# Supplementary material for: PyRMD Studio: A Unified Suite for Next-Generation, AI-Powered Virtual Screening
Source: J Chem Inf Model. 2026 May 19;66(11):6197–203. doi: 10.1021/acs.jcim.6c00648 (PMC13250901; doi:10.1021/acs.jcim.6c00648)
Supplement: Supplementary file 2 [file ci6c00648_si_002.zip › decoys/lkha4_decoys.ism]

Cc1ccc(cc1)C(=O)C[C@H]2c3c(cc4c(c3OC)OCO4)CC[NH+]2C C02139878
C[NH+](C)CCSc1nc2c(c3c(s2)CCCC3)c4n1ncn4 C05518060
CC[C@@H](C)c1ccc(cc1)S(=O)(=O)N2CCN(CC2)c3cccc[nH+]3 C06731193
Cc1cc(=O)n2c(n1)sc(n2)C[NH+](C)Cc3ccc(c(c3)Cl)Cl C08532283
Cc1ccc(cc1)[C@@H](c2nnn(n2)C(C)(C)C)[NH+]3CCCCC3 C05600995
c1ccc(cc1)[C@@H]2c3ccsc3CC[NH+]2Cc4nc(no4)c5ccco5 C12765345
CN(C)C(=O)c1c2c(n(n1)CC=C)CC[C@H](C2)[NH+]3CCCCCC3 C14538421
Cc1ccc(o1)C[NH+]2C[C@@H]3C[C@H]2C(=O)N3c4cc(ccc4OC)Cl C14993036
Cc1c(nc(o1)c2cccc(c2F)F)C[NH+](C)[C@@H](C)c3ccon3 C15074130
C[NH+](Cc1ccc2c(c1)OCO2)Cc3cc(=O)oc4c3c5ccccc5cc4 C19541949
Cc1cc(n2c(n1)c(cn2)c3ccc(cc3)F)N4CC[NH+](CC4)CC(=C)C C21799004
Cc1cc([nH+]c2c1c(c(c(c2)OC)OC)OC)N3CCc4ccccc4C3 C23634267
c1cc2c(nc1)ncn(c2=O)CC[C@@H]3CCCC[NH+]3C4CCCC4 C32576431
Cc1ccc(cc1C)N2[C@@H]3CS(=O)(=O)C[C@@H]3[NH+](CC2=O)CCC(C)C C36080513
Cc1c(nc(o1)c2ccccc2Cl)C[NH+](C)[C@@H](C)c3ccon3 C12758660
COc1ccc(cc1)[C@@H]2[NH+]=NC(=S)N2/N=C/c3cccc(c3)F C38906389
Cc1ccc2=[NH+]C(=O)[C@@H](C=c2c1)CN(C(=O)c3ccco3)C(C)(C)C C38974715
Cc1ccc(cc1)S(=O)(=O)N(C)C[C@H]2C=c3ccc(cc3=[NH+]C2=O)C C39006647
Cc1cccc(c1)N(C[C@@H]2C=c3ccccc3=[NH+]C2=O)S(=O)(=O)C C39012524
Cc1ccc(cc1)S(=O)(=O)N(C)C[C@@H]2C=c3cc(ccc3=[NH+]C2=O)C C39016753
c1ccc(cc1)[C@@H]2N=C(CS2)COC(=O)C3=c4ccccc4=[NH+]C(=O)C3 C39724562
CCN(C[C@@H]1C=c2ccc(cc2=[NH+]C1=O)OC)C(=O)C3CCCCC3 C39928599
CC[NH+]1CCN(CC1)c2c(nc(o2)[C@@H]3[C@@H](C3(C)C)C=C(Cl)Cl)C#N C40062305
Cc1ccc(s1)S(=O)(=O)N2CCN(c3c2cccc3)CC[NH+](C)C C41348462
Cc1ccc(cc1)Nc2[n+](c(cs2)c3cccc(c3)[N+](=O)[O-])C(C)(C)C C48554292
COc1cc2c(cc1OC)[C@H]3C(=C(N=[NH+]3)c4ccc(cc4)c5ccncc5)C2 C52636979
Cc1csc2n1c(=O)cc([nH+]2)CN(C)c3ccccc3OC C53266591
Cc1ccccc1[C@H]2CCC[NH+]2Cn3c(=S)n(c(n3)c4ccco4)C C54566407
c1c(cc(c2c1OCO2)Cl)/C=C/C(=O)N3CC[NH+](CC3)CC4CC4 C55669194
COc1ccc(cc1/C=C\C(=O)N2CCN(CC2)c3cc[nH+]cc3)Cl C56197839
Cc1c(c(n(n1)c2ccccn2)C)N3CC[NH+](CC3)C[C@@H]4C[C@H]5C[C@@H]4C=C5 C56938491
CCCc1nc(on1)[C@@H](C)[NH+]2CCC(CC2)N3CCCCC3 C52005194
Cc1c(c(n(n1)C)C)/C=C/C(=O)N2CCC[NH+](CC2)CC3CCCCC3 C60397839
Cc1cccc2n1cc([nH+]2)CN3CCN(CC3)c4ccccc4OC C47406563
Cc1cccn2c1[nH+]c(c2)CN(C)C[C@@H]3COc4ccccc4O3 C61761157
CCc1[nH+]ccn1CC2CCN(CC2)C(=O)c3cc4ccccc4o3 C62129830
C[NH+]1CCC(CC1)CN(C)c2ccc(cc2CCl)[N+](=O)[O-] C63121119
COC(=O)c1ccc(cc1)C(=O)N2CCC(=CC2)C3=c4ccccc4=[NH+]C3 C39779945
Cc1ccccc1[C@H]2N=[NH+]C(=S)N2/N=C/C=C/c3ccco3 C38906190
CC1=C2[C@H](N(C(=O)[C@H]2N=N1)CCC3=c4ccccc4=[NH+]C3)c5ccccc5F C63561505
Cc1ccc(cc1C)c2nnc(o2)SCC(=O)C3=c4ccccc4=[NH+]C3 C64052977
Cc1ccc(s1)/C=N/N2[C@H](N=[NH+]C2=S)c3cccc(c3)OC C39015663
COC(=O)C1=C(CCO1)CN2CCC(CC2)C3=c4ccccc4=[NH+]C3 C64178667
c1ccc2=[NH+]CC(=c2c1)CCC(=O)N3CCc4c3ccc(c4)c5ccno5 C65247331
CC(C)c1cc(nn1C(C)(C)C)C(=O)N2CCC(CC2)[NH+](C)C C65534726
CC[NH+](CC)C1CCN(CC1)C(=O)c2cc3c(s2)nc4n3ccs4 C66395035
Cc1c(nc2nc(=S)n(n2c1C)C[NH+](C)C[C@H](C)c3ccccc3)C C66795381
CC(=O)c1cccc(c1)S(=O)(=O)N2C[C@H](Cc3c2cccc3)[NH+](C)C C67244451
C=CC[NH+]1CCN(CC1)c2c3cc(nn3ccn2)c4ccc(cc4)F C67285038
COc1ccc(cc1Cn2cccn2)c3[nH+]ccn3C4CCCC4 C67489999
CCc1cccc(c1NC(=O)NC(=O)c2c(ccc(c2OC)Cl)OC)CC C04300542
CC[C@]1(C(=O)N(C(=O)N1)CC(=O)N[C@H](C)c2ccc(cc2)F)c3ccccc3 C03462091
CCn1c(nnc1SCC(=O)c2ccc(c(c2)O)O)c3ccc(cc3)Cl C01269737
C=CCNC(=O)/C(=C\c1ccc2c(c1)OCO2)/NC(=O)c3ccccc3Cl C05101905
CCOc1ccc(cc1[C@H]2C(=C(NC(=O)N2)C)C(=O)OCC)Br C01049604
COc1cccc(c1)C(=O)NCC(=O)N/N=C/c2ccc(cc2Cl)Cl C05165043
Cc1ccc(c(c1)OCC(=O)NNC(=O)c2ccc3c(c2)scn3)C(C)C C03399932
c1cc(cc(c1)NC(=O)/C(=C/c2ccco2)/NC(=O)c3ccco3)C(F)(F)F C01144335
C[C@H](CNC(=O)c1cc([nH]n1)c2ccccc2)c3nc4ccccc4n3C(F)F C10640589
Cc1cccc(c1)N(c2nc(cs2)COc3cc(ccc3C(=O)N)C)C(=O)C C10887659
c1cc(ccc1c2nnc(n2N)SCc3cc(ccc3F)C#N)OC(F)F C11388521
Cc1cccc(c1)CNC(=O)c2c(c3c(ncnc3s2)NCc4ccco4)C C12150509
COc1ccccc1/C=C/C=N/NC(=O)c2cc([nH]n2)c3ccc(s3)Cl C09043971
C1CCC(CC1)CCC(=O)N[C@@]2(C(=O)N(C(=O)N2)C3CCCC3)C(F)(F)F C12363162
Cc1ccc(cc1)c2cc(ncn2)Nc3cccc(c3)C(=O)NC[C@H]4CCCO4 C33261007
CC/C(=N\NC(=O)COc1ccccc1C#N)/c2cc(cc(c2O)Cl)Cl C36289905
C[C@]1(C(=O)N(C(=O)N1)CC(=O)NCCC2=CCCCC2)c3ccccc3Cl C03462570
C=CCc1cccc(c1O)/C=N/NC(=O)[C@@H]2C=C(N=N2)c3ccccc3Cl C38614117
Cc1cc(ccc1NC(=O)COC(=O)c2cccc(c2O)OC)Br C39489293
Cc1c(c(=O)n(n1C)c2ccccc2)NC(=O)NC[C@H](c3ccccc3)C(C)C C43119729
C[C@@H](c1cc(c(c(c1)OC)OC)OC)NC(=O)Nc2cc(ccc2F)Cl C45976472
Cc1cc(n(n1)c2ccc(cc2)CCNC(=O)N(C)Cc3ccccc3O)C C46638174
c1ccc2c(c1)C[C@@H](O2)CNC(=O)N(Cc3ccccc3O)C[C@H]4CCCO4 C46876506
c1ccc(c(c1)CNC(=O)Nc2ccc(c(c2)F)N3CCCC3)Cn4cccn4 C48138659
CC(C)(C)n1c(cc(n1)C2CC2)C(=O)NNC(=O)Cc3ccc4ccccc4c3 C53607496
CCS(=O)(=O)Nc1ccc(cc1OC)/N=C/c2c3ccccc3ccc2O C54893964
CCOC(=O)C1=C(NC(=O)N[C@H]1c2cc(ccc2C)C)CN3CCCC[C@@H]3C C55220552
c1ccc(c(c1)Cn2cncn2)NC(=O)NCCc3cccc(c3Cl)Cl C56733673
C[C@H](C(=O)NCc1cccs1)Sc2nnc(o2)c3c[nH]c4c3cccc4 C07228892
Cc1ccc(cc1F)NC(=O)c2ccc(c(c2)S(=O)(=O)NC(C)(C)C)OC C26935755
Cc1ccc(c(c1)OC)Oc2ccc(cc2NC(=O)NCc3ccccn3)F C57459674
CCOC(=O)C1=C(NC(=O)NC1)COc2ccc(cc2Br)Cl C07437638
C[C@H](c1ccc(cc1)Cl)OC[C@@H](CN2C(=O)C3(CCCCCC3)NC2=O)O C58009148
CC(C)(C)OC(=O)N1CCC[C@@H](C1)C(=O)NNc2cccc(c2)C(F)(F)F C58481701
c1ccc(c(c1)CNC(=O)Nc2ccccc2N3CCCCC3)Cn4cccn4 C58851335
c1ccc2c(c1)c(=O)[nH]c(n2)CCSc3nnc(s3)NC4CCCCC4 C60037630
Cc1ccc(c(c1O)O)C(=O)OCC(=O)N(C)Cc2c(cccc2Cl)F C60343473
c1cc(cc(c1)OC(=O)c2ccc(s2)c3ccc4c(c3)OCCO4)CC(=O)N C61107308
c1ccc2c(c1)CCN2c3ccccc3NC(=O)NCCCn4ccccc4=O C61139620
Cc1ccc2c(c1)[nH]c(n2)[C@H]3CCCN3C(=O)CCNc4cc(ccc4OC)C C61461069
Cc1ccc(c(c1)[C@@H](C)NC(=O)C(=O)Nc2cc(c(cc2OC)OC)Cl)C C48831072
C[C@H](c1cc(ccc1F)F)N(C)C(=O)NCc2cc(c(c(c2)OC)O)OC C65463754
CCOC(=O)Nc1cccc(c1C)NC(=O)/C=C/c2ccc(o2)Br C65732442
CCc1cccc(c1NC(=O)N[C@H](C)c2cccc(c2)N3CCOC3=O)CC C65993050
Cc1ccc(c(c1)Cl)NC(=O)CCNC(=O)c2csc(n2)c3ccco3 C66439109
C[C@H](c1cccc(c1)S(=O)(=O)N(C)C)NC(=O)Nc2ccccc2C(C)C C67250905
Cc1cc(nc(c1CNC(=O)Nc2ccc(cc2C(F)(F)F)N(C)C)OC)C C67259917
CC(C)C(=O)NC[C@@H]1CCCN(C1)C(=O)Nc2cc(ccc2OC(C)C)F C67295013
CC(C)Oc1ccc(cc1NC(=O)N[C@H](c2ccccc2)c3nccn3C)F C67296964
CCOc1ccc(cc1NC(=O)N[C@@H](c2cccc(c2)F)c3nccn3C)F C67326194
c1ccc(cc1)/C=C/C(=O)N2CCN(CC2)c3c(ccc[nH+]3)C(F)(F)F C02243896
Cc1cccc(n1)C[NH+]2Cc3ccccc3O[C@H](C2)c4ccccc4OC C12126308
c1cc(ccc1N2CC[NH+](CC2)[C@@H]3CCCN(C3)C(=O)CC4=CCCCC4)F C12308556
CCn1cc(c(n1)C)C[NH+]2Cc3cc(ccc3O[C@@H](C2)c4ccsc4)C C14969033
Cc1cccc2c1cc(nc2)C3CC[NH+](CC3)Cc4c(nn(c4C)C(C)C)C C19236695
Cc1ccc(cc1)N2CC[NH+](CC2)Cc3ccc4cccc(c4n3)OC C19720626
COc1cc2c(cc1OC)CN(CC2)[C@H]3CCC[NH+](C3)C4CCCCC4 C20255808
Cc1ccccc1CN2CCN(CC2)c3[nH+]ccn3c4ccccc4F C13694753
CC[NH+]1CCN(CC1)Cn2c3ccccc3n(c2=S)c4cccc(c4)C C22037593
C[C@@H](Cc1cccc(c1)C(F)(F)F)[NH+]2CCN(CC2)c3ncccn3 C23281014
C[C@H](c1ccccc1OC)[NH+](C)Cc2cc(cc3c2OCOC3)F C26334420
COc1ccccc1C2CCC(CC2)[NH+]3CCN(CC3)c4ccccn4 C12356161
Cc1cc(nc([nH+]1)C(C)C)N2CCN(CC2)Cc3ccc(cc3)Br C12860934
CCCc1nc(c2c3c(sc2n1)CCCCC3)N4CC[NH+](CC4)CC=C C35553332
Cc1cc(c2ccccc2[nH+]1)N3CCN(CC3)CC(=O)c4ccc(cc4)Cl C35590073
C[C@@H]1C(=O)N(CC[NH+]1Cc2ccc(cc2F)F)c3cc(ccc3OC)Cl C37519715
C[C@H]1C(=O)N(CC[NH+]1Cc2ccc(cc2F)F)c3cc(ccc3OC)Cl C37519716
Cc1ccc2=C[C@H](C(=O)[NH+]=c2c1)CN(C(=O)c3ccccc3)C(C)(C)C C38938644
CCN(C[C@H]1C=c2cc(ccc2=[NH+]C1=O)C)C(=O)c3ccccc3Cl C38971878
COc1ccc2=C(C[NH+]=c2c1)/C=C/3\C(=O)N(C(=S)S3)Cc4ccccc4 C39232935
C[C@H](c1ccc(cc1Cl)Cl)[NH+](C)Cc2cc(sc2)[N+](=O)[O-] C40149686
Cc1ccsc1C[NH+](C)Cc2cc(=O)n3cc(ccc3n2)Cl C40466273
C[C@@H](C(=O)N1CCN(CC1)c2cccc[nH+]2)Sc3ccc4ccccc4c3 C42101298
Cc1ccc(s1)[C@@H]2C[C@@H]3CN(C(=O)[C@]34[NH+]2CCC4)Cc5ccccc5OC C43641805
Cc1cccc(c1)N2CN(C[NH+]=C2c3ccccc3)C[C@H]4CCCO4 C22609082
Cc1ccc(cc1)c2nnc(o2)[C@H](C)[NH+](C)Cc3ccc(cc3F)F C43637555
Cc1ccc2[nH+]c(cc(=O)n2c1)CN(C)Cc3ccc(cc3)Cl C56851529
Cc1cccn2c1[nH+]c(cc2=O)CN(C)[C@H](C)c3ccc(c(c3)F)F C23667861
Cc1cccn2c1[nH+]c(cc2=O)CN(C)[C@@H](C)c3ccc(cc3)F C27558116
Cn1cc[nH+]c1CN(C)C(=O)c2ccc(s2)c3ccc(c(c3)Cl)Cl C58065991
C[C@@H](c1ccccc1Cl)N(C)Cc2cc(=O)n3ccccc3[nH+]2 C53235695
c1cc(ccc1CN(Cc2ccc3c(c2)OCO3)C4=[NH+]CCCS4)F C17073959
C[C@H]1CCC[NH+](C1)C2CCN(CC2)Cc3cc4cccc(c4o3)OC C19496483
c1ccc(cc1)c2[nH+]ccn2CC3CCN(CC3)C(=O)c4ccccc4Cl C62129253
c1ccc(cc1)C2(CCN(CC2)S(=O)(=O)c3cccs3)[NH+]4CCCC4 C62554763
c1ccc2=[NH+][C@@H](C(=c2c1)CC(=O)N3CCOCC3)Sc4cccc(c4)F C63743414
c1ccc(cc1)[C@H]2C(=c3ccccc3=[NH+]2)C(=O)CSc4ncccn4 C38675684
Cc1ccc(o1)c2nc(cs2)CN3CCC[NH+](CC3)C(C)(C)C C64009790
COc1cc(ccc1F)[C@H]2[C@H]3C(=c4ccccc4=[NH+]3)CCN2Cc5ccccn5 C64044016
COc1ccc(c(c1)F)[C@@H]2[C@@H]3C(=c4ccccc4=[NH+]3)CCN2Cc5ccccn5 C64058033
c1ccc2=[NH+][C@@H]3[C@@H](N(CCC3=c2c1)C(=O)CCc4cccs4)c5ccccn5 C64066998
COc1ccccc1[C@@H]2[C@@H]3C(=c4ccccc4=[NH+]3)CCN2Cc5ccncc5 C64084221
Cc1cc(ccc1OC)[C@H]2[C@H]3C(=c4ccccc4=[NH+]3)CCN2Cc5ccccn5 C64120723
Cn1cc(cn1)CN2CCC3=c4ccccc4=[NH+][C@H]3[C@@H]2c5ccc(cc5)SC C64131711
CC[NH+](Cc1ccc(cc1)C)Cc2cc(=O)n3cc(ccc3n2)Cl C64590914
CC(C)CN(C1CC[NH+](CC1)C)S(=O)(=O)c2ccc(c(c2)Cl)F C64954797
C/C(=C/C(=O)N(C)C1CCN(CC1)c2cccc[nH+]2)/c3ccccc3Cl C66358284
CC[NH+](CC)C1CCN(CC1)C(=O)c2cc3ccccc3c4c2nccc4 C66395297
CC[NH+](Cn1c(=O)ccc(n1)c2ccccc2F)[C@@H]3CCCC[C@@H]3C C66793684
CC(C)(C)c1csc(n1)CC(=O)N2C[C@@H](Cc3c2cccc3)[NH+](C)C C67210008
CC(C)(C)NC(=O)c1cc(nn1c2ccccc2Cl)c3ccc(cc3OC)OC C04805870
Cc1c2c([nH]c1C(=O)OC3CCCCC3)C[C@@H](CC2=O)c4ccc(c(c4)OC)OC C01461230
COc1cc(cc(c1OC)OC)Nc2c3c(csc3ncn2)c4ccc(cc4)F C08146888
Cc1ccc2c(cc(=O)oc2c1)COC(=O)CNC(=O)c3c(c4ccccc4s3)Cl C08629725
[H]/N=C\1/[C@H](C2=CC[C@H](C[C@H]2[C@@H](C1(C#N)C#N)c3ccc(c(c3)OCC)OCC)C(C)(C)C)C#N C08837164
CCc1ccc(s1)S(=O)(=O)Nc2ccc3c(c2)OCC(C(=O)N3CC(C)C)(C)C C09168241
COc1ccc(cc1)n2cccc2/C=N/NC(=O)c3cc(ccc3OC)Br C01096915
C[C@H](C(=O)Nc1cc2c(cc1OC)c3ccccc3o2)OC(=O)c4c(cccc4Cl)F C09665796
c1cc(cc(c1)Cl)c2nnc(o2)SCCC(=O)Nc3c(c4c(s3)CCCC4)C#N C10319255
CCCCc1cc(=O)oc2c1c(cc(c2)C)OCC(=O)N3CC[C@@]4(CCCC[C@@H]4C3)O C11866920
Cc1c(c2nccc(n2n1)C(F)(F)F)/C=C/C(=O)Nc3cc(ccc3OC)C(C)(C)C C12789961
CCOc1c(cc(cc1C)S(=O)(=O)Nc2ccc3c(c2)N(CC3)C(=O)C4CCCC4)C C13696356
COC(=O)c1ccc(cc1)c2ccc(o2)/C=N\NC(=O)c3ccc(cc3)Br C15018845
c1ccn(c1)n2c(nnc2SCC(=O)Nc3ccc(cc3F)F)c4ccc(cc4)Cl C15881932
COc1ccc(cc1OC)c2csc(n2)NC(=O)c3ccc(o3)c4ccc(cc4)Cl C01066729
Cc1ccccc1c2c(cn(n2)c3ccccc3)/C=C(\C#N)/C(=O)Nc4ccccc4OC C16439475
Cc1ccc(c(c1)C)Cc2c(nc(n(c2=O)Cc3ccccc3)Nc4nnc(s4)C)C C16884741
Cc1ccc(cc1NC(=O)CSc2c3cc(nn3ccn2)c4ccc(cc4)OC)Cl C17121246
CC1=C([C@H](C2=C(N1)CC(CC2=O)(C)C)c3ccc(cc3)OC(=O)C)C(=O)OC4CCCC4 C19990452
CC1=C([C@@H](C2=C(N1)CC(CC2=O)(C)C)c3ccc(cc3)OC(=O)C)C(=O)OC4CCCC4 C19990455
C[C@@]12[C@@H]([C@@H](c3cccc(c3O1)OC)NC(=S)N2c4ccc(cc4)F)C(=O)OCC=C C20641881
COC(=O)c1cccc(c1)c2ccc(o2)/C=N/NC(=O)c3ccccc3Br C20760179
CCOc1ccc(cc1)N2[C@H](c3c(cccn3)C2=O)Nc4cc(c(cc4OC)Cl)C C21105509
CC(=O)N(c1ccccc1F)c2nc(cs2)COC(=O)c3cc(ccc3O)Cl C22259781
COc1cc(cc(c1OC(F)F)OC)/C=C\2/C(=O)N/C(=N\C3CCCCC3)/S2 C23218847
CCCC1=C([C@@H](NC(=S)N1c2ccc3c(c2)OCCO3)c4cccc(c4)F)C(=O)OC C24830929
Cc1ccc(c(c1)C)[C@H](C)NC(=O)c2cc(ccc2OC)S(=O)(=O)N3CCC(CC3)C C30755621
Cc1cc(cc(c1)NS(=O)(=O)c2cc(ccc2OC)c3cc(on3)C(F)(F)F)C C33173509
C[C@H](c1ccccc1)N2CCCN(C2=O)c3ccc(cc3)NS(=O)(=O)c4ccccc4 C34737532
CCCCN([C@H](C)c1nc2cc(ccc2c(=O)n1C)Cl)C(=O)Nc3cccc(c3)F C35027515
CC[C@@H](c1nc2ccccc2c(=O)n1c3ccc(c(c3)Cl)F)N(CC)C(=O)NCC C35073039
COc1nc(n(n1)c2ccc(cc2)NC(=O)c3cccs3)c4ccc(cc4)C(F)(F)F C35393486
COc1nc(n(n1)c2cccc(c2)NC(=O)c3cccs3)c4ccc(cc4)C(F)(F)F C35589131
CCOC(=O)C1=C(NC2=C([C@@H]1c3ccc(cc3)Cl)C(=O)[C@H]([C@@H](C2)C)C(=O)OC)C C33936386
CCOC(=O)C1=C(NC2=C([C@H]1c3ccc(cc3)Cl)C(=O)[C@H]([C@@H](C2)C)C(=O)OC)C C33936387
Cc1ccc(o1)/C=C/c2[nH]nc(n2)S[C@H](C)C(=O)/C=C\3/C(c4ccccc4N3C)(C)C C36038249
CC[C@]1(C(=O)N(C(=O)N1)CC(=O)N(C2CCCCC2)C3CCCCC3)c4ccc(cc4)F C08891509
Cc1cc(c2cc([nH]c2c1)C(=O)OCc3csc(n3)N(c4ccccc4)C(=O)C)C C39536145
CCOC(=O)c1c(c(sc1NC(=O)c2c(c3cc(cc(c3o2)C)C)C)C(=O)C)C C40038090
CC[C@H](C)NC(=O)[C@H]1CCCN(C1)c2ccc(cc2F)c3nc(on3)c4ccc(cc4)F C40898875
CCCCSc1nc2n(n1)[C@@H](C3=C(N2)CC(CC3=O)(C)C)c4cccc(c4)OC C40983297
c1ccc(cc1)/C=C/C=C/C(=O)c2c(c3cc(ccc3[nH]c2=O)[N+](=O)[O-])c4ccccc4 C04552151
Cc1ccc(c(c1)[N+](=O)[O-])NC(=O)[C@H](c2ccccc2)Sc3c(cccn3)Cl C11033471
CC[C@H](C)c1ccc(cc1)S(=O)(=O)Nc2ccccc2c3nnc4n3CCCCC4 C24345977
Cc1ccc(cc1)c2nnc(o2)SCC(=O)Nc3cccc(c3N4CCCCC4)Cl C59212148
CCCCCC1(OC(=O)C(=Cc2cc(cc(c2O)OC)Br)C(=O)O1)C C59337182
C[C@H](CC(C)C)N(c1ccc2c(c1)cc[nH]2)S(=O)(=O)c3ccc4c(c3)ccc(=O)o4 C60348715
CC[C@@H](C)NC(=O)Cn1c2ccccc2c3c1c(=O)n(cn3)Cc4ccccc4Cl C35371961
CC(C)(C)Nc1c(nc2n1c3ccccc3s2)c4cc(c(c(c4)OC)OC)OC C65319293
Cc1ccc(c(c1)Cl)NC(=O)Cn2c(cc3c2c(=O)n(c(n3)SC)CC(C)C)C C67319965
CC(C)(C)c1ccc(c(c1)Br)OC(=O)Nc2cc(c(cc2OC)OC)Cl C01753824
CC(C)(C)[C@H]1CCc2c(sc(c2C(=O)OC)NC(=O)/C=C/c3ccccc3OC)C1 C01932591
CCC(C)(C)[C@@H]1CCc2c(c3cc(ccc3o2)NS(=O)(=O)c4ccc(cc4)OC)C1 C04660848
CCOC(=O)C1=C(S/C(=C\c2ccc(cc2Cl)Cl)/C1=O)NC(=O)c3ccc(cc3)C C06227917
c1cc(c(c(c1)Cl)Cl)NC(=O)CSc2nc(cc(n2)C(F)(F)F)c3ccco3 C00902299
Cc1cc(ccc1Cl)OCc2ccc(o2)/C=N/NC(=O)c3csc4c3CCCC4 C02089865
Cc1ccc(cc1)[C@H]2CC(=NN2C(=O)CSc3c[nH]c4c3cccc4)c5ccc(cc5)OC C08883241
CCN(CC)c1ccc(cc1)[C@H]2[C@@H]3C(=Nc4ccc(cc4N2)C(=O)c5ccccc5)CCCC3=O C08970862
Cc1ccc(cc1C)n2c(nnc2SCC(=O)Nc3ccccc3F)c4ccccc4 C01119307
Cc1cc(ccc1NC(=O)CSc2nnc(n2CC=C)c3ccc(cc3)Cl)Cl C09308281
Cc1ccc(cc1)c2csc(c2S(=O)(=O)Nc3ccc(cc3Cl)C)C(=O)OC C09320531
Cn1c(nnc1SCC(=O)Nc2cc(ccc2Cl)C(F)(F)F)c3cccc(c3)Cl C02363167
CC(C)CCNC(=O)CSc1nc2ccc(cc2c3n1c4ccccc4n3)Br C09473227
Cc1ccccc1OCC(=O)Nc2c3ccccc3oc2C(=O)c4ccc(cc4)Br C03655404
c1ccc(cc1)[C@H](C(=O)Nc2cc(ccc2Cl)C(F)(F)F)Sc3nnc4n3cccc4 C03263906
CCOC(=O)c1c(nc(s1)Nc2nc3ccc(cc3s2)SC)c4ccccc4 C10068946
Cc1ccc(cc1)c2nnc(n2C)S[C@H](c3ccccc3)C(=O)Nc4cc(ccc4C)C C10263744
CCN(CC)c1ccc(c(c1)C)NC(=O)c2c(n3cc(nc3s2)c4ccc(cc4)F)C C10069190
c1ccc(cc1)Nc2nc(cs2)Cc3nnc(o3)SCc4c(cccc4Cl)F C01332921
c1ccc(c(c1)c2nnc(n2C3CCCCC3)SCC(=O)Nc4ccc(cc4F)Cl)F C12650021
CCCCCN1CC(=O)N2[C@H](C1=O)Cc3c4ccccc4[nH]c3[C@@H]2c5ccc(cc5)C(C)C C02093261
Cc1ccc(cc1NC(=O)[C@H](c2ccc(cc2)Cl)C(C)C)S(=O)(=O)N3CCCCC3 C12686431
c1cc(oc1)c2cc(nc(n2)SCC(=O)Nc3cc(cc(c3)Cl)Cl)C(F)(F)F C00901757
Cc1cc(c2cccc(c2n1)OC)SCC(=O)N/N=C/c3ccc(cc3Cl)Cl C00871154
c1cc(cc(c1)Cl)c2nc(cs2)CC(=O)Nc3ccnn3Cc4ccc(cc4)Cl C15641423
COc1ccc(c(c1)OC)NC(=O)c2c3c(sc2/N=C/c4ccc(cc4)F)CCCC3 C15946403
C[C@@H]1CCc2c(cc(s2)C(=O)N/N=C/c3ccc(cc3OC(F)F)OC(F)F)C1 C03413758
Cc1ccc(cc1)S(=O)(=O)N(CC(=O)N[C@@H]2C[C@H]3CC[C@@H]2C3)c4cccc(c4C)Cl C16309721
CCCCCC(=O)N1c2ccccc2N=C3CC(C[C@@H]([C@H]3[C@H]1c4ccccc4OC)O)(C)C C17124051
c1cc(sc1)C(=O)N/N=C/c2ccc(cc2)OC(=O)c3ccc(cc3)Br C04261226
Cc1ccc(cc1)n2c(nnc2S[C@H](C)C(=O)Nc3ccccc3C)c4ccccc4F C23637980
CCc1cc2c(s1)nc(n(c2=O)c3ccccc3)SCC(=O)Nc4cc(ccc4C)C C28164294
CCCCc1ccccc1NC(=O)C23C[C@H]4C[C@@H](C2)CC(C4)(C3)n5cnc(n5)Br C12649602
Cc1cc(nc2c1cccc2)S[C@H](C)C(=O)Nc3c(c(cs3)c4ccc(cc4)OC)C#N C32528653
c1ccc(c(c1)NC(=O)c2cccc(c2)F)Sc3nc(nn3Cc4ccc(cc4)F)Cl C33036066
c1ccc(cc1)/C=N/NC2=NC(=O)/C(=C\c3ccc(o3)c4cccc(c4)C(F)(F)F)/S2 C33568020
CC(C)OC(=O)c1c2c(sc1NC(=O)c3ccc(o3)c4ccccc4Cl)CCCC2 C34982334
CC(C)(C)NC(=O)N(Cc1ccc(cc1F)F)C[C@@H]2CC(=NO2)c3ccccc3Cl C37442244
CCNC(=O)N(Cc1ccccc1Cl)C[C@H]2CC(=NO2)c3ccc(c(c3)Cl)Cl C37442285
c1ccc(cc1)CNc2c(nc(o2)c3cccc4c3cccc4)S(=O)(=O)c5ccc(cc5)F C38588043
C[C@H](c1ccc(cc1Cl)Cl)NC(=O)[C@@H](C)Sc2nc3ccccc3c(=O)n2C(C)C C24834497
Cc1ccccc1NC(=O)[C@@H](C)Sc2nnc(n2c3ccccc3)c4cccc(c4)F C39753586
Cc1ccc(cc1)c2nc(c(o2)NCC(C)C)S(=O)(=O)c3ccc(cc3)Br C39844144
c1ccc(cc1)S(=O)(=O)N(CC(=O)N[C@@H]2C[C@@H]3CC[C@H]2C3)c4cc(cc(c4)Cl)Cl C43769693
C[C@@H](C(C)C)NC(=O)c1cccc(c1)CSc2nc(cc(n2)Cl)N3CCCCC3 C35708195
Cc1ccsc1/C=N/c2c(c3c(s2)CCCC3)C(=O)Nc4ccc(cc4)C(=O)OC C15945842
Cc1ccc(c(c1)NC(=O)[C@@H](c2ccccc2)Sc3nnc4n3cc(cc4)C(F)(F)F)C C24140463
C[C@H](C(=O)Nc1nccs1)Sc2nc3ccc(cc3s2)/N=C/c4ccc(cc4)Cl C59488181
CC[NH+](CC)c1ccc(cc1)/C=C\2/C(=O)c3c(cc4c(c3O2)CN(CO4)Cc5cccs5)C C62993079
Cc1ccc(cc1)C2=Nc3ccccc3N=C(C2)SCC(=O)Nc4cc(ccc4OC)Cl C64967231
CCC[C@H](C(=O)NC(C)(C)C)N(C1CCCC1)C(=O)c2c(c(ns2)C(=O)N)N C04161167
CCC[C@H](C(=O)NC1CCCC1)N(C(=O)c2c(c(ns2)C(=O)N)N)C(C)(C)C C04161218
C[C@@H](C(=O)NC1CCCCC1)N(C2CCCC2)C(=O)c3c(c(ns3)C(=O)N)N C04192213
CC(C)OP(=O)([C@@H](c1cccc(c1)N)Nc2cccc(c2)N)OC(C)C C02293247
Cc1ccc(cc1)N/N=C(\c2c(=O)[nH]c3ccccc3n2)/[C@@H]([C@@H](CO)O)O C05285904
c1ccc(cc1)N/N=C(\c2c(=O)[nH]c3ccc(cc3n2)Cl)/[C@@H]([C@H](CO)O)O C05286365
CCOc1cc2c(cc1CNC(=O)CSc3nc(cc(n3)N)N)O[C@@H](C2)C C07692831
CCOc1cc2c(cc1CNC(=O)CSc3nc(cc(n3)N)N)O[C@H](C2)C C07692832
c1cc(c(cc1Cl)C(=O)N)OCC(=O)Nc2c(c3c(s2)CCC3)C(=O)N C11113258
c1cc(c(cc1Cl)Cl)OCCCC(=O)NC(=S)NNC(=S)N C06861803
CN(c1ccccc1)/N=C/C(=N\Nc2ccccc2)/[C@H]([C@@H]([C@H](CO)O)O)O C16188782
c1cc2c(cc1NCc3cc(cc(c3OCC(=O)N)Cl)Cl)[nH]c(=O)[nH]2 C20877808
c1cc(ccc1N/C=C/C(=O)c2ccc(s2)Cl)S(=O)(=O)N=C(N)N C22064328
C[C@@H]1CCC[C@H]([C@@H]1C)NC(=S)NNC(=O)c2ccc(cc2)S(=O)(=O)N C27261440
CC[C@@H](C)[C@H](C(=O)NCCNc1c(cc(cn1)C(F)(F)F)Cl)NC(=O)N C29147433
C[C@@H](C(=O)NC(=O)NC1CCCC1)Nc2ccc(cc2)NC(=O)NCC=C C29811733
c1cc(ccc1/C=C/C(=O)NCCCCNC(=O)/C=C/c2ccc(c(c2)O)O)O C35465989
c1ccc(cc1)C2=C[C@H](N=N2)[C@@H]3NN[C@@H](N3N)SCC(=O)Nc4cccc(c4)F C38994488
CC1=C([C@@H](c2c(c(sc2N1)C(=O)N)N)c3ccc(c(c3)OC)OC)C(=O)OC C39327068
CC1=C([C@@H](c2c(c(sc2N1)C(=O)N)N)c3ccc(cc3)C(=O)OC)C(=O)OC C39327078
c1ccc(c(c1)C(F)(F)F)Nc2c(c(ncn2)NNC(=O)c3ccco3)N C40701834
CCCNc1c(c(ncn1)NNC(=O)COc2ccc(cc2Cl)Cl)N C40707868
Cc1ccc2cccc(c2n1)Nc3c(c(ncn3)NNC(=O)Cc4ccccc4)N C40758688
COc1ccc(cc1)C(=O)NNc2c(c(ncn2)Nc3ccccc3F)N C40759232
CN(C)Nc1c(c(ncn1)NNC(=O)C(c2ccccc2)c3ccccc3)N C40760041
Cc1ccc(cc1)C(=O)NNc2c(c(ncn2)Nc3ccc(cc3)C(=O)C)N C40782771
Cc1ccc(cc1)CNc2c(c(ncn2)NNC(=O)c3ccccc3Cl)N C40783756
Cc1ccc(cc1)C(=O)NNc2c(c(ncn2)NCCc3cccs3)N C40784251
c1ccc(cc1)CC(=O)NNc2c(c(ncn2)Nc3cccc4c3cccn4)N C40795083
c1ccc(cc1)CC(=O)NNc2c(c(ncn2)Nc3cc(ccc3F)F)N C40795151
c1ccc(cc1)CC(=O)NNc2c(c(ncn2)NCCc3cccs3)N C40795245
c1ccc(cc1)CNC(=S)NNC(=O)c2cc(ccc2Cl)S(=O)(=O)N C45949473
C[C@H](c1ccc(cc1)NC(=O)NC2CC2)NC(=O)Nc3cccc(c3)C(=O)NC C47777194
Cc1cccc(c1C)NC(=S)NNC(=O)c2cccc(c2)NC(=O)NC3CC3 C54843182
C/C(=C\C(=O)Nc1ccc(cc1OC)OC)/NNC(=O)c2ccccc2N C05249917
c1cc(c(cc1Cl)Cl)c2cnc(o2)CCC(=O)NC(C(=O)N)C(=O)N C55274962
c1ccc(c(c1)NC(=O)c2cccc(c2)NC(=O)NC3CC3)SCC(=O)N C56260292
c1cc(c(cc1Cl)N)C(=O)OCC(=O)Nc2c(c3c(s2)CCC3)C(=O)N C05321856
Cc1ccc(c(c1)C)NC(=S)NNC(=O)c2cc(sc2)S(=O)(=O)N C31969894
C[C@@H](c1ccc2c(c1)[nH]c(=O)[nH]2)NC(=O)CNC(=O)NCc3ccc(cc3)F C58385703
c1ccc(cc1)c2c(c(n(n2)C(=S)N)O)[C@H](c3ccccc3)[C@@H](C#N)C(=O)N C59461809
CC(C)(C)[C@@H]1CCc2c(cc(s2)C(=O)NNC(=O)CCCCNC(=O)N)C1 C24305943
CCCCNC(=O)NC1(CCCCC1)C(=O)NNC(=O)NCC2CC2 C65191543
CC[C@H](C)NC(=O)[C@H](C)NC(=O)Nc1cc(ccc1N2CCCCC2)C(=O)N C65985280
CC[C@@H](C)c1ccc(c(c1)Br)OCc2c(c(nc(n2)N)C)C(=O)NN C66135168
c1cc(ccc1OC[C@H](CSc2nc(cc(n2)N)N)O)Br C11391961
c1cc(ccc1/C=C/C(=O)Nc2cc(c(c(c2)Cl)N)Cl)OCC(=O)N C67184276
c1ccc(c(c1)C(=O)NC2CC2)NC(=O)CNc3ccccc3SCC(=O)N C15359986
c1ccc2cc(ccc2c1)[C@@H](CNC(=O)NCc3cccc(c3)C(=O)N)O C67457290
c1ccc2cc(ccc2c1)[C@@H](CNC(=O)NCc3cccc(c3)S(=O)(=O)N)O C67625820
CC(C)(C)c1ccc2c(c1)cc(c(n2)N(C)C)CC[NH3+] C28444789
c1ccc(c(c1)/C=[NH+]/C[C@@H](c2ccc(c(c2)F)F)O)O C32073432
C[NH2+][C@H](Cc1[nH]ccn1)c2cc(cc(c2)Cl)Cl C35504180
CC[NH2+][C@H](c1cc2c(cc1F)NC(=O)CC2)[C@@H]3C[C@@H]3C C35571853
CCC(C)(C)C1CCC(CC1)(C[NH3+])N2C[C@@H](OC[C@@H]2C)C C35783574
Cc1c(c(n[nH]1)C)C[NH2+][C@@H](C)c2ccc(cc2)Cl C36864650
Cc1c(sc(n1)C(C)(C)C)[C@@H](C)[NH2+][C@@H]2CCC[C@@H](C2)O C37321440
c1cc(cc(c1)N)CN(c2c3ccsc3cc[nH+]2)C4CC4 C37671988
C[C@@H](c1cccc(c1)Br)[NH2+][C@@H](C)c2cc[nH]n2 C37907195
C[C@@H](c1ccccc1Br)[NH2+][C@@H](C)c2cc[nH]n2 C37907315
C[C@@H](c1ccccc1Br)[NH2+][C@H](C)c2cc[nH]n2 C37907317
C[C@H](c1ccc(c(c1)Br)F)[NH2+]Cc2c[nH]nc2 C38006364
Cc1ccc(c2c1[C@@H](C[C@H]2[NH2+]C[C@@H](C)N(C)C)C)O C38088315
CCC(C)(C)C1CCC(CC1)(CO)[NH+]2CCCNCC2 C38117283
C[C@@H](c1ccc(cc1)Br)[NH2+]Cc2cc[nH]n2 C41014092
Cc1cc(c2cccc(c2[nH+]1)Br)NCCCO C41474336
CC[C@@H](C)[C@@H](C)[NH2+][C@@H]1c2cccc(c2NC1=O)Cl C42554536
CC[C@H](C)[C@H](C)[NH2+][C@@H]1c2c(cccc2Cl)NC1=O C42554557
C[C@@H]([C@@H](c1ccccc1)n2ccnc2c3ccccc3)[NH3+] C42902847
CC[C@@H]([C@@H](c1ccccc1Cl)n2cc(cn2)Cl)[NH3+] C43053259
Cc1cnc(nc1)S[C@H](C[NH3+])c2ccc(s2)Cl C43258398
Cc1ccc(cc1)[C@@H]([C@H](C)[NH3+])n2ccc(n2)C(F)(F)F C43298286
CC[C@H]1CC[C@H]([C@@H](C1)n2ccc(n2)C(F)(F)F)C[NH3+] C43298355
CCCn1cc(cn1)[C@](C)(c2ccccc2Cl)[NH3+] C43467876
CC(C)(C)[C@H]1CC[C@@H]([C@@H](C1)Sc2cnn(c2)C)C[NH3+] C48772411
CC[C@@H](C)[C@H](C)[NH2+][C@@H]1c2c(cc(cc2F)F)NC1=O C49093451
CCc1c(sc(n1)[C@@H](c2ccc(c(c2)C)OC)[NH3+])C C50597726
Cc1ccnc(n1)S[C@@H](c2ccc(cc2)Cl)[C@@H](C)[NH3+] C51331256
Cc1ccc(c(c1)OC)[C@@H](C)[NH2+][C@H]2CCCC[C@@H]2O C52000349
Cc1c(cc(o1)CO[C@H]2C[C@@H](CC(C2)(C)C)C)C[NH3+] C52629288
CC[C@H]1CO[C@@H](CN1C[C@@H]2C[C@@H](CC[C@@H]2[NH3+])C(C)(C)C)C C53877898
Cc1ccc(c(c1)Cl)O[C@H](C[NH3+])c2ccc(o2)C C54349764
Cc1c([nH]c[nH+]1)CN[C@@H](C)c2cccc(c2)Br C54794682
CCCc1c(sc(n1)N2Cc3ccccc3C2)C[NH3+] C54998255
CC[NH2+]C[C@@](C)(c1cc2cc(ccc2o1)Br)O C55032778
CCC1CCC(CC1)N(C)C(=O)C[C@@H]2CCCC[C@H]2[NH3+] C55135502
CCC1CCC(CC1)N(C)C(=O)C[C@@H]2CCC[C@@H](C2)[NH3+] C55135538
c1cn(c(n1)SCC[NH3+])c2cc(cc(c2)Cl)Cl C57599820
Cc1c(c(on1)C)C[C@@H](C[NH3+])c2ccc(c(c2)Cl)Cl C57749265
Cc1cc(c2c(c1)[C@@H](C(=O)N2)[NH2+]C(C3CC3)C4CC4)C C48743426
Cc1cc2c(c(c1)F)NC(=O)[C@@H]2[NH2+]C(C3CC3)C4CC4 C48746733
Cc1ccc(c(c1)[C@@H](c2ccc(c(c2)OC)OC)[NH3+])F C52981694
COc1ccc(cc1OC)[C@@H](c2cc(c(c(c2)F)F)F)[NH3+] C55226654
Cc1c(c(nc(n1)c2ccc(cc2Cl)F)C)CCC[NH3+] C61847711
CCC(C)(C)[C@H]1CC[C@H]([C@@H](C1)N2CCCOCC2)C[NH3+] C61914846
CC[NH2+][C@H](c1ccc(cc1Cl)Cl)c2c[nH]nc2 C62777196
CCc1nc2ccccc2n1[C@H](c3c(ccs3)C)[C@H](C)[NH3+] C62807252
CCC[C@]1(CCC[NH2+]C1)C(=O)Nc2ccc(c(c2F)F)F C62852131
CCC[C@]1(CC[NH2+]C1)C(=O)Nc2ccc(cc2Cl)F C62890153
CCCn1cc[nH+]c1[C@@H](c2ccc(c(c2)Cl)C)N C63022508
c1ccc(cc1)CCNC(=S)N2CCn3cccc3[C@@H]2c4ccccc4F C04223722
c1ccc(c(c1)CSCC(=O)N/N=C/c2c(cccc2Cl)Cl)Cl C03088738
Cc1c(cccc1Cl)NC(=S)N(C2CCCCC2)[C@H](C)c3cccnc3 C03049643
Cc1ccccc1OCC(=O)NCCSCc2c(cccc2Cl)Cl C02815445
c1cc(cc(c1)C(F)(F)F)CNc2nc(ns2)Cc3ccc(cc3)Cl C04921038
Cc1cc(nc(c1C#N)SC[C@H](CSc2ccc(cc2)C(C)(C)C)O)C C01139881
CCCCSc1ccc(cc1)NS(=O)(=O)Cc2ccccc2Cl C04689830
CCc1ccccc1NC(=O)/C=C/c2cc(ccc2OCC)Br C01918790
Cc1ccc(cc1)SCCNS(=O)(=O)c2cc(ccc2Cl)Cl C02816664
CC(C)(CSc1ccc(cc1)F)NS(=O)(=O)c2ccc(cc2)Cl C03227102
CCc1c(c(n(c1C)Cc2cccc(c2)F)C(=O)NCc3ccc(cc3)F)C C06801442
c1ccc(cc1)C(=O)/C=C\Nc2cc(ccc2C(=O)c3ccccc3)Cl C06927249
c1cc(cc(c1)OC(F)F)C(=O)N[C@H](c2ccc(cc2)F)c3cccs3 C10290771
CCCN(CCC)C(=O)c1ccc2c(c1)[C@@H]3C=CC[C@H]3[C@@H](N2)c4cccc(c4)C C14480331
CCOCCOc1ccc2c(c1)[C@@H]3C=CC[C@H]3[C@@H](N2)c4ccc(cc4)SC C14552175
COc1ccc(cc1Br)C(=O)Nc2ccccc2SCC=C C15819405
CCOc1cc(cc(c1OCc2ccc(cc2Cl)Cl)Cl)CO C17074458
C=CCSc1ccccc1NC(=O)Cc2csc(n2)c3ccsc3 C19358392
Cc1ccc(cc1)CNC(=S)N2CCN(CC2)Cc3cccc4c3cccc4 C20363063
COc1ccccc1CCNCc2ccc(o2)c3cccc(c3)C(F)(F)F C13719330
c1ccnc(c1)CN(Cc2cccs2)C(=S)NC3CCCCCCC3 C21262485
CC(C)c1csc(n1)NC(=O)c2ccccc2SCc3cccs3 C25405010
CC[C@@H](c1ccccc1)NS(=O)(=O)Cc2ccc(cc2Cl)Cl C30863822
c1cc(c(cc1c2csc(n2)NC(=O)CCCCCl)Cl)Cl C35411720
c1cc(cc(c1)C(F)(F)F)CSc2ncc(n2CC3CCCCC3)CO C35517028
CCCCNC(=O)C[C@H](c1cccc(c1)F)c2cn(c3c2cccc3)CC C35546049
C[C@@H](c1c(ccs1)Br)Nc2cc(ccc2OC(F)F)OC C37293355
CCCC[C@@H](CC)CN1C(=O)/C(=C/c2c[nH]c3c2cccc3)/SC1=S C40570555
c1ccc(cc1)CCn2c3ccsc3cc2C(=O)NCCc4cccc(c4)F C40787381
CCCCCNC(=O)COc1cc(c(cc1C(C)C)Br)C C40942183
CCOC(=O)[C@H](c1ccc(s1)Br)Nc2ccc(cc2)Cl C41702529
CCCCCNC(=O)Cc1csc(n1)c2ccc(cc2)C(F)(F)F C45780230
C[C@H](c1ccccc1F)NC(=O)CCc2ccc(o2)c3ccccc3F C45811298
CC(C)CNC(=O)C[C@H](c1cccc(c1)Cl)c2cn(c3c2cccc3)C C06245526
c1ccc(cc1)CN[C@@H]2C3=C(CCCC3)C(=O)N2CCc4ccc(cc4)Cl C57095599
Cc1ccc(c(c1)NC(=S)N(Cc2ccc(cc2)F)Cc3ccco3)Cl C06478402
Cc1cccc(c1)CN(Cc2ccco2)C(=S)Nc3ccc(cc3C)Cl C06522883
Cc1ccc(cc1)CN(C[C@@H]2CCCO2)C(=S)Nc3ccc(cc3C)Cl C06478968
Cc1ccc(cc1)CN(C[C@@H]2CCCO2)C(=S)Nc3ccc(cc3C)C C06573348
Cc1cccc(c1NC(=S)N(Cc2cccc(c2)F)Cc3ccco3)Cl C59098692
Cc1ccc(o1)CN(C2CCCCC2)C(=S)Nc3cccc(c3C)Cl C59195555
CC(C)c1ccc(cc1)CN(C[C@@H]2CCCO2)C(=S)Nc3ccccc3F C59199890
CC[NH+](CC)c1ccc(cc1)/N=C/c2ccc(cc2)N3Cc4ccccc4C3 C59503587
CCOc1cc(cc(c1O)CC=C)/C=N/c2ccc(cc2C)Br C59679117
c1cc(cc(c1)C(F)(F)F)CSc2nnc(s2)NCC(F)(F)F C60217370
COc1cc(cc(c1O)CC=C)/C=C/C(=O)c2cccc(c2)C(F)(F)F C60217477
Cc1ccc(s1)CN(CCc2ccccc2)C(=O)Cc3ccccc3O C60349414
CCCCOc1ccccc1C[C@H]2c3cc(ccc3NC2=O)Br C08673617
Cc1ccc(c(c1)C)NC(=S)N(Cc2cn(c3c2cccc3)C)C(C)C C04912488
Cc1c(sc(n1)c2ccccc2)CNCc3ccccc3OC(F)F C67011844
CCCC[NH+](CCCC)[C@@H](C)[C@@H](c1ccc2c3c1cccc3CC2)O C01683272
CCC(C)(C)[NH2+]Cc1cc(c(c(c1)Br)OC)Br C20927495
C[C@H](c1cccc(c1)Br)[NH2+]Cc2ccccc2OC(F)F C21027877
C[C@H](c1ccc(c(c1)Br)OC)[NH2+]Cc2ccc(s2)Br C30913125
CC[C@@H](c1ccc(cc1)Br)[NH2+]Cc2ccc(o2)[C@H]3C[C@@H]3C C35043191
Cc1ccc(s1)C[NH2+][C@@H](C)c2ccc(c(c2)Br)OC C35044150
C[NH2+][C@@H](Cc1ccccc1Cl)c2cc(ccc2OC)Br C35456445
C[NH2+][C@H](Cc1ccccc1Cl)c2cc(ccc2OC)Br C35456450
C[NH2+][C@@H](Cc1ccccc1OC)c2cc(sc2Br)Br C35502636
CC[NH2+][C@@H](C[C@H](C)CC(C)(C)C)c1cc(ccc1OC)Br C35508891
CC[NH2+][C@H](c1cc(cc(c1)F)F)c2cc(ccc2OC)Br C35509008
CC[NH2+][C@H](c1ccc(cc1F)F)c2cc(ccc2OC)Br C35509030
CC[NH2+][C@@H](c1ccc(cc1)I)c2ccc(c(c2)Cl)OC C35538437
CCC[NH2+][C@@H](c1ccc(cc1)Br)c2cc(cnc2)Br C35574182
CCC[NH2+][C@H](c1ccoc1)c2cc(ccc2Br)Br C35578251
c1cc(cc(c1)Br)C2CC(C2)[NH2+]CCCOCC3CC3 C36844398
c1c(cc(cc1Cl)Cl)C[NH2+]C[C@@H]2CCN(C2)CC(F)(F)F C37648545
CCc1ccc(s1)COc2ccc(cc2C[NH2+]C)Br C37702841
C[NH2+][C@H](Cc1ccccc1OC)c2ccc(cc2Cl)Br C38135026
C[C@H]1CCC[C@@](C1)(CNCc2ccc(s2)Br)[NH+](C)C C40668484
C=CC[NH2+]Cc1cc(ccc1OCc2ccc(c(c2)Cl)Cl)Br C40739783
CCC[NH2+][C@@H](C)c1c(nc(s1)c2cc(cs2)Br)C C40995714
CC(C)c1csc(n1)[C@@H](c2ccccc2Br)[NH2+]C3CC3 C41200420
CC(C)c1csc(n1)[C@@H](c2ccc(cc2F)Br)[NH2+]C3CC3 C41200426
C[C@H](CCC(C)C)[NH2+]Cc1cc(ccc1OCC#C)Br C41635120
C[C@H](c1ccc(cc1Br)Br)[NH2+]C[C@H](C(C)C)N(C)C C41641483
C[C@@H](c1cc(ccc1N(C)Cc2cc(cs2)Br)F)[NH2+]C C42399641
CCC[NH2+][C@H](c1ccccc1I)c2ccco2 C43608603
CCC[NH2+][C@@H](c1ccc(cc1)I)c2ccc(o2)C C43611167
CCC[NH2+][C@H](c1cccc(c1)I)c2ccc(o2)C C43611172
C[NH2+]Cc1cccc(c1OCc2cc(cs2)Br)Br C43686848
C[NH2+]Cc1cccc(c1OCc2c(cccc2Cl)F)Br C49345248
CCC[NH2+][C@@H](Cc1ccc(c(c1)Br)F)C[C@@H]2CCCO2 C49599450
CCC[NH2+][C@H](c1ccc(cc1)I)c2ccco2 C49844592
CCC[NH2+][C@@H](c1cccc(c1)I)c2ccco2 C49844593
C[C@](C[NH2+]C)(CN(C)Cc1cc(cs1)Br)c2ccccc2 C51252455
C[NH2+]C[C@@H](Cc1ccccc1OC)Cc2c(ccs2)Br C52980219
CC[NH2+]C[C@H](Cc1ccccc1OC)Cc2cc(cs2)Br C52980306
CCC[NH2+]C[C@H]1CCN(C1)c2cc(ccc2Br)Br C53031705
CC[NH2+][C@H]1CCCC[C@H]1CN(C)Cc2cc(cs2)Br C53858947
C[NH2+][C@H]1CCCCC[C@@H]1CN(C)Cc2cc(cs2)Br C53873549
C[C@@H]1CCCC[C@H]1[NH+](C)CC[C@@H](c2ccc(cc2)Br)O C53973577
CC[NH2+]Cc1cnc(s1)c2ccc(cc2C(F)(F)F)Br C54289536
CCC[NH2+][C@H](Cc1ccc(cc1Cl)Cl)Cc2nc(cs2)C C55269435
C[NH2+][C@H](c1ccc(c(c1)Br)OC)C2(CC2)c3ccccc3 C61617815
C[NH2+][C@H](c1cc(ccc1OC)Br)C2(CC2)c3ccccc3 C61617817
CCC[NH2+][C@@H](c1cc(sc1Br)Br)C2CCOCC2 C61672086
C[C@H](c1ccc(c(c1)Br)N(C)Cc2ccc(cc2)F)[NH2+]C C61696275
CC(C)(C)[NH2+]C[C@@]1(CCCOC1)Cc2ccc(c(c2)Br)F C62228907
Cc1ncc(s1)C[C@@H](Cc2ccccc2Br)C[NH2+]C(C)C C62337607
CCCCc1c(=O)n(c2ccc(n[n+]2c1O)Cl)CC(C)C C02551926
CNc1cc2cc[n+](c(c2cc1OC)Cc3ccc(c(c3)OC)OC)C C01323507
Cc1n(c2ccccc2[n+]1CC(=O)c3ccc(cc3Cl)O)C(F)F C02597962
C[NH+](CN1C(=O)CSC1=S)CN2C(=O)CSC2=S C03023774
CCN\1c2cc(ccc2S/C1=C\C=C/c3[n+](c(cs3)CO)C)OC C04747193
C[n+]1cc2cc(c(cc2c(c1)Cc3ccc(c(c3)O)OC)OC)N=O C04995044
Cn1c(nnc1SC)[C@H]2CCC[NH+](C2)CC(=O)N3CCCC3 C05001426
COc1ccc(cc1)C2=[N+]3CCCCN3[C@@](C2)(c4ccc(cc4)OC)O C00637384
C[N+](C)(C)c1ccc(cc1)/C=N/N=C(/Nc2ccccc2)\S C05570449
Cc1c(c(n(n1)C)C)CCC(=O)N2CCO[C@H](C2)CC[NH+](C)C C12756576
COc1ccc(cc1OC)c2csc([n+]2CC=C)Nc3ccccn3 C06248000
C[C@@H]1CC[C@H]([C@H](C1)OC[C@H](C[N+]2(CCOCC2)C)O)C(C)C C13305184
Cn1cnn(c1=S)C[NH+](C)Cc2ccc3c(c2)OCCO3 C14209147
C[NH+](C)CCN1C[C@@H](CCC1=O)C(=O)N(C)CC2CCOCC2 C14955595
Cc1ccnc(c1)[n+]2c(=O)c3ccccc3[nH]c2S[C@H](C)C(=O)OC C22132159
Cc1ccc(nc1)[n+]2c(=O)c3ccccc3[nH]c2S[C@H](C)C(=O)OC C22468902
CN(C)C(=O)C[NH+]1CCCN(CC1)S(=O)(=O)c2cc(cc(c2)F)F C30355143
Cc1cc(c(n1C)C)C(=O)C[NH+](C)[C@H]2CCS(=O)(=O)C2 C35018410
c1ccc(c(c1)c2csc([n+]2C[C@H]3CCCO3)Nc4cccnc4)F C06508285
CC[NH+]1CCN(CC1)c2ccc(cc2S(=O)(=O)C)S(=O)(=O)C C40477494
CN(CCC#N)C(=O)C[NH+]1CCN(CC1)Cc2cccc3c2nccc3 C41840225
CCN(CC)C(=O)[C@H](C)[NH+]1CCN(CC1)CC(=O)N(C)C C42474368
CC(C)[NH+]1CCC(CC1)N(C)C(=O)CCC(=O)N2CCOCC2 C43802625
Cn1cc[nH+]c1CN(C2CC2)C(=O)[C@@H]3CCS(=O)(=O)C3 C44580101
CCCCn1cc[n+](c1)[C@@H](C)C(=O)Nc2c(cc(cc2Cl)C)C C44796270
CCCCn1cc[n+](c1)[C@H](C)C(=O)Nc2c(c(c(s2)C)C)C(=O)OC C44796695
Cc1ccc(c(c1)C)NC(=O)[C@H](C)[n+]2ccn(c2)c3ccc(cc3)C(=O)C C44797978
CC(C)CS(=O)(=O)CC(=O)N1CCC[NH+](CC1)C[C@@H]2CCCO2 C44949539
CC[NH+](Cc1csc(n1)N(CC)C(=O)C)CC(=O)N(C)C C45944774
C[C@@H](C[NH+](C)[C@@H](C)C(=O)N(C)[C@@H]1CCS(=O)(=O)C1)C#N C49001012
Cn1cc[nH+]c1CN(C)C(=O)CS[C@H]2CCS(=O)(=O)C2 C49086988
Cc1c(sc(n1)C[NH+](C)C)C(=O)N(C)[C@@H]2CCS(=O)(=O)C2 C49667067
C[n+]1c2ccccn2cc1c3ccc(cc3)/C=N/Nc4ccccn4 C26826434
CC[NH+](CC(=C)C)CC(=O)N1CCN(CC1)S(=O)(=O)C C53398646
Cc1cc2c(cc1C)[n+](cn2C[C@@H](COC[C@@H]3CCC=CC3)O)C C15745999
CC[n+]1cn(c2c1cc(c(c2)C)C)C[C@H](COC3CCCCC3)O C00089056
c1ccc(c(c1)/C=C/C(=O)[n+]2ccccc2NC3CCCCC3)[N+](=O)[O-] C58500529
c1ccc2c(c1)c3ccc[n+](c3[nH]2)CC(=O)c4ccc(cc4)[N+](=O)[O-] C59367073
CN1c2cc(ccc2OCC1=O)S(=O)(=O)CC[NH+](C)C C62561855
Cc1cc2c(cc1C)[n+](cn2C)C[C@H](COC[C@@H]3CCC=CC3)O C15745998
Cc1n(c2ccccc2[n+]1C[C@H](COC[C@H]3CCC=CC3)O)C C13425414
C[C@H](C(=O)C1=c2ccccc2=[NH+]C1)N3CCN(CC3)CC(=O)N(C)C C64000072
Cc1nn(c(=S)n1CC(=O)N(C)C)C[NH+](C)[C@H]2CCc3c2cccc3 C64941175
Cc1nc2c(c(=O)n1C)CC[NH+](CC2)CCCn3cccn3 C65395167
Cc1ccc(c(c1)n2ccc(n2)C(=O)[n+]3ccccc3NC(C)C)OC C65541832
CN(CC1CC1)C(=O)C[NH+](CCOC)[C@H]2CCS(=O)(=O)C2 C66493044
C#CCN(Cc1[nH+]ccn1CC(F)(F)F)[C@H]2CCS(=O)(=O)C2 C66538421
C[C@H]1CN(CCO1)C(=O)C[NH+](CC=C)[C@@H]2CCS(=O)(=O)C2 C66560632
C[NH+]1CCN(CC1)C(=O)CC2CCN(CC2)C(=O)CSCC#N C66858634
C[NH+]1CCC2(CC1)CN(CCCN2C)C(=O)COC[C@@H]3CCCO3 C67447041
CC[NH+](CC)CC#CCN1C[C@H](CC1=O)c2ccccc2 C01839617
CCCC[NH+](CC)Cc1cccn1c2nccs2 C10038753
CCCC[NH+](CC)Cc1cccn1c2ccccc2C#N C06386597
CC[NH+](CC)CCCn1c(nc2c1ccc(c2)Cl)C C05139302
CCO[P@@](=S)(C)OC[C@@H]1CCC[NH+]2[C@H]1CCCC2 C16028640
CCC[C@H]1CC[C@H]([C@@H](C1)[NH+](C)Cc2ccco2)C#N C35701876
CC[NH+](CC)CC(=O)c1cc(c(c(c1C)C)OC)C C36200877
C[C@H](C1CC1)[NH+](C)CC(=O)c2ccc(c(c2)Cl)OC C37338880
Cc1ccc(c(c1)OC)C(=O)C[NH+](C)[C@H](C)C(C)C C37339012
CCC(CC)[NH+](C)CC(=O)c1coc2c1cccc2 C37339146
CCC[C@H](C)[NH+](C)CC(=O)c1coc2c1cccc2 C37339262
CC[C@@H](C)c1nc2ccccc2n1CCC[NH+](C)C C40389602
CC[NH+](CC)CCn1c2c(cccc2Cl)nc1C3CC3 C40405494
CC(C)c1ccc(c(c1)[C@@H](CC[NH+](C)C)C#N)OC C41348382
CC(C)c1ccc(c(c1)[C@H](CC[NH+](C)C)C#N)OC C41348385
CC[NH+](CC)C[C@@H](C#N)c1cc(c(cc1OC)C)C C41348597
CC[NH+](CC)C[C@@H](C#N)c1cc(ccc1OC)C(C)C C41411818
CC(C)C[NH+](Cc1c(snn1)Cl)CC(C)C C41636077
Cc1ccc2c(c1)nc(n2CCCC[NH+](C)C)CCCl C41679076
C[C@@H](c1ccccn1)c2c3ccccc3oc2CC[NH+](C)C C43009992
CCCC[NH+](CC)Cc1cc(cc2c1OCOC2)F C45003878
CCCN(CC[NH+](C)C)[C@H]1C[C@@H](CC[C@@H]1C#N)CC C45691795
CCc1ccc(s1)C(=O)CN2CC[NH+](CC2)C(C)(C)C C48945992
CCC[C@@H]1CC[C@@H]([C@@H](C1)[NH+](C)C[C@@H]2CCCO2)C#N C48947868
C[C@@H](CC[NH+](C)C)n1c2cccc(c2nc1[C@@H](C)Cl)F C49559439
CCCC[NH+](Cc1c(snn1)Cl)[C@@H](C)CC C49800980
C[C@H](C(C)(C)C)[NH+](C)Cc1cc(ccc1OC)C=O C50123838
Cc1cccn2c1nc(c2)C[NH+](C)C(C3CC3)C4CC4 C51558079
CCC[C@](C)(CN1CC[NH+](CC1)C2CCCC2)C=O C52063724
CC[NH+](CC)CCn1c2cc(ccc2nc1CCCl)F C52123448
C[C@@H](CC[NH+](C)C)n1c2cc(ccc2nc1[C@H](C)Cl)F C52123986
CCCC[NH+](CC)CC(=O)N1CCC[C@@H]1c2cccs2 C52889740
CC(C)(C)[C@H]1CCC(=O)[C@H](C1)C[NH+](C)Cc2ccco2 C53926868
CCC[C@H]1CCC(=O)[C@@H](C1)C[NH+]2CCC[C@@H](C2)OCC C53931215
CCC[C@@H]1CCC(=O)[C@H](C1)CN2CC[NH+](CC2)CC3CC3 C53931252
CC(C)[C@H]1CCC(=O)[C@H](C1)C[NH+](C)Cc2cscn2 C54559118
CCc1ccc(s1)C(=O)CN2CC[NH+](CC2)[C@H](C)CC C55068198
CC[NH+](Cc1csc(n1)c2ccco2)CC(=C)C C55472445
CCOc1ccc(cc1C[NH+](C)[C@H](C)C(C)(C)C)C(=O)C C55481886
CCCC[NH+](C)Cc1cc(=O)oc2c1ccc(c2)C C57569653
Cc1ccc(cc1)c2nc(co2)C[NH+](CC=C)CC=C C45914488
C[C@@H]1CCc2ccccc2N1C(=O)C[NH+](CC=C)CC=C C51766470
CC[NH+](CC)CC#C[C@@](C)(C(C)(C)C)OCCC#N C05794496
CCC[C@@](C)(C[NH+]1CCOc2ccccc2C1)C=O C63013411
CCC[C@](C)(C[NH+]1CCOc2ccccc2C1)C=O C63013412
C[C@@H](c1ccccc1Cl)[NH+](CCn2cccn2)C3CC3 C64142158
CC[NH+](CCCOC)[C@@H](C)c1cc2ccccc2o1 C64349437
C[NH+](Cc1cc(cc2c1OCOC2)F)C(C3CC3)C4CC4 C50989115
C[C@H](Cc1ccccn1)[NH+](C)C/C(=C/c2ccco2)/C C65531745
CC(C)C[NH+](C)Cc1ncc(o1)c2ccc(cc2)F C65961919
CCOc1cc2c(cc1OC)CC[NH+]([C@@H]2CC(C)C)C C03847397
Cc1ccc(c(c1)C[NH+](C)CCc2ccc(c(c2)OC)OC)C C04949016
CC(C)CC[C@]1(CCO[C@@H](C1)C(C)C)CC[NH+]2CCOCC2 C09476932
CCO[P@](=S)(C)OC[C@@H]1CCC[NH+]2[C@H]1CCCC2 C16028638
CCN1CC[NH+](CC1)[C@@H](C)CC(C)(C)c2ccc(o2)C C22027583
C[NH+](C)CCSc1c(cc2ccccc2n1)c3ccccn3 C26383849
CC(C)(Cn1c2ccc(cc2nc1CCCl)F)C[NH+](C)C C36909406
CC[NH+](CC)CCCn1c2cccc(c2nc1[C@@H](C)Cl)F C37421897
CC[NH+](Cc1cc2ccc(cc2nc1Cl)OC)C3CC3 C37499812
CC[NH+]1CC[C@H](C1)Cn2c3ccc(cc3nc2CCCl)F C37645479
CC[NH+](CC)CCCn1c(nc2c1ccc(c2)C(F)(F)F)C C40403506
CC[NH+](CC)C[C@H](C#N)c1ccc(c(c1)Br)OC C41546764
C[C@H](c1nc2cc(ccc2n1CCCC[NH+](C)C)Cl)Cl C41678995
CC[NH+](CC)C[C@H](C)n1c2ccc(cc2nc1[C@H](C)Cl)F C41679233
CC[NH+](CC)C[C@H](C)n1c2ccc(cc2nc1CCCl)F C41679235
CC[NH+](CC)C[C@H](C)n1c2cccc(c2nc1[C@H](C)Cl)F C41679259
CC[NH+](CC)C[C@@H](C)n1c2cccc(c2nc1CCCl)F C41679260
CC[NH+](CC)C[C@@H](C)n1c2cccc(c2nc1CCl)F C41679262
CC[NH+](CC)C[C@H](C)n1c2cccc(c2nc1CCl)F C41679263
CC[NH+](C[C@@H]1CCCO1)CC(=O)c2ccc(c(c2)Cl)Cl C42308861
CC(C)C[C@H](C[NH+](C)C)n1c2ccccc2nc1CCCl C42323187
CC[NH+](Cc1cc(ccc1OC)Br)C[C@@H](C)C#N C42323831
CC[C@H](C)N(CCOC)c1c(c(cc([nH+]1)C)C)CCl C42590016
CC(C)CN(CC[NH+](C)C)c1cccc(c1C=O)Cl C42770293
CC(C)CN(CC[NH+](C)C)c1ccc(c(n1)CCl)Cl C42779429
CC(C)[C@H](C[NH+](C)C)n1c2ccc(cc2nc1CCCl)F C49223125
CC(C)[C@@H](C[NH+](C)C)n1c2cccc(c2nc1CCCl)F C49223222
CC(C)C[C@H](C[NH+](C)C)n1c2cccc(c2nc1CCl)F C49559372
C[C@@H](CC[NH+](C)C)n1c(nc2c1c(ccc2)Cl)CCl C49559399
Cc1cc(c(n1[C@@H](CC(C)C)C[NH+](C)C)C)C(=O)[C@H](C)Cl C49559488
CC[NH+]1CC[C@@H](C1)Cn2c3cc(ccc3nc2CCCl)F C52123694
CC[NH+](CC)C[C@@H](C)n1c2cc(ccc2nc1[C@@H](C)Cl)F C52124227
CC[NH+](CC)C[C@@H](C)n1c2cc(ccc2nc1CCCl)F C52124232
CC(C)[C@@H](C[NH+](C)C)n1c(nc2c1c(c(cc2)F)F)CCl C53171414
C[C@@H](CC[NH+](C)C)n1c2c(ccc(c2F)F)nc1[C@H](C)Cl C53171506
CCC[C@H]1CCC(=O)[C@H](C1)C[NH+](Cc2ccco2)C3CC3 C53930894
CC[NH+](C[C@@H]1CCCO1)C[C@@H]2C[C@@H](CCC2=O)C(C)C C54559151
COc1ccccc1C[NH+](CC=C)Cc2ccc(cc2)C#N C55324889
C[C@@H](c1nc2cc(ccc2n1CC[NH+](C)C3CC3)Cl)Cl C62010574
C[C@H](c1nc2cccc(c2n1CC[NH+](C)C3CC3)Cl)Cl C62010591
CC[NH+]1CCN(CC1)C[C@@H](c2cc(ccc2OCC)C)Cl C62347045
CC[NH+]1CCN(CC1)C[C@H](c2cc(ccc2OCC)C)Cl C62347048
CC[C@@H]1CC[C@@H]([C@@H](C1)N2CC[C@@H](C2)[NH+](CC)CC)C#N C62979896
CC[C@H]1CC[C@@H]([C@@H](C1)N2CC[C@@H](C2)[NH+](CC)CC)C#N C62979897
CC[C@H]1CC[C@H]([C@@H](C1)N2CC[C@@H](C2)[NH+](CC)CC)C#N C62979899
CCC[C@H]1CC[C@@H]([C@@H](C1)N(C)CC[NH+]2CCCC2)C#N C63051931
c1ccc2=[NH+]CC(=c2c1)CCC(=O)OCc3cccc(c3F)F C64002865
CCC1CCC(CC1)[NH+](Cc2nnc(s2)SC)C3CC3 C65950836
CSc1nnc(s1)C[NH+](CC2CCCCC2)C3CC3 C65951023
CC(C)C[NH+](C)Cc1ccc(c(c1Br)OC)OC C65960967
C1CCC(C1)[NH+]2CCC(CC2)C[NH+](C[C@H]3CCCO3)C4CCOCC4 C12314148
CCN(CC1CC[NH+](CC1)C2CC[NH+](CC2)C)C(=O)C3CCCCCC3 C12595597
C[C@@H](c1ccc(c(c1)Cl)F)[NH2+]CC2(CCCCC2)[NH+](C)C C21041047
CCC(C)(C)C1CCC(CC1)[NH2+][C@@H](C)[C@H]2CCC[NH+](C2)C C36918345
C[C@H](c1cccc(c1)Br)[NH2+][C@@H](C)C2CC[NH+](CC2)C C36919703
C[C@@H](c1ccccc1Br)[NH2+][C@@H](C)[C@@H]2CCC[NH+](C2)C C36945389
CC[C@@H](c1ccc(cc1)Br)[NH2+][C@@H]2C[C@@H]([NH+](C[C@@H]2C)C)C C36991747
CC[NH+]1CCC(CC1)[C@@H](C)[NH2+][C@@H]2CCCC[C@@H]2C(F)(F)F C37099589
c1ccc2c(c1)CSC[C@H]2[NH2+]C[C@@H]3CC[NH+](C3)C4CC4 C37649479
CCOc1ccc(cc1OCC)/C=C(\C#N)/[C@H]2[NH+]=c3ccc(cc3=[NH+]2)C C38566949
CCC(=O)Oc1ccc(cc1OC)/C=C(\C#N)/C2[NH+]=c3ccccc3=[NH+]2 C38567039
Cc1ccc2=[NH+][C@H]([NH+]=c2c1)/C(=C/c3ccc(c(c3)OC)OCC=C)/C#N C39355940
CC(C)Oc1ccc(c(c1)OC(C)C)/C=C(\C#N)/C2[NH+]=c3ccccc3=[NH+]2 C39370759
Cc1cc(c(cc1/C=C(/C#N)\[C@H]2[NH+]=c3ccc(cc3=[NH+]2)OC)C(C)C)OC C39436130
C#CCOc1ccc(cc1/C=C(/C#N)\C2[NH+]=c3ccccc3=[NH+]2)Br C39436201
C[C@@H]1C(=C([NH+]=C1C(=O)C)C)[C@@H](C)[C@@H]2C(=C([NH+]=C2C)C(=O)C)C C39568559
Cc1ccc2=[NH+][C@H]([NH+]=c2c1)/C(=C\c3cccc(c3)OCC#C)/C#N C39709458
c1ccc(cc1)C(=O)/C(=C/c2cccc(c2)F)/[C@H]3C(=O)[NH+]=c4ccccc4=[NH+]3 C39731122
COc1ccc(cc1OC)/C=C\C(=O)C2[NH+]=c3ccccc3=[NH+]2 C39774402
c1ccc2=[NH+]C([NH+]=c2c1)/C(=C/C=C/c3cccc(c3)[N+](=O)[O-])/C#N C39964533
CC(C)[NH+]1CC[C@@H](C1)C[NH2+]C2CC(C2)c3ccccc3Br C40622782
CCC(C)(C)C1CCC(CC1)[NH2+]C[C@H]2CCC[NH+](C2)C C44535150
C[NH+]1CCCC[C@@H]1C[NH2+]Cc2cc(cs2)Br C44561371
CC[NH+]1CCC(CC1)[C@H](C)[NH2+][C@@H](C)c2ccc(s2)C C49159640
CCC[C@@H](c1cccs1)[NH2+][C@@H](C)C2CC[NH+](CC2)C C49541437
CCC[NH2+][C@H]1CC[NH+]([C@@H](C1)C)[C@@H](C)c2ccc(s2)C C49713648
CCC[NH2+][C@H]1CC[C@H](C[C@@H]1[NH+]2Cc3ccccc3C2)CC C50911209
C[C@H]1c2ccsc2CC[NH+]1CC(C)(C)C[NH2+]C(C)(C)C C51250891
CC(C)(C[NH2+][C@@H]1CCc2c1ccc(c2)Br)[NH+](C)C C40226468
CC(C)[NH2+]CC(C)(C)C[NH+]1CCC2(CCCCC2)CC1 C61822287
CCOc1cc2c(cc1/C=C/C(=O)c3ccc4=[NH+]C(=O)[NH+]=c4c3)O[C@@H](C2)C C39766556
CC1=C[C@H]2[C@@H](S1)N=C(N(C2=O)CC=C)SCC3[NH+]=c4ccccc4=[NH+]3 C63205568
CCOc1ccccc1N2C[C@@H](CC2=O)[C@@H]3[NH+]=c4ccc(cc4=[NH+]3)C C63221949
COCC/[NH+]=C\1/N([C@@H](CS1)c2ccccc2)/N=C/C3=c4ccccc4=[NH+]C3 C39946776
c1ccc(c(c1)/C(=C\c2ccc(o2)SC3[NH+]=c4ccccc4=[NH+]3)/C#N)F C63297498
Cc1ccc2=[NH+][C@@H]3C(=c2c1)N=CN(C3=O)CCC4=c5cc(ccc5=[NH+]C4)OC C63351269
c1cc(ccc1/C=N/N2[C@H](N=[NH+]C2=S)c3cc[nH+]cc3)C(F)(F)F C38906362
c1cc(ccc1CS[C@@H]2[NH+]=c3cc(c(cc3=[NH+]2)Cl)F)[N+](=O)[O-] C63591024
CCN(c1ccccc1)C(=O)CS[C@@H]2[NH+]=c3ccc(cc3=[NH+]2)Cl C63730889
CCCCn1c(nnn1)CS[C@H]2[NH+]=c3ccc(cc3=[NH+]2)Cl C63749850
CCCC1=C[C@@H](N=N1)C(=O)N2CCC[C@H](C2)CC3[NH+]=c4ccccc4=[NH+]3 C63834430
CCN(CC[C@H]1[NH+]=c2ccc(cc2=[NH+]1)C)CC3=NN=C(C3)C(C)(C)C C63882302
CC[C@@H](C)Sc1ncc(cn1)[C@@H]2[NH+]=c3ccc(cc3=[NH+]2)C(=O)OC C63882689
Cc1ccc2=[NH+][C@@H]([NH+]=c2c1)c3ccc(c(c3)OC)OC(C)C C63900014
c1ccc(cc1)c2ccc(cc2)/C=N/N3[C@@H](N=[NH+]C3=S)c4cc[nH+]cc4 C38995044
Cc1cccc(n1)C[NH+]2CCC3=c4ccccc4=[NH+][C@@H]3[C@@H]2CC(C)C C64074731
C[C@@H]1C(=c2cc(ccc2=[NH+]1)F)CC[NH2+]Cc3ccc(cc3)F C64372868
C[C@@H](C(=O)N(C)c1ccc(cc1)F)S[C@@H]2[NH+]=c3cccnc3=[NH+]2 C64490942
c1ccc2=[NH+]C([NH+]=c2c1)CSCC(=O)c3ccc4c(c3)CCCC4 C64671113
Cc1ccc(s1)CN(CC=C)C(=O)COC[C@@H]2[NH+]=c3ccc(cc3=[NH+]2)F C65525587
Cc1ccc(cc1)NC(=S)N(CCCO)Cc2cc3cc(ccc3[nH]c2=O)C C04126974
Cc1ccc(c2c1cc(c(=O)[nH]2)CN(CCCO)C(=S)NCC(C)C)C C04132868
COc1ccccc1NC(=S)N[C@H](C(Cl)(Cl)Cl)NC(=O)CCl C03130813
CC(C)CNC(=S)NNC(=O)COc1ccc2cc(ccc2c1)Br C02792292
COc1ccccc1CC(=O)NNC(=S)NCCc2ccc(cc2)Cl C08421426
Cc1ccc2c(c1)cc(c(=O)[nH]2)CNc3ccc(cc3)N(CCO)Cc4ccccc4 C13563110
Cc1cc(nc(n1)N/C(=N/C(=S)NC2CC2)/NCc3cccs3)C C14157229
Cc1cc(ccc1OCC(=O)NNC(=S)NCC=C)Br C14569470
CC[C@@H](C)NC(=O)c1cccc(c1)NC(=S)NC(=O)/C=C/c2ccccc2Cl C14836373
c1cc2c(cc1CNC(=S)NNC(=O)CCC3CCCCC3)OCO2 C15913464
Cc1ccc(nc1)[C@H](Cc2ccsc2)NCc3cn(c4c3cccc4)CCC(=O)N C19215614
CC(C)(C)NC(=O)c1cccc(c1)NC(=S)NC(=O)CCc2ccccc2Cl C20117118
COc1ccc2c(c1)[nH]cc2CCNC(=S)Nc3cccc(c3)SC C20259431
c1ccc2c(c1)cccc2NC(=S)NNC(=O)CSCc3ccccc3F C20534011
CC[C@@H]1C(=C(NC(=O)N1)CN[C@H](C)c2ccccc2Cl)C(=O)OCC C32664830
CCCCCc1c(c(c(n1CCc2cnc[nH]2)C)C(=O)N)c3cccs3 C33633820
CCCCCC(=O)O[C@@H]1C=C([C@]([C@@]2([C@@H]1C(CCC2)(C)C)C)(CO)O)CO C35464591
c1ccc(c(c1)CNC(=O)CCCCCNc2c3ccccc3[nH]c(=S)n2)Cl C13496853
C=CCNS(=O)(=O)c1ccc(cc1)NC(=S)NCc2ccc(cc2)Cl C39974827
CCCc1c(c(c(n1CCCO)C)C(=O)N)c2cccc(c2)OC(F)(F)F C43225621
c1cc(c(c(c1)Cl)Cl)CCC(=O)NNC(=S)NC[C@@H]2CCCO2 C46567070
CCCc1nc(c(s1)C(=O)NNC(=S)NCCc2ccc(cc2)Cl)C C46571174
CC(C)CCNC(=S)NNC(=O)c1cnn(c1)c2ccccc2Cl C49994286
CCCOc1ccc(cc1NC(=O)NCC(=O)NCC#C)C(F)(F)F C51584773
CC(C)(C)N(Cc1ccccc1)C(=O)CNc2ccccc2SCC(=O)N C53100552
c1cc2cccnc2c(c1)/C=C/C(=O)NNC(=S)NCCc3cccs3 C55376959
CCNC(=O)c1ccc(c(c1)C)NCC(=O)Nc2ccccc2SC(F)F C55881688
C[C@H](C(=O)NNC(=S)Nc1ccccc1OC)Sc2ccccc2Cl C58867831
CC(=O)c1cccc(c1)NC(=S)NCCc2c[nH]c3c2cc(cc3)OC C59273001
Cc1cc(c(c(c1)C)C(=O)CCCC(=O)NCc2cccc(c2)C(=O)N)C C59420184
C[C@@H](c1ccc(cc1)c2ccc(o2)CNc3cccc(c3)C(=O)NCC(C)C)O C20878453
c1cc(ccc1CCNC(=S)NNC(=O)/C=C/c2ccsc2)Cl C22646431
COCCCCNC(=O)NC[C@H](c1ccccc1Cl)c2c[nH]c3c2cccc3 C47717317
Cc1ccc(c(c1)CCNC(=O)NC[C@@H](c2ccc(cc2)OC)O)OC C62043489
Cc1ccc(c(c1)NC(=S)NNC(=O)/C=C/c2ccccc2OC(F)F)F C63345154
CCC(C)(C)NC(=O)[C@H](C)SCc1csc(n1)c2ccc(cc2)C(=O)N C63649291
c1ccc(c(c1)CSCCNC(=O)CNC(=O)NCC2CCCC2)F C50552933
c1cc(cc(c1)NC(=S)NNC(=O)CC(C2CC2)C3CC3)C(F)(F)F C65621484
CCCCNC(=O)c1cccc(c1)NCC(=O)NCc2ccccc2Cl C66083485
CC[C@H](C(=O)NNC(=S)N[C@H](C)c1ccc(cc1Cl)Cl)OC C66122418
C[C@H](c1ccc(cc1Cl)Cl)NC(=S)NNC(=O)CCc2ccccn2 C66122420
Cc1ccc(c(c1)OC)OCC(=O)NNC(=S)N[C@H]2CCCC[C@H]2C C66276967
CC[C@H](C)NC(=O)c1ccc(cc1)CNC(=O)NCCSC(C)(C)C C67087173
CCC(C)(C)C1CCC(CC1)NC(=O)CCCC[C@@H]2[C@@H]3[C@@H](CS2)NC(=O)N3 C67132265
CC(C)[C@H](c1ccc(cc1)F)NC(=O)CCCC[C@H]2[C@@H]3[C@@H](CS2)NC(=O)N3 C67142501
CCCCC1CCC(CC1)NC(=O)CCCC[C@@H]2[C@@H]3[C@@H](CS2)NC(=O)N3 C67234418
c1cc(cc(c1)SC(F)F)NC(=O)NCCCNC(=O)c2cccs2 C67356824
CC(C)[C@@H](CNC(=O)c1ccc(s1)CNC(=O)C)Nc2ccccc2 C67572130
c1cc(cc(c1)OC[C@H](CNC(=O)NCc2cccs2)O)C(F)(F)F C67588922
Cc1cccc(c1OC[C@@H](CNC(=O)NCCc2ccccc2F)O)C C67590175
COc1cc2c(cc1OC)[C@@H]3C[C@](CC[NH+]3CC2)(CC(=O)N)C(=O)N C05766727
C[C@H]([C@@H](c1nc(co1)C(=O)NCc2ccccc2C(F)(F)F)[NH3+])O C06416455
CCOC(=O)c1c(c(sc1NC(=O)C[NH2+]C[C@@H]2CCCO2)C(=O)N)C C06578829
Cc1cc(=O)oc2c1cc(c(c2C[NH+](CCO)CCO)O)O C00186268
COc1cc(cc(c1OCC(=O)N)Br)C[NH2+]CCO C08470002
C1CCc2c(c3c(s2)nc(n(c3=O)CC(=O)NCCC[NH3+])O)C1 C08739348
COc1ccccc1n2cccc2C[NH2+]C(CO)(CO)CO C06235450
CCCC[NH+](CCO)C[C@H](Cn1cnc2c1ncnc2N)O C05499211
Cn1c2c(c(=O)[nH]c1=O)n(c(n2)NCC[NH3+])Cc3ccc(cc3)F C04454247
CC1(CC(CC([NH2+]1)(C)C)NC(=O)CSc2nnc(n2N)COC)C C20904893
CCC[NH+]1CCN(CC1)S(=O)(=O)c2cc([nH]c2)C(=O)NN C22160608
CCc1cc2c(ncnc2s1)NC(C)(C)C(=O)NCC[NH3+] C31946488
CCC(CC)[C@H](c1ccc2c(c1)N(C(=O)CO2)CC(=O)N)[NH3+] C33501288
C[C@H]1C(=O)N(c2cc(ccc2O1)[C@H](CC(C)C)[NH3+])CC(=O)N C33501600
CC(C)C[C@@H](CNS(=O)(=O)c1cc(n(c1)C)C(=O)NC)[NH3+] C36299132
CC[NH2+][C@@H](C)c1ccc(cc1)S(=O)(=O)NCCS(=O)(=O)N C36746140
CS(=O)(=O)NCCNC(=O)c1ccc(cc1C#CC[NH3+])F C37572047
CS(=O)(=O)NCCNC(=O)c1cc(ccc1C#CC[NH3+])F C37572049
CCCCN([C@@H]1CCS(=O)(=O)C1)C(=O)[C@H](CC(=O)N)[NH3+] C37803624
CN(Cc1ccc(o1)Br)C(=O)[C@@H](CC(=O)N)[NH3+] C37819874
CC(C)[NH2+]CCC(=O)N1CCC[C@@H](C1)CNS(=O)(=O)N C37820464
CCC[C@]12C[NH+]3C[C@](C1=O)(CN(C2)[C@H]3[C@@H]([C@H]([C@@H](CO)O)O)O)CCC C19324423
C[NH+](C)CCN[C@H](c1cc(c(c(c1)Br)O)OC)C(=O)N C37945930
CC1(CC(CC([NH2+]1)(C)C)Nc2c(c(ncn2)N(CCC#N)CCC#N)N)C C40737065
C[NH+]1CC[C@@H](C1)CNS(=O)(=O)c2cc(cnc2NN)Br C41070143
CC(C)[NH+](C)CCCCNS(=O)(=O)c1cccnc1NN C41681770
CC(C)(CNC(=O)/C(=C/c1ccc(c(c1)O)O)/C#N)[NH+](C)CCO C41693732
C[NH2+]Cc1cccc(c1OCC(=O)NC(=O)N)Br C42411554
c1cc(oc1)CSc2ccc(cc2[N+](=O)[O-])[C@@H](CC(=O)N)[NH3+] C44253968
C[C@@H](c1ccc(cc1)S(=O)(=O)NCCCS(=O)(=O)N)[NH2+]C C45089964
C[C@H](c1ccc(cc1)S(=O)(=O)NCCCS(=O)(=O)N)[NH2+]C C45089966
C[C@H](CNC(=O)C(=O)Nc1c(ccs1)C(=O)N)[NH+]2CCCC2 C47998711
C[NH+](C)[C@H](CNC(=O)C(=O)Nc1c(ccs1)C(=O)N)c2ccsc2 C47999013
CCCCN1C(=O)/C(=C/N[C@H]2CCCC[C@@H]2[NH3+])/C(=O)NC1=O C20440503
C[C@@](CCSc1c2c(nc[nH]2)ncn1)(C(=O)N)[NH2+]C3CC3 C51037435
CCC[C@@H](C)NC(=O)[C@H]1CCC[NH+](C1)[C@@H](C)C(=O)NC(=O)N C51055531
CC(=O)NCc1cccc(n1)c2csc(n2)/N=C(\N)/NCC[NH+](C)C C29309688
CCC[NH2+]CCNS(=O)(=O)c1cccc(c1)S(=O)(=O)N C54266567
CC(C)[NH2+][C@@](C)(CCCCSc1n[nH]c(=O)n1C)C(=O)N C61593486
CCn1c(=O)[nH]nc1SCCC[C@@](C)(C(=O)N)[NH2+]C2CC2 C61607599
CCCn1c(=O)[nH]nc1SCC[C@@](C)(C(=O)N)[NH2+]C(C)C C61608041
CNS(=O)(=O)c1ccc(cc1)S(=O)(=O)N[C@H]2CCC[C@H]2[NH3+] C63175625
C[C@@H]1c2c(cc(cc2OC(=O)[C@@H]1CC(=O)NCCc3c[nH+]c[nH]3)O)O C53619575
COc1ccc(cc1OC)[C@H]2N[C@H](ON2)C3=C([NH+]=N[C@@H]3SC)N C64612592
c1ccc2=[NH+][C@H](C=c2c1)CN3CCC[C@@H](C3)N4C=C(NN4)C(=O)NCCO C64636399
c1ccc(c(c1)C[NH+]2CCNC(=O)[C@@H]2CC(=O)NN)OC[C@@H]3CCCO3 C66115459
C=CCOc1ccccc1C[NH+]2CCNC(=O)[C@@H]2CC(=O)NN C66115491
CC(C)(C)CN1CCC[C@](C1=O)(C[NH2+]CCc2[nH]c(=O)[nH]n2)O C67433284
CC1CC[NH+](CC1)C[C@@H](CNC(=O)NCC(=O)NCC(F)(F)F)O C67629856
CCCn1c(c(c(n1)C)CNc2c3c(nc(n2)N)C[NH2+]CC3)C C67649533
Cc1ccc(cc1)c2nnc(n2CC(=O)[O-])SCC(=O)NC34CC5CC(C3)CC(C5)C4 C13204766
Cc1ccc(cc1)c2nnc(n2CC(=O)[O-])SCC(=O)Nc3ccc(cc3Br)C C13204959
C=CCn1c(=O)c2c3c(sc2nc1SCC(=O)Nc4ccc(cc4C(=O)[O-])Cl)CCC3 C13241879
CCCn1c(=O)c2cc(sc2nc1SCC(=O)Nc3ccc(cc3C(=O)[O-])Cl)CC C13243826
C[C@@H]1CCC[C@@H]([C@@H]1C)NC(=O)[C@@H](C)Sc2nc3cc(ccc3c(=O)n2CC=C)C(=O)[O-] C13256287
C=CCn1c(=O)c2c(ccs2)nc1SCC(=O)Nc3cc4ccccc4cc3C(=O)[O-] C13272346
CC(C)[C@H](c1cccs1)NC(=O)CSc2nc3cc(ccc3c(=O)n2CC=C)C(=O)[O-] C13280011
CCOc1cccc2c1oc(c2)[C@@H](C)NS(=O)(=O)c3ccc(c(c3)C(=O)[O-])Br C13314598
Cc1cc(c(n1CCC(C)C)C)c2csc(n2)NS(=O)(=O)c3cccc(c3)C(=O)[O-] C13361105
Cc1ccc(cc1)n2c(cc(c2C)c3csc(n3)NC(=O)/C=C/c4ccc(o4)CCC(=O)[O-])C C13411673
COc1cc(c(c(c1OC)OC)NC(=O)/C=C/c2cc(ccc2Cl)C(F)(F)F)C(=O)[O-] C13444233
COCCOc1cc(c(cc1OC)C(=O)[O-])NC(=O)/C=C/c2ccc(c(c2)Cl)Cl C13450560
Cc1c(c(nc(n1)SC(F)F)[O-])CCC(=O)NCCc2cc3c(c(c2)Cl)OCCO3 C25580297
CCCc1c(c(n(n1)c2ccc(cc2)Cl)[O-])/C=C\3/C(=O)N(C(=O)N3)CCCc4ccccc4 C35455638
CCOC(=O)C1=C(N=C2N([C@@H]1c3ccccc3)C(=CS2)/C=C(/NCc4ccccn4)\[O-])C C35692747
CCOC(=O)C1=C(N=C2N([C@H]1c3ccccc3)C(=CS2)/C=C(/NCc4ccccn4)\[O-])C C35692749
Cc1cccc(c1)[C@@H]2C(=C(N=C3N2C(=CS3)/C=C(/NC4CC4)\[O-])C)C(=O)OCCOC C35693258
CC1=C([C@H](N2C(=CSC2=N1)/C=C(/NC(C)C)\[O-])c3cccc(c3)Cl)C(=O)OCCOC C35696349
CC1=C([C@H](N2C(=CSC2=N1)/C=C(/NC[C@@H]3CCCO3)\[O-])c4ccccc4)C(=O)OCC=C C35697141
CC1=C([C@H](N2C(=CSC2=N1)/C=C(/NC[C@H]3CCCO3)\[O-])c4ccccc4)C(=O)OCC=C C35697145
CCN(CC)C(=O)C1=C(N=C2N([C@H]1c3ccc(cc3)C)C(=CS2)/C=C(/NCCOC)\[O-])C C35698139
CC1=C([C@H](N2C(=CSC2=N1)/C=C(/NC[C@@H]3CCCO3)\[O-])c4ccccc4F)C(=O)OCC=C C35701704
CC1=C([C@@H](N2C(=CSC2=N1)/C=C(/NC(C)(C)C)\[O-])c3ccccc3)C(=O)OCCOC C35969522
CCOC(=O)C1=C(N=C2N([C@H]1c3cccs3)C(=CS2)/C=C(/NCCc4ccccn4)\[O-])C C36050238
CCOC(=O)C1=C(N=C2N([C@H]1c3ccc(cc3C)C)C(=CS2)/C=C(/NCCOC)\[O-])C C36050403
CC1=C([C@@H](N2C(=CSC2=N1)/C=C(/NCc3ccccn3)\[O-])c4ccc(cc4)Cl)C(=O)OC C36050726
CC1=C([C@@H](N2C(=CSC2=N1)/C=C(/NCc3ccco3)\[O-])c4cccc(c4)F)C(=O)OC C36050810
CC1=C([C@H](N2C(=CSC2=N1)/C=C(/NC[C@@H]3CCCO3)\[O-])c4cccc(c4)F)C(=O)OC C36050833
CCC1=C([C@H](N2C(=CSC2=N1)/C=C(/NCc3ccccn3)\[O-])c4ccccc4)C(=O)OC C36058509
CCC1=C([C@@H](N2C(=CSC2=N1)/C=C(/NCc3ccccn3)\[O-])c4ccccc4F)C(=O)OC C36058573
Cc1ccccc1[C@H]2C(=C(N=C3N2C(=CS3)/C=C(/NCCOC)\[O-])C)C(=O)OC(C)C C36058828
C[C@@H](C1CC1)NC(=O)c2cc(ccc2Cl)S(=O)(=O)[N-]c3cc(c(cc3OC)OC)Cl C14240670
Cc1cc(c2c(c1)c(cc(n2)SCC(=O)Nc3cc(c(cc3C(=O)[O-])OC)OC)C)C C00902940
Cc1c(sc2c1c(=O)n(c(n2)SCC(=O)Nc3cc(ccc3C(=O)[O-])Cl)CC=C)C C03367897
Cc1c(noc1[N-]S(=O)(=O)c2ccc(cc2)N/C=C\C(=O)c3cccc4c3cccc4)C C13124017
CCc1cccc(c1NC(=O)COC(=O)c2ccccc2[N-]S(=O)(=O)c3ccc(cc3)F)C C39599102
CCOC(=O)[C@@H]1[C@H](SC2=C1CCCC2)NC(=O)[C@@H](C)Sc3nc(c(c(n3)[O-])C)C C39724729
CCOC(=O)[C@H]1[C@H](SC2=C1CCCCC2)NC(=O)[C@@H](C)Sc3nc(c(c(n3)[O-])C)C C39724738
CCN(CC(=O)Nc1ccccc1C(F)(F)F)C(=O)CCc2c(nc(nc2[O-])SC)C C40033489
C=CCOc1ccc(cc1)[C@@H]2c3c([nH]nc3C(=O)N2Cc4ccco4)c5cc(ccc5[O-])Cl C39898759
C=CCOc1cccc(c1)[C@@H]2c3c([nH]nc3C(=O)N2Cc4ccco4)c5cc(ccc5[O-])Cl C39898779
Cc1ccc(cc1NC(=O)c2cc(ccc2Cl)[N-]S(=O)(=O)c3ccccc3)C(=O)OC C44945640
CCCn1c(=O)c2cc(sc2nc1SCc3cc(=O)[nH]c4c3c(c(s4)C(=O)[O-])C)CC C13440402
CCCCNC(=O)c1ccc(c(c1)S(=O)(=O)[N-]c2cc(c(cc2OC)OC)Cl)Cl C26939274
CCC[NH+]1CCN(CC1)c2ccc(cc2C(=O)[O-])[N-]S(=O)(=O)c3ccc(s3)Cl C58009142
CC[C@H](C)c1ccc(cc1)S(=O)(=O)[N-]c2cc(ccc2Cl)NC(=O)c3cnoc3C C59423816
COc1cc(cc(c1OCC(=O)[O-])CC=C)/C=C(/C#N)\C(=O)Nc2ccc(cc2Cl)Cl C59678986
Cc1csc(n1)Nc2cccc(c2)[N-]S(=O)(=O)c3cc(ccc3Cl)C(=O)OC C60166606
CC(C)Oc1cc(ccc1OC)[C@H]2CC(=O)Nc3c2sc(c3c4ccc(cc4)OC)C(=O)[O-] C64797229
CC[C@H](C)NC(=O)c1ccc(nc1)Oc2ccc(cc2)[N-]S(=O)(=O)c3ccc(s3)Cl C65063470
Cc1ccc(cc1)C(=O)NCC(=O)N/N=C/c2cn(nc2c3cccc(c3)C)c4ccccc4 C02532125
c1ccc(c(c1)C(=O)Oc2ccc(cc2)/C=N/NC(=O)C(=O)Nc3cccc(c3Cl)Cl)F C02521830
Cc1ccc2c(c1)nc(o2)c3ccc(c(c3)NC(=S)NC(=O)c4c(cccc4OC)OC)C C02859704
CCOC(=O)C1=C(OC2=C([C@@H]1c3ccc(o3)COc4ccc(c(c4)C)Cl)C(=O)CCC2)N C00648782
Cc1ccc(c(c1)NC(=O)[C@@H](c2ccccc2)OC(=O)c3ccc4c(c3)NC(=O)[C@H](S4)C)OC C08713333
CC1=C([C@H](NC(=O)N1C2CC2)c3ccccc3C(F)(F)F)C(=O)Nc4cc(ccc4OC)OC C08728373
COc1ccccc1C=NNc2nc(c(s2)NC(=O)c3ccco3)c4ccc(cc4)Cl C08869461
COC(=O)c1ccc2c(c1)nc([nH]c2=O)CSc3[nH]c(c(n3)c4ccccc4)c5ccccc5 C08826052
COc1ccc(cc1)c2c(c3ccccc3[nH]2)SCCNC(=O)c4ccc(cc4)[N+](=O)[O-] C08924168
c1ccc(c(c1)C(=O)N/N=C/c2cc(ccc2OC(=O)/C=C/c3ccco3)Br)O C00813237
COc1ccccc1CNC(=O)c2cc3c4ccccc4[nH]c3c(n2)c5cccc(c5OC)OC C02123211
COc1ccc(c(c1)NC(=O)CNC(=O)c2c(c3ccc(c(c3s2)OC)Cl)Cl)OC C09225852
CCCc1nnc2n1N[C@@H]([C@@H](S2)C(=O)Nc3ccc(cc3)CC)c4ccc(c(c4)Cl)OC C09295024
CC(C)[C@H](C(=O)N/N=C\c1ccc(o1)N2CCCC2)NC(=O)c3ccc(c(c3)Cl)Cl C10040973
COc1ccc(cc1)c2cc(ccc2OC(F)F)NS(=O)(=O)c3ccc4c(c3)CCC(=O)N4 C10515835
CC/C(=N\NC(=O)/C(=C\c1ccc2c(c1)OCO2)/NC(=O)c3ccccc3)/c4ccccc4 C12384039
CC1(c2ccccc2N(C1=CC(=O)CSc3nnc(n3N)c4ccc(cc4)OC(F)F)C)C C13038190
CCc1ccc(cc1)[C@@H]2C(=C(OC(=C2C(=O)OC)CSc3c(cc4c(n3)CCC4)C#N)N)C#N C08451229
c1cc(ccc1c2ccc(s2)C(=O)NNC(=O)CCc3nc(no3)c4ccc(cc4)Cl)F C15091330
C[C@@H](C(=O)NC(=O)NC)Sc1nnc(n1CC=C)c2cc3c(s2)CC[C@H](C3)C(C)(C)C C09944576
c1ccc2c(c1)c(c[nH]2)c3nnc(n3C[C@H]4CCCO4)SCC(=O)Nc5ccccc5Cl C15184402
Cc1ccc(cc1C)S(=O)(=O)Nc2ccc(c(c2)NS(=O)(=O)c3ccc(cc3)F)OC C16154360
CCCc1nnc2n1N[C@@H]([C@H](S2)C(=O)Nc3ccccc3C(F)(F)F)c4ccc(cc4)OC C20445900
CCOC(=O)C1=C(NC(=O)N[C@H]1c2cccs2)CN3CCN(CC3)c4ccc(cc4C)C C20559059
CCOC(=O)c1ccccc1NC(=O)CN2c3ccccc3NC(=CC2=O)c4ccc(cc4)F C21632285
C[C@@H](C(=O)c1c[nH]c2c1cccc2)Sc3nnc(n3C[C@H]4CCCO4)c5c[nH]c6c5cccc6 C22746345
Cc1ccc(c(c1)C)NC(=O)NC(=O)CSc2nnc(n2CC=C)c3ccc(cc3)Cl C23553261
COc1ccc(cc1Cl)c2ccc(o2)/C=N/NC(=O)CNC(=O)c3ccc(cc3)Cl C01877459
CC[C@H]([C@H]1c2cc(c(cc2CCN1C(=O)NC(C)C)OC)OC)NC(=O)c3ccc(cc3)Cl C35674641
CC[C@H]([C@@H]1c2cc(c(cc2CCN1C(=O)NC(C)C)OC)OC)NC(=O)c3ccccc3C C35674653
CC[C@H]([C@H]1c2cc(c(cc2CCN1C(=O)NC(C)C)OC)OC)NC(=O)c3ccccc3C C35674657
Cc1ccccc1n2c(c(c(n2)c3ccc(cc3OC)OC)c4ccc(cc4)N)OC(=O)C C36094892
COc1ccccc1NS(=O)(=O)c2cc(ccc2N3CCCCC3)NC(=O)c4cccs4 C08685522
Cc1ccc(o1)[C@@H]2c3ccc(cc3OC(=C2C#N)N)OC(=O)[C@@H](C)Oc4ccc(cc4)C(C)C C38659364
C[C@H](C(=O)NCc1ccco1)OC(=O)c2c3ccccc3nc\4c2CC/C4=C\c5ccc(cc5)O C39542581
c1ccc2c(c1)C(=O)N(C2=O)CCCCSc3nnc(n3N)c4ccc(cc4Cl)Cl C36654485
c1ccc2c(c1)ccc(n2)c3c(c4cc(ccc4[nH]3)F)CCCC(=O)Nc5cccc(c5)[N+](=O)[O-] C39867612
CCCC1=C2[C@H](C(=C(O[C@H]2N=N1)N)C#N)c3cccc(c3OCc4c(cccc4Cl)F)OC C39964296
CCC[C@@]1(Cc2ccccc2-c3c1c(=O)n(c(n3)N/N=C/c4ccc(c(c4)OC)O)CC)C C40036147
Cc1ccccc1OCCCN2c3ccc(cc3/C(=N/NC(=O)c4ccc(cc4)O)/C2=O)Cl C40138602
CCCN1[C@@H](c2c(n[nH]c2C1=O)c3cc(c(cc3O)C)Cl)c4ccc(c(c4)OC)OCC C39914220
CCCSc1nc2n(n1)[C@@H](C(=C(N2)C)C(=O)Nc3ccccc3OC)c4c(ccs4)C C40982863
CCCCSc1nc2n(n1)[C@@H](C(=C(N2)C)C(=O)Nc3ccc(cc3C)C)c4ccccn4 C40983111
Cc1ccc(cc1Cl)c2ccc(o2)/C=C/C(=O)NC(=S)Nc3ccccc3[N+](=O)[O-] C19634950
Cc1ccc(c(c1)OCc2nnc(n2N)S[C@@H](C)C(=O)N3c4ccccc4C[C@@H]3C)C(C)C C57783341
CCOc1ccccc1NC(=O)C(=O)N/N=C/c2cc(n(c2C)c3cc(ccc3Cl)Cl)C C58913775
Cc1c(sc(n1)NC(=O)c2ccccc2OC)c3csc(n3)NC(=O)/C=C/c4ccccc4 C62060391
c1cc(cc(c1)S(=O)(=O)/N=C/2\CCCCCN2)NC(=O)/C=C/c3ccc(cc3)OC(F)F C15934804
Cc1cc(nc(n1)N/C(=N\C(=O)c2cccc(c2)Cl)/[N-]CCC3=c4ccccc4=[NH+]C3)C C63308249
COc1ccc(cc1F)CSc2nnc(n2Cc3ccco3)c4c(c5cccnc5s4)N C64794490
Cc1cnc(s1)NC(=O)CSCC(=O)[O-] C04670457
CCc1ccc(s1)S(=O)(=O)NCC(=O)[O-] C11888689
C1CCC(C1)NC(=O)CSCC(=O)[O-] C19816930
CCCCN(C)C(=O)NCC(=O)[O-] C19978244
COCCNC(=O)[C@H]1CC=CC[C@H]1C(=O)[O-] C31978913
CCCCSCC(=O)NCC(=O)[O-] C34234805
CCCCS(=O)(=O)NC1(CCCC1)C(=O)[O-] C34977511
CCCN(CC)C(=O)NCC(=O)[O-] C35321444
C[C@H](C1CC1)NS(=O)(=O)CCC(=O)[O-] C35733557
CCC[C@@](C)(C(=O)[O-])NC(=O)[C@H]1C[C@@H]1C C36337458
CCC[C@](C)(C(=O)[O-])Nc1nc(cc(n1)C)C C36807741
CCCCCC(=O)NC1(CCCC1)C(=O)[O-] C36924575
CC(C)COC(=O)NC1(CCCC1)C(=O)[O-] C36947314
C1CCC(CC1)N(CCO)C(=O)/C=C/C(=O)[O-] C37830314
CCN(CCO)c1c(cc(cn1)C(=O)[O-])Cl C37900499
COCc1cccc(c1)CNC(=O)/C=C/C(=O)[O-] C38010387
CCN(CC(=O)[O-])C(=O)/C=C/c1ccc(cc1)O C38016046
C[C@@H](C(=O)NCC(C)C)[S@](=O)[C@@H](C)C(=O)[O-] C37922584
CC[C@@H](C)NC(=O)N(CC(=O)[O-])C(C)C C40528673
CCCn1cccc1C(=O)NC(C)(C)C(=O)[O-] C40910364
CC[C@@H]1CCCC[C@H]1NC(=O)COCC(=O)[O-] C41073009
CCc1nc([nH]n1)CC2(CCCC2)CC(=O)[O-] C41634248
CC(C)CCN(C)C(=O)NC(C)(C)C(=O)[O-] C42458109
CC[C@@H](C(C)C)NC(=O)N(C)CC(=O)[O-] C42594694
COCC(=O)NCC1(CCCCC1)CC(=O)[O-] C43413110
CCC(CC)C(=O)N[C@]1(CCSC1)C(=O)[O-] C43503615
CC1(CCCCC1)NS(=O)(=O)CCC(=O)[O-] C45045865
CCCc1ccccc1NC(C)(C)C(=O)[O-] C49562286
CC(C)(CCC(=O)[O-])Nc1c(cccn1)C#N C50196252
CC[C@H](C)[C@H](C)NC(=O)CC(=O)[O-] C50919139
C1CC(=O)N(C[C@@H]1C(=O)[O-])CCCCO C50920124
CCNC(=O)CCSCC(=O)[O-] C51756721
C1CC(C1)NC(=O)N(CC2CC2)CC(=O)[O-] C52212950
C[C@](CC(C)(C)OC)(C(C(=O)[O-])(F)F)O C52265865
CC[C@@H](CC#N)NC(=O)[C@H]1C[C@@H]1C(=O)[O-] C54162609
CCC[C@](C)(C(=O)[O-])NC(=O)CCC=C C54399756
CCCCC(=O)N[C@]1(CCC[C@@H](C1)C)C(=O)[O-] C41666025
CC(C)OCCCNC(=O)C(=O)[O-] C20204895
CCN(CCC(=O)[O-])C(=O)N[C@@H]1CC1(C)C C45139393
CCCCNC(=O)N(C)C(C)(C)C(=O)[O-] C61151522
CCN(C[C@@H](C)C(=O)[O-])C(=O)[C@@H]1CSCN1 C61221579
C[C@H](CC#N)NC(=O)CC(C)(C)CC(=O)[O-] C61827424
C[C@H]1C[C@H]1NC(=O)CC(C)(C)CC(=O)[O-] C61827464
C[C@@H](CC(=O)N(C)CCO)CC(=O)[O-] C61836378
CCc1csc(n1)N[C@@H](C(C)C)C(=O)[O-] C61894121
CC(C)CN(CC(=O)[O-])C(=O)c1ccc[nH]1 C62742070
CC(C)CN(CC(=O)[O-])C(=O)NCC#C C62743727
CC[C@@H](CC(=O)[O-])OCCCO C62762372
CCO[C@@H](CSCCO)C(=O)[O-] C62766205
CCO[C@@H](CCSCCO)C(=O)[O-] C62766207
Cc1ccccc1C(=O)NCC(=O)N/N=C/c2cc(ccc2OC(=O)c3ccccc3)Br C02544504
Cc1ccccc1C(=O)Oc2ccc(cc2)/C=N/NC(=O)CNC(=O)c3ccc(c(c3)Cl)Cl C02532150
CCOC(=O)c1c2c(sc1NC(=O)[C@@H](C)Nc3ccccc3N4CCOCC4)C[C@H](CC2)C C03250300
Cc1ccc(cc1)S(=O)(=O)N(CC(=O)Nc2ccccc2C(=O)NCC(C)C)c3ccccc3F C02838296
COc1cc(ccc1OC(=O)c2cccc(c2)F)/C=N/NC(=O)C(c3ccccc3)(c4ccccc4)O C03661568
CCn1c(nnc1SCC(=O)Nc2cccc3c2cccc3)[C@H](C(C)C)NC(=O)c4ccc(cc4)F C01111609
Cc1ccc(c(c1)NC(=O)CSc2nnc(n2c3cc(ccc3C)C)CNC(=O)c4cccs4)C C09279054
Cc1c(sc2c1c(nc(n2)[C@H](C)Sc3nnc(n3CCCOC)c4ccccc4Cl)N)C C09118433
CCOc1cc(ccc1OCc2ccc(cc2)Cl)/C=C(\C#N)/c3c(c(n(n3)c4ccccc4)N)C#N C12411594
CCOC(=O)c1c2c(sc1NC(=O)c3ccc(c(c3)NS(=O)(=O)c4ccccc4)C)CCCC2 C13681282
Cc1ccc(c(c1)S(=O)(=O)Nc2ccccc2C(=O)O[C@H](C)C(=O)Nc3ccc(cc3F)F)C C15802260
CC[C@@H](C)OC(=O)C1=C(NC2=C([C@@H]1c3ccc(cc3)O)C(=O)C[C@H](C2)c4ccc(c(c4)OC)OC)C C00976051
c1ccc(cc1)n2c(nnc2SCC(=O)NC(=O)NCCc3cccs3)c4ccc(cc4)Cl C20046341
C[C@@H](C12CC3CC(C1)CC(C3)C2)NS(=O)(=O)c4cc(ccc4OC)C(=O)Nc5ccccc5OC C20988584
Cc1ccc(c(c1)S(=O)(=O)Nc2ccccc2C(=O)O[C@@H](C)C(=O)Nc3cc(ccc3F)F)C C21601553
C[C@H](c1cccc(c1)Cl)NC(=O)c2cc(cc(c2OC)OC)S(=O)(=O)Nc3ccccc3F C21911471
COc1ccccc1/C=C(/C(=O)Nc2ccc3ccccc3c2)\NC(=O)c4ccc(c(c4)OC)OC C27521345
COc1ccc(cc1NC(=O)/C(=C\c2ccc(c(c2)OC)OC)/NC(=O)c3ccc(cc3)Cl)Cl C27521631
CCOC(=O)c1c(c(c(s1)NC(=S)NC(=O)c2ccc(o2)c3cccc(c3)Cl)C#N)C C27832107
Cc1c(c2ccccc2[nH]1)C(=O)CSc3nc4cc(ccc4c(=O)n3CCC(C)C)C(=O)NC(C)C C32944593
CCCCNC(=O)N1CCN(C[C@@H]1C)C(=O)[C@@H]([C@@H](C)CC)NC(=O)c2ccc(c(c2)Cl)Cl C33862265
CCCNC(=O)[C@H]1[C@@H](OC(=O)N1Cc2cccc(c2)Cl)c3cccc(c3)NC(=O)c4ccc(cc4)C C36220189
CC[C@@H](C)OC(=O)C1=C(NC2=C([C@H]1c3ccc(cc3)O)C(=O)C[C@@H](C2)c4ccc(c(c4)OC)OC)C C33932450
CC(C)(C)NC(=O)[C@H](c1c2ccccc2ccc1OC)N(Cc3ccco3)C(=O)c4ccccc4O C36497890
CC(C)(C)NC(=O)[C@@H](c1ccc(c(c1)OC)O)N(c2ccccc2Cl)C(=O)c3ccc(cc3)OC C36543880
CCCCNC(=O)[C@H](c1ccc2c(c1)OCO2)N(c3ccccc3Cl)C(=O)c4ccc(cc4)O C36545131
C[C@@H](C(=O)NCc1ccc2c(c1)OCO2)Sc3nnc(s3)Nc4ccc(cc4)SC(F)F C36795582
CCc1c(cc(c(n1)SCC2=C([C@@H](C(=C(O2)N)C#N)c3ccc(cc3)F)C(=O)OCC)C#N)C C00705882
Cc1cc(nc(n1)N[C@@H](c2ccc(cc2)OC(F)F)c3cc(sc3NC(=O)c4ccco4)C)C C38548017
Cc1cc(nc(n1)N[C@@H](c2ccc(cc2)OC(F)F)c3c(c(sc3NC(=O)c4ccco4)C)C)C C38548155
C[C@H](CCCC(C)C)Nc1ccc-2c(cc1=O)[C@@H](CCc3c2c(c(c(c3)OC)OC)OC)NC(=O)C C38549916
CC(C)c1ccc(cc1)[C@@H]2c3ccc(cc3OC(=C2C#N)N)OC(=O)COc4ccc(cc4)OC C38649494
CCOc1ccc(cc1OC)[C@H]2c3ccc(cc3OC(=C2C#N)N)OC(=O)/C=C/c4ccc(cc4)Cl C38659508
CCCCOc1ccc(cc1OC)[C@@H]2c3ccc(cc3OC(=C2C#N)N)OC(=O)c4ccccc4F C38660176
COc1cc(ccc1OCC=C)[C@@H]2c3ccc(cc3OC(=C2C#N)N)OC(=O)c4cccc(c4)Cl C38681153
CC(C)COc1ccc(cc1OC)[C@@H]2c3ccc(cc3OC(=C2C#N)N)OC(=O)c4ccc(cc4)F C38684135
CCOc1ccc(cc1)[C@@H]2c3ccc(cc3OC(=C2C#N)N)OC(=O)COc4ccc(c(c4)C)Cl C38685867
CCc1ccccc1n2c(cc(n2)C(=O)NCCCN(C)c3ccccc3)c4cccc(c4)NC(=O)C C39197277
C[C@H](C(C)C)N(Cc1cc(ccc1N(C)C)NC(=O)NC(C)C)S(=O)(=O)c2cccc(c2)Cl C35620744
CCOc1ccc(cc1OCC)[C@@H]2c3c(n[nH]c3C(=O)N2Cc4ccccc4)c5cc(cc(c5O)C)C C39912318
Cc1cc(c(c(c1)c2c3c([nH]n2)C(=O)N([C@@H]3c4ccc(c(c4)OC)OCC=C)Cc5ccccc5)O)C C39912331
Cc1cc(c(c(c1)O)c2c3c([nH]n2)C(=O)N([C@@H]3c4ccc(c(c4)OC)OCC=C)Cc5ccccc5)C C38706042
CCCCSc1nc2n(n1)[C@H](C(=C(N2)C)C(=O)Nc3ccccc3OC)c4c(ccs4)C C40983496
C[C@H](C(=O)Nc1ccccc1C(C)C)Sc2nnc(n2C[C@@H]3CCCO3)c4c[nH]c5c4cccc5 C22037347
Cc1ccc(cc1)n2c(nnc2SCC(=O)NNC(=C)c3cccnc3)c4ccc(cc4)C(C)(C)C C01756870
Cc1ccc(cc1Cl)c2ccc(o2)/C=C/C(=O)NC(=S)Nc3c(c(c(s3)C(=O)OC)C)C#N C22821445
CCOc1cccc(c1OCc2ccc(cc2Cl)Cl)CN(c3ccc4c(c3)[nH]c(=O)[nH]4)C(=O)C C59058190
CC(C)(C)c1ccc(cc1)c2nc3cc(ccc3o2)NC(=S)NC(=O)c4ccc(c(c4)OC)OC C59437844
CCOc1ccc(cc1Br)C(=O)NC(=S)Nc2nc3ccc(cc3s2)C(=O)OC C20412453
Cc1ccc(cc1)c2c(n3c(n2)sc(n3)N(C)CC(=O)NCc4cccc(c4)F)NC(C)(C)C C64704159
c1cc(cc(c1)OC(=O)c2ccc(cc2)Cl)/C=N/NC(=O)CNC(=O)c3ccc(cc3)F C02532124
Cc1ccccc1C(=O)NCC(=O)N/N=C/c2cccc(c2)OC(=O)c3ccc(cc3Cl)Cl C02542714
CCCCn1c(c(c(=O)n(c1=O)C)c2nc(c(s2)C(=O)c3ccc(c(c3)C)C)CC(C)C)N C02659391
CCCOc1cccc(c1)C(=O)NC(=S)Nc2cc3c(cc2C)nn(n3)c4ccc(cc4)C C02985079
CCOC(=O)C1=C(OC(=C([C@@H]1c2ccc(c(c2)OC)OCc3ccc(cc3)Cl)C#N)N)C C00673607
CCOC(=O)C1=C(OC2=C([C@H]1c3ccc(c(c3)COc4ccc(cc4)C)OC)C(=O)CCC2)N C01003085
C=CCN(c1nc(cs1)c2ccccc2)C(=O)CSc3nnc(n3N)c4cccc(c4)Cl C08825201
COc1ccc(c(c1)OC)/C=N/Nc2nc(c(s2)NC(=O)c3ccc(cc3)F)c4ccccc4 C08867489
CCN(CC)c1ccc(c(c1)C)n2nc3cc(c(cc3n2)NC(=S)NC(=O)c4cccs4)C C08835490
CC(C)c1ccc(cc1)C(=O)NC(=S)Nc2ccc3c(c2)nc(o3)c4ccc(c(c4)OC)OC C08903981
C=CCn1c(=O)c2c(csc2nc1SCC(=O)N/N=C/c3ccc(cc3)O)c4ccccc4 C09041518
CCn1c(nnc1SCC(=O)NC23CC4CC(C2)CC(C4)C3)CC(=O)Nc5ccc(cc5C)C C09302450
CCOC(=O)C1=C(NC(=O)N[C@H]1c2cccs2)COC(=O)c3cccc(c3Cl)Cl C09377014
COCC(=O)n1c(nc(n1)NCc2ccc(cc2Cl)Cl)NCc3ccc(cc3Cl)Cl C09847150
CCOC(=O)c1ccsc1NC(=O)CSc2[nH]c(=O)c3c(csc3n2)c4ccc(cc4)F C10981585
CCOC(=O)C1=C(NC(=O)N[C@@H]1c2ccc(cc2)Cl)COC(=O)c3c(cccc3Cl)F C11298762
CCCOC(=O)c1c2c(sc1NC(=S)NC(=O)c3c(c(nn3C)C)Cl)C[C@H](CC2)C C02109072
Cc1ccc(c(c1)F)NC(=O)COC(=O)c2ccccc2NS(=O)(=O)c3ccc(cc3C)F C09738831
CC/C(=N/NC(=O)CSc1nnc(n1c2ccccc2)c3ccccc3)/c4ccc(cc4)O C13563255
CCc1nnc2n1nc(s2)c3ccc(cc3)CNC(=S)NC(=O)/C=C/c4ccc(cc4)Cl C14274009
CC(C)COc1ccc(cc1Br)C(=O)NC(=S)Nc2ccc(cc2[N+](=O)[O-])Cl C14653962
Cc1ccc(cc1S(=O)(=O)Nc2ccccc2Cl)NC(=O)/C=C/c3ccc(c(c3)OC)OC C15706182
CCCCNC(=O)/C(=C/c1cccc(c1)[N+](=O)[O-])/NC(=O)c2ccccc2I C16225297
c1cc(sc1)Cc2nnc(n2C3CCCCC3)SCC(=O)NNC(=O)c4ccc(cc4)Cl C20819448
c1ccc(cc1)N(c2ccccc2)C(=O)CSc3nc([nH]n3)N/N=C/c4ccc(cc4)Cl C21077844
C[C@@H](C(=O)NCC1CCCCC1)Sc2nnc(n2C[C@@H]3CCCO3)c4c[nH]c5c4cccc5 C21124544
CCOc1ccc(cc1OC)c2nc(cs2)CSc3nnc(n3N)c4ccc(cc4)C C22144990
Cc1cc(cc(c1CCNC(=O)CCc2[nH]c(=O)c3cnn(c3n2)c4ccccc4)C)C(C)(C)C C18124438
Cc1ccc(c(c1)OCc2nnc(n2N)SCC(=O)N(C)[C@@H]3CCCc4c3cccc4)C(C)C C23328467
CC(C)(C)c1cc(c(c(c1)C(C)(C)C)O)C(=O)N(CCOC)Cc2[nH]c(=O)c3ccccc3n2 C25043234
Cc1cccn2c1nc(c2)COc3ccccc3C(=O)NCCNC(=O)c4ccc(c(c4)F)C C25580477
Cc1ccc(cc1C)c2cc(no2)C(=O)Nc3c(c4c(s3)CCCC4)C(=O)NCCCOC C27582597
Cc1ccc(cc1)c2cc(ncn2)Nc3cccc(c3)C(=O)NCc4cc(ccc4OC)OC C33261030
c1cc(c(cc1Cl)Cl)/C=N\NC(=O)COCC(=O)N/N=C/c2ccc(cc2Cl)Cl C34863715
C[C@H]1CN(CCN1C(=O)C[C@@H](C)CC(C)(C)C)C(=O)[C@@H](C(C)C)NC(=O)NC2CCCCC2 C34974727
C[C@H]1CN(CCN1C(=O)C[C@H](C)CC(C)(C)C)C(=O)[C@@H](C(C)C)NC(=O)NC2CCCCC2 C34974732
CCCCNC(=O)N1C[C@H](CC[C@H]1c2ccc(cc2)F)C(=O)Nc3ccc(c(c3)OC)OC C35918815
CCN1C2=C([C@@H](NC1=O)c3ccc(cc3C)C)C(=O)N(C2)[C@@H](CC(C)C)C(=O)NCC(C)C C35966356
CCCCCN1c2ccc(cc2/C(=N/NC(=O)CNC(=O)c3ccccc3Br)/C1=O)C C38180247
CC(C)c1ccc(cc1)[C@@H]2c3ccc(cc3OC(=C2C#N)N)OC(=O)COc4ccccc4OC C38649416
CCOc1ccc(cc1OCC)[C@H]2c3ccc(cc3OC(=C2C#N)N)OC(=O)c4ccccc4Cl C38679037
CCCC1=C2[C@H](C(=C(O[C@@H]2N=N1)N)C#N)c3cccc(c3OCc4ccccc4Cl)OCC C39933152
CCOc1cc(ccc1O)[C@@H]2c3c(n[nH]c3C(=O)N2CCc4ccc(cc4)OC)c5ccc(cc5)C C40340667
Cc1cc(c(c(c1)c2c3c([nH]n2)C(=O)N([C@@H]3c4ccc(c(c4)OC)OCC(C)C)CC=C)O)C C39912161
CCCCSc1nc2n(n1)[C@@H](C(=C(N2)C)C(=O)Nc3ccccc3OC)c4cccs4 C40983471
CC(C)(C)NC(=O)[C@@H](c1ccc(c(c1)OC)OC)N(c2ccccc2)C(=O)c3ccccc3O C36608126
CCc1ccc(cc1)[C@H]2C(=C(NC(=O)N2)CN3CCN(CC3)c4cccc(c4C)C)C(=O)OCC C57478447
CCN(c1ccc(cc1)C(=O)Nc2ccc(c(c2)Cl)NC(=O)[C@@H](C)n3c(cc(n3)C)C)C(C)C C60302178
c1cc(c(cc1Cl)Cl)CON/C=N/C(=O)NOCc2c(cc(cn2)C(F)(F)F)Cl C13146607
Cc1cc(c(cc1Cl)C2=NN=C3[C@@H]2[C@H](N(C3=O)CCO)c4cccc(c4)OCCC(C)C)O C09242898
CCOc1cc(ccc1OCc2ccccc2Cl)[C@H]3C4=C(CCCC4=O)OC(=C3C(=O)OCC)N C00639198
CCN(CC)c1nc(nc(n1)N/N=C/c2ccccc2I)NCc3ccccc3 C08766945
CCOc1ccc(cc1OCC)CCNC(=O)CSc2[nH]c(=O)c3c4c(sc3n2)C[C@H](CC4)C C09004851
CCC(C)(C)[C@H]1CCc2c(sc(c2C#N)NC(=S)NC(=O)c3cc(c(c(c3)OC)OC)OC)C1 C01833705
Cc1ccc(cc1)Nc2nc(cs2)COC(=O)CCNS(=O)(=O)c3c(cccc3Cl)Cl C03397932
CCOc1ccccc1NC(=O)c2c3c(sc2NCc4ccc(c(c4OC)OC)OC)CCCC3 C00920895
CCCCOc1ccc(cc1C(=O)NC(=S)Nc2ccc(c(c2)[N+](=O)[O-])Cl)Br C14650025
Cc1cc(ccc1NC(=S)NC(=O)c2cc(ccc2OCCC(C)C)Br)[N+](=O)[O-] C14650932
CCn1c(nnc1SCc2c(c(sc2C(=O)OCC)N)C#N)c3ccc(cc3)C(C)(C)C C15276353
CCCCN(Cc1ccco1)c2ccc(cc2C(=O)N3CCCC3)NC(=O)Nc4ccc(cc4)Cl C16531233
CCCCN(Cc1ccco1)c2ccc(cc2C(=O)N3CCCC3)NC(=O)Nc4cccc(c4)Cl C16531238
CC1=C([C@@H](NC(=S)N1C)c2cccc(c2)NC(=O)c3ccc(cc3)C(C)(C)C)C(=O)OCCOC C16609492
CCCCOC(=O)CSC1=C([C@@H](C(=C(N1)C)C(=O)Nc2ccccc2OC)c3ccccc3)C#N C20347633
Cc1cccc(c1COc2ccc(o2)/C=N/Nc3[nH]nc(n3)SCc4ccc(cc4)F)Cl C20425134
CCc1ccccc1NC(=O)CNC(=O)CSc2nnc(n2C)c3cc4c(s3)CC[C@H](C4)CC C27480234
CCCOc1ccc(cc1OCC)/C=N\NC(=O)[C@@H](C(C)C)NC(=O)c2ccc(c(c2)Cl)Cl C30956199
Cc1ccccc1NCC(=O)N/N=C\c2ccc(c(c2)OC)OC(=O)c3ccc(cc3)Br C33155062
CC(C)C[C@H](C(=O)NC(C)(C)C)N1CC2=C(C1=O)[C@@H](NC(=O)N2CC=C)c3ccccc3C(F)(F)F C34791529
CCC1=C([C@@H](N2C(=CSC2=N1)/C=C(/NCC[C@@H]3CCC[NH+]3C)\[O-])c4ccc(cc4C)C)C(=O)OC C34923282
Cc1ccc(cc1)[C@H]2C(=C(N=C3N2C(=CS3)/C=C(/NCC[C@H]4CCC[NH+]4C)\[O-])C)C(=O)OC(C)C C34923385
COc1ccc(cc1)c2nc3ccccc3c(n2)NCCNS(=O)(=O)c4cccc(c4)C(F)(F)F C35580201
CC[C@@H](C)NC(=O)CCN(Cc1ccco1)C(=O)c2csc(n2)Nc3cc(ccc3Cl)Cl C35594182
Cc1ccccc1OC[C@H](CNc2ccc(cc2)n3c(nc(n3)OC)c4cccc(c4)C(F)(F)F)O C35743001
CCN(CC)C(=O)C1=C(N=C2N([C@@H]1c3ccc(cc3)C(C)C)C(=CS2)/C=C(/NCC[NH+](C)C)\[O-])C C36063622
CCC1=C([C@@H](N2C(=CSC2=N1)/C=C(/NCC[NH+]3CCCC3)\[O-])c4cc(ccc4C)C)C(=O)OC C36064661
CC(C)(C)CC(C)(C)NC(=O)[C@H](c1ccccc1O)N(Cc2ccco2)C(=O)[C@H](c3ccccc3)OC C36494984
Cc1ccc2c(c1)/C(=N/NC(=O)CCCCCNC(=O)c3ccccc3Cl)/C(=O)N2CCC(C)C C38180269
CCCOc1ccc(cc1)[C@@H]2c3ccc(cc3OC(=C2C#N)N)OC(=O)COc4ccc(c(c4)C)Cl C38650685
CCCOc1ccc(cc1)[C@@H]2c3ccc(cc3OC(=C2C#N)N)OC(=O)COc4ccc(c(c4)C)C C38650693
Cc1cc(ccc1Cl)OCC(=O)Oc2ccc3c(c2)OC(=C([C@H]3c4ccc(cc4)OCC=C)C#N)N C38658187
CCc1ccc(cc1)O[C@H](C)C(=O)Oc2ccc3c(c2)OC(=C([C@@H]3c4ccc(cc4)OCC=C)C#N)N C38658246
CC(C)CCOc1ccc(cc1OC)[C@@H]2c3ccc(cc3OC(=C2C#N)N)OC(=O)c4ccccc4 C38660313
CCCOc1ccccc1[C@H]2c3ccc(cc3OC(=C2C#N)N)OC(=O)COc4ccc(c(c4)C)Cl C38681672
Cc1ccccc1OCC(=O)Oc2ccc3c(c2)OC(=C([C@H]3c4cccc(c4)OCCC(C)C)C#N)N C38684642
CCCCC1CCC(CC1)C(=O)Oc2ccc3c(c2)OC(=C([C@@H]3c4ccc(c(c4)OC)OC)C#N)N C38688621
C[C@@H](c1nnc(n1C)SCC(=O)N/N=C\c2ccc(cc2)C(C)C)Nc3cccc(c3)Cl C28632647
CCCCOc1ccc(cc1OCC)/C=C(\C#N)/C(=O)Nc2c(c3c(s2)CCCC3)C(=O)NCC C39992178
CCCN1[C@@H](c2c(n[nH]c2C1=O)c3cc(ccc3O)Cl)c4ccc(c(c4)OC)OCCC(C)C C39898361
CCCCCOc1cccc(c1)[C@@H]2c3c(n[nH]c3C(=O)N2CCCOC)c4cc(cc(c4O)C)C C39911732
CCCCN1[C@H](c2c(n[nH]c2C1=O)c3cc(cc(c3O)C)C)c4ccc(c(c4)OCC)OCCC C39911939
CCOc1cc(ccc1OCCC(C)C)[C@H]2c3c(n[nH]c3C(=O)N2CC=C)c4cc(cc(c4O)C)C C39912149
Cc1cc(c(cc1Cl)c2c3c([nH]n2)C(=O)N([C@H]3c4ccc(c(c4)OC)OCCC(C)C)CC=C)O C39914528
Cc1cc(c(cc1Cl)c2c3c([nH]n2)C(=O)N([C@H]3c4cccc(c4)OCC=C)CCCOC(C)C)O C39914960
CCCCN1[C@H](c2c(n[nH]c2C1=O)c3c(cc(cc3O)C)C)c4ccc(c(c4)OCC)OCCC C38705804
CCCCN1[C@H](c2c(n[nH]c2C1=O)c3c(cc(cc3O)C)C)c4ccc(c(c4)OC)OCC(C)C C38706120
CCCSc1nc2n(n1)[C@H](C(=C(N2)C)C(=O)Nc3ccccc3OCC)/C=C/c4ccccc4 C41021555
CC(C)CCOc1cccc(c1)[C@@H]2c3c(n[nH]c3C(=O)N2CCCOC(C)C)c4ccccc4O C09409127
CCCCN1[C@@H](c2c(n[nH]c2C1=O)c3ccccc3O)c4ccc(c(c4)OC)OCc5ccccc5 C08606573
CC[C@@H](C)Oc1ccc(cc1)C(=O)NC(=S)/N=c/2\[nH]c(cs2)c3ccc(c(c3)OC)OC C09109924
CCc1ccc(cc1)c2c(n3c(n2)sc(n3)N(C)CC(=O)NCc4ccccc4F)NC(C)(C)C C64703801
CCc1c(sc(c1C(=O)OC)NC(=S)Nc2ccc(cc2)c3ccccc3[N+](=O)[O-])C C02852708
CCc1ccccc1NC(=O)Cc2nnc(n2CC=C)SCC(=O)Nc3ccc(cc3C)Cl C02866996
CCCCc1ccc(cc1)n2nc3cc(c(cc3n2)NC(=S)NC(=O)c4cccc(c4)OC)C C08437798
CCCCCCn1c(=O)c2c3c(sc2nc1SCC(=O)NNC(=O)c4cccs4)CCC3 C08759166
CCOC(=O)[C@@H]1[C@H]([C@@H]1C(=O)N/N=C/c2ccc(cc2)Cl)C(=O)Nc3cccc(c3)C(F)(F)F C08762050
CCSc1nc(c2cnn(c2n1)CCNC(=O)c3ccccc3Br)NCC(C)C C08948871
CCOc1cc(cc(c1OCC)Br)/C=N/NC(=O)[C@H](C(C)C)NC(=O)c2ccccc2 C10001947
CCOc1cc(cc(c1OC)Br)/C=N/NC(=O)[C@H](C(C)C)NC(=O)c2ccc(cc2)C C10041334
CCc1ccc(cc1)N([C@H](c2ccco2)C(=O)NC(C)(C)CC)C(=O)CNC(=O)c3cccs3 C12484223
CC(C)CCn1c(c(c2c1ncc(c2)NCc3cccc4c3cccc4)NC(=O)C)C(=O)OC C14537251
CCOC(=O)c1c(c(c(s1)N)C#N)COC(=O)Cc2csc(n2)c3cccc(c3)Cl C14634023
Cc1c(cccc1Cl)Nc2nnc(s2)S[C@@H](C)C(=O)NCc3ccc(c(c3)OC)OC C16323896
CCN1C(=C([C@@H](NC1=S)c2ccc(cc2)NS(=O)(=O)c3ccccc3)C(=O)OCC(C)C)C C16611220
CC1=C([C@H](C(=C(N1)SCC(=O)Nc2cccc3c2cccc3)C#N)c4ccco4)C(=O)OCC=C C20348596
CCOC(=O)COc1ccc2c(c1)/C(=N/NC(=S)Nc3ccccc3F)/CC4(O2)CCCCC4 C20683019
CCOC(=O)COc1ccc2c(c1)/C(=N/NC(=S)Nc3cccc(c3C)C)/CC(O2)(C)C C20685249
C[C@@]1(C(=O)N(C(=O)N1)C[C@H](COc2ccc(cc2)C(C)(C)C)O)CCc3ccc(cc3)OC C21576204
c1ccc(c(c1)NC(=O)COC(=O)c2cccnc2Nc3cccc(c3)C(F)(F)F)SCC#N C22141765
CCC(C)(C)[C@@H]1CCc2c(sc(c2C#N)NC(=O)CSc3nnc(s3)NCCOC)C1 C22301757
CCCCCc1nnc(s1)NC(=O)c2cc(ccc2C)S(=O)(=O)Nc3ccccc3F C22975083
CCCC1(C(=O)N(C(=O)N1)CC(=O)Nc2cc(ccc2N(CC)CC)C(F)(F)F)CCC C24104321
CC(C)(C)NS(=O)(=O)c1ccc(cc1)C(=O)OCC(=O)Nc2c(cccc2Cl)C(F)(F)F C24806053
c1ccc2c(c1)cccc2NC(=O)COC(=O)c3ccccc3OCC(=O)Nc4ccccc4F C28450491
CCN1C2=C([C@H](NC1=O)c3ccc(cc3C)C)C(=O)N(C2)[C@H](CC(C)C)C(=O)NCCC(C)C C34791350
CC(C)C[C@@H](C(=O)NCC=C)N1CC2=C(C1=O)[C@@H](NC(=O)N2CC=C)c3ccccc3C(F)(F)F C34791580
Cc1ccc(c(c1)NC(=O)[C@H](c2ccccc2)OC(=O)CNC(=O)C34CC5CC(C3)CC(C5)C4)OC C23450311
CCC1=C([C@@H](N2C(=CSC2=N1)/C=C(/NCC[NH+](C)C)\[O-])c3ccc(cc3)Cl)C(=O)OC C35696776
CCOc1nc(n(n1)c2ccc(cc2)NC[C@H](COCC=C)O)c3ccc(c(c3)Cl)Cl C35742945
CCc1cccc2c1[nH]cc2[C@@H](CC(=O)NCc3ccc4c(c3)OCO4)c5cccc(c5OC)OC C35910659
CCOC(=O)C1=C(N=C2N([C@H]1c3ccccc3Cl)C(=CS2)/C=C(/NCC[NH+](C)C)\[O-])C C36050176
Cc1ccc(c(c1)C)[C@@H]2C(=C(N=C3N2C(=CS3)/C=C(/NCC[NH+](C)C)\[O-])C)C(=O)OCC=C C36058785
CCC1=C([C@H](N2C(=CSC2=N1)/C=C(/NCC[NH+](C)C)\[O-])c3cc(ccc3C)C)C(=O)OC C36064708
Cc1ccc(c(c1)[C@H]2C(=C(N=C3N2C(=CS3)/C=C(/NCC[NH+](C)C)\[O-])C)C(=O)OC(C)C)C C36071820
CC(C)(C)OC[C@H](CNc1ccc(cc1)n2c(nc(n2)OC)c3ccc(c(c3)Cl)Cl)O C36145699
CC(C)CC(=O)N(Cc1ccco1)[C@@H](c2ccc(c(c2)OC)O)C(=O)NC(C)(C)CC(C)(C)C C36494903
CCC(CC)[C@H](C(=O)NCS(=O)(=O)c1ccc(cc1)C)N(C(=O)c2ccccc2O)C(C)(C)C C36584182
CCOC(=O)c1c(c([nH]c1C)C(c2ccc(cc2)N(C)C)c3c(c(c([nH]3)C)C(=O)OCC)C)C C37624804
CCCOc1ccc(cc1)[C@@H]2c3ccc(cc3OC(=C2C#N)N)OC(=O)COc4ccc(cc4)Cl C38650609
Cc1ccc(cc1C)[C@@H](C)NC(=O)CN2C(=O)[C@@](NC2=O)(C)CCc3ccc(cc3)OC(F)F C39639965
Cc1ccc(cc1)C(=O)N[C@H](C(C)C)C(=O)O[C@H](c2ccccc2)C(=O)Nc3cc(ccc3OC)C C39640851
CCOC(=O)[C@](C(F)(F)F)(Nc1c(c2c(s1)CCCCC2)C(=O)OC)NC(=O)CC(C)C C39929592
CCCCOc1ccc(cc1OCC)/C=C(\C#N)/C(=O)Nc2c(c3c(s2)CCCC3)C(=O)NC C39992038
C[C@@H](C(=O)Oc1ccc2c(c1)OC(=C([C@H]2c3cccc(c3)OCC=C)C#N)N)Oc4ccc(cc4)F C40529866
COc1ccc(cc1)CC(=O)Oc2ccc3c(c2)OC(=C([C@H]3c4cccc(c4)OCC=C)C#N)N C40529936
CCCCN1[C@H](c2c(n[nH]c2C1=O)c3c(cc(cc3O)C)C)c4ccc(c(c4)OC)OCC=C C38706036
CCCCC[C@@H](C)NC(=O)CSc1nnc(n1C[C@@H]2CCCO2)c3c[nH]c4c3cccc4 C45649566
c1ccc2c(c1)c(c[nH]2)CCCC(=O)OCC(=O)N3[C@H](C=C(N3)c4ccc(cc4)Cl)c5ccco5 C03367473
CCOc1ccc(cc1OC)[C@H](CNC(=O)c2ccc(cc2)C(=O)OC)c3c[nH]c4c3cccc4 C16176526
CCCc1cc(=O)[nH]c(n1)SCC(=O)Nc2c(c3c(s2)CCCCCC3)C(=O)OCC C59060420
CCc1ccc(cc1)C2=CC(=O)N(c3ccccc3N2)CC(=O)NCCc4ccc(c(c4)OC)OC C35428356
CCOCCCNC(=S)N(Cc1cc2cc(cc(c2[nH]c1=O)C)C)C3CCCCC3 C04160780
CCCCC(=O)NC(C(F)(F)F)(C(F)(F)F)Nc1c(c2c(s1)CCCC2)C(=O)OC C02050115
COc1ccc(cc1CSC2=N[C@@H]3C=CC=C[C@@H]3S2)/C=N/NC(=S)NCC=C C08781139
CCCCOc1ccc(cc1OC)C(NC(=O)c2ccccc2F)NC(=O)c3ccccc3F C08858635
Cc1c(c(c(n1Cc2cccc(c2)Cl)C)C(=O)[O-])C[NH2+]CCc3ccc(cc3OC)OC C08932634
CC[C@@H](C)c1ccccc1O[C@H](C)C(=O)NNC(=O)CCCOc2ccc(cc2Cl)Cl C09872570
CCCCOc1ccc(cc1Br)C(=O)NC(=S)Nc2ccccc2OC(C)C C10123262
CC(C)CCOc1ccc(cc1Br)C(=O)NC(=S)Nc2ccccc2OC(C)C C10123270
Cc1ccc2cc(c(=O)[nH]c2c1C)CN(Cc3ccc(cc3)OC)C(=S)NCCc4ccccc4 C00884139
CCCOc1ccc(cc1C(=O)NNC(=O)c2ccc(cc2)OCCC(C)C)Br C14652821
CCCOc1ccc(cc1C(=O)NC(=S)Nc2ccc(cc2)N(CC)CC)Br C14653195
COCCOc1ccc(cc1C(=O)NC(=S)NCCC2=CCCCC2)Br C14662808
CC(C)COc1ccccc1NC(=S)NC(=O)c2ccc(c(c2)Br)OCC(C)C C14771913
COc1cc(ccc1F)C[C@]2(CCC(=O)N2)CCC(=O)N[C@@H](Cc3ccccc3)c4ccccc4 C14881876
CCCC1=C([C@@H](NC(=S)N1)c2cc(c(c(c2)Cl)OCCC)OCC)C(=O)OCC C16382401
CCCCNC1=C(C(=O)CC(C1)(C)C)C(C(F)(F)F)(C(F)(F)F)NC(=O)c2cccc(c2)OC C20583121
CC(C)CNC(=O)c1cccc(c1)NCc2cc(c(c(c2)Br)OCC=C)OC C20878431
Cc1ccc(cc1)[C@H](c2cccs2)NC(=O)CSc3nnc(s3)NCCc4cccs4 C22019937
CCCC[C@@]1(C(=O)N(C(=O)N1)CC(=O)NCCc2ccc(cc2)C(C)C)c3ccccc3 C24143303
CC(C)n1c2ccccc2c(c1/C=C/[C@@H](C[C@@H](CC(=O)OC(C)(C)C)O)O)c3ccc(cc3)F C26892494
CCCCc1c(c(c(n1CCc2ccc(c(c2)OC)OC)C)C(=O)N)c3ccc(cc3)C(F)(F)F C33597509
CCCCCNC(=O)c1csc(n1)CN(CCc2c[nH]c3c2cccc3)Cc4ccccc4F C35415954
CC(C)CCNC(=O)c1csc(n1)CN(CCc2c[nH]c3c2cccc3)Cc4ccc(cc4)F C35815183
CCc1cccc2c1[nH]cc2[C@@H](CC(=O)NCCCN3CCOCC3)c4cccc(c4)C(F)(F)F C35889153
CC[C@@H]([C@@H]1c2cc(c(cc2CCN1Cc3ccc(cc3)C)OC)OC)NC(=S)NCC C36048535
CC(C)N(Cc1cc(ccc1OCc2nc(cs2)CO)Cl)C(=S)Nc3ccc(cc3)F C36094558
CCCCC/C=C/C(=O)N(Cc1ccco1)[C@H](c2ccc(cc2)O)C(=O)NC(C)(C)C C36495808
CCCCC/C=C\C(=O)N(Cc1ccco1)[C@H](c2ccccc2O)C(=O)NC(C)(C)C C36495927
CCCCCCN([C@@H](c1ccccc1O)C(=O)NC(C)(C)C)C(=O)c2ccc(cc2)Cl C36511330
CCCCCCN([C@@H](c1ccc(cc1)O)C(=O)NC(C)(C)C)C(=O)c2cccc(c2)Cl C36513224
CCCCCCN([C@@H](c1ccc(cc1)Cl)C(=O)NC(C)(C)CC(C)(C)C)C(=O)CO C36517987
CCCCCCN([C@@H](c1ccccc1O)C(=O)NC(C)(C)C)C(=O)c2ccccc2Cl C36521517
CCCCNC(=O)[C@H](c1ccc(cc1)O)N(c2ccccc2Cl)C(=O)C[C@H](C)c3ccccc3 C36546034
CCCCCC(=O)N(c1ccccc1Cl)[C@H](c2ccc(cc2)O)C(=O)NCCCC C36547920
CCCCC[C@@H](C(=O)NC(C)(C)CC(C)(C)C)N(c1cccc(c1)Cl)C(=O)CO C36552351
CCCN([C@@H]([C@H](C)c1ccccc1)C(=O)NC(C)(C)CC(C)(C)C)C(=O)c2ccc(cc2)O C36570732
CCCN([C@H]([C@H](C)c1ccccc1)C(=O)NC(C)(C)CC(C)(C)C)C(=O)c2ccc(cc2)O C36570733
CCCCNC(=O)[C@@H](c1ccc(cc1C)C)N(CCC)C(=O)C(c2ccccc2)(c3ccccc3)O C36573052
C/C=C\[C@H](C(=O)NC(C)(C)CC(C)(C)C)N(C(=O)C(c1ccccc1)(c2ccccc2)O)C(C)(C)C C36588714
CCCCCc1c(c(c(n1CCCN2CCCC2=O)C)C(=O)N)c3ccc(cc3)Cl C33903951
CCCCOc1ccc(cc1OC)CNC(=S)NC(=O)CCc2ccccc2Cl C44837963
Cc1ccc(cc1)[C@@H](CN2CCOCC2)NCC(=O)NCCSc3ccc(cc3)Cl C49605849
Cc1ccc(cc1)[C@H](CN2CCOCC2)NCC(=O)NCCSc3ccc(cc3)Cl C49605850
CCOc1ccccc1N/C(=C(/C#N)\C(=O)NCc2cccs2)/SCc3ccccc3F C03058973
CC[NH+](CC)c1ccc(cc1)CN(Cc2ccco2)C(=S)Nc3cc(ccc3OC)C C33452710
CCCOc1ccc(cc1OCCC)C(=O)NCc2ccc(cc2)C(=O)N[C@H](C)CC C59061286
CC[C@H](C)c1ccc(cc1)[C@H](c2cccs2)NC(=O)CCNC(=O)OCC(F)(F)F C60032275
CCOCCOc1c(cccc1Cl)NCC(=O)N[C@H](c2ccc(cc2)C)c3cccs3 C60186535
CCCOc1ccc(cc1OC)CNC(=S)NC(=O)/C=C/c2cccc3c2cccc3 C66185034
CCCN(CCC)C(=O)c1ccc(cc1)NC(=S)NC(=O)[C@H](C)c2ccc(cc2)CC(C)C C66199964
CCOc1ccc(cc1)C(=O)Oc2ccc(cc2OC)/C=N/NC(=O)CNC(=O)c3ccc(cc3)Cl C04283456
CCOc1ccc(cc1)C(=O)NCC(=O)N/N=C/c2ccc(c(c2)OCC)OC(=O)c3ccc(cc3)Cl C04347114
Cc1ccc(c(c1)C(=O)c2cc(c(=O)n(c2)CCc3ccc(cc3)OC)C(=O)NCCc4ccc(cc4)OC)O C03252216
CCOC(=O)c1c(c([nH]c1C)C(=O)COC(=O)c2cccc(c2)NS(=O)(=O)c3cc(ccc3C)F)C C03336087
CCOC(=O)[C@@](C(F)(F)F)(Nc1c(c2c(s1)CCCC2)C(=O)OC)NC(=O)c3ccc(cc3)OC C02050101
CCCCOc1ccc(cc1C(=O)NC(=S)N2CCNC(=O)[C@H]2CC(=O)O[C@H](C)CC)Br C09783876
COc1ccccc1CNc2nc(n(n2)C(=O)/C=C/c3ccccc3OC)NCc4ccccc4OC C09948511
CCCOC(=O)c1ccccc1c2ccc(o2)/C=N\NC(=O)[C@H](C(C)C)NC(=O)c3ccccc3Cl C10039490
CCOC(=O)Cc1csc(n1)SCC2=C([C@@H](NC(=O)N2)c3ccc(cc3)Cl)C(=O)OCC C11387811
COc1ccc(cc1)c2nnc(n2CC=C)SCC(=O)NCc3cc(ccc3O)C(=O)c4ccccc4 C00643358
CCCCOc1ccc(cc1C(=O)NC(=S)N2CCNC(=O)[C@H]2CC(=O)OCCCC)Br C14650251
C[C@@H](CC(F)(F)F)Nc1cc2c(c(n(c2nc1)CCc3ccccn3)C(=O)OC)NC(=O)C4CCC4 C14743514
CCN(CC)c1ccc(cc1S(=O)(=O)Nc2ccc(cc2)OC)NC(=O)c3ccc(cc3OC)SC C15910190
C[C@H](C(=O)N/N=C/c1ccc(s1)[N+](=O)[O-])Sc2nnc(n2CC=C)CNc3ccc(cc3)Cl C02742760
C[C@@H](C(=O)N/N=C/c1ccc(s1)[N+](=O)[O-])Sc2nnc(n2CC=C)CNc3ccc(cc3)Cl C02742758
CCCCOc1ccc(cc1C)C(=O)C2=C(C(=O)N([C@@H]2c3ccc(c(c3)OC)O)CC[NH+](CC)CC)[O-] C09353525
CC[NH+](CC)CCN1[C@H](C(=C(C1=O)[O-])C(=O)c2ccc(c(c2)C)OCC(C)C)c3ccc(c(c3)OCC)O C20081457
CCOC(=O)c1ccc(cc1)NC(=O)c2c3c(sc2NCc4ccc(c(c4OC)OC)OC)CCCC3 C02909490
COc1cc(cc(c1OC)C(=O)NCCCOC2CCCCC2)S(=O)(=O)Nc3ccccc3F C21971952
C[C@@]1(CC(=C([C@@H]([C@@H]1C(=O)OCC=C)c2ccccc2)C(=O)OCC=C)NCCc3ccc(c(c3)OC)OC)O C22146293
CCCCn1c2ccc(cc2nc1COC(=O)c3cc(c(c(c3)Cl)OCC)OC)S(=O)(=O)N C32570643
CC1=C([C@H](N2C(=CSC2=N1)/C=C(/NCC[NH+]3CCCC3)\[O-])c4cc(cc(c4)OC)OC)C(=O)OCC=C C35697340
Cc1cc(ccc1OC)CCCc2nnc(o2)SCC(=O)N/N=C\c3cc(c(c(c3)OC)O)CC=C C36048081
CC1=C([C@H](N2C(=CSC2=N1)/C=C(/NCC[NH+](C)C)\[O-])c3cc(cc(c3)OC)OC)C(=O)OCC=C C36053200
CC(C)(C)CC(C)(C)NC(=O)[C@H](c1ccc(c(c1)OC)OC)N(Cc2ccco2)C(=O)c3ccccc3O C36497954
CCCCCCN([C@@H](c1ccc(c(c1)OC)O)C(=O)NC(C)(C)C)C(=O)Cc2ccc3c(c2)OCO3 C36516250
Cc1ccc(o1)CN([C@@H](c2ccc(c(c2)OC)O)C(=O)NC(C)(C)CC(C)(C)C)C(=O)c3ccccc3OC C36555744
CCCCCC(=O)N(Cc1ccc(o1)C)[C@@H](c2ccccc2O)C(=O)NCS(=O)(=O)c3ccc(cc3)C C36600676
CCOC(=O)/C(=C/c1[nH]c(cc1)C(c2[nH]c(cc2)/C=C(/C(=O)OCC)\C#N)c3ccc(cc3)N(C)C)/C#N C08959019
CCc1ccc(cc1)O[C@@H](C)C(=O)Oc2ccc3c(c2)OC(=C([C@@H]3c4ccc(c(c4)OC)OCC=C)C#N)N C38681166
CCC(CC)C(=O)Nc1nnc(s1)S[C@H](C)C(=O)Nc2c(c3c(s2)CCCCC3)C(=O)OCC C39709638
CC(C)[C@@H](c1nnc(n1CC=C)SCC(=O)NCc2ccccc2Cl)NC(=O)c3ccccc3OC C39757268
CC[C@@H](C(=O)Nc1cccc2c1cccc2)Sc3nnc(n3CC=C)[C@H](C)NC(=O)c4ccccc4OC C39768186
CCCCOc1ccc(cc1OCC)/C=C(\C#N)/C(=O)Nc2c(c3c(s2)CCCC3)C(=O)NCCOC C39992425
CCCCCOc1ccc(cc1OC)[C@H]2c3c(n[nH]c3C(=O)N2CCCOC)c4cc(cc(c4O)C)C C39911683
CCOc1cc(ccc1OCCC(C)C)[C@H]2c3c(n[nH]c3C(=O)N2CCCOC)c4cc(cc(c4O)C)C C39911747
CCCCOc1ccc(cc1OC)[C@H]2c3c(n[nH]c3C(=O)N2CCCOC(C)C)c4cc(cc(c4O)C)C C39912701
CCCCOc1ccc(cc1OCC)[C@@H]2c3c(n[nH]c3C(=O)N2CCOC)c4cc(c(cc4O)C)Cl C39914100
CCCCCOc1ccc(cc1OCC)[C@@H]2c3c(n[nH]c3C(=O)N2CCOC)c4cc(c(cc4O)C)Cl C39914102
CCCOc1ccc(cc1OCC)[C@H]2c3c(n[nH]c3C(=O)N2CCCOC)c4cc(c(cc4O)C)Cl C39914187
CCCCOc1ccc(cc1OCC)[C@H]2c3c(n[nH]c3C(=O)N2CCCOC)c4cc(c(cc4O)C)Cl C39914191
CCOc1ccc(cc1OCC)[C@@H]2c3c(n[nH]c3C(=O)N2CCCOC(C)C)c4cc(c(cc4O)C)Cl C39914970
CCCCCCOc1ccc(cc1OC)[C@H]2c3c(n[nH]c3C(=O)N2Cc4ccncc4)c5ccccc5O C38610105
CCCCSc1nc2n(n1)[C@H](C(=C(N2)C)C(=O)Nc3ccccc3OCC)c4ccc(c(c4)OC)OC C41019898
Cc1cccc(c1)CCN(Cc2cc3cc(c(cc3[nH]c2=O)OC)OC)C(=S)Nc4ccccc4C(=O)OC C00896096
CCCCOC(=O)C1=C(n2c(=O)/c(=C/c3cccc(c3)OC)/sc2=C([C@@H]1c4cccc(c4)OC)C(=O)OC)N C01890448
COc1ccc(cc1)c2nnc(n2c3ccc(cc3)Cl)SCC(=O)NNC(=C)c4ccc(c(c4)OC)OC C01896989
CCn1c(nnc1SCC(=O)N/N=C/c2ccc(cc2O)N(CC)CC)c3ccc(c(c3)OC)OC C19826350
CCn1c(c(c(n1)C)CCN/C(=N\C(=O)c2cccc(c2)Cl)/Nc3ccc(cc3)C(=O)OCC)C C32973243
CCCCCOC(=O)C[C@@H]1C(=O)NCCN1C(=S)NC(=O)C(C)(C)CCCOc2cc(ccc2C)C C66201659
COc1cc(ccc1OC(=O)c2cccs2)/C=N/NC(=O)CNC(=O)/C=C/c3ccccc3 C03117958
COc1cc(ccc1OC(=O)/C=C/c2ccccc2)/C=N/NC(=O)CNC(=O)c3cccc4c3cccc4 C02543184
CCOC(=O)c1c2c(sc1NC(=S)Nc3cc(c(cc3C(=O)OC)OC)OC)CCCC2 C02856700
CCOC(=O)c1c2c(sc1NC(=O)CSc3nnc(n3C)CNc4ccc(cc4)F)CCCC2 C06599693
CCSc1nc(c2cnn(c2n1)CCNC(=O)c3ccc(cc3)C(F)(F)F)NCCOC C08949231
CCOc1cc(ccc1OCCOc2cccc(c2)C)/C=C(\C#N)/c3c(c(n(n3)c4ccccc4)N)C#N C09057156
COc1cc(cc(c1OC)Cl)/C=C/C(=O)OCC(=O)Nc2ccccc2C(=O)NC3CCCC3 C09438036
CCOC(=O)CCn\1c2ccc(cc2s/c1=N\C(=O)CCSc3ccc(cc3)C)S(=O)(=O)N C09582063
CCc1cccc(c1NC(=O)COC(=O)c2cc(c(cc2NC(=O)c3cccs3)OC)OC)C C11344537
CCCOc1c(cc(cc1Cl)C(=O)OCC(=O)NCC(=O)Nc2ccc(c(c2F)F)F)OC C12253355
c1ccc(c(c1)C(=O)OCC(=O)Nc2ccccc2OC(F)F)NS(=O)(=O)c3cccs3 C09738535
C[C@H](CSC)Nc1cc2c(c(n(c2nc1)C[C@@H]3CCCO3)C(=O)OC)NC(=O)c4ccccc4 C14744592
CCCc1cc(no1)C(=O)NCc2cc(cc(c2)NC(=O)c3cccc(c3)C(F)(F)F)C(=O)OC C15008054
CCOc1cc(ccc1O)/C=N/NC(=O)CN(Cc2ccccc2F)S(=O)(=O)c3ccc(cc3)Cl C15226312
CCCCc1ccc(cc1)n2c(nnn2)SCC(=O)NCC(=O)Nc3ccc(c(c3F)F)F C15226567
C[C@@H](c1cccc2c1cccc2)NC(=O)COC(=O)c3cc(c(cc3NC(=O)C(C)(C)C)OC)OC C19137007
COc1ccccc1NS(=O)(=O)c2ccc(cc2)C(=O)O[C@@H](c3ccccc3)C(=O)NC4CC4 C19622352
CCCCNC(=O)CC[C@H]1C(=O)N2C(=N1)c3ccccc3N=C2SCC(=O)Nc4ccccc4F C20182455
CCCCOC(=O)C1=C(N(c2ccccc2[C@@]13C(=C(OC3=O)C)C(=O)OC(C)C)CC=C)N C20583220
CCCCn1c2ccc(cc2nc1COC(=O)COc3ccc(cc3Cl)F)S(=O)(=O)N C21440190
CCCn1c(nnc1S[C@@H](C)C(=O)Nc2c(cc(s2)c3ccccc3)C(=O)OCC)O C21450462
CCOC(=O)C1=C(NC(=O)N[C@@H]1c2ccco2)COC(=O)CSc3ccc(cc3C)Br C24044922
CCOC(=O)C1=C(NC(=O)N[C@H]1c2ccco2)COC(=O)CSc3ccc(cc3C)Br C24044924
CCOC(=O)C1=C(NC(=O)N[C@H]1c2ccc(cc2)OC)COC(=O)/C=C/c3cccc(c3)F C24905692
COc1ccc(c(c1)OC)c2csc(n2)NC(=O)CSc3[nH]nc(n3)CCC4CCCC4 C25000919
CC(C)CNC(=O)c1ccccc1NC(=O)COC(=O)c2ccccc2OC[C@H]3CCCO3 C26237305
CCCCCC[C@@]1(C(=O)N(C(=O)N1)CC(=O)Nc2c(c3c(s2)C[C@H](CC3)C)C(=O)OC)C C28851195
CCOc1cc(ccc1OCC#N)/C=N\NC(=O)[C@H](C(C)C)NC(=O)c2cccc(c2)Cl C30956331
CCn1c(c(c(n1)C)C/N=C(/Nc2cc(ccc2C)C)\NC(=O)c3ccc(c(c3)OCC)OCC)C C32971973
CCOc1ccc(cc1OCC)C(=O)/N=C(\NCCc2c(nn(c2C)C)C)/Nc3cccc(c3C)C C32973701
CCc1ccc(cc1)c2c3c(cc(nc3[nH]n2)c4ccc(c(c4)OC)OC)C(=O)NCCCOC C33085629
c1ccc(cc1)C(=O)OC[C@]2([C@@H](C=C[C@@H]([C@@H]2O)OC(=O)c3ccccc3)OC(=O)c4ccccc4)O C35457611
CCN(CC)C(=O)C1=C(N=C2N([C@H]1c3ccc(cc3)OC)C(=CS2)/C=C(/NCC[NH+](C)C)\[O-])C C35695925
CCCCNC(=O)[C@@H](c1cccc(c1)O)N(Cc2ccco2)C(=O)Cc3ccc4c(c3)OCO4 C36502008
COc1ccccc1Nc2nc(cs2)C(=O)N(CCC(=O)NCc3ccco3)Cc4ccccc4 C37436284
CCCOc1cccc(c1)[C@H]2c3ccc(cc3OC(=C2C#N)N)OC(=O)COc4ccccc4OC C38684391
CCCOc1ccc(cc1)C2=NN=C3[C@H]2[C@H](C(=C(O3)N)C#N)c4ccc(c(c4)OCC)OCCC C09438814
CCOC(=O)[C@H]1[C@@H]([C@@H](S[C@@H]1NC(=O)CSc2[nH]c3cc(ccc3n2)C)C(=O)OCC)C C39153118
CCOC(=O)C1=C(NC(=O)N[C@@H]1c2ccccc2)CSc3nnc(n3CC=C)c4ccccc4 C39221719
Cc1cccc(c1)N(C)c2cc(ncn2)Nc3ccc(cc3)CC(=O)NCCCN4CCCC4=O C39301297
CCc1c(sc(n1)NC(=O)[C@H](C)Sc2nnc(n2CC=C)CC(=O)Nc3ccccc3C)C C39752714
CCc1c(sc(n1)NC(=O)CSc2nnc(n2CC=C)CC(=O)Nc3ccc(c(c3)C)C)C C39755877
CCc1c(sc(n1)NC(=O)[C@@H](C)Sc2nnc(n2CC=C)CC(=O)Nc3ccccc3Cl)C C39762818
Cc1cc(c(c(c1)c2c3c([nH]n2)C(=O)N([C@H]3c4ccc(c(c4)OC)OCC(C)C)CCCOC)O)C C39911758
Cc1cc(c(c(c1)O)c2c3c([nH]n2)C(=O)N([C@@H]3c4ccc(c(c4)OC)OCC(C)C)CCCOC)C C38706116
CCOC(=O)C1=C(NC(=O)N[C@@H]1c2ccc(cc2)Cl)COC(=O)Cc3ccc(c(c3)F)OC C45660628
CC(C)CCOc1ccc(cc1OC)[C@@H]2c3c(n[nH]c3C(=O)N2CCOC)c4ccccc4O C09409025
C[C@H](C(=O)N[C@](C)(C#N)C(C)C)Sc1nnc(n1C2CCCCC2)CNc3cccc(c3)OC C25255880
c1ccc(cc1)CCc2ccccc2C(=O)NCCNS(=O)(=O)c3cccc(c3)[N+](=O)[O-] C60130921
CCCOc1ccc(cc1)C2=NN=C3[C@@H]2[C@H](C(=C(O3)N)C#N)c4ccc(c(c4)OCC)OCCC C09438814
CCOc1ccc2c(c1)cc(c(=O)[nH]2)CN(C[C@@H]3CCCO3)C(=S)N[C@@H](C)c4ccccc4 C00879469
CCOc1ccc2c(c1)cc(c(=O)[nH]2)CN(C[C@@H]3CCCO3)C(=S)N[C@H](C)c4ccccc4 C00879474
CC(C)(C)c1ccc(cc1)C(=O)NCC(=O)OCC(=O)Nc2ccccc2OC(F)F C09442618
COC(=O)c1cc(cc(c1)NC(=S)NCCSc2ccc(cc2)Cl)C(=O)OC C02219641
CCOCCOc1ccccc1NC(=S)NC(=O)c2ccc(c(c2)Br)OCC C10507597
CC[C@H](C)c1ccccc1O[C@H](CC)C(=O)Nc2ccccc2C(=O)NCc3ccco3 C10679829
CCCCNC(=O)COC(=O)c1c(csc1NC(=O)c2cccs2)c3ccccc3 C11182104
C[C@H](C(=O)NCc1ccccc1OC)Sc2nnc(s2)NCCc3cccs3 C14704000
CC(C)CCOC(=O)C[C@H]1C(=O)NCCN1C(=S)NC(=O)c2ccc(cc2)C(C)(C)C C14774936
CC[C@H](C)[C@H](C(=O)OCC(=O)Nc1ccccc1C(=O)C)NC(=O)c2ccc(cc2)Cl C03325549
COc1ccc(cc1OC)C(CC=C)(CC=C)C(=O)Nc2ccc(cc2)NC(=O)c3cccc(c3)F C16856875
C[C@H]1CCCC[C@@H]1NC(=O)CNC(=S)N(CCCN2CCOCC2)Cc3cccs3 C20107541
CCCOc1ccc(cc1OC)C(=O)NNC(=O)CCc2ccc(o2)c3ccccc3F C21967209
CC(C)CCOc1ccc(cc1OC)C(=O)NNC(=O)Cc2cc(ccc2OC)Cl C21968762
CCOc1ccc(cc1OCC)CCNC(=O)c2cccnc2Nc3ccccc3Cl C22072020
CC[C@@H](C)[C@H](C(=O)Nc1nc(cs1)CC(=O)OCC)NC(=O)c2ccc(cc2)Cl C22282557
Cc1c(c([nH]c1C(=O)OCC(=O)Nc2c(cccc2C(C)C)C(C)C)C)C(=O)OC(C)C C22306449
CCCC1(C(=O)N(C(=O)N1)C[C@@H](CO[C@@H](c2ccccc2)c3ccccc3C)O)CCC C24091445
CC(C)[C@@H](C(=O)NCCSCc1ccccc1C#N)NS(=O)(=O)c2cccc(c2)Cl C24179903
COc1cc(ccc1OC[C@@H](CSc2nnc(s2)NCc3ccc(cc3)F)O)CC=C C25697347
CCOc1ccc(cc1OCC)[C@@H](C(C)C)NC(=O)CCNC(=O)c2ccc(cc2F)F C32755443
Cc1ccc(c(c1)OCc2nc(cs2)C(=O)NCCCNC(=O)c3cccs3)C(C)C C34906024
Cc1ccc(cc1)c2nc(nn2c3ccc(cc3)NC[C@H](COCc4ccccc4)O)OC C35742825
CCCCNC(=O)[C@@H](c1ccco1)N(C2CCCCC2)C(=O)CNC(=O)c3ccccc3 C36490514
CCCCCCN([C@H](c1ccc(cc1)O)C(=O)NC(C)(C)CC(C)(C)C)C(=O)COC C36520817
CCCCNC(=O)[C@H](/C=C/C)N(c1cccc(c1)Cl)C(=O)CNC(=O)c2ccccc2 C36552768
CCCCC/C=C/C(=O)N(Cc1ccc(o1)C)[C@@H](c2ccc(cc2)O)C(=O)NC(C)(C)C C36557269
CCCCC/C=C\C(=O)N(Cc1ccc(o1)C)[C@H](c2ccc(cc2)O)C(=O)NC(C)(C)C C36557270
CCCC[C@H](CC)C(=O)N(Cc1ccc(o1)C)[C@@H](c2cccc(c2)O)C(=O)NC(C)(C)C C36557816
CCCN([C@@H](c1ccc(c(c1)OC)O)C(=O)NC(C)(C)CC(C)(C)C)C(=O)CC(C)C C36561055
CCCN([C@H](c1ccc(c(c1)OC)O)C(=O)NC(C)(C)C)C(=O)[C@H](CC)c2ccccc2 C36566121
CCCN([C@H](c1ccc(cc1)OC)C(=O)NC(C)(C)CC(C)(C)C)C(=O)c2ccc(cc2)O C36570857
CCCN([C@H]([C@@H](C)c1ccccc1)C(=O)NC(C)(C)C)C(=O)CNC(=O)c2ccccc2 C36575374
CCCCNC(=O)[C@H](c1ccc(cc1)Cl)N(CCC)C(=O)CNC(=O)c2ccccc2 C36575551
CCCN([C@@H](c1ccc(c(c1)OC)O)C(=O)NC(C)(C)CC(C)(C)C)C(=O)c2ccc(cc2)F C36577901
C=CC[NH2+][C@@H](c1ccc(cc1Cl)Cl)[C@H](CN(CC=C)S(=O)(=O)c2ccccc2)C(=O)[O-] C33861862
CC[C@H](C)c1ccccc1NC(=O)[C@@H](C)OC(=O)c2cccc(c2)S(=O)(=O)NCC#C C45556622
CC[C@@H](C)c1ccccc1NC(=O)[C@H](C)OC(=O)c2cccc(c2)S(=O)(=O)NCC#C C45556624
Cc1ccc(cc1)c2nc(on2)CCC(=O)NCCCNc3ccc(cn3)C(F)(F)F C46659916
CCCC[C@@]1(C(=O)N(C(=O)N1)C[C@H](COc2cccc(c2)C(=O)C)O)c3ccc(cc3)F C58010914
CCCC[C@]1(C(=O)N(C(=O)N1)C[C@H](COc2cccc(c2)C(=O)C)O)c3ccc(cc3)F C58010916
CCCC[C@]1(C(=O)N(C(=O)N1)C[C@H](CO[C@@H](C)c2ccc(cc2)Cl)O)c3ccccc3 C58012775
CCCOc1ccc(cc1OC)/C=C/C(=O)Nc2ccccc2C(=O)NCC(F)(F)F C27403772
CC[NH+](CC)c1ccc(cc1)CN(Cc2ccco2)C(=S)Nc3cccc(c3OC)OC C05947440
CCCCCOc1ccc(cc1OC)[C@@H](C)NC(=O)C(=O)Nc2cccc3c2nccc3 C59119973
CCOc1cc(cc(c1OCC)OCC)C(=O)Nc2cc(ccc2C)c3ccc(o3)CO C20143414
Cc1ccc(cc1)/C=C/S(=O)(=O)NCCCNS(=O)(=O)/C=C/c2ccc(cc2)C C59814220
CCCCNC(=O)C1(CCCCC1)NC(=O)Cc2csc(n2)c3ccc(cc3)OCC C60360436
CCCCNC(=O)C1(CCCCC1)NC(=O)/C=C/c2cccc(c2)OCc3csc(n3)C C60360450
Cc1ccc(c(c1)OCCCC(C)(C)C(=O)Nc2ccc(cc2)C(=O)NC[C@H]3CCCO3)C C66201276
CC[NH+](CC)[C@@H](CNC(=O)CSc1nnc(n1c2ccc(cc2)F)c3ccccc3)c4ccco4 C12528409
CC[NH+](CC)CCCN1[C@H](/C(=C(/c2ccc(c(c2)Cl)OCC)\O)/C(=O)C1=O)c3ccc(cc3)C(C)C C08985926
CC[NH+](CC)CCCN1[C@H](/C(=C(/c2ccc(cc2)Cl)\O)/C(=O)C1=O)c3cccc(c3)OCC=C C09043122
CC[C@H](c1nnnn1CCc2ccccc2)[NH+](CCc3ccccc3)Cc4cc5cccc(c5[nH]c4=O)C C13495816
CC[C@@H](c1nnnn1CCc2ccccc2)[NH+](CCc3ccccc3)Cc4cc5cc(ccc5[nH]c4=O)C C13495835
COc1ccc(cc1OC)CC[NH2+]Cc2ccc(c(c2)OC)OCc3ccc(c(c3)Cl)Cl C16227430
CCCC[NH+](CCCC)CCCN1[C@@H](C(=C(C1=O)O)C(=O)c2ccc(cc2)C)c3cccs3 C08695240
CC[NH+](CC)CCC[C@@H](C)Nc1c2cc(ccc2nc(n1)/C=C/c3ccccc3Cl)[N+](=O)[O-] C34091754
Cc1ccc(cc1)S(=O)(=O)N(CCCCCCNc2cccc[nH+]2)Cc3ccccc3OC C34997294
CC[NH+](CC)CCC[C@H](C)NC(=O)CSc1nc(cc(n1)Cl)N2CCCCC2 C35247112
Cc1ccccc1OC[C@@H](C[NH+](Cc2ccc3c(c2)OCO3)Cc4cccc(c4OC)OC)O C35718688
CCCC(=O)OC[C@@H](C[NH+](Cc1cccc(c1)F)C[C@@H]2CC(=NO2)c3ccc(c(c3)Cl)Cl)O C35743114
CCC[NH+](Cc1c(noc1N2CCCCC2)c3ccccc3)C[C@@H](COc4ccccc4C)O C35760598
C[C@H]1CCCCN1c2c(c(no2)c3ccccc3)C[NH+](C[C@@H]4CCCO4)C[C@@H](CCC=C)O C35780902
CCCC[C@@H](C[NH+](Cc1ccco1)Cc2c(nn(c2Oc3ccccc3)c4ccc(cc4)F)CC)O C35781378
Cc1ccccc1C2=NO[C@@H](C2)C[NH+](Cc3cccc(c3)F)C[C@@H](COCC(C)C)O C36145806
c1ccc(cc1)C[NH+](C[C@H]2CC(=NO2)c3ccc(cc3)Cl)C[C@@H](COCc4ccccc4)O C36145959
CC(C)COC[C@@H](C[NH+](Cc1cccc(c1)F)C[C@@H]2CC(=NO2)c3ccc(cc3)Cl)O C36146021
CC(C)COC[C@@H](C[NH+](Cc1cccc(c1)F)C[C@@H]2CC(=NO2)c3ccc(cc3)F)O C36146400
CC(C)COC[C@H](C[NH+](Cc1cccc(c1)F)C[C@@H]2CC(=NO2)c3ccc(cc3)F)O C36146401
CCN(CC)c1c(c(no1)c2ccccc2)C[NH+](CCC(C)C)C[C@@H](COCc3ccccc3)O C36248923
CCc1c(c(n(n1)c2ccccc2)Oc3ccccc3OC)C[NH+](C[C@H](COC(C)C)O)C4CC4 C36302755
Cc1c(c(n(n1)c2ccccc2)Oc3ccc(cc3)Cl)C[NH+](C[C@@H](CCC=C)O)C(C)C C36303700
CCC[C@@H](C[NH+](Cc1c(nn(c1Oc2ccccc2OC)c3ccccc3)C)CC(C)C)O C36304299
Cc1c(c(n(n1)c2ccccc2)Oc3ccccc3OC)C[NH+](Cc4ccco4)C[C@H](CCC=C)O C36304403
CC(C)COC[C@H](C[NH+](Cc1c(nn(c1Oc2ccccc2OC)C)c3ccccc3)C4CC4)O C36305840
Cn1c(c(c(n1)c2ccccc2)C[NH+](Cc3ccco3)C[C@H](CCC=C)O)Oc4ccccc4F C36306748
Cc1c(c(n(n1)c2ccccc2)Oc3ccccc3)C[NH+](Cc4ccco4)C[C@@H](COCC(C)C)O C36308348
CCC[NH+](Cc1c(nn(c1Oc2ccccc2OC)c3ccccc3)CC)C[C@](C)(C=C)O C36308742
Cc1ccccc1OC[C@H](C[NH+](CCCOC)Cc2c(noc2N3CCCC3)c4ccccc4)O C36312941
CCCC[C@H](C[NH+](Cc1c(nn(c1Oc2ccccc2OC)c3ccccc3)C)CC(C)C)O C36313738
CCCC[C@@H](C[NH+](Cc1c(nn(c1Oc2ccccc2OC)c3ccccc3)C)C(C)C)O C36313905
CC(C)COC[C@H](C[NH+](Cc1c(nn(c1Oc2ccc(cc2F)F)C)c3ccccc3)C(C)C)O C36315981
Cc1ccc(cc1)Oc2c(c(nn2C)c3ccccc3)C[NH+](Cc4ccco4)C[C@H](COC(C)(C)C)O C36316015
Cc1ccc(cc1)Oc2c(c(nn2C)c3ccccc3)C[NH+](Cc4ccco4)C[C@H](COCC=C)O C36316017
CC(C)C[NH+](Cc1c(nn(c1Oc2ccc(cc2F)F)C)c3ccccc3)C[C@@H](COC(C)C)O C36316104
CC(C)OC[C@@H](C[NH+](Cc1c(nn(c1Oc2ccccc2F)C)c3ccccc3)C4CC4)O C36316182
CCc1c(c(n(n1)c2ccccc2)Oc3ccc(cc3)OC)C[NH+](C[C@H](COC(C)(C)C)O)C(C)C C36316385
Cc1c(c(n(n1)c2ccccc2)Oc3ccccc3F)C[NH+](CCOC)C[C@H](COC(C)(C)C)O C36346002
Cc1c(c(n(n1)c2ccccc2)Oc3ccccc3F)C[NH+](CC4CC4)C[C@@H](CCC=C)O C36346093
CCCC[C@H](C[NH+](Cc1ccco1)Cc2c(nn(c2Oc3cccc(c3)F)c4ccccc4)C)O C36346270
Cc1c(c(n(n1)c2ccc(cc2)F)Oc3cccc(c3)F)C[NH+](C[C@@H](COC(C)(C)C)O)C(C)C C36346639
CCc1c(c(n(n1)c2ccccc2)Oc3ccc(cc3)F)C[NH+](C[C@@H](COCC)O)CC(C)C C35782659
COc1cccc(c1OCc2c(cccc2Cl)F)C[NH2+]CCCSc3nnnn3c4ccccc4 C40722465
CCOc1cc(cc(c1OCc2ccc(cc2Cl)F)Cl)C[NH2+]CCCSc3nnnn3C C40744805
CCc1c(c(n(n1)c2ccccc2)Oc3ccc(cc3)OC)C[NH+](C[C@H](CC)O)CC(C)C C36316351
Cc1c(c(n(n1)c2ccccc2)Oc3ccccc3F)C[NH+](C[C@@H](COCC(C)C)O)CC(C)C C36345965
CC[NH+](CC)CCCNC(=O)CCSc1nc(cc(n1)C(F)(F)F)c2ccc(cc2Cl)Cl C58969194
CC(C)[C@@H](C(=O)OCC(=O)C1=c2ccccc2=[NH+][C@H]1c3ccccc3)NS(=O)(=O)/C=C/c4ccccc4 C39944075
C[C@H]1C(=c2cc(ccc2=[NH+]1)Cl)CCN(Cc3cc(c(c(c3)OC)OC)OC)C(=S)NC(C)(C)C C63655281
CC(C)CCN(C)c1ccc(cc1)C=NNC(=O)C(=O)N/N=C/c2ccc(cc2)N(C)CCC(C)C C08453522
CCN(c1ccccc1)C(=O)c2ccccc2NC(=S)NC(=O)c3ccccc3OCCOCC C09229319
CCCCOc1ccc(cc1OCC)/C=N/NC(=O)[C@H](C(C)C)NC(=O)c2ccccc2F C10001995
CCN(CC)S(=O)(=O)c1cccc(c1)c2nnc(n2N)SCCCOc3ccc(cc3)Cl C10135417
CC[C@@H](C)c1ccccc1O[C@H](CC)C(=O)NNC(=O)CCCOc2ccc(cc2Cl)Cl C10683343
CCc1ccc(cc1)[C@@H](C)NC(=O)COC(=O)c2cc(c(cc2NC(=O)C(C)(C)C)OC)OC C11163979
CCOC(=O)C1=C(NC(=O)N[C@H]1c2cccs2)COC(=O)COc3ccccc3c4ccccc4 C12720007
CCOC(=O)C1=C(NC(=O)N[C@@H]1c2ccccc2)COC(=O)/C=C/c3ccccc3OC(F)F C12903474
Cc1c(c([nH]c1C(=O)[C@H](C)OC(=O)[C@H](C(C)C)Nc2ccc(cc2Cl)C(F)(F)F)C)C(=O)OC C13076016
CCOC(=O)C(=CNc1cc(ccc1NCCc2ccc(c(c2)OC)OC)C(F)(F)F)C(=O)OCC C08629026
C[C@H](CC(F)(F)F)Nc1cc2c(c(n(c2nc1)CCc3ccc(cc3)OC)C(=O)OC)NC(=O)C C14536141
Cc1cc(c(cc1C)CNc2cc3c(c(n(c3nc2)CCC(C)C)C(=O)OC)NC(=O)COC)C C14542164
CC[C@H](C)CNc1cc2c(c(n(c2nc1)CCCc3ccccc3)C(=O)OC)NC(=O)[C@H]4CCOC4 C14749712
CCCCCCn1c(=O)c2ccccc2nc1SCC(=O)NCC(=O)Nc3c(cc(cc3C)C)C C15224187
CCOc1ccc(c(c1)NC(=O)/C=C/c2ccc(cc2)S(=O)(=O)Nc3ccccc3OC)OCC C15543451
CCCCCn1c(nc2c1c(=O)[nH]c(=O)n2CCCC)CCC(=O)Nc3cc(ccc3C)Cl C15992130
CCCCc1ccc(cc1)C(=O)N[C@H]([C@@H](C)CC)C(=O)Nc2nnc(s2)c3cccc(c3)OC C16571947
CCCCOC(=O)c1ccc2c(c1)sc(n2)NC(=S)NC(=O)c3cc(cc(c3)OCC)OCC C08903323
CC(C)[C@@H](C(=O)OCC(=O)Nc1cc(ccc1OC)OC)NC(=O)c2ccc(cc2)C(C)(C)C C18343277
CCCCOc1ccc(cc1C)C(=O)C2=C(C(=O)N([C@@H]2c3ccc(cc3)O)CC[NH+](CC)CC)[O-] C09312505
CC[C@@H](C)c1ccccc1NC(=O)[C@H](C)OC(=O)CCNS(=O)(=O)c2ccc3ccccc3c2 C23970729
CCCC[NH+](CCCC)CCCN1[C@H](C(=C(C1=O)[O-])C(=O)c2ccccc2)c3ccc(c(c3)OCC)O C25181098
CCc1ccccc1NC(=O)CN(C)C(=O)[C@H](C)Sc2nnc(s2)Nc3ccccc3OCC C29866753
CCCCCCn1c(=O)c2ccccc2nc1SCC(=O)N(CCC(=O)N)c3ccc(cc3)F C30024827
CCCCCc1c(c(c(n1CCc2ccc(c(c2)OC)OC)C)C(=O)N)c3ccc(cc3)C(=O)OC C34782465
C=CCOC[C@@H](CNc1ccc(cc1)n2c(nc(n2)OCc3ccc(cc3)F)c4cccc(c4)F)O C35742978
CC(C)COc1nc(n(n1)c2cccc(c2)NC[C@H](COCC=C)O)c3ccc(c(c3)Cl)Cl C36145749
CCCCC/C=C\C(=O)N(Cc1ccco1)[C@H](c2ccc(c(c2)OC)O)C(=O)NCCCC C36496248
CCCCCCN([C@@H](c1ccc(c(c1)OC)O)C(=O)NC(C)(C)C)C(=O)c2ccccc2OC C36508277
CCCCCCN([C@H](c1cc(ccc1Cl)[N+](=O)[O-])C(=O)NCCCC)C(=O)c2ccc(cc2)O C36514343
CCCCCCN([C@H](c1ccccc1O)C(=O)NCCCC)C(=O)Cc2ccc3c(c2)OCO3 C36516113
CCCCCCN([C@@H](c1ccc(cc1)O)C(=O)NCS(=O)(=O)c2ccc(cc2)C)C(=O)C=C(C)C C36516666
CCCCCCN([C@@H](c1ccco1)C(=O)NC(C)(C)CC(C)(C)C)C(=O)CNC(=O)c2ccccc2 C36518938
CCCCCCN([C@H](CCCCC)C(=O)NC(C)(C)CC(C)(C)C)C(=O)[C@@H]1CCC(=O)N1 C36519607
CCCCCCN([C@@H](c1ccc(cc1)O)C(=O)NC(C)(C)C)C(=O)c2ccc(cc2)[N+](=O)[O-] C36521961
CCCC[C@@H](CC)C(=O)N(CCC)[C@H](c1ccccc1O)C(=O)NCS(=O)(=O)c2ccc(cc2)C C36564435
CCCCN1c2ccc(cc2/C(=N/NC(=O)CCCCCNC(=O)c3ccccc3Cl)/C1=O)OC C38180353
CCCCCOc1ccc(cc1OCC)[C@H]2c3ccc(cc3OC(=C2C#N)N)OC(=O)c4ccco4 C38684321
Cc1cccc(c1)NC(=O)[C@H](C)Sc2nnc(n2CC=C)[C@@H](C(C)C)NC(=O)c3ccccc3OC C39763033
CCCC[NH+](CCCC)CCCN1[C@H](C(=C(C1=O)[O-])C(=O)c2cccc(c2)OC)c3cccc(c3)O C40020123
CCCC[NH+](CCCC)CCCN1[C@H](C(=C(C1=O)[O-])C(=O)c2cccc(c2)OCC)c3ccc(cc3)O C40020234
CCCCOc1ccc(cc1)[C@@H]2c3c(n[nH]c3C(=O)N2CCCOC(C)C)c4c(cc(cc4O)C)C C38705202
CCCCOc1ccc(cc1OCC)[C@H]2c3c(n[nH]c3C(=O)N2CCOC)c4c(cc(cc4O)C)C C38705896
CCCCOc1ccc(cc1OC)/C=N/NC(=O)Nc2c(c3c(s2)CCCC3)C(=O)OCC C40846969
CCOCCCNC(=O)c1c2c(sc1NC(=O)CCc3ncc(o3)c4ccc(cc4)C)CCCC2 C41020446
Cc1cc(ccc1OCCOC)S(=O)(=O)NC[C@@H](c2ccc(cc2)OC)c3c[nH]c4c3cccc4 C46627737
CCOc1cc(ccc1OCCC(C)C)[C@@H]2c3c(n[nH]c3C(=O)N2CCCOC)c4ccccc4O C09409089
CCCn1cc(c(n1)C)CN/C(=N/C(=O)c2ccccc2OCC)/Nc3cc(ccc3OC)C C32973056
CC(C)c1ccc(cc1)NC(=O)CSc2nnc(n2CC=C)CCNC(=O)c3ccc(cc3)Cl C59179420
Cc1ccc(c(c1)OCCCC(C)(C)C(=O)NC(=S)Nc2cc(ccc2OC)[N+](=O)[O-])C C66201530
CCCCSCCCNC(=O)c1cc(nc2c1cccc2)Nc3ccc(c(c3)OC)OC C08814258
CCCNc1c2cnn(c2nc(n1)SCC)CCNC(=O)c3ccc(cc3)c4ccccc4 C08947970
CC[C@@H](C(=O)NCc1ccco1)Sc2nc3ccccc3c(n2)NCCc4ccccc4 C02941507
CCOc1cc(cc(c1OCC)OCC)C(=O)NC(=S)Nc2cc(ccc2Cl)Cl C01173381
CCCCOc1ccc(cc1/C=N/NC(=O)[C@@H](C(C)C)NC(=O)c2ccccc2F)Br C10001670
CC[C@@H](C)c1ccccc1O[C@@H](CC)C(=O)NNC(=O)COc2ccc(cc2C)Br C10683649
CCOC(=O)[C@](C(F)(F)F)(Nc1cc(ccc1OC)C(F)(F)F)NC(=O)c2ccccc2 C12412258
CCc1ccc(cc1)N([C@H](c2ccc(cc2)C)C(=O)NC(C)(C)CC)C(=O)CNC(=O)c3cccs3 C12488905
CCc1ccc(cc1)N([C@@H](c2ccc(cc2)C)C(=O)NC(C)(C)CC)C(=O)CNC(=O)c3cccs3 C12488910
Cc1cc2cc(c(=O)[nH]c2cc1C)CN(C3CCCCC3)C(=S)NCCc4ccc(c(c4)OC)OC C00878852
CCCN(CCC)S(=O)(=O)c1ccc(cc1)NC(=S)NC(=O)c2ccc(cc2Cl)Cl C13990402
CC[C@@H](C)c1ccc(c(c1)Br)OCC(=O)NNC(=O)COc2ccccc2[C@H](C)CC C14832192
CCOC(=O)c1c(csc1N[C@H](C(=O)c2cccs2)NC(=O)c3ccccc3)c4ccccc4 C16735285
C[C@H](C(=O)NCCCN(C)c1ccccc1)SCc2[nH]c(=O)c3c(csc3n2)c4ccccc4 C17827026
c1ccc2c(c1)cccc2OC[C@@H](CN3CCN(CC3)C[C@H](COc4cccc5c4cccc5)O)O C19904796
CCc1ccccc1NC(=S)N/N=C/2\CC(Oc3c2cc(cc3)OCC(=O)OCC)(C)C C20685268
CCOc1ccc(cc1OCC)CCNC(=O)c2cccnc2Nc3ccc(c(c3)Cl)Cl C22072026
CC(C)CCNC(=O)CSc1nnc(n1C2CCCCC2)CNc3cccc(c3)C(F)(F)F C23292713
CCC[C@]1(C(=O)N(C(=O)N1)C[C@@H](CO[C@@H](c2ccccc2)c3ccc(cc3)C)O)c4ccccc4 C24089061
CCCOc1ccc(cc1OC)C(=O)NNC(=O)[C@H](c2ccccc2)Sc3ccccc3 C24289632
CCCCNc1nnc(s1)SCC(=O)Nc2c(c(c(n2Cc3ccccc3)C)C)C#N C24509588
CSCC[C@H](C(=O)NCc1ccc(o1)c2ccc(cc2)F)NS(=O)(=O)c3ccc(cc3)Cl C25598262
CC(C)N(C(C)C)C(=O)[C@H](c1cccnc1)[C@H](CNC(=O)NCc2ccccc2F)c3ccccc3 C34947278
CC(C)N(C(C)C)C(=O)[C@H](c1cccnc1)[C@H](CNC(=O)NCc2ccc(cc2)F)c3ccccc3 C34986799
CCCCc1c(c(c(n1CCc2ccc(c(c2)OC)OC)C)C(=O)N)c3ccc(cc3)C#N C35062783
CC(C)COc1nc(n(n1)c2cccc(c2)NC[C@@H](Cc3ccccc3)O)c4cccc(c4)F C36145560
CC(C)(C)CC(C)(C)NC(=O)[C@H](C(c1ccccc1)c2ccccc2)N(Cc3ccco3)C(=O)CO C36503724
CCCCCC(=O)N(Cc1ccco1)[C@@H](c2cccc(c2)O)C(=O)NC(C)(C)CC(C)(C)C C36503995
CCCCCCN([C@@H](c1ccc(cc1)Cl)C(=O)NC(C)(C)C)C(=O)CNC(=O)c2ccccc2 C36519056
CCCCCCN([C@@H](c1ccccc1O)C(=O)NC(C)(C)CC(C)(C)C)C(=O)c2cccnc2 C36521263
CCCCNC(=O)[C@@H](/C=C/CCC)N(c1ccccc1Cl)C(=O)CNC(=O)c2ccccc2 C36548209
CCC(CC)[C@H](C(=O)NC(C)(C)CC(C)(C)C)N(c1ccccc1Cl)C(=O)[C@@H]2CCC(=O)N2 C36548458
CCCN([C@@H](c1ccc(cc1C)C)C(=O)NC(C)(C)CC(C)(C)C)C(=O)CNC(=O)c2ccccc2 C36575306
CCCCNC(=O)[C@@H](c1cc2ccccc2c3c1cccc3)N(CCC)C(=O)CNC(=O)c4ccccc4 C36575332
CCCCNC(=O)[C@H](c1ccc(cc1)C(F)(F)F)N(CCC)C(=O)CNC(=O)c2ccccc2 C36575351
CC(C)(C)CC(C)(C)NC(=O)[C@@H](c1ccc(c(c1)OC)O)N(C(=O)CCS)C(C)(C)C C36587867
CCCCNC(=O)[C@@H](c1ccc(cc1)O)N(Cc2ccc(o2)C)C(=O)Cc3cccc(c3Cl)Cl C36597874
Cc1cc(c(c(c1)C)OC[C@@H](CN2CCN(CC2)C[C@@H](COc3c(cc(cc3C)C)C)O)O)C C23478136
C[C@@H]([C@H](c1cccs1)N2CCN(CC2)c3ccccc3OC)NC(=S)Nc4cccc(c4)OC C39700383
CC(C)CCOc1ccc(cc1OC)C(NC(=O)c2ccc(cc2)F)NC(=O)c3ccc(cc3)F C39859550
Cc1ccc(cc1)S(=O)(=O)N(CC=C)C[C@@H]([C@@H](c2ccc(cc2)Cl)[NH2+]CC=C)C(=O)[O-] C43209092
C=CC[NH2+][C@H](c1ccc(cc1)Cl)[C@H](CN(CC=C)S(=O)(=O)c2ccc(cc2)F)C(=O)[O-] C43209097
C=CC[NH2+][C@@H](c1ccc(cc1Cl)Cl)[C@H](CN(CC=C)S(=O)(=O)c2ccc(cc2)F)C(=O)[O-] C33861868
C=CC[NH2+][C@H](c1ccc(cc1)C(F)(F)F)[C@@H](CN(CC=C)S(=O)(=O)c2ccccc2)C(=O)[O-] C33869635
C=CC[NH2+][C@H](c1ccc(cc1)C(F)(F)F)[C@H](CN(CC=C)S(=O)(=O)c2ccccc2)C(=O)[O-] C33869637
CC[C@@H](C)NC(=O)c1ccc(cc1)CNC(=O)/C=C/c2cc(c(c(c2)Cl)OCC)OC C59061137
CCCNC(=O)c1cccc(c1)CNC(=O)N(C)CCCC2=NN=C(C2)c3cccc(c3)F C63965063
COc1ccc(cc1OC)CC[NH2+]Cc2c3ccccc3n(c2C(=O)[O-])Cc4cccc(c4)Cl C09968988
CC[C@@H](C)Oc1ccc(cc1)C(=O)NC(=S)NCc2ccc(c(c2)OC)OCCC(C)C C66184905
Cc1ccc(c(c1)OCCCC(C)(C)C(=O)NNC(=O)COc2cc(c(c(c2)C)Cl)C)C C66201378
CCSCCCCCCCCCCC(=O)OC[C@@H]1[C@H](C[C@@H](O1)n2cc(c(=O)[nH]c2=O)C)O C05846553
CCOC(=O)CC[C@H](C(=O)OCC)NC(=O)c1ccc(cc1)Nc2cnc3cc(ccc3n2)C(F)(F)F C05742341
CCc1ccc2c(c1)cc(c(=O)[nH]2)CN(C[C@@H]3CCCO3)C(=S)NCCc4ccc(c(c4)OC)OC C06197758
CCCCn1c(nnc1SCC(=O)Nc2ccccc2C(F)(F)F)CNC(=O)c3ccc(cc3)OC C08793366
CCOc1ccc(cc1OCC)CCNC(=O)c2ccc(cc2)CNS(=O)(=O)c3ccc(cc3)F C08813434
CC(C)CNC(=O)NC(=O)CSc1nnc(n1CCOC)COc2ccccc2c3ccccc3 C09350547
CCOc1cc(ccc1OCC(=O)OCC)/C=N/NC(=O)[C@H](C(C)C)NC(=O)c2ccccc2Cl C10039800
CCOc1cc(cc(c1OCC)OCC)C(=O)N(Cc2ccc(c(c2)OC)OCC(=O)N)C3CCCCC3 C10042336
CCc1cccc(c1)OC[C@@H](Cn2c3c(nc2NCCCOC(C)C)n(c(=O)n(c3=O)C)C)O C10385115
CC[C@@H](C)Oc1cccc(c1)C(=O)NC(=S)N2CCNC(=O)[C@H]2CC(=O)OCCC(C)C C10669122
Cc1ccc(cc1)C(=O)NCC(=O)OCC(=O)Nc2cc(ccc2OCCOC)C(F)(F)F C11511583
Cc1cc(c(cc1Cl)OC)NC(=O)COC(=O)c2ccccc2SCC(=O)NCCOC C12424075
Cc1cccc(c1)CCN(Cc2cc3cc(c(cc3[nH]c2=O)OC)OC)C(=S)NCCCOC C06442658
CCC(C)(C)NC(=O)[C@@H](c1ccc(cc1)OC)N(CCC2=CCCCC2)C(=O)CCC(=O)Nc3cc(on3)C C12491258
CC(C)CCNC(=O)COC(=O)c1ccc(c(c1)OC)OCC(=O)Nc2cc(ccc2OC)Cl C12694690
CCOc1ccc(cc1OCC)CCNC(=O)CCCCn2c(=O)c3c(ccs3)[nH]c2=O C04793268
Cc1cc(c(n1CCC2=CCCCC2)C)C(=O)CSc3nnc(n3C[C@@H]4CCCO4)CCC(=O)N C14245089
CC(C)CCn1c(c(c2c1ncc(c2)NCc3cc(ccc3F)OC)NC(=O)COC)C(=O)OC C14535323
CCCCOC(=O)C[C@@H]1C(=O)NCCN1C(=S)NC(=O)CCCOc2ccc(cc2Cl)Cl C14639829
CC(C)CCOC(=O)C[C@@H]1C(=O)NCCN1C(=S)NC(=O)CCCOc2ccc(cc2Cl)Cl C14774872
CCCOc1ccc(cc1OC)C(=O)NNC(=O)c2cc(c(c(c2)OCC)OCC)OCC C15476858
CCCCn1c2ccccc2nc(c1=O)CCC(=O)OCC(=O)N(CCC(=O)N)c3ccc(cc3)F C16806606
CC[NH+](CC)CCCN1[C@@H](C(=C(C1=O)[O-])C(=O)c2c(c([nH]c2C)C(=O)OC)C)c3ccc(cc3)C(C)C C20150130
CCCCNC(=O)CC[C@H]1C(=O)N2C(=N1)c3ccccc3N=C2S[C@H](CC)C(=O)NCc4ccco4 C20642753
CCCn1cc(c(n1)C)C/N=C(/Nc2ccccc2CC)\NC(=O)c3cc(c(c(c3)OC)OC)OC C32972985
CCCOc1cccc(c1)C(=O)C2=C(C(=O)N([C@H]2c3ccc(c(c3)OCC)O)CCC[NH+](CC)CC)[O-] C33723549
CC[NH+](CC)CCCN1[C@H](C(=C(C1=O)[O-])C(=O)/C=C/c2ccccc2)c3ccc(c(c3)OCC)O C35444753
CCCCCNC(=O)Cc1csc(n1)NC(=O)CN(CCOC)C(=O)c2ccccc2Cl C35809256
COCCOc1nc(n(n1)c2ccc(cc2)NC[C@H](COCc3ccccc3)O)c4ccc(cc4)F C36145707
CCCCCCN([C@H](c1ccccc1C)C(=O)NCS(=O)(=O)c2ccc(cc2)C)C(=O)[C@@H]3CCC(=O)N3 C36519299
CCCCCCN([C@@H](c1cccc(c1)O)C(=O)NCS(=O)(=O)c2ccc(cc2)C)C(=O)COC C36520790
CCCCC[C@@H](C(=O)NCS(=O)(=O)c1ccc(cc1)C)N(C)C(=O)CNC(=O)c2ccccc2 C36537103
CCCCCC(=O)N(CCC)[C@@H](c1ccc(c(c1)OC)O)C(=O)NCS(=O)(=O)c2ccc(cc2)C C36575259
CCC[C@H](C(=O)NC(C)(C)CC)N(Cc1ccco1)C(=O)CNS(=O)(=O)c2ccccc2 C13502742
CCN(CC)S(=O)(=O)c1ccc2c(c1)c(cc(=O)[nH]2)C(=O)NCCc3ccc(c(c3)OCC)OCC C15940974
CC[C@@H](C(=O)Nc1cccc(c1)C(=O)C)Sc2nnc(n2CC=C)CC(=O)Nc3cccc(c3)SC C39750353
C[C@@H](C(=O)Nc1cccc(c1)SC)Sc2nnc(n2CC=C)CNC(=O)c3ccc(c(c3)OC)OC C39768874
CCOCCOc1nc(n(n1)c2cccc(c2)NC[C@H](COCC(C)C)O)c3ccc(cc3)OC C40403975
CC[C@@H](C)c1ccccc1NC(=O)[C@@H](C)OC(=O)CCNS(=O)(=O)c2ccc(c(c2)OC)OC C45354584
CCCCNS(=O)(=O)c1ccc(cc1)NC(=O)c2cc(ccc2OC)S(=O)(=O)N(CC)CC C47156844
Cc1cc2cc(c(=O)[nH]c2cc1C)CN(CCN3CCOCC3)C(=S)NCCc4ccc(c(c4)OC)OC C00878884
CC(C)CCOc1ccc(cc1OC)C(=O)NNC(=O)CCCc2ncc(o2)c3ccccc3 C33225025
CCCCOC(=O)C1=C(N2C(=O)[C@@H](SC2=C([C@H]1c3ccc(c(c3)OC)OC(C)C)C(=O)OCC)C)N C59293161
CCCCCCNS(=O)(=O)c1ccc(cc1)NC(=O)CSc2nnc(n2CC=C)C3CC3 C59911536
CCCCCn1c(nc2c1c(=O)[nH]c(=O)n2CCCC)CCC(=O)Nc3nc(c(s3)SC)C C62588268
CCCCCCOc1ccc(cc1OC)[C@@H]2C3=C(N=N[C@@H]3C(=O)N2CCCO)c4ccccc4O C09409223
CCCCCCOc1ccc(cc1OC)[C@H]2C3=C(N=N[C@@H]3C(=O)N2CCCO)c4ccccc4O C09409224
CCCOC(=O)C[C@@H]1C(=O)NCCN1C(=S)NC(=O)C(C)(C)CCCOc2cc(ccc2C)C C66201601
CCOc1ccccc1NC(=O)[C@@H](C)Sc2nnc(n2CC=C)CCNC(=O)c3ccccc3F C10934477
CCOc1ccc(cc1OC)[C@H]2C(=C(NC(=O)N2)CN3CCC[C@@H](C3)C(=O)OCC)C(=O)OCC C67286705
CCCN(Cc1nc(cs1)C(=O)OC)C(=O)[C@@H](c2ccccc2)Cl C00962838
Cc1cc(c(c(c1)C)C(=O)OCC(=O)c2cc(n(c2C)[C@H](C)COC)C)C C05049773
COc1ccccc1/C=C/C(=O)OCC(=O)c2cc(ccc2OC)F C07507580
Cc1c(c(on1)C)CSCC(=O)OCC(=O)C23CC4CC(C2)CC(C4)C3 C07784154
CCOc1cc(ccc1OC(C)C)/C=C(/C#N)\C(=O)OC(C)C C08254303
COc1ccc(cc1OC)/C=C/C(=O)OCC(=O)c2ccc(s2)Cl C03314551
Cc1cc(c(n1CCOC)C)/C=C(\C#N)/C(=O)OCc2ccc(cc2)Cl C09605293
CC[C@H]1C(=O)N(C(=S)S1)CCCCCc2nnc(o2)c3ccccc3 C11636826
CCC(=O)N(CCOC)Cc1nccn1Cc2ccc(c(c2)Cl)Cl C06689440
CCCOc1ccc(cc1OC)/C=N/OCc2ccc(cc2)C#N C14355725
CCOc1cc(ccc1OCCCN2C[C@@H](O[C@H](C2)C)C)C=O C20639728
Cc1c(nc(o1)c2cc(ccc2OC)OC)CN(CC=C)CC#C C20999731
C[C@H](C(=O)N(CCC#N)c1ccccc1)OC(=O)/C=C/c2cccs2 C21678952
C[C@H](C(=O)c1ccc2c(c1)CCC2)OC(=O)COc3ccccc3OC C23541782
CC(C)C[C@@H]1N([C@H](CS1)C(=O)OCC(C)C)C(=O)COC C35197554
Cc1ccc(c(c1)C(=O)OCC(=O)c2cc(n(c2C)[C@H](C)COC)C)C C39583571
Cc1cc(cc(c1)N(CCC#N)C(=O)COC(=O)Cc2ccccc2F)C C39589041
CC[C@@H](C)N([C@@H](C)CC)C(=O)Cn1c2ccccc2nc1COC C40232161
CCCn1c(nnc1SCC(=C)C)CCn2c(cc(n2)C)C C41340594
CCCCS(=O)(=O)N1CCc2cc(c(cc2[C@@H]1CC(C)C)OC)OC C41341524
Cc1cccc(c1)CSc2nnc(n2CC=C)CCc3cnn(c3)C C41342950
Cc1c(cnn1C)CCc2nnc(n2CC=C)SCC(C)C C41345484
CCCSCc1c(cnc(n1)N2CCCCC2)C(=O)OCC C41364160
C[C@@H](C(=O)N(CCC#N)c1ccccc1OC)SC(=S)N2CCCC2 C42215466
CCC(CC)N(CCOC)S(=O)(=O)c1cc(cnc1)Br C44245824
COc1ccc(cc1OC)/C=C/C(=O)N2CCC(CC2)COCC=C C49445163
CCCOc1ccc(cc1OC)/C=C\C(=O)[C@H](C#N)c2ccccn2 C49456373
CCOc1ccc(cc1OC)/C=C/C(=O)N(Cc2ccncc2)C3CC3 C50822413
CCCN(CC#N)Cc1csc(n1)c2ccc(cc2)C(=O)OC C50961092
Cc1ccc(cc1)C(=O)N(CCC(C)C)Cc2nc(cs2)C(=O)OC C00962906
C[C@@H]1C[C@H]1c2ccc(o2)CCC(=O)N(C)Cc3ccc(c(c3)OC)OC C53174646
CCN(C[C@@H](C)C#N)C(=O)CSc1nc2ccccc2n1CC=C C53283074
CCN(Cc1ccccc1OCC=C)C(=O)Cc2ccc3c(c2)OCO3 C55415115
Cc1cc(cc(c1)O[C@H]2[C@@H](N(C2=O)CCCCOC)c3ccc(cc3)C#N)C C58085104
CCCOc1ccc(cc1OC)/C=C/C(=O)N(C)Cc2ccccn2 C58979870
CCN(C[C@@H]1CCOC1)C(=O)COc2ccc(cc2OC)/C=C/C C48430211
COCCCSc1nc2cc(ccc2c(=O)n1CCOC)Cl C59121551
CC(=O)c1cccc(c1)OC(=O)/C=C/c2cccc(c2OC(F)F)OC C61050136
CCCCS(=O)(=O)N1CCN(CC1)CCc2ccccc2OC C62180300
COCCCCN1[C@@H]([C@H](C1=O)Oc2ccccc2F)c3ccc(cc3)C#N C62581861
CCCCN([C@H](C)CC)S(=O)(=O)c1cccc(c1)C(=O)N2CCCC2 C63184805
CCOc1c(cc(cc1Cl)/C=C/C(=O)N(C)CCc2ccncc2)OC C63488402
CCCCS(=O)(=O)N1CCc2cc(c(cc2C1)OCC)OCC C64942917
C[C@@H](c1ccco1)N(C2CC2)C(=O)c3cc(c(c(c3)OC)OC)CC=C C65828863
CC(C)Oc1nnc(s1)SCCCS(=O)(=O)c2ccc(cc2)F C65848829
COc1ccc2c(cc(=O)oc2c1)CC(=O)N(CCc3ccccc3)CC=C C65911909
C[C@@H](C(=O)Oc1c(cc(c(c1C(=O)OC)Cl)Cl)Cl)OCC=C C66019382
CCOC(=O)CN(CC(C)C)C(=O)c1ccc(cc1OC)Cl C67052457
CCS[C@@H](C(C)C)C(=O)OC[C@H]1CCCN(C1)C(=O)c2ccc(o2)C C67632744
C[C@H](C(=O)Oc1ccccc1OCC(F)(F)F)Sc2ncccn2 C67643972
C[C@@H](CC(=O)N(Cc1nc(co1)C(=O)OC)C2CC2)CC(C)(C)C C04491238
CCOC1([C@@H](C(C1(OCC)OCC)(C#N)C#N)C(C)C)OCC C00340810
CC(C)CC(=O)N(CC(=O)N(Cc1cccn1C)CC(C)C)C2CC2 C04572518
CCC(=O)N(CC=C)CC(=O)N(Cc1ccccc1)Cc2ccc(o2)C C04589323
CC(=O)N(CC=C)CC(=O)N(CCc1ccccc1)Cc2ccco2 C04711426
CCCCOC(=O)CCCN1C(=O)/C(=C\c2ccco2)/SC1=S C04745614
CC[C@H](C)N(CC(=O)N(CCc1ccccc1)Cc2ccco2)C(=O)C C04924273
Cc1cc(c(n1CC(C)C)C)/C=C(\C#N)/C(=O)OCC(=O)OC(C)C C14852693
C=CCN(CC=C)C(=O)CCC(=O)OCC(C(F)F)(F)F C05225011
CCCOCCOC(=O)CN1C[C@H](Oc2c1cc(cc2)C(=O)C)C C19762886
CCOc1cc(ccc1OCc2ccc(o2)C(=O)OC(C)C)C=O C20393981
CC(C)COC(=O)CSc1nnc(n1c2ccccc2)COC C20426665
C[C@@H](COC)OC(=O)/C(=C/c1ccc(c(c1)OC)OC(F)F)/C#N C32752278
Cc1cc(c(n1CC=C)C)C(=O)CSc2nc(c(n2CCOC)C)C C32893991
CCCCOC(=O)[C@@H]1[C@H]2C=C[C@@]3([C@@H]1C(=O)N(C3)CCCOC)O2 C02368337
CC(C)OC(=O)[C@@H](C#N)c1c(nc2ccccc2n1)N(CC=C)CC=C C02354174
CCOC(CN(c1ccc(c(c1)Cl)C)S(=O)(=O)OC)OCC C38337526
CCCCCSc1c(cccn1)C(=O)N(CCC#N)C[C@@H]2CCCO2 C39262650
CCN(CC(=C)C)C(=O)[C@H](C)Sc1nnc(n1CC=C)C2CC2 C42183656
C[C@@H](COC)OC(=O)/C(=C/c1cccc(c1OC(C)C)OC)/C#N C32752394
CCCCOC(=O)CSc1nnc(n1C2CC2)N3CCCC3 C54977619
Cn1cc(cn1)CN(CCOC)C/C=C/c2ccccc2OC C55120551
CCN(Cc1nc(on1)CC(C)C)C(=O)[C@H](C)SCC=C C55269502
COCCOC(=O)/C(=C\c1ccc(o1)CSC(F)F)/C#N C57537001
CCOC(=O)c1ccc(cc1)S(=O)(=O)N(CC=C)CC=C C57709240
CCOc1ccc(cc1OCC)/C=C(\c2nccn2C)/C(=O)OCC C58312439
CC(C)CN(CCOC)C(=O)c1ccc(c(c1)OC)OC(F)F C58711832
C[C@H](COC)N(CCOC)CC(=O)c1c(ccs1)Br C42608900
CCOC(=O)C(C(=O)OCC)C([C@@H](C(F)(F)F)F)(F)F C59367646
Cc1nc(cs1)Cc2nnc(o2)SCCOCCC(C)C C59738828
CCCN(CC#N)C(=O)/C=C/c1c(n(c(c1C(=O)OCC)C)CC)C C59934309
CC(C)(C)OC(=O)CN(C)C(=O)c1ccc(c(c1)OC)OCC=C C60344511
CCOC(=O)CN(CCOC)C(=O)c1cc(ccc1OC)Cl C60724030
COCCCn1c(=O)c2ccccc2nc1SC[C@H](CCC#N)C#N C61733975
CCOCCOC(=O)c1ccc(cc1)SCc2nc(no2)C C62697148
CCN(CC)C(=O)c1ccc(cc1)S(=O)(=O)N(CC=C)CC=C C63183031
CCOCCCC(=O)N(CC1CC1)c2ccc(c(c2)[N+](=O)[O-])Cl C63449331
Cc1c(c(n(n1)CC(C)C)C)CCC(=O)N(C)C[C@@H](C)C(=O)OC C63748671
CCCCOCCS(=O)(=O)c1nc(c(n1CC(C)C)C)C C63862550
c1cc(oc1)Cn2c(nnn2)SCCCOCC(F)(F)F C64653282
CCCN(CC1CC1)C(=O)[C@@H](C)Sc2nnnn2CC=C C64655147
CCc1nc(cs1)CC(=O)N(CC(C)C)CC(=O)OCC C65613114
CCCCc1ccc(cc1)n2c(nnn2)SC[C@@H](CCC#N)C#N C66237572
CCN(CC)S(=O)(=O)c1cc(ccc1OC)C(=O)O[C@H](C)C2CC2 C66546666
C[C@@H](c1ccc(c(c1)F)OC)OC(=O)CCCc2nc(no2)C(C)C C66874345
COCCN(CCOC)S(=O)(=O)/C=C/c1ccccc1Cl C66900341
CCCC[C@@H](C(=O)OC)Sc1nnc(n1CC=C)C2CC2 C67231390
CCCC[C@H](C(=O)OC)Sc1nnnn1CC(F)(F)F C67231907
CCCO[C@@H]1CCCN(C1)C(=O)CCCN(C)C(=O)OC(C)(C)C C67360110
CCC(CC)CN(CC(=O)OC)C(=O)[C@@H]1CCCN(C1)C(=O)C2CC2 C67613350
CCCCOc1cccc(c1)C(=O)NC(=S)Nc2nc(cs2)c3ccc(c(c3)OC)OC C02997423
CCN(CC)C(=O)c1c(c(c(s1)NC(=S)Nc2nc3c(s2)C[C@H](CC3)C)C(=O)OC)C C02858858
CCc1ccccc1N(CC(=O)Nc2ccccc2C(=O)NCC=C)S(=O)(=O)c3ccccc3 C02838498
CCOC(=O)c1c(c(c(s1)N)C#N)CSc2nnc(n2CC(C)C)c3ccccc3F C08651199
COCCCNc1nc(c2cnn(c2n1)c3ccccc3)Nc4ccc(cc4)SC(F)F C09648308
CCOc1cc(cc(c1OCC#C)Cl)/C=N/NC(=O)[C@@H](C(C)C)NC(=O)c2ccc(cc2)C C10040353
CCCCOc1ccc(cc1OC)C=NNC(=O)[C@H](C(C)C)NC(=O)c2ccc(cc2)Cl C10040487
CCOc1c(cccc1OC)/C=N/NC(=O)[C@@H](C(C)C)NC(=O)c2ccc(c(c2)Cl)Cl C10041089
CCOc1ccc(cc1)c2nnc(n2N)SCc3csc(n3)COc4ccc(cc4)Cl C10494275
CC1=C([C@H](NC(=O)N1)c2ccc(c(c2)OC)OC([C@H](C(F)(F)F)F)(F)F)C(=O)OCC(C)C C11667040
CCOC(=O)c1c(csc1N[C@@H](C(=O)c2ccc(cc2)C)NC(=O)c3ccco3)c4ccccc4 C01185292
CC/C(=N\NC(=O)[C@@H](C)Sc1nnc(n1CC=C)CNc2ccc(cc2)Cl)/c3ccccc3 C13882061
c1ccc(cc1)c2ccccc2OCC(=O)NNC(=O)CCc3ncc(o3)c4c(cccc4F)F C14317126
Cc1ccc(cc1[N+](=O)[O-])NC(=S)NC(=O)c2ccc(c(c2)Br)OCCC(C)C C14645926
CCOc1ccc(cc1OC)[C@@H](CNC(=O)/C=C/c2nc3ccccc3o2)c4c[nH]c5c4cccc5 C16176635
Cc1ccc2c(c(c(=O)oc2c1)CCC(=O)NNC(=O)CCCOc3ccc(cc3Cl)Cl)C C16202504
CCCCNC(=O)NC(=O)CSc1nnc(n1CC(C)C)c2ccc(cc2Cl)Cl C16923292
CC(C)CCSc1ccc(cc1[N+](=O)[O-])C(=O)NCC(=O)Nc2ccc(c(c2F)F)F C18049357
Cc1cccc(c1)C(=O)N[C@@H](C(C)C)C(=O)O[C@@H](c2ccccc2)C(=O)Nc3cc(ccc3OC)C C18252285
CC(C)(C)c1ccc(cc1)c2nnc(n2CC=C)SCC(=O)NC(=O)NCCc3cccs3 C20068352
C/C(=N\Nc1[nH]nc(n1)SCCC(=O)N(c2ccccc2)c3ccccc3)/c4cccs4 C21083191
Cc1cc(c(c(c1)O[C@H](C)C(=O)Nc2ccccc2C(=O)NCCc3ccc(c(c3)OC)OC)C)C C22516882
C[C@H](c1ccc(c(c1)Cl)Cl)NC(=O)COC(=O)c2ccc(cc2)S(=O)(=O)NC(C)(C)C C24804780
COc1ccc(cc1)/C=C(\C(=O)N/N=C/c2cc(sc2OC)SC)/NC(=O)c3ccccc3 C27520892
CCc1cccc2c1[nH]cc2C(=O)[C@H](c3ccccc3)OC(=O)CCc4c(c(c(=O)[nH]c4C)C#N)C C32739669
Cc1ccc(cc1)[C@@H]2C(=C(N=C3N2C(=CS3)/C=C(/NCC[NH+](C)C)\[O-])C)C(=O)OCC=C C35697298
CCN(CC)C(=O)C1=C(N=C2N([C@@H]1c3ccc(cc3)Cl)C(=CS2)/C=C(/NCC[NH+](C)C)\[O-])C C35698219
Cc1ccc(c(c1)OCc2nnc(n2N)SCC(=O)N(C3CCCCC3)C(C)C)C(C)C C19352843
CCOC(=O)C1=C(N=C2N([C@H]1c3ccc(cc3C)C)C(=CS2)/C=C(/NCC[NH+](C)C)\[O-])C C36050429
CCOc1nc(n(n1)c2ccc(cc2)NC[C@@H](COC(C)(C)C)O)c3ccc(c(c3)Cl)Cl C36145568
CCOc1nc(n(n1)c2ccc(cc2)NC[C@@H](COC(C)(C)C)O)c3ccc(cc3)C(F)(F)F C36145649
CC(C)(C)CC(C)(C)NC(=O)[C@@H](c1ccc(cc1)O)N(Cc2ccco2)C(=O)c3ccccc3OC C36494117
CCCCCCN([C@@H](c1cccc(c1)O)C(=O)NC(C)(C)C)C(=O)Cc2ccc3c(c2)OCO3 C36516056
CCCCCCN([C@H](c1ccc(cc1)O)C(=O)NC(C)(C)C)C(=O)Cc2ccc3c(c2)OCO3 C36516065
CCCN([C@H](c1ccc(cc1)O)C(=O)NC(C)(C)CC(C)(C)C)C(=O)Cc2ccc3c(c2)OCO3 C36572791
COc1ccc(c(c1)CNc2c(c3c(s2)CCCC3)C(=O)Nc4cc(ccc4OC)OC)OC C03066022
Cc1cc2c(c(c1)OCC(=C)C)[C@@H]([C@H](C(=O)O2)CC(=O)NCCc3c[nH]c4c3ccc(c4)OC)C C38573622
CCCOc1ccc(cc1)[C@H]2c3ccc(cc3OC(=C2C#N)N)OC(=O)COc4ccc(cc4)Cl C38650610
C[C@@H](C(=O)Oc1ccc2c(c1)OC(=C([C@@H]2c3ccc(cc3)OCC=C)C#N)N)Oc4ccccc4F C38658155
CCCOc1cccc(c1)[C@H]2c3ccc(cc3OC(=C2C#N)N)OC(=O)[C@H](C)Oc4ccccc4F C38684445
Cc1cc2c(c(c1)OCC(=C)C)[C@@H]([C@@H](C(=O)O2)CC(=O)NCCc3c[nH]c4c3cc(cc4)OC)C C39275571
Cc1cc2c(c(c1)OCC(=C)C)[C@H]([C@H](C(=O)O2)CC(=O)NCCc3c[nH]c4c3cc(cc4)OC)C C39275577
C[C@H](c1ccc(cc1)CC(C)C)NC(=O)CN2C(=O)[C@](NC2=O)(C)c3ccc(cc3)OC(F)F C08937996
COc1cc(ccc1OC[C@H](Cn2c3ccccc3c4c2cccc4)O)/C=N/NC(=O)c5ccccc5 C40141495
CCCN1[C@@H](c2c(n[nH]c2C1=O)c3cc(cc(c3O)C)C)c4ccc(c(c4)OCC)OCCC C39911836
CCCCOc1cccc(c1)[C@H]2c3c(n[nH]c3C(=O)N2CCOC)c4cc(c(cc4O)C)Cl C39914085
CCCCOc1ccc(cc1OC)[C@H]2c3c(n[nH]c3C(=O)N2CC=C)c4c(cc(cc4O)C)C C38705305
CCCC[C@]1(C(=O)N(C(=O)N1)CC(=O)N[C@@H](c2ccc(cc2)OC)C(C)C)c3ccc(cc3)F C45353335
CC[NH+](CC)CCC(=O)N1[C@@H](CC(=N1)c2ccco2)c3c([nH]c(n3)c4ccccc4)c5ccccc5 C55158331
CCCCN(C)c1ccc(cc1)C(=O)Nc2ccc(c(c2)Cl)NC(=O)[C@@H](C)n3c(cc(n3)C)C C60322836
CCn1cc(c(n1)C)CNC(=S)Nc2c(c3c(s2)CCCCC3)C(=O)OCC C06145010
CC(C)[C@H](C(=O)N/N=C/c1ccccc1OCC=C)NC(=O)c2ccccc2Cl C06564247
CCc1c(sc(c1C(=O)OC)NC(=S)Nc2cc(c(cc2OC)Cl)OC)C C02857513
Cc1nc2ccc(cc2s1)S(=O)(=O)N[C@H](CC(C)C)C(=O)NCCC3=CCCCC3 C09610817
c1ccc(cc1)C(=O)NCC(=O)OCC(=O)Nc2ccccc2Sc3ccc(cc3)Cl C11079986
CC[C@@H](C)NC(=O)COC(=O)c1c(csc1NC(=O)c2cccs2)c3ccccc3 C11182068
Cc1ccc(cc1C)[C@H](C)NC(=O)COC(=O)[C@H](C(C)C)NC(=O)c2ccccc2F C11307636
CC[C@@H](C)c1ccccc1NC(=O)[C@@H](C)Sc2nnc(s2)NCc3ccco3 C12795776
CC[C@H](C)c1ccccc1NC(=O)[C@@H](C)Sc2nnc(s2)NCc3ccco3 C12795779
CC[C@@H](C)c1ccccc1NC(=O)[C@H](C)Sc2nnc(s2)NCc3ccco3 C12795783
Cc1cc(c2cc(c(=O)[nH]c2c1)CN(Cc3ccc(cc3)OC)C(=S)NC[C@H]4CCCO4)C C00884243
c1ccc(cc1)n2c(nnc2SCC(=O)c3ccc(s3)CC(=O)N)Cc4cccs4 C10037701
Cc1ccccc1O[C@@H](C)C(=O)NNC(=O)CCCOc2ccc(cc2Cl)Cl C13994080
COCCOc1ccc(cc1C(=O)Nc2ccccc2C(=O)NCC=C)Br C14662396
CCOCCOc1cccc(c1)C(=O)NC(=S)Nc2c(c3c(s2)CCCC3)C#N C14795591
CCOc1cc(cc(c1OCC#C)Cl)/C=C(\C#N)/C(=O)NCCc2c[nH]c3c2cccc3 C16688314
CCOCCCNC(=O)c1c2c(sc1NC(=O)Cc3coc4c3c(cc(c4)C)C)CCC2 C16750779
CC(C)Cc1ccc(cc1)[C@H](C(C)C)NS(=O)(=O)c2ccc(c(c2)NC(=O)C)OC C17334271
CCCOc1c(cc(cc1Cl)C(=O)NCC(=O)Nc2ccc(c(c2F)F)F)OCC C18049476
c1ccc(cc1)C[C@@]2(C(=O)N(C(=O)N2)C[C@@H](COCc3ccc(cc3)Cl)O)c4ccccc4 C21559416
CC(C)C[C@H](C(=O)NCCCN1CCCCCC1=O)NC(=O)c2ccc(cc2Cl)Cl C22620093
CC(C)CCOc1ccc(cc1OC)C(=O)NNC(=O)c2ccccc2C(F)(F)F C25438881
Cc1ccc(c(c1)c2csc3c2c(=O)[nH]c(n3)CN(CCOC)C[C@@H](c4ccccc4)O)C C36206495
C/C=C/[C@@H](C(=O)NC(C)(C)CC(C)(C)C)N(Cc1ccco1)C(=O)c2ccc(cc2)O C36500385
C[C@H](CC(=O)N(Cc1ccco1)[C@@H](c2cccc(c2)O)C(=O)NC(C)(C)C)c3ccccc3 C36501587
CC(C)(C)CC(C)(C)NC(=O)[C@H](c1ccccc1O)N(Cc2ccco2)C(=O)CCl C36503335
CC(C)(C)CC(C)(C)NC(=O)[C@H](c1ccc(cc1)Cl)N(Cc2ccco2)C(=O)CO C36503936
CCCCNC(=O)[C@H](c1ccc(cc1C)C)N(Cc2ccc(o2)C)C(=O)c3ccc(cc3)O C36597156
C/C=C\[C@@H](C(=O)NC(C)(C)CC(C)(C)C)N(Cc1ccc(o1)C)C(=O)c2ccc(cc2)O C36597338
Cc1ccc(o1)CN([C@H](c2cccc(c2)O)C(=O)NC(C)(C)CC(C)(C)C)C(=O)CCl C36599913
CC[C@H](C)NC(=O)CCN(C1CC1)C(=O)c2csc(n2)Nc3cc(ccc3C)Cl C37436280
CC(C)[C@H](C(=O)OCC(=O)Nc1ccccc1C(F)(F)F)NC(=O)c2ccccc2F C39654155
CCCOc1ccc(cc1)/C=C(\C#N)/C(=O)Nc2c(c3c(s2)CCCC3)C(=O)NCC=C C39992198
Cc1ccc(cc1)C(=O)NCCCc2nc3ccccc3n2CC(=O)N[C@@H](C)c4ccccc4 C40300610
Cc1ccc(cc1)OCc2nc(cs2)C(=O)NCCNC(=O)c3cccc(c3)C(F)(F)F C40427915
c1c(cc2c(c1)CCC2)/C=N/NC(=O)CCCCC(=O)N/N=C/c3cc4c(cc3)CCC4 C01714243
COCCOC(=O)c1ccc(cc1)N[C@@H](c2ccc(cc2)F)c3ccc4cccnc4c3O C54620265
Cc1ccc2ccc(c(c2n1)O)[C@@H](c3ccccc3)Nc4ccc(cc4)C(=O)OCCOC C54620273
CN(c1ccccc1C(=O)NCc2ccco2)C(=O)CNC(c3ccccc3)c4ccccc4 C57332243
CCN(CC)S(=O)(=O)c1cc(ccc1C)NC(=O)[C@H](C)N[C@@H](C)c2ccc(cc2F)F C12991992
CC(C)(CNC(=O)c1ccc(cc1)S(=O)(=O)[N-]c2cccc(c2)C(F)(F)F)C[NH+](C)C C57613801
CCCC[C@@]1(C(=O)N(C(=O)N1)C[C@H](COc2ccc(cc2)F)O)c3ccc(cc3)F C58011104
CC(C)c1ccccc1OC[C@H](CN2C(=O)[C@@](NC2=O)(Cc3ccccc3)c4ccccc4)O C24095195
CCCC[C@]1(C(=O)N(C(=O)N1)C[C@@H](COc2c(cccc2Cl)Cl)O)c3ccccc3 C24096436
CCCC[C@]1(C(=O)N(C(=O)N1)C[C@H](COc2c(ccc(c2C)C)C)O)c3ccccc3 C24096562
CCCC[C@]1(C(=O)N(C(=O)N1)C[C@@H](COc2cc(ccc2Cl)Cl)O)c3ccccc3 C24096572
CCCC[C@]1(C(=O)N(C(=O)N1)C[C@H](COc2cc(ccc2Cl)Cl)O)c3ccccc3 C24096570
CCCCc1ccc(cc1)NS(=O)(=O)c2ccc(c(c2)C(=O)N[C@@H](C)[C@H]3CCCO3)Cl C59392435
CCCCOc1c(cc(cc1Cl)C(=O)Nc2cc(ccc2Cl)NC(=O)C)OCC C59809462
Cc1c(c(=O)[nH]c(n1)c2cccnc2)CCC(=O)N[C@H](c3ccc(cc3)CC(C)C)C(C)C C60353990
CC(=C)[C@H]1CCC(=CC1)C[NH+]2CCN(CC2)c3ccc(cc3)[N+](=O)[O-] C04333507
CC1CC[NH+](CC1)[C@H](c2ccc(cc2)N(C)C)c3nnnn3C4CCCCC4 C04847686
Cc1cc2c(cc1C)sc(n2)N(CC[NH+](C)C)C(=O)c3ccc(cc3)C#N C05152602
CC[C@@H]1CO[C@]([NH+]1Cc2nnc(o2)c3ccccc3)(C)CCC(C)C C06224449
CCCCC(=O)N(CC[NH+](CC)CC)c1nc2c(cc(cc2s1)Cl)C C10785314
C[C@@H]1CCCN(C1)c2ccc3cccc(c3[nH+]2)OCc4ccc(cc4)[N+](=O)[O-] C10817097
COc1ccc(cc1OC)c2cc3c(c(c2)OC)OCC[NH+](C3)C4CCCC4 C11998860
COC[C@H]1CCN(C1)c2ccc(c[nH+]2)c3nc(no3)c4cccc(c4)Cl C12303998
Cc1ccc(cc1)C2(CCCC2)c3nc(on3)C[NH+](C)CC[C@H]4CCCCO4 C12385599
Cc1csc(n1)[C@H](C)[NH+](C)Cc2c(oc(n2)c3ccc4ccccc4c3)C C12475261
C[NH+](Cc1cccc(c1)Cl)Cn2c(=S)oc(n2)c3ccccc3Cl C13072091
Cc1ccc(c(c1)n2cc(c(n2)c3ccccc3)C[NH+](C)[C@@H]4CCOC4)C C14950012
C[C@@H](c1ccccc1OC)[NH+](C)Cc2nc(no2)Cc3ccccc3Cl C15072084
CCn1c(c(cn1)C[NH+]2CCCCC[C@@H]2c3cc(no3)c4ccc(cc4)F)C C19523952
CC[NH+](CC)C1(CCC(CC1)C)c2nnnn2c3cccc(c3C)C C22438938
Cc1ccc(c(c1)C)C(=O)C2CC[NH+](CC2)[C@@H](C)c3nc(no3)c4ccco4 C26644485
c1cc(c(c(c1)Cl)C[NH+](Cc2nc(no2)c3cccs3)C4CC4)F C27370587
C[C@@H](c1nc(no1)C(C)(C)C)[NH+]2CCN(CC2)Cc3ccc(s3)Cl C29963093
CC(=C)Cn1c(=O)c2c3c(sc2nc1N4CC[NH+](CC4)CC(=C)C)CCC3 C34747738
CC(C)Cn1c(=O)c2c3c(sc2nc1N4CC[NH+](CC4)CC(=C)C)CCC3 C34747740
CCCn1c(=O)c2c(csc2nc1N3CC[NH+](CC3)CC)c4ccccc4 C34749539
COc1cccc(c1OC)C[NH+]2CCCn3cccc3[C@H]2c4ccccc4F C35790762
COc1cccc(c1OC)C[NH+]2CCCn3cccc3[C@H]2c4cccc(c4)F C36348244
CCOC(=O)[C@H]1CCC[NH+](C1)Cc2cc(=O)oc3c2cc(c(c3)C)C(C)C C03347156
COc1ccc(cc1)[C@H]2[NH+]=NC(=S)N2/N=C/C=C/c3ccccc3 C38926216
Cc1ccc2=[NH+]C(=O)[C@H](C=c2c1)CN(CC(C)C)C(=O)c3ccccc3Cl C38989546
CCOc1ccc(cc1)/C=N/N2[C@H]([NH+]=NC2=S)c3ccccc3Cl C38999740
Cc1ccc(cc1)[C@H]2[NH+]=NC(=S)N2/N=C/c3ccc(cc3)C(=O)OC C39015727
C[C@@H]1C(=c2cc(ccc2=[NH+]1)C(=O)O[C@H](C)C(=O)N(C)C3CCCCC3)C C39444901
Cc1cccc(c1)c2nnc(o2)S[C@@H](C)C(=O)C3=c4ccccc4=[NH+][C@@H]3C C39462412
Cc1cccc(c1)c2nnc(o2)S[C@H](C)C(=O)C3=c4ccccc4=[NH+][C@H]3C C39462415
Cn1cc(c(n1)c2cccc(c2)Cl)C[NH+](C)C[C@H]3C4=C(CCCC4)N=N3 C39500787
CCOC(=O)C(C)(c1ccc2=C3C=C(C=C[C@@H]3[NH+]=c2c1)Cl)C(=O)OCC C39937026
CCC[C@@]12C[NH+]3CC[C@@](C1=O)(CN(C2)[C@@H]3c4ccc(cc4)OC(C)C)CC C39951209
c1ccc(cc1)[C@H](C(=O)C2=c3ccccc3=[NH+]C2)OC(=O)c4cccc(c4)C#N C40034086
Cc1cccc(c1)N2CC[NH+](CC2)Cc3c(oc(n3)c4ccccc4OC)C C40962413
CC(C)(C)c1cnc(o1)C[NH+]2CCN(CC2)Cc3c(cccc3Cl)F C41646355
C[NH+](Cc1ccccc1Cl)Cc2cc(ccc2Cl)[N+](=O)[O-] C42316382
Cc1c(n(c([nH+]1)SCc2csc(n2)c3ccccc3)C[C@@H]4CCCO4)C C45650009
Cc1c(n(c2c1c(ncn2)OC3CC[NH+](CC3)CC=C(C)C)C4CCCC4)C C57731748
CCCc1nc(on1)[C@@H](C)[NH+](C)Cc2cc(c(c(c2)C)OCC(F)(F)F)C C59577768
CC(C)c1[nH+]ccn1CC2CCN(CC2)C(=O)C3(CCCC3)c4cccs4 C62129952
CCCC[C@H](CC)CN1CC(=O)N2CCC3=c4ccccc4=[NH+][C@H]3[C@]2(C1=O)C C63350246
CCC[C@@H]1CC[NH+](C1)C2CCN(CC2)c3cccc(c3)N4CCN(C4=O)C C63868887
COc1ccccc1/C=C/C=N/N2[C@H](N=[NH+]C2=S)c3ccccc3F C38994365
CCCc1nn2c(=O)cc(nc2s1)C[NH+](Cc3ccc(cc3)C)CC(C)C C35509806
COc1ccccc1N2C(=O)C[C@H](C2=O)[NH+](C3CCCCC3)C4CCCCC4 C40827478
CC[NH+](CCCc1nc(no1)c2cccc(c2)C(F)(F)F)C[C@@H]3CCCO3 C51554973
Cc1ccc2nc(cc(=O)n2c1)C[NH+](C)C[C@H](C)c3ccccc3 C66854609
C[NH+]1CCN(CC1)C(=O)CC2CCN(CC2)C(=O)CSC(F)(F)F C66858882
CCCc1cc(=O)oc2c1ccc3c2C[NH+](CO3)[C@H](C)c4ccccc4 C02118217
CC1CCC(CC1)[NH+]2CCC[C@H](C2)c3nnc(n3C(C)C)SC C05001486
CC(C)Cn1c(=O)c2cc(ccc2nc1SCC[NH+](C)C)Cl C06627034
CC(C)CCn1cnc2c(c1=O)c3c(s2)C[C@@H](CC3)[NH+](C)C C11839840
CCN(CC)c1c(cc2cc(c(cc2[nH+]1)Cl)OC)C#N C11986387
CCCC[C@@H]1C[NH+](Cc2ccccc2O1)Cc3cn(nc3C)C C12190720
C[C@@H](C(C)(C)C)[NH+](C)Cc1cc(=O)n2cc(ccc2n1)Cl C27135906
CC/C(=C\c1ccccc1)/C(=O)N2CCN(CC2)c3cccc[nH+]3 C36172665
CCc1ccc(cc1)/C=N/N2[C@@H]([NH+]=NC2=S)c3ccc(cc3)C C38903973
CCCC(=O)N(CCC)C[C@@H]1C=c2cc(ccc2=[NH+]C1=O)C C38959387
Cc1ccc(cc1)C(=O)N(C[C@@H]2C=c3ccccc3=[NH+]C2=O)C(C)(C)C C38959568
Cc1ccc2=[NH+]C(=O)[C@@H](C=c2c1)CN(C(C)C)C(=O)C(C)(C)C C38966252
CCCCN(C[C@@H]1C=c2cccc(c2=[NH+]C1=O)C)C(=O)CC C38974906
CCCCN(C[C@H]1C=c2cccc(c2=[NH+]C1=O)C)C(=O)CC C38974908
CC(C)(C)N(C[C@@H]1C=c2ccccc2=[NH+]C1=O)C(=O)c3cccs3 C38980586
Cc1ccc2=[NH+]C(=O)[C@@H](C=c2c1)CN(C3CCCCC3)C(=O)C(C)(C)C C39011857
Cc1cc(c2ccc(cc2n1)F)C[NH+](C)CC3=C(N=N[C@H]3C)C C39430522
c1ccc2=[NH+][C@H](C=c2c1)C(=O)OCC(=O)c3ccc(cc3Cl)Cl C39430808
C[NH+](C[C@H]1C2=C(CCCCC2)N=N1)C[C@@]3(CCOC3)c4cccc(c4)F C39542770
CC[NH+]1CC[C@]2(C1)CCN(C2)C[C@@H]3C=NN=C3c4ccc(c(c4)C)C C39551350
C[NH+](C)CCCn1c2ccc(cc2nc1c3ccco3)Cl C40404357
CCN(CC)c1c2ccccc2[nH+]c(n1)N3CCCCCC3 C41147996
CCN(CC)c1[nH+]c2ccccc2c(n1)N3CCCCCC3 C41149295
Cc1ccc(c(c1)C)n2cnn(c2=S)C[NH+](C3CCCC3)C4CC4 C46719507
CN(c1ccccc1OC)c2c(n3ccccc3[nH+]2)CCl C49966840
CC[NH+](Cc1ccccc1Cl)Cn2c(=O)c3ccccc3c(n2)C C54475190
CCCc1c(sc(n1)N2CC[NH+](CC2)[C@H](C)CC)C=O C55076473
CC[C@H](C)C[NH+]1CCC(CC1)n2cc(nn2)C3CCCC3 C55369750
Cc1cccn2c1[nH+]c(cc2=O)CN(C)[C@H](C)c3ccccc3 C24685587
CC(C)(C)c1nc(no1)C[NH+](C)[C@@H]2CCCc3c2cccc3 C45810388
CCCSc1nnc(n1c2ccc(cc2)Cl)[C@@H](C)[NH+](C)C C58165642
CCN(Cc1cc(=O)n2cc(ccc2[nH+]1)C)c3cccc(c3)F C53770223
CC[NH+](Cn1c(=O)c(c(cn1)Cl)Cl)C2CCCCC2 C60462001
c1ccc(c(c1)COC(=O)C2=c3ccccc3=[NH+]C(=O)C2)Cl C39937801
CCOc1ccc(cc1)/N=C/[C@@H]2C=c3ccccc3=[NH+]C2=O C05025359
CCC[NH+](C)Cn1c(=S)n(c(n1)c2ccc(cc2)Cl)CC C63730667
Cc1cc(c(cc1C)C(=O)COC(=O)CC2=c3ccccc3=[NH+]C2)C C63789055
C[C@H](c1ccco1)[NH+](C)C[C@@H]2C=NN=C2c3ccc(cc3)F C63881922
CC(C)C[C@@H]1[C@H]2C(=c3ccccc3=[NH+]2)CCN1CCCn4cccn4 C64015141
Cc1cccc2=[NH+]CC(=c12)C(=O)/C(=C\c3ccc(cc3)OC)/C#N C64108960
C[C@H](C(=O)C1=c2ccccc2=[NH+]C1)S[C@H]3N=CCN3c4ccccc4 C64212527
Cc1cccc2=[NH+]CC(=c12)C(=O)/C(=C/c3cccc(c3)OC)/C#N C64365038
CCOc1ccccc1/C=C(\C#N)/C(=O)C2=c3ccc(cc3=[NH+]C2)F C64365064
Cc1cccc(c1C)c2cc(ccn2)[C@@H]3CCN(C3)Cc4[nH+]ccn4C C65385140
CC[NH+](Cc1nc(no1)c2ccsc2)[C@@H](C)c3ccc(cc3)F C54341066
C[NH+](Cc1cccc2c1cccc2)Cc3csc(n3)c4ncccn4 C51993254
CC(C)Cc1nc(on1)C[NH+]2CC3C[C@H]4C[C@@H](C3)CC2C4 C65967784
Cc1ccccc1c2nc(nn2C[NH+](C)C(C3CC3)C4CC4)C C66078717
CC1CCC(CC1)[NH+](C)[C@@H](C)c2nnc(o2)c3ccccc3 C66695852
Cc1cc2c(cc1C)n(cn2)CN3CC[NH+](CC3)CC(C)C C67189493
CC1CCC2(CC1)N([C@H](CO2)C(=O)NCC[NH+](C)C)C(=O)CC(C)(C)C C06705976
CCCNC(=O)C[NH+]1CCn2cccc2[C@H]1c3ccc4c(c3)OCCO4 C06774715
CC[C@H](C(=O)Nc1cc(on1)C)[NH+]2CCN(CC2)c3ccccc3Cl C08780290
Cc1c(n(c(c1C#N)NC(=O)C[NH+]2C[C@@H](C[C@@H](C2)C)C)C[C@@H]3CCCO3)C C14118522
CCn1c2c(c(n1)C(=O)N3CCOCC3)C[C@H](CC2)[NH2+]CCC(C)C C14538213
c1ccnc(c1)n2cccc2C[NH2+][C@H]3CCCN(C3)c4ncccn4 C15077583
c1cc(n(c1)c2nnc(s2)N3CCOCC3)C[NH2+]C4CCCCC4 C15728204
CN(C)c1ccc(nn1)c2cccc(c2)c3ccn(n3)C[C@@H]4CC[NH2+]C4 C19220134
Cc1c(cnc(n1)N2CCCCC2)C(=O)NCC(C)(C)[NH+]3CCCCC3 C19714788
CCn1cc[nH+]c1N2CCN(CC2)CC(=O)Nc3ccc(cc3C)C C13694428
c1cnc(nc1)Sc2ccc(o2)C[NH+]3CCc4c(c(n[nH]4)C5CCC5)C3 C23129119
c1cc(cc(c1)[N+](=O)[O-])C(=O)NC[C@@H](c2cccs2)[NH+]3CCCC3 C27741629
Cc1ccc(o1)[C@@H](CNC(=O)c2c(nns2)C)[NH+]3CCC(CC3)C C28580810
Cc1cc(c2cnn(c2n1)C(C)C)C(=O)Nc3ccccc3C[NH+](C)C C31231956
CCC[C@@H](C(=O)[O-])N1C(=O)/C(=C\C2[NH+]=c3ccccc3=[NH+]2)/SC1=S C39143262
COc1cc(cc2c1OCO2)CN3CC[NH+]([C@@H](C3)CCO)C4CCCC4 C39515558
CCOC(=O)[C@@H]1C(=c2cc(ccc2=[NH+]1)OC)NC(=O)c3cccs3 C39582288
c1ccc2=[NH+][C@H]3C(=c2c1)N=NC(=N3)SCC(=O)NCc4ccc(cc4)F C40011306
Cc1cc(=O)c(nn1c2ccccc2F)C(=O)NC[C@@H](C(C)C)[NH+](C)C C40047507
CCN(CC)C(=O)C[NH+]1CCCN(CC1)C(=O)c2cc3ccc(cc3[nH]2)C C40092018
CCc1nc(c2c(c(sc2n1)C(=O)NCc3cc[nH+]c(c3)N(C)C)C)C C46624493
CC(C)C[C@H]1C(=O)N(C2([NH2+]1)CCN(CC2)C(=O)C(C)C)Cc3ccco3 C36028830
Cc1cc(n2c(n1)nc(n2)C(F)(F)F)NCC[NH+]3C[C@@H](C[C@@H](C3)C)C C52207613
COc1ccnc(n1)NCc2ccc([nH+]c2)N3CCc4ccccc4C3 C52409738
C[NH+](CCc1[nH]c(=O)c2ccccc2n1)C[C@@H]3COc4ccccc4O3 C54152865
CC[NH2+][C@H](C)c1cnn(c1)Cc2ccc(cc2Br)[N+](=O)[O-] C54721279
Cn1cnc(c1[NH2+]CCc2cc(ccc2F)Br)[N+](=O)[O-] C49177081
c1ccc(c(c1)CCC(=O)N2CCN(CC2)Cc3cn4ccccc4[nH+]3)O C57573313
CC(C)Oc1ccc(cc1NCc2cc(=O)n3ccsc3[nH+]2)C#N C58156906
c1cc2c(cc1S(=O)(=O)NCc3ccc([nH+]c3)N4CCCCC4)CCO2 C56071142
COC(=O)CCCNC(=O)N1CCC2=c3cc(ccc3=[NH+][C@H]2C1)Cl C63279931
COc1ccc2=[NH+]CC(=c2c1)CCNC(=O)[C@@H]3Cc4cccc(c4O3)OC C63281678
COc1ccc(c(c1OC)C(=O)OC)[C@H]2[C@H]3C(=c4ccccc4=[NH+]3)CCN2 C63354839
Cc1cc(c2c(nn(c2n1)C)C)C(=O)NC[C@H](C3CCCCC3)[NH+](C)C C63804279
c1cc(c([nH+]c1)N2CCOCC2)CNC[C@@H]3C=NN=C3C4CCCCC4 C63882430
COc1ccc2=[NH+]CC(=c2c1)CCNC(=O)[C@@H]3Cc4ccccc4C(=O)O3 C63963554
C[C@H](C(=O)C1=c2ccccc2=[NH+]C1)S[C@@H]3NN=NN3c4ccccc4 C64055503
C[C@@H](C(=O)C1=c2ccccc2=[NH+]C1)S[C@H]3NN=NN3c4ccccc4 C64055504
C[C@H](C(=O)C1=c2ccccc2=[NH+]C1)S[C@H]3NN=NN3c4ccccc4 C64055505
CC(C)(C)n1c(=O)c(c(cn1)NCc2ccc([nH+]c2)N(C)C)Cl C64537885
CCCNC(=O)CC1CCN(CC1)C(=O)[C@@H]2C=c3ccc(cc3=[NH+]2)OC C64540774
Cc1c[nH]c([nH+]1)CN(C)C(=O)c2ccc3c(c2)nc(o3)Cc4ccccc4 C15936441
Cc1ccc2=[NH+][C@H](C(=c2c1)C)[C@H]3NC(=NO3)CCN(C)C(=O)C4CCC4 C64678684
CC[C@H](C)[NH+](C)CCNC(=O)c1cc(nc2c1nc3n2CCCCC3)C C66126335
C[C@@H](C(=O)NC1CCCC1)[NH+]2CCC(CC2)(C)N(C)C(=O)OC(C)(C)C C66567370
C[C@H]1CN(C[C@@H](O1)C)c2ccc(c[nH+]2)CNS(=O)(=O)C3CCCCC3 C66575719
CCC[NH+]1Cc2cccc(c2C1)NC(=O)c3cc(on3)c4ccco4 C66761120
CC(=CC(=O)Nc1nc(cs1)CN2CCN(CC2)c3cccc[nH+]3)C C66761966
c1cc([nH+]cc1CNc2c3c(nc(n2)c4ccncc4)CCC3)N5CCCC5 C66808191
C[C@@H]1CN(C[C@H](O1)C)c2ccc(c[nH+]2)CNCc3nc4ccccc4n3C C66972640
CCCCc1cc(=O)oc2c1cc3c(c2C)OC[NH+](C3)Cc4ccco4 C04540583
CCC[C@@H](c1nnnn1C2CCCC2)[NH+]3CCN(CC3)c4cccc(c4C)C C04849797
CCC[C@H](c1nnnn1C2CCCC2)[NH+]3CCN(CC3)c4cc(ccc4C)C C04849800
Cc1cccc(c1C)N2CC[NH+](CC2)[C@H](c3nnnn3C4CCCC4)C(C)C C04849821
CCCC[C@H](c1nnnn1C(C)C)[NH+]2CCN(CC2)c3cccc(c3C)C C04855743
Cc1cc([nH+]c2c1c(cc(c2)OC)OC)N3CCN(CC3)c4ccccc4F C04982063
Cc1ccc(cc1)N2CC[NH+]([C@@H](C2)C)Cc3nc(no3)c4ccc(cc4)Cl C11667927
Cn1c(nnc1SCc2ccccc2Cl)C[NH+](C)C[C@@H]3CCC=CC3 C11908836
c1cc(cc(c1)F)[C@H]2CCCC[NH+]2Cc3nc(no3)c4ccc5c(c4)OCO5 C12429370
Cc1c(nc(o1)c2ccc(c3c2cccc3)OC)C[NH+](CC#C)Cc4ccco4 C12586020
Cc1cc(ccc1OC)c2nc(c(o2)C)C[NH+](C)[C@@H](C)c3ccc(cc3)OC C12710970
CCOc1ccccc1c2nc(c(o2)C)C[NH+](C)[C@H]3CCCc4c3cccc4 C12716335
CCn1c2c(cc(cc2c3c1nc(nn3)SCC[NH+](CC)CC)C)C C02431079
Cc1ccc(c(c1)CSc2nnc(n2c3ccc(cc3)F)[C@@H](C)[NH+](C)C)C C09944326
CCCCN(CC)c1cc(nc2n1nc(c2c3c[nH+]c(cc3C)N(C)C)C)C C13583153
CC[NH+](CC(=C)C)[C@@H]1CCc2c(c(nn2CC3CCCCC3)C(=O)N(C)C)C1 C14535848
CCC[NH+](Cc1c(oc(n1)c2cccc(c2)C(F)(F)F)C)C[C@@H]3CCCO3 C14968592
CCOc1ccccc1N2CCN(CC2)c3cc(c4cccc(c4[nH+]3)OC)C C16671169
c1cc(sc1)[C@H](c2nnnn2C3CCCC3)[NH+]4CCCC5(C4)CCCCC5 C04230462
CC[NH+](CC)C1(CCCCC1)c2nnnn2c3cc(cc(c3)C)C C22436494
C[C@H](c1nc(no1)C(C)(C)C)[NH+]2CCN(CC2)c3cccc(c3)C(F)(F)F C23903573
Cc1c(c(nc(n1)SC)C)CCC(=O)n\2cccc/c2=[NH+]\C3CCCCC3 C29026188
CCCC[NH+]1CCN(CC1)c2nc3c(c(c(s3)C)CC)c(=O)n2CCC C34749039
Cc1ccc(c(c1)C2=NN([C@H](C2)c3cccc(c3)F)C(=O)C[NH+](C)C(C)C)C C35787626
c1cc(c(c(c1)F)C[NH+]2CCCn3cccc3[C@H]2c4ccc(cc4)[N+](=O)[O-])F C37523330
Cc1ccccc1[C@@H]2[NH+]=NC(=S)N2/N=C/C=C/c3ccccc3OC C38904047
Cc1ccc(c(c1)C)N(C[C@H]2C=c3ccccc3=[NH+]C2=O)C(=O)c4ccco4 C38938696
Cc1ccc2=C[C@@H](C(=O)[NH+]=c2c1)CN(c3ccc(c(c3)C)C)C(=O)c4ccco4 C38964453
COc1ccccc1[C@H]2[NH+]=NC(=S)N2/N=C/c3ccccc3C(F)(F)F C38985481
COc1ccccc1[C@H]2[NH+]=NC(=S)N2/N=C/c3c(cccc3Cl)Cl C38994310
COC(=O)c1ccc(cc1)/C=N/N2[C@H]([NH+]=NC2=S)c3ccc(cc3)Cl C39006779
Cc1ccc(cc1)/C=N/N2[C@@H]([NH+]=NC2=S)c3cccc(c3)OC(C)C C39007560
CC(C)Oc1cccc(c1)[C@H]2[NH+]=NC(=S)N2/N=C/c3ccc(cc3)OC C39016025
Cc1cc(nc(n1)SCC(=O)C2=c3ccccc3=[NH+][C@H]2c4ccccc4)C C39206020
CC(=O)c1cc(ccc1O[C@@H]2C(=c3ccccc3=[NH+]C2=O)c4ccccc4)F C39458006
CC(C)C1=C[C@@H](N=N1)[C@@H]2C[C@H]3CN(C(=O)[C@@]34[NH+]2CCC4)c5ccccc5OC C39500036
Cc1ccnc(c1)n2cccc2C[NH+]3CCC4=C(C3)[C@H](N=N4)C5CCCC5 C39551538
Cc1ccc(cc1)c2nc(on2)C[NH+]3CCN(CC3)c4ccc(cc4)C C41283021
Cc1cccc(c1)c2nc(on2)C[NH+](C)[C@H](C)c3ccc(c(c3)F)F C46863674
Cc1c([nH+]c(o1)c2ccccc2)COc3ccc(cc3Cl)[N+](=O)[O-] C39547543
CC(C)CN(c1nn2cc(nc2s1)C(C)(C)C)C3CC[NH+](CC3)C C53578489
C[C@@H]1C(=c2ccccc2=[NH+]1)C(=O)[C@H](C)OC(=O)C34CC5CC(C3)CC(C5)C4 C39945260
c1ccc(cc1)[C@H]2N=[NH+]C(=S)N2/N=C/c3ccc(cc3)C(F)(F)F C38937368
COc1ccc(cc1)[C@@H]2N=[NH+]C(=S)N2/N=C/c3ccc(c(c3)Cl)Cl C38989499
CCOc1ccc(cc1)/C=N/N2[C@@H](N=[NH+]C2=S)c3cccc(c3)OCC C38989640
CC(C)c1ccc(cc1)/C=N/N2[C@H](N=[NH+]C2=S)c3ccc(c(c3)OC)OC C63985232
CCN(CC)c1ccc(cc1)/C=N/N2[C@@H](N=[NH+]C2=S)c3ccc(cc3)OC C38994332
CN(C)c1ccc(cc1)[C@@H]2N=[NH+]C(=S)N2/N=C/c3c(cccc3Cl)F C38999927
c1cc(ccc1/C=N/N2[C@H](N=[NH+]C2=S)c3ccc(cc3)F)C(F)(F)F C39006629
COc1ccccc1[C@H]2N=[NH+]C(=S)N2/N=C/C(=C/c3ccccc3)/Cl C39015641
COc1ccc(c(c1OC)OC)/C=C\2/C(=O)OC(=N2)c3ccc(cc3)F C03910082
COc1ccc(cc1)/C=C\2/C(=O)OC(=N2)c3cc(cc(c3)OC)OC C00430322
c1ccc(cc1)c2nnc(n2Cc3ccc4c(c3)OCO4)SCC#N C04365727
Cc1cccc(c1)C2=N/C(=C/c3cc(c(c(c3)OC)OC)OC)/C(=O)O2 C00993526
CC(=O)c1ccc(c(c1)CSc2nnc(o2)c3ccco3)OC C04828322
Cc1cccc(c1)COc2ccc(cc2OC)/C=N/n3cnnc3S C05236544
Cc1cc(c(cc1C)c2ccc(=O)n(n2)Cc3ccc(o3)C(=O)OC)C C05410382
c1ccc2c(c1)nnn2CSSCn3c4ccccc4nn3 C05520808
COc1ccccc1C2=N/C(=C\c3cc(cc(c3)OC)OC)/C(=O)O2 C05703287
CCc1c(cc(s1)C(=O)OCn2c(=O)c3ccccc3nn2)C C06432937
CCc1cc(ccc1OCC)S(=O)(=O)n2c3ccccc3nn2 C06746780
CCCn1c2ccccc2n(c1=O)Cc3nc(no3)c4ccsc4 C07025769
CCOCCn\1c2ccc(cc2s/c1=N\C(=O)C3=COCCO3)C C12378492
C/C=C/CSc1nc2c(n1Cc3ccccc3)c(=O)n(c(=O)n2C)C C12647655
CCCCSc1nc2nc3c(cn2n1)C(=O)C[C@@H](C3)c4ccco4 C13634257
CC(C)c1nnc(n1Cc2ccco2)Sc3c4ccsc4ncn3 C14093728
CC(C)(C)n1c(nnn1)SCc2nc3ccccc3n2C(F)F C14903078
C=COCCSc1nc2ccccc2c3n1nc(n3)c4ccco4 C09939999
c1ccc2c(c1)OC[C@@H](O2)COC(=O)/C=C/c3ccc4c(c3)OCCO4 C21463755
CCOc1cc2c(cc1CSc3c4cnn(c4ncn3)C)O[C@@H](C2)C C25000650
CCOc1cc2c(cc1CSc3c4cnn(c4ncn3)C)O[C@H](C2)C C25000654
Cc1ccccc1n2c(nnc2S[C@H](C)c3nc(no3)C(C)C)C C27773714
CCCc1nc(on1)[C@@H](C)Sc2nnc(n2C)c3ccccc3F C27778483
Cc1c(n(c(n1)SCc2nc(on2)c3ccco3)C4CCCCC4)C C30885456
Cc1ccc(cc1S(=O)(=O)N(C)[C@@H](C)c2cccc(c2)[N+](=O)[O-])F C32415621
CCn1c(nnc1SCc2cc(no2)C)c3ccccc3OC C32829847
CCn1cc(c2c1cccc2)C(=O)OCc3cc(=O)n4ccccc4n3 C32830396
CC[C@H](c1ccccc1)C2=NN=C3[C@H]2CN(CC3)c4cc(ncn4)OC C39500496
CCCCCn1ccc2c(c1=O)c(n3c(n2)ncn3)c4ccc(cc4)F C40398290
CCc1nc(on1)[C@H](C)Sc2nnc(o2)c3cccc(c3)Cl C42651469
COc1ccc(cc1OC(=O)c2ccc(s2)Br)[N+](=O)[O-] C43544420
Cc1ccc(c(n1)[N+](=O)[O-])O[C@H](C)C(=O)c2ccc(s2)Cl C50441108
CCCn1c(cc(c1C)C(=O)/C(=C/c2cc(sc2)[N+](=O)[O-])/C#N)C C53105658
COc1cc(c2c(c1)sc(n2)N=C(SC)SC)[N+](=O)[O-] C57352497
C[C@@H](c1ccc(cc1)F)N(C)Cc2cc(cc3c2OCOC3)[N+](=O)[O-] C12934710
c1cc(c(cc1Cl)Cn2cc(ccc2=O)[N+](=O)[O-])OC(F)F C24826522
Cc1ccc(cc1S(=O)(=O)Oc2ccc(cc2OC)C(=O)OC)F C32403728
COc1cccc(c1OC)/C=C/C(=O)c2cccc(c2)N3CCOC3=O C60095109
CC(C)Cn1c(nnn1)SCc2ccn(n2)c3cccc(c3)F C60278986
CCN(C1=CCCCC1)C(=O)CSc2nnc(o2)c3ccoc3C C60696096
Cc1ccc(c(c1)C)OCc2nnc(o2)c3ccc(c(c3)OC)OC C62663503
CC(C)(C)c1cnc(o1)CSc2nnc(s2)N3CCOCC3 C63130453
CCn1c(nnc1SCc2nc(c(o2)C)C)c3ccc(cc3)OC C63416278
CCN(CC)C(=O)Cn1ccn2c(c1=O)cc(n2)c3ccc(cc3)Cl C35505991
C=CCn1ccc2c1c(=O)n(cc2)Cc3nc(no3)c4cccs4 C65224750
CCC1=NO[C@H](C1)Cn2cnc(c2[C@H]3C=C(N=N3)C)c4ccccc4 C65407052
Cn1cc(c(n1)c2ccc(cc2)[N+](=O)[O-])/C=C\C(=O)c3ccccc3 C66404972
CCn1cc(cn1)S(=O)(=O)Oc2ccc(cc2)c3ccc(cc3)C#N C66900345
COc1cc(cc(c1OCc2nc(on2)c3ccc(cc3)F)Cl)C#N C67097485
Cn1c(nnc1SCCCN2CCOC2=O)c3ccc(cc3)Cl C67651169
c1cc(ccc1C2=CC[NH+](CC2)[C@H](c3ccc(cc3)F)c4nnnn4C5CCCC5)F C04230442
c1ccc(cc1)N(C(=O)c2ccc(cc2)Cl)C(=S)N3CCN(CC3)c4cccc[nH+]4 C01635198
CCOc1ccccc1N2CC[NH+](CC2)Cc3cc(=O)oc4c3c5ccccc5cc4 C05694208
Cc1c(c(n(n1)c2ccccc2)C)/C=N/N3CC[NH+](CC3)Cc4cccc5c4cccc5 C01204672
CCc1ccc(cc1)[C@@H]2c3c(=O)c4cc(ccc4oc3C(=O)N2CC[NH+](C)C)Cl C08338453
CCC[NH+](CC1CC1)[C@H]2CC(=O)N(C2=O)c3ccc(cc3)c4nc5ccc(cc5s4)C C08414700
Cc1cc2c(cc1Cl)c(=O)c3c(o2)C(=O)N([C@H]3c4ccc(cc4)F)CCC[NH+](C)C C09328243
CC[NH+](CC)CCCN1[C@H](c2c(=O)c3cc(c(cc3oc2C1=O)C)C)c4ccc(cc4)F C10233166
Cc1ccc(cc1C)CC(=O)N(CC[NH+](C)C)c2nc3c(ccc(c3s2)C)OC C10699251
C[C@H](c1nnc(n1c2ccc(cc2)Cl)S[C@@H](C)C(=O)c3ccccc3)[NH+](C)C C03376217
C[C@H](c1nnc(n1c2ccc(cc2)F)S[C@H](C)C(=O)c3ccc4c(c3)CCC4)[NH+](C)C C10037054
CC[NH+]1CCN(CC1)c2ccc(cc2F)C(=O)/C=C/c3cc4c(cc3OCC)C[C@@H](O4)C C12650939
CC(C)Sc1nc2c3c(sc2c4n1c(nn4)SCC[NH+](C)C)CCCC3 C13736159
CCC(C)(C)n1c(nnn1)[C@H](c2cccs2)[NH+]3CCC(=CC3)c4ccc(cc4)F C04230444
CC(C)CCc1c2n(c([nH+]1)c3cccnc3)CCN(C2)Cc4ccc5ccccc5n4 C14535945
c1ccc(cc1)c2nnc(o2)[C@H](c3ccccc3F)N4CC[NH+](CC4)C5CCCCC5 C21538359
Cc1ccccc1n2c(nnn2)[C@H](c3ccccc3)[NH+](C)Cc4ccc(cc4)Cl C22077870
C[C@@H](c1nnc(o1)c2cccs2)[NH+]3CCN(CC3)C(c4ccccc4)c5ccccc5 C22790779
CCc1nc(on1)[C@H](C)[NH+]2CCN(CC2)C(c3ccc(cc3)F)c4ccc(cc4)F C22932002
Cc1ccc2[nH+]c(cn2c1)CN3CCc4cc(c(cc4[C@H]3c5ccccc5)OC)OC C23968618
C[NH+](Cn1c(=S)n(c(n1)c2ccco2)Cc3ccccc3)[C@H]4CCc5c4cccc5 C25452971
C[C@H](c1ccccc1Cl)N2CC[NH+](CC2)[C@H](C)c3nnc(o3)c4cccc(c4)Cl C29688054
Cc1ccc(c(c1)C)Cn2c(=O)c3c(c(sc3nc2N4CC[NH+](CC4)CC=C)C)C C34748322
CC[NH+]1CCN(CC1)c2nc3c(c(cs3)c4ccccc4)c(=O)n2Cc5ccccc5 C34749543
Cc1ccc(c(c1)C)C[NH+](Cc2nc(co2)C(=O)N3CCCC3)[C@@H](C)c4ccccc4 C36073582
Cc1ccc(c(c1)C)C[NH+]2CCCn3cccc3[C@H]2c4ccc(c(c4OC)OC)OC C36348560
Cc1ccc(c(c1)C[NH+]2CCCn3cccc3[C@@H]2c4cc(c(c(c4)OC)OC)OC)C C37523242
Cc1ccc2=C[C@@H](C(=O)[NH+]=c2c1)CN(c3ccccc3)S(=O)(=O)c4ccccc4 C38989393
CCCN(C[C@@H]1C=c2ccc(cc2=[NH+]C1=O)C)S(=O)(=O)c3ccc(cc3)Cl C38989403
CCOc1cccc(c1)[C@H]2[NH+]=NC(=S)N2/N=C/c3ccccc3Br C39012422
CCOc1cccc(c1)[C@H]2[NH+]=NC(=S)N2/N=C/c3ccc(s3)Br C39015915
CCCCN(C[C@H]1C=c2ccccc2=[NH+]C1=O)S(=O)(=O)c3ccc(cc3)Cl C39016192
c1cc(ccc1C2=NN=C[C@H]2C[NH+]3CCC[C@@H](C3)[C@@H]4C(=CN=N4)c5cc(ccc5F)F)F C39356422
C[C@@H]([C@@H]1C=C(N=N1)c2ccccc2)[NH+](C)[C@@H]3CCC(=O)N(CC3)Cc4ccccc4Cl C39430247
C=CCn1c(nnc1S[C@@H]2C(=c3cc(ccc3=[NH+]C2=O)Cl)c4ccccc4)C5CC5 C39440558
c1cc(ccc1c2nc(on2)C[NH+]3CCN(CC3)c4ccc(cc4)F)C(F)(F)F C41283622
Cc1c(nc(o1)c2ccccc2)C[NH+]3CCN(CC3)c4c(cc(cn4)C(F)(F)F)Cl C46555737
Cn1c(nn(c1=S)C[NH+]([C@H]2CCCc3c2cccc3)C4CC4)c5ccc(cc5)OC C62581085
c1ccc2=[NH+]CC(=c2c1)c3nnc(n3c4ccc(cc4)Cl)SCc5cccnc5 C63135231
CCCCCCN1CC(=O)N2[C@H](C1=O)CC3=c4ccccc4=[NH+][C@@H]3[C@@H]2c5cccc(c5)C C63137045
CCCCCN1CC(=O)N2[C@H](C1=O)CC3=c4ccccc4=[NH+][C@@H]3[C@H]2c5ccccc5C C63141378
COc1ccc2c(c1Cl)sc(c2Cl)C(=O)OCC(=O)C3=c4ccccc4=[NH+]C3 C39946093
COc1ccc(cc1OC)/C=C/C(=O)[C@H]2C(=c3ccccc3=[NH+]C2=O)c4ccccc4 C12437029
CCOc1ccc(cc1)/C=N/N2[C@@H](N=[NH+]C2=S)c3ccccc3Br C38994893
CCOc1ccc(cc1)[C@@H]2[C@@H]3C(=c4ccccc4=[NH+]3)CCN2Cc5cnc(nc5)SC C64043939
CCOc1ccc(cc1)[C@H]2[C@@H]3C(=c4ccccc4=[NH+]3)CCN2Cc5cnc(nc5)SC C64043940
CC(C)n1cc(cn1)[C@H]2[C@H]3C(=c4ccccc4=[NH+]3)CCN2Cc5ccc(cc5F)OC C64053748
Cc1c(c(ccc1[C@H]2[C@@H]3C(=c4ccccc4=[NH+]3)CCN2CCCn5cccn5)OC)C C64066669
CCc1ccc(cc1)[C@@H]2[C@H]3C(=c4ccccc4=[NH+]3)CCN2C(=O)CCc5cnccn5 C64157781
CCN(c1cc(ccc1C)C)C(=O)C[NH+]2CCC(=CC2)c3cnn(c3)c4ccccc4 C35404131
COc1ccccc1C[NH+]2Cc3c(ccc4c3oc(=O)cc4c5ccccc5)OC2 C02122414
c1ccc2c(c1)c(cc([nH+]2)C(F)(F)F)N3CCN(CC3)S(=O)(=O)c4ccc(cc4)Cl C06161488
c1ccc(cc1)C(c2ccccc2)[NH+]3CCN(CC3)C(=O)c4cc(cc5c4OCOC5)F C08648257
Cc1ccc(cc1)S(=O)(=O)N2C[C@H]3c4ccccc4CC[NH+]3[C@@H]2c5ccc(cc5)OC C08856773
COc1ccc(cc1C[NH+]2CCN(CC2)c3c4c(csc4ncn3)c5ccc(cc5)F)F C09216338
Cc1ccccc1N2CC[NH+](CC2)[C@@H](C)c3nc(no3)c4cccc(c4)C(F)(F)F C09316820
c1cscc1c2nc(cs2)C[NH+]3CCN(CC3)c4c5c6c(sc5ncn4)CCCC6 C09515611
COc1cc2c(cc1OC)C[NH+](CC2)[C@H]3CCCN(C3)C(=O)c4c5c(cs4)CCCC5 C11816653
CCC[NH+]1Cc2c(ccc3c2occ(c3=O)Oc4ccccc4Br)OC1 C12389293
Cc1c(nc(o1)c2ccc(c3c2cccc3)OC)C[NH+](C)Cc4cccc5c4ccnc5 C12758405
Cc1cccc(c1C)N2CC[NH+](CC2)Cc3nc(no3)c4cccc(c4)C(F)(F)F C12991209
Cc1cc(ccc1F)c2cc3c(n(c2=O)C)CC[NH+](C3)Cc4ccc5cccc(c5n4)OC C14539682
c1ccc(cc1)c2[nH+]c3c(c(n2)N4CCN(CC4)Cc5nc6c(s5)CCCC6)CCC3 C20601328
Cc1ccc(c(c1)C[NH+]2CCN(CC2)c3nc4c(c(cs4)c5ccccc5)c(=O)n3C)C C34749750
Cc1ccc2c(c1)c(=O)c3c(o2)C(=O)N([C@H]3c4ccc(cc4)Br)CC[NH+](C)C C35486533
c1cc(ccc1N2CC[NH+](CC2)C[C@@H]3CN(CCO3)C(=O)c4ccc(c(c4)Cl)Cl)F C34685933
c1ccc(cc1)C2=N[NH+]=C(SC2)N3CCN(CC3)C(=O)Cc4c(cccc4Cl)F C38556694
Cc1ccc2=C[C@@H](C(=O)[NH+]=c2c1)CN(c3cc(ccc3C)C)S(=O)(=O)c4ccccc4 C38994895
Cc1cccc(c1)[C@@H]2[NH+]=NC(=S)N2/N=C/c3ccc(c(c3)Br)OC C38995021
Cc1cccc(c1)[C@H]2[NH+]=NC(=S)N2/N=C/c3cc(ccc3OC)Br C39001236
COc1ccc(cc1/C=N/N2[C@@H]([NH+]=NC2=S)c3ccccc3Cl)Br C39007697
c1cc(cc(c1)N2CC[NH+](CC2)[C@@H]3CCCN(C3)Cc4cccc5c4OCO5)C(F)(F)F C23374162
CCn1c(nnc1S[C@@H]2C(=c3ccccc3=[NH+]C2=O)c4ccccc4)c5ccccc5 C39712483
Cc1cccc(c1C)N(C[C@@H]2C=c3ccc(cc3=[NH+]C2=O)OC)C(=O)c4ccc(cc4)F C39928502
CC[C@@H](C)/[NH+]=C/1\N(Cc2cc3ccc(cc3nc2S1)C)Cc4ccc5c(c4)OCO5 C04858987
c1ccn2c(c1)[nH+]c(cc2=O)CN3CCN(CC3)C(c4ccc(cc4)F)c5ccc(cc5)F C23291914
CN(Cc1ccc(o1)c2ccc(cc2)Cl)Cc3cc(=O)n4c5c(sc4[nH+]3)CCCC5 C58159667
Cc1nn2c(=O)cc(nc2s1)C[NH+](Cc3c(cccc3Cl)F)[C@H]4CCC[C@@H]([C@@H]4C)C C58248483
Cc1c(sc(n1)c2ccc(s2)Cl)C(=O)N(C)C3CCN(CC3)c4cccc[nH+]4 C60334964
CCc1nc(cs1)C[NH+](C)Cn2c(=O)c3ccccc3c(n2)c4ccccc4 C63128591
COc1cc2c(cc1OC)[C@@H](N(CC2)C(=O)CC3=c4ccccc4=[NH+]C3)c5cccs5 C63221875
Cc1cccc(c1C)/N=C\2/N([C@H](CS2)c3ccco3)/N=C/C4=c5ccccc5=[NH+]C4 C39946467
C[C@@H]1[C@@H]2[C@@H](N(C(=O)[C@@H]2N=N1)CCC3=c4ccccc4=[NH+]C3)c5ccc(cc5)Cl C63315458
CCCCN1CC(=O)N2C[C@@H](C3=c4ccccc4=[NH+][C@H]3[C@]2(C1=O)C)c5ccc(cc5)Cl C63373699
Cc1ccc(cc1)[C@H]2CN3C(=O)CN(C(=O)[C@@]3([C@@H]4C2=c5ccccc5=[NH+]4)C)CCC(C)C C63374313
CC(C)CCN1CC(=O)N2C[C@H](C3=c4ccccc4=[NH+][C@H]3[C@]2(C1=O)C)c5ccc(cc5)Cl C63375025
CN(C)c1ccc(cc1)C(=O)N2CCC3=c4cc(ccc4=[NH+][C@@H]3[C@@H]2c5ccc(cc5)F)OC C63491850
CN(C)c1ccc(cc1)C(=O)N2CCC3=c4cc(ccc4=[NH+][C@@H]3[C@H]2c5ccc(cc5)F)OC C63491852
c1ccc2c(c1)CCCN2C(=O)[C@@H]3CC(=O)N(C3)CCC4=c5cc(ccc5=[NH+]C4)Cl C63557110
CC1=C2[C@@H](N(C(=O)[C@H]2N=N1)CCC3=c4ccccc4=[NH+]C3)c5ccc(cc5Cl)Cl C63560168
COc1ccccc1[C@@H]2N=[NH+]C(=S)N2/N=C/c3ccccc3Br C38989561
COc1cccc(c1)[C@@H]2[C@H]3C(=c4ccccc4=[NH+]3)CCN2Cc5cccc6c5nccn6 C64006610
COc1cccc(c1)[C@H]2[C@@H]3C(=c4ccccc4=[NH+]3)CCN2Cc5coc6ccccc6c5=O C64074457
Cn1cc(cn1)CCC(=O)N2CCC3=c4ccccc4=[NH+][C@@H]3[C@@H]2c5c(cccc5Cl)F C64093552
COc1cc(ccc1F)[C@@H]2[C@H]3C(=c4ccccc4=[NH+]3)CCN2Cc5cccc6c5nccn6 C64103543
Cn1c2ccccc2nc1CN3CCC4=c5ccccc5=[NH+][C@@H]4[C@@H]3c6ccccc6OC C64120857
Cc1ccccc1[C@H]2[C@@H]3C(=c4ccccc4=[NH+]3)CCN2C(=O)c5cccc(c5)Cn6cccn6 C64152183
Cc1ccccc1[C@@H]2[C@H]3C(=c4ccccc4=[NH+]3)CCN2C(=O)c5cccc(c5)Cn6cccn6 C64152185
COc1ccc(cc1OC)C(=O)N2CCC3=c4ccccc4=[NH+][C@H]3[C@H]2c5ccc(cc5)Cl C64647942
CCCCN1C(=O)[C@@H]2CC3=c4ccccc4=[NH+][C@@H]3[C@@H](N2C1=O)c5ccc(c(c5)Cl)Cl C65356900
c1cc[nH+]c(c1)N2CCN(CC2)C(=S)Nc3cccc(c3)C(F)(F)F C01149356
Cc1ccccc1[C@H]2c3ccsc3CCN2C(=O)C[NH2+]Cc4ccco4 C04782079
CC1=C(C([NH+]=C(N1)c2cccc(c2)OC)(C(F)(F)F)C(F)(F)F)C#N C05050656
COc1cc2c(cc1OC)C[NH+](CC2)Cc3cc4c(cc3O)CCC4 C06209123
C[NH+](C)Cc1ccccc1CNc2c3c4c(sc3ncn2)CCCC4 C06550937
CN(C)c1ccc(cc1)C=C2C[NH2+]C/C(=C/c3ccc(cc3)N(C)C)/C2=O C08652917
c1ccc2c(c1)C[C@@H](CO2)[NH2+]Cc3c(nc(s3)N4CCCC4)Cl C12431781
CN1CCc2c1ccc(c2)[C@H](CNC(=O)c3cccs3)[NH+]4CCCCC4 C13007741
Cc1c(cnn1c2cccc3c2cccc3)[C@@H](C)[NH2+]Cc4ccncc4 C12320615
CC(C)(CNS(=O)(=O)c1ccccc1F)[NH+]2CCc3ccccc3C2 C28059757
C[NH+](C)[C@@H](CNC(=O)c1ccc2c(c1)CCO2)c3ccccc3Cl C32795007
C[C@H](c1cccc(c1)Br)Nc2c(cc[nH+]c2OC)N(C)C C36941843
C[C@H](c1c(ccs1)Br)[NH2+][C@@H]2CCCN(C2)c3ncccn3 C37305377
COc1ccc(cc1OC)C/[NH+]=C/c2cc(ccc2O)Br C05287961
Cc1ccc(c(c1)C(=O)NC[C@@H](c2ccc3c(c2)CCN3C)[NH+](C)C)C C38669944
COc1cccc(c1O)C[NH+]2CCC[C@H](C2)N3CCc4ccccc4C3 C23360924
c1cc(c(cc1F)Cl)C(=O)NCc2ccc([nH+]c2)N3CCCCC3 C40118883
C[NH2+]C[C@H]1CCCN(C1)S(=O)(=O)c2cc(cc(c2)Cl)Cl C40597249
CC1(CCCC1)[NH2+]Cc2nnc(o2)c3ccccc3Br C42187238
CC(C)(CNC(=O)c1cc2cccc(c2o1)Br)C[NH+](C)C C42817343
c1cc(cc2c1ccn2CCC(=O)NC[C@@H]3CCC[NH+]4[C@H]3CCCC4)F C43746945
Cc1cc(oc1C(=O)NCC[NH+]2C[C@@H](C[C@@H](C2)C)C)Br C44534411
CCN(CC)C(=O)[C@H]1C[NH+]([C@H]2Cc3c[nH]c4c3c(ccc4)C2=C1)CC=C C44559528
Cc1ccc(c(c1)Br)S(=O)(=O)NC[C@@H]2CCCC[NH+]2C C44560366
Cc1[nH+]ccn1c2ccccc2CNC(=O)c3ccc(cc3Cl)Cl C44884412
CC(C)[C@@H](C(=O)NC(C)(C)C)[NH+]1CCN(CC1)c2ccccc2F C45910625
c1ccc2c(c1)c(cc(n2)n3cc(cn3)Br)C[NH2+]C4CC4 C51493140
CC(C)c1ncc(c(n1)C[NH2+]C)Oc2ccccc2Br C51544702
C[C@@H](c1cc(ccc1OCC(=O)N2CCCCC2)Br)[NH2+]C C52066816
Cc1c(c(n(n1)Cc2ccc(c(c2)Br)OC)C)[C@@H](C)[NH2+]C C54718020
Cc1cc(cc(c1)C2(CCC2)C(=O)NCc3ccc([nH+]c3)N(C)C)C C56893723
CC(C)[NH+](Cc1ccccc1Cl)Cc2[nH]c(=O)c3ccccc3n2 C57566873
C[NH+](C)[C@@H](CNC(=O)c1cccnc1Cl)c2ccccc2Cl C58142964
C[C@@H](c1ccc(c(c1)Cl)Cl)[NH+]2CCC[C@@H](C2)CNS(=O)(=O)C C58404344
Cc1c(sc(c1C(=O)NCC2(CCCC2)[NH+](C)C)n3cccc3)C C58406799
C[NH2+][C@@H](c1ccc(c(c1)Br)OC)c2cccnc2OC C61443474
CCC[NH2+][C@@H](c1cc2c(cc1Br)OCCO2)c3cscn3 C62356434
CC[C@]1(CC[NH2+]C1)c2nc(no2)Cc3cccc(c3)Br C62917652
C[NH2+]C[C@@H]1CCCCN1S(=O)(=O)c2cc(sc2Cl)Cl C63168265
C[NH2+]C[C@H]1CCCCN1S(=O)(=O)c2cc(sc2Cl)Cl C63168266
c1ccc2=[NH+]CC(=c2c1)[C@@H](CNC(=O)c3ccc(cc3)C#N)[C@H]4CC=CS4 C63800206
CCCC[NH+]1Cc2cccc(c2C1)NC(=O)c3cc(cnc3)Br C66513780
CCC[NH+]1Cc2cccc(c2C1)NC(=O)c3ccc(o3)Br C66515020
Cn1cc(c(n1)c2cc3ccccc3o2)C[NH2+]Cc4ccccc4F C67183344
Cc1cccc(c1)c2c(cn(n2)c3ccc(cc3)F)C[NH2+]C4CCOCC4 C67220149
C[NH+](C)[C@H](CNc1ncc(cn1)Br)c2cccc(c2)F C67346756
Cn1cc[nH+]c1[C@@H](c2ccc(cc2)F)Nc3ccc(c(c3)C(F)(F)F)C#N C67348191
Cc1cccc2n1cc([nH+]2)CN3CCC(CC3)[C@H](c4ccc(cc4)Cl)O C67400477
CS(=O)(=O)N1CCC[C@H](C1)[NH2+]Cc2ccc(s2)c3ccccc3F C67503392
CC(C)[NH+]1CC[C@@H](C1)CNC(=O)C2=Cc3cc(ccc3OC2)Cl C67634482
CSc1nc(sn1)SCC(=O)N2CC[NH+](CC2)C34CC5CC(C3)CC(C5)C4 C04720665
CC1=CCC[C@]2(C1=C[C@H]3[C@@H](C2)OC(=O)[C@H]3C[NH+]4CCN(CC4)c5ccccc5OC)C C02126455
c1ccc(cc1)N(C(=O)c2cccs2)C(=S)N3CCN(CC3)c4cccc[nH+]4 C01635199
c1ccc(cc1)C(c2ccccc2)[NH+]3CCN(CC3)S(=O)(=O)c4cccc(c4)C#N C06315634
Cc1c(n(c2c1cc(cc2)C(=O)N3CCN(CC3)c4cccc[nH+]4)Cc5ccccc5)C C06913315
C[C@H](c1nnc(n1c2ccc(cc2)Cl)SCc3ccccc3C#N)[NH+](C)C C07015731
Cc1cc(cc2c1nc(s2)N(CC[NH+](C)C)C(=O)c3ccc(cc3)C#N)Cl C07598716
Cc1cc2c(cc1Cl)c(=O)c3c(o2)C(=O)N([C@@H]3c4ccc(cc4)F)CC[NH+](C)C C09328233
Cc1ccc(c(c1)C)N2CC[NH+](CC2)Cc3nnc(o3)c4cccc(c4)Br C09561340
Cc1ccc(c(c1)C)C[NH+]2CCC(=O)N(CC2)Cc3cc4c(cc3Cl)OCO4 C11788709
CC[C@@H]1C[NH+](Cc2ccc(cc2O1)Cl)Cc3ccc(c(c3OC)OC)OC C12037135
Cc1cccc(c1)n2cc(c(n2)c3cccc(c3)F)C[NH+](C)[C@H](C)c4ccon4 C12057208
Cc1ccc(c(c1)C[NH+]2CCC(=O)N(CC2)Cc3cc4c(cc3Cl)OCO4)C C12328304
Cc1ccc(cc1)n2cc(c(n2)c3cccc(c3)C)C[NH+](C)[C@@H](C)c4ccncn4 C12592830
COc1cc(c(cc1OC)OC)CN2CC[NH+](CC2)C3C4CC5CC(C4)CC3C5 C19831698
Cc1c(cco1)c2nn(c(=S)n2C)C[NH+](C)C(c3ccccc3)c4ccccc4 C24601167
Cc1ccc(c(c1)CN(c2ccc(cc2)OC)C3=[NH+][C@@H]4CS(=O)(=O)C[C@H]4S3)C C33316528
COc1cc(c(cc1OC)OC)C[NH+]2CCCn3cccc3[C@@H]2c4cccc(c4)F C35809657
CCC[NH+]1CCc2c(c(nn2c3ccc(cc3)C)CN(C)C(=O)C4CCCC4)C1 C35926217
Cc1cc(ccc1OC)[C@@H]2C[C@H]3CN(C(=O)[C@@]34[NH+]2CCC4)Cc5ccccc5OC C12438662
Cc1ccc(cc1)[C@@H]2c3c(=O)c4ccc5ccccc5c4oc3C(=O)N2CC[NH+](C)C C38712779
Cc1c(ccc2c1nc(s2)N(CC[NH+](C)C)C(=O)c3c(nc(s3)C)C)Cl C36643031
Cc1ccc2=[NH+]C(=O)[C@@H](C=c2c1)CN(c3cccc(c3C)C)C(=O)c4cccnc4 C38903160
c1ccc(cc1)/C=C/C(=O)N2CCN(CC2)C3=[NH+]N=C(CS3)c4ccc(cc4)Cl C38556704
Cc1ccc(c(c1)C)N(C[C@H]2C=c3ccc(cc3=[NH+]C2=O)C)C(=O)c4cccnc4 C38935657
Cc1ccc2=C[C@H](C(=O)[NH+]=c2c1)CN(c3cccc(c3C)C)C(=O)c4cccnc4 C38936988
Cc1ccc2=[NH+]C(=O)[C@H](C=c2c1)CN(c3ccc(c(c3)C)C)C(=O)c4ccccn4 C38981052
Cc1ccc(cc1)S(=O)(=O)N(C[C@H]2C=c3ccc(cc3=[NH+]C2=O)C)CC(C)C C39006631
COc1ccccc1[C@H]2[NH+]=NC(=S)N2/N=C/c3ccc(cc3)Br C39021155
Cc1cc(n(n1)c2cccc(c2)C[NH+](C)C[C@H]3C=NN=C3c4ccc(cc4F)F)C C39421346
Cc1ccc(c(c1)C2=NN=C[C@@H]2C[NH+]3CCC[C@@H](C3)CCC(=O)N4CCCC4)C C39485083
Cc1ccc(cc1)S(=O)(=O)OC2=c3ccccc3=[NH+]C(=O)[C@H]2c4ccccc4 C40118339
CCc1ccc2c(c1)c(=O)c3c(o2)C(=O)N([C@H]3c4cccc(c4)F)CCC[NH+](C)C C40561767
CSc1ccccc1N2[C@@H]3C[C@H](C2=O)[NH+](C3)Cc4cccn4c5ccc(cn5)Cl C43641951
C[C@@H](c1ccc(cc1)F)[NH+](C)CC(=O)N2[C@@H](CC(=N2)c3ccco3)c4cccs4 C45606721
Cc1ccc2cc3c(nc2c1C)OCC[NH+](C3)CCc4cccc(c4OC)OC C57718922
CCc1ccc(cc1)c2nc(c(s2)C(=O)N3CCN(CC3)c4cc[nH+]cc4)C C24087022
CCOc1ccc2ccccc2c1C(=O)N3CCC(CC3)Cn4cc[nH+]c4C(C)C C62129105
CCCCN1CC(=O)N2[C@H](C1=O)CC3=c4ccccc4=[NH+][C@H]3[C@H]2c5ccc(cc5)C C63137260
C[C@H]1C(=c2ccccc2=[NH+]1)C(=O)[C@@H](C)OC(=O)c3c4ccccc4nc5c3CCC5 C39945284
COc1ccc(cc1)[C@H]2[C@@H]3C(=c4ccccc4=[NH+]3)C[C@@H]5N2C(=S)N(C5=O)CC=C C63339843
COc1ccc(cc1/C=N/N2[C@H](N=[NH+]C2=S)c3ccccc3)Br C38931626
c1ccc-2c(c1)Cc3c2cc(cc3)C(=O)COC(=O)C4=c5ccccc5=[NH+]C(=O)C4 C38639897
COc1cccc(c1)[C@H]2N=[NH+]C(=S)N2/N=C/c3ccccc3Br C38994335
COc1ccccc1[C@H]2N=[NH+]C(=S)N2/N=C/c3cccc(c3)Br C38995163
COc1cccc(c1OC)[C@@H]2[C@@H]3C(=c4ccccc4=[NH+]3)CCN2Cc5ccco5 C64031784
Cc1ccc(cc1)C(=O)N2CCC3=c4ccccc4=[NH+][C@H]3[C@@H]2c5cccc(c5OC)OC C64058173
COc1ccc(cc1/C=N/N2[C@@H](N=[NH+]C2=S)c3ccccc3F)Br C39012378
C[C@@H]1[C@@H]2[C@@H](N(C(=O)[C@@H]2N=N1)CCC3=c4ccccc4=[NH+]C3)c5ccccc5Cl C64600308
CC[C@H](c1ccccc1)C(=O)N2CC[NH+]=C2N3CCN(CC3)c4ccccc4F C64677829
COc1ccccc1[C@H]2CC(=O)N3C[NH+](CSC3=C2C#N)C4CCCCC4 C04437179
Cc1cc(nc(n1)S[C@@H]2C(=O)[C@H]3CC[C@@]2(C3(C)C)C)N4CC[NH+](CC4)C C05926578
Cc1ccc(cc1)[C@H]2c3c(=O)c4cc(ccc4oc3C(=O)N2CC[NH+](C)C)C C08550545
c1ccc(cc1)C2=N/C(=C\c3cc4ccccc4[nH+]c3N5CCCCC5)/C(=O)O2 C04580304
Cc1ccc(cc1C)S(=O)(=O)N2CC[NH+](CC2)[C@H](C#N)c3ccc(cc3)F C08851010
c1ccc2c(c1)C=C[NH+]3[C@H]2[C@@H]4[C@H]([C@H]3C(=O)c5cccs5)C(=O)N(C4=O)c6ccc(cc6)F C09210716
C[C@H]1CN(CC[NH+]1C)C(=O)c2csc3n2cc(n3)c4cccc(c4)C(F)(F)F C11754126
c1ccc2c(c1)CC(C2)N3C[C@@H]4C[C@H]([NH+]5[C@@]4(C3=O)CCC5)c6cccc(c6)n7cccn7 C12025521
Cc1ccc(c(c1)c2cn3c(csc3n2)C(=O)N4CC[NH+](C[C@@H]4C(C)C)C)C C12196350
Cc1ccc([nH+]c1)N2CCN(CC2)C(=O)Cc3c(n4c5c3cccc5CCC4)C C13740407
CCCn1c2c(c(n1)C(=O)N3CCSCC3)C[C@H](CC2)[NH+]4CCc5ccccc5C4 C14741344
Cc1ccc(cc1)S(=O)(=O)c2cnc3ccc(cc3c2N4CC[NH+](CC4)C)C C20381855
C[C@]12CCC[C@]3([C@@H]1C[C@H]4[C@@H](C2)OC(=O)[C@@H]4CN5CC[NH+](CC5)C6CCCCC6)CO3 C20611905
C[C@]12CCC[C@@]3([C@H]1C[C@H]4[C@@H](C2)OC(=O)[C@@H]4CN5CC[NH+](CC5)C6CCCCC6)CO3 C20611909
CC(C)(C)[C@H]1CCc2c(cc(s2)C(=O)N3CC[NH+](CC3)CC(=O)N4CCCC4)C1 C21557560
Cc1cc(c2cccc(c2n1)c3cccs3)C(=O)N4CCN(CC4)c5cccc[nH+]5 C21705059
C[C@@H](C(=O)N1CCc2c1cccc2)[NH+]3CCN(CC3)C(=O)c4ccc(cc4Cl)Cl C30260940
Cc1ccc(c(c1)Cn2c(=O)c3c4c(sc3nc2N5CC[NH+](CC5)C)CCC4)C C34747632
c1ccc(c(c1)[C@@H]2c3cccn3CC[NH+]2Cc4ccc(o4)C(=O)N5CCCC5)F C37424944
C[C@]12CC[C@H](C1(C)C)C(=O)N(C2=O)CC#CCN3CC[NH+](CC3)C4CCCCC4 C19367646
Cc1ccc2=C[C@H](C(=O)[NH+]=c2c1)CN(C)S(=O)(=O)c3ccc(cc3)Cl C38994948
Cc1ccc2=C[C@@H](C(=O)[NH+]=c2c1)CN(Cc3ccco3)C(=O)c4cccs4 C39006862
CN([C@@H]1C(=c2ccccc2=[NH+]C1=O)c3ccccc3)S(=O)(=O)c4cccs4 C39947388
Cc1cc(ccc1F)S(=O)(=O)N2CCN(c3c2cccc3)CC[NH+](C)C C41348440
C[C@@]12CCC[C@]3([C@@H]1C[C@H]4[C@@H](C2)OC(=O)[C@@H]4CN5CC[NH+](CC5)C6CCCCC6)CO3 C43746278
C[C@@]12CCC[C@@]3([C@H]1C[C@H]4[C@@H](C2)OC(=O)[C@@H]4CN5CC[NH+](CC5)C6CCCCC6)CO3 C43746279
c1cc[nH+]c(c1)N2CCN(CC2)c3cncc(n3)c4cccc(c4)C(F)(F)F C45299895
Cc1c(nc(o1)c2ccc3ccccc3c2)CN4CCCC[C@H]4c5[nH+]ccn5C C55343910
Cc1ccc2[nH+]c(cc(=O)n2c1)CN3CCN(CC3)c4cc(ccc4C)Cl C57438722
c1ccc(cc1)[C@@H]2C/C(=N/N=C/c3ccc(o3)I)/N=[NH+]2 C04588711
CC(C)c1[nH+]ccn1CC2CCN(CC2)C(=O)c3cc(ccc3OC)Cl C62130009
Cc1c(nc2nc(=S)n(n2c1C)C[NH+](C3CC3)[C@H](C)c4ccccc4F)C C63124809
CC(C)CN1CC(=O)N2[C@@H](C1=O)CC3=c4ccccc4=[NH+][C@@H]3[C@@H]2c5ccc(cc5)Cl C63138453
CC(C)CN1CC(=O)N2[C@H](C1=O)CC3=c4ccccc4=[NH+][C@@H]3[C@H]2c5cccc(c5)Cl C63141835
Cc1cc(c2=C[C@H]([NH+]=c2c1)C(=O)N3CCN(CC3)c4c(cccn4)C(F)(F)F)C C63150979
Cc1ccc2c(cc(c(c2n1)OC(=O)C3=c4ccccc4=[NH+]C(=O)C3)Cl)Cl C39941074
C[C@@H]1[C@@H]2[C@@H](N(C(=O)[C@@H]2N=N1)CCC3=c4ccccc4=[NH+]C3)c5ccccc5F C63316237
CC[C@@H](C)N1CC(=O)N2C[C@@H](C3=c4ccccc4=[NH+][C@@H]3[C@]2(C1=O)C)c5ccccc5Cl C63362774
CC(C)CN1CC(=O)N2C[C@H](C3=c4ccccc4=[NH+][C@@H]3[C@]2(C1=O)C)c5ccccc5Cl C63362816
Cc1cccc(c1C)N2CCN(CC2)C(=O)[C@H]3C(=c4cc(ccc4=[NH+]3)OC)C C63472950
C=CCN(c1nc(cs1)c2ccccc2)C(=O)C3=c4ccccc4=[NH+]C(=O)C3 C63908395
C[C@@H]1CSc2n1c(=O)cc(n2)CN3CCC(CC3)C4=c5ccccc5=[NH+][C@H]4C C63959166
C[C@H]1CSc2n1c(=O)cc(n2)CN3CCC(CC3)C4=c5ccccc5=[NH+][C@H]4C C63959172
c1ccc2=[NH+][C@@H]3[C@H](N(CCC3=c2c1)C(=O)CN4CCCCC4=O)C5CCCCC5 C64040282
c1ccc2=[NH+][C@@H]3[C@H](N(CCC3=c2c1)Cc4cccn4c5cccnc5)c6ccccn6 C64152389
Cc1cccc(n1)[C@@H]2[C@@H]3C(=c4ccccc4=[NH+]3)CCN2Cc5cccc6c5OCO6 C64622483
CC1CCN(CC1)C(=O)c2cc3c(s2)CC[C@@H](C3)C(=O)N4CC[NH+](CC4)C5CCCC5 C65272648
Cc1ccc2[nH+]c(cc(=O)n2c1)CN3CCO[C@@H](C3)c4ccc(c(c4)Cl)F C66845466
C[NH+](C)[C@@H]1Cc2ccccc2N(C1)C(=O)c3cnn(c3)c4cccc(c4)Cl C67205494
Cc1c(c(no1)c2ccc(cc2)F)C(=O)N3C[C@@H](Cc4c3cccc4)[NH+](C)C C67208984
c1ccnc(c1)C[NH+]2CCNC(=O)[C@@H]2CC(=O)NC3C4CC5CC(C4)CC3C5 C11873482
CN1CCCc2c1ccc(c2)[C@H](CNC(=O)C(=O)Nc3ccc(cc3F)F)[NH+](C)C C13008621
COc1ccc(cc1F)c2c(c[nH]n2)C[NH2+]CC[C@@H]3COc4ccccc4O3 C12433781
Cc1ccc(cc1)S[C@@H](C)C(=O)N2CCC(CC2)n3cc(nn3)C(C)(C)[NH3+] C19227784
Cc1ccc(cc1)[C@H](CNS(=O)(=O)c2ccc3c(c2)[C@@H](C(=O)N3)C)[NH+](C)C C19795894
Cc1cc(c(c2c1C(=O)/C(=C/c3ccccc3F)/O2)C[NH+]4CCN(CC4)CCO)O C20589939
Cc1ccc(cc1NC(=O)[C@H](C)[NH2+][C@H]2CCC[C@@H]([C@H]2C)C)S(=O)(=O)N(C)C C24989446
C[C@@H](C(=O)NC(=O)NCCc1cccs1)[NH+]2CCN(CC2)c3ccccc3 C25421725
Cc1cc(no1)CSc2c(cccn2)C(=O)NC3CC([NH2+]C(C3)(C)C)(C)C C28786363
Cc1c2c([nH]c1C(=O)NC[C@@H](c3ccccc3OC)[NH+]4CCCC4)CCCC2=O C32674720
Cc1c(c([nH]c1C(=O)[C@H](C)[NH2+]CC2(CCCCC2)N3CCOCC3)C)C(=O)C C32753439
c1ccc(cc1)n\2cc([nH]/c2=N\C(=O)C[NH2+]Cc3ccco3)c4ccc(cc4)F C35667360
Cc1ccc(cc1NC(=O)[C@@H](C)[NH2+][C@H]2CCCC[C@@H]2C)S(=O)(=O)N(C)C C37477913
c1cc(cc(c1)NC(=O)NCc2cc[nH+]c(c2)N3CCOCC3)C(F)(F)F C40096075
c1cc(c(cc1Cl)NC(=O)C(=O)NCc2ccc([nH+]c2)N3CCCC3)Cl C41490726
CC[NH+]1CCN(CC1)c2ccc(cc2NC(=O)N[C@H](C)c3ccccn3)Cl C43454764
c1cc[nH+]c(c1)N2CCC(CC2)CNC(=O)C(=O)Nc3ccc(c(c3)Cl)F C43941397
Cc1cc(ccc1NC(=O)NC[C@@H](c2cccs2)[NH+](C)C)N3CCOCC3 C44359903
CCSc1ccccc1NC(=O)NCc2ccc([nH+]c2)N3CCO[C@@H](C3)C C47858234
C[C@@H]1CCC[NH+](C1)[C@@H](C)CNC(=O)N[C@@H](c2ccc(cc2)F)c3nccn3C C48247252
CCC[C@H](C)NC(=O)[C@@H]1CCC[NH+](C1)Cn2c(=S)[nH]c(n2)c3cccs3 C50901373
CCc1ccccc1NC(=O)[C@@H](C)[NH+]2CCC[C@@H](C2)C(=O)Nc3cccc(n3)C C54204865
C[C@@H]1C[C@H](C[NH+](C1)CCCNS(=O)(=O)c2cc3c(cc2F)NC(=O)CC3)C C55242966
CN(C)c1ccc(c[nH+]1)CNC(=O)Nc2cc(ccc2OC)Br C56864081
C[NH+](C)[C@H](CNC(=O)Nc1cc(ccc1Cl)N2CCCC2=O)c3cccs3 C44243715
CCCC(=O)NC[C@@H]1CCC[NH+](C1)[C@@H](C)C(=O)Nc2cccc3c2cccn3 C60361185
C[NH+](C)[C@@H](CNC(=O)NCc1cn2ccsc2n1)c3ccccc3Cl C61283800
C[C@H]1c2ccc(cc2OC(=O)[C@H]1CC(=O)NCCC3=c4cc(ccc4=[NH+]C3)F)O C63491022
Cc1ccc(cc1)C(=O)NC2=c3cc(ccc3=[NH+][C@H]2C(=O)NCCCOC)C C63752325
Cc1ccc(cc1NC(=O)C(=O)NCC2(CCCCC2)[NH+]3CCCCC3)C#N C63815550
Cc1ccccc1N2[C@@H](NN=C2C3=c4ccccc4=[NH+]C3)SCC(=O)NC C64055489
Cc1cc(cc(c1)NCCC(=O)NCc2ccc([nH+]c2)N3CCO[C@@H](C3)C)C C64857577
COCC/[NH+]=C\1/[C@]2(CCCN(C2)C(=O)Cc3cccs3)Nc4ccccc4N1 C65259876
C[C@@H]1C[C@@H](C[NH+](C1)C(C)(C)CNC(=O)Nc2cccc(c2)S(=O)(=O)C)C C54386171
Cc1cccc2c1oc(c2C)C(=O)NCc3cccc(c3)C(=O)NCC[NH+](C)C C66463825
CCCC[NH+]1Cc2cccc(c2C1)NC(=O)c3cccc(c3)S(=O)(=O)NC C66760784
C[C@@H](C(=O)Nc1ccccc1F)[NH+]2CCC(CC2)c3nc([nH]n3)c4ccccc4 C66831544
C[C@H](C(=O)Nc1ccccc1F)[NH+]2CCC(CC2)c3nc([nH]n3)c4ccccc4 C66831545
C[NH+]1CCN(CC1)c2c(cccn2)CNC(=O)N[C@H]3CCC[C@H](C3)C(F)(F)F C66892264
Cc1ccc(cc1)[C@H](C2CC2)NC(=O)NCc3cccnc3N4CC[NH+](CC4)C C66986246
C[NH+](C)[C@H](CNC(=O)c1ccc(s1)NC(=O)c2ccco2)c3cccs3 C41795956
Cn1cc(c(n1)c2cc3ccccc3o2)C[NH2+]CC[C@@H]4c5ccccc5NC4=O C67184542
Cc1c(c(n(n1)c2ccccc2Cl)Cl)C[NH2+]CC(=O)NCc3ccco3 C67186561
CCC[NH+]1CCN(CC1)c2ccc(cc2Cl)NC(=O)C(=O)N[C@H](C)C(C)C C67320644
C[NH+](C)[C@@H](CNC(=O)NCc1ccc2c(c1)OCCCO2)c3cccc(c3)F C67382697
Cc1cccc(c1)NC(=O)C(=O)N[C@H](C)c2ccc(c(c2)F)N3CC[NH+](CC3)C C67416698
Cc1[nH+]ccn1CCCNC(=O)N2CCC(CC2)[C@@H](c3ccc(cc3)Cl)O C67459990
Cc1ccc2cccc(c2n1)NC(=O)C(=O)NCC(C)(C)[NH+]3C[C@@H](C[C@@H](C3)C)C C67534424
CC[C@@H](CNC(=O)N[C@@H](C)c1c(nn(c1C)C)C)[NH+]2CCc3ccccc3C2 C67535317
CC(C)(CNC(=O)Nc1nnc(s1)C(F)F)[NH+]2CCc3ccccc3C2 C67586680
CCCOc1ccc(cc1OC)[C@@H]2C3=C(C[C@H](CC3=O)c4ccc(cc4)C)Nc5ccccc5N2 C08430255
Cc1c(c(no1)c2c(cccc2Cl)Cl)NC(=O)Nc3cc(cc(c3)C(F)(F)F)C(F)(F)F C03169995
COc1c(cc2ccccc2c1Br)C(=O)NC(=S)Nc3nc(cs3)c4ccccc4 C08833212
Cc1ccc(cc1)C(=O)N/C(=C\c2ccc(o2)c3ccc(cc3)Br)/C(=O)NC(C)(C)C C08926201
c1cc2c(cc1NC(=S)NC(=O)c3ccc(cc3Cl)F)nc(o2)c4ccc(cc4Cl)Cl C09190384
CCOc1cc(ccc1OCc2ccccc2Cl)[C@H]3c4ccc5ccccc5c4OC(=C3C#N)N C09296211
CCN(CC)c1ccc(cc1)[C@@H]2CC3=C([C@H](Nc4ccccc4N3)c5ccc(cc5)OC)C(=O)C2 C09860938
CC(C)CCSc1[nH]c(=O)c2c(n1)NC3=C([C@@H]2c4ccc(cc4)Br)C(=O)CC(C3)(C)C C04793642
Cc1ccc(cc1S(=O)(=O)Nc2ccccc2Cl)NC(=O)c3c(c4ccc(cc4s3)F)Cl C12496395
Cc1ccc(c(c1)C)Nc2nnc(s2)SCC(=O)NCCc3ccc(cc3Cl)Cl C03314358
CCc1ccc(cc1)C(=O)NC(=S)Nc2ccc3c(c2)nc(o3)c4cccc5c4cccc5Cl C03296227
CCOC(=O)C1=C(OC(=C([C@H]1c2cc(c(cc2C)C)CSc3ccc(cc3)Br)C#N)N)C C02727679
Cc1cc(c2c(c1)sc(n2)NC(=S)NC(=O)c3cc(cc(c3OC)C)Br)C C14270839
Cc1cc(c2c(c1)sc(n2)NC(=S)NC(=O)c3cc4ccccc4c(c3OC)Br)C C14275672
COc1ccc2ccccc2c1[C@H]3[C@H]4CC=C[C@@H]4c5cc(ccc5N3)S(=O)(=O)NCCc6ccccc6 C14543957
Cc1cc(cc(c1)NS(=O)(=O)c2ccc3c(c2)[C@@H]4C=CC[C@@H]4[C@@H](N3)c5c6ccccc6ccc5OC)C C14544152
CC(C)CCOc1ccc(cc1Br)C(=O)NC(=S)Nc2c(c3c(s2)CCCC3)C#N C14645825
c1ccc(cc1)/C=C/C=N/Nc2nc(c(s2)NC(=O)c3ccc(cc3)Cl)c4ccccc4 C16751503
c1ccc(cc1)c2c(sc(n2)N/N=C/c3cccc4c3cccc4)NC(=O)c5ccc(cc5)Cl C16751725
c1ccc(cc1)c2c3cc(ccc3[nH]c(=O)c2C(=O)Nc4ccc(cc4C(=O)c5ccccc5)Cl)Cl C08766809
Cc1cccc(c1NS(=O)(=O)c2ccc3c(c2)[C@@H]4C=CC[C@H]4[C@H](N3)c5c6ccccc6ccc5OC)C C20718997
Cc1ccc(cc1)[C@H]2CC3=C([C@@H](Nc4ccccc4N3)c5ccc(c(c5)OC)OC(C)C)C(=O)C2 C20884411
CCOc1cc(cc(c1OC)Br)[C@@H]2C3=C(C[C@H](CC3=O)c4ccccc4)Nc5ccccc5N2 C21219553
CCOc1ccc(cc1OC)[C@@H]2CC3=C([C@H](Nc4ccccc4N3)c5ccc(cc5)Br)C(=O)C2 C21225212
CCOc1ccc(cc1OC)[C@@H]2CC3=C([C@H](Nc4ccccc4N3)c5c(cccc5Cl)Cl)C(=O)C2 C21225340
CCOc1ccc(cc1OC)[C@H]2CC3=C([C@H](Nc4ccccc4N3)c5ccc(cc5Cl)Cl)C(=O)C2 C21226940
CCOc1ccc(cc1OC)[C@H]2CC3=C([C@@H](Nc4ccccc4N3)c5cccc(c5Cl)Cl)C(=O)C2 C21233559
CC(C)Oc1ccccc1[C@@H]2C3=C(C[C@@H](CC3=O)c4ccc(cc4)N(C)C)Nc5ccccc5N2 C21246281
CC(C)Oc1ccc(cc1OC)[C@H]2CC3=C([C@H](Nc4ccccc4N3)c5ccc6ccccc6c5)C(=O)C2 C21247779
CCOc1c(cc(cc1Br)[C@@H]2C3=C(C[C@H](CC3=O)c4ccccc4)Nc5ccccc5N2)OC C21253793
CC(C)Oc1ccc(cc1)[C@@H]2CC3=C([C@H](Nc4ccccc4N3)c5ccccc5OC(C)C)C(=O)C2 C21254208
Cc1ccc(cc1)[C@H]2C3=C(C[C@H](CC3=O)c4ccc(c(c4)OC)OC(C)C)Nc5ccccc5N2 C21260441
c1ccc2c(c1)cccc2C(=O)NC(=S)Nc3ccc4c(c3)nc(o4)c5cccc6c5cccc6Cl C32112041
Cc1ccc(cc1C)c2nc3cc(ccc3o2)NC(=S)NC(=O)c4cccc(c4Cl)Cl C32116394
CCc1ccc2c(c1)nc(o2)c3ccc(c(c3)NC(=S)NC(=O)c4ccc(cc4C)C)Cl C01865536
c1ccc(cc1)c2c(c(n(n2)C(=S)N)c3ccccc3)/N=N/c4cccc(c4Cl)Cl C17130507
CC(C)(C)[C@H]1CCc2c(sc(c2C(=O)NCc3ccco3)NC(=O)c4ccccc4Br)C1 C33690903
CC(C)CCSc1[nH]c(=O)c2c(n1)NC3=C([C@@H]2c4cccc(c4)Br)C(=O)CC(C3)(C)C C35450625
Cc1cc(ccc1OC)c2ccc(c3c2ccnc3)CNC(=O)NC45CC6CC(C4)CC(C6)C5 C35844642
C/C=C/[C@@H](C(=O)NC(C)(C)CC(C)(C)C)N(c1ccccc1Cl)C(=O)c2ccccc2O C36543581
CCn1c2ccccc2c3c1ccc(c3)[C@@H]4[C@@H]5CC=C[C@@H]5c6cc(ccc6N4)S(=O)(=O)Nc7ccccc7 C20684115
CC(=C)C(=O)N(c1cccc(c1)Cl)[C@H](c2cccc(c2)O)C(=O)NC(C)(C)CC(C)(C)C C36553211
CC(C)Oc1ccccc1/C=C/2\CCCC3=C2OC(=C([C@@H]3c4ccccc4OC(C)C)C#N)N C39324370
CC(C)(C)[C@@H]1C/C(=C\c2ccc(cc2)OC)/C3=C(C1)[C@H](C(=C(O3)N)C#N)c4ccc(cc4)OC C39324419
Cc1cc(c(c(c1)c2c3c([nH]n2)C(=O)N([C@H]3c4ccc(cc4)C(C)(C)C)Cc5ccccc5Cl)O)C C39912428
C[C@H](CCCC(C)C)[C@@H]1CC[C@@H]2[C@]1(CC[C@@H]3[C@@H]2C/C(=N\O)/[C@@]4([C@]3(CC[C@@H](C4)OC(=O)C)C)O)C C44676122
Cc1cc(cc(c1)C(=O)NC(=S)Nc2ccc3c(c2)nc(o3)c4cc(ccc4Cl)Br)C C22839315
CCNC(=S)N/N=C/c1cc(c(c(c1)Br)OCc2ccc(cc2Cl)Cl)OC C59536788
c1cc(c(cc1NC(=O)c2ccc(o2)c3ccc(cc3Cl)Cl)c4ccc(o4)CO)Cl C20139946
CCc1ccccc1NC(=S)N/N=C\2/c3cc(ccc3N(C2=O)Cc4ccccc4C)Br C03043010
C[C@]12CCC[C@]([C@H]1CCC(=C)[C@@H]2CCc3ccoc3C[NH+](C)C)(C)C(=O)OC C04044544
CCOC(=O)c1c(c2cccc(c2[nH+]c1SC)Cl)N3CCCCC3 C04363406
CC(C)C[NH+](Cc1cccc(c1)[N+](=O)[O-])Cc2cccn2Cc3ccc(cc3)F C04508853
c1ccc(cc1)C(c2ccccc2)[NH+]3CCN(CC3)/N=C/c4cccc(c4)Cl C02325724
CSc1ccc(cc1)/C=N/N2CC[NH+](CC2)C(c3ccccc3)c4ccccc4 C02387626
Cc1ccc(c(c1)OCC#CC[NH+]2CCN(CC2)c3ccccc3OC)C(C)C C02862971
Cc1ccc(c(c1)C)C(=O)N(CC[NH+](C)C)c2nc3c(cc(cc3s2)F)F C05121757
Cc1cc2c(cc1C)sc(n2)N(CC[NH+](C)C)C(=O)c3cccc(c3)SC C05152637
CC(C)c1cc(n2c(n1)c(cn2)c3ccccc3)N4CC[NH+](CC4)CC(=C)C C05325288
C[NH+](C)CC[C@@H](n1c2ccccc2c3c1cccc3)n4c5ccccc5nn4 C05328302
Cc1ccc(cc1)C(=O)CN(c2ccc(cc2)Br)C3=[NH+]CCCCC3 C08411374
C[NH+](Cc1ccc(cc1)Cl)Cc2nc(no2)c3cccc(c3)C(F)(F)F C09955880
C[NH+](Cc1cccc(c1)C(F)(F)F)Cc2nc(no2)c3ccc(cc3)Cl C11839797
Cc1c(nc(o1)c2cccc(c2)Cl)C[NH+](C)[C@@H](C)c3cccc(c3)OC C12298055
CC[C@H]1CCCC[NH+]1Cc2nc(no2)C(c3ccccc3)c4ccccc4 C12315431
Cc1cc(c(cc1OC)C)c2nc(c(o2)C)C[NH+](C)C[C@H]3Cc4ccccc4O3 C12704897
CCOC(=O)c1c(c2c(cccc2s1)F)C[NH+](C)Cc3c(ccs3)C C14014079
Cc1cc(cc(c1)/[NH+]=c\2/n(c(c(s2)C(=O)C)C)CCCN3CCOCC3)C C05299021
Cc1cc([nH+]c2c1cc(cc2)SC)N3CCN(CC3)C/C=C/c4ccccc4 C23634173
C[C@@H](c1ccc(cc1)F)[NH+](C)Cc2nc(no2)c3ccc(cc3)C(F)(F)F C25313424
Cc1ccc(cc1)N(CC(=O)c2ccc(cc2)Br)C3=[NH+][C@@H](CS3)C C27027111
CC(C)C[NH+](Cc1ccc(cc1)F)Cc2cc(=O)n3c4c(sc3n2)CCCC4 C33068903
CCCCSc1nc(c2c(c(sc2n1)C)CC)N3CC[NH+](CC3)CCC C34761341
CC(=C)C[NH+]1CCN(CC1)c2c3c(csc3nc(n2)SC)c4ccccc4 C34774075
COc1cccc(c1OC)[C@@H]2c3cccn3CCC[NH+]2Cc4ccccc4Cl C35790921
CC[NH+](CC(=O)N1[C@@H](CC(=N1)c2cc(ccc2C)C)c3ccccc3F)C(C)C C36343046
CC[NH+](CC)CC(=O)N1[C@@H](CC(=N1)c2ccccc2Cl)c3cc(ccc3C)C C36344552
COc1ccccc1[C@@H]2c3cccn3CCC[NH+]2Cc4ccccc4C(F)(F)F C36347726
CCC[NH+](CCC)CN1C[C@@H](OC1=O)Cn2c3ccccc3c4c2cccc4 C27573096
CC[NH+](CC)CCN(c1nc2cc(cc(c2s1)C)C)C(=O)C3CCCC3 C36641419
CC(C)(C)c1ccc(cc1)[C@H]2[NH+]=NC(=S)N2/N=C/c3cccc(c3)OC C38905869
CCOc1ccc(cc1)[C@@H]2[NH+]=NC(=S)N2/N=C/c3c(cccc3Cl)Cl C38989515
CC(C)Oc1cccc(c1)[C@H]2[NH+]=NC(=S)N2/N=C/c3c(cccc3Cl)F C38999807
CCCCN(C[C@@H]1C=c2cc(ccc2=[NH+]C1=O)C)S(=O)(=O)c3ccc(cc3)C C39000388
CCOc1cccc(c1)[C@H]2[NH+]=NC(=S)N2/N=C/c3c(cccc3Cl)Cl C39000515
COc1cccc(c1)[C@H]2[NH+]=NC(=S)N2/N=C/c3ccc(cc3)c4ccccc4 C39016978
Cc1ccccc1N(C[C@H]2C=c3ccccc3=[NH+]C2=O)C(=O)c4ccccc4OC C39021141
c1ccc(cc1)[C@H](C(=O)c2ccccc2)SC3=N[C@H]4C(=c5ccccc5=[NH+]4)N=N3 C39356144
Cc1ccccc1OCc2nc3cc(ccc3n2CCC[NH+](C)C)C(F)(F)F C40404000
C=CC[NH+](CC(=O)N1[C@H](CC(=N1)c2ccccc2)c3ccccc3)C4CCCC4 C40409378
CCc1ccc(cc1)c2nnc(o2)C[NH+]3CCN(CC3)c4cc(ccc4C)Cl C40946150
CCc1cc2c(nc(nc2s1)CC)N3CC[NH+](CC3)Cc4ccccc4Cl C41090141
C[C@H](c1ccccc1OC)[NH+](C)Cc2csc(n2)c3ccc(cc3OC)OC C46531192
CC(C)C[NH+](CC(C)C)Cn1c(=O)c2ccccc2c(n1)c3ccccc3 C29502233
C[C@H]1C(=c2ccccc2=[NH+]1)C(=O)[C@H](C)OC(=O)C3(CCCC3)c4cccc(c4)F C39945080
CCCCN(C)C(=O)[C@@H]1C(=c2ccccc2=[NH+]1)Sc3ccc(cc3)Cl C63530309
Cc1cn2c(=O)cc([nH+]c2s1)CN(Cc3ccc(cc3)C(C)C)CC(C)C C33069034
CCOc1cccc(c1)[C@@H]2N=[NH+]C(=S)N2/N=C/c3ccc(cc3)C(F)(F)F C39007373
CCOc1cccc(c1)[C@H]2N=[NH+]C(=S)N2/N=C/c3ccc(cc3)C(F)(F)F C39007374
Cc1ccc(cc1)CN(Cc2ccccc2)Cc3cc(=O)n4ccc(cc4[nH+]3)C C64590850
CCOc1ccccc1N2CC[NH+](CC2)Cc3cccc(c3Cl)Cl C01227717
COc1ccccc1N2CC[NH+](CC2)Cc3cc(cs3)Br C00755628
Cc1cccc(c1C)N2CC[NH+](CC2)Cc3c4ccccc4ccc3OC C01226098
CC(C)C[NH+](CC=C)CC(=O)N1CCS[C@H]1c2ccccc2Cl C04782432
C[NH+](C)/C=C/c1c(c(ns1)SCc2ccc(cc2Cl)Cl)C#N C03015861
C[NH+](Cc1ccc(c(c1)Cl)Cl)Cn2c(=O)c3ccccc3cn2 C08877664
C[C@H]1C[C@@H](C[NH+](C1)Cc2nc(no2)c3cccc(c3)C(F)(F)F)C C10035746
C[C@@H](c1ccccc1)[NH+](C)CCS(=O)(=O)c2cc(ccc2Cl)Cl C11289538
Cc1c(nc(o1)c2cccs2)C[NH+](C)Cc3ccccc3C(F)(F)F C11873240
CC[C@H]1c2cccn2CC[NH+]1Cc3c(oc(n3)c4cccc(c4)C)C C12004496
CC[NH+](CC)[C@@H]1CCN(C1)C(=O)c2c(c3ccc(c(c3o2)C)C)C C12195240
CC[NH+](CC)[C@H]1CCN(C1)C(=O)c2c(c3ccc(c(c3o2)C)C)C C12195247
c1ccc(c(c1)c2cncnc2[C@H]3CCC[NH+](C3)C[C@@H]4CCC=CC4)Cl C12282306
Cc1c(nc(o1)c2ccc(cc2)C(F)(F)F)C[NH+](CC=C)CC#C C12456092
CC(C)(C)C(=O)N1CC[C@@H](C1)C2CC[NH+](CC2)Cc3cccc(c3F)F C12745144
Cc1cccc(c1)c2cccc(c2)N3CCC(CC3)[NH+]4CC[C@@H](C4)COC C19145321
CCN1CC[NH+](CC1)C2CCN(CC2)c3cccc(c3)c4cccc(c4)C C19229282
C[C@@H](c1ccc(c(c1)F)F)[NH+](C)Cc2coc(n2)c3ccc(cc3)Cl C23355984
Cc1cc2nn(c(=S)n2c3c1cccc3)C[NH+](C4CCCC4)C5CC5 C24656113
C[C@@H](C(C)(C)C)[NH+](C)Cn1c2ccc(cc2oc1=O)Br C29539584
CCCSc1nc(c2c3c(sc2n1)CCC3)N4CC[NH+](CC4)C C34757095
Cc1ccc(c(c1)C)C[NH+]2CCCn3cccc3[C@@H]2c4ccccc4OC C35790549
C[C@H](c1nc2cc(ccc2n1CC(C)(C)C[NH+](C)C)Br)Cl C36909408
C[C@H]1C(=O)N(CC[NH+]1Cc2ccc(cc2F)F)c3ccc(cc3)C(C)C C37275558
C[C@H]1C(=O)N(CC[NH+]1Cc2c(cccc2F)F)c3ccc(cc3)C(C)(C)C C37519608
CCC(=O)N(C[C@@H]1C=c2cccc(c2=[NH+]C1=O)C)c3ccc(cc3C)C C38889325
CCc1ccc(cc1)/C=N/N2[C@@H]([NH+]=NC2=S)c3ccc(cc3)Cl C38904172
Cc1ccc(cc1)[C@@H]2[NH+]=NC(=S)N2/N=C/c3ccc(cc3)C(C)C C38917733
c1ccc(cc1)/C=C/C=N/N2[C@@H]([NH+]=NC2=S)c3ccccc3 C38936283
c1ccc(cc1)/C=C/C=N/N2[C@H]([NH+]=NC2=S)c3ccccc3 C38936284
Cc1ccc(cc1)C(=O)OC[C@H]2C=c3cc(ccc3=[NH+]C2=O)C C38959771
Cc1ccc2=[NH+]C(=O)[C@H](C=c2c1)CN(C(C)C)C(=O)C3CCCCC3 C38971143
C/C(=C\c1ccccc1)/C=N/N2[C@@H]([NH+]=NC2=S)c3ccccc3Cl C39012714
c1cc(cc(c1)Oc2c(cc(cn2)C(F)(F)F)Cl)[C@@H]3C=CN=[NH+]3 C39323212
c1cc(cc(c1)Oc2c(cc(cn2)C(F)(F)F)Cl)[C@H]3C=CN=[NH+]3 C39323213
c1ccc(c(c1)C[NH+]2CCC(CC2)C3=NN=C[C@@H]3c4cccc(c4)F)Cl C39360265
Cc1cccc(c1)[C@H]2C=NN=C2[C@H]3CCC[NH+](C3)Cc4cccc(c4F)F C39543709
CCc1cc2c(nc(nc2s1)c3ccccc3)N4CC[NH+](CC4)CC C41090387
CC(C)[C@H](C[NH+](C)C)n1c2ccc(cc2nc1CCCl)Br C49223149
Cc1cccn2c1[nH+]c(cc2=O)CN(C)[C@H](C)c3ccc(cc3)Cl C40063179
C[C@@H]1CCC[NH+](C1)[C@@H](C)c2nc(no2)c3cccc(c3)C(F)(F)F C58595565
C[C@@H](c1ccccc1Cl)[NH+](CC(=O)N(C(C)C)C(C)C)C2CC2 C59334139
CC[NH+](CC)C[C@@H](C)n1c2ccc(cc2nc1CCCl)Br C41679236
CC1CC[NH+](CC1)C[C@@H]2CCCN(C2)C(=O)CCc3cc(ccc3F)F C60275657
CC(C)c1ccc(cc1)C[NH+]2CCN(CC2)c3c(cc(cn3)C#N)Cl C60372186
c1ccc(cc1)C2=c3ccccc3=[NH+]C(=O)[C@@H]2C(=O)/C=C/c4ccc(cc4)F C04726081
c1ccc2c(c1)C(=O)N(C2=O)CCCC3=c4cc(ccc4=[NH+]C3)Cl C63354590
Cc1ccc(cc1)[C@H]2N=[NH+]C(=S)N2/N=C/c3ccc(cc3)SC C38925601
CC(C)(C)c1ccc(cc1)[C@H]2N=[NH+]C(=S)N2/N=C/c3ccccc3 C38936341
C[NH+](Cc1cc(=O)n2ccccc2n1)C3CCC(CC3)c4ccccc4 C64798756
CCCc1cc2c(cc1OC(=O)[C@@H](CC(C)C)[NH3+])occ(c2=O)c3ccccn3 C01809682
CC[NH+]1CCc2c(sc(c2C(=O)OCC)NC(=O)Nc3ccccc3F)C1 C08327576
Cc1cc(c(cc1OC)C)C[NH+]2CCC(CC2)[C@]3(C(=O)NC(=O)N3)CCC(C)C C12213907
Cc1ccc(c(c1)NC(=O)CNC(=O)C[NH+](C)[C@@H](C)c2ccc(cc2)F)OC C14196792
CCn1c2c(c(n1)C(=O)NCc3ccncc3)C[C@@H](CC2)[NH2+]C4CCCCCCC4 C14539158
C[C@@H](c1cccs1)[NH2+]C2CCN(CC2)c3ccc(cc3)NC(=O)c4cnccn4 C15003519
CC[NH+](CC)[C@@H](CNC(=O)Cc1c2ccccc2c(=O)[nH]n1)c3ccccc3Cl C18015896
Cc1cc(cc(c1)C2(CCOCC2)CNC(=O)C[C@@H]3C(=O)NCC[NH+]3C(C)C)C C19569537
CCOC(=O)C1=C(NC(=O)N[C@@H]1c2ccc(cc2)C)C[NH+]3C[C@@H](C[C@@H](C3)C)C C20560266
Cc1ccc2c(c1)cc(c(=O)[nH]2)CN(CC[NH+](C)C)C(=O)NC3CCCCC3 C01353011
CC1CC[NH+](CC1)[C@H](CNC(=O)NC[C@@H]2COc3ccccc3O2)c4cccs4 C29655181
Cc1ccc(cc1)c2cn(/c(=N/C(=O)C[NH2+]Cc3ccco3)/[nH]2)c4ccc(cc4)C C35667426
C=CCn1c(cc(=O)[nH+]c1SCC(=O)N(c2ccccc2)c3ccccc3)N C01119797
CCOc1cc2c(cc1OCC)-n3cccc3[C@H]([NH2+]C2)c4ccc(c(c4)O)OC C04192044
CCc1cc(c(s1)NC(=O)c2ccco2)[C@@H](c3cccnc3)Nc4cccc[nH+]4 C38547814
c1cc(oc1)[C@@H](CNC(=O)Nc2cccs2)[NH+]3CCN(CC3)c4ccc(cc4)F C38597995
C[NH+](C)[C@@H](CNC(=O)Nc1cccc(c1)Cn2cccn2)c3ccccc3Cl C44248110
CCCCn1c(c([nH+]c1SCC(=O)NC(=O)Nc2cccc(c2C)C)C)C C45898092
Cc1cccc(c1)N2CC[NH+](CC2)CCNC(=O)c3cc([nH]n3)c4ccc(cc4)F C46729122
CC[NH+](CC)Cc1ccccc1NC(=O)N2CCN(CC2)c3ccccc3O C47568470
CCOc1ccc(cc1OCC)[C@H](C)[NH2+]Cc2[nH]c(=O)c3cc(ccc3n2)Cl C49580917
CCC[C@H](C)NC(=O)[C@@H]1CCC[NH+](C1)[C@@H](C)C(=O)Nc2cc(ccc2OC)C C51053576
Cc1cc(ccc1NC(=O)N2CC[NH+](CC2)CCC(C)C)C(=O)NCC(C)C C51646303
C[C@@H]1C[C@H](C[NH+](C1)C(C)(C)CNC(=O)Nc2ccccc2Cn3cccn3)C C54408167
CC[NH+]1CCN(CC1)c2ccc(c(c2)C)N[C@@H](C)C(=O)N[C@@](C)(C#N)C(C)C C56170272
CCNS(=O)(=O)c1ccc(c(c1)C(=O)NCC2(CCCCCC2)[NH+](C)C)C C24583602
Cc1cc(c(c(c1)C)c2csc(n2)NC(=O)C[NH+](C)CC(=O)NC(C)C)C C14072633
Cc1cc(c(cc1C)c2csc(n2)NC(=O)C[NH+](C)CC(=O)NC(C)C)C C14072646
CCOc1ccc(cc1OC)[C@H](C)[NH2+][C@H](C)C(=O)Nc2cccc3c2cccn3 C47608691
C[C@@H](c1cccc(c1)C(F)(F)F)[NH+](CC(=O)NC(=O)NCc2ccco2)C3CC3 C59578048
C[C@H](c1cccc(c1)C(F)(F)F)[NH+](CC(=O)NC(=O)NCc2ccco2)C3CC3 C59578051
C[NH+](C)CCN(Cc1cccc(c1)F)C(=O)NCc2ccc(cc2)c3ccn[nH]3 C62487804
Cc1ccc2=[NH+]CC(=c2c1)CCNC(=O)c3cc(c(cc3OC)NC(=O)C)Cl C63217283
C[C@H](C(=O)NCCC1=c2ccccc2=[NH+]C1)Sc3[nH]c(=O)c4ccccc4n3 C63272849
Cc1ccc(cc1)N2[C@H](C(=CN2)C(=O)NCCC3=c4ccccc4=[NH+]C3)n5cccc5 C63567320
C[C@@H]1C(=C(NO1)C)COc2ccc(cc2)C(=O)NCCC3=c4ccccc4=[NH+]C3 C63827962
CCCCNC(=O)[C@H]1[C@@H](c2c(ncnc2S1)NCCC3=c4ccccc4=[NH+]C3)C C64045380
CC(C)[C@H](c1ccc2c(c1)OCCO2)NC(=O)NCCC3=c4ccccc4=[NH+]C3 C64185844
c1ccc2c(c1)cc(o2)[C@@H]3C=C(NO3)CC(=O)NCCC4=c5ccccc5=[NH+]C4 C64403598
CC(C)CC(=O)N1CCC(CC1)NC(=O)NC[C@H](C2CCCCC2)[NH+](C)C C50109922
CC[NH+]1CCN(CC1)c2ccc(c(c2)C)NC(=O)NCc3ccc(c(c3)OC)C C54382640
CC(C)[NH+]1CC[C@@H](C1)CNC(=O)Nc2cccc(c2Oc3cccnc3)Cl C65519768
Cc1ccc(c2c1c(c(o2)C(=O)Nc3cccc(c3)C(=O)NCC[NH+](C)C)C)C C65755987
C[C@H](CCc1ccc(cc1)O)NC(=O)N(C)C2CC[NH+](CC2)C3CCOCC3 C66176570
CC[NH+](CC)C1CCN(CC1)CC(=O)NC(=O)NC23CC4CC(C2)CC(C4)C3 C66543288
CCC[C@@H](C)NC(=O)[C@@H](C)[NH+]1CCCN(CC1)C(=O)Nc2cccc(c2)Cl C66830731
C[C@@H]1CCCC[NH+]1[C@@H](C)CNC(=O)N2CCC(CC2)NC(=O)CC3CCCC3 C66909032
CCC[NH+]1Cc2cccc(c2C1)N[C@H](C)C(=O)c3c(c(c([nH]3)C)C(=O)OC)C C66968627
CC1CC[NH+](CC1)[C@@H](C)CNC(=O)C[C@@H](C)NS(=O)(=O)c2ccc(cc2)F C67272396
CC1CC[NH+](CC1)[C@@H](C)CNC(=O)C[C@H](C)NS(=O)(=O)c2ccc(cc2)F C67272401
CCC(C)(C)n1c(nnn1)[C@H](c2ccc(cc2)C)[NH+]3CCN(CC3)c4ccccc4F C04855062
COc1cc2c(cc1OC)[C@@H]([NH+](CC2)Cc3cc(on3)c4ccco4)c5cccs5 C08918726
C[NH+](C)CCN(c1nc2c(ccc(c2s1)OC)OC)C(=O)c3ccc(s3)Cl C09604180
Cc1c(nc(o1)c2ccc(c3c2cccc3)OC)C[NH+](Cc4ccccn4)C[C@H]5CCCO5 C11666925
CC[C@@H](C)c1ccc(cc1)S(=O)(=O)N2CC[NH+](CC2)Cc3cn4cc(ccc4n3)C C06657898
Cc1ccc(cc1)N2CC[NH+]([C@H](C2)C)Cc3cnc(n3CCC(C)C)S(=O)(=O)C(C)C C12304889
Cc1ccc(o1)[C@H](C)CC[NH+]2CCC3(CC2)C(=O)N(C(=O)N3CCC(C)C)C(C)C C14531782
CC(C)(C)C[NH+]1CCC2(CC1)C(=O)N(C(=O)N2CCOC)Cc3cccc4c3cccc4 C14534089
CCC[C@@H](C)[NH+]1CCN(CC1)C(=O)C2CCN(CC2)c3ccc(nn3)c4cccs4 C15734844
C#C[C@H]1CN2CC[C@H]1C[C@@H]2C[NH+](Cc3ccc4c(c3)OCO4)Cc5ccc6c(c5)OCO6 C20462735
Cc1ccccc1n2c(nnn2)[C@@H](c3ccccc3)[NH+](C)Cc4ccc(o4)Br C22077947
C[NH+](C)CCN1CCN(CC1)c2c3c(csc3nc(n2)c4ccccn4)c5ccccc5 C22801279
Cc1ccc2c(cc(=O)oc2c1)CN3CC[NH+](CC3)[C@@H](c4ccc(cc4)Cl)C(=O)OC C29820887
CC[NH+]1CCN(CC1)c2c3c4c(sc3nc(n2)SCC(=O)N(CC)CC)CCCC4 C34756559
CCN(CC)C(=O)C[NH+]1CCN(CC1)c2c3c4c(sc3nc(n2)SCC=C)CCC4 C34757173
CCCSc1nc(c2c(c(sc2n1)C)CC)N3CC[NH+](CC3)CC(=O)N4CCCC4 C34761093
CCN(CC)C(=O)C[NH+]1CCN(CC1)c2c3c(csc3nc(n2)SC)c4ccccc4 C34774097
C=CCSc1nc(c2c(csc2n1)c3ccccc3)N4CC[NH+](CC4)CC(=O)N5CC5 C34774259
C[NH+](C)CCN1[C@H](c2c(=O)c3cc(ccc3oc2C1=O)Cl)c4ccc(cc4)OCC=C C35486839
C[NH+](C)Cc1nc(c2c3c(sc2n1)CCCC3)N4CCN(CC4)C(=O)CCC5CCCC5 C35524726
c1cc(ccc1c2nc(on2)C[NH+]3CCN(CC3)c4ccc(cn4)C(F)(F)F)C(F)(F)F C37143131
CCCN(Cc1c(noc1N2CC[NH+](CC2)C)c3ccc(cc3)F)C(=O)CC(C)(C)C C37503448
CC[NH+](CC)CCN(c1nc2c(ccc(c2s1)C)C)C(=O)c3cc(n(n3)C(C)C)C C38508942
CCCOc1cccc(c1)[C@H]2c3c(=O)c4cc(c(cc4oc3C(=O)N2CC[NH+](C)C)C)Cl C38714464
CCc1ccc2c(c1)c(=O)c3c(o2)C(=O)N([C@@H]3c4cccc(c4)OCC=C)CC[NH+](C)C C38728278
Cc1cc(cc2c1nc(s2)N(CC[NH+](C)C)C(=O)Cc3ccc(c(c3)OC)OC)Cl C38837652
Cc1ccccc1N(C[C@H]2C=c3ccccc3=[NH+]C2=O)C(=O)c4ccc(c(c4)OC)OC C38889079
Cc1ccc(cc1C)N(C[C@H]2C=c3ccccc3=[NH+]C2=O)C(=O)c4ccc(c(c4)OC)OC C38917419
Cc1ccc2=[NH+]C(=O)[C@H](C=c2c1)CN(c3ccccc3OC)C(=O)c4cccc(c4)OC C38926263
Cc1ccccc1N(C[C@H]2C=c3cc(ccc3=[NH+]C2=O)OC)S(=O)(=O)c4ccccc4 C38984702
Cc1cccc(c1)N(C[C@@H]2C=c3cc(ccc3=[NH+]C2=O)OC)S(=O)(=O)c4ccccc4 C38994238
COc1ccc2=[NH+]C(=O)[C@H](C=c2c1)CN(c3ccccc3)S(=O)(=O)c4ccccc4 C39007615
COc1ccc2=[NH+]C(=O)[C@H](C=c2c1)CN(C3CCCCC3)S(=O)(=O)c4ccccc4 C39011909
CCOc1ccc(cc1)[C@H]2[NH+]=NC(=S)N2/N=C/c3ccc(c(c3)Br)OC C39016667
CCOc1ccc2=[NH+]C(=O)[C@@H](C=c2c1)CN(C3CCCC3)S(=O)(=O)c4ccc(cc4)C C39325471
CCOc1ccc2=[NH+]C(=O)[C@H](C=c2c1)CN(C3CCCC3)S(=O)(=O)c4ccccc4 C39325538
C[C@H]1C(=c2ccccc2=[NH+]1)C(=O)[C@@H](C)Sc3nnc(n3CCOC)c4ccc(cc4)Cl C39560615
CC(C)[NH+](C)CC1CCN(CC1)C(=O)c2cc(n(n2)c3ccc(cc3)Cl)c4ccco4 C39563876
CCOc1ccc2=[NH+]C(=O)[C@@H](C=c2c1)CN(c3ccc(cc3C)C)C(=O)c4ccncc4 C39928516
CCOc1ccc(cc1)[C@@H]2c3c(=O)c4cc(c(cc4oc3C(=O)N2CC[NH+](C)C)C)Cl C40561012
Cc1cc2c(cc1Cl)c(=O)c3c(o2)C(=O)N([C@H]3c4ccc(cc4)OC(C)C)CC[NH+](C)C C40561026
Cc1cccc(c1C)N2CC[NH+](CC2)Cc3c(oc(n3)c4ccc(c(c4)OC)OC)C C40962160
Cc1cccn2c1[nH+]c(cc2=O)CN(C)Cc3cn(nc3c4ccccc4)c5ccccc5 C32547960
CC[NH+](CC)[C@H](C)CCN1C(=O)c2cc3ccccc3n2CC(=N1)c4ccc(cc4)OC C57740512
Cc1ccc(cc1C)c2c(cn(n2)c3ccccc3)CN(C)Cc4cc(=O)n5ccsc5[nH+]4 C27375678
CCCCCN1CC(=O)N2[C@H](C1=O)CC3=c4ccccc4=[NH+][C@H]3[C@@H]2c5ccccc5OCC C63140257
Cc1ccc(cc1)n2c(nnn2)S[C@H](c3ccccc3)C(=O)C4=c5ccccc5=[NH+]C4 C39940864
C[C@H]1C(=c2ccccc2=[NH+]1)C(=O)CSc3nnc(n3CC=C)c4ccccc4OC C40016942
CC1=c2cc(ccc2=[NH+][C@H]1C(=O)N3CCC[C@@H](C3)C(=O)c4cccc(c4)OC(C)C)OC C64015191
CCOc1cccc(c1)[C@H]2[C@H]3C(=c4ccccc4=[NH+]3)CCN2C(=O)c5ccc(c(c5)OC)OC C64568114
Cc1cccc(c1n2c(nnn2)[C@@H](c3ccc(cc3)Cl)[NH+](C)Cc4ccccc4)C C04525141
c1cc(cc(c1)C#N)C[NH+]2C[C@@H]3C[C@H](C2)c4ccc(c(=O)n4C3)c5ccc(cc5)OC(F)(F)F C05415046
Cc1cc(c(cc1S(=O)(=O)N2CC[NH+](CC2)C(c3ccccc3)c4ccccc4)C)OC C02998898
CC[NH+](CC)CCCN1[C@H](c2c(=O)c3cc(ccc3oc2C1=O)Cl)c4ccc(cc4)Cl C02890290
CC1(Cc2c(c([nH+]c(c2C#N)SC(c3ccccc3)c4ccccc4)N5CCOCC5)CO1)C C02334152
Cc1cc2c(cc1Cl)c(=O)c3c(o2)C(=O)N([C@@H]3c4ccc(cc4)C(C)C)CC[NH+](C)C C09328216
C[NH+](C)CCN(c1nc2c(ccc(c2s1)Cl)OC)C(=O)c3ccc4c(c3)CCCC4 C09452360
Cc1ccc(c2c1sc(n2)N(CC[NH+](C)C)C(=O)c3ccc(cc3)Br)OC C10066229
COc1cc(cc2c1OCC[NH+](C2)Cc3cccn3c4ccccn4)c5ccc(cc5)SC C12028265
C[NH+](Cc1ccc(cc1Cl)Cl)Cn2c(=S)n(c(n2)c3ccncc3)c4ccccc4 C13098080
Cc1c(c2ccccc2n1C)C[NH+]3CCC[C@H](C3)N4CCN(CC4)c5ccccc5OC C19720475
Cc1c(c2ccccc2n1C)C[NH+]3CCC[C@@H](C3)N4CCN(CC4)c5ccccc5OC C19720476
CC(C)(C)[NH+]1C[C@@]2(CN(C[C@](C1)(C2=O)c3ccc(cc3)OC)C(C)(C)C)c4ccc(cc4)OC C20444103
Cc1ccc(cc1)c2cccc3c2nc(cc3)N4CC[NH+](CC4)Cc5ccccc5S(=O)(=O)C C24894400
Cc1cc[nH+]c(c1)N2CCN(CC2)CCc3c4cccc5c4n(c3c6ccc(cc6)OC)CCC5 C13740417
C[NH+](C)CCCN1[C@@H](c2c(=O)c3ccc4ccccc4c3oc2C1=O)c5ccc(cc5)Cl C33544159
CCc1c(sc2c1c(=O)n(c(n2)N3CC[NH+](CC3)Cc4cc(ccc4C)C)CC(C)C)C C34749187
CC[NH+](CC)CCN1[C@@H](c2c(=O)c3cc(ccc3oc2C1=O)C)c4ccc(c(c4)Cl)Cl C35486142
CC[NH+](CC)CCN1[C@H](c2c(=O)c3cc(ccc3oc2C1=O)C)c4ccc(cc4)C(C)C C35486205
C[C@H](C(=O)N1[C@H](CC(=N1)c2ccc(cc2)Cl)c3ccco3)[NH+]4CCC[C@@H](C4)C(F)(F)F C35600941
c1cc(c(c(c1)Cl)Cl)C[NH+](Cc2ccc(cc2)F)Cc3nc(co3)C(=O)N4CCCCC4 C35710283
C[C@H](c1ccccc1)[NH+](Cc2ccc(cc2Cl)Cl)Cc3nc(co3)C(=O)N4CCCCC4 C35711436
C[C@@H](c1ccccc1)[NH+](Cc2ccc(c(c2)Cl)Cl)Cc3nc(co3)C(=O)N4CCCC4 C36083103
c1ccc(c(c1)[C@H]2CC(=NN2C(=O)C[NH+]3CCN(CC3)c4ccccc4F)c5ccc(cc5)F)F C36341456
CC[NH+](CC)CC(=O)N1c2cc(ccc2Sc3c1c(c(s3)C)C(=O)OCC)Cl C08453944
C[NH+](Cc1c(nc2n1cc(cc2)Cl)C(=O)N3CCc4ccccc4C3)C(C5CC5)C6CC6 C11819503
CCCC(CCC)C(=O)N1CCN(CC1)C2=[NH+]N=C(CS2)c3ccc(cc3)Cl C38552783
Cc1cccc2=C[C@@H](C(=O)[NH+]=c12)CN(c3ccccc3OC)C(=O)c4ccccc4Br C38925747
Cc1ccc(cc1)S(=O)(=O)N(CCc2cccc(c2)C)C[C@H]3C=c4cccc(c4=[NH+]C3=O)C C39325271
Cc1cccc(c1)CCN(C[C@H]2C=c3cccc(c3=[NH+]C2=O)C)S(=O)(=O)c4ccc(cc4)F C39325305
Cc1cccc2=C[C@@H](C(=O)[NH+]=c12)CN(C3CCCC3)S(=O)(=O)c4ccccc4Br C39325307
Cc1ccccc1CCN(C[C@@H]2C=c3cccc(c3=[NH+]C2=O)C)S(=O)(=O)c4ccc(cc4)F C39325406
Cc1cccc2=C[C@H](C(=O)[NH+]=c12)CN(C3CCCC3)S(=O)(=O)c4c(cc(cc4C)C)C C39325526
CC[NH+](CC)CCS[C@@H]1N=C2c3ccccc3N=C2C(=O)N1c4cc(ccc4C)C C39701683
CC(C)Sc1cccc(c1)C(=O)N(CCCn2cc[nH+]c2)c3nc4ccc(cc4s3)F C39708231
Cc1ccc2=C[C@@H](C(=O)[NH+]=c2c1)CN(Cc3ccccc3)S(=O)(=O)c4ccc(cc4)Cl C39709268
CC[NH+](CC)CCN1[C@@H](c2c(=O)c3ccc4ccccc4c3oc2C1=O)c5ccc(cc5)Cl C40555933
Cc1c(nc(o1)c2cc(ccc2OC)Br)C[NH+]3CCN(CC3)c4ccc(cc4)F C40963379
C[NH+](Cn1c(=S)n(c(n1)COc2ccccc2Cl)C3CC3)C4C5CC6CC(C5)CC4C6 C46719565
C[C@H](C(C)C)[NH+](Cc1cccc(c1)C(F)(F)F)Cc2nc(co2)C(=O)N3CCCCC3 C36069177
Cc1c(n(c([nH+]1)SCC(=O)N(Cc2ccco2)CC(F)(F)F)C3CCCCC3)C C57651690
CCCCn1c(c([nH+]c1SCc2csc(n2)N(c3ccc(c(c3)C)C)C(=O)C)C)C C23363236
CCCCCCN1CC(=O)N2[C@@H](C1=O)CC3=c4ccccc4=[NH+][C@H]3[C@@H]2c5ccc(cc5)Cl C63138407
c1ccc(cc1)CC[C@H]2[C@@H]3C(=c4ccccc4=[NH+]3)C[C@@H]5N2C(=O)CN(C5=O)CCc6ccccc6 C63139230
c1ccc(cc1)CC[C@H]2[C@H]3C(=c4ccccc4=[NH+]3)C[C@@H]5N2C(=O)CN(C5=O)Cc6ccc(cc6)Cl C63139796
Cc1cccc(c1)n2c(nnc2SCc3nc4ccccc4s3)C5=c6ccccc6=[NH+]C5 C63253551
CCC(=O)N(C)[C@@H](Cc1ccc(cc1F)F)C2CCN(CC2)C(=O)[C@H]3C=c4cc(ccc4=[NH+]3)F C64015441
c1ccc(cc1)/C=C/2\C(=O)N(C(=N2)SCC(=O)C3=c4ccccc4=[NH+]C3)c5ccc(cc5)F C64056710
COc1cccc(c1OC)[C@@H]2[C@@H]3C(=c4ccccc4=[NH+]3)CCN2C(=O)CCc5cccs5 C64103079
CCCN(Cc1ccc(cc1)OC)Cc2cc(=O)n3c(csc3[nH+]2)c4ccc(cc4)F C33268817
CCCCc1cc(=O)oc2c1cc3c(c2C)OC[NH+](C3)Cc4ccc5c(c4)OCO5 C02118966
Cc1cccc(c1C)N2CC[NH+](CC2)[C@H](c3ccc(cc3)Cl)c4nnnn4C(C)C C04855792
Cc1cccc(c1C)N2CC[NH+](CC2)[C@@H](c3ccccc3Cl)c4nnnn4C(C)C C04855869
CC[C@@H](c1nnnn1Cc2cccs2)[NH+]3CCN(CC3)c4cc(ccc4C)Cl C04856779
Cc1cc2c(cc1C)oc3c(c2=O)[C@H](N(C3=O)CC[NH+](C)C)c4ccccc4OC C09328251
CC[NH+]1CCN(CC1)C(=O)CN(c2cc(ccc2Cl)Cl)S(=O)(=O)c3ccc(cc3)C C09355965
Cc1ccc(cc1)S(=O)(=O)CC(=O)N(CC[NH+](C)C)c2nc3cc(c(cc3s2)C)C C09708058
Cc1ccc2c(c1)sc(n2)N(CC[NH+](C)C)C(=O)c3cc4c5ccccc5ccc4oc3=O C10460971
C[C@@H]1C[NH+](Cc2cc(ccc2O1)Cl)CCC(=O)N3CCN(CC3)c4ccc(cc4)C(=O)C C11881916
c1cc(cc(c1)N2CC[NH+](CC2)[C@@H](c3cccs3)c4nnnn4C5CCCC5)C(F)(F)F C12641747
c1ccc2c(c1)c(cc(n2)c3ccccn3)c4nn(c(=S)o4)C[NH+]5CCC[C@H]5c6cccs6 C13070094
c1ccc(cc1)c2nn(c(=S)n2Cc3ccc4c(c3)OCO4)C[NH+]5CCc6c(ccs6)C5 C14309641
Cc1cccc(c1)n2ccnc2C[NH+]3CCn4c(c(nc4Cc5ccccc5OC)C)C3 C14537532
Cc1ccc(cc1)C2=NN([C@@H](C2)c3ccco3)C(=O)C[NH+]4CCN(CC4)c5ccccc5F C16474001
Cc1cc2c(cc1C(C)C)c(cc(=O)o2)C[NH+](C)[C@H](C)c3ccc(cc3)n4cncn4 C17306071
c1ccc(cc1)c2nnc(o2)[C@@H](c3ccc(cc3Cl)F)N4CCN(CC4)c5cccc[nH+]5 C21366937
Cc1ccccc1n2c(nnn2)[C@@H](c3ccccc3)[NH+](C)Cc4ccc(c(c4C)C)OC C22077919
C[C@@H](c1nnc(n1c2ccc(cc2)F)S[C@H](C)C(=O)N3CCCCCC3)[NH+]4CCCCC4 C24228020
C[C@H](c1nnc(n1c2ccc(cc2)F)Sc3ccc(cn3)C#N)[NH+]4CCCCC4 C24830747
C[C@H](c1nc(no1)C(C)(C)C)[NH+]2CCN(CC2)c3c(cc(cn3)C(F)(F)F)Cl C29961060
c1cc(sc1)c2nc(on2)C[NH+]3CCN(CC3)c4c(cc(cn4)C(F)(F)F)Cl C32679078
Cc1cc(nc([nH+]1)C(C)C)N2CCN(CC2)[C@H](C)c3nc4ccccc4n3C(F)F C32879219
Cc1ccc(cc1S(=O)(=O)N2CC[NH+](CC2)C3CCCCC3)c4cc(on4)C(F)(F)F C33173390
CCCSc1nc(c2c(c(sc2n1)C)CC)N3CC[NH+](CC3)CC(=O)N(C)C C34761073
Cn1cccc1[C@H]2CC(=NN2C(=O)C[NH+]3CCN(CC3)c4ccccc4F)c5ccc(cc5)F C36341883
COc1ccc(cc1C[NH+]2CCCn3cccc3[C@@H]2c4ccc(c(c4)F)F)[N+](=O)[O-] C36348669
Cc1cc2c(cc1Cl)c(=O)c3c(o2)C(=O)N([C@@H]3c4cccc(c4)OC)CC[NH+](C)C C38714450
Cc1cc(c2c(c1)sc(n2)N(CC[NH+](C)C)C(=O)/C=C/c3ccc4c(c3)OCO4)C C36640807
c1ccc(c(c1)OCC(=O)N2CCN(CC2)C3=[NH+]N=C(CS3)c4ccc(cc4)Cl)F C38934815
Cc1ccc(c(c1)N(C[C@H]2C=c3cc(ccc3=[NH+]C2=O)OC)S(=O)(=O)c4ccccc4)C C39007016
C1CCC(C1)[NH+]2CCC(CC2)CN(C[C@H]3CCCO3)C(=O)[C@H]4C5=C(CCCC5)N=N4 C39363231
COc1ccccc1CN2C[C@@H]3C[C@H]([NH+]4[C@@]3(C2=O)CCC4)[C@H]5C=NN=C5c6cccc(c6)F C39508686
C[C@@H]1Cc2ccccc2N1C(=O)[C@@H](C)Sc3nnc(n3c4ccc(cc4)Cl)[C@@H](C)[NH+](C)C C39567352
COc1ccc(c(c1)N2C(=N/C(=C\C3=c4ccccc4=[NH+]C3)/C2=O)c5ccccc5)OC C39939878
CCc1ccc2=[NH+]C(=O)[C@@H](C=c2c1)[C@H]3c4cc(c(cc4CCN3C(=O)C(C)(C)C)OC)OC C40010532
Cc1nc2c(c3c(s2)CCC3)c(n1)Sc4nnc(n4c5ccc(cc5)F)[C@H](C)[NH+](C)C C40023357
C[NH+](C)C1(CC1)c2ccc(cc2)N3CCc4c(n(nc4C(F)(F)F)c5ccc(cc5)OC)C3=O C40894355
CC[NH+](CC)[C@@H]1CCN(C1)C2CCN(CC2)c3nc(c4cc(ccc4n3)OCC)C C20998963
Cc1c(n(c([nH+]1)SCC(=O)N([C@@H]2CCS(=O)(=O)C2)C3CCCCC3)C4CCCCC4)C C24932803
COc1cccc(c1)[C@@H]2[C@@H]3C(=c4ccccc4=[NH+]3)C[C@@H]5N2C(=O)CN(C5=O)CCC6=CCCCC6 C63137747
CCc1ccc(cc1)[C@@H]2CN3C(=O)CN(C(=O)[C@@]3([C@@H]4C2=c5ccccc5=[NH+]4)C)CCCOC C63374071
CC1=C2[C@@H](N(C(=O)[C@H]2N=N1)CCC3=c4cc(ccc4=[NH+]C3)OC)c5ccc(cc5)Br C63560799
c1ccc2=[NH+][C@@H](C(=c2c1)CC(=O)N3CCN(CC3)c4ncccn4)Sc5ccc(cc5)F C63743274
Cc1cc(ccc1OC)[C@@H]2[C@@H]3C(=c4ccccc4=[NH+]3)CCN2C(=O)CCc5cnn(c5)C C64040360
CC(C)CC1=C[C@H](N=N1)CN2CCC[C@@H](C2)[NH+]3CCc4cc(c(cc4C3)OC)OC C39387798
CN(C)c1ccc(cc1)[C@@H]2N=[NH+]C(=S)N2/N=C/c3cc(ccc3OC)Br C39012226
C[C@@H]1CC(=C(N1c2cccc(c2)F)C)C(=O)COC(=O)/C=C/[C@H]3C=c4ccccc4=[NH+]C3=O C64212660
CCn1cc(c(n1)C)CN2CCC3=c4ccccc4=[NH+][C@H]3[C@@H]2c5cccc(c5OC)OC C64609900
CC(C)c1nc(on1)c2cccnc2N3CCC[NH+](CC3)Cc4c(cccc4Cl)F C65257922
CCCc1nc(on1)c2cccnc2N3CCC[NH+](CC3)Cc4cc(ccc4C)C C65257929
CCCCc1cc(=O)oc2c1ccc3c2C[NH+](CO3)[C@@H](C)c4ccccc4 C02113802
Cc1ccccc1Cn2cccc2C[NH+](Cc3ccccc3C#N)C4CCCCC4 C04929249
Cc1ccc(c(c1)N2CCN(CC2)c3cc(c4cc(cc(c4[nH+]3)OC)OC)C)C C04982246
C[NH+]1CC[C@](C1)(CCOC)CN2c3ccccc3Sc4c2cc(cc4)Cl C05052995
Cc1ccc(cc1)Cn2cccc2C[NH+](Cc3ccccc3C#N)C4CCCCC4 C05091468
Cc1ccc(cc1)[C@H]2c3ccccc3OC(=C2C[NH+](C)C)c4ccccc4OC C01405939
C[NH+](C)CC1=C(Oc2ccccc2[C@@H]1c3ccc(cc3)F)c4ccccc4OC C01405945
C[NH+]1CCc2cc(c(cc2[C@@H]1Cc3c4ccccc4cc5c3cccc5)OC)OC C05812918
Cc1ccc(c(c1)CC(=O)N(CC[NH+](C)C)c2nc3ccc(cc3s2)Cl)C C10698279
Cc1c(nc(o1)c2ccc(cc2)C(F)(F)F)C[NH+](C)[C@@H](C)c3cccs3 C12304251
CC(C)(C)[C@H](/C=C\c1ccc(cc1Cl)Cl)n2c(nnn2)C(C)(C)[NH+](C)C C12381203
Cc1ccsc1C[NH+](C)Cc2c(oc(n2)c3ccc(cc3)C(F)(F)F)C C12835393
c1cc(cc(c1)C(F)(F)F)c2cncnc2C3CC[NH+](CC3)C[C@H]4CCC=CC4 C15068905
Cc1c(nc(o1)c2ccc(cc2)C(F)(F)F)C[NH+](C)C[C@@H]3Cc4ccccc4O3 C15074183
C[NH+](C)CCCCN1c2ccccc2Sc3c1cc(cc3)N=[N+]=[N-] C16958795
c1ccc(cc1)/[NH+]=c\2/n(c(cs2)c3cccc(c3)[N+](=O)[O-])c4ccccc4 C04336279
CC(C)CSc1nc(c2c3c(sc2n1)CCCC3)N4CC[NH+](CC4)CC=C C34756169
CCCCSc1nc(c2c3c(sc2n1)CCC3)N4CC[NH+](CC4)CC(=C)C C34757257
CCC[NH+]1CCN(CC1)c2c3c4c(sc3nc(n2)SCC(C)C)CCC4 C34757307
Cc1c(sc2c1c(nc(n2)SCC(C)C)N3CC[NH+](CC3)CC=C)C C34758691
Cc1c(sc2c1c(nc(n2)SCC(C)C)N3CC[NH+](CC3)CC(=C)C)C C34758693
CC(C)CC(=O)N1C[C@H]([C@H](C1)c2cccc(c2)F)C[NH+]3CCc4ccccc4C3 C35886230
Cc1ccc(cc1)[C@@H](c2nnnn2C3CCCCC3)[NH+](C)C4CCCCC4 C00883923
CN(C)c1ccc(cc1)[C@H]2CC(=Nc3n2cc([nH+]3)c4ccccc4)c5ccccc5 C05072420
Cc1ccc(c(c1)C)N(C[C@H]2C=c3ccc(cc3=[NH+]C2=O)C)C(=O)c4ccccc4 C38890828
Cc1ccc(cc1)[C@@H]2[NH+]=NC(=S)N2/N=C/c3ccc(cc3)C(C)(C)C C38917585
Cc1ccc(c(c1)C)N(C[C@@H]2C=c3cc(ccc3=[NH+]C2=O)C)C(=O)c4ccccc4 C38925645
Cc1ccc2=[NH+]C(=O)[C@@H](C=c2c1)CN(c3ccccc3)C(=O)c4ccccc4Cl C38925789
Cc1ccc2=[NH+]C(=O)[C@H](C=c2c1)CN(c3ccccc3)C(=O)c4ccccc4Cl C38925790
CC(C)(C)c1ccc(cc1)/C=N/N2[C@@H]([NH+]=NC2=S)c3ccc(cc3)Cl C38932104
CC(C)(C)c1ccc(cc1)[C@@H]2[NH+]=NC(=S)N2/N=C/C=C/c3ccccc3OC C38932784
Cc1ccc2=C[C@@H](C(=O)[NH+]=c2c1)CN(c3cc(ccc3C)C)C(=O)c4ccccc4 C38932849
COc1ccc2ccccc2c1/C=N/N3[C@@H]([NH+]=NC3=S)c4cccc(c4)Cl C38994931
Cc1cccc(c1)[C@@H]2[NH+]=NC(=S)N2/N=C/c3ccc(cc3)c4ccccc4 C39007626
c1ccc(cc1)c2ccc(cc2)/C=N/N3[C@H]([NH+]=NC3=S)c4cccc(c4)Cl C39015592
CC(C)(C)c1ccc(cc1)[C@H]2[NH+]=NC(=S)N2/N=C/c3ccc(cc3)Cl C39015980
CCCC/[NH+]=C/1\N(Cc2cc3cc(c(cc3nc2S1)C)C)Cc4cccs4 C04858990
CCC/[NH+]=C/1\N(Cc2cc3cc(c(cc3nc2S1)C)C)CCc4ccccc4 C04858993
C[C@H](c1ccccc1Cl)[NH+](C)Cc2nc(no2)c3ccc(cc3)Cl C59389720
c1ccc(cc1)C/[NH+]=C/c2ccccc2Oc3ccc(cc3[N+](=O)[O-])C(F)(F)F C59500331
CCOc1ccccc1/C=N/N2[C@@H](N=[NH+]C2=S)c3ccc(cc3Cl)Cl C38827528
CCOc1ccc(cc1)/C=N/N2[C@@H](N=[NH+]C2=S)c3ccc(cc3Cl)Cl C38891364
c1ccc(cc1)c2ccc(cc2)/C=N/N3[C@H](N=[NH+]C3=S)c4ccc(cc4)Cl C38903769
Cc1cccc(c1)/C=N/N2[C@H](N=[NH+]C2=S)c3ccc(cc3)C(C)(C)C C38905805
CCOc1ccc(cc1)/C=N/N2[C@@H](N=[NH+]C2=S)c3ccc(cc3)C(C)(C)C C38915496
CC(C)(C)c1ccc(cc1)[C@@H]2N=[NH+]C(=S)N2/N=C/c3ccccc3 C38936340
Cc1ccc(cc1)[C@@H]2[C@@H]3C(=c4ccccc4=[NH+]3)CCN2C(=O)CCC5CCCC5 C63697304
c1ccc(cc1)/C=C(/C=N/N2[C@@H](N=[NH+]C2=S)c3ccc(cc3)Cl)\Cl C38989683
CC(C)Oc1cccc(c1)[C@@H]2N=[NH+]C(=S)N2/N=C/c3cccc4c3cccc4 C39007636
CCC[NH+](Cn1c(=O)ccc(n1)c2ccccc2F)[C@H]3CCc4ccccc4C3 C66793028
Cc1c(c(c(n1c2ccc(cc2)/N=N/c3ccccc3)C)C(=O)C)C(=O)C C04599534
COc1cc(ccc1OC(=O)c2ccc(cc2Cl)Cl)C=C(C#N)C#N C03177406
c1cc(c(cc1Cl)Cl)CC(=O)OCc2cc(=O)n3ccsc3n2 C05653203
CN(C)c1ccc(cc1)/C=N/c2ccc(cc2)S(=O)(=O)N3CCCCC3 C05586329
Cc1cc(=O)oc2c1cc(c(c2)OCc3cc(ccc3OC)C(=O)C)Cl C06365542
COc1ccc(cc1OC)/C=N/c2ccc3c(c2)ncn3C4CCCCC4 C06720073
COc1ccc(cc1c2nnc(o2)SCc3ccccc3C#N)Cl C07604773
CC(C)Oc1ccc(cc1OC)/C=C\2/C(=O)OC(=N2)c3ccc(cc3)Cl C07973552
Cc1cccc(c1)n2c(nnc2SC[C@H]3CCOCO3)c4ccccc4 C12515705
CCCCn1c(=O)c2c(c(sc2nc1Sc3c(cccn3)C#N)C)C C12522970
C[C@@H](C(=O)N1CCc2c1cccc2)OC(=O)/C=C/c3ccc4ccccc4n3 C06558517
CCOc1cc(ccc1OS(=O)(=O)c2c(cccc2Cl)Cl)C#N C16088344
CC1(c2cc(ccc2N(C1=O)C)S(=O)(=O)N(CC=C)c3ccccc3)C C21108886
CCc1c(c(on1)C)C(=O)OCc2cc3ccc(cc3nc2Cl)C C21512538
CC(C)OC(=O)c1cnn2c1nc(cc2C(F)(F)F)c3ccccc3 C21788854
CC(C)c1c2cnn(c2c(nn1)SCc3ccccn3)c4ccccc4 C23137598
Cc1cccn2c1nc(cc2=O)CSc3nc(c(n3CC(C)C)C)C C24194326
Cc1ccc(cc1)C[C@H](C#N)Sc2nnnn2c3ccc(c(c3)C)C C24972652
C=CCn1cnnc1Sc2c3c(csc3ncn2)c4ccc(cc4)F C25461654
Cc1ccc(cc1)S(=O)(=O)Oc2cc(nn2c3ccccc3)C(C)C C33715739
CC(C)(C)[C@@H]1CCC2=C3C(=NC(=NC3=O)SCC(=O)OC)S[C@@H]2C1 C38592578
CCON1CCC(CC1)(CN2C(=O)N(CC2(C)C)F)C3CCCCC3 C39487013
CC[C@@]1(CN(C(=O)N1CC2(CCN(CC2)F)C3CCCCC3)OC)C C39487171
COc1ccccc1/C=C/CN2CCC3=NN=C([C@H]3C2)c4cccc(c4)C#N C39532180
COc1ccc(cc1)/C=C\2/C(=O)N(/C(=N\c3ccccn3)/S2)CC=C C39862505
COc1ccccc1/C=C\2/C(=O)N(/C(=N\c3nccs3)/S2)CC=C C39864870
Cc1ccccc1n2cc(nn2)C(=O)OCc3ccc(cc3Cl)F C40871692
Cc1ccc(o1)CN(Cc2ccco2)C(=O)c3cc4cccc(c4o3)Cl C41331177
Cc1cc(ccc1F)[C@H](CC(=O)N2CCN(CC2)c3ncccn3)C(C)C C41334041
CN([C@@H](c1ccccc1)c2ccccn2)C(=O)/C=C/c3ccc4c(c3)OCO4 C43270248
CCc1ccc(cc1)c2nc(no2)[C@H]3CC(=O)N(C3)Cc4cccc(c4)C C44430287
CCCCc1cn(nn1)C2CCN(CC2)C(=O)[C@@]34CC[C@@H](C3)C(C4=C)(C)C C48135010
Cc1ccc(cc1)c2nc(cs2)C(=O)O[C@@H](C)C(=O)N3CCCCCC3 C48248176
CN(Cc1cccc(c1)Br)c2ccc(cc2[N+](=O)[O-])C=O C48891640
C[C@H](c1cc(ccc1F)F)Sc2nnnn2c3ccccc3OC C56282450
CCCN(CC#N)C(=O)c1cc2c(nn(c2s1)c3ccc(cc3)Cl)C C56484274
Cc1cc(c(c(n1)SCc2cccc(c2C)[N+](=O)[O-])C#N)C(F)(F)F C58391730
C[C@@H](c1ccc(cc1F)F)Sc2nnnn2c3ccccc3OC C59927672
c1ccc(cc1)c2csc(n2)/C=C/C(=O)c3ccc(c(c3)[N+](=O)[O-])Cl C60370811
Cc1cccc(c1n2c(nnn2)CSc3ccc(cn3)C(F)(F)F)C C60427420
CCN(c1cccc(c1)C)S(=O)(=O)c2ccc(cc2)c3c(oc(n3)C)C C62160214
CCC(=O)Oc1ccc2c(c1)O/C(=C\c3cn(c4c3cccc4)CC)/C2=O C41249158
Cc1c(ccc2c1O/C(=C\c3ccc(cc3)OC)/C2=O)OC(=O)[C@H](C)Cl C41356345
Cc1c(ccc2c1O/C(=C\c3ccc(cc3)Cl)/C2=O)O[C@@H](C)C(=O)OC C41498759
CCCC[C@H]1[C@@H]2[C@@H](C(=O)N(C2=O)c3ccc(cc3)F)ON1c4ccccc4 C18086523
CCN(c1ccccc1)S(=O)(=O)c2ccc(s2)[C@@H]3C=C(N=N3)C C63653026
Cc1ccc(cc1)c2nc(c(o2)C)CN(C)S(=O)(=O)c3ccc(cc3)C C64817912
Cc1ccc(cc1C)c2nnc(o2)SCc3nnc(s3)SC C65691875
CCCc1nc(on1)[C@H](C)N2CCO[C@@H](C2)c3ccc(c(c3)Cl)Cl C66851327
Cc1cc(c(cc1C)/C=C\C(=O)[C@H](C#N)c2nnc(n2C)c3ccccc3)C C66866925
CC(C)C[NH2+][C@@H](C)c1nc2ccccc2c(=O)n1c3ccc(c(c3)Cl)F C00732581
CCCC[NH2+][C@@H](C)c1nc2ccccc2c(=O)n1c3ccc4ccccc4c3 C04732048
Cc1ccccc1N2[C@H]([C@@H](C2=O)Oc3ccc(cc3)Cl)C[NH2+]C(C)C C04992301
CCCCc1cc(=O)oc2c1cc(c(c2C[NH+]3CCC[C@H](C3)C)O)Cl C01874063
C[NH+](C)[C@H](C/N=C/c1cc(ccc1O)Cl)c2ccccc2OC C05292650
CC[C@@H](c1nc2ccccc2c(=O)n1c3ccccc3)[NH2+]CC(C)C C00250700
Cc1c2ccc3ccccc3c2oc1C(=O)NCc4ccc(cc4)C[NH+](C)C C07437438
c1ccc(cc1)C(c2ccccc2)[NH2+]Cc3cc(=O)n4ccccc4n3 C08707283
CC[NH+](Cc1c(c2ccccc2s1)Cl)Cc3[nH]c(=O)c4ccccc4n3 C09112232
Cc1ccc(cc1)[C@H](CNS(=O)(=O)c2c(cc(cc2C)C)C)[NH+](C)C C10090464
Cc1cc(ccc1OC)C[NH2+][C@H](C)c2cnn(c2C)c3cccc(c3)F C12464382
C[NH+](Cc1ccccc1)[C@H](c2ccccc2)c3cc4c(cc3O)OCO4 C20761945
Cc1ccc2c(c1)c(nc(n2)N3CCC(CC3)[NH2+]CCc4cccs4)C C23145602
C[C@@H](c1ccccc1Cl)[NH2+][C@@H](C)c2nnc(o2)c3ccccc3 C26362655
Cc1ccc(c(c1)S(=O)(=O)NCC(C)(C)[NH+]2CCc3ccccc3C2)C C28059751
Cc1ccc2c(c(oc2c1)C(=O)NC[C@@H](c3cccs3)[NH+]4CCCC4)C C28287619
C[NH+](C)[C@@H](CNC(=O)c1cc(nc2c1cccc2)Cl)c3cccc(c3)F C29837171
CC1CCN(CC1)c2c(c(no2)c3ccccc3)C[NH2+]CC(C)C C36148387
C[C@@H](c1ccc(s1)Cl)[NH2+]Cc2cc(ccc2Cl)[N+](=O)[O-] C36992201
CC(C)(C)[NH2+]CCc1nc(no1)c2ccc(cc2)Br C37606077
C[NH2+][C@H](Cc1ccccc1[N+](=O)[O-])c2ccc(cc2Cl)Br C38132122
Cc1ccc(c(c1)C)C(=O)NC[C@H](c2ccc3c(c2)CCCN3C)[NH+](C)C C38670152
Cc1ccc2=[NH+]C(=O)[C@@H](C=c2c1)CNc3cc(c(cc3C)OC)C(C)C C38789287
CC(C)[C@@]12C[NH+]3C[C@@](C1O)(CN(C2)[C@@H]3c4ccc(cc4)OC(C)C)C(C)C C27532877
C[C@@H](c1ccccc1Cl)[NH2+]C[C@@H]2C=NN=C2c3ccc(c(c3)F)OC C39358040
CC[C@@H]1[C@@H]([C@@H]2C=C(C=CC2=N1)C[NH2+]C[C@@H]3C=NN=C3c4ccccc4)C C39420737
CCNc1c2ccccc2[nH+]c(n1)N3CCC(CC3)Cc4ccccc4 C41147502
Cc1cccc2c1oc(c2)C(=O)NC[C@H](c3cccs3)[NH+]4CCCC4 C41330546
CC[NH2+][C@@H]1CCCC[C@@H]1Cc2ccc(cc2Br)[N+](=O)[O-] C48770871
CC(C)c1ncc(c(n1)C[NH2+]C)Oc2cc(ccc2Cl)Cl C51546062
Cc1ccc(c(c1)Br)OCc2cc(no2)C[NH2+]C(C)C C52692806
Cc1csc2n1c(=O)cc([nH+]2)CN[C@@H](c3ccccc3)C(C)(C)C C54397099
Cc1ccc(cc1)N2CCC(CC2)N3CC[NH+]([C@@H](C3)CCO)C4CCCCC4 C38149260
CC(C)Oc1cc(ccc1C(=O)NCC(C)(C)[NH+](C)C)Br C57031349
c1cc(c([nH+]c1)N2CCCCC2)CNC(=O)C3(CCCC3)c4ccc(cc4)F C60113633
CCC[NH2+][C@@H](CC)c1nnc(o1)c2cc(ccc2Cl)Br C61513426
Cc1cc(no1)COc2ccc(cc2C[NH2+]C(C)(C)C)Br C62729908
CCOc1ccc(cc1)Nc2nc(cs2)C3=c4ccccc4=[NH+]C3 C63229018
CC(C)(C)c1nc(on1)C[NH2+]C(C)(C)c2ccc(cc2)Br C63522087
c1ccc(cc1)CS(=O)(=O)Nc2cccc(c2)[C@@H]3C=c4ccccc4=[NH+]3 C63737485
c1ccc2=[NH+][C@H](C(=c2c1)CC(=O)Nc3ccccn3)Sc4cccc(c4)F C63743371
c1ccc2=[NH+]CC(=c2c1)CCNC(=O)c3ccc(o3)c4ccc(cc4)Cl C64048340
CC(C)[C@@H](c1ccccc1)[NH2+]Cc2cc(=O)n3cc(ccc3n2)Cl C29197086
CC(C)(C)c1ccc(=O)n(n1)C[NH2+][C@H](c2cccs2)C(C)(C)C C66792943
CC(C)(C)[C@H](c1cccs1)[NH2+]Cn2c(=O)ccc(n2)c3ccccc3F C66792945
c1ccc(cc1)c2ncc(s2)CNCc3cc[nH+]c(c3)N4CCCCC4 C66973354
CC(C)(C)c1nc(cs1)C[NH2+]Cc2cc3c(c(c2)Cl)OCCCO3 C67184839
Cc1cc(cc(c1OC)C)C[NH2+]Cc2ccc(nc2)N3CCC(CC3)C C67189368
Cc1ccc(cc1C)c2c(cn(n2)c3ccccc3)C[NH2+]C4CCOCC4 C67220270
Cc1ccc(cc1[N+](=O)[O-])C[NH2+][C@@H](C)c2ccc(c(c2)Cl)F C67251050
Cc1c2cc(ccc2nc(n1)N3CCC[C@H](CC3)[NH2+]CC(=C)C)F C12037936
CC[NH+]1CCC[C@H]1CNc2c3c4c(sc3ncn2)CCCC4 C15164171
CCCCc1cc(=O)oc2c1c(c(c(c2)C)C[NH+](C)C)O C20290318
Cc1cc(ccc1NC(=O)/C=C/c2cccs2)N3CC[NH+](CC3)C C21319114
Cc1ccc(cc1)[C@H]2CC(=NN2C(=O)C[NH2+]C)c3ccc(cc3)F C35841779
CC[NH+](C)Cc1[nH]c(=O)c2c(csc2n1)c3ccccc3Cl C36203761
C[C@@H](c1ccc(cc1Cl)Cl)[NH2+][C@H](C)c2nnc3n2CCC3 C37149483
c1c(c(cc(c1[N+](=O)[O-])F)F)C[NH2+]C2CCCCCCC2 C37199362
C[C@@H]1CCC[C@@H]([C@@H]1C)[NH2+]Cc2cc(c(cc2F)F)[N+](=O)[O-] C37215101
C[C@H](c1nncn1C)[NH2+][C@@H]2CCCC[C@@H]2C3CCCCC3 C37293697
C[C@H](c1nnc2n1CCCCC2)[NH2+][C@H](C)C3CCCCC3 C37318560
C[C@H](c1c(cccc1F)F)[NH2+]Cc2ccc(cc2)[N+](=O)[O-] C37668283
Cc1cc(no1)COc2c(cc(cc2Cl)Cl)C[NH2+]C C37711373
c1cc(cc(c1)C#N)C[NH2+]Cc2cc3c(c(c2)Br)OCO3 C37748808
C[C@@H](c1cccc(c1)[N+](=O)[O-])[NH2+]Cc2cc(ccc2F)F C37775676
COc1ccc2=C[C@@H](C(=O)[NH+]=c2c1)CNc3ccc4c(c3)CCC4 C38789568
Cc1ccc2=[NH+]C(=O)[C@H](C=c2c1)CNc3ccccc3OC C38964827
CC(C)CN1C[C@@H](CC1=O)c2[nH]c(c[nH+]2)c3ccc4ccccc4c3 C23340408
Cc1ccc(cc1[N+](=O)[O-])C[NH2+]Cc2cc3c(s2)CCC3 C40626264
C[C@H](C(C)C)[NH2+]C1C[C@H]2CC[C@@H](C1)N2C(=O)OC(C)(C)C C40740358
CC[NH2+]Cc1cnc(s1)c2cc3c(c(c2)Br)OCCO3 C40997033
CC(C)[NH2+]Cc1cnc(s1)c2cc3c(c(c2)Cl)OCCO3 C40997158
C[C@H](c1cc2cccc(c2o1)OC)[NH2+]C[C@H]3CCCCO3 C42814672
C[C@@H]1CN(CC[C@@H]1[NH2+]C)c2cc(c(cc2OC)OC)Cl C49712004
Cc1ccc(c(c1)C)c2ccc(c(n2)NCC[NH+](C)C)C#N C49896334
Cc1ccc(cc1[N+](=O)[O-])[C@H](C)[NH2+]Cc2ccc(s2)C C50225205
CC(C)(C)[NH2+]Cc1nnc(o1)c2cc(cc(c2)Cl)Cl C50616598
CCC[NH2+][C@H](C)c1nnc(o1)c2cc(cc(c2)Cl)Cl C50619440
Cc1c(c(n([nH+]1)C)NC)CO[C@H]2C[C@@H](CC[C@@H]2C(C)C)C C50831500
Cc1c(c(n(n1)c2ccc(c(n2)C[NH2+]C3CC3)Cl)C)Cl C51487660
C[NH2+]Cc1ccc(nn1)Oc2ccc(cc2Br)Cl C51550367
CC[NH2+][C@@H](c1cc2c(cc1Br)n(c(=O)n2C)C)[C@@H]3C[C@@H]3C C51951989
CC[NH2+][C@@H]1CCC2(C[C@@H]1OCC3CCCCC3)OCCO2 C52151513
C1CCc2nnc(n2CC1)SCC[NH2+]C3CCCCC3 C53615089
CC(C)(C)[NH2+]C[C@@H]1CCCCN1c2c3c(ccs3)ncn2 C53700322
CCC[NH2+][C@@H](C)c1c(nc(s1)N2CCOCC2(C)C)C C54909160
CC[C@@H]1CN(CCO1)c2nc(c(s2)C[NH2+]C)C(C)(C)C C54997400
CC[C@H]1CN(CCO1)c2nc(c(s2)C[NH2+]C)C(C)(C)C C54997401
Cn1c2ccccc2[nH+]c1/N=C/c3cccc(c3O)CC=C C05286096
C[C@H]1CCCC[C@@H]1N(C)c2ccc([nH+]n2)CNC(C)(C)C C51494088
CCC[NH2+][C@H](C)c1c(n(nn1)c2cc(cc(c2F)F)F)C C61121924
CCCC1(CC[NH2+]CC1)c2nc(no2)[C@H]3CCC[C@@H](C3)C C62845787
CCC[C@@]1(CC[NH2+]C1)c2nc(no2)c3ccc(cc3)Cl C62915628
CC(C)[C@@H](Cc1ccc(cc1Br)[N+](=O)[O-])[NH2+]C C63031302
CC[NH2+][C@H](C)[C@@H](C)c1ccc(cc1Br)[N+](=O)[O-] C63033059
Cc1cc(ccc1OCc2c([nH+]n(c2NC)C)C)Br C63062389
Cc1ccc2=[NH+]C(=O)C3=C[C@@H](SC3=c2c1)C(=O)NCCC(C)C C63490518
c1ccc2=[NH+][C@@H](C(=c2c1)CC(=O)Nc3nccs3)c4cccs4 C63853685
CCn1c(c(c(n1)C)C/[NH+]=C/c2c3ccccc3ccc2O)C C66255539
Cn1c2ccccc2nc1C[NH2+]C[C@@H]3Cc4ccccc4OC3 C66989474
CC(C)C[C@H]1[C@H]2[C@@H]([C@@H]([NH2+]1)c3ccccc3)C(=O)N(C2=O)c4ccccc4 C04606710
CC[C@@H](c1nc2ccccc2c(=O)n1c3ccc(cc3C)C)[NH2+]CC C00250958
C=CCN1C(=[NH+]C(NC1=O)(C(F)(F)F)C(F)(F)F)c2ccccc2 C06721564
c1nc2c(c3c(s2)C[C@H](CC3)[NH2+]CC4CC4)c(=O)n1C5CCCC5 C12125228
Cc1ccc2nc(cc(=O)n2c1)C[NH2+][C@@H](C)c3ccc(cc3)Cl C13057472
C[NH+](Cc1cccc(c1Cl)Cl)Cc2cc3c(cc2O)OCO3 C16352450
C[C@@H]1C[C@H](C[NH+](C1)CCC(=O)Nc2c(c3c(s2)CCCCC3)C#N)C C16475150
CC(C)CNc1c2c3c(sc2nc(n1)SC)C[NH+](CC3)C C05185185
Cc1ccc(cc1)c2[nH]c(=S)n(n2)C[NH+](C)[C@@H]3CCc4c3cccc4 C22758354
Cc1c(sc2c1c(=O)[nH]c(n2)[C@H](C)[NH+](C)Cc3ccccc3Cl)C C14084709
CC[NH2+]Cc1c(nn(c1Oc2ccc(cc2Br)Cl)C)C C34664806
CC[NH2+]Cc1c(nc2n1ccs2)Oc3ccc(cc3)Br C35430577
C[NH2+]Cc1c(nc2n1cccc2)Oc3ccc(cc3Br)F C35450104
CC[NH+](CC)Cc1[nH]c(=O)c2c(csc2n1)c3ccc(c(c3)C)C C36203713
COc1cccc(c1O)C[NH+]2CCCn3cccc3[C@@H]2c4ccc(cc4)F C36347650
C[C@@H]1C[C@H]([C@@H](C[NH+]1C)C)Nc2cc(c(cc2OC)Cl)OC C36907617
C[C@@H](c1ccc(cc1)[N+](=O)[O-])[NH2+][C@@H](C)c2ccccc2Cl C37177047
C[C@@H](c1ccc(cc1)[N+](=O)[O-])[NH2+][C@H](C)c2ccccc2Cl C37177049
c1cc(c(cc1[N+](=O)[O-])Br)C[NH2+]C2CCCCC2 C37516262
C[C@@H](c1cccc(c1)[N+](=O)[O-])[NH2+]Cc2c(cccc2Cl)Cl C37775508
C[C@@H](c1cccc(c1)[N+](=O)[O-])[NH2+]Cc2cc(sc2)Br C37775629
CCOc1ccc2=[NH+]C(=O)[C@@H](C=c2c1)CNc3cccc4c3cccc4 C38788537
COc1ccc2=C[C@@H](C(=O)[NH+]=c2c1)CNc3cc(ccc3Cl)Cl C38788694
CC(C)(C)c1[nH]c(=S)n(n1)C[NH+](C)C2C3CC4CC(C3)CC2C4 C40091186
CC1(CCCC1)[NH2+]Cc2ccc(cc2Br)[N+](=O)[O-] C42186881
CC(C)c1cc(=O)[nH]c(n1)c2ccccc2C[NH+]3CCC(C3)(C)C C48267874
C[C@@H](c1ccccc1Cl)[NH2+]Cc2cc(ccc2[N+](=O)[O-])F C48334957
Cc1ccc(s1)[C@H](C)[NH2+]Cc2cc(c(cc2F)F)[N+](=O)[O-] C49161734
CC[NH2+][C@@H]1CC[C@@H](C[C@@H]1Cc2ccc(cc2Cl)[N+](=O)[O-])C C49964211
c1cc(cc(c1)[N+](=O)[O-])C[NH2+]Cc2ccc(c(c2)Cl)Cl C50166179
CCC[NH2+][C@@H](C)c1nnc(o1)c2cc3c(s2)CCCCC3 C50619211
CC(C)(C)[NH2+]CCc1nnc(o1)c2cc(ccc2Cl)Br C50620647
CC[NH2+][C@@H](c1cc2c(cc1Br)n(c(=O)n2C)C)C(C)(C)C C51952000
C[C@@H](c1ccc(cc1)[N+](=O)[O-])[NH2+]Cc2ccc(c(c2)Cl)F C53149342
C[C@H]1CCC[C@@H]([C@@H]1C)NC(=O)N2CCC(CC2)CC[NH+](C)C C56782921
CCC(CC)C[NH+]1c2cc3c(cc2NCC1(C)C)OCCO3 C57924248
CC[C@@H](c1nnc(o1)c2cc3c(s2)CCCCC3)[NH2+]CC C61512695
C[C@@H](c1ccc(c(c1)Br)Sc2nnc3n2cccc3)[NH2+]C C61700471
Cc1cc(ccc1Oc2c(n3ccccc3n2)C[NH2+]C)Br C63062154
c1ccc2=[NH+][C@H](C=c2c1)CC(=O)N/N=C/c3ccc(cc3)Cl C63072175
C[NH2+]C[C@@H]1CCCCN1S(=O)(=O)c2c(cc(cc2Cl)Cl)Cl C63168148
CC(=CCS[C@H]1NN=C(N1C2CC2)C3=c4ccccc4=[NH+]C3)C C39932273
CCn1c2ccccc2[nH+]c1/N=C/c3cccc(c3O)CC=C C13119814
CCCOc1ccc(cc1OC)[C@H]2[C@H]3C(=c4ccccc4=[NH+]3)CCN2 C63350126
c1ccc(c(c1)CC(=O)Nc2nc(cs2)C3=c4ccccc4=[NH+]C3)F C63791365
Cc1ccc2c(c1)c3c(cc(s3)C(=O)NCC[NH+](C)C)c(n2)Cl C04961550
Cc1ccc(c(c1)C[NH+](C)CC2=C[C@H](N=N2)c3cccs3)O C65407316
CC1CCC(CC1)[NH+]2CCC(CC2)N(C)C(=O)NCC(=C)Br C66190251
CC(C)(C)[C@@H]1CCCC[C@@H]1[NH2+]Cc2cnc(nc2)N3CCCC3 C67186451
Cc1ccccc1c2ncc(s2)C[NH+](C)Cc3c4c(n[nH]3)CCC4 C67515147
CCn1c2ccccc2c3c1ccc(c3)/C=N/NC4=[NH+]CCCCC4 C03178771
Cc1ccc(cc1)n2c(=O)c3ccc(cc3nc2[C@@H](C)[NH2+]CCC(C)C)Cl C04781584
CCCC[NH2+][C@H](CC)c1nc2cc(ccc2c(=O)n1CC)Cl C04798672
C1CCC(CC1)C[NH2+][C@H]2CC[C@@H]3[C@@H](C2)N=NN3C4CCCCC4 C05282790
c1cc2c(cc1C[NH2+]Cc3ccc(o3)c4ccc(cc4Cl)Cl)OCO2 C07539035
CC[NH+](CC)Cc1cc2c(cc(=O)oc2c(c1O)C)c3ccccc3 C01518808
Cc1ccc2c(c1)c(nc(n2)N3CCC(CC3)[NH2+]CCc4ccccc4F)C C11784439
Cc1ccc(o1)c2ccccc2C[NH2+][C@H](C)c3cnn(c3C)c4ccccc4 C12459156
Cc1ccc2nc(cc(=O)n2c1)C[NH2+][C@H](C)c3ccc(cc3Cl)Cl C13041423
c1ccc(c(c1)C(F)(F)F)n2cccc2C[NH2+]Cc3ccc4c(c3)OCO4 C06896518
Cc1ccc2c(c1)sc(c2Cl)C(=O)NC[C@H](c3ccc(o3)C)[NH+](C)C C15860350
Cc1c(c(n(n1)c2ccccc2)C)C[NH2+]Cc3ccc(o3)c4ccccc4F C17318903
C[C@H](c1ccncn1)[NH2+]C2CCN(CC2)c3cccc(c3)c4cccc(c4)F C20118573
C[C@@H]1[C@@H](C2CC[NH+]1CC2)OC(=O)[C@@](C#CC(=C)C)(C3CCCCC3)O C05954703
CCOc1ccc(cc1)C2=C(SC(=NN2)/[NH+]=C/3\C[C@@H]4CC[C@]3(C4(C)C)C)C C04158555
Cc1ccc(cc1)[C@H](c2ccccc2O)[NH+](C)Cc3cnn(c3)c4ccccc4 C32801368
Cc1ccc(cc1)[C@H](C)NC(=O)[C@@H]2CCCN(C2)c3c4ccsc4cc[nH+]3 C33299735
C[C@@H]1CCCC[C@@H]1[NH2+]Cc2ccc(c(c2)[N+](=O)[O-])Br C34995601
C[NH2+]Cc1c(nc2n1cccc2)Oc3ccc(cc3Br)Cl C35450355
CC[C@H](C)[NH2+]Cc1c(noc1N2CCc3ccccc3C2)c4ccccc4 C36148431
C[C@H](c1cccc(c1)[N+](=O)[O-])[NH2+]Cc2c(cccc2Cl)Cl C37775509
C1CCC(CC1)N/C(=[NH+]/C23CC4CC(C2)CC(C4)C3)/N5CCOCC5 C07992841
CC(C)(C)[C@H](CCc1ccc(cc1Br)[N+](=O)[O-])[NH2+]C C37948452
C[NH2+][C@@H](Cc1ccccc1[N+](=O)[O-])c2ccccc2I C38132025
CCC[C@@H](c1ccccc1)C(=O)/[NH+]=c\2/ccc-3c(cc(oc3c2)O)C C38140423
CCCc1cc(c(cc1OC)O)[C@@H]2C(=CN=[NH+]2)c3ccc(cc3)F C38577405
Cc1c(cccc1Cl)S(=O)(=O)NCC2CC[NH+](CC2)C3CCCC3 C38674459
C[C@@H](C(=O)Nc1ccccc1C(C)C)[NH+]2CCN(CC2)c3ccccc3Cl C38707786
CCOc1ccc2=[NH+]C(=O)[C@@H](C=c2c1)CNc3cccc(c3C)Cl C38788494
Cc1ccccc1COc2ccc(c(c2)O)[C@H]3C(=CN=[NH+]3)c4ccccc4 C38975437
COc1ccc(c(c1)OC)Nc2cc[nH+]c3c2cc(cc3)Br C41055252
Cc1c(ccc2c1[nH+]ccc2Nc3ccccc3C(=O)OC)Cl C41055504
c1ccc(c(c1)CNc2[nH+]c3ccccc3c(n2)N4CCCCC4)Cl C41148752
CC(C)[NH2+]Cc1cc(on1)COc2cc(c(cc2Cl)Cl)Cl C52649258
Cc1ccc(c(c1)Br)OCc2cc(no2)C[NH2+]C(C)(C)C C52692812
CC(C)(C)[C@H](c1cccs1)[NH2+]Cn2c(=O)c3ccccc3cn2 C57991378
C[C@@H](c1ccc(cc1)C(C)C)[NH2+]Cc2csc(n2)c3cnn(c3)C C60464533
CCOc1ccc2=[NH+]C(=NNC(=c2c1)c3ccccc3)c4ccccc4 C06631039
CC(C)[C@@H](c1nc(no1)c2ccccc2)[NH2+]Cc3cc(ccc3F)F C62257940
CC[NH+](CC)Cc1c(cc(c2c1O/C(=C\c3ccc(cc3)Cl)/C2=O)C)O C41510526
CC[NH2+][C@H](C)[C@@H](c1ccc(cc1Br)[N+](=O)[O-])C(C)C C63028693
CCC[NH2+][C@@H](Cc1ccc(cc1Br)[N+](=O)[O-])C(C)C C63031746
CC(C)(C)CC(C)(C)[NH2+]Cc1nnc(o1)c2ccccc2Cl C63511830
c1ccc(cc1)S(=O)(=O)Nc2ccc(cc2)[C@@H]3C=c4cc(ccc4=[NH+]3)Cl C63627296
Cc1ccc(cc1S(=O)(=O)Nc2cccc(c2)[C@H]3C=c4ccccc4=[NH+]3)F C63737552
c1ccc(cc1)S(=O)(=O)Nc2cccc(c2)[C@H]3C=c4cc(ccc4=[NH+]3)F C63737604
c1cc(cc2c1ccn2CC(=O)NCCC3=c4cc(ccc4=[NH+]C3)Cl)Cl C63796255
C[C@H](c1ccc(c(c1)Cl)F)[NH2+][C@@H](C)c2nnc(o2)c3ccccc3 C66391699
Cc1ccc(cc1F)C[NH2+][C@H](C)c2nc(no2)c3ccc(cc3)F C67121542
C[C@H](c1ccc(cc1Cl)Cl)[NH2+]Cc2nnc(o2)c3ccccc3Cl C24807801
CCC(C)(C)[C@@H]1CCc2c(sc(c2C#N)NC(=O)[C@H](C)Oc3ccc(cc3Cl)Cl)C1 C02092932
Cc1ccc(cc1)c2cc(c(c(n2)SCC(=O)Nc3cccc4c3cccc4)C#N)c5ccccc5 C08441304
c1ccc(cc1)c2cc(c(n2c3ccc(cc3)Br)c4ccccc4)/C=N/NC(=O)c5ccccc5 C03668107
COc1cc(ccc1OCc2ccc(c(c2)Cl)Cl)/C=N/NCc3c(cccc3Cl)Cl C09197092
CCC(C)(C)[C@H]1CCc2c(c3c(ncnc3s2)N/N=C(\C)/c4ccc(cc4)c5ccccc5)C1 C09462775
Cc1ccc(cc1)c2cc(c(c(n2)SCC(=O)Nc3cccc4c3cccc4)C#N)c5ccccc5Cl C06245973
Cc1ccc2ccccc2c1NC(=O)CSc3c(c(cc(n3)c4ccc(cc4)Cl)c5ccccc5)C#N C06442077
Cc1cc(c(n1c2ccc(cc2)C34CC5CC(C3)CC(C5)C4)C)/C=N/NC(=O)Cc6cccc(c6)C(F)(F)F C04062354
CCCCOCCCN1[C@H](c2ccccc2C1=O)c3c4ccccc4[nH]c3c5ccc(cc5)Cl C13942372
CCCN(CCC)S(=O)(=O)c1ccc2c(c1)[C@@H]3C=CC[C@H]3[C@@H](N2)c4c5ccccc5cc6c4cccc6 C14549262
Cc1ccc2c(c1)sc(n2)c3ccc(cc3)NC(=O)c4ccc(c(c4)Br)OCC=C C14669242
c1ccc(cc1)C2(C[C@@H]2C(=O)N/N=C/c3ccc(o3)c4ccc(c(c4)Cl)Cl)c5ccccc5 C03659591
CC(C)(C)c1ccc(cc1)[C@@H]2C[C@H]2C(=O)N/N=C\c3ccc(o3)c4cccc(c4)Br C15938535
Cc1c(c(=O)n(c(n1)Nc2ccc(cc2)Cl)Cc3ccccc3Cl)Cc4ccccc4Cl C16885149
COc1ccc2c(c1)c(c[nH]2)CCn\3c(cs/c3=N\c4ccccc4Cl)c5ccccc5 C16957190
C=CCN(C[C@H](Cn1c2c3ccccc3ccc2c(c1c4ccccc4)c5ccccc5)O)c6ccccc6 C02083435
CCc1ccccc1Cc2cc(cc(c2S(=O)(=O)Cc3cc(cc(c3O)Cl)Cl)C)C C18194789
CCOc1ccc2c(c1)sc(n2)S[C@@H](c3ccc(cc3)Br)Nc4cc(ccn4)Cl C19830941
CCCCCC(=O)N1c2ccccc2NC3=C([C@@H]1c4ccccc4F)C(=O)C[C@@H](C3)c5ccc(cc5)C C09332136
CCOC(=O)c1c2c(sc1NC(=O)c3csc4c3CC[C@@H](C4)C(C)(C)C)CCCCCCCCCCC2 C20168444
COc1ccccc1CN/N=C/c2ccc(c(c2)Br)OCc3cccc4c3cccc4 C20761401
CC(C)(C)c1cc(n(n1)c2ccccc2Cl)NC(=O)c3cc(ccc3C(F)(F)F)C(F)(F)F C23456903
Cc1ccccc1NC(=S)c2c(c3c4n2cc(n4CCCC3)c5ccc(cc5)OC)c6ccc(cc6)Cl C27027555
CCCCc1ccc2c(c1)sc(n2)NC(=O)/C=C/c3ccc(o3)c4cccc(c4)C(F)(F)F C30827997
Cc1ccc(cc1NC(=O)/C=C/c2ccc(c(c2)OC)OCc3c(cccc3Cl)Cl)Cl C01958717
CCCCn1c(c(cc1c2csc(n2)c3ccccc3Cl)C(=O)NCCC4=CCCCC4)C C34914230
CC1([C@@H]2CC=C([C@H]1C2)CN(CCc3c[nH]c4c3cccc4)S(=O)(=O)c5ccc6ccccc6c5)C C34932439
Cc1ccsc1CN(CCc2ccc(cc2Cl)Cl)C(=O)Nc3ccc(c(c3)Cl)Cl C34952918
c1ccc(c(c1)CN(CCc2ccc(cc2Cl)Cl)C(=O)Nc3cccc(c3)Br)F C35002163
CC(C)(C)c1cc(cc(c1O)C(C)(C)C)[C@@H](c2ccc(cc2)N(C)C)n3c4ccccc4oc3=S C35025884
c1ccc(cc1)c2cc(n(n2)c3ccc(c(c3)Cl)Cl)C(=O)NC(c4ccccc4)c5ccccc5 C35249339
C/C=C/[C@H](C(=O)NC(C)(C)CC(C)(C)C)N(c1ccccc1Cl)C(=O)c2cccc(c2)Cl C36544255
CC(=C)C(=O)N(c1cccc(c1)Cl)[C@@H](c2cc3ccccc3c4c2cccc4)C(=O)NC(C)(C)C C36553252
CCCN([C@H](c1c(cccc1Cl)Cl)C(=O)NC(C)(C)CC(C)(C)C)C(=O)C=C(C)C C36573703
C[C@H]1[C@@H](C[C@@H]2C[C@H]1C2(C)C)C(=O)N([C@H](C3CCCCC3)C(=O)NC(C)(C)CC(C)(C)C)C(C)(C)C C36581374
Cc1ccc2c(c1)c(c(n2C[C@@H](CN(c3ccccc3)c4ccccc4)O)c5ccccc5)c6ccccc6 C36624821
c1ccc(cc1)[C@H](C(=O)Nc2ccc(cc2C(F)(F)F)Cl)OC(=O)c3c(cccc3Cl)Cl C03271102
C[C@@H](CCCC(C)C)[C@@H]1CC[C@@H]2[C@@]1(CC[C@@H]3[C@@H]2CC=C4[C@@]3(CC[C@@H](C4)OC(=O)Nc5cccc(c5)Cl)C)C C08433134
c1cc(cc(c1)C(F)(F)F)Cc2cnc(s2)NC(=O)/C=C/c3ccc(c(c3)C(F)(F)F)Cl C39846856
C[C@H](CCCC(C)C)[C@@H]1CC[C@H]2[C@@]1(CC[C@@H]3[C@@H]2C[C@@H]([C@@]4([C@@]3(CC[C@@H](C4)OC(=O)C)C)Br)O)C C36371544
Cc1ccc(c(c1)C)c2csc(n2)SCc3ccc(o3)C(=O)N[C@H]4C[C@@H](CC(C4)(C)C)C C57306034
c1cc(ccc1c2cc(nc(n2)SCC(=O)Nc3ccc(cc3Cl)Cl)C(F)(F)F)Cl C58960098
C[C@@H](C(=O)Nc1ccc(c(c1)Cl)Cl)Sc2nc(cc(n2)C(F)(F)F)c3ccc(cc3)F C58960981
Cc1ccc(cc1)c2cc(nc(n2)S[C@H](C)C(=O)Nc3cccc4c3cccc4)C(F)(F)F C58961225
c1cc(ccc1c2cc(nc(n2)SCCC(=O)Nc3cc(ccc3Cl)Cl)C(F)(F)F)Cl C58968273
CCCSc1ccccc1C(=O)Nc2cc(c(cc2C)[C@@H](C#N)c3ccc(cc3)Cl)Cl C59324266
c1ccc(cc1)c2cc(c(n2c3ccc(cc3)Cl)c4ccccc4)/C=N/NC(=O)c5ccc(cc5)Cl C59427541
c1ccc2c(c1)ccc(c2/C=N/Nc3nc(cs3)c4ccc(cc4)Cl)OCc5ccccc5Cl C59483013
c1ccc(cc1)NC(=O)c2c3c(sc2/N=C/c4cn(c5c4cccc5)Cc6ccc(cc6)Cl)CCCC3 C59676413
CCCCOc1ccc(cc1c2[nH]c(=O)c3c4c(sc3n2)C[C@H](CC4)C(C)(C)C)Br C65002064
Cc1ccc(cc1)[C@]2(CCO[C@H](C2)C(C)C)CC[NH2+][C@@H](C)c3ccccc3 C04043275
Cc1ccc(cc1)[C@@]2(CCOC(C2)(C)C)CC[NH2+][C@@H](C)c3ccc(cc3)Cl C01902140
Cc1cc([nH+]c2c1cccc2OC)NCCc3ccc(cc3Cl)Cl C05005637
CC(C)C[NH2+]Cc1cc(ccc1OCc2ccccc2Cl)Cl C06883564
Cc1c(cccc1Cl)c2ccc(o2)C[NH2+]C3C4CC5CC(C4)CC3C5 C07538768
C[C@H](C12CC3CC(C1)CC(C3)C2)[NH2+]Cc4ccc(o4)c5ccc(c(c5)Cl)F C07539710
CCOc1ccc(cc1C[NH2+]C23CC4C[C@@](C2)(C[C@](C4)(C3)C)C)Br C08324484
CCOc1ccc2ccccc2c1C[NH2+][C@@H](C)C34CC5CC(C3)CC(C5)C4 C08325143
C[C@H](C12CC3CC(C1)CC(C3)C2)[NH2+]Cc4cc(ccc4OC)Br C08534851
CCC[C@@H](c1ccccc1)[NH2+]Cc2ccc(o2)c3ccc(cc3)Cl C10436249
CCCC[NH+](CCCC)Cc1c(nc2c(cc(cc2c1O)C)C)C C08714103
CCC(C)(C)[NH2+]Cc1ccc(c(c1)OC)OCc2ccc(c(c2)Cl)Cl C13724923
C[C@H](c1ccccc1)[NH2+]Cc2ccc(o2)c3ccc(cc3Cl)Br C20875607
Cc1ccc(cc1Cl)c2ccc(o2)C[NH2+][C@H](C)C34CC5CC(C3)CC(C5)C4 C20876552
CCCOc1c(cc(cc1Cl)C[NH2+]C23CC4CC(C2)CC(C4)C3)Cl C20926218
C[C@H](C12CC3CC(C1)CC(C3)C2)[NH2+]Cc4ccc(c(c4)Br)OC C20927532
CC(C)[C@@H](CC[NH2+][C@H]1CCOC(C1)(C)C)c2ccc(cc2)OC(C)C C32124177
CC[NH2+]Cc1ccc(cc1Oc2cccc(c2Cl)Cl)Br C34825547
CCC[NH2+]Cc1ccc(cc1Oc2cc(ccc2C)C)Br C34664527
CC[NH2+][C@@H](C)c1ccccc1Oc2ccc(cc2Br)Cl C34844416
CC[NH2+][C@@H](C)c1c(cccc1F)Oc2ccc(cc2Cl)Br C34666231
C[C@@H](c1ccc(c(c1)Br)OC)[NH2+][C@H](C)c2ccccc2Cl C35019530
CC(C)[C@@H]1C[C@H](CCO1)[NH2+]CC[C@@](C)(c2ccccc2)c3ccccc3OC C35070538
CCCC[C@@H](CC)[C@@H](c1cc(ccc1OC)Br)[NH2+]C C35456195
CC(C)Oc1ccc(cc1)[C@@H](c2cc(ccc2Cl)Br)[NH2+]C C35498606
CCOc1ccc(cc1[C@@H](c2cc(cc(c2)Cl)Cl)[NH2+]C)Br C35505935
CCOc1ccc(cc1[C@H](c2cc(ccc2Cl)Cl)[NH2+]C)Br C35506022
CC[NH2+][C@H](c1ccc(c(c1)Br)OC)c2cc(ccc2Cl)Cl C35508714
CCC[NH2+][C@H](c1cccc(c1)Cl)c2ccc(c(c2)Br)OC C35572571
CCC[NH2+][C@@H](c1cc(cc(c1OC)Br)Cl)[C@H]2C[C@@H]2C C35573004
CCC[NH2+][C@H](c1ccc(cc1)C(C)(C)C)c2ccc(o2)Br C35582244
CCC[NH2+][C@H](Cc1ccccc1OC)c2cc(sc2Cl)Cl C35585361
CC[NH2+][C@H](C)c1c(cccc1F)Oc2cc(cc(c2)Cl)Cl C36814428
CCCCCC[C@H](C)[NH2+][C@H](C)c1cc2cc(ccc2o1)Br C37138950
CCC(CC)[C@H](c1ccccc1)[NH2+]Cc2ccc(o2)I C37314137
C[C@@H](c1cccs1)[NH2+]CC[C@@]2(CCOC(C2)(C)C)Cc3ccccc3Cl C05478113
c1ccc(cc1)c2ccc3=[NH+][C@@H]\4C(=c3c2)CCC/C4=N\CCc5ccc(cc5)O C38582293
C[C@H](c1ccc(cc1)OC(C)C)[NH2+][C@H](C)c2ccc(s2)Br C38002449
CCOC(=O)c1c2c(sc1Nc3cc[nH+]c4c3cccc4Cl)CCCC2 C39963770
Cc1cc(c2ccc(cc2[nH+]1)C(F)(F)F)Nc3cccc(c3)C(F)(F)F C40570868
CC(C)Oc1ccc2ccccc2c1C[NH2+]C3C4CC5CC(C4)CC3C5 C40729580
COc1cc(c(cc1Cl)OC)Nc2cc[nH+]c3c2ccc(c3)Cl C41055113
CCN(CC)c1c2ccccc2[nH+]c(n1)NCCC3=CCCCC3 C41148091
CCC[NH2+][C@H](c1cccc(c1)Br)c2nc(cs2)C(C)(C)C C41195126
Cc1c(c(=O)c2ccc(c(c2o1)C[NH+](CC(C)C)CC(C)C)O)c3ccccc3 C33848548
CC[NH+](CC)Cc1c(cc(c2c1O/C(=C\c3ccc(cc3)C(C)(C)C)/C2=O)C)O C41510643
CCC[NH+](CCC)Cc1c(cc(c2c1O/C(=C/c3ccccc3C)/C2=O)C)O C41584447
c1ccc2=[NH+][C@H](C=c2c1)CC(=O)N/N=C/c3ccc(cc3Cl)Cl C63245222
C[NH+](C)[C@H](CNC(=O)c1ccccc1SC(F)(F)F)c2ccco2 C63652862
CC(C)COc1ccc2ccccc2c1C[NH2+]Cc3ccccc3Cl C66116578
Cc1cccc(c1)Cn2cccc2C[NH+](CCC(C)C)Cc3ccc(c(c3)F)F C04373786
Cc1cccc(c1)Cn2cccc2C[NH+](Cc3ccccc3F)CC(C)C C04379568
Cc1cccc(c1)Cn2cccc2C[NH+](Cc3cccc(c3F)F)C4CC4 C04587980
Cc1cccc(c1)Cn2cccc2C[NH+](CCC(C)C)Cc3c(cccc3F)F C04588132
Cc1ccccc1Cn2cccc2C[NH+](Cc3cccc(c3)C#N)[C@@H](C)C(C)C C04781499
Cc1cccc(c1)Cn2cccc2C[NH+](Cc3cc(cc(c3)F)F)[C@@H](C)C(C)C C04793102
CC(C)CC[NH+](Cc1ccccc1F)Cc2cccn2Cc3ccccc3 C04796709
Cc1cccc(c1)Sc2ccccc2C[NH+]3CCN(CC3)c4ccccc4 C05427161
CC[NH+](CC)CCN(c1nc2c(cc(cc2s1)Cl)C)C(=O)c3cccs3 C07598732
CCc1ccc2c(c1)sc(n2)N(CC[NH+](C)C)C(=O)Cc3ccc(cc3C)C C09504314
CC[C@H]1CCCCN1c2ccc3cccc(c3[nH+]2)OCc4ccccc4F C10818711
CC[NH+](CC)CCSc1ccc(nn1)c2c(nc(s2)c3cccs3)C C10455994
C[C@H](c1cccs1)[NH+](C)Cc2nc(no2)C(c3ccccc3)c4ccccc4 C12454126
CCC[NH+](CCC)CC(=O)C12C[C@H]3C[C@@H](C1)CC(C3)(C2)c4ccc(cc4)C C17271637
c1ccc(cc1)Cn\2c(cs/c2=[NH+]\c3ccccc3)c4ccc(cc4)[N+](=O)[O-] C15636881
COc1ccccc1c2cc3c(c(c2)OC)OCC[NH+](C3)C[C@@H]4CCC=CC4 C20293880
C[C@@H](c1ccc(c(c1)F)F)[NH+](C)Cc2csc(n2)c3ccc(cc3)F C23355768
CCCSc1nc(c2c3c(sc2n1)CCCC3)N4CC[NH+](CC4)CC(C)C C34755956
CCCCSc1nc(c2c3c(sc2n1)CCC3)N4CC[NH+](CC4)CC=C C34757256
CCCC[NH+]1CCN(CC1)c2c3c(c(sc3nc(n2)SCC(C)C)C)CC C34761459
CC(C)C[NH+](Cc1ccccc1F)Cc2cccn2Cc3ccccc3F C35841244
C=CC[NH+](Cc1ccc(c(c1)F)F)Cc2cccn2Cc3ccc(cc3)F C35843750
C=CC[NH+](Cc1cccc(c1)C(F)(F)F)Cc2cccn2Cc3ccc(cc3)F C35843753
CC[NH+](CC)CC(=O)N1[C@@H](CC(=N1)c2ccc(cc2C)C)c3ccccc3C C36344981
CCc1ccccc1C[NH+]2CCCn3cccc3[C@@H]2c4cccc(c4)C(F)(F)F C37523535
Cc1ccc2=C[C@@H](C(=O)[NH+]=c2c1)CN(c3ccccc3)C(=O)c4ccccc4OC C38914834
Cc1ccc2=[NH+]C(=O)[C@@H](C=c2c1)CN(c3ccccc3)C(=O)c4ccccc4OC C38925755
CCCCN(C[C@@H]1C=c2ccccc2=[NH+]C1=O)C(=O)c3ccc(cc3)C(C)(C)C C38959804
Cc1ccc2=[NH+]C(=O)[C@@H](C=c2c1)CN(C3CCCCC3)C(=O)c4ccccc4OC C38963784
Cc1ccc2=[NH+]C(=O)[C@@H](C=c2c1)COC(=O)c3ccc(cc3)C(C)(C)C C38964469
Cc1cccc2=C[C@@H](C(=O)[NH+]=c12)CN(c3ccccc3OC)C(=O)C4CCCCC4 C38965629
CC(C)Oc1cccc(c1)[C@@H]2[NH+]=NC(=S)N2/N=C/c3ccc(cc3Cl)Cl C38985214
CCOc1cccc(c1)[C@H]2[NH+]=NC(=S)N2/N=C/C(=C/c3ccccc3)/C C38994852
Cc1ccc2=C[C@H](C(=O)[NH+]=c2c1)CN(C(=O)c3ccc(cc3)C(C)(C)C)C(C)(C)C C39007482
c1ccc(cc1)Oc2cccc(c2)/C=N/N3[C@H]([NH+]=NC3=S)c4cccc(c4)Cl C39012212
c1ccc(cc1)C2=NN=C[C@H]2CN3CC[NH+](CC3)C(c4ccccc4)c5ccccc5 C39938261
Cc1cccc(c1C)OCc2nc3cc(ccc3n2CCC[NH+](C)C)C(F)(F)F C40404003
c1ccc(cc1)c2c(sc([n+]2c3ccccc3)Nc4ccccc4)c5ccccc5 C50259167
CCCC[NH+](CCCC)C[C@H](c1ccc2ccccc2c1)Cl C62342393
CC(C)c1ccc(cc1)OCC(=O)N2CCC(=CC2)C3=c4ccccc4=[NH+]C3 C39795390
CC(C)(C)c1ccc(cc1)/C=N/N2[C@H](N=[NH+]C2=S)c3ccc(cc3)C(C)(C)C C38905942
CCOc1ccccc1/C=N/N2[C@@H](N=[NH+]C2=S)c3ccc(cc3)C(C)(C)C C38932146
CC(C)c1ccc(cc1)/C=N/N2[C@H](N=[NH+]C2=S)c3cccc(c3)OC C38989984
CCOc1ccc(cc1)[C@@H]2N=[NH+]C(=S)N2/N=C/c3ccc(c(c3)Cl)Cl C38990029
CCOc1cccc(c1)[C@@H]2N=[NH+]C(=S)N2/N=C/c3ccc(cc3)C(C)(C)C C38994553
CC(C)(C)c1ccc(cc1)[C@@H]2N=[NH+]C(=S)N2/N=C/c3ccc(cc3)SC C38999851
CCOc1ccc(cc1)[C@H]2N=[NH+]C(=S)N2/N=C/c3ccc(cc3Cl)Cl C39016943
c1ccc2=[NH+][C@H]3[C@H](N(CCC3=c2c1)CCCC(F)(F)F)c4ccc(cc4)F C64137099
c1ccc(cc1)/C=C/C(=O)OCC(=O)C2=c3ccccc3=[NH+][C@H]2c4ccccc4 C64337978
CC(C)CN(Cc1ccccc1)Cc2cc(=O)n3c(csc3[nH+]2)c4ccccc4 C33268792
CN(C)/C=[NH+]/[C@@H](c1ccccc1)c2ccc(cc2)Cl C01674004
C[NH+](CCc1nc(cs1)CCl)C2CCCCCC2 C36328890
CCC[C@H]1CC[C@H]([C@@H](C1)[NH+](C)[C@@H](C)C2CC2)C#N C36785323
C[C@H](C1CC1)[NH+](C)[C@@H]2C[C@@H](CC[C@@H]2C#N)C(C)(C)C C36785363
CCC[C@H]1CC[C@@H]([C@@H](C1)[NH+](CCC)C2CC2)C#N C37147131
Cc1ccc(cc1C)C(=O)[C@@H](C)[NH+](C)C2CCCC2 C37334798
CCC[NH+](CC)CC(=O)c1ccc(cc1Cl)Cl C37334998
CC[C@H](C)[NH+](C)CC(=O)c1ccc(c(c1)Cl)Cl C37335919
CC[NH+](CC(C)C)CC(=O)c1cc(c(cc1C)C)C C37336402
CCC[C@@H](C)[NH+](C)Cc1cc2ccccc2nc1Cl C37502198
C[C@@H](c1ccc(cc1)F)[NH+](C)Cc2ccccc2OC C40007505
CCCN(CCC)c1c(c(cc([nH+]1)C)C)CCl C40884767
CCCCN(CC)c1c(c(cc([nH+]1)C)C)CCl C40884965
CCC[C@@H](C)N(C)c1c(c(cc([nH+]1)C)C)CCl C40885783
C[C@@H]1CC[C@H]([C@@H](C1)[NH+](CC(C)C)CC(C)C)C#N C42034053
CCC[NH+](CC1CC1)[C@@H]2C[C@@H](CC[C@@H]2C#N)CC C42490279
CCCN(CC1CC1)c2c(c(cc([nH+]2)C)C)CCl C42490991
CC[C@@H]1CC[C@@H]([C@@H](C1)[NH+](CC(C)C)C2CC2)C#N C42557058
CC[C@@H]1CC[C@@H]([C@@H](C1)[NH+](C)[C@@H](C)CC(C)C)C#N C42582584
CC[C@@H]1CC[C@H]([C@@H](C1)[NH+](CC(C)C)C(C)C)C#N C42582820
CC[C@@H]1CC[C@H]([C@@H](C1)[NH+](CC2CC2)C(C)C)C#N C42582950
Cc1ccc(cc1C)C(=O)C[NH+](C)[C@H](C)CC(C)C C42586580
C[NH+](C)C[C@@H]1CCCC[C@@H]1Sc2cccc(n2)Cl C43191067
C[C@@H](c1nc(cs1)CCl)[NH+](C)C2CCCCCC2 C43520427
Cc1cccc(c1c2cccc(n2)SCC[NH+](C)C)C C45355187
CCc1ccc(cc1)N(C)c2cc[nH+]c(c2)CCl C49988359
CC[NH+](CC1(CCCCC1)C=O)C2CCCCC2 C51175077
CC(C)(C)C1CC[NH+](CC1)CC2(CCCC2)C=O C51177461
C[C@@H](C(C)(C)C)[NH+](C)C[C@@](C)(C=O)c1ccccc1 C51177810
CCC[C@](C)(C[NH+]1CCc2c(ccs2)[C@@H]1C)C=O C51177861
C[C@H]1CCCC[C@@H]1[NH+](C)CC2(CCCCC2)C=O C51179171
CC[NH+](C[C@H]1CCCCCC1=O)C2CCCCC2 C53924663
CCC[C@H]1CCC(=O)[C@@H](C1)C[NH+](C)C2CCCC2 C53926484
CC(C)(C)[C@H]1CCC(=O)[C@H](C1)C[NH+](C)C2CCCC2 C53926495
CCCC1CC[NH+](CC1)C[C@H]2C[C@@H](CCC2=O)CC C53927904
CCCC1CC[NH+](CC1)C[C@@H]2CCCCCC2=O C53927913
CC[C@H]1CCC(=O)[C@H](C1)C[NH+](C)[C@@H](C)C(C)(C)C C53928377
CCC[C@H]1CCC(=O)[C@@H](C1)C[NH+](C)CC(C)(C)C C53930278
CC[C@H]1CCC[NH+]1C[C@@H]2C[C@@H](CCC2=O)C(C)C C54558806
CC(C)[C@H]1CCC(=O)[C@H](C1)C[NH+](C)C2CCCC2 C54558972
CCOCC[NH+](C)[C@@H](C)c1ccc(cc1Cl)Cl C58933147
CCC[C@@H](C)[NH+](C)Cc1ccc(c2c1nccc2)Cl C59403313
CC(C)(C)[C@@H]1CC[C@@H]([C@@H](C1)[NH+](C)CC2CCC2)C#N C61457913
CC(C)[C@H]1CCC(=O)[C@H](C1)C[NH+](C)CC2CCC2 C61484060
CC[C@](C)(C[NH+](C)[C@@H](C)c1ccccc1Cl)C=O C62017626
C[C@@H](c1cccc(c1)Cl)[NH+](C)C[C@@H]2CCCCC2=O C62017719
CC[NH+](CC)C[C@H](c1cc(cc(c1OC)C)C)Cl C62347846
CC[C@@H]1CCC(=O)[C@@H](C1)C[NH+]2CCC(CC2)(C)CC C62956858
C[C@@H](c1cccc(c1)c2cc(ccc2C(=O)C)F)[NH+](C)C C65407756
CC[NH+]([C@@H]1CCCC=C1)[C@@H](C)c2ccc(cc2)C#N C66494783
CCCc1ccc(s1)C[NH+](C)[C@H](C)c2ccco2 C13568420
CC[NH+](CC)C(C)(C)C(=O)/C=C\c1ccc(cc1)Cl C17142912
CC[NH+](CC)[C@@H](C)C(=O)C12CCC3C[C@H](C1)C[C@@H](C3)C2 C27988319
CC[NH+](CC)CC(=O)c1c(c(cc(c1C)C)C)C C36193677
CCC[C@@H]1CC[C@@H]([C@@H](C1)[NH+](C)[C@@H](C)C2CC2)C#N C36785320
CCC(C)(C)[C@@H]1CC[C@H]([C@@H](C1)[NH+](CC)CC)C#N C37145651
CCC(C)(C)[C@@H]1CC[C@@H]([C@@H](C1)[NH+](C)C(C)C)C#N C37146165
CC[NH+]([C@@H]1C[C@@H](CC[C@@H]1C#N)C(C)(C)C)C(C)C C37147018
CCC[C@@H]1CC[C@H]([C@@H](C1)[NH+](C)C2CCCC2)C#N C37147068
CCC[NH+](CC)[C@@H]1C[C@@H](CC[C@@H]1C#N)C(C)(C)C C37147088
CC(C)C[NH+](C)[C@@H]1C[C@@H](CC[C@@H]1C#N)C(C)(C)C C37147170
CC(=O)CCC[NH+](C1CCCCC1)C2CCCCC2 C37322401
CC(C)C[NH+](C)CC(=O)c1cc(sc1Cl)Cl C37335663
CC[NH+](CC(C)C)[C@@H](C)C(=O)c1ccc(s1)Cl C37336297
Cc1cc(c(c(c1)C)C(=O)C[NH+](C)[C@@H](C)C2CC2)C C37338933
CCC(CC)[NH+](C)CC(=O)c1ccc(s1)Cl C37339180
CCC(C)(C)[C@H]1CC[C@@H]([C@@H](C1)[NH+](C)CC2CC2)C#N C37925548
C[C@@H](C(C)C)[NH+](C)[C@@H](C)C(=O)c1cccc(c1)Cl C37338960
CCN(CC(C)C)c1c(c(cc([nH+]1)C)C)CCl C40885448
CCC[C@H](C)N(C)c1c(c(cc([nH+]1)C)C)CCl C40885784
CC(C)CN(CC(C)C)c1cc[nH+]c(c1)CCl C42034469
CC[NH+](Cc1cccc2c1cccc2)C[C@H](C)C#N C42287645
CCC(CC)C[NH+](CC)[C@H]1C[C@@H](CC[C@@H]1C#N)C C42487741
CC[C@H]1CC[C@@H]([C@@H](C1)[NH+](CC(C)C)C2CC2)C#N C42557059
Cc1cc([nH+]c(c1CCl)N(CC(C)C)C2CC2)C C42559197
CCCC[NH+]([C@H]1C[C@@H](CC[C@@H]1C#N)C)[C@@H](C)CC C42607427
C[C@H](c1nc(cs1)CCl)[NH+](C)C2CCCCCC2 C43520430
Cc1ccc(cc1C)C(=O)C[NH+](C)[C@@H]2CCC[C@@H](C2)C C49013020
CCC[C@@](C)(C[NH+]1CCc2c(ccs2)[C@@H]1C)C=O C51177860
CC1CCC(CC1)[NH+](C)CC2(CCCCC2)C=O C51179642
CCC[C@@H]1CCC(=O)[C@@H](C1)C[NH+]2CCC[C@@H]2CC C53924563
CC[C@H]1CCC(=O)[C@@H](C1)C[NH+](CC)C2CCCCC2 C53924656
CCC[C@@H]1CCC(=O)[C@H](C1)C[NH+]2CCc3ccccc3C2 C53925752
CC[C@@H]1CCC(=O)[C@@H](C1)C[NH+](C)C2CCCCC2 C53925794
CC[C@@H]1CCCC[NH+]1C[C@@H]2C[C@@H](CCC2=O)C(C)(C)C C53926395
CC(C)C[NH+](C[C@@H]1CCCCCC1=O)CC(C)C C53928163
CC[C@@H]1CCC(=O)[C@@H](C1)C[NH+](C)[C@@H](C)C(C)(C)C C53928371
CCC[C@@H]1CCC(=O)[C@H](C1)C[NH+](C)CC(C)(C)C C53930280
CC[C@H]1CCC(=O)[C@@H](C1)C[NH+](C)[C@@H](C)CC(C)C C53930455
CC[C@@H]1CCC(=O)[C@H](C1)C[NH+]2CCC(CC2)CC C53930784
CC[C@H]1CCC(=O)[C@H](C1)C[NH+](C)Cc2cccc(c2)C C53931339
CC(C)[C@@H]1CCC(=O)[C@@H](C1)C[NH+](C)C2CCCC2 C54558969
C[C@@H](C1CC1)[NH+](C)C[C@@H]2C[C@@H](CCC2=O)C(C)C C54559033
CCC[C@@H]1CC[C@@H]([C@@H](C1)[NH+](C)CC2CCC2)C#N C61457825
CCC[NH+](Cc1c(ccc(n1)Cl)Cl)C(C)C C61630390
CC(C)CC[NH+](C)Cc1c(ccc(n1)Cl)Cl C61630588
CC[C@@H](c1nc(cs1)CCl)[NH+]2CCC(CC2)(C)C C61820977
CC[C@@](C)(C[NH+]1CCC2(CCCCC2)CC1)C=O C61822173
CC(C)(C)c1ccc(c(c1)[C@H](C[NH+](C)C)Cl)OC C62347662
C[NH+](CCN(C)C1CCCCC1)C2CCCCC2 C66189055
CC[NH+](CC)CN1[C@H](/C(=C(/c2ccc(cc2)Cl)\O)/C(=O)C1=O)c3ccccc3F C05564245
Cc1ccc(cc1)S(=O)(=O)N2CC[NH+](CC2)Cc3cc(cc(c3O)C(C)(C)C)C C00821565
Cc1ccc(cc1)S(=O)(=O)N2CC[NH+](CC2)Cc3cc(ccc3O)C(C)(C)c4ccccc4 C00821566
c1ccc(cc1)C(c2ccccc2)[NH+]3CCN(CC3)C(=S)Nc4ccc5c(c4)OCO5 C02858294
CCOC(=O)c1c2c(sc1NC(=O)c3cc(cc(c3)Cl)Cl)C[NH+](CC2)C(C)C C08793016
Cc1cc(c(cc1C)S(=O)(=O)NC[C@@H](c2ccc3c(c2)CCCN3C)[NH+](C)C)C C08798846
Cc1ccc(cc1Cl)S(=O)(=O)NC[C@@H](c2ccc3c(c2)CCCN3C)[NH+]4CCCC4 C08799205
Cc1ccc(c(c1)S(=O)(=O)NC[C@H](c2ccc3c(c2)CCN3C)[NH+]4CCCCC4)C C08801651
CCc1cc2c(=O)c(coc2c(c1O)[C@H](c3ccccc3)[NH+]4CCCCC4)c5nc(cs5)C C11867316
Cc1ccc(c(c1)C)NC(=O)C[NH+]2CCN(CC2)c3nc(cs3)c4ccc(cc4)Cl C12878203
C[C@H](c1[nH]c(=O)c2c(csc2n1)c3ccccc3)[NH+](C)Cc4ccccc4N5CCCC5 C12651014
Cc1c2cc(sc2n(n1)c3ccc(cc3)Cl)C(=O)NC[C@H](c4ccccc4)[NH+](C)C C03324811
Cc1ccc(o1)[C@@H](CNC(=O)c2c(c3cc(ccc3o2)Br)C)[NH+]4CCCCC4 C15860413
c1ccc2c(c1)[C@@](C(=O)N2C[NH+]3CCCCCC3)(CC(=O)c4ccc5c(c4)CCCC5)O C16524445
Cc1c(sc(c1[C@H](c2ccc(cc2)Cl)N3CC[NH+](CC3)C)NC(=O)c4ccco4)C C20192893
Cc1cc(ccc1NC(=O)COc2ccc(cc2Br)Cl)N3CC[NH+](CC3)C C21321438
c1cc(sc1)[C@H](CNC(=O)c2cc(on2)c3ccc4c(c3)CCCC4)[NH+]5CCCC5 C21351944
CC(C)(C)c1cc(on1)NC(=O)C[NH+]2CCc3c(ccs3)[C@H]2c4cccs4 C24216665
C[C@H](C(=O)Nc1ccc(c(c1)Cl)F)[NH+]2CCN(CC2)c3c(cc(cn3)C(F)(F)F)Cl C24336985
C[C@@H](C(=O)Nc1ccc(c(c1)Cl)F)[NH+]2CCN(CC2)c3c(cc(cn3)C(F)(F)F)Cl C24336992
C[C@H](c1cccc2c1cccc2)NC(=O)[C@H](C)[NH+]3CCN(CC3)c4ccccc4OC C25415568
Cc1cc[nH+]c(c1)N2CCN(CC2)CCc3c(n4c5c3cc(cc5CCC4)[C@H](C(C)C)O)C C13740426
Cc1c2cc(ccc2oc1C(=O)NC[C@H](c3ccccc3OC)[NH+](C)C)Br C28232062
CCc1ccc2c(c1)c(=O)cc(o2)C(=O)NC[C@@H](c3cccs3)[NH+]4CCCCC4 C28288974
Cc1cc2c(cc1Cl)c(=O)cc(o2)C(=O)NC[C@H](c3ccccc3Cl)[NH+](C)C C28289522
Cc1ccc2c(=O)cc(oc2c1)C(=O)NC[C@@H](c3cccs3)[NH+]4CCCCCC4 C28291733
Cc1ccc(cc1)[C@H]2c3cccn3CC[NH+]2Cc4ccc(o4)C(=O)NCc5ccccc5 C35523362
C[C@@H]1CCc2c(sc3c2c(=O)[nH]c(n3)[C@@H](C)[NH+](C)Cc4ccc(c(c4)F)OC)C1 C35741574
Cc1cccc(c1)N2CC[NH+](C[C@@H]2C)[C@@H]3CCCC[C@@H]3NS(=O)(=O)c4ccccc4 C06804181
Cc1c(sc(c1[C@@H](c2ccc3c(c2)OCO3)[NH+]4CCCCC4)NC(=O)c5cccs5)C C38546000
CCOC(=O)[C@@H]1C(=c2cc(ccc2=[NH+]1)C)NC(=O)C34C[C@H]5C[C@@H](C3)CC(C5)(C4)Br C38654252
C[C@H](CC(C)C)NC(=O)c1ccc(cc1)c2ccc3c(c2)C(=O)CC4(O3)CC[NH+](CC4)C C39227520
COc1cccc(c1C[NH+]2CCC[C@@H](C2)C3=NN=C[C@@H]3c4cccc5c4cccc5)O C39518650
CC(C)[NH2+][C@H]1C[C@H](N2[C@H](C1)C3=NC4=CC=CCC4=C3C[C@H]2C(=O)OC)c5cccc(c5)Cl C39560774
Cc1c(ccc(c1O)[C@H]2C(=C(N=[NH+]2)C)[C@@H]3CSC(=N3)C)OCc4ccc(cc4)F C39982917
Cc1cc(cc(c1[C@@H]2C(=C(N=[NH+]2)C(F)(F)F)C3=N[C@H](SC3)C)O)OCc4ccc(cc4)F C39984694
c1ccc(cc1)C(=O)CS[C@H]2NN=C(N2c3ccccc3)C4=c5ccccc5=[NH+]C4 C40034117
C[C@H](c1cc([nH]n1)c2ccccc2)[NH+](C)[C@@H]3CCC(=O)N(CC3)Cc4ccccc4Cl C42942773
Cc1ccc(cn1)n2c(c(nc2c3c(cccn3)Cl)C[NH2+]C4CCCC4)C(C)C C43076095
C[NH+]1CCN(CC1)c2ccc(cc2)/C=C\3/C(=O)NC(=N3)SCc4ccc(c(c4)Cl)Cl C08762112
Cc1c(cccc1Cl)NC(=O)CSC2=NC3(CC[NH+](CC3)C)N=C2c4ccc(cc4)F C35372831
C[NH+]1CCN(CC1)c2c(cccc2Cl)NC(=O)CSc3nc(cs3)c4ccccc4 C59218236
Cc1cc(cc(c1NC(=O)c2ccc(cc2)N3CC[NH+](CC3)C(C)C)OC)Br C60219992
Cc1ccc2=[NH+]C(=O)C3=C[C@H](SC3=c2c1)C(=O)NCCOC45CC6CC(C4)CC(C6)C5 C63494553
Cc1cccc(c1C)OCc2cc(ccc2OC)[C@H]3[C@@H]4C(=c5cc(ccc5=[NH+]4)OC)CCN3 C63503404
c1ccc(cc1)C2=N[C@H]3N(C2)c4ccc(cc4S3)C(=O)NCCC5=c6ccccc6=[NH+]C5 C63541402
Cc1cc(c(cc1OC)S(=O)(=O)NCCC2=c3cccc(c3=[NH+][C@@H]2C)Cl)C C63577423
C[C@@H]1C(=C(NO1)C)CSc2ccccc2C(=O)N3CCC(=CC3)C4=c5ccccc5=[NH+]C4 C64202229
C[C@@H](C(=O)NC[C@@H](c1ccccc1)C2=c3ccccc3=[NH+]C2)N4C(=C)c5ccccc5C4=O C64353742
c1ccc2c(c1)c(cc(n2)c3ccccn3)C(=O)NCCC4=c5cc(ccc5=[NH+]C4)Cl C64539558
CCOC(=O)c1c2c(sc1N/C(=[NH+]/C3CCCCC3)/c4cccs4)CCCC2 C04129653
CCCC[NH2+]C[C@H]1[C@@H](C(=O)N1c2cccc(c2C)C)Oc3ccc(cc3Cl)Cl C04992348
CC1(C[C@@H](CCO1)[C@@H](Cc2ccccc2)[NH2+]C[C@@H]3[C@H]4C[C@@H]5C(=C)CCC[C@@]5(C[C@H]4OC3=O)C)C C09034033
COC(=O)C[NH+]1[C@H](c2cc(ccc2N[C@@H]1c3ccc(cc3)F)Br)c4ccccc4 C01817361
CC1(C[C@](CCO1)(CC[NH2+]Cc2ccc3c(c2)OCO3)c4cccc(c4)C(F)(F)F)C C09452412
Cc1cc(c(cc1C)S(=O)(=O)NC[C@@H](c2cccc3c2cccc3)[NH+]4CCCC4)C C10507994
CC[NH+](Cc1ccc2c(c1)OCO2)CC(=O)Nc3cc(c(cc3Cl)Cl)Cl C11351663
Cc1c(sc(c1[C@@H](c2ccc(cc2)C(F)(F)F)[NH+]3CCCC3)NC(=O)c4ccco4)C C12042744
c1ccc(cc1)[C@H](c2c(c3ccccc3o2)NC(=O)c4cccs4)[NH+]5CCCCC5 C15859364
Cc1ccc2c(c1)sc(c2Cl)C(=O)NC[C@H](c3ccc(o3)C)[NH+]4CCC(CC4)C C15860488
Cc1ccc(cc1)/[NH+]=C\2/C3(CCCCC3)N(C(=[NH+]2)SCC(=O)[O-])c4cccc(c4)Cl C08702106
Cc1cc(nc([nH+]1)c2ccccc2O)N3CCN(CC3)C(c4ccccc4)c5ccccc5 C19949676
COc1cc(cc(c1OCc2ccc(c(c2)Cl)Cl)Br)C[NH2+]C[C@@H]3CCCO3 C20876330
C[NH+]1CCN(CC1)c2c(cccc2Cl)NC(=O)/C=C/c3ccc(o3)c4ccc(c(c4)Cl)F C20979023
C[C@H](c1ccccc1)[NH2+][C@H](c2ccc(cc2)Br)c3nnc(o3)c4ccccc4 C21367032
COc1ccc(cc1)[C@@H]2[C@H]([NH+]=C(N2)c3ccc(cc3Cl)Cl)c4ccc(cc4)OC C22034443
Cc1cc(ccc1NC(=O)CSc2cc(c(cc2C)Br)C)N3CC[NH+](CC3)C C25258332
C[NH+](C[C@H](Cn1c2ccccc2nc1Cc3cccc4c3cccc4)O)C5CCCCC5 C27696803
c1cc(sc1)[C@H](CNC(=O)c2cc(=O)c3cc(ccc3o2)Br)[NH+]4CCCCCC4 C28289897
Cc1cc(c2c(c1)c(=O)cc(o2)C(=O)NC[C@@H](c3ccc(cc3)C(C)C)[NH+]4CCCCC4)C C28292656
COc1ccccc1CC(=[NH2+])N2C[C@@H]3[C@H](C2)C(CCC3=O)(c4ccccc4)c5ccccc5 C29391095
CCC[NH2+][C@@H](c1ccc(o1)[N+](=O)[O-])c2cc(ccc2Br)Br C35578225
c1ccc(cc1)C[NH+](Cc2ccco2)Cc3ccc(o3)C(c4ccccc4)(c5ccccc5)O C36145487
CC[NH+](Cc1ccccc1)Cc2c(ccc3c2occ(c3=O)c4ccc(cc4)Cl)O C19793053
COc1ccccc1CC(=[NH2+])N2C[C@H]3[C@@H](C2)C(CCC3=O)(c4ccccc4)c5ccccc5 C03795331
CC[NH+]1CCN(CC1)c2cc(c3cc(ccc3n2)NC(=O)/C=C/c4ccc(cc4)C)C C20108637
Cc1ccc(cc1)[C@@H](c2c(c(sc2NC(=O)c3cccs3)C)C)N4CC[NH+](CC4)C C38546749
COc1ccc(cc1)C2=CN=[NH+][C@H]2c3ccc(cc3O)OCc4ccc(c(c4)Cl)Cl C38766635
c1cc(ccc1COc2ccc(c(c2)O)[C@H]3C(=CN=[NH+]3)c4ccc(cc4)Br)F C38768458
CCC[C@]12C[NH+]3C[C@](C1O)(CN(C2)[C@H]3c4cn(c5c4cccc5)Cc6ccccc6)CCC C27532803
CC(C)(C)c1ccc(cc1)c2cc(c3ccccc3n2)C(=O)N/N=C/C4=c5ccccc5=[NH+]C4 C39396118
CC(=O)Nc1c(c2c(s1)CCCC2)[C@@H](c3ccccc3Cl)[NH+]4CCN(CC4)c5ccccc5 C39853629
c1ccc2c(c1)ccc(c2C[NH2+]Cc3ccc4c(c3)OCO4)OCc5c(cccc5Cl)F C40735693
C[C@@H]1CN(C[C@@H]([NH2+]1)C)c2ccc(c(c2)C[C@@H](C)C34CC5CC(C3)CC(C5)C4)[N+](=O)[O-] C22023120
CC1CCN(CC1)c2ccc(cc2)[C@@H](C)NC(=O)[C@H]3CCC[NH+](C3)Cc4c(cccc4Cl)F C44853971
C[C@@H](c1ccc(cc1)N2CCCC2)NC(=O)[C@H]3CCC[NH+](C3)Cc4ccc(cc4Cl)Cl C44855875
CCC[NH+](CCC)Cc1c(ccc2c1O/C(=C\c3ccccc3Br)/C2=O)O C13655797
CCc1ccc(cc1)n2cc/c(=[NH+]\c3c(cccc3C)C)/c(n2)C(=O)Nc4c(cccc4C)C C16873023
CC(C)(C)c1cc(c(c(c1)C(C)(C)C)O)C[NH+]2CCC(CC2)CC(=O)N3CCCC3 C59579457
CCCCCn1c2ccccc2[nH+]c1/N=C/c3cc(cc(c3O)Br)Br C08951365
C[C@@H]1CC[C@@H]2c3c(ncnc3S[C@@H]2C1)NC[C@@H](c4ccccc4)C5=c6ccccc6=[NH+]C5 C63234411
c1ccc(cc1)N(c2ccccc2)c3ccc(cc3)/C=N/NC(=O)C4=c5ccccc5=[NH+]C4 C63262653
COc1ccc(cc1CSc2nc3ccccc3s2)[C@H]4[C@H]5C(=c6ccccc6=[NH+]5)CCN4 C63268788
CC(C)CCNC(=O)N1CCC2=c3cc(ccc3=[NH+][C@H]2[C@H]1c4ccc(cc4)OC)Cl C63572343
C[C@@H]1C[C@H]([C@@H](N1c2ccccc2F)C)/C=C(\C#N)/C(=O)NCCC3=c4ccccc4=[NH+]C3 C63623154
Cc1ccccc1NC(=S)N(CCC2=c3cc(ccc3=[NH+][C@@H]2C)Cl)Cc4ccccn4 C63658824
Cc1c(=O)c2cccc(c2oc1c3ccccc3)C(=O)NCCC4=c5ccccc5=[NH+]C4 C64416950
CC[NH+]1CCc2c(sc-3c2CN([C@H](c4n3ccc4)c5ccccc5)C(=O)NCCC(C)C)C1 C35427445
Cc1ccc(cc1)c2c(n(c[nH+]2)C3CCCCC3)c4ccc(o4)C(=O)Nc5ccccc5F C64669314
CCc1cccc(c1)/[NH+]=c\2/c(cc3cc(ccc3o2)Br)C(=O)NC[C@H]4CCCO4 C67292243
COc1ccc(c(c1)NC(=[NH2+])Nc2[nH]c(=O)cc(n2)C(F)(F)F)OC C01214618
Cc1ccc(cc1)S(=O)(=O)NCC[NH2+]CCc2ccc(cc2)S(=O)(=O)N C06590925
CCOC(=O)C1=C(NC(=O)N[C@@H]1c2cccs2)C[NH+]3CCCC[C@@H]3C(=O)N C07977333
CCOC(=O)C1=C(NC(=O)N[C@@H]1c2cccs2)C[NH+]3CCCC[C@H]3C(=O)N C13098662
Cc1cc(nc(n1)N/C(=N\C(=S)NC)/NC2CC([NH2+]C(C2)(C)C)(C)C)C C14158030
CC[NH+](CC(=O)Nc1cc(ccc1C)Cl)CC(=O)Nc2c(ccs2)C(=O)N C16557822
CCOC(=O)Cc1cc(=O)nc([nH]1)NC(=[NH2+])Nc2ccc(cc2C)C C04844628
c1cc2c(cc1N)[nH+]c([nH]2)CCCCCCc3[nH]c4cc(ccc4n3)N C02027422
c1cc(cnc1)c2ccc(cc2)C(=O)NCCCc3cc(ccc3O)C(=[NH2+])N C26283318
CCn1cnc2c1nc(nc2Nc3ccc(cc3)F)NCCCC[NH3+] C26533044
CC[NH+](CC)[C@@H](CNC(=O)c1ccc(cc1)CNC(=O)N)c2ccsc2 C31988096
Cc1ccc(cc1Cl)NC(=O)c2ccc(c(c2)[N+](=O)[O-])NCC[NH3+] C04706841
C[NH+](C)CCCNc1nc(c(c(n1)NC2CCCCC2)[N+](=O)[O-])N C04306003
c1ccc(cc1)C2=C(CN=N2)C(=O)NNC(=O)C[NH2+][C@H]3Nc4ccccc4S3 C38799050
CC[NH+]1CCN(CC1)c2ccccc2NC(=O)C[C@H](c3ccccc3F)NC(=O)N C40069906
Cc1ccc(c(c1)Nc2c(c(ncn2)NCCCn3cc[nH+]c3)N)C C40704724
CC[NH+]1CCN(CC1)c2c(c(ncn2)NNC(=O)c3ccccc3OC)N C40726724
Cc1ccc(cc1)S(=O)(=O)NNc2c(c(ncn2)N(C)C3CC[NH+](CC3)C)N C40794755
CC(C)(C)NNc1c(c(nc[nH+]1)N(C)c2ccccc2C(=O)OC)N C40796667
Cc1ccc2c([nH+]1)cccc2Nc3c(c(ncn3)N[C@@H](C)COC)N C40801161
CC[NH+](CC)[C@@H](CC(C)C)CNC(=O)C(=O)Nc1ccc(c(c1)C(=O)N)Cl C41333831
COc1c(ccc(c1)/C=N/NC(=[NH2+])N/N=C/c2cc(c(cc2)O)OC)O C43752062
CC1CC[NH+](CC1)[C@@H](CNC(=O)Nc2ccccc2CC(=O)N)C(C)C C45724103
C[C@@H]1CN(CCO1)c2ccc(c[nH+]2)CNC(=O)Nc3ccccc3CC(=O)N C46011059
CC[NH+](CC)[C@@H](CNC(=O)NNC(=S)NC1CCCC1)c2ccsc2 C46253424
CN(C)c1cc(cc[nH+]1)CNC(=O)NNC(=O)c2cc([nH]n2)c3ccccc3 C46285617
Cc1cccc(c1)N2CC[NH+](CC2)CCNC(=O)C[C@H](c3ccccc3F)NC(=O)N C46680513
C[C@H](COc1cc(cnc1)c2cc3c4cc(c(cc4ncc3c(n2)N)OC)OC)[NH3+] C49089536
Cc1ccc(c([nH+]1)Cn2c3cc(cc(c3[nH+]c2NC[C@H](CO)O)C)C)[O-] C28710371
C[C@H]1CCC[C@](C1)(CNC(=O)NNC(=S)NC2CCCC2)[NH+](C)C C52586873
C[C@H](c1[nH]c2ccccc2n1)[NH2+]Cc3cn(c4c3cccc4)CCC(=O)N C55198266
Cc1cc([nH+]c2c1c(c(s2)C(=O)OCC(=O)NNC(=O)c3ccccc3)N)C C29033437
c1ccc(cc1)[C@@H](CNC(=O)Nc2ccccc2CC(=O)N)[NH+]3CCCC3 C45725316
Cc1ccc(cc1Cl)NC(=[NH2+])Nc2[nH]c(=O)cc(n2)CC(=O)OC C13634066
c1ccc(cc1)NC(=O)C[C@@H]2N[C@H](ON2)C(=O)NCCC3=c4cc(ccc4=[NH+]C3)Cl C63782406
CC[NH+](CC)[C@H](CNC(=O)c1cccc(c1)NC(=O)N)c2ccco2 C58296719
CN/C(=N/c1ccc(nc1)c2ccc(cc2)c3ccc(cn3)NC(=[NH2+])NC)/N C40861630
C[C@H]1NN[C@@H](S1)C(=O)Nc2cccc(c2)C(=O)NCCC3=c4ccccc4=[NH+]C3 C64502488
C[C@@H]1NN[C@H](S1)C(=O)Nc2cccc(c2)C(=O)NCCC3=c4ccccc4=[NH+]C3 C64502489
CC1(CC(CC([NH2+]1)(C)C)NC(=O)NCc2cccc(c2)CS(=O)(=O)NC)C C64655132
Cc1c(sc2c1c(nc(n2)CC[NH3+])NCCSc3cnn[nH]3)C C65373675
CC[C@H](C)Oc1ccc2ccccc2c1C[NH+]3CCNC(=O)[C@@H]3CC(=O)NN C66115488
CC[C@H](C)[NH+](C)CCNC(=O)NCCCc1c(c(n(n1)c2ccccc2)N)C#N C66196138
Cn1ccnc1[C@](CCNC(=[NH2+])Nc2ccccc2)(C(F)(F)F)O C66245243
CCC[NH+](CCC)CCCNC(=O)Nc1ccc(cc1)n2c(c(cn2)C#N)N C66668778
CC[NH+](C)CCNC(=O)NCCCc1c(c(n(n1)c2ccccc2)N)C#N C66987427
Cc1ccc(cc1C(=O)N)NC(=O)NC[C@@H](C(C)C)[NH+](CC=C)CC=C C67313405
C[C@H]1CCC[NH+](C1)C(C)(C)CNC(=O)C(=O)Nc2ccc(c(c2)Cl)C(=O)N C67392817
CCCc1nc(c(s1)CNC(=O)C2=C(NC(=O)N[C@H]2c3c([nH+]c[nH]3)C)C)C C67515490
Cc1ccc(cc1C(=O)N)NC(=O)C(=O)NC[C@]2(CCC[C@@H](C2)C)[NH+](C)C C67534007
C[C@H]1CCC[C@]2(C1=C[C@H]3[C@@H](C2)OC(=O)[C@@H]3C[NH2+][C@@H](C)CCCC(C)C)C C04028491
CC[NH+](CC)C[C@H](Cn1c2ccc(cc2c3c1ccc(c3)Cl)Cl)O C00786498
c1ccc(c(c1)C2=NO[C@H](C2)C[NH2+]Cc3cccc(c3)C(F)(F)F)Cl C06694991
c1ccc(cc1)C[NH2+]Cc2cn(nc2c3ccc(cc3)Cl)c4ccccc4 C06788142
COc1cc(cc(c1OCC=C)Br)C[NH2+]C2CCCCC2 C08470074
CCCOc1c(cc(cc1Br)C[NH2+]C2CCCCC2)OC C20932679
C[C@H](C1CCC(CC1)OC)[NH2+]CC[C@]2(CCOC(C2)(C)C)c3ccccc3 C27666497
CC[C@@H]1CCCC[C@@H]1[NH2+]Cc2cc(c(c(c2)Br)OC)OC C35256927
CCC[NH2+][C@H](c1cc(c(cc1Br)OC)OC)C2CCCC2 C35583019
CCC[NH2+][C@@H](c1ccc(o1)C)c2cc(ccc2OCC)Br C35586811
CC(C)CCC[C@@H](C)[NH2+]C[C@H]1[C@H]2C[C@@H]3C(=C)CCC[C@@]3(C[C@H]2OC1=O)C C12661640
C[C@H](CCc1ccc2c(c1)OCO2)[NH2+]Cc3ccc(s3)Br C38018564
C[NH2+][C@H](c1ccc(c(c1)Cl)OC)c2ccc(c(c2)Br)OC C38074081
CCC[C@]12C[NH+]3C[C@]([C@@H]1O)(CCN(C2)[C@H]3c4ccc(cc4)C(C)C)CC C39951242
CCC[NH2+][C@H](c1ccc(s1)Br)c2cc(cc(c2)OC)OC C40237221
CC(C)Oc1c(cc(cc1OC)Br)C[NH2+]C2CCCCCC2 C40728565
Cc1ccccc1COc2c(cc(cc2Cl)C[NH2+]C(C)(C)C)OC C40742419
C[NH2+][C@H](c1ccc(c(c1)Br)OC)c2ccc(cc2OC)Cl C43565116
CCC[NH2+][C@@H](c1cc(ccc1OCC)Br)[C@H]2CCCCO2 C50962689
CCC[NH2+]Cc1cccnc1Oc2cc(c(cc2Cl)Cl)Cl C51545173
Cc1cccc(c1C)Oc2c(cc(cn2)Br)C[NH2+]C(C)C C51546559
CC(C)C[NH2+]Cc1cc(c(nc1)Oc2ccc(cc2)Br)Cl C51547113
Cc1ccc(cc1C)Oc2c(cc(cn2)Br)C[NH2+]C(C)C C51547748
CC[NH2+]Cc1cc(cnc1Oc2ccc(cc2Cl)Cl)Br C51549685
CC[NH2+]Cc1cc(c(nc1)Oc2ccc(cc2Br)Cl)Cl C51550315
CC(C)C[NH2+]Cc1cc(ccn1)Oc2ccc(cc2Br)Cl C51550346
Cc1ccc(c(c1)Br)Oc2c(cc(cn2)C[NH2+]C(C)C)Cl C51550437
CCC[NH2+]Cc1cccc(n1)Oc2ccc(cc2Cl)Br C51570178
CC(C)(C)[NH2+]Cc1cc(ccn1)Oc2ccc(cc2Cl)Br C51570250
CCC[NH2+]Cc1c(ccc(n1)Oc2ccc(cc2F)Br)Cl C51570449
CC(C)[NH2+]Cc1cc(c(nc1)Oc2cc(cc(c2)Cl)Cl)Cl C51571473
CCC[NH2+][C@@H](c1ccc(o1)Br)c2cc(ccc2OCC)C C51599743
CCC[NH2+][C@H](c1ccc(c(c1)Br)OC)c2ccc(o2)CC C51728133
CC(C)[NH2+]Cc1nc(cs1)COc2cc(c(cc2Cl)Cl)Cl C52649162
CC(C)[NH2+]C[C@H]1CC[C@H](O1)COc2cc(c(cc2Cl)Cl)Cl C52649333
CC(C)(C)[NH2+]Cc1ccc(o1)COc2ccc(cc2Br)F C52651688
C[C@@H](c1cccc2c1cccc2)[NH2+]Cc3ccc(c(c3)OC)OC(C)C C22787669
C[C@@H](c1ccc2c(c1)CCCC2)[NH2+]Cc3ccc(c(c3)OC)OC(F)F C57801344
CC[NH2+][C@@H](C)c1ccc(c(c1)Br)Oc2ccc(cc2)OC C61699183
CCC[NH2+][C@H](c1cc(cc(c1OC)Br)Cl)c2cscn2 C62356139
CCC[C@@]1(CC[NH2+]C1)c2nc3cc(ccc3n2CCC)Br C62915026
Cc1cc(ccc1Oc2ccnc(c2)C[NH2+]C(C)(C)C)Br C63062413
c1ccc2=[NH+]CC(=c2c1)CCC(=O)N[C@@H](c3ccc(cc3)F)c4cccs4 C63072951
Cc1ccc(cc1)c2ccsc2C(=O)NCCC3=c4ccccc4=[NH+]C3 C63098819
C[C@H]1C(=c2ccccc2=[NH+]1)SCCNC(=O)C34CC5CC(C3)CC(C5)C4 C63437391
C[C@H]1C(=c2ccccc2=[NH+]1)SCCNC(=O)c3cc(ccc3Cl)Cl C63437495
C[C@H](C12CC3CC(C1)CC(C3)C2)NC(=O)CCCC4=c5ccccc5=[NH+]C4 C63801428
c1ccc(cc1)[C@@H](CNC(=O)[C@@H]2CCC=CC2)C3=c4ccccc4=[NH+]C3 C64215571
Cn1cc(c(n1)c2ccccc2Cl)C[NH2+][C@@H]3CCC[C@H](C3)C(F)(F)F C66905190
Cc1c(sc(n1)c2ccccc2)C[NH2+]Cc3cnc(s3)C(C)(C)C C67011756
c1cc2c(cc1C3CCCCC3)c4c5n2CC[NH+]([C@H]5CCC4)C[C@@H](CCl)O C02273046
CCC[NH+](CCC)Cc1cc2c(cc1O)CC[C@@H]3[C@@H]2CC[C@]4([C@H]3CCC4=O)C C01669998
CC[NH+](CC)[C@@H](C)[C@@H](c1ccc2cc(c3ccccc3c2c1)Br)O C01676787
CC[NH+](CC)[C@@H](C)[C@H](c1ccc2cc(c3ccccc3c2c1)Br)O C01676789
C[C@H](c1ccccc1)[NH2+]Cc2ccc(o2)c3ccc(c(c3)Cl)OC C07539568
C[NH+](Cc1ccc(s1)Br)Cc2c3ccccc3ccc2O C08040357
C[C@H](c1ccc(cc1Cl)Cl)[NH2+]Cc2ncc(o2)c3ccccc3 C08121630
CC(C)C[NH2+]Cc1ccc(o1)c2ccc(cc2Cl)Br C20875648
C[C@@H](c1ccccc1Oc2ccc(cc2Cl)Br)[NH2+]C C34666229
C[C@H]1C[C@@H](CC(C1)(C)C)[NH2+][C@@H](C)c2ccc(c(c2)Br)OC C35043894
Cc1ccc(cc1C)C[NH2+][C@H](C)c2ccc(c(c2)Br)OC C35044181
CCC[NH2+][C@@H](C)c1c(cccc1F)Oc2ccccc2I C35454479
CC(C)(c1ccccc1)[C@@H](c2ccc(c(c2)Br)OC)[NH2+]C C35455381
CC(C)(c1ccccc1)[C@H](c2cc(ccc2OC)Br)[NH2+]C C35456440
C[NH2+][C@@H](c1ccc(c(c1)Cl)OC)c2cc(cc(c2)Cl)Cl C35462190
CCOc1ccc(cc1[C@H](c2ccc(cc2Cl)F)[NH2+]C)Br C35505770
CC[NH2+][C@@H](c1ccc(cc1)Cl)c2ccc(c(c2)Br)OC C35508614
CC[NH2+][C@@H](c1ccc(c(c1)Br)OC)c2c(cccc2Cl)F C35508692
CC[NH2+][C@@H](c1ccccc1)c2cc(cc(c2OC)Br)Cl C35509729
CC[NH2+][C@H](c1ccc(c(c1)Cl)OC)c2cc(ccc2F)Br C35538493
CC[NH2+][C@@H](c1ccc(cc1)Br)c2ccc(c(c2)Cl)OC C35538666
CC[NH2+][C@@H](c1ccccc1OC)c2cc(ccc2Br)Br C35541849
CC[NH2+][C@H](c1cccc(c1)I)c2ccc(c(c2)C)OC C35571454
CCC[NH2+][C@@H](CC(C)(C)C)c1cc(cc(c1OC)Br)Cl C35572984
CCC[NH2+][C@H](c1ccc(cc1)Br)c2ccc(o2)Br C35574108
CCC[NH2+][C@@H](c1ccc(cc1OC)OC)c2ccc(s2)Br C35581441
CCC[NH2+][C@@H](c1cc(cnc1)Br)c2cc(sc2Cl)Cl C35585366
CCC[NH2+][C@@H](c1ccc2c(c1)OCO2)c3cc(sc3Cl)Cl C35585606
c1cc(oc1C[NH2+]C2CC2)c3c(cc(cc3Cl)Br)Cl C36819176
C[C@@H](c1cccc(c1)OC(F)F)[NH2+][C@H](C)c2ccc(s2)Cl C36935086
CCOc1c(cc(cc1Br)Cl)N[C@H](C)[C@H]2CCC[NH+](C2)C C36989193
c1ccc(c(c1)C[NH2+][C@H](c2ccco2)c3ccc(s3)Cl)Cl C37198976
Cc1ccc(c(c1)Br)Oc2ccc(cc2C[NH2+]C(C)C)F C37237927
C[C@H](c1ccc(cc1)I)[NH2+][C@@H](C)c2cc(ccc2OC)F C37305303
c1ccc(c(c1)CSCC/[NH+]=C/c2cc(ccc2O)Br)Cl C04390638
C[C@H](c1ccc(cc1)CC(C)C)[NH2+]Cc2ccc(o2)I C37277999
CCCC[NH2+]Cc1cc(c(c(c1)Br)OC(C)C)Br C40730474
CC(C)c1csc(n1)[C@H](c2ccc(cc2Cl)Cl)[NH2+]C(C)C C41197437
CC(C)[NH2+][C@@H](c1ccc(cc1)Br)c2nc(cs2)C(C)(C)C C41197604
CC(C)(C)CC(C)(C)[NH2+]Cc1cc(ccc1OCC#C)Br C41649880
CCC[NH2+][C@@H]1CCCc2c1sc(n2)c3ccc(s3)Br C50330788
CC[NH2+][C@H](c1ccc(cc1Br)OC)c2ccc(s2)Cl C51171841
C[NH2+][C@@H](Cc1csc(n1)c2ccc(s2)Br)c3ccccc3 C51966288
Cc1ccc(c(c1)[C@H](c2cc(cc(c2OC)Br)Cl)[NH2+]C)F C52982001
c1ccc(cc1)[C@H](Nc2cccc[nH+]2)P(=O)(c3ccccc3)c4ccccc4 C03200936
CCC[NH2+][C@@H](Cc1ccccc1OC)Cc2cc(cs2)Br C53831155
C[C@H](c1cc(c(cc1Cl)Cl)F)[NH2+][C@H](CC(C)C)CN(C)C C37321632
CC(C)(C)c1cnc(o1)C[NH2+]C(C)(C)c2cccc(c2)C(F)(F)F C57846982
CC[NH2+][C@@H](c1ccc(cn1)Br)c2c(c(cc(c2C)C)C)C C61862194
c1ccc(cc1)c2nc(co2)C[NH2+]C(c3ccccc3)c4ccccc4 C66863246
C[NH+](C)[C@@H](/C=C/c1ccccc1)[C@@H](c2ccccc2)S(=O)(=O)N(C)C C05065017
CC[NH+]1CCN(CC1)c2ccc(cc2)/N=C/c3ccc(c(c3)Cl)OC C00904028
Cc1ccc(c(c1)C[NH+]2CCC[C@@H](C2)C(=O)c3c(ccs3)C)n4cccn4 C12708022
Cc1ccc(c(c1)S(=O)(=O)CC[NH+](C)Cc2ccc(o2)[C@@H]3C[C@@H]3C)C C12743133
C[NH+](C)[C@@H](/C=C\c1ccccc1)[C@@H](c2ccccc2)S(=O)(=O)N(C)C C17002352
Cc1cc(n(n1)CCC[NH+](C)Cc2cn(c3c2ccc(c3)F)C(C)C)C C19717656
Cc1cc(n(n1)CCC[NH+](C)Cc2ccc(c(c2C)C)N3CCCC3)C C19719794
Cc1cccc(c1)C[NH+]2CCC[C@@]3(C2)CCN(C3)Cc4cnc(s4)N(C)C C20481598
Cc1cn2c(=O)cc(nc2s1)C[NH+](Cc3ccc(cc3)F)CC(C)C C21102273
CCn1c(nn(c1=S)C[NH+](C2CCCC2)C3CC3)c4ccc(cc4)Cl C24656362
CC[NH+](CC)Cc1nc2c(c(c(s2)C)C)c(=O)n1Cc3ccccc3F C31897654
C[C@H]1CN(C[C@@H](N1CC[NH+](C)C)C)C(=O)/C(=C/c2ccc(cc2)Cl)/C C36217747
CCCC(=O)N(C[C@@H]1C=c2ccccc2=[NH+]C1=O)c3cccc(c3C)C C38925629
CCCCN(C[C@@H]1C=c2ccc(cc2=[NH+]C1=O)C)C(=O)c3ccccc3 C38935714
CCCN(C[C@H]1C=c2ccc(cc2=[NH+]C1=O)C)C(=O)c3ccccc3Cl C38964701
CCCN(C[C@@H]1C=c2ccccc2=[NH+]C1=O)C(=O)c3ccc(cc3)Cl C38965017
CC(C)CN(C[C@H]1C=c2ccccc2=[NH+]C1=O)C(=O)c3ccc(cc3)Cl C38994874
Cc1c(cnn1C)CN2CC[C@@]3(C2)CCC[NH+](C3)Cc4ccc(cc4)C(C)C C39362295
c1ccc2=[NH+][C@H](C=c2c1)C(=O)OCC(=O)c3ccc(s3)Br C39431048
C[C@@H]1C(=C(N=N1)C)CCC[NH+](C)C[C@@]2(CCOC2)c3cccc(c3)F C39489831
c1ccc2=[NH+]CC(=c2c1)C(=O)COC(=O)Cc3ccc(cc3Cl)Cl C39560458
COc1ccccc1C2CC[NH+](CC2)C[C@@H]3C=NN=C3c4ccc(cc4)F C39574970
CC[NH+](Cc1ccccc1C)Cc2cc(=O)n3cccc(c3n2)C C40091288
CC[NH+](CC)CCCn1c2ccc(cc2nc1[C@@H]3CCCO3)Cl C40403891
C[NH+](Cc1cccc(c1)C#N)Cc2csc(n2)c3ccccc3OC C46517924
Cc1ccc(cc1)[C@@H](C)[NH+](C)CC(=O)N2CCN(CC2)c3cccc(c3)C C47960340
CC(C)n1c(=O)c2ccccc2nc1SCC[C@@H]3CCCC[NH+]3C C49710918
Cc1ccsc1C[NH+](C)CCCc2nc(no2)c3cccs3 C53098826
Cc1ccnc(c1)C[C@H](C)[NH+](C)Cc2cc(c(c(c2)C)OC(=O)C)C C55358899
CC[NH+](CC)CCSc1c2c(c(nn1)c3cccs3)sc(n2)C C13973619
Cc1csc2n1c(=O)cc([nH+]2)CN(CC=C)Cc3ccc(s3)Cl C23653282
CCC[NH+](Cc1ccccc1)Cc2cc(=O)n3cc(ccc3n2)C C57850210
C[C@H](c1ccc(cc1)F)[NH+](C)[C@@H](C)c2nnc(o2)c3ccccc3 C57975069
Cc1cc(cc(c1)N(CCC#N)C(=O)C[NH+](C)[C@@H](C)C(C)(C)C)C C57993739
CC(C)[NH+](C)CC1CCN(CC1)C(=O)c2ccc(o2)c3ccccc3F C58407673
CCC[NH+](CC(=O)N1CCO[C@@H](C1)C)[C@@H](C)c2ccc(c(c2)Cl)Cl C59350289
C[C@@H](c1cccc(c1)Cl)[NH+](C)Cc2nc(no2)c3cccc(c3)Cl C59389502
Cc1ccc(c(c1)C)S(=O)(=O)N(CC[NH+](C)C)Cc2ccccc2F C59746261
C[NH+](Cc1ccccc1Cl)Cc2nnc(o2)c3ccccc3Cl C15301865
C=CC[NH+](Cc1cccc(c1)C#N)Cc2ncc(o2)c3ccccc3 C63300859
c1ccc2=[NH+]CC(=c2c1)CC(=O)OCC(=O)c3cccc(c3)Br C63521234
Cc1ccc(c(c1)C(=O)COC(=O)CCC2=c3ccccc3=[NH+]C2)C C63791245
c1ccc(cc1)CN(Cc2ccco2)C(=O)[C@@H]3C(=c4ccccc4=[NH+]3)Cl C64117934
c1ccc2=[NH+][C@H](C=c2c1)C(=O)N3CCC(CC3)CCOCc4cccc(c4)F C64677999
c1cc(oc1)c2nc(cs2)C[NH+](Cc3cccs3)C[C@@H]4CCCO4 C55472558
C[NH+](C)CCC1CCN(CC1)c2c3ccccc3nc(n2)C(F)F C66454730
CCN(Cc1ccc(cc1)C[NH+](C)C)C(=O)/C(=C\c2ccc(cc2)C)/C#N C66726339
CC(C)(C)c1ccc(=O)n(n1)C[NH+](CC=C)Cc2ccccc2F C66792956
CCC[C@@H]1CCC[NH+](CC1)Cn2c(=O)ccc(n2)c3ccccc3F C66793460
C[C@@H](C[NH+](C)Cn1c(=O)c(c(cn1)Cl)Cl)c2ccccc2 C66795589
CCOc1ccccc1N2CC[NH+](CC2)Cc3ccccc3C#N C07341574
Cc1ccc2c(cc(=O)oc2c1C)C[NH+](C)Cc3ccccc3OC C07737460
CC[NH+](Cc1ccc(s1)Cl)CN2c3ccccc3C(=O)C2=O C08039792
CCc1ccc(o1)C[NH+]2CC[C@]3(C2)CCCN(C3=O)Cc4ccc(cc4)F C12716950
C[C@H](c1ccc(cc1)F)[NH+](C)Cc2nc(no2)c3ccc(cc3)Cl C12794932
CC[NH+](Cc1c(oc(n1)c2ccc(s2)C)C)C[C@@H]3CCCO3 C14965923
Cc1ccc(cc1)c2nc(on2)C[NH+](C)[C@H](C)c3ccc(cc3)F C16431247
CN1CCC(CC1)[NH+]2CCC[C@@H](C2)C(=O)N(C)CCCC3CCCC3 C15079861
COc1cccc(c1OC)C[NH+]2CCC[C@@H](C2)N3CCc4ccccc4C3 C20911368
C[NH+](Cc1c(cccc1Cl)F)[C@H](c2ccccc2)C(=O)N3CCOCC3 C21698131
Cc1ccc(cc1)c2csc3c2c(=O)n(cn3)CCC[NH+](C)C C21790208
C[C@@H](c1ccc(c(c1)F)F)[NH+](C)Cc2nnc(o2)c3ccccc3 C24250373
C[NH+](Cc1cccc(c1Cl)Cl)Cc2cc(on2)c3ccco3 C24540739
Cc1ccc(cc1)C[NH+](Cc2cc(=O)n3ccccc3n2)C4CC4 C27594864
Cc1ccc2c(cc(=O)oc2c1C)C[NH+](Cc3ccco3)C4CC4 C28072523
CCN(CC[NH+](C)C)c1cc(nc2c1cccc2)c3ccccn3 C29467285
CC[NH+](C)CC(=O)N1[C@H](CC(=N1)c2cccc(c2)C)c3cc(ccc3C)C C35787404
CCCC(=O)N(C[C@H]1C=c2cccc(c2=[NH+]C1=O)C)c3ccc(c(c3)C)C C38926117
CCCN(C[C@H]1C=c2cccc(c2=[NH+]C1=O)C)C(=O)c3ccccc3 C38959865
CCCCN(C[C@@H]1C=c2ccccc2=[NH+]C1=O)C(=O)c3ccc(cc3)C C38963977
Cc1cccc2=C[C@H](C(=O)[NH+]=c12)CN(CC(C)C)C(=O)c3ccccc3 C39006669
C[C@H]1C(=c2ccccc2=[NH+]1)C(=O)[C@H](C)OC(=O)c3ccccc3F C39982424
Cc1ccsc1C[NH+](C)[C@@H](C)C(=O)N2CCN(CC2)c3ccc(cc3)F C42474084
CC[NH+](Cc1nc2c(c(c(s2)C)C)c(n1)Cl)[C@H](C)COC C42763753
C1CCC(=CC1)N(C2CC2)C(=O)CN3CCC(CC3)[NH+]4CCCC4 C55059064
Cc1ccc2[nH+]c(cc(=O)n2c1)CN(Cc3cccs3)C4CC4 C44898100
CCN(Cc1ccc(s1)Br)Cc2cc(=O)n3ccsc3[nH+]2 C20814867
CCCN(Cc1ccccc1)Cc2cc(=O)n3c(csc3[nH+]2)C C33068890
CCc1ccc(cc1)C[NH+](Cn2c(=O)c3ccccc3cn2)C4CC4 C42095841
C[C@H](c1ccc(cc1Cl)Cl)[NH+](C)Cc2nc(on2)CC(C)C C58919128
Cn1cc[nH+]c1CCn2c3ccc(cc3nc2CCCl)Br C45136230
C[NH+](Cc1ccc(c(c1)OC)SC)Cc2cccc3c2OCCO3 C60356174
Cc1cccc(c1C)n2c(=O)c3ccccc3nc2SCC[NH+](C)C C61065031
C[C@@H](C(=O)c1ccc(cc1)F)OC(=O)CC2=c3ccccc3=[NH+]C2 C63122452
C[C@H](C(=O)C1=c2ccccc2=[NH+]C1)OC(=O)Cc3cccc(c3)F C39782166
CC(C)(C)[NH+]1CCCN(CC1)C(=O)CSc2ccc(cn2)C(F)(F)F C63725549
CC(=C)CN1CCN(CC1)C(=O)CCCC2=c3ccccc3=[NH+]C2 C63729919
c1ccc(c(c1)CN2CCN(CC2)C(=O)CCC3=c4ccccc4=[NH+]C3)F C63855149
CCC1(CC[NH+](C1)Cc2ccccc2C3=NC(=O)CC(=N3)C(C)C)CC C63884088
c1ccc2=[NH+]CC(=c2c1)C(=O)OCC(=O)c3ccc4c(c3)CCC4 C63994314
c1ccc2c(c1)c(nc(n2)C(F)(F)F)SCC(=O)C3=c4ccccc4=[NH+]C3 C64048471
CC(C)CC1=C[C@@H](N=N1)CN2CCC[C@@H](C2)[NH+]3CCc4ccccc4C3 C39447840
CSc1nn(c(=S)s1)CN2CC[NH+](CC2)CC3CCCCC3 C64127906
CC(C)CN(C1CC[NH+](CC1)C)S(=O)(=O)c2ccc(cc2Cl)F C64954646
CCN(CC)c1cc(cc[nH+]1)CCC(=O)N2CCc3ccccc3C2 C65270064
c1ccc(cc1)c2c(n(c[nH+]2)Cc3ccc(nc3)C(F)(F)F)[C@H]4CCOC4 C65410750
CC(C)(C)CC[NH+]1CCN(CC1)Cn2c3c(sc2=O)CCCC3 C66077160
Cc1cc(cc(c1OC)C)C[NH+](C)Cc2c(nn(c2Cl)C)C C66155889
CN(Cc1cn2ccccc2[nH+]1)[C@H](c3ccccc3)c4ccccn4 C66540387
C[NH+](Cc1ccc(s1)Cl)CC(=O)N2CCN(CC2)c3ccccc3F C66864454
CC[NH+](CC)[C@@H]1Cc2cc(ccc2Sc3c1cccc3)Cl C02187340
Cc1cc(c2c(c1)OC[NH+](C2)Cc3ccccc3Cl)C C04134276
Cc1ccc(c(c1)N2CC[NH+](CC2)Cc3cc(ccc3F)F)C C00277352
Cc1ccc(c(c1)C[NH+]2CCN(CC2)c3cc(ccc3C)C)C C04980962
Cc1ccc(c(c1)N2CC[NH+](CC2)CC3=CC[C@H]4C[C@@H]3C4(C)C)C C04980983
CC1CC[NH+](CC1)CC23C[C@H]4CC[C@@H](C2)CC(C4)C3 C05043904
C[NH+]1Cc2ccccc2C1(c3ccccc3)c4ccccc4 C05082129
CC(C)(C[NH+](C)C)[C@H]1[C@H]2CCCC=C2[C@@H]3CCCC[C@@H]3O1 C05293458
Cc1ccccc1/C=C/2\C[NH+](C/C(=C/c3ccccc3C)/C2=O)C C01103358
CC[C@]1(C[NH+](CCO1)CC)c2cc(cc(c2Cl)Cl)Cl C05699241
CC1CCN(CC1)c2cc([nH+]c3c2cccc3)c4ccccc4 C05950656
CC1(Cc2ccccc2C[NH+]1Cc3ccccc3Cl)C C06754933
c1ccc2c(c1)CCC(=C2)[NH+]3CCN(CC3)c4ccccc4Cl C00153768
CC[NH+]1CCC(=CC1)C2=Cc3ccccc3Oc4c2cccc4 C13740501
Cc1cc(ccc1F)[C@H]2CC[C@@H]3[NH+]2CCN3c4ccccc4 C15777833
C1C[C@H]2C[C@@H]1C[C@@H]2N3CC[NH+](CC3)C4C5CC6CC(C5)CC4C6 C19771304
C1C[C@@H]2C[C@H]1C[C@@H]2N3CC[NH+](CC3)C4C5CC6CC(C5)CC4C6 C19771305
c1ccc2c(c1)cc(c([nH+]2)N3CCCCCCC3)CCl C20469137
Cc1cc([nH+]c2c1cc(cc2)SC)N3CCc4ccccc4C3 C23634554
c1ccc2c(c1)c(c3ccccc3[nH+]2)/N=C/c4ccc(cc4)Cl C05800536
CC(C)(C)[C@H]1CC[C@H]([C@@H](C1)[NH+](C)C2CCCCCC2)C#N C36328577
CC[C@@H]1CC[C@H]([C@@H](C1)[NH+]2CCC[C@@H]3[C@@H]2CCCC3)C#N C36826961
CC(C)(C)[C@H]1CC[C@@H]([C@@H](C1)[NH+]2CCCCCC2)C#N C37145806
CC(C)(C)[C@H]1CC[C@H]([C@@H](C1)[NH+]2CCCCCC2)C#N C37145808
CCC(C)(C)[C@H]1CC[C@H]([C@@H](C1)[NH+]2CCCCCCC2)C#N C37146719
CC(C)(C)[C@H]1CC[C@@H]([C@@H](C1)[NH+]2CCCCCCC2)C#N C37146721
C[C@H](C(=O)c1ccc(s1)Cl)[NH+]2CCC[C@@H]3[C@@H]2CCCC3 C37340336
C[C@@]12C[C@@H](CC(C1)(C)C)[NH+](C2)CN3C[C@]4(C[C@@H]3CC(C4)(C)C)C C19320122
Cc1ccc(c(c1)C)[C@@H]2C(=c3cc(cc(c3=[NH+]2)C)Cl)C=O C38806095
Cc1ccc(s1)[C@H]2C(=c3cc(cc(c3=[NH+]2)C)Cl)C=O C38806109
Cc1cccc(c1)[C@H]2C(=c3cc(cc(c3=[NH+]2)C)Cl)C=O C38806144
c1ccc2=[NH+][C@@H](C(=c2c1)C=O)c3cc(ccc3Cl)Cl C38806272
c1ccc2=[NH+][C@H](C(=c2c1)C=O)c3cc(ccc3Cl)Cl C38806275
c1ccc2=[NH+][C@H](C(=c2c1)C=O)c3ccc(cc3Cl)Cl C38806280
CCC(C)(C)[C@@H]1CC[C@H]([C@@H](C1)[NH+]2C[C@@H](C[C@@H](C2)C)C)C#N C37146241
c1cc(ccc1[C@H]2C=C(N=[NH+]2)c3ccc(cc3)Cl)Cl C39299598
c1ccc2=[NH+]CC(=c2c1)/C=N/c3ccc(c(c3)C(F)(F)F)Cl C39444448
CCC[C@@H]1CC[C@H]([C@@H](C1)[NH+]2CCc3c(ccs3)[C@@H]2C)C#N C42764589
CC[C@H]1CC[C@@H]([C@@H](C1)[NH+]2CCc3c(ccs3)[C@@H]2C)C#N C42764656
CC[C@H]1CC[C@H]([C@@H](C1)[NH+]2CCc3c(ccs3)[C@@H]2C)C#N C42764665
C1CC[C@H]([C@@H](CC1)[NH+]2CCC[C@@H]2C3CCCC3)C#N C45073643
CC(C)(C)C1CC[NH+](CC1)[C@H]2CCCCC[C@@H]2C#N C50347003
C[C@@H]1CC[C@@H]([C@@H](C1)[NH+]2CCC(CC2)C(C)(C)C)C#N C50347018
C[C@H]1CCCC[C@H]1[NH+](C)Cc2c(ccc(n2)Cl)Cl C61631152
C[C@H]1CC[C@@H]([C@@H](C1)[NH+](C)[C@@H](C)c2ccc(cc2)Cl)C#N C62014200
CC[C@H]1CC[C@@H]([C@@H](C1)[NH+]2CCC3(CCCC3)CC2)C#N C62953886
CC[C@@H]1CC[C@H]([C@@H](C1)[NH+]2CCC3(CCCC3)CC2)C#N C62953887
CSC1=c2ccccc2=[NH+][C@H]1c3ccc(cc3)Cl C63608875
CC1=C(C(CCC1)(C)C)CCN2CCC3=c4ccccc4=[NH+][C@H]3C2 C63712483
CCC[C@@H]1C[C@@]2([C@@H]3C(=c4ccccc4=[NH+]3)SCCN2C1)C C63761258
CC[C@@H](C)[C@@](CC[NH+](C)C)(Cc1cccc2c1cccc2)C#N C05064579
CCCCCC1=C(C=C(C[C@@]1(C)C[NH+](C)C)C)C C01664086
CCCC[C@@H]1CC[C@@H]2[NH+]1[C@@H](CC2)CCCCC=C C05784390
CCCC[NH+](CC)Cc1cccn1c2cccc(c2)C C05978261
C[NH+](C)Cc1ccccc1Sc2ccccc2Cl C00015129
CC(C)C[NH+](CC(C)C)CC(C)(C)C(=O)Cl C32025762
CCC[C@@H]1CC[C@H]([C@@H](C1)[NH+](C)[C@@H](C)CCC)C#N C36790530
CCC[C@H](C)[NH+](C)[C@@H]1C[C@@H](CC[C@@H]1C#N)C(C)(C)CC C36790579
CCC[NH+](CCC)[C@@H]1C[C@@H](CC[C@@H]1C#N)C(C)(C)C C37145889
CCCC[NH+](CCCC)[C@@H]1C[C@H](CC[C@@H]1C#N)C C37146854
CCCC[NH+](CCCC)[C@H]1C[C@H](CC[C@@H]1C#N)C C37146855
CCC[C@@H]1CC[C@H]([C@@H](C1)[NH+](CCC)C(C)C)C#N C37147112
CCC[C@@H]1CC[C@H]([C@@H](C1)[NH+](CC)CC(C)C)C#N C37147222
CCC[C@@H]1CC[C@@H]([C@@H](C1)[NH+](CC)[C@@H](C)CC)C#N C37147242
CCC[NH+](CC)[C@H](C)C(=O)c1ccc(cc1Cl)Cl C37334912
CCCCC[NH+](C)[C@@H](C)C(=O)c1ccc(s1)Cl C37336818
Cc1ccc(c(c1)C)C(=O)C[NH+](C)C2CCCCCC2 C37340196
C[C@@H](C[NH+](C1CCCCC1)C2CCCCC2)C#N C36677036
CC(C)CC[NH+]1CCCn2cccc2[C@@H]1c3cccc(c3)F C37522656
CC(C)(C)[NH+](C)CC#CCC(c1ccccc1)c2ccccc2 C04828695
CC[NH+](CC)[C@@H](C)C#CCC(c1ccccc1)c2ccccc2 C02268299
CC[C@H](C)c1ccc(cc1)[C@@H](C[NH+](CC)CC)C#N C41343219
CC[C@@H](C)c1ccc(cc1)[C@H](C[NH+](CC)CC)C#N C41343221
CC(C)C[NH+](CC(C)C)[C@H]1CCCCC[C@@H]1C#N C42034039
CCC[C@H]1CC[C@H]([C@@H](C1)[NH+](C)CCC(C)C)C#N C42457106
CCCN(CC(F)(F)F)c1c(c(cc([nH+]1)C)C)CCl C42779469
CC[C@H](c1nc(cs1)CCl)[NH+]2CC[C@@H]3CCCC[C@@H]3C2 C43555453
CCCCC[NH+](C)Cc1c(ccs1)Br C43677701
CCC[C@H]1CC[C@@H]([C@@H](C1)[NH+](C)CC(C)(C)C)C#N C45073513
CCC[C@@H]1CC[C@H]([C@@H](C1)[NH+](C)CC(C)(C)C)C#N C45073514
Cc1cc(c(c(c1)C)C(=O)C[NH+](C)CC(C)(C)C)C C45084638
CCC[C@H]1CC[C@H]([C@@H](C1)[NH+](CC)Cc2cccs2)C#N C48970461
CCCCC[NH+](C)Cc1ccc(s1)Br C49900792
C[NH+](CCCCCCCl)C1CCCCCC1 C51019359
C[C@H]1CCC[C@H](C1)[NH+](C)CCCCCCCl C51019418
CC[NH+](C[C@@H]1C[C@@H](CCC1=O)C(C)(C)C)C2CCCC2 C53927008
CCC[C@H]1CCC(=O)[C@@H](C1)C[NH+](C)[C@@H](C)CCC C53927422
CCC[C@H]1CCC(=O)[C@H](C1)C[NH+](C)[C@@H](C)CCC C53927425
CCCC[NH+](C[C@H]1CCCCCC1=O)[C@@H](C)CC C53931274
CC[C@@H]1CCCC[NH+]1C[C@@H]2C[C@@H](CCC2=O)C(C)C C54558963
CC[C@@H](C)[NH+](CC)C[C@@H]1C[C@@H](CCC1=O)C(C)C C54558975
C[C@@H](C(C)C)[NH+](C)C[C@H]1C[C@H](CCC1=O)C(C)C C54559028
CC(C)[C@@H]1CCC(=O)[C@H](C1)C[NH+](C)CC(C)(C)C C54559279
CCCCC/[NH+]=c/1\ccn(c2c1cccc2)Cc3ccccc3 C17919916
CCC[C@H](C)[NH+](C)Cc1c(ccc(n1)Cl)Cl C61630432
CCCC[C@H](CC)C[NH+](C)Cc1cccc(c1)C#N C61948137
Cc1ccc(cc1C)[C@H](C[NH+](CC(C)C)CC(C)C)Cl C62340595
CC[NH+](CC)C[C@@H](c1ccc(c(c1)C)Cl)Cl C62342836
CC[NH+](CC)C[C@H](c1ccc(c(c1)C)Cl)Cl C62342838
CC(C)C[NH+](C[C@H](c1cc(ccc1F)F)Cl)CC(C)C C62348926
CCCC[C@H]1CC[C@@]2(C3=C(CCC3)CC[NH+]2C1)C C04180562
CCCC[C@H]1CC[C@]2(C3=C(CCC3)CC[NH+]2C1)C C04180564
Cc1ccc(c(c1)C[NH+]2CCN(CC2)c3ccccc3C)C C01227136
COc1ccc2ccccc2c1C[NH+]3CCc4ccccc4C3 C04695077
C[C@@H]1CC(=C[C@H]([C@@H]1C[NH+]2CCO[C@@H]2C(C)C)C)C C04863270
Cc1cccc(c1C)N2CC[NH+](CC2)C[C@H]3C[C@H]4C[C@@H]3C=C4 C04981021
c1ccc(cc1)[C@H]2N=C([C@@]3([NH+]2C3)c4ccccc4)c5ccccc5 C01664234
C[NH+](C)C[C@H]1CCCC(=Cc2ccc(c(c2)Cl)Cl)C1=O C16958686
CC(C)(C)[C@@H]1CC[C@@H]([C@@H](C1)[NH+](C)C2CCCCC2)C#N C35250469
CC[C@@H]1CC[C@H]([C@@H](C1)[NH+](C)C2CCCCC2)C#N C35250486
CC[C@H]1CC[C@@H]([C@@H](C1)[NH+](C)C2CCCCCC2)C#N C36328559
CC(C)(C)[C@@H]1CC[C@@H]([C@@H](C1)[NH+](C)C2CCCCCC2)C#N C36328574
CCC[C@@H]1CC[C@H]([C@@H](C1)[NH+]2CC[C@@H]3CCCC[C@@H]3C2)C#N C36809922
CCC[C@H]1CC[C@H]([C@@H](C1)[NH+]2CCCC[C@@H]2C)C#N C37145692
CCC[C@@H]1CC[C@@H]([C@@H](C1)[NH+]2CCC[C@@H](C2)C)C#N C37145779
CCC[C@@H]1CC[C@H]([C@@H](C1)[NH+]2CCC[C@@H](C2)C)C#N C37145781
CCC(C)(C)[C@@H]1CC[C@@H]([C@@H](C1)[NH+]2CCCCCC2)C#N C37145801
CCC[C@H]1CC[C@H]([C@@H](C1)[NH+]2CCCCCCC2)C#N C37146727
CC[C@H]1CCCC[NH+]1[C@@H]2C[C@@H](CC[C@@H]2C#N)C(C)(C)C C37147039
CC[C@@H]1CC[C@H]([C@@H](C1)[NH+]2CCCC[C@@H]2CC)C#N C37147046
CCC[NH+]1CCCn2cccc2[C@@H]1c3cc(ccc3C)C C37522401
CCCC#CCN1CC[NH+](CC1)C23CC4CC(C2)CC(C4)C3 C19875115
CCc1ccc(cc1)/N=C/C2=c3ccccc3=[NH+]C2 C36378045
CC[C@H]1CCC[NH+]1[C@@H]2C[C@@H](CC[C@@H]2C#N)C(C)(C)C C37913815
CCC1=C(C(=N[C@H]1/C=C\2/C(=C(C(=[NH+]2)C)CC)C)C)C C38545693
CC(C)(C)c1ccc(cc1)[C@@H]2C(=c3ccccc3=[NH+]2)C=O C38806212
C[NH+](CC1CCCCC1)[C@H]2CCCCC[C@@H]2C#N C42492958
CCC[C@H]1CC[C@H]([C@@H](C1)[NH+]2CCc3c(ccs3)[C@@H]2C)C#N C42764592
C[C@@H](C12CC3CC(C1)CC(C3)C2)[NH+]=Cc4ccc(cc4)Cl C08239459
C[C@H](C12CC3CC(C1)CC(C3)C2)/[NH+]=C\c4ccc(cc4)Cl C05723053
CCC1CCC(CC1)[NH+](C)[C@H]2C[C@@H](CC[C@@H]2C#N)C C49024148
Cc1cc(cc(c1)N(C)c2cc[nH+]c(c2)CCl)C C49988364
CCCC1CC[NH+](CC1)[C@H]2CCCCC[C@@H]2C#N C50893771
CCCC1CC[NH+](CC1)[C@H]2C[C@@H](CC[C@@H]2C#N)C C50893780
CCCC1CC[NH+](CC1)[C@@H]2C[C@H](CC[C@@H]2C#N)C C50893781
C1CCC(CC1)(C[NH+]2CC[C@@H]3CCCC[C@@H]3C2)C=O C51177276
CC[C@H]1CCC(=O)[C@H](C1)C[NH+]2CC[C@@H]3CCCC[C@@H]3C2 C53927618
C[C@@H]1CCC[NH+]([C@@H]1C)C[C@@H]2C[C@@H](CCC2=O)C(C)C C54559079
C[C@H]1CCC[NH+]([C@@H]1C)C[C@@H]2C[C@@H](CCC2=O)C(C)C C54559080
C[C@@H]1CC[NH+]([C@@H](C1)C)C[C@@H]2C[C@@H](CCC2=O)C(C)C C54559371
C[C@@H]1CCC[C@@H](C1)[NH+](C)Cc2c(ccc(n2)Cl)Cl C61630718
CC(C)[C@@H]1CCC(=O)[C@H](C1)C[NH+]2CCC(CC2)(C)C C61822228
Cc1ccc(c(c1)C)[C@H](C[NH+]2C[C@H](C[C@@H](C2)C)C)Cl C62342414
Cc1cc(ccc1Cl)[C@@H](C[NH+]2C[C@@H](C[C@@H](C2)C)C)Cl C62342737
Cc1cc(ccc1F)[C@@H](C[NH+]2C[C@H](C[C@@H](C2)C)C)Cl C62346854
C[C@@H]1C[C@H](C[NH+](C1)C[C@@H](c2cc(ccc2F)F)Cl)C C62348942
CCC1(CC[NH+](CC1)[C@@H]2CCCCC[C@@H]2C#N)CC C62953829
CC[C@H](c1cc([nH+]c2c1cccc2)C)[C@@H](C)Cl C63042057
CSC1=c2ccccc2=[NH+][C@@H]1/C=N/c3ccc(cc3)Cl C00550695
c1ccc(cc1)/C=C/C2=C[C@@H]([NH+]=N2)c3ccccc3 C65356959
c1ccc2c(c1)cccc2NC[C@H](Cn3c4ccc(cc4c5c3ccc(c5)Cl)Cl)O C02305972
CCCN1CCCc2c1ccc(c2)/C=N/NC(=S)Nc3cccc(c3C)Cl C03050726
Cc1ccc(c(c1)C)NC[C@@H](Cn2c3ccc(cc3c4c2ccc(c4)Cl)Cl)O C00728155
c1cc(ccc1NC[C@@H](Cn2c3ccc(cc3c4c2ccc(c4)Cl)Cl)O)Cl C00626755
Cc1c(cccc1Cl)NC[C@H](Cn2c3ccc(cc3c4c2ccc(c4)Cl)Cl)O C01774330
Cc1ccc(cc1)c2c(c3ccccc3[nH]2)SCCNC(=O)c4ccccc4C C06205291
Cc1cc(cc(c1CSc2nnc(n2N)Cc3ccccc3F)C)C(C)(C)C C06787049
CCc1ccc(cc1)C(=O)NC(=S)Nc2nc3c(s2)ccc(c3Cl)Cl C08200491
Cc1c(sc(c1[C@H](c2cccs2)Nc3ccccc3)NC(=O)c4ccccc4)C C07277699
Cc1ccc(cc1)c2c(c3ccccc3[nH]2)SCCNC(=O)C45CC6CC(C4)CC(C6)C5 C09416535
c1ccc(cc1)/C=C/C(=O)NCCSc2c3ccccc3[nH]c2c4ccc(cc4)Cl C02721221
c1ccc2c(c1)cccc2NCC(=O)Nc3ncc(s3)Cc4cccc(c4)C(F)(F)F C02887737
c1ccc2c(c1)ccc(c2C(=S)N)OCCOc3cc(ccc3Cl)Cl C11829929
c1ccc(c(c1)NC[C@@H](Cn2c3ccc(cc3c4c2ccc(c4)Cl)Cl)O)Cl C00862361
COc1ccc(cc1OC)[C@@H]2[C@@H]3CC=C[C@@H]3c4cc(ccc4N2)Nc5ccccc5 C14479184
CC(C)COc1ccc(cc1C(=O)NC(=S)Nc2cccc3c2cccc3)Br C14667060
CCOC(=O)c1c2c(sc1NC(=S)Nc3cccc(c3C)Cl)CCCCCC2 C17101027
c1ccc(cc1)c2cc(sc2C(F)(F)F)C(=O)O/N=C(/c3ccc(cc3Cl)Cl)\N C20223844
CCCCNC(=O)c1cccc2c1N[C@@H]([C@@H]3[C@H]2C=CC3)c4c5ccccc5cc6c4cccc6 C20753815
CCC(C)(C)[C@@H]1CCc2c(sc3c2C(=N[C@H](N3)c4ccc(cc4)OCC)O)C1 C06396191
CCCCc1ccc2c(c1)s/c(=N/C(=S)NC(=O)c3ccc(cc3)CC)/[nH]2 C30827675
Cc1cc(ccc1NC(=O)c2cc3ccccc3o2)NC(=O)c4ccc(cc4)C(C)(C)C C32114727
CCCCc1c(c(c(n1[C@H]2CCc3c2cccc3)C)C(=O)N)c4ccc(cc4)C(C)(C)C C33597736
Cc1ccc(cc1)c2c(c3ccccc3[nH]2)SCCNC(=O)c4c(cccc4Cl)F C33769550
Cc1ccc(cc1Nc2nc(cs2)c3cccc(c3)NC(=O)c4ccccc4Cl)Cl C33782128
CC(C)(C)c1cc(c(c(c1)C(C)(C)C)[O-])/C=[NH+]/[C@@H](c2ccccc2)[C@@H](c3ccccc3)O C06995580
CC(C)(C)c1cc(c(c(c1)C(C)(C)C)[O-])/C=[NH+]/[C@H](c2ccccc2)[C@@H](c3ccccc3)O C06995581
CC1([C@H]([C@H]1C(=O)N[C@@H](C(Cl)(Cl)Cl)NC2CCCCC2)C=C(Cl)Cl)C C35047593
CC(C)NC(=O)c1c2c(sc1NC(=O)c3ccc(cc3)Cl)C[C@@H](CC2)C(C)(C)C C35225196
CCc1ccc(cc1)Cc2c(nc([nH]c2=O)C)/C=C/c3c4ccccc4ccc3O C25499469
C[C@H](CCCC(C)C)[C@H]1CC[C@@H]2[C@@]1(CC[C@@H]3[C@@H]2CC(=O)[C@@]4([C@@]3(CC[C@@H](C4)O)C)O)C C05230430
c1cc(ccc1c2nc(cs2)CCNC(=O)Nc3ccc(c(c3)Cl)Cl)F C38667491
C=CCc1cccc(c1O)/C=N/Nc2nc(c(s2)c3ccccc3)c4ccccc4 C38711086
COc1cc\2c(cc1c3ccccc3O)C[NH+](/C2=C\c4ccccc4)Cc5ccccc5 C39498914
Cc1ccc(cc1)c2c(c3ccccc3[nH]2)SCCNC(=O)c4ccccc4C(F)(F)F C39706914
Cc1ccc2c(c1)c(c([nH]2)c3ccccn3)CCCC(=O)Nc4ccc(cc4Cl)Cl C39852433
Cc1ccc(c(c1)C)NC(=O)CCCc2c3cc(ccc3[nH]c2c4ccc5ccccc5n4)C C39867217
CC(C)(C)C(=O)N/C(=C/c1ccc(cc1)Cl)/C(=O)Nc2cccc3c2cccc3 C39882111
c1ccc(cc1)CCNc2c3ccccc3nc(n2)Nc4ccc(c(c4)Cl)F C41153118
C[C@H](c1ccccc1)Nc2c3ccccc3nc(n2)Nc4cc(ccc4Cl)Cl C41153631
CCCCc1c(c(c(n1[C@H]2CCc3c2cccc3)C)C(=O)N)c4ccc(cc4)Br C43225486
CC[C@@H]1[C@@H](O[C@@]([C@@H]([C@]1(c2ccccc2)O)CC)(c3ccccc3)O)c4ccccc4 C43726951
C[C@](c1ccccc1)(c2ccccc2N(c3ccccc3)c4ccccc4C(C)(C)O)O C05481638
CC(C)(c1ccccc1[C@@H](CCO)c2cccc(c2)/C=C/c3ccc4ccc(cc4n3)Cl)O C44830424
c1ccc2c(c1)c(c(s2)C(=O)NC(=S)NCc3ccc(cc3Cl)Cl)Cl C44838043
Cc1ccc2ccc(c(c2n1)O)[C@@H](c3ccc(cc3)F)Nc4cccc(c4)C(F)(F)F C54619523
c1cc2ccc(c(c2nc1)O)[C@@H](c3ccc(cc3)F)Nc4ccc(c(c4)C(F)(F)F)Cl C54620557
Cc1ccc2ccc(c(c2n1)O)[C@@H](c3ccccc3)Nc4ccc(c(c4)C(F)(F)F)Cl C54620565
Cc1cccc(c1)[C@@H]2[C@@H]3CC=C[C@@H]3c4cc(ccc4N2)S(=O)(=O)Nc5ccc(cc5)C(C)C C58846749
Cc1ccc(c(c1)OCCCC(C)(C)C(=O)NC(=S)Nc2cc(ccc2C)Cl)C C66201618
CCOC(=O)c1cc(cc(c1)C(F)(F)F)C(F)(F)F C02379306
c1cc(c(c(c1)Cl)SCCC(=O)c2ccco2)Cl C00172641
CCCCCC(=O)N1CCS[C@@H]1c2ccc(s2)C C04877392
COc1ccccc1C[C@@H](C=O)c2cccc(c2)Cl C11799422
C[C@H]([C@H](c1ccccc1)[C@H](c2ccccc2)OC)OC C15771800
C[C@H](C/N=C(\C)/c1cccs1)/N=C(\C)/c2cccs2 C18192835
COc1ccccc1[C@H](CCCl)Oc2cccc(c2)F C32158408
Cc1ccc(c(c1)OC)C(=O)CSc2cc(ccc2F)F C35047769
CCC[C@H](C)N(C)c1ccc(c(c1)C(F)(F)F)C#N C36791270
CC(C)OCc1cccc(c1)c2nc(cs2)CCl C36805227
CCCOc1ccc(cc1OCCC)[C@@H](C)Br C36894590
Cc1ccc(c(c1)OCCc2nc(cs2)CCl)C C37303208
CC[C@H]1CCCC[C@@H]1OCCc2nc(cs2)CCl C37303435
CC(C)CCOCC(=O)c1ccc(cc1Cl)Cl C37344062
CCC(CC)C(=O)[C@H](C#N)c1cccc(c1)C(F)(F)F C37347023
CCCCN(CC)c1cc(ccc1C=O)Br C36670365
CCCc1nc2cc(ccc2n1[C@@H](C)CC)C(F)(F)F C40407209
CCN(CC)C(=O)C[C@@H](c1ccc(c(c1)C)F)C2CC2 C40643920
CC[C@H](C)c1ccccc1Oc2c(cccn2)CCl C40886985
CC[C@H](C)c1ccccc1Oc2ccnc(c2)CCl C40886987
Cc1ccc(cc1C)C(=O)[C@@H](C)Sc2ccccc2OC C41031093
CCC[C@H](c1cc(c(cc1Cl)OC)OC)Br C41043198
CC(C)C[C@@H](CBr)c1cc(ccc1OC)OC C41512142
CC[C@H]1CC[C@H]([C@@H](C1)N(CC(F)(F)F)C(C)C)C#N C42765455
CCc1cccc(c1)O[C@H](C)c2nc(cs2)CCl C43519712
CCc1cccc(c1)O[C@H](CC)c2nc(cs2)CCl C43554991
CC[C@@H](C(C)C)n1c2ccc(cc2nc1CCCl)F C49146760
CCCC[C@H](CC)C(=O)[C@@H](C#N)c1cc(cc(c1)F)F C49350412
COc1cc(ccc1SC)/C=C/C(=O)c2cccs2 C49487595
CCN(CCc1nc(cs1)CCl)c2ccc(cc2)C C49988207
Cc1cc(ccc1CCl)N(CCOC)[C@@H](C)C2CC2 C50584988
CCN(C[C@](C)(C=O)c1ccccc1)c2ccc(cc2)F C51178106
Cc1ccccc1OCC[C@H](C#N)c2ccccc2Cl C57685369
c1ccc2cc(ccc2c1)SCC(=O)OCC(F)(F)F C57791925
CCSCc1nc(c(c(n1)Cl)Cc2ccccc2C)C C58044205
CCC[C@@H](c1cc(c(cc1C)OC)OC)Br C48456462
CCN(c1cc(cc(c1)C)C)C(=O)CCc2ccccc2F C58713851
Cc1ccccc1/C=C/C(=O)c2ccc(c(c2)OC)SC C60245401
CCn1c2ccccc2nc1SCCc3cccs3 C60333871
Cc1cccc(c1)CCn2c3ccccc3nc2CCCl C51670745
C#CCOC(=O)/C=C/c1ccc(c(c1)C(F)(F)F)Cl C60710325
CCCN(Cc1c(ccc(n1)Cl)Cl)CC(F)(F)F C61631325
CC[C@H](C)CN(C)c1ccc(cc1Br)C(=O)C C61693676
CC(C)CCCOc1ccc(cc1Br)C(=O)C C61695369
CC(C)(C)C(=O)[C@@H](Cc1c2ccccc2ccc1OC)Cl C62164942
CCOc1ccccc1[C@@H](CN(C)c2ccccc2)Cl C62345616
CC(C)[C@@H]1CC[C@H]([C@@H](C1)CCCS(=O)(=O)C)Cl C63017941
CCCS(=O)(=O)c1ccccc1[C@@H]([C@H](C)Cl)C(C)C C63040653
CCC[C@H](Cc1ccccc1S(=O)(=O)CCC)Cl C63042493
CCN(C(=O)[C@H](C)CSC)C12CC3CC(C1)CC(C3)C2 C66753467
CCCOC(=O)CCCC[C@@H]1[C@@H]2[C@@H](CS1)NC(=O)N2 C04951022
Cc1ccc(c(c1)N[C@H](C)C(=O)NCCCOC)OC C20366938
CC(C)CCCCCOC(=O)CSC[C@H](CO)O C05758437
c1cc(sc1)C(c2cccs2)NCCOCCO C37240039
C[C@H]1CC=CC[C@@H]1COC[C@@H](CNCC(F)(F)F)O C37848423
CC(C)OCCOC[C@@H](CNc1ccc(c(c1)Cl)Cl)O C37877559
Cc1ccc(c(c1)NC[C@@H](COCc2ccco2)O)OC C37877790
CCCCOCCOC[C@H](CNc1cccc(c1)F)O C37878675
Cc1ccc(cc1F)NC[C@@H](COCCOC(C)C)O C37881076
Cc1ccc(cc1F)NC[C@H](COCCOC(C)C)O C37881077
CCc1ccccc1NC[C@@H](COCCOC(C)C)O C37881192
CC(C)OCCOC[C@H](CNc1c(cccc1F)F)O C37884684
CCOCCOC[C@@H](CNc1cc(ccc1C)Br)O C37893580
CCN(CC)CC[NH2+][C@](C)(c1cccc(c1)Br)C(=O)[O-] C37958382
CCN(CC)CC[NH2+][C@](C)(c1cccc(c1)Cl)C(=O)[O-] C37958404
CCN(CC)CC[NH2+][C@H](c1ccccc1Cl)C(=O)[O-] C37958530
CCCc1ccc(cc1)[C@@H](CNF)N2CCN[C@@H](C2)OCC C39533168
COCCOCCCNC(=O)c1ccc2c(c1)CCCN2 C40829933
CCCCOCCCNc1[nH]c(=O)c2c(n1)CSC2 C41600209
CCOCCCN(CCC(=S)N)C(=O)C1CCCCC1 C41625433
CCOCCC[NH2+][C@@]1(C[C@@H](CC[C@@H]1C(C)C)C)C(=O)[O-] C41757179
CCCCOCC[NH2+]C1(CCC(CC1)CCC)C(=O)[O-] C41836077
CCCCOCC[NH2+][C@@]1(CCCC[C@H]1C(C)(C)C)C(=O)[O-] C41836130
C[C@@H](COC)N(CCOC)c1ccc(cc1F)C(=S)N C42610429
CCN(c1ccc(c(n1)OCC(C)C)N)[C@@H](C)COC C42740150
C[C@@](CC(C)(C)OC)(C(=O)[O-])[NH2+]C(C)(C)CC(C)(C)C C43441388
CCCC(CCC)(C(=S)N)C(=O)N(CCOC)C1CC1 C44845611
CCC[NH2+][C@@](C)(CCCCOC1CCCCCC1)C(=O)[O-] C45465029
Cc1ccc(c(c1)C)SCCC[C@](C)(C(=O)[O-])[NH2+]C2CC2 C45558799
C[C@@H](C[NH2+][C@](C)(c1ccccc1OC)C(=O)[O-])COC C45652436
CCCCN(CCO)S(=O)(=O)c1ccc(cc1)NC C49015653
C[C@H](CCCC(C)C)[NH2+][C@@](C)(CC(C)(C)OC)C(=O)[O-] C49148960
COc1cc(ccc1OCCCOCC(F)(F)F)C(=S)N C49312502
Cc1cccc(n1)CNC(=O)NCCOCCC(C)C C49397576
CCCCCC(=O)NCc1cc(c(c(c1)OC)O)OC C49401077
CC[C@H](C)C[C@@](CC)(C(=O)[O-])[NH2+][C@@H](C)CCc1ccco1 C49572410
CCCNc1cc(cc(n1)Cl)C(=O)NCCOCC C50711602
CCCCOCCOCc1nc(c2ccsc2n1)N C50832189
C[C@@H](COC)N(CCOC)c1ccc(cc1C(=S)N)Cl C52858909
CC[C@H](c1ccco1)Nc2ccc(c(c2)OCCO)OC C54105869
C[C@@H]1CCC[C@@H](N1NC(=S)NCCCC(=O)OC)C C57910628
CCCOCCOC(=O)c1ccccc1CC(=S)N C58248893
CC[C@](c1cccc(c1)Cl)(C(=O)[O-])[NH2+]CCN(C)C2CC2 C62011590
CCCCOc1ccc(cc1OCC)CC[C@H](CO)O C62168786
CCC[NH2+][C@H](CCOc1cc(ccc1C(C)C)C)C(=O)[O-] C62548733
COCCN(CCOC)c1cc(ccc1C(=S)N)Cl C62788179
CCCCC[C@H](C)NC(=O)C[NH+]1CC[C@@](C1)(C)C(=O)[O-] C62935327
CCCCCNC(=O)[C@@H](C)[NH+]1CC[C@@](C1)(CC)C(=O)[O-] C62936899
Cc1c(c2ccccc2[nH]1)C(=O)CN(CCCO)CC(F)(F)F C66501738
C[C@@H]1C[C@@H]1C(=O)NCCC(=O)NCCSC(C)(C)C C66736927
CCCCCCNC(=O)[C@H]1CS[C@H](N1C(=O)c2ccc(cc2)C)C3CCCCC3 C04571967
CCCN1CCCc2c1ccc(c2)CN([C@@H](C)CC)C(=S)Nc3c(cc(cc3C)C)C C03585608
CS/C(=C(\C#N)/[C@H](CC(=O)c1ccccc1)c2ccccc2Cl)/NC(=O)c3ccccc3 C09056983
CCCCOc1cccc(c1)N/C=C(\C#N)/c2nc(cs2)c3ccc(cc3Cl)Cl C09331147
Cc1ccc(c(c1)OCCCOc2ccc(cc2/C=C\3/C(=O)NC(=S)S3)Cl)C(C)C C09659543
Cc1ccccc1CSc2cn(c3c2cccc3)CCNC(=O)c4ccc(cc4)OC C09775754
CSc1ccc(c(c1)C(=O)OCC(=O)Nc2ccccc2Sc3ccccc3)Cl C02617771
CCOC(=O)c1c(csc1NC(=O)/C=C/c2cccs2)c3ccc(cc3)C(C)(C)C C02679371
Cc1ccc2cc(c(nc2c1C)Cl)CN(CCOC)C(=S)Nc3ccccc3Cl C13568364
CCCN(CCC)S(=O)(=O)c1ccc2c(c1)[C@@H]3C=CC[C@H]3[C@@H](N2)c4ccc(cc4)SC C14551999
CCCCSc1nnc(s1)S[C@H](C)C(=O)Nc2ccc(cc2Br)C C17110861
COc1ccccc1NC(=S)N(Cc2ccccc2)Cc3cc(ccc3Cl)Cl C20275036
CCCN(CCC)S(=O)(=O)c1ccc2c(c1)[C@H]3C=CC[C@@H]3[C@H](N2)c4ccc(cc4)SC C20758995
c1ccc(c(c1)COC[C@@H](CSc2c3ccccc3c(nn2)c4ccc(cc4)F)O)F C24095907
Cc1ccc(c(c1)C(C)(C)C)OC[C@H](CN2CCN(CC2)c3cccc(c3)C(F)(F)F)O C26780799
c1ccc2c(c1)nc(c(n2)SCC(=O)NCCC3=CCCCC3)Cc4ccc(cc4)Cl C33068810
Cc1ccc(cc1)S(=O)(=O)/C(=C\c2ccccc2)/N=C(/c3ccccc3)\NCc4ccccc4 C33372876
C=CCN(Cc1cccn1Cc2cccc(c2)C(F)(F)F)C(=O)Nc3cccc4c3cccc4 C33660908
C=CCN(Cc1cccn1Cc2cccc(c2)C(F)(F)F)C(=O)Nc3cccc(c3Cl)Cl C34864835
CCCCc1ccc(cc1)C(=O)Nc2nnc(s2)SCc3cc(ccc3F)F C35563541
c1ccc(cc1)CN(Cc2cccn2Cc3cccc(c3)C(F)(F)F)C(=O)Nc4ccccc4F C33850408
CCn1cc(c2c1cccc2)[C@H](CC(=O)NC(c3ccccc3)c4ccccc4)c5cccc(c5)F C35872406
CCCCNC(=O)[C@H](c1ccc(cc1)Cl)N(C)C(=O)Cc2cccc(c2Cl)Cl C36531735
CCC(=O)N(c1ccccc1Cl)[C@H](c2ccc(cc2)Cl)C(=O)NC(C)(C)CC(C)(C)C C36550585
CCCCNC(=O)[C@H](c1ccc(cc1C)C)N(c2cccc(c2)Cl)C(=O)c3ccc(cc3)F C36554213
C/C=C/[C@@H](C(=O)NC(C)(C)CC(C)(C)C)N(C(=O)c1cccc(c1)Cl)C(C)(C)C C36585309
Cc1ccc(cc1)[C@H](C(=O)NC(C)(C)CC(C)(C)C)N(C(=O)c2cccc(c2)Cl)C(C)(C)C C36585371
Cc1ccc(c(c1)C)[C@@H](C(=O)NC(C)(C)CC(C)(C)C)N(C(=O)C(=C)C)C(C)(C)C C36591898
CC(C)Oc1c(cc(cc1OC)Br)CNCCc2ccc(cc2Cl)Cl C40728617
CC(C)Oc1c(cc(cc1Br)Br)CNCCc2ccc(cc2)OC C40730016
Cc1ccccc1COc2c(cc(cc2Br)CNCCc3ccccc3F)OC C40733500
c1ccc(cc1)CCNC(=O)c2ccc(o2)CSc3nc(cs3)c4ccc(cc4)F C57293457
CC(=O)Nc1ccc(c(c1Cl)Cl)SCCOC(=O)/C=C/c2ccc(cc2)Cl C57317468
CCC(=O)Nc1ccc(c(c1Cl)Cl)SCCOC(=O)c2cccc(c2)Cl C57317583
Cc1ccc(c(c1)Cl)NC(=S)N(Cc2ccc(cc2)OC)C[C@@H]3CCC=CC3 C06478144
Cc1ccc(c(c1)NC(=S)N(Cc2ccc(cc2)C(C)(C)C)C[C@H]3CCCO3)Cl C59065426
COc1cc(ccc1NC(=S)N(Cc2ccc(cc2Cl)Cl)C[C@H]3CCCO3)Cl C59067187
COc1ccc(cc1NC(=S)N(Cc2ccc(cc2Cl)Cl)Cc3ccco3)Cl C59067587
CC(C)c1ccccc1NC(=S)N(Cc2ccc3c(c2)OCO3)C[C@@H]4CCC=CC4 C06514826
CCc1ccc(cc1)CN(C[C@H]2CCCO2)C(=S)Nc3ccc(cc3Cl)Cl C59094368
C[C@H](c1ccccc1)N(Cc2ccco2)C(=S)Nc3cc(ccc3Cl)C(F)(F)F C59094472
Cc1cc(ccc1NC(=S)N(Cc2ccccc2OC)[C@@H](C)c3ccccc3)Cl C59100088
COc1ccc(cc1)CN(C[C@@H]2CCC=CC2)C(=S)Nc3cccc(c3Cl)Cl C59170117
CC(C)c1ccccc1NC(=S)N(Cc2ccco2)Cc3c(cccc3Cl)Cl C59187162
Cc1cccc(c1Cl)NC(=S)N(Cc2ccc(cc2)C(C)(C)C)C[C@@H]3CCCO3 C59199329
CCCC(=O)N1CCC[C@H](C1)C(=O)N[C@H](c2ccc(cc2)[C@@H](C)CC)c3cccs3 C59593313
CC[C@H](C)Sc1ccc(c(c1)C(F)(F)F)NC(=O)Cc2csc(n2)c3ccc(o3)C C60306358
c1cc(ccc1C(=O)NCCCc2nc(cs2)c3ccncc3)SC(F)(F)F C60376851
COC(=O)c1ccccc1CC[C@H](c2cccc(c2)/C=C/c3ccc4ccc(cc4n3)Cl)O C34656111
CCCC/C(=N/NC(=O)COc1c(cc(cc1Br)Br)C)/CC C66202323
C[C@H]([C@H]1CCCO1)[NH2+]C2CCC(CC2)C(C)(C)C C20002718
c1ccc2c(c1)cc(o2)C[NH2+]Cc3ccccc3Cl C20088333
Cc1ccccc1[C@@H](C)[NH2+][C@H](C)c2cc(oc2C)C C34956882
Cc1ccc(c(c1)C[NH2+][C@H]2CCc3c2cccc3)OC C35175073
CC[NH2+][C@H](c1cccc(c1)F)c2ccc3c(c2)CCO3 C35542413
CCC[NH2+][C@H]1C[C@H](Oc2c1cccc2C(C)(C)C)C C35751212
CCC[NH2+][C@@H]1C[C@@H](Oc2c1cc(cc2C)C(C)(C)C)C C35751560
CC[NH2+]Cc1ccc(o1)c2ccc3ccccc3c2 C36818920
Cc1ccc(o1)[C@H](C)[NH2+][C@H](C)c2ccc3c(c2)CCC3 C36959958
Cc1c(scn1)[C@@H](C)[NH2+][C@@H](C)c2ccccc2Cl C37219185
c1ccc2c(c1)cccc2C[NH2+]Cc3cccc(c3)C#N C37501719
C[C@@H]1CCC[C@H](C1)[NH2+]C2CCN(CC2)CC=C(C)C C37510486
CC[NH2+][C@H](C)c1c(cccc1F)N2C[C@@H](C[C@@H](C2)C)C C34839700
C[C@@H](c1cccc2c1cccc2)[NH2+]Cc3cccn3C C40176599
CC[NH2+][C@H](C)c1c(nc(s1)c2ccc(cc2)C)C C40994544
CC[NH2+][C@@H](C)c1c(nc(s1)c2ccc(cc2)F)C C40994629
CCC[NH2+][C@@]1(CCCC[C@H]1C)c2nc(c(s2)C)C C41194061
CCC[NH2+]C1(CCCC1)c2nc3c(s2)CCCC3 C41195646
Cc1ccc(cc1OC)[C@@H](c2c(ccs2)C)[NH2+]C C42729549
CC[NH2+][C@@H](c1ccc(o1)C)c2cc3c(s2)CCCC3 C43610750
CC[NH2+][C@H]1c2ccccc2C[C@H]1Oc3ccccc3C C44054731
CCC(C)(C)[C@H]1CC[C@H]([C@@H](C1)[NH+](C)C2CCCC2)O C44128488
CC[NH2+][C@@H](c1cc(sc1Cl)Cl)[C@H]2CCOC2 C48625094
CC[NH2+][C@H](c1cc(sc1Cl)Cl)[C@H]2CCOC2 C48625097
C[C@@H](c1ccc(cc1)N(C)c2ccccc2F)[NH2+]C C50004798
Cc1ccc(c(c1)[C@@H](C)[NH2+][C@H]2CCC[C@@H]2OC)C C50368597
Cc1cc(c(cc1C)[C@@H](C)[NH2+][C@H]2CCC[C@@H]2OC)C C50370185
CC[NH2+]Cc1c(nc(s1)c2ccc(cc2)Cl)C C52330248
CC[NH2+][C@H](C)c1ccc(o1)c2cccc(c2F)F C52924556
CCC1(CSC(=[NH+]1)N[C@H]2CCC[C@@H](C2)C)CC C53046637
CC[NH2+][C@@H](c1cc(ccc1C)C)c2c(cccn2)C C53303420
CCC[C@@H]1CC[C@H]([C@@H](C1)C[NH+]2CCC(CC2)C)O C53881629
CC[C@@H](c1ccc(o1)c2ccc3c(c2)CCC3)[NH2+]C C54107002
CC[C@@H](c1ccc(o1)c2ccc(c(c2)F)F)[NH2+]C C54107074
CC[C@@H](c1ccc(o1)c2c(cccc2F)F)[NH2+]C C54107130
CC[NH2+][C@@H](C)c1cnc(s1)c2ccc(c(c2)F)F C54159734
CCC(C)(C)[C@@H](c1ccc2c(c1)CCCO2)[NH2+]C C54402949
CCc1nc(cs1)C[NH2+]C23CC4CC(C2)CC(C4)C3 C54918130
CC[NH2+][C@H](c1ccc(nc1C)C)C2=CCCCCC2 C55330839
C[C@@H]1C[C@@H]([C@@H](CN1C)C)[NH2+]CCC2CCCCC2 C37740010
C[C@H]1C[C@H]([C@@H](CN1C)C)[NH2+]CCC2CCCCC2 C37740013
Cc1ccc(c(c1)C)[C@@H](C)N[C@@H](C)[C@@H]2CCC[NH+](C2)C C37772260
CCC[NH2+][C@@H]1CCN(C[C@@H]1C)c2ccc(c(c2)C)F C61118418
CC[NH2+][C@H](c1cccc(c1)F)c2cccc3c2ccnc3 C61123938
CC[NH2+][C@@H](c1ccc(cc1)C)c2cccc3c2nccc3 C61414441
CCc1ccc(s1)[C@@H](C)[NH2+][C@H]2CCC[C@@H]2C#N C61892731
CC[NH2+][C@@H](c1cscn1)c2c(cc(cc2C)C)C C62355919
CC(C)C[C@@H]1C[NH2+][C@H](CN1C2CCCC2)C(C)C C62624648
C[NH+](C)C[C@H]1CCCC[C@]1(CC=C2CCCCC2)O C62723586
C[C@@H](Cc1ccc(o1)c2cc(cc(c2F)F)F)[NH2+]C C62771077
c1ccc(cc1)C(c2ccccc2)[NH2+]Cc3c(cccc3Cl)F C02177939
c1cc(c(cc1Br)Cl)c2ccc(s2)C[NH2+]C3CC3 C34671002
C[C@@H](c1ccc(c(c1)F)F)[NH2+]Cc2c(cccc2Cl)Cl C34992852
C[C@H](c1ccc(s1)Cl)[NH2+]Cc2cc(ccc2F)Br C35253537
CCc1ccc(s1)[C@H](c2ccc(s2)Br)[NH2+]CC C35537305
CC[NH2+][C@H](c1ccc(cc1)C)c2ccc(cc2F)Br C35541019
CC[NH2+][C@@H](c1cc(cc(c1)Cl)Cl)c2cc(ccc2F)F C35543772
CC[NH2+][C@@H](c1ccc(cc1F)F)c2ccc(s2)Br C35547271
CC[NH2+][C@H](c1ccc(c(c1)Cl)Cl)c2ccc(cc2F)F C35547515
CC[NH2+][C@H](c1cc(cc(c1)Cl)Cl)c2c(cc(cc2C)C)C C35547937
CC[NH2+][C@@H](c1ccc(c(c1)F)F)c2ccc(cc2Cl)Cl C35548680
CC[NH2+][C@H](Cc1c(cccc1Cl)F)c2ccc(s2)Cl C35553064
CC[NH2+][C@H](c1cc(sc1Br)Br)[C@@H]2C[C@@H]2C C35560645
CCC[NH2+][C@@H](c1ccc(c(c1)C)C)c2cc(ccc2Cl)Cl C35572927
CCC[NH2+][C@H](c1ccc(s1)C)c2cc3c(s2)CCCCC3 C35573038
CCC[NH2+][C@H](c1ccc(s1)CC)c2cc3c(s2)CCCC3 C35573448
CCC[NH2+][C@H](Cc1c(cccc1Cl)F)c2ccc(cc2)Cl C35575216
CCC[NH2+][C@H](c1ccc(c(c1)Cl)Cl)c2ccc(cc2C)C C35579636
CCC[NH2+][C@H](c1ccc(cc1Cl)Cl)c2cc(ccc2C)C C35581569
CCC[NH2+][C@@H](c1cc(sc1C)C)c2cc3c(s2)CCCC3 C35583215
CCC[NH2+][C@@H](c1ccc(s1)Br)c2cc(sc2C)C C35583240
CCC[NH2+][C@H](c1cc(cc(c1)Br)F)c2cc(sc2C)C C35583256
CCC[NH2+][C@@H](c1cccc(c1)Br)c2cc(sc2C)C C35583313
CCC[NH2+][C@H](c1ccc(c(c1)Cl)Cl)c2cc(sc2C)C C35583382
CCC[NH2+][C@@H](c1ccc(cc1Cl)F)c2ccc(s2)Cl C35583632
CCC[NH2+][C@@H](c1cc(sc1Cl)Cl)c2c(ccs2)C C35585287
CCC[NH2+][C@@H](c1ccc(cc1C)C)c2cc(sc2Cl)Cl C35585572
Cc1ccccc1[C@H](C)[NH2+][C@@H](C)c2c(ccc(c2Cl)F)Cl C35790782
CC[NH2+][C@H](C)c1ccc(s1)c2cc(ccc2F)Br C36753051
C[C@H](c1ccc(cc1)Br)[NH2+][C@H](C)c2cc(ccc2F)F C36921855
Cc1ccc(c(c1)[C@@H](C)[NH2+][C@H](C)c2cc(ccc2Cl)Cl)C C37103406
C[C@@H](c1ccc(s1)Cl)[NH2+][C@H](c2ccc(cc2)F)C(C)(C)C C37119118
CC[C@@H](c1ccc(c(c1)Cl)Cl)[NH2+][C@@H](C)c2cccc(c2)F C37234712
C[C@@H](c1cc(ccc1F)F)[NH2+][C@H](C)c2c(ccs2)Br C37272472
C[C@@H](c1ccccc1F)[NH2+][C@@H](C)c2c(ccs2)Br C37764507
CC[NH2+][C@@H](c1cccc(c1)Br)c2ccccc2Cl C38078563
CC[NH2+][C@H](c1ccc(c(c1)C(F)(F)F)F)c2c(ccs2)C C43566553
CC[NH2+][C@@H]1c2ccccc2C[C@H]1Cc3cc(cs3)Br C43688125
Cc1ccc(s1)C[NH2+]Cc2c(ccc(c2Cl)Cl)Cl C48068806
Cc1ccc(s1)[C@H](C)[NH2+][C@H](C)c2c(ccs2)Br C49161641
Cc1ccc(cc1)[C@@H](Cc2cc(ccc2Br)F)[NH2+]C C53820710
CC[NH2+][C@@H](Cc1cc(cs1)Br)c2ccc(c(c2)F)F C53823244
CCC[NH2+][C@@H](Cc1cc(cs1)Br)c2ccccc2 C53825174
Cc1ccc(cc1F)[C@@H](Cc2ccc(s2)Br)[NH2+]C C53827003
C[NH2+][C@@H](Cc1ccc(s1)Br)c2ccccc2Br C60700038
CC[NH2+][C@H](c1ccc(cc1)Br)c2cc(ccc2C)F C55222802
C[C@H](c1ccsc1)[NH2+]Cc2c(ccc(c2Cl)Cl)Cl C61361560
C[C@@H](c1ccsc1)[NH2+][C@@H](C)c2cc(c(cc2Cl)Cl)F C61361561
C[NH2+][C@H](Cc1ccc(c(c1)Cl)Cl)c2ccc(c(c2F)F)F C61838679
C[NH2+][C@@H](Cc1c(cccc1Cl)F)Cc2c(ccs2)Br C62352513
CCC(C)(C)C1CCC(CC1)[NH2+][C@@H](C)c2cnn(c2C)C C35274568
Cc1ccsc1[C@H](c2cc(c(cc2Cl)OC)OC)[NH2+]C C35501187
Cc1ccc(cc1)C2=NO[C@@H](C2)C[NH2+]Cc3ccccc3F C35834874
C[C@H](Cn1cccn1)[NH2+][C@@H](C)c2ccc(c(c2)Cl)Cl C37155143
CC[C@@H](c1ccc(cc1Cl)Cl)[NH2+][C@H](C)c2cnn(c2C)C C37167911
c1ccnc(c1)C[NH2+][C@@H](c2ccco2)c3ccc(s3)Cl C37213563
C[C@H](c1ccc(s1)Cl)[NH2+]Cc2cnn(c2)C(C)(C)C C37284748
CC(C)(C)n1cc(cn1)C[NH2+][C@@H]2CCCC[C@@H]2C(F)(F)F C37306053
CC(C)c1c(cn(n1)C)C[NH2+][C@@H]2CCC[C@H](C2)C(F)(F)F C37318830
CC(C)n1c2ccc(cc2nc1C[NH2+]CC3CC3)Br C37441764
C[C@H](c1cccc(c1)Br)[NH2+]Cc2cccnc2OC C37650366
Cc1c(sc(n1)C(C)(C)C)[C@H](C)[NH2+]C[C@H]2CCCOC2 C38045139
CCC[NH2+][C@@H](C)c1ccc(cc1)n2cc(cn2)Br C38054442
C[NH2+]Cc1cc(c(cc1c2cccc(c2Cl)Cl)OC)OC C38070207
Cc1cc(c2cccc(c2[nH+]1)Br)NCCCOC C41474309
c1cc(oc1)[C@@H](c2ccc(s2)Cl)[NH2+]C[C@@H]3CCCCO3 C42816785
CC[NH2+][C@@H](C)c1ccc(c(c1)F)n2ccc(n2)C(F)(F)F C43298690
CCn1cc(cn1)[C@@H](Cc2ccc(cc2Cl)Cl)[NH2+]C C43469847
CCn1cc(cn1)[C@H](Cc2ccc(cc2Cl)Cl)[NH2+]C C43469849
CCC[NH2+][C@@H](c1ccc(o1)C)c2cc(cnc2)Br C43611174
CCC[NH2+][C@H](c1ccc(o1)Br)c2cc(oc2C)C C43612313
CCC[NH2+][C@H]1CC[C@@H](C[C@@H]1N2CCO[C@@H](C2)C)C(C)(C)C C43812894
CC[NH2+][C@@H](Cc1c(cccc1Cl)Cl)c2cnn(c2)C C44267525
CCC[NH2+][C@@H]1CCN(C1=O)c2ccc(c(c2)C(F)(F)F)C C44270283
C[C@@H](c1cnn(c1)C)[NH2+][C@H](c2ccccc2)c3cccs3 C44497481
CCn1c(c(c(n1)C)[C@@H](C)[NH2+][C@H](C)c2ccccc2Cl)C C45168103
CCC[NH2+][C@H]1CCN(C1=O)c2ccc(c(c2)C(F)(F)F)Cl C49648308
CCn1cc(cn1)[C@@H](Cc2ccc(c(c2)Cl)Cl)[NH2+]C C50038637
C[C@@H]1CN(CC(O1)(C)C)CC2(CCCCC2)C[NH2+]C3CC3 C51253859
CC[C@@H]1CCCN1c2c(cc(cn2)C[NH2+]C(C)(C)C)Cl C51398634
CC(C)[NH2+]Cc1cc(cnc1N(C)C2CCCC2)Br C51439210
CC(C)[NH2+]Cc1cc(cnc1OC(C)(C)C)Br C51527219
CCc1ccc(o1)[C@H](c2ccc(c(c2)Br)OC)[NH2+]C C51727114
Cc1ccc(o1)C[NH2+]Cc2csc(n2)c3ccc(cc3)F C53036372
Cc1ccc(o1)C[NH2+][C@@H](c2ccco2)c3ccc(s3)Cl C53036590
C[C@H]1CCCC[C@]1(c2nc3c(s2)CCCC3)[NH2+]CCOC C53260899
Cc1cc(c(c(c1)C)C[C@@H](C[NH2+]C)[C@H]2CCS(=O)(=O)C2)C C53301826
CCC[NH2+][C@H]1CCCCC[C@H]1CN2CCO[C@@H]3[C@@H]2CCC3 C53873758
CC[C@@H](CC#N)[NH2+][C@@H](C)c1cc2cc(ccc2o1)Br C54182427
CC[C@H](c1c(nn(c1C)Cc2ccc(cc2Cl)Cl)C)[NH2+]C C54718524
CCC[NH2+][C@H]1CCCc2c1sc(n2)N(C)[C@@H]3CCSC3 C54903022
CC[NH2+][C@H](C)c1cnc(nc1C)Cc2c(cccc2Cl)Cl C54963055
CCc1c(sc(n1)N2CCC(CC2)C)C[NH2+]C(C)(C)C C54995122
CCC[NH2+][C@@H](C)c1ccc(c(c1)Cl)N2CCO[C@@H](C2)C C61694069
C[C@H](CN(C)c1ccc(cc1Br)[C@@H](C)[NH2+]C)C#N C61697454
CCc1ccc(o1)[C@H](c2ccc(cn2)Br)[NH2+]CC C61862761
CCC[NH+](CCC)[C@H]1c2cc(cc(c2OC[C@@H]1O)Cl)F C62198239
CCC[NH2+][C@@H](C)c1nc2cc(ccc2n1C3CC3)Br C62366535
CC(C)C[NH2+]Cc1nc2cc(ccc2n1C(C)C)Br C62742466
CCC1(CCN(CC1)c2ncc(s2)C[NH2+]C(C)(C)C)C C62959053
CCC[NH+]1C/C(=C/c2ccc(cc2)F)/C(=O)/C(=C/c3ccc(cc3)F)/C1 C00763015
CC1([C@H]2CC=C([C@@H]1C2)C[NH+]3CCc4cc(c(cc4C3)OC)OC)C C00761359
Cc1ccccc1C[NH+](CC=C)Cc2cccn2Cc3ccccc3F C04735094
Cc1ccsc1/C=N/N2CC[NH+](CC2)Cc3cccc4c3cccc4 C04973902
C=CC[NH+](CCOc1ccc(cc1Br)Cl)CC=C C04986037
COc1ccccc1N2CC[NH+](CC2)Cc3c(cccc3Cl)Cl C04981000
CCC[C@H]1[C@@H]([NH+]([C@@H](CC1=O)c2ccccc2)C)c3ccccc3 C05042967
Cc1ccc(c(c1)OCC#CC[NH+](CC=C)CC=C)C(C)C C02862604
CC[NH+](C)CC[C@](C=O)(c1cccc2c1cccc2)C(C)C C01730802
CC1([C@@H]2CC=C([C@H]1C2)C[NH+]3CCc4cc(c(cc4C3)OC)OC)C C00278689
C[C@H](CN1c2ccccc2Sc3c1cc(cc3)SC)C[NH+](C)C C00001615
CC[NH+](CCCl)Cc1csc2c1cccc2Cl C00329970
Cc1cc(cc(c1OC)C)C(=O)[C@H]2CCC[NH+](C2)C3CCCC3 C12439791
Cc1cccc(c1)n2cccc2C[NH+]3CCN(CC3)c4ccccc4F C06256676
CC[NH+](Cn1c2ccccc2sc1=S)C3CCCCC3 C03287195
CC[NH+](CC)CCSc1c(cc2ccc(cc2n1)C)C C04929941
c1ccc(c(c1)CN2CC[NH+](CC2)C[C@H]3CCC=CC3)Br C19789357
Cc1cc2c(cc(=O)oc2cc1C)C[NH+](C)[C@@H](C)c3ccc(cc3)F C27557880
C[C@@H](c1ccc(c(c1)F)F)[NH+](C)Cc2cn3cc(ccc3n2)Cl C32894935
C[NH+](C)C12C[C@H]3C[C@@H](C1)CC2(C3)OC(=O)c4ccccc4 C34150197
CC[NH+](Cc1cccn1Cc2ccc(cc2)F)CC(C)C C35499514
CCC(C)(C)[C@@H]1CC[C@@H]([C@@H](C1)[NH+](C)C2CCOCC2)C#N C36321079
CC[C@H](C)[NH+](C)Cc1ccc(cc1F)c2nc(cs2)CCl C37110695
CCc1ccc(cc1)N2CC[NH+]([C@H](C2=O)C)Cc3ccc(cc3)F C37275514
CCc1ccc(cc1)N2CC[NH+]([C@H](C2=O)C)Cc3cccc(c3)C C37275518
CCCC[NH+]1CCCn2cccc2[C@@H]1c3cccc(c3)C(F)(F)F C37522455
CCCC[NH+]1CCCn2cccc2[C@@H]1c3cccc(c3)F C37522660
CC(C)C1=CN=N[C@H]1[C@H]2CCC[NH+](C2)C[C@@H]3CCC=CC3 C39354869
Cc1ccc(cc1)C2=CN=N[C@H]2[C@H]3CCC[NH+](C3)CC=C(C)C C39399991
C[C@H](C(C)(C)C)[NH+](C)CCCCc1nc(cs1)CCl C42778163
CC(C)CN1[C@@H]2CC[NH+](C[C@@H]2CCC1=O)Cc3c(cccc3Cl)F C43607927
CC[NH+](Cc1cc(cc2c1OCOC2)F)C3CCCCC3 C45770463
C[C@H](c1cccs1)[NH+](C)CCCCc2nc(cs2)CCl C49728078
Cc1ccc(cc1)C(=O)[C@@H](C)[NH+](C)Cc2cc(cs2)Br C50145513
CCC[C@](C)(C[NH+](C)Cc1cc(cs1)Br)C=O C51178357
CC[C@H]1CCC(=O)[C@@H](C1)C[NH+](C)Cc2ccccc2Cl C53931165
C[C@H](C(C)(C)C)[NH+](C)Cc1cc2ccccc2nc1Cl C55481909
C[C@H](c1ccccc1Cl)[NH+](C)Cc2cc(ccc2F)C#N C30972179
C[C@@H]1C[NH+](CCN1CC2=Cc3ccccc3OC2)Cc4ccccc4F C57731467
c1ccc2c(c1)CC[C@H]2[NH+](Cn3c4ccccc4c(=O)s3)C5CC5 C58171434
C[C@H](c1cccs1)[NH+](C)Cc2cn3cc(cc(c3n2)Cl)Cl C58174605
c1ccc2c(c1)n(c(=S)o2)C[NH+](C3CCCCC3)C4CCCCC4 C59503281
CCc1ccsc1C(=O)N2CCC[C@@H](C2)C[NH+]3CCC(CC3)C C60275597
Cc1c(c(n([nH+]1)C)N(C)[C@@H](C)c2cccc(c2)Cl)CCl C62015497
C[C@H](c1ccccc1F)[NH+](C)CCCc2nc(cs2)CCl C62015967
Cc1cc(cc(c1[C@@H](C[NH+](C)C2CCCCC2)Cl)C)OC C62348220
C[NH+]1CCC(CC1)CN(C)c2cc(ccc2CCl)Br C63121125
C[C@]12C[C@H](CC(C1)(C)C)N(C2)C(=O)CCCC3=c4ccccc4=[NH+]C3 C63385712
c1ccc2=[NH+]CC(=c2c1)CCC(=O)N3CCC[C@H]3c4ccc(cc4)F C64201762
COCCN1CCC[C@@]2(C1)CC[NH+](C2)C3CCCCCCC3 C20211798
CCOc1ccc(cc1OC)/C=C\2/C(=O)OC(=N2)c3cccc(c3)F C00103551
CCCOC(=O)c1cc2cc(cc(c2oc1=O)OC)Br C04393815
C[C@H](C#N)Sc1nnc(n1C[C@@H]2CCCO2)c3ccc(cc3)F C04494151
Cn1c(nnc1SCC(=O)c2ccc(cc2)Cl)c3ccco3 C00413172
c1cc2cccnc2c(c1)SCC(=O)c3ccc(cc3)[N+](=O)[O-] C00616963
Cc1c(c(n(n1)c2ccc(cc2)F)Cl)/C=C/C(=O)O[C@H](C)C#N C05627860
Cc1ccc(cc1)S(=O)(=O)Oc2ccccc2/C=N/N(C)C C06996828
CC(=O)c1ccc(c(c1)[N+](=O)[O-])N(C)Cc2ccc(s2)Cl C07272804
Cc1ccc(c(c1)C)C(=O)CSc2nnc(o2)c3ccco3 C02623577
Cn1c(nnc1SCc2cc(no2)c3ccccc3)C(F)(F)F C08753589
CC(=O)/N=c\1/n(c2ccc(cc2s1)C(=O)OC)CCSC C09564054
Cc1ccc(cc1)n2cnc(c2C(=O)c3ccccc3)/N=C/N(C)C C15724290
CC(C)OC(=O)c1cccc(c1)S(=O)(=O)N2CCc3c2cccc3 C16183548
Cc1ccc(o1)CN(C)Cc2nc(no2)c3ccc(cc3)Cl C20207935
COc1ccc(cc1)n2c(nnn2)SCc3ccc(s3)Cl C21373028
Cc1cccc(c1C)n2c(nnn2)SCC(=O)c3ccc(cc3)F C23265855
Cc1ccc(c(c1)C)c2nc(co2)CSc3nncn3C4CC4 C25608338
CC(C)c1nc(cs1)CSc2nnc(n2C)c3ccco3 C31646772
COc1ccc(cc1OS(=O)(=O)c2cccc(c2F)Cl)C=O C32402380
Cc1ccc(cc1F)c2nc(on2)[C@H](C)Sc3nccn3C4CC4 C32905717
CCOc1ccc(cc1C(C)(C)C)S(=O)(=O)N2CCN(CC2)C C12420550
CC(C)CCN1CN2C(=O)/C(=C/c3ccccc3OC)/N=C2SC1 C35682402
C[C@@H](C(=O)C)n1c2ccccc2nc1c3ccc(c(c3)OC)OC C40249930
CC(C)CN(c1c(cc(cn1)Br)[N+](=O)[O-])C2CC2 C42561039
CC(=O)c1cccc(c1)OC(=O)c2csc(n2)c3ccco3 C44008509
CCCN(C(C)C)C(=O)c1cc(ccc1Br)[N+](=O)[O-] C45625434
Cc1ccc(c(c1)OC)OS(=O)(=O)N(C)C2CCCCC2 C46568293
COc1ccc(c(c1)OS(=O)(=O)c2ccc(cc2)Cl)C=O C46800796
COc1cc(cc(c1OC)OC)/C=C(/C#N)\c2ccc3ccccc3n2 C48366787
COc1cc(ccc1OCc2c(ccs2)Br)[N+](=O)[O-] C50505966
Cc1ccsc1CN(C(C)C)C(=O)c2ccc(cc2F)[N+](=O)[O-] C57272134
Cc1ccc2c(c1)cc(o2)C(=O)O[C@H](c3nccn3C)C(F)(F)F C58087890
c1ccc(c(c1)OC(F)(F)F)S(=O)(=O)Oc2cccc(c2)C#N C55276432
CC(C)(C)c1nc(on1)CS(=O)(=O)Cc2cccc3c2cccc3 C58621658
c1cc(ccc1SCCn2cc(ccc2=O)[N+](=O)[O-])Cl C58870539
CCCOC(=O)/C(=C\c1cc2c(cc1Br)OCO2)/C#N C04481293
Cc1cc(n2c(n1)nc(n2)SCc3ccccc3OC(C)C)C C54900657
Cc1ccc(c(c1)C)S(=O)(=O)N(C)c2ccc(c(c2)OC)OC C62191307
CCO[C@H]1CCCN(C1)c2ccc(cc2C(F)(F)F)[N+](=O)[O-] C63254490
Cc1ccc(cc1S(=O)(=O)Cc2nc(on2)C3CC3)C(C)(C)C C63860817
CCCO[C@H]1CCCN(C1)c2cnn(c(=O)c2Cl)C(C)(C)C C64538562
CC[C@@H](c1ccnn1C)n2cnc(c2c3ccco3)c4ccccc4 C65386114
Cc1ccc(c(c1)OC(=O)Cc2csc(n2)c3cnccn3)C C66268071
Cc1ccc(cc1[N+](=O)[O-])C(=O)/C=C\c2csc(n2)C3CC3 C66405674
Cc1ccc(c(c1)OC(=O)c2cccc(c2)N3CCCC3=O)C(=O)C C66516308
CCN(Cc1cccc2c1OCO2)S(=O)(=O)C3CCCCC3 C66577448
CCCc1nc(on1)[C@H](C)N2CCO[C@@H](C2)c3ccc(c(c3)F)F C66850897
Cc1ccc(cc1)/C=C\C(=O)[C@@H](C#N)c2nnc(n2C)c3ccccc3 C66866174
C[C@H](c1cccc(c1)C#N)OC(=O)c2ccc(cc2)n3cccn3 C67643287
CCc1cc(=O)oc2c1ccc(c2)OCc3nnc(s3)SC C67653497
CC(=CCCC(=O)C[C@@H]1c2c(cc3c(c2OC)OCO3)CC[N+]1(C)C)C C01280193
CCn1c(cc(c1C)/C=C/c2[n+](c3ccccc3o2)CC)C C04091664
CC(C)[C@H](C[C@H]1c2c(cc3c(c2OC)OCO3)CC[N+]1(C)C)O C00486950
C[N+](C)(C)C/C=C/C(c1ccccc1)(c2ccccc2)O C00504032
CC(C)OC(=O)C[N+](C)(C)CCO[C@@H]1C[C@@H]2CC[C@]1(C2(C)C)C C01821364
Cc1ccnc2[n+]1nc(s2)SCc3ccc(cc3)C(=O)OC C03226843
C[N+]1(CCCCC1)[C@@H](c2ccccc2)[C@@H](c3ccccc3)O C01720322
CCn1c([n+](c2c1cc(c(c2)C(=O)OCC)C(=O)OCC)CC)C C00357771
C[C@H]1CC(=C[C@@H]([C@@H]1CN(CCC[N+](C)(C)C)C(=O)C)C)C C05016732
C[n+]1cc2cc(c(cc2c3c1c4cc(c(cc4cc3)OC)OC)OC)OC C01659854
CSc1c(ccc[n+]1/C=C/C(=O)c2ccc(cc2)Cl)O C05362219
COc1ccccc1c2cc[n+](cn2)CC(=O)c3ccc4ccccc4c3 C05676516
CC(C)OC(=O)C[N+](C)(C)CCO[C@@H]1C[C@H]2CC[C@@]1(C2(C)C)C C02290891
c1ccc2c(c1)[n+](cs2)CC(=O)c3ccc(cc3)[N+](=O)[O-] C05904102
CC[N+](CC)(CC)Cc1cn(c2c1cccc2)S(=O)(=O)c3ccccc3 C01633593
COc1ccc(cc1OC)c2c[n+]3ccccc3n2Cc4ccccc4 C06566267
Cc1cc2c(cc1C(C)C)c(cc(=O)o2)C[n+]3ccc(cc3)N(C)C C07749730
C[C@@H]1CC[C@H]([C@@H](C1)OC(=O)C[N+]23CCN(CC2)CC3)C(C)C C01867620
CCn1c(c(c2c1ccc(c2)OC)/C=C/c3cc[n+](cc3)C)C C08743586
CC1([C@@H]2CC[C@@H](C2)[C@@H]1C[C@@H]3OC[C@@H](O3)C[N+]4(CCCCC4)C)C C10037849
c1ccc2c(c1)n(c[n+]2CC(=O)c3ccc4c(c3)OCCO4)C(F)F C05814181
CC[N+](CC)(CC=C)CC(=O)O[C@@H]1C[C@@H]2CC[C@]1(C2(C)C)C C13388986
C[N+]12CCCC[C@@H]1[C@H](CCC2)CCOC(=O)c3ccc4c(c3)OCO4 C13549495
c1ccc(cc1)C2(C[C@@H](OC2=O)Cn3cc[n+]4c3cccc4)c5ccccc5 C13651188
C[n+]1c2ccccc2c(cn1)/C=C/c3cc(ccc3OC)OC C17045971
CCCC[N+](C)(C)C[C@H]1[C@H]2CC[C@H]([C@H]3[C@@]2([C@H]4[C@](O4)(CC3)C)OC1=O)C C17208206
CC[N+](C)(CC)CC[C@@]1(c2ccccc2OC1=O)c3ccccc3 C01621838
Cc1ccc(cc1)n2c(cc(c2C)C(=O)C[n+]3cccc(c3)C(=O)C)C C22402654
CC[N+](=c1ccc-2cc(c(oc2c1)O)CN3CCOCC3)CC C22611951
CCc1cccc[n+]1/C(=C(\NCc2ccco2)/S)/C(=O)c3ccc(cc3)C C22731504
Cc1cccc[n+]1CC(=O)N2[C@@H](CC(=N2)c3cccs3)c4ccco4 C29233187
c1ccc2c[n+](ccc2c1)CC(=O)N3[C@@H](CC(=N3)c4ccco4)c5ccco5 C29316411
C[N+](=CNc1ncc(cn1)c2c(cc(cn2)C(F)(F)F)Cl)C C35212395
Cn1cc[nH+]c1CN(CC(F)(F)F)C(=O)c2ccoc2 C35416356
CCC[N+]12CCC(CC1)[C@H](C2)C(c3ccccc3)(c4ccccc4)O C00982209
COc1ccc(cc1OC)C(=O)C[n+]2cccc3c2c4c(cccn4)cc3 C43191253
CCCC[N+](C)(C)C[C@H]1[C@@H]2CC[C@H]([C@@H]3[C@]2([C@H]4[C@](O4)(CC3)C)OC1=O)C C43742685
CCCCn1cc[n+](c1)CC(=O)N[C@@H]2CCC[C@H]([C@@H]2C)C C44795505
Cc1csc([n+]1Cc2ccccn2)Nc3ccccc3 C48392426
C#CC[NH+](Cc1ccco1)Cn2c(=S)n(cn2)C3CC3 C49469307
Cn1c[n+](cc1Cl)Cc2cc(ccc2OC(F)F)Br C49480838
CCN([C@H]1CCS(=O)(=O)C1)C(=O)[C@H](C)[NH+]2CCCC2 C52858249
C[NH+](Cc1cc(cs1)Br)CC(=O)N(CCC#N)CCC#N C54989724
C[C@@H]1CCCCN1Cc2cc[n+](cc2)Cc3ccc(cc3Br)F C55077824
CC(C)Nc1cccc[n+]1C(=O)c2cc(no2)c3cccc(c3)F C57861486
CC[n+]1c(csc1NCc2ccccn2)c3ccc(cc3)F C59182104
CC[n+]1c(csc1NCc2ccncc2)c3ccc(cc3)Br C59186676
c1ccc2c(c1)ccc[n+]2CCCN3C(=O)[C@@H]4CC=C(C[C@H]4C3=O)Cl C04267271
CC[C@@H]1CN(CCO1)C(=O)C[NH+]2CCC(CC2)OCC C64953946
CCn1cc(cn1)S(=O)(=O)N2CCC(CC2)[NH+](C)C C66910383
C[C@@H](COC(=O)[C@@H]([C@@H]1CCCC=C1)[C@@H]2CCC=C2)[NH+]3CCCC3 C04411191
CCC[C@@H]1[C@H]([NH+]([C@@H](CC1=O)c2ccccc2)C)c3ccccc3 C05042969
CCCCCCCN1c2ccccc2N3C1=[NH+]CC3 C01819268
CCN(CC)c1c(cc2cc(ccc2[nH+]1)C(C)(C)C)CC#N C11986575
CC[NH+](CC)Cc1cccn1c2nc3ccc(cc3s2)C C10040928
C[C@@H](c1ccco1)[NH+](C)Cc2ccccc2OCC(=C)C C13568426
CN(C)c1ccc(cc1)/C=C\c2cc([nH+]c3c2cccc3)N(C)C C17326388
CCc1cc(ccc1Oc2cc(ncc2C[NH+](C)C)C)Cl C29046355
CC[C@@H](C)[NH+](CC)[C@@H]1C[C@@H](CC[C@@H]1C#N)C(C)(C)CC C37147238
C[C@@H](C(=O)c1ccc(s1)Cl)[NH+](C)C2CCCCCC2 C37340228
Cc1ccc(c(c1)OC)C(=O)C[NH+](C)C2CCCCCC2 C37340234
CCC(C)(C)[C@H]1CC[C@H]([C@@H](C1)[NH+](C)CC2CC2)C#N C37925550
CC[NH+](Cc1ccccc1Br)C2CCCC2 C38527339
Cc1ccc(cc1)C2=CN=N[C@@H]2[C@@H]3CCC[NH+](C3)CCC(C)C C39356634
CCCC[NH+](CC)C[C@H]1C=NN=C1c2ccc(cc2)C C39938187
CC[C@H](C)c1nc2cc(ccc2n1CCC[NH+](CC)CC)Cl C40403700
CC[NH+](CC)CCCn1c2cc(ccc2nc1C(C)(C)C)Cl C40403739
CCC[C@@H]1CC[C@H]([C@@H](C1)[NH+](CCOC)CC(C)C)C#N C42369092
CCCCC[NH+](Cc1ccc(nc1)Cl)C(C)C C42556882
CCC[C@@H]1CC[C@H]([C@@H](C1)[NH+](CCOC)[C@@H](C)CC)C#N C42582644
C[C@H](CC(C)C)[NH+](C)CC(=O)c1ccc(c(c1)Cl)OC C42586793
CCC(CC)[NH+](CCOC)[C@@H]1CCCCC[C@@H]1C#N C42616428
CC[C@@H]1CC[C@@H]([C@@H](C1)[NH+](CCOC)C(CC)CC)C#N C42616438
Cc1ccc(cc1C)C(=O)C[NH+](C)[C@H](C)C(C)(C)C C42774101
Cc1ccccc1C[NH+](C)Cc2ccc(s2)Br C48583575
CCCC[NH+](CC(=O)c1ccc(cc1C)C)C2CC2 C48995231
CCCC[NH+](CC(=O)c1ccc(c(c1)C)C)C2CC2 C48995237
CCCC[NH+](Cc1ccc(s1)Br)C2CC2 C43680993
CCCCC[NH+](Cc1nc2c(ccs2)c(n1)Cl)C(C)C C50840363
CC(C)C[NH+](CC(C)C)CC1(CCCCC1)C=O C51177674
CCCC[NH+](Cc1ccnc(c1)Cl)[C@@H](C)CC C51606249
CCCC[NH+](CCCC)C[C@H]1C[C@H](CCC1=O)C C53926161
CCC[C@@H]1CCC(=O)[C@H](C1)C[NH+](CC)[C@@H](C)CC C53926558
CCC[C@H]1CCC(=O)[C@H](C1)C[NH+](CCC)C(C)C C53926590
CCC[C@@H]1CCC(=O)[C@@H](C1)C[NH+](C)C[C@@H](C)CC C53926644
CCC[C@@H]1CCC(=O)[C@@H](C1)C[NH+](C)[C@@H](C)CCC C53927420
CCCCC[NH+](C[C@@H]1CCCCCC1=O)C(C)C C53929707
CCC[C@@H]1CCC(=O)[C@H](C1)C[NH+](C)CCC(C)C C53930704
CCCC[NH+](C[C@@H]1CCCCCC1=O)[C@@H](C)CC C53931272
CC(C)[C@@H]1CCC(=O)[C@H](C1)C[NH+](C)C2CCCCC2 C54558911
C[C@@H](c1ccccc1)[NH+](Cc2ncc(o2)C(C)(C)C)CC3CC3 C60339162
CCC[C@@H](C)[NH+](C)Cc1c(ccc(n1)Cl)Cl C61630431
CCCC[NH+](CC)C[C@H](c1ccc(cc1)C)Cl C62340467
CCC[NH+](CCC)C[C@H](c1ccc(cc1)F)Cl C62341611
CCC[NH+](CCC)C[C@H](c1ccc2c(c1)OCO2)Cl C62345796
CCCC[NH+](CC)C[C@@H](c1ccc2c(c1)CCC2)Cl C62346277
CCCC[NH+](CC)C[C@H](c1ccc2c(c1)OCCCO2)Cl C62348115
CC(C)c1ccc2c(c1)[C@@](CCCO2)(CCC[NH+](C)C)C#N C62713226
Cc1c(nc(o1)c2ccccc2)C[NH+](C)[C@H](C)c3cccs3 C66610054
C[C@H](c1ccccc1)[NH+](C)Cc2coc(n2)c3ccccc3 C67445891
C[C@@H]1CCC[NH+]1CCc2cc3cc(ccc3o2)c4ccc(cc4)C#N C03818809
C[NH+](C)CC1=C(Oc2ccccc2[C@H]1c3ccccc3)c4ccccc4 C03683918
Cn1cccc1C[NH+](Cc2cccc(c2)F)C3CCCCC3 C04421786
C[NH+]1CC[C@@H](C1)O[C@@H](c2ccccc2)c3ccc(cc3)Cl C04744324
Cc1ccc(c(c1)C[NH+]2CCN(CC2)c3ccccc3OC)C C00292099
C[NH+](Cc1ncc(o1)c2ccc(cc2)F)[C@@H]3CCCc4c3cccc4 C11285345
C[NH+]1C[C@H]([C@H](C1)C(=O)c2ccc(cc2)F)c3ccc(c(c3)Cl)OC C13142321
CC[NH+](CC)CCC[C@@H](C)Sc1ccnc2c1ccc(c2)Cl C13209051
CC(C)(c1ccccn1)C2=C(Cc3c2cccc3)CC[NH+](C)C C13493492
c1cc(ccc1C#N)c2ccc3c(c2)cc(o3)CC[NH+]4CCC=CC4 C13589389
Cc1ccc2c(cc(=O)oc2c1)C[NH+](C)Cc3ccc4ccccc4c3 C18935320
c1ccc(c(c1)CN2CC[NH+](CC2)C[C@@H]3CCC=CC3)Br C19789356
CC1(CC(CC(C1)(C)C)[NH+]2CCC[C@@H](C2)CCC(=O)N3CCCC3)C C19795253
C/C=C(\C)/C[NH+]1CCC[C@H](C1)N2CCN(CC2)c3ccc(cc3)F C20536241
c1ccc(cc1)c2cc([o+]c(c2)c3ccccc3)/C=C/c4ccc(cc4)O C04263018
c1ccc(cc1)Cn\2cccc/c2=[NH+]\C(=O)Cc3ccccc3F C32731134
c1cc(cc(c1)F)[C@@H]2CN(C[C@@H]2C[NH+]3CCCC3)C(=O)C4CCCC4 C34698127
C=CC[NH+](Cc1cccc(c1)F)Cc2cccn2Cc3ccccc3 C35840986
Cc1cc(c(c(c1Cl)C)C(=O)C[NH+]2C[C@@H](C[C@H](C2)C)C)OC C36199629
CCC(C)(C)[C@@H]1CC[C@@H]([C@@H](C1)[NH+](C)[C@@H]2CCSC2)C#N C37174789
CCc1ccccc1N2CC[NH+]([C@@H](C2=O)C)Cc3ccccc3F C37275584
CCc1ccccc1N2CC[NH+]([C@@H](C2=O)C)Cc3ccc(cc3)F C37520199
CC(C)C1=CN=N[C@@H]1[C@@H]2CCC[NH+](C2)C[C@@H]3CCC=CC3 C39354866
CCCCCC[n+]1c(csc1Nc2ccccc2)c3ccc(cc3)C C39729358
CC[C@@]12CC[NH+]3C[C@@](C1=O)(CN(C2)[C@@H]3c4ccc(cc4)C(C)C)CC C39951097
C[NH+](C)CC1CCN(CC1)c2cc(ccc2CCl)Br C42395202
Cc1c(sc2c1c(nc(n2)C[NH+](C)[C@@H](C)C(C)(C)C)Cl)C C42763689
CC(C)C[NH+](Cc1cc(cs1)Br)C(C)C C43687293
CC(C)[NH+]1CC[C@@H](C1)Cn2c3ccc(cc3nc2CCl)Cl C45136282
C[NH+](Cn1c(=S)sc(n1)SC)C2C3CC4CC(C3)CC2C4 C46719376
CC[C@H](C)[NH+](CC)Cc1ccc(c(c1)Br)OC C49595469
C[C@@H](C(=O)c1ccc(c(c1)F)F)[NH+](C)Cc2ccc(s2)Cl C50144140
Cc1ccc(cc1C)C(=O)C[NH+](C)Cc2cc(cs2)Br C50145364
C[C@H](c1nc(cs1)CCl)[NH+]2CCC(CC2)C(C)(C)C C50347720
C[C@H](c1cccs1)[NH+](C)Cc2nc3c(ccs3)c(n2)Cl C50840263
C[C@H](c1ccccc1Cl)[NH+](C)Cc2ccccc2C#N C58000628
C[C@H](c1ccccc1Cl)[NH+](Cc2ccccc2C#N)C3CC3 C59333935
Cc1ccccc1C[NH+](CCc2ccccn2)Cc3ccc(cc3)F C60208224
Cc1c(c(n([nH+]1)C)N(C)[C@H](C)c2cccc(c2)Cl)CCl C62015498
C[C@@H](c1ccccc1Cl)N(C)c2ccc(n[nH+]2)CCl C62016298
C[C@@H](c1cccc(c1)Cl)N(C)c2cc[nH+]c(c2)CCl C62016318
C[C@@H](c1cccc(c1)Cl)[NH+](C)CCCCBr C62016581
CC[NH+](CC)C[C@H](c1ccc(cc1)Br)Cl C62341363
Cc1cc(ccc1OC)[C@@H](C[NH+]2C[C@@H](C[C@@H](C2)C)C)Cl C62343231
CCCC[NH+](CC)C[C@H](c1cccc(c1)Br)Cl C62346412
CCC1(CC[NH+](CC1)[C@H](C)c2nc(cs2)CCl)CC C62955276
CN(Cc1cccc(c1Cl)Cl)C(=O)CC2=c3ccccc3=[NH+]C2 C64212985
C[C@@H]1C(=c2ccccc2=[NH+]1)C(=O)/C(=C/c3ccc(cc3)SC)/C#N C64220554
CC(C)c1cc(on1)[C@@H]2CCC[NH+]2Cc3ccccc3F C64667117
C[NH+](Cc1ccc(s1)Cl)Cc2cn3cc(ccc3n2)Cl C16343503
Cc1ccc(cc1)C(=O)CSc2nnc(n2C)c3ccccc3C C00422798
COc1cc(ccc1OC(=O)c2ccc(c(c2)Cl)Cl)C=O C00162718
CCCCn1c(=O)c2c(c(sc2nc1S[C@@H](C)C#N)C)C C04523988
Cc1ccc(cc1)c2nnc(n2c3ccc(cc3)C)SCCC#N C04541243
COCn1c2ccccc2nc1COc3cccc4c3cccc4 C00268066
Cc1c(c(on1)C)COC(=O)/C=C/c2ccc(cc2)Br C05079865
CCO[C@@](CC=C)(C#Cc1ccccc1)n2c3ccccc3nn2 C05335152
Cc1ccc(cc1)c2csc3c2c(ncn3)S[C@@H](C)C(=O)OC C01935758
CCOC(=O)c1c(oc2c1c(c(cc2)/C=N/C(C)(C)C)Cl)C C01022376
CCn1c(nnc1SCc2ccc(cc2Cl)F)c3ccncc3 C06726519
CC(C)(C)C(=O)N(C)Cc1cn(nc1c2ccccc2)c3ccccc3 C12067074
CCc1ccc(cc1)CN(C)c2nc(cnn2)c3cccc(c3)F C12441851
c1ccc(cc1)c2cn(c(n2)S)/N=C/c3ccccc3OC(F)F C06211009
COc1cccc(c1OC)/C=C(\C#N)/c2nc(cs2)c3ccccc3 C14094013
COc1ccc(cc1F)C(=O)/C=C/c2ccc(cc2)C(=O)OC C14182870
CC(=O)c1ccc(c(c1)OC)OC(=O)c2cc(c(cc2Cl)F)F C14789360
c1ccc2c(c1)cccc2CN3CCN(CC3)/N=C/C=C\c4ccco4 C12360363
Cc1ccc(cc1)C(=O)O/N=C(/c2ccccc2)\c3ccccn3 C20366762
CCCCSc1c(c2c(c(n1)N3CCCC3)COC(C2)(C)C)C#N C13765882
CCCN(C)C(=O)c1cc(on1)c2cccc(c2)C(F)(F)F C22333169
C[C@@H](c1ccc(cc1)F)N(C)C(=O)Cc2csc(n2)c3ccco3 C25493465
Cc1ccccc1OCCSc2nc3ccsc3c(=O)n2C C26102472
CCn1c(nnc1SCc2cc3ccccc3nc2Cl)C4CC4 C26581909
CCCCSc1c(c(nc(n1)c2ccc(cc2)OC)C)C#N C34765144
CCCc1nc(c2c3c(sc2n1)CCCC3)N(C)Cc4ccco4 C35552862
Cc1cc2c(cc1C(C)C)c(co2)CC(=O)N(C)Cc3ccco3 C36734662
COc1cccc(c1Oc2cc(ccc2C=O)Br)OC C36670406
C[C@@H]1C[C@@H](CN(C1)C(=O)CCCCC(=O)N2C[C@H](C[C@@H](C2)C)C)C C18085580
C=CCN(Cc1ccc(cc1)Cl)C(=O)c2cc3ccccn3n2 C40798380
CCCOC(=O)c1c(c2c(s1)nc(nc2Cl)CCl)C C41619960
CCN(CC(F)(F)F)c1ccc(cc1[N+](=O)[O-])Br C42801676
c1cc2c(cc1CC(=O)OCc3ccc(s3)Cl)OCO2 C49055290
COc1c(cc(cc1Cl)Cl)/C=C(/C#N)\C(=O)OCC=C C49371936
CC(C)C[C@@H](C(=O)OC)n1c2cc(ccc2nc1CCl)F C52124030
C[C@H](c1ccccc1F)S(=O)(=O)Cc2cc(no2)c3ccccc3 C55202826
CCCCSc1nnc(n1c2ccccc2)c3ccoc3C C57930451
Cc1ccc(cc1OC)C(=O)N(c2ccc(c(c2)F)OC)C(C)C C58305598
C[C@H](C(=O)c1ccc2c(c1)CCC2)OC(=O)c3cccc4c3cccn4 C58493222
CCn1c(nnc1SCc2cc(cc(c2)C)C)c3ccncc3 C58868555
Cc1ccccc1c2nnc(o2)SCC(=O)c3cccs3 C05435125
CCN(CC)CN1c2ccccc2/C(=N\c3cccc(c3)F)/C1=O C20072129
Cc1ccc(o1)/C=C/C(=O)N(Cc2ccco2)c3ccc(cc3F)F C59785152
CCC[C@@H](Cc1ccc2c(c1[N+](=O)[O-])cccn2)Br C63044984
CC[C@@H](C)[C@H]1C2=C(CCN(C2)Cc3cccc(c3F)OC)N=N1 C39442062
Cc1ccc(c(c1)OC(=O)c2ccc(nc2C)C(F)(F)F)C(=O)C C66516095
CCN(C[C@H](C)C#N)C(=O)c1csc(n1)c2ccccc2Cl C66616745
Cc1c(c(on1)C)CC(=O)O[C@H](C)c2c(ccc(c2Cl)F)Cl C66875531
COc1ccccc1SCc2nc(on2)c3ccc(cc3)Cl C67007392
Cc1ccc(cc1)c2nnc(o2)[C@H](C)Sc3ccccc3OC C67008039
CCN([C@H](C)C(C)C)C(=O)c1ccn(n1)c2cccc(c2)Cl C67114447
COc1ccc(c(c1OC)OC)/C=N/NC(=O)c2ccccc2Cl C04559832
CC(C)(C)OC(=O)N/N=C/c1cc(c(c(c1)Br)OC)OC C04674651
CCCN1C(=O)O[C@@H]([C@]1(c2ccc(cc2)OC)O)c3ccc(cc3)OC C01422721
c1ccc2c(c1)c(cc(n2)c3ccco3)C(=O)OCC(=O)c4ccc[nH]4 C02623134
Cc1cccc(c1C)NC(=O)N(Cc2nc(cs2)C(=O)OC)C(C)C C00961703
Cc1cc(nc(n1)S[C@@H](C)C(=O)N/N=C/c2ccccc2OC)C C00188490
Cc1ccc2c(c1)N(C(=O)CO2)Cc3ccc(o3)C(=O)NCCC(C)C C05073719
C[C@@H]1CCCC[C@@H]1NC(=O)/C(=C/c2ccc(c(c2)OC)OCC#N)/C#N C05130824
c1ccc(cc1)n2c(nnn2)SCCNC(=O)c3ccc(cc3)Cl C05234633
COc1ccc(c(c1)/C=N/NC2=NC(=O)[C@@H](S2)c3ccccc3)OC C03178128
CC[C@@H]1CCc2c(cc(s2)C(=O)OCC(=O)Nc3cc(on3)C)C1 C03552327
CC[C@@H]1CCc2c(sc(c2C(=O)OCC)NC(=O)c3ccnn3C)C1 C02769113
c1cc(c(cc1NC(=O)CSC(=S)N2CCCC2)[N+](=O)[O-])Cl C06217192
Cc1cc(n(n1)CCCNc2c3ccccc3nc(n2)c4cccnc4)C C06507554
Cc1cc(ccc1OC)S(=O)(=O)Nc2cccc(c2C)C(=O)OC C00563039
c1cc2c(cc1/C=C/C(=O)OCC(=O)Nc3ccc(cc3F)F)OCO2 C03436619
CCn1cc(cn1)S(=O)(=O)Nc2cc(ccc2OC)c3ccccc3 C12117094
c1ccc(c(c1)/C=C/C(=O)Nc2ccc(nc2)n3cccn3)OC(F)F C12522603
Cc1cc(no1)NC(=O)COC(=O)C2(CCCC2)c3cccc(c3)F C12935085
COc1cc2c(c(c1OC)OC)ncnc2NCc3ccc(cc3)Cl C13834083
C=CCNC(=O)c1cc(nc2c1cnn2Cc3ccco3)c4ccccc4 C14221925
COc1cc(ccc1OCC#N)/C=C/C(=O)Nc2cccc3c2cccn3 C15980177
c1ccc(c(c1)NS(=O)(=O)c2ccccc2[N+](=O)[O-])SC(F)F C16127037
CC(C)(CNC(=O)Cn1nc(nn1)c2ccccc2)c3ccccc3F C19717843
Cc1cc(on1)c2ccc(s2)S(=O)(=O)N[C@H](C)Cc3ccco3 C20978506
COc1cc(cc(c1OC)Cl)C(=O)NC2(CCCCC2)C(=O)OC C25171964
Cc1ccc(cc1NC(=O)[C@H](C(C)C)Sc2nnnn2C(C)C)F C30739707
CCn1cc(cn1)NS(=O)(=O)c2ccc(c3c2cccc3)OC(C)C C32595319
CCCCn1c2c(=O)[nH]c(=O)n(c2nc1c3ccc(cc3)F)CCC C32833056
CCCC1(C(=O)N(C(=O)N1)CC(=O)N2CCCc3c2cccc3)CCC C23448250
CCOC(=O)c1c2c(sc1NC(=O)c3cc(on3)C4CC4)CCCC2 C02497988
CCOc1cn(cc1c2ccccc2O)S(=O)(=O)Oc3ccccc3 C39540868
CCCSc1nc2n(n1)[C@H](C(=C(N2)C)C(=O)OC)c3cccs3 C40982826
CC(C)(C)Nc1c2cc(c(c(c2nc(n1)C(F)(F)F)OC)OC)OC C41474472
CCCc1nnc(s1)NC(=O)N(C)Cc2ccccc2N3CCCC3 C43556832
C=CCN(Cc1cccs1)C(=O)Nc2nnc(s2)c3ccccn3 C47789760
CCNC(=O)COc1ccc(cc1OC)c2nc3cc(ccc3n2C)C C48879934
C[C@@H]1C(=C(C(=N1)C)C(=O)c2ccccc2Nc3ccccn3)C(=O)OC C52618910
CCCC[C@]1(C(=O)N(C(=O)N1)Cc2c(noc2C)C)c3ccc(cc3)F C58099257
Cc1cccc(c1)[C@@H](CNc2ccc(cc2F)[N+](=O)[O-])N3CCOCC3 C58789833
C/C(=N\NC(=O)CN(c1ccccc1Cl)S(=O)(=O)C)/C(C)(C)C C20493221
CCOc1cc(ccc1OC(=O)C)/C=C(/C#N)\c2[nH]c3cc(ccc3n2)C C33923914
CCCOc1ccc(cc1NC(=O)Cn2c3ccccc3oc2=O)Cl C59776422
CCOc1nnc(s1)CSc2[nH]nc(n2)c3ccc(cc3)Cl C60533966
CCOC(=O)C1=C(N=C([C@H]1S(=O)(=O)NC2CCCCCCC2)C)C C63573766
C[C@@H](c1nnc(o1)c2ccccc2)Nc3cc(ccc3OC(C)C)C#N C63640892
CCOC(=O)c1ccccc1/N=C(/C(=C/C2=c3ccccc3=[NH+]C2)/C#N)\[O-] C39926953
CN(CC1CCCC1)C(=O)c2cc3c(cc(c(c3[nH]2)OC)OC)OC C64089381
c1ccc2c(c1)c(=O)cc(o2)C(=O)OCCc3c[nH]nc3C(F)(F)F C64685289
C[C@@H](CCc1ccc2c(c1)OCO2)OC(=O)c3cc4c([nH]c3=O)CCC4 C66885708
c1ccc(c(c1)/C=C\2/[C@@H](C3CC[NH+]2CC3)OC(=O)c4cccs4)F C01406548
CC(C)(COC(=O)[C@H]([C@H]1CCCC=C1)[C@@H]2CCC=C2)[NH+]3CCCC3 C04416844
Cc1ccc(cc1)C[NH+](CCCl)Cc2ccc(cc2)C C01718359
CCC(=O)c1ccc2c(c1)N(c3ccccc3S2)[C@@H](C)C[NH+](C)C C01678373
CC1(Cc2cccc(c2O1)C[NH+](C)Cc3ccc(cc3)C(C)(C)C)C C02184124
CCC1CCC(CC1)[NH+]2CCN(CC2)c3cccc(c3)C(F)(F)F C00277209
Cc1ccc(c(c1)N2CC[NH+](CC2)CCC3=C(CCCC3(C)C)C)C C04980217
C=CC[NH+](CCOc1ccc(cc1Cl)Br)CC=C C04986336
CCCC[C@@](C)(C[NH+](C)C)C(=O)/C=C/c1ccc(c(c1)Cl)Cl C01567643
CC[NH+](CC)CC[C@@](CC=C(C)C)(C#N)c1cccc2c1cccc2 C02005665
CC(C)(C)C1CCC(CC1)(CC2CCCCC2)OCC[NH+](C)C C03593043
Cc1ccc(c(c1)C)[C@@H](C)[NH+]2CCN(CC2)c3ccc(c(c3)C)C=O C02458251
CCCC[NH+](C)Cc1cccn1c2nc3ccc(cc3s2)C C06273505
CC[NH+](CC)CCC[C@H](C)n1c2ccc(cc2nc1SC)Cl C01873635
Cc1ccc(cc1)N(CC(=O)c2ccccc2)C3=[NH+]CCCCC3 C08411762
c1cc(sc1)C(=O)CN(c2ccc(cc2)Cl)C3=[NH+]CCCC3 C08419607
c1ccc(cc1)C(=O)CN(c2ccc(cc2)Cl)C3=[NH+]CCCC3 C08435928
CCCC[C@](C)(C[NH+](C)C)C(=O)/C=C\c1ccc(c(c1)Cl)Cl C17109435
CCc1ccc(cc1)C[NH+]2CCC[C@@H]2c3cc(on3)C(C)C C21720472
CCCC[NH+](CCCC)[C@@H]1CC2(c3c1cccc3)OCCO2 C21988471
CC(C)CC[NH+](CCC(C)C)[C@@H]1CC2(c3c1cccc3)OCCO2 C21988475
Cc1ccc(c(c1)N2CC[NH+](CC2)CC[C@H](C)c3ccc(o3)C)C C22077765
CCC[C@]12C[NH+]3C[C@](C1=O)(CN(C2)[C@H]3c4ccc(cc4)C(C)C)CC C27517093
Cc1ccc(c(c1)C)c2nc(co2)C[NH+]3CCC[C@@H]3c4cccs4 C29975214
Cc1ccc(cc1)/[NH+]=C(\c2ccc(cc2)Cl)/N(C)c3ccccc3 C15784032
CCCC[NH+](CCCC)[C@@H]1C[C@@H](CC[C@@H]1C#N)C(C)(C)C C37146840
CC[NH+](CCCC(=O)c1ccc(cc1)Br)C2CCCC2 C37323385
Cc1ccc(c(c1)c2cc(cnc2)C[NH+](C)Cc3ccccc3)C C34670296
CC[NH+](CC)[C@H](C)CN1c2ccccc2Sc3c1cccc3 C00056651
CCc1ccc(cc1)C[C@]2(C[C@@H]([NH+](C[C@@H]2C)C)C)OC(=O)CC C04474250
Cc1ccc(cc1)C(=O)[C@@H]2C[NH+](C[C@@H]2c3ccc(c(c3)Cl)OC)C C06922810
CC(C)CC[NH+]1CCC(CC1)C2=NN=C[C@@H]2c3cccc(c3)F C39388300
CC(=CC[NH+]1CCC[C@H](C1)[C@@H]2C(=CN=N2)c3ccc(cc3)Cl)C C39490579
Cc1ccccc1c2nc3ccc(cc3n2CCC[NH+](C)C)Cl C40404237
CC[NH+](CC)CCn1c2ccc(cc2nc1c3ccc(cc3)C)Cl C40405609
Cc1ccc(c(c1)C(=O)[C@@H](C)[NH+](C)[C@@H](C)C(C)(C)C)C C42773815
C[NH+](Cc1cc(no1)c2ccc(cc2)Cl)[C@@H]3CCc4c3cccc4 C48343927
C=CCn1c2ccccc2[nH+]c1/N=C/c3cccc4c3cccc4 C00255117
C/C(=C/COC(=O)C)/C#CC[NH+](C1CCCCC1)C2CCCCC2 C59383574
C[C@H](c1ccccc1)[NH+](Cc2ncc(o2)C(C)(C)C)CC3CC3 C60339163
CCC[NH+](CCCCC#N)[C@H](C)c1ccc(c(c1)Cl)Cl C60366482
C[C@H](c1cccc(c1)Cl)[NH+](C)CC2(CCCCC2)C=O C62017692
Cc1ccc(cc1)[C@@H](C[NH+](CC(C)C)CC(C)C)Cl C62340382
CCCC[NH+](CC)C[C@@H](c1ccc2c(c1)CCCC2)Cl C62341229
CC(C)C[NH+](C[C@@H](c1ccc2ccccc2c1)Cl)CC(C)C C62342234
Cc1cc(ccc1Cl)[C@@H](C[NH+](CC(C)C)CC(C)C)Cl C62342726
CCC[NH+](CCC)C[C@H](c1ccc(cc1)C(C)(C)C)Cl C62342917
CCCC[NH+](CC)C[C@@H](c1ccc(cc1)C(C)(C)C)Cl C62342929
CCCc1ccc(cc1)[C@H](C[NH+](C)C2CCCCC2)Cl C62348773
Cc1ccc2=[NH+][C@H](C(=c2c1)C)c3ccccc3OC(=O)c4ccccc4 C63972224
Cc1ccc(cc1)C(=O)/C=C\c2cccc(c2OC)OC C04582569
C1CC1C(=NOC(=O)C(Cl)(Cl)Cl)C2CC2 C04802749
Cc1ccc(s1)/C=C/C(=O)c2ccc(c(c2)OC)OC C05129359
CCOc1cc(cc(c1OCC=C)Br)C#N C05953435
CCCC#CCCOS(=O)(=O)c1ccc(cc1)C C05501701
Cc1nnc(n1CC=C)SCc2cccc3c2cccc3 C13989933
Cc1ccc(c(c1)OC)OCc2cc(sc2)C=O C02554704
CCOc1ccccc1C[C@@H](c2ccccc2)N=C=O C32115183
CCCN(c1c(n2ccsc2n1)CCl)C3CC3 C35429210
CCCN(c1c(n2ccccc2n1)CCl)C(C)C C35434039
CCOc1ccccc1CSc2ncc3n2cccc3 C36633595
CC(C)OCCO[C@@H]1C[C@H](CC[C@@H]1C#N)C(C)(C)C C37150648
C=CCN(CC=C)C(=O)c1cc(nc2c1cccc2)Cl C37295588
CCC[C@@H](c1ccccc1)S(=O)(=O)N2CCCCC2 C37627298
CCC[C@@H]1CCc2c(sc(n2)CC(=O)OCC)C1 C37743307
CCCCCn1ccc(=O)c2c1ccnc2C(F)(F)F C04646448
Cc1cc(cc(c1)COc2ccc(cc2OC)C=O)C C37975910
CCCCCN(C(C)C)C(=O)c1cccnc1Cl C37985460
CCCCN(C)c1cc(ncn1)c2ccc(cc2)F C38536376
CC[C@H](C)Sc1cc(ncn1)c2ccc(cc2)OC C38552298
COc1ccc(c(c1)Sc2ccccc2C=O)OC C40450080
C[C@H](c1cc(ccc1OC)C(C)(C)C)[C@H](C#N)N(C)C C41411812
Cc1cccc(c1OCc2cc(ccc2OC)F)C(=O)C C41464473
CCCCN(CC)C(=O)c1ccc(o1)Br C41781795
CCOC[C@H](C)n1c2ccc(cc2nc1CCl)C C44727352
CN(Cc1ccccc1OC)c2ccc(cc2C=O)F C48894473
CCCCN(C)C(=O)C(=O)c1c(c(cc(c1C)C)C)C C49869649
C[C@@H](CN(C)CC(=O)c1ccc(cc1Cl)Cl)C#N C50144567
CCCc1c(sc(n1)N(C)CC(F)(F)F)C=O C54967403
CCN(CC(=C)C)S(=O)(=O)c1cccc(c1)Cl C57429248
CCN(CC(=C)C)S(=O)(=O)c1ccc(cc1F)Cl C57429275
CC(C)C(=O)C(=O)c1ccc(c(c1)C(C)(C)C)OC C57549514
CCCCN(C)S(=O)(=O)c1ccc(cc1)Cl C57709612
C[C@@H](c1ccc(o1)C(=O)OC)Sc2ccc(c(c2)F)F C58734358
Cc1ccc(cc1F)S(=O)(=O)N(CC(C)C)C2CC2 C58809187
Cc1cc(ccc1S(=O)(=O)N(CC(C)C)C(C)C)F C58914296
Cc1ccccc1OCCO/N=C/c2cccs2 C60386399
Cc1ccc(s1)/C=C/C(=O)O[C@@H]2CCC[C@H](C2)OC C60741143
CCCC[C@@H](CC)Cn1cnc2ccsc2c1=O C60815906
CC(C)c1ncc(c(n1)CCl)N(C)CC2CCC2 C61481178
CN(CC1CCC1)c2nc(c(s2)C=O)c3ccccc3 C61486776
CC(C)Oc1cccc(c1)/C=C/C(=O)c2ccccn2 C62166096
CCOc1c(cccc1OC)C[C@@H]2CCCCC2=O C62169369
CCOc1ccccc1[C@@H](CN2C[C@H](O[C@H](C2)C)C)Cl C62345546
CCC(CC)(c1ccccc1)C(=O)c2cnn(c2)CC C62783388
CCC(C)(C)[C@H]1CC[C@H]([C@@H](C1)N(C)[C@@H](C)CC#N)C#N C63086419
C[C@@H](c1cccc(c1)F)OC(=O)/C=C/c2cscn2 C65336274
Cc1cc(c(c(c1CN(C)C[C@H](C)C#N)C)C(=O)C)C C66470053
CC(C)CN(C(C)C)C(=O)c1ccc(cc1OC)Cl C67038795
CCc1ncc(s1)CN(C)C(=O)CC2CCCCC2 C67214680
Cc1c(c(n(n1)C)C)C[NH2+][C@H](c2ccc(cc2)F)C(C)C C35016629
C[NH2+][C@@H](c1ccc(cc1F)F)c2c(cccc2OC)OC C35492171
CCC[C@@H](c1cc2c(cc1Cl)OCCCO2)[NH2+]CC C35557336
CCC[NH2+][C@H](c1ccc2c(c1)OCCCO2)C(F)(F)F C35577973
Cc1ccc(o1)[C@@H](C)[NH2+][C@@H](C)c2ccc(cc2F)OC C37280625
CC(C)n1c2cccc(c2nc1CC[NH2+]C(C)(C)C)F C37600066
CCC[NH2+][C@@H](c1ccccn1)c2cc3ccccc3nc2 C37761917
C[C@H](c1ccc(cc1F)F)[NH2+]Cc2cn(nc2C(C)C)C C37277354
CCC[NH2+][C@@H](c1ccc2c(c1)CCO2)c3nc(cs3)C C41193260
CC(C)(C)c1csc(n1)[C@@H](c2cccnc2)[NH2+]C3CC3 C41200756
CC[C@H]1CN(CCO1)[C@@H](C)[C@@H](c2ccc(cc2)C)[NH2+]C C43892878
CC[NH2+][C@H]1c2ccccc2OC[C@@H]1N(C)[C@@H](C)C(C)C C43895623
CC[C@@H]1CO[C@H](CN1C[C@@H](c2ccc(c(c2)C)C)[NH2+]C)C C43913915
CCn1cc(cn1)[C@@H](C)[NH2+][C@H](C)c2ccc(c(c2)F)F C44496434
CCC1CCC(CC1)C[NH2+][C@@H](C)c2c(nn(c2C)C)C C45171819
Cn1cc[nH+]c1[C@@H](c2cccs2)NC[C@@H]3CCC=CC3 C45629112
CCC[NH2+][C@@H]1CCN(C1=O)[C@H](C)c2ccc(s2)Cl C49649057
CC[NH2+][C@H](c1cccc(c1)S(=O)(=O)C)C2=CCCCC2 C50326596
C[C@@H]1CN(C[C@@H](O1)C)CC2(CCCCC2)C[NH2+]C(C)C C51209823
CCC[NH2+]Cc1cc(c(nc1)N2CCCC[C@@H]2C)Cl C51399372
Cc1ccc(cc1)CN(C)c2c(cc(cn2)C[NH2+]C)Cl C51437532
CCn1cc[nH+]c1CNc2ccc(c(c2)C(F)(F)F)C C51924233
CC[NH2+]Cc1cc(oc1)CN2c3ccccc3CC[C@H]2C C52417046
Cc1c(sc(n1)C2(CCCCCC2)[NH2+]CCOC)C C53290739
CCC[NH2+][C@@H]1CC[C@@H](C[C@@H]1CN2CCOC(C2)(C)C)C C53868280
CC[C@H]1CC[C@@H]([C@@H](C1)C[NH+](C)C2CCN(CC2)CC)O C53923408
CC[NH2+][C@H](c1cccc2c1cccc2)c3cnn(c3)CC C54439331
Cc1c(cco1)C[NH+](C)C[C@@H]2C[C@@H](CC[C@@H]2O)C(C)C C54561571
CCC[NH2+]C1C[C@H]2CCC[C@@H](C1)N2[C@@H](C)c3ccccn3 C54602040
CCC[NH2+]C1C[C@H]2CC[C@@H](C1)N2[C@@H](C)c3cc(oc3C)C C54629362
Cc1c(c(nc(n1)c2cccc(c2)F)C)CC[NH2+]C(C)C C54853821
Cc1c(c(nc(n1)[C@H]2CCC[C@H](C2)C)C)C[NH2+]CC(C)C C54854539
CC(C)[NH2+]Cc1cnc(s1)N(C)c2ccc(cc2)F C54907591
CCc1c(sc(n1)N(C)[C@H]2CCC[C@@H](C2)C)C[NH2+]C C54999295
Cc1c(sc(n1)N(C)c2ccc(cc2)F)C[NH2+]C(C)C C54999713
CC[NH2+]Cc1c(nc(s1)N(C)c2ccccc2F)C C55000368
CCN[C@H]1CCCCCC[C@@H]1[NH+]2CCC(CC2)OCC C43907323
CC(C)c1csc(n1)[C@@]2(CC[NH+](C2)C(C)C)NC3CC3 C45660078
CC(C)(C)[NH2+]C[C@@]1(CCS(=O)(=O)C1)CC2CCCC2 C54654197
C[C@H](c1ccco1)[NH2+]Cc2nc(cs2)c3ccccc3 C61680840
CCOc1cc2c(cc1OCC)[C@@H](CC(CC2)(C)C)[NH2+]C C61825942
CCCn1cc[nH+]c1CNc2ccc(cc2Cl)Cl C61877281
C[C@H]1CN(CCCO1)CC2(CCCC2)C[NH2+]C(C)(C)C C61934198
CCC[NH+](CCC)[C@H]1COc2c(cc(cc2[C@@H]1O)C)C C62173628
CCCC[NH+](CC)[C@H]1COc2cc(c(cc2[C@@H]1O)C)C C62173956
CCC[NH+](CCC)[C@H]1COc2c(cccc2Cl)[C@H]1O C62174974
CCCC[NH+](CC)[C@H]1COc2ccc(cc2[C@@H]1O)Cl C62175606
Cc1cc(ccc1n2cc(cn2)Cl)C[NH2+]CC(C)C C62738689
Cc1c(nn(c1C)c2ccc(cc2F)C[NH2+]CC(C)C)C C62738743
CCC[NH2+][C@@H](c1ccc(c(c1)Cl)F)c2cnn(c2)C C62792707
CCOC(=O)c1csc(n1)c2cccc(c2)C(F)(F)F C00121199
Cc1c(c(n(n1)c2ccccc2)SCC=C(C)C)C=O C00336649
CCOc1ccc(cc1C)/C=C\2/C(=O)SC(=N2)SCC C00458362
CCN(c1ccccc1)S(=O)(=O)Cc2ccccc2Cl C04814462
COc1cc(c(cc1OC)Sc2ccc(cc2)Cl)C=O C08729768
COc1ccc(cc1OC)C(=O)/C=C\c2ccc(cc2)Cl C12952537
Cc1nnc(n1CC=C)SCc2c(cccc2Cl)F C13989898
CCCn1c(nnc1SCc2ccccc2Cl)C C13990158
COc1cc(c(cc1OC)Cl)C(=O)/C=C/c2ccccc2 C14244369
C[C@H](C(=O)c1ccc2c(c1)CCC2)Oc3cccc(c3)C(=O)C C15108340
C[C@H](c1ccc(c(c1)F)c2ccc(cc2)C(=O)C)C(=O)OC C22047378
COc1ccccc1C[C@H](c2ccc(cc2)Cl)N=C=O C32140790
CC(=CCOc1c(cc(cc1Br)C=O)OC)C C35219877
CCCN(Cc1cccn1C)C(=O)C23CC4CC(C2)CC(C4)C3 C35278111
c1ccc(c(c1)[N+](=O)[O-])SCCCCBr C35286646
CC[C@@H](/C=C/1\[C@H]2CC[C@@](C1=O)(C2(C)C)C)C(=O)OCC C04266234
CCCCN(C)C(=O)c1cc(cn1C(C)C)Br C36859737
CCOCCCn1c2ccc(cc2nc1[C@@H](C)Cl)C C36910044
CC(C)CC(=O)c1cc(c(cc1Br)OC)OC C36943346
CC[C@@H](C)N(C)c1c(c(nn1c2ccccc2)C)CCl C37110620
COc1ccc(cc1OC(F)F)c2nc(cs2)CCl C37309151
CCOC(Cn1c2ccccc2c3c1cccc3)OCC C02252023
c1ccc2c(c1)cccc2OCCSc3ncccn3 C02825169
CC(C)C(=O)[C@H]1C=Cc2ccccc2[C@@H]1C(C)(C)C(=O)OC C38337864
CCN(CC)c1ccc(o1)/C=C(/C#N)\c2ccc(cc2)F C39127356
CCO[C@@H]1CCC[C@@]2(N1OCC)CCC[C@@H](C2)SC C39526601
COc1ccccc1[C@H](c2ccc(c(c2)OC)OC)Cl C40265780
CCn1c(nnc1SCc2cccc(c2)F)C(F)(F)F C41393600
COc1ccc(cc1)c2cc(ccc2OC(F)F)C=O C41431842
CC(C)[C@H](c1ccc(c(c1)Br)OC)C(=O)OC C41511842
C[C@H](Cn1c2ccc(cc2nc1[C@@H](C)Cl)Cl)COC C41678855
CCc1nc(cs1)COc2ccc(cc2Cl)C=O C43488692
CCN(C[C@@H]1CCOC1)C(=O)CCc2ccc(cc2C)C C48431982
COc1cc(cc(c1OCC2CCCC2)Br)C=O C48732787
CC(C)CCn1cc(c(n1)c2ccc(cc2F)F)C=O C48881167
CC(C)(C)c1ccc(cc1)/C=C/C(=O)[C@@H](C#N)c2ccccn2 C49456838
CCN(CC)C(=O)CCC(=O)c1c(c(cc(c1C)C)C)C C49887720
COc1cc(cc(c1OCc2ccc(cc2F)F)Cl)C=O C50884910
CCC[C@H]1CCC(=O)[C@H](C1)CN2C[C@@H](OC[C@@H]2CC)C C53930318
CN(CC(F)(F)F)c1nc(c(s1)C=O)c2ccccc2 C54967038
C[C@H]([C@H](c1ccc2c(c1)OCO2)OCC(C)C)Br C01734246
CCCN(CC1CC1)S(=O)(=O)c2ccccc2Cl C57719457
Cc1c(scn1)CCOC(=O)c2cccc(c2Cl)Cl C57797216
CC[C@H](c1nnc(o1)CCC2CCCCC2)Br C61495720
CCC[C@H](Cc1ccc(cc1)S(=O)(=O)N(C)C)Cl C63042457
CCCSc1nnc(o1)Cc2c(cccc2Cl)F C66257782
CCN(Cc1c(cc(c(c1C)C(=O)C)C)C)C[C@H](C)C#N C66424402
C[C@@H](c1ccco1)N(C2CC2)C(=O)[C@H]3C[C@@H]3c4cccc(c4)F C67057895
CC[C@H](C)N(C)S(=O)(=O)Cc1ccc(c(c1)Cl)Cl C67118701
C[C@@H](c1cccc(c1)C#N)OC(=O)[C@@H]2C[C@@H]2c3cccc(c3)F C67639854
CCCc1cc2c(cc1OC(=O)C)oc(c(c2=O)c3nc(cs3)C)C C00630421
CCCc1c(cnn1C)c2nc(no2)c3ccc(cc3)C(F)(F)F C00081712
CCC(C)(C)n1c(nnn1)[C@H](c2cccs2)N3CCc4c3cccc4 C01337576
CCn1c2ccccc2c3c1nc4cc(c(cc4n3)OCC)OCC C00501705
Cc1cc(cc(c1)n2c(=O)c3c(nc2SCC(=O)OC)CCS3)C C05108361
Cc1ccc(c(c1)C)n2c(nnn2)SCC(=O)c3ccc4c(c3)CCC4 C05414026
CCOc1c(=O)c2ccc(cc2oc1c3ccc(c(c3)OC)OC)C C01910355
c1ccc(cc1)c2nc(cs2)COC(=O)c3cc4ccccc4oc3=O C05738588
Cc1ccc(c(c1)C(=O)[C@H](C)Sc2nnc(n2C)c3ccco3)C C05863435
Cc1ccc(o1)/C=C/2\C(=O)N(/C(=N/c3ccccc3)/S2)CCOC C02807584
CN(C)c1c(nc(o1)/C=C/c2ccccc2)S(=O)(=O)c3ccccc3 C05248088
CCn1c(=O)c2c3c(sc2nc1S[C@@H](C)C(=O)OC)C[C@H](CC3)C C06549368
Cc1c(c(nc(c1Cl)C)S(=O)(=O)N(CC=C)C2CCCCC2)C#N C06668707
C[C@@H](c1nnc(o1)c2cccs2)OC(=O)c3c(cccc3Cl)F C06840856
C[C@H](c1nnc(o1)c2cccs2)OC(=O)c3c(cccc3Cl)F C06840859
c1cc2c(cc1C(=O)COC(=O)c3cc(cc(c3)Cl)Cl)OCCO2 C07108892
Cc1ccc(cc1C)C(=O)[C@H](C)Sc2nnc(n2C)c3ccoc3C C07236511
Cc1cccn2c1nc(c2)CSc3nnc(n3c4ccccc4)C5CC5 C06582048
c1ccc2c(c1)CCN2C(=O)COCc3cc(on3)c4ccc(cc4)F C09436308
Cc1ccc(c(c1)n2c(nnn2)SC[C@H]3CC3(Cl)Cl)OC C12614749
Cc1ccc(cc1C)c2cc(c3c(nn(c3n2)CC(=O)OC)C)C(F)F C20615305
c1ccc(c(c1)/C=N/OCc2cccc(c2)[N+](=O)[O-])Br C21038310
Cc1ccc(cc1)c2nnc(o2)[C@H](C)Sc3nccc(n3)C(F)(F)F C22614484
Cc1ccc(cc1C)n2ccnc2SCc3nc(on3)c4ccsc4 C22894146
C[C@H](c1nc(no1)C(C)(C)C)Sc2ncc(n2C)c3ccccc3 C24047169
CC(C)(C)c1nc(no1)CSc2nccn2c3cccc(c3)Cl C28013563
Cc1c(sc(n1)C)C(=O)OCc2cc(on2)c3ccc(cc3)Cl C38765787
Cc1cccc2c1n(c(=O)oc2=O)CCCOc3cccc4c3cccc4 C39287845
COc1cc(ccc1OCC=C)C2=NC(=O)C3=C4CCCC[C@@H]4SC3=N2 C39834365
CN\1C(=O)/C(=C/c2ccccc2OCC=C)/S/C1=N\c3ccccn3 C39862308
COc1ccccc1/C=C\2/C(=O)N(/C(=N\c3ccccn3)/S2)CC=C C39862503
CN(Cc1cc(cs1)Br)c2ccc(cc2[N+](=O)[O-])C=O C42399707
CCc1ccc(cc1)CN2C[C@H](CC2=O)c3nc(on3)c4ccccc4C C44425558
C[C@@H](CN1C[C@@H](CC1=O)c2nc(on2)c3cccc(c3)F)c4ccccc4 C44429548
Cc1cccc(c1)c2nc(no2)[C@@H]3CC(=O)N(C3)C[C@H](C)c4ccccc4 C44429582
COc1cc(ccc1OCc2cc(no2)c3ccc(cc3)Cl)C#N C45746684
Cc1c(cccc1[N+](=O)[O-])COc2c(cccc2Br)C=O C48796456
Cc1ccc(cc1)c2nc(co2)CSc3nnc(s3)N4CCCC4 C52913378
C/C=C\c1ccc(c(c1)OC)OC(=O)c2ccc3c(c2)CCN3C(=O)C C53275487
Cc1ccc(cc1)c2nc(cs2)C(=O)Oc3ccc(cc3OC)C#N C17365677
Cc1c(cccc1[N+](=O)[O-])CSc2nccn2c3cccc(c3)F C59124210
COc1ccc(cc1)/C=N/C2=N[C@H]([C@@H](S2)c3ccco3)c4ccco4 C59461350
CCOC(=O)c1c2c(sc1/N=C/c3ccc4c(c3)OCO4)CCCC2 C18066862
c1ccc(cc1)/C(=N/N=C\c2ccc3c(c2)OCO3)/C(=O)c4ccccc4 C33295206
CCc1nc(on1)CN(C)C(=O)c2cc3c(s2)CC[C@H](C3)C(C)(C)C C60369661
CC(C)(C)CC(=O)/C(=C/c1ccc(c(c1)[N+](=O)[O-])Br)/C#N C60422237
CN(Cc1cccc2c1cccn2)CC3=CN=N[C@@H]3c4cc5ccccc5o4 C39413396
CC(=O)N1CCc2c1ccc(c2)C(=O)O[C@@H](c3ccccc3)c4ccco4 C64704614
CCc1nc(on1)Cn2cnc(c2c3cc(ccc3C)F)c4ccccc4 C65373588
Cc1ccc(c(c1)C)N(C)S(=O)(=O)c2cc(ccc2C(=O)OC)F C66582482
COc1ccccc1c2nnc(n2c3ccc(cc3)Cl)SCC#N C03543371
Cn1cc(cc1/C=C(\C#N)/C(=O)c2ccco2)C(=O)c3ccc(cc3)Cl C04362294
Cc1cc2c(cc1C)occ2CC(=O)OCC(=O)N3C[C@H](C[C@@H](C3)C)C C04493665
CCN(CC)C(=O)c1cc(nn1c2ccc(cc2C)C)c3cccn3C C04509235
CCCc1c2cc(c(cc2c3cnn(c3n1)c4ccccc4)OC)OC C00332951
COc1ccccc1/C=N/OC(=O)c2cc(c(nc2Cl)Cl)F C00384942
CCN(CC)C(=O)c1cc(nn1c2ccc(cc2C)C)c3ccco3 C00255135
Cc1ccccc1/C=C/C2=N/C(=C/c3ccc(c(c3)OC)OC)/C(=O)O2 C05199960
c1ccc(cc1)n2c(=S)n(nn2)CN(c3ccccc3)c4ccccc4 C03043464
COc1ccc(cc1/C=C/C(=O)c2cccc(c2)[N+](=O)[O-])Br C05720633
Cc1ccc(c(c1)C(=O)[C@@H](C)Sc2nnc(n2C)c3ccco3)C C05863433
CCc1ccc2c(cc(=O)oc2c1)COC(=O)c3ccc(nc3)Cl C06635052
c1cc(ccc1COc2ccc(cc2[N+](=O)[O-])C=O)Br C07434476
c1ccc(cc1)c2cs/c(=N\C[C@@H]3CCCO3)/n2/N=C/c4ccccn4 C07612056
Cc1ccc(c2c1C3(C(=O)N2Cc4ccccc4OCC=C)OCCO3)C C08047004
Cc1ccc(cc1)n2c(nnn2)S[C@@H](C)C(=O)c3cc(ccc3C)C C08282717
Cc1c(c(n(n1)c2ccc(cc2)F)Cl)/C=C(\C#N)/C(=O)OC(C)C C08321474
Cc1ccc2c(cc(=O)oc2c1)COC(=O)Cc3cccc4c3nccc4 C10830493
Cc1ccn2c(c1)nc(cc2=O)CSc3nc4ccccc4n3CC=C C11650685
Cc1ccc(c(c1)n2c(nnn2)SC[C@@H]3CC3(Cl)Cl)OC C12614745
Cc1c(c(on1)C)CSc2nc3ccccc3n2c4ccc(cc4)OC C12622220
Cc1ccccc1n2c(nnc2SC[C@@H]3CCCCO3)c4cccnc4 C05694638
Cc1ccc(cc1)n2c(nnc2SC[C@@H]3CCCCO3)c4ccncc4 C02446720
CC(C)Oc1c(cccc1OC)/C=C(\C#N)/c2nc3ccccc3n2C C05071130
CCn1c(cc(n1)C(=O)/N=c/2\n(c3ccccc3s2)CCSC)C C13704553
Cc1cc(ccc1OC)/C=C\2/C(=O)OC(=N2)c3cccc(c3)OC(F)F C14248427
Cc1cc(c(c(c1)C)S(=O)(=O)Oc2cc(cc(c2)OC)OC)C C16086936
Cc1ccn2c(c1)nc(cc2=O)COC(=O)c3cccc(c3)C(F)(F)F C32666307
CCn1c(nnc1SCc2c(oc(n2)c3cccc(c3)Cl)C)C C33130640
Cn1c(ccn1)CN(C)c2nc(cc(n2)C(F)(F)F)c3ccccc3 C36613348
C[C@@H](C(=O)OC(C)C)SC1=NC(=O)C2=C3CCCC[C@@H]3SC2=N1 C38736514
c1cc(cnc1)n2cccc2CN3CCC4=NN=C([C@@H]4C3)CC5CCCC5 C39478817
CC1=N[C@@H]2C=C(C=C[C@H]2S1)OC[C@@H]3CCN(C3)C(=O)OC(C)(C)C C39954428
c1cc(c(cc1n2cc(nn2)C(=O)OCc3cc(cc(c3)F)F)Cl)F C40872770
Cc1ccc(cc1)c2cnc(o2)CSc3nnc(n3C)C(F)(F)F C41393565
CC(C)[C@H](C(=O)N1CCCC1)Sc2nnc(o2)c3cccc(c3)Cl C42994515
Cc1cccc(c1)c2nc(on2)[C@@H]3CCC(=O)N3Cc4ccc(cc4)C=C C44432489
CC(C)(C)c1nc(on1)[C@H]2CCC(=O)N2Cc3cccc(c3)C(F)(F)F C44434825
c1cc(ccc1COc2cc(ccc2[N+](=O)[O-])C=O)Br C50517437
Cc1cccc(c1n2c(nnn2)SCC(=O)c3cc(sc3C)C)C C05353632
Cc1ccc(c(c1)Cl)S(=O)(=O)Oc2ccc(cc2OC)C(=O)C C25366798
CN1C(=N/C(=C\c2ccc(cc2)OC)/C1=O)/C=C/c3ccc(cc3)OC C59232143
CCc1nc(no1)CSc2nc3ccccc3n2c4ccccc4 C59962122
C[C@H](c1cccc(c1)[N+](=O)[O-])N(C)Cc2cc(nc(c2)Cl)Cl C64139285
CCc1c(c(no1)C)[C@@H]2CCCN2C[C@@H]3C=NN=C3c4ccc(c(c4)C)C C64517565
Cc1ccc(c(c1)C)c2nnc(o2)S[C@@H](C(C)C)C(=O)N3CCCC3 C66260536
c1ccc2c(c1)c(no2)CC(=O)N(Cc3ccco3)c4cccc(c4)F C45514716
Cc1cc(cc(c1)N(C)S(=O)(=O)c2cc(ccc2C(=O)OC)F)C C66582551
C[C@H](c1cccc(c1)C#N)OC(=O)c2ccc(c(c2)S(=O)(=O)C)Cl C67641262
CC(C)c1nc(cs1)/C=C\2/C(=O)OC(=N2)c3ccccc3OC(F)F C67654001
CC1=C([C@@H](C(=C2N1CCS2)C#N)c3ccco3)C(=O)OCC=C C03342397
CSc1c(cccn1)C(=O)OCC(=O)N2CCCc3c2cccc3 C03361678
CCOC(=O)[C@@H](C)N1C(=O)/C(=C\c2ccc(s2)Cl)/SC1=O C05093318
Cn1c(nnc1SCC(=O)c2cc(ccc2F)F)c3ccncc3 C06138372
COc1cccc(c1OC)/C=C(\C#N)/S(=O)(=O)c2ccccc2 C00148310
Cc1cccc(c1)n2c(nnc2SCCn3c(csc3=O)C)C C08721256
Cn1cnnc1SCCS(=O)(=O)c2cc(ccc2Cl)Cl C11148147
c1cc(cc(c1)C(F)(F)F)C[C@H]2CN(CCO2)C(=O)Cn3cccn3 C12297410
CC\1=NN(C(=O)/C1=C\c2ccc(cc2)N(C)CCC#N)c3ccccc3 C12564771
CC(C)CN(C1CC1)S(=O)(=O)c2ccc3c(c2)OCCCO3 C12886951
Cc1ccc2nc(cn2c1)CSc3nnc(n3C4CC4)C5CC5 C07674232
CCCN([C@@H]1CCS(=O)(=O)C1)C(=O)Cc2coc3c2ccc(c3)C C14110823
C1CCC(=CC1)CC(=O)N2CCC[C@H](C2)CCC(=O)N3CCOCC3 C14959052
COc1cc(ccc1OCC#C)/C=C\2/C(=NOC2=O)c3ccccc3 C16193542
CCCCN(C)C(=O)Cn1c(nc2c(c1=O)c3c(s2)CCCC3)C C20156746
Cc1c(c(nc2c1c(nn2C)C)C)CCC(=O)N(C)[C@@H](C)C3CC3 C25716218
CCOc1ccc(cc1OC)/C=C/2\C(=NN(C2=O)c3ccccc3)C C00063805
CCO[C@@H]1CCC[C@@]2(C1)CCC[C@@H](N2OC)S(=O)(=O)C(C)C C39522069
COc1ccccc1CS(=O)(=O)CC(=O)N2CCc3c2cccc3 C40528818
C[C@H](CC(=O)c1cc2c(c(c1)Br)OCO2)C(=O)OC C43368995
C[C@@H]1[C@@H]2[C@H](CC(=C3[C@H]([C@H]2OC1=O)C(=CC3=O)C)C)OC(=O)CCC=C C43736865
Cc1c(nc2nc(nn2c1C)SCC[S@](=O)c3ccccc3)C C44040577
CCN(Cc1cccc(c1)C)S(=O)(=O)c2ccc3c(c2)OCCO3 C47164778
CCN(c1ccccc1C)C(=O)CS(=O)(=O)c2c(cccn2)Cl C47961847
Cc1c(c(n(n1)c2ccccc2)C)CC(=O)Oc3cccc(c3C#N)F C48900651
C[C@@H](C(C)C)N(C1CC1)C(=O)Cn2cnc3ccc(cc3c2=O)Cl C53529083
Cc1c(cc(o1)/C=C\2/C(=O)N(C(=S)S2)CC(=C)C)C(=O)OC C54499709
Cc1cc(nc2c1cccc2)SCC(=O)N(C)Cc3cnn(c3)C C55431447
c1cc(cc(c1)N2C(=O)CCC2=O)C(=O)OCc3ccc(s3)Cl C57527053
C[C@H](C(=O)N(C)C)Sc1nc2cc(ccc2c(=O)n1CC=C)Cl C26474522
CCN(C1=CCCCC1)C(=O)CN2CCN(CC2)c3nccs3 C54621406
c1cc(cc(c1)F)C2=NO[C@H](C2)C(=O)N(C[C@H]3CCOC3)C4CC4 C58431137
c1cc(=O)oc2c1cc(cc2)S(=O)(=O)OCC(C(F)F)(F)F C58646172
Cc1c(oc(n1)CSc2nc3c(ccs3)c(=O)n2CC=C)C C60533798
c1cc(cc(c1)F)CS(=O)(=O)Cc2csc(n2)c3ncccn3 C60582355
CC(C)c1ccccc1OC(=O)CN2c3ccccc3OCCC2=O C61204513
c1ccc(cc1)/C=C/CS(=O)(=O)Cc2cc(=O)n3ccccc3n2 C61795226
CN(c1ccc(c(c1)OC)OC)S(=O)(=O)c2ccc3c(c2)CCC3 C62147331
CC[C@H]1C=C2C(=NC(=NC2=O)Cc3ccc(c(c3)OC)OC)S1 C63887340
CCOc1ccccc1[C@@H]2[C@@H](C(=NC(=O)[C@@H]2C#N)SCC)C#N C63933048
CCN([C@@H](C)C(C)C)C(=O)c1nc(n(n1)c2ccccc2Cl)C C63946982
C[C@H]1C(=C(N=C1C(=O)OC)C)CN(C)C(=O)c2cc(ccc2Cl)F C64975847
CCCn1c(ccn1)c2cc(sc2)S(=O)(=O)N3CCCC3 C65112574
CC(C)N(CCC#N)C(=O)Cc1cn2cc(cc(c2n1)Cl)Cl C65576301
CCCO[C@@H]1CCCN(C1)S(=O)(=O)c2ccc3c(c2)CCO3 C65885786
Cc1nc(cn1C)S(=O)(=O)N(C2CC2)[C@H](C)c3ccc(cc3)Cl C66101839
CC1(COC1)COC(=O)c2cnn(c2)c3ccc(cc3)Br C66532079
Cc1cc(c(n1CCOC)C)/C=C(/C#N)\C(=O)N2C[C@@H](C[C@@H](C2)C)C C66776106
Cc1cccc(c1)N2CCN(CC2)S(=O)(=O)N(C)[C@@H](C)C3CC3 C66902070
CCc1ncc(s1)CN(C)c2c3c(nc(n2)c4ccncc4)CCC3 C67374215
COc1cc2c(cc1OC)C[NH+](CC2)Cc3ccccc3Br C00752363
CN(C)c1ccc(cc1)C(=C2C[NH+]3CCC2CC3)c4ccc(cc4)N(C)C C00762972
Cc1ccc(cc1)C[NH+]2CCN(CC2)/N=C\c3ccc(cc3)F C05044139
Cc1ccccc1C[NH+]2CCN(CC2)c3ccccc3OC C00292356
C[C@H]1C(=O)N([C@@H](S1)c2ccc(c(c2)Cl)Cl)CC[NH+](C)C C06833389
C[C@H]1C(=O)N([C@H](S1)c2ccc(c(c2)Cl)Cl)CC[NH+](C)C C06833391
c1ccc(c(c1)C[NH+]2CCN(CC2)/N=C/c3cccs3)Cl C00042798
C[NH+](C)[C@@H]1C=C(SC[C@H]1C(=O)OC)c2ccc(cc2)Cl C00173778
CCN1CC[C@H](CCC1=O)[NH+](C)CC23CC4CC(C2)CC(C4)C3 C12150524
Cc1cc(cc(c1OC)C)C(=O)[C@H]2CCC[NH+](C2)C3CCC3 C12298252
CC1(C[C@H]2CC[C@@]1(C2)C[C@@H]3OC[C@H](O3)C[NH+]4CCCCC4)C C03020571
c1ccc2c(c1)CCN2C(=O)C[NH+](Cc3c(cccc3Cl)F)C4CC4 C16311212
Cc1ccc(c(c1)C)CN(C)C(=O)C[NH+]2CCc3c(ccs3)[C@@H]2C C16420758
C[C@]1(CC/C(=C\c2ccc(c(c2)Br)OC)/C1=O)C[NH+](C)C C17198813
CCCC[C@]12C[NH+]3C[C@](C1=O)(CN(C2)[C@@H]3c4ccccc4C)C C19320102
C[NH+]1CCC(CC1)N2CCC[C@H](C2)C(=O)c3cccc(c3)C(F)(F)F C20998818
Cc1cc(cc(c1)CN2CC[NH+](CCC2=O)Cc3cc(cc(c3)F)F)C C24893194
CCCc1cc(cs1)C(=O)N2CC[NH+](CC2)C3CCCCC3 C20595808
Cc1cc(ccc1F)[C@H]2C[C@@H](C[NH+](C2)CC=C)C(=O)N3CCSCC3 C35917445
CC[NH+]1CC[C@@H](C1)Cn2c3cccc(c3nc2[C@@H](C)Cl)F C37645496
C[NH+]1CC[C@@H](C1)Cn2c(nc3c2c(ccc3)Cl)CCCl C37648062
Cc1cc(c(n1c2ccc(cc2)F)C)C(=O)C[NH+]3CCC[C@H](C3)C C03257454
C[NH+](Cc1cccc(c1)Br)Cc2c(snn2)Cl C42339639
C[NH+]1CCCC[C@H]1Cn2c3cccc(c3nc2CCCl)F C44563951
COc1ccc(cc1CN2CC[NH+](CC2)CC3CC3)Br C48327193
C[C@@H](C(=O)c1ccc(s1)Cl)N2CC[NH+](CC2)CC3CC3 C48995131
c1cc(nc(c1Cl)CCl)N2CC[NH+](CC2)CC3CC3 C48995692
C[C@H](C(=O)c1ccc(cc1Cl)Cl)[NH+](C)Cc2ccccn2 C50134212
C[NH+](Cc1ccccc1F)Cc2nc3c(ccs3)c(n2)Cl C50840111
C[NH+]1CCC[C@@H](C1)Cn2c3cc(ccc3nc2CCCl)F C52124051
CC(C)[NH+]1CC[C@@H](C1)Cn2c3cc(ccc3nc2CCl)F C52124200
c1ccc2c(c1)c(ccn2)CN3CC[C@@]4(C3)CCC[NH+](C4)CC5CCC5 C55340720
CC(C)[C@@H](C[NH+](C)C)n1c2ccc(cc2nc1CCl)Br C49223066
C[C@@H](c1ccccc1F)[NH+](C)CC(=O)N2CCc3c2cccc3 C52073539
C[C@@H](c1cc(ccc1F)F)[NH+](C)CC(=O)N2CCc3c2cccc3 C52074812
C[C@@H](c1ccccc1Cl)[NH+](C)CC(=O)N2CCc3c(ccs3)C2 C52162652
c1c(cnc(c1Cl)N2CC[NH+](CC2)CC3CC3)C(F)(F)F C59394071
CC[C@H]1c2ccsc2CC[NH+]1CCC(=O)N3CCc4c(ccs4)C3 C55899848
CC[NH+](CC)[C@@H]1CCN(C1)c2cc(ccc2C=O)Br C62980921
C[C@@H](C(=O)c1ccc(s1)Cl)N(C)CC2CC[NH+](CC2)C C63121181
c1ccc2=[NH+][C@@H](C(=c2c1)CC(=O)N3CCCC3)Sc4ccccc4F C63743306
c1ccc2=[NH+]CC(=c2c1)CC(=O)OCc3c(c(c(c(c3F)F)F)F)F C63809723
CC[C@@H]1N=C(CS1)CN2CCC(=CC2)C3=c4ccccc4=[NH+]C3 C64025772
CC(=O)c1cc(cs1)CN2CCC[C@H](C2)[NH+]3CCc4ccccc4C3 C20786065
c1ccc(cc1)[C@@H](C(=O)C2=c3ccccc3=[NH+]C2)S[C@H]4N=CCS4 C64120407
Cc1cccc(n1)[C@@H]2[C@H]3C(=c4ccccc4=[NH+]3)CCN2C/C=C/C(C)C C64626084
CC[C@@H](C1=CCC[NH+](C1)Cc2cc(ccc2Cl)F)N(C)C(=O)C C65470123
Cc1ccccc1/C=C\2/C(=O)N(C(=S)S2)CC(C)(C)C[NH+](C)C C66145226
CC(C)[NH+]1CCC(CC1)N(C)C(=O)/C=C(/C)\c2ccccc2Cl C66284308
CC[NH+](Cc1ccc(s1)Cl)CC(=O)N2CCCC[C@H]2C C66563982
Cn1c(nnc1SCc2ccccc2C#N)c3ccccc3OC C05230798
Cc1ccc(c(c1)CSc2nnnn2c3cccc(c3)F)OC C05355490
C[C@@H](C(=O)c1cccc(c1)Cl)Sc2nnnn2c3ccccc3 C02657548
Cc1ccc2nc(cc(=O)n2c1)COC(=O)/C=C/c3cccs3 C07511179
Cc1ccc(c(c1)CSc2nnc(n2C)c3ccoc3C)OC C07832350
c1ccc(c(c1)N(CCC#N)C(=O)/C=C/c2ccc3c(c2)OCO3)F C03287626
COc1ccccc1c2nnc(o2)SCc3ccccc3C#N C09483415
Cc1cnc(cn1)C(=O)OCC(=O)c2ccc3c(c2)-c4ccccc4C3 C11480882
C[C@H](c1nnc(o1)c2ccccc2Cl)Oc3ccccc3OC C11636479
COc1ccccc1/C=N/c2ccc(cc2)S(=O)(=O)N3CCCC3 C00585105
Cc1ccn2c(c1)nc(cc2=O)COC(=O)/C=C/c3ccccc3F C13103968
CCOc1ccc(cc1OC)/C=C\2/C(=O)N=C(S2)N3CCCCC3 C13547659
CC(C)(C)C1=N/C(=C\c2ccc(c(c2)OC)OC(F)F)/C(=O)O1 C14196677
COc1cc(c(c2c1OCO2)OC)/C=C/C(=O)c3ccc(cc3)F C15106086
CCN(Cc1cc(=O)n2c(csc2n1)C)c3ccc(cc3)OC C15731907
Cc1ccn2cc(nc2c1)C(=O)OCC(=O)c3ccc4c(c3)CCC4 C17183705
Cn1cccc1C(=O)COC(=O)c2cc3cc(ccc3o2)Cl C24210573
CC(C)c1nc(on1)CSc2c3ccccc3nc(n2)C4CC4 C25051395
CC/N=C/1\N(C(=O)/C(=C\c2ccc(cc2OC)OC)/S1)CC C27530306
CCc1c(n2c(c(nc2s1)C)C=O)c3ccc(c(c3)OC)OC C31975338
CCCc1cc(no1)[C@@H]2CCCN2S(=O)(=O)c3ccc(cc3)F C33270217
CCCOC(=O)[C@H](C)N1C(=O)c2cc(c(cc2C1=O)Cl)Cl C36712589
COC(=O)CSc1c(c2c(c(n1)N3CCCCC3)CCCC2)C#N C19799420
Cc1c(ccc2c1oc(=O)c3c2CCC3)OCC(=O)OC(C)C C04028031
CC(C)N(CC=C)C(=O)c1cc(c(c(c1)Cl)Cl)[N+](=O)[O-] C37987715
CCC[C@H](C)N(C)S(=O)(=O)c1c(nc2n1cccc2)Cl C37993126
CC(=O)/C=C\c1ccccc1OC(=O)c2cc3ccccc3oc2=O C12379251
CCc1nnc(n1C)SCc2ncc(o2)c3ccc(cc3)F C41359729
Cc1ccc(c(c1)C)n2cnnc2SCC(=O)N(C)C3=CCCC3 C42697198
c1c(cnc(c1[N+](=O)[O-])N(CC(F)(F)F)C2CC2)Br C42801765
C[C@@H](c1nc(no1)C(C)C)S(=O)(=O)Cc2ccc(cc2Cl)F C46173938
c1cc(c(cc1[N+](=O)[O-])C=O)OCc2cc(sc2)Br C47349889
CCCn1c(nnn1)CSc2nc3cc(ccc3s2)Cl C47834068
CCCC(=O)N1CCC[C@@H](C1)Cn2cc(nn2)c3ccc(cc3)F C48360897
CCN(CC)C(=O)c1cc(nn1c2cccc(c2)Cl)c3ccco3 C00255030
CC/N=C\1/N(C(=O)/C(=C/c2ccc(cc2OC)OC)/S1)CC C12438663
Cc1ccc(c(c1)C)N(C)S(=O)(=O)c2ccc(c(c2)OC)OC C55667819
CCOc1cc(cc(c1OC(=O)c2cc(ccn2)Cl)Cl)C#N C57671964
Cc1c2c(cc(nc2n(n1)C)C(C)C)C(=O)N(CC=C)C3CCCC3 C55801965
c1cc(sc1)C(=O)CSc2nnnn2c3ccc(cc3)Cl C03493395
CCCN(CC#N)C(=O)c1cc2c(nn(c2s1)c3ccccc3)C C60542150
CC(=O)c1cc(ccc1N(C)Cc2ccc(s2)Cl)[N+](=O)[O-] C61569883
C=CCN(Cc1cccc(c1)C#N)C(=O)c2cnc3ccccc3n2 C62903275
Cc1ccc(cc1[N+](=O)[O-])C(=O)/C=C/c2csc(n2)C3CC3 C63275740
CCOC(=O)[C@@H](C)Sc1nnc2n1cc(cc2Cl)Cl C63436645
CCN(C[C@H](C)C#N)Cn1c(=S)n2c3ccccc3c(cc2n1)C C64337311
CC(C)OC(=O)Cn1cnc2c(csc2c1=O)c3cccc(c3)F C64667685
CCN(C[C@@H]1CCOC1)C(=O)c2cc(on2)c3cccc(c3)Cl C53056956
Cc1cccc(c1)/C=C/C(=O)[C@@H](C#N)c2nnc(n2C)c3ccccc3 C66548763
Cc1c(scn1)CN(C)Cc2nc(no2)c3ccc(cc3)Cl C66565787
CCCc1c(cnn1c2ccc(cc2)C)C(=O)N3CC[NH+](CC3)CC C06870309
Cc1ccccc1C[NH+](C)Cc2nc3ccccc3c(=O)n2CC#N C10897590
Cc1c(nc(o1)c2ccc(cc2)F)C[NH+](Cc3cnn(c3)C)C(C)C C11713603
Cc1ccc(o1)C[NH+](Cc2coc3ccccc3c2=O)C[C@H]4CCCO4 C13994672
CCn1c(nn(c1=S)C[NH+](C)Cc2ccc(cc2)F)c3ccco3 C14093612
CCn1c2c(c(n1)C(=O)N3CCSCC3)C[C@H](CC2)[NH+](C)CC(C)C C14748289
CCC[C@]12C[NH+]3C[C@](C1=O)(CN(C2)[C@H]3c4ccc(c(c4)OC)OC)C C19322264
Cc1[nH+]ccn1CCCn2cncc2c3ccc4c(c3)CC[C@@H](N4C)C C19719345
C[C@H]1C(=O)N(c2cc(ccc2O1)C(=O)[C@@H](C)Cl)CCC[NH+](C)C C19956677
CCN(CC)c1ccc(cn1)C(=O)N2CCC[NH+](CC2)C3CCCCC3 C20167159
CC[NH+](Cc1cn2ccccc2c1C#N)C[C@H]3COc4ccccc4O3 C32888212
Cn1cc[nH+]c1CN(Cc2ccccc2)C(=O)c3ccc4c(c3)scn4 C35418274
CN(Cc1ccc(s1)Cl)C(=O)CN2CCN(CC2)c3cccc[nH+]3 C12980037
Cc1ccc(cc1)C(=O)CCC(=O)N2C[C@@H](N([C@H](C2)C)CC[NH+](C)C)C C36217450
CCC[NH+]1CCC(CC1)N(C)S(=O)(=O)c2c(nc(s2)Cl)C C38110557
CCCCN(C)C(=O)c1c(n(nc1C(F)(F)F)[C@@H]2CCC[NH+](C2)C)C C36704362
Cc1ccc2=[NH+]C(=O)[C@H](C=c2c1)CN(CC(C)C)C(=O)c3cccnc3 C38999264
CC[NH+](CC)[C@@H]1CCN(C1)C[C@@H]2C=NN=C2c3ccc(c(c3)F)OC C39363009
CC[NH+]1CC[C@]2(C1)CCN(C2)C[C@@H]3C=NN=C3c4ccc(c(c4)F)OC C39466345
Cc1ccnn1c2ccc(cc2)C(=O)N3CCC(CC3)C[NH+](C)C(C)C C39563716
CCC(=O)N(C[C@H]1CCCO1)C[C@H]2C=c3cc(ccc3=[NH+]C2=O)C C39712109
CCn1c(nnc1S[C@H](C)C(=O)C2=c3ccccc3=[NH+]C2)C4CC4 C39982494
Cc1ccc(c(c1)C(=O)c2ccccc2C(=O)N(C)Cc3[nH+]ccn3C)C C41835634
C[NH+](Cn1c(=S)n(c(n1)COc2ccccc2Cl)C3CC3)C4CC4 C46477757
CC(C)[NH+](Cc1cc2c(cc1Br)OCCO2)CC(=O)OC C49573156
c1cc(oc1)C(=O)N(Cc2[nH+]ccn2Cc3ccc(c(c3)F)F)C4CC4 C06689567
Cc1cc(no1)C[NH+](C)Cc2c3c(n(n2)c4ccc(cc4)F)CCC3 C50959922
CC[NH+](Cc1cccc(c1)C)Cc2cc(=O)n3c(n2)sc(n3)C C52664245
CCCCN([C@@H]1CCS(=O)(=O)C1)C(=O)C[NH+]2C[C@@H](C[C@@H](C2)C)C C52869955
C[NH+](CCOC)Cc1nc(no1)c2cccc(c2)Br C54355441
Cc1cc(oc1C)C[NH+]2CCC(CC2)Cc3nnc(n3C)SC C55132181
Cc1ccnc(c1)C[C@H](C)[NH+](C)CCn2c3ccccc3oc2=O C55271813
CCn1cc(cn1)C[NH+](Cc2coc3ccccc3c2=O)CC(C)C C55384509
Cc1ccc(o1)CN(CC[NH+](C)C)S(=O)(=O)c2ccccc2F C54830463
C[C@H](C(=O)N(C)C1CCN(CC1)c2cccc[nH+]2)OCCC(C)C C60334957
C=CCN(Cc1cccs1)C(=O)CN2CCN(CC2)c3cccc[nH+]3 C60935080
Cc1ccc(cc1)n2c(nnc2SCC[NH+](C)C)N3CCCC3 C61395823
C[NH+](CC(=O)N([C@H]1CCS(=O)(=O)C1)C2CCCC2)C3CCCCC3 C61757361
Cc1csc2n1c(=O)cc([nH+]2)CN(C)Cc3ccc(cc3)OC C16554582
CCC(=O)N1CCC[C@H](C1)C(=O)N(C)CC[NH+](C)C2CCCCC2 C63771200
COc1ccc2=C[C@H]([NH+]=c2c1)C(=O)N3CC(C3)OCc4ccccc4F C64539655
CC[NH+]1CCN(CC1)C(=O)CCc2cn(nc2c3ccc(cc3)F)C C64659748
C[NH+](Cc1ccc(cc1)n2cccn2)Cc3coc4ccccc4c3=O C65453341
C[C@H](c1ccccc1F)[NH+]2CCN(CC2)[C@H](C)c3nc(no3)C4CC4 C65588037
CCn1c(nn(c1=S)CN2CC[C@@H](C2)[NH+]3CCCC3)c4cccs4 C66080980
CC[NH+](CC)C1CCN(CC1)C(=O)[C@@H]2CC(=NO2)c3cccc(c3)F C66395202
CCCC[NH+](Cc1cccc2c1OCCO2)[C@@H]3CCS(=O)(=O)C3 C66543791
C=CC[NH+](Cc1cc(no1)c2ccccc2)[C@H]3CCS(=O)(=O)C3 C66561184
Cn1cc(cn1)C[NH+](C)Cc2cn(nc2c3ccccc3)c4ccccc4 C26874609
Cc1c[nH+]c(c(c1OC)C)CN(C)C[C@@H]2COc3ccccc3O2 C67226797
Cc1ccn2cc(nc2c1)CCNC(=O)c3cc(ccc3OC)Cl C04248445
Cc1cc(ccc1NC(=O)c2cc(c(c(c2)OC)OC)OC)Cl C03553956
c1ccc(cc1)c2cc(no2)C(=O)Nc3ccccc3OC(F)F C02794173
COc1ccccc1C(=O)Nc2nnc(s2)/C=C/c3ccccc3 C05018436
CC1=CC[C@@H](CC1)/C=N/NC(=O)CC[C@@H]2CCCCC23OCCO3 C05163784
CCOc1ccc(cc1C(=O)N/N=C/c2ccco2)Br C00237141
Cc1ccc(cc1NS(=O)(=O)c2cc(ccc2OC)OC)Cl C00619074
c1ccc(cc1)C(=O)NCCc2nc(no2)c3ccc(cc3)Cl C06661024
Cc1cc(c(cc1OC)S(=O)(=O)N[C@@H]2CCCC[C@H]2C)OC C06703794
Cc1ccc(c(c1)C)C(=O)O[C@@H](C)C(=O)NC2(CCCCC2)C#N C07548859
CC(C)[C@H](c1cccs1)NC(=O)c2ccc(cc2Cl)[N+](=O)[O-] C07925020
CCN1C(=C([C@@H](NC1=O)c2c(cccc2Cl)F)C(=O)OCC)C C08323101
CC(C)(C)c1csc(n1)NC(=O)Cc2coc3c2ccc(c3)OC C03528669
CSc1nnc(o1)c2ccccc2NC(=O)/C=C/c3cccs3 C10434401
CCCC\1=NN(C(=O)/C1=C(\C)/Nc2ccccn2)c3ccc(cc3)F C13630131
Cc1c(cnc(n1)N(C)C2CCCCC2)[C@H](C)NC(=O)C3CCC3 C15067807
COc1ccccc1c2nc(c(o2)NCc3ccc(cc3)Cl)C#N C16779452
CCOC(=O)c1ccc2c(c1)c(cc(n2)C)NC(=O)c3cccs3 C17306657
Cc1ccc(c(c1)OCCCN2C(=O)C3(CCC(CC3)C)NC2=O)C C17478705
COc1ccc(c(c1)OC)NC2=NC(=O)/C(=C/c3ccccc3)/S2 C05376266
Cc1ccc2c(c1)occ2CC(=O)NC3(CCCCC3)C(=O)OC C25170937
CSc1ccc(c(c1)CO)Oc2ccc(cc2[N+](=O)[O-])Cl C30953949
Cc1cc(ccc1OC)C(=O)CSc2[nH]c(=O)c3ccccc3n2 C09669137
CC(C)CCNC(=O)c1c2ccccc2c(nn1)N3CCCCC3 C34837179
CC(C)(C)NC(=O)CSc1nc(cc(n1)Cl)N2CCCCC2 C35247066
Cc1cccc(c1C)NC(=O)N(Cc2cccn2C)Cc3ccco3 C35278947
CCCn1c(cc(n1)c2ccco2)C(=O)Nc3ccc(cc3)Cl C35956101
c1ccc(c(c1)/C=C\2/C(=O)N=C(S2)NC3CCCCC3)OCC#N C21191122
c1ccc2c(c1)cccc2Cc3nc(c(o3)NCc4ccco4)C#N C00534224
CCNc1c(nc(o1)c2ccc(cc2)C)S(=O)(=O)c3ccccc3 C39843863
CC(C)[C@@H](c1nnc2n1cccc2)NC(=O)/C=C/c3ccc(cc3)F C40562852
Cc1cc(c(c(c1)C)C(=O)CN2C(=O)[C@@](NC2=O)(C)CC(C)C)C C41095695
Cc1ccc(c(c1)NCc2nc(no2)c3ccc(c(c3)F)C)OC C42470949
Cc1ccc(c(c1)S(=O)(=O)NCCc2ccc3c(c2)OCO3)C C45416179
CCNS(=O)(=O)c1ccc(cc1)c2ncc(o2)c3ccccc3 C47162566
COc1ccc(c(c1)CNc2ccc(s2)[N+](=O)[O-])Br C48999824
c1cc(c(cc1Cl)[N+](=O)[O-])COc2ccc(cc2CO)Cl C50444202
Cc1c(nnn1c2ccc(cc2)Cl)C(=O)NCCC3=CCCCC3 C51318081
Cc1cccc(c1)S(=O)(=O)Nc2cc(ccc2OC(C)C)C#N C57122639
C[C@H]1C[C@@H]1c2ccc(o2)/C=C/C(=O)Nc3ccccc3n4cccn4 C58391337
CCc1cc2c(ncnc2s1)Nc3cnn(c3)Cc4ccccc4 C59394604
Cc1ccccc1c2nc(on2)CC(=O)NCc3ccccc3Cl C62076766
C#CCN(C1CCCCC1)C(=O)NCc2ccccc2n3cccn3 C62503425
Cc1cc(c(n1C2CCCC2)C)C(=O)CNc3ccc4c(c3)OCO4 C62657036
c1cc(cc(c1)F)C2(CCOCC2)CNc3ccc(s3)[N+](=O)[O-] C64029803
CCc1cccc2c1[nH]cc2C(=O)Cn3c(=O)ccc(n3)C(C)(C)C C66264546
CC[C@@H](C)n1c(ccn1)NC(=O)c2csc(n2)c3ccccc3C C66272922
CC[C@@H](C)n1c(ccn1)NC(=O)c2cnc(s2)c3cccs3 C66272924
CCOc1c(cc(cc1Cl)C(=O)Nc2ccc(cn2)Cl)OC C67183951
C[C@@H](c1cc(ccc1OC)OC)Nc2ncc(cn2)Br C67347648
CCOC(=O)CSc1nc2c(c3c(s2)CCCC3)c(=O)n1C C00499190
COC(=O)c1cc(ccc1OC(=O)c2ccco2)Br C00240844
Cc1cc2c(cc1C(C)C)c(cc(=O)o2)COC(=O)c3ccoc3C C05398329
COc1ccc(cc1)C2=C/C(=C/c3ccc(c(c3)OC)OC)/C(=O)O2 C00199932
Cc1ccc(cc1)n2c(nnn2)SCC(=O)c3ccc(cc3)F C03498963
CCc1ccc(c(c1)C(=O)Cn2c(=O)c(c(c(n2)C)C)C#N)CC C07384823
CN(Cc1ccc(s1)Cl)c2ccc(cc2[N+](=O)[O-])C=O C07272816
Cn1c(nnc1SCC(=O)c2ccc(s2)Cl)c3ccco3 C03557280
CCCOc1cc(c(cc1S(=O)(=O)n2ccc(n2)C)Cl)C C08714652
Cc1ccc(cc1C)c2nnc(o2)SCc3nccn3C(F)F C08709931
Cc1ccc(c(c1)C)C(=O)CSc2nnc(o2)c3ccncc3 C08762604
Cc1cc(nc2c1c(ccc2OC)OC)SCc3ccon3 C12446558
Cc1ccccc1c2cnnc(n2)N(C)[C@H](C)c3ccccc3OC C12594654
CCCN(C)C(=O)Cn1c2c(cccn2)nc1c3ccc(cc3)Cl C13824818
COc1ccc(cc1OC)S(=O)(=O)Oc2ccc3ccccc3c2 C16092088
Cc1cccc2c1ncn(c2=O)CC(=O)OCc3cccc(c3F)F C18402889
CCn1c2c(cn1)c(cc(n2)c3ccc(c(c3)OC)OC)C(F)F C20603648
Cc1ccc(c(c1)C(=O)COC(=O)c2ccc3c(c2)OCCCO3)C C21417228
CCCCN(C)c1c2c(noc2ncn1)c3cc(cc(c3)F)F C21714873
CCC[C@H]1CCN(C1)c2nccc(n2)c3c(nn(c3C)CC)C C23581711
CC(=O)c1cccc(c1)S(=O)(=O)Oc2ccc(cc2C=O)Cl C25651239
Cc1cc(c(c(c1COC(=O)c2cnc(cn2)C)C)C(=O)C)C C28649196
C[C@H](c1ccc(o1)C(=O)OC)Sc2c3c(ccs3)ncn2 C31849466
COc1ccccc1N2CCN(CC2)/N=C/C=C/c3ccco3 C33411586
COc1c(cc2c(c1OC)OCO2)/C=C/C(=O)c3ccccc3F C35324222
CC(C)Cc1nc(c(o1)N(C)C)S(=O)(=O)c2ccc(cc2)F C38587825
C[C@@H](c1ccc(cc1)F)OC(=O)c2cc3cnn(c3nc2)C(C)C C22613475
CCN(CC)S(=O)(=O)c1ccc(nc1)N2c3ccccc3C[C@@H]2C C39771086
CCN(c1ccccc1)c2ccc(cn2)S(=O)(=O)N3CCCCC3 C39771181
C[C@@H](C(=O)C12CC3CC(C1)CC(C3)C2)Sc4nnnn4C(C)C C16453267
c1ccc(c(c1)COC(=O)c2cn(nn2)c3ccc(c(c3)F)F)F C40873202
Cc1ccc(cc1F)c2nc(on2)[C@H](C)N(C)Cc3ccco3 C42334255
Cc1ccc(cc1F)S(=O)(=O)Oc2cc(ccc2C=O)OC C42987469
c1cc(c(cc1C=O)[N+](=O)[O-])OCc2cc(sc2)Br C47349734
Cc1cc2ccccc2n1CC(=O)OCc3cn4ccccc4c3C#N C48314648
Cc1cccc(c1)CS(=O)(=O)Cc2cccc(c2C)[N+](=O)[O-] C48717261
COc1cccc(c1OC)C(=O)Oc2cccnc2Br C49019044
Cn1c(cnc1COC(=O)c2ccc(cc2OC)Cl)Cl C49417209
c1cc(c(cc1C=O)OCc2c(ccs2)Br)[N+](=O)[O-] C50517375
CCn1c(nnc1SCc2cc(ccc2F)C#N)c3ccco3 C10538281
COc1cccc2c1oc(c2)C(=O)/C=C/c3cnn(c3)c4ccccc4 C18065098
CCOc1cc(ccc1OS(=O)(=O)c2cc(ccc2C)F)C#N C58807897
CC(=O)O/N=C\1/CC(Cc2c1c(sc2C(=O)OC)SC)(C)C C33384537
c1cc(ccc1C(=O)OCc2ccc(s2)Cl)n3cnnc3 C60375671
Cc1c2c(nc3n(c2=O)CCCCC3)sc1C(=O)OCCC=C C52746677
Cc1cccc2n1cc(n2)C(=O)O[C@@H](c3ccccc3)c4ccco4 C64704437
Cn1cc(cn1)c2nc(cs2)CO/N=C/c3ccc(cc3)Cl C65947614
CC1(CCN(CC1)C(=O)CC2CCCC2)N(C)C(=O)OC(C)(C)C C66424755
Cc1c(scn1)CN(C)c2ccc(cc2C(F)(F)F)[N+](=O)[O-] C66467587
C[C@H](c1ccc2c(c1)OCCO2)OC(=O)/C=C/c3ccccc3C#N C66885288
CCn1c(=O)c2c3c(sc2nc1SCC(=O)OC)CCCC3 C00294950
CCc1c(nnc(n1)SCC(=O)N2CCc3c2cccc3)CC C00414259
COc1ccc(cc1C(=O)OCC(=O)N2CCc3c2cccc3)Cl C03497913
CCOc1ccc(cc1OC)/C=C(\C#N)/c2nc3ccccc3n2C C04854696
Cc1ccccc1Cn2c(=O)ccc(n2)c3ccc(cc3OC)OC C05402208
c1cc(cc(c1)F)n2c(nnn2)SCC(=O)c3ccc(cc3)F C00412190
CCN(CC)S(=O)(=O)c1cccc(c1)c2cn3ccc(cc3n2)C C00352198
c1cc(oc1)Cn2c(nnc2SCC#N)c3ccc(cc3)Cl C02621269
C[C@@H](C(=O)c1cccc(c1)Cl)Sc2nnc(o2)c3ccco3 C03454759
Cc1ccc(cc1)S(=O)(=O)Oc2c(cc(cc2Cl)C=O)OC C02986110
c1ccc2c(c1)cccc2COC(=O)Cn3cnc4ccccc4c3=O C06544456
Cc1c(nc(nc1N2CCN(CC2)C(=O)C[C@H](C)CC(C)(C)C)C)C C00327339
Cc1ccc(s1)C(=O)COc2ccc(cc2Cl)[N+](=O)[O-] C07411029
c1ccc(c(c1)CC(=O)OCc2cc(=O)n3ccsc3n2)Cl C07534342
C[C@H](c1ccccc1)Sc2nnnn2c3ccccc3OC C07591795
c1ccc(cc1)c2c(n3ccsc3n2)/C=N/OC(=O)CCl C01384882
CC[C@@H](C(=O)OCC)n1c(nc2c(c1=O)c3c(s2)CCCC3)C C20156792
CCn1c(c(cn1)Cl)CN(C)S(=O)(=O)c2ccc(cc2C)C C20614294
CC[C@@H](C)[C@H](c1nc(no1)C(C)C)N2Cc3ccccc3C2=O C20867187
c1cc2c(cc1/C=C/C(=O)OCc3ccc(nc3)Cl)OCO2 C23373846
CCN(Cc1ccc(s1)Cl)C(=O)c2cc(on2)c3ccco3 C25586153
Cc1cc(no1)COc2ccc(cc2Br)C(=O)OC C25593483
COc1cc(ccc1OCc2cc3c(c(c2)Cl)OCCO3)C=O C28126861
COc1ccc(cc1OC)/C=C/c2nnc(o2)c3cccc(c3)F C30824289
CCc1nn2c(c(nc2s1)c3ccc(cc3)OC(C)C)C=O C31974303
C[C@H](C(=O)c1cccc(c1)Cl)Sc2nnnn2C(C)(C)C C32823836
COc1ccc2c(c1)sc(n2)/N=C\c3ccc(c(c3)OC)OC C00992503
CCC[C@@H]1CO[C@@](O1)(Cn2cncn2)c3ccc(cc3Cl)Cl C00043466
COc1ccc(cc1)Sc2c(cnc(n2)c3ccccn3)OC C01401649
COc1cc(c(c(c1)OC)/C=C/c2cnnc3c2cccc3)OC C06403389
CCCOc1ccc(cc1OC)/C=c\2/c(=O)n3c(=NCC3)s2 C40846784
COc1ccc(cc1OC)[C@H](Cc2ccc3c(c2)OCO3)C#N C41547078
Cc1ccn2cc(nc2c1)C(=O)O[C@H](C)c3ccc(c(c3)F)OC C41933661
CC(C)N(CC(F)(F)F)c1c(cc(cn1)Br)[N+](=O)[O-] C42801793
CO/N=C\c1ccc(cc1)C(=O)Oc2cccnc2Br C49018918
c1cc(oc1)c2nc(cs2)CC(=O)Oc3ccc(cc3Cl)C#N C55972135
c1ccc2c(c1)nnn2CC(=O)OCc3c(cccc3Cl)F C21979714
Cc1ccc(c(c1)OS(=O)(=O)c2ccc(cc2)C(=O)OC)C C15324099
Cc1cc(ccc1OC(C)C)S(=O)(=O)Oc2cccc(c2)C#N C58807700
C[C@H](c1ccc(cc1F)F)OC(=O)[C@H](C)n2c3ccccc3oc2=O C60593713
COc1ccc(cc1)c2c(nnn2Cc3ccccc3F)C=O C62286959
Cc1ccc(c(c1)/C=C/C(=O)c2cccc(c2)N3CCOC3=O)OC C63556736
CCCC1=NC(=NC(=O)C1)SCc2cc(=O)oc3c2ccc(c3)C C64691594
C[C@H](c1ccco1)N(C2CC2)C(=O)c3cc(nn3C)C(C)(C)C C66290871
c1cc(c(cc1C(=O)/C=C\c2csc(n2)C3CC3)[N+](=O)[O-])Cl C66405192
CCCN(C1CC1)C(=O)c2csc(n2)c3ccc4c(c3)OCCO4 C66772886
CC(C)n1c(c(cn1)C(=O)Oc2ccc(c(c2)F)C#N)C(F)(F)F C66803816
c1ccc(c(c1)/C=N/OCc2nc(on2)c3ccccc3Cl)F C67097328
C[C@H](c1cccc(c1)C#N)OC(=O)[C@@H]2CC(=NO2)c3ccccc3 C67640085
Cc1c(c(n(n1)C)Cl)/C=C/C(=O)O[C@H](C)c2cccc(c2)C#N C67640906
Cc1ccccc1Cn2cccc2C[NH+](CC=C)Cc3ccccc3 C04872548
CCCCCO[C@H](C[NH+](C)C)C(Cl)(Cl)Cl C02031763
C[NH+](C)Cc1ccccc1Sc2cccc(c2)Br C00390530
C[NH+](CCCl)Cc1csc2c1cc(cc2)Br C00332298
Cc1ccc(cc1)C(=O)/C=C/C2=C(Cc3c2cccc3)[NH+]4CCCC4 C02146470
Cc1ccc(cc1)N2CC[NH+](CC2)CC3=CC[C@@H](CC3)C(=C)C C23280127
CC[NH+](CC(=O)c1ccc(cc1)Br)C2CCCCC2 C34989617
CCC(C)(C)[C@H]1CC[C@H]([C@@H](C1)[NH+](C)C2CCCCC2)C#N C35250467
CCC[C@H]1CC[C@@H]([C@@H](C1)[NH+](C)Cc2cccs2)C#N C35717345
CCC[NH+](Cc1ccc(cc1)c2nc(cs2)CCl)C(C)C C37096511
CCCC[NH+](CC)[C@@H]1C[C@@H](CC[C@@H]1C#N)C(C)(C)CC C37146085
CCCC[NH+](CCCC)[C@H]1C[C@@H](CC[C@@H]1C#N)CC C37146849
CC[NH+](CC(=O)c1ccc(cc1)Br)C2CCCC2 C37337474
C[NH+](C)CCCc1c2ccccc2nc3c1cc(cc3)Cl C03954431
C[C@H](CN1c2ccccc2CCc3c1cccc3)C[NH+](C)C C03831586
C[C@@H]1CCC[NH+]1Cc2cc(ccc2F)c3nc(cs3)CCl C37911886
C[NH+](Cc1cccc(c1)c2nc(cs2)CCl)CC3CC3 C37926060
C[C@@H](C(C)C)[NH+](C)CC(=O)c1ccc(cc1Cl)Cl C37339074
C[C@H](c1cccs1)[NH+](C)Cc2ccc(cc2F)Br C42227062
CN(Cc1ccc(cc1)Br)c2cc[nH+]c(c2)CCl C42440070
CCCCC[NH+](CC(=O)c1ccc(s1)C)C(C)C C42558322
C[C@@H]1CCCC[C@@H]1[NH+](C)CC(=O)c2ccc(s2)Br C42608987
C[C@H]1CCCC[C@H]1[NH+](C)CC(=O)c2ccc(s2)Br C42608990
c1ccc(c(c1)C[NH+]2CC=CC2)C(=O)c3cccc(c3Cl)Cl C02515910
CCC[NH+](CCC)[C@@H](CC)c1nc(cs1)CCl C43555169
CCCCC[NH+](C)[C@H](CC)c1nc(cs1)CCl C43555341
CCC[C@@H](C)[NH+](C)[C@@H](CC)c1nc(cs1)CCl C43555411
CCC[C@H](C)[NH+](C)[C@@H](CC)c1nc(cs1)CCl C43555412
CC[C@@H](C)C[NH+](C)Cc1ccc(s1)Br C43677693
CC[C@@H](C)C[NH+](C)Cc1c(ccs1)Br C43677698
CC(C)(C)C[NH+](C)Cc1cc(cs1)Br C45086669
C[C@H](c1ccccc1Cl)[NH+](C)Cc2cccc(c2)C#N C46517975
CC(C)CC[NH+](C)Cc1cc(cs1)Br C48068558
CCCC[NH+](C1CC1)[C@@H](C)C(=O)c2cccc(c2)Cl C48995219
C[C@@H]1CCC[C@@H](C1)[NH+](C)CC(=O)c2ccccc2Br C49013325
CCCC1CC[NH+](CC1)C[C@H]2C[C@H](CCC2=O)CC C53927908
CCC[C@@H]1CCC(=O)[C@H](C1)C[NH+](CC(C)C)C2CC2 C53929004
CCC[C@H]1CCC(=O)[C@H](C1)C[NH+](CC(C)C)C2CC2 C53929007
CCC[C@@H]1CCC(=O)[C@@H](C1)C[NH+](CC2CC2)C(C)C C53930655
CCC[C@H]1CCC(=O)[C@H](C1)C[NH+](CC2CC2)C(C)C C53930662
CCC1CC[NH+](CC1)C[C@H]2C[C@@H](CCC2=O)C(C)(C)C C53930801
CCC1CC[NH+](CC1)C[C@@H]2C[C@@H](CCC2=O)C(C)C C54559321
CCC(CC)C(=O)c1ccc(cc1)SCC[NH+](C)C C58016779
C[NH+](Cc1ccccc1F)Cc2c(ccc(n2)Cl)Cl C61630508
CC(C)C[NH+](Cc1c(ccc(n1)Cl)Cl)C2CC2 C61631072
C[C@@H](c1ccccc1Cl)[NH+](C)CCCCBr C62016562
Cc1ccc(cc1C)[C@@H](C[NH+](C)C2CCCCC2)Cl C62340677
CCC[NH+](CCC)C[C@@H](c1ccc(cc1)Cl)Cl C62341426
Cc1ccc(c(c1)C)[C@H](C[NH+](C)C2CCCCC2)Cl C62342488
CCCC[NH+](C)C[C@H](c1ccc(c(c1)C)Cl)Cl C62342864
C[NH+](C)C[C@@H]1CCCC[C@H]1OC(=O)C(Cl)Cl C03185357
C[NH+](C)C[C@@]1(CC/C(=C\c2ccc(cc2)OC)/C1=O)CC=C C17198827
CC(C)(Cn1c2ccccc2nc1CCl)C[NH+](C)C C20592410
CCN(CC[C@H](C)c1ccccc1)Cc2[nH+]ccn2C C20785589
C[NH+](CC[C@@H](c1ccccc1)c2ccco2)C3CCOCC3 C20997527
CC[NH+](CC(=O)c1cc(n(c1C)C)C)C2CCCCC2 C34989650
C[NH+](C)CCCn1c2ccc(cc2nc1CCCl)Cl C36909995
CC[NH+](CC)C[C@@H](C#N)c1cc(ccc1OC)Cl C41384152
C[NH+](C)CCCCn1c(nc2c1c(ccc2)Cl)CCl C41679009
CC[NH+](CC)CCCn1ccc2c1CC(CC2=O)(C)C C41686716
Cc1c(c(n(n1)C)Cl)C[NH+](CC(C)C)CC(C)C C42034021
CC[C@@H]1CC[C@H]([C@@H](C1)[NH+](CCOC)CC(C)C)C#N C42369080
CC(C)[NH+](CCC#N)[C@H]1C[C@@H](CC[C@@H]1C#N)C(C)(C)C C42528799
CC(C)C[NH+](CC(=O)c1cc(ccc1OC)F)C2CC2 C42558550
CCC[C@H]1CC[C@H]([C@@H](C1)[NH+](CC)[C@@H](C)COC)C#N C42764410
CC(C)C[NH+](Cc1cc(cc2c1OCOC2)F)C3CC3 C45751582
CC[NH+](CCOC)[C@H]1C[C@@H](CC[C@@H]1C#N)C(C)(C)C C49011533
CC(C)[C@H](C[NH+](C)C)n1c2ccc(cc2nc1CCl)F C49223062
Cc1ccc2c(c1)nc(n2[C@@H](C)CC[NH+](C)C)CCl C49559401
Cc1ccc(cc1)C[NH+](C)Cc2cc(ccc2OC)C=O C50132987
CC[NH+](Cc1ccco1)CC(=O)c2ccccc2Cl C50154044
CC[NH+](Cc1csc(n1)C(C)(C)C)C[C@H]2CCCO2 C51555316
CCc1ccc(cc1)C[NH+](Cc2cc(no2)C)C3CC3 C51737670
CC[NH+](CC)CCn1c2cc(ccc2nc1CCl)F C52123445
C[NH+](C)CCCCn1c2cc(ccc2nc1CCCl)F C52124214
CC[NH+](Cc1ccc2c(c1)OCO2)CC(=C)Br C52440998
CC(C)CN(CC[NH+](C)C)c1ccc(cc1C#N)Cl C52859744
CCC[C@H]1CCC(=O)[C@@H](C1)CN2CC[NH+](CC2)CCC C53924801
CCC[C@@H]1CCC(=O)[C@H](C1)CN2CC[NH+](CC2)C(C)C C53927349
CCC[C@H]1CCC(=O)[C@H](C1)C[NH+](C)Cc2cscn2 C53928291
CCC[C@@H]1CCC(=O)[C@H](C1)C[NH+](CC)C[C@@H]2CCCO2 C53928705
CCC[C@@H]1CCC(=O)[C@@H](C1)C[NH+](C)Cc2ccoc2C C53930754
CCC[C@H]1CCC(=O)[C@@H](C1)C[NH+](C)Cc2ccoc2C C53930756
C[C@H](c1nc2ccc(cc2n1CC[NH+](C)C(C)C)F)Cl C54131388
CC(C)[C@@H]1CCC(=O)[C@@H](C1)C[NH+](C)C[C@@H]2CCCO2 C54559189
CC(C)[C@H]1CCC(=O)[C@@H](C1)C[NH+](C)C[C@@H]2CCCO2 C54559190
Cc1c(cco1)C[NH+](C)C[C@@H]2C[C@@H](CCC2=O)C(C)C C54559319
CC(C)C[NH+](Cc1ccc2c(c1)CCO2)Cc3ccccn3 C55342423
CCC[NH+](Cc1cn2ccccc2c1C#N)CC3CC3 C58563099
C[C@H](CC[NH+](C)C)n1c2ccccc2nc1[C@H](C)Cl C49559424
COc1ccc(cc1OC)C/[NH+]=C/c2ccccc2Cl C59434968
CC[NH+](CC(=C)C)CC(=O)N1CCC[C@H]1c2cccs2 C60935127
CCC[C@H]1CCC(=O)[C@H](C1)CN2CC[C@@H](C2)[NH+]3CCCC3 C62969806
CC(C)[C@@H]1CCC(=O)[C@H](C1)CN(C)CC[NH+]2CCCC2 C63053471
Cc1ccsc1C[NH+](C)Cc2ccn(n2)c3ccccc3 C63517516
CC[NH+](Cc1ccc(s1)Cl)Cc2nc(c(o2)C)C C64138371
CCC[NH+](Cc1nc(c(o1)C)C)CC2CCCCC2 C64248577
Cc1cc(on1)C[NH+](C2CC2)[C@H](C)c3ccccc3F C64630172
C[NH+](Cn1c2c(sc1=O)CCCC2)C(C3CC3)C4CC4 C66078694
Cc1c(c(n(n1)C)Cl)C[NH+](CC=C)C2CCCC2 C66155659
C=CC[NH+](CC=C)Cc1ccc(cc1Cl)Cl C04688999
CCC[NH+](CCC)[C@H]1CCc2c(cccc2OC)[C@H]1C C02568236
C[NH+](C)CCCN1c2ccccc2Sc3c1ccc(c3)Cl C00406217
C[NH+](C)CCS[C@H]1c2ccccc2CSc3c1cccc3 C00347536
Cc1ccc(cc1)N2C[C@@H]([NH+](C2)CC=C)CC(C)C C06897993
c1cc(cc(c1)F)CN2CC[NH+](CC2)C[C@@H]3C[C@H]4C[C@@H]3C=C4 C19789362
c1cc(cc(c1)F)CN2CC[NH+](CC2)C[C@H]3C[C@H]4C[C@@H]3C=C4 C19789364
c1ccc(c(c1)CN2CC[NH+](CC2)C[C@@H]3C[C@H]4C[C@@H]3C=C4)F C19842417
Cc1cc(nc2c1cccc2)SCCC[NH+](C)C C32528594
CC[NH+](Cc1ccccc1C(=O)Cl)C(C)(C)C C33435477
CC[NH+](CC)Cc1cc(cnc1)c2ccc(c(c2)Cl)Cl C35824446
CCC(C)(C)[C@H]1CC[C@@H]([C@@H](C1)[NH+](C)CC(C)C)C#N C37147167
CCC[NH+](CC)[C@@H](C)C(=O)c1cccc(c1)Cl C37334839
CC[NH+](CC(C)C)CC(=O)c1c(ccs1)Br C37336323
CCC[C@@H](C)[NH+](C)CC(=O)c1cccc(c1)Cl C37339317
CC[NH+](C)Cc1cc(cnc1)c2cc(cc(c2)C)C C37554027
CC[C@H]1C=C(C=C[NH+]=C1N(CC)CC)c2ccccc2 C00343279
CCc1c(scc1C[NH+]2CCN(CC2)c3ccccc3F)C C06797738
C[C@@H](C(=O)c1ccc(s1)Cl)[NH+](C)CC(C)C C37335712
C[NH+](Cc1ccc(nc1)Cl)Cc2ccc(s2)Cl C42237748
CC[NH+](Cc1ccc(cc1Br)F)Cc2ccco2 C42254233
CC(C)C[NH+](C)Cc1cccc(c1)Br C42350695
C[NH+](Cc1cccc(c1)C#N)Cc2cccc(c2)Br C42374136
C[C@@H](CC(C)C)[NH+](C)CC(=O)c1ccc2c(c1)CCC2 C42586932
Cc1cc(c(s1)C)C(=O)C[NH+](C)[C@H]2CCCC[C@@H]2C C42609000
Cc1ccc(s1)C(=O)C[NH+](C)[C@@H](C)C(C)(C)C C42773647
Cc1ccc(cc1)C[NH+](C)Cc2c(ccs2)Br C43501888
CC(C)[NH+](Cc1c(ccs1)Br)CC2CC2 C43511722
Cc1ccc(c(c1)C[NH+](C)Cc2cccc(c2)C#N)C C46517914
CC(C)C[NH+](Cc1cc2ccccc2nc1Cl)C(C)C C47833914
C[C@H]1CCC[C@H](C1)[NH+](C)[C@@H](C)C(=O)c2ccc(cc2F)F C49013104
C[C@H]1CCC[C@H](C1)[NH+](C)CCCc2nc(cs2)CCl C49013829
CCC1CCC(CC1)[NH+](C)CC(=O)c2ccc(s2)C C49024622
C1CC[C@@H]2[C@@H](C1)[NH+](CCO2)CCCCCCCl C51019497
C[C@H](C(C)(C)C)[NH+](C)C[C@@](C)(C=O)c1ccccc1 C51177812
CC[C@@](C)(C[NH+](C)Cc1ccc(s1)Cl)C=O C51178066
CC[NH+](Cc1ccc(c2c1nccc2)F)CC(=C)C C51559863
CCc1ccc(s1)C(=O)C[NH+]2CC[C@H](C[C@@H]2C)C C51733565
C[C@@H](c1ccccc1F)[NH+](C)Cc2cc(ccc2F)C#N C52073818
CC(C)C[NH+](Cc1cccnc1Cl)CC(C)C C52709359
CC(=C)C[NH+](C)Cc1ccc(s1)Br C53149173
C[C@H](c1cccs1)[NH+](C)C[C@@H]2CCCCCC2=O C53928567
CC[C@H]1CCC(=O)[C@H](C1)C[NH+](C)[C@@H](C)CC(C)C C53930459
C1CC[C@@H]2[C@@H](C1)CCC[NH+]2CCCOCC(F)(F)F C54316756
CC[C@H](C)[NH+]1CCN(CC1)c2ccccc2CCl C55068080
CC[C@H](C)[NH+]1CCN(CC1)Cc2ccc(s2)Br C55069250
CC[NH+]1CCN(CC1)C[C@H](c2ccc(c(c2)C)Cl)Cl C62342789
CCCC[NH+](C)C[C@@H](c1ccc(c(c1)C)Cl)Cl C62342862
CC[NH+](CC)C[C@@H](c1cc(cc(c1OC)C)C)Cl C62347844
CCC1(CC[NH+](CC1)C[C@H]2CCCCCC2=O)CC C62956900
Cc1cc(ccc1NC(=O)CCC(=O)N/N=C/c2ccc(cc2Cl)Cl)Cl C01946975
Cn1c2ccccc2c3c1ccc(c3)/C=C(/C(=O)NCC=C)\NC(=O)c4ccccc4 C02296024
CC(=O)c1ccc(cc1)NC(=O)/C(=C\c2ccccc2)/NC(=O)c3ccccc3Cl C05101596
CCOC(=O)C1=C(S[C@@H]2[C@@H]1CCCC2)NC(=O)Nc3cccc(c3)C(F)(F)F C01764006
C[C@H]1CCC[C@@]1(CC/C(=C/CCC2=CC[C@H](O[C@@H]2O)C3=CC(=O)O[C@@H]3O)/C)C(=C)C C05811349
c1ccc(cc1)/C=C/C(=O)Nc2cccc(c2)S(=O)(=O)Nc3ccc(cc3)Cl C06227380
Cc1ccc(cc1)CNS(=O)(=O)c2ccc(c(c2)C(=O)Nc3cccc(c3C)Cl)F C03022751
c1ccc2c(c1)c(nc(n2)c3ccc(cc3)Cl)NCCNC(=O)c4cccs4 C06774166
Cc1cc2c(cc1C(C)C)c(co2)CC(=O)NNC(=O)CC34CC5CC(C3)CC(C5)C4 C06904027
c1ccc(c(c1)/C=N/NC(=O)/C(=C/c2cccs2)/NC(=O)c3ccccc3Cl)F C08386105
CCc1ccccc1NC(=O)CSc2[nH]c(=O)c3c(csc3n2)c4ccccc4 C08897281
CC(C)NC(=O)/C(=C/c1ccc(o1)c2cccc(c2)C(F)(F)F)/NC(=O)c3ccccc3 C02319026
CCc1cccc(c1NC(=O)c2ccc(c(c2)S(=O)(=O)Nc3ccccc3C)Cl)C C09355989
COc1ccc(cc1)C(=O)NC(=S)Nc2nc(cs2)c3cccc4c3cccc4 C01158693
CC(C)[C@H](C(=O)N/N=C/c1cccc(c1Cl)Cl)NC(=O)c2cccc(c2)Cl C10041730
Cc1cccc(c1NC(=O)[C@H](C)Sc2nnc(s2)Nc3ccccc3F)C(C)C C10316385
COc1ccccc1NCC(=O)Nc2ncc(s2)Cc3c(cccc3Cl)Cl C06161545
CCc1ccc2c(c1)cc(c(=O)[nH]2)CN(CCc3ccccc3)C(=O)Nc4ccccc4F C01327185
Cc1ccc(cc1)n2c(cc(c2C)C3=CSC(=NN3)NCc4ccc(cc4)OC)C C03250375
COc1ccccc1/C=C/C(=O)Nc2cccc(c2)C(=O)Nc3ccc(c(c3)Cl)F C14565721
C[C@@H](C(=O)NC1CCCC1)Sc2nnc(s2)Nc3cccc(c3)Br C16543252
c1ccc(c(c1)c2[nH]c(nn2)SCC(=O)N[C@H](c3ccc(cc3)F)c4cccs4)F C19011393
CCc1ccc(cc1)c2[nH]c(c(n2)SCC(=O)Nc3nccs3)c4ccc(cc4)F C20182371
CC1=C([C@H](C(=C(N1)SCC(=C)C)C#N)c2ccccc2)C(=O)Nc3ccccc3OC C12250000
Cc1ccc(c(c1)C)NC(=O)/C(=C\c2ccc(cc2)N(C)C)/NC(=O)c3ccccc3 C28308094
COc1ccccc1/C=C(\C(=O)Nc2cccc3c2cccc3)/NC(=O)c4ccccc4 C28308177
CSc1cccc(c1)NC(=O)NCCn2c3ccccc3nc2c4ccc(cc4)F C32950792
Cc1ccc(cc1)CNC(=O)c2cccc(c2)Nc3cc(ncn3)c4ccc(cc4)C C33010595
CC(C)(C)NC(=O)[C@H](c1ccc(cc1)O)N(c2cccc(c2)Cl)C(=O)c3ccccc3 C36486953
Cc1ccc(c(c1)C)[C@H](C(=O)NC(C)(C)C)N(C(=O)c2ccccc2O)C(C)(C)C C36584052
c1ccc2c(c1)CCN2[C@@H](CNC(=O)Nc3ccccc3C(F)(F)F)c4ccco4 C38632061
c1ccc2c(c1)ccc(n2)c3c(c4cc(ccc4[nH]3)Cl)CCCC(=O)Nc5cccnc5 C39867433
Cc1ccccc1C(=O)N[C@H](C(Cl)(Cl)Cl)Nc2nnc(s2)c3ccccc3 C39908643
Cc1ccc(cc1)C(=O)N[C@H](C(Cl)(Cl)Cl)Nc2nnc(s2)c3ccccc3 C39908647
CCCCc1ccc2c(c1)sc(n2)NC(=O)[C@H](C)[C@@H]3C(=O)Nc4ccccc4S3 C40839508
Cc1cccc(c1C)NS(=O)(=O)c2cc(ccc2C)C(=O)N[C@@H](C)c3ccc(cc3)F C44849404
Cc1ccccc1C(=O)NCC(=O)Nc2ncc(s2)Cc3cccc(c3Cl)C C46566348
CCc1cc(c(cc1OCc2ccc(cc2)F)O)c3c(c[nH]n3)c4nc(cs4)C C04815648
CCCOC(=O)c1ccc(cc1)N[C@@H](c2ccc3cccnc3c2O)c4cccs4 C54620066
[H]/N=C\1/NC(=O)/C(=C/c2ccc(c(c2)Cl)OCCOc3cc(ccc3C(C)C)C)/S1 C16247440
CC[NH+](CC)c1ccc(c(c1)C)NC(=O)C2(CC2)c3cc(on3)c4ccccc4F C56919996
Cc1ccccc1CN2c3ccccc3/C(=N/NC(=S)Nc4c(cc(cc4C)C)C)/C2=O C03041521
CCc1ccccc1NC(=S)N/N=C\2/c3ccccc3N(C2=O)Cc4ccccc4C C03041718
Cc1cccc(c1)NC(=S)N/N=C\2/c3ccccc3N(C2=O)Cc4cc(ccc4C)C C03041781
c1cc(cc(c1)Br)CSc2[nH]c(nn2)N/N=C/c3cccc(c3)Cl C59019666
c1cc(c(cc1NC(=O)COc2ccc(cc2Cl)Cl)Cl)c3ccc(o3)CO C20144241
Cc1cc(cc(c1OCC(=O)Nc2ccc(c(c2)Cl)c3ccc(o3)CO)Cl)Cl C20144551
Cc1cc(cc(c1)N/C(=N\C(=O)c2cccs2)/[N-]CCC3=c4ccccc4=[NH+]C3)C C63588640
c1ccc2=[NH+]CC(=c2c1)CC[N-]/C(=N/C(=O)c3ccc(cc3)Cl)/Nc4ccc(cc4)F C65329842
Cc1ccc(cc1NC(=O)C)NC(=O)c2cc(ccc2OCCC(C)C)Br C66185128
Cc1ccc(o1)C[NH+](CCCl)Cc2ccc(o2)C C09846061
C[C@@H](c1nc2ccccc2n1CCC[NH+](C)C)Cl C36910002
CCn1c(cc(c1C)C(=O)C[NH+](CC)CC(C)C)C C37336410
CC[NH+](CC)CCn1c(nc2c1ccc(c2)Cl)C C40405502
CC[NH+](CC)C[C@@H](C)n1c(cc(c1C)C(=O)[C@H](C)Cl)C C41679332
CC[NH+](CC)CCC[C@H](C)n1ccc2c1CCCC2=O C41705859
C[C@@H](COC)[NH+](C)[C@@H](C)C(=O)c1ccc(s1)Cl C42518895
C[C@H]1CC[C@H]([C@@H](C1)[NH+](CCOC)[C@@H](C)C2CC2)C#N C42616489
CC[NH+](CC(=O)c1ccc(c(c1)C)C)[C@@H](C)COC C42775384
CC[NH+](CC(=O)c1ccc(c(c1)C)C)[C@H](C)COC C42775388
Cc1cc(c(c(c1)C)C(=O)C[NH+](C)C[C@H]2CCCO2)C C48948812
Cc1cc(c(cc1C)C(=O)C[NH+](C)[C@@H](C)COC)C C49030310
C[C@@H](CC[NH+](C)C)n1c2cccc(c2nc1CCl)F C49559437
Cc1c(sc(n1)[C@H](CC(C)C)[NH+]2CCCC2)C(=O)C C49877138
C[NH+](C)CCCn1c2cc(ccc2nc1CCCl)F C52123402
C[C@@H](CC[NH+](C)C)n1c2cc(ccc2nc1CCl)F C52123982
C[C@H](Cn1c2cc(ccc2nc1CCCl)F)[NH+](C)C C52124175
C=CC[NH+](CC=C)CC(=O)N1CCC(=CC1)c2ccccc2 C52868714
C[C@@H](c1nc2ccc(c(c2n1CCC[NH+](C)C)F)F)Cl C53170733
C[C@H](CC[NH+](C)C)n1c(nc2c1c(c(cc2)F)F)CCl C53171500
C[C@H](Cn1c(nc2c1c(c(cc2)F)F)CCCl)[NH+](C)C C53171714
CCC[C@@H]1CCC(=O)[C@H](C1)CN2CCC(CC2)[NH+](C)C C53927104
CC[C@H]1CCC(=O)[C@@H](C1)C[NH+](CC)C[C@@H]2CCCO2 C53928696
CCC[C@H]1CCC(=O)[C@H](C1)C[NH+](C)Cc2ccoc2 C53929928
CCC[C@H]1CCC(=O)[C@@H](C1)CN2CC[NH+](CC2)C3CC3 C53931099
CC[C@H]1CCC(=O)[C@@H](C1)C[NH+]2CCC[C@@H](C2)OCC C53931208
CCC[C@@H]1CCC(=O)[C@@H](C1)CN(C)[C@@H]2CCC[NH+](C2)C C53931498
CC(C)[NH+](C)CCn1c2cccc(c2nc1CCl)F C54131372
CCOC1CC[NH+](CC1)C[C@@H]2C[C@@H](CCC2=O)C(C)C C54559095
CCOC1CC[NH+](CC1)C[C@H]2C[C@H](CCC2=O)C(C)C C54559098
CC[C@@H](C)[NH+]1CCN(CC1)CC(=O)c2cc(ccc2F)F C55068318
CC[C@@H](C)[NH+]1CCN(CC1)CC(=O)c2c(cccc2F)F C55068454
CC[C@H](C)[NH+]1CCN(CC1)CCc2nc(cs2)CCl C55068786
CCn1ccnc1C[NH+](CC=C)Cc2ccc(s2)Cl C60363439
CC(C)[NH+](CC(=O)N(C)Cc1ccc(s1)Cl)C2CC2 C61164668
C[NH+](CCn1c2ccc(cc2nc1CCl)F)C3CC3 C62010577
C[C@@H](c1ccccc1Cl)[NH+](C)C[C@@]2(CCOC2)C=O C62017605
CC[NH+]1CCN(CC1)C[C@@H](c2ccc(cc2)N(C)C)Cl C62347521
CC[C@@H]1CCC(=O)[C@@H](C1)CN2CC[C@@H](C2)[NH+](CC)CC C62969735
CC[C@H]1CCC(=O)[C@H](C1)CN2CC[C@@H](C2)[NH+](CC)CC C62969738
C[NH+](Cc1cccc(c1Cl)Cl)CC(=O)N(C)C2CC2 C64031094
Cc1c(oc(n1)C[NH+](Cc2ccc(cc2F)F)C3CC3)C C64142268
Cc1ccsc1C[NH+](CCCN2CCCC2=O)C(C)C C64993476
Cc1ccsc1C[NH+](CC(=O)N(C)CC2CC2)C(C)C C64993904
C[C@H](Cc1ccccn1)[NH+](C)Cc2ccc3c(c2)CCO3 C65405109
Cn1cc(cn1)CCC[NH+](C)C2Cc3ccccc3C2 C65501666
CC[NH+](CCC(F)(F)F)Cc1c(nn(c1Cl)C)C C66155879
C[NH+](CCCCC#N)[C@@H](c1cccc(c1)F)c2ccccn2 C66530970
C[NH+](CCCCC#N)[C@H](c1cccc(c1)F)c2ccccn2 C66530972
Cc1ccc(c(c1)C[NH+](CC=C)[C@@H]2CCS(=O)(=O)C2)C C66559555
C[C@@H]1CC[C@H]([C@H](C1)C)COC(=O)C[NH+]2CCCC2 C00522756
CCN(CC)c1c(cc2ccccc2[nH+]1)CCC#N C11986757
CC[NH+](Cc1cc(oc1C)C(=O)Cl)C(C)(C)C C32026353
CC[NH+](C)Cc1cc(cnc1)c2cc(ccc2OC)F C37279078
C[C@@H](C1CC1)[NH+](C)CC(=O)c2coc3c2cccc3 C37338816
CCC[NH+](CC(=O)c1ccc2c(c1)CCO2)C(C)C C37661063
CC[NH+](CC(C)C)CC(=O)c1ccc2c(c1)CCO2 C37661079
C[C@@H]1C(=C(N=N1)C)CC[NH+](C)CC2(CC2)C(F)(F)F C39485477
Cc1cc([nH+]c(c1CCl)N(C)CCc2ccncc2)C C40885905
C[NH+](C)CC[C@H](C#N)c1ccc(c(c1)Cl)OC C41322764
CC[NH+](CC)[C@H](CCl)c1ccc2c(c1)OCO2 C41326021
CCCN(CC[NH+](C)C)c1ccc(cn1)Br C41686430
C[C@@H](C1CC1)[NH+](Cc2c(snn2)Cl)C3CC3 C42123566
C[C@@H]1CC[C@@H]([C@@H](C1)[NH+](CCOC)CC(C)C)C#N C42369062
CCCC[NH+](Cc1c(nn(c1Cl)C)C)C2CC2 C42490267
Cc1c(c(n(n1)C)Cl)C[NH+](C)[C@@H](C)CC(C)C C42582262
CC[C@H](C)N(CCOC)c1cc[nH+]c(c1)CCl C42590010
CC(C)CN(CC[NH+](C)C)c1nc(cs1)CCl C42778531
CC[C@H]1CC[C@H]([C@@H](C1)[NH+](CCC#N)CC(C)C)C#N C43416452
CCC[C@H](C)[NH+](C)CC(=O)N(C)Cc1cccc(c1)F C48071230
C[C@@H](COC)[NH+](C)Cc1cc2ccccc2nc1Cl C48336278
C[C@H](C(C)C)[NH+](Cc1c(snn1)Cl)C2CC2 C48366621
CC(C)C[NH+](Cc1cc(ccc1OC)C=O)C2CC2 C50123784
C[NH+](Cc1c(snn1)Cl)C(C2CC2)C3CC3 C50989046
C[C@@H]1C[C@@H](CN(C1)C(=O)C[NH+](C)C(C2CC2)C3CC3)C C50989297
C[NH+](Cc1ccccc1OC)CC2(CCCC2)C=O C51178661
C[C@@H]1CCC[C@@H](N1C(=O)C[NH+](C)C(C2CC2)C3CC3)C C51579656
CC[NH+](Cc1cc(ccc1OC)C)C[C@@H]2CCOC2 C52072215
CCCC1CC[NH+](CC1)CC2(CCOCC2)C=O C52180085
CCC[NH+](CC1CC1)CC(=O)N2C[C@@H](C[C@@H](C2)C)C C52890700
CCC[NH+](CC1CC1)CC(=O)N2[C@H](CCC[C@@H]2C)C C52891304
CCC[C@H]1CCC(=O)[C@H](C1)CN(C)C2CC[NH+](CC2)C C53925840
CCC[C@@H]1CCC(=O)[C@@H](C1)C[NH+](C)CCc2ccncc2 C53927706
CC(C)(C)[C@H]1CCC(=O)[C@H](C1)C[NH+](C)C[C@@H]2CCCO2 C53929260
C[C@H](C1CC1)[NH+](CCOC)C[C@@H]2CCCCCC2=O C53929855
CC[NH+](C)CCn1c2ccccc2nc1[C@H](C)Cl C54131268
Cc1c(cn(n1)CC=C)C[NH+](CC=C)C2CCCC2 C55310573
Cc1c(c(on1)C)C[NH+](C)C/C=C/c2ccccc2 C58576832
CC(C)CC[NH+](C)CC(=O)c1ccc2c(c1)CCO2 C48922995
CCC(CC)[NH+](CCOC)[C@H]1CCCCCC1=O C42614313
COCC[NH+](Cc1c(ccc(n1)Cl)Cl)C2CC2 C61630795
CC[NH+](CC(=C)C)CC(=O)N1CCc2c1cccc2 C61758660
Cc1ccc(c(c1)C[NH+](C)Cc2ccc(o2)C)OC C61760884
C[C@H](c1nc2ccccc2n1CC[NH+](C)C3CC3)Cl C62010588
CC[NH+](CC)[C@@H]1CCN(C1)CC2(CCCCC2)C=O C62969717
CCC(CC)(CN1CC[C@@H](C1)[NH+]2CCCCC2)C=O C62969853
CC[NH+](CC)[C@@H]1CCN(C1)c2ccc(c(c2)C)C=O C62980931
CCc1ccc(cc1)C[NH+](C)Cc2nc(c(o2)C)C C64030916
CC(C)C[NH+](C)Cc1ccn(n1)c2cccc(c2)F C64568826
C[C@H](c1cccnc1)[NH+](C)C/C(=C/c2ccco2)/C C65428284
C[NH+](C)CCC1=C/C(=C\c2cccnc2)/c3c1cccc3 C28245885
C[NH+](CC(=O)c1ccc2c(c1)CCC2)C3CCCC3 C37334811
C[C@H](C(C)C)[NH+](C)CC(=O)c1ccc2c(c1)CCC2 C37339093
c1ccc2=[NH+]CC(=c2c1)C(=O)CSc3ccc(cc3)F C39367742
CN(Cc1cccc(c1)F)c2cc[nH+]c(c2)CCl C40885300
C[C@@H](c1cccs1)[NH+](C)Cc2ccccc2C#N C42227076
C[C@H](c1cccs1)[NH+](C)Cc2ccccc2C#N C42227078
C[NH+](Cc1ccc(cc1Br)F)Cc2ccco2 C42229585
CC[NH+](Cc1cccc(c1)Br)C2CC2 C42240486
c1cc(sc1)C[NH+](Cc2cc(ccc2F)C#N)C3CC3 C42349975
Cc1c(cco1)C[NH+](C)Cc2ccc(cc2Br)F C42375732
Cc1c(cco1)C[NH+](C)Cc2ccc(c(c2)Br)F C42375743
CN(Cc1ccccc1F)c2cc[nH+]c(c2)CCl C42436849
C[NH+](Cc1ccccc1Cl)Cc2nc(cs2)CCl C42437563
CC(C)C[NH+](CC(=O)c1ccc(cc1F)F)C2CC2 C42558623
C[C@H]1CCCC[C@@H]1[NH+](C)Cc2nc(cs2)CCl C42609580
C[C@@H]1c2ccsc2CC[NH+]1CCCCBr C42779569
C[NH+](Cc1c(ccs1)Br)C[C@@H]2CCCCO2 C43511805
C[C@@H](C1CC1)[NH+](C)Cc2c(ccs2)Br C43511832
CC[C@@H](C)[NH+](CC)[C@@H](C)c1nc(cs1)CCl C43520279
CC[NH+](Cc1c(ccs1)Br)C(C)C C43560086
C[C@H](C1CC1)[NH+](C)Cc2cc(cs2)Br C43687072
C[NH+](Cc1cc(cs1)Br)CC2CC2 C43687114
Cc1cc(c(s1)C)C(=O)C[NH+](C)CC(C)(C)C C45084543
C[NH+](Cc1cccc(c1)C#N)Cc2cc(cs2)Br C47751476
CC(=C)C[NH+](C)Cc1cc(cs1)Br C47751512
C[C@H]1CCC[C@@H](C1)[NH+](C)[C@@H](C)C(=O)c2ccc(s2)Cl C49013092
Cc1ccc(cc1C)C(=O)[C@H](C)[NH+](C)[C@@H]2CCSC2 C50133507
Cc1cc(c(cc1C)C(=O)C[NH+](C)[C@@H]2CCSC2)C C50133510
Cc1ccc(c(c1)C(=O)C[NH+](C)Cc2ccc(s2)Cl)C C50143944
Cc1ccccc1C[NH+](C)Cc2ccnc(c2)Cl C50165976
CC[C@@H](c1nc(cs1)CCl)[NH+]2Cc3ccccc3C2 C50911798
Cc1ccc(cc1)C[NH+](C)Cc2ccnc(c2)Cl C51601818
CC[NH+](Cc1ccc(c(c1)F)F)C[C@H]2CCCCO2 C52131248
C[C@@H](c1ccccc1F)N2CC[NH+](CC2)CC3CC3 C52165656
CC(C)(C)[C@H]1CCC(=O)[C@@H](C1)C[NH+](C)[C@@H]2CCSC2 C53926710
CC(C)(C)[C@H]1CCC(=O)[C@H](C1)C[NH+](C)[C@@H]2CCSC2 C53926715
CCCC1CC[NH+](CC1)C[C@@H]2C[C@@H](CCC2=O)CC C53927901
CCC[C@@H]1CCC(=O)[C@@H](C1)C[NH+]2CCCSCC2 C53930919
C[C@H](c1ccccc1Cl)[NH+](Cc2cccc(c2)C#N)C3CC3 C59334039
C[NH+](Cc1ccc(s1)Cl)C[C@H]2CCCCC2=O C60720307
C[NH+](Cc1ccc(s1)Cl)C[C@H]2CCCCO2 C61759486
C[C@@H]1CCC(=O)[C@@H](C1)C[NH+](C)[C@@H](C)c2ccccc2F C62017806
C[NH+](C)C[C@@H]1CCCN1c2c(cc(cc2F)CCl)F C62722958
C[NH+](C)C[C@H]1CCCN1c2c(cc(cc2F)CCl)F C62722961
CCC1(CC[NH+](CC1)CC(=O)c2ccc(s2)C)C C62954888
C[C@@H](C(=O)C1=c2ccccc2=[NH+]C1)Sc3ccccc3 C64056250
CC(C)C[NH+](C)Cc1cc(sc1)Br C64994059
c1ccc(c(c1)C[NH+]2CCCN3CCC[C@@H]3C2)SC(F)F C65541962
CC(=C)C[NH+](C)Cc1cc(sc1)Br C67461303
CC[C@@H](C(=O)OC[C@@H]1CCC[NH+]2[C@@H]1CCCC2)Cl C04027581
CC[C@]1(CC/C(=C/c2ccc(cc2)OC)/C1=O)C[NH+](C)C C01625939
C[NH+](C)C[C@]1(CC/C(=C/c2ccc(cc2)OC)/C1=O)CC=C C01625923
Cc1ccc(c(c1)C[NH+](C)Cc2ccc(cc2)C#N)OC C09112911
C1CCN(C1)C(=O)CCC2CC[NH+](CC2)C[C@H]3CCC=CC3 C14952095
Cc1cccc(c1)CN2CC[C@@H](CCC2=O)[NH+](C)CC(C)C C14952722
Cc1c(nc(o1)c2cccc(c2)F)C[NH+](CC=C)CC=C C20454489
CC(C)C[NH+](C)CC(=O)c1ccc(c(c1)Cl)OC C37335756
c1cc(c(c(c1)F)CC[C@@H]2CCC[NH+](C2)CC3N=CC=N3)F C39364873
C[NH+](Cc1ccc(c(c1)OC)OC)Cc2ccccc2Cl C40161832
CCC[C@@H]1CC[C@H]([C@@H](C1)[NH+]2CCC(CC2)OCC)C#N C40689423
Cc1ccc2c(c1)nc(n2CCCC[NH+](C)C)CCl C41679013
C[NH+](C)CCCCn1c2ccc(cc2nc1CCl)Cl C41679017
CC[NH+](CC)C[C@H](C)n1ccc2c1CC(CC2=O)(C)C C41708146
CCC(C)(C)[C@H]1CC[C@@H]([C@@H](C1)[NH+](CCC#N)C2CC2)C#N C42531157
Cc1ccc(c(c1)OC)C(=O)C[NH+](C)[C@H](C)CC(C)C C42586694
CCCC[NH+](Cc1c(nn(c1Cl)C)C)[C@H](C)CC C42607359
CC[C@@H]1CC[C@@H]([C@@H](C1)[NH+](CCOC)[C@@H](C)C2CC2)C#N C42616491
CC[NH+](CC(=O)c1ccc(cc1Cl)Cl)[C@@H](C)COC C42775016
CCN(c1c(c(cc([nH+]1)C)C)CCl)[C@H](C)COC C42779379
CCC[C@@H]1CC[C@@H]([C@@H](C1)[NH+](C)Cc2csc(n2)C)C#N C44609196
C[C@@H](C(=O)c1ccc(s1)Cl)[NH+](C)C[C@@H]2CCCCO2 C48949034
CCN(C[C@@H]1CCCO1)c2c(c(cc([nH+]2)C)C)CCl C48966133
CCC(C)(C)[C@H]1CC[C@@H]([C@@H](C1)[NH+](CC)CCOC)C#N C49011536
CCC(C)(C)[C@H]1CC[C@H]([C@@H](C1)[NH+](CCOC)C2CC2)C#N C49028739
CC[NH+](CC)C[C@H](C)C(=O)c1cc(c(cc1OC)C)C C49873006
Cc1ccc(cc1C)C(=O)[C@H](C)[NH+](C)Cc2ccc(o2)C C50133867
C1CC[NH+]2CCC[C@@H]([C@@H]2C1)COCCCN=C=S C33674462
C[NH+](Cc1csc(n1)c2ccc(cc2)F)C[C@@H]3CCCO3 C52102416
C[C@H](CC[NH+](C)C)n1c2cc(ccc2nc1CCCl)F C52123989
Cc1c(cco1)C[NH+](C)C[C@H]2C[C@@H](CCC2=O)C(C)(C)C C53930764
CCC[C@H]1CCC(=O)[C@H](C1)C[NH+]2CCC[C@@H](C2)OCCC C53931031
C[C@@H](c1nc2cc(ccc2n1CC[NH+](C)C(C)C)F)Cl C54131331
CC[NH+](Cc1ccc(c2c1nccc2)Cl)C[C@H]3CCOC3 C54317380
CCC[NH+](Cc1ccc(cc1)SC)Cc2cc(nn2C)C C55119992
CCn1cc(cn1)C[NH+](Cc2c(ccs2)C)CC(C)C C55253705
CC[C@@H](C)[NH+](Cc1ccncc1)Cc2ccnc3c2cccc3 C55413161
c1ccc(cc1)/C=C/C[NH+](Cc2nccn2C(F)F)C3CC3 C58580117
C[C@H](CC[NH+](C)C)n1c2ccccc2nc1[C@@H](C)Cl C49559422
Cc1c(c(on1)C)C[NH+](C2CC2)[C@H](C)c3ccccc3Cl C59334081
CC[NH+](CC)C[C@H](C)n1c2ccccc2nc1CCl C41679200
C[C@@H](c1ccccc1Cl)[NH+](C)CC2(CCOCC2)C=O C62017671
CCC(C)(C)[C@@H]1CC[C@H]([C@@H](C1)[NH+](C)CCCOC)C#N C62031479
CC[NH+](CC)[C@@H]1CCN(C1)c2c(cc(cn2)CCl)Cl C62967554
C[NH+](CCN(C)C(=O)C[C@H]1CCC=C1)C2CCCCC2 C63771828
Cc1ccnc(c1)C[C@H](C)[NH+](C)Cc2ccc3ccccc3n2 C63835453
CC(=O)c1ccc(c(c1)C[NH+](C)C(C2CC2)C3CC3)OC C50989433
Cc1c(c(ccc1C[NH+](C)[C@H](C)c2ccccn2)OC)C C65429822
CC[NH+](Cc1cccc(c1)C)Cc2c(nn(c2Cl)C)C C66155392
CC[NH+](CN1[C@@H](CC1=O)c2ccccc2)[C@@H](C)C(C)C C67366689
C1CCN(C1)C(=O)CCC2CC[NH+](CC2)C[C@@H]3CCC=CC3 C14952090
Cc1cc(n(n1)C)C[NH+]2CCCC[C@H]2CCc3cccs3 C20206888
Cn1c(ccn1)C[NH+]2CCCC[C@@H]2CCc3cccs3 C20451354
CC[NH+](CC)CCn1c2ccc(cc2nc1CCl)Cl C36890442
CC[C@@H](C)[NH+](C)CC(=O)c1ccc(c(c1)Cl)OC C37336063
CCC[C@H](C)[NH+](C)CC(=O)c1ccc(c(c1)Cl)OC C37339292
C[NH+](Cc1ccco1)Cc2cc(cnc2)c3ccccc3F C37554037
CC(C)C[NH+](CC(C)C)CC(=O)c1ccc2c(c1)CCO2 C37661246
CC[NH+](CC)CCCn1c2c(cccc2Cl)nc1C3CC3 C40403674
CC[NH+](CC)CCCn1c2ccc(cc2nc1C3CC3)Cl C40403733
CC[NH+](CC)CCn1c2ccc(cc2nc1C3CC3)Cl C40405554
CC[NH+](CC)C[C@H](C#N)c1cc(c(cc1C)OCC)C C41411833
C[C@@H](c1nc2ccccc2n1CCCC[NH+](C)C(C)C)Cl C41679133
CCn1c(cc(c1C)C(=O)C[NH+](C)[C@@H](C)CC(C)C)C C42586935
CCCCn1c(c([nH+]c1SC[C@@H]2CCCO2)C)C C42639657
Cc1cc([nH+]c(c1CCl)N(CCOC)[C@H](C)C2CC2)C C42681257
CC(C)C[NH+](Cc1cc(ccc1OC)C(=O)C)C(C)C C47833906
Cc1ccc(c(c1)C)C(=O)C[NH+](C)Cc2ccc(o2)C C48014630
CN(Cc1ccccc1OC)c2cc[nH+]c(c2)CCl C48894928
C[C@H](C(=O)c1ccc(s1)Cl)[NH+](C)C[C@@H]2CCCCO2 C48949036
CCC(C)(C)[C@@H]1CC[C@H]([C@@H](C1)[NH+](CCOC)C2CC2)C#N C49028736
C[C@@H](CC[NH+](C)C)n1c2ccc(cc2nc1CCCl)F C49559413
C[C@@H](CC[NH+](C)C)n1c2cccc(c2nc1CCCl)F C49559443
CC[NH+](CC)[C@H](CC(C)C)c1nc(c(s1)C(=O)C)C C49879822
Cc1ccc(c(c1)C(=O)[C@H](C)[NH+](C)Cc2ccco2)C C50133963
Cc1nc(cs1)C[NH+](C)CC(=O)c2ccc(cc2)C(C)C C50142790
Cc1ccccc1C[NH+](C)Cc2cc(ccc2OC)C=O C50151990
C[NH+](Cc1ccccc1Cl)Cc2cc(ccc2OC)C=O C50158531
CC[NH+](Cc1csc(n1)C(C)(C)C)C[C@@H]2CCOC2 C52072069
C[NH+](Cc1csc(n1)c2ccc(cc2)F)C[C@H]3CCCO3 C52102417
c1ccc2=[NH+][C@H]3CN(CCC3=c2c1)CCCCc4ccncc4 C52541719
Cc1c(cco1)C[NH+](C)C[C@@H]2C[C@@H](CCC2=O)C(C)(C)C C53930763
CC[NH+](Cc1ccco1)C[C@H](C)C(=O)c2ccccc2 C53936438
Cc1ccccc1[C@H]2CCC[NH+]2Cc3cn(nc3C)CC=C C55309365
C[NH+](C)CCSc1c2ccccc2nc(n1)C(F)(F)F C58055308
CC[NH+](C[C@@H]1CCCCO1)[C@H](C)c2ccc(cc2)C#N C60477590
CCC[NH+](CCC)C[C@H](c1ccc2c(c1)OCCO2)Cl C62342633
CCC[NH+](CCC)C[C@H](c1ccc2c(c1)ncn2C)Cl C62346482
CCCC[NH+](C)C[C@H](c1ccc2c(c1)nc(n2C)C)Cl C62346638
CC[NH+](CC)[C@H]1CCN(C1)CC(=O)c2ccc(c(c2)C)C C62966947
CC(C)(C)[NH+]1CCCN(CC1)C(=O)CC(C2CC2)C3CC3 C63728152
CCC[NH+](C)Cc1csc(n1)c2cccc(c2)OC C63761575
C[NH+](Cc1ccc(cc1)n2cccn2)C(C3CC3)C4CC4 C50965612
CC[C@@H](C)[NH+](Cc1ccnc(n1)C(C)C)C2CCCC2 C65507691
C[C@@H](Cc1ccccn1)[NH+](C)C/C(=C/c2ccco2)/C C65531741
Cc1ccc(cc1)OCc2nc(cs2)C[NH+](C)CC(C)C C65961891
Cc1cccc(c1)C[NH+](Cc2c(nn(c2Cl)C)C)C3CC3 C66157139
CC[NH+](Cc1nc(c(o1)C)C)[C@H](C)c2ccc(cc2)F C66422178
CC/C=C(/C)\C(=O)N(CC)Cc1ccc(cc1)C[NH+](C)C C66725742
CC[NH+](CN1[C@H](CC1=O)c2ccccc2)[C@@H](C)C(C)C C67366690
C[NH+](Cc1ccccc1)Cc2cccn2c3nccs3 C10039433
C[NH+](C)CCC[C@]1(c2ccc(cc2CO1)C#N)c3ccccc3 C22056126
CC(C)CN(CC[NH+](C)C)C(=O)[C@H](C(C)C)Br C37834357
c1cc2=CCC(=O)[NH+]=c2cc1OCCCCBr C39936926
CCOC1CC[NH+](CC1)[C@@H](C)C(=O)c2ccc(c(c2)C)C C40689742
CC[NH+](Cc1ccccc1Cl)CC(=O)N(CC)CC C42157113
CC[NH+](CCOC)CC(=O)c1cc(sc1Cl)Cl C42493877
COCC[NH+](CC(=O)c1cc(sc1Cl)Cl)C2CC2 C42518991
CC(C)C[NH+](CC(=O)c1cc(ccc1OC)F)C(C)C C42587794
CCOC(=O)[C@@H](C)[NH+](C)Cc1cc(cs1)Br C43638799
CCOC(=O)[C@H](C)[NH+](C)Cc1cc(cs1)Br C43638800
c1cc(ncc1C[NH+](Cc2ccc(nc2)Cl)C3CC3)Cl C44029836
Cc1cc(c(n1C)C)C(=O)C[NH+](C)Cc2ccccc2Cl C48013120
C[NH+](C[C@H]1CCCO1)CC(=O)c2ccc(cc2Cl)Cl C48948888
CC[NH+](C[C@@H]1CCCO1)CC(=O)c2ccc3c(c2)CCC3 C48965293
C[NH+](Cc1ccc(s1)Cl)CC(=O)c2ccco2 C50144072
CC[NH+](Cc1ccncc1)CC(=O)c2ccc(s2)Cl C50145189
c1cc(oc1)C[NH+](CC(=O)c2ccc(s2)Cl)C3CC3 C50154986
C[NH+](CC(=O)N(C)Cc1cccc(c1)F)C(C2CC2)C3CC3 C51579780
Cc1ccc(cc1)[C@@H](C)[NH+](C)CCC(=O)N2CCCCC2 C52907798
CCC[C@@H]1CCC(=O)[C@@H](C1)CN(C)C2CC[NH+](CC2)C C53925834
CCC[C@@H]1CCC(=O)[C@H](C1)CN(C)[C@@H]2CCC[NH+](C2)C C53931503
CC[NH+](C)CCn1c2cccc(c2nc1[C@@H](C)Cl)F C54131284
CC[NH+](C)CCn1c2cc(ccc2nc1CCCl)F C54131309
CC[C@@H](C)[NH+]1CCN(CC1)CC(=O)c2ccc(cc2F)F C55068240
CC[C@@H](C)[NH+]1CCN(CC1)[C@H](C)C(=O)c2ccc(cc2)F C55068403
CC[C@@H](C)[NH+]1CCN(CC1)CC(=O)c2ccc(c(c2)F)F C55068433
CC[C@@H]1CCC(=O)[C@@H](C1)CN2CC[NH+](CC2)CC(C)C C55081615
CC[C@H](C)[NH+](Cc1ccncc1)Cc2cc3ccccc3nc2 C55108256
Cc1ccsc1C[NH+](Cc2cn(nc2C)CC=C)C3CC3 C55182996
CC(C)C[NH+](Cn1c2ccccc2oc1=S)C3CC3 C58723256
CCC[NH+](CCC(=O)N1CCc2c(ccs2)C1)CC3CC3 C56491179
Cc1c(n(c([nH+]1)SCCCC#N)C2CCCCC2)C C60722082
CCc1ccc(s1)C(=O)CN2CC[C@H](C2)[NH+](CC)CC C62966857
CC[NH+](CC)[C@H]1CCN(C1)c2ccc(cc2C(=O)C)F C62980748
CC[NH+](CC)[C@H]1CCN(C1)c2c(cc(cc2F)C=O)F C62980936
c1c(nc(s1)C2CCCC2)C[NH+](C[C@H]3CCOC3)C4CC4 C63994540
c1c(nc(s1)C2CCCC2)CN3CC[NH+](CC3)CC4CC4 C63994733
C[NH+](CCCN1CCCC1=O)Cc2cccc3c2cccc3 C64142080
CCCCc1nc(cs1)CN2CCC[NH+]3CCC[C@H]3C2 C64570742
CN(CCC(F)(F)F)Cc1[nH+]ccn1Cc2ccccc2 C64634887
C[C@H]1C[C@H]1c2ccc(o2)C[NH+](Cc3ccccn3)C4CC4 C64809290
CCCCN(C)C(=O)c1cc2c(s1)C[NH+](C2)C3CC3 C65239049
CN(CC1CC1)C(=O)C[NH+]([C@H]2CCc3c2cccc3)C4CC4 C65951456
CCS[C@H](C(C)C)C(=O)N(C)C1CC[NH+](CC1)C(C)C C66284243
Cc1c(oc(n1)C[NH+](C)Cc2cccc(c2)C(F)(F)F)C C66422215
C[C@H](c1ccc(cc1)Cl)[NH+](CCN2CCCC2=O)C3CC3 C66423154
CC[NH+](CC)C1CCN(CC1)Cc2cc(ccc2OC)F C66542719
CCCC[NH+]([C@H]1CCS(=O)(=O)C1)[C@@H]2CCCC=C2 C66544375
CCN(Cc1ccc(cc1)C[NH+](C)C)C(=O)C=C(C)C C66726875
CC[C@H](C)[C@@](CC[NH+](C)C)(Cc1cccc2c1cccc2)C#N C05064580
CC[NH+](CC)CC1=CCC2(CCCCC2)N=C1SC C06400587
C[C@@H](Cc1ccccn1)[NH+](C)CC2(CCCC2)c3ccc(cc3)F C12364554
CCCC[C@H]1C[NH+](Cc2ccccc2O1)Cc3cccc(n3)C C12152047
Cc1cccc(c1)N(CC(=O)c2ccccc2)C3=[NH+]CCS3 C26506124
CCCC[NH+](CCCC)CC(=O)c1cc(ccc1C)C C34989470
CCC[C@@H]1CC[C@H]([C@@H](C1)[NH+](C)Cc2ccc(o2)C)C#N C35699705
C[C@H](c1ccccn1)c2c3ccccc3sc2CC[NH+](C)C C35787931
CCCC[NH+](CC)CCCc1nc(cs1)CCl C36805387
C[C@H](c1nc2ccccc2n1CC(C)(C)C[NH+](C)C)Cl C36909411
CC[NH+]1CCC[C@H]1Cn2c3ccc(cc3nc2CCCl)C C36909761
CC[NH+](Cc1cc(ccc1F)c2nc(cs2)CCl)C3CC3 C37080271
CC[C@@H](C)[NH+](CC)Cc1ccccc1c2nc(cs2)CCl C37113671
Cc1ccc(c(c1)OC)C(=O)C[NH+](C)C2CCCCC2 C37333206
CC[C@@H](C)C[NH+](C)CC(=O)c1c(cc(cc1C)C)C C37337221
CC[NH+](CC(=O)c1cc2ccccc2o1)C3CCCC3 C37337544
C[C@H](C1CC1)[NH+](C)[C@@H](C)C(=O)c2cccc(c2)Cl C37338693
CC[NH+](CC)Cc1cc(cnc1)c2cccc(c2)C(F)(F)F C37554010
CC[C@@H](C)[NH+](C)Cc1cc2ccc(cc2nc1Cl)OC C37758259
CC[C@H](C)C[NH+](C)Cc1cc2ccccc2nc1Cl C37758329
CC(C)C[C@@H]1C=NN=C1[C@H]2CCC[NH+](C2)Cc3cccs3 C39364558
CC(C)C[C@@H]1C=NN=C1[C@H]2CCC[NH+](C2)CC(C)C C39447903
Cc1ccc(c(c1)C)c2nc3ccccc3n2CCC[NH+](C)C C40389664
C[C@H](c1ccccn1)C2=C(Cc3c2cccc3)CC[NH+](C)C(C)C C13493483
CCCO[C@@H]1CCC[NH+](C1)[C@@H]2C[C@@H](CC[C@@H]2C#N)CC C42422258
CCC(CC)C[NH+](CC)Cc1nc(cs1)CCl C42488014
CC(C)N(Cc1cccs1)c2cc[nH+]c(c2)CCl C42519249
C[C@@H]1CCCC[C@@H]1[NH+](C)CCc2nc(cs2)CCl C42609575
CCCC[NH+](CCCCBr)[C@@H](C)CC C42609855
C[C@H]1CCCC[C@@H]1[NH+](C)CCCCBr C42609886
CCC[C@@H]1CC[C@@H]([C@@H](C1)N(C)C2CC[NH+](CC2)CC)C#N C42616575
C[C@@H](C(C)(C)C)[NH+](C)CCc1nc(cs1)CCl C42778153
C[C@H](C(C)(C)C)[NH+](C)CCc1nc(cs1)CCl C42778155
CCCC[NH+](C)[C@@H](CC)c1nc(cs1)CCl C43555180
CC[C@@H](c1nc(cs1)CCl)[NH+](CC)C2CCCCC2 C43555208
CC[C@@H](c1nc(cs1)CCl)[NH+](CC)C2CCCC2 C43555371
CCCCC[NH+]([C@H](CC)c1nc(cs1)CCl)C(C)C C43555813
CCC[NH+](Cc1c(ccs1)Br)C2CC2 C43677674
CCCC[NH+](C)Cc1cc(cs1)Br C48068532
Cc1ccc2c(c1)nc(n2[C@@H](C)CC[NH+](C)C)[C@H](C)Cl C49559433
C[C@H](C(C)C)[NH+](C)CCCCc1nc(cs1)CCl C49583573
C[C@@H](C(C)C)[NH+](C)CCCCc1nc(cs1)CCl C49583575
CC(C)CC[NH+](C)Cc1nc2c(ccs2)c(n1)Cl C50840157
CCCC1CC[NH+](CC1)[C@@H](C)c2nc(cs2)CCl C50894366
CCC[C@](C)(C[NH+](C)Cc1ccccc1Br)C=O C51179046
C[NH+](Cc1ccccc1Cl)CC2(CCCC2)C=O C51204923
Cc1cc(no1)C[NH+](Cc2ccc(c(c2)Cl)Cl)C3CC3 C52220613
CCC[C@H]1CCC(=O)[C@@H](C1)C[NH+]2CCN(CC2)C(C)(C)C C53930363
c1ccc(c(c1)COC(=O)CC2=c3ccccc3=[NH+]C2)Cl C63814584
CCc1ccc2c(cc(=O)oc2c1)C[NH+](C)CC(C)C C65962492
CNC(=O)c1c2c(sc1NC(=O)CCC(=O)[O-])CCCC2 C02589785
CCCC[C@@H](C(=O)[O-])N1C(=O)/C(=C/c2ccc(c(c2)O)O)/SC1=S C05371272
C[C@@H]1CCc2c(cc(s2)C(=O)NNC(=O)CC(C)(C)CC(=O)[O-])C1 C16478859
C1CC[C@H]([C@@H](C1)C(=O)Nc2c(c3c(s2)CCC3)C(=O)NC4CC4)C(=O)[O-] C17076988
C1CCc2c(c(c(s2)NC(=O)[C@@H]3CC=CC[C@H]3C(=O)[O-])C(=O)NC4CC4)C1 C17079334
Cc1ccc(s1)[C@@H](NCCc2nc(cs2)C)[P@@](=O)(O)[O-] C13004734
c1cc(c(nc1)[S-])C(=O)NCCNc2ccc(cn2)C(F)(F)F C29829748
Cc1ccc(cc1)C(=O)C2=C(C(=O)N([C@@H]2c3ccc(cc3)O)C[C@H](C)O)[O-] C18230009
CC[C@H](CO)NS(=O)(=O)c1cc(cc(c1C)C)C(=O)[O-] C35600581
C[C@H](CS(=O)(=O)c1cc(cc(c1Cl)C(=O)[O-])Cl)C(=O)N C35660079
CCOc1cc(cc(c1O)Br)/C=C(\C(=O)[O-])/NC(=O)C C35666869
C[C@@H](c1ccccn1)[N-]S(=O)(=O)c2cc(ccc2OC)N C35694517
CCCS(=O)(=O)[N-]c1c(cc(c(c1Cl)C)S(=O)(=O)N)Cl C37011273
c1cc(c(cc1[N-]S(=O)(=O)CCCCl)Cl)C(=O)N C37843516
c1ccc(c(c1)CC(=O)N)[N-]S(=O)(=O)c2ccc(nc2)Cl C38106454
c1cc(cc(c1)O)[C@@H]2C(=C(C(=O)N2CCCO)[O-])C(=O)c3cccs3 C40046345
c1cc(ccc1[C@@H]2C(=C(C(=O)N2CCCO)[O-])C(=O)c3ccc(cc3)Cl)O C40047479
CCCOc1cccc(c1)C(=O)C2=C(C(=O)N[C@H]2c3cccc(c3)O)[O-] C40125795
CCC[C@](C)(C(=O)[O-])NC(=O)Nc1cc(ccc1F)Cl C40574298
c1ccc(c(c1)[N-]S(=O)(=O)c2cccc(c2)C(=O)NC3CCC(CC3)O)F C41295563
C[C@@](c1ccccc1OC)(C(=O)[O-])Sc2c(cccn2)N C42010313
c1cc(c(cc1NC(=O)NCC[C@@H]2CCCO2)C(=O)[O-])Cl C44511204
c1cc(cc(c1)[N-]S(=O)(=O)c2cccs2)C(=O)NC3CCC(CC3)O C44821234
c1cc(c(nc1)[S-])C(=O)NCc2ccc(cc2)S(=O)(=O)NC3CC3 C48356209
CCCNC(=O)CNc1c(cc(cn1)Br)C(=O)[O-] C50043491
COC(=O)CS(=O)(=O)[N-]c1ccc(c(c1)C(=S)N)F C51637314
CCC(CC)(CO)NS(=O)(=O)c1ccsc1C(=O)[O-] C53066679
c1cc(c(c2c1nc(n2CC(=O)N)SCC(=O)[O-])F)F C53169416
C/C(=N\NC(=S)Nc1ccccc1)/c2c(=O)c3ccccc3n(c2[O-])C C13406208
CNC(=O)c1ccc(cc1NC(=O)CC2(CCCCC2)C(=O)[O-])Cl C55150817
C[C@H](c1cccc(c1)[N-]S(=O)(=O)C)NC(=O)NCc2ccccc2F C43273294
C[C@H](COCC(F)(F)F)NC(=O)c1ccc2c(c1)nc(=S)[nH]c2[O-] C58420772
c1cc(c(c(c1)Br)OCCC(=O)N)/C=C/C(=O)[O-] C42412609
Cc1ccc(cc1)C(=O)C2=C(C(=O)N([C@@H]2c3cccc(c3)O)CCO)[O-] C15919897
CCc1c(nc(n(c1=O)c2ccc(cc2)F)SCC(=O)N)[O-] C00512082
c1cc(ccc1C(=O)NCCO)[N-]S(=O)(=O)c2c(cc(cc2F)F)F C60443337
CS(=O)(=O)[N-]c1ccccc1CNC(=O)N[C@H]2CCc3c2cccc3 C48283731
CC[C@H](C(=O)N)Oc1ccc(cc1/C=C/C(=O)[O-])Br C61677931
CCc1ccc(s1)C(=O)N(CC(=O)[O-])c2ccccc2N C62834680
c1cc(c(cc1S(=O)(=O)N)C(=O)[O-])SCC2CCCC2 C62835553
Cc1c(sc(c1C(=O)[O-])NC(=O)NCCc2nccs2)C C63136167
CCOCCS(=O)(=O)[N-]c1ccc(cc1N)Br C63153429
c1cc(ccc1C(=O)CSC2=C(C3=NC(=O)C=C([C@H]3S2)[O-])C(=O)N)Cl C40286676
CCOc1ccccc1CNC(=O)c2ccc3c(c2)nc(=S)[nH]c3[O-] C54143548
Cc1c(sc(n1)[N-]S(=O)(=O)c2ccc(s2)Cl)SCC(=O)N C66253769
Cc1c(sc(n1)[S-])CC(=O)NCc2[nH]nc(n2)c3cccs3 C66429960
Cc1cc(ccc1C(=O)NC(C)C)NC(=O)[C@H]2[C@H]3C[C@@H]([C@@H]2C(=O)[O-])C=C3 C66585510
CCOc1ccc(cc1[N-]S(=O)(=O)c2ccc(cc2)C(=O)N)F C66588044
CCCc1nnc(n1CC(=O)NC[C@]2(CCCc3c2cccc3)O)[S-] C66931303
CS(=O)(=O)[N-]c1cccc(c1)C(=O)NC[C@]2(CCCc3c2cccc3)O C66931537
COc1ccc(cc1OC)/C=C/C(=O)NC(=S)Nc2ccccc2C(=O)N C12500636
c1ccc(c(c1)C(=O)NCCCO)NC(=S)NC(=O)c2ccc(cc2)F C14783871
CC(=O)N/C(=C\c1ccccc1)/C(=O)NNC(=S)NCCCOC C14840588
Cc1ccccc1C(=O)NCCC(=O)NNC(=S)NC[C@@H]2CCCO2 C15430696
CC[C@H](CO)NC(=O)C(C(C(=O)N[C@@H](CC)CO)(F)F)(F)F C16309697
CC(=O)Nc1ccc(cc1)/C=C/C(=O)NNC(=S)NCCCOC C26851666
CC(=O)NCc1cccc(n1)c2csc(n2)N/C(=N/CCSC)/N C29309621
c1cc(sc1)C(=O)NCCCC(=O)NNC(=S)NC[C@@H]2CCCO2 C29574669
C1CCC(C1)C(=O)NCC(=O)NNC(=S)NC[C@@H]2CCCO2 C31491807
CCCCCNS(=O)(=O)c1cc(ccc1NN)S(=O)(=O)C C35354082
CCCNC(=O)CNS(=O)(=O)Cc1ccc(cc1)C(=S)N C36781260
C[C@@H](CCCC(C)C)NS(=O)(=O)c1cc(n(c1)C)C(=O)NN C22160309
COc1ccc(cc1OC)[C@@H](COc2c(cc(cc2OC)CO)N)O C40352399
c1ccc(c(c1)CC(=O)N)NC(=O)C(=O)NCc2ccccc2OC(F)F C41243165
CCCNC(=S)NNC(=O)CNC(=O)c1ccc(cc1F)F C42148831
CCNS(=O)(=O)c1ccc(cc1)/C=C/C(=O)NCCCC(=O)N C42970127
CCCC(CCC)(/C(=N/O)/N)C(=O)NCCCS(=O)(=O)C C44879712
CCOCCCNC(=S)NNC(=O)c1ccc2c(c1)NC(=O)CS2 C46585311
CCCNC(=S)NNC(=O)c1cccc(c1)NS(=O)(=O)C C48087961
CCCNc1ccccc1S(=O)(=O)NCCCS(=O)(=O)N C50670942
CC[C@H](C)[C@H](C(=O)NCc1cccnc1OC(C)C)NC(=O)N C53468032
COCCNC(=O)CCNC(=O)NNc1c(c(c(c(c1F)F)F)F)F C54738532
CC(C)COC[C@@H](CNC(=O)NCCC(=O)NC1CCCC1)O C54751345
CCc1cccc(c1NC(=S)NNC(=O)CCc2c(nc([nH]c2=O)C)C)C C57923542
CNC(=S)NNC(=O)CCNS(=O)(=O)c1ccc(c(c1)F)F C58089896
C=CCNS(=O)(=O)c1cccc(c1)C(=O)NNC(=S)NC2CC2 C58189473
C=CCNS(=O)(=O)c1ccc(cc1)C(=O)NNC(=S)NC2CC2 C58189475
c1cc(sc1)C(=O)CCC(=O)NCCCc2c(c([nH]n2)N)C#N C06315628
Cc1c(cco1)C(=O)NCC(=O)NNC(=S)NCCc2cccs2 C58834794
C[C@H](CNC(=S)Nc1cccnc1)NC(=S)Nc2cccnc2 C59113913
COc1ccccc1NC(=S)NNC(=O)CCNC(=O)c2ccsc2 C60781493
Cc1ccc(c(c1)/C=C/C(=O)NCc2ccc(cc2)C(=O)NCC(=O)N)OC C47504572
Cc1cc(c(c(c1)C)NC(=O)CN(C)C(=O)CCCCNC(=O)N)C C23524526
C1CCC(C1)C(=O)NCC(=O)NNC(=S)NCC(F)(F)F C64082409
c1cc(cc(c1)F)CC(=O)NCC(=O)NNC(=S)NCC(F)(F)F C64082606
c1cc(c(cc1NC(=O)C(=O)NCCCOC2CCCC2)C(=O)N)Cl C64284796
C#CCNC(=O)CCNC(=O)NCCNc1c(cc(cn1)Cl)Cl C64642892
C[C@@H](CO)NC(=O)c1ccc(cc1)NCC(=O)NCC(F)(F)F C65565778
CC(C)(C)NS(=O)(=O)c1ccccc1CNC(=O)NCCCO C65696856
C[C@H](C(=O)NCc1ccco1)NC(=O)c2ccccc2SCC(=O)N C65779232
Cn1ccnc1[C@@](CCNC(=O)NCCc2cccc(c2)O)(C(F)(F)F)O C66234744
CC[C@@H](C)NC(=O)CCNC(=O)NNC(=O)Cc1ccccc1F C66925167
CC(C)NC(=O)CCNC(=O)CCCC[C@H]1[C@H]2[C@@H](CS1)NC(=O)N2 C67160422
C#Cc1cccc(c1)NC(=S)NNC(=O)CCNC(=O)/C=C/c2ccco2 C67196345
C#Cc1cccc(c1)NC(=S)NNC(=O)CNC(=O)/C=C/c2ccco2 C67196400
C1CCC(C1)NC(=O)CCNC(=O)CCCC[C@@H]2[C@@H]3[C@@H](CS2)NC(=O)N3 C67232277
C[C@H](COc1ccccc1F)NC(=O)C(=O)Nc2ccccc2CC(=O)N C67424996
C=CCNC(=S)NNC(=O)CCNC(=O)c1ccc(cc1)F C67463997
CC(C)COC[C@H](CNC(=O)NCc1cccc(c1)C(=O)NC(C)C)O C67465835
CC[C@H](C)[C@@H](C(=O)NCc1ccnc(c1)OCC2CC2)NC(=O)N C67483829
CCn1cc(c(=O)c2c1c(c(c(c2)F)NC[C@H](C)O)F)C(=O)[O-] C00387002
CCOc1cc(ccc1OCC(=O)[O-])/C=C/2\C(=O)NC(=S)N2 C04691190
c1cc2c(cc1Br)[nH]cc2[C@H](C(=O)[O-])[NH+]3CCC[C@H]3C(=O)[O-] C12296330
c1cc2c(cc1Cl)N(C(=O)[C@@H](O2)CC(=O)[O-])C[C@@H](CO)O C19768711
CC(C)[C@H](C(=O)[O-])NC(=O)c1c2c(sc1NC(=O)C)CCCC2 C31948303
CC(C)[C@H](C(=O)[O-])NC(=O)c1cs/c(=N\S(=O)(=O)C)/[nH]1 C31963215
CCOc1cc(cc(c1O)[N+](=O)[O-])[C@@H]2N[C@H](CS2)C(=O)[O-] C34703691
CS(=O)(=O)NCCNC(=O)CC1(CCCCC1)C(=O)[O-] C35797879
Cc1c(ccc(n1)C(=O)NCCNS(=O)(=O)C)C(=O)[O-] C36733412
c1c2c(cc(c1Cl)NS(=O)(=O)CC(=O)[O-])OCC(=O)N2 C37030592
CN(CC(=O)N)S(=O)(=O)c1ccc(c(c1F)C(=O)[O-])F C37268746
Cc1nc(cs1)c2cc([nH]c2)C(=O)N[C@H](C(C)C)C(=O)[O-] C37429957
CN(CC(=O)N)S(=O)(=O)c1cc(n(c1)C2CC2)C(=O)[O-] C37507039
c1csc2c1c(=O)n(c(n2)SCC(=O)[O-])CCCC(=O)N C37660754
c1cc(cnc1)c2nc3c(c(cs3)C(=O)[O-])c(=O)n2C[C@@H](CO)O C36279058
C1=N[C@H]2C(=N1)/C(=N/CC(=O)NCCCCCO)/[N-]C(=N2)Cl C39041001
COc1ccc(cc1OC)CCNC(=O)/C=C\2/CC(=O)N=C(N2)[O-] C39371310
c1cnccc1/C=C\2/C(=O)N(C(=S)S2)[C@H](CCC(=O)N)C(=O)[O-] C39862250
Cc1c(sc(n1)C)[C@H](C)NS(=O)(=O)c2c(cn[nH]2)C(=O)[O-] C40518727
c1c(c(cc(c1NS(=O)(=O)N2CCNCC2)F)F)C(=O)[O-] C40861186
CCNS(=O)(=O)c1ccc(cc1)NC2(CCCC2)C(=O)[O-] C41032898
Cc1c(cn[nH]1)S(=O)(=O)N[C@]2(CCC[C@@H](C2)C)C(=O)[O-] C41034793
Cc1c(c(n[nH]1)C)S(=O)(=O)N[C@@]2(CCC[C@@H](C2)C)C(=O)[O-] C41034930
c1cc(cc(c1)C(F)(F)F)[C@H]2[C@H]3[C@@H](C(=NC3=O)[O-])ON2CC(=O)N C33893515
c1cc(cc(c1)[N+](=O)[O-])NC(=O)N[C@@]2(CCSC2)C(=O)[O-] C43511216
Cn1ccnc1[C@@](CC(=O)Nc2c(cccn2)[O-])(C(F)(F)F)O C44896060
c1csc(c1S(=O)(=O)NCC(=O)N2CCNCC2)C(=O)[O-] C48839471
Cc1ncc(s1)CNC(=O)NC2(CCCCCC2)C(=O)[O-] C49539592
Cc1nc(cs1)CNC(=O)N[C@]2(CCC[C@@H](C2)C)C(=O)[O-] C49540070
C[C@H](CC(=O)[O-])c1nc(cs1)c2ccc3c(c2)[nH]c(=O)[nH]3 C49912022
COc1cc2c(cc1OC)[nH]c(c(c2=O)C(=O)NCC=C)[O-] C09334800
COc1cc2c(cc1OC)[nH]c(c(c2=O)C(=O)NCc3ccncc3)[O-] C18205884
Cn1cc(cc1C(=O)[O-])S(=O)(=O)N[C@@H]2CCCNC2=O C50397491
c1cc(c(cc1S(=O)(=O)N[C@H]2CCCNC2=O)C(=O)[O-])F C50397506
C1CN(CCC1CCC(=O)[O-])C(=O)CCSCC(=O)N C50922679
CC[C@@H](C)C(=O)NN/C=C\1/C(=NC(=S)N(C1=O)CCOC)[O-] C55181385
Cc1cc(ccc1[N-]S(=O)(=O)c2cnn(c2)C)OCC(=O)N C55679859
CC1([C@@H](N[C@@H](S1)NC(=O)c2c(cccc2OC)OC)C(=O)[O-])C C57251169
C1C[NH2+]Cc2c1c(c(s2)[N-]S(=O)(=O)CCC(=O)[O-])C#N C49063280
CC(C)(CC(=O)NC(=O)NCC[C@H]1CCCO1)CC(=O)[O-] C61827819
c1cc(cnc1)c2c(nnn2c3ccc(cc3)C(=O)N)C(=O)[O-] C62267931
C[C@@]1(CCCN(C1)C(=O)NCCNS(=O)(=O)C)C(=O)[O-] C62873943
C[C@]1(CCN(C1)S(=O)(=O)c2cc(n(c2)C)C(=O)N)C(=O)[O-] C62924725
Cc1ccc(cc1S(=O)(=O)N)[N-]S(=O)(=O)CCS(=O)(=O)C C63144116
CC(C)NC(=O)CNC(=O)[C@H]1[N-]C(=NO1)C2=CC=C[C@@H]3C2=CC=N3 C39958701
CN(CC(=O)NCCCOC)C(=O)c1ccc2c(c1)nc(=S)[nH]c2[O-] C63519447
CC(C)[C@H](/C(=N/c1[nH]ncn1)/[O-])NS(=O)(=O)[C@H]2CC=CS2 C64070161
c1ccnc(c1)C(=O)NNC(=O)C[C@@]2(CCSC2)C(=O)[O-] C64610446
CC[C@H]1[C@@H](NN([C@@H]1C)CC(=O)N[C@@H](C2=C(N=N[C@@H]2C)C)C(=O)[O-])C C65370347
C[C@H]1[C@H](NN([C@@H]1C)CCC(=O)N[C@@H](C2=C(N=N[C@@H]2C)C)C(=O)[O-])C C65435727
CNC(=O)c1ccc(cc1)S(=O)(=O)NC2(CCCCC2)C(=O)[O-] C13239483
c1nc2c(c3c(s2)CC[C@H]3C(=O)[O-])c(=O)n1C[C@H](CO)O C19764012
c1cnccc1C(=O)NN/C=C/2\C(=NC(=S)N(C2=O)C3CC3)[O-] C17014716
CC(C)[C@@H](C(=O)[O-])NC(=O)c1csc(n1)NC(=O)c2ccco2 C31963014
COc1ccc(c(c1)OC)[C@@H]2c3c(nc[nH]3)C[C@@H](N2)C(=O)[O-] C34928611
CS(=O)(=O)NCCNS(=O)(=O)c1cc(cs1)C(=O)[O-] C35207871
Cc1c(c(n(n1)CCC(=O)[O-])C)S(=O)(=O)NCCO C35659072
c1c(cc(=O)[nH]c1[O-])C(=O)N2CC[NH+](CC2)CCC(=O)[O-] C35686946
C[C@@H]([C@@H](C(=O)[O-])NS(=O)(=O)c1cccc2c1ccnc2)O C36201298
CC(C)n1cc(cc1C(=O)[O-])S(=O)(=O)NCCNC(=O)C C36864381
c1cc(c(cc1S(=O)(=O)CC(=O)N)C(=O)[O-])Br C36893705
C[C@H]([C@@H](C(=O)[O-])NC(=O)c1csc(n1)c2ccco2)O C36971821
C[C@H]([C@H](C(=O)[O-])NC(=O)c1csc(n1)c2ccco2)O C36971825
C[C@H](C(=O)N)S(=O)(=O)c1cc(c(c(c1)OC)OC)C(=O)[O-] C37246390
Cc1c(sc(=O)[nH]1)S(=O)(=O)NC2(CCC(CC2)C)C(=O)[O-] C37463801
CN(CC(=O)N)S(=O)(=O)c1ccc(cc1CC(=O)[O-])OC C37507433
C[C@H](c1ccncc1)NS(=O)(=O)c2c(cn[nH]2)C(=O)[O-] C37731998
CCC1CCC(CC1)(C(=O)O)NC(=O)c2c(cccn2)[O-] C37760232
C1CN(CCC1C(=O)[O-])S(=O)(=O)N(CCO)CCO C37838796
c1c(c[nH]c1C(=O)[O-])S(=O)(=O)NC[C@H]2CCS(=O)(=O)C2 C38082830
c1ccnc(c1)CNC(=O)NC2(CCCCCC2)C(=O)[O-] C40431472
CCC1CCC(CC1)(C(=O)[O-])NC(=O)NCCCOC C40560119
CC[C@@H](C)[C@H](C(=O)[O-])NC(=O)N1CCN(CC1)CCO C40588997
CCC[C@](C)(C(=O)[O-])NC(=O)NC1CCS(=O)(=O)CC1 C40590480
Cn1ccnc1CCNS(=O)(=O)c2cc([nH]c2)C(=O)[O-] C40639455
c1csc(n1)N2CCN(CC2)C(=O)N[C@@H](CCO)C(=O)[O-] C40709932
CCNC(=O)c1cc(ccn1)NC2(CCCCC2)C(=O)[O-] C41033072
Cc1c(c(n[nH]1)C)CC(=O)N[C@]2(CCC[C@@H](C2)C)C(=O)[O-] C41034429
CCOCCCNC(=O)N[C@@]1(CCC[C@@H](C1)C)C(=O)[O-] C41036032
C[C@@H]1CCCC[C@@]1(C(=O)[O-])NC(=O)c2cc(c[nH]2)C(=O)C C41037648
c1ccnc(c1)c2ccc(c(=O)n2C[C@H](CO)O)C(=O)[O-] C41607767
CC(C)C[C@]1([C@H]2[C@@H]([C@@H]([NH2+]1)c3ccccn3)C(=NC2=O)[O-])C(=O)[O-] C43209327
CC(=O)Nc1ccc(s1)C(=O)N[C@]2(CCSC2)C(=O)[O-] C43509954
C[C@H]1CCC[C@](C1)(C(=O)[O-])NC(=O)NCCCCOC C44678182
Cc1cc(c(o1)C)[C@@H](C)NC(=O)N[C@@](C)(C2CC2)C(=O)[O-] C44731606
CC(C)c1nnc(s1)/N=C(/C(=O)NCCNC(=O)C)\[O-] C48719989
CCCCN(CCO)S(=O)(=O)c1cnc([nH]c1=O)[O-] C49011717
COC(=O)CS(=O)(=O)[N-]c1cccc(c1)S(=O)(=O)N C49061567
Cc1c(sc(n1)NC(=O)NC(=O)COCC(=O)[O-])C C49101793
Cc1nc(cs1)CNC(=O)NC(=O)COCC(=O)[O-] C49539202
CN(CC(=O)N)C(=O)c1ccc(c(c1)/C=C/C(=O)[O-])OC C49594028
CC(C)CN(CC(=O)N)C(=O)N1CCO[C@H](C1)C(=O)[O-] C49871875
C[C@@H]1CCC[C@](C1)(C(=O)[O-])NC(=O)N[C@@H]2CCC[C@@H]2OC C50376576
Cc1ccc(o1)CNC(=O)N[C@@]2(CCC[C@H](C2)C)C(=O)[O-] C53041322
Cn1c(nnc1SCC(=O)N2CCC(CC2)C(=O)[O-])N C54262531
c1cc2c(cc1C(=O)N[C@H](C3CC3)C(=O)[O-])NC(=O)CS2 C54500958
c1cc(c[n+](c1)[O-])C(=O)N/N=C(\NCC(F)(F)F)/[S-] C49496608
c1csc2c1[C@H](CCC2)NC(=O)NC(=O)COCC(=O)[O-] C61368327
Cc1c(c[nH]n1)CNC(=O)c2ccc(cn2)/C=C/C(=O)[O-] C61864268
C[C@@H]1C(=C(N=N1)C)[C@H](C(=O)[O-])NC(=O)[C@@H]2C=C3[C@@H](N2)C=CS3 C65410813
CCC(CC)(CC(=O)Nc1cc(ccc1O)S(=O)(=O)N2CCCC2)C(=O)[O-] C10827634
CC[C@@H](C)NC(=O)CSc1nc2cc(ccc2c(=O)n1C[C@H](C)O)C(=O)[O-] C13051524
Cc1cccc(c1NC(=O)CSc2nnc(s2)NC[C@@H]3CCCO3)C(=O)[O-] C13245437
Cc1ccccc1OCC(=O)NNC(=O)CC2(CCCC2)C(=O)[O-] C13252700
CNS(=O)(=O)c1ccc(cc1)NS(=O)(=O)c2ccc(cc2)/C=C/C(=O)[O-] C13262353
Cc1ccccc1C(=O)N/N=C(\C)/c2ccc(cc2)S(=O)(=O)NCCC(=O)[O-] C13264484
c1cc(c(cc1S(=O)(=O)NCCCOCC2CC2)C(=O)[O-])O C13315219
CCc1cc(sc1C)C(=O)NNC(=O)CSc2c(cccn2)C(=O)[O-] C13317926
C[C@@H](CC(=O)Nc1c(c2c(s1)CCC2)C(=O)NC3CC3)CC(=O)[O-] C17072715
C[C@H](CC(=O)Nc1c(c2c(s1)CCCC2)C(=O)NC3CC3)CC(=O)[O-] C17074927
C[C@@H](CC(=O)Nc1c(c2c(s1)CCCC2)C(=O)NC3CC3)CC(=O)[O-] C17074928
CCOc1cc(ccc1O)[C@H]2C(=C(C(=O)N2CCO)[O-])C(=O)c3ccc(cc3)C C05408523
Cc1ccc(cc1)c2nnc(n2CC(=O)NCC(=O)NCCOC)[S-] C22697057
Cc1c(c(nc(n1)SC(F)F)[O-])CCC(=O)NNC(=O)c2ccoc2C C25530323
c1cc(c(c(c1)Cl)CSCCNS(=O)(=O)c2cnc([nH]c2=O)[O-])F C33330674
C=C(c1ccncc1)NNC(=O)c2ccccc2[N-]S(=O)(=O)c3cccs3 C06456179
c1cc(cc(c1)O)[C@@H]2C(=C(C(=O)N2CCOCCO)[O-])C(=O)c3ccc(cc3)Cl C06813531
Cc1ccc(cc1C(=O)[O-])S(=O)(=O)NCCNS(=O)(=O)C C35207861
CCN(CC)S(=O)(=O)c1ccc(c(c1)NC(=O)[C@H]2[C@H]3C[C@@H]([C@@H]2C(=O)[O-])C=C3)O C39679748
c1ccc(c(c1)CNS(=O)(=O)c2ccc(c(c2)C(=O)[O-])O)CN3CCOCC3 C13185536
c1ccc2c(c1)cc(o2)C(=O)C3=C(C(=O)N([C@H]3c4ccc(cc4)O)CCOCCO)[O-] C40096978
c1ccc2c(c1)cc(o2)C(=O)C3=C(C(=O)N([C@H]3c4cccc(c4)O)CCOCCO)[O-] C40097049
CCOc1cc(ccc1O)[C@@H]2C(=C(C(=O)N2CCO)[O-])C(=O)c3ccc(c(c3)F)C C40099924
c1ccc(c(c1)[N-]S(=O)(=O)c2ccc(cc2)C(=O)OCC(=O)N)F C42653140
CC(C)(C)OC(=O)N[C@H](Cc1c(nc(s1)N2CCC(CC2)O)Cl)C(=O)[O-] C44320251
c1cc(c(cc1Cl)/C=C\2/C(=O)N(C(=S)S2)CCCC(=O)NCC(=O)[O-])O C15040273
CCOc1cc(cc(c1OCCC(=O)N)Br)/C=C/C(=O)[O-] C36825276
CCCCCCN/C(=C(\C#N)/C(=O)CN1C(=O)C2(CCCCC2)NC1=O)/[O-] C49225013
CCCCCCNC(=O)c1c(=O)c2cc(c(cc2[nH]c1[O-])OC)OC C16996461
Cc1cc(no1)NC(=O)[C@H](C)SC/C(=C(/C#N)\C(=O)NCC=C)/[O-] C50849781
C=CCN/C(=C(\C#N)/C(=O)c1cccc(c1)NC(=O)[C@@H]2Cc3ccccc3O2)/[O-] C50856746
CC(C)N/C(=C(\C#N)/C(=O)CCCNC(=O)c1ccc(cc1F)F)/[O-] C50983716
CN/C(=C(\C#N)/C(=O)c1ccc(c(c1)[N+](=O)[O-])NCc2ccccc2Cl)/[O-] C51350038
CS(=O)(=O)[N-]c1ccc(cc1)C(=O)NCC(=O)NCc2ccco2 C23240651
Cc1ccc(cc1NC(=O)CC(C)(C)CC(=O)[O-])S(=O)(=O)NC C55149354
CCCOc1ccc(cc1[N-]S(=O)(=O)c2cc(n(c2)C)C(=O)N)Cl C55642820
Cc1ccc(c(c1)C(=O)NCCC(=O)NC2CCCC2)[N-]S(=O)(=O)C C56190792
Cn1cc(cc1C(=O)N)S(=O)(=O)[N-]c2cccc(c2)OCC=C C57124028
CCOc1ccc(cc1)C(=O)C2=C(C(=O)N([C@H]2c3ccc(c(c3)OC)O)CCO)[O-] C15920094
C/C(=N\[N-]C1=NC(=O)[C@@H](S1)CC(=O)Nc2ccccc2OC)/CC(C)(C)O C22507614
CC(=O)Nc1cccc(c1)[N-]S(=O)(=O)CCNC(=O)c2ccc(cc2)F C62163093
CS(=O)(=O)[N-]c1ccccc1C(=O)NCCCNC(=O)c2ccccc2F C63327745
CCCS(=O)(=O)[N-]c1ccc(cc1)NC(=O)Nc2nnc(s2)C3CC3 C63607291
CCCS(=O)(=O)[N-]c1ccccc1C(=O)NNc2nc(cc(n2)C)C C63722067
CCS(=O)(=O)NCCCNC(=O)c1ccc2c(c1)nc(=S)n(c2[O-])C C51460861
CC1=C[C@H]([C@@H](S1)NC(=O)C(C)(C)C)C(=O)NCCCc2[n-]nnn2 C65429886
Cc1cc(c(cc1S(=O)(=O)[N-]c2nc(cs2)CC(=O)N)OC)OC C66250641
CC(=O)Nc1ccc(c(c1)C(=O)NCC[C@H]2C[C@H]3CC[C@@H]2C3)[N-]S(=O)(=O)C C67045556
CCCS(=O)(=O)[N-]c1cccc(c1)C(=O)NCCc2n[nH]c(=S)n2C C67051418
CC(C)Oc1cccc(c1)/C=C/C(=N/S(=O)(=O)c2cc(n(c2)C)C(=O)N)/[O-] C67600352
CCOc1cc(c(cc1OCC(=O)[O-])Br)/C=N/NC(=O)N C02750410
c1ccc(cc1)c2c(c3ccccc3[nH]2)/C=N/N=C/4\NC(=O)[C@@H](S4)CC(=O)NCC(=O)[O-] C08763531
CC(C)[C@@H]1C(=Nc2ccccc2N1C(=O)N[C@@H](C(C)C)C(=O)N[C@@H]([C@@H](C)O)C(=O)[O-])O C09170890
Cc1cc2c(c(c(c(=O)o2)CC(=O)N[C@H](CCCNC(=O)N)C(=O)[O-])C)c(c1)OC C11865443
Cc1cc(c2c(c(c(=O)oc2c1)CC(=O)NCC(=O)N[C@H](C(C)C)C(=O)[O-])C)O C11865641
Cc1c2cc(c(cc2oc(=O)c1CC(=O)NCC(=O)N[C@@H](C(C)C)C(=O)[O-])O)Cl C02118064
Cc1cc(nc(c1C(=O)[O-])SCC(=O)Nc2cc(cc(c2)C(=O)N)C(=O)N)C C13023000
CC(C)(C)NC(=O)NC(=O)CSc1nc2cc(ccc2c(=O)n1CCO)C(=O)[O-] C13045578
C[C@H](Cn1c(=O)c2ccc(cc2nc1SCC(=O)NC(=O)NC(C)(C)C)C(=O)[O-])O C13051580
COc1cc(cc(c1OC)S(=O)(=O)Nc2ccccc2SCC(=O)N)/C=C/C(=O)[O-] C13183497
c1cc(c(cc1NC(=O)CNC(=O)N[C@H](CC(=O)N2CCCC2)C(=O)[O-])Cl)F C13244925
Cc1cc(ccc1Br)NC(=O)CNC(=O)N[C@@H](CC(=O)N2CCCC2)C(=O)[O-] C13245028
CN(C)S(=O)(=O)c1ccc(c(c1)C(=O)[O-])NCc2ccc(cc2)CS(=O)(=O)N C13272602
c1cc(c(cc1S(=O)(=O)N)C(=O)[O-])Sc2nnc(s2)SCC(=O)N C13273208
Cc1cc(c(c(c1)C)NCC(=O)N/N=C(\C)/c2ccc(cc2)S(=O)(=O)NCC(=O)[O-])C C13361533
COc1ccc(cc1S(=O)(=O)Nc2ccc(cc2)C(=O)N)/C=C/C(=O)[O-] C13367222
Cc1cc(=O)c-2c(c(c(oc2c1)O)CC(=O)NCC(=O)N[C@@H](C(C)C)C(=O)[O-])C C06075952
CC1=C[C@@H]2[C@H](C[C@H]1OC(=O)C)[C@](C[C@@H]([C@@H]2C(=C)C(=O)[O-])OC(=O)/C(=C/CO)/CO)(C)O C31154914
COc1ccc(cc1S(=O)(=O)Nc2ccc(c(c2)C(=O)N)F)/C=C/C(=O)[O-] C32087257
C[C@@H](CO)C(=O)O[C@H]1C[C@@]([C@@H]([C@@H]([C@@H]1C(=C)C(=O)[O-])O)C(=C)CO)(C)C=C C35457659
c1cc2c(cc1NC(=O)[C@@H]3CC=CC[C@H]3C(=O)[O-])c(c[nH]2)[C@@H](C(=O)[O-])[NH+]4CCC[C@H]4C(=O)N C36357222
CC[NH+]1CCN(CC1)[C@H](c2c[nH]c3c2cc(cc3)NC(=O)/C=C/C(=O)[O-])C(=O)[O-] C36359555
c1c(c(sc1Br)Br)S(=O)(=O)N[C@H](CCC(=O)N)C(=O)[O-] C36965623
c1cc(sc1)S(=O)(=O)[N-]c2ccc(cc2)C(=O)Nc3cc(cc(c3)C(=O)N)C(=O)N C02639986
C[C@@]1(C(=O)N(C(=O)N1)CC(=O)N[C@H]2[N-]C(=CS2)Cc3n[nH]c(=S)n3CC=C)C4CC4 C38798745
Cc1ccc(cc1)[C@H](CC(=O)N[C@H]2[N-]C(=CS2)Cc3n[nH]c(=S)n3CC=C)NC(=O)C C38798844
Cc1ccc(cc1S(=O)(=O)NCCC[C@H]2C(=C(N=N2)N)C#N)C(=O)[O-] C39679881
C[C@H]1C=CC2=C[C@H](C[C@H]([C@H]2[C@@H]1CC[C@@H](C[C@H](CC(=O)[O-])O)O)OC(=O)[C@@H](C)[C@@H](C)O)O C44020827
C[C@H](c1cccc(c1)C(=O)c2ccccc2)C(=O)O[C@H]3[C@H]([C@@H]([C@H]([C@@H](O3)C(=O)[O-])O)O)O C44021239
CCC(=O)NCC[C@@H]1CCc2c1c3c(c(c2)O[C@@H]4[C@H]([C@@H]([C@H]([C@@H](O4)C(=O)[O-])O)O)O)OCC3 C44699643
C[C@H](c1cccc(c1)[C@H](c2ccccc2)O)C(=O)O[C@H]3[C@H]([C@@H]([C@@H]([C@@H](O3)C(=O)[O-])O)O)O C44963197
C[C@H]1C=CC2=C[C@H](C[C@@H]([C@@H]2[C@H]1CC[C@H](C[C@H](CC(=O)[O-])O)O)OC(=O)[C@@H](C)[C@@H](C)O)O C44963605
c1c(c(sc1C(=O)[O-])Br)S(=O)(=O)NCCCS(=O)(=O)N C45074338
c1ccc(cc1)n2cc(c(n2)C(=O)NNC(=O)CCNS(=O)(=O)c3ccccc3)[O-] C13082317
c1cc(c(cc1O)O)/C=C\2/C(=O)N(C(=S)S2)CCCC(=O)NCC(=O)[O-] C15040283
C[C@@H]1C[C@@H]1C(=O)NCCC(=O)NNC(=O)c2c(cn(n2)c3ccccc3)[O-] C48121103
COc1cc(ccc1OCC(=O)N)[C@@H]2CC(=O)Nc3c2n(cc3C(=O)[O-])c4ccccc4 C40312777
CCCCN/C(=C(\C#N)/C(=O)/C=C/c1ccc(c(c1)OC)OCC(=O)N)/[O-] C51010603
C[C@@H](C(=O)NCC(=O)Nc1cccc2c1c(n[nH]c2=O)[O-])OC[C@@H]3CCCO3 C51383965
COC(=O)/C(=C(/c1c([nH]c(=S)[nH]c1=O)[O-])\NCCc2ccc(cc2)F)/F C54504893
c1ccc2c(c1)c(nn(c2=O)CC(=O)NNC(=S)NC[C@@H]3CCCO3)[O-] C15900078
COc1cc(ccc1OCC(=O)[O-])/C=N/NC(=O)Cc2csc(n2)N C59644818
CS(=O)(=O)[N-]c1ccc(cc1)/C=C/C(=O)NNC(=O)NCC(F)(F)F C60415005
COCCCNC(=O)NNS(=O)(=O)c1cc(c(cc1Cl)F)C(=O)[O-] C63877973
c1ccnc(c1)NC(=O)CCNC(=O)C2=CNN([C@H]2C(F)(F)F)c3ccc(nn3)[O-] C64087777
Cc1ccc(cc1S(=O)(=O)NNC(=O)NCCc2ccccn2)C(=O)[O-] C64939319
CC(C)CNC(=O)NNC(=O)c1ccc(cc1)S(=O)(=O)[N-]c2ccncc2 C65179315
c1cc(ccc1C(=O)NNC(=O)NCC2CC2)S(=O)(=O)[N-]c3ccncc3 C65192167
Cc1ccc(cc1)C(=O)c2ccc(n2C)CC(=O)O[C@H]3[C@@H]([C@@H]([C@@H]([C@@H](O3)C(=O)[O-])O)O)O C65748865
COCCNC(=O)NNS(=O)(=O)c1cc(cc(c1Cl)Cl)C(=O)[O-] C66813753
CCCOc1ccc(cc1OC)[C@@H]2C3=C(C[C@@H](CC3=O)c4ccc(cc4)OC)Nc5ccccc5N2 C04064924
c1ccc(c(c1)C(=O)N[C@@H](C(Cl)(Cl)Cl)Nc2cc(ccc2Cl)C(F)(F)F)[N+](=O)[O-] C01787087
CCCCCCNc1c(nc2ccccc2n1)NS(=O)(=O)c3cc(ccc3Cl)Cl C02406040
Cc1ccc2c(c1)oc(n2)c3ccc(c(c3)NC(=S)NC(=O)c4ccc(cc4)OCC(C)C)C C08831049
Cc1cccc(c1C)NC(=O)c2c(c(c(s2)NC(=O)CCCOc3ccc(cc3Cl)Cl)C#N)C C08926607
CC(C)[C@@H](C(=O)N/N=C/c1ccccc1OCc2ccc(cc2Cl)Cl)NC(=O)c3ccc(cc3)F C10001120
c1ccc2c(c1)cccc2NCC(=O)N/N=C/c3ccc(cc3)OC(=O)c4ccc(cc4)Br C03092504
CCN(CC)c1ccc(c(c1)O)/C=N\NC(=O)c2ccc(cc2)n3c(ccc3c4ccccc4)C C08843352
CCCCc1nc2cc(c(nc2n1Cc3ccccc3Cl)C)NC(=O)Nc4cccc(c4)Cl C13509703
Cc1c(c(n[nH]1)c2ccc(cc2O)OCc3c(cccc3Cl)Cl)Oc4ccccc4OC C09130760
c1ccc(cc1)c2ccc(o2)/C=C/C(=O)NC(=S)Nc3ccc(cc3)c4cc5ccccc5oc4=O C13946224
CC(C)c1ccc(cc1)/C=C/C(=O)NC(=S)Nc2cccc(c2)c3nc4cc(ccc4o3)OC C14270737
COc1ccc2c(c1)sc(n2)NC(=S)NC(=O)/C=C/c3ccc(o3)c4cc(cc(c4)Cl)Cl C14274956
CC1=C([C@H](NC(=O)N1)c2ccc(c(c2)OC)OCc3ccccc3Cl)C(=O)c4ccc(cc4)Cl C15911980
Cc1ccc(cc1S(=O)(=O)Nc2ccc(cc2)OC)NC(=O)/C=C/c3ccc(cc3Cl)Cl C15980720
Cc1cccc(c1)CSc2nnc(n2c3cc(ccc3Cl)Cl)CNC(=O)Nc4ccccc4F C16569007
Cc1cccc(c1)CSc2nnc(n2c3cc(ccc3C)Cl)CNC(=O)Nc4ccc(cc4C)C C16569103
Cc1ccc(cc1)C(=O)CSC2=C([C@@H](C(=C(N2)C)C(=O)Nc3ccccc3OC)c4ccccc4)C#N C20347752
CCOc1ccc(cc1)[C@@H]2CC3=C([C@@H](Nc4ccccc4N3)c5cccc(c5OC(C)C)OC)C(=O)C2 C21224039
CCOc1ccc(cc1)[C@@H]2CC3=C([C@H](Nc4ccccc4N3)c5ccc(c(c5)OC)OC(C)C)C(=O)C2 C21226356
CCCOc1ccc(cc1)[C@@H]2CC3=C([C@H](Nc4ccccc4N3)c5ccc(c(c5)OC)OC(C)C)C(=O)C2 C21238271
CCCCOc1ccccc1[C@@H]2C3=C(C[C@@H](CC3=O)c4ccc(c(c4)OC)OCC)Nc5ccccc5N2 C21254222
CC(C)COc1ccc(cc1)[C@H]2CC3=C([C@H](Nc4ccccc4N3)c5cc(ccc5OC)OC)C(=O)C2 C21257146
CC(C)(C)c1ccc(cc1)C(=O)NC(=S)Nc2ccc3c(c2)nc(o3)c4cccc(c4)OC C21579543
CCCCc1ccc(cc1)[C@H](c2cccs2)NC(=O)CN3C(=O)[C@]4(CCCC[C@@H]4C)NC3=O C24135602
CCCOc1ccc(cc1OCC)[C@@H]2CN[C@@H](c3c2c4ccccc4[nH]3)c5cc(ccc5OC)OC C16757044
C[C@H](C(=O)Nc1cc(ccc1Cl)Cl)Sc2nnc(s2)Nc3ccccc3OC C28676913
CCn1c2ccccc2c3c1ccc(c3)/C=N\NC(=O)[C@H](C(C)C)NC(=O)c4ccc(cc4Cl)Cl C30961442
C/C=C(\C)/C(=O)O[C@H]1C=C(C[C@H]([C@@H]2[C@]1(CC[C@]2(C(C)C)O)C)OC(=O)c3ccc(cc3)O)C C31170198
CC(C)Oc1ccc(cc1)C(=O)NC(=S)Nc2ccc3c(c2)nc(o3)c4cccc5c4cccc5Cl C32114567
CC[C@@H](C)c1ccc2c(c1)nc(o2)c3ccc(c(c3)NC(=S)NC(=O)c4ccco4)Cl C01268416
COc1ccccc1NC(=O)Nc2nnc(s2)c3ccccc3SCc4ccccc4F C08914262
CC[C@H](C)[C@@H](C(=O)N1CCN(CC1)C/C=C/c2ccccc2)NC(=O)Nc3cccc4c3cccc4 C34969894
Cc1ccc(cc1n2c(nnc2SCc3ccccc3)CNC(=O)Nc4ccc(cc4F)F)Cl C35201518
Cc1ccc(c(c1)C)n2c(cc(n2)C(C)(C)C)NC(=O)CNC(=O)c3cccc(c3)C(F)(F)F C35691047
CC(C)(C)NC(=O)[C@@H](c1ccccc1O)N(Cc2ccco2)C(=O)/C(=C\c3ccccc3)/c4ccccc4 C36493836
CC(C)(C)CC(C)(C)NC(=O)[C@@H](C1CCCCC1)N(Cc2ccco2)C(=O)c3ccccc3O C36497795
Cc1ccc(c(c1)C)[C@H](C(=O)NC(C)(C)CC(C)(C)C)N(Cc2ccco2)C(=O)c3ccccc3O C36497820
CC(C)Oc1ccc(cc1)C(=O)Oc2ccc3c(c2)OC(=C([C@H]3c4ccc(cc4)C(C)(C)C)C#N)N C38649789
C[C@@H](C(=O)Oc1ccc2c(c1)OC(=C([C@@H]2c3ccc(cc3)Cl)C#N)N)Oc4ccc(cc4)C(C)C C38651415
CCCOc1cccc(c1)[C@@H]2c3ccc(cc3OC(=C2C#N)N)OC(=O)Cc4cccc5c4cccc5 C38684452
CCCCN1[C@H](c2c(n[nH]c2C1=O)c3cc(cc(c3O)C)C)c4cccc(c4)OCCC(C)C C39911935
Cc1cc(c(c(c1)c2c3c([nH]n2)C(=O)N([C@H]3c4ccc(cc4)OCC=C)Cc5ccc(cc5)F)O)C C39912500
CCCCOc1cccc(c1)[C@H]2c3c(n[nH]c3C(=O)N2Cc4ccc(cc4)C)c5cc(c(cc5O)C)Cl C39914763
CCCCOc1ccc(cc1)[C@@H]2c3c(n[nH]c3C(=O)N2Cc4ccccc4Cl)c5c(cc(cc5O)C)C C38705194
CC(C)(C)c1ccc(cc1)S(=O)(=O)Nc2cc(c(cc2OC)NC(=O)c3ccc(cc3)Cl)Cl C00671297
CCCn1cc(c(n1)C)CN/C(=N/C(=O)c2ccc(cc2)C(C)(C)C)/Nc3ccc(cc3C)Cl C32973115
CCc1ccc(cc1)C(=O)NC(=S)Nc2cc(ccc2OC)c3nc4cc(c(cc4o3)C)C C05950095
CCc1ccc2c(c1)nc(o2)c3ccc(c(c3)NC(=S)NC(=O)c4c(c(c(c(c4F)F)OC)F)F)C C59331517
CCC(=O)N1[C@@H](CC(=N1)[C@@H]2C(=c3cc(ccc3=[NH+]C2=O)C)c4ccccc4)c5ccc(cc5)[NH+](CC)CC C64365251
c1ccc2c(c1)cccc2COc3ccccc3c4cc([nH]n4)C(=O)N/N=C/c5ccc(cc5)F C04527980
CC(C)(C)c1ccc(cc1)c2nc3cc(ccc3o2)NC(=S)NC(=O)c4ccc(c(c4)Cl)OC C02237763
c1ccc(cc1)Nc2nnc(s2)S[C@H]3CCCC[C@H]3NS(=O)(=O)c4ccc(cc4)Cl C02238655
Cc1ccc(cc1)c2c(sc(n2)N/N=C/c3ccc(cc3)N(C)C)NC(=O)c4ccc(cc4)C C08845947
Cc1cccc(c1OC)C(=O)NC(=S)Nc2ccc3c(c2)nc(o3)c4ccc(cc4)c5ccccc5 C08835474
CCCN(Cc1[nH]c(=O)c2c(n1)ccs2)C(=O)CCc3cc(c(c(c3)C(C)(C)C)O)C(C)(C)C C08986991
CCCC[C@@]1(C(=O)N(C(=O)N1)CC(=O)Nc2cc(c(cc2Cl)Cl)Cl)c3ccc(cc3)F C09067980
CCCCc1ccc(cc1)n2nc3cc(c(cc3n2)Cl)NC(=S)NC(=O)c4ccc(cc4)C C09190451
COc1cc(cc(c1OCc2cccc3c2cccc3)Br)/C=N/Nc4[nH]c5ccccc5n4 C08813849
c1ccc2c(c1)nc(c(n2)NS(=O)(=O)c3ccc(cc3)Br)NCCC4=CCCCC4 C09601655
CCOc1ccc(cc1Cl)C(=O)NC(=S)Nc2ccc(c(c2)c3nc4ccc(cc4o3)C)Cl C02984922
CCCOc1ccc2ccccc2c1/C=N/NC(=O)[C@@H](C(C)C)NC(=O)c3ccc(cc3Cl)Cl C10039991
Cc1c(cccc1Cl)NC(=O)CNC(=O)CCc2nc(c(o2)c3ccccc3)c4ccccc4 C11239230
CCCOC(=O)c1c(c2c(cc(nc2s1)c3ccc(cc3)C)c4ccc(c(c4)OC)OC)N C12250044
CCOC(=O)C1=C(NC(=S)N[C@H]1c2ccc(c(c2)OC)OCc3c(cc(cc3C)C(C)(C)C)C)C C12658439
c1ccc(c(c1)C(=O)Nc2ccc(cc2)S(=O)(=O)N3CCCCC3)Nc4cccc(c4)C(F)(F)F C13026679
CCCCc1nc2cc(c(nc2n1Cc3ccccc3Cl)C)NC(=O)NCc4ccccc4 C13509709
CCCCc1ccc(cc1)n2nc3ccc(cc3n2)NC(=S)NC(=O)c4cccc5c4cccc5Cl C14274646
COc1cc(ccc1NC(=O)c2cccs2)NC(=O)/C=C/c3ccc(o3)c4cc(cc(c4)Cl)Cl C14278753
CCCCOc1ccc(cc1C(=O)NNC(=O)COc2ccc(cc2Cl)Cl)Br C14649760
CCCCOc1ccc(cc1C(=O)NNC(=O)COc2ccc(cc2Br)C)Br C14649819
COc1cc(c(cc1NC(=O)/C=C/c2ccc(s2)c3ccccc3)OC)NC(=O)c4ccccc4 C17346025
Cc1c(cccc1Cl)NC(=O)CSC2=C([C@H](C(=C(N2)C)C(=O)OCC=C)c3ccccc3)C#N C20348514
CCCOc1c(cccc1OC)[C@H]2C3=C(C[C@@H](CC3=O)c4ccc(cc4)N(C)C)Nc5ccccc5N2 C20886042
CCOc1ccc(cc1OC)[C@H]2CC3=C([C@H](Nc4ccccc4N3)c5ccccc5OC(C)C)C(=O)C2 C21221508
CCOc1ccc(cc1)[C@@H]2C3=C(C[C@@H](CC3=O)c4ccc(c(c4)OC)OC(C)C)Nc5ccccc5N2 C21229318
CCCC[C@@]1(C(=O)N(C(=O)N1)CC(=O)N[C@@H](C)c2ccc(cc2Cl)Cl)c3ccc(cc3)F C21237451
CCCC[C@@]1(C(=O)N(C(=O)N1)CC(=O)N[C@H](C)c2ccc(cc2Cl)Cl)c3ccc(cc3)F C21237462
CC[C@H](C)Oc1ccc(cc1)[C@H]2C3=C(C[C@@H](CC3=O)c4cc(ccc4OC)OC)Nc5ccccc5N2 C21248555
CC(C)COc1ccc(cc1)[C@@H]2C3=C(C[C@H](CC3=O)c4cc(ccc4OC)OC)Nc5ccccc5N2 C21252048
CCOc1cc(cc(c1OCc2ccccc2Cl)Cl)CNn3c(n[nH]c3=S)c4ccccc4 C22110166
Cc1c(sc(c1[C@H](c2ccccc2)Nc3cccc(c3)[N+](=O)[O-])NC(=O)c4ccccc4)C C26770797
CCn1c2ccccc2c3c1ccc(c3)/C=N\NC(=O)[C@@H](C(C)C)NC(=O)c4ccc(cc4Cl)Cl C30961445
CC[C@@H](C)c1ccc2c(c1)nc(o2)c3ccc(c(c3)NC(=S)NC(=O)c4ccc(cc4)OCC)Cl C01839392
CC[C@@H](C)[C@@H](C(=O)N1CCN(CC1)C/C=C/c2ccccc2)NC(=O)Nc3cccc4c3cccc4 C34969893
CCCCNC(=O)NCc1nnc(n1c2cc(ccc2C)Cl)SCc3cccc(c3)C C35201613
CC(C)(C)CC(C)(C)NC(=O)[C@@H](c1cccc(c1)O)N(c2cccc(c2)Cl)C(=O)c3ccco3 C36483574
CC(C)(C)CC(C)(C)NC(=O)[C@H](c1cccc(c1)O)N(c2ccccc2Cl)C(=O)c3ccco3 C36543901
Cc1ccc(o1)CN([C@H](c2ccccc2O)C(=O)NC(C)(C)CC(C)(C)C)C(=O)c3cccc(c3)Cl C36596042
C[C@@H](C(=O)Oc1ccc2c(c1)OC(=C([C@@H]2c3ccc(cc3)C(C)C)C#N)N)Oc4ccc(cc4)C(C)C C38649649
CCCOc1cccc(c1)C(=O)Oc2ccc3c(c2)OC(=C([C@H]3c4ccc(cc4)Cl)C#N)N C38651398
CCCOc1ccccc1[C@H]2c3ccc(cc3OC(=C2C#N)N)OC(=O)c4ccc(cc4)Br C38681324
CC(C)CCOc1cccc(c1)[C@H]2c3c(n[nH]c3C(=O)N2Cc4ccc(cc4)Cl)c5ccccc5O C38610353
CC1=C([C@H](n2c(nc(n2)SCc3ccccc3F)N1)/C=C/c4ccccc4)C(=O)Nc5ccccc5 C54643347
CCN(CC)c1ccc(c(c1)O)/C=N/c2ccc(cc2)S(=O)(=O)Nc3c(cc(cc3C)C)C C00673820
CCOc1ccc(cc1)[C@@H]2[C@@H]3CC=C[C@@H]3c4cc(ccc4N2)S(=O)(=O)Nc5cc(ccc5OC)Cl C58849665
Cc1ccc(c(c1)NC(=O)[C@@H](C)Sc2nc(cc(n2)C(F)(F)F)c3ccccc3OC)O C58962882
Cc1cc(c(c(c1)C)CSc2[nH]c(nn2)N/N=C/c3ccccc3OCc4ccccc4Cl)C C59038990
c1c(cc(c(c1)/C=N/NC(=O)CCCCC(=O)N/N=C/c2c(cc(cc2)Cl)Cl)Cl)Cl C01681410
c1ccc(cc1)[C@H]2C(=c3ccccc3=[NH+]2)[C@H](CNS(=O)(=O)c4cccc(c4)C(=O)[O-])c5ccccc5 C63135172
COc1cc(ccc1OC(=O)c2ccc(cc2)Cl)/C=N/NC(=O)c3cc4ccccc4cc3O C02584698
Cc1ccc(cc1)C(=O)NCC(=O)N/N=C/c2c3ccccc3ccc2OC(=O)c4ccc(cc4)Cl C02542876
CCCCCC(=O)NNc1nc-2c(c(=O)n1[C@H]3CCOC(C3)(C)C)C4(CCCCC4)Cc5c2cccc5 C02270598
CC[C@@H](C)COC(=O)c1c2c(nc3ccccc3n2)n(c1N)c4ccc5c(c4)c6ccccc6n5CC C08871033
Cc1ccc2c(c1)sc(n2)c3ccc(cc3)NC(=O)c4csc(n4)Nc5ccc(c(c5)OC)OC C09240314
Cc1ccc(c2c1cccc2)S(=O)(=O)NCCCCCCNS(=O)(=O)c3ccc(c4c3cccc4)C C12291246
c1ccc2cc(ccc2c1)S(=O)(=O)Nc3cc(ccc3Nc4cccc(c4)C(F)(F)F)[N+](=O)[O-] C12537968
CCOC(=O)C1=C(OC(=C([C@H]1c2ccccc2Cl)C#N)N)CSc3c(cc4c(n3)CCCCCC4)C#N C12859248
c1ccc(cc1)C2=CP(=O)(C=C(O2)c3ccccc3)Nc4cccc(c4)S(=O)(=O)NCc5ccco5 C13304755
CCc1ccc(cc1)n2nc3cc(c(cc3n2)NC(=S)NC(=O)c4ccc(o4)c5cccc(c5)Cl)C C14275787
C=CCn\1c(c(s/c1=N\S(=O)(=O)c2cccs2)/C=N/NC(=S)NC3CCCCC3)Cl C15911502
COc1ccc(cc1)[C@@H]2CC(=NN2C(=O)COC(=O)c3ccc(cc3N)Cl)c4ccc5ccccc5c4 C15911681
CCN(CC(=O)Nc1cc(nn1c2ccc(c(c2)Cl)Cl)C(C)(C)C)C(=O)Nc3ccc(cc3C)C C16433462
CC(C)CN(CC(=O)Nc1cc(nn1C(C)(C)C)C(C)(C)C)C(=O)Nc2ccc(c(c2)Cl)Cl C16434535
CCCCN(CC(=O)Nc1cc(nn1C(C)(C)C)C(C)(C)C)C(=O)Nc2cccc(c2Cl)Cl C16434563
Cc1ccc(cc1)n2c(c(c(n2)C)c3ccccc3)NC(=O)CN(CC(C)C)C(=O)Nc4ccccc4F C00739014
Cc1ccccc1n2c(cc(n2)C(C)(C)C)NC(=O)CN(CCC(C)C)C(=O)Nc3ccccc3F C16438041
CCOc1cc(cc(c1O)Cl)[C@@H]2C3=C(C[C@@H](CC3=O)c4ccc(cc4)OC)NC(=C2C(=O)OC(C)C)C C09010197
COc1ccc(cc1Cl)c2nc3cc(ccc3o2)NC(=S)NC(=O)c4cc5ccccc5cc4OC C20975029
COc1ccc(c(c1)OC)C(=O)NC(=S)Nc2ccc3c(c2)nc(o3)c4cccc5c4cccc5Cl C21595811
CC[C@@H](C)c1ccc2c(c1)nc(o2)c3ccc(c(c3)NC(=S)NC(=O)c4c(cccc4OC)OC)C C22827309
CC(C)(C)c1ccc(cc1)C(=O)N/C(=C\c2ccc(cc2)[N+](=O)[O-])/C(=O)Nc3ccccc3Cl C27522271
CCc1c(sc2c1c(nc(n2)n3c(cc(n3)C)C)N(Nc4ccc(cc4)C)Nc5ccc(cc5)C)C C34787403
CC(C)(C)c1ccc(cc1)[C@H]2C3=C(CN(C3=O)CC(=O)NCCc4ccc(cc4Cl)Cl)N(C(=O)N2)C C34792459
CC(C)CN(CC(=O)Nc1cc(nn1c2ccccc2)c3ccccc3)C(=O)NC45CC6CC(C4)CC(C6)C5 C35130121
CCN(CC(=O)Nc1cc(nn1c2ccccc2Cl)C(C)(C)C)C(=O)Nc3cccc(c3C)C C35130268
CC(C)N(CC(=O)Nc1cc(nn1c2ccc(c(c2)Cl)Cl)c3ccccc3)C(=O)NC(C)(C)C C35130480
CCCCNC(=O)N(CC(=O)Nc1cc(nn1c2ccc(c(c2)Cl)Cl)C(C)(C)C)C(C)C C35130831
CCOc1nc(n(n1)c2cccc(c2)NC(=O)Nc3ccc(cc3F)F)c4ccc(cc4)C(F)(F)F C35588883
CC(C)N(CC(=O)Nc1cc(nn1c2ccc(cc2)F)c3ccccc3)C(=O)Nc4cccc5c4cccc5 C35691307
Cc1ccc(cc1)n2c(cc(n2)C(C)(C)C)NC(=O)CN(CC(C)C)C(=O)Nc3cccc(c3Cl)Cl C35691556
CCOc1c(cc(cc1Cl)C(=O)Oc2ccc3c(c2)OC(=C([C@H]3c4ccccc4OC)C#N)N)Cl C38650048
CCOc1c(cc(cc1Cl)C(=O)Oc2ccc3c(c2)OC(=C([C@@H]3c4ccc(cc4)OC)C#N)N)Cl C38650365
CC(C)(C)c1ccc(cc1)C(=O)Oc2ccc3c(c2)OC(=C([C@@H]3c4cc(ccc4OC)OC)C#N)N C38659701
CC(C)(C)c1ccc(cc1)/C=C/C(=O)Oc2ccc3c(c2)OC(=C([C@H]3c4cc(ccc4OC)OC)C#N)N C38659790
CCCCOc1ccc(cc1OC)[C@@H]2c3ccc(cc3OC(=C2C#N)N)OC(=O)c4cccc(c4)Cl C38660180
CCCOc1ccccc1[C@@H]2c3ccc(cc3OC(=C2C#N)N)OC(=O)c4c(c5ccc(cc5o4)C)C C38700640
CCCOc1cccc(c1)[C@@H]2c3ccc(cc3OC(=C2C#N)N)OC(=O)c4c(c5cc(ccc5o4)CC)C C38701012
Cc1ccc2c(c(oc2c1C)C(=O)Oc3ccc4c(c3)OC(=C([C@@H]4c5cccc(c5)OCC=C)C#N)N)C C38701101
Cc1ccc2c(c1)c(c(o2)C(=O)Oc3ccc4c(c3)OC(=C([C@H]4c5cccc(c5)OCC=C)C#N)N)C C38701112
CCCCOc1cccc(c1)[C@@H]2c3ccc(cc3OC(=C2C#N)N)OC(=O)c4c(c5ccccc5o4)C C38701249
CCCCOc1cccc(c1)[C@H]2c3ccc(cc3OC(=C2C#N)N)OC(=O)c4c(c5c(cc(cc5o4)C)C)C C38701275
c1ccc2c(c1)cccc2COc3ccccc3C4=NN=C(C4)C(=O)N/N=C/c5c6ccccc6ccc5O C39021313
CCOC(=O)C1=C(OC(=C([C@H]1c2ccc(cc2)C(C)C)C#N)N)CSc3c(cc4c(n3)CCCCC4)C#N C39328017
c1ccc2c(c1)ccc(c2/C=N/NC(=O)[C@H]3C=C(N=N3)c4ccccc4OCc5ccccc5Cl)O C39576704
c1ccc(c(c1)C(F)(F)F)Nc2c(c(ncn2)Nc3ccc(c(c3)C(F)(F)F)Cl)[N+](=O)[O-] C40588886
CCCSc1nc2n(n1)[C@@H](C(=C(N2)C)C(=O)Nc3ccccc3OCC)c4ccc(c(c4)Cl)Cl C41023073
CC(C)c1ccc2c(c1)nc(o2)c3cc(ccc3Cl)NC(=S)NC(=O)c4ccc(cc4OC)OC C57313030
Cc1ccc(cc1Cl)c2ccc(o2)C(=O)NC(=S)Nc3ccc(cc3)c4nc5cc(ccc5o4)OC C59331574
Cc1ccc(cc1Cl)N(CC(=O)N/N=C/c2c3ccccc3ccc2O)S(=O)(=O)c4ccccc4 C19952048
c1cc(c(cc1Cl)Cl)/C=N\NC(=O)[C@@H]([C@@H]([C@@H]([C@@H](CO)O)O)O)O C05330009
c1ccc(cc1)Nc2nnc(s2)[C@@H]([C@H]([C@@H]([C@@H](CO)O)O)O)O C05331869
Cc1c(c(=O)[nH]c(=O)[nH]1)CCSSCCc2c([nH]c(=O)[nH]c2=O)C C01584527
C1[C@H]2[C@@H]([C@@H](S1)CCCCC(=O)NCCCCCC(=O)NN)NC(=O)N2 C04534199
C1[C@H]2[C@@H]([C@H](S1)CCCCC(=O)NNC(=O)CON)NC(=O)N2 C02565903
COc1cc(ccc1O)[C@H]2[C@H](c3cc(cc(c3O2)OC)[C@@H]([C@@H](CO)O)O)CO C33831073
C/C(=C/C(=O)Nc1ccccc1OC)/NNC(=O)C(=O)NCCOC C05282420
c1ccc(cc1)C2=NN=C(C2)C(=O)NNC(=O)C[C@H](c3ccccc3)NC(=O)N C38762113
CCCSC([C@H]([C@H]([C@@H]([C@@H](CO)O)O)O)O)SCCC C39951580
Cc1csc(n1)CNC(=O)N[C@@H](CO)[C@H](c2ccc(cc2)[N+](=O)[O-])O C42889850
Cc1csc(n1)CNC(=O)N[C@H](CO)[C@H](c2ccc(cc2)[N+](=O)[O-])O C42889854
CS(=O)(=O)NCCCNC(=O)c1ccc(c(c1)[N+](=O)[O-])N C45075227
CC(C)[C@H](CNC(=O)NNC(=O)C(=O)NC1CC1)N2CCOCC2 C45488097
C[C@H](C(=O)N)Sc1nnc(n1CCC(=O)N)c2ccco2 C45869874
C(CSSCC[C@H]1C(=O)NC(=O)N1)[C@@H]2C(=O)NC(=O)N2 C18155743
C#CCNC(=O)CCNC(=O)NNC(=O)COc1ccccc1C#N C50136597
CC(C)CNC(=O)CNC(=O)C(=O)Nc1cc(c(cc1F)F)NC(=O)C C50197350
CNc1cc(ccc1S(=O)(=O)NCCCC(=O)N)[N+](=O)[O-] C50660275
CC(C)c1ncc(c(n1)C(=O)NCCNS(=O)(=O)C)NN C51129018
CCS(=O)(=O)NCCCNC(=O)c1cc(ccc1OC)S(=O)(=O)N C51460838
CCS(=O)(=O)NCCCNC(=O)C(=O)Nc1ccc(cc1C)C(=O)NC C51844864
CS(=O)(=O)NCCCNC(=O)CNC(=O)c1c[nH]c2ccccc2c1=O C52393886
c1cc(c(cc1/C=C/C(=O)OC[C@@H]([C@@H]([C@H](CO)O)O)O)O)O C31160536
CCCc1c(c([nH]c1C(=O)NCCS(=O)(=O)N)C)C(=O)OC C53774145
CNc1cc(ccc1[N+](=O)[O-])C(=O)NCCCS(=O)(=O)N C54415006
C=CCNC(=S)NNC(=O)c1ccccc1CN2C(=O)CNC2=O C54867146
CCC1(C(=O)N(C(=O)N1)CC(=O)NCCS(=O)(=O)N)CC C56862748
Cc1ccc(cc1)[C@H](CNC(=O)NNC(=O)C(=O)NC2CC2)N3CCOCC3 C57013463
CNC(=O)c1ccc(c(c1)NC(=O)NCCCNS(=O)(=O)C)OC C57702516
C[C@@H](COCCc1nnc(s1)N)OCCc2nnc(s2)N C05527850
CC(=O)NCCNC(=O)NCCCN1C(=O)C2(CCCC2)NC1=O C47799787
CCCNc1nnc(s1)SCC(=O)c2c(n(c(=O)[nH]c2=O)C)N C17887003
CCS(=O)(=O)NCCNC(=O)NCCNC(=O)C(C)C C61285772
Cc1cc(c(n1[C@@H](C)COC)C)C(=O)CSCc2nc(nc(n2)N)N C61455354
Cc1c(cccc1NC(=O)C(=O)N[C@H](C)C(=O)NCc2ccco2)C(=O)NC C62629887
C[C@H]1[C@@H](N(C(=C1C#N)NC(=O)CSc2nc([nH]n2)N)CCCOC)C C39792378
CNS(=O)(=O)c1cccc(c1)S(=O)(=O)NCc2cccc(c2)C(=O)N C64595527
COCCNC(=O)NNC(=O)CNC(=O)NC1CCCCC1 C64887437
c1cc(ccc1C(=O)NNC(=O)NC[C@@H]2CCCO2)S(=O)(=O)NC3CC3 C65147193
CC(C)CNC(=O)NNC(=O)CCNC1=NS(=O)(=O)c2c1cccc2 C65182120
c1cc(ccc1CNS(=O)(=O)CCNC(=O)N2CCO[C@@H](C2)C(=O)N)F C51685727
CCCC[C@@H](C(=O)NNC(=O)NC[C@@H]1CCCO1)NC(=O)N C65597584
CCS(=O)(=O)NCCCNC(=O)c1ccc(cc1)n2c(c(cn2)C#N)N C66241714
CC(=O)NCCNC(=O)NCc1cc(c(c(c1)OC)O)OC C67003098
CC(C)n1c(n[nH]c1=S)CCNC(=O)c2ccc(c(c2)OC)OCC(=O)N C67073143
CCS(=O)(=O)NCCNC(=O)NNC(=O)CCC(C)C C67104044
CC(C)CCC(=O)NCC(=O)N[C@H]1CCCc2c1cc(c(=O)[nH]2)C(=O)N C67106417
COCCNC(=O)CCNC(=O)CCCC[C@H]1[C@H]2[C@@H](CS1)NC(=O)N2 C67232179
C[C@H](c1cccc(c1)S(=O)(=O)NC)NC(=O)NCC(=O)NCCOC C67386654
C1CN(CCN1CC(=O)N)C(=O)CCCC[C@H]2[C@@H]3[C@@H](CS2)NC(=O)N3 C67612007
Cc1cc(c(c(c1)C)S(=O)(=O)Nc2ccc(cc2)S(=O)(=O)Nc3ccc(cc3)Cl)C C01145103
Cc1ccc(c(c1)NS(=O)(=O)c2cc(ccc2C)C(=O)Nc3cc(ccc3OC)C)C C02891177
C/C(=C\c1ccccc1)/C=N/NC(=O)c2c(c(n[nH]c2=O)c3ccccc3)c4ccccc4 C08798475
c1ccc2c(c1)c(c([nH]2)c3ccc(cc3)F)SCCNC(=O)c4ccc(cc4)[N+](=O)[O-] C08924053
Cc1ccc(cc1)c2c(c3ccccc3[nH]2)SCCNC(=O)c4ccc(cc4)[N+](=O)[O-] C08924233
c1ccc(cc1)C(=O)c2cc(ccc2NC(=O)CSc3[nH]c(=O)c4ccccc4n3)Cl C08950601
Cc1ccc(cc1)c2c(c3ccccc3[nH]2)[C@H]4c5ccccc5C(=O)N4[C@H](C)C(=O)NCc6ccco6 C09095155
CCc1ccc(cc1)C(=O)NC(=S)Nc2ccc3c(c2)nn(n3)c4ccc(c(c4)Cl)C C09142425
CCCc1nnc2n1N[C@@H]([C@@H](S2)C(=O)Nc3cccc(c3C)C)c4ccc(cc4)CC C09239588
COc1ccc(c(c1)OC)Nc2nc(cs2)C(=O)Nc3ccc(cc3Cl)Cl C09239815
c1ccc2c(c1)c(c3c(n2)/C(=C/c4ccc(cc4)O)/CC3)C(=O)OCC(=O)Nc5cc(ccc5F)F C09390370
Cc1cccc(c1C)Nc2nnc(s2)S[C@H](C)C(=O)Nc3cccc(c3)C(=O)C C10211095
CCc1c(cc(s1)C(=O)NNC(=O)CCc2ncc(o2)c3ccc(cc3Cl)Cl)C C10284393
CCOc1ccc(cc1OC)[C@H]2CC3=C([C@@H](Nc4ccccc4N3)c5cccc(c5)OC)C(=O)C2 C01076934
CCOc1ccc(cc1OC)[C@H]2CC3=C([C@H](Nc4ccccc4N3)c5cccc(c5)OC)C(=O)C2 C01076929
Cc1ccc(cc1)C(=O)NNC(=O)CSc2c3cc(ccc3nc(n2)c4ccccc4)Cl C00878002
Cc1ccc(cc1NS(=O)(=O)c2ccc(cc2)Cl)S(=O)(=O)Nc3ccc(cc3)Cl C12605604
Cc1ccc(cc1C(=O)NC23CC4CC(C2)CC(C4)C3)S(=O)(=O)Nc5ccccc5OC C09636215
c1ccc2cc(ccc2c1)S(=O)(=O)Nc3cccc(c3)S(=O)(=O)Nc4cccc(c4)Cl C12546669
Cc1ccc(cc1NC(=S)NC(=O)c2ccc(c(c2)Cl)OC)c3cc4ccccc4oc3=O C14273866
Cc1ccc(cc1)c2nc(cs2)C(=O)Nc3ccc(cc3C(F)(F)F)NC(=O)c4ccco4 C14367969
CC(C)CNC(=O)CN1c2ccccc2NC3=C([C@H]1c4ccccc4OC)C(=O)CC(C3)(C)C C14605625
CC[C@@H](C)Cc1c(sc2c1c(=O)[nH]c(n2)SCc3[nH]c(=O)c4c(c(sc4n3)C)C)C C14634097
Cc1cc(c2c(=O)cc(oc2c1)C(=O)Nc3c(c4c(s3)CCC4)C(=O)NCCc5ccccc5)C C15831204
CCc1cccc(c1Nc2nnc(s2)S[C@H](C)C(=O)Nc3c(ccs3)C#N)C C16328323
C[C@@H](c1ccccc1)Nc2c(nc3ccccc3n2)NS(=O)(=O)c4cccc(c4)Cl C16756976
CCCOC(=O)C1=C(NC2=C([C@H]1c3cc(c(c(c3)Br)O)OC)C(=O)CC(C2)(C)C)C C02069390
C[C@@H]1CCc2cc(sc2C1)C(=O)N/N=C(/C)\c3cccc(c3)NS(=O)(=O)c4ccccc4 C20572675
CCOc1cc(cc(c1O)Cl)[C@H]2CC(=O)NC3=C2C(=O)C[C@H](C3)c4ccc(cc4)OC(C)C C21226563
COC(=O)c1ccc(cc1NC(=O)c2cccs2)C(=O)Nc3cc(ccc3Cl)Cl C22023116
Cc1ccc(cc1C(=O)Nc2nc(cs2)C(C)(C)C)S(=O)(=O)Nc3ccccc3F C25447094
CC1=C([C@@H](c2c(=O)[nH]c(nc2N1)SCc3ccccc3Cl)c4ccc(cc4)Cl)C(=O)OC C32655285
CC(C)(C)[C@@H]1CCc2c(sc(c2C(=O)Nc3ccccc3OC)NC(=O)c4ccncc4)C1 C33676344
CCC(C)(C)[C@@H]1CCc2c(c3c(ncnc3s2)N/[NH+]=C/c4cccc(c4[O-])OC)C1 C05501440
Cc1ccc(c(c1)C)NC(=O)[C@@H]2[C@H]3c4cc(ccc4O[C@@]2(N(C(=S)N3)CCCOC)C)Cl C36186860
C[C@H](C(=O)Nc1c(c2c(s1)CCCCC2)C#N)Sc3nc([nH]n3)/C=C/c4ccc(cc4)F C14898020
CC(C)c1ccc(cc1)[C@@H]2c3ccc(cc3OC(=C2C#N)N)OC(=O)c4cccc(c4)OC C38649382
Cc1cccc(c1C)OCC(=O)Oc2ccc3c(c2)OC(=C([C@H]3c4cccc5c4cccc5)C#N)N C38657880
c1cc(cc(c1)F)c2nc3n(n2)c(cs3)CCNC(=O)Nc4cccc(c4)C(F)(F)F C38669608
CCCN1[C@H](c2c(n[nH]c2C1=O)c3cc(c(cc3O)C)Cl)c4cccc(c4)OCC=C C39914263
Cc1c\2c(oc1C(=O)NCCc3ccccc3)CCC/C2=N\NC(=O)c4cccc5c4cccc5 C40813576
Cc1cc(cc2c1[nH]c(c2CCNC(=O)c3cc(=O)oc4c3ccc(c4)OC(C)C)C)Cl C41551624
COc1ccccc1c2nc(cs2)COC(=O)c3c(c(c(c(n3)Cl)Cl)N)Cl C45947864
COc1ccc(cc1Br)c2csc(n2)NC(=S)NC(=O)c3cc4ccccc4o3 C09345498
COc1ccc(c(c1)NS(=O)(=O)c2ccc3c(c2)[C@H]4C=CC[C@H]4[C@H](N3)c5ccc(cc5)F)OC C58849368
Cc1ccc2c(c1Br)/C(=N/NC(=O)CCCOc3ccc(cc3Cl)Cl)/C(=O)N2 C12578024
Cc1cc\2c(cc1Br)NC(=O)/C2=N\NC(=O)CCCOc3ccc(cc3Cl)Cl C12578030
COc1ccc(cc1c2ccc(o2)CO)NC(=O)c3ccc(o3)c4ccc(c(c4)Cl)F C20140415
CCCCCN1c2ccccc2/C(=N\NC(=O)c3cc(ccc3O)Br)/C1=O C08756616
COc1cc(cc(c1O)Cl)/C=C/2\CN(C/C(=C/c3cc(c(c(c3)Cl)O)OC)/C2=O)CC4CC4 C62602458
c1ccc(cc1)C(=O)Oc2ccc3ccccc3c2/C=N/NC(=O)CNC(=O)c4ccccc4Cl C04229921
Cc1ccc(cc1)C(=O)NCC(=O)N/N=C/c2c3ccccc3ccc2OC(=O)c4ccccc4Cl C02542936
c1ccc(cc1)C(=O)N/C(=C/c2cccs2)/C(=O)N/N=C/c3ccc(cc3)OC(=O)c4ccccc4 C03092012
Cc1ccc(cc1)c2c(sc(n2)N/N=C/c3ccc(cc3OC)OC)NC(=O)c4ccc(cc4)C C08867504
CC(C)OC(=O)c1ccc2c(c1)sc(n2)NC(=S)NC(=O)c3cc(ccc3OC)Cl C08903801
Cc1ccc(c(c1)C)NC(=O)c2c(c(c(s2)NC(=O)COc3ccc(cc3C)Cl)C(=O)OC)C C00871385
CCCCC1CCC(CC1)C(=O)Nc2cc(nn2c3[nH]c(=O)cc(n3)CCC)c4cccs4 C11854697
CCOC(=O)c1ccc(c(c1)C)NC(=O)c2ccc(c(c2)S(=O)(=O)Nc3cc(cc(c3)C)C)C C13647545
CCCCOc1ccc(cc1C(=O)NC(=S)Nc2ccc(c(c2)[N+](=O)[O-])C)Br C14650205
CCCCCSc1nc2c(nn1)-c3ccccc3N[C@H](O2)c4cc(c(c(c4)Cl)O)OCC C02745561
CC(C)CN(CC(=O)Nc1cc(nn1c2ccc(cc2)F)c3ccccc3)C(=O)Nc4ccccc4F C00732642
CC(C)CN(CC(=O)Nc1cc(nn1C(C)(C)C)C(C)(C)C)C(=O)Nc2ccc(cc2F)F C16434543
CCCCN(Cc1ccco1)c2ccc(cc2C(=O)N3CCCC3)NC(=O)Nc4cccc(c4)CC C16531261
Cc1cc(c(c(c1)C)CSc2nc([nH]n2)N/N=C/c3ccc(o3)OCc4ccc(cc4)F)C C20424969
c1ccc(cc1)N(c2ccccc2)C(=O)CSc3nc([nH]n3)N/N=C/c4ccc(cc4Cl)Cl C21076826
Cc1ccccc1C(=O)NCC(=O)N/N=C/c2c3ccccc3ccc2OC(=O)c4ccc(cc4)Cl C02544511
CCCN(CC(=O)Nc1cc(nn1c2ccc(cc2)F)c3ccccc3)C(=O)Nc4cccc(c4C)C C33665907
CCCCNC(=O)N1C[C@@H](CC[C@H]1c2ccc(c(c2)C)F)C(=O)Nc3ccc(cc3OC)OC C34754947
CCc1c(sc2c1c(nc(n2)n3c(cc(n3)C)C)N(NCc4ccccc4)Nc5ccccc5)C C34787282
CCCCN(Cc1ccco1)c2ccc(cc2C(=O)N3CCCCC3)NC(=O)Nc4ccccc4CC C35417663
CCCCNC(=O)N1C[C@@H](C[C@@H](C1)C(=O)Nc2ccc(cc2OC)OC)c3ccc(c(c3)C)F C35917472
CCCCNC(=O)N1C[C@H](C[C@H](C1)C(=O)Nc2ccc(cc2OC)OC)c3ccc(c(c3)C)F C35917475
CC(C)(C)NC(=O)[C@H](c1ccc(c(c1)OC)OC)N(c2cccc(c2)Cl)C(=O)c3ccccc3O C36483277
CC(C)(C)CC(C)(C)NC(=O)[C@H](c1ccc(cc1)OC)N(Cc2ccco2)C(=O)c3ccccc3O C36498000
Cc1ccc(cc1)n2c(nnc2SCC(=O)NNC=C3C=CC(=O)C=C3)c4ccc(cc4)C(C)(C)C C09763748
CC(C)Oc1ccc(cc1)C(=O)Oc2ccc3c(c2)OC(=C([C@@H]3c4ccc(cc4)OCC=C)C#N)N C38658147
CC(C)Oc1ccc(cc1)C(=O)Oc2ccc3c(c2)OC(=C([C@H]3c4ccc(cc4)OCC=C)C#N)N C38658149
CC(C)c1ccc(cc1)OCC(=O)Oc2ccc3c(c2)OC(=C([C@@H]3c4ccc(cc4)OCC=C)C#N)N C38658239
CCCCCOc1ccc(cc1OC)[C@@H]2c3ccc(cc3OC(=C2C#N)N)OC(=O)c4ccccc4F C38660293
CCCCCOc1ccc(cc1OC)[C@H]2c3ccc(cc3OC(=C2C#N)N)OC(=O)c4ccccc4F C38660295
CCCCC1CCC(CC1)C(=O)Oc2ccc3c(c2)OC(=C([C@@H]3c4ccc(cc4)C(=O)OC)C#N)N C38700934
CCCOc1cccc(c1)[C@@H]2c3ccc(cc3OC(=C2C#N)N)OC(=O)c4ccc(c(c4)Cl)OC C38701038
c1ccc(cc1)CCCNC(=O)c2cccc(c2)Nc3ccnc(n3)N4CCN(CC4)c5ccccc5 C39267477
CCCCCSc1[nH]c(=O)c2c(n1)NC3=C([C@H]2c4ccc(cc4)C(=O)OC)C(=O)CC(C3)(C)C C40476339
CCCCOc1ccc(cc1OCC)[C@@H]2c3c(n[nH]c3C(=O)N2CC=C)c4cc(cc(c4O)C)C C39912144
CCCCN1[C@H](c2c(n[nH]c2C1=O)c3c(cc(cc3O)C)C)c4ccc(c(c4)OC)OCCCC C38705301
CCCCCN1[C@H](c2c(n[nH]c2C1=O)c3c(cc(cc3O)C)C)c4ccc(c(c4)OC)OCC(C)C C38706122
Cc1c\2c(oc1C(=O)NCCc3ccc(c(c3)OC)OC)CCC/C2=N\Nc4ccc(cc4)F C40823814
CCCCSc1nc2n(n1)[C@H](C(=C(N2)C)C(=O)Nc3ccc(cc3C)C)c4ccc(cc4)N(C)C C40986617
CCCSc1nc2n(n1)[C@H](C(=C(N2)C)C(=O)Nc3ccccc3OCC)c4c(cccc4Cl)F C41021783
CCCSc1nc2n(n1)[C@@H](C(=C(N2)C)C(=O)Nc3ccccc3OCC)c4cccc5c4cccc5 C41022912
CCCSc1nc2n(n1)[C@H](C(=C(N2)C)C(=O)Nc3ccccc3OCC)c4cccc5c4cccc5 C41022915
CCOc1ccc(cc1)[C@@H]2c3c(n[nH]c3C(=O)N2CCc4ccc(cc4)OC)c5cc(cc(c5O)C)C C08845560
CCCCSc1nc2n(n1)[C@@H](C(=C(N2)C)C(=O)Nc3ccccc3OCC)c4cccc(c4)Cl C54618045
CCCCOC(=O)C1=C(Nc2nc(nn2[C@@H]1c3cccc(c3)O)SCc4ccccc4Cl)C C54622245
CC1=C([C@@H](n2c(nc(n2)SCc3ccccc3Cl)N1)c4c[nH]c5c4cccc5)C(=O)OCC=C C54624450
Cc1ccc(c(c1)NC(=O)CCCSc2nc(cc(n2)C(F)(F)F)c3ccc4c(c3)OCO4)O C58976157
CC(=O)/C(=N/Nc1ccccc1Cl)/Sc2nnc(n2c3ccccc3)[C@@H](c4ccccc4)O C13143158
Cc1cc(nc(n1)N/C(=N/C(=O)c2ccc(cc2)C(C)(C)C)/[N-]CCC3=c4cc(ccc4=[NH+]C3)Cl)C C63308317
CC(C)[C@H](c1cccs1)NC(=O)CN(C)c2nn3c(c(nc3s2)c4ccccc4)NC(C)(C)C C64704432
c1ccc2c(c1)ccc(c2/C=N/NC(=O)c3ccccc3O)OC(=O)c4ccccc4Cl C02532249
Cc1cccc(c1)Nc2c3ccccc3c(nn2)c4ccc(c(c4)S(=O)(=O)NC(C)(C)C#C)C C02191694
Cc1ccc(cc1C)NS(=O)(=O)c2ccc3c(c2)[C@@H]4C=CC[C@H]4[C@H](N3)c5ccc(cc5)C(=O)OC C01461935
c1ccc(cc1)c2c(c(nnc2c3ccccc3)NNS(=O)(=O)c4ccccc4)c5ccccc5 C03138505
CC(C)c1ccc2c(c1)nc(o2)c3ccc(c(c3)NC(=S)NC(=O)c4cc5ccccc5o4)Cl C02986214
COc1ccc(cc1)Sc2cc(c3ccccc3c2O)NS(=O)(=O)c4ccc(cc4)OC C02856069
c1ccc2cc(ccc2c1)N[C@H](C(Cl)(Cl)Cl)NC(=O)c3ccccc3[N+](=O)[O-] C02067292
Cc1cc(c(c(c1)Cl)N(c2nc(cs2)CSc3nc(cn3N)c4ccccc4)C(=O)C)C C08757293
CCCC[C@]1(C(=O)N(C(=O)N1)CC(=O)Nc2c(cccc2Cl)Cl)c3ccc(cc3)F C09068082
Cc1cccc(c1C)OCC(=O)NC(=S)Nc2ccc3c(c2)nc(o3)c4ccc(cc4)Cl C09190379
CCOC(=O)C1=C(NC(=O)N[C@@H]1c2cc(ccc2C)C)CSc3ccc4ccccc4n3 C01422887
Cc1c(c2c(=O)[nH]c(nc2s1)S[C@@H](C)C(=O)Nc3cccc(c3)C(=O)C)c4ccc(cc4)F C12738001
CC(C)Cn1c(nnc1SCC(=O)c2ccc(cc2O)O)c3ccc(cc3Cl)Cl C13127415
Cc1cccc(c1OC)C(=O)NC(=S)Nc2cccc(c2)c3nc4cc(cc(c4o3)Cl)Cl C09504395
c1cc(sc1)C(=O)Oc2ccc(cc2)/C=N/NC(=O)c3cc(c(c(c3)Cl)O)Cl C13322106
CC(C)c1ccc(cc1)/C=C/C(=O)NC(=S)Nc2ccc(c(c2)c3nc4c(o3)cccn4)Cl C14275290
Cc1ccc(c(c1)C)NS(=O)(=O)c2ccc3c(c2)[C@@H]4C=CC[C@H]4[C@@H](N3)c5ccc(c(c5)OC)OC C14479336
COc1cc(c(cc1NC(=O)/C=C/c2c(cccc2Cl)Cl)OC)NC(=O)c3ccccc3 C14718144
Cc1cc(ccc1Cl)C(=O)C[C@@H]2C(=O)N/C(=N/N=C/c3c4ccccc4[nH]c3c5ccccc5)/S2 C15054448
COc1ccccc1NC(=O)C(=Cc2ccc(c(c2)Cl)Cl)C(=O)Nc3ccccc3OC C16441786
CCCC[C@]1(C(=O)N(C(=O)N1)CC(=O)NC23CC4CC(C2)CC(C4)C3)c5ccc(cc5)F C17479398
CCc1ccc(cc1)NC(=O)c2c3c(sc2NC(=O)c4c(cnn4C)Cl)C[C@H](CC3)C(C)(C)C C20192596
Cc1ccc(cc1Cl)C(=O)NC(=S)/N=c/2\[nH]c3ccc(cc3s2)C(=O)OC(C)C C20411867
Cc1cccc(c1C)NS(=O)(=O)c2ccc(cc2)C(=O)Nc3cc(c(cc3OC)Cl)C C20816271
CCOc1c(cccc1OC)[C@@H]2C3=C(C[C@@H](CC3=O)c4ccc(cc4)N(C)C)Nc5ccccc5N2 C20885916
CC(C)Oc1c(cccc1OC)[C@@H]2C3=C(C[C@@H](CC3=O)c4ccc(cc4)OC)Nc5ccccc5N2 C21235586
CCOc1ccc(cc1OC)[C@@H]2CC3=C([C@@H](Nc4ccccc4N3)c5ccc(cc5)N(C)C)C(=O)C2 C21250999
c1ccc2c(c1)ccc(c2/C=N/NC(=O)c3ccc(cc3)O)OC(=O)c4ccc(cc4Cl)Cl C02531282
C[C@@H]1CCCC[C@H]1NS(=O)(=O)c2cccc3c2cccc3S(=O)(=O)N[C@@H]4CCCC[C@@H]4C C27529493
Cc1ccc(cc1)c2cc(ncn2)Nc3cccc(c3)C(=O)Nc4cc(ccc4OC)Cl C33010581
CCCCNC(=O)c1cc(nc2c1c(n[nH]2)c3ccc(cc3)Cl)c4ccccc4OC C33085710
CN(C)c1ccc(cc1)/C=N\NC(=O)/C(=C/c2ccccc2)/NC(=O)c3ccccc3Cl C33349093
Cc1ccc(c(c1)n2c(c(c(n2)c3ccc(cc3)N(C)C)c4ccc(cc4)N)OC(=O)C)C C35717352
Cc1cccc(c1NS(=O)(=O)c2ccc3c(c2)[C@H]4C=CC[C@@H]4[C@@H](N3)c5cccc(c5OC)OC)C C36056880
C[C@H](C(=O)Oc1ccc2c(c1)OC(=C([C@H]2c3cccc4c3cccc4)C#N)N)Oc5ccc(cc5)F C38657837
Cc1ccc2c(c1)[nH]c(n2)SCC(=O)N[C@H]3[C@@H]([C@@H]([C@@H](O3)c4ccccc4)c5ccccc5)C#N C39152846
Cc1c(ccc(c1)c2cc(c(cc2)/N=C/c3cc(c(cc3)O)OC)C)/N=C/c4cc(c(cc4)O)OC C02894942
c1ccc(cc1)CSc2nnc(o2)c3c(c4c(c(nnc4s3)c5ccccc5)c6ccccc6)N C39932732
C[C@H](c1[nH]c(=O)c2ccc(cc2n1)Cl)N(CC(C)C)C(=O)Nc3c(cccc3C(C)C)C(C)C C35026846
Cc1cc(c(cc1Cl)c2c3c([nH]n2)C(=O)N([C@@H]3c4ccc(cc4)C(C)(C)C)CCOC)O C39914049
CCCCSc1nc2n(n1)[C@H](C(=C(N2)C)C(=O)Nc3ccccc3C)c4cccs4 C40983450
CCCSc1nc2n(n1)[C@@H](C(=C(N2)C)C(=O)Nc3cccc(c3C)C)c4ccc(c(c4)Cl)Cl C41023061
Cc1ccccc1NC(=O)C(=Cc2cc3cccc(c3o2)OC)C(=O)Nc4ccccc4C C45314734
COc1ccc(cc1OC)c2c[nH]nc2c3ccc(cc3O)OCc4c(cccc4Cl)F C09282197
C[C@@H](C(=O)Nc1cccc2c1cccc2)Sc3nnc(n3c4ccccc4)c5ccc(cc5)O C06177202
CCOc1ccc(cc1)[C@@H]2[C@@H]3CC=C[C@@H]3c4cc(ccc4N2)S(=O)(=O)Nc5ccccc5OC C58848951
Cc1ccc(c(c1)[C@@H]2[C@@H]3CC=C[C@@H]3c4cc(ccc4N2)S(=O)(=O)Nc5ccc(cc5OC)OC)C C58849227
Cc1ccc(cc1C)n2c(cc(c2C)/C=N/NC(=O)C(=O)Nc3ccc(c(c3)C(F)(F)F)Cl)C C58913320
Cc1ccc2c(c1)c(c[nH]2)CCN/C(=C\3/C(=NN(C3=O)c4ccc(cc4)F)c5ccc(cc5)OC)/C C20288805
COc1ccc(cc1NC(=O)/C=C/c2ccc(o2)c3ccccc3Cl)c4ccc(o4)CO C20150986
Cc1ccc(cc1)n2c(nnc2S[C@H](C)C(=O)Nc3ccccc3C)c4ccccc4O C01223787
CC1CCN(CC1)c2ccc(cc2C(=O)NCC(C)C)NS(=O)(=O)c3cccc4c3cccc4 C00747809
CC(C)c1ccc(cc1)S(=O)(=O)c2ccc(cc2)NNS(=O)(=O)c3ccc(s3)Cl C02644148
COc1cc2c3ccccc3oc2cc1NC(=S)Nc4c(c5c(s4)CCCC5)C(=O)OC C02857881
c1ccc2c(c1)cccc2N[C@@H](C(Cl)(Cl)Cl)NC(=O)c3ccc(cc3)[N+](=O)[O-] C02066230
COc1ccccc1Oc2ccc(cc2NC(=O)NC(=O)c3ccccc3Cl)C(F)(F)F C01040650
CCCc1nnc2n1N[C@@H]([C@@H](S2)C(=O)Nc3cc(ccc3C)Cl)c4ccc(cc4)CC C09239624
Cc1cc(c(c(c1)C)Cn2cccc2CNC(=O)Nc3cc(c(cc3OC)OC)Cl)C C09723112
Cc1ccccc1NS(=O)(=O)c2ccc3c(c2)[C@H]4C=CC[C@H]4[C@H](N3)c5ccc(cc5)C(=O)OC C04149931
c1ccc(cc1)c2c(=O)[nH]c(nc2O)SCC(=O)N(C3CCCCC3)C4CCCCC4 C10059015
COc1ccc(cc1Cl)C(=O)NC(=S)Nc2ccc3c(c2)nc(o3)c4ccc(cc4Cl)F C02228195
Cc1cc(c2c(c1)nc(o2)c3cccc(c3C)NC(=S)NC(=O)c4ccc(o4)c5ccccc5F)C C09076165
Cc1cccc(c1OC)C(=O)NC(=S)Nc2ccc3c(c2)nc(o3)c4ccc(c(c4)C)C C14269725
Cc1cc(cc(c1)NS(=O)(=O)c2ccc3c(c2)[C@H]4C=CC[C@H]4[C@@H](N3)c5ccc(c(c5)OC)OC)C C14479341
CN(C)c1ccc(cc1)/C=C(/C(=O)N/N=C/c2ccc(s2)Cl)\NC(=O)c3ccccc3 C02744721
Cc1c(c(n[nH]1)c2ccc(cc2O)OCc3c(cccc3Cl)Cl)c4ccc(c(c4)OC)OC C09187797
CCOc1cc(ccc1O)[C@@H]2C3=C(C[C@@H](CC3=O)c4ccc(cc4)Cl)NC(=C2C(=O)OC)C C08854614
CCOc1cc(ccc1O)/C=N/NC(=O)c2cc(nc3c2cccc3)c4ccc(cc4)Cl C19893307
CCc1ccc(cc1)NC(=O)c2c3c(sc2NC(=O)c4c(cnn4C)Cl)C[C@@H](CC3)C(C)(C)C C20192600
Cc1ccc(c(c1)C)NC(=O)c2ccc(c(c2)[N+](=O)[O-])NCc3ccc(c(c3)Cl)Cl C20664664
CCOc1c(cccc1OC)[C@H]2C3=C(C[C@@H](CC3=O)c4ccc(cc4)N(C)C)Nc5ccccc5N2 C20885914
CC(C)Oc1c(cccc1OC)[C@H]2C3=C(C[C@@H](CC3=O)c4ccc(cc4)OC)Nc5ccccc5N2 C21235598
CCOC(=O)c1c([nH]/c(=N/C(=S)NC(=O)c2cccc3c2cccc3Br)/s1)C C32111850
CC(C)[C@@H](C(=O)Nc1cc(ccc1Cl)C(=O)OC)NC(=O)C23CC4CC(C2)CC(C4)C3 C32893144
Cc1ccccc1NC(=O)c2cc3ccccc3c(c2O)CN4CCN(CC4)c5ccccc5OC C13098145
c1ccc(cc1)C(=O)/C(=N/Nc2cccnc2)/C(=O)Nc3ccc(c(c3)C(F)(F)F)Cl C12624940
Cc1cc(nc(n1)N[C@@H](c2cccc(c2)Cl)c3c(c(sc3NC(=O)c4ccco4)C)C)C C38548124
Cc1ccc(cc1)[C@H](c2c(c(sc2NC(=O)c3ccco3)C)C)Nc4nc(cc(n4)C)C C38548141
CCOc1ccc(cc1OC)c2c3c(cc([nH+]2)/C(=N/c4ccccc4Cl)/[O-])c5ccccc5[nH]3 C08791461
COc1ccccc1[C@H]2c3ccc(cc3OC(=C2C#N)N)OC(=O)/C=C/c4ccc(cc4Cl)Cl C38649990
C[C@H](C(=O)Oc1ccc2c(c1)OC(=C([C@@H]2c3ccc(cc3Cl)Cl)C#N)N)Oc4ccc(cc4)F C38655445
CC(C)COc1ccc(cc1)C(=O)Oc2ccc3c(c2)OC(=C([C@H]3c4cccc(c4)F)C#N)N C38678134
COc1ccc(cc1)/C=C/C(=O)Oc2ccc3c(c2)OC(=C([C@H]3c4c(cccc4Cl)Cl)C#N)N C38679649
C=CCOc1cccc(c1)[C@H]2c3ccc(cc3OC(=C2C#N)N)OC(=O)c4ccccc4Cl C38684512
CC(C)[C@@H](c1nnc2n1cccc2C(F)(F)F)NC(=O)Nc3ccc(c(c3)C(F)(F)F)Cl C39196843
CCCC1=C2[C@H](C(=C(O[C@@H]2N=N1)N)C#N)c3cccc(c3)OCc4c(cccc4Cl)Cl C39243276
Cc1ccc2c(c1)[nH]c(n2)[C@@H](C(C)C)NC[C@@H]3C=NN=C3c4ccc5cc(ccc5c4)OC C39360312
COc1c(ccc(c1)/C=N/c2ccc(cc2)c3ccc(cc3)/N=C/c4cc(c(cc4)O)OC)O C02894938
Cc1cc(c(cc1Cl)c2c3c([nH]n2)C(=O)N([C@@H]3c4ccc(cc4)C(C)C)Cc5ccc(cc5)OC)O C39914891
c1ccc2c(c1)c(c(c(=O)o2)NS(=O)(=O)c3cccc(c3)Cl)NCC4CCCCC4 C45961082
Cc1ccccc1NC(=O)C2=C(Nc3nc(nn3[C@@H]2c4cccs4)SCc5ccccc5F)C C17135935
Cc1ccc(c(c1)C)NC(=O)C2=C(Nc3nc(nn3[C@@H]2c4c(ccs4)C)SCc5ccccc5)C C54643818
COc1cc(cc(c1OCc2ccccc2Cl)Br)/C=N/c3ccc4c(c3)[nH]c(=O)[nH]4 C16195745
c1ccc(cc1)CCCNC(=O)c2ccc3c(c2)c4c(cn3)c(n(n4)c5ccc(cc5)Cl)O C49005789
C[C@H](C(=O)Nc1cccc2c1cccc2)Sc3nnc(n3c4ccccc4)c5ccc(cc5)O C06177432
Cc1cc(c(c(c1)C)CSc2[nH]c(nn2)N/N=C/c3cc(ccc3OC)Br)C C59019090
c1ccc2c(c1)cc3ccccc3c2/C=N/Nc4[nH]nc(n4)SCC(=O)c5ccc(cc5)F C59310051
Cc1ccc(cc1)C(=O)CSc2nc([nH]n2)N/N=C/c3c4ccccc4cc5c3cccc5 C59310154
CC[NH+](CC)c1ccc(cc1)/C=C/2\C(=O)c3ccc(c(c3O2)CN4CCN(CC4)c5ccccc5)O C62977217
Cc1cc2c([nH]1)c(=O)n(c(n2)SCC(=O)Nc3ccc(cc3F)Br)CCC(C)C C67238053
c1ccc2c(c1)c(c(s2)C(=O)Oc3cccc(c3)/C=N/NC(=O)c4ccccc4O)Cl C04210647
CCCCc1ccc(cc1)n2c(c(c3c2nc4ccccc4n3)S(=O)(=O)c5ccc(cc5)C)N C02232181
Cc1ccc(cc1NS(=O)(=O)c2ccc(cc2)NS(=O)(=O)c3ccc4ccccc4c3)Cl C01078518
Cn1c(nnc1SCC=C)c2c(c3c(c(nnc3s2)c4ccccc4)c5ccccc5)N C08636627
c1ccc2c(c1)c(c([nH]2)c3ccc(cc3)Cl)SCCNC(=O)c4cccc(c4)[N+](=O)[O-] C08924316
c1ccc2c(c1)c(c([nH]2)c3ccc(cc3)Cl)SCCNC(=O)c4ccc(cc4)[N+](=O)[O-] C08924336
CCCC[C@@]1(C(=O)N(C(=O)N1)CC(=O)N[C@@H](C)c2ccc3ccccc3c2)c4ccc(cc4)F C09067149
Cc1coc2c1cc3c(c(c(=O)oc3c2C)CCC(=O)NCCc4c[nH]c5c4cc(cc5)Cl)C C09435806
COc1cccc(c1)C(=O)NC(=S)Nc2ccc3c(c2)nc(o3)c4cccc5c4cccc5Cl C02342354
Cc1ccc(cc1)S(=O)(=O)Nc2ccccc2C(=O)Nc3nc(cs3)c4ccc5c(c4)CCCC5 C09445781
c1ccc(cc1)C(=O)c2ccc(cc2)C(=O)NC(=S)Nc3nc(cs3)c4cc5ccccc5o4 C03194018
Cc1ccc(cc1)n2c(c(c(n2)c3ccccc3)Cc4c([nH]n(c4=O)c5ccc(cc5)C)c6ccccc6)O C02779929
CC(C)c1ccc2c(c1)nc(o2)c3ccc(c(c3)NC(=S)NC(=O)c4ccccc4F)OC C14270680
Cc1cc(cc(c1)c2nc3cc(ccc3o2)NC(=S)NC(=O)c4ccc(o4)c5cccc(c5)Cl)C C14275703
Cc1cc(c(n1c2cccc(c2)C(F)(F)F)C)C(=O)COC(=O)c3cc(c4ccccc4c3O)O C03357777
CC(C)(C)c1csc(n1)NC(=O)c2ccc(s2)C(=O)Nc3nc(cs3)C(C)(C)C C17112947
c1ccc(cc1)Cn2c(nnc2SCc3nc4ccccc4c(n3)N)c5ccc(cc5)Cl C18323543
CCOc1cc(ccc1O)[C@H]2C3=C(CC(CC3=O)(C)C)NC(=C2C(=O)OC4CCCCC4)C C00726678
CC1=C([C@@H](C2=C(N1)C[C@H](CC2=O)c3ccccc3)c4cc(c(c(c4)Cl)O)OC)C(=O)OC(C)C C19880998
Cc1ccc(cc1)C(=O)c2c(c(c3n2cccc3)c4nc(cs4)c5cc(ccc5OC)OC)N C20441901
CCOc1ccc(cc1Cl)[C@@H]2C3=C(C[C@H](CC3=O)c4cc(ccc4OC)OC)Nc5ccccc5N2 C21241302
CCN(CC)c1ccc(cc1)[C@@H]2C3=C(C[C@@H](CC3=O)c4cc(ccc4OC)OC)Nc5ccccc5N2 C21256645
CCCc1cc(=O)[nH]c(n1)S[C@@H]2c3cccc4c3c(ccc4)[C@H]2NS(=O)(=O)c5ccccc5 C12566772
Cc1cc(c(c(c1O)S(=O)(=O)c2ccc(cc2)Cl)C(C)C)NS(=O)(=O)c3ccc(cc3)Cl C26786852
Cc1ccc(cc1C)C(=O)NC(=S)Nc2ccc3c(c2)nc(o3)c4ccc(c(c4)Br)OC C03770757
Cc1ccc(c(c1)C)OCC(=O)NC(=S)Nc2ccc3c(c2)nc(o3)c4cc(c(cc4Cl)F)F C32115506
CCOC(=O)c1c2c(sc1NC(=O)C3=C(NC4=C([C@H]3c5ccc(cc5)F)C(=O)CCC4)C)CCCC2 C18179209
Cc1ccc(cc1)CN2c3ccccc3/C(=N\NC(=S)Nc4cc(c(cc4OC)Cl)C)/C2=O C03041238
CC(C)(C)c1ccc(cc1)C(=O)Oc2ccc3c(c2)OC(=C([C@@H]3c4ccccc4OC)C#N)N C38649921
CC(C)Oc1ccc(cc1)C(=O)Oc2ccc3c(c2)OC(=C([C@H]3c4cccc(c4)Br)C#N)N C38651506
Cc1cc(ccc1Cl)OCC(=O)Oc2ccc3c(c2)OC(=C([C@H]3c4ccc(cc4Cl)Cl)C#N)N C38655484
CCc1ccc(cc1)[C@@H]2c3ccc(cc3OC(=C2C#N)N)OC(=O)COc4ccc(c(c4)C)Cl C38677356
COc1ccc(cc1)/C=C/C(=O)Oc2ccc3c(c2)OC(=C([C@@H]3c4c(cccc4Cl)Cl)C#N)N C38679645
CC(C)(C)c1ccc(cc1)OCC(=O)Oc2ccc3c(c2)OC(=C([C@H]3c4c(cccc4Cl)F)C#N)N C38680513
CCOC(=O)N1C/C(=C\c2ccc(cc2)SC)/C3=C(C1)[C@H](C(=C(O3)N)C#N)c4ccc(cc4)SC C39326724
Cc1ccc(cc1)N2[C@H](C(=C(N2)c3ccccc3)C[C@@H]4C(=NN(C4=O)c5ccc(cc5)C)c6ccccc6)O C39443721
CCNC(=O)c1c2c(sc1NC(=O)/C(=C/c3ccc(o3)c4cc(ccc4Cl)Cl)/C#N)CCCC2 C39992760
CCOc1cccc(c1)[C@H]2c3c(n[nH]c3C(=O)N2Cc4ccccc4Cl)c5cc(c(cc5O)C)Cl C39914805
Cc1cc(c(cc1Cl)c2c3c([nH]n2)C(=O)N([C@H]3c4ccc(cc4)SC)Cc5ccc(cc5)OC)O C39914892
CCc1ccc(cc1)[C@H]2c3c(n[nH]c3C(=O)N2CCCOC(C)C)c4cc(c(cc4O)C)Cl C39914939
CC[C@@H](C)c1ccc(cc1)[C@@H](c2cccs2)NC(=O)CN3C(=O)[C@@]4(CCc5c4cccc5)NC3=O C45581450
CCc1cc(c(cc1OCc2ccc(cc2)F)O)c3c(c([nH]n3)C)c4ccc5c(c4)OCCCO5 C09191013
Cc1cc(cc(c1)NS(=O)(=O)c2ccc3c(c2)[C@H]4C=CC[C@H]4[C@H](N3)c5ccc(cc5OC)OC)C C58846667
Cc1cc2c(cc1C)oc(n2)c3ccc(c(c3)NC(=S)NC(=O)c4ccccc4Br)OC C22834468
c1ccc2c(c1)cc3ccccc3c2/C=N/Nc4[nH]nc(n4)SCC(=O)C5C6CC7CC(C6)CC5C7 C59310057
Cc1cc2c(cc1C)oc(n2)c3cccc(c3C)NC(=S)NC(=O)c4c(c(c(c(c4F)F)OC)F)F C59331520
Cc1ccc2c(c1)oc(n2)c3ccc(c(c3)NC(=S)NC(=O)c4ccc(c(c4)Br)OC)C C59438427
c1cc(ccc1c2ccc(o2)C(=O)NC(=S)Nc3ccc4c(c3)nc(o4)c5ccc(cc5)Cl)Cl C59719638
c1ccc(c(c1)c2nc3cc(ccc3o2)NC(=S)NC(=O)c4ccc(o4)c5ccc(cc5)Cl)Cl C59719643
C/C(=C(/C#N)\C(=O)COC(=O)c1c2ccccc2nc\3c1CCC/C3=C\c4ccc(c(c4)Cl)Cl)/N C25424539
COc1ccc(cc1OC)[C@@H]2CC3=C([C@@H](Nc4ccccc4N3)c5ccc(cc5)OC(F)(F)F)C(=O)C2 C04083641
c1cc(cc(c1)Cl)NS(=O)(=O)c2cccc3c2cccc3S(=O)(=O)Nc4cccc(c4)Cl C00841049
Cc1ccc(cc1NC(=S)NC(=O)c2ccc(c(c2)Cl)OC)c3nc4cc(cc(c4o3)C)C C02982798
CC(C)(C)c1ccc(cc1)/C=N/NC(=O)/C(=C/c2ccc(cc2)N(C)C)/NC(=O)c3ccccc3Cl C03143486
c1ccc(c(c1)C(F)(F)F)NC(=O)c2cccc(c2)NC3=C(C(=O)N(C3=O)C4CCCCC4)Cl C01954029
CCOC(=O)c1c2c(sc1NC(=S)NC(=O)c3ccc(o3)c4ccc(c(c4)Cl)Cl)CCC2 C08833194
CC(C)c1ccc2c(c1)nc(o2)c3ccc(c(c3)NC(=S)NC(=O)c4ccc(cc4Cl)Cl)OC C08835312
Cc1cccc(c1)CSc2nc3n(n2)[C@@H](C(=C(N3)C)C(=O)Nc4ccc(cc4C)C)c5ccc(cc5)F C09942485
Cc1cccc(c1)CSc2nc3n(n2)[C@H](C(=C(N3)C)C(=O)Nc4ccc(cc4C)C)c5ccccc5F C09942497
COc1cc(cc(c1OC)OC)[C@H]2CC3=C([C@@H](Nc4ccccc4N3)c5ccc(cc5)C(F)(F)F)C(=O)C2 C01437509
Cc1cc(c(c(c1C)S(=O)(=O)Nc2cc(ccc2Cl)S(=O)(=O)Nc3ccccc3Cl)C)C C12658167
CCN(CC)c1ccc(cc1)[C@@H]2c3c(=O)[nH]c(nc3NC4=C2C(=O)CCC4)SCc5ccccc5Cl C09781015
Cc1cccc(c1NS(=O)(=O)c2ccc3c(c2)[C@@H]4C=CC[C@@H]4[C@@H](N3)c5ccc(cc5)C(=O)OC)C C14186286
c1cc(oc1)C(=O)Nc2ccc(cc2)NC(=O)/C=C/c3ccc(o3)c4cc(cc(c4)Cl)Cl C14272990
Cc1cc2c(cc1NC(=S)NC(=O)c3ccc(cc3)c4ccccc4)nn(n2)c5cccc6c5cccc6 C14275896
CC1=C([C@H](C2=C(N1)C[C@@H](CC2=O)c3ccc(cc3)OC)c4cccc(c4)O)C(=O)OC5CCCC5 C00861496
Cc1ccc(cc1)[C@@H]2C3=C(C[C@H](CC3=O)c4ccc(c(c4)OC)OC)NC(=C2C(=O)Nc5ccccc5C)C C09598287
CC(C)OC(=O)c1ccc2c(c1)s/c(=N/C(=S)NC(=O)c3ccccc3Br)/[nH]2 C20411868
c1ccc(c(c1)c2nnc(n2N)SCC(=O)N(C3CCCCC3)C4CCCCC4)Br C20830352
CC(C)Oc1ccc(cc1)[C@@H]2CC3=C([C@H](Nc4ccccc4N3)c5cc(ccc5OC)OC)C(=O)C2 C20883150
CCOc1ccc(cc1OC)[C@H]2C3=C(C[C@H](CC3=O)c4ccc(cc4)OCC(C)C)Nc5ccccc5N2 C21222662
CC(C)(C)c1ccc(cc1)[C@@H]2C3=C(C[C@@H](CC3=O)c4cc(c(c(c4)OC)OC)OC)Nc5ccccc5N2 C21223865
CCc1ccc(cc1)[C@@H]2CC3=C([C@@H](Nc4ccccc4N3)c5cc(c(c(c5)OC)OC)OC)C(=O)C2 C21252528
Cc1ccc(cc1)C(=O)Oc2ccc(cc2OC)[C@H]3Nc4c(c5c(s4)C[C@H](CC5)C(C)(C)C)C(=O)N3 C17086033
Cc1cc(ccc1OC)C(=c\2cccc/c2=C/3\Nc4ccccc4[C@H](O3)NCc5ccccc5)N=O C17257013
c1ccc(c(c1)C(F)(F)F)NC(=O)Nc2ccccc2SCc3cc(=O)n4cc(ccc4n3)Cl C33026415
Cc1cccc(c1)CSc2nc3n(n2)[C@H](C(=C(N3)C)C(=O)Nc4ccccc4C)c5cccc(c5)Cl C33085550
CC(C)(C)NC(=O)[C@@H](c1c2ccccc2ccc1OC)N(c3ccccc3Cl)C(=O)c4ccccc4O C36543512
c1ccc(cc1)c2nc3cc(ccc3c(n2)NCCNS(=O)(=O)c4cccc(c4)C(F)(F)F)Cl C37382198
CC(C)(C)c1ccc(cc1)OCC(=O)Oc2ccc3c(c2)OC(=C([C@@H]3c4ccc(cc4)SC)C#N)N C38682486
c1cc2c(nnc(c2cc1)N/N=C/c3c(cc(cc3)Cl)Cl)N/N=C/c4c(cc(cc4)Cl)Cl C17418284
Cc1ccc(cc1)N2[C@@H](C(=C(N2)c3ccccc3)C[C@@H]4C(=NN(C4=O)c5ccc(cc5)C)c6ccccc6)O C39443720
Cc1cc(c2c(c1)occ2CC(=O)Nc3c4ccccc4oc3C(=O)Nc5cccc(c5)C(F)(F)F)C C39883692
Cc1cc(c(cc1Cl)c2c3c([nH]n2)C(=O)N([C@@H]3c4ccc(cc4)OCC=C)Cc5ccccc5Cl)O C39914793
CCCCOc1cccc(c1)[C@H]2c3c(n[nH]c3C(=O)N2Cc4ccc(cc4)C)c5c(cc(cc5O)C)C C38705626
Cc1ccccc1NC(=O)C2=C(Nc3nc(nn3[C@H]2c4ccccc4)SCc5ccccc5Cl)C C40902542
CCc1cccc(c1N2C(=O)[C@H]3[C@H]([NH2+][C@@]([C@@H]3C2=O)(c4ccccc4)C(=O)[O-])c5cccc6c5cccc6)CC C43221501
Cc1ccc(c(c1)C)NC(=O)C2=C(Nc3nc(nn3[C@H]2/C=C/c4ccccc4)SCc5ccccc5F)C C54643457
Cc1ccc(c(c1)C)NC(=O)C2=C(Nc3nc(nn3[C@H]2c4cccs4)SCc5ccccc5F)C C54643463
Cc1ccc(c(c1)C)NC(=O)C2=C(Nc3nc(nn3[C@H]2c4c(ccs4)C)SCc5ccccc5F)C C54643468
Cc1c(cccc1Cl)NS(=O)(=O)c2ccc3c(c2)[C@H]4C=CC[C@H]4[C@H](N3)c5ccc(cc5OC)OC C58847926
Cc1c(cccc1Cl)NS(=O)(=O)c2ccc3c(c2)[C@H]4C=CC[C@H]4[C@H](N3)c5cccc(c5OC)OC C58847943
Cc1ccc(cc1Cl)NS(=O)(=O)c2ccc3c(c2)[C@H]4C=CC[C@H]4[C@H](N3)c5ccc(cc5OC)OC C58848231
C/C(=N\NC(=O)CSc1ccccc1)/c2ccc3c(c2)[C@@H]4C=CC[C@@H]4[C@@H](N3)c5ccc(cc5)C(=O)OC C58916965
Cc1cc2c(cc1C)oc(n2)c3ccc(c(c3)NC(=S)NC(=O)c4cc(ccc4Cl)Cl)OC C22821850
Cc1cc2c(cc1C)oc(n2)c3ccc(cc3)NC(=S)NC(=O)c4cc(c(c(c4)Cl)OC)Cl C59438108
COc1ccc(cc1NC(=O)/C=C/c2ccc(o2)c3ccc(c(c3)Cl)F)c4ccc(o4)CO C20145445
COc1ccc(cc1c2ccc(o2)CO)NC(=O)/C=C/c3ccc(o3)c4cccc(c4)C(F)(F)F C20151092
CCCOC(=O)C1=C(NC2=C([C@@H]1c3cc(c(c(c3)Cl)O)OC)C(=O)C[C@@H](C2)c4ccccc4)C C02775844
CC(C)(C)c1cc(cc(c1O)C(C)(C)C)/C=N\NC(=O)[C@@H]2C=C(N=N2)c3ccc4ccccc4c3 C63409456
c1cc(cc(c1)Cl)NS(=O)(=O)c2ccc(cc2)c3ccc(cc3)S(=O)(=O)Nc4cccc(c4)Cl C00826741
CCC(CC)NC(=S)c1c(c2c3n1nc(n3CCCC2)CNc4ccc(cc4)C)c5ccc(cc5)Cl C03249351
CCCCNC(=O)/C(=C/c1ccc(o1)c2ccc(cc2)Br)/NC(=O)c3ccc(cc3)C C02319088
CC(C)(C)[C@H]1CCc2c(sc(c2C#N)NC(=S)NC(=O)c3cc4ccccc4cc3OC)C1 C08896406
COc1cc(ccc1NC(=O)c2ccccc2Cl)NC(=O)c3ccc(o3)c4ccc(c(c4)Cl)Cl C08900904
CC(C)c1ccc(cc1)/C=c/2\c(=O)n3c(=C([C@H](C(=C3N)C(=O)OC)c4ccc(cc4)C(C)C)C#N)s2 C02051429
Cc1ccc(cc1)c2cc(c3c(c(sc3n2)C(=O)c4ccccc4)N)c5ccc(c(c5)OC)OC C12250442
Cc1ccc(cc1)c2cc(c3c(c(sc3n2)C(=O)c4ccc(cc4)Cl)N)c5ccc(c(c5)OC)OC C12250445
Cc1c(c2ccccn2c1C(=O)c3ccc(cc3)F)/C=N/NC(=S)Nc4ccccc4C(F)(F)F C03281848
CCOC(CSc1nc(c2c3c(sc2n1)[C@@H](S[C@@H](C3)c4ccccc4)c5ccccc5)N)OCC C02222149
c1ccc(cc1)NS(=O)(=O)c2cc(c(c3c2cccc3)O)C(=O)N(c4ccccc4)c5ccccc5 C02505885
CCCSc1nc2c(nn1)-c3ccccc3N[C@@H](O2)c4cc(c(c(c4)C(C)(C)C)O)C(C)(C)C C02766123
c1ccc(c(c1)NC(=O)CSc2nc3ccc(cc3s2)/N=C/c4cc(cc(c4O)Cl)Cl)F C15162556
Cc1ccc(cc1S(=O)(=O)Nc2c(nc3ccccc3n2)Nc4ccccc4Cl)C(C)(C)C C15911118
Cc1ccc(cc1S(=O)(=O)Nc2c(nc3ccccc3n2)Nc4cccc(c4)Cl)C(C)(C)C C15911161
Cc1ccc(cc1)c2c(sc(n2)N/N=C/c3ccc(cc3Cl)Cl)NC(=O)Cc4ccccc4 C16753120
c1ccc(cc1)c2c(sc(n2)N/N=C/c3c(cccc3Cl)F)NC(=O)c4ccc(cc4)Cl C16806354
Cc1cc(cc(c1O)c2nc3cc(ccc3o2)C(C)C)NC(=O)C(C)(C)Oc4ccc(cc4)Br C19945401
CC[C@@H](C)c1ccc2c(c1)nc(o2)c3ccc(cc3)NC(=S)NC(=O)c4ccc(c(c4)Cl)Cl C20353245
CCOc1c(cccc1OC)[C@@H]2C3=C(C[C@H](CC3=O)c4ccc(cc4)C(C)(C)C)Nc5ccccc5N2 C21223845
CC(C)Oc1ccc(cc1OC)[C@H]2CC3=C([C@@H](Nc4ccccc4N3)c5ccc(cc5)c6ccccc6)C(=O)C2 C21226492
CCOc1cc(ccc1OC(C)C)[C@@H]2C3=C(C[C@H](CC3=O)c4ccc(cc4)C)Nc5ccccc5N2 C21228051
CCOc1ccc(cc1Cl)[C@H]2C3=C(C[C@H](CC3=O)c4ccc(c(c4)OC)OC(C)C)Nc5ccccc5N2 C21258901
COc1ccc(cc1NC(=O)/C=C/c2ccc(o2)c3ccc(cc3Cl)Cl)c4[nH]c5ccccc5n4 C21580632
Cc1ccc(cc1)c2c(sc(n2)N/N=C\c3ccc(cc3)C(C)(C)C)NC(=O)c4ccc(cc4)F C31829209
CC(C)c1ccc(cc1)C(=O)NC(=S)Nc2ccc3c(c2)nc(o3)c4cccc5c4cccc5Cl C32111943
CC[C@@H](C)c1ccc2c(c1)nc(o2)c3ccc(c(c3)NC(=S)NC(=O)c4cccc(c4)Cl)Cl C01846470
COc1cc2ccccc2cc1C(=O)NC(=S)Nc3cccc(c3)c4nc5c6ccccc6ccc5o4 C32127603
CCCCCNC(=O)c1cc(nc2c1c(n[nH]2)c3ccc(cc3)Br)c4ccc(cc4)C C33085745
CC(C)(C)[C@@H]1CCc2c(sc(c2C(=O)Nc3ccccc3OC)NC(=O)c4ccc(cc4)Cl)C1 C33683623
CCC(CC)[C@H](C(=O)NC(C)(C)CC(C)(C)C)N(c1cccc(c1)Cl)C(=O)c2ccc(cc2)O C36484711
CC(C)(C)CC(C)(C)NC(=O)[C@H](c1cccc(c1)O)N(c2ccccc2Cl)C(=O)c3ccccc3Cl C36549548
CCOc1c(cc(cc1Cl)C(=O)Oc2ccc3c(c2)OC(=C([C@@H]3c4ccc(cc4)F)C#N)N)Cl C38652884
CC(C)(C)c1ccc(cc1)/C=C/C(=O)Oc2ccc3c(c2)OC(=C([C@H]3c4cccc5c4cccc5)C#N)N C38657761
CCCCC1CCC(CC1)C(=O)Oc2ccc3c(c2)OC(=C([C@@H]3c4c(cccc4Cl)Cl)C#N)N C38700578
CCCCc1ccc(cc1)C[C@H]2C(=O)N/C(=N\N=C\c3c4ccccc4[nH]c3c5ccccc5)/S2 C40476133
CCCCCOc1cccc(c1)[C@H]2c3c(n[nH]c3C(=O)N2Cc4ccccc4Cl)c5c(cc(cc5O)C)C C38705724
C[C@@H]1c2c(sc(n2)Nc3c(cccc3Cl)Cl)C[C@@]4([C@H]1[C@@H]([C@H](CC4)[C@H](C)C(=O)N(C)CC=C)O)C C43549381
CCOC(=O)O[C@H]1CC[C@]2([C@@H]3CC[C@@]4([C@H]([C@@H]3C[C@H]([C@@]2(C1)O)O)CC[C@@H]4[C@H](C)CCCC(C)C)C)C C43765287
Cc1cccc(c1C)NC(=O)C2=C(Nc3nc(nn3[C@H]2c4c(ccs4)C)SCc5ccccc5)C C54643805
CCOc1ccc2c(c1)s/c(=N/C(=S)NC(=O)/C=C/c3ccc(o3)c4ccc(c(c4)Cl)C)/[nH]2 C22818501
Cc1ccc(cc1Cl)c2ccc(o2)/C=C/C(=O)NC(=S)Nc3ccc(cc3)N4CCCC[C@@H]4C C22752976
Cc1ccc(c(c1)NS(=O)(=O)c2ccc3c(c2)[C@H]4C=CC[C@H]4[C@H](N3)c5ccc(cc5)OC(C)C)C C58846398
COc1cccc(c1)[C@@H]2[C@@H]3CC=C[C@@H]3c4cc(ccc4N2)S(=O)(=O)Nc5ccc(cc5)c6ccccc6 C58846921
COc1ccc(cc1)[C@@H]2[C@@H]3CC=C[C@@H]3c4cc(ccc4N2)S(=O)(=O)Nc5ccc(cc5)c6ccccc6 C58846924
c1ccc2c(c1)ccc(c2/C=N/NC(=O)c3ccc(cc3)O)OC(=O)c4c(c5ccccc5s4)Cl C58871795
Cc1cc(cc(c1)C(=O)NC(=S)Nc2ccc(c(c2)c3nc4cc(ccc4o3)C(C)C)Cl)C C22714183
c1cc2ccc3ccc(c4c3c2c(c1)cc4)/C=N/Nc5[nH]nc(n5)SCc6cccc(c6)Br C59310248
C[C@@H]1CCc2c(sc(c2C#N)NC(=S)NC(=O)/C=C/c3ccc(o3)c4ccc(cc4Cl)Cl)C1 C59331658
Cc1ccc(n1c2ccc(cc2)C(=O)N/N=C/c3cc(c(c(c3)Br)O)CC=C)c4ccccc4 C59680156
C[C@@H](CCCO)Nc1cc[nH+]c2c1ccc(c2)Cl C06487127
C[C@@H](c1ccc2ccccc2c1O)[NH2+]CCc3ccccn3 C20827932
Cc1cc(c(c(c1)C)O[C@H](C[NH3+])c2ccccc2OC)C C32132191
CCCC[C@H](c1c(nc2n1cc(cc2)Cl)C(C)(C)C)[NH3+] C31912747
Cc1cc(c(c(c1)C)c2cc(cc(c2OC)OC)CC[NH3+])C C33427548
CC(C)(C)[C@H]1CC[C@H]([C@@H](C1)OC[C@@H]2CCCCO2)C[NH3+] C35236439
CCC[C@@H](C)[C@H](c1cc2c(cc1Cl)NC(=O)C2)[NH2+]C C35507216
CC[NH2+][C@H](Cc1[nH]ccn1)c2cccc3c2cccc3 C35570504
CCC[NH2+][C@H](c1ccc2c(c1)CC(=O)N2)c3ccc(s3)C C35582715
CCn1c2ccccc2c3c1ccc(c3)C[NH2+][C@@H](C)CO C36825926
C[C@H](c1ccccc1O)Nc2ccccc2C[NH+](C)C C37159769
C[C@@H]1C[C@H](CC(C1)(C)C)[NH2+][C@@H](CC(C)C)C(=O)NC C37161536
CC[C@@H](C)[NH2+]Cc1[nH]c(cn1)c2ccc(cc2)Cl C37618023
CC(C)[NH2+]CCc1[nH]c(cn1)c2ccc3ccccc3c2 C37619013
Cc1ccccc1N(CCC[NH3+])c2ccc(cn2)Cl C37673674
CC(=CCOc1c(cc(cc1Br)C[NH3+])OC)C C37711763
CCC[C@H]1CC[C@H]([C@@H](C1)Oc2ccc(cc2OC)C)[NH3+] C37743547
CCC[C@@H](C)N(C)c1c(c(cc([nH+]1)C)C)C(=S)N C40510364
CCC[C@H](C)N(C)c1c(c(cc([nH+]1)C)C)C(=S)N C40510365
C1C2CC3CC1CC(C2)(C3)[NH2+]CC(=O)NCC(F)(F)F C42299194
CC(C)CN(c1c2ccccc2[nH+]cc1C(=S)N)C3CC3 C42559730
C[C@@H]([C@@H](c1ccc(cc1)OC)Oc2ccc(cc2F)F)[NH3+] C42962578
CC[C@H]([C@H](c1cccs1)Oc2cccc(c2C#N)F)[NH3+] C43111683
CC[C@H]([C@@H](c1ccc(s1)Cl)Sc2ncccn2)[NH3+] C43257487
C[C@H]1CC[C@@H]([C@@H](C1)O[C@@H](c2ccccn2)[C@@H](C)[NH3+])C(C)C C43342794
C[C@@H]1CC[C@H]([C@@H](C1)O[C@@H](C[NH3+])c2ccncc2)C(C)C C43355653
CC[C@H]([C@@H](c1ccncc1)Oc2cc(cc(c2C)C)C)[NH3+] C43355910
C[C@H](CC(C)C)Oc1c(cc2c(n1)CCCC2)C[NH3+] C43409961
CCC/[NH+]=C(\N)/SCc1cc(cc2c1nccc2)Cl C48447827
CCC1CCC(CC1)[NH2+]C[C@@H](c2ccc(cc2)C#N)O C49120766
CC(C)c1cc(ccc1OC)[C@@H](C[NH2+]C(C)(C)C)O C49858007
Cc1cc(c(cc1C)OC)[C@@H](CC[NH2+]C(C)(C)C)O C49858095
Cc1ccc(s1)[C@@H](C)[NH2+]CCCc2cn[nH]c2C C50182374
CC[C@@H]([C@@H](c1c(ccs1)C)Sc2nccc(n2)C)[NH3+] C51331442
C[C@@H](CC(C)C)N(C)c1c(cc(cn1)Br)C[NH3+] C51398023
C[C@H](CC(C)C)Oc1c(cc(cn1)Br)C[NH3+] C51523934
CCN(Cc1c2ccccc2oc1C[NH3+])c3ccccc3 C52421039
C[C@@H]1CC[C@@H]([C@@H](C1)OC[C@@H]2CC[C@@H](O2)C[NH3+])C(C)C C52625473
Cc1c(cco1)CN(C)C[C@H]2C[C@@H](CC[C@@H]2[NH3+])C(C)C C54560468
CC[C@@H](Cc1cnn(c1)Cc2ccc(c(c2)Cl)Cl)[NH3+] C54741571
CCN(C1CCCCC1)C(=O)[C@H]2CCC[C@H](C2)CC[NH3+] C55145709
CC[C@@H](C)[NH2+]Cc1[nH]c(cn1)c2cc(c(cc2C)C)C C55265640
CC[C@H]1CN(c2cc(ccc2O1)C(C)(C)C)CCC[NH3+] C57765639
CCCCc1nc2cc(c(cc2n1[C@H](C)C[NH3+])Cl)Cl C57804907
CCCO[C@H]1CCCN(C1)C2(CCCCCCC2)C[NH3+] C42421315
CCC[NH2+][C@@H]1CCc2c1cccc2O[C@H]3CCC[C@@H]3O C62799962
CCC[C@@]1(CCC[NH2+]C1)C(=O)NC[C@@H]2CCCC[C@@H]2C C62860198
CCC[C@@]1(CCC[NH2+]C1)C(=O)NC[C@H]2CCCC[C@@H]2C C62860200
CCC[C@]1(CC[NH2+]C1)C(=O)NCC2CCC(CC2)C C63146276
C[C@@H](CCC(C)C)[NH2+][C@@H]1c2cc(ccc2NC1=O)Cl C21793534
CCC[NH2+][C@H](C)c1c(cccc1Sc2nccn2C)F C34666520
CC[NH2+][C@@H](c1ccc(s1)C)c2cc(cc(c2)OC)OC C35510289
C[C@H]1CCC[C@@H](C1)[NH2+]C[C@@H](CC(C)C)N2CCOCC2 C36858761
c1ccc2c(c1)CCN2CCC[NH2+]Cc3ccc(o3)Cl C37493038
CCCn1c2cccc(c2nc1CC[NH2+]C(C)(C)C)F C37600053
CCC1CCC(CC1)C[NH2+]Cc2cnn(c2)C(C)(C)C C37905287
CCC(C)(C)[C@@H]1CC[C@@H]([C@@H](C1)[NH+](CCO)C2CC2)C#N C42479318
Cc1ccc(c(c1)[C@@H](CN(C)c2ccccc2)[NH2+]C)OC C43811158
CCCN([C@@H]1COc2ccccc2[C@@H]1[NH2+]CC)C(C)C C43885184
CC[C@@H](C)CN(C)[C@@H]1COc2ccccc2[C@@H]1[NH2+]CC C43889739
CCC[NH2+][C@H](CN1CCOCC1(C)C)c2ccc(cc2)C C43917217
CC[NH2+][C@H]1c2ccccc2OC[C@H]1N(CC3CC3)C(C)C C43974914
CCC[NH2+][C@@H](C)c1ccc(cc1)Sc2ncc(cn2)C C48771706
CCC[NH2+][C@H](Cc1c(cccc1Cl)F)c2cnccn2 C49347289
CCC[NH2+][C@H](Cn1c2ccccc2cn1)c3ccccc3 C50524782
CCC[NH2+]Cc1ccc(nc1)N2CCC(CC2)C(C)(C)C C51398461
CCN(c1ccccc1)c2c(cccn2)C[NH2+]C(C)(C)C C51435839
Cc1ccc(cc1)N(C)C[C@@H]2CC[C@@H](O2)C[NH2+]C(C)(C)C C52509647
Cc1cc(oc1C[NH2+]C(C)C)CN(C)c2ccc(cc2)F C52540577
Cc1ccccc1N(C)Cc2ccoc2C[NH2+]C(C)(C)C C52542991
CC[NH2+]Cc1cc(c(o1)C)CN(C)c2ccc(cc2C)C C52544413
Cc1cc(cc(c1)N(C)C[C@H]2CC[C@@H](O2)C[NH2+]C3CC3)C C52544695
Cc1c(cc(o1)CO[C@H]2CCCC[C@@H]2C)C[NH2+]C(C)C C52620157
Cc1c(cc(o1)CO[C@H]2CCCC[C@H]2C)C[NH2+]C(C)C C52620164
Cc1c(cc(o1)CO[C@H]2CCCC[C@@H]2C)C[NH2+]C3CC3 C52620171
C[C@H]1CCCC[C@@H]1OC[C@@H]2CC[C@@H](O2)C[NH2+]C(C)(C)C C52621066
C[C@H]1C[C@H](CC(C1)(C)C)OCc2c(cco2)C[NH2+]C(C)C C52629246
CC[NH2+]Cc1cc(oc1C)CO[C@H]2C[C@H](CC(C2)(C)C)C C52629258
Cc1c(cc(o1)C[NH2+]C(C)(C)C)CO[C@H]2CCC[C@H](C2)C C52632166
Cc1ccc(c(c1)C)OCc2cc(oc2C)C[NH2+]C(C)C C52653207
CC[NH2+]Cc1nc(cs1)COc2c(ccc(c2C)C)C C52696800
CCC[C@H]1CC[C@H]([C@@H](C1)[NH+]2CCC[C@@H]2CCCO)C#N C52759624
Cc1cc(nc(n1)SCC[NH2+]CC2CCCCC2)C C53624000
CC[NH2+][C@H](Cc1c(c(c(cn1)C)OC)C)C2CCCC2 C53830228
CCC[NH2+][C@H]1CC[C@@H](C[C@@H]1CN2CCOC[C@@H]2C)CC C53866546
CC[NH2+]Cc1cc(oc1)COc2ccc(cc2Cl)C C54353092
CC[NH2+][C@H]1CC[C@H](C[C@@H]1N(C)C[C@@H]2CCCO2)C(C)C C54555400
CCCCN(c1nc2c(s1)[C@@H](CCC2)[NH2+]C)C3CC3 C54907246
CCCN(CC1CC1)c2nc3c(s2)[C@@H](CCC3)[NH2+]C C54907344
CC[NH2+]Cc1c(nc(s1)N(CC)c2ccccc2C)C C54995995
CCC[NH2+]Cc1c(nc(s1)N2CCC[C@@H](C2)CC)C C54997574
CCc1c(sc(n1)N2C[C@H]3CC[C@@H]2C3)C[NH2+]CC(C)C C55000162
Cc1ccc(c(c1)OC)[C@@H](C)NC[C@@H]2CC[NH+](C2)C3CC3 C37649414
CC[C@@H](c1cccs1)NCc2c(c(c(c[nH+]2)C)OC)C C49530823
C[C@@H]1CCCC[C@H]1OCc2c(cco2)C[NH2+]C(C)(C)C C52620100
CC[NH2+]Cc1ccoc1COc2ccc(cc2C)Cl C52677676
CC[NH2+]Cc1c(nc(s1)COc2cc(ccc2C)C)C C62214112
CCOc1ccccc1c2nc(c(s2)C[NH2+]C(C)C)C C62214319
CCCn1c2ccc(cc2nc1C[NH2+]CC(C)C)Cl C62742458
CCC[NH2+][C@@H](C)[C@H](c1c2ccsc2ncn1)C(C)C C63026990
Cc1ccc(cc1C)CCCNC(=O)Cc2ccc(c(c2)OC)OCC[NH3+] C02009579
c1cc(ccc1F)SC[C@H](C[NH2+]CCNc2nccc(n2)C(F)(F)F)O C04299443
CC[NH+](CC)C[C@H](C)CNC(=O)c1ccc2c(c1)NC(=O)[C@@H](N2)C(C)C C06919939
C[C@@H](CNCC[NH2+]Cc1c2ccccc2ccc1OCc3ccccc3F)O C19872068
C[C@@H](C[NH2+]CCNCc1cn(c2c1cccc2)Cc3ccc(cc3Cl)Cl)O C20477701
CCCC/[NH+]=C(\N)/SCC(=O)N(C)CC(=O)Nc1ccccc1Cl C29493433
CCNC(=O)NC[C@@H]1C=C([C@@H](C[C@H]1C(C)C)CC(=O)NCC[NH+](C)C)C C30880300
CCc1ccc(cc1)[C@@H](CNC(=O)CNC(=O)NCc2ccc(cc2)F)[NH+](C)C C32734252
CC(C)(C)NC(=O)COc1ccc(cc1OC)C[NH2+]C23C[C@H]4C[C@@H](C2)CC(C4)(C3)O C18114768
CCOc1ccc(cc1S(=O)(=O)NC[C@@H](CC(C)C)[NH3+])Br C36299025
C[C@H](c1cccc(c1)C(F)(F)F)[NH2+]CC(=O)Nc2ccccc2C(=O)NC3CC3 C07988722
c1cc(ccc1C23CC4CC(C2)CC(C4)C3)OC[C@H](C[NH+](CCO)CCO)O C04264132
CC[C@H](C)NC(=O)CC[NH2+][C@H](CC)c1cc(ccc1O)Br C38013760
CCONC[C@@H](c1ccc(cc1)c2ccccc2O)[NH+]3CCN[C@@H](C3)SC C39534025
CCCCCCN1[C@@H](NN=C1C2=c3ccccc3=[NH+]C2)SCC(=O)N C40049798
Cc1cc(ccc1NC(=O)NC[C@@H](C[NH+](C)C)[C@H](c2ccccc2)O)N3CCCC3 C43494843
CC(C)[C@H](CNC(=O)Nc1cc(ccc1F)NC(=O)C)[NH+](CC=C)CC=C C44076898
CCC[C@@H](C(=O)NCC[NH+]1CCCC1)n2c(c(cc2c3ccc(cc3)F)C(=O)N)C C44145297
CCOC(=O)c1c(c2c([nH]1)cc(cc2Cl)Cl)C[C@H](C(=O)OCC)[NH3+] C44342955
CC[NH+](CC)[C@H](CC(C)C)CNC(=O)NNC(=O)Cc1ccc(cc1)F C45538630
CC[NH+](CC)CCCNC(=O)NNC(=O)c1cc2c(s1)CC[C@@H](C2)C C45549965
C[C@@H](CCc1ccc(cc1)O)NC(=O)NC[C@H](c2cccs2)[NH+](C)C C45607251
CC[NH+](CC)Cc1ccccc1NC(=O)N[C@H](C)c2cccc(c2)NC(=O)C C45719627
CC[NH+](CC)[C@H](CNC(=O)NNC(=O)c1ccc(cc1)Cl)c2ccsc2 C46253518
CC[NH+](CC)[C@H](CNC(=O)NNC(=O)c1ccccc1Cl)c2ccsc2 C46253535
CCC[C@@H](C(=O)NC[C@@H](c1ccsc1)[NH+](C)C)NC(=O)NCc2ccc(cc2)F C46729371
CC(C)[C@H](CNC(=O)NCc1cccc(c1)C(=O)NC)[NH+](CC=C)CC=C C46905619
Cc1ccccc1C(=O)NNC(=O)NC[C@H](C(C)C)[NH+](CC=C)CC=C C46905822
CC[NH+](CC)CCNC(=O)c1cccc(c1)NC(=O)NCCc2cccs2 C47980352
COc1ccccc1NC(=O)CC[NH2+]Cc2c[nH]nc2c3ccc(cc3)F C55153272
CC(C)[C@@H](CNC(=O)N(C)Cc1cccc(c1)C(=O)N)[NH+](CC=C)CC=C C56871898
CC[NH+](CC)[C@H](CC(C)C)CNC(=O)Nc1ccc(c(c1)NC(=O)C)F C58889293
C[NH+](C)[C@@H](CNC(=O)Nc1ccc(cc1)C(=O)NCC=C)c2cccs2 C48149413
CC1CC[NH+](CC1)[C@H](CNC(=O)Nc2ccc(cc2)C(=O)NCC=C)C(C)C C48160231
C[C@@H]1CCC[C@](C1)(CNC(=O)CCCNC(=O)NC2CCCCC2)[NH+](C)C C59891291
c1cc(ccc1c2ccc(o2)CNC(=O)C[NH+](CC(=O)N)C3CCCC3)Cl C47274174
CCNC(=O)c1ccc(c(c1)NC(=O)NCCC[NH+](C)C2CCCCC2)C C61262963
CC[NH+](CC)CCNC(=O)c1ccc(cc1O)NC(=O)c2cc(cc(c2)F)F C63696735
CC[NH+](CC)Cc1ccc(cc1)CNC(=O)CNC(=O)NCC2CCCC2 C50553892
COc1ccc(cc1)c2c(c[nH]n2)C[NH2+]CCNC(=O)c3ccc(cc3)Cl C65979012
C[C@H](c1cccc(c1)N2CCCC2=O)NC(=O)NCCC[NH2+]C3CCCCC3 C65994846
CCCCNC(=O)NC(=O)[C@H](C)[NH2+]CC1(CCOCC1)c2ccc(cc2)F C66390335
C[C@H](CCc1ccccc1)NC(=O)NCc2cccc(c2)C(=O)NCC[NH+](C)C C67086010
C[C@@H](CCCC(C)C)NC(=O)NCc1cccc(c1)C(=O)NCC[NH+](C)C C67086617
Cc1cccc(c1)OC[C@@H](C[NH2+]Cc2c[nH]nc2c3ccc(cc3)Cl)O C67254182
CCC(CC)[C@@H](CNC(=O)NNC(=O)c1c(ccs1)C)[NH+]2CCCC2 C67388607
Cc1ccc(cc1)[C@H](CNC(=O)NCc2cccc(c2)C(=O)NC(C)C)[NH+](C)C C67411408
CCCC[NH+]1Cc2cccc(c2C1)NC(=O)C(=O)N[C@@H](C)Cc3ccc(cc3)O C67554600
CC[NH+](C)Cc1cccc(c1)CNC(=O)NC[C@@H](c2ccc3ccccc3c2)O C67637852
c1cc(c(cc1CNC(=O)NCCC[NH2+]C2CCCCC2)F)n3ccnc3 C67645654
CCOCCOc1cccc(c1)C(=O)NC(=S)NNC(=O)c2cccs2 C10276224
CC(C)[C@H](c1cccs1)NC(=O)COC(=O)c2ccccc2SCC(=O)N C11268496
CC(C)(C)c1ccc(cc1)SCC(=O)NNC(=S)NCCCOC C14339167
CC(C)CCNC(=S)NNC(=O)/C=C/c1ccc(c(c1)OC)OC C15533408
CCCNC(=S)NNC(=O)/C=C/c1ccc(c(c1)OCC)OCC C15559412
CC(C)(C)c1ccccc1OCC(=O)NNC(=S)NCCCOC C15666894
CCCCC[C@@H](C)NC(=O)c1cc(c(c(c1)Cl)OCC(=O)N)OC C29432462
COCc1ccc(cc1)CNC(=O)/C=C/c2ccc(c(c2)OC)OCC(=O)N C33190885
CCCCNc1nc(cs1)C(=O)NCCC(=O)NC[C@@H]2CCCO2 C35594098
CC[C@H](C)CC(=O)N1C[C@H](C2(C1)CC[NH2+]CC2)C(=O)NCCCCCC(=O)[O-] C39660182
CC(C)c1ccc(cc1)Nc2c(c(ncn2)N(CCOC)CCOC)N C40706050
CC(C)COC[C@H](CNC(=O)NC[C@H](c1ccc(cc1)F)N2CCOCC2)O C43144487
CCCCC[C@H](/C=C/[C@H]1[C@@H](C[C@@H]([C@@H]1C/C=C\CCCC(=O)N(C)C)O)O)O C43772183
CCCCCNC(=S)NNC(=O)[C@@H]1CC(=O)N(C1)c2cccc(c2)OC C44287480
CC(C)CCCCCCNS(=O)(=O)c1cccc(c1)S(=O)(=O)N C44790007
CC(C)COC[C@@H](CNC(=O)NCCc1cnn(c1)c2ccccc2)O C45413001
CC(C)COC[C@H](CNC(=O)NCCc1cnn(c1)c2ccccc2)O C45413002
C[C@H](c1ccc(cc1)F)NC(=O)CSc2nnc(n2CC(C)C)CCC(=O)N C17275148
CCOCCCNC(=S)NNC(=O)CN1c2ccccc2SCC1=O C46585612
CCOCCCNC(=S)NNC(=O)c1ccc(cc1)SC(F)F C46585984
CCOCCCNC(=S)NNC(=O)/C=C/c1c(cccc1Cl)Cl C46586188
CCCCCCN(CCO)C(=O)Nc1cc(ccc1OC)NC(=O)C C47389207
CCCCCC[C@@H](C)NC(=O)C(=O)Nc1ccc(c(c1)OC)NC(=O)C C48662076
CCCCCCN(CCO)C(=O)C(=O)Nc1ccc(c(c1)C(=O)NC)F C50171578
CCS(=O)(=O)NCCCNC(=O)Nc1ccccc1SCC(F)(F)F C51587618
[truncated: 170,374 more chars]
