# Supplementary material for: PyRMD Studio: A Unified Suite for Next-Generation, AI-Powered Virtual Screening
Source: J Chem Inf Model. 2026 May 19;66(11):6197–203. doi: 10.1021/acs.jcim.6c00648 (PMC13250901; doi:10.1021/acs.jcim.6c00648)
Supplement: Supplementary file 2 [file ci6c00648_si_002.zip › decoys/m1rec_decoys.dat]

# PUBCHEM_COMPOUND_CID	ID	SMILES
2249	MUV_859_D_1	CC(C)NCC(O)COc1ccc(CC(N)=O)cc1
2284	MUV_859_D_2	NCC(CC(=O)O)c1ccc(Cl)cc1
2435	MUV_859_D_3	Brc1c(NC2=NCCN2)ccc2nccnc21
2471	MUV_859_D_4	CCCCNc1cc(C(=O)O)cc(S(N)(=O)=O)c1Oc1ccccc1
3019	MUV_859_D_5	CC1=NS(=O)(=O)c2cc(Cl)ccc2N1
3334	MUV_859_D_6	COC(=O)Nc1nc2ccc(Sc3ccccc3)cc2[nH]1
3371	MUV_859_D_7	O=C(O)c1ccccc1Nc1cccc(C(F)(F)F)c1
3488	MUV_859_D_8	COc1ccc(Cl)cc1C(=O)NCCc1ccc(S(=O)(=O)NC(=O)NC2CCCCC2)cc1
3559	MUV_859_D_9	O=C(CCCN1CCC(O)(c2ccc(Cl)cc2)CC1)c1ccc(F)cc1
3702	MUV_859_D_10	CC1Cc2ccccc2N1NC(=O)c1ccc(Cl)c(S(N)(=O)=O)c1
3715	MUV_859_D_11	COc1ccc2c(c1)c(CC(=O)O)c(C)n2C(=O)c1ccc(Cl)cc1
3883	MUV_859_D_12	Cc1c(OCC(F)(F)F)ccnc1CS(=O)c1nc2ccccc2[nH]1
3899	MUV_859_D_13	Cc1oncc1C(=O)Nc1ccc(C(F)(F)F)cc1
3969	MUV_859_D_14	CCCc1c(OCCCCc2nn[nH]n2)ccc(C(C)=O)c1O
4235	MUV_859_D_15	O=C(NCCN1CCOCC1)c1ccc(Cl)cc1
4342	MUV_859_D_16	CCN(CC)CCNC(=O)c1ccc(NC(C)=O)cc1
4488	MUV_859_D_17	O=C(O)c1cccnc1Nc1cccc(C(F)(F)F)c1
4615	MUV_859_D_18	O=c1[nH]c2ccccc2n1CCCN1CCN(C(c2ccccc2)c2ccccc2)CC1
4649	MUV_859_D_19	Nc1ccc(C(=O)O)c(O)c1
4764	MUV_859_D_20	O=C1OC(c2ccc(O)cc2)(c2ccc(O)cc2)c2ccccc21
4917	MUV_859_D_21	CN1CCN(CCCN2c3ccccc3Sc3ccc(Cl)cc32)CC1
5070	MUV_859_D_22	Nc1nc2ccc(OC(F)(F)F)cc2s1
5155	MUV_859_D_23	Cc1cn(C2C=CC(CO)O2)c(=O)[nH]c1=O
5430	MUV_859_D_24	c1nc(-c2nc3ccccc3[nH]2)cs1
5753	MUV_859_D_25	CC12CC(O)C3C(CCC4=CC(=O)CCC43C)C1CCC2C(=O)CO
5754	MUV_859_D_26	CC12CC(O)C3C(CCC4=CC(=O)CCC43C)C1CCC2(O)C(=O)CO
6084	MUV_859_D_27	Cl.COc1ccc(Cc2nccc3cc(OC)c(OC)cc32)cc1OC
6088	MUV_859_D_28	CNCCc1c[nH]c2ccccc12
6100	MUV_859_D_29	CC[N+](C)(C)Cc1ccccc1Br.Cc1ccc(S(=O)(=O)[O-])cc1
6872	MUV_859_D_30	O=C(Nc1ccccc1)c1ccccc1O
7153	MUV_859_D_31	Cc1cc(Cl)ccc1OC(C)C(=O)O
7204	MUV_859_D_32	Cc1cc(Cl)ccc1OCC(=O)O
8570	MUV_859_D_33	COc1ccc(C(=O)c2ccc(OC)cc2O)c(O)c1
10145	MUV_859_D_34	COc1cc2c(cc1OC)-c1c(OC)c(OC)cc3c1C(C2)N(C)CC3
10168	MUV_859_D_35	O=C(O)c1cc(O)c2c(c1)C(=O)c1cccc(O)c1C2=O
10607	MUV_859_D_36	COc1cc(C2c3cc4c(cc3C(O)C3COC(=O)C32)OCO4)cc(OC)c1OC
11257	MUV_859_D_37	CC(=O)Nc1ccc(S(=O)(=O)c2ccc(N)cc2)cc1
12492	MUV_859_D_38	CC1CCCC(C)N1NC(=O)c1ccc(Cl)c(S(N)(=O)=O)c1
17709	MUV_859_D_39	O=CNc1ccccc1Oc1ccccc1
22881	MUV_859_D_40	[Na+].Cc1ccc(Cl)c(Nc2ccccc2C(=O)[O-])c1Cl
25712	MUV_859_D_41	NC(=O)Nc1cccc(C(F)(F)F)c1
31898	MUV_859_D_42	CN(C)S(=O)(=O)Nc1ccc(Oc2ccccc2)cc1
33925	MUV_859_D_43	CCC1(c2ccccc2)C(=O)N(COC)C(=O)N(COC)C1=O
34611	MUV_859_D_44	CN(C)Cc1c2c(C(=O)c3ccccc3)coc2ccc1O
34623	MUV_859_D_45	CN(C)Cc1c2c(ccc1O)occ2C(O)c1ccccc1
38280	MUV_859_D_46	CCCOC(=O)c1cc2ccccc2oc1=O
39042	MUV_859_D_47	CC(C)(Oc1ccc(CCNC(=O)c2ccc(Cl)cc2)cc1)C(=O)O
41022	MUV_859_D_48	CC(=O)O.O=C(NCC1CCCCN1)c1cc(OCC(F)(F)F)ccc1OCC(F)(F)F
41368	MUV_859_D_49	CC(C)(C)C(O)C(Oc1ccc(Cl)cc1)n1cncn1
43380	MUV_859_D_50	COc1cc(C(=O)Nc2ccc(N(C)C)cc2)cc(OC)c1OC
46372	MUV_859_D_51	Cc1cc2sc(N)nc2c(C)c1
50496	MUV_859_D_52	Nc1c(=O)oc2ccccc2c1N1CCN(c2ccccc2)CC1
54739	MUV_859_D_53	CC(C)C1(C)N=C(c2nc3ccccc3cc2C(=O)O)NC1=O
57381	MUV_859_D_54	CC(C)CCOc1ccc(C2(C)NC(=O)N(CN3CCOCC3)C2=O)cc1
62857	MUV_859_D_55	Cl.CNCCC(Oc1ccc(C(F)(F)F)cc1)c1ccccc1
63204	MUV_859_D_56	O=c1nc(-c2ccccc2)c2cc(Cl)ccc2[nH]1
63994	MUV_859_D_57	O=C1CCCN1CC(CN1CCOCC1)Sc1nc2ccccc2c(=O)n1-c1ccccc1
64714	MUV_859_D_58	[Na+].Cc1onc(-c2ccccc2)c1C(=O)NC1C(=O)N2C1SC(C)(C)C2C(=O)[O-]
64952	MUV_859_D_59	CC(=O)Nc1ccc(S(=O)(=O)Nc2ncccn2)cc1
65335	MUV_859_D_60	Cl.Clc1ccccc1CN1CCc2sccc2C1
66070	MUV_859_D_61	Cl.Cc1cccc(C)c1NC(=O)C1CCCCN1C
66259	MUV_859_D_62	Cl.Cc1cc(C(C)(C)C)c(O)c(C)c1CC1=NCCN1
66440	MUV_859_D_63	CC12CCC3c4ccc(O)cc4CCC3C1CCC2OC(=O)CCC(=O)O
68551	MUV_859_D_64	Cl.CN1CCN2c3ccccc3Cc3ccccc3C2C1
71612	MUV_859_D_65	Cl.OCCOCCN1CCN(C(c2ccccc2)c2ccc(Cl)cc2)CC1
73239	MUV_859_D_66	CCOC(=O)c1sc(N)nc1-c1ccccc1
73829	MUV_859_D_67	CCCC(c1c(C)n(C)n(-c2ccccc2)c1=O)c1c(C)n(C)n(-c2ccccc2)c1=O
74480	MUV_859_D_68	NC(=O)C1(N2CCCCC2)CCN(Cc2ccccc2)CC1
75128	MUV_859_D_69	CC(C)(C#N)Nc1ccccc1
75680	MUV_859_D_70	Cc1cc(=O)[nH]c2cc(Cl)ccc12
78416	MUV_859_D_71	Cc1ccc(NCCNc2ccc(C)cc2)cc1
79256	MUV_859_D_72	N#Cc1cnn(-c2ccccc2)c1N
80727	MUV_859_D_73	COc1cc(N)c(Cl)cc1NC(=O)c1ccccc1
81146	MUV_859_D_74	O=C(O)c1cc2cc(OCc3ccccc3)ccc2[nH]1
81857	MUV_859_D_75	O=C(c1cccc(C(=O)N2CCCCCC2=O)c1)N1CCCCCC1=O
86654	MUV_859_D_76	Nc1ccc(Cl)cc1C(=NO)c1ccccc1
88044	MUV_859_D_77	CC(=O)Nc1cccc(Cl)c1C(=O)O
88916	MUV_859_D_78	Cc1nc(C)c(C(=O)Nc2ccccc2)s1
89966	MUV_859_D_79	Nc1nsc2ccccc12
90261	MUV_859_D_80	O=c1cc[nH]c2c1cccc2C(F)(F)F
92827	MUV_859_D_81	CC(=O)C1(O)CCC2C3CCC4=CC(=O)CCC4(C)C3C(O)CC21C
93911	MUV_859_D_82	OC1(c2ccc(Br)cc2)CCNCC1
94777	MUV_859_D_83	CCOc1ccc(NC(=O)c2ccccc2O)cc1
95997	MUV_859_D_84	COc1cc(OC)cc(C(C)=O)c1
96606	MUV_859_D_85	CCCSc1nc2c(c(=O)[nH]c(=O)n2C)n1C
96863	MUV_859_D_86	OCC12COC(c3ccccc3)N1C(c1ccccc1)OC2
97023	MUV_859_D_87	c1ccc(-c2nc3ccccc3nc2-c2ccccn2)nc1
98319	MUV_859_D_88	CC1(C)C(C(=O)Nc2ccccc2)CCC1(C)C(=O)O
98456	MUV_859_D_89	CCC(=O)c1ccc(OCC(O)CN2CCOCC2)cc1
98771	MUV_859_D_90	CNC(=O)Nc1cccc(C(F)(F)F)c1
98791	MUV_859_D_91	COc1ccc(Cl)cc1NC(=O)CC(C)=O
99051	MUV_859_D_92	O=C(CC1(O)C(=O)Nc2ccccc21)c1ccccc1
100195	MUV_859_D_93	CCC1SC2=NCCN2C1(O)c1ccc(Cl)cc1
100641	MUV_859_D_94	Nc1ccc2c(c1)oc(=O)cc2C(F)(F)F
107952	MUV_859_D_95	Cl.CC(C)NCC(O)COc1ccc(CCOCC2CC2)cc1
108661	MUV_859_D_96	Nc1ccc(N2CCOCC2)c(Cl)c1
114244	MUV_859_D_97	Cl.CN(C)CCOC(=O)CCc1ccccc1
114250	MUV_859_D_98	CCOc1ccc(C(=O)CCN2CCCCC2)cc1
118853	MUV_859_D_99	O=C(Nc1ccc(Cl)cc1)N1CCCC1
119304	MUV_859_D_100	O=C(O)CCCCCCC1C(=O)NC(=O)N1CCC(O)C1CCCCC1
121216	MUV_859_D_101	CCN(CC)CCNC(=O)c1ccccc1N
123504	MUV_859_D_102	O=C(c1ccc(O)cc1)c1ccc(Cl)cc1
126623	MUV_859_D_103	Cl.CN(C)CCCN1C(=O)CSC1c1ccccc1
128847	MUV_859_D_104	COc1ccc(C(=O)NCC(=O)O)cc1
138324	MUV_859_D_105	COc1cc(Br)c(CC(=O)O)cc1OC
151393	MUV_859_D_106	O=C(O)c1ccc(NCc2cccnc2)cc1
151506	MUV_859_D_107	CS(=O)(=O)Nc1cccc2cccnc21
178054	MUV_859_D_108	O=C(Nc1nccs1)Nc1cccc(Cl)c1
179503	MUV_859_D_109	COc1ccc2c(C)c(Cl)c(=O)oc2c1
200370	MUV_859_D_110	Cl.CN(C)CCC(=O)c1ccc(Cl)cc1
200753	MUV_859_D_111	COc1ccc(NC(=O)N2CCCCC2)cc1
204319	MUV_859_D_112	Cl.c1ccc2c(c1)c1c3n2CCNC3CCC1
206388	MUV_859_D_113	CCN1C=CC(=C2C(=O)c3ccccc3C2=O)C=C1
213226	MUV_859_D_114	CSc1nnc(-c2ccccc2)n1C
219352	MUV_859_D_115	O=C(O)CCC(NC(=O)OCc1ccccc1)C(=O)O
219770	MUV_859_D_116	Clc1ccc(-n2ncc3c2ncnc3NCc2ccco2)cc1
219776	MUV_859_D_117	Clc1ccc(Nc2ncnc3c2cnn3-c2ccccc2)cc1
222786	MUV_859_D_118	CC12CC(=O)C3C(CCC4=CC(=O)CCC43C)C1CCC2(O)C(=O)CO
223566	MUV_859_D_119	Cn1c(OCc2ccccc2)nc2c1c(=O)n(C)c(=O)n2C
224199	MUV_859_D_120	O=S(=O)(Nc1ccccn1)c1ccc(Cl)cc1
225102	MUV_859_D_121	O=C(O)CSc1nc2ccc(Cl)cc2[nH]1
227278	MUV_859_D_122	CCC(C(=O)c1ccc(O)cc1)c1ccccc1
227519	MUV_859_D_123	O=c1ncnc2n(Cc3ccccc3)[nH]cc1-2
228244	MUV_859_D_124	CCC(CC)C(=O)NCCNC(=O)C(CC)CC
228532	MUV_859_D_125	CC(=O)Nc1ccc(C(=O)c2ccccc2)cc1
232341	MUV_859_D_126	O=C(Nc1cccc(Cl)c1)OCc1ccccn1
232613	MUV_859_D_127	COc1cccc(OC)c1OCCCN1CCOCC1
232919	MUV_859_D_128	CCOC(=O)c1cc2cc(C)ccc2[nH]1
233815	MUV_859_D_129	O=C1NC(=O)C2(CCc3ccccc32)N1
234937	MUV_859_D_130	O=C(O)CC1Sc2ccccc2NC1=O
239750	MUV_859_D_131	Nc1ccccc1OCCOCCOc1ccccc1N
249759	MUV_859_D_132	O=C1c2ccccc2C(=O)N1CCCOc1ccccc1
251293	MUV_859_D_133	CC(C)CCOc1ccc(C(=O)O)cc1
251641	MUV_859_D_134	CCOC(=O)c1cnc(SCc2ccccc2)nc1N
254792	MUV_859_D_135	O=c1cc(-c2ccco2)oc2ccc(Cl)cc12
254793	MUV_859_D_136	CC(=O)c1cc(Cl)ccc1OC(=O)c1ccco1
257476	MUV_859_D_137	O=C(O)c1cccc(S(=O)(=O)N2CCOCC2)c1
259483	MUV_859_D_138	O=C(c1ccccc1)N1CCN(c2ccc(Cl)cc2)CC1
265711	MUV_859_D_139	Cc1ccc(-c2oc3ccccc3c(=O)c2O)cc1
267156	MUV_859_D_140	CCOC(=O)C(C(=O)OCC)C(CC(=O)C1CC1)c1ccccc1
269224	MUV_859_D_141	CC(=O)NCCc1ccc(S(=O)(=O)Nc2cccnc2)cc1
273362	MUV_859_D_142	O=C(O)C(Cc1ccccc1)NC(=O)c1ccccc1
279866	MUV_859_D_143	O=C(Nc1ccccc1Cl)c1cnccn1
279869	MUV_859_D_144	O=C(Nc1ccc(Br)cc1)c1cnccn1
282654	MUV_859_D_145	O=C(O)c1ccccc1C(=O)c1cccs1
289051	MUV_859_D_146	CC1(c2ccco2)NC(=O)NC1=O
291812	MUV_859_D_147	CCOC(=O)c1sc(NC(C)=O)c(C(=O)OCC)c1C
293372	MUV_859_D_148	O=C(Nc1ccccc1C(=O)NC1CCCC1)NC1CCCC1
294891	MUV_859_D_149	O=C(O)C(Cc1c[nH]c2ccccc12)NC(=O)c1ccccc1
294983	MUV_859_D_150	O=C(O)C1CCCCC1C(=O)Nc1ccc(Cl)cc1
296188	MUV_859_D_151	COC(=O)C1=C(C)NC(=O)NC1c1ccccc1
299857	MUV_859_D_152	COC(=O)C1=CNC=C(C(=O)OC)C1c1ccccc1Cl
300570	MUV_859_D_153	O=C1NC(c2ccccc2Cl)Nc2ccccc21
303223	MUV_859_D_154	COc1ccc(NC(=O)Nc2ccccc2C)c(OC)c1
304273	MUV_859_D_155	O=C(O)CC(NC(=O)OCc1ccccc1)c1ccccc1
304798	MUV_859_D_156	O=C1Nc2ccc(Br)cc2C1(O)C1CCCCCC1=O
306655	MUV_859_D_157	CN(C(=O)c1ccccc1Cl)C1CCCCC1
306753	MUV_859_D_158	CN1CCN(C(=O)C2CCCCC2C(=O)O)CC1
307028	MUV_859_D_159	O=C(Nc1nccs1)NC1CCCCC1
307336	MUV_859_D_160	Cc1ccc(CNC(=O)C2CCCCC2C(=O)O)cc1
310128	MUV_859_D_161	COc1ccccc1NS(=O)(=O)c1ccc(Cl)cc1
310139	MUV_859_D_162	COc1ccc(Cl)cc1NC(=O)c1ccco1
314325	MUV_859_D_163	O=C(O)CSC1=NCCN1
315017	MUV_859_D_164	O=S(=O)(c1ccccc1)n1ccc2ccccc21
315735	MUV_859_D_165	CC(C(N)=O)N1C(=O)C2C3C=CC(C3)C2C1=O
327470	MUV_859_D_166	CCOC(=O)c1ccc(NC(=O)N2CC(C)OC(C)C2)cc1
329167	MUV_859_D_167	COc1nc(Nc2cccc(C(F)(F)F)c2)nc(OC)n1
332934	MUV_859_D_168	CCOC(=O)C1=C(C)NC(=O)NC1c1ccc(N(C)C)cc1
333984	MUV_859_D_169	Cc1cc(=O)[nH]c2c(C)c(N)ccc12
334134	MUV_859_D_170	CC(NC(=O)C(c1ccccc1)c1ccccc1)C(=O)O
334460	MUV_859_D_171	CCOC(=O)c1sc2nc(C)cc(C)c2c1N
338970	MUV_859_D_172	CC(=O)c1c(=O)cc(C)n(Cc2ccccc2)c1O
340151	MUV_859_D_173	O=C1CCCC2=C1C(c1ccccc1)C1=C(CCCC1=O)O2
342796	MUV_859_D_174	O=C1c2ccccc2C(=O)N1CC(O)COCc1ccccc1
342996	MUV_859_D_175	O=C(NCc1nc2ncc(Br)cc2[nH]1)c1ccccc1
343283	MUV_859_D_176	O=c1c2c([nH]n1-c1ccccc1)[nH]c(-c1ccccc1)cc2=O
345677	MUV_859_D_177	Nc1ccc(-c2nc3ccccc3[nH]2)cc1
345843	MUV_859_D_178	COc1ccc(N2C(=O)CCC2=O)cc1
350697	MUV_859_D_179	O=C(O)C1CCCCC1C(=O)Nc1ccccn1
351111	MUV_859_D_180	CC(=O)NC1(C2CCCCC2=O)CCCCC1
368305	MUV_859_D_181	COc1ccc2c(c1)NC1(O)c3ccccc3C(=O)C21O
379927	MUV_859_D_182	COCCOCCOCCC(=O)NC1CC2CCC1(C)C2(C)C
380199	MUV_859_D_183	COc1ccc2nc(N=CN(C)C)sc2c1
383674	MUV_859_D_184	CCOC(=O)C(NC(=O)CC)(Nc1cc(C)on1)C(F)(F)F
383676	MUV_859_D_185	CCOC(=O)C(NC(=O)CC)(Nc1ccccc1OC)C(F)(F)F
383681	MUV_859_D_186	CCOC(=O)C(NC(C)=O)(Nc1ccc(F)cc1)C(F)(F)F
389118	MUV_859_D_187	CC1(C)CN=C(Nc2ccc(F)c(F)c2)S1
389129	MUV_859_D_188	CCOC(=O)C(NC(=O)c1ccccc1)(N1CCOCC1)C(F)(F)F
389130	MUV_859_D_189	CCOC(=O)C(NC(=O)c1ccccc1)(Nc1cc(C)on1)C(F)(F)F
389249	MUV_859_D_190	COc1ccc2oc(=N)c(C(=O)Nc3ccccc3)cc2c1
391239	MUV_859_D_191	CCOC(=O)c1c(NC(=O)c2cccs2)sc2c1CCC2
396879	MUV_859_D_192	O=c1cc(N2CCCC2)[nH]c(=O)n1-c1ccc(Cl)cc1
399097	MUV_859_D_193	Cc1nnc2c(-c3ccccc3)nc3ccccc3n12
399108	MUV_859_D_194	Nc1nnc(-c2cc3ccccc3oc2=O)s1
401437	MUV_859_D_195	CCOC(=O)NC(Nc1nnc(C)s1)(C(=O)OCC)C(F)(F)F
403034	MUV_859_D_196	Cl.CCOC(=O)c1c(C)n(CCN2CCN(C)CC2)c2ccc(OC)cc21
404503	MUV_859_D_197	CCOC(=O)Nc1ccc(S(=O)(=O)Nn2cnnc2)cc1
423953	MUV_859_D_198	CCN(CC)CCOc1ccc(Br)cc1
426788	MUV_859_D_199	Cc1onc(-c2ccccc2Cl)c1C(=O)NCC(=O)O
433486	MUV_859_D_200	O=S1(=O)N=C(N2CCOCC2)c2ccccc21
438865	MUV_859_D_201	Cc1ccc2c(c1)NC(C)=CC(C)=N2
455107	MUV_859_D_202	O=C1c2ccccc2C2(c3ccccc3)NCCN12
468656	MUV_859_D_203	Cc1ccc(C)n1NC(=O)c1cccs1
472980	MUV_859_D_204	Cc1cccc(CSc2ncnc3nc[nH]c32)c1
483833	MUV_859_D_205	COc1ccccc1C(=O)Nc1cc(Cl)ccc1O
497976	MUV_859_D_206	ON=C(c1cc2ccccc2o1)c1ccc(Cl)cc1
506600	MUV_859_D_207	c1csc(-c2nc3ccccc3[nH]2)c1
531836	MUV_859_D_208	COc1cccc(C(=O)NCC2CCCO2)c1
531994	MUV_859_D_209	O=C(NCC1CCCO1)c1cccc(Br)c1
532088	MUV_859_D_210	COCC(=O)Nc1cccc2ccccc21
532095	MUV_859_D_211	CC(C)=CC(=O)Nc1ccc(Br)cc1
534843	MUV_859_D_212	ON1C2CCCCC2N(O)C1c1c(F)c(F)c(F)c(F)c1F
536700	MUV_859_D_213	CC(=O)N1CN2CN(C(C)=O)CC(C(=O)c3ccc(Br)cc3)(C2)C1
539696	MUV_859_D_214	CCCC1CC(C)(C(=O)Cn2[nH]c(=O)ccc2=O)OC1=O
540218	MUV_859_D_215	CCOC(=O)C(NC(C)=O)(N1CCOCC1)C(F)(F)F
540501	MUV_859_D_216	CC(=O)C1C(c2ccco2)c2c(C)onc2CC1(C)O
541138	MUV_859_D_217	COC(=O)C1CCN(C(=O)c2c(C)onc2-c2ccccc2Cl)CC1
541175	MUV_859_D_218	CCOc1ccc2nc(NC(NC(C)=O)(C(=O)OC)C(F)(F)F)sc2c1
542857	MUV_859_D_219	CCS(=O)(=O)Nc1ccc(Cc2ccncc2)cc1
544174	MUV_859_D_220	COC(=O)C1C(=O)C=C(N2CCOCC2)CC1(C)C
544948	MUV_859_D_221	CC(=O)C1=C(O)C(=O)N(C2CCCCC2)C1c1ccccc1
545033	MUV_859_D_222	COC(=O)C(F)(Sc1c(C)n(C)n(-c2ccccc2)c1=O)C(F)(F)F
547407	MUV_859_D_223	CN1CC2(C(=O)c3ccccc3)CN(C)CC(C(=O)c3ccccc3)(C1)C2
548071	MUV_859_D_224	COc1ccc(C2CC(O)(C(C)(C)O)NO2)cc1
548802	MUV_859_D_225	O=C1C2C3C=CC(C3)C2C(=O)N1CCCO
548915	MUV_859_D_226	OCC1(C2=NOC(O)(C(F)(F)F)C2)CCCCC1
549228	MUV_859_D_227	Cn1c(Br)nc2c1C(=O)N(C)CC(=O)N2C
549453	MUV_859_D_228	CC1(C)CC(=O)C=C(Nc2ccc(F)cc2F)C1
550273	MUV_859_D_229	CSc1nc(=O)c(-c2ccccc2)n[nH]1
550729	MUV_859_D_230	Cc1ccc(C)c(C2(O)CC(C)N(C)CC2C)c1
550926	MUV_859_D_231	COc1cc2c(cc1Br)oc(C)c2C(=O)N1CCN(C)CC1
551021	MUV_859_D_232	Cc1ccc(C)c(NC(=O)C2CCCN2C(=O)OC(C)(C)C)c1
551361	MUV_859_D_233	O=C(NCC1CCCO1)c1ccc(C(=O)NCC2CCCO2)cc1
551685	MUV_859_D_234	CC(C)=CCC12CN3CC(CN(C1)CC3)C2=O
551783	MUV_859_D_235	CC12CN3CC(CN(C1)CC3)C2(O)CN1CCOCC1
554208	MUV_859_D_236	Nc1nnc(-c2ccc(F)cc2)s1
554211	MUV_859_D_237	Nc1nnc(-c2ccccc2Cl)s1
555537	MUV_859_D_238	O=C(CSc1nc2ccccc2o1)NCCOc1ccccc1
555760	MUV_859_D_239	O=C(NCCc1ccccc1F)C1CCCN1S(=O)(=O)c1ccccc1
555825	MUV_859_D_240	O=C1CCN(S(=O)(=O)c2ccccc2)C2CCCCC12
558416	MUV_859_D_241	COC(=O)c1ccc(NC(=O)CN2CCCC2)cc1
558422	MUV_859_D_242	COC(=O)c1oc2ccccc2c1NC(=O)CN1CCCC1
559346	MUV_859_D_243	CCCc1ccccc1OCCNC(C)=O
559644	MUV_859_D_244	CCN(CC)CCNC(=O)c1c(C)oc2cc(Br)c(OC)cc21
561109	MUV_859_D_245	O=C(NCc1ccccc1)C1CC(=O)OC12CCCC2
561453	MUV_859_D_246	Nc1ncnc2nc(SCc3ccccc3)[nH]c21
562542	MUV_859_D_247	N#CC1(c2ccccc2)CCC(=NO)CC1
562945	MUV_859_D_248	CCCCc1ccc(S(=O)(=O)Nc2cc(C)on2)cc1
563092	MUV_859_D_249	O=C(NC1CCCCC1)C1CC(O)CN1C(=O)OCc1ccccc1
563446	MUV_859_D_250	c1ccc(CNc2nc3ccccc3[nH]2)cc1
563808	MUV_859_D_251	CCCc1c(O)nc(SCc2ccccc2)[nH]c1=O
564229	MUV_859_D_252	Cn1c2nc(Cl)n(Cc3ccncc3)c2c(=O)n(C)c1=O
564290	MUV_859_D_253	Cc1ccc(OCC(=O)NCc2ccccn2)cc1
564425	MUV_859_D_254	O=C(Nc1ccccc1)C1CC(=O)OC12CCCC2
565311	MUV_859_D_255	CC(=O)c1nn(-c2cccc(Cl)c2)cc1C(=O)c1ccco1
565804	MUV_859_D_256	Cc1cc(C)n(C2=NS(=O)(=O)c3ccccc32)n1
566195	MUV_859_D_257	CC1(C2(O)CC(c3ccccc3)ON2)CCCCC1
566595	MUV_859_D_258	COc1cc(S(=O)(=O)N2CCCCCC2)ccc1Cl
566801	MUV_859_D_259	CN1C(=O)N(CN2CCCCC2)C2C1N(C)C(=O)N2CN1CCCCC1
566894	MUV_859_D_260	CC(=O)c1coc2ccc(OCCN3CCCCC3)cc12
567240	MUV_859_D_261	Cc1cc(C)c(S(=O)(=O)N2CCN(C)CC2)c(C)c1
567841	MUV_859_D_262	O=C(CCN1CCOCC1)Nc1cccc(Br)c1
567982	MUV_859_D_263	CSCCC1NC(=O)NC1=O
568753	MUV_859_D_264	Cc1n[nH]c(SCCc2ccccc2)nc1=O
569255	MUV_859_D_265	O=C(c1ccccc1)N1CCN(CC#CC2(O)CCCCC2)CC1
570287	MUV_859_D_266	O=C(CSc1n[nH]c(-c2ccccc2)n1)c1ccccc1
570879	MUV_859_D_267	O=C(CSc1nnc(-c2ccco2)o1)NCC(=O)c1ccccc1
571578	MUV_859_D_268	O=C(Nc1ccc(Cl)cc1)c1ccncc1
571582	MUV_859_D_269	CCOC(=O)C(O)(NC(=O)c1cccnc1)C(F)(F)F
571631	MUV_859_D_270	CCOC(=O)C(NC(=O)c1cccnc1)(Nc1cccc(C)n1)C(F)(F)F
572433	MUV_859_D_271	Cc1ccccc1NC(=O)CSc1[nH]c(=O)cc(C)c1C#N
573009	MUV_859_D_272	O=S(=O)(Nc1ncccc1O)c1ccc(Cl)cc1
573775	MUV_859_D_273	Cc1cccc(NC(=O)c2cccs2)n1
574473	MUV_859_D_274	COc1ccc(NC(=O)CCN2CCC(C)CC2)cc1
575111	MUV_859_D_275	CCOC(=O)C1(C(F)(F)F)N=C(c2cccnc2)OC(N2CCOCC2)=N1
576494	MUV_859_D_276	CC1C(c2ccccc2)N(C)CCC12NC(=O)NC2=O
576549	MUV_859_D_277	O=S(=O)(CCOc1ccccc1)c1nc2ccccc2[nH]1
576797	MUV_859_D_278	Cc1ccc(C(=O)CSc2ncn[nH]2)cc1
577823	MUV_859_D_279	c1coc(-c2nc(-c3cccnc3)no2)c1
579629	MUV_859_D_280	COc1ccc(NC(=O)C2CCC(C)(C(=O)O)C2(C)C)cc1
580158	MUV_859_D_281	O=C(NCCOc1ccc(Cl)cc1)C1CC(=O)N(c2ccc(F)cc2)C1
580214	MUV_859_D_282	Cc1ccccc1NC(=O)C1CC(=O)N(c2ccccc2F)C1
580501	MUV_859_D_283	O=C(O)c1ccc(COc2ccc(Cl)cc2)o1
580604	MUV_859_D_284	Cc1ccc(OCc2ccoc2C(=O)O)cc1C
581637	MUV_859_D_285	CCOC(=O)C1CSC(CC(=O)Nc2ccc(Cl)cc2)C(=O)N1
581744	MUV_859_D_286	CC(=O)OC(C#CCN1CCOCC1)c1ccccc1
581852	MUV_859_D_287	O=C(CCc1ccccc1)Nc1ccc(Cl)cn1
582245	MUV_859_D_288	Cn1cnnc1SCC(=O)NCc1cccc(C(F)(F)F)c1
583515	MUV_859_D_289	Cn1c(COc2ccc(Cl)cc2)nc2ccccc2c1=O
584277	MUV_859_D_290	CCCCOc1ccc(C2(C)CC(=O)NC2=O)cc1
584778	MUV_859_D_291	O=C(O)c1cccc(COc2ccccc2Cl)c1
585128	MUV_859_D_292	Cc1cc(NC(=O)C2COc3ccccc3O2)no1
585548	MUV_859_D_293	COCCC(=O)NC12CC3CC(CC(C3)C1)C2
585566	MUV_859_D_294	O=C(O)c1cccc(Cn2cc(Cl)cn2)c1
585642	MUV_859_D_295	O=C(O)c1ccc(CSc2nc3ccccc3o2)cc1
587357	MUV_859_D_296	CN(C(=O)c1ccccc1Cl)c1ccccc1
588017	MUV_859_D_297	Cc1cc(C)nc(SCC(=O)NCc2ccco2)n1
589406	MUV_859_D_298	Cn1c(CSc2nc3ccc(Br)cc3[nH]2)nc2ccccc21
591296	MUV_859_D_299	CC(C)COC(=O)n1c2ccccc2nc1SCC(=O)N(C)C
591423	MUV_859_D_300	CC1(C(=O)CSc2nc3ccccc3[nH]2)CCC(=O)O1
592173	MUV_859_D_301	CCCOc1ccc(C(=O)N2CCCC2)cc1OC
592265	MUV_859_D_302	O=C(Nc1ccccc1)OCC1CCCN2CCCCC12
592588	MUV_859_D_303	N#CCCCSc1nnnn1-c1cccc(Cl)c1
593193	MUV_859_D_304	CCOC(=O)CSc1nc(=O)cc(C)[nH]1
593654	MUV_859_D_305	CCOC(=O)C1CCN(S(=O)(=O)c2nc3nc(C)cc(C)n3n2)CC1
593930	MUV_859_D_306	COC(=O)C1Cc2c3ccccc3[nH]c2C(C)N1
594148	MUV_859_D_307	Nc1ccc(Sc2nnnn2-c2ccccc2)c(Cl)c1
594596	MUV_859_D_308	COc1cc(C(=O)O)nc2ccccc21
595568	MUV_859_D_309	COC(=O)C(F)(F)Sc1c(C)[nH]c2ccccc21
595855	MUV_859_D_310	COC(=O)n1c(SC)nc2ccccc21
596005	MUV_859_D_311	O=S(=O)(c1cccc2nsnc21)N1CCN(c2ncccn2)CC1
596278	MUV_859_D_312	CC(C)(Oc1ccc(Cl)cc1)C(=O)Nc1ncccn1
596556	MUV_859_D_313	COc1cccc(OC)c1C(=O)N1CC(C)OC(C)C1
597354	MUV_859_D_314	CC(=O)C(C(C)=O)=C(N)N1CCN(C(c2ccccc2)c2ccccc2)CC1
597363	MUV_859_D_315	CC(=O)Nc1cc(OC(C)=O)c2nonc2c1OC(C)=O
597406	MUV_859_D_316	O=C(Cc1ccccc1)Nc1nnc(-c2ccco2)s1
598162	MUV_859_D_317	O=C(NC1CCCCC1)n1c(=O)oc2ccc(Cl)cc21
598249	MUV_859_D_318	CCOC(=O)CSCc1c(C#N)c2ccccc2n1C
599528	MUV_859_D_319	O=c1ccc(Br)c[nH]1
599637	MUV_859_D_320	Nc1nonc1-c1noc(-c2ccc(Br)o2)n1
599866	MUV_859_D_321	Cc1ccc2oc(=O)cc(CN3CCOCC3)c2c1
599999	MUV_859_D_322	O=C(CCC1CCCC1)Nc1ccc(Br)cn1
600149	MUV_859_D_323	CC(=O)c1c(C)cc(C)c(CSc2nnc(-c3ccco3)o2)c1C
600165	MUV_859_D_324	COC(=O)c1ccc(NC(=O)CN2CCN(c3ccccc3)CC2)cc1
600284	MUV_859_D_325	CC(=O)Oc1ccc2c(C)cc(=O)[nH]c2c1
600329	MUV_859_D_326	O=C(NC1CCCCC1)c1ccc(Br)o1
600610	MUV_859_D_327	COC(=O)CCC(=O)Nc1nc(-c2ccccc2)cs1
600947	MUV_859_D_328	CC1(C)CC(=O)C=C(Nc2ccc(F)cc2)C1
602757	MUV_859_D_329	O=C(CN1c2cccc3cccc(c23)C1=O)Nc1ccc2c(c1)OCO2
602761	MUV_859_D_330	O=C(O)C1(c2ccc(Cl)cc2)CCC1
603068	MUV_859_D_331	CN1CC2(C)CN(C(c3ccccc3)c3ccccc3)CC(C)(C1)C2O
603150	MUV_859_D_332	CCOC(=O)CNC(=O)c1ccccc1Br
604621	MUV_859_D_333	COC(=O)c1cc(Cl)c(NS(=O)(=O)c2ccccc2)cc1OC
605295	MUV_859_D_334	COC(=O)C(NC(C)=O)(Nc1ccccn1)C(F)(F)F
605896	MUV_859_D_335	CC(=O)c1ccc(N2CCN(C(=O)COc3ccc(F)cc3)CC2)c(F)c1
606732	MUV_859_D_336	Nc1c2cc(Cl)ccc2oc1C(=O)CCC(=O)O
606787	MUV_859_D_337	Cc1cc(NC(=O)c2c(F)c(F)c(F)c(F)c2F)no1
606840	MUV_859_D_338	O=C(NC1CCCCCC1)c1c(F)c(F)c(F)c(F)c1F
607843	MUV_859_D_339	O=c1c2ccccc2[nH]c2c1CCCCCC2
608124	MUV_859_D_340	COc1ccc2[nH]c(C(=O)O)c(CCNC(C)=O)c2c1
608335	MUV_859_D_341	Cc1nn(Cc2ccccc2Cl)c(C)c1N
608956	MUV_859_D_342	CCCOc1ccc(C2(C(=O)O)CCCC2)cc1
610015	MUV_859_D_343	Cc1cc(NC(=O)CSc2nc(C)cc(C(F)(F)F)n2)no1
610682	MUV_859_D_344	c1ccc2cc(CC3=NCCN3)ccc2c1
611317	MUV_859_D_345	Cc1ccc(Nc2nc(C)cc(C)n2)c(Br)c1
611765	MUV_859_D_346	COC(=O)C(O)(c1c[nH]c2ccccc21)C(F)(F)F
611858	MUV_859_D_347	O=C(Cn1c2ccccc2nc1-c1cncs1)NCCc1ccccc1
612147	MUV_859_D_348	CC1(C)C=C(c2ccc(O)cc2)CC(C)(C)N1
612449	MUV_859_D_349	OCC1(c2cc(C(F)(F)F)n[nH]2)CCCCC1
612869	MUV_859_D_350	Cc1ccc(N2CC(C(=O)Nc3ccc(N(C)C)cc3)CC2=O)cc1C
613860	MUV_859_D_351	Cc1noc(NS(=O)(=O)c2ccc(N3C(=O)c4ccccc4C3=O)cc2)c1C
613863	MUV_859_D_352	CCCCN(CCCC)S(=O)(=O)c1ccc(OC)c2ncccc12
614956	MUV_859_D_353	CCOC(=O)C1=C(C)N(CCO)C(=O)NC1c1ccccc1
615484	MUV_859_D_354	Cc1nc2nc(-c3cccs3)cn2nc1C
616408	MUV_859_D_355	COc1ccc(NC2CC(=O)N(C)C2=O)cc1
616549	MUV_859_D_356	CCOC(=O)c1c(C)n(O)c2ccc(Cl)cc2c1=O
616673	MUV_859_D_357	CC(C)(C)C1CCc2c(sc(N)c2C(N)=O)C1
616745	MUV_859_D_358	Cc1ccc(-c2cnc(-c3ccncc3)o2)cc1
616809	MUV_859_D_359	CCOC(=O)C1=C(N)OC2=C(C(=O)CCC2)C1c1cccnc1
616821	MUV_859_D_360	O=C1CCCc2nc(N3CCCCC3)sc21
616884	MUV_859_D_361	CC(=O)Nc1c2ccccc2oc1C(=O)c1ccccc1
617433	MUV_859_D_362	Nc1nc(-c2ccccc2)cc(C(F)(F)F)n1
619081	MUV_859_D_363	COC(=O)COc1ccc2occ(C(C)=O)c2c1
619281	MUV_859_D_364	CCCC(=O)c1ccc(N2CCN(S(=O)(=O)c3ccc(C)cc3)CC2)c(F)c1
619729	MUV_859_D_365	CCOC(=O)c1cn(CC)c2ccc(Br)cc2c1=O
619963	MUV_859_D_366	CCOC(=O)C1=C(C)NC(C)=C(C(=O)OCC)C1c1ccc(O)cc1
620616	MUV_859_D_367	O=C(c1ccc(C(F)(F)F)cc1)N1CCCCC1
621044	MUV_859_D_368	COc1cccc(-c2csc3nc[nH]c(=O)c23)c1
621132	MUV_859_D_369	O=C(O)C1CC=CCC1C(=O)NCc1ccccc1
621302	MUV_859_D_370	CCOC(=O)c1nc(N)c(=O)n(-c2ccccc2)n1
621309	MUV_859_D_371	CCOc1ccc(C2=Nn3cnnc3SC2)cc1
621531	MUV_859_D_372	Oc1ccc2c(c1)C1CCCC1(N1CCOCC1)O2
621551	MUV_859_D_373	COc1ccc(C(c2c(O)ccc3ccccc32)N2CCOCC2)c(OC)c1
621946	MUV_859_D_374	Cn1c(=O)c2c(n(C)c1=O)=NC1(CCCCC1)ON=2
622051	MUV_859_D_375	N#CC1=C(Nc2ccc(Br)cc2)CCC1
622237	MUV_859_D_376	CCOC(=O)c1sc2c(c1C)c(=O)c(C(=O)OCC)cn2CC
622734	MUV_859_D_377	N#Cc1c(N)nc(C2CC2)cc1-c1ccccc1Cl
623308	MUV_859_D_378	COc1ccc(OCC(=O)NCc2cccnc2)cc1
623769	MUV_859_D_379	O=C1c2ccccc2C(O)(Cc2ccccc2)N1CCCN1CCOCC1
624322	MUV_859_D_380	CC1(C)CNC(=O)c2sc(N3CCCCC3)nc2C1
624350	MUV_859_D_381	c1ccc(Sc2ncnc3c4ccccc4oc32)nc1
624794	MUV_859_D_382	O=c1c(O)c(-c2ccc3c(c2)OCO3)oc2ccccc21
624804	MUV_859_D_383	Cc1cccc2c1CC(C)(C)NC2=C1C(=O)CCCC1=O
626045	MUV_859_D_384	Cc1onc(-c2ccccc2Cl)c1C(=O)NCc1cccnc1
626332	MUV_859_D_385	FC(F)(F)Oc1ccc(Nc2nc3ccccc3o2)cc1
626410	MUV_859_D_386	COc1ccc(OC)c(C(O)c2nc3ccccc3n2C(C)C)c1
626557	MUV_859_D_387	CCn1c2ccccc2nc1C(O)c1ccc2c(c1)OCO2
627025	MUV_859_D_388	Cc1onc(-c2ccccc2Cl)c1C(=O)N1CC(C)OC(C)C1
627566	MUV_859_D_389	CN(C)C(=O)c1ccc(NC(=O)c2cncc(Br)c2)cc1
627975	MUV_859_D_390	COC(=O)c1ccc(Cn2nc(C)c(Br)c2C)cc1
628205	MUV_859_D_391	CCCn1c2ccccc2nc1C(O)c1ccc(OCC)cc1
628206	MUV_859_D_392	CCCn1c2ccccc2nc1C(O)c1ccc2c(c1)OCO2
628602	MUV_859_D_393	Nc1ccc(-c2nnc(-c3ccc(-c4ccccc4)cc3)o2)cc1
629191	MUV_859_D_394	CCOC(=O)c1ccc2nc(NC(NC(C)=O)(C(=O)OC)C(F)(F)F)sc2c1
630454	MUV_859_D_395	COc1ccc(-c2cc(-c3ccccc3)nc(N3CCCC3)n2)cc1OC
631101	MUV_859_D_396	O=c1oc2ccc(Br)cc2cc1-c1nc2ccccc2o1
632654	MUV_859_D_397	COC(=O)c1ccc(NC(=O)CCN2CCN(c3ccccc3)CC2)cc1
633186	MUV_859_D_398	CC(C)CSc1nc(N2CCOCC2)c2c(c1C#N)CC(C)(C)SC2
633303	MUV_859_D_399	CCOC(=O)c1c2cc(O)ccc2n(-c2ccccc2)c1CN1CCOCC1
638164	MUV_859_D_400	CC(C=Cc1ccccc1)=NO
641401	MUV_859_D_401	Brc1ccc(Oc2nsnc2N2CCOCC2)cc1
644391	MUV_859_D_402	CCOc1ccccc1N(C(=O)CNC(=O)c1ccco1)C(C(=O)NC(C)(C)C)c1ccncc1
644392	MUV_859_D_403	COc1cccc(N=C2SC(C(=O)Nc3ccccc3F)CC(=O)N2C)c1
644396	MUV_859_D_404	COc1ccc(C(=O)Nc2nnc(C(F)(F)F)s2)cc1
644400	MUV_859_D_405	Cc1ccc(C)c(NC(=O)CSc2nnc(CSc3nc(C)cc(C)n3)n2Cc2ccco2)c1
644402	MUV_859_D_406	O=C(CSc1nnnn1-c1ccc2c(c1)OCCO2)Nc1nc2c(s1)CCCC2
644407	MUV_859_D_407	CCOc1ccccc1C1CC(=O)Nc2cc3c(cc21)OCCO3
644409	MUV_859_D_408	O=C(NCC1CC1)C1CCCN(S(=O)(=O)c2ccc(-n3cnnn3)cc2)C1
644410	MUV_859_D_409	COc1ccc(OCC(=O)Nc2cccc3cccnc32)cc1
644411	MUV_859_D_410	Cc1ccccc1NC(=O)C1CCCN1C(=O)NC1CCCCC1
644412	MUV_859_D_411	COc1cc(C2Nc3ccccc3C(=O)N2c2ccccc2OC)ccc1O
644417	MUV_859_D_412	CCOc1ccc(NC(=O)CSc2nc3cccnc3n2CCOC)cc1
644424	MUV_859_D_413	COc1ccc(C2(O)CCN(Cc3nnnn3Cc3ccc(C)cc3)CC2)cc1
644427	MUV_859_D_414	CCCc1cc(=O)oc2cc(OCC(=O)N(C)C)c(Cl)cc12
644428	MUV_859_D_415	O=C(CSc1n[nH]c(-c2ccc(S(=O)(=O)NC3CCCCC3)cc2)n1)N1CCCC1
644432	MUV_859_D_416	O=C(CN1c2ccccc2N=C(c2ccccc2)CC1=O)NCc1ccco1
644433	MUV_859_D_417	CCCn1c(SCC(=O)Nc2ccccc2C(=O)OCC)nc2c1c(=O)n(C)c(=O)n2C
644434	MUV_859_D_418	CC12COC3(C(=O)Nc4cccnc4)CC1CCC23C
644449	MUV_859_D_419	O=C(O)C1(c2cccc(Cl)c2)CCC1
644452	MUV_859_D_420	Cc1cccc2cc(CN(Cc3nnnn3Cc3ccccc3)C3CCCC3)c(=O)[nH]c12
644459	MUV_859_D_421	CCOc1cc(C(=O)CSc2nnc(CNc3ccc(Cl)cc3)o2)ccc1NC(=O)CC
644465	MUV_859_D_422	CCN(CC)S(=O)(=O)c1cccc(C(=O)Oc2cccnc2)c1
644474	MUV_859_D_423	Cc1cnc(C(=O)Nc2ccc(N3CCN(C(=O)OC(C)(C)C)CC3)cc2)cn1
644475	MUV_859_D_424	O=C(CSc1nnc(-c2ccccc2F)o1)OCc1ccccc1
644477	MUV_859_D_425	CCc1nnc(NC(=O)CSc2nc3cccnc3n2C2CCCCC2)s1
644485	MUV_859_D_426	O=C1C(Cl)=C(Nc2ccccc2O)C(=O)N1c1ccccc1
644496	MUV_859_D_427	CC1CCC(N2CCN(S(C)(=O)=O)CC2)CC1.O=C(O)C(=O)O
644501	MUV_859_D_428	CCn1c(=O)c2ccccc2nc1SCC(=O)N1CCCC1
644506	MUV_859_D_429	COc1ccc(CNC(=O)C(c2cccs2)N(C(=O)c2csnn2)C2CC2)cc1
644511	MUV_859_D_430	COc1ccc(NS(=O)(=O)c2cccc3cccnc32)cc1
644515	MUV_859_D_431	COc1cccc(-n2c(COc3ccc(C)cc3)nnc2SCC(N)=O)c1
644520	MUV_859_D_432	Cc1nnc(NC(=O)CSc2nnc(CCc3nc4ccccc4[nH]3)n2C)s1
644523	MUV_859_D_433	COc1cc(NC(=O)C2CCCCC2)c(OC)cc1NC(=O)CN1CCCCC1
644525	MUV_859_D_434	CCn1c(CSc2nc(C)cc(C)n2)nnc1SCC(=O)Nc1ccccc1
644527	MUV_859_D_435	CC(=O)Nc1ccc2oc(-c3ccccc3Br)nc2c1
644529	MUV_859_D_436	O=C(NCc1ccccn1)c1cn(CCc2ccccc2)nn1
644533	MUV_859_D_437	CC1=C(C(=O)OCc2ccccc2)C(c2ccoc2)C(C#N)=C(N)O1
644543	MUV_859_D_438	Cc1[nH]n(-c2ccccc2)c2nc(=O)c(CNCCN3CCOCC3)cc1-2
644551	MUV_859_D_439	COCCSc1nnc(NC(=O)Cc2ccccc2OC)s1
644560	MUV_859_D_440	COCCNC(=O)C(OC(=O)c1ccco1)c1ccccc1OC
644562	MUV_859_D_441	CCOc1ccccc1NC(=O)N1CCC(NC(=O)c2ccccc2C)CC1
644572	MUV_859_D_442	Cc1ccc(-c2nnn(CC(=O)N(CC(=O)NCc3ccccc3)c3cccc(C)c3)n2)o1
644575	MUV_859_D_443	Cc1sc2nc(C)nc(SCC(=O)N3CCN(C(=O)c4ccco4)CC3)c2c1C
644580	MUV_859_D_444	CC(=O)Nc1ccc(S(=O)(=O)N2C3CCCC2CC(NC(=O)C2CCCCC2)C3)cc1
644582	MUV_859_D_445	COc1ccc(S(=O)(=O)N2C3CCC2CC(NC(=O)Nc2ccccc2)C3)cc1
644597	MUV_859_D_446	O=C(CSc1n[nH]c(-c2ccc(S(=O)(=O)N3CCCCC3)cc2)n1)Nc1nccs1
644609	MUV_859_D_447	COCC(=O)N(Cc1cccs1)Cc1nc(=O)c2ccccc2[nH]1
644610	MUV_859_D_448	O=C(CSc1nnc(COc2ccccc2)n1Cc1ccco1)NCc1ccco1
644626	MUV_859_D_449	O.O=C(NC12CC3CC(CC(C3)C1)C2)c1cncc(O)c1
644628	MUV_859_D_450	COc1ccc(OCC(=O)N2CCN(Cc3c[nH]c4ccccc34)CC2)cc1.O=C(O)C(=O)O
644632	MUV_859_D_451	COc1cc(CN2CCC(C(=O)N3CCN(c4ccccc4F)CC3)CC2)ccc1O.O=C(O)C(=O)O
644637	MUV_859_D_452	COc1cc(S(=O)(=O)N2CCN(C)CC2)ccc1Cl
644641	MUV_859_D_453	Cc1cc(C)n2nc(C(=O)N3CCOCC3)nc2n1
644642	MUV_859_D_454	COc1cccc(-c2nnn(CC(=O)NC3CCCC3)n2)c1OC
644644	MUV_859_D_455	O=C(CN1CCC(n2nnc3cc(F)ccc32)CC1)N1CCc2ccccc2C1
644647	MUV_859_D_456	CCc1ccc2[nH]c(=O)c(CN(CCN3CCCC3)C(=O)NC3CCCCC3)cc2c1
644648	MUV_859_D_457	Cc1ccc(S(=O)(=O)Cn2nnnc2CN(Cc2ccco2)Cc2cccs2)cc1
644654	MUV_859_D_458	O=C(CSc1nnnn1Cc1ccccc1)Nc1ccc2c(c1)OCO2
644658	MUV_859_D_459	Cc1cc(C)c2cc(CN(Cc3ccco3)C(=O)NCc3ccccc3)c(=O)[nH]c2c1
644667	MUV_859_D_460	Cc1cccc(C)c1NC(=O)C(c1cccs1)N(Cc1ccco1)C(=O)Cn1nnc2ccccc21
644668	MUV_859_D_461	O=C(CSc1ccc(-c2nc3ccccc3[nH]2)cn1)N1CCN(C(=O)c2ccco2)CC1
644671	MUV_859_D_462	COc1ccc(S(=O)(=O)N2CCN(c3ncnc4c(-c5ccccc5)nsc43)CC2)cc1
644672	MUV_859_D_463	COc1ccc2[nH]c(=O)c(CN(CCCN(C)C)C(=O)Nc3ccccc3)cc2c1
644676	MUV_859_D_464	COc1ccccc1NC(=O)N1CCCC1C(=O)NCc1ccccc1
644685	MUV_859_D_465	COc1ccc(S(=O)(=O)NCC(=O)N(CC(=O)NCC2CCCO2)c2cc(C)ccc2C)cc1
644688	MUV_859_D_466	O=C(CN1CCN(c2nc(-c3ccc(Cl)cc3)cs2)CC1)NCc1ccco1
644693	MUV_859_D_467	COc1ccc(-c2nnc(SCC(=O)Nc3ncc(C)s3)n2-c2ccccc2)cc1OC
644696	MUV_859_D_468	N#CCn1c(=O)c2ccccc2nc1C1CCCCC1
644697	MUV_859_D_469	O=C(Nc1ccccc1)NC1(C(=O)NCc2ccc3c(c2)OCO3)CCCCC1
644699	MUV_859_D_470	O=C(O)CCCC(=O)N1CC(=O)Nc2ccccc21
644703	MUV_859_D_471	CCOC(=O)CSc1nnc(-c2ccoc2C)n1-c1ccc(OCC)cc1
644704	MUV_859_D_472	Cc1ccc(C(=O)Nc2ccc(Cl)cn2)cc1
644710	MUV_859_D_473	CCC1(C)CC(=O)N(c2ccc(C(=O)O)c(O)c2)C1=O
644713	MUV_859_D_474	O=C(Cn1c(CN2CCCCC2)nc2ccccc2c1=O)NCc1ccco1
644723	MUV_859_D_475	COc1ccc2nc(NC(=O)CSc3nnnn3C3CCCCC3)sc2c1
644724	MUV_859_D_476	COc1ccc(-c2nnc(CSc3nc4ccccc4c(=O)n3C)o2)cc1OC
644725	MUV_859_D_477	O=C(CCCCCN1C(=O)c2ccccc2C1=O)NC1CCCC1
644727	MUV_859_D_478	O=S(=O)(NC1CCCC1)c1ccc(S(=O)(=O)NC2CCCC2)cc1
644731	MUV_859_D_479	COc1c2ccoc2nc2c1CCC(O)C2(CCC(C)(C)O)OC
644735	MUV_859_D_480	Cc1ccc(Cn2c(=N)c(C(=O)NCc3ccco3)cc3c2nc2ccccn2c3=O)cc1
644746	MUV_859_D_481	COc1ccc(CCNC(=O)CSc2nnc(-c3ccc(F)cc3)o2)cc1OC
644764	MUV_859_D_482	CCC(C(=O)NC1CCCC1)N(C(=O)Cn1nnc(-c2ccc(C)o2)n1)C(C)(C)C
644779	MUV_859_D_483	O=C(Nc1ccc(N2CCOCC2)cc1)C1CCN(S(=O)(=O)Cc2ccccc2)CC1
644780	MUV_859_D_484	CCCCn1nnnc1SCC(=O)Nc1cccc(C)n1
644781	MUV_859_D_485	Cc1sc2ncn(CC(=O)OCC(=O)NC(C)(C)C)c(=O)c2c1C
644782	MUV_859_D_486	O=C(NCCC1=CCCCC1)C1CCN(C(=O)Nc2ccccc2)CC1
644786	MUV_859_D_487	Nc1nc2ccc(C(=O)Nc3ccccc3)cc2s1
644788	MUV_859_D_488	O=C(NCc1ccco1)c1cc2sccc2n1Cc1ccc(F)cc1
644793	MUV_859_D_489	COc1ccc(Cn2c(=O)c3cc(NC(=O)C4CC4)ccc3nc2C2CC2)cc1
644805	MUV_859_D_490	Cc1cc(NS(=O)(=O)c2ccc(NC(=O)COc3ccc(Cl)cc3)cc2)no1
644807	MUV_859_D_491	O=C(NC1CCCC1)C(c1cccs1)N(C(=O)c1ccco1)c1ccc2c(c1)OCCO2
644810	MUV_859_D_492	O=C(c1ccc(F)cc1)N1C2CCC1CC(O)(c1ccccc1F)C2
644813	MUV_859_D_493	CCOC(=O)N1CCN(c2cc(C)c(C(C)=O)cc2F)CC1
644834	MUV_859_D_494	CCCC(=O)Nc1cc(OC)c(NC(=O)NC2CCCCC2)cc1OC
644839	MUV_859_D_495	CC(=O)OC(C(=O)NCc1ccc2c(c1)OCO2)c1ccccc1Cl
644847	MUV_859_D_496	CCNC(=O)c1c(O)n2c3c(cccc3c1=O)CC2
644849	MUV_859_D_497	CCN1CCCC1CN(Cc1cc2cc(OC)ccc2[nH]c1=O)C(=O)NCc1ccccc1
644853	MUV_859_D_498	CC1CCCN(C(=O)CSc2nnc(-c3ccc(S(=O)(=O)N4CCOCC4)cc3)n2C)C1
644872	MUV_859_D_499	CCOC(=O)N1CCC(N2CCN(S(=O)(=O)CC)CC2)CC1.O=C(O)C(=O)O
644881	MUV_859_D_500	COCCCNC(=O)C1CC(=O)N(c2ccc(C)cc2)C1
644883	MUV_859_D_501	N#Cc1cc2ccccc2nc1SCc1cccnc1
644887	MUV_859_D_502	COc1ccc(C(=O)N2CCCC(c3nc(-c4cccs4)no3)C2)cc1OC
644895	MUV_859_D_503	Cc1cccc(OCc2nnc(SCC(=O)N3CCc4ccccc43)n2C)c1
644897	MUV_859_D_504	COc1cccc(N(C(=O)c2ccco2)C(C(=O)NC2CCCC2)c2cccnc2)c1
644898	MUV_859_D_505	O=C(Cn1c(=O)sc2ccccc21)Nc1ccc(S(=O)(=O)N2CCCCC2)cc1
644902	MUV_859_D_506	CNC(=O)CSc1nnc(-c2ccco2)n1-c1ccccc1OC
644903	MUV_859_D_507	CC(C)n1c(SCC(=O)N2CCCC2)nc2c1c(=O)n(C)c(=O)n2C
644904	MUV_859_D_508	Cc1ccc(N(CC(=O)NCc2ccc3c(c2)OCO3)S(C)(=O)=O)cc1
644917	MUV_859_D_509	NC(=O)CSc1nnc(COc2ccccc2)n1C1CCCCC1
644918	MUV_859_D_510	Cc1ccc2cc(CN(Cc3cccs3)Cc3nnnn3CC3CCCO3)c(=O)[nH]c2c1
644924	MUV_859_D_511	CCn1c(SCC(=O)N2CCCc3ccccc32)nc2c1c(=O)n(C)c(=O)n2C
644925	MUV_859_D_512	CCN1c2ccc(NS(=O)(=O)c3ccc(NC(C)=O)cc3)c3cccc(c23)C1=O
644926	MUV_859_D_513	CCc1ccc(NC(=O)Cn2c3ccccc3nc2SC)cc1
644927	MUV_859_D_514	CCC(=O)Nc1nc(C)c(C(=O)N2CCCCC2)s1
644933	MUV_859_D_515	Cc1ccc(Cn2c3c(nc2N2CCCCCC2)n(C)c(=O)[nH]c3=O)cc1
644934	MUV_859_D_516	COC(=O)c1ccc(S(=O)(=O)N(Cc2cc3cc4c(cc3[nH]c2=O)OCO4)C2CCCCC2)cc1
644936	MUV_859_D_517	CCC(=O)Nc1cccc(NC(=O)CSc2nnc(-c3ccc(NS(C)(=O)=O)cc3)n2C)c1
644937	MUV_859_D_518	CCCC(=O)Nc1cccn(Cc2ccccc2Br)c1=O
644942	MUV_859_D_519	O=C(Cn1nnc2c(cnn2-c2ccccc2)c1=O)NCc1cccs1
644945	MUV_859_D_520	OCCNCC(O)Cn1ccc2ccccc21
644946	MUV_859_D_521	Cc1ccc(-c2noc(C3CCCN(C(=O)c4c(F)cccc4F)C3)n2)cc1
644949	MUV_859_D_522	CCNc1nc(SC(C)C(=O)OC)nc(N2CCOCC2)n1
644954	MUV_859_D_523	Cn1c(CNC(=O)Nc2cccc(Cl)c2)nnc1SCc1ccccc1
644956	MUV_859_D_524	Cc1cccc2cc(C#N)c(SCC(=O)N3CC(=O)Nc4ccccc43)nc12
644959	MUV_859_D_525	COc1cc2ccc(=O)oc2c(O)c1OCC=C(C)C
644962	MUV_859_D_526	Cc1nnc(NC(=O)C2CCCN(S(=O)(=O)Cc3ccccc3)C2)s1
644963	MUV_859_D_527	COC(=O)CSc1nc2c(c(=O)[nH]c(=O)n2C)n1CCC(C)C
644970	MUV_859_D_528	COC(=O)c1ccc(S(=O)(=O)NCCSc2nnc3c4ccccc4n(C)c3n2)cc1
644972	MUV_859_D_529	CCOc1cc(C)nc(N2CCC(C(=O)Nc3ccccc3OCC)CC2)n1
644977	MUV_859_D_530	Cc1cccc2cc(CN(Cc3ccco3)C(=O)N3CCCC3)c(=O)[nH]c12
644993	MUV_859_D_531	COCCNS(=O)(=O)c1cc(-c2nn(C)c(=O)c3ccccc32)ccc1C
644994	MUV_859_D_532	CCc1cc2c(=O)c(-c3nc4ccccc4n3C)c(C)oc2c(CN2CCN(C)CC2)c1O
644997	MUV_859_D_533	Cc1cc(C)cc(CC2CC(=O)N(c3nc(C)cc(C)n3)C2=O)c1
644998	MUV_859_D_534	Cc1ccc(OCc2nnc(SCC(=O)NCc3ccccc3)n2C)cc1
644999	MUV_859_D_535	COc1ccc(N2CCN(CC(=O)Nc3c(C)cc(C)cc3C)CC2)cc1
645004	MUV_859_D_536	CC(C)OC(=O)C1C2C=CC3(CN(CC4CCCO4)C(=O)C13)O2
645011	MUV_859_D_537	O=C(CSc1nnc(-c2ccncc2)n1Cc1ccco1)Nc1ccccc1Cl
645013	MUV_859_D_538	O=C(NC1CCCCC1)N1CCN(Cc2nc(=O)c3ccccc3[nH]2)CC1
645019	MUV_859_D_539	O=C(Nc1cccc2c1CCCC2)C1CCN(C(=O)NC2CCCCC2)CC1
645020	MUV_859_D_540	Cc1cc(NC(=O)c2ccco2)ncc1NC(=O)CCc1ccccc1
645028	MUV_859_D_541	CCOC(=O)c1cccc(NC(=O)CSc2nnc(C3CCCCC3)n2CC)c1
645033	MUV_859_D_542	O=S(=O)(NCCc1ccncc1)c1ccc(S(=O)(=O)N2CCCCCC2)cc1
645042	MUV_859_D_543	O=C(NC12CC3CC(CC(C3)C1)C2)C1CCCN1C(=O)NC1CCCCC1
645043	MUV_859_D_544	CCCn1c(SCC(=O)c2cc(OC)ccc2OC)nnc1-c1ccco1
645045	MUV_859_D_545	CCn1c2ccccc2nc1N1CCN(CC(=O)c2ccc(OC)cc2)CC1
645048	MUV_859_D_546	CC(=O)c1c(C)n(-c2ccccc2)c2ccc(OCC(O)CN3CCOCC3)cc21
645052	MUV_859_D_547	O=C(c1cccs1)N(Cc1ccco1)Cc1ccccn1
645053	MUV_859_D_548	O=C(CSc1ccc(-c2ccc(F)cc2)nn1)N1CCCCC1
645054	MUV_859_D_549	COC(=O)C1=C(C)NC(C)=C(C(=O)OC)C1c1cc2cc(C)ccc2[nH]c1=O
645057	MUV_859_D_550	CC(C)Oc1cccc(C(=O)Nc2ccccc2N2CCOCC2)c1
645058	MUV_859_D_551	CCOC(=O)C1=C(C)OC(N)=C(C#N)C1c1c(C)nn(-c2ccc(C)cc2)c1Cl
645065	MUV_859_D_552	Cc1cccc(Nc2nc3c(c(=O)n(C)c(=O)n3C)n2Cc2ccccc2)c1
645066	MUV_859_D_553	Cc1cccc(N(CC(=O)NCc2ccc3c(c2)OCO3)C(=O)CCC(=O)Nc2ccccn2)c1
645075	MUV_859_D_554	Cc1ccc(NCc2nnc(SCCN3CCCCC3)n2CC2CCCO2)cc1Cl
645085	MUV_859_D_555	CCOc1ccc2nc(SCC(=O)N3CCCCCC3)c(C#N)cc2c1
645086	MUV_859_D_556	O=C(O)CCNS(=O)(=O)c1ccc2c(c1)Cc1ccccc1-2
645087	MUV_859_D_557	CCOC(=O)C1C2C=CC3(CN(c4ccccc4CC)C(=O)C13)O2
645093	MUV_859_D_558	Cc1ccc(C(C(=O)NC2CCCC2)N(C(=O)c2csnn2)C2CCCC2)o1
645100	MUV_859_D_559	O=C(NCCc1ccccc1)c1c(O)n2c3c(cccc3c1=O)CC2
645102	MUV_859_D_560	COc1ccc(C2=NCC(=O)N(CC(=O)NCc3ccco3)c3sc4c(c32)CCCC4)cc1OC
645103	MUV_859_D_561	Cc1occc1-c1nnc(SCC(=O)Nc2c(C)cccc2C)n1C
645116	MUV_859_D_562	O=S(=O)(c1ccc(Cl)c(F)c1)N1CCC(c2nc(-c3ccncc3)no2)CC1
645117	MUV_859_D_563	Cn1c(-c2ccc(F)cc2)cnc1NCc1ccccc1
645120	MUV_859_D_564	Cc1cc(C)c(S(=O)(=O)Nc2cccnc2)c(C)c1
645122	MUV_859_D_565	O=C(CN1CCCCC1)Nc1ccc(F)c(Cl)c1
645123	MUV_859_D_566	COCCCn1c(SCC(=O)N2CC(=O)Nc3ccccc32)nnc1-c1ccoc1C
645124	MUV_859_D_567	COC(=O)c1c(C)c(C)sc1NC(=O)CSc1nnnn1-c1ccc2c(c1)OCO2
645128	MUV_859_D_568	CCCCn1c(SCC(=O)N2CCOCC2)nnc1-c1cccs1
645129	MUV_859_D_569	COc1cccc(C(=O)CSc2nnc(COc3cccc4cccnc43)o2)c1
645131	MUV_859_D_570	CCOC(=O)COc1nc(C)c(Br)c(OC)n1
645134	MUV_859_D_571	OC(COCC1CC=CCC1)Cn1cnc2ccccc21
645137	MUV_859_D_572	Cc1cc(NC(=O)CSc2nnc(COc3ccccc3)n2Cc2ccco2)no1
645138	MUV_859_D_573	CCNc1nc(N(c2ccccc2)c2ccccc2)nc(N2CCOCC2)n1
645141	MUV_859_D_574	O=C(CSc1nnc(COc2cccc3ccccc32)o1)N1CCN(C(=O)c2ccco2)CC1
645144	MUV_859_D_575	CCOc1ccc(C(=O)Nc2nncs2)cc1OCC
645148	MUV_859_D_576	CNC(=O)CSc1nc2c(c(=O)n(C)c(=O)n2C)n1Cc1ccc(C)cc1
645157	MUV_859_D_577	COc1ccc(CCNC(=O)CSc2nnc(-c3cccc(C)c3)o2)cc1OC
645159	MUV_859_D_578	CCN1c2ccccc2C(O)(CC(=O)c2cc(C)ccc2C)C1=O
645162	MUV_859_D_579	CCC(C)N(CC(=O)NCc1ccc(OC)cc1)C(=O)c1csnn1
645171	MUV_859_D_580	COc1ccccc1OCc1nnc(SCC(=O)c2cc(Cl)ccc2OC)o1
645181	MUV_859_D_581	CCN(C(=O)CSc1nnc(Cn2nnc3ccccc32)o1)c1nc(-c2ccccc2)cs1
645182	MUV_859_D_582	CCCn1c(O)c(C(=O)Nc2ccccc2)c(=O)c2c1CCCC2
645185	MUV_859_D_583	COC(=O)c1cccc(NC(=O)CSc2nc3cccnc3n2C)c1
645191	MUV_859_D_584	Cc1sc(NC(=O)CSc2nnc(-c3ccccc3)o2)c(C#N)c1C
645197	MUV_859_D_585	CCOC(=O)C1=C(C)NC2=C(C(=O)CC(C)(C)C2)C1c1cccc(C)n1
645198	MUV_859_D_586	CC1CCCC(C)N1C(=O)CSc1nnc(CSc2ncccn2)n1C
645202	MUV_859_D_587	CCC1Oc2ccccc2N(CC(=O)Nc2ccc(OC)cc2OC)C1=O
645236	MUV_859_D_588	O=C(NCc1ccco1)c1cnn2c1nc(-c1cccs1)cc2C(F)(F)F
645243	MUV_859_D_589	CCOC(=O)N1CCN(S(=O)(=O)c2c(C)cc(C)cc2C)CC1
645245	MUV_859_D_590	Cc1ccc(-c2nnn(CCC(=O)NC3CCCC3)n2)cc1
645251	MUV_859_D_591	Cc1cccc(-c2nnc(SCc3cc(=O)[nH]c4ccccc34)n2C)c1
645252	MUV_859_D_592	COc1ccc(OCCCC(=O)Nc2nnc(C3CCCO3)s2)cc1
645259	MUV_859_D_593	O=C(C1CC1)N1CCC(c2nc(-c3ccc(S(=O)(=O)NCC4CCCO4)cc3)no2)CC1
645260	MUV_859_D_594	CCC(=O)c1cn(CC(=O)NCC2CCCO2)c2ccccc12
645261	MUV_859_D_595	O=C(Nc1ccc(N2CCOCC2)cc1)C1CCCN(S(=O)(=O)c2cccc(C(F)(F)F)c2)C1
645265	MUV_859_D_596	COc1ccc(OC)c(-n2nnnc2SCC(=O)Nc2nc(C)c(C)s2)c1
645272	MUV_859_D_597	Cc1cc(NC(=O)CCCC(=O)N(CC(=O)NC2CCCCC2)c2ccccc2)no1
645278	MUV_859_D_598	COc1ccc(S(=O)(=O)N2CCN(c3cc(-c4ccccc4)nc4ncnn43)CC2)cc1
645283	MUV_859_D_599	CCCCNS(=O)(=O)c1cccc(S(=O)(=O)N2CCCC2)c1
645291	MUV_859_D_600	CC(=O)N(Cc1cc2c(C)cc(C)cc2[nH]c1=O)C1CCCCC1
645296	MUV_859_D_601	Cc1cc(C)n(-c2nnc(C)n2NS(=O)(=O)c2ccc(F)cc2)n1
645297	MUV_859_D_602	Cc1ccc(C)c(N(CC(=O)NC2CCCC2)C(=O)CCCC(=O)Nc2ccccn2)c1
645298	MUV_859_D_603	COc1ccc(S(=O)(=O)N(CC(=O)N2CCN(C)CC2)C2CCCCC2)cc1OC
645299	MUV_859_D_604	COc1ccc(NC(=O)CSc2nc(-c3ccncc3)nn2CC(=O)N2CCCC2)cc1
645300	MUV_859_D_605	CCOC(=O)Cn1c2ccccc2c2nc3ccccc3nc21
645303	MUV_859_D_606	CCOc1cc(C2c3c(C)[nH]nc3OC(N)=C2C#N)ccc1OCCN1CCOCC1
645305	MUV_859_D_607	COc1cc2nc(C3CC3)n(NC(=O)c3ccc(Cl)cc3)c(=O)c2cc1OC
645309	MUV_859_D_608	COc1ccc(CNC(=O)CN(c2cccc(OC)c2)S(C)(=O)=O)cc1
645310	MUV_859_D_609	CC(C)Oc1ccccc1C1CC(=O)Nc2cc3c(cc21)OCO3
645314	MUV_859_D_610	CSc1nc2oc(C)cc2c(C)n1
645322	MUV_859_D_611	CCOC(=O)N1CCN(C(=O)Nc2ccccc2Cl)CC1
645324	MUV_859_D_612	COc1cc(OC)cc(C(=O)N2CCC(n3c(C)nc4cc(F)ccc43)CC2)c1
645327	MUV_859_D_613	COc1cccc(-c2nnc(SCCC(=O)O)n2C)c1
645330	MUV_859_D_614	O=S(=O)(c1cccc(C(F)(F)F)c1)N1CCC(O)(c2cccnc2)CC1
645374	MUV_859_D_615	Cc1cc2nc(-c3ccc(SCC(=O)N4CCOCC4)nc3)[nH]c2cc1C
645375	MUV_859_D_616	COc1ccc(NC(=O)N2CCCC(c3nc(-c4ccc(C(C)C)cc4)no3)C2)cc1
645383	MUV_859_D_617	CCN1CCN(S(=O)(=O)Cc2ccccc2)CC1
645384	MUV_859_D_618	Cc1cc(NCCCn2ccnc2)n2c3ccccc3nc2c1C#N
645386	MUV_859_D_619	COC(=O)c1ccccc1NC(=O)Cn1nc(C(F)(F)F)c2c1CCC2
645387	MUV_859_D_620	CC(C)n1c(SCc2ccc(Cl)cc2)nc2c1c(=O)[nH]c(=O)n2C
645400	MUV_859_D_621	COc1cc(C2C(C(=O)N3CCCCC3)=C(C)NC3=C2C(=O)CC(C)(C)C3)ccc1O
645403	MUV_859_D_622	O=c1cc(CSc2nnc(COc3ccccc3)o2)c2ccccc2[nH]1
645412	MUV_859_D_623	CCc1nnc(NC(=O)CSc2nnc(-c3cccnc3)n2CCc2ccccc2)s1
645413	MUV_859_D_624	Cc1cc(C(F)F)n2nc(C(=O)Nc3ccccc3Br)nc2n1
645416	MUV_859_D_625	COc1cc(OC)cc(-c2nnc(SCC(=O)N3CCCC3)o2)c1
645420	MUV_859_D_626	O=C(c1ccco1)N1CCN(C(=O)C2CCN(S(=O)(=O)Cc3ccccc3)CC2)CC1
645429	MUV_859_D_627	COc1ccc2cc(CN(CCc3ccccc3)Cc3nnnn3Cc3ccco3)c(=O)[nH]c2c1
645434	MUV_859_D_628	CC(C)(C)NC(=O)C(c1ccco1)N(C(=O)c1csnn1)c1ccccc1
645437	MUV_859_D_629	NC(=O)c1c2c(sc1NC(=O)CSc1nnc(Cc3ccccc3)n1Cc1ccco1)CCC2
645438	MUV_859_D_630	CC1CCCCN1C(=O)CSc1nnc(-c2ccco2)n1CC1CCCO1
645439	MUV_859_D_631	Cn1c(COc2ccccc2)nnc1SCC(=O)NCc1ccccc1
645441	MUV_859_D_632	N#Cc1ccc2ccn(CC(=O)NC3CCCCC3)c2c1
645445	MUV_859_D_633	Cc1nc2ccccc2n1S(=O)(=O)c1ccc(S(=O)(=O)N2CCCCCC2)cc1
645453	MUV_859_D_634	Cc1ccc(C)c(N(CC(=O)NCCSCc2ccco2)S(C)(=O)=O)c1
645457	MUV_859_D_635	Cc1nnc(NC(=O)CSc2nnc(-c3ccoc3C)n2-c2cc(C)ccc2C)s1
645460	MUV_859_D_636	COc1ccc(-c2nnc(SCC(=O)N3CCCCC3)o2)c(OC)c1
645462	MUV_859_D_637	CCOc1ccc(OCC)c(NC(=O)CSc2nc3c(c(=O)n(C)c(=O)n3C)n2C)c1
645470	MUV_859_D_638	O=C(O)C(=O)O.O=C(CN1CCc2ccccc2C1)Nc1ccccc1N1CCCCCC1
645484	MUV_859_D_639	c1cncc(-c2nnc(SCCSc3nnc(-c4cccnc4)o3)o2)c1
645488	MUV_859_D_640	CN1CCN(C2=C(Cl)C(=O)N(C3CCCCC3)C2=O)CC1
645495	MUV_859_D_641	CC(C)c1nnc(NC(=O)Cn2nc(-c3ccc4c(c3)OCCO4)ccc2=O)s1
645496	MUV_859_D_642	Cc1cc(C)c(C#N)c(SCC(=O)N(C)C2CCCCC2)n1
645499	MUV_859_D_643	COC(=O)C(C)Sc1nc2c(c(=O)[nH]c(=O)n2C)n1CCCc1ccccc1
645502	MUV_859_D_644	O=C(CN(Cc1ccco1)C(=O)CNS(=O)(=O)c1ccc(Cl)cc1)NC1CCCCC1
645503	MUV_859_D_645	CCS(=O)(=O)N1CCC(NC(=O)C2CCCCC2)CC1
645504	MUV_859_D_646	Cc1ccc(OCC(=O)Nc2ccc(N(C)C)cc2)cc1
645505	MUV_859_D_647	CCc1nccn1S(=O)(=O)c1ccc(C)c(C)c1
645511	MUV_859_D_648	Cc1cc(NC(=O)CCC(=O)N(c2ccccc2)C(C(=O)NC2CCCC2)c2cccs2)no1
645522	MUV_859_D_649	CCOC(=O)CN(C(=O)CSc1nnc(CNc2ccc(C)cc2C)o1)c1ccccc1
645537	MUV_859_D_650	COc1ccc(N2C(=O)CN=C2Nc2cccc(C)c2C)cc1OC
645538	MUV_859_D_651	Cc1cc(Cl)ccc1OCCCC(=O)N1CCN(C(=O)c2ccco2)CC1
645539	MUV_859_D_652	COc1nc(OC)nc(N2CCC(C(=O)Nc3cccc4c3CCCC4)CC2)n1
645542	MUV_859_D_653	O=C(Cc1nnc(NC(=O)C2COc3ccccc3O2)s1)N1CCOCC1
645543	MUV_859_D_654	COc1cc(C(=O)N(C)c2nnc(-c3cccnc3)s2)cc(OC)c1OC
645550	MUV_859_D_655	CCCn1c(SCC(=O)c2cc(OC)ccc2OC)nc2c1c(=O)n(C)c(=O)n2C
645551	MUV_859_D_656	N#Cc1nc(COc2ccc(Cl)cc2)oc1N1CCCC1
645552	MUV_859_D_657	CC(=O)C1=C(O)C(=O)N(CCc2c[nH]c3ccccc23)C1c1cccc(O)c1
645554	MUV_859_D_658	CCc1nnc(NC(=O)c2ccc(COc3ccc(C)cc3)o2)s1
645558	MUV_859_D_659	CC(C)COCC1CC2(CC(C)C(=O)CC2=O)C(=O)O1
645563	MUV_859_D_660	O=C(NC1CCCCC1)NC1CCN(S(=O)(=O)Cc2ccccc2)CC1
645572	MUV_859_D_661	CC(C)OC(=O)CSc1nnnn1-c1ccc2c(c1)OCCO2
645577	MUV_859_D_662	CC(C)(Oc1ccc(Cl)cc1)C(=O)NCCCn1ccnc1
645580	MUV_859_D_663	O=C(NCc1ccco1)c1cc2nc(-c3ccc4c(c3)OCO4)cc(C(F)(F)F)n2n1
645586	MUV_859_D_664	CC1CCN(S(=O)(=O)c2ccc(-c3nnc(SCc4cccnc4)o3)cc2)CC1
645599	MUV_859_D_665	CCOC(=O)CCNC(C)C1COc2ccccc2O1.O=C(O)C(=O)O
645607	MUV_859_D_666	O=C(O)C(=O)O.O=C(C1CCN(Cc2cc(Cl)ccc2O)CC1)N1CCN(Cc2ccccc2)CC1
645615	MUV_859_D_667	CCOC(=O)CSc1ncnc2c1cnn2-c1ccc(Cl)cc1
645622	MUV_859_D_668	CCC(=O)N(Cc1cc2cc(OC)ccc2[nH]c1=O)c1ccc(C)cc1C
645627	MUV_859_D_669	CCOC(=O)Cc1csc(NC(=O)CSc2nnc(C3CC3)n2C)n1
645628	MUV_859_D_670	CCOc1ccc(NC(=O)CSc2nnc(-c3ccccc3)n2N)cc1
645637	MUV_859_D_671	Cc1ccc(C)c(N(CC(=O)NCc2ccc3c(c2)OCO3)C(=O)CCC(=O)Nc2ccccn2)c1
645641	MUV_859_D_672	Cc1occc1-c1nnc(SCC(=O)NCCc2ccccc2)n1Cc1ccccc1
645642	MUV_859_D_673	CCOc1ccc2[nH]cc(C(=O)N3CCN(CC)CC3)c(=O)c2c1
645644	MUV_859_D_674	CCOC(=O)c1cc2sccc2n1CC(=O)N1CCCc2ccccc21
645650	MUV_859_D_675	O=C(Nc1cccc(NC(=O)c2nccc3ccccc32)c1)c1ccco1
645654	MUV_859_D_676	Cc1ccc(Cn2c3ccccc3nc2NC(=O)c2ccco2)cc1
645655	MUV_859_D_677	O=C(CSc1nnc2scc(-c3ccccc3)n12)N1CCN(Cc2ccccc2)CC1
645659	MUV_859_D_678	COc1ccc(CCNC(=O)CSc2nnnn2Cc2ccc3c(c2)OCO3)cc1OC
645664	MUV_859_D_679	COc1ccc(CN2CCC(CNC(=O)NC3CCCCC3)CC2)cc1
645667	MUV_859_D_680	Cc1ccc(S(=O)(=O)Cn2nnnc2CN2CCN(Cc3ccc4c(c3)OCO4)CC2)cc1
645669	MUV_859_D_681	O=C(CSc1nc(-c2ccncc2)nn1CC(=O)N1CCCCC1)NC1CCCC1
645673	MUV_859_D_682	NC(=O)CSc1nnc(-c2ccc(S(=O)(=O)N3CCCC3)cc2)n1Cc1ccco1
645675	MUV_859_D_683	O=c1[nH]c2cc3c(cc2cc1C(c1nnnn1C1CCCC1)N1CCSCC1)OCCO3
645677	MUV_859_D_684	CCc1nnc(NC(=O)C2CCN(c3nccc(C)n3)CC2)s1
645680	MUV_859_D_685	Brc1cccc(-c2nnc(SCc3nc4ccccc4[nH]3)o2)c1
645681	MUV_859_D_686	COc1ccccc1OCCn1c2ccccc2nc1C(C)O
645682	MUV_859_D_687	O=C(Oc1ccc2c(c1)occ(Cl)c2=O)c1ccncc1
645688	MUV_859_D_688	Cc1nnc(SCC(=O)Nc2cccc(C(F)(F)F)c2)n1Cc1ccco1
645689	MUV_859_D_689	Cc1cccc(N(CC(=O)NC2CCCC2)C(=O)CCCC(=O)Nc2ccccn2)c1
645691	MUV_859_D_690	Cn1c(SCC(=O)Nc2ccc3c(c2)OCCO3)nnc1-c1ccco1
645692	MUV_859_D_691	Cc1ccc2cc(CN(CCCN(C)C)C(=O)NCc3ccccc3)c(=O)[nH]c2c1C
645697	MUV_859_D_692	CCCSC1=C(C#N)C(c2ccccc2OCC)CC(=O)N1
645704	MUV_859_D_693	COCCN(C(=O)c1csnn1)C(C(=O)NC1CCCCC1)c1cccs1
645718	MUV_859_D_694	CCS(=O)(=O)N1CCN(C2CCC(C)CC2)CC1.O=C(O)C(=O)O
645727	MUV_859_D_695	CCn1c(SCC(=O)c2ccc(F)cc2)nnc1-c1ccoc1C
645728	MUV_859_D_696	CC(C)c1ccc(NC(=O)c2csnn2)cc1
645729	MUV_859_D_697	CCOC(=O)C1=C(C)NC(=O)NC1c1cc2c(cc1Br)OCO2
645732	MUV_859_D_698	CC(C)Oc1cccc(C(=O)Nc2ccc(N3CCN(S(C)(=O)=O)CC3)cc2)c1
645733	MUV_859_D_699	CC1CCCCN1C(=O)CSc1ccc(-c2ccc(F)cc2)nn1
645736	MUV_859_D_700	CC(C)CCN(C(=O)CNC(=O)c1ccco1)C(C(=O)NC1CCCCC1)c1ccco1
645737	MUV_859_D_701	CC(=O)c1cccc(NC(=O)N2CCCC2C(=O)NCc2ccccc2)c1
645743	MUV_859_D_702	CCOC(=O)c1cc2sc(C)cc2n1CC(=O)NCc1ccc(F)cc1
645744	MUV_859_D_703	COc1ccc(Cl)cc1NC(=O)CN(C(=O)c1ccco1)C1CCCCC1
645748	MUV_859_D_704	CC(C)COC(=O)N(C)c1ccc(C(O)(C(F)(F)F)C(F)(F)F)cc1
645749	MUV_859_D_705	COc1ccccc1C(c1nnnn1C(C)(C)C)N1CCN(C(=O)c2ccco2)CC1
645751	MUV_859_D_706	CCc1ccc(CCC(=O)Nc2nc(CC(C)=O)ns2)o1
645755	MUV_859_D_707	O=C(CCCC(=O)N(CC(=O)NC1CCCCC1)CC1CCCO1)Nc1ccccn1
645756	MUV_859_D_708	Cn1cccc1C(C(=O)NC1CCCCC1)N(C(=O)Cc1cccs1)C1CC1
645758	MUV_859_D_709	CC1=C(C(=O)Nc2ccc(Cl)cc2)C(c2ccco2)NC(=O)N1
645763	MUV_859_D_710	Cc1csc(NC(=O)CSc2nnc(-c3ccncc3)n2C)n1
645764	MUV_859_D_711	CCCCOCCCNC(=O)c1c(C)onc1-c1ccccc1
645770	MUV_859_D_712	CCN(CC)C(=O)CSc1nnc(-c2ccc(S(=O)(=O)NCc3ccccc3Cl)cc2)o1
645771	MUV_859_D_713	O=S(=O)(NC1CC1)c1ccc(S(=O)(=O)N2CCCc3ccccc32)cc1
645777	MUV_859_D_714	CCC(C)NC(=O)C1CCN(c2nc(C)cc(C)n2)CC1
645778	MUV_859_D_715	Cn1c(SCC(=O)NC2CCCC2)nc2cccnc21
645780	MUV_859_D_716	Cc1ccc(N(CC(=O)NCc2ccco2)C(=O)CCC(=O)Nc2ccccn2)cc1C
645783	MUV_859_D_717	Cc1ccc(NC(=O)N(Cc2cc3cc(C)cc(C)c3[nH]c2=O)CC2COCCO2)cc1
645788	MUV_859_D_718	O=C(CCC(=O)N(CC(=O)NCC1CCCO1)c1ccc2c(c1)OCO2)Nc1nccs1
645802	MUV_859_D_719	Cc1cc(C)n(CC(O)COc2ccccc2C(=O)Nc2ccccc2)n1
645806	MUV_859_D_720	CCNC(=O)Nc1cc2nc(C)n(Cc3ccc(Br)cc3)c2nc1C
645816	MUV_859_D_721	Cc1cccc2cc(CN(Cc3ccccc3)C(=O)N(C)C)c(=O)[nH]c12
645840	MUV_859_D_722	COc1cc(CN2CCC(C(=O)NC3CCCC3)CC2)cc(Br)c1O.O=C(O)C(=O)O
645843	MUV_859_D_723	CCCCCCN(Cc1ccco1)c1nc(N2CCOCC2)nc(N2CCOCC2)n1
645844	MUV_859_D_724	CCOc1cc(C2CC(=O)Nc3cc(C)c(C)cc32)ccc1O
645847	MUV_859_D_725	Cc1cc(C)c2cc(CN(CC3CCCO3)S(=O)(=O)c3ccc4c(c3)OCCO4)c(=O)[nH]c2c1
645848	MUV_859_D_726	Cc1csc(NC(=O)c2cc(C)ccc2C(=O)O)n1
645856	MUV_859_D_727	CCc1nnc(NC(=O)CSc2nnc(-c3ccoc3C)n2-c2ccc(C)cc2)s1
645861	MUV_859_D_728	Cn1c2ccccc2nc1CNc1nc2ccccc2n1CCN1CCCCC1
645872	MUV_859_D_729	CCN(CC)S(=O)(=O)c1cccc2cc(C(=O)O)c(O)cc21
645875	MUV_859_D_730	CCOC(=O)CN(C(=O)Cn1nnc2ccccc21)C(C(=O)NCCOC)c1ccccc1
645878	MUV_859_D_731	O=C(CN1C(=O)CSc2ccccc21)Nc1ccc2c(c1)OCCO2
645879	MUV_859_D_732	CCOc1ccc(S(=O)(=O)n2cnc3cc(C)c(C)cc32)cc1
645887	MUV_859_D_733	O=C(NCc1ccco1)C(Cc1ccccc1)N1C(=O)C2C3C=CC(C3)C2C1=O
645889	MUV_859_D_734	CCOc1ccc(N2C(=O)CC(Sc3nc(C)cc(C)c3C#N)C2=O)cc1
645890	MUV_859_D_735	O=C(O)c1cccc(N2CCCCS2(=O)=O)c1
645898	MUV_859_D_736	O=C(Cn1c(=O)onc1-c1ccccc1)Nc1ccc(N2CCCCCC2)cc1
645908	MUV_859_D_737	COCCn1c(SCC(=O)Nc2cccc(C(=O)OC)c2)nc2ccccc2c1=O
645911	MUV_859_D_738	CCc1nnc(SCc2ccc(OC(C)C)cc2)n1N
645914	MUV_859_D_739	COC(=O)CSc1nnc(CNc2ccc(Cl)cc2)n1Cc1ccccc1
645922	MUV_859_D_740	Cc1nnc(SCCCN2C(=O)c3ccccc3C2=O)o1
645923	MUV_859_D_741	CCCCC(CC)C(=O)Nc1ccc(Cl)cn1
645926	MUV_859_D_742	CC(=O)Nc1ccc(OCC(O)CN2CCN(c3cc(Cl)ccc3C)CC2)cc1
645927	MUV_859_D_743	CCc1cccc(CC)c1NC(=O)CSc1nnc(C(C)C)n1CC
645928	MUV_859_D_744	COc1cccc(NC(=O)N2CCCC(C(=O)Nc3ccccc3OC)C2)c1
645929	MUV_859_D_745	CC(C)(C)NC(=O)CSc1nnc(Cc2ccc3c(c2)OCO3)n1C1CCCCC1
645932	MUV_859_D_746	COc1ccccc1CN(CC(=O)NCc1ccco1)C(=O)CNS(=O)(=O)c1ccc(C)cc1
645935	MUV_859_D_747	O=C(Cc1ccccc1)N1CCN(Cc2c[nH]c3ccccc23)CC1
645957	MUV_859_D_748	COc1ccc(OC)c(NC(=O)Cn2c(=O)onc2-c2ccc(Cl)cc2)c1
645962	MUV_859_D_749	COc1cc(C(=O)Nc2ccc(S(=O)(=O)Nc3cc(C)on3)cc2)cc(OC)c1OC
645965	MUV_859_D_750	Cc1ccc2c(c1)nnn2C1CCN(CC(=O)N2c3ccccc3CC2C)CC1
645970	MUV_859_D_751	CCc1nnc(NC(=O)CSc2nnc(Cc3ccccc3)n2-c2ccc(OC)cc2)s1
645988	MUV_859_D_752	O=C(CSc1nc2c(c(C(F)(F)F)n1)CCc1ccccc1-2)NCc1ccco1
645993	MUV_859_D_753	O=C(CSc1nc(=O)c2ccccc2[nH]1)Nc1ccc(S(=O)(=O)N2CCCC2)cc1
645998	MUV_859_D_754	CCc1nnc(NC(=O)CSc2nnc(COc3ccccc3)n2-c2ccc(C)cc2)s1
646002	MUV_859_D_755	CC(c1ccccc1F)n1cc(C(=O)Nc2ccc3nc[nH]c3c2)nn1
646003	MUV_859_D_756	COc1ccc(N2CCN(c3nc4c(c(=O)[nH]c(=O)n4C)n3Cc3cccc(C)c3)CC2)cc1
646008	MUV_859_D_757	O=C(Nc1ncnc2sc3c(c21)CCC3)c1ccco1
646019	MUV_859_D_758	O=C(CSc1nnc(-c2ccccn2)n1Cc1ccccc1)N1CCCC1
646026	MUV_859_D_759	CCCC(c1nnnn1Cc1ccc(OC)cc1)N1CCN(c2ccccc2OC)CC1
646032	MUV_859_D_760	O=C(CSc1nnc(-c2ccncc2)n1Cc1ccco1)OC1CCCCC1
646034	MUV_859_D_761	O=C(c1cccs1)C1C(c2cccnc2)NC(=O)NC1(O)C(F)(F)F
646042	MUV_859_D_762	Cc1cccc(NC(=O)Cn2nnc(-c3ccc(CN4CCCC4)cc3)n2)c1C
646044	MUV_859_D_763	O=C(CCCC(=O)N(CC(=O)NC1CCCC1)Cc1ccc(F)cc1)Nc1ccccn1
646046	MUV_859_D_764	CCC(C)(C)NC(=O)C(c1cccn1C)N(C(=O)Cn1nnc2ccccc21)c1ccc(OC)cc1
646054	MUV_859_D_765	O=C(Nc1nncs1)C1c2ccccc2Oc2ccccc21
646057	MUV_859_D_766	COc1ccccc1NC(=O)N(Cc1ccc2c(c1)OCO2)Cc1nc(=O)c2ccccc2[nH]1
646058	MUV_859_D_767	CCNc1nc(-c2ccc(Cl)cc2)cs1
646059	MUV_859_D_768	COc1cccc(C(=O)CSc2nnc(CNS(=O)(=O)c3ccc(C)cc3)n2C)c1
646062	MUV_859_D_769	COc1ccc(NC(=O)c2c(C)oc3c2CCCC3)cc1
646064	MUV_859_D_770	COc1ccccc1CC(NC(C)=O)C(=O)N1CCN(C(=O)Nc2ccccc2Cl)CC1
646067	MUV_859_D_771	CCOc1nc2c(c(=O)n(C)c(=O)n2C)n1Cc1ccccc1Cl
646068	MUV_859_D_772	Nn1cnnc1SCC(=O)Nc1ccc(C2CCCCC2)cc1
646070	MUV_859_D_773	COc1cc(C2N3CC4(C)CN2CC(C)(C3)C4)ccc1O
646091	MUV_859_D_774	COc1ccc(S(=O)(=O)Nc2ccc(Cl)cn2)c(C)c1C
646093	MUV_859_D_775	CCC(C)(C)n1nnnc1CN(Cc1cccs1)Cc1cc2cc(OC)ccc2[nH]c1=O
646100	MUV_859_D_776	c1ccc2c(c1)C=C(C(c1nnnn1C1CCCCC1)N1CCCCC1)CO2
646107	MUV_859_D_777	CC(=O)NC1c2ccccc2N(CCc2ccccc2)C1=O
646121	MUV_859_D_778	CC(CS(=O)(=O)c1cccc2cccnc21)N1CCCCC1
646122	MUV_859_D_779	COc1ccc(C(=O)NCC(C)CN(C)C)cc1
646125	MUV_859_D_780	COCCn1nnnc1C(c1ccc(OC)c(OC)c1)N1CCN(c2nc3ccccc3s2)CC1
646145	MUV_859_D_781	CCNS(=O)(=O)c1ccc(S(=O)(=O)N(Cc2ccccn2)C2CCCCC2)cc1
646157	MUV_859_D_782	O=C(O)CN1C(=O)CC(Cc2ccc(Cl)cc2)C1=O
646159	MUV_859_D_783	CCOC(=O)c1ccccc1NC(=O)CSc1nc2ccccc2n1CC(=O)N1CCCC1
646163	MUV_859_D_784	CCOC(=O)CSc1nnc(-c2ccccc2NC(=O)c2ccccc2)o1
646165	MUV_859_D_785	CC(CN1CCCCC1)OC(=O)Cc1ccc(Cl)cc1
646171	MUV_859_D_786	O=C(O)CSc1ncn[nH]1
646174	MUV_859_D_787	CS(=O)(=O)N1CCC(C(=O)Nc2ccc(F)cc2F)CC1
646183	MUV_859_D_788	COC(=O)CN(c1nc(C)cc(OC)n1)S(=O)(=O)c1ccc(C)cc1
646201	MUV_859_D_789	CCc1ccc(OCc2nnc(SCC(=O)NCc3ccco3)o2)cc1
646203	MUV_859_D_790	CC(=O)N1CCN2c3ccc(C4CCCCC4)cc3C(=O)CCCC1C2=O
646206	MUV_859_D_791	CCC(=O)Nc1nc2ccc(NC(C)=O)cc2s1
646207	MUV_859_D_792	COc1ccc(CSc2nnc(C)n2N)cc1
646208	MUV_859_D_793	O=C(CSc1nnnn1C1CCCCC1)Nc1cccc(NC(=O)c2ccco2)c1
646213	MUV_859_D_794	CCC(C)(C)n1nnnc1C(c1cccc(C#N)c1)N1CCN(c2cccc(C)c2C)CC1
646215	MUV_859_D_795	COc1ccc(C(=O)N2CCCC(c3nc(-c4cccs4)no3)C2)cc1
646216	MUV_859_D_796	O=C(CCC(=O)N(CC(=O)NCC1CCCO1)c1ccc(F)cc1)Nc1nccs1
646217	MUV_859_D_797	O=C(CCCOc1ccc(Cl)cc1)Nc1nncs1
646218	MUV_859_D_798	O=C(C1CCN(S(=O)(=O)c2ccc(-n3cnnn3)cc2)CC1)N1CCN(c2ccccc2)CC1
646222	MUV_859_D_799	CCOc1ccc(NC(=O)CSc2nnc(C)n2CCCOC)cc1
646227	MUV_859_D_800	Cc1cccc(C)c1NC(=O)N1C2CCCC1CC(NC(=O)C(C)(C)C)C2
646228	MUV_859_D_801	Cc1ccc(S(=O)(=O)N(CC(=O)NCc2ccco2)Cc2ccccc2F)cc1
646230	MUV_859_D_802	Cc1cc(C)c2c(c1)c(C)cc1nnc(SCC(=O)NCc3ccco3)n12
646238	MUV_859_D_803	COc1ccc(NC(=O)CSc2nnc(Cc3ccccc3)o2)c(OC)c1
646242	MUV_859_D_804	O=C(NC1CCCCC1)C1CCCN1C(=O)NCc1ccccc1
646245	MUV_859_D_805	COC(=O)c1ccc(NC(=O)C2CCN(S(C)(=O)=O)CC2)cc1
646249	MUV_859_D_806	COCCCn1c(SCc2cc(=O)[nH]c3ccccc23)nnc1-c1ccco1
646250	MUV_859_D_807	O=C(NC1CCCC1)C(c1cccs1)N(Cc1ccco1)C(=O)c1csnn1
646255	MUV_859_D_808	COc1ccc(-c2nnc(SCC(=O)N3CCOCC3)o2)cc1
646266	MUV_859_D_809	COc1ccc(-c2nnc(SCC(=O)NC(C)C)n2CC2CCCO2)cc1OC
646270	MUV_859_D_810	COc1ccccc1NC(=O)CSc1nnc(C)o1
646272	MUV_859_D_811	COc1ccc(S(=O)(=O)N2CCCC(C(=O)Nc3cccnc3)C2)cc1Cl
646275	MUV_859_D_812	CCOc1cc(C)nc(NCCc2ccc(OC)c(OC)c2)n1
646279	MUV_859_D_813	CN(C)C(=O)c1c2cc(O)ccc2oc1-c1ccccc1
646283	MUV_859_D_814	COC(=O)c1ccccc1NC1OC(=O)c2ccccc21
646286	MUV_859_D_815	COCCN(C(=O)Cc1cccs1)c1nnc(-c2ccncc2)s1
646287	MUV_859_D_816	Cc1csc(NC(=O)CSc2nnc(-c3ccccn3)n2-c2ccc(C)c(C)c2)n1
646291	MUV_859_D_817	Cc1ccc(C)c(N2CCN(C(=O)C3CCN(c4nc(C)cc(C)n4)CC3)CC2)c1
646293	MUV_859_D_818	Cc1ccc2cc(C)c3nnc(SCC(=O)NCc4ccco4)n3c2c1
646295	MUV_859_D_819	Cc1ccccc1-c1nnc(-c2ccc(Br)cc2)o1
646296	MUV_859_D_820	Cc1ccc(-n2c(C)cc(C)c(C#N)c2=O)cc1Cl
646303	MUV_859_D_821	O=C(O)c1cc(-c2ccccc2Cl)n[nH]1
646305	MUV_859_D_822	CCn1c(SCC(=O)N2c3ccccc3Sc3ccccc32)nc2c1c(=O)n(C)c(=O)n2C
646306	MUV_859_D_823	COc1cc2cc(C(c3nnnn3C3CCCC3)N(C)C3CCCCC3)c(=O)[nH]c2cc1OC
646307	MUV_859_D_824	CCNc1nc(Oc2ccc(C(=O)OC)cc2)nc(SC)n1
646320	MUV_859_D_825	Cc1ccc(-c2ccc(C(=O)O)[nH]2)cc1
646322	MUV_859_D_826	O=C(NCC1CCCO1)C1CCN(c2ccc(S(=O)(=O)N3CCCC3)cc2)CC1
646327	MUV_859_D_827	COc1ccc(-n2nnnc2SCC(=O)Nc2nnc(C)s2)cc1OC
646331	MUV_859_D_828	O=C(C1CCC1)N(CCc1ccccc1)Cc1nc(=O)c2ccccc2[nH]1
646340	MUV_859_D_829	COC(=O)c1cccc(S(=O)(=O)N2CCN(c3nc4ccccc4s3)CC2)c1
646343	MUV_859_D_830	Cc1c(-c2cccs2)[n+](=O)c2c(n1[O-])CCC2
646348	MUV_859_D_831	CCCCC(OC(=O)c1cc2occc2n1C)C(=O)NCC1CCCO1
646349	MUV_859_D_832	Cc1cccc2cc(CN(CC3CCCO3)C(c3nnnn3Cc3ccco3)C(C)C)c(=O)[nH]c12
646352	MUV_859_D_833	Cc1ccc(-n2c(SCC(=O)N3CCOCC3)nnc2-c2cccnc2)cc1
646354	MUV_859_D_834	CCOc1cccc(NC(=O)C2CCCN(S(=O)(=O)c3ccc(OC)cc3)C2)c1
646381	MUV_859_D_835	O=C(Cn1nnc(-c2ccc(CN3CCOCC3)cc2)n1)N1CCCc2ccccc21
646387	MUV_859_D_836	CC1CCN(c2ccc(C(=O)NCc3cccs3)cn2)CC1
646389	MUV_859_D_837	COc1cccc2cc(-c3nnc(SCC(=O)Nc4nc(C)cs4)n3C)oc21
646391	MUV_859_D_838	COc1ccc(N2CCN(C(=O)CSc3ncccc3-c3nc4ccccc4[nH]3)CC2)cc1
646392	MUV_859_D_839	CCc1c(C)nc2ncnn2c1N1CCC(C(=O)NCc2cccc(OC)c2)CC1
646394	MUV_859_D_840	Cc1ccc2nc3c(cc2c1)CN(Cc1ccco1)C(=NCC1CCCO1)S3
646397	MUV_859_D_841	CCOC(=O)CSc1nnc(C)n1N
646401	MUV_859_D_842	Cc1cc(C)nc(NC(=O)Cc2cccs2)n1
646405	MUV_859_D_843	N=c1c(S(=O)(=O)c2ccccc2)cc2c(=O)n3ccccc3nc2n1CC1CCCO1
646406	MUV_859_D_844	Cc1ccc2c(c1C)NC(C(=O)O)C1CC=CC21
646408	MUV_859_D_845	COc1ccc2[nH]c(=O)c(CN(Cc3cccnc3)C(=O)Nc3ccccc3)cc2c1
646422	MUV_859_D_846	CC(=O)NC(Cc1cc(C)ccc1C)C(=O)N1CCN(C(=O)Nc2ccc(C(C)=O)cc2)CC1
646426	MUV_859_D_847	COc1ccc(C(=O)Nc2ccc(-c3ccc(C)o3)cc2)cc1S(=O)(=O)N1CCOCC1
646428	MUV_859_D_848	CC(C)Oc1ccc(CC2CC(=O)NC2=O)cc1
646446	MUV_859_D_849	CC(=O)OC(C(=O)NC1CCCCC1)c1ccccc1
646448	MUV_859_D_850	O=C(Cn1nnc2ccccc21)N(c1ccccc1)C(C(=O)NCc1ccco1)c1cccnc1
646452	MUV_859_D_851	Cc1occc1-c1nnc(SCC(=O)Nc2ccc3c(c2)OCO3)n1-c1ccc(C)cc1
646458	MUV_859_D_852	COc1ccc(N=c2oc3c(cccc3OC)cc2C(=O)NCc2ccco2)cc1OC
646462	MUV_859_D_853	CC(=O)C1=C(O)C(=O)N(CCN(C)C)C1c1ccc(Cl)cc1
646476	MUV_859_D_854	O=c1nc(CSc2nnc(-c3ccncc3)n2Cc2ccco2)[nH]c2ccccc12
646480	MUV_859_D_855	N#Cc1ccc(-c2nnnn2-c2ccc3c(c2)OCO3)cc1
646481	MUV_859_D_856	COc1ccc(-c2ccc(SCC(=O)NCc3ccco3)nn2)cc1OC
646484	MUV_859_D_857	CC(C)(C)NS(=O)(=O)c1ccc(OCC(=O)Nc2ccc3c(c2)OCCO3)cc1
646486	MUV_859_D_858	Cc1ccc2c(c1)N(CC(=O)N1CCCc3ccccc31)C(=O)C(C)O2
646493	MUV_859_D_859	COc1ccc(Cn2nnnc2C(c2cccnc2)N2CCN(c3ccc(O)cc3)CC2)cc1
646506	MUV_859_D_860	Cc1c(Cl)cccc1NC(=O)CC(C(=O)O)C1CCCO1
646508	MUV_859_D_861	N=c1c(C(=O)NCC2CCCO2)cc2c(=O)n3ccccc3nc2n1Cc1cccnc1
646517	MUV_859_D_862	COc1ccc(C(c2nnnn2C2CCCC2)N2CCC(C)CC2)c(OC)c1
646521	MUV_859_D_863	COc1ccc(CCNS(=O)(=O)c2ccc(F)cc2)cc1OC
646527	MUV_859_D_864	O=C(Cc1ccccc1)NC1CCN(S(=O)(=O)c2cccc(F)c2)CC1
646532	MUV_859_D_865	Cc1cc(S(=O)(=O)N2CCC(NC(=O)C34CC5CC(CC(C5)C3)C4)CC2)ccc1-n1cnnn1
646535	MUV_859_D_866	COc1cccc(C(=O)CSc2nnc(CNS(C)(=O)=O)n2-c2ccc(C)cc2)c1
646536	MUV_859_D_867	CC(C)c1nnc(SCC(=O)NCc2ccco2)n1C
646539	MUV_859_D_868	CCOC(=O)c1cnc(SCC(=O)N2CCN(C(=O)c3ccco3)CC2)nc1N
646540	MUV_859_D_869	O=C(CN1CCC(c2nc3ccccc3[nH]2)CC1)NCc1ccc2c(c1)OCO2
646541	MUV_859_D_870	Cc1ccc(C2c3cc4c(cc3OC(N)=C2C#N)OCO4)cc1
646543	MUV_859_D_871	O=C(NCc1ccccc1)C1CCN(C(=O)NCc2ccccc2)CC1
646576	MUV_859_D_872	CCc1n[nH]c2c1C(=O)CC(C)(C)C2
646584	MUV_859_D_873	Cn1c(Cn2nnc3ccccc32)nnc1SCC(=O)Nc1ccc2c(c1)OCO2
646589	MUV_859_D_874	Cc1cc(NS(=O)(=O)c2ccc(NC(=O)c3ccco3)cc2)no1
646592	MUV_859_D_875	CC(c1ccccc1F)n1cc(C(=O)NCCc2ccco2)nn1
646597	MUV_859_D_876	CCC(=O)Nc1cc2c(cc1C(=O)c1ccccc1)OCCO2
646604	MUV_859_D_877	O=C(c1ccc(Cl)cc1)N1CCCOC1
646607	MUV_859_D_878	Cc1ccc(S(=O)(=O)NCC(=O)N(CC(=O)NC2CCCCC2)Cc2ccco2)cc1
646609	MUV_859_D_879	O=C(NC1CCCCC1)N(Cc1nc(=O)c2ccccc2[nH]1)C1CCCCC1
646611	MUV_859_D_880	CCOc1ccccc1C(=O)Nc1nncs1
646614	MUV_859_D_881	CS(=O)(=O)N(CC(=O)N1CCCCCC1)c1ccc(Br)cc1
646623	MUV_859_D_882	CCOC(=O)C1=C(C)OC(N)=C(C#N)C1c1c(C)nn(-c2ccccc2)c1Cl
646626	MUV_859_D_883	COC(=O)CCNc1ccc2c(c1)OCCO2
646629	MUV_859_D_884	Cc1ccccc1CCNC(=O)C1CCN(S(=O)(=O)c2ccc(-n3cnnn3)cc2)CC1
646632	MUV_859_D_885	COc1ccc(CCNC(=O)CSc2nnc(-c3cccc(F)c3)o2)cc1OC
646638	MUV_859_D_886	CC1(C)CC(=O)C(=CNCCN2CCN(C(=O)Cc3ccc(Cl)cc3)CC2)C(=O)C1
646640	MUV_859_D_887	CC(C)c1c(O)nc(SCc2ccccc2)[nH]c1=O
646643	MUV_859_D_888	O=C(Nc1ccccc1)N(CCCN1CCOCC1)Cc1cc2cc3c(cc2[nH]c1=O)OCCO3
646644	MUV_859_D_889	COc1ccc(C(=O)CSc2nnc(CNc3ccc(C)cc3C)n2Cc2ccco2)cc1
646645	MUV_859_D_890	COC(=O)C(C)Sc1nc2c(c(=O)n(C)c(=O)n2C)n1Cc1cccc(C)c1
646648	MUV_859_D_891	CN1CCN(Cc2nc3c(c(=O)n(C)c(=O)n3C)n2CCCc2ccccc2)CC1
646656	MUV_859_D_892	CC1Cc2ccccc2N1C(=O)Cn1nnc(-c2ccccc2NC(=O)C2CCC2)n1
646659	MUV_859_D_893	Cc1ccc2[nH]c(=O)c(C(c3nnnn3CC3CCCO3)N3CCOCC3)cc2c1
646664	MUV_859_D_894	COc1cc(S(=O)(=O)NCCc2ccc3c(c2)OCO3)ccc1-n1cnnn1
646668	MUV_859_D_895	CN(C(=O)c1ccccc1)c1nc2ccccc2s1
646671	MUV_859_D_896	O=C(OCCOCCNC1=NS(=O)(=O)c2ccccc21)c1ccncc1
646678	MUV_859_D_897	CCC(C)(C)n1nnnc1C(c1cccs1)N1CCN(c2nc3ccccc3s2)CC1
646683	MUV_859_D_898	O=c1nc(C(F)(F)F)nc2n(Cc3ccccc3F)[nH]nc1-2
646702	MUV_859_D_899	CCOC(=O)C(C)Sc1nc2c(c(=O)[nH]c(=O)n2C)n1CCc1ccccc1
646704	MUV_859_D_900	COc1ccc2cc3c(N)c(C(=O)N4CCCC4)sc3nc2c1
646705	MUV_859_D_901	NC(=O)CSc1nnc(Cc2csc(Nc3ccccc3)n2)n1Cc1ccccc1
646708	MUV_859_D_902	O=C(c1cccs1)N1CCCC(c2nc(-c3ccc(F)cc3)no2)C1
646709	MUV_859_D_903	CC(C)NC(=O)Cn1c2ccccc2nc1SCC(=O)N1CCCCCC1
646712	MUV_859_D_904	Cc1cc(NC(=O)CSc2nnc(-c3ccco3)n2Cc2ccco2)no1
646714	MUV_859_D_905	CCCC(C(=O)NC1CCCCC1)N(Cc1ccco1)C(=O)CNS(=O)(=O)c1ccccc1
646718	MUV_859_D_906	CCC(=O)Nc1ccc(-c2nnc(SCC(=O)Nc3nccs3)n2C)cc1
646720	MUV_859_D_907	CCOC(=O)c1cccc(NC(=O)CSc2nnc(-c3cccnc3)n2CC)c1
646726	MUV_859_D_908	CCOc1ccc(C(=O)C2CCN(CC(=O)Nc3ccccc3N3CCOCC3)CC2)cc1
646729	MUV_859_D_909	CCCC1(C(=O)OC)NC(c2ccco2)C2C(=O)N(c3ccc(C)cc3)C(=O)C21
646732	MUV_859_D_910	CCc1nnc(NC(=O)CSc2nnc(CCc3nc4ccccc4[nH]3)n2C)s1
646733	MUV_859_D_911	COCCn1nnnc1C(c1ccc(C)cc1)N1CCN(Cc2ccc3c(c2)OCO3)CC1
646735	MUV_859_D_912	COc1ccccc1C1SCCN1S(=O)(=O)c1cccc(C(F)(F)F)c1
646738	MUV_859_D_913	COc1ccccc1NC(=O)CSc1nnc(C)n1CCc1ccccc1
646743	MUV_859_D_914	Cc1cc(C)cc(OCc2nnc(SCC(=O)OC3CCCCC3)o2)c1
646751	MUV_859_D_915	CCOC(=O)c1c(C)c(C(C)=O)sc1NC(=O)CSc1nnc(-c2cccnc2)o1
646758	MUV_859_D_916	Cc1nc(C)c(-c2csc(NCc3ccco3)n2)s1
646760	MUV_859_D_917	Cc1ccc(SCCNC(=O)CN2C(=O)c3ccccc3S2(=O)=O)cc1
646762	MUV_859_D_918	O=C(CS(=O)CC(=O)Nc1cccc2c1CCCC2)Nc1ccc(F)cc1
646766	MUV_859_D_919	CCC(=O)Nc1ccc(N2CCN(Cc3ccccc3)CC2)cc1
646768	MUV_859_D_920	Cc1cc(C)nc(N2CCC(C(=O)NCCc3ccc(F)cc3)CC2)n1
646775	MUV_859_D_921	O=C(CCn1nnc(-c2cccs2)n1)N1CCc2ccccc2C1
646776	MUV_859_D_922	CCOC(=O)CNC(=O)c1c(C)nn(-c2ccccc2)c1Cl
646778	MUV_859_D_923	COC(=O)c1oc2nc(C)cc(C)c2c1N
646779	MUV_859_D_924	COc1ccccc1CN(Cc1nc(=O)c2ccccc2[nH]1)C(=O)Nc1ccccc1
646781	MUV_859_D_925	CCOc1ccccc1-n1c(SCC(=O)NC(C)CC)nnc1-c1ccoc1C
646786	MUV_859_D_926	CC(C)c1nc2ccccc2c(SCC(=O)N2CCCC2)n1
646793	MUV_859_D_927	O=C(CSc1nnc(-c2ccccc2Br)o1)Nc1cccc2ccccc21
646795	MUV_859_D_928	CC(=O)Nc1cc2c(nc(C)n2Cc2ccc(Br)cc2)nc1C
646797	MUV_859_D_929	COCCn1nnnc1C(c1cccs1)N1CCN(c2ccccc2)CC1
646800	MUV_859_D_930	COc1ccc(CCNC(=O)CN2CCC(n3nnc4cc(F)ccc43)CC2)cc1OC
646801	MUV_859_D_931	O=C1C2C3C=CC(C2C(=O)N1c1ccncc1)C31CC1
646802	MUV_859_D_932	Cn1c(SCC(=O)NCC2CCCO2)nc2c1c(=O)n(C)c(=O)n2C
646813	MUV_859_D_933	Cc1ccc(NC(=O)CS(=O)CC(=O)N(C(C)C(=O)NC2CCCCC2)C2CCCC2)cc1
646818	MUV_859_D_934	CCOc1ccc(NC(=O)CSc2nnnn2CC(=O)O)cc1
646820	MUV_859_D_935	Cc1nc2cc(F)ccc2n1C1CCN(S(=O)(=O)c2ccccc2)CC1
646821	MUV_859_D_936	Cn1c(SCC(=O)Nc2cccc(NC(=O)c3cccs3)c2)nnc1-c1ccncc1
646823	MUV_859_D_937	CCn1c(SCC(=O)c2cc(OC)ccc2OC)nnc1C(C)C
646824	MUV_859_D_938	COc1ccc(N2CCN(C(=O)CN(c3ccccc3)S(C)(=O)=O)CC2)cc1
646827	MUV_859_D_939	O=C(O)c1oc2ccccc2c1CSc1ccccn1
646828	MUV_859_D_940	CCCC(=O)N1c2ccc(-c3csc(N)n3)cc2CC1C
646832	MUV_859_D_941	CCn1c(COc2ccccc2)nnc1SCC(=O)CC(=O)Nc1ccccc1OC
646835	MUV_859_D_942	COc1ccccc1C(=O)N1CCN(c2cccc(Cl)c2)CC1
646837	MUV_859_D_943	CCOc1ccc2[nH]c(=O)c(CN(Cc3ccc(C)cc3)C(=O)N3CCCC3)cc2c1
646845	MUV_859_D_944	CCNC(=O)NC1(C(=O)Nc2ccc3c(c2)CCC3)CCCCC1
646846	MUV_859_D_945	CN(C)c1ccc(CNCCC2(O)CCOC(C)(C)C2)cc1
646847	MUV_859_D_946	O=C(Nc1nc2ccccc2n1CCOc1ccccc1)c1ccco1
646855	MUV_859_D_947	COC(=O)c1cn(C(C)C(=O)NCc2ccco2)c2ccccc12
646857	MUV_859_D_948	CCOC(=O)c1c(C)c(C(C)=O)sc1NC(=O)CSc1nc2cccnc2n1C
646859	MUV_859_D_949	N#CCCCCN1c2cccc3cccc(c23)S1(=O)=O
646865	MUV_859_D_950	O=C(CSc1nnc(-c2ccncc2)n1CC1CCCO1)NCc1ccccc1
646867	MUV_859_D_951	COc1cccc(N(C(=O)c2ccco2)C(C(=O)NC2CCCC2)c2ccc(N(C)C)cc2)c1
646870	MUV_859_D_952	COc1ccc(CN(Cc2nc(=O)c3ccccc3[nH]2)C(=O)NC2CCCCC2)cc1
646873	MUV_859_D_953	Cc1ccc(-c2nnn(CC(=O)N(Cc3cccs3)C(C(=O)NC3CCCC3)c3ccco3)n2)o1
646874	MUV_859_D_954	Cc1ccc(-c2noc(C3CCN(S(=O)(=O)c4ccc5c(c4)OCCO5)CC3)n2)o1
646878	MUV_859_D_955	COc1cc(NC(=O)c2ccco2)c(OC)cc1NC(=O)CSc1nnc(-c2cccs2)n1C
646880	MUV_859_D_956	CNC(=O)CSc1nnc(-c2ccc(S(=O)(=O)N3CCCC3)cc2)n1-c1cccc(C)c1C
646884	MUV_859_D_957	N#CC1=C(SCc2ccccc2Cl)NC(=O)C(C(N)=O)C1
646885	MUV_859_D_958	CCCSC1=C(C#N)C(c2ccccc2C)CC(=O)N1
646886	MUV_859_D_959	CC(C)(C)NC(=O)CSc1nnc(C2CC2)n1Cc1ccccc1
646887	MUV_859_D_960	O=C(CSc1nnc(-c2cccnc2)n1Cc1ccccc1)N1CCOCC1
646891	MUV_859_D_961	O=C(NCc1ccc2c(c1)OCO2)c1cccc(Cl)c1
646893	MUV_859_D_962	O=C(NC1CC2CCCC(C1)N2C1CC1)NC12CC3CC(CC(C3)C1)C2
646896	MUV_859_D_963	COc1ccccc1NC(=O)CC(=O)CSc1nnc(-c2ccc(C)cc2)n1C
646898	MUV_859_D_964	CC(=O)C1=C(O)C(=O)N(Cc2ccco2)C1c1ccccc1
646904	MUV_859_D_965	COC(=O)C1(CCSC)NC(c2ccccc2OC)C2C(=O)N(C)C(=O)C21
646906	MUV_859_D_966	Clc1ccc(CSc2nnc(Cn3cnc4ccccc43)o2)cc1
646915	MUV_859_D_967	O=C(OC(C(=O)NCc1cccs1)c1ccccc1Cl)c1ccco1
646916	MUV_859_D_968	O=C(Nc1cccc(Cl)c1)N1CCN(c2ncccn2)CC1
646917	MUV_859_D_969	COc1ccc(NC(=O)N2CCCC2C(=O)Nc2ccc(C)c(Cl)c2)cc1
646918	MUV_859_D_970	CCCC(C(=O)NCc1ccco1)N(C(=O)CNS(=O)(=O)c1ccccc1)C1CCCC1
646922	MUV_859_D_971	COc1ccc(-c2noc(C3CCCN(C(=O)c4cccs4)C3)n2)cc1
646940	MUV_859_D_972	CCCCn1c(SCC(=O)c2ccccc2)nc2c1c(=O)[nH]c(=O)n2C
646943	MUV_859_D_973	CC(C)N1C(=O)C2C(C(=O)NCc3ccccc3)C3C=CC2(O3)C1C(=O)NC(C)(C)C
646948	MUV_859_D_974	CCOC(=O)Nc1nnc(CCc2ccccc2)s1
646960	MUV_859_D_975	O=C(CCSc1nc(-c2ccco2)cc(C(F)(F)F)n1)NCc1ccccn1
646963	MUV_859_D_976	CCC(C)(C)NC(=O)C(c1cccn1C)N(C(=O)Cn1nnc2ccccc21)c1ccccc1OC
646964	MUV_859_D_977	O=C(CN(C(=O)Cn1nnc(-c2ccc(F)cc2)n1)C1CCCC1)NC1CCCC1
646968	MUV_859_D_978	Cc1ccc(-n2ncc3c2ncn(CC(=O)NCc2ccco2)c3=O)cc1
646969	MUV_859_D_979	CCc1c(C)[nH]c(SCC(=O)c2ccc(C)c(C)c2)nc1=O
646971	MUV_859_D_980	CCCCC(=O)Nc1nnc(SCC(=O)N2CCN(c3ccccc3OC)CC2)s1
646972	MUV_859_D_981	COc1cc(C)nc(OCCNC(=O)COc2ccc(Cl)cc2C)n1
646973	MUV_859_D_982	O=C(CNC(=O)c1ccco1)N(Cc1cccs1)C(C(=O)NC1CCCC1)c1ccncc1
646976	MUV_859_D_983	O=C(CSc1nnc(Cc2ccccc2)n1Cc1ccco1)NC1CCCC1
646981	MUV_859_D_984	CCOc1ccc2nc(NCCNC(=O)Nc3cccc(C)c3)c(C#N)cc2c1
646983	MUV_859_D_985	COc1ccc(C(=O)C2CCN(S(=O)(=O)c3ccc4c(c3)OCCO4)CC2)cc1
646984	MUV_859_D_986	COC(=O)c1ccc(Cn2cc(Cl)cn2)cc1
646985	MUV_859_D_987	COc1ccc2cc(CN(CCO)C(=O)c3ccc(Br)cc3)c(=O)[nH]c2c1
646987	MUV_859_D_988	Cc1ccc2[nH]c(=O)c(CN(Cc3ccco3)S(=O)(=O)c3c4nsnc4ccc3C)cc2c1
646990	MUV_859_D_989	Cc1cccc(OCC(=O)Nc2ccccc2N2CCN(C(=O)C(C)C)CC2)c1C
646991	MUV_859_D_990	Cc1ccc(Cn2[nH]nc3c(=O)nc(C4CCN(S(=O)(=O)c5ccccc5)CC4)nc2-3)cc1
646993	MUV_859_D_991	Cc1occc1-c1nnc(SCC(=O)NCc2cccs2)n1CC1CCCO1
646994	MUV_859_D_992	Cc1ccc(S(=O)(=O)N(Cc2cc3cc4c(cc3[nH]c2=O)OCCO4)CC2CCCO2)cc1
646995	MUV_859_D_993	CCN(CC)S(=O)(=O)c1ccc(-c2nnc(SCC(=O)Nc3ccc4c(c3)OCO4)o2)cc1
647000	MUV_859_D_994	COc1cc(NS(=O)(=O)c2ccc(NC(=O)COc3ccccc3C)cc2)nc(OC)n1
647003	MUV_859_D_995	O=C(CN(Cc1ccccc1F)C(=O)c1ccco1)NCc1ccc(F)cc1
647004	MUV_859_D_996	CCOc1ccc2[nH]c(=O)c(CN(Cc3nnnn3CCc3ccccc3)CC3CCCO3)cc2c1
647008	MUV_859_D_997	CCCS(=O)(=O)N1CCC(C(=O)c2cccc(C(F)(F)F)c2)CC1
647010	MUV_859_D_998	CC(=O)c1cccc(-n2nnnc2SCC(=O)Nc2cccc(NC(=O)c3ccco3)c2)c1
647013	MUV_859_D_999	COCCNC(=O)CN(Cc1ccc2c(c1)OCO2)C(=O)CCC(=O)Nc1nccs1
647016	MUV_859_D_1000	COc1ccc(NC(=O)CSc2nnc(-c3ccoc3C)n2CCc2ccccc2)cc1
647018	MUV_859_D_1001	Cc1ccc(Cl)cc1N(CC(=O)NC1CCCCC1)S(C)(=O)=O
647019	MUV_859_D_1002	COCCNC(=O)CN(c1cc(Cl)ccc1OC)S(C)(=O)=O
647020	MUV_859_D_1003	CC(C)OC(=O)C1C(=O)NC2(C)CC1c1ccccc1O2
647022	MUV_859_D_1004	COC(=O)c1ccccc1NC(=O)CN1CCN(C(=O)c2ccco2)CC1
647023	MUV_859_D_1005	CCCN1C2CCCC1CC(NC(=O)Nc1cccc(C(C)=O)c1)C2
647036	MUV_859_D_1006	Cc1ccc(S(=O)(=O)NC(=O)Nc2ccc(Cl)cn2)cc1
647040	MUV_859_D_1007	O=C(NC1CCCCC1)c1cc2nc(-c3ccco3)cc(C(F)(F)F)n2n1
647041	MUV_859_D_1008	O=S(=O)(Nn1cnnc1)c1ccccc1Cl
647042	MUV_859_D_1009	COCCn1c(COc2cccc(OC)c2)nnc1SCC(=O)N1CCOCC1
647059	MUV_859_D_1010	Cn1c(CNc2nc(-c3ccccc3)cs2)nnc1SCC(=O)c1ccccc1
647060	MUV_859_D_1011	COC(=O)c1cccc(NC(=O)CSc2nnc(COc3cccc(C)c3)n2C)c1
647064	MUV_859_D_1012	COC(=O)C1=c2sc(=Cc3cccnc3)c(=O)n2C(N)=C(C(=O)OC)C1c1cccnc1
647065	MUV_859_D_1013	Cc1[nH]n(-c2ccccc2)c2nc(=O)c(CNc3ccc4c(c3)OCCO4)cc1-2
647070	MUV_859_D_1014	Cc1ccc2cc(CN(CC3CCCO3)C(=O)NC3CCCCC3)c(=O)[nH]c2c1C
647072	MUV_859_D_1015	Cc1ccc(C)c(C(=O)CC2(O)C(=O)Nc3ccccc32)c1
647075	MUV_859_D_1016	CCOC(=O)c1cccc(NC(=O)CSc2nnc(-c3ccncc3)n2CCCOC)c1
647076	MUV_859_D_1017	CCn1c(COc2ccc(Cl)c(C)c2)nnc1SCC(=O)N1CCCC1
647077	MUV_859_D_1018	O=C1c2ccccc2C(=O)N1c1ccc(S(=O)(=O)N2CCN(c3ccccc3)CC2)cc1
647078	MUV_859_D_1019	Cc1cccc(C(=O)NC2CC3CCCC(C2)N3C(=O)NC2CCCCC2)c1
647080	MUV_859_D_1020	O=C(CSc1ccccn1)N1CCN(C(=O)CSc2ccccn2)CC1
647082	MUV_859_D_1021	CCn1c(CNc2ccc(OC)cc2)nnc1SCC(=O)N1CCCc2ccccc21
647086	MUV_859_D_1022	CCOc1ccc(NC(=O)CN2CCC(NC(=O)C3CCCCC3)CC2)cc1
647087	MUV_859_D_1023	COc1ccc(OC)c(-n2nnnc2SCC(=O)Nc2ccc3c(c2)OCCO3)c1
647092	MUV_859_D_1024	CC(=O)Nc1ccc(S(=O)(=O)N2CCC(c3nc4ccc(C)cc4[nH]3)CC2)cc1
647093	MUV_859_D_1025	CCCC(=O)Nc1ccc(N2CCN(C(=O)c3cccs3)CC2)cc1
647095	MUV_859_D_1026	O=C(Nc1cccc(F)c1)c1ccc(S(=O)(=O)NCC2CCCO2)cc1
647096	MUV_859_D_1027	COc1ccc(Cn2c(=O)c3cc(NC(=O)c4ccco4)ccc3nc2C2CC2)cc1
647097	MUV_859_D_1028	COC(=O)C1=C(N)OC2=C(C(=O)CC(C)(C)C2)C1c1cccnc1
647099	MUV_859_D_1029	CN1CCN(c2ccc(NC(=O)c3ccc4c(c3)OCO4)cc2)CC1
647111	MUV_859_D_1030	CCC(=O)Nc1ccc(C(=O)CSc2nnc(CNc3ccc(Cl)cc3)o2)cc1OC
647112	MUV_859_D_1031	CCOc1ccccc1NC(=O)C1CCCN(C(=O)NCc2ccccc2)C1
647122	MUV_859_D_1032	COc1ccc(N(CC(=O)NCc2ccco2)S(C)(=O)=O)cc1
647124	MUV_859_D_1033	O=C(Nc1ccc(Cl)cn1)c1cc2c(n(-c3ccccc3)c1=O)CCCC2=O
647126	MUV_859_D_1034	COc1ccc2nc(NCCCNC(=O)c3cc(OC)c(OC)c(OC)c3)c(C#N)cc2c1
647129	MUV_859_D_1035	CCOC(=O)c1cccc(NC(=O)CSc2nnc(-c3ccoc3C)n2CC)c1
647132	MUV_859_D_1036	COc1ccc(Cl)cc1C(=O)Nc1ccccc1N1CCN(C(=O)C(C)C)CC1
647134	MUV_859_D_1037	Cc1cc2nc(C3CCN(CC4COc5ccccc5O4)CC3)[nH]c2cc1C
647137	MUV_859_D_1038	CCOc1cc(C2NC(=O)NC(C)=C2C(=O)OCc2ccccc2)ccc1O
647138	MUV_859_D_1039	Cc1nn(-c2ccccc2)c(Cl)c1C(=O)NCC(=O)O
647140	MUV_859_D_1040	CC(=O)OC(C(=O)NCc1ccco1)c1ccncc1
647158	MUV_859_D_1041	O=C(Cn1nnc(-c2cccs2)n1)N(Cc1ccco1)C(C(=O)NC1CCCC1)c1cccs1
647159	MUV_859_D_1042	Cn1c(SCC(=O)NCC2CCCO2)nnc1-c1ccc(S(=O)(=O)N2CCCC2)cc1
647160	MUV_859_D_1043	COc1ccc(NC(=O)C2CCN(C(=O)NC3CCCCC3)CC2)c(OC)c1
647161	MUV_859_D_1044	CCc1nccn1S(=O)(=O)c1ccc2ccc(C)cc2c1
647162	MUV_859_D_1045	CCOC(=O)CSc1nnc(-c2ccc(OC)cc2)n1CC
647165	MUV_859_D_1046	C=CCSC1=C(C#N)C(c2ccccc2OC)CC(=O)N1
647168	MUV_859_D_1047	CCOc1ccc2nc(NC(=O)CN3CCC(n4nnc5cc(F)ccc54)CC3)sc2c1
647181	MUV_859_D_1048	CCCCn1c(SCC(=O)OC)nc2c1c(=O)n(C)c(=O)n2C
647182	MUV_859_D_1049	CCOc1ccc(N2CC(C(=O)Nc3ccc(F)cc3F)CC2=O)cc1
647183	MUV_859_D_1050	C=C(C)CSC1=C(C#N)C(c2ccccc2Cl)CC(=O)N1
647185	MUV_859_D_1051	CCOc1ccc2nc(N3CCCN(C(=O)Nc4ccccc4C)CC3)c(C#N)cc2c1
647187	MUV_859_D_1052	Cc1cc(NC(=O)c2sc3nc(C)cc(C(F)(F)F)c3c2N)no1
647192	MUV_859_D_1053	CCOC(=O)c1sc(NC(=O)CSc2nnnn2-c2ccc(C)cc2C)nc1C
647196	MUV_859_D_1054	COc1ccccc1N1CCN(c2cc(N3CCCC3)nc(C)n2)CC1
647197	MUV_859_D_1055	O=C(C1CCN(S(=O)(=O)Cc2ccccc2)CC1)N1CCCc2ccccc21
647199	MUV_859_D_1056	COc1ccc(CN(C2CCCC2)S(=O)(=O)c2ccc(-n3cnnn3)cc2)cc1
647200	MUV_859_D_1057	CCOC(=O)C1=C(C)NC(=O)NC1c1cc(Br)c(O)c(OC)c1
647202	MUV_859_D_1058	COC(=O)CCC(=O)Nc1cccc(Cl)c1
647215	MUV_859_D_1059	COC(=O)NCC(C)OC(=O)Nc1cccc(Cl)c1
647220	MUV_859_D_1060	O=C(CCCSc1nc(-c2ccco2)cc(C(F)(F)F)n1)Nc1ccc2c(c1)OCO2
647223	MUV_859_D_1061	CCOC(=O)Cc1csc(NC(=O)CSc2nnc(C(C)C)n2C)n1
647227	MUV_859_D_1062	Cc1ccc(OCc2nnc(SCC(=O)Nc3ccc4c(c3)OCCO4)n2Cc2ccco2)cc1
647234	MUV_859_D_1063	Cc1cc(C)n(-c2cccc(Cl)c2)c(=O)c1C#N
647237	MUV_859_D_1064	Cc1ccc(C(=O)CSc2nnc(CNc3ccc(C)cc3C)o2)cc1
647239	MUV_859_D_1065	CCCn1c(SCC(=O)NCc2cccs2)nc2c1c(=O)n(C)c(=O)n2C
647240	MUV_859_D_1066	Nc1nc2sc3c(c2c(=O)s1)CCCC3
647241	MUV_859_D_1067	CC(C)C(OC(=O)c1ccco1)C(=O)NCc1ccccc1
647244	MUV_859_D_1068	COc1ccccc1-c1nnc(SCCN2CCOCC2)n1-c1ccc(C)cc1
647252	MUV_859_D_1069	CCN(CC)C(=O)CSc1nnc(-c2ccco2)n1Cc1ccco1
647261	MUV_859_D_1070	CCn1c(SCC(=O)Nc2nccs2)nnc1-c1cc2cccc(OC)c2o1
647270	MUV_859_D_1071	CCOc1ccccc1-n1c(SCC(=O)NC)nnc1-c1ccco1
647274	MUV_859_D_1072	COc1ccc(S(=O)(=O)N2CCC(n3cnc4cc(C(F)(F)F)ccc43)CC2)cc1
647275	MUV_859_D_1073	O=C(Nc1nnc(-c2ccco2)s1)C1CCCCC1
647280	MUV_859_D_1074	O=S(=O)(c1ccc2c(c1)OCCO2)N1CCC(n2cnc3cc(F)ccc32)CC1
647283	MUV_859_D_1075	C=CCOC(=O)C1=C(C)OC(N)=C(C#N)C1c1c(C)nn(-c2ccccc2)c1Cl
647296	MUV_859_D_1076	O=C(O)C(=O)O.O=C(c1ccccc1)N1CCN(CC2CC=CCC2)CC1
647298	MUV_859_D_1077	CCCS(=O)(=O)N1CCN(CCCc2ccccc2)CC1.O=C(O)C(=O)O
647310	MUV_859_D_1078	CCOC(=O)CSc1nc2c(c(=O)[nH]c(=O)n2C)n1CCc1ccccc1
647317	MUV_859_D_1079	COc1cccc(OCc2nnc(SC)n2C)c1
647318	MUV_859_D_1080	CCn1c(SCC(=O)N2CCCC2)nnc1-c1ccc(S(=O)(=O)N2CCCCCC2)cc1
647319	MUV_859_D_1081	COc1ccc(CCCc2nnc(SCC(=O)Nc3nc(C)cs3)n2C)cc1C
647322	MUV_859_D_1082	CCC(=O)OCCn1c(Br)nc2c1c(=O)[nH]c(=O)n2C
647326	MUV_859_D_1083	CCn1c(CNc2ccc(OC)cc2)nnc1SCC(=O)c1ccc(OC)cc1
647329	MUV_859_D_1084	CC1(C)CC(=O)C=C(NCCN2CCN(C(=O)Nc3ccccc3)CC2)C1
647338	MUV_859_D_1085	Cc1ccc2[nH]c(=O)c(CN(CC3CCCO3)S(=O)(=O)c3c4nsnc4ccc3C)cc2c1
647340	MUV_859_D_1086	Cc1cc(C)nc(N2CCC(C(=O)Nc3ccc(Oc4ccccc4)cc3)CC2)n1
647345	MUV_859_D_1087	CCn1c(Cc2ccccc2)nnc1SCC(=O)OC(C)C
647351	MUV_859_D_1088	O=S(=O)(Cc1ccccc1)N1CCCC(c2nc(-c3ccc(F)cc3)no2)C1
647362	MUV_859_D_1089	Cc1ccc(NC(=O)CS(=O)CC(=O)N(CC(=O)NC2CCCC2)c2cc(C)ccc2C)cc1
647363	MUV_859_D_1090	COc1ccccc1-n1c(SCC(N)=O)nnc1-c1ccc(S(=O)(=O)N2CCCCC2)cc1
647369	MUV_859_D_1091	Clc1ccc(NCc2nncn2-c2ccccc2)cc1
647375	MUV_859_D_1092	COc1ccc(S(=O)(=O)N(CCCN2CCCC2=O)Cc2cc3c(C)cc(C)cc3[nH]c2=O)cc1
647377	MUV_859_D_1093	Cc1cc(C)cc(N(CC(=O)NCc2cccnc2)S(C)(=O)=O)c1
647379	MUV_859_D_1094	COc1ccc(N(CC(O)Cn2nnc3ccccc32)S(=O)(=O)c2ccc(C)cc2)cc1
647386	MUV_859_D_1095	COc1ccc(NC(=O)C2CCCN(C(=O)NC3CCCCC3)C2)cc1OC
647388	MUV_859_D_1096	CCCCS(=O)(=O)NC1=NCN(C2CCN(Cc3ccccc3)CC2)CN1
647395	MUV_859_D_1097	CCOc1cc(C2C3=C(CCCC3=O)N(C)C3=C2C(=O)CCC3)cc(Cl)c1O
647399	MUV_859_D_1098	COc1cccc(NC(=O)N2CCC(C(=O)Nc3ccc(C)cc3C)CC2)c1
647403	MUV_859_D_1099	CCOC(=O)c1ccc(S(=O)(=O)N2CCN(CC3CC=CCC3)CC2)cc1.O=C(O)C(=O)O
647407	MUV_859_D_1100	CCOc1cc(CN2CCN(C(=O)CC(C)C)CC2)ccc1OC.O=C(O)C(=O)O
647410	MUV_859_D_1101	CCOc1ccc(Nc2nc(Cc3nnc(SCC(=O)O)o3)cs2)cc1
647415	MUV_859_D_1102	COc1ccc(N(C(=O)c2ccco2)C(C(=O)NC2CCCC2)c2ccc(N(C)C)cc2)cc1
647416	MUV_859_D_1103	CCOC(=O)C1(C)NC(c2ccc(OC)c(OC)c2)C2C(=O)N(CC)C(=O)C21
647419	MUV_859_D_1104	CCCn1c(SCC(=O)Nc2sc(C)c(C)c2C(=O)OC)nc2c1c(=O)n(C)c(=O)n2C
647420	MUV_859_D_1105	CCc1nnc(NC(=O)C2CCCN(c3nc4ccccc4s3)C2)s1
647428	MUV_859_D_1106	CS(=O)(=O)N1CCC(C(=O)c2cccc(Cl)c2)CC1
647429	MUV_859_D_1107	Cn1c(SCC(=O)Nc2nc3c(s2)CCCC3)nnc1-c1ccccc1
647431	MUV_859_D_1108	Cc1ccccc1NC(=O)N1C2CCCC1CC(NC(=O)C1CC1)C2
647434	MUV_859_D_1109	COc1ccc(CC(=O)Nc2nncs2)cc1OC
647438	MUV_859_D_1110	CCN1CCCC1CN(Cc1cc2ccc(C)c(C)c2[nH]c1=O)C(=O)Nc1ccccc1OC
647444	MUV_859_D_1111	CC(=O)c1cccc(NC(=O)NCCS(C)=O)c1
647447	MUV_859_D_1112	O=C(CN1C2CCC1CC(O)(c1cccnc1)C2)Nc1ccc2c(c1)OCO2
647450	MUV_859_D_1113	Cn1c2nc(Br)n(CCOc3ccccc3)c2c(=O)[nH]c1=O
647453	MUV_859_D_1114	Cc1cccc(-c2nnc(SCC#N)n2-c2cccc(Cl)c2)c1
647457	MUV_859_D_1115	COc1ccc(C(=O)Nc2ccccc2C(=O)NC(C(=O)NCc2ccco2)C(C)C)cc1
647463	MUV_859_D_1116	Cc1ccnc(NC(=O)CCC(=O)N(CC(=O)NC2CCCCC2)c2cc(C)cc(C)c2)c1
647465	MUV_859_D_1117	COc1cc(S(=O)(=O)Nc2ccc(C(=O)N3CCCC3)cc2)ccc1-n1cnnn1
647475	MUV_859_D_1118	CCc1ccc(NC(=O)C2CC(=O)N(C(C)C)C2)cc1
647479	MUV_859_D_1119	COc1ccc(NC(=O)N2CCN(c3nc(-c4cccc(OC)c4)cs3)CC2)cc1
647480	MUV_859_D_1120	Cc1nn(-c2ccccc2)c(Cl)c1C1C(C#N)=C(N)OC2=C1C(=O)CCC2
647481	MUV_859_D_1121	O=C(NCCNC(=O)C(c1ccccc1)c1ccccc1)c1ccco1
647483	MUV_859_D_1122	O=C(CN1CCCC1)Nc1ccc(Oc2ccc(NC(=O)CN3CCCC3)cc2)cc1
647485	MUV_859_D_1123	O=C(NCc1ccco1)c1csc(Nc2ccccc2Cl)n1
647486	MUV_859_D_1124	Cc1cccc(NC(=O)N2CCC(c3nc4ccccc4o3)CC2)c1
647490	MUV_859_D_1125	CCn1c(COc2ccccc2C)nnc1SCC(=O)NCc1ccccc1
647493	MUV_859_D_1126	COc1ccc(N2CCN(C(=O)c3ccc(S(=O)(=O)N4CCOCC4)cc3)CC2)cc1
647499	MUV_859_D_1127	O=C(O)c1ccc(-c2ccccc2C(F)(F)F)o1
647500	MUV_859_D_1128	CCCn1c(SCC(=O)N2CCc3ccccc32)nnc1-c1ccco1
647503	MUV_859_D_1129	Cc1ccc2c(c1)N(Cc1ccncc1)C(=O)C(C)O2
647508	MUV_859_D_1130	CCCCCn1c(SCCc2ccccc2)nc2c1c(=O)[nH]c(=O)n2C
647534	MUV_859_D_1131	O=C(Cn1nc(C(F)(F)F)c2c1CCC2)NC1CCCCC1
647539	MUV_859_D_1132	CC(C)C(c1nnnn1C1CCCC1)N1CCN(c2ccccc2F)CC1
647544	MUV_859_D_1133	CCOC(=O)CC12CN3CN(C1)CC(CC(=O)OCC)(C3)C2=O
647545	MUV_859_D_1134	COc1ccc(OCc2nnc(SCC(=O)NCc3ccco3)o2)cc1
647554	MUV_859_D_1135	Cc1ccc(-n2c(SCC(=O)N3CCOCC3)nnc2-c2cccnc2)cc1C
647555	MUV_859_D_1136	O=C(CCCC(=O)N(CC(=O)NC1CCCCC1)Cc1ccco1)Nc1ccccn1
647557	MUV_859_D_1137	COc1ccc2cc(C(c3nnnn3Cc3ccccc3)N3CCCCCC3)c(=O)[nH]c2c1
647560	MUV_859_D_1138	O=C(Nc1cccc(O)c1)c1cc(S(=O)(=O)N2CCCC2)ccc1Cl
647562	MUV_859_D_1139	Cc1ccc2cccc(SCC(=O)NCc3ccco3)c2n1
647564	MUV_859_D_1140	CCn1c(SCC(N)=O)nnc1-c1ccc(OC)c(OC)c1
647568	MUV_859_D_1141	CC(C)c1ccc(-c2nnn(Cc3nc4ccccc4s3)n2)cc1
647573	MUV_859_D_1142	CCOC(=O)CSc1nnc(CSc2nc(C)cc(C)n2)n1Cc1ccco1
647582	MUV_859_D_1143	O=C(c1cc2nc(-c3ccccc3)cc(C(F)(F)F)n2n1)N1CCCC1
647588	MUV_859_D_1144	CCOc1cccc(C(=O)Nc2ccccc2N2CCN(C(=O)C(C)C)CC2)c1
647591	MUV_859_D_1145	CCOc1ccc2nc(NC(=O)CSc3nc4ccccc4c(=O)n3Cc3ccco3)sc2c1
647595	MUV_859_D_1146	CC(C)c1ccc(Nc2nc(NCc3ccco3)nc(N3CCOCC3)n2)cc1
647596	MUV_859_D_1147	COC(=O)c1ccc(Oc2nc(NC(C)C)nc(N(C)C)n2)cc1
647614	MUV_859_D_1148	COc1ccc(CC(NC(C)=O)C(=O)NC2CCN(C(=O)NCc3ccccc3)CC2)cc1OC
647615	MUV_859_D_1149	O=C(CCC(=O)NC1CCN(Cc2ccccc2)CC1)NCc1ccco1
647617	MUV_859_D_1150	O=C(CSc1nnc(-c2cccnc2)n1Cc1ccco1)N1c2ccccc2Sc2ccccc21
647619	MUV_859_D_1151	Cc1ccc2cc(CN(Cc3nnnn3C3CCCC3)C3CCCCC3)c(=O)[nH]c2c1C
647621	MUV_859_D_1152	COc1ccc(N(Cc2cc(=O)[nH]c3ccccc23)C(=O)c2ccco2)cc1
647622	MUV_859_D_1153	CCn1c(SCC(=O)NCc2ccccc2)nc2ccccc2c1=O
647626	MUV_859_D_1154	O=C(O)CCCC(=O)Nc1nc(-c2ccccc2)cs1
647629	MUV_859_D_1155	COc1ccc(-c2nnc(SC)n2C)cc1
647631	MUV_859_D_1156	Cc1cc(C)c2cc(CN(CCN3CCCC3)C(=O)Nc3ccc(F)cc3)c(=O)[nH]c2c1
647647	MUV_859_D_1157	CC1CCCN(C(=O)C2CCN(CCCc3ccccc3)CC2)C1.O=C(O)C(=O)O
647651	MUV_859_D_1158	CCn1c(SCC(=O)N2CCCc3ccccc32)nnc1-c1ccco1
647652	MUV_859_D_1159	O=C(CN1CCOCC1)Nc1nc(-c2ccc3c(c2)CCN3S(=O)(=O)c2ccccc2)cs1
647653	MUV_859_D_1160	Cn1c(SCC(=O)N2CCOCC2)nc2cccnc21
647661	MUV_859_D_1161	COC(=O)CN(c1cccc(OC)c1)S(C)(=O)=O
647663	MUV_859_D_1162	Cn1ncc2c1ncnc2Nc1ccc2ccccc2c1
647664	MUV_859_D_1163	O=C(NCc1ccncc1)c1ccc(Cl)c(S(=O)(=O)N2CCOCC2)c1
647665	MUV_859_D_1164	O=C(Cn1cc(C(=O)c2ccco2)c2ccccc21)NC1CCCC1
647676	MUV_859_D_1165	CCOc1ccccc1N(CC(=O)NC(C)(C)C)C(=O)Cn1nnc(-c2ccc(C)o2)n1
647679	MUV_859_D_1166	O=C(CNS(=O)(=O)c1ccc(C(=O)N2CCCCC2)cc1)N1CCCCC1
647681	MUV_859_D_1167	CS(=O)(=O)N(CC(=O)N1CCCCC1)C1CCCCC1
647686	MUV_859_D_1168	COc1cc(OC)cc(-c2nnc(SCC(=O)N3CCCc4ccccc43)o2)c1
647691	MUV_859_D_1169	C=CCn1c(SCC(=O)Nc2ccccc2C)nnc1-c1ccncc1
647694	MUV_859_D_1170	CNc1nnc(-c2cccc(N(C)C)c2)s1
647695	MUV_859_D_1171	COc1ccc(-c2nc3cccc(C)n3c2NCc2ccco2)cc1OC
647696	MUV_859_D_1172	COc1cccc(-c2nnc(SCc3cccnc3)o2)c1
647704	MUV_859_D_1173	COC(=O)CN(C(=O)CSc1nnc(-c2cccc(OC)c2)o1)c1ccc(OC)cc1
647708	MUV_859_D_1174	Cc1cc(C)cc(NC(=O)CSc2nnc(-c3ccc(S(=O)(=O)N4CCCC4)cc3)o2)c1
647709	MUV_859_D_1175	OCCNc1ncnc2ccc(Br)cc21
647715	MUV_859_D_1176	Cc1ccc(Cn2c(SCC(C)C)nc3c2c(=O)[nH]c(=O)n3C)cc1
647717	MUV_859_D_1177	COc1ccc(Nc2nc(CC(C)=O)ns2)cc1OC
647725	MUV_859_D_1178	COCCn1c(SCC(=O)N2CCCCC2)nc2cccnc21
647729	MUV_859_D_1179	N#CCSc1nnc(C2CCCCC2)n1-c1ccccc1
647736	MUV_859_D_1180	Cc1ccc(-c2nnc(-c3ccc(Br)cc3)o2)o1
647738	MUV_859_D_1181	COc1cccc(-c2csc(N3CCN(CC(=O)Nc4ccc5c(c4)OCO5)CC3)n2)c1
647741	MUV_859_D_1182	CC(=O)Nc1ccc(C(=O)CSc2nnc3scc(-c4ccccc4)n23)cc1
647742	MUV_859_D_1183	Cc1cc(C)cc(NC(=O)C2CCN(c3nccs3)CC2)c1
647745	MUV_859_D_1184	O=C(NC1CC2CCCC(C1)N2Cc1ccco1)NC12CC3CC(CC(C3)C1)C2
647748	MUV_859_D_1185	Cc1ccccc1OCC(=O)Nc1ccc(N2CCN(C(=O)C(C)C)CC2)c(Cl)c1
647753	MUV_859_D_1186	Cc1onc(-c2ccccc2Cl)c1C(=O)Nc1ccc(CN2CCCC2)cc1
647767	MUV_859_D_1187	COc1ccc(CN2CCN(C(=O)c3cccnc3)CC2)cc1Br.O=C(O)C(=O)O
647784	MUV_859_D_1188	CCCn1c(SCC(=O)Nc2nnc(CC)s2)nnc1-c1ccco1
647788	MUV_859_D_1189	Cc1occc1-c1nnc(SCC(=O)Nc2ccc3c(c2)OCO3)n1CC1CCCO1
647790	MUV_859_D_1190	CCN(CC)S(=O)(=O)c1ccc(-c2nnc(SCC(=O)N3CCOCC3)o2)cc1
647798	MUV_859_D_1191	CCCn1c(SCC(=O)NC(C)(C)C)nnc1C(C)C
647804	MUV_859_D_1192	CCOc1ccccc1N(CC(=O)NC1CCCC1)C(=O)CCC(=O)Nc1cc(C)on1
647808	MUV_859_D_1193	COc1cccc(OC)c1C(=O)N1CCN(Cc2ccc3c(c2)OCO3)CC1
647820	MUV_859_D_1194	CCn1c(COc2ccccc2C)nnc1SCC(=O)N1CCCCC1
647822	MUV_859_D_1195	O=C(NCC1CCCO1)c1c(O)n2c3c(cccc3c1=O)CC2
647823	MUV_859_D_1196	COc1ccccc1CN(Cc1nnnn1Cc1ccco1)Cc1cc2cc(C)ccc2[nH]c1=O
647826	MUV_859_D_1197	Cc1ccc(-c2noc(C3CCCN(C(=O)C4CCCCC4)C3)n2)o1
647827	MUV_859_D_1198	O=C(CCCCCN1C(=O)c2ccccc2C1=O)NCc1ccco1
647834	MUV_859_D_1199	COc1cc(NC(=O)Cn2c3ccccc3nc2-c2cncs2)cc(OC)c1OC
647836	MUV_859_D_1200	Cc1ccccc1NS(=O)(=O)c1ccc(NC(=O)c2ccco2)cc1
647841	MUV_859_D_1201	c1ccc(CCNc2ncnc3c2nnn3Cc2ccccc2)cc1
647842	MUV_859_D_1202	O=C(Cn1nc(C(F)(F)F)c2c1CCCC2)NCCN1CCOCC1
647845	MUV_859_D_1203	Cc1cccc(NC(=O)C2CCCN2S(=O)(=O)c2ccc(F)cc2)c1C
647847	MUV_859_D_1204	CCOc1ccccc1N(CC(=O)NC1CCCCC1)C(=O)CCCC(=O)Nc1ccccn1
647849	MUV_859_D_1205	CC(C)CC(OC(=O)c1ccco1)C(=O)NC1CCCCC1
647857	MUV_859_D_1206	CN(C)c1ccc(-c2nnc(-c3ccc(S(=O)(=O)C(F)F)cc3)o2)cc1
647858	MUV_859_D_1207	COCCc1nnc(NC(=O)Cc2ccccc2)s1
647862	MUV_859_D_1208	CCNC(=O)CC1SC(=Nc2cccc(Cl)c2C)N(C)C1=O
647865	MUV_859_D_1209	Cc1ccc2nc(C3CCN(C(=O)NCc4ccccc4)CC3)[nH]c2c1
647871	MUV_859_D_1210	COc1cc(C)nc(N2CCCC(C(=O)Nc3cccc(Cl)c3C)C2)n1
647872	MUV_859_D_1211	Cc1ccc(NC(=O)c2ccco2)cc1NC(=O)CSc1nnc(-c2cccs2)n1C
647912	MUV_859_D_1212	COCc1[nH]nc2c1C(c1ccccc1OC)C(C#N)=C(N)O2
647914	MUV_859_D_1213	CCOC(=O)NC(=O)CSc1nc(C)cc(C(F)(F)F)c1C#N
647917	MUV_859_D_1214	Cc1ccc(NC(=O)C2CCN(C(=O)NC3CCCCC3)CC2)cc1Cl
647919	MUV_859_D_1215	Cc1ccc2c(c1)cc(C)c1nnc(SCC(=O)NCc3ccco3)n12
647935	MUV_859_D_1216	CCOc1ccc(NC(=O)CCN2CCCCC2)cc1
647945	MUV_859_D_1217	CCn1c(SCC(=O)Nc2ccccc2N2CCCCC2)nc2c1c(=O)n(C)c(=O)n2C
647952	MUV_859_D_1218	COC(=O)c1oc2ccc(Br)cc2c1NC(=O)CCN1CCOCC1
647958	MUV_859_D_1219	COc1ccccc1N1CCN(C(=O)CSc2nnc(NC(=O)C3CC3)s2)CC1
647959	MUV_859_D_1220	CCOC(=O)C(C)Sc1nc(-c2ccco2)cc(C(F)(F)F)c1C#N
647966	MUV_859_D_1221	O=c1cc(CSc2nnc(COc3ccc(Cl)cc3)o2)c2ccccc2[nH]1
647981	MUV_859_D_1222	CCCC(=O)Nc1cnc(NC(=O)c2cccc(F)c2)cc1C
647982	MUV_859_D_1223	O=C(Nc1ccc(OC(F)(F)F)cc1)C1=NCCN1
647994	MUV_859_D_1224	Cc1sc2nc(C)nc(N3CCN(S(=O)(=O)c4ccc(C)cc4)CC3)c2c1C
647995	MUV_859_D_1225	O=C(Nc1ccccc1)NC1(C(=O)N2CCN(c3ncccn3)CC2)CCCCC1
647998	MUV_859_D_1226	CCCCc1noc2c1C(=NO)CC(c1ccccc1)C2
647999	MUV_859_D_1227	O=C(CN(C(=O)CCNC(=O)c1ccco1)c1ccccc1)NC1CCCC1
648005	MUV_859_D_1228	CCOc1cc(OCC)cc(C(=O)Nc2cccnc2)c1
648031	MUV_859_D_1229	Cc1ccc(OCC(O)CN2CCN(CC(O)COc3ccc(C)cc3)CC2)cc1
648033	MUV_859_D_1230	O=C(Cn1nnc(-c2ccccc2NC(=O)c2ccco2)n1)Nc1ccccc1
648034	MUV_859_D_1231	O=C(c1cc2ccccc2oc1=O)N(Cc1ccco1)CC1CCCO1
648037	MUV_859_D_1232	Cn1c(COc2ccccc2)nnc1SCCSc1nnc(COc2ccccc2)n1C
648038	MUV_859_D_1233	Cc1ccc(N(Cc2cc(=O)[nH]c3ccccc23)C(=O)c2ccco2)cc1
648040	MUV_859_D_1234	Cc1ccc(C)c(NS(=O)(=O)c2ccc(NC(=O)c3ccco3)cc2)c1
648043	MUV_859_D_1235	COc1ccc(-c2nnc(SCC(=O)Nc3ccc(Cl)cc3)n2C)cc1
648050	MUV_859_D_1236	O=C(CSc1nnc(COc2cccc3cccnc32)o1)c1ccc(F)cc1
648058	MUV_859_D_1237	O=C(CSc1nc2ccccc2n1CC(=O)N1CCCC1)Nc1nccs1
648060	MUV_859_D_1238	CC(C)c1nc2sc3c(c2c(N2CCN(C(=O)c4ccco4)CC2)n1)CCCC3
648062	MUV_859_D_1239	Cc1ccc(C(C(=O)NC2CCCCC2)N(C(=O)c2csnn2)C2CC2)o1
648074	MUV_859_D_1240	COc1ccc(S(=O)(=O)N2CCCC(C(=O)Nc3ccc(NC(=O)c4ccccn4)cc3)C2)cc1
648076	MUV_859_D_1241	Cc1cc(C)c2cc(CN(CCO)C(c3nnnn3Cc3ccc(F)cc3)C(C)C)c(=O)[nH]c2c1
648078	MUV_859_D_1242	CCCOc1ccc(C(=O)N2CCCC2C(=O)O)cc1
648087	MUV_859_D_1243	CCCN1CCN(C(c2nnnn2C2CCCCC2)c2cc3cc(OCC)ccc3[nH]c2=O)CC1
648101	MUV_859_D_1244	COc1ccc(CC(NC(C)=O)C(=O)NC2CCN(c3c4c(nc5ncnn53)CCC4)CC2)cc1
648105	MUV_859_D_1245	O=C(c1cccnc1NCc1ccccc1)N1CCOCC1
648110	MUV_859_D_1246	COc1ccccc1C1(O)CCN(CC(=O)Nc2c(C)nn(C)c2C)CC1
648112	MUV_859_D_1247	CC(Sc1nc(-c2ccccc2)cc(C(F)(F)F)n1)C(=O)NCCN1CCOCC1
648122	MUV_859_D_1248	N#Cc1c(SCc2ccncc2)nc(-c2ccco2)cc1C(F)(F)F
648124	MUV_859_D_1249	O=C(c1ccc(Cl)cc1)C1CCN(C(=O)N2CCOCC2)CC1
648125	MUV_859_D_1250	CC(C)C(c1nnnn1CCc1ccccc1)N1CCN(C(=O)c2ccco2)CC1
648133	MUV_859_D_1251	COc1ccccc1OCc1nnc(SCC(=O)N2CCCCC2)n1-c1ccccc1
648141	MUV_859_D_1252	CCOc1ccccc1CN1CCN(S(=O)(=O)CC)CC1.O=C(O)C(=O)O
648152	MUV_859_D_1253	O=C(Nc1ccccc1N1CCN(c2ccc(F)cc2)CC1)C1CCCCC1
648157	MUV_859_D_1254	CCN(C(=O)c1ccco1)c1nc(CC(=O)Nc2ccc(Cl)cc2)cs1
648161	MUV_859_D_1255	Cc1c(Cl)cccc1N(CC(=O)N1CCCCCC1)S(C)(=O)=O
648162	MUV_859_D_1256	O=C(Oc1cccc2cccnc21)c1ccc(Br)o1
648164	MUV_859_D_1257	Cc1ccc(-c2noc(CN3CCC(C(N)=O)CC3)n2)cc1
648165	MUV_859_D_1258	CCN(CC)S(=O)(=O)c1ccc(S(=O)(=O)N(Cc2ccco2)Cc2ccccn2)cc1
648173	MUV_859_D_1259	COCCN(C(=O)CNC(=O)c1cccs1)C(C(=O)NC1CCCCC1)c1ccco1
648176	MUV_859_D_1260	COc1ccc(C(=O)CSc2nnc(-c3ccc(C)cc3)o2)cc1
648180	MUV_859_D_1261	CCOc1cc(NC(=O)c2cnccn2)c(OCC)cc1NC(=O)c1ccc(OC)cc1
648181	MUV_859_D_1262	Cc1ccc(C)c(N2CCN(C(=O)c3ccccc3Br)CC2)c1
648183	MUV_859_D_1263	O=C(CN(Cc1ccc2c(c1)OCO2)C(=O)c1cnsn1)NC1CCCC1
648191	MUV_859_D_1264	COc1ccccc1NC(=O)N(Cc1ccco1)Cc1cc2cccc(C)c2[nH]c1=O
648192	MUV_859_D_1265	Cc1cccc(N(CC(=O)NC2CCCC2)C(=O)CS(=O)CC(=O)Nc2ccc3c(c2)OCO3)c1
648206	MUV_859_D_1266	COCCn1c(SCC(=O)OC(C)C)nnc1-c1ccccc1
648209	MUV_859_D_1267	COc1ccccc1N1CCN(C(=O)CN(c2cc(C)cc(C)c2)S(C)(=O)=O)CC1
648210	MUV_859_D_1268	NC(=O)CSc1nnc(-c2ccc(S(=O)(=O)N3CCCC3)cc2)n1CC1CCCO1
648213	MUV_859_D_1269	COC(=O)c1cccc(NC(=O)CSc2nnc(COc3ccc(C#N)cc3)n2-c2ccccc2)c1
648215	MUV_859_D_1270	Cc1cnc(NC(=O)CSc2nnc(CSc3nc(C)cc(C)n3)n2Cc2ccco2)s1
648218	MUV_859_D_1271	CCOC(=O)c1ccc(NC(=O)C2CCCO2)cc1
648221	MUV_859_D_1272	O=C(Cn1c(CC(=O)N2CCCC2)nc2ccccc21)NCc1ccccc1
648222	MUV_859_D_1273	CC(C)(C)n1nnnc1CN(Cc1ccco1)Cc1cc2cc3c(cc2[nH]c1=O)OCO3
648228	MUV_859_D_1274	O=C(c1ccco1)N1CCC(c2nc(-c3ccccc3Cl)no2)CC1
648231	MUV_859_D_1275	O=S(=O)(Nc1ccc(-c2nc3ccccc3o2)cc1)c1ccccc1
648233	MUV_859_D_1276	COc1ccc2[nH]c(=O)c(CN(CC3CCCO3)C(=O)Nc3ccccc3)cc2c1
648235	MUV_859_D_1277	Cc1ccc(N(C(C)C(=O)N2CCCCC2)S(C)(=O)=O)cc1C
648237	MUV_859_D_1278	COc1cccc(C(=O)Nc2nnc(C(C)C)s2)c1
648241	MUV_859_D_1279	CCc1nnc(NC(=O)CSc2nnc(Cc3ccc(OC)cc3)o2)s1
648251	MUV_859_D_1280	CCn1c(SCCN2CCCCC2)nnc1-c1ccc(S(=O)(=O)N2CCOCC2)cc1.O=C(O)C(=O)O
648253	MUV_859_D_1281	Cc1ccc(OCc2nnc(SCCN3CCOCC3)n2C)cc1.O=C(O)C(=O)O
648263	MUV_859_D_1282	Cc1ccc(S(=O)(=O)N2CCN(C(=O)CN3CCc4ccccc4C3)CC2)cc1.O=C(O)C(=O)O
648267	MUV_859_D_1283	O=C(O)C(=O)O.O=C(c1ccccc1F)N1CCN(Cc2cccc(Cl)c2)CC1
648283	MUV_859_D_1284	O=C(CN1CCOCC1)N(c1ccccc1)c1ccc2ccccc2c1
648285	MUV_859_D_1285	Cc1occc1-c1nnc(SCC(=O)Nc2ccccc2C)n1CCc1ccccc1
648288	MUV_859_D_1286	O=C(Nc1ccc2c(c1)COC2=O)C1CCCO1
648290	MUV_859_D_1287	C=CCn1c(SCCC(=O)O)nc2c1c(=O)n(C)c(=O)n2C
648292	MUV_859_D_1288	CCCn1nnnc1SCC(=O)NCc1ccc2c(c1)OCO2
648296	MUV_859_D_1289	Cn1c(SCC(=O)N2c3ccccc3Sc3ccc(Cl)cc32)nnc1-c1ccco1
648297	MUV_859_D_1290	Cc1ccc(OCCn2c(CCCO)nc3ccccc32)cc1
648299	MUV_859_D_1291	CCc1ccc(C(=O)CSc2ncn[nH]2)cc1
648301	MUV_859_D_1292	COc1cccc(C2c3c(C)nn(-c4ccccc4)c3OC(N)=C2C#N)c1OC
648304	MUV_859_D_1293	Cc1ccsc1C(C(=O)NC1CCCCC1)N(C(=O)c1csnn1)C1CC1
648312	MUV_859_D_1294	Cc1cc(C)nc(N2CCCC(C(=O)Nc3nc4ccc(S(C)(=O)=O)cc4s3)C2)n1
648313	MUV_859_D_1295	COc1cccc(OC(=O)CSc2nnc(-c3ccccc3Br)o2)c1
648317	MUV_859_D_1296	Cc1ccccc1N(CC(=O)NCc1ccncc1)S(C)(=O)=O
648324	MUV_859_D_1297	COc1ccc(CCNC(=O)CSc2nc(-c3ccco3)cc(C(F)(F)F)n2)cc1
648325	MUV_859_D_1298	O=C(NCC1CCCO1)c1c(O)n2c3c(cccc3c1=O)CCC2
648344	MUV_859_D_1299	CCc1cccc(C)c1NC(=O)CSc1nc2ccccc2n1CC(=O)N(C)C
648346	MUV_859_D_1300	CCOc1ccccc1NC(=O)N1CCC(c2nc3ccccc3[nH]2)CC1
648355	MUV_859_D_1301	COc1ccc(S(=O)(=O)Nc2cc(OC)c(NC(=O)c3ccco3)cc2OC)cc1
648356	MUV_859_D_1302	Cc1ccc(C(C(=O)NCc2ccco2)N(C(=O)Cn2nnc3ccccc32)c2ccccc2)o1
648357	MUV_859_D_1303	CCOC(=O)CN(C(=O)CSc1nnc(C)n1-c1ccccc1)c1ccccc1
648361	MUV_859_D_1304	COCCN(C(C)=O)c1nnc(-c2cnccn2)s1
648364	MUV_859_D_1305	Cc1cccc(NC(=O)CSc2nnc(-c3ccc(S(=O)(=O)N4CCCC4)cc3)o2)c1
648368	MUV_859_D_1306	O=C(CN(C(=O)Cn1nnc(-c2cccs2)n1)c1ccc2c(c1)OCCO2)NC1CCCCC1
648369	MUV_859_D_1307	Clc1ccc2c(c1)C1OCCC1C(c1ccco1)N2
648376	MUV_859_D_1308	Cc1ccc(C(c2nnnn2Cc2cccs2)N2CCN(Cc3ccc4c(c3)OCO4)CC2)cc1
648381	MUV_859_D_1309	CCn1c(SCC(=O)Nc2nc(C)cs2)nnc1-c1cccnc1
648382	MUV_859_D_1310	O=C(Cn1nc(C(F)(F)F)c2c1CCC2)NCc1ccc(F)cc1
648383	MUV_859_D_1311	Cc1ccc2[nH]c(=O)c(CN(CCN3CCOCC3)C(=O)Nc3ccc(F)cc3)cc2c1
648386	MUV_859_D_1312	CC(C)CCn1c(SCCc2ccccc2)nc2c1c(=O)[nH]c(=O)n2C
648398	MUV_859_D_1313	Cc1ccc(C(=O)NC2CC3CCCC(C2)N3C(=O)NC2CCCCC2)cc1
648404	MUV_859_D_1314	O=C(Oc1nsnc1N1CCOCC1)N1CCCCC1
648405	MUV_859_D_1315	CCOC(=O)c1cc2sccc2n1CC(=O)N1CCc2ccccc21
648407	MUV_859_D_1316	CCc1nnc(NC(=O)CSc2nnc(COc3ccccc3)n2Cc2ccccc2)s1
648409	MUV_859_D_1317	Cn1c(SCC(=O)NCc2ccco2)nc2ccccc2c1=O
648410	MUV_859_D_1318	Cc1ccc(C(=O)Nc2ccccc2N2CCN(C(=O)C(C)C)CC2)cc1
648412	MUV_859_D_1319	O=C(Nc1ccc2c(c1)Cc1ccccc1-2)c1ccco1
648418	MUV_859_D_1320	COCCSc1nnc(NC(=O)C2CCCCC2)s1
648420	MUV_859_D_1321	CCCc1nc2ccccc2c(SCC(=O)N2CCCC2)n1
648421	MUV_859_D_1322	CC1CCCCC1NC(=O)Cn1c(CN2CCCCC2)nc2ccccc2c1=O
648422	MUV_859_D_1323	O=c1[nH]c2cc3c(cc2cc1C(c1nnnn1C1CCCC1)N1CCCc2ccccc21)OCCO3
648423	MUV_859_D_1324	CC(C)CC(OC(=O)c1cccs1)C(=O)NCc1ccco1
648428	MUV_859_D_1325	CC(C)Cn1c(-c2ccc(Cl)cc2)cnc1SCC(=O)N1CCOCC1
648435	MUV_859_D_1326	CN(C)c1ccc(C(=O)OCC(=O)c2cccs2)cc1
648446	MUV_859_D_1327	Cc1cc(NC(=O)CCC(=O)N(c2cc(C)ccc2C)C(C(=O)NC2CCCC2)c2ccco2)no1
648448	MUV_859_D_1328	Cc1cc2cc(C(c3nnnn3Cc3ccco3)N3CCc4ccccc4C3)c(=O)[nH]c2cc1C
648449	MUV_859_D_1329	Cc1ccc(C(C(=O)NC2CCCCC2)N(C(=O)c2csnn2)C2CCCC2)o1
648450	MUV_859_D_1330	O=C(COc1ccc2oc3c(c2c1)CCCC3)Nc1ccccn1
648454	MUV_859_D_1331	Cc1cc(C)nc(N2CCC(C(=O)Nc3ccc4c(c3)CCC4)CC2)n1
648469	MUV_859_D_1332	CCOC(=O)CSc1nnc(Cc2ccccc2)n1Cc1ccco1
648470	MUV_859_D_1333	COc1ccc(Cc2nnc(NC(=O)Cc3cccs3)s2)cc1
648480	MUV_859_D_1334	CCOC(=O)c1ccccc1NC(=O)c1cc2sccc2n1C
648484	MUV_859_D_1335	CC(=O)c1cccc(NC(=O)CSc2nnc(-c3ccc(S(=O)(=O)N4CCCC4)cc3)o2)c1
648493	MUV_859_D_1336	CCOc1ccc(Nc2nc(Cc3nnc(SCC(=O)NCC4CCCO4)n3C)cs2)cc1
648496	MUV_859_D_1337	Cc1ccc(Cn2c(NCCc3ccccc3)nc3c2c(=O)n(C)c(=O)n3C)cc1
648497	MUV_859_D_1338	Cc1ccc(S(=O)(=O)N2CCC(C(=O)Nc3ccc4c(c3)COC4=O)CC2)cc1
648498	MUV_859_D_1339	O=S(=O)(c1ccc(Br)cc1)N1CCN(c2cc(-c3ccccc3)nc3ncnn32)CC1
648501	MUV_859_D_1340	Cc1ccc2[nH]c(=O)c(CN(Cc3ccccc3Cl)C(=O)N3CCOCC3)cc2c1
648502	MUV_859_D_1341	CCOC(=O)c1sc(NC(=O)CSc2nnnn2-c2ccc(C)c(C)c2)nc1C
648505	MUV_859_D_1342	CC(C)(C)c1[nH]n(-c2ccccc2)c2nc(=O)c(CNCc3ccco3)cc1-2
648531	MUV_859_D_1343	CCC(=O)Nc1cc2nn(-c3ccccc3)nc2cc1Cl
648535	MUV_859_D_1344	CCOc1ccccc1NC(=O)N1CCC(c2nc3ccc(C)cc3[nH]2)CC1
648547	MUV_859_D_1345	O=S1(=O)N=C(N2CCN(Cc3ccccc3)CC2)c2ccccc21
648550	MUV_859_D_1346	Cc1occc1-c1nnc(SCC(=O)NCC2CCCO2)n1-c1ccc(C)cc1
648554	MUV_859_D_1347	Cc1ccc(CNC(=O)CSc2nc(C)cc(C)c2C#N)cc1
648556	MUV_859_D_1348	CNC(=O)C1CC(=O)N(Cc2ccc3c(c2)OCO3)C(=Nc2ccc(F)cc2)S1
648565	MUV_859_D_1349	COC(=O)c1ccc(-n2nnnc2SCC(=O)Nc2ccccc2OC)cc1
648569	MUV_859_D_1350	Cc1cc(C)nc(N2CCC(C(=O)NCc3cccc(C(F)(F)F)c3)CC2)n1
648574	MUV_859_D_1351	CCc1cc2ccccc2nc1SCC(=O)Nc1cc(C)on1
648575	MUV_859_D_1352	O=C(NCc1cccc(F)c1)C1CCN(S(=O)(=O)Cc2ccccc2)CC1
648576	MUV_859_D_1353	COc1ccc(NC(=O)C2CCN(c3cc(C)nc(-c4ccccc4)n3)CC2)cc1
648577	MUV_859_D_1354	COc1ccc(CNC(=O)CN(C(=O)CCC(=O)Nc2ccccn2)c2ccccc2OC)cc1
648583	MUV_859_D_1355	CCOC(=O)c1cccc(NC(=O)CSc2nnc(COc3ccccc3C)o2)c1
648584	MUV_859_D_1356	COc1ccc(C(=O)Nc2ccccc2NC(=O)c2ccco2)cc1OC
648586	MUV_859_D_1357	O=C(NC(C(=O)c1ccccc1)n1ccc(=O)[nH]c1=O)c1ccccc1
648591	MUV_859_D_1358	O=S(=O)(NC1CCCC1)c1ccc(S(=O)(=O)N2CCc3ccccc32)cc1
648598	MUV_859_D_1359	CCCC1(C(=O)OCC)NC(c2ccc(N(C)C)cc2)C2C(=O)N(c3ccc(F)cc3)C(=O)C21
648599	MUV_859_D_1360	CCn1c(SCC(=O)Nc2nccs2)nnc1-c1ccc(S(=O)(=O)N2CCCCC2)cc1
648603	MUV_859_D_1361	CCOC(=O)C(C)C1(O)c2ccccc2-c2ncccc21
648608	MUV_859_D_1362	Cc1occc1-c1nnc(SCC(=O)N2CCOCC2)n1Cc1ccco1
648612	MUV_859_D_1363	COc1cc(NC(=O)c2ccco2)c(OC)cc1NC(=O)Nc1cccc(Cl)c1
648615	MUV_859_D_1364	CCn1c(Cc2ccccc2)nnc1SCC(=O)Nc1ccccc1
648616	MUV_859_D_1365	CCCCn1c(SCC(=O)Nc2nc(C)cs2)nnc1-c1cccnc1
648617	MUV_859_D_1366	Cc1cc(C)cc(N(C(=O)CNC(=O)c2ccco2)C(C(=O)NC2CCCC2)c2cccnc2)c1
648619	MUV_859_D_1367	O=C(O)Cn1nc(C(F)(F)F)c2c1CCCCC2
648620	MUV_859_D_1368	COc1ccc(C(C(=O)NC(C)(C)C)N(Cc2ccco2)C(=O)CCC(=O)Nc2cc(C)on2)cc1
648646	MUV_859_D_1369	Cc1sc2ncn(CC(=O)N(CC(=O)NC3CCCC3)Cc3cccs3)c(=O)c2c1C
648647	MUV_859_D_1370	COc1ccc(S(=O)(=O)NCC(=O)N(CC(=O)NCC2CCCO2)c2ccccc2C)cc1
648652	MUV_859_D_1371	O=C(NC1CCCCC1)N1CCCC(c2nc(-c3ccc(S(=O)(=O)N4CCCC4)cc3)no2)C1
648655	MUV_859_D_1372	O=C(Nc1ccccc1)NC1(C(=O)NCc2ccco2)CCCCC1
648659	MUV_859_D_1373	CCCn1c(SCC(=O)N2CCc3ccccc3C2)nc2c1c(=O)n(C)c(=O)n2C
648660	MUV_859_D_1374	COC(=O)C1C2C=CC3(CN(C(C)c4ccc(OC)cc4)C(=O)C13)O2
648670	MUV_859_D_1375	Brc1ccc(Nc2c3c(nc4ncnn42)CCC3)cc1
648671	MUV_859_D_1376	CCC(=O)c1cc2c(cc1NC(=O)C(C)C)OCCO2
648676	MUV_859_D_1377	CCOC(=O)c1cc2sccc2n1CC(=O)N1CCCC1
648679	MUV_859_D_1378	CC(=O)NC1CC2CCCC(C1)N2CC(=O)N1CCCc2ccccc21
648682	MUV_859_D_1379	O=C(c1ccc(C#Cc2ccccc2)o1)N1CCN(c2ccccn2)CC1
648687	MUV_859_D_1380	COCCn1c(SCC(=O)Nc2nnc(C)s2)nnc1-c1ccncc1
648688	MUV_859_D_1381	Cc1ccc(N(C(=O)CNC(=O)c2ccco2)C(C(=O)NCC2CCCO2)c2ccccc2)cc1
648690	MUV_859_D_1382	Cn1nc(C(C)(C)C)cc1C(=O)NCc1ccc(N2CCCC2=O)cc1
648691	MUV_859_D_1383	CCOC(=O)c1cc2occc2n1CC(=O)NC1CCCCC1C
648692	MUV_859_D_1384	Cc1ccc(S(=O)(=O)NCC(=O)N(CC(=O)NCC2CCCO2)C2CCCC2)cc1
648696	MUV_859_D_1385	Cc1ccc(NCc2nnc(SCC(=O)c3ccccc3)n2Cc2ccco2)c(C)c1
648700	MUV_859_D_1386	Cc1ccc(-c2nnn(CC(=O)N(Cc3cccs3)C(C(=O)NC(C)(C)C)c3ccco3)n2)o1
648701	MUV_859_D_1387	CC(C)NC(=O)CN(c1cccc(Br)c1)S(C)(=O)=O
648704	MUV_859_D_1388	CCOc1ccccc1N(CC(=O)NC1CCCC1)C(=O)CCCC(=O)Nc1ccccn1
648710	MUV_859_D_1389	Cc1nnc(NC(=O)Nc2cccc(Cl)c2)s1
648715	MUV_859_D_1390	CCOC(=O)C1CCN(C(=O)CN(c2cccc(C(F)(F)F)c2)S(C)(=O)=O)CC1
648717	MUV_859_D_1391	Cc1occc1-c1nnc(SCC(=O)c2ccc(Cl)cc2)n1C
648724	MUV_859_D_1392	Cc1cccc(-n2c(SCC(=O)NCc3ccco3)nnc2-c2ccco2)c1
648726	MUV_859_D_1393	CCOC(=O)CSc1nnc(-c2ccc(S(=O)(=O)N3CCOCC3)cc2)n1-c1ccccc1
648733	MUV_859_D_1394	Cc1ccc(S(=O)(=O)NCC(=O)N(CC(=O)NCC2CCCO2)Cc2ccccc2)cc1
648736	MUV_859_D_1395	COc1ccccc1N(C(=O)Cn1nnc2ccccc21)C(C(=O)NCc1ccco1)c1ccc(C)o1
648739	MUV_859_D_1396	O=C(NCc1ccccc1)NC1(C(=O)N2CCOCC2)CCCCC1
648741	MUV_859_D_1397	O=C(CSc1nc(-c2ccco2)cc(C(F)(F)F)n1)N1CCN(c2ccccc2)CC1
648742	MUV_859_D_1398	O=C(CN(C(=O)Cn1nnc(-c2cccs2)n1)c1cnc2ccccc2c1)NCC1CCCO1
648763	MUV_859_D_1399	Cn1c(CNc2ccc(Cl)cc2)nnc1SCc1ccccc1
648769	MUV_859_D_1400	O=C(CS(=O)CC(=O)Nc1ccc(Cl)cc1)NCC1OCCc2ccccc21
648772	MUV_859_D_1401	O=C(NCc1ccc2c(c1)OCO2)C1CCN(c2ncccn2)CC1
648774	MUV_859_D_1402	COc1ccc(NC(=O)C2CC(=O)N(c3cccc(C)c3C)C2)cc1
648779	MUV_859_D_1403	CCOc1ccc2nc(NC(=O)CSc3nnnn3C3CCCCC3)sc2c1
648784	MUV_859_D_1404	CC(C)CNC(=O)C1CCN(c2ccc(S(=O)(=O)N3CCOCC3)cc2)CC1
648785	MUV_859_D_1405	O=C(CC(C(=O)O)C1CCCO1)NCCc1ccc2c(c1)OCO2
648793	MUV_859_D_1406	COC(=O)c1ccccc1NC(=O)CSc1nc(-c2ccco2)cc(C(F)(F)F)n1
648797	MUV_859_D_1407	CCOC(=O)C1=C(C)N(C)C(=O)NC1c1cc2c(cc1Br)OCO2
648804	MUV_859_D_1408	Cc1ccc(S(=O)(=O)NC(=O)NCc2ccccn2)cc1
648807	MUV_859_D_1409	O=C(CCCC(=O)N(CC(=O)NC1CCCCC1)Cc1ccc2c(c1)OCO2)Nc1ccccn1
648811	MUV_859_D_1410	Cc1cc(S(=O)(=O)N(Cc2ccco2)Cc2ccccn2)ccc1-n1cnnn1
648814	MUV_859_D_1411	CC(C)CCn1c(SCCN2CCOCC2)nc2c1c(=O)[nH]c(=O)n2C
648817	MUV_859_D_1412	Cc1ccc(O)c(NC(=O)C2CC(c3c(F)cccc3Cl)=NO2)c1
648820	MUV_859_D_1413	COCCn1nnnc1SCC(=O)c1ccccc1
648824	MUV_859_D_1414	CCc1ccc2[nH]cc(C(=O)N3CCCCCC3)c(=O)c2c1
648826	MUV_859_D_1415	CCOc1ccc2cc(C#N)c(SCC(=O)N3CCOCC3)nc2c1
648829	MUV_859_D_1416	O=CN1CCN(C2CC(=O)N(c3ccc(Br)cc3)C2=O)CC1
648835	MUV_859_D_1417	NC(=O)C1CCN(c2ncnc3c(-c4ccccc4)nsc32)CC1
648839	MUV_859_D_1418	Cc1cccc(N(CC(=O)N2CCCC2)S(=O)(=O)c2ccccc2)c1
648840	MUV_859_D_1419	O=C(NCc1ccc(N2CCCC2=O)cc1)c1cn(Cc2ccccc2)nn1
648846	MUV_859_D_1420	COc1ccc(CN(Cc2ccccn2)S(=O)(=O)c2ccc(-n3cnnn3)cc2)cc1
648847	MUV_859_D_1421	CCN1C(=O)C2C(c3cccc(F)c3)NC(CC)(C(=O)OC)C2C1=O
648848	MUV_859_D_1422	COc1cc(C)nc(OCCNS(=O)(=O)c2cc(C)ccc2C)n1
648849	MUV_859_D_1423	O=C(CCN1CCN(CCO)CC1)Nc1ccc(OCc2ccccc2)cc1
648853	MUV_859_D_1424	Cc1ccc(C(=O)Nc2nc3ccccc3c(=O)s2)cc1
648857	MUV_859_D_1425	O=C(OC(C(=O)NCc1cccs1)c1ccc(F)cc1)c1ccco1
648866	MUV_859_D_1426	O=C(CSc1nnc(-c2cccnc2)n1Cc1ccco1)Nc1nc(-c2ccc(F)cc2)cs1
648868	MUV_859_D_1427	O=C(CSc1nnc(C2CCCCC2)n1-c1ccccc1)NCc1ccco1
648869	MUV_859_D_1428	CCOc1ccc2cc(C#N)c(SCC(=O)N3CCC(C)CC3)nc2c1
648871	MUV_859_D_1429	Cn1c(SCC(=O)OCc2ccccc2)nc2c1c(=O)n(C)c(=O)n2C
648872	MUV_859_D_1430	CC(C)NC(=O)CSc1nnc(-c2ccc(S(=O)(=O)N3CCCC3)cc2)n1CC1CCCO1
648874	MUV_859_D_1431	Cc1ccc2c(c1)nc(-c1ccc(F)cc1)nc2SCC(=O)NCc1ccco1
648875	MUV_859_D_1432	COc1ccc(NCc2nnc(SCC(=O)N3CCCc4ccccc43)o2)cc1
648876	MUV_859_D_1433	CCOCC(=O)Nc1nnc(COc2ccc(Cl)cc2)s1
648877	MUV_859_D_1434	N#Cc1cc2ccccc2nc1SCC(=O)Nc1ccccc1N1CCOCC1
648879	MUV_859_D_1435	Cc1cc(NC(=O)CCC(=O)N(c2ccccc2)C2(C(=O)NC3CCCCC3)CCCC2)no1
648882	MUV_859_D_1436	Cc1csc(NC(=O)CN2CCCCCC2)n1.O=C(O)C(=O)O
648884	MUV_859_D_1437	CCc1nnc(NC(=O)CN2CCN(C3CCCCC3)CC2)s1.O=C(O)C(=O)O
648888	MUV_859_D_1438	O=C(CCC(=O)N(CC(=O)NCc1ccco1)Cc1ccccc1)Nc1ccccn1
648889	MUV_859_D_1439	CN1c2ccccc2C(=O)N(C)C1c1ccc2c(c1)OCO2
648890	MUV_859_D_1440	Cc1nn(-c2ccccc2)c(Cl)c1C(=O)Nc1nnc(C2CCCC2)s1
648893	MUV_859_D_1441	Cc1ccc(Cn2[nH]nc3c(=O)nc(C4CCN(S(=O)(=O)c5ccc(C)cc5)CC4)nc2-3)cc1
648897	MUV_859_D_1442	CCOCCCNC(=O)c1c[nH]c2cc(C)ccc2c1=O
648900	MUV_859_D_1443	O=C(CN(C(=O)c1ccco1)c1cccc(F)c1)NCc1ccc(F)cc1
648901	MUV_859_D_1444	CN(Cc1ccccc1)c1nc2c(c(=O)[nH]c(=O)n2C)n1CCCc1ccccc1
648905	MUV_859_D_1445	O=S(=O)(c1ccc(N2CCN(c3ccc(F)cc3)CC2)cc1)N1CCCC1
648916	MUV_859_D_1446	COc1nc(NCc2ccco2)nc(N2CCC(C)CC2)n1
648919	MUV_859_D_1447	O=C(NCCc1ccc2c(c1)OCO2)C1CCN(S(=O)(=O)c2ccc(Cl)cc2)CC1
648923	MUV_859_D_1448	COc1cccc(CC(NC(C)=O)C(=O)NC2CCN(c3nc(C)cc(C)c3C#N)CC2)c1
648936	MUV_859_D_1449	CS(=O)(=O)n1nc(C(=O)N2CCOCC2)nc1N
648943	MUV_859_D_1450	Cc1c(C#N)c(NC(=O)c2ccc3c(c2)OCO3)sc1C(=O)N1CCOCC1
648947	MUV_859_D_1451	COc1ccc(OC)c(NC(=O)C(CC(=O)O)NCc2ccco2)c1
648955	MUV_859_D_1452	CC(C)(C)c1ccc(S(=O)(=O)n2c(CN3CCOCC3)nc3ccccc32)cc1
648962	MUV_859_D_1453	CCOC(=O)N1CCN(S(=O)(=O)c2cccc3cccnc32)CC1
648966	MUV_859_D_1454	Cc1[nH]nc2c1C1(CCN(C(=O)c3ccccc3)CC1)C(C#N)=C(N)O2
648971	MUV_859_D_1455	Cc1ccc(NCc2nnc(SCC(=O)c3ccccc3)o2)c(C)c1
648973	MUV_859_D_1456	Cc1nn(C)c(C)c1NC(=O)CN1CCC(O)(c2ccc3c(c2)OCO3)CC1
648980	MUV_859_D_1457	Cc1ccc(S(=O)(=O)Cn2nnnc2C(c2ccc(F)cc2)N2CCC(C(N)=O)CC2)cc1
648985	MUV_859_D_1458	COCCCNC(=O)Cn1cc(C(=O)C2CC2)c2ccccc21
648989	MUV_859_D_1459	COc1ccc(C(=O)Nc2ccc(S(=O)(=O)Nc3onc(C)c3C)cc2)cc1OC
649005	MUV_859_D_1460	CCN(Cc1ccccc1)C(=O)C1CCN(Cc2ccc(OC)c(OC)c2OC)CC1.O=C(O)C(=O)O
649011	MUV_859_D_1461	CC(C)C(=O)Nc1cccc(C(=O)Nc2ccc3c(c2)OCO3)c1
649012	MUV_859_D_1462	COc1ccc(N2CCN(c3oc(COc4ccccc4)nc3C#N)CC2)cc1
649013	MUV_859_D_1463	O=C(CN(c1ccc(F)cc1)S(=O)(=O)c1ccccc1)NCc1ccco1
649014	MUV_859_D_1464	O=C(Nc1ccc2c(c1)OCO2)C1CCCN1C(=O)NCc1ccccc1
649019	MUV_859_D_1465	COc1ccc(C2C(C#N)=C(N)OC3=C2C(=O)CCC3)c(OC)c1OC
649021	MUV_859_D_1466	Cc1cccc2cc(C(c3nnnn3Cc3ccc4c(c3)OCO4)N3CCC(C)CC3)c(=O)[nH]c12
649027	MUV_859_D_1467	COc1ccc(NC(=O)N(Cc2cc3cc(OC)ccc3[nH]c2=O)CC2CCCO2)cc1
649028	MUV_859_D_1468	CCOc1ccc(S(=O)(=O)Nc2ccc(Cl)cn2)c(C)c1C
649032	MUV_859_D_1469	CCCCn1c(SCC(=O)Nc2nnc(CC)s2)nc2c1c(=O)n(C)c(=O)n2C
649036	MUV_859_D_1470	N#CCCCSc1ncccc1-c1nc2ccccc2[nH]1
649038	MUV_859_D_1471	COc1ccc(C(=O)CSc2nnnn2Cc2ccccc2)cc1
649043	MUV_859_D_1472	Cc1ccc2[nH]c(=O)c(CN(CC3CCCO3)S(=O)(=O)c3cccc4nsnc43)cc2c1
649044	MUV_859_D_1473	O=c1oc2ccccc2c(N2CCCCC2)c1CN1CCCCC1
649049	MUV_859_D_1474	COc1cc2c(cc1NC(=O)c1cccnc1)CCCC2
649052	MUV_859_D_1475	Cc1cc(NC(=O)CSc2nc(C3CCCCC3)nc3ccccc32)no1
649055	MUV_859_D_1476	Cc1cccc(Cn2c(SCCO)nc3c2c(=O)n(C)c(=O)n3C)c1
649056	MUV_859_D_1477	CC1CCN(C(=O)CSc2nnc(CSc3ncccn3)n2C)CC1
649057	MUV_859_D_1478	Cc1cc2ncn(S(=O)(=O)c3ccc(S(=O)(=O)N4CCOCC4)cc3)c2cc1C
649059	MUV_859_D_1479	COc1ccc(N(CC(=O)NC(C)(C)C)C(=O)c2ccco2)cc1
649061	MUV_859_D_1480	Cc1cccc(OCc2nnc(SCC(=O)N3CCN(C(=O)c4ccco4)CC3)n2C)c1C
649064	MUV_859_D_1481	O=C(O)CC1CCC(=C(Cl)Cl)C1
649065	MUV_859_D_1482	CCCCn1c(SCC(=O)c2ccc3c(c2)OCCO3)nnc1-c1ccoc1C
649073	MUV_859_D_1483	Cc1cccc(NC(=O)CSc2nnc(-c3ccc(S(=O)(=O)N4CCOCC4)cc3)n2C)c1
649083	MUV_859_D_1484	Cc1ccc2[nH]c(=O)c(CN(CCCN3CCOCC3)C(=O)NC3CCCCC3)cc2c1
649092	MUV_859_D_1485	COc1ccc(-c2nnc(CSc3ncnc4sc5c(c43)CCC5)o2)cc1OC
649093	MUV_859_D_1486	CCn1c(COc2ccccc2C)nnc1SCC(=O)Nc1ccc2c(c1)OCCO2
649110	MUV_859_D_1487	O=C(Cn1c(=O)onc1-c1ccccc1)Nc1ccc(S(=O)(=O)N2CCOCC2)cc1
649111	MUV_859_D_1488	Cc1ccc2nc(C3CCN(CC(=O)Nc4ccc5c(c4)OCCO5)CC3)[nH]c2c1
649115	MUV_859_D_1489	OC1(c2cccc(C(F)(F)F)c2)CCN(c2ccc(-c3ccccc3)nn2)CC1
649117	MUV_859_D_1490	CC1(C)Oc2ccc(C(=O)NC3CCCC3)cc2N(CC(=O)NC2CCCCC2)C1=O
649135	MUV_859_D_1491	COc1ccc(-c2nnn(CC(=O)N(CC(=O)NC3CCCC3)Cc3cccs3)n2)cc1OC
649142	MUV_859_D_1492	CC1CCCN(S(=O)(=O)c2ccc(NC(=O)c3cccc(-n4cnnn4)c3)cc2)C1
649143	MUV_859_D_1493	Clc1cccc(-c2cc3nc4c(c(N5CCOCC5)n3n2)CCCC4)c1
649151	MUV_859_D_1494	CCOc1nc(-c2ccccc2)ccc1-c1noc(-c2ccc(OC)c(OC)c2)n1
649158	MUV_859_D_1495	Cc1ccc(Cn2c(SCC(=O)Nc3cccc(C)n3)nc3c2c(=O)n(C)c(=O)n3C)cc1
649161	MUV_859_D_1496	CN1CCN(S(=O)(=O)c2ccc(NC(=O)c3ccc(Br)o3)cc2)CC1
649165	MUV_859_D_1497	COc1ccc(OC)c(S(=O)(=O)N2CCC(C(=O)Nc3ccc(C)c(C)c3)CC2)c1
649169	MUV_859_D_1498	COc1ccccc1NC(=O)CSc1nnc(-c2ccncc2)n1CC1CCCO1
649171	MUV_859_D_1499	O=C(CSc1nnc(-c2ccc(F)cc2)o1)Nc1ccc(S(=O)(=O)N2CCCCCC2)cc1
649172	MUV_859_D_1500	CN(C)C(=O)Cn1c2ccccc2nc1SCC(=O)N1CCCc2ccccc21
649173	MUV_859_D_1501	CCCn1c(CCC(=O)O)ccc1-c1cccs1
649174	MUV_859_D_1502	Cc1ccc(CC2SC(=O)NC2=O)cc1Cl
649178	MUV_859_D_1503	Cc1ccc2c(c1)N(CC(=O)c1cccc(Cl)c1)C(=O)C(C)O2
649181	MUV_859_D_1504	COc1ccccc1NC(=O)N(Cc1ccco1)Cc1cc2c(C)ccc(C)c2[nH]c1=O
649184	MUV_859_D_1505	COc1ccc(C)cc1N(CC(=O)NC1CCCC1)C(=O)CCC(=O)Nc1cc(C)on1
649195	MUV_859_D_1506	CCOc1ccc2[nH]c(=O)c(CN(Cc3nnnn3Cc3ccccc3)CC3CCCO3)cc2c1
649197	MUV_859_D_1507	O=C1CC(c2ccco2)c2ccc3ccccc3c2N1
649200	MUV_859_D_1508	CCOc1cccc(NC(=O)C2CCCN(S(=O)(=O)c3ccc(-n4cnnn4)cc3)C2)c1
649207	MUV_859_D_1509	COc1ccc(CCNC(=O)c2ccc(CN3CCOCC3)cc2)cc1
649212	MUV_859_D_1510	Cc1occc1-c1nnc(SCC(=O)Nc2ccc3c(c2)OCO3)n1-c1cccc(C)c1
649216	MUV_859_D_1511	COC(=O)c1ccccc1NC(=O)CSc1nnc(CNS(=O)(=O)c2ccc(C)cc2)n1C
649218	MUV_859_D_1512	CCCn1c(SCC(=O)N2c3ccccc3Sc3ccccc32)nc2c1c(=O)n(C)c(=O)n2C
649221	MUV_859_D_1513	CSc1nnc(-c2ccc(S(=O)(=O)N3CCCC3)cc2)n1C
649226	MUV_859_D_1514	Cc1ccc(C)c(N(CC(=O)NC2CCCCC2)C(=O)CCC(=O)Nc2ccccn2)c1
649228	MUV_859_D_1515	COCCNC(=O)CN(C(=O)CCC(=O)Nc1nccs1)c1ccccc1OC
649232	MUV_859_D_1516	CCc1cc2ccc(C)cc2nc1SCC(=O)N1CCN(C(=O)c2ccco2)CC1
649235	MUV_859_D_1517	Cc1ccc(OCCCC(=O)Nc2nncs2)cc1
649244	MUV_859_D_1518	O=C(COC(=O)c1ccco1)NCC1CCCO1
649246	MUV_859_D_1519	O=C(CN1C(=O)COc2ccccc21)c1ccc(Cl)cc1
649249	MUV_859_D_1520	NC(=O)c1ccccc1N=Cc1ccccn1
649257	MUV_859_D_1521	CCC(=O)N(Cc1cc2cc(OC)ccc2[nH]c1=O)c1ccccc1C
649258	MUV_859_D_1522	N#CCCN(C1CCCCC1)S(=O)(=O)CCOc1ccccc1
649261	MUV_859_D_1523	Cc1cnc(NC(=O)CSc2nnc(-c3ccncc3)n2C2CCCCC2)s1
649268	MUV_859_D_1524	O=C(CN(Cc1ccco1)C(=O)CNS(=O)(=O)c1ccc(F)cc1)NCc1ccc(F)cc1
649269	MUV_859_D_1525	Cc1cccc(NC(=O)N2CCC(NC(=O)c3ccccc3C)CC2)c1
649270	MUV_859_D_1526	CCCn1c(SCC(=O)c2ccc3c(c2)OCCO3)nnc1-c1ccco1
649272	MUV_859_D_1527	CN(C)c1ccc(-c2noc(C3CCN(S(=O)(=O)c4ccc(C(=O)O)cc4)CC3)n2)cc1
649275	MUV_859_D_1528	O=C(COC(=O)c1ccco1)Nc1nc2ccccc2s1
649278	MUV_859_D_1529	CC1CCCCN1C(=O)c1ccccc1NC(=O)c1ccco1
649279	MUV_859_D_1530	COc1ccc(CN(Cc2nnnn2C2CCCC2)Cc2cc3ccc(C)cc3[nH]c2=O)cc1
649284	MUV_859_D_1531	COc1ccccc1NC1SC(=O)N(c2ccccc2)C1=O
649286	MUV_859_D_1532	Cc1cccc2[nH]c(-c3ccc(NC(=O)c4ccco4)cc3)nc21
649288	MUV_859_D_1533	COCCNC(=O)c1ccccc1NC(=O)C1COc2ccccc2O1
649290	MUV_859_D_1534	CCOc1ccccc1C(=O)NCc1ccco1
649295	MUV_859_D_1535	Cc1nc2ccccc2c(=O)n1C1CCCCCC1
649301	MUV_859_D_1536	O=C(NCc1cccc(C(F)(F)F)c1)C1CCCN(c2ncccn2)C1
649304	MUV_859_D_1537	CC(Sc1nc(-c2ccccc2)cc(C(F)(F)F)n1)C(=O)N1CCC(C(N)=O)CC1
649306	MUV_859_D_1538	Cc1nc2cc(C(F)(F)F)ccc2n1C1CCN(CC(=O)N2CCOCC2)CC1
649314	MUV_859_D_1539	O=C(NC1CCCC1)C1CCCN1C(=O)Nc1ccccc1Cl
649315	MUV_859_D_1540	Cc1ccccc1NC(=O)CN1CCC(NC(=O)Nc2ccccc2)CC1
649322	MUV_859_D_1541	COc1ccccc1N1CCN(C(=O)CSc2nc(-c3ccco3)cc(C(F)(F)F)n2)CC1
649323	MUV_859_D_1542	Cc1sc(NC(=O)CSc2nnc(COc3ccccc3)n2C)c(C#N)c1C
649328	MUV_859_D_1543	COc1ccc(S(=O)(=O)N(CC(=O)NCc2ccco2)C2CCCCC2)cc1OC
649330	MUV_859_D_1544	O=C(NC1CCS(=O)(=O)C1)c1cn(-c2ccccc2)nc1-c1ccccc1
649331	MUV_859_D_1545	O=C(CSc1nnnn1C1CCCC1)c1ccc2c(c1)OCCO2
649335	MUV_859_D_1546	O=C(NCc1cccnc1)c1cn(CCc2ccccc2)nn1
649342	MUV_859_D_1547	CCOc1ccc(OCC)c(NC(=O)CSc2nnc(-c3cccnc3)o2)c1
649346	MUV_859_D_1548	CCn1c(COc2cccc(C)c2)nnc1SCC(=O)N1CCCC1
649371	MUV_859_D_1549	Cc1cccc2cc(CN(Cc3ccco3)C(c3nnnn3CCc3ccccc3)C(C)C)c(=O)[nH]c12
649372	MUV_859_D_1550	COCCCN1CC23C=CC(O2)C(C(=O)OC)C3C1=O
649379	MUV_859_D_1551	CCC(C)N1CC23C=CC(O2)C(C(=O)OCc2ccccc2)C3C1=O
649380	MUV_859_D_1552	CCOC(=O)CSc1nc2cc(C)ccc2cc1C#N
649394	MUV_859_D_1553	COC(=O)c1ccc(NC(=O)C2CCCO2)cc1
649395	MUV_859_D_1554	Cc1cc(C)c2[nH]c(=O)c(C(c3nnnn3Cc3ccc4c(c3)OCO4)N3CCCCC3)cc2c1
649396	MUV_859_D_1555	COCCNC(=O)C(c1cccs1)N(C(=O)Cn1nnc2ccccc21)c1cccc(C(C)=O)c1
649405	MUV_859_D_1556	CCOC(=O)c1cccc(NC(=O)CSc2nnnn2C)c1
649407	MUV_859_D_1557	COc1ccc(OC)c(CC(NC(C)=O)C(=O)NC2CCN(c3nc(C)cc(C)c3C#N)CC2)c1
649413	MUV_859_D_1558	COCCn1nnnc1C(c1ccc(OC)cc1OC)N1CCN(c2ccccc2)CC1
649419	MUV_859_D_1559	O=C(CN1C2CCCC1CC(NC(=O)c1ccco1)C2)Nc1ccccc1C(F)(F)F
649422	MUV_859_D_1560	Cc1ccccc1-n1c2n[nH]c(=O)n2c2ccccc2c1=O
649423	MUV_859_D_1561	Cc1ccc(N(CC(=O)NCC2CCCO2)S(C)(=O)=O)cc1Cl
649425	MUV_859_D_1562	Cc1ccccc1OCc1nnc(SCC(=O)Nc2ccc3c(c2)OCO3)n1C
649426	MUV_859_D_1563	CCOC(=O)CSc1nnc(CNc2ccccc2Cl)n1-c1ccccc1
649427	MUV_859_D_1564	COc1ccc(NC(=O)C2C3C=CC(C3)C2C(=O)NCc2ccco2)cc1
649429	MUV_859_D_1565	O=C(Cc1cccs1)N(c1ccccc1)C(C(=O)NCc1ccco1)c1cccs1
649438	MUV_859_D_1566	COCCn1nnnc1C(c1cc2ccc(C)cc2[nH]c1=O)N(Cc1ccco1)Cc1cccs1
649443	MUV_859_D_1567	O=c1[nH]c2cc(Cl)ccc2n1-c1ccccc1
649444	MUV_859_D_1568	Cc1sc2nc(C(C)C)n3c(SCc4nnc(-c5ccc(C)cc5)o4)nnc3c2c1C
649451	MUV_859_D_1569	O=C(c1cnn2c1nc(-c1ccc3c(c1)OCO3)cc2C(F)(F)F)N1CCCC1
649457	MUV_859_D_1570	COc1ccccc1NC(=O)N(CCN(C)C)Cc1cc2cc(C)ccc2[nH]c1=O
649458	MUV_859_D_1571	O=C(O)C1CC(=O)N(c2ccc(OCc3ccccc3Cl)cc2)C1
649460	MUV_859_D_1572	COc1cc(C)nc(NS(=O)(=O)c2ccc(C)cc2)n1
649491	MUV_859_D_1573	Cc1ccc2[nH]c(=O)c(CN(CCO)C(=O)NCc3ccccc3)cc2c1
649494	MUV_859_D_1574	COc1ccccc1NC(=O)CN1c2ccccc2OC(C)C1=O
649497	MUV_859_D_1575	O=C(CCC(=O)N(CC(=O)NCc1ccco1)Cc1ccccc1)Nc1nccs1
649502	MUV_859_D_1576	COCCCn1c(SCC(=O)N2CCCC(C)C2)nnc1-c1ccco1
649505	MUV_859_D_1577	O=C(Nc1ccc2c(c1)OCO2)C1CCN(c2ccc(S(=O)(=O)N3CCOCC3)cc2)CC1
649506	MUV_859_D_1578	O=C(CN1C(=O)c2ccccc2S1(=O)=O)N1CCN(Cc2ccc3c(c2)OCO3)CC1
649514	MUV_859_D_1579	O=C(CSc1nnc(-c2ccc(S(=O)(=O)N3CCCC3)cc2)o1)NCc1ccco1
649515	MUV_859_D_1580	COCCNC(=O)CN1CCC(NC(=O)Nc2ccc(C(F)(F)F)cc2)CC1
649517	MUV_859_D_1581	COc1cccc(CN(Cc2cccnc2)S(=O)(=O)c2ccc(-n3cnnn3)c(C)c2)c1
649522	MUV_859_D_1582	COc1ccc(CN(Cc2cc3cc(C)ccc3[nH]c2=O)C(=O)N(C)C)cc1
649524	MUV_859_D_1583	O=C(CSc1nnc(-c2ccco2)n1CC1CCCO1)NC1CCCC1
649528	MUV_859_D_1584	CCOC(=O)c1c(C)c(C)sc1NC(=O)CSc1nnc(CNc2ccc(OC)cc2)n1C
649529	MUV_859_D_1585	CC(C)NC(=O)Cn1c2ccccc2nc1SCC(=O)N1CCCc2ccccc21
649530	MUV_859_D_1586	CC(C)(C)NC(=O)C(c1ccccc1)N(C(=O)c1ccco1)C1CC1
649542	MUV_859_D_1587	CC(C)(C)NC(=O)CN(C(=O)C1(C)CC(=O)N=C2C=CC=CN21)C1CCCC1
649546	MUV_859_D_1588	COc1ccc(-c2ccc(Nc3ccc(S(=O)(=O)N4CCCC4)cc3)nn2)cc1OC
649547	MUV_859_D_1589	COCCn1c(SCC(=O)c2ccc(Cl)cc2)nnc1C(C)C
649550	MUV_859_D_1590	Cc1ccc2[nH]c(=O)c(CN(Cc3cccs3)Cc3nnnn3CC3CCCO3)cc2c1
649557	MUV_859_D_1591	CCCS(=O)(=O)N1CCCC(c2nc(-c3cccc(OC)c3)no2)C1
649558	MUV_859_D_1592	O=C(NC1CCCCC1)c1nc2n(Cc3ccccc3Cl)[nH]nc-2c(=O)n1
649567	MUV_859_D_1593	CC(=O)Nc1nc2ccccc2n1CCOc1ccccc1Cl
649578	MUV_859_D_1594	COCCN(C(C)=O)c1nnc(-c2ccccn2)s1
649583	MUV_859_D_1595	CCOc1cc(C(=O)Nc2cc(C)ccn2)cc(OCC)c1OCC
649585	MUV_859_D_1596	O=C(Cc1cccs1)Nc1ccc(S(=O)(=O)Nc2ncccn2)cc1
649589	MUV_859_D_1597	O=C(NCc1ccc2c(c1)OCO2)C1CCN(C(=O)Nc2ccc(Cl)cc2)CC1
649590	MUV_859_D_1598	COc1ccc(-c2nsc3c2ncnc3N2CCN(C(=O)c3ccco3)CC2)cc1
649592	MUV_859_D_1599	CC1CCCCC1NC(=O)c1ccc2c(c1)[nH]c(=O)n2C1CCCC1
649596	MUV_859_D_1600	COCCCn1c(SCC(=O)NC2CCCC2)nnc1-c1ccco1
649597	MUV_859_D_1601	COc1ccc(N2CCN(C(=O)CSc3nc4cc(OC)c(OC)cc4cc3C#N)CC2)cc1
649612	MUV_859_D_1602	CCOc1ccc2nc(NC(=O)CSc3nnc(-c4ccncc4)n3CC3CCCO3)sc2c1
649615	MUV_859_D_1603	CC(C)=CCC(C)(C)C1OCCN1C(=O)Nc1ccccc1
649616	MUV_859_D_1604	COc1ccccc1NC(=O)C1=C(C)NC2=C(C(=O)CCC2)C1c1ccc2c(c1)OCO2
649621	MUV_859_D_1605	O=C(CCn1nnc2ccccc21)N1CCC(O)(c2cccc(F)c2)CC1
649626	MUV_859_D_1606	O=C(NC1CCCCC1)NC1CC2CCC(C1)N2C(=O)NC1CCCCC1
649628	MUV_859_D_1607	CCOC(=O)c1ccc(NC2OC(=O)c3ccccc32)cc1
649638	MUV_859_D_1608	CC(C)C(=O)Nc1ccc(NC(=O)c2ccccc2Cl)nc1
649639	MUV_859_D_1609	CC(C)C(c1nnnn1Cc1ccccc1)N1CCN(Cc2ccc3c(c2)OCO3)CC1
649644	MUV_859_D_1610	C=CCn1c(Br)nc2c1c(=O)[nH]c(=O)n2C
649653	MUV_859_D_1611	CC(NCc1ccco1)=C1C(=O)c2ccccc2C1=O
649654	MUV_859_D_1612	CCCCOC(=O)CNc1n[nH]c(SCC(=O)OCC)nc1=O
649658	MUV_859_D_1613	CCn1c(SCC(=O)Nc2cc(OC)ccc2OC)nnc1C1CCCCC1
649662	MUV_859_D_1614	Cc1cccc2cc(CN(Cc3ccco3)S(=O)(=O)c3ccc4c(c3)OCCO4)c(=O)[nH]c12
649664	MUV_859_D_1615	Cc1nnc(N(C(=O)c2cnccn2)c2ccccc2)s1
649667	MUV_859_D_1616	N#Cc1c2c(sc1NC(=O)CSc1ncc(-c3ccccc3)n1CC1CCCO1)CCCC2
649679	MUV_859_D_1617	CC(C)C(=O)N1CCc2cc(-c3csc(N)n3)ccc21
649681	MUV_859_D_1618	COc1ccc2[nH]c(=O)c(CN(CCN(C)C)C(=O)NCc3ccccc3)cc2c1
649682	MUV_859_D_1619	COc1cccc(-n2nnnc2SCC(=O)Nc2cccc(C)n2)c1
649686	MUV_859_D_1620	Cc1ccc2c(c1)cc(CN(Cc1ccc3c(c1)OCO3)S(=O)(=O)c1ccccc1)c1nnnn12
649688	MUV_859_D_1621	Cn1c2nc(Br)n(Cc3ccccc3Cl)c2c(=O)[nH]c1=O
649690	MUV_859_D_1622	COc1ccc(-c2nnn(CC(=O)N(C(C)C(=O)NC3CCCC3)C3CCCC3)n2)cc1OC
649691	MUV_859_D_1623	CCN(CC)CCN(Cc1cc2cc3c(cc2[nH]c1=O)OCCO3)C(=O)NC1CCCCC1
649692	MUV_859_D_1624	O=C(Nc1ccc2c(c1)OCO2)C1CCCN1C(=O)Nc1cccc(F)c1
649696	MUV_859_D_1625	O=C(CSc1nc2ccccc2n1CC(=O)NCc1ccccc1)NCc1ccco1
649709	MUV_859_D_1626	COc1ccc(-c2cc3nc4c(c(N5CCC6(CC5)OCCO6)n3n2)CCCC4)cc1
649710	MUV_859_D_1627	CC1(c2ccc3noc(-c4ccccc4)c3c2)OCCO1
649713	MUV_859_D_1628	Cc1nc2nc(C)n(-c3ccccc3)c2s1
649722	MUV_859_D_1629	O=C(NC1CCCCC1)N(Cc1cc2cc3c(cc2[nH]c1=O)OCCO3)CC1CCCO1
649724	MUV_859_D_1630	Cc1cc(C(F)(F)F)nn1CC(=O)N1CCCCC1C
649726	MUV_859_D_1631	CCOc1cc(-c2nc3cc(C)ccn3c2NCC2CCCO2)ccc1O
649729	MUV_859_D_1632	CCOC(=O)C(NCCCO)c1ccccc1
649730	MUV_859_D_1633	COc1ccc(OCc2nnc(SCC(N)=O)n2-c2ccccc2OC)cc1
649741	MUV_859_D_1634	CCOC(=O)CNC(=O)CSc1nc2cccnc2n1Cc1ccccc1
649744	MUV_859_D_1635	CC(C)C(OC(=O)C1CCCO1)C(=O)NC1CCCC1
649747	MUV_859_D_1636	COc1ccc(-c2nnn(CC(=O)N(Cc3cccs3)C(C)C(=O)NC3CCCC3)n2)cc1OC
649753	MUV_859_D_1637	CCOC(=O)Cc1csc(NC(=O)CSc2nnnn2-c2ccc(CC)cc2)n1
649757	MUV_859_D_1638	Cc1onc(-c2ccccc2Cl)c1C(=O)Nc1sc2c(c1C#N)CCC2
649758	MUV_859_D_1639	COc1cccc(CSc2nnc(-c3ccccc3F)o2)c1
649759	MUV_859_D_1640	COc1ccc(-c2ccc(SCC(=O)N3CCCC3)nn2)cc1OC
649760	MUV_859_D_1641	NC(=O)C1CCN(C(=O)C23CC4CC(CC(C4)C2)C3)CC1
649762	MUV_859_D_1642	Cc1ccc(C(=O)CN2CCC(NC(=O)C3CCCCC3)CC2)cc1
649763	MUV_859_D_1643	C=CCSC1=C(C#N)C(c2cccc(OC)c2)CC(=O)N1
649772	MUV_859_D_1644	COc1ccc(CCNC(=O)C2CCCN2C(=O)NC2CCCCC2)cc1OC
649778	MUV_859_D_1645	Cc1cc(S(=O)(=O)N(Cc2ccc3c(c2)OCO3)CC2CCCO2)ccc1-n1cnnn1
649780	MUV_859_D_1646	Cc1cnc(NC(=O)c2c(O)n3c4c(cccc4c2=O)CCC3)s1
649781	MUV_859_D_1647	CC1CCN(C(=O)Cn2nc(C(F)(F)F)c3c2CCCC3)CC1
649790	MUV_859_D_1648	Cc1ccc(NC(=O)N2CCCC2C(=O)NCCc2ccccc2)cc1
649796	MUV_859_D_1649	Cc1ccc2cc(CN(CC3CCCO3)S(=O)(=O)c3ccc4c(c3)OCCO4)c(=O)[nH]c2c1C
649798	MUV_859_D_1650	CCN(CC)C(=O)N1CCC(NC(=O)c2ccc(C(C)(C)C)cc2)CC1
649832	MUV_859_D_1651	CC(C)n1c2ccccc2nc1N1CCN(C(=O)NCc2ccccc2)CC1
649836	MUV_859_D_1652	Cc1nn(-c2ccc(C)cc2)c(Cl)c1C1C(C#N)=C(N)OC2=C1C(=O)CC(C)(C)C2
649838	MUV_859_D_1653	O=C(c1ccco1)N1CCN(C(=O)C2CCCN(S(=O)(=O)Cc3ccccc3)C2)CC1
649841	MUV_859_D_1654	Cc1ccc(C(=O)Nc2nncs2)cc1S(=O)(=O)N1CCOCC1
649842	MUV_859_D_1655	O=C(OC(C(=O)NCc1ccc2c(c1)OCO2)c1ccc(Cl)cc1)c1ccco1
649846	MUV_859_D_1656	CC(=O)c1ccc(NC(=O)CSc2nnc(-c3ccoc3C)n2Cc2ccccc2)cc1
649852	MUV_859_D_1657	COCCNC(=O)CN1CCC(n2c(C)nc3cc(C(F)(F)F)ccc32)CC1
649856	MUV_859_D_1658	Clc1ccc(CSc2nncn2-c2ccccn2)cc1
649858	MUV_859_D_1659	CC(C)n1c(SCC(=O)c2ccc3c(c2)OCCO3)nc2c1c(=O)n(C)c(=O)n2C
649867	MUV_859_D_1660	Cc1cccc2cc(CN(CCCO)C(=O)Nc3ccc(Cl)cc3)c(=O)[nH]c12
649869	MUV_859_D_1661	COC(=O)c1ccccc1NC(=O)c1cc2sccc2n1C
649871	MUV_859_D_1662	COCCn1c(SCC#N)nnc1-c1ccccc1
649877	MUV_859_D_1663	CC1CCCN(S(=O)(=O)c2ccc(NC(=O)Cn3nnc(-c4ccccc4F)n3)cc2)C1
649880	MUV_859_D_1664	CC(NC(=O)c1ccccc1NC(=O)c1ccco1)C(=O)O
649882	MUV_859_D_1665	O=C(CCC(=O)N(CC(=O)NCC1CCCO1)CC1CCCO1)Nc1nccs1
649884	MUV_859_D_1666	COc1ccc(C(=O)CN2c3cc(C(=O)N4CCCCCC4)ccc3OC(C)(C)C2=O)cc1
649894	MUV_859_D_1667	Cc1nnc(SCCn2c(N3CCCCC3)nc3c2c(=O)[nH]c(=O)n3C)s1
649900	MUV_859_D_1668	COc1ccc2[nH]c(=O)c(CN(CCCN3CCOCC3)C(=O)NCc3ccccc3)cc2c1
649903	MUV_859_D_1669	CCCC(=O)Nc1ccc(NC(=O)c2cccs2)cn1
649904	MUV_859_D_1670	Cc1cc2cc3c(cc2nc1SCC(=O)N1CCN(C(=O)c2ccco2)CC1)OCO3
649907	MUV_859_D_1671	CS(=O)(=O)N(CC(=O)NCc1ccc2c(c1)OCO2)c1ccc(Cl)cc1
649916	MUV_859_D_1672	COc1cccc(-c2noc(C3CCCN(C(=O)Cc4ccccc4)C3)n2)c1
649917	MUV_859_D_1673	Cc1ccc2c(c1)nnn2C1CCN(C(=O)NC23CC4CC(CC(C4)C2)C3)CC1
649918	MUV_859_D_1674	COc1cc2cc(CN(Cc3nnnn3C3CCCC3)C3CCCC3)c(=O)[nH]c2cc1OC
649923	MUV_859_D_1675	N#Cc1ccc2ccn(CC(=O)NC3CCCCCC3)c2c1
649927	MUV_859_D_1676	CC(C)(C)NC(=O)CN1CCC(O)(c2ccccc2)CC1
649930	MUV_859_D_1677	CCc1nc2sc3c(c2c(SCC(=O)N2CCN(C(=O)c4ccco4)CC2)n1)CCCC3
649936	MUV_859_D_1678	Cc1c(N=Cc2ccc(-c3ccc(Cl)cc3)o2)c(=O)n(-c2ccccc2)n1C
649940	MUV_859_D_1679	COc1ccc(CCNC(=O)CSc2nnc(CNc3ccc(Cl)cc3)o2)cc1OC
649943	MUV_859_D_1680	CCOC(=O)Cc1csc(NC(=O)CSc2nnc(C)n2C)n1
649949	MUV_859_D_1681	O=C(CSc1nc2ccccc2o1)Nc1ccccc1N1CCCCCC1
649950	MUV_859_D_1682	O=C(C1CCN(S(=O)(=O)c2ccc3ccccc3c2)CC1)N1CCN(c2ncccn2)CC1
649951	MUV_859_D_1683	O=C(NCc1cccnc1)C1CCCN(S(=O)(=O)c2ccc(Cl)cc2)C1
649955	MUV_859_D_1684	c1ccc(Cn2nnnc2CN2CCN(Cc3ccc4c(c3)OCO4)CC2)cc1
649958	MUV_859_D_1685	O=C1CN=C(c2ccccc2)c2oc3ccc(Br)cc3c2N1
649962	MUV_859_D_1686	O=C(CCSc1nc2cc(Cl)ccc2o1)N1CCOCC1
649966	MUV_859_D_1687	O=C(Nc1ccc(N2CCN(C(=O)c3ccco3)CC2)cc1)c1cccc(F)c1
649970	MUV_859_D_1688	CCCn1c(SCC(=O)Nc2ccccc2N2CCCCC2)nc2c1c(=O)n(C)c(=O)n2C
649976	MUV_859_D_1689	CC(=O)N(c1cccc(C)c1)C1SC(=O)N(c2ccccc2)C1=O
649981	MUV_859_D_1690	COc1cccc(N(CC(=O)N2CCN(C)CC2)S(=O)(=O)c2ccc(C)cc2)c1
649982	MUV_859_D_1691	CC(=O)c1ccc(-n2nnnc2SCC(=O)N2CCN(C(=O)c3ccco3)CC2)cc1
649983	MUV_859_D_1692	Cc1nn(-c2ccccc2)c2sc(C(=O)N(CC(=O)NC3CCCC3)Cc3ccco3)cc12
649989	MUV_859_D_1693	c1nc(COc2nsnc2N2CCOCC2)cs1
649997	MUV_859_D_1694	COCCNC(=O)CN(C)S(=O)(=O)c1ccc2c(c1)OCCO2
650003	MUV_859_D_1695	CC(C)c1nnc(NC(=O)c2c(O)n3c4c(cccc4c2=O)CCC3)s1
650009	MUV_859_D_1696	CCOc1ccc(OCCSc2nc(=O)cc(C)[nH]2)cc1
650012	MUV_859_D_1697	COc1ccc(NC(=O)CSc2nnc(-c3ccccc3C)n2C)cc1
650016	MUV_859_D_1698	COc1ccc2nc(SCC(=O)N3CCCCCC3)c(C#N)cc2c1
650017	MUV_859_D_1699	CC(OC(=O)c1ccco1)C(=O)NC1CCCCC1
650022	MUV_859_D_1700	C=CCOc1ccc(C2N3CC4(CC)CN2CC(CC)(C3)C4=O)cc1
650024	MUV_859_D_1701	COc1ccc(C(=O)NC2CCN(C(=O)NC3CCCCC3)CC2)cc1
650026	MUV_859_D_1702	Cn1c(C(=O)OC(C(=O)NC2CCCC2)c2ccncc2)cc2sccc21
650030	MUV_859_D_1703	O=C1OC(Nc2nc3ccccc3s2)c2ccccc21
650039	MUV_859_D_1704	COc1cccc(-c2noc(C3CCCN(S(=O)(=O)c4cccc(Cl)c4C)C3)n2)c1
650042	MUV_859_D_1705	CC1CN(C(=O)c2cccc(C(=O)N3CC(C)OC(C)C3)c2)CC(C)O1
650043	MUV_859_D_1706	CCC1CCC2(CC1)NC(CO)(CO)CO2
650044	MUV_859_D_1707	COc1ccc(CNC(=O)C2CCN(S(=O)(=O)c3ccc(-c4nn[nH]n4)cc3)CC2)cc1
650048	MUV_859_D_1708	Cc1ccc2[nH]c(=O)c(CN(CCO)Cc3nnnn3CCc3ccccc3)cc2c1
650049	MUV_859_D_1709	CCc1ccc(OCc2nnc(SCCN3CCOCC3)n2C)cc1.O=C(O)C(=O)O
650072	MUV_859_D_1710	Cc1ccc2cc(CN(CCN3CCCC3)C(=O)Nc3ccccc3)c(=O)[nH]c2c1C
650073	MUV_859_D_1711	O=C(Nc1ccc2c(c1)oc1ccccc12)N1CCOCC1
650075	MUV_859_D_1712	COc1ccc(N2CCN(C(=O)CSc3nnc(CNc4ccccc4)o3)CC2)cc1
650078	MUV_859_D_1713	O=C1CSC(=Nc2ccccn2)N1C1CCCCC1
650082	MUV_859_D_1714	Cc1occc1-c1nnc(SCC(=O)NCc2ccc3c(c2)OCO3)n1CC(C)C
650085	MUV_859_D_1715	O=C(Cc1cccs1)N1CCC(c2nc3n(Cc4ccccc4Cl)[nH]nc-3c(=O)n2)CC1
650090	MUV_859_D_1716	Cn1c2nc(SCC(=O)c3cccs3)n(Cc3ccc(F)cc3)c2c(=O)n(C)c1=O
650091	MUV_859_D_1717	CCOc1ccccc1C(=O)NC1CCN(Cc2nnnn2C2CCCC2)CC1
650099	MUV_859_D_1718	O=C(NCc1ccc2c(c1)OCO2)C(c1ccco1)N(C(=O)c1csnn1)c1ccccc1
650102	MUV_859_D_1719	CC(C)NC(=O)CN(C(=O)CCC(=O)Nc1ccccn1)c1ccc(F)c(Cl)c1
650105	MUV_859_D_1720	Cc1ccc(C(=O)N2CCN(c3ccc(NC(=O)c4cccnc4)cc3)CC2)cc1
650111	MUV_859_D_1721	CCOC(=O)c1c(C)c(C)sc1NC(=O)CSc1nc2c(c(=O)n(C)c(=O)n2C)n1CC
650113	MUV_859_D_1722	CC(=O)Nc1cc(C(F)(F)F)ccc1OCC1CCCO1
650114	MUV_859_D_1723	COc1ccc(N2C(=O)C(Cl)=C(N(CCO)Cc3ccccc3)C2=O)cc1
650120	MUV_859_D_1724	CC(NC(=O)CCC(=O)NC(C)C1COc2ccccc2O1)C1COc2ccccc2O1
650129	MUV_859_D_1725	Cc1ccc2cc(CN(Cc3nnnn3C3CCCC3)Cc3ccc(F)cc3)c(=O)[nH]c2c1
650130	MUV_859_D_1726	O=C(NC1CC2CCCC(C1)N2C(=O)Nc1ccccc1)c1ccncc1
650132	MUV_859_D_1727	CCc1nnc(NC(=O)c2ccc(S(=O)(=O)N3CCN(Cc4ccccc4)CC3)cc2)s1
650148	MUV_859_D_1728	Cc1[nH]c2ccc(-c3nnc(SCC(=O)N4CCCc5ccccc54)o3)cc2c1C
650152	MUV_859_D_1729	COc1ccccc1-n1cnc2cc(NS(=O)(=O)c3ccccc3)ccc21
650153	MUV_859_D_1730	Cn1c2nc(Br)n(Cc3ccccc3Cl)c2c(=O)n(C)c1=O
650156	MUV_859_D_1731	COc1cccc(C(=O)CSc2nnc(-c3ccco3)n2CC2CCCO2)c1
650157	MUV_859_D_1732	CC(C)CNC(=O)C1CCN(c2ccc(S(=O)(=O)N3CCOCC3)cc2Cl)CC1
650159	MUV_859_D_1733	COCCn1c(SCC(=O)N2CCCC2)nnc1C(C)C
650163	MUV_859_D_1734	COc1ccc(NC(=O)C2CCCN2c2ccc(OC)c(OC)c2)cc1OC
650170	MUV_859_D_1735	CCCn1c(SCCc2ccccc2)nc2c1c(=O)[nH]c(=O)n2C
650191	MUV_859_D_1736	O=C(NC1CCCCC1)N(Cc1nc(=O)c2ccccc2[nH]1)C1CCCC1
650192	MUV_859_D_1737	Cc1cccc(NC(=O)CSc2nnc(-c3ccccc3Br)o2)c1C
650193	MUV_859_D_1738	O=C(Cn1c(C(=O)N2CCN(C3CCCCC3)CC2)cc2sccc21)c1ccccc1
650194	MUV_859_D_1739	Cc1ccc(NC2=NCC(=O)N2Cc2ccc3c(c2)OCO3)c(C)c1
650200	MUV_859_D_1740	Cn1c2nc(Sc3nc4ccccc4s3)n(Cc3ccccc3)c2c(=O)[nH]c1=O
650216	MUV_859_D_1741	Cc1sc2nc(CN(CCc3ccccc3)C(=O)c3ccco3)[nH]c(=O)c2c1C
650220	MUV_859_D_1742	O=C(NCc1ccccc1)NC1(C(=O)N2CCN(c3ncccn3)CC2)CCCCC1
650222	MUV_859_D_1743	O=C(CSc1nnc(CNc2ccc(Cl)cc2)n1Cc1ccccc1)NCc1ccco1
650223	MUV_859_D_1744	CC(=O)c1cc2c(cc1NC(=O)CCc1ccccc1)OCO2
650228	MUV_859_D_1745	OC(CCN1CCOCC1)(c1ccc(Cl)cc1)C1CCCCC1
650237	MUV_859_D_1746	CN(C(=O)c1cnccn1)c1nnc(-c2cccnc2)s1
650242	MUV_859_D_1747	Cc1ccccc1OCC(=O)Nc1ccc2c(c1)COC2=O
650245	MUV_859_D_1748	Cc1occc1-c1nnc(SCC(=O)NC(C)(C)C)n1C(C)c1ccccc1
650246	MUV_859_D_1749	Cc1cccc2cc(CN(Cc3ccco3)C(=O)NC3CCCCC3)c(=O)[nH]c12
650247	MUV_859_D_1750	O=C(O)COCC(=O)Nc1ccc2c(c1)CCC2
650249	MUV_859_D_1751	O=C(CN1CC(=O)Oc2ccccc21)OCC(=O)c1ccccc1
650250	MUV_859_D_1752	Cc1ccc(-c2csc(N3CCC(NS(=O)(=O)c4ccc5c(c4)OCCO5)CC3)n2)cc1
650253	MUV_859_D_1753	CC(C)(C)c1ccc(C(=O)N2CCC(C(=O)NCc3ccncc3)CC2)cc1
650259	MUV_859_D_1754	O=C(O)CCC(=O)N(Cc1ccco1)c1nc(-c2ccccc2)cs1
650262	MUV_859_D_1755	CCOC(=O)C1CCN(C(=O)C2(NC(=O)Nc3ccccc3Cl)CCCCC2)CC1
650263	MUV_859_D_1756	CCOC(=O)C1(CC)NC(c2ccco2)C2C(=O)N(c3ccc(C)cc3)C(=O)C21
650264	MUV_859_D_1757	COc1ccc(NC(=O)c2ccco2)cc1NC(=O)c1ccco1
650265	MUV_859_D_1758	CCOc1ccccc1NC(=O)c1ccc(S(=O)(=O)N2CCOCC2)cc1
650267	MUV_859_D_1759	N#CCSc1nnc(Cc2ccc3c(c2)OCO3)o1
650275	MUV_859_D_1760	CCc1cccc(C)c1NC(=O)C1=C(C(=O)O)CCCC1
650279	MUV_859_D_1761	Cn1c(SCC(=O)c2ccccc2)nnc1C1CC1
650280	MUV_859_D_1762	CCC(C)(C)NC(=O)C(c1cccc(OC)c1)N(C(=O)c1ccn[nH]1)c1cccc(OC)c1
650281	MUV_859_D_1763	COc1cccc2cc(C(=O)Nc3cccnc3N3CCOCC3)c(=O)oc21
650283	MUV_859_D_1764	CCOC(=O)c1cc2sccc2n1CC(=O)N1c2ccccc2CC1C
650285	MUV_859_D_1765	CCCn1c(SC2C(=O)CC(C)(C)CC2=O)nc2c1c(=O)n(C)c(=O)n2C
650286	MUV_859_D_1766	CCOC(=O)c1ccc(NC(=O)CSc2nnc(COc3ccccc3OC)n2CC)cc1
650287	MUV_859_D_1767	CC(C)(C)NC(=O)Cn1c2ccccc2nc1SCC(=O)NC1CCCCC1
650305	MUV_859_D_1768	COCCNC(=O)C(c1ccc(O)cc1)N(Cc1ccco1)C(=O)CCC(=O)Nc1nccs1
650306	MUV_859_D_1769	Cc1ccc(C(=O)CSc2ccccn2)cc1
650311	MUV_859_D_1770	Cc1ccc(OCC(=O)NCCN2CCN(C(=O)COc3ccc(C)cc3)CC2)cc1
650314	MUV_859_D_1771	Cc1c(N=Cc2ccc(-c3cccc(C)c3)o2)c(=O)n(-c2ccccc2)n1C
650315	MUV_859_D_1772	Cc1cccc(NC(=O)C2CCCN(C(=O)NC3CCCCC3)C2)c1C
650317	MUV_859_D_1773	O=C(CSc1nc(O)c(C2CCCCC2)c(=O)[nH]1)Nc1ccc(Cl)cc1
650323	MUV_859_D_1774	CCN(CC)CCCN(Cc1cc2cc3c(cc2[nH]c1=O)OCCO3)C(=O)Nc1ccccc1
650325	MUV_859_D_1775	Cc1ccc2c(c1)cc(CN(Cc1ccco1)S(=O)(=O)c1ccccc1)c1nnnn12
650327	MUV_859_D_1776	Cc1cc(NC(=O)CSc2nc(C3CC3)nc3sc4c(c32)CCC(C)C4)no1
650330	MUV_859_D_1777	O=C(Nc1ccccc1)NC1(C(=O)N2CCN(C(=O)c3ccco3)CC2)CCCCC1
650331	MUV_859_D_1778	CCOc1ccc(NC(=O)CSc2nnc(-c3ccco3)n2C)cc1
650333	MUV_859_D_1779	CC(=O)c1cccc(NC(=O)N2CCCC2C(=O)NC2CCCCC2)c1
650334	MUV_859_D_1780	O=C(c1c(F)cccc1F)N1CCC(O)(c2cccnc2)CC1
650335	MUV_859_D_1781	Cc1ccc(OCc2nnc(SCc3cc(=O)[nH]c4ccccc34)o2)cc1
650336	MUV_859_D_1782	CCOc1cc(S(=O)(=O)NCCc2ccccc2C)c(OCC)cc1-n1cnnn1
650338	MUV_859_D_1783	Brc1ccc(C2=Nn3c(nnc3-c3ccncc3)SC2)cc1
650341	MUV_859_D_1784	COc1ccc(S(=O)(=O)N2CCC(NC(=O)Nc3ccc(C)cc3)CC2)cc1
650345	MUV_859_D_1785	O=C(CSc1nnc(Cn2cnc3ccccc32)o1)c1ccccc1
650348	MUV_859_D_1786	O=C(CCCC(=O)N(CC(=O)NC1CCCC1)C1CCCC1)Nc1ccccn1
650349	MUV_859_D_1787	O=C(CSc1nnc(-c2ccc(NS(=O)(=O)c3ccccc3)cc2)o1)NCC1CCCO1
650355	MUV_859_D_1788	Cc1cc(NC(=O)CCC(=O)N(Cc2cccs2)C(C(=O)NC2CCCC2)c2ccncc2)no1
650357	MUV_859_D_1789	COc1ccc(OC)c(NC(=O)CSc2nc3c(c(=O)n(C)c(=O)n3C)n2C)c1
650368	MUV_859_D_1790	CN(C(=O)c1ccccn1)c1nnc(-c2cccnc2)s1
650375	MUV_859_D_1791	COCCn1c(SCC(=O)Nc2sc(C)c(C)c2C#N)nnc1C(C)C
650391	MUV_859_D_1792	Cc1cccnc1NC(=O)c1c(O)n2c3c(cccc3c1=O)CCC2
650393	MUV_859_D_1793	O=C1NC(c2ccc3c(c2)OCO3)Nc2ccccc21
650394	MUV_859_D_1794	CCOc1c2sc3nc[nH]c(=O)c3c2ccc1Br
650398	MUV_859_D_1795	Cc1nc(NC(=O)CSc2nc3cccnc3n2C2CCCCC2)sc1C
650399	MUV_859_D_1796	COc1ccc2cc(CN(CC3COCCO3)S(=O)(=O)c3ccccc3)c(=O)[nH]c2c1
650408	MUV_859_D_1797	Cc1cc2nn(-c3ccccc3)nc2cc1NC(=O)c1cccs1
650411	MUV_859_D_1798	Cc1cc(NC(=O)CCCC(=O)N(CC(=O)NCCc2ccccc2)Cc2ccc(F)cc2)no1
650428	MUV_859_D_1799	O=C(Nc1ccc(C(=O)N2CCOCC2)cc1)Nc1cccc(Cl)c1
650430	MUV_859_D_1800	Cc1ccc(NC(=O)N2CCC(O)(c3ccc(Cl)cc3)CC2)cc1
650431	MUV_859_D_1801	CCOc1cc(NC(=O)c2ccco2)c(OCC)cc1NC(=O)CCc1ccc(OC)cc1
650436	MUV_859_D_1802	Cn1c(-c2ccc(F)cc2)cnc1SCC(=O)NCc1ccco1
650437	MUV_859_D_1803	COC(=O)c1ccccc1S(=O)(=O)N(Cc1ccco1)Cc1cc2cc(OC)ccc2[nH]c1=O
650439	MUV_859_D_1804	O=C(Nc1ccc(N2CCOCC2)cc1)C1CCCN(S(=O)(=O)c2ccccc2)C1
650443	MUV_859_D_1805	c1sc(-n2cnnn2)nc1-c1ccccc1
650444	MUV_859_D_1806	CCn1c(COc2cccc(OC)c2)nnc1SCC(=O)Nc1ccccc1C(=O)OC
650445	MUV_859_D_1807	COc1ccc2nc(N3CCC(O)CC3)c(C#N)cc2c1
650447	MUV_859_D_1808	O=C(Nc1ccc(Cl)cc1)N1CCC(c2nc(-c3cccs3)no2)CC1
650449	MUV_859_D_1809	O=C(CSc1nnc(-c2ccco2)n1CC1CCCO1)N1CCCCC1
650452	MUV_859_D_1810	O=S(=O)(c1ccc2c(c1)OCCO2)N1CCC(c2nc3ccc(Cl)cc3[nH]2)CC1
650454	MUV_859_D_1811	Cc1ccc2c(c1)nnn2C1CCN(S(C)(=O)=O)CC1
650458	MUV_859_D_1812	CCOc1ccccc1OCC(=O)Nc1nnc(COC)s1
650459	MUV_859_D_1813	COc1ccc(Cn2nnnc2CN(Cc2cc3cccc(C)c3[nH]c2=O)C2CCCC2)cc1
650460	MUV_859_D_1814	Cc1cc(NC(=O)CSc2nnc(COc3cccc(C)c3C)n2Cc2ccco2)no1
650465	MUV_859_D_1815	COCCN(C(=O)C(F)(F)F)C(C(=O)NC1CCCCC1)c1ccco1
650468	MUV_859_D_1816	CCSc1nc2c(c(=O)[nH]c(=O)n2C)n1C
650471	MUV_859_D_1817	CCNc1nc2c(c(=O)n(Cc3ccccc3)c(=O)n2C)n1Cc1ccccc1
650479	MUV_859_D_1818	CCOC(=O)CSc1nc2cc(OCC)ccc2cc1C#N
650482	MUV_859_D_1819	O=C(C1CCCCC1)N1CCC(c2nc3ccccc3[nH]2)CC1
650483	MUV_859_D_1820	CC(C)CC(c1nnnn1Cc1ccccc1)N1CCN(C(=O)c2ccco2)CC1
650485	MUV_859_D_1821	COc1ccc(C2(NC(C)=O)CCN(C(=O)CCC(=O)O)CC2)cc1
650488	MUV_859_D_1822	C=CCN1C2CCCC1CC(NC(=O)Nc1cccc(C(C)=O)c1)C2
650489	MUV_859_D_1823	Cc1ccc(S(=O)(=O)N2CCCC(NC(=O)N3CCN(c4ccccc4)CC3)C2)cc1
650491	MUV_859_D_1824	CC1CCN(S(=O)(=O)c2ccc(S(=O)(=O)NCC(=O)C(C)(C)C)cc2)CC1
650498	MUV_859_D_1825	CN1CCN(S(=O)(=O)c2ccc(-c3noc(C4CCN(S(C)(=O)=O)CC4)n3)cc2)CC1
650500	MUV_859_D_1826	Cn1c(C(=O)NC2CCCCC2)cc2sccc21
650505	MUV_859_D_1827	CC(C)OC(=O)CN1c2cc(C(=O)NC(C)(C)C)ccc2OC(C)(C)C1=O
650507	MUV_859_D_1828	CCOc1ccc(NC(=O)CSc2nc3cccnc3n2CC)cc1
650514	MUV_859_D_1829	COC(=O)CSc1nnc2n1C(C)(C)Cc1ccccc1-2
650518	MUV_859_D_1830	COC(=O)c1ccccc1NC(=O)CN1CCC(n2nnc3cc(C)ccc32)CC1
650520	MUV_859_D_1831	Cc1ccc(NC(=O)C(C)N2C(=O)c3ccccc3C2=O)cc1
650522	MUV_859_D_1832	O=C(CSc1nnc(-c2ccc(F)cc2)o1)Nc1ccc(S(=O)(=O)N2CCCC2)cc1
650528	MUV_859_D_1833	Cc1nc2ncnn2c(Nc2ccc3c(c2)OCO3)c1Cc1ccccc1
650530	MUV_859_D_1834	Cc1cccc2cc(C(c3nnnn3CC3CCCO3)N3CCCc4ccccc43)c(=O)[nH]c12
650532	MUV_859_D_1835	COc1cccc(NC(=O)Cn2c3ccccc3nc2SCC(=O)N2CCOCC2)c1
650534	MUV_859_D_1836	CCCn1c(SCC(=O)Nc2ccc3c(c2)OCO3)nc2c1c(=O)n(C)c(=O)n2C
650535	MUV_859_D_1837	CCCn1c2ccccc2nc1N1CCN(S(=O)(=O)Cc2ccccc2)CC1
650546	MUV_859_D_1838	Cc1ccc(CN2CCC(C(=O)NCCC(C)C)CC2)o1.O=C(O)C(=O)O
650551	MUV_859_D_1839	Cc1ccc(C(=O)CSc2nnc(COc3cccc4cccnc43)o2)cc1
650554	MUV_859_D_1840	COc1ccc(-c2cc3nc(-c4ccccc4)cc(N4CCC5(CC4)OCCO5)n3n2)cc1
650557	MUV_859_D_1841	CCOC(=O)Cn1nc(-c2ccc(Cl)cc2)cc1N
650558	MUV_859_D_1842	O=C(CSc1nnc(CNc2ccccc2)o1)N1CCCc2ccccc21
650559	MUV_859_D_1843	COc1ccccc1N(CC(=O)NC1CCCCC1)C(=O)c1cnn(C(C)C)c1
650562	MUV_859_D_1844	Cc1ccc(NC(=O)CSc2nnc(-c3ccc(S(=O)(=O)N4CCCC4)cc3)o2)cc1C
650565	MUV_859_D_1845	O=C(O)C1CCCCC1C(=O)NCCCCc1ccccc1
650575	MUV_859_D_1846	CCOc1ccc(NC(=O)Cn2nnc(-c3ccccc3NC(=O)C3CC3)n2)cc1
650589	MUV_859_D_1847	COc1cc(NC(=O)C(C)C)ccc1NC(=O)c1ccco1
650591	MUV_859_D_1848	CN1C(=O)CC(C(=O)O)SC1=Nc1cccc(C(F)(F)F)c1
650593	MUV_859_D_1849	CCn1c(SCC(=O)N2CCCCC2)nnc1-c1ccc(S(=O)(=O)N2CCN(C)CC2)cc1
650596	MUV_859_D_1850	CCN(CC)c1ncccc1C(=O)NCc1cccs1
650600	MUV_859_D_1851	CCOc1ccc2[nH]c(=O)c(C(c3nnnn3C3CCCCC3)N3CCN(C)CC3)cc2c1
650608	MUV_859_D_1852	COc1cc(C2c3c([nH]nc3-c3ccccc3)C(=O)N2c2ccccc2)ccc1O
650611	MUV_859_D_1853	O=C(c1ccc2c(c1)OCO2)N1CCCC(c2ccccc2)C1
650617	MUV_859_D_1854	CCN1CCCC1CN(Cc1cc2cc(C)ccc2[nH]c1=O)C(=O)Nc1ccccc1OC
650623	MUV_859_D_1855	COc1ccc(CCNC(=O)c2c[nH]c3ccccc3c2=O)cc1OC
650638	MUV_859_D_1856	COC(=O)c1ccccc1NC(=O)c1ccccc1OC
650639	MUV_859_D_1857	CCn1c(SCC(=O)c2cc(OC)ccc2OC)nc2c1c(=O)n(C)c(=O)n2C
650641	MUV_859_D_1858	O=C(CNC(=O)c1ccco1)N(CCc1ccccc1)C(C(=O)NC1CCCC1)c1cccnc1
650648	MUV_859_D_1859	CCCNC(=O)c1nc2ncc(Br)cn2n1
650666	MUV_859_D_1860	COc1cccc(C(=O)N2CCN(Cc3ccccc3C(F)(F)F)CC2)c1.O=C(O)C(=O)O
650673	MUV_859_D_1861	CCOc1cc(CNc2ncc(-c3ccc(OC)cc3)n2C)ccc1O.O=C(O)C(=O)O
650688	MUV_859_D_1862	COc1cc(OC)cc(-c2nnc(SCc3cccnc3)o2)c1
650689	MUV_859_D_1863	COc1ccccc1C(=O)Nc1ccc(N2CCN(S(C)(=O)=O)CC2)cc1
650690	MUV_859_D_1864	CS(=O)(=O)NCc1nnc(SCc2ccccc2C(F)(F)F)o1
650695	MUV_859_D_1865	Cc1ccccc1C(=O)NC1CCN(Cc2nnnn2Cc2ccc(F)cc2)CC1
650696	MUV_859_D_1866	CC(C)CC(c1nnnn1CCc1ccccc1)N1CCN(C(=O)c2ccco2)CC1
650703	MUV_859_D_1867	Cc1sc2ncnc(SCC(=O)N3CCN(C(=O)c4ccco4)CC3)c2c1C
650707	MUV_859_D_1868	Clc1cccc(-c2nc(-c3ccccn3)no2)c1
650708	MUV_859_D_1869	CC(C)CCOc1cccc(OCC(=O)NC2CCS(=O)(=O)C2)c1
650709	MUV_859_D_1870	CC(=O)Nc1cccc(NC(=O)C2CCCN2C(=O)Nc2ccc(C)cc2)c1
650718	MUV_859_D_1871	C=CCNC(=O)C1CC(=O)N(c2ccc(OCC(=O)Nc3ccc(C)cc3)cc2)C1
650719	MUV_859_D_1872	COc1ccc(C(OC(=O)c2ccco2)C(=O)NCC2CCCO2)cc1
650720	MUV_859_D_1873	O=C(CSCc1ccccn1)Nc1ccccc1
650721	MUV_859_D_1874	O=C(Nc1ccccc1F)c1ccc(S(=O)(=O)NCC2CCCO2)cc1
650726	MUV_859_D_1875	O=C(Nc1ccncc1)Nc1ccccn1
650736	MUV_859_D_1876	O=C(COC(=O)CCC(=O)Nc1nccs1)NCc1ccco1
650738	MUV_859_D_1877	CCCCC(=O)N(CCOC)c1nnc(-c2ccc(OC)cc2)s1
650743	MUV_859_D_1878	O=C(CSc1nnc(-c2cccs2)o1)N1CCCc2ccccc21
650744	MUV_859_D_1879	O=C(NCc1ccc(N2CCCC2=O)cc1)c1cn(CCc2ccccc2)nn1
650748	MUV_859_D_1880	Cc1nc2ccc(Br)cn2c1NC(C)(C)C
650753	MUV_859_D_1881	Cc1nc(NC(=O)c2ccco2)sc1C(=O)Nc1ccc(Br)cc1
650757	MUV_859_D_1882	CSc1nc2ccccc2n1CC(=O)N1CCCCC1
650759	MUV_859_D_1883	CCSc1nc2ccccc2n1CC(=O)N1CCCCC1
650760	MUV_859_D_1884	CCn1c(COc2ccccc2C)nnc1SCC(=O)CC(=O)Nc1ccccc1OC
650764	MUV_859_D_1885	CCn1nc(CC(=O)Nc2nnc(CC(=O)N3CCCCC3)s2)c2ccccc2c1=O
650768	MUV_859_D_1886	O=C(Nc1ccc(N2CCN(C(=O)c3ccco3)CC2)cc1)c1ccc(F)cc1
650773	MUV_859_D_1887	Cn1c(SCC(=O)N2CCCCC2)nnc1-c1ccc(S(=O)(=O)N2CCOCC2)cc1
650774	MUV_859_D_1888	Cc1ccccc1N(CC(=O)NC1CCCC1)C(=O)CS(=O)CC(=O)Nc1ccc2c(c1)OCO2
650806	MUV_859_D_1889	Clc1ccc2oc(-c3ccccn3)nc2c1
650808	MUV_859_D_1890	Cc1ccc2c(c1)nnn2C1CCN(S(=O)(=O)c2cccc(S(=O)(=O)N(C)C)c2)CC1
650812	MUV_859_D_1891	O=C(NC12CC3CC(CC(C3)C1)C2)N1CCC(n2nnc3ccccc32)CC1
650817	MUV_859_D_1892	C=CCN(C(=O)CNC(=O)c1ccco1)C(C(=O)NC1CCCCC1)c1ccccc1
650819	MUV_859_D_1893	O=S(=O)(c1ccc2c(c1)OCCO2)N1CCC(n2nnc3cc(C(F)(F)F)ccc32)CC1
650824	MUV_859_D_1894	CC1(O)c2ccccc2C(=O)N1Cc1ccccc1
650830	MUV_859_D_1895	Cc1c(C)n(CC(O)Cn2nnc3ccccc32)c2ccc(C)cc12
650832	MUV_859_D_1896	O=C(Cn1nc(C(F)(F)F)c2c1CCCC2)NC1CCCC1
650835	MUV_859_D_1897	COC(=O)c1ccc(S(=O)(=O)N2C3CCC2CC(NC(=O)NC2CCCCC2)C3)cc1
650842	MUV_859_D_1898	O=C1CCCCC1Sc1nc2ccccc2o1
650845	MUV_859_D_1899	Cc1cnc(NC(=O)CSc2nnc(-c3ccccc3)n2Cc2ccccc2)s1
650851	MUV_859_D_1900	O=C(Cn1c(C(=O)N2CCN(C3CCCC3)CC2)cc2sccc21)c1ccccc1
650855	MUV_859_D_1901	COc1ccc(CNC(=O)CN2CCC(C(=O)c3ccc(OC)cc3)CC2)cc1
650857	MUV_859_D_1902	O=C(CSc1nc2ccccc2n1CC(=O)N1CCCC1)NCc1ccc2c(c1)OCO2
650858	MUV_859_D_1903	O=C(CCSc1nnc(-c2ccncc2)o1)Nc1ccccc1
650860	MUV_859_D_1904	COc1ccc(CCNC(=O)CSc2nnc(-c3ccccc3)o2)cc1OC
650862	MUV_859_D_1905	O=C(NCc1ccccc1)C(c1cccs1)N(C(=O)c1csnn1)C1CC1
650879	MUV_859_D_1906	O=C(NC1CCCCC1)c1ccc(CNc2ccccc2)o1
650881	MUV_859_D_1907	Cc1ccc2nc(NC(=O)c3ccc(Cn4cc(Cl)cn4)o3)sc2c1
650883	MUV_859_D_1908	CC(C)CCNC(=O)C(c1cccs1)N(CC1CCCO1)C(=O)Cn1nnc2ccccc21
650889	MUV_859_D_1909	CCCCN(C(=O)c1ccco1)c1nnc(-c2cc(OC)c(OC)c(OC)c2)s1
650891	MUV_859_D_1910	O=C(O)CSc1nnc(Cc2ccccc2)n1Cc1ccccc1
650900	MUV_859_D_1911	Cc1nnc(SCC2CCCO2)n1-c1ccccc1
650909	MUV_859_D_1912	Cc1ccc(S(=O)(=O)N2CCCC(C(=O)NCCc3ccc4c(c3)OCO4)C2)cc1
650914	MUV_859_D_1913	O=C(O)C(=O)O.O=C(CN1CCOCC1)Nc1c2c(nc3ccccc31)N(Cc1ccccc1)CC2
650934	MUV_859_D_1914	CC(C)(C)NC(=O)C(c1ccc(OCC(N)=O)cc1)N(C(=O)c1cccnc1)C1CC1
650936	MUV_859_D_1915	COCCN(C(=O)c1cccc(OC)c1)c1nnc(-c2ccncc2)s1
650937	MUV_859_D_1916	CCOC(=O)c1ccccc1NC(=O)CSc1nnc(COc2ccccc2C)n1C
650940	MUV_859_D_1917	CC(Sc1nc(N2CCOCC2)nc(N2CCOCC2)n1)C(=O)Nc1ccccc1
650944	MUV_859_D_1918	COC(=O)CCC(=O)Nc1ccc(S(=O)(=O)N2CCCCCC2)cc1
650945	MUV_859_D_1919	CCn1c(COc2cccc(OC)c2)nnc1SCC(=O)Nc1cc(OC)ccc1OC
650946	MUV_859_D_1920	COC(=O)c1sc(NC(=O)CSc2nc3cccnc3n2C2CCCCC2)nc1C
650950	MUV_859_D_1921	Cn1c(Cc2ccc3c(c2)OCO3)nnc1SCC(=O)N1CCc2ccccc2C1
650952	MUV_859_D_1922	CCc1ccc2[nH]c(=O)c(CN(CCCN3CCOCC3)C(=O)Nc3ccc(Cl)cc3)cc2c1
650954	MUV_859_D_1923	CN(Cc1ccncc1)C1CC(=O)N(c2ccc(Cl)cc2)C1=O
650955	MUV_859_D_1924	CCCN1C(=O)NC2(O)C(=O)c3ccccc3C12O
650962	MUV_859_D_1925	Cc1ccc(S(=O)(=O)Cn2nnnc2C(C(C)C)N2CCN(Cc3ccco3)CC2)cc1
650963	MUV_859_D_1926	COc1ccc(C(=O)N2CCN(C3CCC(c4ccccc4)CC3)CC2)cc1OC
650965	MUV_859_D_1927	N#CCCN1CCN(C(=S)c2ccc(-c3ccc(Cl)cc3)o2)CC1
650968	MUV_859_D_1928	Cc1ccc(OCc2nc(C#N)c(NCc3ccc4c(c3)OCO4)o2)cc1
650970	MUV_859_D_1929	Cc1cc(C)c(NC(=O)CS(=O)CC(=O)NCC2CCCO2)c(C)c1
650973	MUV_859_D_1930	CC(C)CSc1nc2c(c(=O)[nH]c(=O)n2C)n1CCc1ccccc1
650974	MUV_859_D_1931	O=C(Nc1ccccc1)N(c1ccccc1)C1=NCCCCS1
650988	MUV_859_D_1932	CCc1nnc(NC(=O)CSc2nnc(-c3ccoc3C)n2-c2cccc(C)c2)s1
650990	MUV_859_D_1933	CCc1nnc(NC(=O)CSc2nnnn2-c2cccc(C(=O)OC)c2)s1
650995	MUV_859_D_1934	Cc1nonc1NC(=O)CSc1nc2cc(Cl)ccc2c2c1CCCC2
650997	MUV_859_D_1935	CCN(CC)C(=O)CSc1nnc(-c2cccnc2)n1CCc1ccccc1
651003	MUV_859_D_1936	CCCc1nnc(NC(=O)c2cc(OC)cc(OC)c2)s1
651008	MUV_859_D_1937	O=C(Cn1c(CN2CCCCC2)nc2ccccc2c1=O)Nc1ccccc1
651014	MUV_859_D_1938	CC(=O)NC(Cc1ccc(C(C)C)cc1)C(=O)NC1CCN(c2nc(C)cc(C)n2)CC1
651020	MUV_859_D_1939	O=c1c2ccccc2oc(O)c1CN1CCCCC1
651023	MUV_859_D_1940	Fc1cccc(-c2cc3nc4c(c(N5CCOCC5)n3n2)CCCC4)c1
651024	MUV_859_D_1941	CCn1c(SCC(=O)Nc2nnc(C)s2)nnc1-c1ccncc1
651027	MUV_859_D_1942	CNC(=O)CSc1nnc(COc2ccc(Cl)cc2)n1CCOC
651028	MUV_859_D_1943	CC(C)n1c2ccccc2nc1N1CCN(C(=O)c2cccs2)CC1
651030	MUV_859_D_1944	CCOC(=O)c1c2c(sc1NC(=O)CN1CCN(c3ccccn3)CC1)CCCC2
651031	MUV_859_D_1945	O=C(CSc1ncc(-c2ccccc2)n1CC1CCCO1)N1CCCCC1
651037	MUV_859_D_1946	O=C(CSc1nnnn1-c1ccc2c(c1)OCCO2)N1CCc2ccccc21
651052	MUV_859_D_1947	Cn1c(CNC(=O)Cc2ccc3c(c2)OCO3)nnc1SCc1ccccc1
651058	MUV_859_D_1948	COC(=O)c1ccccc1NC(=O)CN1CCC(NC(=O)c2ccccc2C)CC1
651059	MUV_859_D_1949	CCCC(=O)Nc1cccc(NC(=O)c2ccc3c(c2)OCCO3)c1
651060	MUV_859_D_1950	Cc1ccnc(NS(=O)(=O)c2ccc(NC(=O)C3CCCCC3)cc2)n1
651065	MUV_859_D_1951	CCOc1ccc2[nH]c(=O)c(CN(CCO)C(=O)c3ccc(Br)cc3)cc2c1
651066	MUV_859_D_1952	COC(=O)CNC(=O)c1c(C)onc1-c1ccccc1Cl
651070	MUV_859_D_1953	Cc1c(Cl)cccc1NC(=O)CCN1CCCC(C)C1
651073	MUV_859_D_1954	O=C(O)CCC(=O)N(Cc1cccnc1)Cc1cccc(F)c1
651079	MUV_859_D_1955	COc1cc(NC(=O)c2ccc(C)cc2)c(OC)cc1NC(=O)CN1CCOCC1
651080	MUV_859_D_1956	Cc1ccc(S(=O)(=O)N2CCCN(S(=O)(=O)c3ccc(C(F)(F)F)cc3)CC2)cc1
651093	MUV_859_D_1957	CCn1c(COc2cccc(OC)c2)nnc1SCC(=O)N1CCOCC1
651096	MUV_859_D_1958	CN(C(=O)COc1ccccc1)c1nnc(-c2cccnc2)s1
651097	MUV_859_D_1959	Cn1c2nc(N3CCNCC3)n(Cc3cccc4ccccc43)c2c(=O)n(C)c1=O
651099	MUV_859_D_1960	O=C(CSc1nnc(COc2cccc3cccnc32)o1)N1CCc2ccccc21
651100	MUV_859_D_1961	CCc1cc2cc3c(cc2nc1SCC(=O)N1CCN(C(=O)c2ccco2)CC1)OCO3
651104	MUV_859_D_1962	Cc1ncsc1C(=O)Nc1nc2c(s1)CC(C)CC2
651111	MUV_859_D_1963	CCCn1c(SCC(=O)c2ccc3c(c2)OCCO3)nc2c1c(=O)n(C)c(=O)n2C
651112	MUV_859_D_1964	COCCNC(=O)CN(C(=O)CCC(=O)Nc1cc(C)on1)c1ccccc1C
651113	MUV_859_D_1965	N#CCCN(Cc1cccnc1)S(=O)(=O)c1ccc(S(=O)(=O)NC2CCCCC2)cc1
651114	MUV_859_D_1966	O=C(Nc1ccccc1)N(CCc1nc2ccccc2[nH]1)C1CCCC1
651120	MUV_859_D_1967	Cc1ccc(S(=O)(=O)Cn2nnnc2C(C)N2CCN(C(=O)c3ccco3)CC2)cc1
651122	MUV_859_D_1968	COc1cc(OC)cc(-c2nnc(SCC(=O)N(C(C)C)C(C)C)o2)c1
651127	MUV_859_D_1969	COc1cc2cc(C(c3nnnn3C3CCCC3)N3CCCCC3)c(=O)[nH]c2cc1OC
651132	MUV_859_D_1970	Cc1cc(C)nc(N2CCC(C(=O)NC3CCCc4ccccc43)CC2)n1
651134	MUV_859_D_1971	CC1(C(=O)N(CC(=O)NC2CCCC2)C2CCCC2)CC(=O)N=C2C=CC=CN21
651141	MUV_859_D_1972	CCOC(=O)C1CCN(c2nc3cc(OC)ccc3cc2C#N)CC1
651145	MUV_859_D_1973	Cc1c2cc(OCc3ccccc3)ccc2[nH]c1C(=O)N1CCOCC1
651155	MUV_859_D_1974	COc1ccc2c(c1)c(C(=O)N1CCN(C)CC1)c(C)n2-c1ccccc1
651156	MUV_859_D_1975	C=CCn1c(SCC(=O)Nc2ccc(NC(=O)c3ccco3)c(OC)c2)nnc1-c1ccncc1
651157	MUV_859_D_1976	COCC(=O)Nc1nnc(Cc2ccc(OC)c(OC)c2)s1
651158	MUV_859_D_1977	Cc1cc(C)cc(NC(=O)CSc2nnc(-c3ccccc3Br)o2)c1
651175	MUV_859_D_1978	Cn1c(SCC(=O)O)nnc1C1CCCCC1
651176	MUV_859_D_1979	COc1ccc(Cl)cc1C(=O)CSc1nnnn1C1CCCC1
651177	MUV_859_D_1980	CCOC(=O)CSc1nc2cc(OC)ccc2cc1C#N
651183	MUV_859_D_1981	Cc1cccc2cc(CN(CCN3CCOCC3)C(=O)NCc3ccccc3)c(=O)[nH]c12
651186	MUV_859_D_1982	CCOc1ccccc1C(=O)NC1CC2CCCC(C1)N2C1CC1
651188	MUV_859_D_1983	CCN(CC)C(=O)Sc1cccc2cccnc21
651189	MUV_859_D_1984	COc1ccc(Cl)cc1NC(=O)CN1C(=O)CSC1=O
651192	MUV_859_D_1985	Cc1ccc(S(=O)(=O)NCc2ccncc2)cc1
651194	MUV_859_D_1986	O=C(NCc1ccccc1)N(Cc1cc2cc3c(cc2[nH]c1=O)OCO3)CC1CCCO1
651199	MUV_859_D_1987	CCc1nnc(NC(=O)CSc2nnc(COc3ccc(C)cc3)n2-c2ccccc2)s1
651200	MUV_859_D_1988	CCn1c(CNc2nc(-c3ccccc3)cs2)nnc1SCC(=O)NCc1ccco1
651204	MUV_859_D_1989	O=C(Nc1ccc2c(c1)OCCO2)C1CCCN(S(=O)(=O)Cc2ccccc2)C1
651215	MUV_859_D_1990	COc1ccc(NC(=O)N(CCN2CCCC2)Cc2cc3cc(OC)c(OC)cc3[nH]c2=O)cc1
651216	MUV_859_D_1991	O=c1[nH]c2cc3c(cc2cc1CN(Cc1cccs1)Cc1nnnn1Cc1ccco1)OCCO3
651220	MUV_859_D_1992	COc1ccc(NC(=O)CN(C)S(=O)(=O)c2ccc3c(c2)OCCO3)c2ncccc12
651223	MUV_859_D_1993	CN(C(=O)c1cccnc1)c1nnc(-c2cccnc2)s1
651224	MUV_859_D_1994	O=C(NC1CC2CCCC(C1)N2C(=O)N1CCCCC1)C1CCCCC1
651228	MUV_859_D_1995	Cc1ccc(-c2cc(C(=O)O)n[nH]2)o1
651231	MUV_859_D_1996	CCc1ccc2[nH]c(=O)c(CN(CCN(CC)CC)C(=O)NC3CCCCC3)cc2c1
651239	MUV_859_D_1997	COc1ccc(CCNC(=O)CSc2nc(-c3ccco3)cc(C(F)(F)F)n2)cc1OC
651245	MUV_859_D_1998	CCOc1ccccc1NC(=O)N1CCC(NC(=O)c2cccc(C)c2)CC1
651254	MUV_859_D_1999	COc1ccccc1N1CCN(C(=O)CSc2nnc(NC(=O)c3ccco3)s2)CC1
[truncated: 13,001 more rows]
