# Supplementary material for: PyRMD Studio: A Unified Suite for Next-Generation, AI-Powered Virtual Screening
Source: J Chem Inf Model. 2026 May 19;66(11):6197–203. doi: 10.1021/acs.jcim.6c00648 (PMC13250901; doi:10.1021/acs.jcim.6c00648)
Supplement: Supplementary file 2 [file ci6c00648_si_002.zip › decoys/met_decoys.ism]

Cc1ccc(cc1)[C@@H]2C(=C(NC(=O)N2)C[NH+]3CCSCC3)C(=O)OC C05017642
C[NH2+][C@@H](c1cc2ccccc2[nH]1)c3nnnn3c4ccc(cc4)Cl C06667854
c1ccc2c(c1)ccc(c2C[NH+]3CCc4c(c(=O)[nH]c(n4)N5CCCC5)C3)O C12183055
Cc1ccc(o1)C[NH2+]Cc2cc3c(nn(c3[nH]c2=O)c4ccccc4)C C12186453
c1cc[nH+]c(c1)N[C@H](c2ccc3c(c2)OCO3)c4ccc5cccnc5c4O C13062699
COC(=O)c1c(c2c3c(c([nH+]c2s1)N4CCOCC4)CCCC3)N C13424417
Cc1ccc(o1)CNC(=O)c2c3c(n(n2)C)CC[C@@H](C3)[NH2+]C4CCCC4 C14753278
Cc1ccc(cc1F)c2nc(on2)[C@@H]3C[C@H](C[NH+]3Cc4ccccc4O)O C15674328
CC(C)(CNC(=O)c1c2c([nH]n1)-c3ccccc3OC2)[NH+]4CCCCC4 C19656515
Cc1c(c(n[nH]1)C)C[NH+](C)Cc2ccc(cc2)c3[nH]c(=O)c4c(n3)CCC4 C23430075
CC(C)(C)c1nc(no1)[C@@H](c2cc3c(c(c2)Br)OCO3)[NH3+] C36764782
Cc1ccc(cc1)OCC(=O)NN/C=C/2\C=c3ccccc3=[NH+]C2=O C09948723
c1cc(ccc1[C@@H]2[NH+]=NC(=S)N2/N=C/c3ccc(c(c3)O)O)Cl C38906267
CC1=C2[C@@H](C(=C(O[C@H]2N=N1)N)C#N)c3cc(cs3)C[NH+]4CCCCCC4 C39217543
CC1=NN=C2[C@H]1C3(CC[NH+](CC3)CCc4ccccc4)C(=C(O2)N)C#N C39315492
Cc1ccc(cc1)SCC2=NN=C3[C@H]2C4(CC[NH+](CC4)C)C(=C(O3)N)C#N C39940552
C[C@H](c1nc(nc(n1)N(C)C)N)[NH+]2CCC(CC2)c3ccccc3 C40493440
CC1(CC(CC([NH2+]1)(C)C)NC(=O)CN2C(=O)[C@H]3[C@@H]4C[C@H]([C@@H]3C2=O)C=C4)C C29787162
C[C@@H](C(=O)NC1CCCCC1)[NH+]2CCC(CC2)n3c4ccccc4[nH]c3=O C45512786
C[C@@H]1C(=O)Nc2cc(ccc2O1)NC(=O)[C@@H](C(C)C)[NH+]3CCCCC3 C48301464
c1cc(sc1)C[NH+]2CCC[C@H](C2)CNC(=O)C(=O)/N=c\3/[nH]ccs3 C50200635
CCCN1C(=O)[C@H]([NH2+]C12CCN(CC2)C(=O)NC(C)(C)C)C(C)C C36024242
CC[C@@H](C)[C@@H]1C(=O)N(C2([NH2+]1)CCN(CC2)C(=O)NCC)[C@@H](C)CC C36028875
C[NH+](C)C1(CCCC1)CNC(=O)N2CCC[C@H](C2)C(=O)NC3CC3 C51676209
C[C@H]1CCC[C@](C1)(CNC(=O)NC2CCN(CC2)C(=O)C(C)C)[NH+](C)C C52522887
Cc1cc([nH+]c2c1c(c(s2)C(=O)OCC(=O)N3[C@H](CCC[C@@H]3C)C)N)C C21924052
c1ccc(cc1)[C@H]2[C@@H](SC(=[NH+]2)N)C(=O)c3ccc(cc3)[N+](=O)[O-] C59500976
C[C@H](c1nc(nc(n1)N(C)C)N)[NH+]2Cc3ccccc3-c4ccccc4C2 C60361339
C1CCC(CC1)C(=O)NC2CCN(CC2)C(=O)NCC[NH+]3CCCCC3 C62465823
c1ccc(c(c1)C(=O)[O-])NC(=O)CSC2[NH+]=c3ccccc3=[NH+]2 C63165597
c1ccc2=[NH+]CC(=c2c1)C[C@@H]3NNC(=S)N3c4ccc5c(c4)OCCO5 C63458037
C/C(=[NH+]/c1nc2n(n1)[C@@H](C=C(N2)c3ccc(cc3)Cl)c4ccccc4)/O C02311559
Cc1ccc2=[NH+]CC(=c2c1)CCNS(=O)(=O)C3=C(NO[C@@H]3C)C C63547569
CC(C)[NH+]1CCC[C@@H](C1)CNC(=O)c2c3ccccc3c(=O)[nH]n2 C63710440
CC(C)(C)[NH+]1CCCN(CC1)C(=O)CNC(=O)NC2CCCCC2 C63727975
c1ccc(c(c1)[C@H]2N=[NH+]C(=S)N2/N=C/c3ccc(cc3O)O)F C38975818
CC[C@@H]1Nc2cc(ccc2O1)NC(=O)C(=O)C3=c4ccccc4=[NH+][C@H]3C C63964312
C[C@@H]1C(=O)Nc2cc(ccc2O1)NC(=O)CCCC3=c4ccccc4=[NH+]C3 C64147830
c1cc(ncc1C[NH2+]C[C@@H]2CNc3ccnn3C2)N4CCCCCC4 C58309900
c1ccc2c(c1)CN[C@@]3(CCN(C3)C(=O)c4ccccn4)/C(=[NH+]/C5CCCC5)/N2 C65265905
CC[C@@H]1N[C@@H](ON1)[C@@H]2CCCCN2C(=O)CCC3=c4ccccc4=[NH+]C3 C65286363
C[C@H](CCC1=c2ccccc2=[NH+]C1)[NH+]3CCCN4[C@@H](C3)C=C(N4)C(=O)[O-] C65374274
c1ccc(cc1)[C@@H]2[C@@H]([NH+](CN2)Cc3nc[nH]n3)c4cc5ccccc5nc4 C65394265
c1ccc2=[NH+]CC(=c2c1)CCNc3nccc(n3)N4CCC[C@@H](C4)O C65526091
C[C@@H]1CCC[NH+](C1)[C@@H](C)CNC(=O)N2CCC(CC2)NC(=O)C3CCC3 C66178812
c1ccc2c(c1)cc(o2)c3c(c[nH]n3)C[NH2+]Cc4ccc5c(c4)OCCO5 C67183710
c1cc2c(cc1C(=O)NC[C@H]3CCC[NH+]3CC4CCCCC4)NC(=O)CO2 C67202238
C[C@@H]1C[C@@H](C[NH+](C1)C(C)(C)CNC(=O)Nc2nnc(s2)C(F)F)C C67587583
c1ccc(cc1)C[C@@H]2c3c([nH]c[nH+]3)CCN2Cc4ccc(o4)c5cc[nH]n5 C67642247
c1cnc(nc1)N2CCC[C@@H](C2)[NH2+]Cc3c[nH]nc3C4CCCCC4 C11663415
[H]/N=C/1\C(C2=CC[NH+](C[C@@H]2C3(C1(C#N)C#N)CC[NH+](CC3)CC)CCC)C#N C02729486
Cn1cc(c(n1)c2ccc3c(c2)OCCO3)C[NH+]4CCC[C@H]4c5ccc(cc5)C[NH+](C)C C11958636
CC[NH+]1CCC2(CC1)C(=C(C(=O)O2)C)C(=O)NCCC[NH+]3CCC[C@H](C3)C C20531753
CC[NH+]1CCC2(CC1)C(=C(C(=O)O2)C)C(=O)NCCC[NH+]3CCC[C@@H](C3)C C20531754
CC[NH+]1CCC2(CC1)C(=C(C(=O)O2)C)C(=O)NCC[NH+]3CCCC[C@H]3C C21528214
Cc1c(n(c([nH+]1)SCc2cc(oc-3c/c(=[NH+]\C(=O)C)/ccc23)O)CC(C)C)C C24194309
CCOC(=O)[C@H]1C(=c2cc(ccc2=[NH+]1)Br)NC(=O)C[NH+](C)C C38582448
C[C@H](C(=O)NC1=c2cc(ccc2=[NH+][C@@H]1C(=O)OC)Br)[NH+]3CCCC(C3)(C)C C38605293
C[C@@H](C(=O)N(C)C1=c2cc(ccc2=[NH+][C@@H]1C(=O)OC)Cl)[NH+]3CCCC(C3)(C)C C38610333
Cc1ccc(c(c1)C)S(=O)(=O)/N=C\2/[C@@H]([NH+]=c3ccccc3=[NH+]2)NCCOC C38965258
Cc1ccc(cc1C)S(=O)(=O)/N=C\2/[C@@H]([NH+]=c3ccccc3=[NH+]2)NCc4ccco4 C38975176
c1ccc2=[NH+]/C(=N\S(=O)(=O)c3ccc(cc3)Cl)/[C@@H]([NH+]=c2c1)NCc4ccco4 C38984542
Cc1cc(c(n1[C@@H]2C(=C([C@H](O2)C)C)C#N)C)/C=C(/C#N)\C3[NH+]=c4ccccc4=[NH+]3 C39357321
C[C@H]1C[NH+](Cc2ccccc2O1)CC(=O)NCC3=C[C@@H]([NH+]=N3)c4ccccc4 C39359956
COc1ccc(cc1Br)/C=N/[NH+]=C/2\N[C@@H]3C(=c4ccccc4=[NH+]3)N=N2 C39379086
COc1cc(c(cc1OC)[N+](=O)[O-])/C=C/[C@@H]2C(=O)[NH+]=c3ccccc3=[NH+]2 C39462259
CC[NH+]1CCN(CC1)[C@H](C)C(=O)NC2=c3cc(ccc3=[NH+][C@@H]2C(=O)OC)Cl C39582285
CCN(CC)c1ccc(cc1[N+](=O)[O-])/C=N/c2ccc3=[NH+]C(=O)[NH+]=c3c2 C39698017
c1ccc2=[NH+][C@H]3C(=c2c1)N=N/C(=[NH+]/N=C/c4ccc(cc4)Br)/N3 C39699697
CN(C)c1ccc(cc1)/C=N/[NH+]=C/2\N[C@H]3C(=c4cc(ccc4=[NH+]3)Br)N=N2 C39699711
c1ccc2=[NH+][C@H]3C(=c2c1)N=N/C(=[NH+]/N=C/c4c(cccc4Cl)Cl)/N3 C39719931
COc1ccc(cc1)[C@H]2C[C@@H](N=[NH+]2)C(=O)N/N=C/C3=c4ccccc4=[NH+]C3 C39922550
Cc1cccc2=C[C@@H](C(=O)[NH+]=c12)[C@H]3[C@@H](N4C=C(C=CC4=N3)C)[NH2+]Cc5ccco5 C39982283
CC1=CN2[C@H]([C@H](N=C2C=C1)[C@@H]3C=c4ccc(cc4=[NH+]C3=O)OC)[NH2+]C(C)(C)C C40011172
CCOC(=O)C1CCN(CC1)C(=O)[C@H](C)[NH+]2CCC(CC2)[NH+]3CCCC3 C51952215
CC[C@H](C)N(Cc1cc(=O)n2ccccc2[nH+]1)Cc3cc(=O)n4ccccc4[nH+]3 C54454956
CCc1c([nH]c2cc(nn2c1=O)[C@@H]3CC[NH+](C3)CC(C)(C)C[NH+]4CCCC4)C C19521663
COc1ccc2=[NH+][C@H]([NH+]=c2c1)SCC(=O)N[C@@H]3C(=C4CCCC[C@@H]4S3)C#N C63121461
Cc1coc2c1cc3c(c2)OC(=O)[C@@H]([C@@H]3C)CCC(=O)NC4[NH+]=c5ccccc5=[NH+]4 C63385006
COc1cc(cc(c1OC)OC)/C=N/N2[C@@H](N=[NH+]C2=S)c3cc[nH+]cc3 C38917526
c1ccc2=[NH+]C([NH+]=c2c1)SCc3cc(=O)n4c(n3)S[C@H](N4)c5cccs5 C63491597
Cc1c(nc(o1)c2ccc(cc2)OC)CS[C@H]3[NH+]=c4cccnc4=[NH+]3 C63558034
C=CCN1[C@H](NN=C1SCC2[NH+]=c3ccccc3=[NH+]2)c4ccccn4 C63596510
c1ccc(c(c1)C2[NH+]=c3ccccc3=[NH+]2)NC(=O)c4ccc(cc4)[N+](=O)[O-] C63637935
c1cc2=[NH+][C@@H]([NH+]=c2cc1Cl)SCC(=O)N([C@H]3CCS(=O)(=O)C3)C4CCCC4 C63740205
Cc1c(sc2c1c(ncn2)SCC(=O)NC3[NH+]=c4ccccc4=[NH+]3)C C63831686
Cc1c(cn(n1)C)c2ccnc(n2)N3CCC(CC3)[C@@H]4[NH+]=c5ccc(cc5=[NH+]4)F C63845853
Cc1cccc2=[NH+][C@@H]([NH+]=c12)[C@H]3CCCN3c4nccc(n4)c5cn(nc5C)C C63885175
CN1C(=O)N(C(=O)C12CC[NH+](CC2)C[C@@H]3C=c4ccccc4=[NH+]3)CCCc5ccncc5 C63985765
c1cc(ccc1NS(=O)(=O)c2ccc3=[NH+]C(=O)[NH+]=c3c2)Br C38802982
Cc1ccccc1C2=N[C@@H]3N(C2)C(=CS3)C(=O)NCC4[NH+]=c5ccccc5=[NH+]4 C64053714
Cc1cccc2=[NH+][C@H]([NH+]=c12)CCNC(=O)c3cn(nn3)CC4CCCCC4 C64131672
Cc1c[nH+]c([nH]1)CN(C)C(=O)C[C@H]2[C@@H]([NH+]([C@@H]3[C@@H]2C(=O)CC(C3)(C)C)CC(C)C)C C64143370
c1ccc2=[NH+][C@H](C=c2c1)[C@H]3Nn4c(nnc4S3)C[NH+]5CCCCCC5 C64435510
Cc1cc2=[NH+]C([NH+]=c2cc1C)CN(C)C(=O)c3cn(nn3)CC4CCCCC4 C64640463
CC1CC[NH+](CC1)CCNC2=c3cccc(c3=[NH+]C(=O)[C@@H]2C(=O)OC)Cl C64887823
C[C@H](C(=O)NCC[C@@H]1[NH+]=c2ccc(cc2=[NH+]1)Cl)n3cc(cn3)Cl C65492822
C[NH+](C)[C@@H](CNC(=O)N(C)C1CC[NH+](CC1)C2CCOCC2)c3ccsc3 C66178413
C[C@H]1C[C@@H](C[NH+](C1)CCCNC(=O)N(C)C2CC[NH+](CC2)C3CCOCC3)C C66178506
c1cc(ccc1N2CCN(CC2)C3=[NH+]C4(CCCCC4)[C@H](C(=[NH+]3)O)C#N)Cl C06672944
C[C@@H]1C[C@@H](C[NH+](C1)Cc2cc(=O)n3ccccc3n2)C C09954779
Cc1cc(c2cc(c([nH+]c2c1)N3CCOCC3)CC#N)C C11986671
CCc1ccc(cc1)[C@H](C/N=C/C(C#N)C#N)[NH+](C)C C07319681
CCCC[C@@]12C[NH+]3C[C@@](C1=O)(CN(C2)[C@@H]3c4ccco4)C C19320099
C1CCc2nnc(n2CC1)SC[NH+]3CCCCC3 C35682856
CCOC(=O)[C@H]1CCC[NH+](C1)[C@@H]2CCC[C@@H]2C#N C37146540
Cc1ccc(s1)/C=N/N2[C@H]([NH+]=NC2=S)c3ccccc3 C38936026
CCC(=O)OC[C@@H]1C=c2cc(ccc2=[NH+]C1=O)C C38938539
CCN(C[C@@H]1C=c2cc(ccc2=[NH+]C1=O)C)C(=O)C(C)(C)C C38959175
Cc1ccc2=C[C@@H](C(=O)[NH+]=c2c1)CN(C)C(=O)CC(C)C C38959217
CCC/N=C/[C@H]1C=c2cc(ccc2=[NH+]C1=O)OC C38965743
CCN(C[C@@H]1C=c2ccccc2=[NH+]C1=O)C(=O)C(C)(C)C C38975284
COC(=O)[C@H]1C(=c2ccccc2=[NH+]1)n3cccc3 C39224394
CCc1ccc2=[NH+][C@@H]3C(=c2c1)N=NC(=N3)SC(C)C C39253033
CCOC(=O)[C@H]1C(=c2cc(ccc2=[NH+]1)C(=O)C)C C39709604
CC(C)CSC1=N[C@H]2C(=c3ccccc3=[NH+]2)N=N1 C39719869
CC(C)COC(=O)/C(=C\C1=c2ccccc2=[NH+]C1)/C#N C39926693
CCCc1nc(on1)[C@@H](C)[NH+]2CCC[C@@H](C2)CC C42145733
CCCc1nc(on1)C[NH+]2CCC[C@H]3[C@@H]2CCCC3 C42632192
CCOC(=O)[C@@H](C)CN1CC[NH+](CC1)C(C)(C)C C43615404
Cc1ccc(cc1)S(=O)(=O)N2CCC[NH+](CC2)C(C)C C16427653
C[NH+](Cc1cc(sc1)[N+](=O)[O-])[C@H]2CCc3c2cccc3 C48609566
Cc1csc2n1c(=O)cc(n2)C[NH+]3CCC[C@H]3C(C)C C49077578
CC(C)[C@@H]1CCC[NH+]1Cc2cc(=O)n3ccccc3n2 C49077874
c1c(csc1[N+](=O)[O-])C[NH+]2CC3C[C@H]4C[C@@H](C3)CC2C4 C49442845
Cc1nnc(o1)C[NH+]2CCC[C@@H]2c3ccc(cc3)C(C)(C)C C52042704
Cc1ccc(c(c1)C)N(C)Cc2cc(=O)n3ccccc3[nH+]2 C53679536
CCOC(=O)COc1cc([nH+]c2c1c(cc(c2)C)C)C C53994849
CCCc1c(sc(n1)N2CC[NH+](CC2)C3CC3)C=O C54967825
CC[NH+](Cc1cc(sc1)[N+](=O)[O-])CC(=C)C C56492401
Cc1csc2n1c(=O)cc([nH+]2)CN(C)CC3CCCC3 C49492040
C[C@@H](c1cccc(c1)[N+](=O)[O-])[NH+](C)CC(C)C C53906614
CC(=C)C[NH+]1CCC[C@H](C1)c2nnc3n2CCCCC3 C58918690
C[NH+](C)CCN1CCN(CC1)[C@@H]2CCCCC[C@@H]2C#N C61644268
CC[NH+](CC)Cc1nc(no1)c2ccccc2C C61757455
CC(C)[C@H](C#N)C(=O)N1CCC(CC1)C[NH+]2CCCC2 C62034103
c1ccc2=[NH+]CC(=c2c1)CCN3C(=O)[C@@H]4CCCC[C@H]4C3=O C63227337
CCCc1nc(on1)C[NH+](C)CC2CCCC2 C64020494
c1ccc(cc1)[C@H]2N=[NH+]C(=S)N2/N=C/c3cccs3 C39012002
CN(C(=O)CCCC1=c2ccccc2=[NH+]C1)C3(CCC3)C#N C64290363
CCC[C@H](C)C(=O)N(C)C1CC[NH+](CC1)C2CCOCC2 C65039488
Cc1cc(cc(c1)N2CC[NH+](CC2=O)C[C@H]3CCOC3)C C65381290
CC[NH+](Cc1c(nn(c1Cl)C)C)CC2CCOCC2 C65387745
C[C@H]1C(=C(N=N1)C)[C@@H](C)[NH+](C)C/C=C/c2ccco2 C65502688
c1ccc2c(c1)n(c(=O)o2)C[NH+]3CC4C[C@H]5C[C@@H](C4)CC3C5 C65944508
CC[NH+](CCCN1CCOC1=O)C2CCCCC2 C65950168
Cc1c[nH+]c(c(c1OC)C)CN(C)Cc2c(ncs2)C C66666681
Cc1cccn2c1nc(c2)C[NH+]3CCn4cccc4[C@H]3C C66864560
C[C@H]1c2cccn2CC[NH+]1Cc3cn4ccccc4n3 C66864582
c1cc(nc(c1Cl)C#N)N2CC[C@@H](C2)[NH+]3CCCC3 C67371507
C[NH+](C)CCN1[C@H](C(=C(C1=O)O)C(=O)c2ccc(cc2)S(=O)(=O)N(C)C)c3ccc(cc3)F C06127059
CC[NH+](Cc1ccccc1)[C@@H](c2cc3cc(cc(c3[nH]c2=O)C)C)c4nnnn4C[C@@H]5CCCO5 C06193609
CC[NH+](Cc1ccccc1)[C@H](c2cc3cc(cc(c3[nH]c2=O)C)C)c4nnnn4C[C@@H]5CCCO5 C06193727
CCc1ccc2c(c1)cc(c(=O)[nH]2)[C@@H](c3nnnn3Cc4ccc(cc4)OC)[NH+]5CCC(CC5)C C06198083
c1cc(ccc1n2c(nnc2SCC(=O)N[C@H]3CCS(=O)(=O)C3)C[NH+]4CCCCC4)Cl C08719249
C[C@@H]1CC(C[C@@]2(C1)C(=O)N(C(=O)N2)C[NH+](Cc3nnc(o3)c4ccc(cc4)Cl)C(C)C)(C)C C09665706
C[C@H]1CC(C[C@@]2(C1)C(=O)N(C(=O)N2)C[NH+](Cc3nnc(o3)c4ccc(cc4)Cl)C(C)C)(C)C C09665710
C[C@H]1CC(C[C@]2(C1)C(=O)N(C(=O)N2)C[NH+](Cc3nnc(o3)c4ccc(cc4)Cl)C(C)C)(C)C C09665715
c1ccc2c(c1)cc(o2)C[NH+]3CCC(CC3)[C@]4(C(=O)N(C(=O)N4)C[C@H]5CCCO5)c6ccccn6 C11908925
CC(C)Cn1c2c(=O)[nH]c(=O)n(c2nc1N3CC[NH+](CC3)Cc4ccc(cc4)Br)C C09714104
CCc1ccc2c(c1)cc(c(=O)[nH]2)C[NH+](Cc3ccc(cc3)OC)Cc4nnnn4C5CCCC5 C12717405
Cc1cc(c2c(c1)cc(c(=O)[nH]2)C[NH+](Cc3ccc(cc3)OC)Cc4nnnn4C5CCCC5)C C12833011
Cc1ccc2cc(c(=O)[nH]c2c1C)C[NH+](Cc3ccc(cc3)F)Cc4nnnn4Cc5ccco5 C13032915
CC[C@@H](c1nnnn1C[C@@H]2CCCO2)[NH+](Cc3ccccc3)Cc4cc5ccc(cc5[nH]c4=O)C C13063845
Cc1ccc(cc1)C[NH+](Cc2cc3cc(cc(c3[nH]c2=O)C)C)Cc4nnnn4C[C@H]5CCCO5 C13065474
Cc1ccc2cc(c(=O)[nH]c2c1C)C[NH+](CCc3ccccc3)Cc4nnnn4C[C@@H]5CCCO5 C06410202
Cc1cc(c2c(c1)cc(c(=O)[nH]2)C[NH+](CCc3ccccc3)Cc4nnnn4C[C@@H]5CCCO5)C C06300368
Cc1cc(c2c(c1)cc(c(=O)[nH]2)[C@H](c3nnnn3Cc4ccc(cc4)OC)[NH+]5CCC[C@@H](C5)C)C C06301188
Cc1c(c(n2c(n1)nc(n2)SC)C)CCC(=O)Nc3nc(cs3)C[NH+]4C[C@@H](C[C@@H](C4)C)C C14529401
c1ccc(cc1)CCN2C(=O)N(C(=O)C23CC[NH+](CC3)Cc4ccc(o4)CO)Cc5cccnc5 C14543272
c1ccc(cc1)COc2ccc(cc2)C[NH+]3C[C@H](C[C@H]3C(=O)NC4CCCCCC4)n5cnnn5 C14996166
C1CCC[NH+](CC1)CCCNC(=O)C2CCN(CC2)c3nn4c(=O)c5c(nc4s3)CCCC5 C15828226
c1ccc(cc1)COc2ccc(cc2)C[NH+]3C[C@@H](C[C@H]3C(=O)NC4CCCCCC4)n5cnnn5 C20232221
Cn1c2c(c(=O)[nH]c1=O)n(c(n2)C[NH+]3CCN(CC3)Cc4ccccc4)Cc5ccccc5Cl C20354947
Cc1c(c([nH]c1C(=O)[C@@H](C)Sc2nnc(n2c3ccc(cc3)F)[C@H](C)[NH+](C)C)C)C(=O)OC C23483276
Cc1ccc(o1)/C=C/c2[nH]c(=S)n(n2)C[NH+]3CCCN(CC3)S(=O)(=O)c4ccc(cc4)F C14189478
c1cc(cc(c1)Br)c2nc(on2)C[NH+]3CCC(CC3)C(=O)NCCCn4ccnc4 C30978599
CC[C@H](c1nnnn1C[C@H]2CCCO2)[NH+](Cc3ccccc3)Cc4cc5cccc(c5[nH]c4=O)C C33937082
Cc1ccc(o1)CN(C)C(=O)CN2CC[NH+](CC2)Cc3[nH]c(=O)c4c(csc4n3)c5cccs5 C22807631
C[C@H]1CCCC[NH+]1CCNC(=O)CCc2nnc3n2c4ccccc4c(=O)n3Cc5ccccc5 C09831267
CCN(CC(=O)NC1=c2cc(ccc2=[NH+][C@H]1C(=O)OC)Br)c3ccc4c(c3)OCO4 C38984619
CCOC1=C[C@@H]2C[NH+]3[C@@H](C[C@@H]2C=C1S(=O)(=O)Oc4ccccc4)CO[P@@](=O)(N3)SC C39468686
CCOC1=C[C@@H]2C[NH+]3[C@@H](C[C@@H]2C=C1SC)CO[P@@](=O)(N3)S(=O)(=O)Oc4ccccc4 C39469691
CCOC1=C[C@@H]2C[C@@H]3CO[P@@](=O)(N[NH+]3C[C@@H]2C=C1SC)S(=O)(=O)Oc4ccccc4 C39469772
CCOC1=C[C@H]2C[C@@H]3CO[P@@](=O)(N[NH+]3C[C@@H]2C=C1SC)S(=O)(=O)Oc4ccccc4 C39469773
C[C@@H]1C(=C(NO1)C)S(=O)(=O)N2CCN(CC2)[C@@H](c3ccccc3)C(=O)C4=c5ccccc5=[NH+]C4 C39727295
C[C@@H]1C(=C(NO1)C)S(=O)(=O)N2CCN(CC2)[C@H](c3ccccc3)C(=O)C4=c5ccccc5=[NH+]C4 C39727299
C[C@@H]1C(=C(NO1)C)S(=O)(=O)N2CCN(CC2)CC(=O)C3=c4ccccc4=[NH+][C@@H]3c5ccccc5 C39727360
CCCN([C@H]1CCS(=O)(=O)C1)C(=O)CS[C@@H]2NN=C(N2C3CC3)C4=c5ccccc5=[NH+]C4 C39942545
C[C@@H]1C[C@@]2(CC(C1)(C)C)C(=O)N(C(=O)N2)C[NH+](Cc3nnc(o3)c4ccc(cc4)Cl)C(C)C C23846692
Cc1ccc(cc1)S(=O)(=O)N/N=C/2\CCCc3c2c(c(o3)C(=O)N(C)C4CC[NH+](CC4)C)C C40815135
Cc1c(sc2c1c(nc(n2)C[NH+]3CCC(CC3)C)NCCN4CCN(CC4)S(=O)(=O)C)C C48353578
CCS(=O)(=O)C1=NSC2=NC(=O)/C(=C\c3ccc(cc3)OCc4ccc(cc4)F)/C(=[NH2+])N21 C20206623
Cc1ccc(cc1)n2c(cc(c2C)/C=C\3/C(=[NH2+])N4C(=NC3=O)SN=C4S(=O)(=O)CC(C)C)C C20207124
CS(=O)(=O)C1=NN2C(=[NH2+])/C(=C\c3ccc(cc3)OCc4ccccc4Cl)/C(=O)N=C2S1 C20207669
CC(C)CCN1[C@@H]2N=N[C@@H](N2c3ccccc3C1=O)CCC(=O)NCCC4=c5ccccc5=[NH+]C4 C63494751
CC(C)CCN1[C@H]2N=N[C@@H](N2c3ccccc3C1=O)CCC(=O)NCCC4=c5ccccc5=[NH+]C4 C63494754
Cc1c2c(c(n(n2)c3ccccc3)C)c(=O)n(n1)CC(=O)NCCC4=c5cc(ccc5=[NH+]C4)Cl C64507221
C[C@@H](CCNC(=O)CN1c2cc(ccc2N3CCCC[C@@H]3C1=O)C(=O)N4CCCC4)[NH+]5CCCC5 C35445923
c1ccc2c(c1)CC[NH+](C2)CCCNC(=O)c3nc(no3)CCS(=O)(=O)c4ccc(cc4)F C65117578
C[NH+](C)CCNS(=O)(=O)c1ccc-2c(c1)Cc3c2ccc(c3)S(=O)(=O)NCC[NH+](C)C C06186871
C[C@H]1CCC[NH+](C1)Cc2c(c(c3c(c2O)c(=O)c(co3)c4ccc(cc4)OC)C[NH+]5CCC[C@@H](C5)C)O C09034086
Cc1cc2cc(c(=O)[nH]c2cc1Cl)CN(CC[NH+]3CCOCC3)C(=S)NCCC[NH+](C)C C06321424
c1cc[nH+]c(c1)N2CCN(CC2)C(=O)CC[C@@H]3CNC(=O)[C@H]4[NH+]3C[C@H](C4)NC(=O)Nc5ccsc5 C15708158
c1cc(ccc1NC(=O)[C@@H](CSSC[C@@H](C(=O)Nc2ccc(cc2)[N+](=O)[O-])[NH3+])[NH3+])[N+](=O)[O-] C16428204
c1ccc(cc1)N2CC[NH+](CC2)C[C@H]3C[NH+]4CC[C@H]3C[C@@H]4CNC(=S)NCCN5CCOCC5 C20503881
CC1(CC(CC([NH2+]1)(C)C)NC(=S)N(CC[NH+](C)C)Cc2ccc(c(c2OC)OC)OC)C C21264072
c1ccc2=[NH+]/C(=N\S(=O)(=O)c3cccc(c3)Cl)/[C@@H]([NH+]=c2c1)NCCc4ccc(cc4)S(=O)(=O)N C39001342
c1ccc(c(c1)CSc2nnc(s2)NC(=O)[C@@H]3[C@@H](C4=CC=C(N[C@@H]4S3)c5cc[nH+]cc5)[NH3+])Cl C39007259
CC[NH+](CC)CCNC(=O)[C@@H]1CN(CC12CC[NH2+]CC2)C(=O)c3c(onc3c4ccccc4)C C39627115
Cc1c(c(no1)c2ccccc2Cl)C(=O)N3C[C@H](C4(C3)CC[NH2+]CC4)C(=O)NCC(C)(C)C[NH+](C)C C39630749
CC(C)[NH+](CCNC(=O)[C@@H]1CN(CC12CC[NH2+]CC2)C(=O)c3ccc(cc3)OC(F)(F)F)C(C)C C39634731
COc1cc(cc(c1)OC)C(=O)N2C[C@@H](C3(C2)CC[NH2+]CC3)C(=O)N[C@H]4C[NH+]5CCC4CC5 C39662928
C[NH+](C)[C@@H](CNC(=O)[C@H]1CN(CC12CC[NH2+]CC2)C(=O)c3ccc(cc3)C(F)(F)F)c4ccc(cc4)OC C39663697
C[NH+](C)[C@H](CNC(=O)[C@@H]1CN(CC12CC[NH2+]CC2)C(=O)c3csc(c3OC)Cl)c4ccc(cc4)OC C39663884
CC[C@@H](C)CC(=O)N1C[C@H](C2(C1)CC[NH2+]CC2)C(=O)NC[C@@H](c3ccc(cc3)OC)[NH+](C)C C39663921
COc1ccc(cc1)[C@H](CNC(=O)[C@@H]2CN(CC23CC[NH2+]CC3)C(=O)c4cccc(c4)OC)[NH+]5CCCC5 C39664012
COc1ccc(cc1)[C@@H](CNC(=O)[C@H]2CN(CC23CC[NH2+]CC3)C(=O)CCC4CCCC4)[NH+]5CCCC5 C39664034
CCOc1ccc(cc1)C(=O)N2C[C@H](C3(C2)CC[NH2+]CC3)C(=O)NC[C@@H](c4ccc(cc4)OC)[NH+]5CCCC5 C39664042
CCC(CC)C(=O)N1C[C@H](C2(C1)CC[NH2+]CC2)C(=O)NC[C@H](c3ccc(cc3)OC)[NH+]4CCCC4 C39664091
CC(=O)N1CCC(CC1)C(=O)N2C[C@H](C3(C2)CC[NH2+]CC3)C(=O)NC[C@@H](c4ccc(cc4)OC)[NH+]5CCCC5 C39664116
CCCCCCC(=O)N1C[C@@H](C2(C1)CC[NH2+]CC2)C(=O)NC[C@@H](c3ccc(cc3)OC)[NH+]4CCCC4 C39664135
CCCC[C@H](C)C(=O)N1C[C@@H](C2(C1)CC[NH2+]CC2)C(=O)NC[C@@H](c3ccc(cc3)OC)[NH+]4CCCC4 C39664160
CCCC[C@@H](C)C(=O)N1C[C@H](C2(C1)CC[NH2+]CC2)C(=O)NC[C@@H](c3ccc(cc3)OC)[NH+]4CCCC4 C39664161
CC[C@H](C)CC(=O)N1C[C@H](C2(C1)CC[NH2+]CC2)C(=O)NC[C@@H](c3ccc(cc3)OC)[NH+]4CCCC4 C39664174
Cc1cccc2n1cc([nH+]2)CNC(=O)[C@@H]3CN(CC34CC[NH2+]CC4)C(=O)[C@@H]5CCCN5C(=O)C(F)(F)F C39670652
C[C@H]1C(=c2cc(ccc2=[NH+]1)C#N)CCNC(=O)[C@@H]3CN(CC34CC[NH2+]CC4)C(=O)c5cc(cc(c5)OC)OC C39674625
C[C@H]1C(=c2cc(ccc2=[NH+]1)C#N)CCNC(=O)[C@@H]3CN(CC34CC[NH2+]CC4)C(=O)c5ccccc5OC(=O)C C39674629
C[C@@H]1C(=c2cc(ccc2=[NH+]1)C#N)CCNC(=O)[C@H]3CN(CC34CC[NH2+]CC4)C(=O)c5ccccc5OC(=O)C C39674630
C[C@H]1C(=c2cc(ccc2=[NH+]1)C#N)CCNC(=O)[C@H]3CN(CC34CC[NH2+]CC4)C(=O)c5ccccc5OC(=O)C C39674631
CCCCCCC(=O)N1C[C@@H](C2(C1)CC[NH2+]CC2)C(=O)NC3CCN(CC3)c4c(ccc[nH+]4)C C39687660
c1cc(ncc1C(=O)N2C[C@@H](C3(C2)CC[NH2+]CC3)C(=O)NCC4CC[NH+](CC4)C5CCCC5)N6CCOCC6 C39689228
CC[NH+]1CCC[C@H]1CNC(=O)[C@@H]2CN(CC23CC[NH2+]CC3)C(=O)c4cc(cc(c4)OC)OC C39695445
CC[NH+]1CCC[C@H]1CNC(=O)[C@@H]2CN(CC23CC[NH2+]CC3)C(=O)[C@@H]4CCCN4C(=O)C(F)(F)F C39695453
CC[NH+]1CCC[C@@H]1CNC(=O)[C@@H]2CN(CC23CC[NH2+]CC3)C(=O)c4c(onc4c5c(cccc5Cl)F)C C39695532
CCC(CC)c1cc(nc(n1)c2ccncc2)[C@H]3C[NH+]4CC[C@H]3C[C@@H]4C[NH2+]Cc5ccc(o5)CO C39960785
COCCNC(=S)NC[C@H]1C[C@H]2CC[NH+]1C[C@@H]2C[NH+]3C[C@@H]4C[C@H](C3)c5cccc(=O)n5C4 C43527192
CC(C)(C(=O)N[C@H](CC1=c2ccccc2=[NH+]C1)C(=O)N3CCC[C@]4(C3)C[C@H](c5ccccc5O4)O)[NH3+] C52541766
CCC1=C(C(=N[C@H]1C)[C@H]2c3cc(ccc3NC2=O)c4cc(cnc4)OC[C@H](CC5=c6ccccc6=[NH+]C5)[NH3+])C C52566205
Cc1c2c([nH]n1)ncc(n2)c3cc(c(nc3c4ccoc4C)N)OC[C@H](CC5=c6ccccc6=[NH+][C@H]5C#N)[NH3+] C52569921
C[C@@H]1C(=c2cc(ccc2=[NH+]1)OC(F)(F)F)CCN3C(=O)OC4([C@]3(C)O)CC([NH2+]C(C4)(C)C)(C)C C63506879
Cc1ccc2=[NH+]CC(=c2c1)CCNC(=O)[C@@H]3C=C4[NH+]=C(C=C(N4N3)C(F)(F)F)c5ccc(cc5)OC C63546941
c1cc(oc1)C2=[NH+]C3=C[C@@H](NN3C(=C2)C(F)(F)F)C(=O)NCCC4=c5cc(ccc5=[NH+]C4)Cl C63547033
Cc1cc(c(c(c1)C)NC(=O)CS[C@H]2[NH+]=c3ccccc3=C4N2NC(=[NH+]4)CCC5=C(N=N[C@@H]5C)C)C C63708285
C[C@H](C(C)(C)O)Nc1cc2c([nH+]c1)N([C@@H]([C@@H]2NC(=O)[C@@H]3CCOC3)C(=O)OC)CCC4=c5ccccc5=[NH+]C4 C63985633
COCCC(=O)N[C@H]1c2cc(c[nH+]c2N([C@@H]1C(=O)OC)CCC3=c4ccccc4=[NH+]C3)NC5CCOCC5 C63985904
CC(C)Nc1cc2c([nH+]c1)N([C@H]([C@@H]2NC(=O)CCOC)C(=O)OC)CCC3=c4ccccc4=[NH+]C3 C63993611
C[C@@H](CC(C)C)Nc1cc2c([nH+]c1)N([C@@H]([C@@H]2NC(=O)C)C(=O)OC)CCC3=c4ccccc4=[NH+]C3 C63994242
Cc1ccc(cc1)[C@@H]2Nc3ccccc3-c4n2c(nn4)SCC(=O)NCC5[NH+]=c6ccccc6=[NH+]5 C64427108
Cc1ccc(cc1)[C@H]2Nc3ccccc3-c4n2c(nn4)SCC(=O)NCCC5[NH+]=c6ccccc6=[NH+]5 C64568232
CC(C)NC(=O)N1CCN([C@H](C1)C(=O)N[C@H](Cc2c[nH]c3c2cccc3)C(=O)N)C(=O)C4CCCCC4 C04277969
CCOC(=O)c1c(c2c(=O)[nH]c(nc2s1)CSCC(=O)NNc3c(c(cc(c3F)F)F)F)C C03404624
CC(C)C[C@H](C(=O)NC1CCCCC1)N(Cc2ccccc2Cl)C(=O)c3c(c(ns3)C(=O)N)N C06190472
CCN(CC)S(=O)(=O)c1cccc(c1)c2nnc(n2N)S[C@H](C)C(=O)Nc3ccccc3C#N C03170500
CC(C)[C@H](C(=O)NNC(=O)c1ccc(cc1)NS(=O)(=O)c2cccs2)NC(=O)c3ccccc3 C04647446
CCC(C)(C)NC(=O)[C@H](c1ccc(cc1)F)N(Cc2cccs2)C(=O)c3c(c(ns3)C(=O)N)N C06462171
CCOC(=O)[C@@]1([C@@H]2C=CC(=CN2[C@@H]([C@@H]1c3cccc(c3)I)C(=O)N)C(=O)N)C#N C08442318
c1ccc2c(c1)[nH]c(n2)SCC(=O)NNC(=O)CCCN3C(=O)/C(=C\c4ccco4)/SC3=S C08820341
C[C@]12CCC(=O)C=C1CC[C@@H]3[C@H]2[C@@H](C[C@]4([C@@H]3CC[C@@]4(C(=O)COC(=O)CCC(=O)NC(C)(C)CO)O)C)O C08876371
C[C@H]1CCCN(C1)S(=O)(=O)c2ccc(cc2)C(=O)Nc3c(c4c(s3)CN(CC4)C(=O)OC)C(=O)N C09325322
COc1cc(nc(n1)OC)NS(=O)(=O)c2ccc(cc2)Nc3nc(cs3)c4ccc(c(c4)O)O C09553698
Cc1ccc(cc1)NC(=O)CN2C(=O)/C(=C\c3cc(n(c3C)c4ccc(cc4)NC(=O)OC)C)/NC2=O C09846163
c1ccc(cc1)n2c(=O)c-3cn(cc(c3n2)C(=O)NCCc4ccc(cc4)S(=O)(=O)N)C[C@@H]5CCCO5 C10697424
Cc1ccc(cc1NC(=S)N/N=C/c2cc(c(c(c2)Br)O)OC)S(=O)(=O)N(C)C C12311877
Cc1ccc(c(c1)C)N([C@H](c2ccc(o2)C)C(=O)NCc3ccccc3)C(=O)c4c(c(ns4)C(=O)N)N C12472834
Cc1csc(n1)CC(=O)NNC(=O)[C@H](C)SCc2[nH]c(=O)c3c(csc3n2)c4ccccc4 C12599355
c1cc(sc1)CN([C@H](c2ccc(cc2)Cl)C(=O)NC3CCCC3)C(=O)c4c(c(ns4)C(=O)N)N C12702359
Cc1ccc(o1)[C@@H](C(=O)NC2CCCC2)N(c3ccc(cc3)Cl)C(=O)c4c(c(ns4)C(=O)N)N C12704038
Cc1ccc(cc1)[C@H](C(=O)NC2CCCCC2)N(Cc3ccccc3)C(=O)c4c(c(ns4)C(=O)N)N C12705233
C[C@]12CCC(=O)C=C1CC[C@H]3[C@H]2[C@H](C[C@]4([C@@H]3CC[C@@]4(C(=O)COC(=O)CCC(=O)NC(C)(C)CO)O)C)O C12889293
c1ccc(cc1)Cn2c(c(c(=O)[nH]c2=O)N(Cc3ccccc3)C(=O)COc4ccc(cc4)[N+](=O)[O-])N C12923455
Cc1c(cccc1[N+](=O)[O-])NC(=O)COC(=O)[C@H]([C@@H](C)O)NS(=O)(=O)c2ccc3ccccc3c2 C13148731
Cc1ccc(cc1)c2cc(cnc2)[C@@H](CC(=O)[O-])NC(=O)[C@@H]3CCCN(C3)C(=O)CCC4CC[NH2+]CC4 C13803213
CCOC(=O)[C@]1([C@H]2C=CC(=CN2[C@H]([C@@H]1c3cccc(c3)I)C(=O)N)C(=O)N)C#N C15133483
C=CCn1c(=O)c2c3c(sc2nc1SCC(=O)c4c(n(c(=O)[nH]c4=O)C5CC5)N)CCCCC3 C16254802
CC1(OC[C@H](O1)[C@@H]2[C@@H]([C@@H]3[C@H](O2)OC(O3)(C)C)OCC(=O)NNC(=O)c4ccc5ccccc5c4O)C C25075070
CCOc1ccc(cc1)/C(=N\NC(=O)c2c(n(nn2)c3c(non3)N)CN4CCCc5c4cccc5)/C C25783814
C[C@@H]([C@@]1([C@@H]2[C@@H]([C@@H]([NH2+]1)c3cccc(c3)Oc4cccc(c4)C(F)(F)F)C(=O)N(C2=O)C(C)(C)C)C(=O)[O-])O C33628107
c1ccc2c(c1)OC[C@@H](O2)CNC(=O)NC[C@H]3CCC[C@@H](C3)CNC(=O)NC[C@@H]4COc5ccccc5O4 C35188701
CCCCN1C(=O)[C@H]2[C@@H]([NH2+][C@@]([C@@H]2C1=O)(Cc3c[nH]c4c3cccc4)C(=O)[O-])c5ccc(cc5)OCCC C35395925
c1cc(cc(c1)Cl)N([C@H](c2c(cc(cc2O)O)O)C(=O)NC3CCCCC3)C(=O)[C@@H]4CCC(=O)N4 C36552854
CCCN([C@@H](c1c(cc(cc1O)O)O)C(=O)NCS(=O)(=O)c2ccc(cc2)C)C(=O)c3ccco3 C36568689
Cc1ccc(cc1)S(=O)(=O)CNC(=O)[C@H](c2ccccc2)N(C(=O)c3cccc(c3O)O)C(C)(C)C C36586986
c1ccc2c(c1)nnn2CC(=O)N(c3cccc(c3)O)[C@@H](c4ccc(c(c4)O)O)C(=O)NC5CCCCC5 C00902617
CCCCn1c(c(c(=O)[nH]c1=O)N(CCC(C)C)C(=O)c2ccc(c(c2)S(=O)(=O)N3CCOCC3)C)N C13010074
CC(C)NC(=O)N1CCN([C@H](C1)C(=O)N[C@H](CC2=C3CC=CC=C3N=C2)C(=O)N)C(=O)C4CCCCC4 C39564177
CC(C)C[NH+]1[C@@H](NN[C@@H]1SCC(=O)N[C@@H](Cc2c[nH]c3c2cccc3)C(=O)[O-])c4ccccc4F C39680058
CC(=O)Nc1ccc(cc1)S(=O)(=O)N[C@@H]2N/C(=C\C(=O)NCCc3c[nH]c4c3cccc4)/CS2 C39710093
CCC(C)(C)N1[C@H](N=N[NH2+]1)[C@@H]([C@@H]2C=c3cc(c(cc3=[NH+]C2=O)OC)OC)N4CC[NH+](CC4)Cc5ccncc5 C39711563
CCc1cccc(c1NC(=O)CSc2nnc(n2CC)[C@@H](CO)NC(=O)c3ccc(cc3)Cl)C C39755867
C=CCn1c(nnc1SCC(=O)Nc2c(ccs2)C(=O)N)COc3ccc(cc3)Br C39972707
Cc1ccc(cc1)c2csc(c2C(=O)N)NC(=O)[C@H](C)n3c(nnc3SCCc4ccccc4)N C40172723
C[C@H](C(=O)Nc1c(c(cs1)c2ccc3c(c2)OCCO3)C(=O)OC)n4c(nnc4SCC#N)N C40173494
C[C@H]1CCc2c(sc(c2C(=O)N[C@@H]3CCS(=O)(=O)C3)NC[C@@H](COc4ccccc4OC)O)C1 C40314609
Cc1cc(c(c(c1)c2c3c([nH]n2)C(=O)N([C@@H]3c4ccc(cc4)OCC(=O)N)[C@@H]5CCS(=O)(=O)C5)O)C C38702170
Cc1c(ccc(c1OC)[C@H]2[C@H]3[C@@H](C(=O)N(C3=O)C4CCCCC4)[C@@]([NH2+]2)(Cc5ccc(cc5)O)C(=O)[O-])OC C33612053
CC(=O)NCCNC(=O)C[C@@H]1c2c(sc(n2)NC(=O)C3CCCCC3)C[C@H]4[C@@]1(CC[C@H]([C@@]4(C)CO)O)C C43553422
CCN(CC)C(=O)CSc1nc([nH]n1)N/N=C/c2cc(c(c(c2)Br)O)Br C59018679
c1cc(ccc1c2nnc(n2N)SCC(=O)Nc3ccc(cc3)S(=O)(=O)N4CCCC4)[N+](=O)[O-] C59791101
[H]/N=C\1/[C@H](SC(=C1C(=O)N[C@H]2CCCC[C@@H]2C)NCC(C)C)C(=O)Nc3c(c4c(s3)CCC4)C(=O)OC C33688179
C[NH+](C)C[C@@H](C(Cl)(Cl)Cl)OC C01557940
C1CCCN(CC1)C2=[NH+]CCCCC2 C01675117
C[C@@H]1CCCC[NH+]1CCN=C=S C09246106
C[NH+](C)C=C(C(F)(F)F)C(F)(F)F C03165128
C[NH+]1CC[C@H]2C[C@H](CC[C@@H]2C1)Br C04277034
C[C@@H]1CC[C@@H]([C@H](O1)C[NH+]2CCCC2)C(=C)C C12660489
C[NH+]1[C@@H]2CCCC[C@H]2S[C@H]3[C@@H]1CCCC3 C16001040
CC(C)(C)[NH+]1CCC(CC1)Cl C21990071
CC[NH+](C[C@H]1CO1)C2CCCCC2 C19258537
CC1CC[NH+](CC1)[C@@H]2CCC[C@@H]2C#N C37145565
CCCC[NH+](C)[C@@H]1CCCC[C@@H]1C#N C37146037
CC[C@@H]1CC[C@H]([C@@H](C1)[NH+]2CCCCC2)C#N C37146321
C1CCC[NH+](CCC1)[C@@H]2CCC[C@@H]2C#N C37146740
CC[NH+](CC(C)C)[C@H]1C[C@@H](CC[C@@H]1C#N)C C37147229
C1CC[C@@H]2[C@@H](C1)CCC[NH+]2[C@@H]3CCCC3=O C37340329
C[C@@H]1CC[C@@H](C1)[NH+]2C[C@H](O[C@H](C2)C)C C12410105
CC1=C(/C(=C/[C@@H]2C(=C(C(=N2)C)C)C)/[NH+]=C1)C C38592054
CC[C@@H]1C=c2ccccc2=[NH+]C1=S C38805413
CCC1=C([C@@H](N=C1C)/C=C/2\C=C([NH+]=C2C)C)C C38903785
Cc1cc(c(c(c1)C)C[NH+]=[N+]=[N-])C C39116592
CC[NH+]([C@H]1C[C@@H](CC[C@@H]1C#N)C)C2CC2 C37146977
C[C@@H]1CCC[C@H]([NH+]1CCCCl)C C39341552
C[C@H]1CC[NH+](C1)[C@@H]2CCCC[C@@H]2C#N C40718223
C[C@@H]1CC[NH+](C1)[C@@H]2CCC[C@@H]2C#N C40718224
C[C@H]1CCC[C@@H]([NH+]1CCBr)C C40990041
CC[C@H](C)[NH+](C)CCBr C40990703
C[C@@H]1C[C@@H](C[NH+](C1)C2CCCC2)C C41362841
CC1CCC(CC1)[NH+](C)C[C@H](C)C#N C42209499
C1CC[C@H]2C[NH+](CC[C@@H]2C1)CCCCC#N C42224838
CC(C)C[NH+]([C@@H]1CCCC1=O)C(C)C C42587753
C[C@@H]1CCCC[C@@H]1[NH+](C)[C@@H](C)CC#N C42607538
C[C@H](C(C)(C)C)[NH+](C)[C@@H]1CCCCC1=O C42774123
C1CC[C@@H]2[C@@H](C1)CCC[NH+]2CCCCCl C43646810
C[C@H](CC#N)[NH+](C)C1CCCCCC1 C48246912
C[C@H](CC#N)[NH+]1CC[C@@H]2CCCC[C@@H]2C1 C48246918
C[C@@H]1CCC[C@H](C1)[NH+](C)CCCl C49014065
CCC[C@@H](C)[NH+]1CCC(=O)[C@@H](C1)C C49693510
C1C[C@@H]2C[C@H]1C[NH+]2CCCCBr C49716581
CC(C)(C)C1CC[NH+](CC1)C[C@H]2CO2 C50346908
C[C@@H]1CCC[NH+]([C@@H]1C)CCBr C50566447
CC(C)(C[NH+]1CCC[C@H]1C2CCCC2)C=O C51178326
C[C@@H]1C[NH+](CCC1=O)[C@@H](C)C2CCCCC2 C52340226
C[NH+](C[C@@H]1CCCC1=O)C2CCCC2 C53926497
C1CC[C@@H]2[C@@H](C1)CCC[NH+]2C[C@@H]3CCCC3=O C53927642
C1CC[C@@H](C(=O)CC1)C[NH+]2CCCSCC2 C53930938
C1CC[NH+]([C@@H](C1)C=O)C2CCCC2 C54237903
CC1=c2ccccc2=[NH+]C1=C3C=CN(C=C3)C C22016733
C1CCC2(C1)CC[NH+](CC2)CCC=O C62954999
C1CCCC(CC1)[NH+]2CCCC(=O)C2 C40448564
CC1CCC(CC1)[NH+](C)C[C@@H]2CCCCO2 C66695853
C[C@]1(C(=O)N(C(=O)N1)CC(=O)N[C@](C)(C#N)C2CC2)c3ccc(cc3Cl)Cl C04513745
Cc1ccc(cc1)n2c3c(c(n2)C)[C@@H](C(=C(O3)N)C#N)c4ccc(c(c4)OC)OC C00849987
Cc1c(=O)n(c(nn1)SCC(=O)c2c3ccccc3n(c2c4ccccc4)C)N C03365178
c1ccc2c(c1)NC(=O)/C(=C\c3ccc(cc3)C(=O)NCc4ccc5c(c4)OCO5)/O2 C04667952
CCOc1cc(ccc1O)[C@@H]2c3c(=O)c4cc(cc(c4oc3C(=O)N2CCO)C)C C02241186
CC(=O)c1ccccc1NC(=O)CN2C(=O)[C@](NC2=O)(C)c3ccc4c(c3)CCC4 C06108262
Cc1ccc(cc1)S(=O)(=O)NN2[C@@H](Nc3ccccc3C2=O)c4cccnc4 C06485697
Cc1ccc(c(c1)C)NC(=O)CCS(=O)(=O)c2cc3c(cc2C)NC(=O)CO3 C06893236
C[C@@H]1CCc2c(sc(c2C#N)NC(=O)CCN3C(=O)C4(CCCC4)NC3=O)C1 C07718906
CC(C)CNC(=O)[C@@H]1CCCc2c1nc(s2)NC(=O)c3ccc4c(c3)OCO4 C09103727
c1ccc2c(c1)c(c[nH]2)CC/N=C/C3C(=NC(=O)N(C3=O)c4cccc(c4)Cl)O C09359325
c1ccc(c(c1)[C@H]2[C@@](O2)(c3nc(cs3)c4ccc(cc4)Cl)C(=O)N)[N+](=O)[O-] C09420091
CCNC(=O)NC(=O)[C@H](C)Sc1nnc(o1)c2cc3c(s2)CC[C@@H](C3)C C12803187
CCNC(=O)NC(=O)[C@@H](C)Sc1nnc(o1)c2cc3c(s2)CC[C@H](C3)C C12803191
CCn1c(=O)c2ccccc2c(n1)C(=O)NNC(=O)c3ccccc3Br C12926475
Cc1cc(c(n1c2ccccc2)C)C(=O)NNC(=O)c3cc4ccccc4oc3=O C02659954
C[C@@H]1CSc2ccc(cc2NC1=O)S(=O)(=O)Nc3cc(ccc3OC)OC C15730723
Cc1ccc(cc1F)C(=O)OCC(=O)N2c3ccc(cc3C[C@H]2C)S(=O)(=O)N C16545274
CC1CCC2(CC1)C(=O)N(C(=O)N2)NC(=O)COc3ccc(cc3)Br C18769364
CC1(C(=O)NCCN1C(=O)CCCC(=O)Nc2nc3c(s2)CCCCCC3)C C19460358
CCOc1ccc(cc1OCC)[C@H]2[C@H]3CN(CC=C3C(=C(C2(C#N)C#N)N)C#N)C C00658726
c1ccc2c(c1)C[C@@H](N(C2)C(=O)c3ccco3)C(=O)NNC(=O)c4cccc(c4)Cl C22992866
CN(Cc1[nH]c(=O)c2ccccc2n1)C(=O)CNC(=O)C34CC5CC(C3)CC(C5)C4 C23606037
CC[C@@]1(C(=O)N(C(=O)N1)NC(=O)c2cc3cc(ccc3o2)Cl)c4ccccc4 C23954431
CC[C@H](CNC(=O)c1cc(nc2c1c(nn2C)[O-])C)[NH+]3CCc4ccccc4C3 C25133575
C[C@@H]1CCCC[C@@]12C(=O)N(C(=O)N2)CC(=O)NC[C@@H]3CCN(C3)c4ccccc4 C27823789
c1ccc(cc1)C(=O)c2c(c3ccccc3o2)NC(=O)C[C@H]4C(=O)NC(=O)S4 C33569000
C[C@H](C(=O)NCC1CC1)N2CC3=C(C2=O)[C@@H](NC(=O)N3C)c4ccccc4Cl C34792992
C[C@H](C(=O)NCC1CC1)N2CC3=C(C2=O)[C@H](NC(=O)N3C)c4ccccc4Cl C34792996
C[C@H]1CN(CCN1C(=O)C2CCCCC2)C(=O)[C@@H](C(C)C)NC(=O)NC(C)(C)C C34974956
CCN1C(=O)c2cccc3c2c(cc(c3)S(=O)(=O)Nc4ccccc4O)C1=O C35685772
Cc1ccc(c(c1)C)[C@@H]2C3=C(CN(C3=O)[C@@H](C)C(=O)NCC(C)C)N(C(=O)N2)C C35971173
C[C@H](c1ccc(cc1)F)NC(=O)CN2C(=O)[C@](NC2=O)(C)c3ccc(cc3)C#N C36806916
Cc1c(sc2c1c(=O)[nH]c(n2)[C@H](C)Nc3ccc(cc3)N4CCCS4(=O)=O)C C36701242
C[C@H]1CCC[C@@H]([C@@H]1C)NC(=O)c2ccc3c(c2)[nH]c(=O)n(c3=O)C[C@@H]4CCCO4 C04004962
C[C@H]1CC(=NO1)NC(=O)CSc2[nH]nc(n2)c3ccccc3Br C38689085
CC1=C2[C@H](C(=C(O[C@H]2N=N1)N)C#N)c3cc(c(c(c3)Br)OCC#C)OC C39287406
CC(C)SC1=NC(=O)[C@H]2[C@@H](C3=C(CCCC3=O)NC2=N1)c4ccc(c(c4)OC)O C39361408
CCOc1cc2c(cc1c3ccccc3O)[C@H]4CO[P@@](=O)(NN4CC2)OCC C39465750
c1ccc(c(c1)c2[nH]nc(n2)NC(=O)COc3ccc(cc3)C#N)Br C12762983
c1ccc2cc(ccc2c1)S(=O)(=O)Nc3ccccc3CN4C(=O)CNC4=O C40135027
COc1ccc(cc1)c2c3c([nH]n2)C(=O)N([C@@H]3c4ccc(cc4)O)C[C@@H]5CCCO5 C40344081
CCOc1ccc(cc1)C(=O)Nc2c(c3c(s2)CCC3)C(=O)NC(=O)N(C)C C44452733
C[C@@H]1CC(=O)Nc2ccccc2N1C(=O)CNc3ccccc3CN(C)C(=O)C C46501885
C[C@H](C(=O)Nc1cccc(c1)c2nnc3n2CCCCC3)NC(=O)C4CCCC4 C46912829
C[C@@]1(C(=O)N(C(=O)N1)CC(=O)Nc2cccc(c2N(C)C)Cl)c3ccccc3 C45760345
CCOc1ccc(cc1OC)C2=NN=C3[C@H]2[C@@H](C(=C(O3)N)C#N)c4ccc(s4)C C05461802
CC1=C[C@H](N=N1)NC(=O)CS[C@@H]2Nc3ccsc3C(=O)N2C4CCCCC4 C63709754
CC(=O)N1CCCc2c1ccc(c2)S(=O)(=O)NNC(=O)CC3CCCCC3 C66589293
C/C(=C/C(=O)NNC(=O)c1c2ccccc2c(=O)n(n1)C)/c3ccccc3Cl C66591665
CCc1ccc(cc1)n2c(=O)c3ccccc3nc2N4CCC(CC4)(C(=O)N)[NH+]5CCCCC5 C04176316
c1cc(oc1)Cn2c3c(c(=O)[nH]c2=O)C([NH+]=C(N3)C4CCCCC4)(C(F)(F)F)C(F)(F)F C04200572
Cc1cccc2c1NC(=O)[C@@]23[C@]4(c5ccccc5NC4=O)[C@@H]([C@H]6[NH+]3CCC6)C(=O)c7ccccc7OC C08791219
Cc1cc2c(c(=O)n1CC[NH+]3CCOCC3)[C@@H](C(=C(O2)N)C#N)c4ccc(cc4Cl)Cl C02257723
C[C@H]1c2ccsc2CC[NH+]1CC(=O)NN3C(=O)C(NC3=O)(c4ccccc4)c5ccccc5 C10024084
CC(=O)c1ccc(cc1)S(=O)(=O)N2CCC(CC2)C(=O)NC3CC([NH2+]C(C3)(C)C)(C)C C10814029
Cn1c(ccn1)C(=O)NC[C@@H]2CCC3(O2)CC[NH+](CC3)Cc4c5ccccc5ccc4O C11911213
Cn1c(ccn1)C(=O)NC[C@H]2CCC3(O2)CC[NH+](CC3)Cc4c5ccccc5ccc4O C11911214
Cc1c2c(ncnc2sc1C(=O)NCC3(CCCC3)[NH+]4CCCCC4)N[C@H]5CCOC5 C12281962
COC(=O)[C@]1([C@@H]2[C@@H]([C@H]([NH2+]1)c3ccc(cc3)O)C(=O)N(C2=O)c4ccc(cc4)F)c5ccccc5 C12496763
C[C@@H](C(=O)Nc1c(c2c(s1)CCCCC2)C#N)[NH+]3CCC(CC3)n4c5ccccc5[nH]c4=O C13128852
CCNc1ccc[nH+]c1N2CCN(CC2)C(=O)[C@@]3(CCc4c(c(c(c(c4O3)C)C)O)C)C C13651280
COc1cccc2c1nc(cc2)C[NH+]3CCC(CC3)[C@H]4Nc5ccccc5S(=O)(=O)N4 C19568421
c1ccc(cc1)C(c2ccccc2)N3CC[NH+](CC3)Cc4nc(nc(n4)N5CCCCC5)N C20018808
C[NH+]1CCN(CC1)S(=O)(=O)c2ccc3c(c2)[C@H]4C=CC[C@H]4[C@H](N3)c5ccc(c(c5)OC)O C20693076
Cc1c([nH]/c(=N/S(=O)(=O)c2ccccc2)/s1)C(=O)NC[C@@H]3CCC[NH+]4[C@@H]3CCCC4 C20760520
CC1(CC(CC([NH2+]1)(C)C)NC(=O)Cn2c3c(c(=O)n(c2=O)C4CCCCC4)CCC3)C C23216223
Cc1ccc(c(c1)C)Cn2c(=O)c3c4c(sc3nc2N5CC[NH+](CC5)CC(=O)N)CCCC4 C34747409
CC(=C)CSc1nc(c2c3c(sc2n1)COC(C3)(C)C)N4CC[NH+](CC4)CC(=O)N C34750023
Cc1ccc2c(c1)[C@@]3(C(=O)N2)[C@]4(c5ccccc5NC4=O)[C@@H]([C@@H]6[NH+]3CCC6)C(=O)c7ccccc7OC C35806805
CN1[C@@H]([NH+]=N[C@@H]1SCc2[nH]c(=O)c3ccccc3n2)c4cc(ccc4O)Br C38787492
c1ccc2=[NH+]CC(=c2c1)/C=N/N=C\3/NC(=O)[C@@H](S3)CC(=O)Nc4ccc(cc4)Br C39354218
C[C@@H]1C[C@]2(CC(C1)(C)C)C(=O)N(C(=O)N2)CC(=O)N[C@@H]3CC[NH+](C3)[C@@H](C)c4ccccc4 C58169029
c1ccc2=[NH+]CC(=c2c1)C3=NN[C@H](N3C4CC4)SCC(=O)c5ccc6c(c5)CCC(=O)N6 C39937670
c1ccc(cc1)C2(C(=O)N(C(=O)N2)NC(=O)CCC3=c4ccccc4=[NH+]C3)c5ccccc5 C63208783
c1ccc2=[NH+]CC(=c2c1)/C=N/N=C/3\NC(=O)[C@@H](S3)CC(=O)Nc4ccc(cc4)Br C39354218
C[C@H](CC1=c2ccccc2=[NH+]C1)NC(=O)COc3ccc4c(c3)C(=O)N5CCCCC[C@H]5N4 C63270300
CC[C@@H](C)N1C(=O)[C@@H]2[C@H](N[C@]3([C@@H]2C1=O)c4cc(ccc4NC3=O)C)CC5=c6ccccc6=[NH+]C5 C63376148
c1ccc(cc1)N2C(=O)[C@@H]3[C@H](N[C@]4([C@@H]3C2=O)c5ccccc5NC4=O)CC6=c7ccccc7=[NH+]C6 C63384540
C[C@@H](C(=O)C1=c2ccccc2=[NH+]C1)OC(=O)[C@@H]3C(=CC(=C)N(N3)c4ccc(cc4)Cl)O C63399419
CC[C@@H](C)N1C(=O)[C@@H]2[C@H](N[C@@]3([C@@H]2C1=O)c4cc(ccc4NC3=O)F)CC5=c6ccccc6=[NH+]C5 C63478290
CC[C@H](C)N1C(=O)[C@@H]2[C@H](N[C@@]3([C@@H]2C1=O)c4cc(ccc4NC3=O)F)CC5=c6ccccc6=[NH+]C5 C63478291
Cc1ccc2c(c1)[C@]3([C@H]4[C@@H]([C@H](N3)CC5=c6ccccc6=[NH+]C5)C(=O)N(C4=O)C(C)(C)C)C(=O)N2 C63478648
CCCCN1C(=O)[C@@H]2[C@@H](N[C@@]3([C@@H]2C1=O)c4cc(ccc4NC3=O)F)CC5=c6ccccc6=[NH+]C5 C63478677
c1ccc2=[NH+]CC(=c2c1)C[C@H]3C(=O)N(C(=O)N3)CC(=O)Nc4c(cccc4Cl)Cl C63798162
COc1ccc(cc1)[C@@H](CNC(=O)c2cc3c([nH]c2=O)CCCC3=O)C4=c5ccccc5=[NH+]C4 C64025419
CC(C)(C)N1C(=O)[C@H]2[C@H](N[C@@]3([C@@H]2C1=O)c4cc(ccc4NC3=O)Cl)CC5=c6ccccc6=[NH+]C5 C63478576
CCc1ccc(cc1)n2c(=O)c(c([nH]c2=O)[O-])[C@@H]3[C@H]4C(=c5ccccc5=[NH+]4)CC[NH+]3CC C64164500
CCc1ccc(cc1)n2c(=O)c(c([nH]c2=O)[O-])[C@H]3[C@H]4C(=c5ccccc5=[NH+]4)CC[NH+]3CC C64164503
c1ccc2=[NH+]CC(=c2c1)[C@H](CNC(=O)CN3C(=O)C4(CCCC4)NC3=O)[C@@H]5CC=CS5 C64212900
CSc1ccc(cc1)C2=[NH+][C@H](ON2)c3ccc4c(c3)[nH]c(=O)n(c4=O)Cc5ccccc5F C64392070
Cc1ccccc1C2=[NH+][C@@H](ON2)c3ccc4c(c3)[nH]c(=O)n(c4=O)Cc5ccc(cc5)Cl C64392103
c1ccc2=[NH+]CC(=c2c1)CCNC(=O)[C@H]3CCCN(C3)[C@@H]4c5cccn5-c6cccnc6N4 C64502397
c1ccc(cc1)c2csc3c2nc([nH]c3=O)N4CCC[C@@H](C4)C(=O)NCC[NH+]5CCCC5 C64611681
C[C@@H](c1ccc2c(c1)CCCC2)NC(=O)CN3C(=O)[C@H](NC3=O)CC4=c5ccccc5=[NH+]C4 C64697697
Cc1c(sc2c1C(=O)N([C@H](N2)C[NH+]3CCC(CC3)C)CC(=O)c4c(c(c([nH]4)C)C(=O)C)C)C C39754667
c1ccc(cc1)C/[NH+]=C\2/[C@@]3(CCCN(C3)S(=O)(=O)c4cccnc4)Nc5ccccc5N2 C65259939
CC(C)(C)/[NH+]=C\1/[C@]2(CCCN(C2)S(=O)(=O)c3cccc(c3)C#N)Nc4ccccc4N1 C65260166
COCC/[NH+]=C\1/[C@@]2(CCN(C2)S(=O)(=O)c3ccccc3Cl)NCc4ccccc4N1 C65265830
CCOc1cccc(c1O)[C@H]2CC(=NC3(N2)CC[NH+](CC3)C(C)C)c4ccc5c(c4)OCO5 C65298430
CC[NH+]1C/C(=C/c2ccc(cc2)OC)/C3=C(C1)[C@@H](C(=C(O3)N)C#N)c4ccc(cc4)OC C02131445
c1ccc(cc1)N(c2ccccc2)C(=O)c3c(c4c5c(c([nH+]c4s3)N6CCOCC6)CCCC5)N C02236821
CC(C)CNC(=S)NC[C@H]1C[C@@H]2CC[NH+]1C[C@@H]2c3cc(nn3C)c4ccc5ccccc5c4 C08635481
c1ccc(cc1)C[NH+]2CCc3c(sc4c3C(=O)N[C@@H](N4)c5ccc(o5)c6ccc(cc6)Br)C2 C08722573
Cc1ccc2c(c1C)NC(=O)[C@]23[C@H]4[C@@H]([C@@H]([NH2+]3)CCSC)C(=O)N(C4=O)C5CCCCCC5 C02135727
C[C@@H]1CCCC[NH+]1CCC(=O)Nc2c(c3c(s2)CCC3)C(=O)Nc4ccc(cc4)Br C08919215
c1cc(ccc1NC(=O)c2c3c(sc2NC(=O)CC[NH+]4CCCC4)CCC3)Br C08919223
COC(=O)C[NH2+][C@@H](c1ccccc1)c2cc(ccc2NC(=O)c3cccc(c3)Cl)Br C09309878
CCOc1cccc(c1O)[C@@H]2CC(=N[C@H]([NH2+]2)c3cc(ccc3OC)Br)c4ccc(cc4)C C09542754
CCOc1cccc(c1O)[C@@H]2CC(=N[C@@H]([NH2+]2)c3ccc(c(c3)Br)OC)c4ccc(cc4)C C09542759
Cc1ccc(cc1)C2=N[C@@H]([NH2+][C@H](C2)c3cc(ccc3O)Br)c4ccc(cc4)C(=O)OC C09542870
C[C@H]1c2c(c3ccccc3[nH]2)[C@@H](C[NH+]1CC(=O)N[C@@]4(CCS(=O)(=O)C4)C)c5ccccc5Cl C10217101
c1ccc(cc1)C[NH+]2CCC[C@@H](C2)NC(=O)CC[C@]3(CCC(=O)N3)Cc4ccc(cc4)Cl C11970405
c1ccc(cc1)CCC[C@@]2(C(=O)NC(=O)N2)C3CC[NH+](CC3)Cc4c(cccc4F)F C11998593
c1ccc2c(c1)cc([nH]2)C(=O)NC[C@H]3CCC[NH+](C3)Cc4cc5c(cc4Cl)OCO5 C12049236
c1ccc(cc1)C2CC[NH+](CC2)Cc3ccc(c(=O)[nH]3)C(=O)NC45CC6CC(C4)CC(C6)C5 C12198309
c1ccc(cc1)C[NH+]2CCNC(=O)[C@@H]2CC(=O)NCC(c3ccccc3)c4ccccc4 C12573844
C/C(=C\c1ccccc1)/C[NH+]2C[C@@H](C[C@H]2C(=O)NC3CC3)Sc4[nH]c5ccccc5n4 C11789692
CC(C)NC(=O)CSc1ccccc1C(=O)NCC2(CCCCC2)[NH+]3CCCCC3 C14180966
CC1(CC(CC([NH2+]1)(C)C)NC(=O)[C@@H]2CCCN(C2)S(=O)(=O)c3ccc(cc3)Br)C C14350944
CC1CC[NH+](CC1)[C@H](CNC(=O)CCNC(=O)c2ccc(cc2)Cl)c3cccs3 C14515132
c1ccc2c(c1)cccc2C[NH+]3CCNC(=O)[C@H]3CC(=O)NC4C5CC6CC(C5)CC4C6 C15062534
c1ccc(c(c1)C(=O)N/C(=C\c2ccc(cc2)Br)/C(=O)N3CC[NH2+]CC3)Cl C16511788
Cc1ccccc1NC(=O)N[C@@H](CCC(C)C)c2c3c(sc2n4cccc4)C[NH+](CC3)C C20532160
c1cc2c(cc1C3=CCN(CC3)NC(=O)C45CC6CC(C4)CC(C6)C5)c(c[nH]2)CC[NH+]7CCCC7 C27768721
CC1CC[NH+](CC1)[C@H](CNC(=O)CNC(=O)C23CC4CC(C2)CC(C4)C3)c5cccs5 C31487277
CCOC(=O)c1c2c(sc1NC(=O)C(c3ccccc3)c4ccccc4)C([NH2+]C(C2)(C)C)(C)C C35132494
Cc1ccc(c(c1)OCC(=O)Nc2c(c3c(s2)C([NH2+]C(C3)(C)C)(C)C)C#N)C(C)C C04858140
c1ccc(cc1)Cn2c3ccccc3c4c2[C@H]5[C@@]67CC[NH+]([C@@H]([C@@]6(C4)O)Cc8c7c(c(cc8)O)O5)CC9CC9 C03995323
CCOc1cccc(c1O)[C@H]2CC(=N[C@H]([NH2+]2)c3ccc(cc3)F)c4ccc5c(c4)OCO5 C09541759
C[C@@H]1C[NH+](C[C@@H]1C)CCOc2ccc(cc2)[C@@H]3[C@@H](Sc4cc(ccc4O3)O)c5ccc(cc5)O C38664714
CN(C)C(=O)c1c2c(n(n1)CC3CCCCC3)CC[C@@H](C2)[NH2+]C4[C@@H]5CC6C[C@H]4CC(C5)(C6)O C14743979
CCn1c2c(c(n1)C(=O)N3CCCCCC3)C[C@H](CC2)[NH2+]C4[C@@H]5CC6C[C@H]4CC(C5)(C6)O C14731576
C[C@H](C(=O)NC[C@H](c1ccccc1Cl)[NH+]2CCCC2)NC(=O)c3ccccc3Cl C36694548
c1ccc(cc1)CC2=C[C@@H]3C[C@H]4CO[P@@](=O)(N[NH+]4C[C@@H]3C=C2c5ccccc5O)Cc6ccccc6 C39466472
CCO[P@@]1(=O)N[NH+]2C[C@@H]3C=C(C(=C[C@@H]3C[C@@H]2CO1)c4ccccc4O)Cc5ccccc5 C39469347
CCO[P@]1(=O)N[NH+]2C[C@@H]3C=C(C(=C[C@@H]3C[C@@H]2CO1)c4ccccc4O)Cc5ccccc5 C39469348
c1ccc2c(c1)c(cs2)C(=O)N3C[C@H](C4(C3)CC[NH2+]CC4)C(=O)NCc5ccc(c(c5)Cl)Cl C39609777
c1ccc(cc1)CCC(=O)N2C[C@H](C3(C2)CC[NH2+]CC3)C(=O)NC4CCCCCCC4 C39659746
CCc1ccc(cc1)[C@H](C)NC(=O)[C@@H]2CN(CC23CC[NH2+]CC3)C(=O)c4ccc(cc4)CC C39695979
CCc1ccc(cc1)[C@H](C)NC(=O)[C@@H]2CN(CC23CC[NH2+]CC3)C(=O)c4cccc(c4)Cl C39696039
c1ccc(cc1)C(c2ccccc2)N3CCN(CC3)c4c(c([nH+]cn4)N5CCc6c5cccc6)N C40687301
CC(C)CNC(=S)NC[C@H]1C[C@H]2CC[NH+]1C[C@@H]2c3cc(nn3C)c4ccc5ccccc5c4 C43526604
CC(C)C(=O)N(CC1CCCCC1)[C@H]2CCN(C2)C(=O)[C@@H](Cc3ccc(cc3)Cl)[NH3+] C55168445
CCOc1cc(cc2c1o/c(=[NH+]\c3ccccc3OC)/c(c2)C(=S)N)Br C59171102
c1ccc(cc1)C(=O)/N=C(/NCCC2=c3ccccc3=[NH+]C2)\Nc4ccc(cc4)Br C63589041
Cc1ccc(cc1)[C@@H](CC(=O)NC[C@@H](c2ccccc2Cl)C3=c4ccccc4=[NH+]C3)NC(=O)C C64050344
CNC(=O)[C@@H]1C[C@@H](CN1C2Cc3ccccc3C2)[NH2+]Cc4cccc(c4)OCc5ccccc5 C23362627
c1ccc(cc1)[C@H](CNC(=O)/C=C\2/CS[C@@H](N2)c3ccco3)C4=c5ccccc5=[NH+]C4 C64208446
c1cc(cc(c1)/[NH+]=c\2/c(cc3ccc(cc3o2)O)C(=O)NCc4ccco4)C(F)(F)F C67299287
c1ccc(c(c1)[C@@H]2c3ccc(cc3Oc4c2c(=[NH2+])n(cn4)CC[NH+]5CCOCC5)O)Cl C08995834
c1cc(cnc1)C[NH+]2CCN(CC2)c3c4c(csc4nc(n3)C[NH+]5CCOCC5)c6cccs6 C09221247
Cc1c(sc2c1c(nc(n2)C[NH+]3CCCC3)N4CC[NH+](CC4)Cc5cc(=O)n6ccsc6n5)C C09765147
CC[C@@H]1C(=O)NCC[NH+]1Cc2ccc3c(c2)C[NH+](CCO3)Cc4cccn4c5ccc(cn5)Cl C12021111
C[NH+]1[C@@H]2CCC[C@H]1CC(C2)[NH+]3CCc4c(c(cc(=O)n4CC3)OC)C(=O)N(C)Cc5ccsc5 C12149090
COc1cc(cc2c1OCO2)C[NH+]3CCOc4ccc(cc4C3)C[NH+]5CCCC[C@@H]5CO C12279992
Cc1c(sc2c1c(nc(n2)C[NH+]3CCC(CC3)C)N4CCC[NH+](CC4)CC(=O)OC)C C12976802
CCN1C(=O)N(C(=O)C12CC[NH+](CC2)Cc3ccc(cc3)C#CC(C)(C)O)CC[NH+](C)C C14731401
COc1ccc(cc1)[C@H]2c3ccc4ccccc4c3Oc5c2c(=[NH2+])n(cn5)CC[NH+]6CCOCC6 C08690146
c1ccc(cc1)C[NH+]2CC[C@H](C2)NC(=O)[C@@H]3CCCC[C@@H]3C(=O)N4CCN(CC4)c5cccc[nH+]5 C38732114
CCN1C(=O)N(C(=O)C12CC[NH+](CC2)C[C@H]3C=c4ccccc4=[NH+]C3=O)C5Cc6ccccc6C5 C39352672
c1ccc2c(c1)ccc(n2)C(=O)N3C[C@@H](C4(C3)CC[NH2+]CC4)C(=O)NC[C@@H](c5cccnc5)[NH+]6CCCC6 C39595190
c1ccc2c(c1)ccc(n2)C(=O)N3C[C@@H](C4(C3)CC[NH2+]CC4)C(=O)NC[C@H](c5cccnc5)[NH+]6CCCC6 C39595198
CCn1c(c(c(n1)C)Br)C(=O)N2C[C@H](C3(C2)CC[NH2+]CC3)C(=O)NCC[NH+]4CCCCC4 C39628123
c1ccc2c(c1)-c3c(cccc3C(=O)N4C[C@H](C5(C4)CC[NH2+]CC5)C(=O)N[C@H]6C[NH+]7CCC6CC7)C2=O C39662965
Cc1cc(n(n1)C(C)(C)C)C(=O)N2C[C@@H](C3(C2)CC[NH2+]CC3)C(=O)N[C@H]4C[NH+]5CCC4CC5 C39663231
c1ccc(cc1)COC(=O)N2CCC(CC2)C(=O)N3C[C@@H](C4(C3)CC[NH2+]CC4)C(=O)N[C@H]5C[NH+]6CCC5CC6 C39663259
Cc1cc(=O)oc2c1cccc2OCC(=O)N3C[C@@H](C4(C3)CC[NH2+]CC4)C(=O)N[C@@H]5C[NH+]6CCC5CC6 C39663277
c1ccc(cc1)c2ccc(o2)C(=O)N3C[C@@H](C4(C3)CC[NH2+]CC4)C(=O)N[C@@H]5C[NH+]6CCC5CC6 C39663297
Cc1cccc2n1cc([nH+]2)CNC(=O)[C@@H]3CN(CC34CC[NH2+]CC4)C(=O)C5(CCCCC5)C C39670722
Cc1cccc(c1)C(=O)N2C[C@@H](C3(C2)CC[NH2+]CC3)C(=O)NCCC4=c5cc(ccc5=[NH+][C@H]4C)C#N C39674610
CCc1ccc(cc1)C(=O)N2C[C@H](C3(C2)CC[NH2+]CC3)C(=O)NCCC4=c5cc(ccc5=[NH+][C@H]4C)C#N C39674667
C[C@@H]1C(=c2cc(ccc2=[NH+]1)C#N)CCNC(=O)[C@H]3CN(CC34CC[NH2+]CC4)C(=O)c5cc(cc(c5)F)F C39674674
C[C@@H]1C(=c2cc(ccc2=[NH+]1)C#N)CCNC(=O)[C@@H]3CN(CC34CC[NH2+]CC4)C(=O)Cc5ccc(cc5)Cl C39674708
Cc1ccc(cc1F)C(=O)N2C[C@@H](C3(C2)CC[NH2+]CC3)C(=O)NCCC4=c5cc(ccc5=[NH+][C@H]4C)C#N C39674726
Cc1cc(n(n1)C(C)(C)C)C(=O)N2C[C@@H](C3(C2)CC[NH2+]CC3)C(=O)NCCC4=c5cc(ccc5=[NH+][C@H]4C)C#N C39674806
Cc1cc(n(n1)C(C)(C)C)C(=O)N2C[C@H](C3(C2)CC[NH2+]CC3)C(=O)NCCC4=c5cc(ccc5=[NH+][C@H]4C)C#N C39674807
C[C@H]1C(=c2cc(ccc2=[NH+]1)C#N)CCNC(=O)[C@H]3CN(CC34CC[NH2+]CC4)C(=O)[C@@H]5COc6ccccc6O5 C39674811
C[C@H]1C(=c2cc(ccc2=[NH+]1)C#N)CCNC(=O)[C@@H]3CN(CC34CC[NH2+]CC4)C(=O)[C@@H]5CCC=CC5 C39674825
C[C@H]1C(=c2cc(ccc2=[NH+]1)C#N)CCNC(=O)[C@H]3CN(CC34CC[NH2+]CC4)C(=O)[C@@H]5CCC=CC5 C39674827
Cc1ccc(cc1)CC(=O)N2C[C@@H](C3(C2)CC[NH2+]CC3)C(=O)NCCC4=c5cc(ccc5=[NH+][C@H]4C)C#N C39674858
c1ccc2c(c1)c(cs2)C(=O)N3C[C@@H](C4(C3)CC[NH2+]CC4)C(=O)NC5CCN(CC5)c6cccc[nH+]6 C39687488
Cc1ccc(cc1)CC(=O)N2C[C@H](C3(C2)CC[NH2+]CC3)C(=O)NC4CCN(CC4)c5cccc[nH+]5 C39687523
Cc1ccc[nH+]c1N2CCC(CC2)NC(=O)[C@@H]3CN(CC34CC[NH2+]CC4)C(=O)CCC5CCCC5 C39687586
Cc1ccc[nH+]c1N2CCC(CC2)NC(=O)[C@@H]3CN(CC34CC[NH2+]CC4)C(=O)c5cccn5C C39687646
Cc1ccc[nH+]c1N2CCC(CC2)NC(=O)[C@@H]3CN(CC34CC[NH2+]CC4)C(=O)[C@@H]5CCC=CC5 C39687692
C1CCC(C1)[NH+]2CCC(CC2)CNC(=O)[C@H]3CN(CC34CC[NH2+]CC4)C(=O)C5CCOCC5 C39689273
Cn1c(cccc1=O)N2CCN(CC2)C(=O)[C@@H]3C[C@@H]4c5cccc6=[NH+][C@H](C(=c56)C[C@H]4[NH+](C3)C)Br C52637249
C[C@@H]1CCCC[C@@H]1[NH2+][C@@H]2CC(=O)N(C2=O)c3ccc(cc3)N4C(=O)C[C@H](C4=O)[NH2+][C@@H]5CCCC[C@@H]5C C13388260
C[NH+](C)CCCN1CC(=O)N2[C@H](C1=O)CC3=c4ccccc4=[NH+][C@@H]3[C@@H]2c5cccc(c5)OC C63137943
c1ccc(cc1)[C@H]2[C@H]3C(=c4ccccc4=[NH+]3)C[C@@H]5N2C(=O)CN(C5=O)CCCn6cc[nH+]c6 C63139041
c1ccc2=[NH+]CC(=c2c1)C[C@@H](C(=O)N3CCN(CC3)c4cccc[nH+]4)NC(=O)c5ccccc5Cl C63204592
Cc1ccc2=[NH+]CC(=c2c1)CCNC(=O)[C@H]3C=C4[NH+]=C(C=C(N4N3)C(F)(F)F)c5ccco5 C63547100
c1ccc2=[NH+]CC(=c2c1)CCNC(=O)C3CCN(CC3)[C@@H]4[C@H]5C=CCN5c6ccc[nH+]c6N4 C63624926
C[C@@H](C1[NH+]=c2ccccc2=[NH+]1)NC(=O)CS[C@H]3N=C(N=C4N3NC(=O)C4)c5ccccc5 C63648735
CCC[NH+]1CCN(CC1)C(=O)[C@H](C)C2CCN(CC2)C(=O)[C@@H]3C=c4ccc(cc4=[NH+]3)OC C63738669
COc1ccc2=[NH+]CC(=c2c1)CCN3[C@@H]([C@@H]4[C@@H]([NH+]=N[C@@H]4C3=O)c5ccccc5)c6cccnc6 C63808561
C[C@H]1C(=c2ccccc2=[NH+]1)c3csc(n3)NC(=O)[C@H](CC4=c5ccccc5=[NH+]C4)NC(=O)C C64173352
CCN1c2ccccc2N[C@H](C1=O)[NH+]3CCC(CC3)C(=O)NCCC4=c5cc(ccc5=[NH+]C4)C C64491433
CN1c2ccccc2N[C@@H](C1=O)[NH+]3CCC(CC3)C(=O)NCCC4=c5cc(ccc5=[NH+]C4)Cl C64491440
c1cc(cc(c1)Br)[C@@H]2[C@]3([C@@]2(C4([NH+]=C3N)OCCO4)C#N)C#N C04694179
CC(C)[NH+]1Cc2c(=O)[nH]c(=O)n(c2NC1)Cc3ccccc3Cl C05270237
CC[C@@H](C)N1C(=O)[C@H]2[C@@H](C1=O)[C@@]3(c4ccccc4NC3=O)[NH2+][C@@H]2C(C)C C05345285
Cc1ccc2c(c1)[C@@]3([C@H]4[C@@H]([C@@H]([NH2+]3)C(C)C)C(=O)N(C4=O)C(C)(C)C)C(=O)N2 C05352216
c1ccc(cc1)c2csc3n2c(=O)cc(n3)C[NH+]4CCC(CC4)C(=O)N C03348871
C[C@@H]1CN(C[C@H](O1)C)C(=[NH2+])NS(=O)(=O)c2ccc(c(c2)Cl)Cl C01048889
CC1(CC(CC([NH2+]1)(C)C)NC(=O)c2cccc(c2)S(=O)(=O)N(C)C)C C07770974
CC(C)[NH+]1C/C(=C\c2cccnc2)/C3=C(C1)[C@@H](C(=C(O3)N)C#N)c4cccnc4 C04476345
Cc1ccc(nc1)[C@@]2(CC[C@@H]3[C@H]2C[NH+](C3)Cc4cncc5c4[nH]nc5Cl)O C19216041
Cc1ccc2c(c1)c(n[nH]2)c3nc(no3)c4c(ncc5c4CC[NH2+]C5)C C19788539
c1ccc(cc1)C[NH+]2CC=C3[C@@H](C2)[C@H](C(C(=C3C#N)N)(C#N)C#N)c4ccco4 C13479762
C[C@H](C(=O)Nc1c(c2c(s1)CCCCC2)C#N)[NH+]3CCC(CC3)C(=O)NC C24782139
Cc1c2c(nc(n(c2=O)C)C)sc1C(=O)NC3CC([NH2+]C(C3)(C)C)(C)C C31868386
Cc1cccc2n1c(c(n2)c3ccc4c(c3)N(C(=O)[C@@H](O4)C)C)C[NH3+] C31975625
CC1(CC(=NNC(=O)[C@H]2COc3ccccc3O2)CC([NH2+]1)(C)C)C C36631470
c1c(cc(c2c1OCO2)Br)[C@H](c3nc(on3)C(F)(F)F)[NH3+] C36765089
c1ccc2=[NH+]C(=O)C(=c2c1)NNC3=NC(=O)/C(=C/c4ccco4)/S3 C04610891
c1ccc2=[NH+]CC(=c2c1)C(=O)O/C=C/3\N[C@H](ON3)c4ccsc4 C38792918
C[C@@H](C(=O)N/N=C/C1=c2ccccc2=[NH+]C1)N3CNc4ccccc4C3=O C38818510
COc1cccc(c1)[C@H]2[C@@H]3C(=c4ccccc4=[NH+]C3=O)OC(=C2C#N)N C39313513
CC(C)CC[C@@H]1C2=C(CCN(C2)C(=O)[C@H]3NN[C@@H]4[NH+]3CCCC4)N=N1 C39445830
CC(C)CC[C@H]1C2=C(CCN(C2)C(=O)[C@H]3NN[C@@H]4[NH+]3CCCC4)N=N1 C39445831
COC1=C[C@H]2C[C@@H]3CO[P@@](=O)(N[NH+]3C[C@@H]2C=C1Cl)c4ccccc4O C39467187
C[C@H]1Nc2ccccc2N1CC(=O)N/N=C/C3=c4ccccc4=[NH+]C3 C39579937
C[C@H]1CCCC[C@H]1NC(=O)[C@@H]2CN(CC23CC[NH2+]CC3)C(=O)c4cccn4C C39635947
C[C@H]1CCCC[NH+]1[C@@H](C)CNC(=O)c2ccc3c(c2)NC(=O)CO3 C43084999
CC[C@H](C)N1C(=O)[C@@H]2[C@H](C1=O)[C@]3(c4ccccc4NC3=O)[NH2+][C@@H]2C(C)C C16021917
c1cc(ccc1Nc2nnc(o2)c3coc(n3)[C@@H]4CCC[NH2+]C4)Cl C44163279
c1cc2c(cc1[C@H]3CSC[C@H]([NH2+]3)C(=O)NC[C@@H]4CCCO4)OCCCO2 C44165377
c1cc(c(cc1Cl)[N+](=O)[O-])S(=O)(=O)N2CCC[C@H](C2)C[NH3+] C44528902
c1cc(c(cc1N)c2nnnn2[C@H]3CC[NH+](C3)C4CC4)Br C45626440
CC[NH+]1CCN(CC1)[C@@H](C)C(=O)NC(=O)NC23CC4CC(C2)CC(C4)C3 C48214769
c1cs/c(=N/C(=O)C[NH+]2CCN(CC2)CC(=O)/N=c/3\[nH]ccs3)/[nH]1 C21999882
C[C@@H]1C(=O)N(C2([NH2+]1)CCN(CC2)C(=O)NC(C)(C)C)CC(C)C C36014171
C1CCC(C1)[C@@H]2CCC[NH+]2CC(=O)NC(=O)N[C@@H]3CCS(=O)(=O)C3 C56308764
C[C@H]1CCCC[NH+]1[C@@H](C)CNC(=O)c2cc3c([nH]c2=O)CCCC3=O C58230908
CCCN1c2ccccc2[C@H]([C@@H](C1=O)/C(=N/C3[NH+]=c4ccccc4=[NH+]3)/[O-])O C63134628
CCN1[C@H]([C@H](C(=O)N(C1=O)CC)[C@@H]2[C@@H]3C(=c4ccccc4=[NH+]3)CCN2)O C63373798
CN1[C@@H]([C@H](C(=O)N(C1=S)C)[C@@H]2[C@@H]3C(=c4cc(ccc4=[NH+]3)Cl)CCN2)O C63386079
Cc1ccc(cc1)C2=NNN(C2)C3CC[NH+](CC3)Cc4c([nH]cn4)C C64074593
Cc1ccc2[nH+]c(cc(=O)n2c1)CNc3cccc(c3C(=O)NC)C C58343629
Cc1ccc2=C[C@H](C(=O)[NH+]=c2c1C)[C@H]3C(=C(NC(=O)N3)C)C(=O)C C64343361
C[C@H]1[C@@H](N2[C@@H](N1)SC(=N2)C)CNC(=O)[C@@H]3C=c4ccccc4=[NH+]3 C65217013
C[C@H]1[C@H](N2[C@@H](N1)SC(=N2)C)CNC(=O)[C@@H]3C=c4ccccc4=[NH+]3 C65217016
COC(=O)c1ccc(cc1)C2=NO[C@H](N2)[C@@H]3C(=c4ccccc4=[NH+]C3=O)O C65248281
c1ccc2=[NH+]C(=O)[C@H](C(=c2c1)O)[C@H]3NC(=NO3)c4ccc(cc4)Br C65248331
Cc1csc2n1c(=O)cc([nH+]2)CNc3cc(c(cc3F)F)NC(=O)C C66375616
C1CCC2(CC1)C(=O)N(C(=O)N2)NC(=O)C[NH+]3CCC[C@@H]4[C@@H]3CCCC4 C67132617
Cc1cc(=O)nc([nH]1)S[C@H](C)C(=O)Nc2c[nH+]c3n2CCCC3 C67515192
Cc1ccc2cc(c(=O)[nH]c2c1)CN3CCc4c([nH+]c[nH]4)[C@@H]3c5ccco5 C67541322
CC1(CC2=C(C(=O)C1)[C@@]3(c4ccccc4N(C3=O)CCc5ccccc5)C(=C(O2)N)C#N)C C04178506
c1cc2c(cc1[C@H]3C(=C(N(C4=C3C(=O)CCC4)c5ccc(cc5F)Br)N)C#N)OCO2 C00995816
c1ccc2c(c1)OC[C@H](O2)C(=O)N/N=C\c3cc(c(cc3Br)Br)O C08914816
c1ccc(cc1)c2c3c(n(n2)c4ccccc4)OC(=C([C@H]3c5ccc6c(c5)OCO6)C#N)N C01472236
Cc1cc2c(c(=O)n1Cc3ccco3)[C@@H](C(=C(O2)N)C#N)c4ccccc4Br C02433446
Cc1cc2c(c(=O)n1C[C@H]3CCCO3)[C@@H](C(=C(O2)N)C#N)c4ccc(c(c4)Cl)Cl C01263101
C[C@@H]1CCCC[C@]12C(=O)N(C(=O)N2)CC(=O)Nc3ccc(cc3Br)Br C03595929
c1ccc(cc1)[C@H]2CC3=C([C@@H](C(=C4N3c5ccccc5C(=N4)N)C#N)c6cccnc6)C(=O)C2 C09590746
C#CCn\1c2ccc(cc2s/c1=N\C(=O)c3ccc(cc3)Br)S(=O)(=O)N C09725930
C#CCn\1c2ccc(cc2s/c1=N\C(=O)c3ccc(cc3Cl)Cl)S(=O)(=O)N C09725966
Cc1cc(ccc1N2C(=O)/C(=C/c3cccn3c4ccc(cc4)O)/C(=O)NC2=S)Br C09805885
CCOC(=O)C1=C(Oc2c3ccccc3oc(=O)c2[C@@H]1c4ccccc4Br)N C12412790
CC1(CC2=C(C(=O)C1)[C@]3(c4ccccc4N(C3=O)C)C(=C(N2c5ccccc5Cl)N)C#N)C C13567640
c1ccc2c(c1)cccc2NC(=O)CN3C(=O)/C(=C\c4ccc(c(c4)Br)O)/SC3=O C15008780
c1ccc2c(c1)[C@@]3(C(=C(N4c5ccccc5SC4=C3C#N)N)C#N)C(=O)N2Cc6ccc(cc6)Cl C15084617
c1cc2c(cc1C(=O)NNC(=O)c3cc(c(s3)Br)Br)OCO2 C15793439
C[C@]12c3c(c4ccccc4[nH]3)[C@@H](CN1C(=O)CN(C2=O)CCCO)c5ccc(cc5)Br C02130592
c1ccc(cc1)CN2c3ccccc3C4=C(S2(=O)=O)[C@H](C(=C(O4)N)C#N)c5ccc(cc5)Cl C20558208
Cc1ccc(cc1)CN2c3ccccc3C4=C(S2(=O)=O)[C@H](C(=C(O4)N)C#N)c5ccccc5F C20558578
Cc1cccc(c1)CN2c3ccccc3C4=C(S2(=O)=O)[C@@H](C(=C(O4)N)C#N)c5ccccc5F C20558632
Cc1cc(c(s1)C)[C@H]2C(=C(N(C3=C2C(=O)CCC3)c4ccc(cc4Cl)[N+](=O)[O-])N)C#N C20806977
Cc1ccc(c(c1)O)[C@@H]2c3c4c(c(n3-c5ccccc5N2)c6ccccc6)c(=O)n(c(=O)n4C)C C20898532
COc1cc(cc(c1O)OC)[C@@H]2CC(=O)NC3=C2C(=O)C[C@H](C3)c4ccc(c(c4)Cl)Cl C21241314
CC1(CC2=C([C@@H](N(c3ccccc3N2)C(=O)NC[C@H]4CCCO4)c5cccs5)C(=O)C1)C C21722278
CCOc1cc(ccc1O)[C@@H]2C3=C(C(=O)N(C3=O)c4ccc(cc4)Cl)Sc5ccccc5N2 C22715482
c1ccc(cc1)[C@H]2CC3=C([C@@H](C(=C(N3N4CCOCC4)N)C#N)c5ccccc5Cl)C(=O)C2 C27551827
CC1(C=Cc2cc3c(cc2O1)[nH]c(c3C[C@H]4C(=O)N5CCC[C@H]5C(=O)N4)C(C)(C)C=C)C C31161078
Cc1ccccc1N2C(=O)[C@H]3[C@@H]([NH2+][C@@]([C@@H]3C2=O)(c4ccccc4)C(=O)[O-])c5cccs5 C33704079
CC1(C=Cc2ccc3c(c2O1)N[C@]4([C@]3(C[C@@H]5N4C(=O)[C@@H]6CCCN6C5=O)O)C(C)(C)C=C)C C35270688
c1cc(ccc1[C@@H]2[C@@H]3CC=C[C@@H]3c4cc(cc5c4N2C[C@@H]6[C@@H]5C=CC6)S(=O)(=O)N)[N+](=O)[O-] C35337451
c1ccc(cc1)[C@@H]2CSc3ccccc3N2C(=O)CN4C[C@@H](Oc5c4cccc5)C(=O)N C37458323
Cc1ccc(cc1Cl)N2C3=C(C(=O)CC(C3)(C)C)[C@@]4(c5ccccc5N(C4=O)C)C(=C2N)C#N C08437704
c1ccc2c(c1)-c3ccccc3C2(C(=O)NN4C(=O)[C@@H]5[C@H](C4=O)C6c7ccccc7C5c8c6cccc8)O C18021374
CC1=C2[C@H](C(=C(O[C@@H]2N=N1)N)C#N)c3cn(nc3C45CC6CC(C4)CC(C6)C5)c7ccccc7 C38582621
c1ccc(c(c1)[C@H]2c3ccc(cc3OC(=C2C#N)N)OC(=O)c4ccco4)Br C38678632
CO[P@]1(=O)NN2CCc3cc(c(cc3[C@@H]2CO1)Cc4ccccc4)c5ccccc5O C39464587
CN1c2c(cc(cc2c3ccccc3O)Br)C/C(=N/c4c1ncnc4Cl)/O C39480219
c1ccc2c(c1)CCN2C(=O)[C@@H]3CCCC[C@@H]3C(=O)NNC(=O)C45CC6CC(C4)CC(C6)C5 C39485525
C[C@H]1C[C@@]2(CC(C1)(C)C)C(=O)N(C(=O)N2)CC(=O)N[C@@H](C)c3ccc(cc3Cl)Cl C36694432
Cc1ccc(c(c1)c2c3c([nH]n2)C(=O)N([C@H]3c4ccc(c(c4)Cl)Cl)[C@H]5CCS(=O)(=O)C5)O C40547822
Cc1ccc2c(c1)NC(=O)[C@@](O2)(C)C(=O)N3CCC(=CC3)c4c[nH]c5c4cc(cc5)Br C41547132
C[C@@H]1CCCC(=O)/C=C/C(=O)O[C@@]23[C@@H](/C=C/C1)[C@@H](C(=C)[C@@H]([C@@H]2[C@@H](NC3=O)Cc4ccccc4)C)O C34014590
CCN1c2ccccc2C3=C(S1(=O)=O)[C@@H](C(=C(O3)N)C#N)c4ccccc4Br C57510576
C[C@@H]1CC2(CCCCC2)N3c4c1cccc4[C@]5(C3=O)C(=C(OC6=C5C(=O)CC(C6)(C)C)N)C#N C22564440
CC(C)C[C@@H]1[C@@H]2[C@@H](C(=O)N(C2=O)Cc3ccccc3Cl)[C@]4(N1)c5ccccc5NC4=O C20611693
c1cc(ccc1C(=O)NC(=O)CSc2[nH]c3c(c4c(s3)CCC4)c(=O)n2)Br C62038927
Cc1cc(c(cc1Cl)C2=C3[C@H](N(C(=O)[C@@H]3N=N2)CCO)c4cccc(c4)Br)O C09243026
c1cc(ccc1/C=N/N=C\2/NC(=O)C[C@@H](S2)C(=O)Nc3ccc(cc3)Br)Cl C09359223
Cc1cc(c(cc1Cl)C2=NN=C3[C@@H]2[C@H](N(C3=O)CCO)c4cccc(c4)Br)O C09243026
Cc1ccc(cc1)C(=O)[C@@H]2[C@H]3CCCN3[C@@]4([C@@]25c6ccccc6NC5=O)c7cccc(c7NC4=O)C C64198083
Cc1cccn2c1nc(c(c2=O)/C=C/3\C(=O)N(C(=S)S3)Cc4ccccc4Cl)N5CCC(CC5)C(=O)N C01890751
c1cc(ccc1C(=O)OCC(=O)Nc2c(c3c(s2)CCCC3)C(=O)N)S(=O)(=O)N4CCCCCC4 C02637728
C[C@H]1CCc2c(sc3c2c(=O)n(cn3)[C@@H](C)C(=O)N/N=C/c4cc(c(c(c4)Br)O)OC)C1 C01407862
c1cc(cnc1)[C@H]2CCCCN2N/C=C\3/C(=O)NC(=O)N(C3=O)c4ccc(cc4)I C08740432
Cc1cc2c(c(=O)n1CCc3ccc(c(c3)OC)OC)[C@H](C(=C(O2)N)C#N)c4cc5c(c(c4)OC)OCO5 C02145887
CCOC(=O)NC(=O)c1c2c(sc1NC(=O)[C@@H]3CCCN3S(=O)(=O)c4ccc(cc4)OC)CCC2 C08928064
Cc1ccc(cc1)S(=O)(=O)Nc2ccc(cc2)C(=O)Nc3nnc(o3)c4ccccc4S(=O)(=O)C C09293221
c1ccc(cc1)[C@H](C(=O)NCC2(CCCC2)c3ccccc3)NS(=O)(=O)c4ccc5c(c4)CCC(=O)N5 C09610661
C[C@@H]1CCCC[C@@H]1NC(=O)[C@@H](Cc2ccccc2)NS(=O)(=O)c3ccc4c(c3)c(=O)n(c(=O)n4C)C C09636372
COc1cc(cc(c1OC)OC)[C@@H]2C(=C(N(C3=C2C(=O)CCC3)c4c(c5c(s4)CCCC5)C#N)N)C#N C00714785
COC(=O)NC(=O)c1c2c(sc1NC(=O)[C@H]3CCCN(C3)S(=O)(=O)c4cccs4)CCCC2 C10761316
COC(=O)NC(=O)c1c2c(sc1NC(=O)[C@@H]3CCCCN3S(=O)(=O)c4cccs4)CCCC2 C10785844
Cc1ccc(cc1)/C=C/2\C(=O)N(C(=S)S2)CCCC(=O)NNC(=O)c3ccc(cc3)Br C12032449
c1ccc(c(c1)CSc2nnc(s2)N3C4=C([C@H](C(=C3N)C#N)c5ccsc5)C(=O)CCC4)Cl C12375585
CC(C)c1nn2c(=O)c(c(nc2s1)O)C(c3cccs3)c4c(nc5n(c4=O)nc(s5)C(C)C)O C12401765
C[C@]12CC/C(=N/NC(=O)c3ccncc3)/C[C@@H]1CC[C@H]4[C@H]2CC[C@]\5([C@@H]4CC/C5=N\NC(=O)c6ccncc6)C C12659005
C[C@]12CC/C(=N/NC(=O)c3ccncc3)/C=C1CC[C@@H]4[C@H]2CC[C@]\5([C@@H]4CC/C5=N\NC(=O)c6ccncc6)C C12660064
Cc1ccc(cn1)[C@H](CNC(=O)CCC(=O)O[C@@H]2CC[C@H]3[C@@]2(CC[C@@H]4[C@H]3CCC5=CC(=O)CC[C@]45C)C)O C12660460
Cn1c2ccc(cc2c3c(c1=O)[C@@H](C(=C(O3)N)C#N)c4cc(c(c(c4)Br)OC)OC)[N+](=O)[O-] C20086844
c1cc2c(cc1C(=O)NCCC[NH+]3CCCCC3)n4c(c(sc4=S)C(=O)NC5CCCC5)nc2[O-] C20617746
Cc1ccc(cc1/N=C/2\N[C@H]3CS(=O)(=O)C[C@@H]3S2)C(=O)NCCOc4cccc(c4)C(F)(F)F C20618174
c1cc(ccc1S(=O)(=O)N=C2C=C(C(=O)C3=C2CC=CC3)NNC(=O)C4=CCNC=C4)Br C26786642
Cc1ccc(cn1)[C@@H](CNC(=O)CCC(=O)O[C@@H]2CC[C@@H]3[C@@]2(CC[C@@H]4[C@@H]3CCC5=CC(=O)CC[C@]45C)C)O C08964728
C[C@]12CC/C(=N/OCC(=O)N3C[C@H](C[C@@H]3C(=O)OC)O)/C=C1CC[C@@H]4[C@@H]2CC[C@]5([C@@H]4CC[C@@]5(C#C)O)C C35361916
CC(C)C[C@@]1([C@H]2[C@@H]([C@@H]([NH2+]1)c3cc(ccc3O)Br)C(=O)N(C2=O)c4cccc(c4)Cl)C(=O)[O-] C36033881
Cc1ccc(cc1)S(=O)(=O)CNC(=O)[C@@H](c2ccccc2C)N(C(=O)c3c(cccc3O)O)C(C)(C)C C36586661
c1ccc(cc1)n2cc(c(n2)c3cccs3)[C@H]4[C@@H]([C@@](NC(=O)N4)(C(F)(F)F)O)C(=O)c5cccnc5 C13132573
c1ccc2c(c1)c(nc(n2)c3cccs3)N4CCN(CC4)S(=O)(=O)c5ccc(cc5)S(=O)(=O)N C32806450
CC[C@H](C)[C@@H](C(=O)NC[C@@H]1CCCO1)NC(=O)[C@@H]2Cc3c4ccccc4[nH]c3[C@@H]5N2C(=O)c6c5cccc6 C12887165
Cc1cccc2c1oc(cc2=O)C(=O)Nc3c(c4c(s3)C[C@H](CC4)C)C(=O)N[C@@H]5CCS(=O)(=O)C5 C38644089
c1ccc(cc1)CCN2c3c(nc(c(n3)C#N)C#N)[C@H]([C@@H]2[NH3+])c4nc5ccc(cc5c(n4)[O-])Br C38827320
CN(C1CC1)S(=O)(=O)c2ccc(cc2)C(=O)Nc3c(c4c(s3)CN(CC4)Cc5ccccc5)C(=O)N C38850135
CCc1ccccc1n2c(cc(n2)C(=O)N[C@H](C)C(=O)N[C@H](C)C(C)(C)C)c3ccc4c(c3)NC(=O)CO4 C39197541
CC(C)(C)c1ccc(s1)[C@@H]2C(=C(N(C3=C2C(=O)CCC3)NC4=C(N=NC(=O)C4)c5ccccc5)N)C#N C39223212
C[C@@]1(C[C@H](CC(C1)(C)C)NC(=O)c2cc3ccccc3oc2=O)CNC(=O)c4cc5ccccc5oc4=O C12600433
c1cc(c(cc1C(=O)N2C[C@H](C3(C2)CC[NH2+]CC3)C(=O)NCC4CCC(CC4)C(=O)[O-])C(F)(F)F)F C39662715
Cc1ccc2c(coc2c1C)CC(=O)Nc3c(c4c(s3)C[C@@H](CC4)C)C(=O)N[C@@H]5CCS(=O)(=O)C5 C39883926
C[C@@H]1CCc2c(sc(c2C(=O)N[C@H]3CCS(=O)(=O)C3)NC[C@@H](COc4ccc(cc4)Cl)O)C1 C40313888
CCc1ccc(cc1)N2C(=O)[C@H]3[C@H]([NH2+][C@@]([C@@H]3C2=O)(CO)C(=O)[O-])c4ccc5c(c4)c6ccccc6n5CC C43210577
Cc1ccccc1[C@H]2[C@H]3[C@@H](C(=O)N(C3=O)c4ccc(cc4)C(=O)C)[C@@]([NH2+]2)(Cc5c[nH]c6c5cccc6)C(=O)[O-] C43218694
CC(=O)c1ccc(cc1)N2C(=O)[C@H]3[C@H]([NH2+][C@@]([C@@H]3C2=O)(CC4CCCCC4)C(=O)[O-])c5ccc(s5)Cl C33916260
CCc1cccc(c1N2C(=O)[C@H]3[C@H]([NH2+][C@@]([C@@H]3C2=O)(Cc4ccc(cc4)O)C(=O)[O-])c5ccccc5C)CC C33869205
CCc1cccc(c1N2C(=O)[C@H]3[C@H]([NH2+][C@@]([C@@H]3C2=O)([C@@H](C)O)C(=O)[O-])c4ccc(c5c4cccc5)OC)CC C43221873
CC(=O)[C@@]1(CC[C@H]2[C@]1(CC[C@@H]3[C@@H]2CCC4=C/C(=N\OCC(=O)N[C@H]5CCCCNC5=O)/CC[C@@]34C)C)O C43737070
C[C@@]12CC/C(=N/OCC(=O)N3C[C@@H](C[C@H]3C(=O)OC)O)/C=C1CC[C@@H]4[C@@H]2CC[C@@]5([C@@H]4CC[C@]5(C#C)O)C C43741419
CC(C)C[C@@H](C(=O)NC[C@H]1CCCO1)NC(=O)[C@H]2Cc3c4ccccc4[nH]c3[C@@H]5N2C(=O)c6c5cccc6 C43746568
Cc1ccc(cc1)S(=O)(=O)CNC(=O)[C@H](c2ccco2)N(c3ccccc3)C(=O)c4cccc(c4O)O C36610387
c1ccc2=N/C(=N\S(=O)(=O)c3ccc(cc3)Cl)/[C@@H]([NH+]=c2c1)Nc4ccc(cc4)C(=O)NCC(=O)[O-] C38984095
CC(C)(C)[C@H]1CCC2=C3C(=NC(=NC3=O)CCC(=O)NCCc4ccc(cc4)S(=O)(=O)N)S[C@H]2C1 C64580434
Cc1ccc(cc1)NC(=O)Cn2c3c(sc2=O)[C@H]([C@@H]4[C@H](S3)C(=O)N(C4=O)C(=O)N)c5cccs5 C39884081
CCC(C)(C)n1c(nnn1)[C@@H](c2cc3cccc(c3[nH]c2=O)C)[NH+]4CCN(CC4)c5ccc(cc5)F C06077631
CCOc1ccc2c(c1)cc(c(=O)[nH]2)[C@H](c3nnnn3C4CCCC4)[NH+]5CCCC6(C5)CCCCC6 C06196924
CCc1ccc2c(c1)cc(c(=O)[nH]2)[C@@H](c3nnnn3C(C)(C)C)[NH+](Cc4ccccc4)Cc5ccco5 C06197895
COc1ccc(cc1)/N=C/Cc2c(c(=O)ncn2CCNc3c(cc(c[nH+]3)C(F)(F)F)Cl)C#N C08762207
C[C@H]1CC(=O)Nc2ccccc2N1C(=O)CSc3nnc(n3Cc4ccccc4)C[NH+]5CCCC5 C09254195
CCOC(=O)c1c(c([nH]c1C)C(=O)CSc2nnc(n2c3ccc(cc3)Cl)[C@@H](C)[NH+](C)C)C C03375986
Cc1c(c([nH]c1C(=O)[C@@H](C)Sc2nnc(n2c3ccc(cc3)Cl)[C@H](C)[NH+](C)C)C)C(=O)OC C09102567
C[C@H](COC)NS(=O)(=O)c1ccc(c(c1)[N+](=O)[O-])N2CCC[NH+](CC2)Cc3ccc(cc3)Cl C09516694
c1ccc2c(c1)C(=O)c3cccc(c3C2=O)C(=O)OCC(=O)NCC4(CCCCC4)[NH+]5CCOCC5 C09579238
C[C@H](C(=O)N1[C@H](CC(=N1)c2ccc(cc2)Cl)c3ccco3)[NH+](C)Cc4[nH]c(=O)c5ccccc5n4 C09949824
CC[C@H](c1nnnn1Cc2ccc(cc2)OC)[NH+](Cc3cc4ccc(cc4[nH]c3=O)OC)C5CCCC5 C13064301
CC[C@@H](c1nnnn1C(C)(C)CC)[NH+](Cc2cc3cc(c(cc3[nH]c2=O)OC)OC)C4CCCCC4 C13064495
CC[C@H](c1nnnn1C[C@@H]2CCCO2)[NH+](CCc3ccccc3)Cc4cc5cc(c(cc5[nH]c4=O)C)C C13064631
CC[C@@H](c1nnnn1Cc2ccco2)[NH+](CCc3ccccc3)Cc4cc5c(ccc(c5[nH]c4=O)C)C C13065283
CC[NH+](CC)CCCN1[C@H](/C(=C(/c2c(nc3n2cccc3)C)\O)/C(=O)C1=O)c4cccc(c4)[N+](=O)[O-] C09234876
CC[NH+](CC)CCCN1[C@H](C(=C(C1=O)O)C(=O)c2ccc3c(c2)C[C@@H](O3)C)c4cccc(c4)[N+](=O)[O-] C09452620
CC(C)[C@@H](c1nnnn1C(C)(C)C)[NH+](Cc2cc3cc4c(cc3[nH]c2=O)OCCO4)C5CCCCC5 C13498783
CCOC(=O)Cn1c(nnn1)[C@@H](C(C)C)[NH+](Cc2cc3cc(c(cc3[nH]c2=O)C)C)C4CCCCC4 C13498918
Cc1cc(c2cc(c(=O)[nH]c2c1)C[NH+](C3CCCCC3)[C@H](c4nnnn4Cc5ccco5)C(C)C)C C13499097
CCC[C@H](c1nnnn1C[C@@H]2CCCO2)[NH+](Cc3cc4c(cc(cc4[nH]c3=O)C)C)C5CCCCC5 C13499581
CCOC(=O)Cn1c(nnn1)[C@H](C(C)C)[NH+](Cc2cc3cc(cc(c3[nH]c2=O)C)C)C4CCCCC4 C13500601
CCOc1ccc2c(c1)cc(c(=O)[nH]2)C[NH+](C3CCCCC3)[C@@H](c4nnnn4C5CCCC5)C(C)C C13500677
CCC(C)(C)n1c(nnn1)[C@@H](C(C)C)[NH+](Cc2cc3cc4c(cc3[nH]c2=O)OCO4)C5CCCCC5 C13500694
CCC(C)(C)n1c(nnn1)[C@H](C(C)C)[NH+](Cc2cc3cc4c(cc3[nH]c2=O)OCO4)C5CCCCC5 C13500695
Cc1ccc2cc(c(nc2c1)O)[C@H](c3nnnn3C4CCCC4)[NH+](Cc5ccco5)Cc6cccs6 C08677383
CC[C@@H](c1nnnn1Cc2ccco2)[NH+](Cc3ccccc3OC)Cc4cc5cc(ccc5nc4O)C C08582593
CCC(C)(C)n1c(nnn1)[C@@H](c2cc3cc(cc(c3[nH]c2=O)C)C)N4CC[NH+](CC4)C5CCCCC5 C19499557
c1ccc(cc1)CN2CC[NH+](CC2)CCCNC(=O)c3cccn3c4nnc(s4)N5CCCCC5 C21535485
c1ccc(cc1)C[C@]2(C(=O)N(C(=O)N2)CN3CC[NH+](CC3)Cc4ccc5c(c4)OCO5)c6ccccc6 C22798877
CC[C@H](C)c1ccc(cc1)S(=O)(=O)N2CC[NH+](CC2)CC(=O)NC[C@@H]3CN(CCO3)CC(C)C C12601287
CCOC(=O)c1ccc(cc1)Oc2coc3c(c2=O)ccc(c3C[NH+]4CCCC[C@H]4c5ccncc5)O C27100121
C[C@@H]1CCCCN1S(=O)(=O)c2ccc(cc2)C(=O)OCc3cc(oc-4cc(=[NH+]C(=O)C)ccc34)O C32947289
CCOC(=O)c1ccccc1NC(=O)CCc2nc(no2)C3=CC[NH+](CC3)Cc4ccc(cc4)Cl C33069217
CCN1C(=C([C@H](NC1=O)c2cccc(c2)OC)C(=O)OCC)CN3CC[NH+](CC3)Cc4ccccc4 C35991345
Cc1ccc(cc1)n\2cc([nH]/c2=N\C(=O)CN(CC[NH+](C)C)C(=O)CC(C)C)c3ccc(cc3)OC C36051177
CC[C@H](c1nnnn1C2CCCCC2)[NH+](Cc3cc4cc(ccc4[nH]c3=O)OCC)C[C@@H]5CCCO5 C33937141
CC[NH+](CC)CCCNc1c(nc(o1)c2ccc(cc2)S(=O)(=O)N3CCc4ccccc4C3)C#N C36628032
Cc1ccc(cc1S(=O)(=O)NC[C@@H](c2ccco2)[NH+]3CCN(CC3)c4ccc(cc4)F)[N+](=O)[O-] C38597827
Cc1ccc(cc1S(=O)(=O)NC[C@H](c2ccco2)[NH+]3CCN(CC3)c4ccc(cc4)F)[N+](=O)[O-] C38597828
CCN1C(=C([C@@H](NC1=O)c2ccccc2)C(=O)OCC)CN3CC[NH+](CC3)Cc4cccc(c4)OC C22909921
Cc1cccc(c1C)C(=O)N[C@H]2c3ccc(nc3S[C@H]2C(=O)OC)C[NH+](C)CC4=C(N=N[C@@H]4C)C C39371399
CC[NH+](CC)CCCNc1c(nc(o1)c2ccc(cc2)F)S(=O)(=O)c3ccc4c(c3)OCCO4 C40177888
Cc1cccc(c1)OCC2=NN3C(=[NH2+])/C(=C\c4ccc(o4)c5cc(ccc5C)[N+](=O)[O-])/C(=O)N=C3S2 C20238875
CC[NH+]1CCN(CC1)c2ccc(c(c2)C)Nc3ccc(cc3[N+](=O)[O-])S(=O)(=O)N4CCOCC4 C62417808
CCOC(=O)C1CC[NH+](CC1)Cc2c(ccc3c2O/C(=C/c4cc(c(c(c4)OC)OC)OC)/C3=O)O C41586221
CCOC(=O)[C@@H]1CCC[NH+](C1)Cc2c(cc(c3c2O/C(=C\c4cn(c5c4cc(cc5)OC)C)/C3=O)C)O C41586423
CCOC(=O)[C@@H]1CCC[NH+](C1)Cc2c(ccc3c2O/C(=C\c4ccc(c(c4OC)OC)OC)/C3=O)O C41586513
CCOC(=O)[C@H]1CCC[NH+](C1)Cc2c(ccc3c2oc(c(c3=O)Oc4ccc(cc4)C(=O)OC)C)O C41586668
COc1ccc(cc1)C2=C3[C@H](N(C(=O)[C@H]3N=N2)CCC4=c5cc(ccc5=[NH+]C4)OC)c6ccc(cc6)O C63314363
c1ccc2=[NH+]CC(=c2c1)c3nnc(n3C[C@H]4CCCO4)SCC(=O)Nc5cc(ccc5C#N)Cl C63874552
CC(C)[C@@H](c1nnnn1Cc2ccc(cc2)F)[NH+](CCO)Cc3cc4cc5c(cc4[nH]c3=O)OCCO5 C04391172
C[NH+](C)CCCN1[C@@H](C(=C(C1=O)O)C(=O)c2ccc(cc2)S(=O)(=O)N(C)C)c3ccc(cc3)OC C06165872
CC[NH+](CC)CCN([C@H](c1ccc(cc1)F)C(=O)NC(C)(C)C)C(=O)Cn2nc(nn2)c3ccc(o3)C C06511819
CC[NH+](CC)CCN([C@H](c1ccc(o1)C)C(=O)NC2CCCC2)C(=O)Cn3nc(nn3)c4ccc(o4)C C06511838
CCOC(=O)C1CC[NH+](CC1)[C@@H](c2cc3cc(c(cc3[nH]c2=O)OC)OC)c4nnnn4C5CCCC5 C06194620
CCOc1ccc2c(c1)cc(c(=O)[nH]2)[C@H](c3nnnn3C(C)(C)C)[NH+]4CCN(CC4)C(=O)c5ccco5 C06196909
CCC[NH+]1CCc2c(sc(c2C(=O)NC)NC(=O)c3ccc(cc3)S(=O)(=O)N4CCOCC4)C1 C08920571
CCOC(=O)c1c2c(sc1NC(=O)[C@@H](C)OC(=O)c3cc[n+](cc3)[O-])C[NH+](CC2)Cc4ccccc4 C03362981
CCOC(=O)Cn1c(nnn1)C[NH+](Cc2ccc3c(c2)OCO3)Cc4cc5ccc(c(c5[nH]c4=O)C)C C12832980
CCOC(=O)Cn1c(nnn1)C[NH+](Cc2ccc3c(c2)OCO3)Cc4cc5c(cc(cc5[nH]c4=O)C)C C12833297
CCc1ccc2c(c1)cc(c(=O)[nH]2)[C@H](c3nnnn3Cc4ccco4)[NH+]5CCN(CC5)c6cccc(c6C)C C13023290
Cc1cc(c2cc(c(=O)[nH]c2c1)C[NH+](Cc3ccc4c(c3)OCO4)Cc5nnnn5Cc6ccc(cc6)F)C C13032795
c1ccc(cc1)CC[NH+](Cc2cc3cc4c(cc3[nH]c2=O)OCCO4)Cc5nnnn5C[C@@H]6CCCO6 C13033773
c1cc(oc1)C[NH+](Cc2cc3cc4c(cc3[nH]c2=O)OCCO4)Cc5nnnn5Cc6ccc(cc6)F C13033899
Cc1ccc(c(c1)N2CC[NH+](CC2)[C@@H](c3cc4cc(ccc4[nH]c3=O)OC)c5nnnn5CCOC)C C06195698
Cc1ccc2cc(c(=O)[nH]c2c1)[C@@H](c3nnnn3CCOC)[NH+]4CCN(CC4)c5ccc(cc5)[N+](=O)[O-] C06282103
CC[C@@H](c1nnnn1CCOC)[NH+](Cc2ccc(cc2)F)Cc3cc4cc5c(cc4[nH]c3=O)OCCO5 C13064473
CC[C@H](c1nnnn1CCOC)[NH+](Cc2ccc3c(c2)OCO3)Cc4cc5c(ccc(c5[nH]c4=O)C)C C13065290
c1cc(oc1)Cn2c(nnn2)C[NH+](Cc3ccc4c(c3)OCO4)Cc5cc6cc7c(cc6[nH]c5=O)OCO7 C13065625
Cc1ccc(c2c1cc(c(=O)[nH]2)C[NH+](Cc3ccc4c(c3)OCO4)Cc5nnnn5C[C@@H]6CCCO6)C C06321921
Cc1cccc2c1[nH]c(=O)c(c2)[C@H](c3nnnn3C[C@@H]4CCCO4)[NH+](Cc5ccco5)C[C@@H]6CCCO6 C06444041
c1cc(cc(c1)[N+](=O)[O-])[C@H]2/C(=C(/c3ccc4c(c3)OCCO4)\O)/C(=O)C(=O)N2CCC[NH+]5CCOCC5 C08744113
COc1ccc2ccccc2c1C[NH+]3C[C@@H](C[C@H]3C(=O)NCc4cccs4)n5cc(nn5)C(=O)OC C19147022
CC[NH+]1CCN(CC1)CCCNC(=O)c2c(c3c(s2)ncn(c3=O)CC(=O)N4CCCC[C@H]4C)C C22810601
CCN(CC)C(=O)CSc1nc(c2c3c(sc2n1)COC(C3)(C)C)N4CC[NH+](CC4)CC(=O)N C34750191
CCC(=O)N1CCC[NH+](CC1)CC2=C([C@@H](NC(=O)N2CC)c3cc(cc(c3)OC)OC)C(=O)OCC C35642096
CCC(=O)N1CCC[NH+](CC1)CC2=C([C@H](NC(=O)N2CC)c3cc(cc(c3)OC)OC)C(=O)OCC C35642098
c1ccc(cc1)c2c(c(on2)N3CCCCC3)C[NH+](CCN4CCOCC4)C[C@H](CN5CCOCC5)O C35780754
CCCC(=O)OC[C@H](C[NH+](CCN1CCOCC1)Cc2[nH]c(=O)c3c4c(sc3n2)C[C@@H](CC4)C)O C36204919
CCOC(=O)c1c(c2c(=O)[nH]c(nc2s1)C[NH+](CCOC)C[C@H](COc3ccc(cc3)Cl)O)C C36207179
CCc1c2c(=O)[nH]c(nc2sc1C(=O)OC)C[NH+](CCOC)C[C@H](COc3ccc(cc3)Cl)O C36207293
CCc1c2c(=O)[nH]c(nc2sc1C(=O)OC)C[NH+](C[C@H](COCc3ccco3)O)C4CCCCC4 C36207327
c1cc(ccc1c2c(c(on2)N3CCOCC3)C[NH+](C[C@@H]4CCCO4)C[C@@H](CN5CCOCC5)O)F C36249738
CCOC(=O)C1=C(NC(=O)N[C@@H]1c2cccs2)C[NH+](CCOC)Cc3nnc(o3)c4cccs4 C23990005
CC[C@H](C)N(CCC(=O)NCC[NH+](CC)CC)C(=O)c1cc2n(n1)CCCN(C2=O)Cc3ccccc3 C37576970
CCN(CCC(=O)NCC[NH+]1CCCCC1)C(=O)c2cc3n(n2)CCCN(C3=O)Cc4ccccc4C C37577708
CC[C@H]1CCCC[NH+]1CCCNC(=O)[C@@H]2CCCN(C2)S(=O)(=O)N3CCN(CC3)C(=O)OCC C08812189
CC[C@@H]1CCCC[NH+]1CCCNC(=O)[C@@H]2CCCN(C2)S(=O)(=O)N3CCN(CC3)C(=O)OCC C08812192
CC(=O)O[C@H]1[C@H]([C@@H]2[C@]([C@H](CCC2(C)C)O)([C@@]3([C@@]1(O[C@@](CC3=O)(C)C=C)C)O)C)OC(=O)CC[NH+](C)C C38595287
Cc1cc(=O)oc2c1cccc2OCC(=O)N3C[C@H](C4(C3)CC[NH2+]CC4)C(=O)NCCCOCC(C)C C39683338
CC(=O)c1cccc(c1)OC[C@@H](C[NH+](Cc2cc(c(c(c2)OC)OC)OC)[C@@H]3CCS(=O)(=O)C3)O C40319383
CCOC(=O)[C@H](CCCCNS(=O)(=O)c1ccc(cc1)C)NC(=O)c2coc(n2)[C@H]3CCC[NH2+]C3 C43216307
CCOC(=O)[C@H](CCCCNS(=O)(=O)c1ccc(cc1)C)NC(=O)c2coc(n2)C3CC[NH2+]CC3 C43216321
CCOc1ccc2c(c1)cc(c(=O)[nH]2)C[NH+](Cc3nnnn3Cc4ccc(cc4)OC)C[C@H]5CCCO5 C00780964
CS(=O)(=O)C1=NSC2=NC(=O)/C(=C\c3ccc(c(c3)Cl)OCCOc4ccccc4)/C(=[NH2+])N21 C20206259
c1ccc(c(c1)OCC2=C([C@@H](NC(=O)N2)C3=c4ccncc4=[NH+]C3)C(=O)OCc5cccc(c5)C#N)Cl C52565400
c1ccc(cc1)COC[C@H]2[C@H]([C@@H]([C@@H](O2)n3c[nH+]c(nc3=O)N)OCc4ccccc4)OCc5ccccc5 C16928964
c1ccc(cc1)C(=O)c2cc(ccc2NC(=O)CN3CC[NH+](CC3)Cc4ccc5c(c4)OCO5)[N+](=O)[O-] C13923826
COc1cc(cc(c1OC)OC)/C=C\2/C(=O)N(C(=O)S2)CCNC(=O)C3=c4ccccc4=[NH+]C(=O)C3 C39946385
Cc1cc(c(c(c1)C)S(=O)(=O)N2CCCO[C@@H]2CNC(=O)C(=O)NCCC3=c4ccccc4=[NH+]C3)C C63679627
c1ccc(cc1)CCn2c(nnn2)[C@@H](c3ccc(cc3)Cl)[NH+]4CCC(CC4)C(=O)N C04875400
c1ccc(cc1)CCn2c(nnn2)[C@H](c3ccc(cc3)Cl)[NH+]4CCC(CC4)C(=O)N C04875401
CC[C@H](CO)Nc1c2c(c3c4c(c([nH+]c3s2)N5CCCC5)COC(C4)(C)C)ncn1 C05477934
c1c(nnn1C[C@H]2C[C@H]3CC[NH+]2C[C@@H]3C(=O)NC4CCCCC4)C5(CCCCC5)O C08298916
CC[NH+](Cc1[nH]c(=O)c2ccc(cc2n1)Cl)CC(=O)Nc3c(c4c(s3)CCC4)C#N C08723678
CCOC(=O)c1c(csc1NC(=O)C[NH+]2CCNC(=O)C2)c3ccccc3Cl C08777161
CC(C)Cn1cc(c2ccccc2c1=O)NC(=O)NCc3ccc(o3)C[NH+]4CCCCCC4 C09227617
CCC[NH+](CC(=O)Nc1ccc(cc1Cl)Cl)CN2C(=O)C3(CCCC3)NC2=O C09442278
CCC[NH+](CC(=O)Nc1cc(ccc1Cl)Cl)CN2C(=O)C3(CCCC3)NC2=O C09442949
CC1(CC2=C([C@H](N(c3ccccc3N2)CC(=O)NCCC[NH+](C)C)c4ccco4)C(=O)C1)C C09483396
c1ccc2c(c1)cccc2[C@H](CNC(=O)C(=O)Nc3ccc4c(c3)OCCO4)[NH+]5CCCC5 C10333973
Cc1c2c(nc(n1)CNC(=O)C[C@H]3C(=O)NCC[NH+]3CCc4ccccc4)CCCC2 C11873261
CCC[C@@]1(C(=O)N(C(=O)N1)C[C@H]2CCCO2)C3CC[NH+](CC3)Cc4c[nH]c5c4cccc5 C12154841
CC1(C(=O)NCCN1C(=O)C[C@@H]2C(=O)NCC[NH+]2CC(c3ccccc3)c4ccccc4)C C12300935
C[C@H]1CCC[C@@H]([NH+]1C[C@H](Cn2cc(c3c2cccc3)/C=N/NC(=O)c4ccncc4)O)C C12414168
C[C@H]1CCc2c(sc(c2C#N)NC(=O)C[NH+](C)Cc3[nH]c4ccccc4c(=O)n3)C1 C06025068
C[C@@H]1C[C@H](C[NH+](C1)Cc2csc(n2)NC(=O)CCc3[nH]c(=O)c4ccccc4n3)C C14528573
C[C@@]1(C(=O)NC(=O)N1)C2CC[NH+](CC2)Cc3cn(nc3c4ccccc4)c5ccccc5 C14974131
Cc1c(c([nH]c1C(=O)Nc2nc(cs2)C[NH+]3C[C@@H](C[C@@H](C3)C)C)C)C(=O)OC(C)C C22294459
c1ccc(c(c1)[C@H](CNC(=O)CNC(=O)c2ccc3c(c2)OCO3)[NH+]4CCCC4)Cl C22619378
c1ccc(cc1)n2c3c(c(c2NC(=O)C[NH+]4CCC(CC4)NC(=O)C5CC5)C#N)CCCC3 C30287426
Cc1ccc(cc1)/C(=N/NC(=O)Cc2c[nH]c3c2cccc3)/C45C[NH+]6CN(C4)CN(C5)C6 C32926624
Cc1c2cc3c4c(oc3c(c2oc(=O)c1CC(=O)NCCc5c[nH+]c[nH]5)C)CCCC4 C09421702
COC(=O)[C@@H](CCSC)NC(=O)N1CCc2c([nH+]c[nH]2)[C@@H]1c3ccccc3Cl C36584941
Cc1c(c(no1)c2ccccc2Cl)C(=O)NNC(=O)C3CC[NH+](CC3)Cc4ccccc4 C08925845
C[C@@H]1CCCC[NH+]1CCNC(=O)c2ccc3c(c2)[nH]c(=O)n(c3=O)CCc4ccccc4 C04003864
CCCCc1ccc(cc1)C(=O)N[C@@H](C)C(=O)N2CCC3(CC2)[C@H]4C(=NC=N4)CC[NH2+]3 C38573857
CCCCc1ccc(cc1)C(=O)NCCC(=O)N2CCC3(CC2)[C@@H]4C(=NC=N4)CC[NH2+]3 C38783010
c1ccc(cc1)COc2ccccc2[C@H]3CC(=NN3)C(=O)N/N=C/C4=c5ccccc5=[NH+]C4 C39016131
COc1cc(cc(c1)OC)C(=O)N2C[C@H](C3(C2)CC[NH2+]CC3)C(=O)NC4CCCCCC4 C39633356
c1ccc2=[NH+]CC(=c2c1)/C=N/N=C\3/NC(=O)[C@@H](S3)CC(=O)Nc4ccc(cc4)Cl C39354238
CC(C)OC(=O)c1c(c2c(c3c(nc2s1)CC[NH+](C3)C)c4cc(ccc4OC)OC)N C40570296
Cc1ccc(c(c1C)OC[C@H](CN2CC[NH+](CC2)Cc3[nH]c(=O)c4ccccc4n3)O)C C22933871
Cc1cccc(c1OC[C@@H](CN2CC[NH+](CC2)Cc3[nH]c(=O)c4ccccc4n3)O)C C58614117
Cc1cc(cc(c1)OC[C@@H](CN2CC[NH+](CC2)Cc3[nH]c(=O)c4ccccc4n3)O)C C58614128
C[C@H]1C[C@@H](C[NH+](C1)Cc2ccc(cc2)CNC(=O)c3ccccc3CN4C(=O)CNC4=O)C C59057603
c1ccc(cc1)C[NH+]2CCCC[C@@H]2CNC(=O)CN3C(=O)[C@@]4(CCc5c4cccc5)NC3=O C60159499
C[C@@H](c1[nH]cc([nH+]1)c2ccccc2)NC(=O)CCc3nc(no3)c4ccc(cc4)Cl C60199503
C[C@@H]1CCCC[C@@]12C(=O)N(C(=O)N2)CC(=O)Nc3ccc(cc3)CC[NH+]4CCSCC4 C60221078
Cc1cccc(c1)OC[C@H](CN2C(=O)[C@@]3(CCC[NH+](C3)Cc4ccccc4)NC2=O)O C60330209
COC(=O)[C@H](CCSC)NC(=O)N1CCc2c([nH+]c[nH]2)[C@@H]1c3ccc(cc3)Cl C20720595
Cc1cc(cc(c1)NC(=O)CC[C@H]2C(=O)N(C(=N2)O)CCC3=c4ccccc4=[NH+]C3)C C63376212
c1ccc2=[NH+]CC(=c2c1)CCN3C(=O)[C@@H](NC3=O)CCC(=O)NC4CCCCCCC4 C63367587
c1cc2=[NH+]CC(=c2cc1Cl)CCN3C(=O)[C@@H](NC3=O)CCC(=O)NC4CCCC4 C63386850
CC(C)[C@H](c1cccs1)NC(=O)CN2C(=O)[C@H](NC2=O)CC3=c4ccccc4=[NH+]C3 C63746596
CCn1c2ccc(cc2[nH]c(=O)c1=O)C(=O)NC[C@H](c3ccccc3)C4=c5ccccc5=[NH+]C4 C64215580
CC(C)[C@@H](c1ccc(cc1)F)NC(=O)CN2C(=O)[C@@H](NC2=O)CC3=c4ccccc4=[NH+]C3 C64353004
C[C@H]1c2cc3c(cc2OC(=O)[C@@H]1CCC(=O)NCCc4c[nH+]c[nH]4)oc5c3CCCC5 C53627426
C[C@@H]1C(=C([C@@H](S1)NC(=O)C(=O)NCCC2=c3cc(ccc3=[NH+]C2)Cl)C(=O)OC)C C64600505
c1ccc(cc1)N=Nc2ccc(cc2)N3C(=O)C[C@@H](C3=O)[NH2+]CCc4c[nH]c5c4cccc5 C27550218
Cc1cc2cc(c(nc2cc1C)O)[C@@H](c3nnnn3C(C)(C)C)[NH+](Cc4ccco4)C[C@@H]5CCCO5 C08672639
Cc1cc(c2c(c1)[C@]3([C@@H]([C@@H]([C@@H]4[NH+]3CSC4)c5ccc(cc5)[N+](=O)[O-])C(=O)c6cccnc6)C(=O)N2)C C09109374
[H]/N=C/1\[C@H](C2=CC[NH+](C[C@H]2[C@@H](C1(C#N)C#N)c3ccc(c(c3)OCC)OCCC)Cc4ccccc4)C#N C09301942
c1cc(cnc1)C(=O)[C@@H]2[C@H]([C@@H]3CSC[NH+]3[C@]24c5cc(ccc5NC4=O)F)c6ccc(cc6)[N+](=O)[O-] C09329436
c1cc(cnc1)C(=O)[C@H]2[C@H]([C@@H]3CSC[NH+]3[C@]24c5cc(ccc5NC4=O)F)c6ccc(cc6)[N+](=O)[O-] C09329437
c1ccnc(c1)C(=O)[C@@H]2[C@@H]([C@@H]3CSC[NH+]3[C@]24c5cc(ccc5NC4=O)F)c6cccc(c6)[N+](=O)[O-] C09331114
C[C@H]1CCc2c(sc3c2c(=O)[nH]c(n3)CSc4nc5ccccc5c(=O)n4CCC[NH+](C)C)C1 C02641614
Cc1ccccc1C(=O)N[C@H](C)c2nnc3n2CC[NH+](CC3)Cc4ccc(o4)c5ccccc5Cl C11995718
Cc1cc(c2c(c1)cc(c(=O)[nH]2)[C@H](c3nnnn3C4CCCC4)[NH+]5CCN(CC5)c6ccc(cc6)F)C C06178029
Cc1cc2cc(c(=O)[nH]c2cc1C)[C@H](c3nnnn3C4CCCC4)[NH+]5CCN(CC5)c6ccccc6F C06194935
Cc1ccc(c2c1cc(c(=O)[nH]2)[C@@H](c3nnnn3C(C)(C)C)[NH+]4CCN(CC4)c5ccccc5F)C C06244771
Cc1ccc(c2c1cc(c(=O)[nH]2)[C@H](c3nnnn3C(C)(C)C)[NH+]4CCN(CC4)c5ccc(cc5)F)C C06244860
Cc1cc(c2cc(c(=O)[nH]c2c1)[C@@H](c3nnnn3C[C@@H]4CCCO4)[NH+]5CCCC6(C5)CCCCC6)C C06301675
Cc1ccc(c2c1cc(c(=O)[nH]2)[C@@H](c3nnnn3C4CCCC4)[NH+]5CCC(=CC5)c6ccc(cc6)F)C C06322054
C[C@H]1CCCC[C@H]1NS(=O)(=O)c2ccc(cc2)S(=O)(=O)N3CCC[NH+](C3)Cc4ccccc4 C13084576
Cc1ccc2c(c1)cc(c([nH+]2)N(C)Cc3ccn[nH]3)CN(C[C@@H]4CCCO4)C(=O)c5ccc(s5)C C15005300
C[NH+](CC(=O)Nc1c(cccc1Cl)Cl)CC(=O)N2[C@H](CC(=N2)c3cccs3)c4ccco4 C16636022
C[NH+](C)CCN1[C@@H](/C(=C(/c2cc3cccc(c3o2)OC)\O)/C(=O)C1=O)c4ccc(cc4)Br C08985872
Cc1cc2cc(c(=O)[nH]c2cc1C)[C@@H](c3nnnn3C4CCCC4)N5CC[NH+](CC5)C6CCCCC6 C20079815
Cc1cc(=O)n2c3ccccc3n(c2c1C#N)C[C@@H](CN4CC[NH+](CC4)Cc5ccc(cc5)Cl)O C20502701
C[C@]1(Cn2c3ccoc3cc2C(=O)N1CCC[NH+](C)Cc4ccccc4)C(=O)NC5CCCCCC5 C21526686
C[C@H]1CCCC[NH+]1CCCN2C(=O)c3ccc(n3C[C@@]2(C)C(=O)NC4CCCCCC4)c5ccco5 C21864585
CC(=O)[NH+]=c1ccc-2c(cc(oc2c1)O)COC(=O)[C@H]3CCCN3C(=O)C45CC6CC(C4)CC(C6)C5 C24851253
CCC(C)(C)C1CCC2(CC1)C(=O)N(C(=O)N2)CN3CC[NH+](CC3)CCOc4ccc(cc4)Cl C32507159
CC1CCC(CC1)NC(=O)[C@]2(Cn3c4ccoc4cc3C(=O)N2CCC[NH+](C)Cc5ccccc5)C C33331927
COc1cc(c(cc1OC)OC)[C@@H]2C[C@H](N=C3N2NC=[NH+]3)c4ccc(cc4)I C02916569
COc1ccc(c(c1OC)OC)[C@@H]2C[C@H](N=C3N2NC=[NH+]3)c4ccc(cc4)I C02918738
C[C@H]([C@H](c1cccs1)N2CC[NH+](CC2)Cc3ccccc3)NC(=O)CN4C(=O)c5ccccc5C4=O C38601478
c1ccn2c(c1)nn(c2=O)Cc3ccc(cc3)C(=O)N[C@@H]4CC[NH+](C4)Cc5c(cccc5Cl)Cl C39302956
c1ccc(cc1)CC2=C[C@H]3C[C@H]4CO[P@@](=O)(N[NH+]4C[C@@H]3C=C2F)S(=O)(=O)Oc5ccccc5 C39469615
c1ccc(cc1)CC2=C[C@H]3C[NH+]4[C@@H](C[C@@H]3C=C2F)CO[P@@](=O)(N4)S(=O)(=O)Oc5ccccc5 C39469716
Cc1ccc(cc1C)N2[C@@H](NN=C2c3cc[nH+]cc3)S[C@H](C)C4=NC(=O)C5=C([C@@H](SC5=N4)C)C C39560554
CC(C)C[C@@H](C(=O)/N=c/1\[nH]c2c(s1)C[NH+](CC2)Cc3ccccc3)N4C(=O)[C@@H]5CC=CC[C@@H]5C4=O C21529486
CC[C@@H](C)[C@@H]1C(=O)N(C2([NH2+]1)CCN(CC2)S(=O)(=O)c3ccc(c(c3)Cl)Cl)CCCOC C36028150
CC(C)C[C@@H]1C(=O)N(C2([NH2+]1)CCN(CC2)S(=O)(=O)c3ccc(c(c3)Cl)Cl)CCCOC C36038423
Cc1cc(c(c2c1C(=O)/C(=C/c3ccccc3F)/O2)C[NH+]4CCN(CC4)Cc5ccc6c(c5)OCO6)O C41584986
Cc1cc(c(c2c1C(=O)/C(=C/c3cccs3)/O2)C[NH+]4CCN(CC4)Cc5ccc6c(c5)OCO6)O C41584989
CC(C)(C)c1cc(n(n1)[C@H]2N=C(CS2)C(=O)NCCC3=c4cc(ccc4=[NH+]C3)OC)C(F)(F)F C63136810
CN(C)c1ccc(cc1)[C@H](CNS(=O)(=O)c2ccc3c(c2)OCCCO3)C4=c5ccccc5=[NH+]C4 C63221858
c1cc(c(cc1S(=O)(=O)N2CCCC2)[N+](=O)[O-])N/N=C/C3=c4cc(ccc4=[NH+]C3)Br C39949354
C[C@@]12[C@H]3C(=c4ccccc4=[NH+]3)CCN1C(=O)N(C2=O)c5ccccc5C(=O)NCCCc6ccccc6 C63362657
CC(C)[C@@H](C(=O)NCCc1ccc(cc1)Cl)N2C(=O)[C@@]3([C@@H]4C(=c5ccccc5=[NH+]4)CCN3C2=O)C C63372882
Cc1ccc(cc1)[C@@H]2[C@H]3C(=c4ccccc4=[NH+]3)C[C@@H]5N2C(=O)N(C5=O)c6ccccc6C(=O)NCC=C C63374179
Cc1ccc(cc1)[C@H]2[C@H]3C(=c4ccccc4=[NH+]3)C[C@@H]5N2C(=O)N(C5=O)c6ccccc6C(=O)NCC=C C63374180
CC[C@@H](C)NC(=O)c1ccccc1N2C(=O)[C@@H]3CC4=c5ccccc5=[NH+][C@H]4[C@@H](N3C2=O)c6ccccc6 C63375224
CCCNC(=O)c1ccccc1N2C(=O)[C@@H]3CC4=c5ccccc5=[NH+][C@H]4[C@@H](N3C2=O)c6ccc(cc6)C C63375429
CCCNC(=O)c1ccccc1N2C(=O)[C@@H]3CC4=c5ccccc5=[NH+][C@@H]4[C@H](N3C2=O)c6ccc(cc6)C C63375430
CCOC(=O)[C@H]1[C@@H](c2cc(ccc2O1)S(=O)(=O)Nc3ccc(cc3)[C@@H]4C=c5cc(ccc5=[NH+]4)F)C C63627529
CCCC[C@@H](C(=O)N1CCC(=CC1)C2=c3c(cccc3=[NH+]C2)C)NC4=NS(=O)(=O)c5c4cccc5 C64087678
CCOCCCNC(=O)N1Cc2c3c(sc2-n4cccc4[C@@H]1c5ccc(cc5)OC)C[NH+](CC3)C C35426992
Cc1ccc(cc1)C(=O)N/C(=C/c2ccc(o2)c3ccc(cc3)[N+](=O)[O-])/C(=O)N[C@H]4CCCS4(=O)=O C08386347
c1ccc(c(c1)/C=C\2/C(=O)N(C(=S)S2)CCC(=O)NNc3ccc(cc3[N+](=O)[O-])[N+](=O)[O-])Cl C08714007
c1ccc2c(c1)C(=O)N(S2(=O)=O)CC(=O)Nc3ccc(cc3)S(=O)(=O)Nc4ccccc4Cl C08815809
Cc1csc(n1)NC(=O)CSc2nnc(s2)NC(=O)c3c(onc3c4ccccc4Cl)C C08822854
Cc1ccc(cc1N2C3=C([C@@H](C(=C2N)C#N)c4cc(c(c(c4)OC)OC)OC)C(=O)CC(C3)(C)C)[N+](=O)[O-] C01064882
CCOC(=O)NC(=O)c1c2c(sc1NC(=O)[C@H]3CCCN3S(=O)(=O)c4ccc(cc4)C)CCC2 C08893852
c1ccc2c(c1)c(cn2CCNC(=O)c3ccc(cc3)[N+](=O)[O-])SCC(=O)Nc4ccc(cc4)[N+](=O)[O-] C09277294
CCOC(=O)NC(=O)c1c2c(sc1NC(=O)c3ccc(cc3)S(=O)(=O)N4CCCC4)CCCC2 C09297981
C[C@@H]1CCc2c(sc(c2C(=O)NC(=O)OC)NC(=O)c3ccc(cc3)S(=O)(=O)N4CCCC4)C1 C09298072
C[C@H]1C[C@@H](CN(C1)S(=O)(=O)c2ccc(cc2)C(=O)NNc3nc4c(ccc(c4s3)OC)OC)C C09381915
c1ccc(cc1)C[C@H](C(=O)NC[C@H]2COc3ccccc3O2)NS(=O)(=O)c4cccc5c4nsn5 C09692607
C=CCn\1c2ccc(cc2s/c1=N\C(=O)c3ccc(cc3)S(=O)(=O)N4CCCC4)S(=O)(=O)N C09725377
CC(C)N(C)S(=O)(=O)c1ccc(cc1)C(=O)/N=c\2/n(c3ccc(cc3s2)S(=O)(=O)N)CC#C C10098743
C[C@@H]1CCc2c(sc(c2C(=O)NC(=O)OC)NC(=O)c3ccc(cc3)S(=O)(=O)N(C)C(C)C)C1 C10098861
CCCc1cc(=O)[nH]c(n1)n2c(cc(n2)c3cccs3)NC(=O)C[C@@H]4CSc5n4c(=O)cc(n5)C C11854844
CCCc1cc(=O)[nH]c(n1)n2c(cc(n2)c3ccco3)NC(=O)c4ccc(cc4)S(=O)(=O)N(CC)CC C12007432
CCOc1cc(cc(c1OCC)OCC)C(=O)Nc2cc(nn2c3[nH]c(=O)c4c(n3)CCCC4)c5ccco5 C12010270
Cc1ccc(cc1)[C@H](C(=O)NCc2ccco2)N(c3ccc4c(c3)OCO4)C(=O)CNC(=O)c5ccco5 C12483676
CCN(CC)S(=O)(=O)c1cccc(c1)c2nnc(o2)SCC(=O)C(=C3Nc4ccccc4N3)C#N C13128625
CCOC(=O)C1=C(OC(=C([C@H]1c2ccc(c(c2)OC)OC)C#N)N)SCc3c(c(cc(n3)C)C)C#N C09086422
C/C(=N/Nc1nc2c(n1Cc3cccc(c3)Br)c(=O)[nH]c(=O)n2C)/c4cccc(c4)[N+](=O)[O-] C05295055
CCOC(=O)c1c(c(sc1NC(=O)CSc2nnc(o2)c3ccc(cc3)NS(=O)(=O)C)C)C C13496152
Cc1csc(n1)NC(=O)C2[C@H](C(=C(N=C2C)C)C(=O)Nc3nc(cs3)C)c4cccc(c4)[N+](=O)[O-] C16363195
CCOc1ccc2c(c1)cc(c(=O)[nH]2)[C@H](c3nnnn3C4CCCC4)N5CCN(CC5)c6ccc(cc6)O C20080513
CCOC(=O)C1=C(NC(=O)N[C@@H]1c2ccco2)COC(=O)c3ccc(cc3)S(=O)(=O)N4CCCCC4 C24002459
CCOC(=O)C1=C(NC(=O)N[C@@H]1c2ccco2)COC(=O)c3cc4c(nn(c4s3)c5ccccc5)C C24002589
COc1ccc(c(c1OC)OC)[C@H]2[C@@H]3CN(CC=C3C(=C(C2(C#N)C#N)N)C#N)C(=O)OCc4ccccc4 C26608623
COc1ccc(cc1)S(=O)(=O)N=C2C=C(C(=O)C3=C2CC=CC3)NNC(=O)c4ccc(cc4)[N+](=O)[O-] C26786728
CC(C)c1cc(cc(c1O)S(=O)(=O)c2ccc(cc2)OC)NS(=O)(=O)c3cccc(c3)[N+](=O)[O-] C26787047
CC(C)OC(=O)C1=C(OC2=C([C@H]1c3ccc(c(c3)OC)OCc4ccc(cc4)[N+](=O)[O-])C(=O)CCC2)N C27534193
c1ccc(c(c1)n2c(nnc2SCc3nc(cs3)C(=O)N[C@H]4CCCCNC4=O)c5ccco5)F C33782193
COc1ccc(cc1)C(=O)N[C@@H]2CCCC[C@@H]2NC(=O)[C@H]3CCCN(C3)C(=O)c4ccc(cc4)[N+](=O)[O-] C34899992
CCN1C(=C([C@H](NC1=O)c2ccc(c(c2)OC)OC)C(=O)OCC)CN3CCN([C@@H](C3)C)C(=O)NC(C)C C35664456
CCN1C(=C([C@@H](NC1=O)c2cc(cc(c2)OC)OC)C(=O)OCC)CN3CCN([C@@H](C3)C)C(=O)NC(C)C C36017134
Cc1c2c(nc(nc2n(n1)c3cccc(c3)Cl)COC)NCCNS(=O)(=O)c4ccc(cc4)OC C36019773
CCOC(=O)c1ccc(cc1)N2C(=O)c3ccccc3/C(=C/NNC(=O)[C@H]4COc5ccccc5O4)/C2=O C03278702
Cc1ccc(cc1)C(=O)N/C(=C\c2ccc(o2)c3ccc(cc3)[N+](=O)[O-])/C(=O)N[C@@H]4CCS(=O)(=O)C4 C04508732
CC1=C[C@@H](N=N1)NC(=O)CSC2=Nc3ccccc3C4=N[C@H](C(=O)N42)CCC(=O)NCc5cccs5 C39556149
CCc1nnc(s1)NC(=O)[C@@H](C)Sc2nnc(n2c3ccccc3)CNC(=O)c4cccc(c4)C C39760016
COc1cccc(c1)C(=O)N[C@@H](CO)c2nnc(n2c3ccccc3)SCc4ccc(cc4)[N+](=O)[O-] C39761275
c1cc(ccc1C(=O)NNC(=O)c2ccc(cc2)[N+](=O)[O-])n3c-4c(c(n3)C(F)(F)F)CCc5c4cco5 C39852178
c1ccc(c(c1)C(=O)NNC(=O)CCCCCN2C(=O)/C(=C/c3cccs3)/SC2=S)[N+](=O)[O-] C39984770
CCOc1ccc(cc1OCC)[C@H]2c3c(n[nH]c3C(=O)N2[C@@H]4CCS(=O)(=O)C4)c5cc(ccc5O)C C38701973
CCOc1ccc(cc1OC)[C@H]2c3c(n[nH]c3C(=O)N2[C@@H]4CCS(=O)(=O)C4)c5cc(cc(c5O)C)C C38702103
CCCS(=O)(=O)c1c2c(cccn2c(c1S(=O)(=O)CCC)C(=O)N/N=C/c3ccccc3O)C C03118028
Cn1c2c(c(=O)[nH]c1=O)n(c(n2)N3CCCCCC3)C[C@H](COc4ccc(cc4)I)O C00628054
Cc1c(c(n(n1)c2ccccc2)O)/C=N/c3ccc(cc3[N+](=O)[O-])N/C=C\4/C(=NN(C4=O)c5ccccc5)C C14922315
Cc1c(n2cc(ccc2n1)Br)C(=O)N/N=C/c3ccc(cc3)OCC(=O)NC[C@@H]4CCCO4 C58872878
CCN1C(=O)[C@H](N(C1=S)NC(=O)c2ccc(o2)Br)CC(=O)Nc3cccc(c3)OCC C34848091
CCOC(=O)c1ccc(cc1)N2C(=O)c3ccccc3/C(=C/Nc4ccc(cc4)S(=O)(=O)NC)/C2=O C06242615
CC1CC[NH+](CC1)[C@@H](c2ccc(c(c2)OC)OC)c3nnnn3C4CCCCC4 C04847693
CC(C)[C@@H](c1nnnn1C[C@@H]2CCCO2)[NH+]3CCN(CC3)c4cccc(c4)Cl C04856014
CC(C)[C@@H](c1nnnn1Cc2ccco2)[NH+]3CCN(CC3)c4ccc(cc4)F C04856610
C[NH+](C)CCc1cc2c(cc1[C@@H]3Cc4ccc(c(c4[C@H](O3)OC)OC)OC)OCO2 C01563246
c1cc(ccc1C[NH+]2CCN(CC2)S(=O)(=O)c3ccc(cc3)[N+](=O)[O-])Cl C00896736
CCOC(=O)Cn1c(=O)c2c3c(sc2n(c1=O)CC[NH+]4CCCC4)C[C@@H](CC3)C C06759645
CCOC(=O)CCc1c(c2ccc3c(c2oc1=O)C[NH+](CO3)Cc4ccco4)C C06764251
Cc1ccc(cc1)n2c(nnn2)[C@H](c3ccc4c(c3)OCO4)[NH+]5CCCCC5 C04714292
Cc1c2cc3c(c(c2oc(=O)c1CC(=O)OC)C)OC[NH+](C3)C[C@@H]4CCCO4 C09184431
CCOc1cccc2c1OC3(CC[NH+](CC3)C)N4[C@H]2CC(=N4)c5ccc6c(c5)OCO6 C10214428
c1cc(ccc1n2c(nnn2)C[NH+]3CCN(CC3)C(=O)CCC4CCCC4)Cl C11824328
Cc1c(n2cccnc2n1)C(=O)N(CC3CC[NH+](CC3)C4CCCC4)C[C@@H]5CCCO5 C12201249
c1cc(sc1)C(=O)[C@@H]2CCC[NH+](C2)Cc3nc(no3)c4ccc5c(c4)OCO5 C12429872
Cc1c(sc2c1c(nc(n2)C[NH+]3CCCCC3)Sc4nnnn4C)C C13001434
C[C@@H]1C[C@H](C[NH+](C1)Cc2nc3c(n2CCc4ccccc4)c(=O)n(c(=O)n3C)C)C C06309051
C[C@H]1C[C@@H](C[NH+](C1)Cc2nc3c(n2CCC(C)C)c(=O)n(c(=O)n3C)C)C C04930512
Cn1cnnc1Sc2ccc(o2)C[NH+]3CCC(=O)N(CC3)CC4CCCCC4 C14960536
c1cc(sc1)CN2CC[NH+](CC2)Cc3nc(no3)c4ccc5c(c4)OCO5 C19741455
COC(=O)[C@H](c1ccccc1Cl)[NH+]2CCN(CC2)Cc3ccccc3[N+](=O)[O-] C22963774
c1cc(c(nc1)N2CC[NH+](CC2)Cc3nc(no3)c4ccc(cc4)Cl)C#N C12813639
Cc1ccccc1c2nc(on2)CN3CC[NH+](CC3)Cn4c5ccccc5oc4=S C31783991
Cc1ccccc1CN2CC[NH+](CC2)Cc3cc(cc4c3OCOC4)[N+](=O)[O-] C32511536
CC(C)(C)c1ccc(cc1)c2nn(c(=S)n2C)C[NH+]3CCC[C@H](C3)c4nncn4C C32911759
CCC[NH+]1CCN(CC1)c2nc3c(c(c(s3)C)C)c(=O)n2CC(=O)N4CCCCC4 C34748301
c1cc2c(cc1n3c(nnn3)C4(C5CC6CC(C5)CC4C6)[NH+]7CCCC7)OCCO2 C35622363
c1cc(oc1)C[NH+]2CCN(CC2)[C@H](c3cccs3)c4nnnn4C5CCCC5 C19342336
CCOc1ccc(cc1)N(C[C@@H]2C=c3cc(ccc3=[NH+]C2=O)OC)S(=O)(=O)C C38994475
c1cc(ccc1[C@@H](c2nnnn2C3CCCCC3)N4CC[NH+](CC4)Cc5ccncc5)F C22928515
c1ccc(cc1)C[NH+]2CCN(CC2)[C@H](c3ccccc3F)c4nnnn4Cc5ccco5 C22929606
CC(C)CN(C[C@H]1C=c2ccccc2=[NH+]C1=O)C(=O)c3cccc(c3)[N+](=O)[O-] C39007738
C[C@H]1Cc2ccccc2N1S(=O)(=O)c3cccc(c3)C(=O)OCC(=O)C4=[NH+]C=CC4 C39560504
COc1ccc2=C[C@@H](C(=O)[NH+]=c2c1)CN(c3ccccc3OC)C(=O)c4ccco4 C39929093
CC(C)N(C[C@H]1CCC[NH+](C1)CN2C(=O)CC3(C2=O)CCCC3)C(=O)OC(C)(C)C C40155465
C[NH+](C)CCn1ccc2c(c1=O)cnc3n2nc(c3c4ccc(cc4)Cl)COC C40397758
C[C@H](c1nnc(n1c2ccc(cc2)F)SCc3nc(no3)C(C)C)[NH+](C)C C42618912
Cc1c(c(on1)C)S(=O)(=O)N2CCc3c([nH+]c(n3CC4CC4)CC(C)(C)C)C2 C43065016
C[C@H](c1nnc(o1)c2ccc(cc2)[N+](=O)[O-])[NH+](C)Cc3ccc(cc3F)F C43629037
Cc1c(n(c([nH+]1)SCc2nnc3n2c4ccsc4c(=O)n3C)C5CCCCC5)C C46849368
Cc1nc(c2c3c(sc2n1)CCC3)N4CCN(CC4)Cc5cc(=O)n6ccsc6[nH+]5 C15143824
Cc1c(cccc1S(=O)(=O)N2CCC[C@@H](C2)[NH+]3[C@@H](CC[C@@H]3C)C)[N+](=O)[O-] C60061797
C[C@@H]1CCC2=C3C(=NC(=NC3=O)COC(=O)C4=c5ccccc5=[NH+]C(=O)C4)S[C@@H]2C1 C39948632
CC(C)Oc1ccc(cc1OC)[C@@H]2[C@H]3C(=c4ccccc4=[NH+]3)C[C@@H](N2C(=O)C)C(=O)OC C63350203
CC1=CC[C@H](O1)CN(C)C(=O)CSc2nnc(n2C3CC3)C4=c5ccccc5=[NH+]C4 C63836149
C[C@H]1C(=c2ccccc2=[NH+]1)/C=C/3\C(=O)OC(=N3)c4cc(c(c(c4)OC)OC)OC C64218925
CN(CCc1nc(on1)c2ccc(cc2)Cl)C(=O)[C@H]3C=c4ccc(cc4=[NH+]3)OC C64538720
Cc1cccc(c1n2c(nnn2)C[NH+]3CCC[C@H]3c4cccc5c4OCCO5)C C66898842
COc1ccc(cc1)c2nc(no2)C[NH+]3CCC[C@@H]3c4cccc5c4OCCO5 C67231164
Cc1ccc(cc1S(=O)(=O)N2C[C@@H](Cc3c2cccc3)[NH+](C)C)[N+](=O)[O-] C67244504
c1cc(cc(c1)[N+](=O)[O-])N2CC[C@H](C2=O)N3CC[NH+](CC3)CC4CCCCC4 C67378338
c1cc(cc(c1)[N+](=O)[O-])N2CC[C@H](C2=O)N3CCC[C@@H](C3)[NH+]4CCCCC4 C67399716
c1ccc2c(c1)c3c([nH]2)[C@@H](N4[C@@H](C3)C(=O)N(CC4=O)CCC[NH+]5CCOCC5)c6cccc(c6)[N+](=O)[O-] C02092693
C=CCOc1cccc(c1)C(=O)[C@@H]2[C@@H]3CCC[NH+]3[C@]4([C@]25c6ccccc6NC5=O)c7ccccc7NC4=O C12883384
CC(C)(C)n1c(nnn1)C[NH+](Cc2ccc3c(c2)OCO3)Cc4cc5cc6c(cc5[nH]c4=O)OCCO6 C13033661
Cc1cc(c2c(c1)cc(c(=O)[nH]2)[C@@H](c3nnnn3CCOC)[NH+]4CCN(CC4)c5ccc(cc5)OC)C C06177945
Cc1ccc(c2c1cc(c(=O)[nH]2)[C@@H](c3nnnn3CCOC)[NH+]4CCN(CC4)c5ccc(cc5)OC)C C06244805
CC[C@H](c1nnnn1C2CCCC2)[NH+](Cc3cccs3)Cc4cc5cc6c(cc5[nH]c4=O)OCCO6 C13064395
CC[C@@H](c1nnnn1Cc2ccco2)[NH+](Cc3cc4cc5c(cc4[nH]c3=O)OCCO5)C6CCCCC6 C13064467
C[NH+](C)CCCN1[C@@H](/C(=C(/c2ccc(c(c2)OC)OC)\O)/C(=O)C1=O)c3ccc(cc3)Br C09270531
c1c2cc3c(cc2[nH]c(=O)c1[C@H](c4nnnn4C5CCCC5)N6CC[NH+](CC6)C7CCCCC7)OCO3 C20080873
CCOc1ccccc1C(=O)[C@@H]2[C@H]3CCC[NH+]3[C@@]4([C@@]25c6ccccc6NC5=O)c7cc(ccc7NC4=O)C C35807162
CCc1ccc(cc1)C(=O)N2CCC3(CC2)N([C@H](CO3)C(=O)NCC[NH+](C)C)C(=O)c4ccc(cc4)F C35982029
c1ccc(c(c1)CN2C(=O)[C@]3(Cc4c([nH+]c5ccccn5c4=O)N6[C@@H]3CCCCC6)C(=O)NC2=O)Cl C13811673
CCOC(=O)[C@@H]1CCCC[C@@H]1NC(=O)c2ccc(cc2)c3ccc4c(c3)[C@H](CC5(O4)CC[NH+](CC5)C)O C39226270
C[C@H](CNC(=O)[C@@H]1CN(CC12CC[NH2+]CC2)C(=O)c3csc(c3OC)Cl)Oc4ccc(cc4)F C39596312
Cc1c(c(no1)c2c(cccc2Cl)Cl)C(=O)N3C[C@@H](C4(C3)CC[NH2+]CC4)C(=O)NCCC(C)C C39601199
CC[C@H](C)CNC(=O)[C@H]1CN(CC12CC[NH2+]CC2)C(=O)c3c(onc3c4c(cccc4Cl)Cl)C C39606145
CC(=O)Oc1ccccc1C(=O)N2C[C@@H](C3(C2)CC[NH2+]CC3)C(=O)NCc4ccc(c(c4)Cl)Cl C39609650
CC(=O)Oc1ccccc1C(=O)N2C[C@H](C3(C2)CC[NH2+]CC3)C(=O)NCc4ccc(c(c4)Cl)Cl C39609651
Cc1c(c(no1)c2ccccc2Cl)C(=O)N3C[C@H](C4(C3)CC[NH2+]CC4)C(=O)NCc5ccccc5Cl C39623143
CCn1c(c(c(n1)C)Br)C(=O)N2C[C@H](C3(C2)CC[NH2+]CC3)C(=O)N[C@H]4CCC[C@@H]([C@@H]4C)C C39637432
COc1cc(cc(c1)OC)CCNC(=O)[C@@H]2CN(CC23CC[NH2+]CC3)C(=O)c4csc5c4cccc5 C39653136
c1ccc(cc1)[C@H](CNC(=O)[C@@H]2CN(CC23CC[NH2+]CC3)C(=O)c4ccc(cc4)Cl)N5CCOCC5 C39664308
C[C@H](CNC(=O)[C@@H]1CN(CC12CC[NH2+]CC2)C(=O)c3csc4c3cccc4)Oc5ccc(cc5)OC C39665805
C[C@@H](CNC(=O)[C@H]1CN(CC12CC[NH2+]CC2)C(=O)c3csc4c3cccc4)Oc5ccc(cc5)OC C39665806
C[C@H](CNC(=O)[C@@H]1CN(CC12CC[NH2+]CC2)C(=O)c3ccc4ccccc4n3)Oc5ccccc5Cl C39666634
Cc1ccccc1CC(=O)N2C[C@H](C3(C2)CC[NH2+]CC3)C(=O)NC[C@@H]4CN(CCO4)Cc5ccccc5 C39677991
Cc1ccccc1CC(=O)N2C[C@@H](C3(C2)CC[NH2+]CC3)C(=O)NC[C@H]4CN(CCO4)Cc5ccccc5 C39677992
CCOc1ccc(cc1)C(=O)N2C[C@@H](C3(C2)CC[NH2+]CC3)C(=O)NCc4ccccc4N5CCCCC5 C39678256
CCOc1ccc(cc1)C(=O)N2C[C@H](C3(C2)CC[NH2+]CC3)C(=O)NCc4ccccc4N5CCCCC5 C39678257
C[C@H](C(=O)N1C[C@@H](C2(C1)CC[NH2+]CC2)C(=O)NCc3ccccc3N4CCCCC4)Oc5ccccc5 C39678283
CCOc1ccccc1C(=O)N2C[C@@H](C3(C2)CC[NH2+]CC3)C(=O)NCc4ccccc4N5CCCCC5 C39678294
CC(C)C(=O)N1CCC(CC1)NC(=O)[C@H]2CN(CC23CC[NH2+]CC3)C(=O)c4cc(cc(c4)Cl)Cl C39685977
CC(C)CC(=O)N1CCC(CC1)NC(=O)[C@H]2CN(CC23CC[NH2+]CC3)C(=O)c4ccc(c(c4)Cl)Cl C39686153
c1ccc(cc1)C[C@@H](C(=O)N2CCCCC2)NC(=O)[C@@H]3CN(CC34CC[NH2+]CC4)C(=O)[C@@H]5CCC=CC5 C39687296
Cc1c(cccc1Cl)CNC(=O)[C@H]2CN(CC23CC[NH2+]CC3)C(=O)[C@@H]4CCCN4C(=O)C(F)(F)F C39694961
Cc1c(cccc1Cl)CNC(=O)[C@@H]2CN(CC23CC[NH2+]CC3)C(=O)c4c(onc4c5ccccc5)C C39695142
Cc1c(cccc1Cl)CNC(=O)[C@H]2CN(CC23CC[NH2+]CC3)C(=O)c4c(onc4c5ccccc5)C C39695143
c1cc(ccc1c2nc(c(o2)NCCCn3cc[nH+]c3)S(=O)(=O)c4ccc(cc4)Br)F C39844670
C=CCOc1ccccc1C(=O)[C@@H]2[C@H]3CCC[NH+]3[C@]4([C@]25c6ccccc6NC5=O)c7ccccc7NC4=O C43746443
Cc1ccccc1OCCn2cc(c3c2cccc3)/C=C\4/C(=[NH2+])N5C(=NC4=O)SN=C5S(=O)(=O)C C20205693
Cc1cccc(c1)OCCOc2ccc(cc2OC)/C=C/3\C(=[NH2+])N4C(=NC3=O)SC(=N4)S(=O)(=O)C C20207508
CS(=O)(=O)C1=NN2C(=[NH2+])/C(=C\c3cn(c4c3cccc4)CCCOc5ccccc5)/C(=O)N=C2S1 C20207821
c1ccc(cc1)OCC2=NN3C(=[NH2+])/C(=C\c4cccn4c5ccc(cc5)Br)/C(=O)N=C3S2 C32964245
c1ccc(cc1)[C@@H]2[C@H]3C(=c4ccccc4=[NH+]3)C[C@@H]5N2C(=O)N(C5=O)c6ccccc6C(=O)NC7CCCC7 C63375242
c1ccc(cc1)CN2C(=O)[C@@H]3[C@@H](N[C@@]4([C@@H]3C2=O)c5cccc(c5NC4=O)Cl)CC6=c7ccccc7=[NH+]C6 C63376036
c1ccc(cc1)CN2C(=O)[C@@H]3[C@@H](N[C@]4([C@@H]3C2=O)c5cccc(c5NC4=O)Cl)CC6=c7ccccc7=[NH+]C6 C63376037
c1ccc2=[NH+]CC(=c2c1)C[C@@H]3[C@@H]4[C@@H](C(=O)N(C4=O)c5ccc(cc5)F)[C@@]6(N3)c7cccc(c7NC6=O)Cl C63479899
c1ccc2=[NH+]CC(=c2c1)C[C@H]3[C@@H]4[C@@H](C(=O)N(C4=O)c5ccc(cc5)F)[C@]6(N3)c7cccc(c7NC6=O)Cl C63479905
Cc1cc2c(cc1S(=O)(=O)N3CCC[C@@H](C3)C(=O)N4CC[NH+](CC4)C5CCCCC5)OCC(=O)N2 C35378806
Cc1cc2c(cc1S(=O)(=O)N3CCC[C@H](C3)C(=O)N4CC[NH+](CC4)C5CCCCC5)OCC(=O)N2 C35378807
CC1([C@H](SC(=S)N1C)N2[C@@H]([C@@H]3[C@@H](O2)C(=O)N(C3=O)c4ccccc4)c5cccc(c5)[N+](=O)[O-])C C08443498
CCOC(=O)/C=c\1/n(c(=O)/c(=C/c2cc(ccc2Cl)[N+](=O)[O-])/s1)CC(=O)N3CCC[C@H](C3)C C08825214
c1ccc2c(c1)C=C[C@@H]3N2[C@@H]([C@@H]4[C@@H]3C(=O)N(C4=O)c5ccc(cc5)[N+](=O)[O-])C(=O)n6c7ccccc7nn6 C08837921
c1ccc2c(c1)C=C[C@H]3N2[C@@H]([C@@H]4[C@@H]3C(=O)N(C4=O)c5ccc(cc5)[N+](=O)[O-])C(=O)n6c7ccccc7nn6 C08837922
C[C@H]1CN(C[C@@H](O1)C)S(=O)(=O)c2ccc(cc2)C(=O)/N=c\3/n(c4c(cc(cc4s3)OC)OC)C C08796706
CCOC(=O)Cn\1c2ccc(cc2s/c1=N\C(=O)c3cc(ccc3[N+](=O)[O-])Cl)S(=O)(=O)C C09078265
CCOC(=O)Cn\1c2ccc(cc2s/c1=N\C(=O)c3cc(ccc3Cl)[N+](=O)[O-])S(=O)(=O)C C09078286
c1cc2c(cc1Br)sc(n2)N(C(=O)C3=COCCO3)/N=C/c4ccc(s4)[N+](=O)[O-] C09148682
Cc1ccc(cc1)c2nc(on2)CN(C(C)C)C(=O)[C@@H]3CCC(=O)N3S(=O)(=O)c4ccc(cc4)C C09194071
Cc1c2c(n(n1)c3ccccc3)Oc4c(c5nc(nn5cn4)CO/N=C/c6ccccc6)[C@H]2c7ccco7 C09266113
c1cc(cc(c1)[N+](=O)[O-])C(=O)CN(C(=O)c2ccc(cc2Cl)Cl)N3C(=O)[C@H]4[C@@H]5CC[C@@H](C5)[C@@H]4C3=O C09525726
Cc1cc(c(n1c2cc(on2)C)C)C(=O)COC(=O)c3c(c4c(s3)nc5n(c4=O)CCCCC5)C C11065658
CC(=O)N1CCc2c(sc3c2c(=O)n(c(n3)SCc4cccc(c4)[N+](=O)[O-])Cc5ccco5)C1 C12415149
COCCn\1c2ccc(cc2s/c1=N\C(=O)[C@@H]3CCCN3S(=O)(=O)c4cccs4)[N+](=O)[O-] C12465134
c1ccc(cc1)n2c3c(nc2Sc4ccc(cc4[N+](=O)[O-])S(=O)(=O)N5CCOCC5)CCCC3 C12549904
c1ccc(cc1)n2c(nnc2N3CCOCC3)[C@H](C#N)C(=O)c4ccc(c(c4)[N+](=O)[O-])N5CCCCC5 C12558804
CS(=O)(=O)c1ccc(cc1[N+](=O)[O-])C(=O)OCC(=O)N2c3ccccc3SC[C@H]2c4ccccc4 C13102218
c1cc(ccc1N2C(=O)c3ccc(c4c3c(ccc4[N+](=O)[O-])C2=O)[N+](=O)[O-])I C03075086
Cc1c(cnn1C)[C@H]2C(=C(N=c3n2c(=O)/c(=C\c4ccc(c(c4OC)OC)OC)/s3)C)C(=O)OC C13959681
COCCn\1c2ccc(cc2s/c1=N\C(=O)[C@@H]3CCCCN3S(=O)(=O)c4cccs4)[N+](=O)[O-] C13963482
Cc1ccc(c(c1)S(=O)(=O)N(c2cccc(c2)n3cnnn3)S(=O)(=O)c4cc(ccc4C)C)C C17043993
CC(=O)N1[C@H](OC(=N1)c2cc(cnc2)Br)c3ccc(cc3)OC(=O)c4ccc(cc4)[N+](=O)[O-] C21090817
c1ccc(cc1)c2nc(cs2)CN3CCN(CC3)C(=O)C4CCN(CC4)c5ccc6nnnn6n5 C22969153
Cc1ccc(s1)S(=O)(=O)N2CCN(CC2)C(=O)c3ccc(c(c3)[N+](=O)[O-])N4CCC[C@H](C4)C C23040997
C[C@H]1CN(C[C@@H](O1)C)S(=O)(=O)c2cccc(c2)C(=O)OCc3cc(=O)n4cc(ccc4n3)Cl C24175120
CC(=O)c1ccc(cc1)N2C(=O)[C@H]3[C@H]4c5ccccc5C=CN4[C@@H]([C@H]3C2=O)C(=O)c6ccc(cc6)[N+](=O)[O-] C18166959
c1cc(sc1)[C@@H]2[C@H](C(=O)N2c3ccc(cc3[N+](=O)[O-])Cl)N4C(=O)c5ccc(cc5C4=O)[N+](=O)[O-] C27527485
c1cc(c(cc1C(=O)N2CCc3c2ccc(c3)S(=O)(=O)N4CCCCC4)[N+](=O)[O-])N5CCCCC5 C30062847
CCOC(=O)c\1cc2c(nc3c(cccn3c2=O)C)n(/c1=N\C(=O)c4ccccc4C)C[C@@H]5CCCO5 C11690717
CCOC(=O)c1c(nc(nc1C(=O)N2CCN([C@H](C2)C)S(=O)(=O)c3ccc(cc3)C(C)(C)C)C)C C33668735
Cc1ccc(cc1[N+](=O)[O-])C(=O)N(CC(=O)N2c3ccccc3-n4cccc4[C@@H]2c5ccco5)C(C)C C35228556
c1ccc2c(c1)-n3cccc3[C@H](N2C(=O)CN(C4CC4)C(=O)c5ccc(cc5Cl)[N+](=O)[O-])c6ccco6 C35228819
c1ccc2c(c1)CCN(C2)c3nc4c(c(n3)N5CCOCC5)CN(CC4)S(=O)(=O)c6ccccc6C#N C35836948
Cc1ccc(cc1)n2c(c(n3c2nc4c3c(=O)n(c(=O)n4C)C[C@H](C)CN5C[C@H](O[C@@H](C5)C)C)C)C C36369625
Cc1ccc(cc1)S(=O)(=O)N2CCN(CC2)Cc3cc(=O)n4c(n3)sc(n4)c5cccc(c5)OC C34871837
CCOc1ccc(cc1)N(C(=O)c2ccc(cc2)OC)S(=O)(=O)c3ccc4c(c3)n(c(=O)n4C)C C08613626
C[C@@H](C(=O)OC)Sc1nnc2n1c3c(c4c(s3)CO[C@H](C4)C(C)C)c(=O)n2c5ccc(cc5)OC C01812475
Cc1ccc2c(c1)c(=O)c3c(o2)C(=O)N([C@H]3c4cc(c(c(c4)OC)OC)OC)c5nnc(s5)CC(C)C C39838018
CC(=O)c1cc(ccc1OC(=O)C)N2C(=O)[C@@H]3[C@@H](C2=O)C4(c5ccccc5C3c6c4cccc6)[N+](=O)[O-] C16809185
Cc1cc(c2c(c1)c(=O)c3c(o2)C(=O)N([C@@H]3c4cc(c(c(c4)OC)OC)OC)c5nnc(s5)C)C C40041195
CCc1nnc(s1)N2[C@H](c3c(=O)c4c(cc(cc4oc3C2=O)C)C)c5cc(c(c(c5)OC)OC)OC C40058227
COc1ccc(cc1)N2C(=O)[C@H]3[C@H]4C=c5ccccc5=CN4[C@H]([C@H]3C2=O)C(=O)c6ccc(cc6)[N+](=O)[O-] C16037282
CCOc1ccc(cc1)c2cc3c(=O)n(ncn3n2)Cc4nc(no4)c5ccc(cc5)Br C49004292
c1ccc(c(c1)[C@@H]2[C@@H]3[C@@H](C(=O)N(C3=O)c4ccc(cc4)[N+](=O)[O-])C5(O2)C(=O)c6ccccc6C5=O)Cl C18276848
Cc1cccc(c1N2C(=O)[C@@H]3[C@@H](C2=O)N(N=N3)CC(=O)N4[C@@H](CC(=N4)c5ccccc5)c6ccccc6)C C13959438
COc1ccc(cc1)C(=O)[C@H]2[C@@H]3[C@@H]([C@@H]4N2C=Cc5c4cccc5)C(=O)N(C3=O)c6ccc(cc6)[N+](=O)[O-] C16037198
c1cc(cc(c1)[N+](=O)[O-])C(=O)[C@@H]2[C@H]3[C@@H]([C@@H]4N2N=CC=C4)C(=O)N(C3=O)c5ccc(cc5)Br C09332333
CCOc1ccc(cc1OC)c2nc(on2)CN3[C@H]4[C@@H](C(=O)N(C4=O)c5ccc(c(c5)Cl)C)N=N3 C64565350
c1ccc(c(c1)c2nc(on2)CN3[C@H]4[C@@H](C(=O)N(C4=O)c5ccc6c(c5)CCC6)N=N3)Br C64565375
CC1(c2c(n(c(=O)s2)CC(=O)N3CCCCC3)S[C@H]4[C@H]1C(=O)N(C4=O)c5ccc(cc5)[N+](=O)[O-])C C47147491
Cc1ccccc1n2c(=O)c3ccsc3nc2S[C@@H](C)C(=O)N(CC[NH+](C)C)Cc4ccccc4 C04197295
CC[NH+]1CCN(CC1)c2c(c(=O)n3cccc(c3n2)C)/C=C\4/C(=O)N(C(=S)S4)[C@@H](C)c5ccccc5 C08817094
CC[NH+]1CCN(CC1)c2c(c(=O)n3cc(ccc3n2)C)/C=C\4/C(=O)N(C(=S)S4)Cc5ccc(cc5)C C08858076
Cc1ccc(cc1)S(=O)(=O)N2CCC[C@H]2C(=O)N(CC[NH+](C)C)c3nc4c(s3)cccc4Cl C08868831
c1ccc(cc1)N2CCN(CC2)c3nnc(s3)n4cccc4C[NH2+]Cc5cccc(c5)Br C09228479
C[C@@H]([C@H](c1cccs1)[NH+]2CCN(CC2)c3ccc(cc3)OC)NS(=O)(=O)c4ccc(cc4)Cl C09382677
CC[NH+](CC)CCN(c1nc2ccc(cc2s1)C)C(=O)[C@H]3CCCN3S(=O)(=O)c4cccs4 C09505411
C[NH+](C)CCCN(c1nc2c(s1)cccc2Cl)C(=O)c3ccc(cc3)S(=O)(=O)N(C)C4CC4 C10100465
Cc1cccc2c1nc(s2)N(CCC[NH+](C)C)C(=O)[C@@H]3CCCN(C3)S(=O)(=O)c4cccs4 C10751612
CCc1cccc2c1nc(s2)N(CC[NH+](C)C)C(=O)[C@@H]3CCCCN3S(=O)(=O)c4cccs4 C10775338
C[NH+](C)CCN(c1nc2c(s1)cccc2SC)C(=O)[C@@H]3CCCN3S(=O)(=O)c4cccs4 C10812825
C[NH+](C)CCN(c1nc2ccc(cc2s1)SC)C(=O)[C@@H]3CCCN3S(=O)(=O)c4cccs4 C10816616
c1cc2c(c(c1)N3CC[NH+](CC3)Cc4ccc(o4)c5ccc(cc5)Cl)C(=O)N(C2=O)C[C@H]6CCCO6 C12246735
Cc1ccc2c(c1)cc(c([nH+]2)N3CCN(CC3)C(=O)C)CN(CCC4=CCCCC4)C(=O)c5ccc(s5)C C12570792
Cc1ccc2c(c1)cc(c(=O)[nH]2)[C@@H](c3nnnn3Cc4ccc(cc4)F)[NH+]5CCC(CC5)Cc6ccccc6 C06408845
Cc1nc(cs1)[C@@H](C)[NH2+]Cc2cc3cc4c(cc3n(c2=O)Cc5cc6c(cc5Cl)OCO6)CCC4 C14978357
Cc1csc(n1)CN2C(=O)c3cccc(c3C2=O)N4CC[NH+](CC4)Cc5ccc(c(c5OC)C)OC C15004909
c1cc(ccc1[C@@H]2C(=C(C(=O)N2CC[NH+]3CCOCC3)O)C(=O)c4ccc(cc4)Cl)Br C09380164
CC[NH+]1CCN(CC1)c2c(nc(s2)S(=O)(=O)c3ccc(cc3)C)S(=O)(=O)c4ccc(cc4)C C20869233
CN(C)S(=O)(=O)c1ccc2c(c1)CCN2C(=O)[C@H]3CCC[NH+](C3)Cc4ccc(cc4)Br C30947418
CCOc1ccccc1n2c(=O)c3ccccc3nc2[C@H](C)N(CC[NH+](C)C)C(=O)c4ccc5c(c4)OCO5 C35094598
c1ccc2c(c1)c(=O)n(c(n2)SCCCC(=O)NCC[NH+]3CCCCC3)c4ccc(cc4Cl)Cl C35159284
CCOC(=O)[C@@H]1CCCN(C1)C(=O)[C@@H]2Cc3cc(ccc3N4[C@@H]2C[NH+](CC4)Cc5ccccc5)[N+](=O)[O-] C35544525
c1cc(oc1)C(=O)N(CC[NH+]2CCCC2)CC(=O)N3CCc4c(ccs4)[C@@H]3COc5ccc(cc5)F C35742248
c1cc(ccc1OC[C@@H]2c3ccsc3CCN2C(=O)CN(CC[NH+]4CCCC4)C(=O)C5CCCC5)F C36121295
CC[NH+](CC)CCN(c1nc2ccc(cc2s1)Cl)C(=O)c3ccc(cc3)S(=O)(=O)N4CCCC4 C36637826
CN1CCCc2c1ccc(c2)[C@H](CNC(=O)c3ccc(cc3)S(=O)(=O)N4CCCCC4)[NH+]5CCCCC5 C38671087
CCc1ccc2c(c1)sc(n2)N(CCC[NH+](C)C)C(=O)c3ccc(cc3)S(=O)(=O)N4CCC(CC4)C C36643377
CCc1cccc2c1nc(s2)N(CCC[NH+](C)C)C(=O)[C@H]3CCCN3S(=O)(=O)c4ccc(cc4)C C36660287
CC[NH+](CC)CCN(c1nc2c(cccc2s1)C)C(=O)[C@@H]3CCCN3S(=O)(=O)c4ccc(cc4)F C36660350
Cc1ccc2=C[C@H](C(=O)[NH+]=c2c1)CN(Cc3ccc(cc3)OC)S(=O)(=O)c4cccc5c4nsn5 C39324805
Cc1ccc2=[NH+]C(=O)[C@H](C=c2c1)CN(Cc3ccc(cc3)OC)S(=O)(=O)c4cccc5c4nsn5 C39325423
CSC1=C[C@@H]2C[NH+]3[C@@H](C[C@@H]2C=C1S(=O)(=O)Oc4ccccc4)CO[P@@](=O)(N3)Cc5ccccc5 C39466948
c1ccc(cc1)C[P@]2(=O)N[NH+]3C[C@@H]4C=C(C(=C[C@@H]4C[C@@H]3CO2)S(=O)(=O)Oc5ccccc5)Cl C39466955
c1ccc(c(c1)[C@H](CNC(=O)c2ccc(o2)S(=O)(=O)c3ccc(cc3)Cl)[NH+]4CCCCC4)Cl C40322070
CCCN(Cc1c(nn(c1N2CC[NH+](CC2)CC)c3ccccc3)C)C(=O)c4cc(cc(c4)Cl)Cl C40427262
Cc1cccc(c1)N(Cc2ccc(cc2)C(=O)NCc3ccc(cc3)C[NH+]4CCCCC4)S(=O)(=O)C C44874556
C[C@H]1CCC[NH+](C1)Cc2ccc(cc2)CNC(=O)CN(c3cccc(c3)Br)S(=O)(=O)C C44877853
C[C@@H]1CCC[NH+](C1)Cc2ccc(cc2)CNC(=O)c3ccc(cc3)N(Cc4ccccc4)S(=O)(=O)C C44878030
c1ccc(cc1)C(CCNC(=O)[C@H]2CC=CC[C@@H]2C(=O)N3CCN(CC3)c4cccc[nH+]4)c5ccccc5 C38740790
CCn1cc(c2c1cccc2)/C=C/3\C(=O)c4c(cc(c(c4O3)C[NH+]5CCN(CC5)c6ccc(cc6)F)O)C C41585567
CC(C)c1ccc(cc1)[C@H]2[C@@H]3C(=c4ccccc4=[NH+]3)C[C@@H]5N2C(=O)CN(C5=O)CCc6ccc(cc6)OC C63140104
CCOc1ccccc1[C@@H]2[C@@H]3C(=c4ccccc4=[NH+]3)C[C@@H]5N2C(=O)CN(C5=O)CCc6ccc(cc6)Cl C63140771
CC(C)OCCCN1CC(=O)N2[C@H](C1=O)CC3=c4ccccc4=[NH+][C@@H]3[C@@H]2c5cccc(c5)Br C63141512
c1ccc(cc1)[C@H]2C(=c3ccccc3=[NH+]2)C(=O)COC(=O)C4CCN(CC4)S(=O)(=O)[C@H]5CC=CS5 C39944429
c1ccc(c(c1)CNC(=O)CSc2nnc(n2c3ccc(cc3)Cl)C4=c5ccccc5=[NH+]C4)Cl C63245240
c1ccc2=[NH+]CC(=c2c1)C[C@H](C(=O)OCC(=O)c3ccccc3Br)NC(=O)c4cccs4 C63258907
CCOc1c(cccc1OC)[C@@H]2CN3C(=O)CN(C(=O)[C@@]3([C@@H]4C2=c5ccccc5=[NH+]4)C)Cc6ccccc6 C63374671
Cc1ccccc1[C@@H]2[C@@H]3C(=c4ccccc4=[NH+]3)C[C@@H]5N2C(=O)N(C5=O)c6ccccc6C(=O)NCC(C)C C63376026
COC(=O)c1ccc(cc1)/C=N/N2[C@H](N=[NH+]C2=S)n3c(cc(n3)C(F)(F)F)c4ccc(cc4)Cl C38654180
c1csc2c1[C@@H]([NH+](CC2)CC(=O)Nc3c(c4c(s3)CCCC4)C(=O)N)C5CC5 C07880032
CC[NH+]1CCc2c3ccccc3[nH]c2[C@@H]1c4c(nc(n(c4=O)Cc5ccccc5)O)O C08995941
Cc1ccc(cc1)Nc2nc(nc(n2)N)C[NH+]3CCC[C@@H]3c4nc5ccccc5s4 C09223055
CC(C)[NH+]1CCc2c(sc(c2C(=O)N)NC(=O)CCSc3ccc(cc3)Cl)C1 C09630278
CC1(CC(CC([NH2+]1)(C)C)NC(=O)CCc2[nH]c(=O)c3c4c(sc3n2)CCCC4)C C10812429
c1ccc(cc1)CC[C@]2(C(=O)NC(=O)N2)C3CC[NH+](CC3)Cc4c[nH]c5c4cccc5 C12149212
c1cc(c(cc1[C@@H](C[NH+]2CCC3(CC2)C[C@H](c4cc(ccc4O3)O)O)O)Cl)Cl C12293648
Cc1ccc2c(c1)[C@H](CC3(O2)CC[NH+](CC3)C[C@H](c4c([nH]c5c4ccc(c5)C)C)O)O C12329177
c1ccc(cc1)c2csc3c2c(nc(n3)c4cccs4)N5CC[NH2+][C@H](C5)C(=O)N C09414090
c1cc[nH+]c(c1)N[C@@H](c2ccc3cccnc3c2O)c4cc(ccc4Br)O C15015559
c1cc[nH+]c(c1)N[C@H](c2ccc3cccnc3c2O)c4cc(ccc4Br)O C15015560
CCc1ccc(cc1)n2c(=O)c(c(nc2O)O)[C@H]3c4c(c5ccccc5[nH]4)CC[NH+]3C C09013516
CCc1ccc(cc1)n2c(=O)c(c(nc2O)O)[C@H]3c4c(c5ccccc5[nH]4)CC[NH+]3CC C09042844
CC[NH+]1CCc2c3ccccc3[nH]c2[C@H]1c4c(nc(n(c4=O)c5ccc(cc5C)C)O)O C09046251
CC[NH+]1CCc2c3ccccc3[nH]c2[C@H]1c4c(nc(n(c4=O)c5ccc(cc5)C)O)O C09058776
CC[NH+]1CCc2c3ccccc3[nH]c2[C@H]1c4c(nc(n(c4=O)c5ccccc5C)O)O C08994702
c1ccc(cc1)C(C[NH+]2CCNC(=O)[C@H]2CC(=O)NC3CCC(CC3)O)c4ccccc4 C19146634
Cc1ccc2c(c1)c(c[nH]2)[C@H](C[NH+]3CCC4(CC3)C[C@@H](c5cc(c(cc5O4)C)C)O)O C19220541
Cc1c(c2ccccc2[nH]1)[C@@H](C[NH+]3CCC4(CC3)C[C@@H](c5cc(ccc5O4)Cl)O)O C19581647
CCN(CC)c1ccc(c(c1)O)/C=N/NC(=O)c2cc3c4ccccc4ccc3oc2=[NH2+] C19802671
Cc1cccc(c1)n2c(c3c(nc(nc3n2)NCC[NH+](C)C)c4cccc(c4)Cl)N C37360298
Cc1ccc(s1)c2cc(n[nH]2)C(=O)NNC3=c4cc(ccc4=[NH+]C3=O)Br C06017008
c1ccc2c(c1)CCc3ccccc3N2C(=O)CSC4=NC(=[NH+][C@@H](N4)c5ccco5)N C39448807
c1ccc(cc1)C[P@@]2(=O)N[NH+]3C[C@@H]4C=C(C(=C[C@@H]4C[C@@H]3CO2)c5ccccc5O)O C39466516
c1ccc(cc1)CC2=C[C@H]3C[NH+]4[C@@H](C[C@@H]3C=C2O)CO[P@@](=O)(N4)c5ccccc5O C39467304
Cc1ccc(cc1)[C@H](CNS(=O)(=O)C(C)C)N2CC[NH2+][C@@H](C2)c3ccccc3O C39531566
c1ccc2c(c1)c(c[nH]2)CCNC(=O)[C@@H]3CC34CC[NH+](CC4)CC5=CC=C6C(=NSN6)C5 C39541594
CCCC[C@H](C)C(=O)N1C[C@@H](C2(C1)CC[NH2+]CC2)C(=O)NCc3cc4ccccc4[nH]3 C39671545
CCCC[C@@H](C)C(=O)N1C[C@H](C2(C1)CC[NH2+]CC2)C(=O)NCc3cc4ccccc4[nH]3 C39671546
CCCC[C@H](C)C(=O)N1C[C@H](C2(C1)CC[NH2+]CC2)C(=O)NCc3cc4ccccc4[nH]3 C39671547
CCC[C@@H](C)C(=O)N1C[C@H](C2(C1)CC[NH2+]CC2)C(=O)NCCc3c([nH]c4c3cccc4)C C39673940
CC[NH+]1[C@@H](NN[C@@H]1SCc2[nH]c(=O)c3ccccc3n2)c4ccc(cc4)C(C)(C)C C39750322
c1ccc(c(c1)NC(=O)C[NH+](Cc2ccc(cc2)Br)CC(=O)N)Br C40152852
c1ccc(cc1)C(c2ccccc2)Nc3c(c(ncn3)N4CCN(CC4)c5cccc[nH+]5)N C40783701
c1ccc2c(c1)cccc2CNC(=O)[C@H]3C[NH2+]C[C@@H]3C(=O)NCc4cccc5c4cccc5 C43222328
C[C@@H](CNC(=O)[C@H]1C[NH2+]C[C@@H]1C(=O)NCc2cccc3c2cccc3)c4ccccc4 C43222360
c1ccc(cc1)CO[C@H]2CCC[C@H]2NC(=O)[C@H]3C[NH2+]C[C@@H]3C(=O)N[C@@H]4CCc5c4cccc5 C43223132
Cc1c(cc(n1[C@@H](C)C(=O)NCC[NH+](C)C)c2ccc3c(c2)C(CCC3(C)C)(C)C)C(=O)N C44144015
CC(C)(C)c1cc(cc(c1O)C(C)(C)C)[C@H]2CSC[C@H]([NH2+]2)C(=O)NC[C@@H]3CCCO3 C44165313
CC1(CC(CC([NH2+]1)(C)C)NCc2c(c(cc3c2oc(=O)c4c3CCCC4)Cl)O)C C20590097
Cc1ccc(cc1)S(=O)(=O)N/[NH+]=c\2/c(cc3cc(cc(c3o2)Cl)Cl)C(=O)N C59170368
c1cc(ccc1/C=N/N/C(=[NH+]/N=C/c2ccc(cc2)Br)/N)Br C43755023
c1ccc(cc1)[C@H](CNC(=O)CNC(=O)N2CCC3=c4cc(ccc4=[NH+][C@H]3C2)Cl)O C63295263
CC(C)[C@@H](C(=O)NCCC1=c2cc(ccc2=[NH+]C1)Cl)N3C(=O)c4ccccc4NN3 C63491367
COc1ccc(cc1)[C@@H]2[C@H](SNN2)C(=O)NCCC3=c4cc(ccc4=[NH+]C3)Cl C63818158
COc1ccc(cc1)[C@H]2[C@H](SNN2)C(=O)NCCC3=c4cc(ccc4=[NH+]C3)Cl C63818159
CC1=C(NN(N1)c2ccccc2)C(=O)NC[C@H](c3ccccc3)C4=c5ccccc5=[NH+]C4 C64338180
Cc1ccccc1CN2[C@H](C(=C(N2)C)NC(=O)C(=O)NCCC3=c4ccccc4=[NH+]C3)C C64480284
C[C@@H]1c2c(cc(cc2OC(=O)[C@@H]1CC(=O)NCCC3=c4cc(ccc4=[NH+]C3)Cl)O)O C64600473
C[C@@]([C@H]1C[C@]23CC[C@]1([C@H]4[C@@]25CC[NH+]([C@@H]3Cc6c5c(c(cc6)O)O4)CC7CC7)O)(C(C)(C)C)O C65739925
CCOC(=O)c1c(n(c2c1c(c(c(c2)Br)O)C[NH+]3CCCCC3)C)COc4ccccc4 C04015337
C[NH+](C)[C@H](CNC(=O)c1ccc(c(c1)S(=O)(=O)N2CCc3ccccc3C2)Cl)c4cccs4 C03425441
CC1CC[NH+](CC1)[C@@H](CNC(=O)[C@@H]2CCCN(C2)S(=O)(=O)c3ccc(cc3)F)c4cccs4 C08749234
C[C@H]1CCCC[C@H]1NC(=O)CSc2nnc(n2c3ccccc3C(F)(F)F)C[NH+]4CCCCC4 C09946380
Cc1ccccc1NS(=O)(=O)c2c(c3c(s2)C[NH+](CC3)Cc4c(cccc4F)F)C(=O)OC C11966317
Cc1ccccc1C(=O)N[C@@H](C)c2nnc3n2CC[NH+](CC3)Cc4ccc(cc4)OCc5ccccc5 C12037125
Cc1ccc2cc(c(=O)[nH]c2c1)[C@@H](c3nnnn3C(C)(C)C)[NH+](Cc4ccccc4)Cc5ccc(cc5)F C06409793
CC[C@@H](c1ccc(cc1)C)NC(=O)CSc2nnc(n2c3ccc(cc3)F)[C@H](C)[NH+]4CCCCC4 C13075519
Cc1ccc(c(c1)C)NC(=O)[C@@H](C)Sc2nc3c(c4c(s3)CCCC4)c(=O)n2CCC[NH+](C)C C16796272
CCc1ccc(cc1)C=NNC(=O)C[NH+]2CCN(CC2)S(=O)(=O)c3ccc(cc3)Br C19850464
CC[NH+](CC)CCNC(=O)c1ccc2c(c1)N(C(=O)c3ccccc3[S@]2=O)Cc4ccc(cc4)Cl C20242278
c1ccc(cc1)/C=C\2/C(=O)N(c3ccccc3S2)CC(=O)NCCC[NH+]4CCN(CC4)c5ccccc5F C20726651
Cc1c(c(n(n1)Cc2ccc(cc2)Cl)Cl)/C=N/NC(=O)CC[NH+]3CCN(CC3)c4ccccc4 C20858751
c1ccc2c(c1)N(C(=O)c3cccnc3S2)CC(=O)NCCCN4CC[NH+](CC4)C5CCCCC5 C21540227
CCc1cccc(c1NC(=O)CSc2nc3c(c4c(s3)CCCC4)c(=O)n2CCC[NH+](C)C)C C22204097
Cc1c(sc(n1)COc2ccc(cc2)F)C(=O)/N=c/3\[nH]c4c(s3)C[NH+](CC4)Cc5ccccc5 C22471646
c1ccc(cc1)c2nc(cs2)C[NH+]3CCN(CC3)CCC(=O)Nc4c(c5c(s4)CCCC5)C#N C22808871
C[C@@H](Cc1cccs1)[NH+](Cc2ccc(cc2)OC)Cc3[nH]c(=O)c4c(csc4n3)c5ccco5 C24955481
Cc1ccccc1c2nc(on2)C[NH+]3CCC(CC3)C(=O)NCCCSCc4ccccc4Cl C30973619
Cc1ccc(cc1)c2nc(on2)C[NH+]3CCC(CC3)C(=O)NCCCSCc4ccccc4Cl C30976448
CC[C@H](c1ccc(cc1)C)NC(=O)C2CC[NH+](CC2)Cc3nc(no3)c4cccc(c4)Br C30978830
c1ccc(c(c1)CSCCNC(=O)[C@@H]2CCC[NH+](C2)Cc3nc(no3)c4ccc(cc4)Cl)Cl C31044719
c1cc(c(c(c1)Cl)CSCCNC(=O)[C@H]2CCC[NH+](C2)Cc3nc(no3)c4ccc(cc4)Cl)F C31045158
C[C@H]1CCCC[NH+]1CCCNC(=O)CCCSc2nc3ccccc3c(=O)n2c4cccc(c4)F C33530124
Cc1ccsc1C[NH+](CCc2c[nH]c3c2cccc3)Cc4nc(co4)C(=O)N(C)Cc5ccccc5 C36073613
Cc1c2cnn(c(=O)c2c(n1Cc3ccc(cc3)Cl)C)CC(=O)NCCC[NH+]4C[C@@H](C[C@@H](C4)C)C C15941279
C[C@H]([C@H](c1cccs1)N2CC[NH+](CC2)Cc3ccccc3)NC(=O)c4ccc(cc4Cl)[N+](=O)[O-] C38595952
CCOc1ccc(cc1)S(=O)(=O)N[C@H](C)[C@@H](c2cccs2)N3CC[NH+](CC3)Cc4ccccc4 C38596170
Cc1ccc2c(c1)OC(C[C@@H]2NC(=O)[C@H]3CCC[NH+](C3)Cc4nc(no4)c5ccc(cc5)C(C)(C)C)(C)C C38903821
Cc1ccc(c(c1)C)[C@H](C)NC(=O)[C@H]2CCC[NH+](C2)Cc3nc(no3)c4ccc(cc4)Br C38905658
CC(C)c1ccccc1N2[C@H]([NH+]=N[C@@H]2SCc3[nH]c(=O)c4c(n3)ccs4)c5ccc(cc5)OC C39415579
c1ccc(cc1)C[NH+]2CCN(CC2)[C@@H](C(Cl)(Cl)Cl)NC(=O)c3cc4ccccc4oc3=O C39916780
Cc1ccc(cc1)c2csc(c2C(=O)OC)NC(=O)CN3CC[NH+](CC3)Cc4ccc(cc4)SC C39972176
Cc1ccc2=[NH+]C(=O)[C@H](C=c2c1)[C@H]3c4cc(c(cc4CCN3C(=S)NC[C@@H]5CCCO5)OC)OC C40011020
Cc1cc(ccc1Cl)OC[C@H](C[NH+](Cc2ccc(o2)Br)[C@@H]3CCS(=O)(=O)C3)O C40317458
CC[NH+](CC)[C@H](CNC(=O)c1c2c(n(n1)[C@H]3CCS(=O)(=O)C3)CCCC2)c4ccccc4Cl C40988491
Cn1c(cc(n1)c2ccc3ccccc3c2)[C@H]4C[NH+]5CC[C@@H]4C[C@@H]5CNC(=O)c6ccc(cc6)N(C)C C43526585
CCCS(=O)(=O)NC[C@H]1C[C@H]2CC[NH+]1C[C@@H]2c3cc(nc(n3)C)c4ccccc4Br C43528134
Cc1ccc(cc1)N(CC(=O)NCc2ccc(cc2)C[NH+]3CCCC3)S(=O)(=O)c4ccc(cc4)SC C44857331
Cc1cccc(c1)N(Cc2ccc(cc2)C(=O)NCc3ccc(cc3)C[NH+]4CCCC4)S(=O)(=O)C C44872033
CS(=O)(=O)N(Cc1ccccc1)c2ccccc2C(=O)NCc3ccc(cc3)C[NH+]4CCCCC4 C44874050
CC[C@@H](C(=O)NCc1ccc(cc1)C[NH+]2CCC[C@@H](C2)C)N(c3ccc(cc3)Cl)S(=O)(=O)C C44879344
CCC[NH2+]Cc1ccc(nc1)c2ccc(cc2)CN(C[C@@H]3CCCO3)C(=O)[C@H]4CC(=O)c5c4cccc5 C45190940
CC1CC[NH+](CC1)[C@@H](CNS(=O)(=O)c2ccc(cc2)S(=O)(=O)N3CCCC3)c4ccccc4 C48288097
CCOC(=O)C1CC[NH+](CC1)Cc2c(ccc3c2oc(c(c3=O)c4ccc(cc4)Br)C)O C41586310
CCc1cccc(c1NC(=O)CSc2nnc(n2c3cccc(c3)C)C4=c5ccccc5=[NH+]C4)CC C63253453
CC(C)[C@@H](C(=O)NCCc1c(cccc1Cl)F)N2C(=O)[C@@]3([C@@H]4C(=c5ccccc5=[NH+]4)CCN3C2=O)C C63373666
Cc1cc2c(cc1C)n(c(=O)c(n2)C)Cc3ccc(cc3)C(=O)NCCC4=c5cc(ccc5=[NH+]C4)Cl C63620088
CC(=O)N1C=Cc2ccccc2[C@H]1CC(=O)NC[C@H](c3ccc(cc3)N(C)C)C4=c5ccccc5=[NH+]C4 C63830716
CC[NH+]1CCC[C@@H]1CNC(=O)c2ccc3c(c2)N(C(=O)c4ccccc4[S@@]3=O)Cc5cc(ccc5C)C C20242673
c1cc(oc1)Cn2c3c(c(=O)[nH]c2=O)C([NH+]=C(N3)CCC4CCCCC4)(C(F)(F)F)C(F)(F)F C09312009
CCCCN(C)S(=O)(=O)c1ccc(cc1)C(=O)Nc2c(c3c(s2)C([NH2+]C(C3)(C)C)(C)C)C#N C09391513
CCOC(=O)c1c(c(c(s1)N)C#N)CSc2nnc(n2Cc3ccccc3)C[NH+]4CCCCC4 C10288505
c1ccc(cc1)CCC[C@@]2(C(=O)NC(=O)N2)C3CC[NH+](CC3)Cc4cccn4c5ccc(cn5)Cl C11998120
COC(=O)[C@]1([C@@H]2[C@@H]([C@H]([NH2+]1)c3cccc(c3)F)C(=O)N(C2=O)c4ccccc4F)Cc5ccc(cc5)O C12497572
CC[NH+]1CCC[C@@H]1CN(Cc2cc3ccc(c(c3[nH]c2=O)C)C)C(=S)Nc4ccccc4C(=O)OC C12635671
CC1CC[NH+](CC1)[C@@H](CNC(=O)[C@H](C(C)C)NC(=O)c2cc(cc(c2)OC)OC)c3cccs3 C12790903
CCOc1ccc(cc1)S(=O)(=O)Nc2cccc(c2)C(=O)NC[C@@H](c3ccco3)[NH+]4CCCCC4 C12521040
CCOc1cc(ccc1O)[C@H]2/C(=C(/c3ccc(c(c3)C)OCC(C)C)\O)/C(=O)C(=O)N2CC[NH+](C)C C09312039
c1cc(ccc1N/C=C/C(=O)C2=NO[C@@H](C2)CNc3c(cc(c[nH+]3)C(F)(F)F)Cl)OC(F)(F)F C08855438
CCOC(=O)C1=C(OC(=C([C@H]1c2ccccc2)C#N)N)CSc3c(cc4c(n3)CC[NH+](C4)C)C#N C06504837
CC[NH+](CC)CCN1[C@H](/C(=C(/c2ccc(cc2C)OCc3ccccc3)\O)/C(=O)C1=O)c4ccc(cc4)O C09354189
CCOC(=O)C1=C(NC(=O)N[C@H]1c2cccc(c2OC)OC)C[NH+]3CCC(CC3)Cc4ccccc4 C20283678
CC[C@H](c1c2c(sc1n3cccc3)C[NH+](CC2)C)NC(=O)Nc4cc(c(cc4OC)OC)Cl C20532129
c1ccc(cc1)c2c[nH]nc2c3ccc(cc3O)OCCN4CC[NH+](CC4)Cc5ccc6c(c5)OCO6 C20589556
C[NH+](C)[C@H](CNC(=O)/C=C/c1ccc(cc1)S(=O)(=O)NCc2ccco2)c3ccccc3Cl C24062404
CC1CC[NH+](CC1)[C@H](CNC(=O)N2CCC(CC2)NS(=O)(=O)c3ccccc3)c4cccs4 C32889558
CCCCN(C)C(=O)c1cc(ccc1N2CC[NH2+]CC2)NS(=O)(=O)c3ccc(cc3)C(C)(C)C C33121240
CCN1C(=C([C@H](NC1=O)c2ccc(cc2C)C)C(=O)OCC)C[NH+]3CCCN(CC3)C(=O)NC(C)C C35646856
CCN1C(=C([C@@H](NC1=O)c2cccc(c2)F)C(=O)OCC)C[NH+]3CCCN(CC3)C(=O)NC(C)(C)C C35664236
CCCNC(=O)N1CCC[NH+](CC1)CC2=C([C@H](NC(=O)N2CC=C)c3ccsc3)C(=O)OCC C35664446
c1ccc(c(c1)C[NH+](CCc2c[nH]c3c2cccc3)Cc4nc(co4)C(=O)NCc5ccco5)Cl C35704930
Cc1ccccc1OC[C@@H](C[NH+](Cc2ccco2)Cc3[nH]c(=O)c4c(csc4n3)c5ccccc5)O C35747175
CCOC(=O)C1=C(N(C(=O)N[C@H]1c2ccccc2Cl)C)C[NH+]3CCCN(CC3)C(=O)NC(C)(C)C C35992877
CCOC(=O)C1=C(N(C(=O)N[C@@H]1c2cc(ccc2C)C)C)C[NH+]3CCCN(CC3)C(=O)NC(C)(C)C C36005453
CCOC(=O)C1=C(N(C(=O)N[C@@H]1c2cccc(c2)F)CC=C)C[NH+]3CCCN(CC3)C(=O)NC(C)(C)C C36019103
c1ccc(c(c1)C[NH+](CCc2c[nH]c3c2cccc3)Cc4nc(co4)C(=O)NC[C@H]5CCCO5)Cl C36063991
c1ccc2c(c1)c(c[nH]2)CC[NH+](Cc3cccc(c3)Cl)Cc4nc(co4)C(=O)NC[C@@H]5CCCO5 C36064000
CC(C)[NH+](Cc1[nH]c(=O)c2c(csc2n1)c3ccccc3OC)C[C@@H](COc4ccc(cc4)Cl)O C36207132
Cc1ccccc1OC[C@@H](C[NH+](Cc2ccco2)Cc3[nH]c(=O)c4c(csc4n3)c5ccccc5F)O C36207805
CC[NH+]1CCc2c(sc(c2[C@@H](C)NC(=O)Nc3cc(c(cc3OC)OC)Cl)n4cccc4)C1 C08590241
C[C@@H](C(=O)Nc1ccc(cc1)C#N)S[C@H]2NN=C(N2c3ccc(cc3)Cl)C4=c5ccccc5=[NH+]C4 C38793476
c1ccc(cc1)Nc2nc(cs2)CS[C@H]3NN=C(N3C[C@@H]4CCCO4)C5=c6ccccc6=[NH+]C5 C38796721
CC(C)NC(=O)c1ccccc1NC(=O)[C@H]2CCC[NH+](C2)Cc3nc(no3)c4ccc(cc4)C(C)(C)C C38902598
c1ccc2c(c1)cccc2COc3ccccc3[C@@H]4CC(=NN4)C(=O)N/N=C/C5=c6ccccc6=[NH+]C5 C38990164
CC(C)CC1=C[C@H](N=N1)C[NH+]2CCC3(CC2)c4ccccc4[C@H]([C@@H]3O)NC(=O)COc5ccccc5 C39393473
CC[NH2+]Cc1cn(c2c1cc(cc2)C(=O)OC)C[C@@H](c3ccccc3O)S(=O)(=O)c4ccccc4 C39491741
CCOc1ccc(cc1)CCNC(=O)[C@@H]2CN(CC23CC[NH2+]CC3)C(=O)[C@H](C(C)C)Oc4ccccc4 C39654077
c1ccc2=[NH+]CC(=c2c1)/C=N/NC(=O)CS[C@H]3Nc4ccccc4C(=O)N3c5ccc(cc5)Cl C39926570
C[C@@H]1[C@H]([NH2+][C@@H](C[C@@]1(c2ccccc2OC)O)c3cc(ccc3OC)OC)c4cc(ccc4OC)OC C43193535
Cc1c(sc2c1c(=O)[nH]c(n2)CS[C@H](C)C(=O)/N=c\3/[nH]c(cs3)C[NH+]4CCC(CC4)C)C C25011348
CC[NH+](CC)CCOC(=O)c1ccc(cc1)N/C=C\2/C(=O)NC(=O)N(C2=O)c3c(cc(cc3C)C)C C03880362
c1ccc2=[NH+]CC(=c2c1)CCNC(=O)c3cc(c(cc3Cl)Cl)S(=O)(=O)NCc4ccco4 C63182668
CN(C)c1ccc(cc1)[C@@H](CNS(=O)(=O)c2ccc3c(c2)CCC(=O)N3)C4=c5ccccc5=[NH+]C4 C63182709
c1ccc(c(c1)C(=O)NC2CCCCC2)NC(=O)[C@@H]3CC(=O)N(C3)CCC4=c5cc(ccc5=[NH+]C4)F C63557909
CN(C)c1ccc(cc1)[C@H](CNC(=O)CCN2C(=O)C3(CCCC3)NC2=O)C4=c5ccccc5=[NH+]C4 C63818954
C[C@@H]1CCCC[C@]12C(=O)N(C(=O)N2)CC(=O)NC[C@@H](c3ccc(cc3)OC)C4=c5ccccc5=[NH+]C4 C63830754
C[C@H]1CCCC[C@]12C(=O)N(C(=O)N2)CC(=O)NC[C@@H](c3ccc(cc3)OC)C4=c5ccccc5=[NH+]C4 C63830755
COc1cc(cc(c1OC)OC)C(=O)NCC(=O)NC[C@@H](c2ccccc2Cl)C3=c4ccccc4=[NH+]C3 C63886481
C[C@H]1CCCC[NH+]1CCNC(=O)CN(C)c2nn3c(c(nc3s2)c4cccc(c4)F)NC(C)(C)C C64704280
COc1ccccc1N2CC[NH+](CC2)Cc3ccc(cc3)C(=O)N/N=C/c4ccc(cc4)Br C04064031
Cc1ccsc1/C=N/NC(=O)C[NH+]2CCN(CC2)S(=O)(=O)c3ccc(cc3)Br C06072796
C[C@@H]1C[C@H]2[C@@H]3CC=C4C[C@H](CC[C@@]4([C@H]3CC[C@@]2([C@]1(C(=O)C)O)C)C)OC(=O)CC[NH+]5CCOCC5 C08789811
C[C@@H](c1nnc(n1c2ccc(cc2)Cl)SCc3[nH]c(=O)c4c(n3)ccs4)[NH+]5CCCCC5 C09100272
Cc1ccc(cc1)S(=O)(=O)N[C@@H](C)[C@@H](c2cccs2)[NH+]3CCN(CC3)c4ccc(cc4)OC C09382671
Cc1ccc(cc1)S(=O)(=O)N[C@H](C)[C@H](c2cccs2)[NH+]3CCN(CC3)c4ccc(cc4)OC C09382674
CC[C@@H]1CCCC[NH+]1CCCNC(=O)[C@@H]2c3ccccc3C(=O)N([C@@H]2c4cccs4)CCOC C09432636
c1ccc2c(c1)CCN(C2)S(=O)(=O)c3cccc(c3)C(=O)NC[C@@H](c4cccs4)[NH+]5CCCC5 C09817660
C[C@@H](c1nnc(n1c2ccc(cc2)F)S[C@H](C)C(=O)NCCC3=CCCCC3)[NH+]4CCCCC4 C09953084
CC[NH+]1CCC(CC1)NC(=O)CSc2nc3c(c4c(s3)CCCC4)c(=O)n2c5ccc(cc5)C C10135290
CC[NH+](CC)CCCN1CC(=O)N2[C@H](C1=O)Cc3c4ccccc4[nH]c3[C@@H]2c5ccc(cc5)C(C)C C02095794
c1ccc(c(c1)[C@@H](CNC(=O)[C@@H]2CCCN(C2)S(=O)(=O)c3ccc(cc3)F)[NH+]4CCCC4)Cl C13003627
c1ccc(cc1)C(=O)C2=C(C(=O)N([C@H]2c3cccc(c3)Br)CCC[NH+]4CCOCC4)O C08871844
CCN(c1ccc(cc1)C(=O)NCCC[NH+]2CCC(CC2)C)S(=O)(=O)c3ccc(cc3)SC C13632002
CC(C)(C#Cc1ccc(cc1)C[NH+]2C[C@@H](CN(C(=O)C2)CC3CCOCC3)OCc4ccccc4)O C14533724
c1ccc(cc1)C[NH+]2CC[C@H](C2)NC(=O)C3CCN(CC3)S(=O)(=O)c4cc(ccc4Cl)Cl C15593653
Cc1ccc(cc1)S(=O)(=O)N2CCC(CC2)C(=O)NC[C@H](c3ccccc3Cl)[NH+]4CCCC4 C15787723
c1cc2c(cc1C[NH+]3CCN(CC3)C[C@H](COc4c(cc(cc4F)Br)F)O)OCO2 C19363092
CC(C)OCCCn1cnc2c(c1=O)c3c(s2)C[C@H](CC3)[NH2+]CC4(CCOCC4)c5ccccc5 C20481965
Cc1ccc(cc1)C[NH+]2CC[C@H](C2)CNS(=O)(=O)c3ccc(s3)c4cc(on4)C(F)(F)F C20978075
C[C@H]1CCC[C@@H]([NH+]1CCCN2C(=O)c3cc4c(n3C[C@@]2(C)C(=O)NC5CCCCC5)ccs4)C C21808492
CC[C@H](C)c1ccccc1NC(=O)[C@@H](C)Sc2nnc(n2Cc3ccccc3)C[NH+]4CCCCC4 C22673257
C[C@@H](c1nnc(n1c2ccc(cc2)F)SCC(=O)N[C@H](C)C34CC5CC(C3)CC(C5)C4)[NH+](C)C C23483083
c1ccc(cc1)[C@@H](CNC(=O)CCCN2C(=O)c3ccc(cc3C2=O)Br)[NH+]4CCCC4 C23739476
CC[C@@H](c1ccc(cc1)C)NC(=O)C2CC[NH+](CC2)Cc3nc(no3)c4ccc(cc4)Br C30979683
CCc1nc2n(n1)c(c(s2)[C@@H](c3ccc(cc3Cl)Cl)N4CC[NH+](CC4)Cc5ccccc5)O C22783491
Cc1cccc(c1)C[NH+](CCc2c[nH]c3c2cccc3)Cc4nc(co4)C(=O)N(C)Cc5ccccc5 C36064030
CCN(CC)S(=O)(=O)c1ccc(c(c1)C(=O)N[C@@H](C)[C@H](c2cccs2)[NH+]3CCCC3)Cl C03257957
C[C@H]([C@@H](c1cccs1)N2CC[NH+](CC2)Cc3ccccc3)NS(=O)(=O)c4ccccc4OC C38596083
C[C@H]([C@@H](c1cccs1)N2CC[NH+](CC2)Cc3ccccc3)NS(=O)(=O)c4ccc(cc4)C(=O)C C38596128
Cc1ccc(c(c1)C)[C@H](C)NC(=O)[C@H]2CCC[NH+](C2)Cc3nc(no3)c4cccc(c4)Br C38904787
C[C@H]([C@H](c1cccs1)N2CC[NH+](CC2)Cc3ccccc3)NC(=O)c4cc(=O)c5ccccc5o4 C38601439
C[C@@H]([C@H](c1cccs1)N2CC[NH+](CC2)Cc3ccccc3)NC(=O)c4cc5ccccc5oc4=O C38940360
C[C@H]([C@H]1CC(=NN1)c2ccccc2)[NH+](C)Cc3cc4ccc(cc4n(c3=O)Cc5ccccn5)Cl C39537873
CCOC(=O)c1c2c(sc1NC(=O)CN3CC[NH+](CC3)Cc4ccc(cc4)SC)C[C@H](CC2)C C39972140
c1ccc(c(c1)OC[C@@H](C[NH+](Cc2ccc(o2)c3cccc(c3)Cl)[C@@H]4CCS(=O)(=O)C4)O)F C40316594
Cc1ccc(cc1)CSc2ncc(c(n2)Cl)C(=O)NC[C@@H](c3ccc(cc3)N(C)C)[NH+](C)C C40985841
Cc1ccc(cc1)[C@@H](CNC(=O)c2c3c(n(n2)[C@@H]4CCS(=O)(=O)C4)CCCC3)[NH+]5CCCCC5 C40988390
CCN1c2ccccc2C(=C(S1(=O)=O)C(=O)NCc3ccc(cc3)C[NH+]4CCCC4)c5ccccc5 C44873070
C[C@H]1CCC[NH+](C1)Cc2ccc(cc2)CNC(=O)c3ccc(cc3)N(C)S(=O)(=O)c4ccccc4 C44878027
CC[C@H]1CCCC[NH+]1CCCNC(=O)C2CCN(CC2)S(=O)(=O)Cc3c(cccc3Cl)F C44949266
C[NH+](C)[C@H](CNC(=O)CN(C)S(=O)(=O)c1ccc(cc1)Br)c2ccccc2Cl C46762111
c1ccc(cc1)c2nnc(n2c3ccccc3)SCC(=O)NC[C@@H](c4ccccc4)[NH+]5CCCC5 C12608515
c1ccc(cc1)[C@H]2CC(=NN2C(=[NH2+])S[C@@H]3CC(=O)N(C3=O)c4ccc(cc4)Cl)c5ccccc5 C18249663
C[C@H](C(=O)N(C)c1ccccc1)N2CC[NH+](CC2)Cc3[nH]c(=O)c4c(csc4n3)c5cccs5 C22785702
Cc1cccc(c1OCC(=O)N/N=C/2\c3ccccc3N(C2=O)C[NH+]4C[C@]5(C[C@@H]4CC(C5)(C)C)C)C C02421701
CCOc1ccc(cc1)/C=C\2/C(=O)c3c(cc(c(c3O2)C[NH+]4CCN(CC4)c5ccc(cc5)F)O)C C41585542
C[C@@H]1C(=c2cccc(c2=[NH+]1)C(F)(F)F)CCNC(=O)CCCCCN3C(=O)c4ccccc4C3=O C63506915
Cc1ccccc1CN2C[C@H](C[C@H]2C(=O)OC)NC(=O)[C@H]3C(=c4cc(ccc4=[NH+]3)Cl)c5ccccc5 C64137359
COC(=O)c1cccc(c1)/[NH+]=c\2/c(cc3cc(ccc3o2)Br)C(=O)NC[C@H]4CCCO4 C67292343
CC(C)CC(=O)O[C@H]1[C@@H](c2c(ccc(c2O)/C=C/C(=O)N3CCCCC3)OC1(C)C)[NH+]4CCCCC4 C04016727
CC(C)CC(=O)O[C@H]1[C@H](c2c(ccc(c2O)/C=C/C(=O)N3CCCCC3)OC1(C)C)[NH+]4CCCCC4 C04016729
C[NH+]1CCc2cc3c(c(c2[C@H]1C#CCNc4ccc(cc4)Sc5ccc(cc5)[N+](=O)[O-])OC)OCO3 C01836472
CCC(C)(C)n1c(nnn1)[C@H](c2cc3c(ccc(c3[nH]c2=O)C)C)[NH+]4CCC(CC4)Cc5ccccc5 C06149348
CCc1ccc2c(c1)sc(n2)N(CC[NH+](C)C)C(=O)[C@H]3CCCN3S(=O)(=O)c4ccc(cc4)C C08868791
Cc1ccc(cc1)C(=O)[C@@H]2[C@@H]([C@@H]3CSC[NH+]3[C@@]24c5cc(ccc5NC4=O)C)c6ccc(cc6)[N+](=O)[O-] C09329934
c1ccc2c(c1)C=C[NH+]3[C@@H]2[C@@H]4[C@@H]([C@@H]3C(=O)c5cccc(c5)[N+](=O)[O-])C(=O)N(C4=O)c6ccccc6Cl C09332673
Cc1ccccc1n2c(cn3c2nc4c3c(=O)n(c(=O)n4C)C[C@H](C)C[NH+]5CCc6ccccc6C5)C C10049950
Cc1cccc(c1)n2c(cn3c2nc4c3c(=O)n(c(=O)n4C)C[C@@H](C)C[NH+]5CCc6ccccc6C5)C C10050125
Cc1cccc(c1)n2c(cn3c2nc4c3c(=O)n(c(=O)n4C)C[C@H](C)C[NH+]5CCc6ccccc6C5)C C10050127
CC[NH+](CC)CCN(c1nc2cc3c(cc2s1)OCO3)C(=O)c4cc5cc(ccc5s4)[N+](=O)[O-] C10066866
CC[C@H]1CCCC[NH+]1CCCn2c(=O)c3c(nc4n3c(c(n4c5cccc(c5)OC)C)C)n(c2=O)C C10107859
C[C@@H](c1nnc(n1c2ccc(cc2)F)SCc3nnc(o3)c4ccccc4Cl)[NH+]5CCCCC5 C11416085
CC(C)(C)c1ccc(cc1)[C@@H]2/C(=C(/c3cc4ccccc4o3)\O)/C(=O)C(=O)N2CCC[NH+]5CCOCC5 C08904569
Cc1ccccc1Cn2c(nc3c2c(=O)n(c(=O)n3C)C)C[NH+](Cc4ccccc4)Cc5ccccc5 C09693178
CC(C)CCN1C(=O)N(C(=O)C12CC[NH+](CC2)Cc3cn(c4c3cccc4)C)Cc5cccc(c5)OC C14749364
Cc1ccc(c(c1)C)N2C(=O)[C@H]3[C@H]4c5ccccc5C=C[NH+]4[C@@H]([C@@H]3C2=O)C(=O)c6cccc(c6)[N+](=O)[O-] C08994634
Cc1cc(oc-2cc(=[NH+]C(=S)Nc3ccc(cc3)S(=O)(=O)N4CCCc5c4cccc5)ccc12)O C20344281
CCCCn1c(nc2c1c(=O)n(c(=O)n2C)C)C[NH+]3CCN(CC3)C(c4ccccc4)c5ccccc5 C20533420
Cc1cc(oc-2cc(=[NH+]C(=O)C3CCN(CC3)S(=O)(=O)c4cc(ccc4Cl)[N+](=O)[O-])ccc12)O C25315308
CCc1ccc(cc1)n2c(=O)c3ccccc3nc2SCc4cc(oc-5cc(=[NH+]C(=O)C)ccc45)O C28933232
Cc1c(cccn1)c2nnc(n2C)SCCC[NH+]3CCc4ccc5c(c4CC3)nc(o5)C(F)(F)F C29127062
COCC[NH+]1CCN(CC1)c2nc(c3c(n(nc3n2)c4ccc(cc4)Cl)N)c5ccc(cc5)Cl C35577230
Cc1c2c(nc(nc2N3CC[NH+](CC3)Cc4cc(cc(c4)OC)OC)CC(C)C)n(n1)c5ccccc5 C35924664
CCOC(=O)C1=C(N(C(=O)N[C@@H]1c2ccc(cc2C)C)C)C[NH+]3CCCN(CC3)C(=O)NC(C)(C)C C36005517
CCN1C(=C([C@@H](NC1=O)c2cc(ccc2C)C)C(=O)OCC)C[NH+]3CCCN(CC3)C(=O)NC(C)C C36017381
CCN1C(=C([C@H](NC1=O)c2cc(ccc2C)C)C(=O)OCC)C[NH+]3CCCN(CC3)C(=O)NC(C)C C36017383
Cc1cc(cc2c1nc(s2)N(CC[NH+](C)C)C(=O)c3ccc(c(c3)[N+](=O)[O-])N4CCCCC4)Cl C38837728
c1ccc2c(c1)c3c([nH]2)[C@H]([NH+](CC3)CC(=O)Nc4ccc5c(c4)OCO5)c6cc(cc7c6OCO7)Cl C39228656
c1ccc2c(c1)c3c([nH]2)[C@@H]([NH+](CC3)CC(=O)Nc4cccc(c4)[N+](=O)[O-])c5cc(cc6c5OCO6)Cl C39228730
CCOC(=O)C1=C(N=c2n(c(=O)/c(=C/C3=c4ccccc4=[NH+]C3)/s2)[C@H]1c5ccc(cc5)OC(C)C)C C39280322
Cc1ccc2=[NH+]C(=O)[C@@H](C=c2c1)CN(Cc3ccc4c(c3)OCO4)S(=O)(=O)c5ccc(cc5)Cl C39325322
Cc1ccc2=[NH+]C(=O)[C@H](C=c2c1)CN(Cc3ccc4c(c3)OCO4)S(=O)(=O)c5ccc(cc5)Cl C39325324
CCOC(=O)C1CC[NH+](CC1)CN2C(=S)N([C@H](N2)c3c[nH]c4c3cccc4)c5ccc(cc5)Cl C39777005
Cc1ccc(cc1C)N(C[C@H]2C=c3ccc(cc3=[NH+]C2=O)OC)C(=O)c4cc(c(c(c4)OC)OC)OC C39929002
c1cc(ccc1C[NH+]2CCN(CC2)c3ccc(cc3[N+](=O)[O-])N4C(=O)[C@H]5[C@@H]6C[C@H]([C@@H]5C4=O)C=C6)Cl C20740450
c1ccc2c(c1)[nH]c(n2)c\3cc4cc(ccc4o/c3=[NH+]\NC(=O)c5ccc(cc5)[N+](=O)[O-])Br C27496712
CCOC(=O)c1c(c(sc1NC(=O)C2=CC3=[NH+][C@H](C[C@@H](N3N2)C(F)(F)F)c4cccs4)C)C C13121891
CCOC(=O)c1c(c(sc1NC(=O)C2=CC3=[NH+][C@H](C[C@H](N3N2)C(F)(F)F)c4cccs4)C)C C13121889
CC[NH+](CC)CCN(Cc1ccc(c(c1)Cl)Cl)C(=O)Nc2cc3c(cc2Cl)NC(=O)CO3 C62569512
COC(=O)c1ccc(cc1)[C@@H]2[C@H]3C(=c4ccccc4=[NH+]3)C[C@@H]5N2C(=O)CN(C5=O)C6CCCCCCC6 C63142114
COC(=O)c1ccc(cc1)[C@H]2[C@@H]3C(=c4ccccc4=[NH+]3)C[C@@H]5N2C(=O)CN(C5=O)CCC6=CCCCC6 C63142289
COC(=O)c1ccc(cc1)[C@H]2[C@H]3C(=c4ccccc4=[NH+]3)C[C@@H]5N2C(=O)CN(C5=O)CCC6=CCCCC6 C63142295
CCCOc1ccc(cc1OC)[C@@H]2CN3C(=O)CN(C(=O)[C@@]3([C@H]4C2=c5ccccc5=[NH+]4)C)C6CCCC6 C63372268
CCCOc1ccc(cc1OCC)[C@@H]2CN3C(=O)CN(C(=O)[C@@]3([C@@H]4C2=c5ccccc5=[NH+]4)C)CC(C)C C63372642
CCCCCN1CC(=O)N2C[C@H](C3=c4ccccc4=[NH+][C@@H]3[C@]2(C1=O)C)c5ccc(c(c5)OC)OC(C)C C63372871
CCOC(=O)c1ccc(cc1)N2C(=O)[C@@H]3CC4=c5ccccc5=[NH+][C@H]4[C@H](N3C2=O)c6ccc(cc6)OC C63375864
C[C@@H]1C(=c2ccccc2=[NH+]1)CCNC(=O)/C(=C/c3ccc(cc3)Cl)/NC(=O)c4cccc(c4)[N+](=O)[O-] C63514845
C[C@H]1CCCC[C@]12C(=O)N(C(=O)N2)CC(=O)NC[C@@H](c3ccccc3Cl)C4=c5ccccc5=[NH+]C4 C63844060
Cc1ccc(c(c1)S(=O)(=O)/N=C\2/[C@@H]([NH+]=c3ccccc3=N2)Nc4cc(c(cc4OC)OC)Cl)C C38980009
c1nc2c3c4c(c([nH+]c3sc2c(n1)NCCCO)N5CCOCC5)CCC4 C02372382
CC[NH+]1CCc2c(sc3c2C(=N[C@@H](N3)c4cc(c(c(c4)OC)OC)OC)O)C1 C04556307
C[NH+]1CCc2c(sc3c2C(=N[C@@H](N3)/C=C/c4cccc(c4)[N+](=O)[O-])O)C1 C06857605
CC1CCC2(CC1)C(=O)N(C(=O)N2)NC(=O)C[NH+]3CCC[C@@H]3c4cccs4 C07362680
c1c(c[nH+]c(c1Cl)NCCN2C(=O)[C@H]3[C@H]4C[C@@H]([C@@H]3C2=O)[C@@H]([C@@H]4C#N)O)C(F)(F)F C08873402
Cc1csc2n1c(=O)cc(n2)C[NH+](C)[C@@H](C)c3ccc(cc3)S(=O)(=O)N C09909735
c1c(nnn1[C@H]2CCC[NH+](C2)C3C4CC5CC(C4)CC3C5)C(=O)NCCO C12079375
Cc1cn2cc(nc2s1)CNC(=O)c3ccc([nH]c3=O)C[NH+]4CCC(CC4)C C12151464
Cc1cc2c(cc1C[NH+]3CCC[C@H](C3)c4cc(n5c(n4)cc(n5)C)N)OCO2 C19125579
c1cc(oc1C[NH+]2CCC[C@H]2c3ccc(s3)C(=O)N4CCNC(=O)C4)CO C19145500
Cc1c(c2c(cn1)C[NH2+]CC2)c3nc(on3)c4c(n(c5c4cc(cc5)O)C)C C20117988
Cc1[nH]nc(n1)CNC(=O)C[NH+]2Cc3ccccc3O[C@H](C2)c4ccccc4 C20450457
Cc1cc(oc-2c/c(=[NH+]/CC(=O)Nc3ccc(cc3)S(=O)(=O)C)/ccc12)O C29397890
CN1CCc2c(c([nH+]c3c2c(c(s3)C(=O)N4CCCCC4)N)N5CCOCC5)C1 C31807903
CC(=C)Cn1c(=O)c2c3c(sc2nc1N4CC[NH+](CC4)CC(=O)N)CCCC3 C34747403
C[C@@]1([C@@H]2[C@@H]([C@@H]([NH2+]1)c3ccc(cc3)O)C(=O)N(C2=O)c4ccccc4)C(=O)OC C19460597
COCCn1c(c(c2c1nc3ccccc3[nH+]2)S(=O)(=O)c4cccs4)N C02417636
COc1ccc(cc1OC)[C@@H]2NNC(=S)N2/N=C/C3=c4ccccc4=[NH+]C3 C38556118
c1ccc(cc1)c2ccc(cc2)C(=O)NCC(=O)N3CCC4(CC3)[C@@H]5C(=NC=N5)CC[NH2+]4 C38768264
c1cc(ccc1NC[C@@H]2C=c3cc4c(cc3=[NH+]C2=O)OCCO4)N5CCC[C@@H](C5)O C38789933
c1ccc(cc1)C2=C[C@H](N=N2)[C@@H]3NN[C@@H](N3/N=C/C4=c5ccccc5=[NH+]C4)S C38981258
COC(=O)c1ccc(cc1)[C@H]2[C@H]3C(=c4ccccc4=[NH+]C3=O)OC(=C2C#N)N C39325254
c1ccc(cc1)[C@H]2[C@H]3C[NH+](CCC3=NN2)Cc4ccc(o4)Sc5[nH]ncn5 C39537343
CCC(=O)N1C[C@@H](C2(C1)CC[NH2+]CC2)C(=O)NCC3(CCCCC3)N4CCOCC4 C39672860
Cc1ccc(cc1)C(=O)N2C[C@@H](C3(C2)CC[NH2+]CC3)C(=O)N[C@H](C)C4=C(N=N[C@@H]4C)C C39674132
Cc1ccc(cc1)C(=O)N2C[C@H](C3(C2)CC[NH2+]CC3)C(=O)N[C@H](C)C4=C(N=N[C@@H]4C)C C39674133
Cc1c(c(no1)c2ccccc2)C(=O)N3C[C@@H](C4(C3)CC[NH2+]CC4)C(=O)NCC(=C)C C39691020
c1ccc(cc1)c2ccc(o2)C(=O)N3C[C@@H](C4(C3)CC[NH2+]CC4)C(=O)NCC#N C39693810
COc1ccc(c(c1)OC)[C@@H]2[C@H]3C(=c4ccccc4=[NH+]C3=O)OC(=C2C#N)N C39921250
CC[NH+]1CCN(CC1)[C@H](C)CNC(=O)C(=O)/N=c\2/[nH]c3ccccc3s2 C47998850
C[NH+]1CCc2c(sc3c2C(=O)N[C@H](N3)/C=C/c4ccc(cc4)[N+](=O)[O-])C1 C51367028
CCn1c(=O)c2ccc(cc2[nH]c1=O)C(=O)NC[C@@H]3CCC[NH+](C3)C(C)C C58179959
CC(C)CN1[C@H]([C@@H](C(=O)N(C1=O)CC(C)C)[C@@H]2[C@@H]3C(=c4ccccc4=[NH+]3)CCN2)O C63375801
CC[C@H](C)N1[C@@H]([C@@H](C(=O)NC1=O)[C@@H]2[C@@H]3C(=c4ccccc4=[NH+]3)CCN2C)O C63384667
Cc1ccc(cc1)N2C(=O)CNC(=N2)C(=O)NC[C@H]3CCC[NH+](C3)C(C)C C63695487
c1ccc2=[NH+]CC(=c2c1)C[C@@H]3C(=O)N4C(=N3)c5ccccc5N=C4SCC(=O)N C63707978
c1ccc2c(c1)CCC[C@H]2NC(=O)CN3C(=O)[C@H](NC3=O)CC4=c5ccccc5=[NH+]C4 C63829840
c1ccc(c(c1)C#N)NC(=O)CN2C(=O)[C@@H](NC2=O)CC3=c4ccccc4=[NH+]C3 C63869592
C[C@@H](C(=O)NC1CCCCC1)N2C(=O)[C@@H](NC2=O)CC3=c4ccccc4=[NH+]C3 C63907375
CCCCn1c(=O)c(c([nH]c1=O)[O-])[C@@H]2[C@H]3C(=c4ccccc4=[NH+]3)CC[NH+]2C C64062189
Cc1ccc2=[NH+]C(=O)[C@@H](C(=c2c1)O)[C@H]3NC(=NO3)c4cccc(c4OC)OC C65248649
COCC/[NH+]=C\1/[C@@]2(CCN(C2)C(=O)c3ccco3)NCc4ccccc4N1 C65265732
Cc1ccccc1N2C[C@H](CN2)c3c([nH+]cn3Cc4nc[nH]n4)c5ccccc5 C65397876
C1CCC2(CC1)C(=O)N(C(=O)N2)NC(=O)C[NH+]3CC4C[C@H]5C[C@@H](C4)CC3C5 C65968304
C[C@H]1CCC[C@@H](C12C(=O)N(C(=O)N2)C[NH+]3CCC(CC3)NC(=O)C4CCC4)C C66079738
Cc1c(cco1)C(=O)NC2CCN(CC2)C(=O)NC[C@@H](C)[NH+]3CCCC[C@@H]3C C67059764
CCn1c(=O)c2ccc(cc2[nH]c1=O)C(=O)NC[C@H](C)[NH+]3CCC(CC3)C C67269934
CC(=O)NC[C@@H]1CCC[NH+](C1)CN2C(=O)[C@@](NC2=O)(C)c3ccc4c(c3)CCC4 C67382848
Cc1c(cco1)C(=O)NC2CCN(CC2)C(=O)NCC[NH+]3CCC[C@@H](C3)C C67389677
C[C@H]1C[C@]2(CC(C1)(C)C)C(=O)N(C(=O)N2)CC(=O)NC[C@@H]3CC[NH+](C3)C(C)C C67632589
CCN1C(=C(c2ccccc2S1(=O)=O)NC(=O)COc3cccc4c3cccc4)C(=O)c5ccccc5 C01405750
Cc1cc(c2cc(c(=O)[nH]c2c1)CN(Cc3ccc4c(c3)OCO4)S(=O)(=O)c5ccccc5Cl)C C00914545
Cc1ccc(c(c1)C)NC(=O)c2c(c3c(s2)ncn(c3=O)[C@@H](C)C(=O)OCc4ccccc4Cl)C C00958428
CCOc1ccc(cc1)NC2=Nc3ccccc3N4C2=Nc5c(c(nn5c6ccccn6)C)[C@H]4c7ccco7 C06150074
Cc1ccc(cc1)S(=O)(=O)c2c3nc(c4ccccc4n3nn2)Nc5cc(c(cc5OC)OC)Cl C09152453
COc1ccc(c2c1n(/c(=N/C(=O)c3ccccc3NS(=O)(=O)c4ccccc4)/s2)CC=C)Cl C09325754
Cc1ccc(cc1)S(=O)(=O)Nc2ccccc2C(=O)/N=c\3/n(c4c(s3)cccc4Cl)CCOC C08958676
CCCCN1c2ccc(c3c2c(ccc3)C1=O)NC(=O)C4CCN(CC4)S(=O)(=O)c5ccc(cc5)F C11117802
Cc1ccc(cc1)S(=O)(=O)Nc2ccccc2C(=O)/N=c\3/n(c4cc(c(cc4s3)C)C)CCOC C09293707
CC1CCN(CC1)S(=O)(=O)c2ccc3c(c2)c4c([nH]3)nc5nc(cn5n4)c6ccc(cc6Cl)Cl C06296782
CCC(=O)N1c2ccccc2NC3=C([C@H]1c4ccc(cc4)C(=O)OC)C(=O)C[C@H](C3)c5ccc(cc5)OC C08964767
COc1cccc2c1N[C@@H]([C@@H]3[C@H]2[C@@H]([C@H](C3)Sc4ccccc4[N+](=O)[O-])Cl)c5ccc(cc5)[N+](=O)[O-] C13600807
c1ccc2c(c1)CCCN2S(=O)(=O)c3ccc(cc3)C(=O)OCC(=O)NC45CC6CC(C4)CC(C6)C5 C14357702
CCSc1nc2c(nn1)-c3cc(ccc3N[C@@H](O2)c4cc(c(cc4Cl)OC)OC)Br C15015798
CC(C)(C)C(=O)[C@H]1[C@H]([C@@]2(c3ccccc3NC2=O)[C@H]4N1c5ccccc5C=C4)C(=O)c6ccc7c(c6)OCO7 C16038414
C=CCN\1C(=O)/C(=C/c2ccc(cc2)Cl)/S/C1=N\c3ccc(cc3)S(=O)(=O)Nc4nccs4 C16739630
CC1=C([C@@H](C2=C(N1)c3ccccc3C2=O)c4ccc(c(c4)Cl)OCc5cccc(c5)[N+](=O)[O-])C(=O)OC C19804565
CC1=C([C@@H](C2=C(N1)CC(CC2=O)(C)C)c3cc4c(cc3Cl)OCO4)C(=O)OCCOc5ccccc5 C02784222
Cc1ccc(c2c1cc(c(=O)[nH]2)[C@H](c3nnnn3C4CCCCC4)N5CCN(CC5)c6ccccc6F)C C19940872
Cc1ccc(c2c1cc(c(=O)[nH]2)[C@@H](c3nnnn3C4CCCCC4)N5CCN(CC5)c6ccccc6F)C C19940873
CC1=C([C@H](C2=C(N1)CC(CC2=O)(C)C)c3ccc(c(c3)[N+](=O)[O-])Cl)C(=O)OCc4ccc(cc4)OC C01107206
CC1(CC2=C([C@@H](N(c3ccccc3N2)C(=O)Cc4ccc(cc4)Cl)c5ccc(cc5)[N+](=O)[O-])C(=O)C1)C C09334006
CN(Cc1ccccc1)S(=O)(=O)c2ccc3c(c2)[C@H]4C=CC[C@H]4[C@@H](N3)c5cc(ccc5Cl)[N+](=O)[O-] C20705722
Cc1ccc(c(c1)C)CN2c3ccc(cc3[C@](C2=O)(CC(=O)c4ccc(cc4)[N+](=O)[O-])O)Br C21343715
Cc1ccc(cc1)S(=O)(=O)N2CCN(CC2)[C@H](C)c3nc4ccccc4c(n3)Nc5c(cccc5C)C C22052790
c1ccc(cc1)CN2CCN(CC2)c3nc4c(c(n3)Nc5ccc(cc5)Cl)C(=O)C[C@@H](C4)c6ccco6 C22442063
c1ccc(cc1)CN2CCN(CC2)c3nc4c(c(n3)Nc5ccc(cc5)Cl)C(=O)C[C@H](C4)c6ccco6 C22442068
c1ccc(cc1)/C=C/C(=O)N2CCN(CC2)c3ccc(cc3NC(=O)/C=C/c4cccc(c4)[N+](=O)[O-])Cl C30830646
Cc1cc(c2c(c1)c(cc3n2c(nn3)S[C@@H](C)C(=O)Nc4nc(cs4)c5cccc(c5)[N+](=O)[O-])C)C C32535254
CCOC(=O)c1c(csc1NC(=O)c2cccc(c2)N3C(=O)c4ccccc4C3=O)c5ccc(cc5)C C33514985
CC(C)(C)c1ccc(cc1)/C=C/C(=O)Nc2nc(cs2)c3ccc(cc3)S(=O)(=O)N4CCOCC4 C34989121
Cc1ccc(cc1)c2cn(/c(=N/C(=O)CN(C[C@H]3CCCO3)C(=O)c4cccs4)/[nH]2)c5ccc(cc5)C C35694847
CCONC(=O)CN1c2c(c(nn2c3ccc(cc3C)C)C(C)(C)C)[C@@H](SCC1=O)c4ccsc4 C35848570
CCONC(=O)CN1c2c(c(nn2c3ccc(cc3C)C)C(C)(C)C)[C@H](SCC1=O)c4ccsc4 C35848572
CC1([C@H]([C@H](N[C@H]([C@H]1[N+](=O)[O-])c2cccc(c2)Br)c3cccc(c3)Br)[N+](=O)[O-])C C33932205
CCOC(=O)c1c(c2c3c(sc2n1Cc4c(oc(n4)c5ccc(cc5)Cl)C)CCCC3)NC(=O)C C08610081
COc1cccc(c1)[C@@H]2C3=C(c4ccccc4O2)N=C5N=CNN5[C@H]3c6ccc(c(c6)Br)OC C25784123
COc1cccc(c1)[C@@H]2C3=C(c4ccccc4O[C@H]3c5ccc(c(c5)Br)OC)N=C6N2NC=N6 C02916798
COc1cccc(c1)[C@H]2C3=C(c4ccccc4O[C@H]3c5ccc(c(c5)Br)OC)N=C6N2NC=N6 C02916797
COc1ccc(cc1)c2c(cn(n2)c3ccccc3)/C=N/N=C/4\NC(=O)[C@@H](S4)Cc5ccc(cc5)Cl C39888068
c1ccc2c(c1)CCN(C2)c3c(c(=O)n4ccccc4n3)/C=C(\C#N)/C(=O)Nc5cccc(c5Cl)Cl C39994014
CCc1ccc2c(c1)c(=O)c3c(o2)C(=O)N([C@@H]3c4ccc(c(c4)OC)O)c5nc6c(cc(cc6s5)C)C C40046017
c1ccc(cc1)COc2ccc(cc2)[C@H]3c4c(n[nH]c4C(=O)N3Cc5ccc6c(c5)OCO6)c7ccccc7 C40339692
Cc1ccc(c(c1)c2c(non2)NC(=O)CCCN3C(=O)/C(=C/c4ccc(cc4)Cl)/SC3=S)C C47133658
CCOC(=O)c1ccc(cc1)NC(=O)Cn2c3c(sc2=O)[C@H]([C@@H]4[C@@H]5CC[C@@H](C5)[C@@H]4S3)c6ccco6 C47139509
CCCCc1nc2c3c(cc(nc3sc2c(=O)n1/N=C/c4cc(ccc4O)Br)C)COC C12410973
c1ccc2c(c1)ccc3c2cc(c(=O)o3)C(=O)NCCN4CCN(CC4)c5nc6c(s5)cccc6Cl C38775128
Cc1cc(cc(c1)n2c(cc(c2C)/C=N/NC(=O)c3ccc(cc3)N(C)S(=O)(=O)c4ccccc4)C)C C58915417
CCOC(=O)C1=C(N=c2n(c(=O)/c(=C\c3ccc(c(c3)OC)O)/s2)[C@@H]1c4ccccc4)c5ccccc5 C59246194
c1ccc(cc1)n2c(nnc2SCC(=O)Nc3c(c4c(s3)CCCC4)C#N)c5ccc(cc5)[N+](=O)[O-] C59791339
CCCCN(C)S(=O)(=O)c1ccc(cc1)C(=O)N(CC[NH+](CC)CC)c2nc3ccccc3s2 C09344870
C[C@@H]1C[C@@H](C[NH+](C1)CCC(=O)O[C@@H]2CC[C@]3([C@@H]4CC[C@]5([C@H]([C@@H]4CC=C3C2)C[C@H]([C@@H]5C(=O)C)C)C)C)C C12858393
C[NH+](Cc1ccc(cc1Cl)Cl)Cn2c(=S)n(c(n2)c3ccc(cc3)Cl)C[C@H]4CCCO4 C13072603
CC(C)(C)c1ccc(cc1)c2nnc(n2c3ccc(cc3)Br)SCC[C@H]4CCCC[NH+]4C C03457001
CC[C@@H](c1nc2ccccc2c(=O)n1c3cccc(c3)C)N(CC[NH+](C)C)C(=O)C[C@H](C)CC(C)(C)C C16426201
c1ccc(cc1)C2CC[NH+](CC2)Cn3c4ccccc4n(c3=S)CN5CCC(CC5)c6ccccc6 C19830925
Cc1c(cccc1Cl)NC(=S)N(CCC[NH+]2CCCC2)Cc3cccn3Cc4ccc(cc4)Cl C20733425
CCCn1c(nn(c1=S)C[NH+]2CCN(CC2)C(c3ccccc3)c4ccccc4)Cc5ccccc5 C22918441
C[C@@H]1C[C@@H](CN(C1)S(=O)(=O)c2cccc(c2)c3cs/c(=[NH+]/c4ccccc4)/n3CCCOC)C C13810811
CCOc1ccc(cc1)[C@@](Cc2ccccc2)([C@H](C[NH+]3CCCCCC3)Oc4ccc(cc4Cl)Cl)O C27238110
c1ccc(cc1)C(c2ccccc2)c3nc4ccccc4n3C[C@@H](C[NH+](C5CCCCC5)C6CCCCC6)O C27695713
CCc1c(sc2c1c(=O)n(c(n2)N3CC[NH+](CC3)CCc4ccccc4)Cc5ccc(cc5C)C)C C34749213
CCCSc1nc(c2c3c(sc2n1)COC(C3)(C)C)N4CC[NH+](CC4)Cc5ccc(cc5)Cl C34749966
CC(C)CSc1nc(c2c3c(sc2n1)COC(C3)(C)C)N4CC[NH+](CC4)Cc5ccc(cc5)Cl C34750062
Cc1ccc(c(c1)C)CSc2nc(c3c4c(sc3n2)COC(C4)(C)C)N5CC[NH+](CC5)CC(=C)C C34750125
c1ccc(cc1)C[NH+]2CCN(CC2)c3c4c5c(sc4nc(n3)SCc6ccc(cc6)F)CCCC5 C34756319
c1ccc(cc1)CC[NH+]2CCN(CC2)c3c4c5c(sc4nc(n3)SCc6ccc(cc6)F)CCCC5 C34756325
Cc1ccc(c(c1)C[NH+]2CCN(CC2)c3c4c(c(sc4nc(n3)SCc5cc(ccc5C)C)C)C)C C34759310
CCc1c(sc2c1c(nc(n2)SCCc3ccccc3)N4CC[NH+](CC4)Cc5ccc(cc5)Cl)C C34762093
CC[C@@H](c1ccccc1)C(=O)N2CCN(C[C@H]2C)C(=O)C[NH+]3CCc4c(ccs4)[C@@H]3c5ccc(cc5)C C34829748
Cc1ccc(cc1)C[NH+](CCC(c2ccccc2)c3ccccc3)Cc4nc(cs4)C(=O)NC5CCCCC5 C35153982
c1ccc(cc1)C[C@@H](c2ccccc2)NC(=O)c3ccc(o3)C[NH+](Cc4ccccc4)Cc5ccccc5 C35226768
c1ccc(cc1)CN2CC[NH+](CC2)CC(=O)N3[C@H](CC(=N3)c4ccccc4Cl)c5ccc(cc5)Cl C35783475
Cc1ccc(cc1)C[NH+](CCC(c2ccccc2)c3ccccc3)Cc4nc(cs4)C(=O)NC5CC5 C35815651
CC(C)NC(=O)c1csc(n1)C[NH+](CCC(c2ccccc2)c3ccccc3)Cc4ccc(cc4)C(C)(C)C C35815693
COCC(=O)N(C[C@H]1C[NH+](C[C@@H]1c2cccc(c2)OC)Cc3ccc4c(c3)OCO4)C5CCCCC5 C35918629
CC(C)CN(Cc1c2c(n(n1)c3cccc(c3)Cl)CC[NH+](C2)CC4CC4)C(=O)c5cccc(c5)F C35921313
CC(C)c1ccc2c(c1)CC[C@@H]3[C@@]2(CCC[C@@]3(C)C[NH2+][C@@H]4C5=C(CCCC5)C(=O)N4C[C@@H]6CCCO6)C C36139304
Cc1ccc(cc1)C[NH+](Cc2ccc(o2)C(c3cccc(c3)F)(c4cccc(c4)F)O)C[C@@H]5CCCO5 C36157208
CC[NH+](CC)CCN(c1nc2ccc(cc2s1)Br)C(=O)c3ccc(cc3Cl)Cl C36637860
C[C@@H]([C@@H](c1cccs1)N2CC[NH+](CC2)Cc3ccccc3)NC(=O)C4(CCCC4)c5cccs5 C38595917
C[C@H]([C@@H](c1cccs1)N2CC[NH+](CC2)Cc3ccccc3)NC(=O)C4(CCCC4)c5cccs5 C38595918
CCCOc1ccc(cc1)[C@H]2c3c(=O)c4ccc5ccccc5c4oc3C(=O)N2CCC[NH+](CC)CC C38713666
CC[NH+](CC)CCCN1[C@H](c2c(=O)c3cc(c(cc3oc2C1=O)C)Cl)c4cccc(c4)OCC=C C38714820
CCCOc1cccc(c1)[C@H]2c3c(=O)c4cc(c(cc4oc3C(=O)N2CCC[NH+](CC)CC)C)Cl C38714824
c1cc(c(cc1Br)C(=O)N(CCCn2cc[nH+]c2)c3nc4c(cc(cc4s3)F)F)Cl C38848021
CCOc1ccc2=[NH+]C(=O)[C@H](C=c2c1)CN(Cc3cccs3)S(=O)(=O)c4c(cc(cc4C)C)C C39324921
CC(C)C[C@@]1(CN(C(=O)N1CC2(CC[NH+](CC2)Cc3ccccc3)C4CCCCC4)Br)C C39487613
CCCCCOc1cccc(c1)C(=O)N(CCCn2cc[nH+]c2)c3nc4c(c(ccc4s3)Cl)C C39708280
CC[NH+](CC)CCN(c1nc2c(s1)cccc2SC)C(=O)c3ccc(cc3)C(=O)c4ccccc4 C39714696
CCCC[NH+](CCCC)CCCN1[C@H](c2c(=O)c3cc(ccc3oc2C1=O)F)c4ccc(cc4)Cl C40013667
CCc1ccc2c(c1)c(=O)c3c(o2)C(=O)N([C@@H]3c4cccc(c4)Br)CCC[NH+](CC)CC C40561656
c1cc2c(cc1C[NH2+]Cc3cc(ccc3OCc4ccc(c(c4)Cl)Cl)Br)OCO2 C40739782
CC(C)(C)[C@@H](/C=C/c1ccc(cc1Cl)Cl)/[NH+]=C\2/C3(CCCCC3)N(C(=S)N2)c4ccc(cc4)OC C08985938
CCCC[NH+](CCCC)Cc1c(ccc2c1oc(c(c2=O)c3ccc(cc3)Br)C(F)(F)F)O C41584273
C[C@@H](CCc1ccccc1)N2CC(=O)N3[C@H](C2=O)CC4=c5ccccc5=[NH+][C@H]4[C@H]3c6ccc(cc6)C(C)C C63139548
c1ccc(cc1)CC[C@H]2[C@@H]3C(=c4ccccc4=[NH+]3)C[C@@H]5N2C(=O)CN(C5=O)CCc6ccc(cc6)Cl C63141964
CCc1ccc(cc1)C(=O)[C@H](C)Sc2nnc(n2c3ccc(cc3)OCC)C4=c5ccccc5=[NH+]C4 C63221878
c1ccc(cc1)[C@@H](C(=O)C2=c3ccccc3=[NH+]C2)OC(=O)c4ccccc4C(=O)c5ccc(cc5)Cl C39946524
C[C@H]1C(=c2ccccc2=[NH+]1)C(=O)[C@@H](C)OC(=O)c3c4ccccc4nc\5c3CCC/C5=C\c6cccs6 C39945319
C[C@H]1CCc2c(sc(c2C#N)NC(=O)C[NH+]3CCN(CC3)S(=O)(=O)c4ccc(cc4)Cl)C1 C02638705
CCc1ccc2c(c1)cc(c(=O)[nH]2)[C@@H](c3nnnn3C(C)(C)C)[NH+]4CCN(CC4)c5ccc(cc5)OC C06135154
C[C@@H]1CC(C[C@@]2(C1)C(=O)N(C(=O)N2)C[NH+]3CCc4cc(c(cc4[C@@H]3c5cccs5)OC)OC)(C)C C08851284
c1ccc2c(c1)[C@@]3([C@@H]([C@@H]([C@@H]4[NH+]3CCC4)c5cccc(c5)[N+](=O)[O-])C(=O)c6ccc7c(c6)OCO7)C(=O)N2 C08856521
C[C@H]1CC(=O)Nc2ccccc2N1C(=O)C[NH+]3CCN(CC3)S(=O)(=O)c4ccc5c(c4)CCCC5 C08862354
C[C@@H]1C[C@@H](CN(C1)S(=O)(=O)c2ccc(c(c2)C(=O)NC[C@@H](c3ccco3)[NH+]4CCCC4)Cl)C C08896154
C[C@H](c1nnc(n1c2ccc(cc2)Cl)SCC(=O)Nc3ccc(cc3Cl)[N+](=O)[O-])[NH+](C)C C09100884
c1ccc2c(c1)CCCN2S(=O)(=O)c3ccc(cc3)C(=O)NC[C@H](c4ccco4)[NH+]5CCCCC5 C09442674
C[C@@H]1CCc2c(sc3c2c(nc(n3)C[NH+]4CCOCC4)NS(=O)(=O)c5ccc(cc5)Cl)C1 C09635036
Cc1cc(c(n1c2cccc(c2)S(=O)(=O)N3CCOCC3)C)C[NH2+][C@@H](C)c4cc5ccccc5o4 C09671476
Cc1cc(c(n1c2cccc(c2)S(=O)(=O)N3CCOCC3)C)C[NH2+][C@H](C)c4cc5ccccc5o4 C09671477
c1ccc(cc1)n2c(nnc2SCC(=O)Nc3c(c4c(s3)CCCC4)C#N)C[NH+]5CCCCC5 C09876963
Cc1ccc2cc(c(=O)[nH]c2c1)[C@@H](c3nnnn3C4CCCCC4)[NH+]5CCN(CC5)c6ccccc6F C06282090
Cc1c(c(n2c(n1)nc(n2)C(F)(F)F)C)CCC(=O)NC[C@H](c3cccs3)[NH+]4CCC(CC4)C C12759194
C[NH+](C)[C@@H](CNC(=O)c1ccc(cc1)S(=O)(=O)N2CCCc3c2cccc3)c4ccccc4OC C12808047
CC[C@@H](c1nnnn1C(C)(C)CC)[NH+](Cc2cc3cc4c(cc3[nH]c2=O)OCCO4)C5CCCCC5 C13064380
Cc1cc2cc(c(=O)[nH]c2cc1C)[C@H](c3nnnn3C4CCCC4)[NH+]5CCC(=CC5)c6ccc(cc6)F C06321230
Cc1ccc2cc(c(=O)[nH]c2c1C)[C@H](c3nnnn3C4CCCCC4)[NH+]5CCN(CC5)c6ccccc6 C06441969
Cc1cccc2c1[nH]c(=O)c(c2)[C@@H](c3nnnn3C4CCCCC4)[NH+]5CCC(CC5)Cc6ccccc6 C06443669
Cc1cccc2c1[nH]c(=O)c(c2)[C@H](c3nnnn3C4CCCCC4)[NH+]5CCN(CC5)c6ccc(cc6)F C06443794
c1cc(ccc1C2=CC[NH+](CC2)[C@@H](c3cc4cc5c(cc4[nH]c3=O)OCO5)c6nnnn6C7CCCC7)F C06445470
CCC[C@@H](c1nnnn1C2CCCC2)[NH+](Cc3cc4cc5c(cc4[nH]c3=O)OCO5)C6CCCCC6 C13500202
CC(C)c1ccc(cc1)[C@@H]2C[C@H](n3c(cc(n3)c4nnc(n4CCC[NH+](C)C)S)N2)C(F)(F)F C02791366
CC(C)c1ccc(cc1)[C@H]2C[C@@H](n3c(cc(n3)c4nnc(n4CCC[NH+](C)C)S)N2)C(F)(F)F C02791367
c1ccc2c(c1)[C@]3([C@H]([C@H]([C@H]4[NH+]3CCC4)c5cccc(c5)[N+](=O)[O-])C(=O)c6ccc7c(c6)OCO7)C(=O)N2 C17112507
c1ccc2c(c1)[C@]3([C@@H]([C@H]([C@H]4[NH+]3CCC4)c5cccc(c5)[N+](=O)[O-])C(=O)c6ccc7c(c6)OCO7)C(=O)N2 C17112510
CCc1ccc2c(c1)cc(c(=O)[nH]2)[C@H](c3nnnn3Cc4ccco4)N5CC[NH+](CC5)C6CCCCC6 C01382386
CCCCCCN1C(=O)[C@]2(Cc3c([nH+]c4ccccn4c3=O)N5[C@@H]2c6ccccc6CC5)C(=O)NC1=O C09172732
COc1cc(cc(c1OCc2ccc3c(c2)OCO3)Br)C[NH2+]Cc4ccc5c(c4)OCO5 C20876730
Cc1c(sc2c1c(=O)n(c(n2)SCc3cc(oc-4cc(=[NH+]C(=O)C)ccc34)O)C5CCCC5)C C22101783
Cc1ccc(cc1C)n2c(nnc2SCc3cc(oc-4cc(=[NH+]C(=O)C)ccc34)O)c5ccncc5 C24841532
CC(=O)[NH+]=c1ccc-2c(cc(oc2c1)O)CSc3nc4c(c(cs4)c5cccs5)c(=O)n3C C28939469
c1ccc(cc1)N(C2CC[NH+](CC2)Cc3ccc(c(c3)[N+](=O)[O-])O)S(=O)(=O)c4ccc(cc4)Cl C35853270
C[C@H]1C[C@H](CN(C1)S(=O)(=O)c2ccc(c(c2)C(=O)NC[C@@H](c3ccco3)[NH+]4CCCC4)Cl)C C36446944
CCCCCN1C(=O)[C@]2(Cc3c([nH+]c4c(cccn4c3=O)C)N5[C@@H]2c6ccccc6CC5)C(=O)NC1=O C09447442
COc1cc(c(cc1OC)OC)[C@@H]2C[C@H]([NH+]=C3N2NN=N3)c4ccc(cc4)I C02916562
C[C@@H]([C@H](c1cccs1)N2CC[NH+](CC2)Cc3ccccc3)NC(=O)CN4C(=O)c5ccccc5C4=O C38595959
c1ccc2c(c1)NC(=O)CN2C(=O)[C@@H]3CCC[NH+](C3)Cc4nc(no4)c5ccc(cc5)Br C38905436
c1ccn2c(c1)nn(c2=O)Cc3ccc(cc3)C(=O)N[C@H]4CC[NH+](C4)Cc5c(cccc5Cl)Cl C39302959
c1cc[nH+]c(c1)N2CCN(CC2)c3c(c(ncn3)Nc4ccc(cc4)I)[N+](=O)[O-] C40649310
c1ccc(cc1)CO[C@H]2CCCC[C@@H]2NC(=O)[C@@H]3CC=CC[C@H]3C(=O)N4CCN(CC4)c5cccc[nH+]5 C44944195
CCS(=O)(=O)N1Cc2ccccc2C[C@@H]1C(=O)/N=c/3\[nH]c4c(s3)C[NH+](CC4)Cc5ccccc5 C49563477
c1ccc(cc1)c2csc(n2)c3cc4ccc(c(c4oc3=O)CN5CCN(CC5)c6cccc[nH+]6)O C41585954
c1cc(ccc1[C@H]2C=c3cc(ccc3=[NH+]2)Cl)NC(=O)c4ccc(cc4)S(=O)(=O)N5CCOCC5 C63628266
CCn1ccc2c1ccc(c2)S(=O)(=O)N3CCC[C@@H](C3)C(=O)NCCC4=c5cc(ccc5=[NH+]C4)C C63671422
c1ccc(cc1)CNC(=O)CSC2=Nc3ccccc3C4=N[C@@H](C(=O)N42)CC5=c6ccccc6=[NH+]C5 C63707958
Cc1nc2ccc(cc2s1)N[C@@H]3/C(=N/S(=O)(=O)c4ccc5c(c4)OCCO5)/N=c6ccccc6=[NH+]3 C38998995
CCOCCCNC(=O)N1Cc2c3c(sc2-n4cccc4[C@H]1c5ccc(cc5)OC)C[NH+](CC3)C C35426994
CCOC(=O)CNC(=O)N1Cc2c3c(sc2-n4cccc4[C@@H]1c5ccc(cc5)Cl)C[NH+](CC3)C C35427004
Cc1c(cc(s1)c2nc(no2)c3ccc(cc3)Cl)S(=O)(=O)NCCC[NH+]4CCC[C@H](C4)C C46141354
CC(C)(C)c1ccc(cc1)S(=O)(=O)N2CC[NH+](CC2)Cc3[nH]c(=O)c4c5c(sc4n3)CCC5 C03588487
CCC(C)(C)n1c(nnn1)[C@@H](c2cc3ccc(c(c3[nH]c2=O)C)C)[NH+]4CCN(CC4)c5ccccc5 C06077610
Cc1ccc2c(c1)[C@@]3([C@@H]([C@H]([C@@H]4[NH+]3CSC4)c5cccc(c5)[N+](=O)[O-])C(=O)c6ccccn6)C(=O)N2 C09087437
c1cc(sc1)S(=O)(=O)N2CC[NH+](CC2)Cc3[nH]c(=O)c4c(csc4n3)c5ccc(cc5)F C09255014
Cc1c(c(n(n1)c2ccccc2Cl)Cl)/C=N/NC(=O)CC[NH+]3CCN(CC3)c4ccccc4 C03526018
Cc1ccc(c(c1)Cn2c(nc3c2c(=O)[nH]c(=O)n3C)C[NH+]4CCN(CC4)c5cc(ccc5C)Cl)C C09278364
Cc1ccc2c(c1)[C@@]3([C@H]([C@H]([C@@H]4[NH+]3CSC4)c5ccc(cc5)[N+](=O)[O-])C(=O)c6cccnc6)C(=O)N2 C09357132
Cc1ccc2c(c1)[C@@]3([C@@H]([C@H]([C@@H]4[NH+]3CSC4)c5cccc(c5)[N+](=O)[O-])C(=O)c6cccnc6)C(=O)N2 C09360503
Cc1ccc(cc1)S(=O)(=O)N2CC[NH+](CC2)CC(=O)N/N=C(\C)/c3ccc(c(c3)Cl)Cl C09762803
Cc1nc2ccccc2n1CCc3nc4c5ccccc5nc(n4n3)NCC[NH+]6[C@@H](CCC[C@H]6C)C C09831127
Cc1ccccc1c2ccc(cc2)C[NH+]3CCc4nnc(n4CC3)[C@@H](C(C)C)NC(=O)[C@@H]5CCOC5 C11871516
Cc1ccccc1c2ccc(cc2)C[NH+]3CCc4nnc(n4CC3)[C@H](C(C)C)NC(=O)[C@H]5CCOC5 C11871522
CC(C)[C@@H](c1nnc2n1CC[NH+](CC2)Cc3ccc-4c(c3)Cc5c4cccc5)NC(=O)c6ccoc6 C11978243
Cc1ccccc1C[C@]2(C(=O)N(C(=O)N2)CCC[NH+](C)C)C3CCN(CC3)C(=O)C4CCCCC4 C11997412
Cc1ccc(c(c1)C[NH+]2CCN(CC2)c3nc4c(n3Cc5ccccc5Cl)c(=O)[nH]c(=O)n4C)C C09714364
Cc1ccccc1[C@@H]2[C@@H]3[C@H](C(=O)N(C3=O)c4ccc5c(c4)OCO5)[C@]([NH2+]2)(Cc6ccccc6)C(=O)OC C12498351
c1ccc2c(c1)c3c([nH]2)[C@@H](N4[C@@H](C3)C(=O)N(CC4=O)CCC[NH+]5CCOCC5)c6ccc(cc6)Cl C02153687
c1ccc2c(c1)c3c([nH]2)[C@H](N4[C@@H](C3)C(=O)N(CC4=O)CCC[NH+]5CCOCC5)c6ccc(cc6)Cl C02153680
c1ccc2c(c1)c3c([nH]2)[C@H](N4[C@H](C3)C(=O)N(CC4=O)CCC[NH+]5CCOCC5)c6ccc(cc6)Cl C02153684
Cc1cc(c2c(c1)cc(c(=O)[nH]2)[C@@H](c3nnnn3C4CCCC4)[NH+]5CCN(CC5)c6ccccc6F)C C06177915
Cc1cc(c2c(c1)cc(c(=O)[nH]2)[C@H](c3nnnn3C(C)(C)C)[NH+]4CCC(=CC4)c5ccc(cc5)F)C C06300912
Cc1cc2cc(c(=O)[nH]c2cc1C)[C@H](c3nnnn3C(C)(C)C)[NH+]4CCC(=CC4)c5ccc(cc5)F C06321198
Cc1cccc2c1[nH]c(=O)c(c2)[C@@H](c3nnnn3Cc4ccccc4)[NH+]5CCCC6(C5)CCCCC6 C06443863
Cc1cccc2c1[nH]c(=O)c(c2)[C@H](c3nnnn3C4CCCC4)[NH+]5CCC(CC5)Cc6ccccc6 C06443942
Cc1cccc2c1[nH]c(=O)c(c2)C[NH+](C3CCCC3)[C@@H](c4nnnn4Cc5ccc(cc5)F)C(C)C C13500610
Cc1cccc2c1[nH]c(=O)c(c2)C[NH+](C3CCCC3)[C@H](c4nnnn4Cc5ccc(cc5)F)C(C)C C13500611
c1c2cc(c(nc2cc3c1CCC3)OCc4cc5c(cc4Cl)OCO5)C[NH2+]C[C@H]6COCCO6 C14880374
CC[NH+]1CCN(CC1)C[C@@H](COc2ccc3c(c2)occ(c3=O)Oc4cc(c(c(c4)C)Cl)C)O C19912281
Cc1c(c(=O)c2ccc(c(c2o1)C[NH+]3C[C@H]4C[C@@H](C3)c5cccc(=O)n5C4)O)c6ccc(cc6)OC C20763263
C[NH+](C)CCCn1c(=O)c2c3c(sc2nc1SCC(=O)NC4(CCCCC4)C#N)CCCC3 C22137993
Cc1ccc(cc1C)OC[C@@H](CN2CC[NH+](CC2)CCN3C(=O)c4cccc5c4c(ccc5)C3=O)O C22914605
CC1CC[NH+](CC1)Cc2nc(c3c4c(sc3n2)CCC4)NC[C@@H]([C@@H]5CCOC5)N6CCOCC6 C12864322
CC1CC[NH+](CC1)Cc2nc(c3c4c(sc3n2)CCC4)NC[C@H]([C@H]5CCOC5)N6CCOCC6 C12864345
CC1CCN(CC1)S(=O)(=O)c2ccc(cc2)C(=O)NCCC[NH+]3CCN(CC3)c4ccccc4 C25860544
CC[NH+](CC(=O)Nc1cc(ccc1C)Cl)CC(=O)N2[C@@H](CC(=N2)c3ccco3)c4cccs4 C32510718
CC[C@@H](C(=O)NCC[NH+]1CCCC1)n2c3cc(ccc3c(=O)n(c2=O)c4ccccc4Cl)Cl C35591585
C[C@]12C[C@H](CC(C1)(C)C)[NH+](C2)CN3c4ccccc4/C(=N/NC(=O)c5ccc6ccccc6n5)/C3=O C38169669
c1ccc2c(c1)ccc3c2cc(c(=O)o3)C(=O)NCC[NH+]4CCN(CC4)c5nc6ccc(cc6s5)F C38773828
c1ccc2c(c1)NC(=O)CN2C(=O)C3CC[NH+](CC3)Cc4nc(no4)c5ccc(cc5Cl)Cl C38872486
CN(CCNC(=O)C1CC[NH+](CC1)Cc2nc(no2)c3ccc(cc3Cl)Cl)c4ccccc4 C38872559
CC1(C[C@@H](c2ccccc2O1)NC(=O)[C@@H]3CCC[NH+](C3)Cc4nc(no4)c5cccc(c5)Br)C C38904715
c1ccc(cc1)n2c(nnc2SCC(=O)/C(=C/3\Nc4ccccc4S3)/C#N)C[NH+]5CCCCC5 C39573326
C[C@@H](C(=O)N1CCN(CC1)Cc2ccccc2)S[C@H]3NN=C(N3C4CC4)C5=c6ccccc6=[NH+]C5 C39947217
COc1ccc(cc1)c2c3c(n[nH]2)C(=O)N([C@H]3c4ccc(c(c4)Cl)Cl)CCCn5cc[nH+]c5 C40344940
Cc1ccc(cc1)c2nc(on2)C[NH+]3CCN(CC3)C[C@H](COc4ccc(cc4)Br)O C45766059
Cc1ccccc1OCCOc2ccc(cc2Br)/C=C\3/C(=[NH2+])N4C(=NC3=O)C=C(O4)C C20236768
CC(C)[C@@H]1C(=O)N(C2([NH2+]1)CCN(CC2)S(=O)(=O)c3ccc(cc3)F)Cc4ccc5c(c4)OCO5 C36024826
Cc1c(ccc2c1OC(=O)[C@@H]([C@H]2C)CCC(=O)NCCC3=c4cc(ccc4=[NH+]C3)Cl)OC(=O)C C63492371
C[C@H]1c2c(ncnc2S[C@@H]1C(=O)N3CCC4=c5ccccc5=[NH+][C@@H]4C3)NCc6ccc7c(c6)OCO7 C64143442
C[C@@H]1c2c(ncnc2S[C@H]1C(=O)N3CCC4=c5ccccc5=[NH+][C@@H]4C3)NCc6ccc7c(c6)OCO7 C64143443
CCc1ccc2c(c1)cc(c(=O)[nH]2)[C@@H](c3nnnn3C(C)(C)CC)[NH+](Cc4ccccc4)Cc5cccs5 C06197922
c1ccc(cc1)C[C@@H](C(=O)OCc2ccccc2)[NH+]3Cc4c(ccc5c4oc(=O)cc5c6ccccc6)OC3 C11866710
C[C@]12CC[C@@H]3[C@H]([C@H]1CC[C@H]2C(=O)C[C@H]4c5c(cc6c(c5OC)OCO6)CC[NH+]4C)CC=C7[C@@]3(CC[C@@H](C7)O)C C12659666
CC[C@@H](c1nnnn1Cc2ccc(cc2)F)[NH+](CCc3ccccc3)Cc4cc5c(ccc(c5[nH]c4=O)C)C C13065273
Cc1ccc2cc(c(=O)[nH]c2c1)[C@@H](c3nnnn3C(C)(C)C)[NH+](Cc4ccc(cc4)Cl)C[C@@H]5CCCO5 C06409785
c1ccc2c(c1)C=C[NH+]3[C@H]2[C@]4(c5ccccc5NC4=O)[C@@H]([C@H]3C(=O)c6ccco6)C(=O)c7ccc(cc7)Cl C16007121
C[C@]12CCC[C@@]3([C@@H]1C[C@H]4[C@@H](C2)OC(=O)[C@@H]4C[NH+]5CCN(CC5)C(c6ccccc6)(c7ccccc7)O)CO3 C20410924
C[C@]12CCC[C@@]3([C@H]1C[C@H]4[C@@H](C2)OC(=O)[C@@H]4C[NH+]5CCN(CC5)C(c6ccccc6)(c7ccccc7)O)CO3 C20410927
C[C@@H]1CCCC[NH+]1CCNC(=O)c2ccc(cc2)/C=C\3/C(=O)N(c4ccccc4O3)Cc5ccc(cc5)Cl C03059532
c1ccc(cc1)CN(CCC/[NH+]=c/2\cc(oc3c2cccc3)O)C(=O)c4cccc(c4)OCc5ccccc5 C22473300
c1cc(ccc1CSCCCNC(=O)[C@@H]2CCC[NH+](C2)Cc3nc(no3)c4ccc(cc4)Cl)Cl C31046906
c1ccc(c(c1)c2nc(on2)C[NH+]3CCC[C@@H](C3)C(=O)NCCCSCc4ccc(cc4)Cl)Cl C31050474
COc1cccc(c1)[C@@H]2C[NH+](C[C@@H]2CN(Cc3ccccc3)C(=O)C4CCCC4)Cc5ccc(c(c5)OC)O C34699254
CCCC[NH+]1CCN(CC1)c2c3c4c(sc3nc(n2)SCC(=O)N5CCOCC5)COC(C4)(C)C C34750217
c1ccc(cc1)CC[NH+]2CCN(CC2)c3c4c5c(sc4nc(n3)SCC(=O)N6CCCC6)CCCC5 C34756611
c1ccc(cc1)CC[NH+]2CCN(CC2)c3c4c5c(sc4nc(n3)SCC(=O)N6CCCCC6)CCC5 C34757869
CCc1ccc(cc1)C(=O)N(Cc2c(nn(c2N3CC[NH+](CC3)C(C)C)c4ccc(cc4)F)CC)CC(C)C C34835360
CCCCOc1cccc(c1)[C@H]2c3c(=O)c4cc(ccc4oc3C(=O)N2CC[NH+](CC)CC)Br C35486251
C[NH+](C)CCN1[C@H](c2c(=O)c3cc(ccc3oc2C1=O)Br)c4cccc(c4)Oc5ccccc5 C35486633
c1ccc(c(c1)COc2ccc(cc2)c3nc(c(o3)NC[C@H](c4cccs4)[NH+]5CCCCC5)C#N)Cl C35671622
Cc1ccc(cc1)Cc2nc3c(cnn3c4ccccc4)c(n2)N5CCC[NH+](CC5)Cc6ccc(cc6)C(C)C C35927824
CCc1c(c(n(n1)c2ccc(cc2)F)N3CC[NH+](CC3)C(C)C)CN(CC(C)C)C(=O)C(C)(C)CCl C35954281
CCN1C(=C([C@H](NC1=O)c2ccc(cc2)C(C)(C)C)C(=O)OCC)CN3CC[NH+](CC3)Cc4ccccc4 C35991105
Cc1ccc2c(c1C)nc(s2)N(CC[NH+](C)C)C(=O)c3ccc(cc3)S(=O)(=O)N4C[C@@H](C[C@@H](C4)C)C C36637581
CC[NH+](CC)CCN(c1nc2c(s1)cccc2Cl)C(=O)c3ccc(cc3)S(=O)(=O)N4CCCC4 C36638068
C[C@@]12CC[C@@H](CC1=CC[C@@H]3[C@@H]2CC[C@@]4([C@@H]3CC=C4C(=O)C[C@@H]5c6c(cc7c(c6OC)OCO7)CC[NH+]5C)C)O C37238532
CCc1cccc2c1nc(s2)N(CCC[NH+](C)C)C(=O)[C@@H]3CCCN(C3)S(=O)(=O)c4cccs4 C36647954
CC[NH+](CC)CCN(c1nc2ccc(cc2s1)Br)C(=O)CS(=O)(=O)c3ccc(cc3)C C36694365
Cc1cc(cc2c1nc(s2)N(CC[NH+](C)C)C(=O)CCCS(=O)(=O)c3ccc(cc3)Cl)Cl C38837325
CC[NH+](CC)CCN(c1nc2c(s1)cccc2S(=O)(=O)C)C(=O)c3c(c4ccccc4s3)Cl C38845274
C[C@@H]1CCCN(C1)c2ccc(cc2)[C@@H](C)NC(=O)[C@@H]3CCC[NH+](C3)Cc4nc(no4)c5ccc(cc5)C(C)(C)C C38903790
c1cc(ccc1c2nc(on2)C[NH+]3CCC[C@H](C3)C(=O)NCCCSC4CCCCC4)Br C38905704
CCC[C@@]1(CN(C(=O)N1CC2(CC[NH+](CC2)Cc3ccccc3)C4CCCCC4)S(=O)(=O)C(C)C)C C39487351
CCC(C)(C)N1[C@@H](N=NN1)[C@@H]([C@@H]2C=c3cc(ccc3=[NH+]C2=O)C)N(CCc4ccccc4)Cc5cccs5 C39710328
CC[NH+](CC)CCN(c1nc2cc(cc(c2s1)C)C)C(=O)c3ccc(cc3)S(=O)(=O)N(C)C(C)C C39736424
Cc1ccc(c2c1nc(s2)N(CCC[NH+](C)C)C(=O)c3ccc(cc3)S(=O)(=O)N(C)C(C)C)Cl C39736430
CCCCC[n+]1c(csc1Nc2ccc(cc2)OC)c3ccc(cc3)S(=O)(=O)N4CCCCCC4 C39834652
c1ccc(cc1)[C@@H](CNC(=O)c2ccc(o2)S(=O)(=O)c3ccc(cc3)Br)[NH+]4CCCCC4 C40323029
C[C@@]12CC[C@@H]3[C@H]([C@@H]1CC[C@@H]2C(=O)C[C@@H]4c5c(cc6c(c5OC)OCO6)CC[NH+]4C)CC=C7[C@]3(CC[C@@H](C7)O)C C43737077
CC1=C[C@H]2[C@H](CC[C@@]3([C@@H]2CC[C@]3(C(=O)C)OC(=O)C)C)[C@]4(C1=C[C@@H](CC4)OC(=O)CC[NH+]5CCCCC5)C C43743318
Cc1ccc(c(c1)C)[C@@H](C(C)C)NC(=O)[C@@H]2CCC[NH+](C2)Cc3nc(no3)c4cccc(c4)Br C44821528
Cc1cccc(c1C)N(CC(=O)NCc2ccc(cc2)C[NH+]3CCC(CC3)C)S(=O)(=O)c4ccccc4 C44875991
Cc1c(c(c(c(n1)C)Cl)OC(=O)N(C)CC[NH2+]C)c2ccc(cc2)Oc3ccc(cc3)OC(F)(F)F C45191548
COc1c(ccc2c1CCCC2)C3CC[NH+](CC3)CCCCNC(=O)c4ccc(nc4)c5ccc(cc5)C#N C45191713
c1ccc(cc1)CC2CC[NH+](CC2)Cc3ccc(cc3)C(=O)N/N=C/c4ccc(cc4)OC(=O)c5ccccc5 C20240625
C[C@@H]1C(=O)N([C@]2(S1)c3ccccc3N(C2=O)C[NH+]4CCC(CC4)Cc5ccccc5)c6ccc(cc6)OC C16608076
CCCOC(=O)c1ccc(cc1)Oc2c(=O)c3ccc(c(c3oc2C(F)(F)F)C[NH+]4CCCC[C@@H]4C)O C02222806
COC(=O)[C@@H]1CC2=c3ccccc3=[NH+][C@H]2CN1C(=O)COc4cc5c(cc4Cl)c6c(c(=O)o5)CCCC6 C63351044
CCCCCCc1c(c2ccc(cc2oc1=O)OCC(=O)N3C[C@H]4C(=c5ccccc5=[NH+]4)C[C@@H]3C(=O)OC)C C63386175
c1ccc2=[NH+]CC(=c2c1)C[C@@H](C(=O)OCC(=O)c3ccc(cc3)Cl)NC(=O)C45CC6CC(C4)CC(C6)C5 C63622967
CCc1ccc(cc1)Oc2c(=O)c3ccc(c(c3oc2C(F)(F)F)C[NH+](CC)Cc4ccccc4)O C01871110
CC[NH+](CC)CCCN([C@@H](c1cccs1)C(=O)NC2CCCCC2)C(=O)c3ccc([nH]3)c4ccccc4 C06511219
CC(C)Cc1ccc(cc1)C(=O)[C@H]2[C@@H]([NH+]3C=Cc4ccccc4[C@@H]3[C@@]25c6ccccc6NC5=O)C(=O)C(C)(C)C C08767558
CCCCN(CCCC)S(=O)(=O)c1ccc(cc1)C(=O)Nc2c(c3c(s2)C([NH2+]C(C3)(C)C)(C)C)C#N C08881710
CCc1ccc(cc1)C2=N[C@@H]([NH2+][C@@H](C2)c3cccc(c3O)OCC)c4cc(ccc4OC)Br C09542460
CCc1ccc(cc1)C2=N[C@H]([NH2+][C@H](C2)c3cccc(c3O)OCC)c4cc(ccc4OC)Br C09542469
COc1ccccc1CC[NH2+][C@H]2CCc3c(sc4c3c(=O)n(cn4)CCc5ccccc5Cl)C2 C12003508
CC[C@H](c1nnnn1C2CCCCC2)[NH+](CCc3ccccc3)Cc4cc5c(ccc(c5[nH]c4=O)C)C C13065210
CCc1ccc(cc1)[C@H]2C(=C(C(=O)N2CC[NH+](CC)CC)O)C(=O)c3ccc(cc3C)OCC(C)C C09272746
CCC[C@H](c1nnnn1Cc2ccccc2)[NH+](Cc3cc4cc(c(cc4[nH]c3=O)C)C)C5CCCCC5 C13499491
CCCC[NH+](CCCC)CCCN1CC(=O)N2[C@@H](C1=O)Cc3c4ccccc4[nH]c3[C@@H]2c5ccccc5 C16042781
c1cc(c(cc1[N+](=O)[O-])Cl)NCC[NH2+]Cc2cc(ccc2OCc3ccc(cc3Cl)Cl)Cl C16385809
Cc1ccc(cc1)Cc2nc(sn2)N(Cc3ccccc3)CC(=O)NCCC[NH+]4CCCC[C@@H]4C C16516360
C[NH+]1CCC[C@@H]1CCNc2nc(nc(n2)C(Cl)(Cl)Cl)c3ccc(cc3)C(Cl)(Cl)Cl C01555749
CC[NH+]1CCC[C@@H]1CNC(=O)c2ccc(cc2)/C=C\3/C(=O)N(c4ccccc4S3)Cc5cc(ccc5C)C C20355160
CC(C)CC[C@H](c1c2c(sc1n3cccc3)C[NH+](CC2)C)NC(=O)NC45CC6CC(C4)CC(C6)C5 C20532179
CCC[NH+](CCC)CCCNC(=O)c1ccc2c(c1)N(C(=O)c3ccccc3S2)Cc4ccc(cc4)C C03040388
c1ccc(cc1)CCC[NH+]2CCC(CC2)N(Cc3ccco3)C(=O)Nc4ccccc4c5ccccc5 C24874017
c1ccc(cc1)C[NH+]2CCc3c(sc4c3c(=O)n(c(n4)N/N=C/c5ccccc5)C6CCCCC6)C2 C26954096
C[C@@H](c1ccc(cc1)C2CCCCC2)N3CC[NH+](CC3)Cc4c(ccc5c4occ(c5=O)c6ccccc6)O C27100563
CCc1cc2c(=O)c(c(oc2c(c1O)C[NH+]3CCCC[C@@H]3CC)C(C)C)c4nc5ccccc5s4 C28120869
CC(C)(C)CC(C)(C)Nc1c([nH+]c2n1cccc2)c3ccccc3OS(=O)(=O)c4ccc5ccccc5c4 C04172535
CCN1C(=C([C@H](NC1=O)c2ccc(cc2)C(C)C)C(=O)OCC)CN3CC[NH+](CC3)Cc4ccccc4 C35641339
Cc1c(c(n(n1)c2ccccc2)Oc3ccccc3Cl)C[NH+](CC4CC4)C[C@H](COc5ccccc5)O C35777691
c1ccc(cc1)CCn2c3ccccc3[nH+]c2N4CCC(CC4)C(=O)N[C@@H](Cc5ccccc5)c6ccccc6 C35958188
Cc1ccc(c(c1)c2csc3c2c(=O)[nH]c(n3)C[NH+](C[C@@H](COCC(C)C)O)C4CCCCC4)C C36206525
Cc1c(c(c(c(c1C)C)S(=O)(=O)N[C@@H](C)[C@H](c2cccs2)N3CC[NH+](CC3)Cc4ccccc4)C)C C38596415
c1ccc(c(c1)OC2=CN=[NH+][C@@H]2c3ccc(cc3O)OCc4ccc(c(c4)Cl)Cl)Br C38676536
CCOC(=O)c1ccc(cc1)OC2=C(N=[NH+][C@H]2c3ccc(cc3O)OCc4ccc(c(c4)Cl)Cl)C C38759692
CCOC(=O)c1c2c(sc1NC(=O)[C@H]3CCC[NH+](C3)Cc4c(cccc4Cl)Cl)CCCC2 C38857800
CCC[C@]1(CN(C(=O)N1CC2(CC[NH+](CC2)Cc3ccccc3)C4CCCCC4)c5ccccc5O)C C39487334
c1ccc(cc1)C[NH+]2[C@@H](CCC[C@@]23CCC[C@@H](C3)S(=O)(=O)Oc4ccccc4)c5ccccc5O C39520703
CCCC[NH+](CCCC)CCCN1[C@@H](c2c(=O)c3cc(ccc3oc2C1=O)Cl)c4ccc(cc4)O C40014610
CC(C)CNC(=O)c1ccc(cc1)CSc2nc(cc(n2)Cl)N(CC[NH+](C)C)Cc3ccccc3 C40367944
c1ccc(cc1)n2c(nnn2)SCCC[NH2+]Cc3ccc(cc3)OCc4c(cccc4Cl)Cl C40722775
CC[NH+](CC)[C@H](CNC(=O)c1cnc(nc1Cl)SCc2ccc(cc2)C)c3ccc(cc3)C(C)(C)C C40985850
C[NH+](C)[C@@H](CNC(=O)c1cnc(nc1Cl)SCc2ccc(cc2)Cl)c3ccc(cc3)Cl C40985949
c1cc(ccc1CSc2ncc(c(n2)Cl)C(=O)NC[C@H](c3ccc(cc3)Cl)[NH+]4CCCC4)Cl C40985952
Cc1c(c(n(n1)c2cccc(c2)Cl)Oc3ccccc3)C[NH+](C[C@H](COC(C)(C)C)O)CC(C)C C36301746
Cc1c(cc(n1Cc2cccs2)c3csc(n3)c4ccccc4Cl)C(=O)NCC[NH+]5CCCCC5 C44162882
c1c[nH+]ccc1NCCOc2cc(cc3c2n(c(=O)n3CC4CCCCC4)CC5CCCCC5)Cl C45302564
Cc1ccn2c(c1)[nH+]c(c2NC(C)(C)CC(C)(C)C)c3ccc(cc3)OS(=O)(=O)c4ccc(cc4)Cl C04172567
CC[NH+](CC)CCCNC(=O)[C@H](C)Sc1nc(cc(n1)C(F)(F)F)c2ccc(cc2Cl)Cl C58961621
CCC[NH+](CCC)Cc1c(ccc2c1oc(=O)cc2c3cc4cc(ccc4oc3=O)Br)O C41584496
CCCCCCn1c(nnc1SCC(=O)Nc2c(cc(cn2)Cl)Cl)C3=c4ccccc4=[NH+]C3 C63258852
COc1ccc2=[NH+][C@@H]3[C@H](NCCC3=c2c1)c4ccc(c(c4)COc5ccccc5C6CCCCC6)OC C63349873
COc1ccc2=[NH+][C@H]3[C@H](NCCC3=c2c1)c4ccc(c(c4)COc5ccc(cc5)Br)OC C63426655
Cc1cccc(c1N2[C@H](NN=N2)[C@@H](c3ccc(cc3Cl)Cl)NCCC4=c5ccccc5=[NH+][C@@H]4C)C C63513948
Cc1cccc(c1C)OCc2cc(ccc2OC)[C@H]3[C@H]4C(=c5cc(ccc5=[NH+]4)OCc6ccccc6)CCN3 C63581928
CCCCc1ccc(cc1)N[C@@H]2/C(=N/S(=O)(=O)c3cccc4c3nsn4)/N=c5ccccc5=[NH+]2 C38966446
Cc1ccc(cc1)S(=O)(=O)Cn2c(nnn2)[C@H](C(C)C)[NH+]3CCN(CC3)c4cc(ccc4C)C C06173103
c1ccc(cc1)COc2ccc(cc2)/C=C/C(=O)N3CC[NH+](CC3)Cc4cc(=O)n5ccsc5n4 C09884624
Cc1c(n2c3c(nc2n1c4ccc(cc4)OC)n(c(=O)n(c3=O)CCC[NH+]5CCCC[C@@H]5C)C)C C10107542
Cc1cn2c3c(nc2n1c4ccc(cc4)OC)n(c(=O)n(c3=O)C[C@H](C)C[NH+]5CCC(CC5)C)C C10107586
CCOc1ccc(cc1)n2c(cn3c2nc4c3c(=O)n(c(=O)n4C)CCC[NH+]5CCC[C@@H](C5)C)C C10107627
CCOc1ccc(cc1)n2c(cn3c2nc4c3c(=O)n(c(=O)n4C)C[C@H](C)C[NH+]5CCCCC5)C C10107695
Cc1cn2c3c(nc2n1c4cccc(c4C)Cl)n(c(=O)n(c3=O)CCC[NH+]5CCCC[C@@H]5C)C C10108434
CCOc1ccccc1n2c(cn3c2nc4c3c(=O)n(c(=O)n4C)CCC[NH+]5CCCC[C@H]5C)C C10108690
Cc1cccc2c1nc(s2)N(CC[NH+](C)C)C(=O)[C@@H]3CCCN(C3)S(=O)(=O)c4cccs4 C10751589
c1cc(ccc1C[NH+]2CCCN(CC2)c3ccc(cc3[N+](=O)[O-])S(=O)(=O)N4CCCC4)Cl C11174457
C[C@H]1c2cc3c(cc2C4(CCCC4)C[NH+]1Cn5c(=S)n(c(n5)c6cccnc6)C7CC7)OCCO3 C12896995
C[C@@H]1c2cc3c(cc2C4(CCCC4)C[NH+]1Cn5c(=S)n(c(n5)c6cccnc6)C7CC7)OCCO3 C12897002
Cc1c(nc(o1)c2cccs2)C[NH+]3CCn4c(c(nc4C5CCOCC5)c6ccc(cc6)OC)C3 C14536920
c1ccc(cc1)[C@@H]2COc3ccccc3N2C(=O)C[NH+]4CCN(CC4)S(=O)(=O)c5cccc(c5)F C20687675
c1ccc(cc1)n2c(nnc2SCc3nnc(o3)c4ccccc4Br)C[NH+]5CCCC5 C21243544
C[C@@H]1CCCC[NH+]1CCN2C(=O)c3ccc(n3C[C@@]2(C)C(=O)NC4CCCCCC4)c5ccco5 C21864600
CCc1cc2c(s1)ncn(c2=O)C[NH+]3CCN(CC3)Cc4csc(n4)c5ccc(cc5)OC C22419769
CCN1CC[NH+](CC1)C[C@H](C)Cn2c(=O)c3c(nc4n3cc(n4c5cccc(c5C)C)C)n(c2=O)C C22821179
c1cc(sc1)CN(c2ccc3c(c2)OCCO3)C(=O)C[NH+]4CCC[C@@H]4c5ccc6c(c5)OCCO6 C23259233
c1ccc(cc1)[C@@H]2COc3ccccc3N2C(=O)C[NH+]4CCN(CC4)S(=O)(=O)c5ccc(cc5)F C24071563
COc1ccc(cc1)N2C(=O)[C@H]3[C@H]4CCC[NH+]4[C@@]5([C@@H]3C2=O)c6ccccc6N(C5=O)Cc7ccccc7 C33821641
CN(C)c1c2c(nc(n1)N3CCC(CC3)[NH+]4CCCCC4)CCN(C2)S(=O)(=O)c5ccccc5 C34756701
CCOC(=O)[C@@H]1CCCC[NH+]1CC(=O)N2[C@@H](CC(=N2)c3cccc(c3)F)c4ccc5c(c4)OCO5 C35785836
c1ccc(cc1)C[NH+]2CCN(CC2)[C@H](c3ccccc3F)c4nnnn4Cc5ccc6c(c5)OCO6 C19372152
Cc1ccc(c(c1)C)N(C[C@@H]2C=c3ccc(cc3=[NH+]C2=O)C)C(=O)c4cc(c(c(c4)OC)OC)OC C38935907
COc1ccc(cc1/C=N/N2[C@H]([NH+]=NC2=S)c3cc(c(c(c3)OC)OC)OC)Br C39015739
COc1ccc(cc1)c2nc(on2)C[NH+]3CCC4(CC3)CC(=O)c5c(c(c6c(c5OC)cco6)OC)O4 C39227212
CCOC(=O)C1=C(N=c2n(c(=O)/c(=C/C3=c4ccccc4=[NH+]C3)/s2)[C@H]1c5ccc(cc5)N(C)C)C C39276934
COc1ccc(cc1)S(=O)(=O)N(Cc2cccs2)C[C@H]3C=c4cc5c(cc4=[NH+]C3=O)OCO5 C39325005
Cc1cccc2=C[C@H](C(=O)[NH+]=c12)CN(Cc3ccccc3)S(=O)(=O)c4c(ccc5c4nsn5)C C39325081
Cc1ccc2c(c1S(=O)(=O)N(Cc3cccnc3)C[C@H]4C=c5cc(c(cc5=[NH+]C4=O)C)C)nsn2 C39325214
c1ccc(cc1)CCN(C[C@H]2C=c3cc4c(cc3=[NH+]C2=O)OCCO4)S(=O)(=O)c5ccc(cc5)F C39325368
c1cc(sc1)CN(C[C@@H]2C=c3cc4c(cc3=[NH+]C2=O)OCCO4)S(=O)(=O)c5ccc(cc5)Cl C39325413
CCc1cccc2=C(C[NH+]=c12)C(=O)[C@H](c3ccccc3)Sc4nnc(o4)c5ccc6c(c5)OCO6 C39421822
Cc1cn2c3c(nc2n1c4ccc(cc4)OC)n(c(=O)n(c3=O)CCC[NH+]5[C@@H](CCC[C@@H]5C)C)C C13515937
c1ccc(cc1)C2=c3cc(ccc3=[NH+]C(=O)[C@H]2C4=NN([C@H](C4)c5ccco5)C(=O)c6ccco6)Cl C39964702
C[C@@H]1CCC2=C3C(=NC(=NC3=O)CSc4nc5ccccc5c(=O)n4CCC[NH+](C)C)S[C@@H]2C1 C40061551
c1ccc(c(c1)[C@@H](c2nnnn2Cc3ccc4c(c3)OCO4)N5CC[NH+](CC5)C6CCCC6)Cl C22929718
Cc1c(sc2c1c(=O)nc([nH]2)C[NH+]3CCN(CC3)c4c5c6c(sc5ncn4)C[C@H](CC6)C)C C22260913
Cc1cc(c(c(c1)C)c2cs/c(=N\C(=O)CN3CCN(CC3)c4cc([nH+]c(n4)C(C)C)C)/[nH]2)C C22242404
C[C@H]1C[C@@H](C[NH+](C1)Cc2cs/c(=N\C(=O)c3ccc4c(c3)nc5n(c4=O)CCCCCC5)/[nH]2)C C22325258
CC[NH+]1CCC(CC1)N(C)C(=O)[C@H]2C[C@@H]3CCCC[C@@H]3N2S(=O)(=O)c4c(cc(cc4C)OC)C C62575508
CC1CCC(CC1)N2CC(=O)N3[C@H](C2=O)CC4=c5ccccc5=[NH+][C@@H]4[C@H]3c6cc(ccc6OC)OC C63137686
COc1cc(cc(c1OC)OC)[C@H]2[C@H]3C(=c4ccccc4=[NH+]3)C[C@H]5N2C(=O)CN(C5=O)C6CCCCC6 C63139732
Cc1ccccc1[C@H]2[C@@H]3C(=c4ccccc4=[NH+]3)C[C@@H]5N2C(=O)CN(C5=O)Cc6ccc7c(c6)OCO7 C63140555
CCOc1ccc(cc1OC)[C@@H]2[C@H]3C(=c4ccccc4=[NH+]3)C[C@@H]5N2C(=O)CN(C5=O)C6CCCCC6 C63141780
C[C@@H]1[C@H]2C(=c3ccccc3=[NH+]2)C[C@@H]4N1C(=O)N(C4=O)c5ccccc5C(=O)NC6CCCCCCC6 C63375908
C[C@H]1[C@H]2C(=c3ccccc3=[NH+]2)C[C@@H]4N1C(=O)N(C4=O)c5ccccc5C(=O)NC6CCCCCCC6 C63375909
COc1ccc2=[NH+]CC(=c2c1)CCN3[C@H]([C@H]4C(=NN=C4C3=O)c5ccco5)c6ccc(cc6)[N+](=O)[O-] C63795791
CCc1ccc(cc1)[C@@H]2CN3C(=O)N(C(=O)[C@@]3([C@H]4C2=c5ccccc5=[NH+]4)C)c6ccc(cc6)[N+](=O)[O-] C63933973
c1cc(c([nH+]c1)N2CCC(CC2)C(=O)NC(=O)Nc3ccc(c(c3Cl)Cl)Cl)[N+](=O)[O-] C08616689
CCN(CC)S(=O)(=O)c1ccc(cc1)C(=O)Nc2c(c3c(s2)C([NH2+]C(C3)(C)C)(C)C)C#N C08881700
CCOc1ccccc1C(=O)[C@@H]2[C@H]3CCC[NH+]3[C@@]4([C@@]25c6ccccc6NC5=O)c7ccccc7NC4=O C09235727
COc1ccc(cc1)[C@H]2CC(=NN2C(=O)C[NH+]3Cc4ccccc4C[C@H]3C(=O)N)c5ccccc5 C09647340
CC#CCN1C(=O)[C@](NC1=O)(CCc2ccccc2)C3CC[NH+](CC3)Cc4[nH]c5ccccc5n4 C11789397
c1cc(ccc1C[C@@H]2C(=O)NC(=O)N(C2=O)CCNc3c(cc(c[nH+]3)C(F)(F)F)Cl)Cl C03105955
C[C@H](c1c2ccccc2c(=O)[nH]n1)C(=O)NCC[NH+]3Cc4ccccc4O[C@@H](C3)c5ccsc5 C12450731
CCOC(=O)c1c(c(sc1NC(=O)C[NH+]2CCCC[C@@H]2C)C(=O)Nc3ccc(cc3C)C)C C16484659
CCOC(=O)c1c2c(sc1NC(=O)CSc3nnc4n3cccc4)C([NH2+]C(C2)(C)C)(C)C C18774271
CC[NH+]1CCc2c(sc(c2[C@H](C)NC(=O)Nc3ccc(cc3)C(=O)OCC)n4cccc4)C1 C20532239
CC(C)Cn1cc(c2ccccc2c1=O)NC(=O)NCCCN3CCC(CC3)[NH+]4CCCCC4 C20941487
CC(C)Cn1cc(c2ccccc2c1=O)NC(=O)NCCCN3CC[NH+](CC3)C4CCCCC4 C21348306
c1cc(cc(c1)S(=O)(=O)Nc2cccc(c2)Cl)C(=O)NC[C@@H](c3ccco3)[NH+]4CCCC4 C24586853
Cc1ccc(cc1C)NS(=O)(=O)c2ccc(cc2)C(=O)NC[C@H](c3ccco3)[NH+]4CCCC4 C24880279
Cc1c(sc(c1C(=O)OCc2cc(oc-3cc(=[NH+]C(=O)C)ccc23)O)NC(=O)C(C)(C)C)C C25643312
C[C@@]1(C(=O)N(C(=O)N1)CC(=O)NC[C@H](c2ccccc2Cl)[NH+]3CCCC3)c4ccc(cc4)F C27345552
CC(C)CNC(=O)c1ccccc1NC(=O)[C@@H]2CCC[NH+](C2)Cc3nc(no3)c4cccs4 C31056681
CCCCN(C)C(=O)c1cc(ccc1N2CC[NH2+]CC2)NS(=O)(=O)c3c(cc(cc3C)C)C C33121303
CCCCNC(=O)N1CCN(CC1)c2[nH]c(=O)cc(n2)C[NH+]3CCN(CC3)c4ccccc4C C35926793
CCNC(=O)N1CCC[NH+](CC1)CC2=C([C@@H](NC(=O)N2CC)c3cccc(c3)C)C(=O)OCC C36013958
Cc1cccc(c1)NS(=O)(=O)c2cccc(c2)C(=O)NC[C@@H](c3ccco3)[NH+]4CCCCC4 C12521029
CC[C@@H](C)NC(=O)c1ccccc1NC(=O)C2CC[NH+](CC2)Cc3nc(no3)c4cccs4 C38872796
Cc1ccc(cc1)c2nc(on2)C[NH+]3CCC[C@H](C3)C(=O)Nc4ccccc4C(=O)NCC(C)C C38890306
C[C@@H](CNC(=O)[C@@H]1CN(CC12CC[NH2+]CC2)C(=O)C3(CCCCC3)C)Oc4ccc(cc4)OC C39665675
c1ccc2c(c1)c(cc(c2O)/N=N/c3ccc(cc3)/C=C/C4[NH+]=c5ccccc5=[NH+]4)S(=O)(=O)[O-] C39738101
Cc1ccc2cc3c([nH+]c2c1)N(CC3)c4ccc(cc4)C(=O)NNC(=O)c5ccc(cc5)[N+](=O)[O-] C39881545
CC(C)OC(=O)c1c(c2c(c3c(nc2s1)CC[NH+](C3)C)c4cc(c(c(c4)OC)OC)OC)N C40570125
CC(C)C[C@@H](C(=O)OC)NC(=O)N1CCc2c([nH+]c[nH]2)[C@H]1c3ccc(cc3F)Br C44577215
CC(C)[C@H](C(=O)N1CCC[NH+](CC1)CC(=O)NC(C)(C)C)NC(=O)C23CC4CC(C2)CC(C4)C3 C45767015
C[C@@H]1C[C@@]2(CC(C1)(C)C)C(=O)N(C(=O)N2)CC(=O)NCc3ccccc3C[NH+]4CCC(CC4)C C46797692
C[C@@H]1C[C@@]2(CC(C1)(C)C)C(=O)N(C(=O)N2)CC(=O)/N=c/3\[nH]c4c(s3)C[NH+](CC4)Cc5ccccc5 C21529236
C[C@H]1CCCC[C@]12C(=O)N(C(=O)N2)CC(=O)/N=c/3\[nH]c4c(s3)C[NH+](CC4)Cc5ccccc5 C49765421
Cc1nn(c(c1/C=N/c2[nH+]c(ccc2)/N=C/c3c(n(nc3C)c4ccccc4)O)O)c5ccccc5 C16671866
C/C(=N\NC(=[NH2+])S[C@@H]1CC(=O)N(C1=O)c2ccc(cc2)Cl)/C=C/c3ccc(cc3)N(C)C C08809765
C/C(=N\NC(=[NH2+])S[C@H]1CC(=O)N(C1=O)c2ccc(cc2)OC)/c3ccc(cc3)c4ccccc4 C59489320
CC(C)(C)C1CCC2(CC1)C(=O)N(C(=O)N2)CC(=O)Nc3ccccc3C[NH+]4CCSCC4 C60240521
C[C@@H](CC1=c2ccccc2=[NH+]C1)NC(=O)/C=C\3/CS[C@H](N3)c4cc(c(c(c4)OC)OC)OC C63280131
CCCNC(=O)[C@H]([C@H](C)CC)NC(=O)[C@@H]1CC2=c3ccccc3=[NH+][C@H]2[C@@H]4N1C(=O)c5c4cccc5 C63383501
CCCCCCNC(=O)[C@H](C)NC(=O)[C@@H]1CC2=c3ccccc3=[NH+][C@H]2[C@H]4N1C(=O)c5c4cccc5 C63383794
COc1ccc2c(c1)S[C@@H](N2)NC(=O)[C@@H]3CC(=O)N(C3)CCC4=c5cc(ccc5=[NH+]C4)Cl C63557155
C[C@@H]1C(=C(NN1c2ccc(nn2)N3CCCCC3)C)CCC(=O)NCCC4=c5ccccc5=[NH+]C4 C63652890
CCN1[C@H]2C(=C(NN2c3ccccc3)C)N=C(C1=O)CCC(=O)NCCC4=c5ccccc5=[NH+]C4 C63667304
c1ccc(cc1)CC2=[NH+]c3c(c(=O)[nH]c(=O)n3Cc4ccco4)C(N2)(C(F)(F)F)C(F)(F)F C08672660
Cc1ccc(c(c1)C)N2C(=O)c3ccccc3/C(=C/Nc4ccccc4[C@@H]5C(=O)NC(=S)N=[NH+]5)/C2=O C40051553
Cc1ccc(cc1C)N2C(=O)c3ccccc3/C(=C/Nc4ccccc4[C@H]5C(=O)NC(=S)N=[NH+]5)/C2=O C40051559
c1ccc(c(c1)Cn2c(=O)c3ccc(cc3[nH]c2=O)[C@H]4[NH+]=C(NO4)c5ccc(cc5)Br)F C64392058
c1cc(cc(c1)NC(=O)[C@@H]2N=N[C@@H](S2)C3CC3)C(=O)NCCC4=c5cc(ccc5=[NH+]C4)Cl C64502519
c1ccc(cc1)Cn2c(=O)c3ccc(cc3[nH]c2=O)[C@@H]4[NH+]=C(NO4)c5ccc(cc5)Br C64870219
CCOC(=O)C1=C(NC(=O)N[C@@H]1c2ccc(cc2)SC)CN3CC[NH+](CC3)C4CCCCC4 C67286968
CCOC(=O)C1=C(NC(=O)N[C@H]1c2ccc(cc2)SC)CN3CC[NH+](CC3)C4CCCCC4 C67286971
CCC(C)(C)n1c(nnn1)[C@@H](c2cc3cc(c(cc3[nH]c2=O)C)C)[NH+]4CCN(CC4)c5cc(ccc5C)C C06077504
CCC(C)(C)n1c(nnn1)[C@@H](c2cc3cc(ccc3[nH]c2=O)C)[NH+](Cc4ccc(cc4)Cl)Cc5ccco5 C06149145
CCC(C)(C)n1c(nnn1)[C@H](c2cc3cc(cc(c3[nH]c2=O)C)C)[NH+](Cc4ccccc4)Cc5ccco5 C06149404
CCC(C)(C)n1c(nnn1)[C@H](c2cc3cc(ccc3[nH]c2=O)C)[NH+](Cc4ccccc4)Cc5cccs5 C06149440
CCC(C)(C)n1c(nnn1)[C@H](c2cc3ccc(cc3[nH]c2=O)C)[NH+](Cc4ccccc4)Cc5cccs5 C06149564
CCC(C)(C)n1c(nnn1)[C@H](c2cc3cccc(c3[nH]c2=O)C)[NH+](Cc4ccc(cc4)Cl)Cc5ccco5 C06149593
CCOc1ccc2c(c1)cc(c(=O)[nH]2)[C@H](c3nnnn3C(C)(C)C)[NH+]4CCN(CC4)c5cccc(c5C)C C06134036
CCc1ccc2c(c1)cc(c(=O)[nH]2)[C@@H](c3nnnn3C4CCCCC4)[NH+](Cc5ccco5)C[C@@H]6CCCO6 C06197972
CCc1ccc2c(c1)cc(c(=O)[nH]2)[C@H](c3nnnn3C(C)(C)C)[NH+](Cc4ccc(cc4)Cl)Cc5ccco5 C06198124
CCc1ccc2c(c1)cc(c(=O)[nH]2)[C@H](c3nnnn3C4CCCC4)[NH+](Cc5ccccc5)Cc6cccs6 C06198200
CCc1ccc2c(c1)cc(c(=O)[nH]2)[C@H](c3nnnn3C4CCCCC4)[NH+](Cc5ccccc5)Cc6cccnc6 C06135309
CCc1ccc2c(c1)cc(c(=O)[nH]2)[C@H](c3nnnn3C4CCCCC4)[NH+]5CCC(CC5)Cc6ccccc6 C06198234
Cc1ccc2c(c1)cc(c(=O)[nH]2)[C@@H](c3nnnn3C4CCCC4)[NH+](CCc5ccccc5)Cc6cccs6 C06408571
Cc1cc(c2c(c1)cc(c(=O)[nH]2)[C@H](c3nnnn3C4CCCCC4)[NH+]5CCC(CC5)Cc6ccccc6)C C06300992
Cc1cc(c2cc(c(=O)[nH]c2c1)[C@H](c3nnnn3Cc4ccccc4)[NH+]5CCC(CC5)Cc6ccccc6)C C06301945
CCOC(=O)C1CC[NH+](CC1)[C@@H](c2cc3c(cc(cc3[nH]c2=O)C)C)c4nnnn4CCc5ccccc5 C13023248
CC[C@@H](c1nnnn1Cc2ccc(cc2)F)[NH+](Cc3ccc(cc3)C)Cc4cc5ccc(cc5[nH]c4=O)C C13063925
CC[C@H](c1nnnn1Cc2ccc(cc2)F)[NH+](Cc3cc4cc5c(cc4[nH]c3=O)OCCO5)C6CCCCC6 C13064456
CC[C@@H](c1nnnn1C2CCCC2)[NH+](Cc3ccc4c(c3)OCO4)Cc5cc6cc(c(cc6[nH]c5=O)C)C C13064588
CC[C@@H](c1nnnn1Cc2ccc(cc2)F)[NH+](Cc3ccc(cc3)F)Cc4cc5c(cc(cc5[nH]c4=O)C)C C13064945
CC[C@H](c1nnnn1Cc2ccc(cc2)F)[NH+](Cc3ccc(cc3)C)Cc4cc5ccc(c(c5[nH]c4=O)C)C C13065098
CC[C@@H](c1nnnn1Cc2ccc(cc2)F)[NH+](Cc3ccc(cc3)C)Cc4cc5ccc(c(c5[nH]c4=O)C)C C13065099
CC[C@H](c1nnnn1Cc2ccc(cc2)F)[NH+](Cc3cccs3)Cc4cc5ccc(c(c5[nH]c4=O)C)C C13065110
Cc1ccc2cc(c(=O)[nH]c2c1)[C@H](c3nnnn3C(C)(C)C)[NH+](CCc4ccccc4)Cc5ccc(cc5)F C06409941
Cc1ccc2cc(c(=O)[nH]c2c1)[C@H](c3nnnn3C(C)(C)C)[NH+](Cc4ccc(cc4)Cl)C[C@@H]5CCCO5 C06409944
Cc1ccc2cc(c(=O)[nH]c2c1)[C@H](c3nnnn3C(C)(C)C)[NH+](Cc4ccccc4)Cc5ccc(cc5)Cl C06409951
Cc1cc(c2cc(c(=O)[nH]c2c1)[C@H](c3nnnn3C4CCCCC4)[NH+](Cc5ccco5)Cc6cccs6)C C06301823
Cc1cccc2c1[nH]c(=O)c(c2)[C@H](c3nnnn3C(C)(C)C)[NH+](CCc4ccccc4)Cc5cccs5 C06443887
CC[C@H](c1nnnn1CCc2ccccc2)[NH+](Cc3cc4cc5c(cc4[nH]c3=O)OCO5)C6CCCCC6 C13501218
Cc1cccc(c1C)N2CC[NH+](CC2)[C@H](c3cc4cc(cc(c4[nH]c3=O)C)C)c5nnnn5Cc6ccccc6 C06443099
Cc1ccc(c(c1)N2CC[NH+](CC2)[C@H](c3cc4cc(cc(c4[nH]c3=O)C)C)c5nnnn5Cc6ccccc6)C C06195854
Cc1cccc(c1C)N2CC[NH+](CC2)[C@@H](c3cc4c(cc(cc4[nH]c3=O)C)C)c5nnnn5C[C@H]6CCCO6 C06442866
Cc1ccc2cc(c(=O)[nH]c2c1)[C@@H](c3nnnn3C4CCCC4)[NH+](Cc5ccccc5Cl)Cc6ccco6 C06409822
Cc1cccc2c1[nH]c(=O)c(c2)[C@H](c3nnnn3CCc4ccccc4)N5CC[NH+](CC5)C6CCCCC6 C20098172
C[C@H]1CC[C@H]([C@@H](C1)OC[C@@H](CN2CC[NH+](CC2)CCN3C(=O)c4cccc5c4c(ccc5)C3=O)O)C(C)C C22790373
CCOC(=O)CNc1c([nH+]c2n1c(ccc2)C)c3cccc(c3)OS(=O)(=O)c4ccc5ccccc5c4 C33662411
CCn1c(=O)c2cc(ccc2nc1[C@H](C)N(CC[NH+](C)C)C(=O)Nc3ccc(cc3Cl)Cl)Cl C35032070
CC(C)c1ccc(cc1)n\2cc([nH]/c2=N\C(=O)CN(CC[NH+](C)C)C(=O)c3ccccc3F)c4ccccc4 C35673662
c1ccc(cc1)[C@H]2c3cc(ccc3CCN2C(=O)C4CC4)OCc5ccc(o5)C(=O)NCC[NH+]6CCCC6 C35862184
c1cc(cc(c1)F)[C@@H]2c3cc(ccc3CCN2C(=O)C4CC4)OCc5ccc(o5)C(=O)NCC[NH+]6CCCC6 C35862704
CC(C)c1ccc(cc1)n\2cc([nH]/c2=N\C(=O)CN(CC[NH+](C)C)C(=O)c3ccccc3)c4ccccc4 C36046197
CC(C)(C)C(=O)N1CCc2ccc(cc2[C@H]1c3cccc(c3)F)OCc4nc(co4)C(=O)NCC[NH+](C)C C37605341
CC(C)C(=O)N1CCc2ccc(cc2[C@H]1c3cccc(c3)F)OCc4ccc(o4)C(=O)NCC[NH+]5CCCC5 C37605484
Cc1ccc(c2c1nc(s2)N3CC[NH+](CC3)CCNC(=O)c4cc5cc(ccc5s4)[N+](=O)[O-])Cl C38785817
Cc1c\2c(oc1C(=O)N(C)C3CC[NH+](CC3)C)CCC/C2=N\NC(=O)C(c4ccccc4)c5ccccc5 C40815421
CCOC(=O)c1c(n(c2c1c(c(c(c2)Br)O)C[NH+](C)C)C)CSc3c(c(cc(n3)C)C)C#N C01423452
C=CC[NH+]1CCN(CC1)c2ccccc2NC(=O)CSc3nnc(o3)c4ccccc4Br C59212514
Cc1cc(c(c2c1C(=O)/C(=C/c3cc(ccc3OC)OC)/O2)C[NH+]4CCN(CC4)c5ccc(cc5)OC)O C41585690
CN(C)c1ccc(cc1)[C@H](CNC(=O)CSc2nnc(o2)c3ccc(cc3)F)C4=c5ccccc5=[NH+]C4 C63234532
CC(C)C[C@@H](C(=O)NCc1c(cccc1Cl)F)N2C(=O)[C@@]3([C@@H]4C(=c5ccccc5=[NH+]4)CCN3C2=O)C C63372829
C[C@@H]1c2c(sc(n2)CSc3ccccc3)C[C@]4([C@H]1[C@H]([C@@H](CC4)[C@H](C)C(=O)NCC[NH+]5CCOCC5)O)C C04221956
c1ccc2c(c1)cccc2/C=C(\C(=O)NCC[NH+]3CCOCC3)/NC(=O)c4ccccc4Br C09046543
C[NH+](C)[C@H](CNC(=O)c1ccc(cc1)NS(=O)(=O)c2cc(ccc2Cl)Cl)c3ccccc3 C12605095
Cc1cc2c(c(c1)Cl)NC(=O)[C@@]23[C@H]4[C@@H]([C@@H]([NH2+]3)CCSC)C(=O)N(C4=O)CCc5ccccc5 C12886350
Cc1cc2c(c(c1)Cl)NC(=O)[C@]23[C@H]4[C@@H]([C@@H]([NH2+]3)CCSC)C(=O)N(C4=O)CCc5ccccc5 C12886368
Cc1cc2cc(c(=O)[nH]c2cc1Cl)CN(Cc3ccccc3)C(=S)NCCC[NH+]4CCOCC4 C06321451
Cc1ccc(c2c1cc(c(=O)[nH]2)C[NH+](CCCO)[C@@H](c3nnnn3Cc4ccc(cc4)F)C(C)C)C C13499200
CC[NH+]1CCN(CC1)CCCNC(=O)[C@@H](C(C)C)NC(=O)c2ccc(cc2)C34CC5CC(C3)CC(C5)C4 C20116157
C[C@H]1CCCCN1S(=O)(=O)c2ccc3c(c2)c(cc(=O)[nH]3)C(=O)NCC[NH+](CC(C)C)CC(C)C C20686772
CC1(CC(CC([NH2+]1)(C)C)NC(=S)N2CCC(CC2)c3nnc(n3C)SCc4ccccc4)C C21264392
CC[NH+](CC)[C@H](CNC(=O)c1cc(c(cc1Cl)Cl)S(=O)(=O)NC2CC2)c3ccccc3 C22752838
Cc1cccc(c1)N2CC[NH+](CC2)CCNC(=O)[C@@H](CCSC)NC(=O)c3ccccc3Cl C23194369
c1ccc(c(c1)C(=O)NC[C@@H]2CCCO2)NC(=O)C3CC[NH+](CC3)Cc4ccc(cc4Cl)Cl C30942323
CC[C@H](C[NH+](C)Cc1ccccc1)NC(=O)c2ccc3c(c2)NC(=O)/C(=C\c4ccc(cc4)Cl)/O3 C32983652
CC(C)(C)c1ccc(cc1)C[NH+](Cc2ccc(cc2)F)Cc3nc(cs3)C(=O)N[C@H]4CCCCNC4=O C35808020
c1ccc(cc1)C[NH+](Cc2[nH]c(=O)c3c4c(sc3n2)CCCC4)C[C@@H](COCc5ccccc5)O C36156635
c1ccc(cc1)C[C@@H](C[NH+](Cc2ccco2)Cc3[nH]c(=O)c4c(csc4n3)c5ccc(cc5)Cl)O C36206161
COC(=O)[C@H](CCSC)NC(=O)N1CCc2c([nH+]c[nH]2)[C@H]1c3ccc(cc3F)Br C20745142
c1ccc(cc1)[C@H](CNC(=O)CCSCc2[nH]c(=O)c3c4c(sc3n2)CCC4)[NH+]5CCCC5 C32217618
CCOc1ccc(cc1)S(=O)(=O)Nc2cccc(c2)C(=O)NC[C@@H](c3ccco3)[NH+]4CCCC4 C09640750
CSNC[C@@H](c1ccc(cc1)S(=O)(=O)Oc2ccccc2)N3CC[NH2+][C@@H](C3)Cc4ccccc4 C39534225
CC(C)[C@@H](C(=O)N[C@@H]1CC[NH+](C1)Cc2ccccc2)NS(=O)(=O)c3ccc(cc3)Br C36663786
c1ccc2c(c1)c(cs2)C(=O)N3C[C@H](C4(C3)CC[NH2+]CC4)C(=O)NCc5ccc(cc5)OC(F)(F)F C39599893
Cc1ccc(c(c1F)C(=O)N2C[C@@H](C3(C2)CC[NH2+]CC3)C(=O)N[C@@H]4CCC[C@H]4OCc5ccccc5)Cl C39609039
Cc1ccc(cc1C)C(=O)N2C[C@H](C3(C2)CC[NH2+]CC3)C(=O)N[C@@H]4CCC[C@H]4OCc5ccccc5 C39609089
Cc1ccc(cc1)CC(=O)N2C[C@H](C3(C2)CC[NH2+]CC3)C(=O)N[C@@H]4CCC[C@H]4OCc5ccccc5 C39609129
CCOc1cccc(c1)CCNC(=O)[C@@H]2CN(CC23CC[NH2+]CC3)C(=O)c4ccc5ccccc5c4 C39609434
CCOc1ccccc1C(=O)N2C[C@@H](C3(C2)CC[NH2+]CC3)C(=O)NCc4ccc(c(c4)Cl)Cl C39609714
Cc1ccc(cc1)[C@H](C)NC(=O)[C@@H]2CN(CC23CC[NH2+]CC3)C(=O)c4ccc(cc4)OC(F)(F)F C39639271
CCOc1ccccc1CCNC(=O)[C@H]2CN(CC23CC[NH2+]CC3)C(=O)c4ccc(c(c4)Cl)Cl C39652591
CCOc1ccc(cc1)CCNC(=O)[C@H]2CN(CC23CC[NH2+]CC3)C(=O)c4ccc(cc4F)C(F)(F)F C39653749
CCOc1ccc(cc1)CCNC(=O)[C@@H]2CN(CC23CC[NH2+]CC3)C(=O)c4ccc(c(c4)C)Br C39653858
CCc1ccc(cc1)CCNC(=O)[C@@H]2CN(CC23CC[NH2+]CC3)C(=O)COc4cccc(c4)Cl C39654417
Cc1ccc(cc1)O[C@H](C)CNC(=O)[C@@H]2CN(CC23CC[NH2+]CC3)C(=O)c4cc(cc(c4)F)C(F)(F)F C39666029
Cc1ccc(cc1)O[C@H](C)CNC(=O)[C@H]2CN(CC23CC[NH2+]CC3)C(=O)c4cc(cc(c4)F)C(F)(F)F C39666031
C[C@H](CNC(=O)[C@@H]1CN(CC12CC[NH2+]CC2)C(=O)c3ccc(cc3)Cl)Oc4ccccc4Cl C39666434
C[C@@H](CNC(=O)[C@H]1CN(CC12CC[NH2+]CC2)C(=O)c3ccc(cc3)Cl)Oc4ccccc4Cl C39666435
C[C@H](CNC(=O)[C@H]1CN(CC12CC[NH2+]CC2)C(=O)c3ccc(cc3)Cl)Oc4ccccc4Cl C39666436
C[C@H](CNC(=O)[C@@H]1CN(CC12CC[NH2+]CC2)C(=O)c3cccc(c3)Cl)Oc4ccccc4Cl C39666450
Cc1ccc(c(c1)C)CCNC(=O)[C@H]2CN(CC23CC[NH2+]CC3)C(=O)c4ccc(cc4)OC(F)(F)F C39667002
c1ccc(cc1)CCC(=O)N2C[C@@H](C3(C2)CC[NH2+]CC3)C(=O)NCc4ccccc4N5CCCCC5 C39678238
c1ccc(cc1)CCCC(=O)N2C[C@H](C3(C2)CC[NH2+]CC3)C(=O)NCCOc4ccccc4Cl C39681346
CCCC[C@@H](C)C(=O)N1C[C@H](C2(C1)CC[NH2+]CC2)C(=O)NC3CCN(CC3)c4c(cccn4)Cl C39687838
CCCC[C@H](C)C(=O)N1C[C@H](C2(C1)CC[NH2+]CC2)C(=O)NC3CCN(CC3)c4c(cccn4)Cl C39687839
CC[NH+](CC)[C@@H](CNC(=O)c1cc(ccc1Br)S(=O)(=O)NC2CC2)c3ccccc3 C40007704
CC1CC[NH+](CC1)Cc2ccc(cc2)CNC(=O)CSCc3[nH]c(=O)c4c5c(sc4n3)CCC5 C46577016
CC[C@@H](CNC(=O)CSCc1[nH]c(=O)c2c3c(sc2n1)CCC3)[NH+]4CCc5ccccc5C4 C29908617
CC[NH+](CC)CCNC(=O)CO/N=C/1\CC[C@]2([C@@H]3CC[C@@]4([C@@H]([C@@H]3CCC2=C1)CC[C@@]4(C#C)O)C)C C51347583
CN(C)c1ccc(cc1)[C@@H](CNC(=O)CNC(=O)c2ccc3c(c2)OCO3)C4=c5ccccc5=[NH+]C4 C64721134
CCCc1ccc(cc1)S(=O)(=O)N2CCC3(CC2)C(=[NH+]CCN3)NCc4ccc(c(c4)Cl)F C65074623
CCCC[NH2+]C[C@@H](COc1c(ccc2c1sc3c2c(=O)n4c(n3)CCCCC4)Br)O C02895919
c1ccc(c(c1)NC(=O)CNc2c3c4c(sc3nc(n2)C[NH+]5CCCCC5)CCC4)Br C03393597
C=CCNC(=S)N1CC[NH+](CC1)[C@@H]2c3cccc4c3c(ccc4)[C@@H]2NS(=O)(=O)c5ccccc5 C09090676
CCOC(=O)c1c2c(sc1NC(=O)CCCSc3ccc(cc3)OC)C([NH2+]C(C2)(C)C)(C)C C09473041
CC(C)(CNC(=O)c1ccc(cc1)NS(=O)(=O)c2cc(sc2Cl)Cl)[NH+]3CCCCC3 C09587072
Cc1ccc(c(c1)C[NH+]2CCC(CC2)CNS(=O)(=O)c3cc4c(cc3C)c5c([nH]4)CCCC5=O)C C09685733
Cc1ccc(cc1NC(=O)C(=O)NC[C@@H](c2ccc(cc2)N(C)C)[NH+]3CCc4ccccc4C3)Cl C10129882
CC1CC[NH+](CC1)[C@H](CNC(=O)CCc2[nH]c(=O)c3c4c(sc3n2)CCCC4)c5cccs5 C11603418
CN(C)S(=O)(=O)Nc1ccc(cc1)N2CCC(CC2)[NH2+]CC[C@@H](c3ccccc3)c4ccco4 C11840013
CC(C)Cc1cc(n[nH]1)C[NH+]2CCC3(CC2)c4ccccc4[C@H]([C@@H]3OC)NC(=O)Cc5cccs5 C11911619
CC[NH+](CC)CCNC(=O)[C@H](C)N1[C@H](c2ccccc2C1=O)c3c4ccccc4[nH]c3c5ccc(cc5)C C09095159
Cc1ccc(cc1)S(=O)(=O)Nc2ccc(cc2[C@H](c3ccccc3)[NH2+]CC(=O)OC)Br C01198851
COC(=O)C[NH2+][C@@H](c1ccccc1)c2cc(ccc2NS(=O)(=O)c3ccccc3)Br C06076555
C[NH+](C)[C@@H](CNC(=O)c1ccc(cc1)NS(=O)(=O)/C=C/c2ccccc2)c3ccccc3Cl C17909322
c1cc(cc(c1)Cl)CN2C[C@H](C[C@H]2C(=O)NCCc3ccc4c(c3)OCO4)[NH2+]CC5CCCCC5 C20109505
c1ccc(cc1)N2CC[NH+](CC2)CCNC(=O)c3ccc(cc3)/C=C/4\C(=O)Nc5ccccc5S4 C20728951
c1ccc(cc1)/C=C\2/C(=O)Nc3cc(ccc3S2)C(=O)NCCCN4CC[NH+](CC4)C5CCCCC5 C20737298
Cc1ccc(cc1)C[NH+]2CC[C@@H](C2)CNS(=O)(=O)c3cc4c(cc3C)c5c([nH]4)CC(CC5=O)(C)C C20990103
CCOc1ccc(cc1)[C@H]2CCC[NH+]2CC(=O)Nc3c(c4c(s3)CCCC4)C(=O)NCCOC C24216610
C[C@H]1CCC[NH+](C1)Cc2csc(n2)NC(=O)[C@H](C(C)C)NS(=O)(=O)c3ccc(cc3)Cl C24888014
CCOC(=O)c1c2c(sc1NC(=O)[C@H](C)[NH2+]Cc3ccc(cc3)C)CN(CC2)Cc4ccccc4 C25393164
CC(C)[C@H](C(=O)OCCn1cc(c(c(c1=O)C(=O)C)c2ccc(cc2)Cl)c3ccc(cc3)Cl)[NH3+] C29233820
Cc1c(sc2c1c(nc(n2)CSc3ccc(cc3)Cl)NCC[NH2+][C@H]4CCS(=O)(=O)C4)C C32809991
c1cc(ccc1C[NH+]2CCN(CC2)c3c4c5c(sc4nc(n3)SCC(=O)N)CCCC5)Cl C34756477
C[C@H](c1[nH]c(=O)c2ccc(cc2n1)Cl)N(CC[NH+](C)C)C(=O)Nc3ccc(cc3Cl)Cl C35035814
CC(C)(C)c1ccc(cc1)C[NH+](Cc2ccccc2)Cc3ccc(o3)C(=O)N[C@H]4CCCCNC4=O C35247021
CC(C)COC[C@H](C[NH+](Cc1[nH]c(=O)c2c(csc2n1)c3cccc(c3)Cl)C4CCCCC4)O C35746345
Cc1ccc(c(c1)c2csc3c2c(=O)[nH]c(n3)C[NH+](C[C@@H](COC(C)C)O)C4CCCCC4)C C35746505
CC(C)C[NH+](Cc1[nH]c(=O)c2c3c(sc2n1)CCCCC3)C[C@H](COc4ccc(cc4)Cl)O C35781244
Cc1ccccc1c2csc3c2c(=O)[nH]c(n3)C[NH+](Cc4ccccc4)C[C@H](COC(C)(C)C)O C36205721
CC(C)C[NH+](Cc1[nH]c(=O)c2c(csc2n1)c3cccc(c3)Cl)C[C@@H](COc4ccccc4)O C36207915
CC(C)C[NH+](Cc1[nH]c(=O)c2c(csc2n1)c3cccc(c3)Cl)C[C@H](COc4ccccc4)O C36207916
Cc1ccc(cc1Nc2nc(cs2)C(=O)N(Cc3ccccc3)CC(=O)NCC[NH+](C)C)Cl C37439424
Cc1ccc(cc1NC(=O)C[NH2+][C@@H](C)c2ccc(c(c2)Cl)Cl)S(=O)(=O)N3CCCCC3 C09508988
c1cc(c(cc1Cl)Cl)OCCCC(=O)NNC2=c3cc(cc(c3=[NH+]C2=O)Br)Cl C02675531
Cc1cccc([nH+]1)N[C@@H](c2ccc(cc2)OC(F)F)c3c(c(sc3NC(=O)c4ccco4)C)C C38547661
C=CCN1[C@H](NN=C1COc2ccc(cc2)Cl)SCC(=O)N/N=C/C3=c4ccccc4=[NH+]C3 C39444434
CSNC[C@H](c1ccc(cc1)S(=O)(=O)Oc2ccccc2)N3CC[NH2+][C@@H](C3)Cc4ccccc4 C39534226
c1ccc(cc1)C[C@@H]2CN(CC[NH2+]2)[C@@H](CNCl)c3ccc(cc3)S(=O)(=O)Oc4ccccc4 C39534231
C[C@H](CNC(=O)[C@H]1CN(CC12CC[NH2+]CC2)C(=O)c3c(cccc3Cl)Cl)Oc4ccccc4Cl C39666372
CC(C)[C@H](C(=O)N1C[C@H](C2(C1)CC[NH2+]CC2)C(=O)NCc3ccccc3Br)Oc4ccccc4 C39690765
CCc1ccc(cc1)[C@H](C)NC(=O)[C@H]2CN(CC23CC[NH2+]CC3)C(=O)COc4cccc(c4)Cl C39696121
Cc1c(sc2c1c(=O)[nH]c(n2)CS[C@@H](C)C(=O)Nc3ccccc3C[NH+](C)C4CCCCC4)C C45772306
CC[NH+](CC)CCNC(=O)CO/N=C/1\CC[C@]2([C@H]3CC[C@@]4([C@@H]([C@@H]3CCC2=C1)CC[C@@]4(C#C)O)C)C C51347589
CCCC/C(=N\NC(=[NH2+])S[C@H]1CC(=O)N(C1=O)c2ccc(cc2)Br)/c3ccccc3 C59434993
CCC[C@H](CNC(=O)CS[C@H]1NN=C(O1)C2=c3ccccc3=[NH+]C2)c4ccc(cc4Cl)Cl C39946113
C[C@]12CC[C@@H]3[C@@H]([C@@H]1CC[C@@H]2O)CCC4=C/C(=N\OCC(=O)NCC[C@@H]5C=c6ccccc6=[NH+]5)/CC[C@]34C C63269900
CC(=O)N[C@H](CC1=c2ccccc2=[NH+]C1)C(=O)NCCOc3ccc(cc3)C(C)(C)c4ccccc4 C63520770
c1ccc2=[NH+]CC(=c2c1)CCNC(=O)[C@@H]3[C@@H]([C@@H]4N=C(C=C(N4N3)C(F)(F)F)c5cccs5)Cl C63541083
CC(C)(C)Nc1c(nc2n1nc(s2)N(C)CC(=O)NCCC[NH+]3CCCCC3)c4ccccc4 C64704442
CC[C@]1(CC[C@]2([C@H](C1)CC[C@H]3[C@H]2CC[C@]4([C@@H]3CCC4=O)C)C)OC(=O)C C03849781
Cc1ccc(cc1)n2c(=O)c3c4c(sc3nc2SCC#C)CCCC4 C02299593
Cc1ccc(cc1)n2c(=O)c3c(nc2SCc4ccccc4C)CCS3 C02719780
c1ccc2c(c1)c(cs2)c3csc(n3)c4ccc5c(c4)OCCO5 C01025395
COc1nc(c2c(n1)-c3ccccc3CC2)c4ccc(cc4)Br C01205960
Cc1c2c(nc(n1)SCC(=O)c3ccc(cc3)Br)CCCC2 C02891208
c1cc(cc(c1)Br)c2nc(no2)c3ccc(cc3)Br C03584854
Cn1c(cn2c1nc(c2)c3ccc(cc3)Br)c4ccc(cc4)Cl C04678383
Cc1c(sc2c1c(=O)n(c(n2)SCc3ccc(c(c3)Cl)Cl)C)C C02415458
CC(=O)[C@@H]1CC[C@H]2[C@@]1(CC=C3[C@@H]2CC[C@@H]4[C@@]3(CC[C@@H](C4)OC(=O)C)C)C C05228735
Cn1c(=O)c2c3c(sc2nc1SCc4ccc(cc4)Cl)CCC3 C03442985
c1ccc2c(c1)CCCN2S(=O)(=O)c3ccc(cc3Cl)Br C05121336
Cc1ccc(cc1)S(=O)(=O)N2C[C@@](Sc3c2cccc3)(C)CCl C05617755
c1ccc2cc(ccc2c1)C3=N/C(=C\c4cc(cs4)Br)/C(=O)O3 C07058237
Cc1ccc(c(c1)Cn2c(=O)ccc(n2)c3ccc(cc3)Br)C C07595894
c1ccc(c(c1)CSc2nc3ccccc3c(=O)n2C4CC4)Br C07860993
CSc1ccc2c(c1)s/c(=N/C(=O)Cc3cccs3)/n2CC#C C10060685
c1ccc2c(c1)nc(s2)SCc3cn4cc(ccc4n3)Br C12659248
C[C@@H]([C@H]1CC[C@H]2[C@]1(CC[C@@H]3[C@H]2CC[C@@H]4[C@]3(CCC(=O)C4)C)C)OC(=O)C C13467420
CC(C)[C@H]1N2[C@H](CC(=N2)c3cccs3)c4cc(ccc4O1)Br C13616659
C[C@H]1Cc2ccccc2N1S(=O)(=O)Cc3ccc(cc3Cl)Cl C13646816
Cc1ccc(cc1)S[C@H]2CSc3nc(cc(=O)n3[C@H]2c4ccccc4)C C16779219
Cc1ccc(c(c1)C)Cc2c(nc(n(c2=O)Cc3ccccc3Cl)C)C C16882038
c1ccc(cc1)/N=C\2/N(C(=O)C[C@H](S2)c3cccc(c3)F)c4ccccc4 C17043620
Cc1ccc(c(c1)C)CN2CCN(CC2)/N=C/c3ccccc3Br C19791188
Cc1ccc2c(c1)[C@@H](c3ccccc3O2)[C@@H](C(=O)C)C(=O)c4ccc(cc4)F C01155883
CCn1c2c(sc(=S)n2c3ccccc3c1=O)c4ccc(cc4)C C20378598
c1cc(cc(c1)Cl)n2cnnc2SCc3ccc(cc3Cl)F C21370484
Cc1c(c(c(c(c1C)C)S(=O)(=O)N2CCC[C@H](C2)C(F)(F)F)C)C C23994299
Cc1cc(c(c(c1)C)C(=O)CSc2c3cc(sc3nc(n2)C)C)C C28163544
c1cc(ccc1/C=C/c2nnc(o2)c3ccc(cc3)Br)Cl C30823844
Cc1cccc(c1I)C(=O)Oc2ccc(cc2)C(=O)C C31664016
C[C@@H]1CC[C@@H]2[C@@H](C1)c3c(n(c(=O)s3)CC(=O)c4ccccc4)SC2(C)C C32594652
Cc1ccccc1[C@@H]2CCCN2S(=O)(=O)c3ccc4c(c3)CCCC4 C36620798
c1ccc(cc1)[C@@H](c2nc(no2)Cc3cccc(c3)Br)Cl C36765606
Cc1c(c(n(n1)C(=O)c2ccc(cc2)Br)C)Sc3ccccc3 C00944595
C[C@@H]1C(=C2C(=NC(=NC2=O)SCc3ccc(cc3)Br)S1)C C38747413
CC(C)Cc1ccc(cc1)C2=NC(=O)[C@H](C(=C2)c3ccc(cc3)Cl)C#N C39338158
c1ccc(c(c1)c2ccc(s2)C(=O)/C=C/c3csnn3)Br C40139857
c1ccc(cc1)[C@@H]2c3ccccc3CCN2S(=O)(=O)c4ccc(cc4)Cl C40311680
COc1cccc2c1n3cc(nc3s2)c4ccc(cc4)Br C40964632
CC[C@H]1CCCCN1S(=O)(=O)c2cc(c(cc2C)C)Br C41096780
c1cc(sc1COC(=O)c2c(ccc(n2)Cl)Cl)Br C45523352
CC1=C([C@]2(CC[C@H]3[C@H]([C@H]2C1)CC=C4[C@]3(CC[C@H](C4)OC(=O)C)C)C)C(=O)C C03051776
C[C@H]1CCN([C@H]2[C@@H]1CCCC2)C(=O)CCC(=O)c3ccc(s3)Cl C58917285
CCc1ccc(cc1)C(=O)[C@H]2[C@H](C23C(=O)c4ccccc4C3=O)c5ccccc5 C59370637
c1ccc(cc1)C[C@H]2C(=O)N(/C(=N/c3ccccc3)/S2)c4ccccc4 C13152455
Cc1cc(cc(c1)C[C@H]2CC(=O)N(C2=O)CC34CC5CC(C3)CC(C5)C4)C C04753725
c1cc(ccc1[C@@H]2CCCCCN2S(=O)(=O)c3ccc(cc3)F)Cl C64983887
Cc1ccc2nc(cc(=O)n2c1)CSCc3ccc(s3)Br C67438180
c1cc(ccc1N2C(=O)C[C@@H](C2=O)[NH+]3CCCCCC3)N4C(=O)C[C@@H](C4=O)[NH+]5CCCCCC5 C00688195
CC1(Cc2c(c([nH+]c3c2c4c(s3)c(nnn4)N5CC[NH2+]CC5)N6CCOCC6)CO1)C C09289833
Cc1c(sc2c1c(nc(n2)C[NH+]3CCOCC3)Sc4nnc(o4)C[NH+]5CCCC5)C C09466240
CCNC(=O)N1CCc2c(c(nc([nH+]2)N3CCC(CC3)[NH+]4CCCCC4)N(C)C)C1 C35919808
CCNC(=O)N1CCc2c(c(nc([nH+]2)N3CC[NH+](CC3)C4CCCCC4)N(C)C)C1 C34676907
CCOC(=O)[C@H]1C(=c2cc(ccc2=[NH+]1)F)NC(=O)[C@@H](C)[NH+]3CCC4(CC3)OCCO4 C38605801
Cc1ccc(cc1)C(=O)N(c2ccc(cc2)OC)S(=O)(=O)c3ccc4=[NH+]C(=O)[NH+]=c4c3 C38797281
c1ccc2=[NH+]/C(=N\S(=O)(=O)c3cccc(c3)Cl)/[C@@H]([NH+]=c2c1)NCc4ccc5c(c4)OCO5 C38976518
CCOC(=O)c1ccc(cc1)N[C@@H]2/C(=N/S(=O)(=O)c3cccs3)/[NH+]=c4ccccc4=[NH+]2 C38979435
COc1cc(c(cc1N[C@@H]2/C(=N/S(=O)(=O)c3cccs3)/[NH+]=c4ccccc4=[NH+]2)Cl)OC C38980715
C[C@H]1C=C([C@H](N1c2cc(ccc2OC)[N+](=O)[O-])C)/C=C(/C#N)\[C@@H]3[NH+]=c4ccc(cc4=[NH+]3)OC C39439912
Cc1cc(c2=[NH+]C(=O)[C@@H](C=c2c1)[C@@H](c3nnnn3CCOC)[NH+]4CCCC5(C4)CCCCC5)C C39711001
Cc1cc(c2=[NH+]C(=O)[C@@H](C=c2c1)[C@H](c3nnnn3CCOC)[NH+]4CCCC5(C4)CCCCC5)C C39711003
Cc1cc2=C[C@@H](C(=O)[NH+]=c2cc1C)[C@H]([C@@H]3N=NNN3C(C)(C)C)[NH+]4CCN(CC4)c5ccc(cc5)OC C39711221
CC1CC[NH+](CC1)[C@H](c2nnnn2CCOC)[C@@H]3C=c4ccc(cc4=[NH+]C3=O)OC C39711390
CCOc1ccc2=[NH+]C(=O)[C@H](C=c2c1)[C@@H]([C@@H]3N=NNN3C(C)(C)C)[NH+]4CCCCC4 C39711445
COCCn1c(nnn1)[C@H]([C@@H]2C=c3cc4c(cc3=[NH+]C2=O)OCO4)[NH+]5CCCCCC5 C39711601
COCCn1c(nnn1)[C@H]([C@H]2C=c3cc4c(cc3=[NH+]C2=O)OCO4)[NH+]5CCCCCC5 C39711603
COc1ccc(cc1)C2=C[C@H](N=N2)N/N=C/3\[C@@H]([NH+]=c4ccccc4=[NH+]C3=O)C(F)(F)F C39738299
CN1[C@@H]2[C@H](N=C1Oc3cccc(c3)/C=C(\C#N)/C4[NH+]=c5ccccc5=[NH+]4)N(C(=O)N(C2=O)C)C C39770423
Cc1ccc2=[NH+][C@@H]([NH+]=c2c1)/C(=C/C3=C[C@H](N([C@@H]3C)c4ccc(cc4OC)[N+](=O)[O-])C)/C#N C39934824
Cc1ccc2=[NH+][C@H]([NH+]=c2c1)/C(=C/C3=C[C@H](N([C@@H]3C)c4ccc(cc4OC)[N+](=O)[O-])C)/C#N C39934825
Cc1ccc2=[NH+][C@H]([NH+]=c2c1)/C(=C\C3=C[C@@H](N([C@@H]3C)c4ccc(cc4OC)[N+](=O)[O-])C)/C#N C39964783
CCN1C[C@H](Oc2c1cccc2)C[NH+](C)Cc3cc(oc-4c/c(=[NH+]\C(=O)OCC)/ccc34)O C45511225
c1ccc(cc1)n2c(=O)c(c(cn2)N3CC[NH+](CC3)Cc4cc(=O)n5ccsc5[nH+]4)Cl C49643510
Cc1cccc2=C3[C@@H]([NH+]=c12)N=C([NH+]=N3)N/N=C/4\c5cc(cc(c5N(C4=O)C)Br)C C39412460
CN1[C@H]2[C@H](C(=O)N(C1=O)C)N(C(=N2)Br)CCSC3[NH+]=c4ccccc4=[NH+]3 C63249858
c1ccc2c(c1)[C@H]3N(C2=O)[C@@H](CS3)C(=O)N4CCC[C@@H](C4)C(=O)NC5[NH+]=c6ccccc6=[NH+]5 C63280105
c1ccc2c(c1)OC[C@H](O2)C(=O)N3CCN(CC3)C(=O)c4ccc5=[NH+][C@@H]([NH+]=c5c4)C(F)(F)F C63294091
c1ccc2=[NH+]/C(=N\S(=O)(=O)c3cccs3)/[C@@H]([NH+]=c2c1)Nc4ccc5c(c4)OCO5 C39984244
C[NH+]1CCC2=c3ccccc3=[NH+][C@@H]2[C@@H]1[C@@H]4[C@@H](N(C(=O)N(C4=O)C)c5ccc(cc5)OC)O C63383617
CN1[C@H]2[C@H](C(=O)N(C1=O)C)N(C(=N2)SC3[NH+]=c4ccccc4=[NH+]3)Cc5ccccc5Cl C63445999
Cc1cc2=[NH+]C(=O)C(=O)[NH+]=c2cc1S(=O)(=O)N3CCN(CC3)c4ccccc4F C06900314
c1ccc2=[NH+]C([NH+]=c2c1)CCCNC(=O)C3CCN(CC3)[C@H]4N=N[C@@H](S4)N5CCCCC5=O C63666906
C[C@H]1C(=C(N=N1)C)CCC2=[NH+]C3=c4ccccc4=[NH+][C@H](N3N2)SCc5cccc(c5)[N+](=O)[O-] C63708166
C[C@H]1C(=C(N=N1)C)CCC2=[NH+]C3=c4ccccc4=[NH+][C@@H](N3N2)SCc5ccc(cc5)[N+](=O)[O-] C63708208
c1ccc(cc1)S(=O)(=O)N2CCN(CC2)CC(=O)[C@@H](C#N)C3[NH+]=c4ccccc4=[NH+]3 C63744102
CC(C)N1[C@H](CC(=O)N(C1=O)C(C)C)N2CCN(CC2)C(=O)CCC3[NH+]=c4ccccc4=[NH+]3 C63745843
CCC[C@@]1(C(=O)N(C(=O)N1)C[C@@H]2CCCO2)C3CCN(CC3)C(=O)C4[NH+]=c5ccccc5=[NH+]4 C64040350
CC[C@@]1(C(=O)N(C(=O)N1)CC(=C)C)C2CCN(CC2)C(=O)CC[C@H]3[NH+]=c4ccc(cc4=[NH+]3)F C64044276
CCN(CC)S(=O)(=O)c1ccc(c(c1)NS(=O)(=O)c2ccc3=[NH+]C(=O)[NH+]=c3c2)C C64044542
Cc1cccc2=[NH+][C@H]([NH+]=c12)CN(C)C[C@H]3C=N[C@@H](N3C[C@@H]4CCCO4)S(=O)(=O)C C64110538
C[C@@H](Cc1ccc2c(c1)OCO2)C3=NO[C@@H](C3)C(=O)N(C)CC4[NH+]=c5ccccc5=[NH+]4 C64120853
C[C@@H](Cc1ccc2c(c1)OCO2)C3=NO[C@H](C3)C(=O)N(C)CC4[NH+]=c5ccccc5=[NH+]4 C64120855
c1cc(cc(c1)[N+](=O)[O-])/C=N/NC2=N[C@@H]3C(=c4cc(ccc4=[NH+]3)Br)N=[NH+]2 C39035044
Cc1nc(c2c3c(sc2n1)C[C@H](CC3)C)N4CCN(CC4)S(=O)(=O)c5ccc6=[NH+]C(=O)[NH+]=c6c5 C64352633
c1ccc2=[NH+]C([NH+]=c2c1)CCNC(=O)[C@H]3[C@@H]4CCCC4=NN3[C@@H]5CCS(=O)(=O)C5 C64409187
Cc1cc(no1)NC(=O)CCc2nc(no2)CS[C@H]3[NH+]=c4ccc(cc4=[NH+]3)Cl C64518014
Cc1ccc2=[NH+][C@@H]([NH+]=c2c1)CNC(=O)c3nc(no3)c4ccc(cc4)S(=O)(=O)N(C)C C64519050
CC1=C2[C@@H](C[C@H](CC2=O)c3cc(c(c(c3)OC)OC)OC)N(N1)C4[NH+]=c5ccccc5=[NH+]4 C64670930
CC(C)(C)n1c(nnn1)[C@@H](c2ccc(cc2)C#N)[NH+]3CCN(CC3)c4ccccc4OC C04396398
C[C@H]1C[NH+](C[C@@H](O1)C)Cn2c(=S)oc(n2)c3cccc(c3)S(=O)(=O)N4CCCCC4 C03246203
Cc1cc(=O)oc2c1ccc(c2)OC/C=C\3/[C@@H](c4cc(ccc4O3)[N+](=O)[O-])[NH+]5CCOCC5 C00856173
c1ccc2c(c1)c(=O)c3c(o2)C(=O)N([C@@H]3c4ccc(cc4)[N+](=O)[O-])CC[NH+]5CCOCC5 C08827494
CC1(Cc2c(c([nH+]c3c2c4c(s3)c(=O)n(cn4)Cc5ccco5)N6CCOCC6)CO1)C C09019670
Cc1cc(ccc1N2C(=O)[C@@H]3[C@@H]4c5ccccc5C=C[NH+]4[C@@H]([C@@H]3C2=O)C(=O)c6ccco6)[N+](=O)[O-] C09209790
c1ccc(cc1)n2c(nnn2)C[NH+]3CCN(CC3)S(=O)(=O)c4ccc5ccccc5c4 C09252920
CCOC(=O)CCc1c(c2ccc3c(c2oc1=O)C[NH+](CO3)[C@]4(CCS(=O)(=O)C4)C)C C09306596
Cc1ccc(cc1S(=O)(=O)N2CC[NH+](CC2)Cn3c4ccccc4oc3=O)[N+](=O)[O-] C09508595
c1ccc(cc1)n2c(=O)c(c(cn2)N3CC[NH+](CC3)Cn4c5ccccc5oc4=O)Cl C09514322
C[C@@H]1CCc2c(sc3c2c(nc(n3)C[NH+]4CCOCC4)Sc5nnnn5CC(C)C)C1 C09516454
Cc1cc(ccc1Br)S(=O)(=O)N2CC[NH+](CC2)/C=C/c3ccc(o3)[N+](=O)[O-] C09912986
C[C@H]1C(=NN(c2n1c3c(n2)n(c(=O)n(c3=O)CC[NH+]4CCCCC4)C)CC(=O)C(C)(C)C)C C10047980
CC(=C)CN1c2nc3c(n2CC(=N1)C(C)(C)C)c(=O)n(c(=O)n3C)CC[NH+]4CCCCC4 C10048008
Cc1cn2c3c(nc2n1c4ccccc4)n(c(=O)n(c3=O)CCC[NH+]5[C@@H](CCC[C@H]5C)C)C C10049705
Cc1ccc(cc1)n2c(cn3c2nc4c3c(=O)n(c(=O)n4C)CCC[NH+]5CCC[C@@H](C5)C)C C10050187
Cc1cn2c3c(nc2n1c4ccc(cc4)Cl)n(c(=O)n(c3=O)C[C@@H](C)C[NH+]5CCCC5)C C10108378
Cn1cnnc1Sc2ccc(o2)C[NH+]3CCC[C@H](C3)C(=O)c4ccc5c(c4)OCO5 C12442142
COC(=O)c1ccc(o1)Cn2c(=O)c3c(c4c5c(c([nH+]c4s3)N6CCOCC6)CCC5)nn2 C13723259
c1cc(c(cc1S(=O)(=O)N2CCCCC2)[N+](=O)[O-])N3CC[NH+](CC3)CC(=O)N4CCCCC4 C16739038
COc1ccc(cc1)N2C(=O)[C@H]3[C@H]4C=C(C=C[NH+]4[C@@H]([C@@H]3C2=O)C(=O)c5cccc(c5)[N+](=O)[O-])C#N C09312115
CC[NH+]1CCC2(CC1)C(=C(C(=O)O2)C)C(=O)N3CCN(CC3)c4ccc(cc4)[N+](=O)[O-] C20531740
CC1(Cc2c(c(nc3c2c4c(s3)c(=O)n(nn4)CC[NH+](C)C)N5CCCC5)CO1)C C20677804
COC(=O)[C@H](c1ccccc1Cl)[NH+]2CCN(CC2)c3c(n4ccccc4n3)[N+](=O)[O-] C22317468
CCc1c(cc(s1)c2nnc(o2)CN3CC[NH+](CC3)Cc4cc(=O)n5ccsc5n4)C C22789957
CCc1cc2c(s1)ncn(c2=O)C[NH+]3CCN(CC3)c4ccc(cc4[N+](=O)[O-])Cl C23042756
Cn1cnnc1Sc2ccc(cc2[N+](=O)[O-])C(=O)n\3cccc/c3=[NH+]\C4CCCCC4 C10814750
Cc1c2c(cc3c1O/C(=C\c4ccc(c(c4)OC)OC)/C3=O)C[NH+](CO2)[C@H]5CCS(=O)(=O)C5 C32501352
CCN(CC)C(=O)Cn1c(=O)c2c3c(sc2nc1N4CC[NH+](CC4)C)COC(C3)(C)C C34734524
CC(=C)C[NH+]1CCN(CC1)c2nc3c(c4c(s3)COC(C4)(C)C)c(=O)n2CC(=O)N(C)C C34734713
CN(C)C(=O)CSc1nc(c2c3c(sc2n1)CCCC3)N4CC[NH+](CC4)CC(=O)N5CC5 C34756545
c1ccc(cc1)n2c(nnn2)C3(C4CC5CC(C4)CC3C5)[NH+]6CCN(CC6)c7ncccn7 C35170791
CN1C2=N/C(=N/N=C/C3=c4ccccc4=[NH+]C3)/N([C@H]2C(=O)N(C1=O)C)Cc5ccc(cc5)Cl C38965325
Cc1cc(c2=[NH+]C(=O)[C@@H](C=c2c1)[C@H](c3nnnn3CCOC)N4CCc5ccccc5C4)C C39710987
c1cc2c(cc1CN3CC[NH+](CC3)CC(=O)N([C@H]4CCS(=O)(=O)C4)C5CCCCC5)OCO2 C22788307
Cc1c(c(no1)c2ccccc2)c3nnc(o3)C[NH+]4CCN(CC4)Cc5ccc(cc5)C#N C23247956
CCOc1ccc2=[NH+]C(=O)[C@@H](C=c2c1)[C@H]3c4cc(c(cc4CCN3S(=O)(=O)C)OC)OC C40010823
COC(=O)c1ccccc1N2C(=O)[C@H]3[C@H]4CCC[NH+]4[C@@]5([C@H]3C2=O)c6ccccc6NC5=O C02091117
Cc1ccc(cc1)c2nc(on2)C[NH+]3CCN(CC3)Cc4nc(no4)c5ccc(cc5)C C22942778
c1cc2c(cc1C(=O)C3CC[NH+](CC3)Cn4c5cc(ccc5oc4=O)[N+](=O)[O-])OCCO2 C48288054
Cc1ccc2c(c1)[C@H]3C[NH+](CC[C@H]3N2C(=O)CSc4nnnn4c5ccc6c(c5)OCO6)C C01088417
c1cc2c(cc1S(=O)(=O)N3CCCC3)CCCN2C(=O)C[NH+]4CCCC[C@H]4C5OCCO5 C60371359
CC[C@@H](C)N1CC(=O)N2[C@H](C1=O)CC3=c4ccccc4=[NH+][C@H]3[C@@H]2c5cccc(c5)[N+](=O)[O-] C63138895
COCCN1CC(=O)N2[C@H](C1=O)CC3=c4ccccc4=[NH+][C@H]3[C@@H]2c5ccc(cc5)C(=O)OC C63141483
COCCN1CC(=O)N2[C@H](C1=O)CC3=c4ccccc4=[NH+][C@H]3[C@H]2c5ccc(cc5)C(=O)OC C63141487
CC1([C@@H]2C(=c3ccccc3=[NH+]2)C[C@@H]4N1C(=O)CN(C4=O)/N=C/c5ccc(cc5)C(=O)OC)C C63351171
c1ccc2=[NH+][C@@H]3[C@@H](N(CCC3=c2c1)C(=O)c4ccc(cc4)[N+](=O)[O-])c5ccc(cc5)[N+](=O)[O-] C63562472
C[C@@H](C1CCN(CC1)C(=O)[C@H]2C=c3ccc(cc3=[NH+]2)OC)C(=O)N4CCC5(CC4)OCCO5 C63738749
CC[C@H](C)N1CC(=O)N2[C@@H](C1=O)CC3=c4ccccc4=[NH+][C@H]3[C@@H]2c5cccc(c5)[N+](=O)[O-] C64277709
CC[C@@H]1CCCC[NH+]1Cc2nc(no2)Cn3ccn4c(c3=O)cc(n4)c5ccc(cc5)C C65235802
Cc1cc(c(c(c1)C)NC(=O)CSc2nnc3n2cnc4c3c(c(s4)C)C)C C00925339
C[C@@]1(C(=O)N(C(=O)N1)CC(=O)N2CCCc3c2cccc3)c4cccc5c4cccc5 C04307034
c1cc2cccc3c2c(c1)C(=O)N(C3=O)CC(=O)Nc4c(c5c(s4)CCCC5)C#N C04866501
CCO[C@]1(OCC(=O)[C@]2(O1)CC[C@@H]3[C@@]2(C[C@@H]([C@@H]4[C@@H]3CCC5=CC(=O)C=C[C@@]45C)O)C)C C05178952
c1ccc(cc1)[C@H]2CSc3ccccc3N2C(=O)CN4C(=O)C5(CCCC5)NC4=O C05473276
Cc1ccc(cc1C)OCC(=O)N/N=C\2/c3cc(ccc3N(C2=O)C)Br C05547088
C[C@@]1(C(=O)N(C(=O)N1)CC(=O)N2CCC[C@H]3[C@@H]2CCCC3)c4ccc5ccccc5c4 C08189705
c1ccc(cc1)N2C(=O)/C(=C\c3cccn3c4ccc(cc4)Br)/C(=O)N=C2O C08739848
c1cc(ccc1c2cc3c(s2)c(=O)n(cn3)CC(=O)NC4(CCCC4)C#N)Cl C06651482
C[C@@]12C[C@@H](c3cc(ccc3O1)C(=O)OC)NC(=O)N2c4ccc(cc4)Br C09752687
Cc1ccc(cc1C)NS(=O)(=O)c2ccc(cc2C)N3CCCCS3(=O)=O C12208009
Cc1ccc(cc1C)NS(=O)(=O)c2cc(ccc2C)N3CCCCS3(=O)=O C12209066
c1ccc(cc1)C2=NN3[C@@H](C2)c4ccccc4O[C@]35NC(=O)/C(=C/c6cccnc6)/S5 C12579832
CN(C)S(=O)(=O)c1ccc(c(c1)C(=O)Nc2nc3c(s2)CCCCC3)Cl C12773761
Cc1cc(c2c(n1)n3c(n2)CCCCC3)C(=O)N[C@@H](c4ccccc4)c5ccncc5 C12535515
C[C@H]1Cc2ccccc2N1C(=O)[C@@H](C)N3C(=O)[C@](NC3=O)(C)c4ccc5c(c4)CCC5 C13113348
Cc1ccc2c(c1)C=C[C@H]3N2[C@@H]([C@H]([C@@]34c5ccccc5NC4=O)C(=O)c6ccco6)C(=O)C C08918605
Cc1cccc(c1)n2c(nnc2S[C@H](C)c3[nH]c(=O)c4c(c(sc4n3)C)C)C C05310814
Cn1c2ccccc2c(c(c1=O)C(=C)N=C3C[C@H]4[C@H](C=C3)C(=O)c5ccccc5C4=O)O C15219744
c1cc(ccc1[C@H]2c3c(=O)c4cc(ccc4oc3C(=O)N2C[C@@H]5CCCO5)Cl)O C16741827
c1cc(cc(c1)Cl)[C@@H]2C3=C(C[C@@H](CC3=O)c4ccco4)Nc5n2nc(n5)C(F)(F)F C17099206
Cc1cc(nc(c1C#N)S[C@@H](C)c2[nH]c(=O)c3c(csc3n2)c4ccco4)C C18263229
CCc1ccc(cc1)n2c3c(c(n2)C)[C@H](SCC(=O)N3)c4ccc5c(c4)OCO5 C20898682
CCc1ccc(cc1)n2c3c(c(n2)C)[C@@H](SCC(=O)N3)c4ccc5c(c4)OCO5 C20898683
C[C@H]1CCCC[C@]12C(=O)N(C(=O)N2)CN3CCN(CC3)Cc4ccc(s4)Cl C22786789
[H]\N=C\1/C(=C\c2ccc(o2)c3ccc(cc3)F)/C(=O)N=C4N1N=C(S4)C5CCCCC5 C32109445
C[C@@H]1CSc2ccc(cc2NC1=O)S(=O)(=O)N3CCN(CC3)C4CCCCC4 C15730699
C[C@@]1(C(=O)N(C(=O)N1)CC(=O)c2ccc3c(c2)-c4ccccc4C3)c5ccc(cc5)C#N C36848441
c1ccc2c(c1)C3=C([C@@H](N4C(=N3)N=CN4)c5ccc(cc5)Cl)[C@@H](O2)c6ccncc6 C25783584
Cc1c(sc(c1C#N)NC(=O)c2ccc(cc2)N3C(=O)[C@H]4[C@@H]5C[C@H]([C@H]4C3=O)C=C5)C C04507367
CCOn1c2c(c3c(c1=O)cc4c(n3)cccc4Br)N[C@@H](CC2=O)SC C39453242
Cc1cc(oc1C(=O)Nc2nc(cs2)c3ccc4c(c3)OCCO4)Br C40140439
Cc1ccc(c(c1)C)n2c(nc3c(c2=S)c(=O)[nH]c(n3)N4CCc5ccccc5C4)C C40386901
C[C@@H]1CCC[C@H]([C@@H]1C)NC(=O)c2ccc(cc2)S(=O)(=O)N3C[C@H](O[C@H](C3)C)C C45293881
Cc1ccc2c(c1)c(=O)n(c(n2)S[C@@H](C)C(=O)Nc3ccc(c(c3)Cl)C#N)C C46876905
c1ccc2c(c1)CC[C@@H](C(=O)N2)Sc3nnnn3c4ccc(cc4)Br C20739216
Cc1ccc(cc1)n2c3c(c(n2)C)[C@@H](S[C@@H](C(=O)N3)C)c4ccc5c(c4)OCO5 C06679057
Cc1cccc(c1)n2c3c(c(n2)C)[C@@H](S[C@@H](C(=O)N3)C)c4ccc5c(c4)OCO5 C06679127
c1ccc(cc1)CN2C[C@H](CC2=O)c3cc(=O)n4c([nH]3)cc(n4)c5cccc(c5)Cl C19371661
Cc1cccc(c1)c2c(c3[nH]c(cc(=O)n3n2)[C@H]4CC(=O)N(C4)Cc5ccccc5)C C19235263
C[C@@H]1CCCCN1C(=O)c2c(c3n(n2)[C@H](C[C@@H](N3)c4ccco4)C(F)(F)F)Cl C04177877
COc1ccc(c(c1)OC)[C@H]2C[C@@H](Nc3n2ncn3)c4ccc(cc4)Br C02916254
C[C@@]1(C(=O)N(C(=O)N1)Cc2cn3ccccc3c2C#N)c4ccc(cc4Br)F C58404312
[H]/N=C\1/C(=C\c2cc(n(c2C)c3cc(ccc3C)Cl)C)/C(=O)N=C4N1N=C(S4)C(C)C C09293418
Cc1ccc2c(c1)[C@]3(CC(=O)Nc4c3cnn4c5cccc(c5)Cl)C(=O)N2CC=C C32100748
Cc1cccc2c1N(C(=O)[C@@]23CC(=O)Nc4c3cnn4c5ccccc5Cl)CC#C C32104630
Cc1cccc2c1N(C(=O)[C@]23CC(=Nc4c3cnn4c5ccccc5Cl)O)CC#C C32104632
Cc1cc(c(c(c1)O)C2=C3[C@@H](N(C(=O)[C@@H]3N=N2)C[C@@H]4CCCO4)c5ccc(cc5)F)C C21782951
Cc1ccc(cc1C)C2=NN[C@@H](O2)S[C@H](C)C3=NC(=O)C4=C([C@@H](SC4=N3)C)C C63907572
C[C@@H]1CCCN(C1)S(=O)(=O)c2cc(n(c2)C)C(=O)Nc3cccc4c3CCCC4 C64964069
CCOC(=O)C1=C(OC(=C([C@@]12c3c(ccc4c3N(C2=O)C(C[C@@H]4C)(C)C)C)C#N)N)C C00809854
CC1(CC2=C([C@@H](C(=C(N2c3cccc(c3)[N+](=O)[O-])N)C#N)c4ccccc4)C(=O)C1)C C01022610
Cc1cc(cc(c1)n2c(=O)c3ccccc3nc2S[C@H](C)C(=O)NC(=O)NC)C C04978532
C[C@H](C(=O)NC(=O)NC)Sc1nc2cc(ccc2c(=O)n1C3CCCCC3)Cl C04985708
Cc1c(sc2c1c(=O)[nH]c(n2)[C@@H](C)OC(=O)c3ccc4c(c3)NC(=O)[C@@H](S4)C)C C08716423
CC[C@H](C)NC(=O)c1ccccc1N2C(=O)[C@@H]3Cc4c5ccccc5[nH]c4[C@@H](N3C2=O)C C08790814
Cc1cccc(c1C)NC(=O)[C@H](C(C)C)NC(=O)N2C[C@H]3C[C@@H](C2)c4cccc(=O)n4C3 C02094444
CCC1=C[C@@](N2c3c1cc(cc3[C@@]4(C2=O)c5c(cc(oc5=O)C)OC(=C4C#N)N)C)(C)CC C09427268
CCC1=C[C@](N2c3c1cc(cc3[C@@]4(C2=O)c5c(cc(oc5=O)C)OC(=C4C#N)N)C)(C)CC C09427269
Cc1c2c(on1)NC3=C([C@H]2c4cccc(c4OC)OC)C(=O)C[C@@H](C3)c5ccc(cc5)O C09530634
c1ccc2c(c1)NC(=O)[C@@H](S2)CC(=O)Nc3ccc(cc3)c4nnc5n4CCCCC5 C09580740
c1ccc2c(c1)NC(=O)[C@H](S2)CC(=O)Nc3ccc(cc3)c4nnc5n4CCCCC5 C09580742
COc1c(cc(c(c1OC)OC)Br)c2c3c(nc4c2c(ncn4)N)CCC3 C09694701
c1ccc(c(c1)c2nc(on2)c3c(n(nn3)c4ccc(cc4F)Br)N)F C09431251
CSc1ccc(cc1)[C@H]2C(=C(N(C3=C2C(=O)CCC3)c4ccc(cc4)[N+](=O)[O-])N)C#N C08809774
c1ccc(cc1)c2c(cc(=O)[nH]n2)NN3C4=C([C@@H](CC3=O)c5ccccc5)C(=O)CCC4 C12376902
c1ccc(cc1)n2cc(c(n2)c3cc4ccccc4oc3=O)[C@H]5Nc6ccccc6C(=O)N5 C03262505
COc1cccc(c1)/C=c\2/c3=C([C@H](C(=C(n3c(=O)s2)N)C#N)c4cccc(c4)OC)C#N C13942893
C[C@H]1CSc2ccc(cc2NC1=O)S(=O)(=O)Nc3cccc(c3)c4ccno4 C15730852
CC1(CC2=C([C@H](c3c(=O)[nH]c(nc3N2)SC)c4ccc5c(c4)OCO5)C(=O)C1)C C05095365
CC(C)Oc1c(cc(cc1Cl)[C@@H]2[C@@H]3CN(CC=C3C(=C(C2(C#N)C#N)N)C#N)C)OC C20027249
Cc1ccc(cc1)/C=c/2\c(=O)oc3=C([C@@H](c4c(oc(n4)N)-n23)c5ccc(cc5)C)C#N C20357383
CCNc1nc2c3c(c4c(cc(nc4s3)C(F)F)c5cnn(c5C)C)[nH]c(=O)c2s1 C20607631
CC1(CC2=C([C@H](N(c3ccccc3N2)C(=O)NC[C@H]4CCCO4)c5ccco5)C(=O)C1)C C21355896
CS(=O)(=O)N1CCCc2c1ccc(c2)C(=O)NNC(=O)c3cc4c(s3)CCCCC4 C21970996
C[C@H](C(=O)NC(=O)NC1CCCCC1)Sc2nc3c(c4c(s3)CCC4)c(=O)n2C C22620185
C[C@@H]1Cc2cc(ccc2N1S(=O)(=O)C)C(=O)NNC(=O)c3cc4c(s3)CCCCC4 C24474103
CC[C@H](C)NC(=O)c1ccccc1N2C(=O)[C@H]3Cc4c5ccccc5[nH]c4[C@@H](N3C2=O)C C35807323
CCNc1nc2c3c(c4c(cc(nc4s3)C(F)F)c5cn(nc5C)C)[nH]c(=O)c2s1 C36612852
Cc1cc(ccc1NC(=O)CN2C(=O)[C@@](NC2=O)(C)c3ccc(cc3)C#N)Br C36806919
Cc1c(c(nn1c2ccccc2)Cl)[C@H]3c4c(oc(n4)C)N(C(=C3C#N)N)c5ccccc5 C01073656
CCN1c2ccccc2/C(=C/3\C(=O)N(C(=S)S3)NC(=O)c4ccccc4O)/C1=O C02688368
c1cc2c(cc1S(=O)(=O)N3CCC[C@@H]3C(=O)NC4CCCCCCC4)CCC(=O)N2 C08671773
Cc1ccc(c(c1)NC(=O)[C@H]2CCCN2S(=O)(=O)c3ccc4c(c3)CCCC(=O)N4)C C08600252
CC(=NNC(=O)c1ccsc1NC(=O)c2cc3c4ccccc4ccc3oc2=O)C C44453369
c1cc(cc(c1)Br)n2cc(nn2)C(=O)NNC(=O)C34CC5CC(C3)CC(C5)C4 C46642626
Cc1ccc2c(c1)/C(=N\N=C/3\NC(=O)[C@H](S3)CC(=O)c4ccc(c(c4)C)C)/C(=O)N2 C15054509
CCOc1cc(ccc1O)[C@@H]2C3=C(C[C@H](CC3=O)c4ccc(cc4)Cl)Nc5n2ncn5 C06600467
Cc1c2c(c3c([nH]c(=O)[nH]c3=O)nc2n(n1)c4ccccc4)c5ccc(cc5)SC C09486096
c1ccc2c(c1)c(c[nH]2)[C@H]3C4=C(C[C@H](CC4=O)c5ccco5)Nc6n3nc(n6)C(F)(F)F C13568029
C[C@]1(C(=O)N(C(=O)N1)/N=C/c2ccc(c(c2)Br)O)c3ccc(cc3)OC C24038357
C[C@@H]1CCCC[C@@H]1NC(=O)NC(=O)Cn2cnc3c(c2=O)cc(cc3Cl)Cl C22981511
c1ccc(c(c1)/C=C/C(=O)Nc2nc3n(n2)[C@H](CC(=O)N3)c4ccc(cc4)Cl)Cl C09329032
c1ccc(cc1)C2=NN=C3[C@@H]2[C@@H](C(=C(O3)N)C#N)c4cc(ccc4OCC#N)Br C13914278
Cc1cc(c(cc1Cl)C2=C3[C@H](N(C(=O)[C@@H]3N=N2)Cc4ccco4)c5cccc(c5)O)O C09242984
CC1=NN=C2[C@H]1[C@]3(c4ccccc4N(C3=O)CCCc5ccccc5)C(=C(O2)N)C#N C05164633
COc1ccc(cc1OC)C2=NN=C3[C@H]2[C@H](C(=C(O3)N)C#N)c4ccc(cc4Cl)Cl C09861023
c1ccc2c(c1)C3=C(C2=O)[C@@H]([C@@H]4C(=NC(=O)NC4=O)N3)c5ccc(cc5)OC(F)(F)F C63637902
c1cc(c(c(c1)Cl)Cl)[C@@H]2[C@@H]3C(=NN=C3OC(=C2C#N)N)c4ccc5c(c4)OCO5 C09986159
CCN1c2ccccc2[C@@]3(C1=O)[C@H]4C(=NN=C4OC(=C3C#N)N)CSc5ccc(cc5)C C08442112
Cc1ccc(c2c1N[C@H]([C@@H]3[C@H]2C=CC3)c4ccc(c(c4)[N+](=O)[O-])OC)Cl C00871818
C[C@@H]1c2c(c3ccccc3[nH]2)C[C@@H]4N1C(=O)CN(C4=O)CCC5=CCCCC5 C02096837
C[C@@H]1CCCC[C@H]1NC(=O)[C@@H]2c3cccn3CC(=O)N2c4ccc(cc4)Cl C04670305
CSc1ccc(cc1)[C@@H]2Nc3ccccc3-c4c(nc(nn4)SC)O2 C00995162
c1ccc(c(c1)C(=O)NN2C(=O)c3ccc4c5c3c(ccc5CC4)C2=O)Cl C05583668
Cc1ccc(cc1)N2CCN(CC2)C3=NC(=O)/C(=C\c4ccccc4O)/S3 C05851654
COc1ccc(cc1)[C@@H]2C[C@H](Nc3n2ncn3)c4cccc(c4)Br C06947653
Cc1ccc(cc1C)c2csc(n2)NC(=O)[C@@H]3Cc4ccccc4C(=O)O3 C07471412
c1cc2c(cc1NS(=O)(=O)c3ccc(s3)Cl)nc4n2CCCCC4 C08131725
C[C@@H]1Cc2cc(c(cc2O1)[C@@H]3Nc4ccccc4C(=O)N3C5CCCC5)OC C08719573
Cc1ccc(cc1)c2nc(cs2)CN3C(=O)[C@]4(CCc5c4cccc5)NC3=O C07278282
Cc1cc2c(cc1S(=O)(=O)N3CCCC[C@H]3C)[nH]c4c2C(=O)CC(C4)(C)C C09685439
c1ccc(cc1)N2C(=O)/C(=C\c3c4ccccc4cc5c3cccc5)/C(=O)NC2=O C12292883
c1ccc2c(c1)CCC[C@@H]2NC(=O)Cn3c4ccccc4n5cccc5c3=O C06782267
c1cc(ccc1[C@@H]2C[C@H](n3c(nnn3)N2)c4ccc(cc4)Br)F C15866237
Cc1cccc(c1)[C@@H]2C[C@@H](Nc3n2nnn3)c4ccc(s4)Br C15866435
c1ccc2c(c1)NC(=O)CN2S(=O)(=O)Cc3ccc(c(c3)Cl)Cl C16579724
Cc1ccc(cc1)[C@H]2c3c(nn(c3O)c4ccccc4)N=C5[C@H]2C(=O)C[C@H](C5)C C16956643
CC1([C@@H](c2c([nH]c(=O)n(c2=O)c3ccc(cc3)Cl)O1)c4ccc(cc4)Cl)C C01706609
CC(C)C(=O)N1c2ccccc2NC3=C([C@H]1c4ccco4)C(=O)CC(C3)(C)C C18244454
CC1(CC2=C([C@@H](N(c3ccccc3N2)C(=O)C(F)(F)F)c4ccco4)C(=O)C1)C C18244465
C/C(=N\O)/C1=CC[C@@H]2[C@@]1(CC(=O)[C@H]3[C@@H]2CC[C@@H]4[C@@]3(CC[C@@H](C4)OC(=O)C)C)C C19898147
Cc1cc(c(c(c1)C)NC(=O)c2c(c3c(ncnc3s2)N4CCCC4)C)C C21115891
COc1ccccc1c2csc3c2NC(=O)C[C@H]3c4ccc5c(c4)OCO5 C21157731
Cc1nc2n(n1)c(c(s2)[C@H](c3ccc(cc3)Cl)[NH+]4CCC(CC4)C)[O-] C23156923
Cc1c2c(on1)NC3=C([C@@H]2c4cccnc4)C(=O)C[C@H](C3)c5ccc(cc5)Cl C26599894
Cc1cc2nc(c3ccccc3n2n1)N4CCC(CC4)[C@H](c5ccccc5)O C26700960
c1ccc(cc1)Cn\2ccs/c2=N\C(=O)c3ccc4c(c3)NC(=O)CS4 C31088136
Cc1cc(cc(c1)Cn2c(=O)c3c4c(sc3[nH]c2=O)COC(C4)(C)C)C C34789385
Cc1nc2n(n1)c(c(s2)[C@@H](c3ccc(c(c3)F)F)[NH+]4CCC[C@@H](C4)C)[O-] C36066077
c1ccc(cc1)C2=C[C@@H]([C@@H]3C(=O)NC(=O)N=C3O2)c4ccc(cc4)Br C39315044
Cc1ccc(cc1C)[C@@]2(c3ccccc3C(=O)N2Cc4cn5ccccc5n4)O C40158666
Cc1cc(c2c(c1)oc3c(c2=O)[C@@H](N(C3=O)CCO)c4ccc(cc4)Cl)C C40513167
c1cc(ccc1[C@H]2CC3=C([C@@H](n4c(ncn4)N3)c5ccc(cc5)Cl)C(=O)C2)F C16995293
Cc1cccc(c1)[C@H]2CC3=C([C@@H](n4c(nc(n4)C)N3)c5cc(cc(c5)F)F)C(=O)C2 C18222439
CC(C)(C)[C@H]1CCc2c(sc3c2nc([nH]c3=O)CC(=O)N4CCCC4)C1 C53851359
CC1(CC2=C([C@@H](n3c(nc(n3)SC)N2)c4ccccc4Cl)C(=O)C1)C C04716111
CC1(CC2=C(Cn3c(nc(n3)SCc4ccccc4Cl)N2)C(=O)C1)C C06763493
CC1CCC(CC1)NC(=O)[C@H]2C[C@H]3CCCN3[C@@]24c5ccccc5N(C4=O)C C57992652
COc1cccc(c1)[C@@H]2C[C@H](Nc3n2ncn3)c4cccc(c4)Br C02914552
Cc1ccc(cc1)n2c(=O)c3ccccc3nc2S[C@H]4CCCCNC4=O C58492528
CC1(Cc2c(sc(n2)NC(=O)c3c(ccc(n3)Cl)Cl)C(=O)C1)C C47374415
Cc1c(n2ccccc2n1)C(=O)N/N=C(\C)/c3cccc(c3)Br C06210462
c1cc(c(cc1Cl)O)/N=C/c2cc(c(o2)N3CCOCC3)Br C59302282
CC(C)(C)C1=Nc2c(c(=O)c3ccccc3n2C1)[C@@H]4Nc5ccccc5N4C C39782281
Cc1ccc(cc1)[C@@H]2C[C@H](Nc3n2nnn3)c4cccc(c4)Br C13123489
Cc1ccc(cc1Cl)n2c3c(c(n2)C)[C@@H](CC(=O)N3)C(=O)c4ccccc4 C35511540
Cc1cc(c(cc1C)C(=O)CN2C(=O)[C@]3(CCc4ccccc4C3)NC2=O)C C66057574
CN1CCc2c(s/c(=N\S(=O)(=O)/C=C/c3ccccc3Cl)/[nH]2)C1 C66248219
Cc1ccc(nc1)C2(CCN(CC2)c3c4c(nc(n3)c5ccccc5)CCC4)O C67648949
Cc1cc(c(c(c1)C)N/C=C(\C#N)/c2nc(cs2)c3cc4cc(ccc4oc3=O)[N+](=O)[O-])C C08816813
c1cc(oc1)c2nnc(n2C3CCCCC3)SCC(=O)c4ccc5c(c4)oc(=O)[nH]5 C09174177
Cc1cn2c3c(nc2n1c4ccccc4O)n(c(=O)n(c3=O)CCCc5ccccc5)C C10233446
Cc1ccc(cc1S(=O)(=O)Nc2ccc(cc2)c3cn4c(csc4n3)C)[N+](=O)[O-] C10251741
Cc1cccc(c1)n2c(nnc2SCc3cc(=O)n(c(=O)n3C)C)c4c[nH]c5c4cccc5 C11307688
CCCCCn1c2c(=O)[nH]c(=O)n(c2n3c1nnc3c4ccc(cc4)Br)C C10964174
C[C@H]1CC(=O)Nc2ccccc2N1C(=O)CSc3nnnn3c4cccc(c4)Cl C12682515
Cn1ccnc1Sc2ccc(cc2)NS(=O)(=O)c3ccc(cc3[N+](=O)[O-])Cl C12525413
C[C@@H](c1[nH]c(=O)c2ccccc2n1)Sc3nnc4n3c5ccccc5c(=O)n4CC=C C12427658
Cc1c(c2nnc3c(n2n1)C[C@H](CC3=O)c4ccccc4O)c5ccc(c(c5)OC)OC C13639333
Cc1ccc(cc1)S(=O)(=O)N2CCC[C@H](C2)C(=O)Nc3nnc(o3)c4ccc(cc4)Cl C14021849
CCc1ccc(cc1)[C@H]2CC(=O)Nc3c2c(nn3c4nc(cnn4)c5ccc(cc5)OC)C C15670177
c1ccc(c(c1)C(=O)N/N=C/c2cc3c(cc2[N+](=O)[O-])OCO3)I C01233822
Cc1ccc(cc1)NC(=O)CSc2nnc3n2ncn3/N=C/c4ccc(cc4)Cl C20367754
c1ccc2c(c1)C(=O)N([C@H](N2)c3cc(ccc3Cl)[N+](=O)[O-])Cc4ccc5c(c4)OCO5 C21360626
c1ccc2c(c1)C(=O)N(c3ccc(cc3S2)c4nc(on4)CNC(=O)c5ccco5)C6CC6 C21653157
Cc1ccc(cc1C)[C@@H]2CC(=O)Nc3c2c(nn3c4nc(cnn4)c5ccc(cc5)OC)C C21726772
C[C@@]1(Cn2c(ccc2C(=O)N1c3ccc4c(c3)OCO4)c5ccco5)C(=O)NC6CCCC6 C21863890
Cc1ccc2c(cc(=O)oc2c1)COC(=O)CN3C(=O)[C@@]4(C[C@@H](CC(C4)(C)C)C)NC3=O C22220041
CCOc1cc2c(cc1NC(=O)c3cc(nc4c3c(no4)C)c5cc(oc5C)C)O[C@H](C2)C C22327448
Cc1ccc(cc1)n2c(c(c(n2)C)NC(=O)c3cc(nc4c3c(no4)C)c5cc(oc5C)C)C C25515378
Cc1cc(ccc1NC(=O)[C@H](C)Sc2nc3ccccc3c(=O)n2C4CC4)[N+](=O)[O-] C27277261
COC(=O)c1ccc(cc1)[C@H]2C3=C(c4ccccc4O2)Nc5nnnn5[C@H]3c6cccs6 C28060607
C[C@H]1CCCN(C1)S(=O)(=O)c2ccc(c(c2)[N+](=O)[O-])N3CCNc4ccccc4C3 C32926984
c1cc(ccc1N2CCN3c4ccc(cc4C[C@@H]([C@@H]3C2)C(=O)NC[C@@H]5CCCO5)[N+](=O)[O-])F C35894668
CCCNC(=O)N1CCN(CC1)c2c3c(nn(c3nc(n2)C)c4ccc(cc4)Cl)C C36002230
c1ccc2c(c1)[C@@]3([C@@H]([C@H]([C@H]4N3CCC4)c5cccc(c5)[N+](=O)[O-])C(=O)c6ccncc6)C(=O)N2 C13591794
c1ccc2c(c1)[C@@]3([C@@H]([C@H]([C@H]4N3CCC4)c5cccc(c5)[N+](=O)[O-])C(=O)c6cccnc6)C(=O)N2 C13591828
CC[C@H](C12CC3CC(C1)CC(C3)C2)NC(=O)CN4C(=O)c5cccc(c5C4=O)[N+](=O)[O-] C36752463
C[C@@H]1CSc2n1c(=O)cc(n2)CSc3[nH]c(=O)c4cnn(c4n3)c5cccc(c5)Cl C38748440
C[C@@H]1C=C(N=C2N1[C@@H](C(=N2)CSc3[nH]c4cc(ccc4n3)[N+](=O)[O-])Br)C C38932737
Cc1c(nc2ccccc2n1)COC(=O)CN3C(=O)[C@]4(C[C@H](CC(C4)(C)C)C)NC3=O C39580215
CC\1=C(C(=O)N(C(=O)/C1=C\Nc2ccc(cc2Br)[N+](=O)[O-])C3CCCC3)C#N C39893734
Cc1ccc(c(c1)NC(=O)/C(=C/c2c(nc3ccccn3c2=O)N4C[C@H](O[C@H](C4)C)C)/C#N)C C39993743
c1ccc(c(c1)c2ccc(o2)/C=N/N=C\3/NC(=O)[C@H](S3)Cc4cccc(c4)[N+](=O)[O-])F C40147605
Cc1ccc(cc1)c2c3c([nH]n2)C(=O)N([C@@H]3c4ccc(cc4)[N+](=O)[O-])Cc5cccnc5 C40339935
Cc1ccc(cc1)c2c3c([nH]n2)C(=O)N([C@H]3c4cccc(c4)[N+](=O)[O-])Cc5ccncc5 C40340010
c1cc(ccc1c2c3c([nH]n2)C(=O)N([C@H]3c4ccc(cc4)[N+](=O)[O-])Cc5ccncc5)Cl C40342018
CCc1cccc(c1NC(=O)Cn2cnc3c(c2=O)nnn3Cc4ccc(cc4)Cl)C C40477997
[H]\N=C\1/C(=C/c2ccc(o2)c3cc(ccc3C)[N+](=O)[O-])/C(=O)N=C4N1C(=CS4)c5ccccc5 C32969728
c1ccc(cc1)CSc2nc3n(n2)[C@@H](C4=C(N3)CCCC4=O)c5cccc(c5)[N+](=O)[O-] C09347822
C[C@@H]1C[C@@H](CN(C1)S(=O)(=O)c2ccc(cc2)C(=O)Nc3cc4c(cc3C(=O)C)OCO4)C C36799119
c1cc(c(cc1[N+](=O)[O-])NC(=O)C2CCN(CC2)S(=O)(=O)c3ccc4c(c3)CCCC4)F C19163269
c1ccc2c(c1)nc(c(n2)N3CCCC3)NC(=O)c4ccc(c(c4)[N+](=O)[O-])Br C58492751
COC(=O)c1ccc(cc1)[C@H]2C(=C(Nc3n2ncn3)c4ccc(cc4)Cl)C(=O)OC C59227894
c1ccc2c(c1)[C@]3([C@H]([C@H]([C@H]4N3CCC4)c5cccc(c5)[N+](=O)[O-])C(=O)c6ccco6)C(=O)N2 C15972397
CC(C)c1ccc(cc1)c2nc(cs2)C(=O)Nc3c(cnn3C)c4nc(no4)C5CC5 C60340538
Cc1c2c(n(n1)c3ccc(nn3)Cl)NC(=O)C[C@H]2c4ccc(o4)c5ccc(cc5)C(=O)C C36357233
c1ccc(cc1)N2[C@@H]3C(=C(N2)c4ccc(cc4)[N+](=O)[O-])C(=O)N(C3=O)c5ccc(cc5)F C16037698
Cc1cccc(c1)c2nc(on2)CS[C@H]3N=NC(=O)[C@@H]4N3NC(=C4)c5ccc(cc5)F C64502462
CCOC(=O)CNC(=O)N1CCc2c(c(nc(n2)c3ccccc3)N4CCCCC4)C1 C01740426
Cc1ccc(cc1)C2=NN([C@H](C2)c3ccco3)C(=O)CN4C(=O)[C@@]5(CCCC[C@@H]5C)NC4=O C08940240
c1cc(oc1)C(=O)N2CCc3ccc(cc3C2)NC(=O)c4cc(ccc4Cl)[N+](=O)[O-] C09036389
c1cc(ccc1CC(=O)NC[C@H]2CN(C(=O)O2)c3ccc(c(c3)Cl)Cl)[N+](=O)[O-] C09101898
CCCc1cc2c(cc1NS(=O)(=O)c3cc4c(cc3Cl)n(c(=O)o4)C)OCO2 C08973613
CCOc1cc(cc(c1O)Cl)/C=C/2\C(=O)N(C(=O)S2)Cc3cccc(c3)[N+](=O)[O-] C01167079
Cc1ccc(c(c1)N2C(=O)CCC(=N2)C(=O)O[C@@H](C)C(=O)NC3(CCCCC3)C#N)C C09397608
COC(=O)c1cc2c(cc1NC(=O)c3cc4c(s3)-c5ccccc5S(=O)(=O)C4)OCO2 C09407549
CC1(Cc2c(c3nnc(n3c(c2C#N)Nc4ccccc4)SCC(=O)OC)CO1)C C09448278
Cc1ccccc1n2c(nnc2SCC(=O)N3CC(=O)Nc4c3cccc4)c5ccncc5 C02632586
c1ccc2c(c1)c(cc(n2)c3ccco3)C(=O)OCC(=O)N4CC(=O)Nc5c4cccc5 C03536347
CCNc1cc(ccc1[N+](=O)[O-])N2CCN(CC2)S(=O)(=O)c3ccc(cc3)Cl C09891959
c1ccc(c(c1)C(=O)N/C(=C\c2cccc(c2)[N+](=O)[O-])/C(=O)N3CCOCC3)Br C12659390
CC[C@H](C)N1CC(=O)N2[C@H](C1=O)Cc3c4ccccc4[nH]c3[C@H]2c5cccc(c5)[N+](=O)[O-] C02091605
Cn1c(=O)c2ccccc2c(n1)C(=O)OCc3[nH]c(=O)c4c(csc4n3)c5ccccc5 C12691559
c1cc(c(cc1S(=O)(=O)N2CCOCC2)[N+](=O)[O-])N[C@@H]3CCC[C@H](C3)C(F)(F)F C12514748
CC(C)[C@@H](c1ccc(cc1)C(C)(C)C)NC(=O)Cn2c(=O)c3c(ncn3C)n(c2=O)C C12551359
C[C@@H]1CCCC[C@H]1NC(=O)/C(=C/c2ccc(c(c2)[N+](=O)[O-])Sc3nccn3C)/C#N C09120698
Cc1cccc(c1n2c(nnn2)S[C@@H](C)C(=O)N3c4ccccc4NC(=O)C3(C)C)C C18585089
COc1cccc(c1)N(Cc2cc3ccccc3[nH]c2=O)C(=O)c4ccc(cc4)[N+](=O)[O-] C13778178
c1ccc2c(c1)nc3n2[C@H](N=C4N3CN(CN4)CCN5CCOCC5)c6ccc(cc6)Cl C20556165
CNc1c2c(nc(n1)N3CCN(CC3)C(=O)c4ccco4)C[C@@H](CC2=O)c5ccccc5 C20801827
Cc1ccc(cc1C)[C@H]2CC(=O)Nc3c2c(nn3c4nc(cnn4)c5ccc(cc5)OC)C C21726768
C[C@@H]1C[C@H](C[NH+](C1)[C@@H](c2cc(c(c(c2)OC)OC)OC)c3c(n4c(s3)ncn4)[O-])C C23643644
Cc1cc(c(cc1C(C)C)CN2CCN(CC2)S(=O)(=O)c3ccccc3[N+](=O)[O-])O C25479876
CCn1c(=O)c2c(ccs2)nc1S[C@H](C)C(=O)Nc3ccc(cc3[N+](=O)[O-])Cl C27841589
COc1ccc(cc1OC)[C@@H]2C3=C(c4ccccc4O[C@H]3c5cccs5)Nc6n2nnn6 C28059579
c1ccc2c(c1)ccc(c2CN3CCN(CC3)S(=O)(=O)c4ccccc4[N+](=O)[O-])O C28774652
CCC(C)(C)[C@@H]1CCc2c(sc(c2C#N)NC(=O)Cn3cc(ccc3=O)[N+](=O)[O-])C1 C31671857
CCc1c(c2n(n1)C(=O)CCC(=O)N2)c3ccc(c(c3)S(=O)(=O)N4CCCC[C@@H]4C)C C33276652
c1cc2n(c(=O)c1)C[C@H]3C[C@@H]2CN(C3)c4ccc(cc4[N+](=O)[O-])C(=O)NC5CCCCC5 C08662274
Cc1ccc(cc1)N2CCN(CC2)C3=NC(=O)/C(=C\c4ccc(c(c4)[N+](=O)[O-])O)/S3 C36218314
c1cc(cc(c1)[N+](=O)[O-])/C=C(\C(=O)N2CCOCC2)/NC(=O)c3ccc(cc3)Br C01152453
c1cc(cc(c1)[N+](=O)[O-])/C=C(/C(=O)N2CCOCC2)\NC(=O)c3cccc(c3)Br C02117231
Cc1c(nc2ccccc2n1)COC(=O)CN3C(=O)[C@@]4(C[C@H](CC(C4)(C)C)C)NC3=O C39580214
COc1ccc(c(c1)[N+](=O)[O-])N2C(=O)[C@H]3[C@@H](C2=O)C4(c5ccccc5C3c6c4cccc6)CO C08660867
COc1ccc(c(c1)[N+](=O)[O-])N2C(=O)[C@H]3[C@H](C2=O)C4(c5ccccc5C3c6c4cccc6)CO C08660869
CC1=CN2C(=NC3=N/C(=N\C4CCCCC4)/C(=C[C@H]3C2=O)C(=O)NC[C@H]5CCCO5)C=C1 C39970207
CCOc1cc(ccc1O)[C@@H]2c3c(=O)c4cc(ccc4oc3C(=O)N2c5cc(on5)C)C C40015008
CC[C@@H](C(=O)Nc1c(cnn1C)C#N)Sc2nnc3n2c4c(cc(cc4c(c3)C)C)C C40170664
CN1C[C@@H]([C@@H]([C@]12c3cc(ccc3NC2=O)F)C(=O)c4ccco4)c5cccc(c5)[N+](=O)[O-] C43732383
c1cc(cc(c1)OCF)c2cnc(nc2)NC(=O)C3CCC4(CC3)c5cccnc5C(=O)O4 C45245911
Cc1c(sc(n1)NC(=O)c2ccc3c(c2)C(=O)N(C3=O)C)Cc4ccc5c(c4)OCO5 C22880520
C[C@H](C(=O)Nc1nc(cs1)c2cccc(c2)[N+](=O)[O-])Sc3c4ccccc4ncn3 C03451442
Cc1ccc(o1)c2nc(c(s2)C(=O)Nc3cc(ccc3Sc4nnnn4C)Cl)C C60290483
c1ccc2c(c1)[C@]3([C@@H]([C@H]([C@H]4N3CCC4)c5cccc(c5)[N+](=O)[O-])C(=O)c6ccco6)C(=O)N2 C15972399
Cc1c2c(n(n1)c3ccc(nn3)Cl)NC(=O)C[C@@H]2c4ccc(o4)c5ccc(cc5)C(=O)C C36357232
CCOc1cc2c(cc1[C@@H]3CC(=O)Nc4c3c(nn4c5ccc(nn5)Cl)C)O[C@@H](C2)C C36358122
CCOC(=O)C1=C(Nc2nnnn2[C@@H]1c3cc(ccc3OC(F)F)Br)C C04148395
CCc1ccc(cc1)n2c(=O)c3cnc(nc3nc2[O-])N4CCC(CC4)[NH+]5CCCCC5 C67264242
Cc1c(c(n(n1)Cc2ccc(cc2Cl)F)C)NS(=O)(=O)c3ccc(cc3)[N+](=O)[O-] C02805111
Cc1cccc(c1C)Oc2c(c(=O)n3ccccc3n2)/C=C(\C#N)/C(=O)NCc4ccco4 C09158950
CC(C)Cc1nnc(s1)N2[C@@H](c3c(=O)c4ccccc4oc3C2=O)c5ccc(c(c5)OC)O C02333818
Cc1cc(n(n1)c2ccc(c(c2)Cl)Cl)NS(=O)(=O)c3cccc(c3)[N+](=O)[O-] C09349222
CN(C)c1ccc(cc1[N+](=O)[O-])/C=C(\c2[nH]c3ccccc3n2)/S(=O)(=O)c4ccccc4 C09631424
c1ccc(c(c1)[N+](=O)[O-])OCC(=O)N/N=C/c2cc(c(o2)Br)Br C03148045
CCC1CCC2(CC1)C(=O)N(C(=O)N2)CC(=O)OCc3cc(=O)oc4c3cc(c(c4)C)C C10134164
C[C@H]1CCCC[C@]12C(=O)N(C(=O)N2)CC(=O)OCC(=O)/C=C/3\C(c4ccccc4N3C)(C)C C10072776
c1cc(sc1)S(=O)(=O)N2CCC[C@H](C2)C(=O)Nc3nnc(o3)c4ccc(cc4)Cl C10756815
C[C@@H]1CCc2c(sc3c2c(=O)[nH]c(n3)[C@@H](C)Sc4nnnn4c5ccc(cc5)OC)C1 C10861450
Cc1ccc(cc1)n2c(nnc2S[C@H](C)C(=O)N3CC(=O)Nc4c3cccc4)N5CCCC5 C11135167
CCSc1nnc(s1)NC(=O)c2cc(nc3c2cnn3C(C)C)c4cc(oc4C)C C11429453
Cc1ccc(cc1Cl)N2C(=O)CCC(=N2)C(=O)OCc3cc(=O)oc4c3ccc(c4)O C11954502
CCOC(=O)[C@H]1[C@@H](CC2=C(C1=O)[C@@H](CC(=O)N2)c3cccc(c3)[N+](=O)[O-])c4cccs4 C12413005
CCc1cc(=O)oc2c1ccc(c2)OC(=O)CN3C(=O)[C@]4(C[C@@H](CC(C4)(C)C)C)NC3=O C12949933
CC(C)(C)c1c(=O)n2c(nn1)sc(n2)SCC(=O)Nc3ccc(cc3)N4CCCC4 C12553910
Cc1cc(no1)NC(=O)[C@@H](C)OC(=O)c2cccc3c2oc(c(c3=O)C)c4ccccc4 C14161375
Cc1ccc(cc1)c2cnnc(n2)n3c4c(c(n3)C)[C@H](CC(=O)N4)c5ccc(cc5)OCC=C C15670114
CCCN([C@H](C)c1[nH]c(=O)c2ccc(cc2n1)Cl)C(=O)c3ccc(c(c3)[N+](=O)[O-])C C16424147
Cc1cccc2c1[nH]c(=O)c(c2)CN(c3cccc(c3)OC)C(=O)c4cccc(c4)[N+](=O)[O-] C17195742
C[C@@H](c1ccc2c(c1)CCCC2)Nc3ccc(cc3[N+](=O)[O-])S(=O)(=O)N4CCOCC4 C17281650
COc1ccc(c(c1)[C@H]2CC3=C([C@@H](CC(=O)N3)c4cc(ccc4Cl)[N+](=O)[O-])C(=O)C2)OC C20228860
C=CCNc1c2c(nc(n1)N3CCN(CC3)c4ncccn4)C[C@@H](CC2=O)c5ccccc5 C20801867
c1ccc2c(c1)c(=O)oc(n2)c3ccc(cc3)NC(=O)CCCN4C(=O)c5ccccc5C4=O C21126809
Cc1c(sc(n1)NC(=O)[C@@H](C)N2C(=O)c3ccccc3C2=O)Cc4ccc5c(c4)OCO5 C21248276
Cc1c(sc2c1c(=O)n(c(n2)S[C@@H](C)C(=O)Nc3ccc(cc3Cl)[N+](=O)[O-])C)C C21463721
CC(C)(C)N\1C(=O)[C@H](S/C1=N\c2ccccc2)CC(=O)Nc3ccccc3[N+](=O)[O-] C04143007
CCc1nc2n(n1)c(c(s2)[C@@H](c3ccc(cc3)[N+](=O)[O-])N4CCc5ccccc5C4)O C12341921
C[C@H](C(=O)N[C@@H](c1ccc(cc1)F)c2cccs2)N3C(=O)c4cccc(c4C3=O)[N+](=O)[O-] C23042299
c1cc(cc(c1)NC(=O)CCCn2c3ccc(cc3oc2=O)[N+](=O)[O-])C#Cc4cccs4 C25750673
CCn1c(=O)c2c(ccs2)nc1S[C@H](C)C(=O)Nc3ccc(cc3Cl)[N+](=O)[O-] C27820101
CCOC(=O)c1ccc(c(c1)C)NC(=O)[C@@H]2CN(c3cc(ccc3O2)Cl)S(=O)(=O)C C30868416
C[C@@]1(C(=O)N(C(=O)N1)CC(=O)N(c2ccccc2)C3CCCCC3)c4ccc5c(c4)OCO5 C09548998
Cc1c(sc(c1C#N)NC(=O)CSc2nnc3n2c(nc4c3cccc4)c5ccco5)C C33328937
CCNC(=O)N(C)CC(=O)N1[C@@H](CC(=N1)c2ccccc2F)c3ccc4c(c3)OCO4 C35964055
Cc1c(ccc2c1oc(=O)cc2CSc3nnc(o3)c4ccc(c(c4)OC)OC)O C36823555
COc1ccc2c(c1OC)C(=O)O[C@@H]2Nc3nc(cs3)c4cc5ccccc5oc4=O C02230870
CSc1cccc2c1nc(s2)NC(=O)c3ccc(c(c3)[N+](=O)[O-])N4CCOCC4 C36704902
CC(=O)N1c2ccc(cc2CCc3c1cc(cc3)[N+](=O)[O-])S(=O)(=O)NCc4ccccc4 C39448939
c1cc(cc(c1)[N+](=O)[O-])[C@H]2c3c(n[nH]c3C(=O)N2Cc4cccnc4)c5ccc(cc5)Cl C40342048
CCSc1nc([nH]n1)n2ccc3c(c2=O)cc4c(n3)ccn(c4=O)CCC5=CCCCC5 C40398924
Cc1cc(ccc1N2CCc3c2nc(cc3n4ccc(n4)N5CCNC5=O)C)OC(F)(F)F C40847862
COC(=O)[C@H]1Cc2c3ccccc3[nH]c2[C@H](N1C(=O)CCl)c4ccc(cc4)[N+](=O)[O-] C43754985
C[C@@H]1CCC[C@H](N1C(=O)COc2ccc(cc2)C(=O)Nc3cc4c(cc3C(=O)C)OCO4)C C21346381
Cc1cc(c2c(n1)n3c(n2)CCCCC3)C(=O)N[C@@H](c4nc(no4)c5ccccc5)C(C)C C57991157
C[C@H](C(=O)Nc1ccc(cc1Cl)[N+](=O)[O-])N2CCN(CC2)c3ccc(cc3)C(=O)C C58159048
Cc1cc(on1)NC(=O)[C@@H](C)OC(=O)c2c3ccccc3nc\4c2CC/C4=C\c5ccco5 C10993183
C[C@H](C(=O)NC1(CCCCC1)C#N)OC(=O)CN2C(=O)c3cc(c(cc3C2=O)Cl)Cl C22124027
Cc1c2c(n(n1)c3ccc(nn3)Cl)NC(=O)C[C@@H]2c4cccc(c4OCC(C)C)OC C32070363
Cc1cccc(c1C)N2CCN(CC2)S(=O)(=O)[C@H]3C=C(N=C3)[C@H]4NN=C(O4)c5ccccc5 C64612727
COc1cc(cc(c1OC)OC)/C=C\2/C(=O)N(C(=S)S2)/N=C/c3cc(ccc3[O-])[N+](=O)[O-] C12276157
Cc1csc2n1c(=O)cc(n2)CSc3nc4cc(ccc4c(=O)n3C[C@@H]5CCCO5)C(=O)[O-] C13053328
c1cc(sc1)c2nc(on2)CSc3nc4cc(ccc4c(=O)n3C[C@H]5CCCO5)C(=O)[O-] C13053417
C[C@H](C(=O)N(C)C1(CCCCC1)C#N)Sc2nc3cc(ccc3c(=O)n2C[C@@H]4CCCO4)C(=O)[O-] C13053536
c1cc(c(cc1C(=O)[O-])[N+](=O)[O-])OCC(=O)N2CCc3c2ccc(c3)S(=O)(=O)N4CCCCC4 C13054854
Cc1c(c(n(n1)c2cccc(c2)Cl)Cl)/C=N/n3c(nnc3SCC(=O)[O-])c4ccoc4C C13077973
Cc1ccc(cc1S(=O)(=O)N2CCN(CC2)S(=O)(=O)c3cc(cc(c3C)C)C(=O)[O-])[N+](=O)[O-] C13087784
c1ccc(cc1)C2=CCN(CC2)c3ccc(cc3[N+](=O)[O-])S(=O)(=O)N4CCC(CC4)C(=O)[O-] C13190863
COc1ccc(cc1)c2nnc(n2CC(=O)[O-])SCc3cc(=O)n4c5c(sc4n3)CCCC5 C13201430
CCn1c(=O)c2ccc(cc2nc1SCC(=O)N3CCC[C@H]3c4ccc5c(c4)OCCO5)C(=O)[O-] C13202323
CN(Cc1ccc(cc1)Cl)c2ccc(cc2S(=O)(=O)N3CCC(CC3)C(=O)[O-])[N+](=O)[O-] C13211615
Cc1cc(c(n1c2ccc3c(c2)OCO3)C)C(=O)CSc4nc5ccccc5c(=O)n4CC(=O)[O-] C13223011
C[C@H]1c2ccsc2CCN1c3ccc(cc3S(=O)(=O)N4CCC(CC4)C(=O)[O-])[N+](=O)[O-] C13299513
c1cc(cc(c1)[N+](=O)[O-])c2ccc(o2)/C=C(/c3ccc(s3)S(=O)(=O)N4CCOCC4)\C(=O)[O-] C13343990
Cc1ccc(cc1S(=O)(=O)N2CCC(CC2)C(=O)N(C)c3ccccc3C(=O)[O-])[N+](=O)[O-] C13440486
CC(C)[C@@H]1Cc2c(sc3c2c(=O)n(c4n3c(nn4)S[C@@H](C)C(=O)[O-])c5ccc(cc5)OC)CO1 C02313659
Cc1ccc(cc1)N2C(=O)/C(=C/c3ccc(o3)c4ccc(cc4OC)[N+](=O)[O-])/C(=NC2=S)[O-] C02298065
CCOc1cc(ccc1OCc2ccc(cc2)[N+](=O)[O-])/C=C/3\C(=NC(=O)N(C3=O)c4ccc(cc4)C)[O-] C09310930
COc1cc(c(cc1/C=C/2\C(=NC(=O)N(C2=O)c3ccc(cc3)Br)[O-])[N+](=O)[O-])OC C01203774
Cc1nnc(s1)N2[C@H](C(=C(C2=O)[O-])C(=O)c3ccc4c(c3)C[C@H](O4)C)c5cccc(c5)[N+](=O)[O-] C08845741
Cc1cc(no1)N2[C@H](C(=C(C2=O)[O-])C(=O)c3ccc(cc3)OC(C)C)c4ccc(cc4)[N+](=O)[O-] C08996876
c1ccc(cc1)CCN2[C@@H](C(=C(C2=O)[O-])C(=O)c3ccc4c(c3)OCCO4)c5cccc(c5)[N+](=O)[O-] C09471266
Cc1ccc(c(c1)C)n2c(nnc2[S-])CSc3nnc(n3C[C@@H]4CCCO4)c5ccn(n5)C C02792716
C[C@@H](c1ccccc1)n2c(nnc2[S-])CSc3nnc(n3C[C@H]4CCCO4)c5ccn(n5)C C02792399
Cc1cc(c2c(c1)sc(n2)N3[C@H](C(=C(C3=O)[O-])C(=O)c4ccncc4)c5ccc(cc5)[N+](=O)[O-])C C33587897
C[C@H]1Cc2cc(ccc2O1)C(=O)C3=C(C(=O)N([C@H]3c4ccc(cc4)[N+](=O)[O-])C[C@@H]5CCCO5)[O-] C35024984
CCOC(=O)c1ccc(cc1)N2C(=O)[C@@H]3[C@@H](c4c(nc(s4)[O-])S[C@@H]3C2=O)C(=O)OC(C)C C32594701
CCCCN1c2ccccc2[C@@]3(C1=O)C(=C(C(=O)N3C[C@@H]4CCCO4)[O-])C(=O)c5ccc6c(c5)OCCO6 C09160789
Cc1cccn2c1nc(c2C)C(=O)C3=C(C(=O)N([C@@H]3c4ccc(cc4)[N+](=O)[O-])c5nccs5)[O-] C35483649
CC[C@@H]1C(=O)N(Cc2cc(ccc2O1)[N-]S(=O)(=O)c3ccccc3C#N)Cc4ccc5c(c4)OCO5 C35547972
Cc1c(sc(n1)C)C(=O)C2=C(C(=O)N([C@@H]2c3ccc(cc3)N(C)C)c4nc(c(s4)C(=O)OC)C)[O-] C35565791
Cc1ccc2c(c1)sc(n2)N3[C@H](C(=C(C3=O)[O-])C(=O)c4c(nc(s4)C)C)c5cccc(c5)[N+](=O)[O-] C35566396
CCc1c(c(n(n1)C(C)(C)C)[O-])C2=C(C(=O)N(C2=O)c3ccc4c(c3)OCO4)N5CCCCC5 C35621691
CC1=C([C@H](N2C(=CSC2=N1)/C=C(/N3CCN(CC3)C(=O)C)\[O-])c4ccc(cc4)[N+](=O)[O-])C(=O)OC C35694137
CCC1=C([C@H](N2C(=CSC2=N1)/C=C(/N3CCN(CC3)C(=O)C)\[O-])c4cc(cc(c4)OC)OC)C(=O)OC C36064501
C[C@H]1Cc2cc(ccc2O1)C(=O)C3=C(C(=O)N([C@@H]3c4cccc(c4)[N+](=O)[O-])Cc5ccncc5)[O-] C38256600
CCOc1ccc(cc1)n2c3ccccc3nc2SCC4=NC(=O)C5=C([C@@H](OC5=N4)C)C(=O)[O-] C39680251
CC1=C2C(=CC(=O)N=C2S[C@@H]1C(=O)[O-])CSc3nnc(n3CC=C)c4cccc(c4)[N+](=O)[O-] C39693214
c1ccc2c(c1)/C(=C\c3ccc(o3)c4ccc(cc4[N+](=O)[O-])Cl)/C(=O)N(C2=O)CCC(=O)[O-] C39715264
CC1(O[C@H]2[C@H](O[C@H]3[C@@H]([C@H]2O1)OC(O3)(C)C)CN(Cc4ccc(cc4)C(=O)[O-])C(=O)OC(C)(C)C)C C39934135
CCSc1nnc(s1)N2[C@@H](C(=C(C2=O)[O-])C(=O)c3ccc(o3)C)c4ccc(cc4)[N+](=O)[O-] C39999580
Cc1c(c(=O)n(c(c1C(=O)c2ccc(c(c2)[N+](=O)[O-])Cl)[O-])Cc3ccc4c(c3)OCO4)C#N C40523546
CCO/C(=C/1\C(=O)/C(=C/c2ccc(c(c2OC)OC)OC)/S\C1=N/c3ccc(cc3)[N+](=O)[O-])/[O-] C49584036
CC(=O)O[C@H]1C[C@H](C([C@H]2[C@]1([C@@H]3CC[C@]4([C@@H](OC(=O)[C@H]5[C@]4([C@@]3(C(=O)C2)C)O5)C(=O)[O-])C)C)(C)C)OC(=O)C C13298255
CC(=O)O[C@H]1C[C@H](C([C@@H]2[C@]1([C@@H]3CC[C@]4([C@@H](OC(=O)[C@H]5[C@]4([C@@]3(C(=O)C2)C)O5)C(=O)[O-])C)C)(C)C)OC(=O)C C13298256
Cc1cc(c(n1c2cccc(c2)[N+](=O)[O-])C)/C=C\3/C(=NC(=S)N(C3=O)c4ccc(cc4OC)OC)[O-] C59595436
COC(CN1C[C@]2(Cc3c1ccc(c3)[N+](=O)[O-])C(=NC(=O)N(C2=O)c4ccc(cc4)Cl)[O-])OC C09451219
CC\1=NC2=NC(=NC(=O)[C@H]2[C@@H](/C1=C(\[O-])/OC)c3ccc(cc3)[N+](=O)[O-])SCc4ccccc4F C39732277
CC1(CC(=C2[C@@H]([C@@H]3C(=NC(=NC3=O)SCc4ccc(cc4)[N+](=O)[O-])N=C2C1)c5ccncc5)[O-])C C39749473
COc1ccc(cc1Br)C2=NC3=NN=C([C@@H]3C(=C2)C(=O)[O-])c4cccc(c4)[N+](=O)[O-] C20135872
CCOC(=O)c1cc2c(nc3ccccn3c2=O)n(c1=NC(=O)c4ccccc4C)CC(C)C C02495885
c1cc(ccc1[N+](=O)[O-])Sc2ccc(cc2[N+](=O)[O-])S(=O)(=O)C([C@H](F)Cl)(F)F C03227266
CCOC(=O)C1=C(N=c2n(c(=O)/c(=C/c3ccco3)/s2)[C@@H]1c4ccc(cc4)OC(=O)C)C C00911614
CCCCn1cnc2c1c(=O)n(c(=O)n2Cc3ccccc3)C[C@@H]4COc5ccccc5O4 C08725473
C=CCn1c(=O)c2ccc(cc2nc1SCc3cc(cc4c3OCOC4)[N+](=O)[O-])Cl C09085405
COc1ccc(cc1)CCN2[C@H](c3c(=O)c4ccccc4oc3C2=O)c5cccc(c5)[N+](=O)[O-] C09185279
CCOC(=O)C1=C([C@@H](N2C(=O)[C@@H](SC2=N1)Cc3cccc(c3)[N+](=O)[O-])c4ccccc4)C C09270456
COc1ccc(cc1/C=C(\C#N)/c2nc(cs2)c3cc4ccccc4oc3=O)[N+](=O)[O-] C09286852
Cc1c(n(c2c1c3nc(nn3cn2)[C@@H](C(C)C)N4C(=O)c5ccccc5C4=O)CC(C)C)C C09304253
CC1=NC2=C([C@H](C1C(=O)OC[C@@H]3CCCO3)c4cccc(c4)[N+](=O)[O-])C(=O)CC(C2)(C)C C09553823
CCOc1cc(c(cc1OCC)Br)CN2C(=O)c3ccc(cc3C2=O)[N+](=O)[O-] C09586578
CCCOc1ccc(cc1OCC)[C@@H]2c3c(=O)c4ccccc4oc3C(=O)N2c5nncs5 C03655714
COC(=O)c1ccc2c(c1)s/c(=N\C(=O)CN3C(=O)c4ccccc4C3=O)/n2CC#C C09725786
COC(=O)Cn\1c2c(cccc2Cl)s/c1=N\C(=O)CN3C(=O)c4ccccc4C3=O C09768375
CCCCn1c(=O)c2ccccc2n3c1nnc3SCc4cc(=O)n5ccc(cc5n4)C C10052117
CC1=NN(c2nc3c(n2C1)c(=O)n(c(=O)n3C)Cc4ccccc4)CCc5ccccc5 C10357203
CC1=NN(c2nc3c(n2C1)c(=O)n(c(=O)n3C)CCc4ccccc4)Cc5ccccc5 C09060195
c1cc(sc1)[C@H]2CC(=NN2C(=O)COC(=O)c3ccc(cc3)[N+](=O)[O-])c4cccs4 C10646918
c1cc(ccc1c2nc(on2)CSc3nnc(n3C[C@H]4CCCO4)N5CCCC5)Cl C10873535
c1ccc(cc1)C(=O)c2ccc(c(c2)[N+](=O)[O-])N3CCC[C@@H](C3)c4nnc5n4CCCCC5 C10646044
c1cc(ccc1c2nc(on2)CSc3nnc(n3C[C@H]4CCCO4)N5CCCCC5)F C11455912
COc1ccc(cc1/C=C/C(=O)OCc2cc(cc3c2OCOC3)[N+](=O)[O-])Br C11471445
Cn\1c2cc(ccc2s/c1=N\C(=O)CCCS(=O)(=O)c3ccc(cc3)Cl)[N+](=O)[O-] C12287860
C=CCn\1c2cc(ccc2s/c1=N\C(=O)CCS(=O)(=O)c3ccccc3)[N+](=O)[O-] C12288874
Cc1ccc(cc1)S(=O)(=O)CCC(=O)/N=c\2/n(c3cc(ccc3s2)[N+](=O)[O-])CC=C C12288881
Cn\1c2ccc(cc2s/c1=N\C(=O)CCCS(=O)(=O)Cc3ccccc3)[N+](=O)[O-] C12373815
CCOC(=O)c1ccc2c(c1)SC3=N[C@@](N=C(N23)N(C)C)(C(=O)OC)C(F)(F)F C12411140
Cn\1c2ccc(cc2s/c1=N\C(=O)CCS(=O)(=O)c3ccc(cc3)Cl)[N+](=O)[O-] C12237956
Cc1c(n(c2c1c3nc(nn3cn2)CO/N=C/c4ccc(cc4)Cl)Cc5ccco5)C C13627009
CCn\1c2ccc(cc2s/c1=N\C(=O)[C@@H]3CCCCN3S(=O)(=O)C)C(=O)OCC C13794284
CCN(CC)c1ccc(cc1)c2nnc(o2)Sc3ccc4nnc(n4n3)C(F)(F)F C14288585
CCCn\1c2c(cc(/c1=N\C(=O)c3cccs3)C(=O)OCC)c(=O)n4ccccc4n2 C11690959
CC(C)(C)n1c(nnn1)SCC(=O)N2[C@H](CC(=N2)c3ccc(cc3)Cl)c4ccco4 C16290381
CCn1ccc(n1)/C=c/2\c(=O)n3c(=N[C@]4([C@H]([C@@H]3c5ccccc5O4)C(=O)OCC)C)s2 C17102254
Cc1ccc(cc1)n2c(c(c3c2ncn4c3nc(n4)CCCN5C(=O)c6ccccc6C5=O)C)C C21801214
Cc1ccc(cc1)C2=NN([C@@H](C2)c3ccco3)C(=O)CSc4nnnn4c5ccc(cc5)C C22117179
CCOC(=O)/C(=C/c1ccc(cc1)C#N)/C2=Nn3c(nnc3SC2)c4ccc(cc4)OC C03354750
CCCN([C@@H](C)c1nc2cc(ccc2c(=O)n1CC)Cl)C(=O)c3ccc(c(c3)[N+](=O)[O-])C C00734330
CCN(CC)N(c1c2c3c(sc2nc(n1)n4c(cc(n4)C)C)CCCC3)N5CCOCC5 C34786471
CCOc1ccc(cc1OC)[C@@H]2c3c(=O)c4cc(c(cc4oc3C(=O)N2c5nncs5)C)C C35490029
CC(C)COc1ccc(cc1)c2nc(on2)[C@@H]3CC(=O)N(C3)Cc4ccc5c(c4)OCO5 C38922152
CCOc1ccccc1N2C(=O)/C(=C\c3ccc(o3)c4ccc(cc4)[N+](=O)[O-])/SC2=O C39857774
CCOc1ccc(cc1)N2C(=O)/C(=C\c3ccc(o3)c4cccc(c4)[N+](=O)[O-])/SC2=O C39859858
CCOc1ccc(cc1)N2C(=O)/C(=C\c3ccc(o3)c4ccc(cc4)[N+](=O)[O-])/SC2=O C39859859
c1cc(ccc1CN2[C@H](CCC2=O)c3nc(no3)c4ccc5c(c4)OCO5)OC(F)(F)F C44434861
c1ccc(cc1)C(c2ccccc2)N3CCN(CC3)c4c(c(=O)n5ccccc5n4)[N+](=O)[O-] C26029994
C[C@@H](C(=O)N(Cc1ccc(cc1)F)C2CCCCC2)N3C(=O)c4cccc(c4C3=O)[N+](=O)[O-] C59874740
Cc1ccc(cc1)n2c(=O)c3ccccc3n4c2nnc4SCc5nc(on5)C(C)C C59960805
Cc1ccc(cc1)[C@@H]2[C@@H]3[C@@H](C(=O)N(C3=O)Cc4ccccc4)ON2c5cccc(c5)[N+](=O)[O-] C18120493
CCOC(=O)c1ccc(cc1)Oc2c(oc3c(c2=O)ccc4c3CN(CO4)C[C@@H]5CCCO5)C C41026851
Cn1c2c(c(=O)[nH]c1=O)n(c(n2)N3CCCCC3)C[C@@H](COc4ccc(cc4)I)O C00824763
c1cc2c(cc1CNC(=O)COC(=O)CNS(=O)(=O)c3ccc(cc3Cl)Br)OCO2 C03390322
c1cc(sc1)[C@@H](CNC(=O)C(=O)NCc2ccc(cc2)Cl)S(=O)(=O)c3ccc4c(c3)OCCO4 C09106008
CCn1c(nnc1SCC(=O)c2ccc(cc2)Br)[C@H](CO)NC(=O)c3ccc(cc3)OC C09262233
CCN(CC)S(=O)(=O)c1ccc(cc1)C(=O)Nc2nnc(s2)SCC(=O)Nc3nccs3 C09366193
CCOC(=O)N1CCN(CC1)S(=O)(=O)c2ccc(cc2)C(=O)Nc3c(c4c(s3)CCC4)C(=O)NC C09599750
CCOC(=O)[C@@H]1CCCN(C1)C(=O)[C@@H](Cc2ccccc2)NS(=O)(=O)c3ccc4c(c3)CCC(=O)N4 C09611428
CCOC(=O)[C@H]1CCCN(C1)C(=O)[C@@H](Cc2ccccc2)NS(=O)(=O)c3ccc4c(c3)CCC(=O)N4 C09611429
COc1ccc(cc1C(=O)NC(=S)N2CCNC(=O)[C@@H]2CC(=O)OC[C@H]3CCCO3)Br C09696032
CCCc1cc(=O)[nH]c(n1)n2c(cc(n2)c3ccco3)NC(=O)C[C@H]4CSc5n4c(=O)c6c(n5)CCC6 C12007584
COc1cc(cc(c1OC)OC)/C=C\C(=O)Nc2cc(nn2c3[nH]c(=O)c4c(n3)CCCC4)c5ccco5 C12010376
Cc1ccc(o1)c2nnn(n2)CC(=O)N(Cc3ccccc3)[C@H](c4ccc(cc4)O)C(=O)NC5CCCC5 C12702773
Cc1ccc(o1)c2nnn(n2)CC(=O)N(c3ccccc3)[C@@H](c4ccc(cc4)O)C(=O)NC[C@@H]5CCCO5 C12706282
CCOC(=O)C1=C(N2C(=O)[C@H](SC2=C([C@H]1c3c(nn(c3Cl)c4ccccc4)C)C(=O)OCC)C)N C09695198
c1ccc(c(c1)C(=O)NCCc2nnc(s2)NC(=O)CS(=O)(=O)Cc3ccc(cc3)Cl)Cl C20613519
c1ccc(cc1)n2c(nnc2SCC(=O)NNC(=O)c3ccc(cc3)Cl)Cn4c5ccccc5nn4 C20923129
CC(C)CC[C@]([C@H](C(=O)OC)O)(C(=O)O[C@@H]1[C@@H]2c3cc4c(cc3CCN5[C@]2(CCC5)C=C1OC)OCO4)O C13815721
CC[C@@H](C)[C@H](C(=O)N1CCN([C@@H](C1)C)C(=O)NC2CCCCC2)NS(=O)(=O)c3ccc(cc3)[N+](=O)[O-] C35098810
c1ccc(cc1)C[C@H](C(=O)Nc2nnc(s2)c3ccc4c(c3)OCO4)NC(=O)c5ccc(cc5)[N+](=O)[O-] C35302717
CC1(O[C@@H]2[C@@H](O1)[C@@H](O[C@@H]3[C@@H]2OC(O3)(C)C)C(=O)NNC(=O)CCCOc4ccc(cc4Cl)Cl)C C36047024
CC(=O)[C@]1(CC[C@H]2[C@@]1(CC[C@@H]3[C@@H]2CCC4=C/C(=N/OCC(=O)N5C[C@@H](C[C@@H]5C(=O)OC)O)/CC[C@]34C)C)O C36367791
Cc1ccc(cc1)S(=O)(=O)CNC(=O)[C@H](c2ccccc2)N(Cc3ccco3)C(=O)c4ccc(cc4)O C36500315
Cc1ccc(cc1)S(=O)(=O)CNC(=O)[C@H](c2ccc(cc2)OC)N(c3ccccc3Cl)C(=O)CO C36547844
Cc1ccc(cc1)S(=O)(=O)CNC(=O)[C@@H](c2ccc(cc2)Cl)N(C(=O)[C@@H]3CCC(=O)N3)C(C)(C)C C36591562
Cc1cccc(c1NC(=O)Cn2c3ccccc3c(=O)n(c2=O)Cc4ccc(cc4)C(=O)NCCCOC)C C08593293
C[C@@]1(C(=O)N(C(=O)N1)CC(=O)Nc2cc(ccc2N(C)C)S(=O)(=O)N3CCCCC3)c4ccccc4 C12527381
C[C@]1(C(=O)N(C(=O)N1)CC(=O)Nc2cc(ccc2N(C)C)S(=O)(=O)N3CCCCC3)c4ccccc4 C12527382
COc1ccc2c3c1O[C@H]4[C@]3(CC[NH+](C2)CCCCNS(=O)(=O)c5ccccc5C(=O)[O-])C=CC(=O)C4 C39293125
CC(C)S(=O)(=O)c1c(ccc(c1S(=O)(=O)c2ccccc2)[C@H](CC=O)NC=O)c3ccccc3O C39498370
COC(=O)[C@@H](Cc1c[nH]c2c1cccc2)NC(=O)C(=O)[C@@H]3CN(c4c3cccc4)CC(=O)N5CCCCC5 C39701901
CC[C@@H](C(=O)Nc1nnc(s1)C)Sc2nnc(n2C)[C@@H](C)NC(=O)c3ccc(c(c3)Cl)Cl C39772616
CC[C@H](C(=O)Nc1nnc(s1)C)Sc2nnc(n2C)[C@H](C)NC(=O)c3ccc(c(c3)Cl)Cl C39772619
c1cc(ccc1[C@@H]2c3c(=O)c4cc(ccc4oc3C(=O)N2C[C@@H]5CCCO5)Br)OCC(=O)N C39839865
CCS(=O)(=O)c1ncc(c(n1)C(=O)Nc2c(c3c(s2)CCCC3)C(=O)NC[C@@H]4CCCO4)Cl C39909399
CCCS(=O)(=O)c1ncc(c(n1)C(=O)Nc2c(c3c(s2)CCC3)C(=O)NC[C@H]4CCCO4)Cl C39909446
Cc1cc(c(c(c1)c2c3c([nH]n2)C(=O)N([C@H]3c4cc(c(c(c4)OC)OC)OC)[C@@H]5CCS(=O)(=O)C5)O)C C38702116
Cc1c\2c(oc1C(=O)NCCc3ccc(c(c3)OC)OC)CCC/C2=N\NC(=O)c4cccc(c4)[N+](=O)[O-] C40812994
COCCNC(=O)c1c2c(sc1NC(=O)c3c4c(n(n3)[C@@H]5CCS(=O)(=O)C5)CCCC4)CCCC2 C40987564
COC(=O)c1ccc(cc1)[C@@H]2[C@H]3[C@@H](C(=O)N(C3=O)c4cccc(c4)[N+](=O)[O-])[C@@]([NH2+]2)(c5ccccc5)C(=O)[O-] C33366754
CC(=O)c1ccc(cc1)N2C(=O)[C@H]3[C@H]([NH2+][C@@]([C@@H]3C2=O)(CC4CCCCC4)C(=O)[O-])c5ccc(cc5)N(C)C C33897394
CC1([C@H]2CC[C@@]1(C(=O)C2)CS(=O)(=O)N3CCC[C@@H]3C(=O)NC4CCC(CC4)NC(=O)c5ccccc5)C C43509243
CS(=O)(=O)N1CCCc2c1cc(cc2)NC(=O)C(=O)NC[C@@H](c3ccco3)N4CCc5ccccc5C4 C49490837
CCOC(=O)CN1c2ccccc2/C(=N/NC(=O)CNC(=O)c3ccccc3I)/C1=O C01244900
[H]/N=c/1\c(=C\c2ccc(c(c2)OC)OCCOc3ccc(cc3)Br)\c(=O)nc-4s/c(=C/C)/[nH]n14 C01752679
c1ccc2c(c1)OC[C@H](O2)C(=O)NCC(=O)N/N=C/c3cc(ccc3OC(=O)/C=C/c4ccco4)Br C01885259
CC(C)c1nnc(s1)NC(=O)CSc2nnc(s2)SCC(=O)Nc3nnc(s3)C(C)C C59060374
c1cc(ccc1c2nc([nH]n2)SCC(=O)Nc3ccc(cc3)S(=O)(=O)N4CCCCCC4)[N+](=O)[O-] C59793159
C[C@@H]1CCC2=C3C(=NC(=NC3=O)COC(=O)[C@@H]([C@@H](C)O)NS(=O)(=O)c4ccc(cc4)OC)S[C@@H]2C1 C39945678
CC1=C[C@@H](N=N1)NC(=O)Cn2c3ccccc3c(=O)n(c2=O)CCCC(=O)NCCc4ccc(cc4)Cl C63453479
Cc1cccc(c1NC(=O)Cn2c3ccccc3c(=O)n(c2=O)CCCCC(=O)NCc4cccs4)C C45922204
c1cc(ccc1N2CC[NH+](CC2)[C@H]3CC(=O)N(C3=O)c4ccc(cc4)F)[N+](=O)[O-] C04044469
CC[NH+]1CCN(CC1)C(=O)CSc2nc3c(n2C)c(=O)n(c(=O)n3C)C C04162164
c1cc(oc1)C(=O)N2CC[NH+](CC2)[C@@H](c3ccc(cc3)F)c4nnnn4C[C@H]5CCCO5 C04383622
c1ccc(cc1)C[NH+]2CCN(CC2)c3ccc(cc3[N+](=O)[O-])/C=N/n4cnnc4 C04359582
CS(=O)(=O)c1ccc(c(c1)[N+](=O)[O-])N2CCN(CC2)c3c(ccc[nH+]3)C#N C09469941
Cc1cc(=O)n2c(n1)sc(n2)C[NH+]3CCN(CC3)S(=O)(=O)c4ccc5c(c4)OCCCO5 C09663267
C[C@@H]1C(=NN(c2n1c3c(n2)n(c(=O)n(c3=O)CC[NH+]4CCCCC4)C)CC(=O)OC)C C10047987
c1ccc2c(c1)CC[NH+](C2)Cc3nnnn3CC(=O)N4CCC[C@@H]4c5ccccn5 C12440968
COC(=O)c1ccc(cc1)N2C(=O)C[C@H](C2=O)[NH+]3CCN(CC3)c4ccc(cc4)[N+](=O)[O-] C08672973
Cc1ccc[n+](c1)c2c(nc3ccccc3n2)NS(=O)(=O)c4cccc(c4)[N+](=O)[O-] C12523908
Cn1cc(cn1)C[NH+]2CCC3(CC2)C(=O)N(C(=O)N3C)CCCc4ccncc4 C14754004
Cc1ccc(c(c1)OC)[n+]2nc(nn2c3ccc(cc3)[N+](=O)[O-])c4ccc(cc4)[N+](=O)[O-] C09970224
Cn1c(nn(c1=S)C[NH+]2CCN(CC2)c3ncccn3)[C@@H]4COc5ccccc5O4 C16080643
Cc1c(c(n(n1)c2ccccc2)O)C3=C(C(=O)N(C3=O)c4ccc5c(c4)OCO5)[n+]6ccccc6 C16570941
CS(=O)(=O)c1ccc(c(c1)[N+](=O)[O-])N2CC[NH+](CC2)[C@@H]3CCS(=O)(=O)C3 C17283107
c1cc(ccc1N2C(=O)C[C@H](C2=O)[NH+]3CCCCC3)S(=O)(=O)N4CCOCC4 C19335194
Cc1c(c2c(cn1)CN(CC2)c3cc[nH+]cc3)c4nc(on4)[C@H]5CCC(=O)NC5 C19742373
c1ccc(cc1)C[NH+]2CCN(CC2)CN3c4ccc(cc4C(=O)C3=O)[N+](=O)[O-] C20522585
c1cc[nH+]c(c1)N2CCN(CC2)C(=O)[C@@H]3CCCN(C3)c4nnc(s4)N5CCCC5=O C21026436
Cn1c(nn(c1=S)C[NH+]2CCC[C@H](C2)C(=O)N3CCOCC3)c4ccco4 C25473411
Cc1ccccc1N2C(=O)C[C@@H](C2=O)[NH+]3CCN(CC3)[C@H]4CC(=O)N(C4=O)c5ccccc5C C00996725
c1c(c(c(=O)n(n1)C[NH+]2CCN(CC2)c3c(nc(o3)C4CC4)C#N)Cl)Cl C29169818
CCc1nn2c(=O)cc(nc2s1)C[NH+](Cc3ccco3)[C@@H]4CCS(=O)(=O)C4 C32836153
Cc1c(sc2c1c(=O)n(c(n2)N3CC[NH+](CC3)CC(=O)N(C)C)CC(=O)N4CCCCC4)C C34748644
c1cc(ccc1c2nn(c3[n+]2CCCCC3)CC(=O)c4ccc5c(c4)OCCO5)[N+](=O)[O-] C26506994
Cc1ccc(cc1C)S(=O)(=O)c2cc3c(nc4ccccn4c3=O)[n+](c2N)Cc5ccco5 C19883688
C[C@@H]1CN(C[C@H](N1CC[NH+](C)C)C)S(=O)(=O)c2ccc3c(c2)oc(=O)n3C C36126497
C[C@@H]1C(=c2ccccc2=[NH+]1)C(=O)[C@H](C)OC(=O)C3=NN(C(=O)CC3)[C@@H]4CCS(=O)(=O)C4 C38775135
CC(C)(C)c1nc(on1)C[NH+]2CCC(CC2)C(=O)N3CCC4(CC3)OCCO4 C40926450
CC[NH+]1CCN(CC1)C(=O)c2nc(no2)c3c(=O)n(c(=O)n(n3)c4ccc(cc4)C)C C45946621
Cc1ccc(cc1)n2c(cc(c2C)/C=C\3/C(=[NH2+])N4C(=NC3=O)SN=C4S(=O)(=O)C)C C20206152
CCS(=O)(=O)C1=NSC2=NC(=O)/C(=C\c3ccc(cc3)N(C)C)/C(=[NH2+])N21 C20206577
c1ccc(cc1)C[N+]2=C3C=CC=CC=C3S[C@]24c5c(cccn5)/C(=[N+](/O)\[O-])/C=C4[N+](=O)[O-] C13165916
c1ccc(cc1)C[NH+]2CCN(CC2)[C@H]3CC(=O)N(C3=O)c4cccc(c4)[N+](=O)[O-] C50784377
C[NH+](C[C@@H]1COc2ccccc2O1)[C@@H]3CC(=O)N(C3=O)c4cccc(c4)[N+](=O)[O-] C50784459
Cc1cc(c[n+](c1)C2=C(C(=O)c3ccccc3C2=O)NS(=O)(=O)c4ccc(cc4)[N+](=O)[O-])C C03198096
c1cc(nnc1C(=O)N2CCN(CC2)Cc3cc(=O)n4ccsc4[nH+]3)N5CCCC5 C60371497
c1ccc2=[NH+][C@H]3[C@H](N4[C@@H](CC3=c2c1)C(=O)N(CC4=O)Cc5ccncc5)c6cccc(c6)[N+](=O)[O-] C63139679
C[C@@]12[C@H]3C(=c4cc(ccc4=[NH+]3)OC)CCN1C(=O)CN(C2=O)CC(OC)OC C63361855
CN(C)C(=O)[C@@H]1CCC[NH+](C1)Cn2c(=S)oc(n2)c3ccc4c(c3)OCO4 C63735453
c1ccc2=[NH+][C@@H](C=c2c1)C(=O)N3CCN(CC3)C(=O)C(=O)NCc4ccco4 C63821575
c1ccc2=[NH+][C@H](C=c2c1)C(=O)N3CCN(CC3)C(=O)C(=O)NCc4ccco4 C63821578
c1ccc2=[NH+]CC(=c2c1)C(=O)CN3CCN(CC3)S(=O)(=O)N4CCOCC4 C63912831
Cc1c2c(c(n(n2)c3ccccc3)C)c(=O)n(n1)[C@@H](C)C(=O)N4CCN(CC4)c5cccc[nH+]5 C35509541
CC(C)C[NH+]1CCN(CC1)S(=O)(=O)c2ccc(o2)c3nnc(o3)C4CCC4 C65246438
Cn1c2c(c(n1)Br)c(=O)n(cn2)CC(=O)N[C@H]3CC[NH+](C3)C4CC4 C66078063
CCN1CCN(C(=O)C1=O)CC(=O)O[C@H]2CCCN(C2)c3cc([nH+]c(n3)C)C C66732141
C[NH+]1CCN(CC1)C(=O)CC2CCN(CC2)C(=O)CCC(=O)N3CCOCC3 C66858268
Cc1c(nnn1c2ccc3c(c2)OCCO3)C(=O)N(C)C4CC[NH+](CC4)C(C)C C67154833
c1cc(cc(c1)[N+](=O)[O-])N2CC[C@H](C2=O)[NH+]3CCC(CC3)CN4CCOCC4 C67380554
CC1=C([C@H](CC(=O)N1C)c2ccc(c(c2)F)F)C(=O)NCCC[NH+]3CCC(CC3)c4ccc(cc4C#N)F C03975459
c1cc(ccc1[C@H]2C(=C(C(=O)N2CC[NH+]3CCOCC3)O)C(=O)c4ccc(cc4)Br)Br C01741533
CCOc1ccc2c(c1)cc(c(=O)[nH]2)[C@H](c3nnnn3CCOC)[NH+]4CCN(CC4)c5cccc(c5C)C C06134132
Cc1ccc(cc1)S(=O)(=O)NC2=C(C(=O)c3ccccc3C2=O)N4CC[NH+](CC4)C/C=C/c5ccccc5 C08744270
C[NH2+][C@H]1CCc2cc(c(c(c2-c3c1cc(=O)c(cc3)NCCCN4CCCc5c4cccc5)OC)OC)OC C08740372
c1ccc(cc1)CC2CC[NH+](CC2)[C@@H](c3cc4cc5c(cc4[nH]c3=O)OCO5)c6nnnn6C[C@@H]7CCCO7 C06446390
Cc1ccc2nc(c(c(=O)n2c1)/C=C\3/C(=O)N(C(=S)S3)CCOC)NC4CC([NH2+]C(C4)(C)C)(C)C C16700906
CC1([C@@H]2CC[C@]1([C@](C2)(CNC(=O)[C@H]3CCC[NH2+]C3)O)CS(=O)(=O)N4CCC5(CC4)C=Cc6c5cccc6)C C27324526
C[C@@H](c1ccc(cc1)S(=O)(=O)C)NC(=O)C2CC[NH+](CC2)Cc3nc(no3)c4ccc(cc4)C(C)(C)C C30978042
CC[C@@H](c1ccc(cc1)S(=O)(=O)C)NC(=O)[C@@H]2CCC[NH+](C2)Cc3nc(no3)c4ccccc4Cl C31050930
CC(C)C[NH+](Cc1[nH]c(=O)c2c3c(sc2n1)CN(CC3)Cc4ccccc4)C[C@@H](Cc5ccccc5)O C36155919
CC[C@H](c1nnnn1C[C@H]2CCCO2)[NH+](Cc3ccc(cc3)C)Cc4cc5cc6c(cc5[nH]c4=O)OCO6 C33937096
CC1(Cc2c(c(sc2C([NH2+]1)(C)C)NC(=O)C3CCN(CC3)S(=O)(=O)c4cccs4)C(=O)OC)C C36704261
CCOC1=C[C@@H]2C[C@@H]3CO[P@@](=O)(N[NH+]3C[C@@H]2C=C1Cc4ccccc4)S(=O)(=O)Oc5ccccc5 C39469768
C[C@H](CNC(=O)[C@@H]1CN(CC12CC[NH2+]CC2)C(=O)c3ccc(cc3)Br)Oc4ccc(cc4)F C39595886
c1ccc2c(c1)c(c[nH]2)CCNC(=O)[C@@H]3CN(CC34CC[NH2+]CC4)C(=O)c5ccc(cc5)OC(F)(F)F C39597648
c1ccc2c(c1)c(c[nH]2)CCNC(=O)[C@H]3CN(CC34CC[NH2+]CC4)C(=O)c5cc(cc(c5)F)C(F)(F)F C39597665
CCOc1ccc(cc1)C(=O)N2C[C@@H](C3(C2)CC[NH2+]CC3)C(=O)NCc4cc(ccc4F)Br C39600727
Cc1cc(=O)oc2c1cccc2OCC(=O)N3C[C@H](C4(C3)CC[NH2+]CC4)C(=O)N[C@H]5C[C@@H]5c6ccccc6 C39602489
COc1ccc(cc1)CCC(=O)N2C[C@H](C3(C2)CC[NH2+]CC3)C(=O)N[C@@H]4CCC[C@H]4OCc5ccccc5 C39609119
CCOc1cccc(c1)C(=O)N2C[C@H](C3(C2)CC[NH2+]CC3)C(=O)NCc4ccc(cc4F)Br C39652563
CCOc1ccccc1CCNC(=O)[C@@H]2CN(CC23CC[NH2+]CC3)C(=O)c4ccc(cc4)Br C39652668
CCOc1ccccc1CCNC(=O)[C@H]2CN(CC23CC[NH2+]CC3)C(=O)c4ccc(cc4)Br C39652669
CCOc1cccc(c1)C(=O)N2C[C@H](C3(C2)CC[NH2+]CC3)C(=O)NCCc4ccc(cc4)Br C39652957
CCOc1ccc(cc1)C(=O)N2C[C@H](C3(C2)CC[NH2+]CC3)C(=O)N[C@@H](C)c4ccc(cc4)Br C39656870
CC1(CCCCC1)C(=O)N2C[C@H](C3(C2)CC[NH2+]CC3)C(=O)NCc4ccccc4Sc5ccccc5CO C39657729
CCCC[C@@H](C)C(=O)N1C[C@@H](C2(C1)CC[NH2+]CC2)C(=O)NCc3ccccc3Sc4ccccc4CO C39657758
C[C@H](CNC(=O)[C@@H]1CN(CC12CC[NH2+]CC2)C(=O)[C@@H]3COc4ccccc4O3)Oc5ccccc5Cl C39666582
Cc1cccc(c1C)CNC(=O)[C@H]2CN(CC23CC[NH2+]CC3)C(=O)COc4cccc5c4oc(=O)cc5C C39667645
COc1ccc(cc1C(F)(F)F)C(=O)N2C[C@@H](C3(C2)CC[NH2+]CC3)C(=O)NCc4cc5ccccc5[nH]4 C39671520
c1ccc(cc1)c2ccc(o2)C(=O)N3C[C@@H](C4(C3)CC[NH2+]CC4)C(=O)NCCc5c[nH]c6c5cc(cc6)Cl C39676502
c1ccc(cc1)c2ccc(o2)C(=O)N3C[C@H](C4(C3)CC[NH2+]CC4)C(=O)NCCc5c[nH]c6c5cc(cc6)Cl C39676503
CC[C@H](c1ccccc1)C(=O)N2C[C@@H](C3(C2)CC[NH2+]CC3)C(=O)NC[C@@H]4CN(CCO4)Cc5ccccc5 C39677917
c1ccc(c(c1)OCCNC(=O)[C@H]2CN(CC23CC[NH2+]CC3)C(=O)c4cccc(c4)Br)Cl C39681250
Cc1cc(ccc1Br)C(=O)N2C[C@@H](C3(C2)CC[NH2+]CC3)C(=O)NCCOc4cccc(c4)F C39685381
Cc1cc(ccc1Br)C(=O)N2C[C@H](C3(C2)CC[NH2+]CC3)C(=O)NCCOc4cccc(c4)F C39685382
Cc1cc(ccc1Br)C(=O)N2C[C@@H](C3(C2)CC[NH2+]CC3)C(=O)NCCOc4ccc(cc4)F C39688236
Cc1cc(ccc1Br)C(=O)N2C[C@H](C3(C2)CC[NH2+]CC3)C(=O)NCCOc4ccc(cc4)F C39688237
c1ccn(c1)c2ccc(cc2)CNC(=O)[C@@H]3CN(CC34CC[NH2+]CC4)C(=O)c5ccc(cc5)OC(F)(F)F C39690081
Cc1ccccc1CCNC(=O)[C@H]2CN(CC23CC[NH2+]CC3)C(=O)COc4cccc5c4oc(=O)cc5C C39691249
CCc1ccc(cc1)[C@@H](C)NC(=O)[C@@H]2CN(CC23CC[NH2+]CC3)C(=O)c4c(onc4c5ccccc5Cl)C C39696058
Cc1cc(=O)oc2c1cccc2OCC(=O)N3C[C@H](C4(C3)CC[NH2+]CC4)C(=O)NCCSC(C)(C)C C39696537
C[C@@H]1CCC[NH+](C1)Cc2ccc(cc2)CNS(=O)(=O)c3ccc(c(c3)C(=O)N4CCCCC4)SC C44879393
CCOc1ccc(cc1OCC)CC[n+]2cnc3c(c2N)[C@@H](c4ccc5ccccc5c4O3)c6ccccc6 C49713788
c1ccc(cc1)C[C@H]2C(=O)N(C3([NH2+]2)CCN(CC3)S(=O)(=O)c4ccc(cc4)Cl)CCc5ccccn5 C36027257
CC(=O)c1cccc(c1)S(=O)(=O)NCCC(=O)NC[C@H](c2ccccc2Cl)C3=c4ccccc4=[NH+]C3 C63234711
CCOC(=O)C1=C(CS[C@@H]1NC(=O)CN2C(=O)[C@@H](NC2=O)CC3=c4ccccc4=[NH+]C3)c5ccccc5 C63236933
CC(C)[C@@H](C(=O)NCCCOC(C)C)NC(=O)[C@@H]1CC2=c3ccccc3=[NH+][C@@H]2[C@@H]4N1C(=O)c5c4cccc5 C63383532
CC(C)CCNC(=O)[C@H](CCSC)NC(=O)[C@@H]1CC2=c3ccccc3=[NH+][C@@H]2[C@H]4N1C(=O)c5c4cccc5 C63384058
CC[NH+]1CCC[C@@H]1CNC(=O)c2ccc3c(c2)N(C(=O)c4ccccc4S3(=O)=O)Cc5cc(ccc5C)C C20243250
CCOC(=O)C1=C(NC(=O)N[C@H]1c2ccc(cc2)OC)C[NH+]3CCC(CC3)C C04624688
CCOC(=O)c1c2c(sc1NC(=O)C[NH2+]Cc3ccc4c(c3)OCO4)CCC2 C03237471
CC[C@H]1CN(CC[C@H]1CC(=O)NCC[NH+]2CCOCC2)C(=O)NC3CCCCC3 C05434184
CCOC(=O)[C@@H]1CCC[NH+](C1)[C@@H](C)C(=O)NC(=O)NC23CC4CC(C2)CC(C4)C3 C08212469
Cc1ccc(cc1NC(=O)c2ccco2)C(=O)NC[C@H](c3ccco3)[NH+]4CCCC4 C09577347
CC(C)NC(=O)c1cn(nn1)C2CCC(CC2)[NH2+]C/C=C/c3ccc(cc3)N(C)C C11838858
Cc1ccccc1n2cc(cn2)C[NH2+]Cc3c[nH]nc3c4ccc5c(c4)OCO5 C11664571
Cc1ccccc1C[NH+]2CCNC(=O)[C@H]2CC(=O)NCc3ccc(cc3)C(=O)OC C12075836
Cc1cccc2c1[nH]c(n2)CN(C)C(=O)C[C@H]3C(=O)NCC[NH+]3CC(C)(C)C C12299822
CC[C@H](C)[NH+]1CCN(CC1)CC2=C([C@H](NC(=O)N2)c3ccccc3)C(=O)OCC C20284055
CCc1ccc(cc1)[C@H](CNC(=O)CN2C(=O)[C@]3(CCCC[C@@H]3C)NC2=O)[NH+](C)C C22683881
C[C@@H]1CC(=O)Nc2ccccc2N1C(=O)C[NH+](C)Cc3ccc(cc3)C(=O)NC4CC4 C27289469
C[C@H]1CC(=O)Nc2ccccc2N1C(=O)C[NH+](C)Cc3ccc(cc3)C(=O)NC4CC4 C27289474
Cc1c(n(c(c1C#N)NC(=O)C[NH+](C)CC(=O)NC(C)C)C2CCCCC2)C C15028756
CCn1c(c(c(n1)C)CCNC(=O)[C@@H]2CCCN(C2)c3[nH]c4cc(ccc4[nH+]3)C)C C33072117
CCOC(=O)C1=C(N(C(=O)N[C@@H]1c2ccccc2C)CC=C)CN3CCC[NH2+]CC3 C35990844
CCN1C(=C([C@@H](NC1=O)c2ccc(cc2)Cl)C(=O)OCC)CN3CC[NH2+]CC3 C35990898
CCOC(=O)C1=C(N(C(=O)N[C@@H]1c2ccc(cc2C)C)C)CN3CC[NH2+]CC3 C35990942
CC(C)[NH2+]CC(=O)/N=c/1\[nH]c(cn1c2ccc(cc2)OC)c3ccc(cc3)OC C36039379
CC[NH+]1CCN(CC1)CC2=C([C@@H](NC(=O)N2)c3ccc(cc3)Cl)C(=O)OCC C20214206
COc1cc(cc(c1)OC)NC(=O)C2=CC3=[NH+][C@@H](C[C@H](N3N2)C(F)(F)F)C4CC4 C01326635
CC1=NN[C@@H](N1c2ccccc2)SCC(=O)N/N=C/C3=c4ccccc4=[NH+]C3 C39412510
CCCC[C@@H](C)C(=O)N1C[C@H](C2(C1)CC[NH2+]CC2)C(=O)N[C@@H](C)C3=C(N=N[C@@H]3C)C C39674470
CCOc1ccc(cc1)[C@@H]2[C@@H]3C(=c4ccccc4=[NH+]C3=O)OC(=C2C(=O)OCC)N C39921268
CCOc1ccc(cc1)[C@@H]2[C@H]3C(=c4ccccc4=[NH+]C3=O)OC(=C2C(=O)OCC)N C39921270
Cc1c(c([nH]c1C(=O)[C@@H](C)S[C@H]2NN=C(O2)C3=c4ccccc4=[NH+]C3)C)C(=O)C C39990897
CCc1ccc(cc1)C[NH+](C)CC(=O)NN2C(=O)[C@](NC2=O)(CC)c3ccccc3 C45469338
CCOC(=O)C1=C(NC(=O)N[C@@H]1c2ccco2)C[NH+](C)Cc3ccc(cc3)C C45469502
Cc1c(n(c(c1C#N)NC(=O)C[NH+](C)CC(=O)NC(C)(C)C)C2CCCC2)C C45727546
C[C@@H]1C[C@H](C[NH+](C1)Cc2csc(n2)NC(=O)CCNC(=O)OC(C)(C)C)C C45754745
CC[C@H](C)NC(=O)CN1CCN(CC1)C(=O)NCC[NH+]2C[C@H](C[C@@H](C2)C)C C46421766
CCCNC(=O)N1CCC2(CC1)[NH2+][C@@H](C(=O)N2Cc3ccco3)Cc4ccccc4 C36024788
CC[NH+](CC)CCn\1c2ccccc2[nH]/c1=N\C(=O)c3c(c(c([nH]3)C)C(=O)C)C C36648986
CCOC(=O)c1c(c([nH]c1C)C(=O)Nc2nc(cs2)C[NH+]3C[C@@H](C[C@H](C3)C)C)C C14529180
COC(=O)c1ccccc1NC(=O)C2=CC3=[NH+][C@H](C[C@@H](N3N2)C(F)F)C(F)F C13124539
COC(=O)c1ccccc1NC(=O)C2=CC3=[NH+][C@@H](C[C@H](N3N2)C(F)F)C(F)F C13124538
CCNC(=O)CN1CCN(CC1)C(=O)NC2CC[NH+](CC2)CC3CCCCC3 C62528776
C[C@H]1c2cc3c(cc2OC(=O)[C@H]1CC(=O)NCCc4c[nH]c[nH+]4)occ3C(C)(C)C C53630154
CCCCCCN1[C@H]([C@H](C(=O)NC1=O)[C@@H]2[C@@H]3C(=c4ccccc4=[NH+]3)CCN2C)O C63383494
C[C@H]1[C@H](C(=O)O[C@@H]2C1=CC(=C(C2)OCC(=C)C)Cl)CC(=O)NCCc3c[nH]c[nH+]3 C53627510
c1ccc2=[NH+]CC(=c2c1)CCNC(=O)C[C@@H]3C(=O)N(C(=O)N3)C4CCCCC4 C63533466
c1ccc2=[NH+]CC(=c2c1)CCNC(=O)C[C@H]3C(=O)N(C(=O)N3)C4CCCCC4 C63533471
CCC(=O)/N=C(\NCCC1=c2cc(ccc2=[NH+]C1)Cl)/Nc3nc(cc(n3)C)C C63784121
Cc1ccc(cc1)[C@H](CNC(=O)NCc2ccccc2[N+](=O)[O-])[NH+]3CCCC3 C64236918
c1ccc(cc1)C[NH+]2CCC[C@@H](C2)CNC(=O)NCc3ccc(cc3)[N+](=O)[O-] C65517904
CC[NH+](CC)[C@@H](C)CNC(=O)N1CCN(CC1)CC(=O)N[C@@H]2CCC[C@@H](C2)C C66699448
C[C@H](c1cccc(c1)S(=O)(=O)NC)[NH2+]Cc2ccc(c(c2)[N+](=O)[O-])Cl C67010448
Cc1c(sc(n1)c2nc[nH]n2)C(=O)NC[C@H]3CCC[NH+]3CC4CCCCC4 C67332833
c1ccc(cc1)C[NH+]2CCC[C@H](C2)CNC(=O)c3cc4cccc(c4[nH]3)[N+](=O)[O-] C67361228
c1cnn(c1)c2ccc(cn2)CNC(=O)NC[C@@H]3CCC[NH+]3CC4CCCCC4 C67457037
C[NH+](C)CCCNC(=S)N(Cc1cc2cc3c(cc2[nH]c1=O)OCO3)C4CCCCC4 C06198524
c1cc(ccc1[C@@H]2C(=C(C(=O)N2CCC[NH+]3CCOCC3)O)C(=O)c4ccc(cc4)Cl)O C08438644
C[NH+](CCCNC(=O)c1ccc2c(c1)[nH]c(=O)n(c2=O)CCc3ccccc3)Cc4ccccc4 C04791604
CC(C)CNC(=S)NC[C@H]1C[C@@H]2CC[NH+]1C[C@@H]2c3cc(nn3C)c4ccc(c(c4)OC)OC C08635524
C[C@H]1CCc2c(sc3c2c(nc(n3)CC[NH+](C)Cc4ccc(c(c4OC)OC)OC)N)C1 C08747257
c1cc(oc1)[C@H](CNC(=O)CCc2[nH]c(=O)c3c4c(sc3n2)CCCC4)[NH+]5CCCCC5 C11599165
C[NH+](C)[C@@H](CNC(=O)CCc1[nH]c(=O)c2c3c(sc2n1)CCCC3)c4cccc(c4)OC C11603864
c1ccc(cc1)Cn2cc(cn2)CNC(=O)C[C@H]3C(=O)NCC[NH+]3C4Cc5ccccc5C4 C11817895
CC#CCN1C(=O)[C@](NC1=O)(CCc2ccccc2)C3CC[NH+](CC3)Cc4ccc(o4)CO C12155693
C[NH+](Cc1c[nH]nc1c2ccccc2)Cc3nnc(n3c4cccc(c4)Cl)SCCCO C12242506
CC[NH+](CC)CCNC(=O)c1ccc2c(c1)[C@@H]3C=CC[C@@H]3[C@@H](N2)c4cc(c(c(c4)OC)OC)OC C13641982
CC[NH+](CC)CCNC(=O)c1ccc2c(c1)[C@@H]3C=CC[C@H]3[C@@H](N2)c4cc(c(c(c4)OC)OC)OC C13641988
Cc1ccc(cc1)c2n[nH]c(=S)n2CCC(=O)Nc3nc(cs3)C[NH+]4CCC(CC4)C C14527397
CCOC(=O)c1c(c(sc1NC(=O)C[NH+](C)[C@H]2CCCc3c2cccc3)C(=O)NC)C C18935163
CCOC(=O)C1=C(NC(=O)N[C@H]1c2ccc(cc2)OC)C[NH+](C)Cc3ccc(cc3)SC C19534797
CC[C@@H]1CCCC[NH+]1Cc2ccc(o2)CNS(=O)(=O)c3ccc4c(c3)CCCC(=O)N4 C21535863
CCC(C)(C)C1CCC2(CC1)C(=O)N(C(=O)N2)CC(=O)NCCC[NH+](C)Cc3ccccc3 C21938950
CC[NH+]1CCN(CC1)c2ccc(c(c2)C)NC(=O)c3ccc(s3)CCNS(=O)(=O)C C29376489
COc1cccc(c1)CC[NH+]2CCC(CC2)CNS(=O)(=O)c3ccc4c(c3)ccc(=O)[nH]4 C33077211
Cc1cccc(c1)CSc2nnc(n2c3ccc(cc3)[N+](=O)[O-])[C@H](Cc4ccccc4)[NH3+] C35198305
C[C@H]1CCCC[NH+]1CCCNC(=O)CCC(=O)Nc2cc(nn2c3ccccc3)C(C)(C)C C35318581
C[NH+](C)CCNC(=O)[C@H](Cc1ccccc1)NC(=O)[C@H]2CC(=NO2)c3ccc(cc3)Cl C35617920
CCOC(=O)C1=C(NC(=O)N[C@H]1c2ccccc2)C[NH+](Cc3cccs3)C[C@@H]4CCCO4 C36021267
COCC[NH+](Cc1[nH]c(=O)c2c3c(sc2n1)CCCC3)C[C@H](COc4ccccc4)O C36156821
CCCC(=O)OC[C@@H](C[NH+](Cc1[nH]c(=O)c2c3c(sc2n1)CCC3)C4CCCCC4)O C36159094
CCC[C@@H](C[NH+](Cc1ccco1)Cc2[nH]c(=O)c3c(csc3n2)c4ccc(cc4)OC)O C36206286
CC(C)[NH+](Cc1[nH]c(=O)c2c(csc2n1)c3cccc(c3)OC)C[C@@H](COC(C)(C)C)O C36206363
Cc1ccccc1OC[C@@H](C[NH+](Cc2ccco2)Cc3[nH]c(=O)c4c(c(sc4n3)C)C)O C36206992
CC[NH+]1CCC[C@H]1CNC(=O)[C@@H](C(C)C)NC(=O)c2ccc3c(c2)sc(n3)n4cccc4 C36593233
CC1CC[NH+](CC1)CCCNC(=O)c2ccc3c(c2)[nH]c(=O)n(c3=O)CCc4ccccc4 C04791647
CCCC[C@H](C)C(=O)N1C[C@H](C2(C1)CC[NH2+]CC2)C(=O)NCCc3cc(cc(c3)OC)OC C39653129
COc1cc(cc(c1)OC)CCNC(=O)[C@@H]2CN(CC23CC[NH2+]CC3)C(=O)[C@H]4CCC=CC4 C39653140
CCOc1ccc(cc1)CCNC(=O)[C@H]2CN(CC23CC[NH2+]CC3)C(=O)c4ccc(cc4)OCC C39653719
CCC(CC)C(=O)N1C[C@H](C2(C1)CC[NH2+]CC2)C(=O)NC[C@@H](C)Oc3ccc(cc3)OC C39665672
CCCCCCC(=O)N1C[C@H](C2(C1)CC[NH2+]CC2)C(=O)NC3CCN(CC3)C(=O)C(C)C C39686059
CC(C)CNC(=S)NC[C@H]1C[C@H]2CC[NH+]1C[C@@H]2c3cc(nn3C)c4ccc(c(c4)OC)OC C43526678
c1ccc(cc1)S(=O)(=O)Nc2cccc(c2)C(=O)NC[C@H](c3ccco3)[NH+]4CCCCC4 C14070973
c1cc(sc1)[C@H](CNC(=O)CCNc2ccc(cc2[N+](=O)[O-])C(F)(F)F)[NH+]3CCCC3 C45727405
Cc1ccc(cc1)c2n[nH]c(=S)n2CCC(=O)NC[C@H](c3ccco3)[NH+]4CCCCC4 C45820084
CC[C@H](CNC(=O)CCNS(=O)(=O)c1ccc(cc1)C(=O)C)[NH+]2CCc3ccccc3C2 C46607041
COC(=O)c1c2c(sc1NC(=O)C[NH+]3CCC[C@H]3C(=O)NCC(F)(F)F)CCCC2 C57991454
CC[C@@]1(C(=O)N(C(=O)N1)NC(=O)C[NH+](C2CC2)[C@@H](C)c3ccccc3Cl)c4ccccc4 C59334209
CCCC[C@H](C(=O)NC[C@]1(CCC[C@@H](C1)C)[NH+](C)C)NC2=NS(=O)(=O)c3c2cccc3 C59891175
Cc1ccc(cc1)[C@@H](CNC(=O)CN2C(=O)C3(CCC(CC3)C(C)(C)C)NC2=O)[NH+](C)C C60155894
Cc1ccc(c(c1C)OC[C@@H](CN2C(=O)[C@]3(CCC[NH+](C3)Cc4ccccc4)NC2=O)O)C C60330182
C[C@H](C(=O)NNC(=O)CCC1=c2ccccc2=[NH+]C1)Oc3ccc(cc3)C(=O)c4ccccc4 C63229997
C[C@@H](CCc1ccccc1)NC(=O)CC[C@H]2C(=O)N(C(=N2)O)CCC3=c4ccccc4=[NH+]C3 C63270246
CC(C)CC1=NN[C@H](C1)C(=O)N2CCC3(CC2)C[C@@H]3C(=O)NCCC4=c5ccccc5=[NH+]C4 C64045409
c1ccc(cc1)S(=O)(=O)N[C@H]2N=C(CS2)CCC(=O)NCCC3=c4ccccc4=[NH+]C3 C64408452
Cc1ccc2=[NH+]CC(=c2c1)CCNC(=O)CCC[C@@H]3N=N[C@@H](S3)C(=O)Nc4ccccc4 C64538883
C[NH+]1CCc2cc3c(c(c2[C@H]1C/C(=N/O)/Cc4cccc(c4)OC)OC)OCO3 C04028247
CC[NH+](Cc1ccccc1)[C@H](c2cc3ccc(cc3[nH]c2=O)C)c4nnnn4C(C)(C)C C06193775
CC[NH+](CC)CCN1[C@H](/C(=C(/c2cc3ccccc3o2)\O)/C(=O)C1=O)c4ccc(o4)C C06785260
C[C@@H](c1ccc(cc1)Cl)OC[C@@H](C[NH+]2CCN(CC2)c3ccccc3[N+](=O)[O-])O C07158437
c1cc(ccc1[N+](=O)[O-])S(=O)(=O)NC[C@H](c2ccsc2)[NH+]3CCCCCC3 C08901306
c1ccc2c(c1)cccc2[C@@H](CNS(=O)(=O)c3ccc(cc3)[N+](=O)[O-])[NH+]4CCCC4 C10508026
CN(Cc1ccon1)C(=O)C[C@H]2C(=O)NCC[NH+]2CC(c3ccccc3)c4ccccc4 C12053339
CC(C)C[C@@H](c1nnc2n1CC[NH+](CC2)C/C=C/c3ccccc3)NC(=O)c4ccco4 C12148917
Cc1ccc(cc1)n2cc(c(n2)c3cccc(c3)C)C[NH2+]CCSc4nnnn4C C12453191
COc1ccc(cc1)c2[nH]c(=S)n(n2)C[NH+]3CCC[C@H]3c4cc(ccc4OC)OC C12984725
Cc1c(c(sc1C(=O)OC)NC(=O)C[NH+](C)[C@H]2CCCc3c2cccc3)C(=O)OC C18935297
Cc1ccc(o1)C[NH2+]Cc2cccn2c3nnc(s3)N4CCN(CC4)c5ccccc5 C20942762
CC[C@@H]1CCCC[NH+]1CCCNc2c3c(noc3ncn2)c4ccccc4OC C21715084
CC[C@H]1CCCC[NH+]1CCCNc2c3c(noc3ncn2)c4ccccc4OC C21715086
CC[C@H]1CCCC[NH+]1CCCNC(=O)c2cccc(c2C)n3c4c(cccn4)nn3 C21885713
C=CCNC(=O)C[NH+]1CCN(CC1)c2cc(c(cc2[N+](=O)[O-])C(F)(F)F)Cl C22015680
CC1CC[NH+](CC1)[C@@H](CNC(=O)COc2ccc(cc2)[N+](=O)[O-])c3cccs3 C22680737
Cc1cc(ccc1[N+](=O)[O-])C(=O)NC[C@@H](c2ccc3c(c2)CCCN3C)[NH+](C)C C23858254
C[C@@H]1CC(=O)Nc2ccccc2N1C(=O)C[NH+](C)Cc3ccc(cc3)C(=O)OC C26209781
C[NH+](C)[C@H](CNc1c(nc(o1)c2ccc(cc2)Cl)C#N)c3ccc(c(c3)OC)OC C27990738
CC(=O)[NH+]=c1ccc-2c(cc(oc2c1)O)COC(=O)c3cccc(c3)OC(F)F C28932543
Cc1ccc(c(c1)OCCC(=O)OCc2cc(oc-3cc(=[NH+]C(=O)C)ccc23)O)C C28933282
c1ccc(cc1)[C@@H](CNC(=O)c2ccc(c(c2)[N+](=O)[O-])N3CCCC3)[NH+]4CCCC4 C32217035
CC[C@H](C)[NH+](CCNC(=O)c1c2c(on1)-c3ccccc3OC2)Cc4ccco4 C33028852
CC1=C[C@H]([C@@H](C[C@H]1Cc2nnc(o2)c3cncn3C)C(C)C)C[NH2+]Cc4cccnc4 C35442738
C[C@@H]1CCCN(C1)c2ccc(cc2[N+](=O)[O-])C(=O)NC[C@@H](c3cccs3)[NH+](C)C C35580012
CC[NH+]1CCN(CC1)CC2=C([C@@H](NC(=O)N2CC)c3ccccc3Cl)C(=O)OCC C35991420
CC[NH+]1CCN(CC1)CC2=C([C@H](NC(=O)N2CC)c3ccc(cc3)Cl)C(=O)OCC C35991517
CCCCN1C(=O)c2ccc(cc2C1=O)C(=O)NC[C@H](c3ccco3)[NH+]4CCCCC4 C36811853
CC[NH+](CC)CCC(=O)N1c2ccccc2[S@](=O)c3c1cc(cc3)NC(=O)OCC C13154571
CCOc1ccccc1C2=NC(=CC3=c4ccccc4=[NH+][C@H]32)C(=O)N[C@@H](C)C(=O)OC C38570865
CCCCOc1ccc(cc1)C2=C[C@@H](N=N2)C(=O)N/N=C/C3=c4ccccc4=[NH+]C3 C38937178
CC1=C[C@H](N=N1)CN(C)C(=O)C[C@@H]2C(=O)NCC[NH+]2Cc3ccc(cc3)c4ccccc4 C39455674
C[C@@H]1CCCC[NH+]1Cc2ccc(cc2)Nc3ccc(cc3[N+](=O)[O-])S(=O)(=O)C C40119608
CCOC(=O)C1=C(N(C(=O)N[C@@H]1c2ccc(cc2)OC)C)C[NH+]3CCC(CC3)C C40391308
C[C@@H]1C[C@@H](C[NH+](C1)Cc2csc(n2)NC(=O)CCCc3nc(no3)C(C)(C)C)C C46728618
CN(C[C@H]1COc2ccccc2O1)C(=O)NC[C@H](c3ccco3)[NH+]4CCCCC4 C53524674
CC[NH+](CC)CCn\1c2ccccc2[nH]/c1=N\C(=O)c3c(nc4n3cccc4)Cl C47297366
CC[NH+](CC)CCn\1c2ccccc2[nH]/c1=N\C(=O)c3cc(on3)c4cccs4 C58510908
Cc1c(cc(cc1Cl)S(=O)(=O)NC[C@H](c2ccc(cc2)F)[NH+](C)C)[N+](=O)[O-] C59747034
C[C@@H]1C[C@@H](C[NH+](C1)Cc2csc(n2)NC(=O)c3ccc(c(c3)[N+](=O)[O-])SC)C C14528684
c1ccc(cc1)C\2=NN(C(=O)/C2=C\NCCCn3cc[nH+]c3)c4nc5ccccc5s4 C17920672
CCCCCNC(=O)[C@H](C(C)C)N1C(=O)[C@@]2([C@H]3C(=c4ccccc4=[NH+]3)CCN2C1=O)C C63372653
CCOC(=O)[C@@H]1C(=c2ccc(cc2=[NH+]C1=O)Cl)NCc3ccc4c(c3)OCO4 C64392929
Cc1c(c(on1)C)S(=O)(=O)NC[C@@H](c2ccc(cc2)OC)C3=c4ccccc4=[NH+]C3 C64711221
c1cc(ccc1c2nc(on2)C(=O)NCCC[NH+]3CCCCCC3)N4CCCCC4 C64746361
Cc1ccc(cc1S(=O)(=O)N2CCOCC2)c3ccc([nH+]n3)NCCC(C)C C65009430
CCCC[NH+]1CCCC[C@@H]1CNC(=O)N2CCC(CC2)c3nnc4n3cccc4 C66599816
CC(C)[NH+](CCNC(=O)N1CCC(CC1)(C)N(C)C(=O)OC(C)(C)C)C(C)C C66688271
CC1CC[NH+](CC1)CCNC(=O)N2CCC(CC2)(C)N(C)C(=O)OC(C)(C)C C66699522
Cc1ccc(cc1)S(=O)(=O)N2CC[NH+](CC2)CC(=O)N/N=C\c3ccccc3O C01774644
CC[NH+]1CCc2c(sc3c2C(=N[C@@H](N3)c4ccc(o4)c5ccccc5[N+](=O)[O-])O)C1 C08928045
CC(C)CC[C@]1(C(=O)NC(=O)N1)C2CC[NH+](CC2)Cc3cc4c(c(c3)OC)OCO4 C12204254
C1CC1n2c(nnn2)C[NH+]3[C@@H]4CC[C@H]3CC(C4)NC(=O)NC56CC7CC(C5)CC(C7)C6 C12644274
C[NH+](Cc1ccc2c(c1)OCO2)CC(=O)Nc3ccccc3C(=O)NCc4ccco4 C12765768
Cc1ccc2cc(c(=O)[nH]c2c1)C[NH+](CCO)[C@@H](c3nnnn3C4CCCCC4)C(C)C C13498567
Cc1ccc2cc(c(=O)[nH]c2c1)C[NH+](CCO)[C@H](c3nnnn3C4CCCCC4)C(C)C C13498568
C[NH+](C)CCCN1[C@H](c2c(=O)c3cc(ccc3oc2C1=O)Cl)c4ccc(cc4)OCC(=O)N C16806258
Cc1ccc2nc3c(cc(c([nH+]3)NC[C@@H]4CCCO4)C(=O)NC5CCCC5)c(=O)n2c1 C04488668
CCOc1ccc(cc1)C[NH+]2CCNC(=O)[C@H]2CC(=O)NCc3cn4cc(sc4n3)C C19839261
c1cc(c(c2c1C(=O)/C(=C/c3cc(cc4c3OCOC4)Cl)/O2)C[NH+]5CCN(CC5)CCO)O C20650473
CC(=O)[NH+]=c1ccc-2c(cc(oc2c1)O)CSc3[nH]nc(n3)c4ccc(cc4)OC C22101900
Cc1ccc(cc1[N+](=O)[O-])C(=O)NCC(=O)NC[C@@H](c2cccs2)[NH+]3CCC(CC3)C C22681384
C[C@H](CC(=O)OCc1cc(oc-2cc(=[NH+]C(=O)C)ccc12)O)NC(=O)c3ccccc3 C25686422
C[C@@H](CNc1[nH+]c2ccccc2n1CN3CCN(CC3)S(=O)(=O)/C=C/c4ccccc4)O C25776887
Cc1c(cccc1Cl)NC(=O)CNC(=O)C[NH+](C)[C@@H](C)c2ccc(cc2)n3cncn3 C26299872
Cc1ccc(c(c1)C)[C@H]2C3=C(CN(C3=O)CC(=O)NCC[NH+](C)C)N(C(=O)N2)CC=C C35971855
COc1cccc(c1)[C@@H]2c3c([nH]c[nH+]3)CCN2C(=O)N[C@H](CCSC)C(=O)OC C36593575
CC[C@]1(C(=O)N(C(=O)N1)NC(=O)CSc2[nH+]c(c(n2CC(C)C)C)C)c3ccccc3 C36784821
CC[NH+]1CCN(CC1)c2ccc(c(c2)C)NC(=O)CN3C(=O)C4(CCC(CC4)C)NC3=O C36877569
CC(C)c1ccc(cc1)c2c3c(n(nc3nc(n2)N4CC[NH+](CC4)CCOC)C)N C37361547
COc1cc2=[NH+]C(=O)[C@@H](C=c2c(c1OC)OC)CNc3ccc(cc3)N4CCC[C@@H](C4)O C38789945
CCOC(=O)c1c2c(sc1NC(=O)c3cn(nc3OC)C)C([NH2+]C(C2)(C)C)(C)C C38806385
Cc1cccc(c1C)NC(=O)CS[C@@H]2N=NC3=[NH+]C(=O)[C@H](NN23)c4ccc(cc4)F C39156707
Cc1ccc(cc1)CN2[C@H]3[C@@H]([NH+]=C2NCCc4c[nH]c5c4cccc5)N(C(=O)N(C3=O)C)C C39354613
C1C[C@H]2CC(C[C@@H]1[NH+]2Cc3nnnn3C4CC4)NC(=O)NC56CC7CC(C5)CC(C7)C6 C39363882
C/C(=N/NC1=[NH+][C@@H](N=N1)SCC(=O)N[C@H]2[C@@H](C3=C(S2)CCC3)C#N)/c4ccccc4 C39404402
C[C@@H]1C(=C(N=N1)C)S(=O)(=O)NCCOC2=CC=C3N=[NH+][C@H](N3N2)c4ccccc4 C39591026
CCC[C@H](C)NC(=O)[C@H]1CN(CC12CC[NH2+]CC2)C(=O)COc3cccc4c3oc(=O)cc4C C39673829
C[C@@H]1C(=C(N=N1)C)[C@H](C)NC(=O)[C@@H]2CN(CC23CC[NH2+]CC3)C(=O)COc4cccc(c4)Cl C39674376
C[C@H]1C(=C(N=N1)C)[C@H](C)NC(=O)[C@@H]2CN(CC23CC[NH2+]CC3)C(=O)COc4cccc(c4)Cl C39674377
Cc1cccc(c1)N2[C@@H](NN=C2C3=c4ccccc4=[NH+]C3)SCC(=O)NCC(=O)OC C39741293
C[C@H](C(=O)N1CC(=O)Nc2c1cccc2)S[C@H]3NN=C(O3)C4=c5ccccc5=[NH+]C4 C39982683
C[C@@H](C(=O)NCC(C)(C)[NH+]1CCc2ccccc2C1)NC(=O)c3cccc(c3)[N+](=O)[O-] C40080551
C[C@H](C(=O)NCC(C)(C)[NH+]1CCc2ccccc2C1)NC(=O)c3cccc(c3)[N+](=O)[O-] C40080553
Cc1cccc(c1)C(=O)N/N=C/2\CCCc3c2c(c(o3)C(=O)NCCCn4cc[nH+]c4)C C40811302
C[C@@H](c1ccc(cc1)S(=O)(=O)N)[NH+](C)CC(=O)N2[C@@H](CC(=N2)c3ccco3)c4cccs4 C45356459
CCCCn1c(c([nH+]c1SCC(=O)NN2C(=O)[C@](NC2=O)(C)c3ccccc3)C)C C45850480
CC[NH+]1CCN(CC1)c2ccccc2NC(=O)CN3C(=O)[C@]4(CCc5c4cccc5)NC3=O C45865278
CCOCCn1c2c(c(n1)C)[nH+]c(nc2Nc3cc(ccn3)C)NC4CCOCC4 C49110684
CCc1c2c(c(nc(n2)N3CC[NH2+][C@H](C3)C)Nc4cc(ccn4)C)n(n1)CCOCC C49115918
c1ccc(cc1)N2CC[NH+](CC2)CCC(=O)NNC(=O)/C=C/c3ccc4c(c3)OCO4 C05199587
c1c[nH+]cc(c1NC2CCCCC2)S(=O)(=O)/N=C(\C[N+](=O)[O-])/NC3CCCCC3 C49720215
CNS(=O)(=O)c1ccc(c(c1)[N+](=O)[O-])NCC2(CCCCC2)[NH+]3CCCCC3 C15168934
CCOc1ccc(cc1)c2nc(on2)C[NH+](C)[C@@H](C)c3cccc(c3)S(=O)(=O)N C60377272
C[C@@H](C(=O)Nc1ccc2c(c1)OCO2)S[C@H]3NN=C(O3)C4=c5ccccc5=[NH+]C4 C39774128
COC(=O)[C@H](CC1=c2ccccc2=[NH+]C1)NC(=O)CN3CCN(CC3)c4ccccc4O C63111988
c1ccc(cc1)S(=O)(=O)/N=C\2/[C@@H]([NH+]=c3ccccc3=N2)Nc4ccc(cc4)C(=O)O C39980045
Cc1cc(ccc1N2CNN=N2)S(=O)(=O)NCCC3=c4cc(ccc4=[NH+]C3)OC C63515028
c1cc(cc(c1)F)C2=[NH+][C@H](ON2)c3ccc4c(c3)[nH]c(=O)n(c4=O)Cc5ccc6c(c5)OCO6 C64392157
CC1(Cc2c(c([nH+]c3c2c4c(s3)c(ncn4)NCC[NH+](C)C)N5CCOCC5)CO1)C C09183514
Cc1c2c(n(n1)c3ccccc3)Oc4c(c(=[NH2+])n(cn4)CC[NH+]5CCOCC5)[C@H]2c6ccccc6 C09583765
CC1(C(=O)NCC[NH+]1Cc2ccc(cc2)OC[C@@H](C[NH+]3CCC(CC3)C(=O)OC)O)C C11715703
CCCOc1ccc(cc1)N2C(=O)C[C@H](C2=O)[NH2+]C3CCN(CC3)c4ccc(c[nH+]4)[N+](=O)[O-] C10078790
CC(C)CC[NH+]1CCN(CC1)c2[nH]c(=O)cc(n2)C[NH+]3CCN(CC3)c4ccccc4C#N C35564554
c1ccc(c(c1)N2CC[NH+](CC2)Cc3cc(=O)[nH]c(n3)N4CCC[NH+](CC4)Cc5ccoc5)F C35564797
c1ccc(c(c1)C#N)N2CC[NH+](CC2)Cc3cc(=O)[nH]c(n3)N4CC[NH+](CC4)Cc5cccs5 C35926825
c1cc(oc1)[C@@H]2C[C@H](N3C(=[NH+]2)C=C(N3)C(=O)NCCCn4cc[nH+]c4)C(F)(F)F C05027681
CCOC(=O)[C@@H]1C(=c2cc(c(cc2=[NH+]1)OC)OC)NC(=O)[C@@H](C)[NH+]3C[C@@H](C[C@@H](C3)C)C C38626573
Cc1cc(ccc1NC[C@H]2C=c3cc(c(cc3=[NH+]C2=O)OC)OC)[C@@H]4Nc5c(ccc[nH+]5)O4 C38789174
CCOCCCN[C@H]1/C(=N/S(=O)(=O)c2cccc3c2nsn3)/[NH+]=c4ccccc4=[NH+]1 C38965853
COc1ccc(cc1)S(=O)(=O)/N=C\2/[C@@H]([NH+]=c3ccccc3=[NH+]2)NC[C@H]4CCCO4 C38971124
COc1ccc(cc1)S(=O)(=O)/N=C\2/[C@H]([NH+]=c3ccccc3=[NH+]2)NCc4ccco4 C38971474
Cc1c(c2cc(c3ccccc3c2o1)NS(=O)(=O)c4ccc5=[NH+]C(=O)[NH+]=c5c4)C(=O)OC C39143950
CCc1ccc2=[NH+][C@H]3C(=c2c1)N=NC(=[NH+]3)N/N=C/c4cc(c(c(c4)OC)OC)OC C39444082
C[C@H]1[C@@H]([NH+]([C@@H]([C@@H]1C#N)NC(=O)C[NH+](C)Cc2[nH]c(=O)c3ccccc3n2)Cc4ccco4)C C39447426
CCn1c(c(c(n1)C)Br)C(=O)N2C[C@H](C3(C2)CC[NH2+]CC3)C(=O)NCC[NH+](CC)CC C39627001
CC(C)[NH+](CCNC(=O)[C@@H]1CN(CC12CC[NH2+]CC2)C(=O)[C@H]3COc4ccccc4O3)C(C)C C39634843
Cn1cccc1C(=O)N2C[C@@H](C3(C2)CC[NH2+]CC3)C(=O)NC[C@H](c4ccc(cc4)OC)[NH+]5CCCC5 C39664121
C[NH+](C)[C@H](CNC(=O)[C@H]1CN(CC12CC[NH2+]CC2)C(=O)[C@@H]3COc4ccccc4O3)c5ccccc5 C39675845
CCOc1ccc(cc1)C(=O)N2C[C@H](C3(C2)CC[NH2+]CC3)C(=O)NC4CCN(CC4)c5cccc[nH+]5 C39687379
c1ccc(cc1)[C@@H]2[C@H](N=NN2c3c(non3)N)C(=O)N/N=C/C4[NH+]=c5ccccc5=[NH+]4 C39769607
CCCCN1C(=O)/C(=C/NC2[NH+]=c3ccccc3=[NH+]2)/C(=O)N(C1=O)CCc4ccccc4 C39933823
CCOC(=O)/[NH+]=c\1/ccc-2c(cc(oc2c1)O)CN3CC[NH+](CC3)Cc4ccco4 C45606328
CN(C)c1ccc(cc1)C[NH2+][C@H]2CO[C@H]3[C@@H]2OC[C@@H]3n4c(nnn4)c5cccc(c5)C[NH+]6CCCC6 C03842018
c1cc(oc1)c2nc3nc([nH+]c(n3n2)N)NC[C@H]4CCC[NH+]4Cc5c(cncc5Cl)Cl C13612542
CCOc1ccc2c(c1)S[C@H](N2)NC(=O)CS[C@@H]3[NH+]=c4ccc(cc4=[NH+]3)[N+](=O)[O-] C63075108
CC(=O)c1cc2c(cc1NC(=O)CS[C@H]3[NH+]=c4ccc(cc4=[NH+]3)[N+](=O)[O-])OCO2 C63083814
c1ccc(cc1)C(=O)NCC(=O)N2CCC[C@H](C2)C(=O)NC3[NH+]=c4ccccc4=[NH+]3 C63281009
c1ccc2c(c1)[C@H]([NH+]=NC2=O)CC(=O)NCCC(=O)NCCC3=c4ccccc4=[NH+]C3 C63281783
COC(=O)[C@@H]1C(=c2cc(ccc2=[NH+]1)Cl)NC(=O)C[NH+]3C[C@H]4C[C@@H](C3)c5cccc(=O)n5C4 C38556069
CSCC[C@@H](C(=O)N=C1[NH+]=c2ccccc2=[NH+]1)NC(=O)[C@H]3COc4ccccc4O3 C20744504
Cc1ccc2=[NH+][C@@H](C(=c2c1)NC(=O)CN3CCC(CC3)(C(=O)N)[NH+]4CCCCC4)C(=O)OC C38689072
CCc1ccc(cc1)S(=O)(=O)[C@@H]2[C@H]3[NH+]=C(c4ccccc4N3N=N2)NCCC5=c6ccccc6=[NH+]C5 C63493676
C[C@H]1C(=C(N=N1)C)CCC2=[NH+]C3=c4ccccc4=[NH+][C@H](N3N2)NCCCN5CCOCC5 C63494640
COc1ccc2=[NH+][C@@H]([NH+]=c2c1)Sc3cc(c(c4c3non4)[N+](=O)[O-])NCCO C63720382
CSCC[C@@H](C1[NH+]=c2ccccc2=[NH+]1)NC(=O)c3cc(cc(c3)[N+](=O)[O-])[N+](=O)[O-] C63804216
Cc1cc(no1)NC(=O)[C@@H](C)OC(=O)c2ccc(cc2)NS(=O)(=O)c3ccc4=[NH+]C(=O)[NH+]=c4c3 C38667320
c1ccc2=[NH+]C([NH+]=c2c1)CCNC(=O)CCN3C(=O)c4cccc(c4C3=O)[N+](=O)[O-] C63934687
Cc1ccc(cc1)[C@@H](CC(=O)OC(C)C)NS(=O)(=O)c2ccc3=[NH+]C(=O)[NH+]=c3c2 C64002751
Cc1ccc(cc1)[C@H](CC(=O)OC(C)C)NS(=O)(=O)c2ccc3=[NH+]C(=O)[NH+]=c3c2 C64002752
CN1c2c(cc(cc2NC(=O)[C@H]3CCCO3)C(=O)N(C)CC4[NH+]=c5ccccc5=[NH+]4)N[C@@H]1C6CCC6 C64006279
CCCN(CC(=O)Nc1ccc(c(c1F)F)F)S(=O)(=O)c2ccc3=[NH+]C(=O)C(=O)[NH+]=c3c2 C64012462
Cc1ccc(o1)Cn2cc(c(=O)c(c2)C(=O)NC[C@H]3[NH+]=c4ccc(cc4=[NH+]3)OC)C(=O)NCC=C C64143449
C[C@H]1C(=O)N=C([NH+]=N1)NNC(=O)CCC2=c3cc(ccc3=[NH+][C@H]2c4ccccc4)F C64188066
CC(C)(C)NC(=O)CN(C)C(=O)c1ccccc1NS(=O)(=O)c2ccc3=[NH+]C(=O)[NH+]=c3c2 C64202847
CCOC(=O)c1cc(cn1C)S(=O)(=O)N2CCC[C@H]2C(=O)NCC[C@@H]3[NH+]=c4ccc(cc4=[NH+]3)C C64623282
CCC1=NN[C@H](O1)c2ccc3ccn(c3c2)CC(=O)NC[C@@H]4[NH+]=c5ccc(cc5=[NH+]4)C C64656098
CCN1[C@@H]2N[C@@H](NN2C(=O)C(=C1C)CCC(=O)NC3[NH+]=c4ccccc4=[NH+]3)c5ccccc5 C64792356
CCN1[C@H]2N[C@@H](NN2C(=O)C(=C1C)CCC(=O)NC3[NH+]=c4ccccc4=[NH+]3)c5ccccc5 C64792357
C[NH+](C)CCN1C(=O)C2(CC[NH+](CC2)Cc3cc4ccccc4[nH]3)N(C1=O)CCc5ccc(cc5)OC C14536198
CC(C)[C@@H](c1nnc2n1CC[NH+](CC2)Cc3ccc(s3)C[NH+]4CCCCC4)NS(=O)(=O)C C19770582
c1ccc2c(c1)/c(=[NH+]/CC[NH+]3CCN(CC3)C(=O)/C=C/c4cccc(c4)[N+](=O)[O-])/cc(o2)O C22472594
[H]/[O+]=c/1\c(c(c1=O)N2CCC(CC2)[NH+]3CCc4ccccc4[C@H]3CC(=O)NCc5ccco5)NC6CC6 C24897973
C[C@@H](C(=O)NC1=c2cc(ccc2=[NH+][C@H]1C(=O)OC)Cl)[NH+]3CCC4(CC3)OCCO4 C38610106
COc1ccc(cc1)S(=O)(=O)/N=C\2/[C@H]([NH+]=c3ccccc3=[NH+]2)Nc4cc(cc(c4)OC)OC C38965798
COc1ccc(c(c1)OC)N[C@H]2/C(=N/S(=O)(=O)c3cccs3)/[NH+]=c4ccccc4=[NH+]2 C38984501
C[NH+](C)CCCNc1[nH+]ccc(n1)N2CC[C@@]34C=C[C@@H](C[C@@H]3Oc5c4c(ccc5OC)C2)O C39293295
Cc1cc(n(n1)CCC2=[NH+]C3=c4ccccc4=[NH+][C@H](N3N2)SCC(=O)N[C@@H]5C=C(N=N5)C)C C39556120
Cc1cc(=O)oc2c1cccc2OCC(=O)N3C[C@@H](C4(C3)CC[NH2+]CC4)C(=O)NCC[NH+]5CCCCC5 C39628169
Cc1c(c(no1)c2ccccc2)C(=O)N3C[C@@H](C4(C3)CC[NH2+]CC4)C(=O)NCCC[NH+]5CCCC[C@@H]5C C39628631
Cc1cc(n(n1)C(C)(C)C)C(=O)N2C[C@@H](C3(C2)CC[NH2+]CC3)C(=O)NCC(C)(C)C[NH+](C)C C39630925
CCOc1ccc(cc1)C(=O)N2C[C@H](C3(C2)CC[NH2+]CC3)C(=O)NC[C@@H](c4ccc(cc4)OC)[NH+](C)C C39663728
Cn1cccc1C(=O)N2C[C@H](C3(C2)CC[NH2+]CC3)C(=O)NC[C@H](c4ccc(cc4)OC)[NH+]5CCCC5 C39664122
c1cc2=C(C[NH+]=c2cc1)/C=N/NC(=O)c3cc(ccc3)C(=O)N/N=C/C4=c5c(=[NH+]C4)cccc5 C39709280
CCc1ccc2=[NH+]C(=O)[C@@H](C=c2c1)[C@H]([C@@H]3N=NNN3C(C)(C)C)[NH+]4CCC(CC4)C(=O)OCC C39710498
CCc1ccc2=[NH+]C(=O)[C@@H](C=c2c1)[C@@H]([C@@H]3N=NNN3C(C)(C)C)[NH+](Cc4ccco4)C[C@@H]5CCCO5 C39710536
Cc1cccc2=C[C@@H](C(=O)[NH+]=c12)[C@@H]([C@@H]3N=NNN3C(C)(C)C)[NH+]4CCN(CC4)c5ccc(cc5)[N+](=O)[O-] C39710804
Cc1cccc2=C[C@@H](C(=O)[NH+]=c12)[C@@H]([C@@H]3N=NNN3C(C)(C)C)[NH+](Cc4cccs4)C[C@@H]5CCCO5 C39710973
Cc1cccc2=C[C@@H](C(=O)[NH+]=c12)[C@H]([C@@H]3N=NNN3C(C)(C)C)[NH+](Cc4cccs4)C[C@@H]5CCCO5 C39710975
Cc1cc(c2=[NH+]C(=O)[C@H](C=c2c1)[C@H]([C@@H]3NN=NN3C(C)(C)C)[NH+](Cc4ccco4)C[C@@H]5CCCO5)C C39711068
CCC(C)(C)N1[C@@H](NN=N1)[C@H]([C@@H]2C=c3c(ccc(c3=[NH+]C2=O)C)C)[NH+](Cc4cccnc4)Cc5ccco5 C39711105
CCOc1ccc2=[NH+]C(=O)[C@H](C=c2c1)[C@H]([C@@H]3N=NNN3C(C)(C)C)[NH+]4CCCCCC4 C39711471
CCOc1ccc2=[NH+]C(=O)[C@@H](C=c2c1)[C@@H]([C@@H]3N=NNN3C(C)(C)C)[NH+]4CCN(CC4)Cc5ccccc5 C39711508
CCOc1ccc2=[NH+]C(=O)[C@H](C=c2c1)[C@H]([C@@H]3N=NNN3C(C)(C)C)[NH+]4CCN(CC4)Cc5ccccc5 C39711511
CC(C)(C)N1[C@H](N=NN1)[C@@H]([C@@H]2C=c3cc4c(cc3=[NH+]C2=O)OCO4)[NH+]5CCN(CC5)c6ccccc6F C39711609
C[NH+](Cc1ccccc1)Cc2cn(nn2)C[C@H]3C[C@@H]4CC[NH+]3C[C@@H]4C(=O)/N=c\5/[nH]ccs5 C49587801
CCCCC1=[NH+][C@@H](ON1)[C@@H](C)Sc2nnc(n2C[C@@H]3CCCO3)C4=c5ccccc5=[NH+]C4 C63135276
CCCCC1=[NH+][C@@H](ON1)[C@H](C)Sc2nnc(n2C[C@@H]3CCCO3)C4=c5ccccc5=[NH+]C4 C63135278
CCCCC1=[NH+][C@H](ON1)[C@H](C)Sc2nnc(n2C[C@@H]3CCCO3)C4=c5ccccc5=[NH+]C4 C63135279
CCOc1cc(cc(c1O)/C=N/NC2=N[C@@H]3C(=c4ccccc4=[NH+]3)N=[NH+]2)Br C39698048
Cc1c(sc2c1c(=O)[nH]c(n2)C[NH+]3CCN(CC3)CC(=O)NCCC4=c5ccccc5=[NH+]C4)C C63205754
COc1cc2=C[C@@H]([NH+]=c2cc1OC)C(=O)NCC(=O)NCCC3=c4ccccc4=[NH+]C3 C63270627
COc1ccc2=[NH+][C@H]([NH+]=c2c1)SCC(=O)N[C@H]3Nc4ccc(cc4S3)[N+](=O)[O-] C63291009
COc1cccc(c1)[C@@H]2[C@@H]3[C@@H](N(C(=O)[C@@H]3N=[NH+]2)CCC4=c5cc(ccc5=[NH+]C4)OC)c6ccc(cc6)O C63295621
COC(=O)c1ccc(cc1)OCC2=[NH+][C@H](ON2)C(=O)NCCC3=c4ccccc4=[NH+]C3 C63376376
CSCC[C@@H](C(=O)N=C1[NH+]=c2ccccc2=[NH+]1)NC(=O)[C@@H]3COc4ccccc4O3 C20744503
CCOc1cc(ccc1OCC2=CC(=O)N3[C@@H](N2)SC(=N3)C)/C=C(\C#N)/C4[NH+]=c5ccccc5=[NH+]4 C63490993
Cc1ccc(c(c1)S(=O)(=O)[C@H]2[C@@H]3[NH+]=C(c4ccccc4N3N=N2)NCCC5=c6ccccc6=[NH+]C5)C C63669077
Cc1ccc(c(c1)S(=O)(=O)[C@H]2[C@H]3[NH+]=C(c4ccccc4N3N=N2)NCCC5=c6ccccc6=[NH+]C5)C C63669081
Cc1cccc(c1NC(=O)CS[C@H]2[NH+]=c3ccccc3=C4N2NC(=[NH+]4)CCC5=C(N=N[C@@H]5C)C)C C63708301
CCOc1ccc2=[NH+][C@H]([NH+]=c2c1)SCC(=O)N3CCN(CC3)CC(=O)NC(C)(C)C C63746474
CC[NH+]1CCC[C@H]1CNC(=O)c2c3c(n(n2)CCOC)CCN(C3)CC4=c5ccccc5=[NH+]C4 C63993645
CC(=O)N[C@@H]1c2cc(c[nH+]c2N([C@@H]1C(=O)OC)CCC3=c4ccccc4=[NH+]C3)NCC(C)(C)C C63993698
CC(=O)N[C@@H]1c2cc(c[nH+]c2N([C@@H]1C(=O)OC)CCC3=c4ccccc4=[NH+]C3)NC5CCOCC5 C63994207
CNC(=O)c1cn(cc(c1=O)C(=O)NCCC2[NH+]=c3ccccc3=[NH+]2)CCCc4ccccc4 C64006950
CN(C[C@@H]1[NH+]=c2ccc(cc2=[NH+]1)F)C(=O)[C@H]3C=C(ON3)COc4cc(cnc4)Cl C64143460
CC1=C[C@H]2NC(=C(C(=O)N2C=C1)Cc3nnc(n3C)SCC(=O)NCC4[NH+]=c5ccccc5=[NH+]4)C C64482306
CCc1nnc(s1)NC(=O)CCc2nc(no2)CS[C@H]3[NH+]=c4ccc(cc4=[NH+]3)C C64604190
C[C@@H]1C(=c2ccccc2=[NH+]1)CC[NH2+]CC3=NO[C@H](C3)Cc4cc(c5c(c4OC)OCO5)OC C64671008
c1csc2n1c(=O)cc(n2)CSc3c4c5c(sc4nc(n3)C[NH+]6CCCCC6)CCC5 C02656144
C[C@](C[NH+]1CCC2(CC1)C(=O)N(CN2c3ccccc3)C)(c4ccc(cc4)F)C5OCCCO5 C01640538
c1ccc(cc1)n2c(nnc2SCC(=O)N3CCCc4c3cccc4)C[NH+]5CCCC5 C08723905
c1cc(cc(c1)Br)S(=O)(=O)N2CC[NH+](CC2)Cc3coc(n3)c4cccs4 C09478739
c1cc(sc1S(=O)(=O)N2CC[NH+](CC2)CC(=O)N(C3CC3)C4=CCCCC4)Cl C09861990
C[NH+](C)CCN(c1nc2cc3c(cc2s1)OCCO3)C(=O)c4cc(sc4Cl)Cl C10066012
Cc1cccn2c1nc(c2)CSc3nnc(n3c4ccc(cc4)F)C[NH+]5CCCCC5 C09865057
Cc1ccc(cc1)N2C(=O)C[C@@H](C2=O)N3CC[NH+]=C3[C@H]4CC/C(=C/c5ccc(cc5)Cl)/C4=O C13041512
Cc1cccc(c1)c2nnc(o2)Sc3c4c(c(sc4nc(n3)C[NH+]5CCCC5)C)C C14142358
CCN1C(=O)N(C(=O)C12CC[NH+](CC2)Cc3cccc(c3)c4ccco4)C5Cc6ccccc6C5 C14530803
CCN1C(=O)N(C(=O)C12CC[NH+](CC2)Cc3ccccc3c4ccco4)C5Cc6ccccc6C5 C14538379
C[C@H](c1nnc(n1c2ccc(cc2)Cl)SCc3cn4cc(ccc4n3)Cl)[NH+](C)C C16927557
C[C@@H]1CN(C[C@@H](O1)C)Cc2ccc3c(c2)C[NH+](CCO3)Cc4cccn4c5ccc(cn5)Cl C19853697
c1ccc(cc1)/C=C\2/C(=O)N(c3ccccc3S2)CC(=O)N4CCN(CC4)c5cccc[nH+]5 C03049468
C[NH+]1CCC2(CCCC2)c3cc(c(cc3[C@@H]1c4cc(c(c(c4)OC)OC)OC)OC)OC C22589398
CC(C)CCn1c(=O)c2ccccc2n3c1nn(c3=S)C[NH+](C)[C@@H]4CCc5c4cccc5 C22758416
Cc1ccc2c(cc(=O)oc2c1)CSc3nnc(n3c4ccc(cc4)F)[C@H](C)[NH+](C)C C23483077
Cc1ccc(cc1)n2c(nn(c2=S)C[NH+](C)Cc3cnn(c3)C)c4ccc(cc4)Cl C24655983
Cc1ccc(cc1)S(=O)(=O)N2CCN(CC2)c3c(c([nH+]c(n3)C)C)Cc4ccc(cc4)Cl C33720955
CC(C)C[NH+]1CCC(CC1)N(c2ccc3c(c2)OCO3)S(=O)(=O)c4ccc(cc4)Cl C34683830
CC1(Cc2c(sc3c2c(=O)n(c(n3)N4CC[NH+](CC4)Cc5ccc(cc5)Cl)C)CO1)C C34734859
CCN(CC)C(=O)C[NH+]1CCN(CC1)c2c3c4c(sc3nc(n2)SC)CCCC4 C34755866
Cc1ccc(cc1)[C@@H]2c3ccsc3CC[NH+]2CC(=O)N4CCN([C@@H](C4)C)C(=O)c5ccco5 C34829732
C[NH+](C)CCN1[C@H](c2c(=O)c3cc(ccc3oc2C1=O)Br)c4cccc(c4)OC C35486643
c1ccc(c(c1)C2=NN([C@H](C2)c3ccc(cc3)Cl)C(=O)C[NH+]4CCC5(CC4)OCCO5)F C36342269
C[C@@H]1[C@H](Oc2ccccc2O1)C(=O)N(CCC[NH+](C)C)c3nc4c(s3)cccc4Cl C36645266
CCN1[C@H](N=N[C@@H]1S[C@@H]2C(=c3ccc(cc3=[NH+]C2=O)Cl)c4ccccc4)c5cccnc5 C38898504
Cc1ccccc1N(C[C@H]2C=c3cc(ccc3=[NH+]C2=O)OC)S(=O)(=O)c4ccccc4 C38984702
CCOc1cccc(c1)[C@H]2[NH+]=NC(=S)N2/N=C/c3cc(ccc3OC)Br C38990102
c1ccc(cc1)C[NH+]2CCN(CC2)[C@H](c3ccc(cc3)F)c4nnnn4C5CCCCC5 C22928506
C[C@@H]1N=C(CS1)Cc2nnc(o2)S[C@@H]3C(=c4cc(ccc4=[NH+]C3=O)Cl)c5ccccc5 C39982510
Cc1nc2c(c3c(s2)CCC3)c(n1)Sc4nnc(n4c5ccc(cc5)F)[C@@H](C)[NH+](C)C C40023356
CCCn1c(=O)c2ccccc2n3c1nn(c3=S)C[NH+]([C@@H]4CCc5c4cccc5)C6CC6 C40155485
C#C[C@H]1CN2CC[C@@H]1C[C@@H]2C[NH+](Cc3ccc4c(c3)OCO4)Cc5ccc6c(c5)OCO6 C43525185
c1ccn2c(c1)nnc2[C@H]3CCC[NH+]3CC(=O)N(CC(F)(F)F)c4ccc(cc4)Cl C48324789
Cc1cccn2c1[nH+]c(cc2=O)CN(C)Cc3c(nn(c3C)Cc4ccccc4Cl)C C32543427
C=CCn1c(=O)c2ccccc2n3c1nn(c3=S)C[NH+]4CCCC[C@H]4Cc5ccccc5 C58158685
COc1ccc(cc1)[C@H]2[C@H]3C(=c4ccccc4=[NH+]3)C[C@@H]5N2C(=O)CN(C5=O)CCC6=CCCCC6 C63139123
CCOc1ccccc1[C@H]2[C@@H]3C(=c4ccccc4=[NH+]3)C[C@@H]5N2C(=O)CN(C5=O)Cc6ccccc6 C63140504
CCOc1ccccc1[C@H]2[C@H]3C(=c4ccccc4=[NH+]3)C[C@@H]5N2C(=O)CN(C5=O)Cc6cccs6 C63140726
COc1ccccc1[C@@H]2[C@H]3C(=c4ccccc4=[NH+]3)C[C@@H]5N2C(=O)CN(C5=O)C6CCCCCC6 C63140893
COc1ccccc1[C@H]2[C@H]3C(=c4ccccc4=[NH+]3)C[C@@H]5N2C(=O)CN(C5=O)C6CCCCCC6 C63140895
CCc1ccc(cc1)[C@@H]2CN3C(=O)CN(C(=O)[C@@]3([C@H]4C2=c5ccccc5=[NH+]4)C)CCCOC C63374075
Cn1c2cc(cc(c2cc1C(=O)N3CC[C@H]4C(=c5cccc(c5=[NH+]4)Br)C3)OC)OC C63376242
CC1=C2[C@@H](N(C(=O)[C@@H]2N=N1)CCC3=c4cc(ccc4=[NH+]C3)OC)c5ccc(cc5)Br C63560799
CC1=C2[C@H](N(C(=O)[C@H]2N=N1)CCC3=c4cc(ccc4=[NH+]C3)OC)c5ccc(cc5Cl)Cl C63561388
C[C@@H]1CC(=C(N1c2ccc(cc2)F)C)C(=O)CSc3nnc(o3)C4=c5ccccc5=[NH+]C4 C63896818
CC1=c2cc(ccc2=[NH+][C@@H]1C(=O)N3CCC[C@H](C3)C(=O)c4cccc(c4)OC(C)C)OC C64015192
CC(C)Oc1cccc(c1)[C@@H]2N=[NH+]C(=S)N2/N=C/c3cc(ccc3OC)Br C39007491
CCc1ccc(cc1)[C@H]2[C@H]3C(=c4ccccc4=[NH+]3)CCN2C(=O)CSc5nnc(o5)CC C64609670
COc1cccc(c1)N2C(=O)C[C@H](C2=O)[NH+]3CCN(CC3)c4ccc(cc4)[N+](=O)[O-] C04044459
CCOC(=O)c1ccc(cc1)N2C(=O)C[C@H](C2=O)[NH+]3CCC[C@@H](C3)C(=O)N4CCCC4 C04721105
c1ccc(cc1)C(=O)[C@@H]2[C@H]3[C@@H]([C@H]4[NH+]2CCC4)C(=O)N(C3=O)c5ccc(cc5)[N+](=O)[O-] C05025037
C[NH+](C)CCCN(c1nc2cc3c(cc2s1)OCCO3)C(=O)C4=COCCO4 C05122482
c1ccc2c(c1)N(C[C@H](O2)C(=O)N3CCCCC3)CC(=O)N4CCN(CC4)c5cccc[nH+]5 C08718689
c1cc(oc1)C(=O)N2CC[NH+](CC2)CC(=O)N3CCC[C@H]3c4ccc5c(c4)OCCCO5 C08966334
c1ccc(c(c1)C#N)S(=O)(=O)N2CC[NH+](CC2)Cn3c(=S)oc(n3)c4ccco4 C09316713
Cn1c2c(c(=O)n(c1=O)C)n(c(n2)N3CCN(CC3)c4cccc[nH+]4)Cc5ccc(cc5)Cl C09144948
C[C@H]1C[NH+](C[C@@H](O1)C)Cc2nc3c(n2Cc4cccc5c4cccc5)c(=O)n(c(=O)n3C)C C09124207
c1cc(ccc1C#N)S(=O)(=O)N2CC[NH+](CC2)CN3C(=O)CC4(C3=O)CCCCC4 C09777875
Cc1cccn2c1nc(cc2=O)C[NH+]3CCN(CC3)S(=O)(=O)c4ccc5c(c4)OCCO5 C09822863
CC1=NN(c2nc3c(n2C1)c(=O)n(c(=O)n3C)CC[NH+]4CCCCC4)CC(C)C C10047878
C/C=C/CN1c2nc3c(n2[C@H](C(=N1)C)C)c(=O)n(c(=O)n3C)CC[NH+]4CCCCC4 C10047940
CCN1C(=O)[C@H]2[C@H]3c4ccccc4C=C[NH+]3[C@@H]([C@H]2C1=O)C(=O)c5ccc(cc5)[N+](=O)[O-] C12653378
Cn1c(cc(=O)n(c1=O)C)N2CCC(CC2)C(=O)N3CCC(CC3)[NH+]4CCCCC4 C13346981
Cn1c(cc(=O)n(c1=O)C)N2CCC[C@H](C2)C(=O)N3CCC(CC3)[NH+]4CCCCC4 C13347156
Cc1c(c(on1)C)S(=O)(=O)N2CCC[NH+](CC2)Cn3c(=S)n4c5ccccc5sc4n3 C17519658
Cc1c(c(on1)C)S(=O)(=O)N2CCC[NH+](CC2)Cn3c(=S)oc(n3)c4cccs4 C17519726
c1ccc2c(c1)C(=O)C3(C2=O)[C@@H]4[C@H]([C@@H]5[NH+]3CCC5)C(=O)N(C4=O)c6cccc(c6)[N+](=O)[O-] C09014187
Cc1ccc(cc1)[C@@H]2C[NH+](C[C@H]2c3csnn3)CC(=O)N(C)Cc4c(non4)C C19211943
CC(C)n1c(nnc1SC)C2CC[NH+](CC2)CC(=O)N3CCC[C@@H](C3)c4csnn4 C19454621
CCCC[NH+]1CCN(CC1)CCn2c(c(n3c2nc4c3c(=O)n(c(=O)n4C)C)C)C C20816420
Cc1cn2c3c(nc2n1CCN4CC[NH+](CC4)CC(C)C)n(c(=O)n(c3=O)C)C C22816455
CCc1nn2c(=O)cc(nc2s1)C[NH+]3CCN(CC3)S(=O)(=O)c4cccs4 C23029526
c1ccn2cc([nH+]c2c1)CN3CCN(CC3)S(=O)(=O)c4ccc5c(c4)OCCCO5 C23883375
CCc1nn2c(=O)cc(nc2s1)C[NH+]3CCN(CC3)c4ccccc4[N+](=O)[O-] C24212469
C[C@H]1CCCCN1C(=O)C[NH+]2CCN(CC2)c3ccc(cc3C(=O)OC)[N+](=O)[O-] C29530012
CC[NH+](Cc1ccccc1[N+](=O)[O-])Cn2c(=S)n3c4ccccc4c(=O)n(c3n2)C C32926887
CC1(Cc2c(sc3c2c(=O)n(c(n3)N4CC[NH+](CC4)CC(=O)N5CCCC5)C)CO1)C C34735109
CC(=C)C[NH+]1CCN(CC1)c2nc3c(c4c(s3)CCCC4)c(=O)n2CC(=O)N5CCOCC5 C34747196
CCn1c(=O)c2c3c(sc2nc1N4CC[NH+](CC4)CC(=O)N5CCOCC5)CCCC3 C34747514
Cc1nc(c2c3c(sc2n1)COC(C3)(C)C)N4CC[NH+](CC4)CC(=O)N5CCOCC5 C34749833
Cc1c(c(nc([nH+]1)C)N2CCN(CC2)S(=O)(=O)c3ccc(cc3)[N+](=O)[O-])C(C)C C35402996
c1cc2c(cc1C(F)(F)F)C[C@@H]([C@@H]3N2CC[NH+](C3)CC(=O)N4CCOCC4)C(=O)N5CCOCC5 C35871996
CC[NH+]1CCN(CC1)c2c(c(c(c(=O)n2C)C#N)C)/C=C\3/C(=O)N(C(=S)S3)Cc4ccco4 C13598514
c1ccc(cc1)N2[C@H]([C@@H]3[C@@H](O2)C(=O)N(C3=O)c4ccc(cc4)N5CCOCC5)c6cc[nH+]cc6 C17837880
c1ccc2c(c1)c(n[nH+]c2N3CCOCC3)c4ccc(c(c4)[N+](=O)[O-])N5CCOCC5 C04172263
Cc1c(n2c3c(nc2n1CCC[NH+]4C[C@@H](C[C@@H](C4)C)C)n(c(=O)n(c3=O)C)C)C C13515731
c1cc2c(cc1CN3CC[NH+](CC3)CC(=O)N([C@H]4CCS(=O)(=O)C4)C5CCCC5)OCO2 C22797458
Cn1c(nn(c1=S)C[NH+]2CCC(CC2)CN3C(=O)c4ccccc4C3=O)[C@@H]5CCS(=O)(=O)C5 C40149174
C[C@@H]1CC/C(=[NH+]/c2c(=O)n(c3ccccc3n2)Cc4nc(no4)c5ccncc5)/C=C1 C40841645
C[C@@H]1CN(CCN1S(=O)(=O)C2=c3cccnc3=[NH+]C2)C(=O)c4csc(n4)Br C52636702
c1ccc2c(c1)c(=O)n(nn2)C[NH+]3CCC[C@H](C3)c4nc(no4)c5ccc(cc5)F C60342671
c1ccc2c(c1)c(=O)n(nn2)C[NH+]3CCC[C@H](C3)c4nc(no4)c5cccc(c5)F C60342681
COC(=O)c1ccc(cc1)[C@@H]2[C@@H]3C(=c4ccccc4=[NH+]3)C[C@@H]5N2C(=O)CN(C5=O)Cc6ccco6 C63141792
COc1cccc(c1)N2C(=O)/C(=C\[C@H]3C=c4cc5c(cc4=[NH+]C3=O)OCO5)/SC2=O C39953040
C[C@H]1[C@@H]2[C@@H](N(C(=O)[C@@H]2N=N1)CCC3=c4ccccc4=[NH+]C3)c5cccc(c5)[N+](=O)[O-] C63314681
CCOc1cccc(c1)N2C(=O)C[C@H](C2=O)N3CC[NH+](CC3)Cc4ccc5c(c4)OCO5 C22808046
CCOc1ccc(cc1OC)/C=N/N2CC(=O)N3C[C@@H]4C(=c5ccccc5=[NH+]4)C[C@@H]3C2=O C64380687
CCC[NH+]1CCN(CC1)C(=O)[C@@H](C)C2CCN(CC2)S(=O)(=O)c3c(noc3C)C C65061458
CCn1c2ccc(cc2nc1CSc3nc4nc(cc(n4n3)C)C)S(=O)(=O)N5CCOCC5 C08862345
c1ccc(c(c1)CS(=O)(=O)c2nnc(o2)[C@@H]3CCCN3S(=O)(=O)c4ccc5c(c4)OCO5)F C09024046
c1cc2c(cc1S(=O)(=O)N3CCN(CC3)C(=O)CCc4nc(no4)c5ccncc5)OCCCO2 C09112234
Cn1c2c(c(=O)n(c1=O)C)n(c(n2)N3CCOCC3)CCSc4nnnn4c5ccccc5 C09243124
Cn1c2c(c(=O)n(c1=O)C)n3c(n2)nc(n3CC(=O)c4ccc(cc4)Cl)N5CCOCC5 C08744232
c1ccc2cc(ccc2c1)S(=O)(=O)N3CCN(CC3)C(=O)Cn4c(=O)c(c5n(c4=O)CCC5)C#N C09873068
c1cc(c(cc1[N+](=O)[O-])S(=O)(=O)N2CCOCC2)N3CCC[C@@H](C3)c4nnc5n4CCCCC5 C10646038
C[C@@H]1CN(CCO1)C(=O)C2CCN(CC2)c3ccc(cc3[N+](=O)[O-])S(=O)(=O)N4CCOCC4 C11454606
c1cc2c(c(c1)N3CCC[C@H](C3)C(=O)N4CCN(CC4)C(=O)c5ccco5)C(=O)N(C2=O)C[C@@H]6CCCO6 C11790296
COC(=O)Cn\1c2cc(ccc2s/c1=N\C(=O)c3cccc(c3)N4C(=O)CCC4=O)[N+](=O)[O-] C12288509
c1ccc(cc1)OC[C@@H]2CN(CCO2)S(=O)(=O)c3ccc(cc3)n4c(=O)n5n(c4=O)CCC5 C12376778
Cc1ccc(cc1)C2=NN(c3nc4c(n3[C@H]2C)c(=O)n(c(=O)n4C)C)[C@@H]5CCS(=O)(=O)C5 C12447660
c1cc(c(cc1C(=O)N2CCC(CC2)C(=O)c3ccc4c(c3)OCCO4)[N+](=O)[O-])N5CCOCC5 C12522299
c1cc(c(cc1[N+](=O)[O-])Cl)C(=O)N2CCN(CC2)S(=O)(=O)c3ccc4c(c3)OCCCO4 C12907953
COc1ccc(cc1)C2=NN([C@H](C2)c3ccco3)C(=O)CN4C(=O)C(=O)N(C4=O)C5CCCC5 C13117792
c1cc2c(cc1S(=O)(=O)N3CCN(CC3)C(=O)CCc4nc(no4)c5ccsc5)OCCO2 C13126947
Cn1c2c(c(=O)n(c1=O)C)n(cn2)CC(=O)N(Cc3cccs3)c4ccc5c(c4)OCCO5 C09058183
COC(=O)Cn\1c2cc3c(cc2s/c1=N\C(=O)[C@@H]4CCCN(C4)S(=O)(=O)C)OCCO3 C13792026
CC(=O)/N=C/1\N(/C(=C\c2ccc3c(c2)OCO3)/C(=O)N1/C=C/4\C(=O)c5ccccc5OC4=O)C C17222684
CCOC(=O)N1CCN(CC1)C(=O)Cn2cc3c(n2)-c4c(c(oc4CC3)C(=O)N5CCCC5)C C20510590
Cc1cc(=O)n2c(n1)sc(n2)CN3CCN(CC3)S(=O)(=O)c4ccc(c(c4)[N+](=O)[O-])OC C21580596
CC(C)Cn1c(=O)c2c(ccs2)n3c1nnc3CCC(=O)N4CCN(CC4)C(=O)c5ccco5 C21882277
CC1CCN(CC1)S(=O)(=O)c2ccc(c(c2)[N+](=O)[O-])N3CCCN(CC3)S(=O)(=O)C C22530476
Cc1c(cco1)c2nnc(n2C)Sc3ccc(cc3S(=O)(=O)N4CCOCC4)[N+](=O)[O-] C24772904
Cn1c2c(c(=O)n(c1=O)C)n(c(n2)Cl)CC(=O)N3CCC[C@H]3c4ccc5c(c4)OCCO5 C25111348
C1CC2(COCOC2)C(C3(C1)COCOC3)OCOC4C5(CCCC46COCOC6)COCOC5 C25490734
CN1CCCN(c2c1nc3ccccc3n2)C(=O)C4=NN(C(=O)CC4)[C@H]5CCS(=O)(=O)C5 C26366342
Cc1c2c(c(=O)n(c(n2)N3CCN(CC3)S(=O)(=O)c4ccc(c(c4)OC)OC)C(C)C)n(n1)C C28556961
CCn1c2ccc(cc2nc1CN3C(=O)C(=O)N(C3=O)C4CCCC4)S(=O)(=O)N5CCCCC5 C31645667
CCOC(=O)c\1cc2c(nc3ccccn3c2=O)n(/c1=N\C(=O)c4ccncc4)C[C@H]5CCCO5 C02496184
Cn1c2c(c(=O)n(c1=O)C)n(c(n2)Cl)CC(=O)N(c3ccccc3)[C@H]4CCS(=O)(=O)C4 C13117569
Cn1c2c(c(=O)n(c1=O)C)n(c(n2)Cl)CC(=O)N3[C@@H](CC(=N3)c4ccco4)c5ccco5 C32850307
Cc1c(c(nc(n1)C)C(=O)N2CCN([C@@H](C2)C)C(=O)c3ccc(cc3Cl)[N+](=O)[O-])C(=O)OC(C)C C35174210
CC(C)CN1Cc2c(n(c3cc(nn3c2=O)C(C)(C)C)CC(=O)N4CCN(CC4)C(=O)C)C1=O C35617537
Cc1c(cn(n1)C)c2c(c(n(n2)S(=O)(=O)c3cccc(c3)[N+](=O)[O-])c4cn(nc4C)C)Cl C36611625
CCOC(=O)[C@H]1CCCN(C1)C(=O)[C@H]2CCCN(C2)S(=O)(=O)c3ccc4c(c3)oc(=O)n4C C06578095
Cn1c2c(c(=O)n(c1=O)C)n(cn2)Cc3nnc(o3)SCc4cc(cc5c4OCOC5)F C44973225
CCn1c(=O)c(nn(c1=O)c2ccc(cc2)F)c3nc(on3)C(=O)N4CCc5ccccc5C4 C45945987
CN(C)S(=O)(=O)c1ccc(c(c1)[N+](=O)[O-])S(=O)(=O)N2CCC[C@H]2c3nnc4n3cccc4 C46569131
CC(C)N1[C@H]2[C@H](N(S1(=O)=O)C(C)C)OC(O2)C3O[C@H]4[C@H](O3)N(S(=O)(=O)N4C(C)C)C(C)C C18054751
Cc1c(c(n(n1)[C@@H]2CCS(=O)(=O)C2)C)N3CCN(CC3)S(=O)(=O)c4ccc(c(c4)OC)OC C56937520
Cc1c(c(n(n1)[C@@H]2CCS(=O)(=O)C2)C)N3CCN(CC3)S(=O)(=O)c4cccc(c4)[N+](=O)[O-] C56937582
Cc1c(c(c(o1)C)S(=O)(=O)N2CCN(CC2)S(=O)(=O)N3CCCCCC3)C(=O)OC C32438806
CCOc1cc(ccc1OC(=O)C)[C@@H]2c3c(n(c(=O)n(c3=O)C)C)N(C4=C2C(=O)c5c4cccc5)C(=O)C C58834461
Cn1c(nnc1Sc2ccc(cc2[N+](=O)[O-])C=C3C(=O)N(C(=O)N(C3=O)C)C)c4ccccc4 C59488545
c1cc2c(cc1c3nc(on3)CN4[C@H]5[C@@H](C(=O)N(C5=O)c6ccc7c(c6)CCC7)N=N4)OCO2 C23126618
Cc1ccc(cc1)c2nnc(o2)c3c4c(n(n3)C)CCN(C4)S(=O)(=O)c5c(nn(c5C)C)C C64566627
CC1=C[C@H](N=N1)c2ccc(o2)S(=O)(=O)N3CCC(CC3)C(=O)N4CCC5(CC4)OCCO5 C64637756
Cc1ccc(cc1)n2c(=O)n(c(=O)c(n2)c3nc(on3)CCC(=O)N(C)c4ccccc4Cl)C C64888338
Cn1c(cc(=O)n(c1=O)C)N2CCC[C@H](C2)C(=O)N3CCN(CC3)Cc4ccc5c(c4)OCO5 C65024088
c1c(csc1[C@H]2C(=C(OC3=C2C(=O)CCC3)N)C#N)[N+](=O)[O-] C00058328
CCn1c2c(=O)[nH]c(=O)n(c2nc1Nc3ccc(cc3)C)C C00192098
Cc1cccc(c1)Oc2cc(nc(n2)C)n3c(c(cn3)C#N)N C02182960
CC1=C([C@@H](NC(=S)N1)c2ccc(o2)[N+](=O)[O-])C(=O)C C06263515
c1cc2c(cc1S(=O)(=O)N)SC3=NS(=O)(=O)CCN23 C07717138
C[C@@H]1CCc2c(sc3c2c4nn(c(=O)n4cn3)CC(=O)N)C1 C12132209
COc1cccc(c1)[C@H]2C3=C(CCCC3=O)Nc4c(non4)N2 C12390555
c1cc(c(cc1[N+](=O)[O-])S(=O)(=O)N)N2CCCCC2 C12556403
CC[C@@H]1[C@@H]2CN(CC=C2C(=C(C1(C#N)C#N)N)C#N)C(=O)OCC C00804109
c1c(cc(c2c1c3c(cn2)c(=O)nc(s3)N)Cl)[N+](=O)[O-] C26463282
c1ccc2c(c1)OC[C@H](O2)C(=O)NNC(=O)c3cccc(c3)C#N C26973162
Cc1ccc(cc1N[C@@H]2CS(=O)(=O)C[C@H]2O)[N+](=O)[O-] C31773387
C[C@H]1CCCN(C1)S(=O)(=O)c2ccc(c(c2)[N+](=O)[O-])N C37389795
CCOC(=O)N1CCC2(CC1)C(=C(OC3=C2C(=O)C[C@@H](C3)C)N)C#N C00377506
c1cc(c(cc1C(=O)N[C@H]2CCCCNC2=O)[N+](=O)[O-])Cl C37993145
COc1ccc(cc1)[C@@H]2[C@H]3C(=NC=NC3=O)OC(=C2C#N)N C39214645
CCOC(=O)[C@H]1CCCC[C@@]12[C@@H]3C(=NN=C3OC(=C2C#N)N)C C06530376
c1cc(oc1C2=NN[C@@H]3N2C=CC=C3Cl)Sc4[nH]ncn4 C39429907
COn1c2c(c3c(c1=O)cc(cn3)O)N[C@@H](CC2=O)Cl C39450946
Cc1ccc2c(c1)NC(=O)[C@@](O2)(C)C(=O)Nc3ccon3 C40805329
CN1c2ccccc2C(=O)N[C@@H]1c3cc(ccc3O)[N+](=O)[O-] C41864162
Cc1c(cccc1[N+](=O)[O-])C(=O)N[C@H]2CCCCNC2=O C42478058
Cc1c(cccc1[N+](=O)[O-])C(=O)N2C[C@H](CC[C@H]2C)C(=O)N C42734804
C[C@@H]1CC[C@@H](CN1c2ccc(cc2C#N)[N+](=O)[O-])C(=O)N C42740025
C[C@H]1C(=O)O[C@H]2CCn3c2c(cc3)COC(=O)[C@]([C@@]1(C)O)(C)O C44019675
c1cc(ccc1CN2C(=O)CNC2=O)c3[nH]c(=O)c4c(n3)ccs4 C44978340
Cc1cc(n2c(n1)nc(n2)Sc3cc(nc(n3)N)Cl)C C45026303
Cc1cc(c(o1)C)C(=O)NNC(=O)c2ccc3c(c2)nc(c(n3)C)C C45573800
c1cc(sc1)NC(=O)N2CCC[C@@H](C2)C(=O)N3CCNC(=O)C3 C49429325
c1ccc2c(c1)NC(=O)[C@@H](O2)CNC(=O)c3ccc4c(c3)OCO4 C49739033
c1cc2c(ccc(c2nc1)N[C@@H]3CCCNC3=O)[N+](=O)[O-] C50396703
C[C@@H]1CCC[C@@H](N1S(=O)(=O)c2cc(ccc2N)[N+](=O)[O-])C C50635608
C[C@@H]1CCN([C@@H](C1)C)S(=O)(=O)c2ccc(c(c2)[N+](=O)[O-])N C51748144
Cc1ccc(nn1)n2c(cc(n2)C(C)(C)C)S(=O)(=O)N C52306504
Cn1c2c(=O)[nH]c(=O)n(c2nc1NC3CCCCCCC3)C C53548623
CC1=Nc2nnnn2[C@@H]([C@H]1C(=O)N)c3ccccc3Cl C06185835
CC1=Nc2nnnn2[C@H]([C@H]1C(=O)N)c3ccc(cc3)Br C54219666
Cc1ccc2c(c1)C(=O)N(C2=O)[C@@H](C)C(=O)N[C@@H]3CCCCNC3=O C56977427
c1ccc(c(c1)[C@H]2[C@@H]3C(=c4ccccc4=[NH+]3)C[C@@H](N2)C(=O)[O-])[N+](=O)[O-] C63165529
CC1=NN=C2[C@@H]1[C@]3(c4ccccc4N(C3=O)C(C)C)C(=C(O2)N)C#N C05453505
Cc1cc(=O)nc([nH]1)N/N=C/c2ccc3c(c2)OCCO3 C18125204
CN1[C@H]2C(=CN1)[C@@H](CC(=O)N2)[C@@H]3C=NN=C3c4ccc(cc4)OC C64369805
CC(C)[C@H]1NN[C@H]2N1CCN(C2)C(=O)[C@@H]3C=C(N=N3)C4CC4 C65289127
CC1(Cc2cccc(c2O1)[C@@H]3CC(=O)NC4=NN=C([C@H]34)C(=O)NC)C C65384579
CC1=NN[C@@H]2[C@H]1[C@@H](CC(=O)N2)[C@@H]3C=NN=C3c4ccc(cc4)OC C65397486
Cc1c2ccc3ccccc3c2oc1C(=O)NN4CC(=O)NC4=O C25612171
CCC1CCC2(CC1)C(=O)N(C(=O)N2)CC(=O)/N=C\3/NCCS3 C44817321
Cn1c(c(c(=O)n(c1=O)C)C#N)NC[C@@H]2CCc3ccccc3N2 C65562915
CC(C)(C)C(=O)N1CCCN(CC1)C(=O)C(C)(C)NC(=O)NC C66727486
c1ccc2c(c1)CCC[C@]2(CNc3ccc4nnnn4n3)O C66859830
c1cc(ccc1C(=O)c2c(ncn2c3ccc(cc3)Cl)N)[N+](=O)[O-] C00178947
CC1=C([C@]2(c3ccccc3N(C2=O)C)C(=C(O1)N)C#N)C(=O)OC(C)(C)C C01243255
Cc1ccc(cc1)C(=O)Oc2ccc(cc2)C=C3C(=O)NC(=O)NC3=O C01191346
c1ccc2c(c1)c(n[nH]c2=O)CNC(=O)/C=C/c3ccc4c(c3)OCO4 C05313258
CC1([C@H]2CC[C@](C2)(C1=C)C(=O)NNC(=O)c3cccc(c3)[N+](=O)[O-])C C07011428
c1ccc2c(c1)CCC[C@@]23C(=O)N(C(=O)N3)CC(=O)NC4(CCCCC4)C#N C07018858
C[C@]1(C(=O)N(C(=O)N1)CC(=O)NC2(CCCCC2)C#N)c3ccccc3 C07019226
C[C@H]1CCc2c(c(c3ccccc3n2)C(=O)O[C@@H](C)C(=O)NC(=O)NC)C1 C08008005
CCOC(=O)[C@H]1[C@@H](n2c3ccccc3nc2NC1=O)c4ccc(cc4)O C09262214
CCOC(=O)[C@@H]1[C@H](n2c3ccccc3nc2NC1=O)c4ccc(cc4)O C09262216
c1[nH]c2c(n1)ncnc2N3CCC(CC3)C(=O)NC4CCCCCC4 C09059578
c1ccc2c(c1)C(=O)NC3(O2)CCN(CC3)C(=O)NC[C@H]4CCCO4 C15774152
c1cc(cc(c1)Cl)NS(=O)(=O)c2ccc(o2)c3ccc(=O)[nH]n3 C15827716
Cc1c2c(n(n1)c3[nH]c4ccccc4n3)NC(=O)C[C@@H]2c5ccc(cc5)C#N C15868240
COc1ccc(cc1)c2c(c(nc3c2c(=O)nc4n3ccs4)N)C#N C19933103
Cc1ccc2c(c1)c3c([nH]2)c(=O)n(cn3)CC(=O)NCc4ccc(o4)C C23125492
C[C@@H]1C(=O)Nc2cc(ccc2O1)N[C@H](C)c3nnc(o3)c4ccccc4 C25703859
c1ccc(cc1)[C@H]2CNC(=O)[C@H]2C(=O)N/N=C\c3ccc4c(c3)OCO4 C30791455
Cc1ccc(cc1)[C@H]2C3=C(CN(C3=O)CC(=O)NC(C)C)N(C(=O)N2)C C34791986
CCOC(=O)N1CC=C2[C@H](C1)[C@H](C(C(=C2C#N)N)(C#N)C#N)[C@@H]3CCCC=C3 C06265583
c1ccc2c(c1)c(c(s2)C(=O)NNc3ccc4nncn4n3)Cl C35483093
Cc1cc(ccc1NS(=O)(=O)c2ccc(c(c2)[N+](=O)[O-])Cl)O C35686070
Cn1c(c2c(nc(nc2n1)N3CCOCC3)c4ccccc4Cl)N C35929764
Cc1ccccc1n2c(=O)cc([nH]c2=O)NCc3ccc4c(c3)OCO4 C04004434
c1cc(oc1)[C@@H]2c3ccc(cc3OC(=C2C#N)N)OC(=O)c4ccco4 C38657375
Cc1ccc(cc1C)OCC2=NN3[C@@H](NN[C@@H]3S2)[C@@H]4C=C(N=N4)C C38742109
CCC1=C2[C@@H](C(=C(O[C@H]2N=N1)N)C#N)c3cc4c(cc3Cl)OCO4 C39325819
COc1ccc(c(c1)OC)[C@H]2[C@H]3C(=NN=C3OC(=C2C#N)N)c4cccs4 C08566681
Cc1c2c(oc1C(=O)Nc3ccccc3[N+](=O)[O-])CC(C[C@H]2O)(C)C C39855518
Cc1cc(c(cc1S(=O)(=O)Nc2ccc3c(c2)[nH]c(=O)o3)C)OC C41261735
CC1CCC2(CC1)C(=O)N(C(=O)N2)CC(=O)NC3(CCCCCC3)C#N C42669876
CN1CC=C2[C@@H](C1)[C@H](C(=C(C2(C#N)C#N)N)C#N)c3ccc(cc3)C(=O)OC C43919754
CC1=NC2=NC(=[NH+][C@H](N2C(=C1)[O-])c3ccc(cc3)Cl)NCc4ccco4 C19938198
CC\1=C(C(=O)N(C(=O)/C1=C\NC(=O)Nc2cccc(c2Cl)Cl)C)C#N C16693810
Cc1ccc2c(c1)s/c(=N\C(=O)CN3C(=O)[C@@](NC3=O)(C)C4CC4)/[nH]2 C08708555
CCCSc1[nH]c(=O)c2c(n1)NC(=O)C[C@@H]2c3ccc4c(c3)OCO4 C04944452
CCC1CCC2(CC1)C(=O)N(C(=O)N2)CC(=O)Nc3nc4c(s3)CCC4 C52397303
C[C@@H]1CCCC[C@]12C(=O)N(C(=O)N2)CC(=O)Nc3ccc4ccccc4n3 C58401641
Cc1c(c(c(c(c1C)C)S(=O)(=O)Cc2nc(nc(n2)N(C)C)N)C)C C60928584
c1ccc(cc1)C2=NN=C3[C@@H]2[C@H](C(=C(O3)N)C#N)c4ccc5c(c4)OCO5 C07078083
COc1ccccc1c2nnc3n2N=C(CS3)c4ccc(c(c4)O)O C13127502
c1cc(sc1)[C@H]2[C@H]3C(=NN=C3OC(=C2C#N)N)c4ccc5c(c4)OCO5 C00846362
CCC(CC)n1c2c(c(=O)[nH]1)[C@H](SCC(=N2)O)c3ccc4c(c3)OCO4 C05642673
c1ccc(cc1)c2[nH]/c(=N\C(=O)/C=C/c3ccc4c(c3)OCCO4)/[nH]n2 C09451617
c1ccc2c(c1)C[C@H](N2C(=O)c3ccc(cc3[N+](=O)[O-])Cl)C(=O)N C64333828
CC(C)CC1=C[C@@H](N=N1)C(=O)N2CCC(CC2)[C@H]3NN[C@@H]4N3CCCCC4 C65431709
CC(C)(C)n1cc(cn1)NS(=O)(=O)c2ccc3c4c2cccc4C(=O)N3 C65833815
Cc1ccc(o1)[C@@H](C)NC(=O)Nc2ccc(cc2)c3nnc4n3CCCC4 C66956809
Cc1ccsc1C(=O)NNC(=O)N2CCC3(CC2)OCC(CO3)(C)C C67102169
CCN1[C@H](Nc2ccc(cc2C1=O)Cl)c3ccc(c(c3)[N+](=O)[O-])O C67454556
C[C@@H]1CCCC[NH+]1Cc2nc3c(n2Cc4cccc5c4cccc5)c(=O)[nH]c(=O)n3C C04225556
c1cc(oc1)Cn2c3c(c(=O)nc2SCC#N)C[NH+](CN3)C4CCCC4 C04745243
CCc1ccc2c(c1)cc(c(=O)[nH]2)[C@@H](c3nnnn3C4CCCCC4)[NH+]5CCCC5 C00893375
CCC(C)(C)n1c(nnn1)[C@@H](c2cc3cccc(c3nc2O)C)[NH+]4CCCC4 C08624731
Cn1c(cc(n1)C2CCCC2)[C@H]3C[NH+]4CC[C@H]3C[C@@H]4CNC(=O)N5CCOCC5 C08635453
CCOC(=O)c1c(oc2c1c(=O)[nH]c(n2)C[NH+]3CC[C@H]4CCCC[C@@H]4C3)C C08987811
CC1(Cc2c(c([nH+]c3c2c4c(s3)c(ncn4)SCCO)N5CCOCC5)CO1)C C02400699
COc1ccc(cc1)C[NH+]2Cc3c(=O)nc(n(c3NC2)Cc4ccco4)S C09041519
Cc1ccc(cc1)n2c3c(cn2)C4=[NH+]CCCN4C(=N3)SCC(=O)NC C12389424
Cc1c(non1)C[NH2+]Cc2cc3cc4c(cc3nc2c5ccc(cc5)F)OCO4 C12456876
COc1cccc(c1)/C=N/n2cnc3c(c2=[NH2+])sc4n3c5ccccc5n4 C17173015
C[NH+]1C[C@H](C[C@H]1c2nc(no2)Cc3ccccc3)NC(=O)c4ccc(cc4)C#N C20464241
CCC[NH+]1CCN(CC1)c2ncc3c(n2)-c4cn(nc4NCC3)c5ccc(cc5)C C32918704
CC[C@@H](C)NC(=O)[C@@H]1Cc2cc(ccc2N3[C@@H]1C[NH+](CC3)C(C)C)[N+](=O)[O-] C35543903
c1ccc2c(c1)nc3n2[C@H](N=C4N3C[NH+](CN4)Cc5ccco5)[C@@H]6CCC=CC6 C20556148
C#CCn1cc(c2c1cccc2)C[NH+]3CCc4c([nH]c(nc4=O)N5CCOCC5)C3 C36735010
CC(=O)c1ccc(c(c1)OC)OCc2cc(oc-3c/c(=[NH+]\C(=O)C)/ccc23)O C36800740
CCOC(=O)[C@]1([C@@H]2[C@@H]([C@@H]([NH2+]1)c3ccco3)C(=O)N(C2=O)c4ccccc4)C C19529774
CCC(C)(C)n1c(nnn1)[C@@H](c2cc3cc(ccc3[nH]c2=O)C)[NH+]4CCCC4 C19499567
COC(=O)c1ccc(cc1)C(=O)/[NH+]=C/2\C=CC3=[NH+][C@@H]([N-]C3=C2)c4cccnc4 C38533056
COc1ccc(cc1)N2C(=O)/C(=C\C3[NH+]=c4ccccc4=[NH+]3)/C(=NC2=S)[O-] C38592275
c1ccc2=[NH+]C([NH+]=c2c1)/C=C\3/C(=O)N=C(N(C3=O)CCc4ccc(cc4)F)[O-] C38592208
CN(C)c1ccc(cc1)[C@@H]2[NH+]=NC(=S)N2/N=C/c3cccc(c3O)OC C39012712
CCOC(=O)[C@@H]1C(=c2ccccc2=[NH+]1)NC(=O)c3cc4ccccc4oc3=O C39360970
c1cc2=[NH+][C@@H]3CCCCC3=c2cc1C(=O)OCC(=O)c4ccc5c(c4)NC(=O)CO5 C39444552
COc1cc2c(cc1[C@@H](c3cc4c(cc3O)OCO4)[NH+]5CCCC5)OCO2 C36646393
CC[NH+]1CCN(CC1)[C@@H](c2ccccn2)c3c([nH]c4c3cc(cc4)[N+](=O)[O-])C C43220743
Cc1cc(c2c(c1)[C@@]3([C@@H]4[C@H]([C@@H]5[NH+]3CCC5)C(=O)N(C4=O)c6ccc(cc6)OC)C(=O)N2)C C34719637
Cc1ccc2c(c1C)NC(=O)[C@]23[C@@H]4[C@H]([C@@H]5[NH+]3CCC5)C(=O)N(C4=O)c6ccc(cc6)OC C35806423
Cc1ccc2nc(cc(=O)n2c1)C[NH+]3CCC(CC3)n4c5ccccc5[nH]c4=O C45513079
Cc1c(c(n(n1)c2ccccc2)O)/C=N/c3c(c4c(s3)C[NH+](CC4)C)C(=O)OC C18192955
Cc1c(scn1)C(=O)NC2CC[NH+](CC2)Cn3c(=S)oc(n3)C(C)(C)C C50924447
Cc1ccc(cc1)c2nnc(o2)[C@@H](C)[NH+]3CCC(CC3)NC(=O)c4ccc(o4)C C51097464
C[C@H]1CCCC[C@H]1NC(=O)N2CCN(CC2)Cc3cc(=O)n4ccsc4[nH+]3 C54094397
CCOC(=O)C1CC[NH+](CC1)CC(=O)N2c3ccccc3NC(=O)C[C@H]2C C15487473
c1cc(cc(c1)C#N)CN2Cc3c([nH+]c[nH]3)C[C@H]2c4nc(no4)c5ccc(cc5)F C15675752
CC(C)Oc1ccc(cc1OC)[C@H]2CN3C(=O)CNC(=O)[C@@]3([C@H]4C2=c5ccccc5=[NH+]4)C C63373782
c1cc(c(cc1F)n2cnnn2)C(=O)NCCC3=c4cc(ccc4=[NH+]C3)Cl C63386600
c1ccc2=[NH+]CC(=c2c1)CCNC(=O)CN3c4ccccc4Oc5c(cccn5)C3=O C63558259
C[C@@H]1CC(=O)Nc2ccccc2N1C(=O)COC(=O)C3=c4ccccc4=[NH+]C3 C63994320
Cn1cccc1C(=O)N(C)CCC2=NO[C@H](N2)[C@@H]3C=c4cc(ccc4=[NH+]3)Cl C64526077
CCCN1c2cc(ccc2OCC1=O)C3=NO[C@@H](N3)[C@H]4C=c5cc(ccc5=[NH+]4)Cl C64650080
CN(CCC1=NO[C@@H](N1)[C@@H]2C=c3cc(ccc3=[NH+]2)Cl)C(=O)c4ccco4 C65183097
Cc1c([nH+]c[nH]1)[C@@H]2C(=NCN2Cc3cc(on3)c4ccco4)c5ccccc5 C65409344
C[C@@H]1CCC[NH+](C1)C(C)(C)CNC(=O)N2CCC[C@@H](C2)C(=O)N3CCOCC3 C66188019
C[C@H]1CCCN(C1)C(=O)CCNC(=O)N(C)C2CCN(CC2)c3cccc[nH+]3 C66193301
C[C@H]1CCCCN1C(=O)CCNC(=O)N(C)C2CCN(CC2)c3cccc[nH+]3 C66194422
CCCCn1c2c(c(=O)[nH]c1=O)n(c(n2)C[NH+]3CCC[C@H]4[C@@H]3CCCC4)C C67132695
c1ccc2c(c1)cc(/c(=[NH+]/c3ccc4c(c3)OCCO4)/o2)C(=O)NCc5ccco5 C67295407
Cc1nc(on1)C2CCN(CC2)C(=O)NC[C@H]3CCC[NH+]3CC4CCCCC4 C67481923
C[C@@H]1[C@H]([C@@H]([C@@H]([C@@H](O1)Nc2ccc(cc2)Br)O)O)O C03897432
C[C@H]1[C@H]([C@@H]([C@@H]([C@@H](O1)Nc2ccc(cc2)Br)O)O)O C00369104
Cc1ccc(cc1)[C@H]2c3c(=O)[nH]c(=O)[nH]c3OC(=C2C#N)N C03019688
C1CCC2(CC1)O[C@@H]3[C@@H]([C@H]([C@@H]([C@@H]([C@@H]3O2)O)O)O)O C05494834
c1c(cc(c(c1S(=O)(=O)N)N)Br)Br C00967213
c1cc(ccc1n2c(c(c(=O)[nH]c2=O)N)N)Cl C08733295
c1nc2c(nc(nc2n1[C@@H]3C[C@H]([C@H](O3)CO)O)Cl)N C11616248
c1nc2c(nc(nc2n1[C@H]3C[C@H]([C@H](O3)CO)O)Cl)N C11616249
c1nc(c2c(n1)n(c(n2)Br)[C@H]3C[C@H]([C@H](O3)CO)O)N C12318331
c1c(cc(c2c1[C@](C(=O)N2)(c3cnc(s3)N)O)Br)F C06335246
c1ccc2c(c1)[nH]c(=S)n2[C@H]3[C@H]([C@@H]([C@@H](O3)CO)O)O C04823951
C/C=C\1/CN2[C@@H]3Cc4c5cc(ccc5[nH]c4[C@@]2(C[C@@H]1[C@@H]3CO)O)O C13304253
Cc1c2c(c(sc2nc(c1Cl)C)C(=O)N)N C13686797
c1ccc2c(c1)nc3n2[C@H](NC(=N3)N)c4cccc(c4O)O C07125931
Cc1c(cc2c(c1O)C(=O)[C@H]([C@@H](O2)c3cc(c(c(c3)O)O)O)O)O C14437962
CC1(Cc2c(sc3c2c(=O)[nH]c(n3)NN)CO1)C C18123138
c1ccc(cc1)C2C(=C(SC(=C2C#N)N)N)C#N C00058549
CC1(Cc2c(sc3c2c(n(c(=O)n3)N)N)CO1)C C09329395
c1cc2c(cc1Cl)c3c([nH]2)[C@H]([NH2+]CC3)c4c([nH]c(=S)[nH]c4=O)[O-] C20759757
COc1cccc(c1O)[C@@H]2NC(=O)c3c([nH]nc3S2)N C17122466
C1CCC2(CC1)O[C@H]3[C@H]([C@H]([C@H]([C@H]([C@@H]3O2)O)O)O)O C04100787
C[C@@H]1C[C@H]1C(=O)Nc2cc3c(cc2N)OCC(=O)N3 C36738625
c1c2c(cc(c1Cl)S(=O)(=O)N)S(=O)(=O)NCN2 C00896569
CC[C@H]1Cc2c3c(c(nc(c3c(nc2O1)N)N)N4CCOCC4)C#N C20268332
C[C@@H]1CN(C[C@H](O1)C)c2cc(cc(c2)S(=O)(=O)N)N C37933958
c1ccc(cc1)[C@@H]2C(=C(N=C3C2=C(NO3)c4cccc(c4)O)N)C#N C00125878
c1ccc(cc1)C2=C[C@@H](N=N2)[C@H]3NN[C@@H]4N3N=C(S4)N C38743864
Cc1ccc(cc1)C2=C[C@@H](N=N2)[C@@H]3NN[C@@H](N3N)S C39280362
c1cc(ccc1Sc2c(c(ncn2)N)N)Cl C40709739
Cc1c/c(=N/S(=O)(=O)c2c[nH]nc2C)/[nH]cc1N C41040722
c1cc(c(cc1N2CCc3c(ccs3)C2)C(=O)N)N C41079963
Cc1cc(ccc1Br)n2c(nnn2)c3cc(cc(c3)N)N C42015233
Cc1ccc(cc1)n2c(nnn2)c3cc(cc(c3)N)N C42027385
CC1=C[C@@H]([C@@H]2[C@]([C@@]1(CO)O)(C[C@H](CC2(C)C)O)C)O C43509611
c1cc(c(cc1N)Br)Sc2[nH]c(=O)cc(n2)N C43597921
C[C@@]1(CCS(=O)(=O)C1)n2c(nnn2)c3ccc(cc3N)N C44932439
Cc1cc(nc(n1)N)N[C@H]2CCCc3c2ccc(=O)[nH]3 C45725941
Cn1c(c(c(=O)[nH]c1=O)N[C@H]2CCc3ccccc3C2)N C48484602
c1c(nc(nc1Cl)N)N[C@H]2CCCCNC2=O C49432212
c1c(c(cc2c1OCCO2)N[C@@H]3CCCNC3=O)N C50397337
Cc1cccc2c1NC(=O)[C@@]23c4c([nH]nc4OC(=C3C#N)N)C C05343293
Cc1c(cc(s1)C(=O)N[C@H]2CCCC[C@@H]2O)N C51988996
c1cc(cc(c1)Br)c2c(n(cn2)N)N C52838124
CCc1c2c([nH]n1)OC(=C([C@]23c4c(cccc4NC3=O)C)C#N)N C08721226
c1c2c(cc(c1N)N3CCC[C@H]3CO)NC(=O)CC2 C48862633
Cc1ccsc1[C@H]2C3=C(CC(CC3=O)(C)C)OC(=C2C(=O)N)N C58949899
C1=CC(=O)C=CC1=C2N/C(=C/3\C=CC(=CC3=O)N)/ON2 C19997381
CC(C)c1c(c(nc2c1c(c(s2)C#N)N)N)C#N C53277379
c1cc2c(cc1c3c(n[nH]c3N)c4c[nH]nc4)OCO2 C62777725
c1cc2c(cc1N)cc([nH]2)C(=O)N3CCNC(=O)C3 C62834067
COc1ccc(cc1)[C@@H]2CC(=O)Nc3c2cc4c(c3)OCO4 C00039182
COC(=O)[C@@H]1Cc2c3ccccc3[nH]c2[C@@H]4N1C(=O)c5c4cccc5 C04084940
c1ccc2c(c1)CCC[C@@]23C(=O)N(C(=O)N3)Cc4ccc(cc4)C#N C02622656
Cc1cccn2c1nc(=O)c3c2NC(=O)C[C@H]3c4c(ccs4)C C04743493
c1ccc2c(c1)CCC[C@@H]2NC(=O)c3ccccc3[N+](=O)[O-] C03538450
CC1(CC(=O)[C@@H]2[C@](C1)(n3c(nc(n3)c4ccccc4)S2)O)C C00047164
Cc1nc(c(o1)N/N=C/c2ccc(cc2)Br)C#N C06861403
Cc1ccc(o1)C(=O)N2[C@@]([C@H]3CCCCCC3=N2)(C(F)(F)F)O C07881327
c1cc2c(cc1S(=O)(=O)N3CCOCC3)c4c([nH]2)CCCC4 C09151558
Cc1ccoc1C(=O)N[C@@H]2CC(=O)N(C2)C3CCCCCC3 C11843984
c1cc(ncc1S(=O)(=O)Nc2ccc(cn2)Cl)Cl C06858676
C[C@H]1CC2=C([C@H](n3c4ccccc4nc3N2)c5ccco5)C(=O)C1 C06908590
c1ccc2c(c1)c(=O)n(c(=S)[nH]2)c3ccc4c(c3)OC(O4)(F)F C07047516
C[C@H]1C[C@@H](CN(C1)C2=NC(=O)[C@H](C3(N2)CCCCC3)C#N)C C14163051
Cc1nc2n(n1)[C@@H](C3=C(N2)C[C@@H](CC3=O)C)c4cccc(c4)Cl C14164934
Cc1c(cc2c(c[nH]c2n1)I)[N+](=O)[O-] C16678051
c1ccc2c(c1)[C@]3(CCO2)C(=O)N(C(=O)N3)Cc4ccc(cc4)F C20833475
Cc1ccc(cc1)S(=O)(=O)N2C[C@@H](C(=O)Nc3c2cccc3)C C21803806
Cc1c(=O)n2c(nn1)S[C@H](N2)c3c(cccc3Cl)Cl C28114165
Cc1c(sc(c1C#N)NC(=O)[C@H]2[C@@H](Oc3ccccc3O2)C)C C36685979
CC(=O)/[NH+]=C/1\C=CC2=N[C@H]([N-]C2=C1)c3ccc(o3)Br C38966285
CS[C@H]1CC(=O)c2c(c3c(cc(cn3)Cl)c(=O)n2Cl)N1 C39450012
Cc1ccccc1c2ncc(s2)[C@@H]3N[C@@H]4C(=N3)C=NN4C C39479118
Cc1ccc2c(c1)c(=O)c3c(o2)C(=O)N([C@@H]3c4ccc(cc4)O)C C39908757
C[C@@H]1CCCC[C@H]1NC(=O)[C@@H]2CCCN(C2)C(=O)N3CCCC3 C40089895
c1cc2c(cc1c3c4c([nH]c(=O)c3C#N)CCCC4)OCCO2 C41541491
C[C@H]1CCCCN1S(=O)(=O)c2ccc3c(c2)NC[C@@H](O3)C C41600707
C[C@H]1CCc2c(sc(n2)NC(=O)N3CCO[C@@H](C3)C)C1 C43577302
C[C@H]1CCc2c(sc(n2)NC(=O)N3CCO[C@H](C3)C)C1 C43577306
c1cc(c(cc1[N+](=O)[O-])Br)N2CCC[C@@H]2CO C43597022
C[C@H]1CCCN(C1)C(=O)NC2CCN(CC2)C(=O)C(C)C C45735941
Cc1ccc(c(c1)Br)NC(=O)[C@@H]2C[C@@H]2[N+](=O)[O-] C47241625
c1cc(c(cc1Cl)Cl)[C@@H]2C3=C(CCCC3=O)Nc4n2ncn4 C00066984
CC1=NN2[C@@H](C=C(N=C2N1)c3ccc(cc3)Cl)c4ccncc4 C08742752
CCc1[nH]c(=O)c2c(noc2n1)c3ccc(s3)Br C04629505
C[C@H]1CC2=C([C@@H](n3c(ncn3)N2)c4ccc(cc4)Cl)C(=O)C1 C06668766
CC(C)c1c(c(n(n1)C)Cl)[C@H]2Nc3ccccc3C(=O)N2C C54426392
c1ccc2c(c1)CCN(C2)C3=NC(=O)[C@H](C4(N3)CCCCC4)C#N C17028434
CC[C@@]1(C(=O)N(C(=O)N1)CC#N)c2ccc3c(c2)CCCC3 C57845051
C[C@@H]1C[C@@H](CN(C1)C(=O)Nc2cn(c(=O)c3c2cccc3)C)C C06932003
C1CCC(CC1)n2c(=S)[nH]nc2N3CCO[C@@H]4[C@@H]3CCC4 C43426834
c1cc(cc(c1)F)n2cnc3c2NC(=O)C[C@H]3c4ccc(cc4)C#N C40288358
Cc1c(c(n(n1)C)C)[C@H](C)NC(=O)N2CCc3c(ccs3)[C@@H]2C C63068365
C/C(=N\O)/c1ccc(cc1)N2C(=O)[C@@H]3CC=C(C[C@@H]3C2=O)Cl C18144714
c1cc2nc(cn2cc1Cl)C(=O)NC3=CC4=CC=N[C@@H]4C=C3 C39950949
CC1=NC(=S)[C@@H]2C(=C1)/C(=C/c3ccc(c(c3)OC)O)/OC2=O C17207089
c1ccc2=[NH+]CC(=c2c1)C3CCN(CC3)c4cnnc(c4Cl)[O-] C64726169
CC(C)c1ccc(cc1)S(=O)(=O)N2CCc3c(nc[nH]3)C2 C65164355
C1CC/C(=N\c2c(sc(c2[N+](=O)[O-])Br)C1)/O C04785127
COc1ccc(cn1)c2[nH]c(=O)c3c4c(sc3n2)CSCC4 C66606575
Cc1ccc(c2c1cc(c(n2)Cl)[C@H]3C(=C(OC(=C3C(=O)OCC=C)C)N)C#N)C C04168429
C[C@@H]1CCCC[C@]12C(=O)N(C(=O)N2)CC(=O)c3c4ccccc4[nH]c3c5ccccc5 C04308683
c1ccc(cc1)c2c3cc(ccc3nc(n2)NNC(=O)c4ccc(o4)Br)Cl C00821734
c1ccc(cc1)CSc2nc3c(nn2)-c4ccccc4N[C@@H](O3)c5cccc(c5)O C00683386
CC(C)c1c2c(c3c4c(c(nc(n4)SC)NCCO)sc3n1)CC(OC2)(C)C C02394980
CCOC(=O)NC(=O)c1c2c(sc1NC(=O)c3ccc(cc3C)C)C[C@H](CC2)C C05146018
Cc1ccc(cc1)c2c(c(=O)[nH]c(n2)SCC(=O)Nc3ccc(cc3C)C)C#N C05238296
Cn1c2c(cn1)c(nc(n2)Nc3ccc(cc3)Br)NCc4ccccc4 C07449467
CCC1CCC2(CC1)C(=O)N(C(=O)N2)CC(=O)N[C@@H](C)c3ccc4c(c3)CCCC4 C07827427
CC\1(c2ccccc2N(/C1=C\C(=O)CSc3nnc(n3N)C4CCCCC4)C)C C08984843
CC1(COc2cc(ccc2NC1=O)NS(=O)(=O)c3ccc(cc3)c4ccccc4)C C09169123
CC1(CC2=C([C@@H](c3c(n[nH]c3N2)c4ccc(cc4)OC)c5ccc(cc5)N(C)C)C(=O)C1)C C09597276
c1cc(cc(c1)Br)C(=O)OCC(=O)NC(=O)NC23CC4CC(C2)CC(C4)C3 C10628657
CC(C)c1ccc(cc1)S(=O)(=O)c2c(n(nn2)c3ccc(cc3)N)c4ccccc4 C11730809
Cc1c(nc([nH]1)S[C@@H](C)C(=O)N2c3ccccc3NC(=O)C2(C)C)Cc4ccccc4 C16833511
Cc1ccc(c2c1cc(c(=O)[nH]2)CN(Cc3ccco3)C(=O)NC4CCCCC4)C C19825012
Cn1c2ccccc2c3c(c1=O)[C@H](C(=C(O3)N)C#N)c4cccc(c4)OCc5ccccc5 C20086073
Cc1ccc(cc1)S(=O)(=O)Nc2ccc(cc2)C(=O)Nc3nc4c(s3)C[C@@H](CC4)C C20571260
c1cc(ccc1C(=O)Nc2nc3c(s2)CCC3)NS(=O)(=O)c4ccc(cc4)Cl C20571652
Cc1ccc(cc1NC(=O)c2ccn(n2)[C@@H](C)C(=O)Nc3cc(ccc3C)Cl)Cl C20617016
Cc1ccc(cc1NC(=O)c2ccn(n2)[C@H](C)C(=O)Nc3cc(ccc3C)Cl)Cl C20617018
C[C@@]1(C(=O)N(C(=O)N1)CC(=O)NC23CC4CC(C2)CC(C4)C3)c5ccc(cc5)Cl C20794531
Cc1ccc(c(c1)C)NC(=O)CN2C(=O)[C@](NC2=O)(C)c3ccc(cc3)C(C)(C)C C21706641
c1cc(c(cc1Cl)Cl)c2nnc(n2N)SCC(=O)N3CCC[C@H]4[C@@H]3CCCC4 C24137503
C[C@H](c1ccc(c(c1)Cl)Cl)NC(=O)CN2C(=O)C3(CCCCCC3)NC2=O C36822335
COc1ccc(cc1)C(=O)Oc2ccc3c(c2)OC(=C([C@@H]3c4ccc(cc4)F)C#N)N C38652422
Cc1ccc(cc1)/C=C/C(=O)Oc2ccc3c(c2)OC(=C([C@@H]3c4ccc(o4)C)C#N)N C38659154
Cc1ccc(o1)[C@H]2c3ccc(cc3OC(=C2C#N)N)OC(=O)Cc4cccc5c4cccc5 C38659280
CCCOc1ccc(cc1)C2=NN=C3[C@H]2[C@@H](C(=C(O3)N)C#N)c4ccccc4Cl C05883905
c1ccc(cc1)C2=C[C@@H](N=N2)[C@@H]3NN[C@@H]4N3N=C(S4)Cc5cccc6c5cccc6 C38743011
c1cc(c(cc1Br)/C=N/NC(=O)C2=NN=C(C2)C34CC5CC(C3)CC(C5)C4)O C38925996
c1ccc2c(c1)cccc2C3=NN=C(C3)C(=O)N/N=C/c4cc(ccc4O)Br C38999456
C[C@@H]1CCCC[C@]12C(=O)N(C(=O)N2)CC(=O)N[C@@H](c3ccc(cc3)F)C4CCCC4 C40117369
C[C@H]1CCCC[C@]12C(=O)N(C(=O)N2)CC(=O)N[C@@H](c3ccc(cc3)F)C4CCCC4 C40117371
CCOc1cc(ccc1O)[C@H]2c3c(n[nH]c3C(=O)N2C4CCCCC4)c5ccccc5 C40337814
Cc1cc(c(cc1Cl)c2c3c([nH]n2)C(=O)N([C@@H]3c4ccc(cc4)Cl)CCOC)O C39914031
Cc1cc(c(c(c1)O)c2c3c([nH]n2)C(=O)N([C@H]3c4ccc(cc4)Cl)C[C@@H]5CCCO5)C C38704682
CC1=NC2=NC(=[NH+][C@@H](N2C(=C1)[O-])c3ccc(cc3)SC)NCc4ccc(cc4)Cl C13945708
Cc1ccc(cc1)[C@@H]2c3c(n[nH]c3C(=O)N2Cc4ccco4)c5c(cc(cc5O)C)C C20868143
c1ccc(c(c1)CNC(=O)Nc2ccc(cc2Br)Br)[N+](=O)[O-] C57991575
CCN(CC)c1ccc(c(c1)C)NC(=O)[C@@H]2C[C@@H]3CCCN3[C@@]24c5ccccc5NC4=O C57992207
Cc1cc(c(n1c2cc(cc(c2)Cl)Cl)C)/C=N/NC(=O)C(=O)NC3CCCCC3 C58911559
Cc1ccc(cc1)NC(=O)C(=O)N/N=C/c2cc(n(c2C)c3ccc(cc3Cl)Cl)C C58912666
c1ccc2c(c1)[nH]c(=NC(=O)c3ccc(o3)COc4ccc(cc4)Br)[nH]2 C59271205
Cc1ccc(cc1NC(=O)C[C@@H]2N=N/C(=C(/C)\C3CCCCC3)/NC(=O)S2)Cl C15226705
COc1ccc(cc1)/N=C\2/NC(=O)/C(=C/c3cc(c(c(c3)Br)O)OC)/S2 C15229886
CCOc1ccc(cc1)C2=NN=C3[C@H]2[C@H](C(=C(O3)N)C#N)c4c(cccc4Cl)Cl C09160637
Cc1ccc(s1)[C@@H]2[C@H]3C(=NN=C3OC(=C2C#N)N)c4ccc(cc4)OCc5ccccc5 C09292103
CCCOc1ccc(cc1)C2=NN=C3[C@@H]2[C@H](C(=C(O3)N)C#N)c4cccc(c4Cl)Cl C09359611
CCOc1ccc(cc1)c2csc(n2)c3c(n(nn3)c4cccc(c4C)Cl)N C64948729
CCSc1ccsc1[C@H]2C(=C(N(C3=C2C(=O)CCC3)c4ccccc4[N+](=O)[O-])N)C#N C04143454
CCCNC(=O)NC(=O)CSc1nc2c(c3c(s2)C[C@@H](CC3)C)c(=O)n1CC C04935402
c1ccc(cc1)NC(=O)Nc2ccc3n(c2=O)C[C@H]4C[C@@H]3CN(C4)C(=O)Cc5cccs5 C04258988
Cc1nc(cs1)c2ccc(s2)CNC(=O)CN3C(=O)[C@]4(CCCC[C@H]4C)NC3=O C08882172
C[C@H](c1cc2ccccc2o1)NC(=O)CN3C(=O)[C@@]4(CCCc5c4ccs5)NC3=O C08883078
C[C@H](c1cc2ccccc2o1)NC(=O)CN3C(=O)[C@]4(CCCc5c4ccs5)NC3=O C08883082
c1ccc(c(c1)c2nc3n(n2)c(=O)/c(=C/c4ccc(cc4)OCC(=O)N)/s3)Br C02220907
COC(=O)C1=C(NC(=O)N[C@@H]1c2cccc(c2)Cl)CS(=O)(=O)c3cccs3 C10273543
CCOC(=O)C1=C(OC2=C([C@@]13c4ccccc4N(C3=O)CC(C)C)C(=O)C[C@@H](C2)C)N C10339240
CCN([C@H]1CCS(=O)(=O)C1)C(=O)[C@H](C)Sc2nc(c3c4c(sc3n2)CCCC4)N C12743531
CC(=O)N[C@H]1[C@@H]([C@H]2[C@H](CO[C@@H](O2)c3ccccc3)O[C@@H]1Oc4cccc5c4cccc5)O C12776355
c1ccc2c(c1)[C@]3(CCO2)C(=O)N(C(=O)N3)C[C@@H](COc4ccc(cc4)Br)O C12855457
CN(C)S(=O)(=O)c1ccc(c(c1)NS(=O)(=O)c2cc(cc(c2)Cl)Cl)O C12525804
C[C@@H]1CCc2c(cc(s2)C(=O)NNC(=O)c3cccc(c3)N4CCCS4(=O)=O)C1 C14398376
c1ccc(c(c1)Cc2nnc(n2N)S[C@H]3CCCCN(C3=O)C(=O)c4ccc(cc4)F)F C14705918
COc1ccc(cc1)N2C(=O)[C@@H](C(=O)NC2=S)/C=N/CCc3c[nH]c4c3cccc4 C08694891
CCc1c(c(n(n1)c2ccc(cc2)F)O)/C=C\3/C(=O)N(C(=O)N3)Cc4ccccc4F C16567366
CCOc1cccc(c1)N2C(=O)/C(=C/c3c[nH]c4c3cc(cc4)Br)/C(=O)NC2=O C16693215
CCNC(=O)c1c2c(sc1NC(=O)[C@H](C)N3C(=O)c4ccccc4C3=O)CCCC2 C01466145
c1cc(cc(c1)Cl)C(=O)NNC(=O)CCN2C(=O)c3ccc(cc3C2=O)Br C17248380
C[C@H]1CCc2c(cc(s2)C(=O)NNC(=O)c3ccc(cc3)S(=O)(=O)N4CCCC4)C1 C17458116
CC1CCC2(CC1)C(=O)N(C(=O)N2)NC(=O)[C@@H](C)Oc3ccc(cc3)Br C18023164
Cc1c(c(n[nH]1)C)CC(=O)N2CC[C@H](C2)c3cc4n(n3)[C@H](C[C@H](N4)C(C)C)C(F)(F)F C19578659
COc1cc(cc(c1OC)OC)[C@H]2CC3=C([C@@H](CC(=O)N3)c4cccc(c4)O)C(=O)C2 C21238808
CC[C@@H](c1ccc(cc1)Cl)NC(=O)CN2C(=O)[C@](NC2=O)(C)c3ccc(cc3)C#N C21627366
C[C@H]1CCc2c(sc3c2c(nc(n3)SCC(=O)N(C)[C@H]4CCS(=O)(=O)C4)N)C1 C22838601
c1ccc(cc1)N([C@@H]2CS(=O)(=O)C=C2)C(=O)COC(=O)c3cccc(c3N)Cl C24536452
CC[C@]1(C(=O)N(C(=O)N1)NC(=O)c2csc(n2)c3ccc(cc3)C)c4ccccc4 C24641489
Cc1c(sc2c1c(=O)n(c(n2)SCC(=O)NC(=O)NC3CC3)C4CCCC4)C C24838958
Cc1c(c(n(n1)c2ccccc2)C)NC(=O)CCc3[nH]c(=O)c4c5c(sc4n3)CCC5 C25170457
CCn1c(c2ccc(cc2nc1=S)C(=O)NC[C@@H](c3ccco3)[NH+]4CCCCC4)[O-] C25615819
CCOC(=O)/C(=C\1/N([C@@H]2c3ccccc3OC(=O)C2=C(S1)N)c4ccccc4)/C(=O)C C33369262
c1ccc2c(c1)c(c(o2)C(=O)c3ccc(cc3)Cl)NC(=O)C[C@H]4C(=O)NC(=O)S4 C33569012
c1cc(oc1)C(=O)N2CCC[C@H](C2)C(=O)N[C@@H]3CCCC[C@H]3NC(=O)c4ccc(cc4)F C34900163
C[C@@H]1CN(CCN1C(=O)c2ccccc2Cl)C(=O)[C@@H](C(C)C)NC(=O)NC(C)(C)C C35000886
C[C@@H]1C[C@@]2([C@@H](C2(C)C)[C@H]3[C@]1([C@@H]4C=C(C(=O)[C@]4(CC(=C3)COC(=O)C)O)C)O)OC(=O)C C13827597
CC1=C(C(=O)N(C(=O)C1=NNc2ccc(cc2Cl)I)CCO)C#N C08437858
c1ccc(cc1)N2[C@@H](c3c(=O)c4ccccc4oc3C2=O)c5ccc(cc5)OCC(=O)N C39873216
C=CCN1[C@H](c2c(=O)c3cc(ccc3oc2C1=O)Cl)c4ccc(cc4)OCC(=O)N C40031505
CSc1ccc(cc1)[C@@H]2c3c(n[nH]c3C(=O)N2[C@H]4CCS(=O)(=O)C4)c5ccccc5O C40547778
Cc1c(cc(=O)oc1/C(=C/[C@@](C)([C@H](/C(=C/[C@@]2([C@@H]3[C@@](O3)([C@@H](O2)C)C)C)/C)O)O)/C)OC C49600046
CCOc1cc(cc(c1O)/C=N\NC(=O)[C@H]2COc3ccccc3O2)Br C09018976
CCOc1ccc(cc1)[C@H]2c3c(n[nH]c3C(=O)N2Cc4cccnc4)c5ccccc5O C08845353
c1cc(ccc1NC(=O)c2cc(cnc2)Br)S(=O)(=O)/N=C/3\CCCCCN3 C15355720
Cc1cccc(n1)c2nc([nH]n2)NC(=O)c3ccc(cc3)CSc4nc(cs4)C C59403384
CC1CCN(CC1)S(=O)(=O)c2ccc(cc2)C(=O)Nc3cc(ccc3Cl)NC(=O)C C59809324
COc1cc(c(cc1OC)Br)[C@@H]2[C@H]3C(=NN=C3OC(=C2C#N)N)c4cccs4 C01111412
CCCSC1=NC(=O)[C@@H]2[C@@H](CC(=O)NC2=N1)C(=O)Nc3ccc(cc3C)Br C64740131
CS(=O)(=O)[N-]c1ccc(cc1)c2csc(n2)NC(=O)CC3=c4ccccc4=[NH+]C3 C64741463
Cc1ccc(cc1)n2c(=O)c3c(cc([nH]3)C)nc2SCC(=O)NCc4ccc(o4)C C67239444
CC(C)OC(=O)COc1cc2c(cc1Cl)[C@H](C[C@]3(O2)CC(NC(=O)N3)(C)C)c4ccccc4 C02492404
COc1ccc(cc1)[C@@H]2CC3=C([C@@H](Nc4ccccc4N3)c5ccc(c(c5)[N+](=O)[O-])Cl)C(=O)C2 C00685664
Cc1ccc(cc1)S(=O)(=O)c2c3c(nc4ccccc4n3)n(c2N)c5ccc(c(c5)Cl)OC C02233669
CCCC(=O)NNc1nc-2c(c(=O)n1[C@@H]3CCOC(C3)(C)C)C4(CCCCC4)Cc5c2cccc5 C06471574
COc1c(cc(cc1Br)Br)/C=N/Nc2nc3c(c4ccccc4[nH]3)nn2 C08386448
c1cc(ccc1C(=O)N[C@@H](C(Cl)(Cl)Cl)Nc2c(c3c(s2)CCCC3)C#N)[N+](=O)[O-] C02071609
c1cc(cc(c1)[N+](=O)[O-])[C@@H]2C(=C(N(C3=C2C(=O)CCC3)c4cc(ccc4Cl)C(F)(F)F)N)C#N C00713578
c1ccc(c(c1)CSc2[nH]c(=O)c3c(n2)NC4=C([C@@H]3c5ccc6c(c5)OCO6)C(=O)CCC4)Cl C00959860
Cc1ccc(cc1)[C@H]2c3c(c4ccccc4[nH]3)C[C@@H]5N2C(=O)N(C5=O)c6ccccc6C(=O)NCC(C)C C02134725
c1ccc(cc1)[C@H]2c3c(c4ccccc4[nH]3)C[C@@H]5N2C(=O)N(C5=O)c6ccccc6C(=O)NC7CCCC7 C08789992
CCOCCn\1c2ccc(cc2s/c1=N\C(=O)c3cc(ccc3Cl)Cl)S(=O)(=O)N C08998598
Cc1ccccc1n2c(=O)c3ccccc3nc2SCC(=O)N/N=C/c4c[nH]c5c4cccc5 C01241355
Cc1ccc(cc1)c2csc3c2c(ncn3)SCC(=O)Nc4ccc5c(c4)NC(=O)[C@H](O5)C C09449129
CCOCCn\1c2ccc(cc2s/c1=N\C(=O)c3ccc(cc3Cl)Cl)S(=O)(=O)N C09724400
c1ccc(cc1)c2ccc(cc2)C(=O)N3C[C@@H]4C[C@H](C3)c5ccc(c(=O)n5C4)NC(=O)NC6CCCCC6 C04258906
C=CCNC(=O)c1ccccc1N2C(=O)[C@@H]3Cc4c5ccccc5[nH]c4[C@@H](N3C2=O)c6ccccc6 C12883387
Cc1ccc(cc1C)[C@@]2(C(=O)N(C(=O)N2)CC(=O)N[C@@H](C)c3cc4ccccc4o3)c5ccccc5 C13163691
CC1(Cc2c(c(nc3c2c4c(s3)c(nc(n4)SC)SCC(=O)N)c5ccco5)CO1)C C02407377
CC1(CC2=C([C@H](Nc3ccccc3N2)c4cc(ccc4Sc5ccccn5)[N+](=O)[O-])C(=O)C1)C C14007346
Cc1ccc(c(c1)C)NS(=O)(=O)c2ccc3c(c2)[C@@H]4C=CC[C@@H]4[C@@H](N3)c5ccc(cc5)[N+](=O)[O-] C14550799
C=CCSc1nc2c(nn1)-c3cc(ccc3N[C@H](O2)c4c[nH]nc4c5ccccc5)Br C15016239
c1ccc(cc1)CSc2nc3c(nn2)-c4ccccc4N[C@H](O3)c5c[nH]nc5c6ccccc6 C15016595
c1ccc(cc1)[C@H]2c3c(c4ccccc4[nH]3)C[C@H]5N2C(=O)N(C5=O)c6ccccc6C(=O)NC7CCCC7 C15959316
C/C(=N\NC(=O)/C(=C\c1ccc2c(c1)OCO2)/NC(=O)c3ccccc3)/c4ccc5c(c4)CCCC5 C16157831
c1cc(ccc1c2csc(n2)C3=C(OC4=C([C@@H]3c5ccc(cc5)[N+](=O)[O-])C(=O)CCC4)N)Cl C16429626
CCOc1c(cc(cc1Br)Cl)NC(=O)CN2C(=O)[C@@]3(CCCC[C@H]3C)NC2=O C22312346
c1ccc(cc1)NC(=O)/C(=C\c2cccc(c2)[N+](=O)[O-])/NC(=O)c3ccc(cc3)Br C28308625
c1cc(ccc1/C=C(\C(=O)NC2CCCCC2)/NC(=O)c3ccc(cc3)Br)[N+](=O)[O-] C28309616
Cc1c(c(n(n1)Cc2cc(ccc2OC)[C@H]3C(=C(OC4=C3C(=O)CC(C4)(C)C)N)C#N)C)Br C33790555
CC1=C([C@@H](N2C(=CSC2=N1)/C=C(/NC3CC[NH+](CC3)C)\[O-])c4ccccc4Cl)C(=O)OC C34923462
c1ccc(cc1)n2c3c(cn2)c(nc(n3)C4CCCCC4)NC5CCC(CC5)NC(=O)C6CCC6 C36002202
c1ccc(cc1)C(=O)N/C(=C/c2ccc3c(c2)OCO3)/C(=O)N/N=C/c4ccc(c(c4)Cl)Cl C36235358
CCC(C)(C)[C@H]1CCc2c(sc(c2C#N)NC(=O)CN3C(=O)[C@@](NC3=O)(C)c4ccccc4)C1 C36740723
c1ccc(cc1)CN2CCN(CC2)c3nc(c4c(n(nc4n3)c5cccc(c5)F)N)c6cccc(c6)F C37360552
Cc1ccc(cc1)C(=O)[C@@H]2[C@H](c3ccccc3O2)NC(=O)C4=NN=C(C4)c5ccc(c(c5O)C)C C38577246
CC1=C2[C@@H](C(=C(O[C@@H]2N=N1)N)C#N)c3cc(c(c(c3)Br)OCc4ccccc4Cl)OC C38611592
c1ccc2c(c1)cccc2[C@H]3c4ccc(cc4OC(=C3C#N)N)OC(=O)[C@@H]5COc6ccccc6O5 C38688538
CCOc1ccc(cc1)/C=C/2\CN(CC3=C2OC(=C([C@H]3c4ccc(cc4)OCC)C#N)N)C(=O)C C39326691
CCOc1ccc(cc1)/N=C/2\NC(=O)/C(=C/c3ccc(o3)S[C@H]4N[C@H]5C=CC=CC5=N4)/S2 C39289925
Cc1ccc(cc1)OC[C@H]2Nc3ccccc3N2C4CCN(CC4)C(=O)[C@@H]5C=C(C(=C)NC5=O)C C39353757
Cc1ccc(c(c1)c2c3c([nH]n2)C(=O)N([C@H]3c4ccc(cc4)C(C)(C)C)[C@H]5CCS(=O)(=O)C5)O C40547851
CCc1ccc(cc1)NC(=O)c2c(c\3c(o2)CCC/C3=N\NS(=O)(=O)c4ccc(cc4)C)C C40815166
Cc1ccc(c(c1)C)NC(=O)NCCn2c(=O)ccc(n2)c3c(nc(s3)c4cccs4)C C49469264
CS(=O)(=O)N(CC(=O)N/N=C/c1c2ccccc2ccc1O)c3ccccc3Br C08843181
CCOc1cccc(c1)[C@H]2c3c(n[nH]c3C(=O)N2Cc4cccnc4)c5cc(c(cc5O)C)Cl C09123983
Cc1c(cccc1Cl)NS(=O)(=O)c2ccc3c(c2)[C@H]4C=CC[C@H]4[C@H](N3)c5ccccc5[N+](=O)[O-] C58847955
c1ccc(cc1)Oc2ccc(cc2)[C@@H]3c4c([nH]c(nc4=O)N5CCCCC5)NC6=C3C(=O)CCC6 C19820026
CN(c1ccc(cc1)OC(F)(F)F)C(=O)C2=CC3=[NH+][C@H](C[C@H](N3N2)C(F)(F)F)c4ccco4 C12469513
CCOc1ccccc1[C@@H]2C/C(=C/3\C(=O)NC(=O)N(C3=O)C4CCCCC4)/Nc5ccccc5S2 C15834923
Cc1c(c(=O)n([nH]1)c2ccc(cc2)Cl)[C@H](c3cccc(c3)O)[C@@H]4C(=NN(C4=O)c5ccc(cc5)Cl)C C17784193
C[C@@H]1Nc2ccccc2-c3c(nc(nn3)SCC=C)O1 C02073785
CC(C)CN1CC2=C(C1=O)[C@H](NC(=O)N2C)c3ccccc3F C04353950
c1ccc2c(c1)OC[C@@H](O2)C(=O)N/N=C/c3ccc(cc3)Cl C00192733
Cc1c(nc2ncnn2c1N[C@@H]3CCCc4c3cccc4)C C04898072
Cc1ccc(c(c1)C)S(=O)(=O)Oc2[nH]c3ccccc3n2 C05214519
Cc1ccc2c(c1)[C@@H]([C@](O2)(C)n3c4ccccc4nn3)CO C06302044
CC[C@]1(C(=O)N(C(=O)N1)/N=C/c2ccc(c(c2)Cl)Cl)C C03528136
CC[C@]1(C(=O)N(C(=O)N1)/N=C/c2ccc(cc2Cl)Cl)C C03528096
Cc1c(c(=O)n2cc(ccc2n1)Cl)NC(=O)CC(C)(C)C C09616886
Cc1ccc2nc(c(c(=O)n2c1)NC(=O)CC3CCCCC3)C C11612448
Cc1cccc(c1)n2c3c(cn2)c(nc(n3)SCC#C)O C09522366
C/C(=C\c1cc(cc(c1O)OC)Br)/[N+](=O)[O-] C16923645
Cc1c2c(nc(n1)Nc3ccccc3)n(cn2)c4ccccc4 C20059022
C[C@H]1C[C@@H](CC(C1)(C)C)Nc2ccc(cc2)n3cnnn3 C20559666
c1cc2c(cc1c3csc4c3c(=O)nc([nH]4)CCl)OCO2 C20594210
CNc1ccc(cc1[N+](=O)[O-])/C=C/2\Cc3ccccc3C2=O C20837182
Cc1c(c(n(n1)C)C)Nc2c3ccc(cc3ncn2)Cl C25512861
Cc1c(nnc(c1C#N)Nc2ccc(cc2)N3CCCC3)C C29525232
C[C@@H]1c2ccccc2CCN1C(=O)CN(C)C(=O)NC(C)(C)C C35005151
Cc1cc(=O)n2c(n1)sc(n2)N[C@@H]3CCC[C@@H]([C@@H]3C)C C36398839
Cc1ccc2c(c1)cc(c(=O)[nH]2)c3nc(on3)c4ccccc4C C09215725
C[C@]12CC[C@H](C1)C([C@H]2NC(=O)c3ccc(cc3)[N+](=O)[O-])(C)C C01042172
CC1=C([C@@H](N=N1)O)[C@@H](c2ccc(cc2)Cl)C(C#N)C#N C39000303
CC[C@@H]1C2=C(CCN(C2)[C@@H]3Nc4cc(ccc4O3)C)N=N1 C39447058
C1CCCC(CCC1)(C#N)NS(=O)(=O)N2CCCCCC2 C40367141
Cc1cc(ccc1Nc2c3c(nn(c3ncn2)C)C)Cl C41480620
CC1(Cc2c(ccn2c3cccc(c3)[N+](=O)[O-])[C@H](C1)O)C C41715004
CC(C)c1cs/c(=N\S(=O)(=O)c2ccc(cc2)C#N)/[nH]1 C42306165
c1cc(ncc1S(=O)(=O)/N=c\2/[nH]c(cs2)C3CC3)Cl C42360728
C[C@H](c1ccc(cc1)Cl)N(C)C(=O)Nc2nncs2 C43129299
c1ccc2c(c1)nc(s2)c3ccc(cc3O)n4cnnc4 C45920486
c1ccc2c(c1)nc(s2)c3cc(ccc3O)n4cnnc4 C45920562
CC(C)c1cs/c(=N\S(=O)(=O)c2ccnc(c2)Cl)/[nH]1 C49236989
c1cc(ccc1c2nnc(o2)C(=O)NC3CCCCC3)Cl C49684211
C[C@H]1CCC[C@@H](C1)NC(=O)c2cc(c(cc2[N+](=O)[O-])F)F C50037489
Cc1c(s/c(=N\C(=O)c2c(nns2)c3ccccc3)/[nH]1)C C36366408
CC\1=Nc2ccccc2/C1=N\Nc3ccc4c(c3)OCCO4 C11582528
Cc1ccc(cc1)n2c(nnn2)c3c[nH]c4c3cc(cc4)C C00157521
Cc1ccc(cc1)[C@@H]2C[C@@H](Nc3n2nnn3)c4ccccc4 C00085209
c1ccc(c(c1)C2=N/C(=C\Nc3ccc(cn3)Cl)/C(=O)O2)F C00198248
Cc1ccc(o1)C(=O)/N=c/2\[nH]c3ccccc3n2c4ccccc4 C58365724
Cc1cc(cc(c1)C2(CCC2)C(=O)/N=c/3\[nH]nc4n3cccc4)C C58513719
c1c(c(cc(c1[N+](=O)[O-])F)F)NC(=O)C2CCCCC2 C58574280
c1ccc(cc1)C2OC(=O)C(=Cc3cccc(c3)O)C(=O)O2 C59337010
Cc1c(sc2c1c(ncn2)Nc3cnn(c3)C(C)C)C C61683725
CCOC(=O)c1c2c(n[nH]1)-c3c(ccc(c3OCC2)C)C C62672870
Cc1ccccc1[C@@H]2C[C@@H](Nc3n2nnn3)c4cccs4 C13124638
C[C@@H]1CCC2=C(C1)[C@H](N=N2)[C@@H]3NC(=NO3)c4ccc(cc4)Cl C63441132
CC1=C2[C@H](SCC(=N[C@H]2N=N1)O)c3ccc(cc3)OC(C)C C63526138
Cc1ccc(cc1)[C@@H]2C3=C(N=N[C@@H]3C(=O)N2C)c4ccccc4O C08845529
Cc1ccc2nc(nc(=O)n2c1)SCC(=O)NC(C)(C)C C04503710
CN1[C@@H]2C(=O)N([C@H](C1=O)SC(=NNc3ccccc3)S2)C C01558234
Cc1ccc(cc1)NS(=O)(=O)c2ccccc2[N+](=O)[O-] C00102604
c1cc(ccc1C(=O)Nc2c(c3c(s2)CCC3)C#N)[N+](=O)[O-] C00514022
Cc1cc([nH]/c(=N\C(=O)Cc2ccccc2[N+](=O)[O-])/c1)C C06767730
COC(=O)c1c(ccs1)NC(=O)c2c3c(on2)CCCC3 C07000275
c1ccc2c(c1)C(=O)N([C@H](N2)c3ccc(cc3)[N+](=O)[O-])C4CC4 C07889706
c1cc(c(cc1[N+](=O)[O-])C(=O)Nc2c(ccs2)C#N)Cl C04330616
Cc1ccc2c(c1)c(=O)n3c(n2)sc(n3)NCc4ccco4 C17121781
c1ccc\2c(c1)CC/C2=N\NC(=O)c3cccc(c3)[N+](=O)[O-] C17201687
C[C@@H]1C[C@@H](C[NH+](C1)Cc2cc(c(c(c2)OC)[O-])[N+](=O)[O-])C C04989211
Cc1ccn2c(c1)nc(c2C=O)c3ccc4c(c3)NC(=O)CO4 C19755042
Cc1ccncc1c2nc(on2)c3c(c([nH]c3C)C(=O)C)C C19788080
CCc1nc(c(o1)c2nc(no2)c3cccc(c3)CO)C C20601381
Cc1cc(on1)c2ccc(s2)S(=O)(=O)/N=c\3/cccc[nH]3 C20978460
Cc1ccc(c(c1)C)n2c(nnn2)C3(CCCCC3)NC(=O)C C22434969
Cc1cc(cc(c1)n2c(nnn2)C3(CCCCC3)NC(=O)C)C C22434990
C[C@H]1CN(CCO1)CN2C(=O)C3(CCCCCCC3)NC2=O C14142041
c1cc2c(cc1NC(=O)C3=COCCO3)OC4(O2)CCCCC4 C25247873
Cc1cn2c(n1)sc(n2)N3CCN(CC3)c4ccccc4O C28068806
CC1CCC(CC1)NC(=O)c2ccc(c(c2)[N+](=O)[O-])N(C)C C31804242
c1cc(cc(c1)[N+](=O)[O-])c2cn3c4c(sc3n2)CNCC4 C31978752
c1cc2c(cc1CNc3ccc(c(c3)[N+](=O)[O-])F)OCO2 C35224015
c1cc(cc(c1)Br)/C=N/Nc2ccc3nncn3n2 C33960308
c1ccc2c(c1)[C@@H](CS2(=O)=O)Nc3cccc(c3)[N+](=O)[O-] C35688325
Cc1ccc(o1)[C@@H](C)Nc2cc(ccc2Cl)n3cnnn3 C37004999
c1cc(c(cc1[N+](=O)[O-])NC2CCS(=O)(=O)CC2)Cl C37060213
Cc1c(nc(s1)C)[C@H](C)Nc2ccc(cc2C#N)[N+](=O)[O-] C37131411
c1cc(ccc1n2c3c(c(=O)n(c2=O)CC4CC4)[nH]cn3)Cl C37279607
CC(C)c1c(c(n(n1)c2cccc(c2)[N+](=O)[O-])Cl)CO C37343520
COc1ccc(cc1)[C@@H]2C/C(=C/3\C=CC=CC3=O)/N=C4N2NC=N4 C00044291
CC1=C[C@@H](N=N1)[C@@H]2Nn3c(nnc3S2)c4cc(ccc4F)F C38598664
c1ccc(cc1)C2=C[C@H](N=N2)[C@@H]3NN=C4N3N=Cc5c4cccc5 C39034878
c1cc(cc(c1)[N+](=O)[O-])C(=O)N[C@H](C#N)C2CCCCC2 C40360210
Cc1c(c(n(n1)C)N[C@@H](C)c2ccccc2Cl)[N+](=O)[O-] C48331296
Cc1cccc(c1S(=O)(=O)NC2(CCCC2)C)[N+](=O)[O-] C49078685
C[C@H](c1ccc(cc1)Br)Nc2ccc3nnnn3n2 C49389983
Cc1ccc(cc1)c2nnc(o2)C(=O)Nc3ccccc3C#N C49683915
C[C@H]1C[C@H]1NS(=O)(=O)c2ccc(c(c2)[N+](=O)[O-])Cl C52288733
c1cc(c(c(c1[N+](=O)[O-])NC2CCS(=O)(=O)CC2)F)F C53163245
Cc1nc(c2cnn(c2n1)C)N[C@H](C)c3cc4ccccc4o3 C54043978
CN1[C@H](Nc2cc(ccc2C1=O)Cl)c3ccc(cc3)[N+](=O)[O-] C54440423
c1cc2c(cc1N/C=N\c3ccc4c(c3)OCO4)OCO2 C33872687
Cc1c(cccc1[N+](=O)[O-])/N=C/c2ccc(c(c2)OC)O C59513727
c1cc(c(cc1Cl)[N+](=O)[O-])C(=O)N[C@@H]2CCC[C@H]2C#N C61889105
C[C@H]1CC(=C(N1c2nc[nH]n2)C)c3csc(n3)N4CCCC4 C40000751
Cc1c(scn1)C(=O)NC(C)(C)c2nc(on2)C(C)(C)C C63958018
CC1=NC(=NC(=O)[C@@H]1C[C@@H]2NC(=NN2c3ccc(cc3)F)C)C C65397284
CC(C)(C)C1=C[C@@H](N=N1)[C@H]2CC(=O)NC3=NN=C([C@@H]23)C4CCC4 C65461942
CC1=C([C@H](NC(=O)N1C)c2csc(n2)C(C)C)C(=O)OC C67027817
c1ccc(cc1)Cn2c(=O)c3c(n4c2nnc4SCC(=O)N)-c5ccccc5CC36CCCCC6 C02281990
CC(C)c1ccc(cc1)NC(=O)[C@H]2[C@H]3C=C[C@@]4([C@@H]2C(=O)N([C@@H]4C(=O)NC5CCCCC5)C(C)(C)C)O3 C04128025
CCOC(=O)c1c2c(sc1NC(=O)C(=O)N/N=C/c3c(cccc3Cl)Cl)C[C@H](CC2)C C02520249
CCOC(=O)c1c2c(sc1NC(=O)C(=O)N/N=C/c3cccc(c3Cl)Cl)C[C@H](CC2)C C02520340
CCOC(=O)c1c(c2c(s1)ncn(c2=O)NC3=C[C@@](C(=C3)c4ccccc4)(c5ccccc5)O)C C03176497
CCOC(=O)C1=C(OC(=C([C@@H]1c2cccs2)C#N)N)CSc3c(cc4c(n3)CCCCC4)C#N C08443110
Cc1ccc(s1)C(=O)Nc2ccc(cc2)/C(=N/NC(=O)c3c(onc3c4ccccc4Cl)C)/C C08453983
Cc1c(c([nH]c1C(=O)COC(=O)c2c3ccccc3nc\4c2CC/C4=C\c5ccc(cc5)O)C)C(=O)C C08629100
Cc1ccc(c(c1)C)Nc2nnc(s2)SCC(=O)Nc3cc(ccc3Cl)S(=O)(=O)C C08724004
Cc1ccc(cc1)n2c3c(c(n2)C)[C@H]([C@@H](C(=O)N3)NC(=O)c4cccc(c4)C)c5cccc(c5)OC C09223938
c1cc(ccc1c2cc(no2)C(=O)Nc3c(c4c(s3)CCCC4)C(=O)NC[C@H]5CCCO5)Cl C11915940
c1cc(cc(c1)Cl)C(=O)N[C@]2(C(=O)N(C(=O)N2)c3ccc(cc3)OC(F)(F)F)C(F)(F)F C02192230
C[C@H](COC)n1c(=O)c2ccccc2nc1SCc3nc(c4c5c(sc4n3)CCCCC5)N C12722939
C[C@H]1Cc2cc(ccc2N1C(=O)COC(=O)C3(CCCCC3)c4cccc(c4)Cl)S(=O)(=O)N C12768716
c1cc(cc(c1)O)N([C@@H](c2ccc(cc2)F)C(=O)NC3CCCC3)C(=O)c4ccc5c(c4)OCCO5 C01328797
Cc1ccc2c(c1)nc([nH]2)C3CCN(CC3)S(=O)(=O)c4ccc(cc4)C(=O)NC5CCCCC5 C01335202
CCOC(=O)c1c(c2c3c(sc2n1CC(=O)Nc4cc(ccc4C)Cl)CCCC3)NC(=O)C C15680399
Cc1ccc(cc1)S(=O)(=O)N[C@H](C)C(=O)Nc2ccc3c(c2)Sc4ccccc4C(=O)N3C C15826007
Cc1c(cccc1Cl)n2c(=O)c3ccccc3nc2S[C@@H](C)C(=O)NC(=O)NC4CCCC4 C15857156
CCOC(=O)C1=C(OC2=C([C@H]1c3ccc(o3)COc4cccc(c4)Br)C(=O)CCC2)N C02769388
c1ccc(cc1)CN2C(=O)c3c4c5ccccc5[nH]c4c6c(c3C2=O)c7ccccc7n6COCCO C01620237
CCOC(=O)c1c2c(sc1NC(=O)CSc3[nH]c(=O)c4c5c(sc4n3)CCC5)CCCC2 C16946670
C[C@@H]1CCc2c(sc(c2C(=O)OC)NC(=O)c3ccccc3NS(=O)(=O)c4ccccc4)C1 C20569510
CCn1c(=O)c2c3c(sc2nc1SCC(=O)NNC(=O)c4ccc(cc4)Cl)C[C@@H](CC3)C C20853811
CC(=O)Oc1ccc(cc1OC)[C@H]2C3=C(C[C@H](CC3=O)c4cccc(c4)OC)Nc5ccccc5N2 C21244083
C[C@H]1CCc2c(sc3c2c(=O)n(c(n3)SCC(=O)c4ccc(cc4O)O)C[C@H]5CCCO5)C1 C22214376
CCC(=O)Nc1cccc(c1C)NC(=O)[C@H]2Cc3ccccc3CN2S(=O)(=O)c4ccc(cc4)C C23184529
CC(C)(C)NC(=O)[C@H](Cc1ccccc1)N2CC3=C(C2=O)[C@H](NC(=O)N3C)c4ccc(cc4)Cl C34791680
C[C@H]1CN(CCN1C(=O)NC(C)C)C(=O)[C@H](Cc2ccccc2)NC(=O)c3cccc4c3cccc4 C34978606
CC(C)(C)c1ccc(cc1)c2nnc(n2C3CCCCC3)SCC(=O)N4CCC[C@H](C4)C(=O)N C24138698
CCN1C2=C([C@H](NC1=O)c3ccc(cc3)Cl)C(=O)N(C2)[C@H](Cc4ccccc4)C(=O)NC(C)C C35934157
C[C@@H]1CCCC[C@@]12C(=O)N(C(=O)N2)CC(=O)Nc3c(c4c(s3)CCCC4)C(=O)c5ccccc5 C36740762
C[C@@]12C[C@@H](CC(C1)(C)C)N(C2)S(=O)(=O)c3ccc(cc3)C(=O)NN/C=C\4/C=Nc5c4cccc5 C03182512
CCOc1cccc(c1)[C@@H]2c3ccc(cc3OC(=C2C#N)N)OC(=O)c4c(c5cc(ccc5o4)F)C C38701221
c1ccc(cc1)c2ccc(c(n2)SCC3=C4[C@@H](C(=C(O[C@@H]4N=N3)N)C#N)c5ccc(cc5)F)C#N C39315359
C[C@]12C[C@H](CC(C1)(C)C)N(C2)S(=O)(=O)c3ccc(cc3)C(=O)N/N=C/c4c[nH]c5c4cccc5 C15906481
C[C@@H]1CCc2c(csc2C1)c3nnc(n3C(C)C)SCC(=O)Nc4ccc(cc4)NC(=O)C C39968339
Cc1ccc(cc1)CN2[C@@H](c3c(=O)c4ccc(c(c4oc3C2=O)C)C)c5ccc(cc5)OCC(=O)N C40066138
Cc1c(cccc1Cl)NC(=O)c2c(c\3c(o2)CCC/C3=N\NS(=O)(=O)c4ccc(cc4)F)C C40826073
c1cc(oc1)CNC(=O)c2c3c(sc2NC(=O)c4cc(on4)c5ccc(c(c5)F)F)CCCC3 C40986854
CCc1ccc(cc1)N2C(=O)[C@H]3[C@@H]([NH2+][C@@]([C@@H]3C2=O)(c4ccccc4)C(=O)[O-])c5ccc(cc5)N(C)C C43218943
C[C@@H]1CCc2c(sc3c2c(nc(n3)SCC(=O)N4CCc5cc(c(cc5C4)OC)OC)N)C1 C45442762
CCN1c2cc(ccc2/C(=C\N/N=C/c3c(cc(cc3Cl)Cl)Cl)/C1=O)C4=NNC(=O)CC4 C13776156
Cc1ccc(cc1)NS(=O)(=O)c2ccc(cc2)N/C=C/3\C(=NN(C3=O)c4ccc(cc4)Cl)C C16293238
c1cc(ccc1c2csc3c2c(=O)[nH]c(n3)CSc4nnc(s4)NC[C@@H]5CCCO5)Cl C10028713
Cc1ccc(c(c1)NC(=O)C(=O)N/N=C/c2cc(n(c2C)c3cccc(c3)Br)C)OC C58913509
Cc1cc(c(n1c2ccccc2)C)/C=C/C(=O)Nc3ccc(cc3)S(=O)(=O)/N=C/4\CCCCCN4 C12522139
c1ccc2c(c1)cccc2CSc3nnc(s3)SCC(=O)N/N=C/4\c5ccccc5NC4=O C13122061
CCc1c(c(on1)NC(=O)C)c2ccc(c(c2)S(=O)(=O)Nc3ccc(cc3Br)C)C C65116326
CCOC(=O)C1=C(NC(=O)N[C@@H]1c2ccc(cc2)Cl)CN3CCN(CC3)c4ccccc4Cl C67204750
CC(=O)O[C@H]1CC[C@]2([C@@H]3CC[C@@]4([C@@H]([C@@H]3C[C@@H]([C@]2(C1)O)Br)CC[C@@H]4OC(=O)c5ccccc5)C)C C04288042
Cc1ccc(c(c1)C)n2c(nnc2Sc3c(c4cc(ccc4[nH]c3=O)F)c5ccc(cc5)Cl)c6cccs6 C01827361
Cc1ccc2c(c1)c(c(n2C[C@H](CN3C(=O)c4ccccc4S3(=O)=O)O)c5ccccc5)c6ccccc6 C00837490
CCOc1ccc2c(c1)cc(c(=O)[nH]2)CN(CCc3ccccc3C)S(=O)(=O)c4cc(ccc4C)Cl C06196650
CCN(CC)c1ccc(cc1)[C@@H]2C3=C(CC(CC3=O)(C)C)Nc4ccccc4N2C(=O)c5ccc(cc5)Br C08430982
CCOC(=O)C1=C(N=c2n(c(=O)/c(=C/c3c[nH]c4c3cc(cc4)Br)/s2)[C@H]1c5ccccc5)C C03768548
CCCc1ccc(cc1)C(=O)[C@H]2[C@@H](N3c4ccccc4C(=C[C@@H]3[C@@]25c6ccccc6NC5=O)C)C(=O)C(C)(C)C C09087206
CC(C)OC(=O)c1c2c(sc1NC(=O)/C(=C/c3cn(c4c3cccc4)Cc5ccccc5)/C#N)CCCC2 C02206271
Cc1ccc(c(c1)C)NC(=O)CSC2=NC(=C([C@H](C2C#N)c3ccc(cc3)Cl)C(=O)OC(C)(C)C)C C08857298
Cc1nnc(s1)NC(=O)CSc2c3c4c(sc3nc(n2)C56CC7CC(C5)CC(C7)C6)C[C@@H](CC4)C C12636630
CC[C@@H](C)n1c(=O)c2c3c(sc2nc1SCc4[nH]c(=O)c5c6c(sc5n4)C[C@@H](CC6)C)CCCC3 C03321463
Cc1ccc(c(c1)c2csc(n2)NC(=O)CSc3nc4cc(ccc4c(=O)n3C5CCCC5)Cl)C C03346212
CCCCCC(=O)N1c2ccccc2NC3=C([C@H]1c4ccc(cc4)OCc5ccccc5)C(=O)CC(C3)(C)C C09371027
CC[C@@H](C)c1ccc(cc1)N2C(=O)/C(=C\c3cn(c4c3cccc4)Cc5cccc6c5cccc6)/C(=O)NC2=O C09477665
Cc1ccc2c(c1)C(=C[C@@H]3N2[C@H]([C@H]([C@]34c5ccccc5NC4=O)C(=O)c6ccncc6)C(=O)c7ccccc7)C C15996942
CCCc1ccc(cc1)C(=O)[C@@H]2[C@@H](N3c4ccc(cc4C=C[C@H]3[C@]25c6ccccc6NC5=O)C)C(=O)C(C)(C)C C16000115
Cc1ccccc1n2c(c(c(n2)C)c3ccccc3)NC(=O)CN(CC(C)C)C(=O)c4ccc5ccccc5c4 C16438603
CCOc1cc(cc(c1O)Cl)/C=c/2\c(=O)n3c(=NC(=C([C@H]3c4ccc(cc4)C(C)C)C(=O)OC)C)s2 C17145741
CCCCCC(=O)N1c2ccccc2NC3=C([C@@H]1c4ccc(cc4)N(CC)CC)C(=O)C[C@H](C3)c5ccco5 C09046736
CCSCCOC(=O)C1=C(NC2=C([C@@H]1c3ccc(cc3)Br)C(=O)[C@H]([C@H](C2)C)C(=O)OC)C C20190488
CCSCCOC(=O)C1=C(NC2=C([C@@H]1c3cccc(c3)Br)C(=O)[C@H]([C@H](C2)C)C(=O)OC)C C20190722
CC(C)COc1ccc(cc1)[C@@H]2CC3=C([C@@H](CC(=O)N3)c4cc(c(c(c4)Br)OC)OC)C(=O)C2 C21258842
Cc1ccc(cc1)S(=O)(=O)N(CC(=O)N[C@H]2CC(Oc3c2cc(cc3)C)(C)C)c4ccc(cc4C)Cl C22325127
Cc1ccc(cc1)S(=O)(=O)N(CC(=O)N[C@@H]2CC(Oc3c2ccc(c3)C)(C)C)c4cccc(c4C)Cl C22325682
CCCC[C@H](CC)CN1C(=O)/C(=C\c2c(nc3ccc(cn3c2=O)C)NC4CCC(CC4)C)/SC1=S C33499385
Cc1ccc(cc1)n2c(nnc2SCc3ccccc3)[C@@H](Cc4ccccc4)NC(=O)c5cccc(c5)F C33579099
CC[C@H](c1nc2ccccc2c(=O)n1c3ccc(cc3C)Cl)N(CC(C)C)C(=O)Nc4c(cccc4C)C C35071397
Cc1ccc(cc1n2c(nnc2SCc3ccccc3)[C@@H](C)NS(=O)(=O)/C=C/c4ccccc4)Cl C35209403
CCCCCNC(=O)CN1c2c(c(nn2c3ccc(cc3)C)C(C)(C)C)[C@@H](SCC1=O)c4cccs4 C35848635
CCCCCNC(=O)CN1c2c(c(nn2c3ccc(cc3)C)C(C)(C)C)[C@H](SCC1=O)c4cccs4 C35848637
CCSCCOC(=O)C1=C(NC2=C([C@H]1c3ccc(cc3)Br)C(=O)[C@H]([C@@H](C2)C)C(=O)OC)C C35877266
CN(C)c1ccc(cc1)[C@H](C(=O)NC2CCCCC2)N(c3ccccc3Cl)C(=O)CCC4CCCCC4 C36541942
c1ccc(c(c1)N([C@@H](c2ccc3c(c2)OCO3)C(=O)NC4CCCCC4)C(=O)c5cccc(c5)Cl)Cl C36544296
CC(C)(C)N([C@H](c1ccc(cc1)N(C)C)C(=O)NC2CCCCC2)C(=O)C(c3ccccc3)c4ccccc4 C36590441
Cc1ccc(o1)CN([C@H]([C@H](C)c2ccccc2)C(=O)NC(C)(C)C)C(=O)Cc3ccc(cc3)Br C36595174
Cc1ccc(cc1)n2c3c(c(n2)c4ccccc4)[C@H](SCC(=O)N3CC(=O)NC5CC5)c6ccccc6C C37426996
C[C@]12CC[C@H](C1(C)C)[C@H](C2=O)Sc3nnc(n3C4CCCCC4)CNC(=O)C56CC7CC(C5)CC(C7)C6 C08793531
C[C@@]1\2CC[C@@H](C1(C)C)C/C2=N\N=C\3/NC(=O)/C(=C\c4cn(nc4c5ccc(cc5)OC)c6ccccc6)/S3 C38288166
Cc1ccc(cc1)n2c(=O)c3c(nc2N/N=C/C=C/c4ccccc4OC)-c5ccccc5CC36CCCCC6 C40036884
CC[C@@H](c1nc2ccccc2c(=O)n1c3cccc(c3)Cl)N(C)C(=O)Nc4c(cccc4C(C)C)C(C)C C40360715
CC(C)Cc1ccc(cc1)C(=O)[C@H]2[C@@H](N3C=Cc4ccccc4[C@@H]3[C@@]25c6ccccc6NC5=O)C(=O)C(C)(C)C C49932084
CC1(CC2=C([C@@H](C(=C(N2)SCc3ccc(cc3)Cl)C#N)c4cc(c(c(c4)OC)OC)OC)C(=O)C1)C C09088373
COC(=O)c1ccc(cc1)[C@@H]2N3[C@@H](C=C(N3)c4cccs4)c5cc(cc(c5O2)Br)Br C01787657
c1ccc2c(c1)[C@]3([C@H]4C=Cc5cc(ccc5N4[C@@H]([C@H]3C(=O)c6ccc(cc6)Cl)C(=O)c7cccs7)Cl)C(=O)N2 C01874578
c1ccc2c(c1)C=C[C@@H]3N2[C@@H]([C@@H]([C@@]34c5ccccc5NC4=O)C(=O)c6ccc(cc6Cl)Cl)C(=O)c7cccs7 C01890283
c1ccc(c(c1)N/C=C(/C#N)\c2nc(cs2)c3cc4cc(ccc4oc3=O)Br)I C01902788
CCCCOc1cccc(c1)[C@@H]2C3=C(CC(CC3=O)(C)C)Nc4n2nc(n4)SCc5ccccc5Cl C54624416
c1ccc(cc1)C(c2ccccc2)N3CCN(CC3)CC(=O)/C(=C\4/NC(=CS4)c5ccc(cc5)Cl)/C#N C22938699
CC[NH+](CC)c1ccc(cc1)/C=C\2/C(=O)c3cc4c(c(c3O2)C)OCN(C4)Cc5ccc(cc5Cl)Cl C62977245
Cc1ccc(cc1C)n2c(=O)c(c([nH]2)C)[C@H](c3ccccc3Cl)[C@@H]4C(=NN(C4=O)c5ccc(c(c5)C)C)C C18206468
CC[C@@H](C)NC(=O)[C@H](C(C)C)NC(=O)[C@@H]1Cc2c3ccccc3[nH]c2[C@@H]4N1C(=O)c5c4cccc5 C08876455
c1ccc2c(c1)c(c[nH]2)[C@@H](CNC(=O)CN3C(=O)C4(CCCC4)NC3=O)c5ccccc5Cl C09283880
Cc1cc(nc(n1)NS(=O)(=O)c2ccc(cc2)NCc3cc(cc(c3O)Cl)Cl)C C09934534
C[C@H]1CCc2c(sc(c2C(=O)N)NC(=O)c3ccc(cc3)S(=O)(=O)N(C)C4CCCC4)C1 C10220630
Cc1c(c2[nH]c(cc(=O)n2n1)CSc3nnc(s3)N)c4ccc(cc4)Br C10338932
CCOC(=O)C1=C(OC2=C([C@]13c4ccccc4NC3=O)C(=O)C[C@@H](C2)c5cccc(c5)Cl)N C12412761
C=CCn1c(=O)c2ccc(cc2[nH]c1=S)C(=O)NNC(=O)c3cc4c(s3)CCCCCC4 C12698138
Cc1c(c([nH]n1)N2C3=C([C@@H](C(=C2N)C#N)c4ccc(cc4)OC)C(=O)CCC3)c5ccccc5 C09290382
c1cc(oc1)/C=C\2/CCc3c2nc4c(c3c5ccco5)c(c(s4)C(=O)NC[C@H]6CCCO6)N C09524259
C[C@H]1CCc2c(sc3c2c(nc(n3)SCC(=O)NC[C@H]4COc5ccccc5O4)N)C1 C12557610
Cc1cc(nc2c1c3c(s2)C(=O)N[C@@H](N3)c4c[nH]nc4c5ccc(cc5)OC)C(F)(F)F C13958169
c1ccc(cc1)c2csc3c2c(=O)n(c(n3)SCCCn4c5ccccc5[nH]c4=O)N C15088170
c1ccc2c(c1)c(cn2Cc3ccc(c(c3)Cl)Cl)/C=C(\C#N)/c4c(c(n(n4)CCO)N)C#N C15658888
c1ccc(c(c1)C(=O)NNC(=O)c2ccc(c(c2)Cl)Cl)NS(=O)(=O)c3cccs3 C17576871
CC1=C([C@@H](NC(=S)N1)c2ccc(cc2)[N+](=O)[O-])C(=O)Nc3ccc(cc3)Br C00757974
c1ccc(cc1)CNC(=O)c2cccc3c2N[C@H]([C@H]4[C@H]3C=CC4)c5cc(ccc5O)[N+](=O)[O-] C20709513
CC1=C([C@H](NC(=S)N1)c2ccc(cc2)Br)C(=O)Nc3ccc(cc3)[N+](=O)[O-] C20791088
C[C@@H]1CCc2c(sc3c2c(=O)n(c(n3)S[C@@H](C)C(=O)NC(=O)N)c4ccc(cc4)Cl)C1 C20984180
Cc1c(cco1)c2nnc(n2N)S[C@H](C)C(=O)Nc3cc(c(cc3Cl)Cl)Cl C21145769
Cc1c(cco1)c2nnc(n2N)S[C@@H](C)C(=O)N[C@H](C)c3ccc(cc3Cl)Cl C22518071
CC(=O)c1ccc(cc1)c2ccc(o2)[C@H]3[C@H]([C@@](NC(=O)N3)(C(F)(F)F)O)C(=O)c4ccccc4 C27755429
CC(=O)c1ccc(cc1)c2ccc(o2)[C@H]3[C@H]([C@](NC(=O)N3)(C(F)(F)F)O)C(=O)c4ccccc4 C27755440
Cc1c2ccc3ccccc3c2oc1C(=O)OCC(=O)Nc4c(c5c(s4)CCC5)C(=O)N C28626620
Cc1cc(cc(c1O)C)[C@@H]2[C@H]3[C@@H](C(=O)N(C3=O)Cc4ccccc4)[C@@]([NH2+]2)(c5ccccc5)C(=O)[O-] C33708591
C/C=C(/C)\C(=O)O[C@@H]1[C@@H]([C@@H]([C@@H](O[C@@H]1O[C@@]2(CC[C@@H]([C@@]3([C@@H]2CC(=CC3)C(C)C)C)O)C)C)O)O C35271262
c1ccc(c(c1)c2c3c(n(nc3nc(n2)NC[C@@H]4CCCO4)c5ccc(cc5)F)N)Cl C35929734
c1cc(cc(c1)F)n2c(c3c(nc(nc3n2)NC[C@@H]4CCCO4)c5cccc(c5F)F)N C37360032
CC1=C([C@@H](NC(=O)N1)c2cc(c(c(c2)Br)O)OC)C(=O)OC3CCCCC3 C00666433
CCNC(=O)[C@@H]1[C@H]2CCCC[C@@H]2S[C@@H]1NC(=O)C3=NN=C(C3)c4cc(c(cc4O)C)C C38704354
Cc1ccc(c(c1)CSC2=NN[C@H](N2c3ccc(cc3)F)Cc4cc(=O)[nH]c(=O)[nH]4)C C39362927
c1cc(cc(c1)F)CSC2=NN[C@@H](N2c3ccc(cc3)Cl)Cc4cc(=O)[nH]c(=O)[nH]4 C39363145
Cc1ccccc1CSC2=NN[C@@H](N2c3ccc(cc3)Cl)Cc4cc(=O)[nH]c(=O)[nH]4 C39363152
C[C@@H](C1=NC(=O)C2=C(CSC2=N1)c3cccs3)S[C@H]4NN=C(N4N)C5CCCCC5 C39612675
c1ccc2c(c1)cccc2OCC(=O)NN3[C@H](Nc4ccccc4C3=O)c5ccc(cc5)O C39920001
CC[C@@H](C)NC(=O)[C@H](C(C)C)NC(=O)[C@H]1Cc2c3ccccc3[nH]c2[C@H]4N1C(=O)c5c4cccc5 C43746689
CC1=C([C@H](NC(=S)N1)c2cc(cs2)Br)C(=O)Nc3cccc(c3)[N+](=O)[O-] C14877825
CC1=C([C@H](NC(=S)N1)c2cc(cs2)Br)C(=O)Nc3ccc(cc3)[N+](=O)[O-] C14877760
Cc1ccc(cc1)C(=O)Nc2c(n(nc2Sc3ccc(cc3)Cl)[C@@H]4CCS(=O)(=O)C4)N C53994234
Cc1ccc(cc1)C(=O)Nc2c(n(nc2Sc3ccc(cc3)Cl)[C@H]4CCS(=O)(=O)C4)N C53994235
COc1ccc(c(c1)c2c3c([nH]n2)OC(=C([C@H]3c4ccc(cc4)Br)C#N)N)OC C16286466
c1ccc(cc1)/N=C\2/N(C(=O)/C(=C\c3ccc(cc3)O)/S2)S(=O)(=O)c4ccc(cc4)N C18247129
CC1=C([C@H](NC(=O)N1)c2ccc(cc2)Br)C(=O)N/N=C/c3ccc(cc3)OC C59385514
C[C@@H](C(=O)NC(=O)N)OC(=O)c1c2ccccc2nc\3c1CCC/C3=C\c4ccc(cc4)F C10860989
Cc1ccc(c(c1)NC(=O)CCC(=O)N/N=C/2\c3cc(c(cc3NC2=O)Br)C)C C09805683
CCOc1cc(ccc1O)[C@H]2[C@H]3C(=NN=C3OC(=C2C#N)N)c4ccc(c(c4)Cl)Cl C01177553
Cc1ccccc1/N=C\2/NC(=O)/C(=C/c3cccn3c4ccc(cc4)S(=O)(=O)N)/S2 C13914175
CCOc1ccc(cc1)C2=NN=C3[C@@H]2[C@@H](C(=C(O3)N)C#N)c4cc(ccc4O)Br C16286478
CCOC(=O)[C@H]1[C@@H](c2c3c(c(c(c(n3)N)C#N)C)sc2N=C1O)c4ccccc4Cl C20170894
Cc1cccc(c1)[C@@H]2N[C@@H](ON2)c3ccc4c(c3)[nH]c(=O)n(c4=O)CCCc5ccccc5 C64870811
Cc1ccc(cc1)[C@H]2N[C@H](ON2)c3ccc4c(c3)[nH]c(=O)n(c4=O)Cc5ccc(cc5)Cl C64871197
CCc1ccc(cc1)n2c(c(sc2=S)C(=O)N)N C00425138
CCC[C@H](C)[C@@H]1c2ccc(cc2OC(=C1C#N)N)N C00240022
Cc1cc(c2c3c(c(nc(n3)N)N)sc2n1)C(F)(F)F C03088083
Cc1ccc(c(c1)C)SCc2nc(nc(n2)N)N C07677493
c1cc2c(cc1Br)c3c([nH]2)[C@H](CCC3)/C(=N\O)/N C12375050
c1ccc(c(c1)[C@H]2[C@@H]3CC=C[C@@H]3c4cccc(c4N2)C(=O)N)O C14473838
c1ccc(c(c1)N)Nc2[nH]c(=O)c3c(n2)CCCC3 C16855263
C[C@H](c1cccs1)Nc2cc3c(cc2N)NC(=O)CC3 C35736705
Cc1c(sc2c1c(nc(n2)CSc3ccc(cc3)N)N)C C37181553
Cc1cc(ccc1SCc2nc3ccccc3c(n2)N)N C37193505
c1c(c([nH]n1)N)C(=O)NC23CC4CC(C2)CC(C4)C3 C37353304
c1ccc(c(c1)C(=O)N)OCc2ccc(cc2Br)N C37516146
c1cc(c(cc1Cl)c2nc(nc(n2)N)N)Cl C00002645
c1cc(ccc1[C@@H]2c3ccc(cc3OC(=C2C#N)N)N)Cl C00196773
Cc1ccc(cc1)[C@@H](C)N(C)C(=O)c2ccc(cc2N)N C40323157
C[C@H](c1cccc(c1)Br)NC(=O)c2cc(c[nH]2)N C40335674
C[C@@H](C(=S)N)NC(=O)c1ccc2ccccc2c1O C40351998
Cc1cccc(c1O)C(=O)N[C@@H](C2CCCCC2)C(=S)N C40360784
C[C@@H]1C[C@@H]1C(=O)NC2(CCC(CC2)C)/C(=N/O)/N C40372486
Cc1cc(cc(c1)COC(=O)c2cc(cc(c2)N)N)C C41094433
C[C@H]1CCCC[C@@H]1NC(=O)C2(CCCC2)/C(=N/O)/N C44784384
Cc1ccccc1CSc2c(c(cc(n2)N)N)C#N C48392862
Cc1cc(c(s1)C)[C@H](C)NC(=O)c2cc(c[nH]2)N C49503727
C[C@@H](c1ccccc1NCc2ccc(cc2O)O)O C49542074
c1cc(c(cc1N[C@@H]2CCCNC2=O)C(F)(F)F)N C50397307
C[C@@H](c1ccc(s1)Cl)NC(=O)c2ccc(cc2)NN C51095276
c1c(cnc(c1N)N[C@H]2CCCC[C@@H]2O)Br C52000269
C[C@@H](c1cccc(c1)N)N(C)c2ccc(cc2C(=O)N)Cl C52858918
Cc1ccc(c(c1)C(=O)N[C@H]2CCCC[C@@H]2C)NN C53007220
Cc1ccc(c(c1)C(=O)N[C@H](C)c2ccccc2C)NN C53007762
c1cc(c(cc1Cl)C(=O)NC2(CCCCC2)CO)N C53111676
Cc1cc(ccc1C(=O)N[C@@]2(CCC[C@@H](C2)C)CO)N C53112653
C[C@H]1CCC[C@@](C1)(CO)Nc2ccc(c3c2cccn3)N C53114990
Cc1ccc(c(c1)CC(=O)NCc2cc(ccc2O)N)C C53141418
C[C@](c1ccc(cc1)C2CCCCC2)(C(=O)[O-])[NH2+]N C57549672
C[NH+](C)c1ccc(cc1)NCc2cccc(c2O)O C58491987
C[C@](c1cccc(c1)F)(C(=O)[O-])N[C@H]2CCCC[C@@H]2[NH3+] C48846641
C[C@@H]1CCCC[C@@H]1N(C)c2ccc(cc2C(=O)N)N C42613362
C[C@@H](c1ccco1)NC(=O)c2cc3cccc(c3[nH]2)N C59973637
C[C@]1(C[C@@]([C@H](N1)C(=O)N)(C(F)(F)F)O)c2ccccc2 C15202432
c1cc(ccc1[C@H](CNc2ccc(c(c2)Cl)C#N)O)N C61847157
Cc1ccsc1C(=O)N[C@H]2CCC[C@H]2/C(=N/O)/N C61886389
C1CCC(CC1)C(=O)N[C@H]2CCC[C@H]2/C(=N\O)/N C61887552
c1ccc(c(c1)c2c(n[nH]c2N)c3ccn[nH]3)Cl C62777818
c1cc(ccc1[C@H](CNc2ccc(cc2Cl)C#N)O)N C62791419
Cc1ccc(s1)[C@H](C)NC(=O)c2c[nH]c3c2cc(cc3)N C62832817
Cc1ccc(s1)[C@@H](C)NC(=O)c2cc3cccc(c3[nH]2)N C62833895
Cc1cc(ccc1NN)C(=O)N[C@H]2C[C@@H]2c3ccccc3 C63059219
Cc1cc(ccc1NN)C(=O)N[C@@H]2C[C@H]2c3ccccc3 C63059220
Cc1ccc2c(c1Br)C(=NNC(=S)N)C(=O)N2 C18066160
C[C@]1([C@]([C@@]([C@@]([C@](O1)(C)Sc2ccccc2)(C)O)(C)O)(C)O)CO C09915642
C[C@]12CC[C@@H](C[C@@H]1CC[C@H]3[C@H]2[C@H](C[C@@]4([C@@H]3CC[C@]4(C(=O)CO)O)C)O)O C17005649
Cn1c(=O)c(c([nH]c1=S)[O-])[C@H]2c3c(c4ccccc4[nH]3)CC[NH2+]2 C20758169
c1ccc2c(c1)Cc3c(c(c(nc3S2(=O)=O)N)C#N)N C28124611
c1cc(sc1CNC(=O)CNC(=O)N)Br C29167803
Cc1cc(cc(c1)S(=O)(=O)NC2CCC(CC2)O)N C37053109
C1C2CC3CC1CC(C2)(C3)NC(=O)C(=O)NCC(=S)N C37243998
C[C@@H]1CC[C@H](CN1C(=O)Cc2ccc(cc2)N)C(=O)N C37821507
c1cc(cc(c1)Br)C2=C(C(=NC(=S)[C@H]2C(=O)N)N)C#N C36378146
C[C@H]([C@H]1CCCO1)NC(=O)c2c[nH]c3c2ccc(c3)N C40303742
c1cc(c(cc1N)N)C(=O)N(C[C@H]2CCOC2)C3CC3 C40332821
C1CCC(CC1)(C(=O)NC2(CCCCC2)C(=O)[O-])[NH3+] C40479560
C1CC(CCC1C(=O)NC2CCC(CC2)C(=O)[O-])[NH3+] C40483344
C1CCC(CC1)[C@@H](C(=O)[O-])NC(=O)C2(CCCCC2)[NH3+] C40486681
c1cc(ccc1n2c(nnn2)c3cc(cc(c3)N)N)Cl C42014755
Cc1cc(ccc1n2c(nnn2)c3cc(cc(c3)N)N)F C42015660
C[C@@H]1CC[C@H](CN1C(=O)c2ccc(cc2)C(=S)N)C(=O)N C42438892
c1c2c(nc(c1C(=S)N)N3CCC[C@@H]3C(=O)N)CCC2 C43408429
c1c2c(nc(c1C(=S)N)N3CCC[C@H]3C(=O)N)CCC2 C43408431
C[C@@]12CC[C@H](C[C@@H]1CC[C@H]3[C@@H]2[C@H](C[C@@]4([C@@H]3CC[C@]4(C(=O)CO)O)C)O)O C44460402
C1CCCC(CC1)(C(=S)N)C(=O)N2CCC[C@@H]2C(=O)N C44774293
CC(C)[C@H](C(=S)N)C(=O)N1CCCC[C@@H]1C(=O)N C44858555
CC1(CCCCC1)n2c(nnn2)c3cc(cc(c3)N)N C45046612
c1ccc(cc1)C2C(=CN(C=C2C(=O)N)c3ccccc3)C(=O)N C45285472
CCNC(=O)[C@@H](C)NC(=O)c1cc(ccc1Br)N C45623506
c1cnccc1CCNc2cc3c(cc2N)CCC(=O)N3 C48261111
C1CCC(CC1)(CC(=O)N[C@@H]2CCCC[C@@H]2[NH3+])C(=O)[O-] C48838547
Cc1cc(c(s1)C)[C@H](C)NC(=O)[C@H](C)NC(=O)N C48934741
c1ccc(c(c1)CSc2[nH]c(=O)cc(n2)N)C#CCO C49623809
C[C@@H]1CC[C@@H](CN1C(=O)c2cc(c(cc2N)F)F)C(=O)N C50017563
Cc1ccc(s1)CNC(=O)c2c(c([nH]n2)C(C)C)N C50321726
c1c(cc(nc1N)Cl)C(=O)N[C@@H]2CCCNC2=O C50705422
c1cc2c(cc1Br)c(c(c[nH+]2)N)NCC(=O)[O-] C51040362
c1ccc2c(c1)CC[C@H](C2)NC(=O)c3cccc(n3)NN C51634316
Cc1ccc(cc1S(=O)(=O)N[C@@H]2CCCC[C@H]2O)N C51992883
c1c(c(cc(c1S(=O)(=O)N[C@@H]2CCCC[C@H]2O)F)F)N C51993212
c1c(c(cc(c1S(=O)(=O)N[C@H]2CCCC[C@H]2O)F)F)N C51993214
Cc1cc(cc(c1)S(=O)(=O)N[C@@H]2CCCC[C@H]2O)N C51993671
c1cc(c(cc1N)Br)S(=O)(=O)N[C@H]2CCCC[C@H]2O C51993756
c1c(c(cc(c1S(=O)(=O)NC2(CCCC2)CO)F)F)N C53044303
c1cc(ccc1N)S(=O)(=O)NC2(CCCCC2)CO C53112669
C[C@H](CNC(=O)c1c(c(c(c(c1F)F)F)F)F)/C(=N/O)/N C54154880
Cc1c(sc(n1)N)C(=O)NC2(CCCCC2)CO C55176288
CC(C)(C(=O)N)N[C@@H]1c2c(cccc2Br)NC1=O C40674240
c1ccc2c(c1)[C@@](CCO2)(C(=O)[O-])N[C@@H]3CCCC[C@@H]3[NH3+] C48846833
C[C@H]([C@H]1CCCO1)NC(=O)c2cc3cc(ccc3[nH]2)N C59972166
c1cc2c(c(c1)Br)[C@H](C(=O)N2)NCC(=O)N C22210268
c1c(c(cc(c1N)F)Br)C(=O)N2CCC[C@@H]2C(=O)N C61079593
c1cc(cc(c1)NS(=O)(=O)N)N[C@@H]2CCCSC2 C61587813
C[C@]12CC[C@H](C[C@@H]1CC[C@@H]3[C@H]2[C@H](C[C@]4([C@H]3CC[C@@]4(C(=O)CO)O)C)O)O C65734128
CC(=O)Nc1ccc(cc1)[C@H]2c3ccc(cc3OC(=C2C#N)N)N C00242395
c1ccc(c(c1)N[C@H]2[C@H]([C@H]([C@@H]([C@H](O2)CO)O)O)O)[N+](=O)[O-] C05395011
Cc1c(c(n(n1)CCO)N)[C@@]2(c3cc(ccc3NC2=O)C(C)C)O C06882331
C[C@]1([C@]([C@@]([C@@]([C@](O1)(C)Sc2ccc(cc2)N)(C)O)(C)O)(C)O)CO C09915907
c1ccc2c(c1)c(nc(n2)Cl)N[C@@H]3[C@H]([C@@H]([C@H](O[C@@H]3O)CO)O)O C11756765
C[C@]1([C@@]([C@]([C@](O1)(C)n2cnc3c2nc(nc3N)F)(C)O)(C)O)CO C12359411
C[C@@H]1CCCC[C@@H]1NC(=O)CSc2[nH]c3c(n2)c(=O)[nH]c(n3)N C12562609
c1cc(cc(c1)[N+](=O)[O-])N[C@@H]2[C@H]([C@H]([C@@H]([C@H](O2)CO)O)O)O C13424773
c1cc2c(cc1Cl)[nH]cc2O[C@@H]3[C@H]([C@@H]([C@@H]([C@H](O3)CO)O)O)O C15205551
c1nc(c2c(c(n(c2n1)[C@@H]3[C@H]([C@@H]([C@H](O3)CO)O)O)Br)C#N)N C17021053
CC1=C(C(C(=C(N1)C)C(=O)N)c2ccccc2)C(=O)N C19418599
c1cc(ccc1C2C(=C(SC(=C2C#N)N)N)C#N)OCC(=O)N C02272075
c1ccc(c(c1)[C@H]2[C@@H]([C@@H](NC(=C2C#N)SCC(=O)N)N)C#N)Cl C19948514
C[C@H]1CCc2c(cc(s2)C(=O)NC(C(=O)N)C(=O)N)C1 C23388067
c1ccc(c(c1)C(=O)NC[C@@H](c2ccc(cc2)N)O)O C35367163
Cc1cc(cc(c1C)S(=O)(=O)N[C@H](C)C(=O)N)N C35792080
c1cc2c(c(c1NCCS(=O)(=O)N)N)ncs2 C36744648
c1cc(c(cc1Br)N)S(=O)(=O)NCC(=O)N C37054888
c1cc(c(c(c1)Cl)SCCC(=O)NC(=O)N)N C37195397
c1cc(ccc1N[C@H]2[C@@H]([C@@H]([C@@H](O2)[C@@H](CO)O)O)O)Cl C03897836
c1c(cc(cc1N[C@H]2CCS(=O)(=O)C2)S(=O)(=O)N)N C37934044
c1cc-2c(cc1S(=O)(=O)NN)Cc3c2ccc(c3)S(=O)(=O)[N-][NH3+] C02690019
Cc1c(c(n(n1)C(C)C)C)NC(=O)c2cc(cc(c2)N)N C40306522
c1cc(c(cc1N)N)C(=O)NC[C@@H]2CCS(=O)(=O)C2 C40346437
Cc1c(c(n[nH]1)C)S(=O)(=O)NC2(CCCC2)/C(=N/O)/N C40377174
Cc1cc(cc(c1C)N)S(=O)(=O)NC(C)(C)C(=O)N C40673912
Cc1ccc(c(c1C)S(=O)(=O)NC(C)(C)C(=O)N)N C40673950
C[C@H](C(=O)Nc1ccccc1N)Sc2[nH]c(=O)cc(n2)N C41027141
c1cc(c(cc1C(=O)N)N)CSc2[nH]c(=O)cc(n2)N C41027169
Cc1c(c[nH]n1)CNc2cc3c(cc2N)NC(=O)CC3 C42358864
C[C@@H]1CC[C@H](CN1c2cc(cc(c2)S(=O)(=O)N)N)C(=O)N C42427779
C1[C@H]2/C(=N\NC(=S)N)/CC[C@H](C2)/C(=N\NC(=S)N)/C1 C44356379
c1csc2c1[C@@H](N(CC2)C(=O)[C@@H](CC(=O)N)[NH3+])C(=O)[O-] C44592661
C[C@@H]1CC[C@H](CN1C(=O)C(C)(C)/C(=N/O)/N)C(=O)N C44791648
c1c(c[nH]c1C(=O)NNC(=O)C[C@@H]2C(=O)NC(=O)N2)Br C48421814
C[C@H]1CC[C@@H](CN1C(=O)c2c(c([nH]n2)C(C)C)N)C(=O)N C50321155
c1csc2c1c(nc(n2)CSc3nc(cc(n3)N)N)NN C51151154
CCCn1c(c(c(=O)[nH]c1=O)N[C@@H]2CCCC[C@@H]2O)N C52005803
c1cc(ccc1NN)S(=O)(=O)N[C@H]2CCCC[C@@H]2O C52010901
Cc1ccsc1[C@H]2C(=C(OC(=C2C(=O)N)N)C)C(=O)N C58949569
CC1=C([C@H](C(=C(O1)N)C(=O)N)c2ccccc2Cl)C(=O)N C58949599
c1ccc(cc1)C2=NN[C@]3(C2)C(=O)N=C(NN3)c4ccccc4N C12528115
c1ccc(c(c1)C2=NC(=O)[C@@]3(CC(=NN3)c4ccccc4F)NN2)N C12534113
Cc1cc(c(o1)C)[C@@H](C)Nc2ccc(cc2C(=O)N)N C44731880
c1cc(c(cc1[N+](=O)[O-])C(=O)NC2CCC(CC2)O)NN C51095988
Cc1ccc2c(c1)[nH]c(n2)SCc3nc(nc(n3)N)N C07676206
Cc1c(c(n[nH]1)C)S(=O)(=O)N[C@@H]2CCC[C@H]2/C(=N/O)/N C61888051
Cn1c2c(cn1)c(nc(n2)CSc3nc(cc(n3)N)N)N C63083988
Cc1c(c(n[nH]1)O)[C@H](c2ccc(c(c2)O)O)C3=C(N=N[C@@H]3O)C C39345080
COc1c2ccn(c2nc(n1)N)[C@@H]3[C@@H]([C@@H]([C@@H](O3)CO)O)O C34187140
CSC1=NC=C(C2=N[C@@H](NN21)c3ccc(cc3)Cl)C#N C00167994
Cc1nc2c3ccccc3[nH]c2c(=O)n1/N=C/c4ccccc4F C00499798
c1ccc\2c(c1)CCC/C2=N\NC(=O)[C@H]3COc4ccccc4O3 C05164206
Cc1cc(c2c(c1)-c3c(cc(c(n3)C)C(=O)OC)[C@@H](O2)O)C C05606116
Cc1cc(no1)NS(=O)(=O)c2cc(cc(c2)Cl)Cl C00090938
Cc1ccsc1/C=N/NC(=O)[C@@H]2COc3ccccc3O2 C03475588
Cc1c(c(c(c(c1C)C)S(=O)(=O)Nc2ccon2)C)C C06699220
c1ccc2c(c1)C(=O)N(C2=O)NC(=O)c3cc4c(s3)CCC4 C08718646
Cc1cc(nn1C)C(=O)Nc2c(c3c(s2)C[C@@H](CC3)C)C#N C09001765
Cc1cccc(n1)NC(=O)C2=C(C(=O)OC23CCCCCC3)C C09152290
Cc1cc2c(cc(=O)oc2cc1C)CSc3[nH]c(nn3)C C11698210
c1cc(cc(c1)[N+](=O)[O-])[C@H]2[C@H]3CC=C[C@@H]3c4cccc(c4N2)C#N C14471608
c1ccc(cc1)[C@H]2C[C@@H](n3c(nnn3)N2)c4ccccc4Cl C15866208
Cn1c(cc(=O)n(c1=O)C)Nc2ccc(c(c2)Cl)Cl C20031458
COC(=O)c1c-2c3c(cccc3[nH]c1=O)C(=O)c4c2cccc4 C06088454
c1ccc(c(c1)c2nc(on2)c3ccc[nH]c3=O)Br C21730566
C[C@@H]1CCCC[C@]12C(=O)N(C(=O)N2)CN3CCc4ccccc4C3 C23640652
Cc1cc(no1)CN(C)C(=O)c2cc3ccc(cc3[nH]2)Cl C25138967
CC1=C2C[C@@H]3C(=C)CC[C@H]([C@@]3(C[C@@]2(OC1=O)O)C)OC(=O)C C31163152
C[C@@H](c1c(nc2n1cc(cc2)Cl)c3ccc4c(c3)OCO4)O C31920166
Cc1c2c(c(nc(n2)C)N[C@H]3CCCc4c3cccc4)n(n1)C C32650433
Cc1c2c(=O)[nH]c(nc2sc1C(=O)N(C)C3CCCCC3)C C05093607
Cc1ccc(cc1)n2c(c(c(n2)C)/C=N/c3ccccn3)O C18117603
CC1=C[C@@H](N=N1)C(=O)N/N=C/c2cccc(c2)Br C39922581
CC1=C[C@H](N=N1)C(=O)N/N=C/c2cccc(c2)Br C39922582
C/C(=N\NC(=O)C1=NN=C2[C@H]1CCC2)/c3ccc(cc3)Cl C39942813
C[C@H]1CN(CC(O1)(C)C)c2n[nH]c(=S)n2C3CCCCC3 C45704861
Cc1ccc(o1)CN(C2CC2)C(=O)/N=c\3/[nH]cc(s3)C C47350816
CCc1nnc(s1)NC(=O)N2CCC[C@H]2C3CCCC3 C48770046
c1cscc1c2nnc(s2)NC(=O)N3C[C@@H]4CC[C@H]3C4 C48862207
Cc1cc(c(nc1c2ccc3c(c2)OCO3)NC4CC4)C#N C49894308
C[C@H]1C[C@@H]1NC(=O)c2ccc(c(c2)[N+](=O)[O-])Br C52288491
C[C@@H]1C[C@H]1NC(=O)c2ccc(c(c2)[N+](=O)[O-])Br C52288493
c1cc(c(c2c1cc(cc2)Br)/C=N/n3cnnc3)O C00295590
CC1CCC2(CC1)C(=O)N(C(=O)N2)CN(C)C3CCCCC3 C56552570
C[C@H]1CCCC[C@H]1NC(=O)CN2C(=O)[C@@H]3CCCC[C@@H]3C2=O C06219659
C[C@H]1c2cccn2CCN1CC(=O)NC3(CCCCC3)C#N C29701981
c1cc(cnc1)N/C=C\2/C(=O)OC(=N2)c3ccc(cc3)Cl C05687866
c1ccc(c(c1)[C@@H]2[C@H]3CC=C[C@H]3c4cccc(c4N2)C#N)[N+](=O)[O-] C58929265
Cc1cc(nc(n1)N/N=C/c2c(n(c3c2cccc3)C)C)C C59247735
c1cc(c2c(c1)OCO2)/C=C(\C#N)/C(=O)NC3CCCCC3 C44022035
CC[C@@]1(C(=O)N(C(=O)N1)Cc2c(ccc(n2)Cl)Cl)C C61638354
CNc1c2cnn(c2ncn1)c3ccc(cc3Cl)Cl C62366789
CC1=C[C@@H](N=N1)C(=O)N/N=C\c2cccc(c2)Br C63411316
Cc1ccc2c(c1)[nH]cc2C(=O)/C(=C/c3csnn3)/C#N C63413077
Cc1c2ccccc2sc1C(=O)N[C@H](C)c3nc(no3)C C64334891
c1ccc2c(c1)c3c(o2)c(=O)n(cn3)CC4(CCCCC4)O C65171686
CC(C)C1=NN=C2[C@@H]1[C@H](CC(=O)N2)c3cc4ccccc4n3C C65460817
C[C@H]1CCCC[C@H]1NC(=O)[C@@H](C)n2c3ccccc3oc2=O C66058006
C[C@@H]1Cc2ccccc2N(C1)Cc3cc(=O)n4c([nH]3)ccn4 C66534701
c1ccc(cc1)/N=N/c2ccc(cc2)N3C(=O)C=CC3=O C04410213
CC1=C[C@@H](OC1=O)O/C=C/2\C[C@@H](OC2=O)c3ccccc3 C04664656
CSC1=N/C(=C\c2ccc(cc2)[N+](=O)[O-])/C(=O)S1 C04755202
c1cc(ccc1OC#N)Oc2ccc(cc2)OC#N C01233398
Cc1ccc2nc(cc(=O)n2c1)COC(=O)[C@@H]3C[C@H]3C C05186263
CCn1c2ccccc2c3c1nc(nn3)S[C@H](C)C#N C05490665
c1ccc(cc1)S(=O)(=O)c2ccc(cc2)[N+](=O)[O-] C00133179
Cc1ccc(c(c1C)OC(=O)c2ccc(=O)n(n2)C)C C15960401
C[C@@H]1C[C@@H](CN(C1)c2ccc(cc2C=O)[N+](=O)[O-])C C20298780
c1cc(ccc1/N=C(/N2CCCCC2)\Cl)[N+](=O)[O-] C17425568
CCCCc1nc2cc3c(cc2n1CC#N)OCO3 C31943712
C[C@@H](C1CC1)N(C)c2ccc(cc2[N+](=O)[O-])C(=O)C C35207386
CC[C@H]1CN(CCO1)c2ccc(cc2CCl)[N+](=O)[O-] C36770364
c1cc(cc(c1)F)[C@H](C#N)C(=O)c2cccc(c2)[N+](=O)[O-] C36931278
CC(C)(C)[C@H]1CC[C@H]([C@@H](C1)Sc2nnnn2C)C#N C37154250
CCC[C@@H]1CC[C@H]([C@@H](C1)Sc2nnnn2C)C#N C37154305
Cc1cc(n(n1)[C@@H](C[N+](=O)[O-])c2ccc(cc2)Cl)C C00075191
c1cc(c(cc1[N+](=O)[O-])Cn2cc(cn2)Cl)Cl C38053448
CC(C)(C)Oc1cccc(c1)C2=Nc3ccnn3C(=O)C2 C39955739
CC(=CCn1cc(c(n1)[N+](=O)[O-])Br)C C40517293
CN(c1ccc(cc1[N+](=O)[O-])Br)OC C42206220
c1ccc2c(c1)cccc2OC(=O)[C@H]3C[C@H]3[N+](=O)[O-] C44259803
c1cc(c(cc1OC(F)(F)F)[N+](=O)[O-])OC(F)F C47203311
CN(Cc1cccc(c1)[N+](=O)[O-])c2csc(n2)Cl C48836064
CN(C[C@@H]1CCCO1)c2ccc(cc2[N+](=O)[O-])CCl C48948621
CN(C[C@H]1CCCO1)c2ccc(cc2CCl)[N+](=O)[O-] C48948627
CN(Cc1cscn1)c2ccc(cc2Cl)[N+](=O)[O-] C49056340
CN(Cc1cccc(c1)C#N)c2ccsc2[N+](=O)[O-] C49057002
c1cc(c(cc1COC[C@@H]2CCOC2)[N+](=O)[O-])Cl C49689814
c1cc(c(cc1CCl)OC[C@@H]2CCOC2)[N+](=O)[O-] C50518024
Cc1cc(ccc1[N+](=O)[O-])C(=O)[C@H](C#N)c2cccs2 C52902753
Cc1ccc(cc1N2CCC[C@@H](C2)C=O)[N+](=O)[O-] C54268596
c1c(cc(cc1[N+](=O)[O-])F)N2CCC[C@@H](C2)C=O C54268856
c1cc(ccc1n2cc(cn2)CCCCl)[N+](=O)[O-] C54669987
Cc1c(oc(n1)SCc2ccc(cc2)[N+](=O)[O-])C C55236248
c1cc(ccc1c2ccc(o2)/C=N/n3cnnc3)Cl C59383194
CN(CC1CCC1)c2ccc(cc2C=O)[N+](=O)[O-] C61458666
CC1CCC(CC1)Oc2nc(nc(n2)Cl)OC C61513927
C[C@@H]1CCC[C@H](C1)Oc2nc(nc(n2)Cl)OC C61514002
C[C@@H](C1CC1)N(C)c2nc(nc(n2)Cl)N(C)C C61537875
CC(C)CSc1nc(nc(n1)Cl)n2ccnc2 C61543238
CC(C)c1c(nnn1c2ccc(cc2)N3CCCC3)C=O C62261068
CCn1c(c(nn1)C=O)COc2c(cccc2C)C C62297417
CC(=O)Cc1ccc(o1)c2ccc(cc2F)[N+](=O)[O-] C62770116
CC(C)[C@H](Cc1cc2c(cc1[N+](=O)[O-])OCCO2)Cl C63043385
C[C@@H](CC(C)C)OCc1nc2c(cnn2C)c(n1)Cl C63078612
Cc1cc(nc(n1)N(C)Cc2c(c(c(cn2)C)OC)C)C C65468143
C[C@H]1CN(C[C@@H](O1)C)[C@@H](C)c2cccc(c2)[N+](=O)[O-] C66404063
Cc1nc(on1)COC(=O)C[C@@H]2C[C@H](CC(C2)(C)C)C C67221604
CCCO[C@@H]1CCCN(C1)c2ccsc2[N+](=O)[O-] C67384564
C[NH+]1CC[C@]23c4c5ccc(c4O[C@H]2[C@]6(C=C[C@]3([C@H]1C5)c7c6c(c(cc7O)SCCO)O)OC)OC C08789705
Cc1cc(cc2c1NC(=O)[C@@]23[C@H]4[C@@H]([C@@H]([NH2+]3)Cc5c[nH]c6c5cccc6)C(=O)N(C4=O)c7ccccc7)Cl C08790757
Cc1cc(cc2c1NC(=O)[C@]23[C@H]4[C@@H]([C@@H]([NH2+]3)Cc5ccc(cc5)O)C(=O)N(C4=O)CCc6ccccc6)Cl C08791012
c1ccc(cc1)CN2C(=O)[C@@H]3[C@H]([NH2+][C@@]4([C@@H]3C2=O)c5cccc(c5NC4=O)Cl)Cc6c[nH]c7c6cccc7 C08791221
CC1CC[NH+](CC1)Cc2c(nnn2c3c(non3)N)C(=O)N/N=C/c4c5ccccc5cc6c4cccc6 C09461083
CCC[NH+]1CCc2c(sc(c2C(=O)N)NC(=O)CCS(=O)(=O)c3ccc(cc3)Cl)C1 C09629937
CC(C)[NH+]1CCc2c(sc(c2C(=O)N)NC(=O)CCCS(=O)(=O)c3ccc(cc3)Cl)C1 C09914546
C[NH+]1CCc2c(sc(c2C(=O)N)NC(=O)[C@@H]3CCCCN3S(=O)(=O)c4ccc(s4)Cl)C1 C10775609
C[NH+]1CCc2c(sc(c2C(=O)N)NC(=O)[C@H]3CCCCN3S(=O)(=O)c4ccc(s4)Cl)C1 C10775621
Cc1c(c2cc(ccc2[nH]1)OC(F)(F)F)CCN3C(=O)OC4([C@@]3(C)O)CC([NH2+]C(C4)(C)C)(C)C C12372311
c1ccc(cc1)CCN2C(=O)[C@@H]3[C@H]([NH2+][C@@]4([C@@H]3C2=O)c5cccc(c5NC4=O)Cl)Cc6ccc(cc6)O C12881920
c1ccc(cc1)CN2C(=O)[C@@H]3[C@@H]([NH2+][C@@]4([C@@H]3C2=O)c5cc(ccc5NC4=O)Cl)Cc6c[nH]c7c6cccc7 C12882551
c1ccc(cc1)CN2C(=O)[C@@H]3[C@@H]([NH2+][C@]4([C@@H]3C2=O)c5cc(ccc5NC4=O)Cl)Cc6c[nH]c7c6cccc7 C12882558
c1ccc(cc1)CN2C(=O)[C@@H]3[C@H]([NH2+][C@@]4([C@@H]3C2=O)c5cc(ccc5NC4=O)Cl)Cc6c[nH]c7c6cccc7 C12882566
c1ccc(cc1)CCN2C(=O)[C@@H]3[C@@H]([NH2+][C@]4([C@@H]3C2=O)c5ccccc5NC4=O)Cc6c[nH]c7c6cccc7 C12885846
CSCC[C@H](C(=O)N1CCC2(CC1)c3c(nc[nH]3)CC[NH2+]2)NC(=O)Cc4ccc(cc4)Cl C08996830
CC(C)(C)NS(=O)(=O)c1cc(cc(c1)NC[C@@H]2CCC=CC2)C(=O)NC[C@@H]3CCC[NH+](C3)C C14539574
CC(C)CCn1cnc2c(c1=O)c3c(s2)C[C@@H](CC3)[NH2+]CCc4ccc(cc4)S(=O)(=O)N C15002484
[H]/N=C/1\Nc2[nH+]c3cc4c(cc3n2[C@@H](N1)c5cn(nc5c6ccncc6)c7ccccc7)OCCCO4 C19354093
[H]/N=C/1\Nc2[nH+]c3cc4c(cc3n2[C@H](N1)c5cn(nc5c6ccncc6)c7ccccc7)OCCCO4 C19354092
CC[NH+](CC)C[C@@H](C)CNC(=O)[C@]1(c2ccccc2NC(=O)N1c3ccc(c(c3)Cl)Cl)O C03670410
c1cc(oc1)[C@H]2C[C@@H](N3[C@@H]([NH2+]2)[C@@H](CN3)C(=O)NCc4cc5cc(ccc5[nH]4)Cl)C(F)(F)F C39237426
CC(C)(C)NS(=O)(=O)c1cc(cc(c1)NC[C@H]2CCC=CC2)C(=O)NC[C@@H]3CCC[NH+](C3)C C39344535
Cc1ccccc1[C@H]2[NH2+][C@H]([C@@H]3N2CCN(C3)C(=O)[C@@H]4C=C(N=N4)c5ccc(cc5)N)CCC(C)C C39352530
CCOc1ccc(cc1)C(=O)N2C[C@@H](C3(C2)CC[NH2+]CC3)C(=O)NCCc4c[nH]c5c4cccc5 C39597629
CCOc1cccc(c1)C(=O)N2C[C@@H](C3(C2)CC[NH2+]CC3)C(=O)NCCc4c[nH]c5c4cccc5 C39597924
CCOc1cccc(c1)C(=O)N2C[C@H](C3(C2)CC[NH2+]CC3)C(=O)NCCc4c[nH]c5c4cccc5 C39597926
CCc1cccc2=C(C[NH+]=c12)C(=O)CS[C@@H]3NN[C@H]([NH+]3[C@@H](C(C)C)C(=O)[O-])c4cccs4 C39665308
CC1=C[C@@H]([C@H](O1)C(F)(F)F)C(=O)N2C[C@@H](C3(C2)CC[NH2+]CC3)C(=O)NCc4cc5ccccc5[nH]4 C39671552
CC1=C[C@H]([C@H](O1)C(F)(F)F)C(=O)N2C[C@@H](C3(C2)CC[NH2+]CC3)C(=O)NCc4cc5ccccc5[nH]4 C39671553
c1ccc2c(c1)ccc(n2)C(=O)N3C[C@H](C4(C3)CC[NH2+]CC4)C(=O)NCc5cc6ccccc6[nH]5 C39671597
Cc1c(c2ccccc2[nH]1)CCNC(=O)[C@H]3CN(CC34CC[NH2+]CC4)C(=O)c5ccc6ccccc6n5 C39674107
Cn1cccc1C(=O)N2C[C@H](C3(C2)CC[NH2+]CC3)C(=O)NCCc4c[nH]c5c4cc(cc5)Cl C39676455
CCOC(=O)[C@H]1[C@H](SC2=C1CCCC2)NC(=O)C[NH2+][C@@H]3CCCc4c3[nH]c5c4cc(cc5)[N+](=O)[O-] C39962634
Cn1c2ccc(cc2n(c1=O)C)[C@H](COc3ccc(cc3)C[NH2+]CCc4c[nH]c5c4cccc5)O C40721224
Cc1cc(n(n1)C(C)(C)C)C(=O)N2C[C@@H](C3(C2)CC[NH2+]CC3)C(=O)NCc4cc5ccccc5[nH]4 C44713565
Cc1cc(n(n1)C(C)(C)C)C(=O)N2C[C@H](C3(C2)CC[NH2+]CC3)C(=O)NCc4cc5ccccc5[nH]4 C44713566
Cc1c(c(n[nH]1)C)[C@H](C)NC(=O)[C@@H]2CN(CC23CC[NH2+]CC3)C(=O)c4cc(cc(c4)Cl)Cl C44713722
Cc1c(c(n[nH]1)C)[C@H](C)NC(=O)[C@@H]2CN(CC23CC[NH2+]CC3)C(=O)c4cc(cc(c4)F)C(F)(F)F C44713750
Cc1c(c(n[nH]1)C)[C@@H](C)NC(=O)[C@@H]2CN(CC23CC[NH2+]CC3)C(=O)c4c(onc4c5ccccc5Cl)C C44713817
Cc1c(c2cc(ccc2[nH]1)C#N)CCNC(=O)[C@H]3CN(CC34CC[NH2+]CC4)C(=O)c5ccccc5 C44714478
Cc1c(c2cc(ccc2[nH]1)C#N)CCNC(=O)[C@H]3CN(CC34CC[NH2+]CC4)C(=O)[C@@H]5CCC=CC5 C44714629
Cc1ccc(c(c1)C)C(=O)N2C[C@H](C3(C2)CC[NH2+]CC3)C(=O)NCCc4c([nH]c5c4cc(cc5)C#N)C C44714635
c1ccc(cc1)n2cc(c(n2)c3cc4ccccc4oc3=O)[C@H]5NC(=[NH2+])Nc6n5c7ccccc7n6 C25436813
C[C@]12CC/C(=N/OCC(=O)NCCc3c[nH+]c[nH]3)/C=C1CC[C@@H]4[C@@H]2CC[C@]5([C@@H]4CC[C@@]5(C#C)O)C C08740285
C[C@]12CC/C(=N/OCC(=O)NCCc3c[nH+]c[nH]3)/C=C1CC[C@H]4[C@@H]2CC[C@]5([C@@H]4CC[C@@]5(C#C)O)C C08740287
c1ccc2=[NH+][C@@H](C=c2c1)CCNC(=O)/C=C\3/CS[C@@H](N3)NS(=O)(=O)c4ccc(cc4)Cl C63282152
c1ccc2=[NH+][C@H](C=c2c1)CCNC(=O)/C=C\3/CS[C@@H](N3)NS(=O)(=O)c4ccc(cc4)Cl C63282155
c1ccc2=[NH+][C@H](C=c2c1)CCNC(=O)/C=C\3/CS[C@H](N3)NS(=O)(=O)c4ccc(cc4)Cl C63282160
CC(=O)N[C@H](CC1=c2ccccc2=[NH+]C1)C(=O)NNC(=O)CSc3nc4ccccc4s3 C63806711
C[C@@]12CC[C@H]([C@@]([C@H]1Cc3c(nc(s3)NC(=O)c4ccco4)[C@H]2CC(=O)NCC[NH+](C)C)(C)CO)O C04222439
CC[NH+](Cc1[nH]c(=O)c2ccccc2n1)CC(=O)N(CC(C)C)c3c(n(c(=O)[nH]c3=O)CC(C)C)N C02660895
CCc1ccc2c(c1)[C@@]3([C@H]4[C@@H]([C@H]([NH2+]3)CCC(=O)N)C(=O)N(C4=O)Cc5ccc6c(c5)OCO6)C(=O)N2 C08790373
CCc1cccc2c1NC(=O)[C@]23[C@H]4[C@@H]([C@@H]([NH2+]3)CCC(=O)N)C(=O)N(C4=O)Cc5ccc6c(c5)OCO6 C08790657
CCC[NH+]1CCc2c(sc(c2C(=O)NC(=O)N)NC(=O)c3ccc(cc3)S(=O)(=O)N(CC)CC)C1 C08920736
c1ccc(cc1)C2(C(=O)N(C(=O)N2)NC(=O)C[NH+]3CCN(CC3)c4ccccc4O)c5ccccc5 C09377030
CCCCn1c(c(c(=O)[nH]c1=O)N(Cc2ccccc2)C(=O)C[NH+]3CCc4c(ccs4)[C@H]3C)N C09584650
Cc1c(sc2c1c(nc(n2)C[NH+]3CCC(CC3)C)N[C@@H](CO)[C@H](c4ccc(cc4)[N+](=O)[O-])O)C C09647498
CC(C)CN(c1c(n(c(=O)[nH]c1=O)Cc2ccccc2)N)C(=O)C[NH+]3CCC[C@H]3c4cccs4 C09672035
CCCCn1c(c(c(=O)[nH]c1=O)N(CCCC)C(=O)C[NH+]2CCC[C@H]2c3ccc4c(c3)OCCO4)N C13031616
C[C@H](c1cccs1)[NH+](C)CC(=O)N(CCOC)c2c(n(c(=O)[nH]c2=O)Cc3ccccc3)N C14703238
CCCCn1c(c(c(=O)[nH]c1=O)N(CC)C(=O)C[NH+](CC)Cc2ccc(s2)Br)N C15523858
CC(C)Cn1c(c(c(=O)[nH]c1=O)N(CC(C)C)C(=O)C[NH+](C)Cc2cccc(c2Cl)Cl)N C03584967
C/C(=N\NC(=O)c1c(nnn1c2c(non2)N)C[NH+]3CCCCC3)/c4ccc(cc4)Br C19808228
C/C(=N\NC(=O)c1c(nnn1c2c(non2)N)C[NH+]3CCCCC3)/c4cccc(c4)Br C19926990
COc1cc(cc(c1)OC)C(=O)N[C@@H](CCSC)C(=O)N2CCC3(CC2)c4c([nH]c[nH+]4)CCN3 C20759851
Cc1cccc(c1NC(=O)C[NH+](CC(=O)Nc2c(cccc2C)C)CC(=O)N[C@@H](C)c3ccco3)C C21579598
CCCCn1c(c(c(=O)[nH]c1=O)N(CC)C(=O)C[NH+](Cc2ccc3c(c2)OCO3)C4CCCC4)N C22015040
CC1CC[NH+](CC1)[C@H](CNC(=O)[C@H](C)NS(=O)(=O)c2ccc(cc2)NC(=O)C)c3cccs3 C25079797
CCOC(=O)[C@@H]1CC2(CCN(CC2)C(=O)[C@@H](COCc3ccccc3)NC(=O)C(C)(C)[NH3+])c4c1cccc4 C26395981
CC[NH+]1CCc2c(sc(c2C(=O)N)NC(=O)c3ccc(cc3)S(=O)(=O)N(C)C4CCCCC4)C1 C03007067
CC[NH+]1CCc2c(sc(c2C(=O)N)NC(=O)C3CCN(CC3)S(=O)(=O)c4ccc(s4)Cl)C1 C36704307
c1cc(ccc1C(=O)N[C@H]2CCCCNC2=O)N3CCC(CC3)[NH2+]CC4(CCCC4)N5CCOCC5 C23362064
Cc1cc(no1)[C@@H]2C(=C(NO2)C)C(=O)N3C[C@@H](C4(C3)CC[NH2+]CC4)C(=O)NCCc5c[nH]c6c5cccc6 C39597831
Cc1c(c(no1)c2c(cccc2Cl)Cl)C(=O)N3C[C@H](C4(C3)CC[NH2+]CC4)C(=O)NCCOCCO C39601745
c1ccc(cc1)CCC(=O)N2C[C@@H](C3(C2)CC[NH2+]CC3)C(=O)NCc4[nH]c(=O)c5ccccc5n4 C39676188
c1ccc(cc1)CCC(=O)N2C[C@H](C3(C2)CC[NH2+]CC3)C(=O)NCc4[nH]c(=O)c5ccccc5n4 C39676189
Cc1cccc2c1[nH]cc2CCNC(=O)[C@@H]3CN(CC34CC[NH2+]CC4)C(=O)[C@H]5CC(=NN5C(C)(C)C)C C39684189
Cc1cccc2c1[nH]cc2CCNC(=O)[C@H]3CN(CC34CC[NH2+]CC4)C(=O)C5=C(NO[C@H]5c6cc(on6)C)C C39684194
CC(C)[C@@H](C(=O)NC(C)(C)C)NC(=O)[C@H]1CN(CC12CC[NH2+]CC2)C(=O)c3cccc(c3)N(C)C C39685817
CC(C)(C)OC(=O)NCCNC(=O)[C@H]1CN(CC12CC[NH2+]CC2)C(=O)c3ccc(cc3)OC(F)(F)F C39693421
CC(C)(C)OC(=O)NCCNC(=O)[C@@H]1CN(CC12CC[NH2+]CC2)C(=O)c3ccc(c(c3)C(F)(F)F)F C39693424
CC(C)(C)OC(=O)NCCNC(=O)[C@H]1CN(CC12CC[NH2+]CC2)C(=O)c3csc4c3cccc4 C39693539
C[C@]12CC[C@H]([C@@]([C@H]1Cc3c(nc(s3)NC(=O)OCC=C)[C@H]2CC(=O)NCC[NH+](C)C)(C)CO)O C43554256
CCOc1cc(cc(c1OCc2ccc(cc2)C)Br)/C=N/[NH+]=C(/c3c(non3)N)\N C13943599
CCN(c1c(n(c(=O)[nH]c1=O)Cc2ccccc2)N)C(=O)C[NH+](Cc3ccccc3)[C@@H](C)C4CC4 C24673931
CCOc1ccc(cc1)CC(=O)N[C@@H](CCSC)C(=O)N2CCC3(CC2)c4c([nH]c[nH+]4)CCN3 C13570618
CCN(c1c(n(c(=O)[nH]c1=O)Cc2ccccc2)N)C(=O)C[NH+](Cc3ccccc3)CC4CCC4 C60041827
CSCC[C@@H](C(=O)N1CCC2(CC1)c3c([nH]c[nH+]3)CCN2)NC(=O)COc4ccc(cc4)Cl C20589581
CCCCN(c1c(n(c(=O)[nH]c1=O)CC(C)C)N)C(=O)C[NH2+]C2(CCCCCC2)c3nc(on3)C C62587478
CCN(CC)S(=O)(=O)c1cccc(c1)C(=O)N[C@@H](Cc2c[nH]c3c2cccc3)C(=O)N/[NH+]=C/4\CCCN4 C12558851
CCN(CC)S(=O)(=O)c1cccc(c1)C(=O)N[C@H](Cc2c[nH]c3c2cccc3)C(=O)N/[NH+]=C/4\CCCN4 C12558853
CC[C@@]1(CCC(=O)NC1=O)c2ccc(cc2)NC(=O)C(=O)NCCC3=c4cc(ccc4=[NH+]C3)Cl C63280916
CC(=O)Nc1ccc(cc1)S(=O)(=O)/N=C\2/[C@@H]([NH+]=c3ccccc3=N2)Nc4ccc(cc4)C(=O)O C39984370
COc1ccc(cc1)N2C(=O)[C@H]3[C@H]([NH2+][C@@]([C@@H]3C2=O)(CC4=c5ccccc5=[NH+]C4)C(=O)[O-])c6ccccc6O C63472991
c1ccc2=[NH+]CC(=c2c1)CCC(=O)NN3[C@@H](Nc4ccccc4C3=O)SCC(=O)NC[C@@H]5CCCO5 C63708492
C[C@@H](C(=O)Nc1c(c2c(s1)CCC2)C(=O)N)S[C@H]3NN=C(N3C4CC4)C5=c6ccccc6=[NH+]C5 C39996793
c1ccc2=[NH+]CC(=c2c1)c3nnc(n3C4CC4)SCC(=O)N[C@@H]5C(=C6CCCC[C@@H]6S5)C(=O)N C63896767
COC(=O)C1=CN(NN1)[C@H]2C[C@H](N(C2)Cc3cccs3)C(=O)NCCC4=c5ccccc5=[NH+]C4 C64152160
CCOc1ccc(cc1)CC(=O)N[C@H](CCSC)C(=O)N2CCC3(CC2)c4c([nH]c[nH+]4)CCN3 C13570619
C[C@@]12CC[C@H]([C@@]([C@H]1Cc3c(nc(s3)NC(=O)N4CCOCC4)[C@H]2CC(=O)NCC[NH+](C)C)(C)CO)O C05397001
CCc1ccc2c(c1)[C@]3([C@H]4[C@@H]([C@H]([NH2+]3)CCC(=O)N)C(=O)N(C4=O)Cc5ccc6c(c5)OCO6)C(=O)N2 C08790374
CCc1ccc2c(c1)[C@]3([C@H]4[C@@H]([C@@H]([NH2+]3)CC(=O)N)C(=O)N(C4=O)Cc5ccc6c(c5)OCO6)C(=O)N2 C08790629
CCc1cccc2c1NC(=O)[C@]23[C@H]4[C@@H]([C@H]([NH2+]3)CC(=O)N)C(=O)N(C4=O)Cc5ccc6c(c5)OCO6 C08790876
CCN(CC)S(=O)(=O)c1ccc(cc1)C(=O)Nc2c(c3c(s2)C[NH+](CC3)C)C(=O)NNC(=O)C C08920251
Cc1cc(c(cc1N2C(=O)[C@@H]3[C@@H]([NH2+][C@]4([C@@H]3C2=O)c5ccccc5NC4=O)CCC(=O)N)OC)[N+](=O)[O-] C09234936
C[C@@H]1C[C@H](CN(C1)S(=O)(=O)c2ccc(cc2)C(=O)Nc3c(c4c(s3)C[NH+](CC4)C)C(=O)N)C C04177715
COc1ccccc1CN2C(=O)[C@@H]3[C@@H]([NH2+][C@]4([C@@H]3C2=O)c5ccccc5NC4=O)Cc6c[nH]c7c6cccc7 C12879435
Cc1ccc2c(c1C)NC(=O)[C@]23[C@H]4[C@@H]([C@H]([NH2+]3)Cc5c[nH]c6c5cccc6)C(=O)N(C4=O)CCOC C12887832
CCCCN(c1c(n(c(=O)[nH]c1=O)CC(C)C)N)C(=O)C[NH+]2CCC[C@H]2c3ccc4c(c3)OCCO4 C13062898
CSCC[C@@H](C(=O)N1CCC2(CC1)c3c([nH]cn3)CC[NH2+]2)NC(=O)c4ccc5c(c4)OCO5 C08791949
CC[NH+]1CCc2c(sc(c2C(=O)N)NC(=O)[C@@H]3CCCN(C3)S(=O)(=O)c4ccccc4)C1 C14023261
C[C@@H]1C[C@H](C[NH+](C1)CCCNC(=O)c2ccc3c(c2)[nH]c(=O)c(n3)c4ccccc4NC(=O)C)C C09833434
CC(C)Cn1c(c(c(=O)[nH]c1=O)N(CC(C)C)C(=O)C[NH+]2CCC[C@H]2c3ccc(cc3)OC)N C25415370
CCCC[NH+](C)C[C@@H]1C(=NN(C1=O)C(=O)c2c(nc(s2)NNC(=O)C)C)c3ccccc3O C25574404
CCOC(=O)c1c2c(sc1NC(=O)[C@@H](C)[NH2+]CC(=O)N[C@H]3CCS(=O)(=O)C3)C[C@H](CC2)C C32927303
c1cc(c(cc1S(=O)(=O)N)[N+](=O)[O-])N2CC[NH+](CC2)Cc3[nH]c4c(c5c(s4)CCCC5)c(=O)n3 C12547106
CCOC(=O)c1c2c(sc1NC(=O)[C@@H](C)[NH2+]CC(=O)N[C@@H]3CCS(=O)(=O)C3)C[C@@H](CC2)C C36386091
CSCC[C@H](C(=O)N1CCC2(CC1)c3c([nH+]c[nH]3)CCN2)NC(=O)c4ccc5c(c4)OCO5 C25107466
CC1CC[NH+](CC1)Cc2c(nnn2c3c(non3)N)C(=O)N/N=C(\C)/c4cccc(c4)Br C09272616
CC(C)CCN1c2ccccc2[C@H]([C@H](C1=O)C(=O)N/N=C(/C)\[C@@H]3C(=c4ccccc4=[NH+]C3=O)O)O C38574046
C[C@H](CCCC(C)(C)O)NC(=O)[C@H]1CN(CC12CC[NH2+]CC2)C(=O)[C@@H]3CCCN3C(=O)C(F)(F)F C39631262
CC1=C([C@H](NO1)c2ccccc2)C(=O)N3C[C@@H](C4(C3)CC[NH2+]CC4)C(=O)NCc5cc6ccccc6[nH]5 C39671587
c1ccc(cc1)CCCC(=O)N2C[C@H](C3(C2)CC[NH2+]CC3)C(=O)NCc4[nH]c(=O)c5ccccc5n4 C39676293
COc1c(csc1Cl)C(=O)N2C[C@H](C3(C2)CC[NH2+]CC3)C(=O)NCc4[nH]c(=O)c5ccccc5n4 C39676295
C[C@H]1C(=C(NO1)C)C(=O)N2C[C@H](C3(C2)CC[NH2+]CC3)C(=O)NCCc4c[nH]c5c4cc(cc5)Cl C39676519
Cc1cccc2c1[nH]cc2CCNC(=O)[C@H]3CN(CC34CC[NH2+]CC4)C(=O)c5cc(cc(c5)OC)OC C39684066
CC(C)(C)OC(=O)NCCNC(=O)[C@H]1CN(CC12CC[NH2+]CC2)C(=O)c3cc(cc(c3)OC)OC C39693377
CCOc1ccc(cc1)C(=O)N2C[C@H](C3(C2)CC[NH2+]CC3)C(=O)NCCNC(=O)OC(C)(C)C C39693411
c1ccc2=[NH+]CC(=c2c1)C3=NN[C@H](N3C4CC4)SCC(=O)NN5C(=O)C6(CCCCC6)NC5=O C39732876
CCN(CC)c1ccc(cc1)/C=N\NC(=O)c2c(n(nn2)c3c(non3)N)C[NH+]4CCCC[C@H]4C C39948775
c1cc(c(cc1[N+](=O)[O-])[C@@H](CC(=O)N)[NH3+])OS(=O)(=O)c2cc(cc(c2)C(F)(F)F)C(F)(F)F C44253861
Cc1cc(no1)c2c(c(no2)C)C(=O)N3C[C@@H](C4(C3)CC[NH2+]CC4)C(=O)NCCc5c([nH]c6c5cccc6)C C44713587
Cc1c(c2ccccc2[nH]1)CCNC(=O)[C@@H]3CN(CC34CC[NH2+]CC4)C(=O)[C@H]5COc6ccccc6O5 C44713589
Cc1c(c2cc(ccc2[nH]1)C#N)CCNC(=O)[C@H]3CN(CC34CC[NH2+]CC4)C(=O)C5CCN(CC5)C(=O)C C44714542
Cc1c(c2cc(ccc2[nH]1)C#N)CCNC(=O)[C@H]3CN(CC34CC[NH2+]CC4)C(=O)c5cccn5C C44714546
Cc1cccc2c1[nH]cc2CCNC(=O)[C@@H]3CN(CC34CC[NH2+]CC4)C(=O)c5c(noc5c6cc(on6)C)C C44728479
Cc1cc(cc2c1nc([nH]2)[C@@H]3C(=CC=NC3=O)NC[C@H](c4cccc(c4)Cl)O)C5=[NH+]CCN5C C52634745
CCOC(=O)C1=C(NC(=O)N[C@H]1c2cccs2)CN3CCC(CC3)(C(=O)N)[NH+]4CCCCC4 C57416075
c1ccc2=[NH+]CC(=c2c1)C[C@@H](C(=O)Nc3cccc(c3)S(=O)(=O)N)NC(=O)c4ccccc4Cl C63182421
COc1ccc2=[NH+][C@@H]3[C@@H](NCCC3=c2c1)[C@@H]4[C@@H](N(C(=O)NC4=O)Cc5cc(cc(c5)OC)OC)O C63376030
CCOC(=O)c1c(n(c2c1-c3cc(ccc3/C(=N\NC(=O)N)/C2=O)Br)C)C[NH+](C)C C12470955
Cc1c(c(=O)[nH]c(=O)[nH]1)CSc2nnc(o2)[C@H](CC3=c4ccccc4=[NH+]C3)NC(=O)OC(C)(C)C C63411803
Cc1cc(cc(c1)N2C(=O)[C@H]3[C@H]([NH2+][C@@]([C@@H]3C2=O)(CC4=c5ccccc5=[NH+]C4)C(=O)[O-])c6ccccc6O)C C63472952
Cc1ccc2=[NH+]CC(=c2c1)CCN3C[C@H](CC3=O)C(=O)N[C@@H]4NN[C@@H](S4)Cc5ccc(cc5)OC C63941171
c1ccc2c(c1)C[C@H](NC2)C(=O)N[C@H](CC3=c4ccccc4=[NH+]C3)C(=O)Nc5ccc6c(c5)OCCO6 C64348613
c1ccc(cc1)CNS(=O)(=O)c2cccc(c2)C(=O)NNC(=O)CCC3=c4ccccc4=[NH+]C3 C64674307
CCOC(=O)C1=C(NC(=O)N[C@@H]1c2cccs2)CN3C(=O)[C@H](NC3=O)CC4=c5ccccc5=[NH+]C4 C64674484
CCn1c2ccc(cc2[nH]c(=O)c1=O)C3=[NH+][C@H](ON3)[C@H](C(C)C)NS(=O)(=O)c4ccc(cc4)C C64890602
CCCn1c2ccc(cc2[nH]c(=O)c1=O)C3=[NH+][C@H](ON3)[C@H](C(C)C)NS(=O)(=O)c4ccc(cc4)C C64890798
c1cc(ccc1F)S(=O)(=O)N2CCN([C@@H](C2)C(=O)N[C@H]3CCCNC3=O)C(=O)[C@@H]4CSC[NH2+]4 C05433677
COc1ccc(cc1)CN2C(=O)[C@@H]3[C@@H]([NH2+][C@]4([C@@H]3C2=O)c5ccccc5NC4=O)Cc6c[nH]c7c6cccc7 C08788923
C[C@]12CC[C@H]3[C@H]([C@]1(CC[C@@H]2C4=CC(=O)OC4)O)CC[C@]5([C@@]3(CC[C@@H](C5)O)/C=[NH+]/C(C)(CO)CO)O C08789282
C[C@@H]1[C@@H]([C@@H](C[C@H](O1)O[C@H]2C[C@@](Cc3c2c(c4c(c3O)C(=O)c5cccc(c5C4=O)OC)O)(C(=O)C)O)[NH3+])O C11592929
C[C@@H]1[C@@H]([C@@H](C[C@H](O1)O[C@H]2C[C@](Cc3c2c(c4c(c3O)C(=O)c5cccc(c5C4=O)OC)O)(C(=O)C)O)[NH3+])O C11592930
CC(C)NC(=O)N1CCN([C@H](C1)C(=O)N[C@H](Cc2c[nH]c3c2cccc3)C(=O)N)C(=O)C4CC[NH2+]CC4 C12605032
CCCCn1c(c(c(=O)[nH]c1=O)N(CC)C(=O)C[NH+]2CCCN(CC2)S(=O)(=O)c3c(noc3C)C)N C12700428
Cc1cc2c(c(c1)Cl)NC(=O)[C@@]23[C@H]4[C@@H]([C@@H]([NH2+]3)CC(=O)N)C(=O)N(C4=O)c5ccc(cc5)C(=O)N C12879146
Cc1c(ccc2c1NC(=O)[C@]23[C@H]4[C@@H]([C@@H]([NH2+]3)CCC(=O)N)C(=O)N(C4=O)c5ccc(cc5)C(=O)N)Cl C12880057
c1ccc2c(c1)-c3ccc[n+](c3[C@]2(C(=O)N4CCC[C@H]4C(=O)NCc5cc(ccc5C[NH3+])Cl)O)[O-] C13641375
Cc1c(c(n(n1)[C@@H]2CCS(=O)(=O)C2)C)C[NH+](C)[C@H](C)C(=O)Nc3c(c4c(s3)CCC4)C(=O)N C14129546
C[C@@H]1[C@@H]([C@H](C[C@H](O1)O[C@H]2C[C@@](Cc3c2c(c4c(c3O)C(=O)c5cccc(c5C4=O)OC)O)(C(=O)C)O)[NH3+])O C14806497
C[C@@H]1[C@@H]([C@H](C[C@@H](O1)O[C@H]2C[C@@](Cc3c2c(c4c(c3O)C(=O)c5cccc(c5C4=O)OC)O)(C(=O)C)O)[NH3+])O C14806502
CCOc1cc(ccc1OCc2cccs2)[C@H]3[NH+]=C(Nc4n3c5cc6c(cc5n4)OCCCO6)N C19354148
CCOc1cc(cc(c1O)Br)/C=N/NC(=O)c2c(nnn2c3c(non3)N)C[NH+]4CCCC4 C19808248
CCC[NH+]1CCc2c(sc(c2C(=O)N)NC(=O)c3ccccc3NS(=O)(=O)c4ccccc4)C1 C20569549
C/C(=N\NC(=O)c1c(nnn1c2c(non2)N)C[NH+]3CCCCC3)/CN4C(=O)c5ccccc5C4=O C25783020
C[NH+](Cc1c(nnn1c2c(non2)N)C(=O)N/N=C/c3cc(c(c(c3)OC)O)OC)C4CCCCC4 C01875385
C[C@@H]1[C@H]([C@@H](C[C@@H](O1)O[C@@H]2C[C@@](Cc3c2c(c4c(c3O)C(=O)c5cccc(c5C4=O)OC)O)(C(=O)C)O)[NH3+])O C03830633
C[C@@H]1[C@@H]([C@@H](C[C@@H](O1)O[C@@H]2C[C@@](Cc3c2c(c4c(c3O)C(=O)c5cccc(c5C4=O)OC)O)(C(=O)C)O)[NH3+])O C03830631
CCCCN(C)S(=O)(=O)c1ccc(cc1)C(=O)Nc2c(c3c(s2)C([NH2+]C(C3)(C)C)(C)C)C(=O)N C04177759
c1ccc2c(c1)CCCN2Cc3c(nnn3c4c(non4)N)C(=O)NNC5=c6cc(ccc6=[NH+]C5=O)Cl C02387962
c1cc2c(cc1C3=CN=[NH+][C@@H]3c4ccc(cc4O)O[C@@H]5[C@@H]([C@@H]([C@@H]([C@@H](O5)CO)O)O)O)OCCO2 C38549318
c1ccc2=[NH+]CC(=c2c1)/C=N/NC(=O)[C@H]3[C@H](N(N=N3)c4c(non4)N)CNc5ccccc5C(=O)N C38688945
c1ccc2c(c1)c(c[nH]2)C[C@@H](C(=O)N)NC(=O)[C@@H]3CCCC[C@@H]3C(=O)N4CCN(CC4)c5cccc[nH+]5 C38732378
c1cc2c(cc1C3=CN=[NH+][C@@H]3c4ccc(cc4O)O[C@H]5[C@@H]([C@H]([C@@H]([C@H](O5)CO)O)O)O)OCCO2 C38773815
c1cc2c(cc1C3=CN=[NH+][C@H]3c4ccc(cc4O)O[C@H]5[C@@H]([C@H]([C@@H]([C@H](O5)CO)O)O)O)OCCO2 C38773817
c1cc2c(cc1[C@H]3C[C@@H](N4[C@@H]([NH2+]3)C[C@@H](N4)C(=O)NCc5cc6cc(ccc6[nH]5)Cl)C(F)(F)F)OCO2 C39440409
C/C=C/C=C/C=C\C(=O)N[C@@H]([C@H](C)[NH3+])C(=O)O[C@@H]([C@@H]1C(=O)NCC(=O)N1)C2=C3C=CC(=C[C@@H]3N=C2)Cl C39559756
CCn1c(c(c(n1)C)Br)C(=O)N2C[C@H](C3(C2)CC[NH2+]CC3)C(=O)NCCOCCO C39601881
c1ccc(cc1)COC(=O)N2CCC(CC2)C(=O)N3C[C@H](C4(C3)CC[NH2+]CC4)C(=O)NCCOCCO C39601910
Cc1cc(=O)oc2c1cccc2OCC(=O)N3C[C@@H](C4(C3)CC[NH2+]CC4)C(=O)NCCOCCO C39601934
CCn1c(c(c(n1)C)Br)C(=O)N2C[C@H](C3(C2)CC[NH2+]CC3)C(=O)N[C@H](C)CCCC(C)(C)O C39631888
Cc1cc(=O)oc2c1cccc2OCC(=O)N3C[C@@H](C4(C3)CC[NH2+]CC4)C(=O)N[C@@H](C)C(=O)NC C39683991
CC(C)(C)OC(=O)NCCNC(=O)[C@H]1CN(CC12CC[NH2+]CC2)C(=O)c3ccc(c(c3)Cl)Cl C39693359
Cc1cc(ccc1Br)C(=O)N2C[C@@H](C3(C2)CC[NH2+]CC3)C(=O)NCCNC(=O)OC(C)(C)C C39693466
Cc1cc(no1)c2c(c(no2)C)C(=O)N3C[C@@H](C4(C3)CC[NH2+]CC4)C(=O)NCCNC(=O)OC(C)(C)C C39693520
C[C@@H]1[C@H]([C@@H](C[C@@H](O1)O[C@H]2CC(=Cc3c2c(c4c(c3O)C(=O)c5cccc(c5C4=O)OC)O)C(=O)CO)[NH3+])O C40741425
C[C@H]1[C@H]([C@@H](C[C@@H](O1)O[C@H]2CC(=Cc3c2c(c4c(c3O)C(=O)c5cccc(c5C4=O)OC)O)C(=O)CO)[NH3+])O C40741426
C/C=C/C=C/C=C\C(=O)N[C@H]([C@@H](C)[NH3+])C(=O)O[C@@H](c1c[nH]c2c1ccc(c2)Cl)[C@@H]3C(=O)NCC(=O)N3 C44606396
C/C=C/C=C/C=C\C(=O)N[C@H]([C@H](C)[NH3+])C(=O)O[C@@H](c1c[nH]c2c1ccc(c2)Cl)[C@@H]3C(=O)NCC(=O)N3 C44606405
Cc1c(c(n[nH]1)C)[C@H](C)NC(=O)[C@@H]2CN(CC23CC[NH2+]CC3)C(=O)[C@@H]4CCCN4C(=O)C(F)(F)F C44713662
Cc1c(c(n[nH]1)C)[C@H](C)NC(=O)[C@H]2CN(CC23CC[NH2+]CC3)C(=O)[C@@H]4CCCN4C(=O)C(F)(F)F C44713664
Cc1cc(no1)c2c(c(no2)C)C(=O)N3C[C@H](C4(C3)CC[NH2+]CC4)C(=O)N[C@@H](C)c5c([nH]nc5C)C C44714100
Cc1c(c2cc(ccc2[nH]1)C#N)CCNC(=O)[C@H]3CN(CC34CC[NH2+]CC4)C(=O)[C@@H]5COc6ccccc6O5 C44714604
Cc1c(c2cc(ccc2[nH]1)C#N)CCNC(=O)[C@H]3CN(CC34CC[NH2+]CC4)C(=O)c5cncn5C C44714680
Cc1cc(cc2c1nc([nH]2)[C@@H]3C(=CC=NC3=O)NC[C@H](c4cccc(c4)Cl)O)N5CCC(CC5)[NH2+]C C52550760
Cc1c(ccc([nH+]1)N)CNC(=O)[C@H]2C=CCn3n2c(=O)n(c3=O)[C@H](C[NH2+]C4CCCCC4)C(=O)[O-] C13489378
c1ccc2=[NH+]CC(=c2c1)c3nnc(n3C[C@H]4CCCO4)SCC(=O)Nc5cccc(c5)S(=O)(=O)N C63236958
c1ccc2=[NH+][C@H](C=c2c1)C[C@H](C(=O)NC3CCCCC3)NS(=O)(=O)c4ccc5c(c4)CCC(=O)N5 C63732001
CC(=O)NCCNC(=O)[C@H]1C[NH+]2CC[C@H]1C[C@@H]2Cn3cc(nn3)c4ccc(cc4)c5ccccc5 C08299057
c1cc2c(cc1C[NH+]3CCC(CC3)(c4ccc5c(c4)cc(o5)C(=O)NC[C@@H]6CCCO6)O)OCCO2 C12135423
c1ccc(cc1)CNC(=S)N(CC[NH+]2CCOCC2)Cc3cc4cc5c(cc4[nH]c3=O)OCO5 C06446563
c1c2cc3c(cc2[nH]c(=O)c1CN(CC[NH+]4CCOCC4)C(=S)NC[C@@H]5CCCO5)OCO3 C06445118
c1cc(cc(c1)O)[C@@H]2C(=C(C(=O)N2CCC[NH+]3CCOCC3)O)C(=O)c4ccc5c(c4)OCCO5 C09452286
Cc1cc(c(c2c1C(=O)/C(=C/c3ccc(c(c3OC)OC)OC)/O2)C[NH+]4CCN(CC4)CCO)O C20589622
c1ccc(c(c1)/C=C\2/C(=O)N(C(=O)S2)CCNC(=O)C[NH+]3CCN(CC3)c4ccc(cc4)O)F C21822636
CCn1c2ccc(cc2nc1C[NH+](C)[C@@H](C)c3ccc(cc3)S(=O)(=O)N)S(=O)(=O)N(C)C C23259736
CCOC(=O)c1c(c([nH]c1C)C(=O)N2CCC(CC2)[C@@H](C)C(=O)NCC[NH+]3CCCCCC3)C C33024213
CC[NH+]1CCN(CC1)CCCNC(=O)C2CCN(CC2)C(=O)c3c(c4c(=O)[nH]cnc4s3)C C33073479
c1cc(ccc1C(=O)NNC(=O)CN2CC[NH+](CC2)Cc3ccc4c(c3)OCO4)Br C22938722
CC[NH+](CC)C[C@H](C)CNC(=O)c1cc(=O)[nH]c2c1cc(cc2)S(=O)(=O)N3CCC[C@@H](C3)C C36644167
Cc1ccc(cc1)S(=O)(=O)Cn2c(nnn2)[C@H](c3ccc(cc3)F)[NH+]4CCC(CC4)C(=O)N C01352219
c1ccc2c(c1)ccn(c2=O)CC(=O)NCC(=O)NCCC[NH+]3CCN(CC3)c4cccc(c4)Cl C04057188
CCOc1ccc(cc1)C(=O)N[C@@H](CCSC)C(=O)N2CCC3(CC2)[C@H]4C(=NC=N4)CC[NH2+]3 C38776898
C[C@H](CNC(=O)[C@H]1CN(CC12CC[NH2+]CC2)C(=O)c3ccccc3OC(=O)C)Oc4ccc(cc4)F C39595507
Cc1c(c(no1)c2ccccc2)C(=O)N3C[C@@H](C4(C3)CC[NH2+]CC4)C(=O)NC[C@@H](C)Oc5ccc(cc5)F C39596503
Cc1c(c(no1)c2ccccc2)C(=O)N3C[C@H](C4(C3)CC[NH2+]CC4)C(=O)NC[C@@H](C)Oc5ccc(cc5)F C39596505
CCOC(=O)CCNC(=O)[C@H]1CN(CC12CC[NH2+]CC2)C(=O)c3ccc(c(c3)C(F)(F)F)OC C39604156
CCCOCCNC(=O)[C@H]1CN(CC12CC[NH2+]CC2)C(=O)c3c(c(nn3CC)C)Br C39607678
Cc1c(c(on1)C)C(=O)N2C[C@@H](C3(C2)CC[NH2+]CC3)C(=O)N[C@@H]4CCC[C@H]4OCc5ccccc5 C39609122
CCOc1cccc(c1)CCNC(=O)[C@@H]2CN(CC23CC[NH2+]CC3)C(=O)C4CCN(CC4)C(=O)C C39609516
c1ccc2c(c1)-c3c(cccc3C(=O)N4C[C@@H](C5(C4)CC[NH2+]CC5)C(=O)NCCCN6CCOCC6)C2=O C39624825
c1ccc2c(c1)-c3c(cccc3C(=O)N4C[C@H](C5(C4)CC[NH2+]CC5)C(=O)NCCCN6CCOCC6)C2=O C39624828
CC[C@@H](COC)NC(=O)[C@@H]1CN(CC12CC[NH2+]CC2)C(=O)c3c(onc3c4ccccc4Cl)C C39637999
CC[C@@H](COC)NC(=O)[C@@H]1CN(CC12CC[NH2+]CC2)C(=O)c3c(c(nn3CC)C)Br C39638159
CCOc1ccc(cc1)CCNC(=O)[C@@H]2CN(CC23CC[NH2+]CC3)C(=O)[C@@H]4COc5ccccc5O4 C39653991
CCOc1ccc(cc1)CCNC(=O)[C@@H]2CN(CC23CC[NH2+]CC3)C(=O)[C@H]4COc5ccccc5O4 C39653996
Cc1c(c(no1)c2ccccc2)C(=O)N3C[C@@H](C4(C3)CC[NH2+]CC4)C(=O)N[C@@H](C#N)c5ccccc5 C39662590
Cc1ccc(cc1)O[C@H](C)CNC(=O)[C@H]2CN(CC23CC[NH2+]CC3)C(=O)c4cccc(c4C)OC(=O)C C39666139
c1cnc(nc1)N2CCC[C@H](C2)CNC(=O)[C@@H]3CN(CC34CC[NH2+]CC4)C(=O)CCC5CCCC5 C39669341
CC1(CCCCC1)C(=O)N2C[C@@H](C3(C2)CC[NH2+]CC3)C(=O)NC[C@H]4CCCN(C4)c5ncccn5 C39669394
CC1(CCCCC1)C(=O)N2C[C@H](C3(C2)CC[NH2+]CC3)C(=O)NC[C@H]4CCCN(C4)c5ncccn5 C39669395
Cc1ccsc1C(=O)N2C[C@@H](C3(C2)CC[NH2+]CC3)C(=O)NC[C@@H]4CCCN(C4)c5ncccn5 C39669546
Cc1cc(n(n1)CCCNC(=O)[C@H]2CN(CC23CC[NH2+]CC3)C(=O)c4ccc(cc4)OC(F)(F)F)C C39671685
Cc1c(cccc1OC(=O)C)C(=O)N2C[C@H](C3(C2)CC[NH2+]CC3)C(=O)N[C@H](C)C4=C(N=N[C@@H]4C)C C39674389
CC(=O)Oc1ccccc1C(=O)N2C[C@H](C3(C2)CC[NH2+]CC3)C(=O)NCCOc4cccc(c4)F C39685281
CC(C)CC(=O)N1CCC(CC1)NC(=O)[C@H]2CN(CC23CC[NH2+]CC3)C(=O)c4ccc(cc4OC)OC C39686207
CCOc1cccc(c1)C(=O)N2C[C@H](C3(C2)CC[NH2+]CC3)C(=O)NC4CCN(CC4)C(=O)CC(C)C C39686329
Cc1cc2c(c(=O)n1CC[NH+](C)C)[C@]3(c4ccccc4N(C3=O)Cc5ccccc5)C(=C(O2)N)C#N C39919007
CCOC(=O)C1=C2CC[NH+](C[C@@H]2S[C@@H]1NC(=O)CSc3[nH]nc(n3)C)Cc4ccccc4 C39928336
Cc1ccc2c(coc2c1C)CC(=O)N/N=C/3\CCCc4c3c(c(o4)C(=O)NN5CC[NH+](CC5)C)C C40826590
C[C@H]1CCCC[NH+]1Cc2ccccc2CNC(=O)c3ccc(cc3)S(=O)(=O)N4CCNC(=O)C4 C46794483
c1cc(ccc1N2C(=O)C[C@H](C2=O)SC(=[NH2+])N/N=C/c3ccc4c(c3)OCO4)Br C18205705
c1cc(ccc1N2C(=O)C[C@H](C2=O)N3CCC(CC3)(C(=O)N)[NH+]4CCCCC4)OC(F)(F)Cl C16247965
CC/C(=C\1/C(=O)NC(=O)N(C1=O)c2ccccc2C)/N[C@H](CC3=c4ccccc4=[NH+]C3)C(=O)OC C63426814
Cn1cccc1[C@H]2C[C@H]3N(CCCN3N2)C(=O)CCC(=O)NCCC4=c5cc(ccc5=[NH+]C4)OC C63588457
Cn1cc(c2c1cccc2)C3=C[C@@H]4N(N3)CCC(=O)N4CC(=O)NCCC5=c6cc(ccc6=[NH+]C5)OC C63671324
Cc1cccc(c1)n2c(nnc2SCC(=O)N[C@H]3CCCCNC3=O)C4=c5ccccc5=[NH+]C4 C64360586
COC(=O)CC[C@@H](C(=O)OC)NC(=O)N1CCc2c([nH+]c[nH]2)[C@H]1c3ccc(cc3)Br C20738039
Cc1ccc(cc1)S(=O)(=O)NNC(=O)CCN2C(=O)/C(=C/c3ccc4c(c3)OCO4)/SC2=S C01769949
c1ccc(cc1)C(=O)NNC(=O)COC(=O)c2ccc(cc2)S(=O)(=O)N3CCCc4c3cccc4 C03278786
C[C@@]1(C(=O)N(C(=O)N1)NC(=O)c2c3ccccc3c(=O)n(n2)Cc4ccccc4)CCc5ccccc5 C08860812
CCS(=O)(=O)c1ncc(c(n1)C(=O)Nc2c(c3c(s2)CCC3)C(=O)NCc4ccco4)Cl C08867348
Cc1ccc(cc1)S(=O)(=O)N2CCC[C@@H]2C(=O)Nc3c(c4c(s3)CCCC4)C(=O)NC(=O)OC C08893866
Cc1cc2c(c(=O)n1CCc3ccc(c(c3)OC)OC)[C@@H](C(=C(O2)N)C#N)c4ccc(cc4OC)OC C02332798
CCOC(=O)c1c(c(c(s1)NC(=O)C2CCN(CC2)S(=O)(=O)c3cccs3)C(=O)NC)C C09504944
CC[C@@H](C)NC(=O)Cn1c2ccccc2c(=O)n(c1=O)Cc3ccc(cc3)C(=O)NCc4ccco4 C09617338
Cn1c2ccc(cc2c(=O)n(c1=O)C)S(=O)(=O)N[C@H](c3ccccc3)C(=O)NC4CCCCCC4 C09636400
c1ccc(cc1)[C@H](C(=O)NC[C@@H]2COc3ccccc3O2)NS(=O)(=O)c4cccc5c4nsn5 C09692601
CC[C@H](C)NC(=O)Cn1c2cc(ccc2c(=O)n(c1=O)c3ccc(cc3)C)C(=O)NCc4ccco4 C09692704
Cc1cc(c(n1c2ccc(cc2)S(=O)(=O)N)C)C(=O)COC(=O)/C=C/c3ccc4c(c3)OCCO4 C09558548
COC(=O)NC(=O)c1ccsc1NC(=O)[C@H]2CCCCN2S(=O)(=O)c3ccc(s3)Cl C10812692
CCOC(=O)C1=C(NC(=O)N[C@H]1c2ccc(cc2)Cl)COC(=O)c3ccc(cc3)S(=O)(=O)C C11218115
CC(C)Cn1c(c(c(=O)n(c1=O)C)C(=O)COC(=O)COc2cc(c(cc2Cl)Cl)Cl)N C11423635
CC1CCN(CC1)S(=O)(=O)c2ccc(cc2)NC(=S)NC(=O)c3ccc(c(c3)[N+](=O)[O-])Cl C12500208
COc1ccc(cc1)Cc2c(=O)[nH]c(nc2O)SCC(=O)N3C[C@@H]4C[C@H](C3)c5cccc(=O)n5C4 C12658683
c1ccc(cc1)C(=O)NNC(=O)COC(=O)c2ccc(cc2)S(=O)(=O)N3CCc4ccccc4C3 C13097322
CCn1c(=O)c(c(n(c1=O)Cc2ccccc2)N)C(=O)CSc3nncn3c4ccc(cc4C)C C10036630
c1ccc(c(c1)[N+](=O)[O-])OCC(=O)NNC(=O)COc2ccc(cc2Br)Br C14025838
c1ccc2c(c1)NC(=C(C#N)C(=O)COC(=O)CCc3ccc(cc3)S(=O)(=O)N4CCCCC4)N2 C14120736
C[C@@H]1CCCC[C@@]12C(=O)N(C(=O)N2)CC(=O)NCCN3C(=O)/C(=C/c4ccccc4F)/SC3=O C14557948
CC1CCC2(CC1)C(=O)N(C(=O)N2)NC(=O)CSc3ncc(n3C[C@@H]4CCCO4)c5ccccc5 C14805245
c1cc2c(cc1C(=O)NNC(=O)c3cc(ccc3Br)S(=O)(=O)N4CCCC4)OCO2 C15793543
C[C@H]1CCCC[C@@]12C(=O)N(C(=O)N2)CC(=O)NCCN3C(=O)/C(=C/c4ccc(cc4)F)/SC3=O C15994068
Cc1ccc(cc1)c2csc3c2c(=O)n(cn3)CCC(=O)NNC(=O)[C@H]4COc5ccccc5O4 C16230298
CC[C@@]1(C(=O)N(C(=O)N1)NC(=O)CSc2nc3cc(sc3c(=O)n2CC=C)c4ccccc4)C C19285968
COC(=O)[C@]1([C@@H]2[C@@H]([C@@H](N1)c3ccc(cc3)O)C(=O)N(C2=O)c4ccc5c(c4)OCCO5)CCSC C20150767
CCN(CC)S(=O)(=O)c1ccc(c(c1)NC(=O)[C@@H](CC(C)C)N2C(=O)[C@H]3CC=CC[C@@H]3C2=O)O C22024547
c1ccc(c(c1)N2CCN(CC2)[C@@H](CNC(=O)C(=O)NCc3ccco3)c4ccc5c(c4)OCO5)F C22851591
CCOC(=O)C1=C(NC(=O)N[C@@H]1c2ccccc2)CN3CCN(CC3)S(=O)(=O)c4cccs4 C23029637
c1ccc(cc1)/C=C/S(=O)(=O)N2CCN(CC2)C(=O)CSc3nnc(n3N)c4cccs4 C24140768
C[C@H]1CN(C[C@@H](O1)C)S(=O)(=O)c2cccc(c2)C(=O)N[C@H](Cc3c[nH]c4c3cccc4)C(=O)OC C25978884
CCOC(=O)C1=C(NC(=O)N[C@@H]1c2ccccc2)CN3CCN(CC3)S(=O)(=O)c4ccc(cc4)C C30568858
CCc1ccc(cc1)S(=O)(=O)Nc2ccc3c(c2)c(cc([nH+]3)N4CCN(CC4)CCC#N)C(=O)[O-] C32985239
C=CCN1C2=C([C@@H](NC1=O)c3cccc(c3)Cl)C(=O)N(C2)CC(=O)NCCCN4CCOCC4 C34792324
CC(=O)N[C@@H]1[C@@H]([C@@H]2[C@@H](CO[C@@H](O2)c3ccco3)O[C@@H]1Oc4ccc(cc4)C(=O)/C=C/c5ccccc5)O C35056778
Cc1cc(nc(n1)SCc2ccc(cc2)C(=O)NNC(=O)CCN3C(=O)[C@H]4CCCC[C@H]4C3=O)C C36628678
CCOC(=O)c1c(c(sc1NC(=O)CSc2nncn2c3ccc(cc3C)C)C(=O)NC)C C36855048
CCOC(=O)C1=C(OC(=C([C@@H]1c2ccncc2)C#N)N)CSc3c(cc4c(n3)CCN(C4)C)C#N C19597362
c1cc(oc1)C(=O)NCC(=O)N(c2ccc3c(c2)OCO3)[C@H](c4cccs4)C(=O)NC5CCCC5 C06550862
COC(=O)[C@@H](Cc1c[nH]c2c1cccc2)NC(=O)CN3c4ccccc4C(=O)N5CCCC[C@@H]5C3=O C39266690
CC(=O)N1C/C(=C\c2ccc(cc2OC)OC)/C3=C(C1)[C@H](C(=C(O3)N)C#N)c4ccc(cc4OC)OC C39326705
CCOC(=O)c1c(cc2cc(c(cc2c1c3cccc(c3)O)O)S(=O)(=O)C(C)C)Cn4cncn4 C39502829
CCn1c(nnc1SCC(=O)Nc2nnc(s2)C3CC3)[C@H](C)NC(=O)c4ccc(cc4)Cl C39761213
c1ccc(cc1)/C=C/[C@H]2[C@H]3[C@@H](C(=O)N(C3=O)c4cccc(c4)[N+](=O)[O-])[C@@]([NH2+]2)(CC5CCCCC5)C(=O)[O-] C33575129
C[C@H]1CCCCN1S(=O)(=O)c2ccc(cc2)C(=O)NN3C(=O)[C@@](NC3=O)(C)CCc4ccccc4 C45579873
CC[C@@H]1Nc2c(cc([nH+]c2N1Cc3ccc(cc3)C4=C5C=CC=C[C@@H]5N(C(=O)[C@@H]4c6[n-]nnn6)C)C)C C52595533
CCC1=C(C(=Nc2ccccc2N1)NC(=O)c3ccc(cc3)S(=O)(=O)N4CCCC4)C(=O)OCC C13637679
CCOc1cc(ccc1O)[C@H]2C3=C(N=N[C@H]3C(=O)N2Cc4ccc5c(c4)OCO5)c6cc(ccc6O)F C08845479
CCCCN(CC)S(=O)(=O)c1ccc(cc1)C(=O)Nc2c(c3c(s2)C[NH+](CC3)CC)C(=O)N C03007065
C[C@@]1(C(=O)N(C(=O)N1)NC(=O)C[NH+]2CCC(CC2)n3c4ccccc4[nH]c3=O)CCc5ccccc5 C08937028
Cc1ccccc1Nc2nc(nc(n2)N)CSc3nnc(n3c4ccc(cc4)Cl)[C@@H](C)[NH+](C)C C03376433
C[C@@H]1C[C@@H](C[NH+](C1)CCCNC(=O)c2ccc3c(c2)[nH]c(=O)c(n3)c4ccccc4NC(=O)C)C C09833426
CCC[NH+](CC(=O)Nc1ccc(cc1Cl)Cl)CC(=O)Nc2c3c(c(n[nH]c3=O)C)c(o2)C C11294130
CC1CC[NH+](CC1)Cc2c(nnn2c3c(non3)N)C(=O)N/N=C(\C)/c4ccc(cc4)Br C13584385
CC(C)Cn1c(c(c(=O)[nH]c1=O)N(CC(C)C)C(=O)C[NH+](Cc2ccco2)Cc3ccco3)N C15448535
CCCCN(c1c(n(c(=O)[nH]c1=O)CC(C)C)N)C(=O)C[NH+](C)Cc2cccc(c2Cl)Cl C16590239
CCCCN(c1c(n(c(=O)[nH]c1=O)CCC)N)C(=O)C[NH+](C)[C@@H](C)c2ccc(cc2)n3cncn3 C17306038
CCCCN(c1c(n(c(=O)[nH]c1=O)CCC)N)C(=O)C[NH+](CC)C[C@@H]2COc3ccccc3O2 C19532296
CCCCOC(=O)c1ccc(cc1)N2C(=O)C[C@@H](C2=O)[NH2+]CCc3ccc(cc3)S(=O)(=O)N C19809867
CCC[NH+](CCC)Cc1c(nnn1c2c(non2)N)C(=O)N/N=C/c3ccc(cc3)C(F)(F)F C03640574
Cc1ccc(cc1)N2CC[NH+](C[C@@H]2C)CC(=O)Nc3c(c(c(s3)C(=O)N)C)C(=O)OC(C)C C20367599
CC1(CC(CC([NH2+]1)(C)C)NC(=O)CSc2nnc(n2N)N/N=C/c3cccc4c3cccc4)C C20913079
CC1(CC(CC([NH2+]1)(C)C)NC(=O)CSc2nnc(n2N)N/N=C/c3ccc(cc3)C(=O)OC)C C20914319
C[C@@H](c1nc(nc(n1)Nc2ccccc2)N)[NH+]3CCN(CC3)Cc4csc(n4)c5ccccc5 C23351853
Cc1c(sc2c1c(nc(n2)C[NH+]3CCCC3)SCc4nc(nc(n4)Nc5ccccc5)N)C C28262683
C[C@@H]1CCCC[NH+]1Cc2c(nnn2c3c(non3)N)C(=O)N/N=C(/C)\c4ccc(c(c4)Cl)Cl C33469774
CC1(Cc2c(c(sc2C([NH2+]1)(C)C)NC(=O)c3ccc(cc3)S(=O)(=O)N(C)C4CCCCC4)C(=O)N)C C04177780
c1ccc2c(c1)c(c[nH]2)CCNC(=O)C3=NNS[C@@H]3NC(=O)N4CCN(CC4)c5cccc[nH+]5 C39326496
CCOC(=O)C1=CNN([C@@H]1C[NH2+]CCc2c[nH]c3c2cccc3)c4cc(=O)n(c5c4cccc5)C C39509235
COc1ccc(cc1)[C@@H]2NN[C@@H](N2c3ccc(cc3)OC)SCC(=O)N/N=C/C4=c5ccccc5=[NH+]C4 C39575919
COc1ccc(cc1)[C@H]2NN[C@H](N2c3ccc(cc3)OC)SCC(=O)N/N=C/C4=c5ccccc5=[NH+]C4 C39575922
Cc1cc(n(n1)C(C)(C)C)C(=O)N2C[C@@H](C3(C2)CC[NH2+]CC3)C(=O)N[C@@H](C)CCCC(C)(C)O C39631866
c1ccc2c(c1)c(=O)[nH]c(n2)CNC(=O)[C@@H]3CN(CC34CC[NH2+]CC4)C(=O)c5ccccc5C(F)(F)F C39676192
Cc1cccc2c1[nH]cc2CCNC(=O)[C@H]3CN(CC34CC[NH2+]CC4)C(=O)C5=C(ON[C@@H]5c6ccccc6)C C39684240
CC(=O)Oc1ccccc1C(=O)N2C[C@@H](C3(C2)CC[NH2+]CC3)C(=O)NCCNC(=O)OC(C)(C)C C39693378
[H]/N=C\CN(S(=O)(=O)c1ccc(cc1)C(=O)Nc2sc3c(c2C(=O)NC)CC[NH+](C3)C(C)C)C/C=N/[H] C23714514
C[C@@H]1CCCC[NH+]1Cc2c(nnn2c3c(non3)N)C(=O)N/N=C\c4c5ccccc5ccc4O C39948793
C[C@H]1CCCC[NH+]1Cc2c(nnn2c3c(non3)N)C(=O)N/N=C\c4c5ccccc5ccc4O C39948794
C[C@@H]1CCCC[NH+]1Cc2c(nnn2c3c(non3)N)C(=O)N/N=C\c4cccc(c4Cl)Cl C33893562
Cc1cc(no1)c2c(c(no2)C)C(=O)N3C[C@H](C4(C3)CC[NH2+]CC4)C(=O)NCCc5c[nH]c6c5cccc6 C44695555
Cc1cc(no1)c2c(c(no2)C)C(=O)N3C[C@H](C4(C3)CC[NH2+]CC4)C(=O)NCCc5c([nH]c6c5cccc6)C C44713588
Cc1c(c2ccccc2[nH]1)CCNC(=O)[C@H]3CN(CC34CC[NH2+]CC4)C(=O)[C@H]5COc6ccccc6O5 C44713590
Cc1ccccc1Nc2nc(nc(n2)N)CSc3nnc(n3c4ccccc4)C[NH+]5CCCC5 C08725957
[H]/N=C(\N/N=C/c1ccc2nc(cn2c1)c3ccc(cc3)/C=N/NC(=[NH2+])N4CCCC4)/N5CCCC5 C52541552
CC(C)(C(=O)N[C@H](CC1=c2ccccc2=[NH+]C1)C(=O)N3CCC[C@](C3)(Cc4ccccn4)C(=O)[O-])[NH3+] C52584624
CC1CCC(CC1)NS(=O)(=O)c2ccc(c(c2)[N+](=O)[O-])NCCC[NH+]3CCC[C@@H](C3)C(=O)N C58293284
CCCCN(c1c(n(c(=O)[nH]c1=O)CC(C)C)N)C(=O)C[NH+](Cc2ccccc2)C3CCCCC3 C59350382
c1ccc(cc1)/C=C/C=C(/C(=O)NNC2=c3cc(ccc3=[NH+]C2=O)[N+](=O)[O-])\NC(=O)c4ccccc4 C15018486
C[C@H]1Cc2cc(ccc2N1C(=O)C[NH+]3CCCC[C@@H]3[C@@H](C)NC(=O)OC(C)(C)C)S(=O)(=O)N C60343124
c1cc(ccc1CNC(=O)CNC(=O)N2CCC3=c4cc(ccc4=[NH+][C@H]3C2)Cl)S(=O)(=O)N C63314949
c1ccc(c(c1)[C@@H]2[C@H]3[C@@H](C(=O)N(C3=O)c4ccc(cc4)Cl)[C@@]([NH2+]2)(CC5=c6ccccc6=[NH+]C5)C(=O)[O-])O C63472898
Cc1ccc(cc1)N2C(=O)[C@@H]3[C@H]([NH2+][C@@]([C@@H]3C2=O)(CC4=c5ccccc5=[NH+]C4)C(=O)[O-])c6ccccc6O C63473051
Cc1cccc(c1)N2C(=O)[C@H]3[C@H]([NH2+][C@@]([C@@H]3C2=O)(CC4=c5ccccc5=[NH+]C4)C(=O)[O-])c6ccccc6O C63478220
c1ccc(cc1)CCN2[C@@H]3NN[C@H](N3c4ccccc4C2=O)CCC(=O)NCCC5=c6ccccc6=[NH+]C5 C63494731
CC[C@H](C)N1[C@@H]2NN[C@@H](N2c3ccsc3C1=O)CCCC(=O)NCCC4=c5ccccc5=[NH+]C4 C63552605
CC[C@@H](C)N1[C@H]2NN[C@@H](N2c3ccsc3C1=O)CCCC(=O)NCCC4=c5ccccc5=[NH+]C4 C63552607
c1ccc2=[NH+][C@@H](C=c2c1)C[C@@H](C(=O)NC3CCCCC3)NS(=O)(=O)c4ccc5c(c4)CCC(=O)N5 C63731998
c1ccc2=[NH+]CC(=c2c1)c3nnc(n3C4CC4)SCC(=O)N[C@H]5C(=C6CCCC[C@H]6S5)C(=O)N C63896770
C[C@@H]1C(=O)NCCCCC(=O)N[C@@H](C(=O)OC[C@@H](C(=O)N1)NC(=O)OCc2ccccc2)C(C)C C05437408
CC(C)c1ccc(cc1)N([C@@H](c2cccs2)C(=O)NC3CCCC3)C(=O)c4c(c(ns4)C(=O)N)N C06190828
CCC(C)(C)NC(=O)[C@@H](c1c[nH]c2c1cccc2)N(c3cccc(c3)C)C(=O)c4c(c(ns4)C(=O)N)N C06462006
Cc1ccc(c(c1)N)S(=O)(=O)Nc2cc(cc(c2C)C)NS(=O)(=O)c3cc(ccc3C)N C04244413
c1cc(c(cc1Cl)Cl)c2nnc(n2N)SCC(=O)NC(=O)NC34CC5CC(C3)CC(C5)C4 C08644498
CCOc1ccc(cc1)n2c(nnc2SCc3nc(nc(n3)N)N)c4ccc(cc4)C(C)(C)C C09646589
CCOc1cc(cc(c1O)Br)[C@H]2C(=C(NC(=O)N2)C)C(=O)Nc3ccc(cc3C)C C09762986
CC[C@@H](C)NC(=O)c1c(c2c(c(c(nc2s1)C)C(=O)Nc3ccc(cc3C)C)c4ccco4)N C02461856
Cc1ccc(cc1)C(c2ccc(cc2)C)(c3ccc(cc3)C)OC[C@@H]4[C@H]([C@@H]([C@@H](O4)n5c(=O)nc(cn5)N)O)O C12656159
Cc1ccc(cc1)[C@@H](C(=O)NC2CCCC2)N(Cc3ccccc3)C(=O)c4c(c(ns4)C(=O)N)N C12702012
Cc1ccc(cc1)[C@@H](C(=O)NC2CCCC2)N(c3cccc4c3cccc4)C(=O)c5c(c(ns5)C(=O)N)N C12702256
c1ccc(cc1)N([C@H](c2ccc(cc2)Cl)C(=O)NC3CCCC3)C(=O)c4c(c(ns4)C(=O)N)N C12702397
Cc1ccc(c(c1)C)N([C@H](c2cccs2)C(=O)NC3CCCC3)C(=O)c4c(c(ns4)C(=O)N)N C12711006
Cc1ccc(cc1)N([C@H](c2ccc(o2)C)C(=O)NC3CCCCC3)C(=O)c4c(c(ns4)C(=O)N)N C12714725
CC(C)(C)c1ccc(cc1)c2nnc(n2N)SCC(=O)NN3C(=O)C4(CCCCC4)NC3=O C13039288
CC(C)c1ccc(cc1)N([C@H](c2ccncc2)C(=O)NC(C)(C)C)C(=O)c3c(c(ns3)C(=O)N)N C06077045
CC(C)(C)c1ccc(cc1)c2nnc(n2N)SCC(=O)Nc3c(c4c(s3)CCC4)C(=O)N C16724986
c1cc(ccc1[C@@H](C(=O)NC2CCCC2)N(C3CCCC3)C(=O)c4c(c(ns4)C(=O)N)N)Cl C19332332
Cc1c(c(c(c(c1Br)O)C)O)/C=N/NC(=O)CNC(=O)c2ccccc2Br C03658979
c1cc2c(cc1NC(=O)CSc3nc([nH]n3)N/N=C/c4cc(ccc4O)Br)OCO2 C20494084
c1ccc2c(c1)c(c[nH]2)/C=N/Nc3nnc(n3N)SCC(=O)Nc4ccccc4Br C20527811
CCOc1ccc(cc1)NS(=O)(=O)c2ccc3c(c2)[C@H]4C=CC[C@@H]4[C@H](N3)c5ccc(cc5O)O C20681766
c1ccc2c(c1)ccc(c2/C=N/Nc3[nH]nc(n3)SCC(=O)Nc4cc(ccc4Cl)Cl)O C20906920
c1ccc2c(c1)ccc(c2/C=N/Nc3[nH]nc(n3)SCC(=O)NC4C5CC6CC(C5)CC4C6)O C20906981
Cc1cc(ccc1NC(=O)CSc2nc([nH]n2)N/N=C/c3c4ccccc4ccc3O)Br C20907131
Cc1cccc(c1OCc2nnc(n2N)S[C@@H](C)C(=O)NC(=O)NC34CC5CC(C3)CC(C5)C4)C C24272749
CC[C@@H](C)[C@@H](C(=O)Nc1cccc(c1)S(=O)(=O)Nc2ccc(cc2)Br)NC(=O)N C25260061
Cc1ccc(o1)CN([C@@H](c2c(cc(cc2O)O)O)C(=O)NC3CCCCC3)C(=O)C4CCCCC4 C36555804
Cc1ccccc1CC(=O)N(Cc2ccc(o2)C)[C@@H](c3c(cc(cc3O)O)O)C(=O)NC4CCCCC4 C36556559
Cc1ccc(o1)CN([C@@H](c2c(cc(cc2O)O)O)C(=O)NC3CCCCC3)C(=O)c4ccc(cc4)Cl C36558772
CC(C)(C)CC(C)(C)NC(=O)[C@@H](c1c(cc(cc1O)O)O)N(C(=O)c2cccc(c2O)O)C(C)(C)C C36586917
c1ccc(cc1)CN2CCN(CC2)C(=O)[C@@H]3CC=CC[C@@H]3C(=O)N[C@@H](Cc4c[nH]c5c4cccc5)C(=O)N C38730814
c1ccc(cc1)C2=C[C@H](N=N2)[C@H]3NN[C@@H](N3N)SCC(=O)N4c5ccccc5Sc6c4cccc6 C38748343
c1cc(cc(c1)NC(=O)CS[C@@H]2NN[C@@H](N2N)[C@@H]3C=C(N=N3)c4ccc(cc4)Cl)C(F)(F)F C38989407
c1cc(cc(c1)NC(=O)CS[C@@H]2NN[C@H](N2N)[C@@H]3C=C(N=N3)c4ccc(cc4)Cl)C(F)(F)F C38989409
Cc1cc(ccc1NC(=O)CS[C@H]2NN[C@H](N2N)[C@@H]3C=C(N=N3)c4ccc(cc4)Cl)Cl C38995213
c1cc(ccc1C2=C[C@H](N=N2)[C@H]3NN[C@@H](N3N)SCC(=O)Nc4ccc(c(c4)Cl)Cl)Cl C39006957
Cc1cc(c(c(c1)Cl)NC(=O)CS[C@H]2NN[C@H](N2N)[C@@H]3C=C(N=N3)c4ccc(cc4)Cl)C C39012200
c1ccc(cc1)N(c2ccccc2)Nc3c(c(ncn3)NNC(=O)c4ccc(cc4)Br)N C40777842
Cc1ccc(c(c1)C)NC(=O)[C@H]2[C@@H]([C@@H]([C@@](CC2=O)(C)O)C(=O)Nc3ccc(cc3C)C)c4ccc(cc4)O C41006279
c1ccc(c(c1)CNc2nc(c(c(n2)Nc3c(c4c(s3)CCCC4)C(=O)N)[N+](=O)[O-])N)Cl C41026405
C[C@]12CC[C@H]([C@@]([C@H]1CC[C@H]([C@H]2CC(=O)N3CC[C@H](C3)O)O)(C)CO)OC(=O)NC4CCCCC4 C43553794
c1ccc2c(c1)c3c([nH]2)CC[C@@H](C3)NC(=O)C[C@H]([C@@H]4CCCO4)C(=O)N[C@@H]5CCc6c(c7ccccc7[nH]6)C5 C44938106
Cc1ccc(cc1)S(=O)(=O)NNC(=O)/C(=C/c2cccc(c2)[N+](=O)[O-])/NC(=O)c3ccc(cc3)N C48547556
CCOC(=O)c1ccc(cc1)NC(=O)[C@H]2C[C@@H](N[C@@]23c4cc(cc(c4NC3=O)C)Cl)CC(=O)N C13593161
c1cc(c(c(c1)Cl)Cl)NC(=O)CSc2nnc(n2N)N/N=C/c3ccc(cc3)[N+](=O)[O-] C20292045
COc1ccc(cc1)/C=N/Nc2nnc(n2N)SCC(=O)Nc3c(c4c(s3)CCCC4)C#N C20293006
C/C(=N\Nc1nnc(n1N)SCC(=O)Nc2c(c3c(s2)CCCC3)C#N)/c4ccccc4O C59829746
c1c(cc(c(c1Br)NC(=O)CSc2nc(cc(n2)N)N)Br)[N+](=O)[O-] C31818373
CCCCc1ccc(cc1)N2C(=O)[C@@H]3[C@@H](N[C@]4([C@@H]3C2=O)c5ccc(c(c5NC4=O)C)Cl)CC(=O)N C15957669
C[N+](C)(C)c1cccc(c1)/N=N/c2ccc(c3c2cccc3)/N=N/c4cc(c(cc4N)N)/N=N/c5ccccc5 C03846902
C[C@@]12CC[C@H]([C@@]([C@H]1Cc3c(nc(s3)NC(=O)C4CCC4)[C@H]2CC(=O)NCC[NH+](C)C)(C)CO)O C04222461
CCOC(=O)c1ccc(cc1)N2C(=O)[C@@H]3[C@H]([NH2+][C@]4([C@@H]3C2=O)c5ccc(c(c5NC4=O)C)Cl)CC(=O)N C08789396
CCC[NH+]1CCc2c(sc(c2C(=O)N)NC(=O)c3ccc(cc3)S(=O)(=O)N(CC(C)C)CC(C)C)C1 C08881224
CC1(Cc2c(c(sc2C([NH2+]1)(C)C)NC(=O)c3ccc(cc3)S(=O)(=O)N4CCOCC4)C(=O)N)C C04177863
c1ccc(cc1)CC2CC[NH+](CC2)Cc3c(nnn3c4c(non4)N)C(=O)N/N=C/[C@@H]5CCC=CC5 C09307940
C[C@H]1CCCN(C1)S(=O)(=O)c2ccc(cc2)C(=O)Nc3c(c4c(s3)C([NH2+]C(C4)(C)C)(C)C)C(=O)N C04177835
C[NH+](CCNC(=O)[C@@H](Cc1ccccc1)NS(=O)(=O)c2ccc3c(c2)CCC(=O)N3)Cc4ccccc4 C09611482
C[NH+](CCNC(=O)[C@H](Cc1ccccc1)NS(=O)(=O)c2ccc3c(c2)CCC(=O)N3)Cc4ccccc4 C09611483
Cc1c(sc2c1c(nc(n2)C[NH+]3CCC(CC3)C)N[C@@H](CO)[C@@H](c4ccc(cc4)[N+](=O)[O-])O)C C09647494
CC(C)Cn1c(c(c(=O)[nH]c1=O)N(CC(C)C)C(=O)C[NH+](C)Cc2cc(ccc2Cl)[N+](=O)[O-])N C11012201
CCOC(=O)c1ccc(cc1)N2C(=O)[C@@H]3[C@H]([NH2+][C@]4([C@@H]3C2=O)c5cc(cc(c5NC4=O)Cl)C)CC(=O)N C12874556
CCOC(=O)c1ccc(cc1)N2C(=O)[C@@H]3[C@@H]([NH2+][C@]4([C@@H]3C2=O)c5cc(cc(c5NC4=O)Cl)C)CC(=O)N C12874564
c1ccc2c(c1)OC[C@@H](O2)CNC(=O)c3ccc([nH]c3=O)C[NH+]4CCC(CC4)(c5ccc(cc5)Cl)O C14992365
CCCCn1c(c(c(=O)[nH]c1=O)N(C2CCCC2)C(=O)C[NH+](C)Cc3cccc(c3Cl)Cl)N C15451445
CCCCN(c1c(n(c(=O)[nH]c1=O)CC(C)C)N)C(=O)C[NH+]2CCC[C@H]2c3ccc(cc3)OCC C15548449
CCCCN(c1c(n(c(=O)[nH]c1=O)CC(C)C)N)C(=O)C[NH+](C)Cc2cc(ccc2Cl)[N+](=O)[O-] C16312933
CCCNc1nnc(s1)SCC(=O)Nc2c(c3c(s2)C([NH2+]C(C3)(C)C)(C)C)C(=O)OCC C17886028
CC[NH+](CC)Cc1c(n(nn1)c2c(non2)N)C(=O)N/N=C/c3ccc(cc3)OCc4ccccc4C C19926785
CC1(CC(CC([NH2+]1)(C)C)NC(=O)CSc2nc([nH]n2)N/N=C/c3ccc(cc3)Br)C C20833714
CC1(CC(CC([NH2+]1)(C)C)NC(=O)CSc2nc([nH]n2)N/N=C/c3cc(ccc3O)Br)C C20834599
Cc1cc(nc(n1)/N=C(/NC(=O)NC23CC4CC(C2)CC(C4)C3)\N5CCC(CC5)(C(=O)N)[NH+]6CCCCC6)C C14161212
CCOC(=O)C1=C(NC(=O)N[C@H]1c2ccccc2)C[NH+](Cc3ccc(cc3)C(=O)NC4CC4)C5CC5 C25187190
CCOC(=O)C1CC[NH+](CC1)CCCNC(=O)C2=C(NC(=C([C@@H]2c3ccc(cc3)[N+](=O)[O-])C(=O)NC)C)C C27562854
Cc1ccc(cc1)S(=O)(=O)NCC(=O)N/N=C/c2cn(c3c2cccc3)C[C@H](C[NH2+]C(C)(C)C)O C28295689
C[C@H]1CCCC[NH+]1Cc2c(nnn2c3c(non3)N)C(=O)N/N=C(/C)\c4ccc(c(c4)Cl)Cl C33469776
Cc1c(c(sc1C(=O)N)NC(=O)CN2CC[NH+](CC2)C/C=C/c3ccccc3)C(=O)OC(C)C C20294937
Cc1cccc(c1)COc2ccc(cc2)/C=N/NC(=O)c3c(n(nn3)c4c(non4)N)C[NH+]5CCCCC5 C02339704
Cc1cc(ccc1/N=N/c2ccc(c(c2N)N)/N=N/c3ccccc3)N=Nc4cccc(c4)[N+](C)(C)C C38635542
CC[C@H](C)Nc1cc2c([nH+]c1)N([C@@H]([C@@H]2NC(=O)[C@@H]3CCOC3)C(=O)OC)CCc4c[nH]c5c4cccc5 C39337673
COc1ccc(cc1)[C@H]2NN[C@@H](N2c3ccc(cc3)OC)SCC(=O)N/N=C/C4=c5ccccc5=[NH+]C4 C39575920
Cc1cc(no1)[C@@H]2C(=C(NO2)C)C(=O)N3C[C@@H](C4(C3)CC[NH2+]CC4)C(=O)NCc5cc6ccccc6[nH]5 C39671536
C[C@@H]1CCCC[NH+]1Cc2c(nnn2c3c(non3)N)C(=O)N/N=C\c4ccc(s4)Br C33923904
Cc1c\2c(oc1C(=O)NC3CC([NH2+]C(C3)(C)C)(C)C)CCC/C2=N\NC(=O)c4ccc(cc4)[N+](=O)[O-] C40812259
Cc1c\2c(oc1C(=O)NC3CC([NH2+]C(C3)(C)C)(C)C)CCC/C2=N\NC(=O)c4cccc(c4)[N+](=O)[O-] C40813084
Cc1c\2c(oc1C(=O)NC3CC([NH2+]C(C3)(C)C)(C)C)CCC/C2=N\NC(=O)c4ccc(c(c4)[N+](=O)[O-])Cl C40813490
CCOc1cc(ccc1/C(=N/S(=O)(=O)C)/[O-])c2ccc(cc2)CC[NH2+]C[C@@H](c3c[nH+]ccc3N)O C42890388
c1cc(ccc1[C@H]([C@H](C[NH2+]Cc2ccc3c(c2)OCO3)C(=O)[O-])[NH2+]Cc4ccc5c(c4)OCO5)[N+](=O)[O-] C43209065
CC[NH+](Cc1n(nnc1C(=O)NN=C(/C=C/c2ccccc2)/C=C/c3ccccc3)c4nonc4N)CC C20075950
Cc1cccc2c1[nH]cc2CCNC(=O)[C@@H]3CN(CC34CC[NH2+]CC4)C(=O)c5cc(nn5C(C)(C)C)C C44728475
CCS(=O)(=O)NC1CC[NH+](CC1)CC/C=C/c2cncc(c2Nc3ccc4c(c3C)cc[nH]4)C#N C45351258
Cc1c2cc[nH]c2ccc1Nc3c(cncc3C#N)/C=C/CC[NH+]4CCC(CC4)NS(=O)(=O)C(C)C C45358070
CC(C)Oc1cc(ccc1/C(=N/S(=O)(=O)C)/[O-])c2ccc(cc2)CC[NH2+]C[C@@H](c3c[nH+]ccc3N)O C45498864
Cc1cc(nc(n1)/N=C(/NC(=S)NC[C@H]2CCCO2)\N3CCC(CC3)(C(=O)N)[NH+]4CCCCC4)C C14161219
CC(C)CCc1c2n(c(n1)c3cc([nH]n3)C(C)C)CC[NH+](C2)Cc4cn(c5c4cccc5)CC(=O)N C14532843
CCCNC(=O)[C@H](CC1=c2ccccc2=[NH+]C1)NC(=O)C3CCN(CC3)C(=O)CNC(=O)OC(C)(C)C C63362190
c1ccc(cc1)CCN2[C@H]3NN[C@H](N3c4ccccc4C2=O)CCC(=O)NCCC5=c6ccccc6=[NH+]C5 C63494736
c1ccc2=[NH+][C@H](C=c2c1)C[C@@H](C(=O)NC3CCCCC3)NS(=O)(=O)c4ccc5c(c4)CCC(=O)N5 C63731999
Cc1ccc2=[NH+]CC(=c2c1)CCN3C[C@H](CC3=O)C(=O)N[C@H]4NN[C@@H](S4)Cc5ccc(cc5)OC C63941176
CCOC(=O)C1=C(NC(=O)N[C@@H]1c2ccccc2OC)CN3CCC(CC3)(C(=O)N)[NH+]4CCCCC4 C67287473
C[C@@]12CC[C@H]([C@@]([C@H]1Cc3c(nc(s3)NC(=O)OCC=C)[C@H]2CC(=O)NCC#C)(C)CO)O C04237023
CCOC(=O)C1=C(NC(=O)N[C@H]1c2ccc(cc2C)C)CSc3nnc(s3)N C05018301
Cc1ccc(c(c1)S(=O)(=O)NCC(=O)Nc2c(c3c(s2)CCCCC3)C(=O)N)C C02889365
C[C@H]1CCc2c(sc(c2C(=O)N)NC(=O)CN3C(=O)C4(CCCCC4)NC3=O)C1 C03306346
Cc1c([nH]c2c1cc(cc2)C(=O)OCC(=O)Nc3c(c4c(s3)CCCC4)C(=O)N)C C09551818
Cc1cc2c(cc1C)nc([nH]2)c3cccnc3SCC(=O)Nc4c([nH]c(=O)[nH]c4=O)C C13086533
c1ccc2c(c1)c(c[nH]2)C[C@@H](C(=O)N3CCN(CC3)c4ccccc4Cl)NC(=O)N C10742274
Cc1ccc(cc1C)N(C[C@H]([C@H]([C@H](CO)O)O)O)/N=N/c2ccc(cc2)Br C13477299
c1ccc(c(c1)c2nnc(n2N)SCC(=O)NC(=O)NCC(F)(F)F)Br C16988738
CC(C)(C)[C@@H]1CCc2c(cc(s2)c3nnc(n3C)SCc4nc(nc(n4)N)N)C1 C19297729
c1ccc(cc1)C(=O)[C@@H]2[C@H](NC(=O)N[C@@]2(C(F)(F)F)O)c3cc(ccc3O)[N+](=O)[O-] C19863657
c1ccc2c(c1)cccc2NC(=O)CSc3nc([nH]n3)N/N=C/c4cccc(c4)O C20906221
Cc1ccc(c(c1)C(=O)NNC(=O)c2cccc(c2)S(=O)(=O)NCc3ccccc3)O C22245044
c1cc(cc(c1)S(=O)(=O)NC[C@@H]2CCCO2)C(=O)Nc3cc(c(c(c3)Cl)N)Cl C22691242
c1cc(oc1)CNC(=O)NC(=O)CSc2nc(c3c4c(sc3n2)CCCC4)N C03552524
CCCS(=O)(=O)Nc1cccc(c1)C(=O)NNC(=O)c2cc3ccccc3cc2O C24745420
CCCNc1ccc(cc1NS(=O)(=O)c2ccc(cc2Cl)C)S(=O)(=O)N C26540760
Cc1cccc(c1)C(=O)N[C@@H](C(C)C)C(=O)NNC(=O)c2cc(c[nH]2)Br C28717474
c1cc(ccc1c2nc([nH]n2)SCC(=O)Nc3c(c4c(s3)CCC4)C(=O)N)Cl C28807115
c1ccc2c(c1)c(c[nH]2)[C@@H](CNC(=O)CC[C@H]3C(=O)NC(=O)N3)c4ccccc4Cl C33029189
CCOc1cc(ccc1O)[C@@H]2[C@@H]([C@@](NC(=O)N2)(c3ccc(cc3)C)O)C(=O)C(F)(F)F C35099347
C/C/1=C\[C@@H]([C@@H](CCC(=C)[C@@H](CC1)O)C(C)C)O[C@@H]2[C@@H]([C@@H]([C@@H]([C@@H](O2)COC(=O)C)O)O)O C35455520
c1ccc(cc1)C(=O)[C@@H]2[C@@H](NC(=S)N[C@@]2(C(F)(F)F)O)c3ccc(c(c3)[N+](=O)[O-])O C35570616
CC(C)(C)NC(=O)[C@@H](c1ccccc1O)N(Cc2ccco2)C(=O)c3c(cccc3O)O C36500520
CCCCNC(=O)[C@@H](c1c(cc(cc1O)O)O)N(CCC)C(=O)C#Cc2ccccc2 C36570400
CCCN([C@H](c1cccc(c1)O)C(=O)NC2CCCCC2)C(=O)c3cccc(c3O)O C36571207
CC(C)(C)N([C@@H](c1c(cc(cc1O)O)O)C(=O)NC2CCCCC2)C(=O)CCS C36587643
Cc1ccc(o1)CN([C@H](c2c(cc(cc2O)O)O)C(=O)NC(C)(C)C)C(=O)CCl C36599963
C/C/1=C\[C@@H]([C@@H](C/C=C(/[C@@H](CC1)O)\C)C(C)C)O[C@@H]2[C@@H]([C@@H]([C@@H]([C@@H](O2)COC(=O)C)O)O)O C37538761
C/C/1=C\[C@H]([C@@H](C/C=C(\[C@@H](CC1)O)/C)C(C)C)O[C@@H]2[C@@H]([C@@H]([C@@H]([C@@H](O2)COC(=O)C)O)O)O C37538763
CC1=CC[C@H]([C@]2([C@@H]1[C@@H]([C@@H](CC2)C(C)C)O[C@@H]3[C@@H]([C@@H]([C@@H]([C@@H](O3)COC(=O)C)O)O)O)C)O C37538773
Cc1ccc2c(c1)c(c[nH]2)CCN3C[C@H](CC3=O)C(=O)N[C@H]4NN[C@@H](S4)CC(C)C C39147107
CCCCN([C@@H]1[C@H](N(C(=NC1=O)[O-])Cc2ccccc2)[NH3+])C(=O)Cc3c[nH]c4c3cccc4 C39419585
COC1=C2Nc3ccccc3C[NH+]2[C@@H](C1)C(=O)N(c4ccccc4O)c5ccccc5O C39545406
CCC[NH+]1[C@H](NN[C@@H]1SCc2[nH]c(=O)c3ccc(cc3n2)C(=O)[O-])c4cccc(c4)C C39722517
CC(C)Oc1ccccc1Cn2c3ccccc3nc2S[C@@H]4[C@H]([C@@H]([C@@H]([C@@H](O4)CO)O)O)O C39915874
C[C@]12CC[C@H]([C@@]([C@H]1Cc3c(nc(s3)NC(=O)OCC=C)[C@H]2CC(=O)NCC#C)(C)CO)O C43554277
c1cc(c(cc1Cl)Cl)OCC(=O)Nc2c(c3c(s2)CCC3)C(=O)NC(=O)N C44452622
Cc1cc(c(n1c2ccc3c(c2)OCO3)C)C(=O)CSc4c(c(cc(n4)N)N)C#N C48264770
Cc1ccc(cc1)c2nc([nH]n2)SCC(=O)Nc3c(c4c(s3)CCCC4)C(=O)N C03401858
CC(C)[C@@H](c1ccc2c(c1)OCCO2)NCC(=O)Nc3c(c4c(s3)CCC4)C(=O)N C14185096
C[C@@H](C(=O)Nc1c(c2c(s1)CCC2)C(=O)N)OC(=O)c3ccc4ccccc4c3O C26593198
CCCNc1ccc(cc1NS(=O)(=O)c2ccc(cc2)C(C)(C)C)S(=O)(=O)N C26540776
C[C@@H](C(=O)NC(=O)NCC(C)C)Sc1nnc(n1N)c2ccccc2Br C14560687
CCOc1ccc(cc1)[C@H](CCC(=O)N/N=C/c2cc(c(cc2O)O)Br)O C58892645
c1ccc2c(c1)c(c[nH]2)/C=N/Nc3[nH]nc(n3)SCC(=O)NCc4cccc(c4)Cl C59006467
c1cc(ccc1/C=N/Nc2[nH]nc(n2)SCC(=O)Nc3ccc(cc3)C(F)(F)F)O C59015405
Cc1cc(c2c(c1)[C@]3([C@H]4[C@@H]([C@H](N3)CC(=O)N)C(=O)N(C4=O)Cc5ccccc5OC)C(=O)N2)C C15959142
C1CCc2c(c(=O)[nH]c(n2)SCC(=O)N[C@H]3[C@H](C4=C(S3)CCCC4)C(=O)N)C1 C63527226
c1ccc(cc1)/N=C/2\N[C@H]([C@@H](S2)NC(=O)[C@@H]3C4=C(c5ccccc5CC4)N=N3)C(=O)N C63686309
CCOc1cc(c(cc1OCc2ccccc2)Br)[C@@H]3C(=C(OC4=C3C(=O)CCC4)N)C#N C00661058
CC[C@@]1(Cc2c(sc(c2C#N)NC(=S)Nc3c(c4c(s3)CO[C@](C4)(C)CC)C#N)CO1)C C02298966
CCOC(=O)C1=C(OC2=C([C@H]1c3ccccc3OCc4ccccc4Cl)C(=O)CC(C2)(C)C)N C01308234
Cc1cc(c(c(c1)C)S(=O)(=O)NCC2CCC(CC2)C(=O)NCCCSC3CCCCC3)C C08813415
CC[C@H](c1ccc(cc1)Br)NC(=O)CN2C(=O)[C@@](NC2=O)(C)c3ccc4ccccc4c3 C08886478
CC[C@H](c1ccc(cc1)Br)NC(=O)CN2C(=O)[C@](NC2=O)(C)c3ccc4ccccc4c3 C08886481
Cc1ccc(cc1)c2c(c3ccccc3[nH]2)[C@H]4c5ccccc5C(=O)N4[C@H](C)C(=O)NCc6ccco6 C09095155
CCOc1cc(cc(c1OCc2ccc(cc2Cl)Cl)Br)/C=C/3\C(=O)NC(=O)N3 C09260591
Cc1cccc(c1)C(=O)NCCC(=O)Nc2cc(c(cc2C)[C@H](C#N)c3ccc(cc3)Cl)Cl C09300566
c1ccc(cc1)[C@@H](c2c3ccccc3ccc2O)NC(=O)c4ccc(cc4)S(=O)(=O)N5CCCC5 C09590611
c1ccc(cc1)C[C@@H](C(=O)Nc2c(cccc2Cl)Cl)NS(=O)(=O)c3ccc(cc3)Cl C10128693
c1cc(ccc1CNC(=O)CCCCCn2c(=O)c3cc(ccc3[nH]c2=S)Br)Cl C02973893
Cc1cc(ccc1NC(=O)CCC(=O)N/N=C/c2ccc(cc2)Br)I C01960457
c1cc(cc(c1)NS(=O)(=O)c2cccc(c2)NC(=O)c3cc4c(s3)CCCC4)C(F)(F)F C12584574
CCOC(=O)C1=C(OC(=C([C@@H]1c2cc(ccc2OCc3cccc(c3)F)Br)C#N)N)C C01108947
c1ccc(cc1)COc2ccc(cc2)[C@@H]3[C@@H]4CC=C[C@@H]4c5cccc(c5N3)C(=O)NC[C@@H]6CCCO6 C14469953
c1ccc(cc1)COc2ccccc2[C@@H]3[C@@H]4CC=C[C@@H]4c5cccc(c5N3)C(=O)NC[C@@H]6CCCO6 C14476574
Cc1ccc(cc1C)NS(=O)(=O)c2ccc3c(c2)[C@H]4C=CC[C@H]4[C@@H](N3)c5ccc(c(c5)OC)OC C14479135
Cc1cc(c(n1c2ccccc2Br)C)/C=C(\C#N)/C(=O)NCCc3c[nH]c4c3cccc4 C15013498
C/C(=N\NC(=O)c1c(c2ccccc2s1)Cl)/c3cccc(c3)NS(=O)(=O)c4ccccc4 C17143488
Cc1cc(ccc1NC(=O)CNC(=O)CCCOc2ccc(cc2)Br)Br C17958578
CC1=C([C@H](C(=C(N1)SCC(=O)Nc2ccc(cc2)Br)C#N)c3ccccc3)C(=O)C C16677380
Cc1ccc(c(c1)C)NC(=O)CSC2=C([C@H](C(=C(N2)C)C(=O)OC)c3ccccc3Cl)C#N C01250416
CCOc1cc(cc(c1O)Cl)[C@H]2CC(=O)NC3=C2C(=O)C[C@H](C3)c4ccc(cc4)OCC(C)C C21224658
CCCOc1ccc(cc1OC)[C@H]2C3=C(C[C@@H](CC3=O)c4cccc(c4)OC)Nc5ccccc5N2 C21224904
CCc1ccc(cc1)[C@@H]2CC3=C([C@H](Nc4ccccc4N3)c5cc(c(c(c5)OC)OC)OC)C(=O)C2 C21252519
CCOC(=O)[C@H]1[C@H](C(=C(N[C@@]1(C)O)SCc2ccc(cc2)Br)C#N)c3cccs3 C28630382
Cc1ccccc1N/C(=C(\C#N)/C(=O)NCc2ccco2)/SCc3cccc(c3)Br C03059000
CC(C)(C)c1ccc(cc1)[C@@H]2C[C@@H]2C(=O)N/N=C\c3cc(c(c(c3)I)O)OC C36040318
CCCCNC(=O)[C@H](c1c(cccc1Cl)Cl)N(C)C(=O)C(c2ccccc2)(c3ccccc3)O C36534670
Cc1ccc(c(c1)NC(=S)N/N=C/2\c3cc(ccc3N(C2=O)Cc4ccccc4)Br)C C03044164
Cc1ccc(cc1)[C@@H]2c3ccc(cc3OC(=C2C#N)N)OC(=O)COc4ccc(cc4Cl)Cl C38649180
Cc1cccc(c1C)OCC(=O)Oc2ccc3c(c2)OC(=C([C@@H]3c4ccc(cc4)Br)C#N)N C38651746
CCOc1cccc(c1)C(=O)Oc2ccc3c(c2)OC(=C([C@H]3c4ccc(cc4)Br)C#N)N C38651754
Cc1cc(cc(c1)OCC(=O)Oc2ccc3c(c2)OC(=C([C@H]3c4c(cccc4Cl)Cl)C#N)N)C C38679887
Cc1cc(ccc1NC(=O)CNC(=O)c2ccccc2N(C)C(=O)c3cccs3)Br C39547551
C[C@H](c1[nH]c(=O)c2ccc(cc2n1)Cl)N(CC(C)C)C(=O)Nc3c(cccc3C(C)C)C(C)C C35026846
C[C@]1([C@@H]([C@@H]([C@H](O1)COCc2ccc(cc2Cl)Cl)OCc3ccc(cc3Cl)Cl)O)O C44830106
c1cc(ccc1OCc2nc(cs2)CSc3nnc(n3N)c4ccc(cc4Cl)Cl)F C45481205
CCOc1ccccc1[C@H]2C(=C(NC3=C2C(=O)CCC3)SCC(=O)Nc4ccc(cc4C)C)C#N C02351695
CCCCNC(=O)c1c(c2n(n1)[C@@H](C[C@@H](N2)c3ccc(cc3)Br)C(F)(F)F)Cl C02088459
Cc1cc(c(n1c2cc(ccc2Cl)Cl)C)/C=N/NC(=O)C(=O)Nc3cccc(c3)C(F)(F)F C58913303
Cc1cc(c(n1c2cccc(c2)Br)C)/C=C(/C#N)\C(=O)NCCc3c[nH]c4c3cccc4 C59104556
c1ccc(cc1)N(c2ccccc2)C(=O)CSc3nnc(n3N)c4ccccc4Br C59264766
c1ccc(cc1)CSCc2ccc(cc2)C(=O)N/N=C\3/c4cc(ccc4NC3=O)Br C16480858
Cc1nc2c(c(cs2)c3ccc(cc3)OC)c(n1)S[C@H](C)C(=O)Nc4cc(ccc4O)Cl C62038706
CC[NH+](CC)c1ccc(cc1)[C@@H]2CC3=C([C@H](N(c4ccccc4N3)C(=O)C)c5ccc(cc5)OC)C(=O)C2 C18107265
CCOc1cccc(c1O)[C@@H]2CC(=N[C@H](N2)c3ccccc3OC)c4ccc(cc4)Br C53363026
CCc1ccc(cc1)C2=N[C@@H](N[C@H](C2)c3cccc(c3O)OCC)c4ccc(c(c4)Br)OC C53364042
CCc1ccc(cc1)C2=CC(=O)N(c3c(cccn3)N2)CC(=O)NCc4ccccc4Br C65026338
Cc1ccc(c(c1)C)NS(=O)(=O)c2ccc3c(c2)[C@@H]4C=CC[C@H]4[C@H](N3)c5ccc(cc5)C(=O)OC C01461915
C[C@@H](c1ccc(cc1)Br)NC(=O)CN2C(=O)[C@](NC2=O)(C)c3ccc(cc3)C(C)(C)C C08946526
c1ccc(cc1)C[C@H](C(=O)Nc2c(cccc2Cl)Cl)NS(=O)(=O)c3ccc(cc3)Cl C10128694
CC1(CC(=C(C(=O)C1)C(c2ccccc2OCc3ccc(cc3)Cl)C4=C(CC(CC4=O)(C)C)O)O)C C10131222
Cc1ccc(cc1Br)C(=O)NNC(=O)COc2ccc(cc2Br)C(C)(C)C C12403517
C[C@H](C(=O)Nc1nc(cs1)c2ccccc2)Sc3[nH]c(=O)c4c(csc4n3)c5ccccc5 C02618819
CCC(=O)Nc1ccc(cc1)NC(=O)CSc2c3c4c(sc3nc(n2)C5CC5)C[C@H](CC4)C C01377340
Cc1ccc(cc1)[C@@H](c2ccccc2)NC(=O)CCSCc3[nH]c(=O)c4c5c(sc4n3)CCC5 C12814672
C[C@@H](C(=O)Nc1nc2c(s1)CCCCC2)SCc3[nH]c(=O)c4c(csc4n3)c5ccccc5 C12828877
CCOC(=O)c1c(c2c(=O)[nH]c(nc2s1)[C@H](C)Nc3ccc(cc3)I)C C12521739
c1ccc(cc1)c2c(sc(n2)SCC(=O)NC3CC3)NC(=O)c4ccc(cc4)Br C12893813
C[C@@H](c1ccc2c(c1)CCCC2)NC(=O)CN3C(=O)[C@@](NC3=O)(Cc4ccccc4)c5ccccc5 C13112922
Cc1ccc(c(c1)C)NC(=O)c2c(c(c(s2)NC(=O)C34CC5CC(C3)CC(C5)C4)C(=O)OC)C C13388322
c1ccc(cc1)C2=C([C@H](C(C(=N2)SCC(=O)N)C#N)c3ccccc3Cl)c4nc5ccccc5s4 C13425581
CCn1c2ccccc2c3c1ccc(c3)[C@@H]4[C@@H]5CC=C[C@@H]5c6cccc(c6N4)C(=O)NCCCOC C13643044
CCn1c2ccccc2c3c1ccc(c3)[C@@H]4[C@H]5CC=C[C@@H]5c6cccc(c6N4)C(=O)NCCCOC C13643050
CC1=C([C@@H](C(=C(O1)N)C#N)c2cc(ccc2OCc3ccc(cc3)Cl)Br)C(=O)OC C01110371
CCCN(CCC)S(=O)(=O)c1ccc2c(c1)[C@H]3C=CC[C@@H]3[C@@H](N2)c4cc(ccc4O)Br C14461007
c1ccc(cc1)COc2ccc(cc2)[C@H]3[C@H]4CC=C[C@@H]4c5cc(ccc5N3)C(=O)NC[C@@H]6CCCO6 C14470437
Cc1ccc(c(c1)C)NS(=O)(=O)c2ccc3c(c2)[C@@H]4C=CC[C@@H]4[C@@H](N3)c5ccc(c(c5)OC)OC C14479334
c1ccc(cc1)[C@@H](C2CCCC2)C(=O)N3CCC4(CC3)C[C@H]4C(=O)NCCc5c[nH]c6c5cccc6 C14969275
c1ccc(c(c1)CSCCNC(=O)c2ccccc2NC(=O)c3ccccc3Br)C#N C15373144
Cc1ccc(cc1Cl)S(=O)(=O)Nc2ccc(cc2)C3(CC3)C(=O)NCCCc4ccccc4 C15869583
CC1=C([C@H](C2=C(N1)C[C@H](CC2=O)c3ccc(cc3)Cl)c4ccc(c(c4)OC)O)C(=O)OC(C)C C19770159
CC1=C([C@@H](C(=C(N1)SCC(=O)Nc2ccc(cc2)Br)C#N)c3ccccc3)C(=O)C C16677381
Cc1ccccc1NC(=O)C2=C(NC(=C([C@H]2c3ccccc3Cl)C#N)SCC(=O)c4ccccc4)C C09311045
CCCc1cc(cs1)C(=O)N/N=C(\C)/c2ccc(cc2)NC(=O)C(C(C(F)(F)F)(F)F)(F)F C20568905
c1ccc(cc1)C(c2ccccc2)N3CC[NH+](CC3)[C@H](c4c[nH]c5c4ccc(c5)Br)C(=O)[O-] C20677837
c1ccc(cc1)COc2ccc(cc2)[C@@H]3[C@@H]4CC=C[C@@H]4c5cc(ccc5N3)C(=O)NC[C@H]6CCCO6 C20703852
CC(C)Oc1ccc(cc1OC)[C@H]2CC3=C([C@H](Nc4ccccc4N3)c5cccc(c5)OC)C(=O)C2 C21252787
CC1(CC2=C([C@H](C(=C(N2c3cccc(c3)C(F)(F)F)N)C#N)c4ccc(cc4)OCC=C)C(=O)C1)C C02387636
Cc1cc(c(c(c1O)S(=O)(=O)c2ccc(cc2)Cl)C(C)C)NS(=O)(=O)c3ccc(cc3)Cl C26786852
Cc1cccc(c1NS(=O)(=O)c2ccc3c(c2)[C@H]4C=CC[C@H]4[C@@H](N3)c5ccc(cc5)C(=O)OC)C C32121373
Cc1ccc(cc1)OCc2nc(cs2)C(=O)N[C@H]3CCCC[C@H]3NC(=O)c4ccc(cc4)Cl C35957089
CCCCNC(=O)[C@@H](c1ccc(cc1)C(F)(F)F)N(C)C(=O)C(c2ccccc2)(c3ccccc3)O C36534591
Cc1ccccc1[C@H](C(=O)NC(C)(C)CC(C)(C)C)N(C)C(=O)C(c2ccccc2)(c3ccccc3)O C36534598
CC(C)(C)NC(=O)[C@@H](c1cccc(c1)O)N(C(=O)/C(=C\c2ccccc2)/c3ccccc3)C(C)(C)C C36579105
C/C=C/[C@H](C(=O)NC(C)(C)CC(C)(C)C)N(C(=O)C(c1ccccc1)(c2ccccc2)O)C(C)(C)C C36588715
Cc1ccc(c(c1)CSc2nc3ccccc3c(=O)n2CCc4ccc(cc4)S(=O)(=O)N)C C36807296
c1ccc(c(c1)NC(=O)CCSCc2[nH]c(=O)c3c4c(sc3n2)CCCC4)N5CCCCC5 C36877557
CCOc1cccc(c1)C(=O)Oc2ccc3c(c2)OC(=C([C@@H]3c4cccc(c4)Br)C#N)N C38651529
C[C@H](C(=O)Oc1ccc2c(c1)OC(=C([C@@H]2c3cccc4c3cccc4)C#N)N)Oc5ccc(cc5)F C38657832
c1cc(c(c(c1)Cl)[C@@H]2c3ccc(cc3OC(=C2C#N)N)OC(=O)COc4ccc(cc4)Cl)Cl C38679535
CCOc1cccc(c1)[C@@H]2c3ccc(cc3OC(=C2C#N)N)OC(=O)c4ccc(cc4Cl)Cl C38684881
CC[C@@H](C)Sc1[nH]c2c(c(=O)n1)[C@H](C3=C(N2)CC(CC3=O)(C)C)c4ccc(cc4)N(CC)CC C54275883
CCN(CC)c1ccc(cc1)[C@@H]2c3c([nH]c(nc3=O)SCC(C)C)NC4=C2C(=O)CC(C4)(C)C C54369973
CCCCNC(=O)c1c(c2n(n1)[C@H](C[C@@H](N2)c3ccc(cc3)Br)C(F)(F)F)Cl C02088457
c1cc(c(cc1Cl)[N+](=O)[O-])NCCNC(=O)c2cc(ccc2Cl)I C59400682
CCSCCOC(=O)C1=C(NC2=C([C@@H]1c3cccc(c3)O)C(=O)C[C@H](C2)c4ccccc4Cl)C C02762146
CCC(=O)N1c2ccccc2NC3=C([C@H]1c4ccco4)C(=O)C[C@H](C3)c5ccc(cc5)[NH+](CC)CC C08818345
Cc1ccc(cc1)NS(=O)(=O)c2ccc-3c(c2)Cc4c3ccc(c4)S(=O)(=O)Nc5ccc(cc5)C C00626026
CCOC(=O)c1c(csc1N[C@@H](C(Cl)(Cl)Cl)NC(=O)c2ccc(cc2)C)c3ccccc3 C02071621
CCOC(=O)c1c2c(sc1N[C@@H](C(Cl)(Cl)Cl)NC(=O)c3cccc(c3)Cl)CCCC2 C02052797
Cc1cccc(c1NS(=O)(=O)c2ccc3c(c2)[C@H]4C=CC[C@H]4[C@H](N3)c5cccc(c5)OC6CSC6)C C06456393
CCOC(=O)O[C@H]1CC[C@@]2([C@@H]3CC[C@]4([C@H]([C@@H]3C[C@H]([C@]2(C1)O)O)CC[C@@H]4[C@H](C)CCCC(C)C)C)C C08446393
CC[C@@]1(Cc2c(sc3c2c(nc(n3)SCC(=O)N(c4ccccc4)c5ccccc5)N)CO1)C C02242418
Cc1ccc(c2c1cccc2)S(=O)(=O)Nc3ccc(cc3)NS(=O)(=O)c4ccc(c5c4cccc5)C C11635128
COc1ccc(cc1OC)CCNc2ccc(cc2/N=C/c3cc(cc(c3O)Cl)Cl)C(F)(F)F C08629036
CCN(CC)c1ccc(cc1)[C@@H]2[C@@H]3CC=C[C@@H]3c4cc(ccc4N2)S(=O)(=O)Nc5ccc(cc5C)C C14461619
CCN(CC)c1ccc(cc1)[C@H]2[C@H]3CC=C[C@@H]3c4cc(ccc4N2)S(=O)(=O)Nc5cc(cc(c5)C)C C14461632
CCOc1ccc(cc1)NS(=O)(=O)c2ccc3c(c2)[C@H]4C=CC[C@H]4[C@@H](N3)c5cccc6c5cccc6 C14463973
CCOc1ccc(cc1)NS(=O)(=O)c2ccc3c(c2)[C@H]4C=CC[C@@H]4[C@@H](N3)c5c(cccc5Cl)Cl C14546712
CC1([C@H]2CC[C@@]1([C@H](C2)NC(=C(C(=C(Cl)Cl)Cl)[N+](=O)[O-])N[C@@H]3C[C@@H]4CC[C@]3(C4(C)C)C)C)C C20551697
c1ccc(cc1)CCNC(=O)c2cccc3c2N[C@@H]([C@H]4[C@H]3C=CC4)c5ccccc5OCc6ccccc6 C20710641
CC(C)COc1ccc(cc1)[C@@H]2CC3=C([C@H](Nc4ccccc4N3)c5ccc(cc5)N6CCOCC6)C(=O)C2 C21253264
c1ccc(cc1)C(CC(=O)NNC(=O)c2ccc(cc2)CSc3ccc(cc3)Cl)c4ccccc4 C03293329
c1ccc(cc1)CCNC(=O)/C(=C\c2ccc(o2)c3ccc(cc3Cl)Cl)/NC(=O)c4ccccc4 C26964550
c1ccc(cc1)C(CC(=O)NC2CCC(CC2)NC(=O)CC(c3ccccc3)c4ccccc4)c5ccccc5 C20509322
c1ccc2c(c1)c(c([nH]2)c3ccc(cc3)Cl)SCCNC(=O)c4ccc(c(c4)[N+](=O)[O-])Cl C34744182
CC(C)(C)CC(C)(C)NC(=O)[C@H](c1cccc(c1)O)N(C)C(=O)/C(=C\c2ccccc2)/c3ccccc3 C36523086
CC(C)(C)CC(C)(C)NC(=O)[C@H](C(c1ccccc1)c2ccccc2)N(C)C(=O)c3ccccc3O C36528585
C[C@H]1[C@@H](C[C@@H]2C[C@H]1C2(C)C)C(=O)N(c3ccccc3Cl)[C@@H](c4cccc(c4)O)C(=O)NC(C)(C)C C36541668
CC(C)(C)CC(C)(C)NC(=O)[C@H](c1cccc(c1)O)N(c2ccccc2Cl)C(=O)C#Cc3ccccc3 C36544735
CC(C)(C)CC(C)(C)NC(=O)[C@@H](c1ccc(cc1)O)N(c2ccccc2Cl)C(=O)C#Cc3ccccc3 C36544742
CCCCNC(=O)[C@H](c1cccc(c1)O)N(c2ccccc2Cl)C(=O)Cc3cccc(c3Cl)Cl C36545522
CCC/C=C/[C@H](C(=O)NC(C)(C)C)N(c1ccccc1Cl)C(=O)C(c2ccccc2)(c3ccccc3)O C36546448
c1ccc(cc1)COc2ccc(cc2)[C@@H]3[C@@H]4CC=C[C@@H]4c5cc(ccc5N3)S(=O)(=O)Nc6ccccc6 C14469421
CCCN([C@H](c1ccccc1O)C(=O)NC(C)(C)CC(C)(C)C)C(=O)Cc2ccc(cc2)Br C36567234
CCCN([C@@H](c1cc2ccccc2c3c1cccc3)C(=O)NC4CCCCC4)C(=O)c5ccc(cc5)O C36570676
CC(C)(C)N([C@@H](c1cccc(c1)O)C(=O)NC2CCCCC2)C(=O)/C(=C\c3ccccc3)/c4ccccc4 C36579109
Cc1ccc(c(c1)C)[C@@H](C(=O)NC2CCCCC2)N(C(=O)C(c3ccccc3)(c4ccccc4)O)C(C)(C)C C36588625
CC(C)(C)c1ccc(cc1)[C@H]2c3ccc(cc3OC(=C2C#N)N)OC(=O)/C=C/c4ccccc4Cl C38649734
CCc1ccc(cc1)[C@@H]2c3ccc(cc3OC(=C2C#N)N)OC(=O)c4cc(c(c(c4)Cl)OC)Cl C38700445
C[C@H](CCCC(C)C)[C@@H]1CC[C@H]2[C@@]1(CC[C@@H]3[C@@H]2C[C@H]([C@@]4([C@@]3(CCC[C@@H]4O)C)NC(=O)C)OC(=O)C)C C08382512
CCCOc1ccc(cc1)[C@H]2c3c(n[nH]c3C(=O)N2Cc4ccccc4)c5cc(c(cc5O)C)Cl C39914687
CCOc1ccccc1[C@@H]2c3ccc(cc3OC(=C2C#N)N)OC(=O)c4c(c5ccccc5s4)Cl C40530357
C[C@H](CCCC(C)C)[C@H]1CC[C@@H]2[C@]1(CC[C@@H]3[C@@H]2C[C@H]([C@@]4([C@]3(CCC[C@@H]4NC(=O)C)C)O)OC(=O)C)C C43764261
CC(=O)O[C@@H]1CC[C@@]2([C@@H]3CC[C@@]4([C@@H]([C@@H]3CC=C2C1)CC[C@@]4(CC(c5ccccc5)(c6ccccc6)O)O)C)C C48533018
CC(C)(C)NC(=O)[C@H](c1cccc(c1)O)N(c2ccccc2)C(=O)/C(=C/c3ccccc3)/c4ccccc4 C36604039
CC(C)(C)CC(C)(C)NC(=O)[C@@H](c1ccc(cc1)O)N(c2ccccc2)C(=O)CCC3CCCCC3 C36605822
CC(C)(C)CC(C)(C)NC(=O)[C@@H](c1cccc(c1)O)N(c2ccccc2)C(=O)c3cccc(c3)Cl C36608760
CC(C)(C)CC(C)(C)NC(=O)[C@H](c1cccc(c1)O)N(c2ccccc2)C(=O)c3cccc(c3)Cl C36608761
Cc1cccc(c1C)NC(=O)C2=C(Nc3nc(nn3[C@H]2c4ccccc4)SCc5ccccc5Cl)C C54622453
c1ccc(cc1)c2ccc(cc2)C(=O)NC(=S)NCc3ccc(o3)c4ccc(cc4)Br C57316469
c1cc2c(cccc2Cl)c(c1)C(=O)NC(=S)NCc3ccc(o3)c4ccc(cc4)Br C57316607
c1ccc(cc1)[C@@H]2[C@@H]3CC=C[C@@H]3c4cc(ccc4N2)S(=O)(=O)Nc5ccc(cc5)Oc6ccccc6 C58849193
C/C(=N\NC(=O)CSCc1ccccc1)/c2ccc3c(c2)[C@@H]4C=CC[C@@H]4[C@@H](N3)c5ccc(cc5)F C58916701
C[C@@H]1CN(CCN1C(=S)Nc2ccc(cc2Cl)Cl)C(=S)Nc3ccc(cc3Cl)Cl C59110028
C[C@H](CCCC(C)C)[C@@H]1CC[C@@H]2[C@@]1(CC[C@@H]3[C@H]2C[C@H]([C@]4([C@@]3(CCC[C@@H]4NC(=O)C)C)O)OC(=O)C)C C13423859
CCOc1ccc(cc1)[C@H]2[C@H]3CC=C[C@H]3c4cc(ccc4N2)S(=O)(=O)Nc5cccc6c5cccc6 C14165985
C=CCOc1ccc(c(c1)/C=N/NC(=O)CNC(=O)c2c(c3ccccc3s2)Cl)Br C04210501
c1ccc(cc1)S(=O)(=O)Nc2ccc(cc2)CCc3ccc(cc3)NS(=O)(=O)c4ccccc4 C00696123
CC1CCN(CC1)c2ccc(cc2C(=O)NCC(C)C)NS(=O)(=O)c3ccc(cc3)Br C00747804
CCOc1cc(c(cc1S(=O)(=O)NCCc2c([nH]c3c2cc(cc3)OC(F)(F)F)C)Cl)C C01424204
CCOC(=O)c1c2c(sc1NC(=O)C[C@H]3C(=O)Nc4cc(ccc4S3)C(F)(F)F)C[C@H](CC2)C C00938463
c1ccc(c(c1)C(=O)OCC(=O)NC2CCCCC2)SCC(=O)NC34CC5CC(C3)CC(C5)C4 C09350993
CCOC(=O)C1=C(NC(=S)N[C@H]1c2ccc(c(c2)COc3ccc(cc3)Br)OC)C C01111593
CC[C@@H](C)c1ccccc1O[C@@H](C)C(=O)NNC(=O)COc2ccc(cc2Br)Cl C09873934
CC[C@H](C)c1ccccc1O[C@H](C)C(=O)NNC(=O)COc2ccc(cc2Br)Cl C09873964
C[C@@H](C(=O)c1c[nH]c2c1cccc2)Sc3nnc(s3)S[C@@H](C)C(=O)c4c[nH]c5c4cccc5 C10798155
Cc1ccc(o1)[C@H](C(=O)NC2CCCCC2)N(c3cccc(c3)F)C(=O)Cc4c[nH]c5c4cccc5 C12475912
Cc1ccc(o1)[C@@H](C(=O)NC2CCCCC2)N(Cc3cccs3)C(=O)Cc4c[nH]c5c4cccc5 C12475956
Cc1ccc(cc1)c2[nH]c(c(n2)S(=O)(=O)c3ccccc3)SCC(=O)NCc4ccccc4Cl C12112511
C[C@H](c1cccc2c1cccc2)NC(=O)CN3C(=O)C(NC3=O)(Cc4ccccc4)Cc5ccccc5 C14241893
C[C@@H](c1cccc2c1cccc2)NC(=O)CN3C(=O)C(NC3=O)(Cc4ccccc4)Cc5ccccc5 C14241894
CC[C@@H](C)c1ccccc1OCC(=O)NNC(=O)[C@@H](C)Oc2ccc(cc2Br)Cl C14644164
CC[C@@H](C)c1ccccc1OCC(=O)NNC(=O)[C@H](C)Oc2ccc(cc2Br)Cl C14644170
Cc1cccc(c1)NS(=O)(=O)c2ccc(c(c2)NS(=O)(=O)c3ccc(cc3)C(F)(F)F)C C16097050
CCOC(=O)c1c(c(sc1N[C@@H](C(Cl)(Cl)Cl)NC(=O)c2ccc(cc2)C)C(=O)C)C C02672795
Cc1cc(ccc1NC(=O)CNC(=O)c2cc(c(c(c2)Cl)OCC(C)C)OC)Br C17958523
CCc1ccccc1NC(=O)CSC2=C([C@@H](CC(=O)N2)c3ccc(cc3)OCc4ccccc4)C#N C09014362
Cc1ccccc1NC(=O)CSC2=C([C@@H](C(=C(N2)C)C(=O)OCC=C)c3ccccc3Cl)C#N C20348462
Cc1cccc(c1)NC(=O)CSC2=C([C@H](C(=C(N2)C)C(=O)OCC=C)c3ccccc3Cl)C#N C20348467
CCCc1n[nH]c(=S)n1NCc2cc(c(c(c2)Cl)OCc3ccc(cc3Cl)Cl)OC C22109899
COc1cc(cc(c1OCc2ccccc2Cl)Cl)CNn3c(n[nH]c3=S)c4ccccc4 C22110197
Cc1cc(c(n1CCc2cccs2)C)C(=O)COC(=O)c3c(c(c(c(n3)Cl)Cl)N)Cl C22709212
c1cc(cc(c1)Br)/C=N/NC(=O)CNC(=O)CCCOc2ccc(cc2Cl)Cl C22744994
CC1=C([C@H](C(=C(N1)SCC(=O)NC2CCCCC2)C#N)c3ccccc3Cl)C(=O)OCC=C C20348456
Cc1ccccc1[C@@H](C(=O)NC2CCCCC2)N(C3CCCCC3)C(=O)CNC(=O)c4ccccc4 C36490441
Cc1ccc(cc1)[C@@H](C(=O)NC2CCCCC2)N(C3CCCCC3)C(=O)CNC(=O)c4ccccc4 C36490589
C[C@@H](c1ccccc1)[C@@H](C(=O)NC(C)(C)CC(C)(C)C)N(C2CCCCC2)C(=O)[C@@H]3CCC(=O)N3 C36490745
CC(C)(C)CC(C)(C)NC(=O)[C@@H](c1ccc(c(c1)OC)O)N(C)C(=O)Cc2ccc(cc2)Br C36528526
CC(C)(C)NC(=O)[C@@H](c1ccco1)N(c2ccccc2Cl)C(=O)C(c3ccccc3)(c4ccccc4)O C36546459
CC(C)(C)CC(C)(C)NC(=O)[C@H](c1ccccc1)N(c2ccccc2Cl)C(=O)[C@@H]3CCC(=O)N3 C36548443
Cc1ccc(o1)CN([C@H](c2ccc(cc2)O)C(=O)NC(C)(C)C)C(=O)C(c3ccccc3)c4ccccc4 C36600193
Cc1ccc(o1)CN([C@H](c2cccc(c2)O)C(=O)NC(C)(C)CC(C)(C)C)C(=O)c3ccc(cc3)F C36602726
c1ccc(cc1)CN([C@H](c2ccncc2)C(=O)NC3CCCCC3)C(=O)c4ccc([nH]4)c5ccccc5 C06446199
C=CCOc1ccc(cc1)[C@@H]2c3ccc(cc3OC(=C2C#N)N)OC(=O)/C=C/c4ccccc4Cl C38658072
c1cc(cc(c1)/C=N/NC(=O)CCCC(=O)N/N=C/c2cc(ccc2)Br)Br C01691903
Cc1c(c2cc(ccc2[nH]1)OC(F)(F)Cl)CCNC(=O)[C@@H]3Cc4cccc(c4OC3=O)CC=C C39211783
C[C@@H](c1ccc(cc1)CC(C)C)NC(=O)CN2C(=O)[C@@](NC2=O)(Cc3ccccc3)c4ccccc4 C39535007
C[C@H](c1ccc(c(c1)Cl)Cl)NC(=O)COC(=O)[C@H](C(C)C)NC(=O)c2ccccc2Cl C39611640
CCCOc1c(cc(cc1Cl)C(=O)Nc2c(c3c(s2)CCC3)C(=O)NCc4ccco4)Cl C39868851
Cc1c2cc(ccc2oc1C(=O)Nc3c(c4c(s3)CCCC4)C(=O)NCCCOC)Br C40037931
C[C@@H](CCc1ccccc1)Sc2nc3ccccc3c(=O)n2CCc4ccc(cc4)S(=O)(=O)N C40156659
Cc1cc(c(cc1Cl)c2c3c([nH]n2)C(=O)N([C@@H]3c4cccc(c4)Br)CCCOC(C)C)O C39914923
Cc1cc(c(cc1Cl)c2c3c([nH]n2)C(=O)N([C@@H]3c4ccc(cc4)SC)CCCOC(C)C)O C39914977
Cc1ccc(c(c1)C)NC(=O)C[C@@H]2C(=O)N/C(=N\N(/C=C/c3ccc(cc3)Cl)C(C)(C)C)/S2 C30750521
CCOc1ccc(cc1)[C@H](CCC(=O)N/N=C\c2ccc(o2)c3ccc(cc3)I)O C58893108
Cc1ccc(c(c1)OCC(=O)NNC(=O)COc2cc(c(cc2C(C)C)Br)C)C(C)C C12490353
Cc1ccc(c(c1)S(=O)(=O)Nc2cc(c(c3c2cccc3)O)[C@@H](C(=O)C(F)(F)F)C(=O)OC(C)C)C C06269477
CCOC(=O)C1=C(OC(=C([C@@H]1c2cc(c(c(c2)I)OCC=C)OC)C#N)N)C C02179318
Cc1ccc(cc1)C(=O)NCC(=O)N/N=C/c2ccc(c(c2)Br)OCc3ccccc3C#N C09305464
C[C@H]1Cc2cc(ccc2N1C(=O)C)S(=O)(=O)N[C@H](Cc3ccccc3)C(=O)NC4CCCCCC4 C09428974
CC(C)(C)OC(=O)N1Cc2ccccc2C[C@H]1C(=O)NCC3CCC(CC3)C(=O)NC4CCCCC4 C09510416
c1cc(sc1)S(=O)(=O)Nc2ccc(c(c2)O)C(=O)OCC(=O)c3ccc(cc3)Br C09672331
CC(C)(C)c1ccc(cc1)S(=O)(=O)c2cnc([nH]c2=O)SCC(=O)NCc3ccccc3Cl C09941122
CC[C@@H]1CCc2c(cc(s2)c3nnc(n3C)SCC(=O)Nc4ccccc4C(=O)NC5CC5)C1 C10440477
COC(=O)C(=C1Nc2ccccc2N1)C(=O)CSc3nnc(s3)SCc4ccc(cc4)Cl C12693158
CCc1ccc(cc1)NC(=O)CSC2=C([C@H]([C@@H](C(=O)N2)C(=O)OCC)c3ccccc3Cl)C#N C02310107
C[C@@H]1CCc2c(sc3c2c(=O)n(c(n3)SCC(=O)N(CCC(=O)N)c4ccccc4)CC=C)C1 C16758541
CN(CCOc1ccc(cc1)Cl)C(=O)CSc2nnc(n2N)c3ccccc3Br C19047977
Cc1cccc(c1)NS(=O)(=O)c2ccc(c(c2)C(=O)O[C@@H](c3ccccc3)C(=O)NC4CC4)Cl C19356768
CCOC(=O)C1=C(NC(=C([C@@H]1c2ccccc2Cl)C#N)SCC(=O)Nc3cccc(c3)OC)C C20255622
CCN(CC)S(=O)(=O)c1cccc(c1)c2nnc(n2N)SCc3cccc(c3)Br C21243831
c1cc(ccc1c2cnc(o2)CCC(=O)Nc3c(c4c(s3)CCCC4)C(=O)NC[C@@H]5CCCO5)F C21445735
CC(C)CCNC(=O)[C@H]1CCCN1C(=O)c2ccc(cc2)NS(=O)(=O)c3ccc(cc3)C(C)(C)C C21712713
CCOc1cc(cc(c1OCc2ccccc2Cl)Cl)CNn3c(n[nH]c3=S)c4ccncc4 C22110957
c1ccc2c(c1)c(nc(n2)c3ccco3)SCC(=O)NCC(=O)Nc4ccccc4Br C22188996
CCOc1ccccc1CSc2nc3ccccc3c(=O)n2CCc4ccc(cc4)S(=O)(=O)N C23553153
c1cc(ccc1CSc2nnc(s2)NC(=O)CCCNC(=O)C34CC5CC(C3)CC(C5)C4)C#N C24068620
C[C@@H](c1ccc(cc1)Br)NC(=O)COC(=O)c2ccc(cc2)S(=O)(=O)NC(C)(C)C C24804774
CC(C)CNC(=O)c1ccccc1NC(=O)C2CCN(CC2)S(=O)(=O)c3ccc(cc3)C(C)(C)C C27379140
C[C@@H](CCc1ccc(cc1)c2csc(n2)NC(=O)c3c4c(n(n3)c5ccccc5)CCC4)NC(=O)C C28847374
c1cc(ccc1/C=N/NC(=O)COCC(=O)N/N=C\c2ccc(cc2)Br)Br C32593009
C=CCN1C2=C([C@@H](NC1=O)c3ccccc3C(F)(F)F)C(=O)N(C2)[C@H](Cc4ccccc4)C(=O)NCC#C C34791934
CC(C)(C)c1ccc(cc1)C(=O)NC2CCC(CC2)NC(=O)c3csc(n3)COc4ccccc4OC C34905716
CC(C)CNC(=O)[C@@H](Cc1ccccc1)N2CC3=C(C2=O)[C@@H](NC(=O)N3C)c4ccccc4C(F)(F)F C35636557
C[C@H]1CCc2c(sc3c2c(=O)n(c(n3)SCC(=O)NC(=O)NC4CC4)CCc5ccccc5)C1 C35828363
C=CCN1C2=C([C@H](NC1=O)c3ccccc3C(F)(F)F)C(=O)N(C2)[C@@H](c4ccccc4)C(=O)NC5CC5 C35971666
c1ccc(cc1)C(=O)NCC(=O)N(Cc2ccco2)[C@H](c3ccc(cc3)Cl)C(=O)NC4CCCCC4 C36504442
Cc1ccc(cc1)S(=O)(=O)CNC(=O)[C@H](c2ccc(cc2)O)N(C)C(=O)[C@@H]3C[C@@H]4C[C@H]([C@H]3C)C4(C)C C36525528
Cc1ccc(cc1)S(=O)(=O)CNC(=O)[C@@H]([C@H](C)c2ccccc2)N(C(=O)c3ccc(cc3)O)C(C)(C)C C36586407
Cc1ccc(o1)CN([C@H](c2ccco2)C(=O)NC3CCCCC3)C(=O)C(c4ccccc4)(c5ccccc5)O C36599031
CCOC(=O)C1=C(NC(=C([C@@H]1c2ccco2)C#N)SCC(=O)Nc3ccc(cc3)C)c4ccccc4 C02207044
Cc1ccc(cc1)[C@@H](C(=O)NCc2ccco2)N(c3ccccc3C)C(=O)CNC(=O)c4cccs4 C08667027
c1ccc(cc1)CC[C@@H]2N=N[C@@H](S2)NC(=O)[C@@H]3CC(=O)N(C3)CCc4c[nH]c5c4cc(cc5)Cl C39252154
C[C@H](c1nnc(n1C)SCC(=O)Nc2ccccc2C(C)C)NC(=O)c3ccccc3Br C01131320
CC(C)S(=O)(=O)[C@H]1CN(CCN1)c2cc(ccc2NS(=O)(=O)Cc3ccccc3)Cc4ccccc4 C39480827
c1c(ccc(c1)Br)/C=N\NC(=O)COCC(=O)N/N=C\c2ccc(cc2)Br C32593008
C[C@H]1CCc2c(sc(c2C(=O)N[C@H]3CCS(=O)(=O)C3)NC(=O)c4ccc(cc4)OCC(C)C)C1 C39836290
CCOc1cccc(c1)C(=O)Nc2c(c3c(s2)C[C@@H](CC3)C(C)(C)C)C(=O)N[C@H]4CCS(=O)(=O)C4 C39836533
CCN(CC)c1ccc(cc1)/C=C(\C#N)/C(=O)Nc2c(c3c(s2)CCCC3)C(=O)NC[C@@H]4CCCO4 C39992649
C[C@H](C(C)C)NC(=O)Cc1csc(n1)NC(=O)CN(C(C)C)C(=O)c2ccc(c(c2)Cl)Cl C33782597
CCOc1ccc(cc1)[C@H]2C(=C(NC3=C2C(=O)CCC3)SCC(=O)Nc4ccc(cc4)C(=O)C)C#N C02309572
Cc1ccc(cc1)S(=O)(=O)CNC(=O)[C@H](c2ccc(cc2)O)N(c3ccccc3)C(=O)C4CCCCC4 C36604625
C[C@H](C(=O)NNC(=O)C1CCC1)Sc2nnc(n2c3ccccc3)c4ccccc4Br C59844918
c1ccc(cc1)CCN2c3ccccc3/C(=N\NC(=O)CNC(=O)c4cccc(c4)Br)/C2=O C01310407
Cc1c(c([nH]c1C(=O)[C@@H](C)S[C@@H]2NN=C(N2c3ccc(cc3)F)[C@@H](C)N4CCCCC4)C)C(=O)C C40070608
Cc1c(c([nH]c1C(=O)[C@H](C)S[C@H]2NN=C(N2c3ccc(cc3)F)[C@@H](C)N4CCCCC4)C)C(=O)C C40070611
CCc1cccc(c1NC(=O)CSc2nnc(n2C)[C@@H](C)NC(=O)c3ccc(c(c3)Cl)Cl)C C01131689
Cc1ccc(cc1)SCC(=O)NNC(=O)c2ccc(cc2)S(=O)(=O)N3CCCc4c3cccc4 C09453543
Cc1nc(cs1)c2ccc(cc2)CCNC(=O)CN3C(=O)[C@@](NC3=O)(C)c4ccc5ccccc5c4 C09579901
CCC(=O)N1CCc2c1ccc(c2)S(=O)(=O)N[C@H](Cc3ccccc3)C(=O)Nc4ccc(cc4C)C C09692263
c1ccc(c(c1)C#N)Sc2ccccc2C(=O)OCC(=O)NCC(=O)Nc3ccc(c(c3F)F)F C11461307
Cc1cc(ccc1NC(=O)CNC(=O)COC(=O)C(C)(C)Oc2ccc(cc2)Cl)Br C11481905
CCN(c1ccccc1)S(=O)(=O)c2ccc(cc2)C(=O)Nc3c(c4c(s3)C[C@H](CC4)C)C(=O)NC C12064298
Cc1ccc(cc1)[C@H](C(=O)NCc2ccco2)N(c3cccc(c3C)C)C(=O)CNC(=O)c4cccs4 C12488001
COc1cc(cc(c1OC)OC)[C@H]2[C@@H]3CC=C[C@@H]3c4cc(ccc4N2)S(=O)(=O)NC5CCCCC5 C13640609
c1ccc(cc1)COc2ccc(cc2)/C=C\3/C(=NN(C3=O)c4ccc(cc4)S(=O)(=O)N)C(F)(F)F C15945259
Cc1ccc(cc1)OCC(=O)Nc2c(c3c(s2)C[C@H](CC3)C(C)(C)C)C(=O)N[C@H]4CCS(=O)(=O)C4 C16741898
C[C@H]1CCc2c(sc3c2c(=O)n(c(n3)SCC(=O)N(CCC(=O)N)c4ccccc4)CC=C)C1 C16758545
CCOC(=O)C1=C(NC(=C([C@H]1c2ccco2)C#N)SCC(=O)Nc3cccc(c3)C)c4ccccc4 C20136707
CCOC(=O)C1=C(NC(=C([C@H]1c2ccco2)C#N)SCC(=O)Nc3ccc(cc3)Cl)c4ccccc4 C20136760
Cc1cc(c(c(c1)C)NC(=O)CSC2=C([C@@H](C(=C(N2)C)C(=O)OCc3ccccc3)c4ccco4)C#N)C C01142219
COc1cc(cc(c1OC)OC)[C@H]2[C@@H]3CC=C[C@H]3c4cc(ccc4N2)S(=O)(=O)NCc5ccccc5 C20683119
CCOc1cc(ccc1OC(=O)C)[C@H]2C3=C(C[C@@H](CC3=O)c4cccc(c4)OC)Nc5ccccc5N2 C20882975
CCCCNC(=O)[C@H]1CCCN(C1)C(=O)c2cccc(c2)NS(=O)(=O)c3ccc4c(c3)CCCC4 C21710794
CC(C)NC(=O)[C@H]1CCCN1C(=O)c2ccc(cc2)NS(=O)(=O)c3ccc(cc3)C4CCCCC4 C21712573
c1ccc(cc1)CCCS(=O)(=O)N2CCC[C@H](C2)C(=O)Nc3ccccc3C(=O)NC4CCCCC4 C22530219
Cc1ccc(cc1)n2c(nnc2S[C@H](C)C(=O)NCC(=O)Nc3c(cccc3C)C)c4ccccc4 C23580757
CC(C)CNC(=O)c1ccccc1NC(=O)C2CCN(CC2)S(=O)(=O)c3ccc4c(c3)CCCC4 C29761933
CN(C)c1ccc(cc1)[C@@H](CNC(=O)CN(C)S(=O)(=O)c2cccs2)c3c[nH]c4c3cccc4 C32520414
c1ccc2c(c1)c(=O)n(c(n2)SCC(=O)Nc3ccc(cc3)Cl)Cc4ccc(cc4)C(=O)NC5CC5 C33058647
Cc1ccccc1C(=O)N[C@@H]2CCCC[C@H]2NC(=O)[C@@H]3CCCN(C3)S(=O)(=O)/C=C/c4ccccc4 C34900791
c1ccc2c(c1)c(=O)n(c(n2)SCCCCCC(=O)N[C@H]3CCCCNC3=O)c4ccc(cc4)F C35191923
Cc1c(sc(n1)C)C(=O)C2=C(C(=O)N([C@H]2c3cc(c(c(c3)C(C)(C)C)O)C(C)(C)C)CC[NH+](C)C)[O-] C35567121
Cc1ccc(cc1)S(=O)(=O)CNC(=O)[C@@H](c2ccc(cc2)O)N(C)C(=O)[C@@H]3C[C@@H]4C[C@H]([C@H]3C)C4(C)C C36525527
CC(C)(C)NC(=O)[C@H](c1ccc(cc1)N(C)C)N(c2ccccc2Cl)C(=O)CNC(=O)c3ccccc3 C36548289
CCCN([C@@H](c1ccc(cc1C)C)C(=O)NCS(=O)(=O)c2ccc(cc2)C)C(=O)c3ccccc3O C36567595
Cc1ccc(cc1)S(=O)(=O)CNC(=O)[C@H](c2ccc(cc2)O)N(C(=O)Cc3ccccc3C)C(C)(C)C C36581114
Cc1ccc(o1)CN([C@@H](c2cc3ccccc3c4c2cccc4)C(=O)NC(C)(C)C)C(=O)[C@@H]5CCC(=O)N5 C36601082
c1ccc(cc1)c2c(c3ccccc3[nH]2)SCCNC(=O)c4ccc(cc4)S(=O)(=O)N5CCOCC5 C02721154
Cc1cc(c(c(c1)C)NC(=O)CSc2[nH]c(=O)c(cn2)S(=O)(=O)c3ccc(cc3)C(C)(C)C)C C08604714
COc1ccc(cc1)OCC(=O)Oc2ccc3c(c2)OC(=C([C@H]3c4ccc(cc4)Br)C#N)N C38651652
CCc1ccccc1n2c(cc(n2)C(=O)N[C@H](C)C(=O)NCc3ccccn3)c4ccc5c(c4)CCCC5 C39197473
c1ccc(cc1)CC[C@H]2N=N[C@@H](S2)NC(=O)[C@@H]3CC(=O)N(C3)CCc4c[nH]c5c4cc(cc5)Cl C39252156
CC[C@@H]1CCCCN1C(=O)COC(=O)[C@@H](Cc2c[nH]c3c2cccc3)NC(=O)c4ccccc4Cl C39612217
CC[C@@H]1CCCCN1C(=O)COC(=O)[C@H](Cc2c[nH]c3c2cccc3)NC(=O)c4ccccc4Cl C39612219
C[C@@H]1CCc2c(sc(c2C(=O)N[C@@H]3CCS(=O)(=O)C3)NC(=O)c4ccc(cc4)OCC(C)C)C1 C39836287
C[C@@H]1CCc2c(sc(c2C(=O)N[C@H]3CCS(=O)(=O)C3)NC(=O)c4ccc(cc4)OCC(C)C)C1 C39836289
C[C@@H]1CCc2c(sc(c2C(=O)N[C@H]3CCS(=O)(=O)C3)NC(=O)COc4ccc(cc4)C(C)(C)C)C1 C39836329
CCc1ccc(cc1)O[C@@H](C)C(=O)Nc2c(c3c(s2)C[C@H](CC3)C)C(=O)N[C@@H]4CCS(=O)(=O)C4 C39836405
C[C@H]1CCc2c(sc(c2C(=O)N[C@@H]3CCS(=O)(=O)C3)NC(=O)[C@@H](C)Oc4ccc(cc4)C(C)C)C1 C39836408
CC(C)(C)[C@H]1CCc2c(sc(c2C(=O)N[C@H]3CCS(=O)(=O)C3)NC(=O)COc4ccccc4)C1 C39836458
C[C@@H](C(C)C)NC(=O)[C@@H](C1CCN(CC1)S(=O)(=O)c2ccc(cc2)Cl)NC(=O)c3ccccc3 C36214720
c1ccc(cc1)CCNC(=O)c2ccccc2NC(=O)c3ccc(cc3)CS(=O)(=O)N4CCCCC4 C44844274
[H]/N=c/1\c(=C\c2cn(c3c2cccc3)CCOc4cc(ccc4C(C)C)C)\c(=O)nc-5s/c(=C/CC)/[nH]n15 C01788286
C[C@@H](C(=O)NNC(=O)C1CCC1)Sc2nnc(n2c3ccccc3)c4cccc(c4)Br C59844789
CC[NH+](CC)c1ccc(c(c1)C)NC(=O)Cn2c(cc(c(c2=O)S(=O)(=O)c3ccc(cc3)C)C)C C62006665
CCOC(=O)c1c(csc1N[C@@H](C(Cl)(Cl)Cl)NC(=O)c2ccccc2)c3ccccc3 C02067283
CCOC(=O)c1c2c(sc1NC(=S)NC(=O)/C=C/c3ccc(cc3)Br)C[C@H](CC2)C C06599762
CCc1ccc(cc1)[C@H]2C(=C(N(C3=C2C(=O)CC(C3)(C)C)c4c(c5c(s4)CCCC5)C(=O)OCC)N)C#N C02188821
c1cc(c(cc1Cl)Cl)c2ccc(o2)/C=C/C(=O)NC(=S)Nc3c(c4c(s3)CCC4)C#N C08833087
Cc1c(c(c(s1)C(c2ccc(cc2Cl)Cl)c3c(c(c(s3)C)C(=O)OC)O)O)C(=O)OC C12372136
CCN(CC)c1ccc(cc1)/C=N/NC(=O)CNc2cc(c(c(c2)Br)C)Br C12411716
CC[C@@H]1CCc2c(cc(s2)C(=O)N/N=C(\C)/c3ccc(cc3)NS(=O)(=O)c4ccc(cc4)C)C1 C13133684
c1ccc(cc1)[C@@H](c2ccc3c(c2)[nH]c(n3)C(F)(F)F)NC(=O)/C=C/c4cc(cc5c4OCOC5)F C12556687
CCCNS(=O)(=O)c1ccc2c(c1)[C@@H]3C=CC[C@@H]3[C@@H](N2)c4ccc5c(c4)c6ccccc6n5CC C13642713
Cc1ccc(c(c1)NS(=O)(=O)c2ccc(cc2)NS(=O)(=O)Cc3c(cccc3Cl)Cl)C C13681030
CCOC(=O)C1=C(OC(=C([C@@H]1c2cc(ccc2OCc3ccc(cc3)Cl)Br)C#N)N)C C02743773
CC(C)(C)NS(=O)(=O)c1ccc2c(c1)[C@H]3C=CC[C@H]3[C@@H](N2)c4ccccc4OCc5ccccc5 C14476493
c1cc(ccc1/C=C\2/C(=O)N(C(=S)S2)CCCCCC(=O)Nc3ccc(cc3)O)Br C15044334
Cc1ccc(c(c1)Br)OCC(=O)N/N=C(\C)/CC(=O)Nc2cc(ccc2Cl)Cl C16284644
CC1=C([C@@H](C(=C(N1)SCC(=O)Nc2ccc(cc2)Br)C#N)c3ccccc3Cl)C(=O)C C08424359
CCOC(=O)c1c2c(sc1NC(=O)C3=C(NC4=C([C@@H]3c5ccc(cc5)F)C(=O)CCC4)C)CCCC2 C18206121
CC(C)C[C@@H](C(=O)Nc1ccc2c(c1)OCCO2)NC(=O)c3ccc(cc3)C45CC6CC(C4)CC(C6)C5 C20116215
C=CCN(CC=C)S(=O)(=O)c1ccc2c(c1)[C@@H]3C=CC[C@H]3[C@H](N2)c4cc(ccc4O)Br C20696045
CC(C)(C)NS(=O)(=O)c1ccc2c(c1)[C@H]3C=CC[C@H]3[C@H](N2)c4ccccc4OCc5ccccc5 C20710546
C[C@@H]1CCC[C@@H]([C@@H]1C)NC(=O)[C@@H](Cc2ccccc2)NS(=O)(=O)c3ccc(cc3)Br C20765630
CCOc1cc(ccc1OC(C)C)[C@@H]2C3=C(C[C@@H](CC3=O)c4ccc(cc4)OC)Nc5ccccc5N2 C21245251
CCOc1cc(ccc1OC(C)C)[C@H]2C3=C(C[C@@H](CC3=O)c4cccc(c4)OC)Nc5ccccc5N2 C21254176
c1cc(cc(c1)S(=O)(=O)[N-]c2cccc(c2)Cl)C(=O)NCC3(CCCCC3)[NH+]4CCCCC4 C25436117
Cc1ccc(c(c1)C)NC(=O)C2=C(Nc3nc(nn3[C@H]2c4cccs4)SCc5ccccc5)C C33085510
c1cc(ccc1c2nc([nH]n2)SCC(=O)NCCc3ccc(cc3Cl)Cl)Br C02634224
CCc1cccc2c1[nH]cc2[C@@H](CC(=O)N3CCC(CC3)n4c5ccccc5[nH]c4=O)c6ccc(cc6)Cl C35549723
CCN1C(=C([C@H](NC1=S)c2ccc(cc2)NC(=O)C34CC5CC(C3)CC(C5)C4)C(=O)OC(C)C)C C35729627
CC(C)(C)c1ccc(cc1)[C@@H]2C[C@H]2C(=O)N/N=C\c3cc(c(c(c3)I)O)OC C36040322
CC(C)(C)NC(=O)[C@@H](c1cc2ccccc2c3c1cccc3)N(C)C(=O)C(c4ccccc4)(c5ccccc5)O C36534575
CCC(CC)[C@H](C(=O)NC1CCCCC1)N(C(=O)C(c2ccccc2)(c3ccccc3)O)C(C)(C)C C36588683
CC(C)(C)c1cc(cc(c1O)C(C)(C)C)c2csc([n+]2Cc3ccc(cc3)C(=O)[O-])Nc4ccccc4 C01814445
Cc1ccc(cc1)CN2c3ccc(cc3/C(=N\NC(=S)Nc4c(cccc4C)C)/C2=O)Br C03043958
CCOc1ccccc1[C@H]2c3ccc(cc3OC(=C2C#N)N)OC(=O)/C=C/c4ccc(cc4Cl)Cl C38650470
Cc1cc(cc(c1)OCC(=O)Oc2ccc3c(c2)OC(=C([C@H]3c4ccc(cc4Cl)Cl)C#N)N)C C38655500
Cc1cccc(c1C)OCC(=O)Oc2ccc3c(c2)OC(=C([C@H]3c4c(cccc4Cl)Cl)C#N)N C38679906
CCCOc1cccc(c1)[C@H]2c3ccc(cc3OC(=C2C#N)N)OC(=O)c4ccccc4Br C38684375
c1cc(cc(c1)OCc2ccc(cc2)F)[C@H]3c4ccc(cc4OC(=C3C#N)N)OC(=O)c5cccs5 C38686872
COc1ccccc1/C=C/2\CN(CC3=C2OC(=C([C@H]3c4ccccc4OC)C#N)N)Cc5ccccc5 C39326821
CC(C)(C)c1ccc(cc1)C(=O)Nc2nnc(s2)SCC(=O)Nc3ccc(cc3)Br C39723592
Cc1ccc(cc1)S(=O)(=O)NNC(=O)C23CC4C[C@](C2)(C[C@@](C4)(C3)c5ccccc5)c6ccccc6 C16671012
c1cc(ccc1NCc2ccc\3n2CC/C3=C/4\Cn5c(ccc5C4=O)CNc6ccc(cc6)Cl)Cl C39931090
CCNC(=O)c1c2c(sc1NC(=O)/C(=C/c3ccc(o3)c4cccc(c4)C(F)(F)F)/C#N)CCCC2 C39992762
COc1ccc(cc1)CCN2[C@H](c3c(n[nH]c3C2=O)c4cc(ccc4O)Cl)c5ccc(cc5)SC C39899174
CCOc1ccc(cc1)[C@@H]2c3c(n[nH]c3C(=O)N2Cc4ccc(cc4)C)c5cc(c(cc5O)C)Cl C39914732
Cc1cc(c(c(c1)O)c2c3c([nH]n2)C(=O)N([C@@H]3c4ccc(cc4)Br)CCCOC(C)C)C C38704823
Cc1cc(c(cc1Br)C(C)C)OCC(=O)N/N=C/c2cc(c(c(c2)Br)O)OC C40910453
COc1ccc(cc1/C=N/Nc2[nH]nc(n2)SCc3ccc(c(c3)Cl)Cl)Br C59019009
c1cc(cc(c1)S(=O)(=O)/N=C/2\CCCCCN2)NC(=O)CSc3cc(ccc3Cl)Cl C13147679
c1cc(cc(c1)S(=O)(=O)/N=C\2/CCCCCN2)NC(=O)CSc3cc(ccc3Cl)Cl C13147679
c1ccc(cc1)c2ccccc2OCC(=O)N/N=C/c3cc(c(cc3Br)Br)O C67197064
c1ccc(c(c1)C(=O)NCC(=O)N/N=C/c2ccc(cc2)OC(=O)c3ccccc3Br)Cl C04296233
CCn1c(nnc1SCC(=O)Nc2ccc(c(c2)Cl)Cl)[C@H](C(C)C)NC(=O)c3cccc(c3)C C02860865
CCOC(=O)C1=C(n2c(=O)/c(=C/c3ccc(cc3)Cl)/sc2=C([C@H]1c4ccc(cc4)Cl)C(=O)OC)N C01823139
Cc1coc2c1cc3c(c(c(=O)oc3c2C)CC(=O)NC[C@@H](CC(=O)NC4CC4)c5ccc(cc5)Cl)C C09134922
Cc1coc2c1cc3c(c(c(=O)oc3c2C)CC(=O)NC[C@H](CC(=O)NC4CC4)c5ccc(cc5)Cl)C C09134924
c1ccc(cc1)C(c2ccccc2)NC(=O)C3CCC(CC3)CNS(=O)(=O)c4cccc5c4nsn5 C09608186
Cc1ccc(cc1)NC(=O)[C@@H]2[C@H]3C=C[C@@]4([C@@H]2C(=O)N([C@@H]4C(=O)NC5CCCCC5)CCC6=CCCCC6)O3 C09777313
Cc1ccc(cc1)C(=O)N[C@@H](C(C)C)C(=O)N/N=C/c2cc(c(c(c2)Br)OC(C)C)OC C10042031
CCCCOC(=O)c1ccc(cc1)n2c3c(c(n2)C)[C@H](C(=C(O3)N)C#N)c4ccc(cc4)Br C16856623
CC(C)c1ccc(cc1)NC(=O)[C@H]2[C@H]3C=C[C@@]4([C@@H]2C(=O)N([C@@H]4C(=O)NC5CCCCC5)Cc6ccccc6)O3 C20106823
CCOc1ccc(cc1)[C@@H]2CC3=C([C@@H](Nc4ccccc4N3)c5ccc(c(c5)OCC)OC(=O)C)C(=O)C2 C20883215
CCOc1ccc(cc1OCC)[C@H]2C3=C(C[C@H](CC3=O)c4ccc(c(c4)OC)OC)Nc5ccccc5N2 C21227910
CC(C)Oc1ccc(cc1OC)[C@@H]2C3=C(C[C@H](CC3=O)c4cc(ccc4OC)OC)Nc5ccccc5N2 C21249155
Cc1cc(c2c(c1)c(cc(n2)S[C@@H](C)C(=O)Nc3ccc(cc3)S(=O)(=O)NCc4ccco4)C)C C32529287
Cc1ccc(cc1)C(=O)CSc2nc3n(n2)[C@H](C(=C(N3)C)C(=O)Nc4ccccc4)c5cccs5 C33085446
CCN1C2=C([C@H](NC1=O)c3ccc(cc3)C(F)(F)F)C(=O)N(C2)[C@H](C(C)C)C(=O)NC4CCCCC4 C34791052
CC(C)(C)NC(=O)[C@@H](c1ccccc1)N2CC3=C(C2=O)[C@@H](NC(=O)N3CC=C)c4ccccc4C(F)(F)F C34791503
CC(C)(C)NC(=O)[C@H](c1ccccc1)N2CC3=C(C2=O)[C@@H](NC(=O)N3CC=C)c4ccccc4C(F)(F)F C34791505
CC(C)C[C@@H](C(=O)NC(C)(C)C)N1CC2=C(C1=O)[C@H](NC(=O)N2CC=C)c3ccccc3C(F)(F)F C34791531
CCN1C2=C([C@@H](NC1=O)c3ccccc3C(F)(F)F)C(=O)N(C2)[C@@H](Cc4ccccc4)C(=O)NC(C)(C)C C34791834
CCN1C2=C([C@H](NC1=O)c3ccccc3C(F)(F)F)C(=O)N(C2)[C@H](Cc4ccccc4)C(=O)NC(C)(C)C C34791840
CC(C)(C)NC(=O)[C@H](Cc1ccccc1)N2CC3=C(C2=O)[C@@H](NC(=O)N3CC=C)c4ccc(cc4)Cl C34791909
CCN1C2=C([C@@H](NC1=O)c3ccc(cc3Cl)Cl)C(=O)N(C2)[C@H](C)C(=O)NCCCc4ccccc4 C34793440
Cc1cc(cc(c1)OCc2nc(cs2)C(=O)N[C@H]3CCCC[C@@H]3NS(=O)(=O)/C=C/c4ccccc4)C C34906451
CC[C@@H](C)[C@@H](C(=O)Nc1nnc(s1)c2ccc(cc2)N(C)C)NC(=O)c3ccc(cc3)Br C35300569
CC[C@H](C)[C@@H](C(=O)Nc1nnc(s1)c2ccc(cc2)N(C)C)NC(=O)c3ccc(cc3)Br C35300573
CCN1C2=C([C@H](NC1=O)c3ccc(cc3)Cl)C(=O)N(C2)[C@H](Cc4ccccc4)C(=O)NCc5ccccc5 C35934164
CCc1c2cc(sc2n(n1)c3ccc(c(c3)Cl)Cl)C(=O)NCCNC(=O)c4ccc(cc4)OC C35989051
COC(=O)[C@@H]1[C@@H](CC2=C(C1=O)[C@@H](C(=C(N2c3ccccc3)N)C(=O)OC)c4ccc(cc4)F)c5ccccc5 C36037278
C/C=C/[C@H](C(=O)NCS(=O)(=O)c1ccc(cc1)C)N(c2ccccc2Cl)C(=O)c3ccccc3O C36543575
Cc1ccc(cc1)S(=O)(=O)CNC(=O)[C@@H](c2ccc(cc2C)C)N(C(=O)c3ccccc3O)C(C)(C)C C36584053
Cc1ccc(cc1)S(=O)(=O)CNC(=O)[C@H]([C@@H](C)c2ccccc2)N(C(=O)c3ccccc3O)C(C)(C)C C36584128
Cc1ccc(cc1)S(=O)(=O)CNC(=O)[C@@H]([C@H](C)c2ccccc2)N(C(=O)c3ccccc3O)C(C)(C)C C36584129
Cc1ccc(o1)[C@H](C(=O)NC2CCCCC2)N(Cc3cccc(c3)OC)C(=O)Cc4c[nH]c5c4cccc5 C08686478
Cc1ccc(cc1)[C@@H](C(=O)NCc2ccco2)N(c3c(cc(cc3C)C)C)C(=O)CNC(=O)c4cccs4 C08670369
Cc1cccc(c1C)NC(=S)N/N=C/2\c3ccccc3N(C2=O)CN4CCN(CC4)c5ccccc5F C02923685
c1ccc(cc1)CCCNC(=O)NC[C@@H](c2ccc3c(c2)OCO3)N4CCN(CC4)c5ccccc5F C38621246
CCc1ccccc1n2c(cc(n2)C(=O)N[C@@H](C)C(=O)NCCc3ccccn3)c4ccc5c(c4)CCCC5 C39197478
Cc1ccc(cc1NC(=O)CSc2nnc(n2CC(C)C)[C@H](C)NC(=O)c3ccc(cc3)Cl)Cl C39767320
CC(C)Oc1ccc(cc1)C(=O)Nc2c(c3c(s2)C[C@@H](CC3)C(C)(C)C)C(=O)N[C@@H]4CCS(=O)(=O)C4 C39836499
CCCOc1cccc(c1)C(=O)Nc2c(c3c(s2)C[C@@H](CC3)C(C)(C)C)C(=O)N[C@@H]4CCS(=O)(=O)C4 C39836535
Cc1cccc(c1)OCCCN2c3ccc(cc3/C(=N/NC(=O)c4cccc(c4)O)/C2=O)Br C40138731
CCOc1cc(ccc1O)[C@@H]2c3c(n[nH]c3C(=O)N2CCc4ccc(cc4)OC)c5ccc(cc5)Cl C40342719
COCCCN1[C@@H](c2c(n[nH]c2C1=O)c3cc(ccc3O)Cl)c4cccc(c4)OCc5ccccc5 C39898287
COCCCN1[C@H](c2c(n[nH]c2C1=O)c3cc(ccc3O)Cl)c4cccc(c4)OCc5ccccc5 C39898288
CCOc1ccccc1NC(=O)C2=C(Nc3nc(nn3[C@H]2c4ccc(cc4)Br)SCC)C C41021120
CC(C)(C)c1ccc(cc1)S(=O)(=O)N2CCC[C@@H](C2)C(=O)N[C@H]3CCCC[C@H]3NC(=O)c4ccccc4 C43509133
CCc1ccc(cc1)/N=C\2/N(C(=O)/C(=C/c3cc(c(c(c3)Br)OCC(=O)N)OCC)/S2)C C19807926
Cc1c(c([nH]c1C(=O)CSc2nnc(n2c3ccc(cc3)Cl)c4c[nH]c5c4cccc5)C)C(=O)C C02620406
Cc1c(cccc1Cl)NC(=S)N/N=C\2/c3ccccc3N(C2=O)CN4CCN(CC4)c5ccccc5 C02923022
Cc1ccc(cc1)S(=O)(=O)N(CCO)C[C@H](Cn2c3ccc(cc3c4c2ccc(c4)Cl)Cl)O C00623718
CCN(CCCNC(=O)C1CCC(CC1)CNS(=O)(=O)c2c(cc(cc2C)C)C)c3cccc(c3)C C08813394
Cc1c(c2cc(ccc2[nH]1)OC(F)(F)Cl)CCNC(=O)[C@H]3CCCC[C@@H]3C(=O)OCC(F)(F)F C08892177
CC(C)[C@@H](C(=O)N/N=C\c1cn(c2c1cccc2)Cc3ccc(cc3)F)NC(=O)c4ccc(cc4)Cl C09886551
CC(C)[C@H](C(=O)N/N=C\c1cn(c2c1cccc2)Cc3ccc(cc3)F)NC(=O)c4ccc(cc4)Cl C09886552
COc1cccc(c1)[C@H](C(=O)NC2CCCCC2)N(Cc3cccs3)C(=O)Cc4c[nH]c5c4cccc5 C12475136
CCc1ccc(cc1)N([C@H](c2ccc(cc2)C)C(=O)NC(C)(C)CC)C(=O)CNC(=O)c3cccs3 C12488905
CCN(CC)c1ccc(cc1)[C@H]2[C@H]3CC=C[C@@H]3c4cc(ccc4N2)S(=O)(=O)Nc5ccc(cc5)OC C14461361
CC1=C([C@H](C2=C(N1)C[C@@H](CC2=O)c3ccc(cc3)OC)c4cc(c(c(c4)Cl)O)OC)C(=O)OC(C)C C19880967
CC1=C([C@H](C2=C(N1)C[C@H](CC2=O)c3ccc(cc3)OC)c4cc(c(c(c4)Cl)O)OC)C(=O)OC(C)C C19880971
CCOC(=O)C1=C(OC2=C([C@@H]1c3cc(c(cc3C)C)COc4ccccc4Br)C(=O)CCC2)N C02749546
CC(C)[C@H](C(=O)N/N=C\c1cn(c2c1cccc2)Cc3ccc(cc3)F)NC(=O)c4cccc(c4)Cl C30961234
CN(C)c1ccc(cc1)[C@H](c2ccccn2)c3cc(c(cc3O)O)[C@@H](c4ccc(cc4)N(C)C)c5ccccn5 C15771857
Cc1ccc(c(c1)OCc2nc(cs2)C(=O)NC3CCC(CC3)NC(=O)c4cccc(c4)Cl)C(C)C C34906044
Cc1c(sc2c1c(=O)[nH]c(n2)[C@H](C)Sc3nnc(s3)Nc4ccc(cc4)OC(F)(F)F)C C22181232
CC(C)(C)CC(C)(C)NC(=O)[C@@H](c1c(cccc1Cl)Cl)N(C2CCCCC2)C(=O)[C@@H]3CCC(=O)N3 C36490845
CC(C)(C)NC(=O)[C@H](c1cccc(c1)O)N(Cc2ccco2)C(=O)/C(=C/c3ccccc3)/c4ccccc4 C36493791
CC(C)(C)NC(=O)[C@H](c1ccc(cc1)O)N(Cc2ccco2)C(=O)/C(=C\c3ccccc3)/c4ccccc4 C36493798
CC(C)(C)NC(=O)[C@H](c1ccccc1O)N(Cc2ccco2)C(=O)/C(=C\c3ccccc3)/c4ccccc4 C36493838
CC(C)(C)NC(=O)[C@H](C(c1ccccc1)c2ccccc2)N(Cc3ccco3)C(=O)c4ccccc4O C36497832
CC(C)(C)NC(=O)[C@@H](C(c1ccccc1)c2ccccc2)N(Cc3ccco3)C(=O)c4ccc(cc4)O C36500231
c1ccc(cc1)C(c2ccccc2)C(=O)N(Cc3ccco3)[C@H](c4ccccc4O)C(=O)NC5CCCCC5 C36503565
Cc1ccccc1[C@@H](C(=O)NC2CCCCC2)N(c3ccccc3Cl)C(=O)CNC(=O)c4ccccc4 C36548181
CCCCNC(=O)[C@@H]([C@@H](C)c1ccccc1)N(c2ccccc2Cl)C(=O)CNC(=O)c3ccccc3 C36548199
C[C@@H](c1ccccc1)[C@H](C(=O)NC(C)(C)CC(C)(C)C)N(c2ccccc2Cl)C(=O)[C@@H]3CCC(=O)N3 C36548412
CCCCNC(=O)[C@H](c1cccc(c1)O)N(Cc2ccc(o2)C)C(=O)/C(=C/c3ccccc3)/c4ccccc4 C36555339
CCCCNC(=O)[C@H](c1ccc(cc1)O)N(Cc2ccc(o2)C)C(=O)/C(=C\c3ccccc3)/c4ccccc4 C36555346
CCCCNC(=O)[C@H](c1ccc(cc1)O)N(Cc2ccc(o2)C)C(=O)/C(=C/c3ccccc3)/c4ccccc4 C36555347
Cc1ccc(o1)CN([C@H](c2ccccc2O)C(=O)NC(C)(C)CC(C)(C)C)C(=O)c3ccc(cc3)Cl C36558793
CCCN([C@H](c1cc2ccccc2c3c1cccc3)C(=O)NC(C)(C)CC(C)(C)C)C(=O)[C@@H]4CCC(=O)N4 C36575668
Cc1ccc(o1)CN([C@@H](C(c2ccccc2)c3ccccc3)C(=O)NC(C)(C)C)C(=O)c4ccc(cc4)O C36597168
Cc1ccc(o1)CN([C@H](c2ccc(cc2)O)C(=O)NC(C)(C)C)C(=O)Cc3cccc(c3Cl)Cl C36597871
CCCCNC(=O)[C@H](c1ccccc1O)N(Cc2ccc(o2)C)C(=O)C(c3ccccc3)c4ccccc4 C36600213
CC(C)c1ccc(cc1)[C@H]2c3ccc(cc3OC(=C2C#N)N)OC(=O)COc4ccc(cc4)Br C38649402
CCc1ccc(cc1)[C@@H]2c3ccc(cc3OC(=C2C#N)N)OC(=O)COc4ccc(cc4)Br C38676879
CCCCCN1c2ccccc2[C@H]([C@H](C1=O)C(=O)Nc3nc(cs3)c4ccc(cc4)Br)O C39021431
CCc1ccccc1n2c(cc(n2)C(=O)N[C@H](C)C(=O)Nc3ccccc3C)c4ccc(cc4)SC C39197503
CCCCOc1c(cc(cc1Cl)C(=O)Nc2c(c3c(s2)CCCC3)C(=O)NCCCOC)Cl C39868923
Cc1cc(cc(c1)NC(=O)[C@H](CC(C)C)N2CC3=C(C2=O)[C@H](NC(=O)N3C)c4ccccc4C(F)(F)F)C C40426492
Cc1cc(c(c(c1)O)c2c3c([nH]n2)C(=O)N([C@H]3c4ccc(cc4)OCc5ccccc5)Cc6cccnc6)C C38705260
CCOc1cccc(c1)[C@@H]2c3c(n[nH]c3C(=O)N2CCc4ccc(cc4)OC)c5c(cc(cc5O)C)C C38705663
CCc1ccccc1n2c(cc(n2)C(=O)N[C@@H](C)C(=O)NCC3CCCCC3)c4ccc(cc4)SC C44960657
c1ccc(cc1)CCC2=NC(c3c(=O)[nH]c(=O)n(c3N2)CCc4ccccc4)(C(F)(F)F)C(F)(F)F C20267788
c1cc(sc1)CN([C@@H](c2ccc(cc2)O)C(=O)NC3CCCCC3)C(=O)c4c(c(sn4)Cl)Cl C01380298
CC(C)(C)CC(C)(C)NC(=O)[C@H](c1ccc(cc1)O)N(c2ccccc2)C(=O)[C@H](c3ccccc3)OC C36605205
CCc1cccc(c1NC(=O)CSC2=C([C@@H](C3=C(N2)CC(CC3=O)(C)C)c4ccc(cc4)OC)C#N)C C13297902
CCOc1ccc(cc1)[C@H](CCC(=O)N/N=C\c2ccc(cc2)OCc3ccc(cc3)Br)O C58893175
CC[C@@H](C)Oc1c(cc(cc1Br)/C=C(\C#N)/C(=O)NCCc2c[nH]c3c2cccc3)OCC C59104483
Cc1cc(ccc1Cl)OCC(=O)N/N=C/C2=C/C(=N/Nc3cccc(c3)Br)/C=CC2=O C32581115
C=CCn1c(nnc1SCCC(=O)Nc2cc(ccc2Cl)Cl)CNc3cccc4c3cccc4 C59265596
CC1=C2[C@@]3(CC[C@H]4[C@@H]([C@@H]3C[C@@]2([C@@H](C1=O)C[C@@H](C)CNC(=O)C)O)CC=C5[C@@]4(CC[C@@H](C5)OC(=O)C)C)C C04014869
C[C@@]12CC[C@@H]3[C@]([C@@H]1CC[C@H]([C@H]2CC(=O)NCc4cccs4)O)(CO[C@H](O3)COc5ccccc5)C C04236893
C[C@@]12CC[C@@H]3[C@]([C@H]1CC[C@H]([C@H]2CC(=O)NCc4cccs4)O)(CO[C@H](O3)COc5ccccc5)C C04236894
CCOc1c(cc(c(c1Br)Br)[C@H]2C(=C(NC(=S)N2)C)C(=O)OCC)OC C00689012
Cc1ccc(cc1)/C=C\2/C(=O)N(C(=S)S2)CCCCCC(=O)NNC(=O)c3cccc(c3)Cl C08819818
CC(C)C(=O)N1CCN(CC1)c2c(cccc2Cl)NC(=S)NC(=O)c3ccc(cc3)C(C)(C)C C08904491
CC(C)c1ccc(cc1)S(=O)(=O)[C@@H](CNC(=O)C(=O)NCc2ccc(cc2)Cl)c3cccs3 C09105012
Cc1cccc(c1)CCN(Cc2cc3cc4c(cc3[nH]c2=O)OCCO4)C(=S)NCCc5ccccc5 C00891509
COc1ccc(cc1O)/C=N/c2ccc(cc2)S(=O)(=O)Nc3ccc(cc3)I C12482431
COc1cccc(c1O)/C=N/c2ccc(cc2)S(=O)(=O)Nc3ccc(cc3)I C12482464
Cc1ccc(c(c1)Br)OCC(=O)NNC(=O)COc2c(cc(cc2C)Br)C C12490086
Cc1ccc(o1)[P@](=Nc2ccc(cc2)S(=O)(=O)N)(C(C)(C)C)Oc3cccc(c3)Br C12575414
CC(C)NS(=O)(=O)Cc1ccc(cc1)CNC(=O)c2ccc(cc2)CSc3nc4ccccc4s3 C12801316
Cc1ccc(c(c1)Br)NC(=O)CSc2nnc(n2c3ccccc3)[C@@H](c4ccccc4)O C02863151
CC(C)C[C@@H](C(=O)NCc1ccc(cc1)Cl)NC(=O)[C@@H]2C(S[C@H]3N2C(=O)c4c3cccc4)(C)C C13576880
CCOc1cc(c(c(c1OCC#N)Br)Br)[C@@H]2C(=C(NC(=S)N2)C)C(=O)C C13915318
Cc1cccc(c1)O[C@@H](C)C(=O)NNC(=O)COc2c(cc(cc2Br)Br)C C13993209
Cc1ccccc1O[C@H](C)C(=O)NNC(=O)COc2c(cc(cc2Br)Br)C C13994165
C[C@@H](C(=O)NNC(=O)COc1ccc(cc1Br)Br)Oc2ccccc2Cl C14026891
Cc1cc(ccc1OCC(=O)NNC(=O)COc2ccc(cc2C(C)C)Br)Br C09231629
CC1=C2[C@]3(CC[C@@H]4[C@H]([C@@H]3C[C@]2([C@@H](C1=O)C[C@H](C)CNC(=O)C)O)CC=C5[C@]4(CC[C@@H](C5)OC(=O)C)C)C C16030095
CSCC[C@@H](C(=O)Nc1nnc(s1)SCc2ccc(cc2)F)NC(=O)c3ccccc3Cl C16043994
CC[NH+](CC)CCCN1[C@H](C(=C(C1=O)[O-])C(=O)c2cc(ccc2O)Br)c3cccc(c3)F C20309275
CC1=C([C@@H](C(=C(N1)SCC(=O)Nc2c(c3c(s2)CCCC3)C#N)C#N)c4ccc(cc4)Cl)C(=O)C C12250265
c1ccc(cc1)n2c(nnc2SCC(=O)N[C@@H]3CCCc4c3cccc4)CNc5ccc(cc5)Cl C20831364
c1ccc(cc1)n2c(nnc2SCC(=O)N[C@H]3CCCc4c3cccc4)CNc5ccc(cc5)Cl C20831366
CCOc1cc(ccc1OC(=O)C)[C@@H]2C3=C(C[C@@H](CC3=O)c4ccccc4Cl)Nc5ccccc5N2 C21257119
CCN(C(=O)CNC(=O)C)C1(CCCCC1)C(=O)N[C@H](c2ccc(cc2)Cl)c3ccccc3Cl C27833248
Cc1c(sc2c1n(cc(c2=O)C(=O)NCc3ccc(cc3)Cl)C)CN(C)C[C@H](c4ccccc4)O C28822491
Cc1c(sc2c1n(cc(c2=O)C(=O)NCc3ccc(cc3)Cl)C)CN(C)C[C@@H](c4ccccc4)O C28822492
CCc1cccc(c1N2C(=O)[C@H]3[C@@H]([NH2+][C@@]([C@@H]3C2=O)(CC4CCCCC4)C(=O)[O-])c5ccccc5C)CC C33598420
c1ccc(c(c1)C(=O)NCCCC(=O)N/N=C/c2ccc(o2)I)Br C33959097
Cc1cc(ccc1SCC(=O)Nc2cccc(c2)S(=O)(=O)/N=C\3/CCCCCN3)Br C15913499
CC(C)CNC(=O)c1csc(n1)CN(CC(C)C)C(=O)Nc2cc(cc(c2)C(F)(F)F)C(F)(F)F C35730504
Cc1ccc(c(c1)C)[C@@H](C(=O)NC(C)(C)C)N(Cc2ccco2)C(=O)C(c3ccccc3)(c4ccccc4)O C36502208
Cc1ccccc1[C@H](C(=O)NC(C)(C)C)N(Cc2ccco2)C(=O)C(c3ccccc3)(c4ccccc4)O C36502217
CC(C)(C)NC(=O)[C@@H](c1ccc(c(c1)OC)O)N(C(=O)Cc2ccc(cc2)Br)C(C)(C)C C36584015
Cc1ccc(cc1)[C@@H](C(=O)NC(C)(C)C)N(Cc2ccc(o2)C)C(=O)C(c3ccccc3)(c4ccccc4)O C36599056
c1ccc2c(c1)CCC[C@@H]2NC(=O)c3ccccc3N4CCC(CC4)NS(=O)(=O)c5ccc(cc5)F C37277503
c1ccc(cc1)c2ccc([nH]2)C(=O)N(Cc3cccs3)[C@@H](c4cccs4)C(=O)NC[C@H]5CCCO5 C00885908
CCOC1=C/C(=C/NNC(=O)COc2cccc(c2C)C)/C(=C(C1=O)Br)Br C09846714
c1ccc(c(c1)OCC(=O)Oc2ccc3c(c2)OC(=C([C@@H]3c4cccc(c4)Br)C#N)N)Cl C38651497
C[C@H](C(=O)Oc1ccc2c(c1)OC(=C([C@H]2c3cccc(c3)Br)C#N)N)Oc4ccccc4F C38651512
C[C@@H](C(=O)Oc1ccc2c(c1)OC(=C([C@H]2c3ccccc3Br)C#N)N)Oc4ccc(cc4)F C38678766
CC(C)(C)[C@@H]1CCc2c(sc(c2C(=O)N[C@H]3CCS(=O)(=O)C3)NC(=O)/C=C/c4ccccc4)C1 C39836473
CCCC[C@]1([C@H]2[C@@H]([C@@H]([NH2+]1)c3cccc(c3)C(F)(F)F)C(=O)N(C2=O)c4ccc(c(c4)Cl)C)C(=O)[O-] C43211652
c1ccc(cc1)[C@H](C(=O)N2CCC[C@@H](C2)C(=O)N[C@H]3CCCC[C@H]3NC(=O)c4ccc(cc4)F)Cl C43509174
CC1=C2[C@@]3(CC[C@H]4[C@H]([C@@H]3C[C@@]2([C@@H](C1=O)C[C@@H](C)CNC(=O)C)O)CC=C5[C@]4(CC[C@@H](C5)OC(=O)C)C)C C43736409
C[C@@]12CC[C@@H]3[C@@H]([C@H]1CC[C@H]2OC(=O)CCC(=O)NCCc4ccc(cc4)O)CCC5=CC(=O)CC[C@@]35C C43743779
C/C(=C(/C#N)\C(=O)CSc1nc2c(c3c(s2)CCCCC3)c(=O)n1c4ccccc4C(F)(F)F)/N C12546284
CS(=O)(=O)N(Cc1ccccc1)c2ccccc2C(=O)Nc3ccccc3C(=O)NCCc4ccccc4 C01134480
CCOC(=O)C1=C(n2c(=O)/c(=C/c3ccccc3OC)/sc2=C([C@H]1c4ccccc4OC)C(=O)OC)N C00989089
COC(=O)c1ccc(cc1)/C=C\2/C(=O)N(C(=S)S2)CCCC(=O)NNC(=O)c3ccccc3Cl C08819585
Cc1ccc(cc1)S(=O)(=O)N2CCC[C@H]2C(=O)/N=c/3\n(c4ccc(cc4s3)S(=O)(=O)N)CC=C C08841246
C[C@H]1CCc2c(sc(c2C(=O)NC(=O)OC)NC(=O)c3ccc(cc3)S(=O)(=O)N4CCCCC4)C1 C09298069
CC(C)[C@@H](C(=O)N/N=C\c1cn(c2c1cccc2)CC(=O)N3CCOCC3)NC(=O)c4ccc(cc4)Cl C09886675
CCOCCn\1c2ccc(cc2s/c1=N\C(=O)Cc3ccc(cc3)S(=O)(=O)C(C)C)S(=O)(=O)N C12070394
CCOC(=O)c1c2c(sc1N3C4=C([C@@H](C(=C3N)C#N)c5cccc(c5)[N+](=O)[O-])C(=O)CCC4)CCCC2 C03668419
CCOC(=O)NC(=O)c1c2c(sc1NC(=O)[C@@H]3CCCN3S(=O)(=O)c4cccs4)C[C@H](CC2)C C12465556
c1ccc(cc1)[C@@H](C(=O)NC[C@H]2CCCO2)N(Cc3ccccc3Cl)C(=O)CNC(=O)c4cccs4 C12489207
CCOC(=O)N/N=C(/C)\[C@]1([C@@H](C[C@@H]2[C@@]1(CC[C@@H]3[C@@H]2CC=C4[C@@]3(CC[C@@H](C4)OC(=O)C)C)C)OC(=O)C)O C12656023
Cc1ccc(cc1)[C@H](C(=O)NCCC(C)C)N(c2ccc(cc2)NC(=O)C)C(=O)Cn3c4ccccc4nn3 C12712542
Cc1ccccc1C[C@@H](C(=O)NC2CCN(CC2)c3c(c(nc4n3ncn4)C)Cc5ccccc5)NC(=O)C C13565749
CCOc1ccc(cc1Br)C(=O)NC(=S)N2CCNC(=O)[C@H]2CC(=O)OC3CCCCC3 C14770783
CCOC(=O)[C@@H]\1[C@H]([C@H]([C@@](C/C1=N\NS(=O)(=O)c2ccc(cc2)C)(C)O)C(=O)OCC)c3ccccc3 C15105867
CCOC(=O)C1=C(NC(=O)N[C@@H]1C)CSc2nc3ccccc3c(=O)n2c4ccc(cc4)OC(F)F C16044346
Cc1ccc(c(c1)C)n2c(c(c(n2)c3ccccc3OC)/C=C\4/C(=O)N(C(=O)N4)Cc5ccc(cc5)C#N)O C16534097
CC\1=NN(C(=O)/C1=C\c2cc(c(c(c2)Br)OCC(C)C)OC)c3ccc(cc3)S(=O)(=O)N C17145938
CC(C)Oc1ccc(cc1)C(=O)C2=C(C(=O)N([C@@H]2c3ccc(cc3)Br)CCN4CC[NH2+]CC4)[O-] C20281809
CCCOc1ccc(cc1)[C@@H]2[C@H]3[C@@H](C(=O)N(C3=O)c4ccc(cc4)C(=O)C)[C@@]([NH2+]2)(CC5CCCCC5)C(=O)[O-] C33638010
CCc1cccc(c1N2C(=O)[C@H]3[C@@H]([NH2+][C@@]([C@@H]3C2=O)([C@@H](C)CC)C(=O)[O-])c4ccc(c(c4OC)C)OC)CC C33763468
CCOC(=O)C1=C(N(C(=O)C[C@H]1c2ccc(cc2)C)Cc3ccc(cc3)C(=O)N4CCC(CC4)C(=O)N)C C35291593
CCOC(=O)N/N=C(/C)\[C@]1([C@@H](C[C@@H]2[C@@]1(CC[C@H]3[C@@H]2CC=C4[C@@]3(CC[C@@H](C4)OC(=O)C)C)C)OC(=O)C)O C35361050
C[C@H]1CCC[C@@H]([C@@H]1C)NC(=O)[C@@H]2[C@@]34C=C[C@@H](O3)[C@@H]([C@@H]4C(=O)N2C(C)(C)C)C(=O)Nc5cccc(c5)SC C36066224
CC(C)NC(=O)[C@@H](C1CCN(CC1)C(=O)c2ccc(cc2)C(F)(F)F)NC(=O)c3ccc4c(c3)OCO4 C36211451
C/C=C/[C@@H](C(=O)NCS(=O)(=O)c1ccc(cc1)C)N(C2CCCCC2)C(=O)CNC(=O)c3ccccc3 C36490542
Cc1ccc(cc1)S(=O)(=O)CNC(=O)[C@@H](c2ccccc2O)N(C3CCCCC3)C(=O)c4cccnc4 C36491884
Cc1ccc(cc1)S(=O)(=O)CNC(=O)[C@H](C2CCCCC2)N(Cc3ccco3)C(=O)c4ccc(cc4)O C36500192
Cc1ccc(cc1)S(=O)(=O)CNC(=O)[C@H](c2ccccc2O)N(Cc3ccco3)C(=O)c4ccccc4 C36502407
Cc1ccc(cc1)S(=O)(=O)CNC(=O)[C@H](c2ccc(cc2)O)N(c3ccccc3Cl)C(=O)COC C36549036
CCOC(=O)[C@H]\1[C@H]([C@@H]([C@@](C/C1=N\NS(=O)(=O)c2ccc(cc2)C)(C)O)C(=O)OCC)c3ccccc3 C36556730
CC(=O)c1ccc(cc1)N([C@H](c2ccccc2)C(=O)NC[C@@H]3CCCO3)C(=O)CNC(=O)c4cccs4 C12489602
Cc1cc(cc(c1)NC(=O)[C@H](Cc2ccccc2)NS(=O)(=O)c3ccc4c(c3)c(=O)n(c(=O)n4C)C)C C08599460
Cc1cc(nc(n1)SCc2c(nnn2c3cc(cc(c3)Cl)Cl)C(=O)N4CCC(CC4)C(=O)N)C C38491587
C[C@@H]1c2cc(ccc2NC1=O)S(=O)(=O)NC[C@H](c3ccc(cc3)N(C)C)S(=O)(=O)c4cccs4 C09079510
CC[C@@H](C(=O)Nc1nnc(s1)C)Sc2nnc(n2CC(C)C)[C@@H](C)NC(=O)c3ccc(cc3)Cl C39745096
CCc1c(sc(n1)NC(=O)[C@H](C)Sc2nnc(n2CC=C)[C@H](C)NC(=O)c3ccc(cc3)Cl)C C39745271
CCc1c(sc(n1)NC(=O)[C@H](C)Sc2nnc(n2C)[C@H](C(C)C)NC(=O)c3ccc(cc3)OC)C C39757361
CC[C@@H](CO)Nc1c(c(=O)n2cccc(c2n1)C)/C=C\3/C(=O)N(C(=S)S3)CCc4ccc(cc4)OC C40008013
Cc1ccc(c(c1)c2c3c([nH]n2)C(=O)N([C@H]3c4ccc(c(c4)OC)OCC(C)C)[C@H]5CCS(=O)(=O)C5)O C40548099
Cc1cc(c(cc1C)O)c2c3c([nH]n2)C(=O)N([C@@H]3c4ccc(c(c4)OC)OCC=C)[C@@H]5CCS(=O)(=O)C5 C38702277
CCc1ccc(cc1)N2C(=O)[C@H]3[C@H]([NH2+][C@@]([C@@H]3C2=O)(CC4CCCCC4)C(=O)[O-])c5ccc(cc5)OC(=O)C C33904228
c1cc(cc(c1)[N+](=O)[O-])N2C(=O)[C@H]3[C@@H]([NH2+][C@@]([C@@H]3C2=O)(CC4CCCCC4)C(=O)[O-])c5ccc(s5)Cl C33916930
CC(C)c1ccc(cc1)N2C(=O)/C(=C\NC[C@H]3c4c(cc5c(c4OC)OCO5)CCN3C)/C(=O)NC2=S C20410725
CCOC(=O)C1=C(OC(=C([C@@H]1c2ccccc2C(F)(F)F)C#N)N)CSc3c(cc4c(n3)CCN(C4)C)C#N C12859222
Cc1c(c(nc(c1C#N)SCc2nnc(n2N)CSc3c(c(c(c(n3)C)CC=C)C)C#N)C)CC=C C58834877
CCOc1ccc(cc1)N2C(=O)[C@@H]3[C@@H](C2=O)C4(c5ccccc5C3c6c4cccc6)/C=N/NC(=O)CCCO C59382410
CC(C)NC(=O)Cc1ccc(cc1)n2c(=O)c3ccccc3n(c2=O)CC(=O)NCc4ccc(cc4)Cl C35377735
CCCNC(=O)Cc1ccc(cc1)n2c(=O)c3ccccc3n(c2=O)CC(=O)NCc4ccc(cc4)Cl C35377798
COc1ccc(cc1)c2c(c[nH]n2)CN3CCN(CC3)c4cccc5c4C(=O)N(C5=O)CC6(CCCCC6)O C67562455
c1ccc2c(c1)cc(o2)C(=O)Nc3c(c4c(s3)CCCC4)C#N C00137245
C[C@H]1C=C([C@H]2[C@H]([C@@]1(CO[C@H]2c3ccc4c(c3)OCO4)CO)C)C C04027049
Cc1ccccc1[C@@H]2C[C@@H](Nc3n2ncn3)c4ccccc4Cl C02471888
Cc1cccc(c1)[C@H]2C[C@@H](Nc3n2ncn3)c4ccc(cc4)Cl C02471893
COc1ccc(cc1)c2c3c([nH]c(=O)c2C#N)-c4ccccc4CC3 C00159936
c1ccc(cc1)CN2C3=Nc4cc(ccc4S[C@H]3CC(=O)N2)Cl C00480338
Cc1cc(cc2c1N[C@H]([C@H]3[C@@H]2C=CC3)c4ccc(cc4)F)[N+](=O)[O-] C04983862
Cc1cccc(c1)c2n[nH]c(=S)n2/N=C/c3cccc(c3)F C05981739
CC1(c2cc(cc(c2S(=O)(=O)O1)C(C)(C)O)C(C)(C)C)C C01570560
CC(C)CN1C(=O)[C@](NC1=O)(C)c2ccc(cc2Cl)Cl C07005561
c1cc(ccc1/C=C\2/C(=O)N=C(S2)NC3CCCCC3)C#N C07209219
Cc1c2c([nH]c1C(=O)N3CCc4c3cccc4)CC(CC2=O)(C)C C09500457
Cc1ccc(c(c1)N2C(=C(C(=O)N[C@]23CCCC=C3)C#N)S)C C06546108
Cc1ccc2c(c1C)N[C@H]([C@H]3[C@@H]2C=CC3)c4ccccc4[N+](=O)[O-] C06967149
Cc1ccc2c(c1)sc3n2cc(n3)c4c(c(c([nH]4)C)C(=O)C)C C08725220
Cc1cccc(c1)[C@H]2[C@H]3CC=C[C@@H]3c4ccc(c(c4N2)C)[N+](=O)[O-] C14479898
Cc1cccc(c1)[C@H]2[C@@H]3CC=C[C@@H]3c4cc(cc(c4N2)C)[N+](=O)[O-] C14479900
Cc1cc(cc2c1N[C@H]([C@@H]3[C@@H]2C=CC3)c4cccs4)[N+](=O)[O-] C14548519
c1ccc2c(c1)C(c3ccccc3O2)NC(=O)/C=C/c4ccco4 C17288254
C[C@H]1CN=C(c2c(c3ccccc3n(c2=O)c4ccccc4)N1)C C06199923
c1ccc2c(c1)cc3ccccc3c2/C=N/N=C/4\NC(=O)CS4 C05650276
Cc1ccc(cc1)N2C(=O)/C(=C\c3c[nH]c4c3cccc4)/C(=N2)C C19832544
Cc1cc(c2c(c1)[C@H]3C=CC[C@@H]3[C@H](N2)c4ccc(cc4)[N+](=O)[O-])C C19889313
c1cc(cc(c1)Br)c2[nH]c3cc4c(cc3n2)OCO4 C31944025
Cc1c(sc2c1c(ncn2)N/N=C\3/CCCc4c3cccc4)C C35610741
CC[C@@]1([C@]2(c3ccc(c4c3c(c([nH]4)C)CCN2C(=O)O1)C)C)C C00118031
CCN1[C@@H](C2=C(c3ccccc3C2=O)NC1=O)c4ccccc4F C01384120
c1ccc2c(c1)c(ncn2)N/N=C/c3ccc(c(c3)Cl)Cl C05280411
c1ccc(cc1)[C@H]2C[C@@H](n3c(ncn3)N2)c4ccc(cc4)Cl C13131998
CCc1ccc2c(c1)c(=O)c3c(o2)C(=O)N[C@@H]3c4ccc(cc4)F C38702814
c1ccc(cc1)C2=NN=C3[C@H]2[C@@H](CC(=O)N3)c4ccc(cc4)Cl C08971065
c1ccc2c(c1)cccc2/C=C\3/C(=O)N(C(=O)S3)c4ccc(cc4)O C39860467
CC1CCN(CC1)C2=NC(=O)/C(=C/c3c[nH]c4c3cccc4)/S2 C40570572
CC(C)OC(=O)c1ccc2c(c1)NC(=O)c3ccccc3S2 C49453137
Cc1ccc(cc1)C2=C[C@H](N3C(=N2)NC=N3)c4ccc(cc4)Cl C02586846
c1cc2n(c1)-c3cc4c(cc3CN[C@H]2c5ccc(cc5)F)OCO4 C55231381
Cc1c(sc2c1c(=O)nc([nH]2)[C@@H](C)N3CCc4c3cccc4)C C08708859
Cc1ccc(cc1N/C=C\2/C(=O)OC(=N2)c3ccccc3)Cl C06438837
Cc1ccc(cc1)[C@H]2C[C@H](n3c(ncn3)N2)c4ccccc4Cl C00205873
C[C@@]12CC[C@@H](C1(C)C)C[C@@H]2NC(=O)c3cc4ccccc4oc3=O C01078789
Cc1cc(cc2c1N[C@H]([C@@H]3[C@H]2C=CC3)c4ccc(cc4)F)[N+](=O)[O-] C59267199
Cc1cc(cc2c1N[C@H]([C@H]3[C@H]2C=CC3)c4ccc(cc4)F)[N+](=O)[O-] C59267200
CC[C@H]1C(=O)N/C(=N\N=C(\C)/c2ccc3ccccc3c2)/S1 C59464615
c1cc2c(cc1/N=C/c3cc(ccc3O)Br)nccn2 C59843789
c1ccc(c(c1)CN2c3ccccc3NC2=C4C=CC=NC4=O)F C13125640
Cc1c/c(=N\C(=O)c2ccc(cn2)Br)/c3ccccc3[nH]1 C61872900
c1ccc(cc1)[C@H]2CC(=O)NC3=NN=C([C@@H]23)c4ccc(cc4)Cl C08994948
c1ccc2c(c1)[nH]/c(=N\C(=O)[C@@H]3CC=C(O3)Br)/s2 C38959123
CCN([C@H]1CCCC[C@@H]1C)C(=O)c2c(c3c([nH]2)CCCC3=O)C C66675016
CCN([C@H]1CCCC[C@H]1C)C(=O)c2cc3ccccc3c(=O)[nH]2 C66675042
c1ccc(cc1)[C@H]2CC3=C([C@H](C(=C(O3)N)C#N)c4ccc(cc4)O)C(=O)C2 C00752469
c1c(c(sc1Cl)Cl)C(=O)Nc2c(c3c(s2)CCCCC3)C(=O)N C04134726
[H]/N=C\1/[C@H]([C@H](C(=C(S1)N)c2nc3ccccc3s2)c4ccc(cc4)N(C)C)C#N C04235631
CCOc1ccc(cc1)[C@H]2C(=C(N3c4ccccc4NC3=C2C#N)N)C#N C02267836
Cc1c(c([nH]n1)N2C3=C([C@@H](C(=C2N)C#N)c4ccccc4)C(=O)CCC3)c5ccccc5 C04736626
CSc1nc2c3c4c(c(nc3sc2c(n1)NN)c5ccco5)CCC4 C02446541
C1CCc2c(sc(c2C(=O)N)NC(=O)c3c(c(c(c(c3F)F)F)F)F)CC1 C05382614
c1cc2c(cc1S(=O)(=O)N)[C@H]3C=CC[C@H]3[C@@H](N2)c4ccc(cc4Cl)Cl C00759541
CC1(c2c(/c(=N/c3ccc(cc3)S(=O)(=O)N)/ss2)-c4ccccc4N1)C C00856740
c1ccc2c(c1)cccc2[C@@H]3[C@H]4CC=C[C@@H]4c5cc(ccc5N3)S(=O)(=O)N C04456012
c1cc2c(c(c1)C(=O)NC3CCCCC3)N[C@@H]([C@H]4[C@@H]2C=CC4)c5ccc(cc5)O C13637220
c1ccc(cc1)[C@H]2CC3=C([C@H](Nc4ccccc4N3)c5cccc(c5)O)C(=O)C2 C18142513
c1ccc(cc1)c2ccc(cc2)[C@@H]3c4c([nH]nc4O)NC5=C3C(=O)CCC5 C18195464
Cc1cc(c(c(c1)C)[C@@H]2[C@@H]3CC=C[C@H]3c4cc(ccc4N2)S(=O)(=O)N)C C20691143
c1cc(c2c(c1[N+](=O)[O-])[C@H]3C=CC[C@@H]3[C@H](N2)c4cc(cc(c4O)Cl)Cl)O C20701257
C[C@H]1CCc2c(sc3c2C(=O)N[C@@H](N3)c4cc(ccc4O)Br)C1 C17083553
Cc1ccc(cc1)c2c3c([nH]n2)OC(=C([C@H]3c4ccccc4C(F)(F)F)C#N)N C27548092
c1ccc2c(c1)ccc(c2[C@@H]3[C@@H]4CCCC=C4C(=C(C3(C#N)C#N)N)C#N)O C33858626
c1c(cc(c(c1[C@H]2Nc3c(c4c(s3)CCCC4)C(=O)N2)O)Br)Cl C27836249
C[C@]12CCCC[C@H]1[C@@H]2C(=O)N/N=C\c3cc(c(cc3O)O)Br C36490170
Cc1ccc(c(c1C)NS(=O)(=O)c2ccc(cc2)Br)N C36743104
Cc1ccc(c(c1)Br)NS(=O)(=O)c2c(ccc(c2C)N)C C37063621
Cc1ccc(c(c1)N)S(=O)(=O)Nc2ccc(cc2Br)C C37063630
Cc1cc(ccc1Br)NS(=O)(=O)c2ccc(cc2N)Br C37063815
C[C@H](c1cccc(c1)Br)Nc2cc3c(cc2Br)[nH]c(=O)[nH]3 C37129837
c1c(csc1Br)CNc2cc3c(cc2Br)[nH]c(=O)[nH]3 C37129849
Cc1ccc(cc1NS(=O)(=O)c2cc(ccc2N)Cl)Br C37929869
c1ccc2c(c1)NC3=C([C@H](C(=C(N23)N)C#N)c4cccc(c4)Br)C#N C02317249
CC1=C([C@H](N2C(=N1)N=C(N2)c3ccccc3Cl)c4cccs4)C(=O)N C00940703
Cc1ccc(c(c1)C)N2[C@H](NC(=O)[C@H](C2=O)[C@H]3c4c(c5ccccc5[nH]4)CCN3)S C38966385
c1cc(c(cc1Br)[C@H]2Nc3c(c4c(s3)CCCC4)C(=N2)O)O C35668765
CC1=CC[C@H]2[C@@]([C@@H]1C[C@@]34[C@@H]([C@@H](C(=C)[C@@H]([C@@H]3O4)O)O)O)(CCCC2(C)C)C C37538300
c1cc(sc1C(=O)Nc2cc3c(cc2Br)[nH]c(=O)[nH]3)Br C40232083
c1ccc2c(c1)CC[C@H]2NC(=O)NNC(=O)c3cc4c(s3)CCCCC4 C45306370
c1c(cc(c(c1N)S(=O)(=O)/N=c/2\[nH]c3c(s2)CCC3)Cl)Cl C49541731
c1cc(c(cc1N)Br)S(=O)(=O)/N=c/2\[nH]c3c(s2)CCCC3 C49554693
c1cc(c(cc1Br)S(=O)(=O)/N=c/2\[nH]c3c(s2)CCCC3)N C49554704
c1ccc(c(c1)[C@@H]2C[C@H](n3c(nc(n3)N)N2)c4c(cccc4Cl)Cl)Cl C04690548
C[C@H]1CCc2c(sc3c2C(=N[C@H](N3)c4cc(c(c(c4)Cl)O)OC)O)C1 C04571681
Cc1ccc(cc1)[C@@H]2CC(=O)Nc3c2c4c(s3)C(=O)NC5(N4)CCCCC5 C02205298
c1ccc(cc1)c2c3c([nH]n2)OC(=C([C@H]3c4cccc5c4cccc5)C#N)N C01023055
c1ccc(c(c1)[C@@H](c2cc3c(cc2Br)[nH]c(=O)[nH]3)O)Br C52094837
c1ccc(c(c1)[C@H](c2cc3c(cc2Br)[nH]c(=O)[nH]3)O)Br C52094838
c1cc(sc1[C@H](c2cc3c(cc2Br)[nH]c(=O)[nH]3)O)Br C52094900
c1ccc2c(c1)C(=NC3=NC(=[NH+][C@H](N23)c4cccc(c4)Br)N)[O-] C09111145
Cc1cc(cc(c1C)NC(=O)c2cc3c(s2)CC[C@@H](C3)C)S(=O)(=O)N C08124054
CC(C)(C)[C@H]1CCc2c(sc3c2C(=N[C@@H](N3)c4ccc(c(c4)O)OC)O)C1 C07660681
c1cc2cccc3c2c(c1)/C(=N\NC(=O)c4c(c(c(c(n4)Cl)Cl)N)Cl)/C3=O C13102347
CC(C)(C)[C@@H]1CCc2c(sc3c2C(=N[C@H](N3)c4cccc(c4)O)O)C1 C05838567
Cc1ccc(cc1)c2ccc(s2)[C@H]3NC(=Nc4n3c5ccccc5n4)N C63494958
c1cc2c(cc1Br)cc(o2)C=O C04277336
CC[C@@]1(OC[C@H](O1)C)c2ccccc2 C01652157
C/C=C/[C@@H]1OCC([C@H](O1)C(C)C)(C)C C04804268
c1ccc(cc1)/C=C/C2OCCCO2 C01597703
C[C@H]1[C@@H](OC(O1)C(Cl)(Cl)Cl)C C01656288
CC1=C[C@@H]2C=C(C(=N[C@@H]2C=C1)Cl)C=O C03883575
c1cc(oc1)/C=C/C(=O)c2cccs2 C04010656
C1CCC(=CC1)N(C2CC2)C(=O)CCl C04205804
CN(C)c1ccc(cc1)/C=C/2\CCCC2=O C04228052
CC1(COC(=N1)c2c(ccs2)SC)C C00109054
C/C(=N/N(C)C)/c1ccc(cc1)Cl C12417467
CCc1c(sc2c1c(ncn2)Cl)C C19092621
CCC(C)(C)n1c(cc(c1C)C=O)C C19806644
c1c(c(nnc1C2CC2)Cl)C(F)(F)F C20285807
Cc1cc(cc(c1OCC#N)C)CCl C20425204
Cc1ccc(cc1)/C=C/2\C(=O)OCS2 C22205924
CCC[C@H]1C=CC2=C(O1)CCCC2=O C26897639
C[C@@H](C(=O)N(C)C1CCCCC1)Cl C03316887
CCc1c(nc(nc1Cl)C2CC2)Cl C34321409
Cc1cc(c(c(c1)C)C(=O)[C@H](C)C#N)C C34975787
Cc1c(cco1)C(=O)c2ccc(s2)Cl C35369028
CC[C@H](C#N)C(=O)c1c(ccs1)C C36915929
CC(C)c1ccc(cc1)[C@@H](C#N)C(=O)C C36931470
C[C@H](C#N)C(=O)C12CC3CC(C1)CC(C3)C2 C36935019
c1c(cc(cc1F)Br)N=C=O C37034407
C[C@H]1CCC[C@](C1)(C#N)N2CCCCC2 C37356972
CCn1c2ccc(cc2c3c1CCC3)C#N C39101436
CCC1OC[C@@H]2[C@@H](C2(Cl)Cl)CO1 C39101520
Cc1ccc(cc1CN=C=O)Br C39366545
CN(C1CCCCC1)C(=O)C2CCC2 C40161635
CC[C@H](C)[C@@H](C#N)N1CCCCCC1 C41050465
Cc1ccccc1[C@H](Cc2ccco2)C#N C41225561
c1cc(ccc1C#N)C(=O)c2ccsc2 C43210292
CC(C)(C)CC(=O)c1ccc(cc1)C#N C02514140
CC(C)(S(=O)(=O)C1CCCCC1)Cl C45070914
CN(C)c1nc2cc(ccc2s1)Cl C45238135
c1cc(c(cc1C#N)F)N2C[C@H]3CC[C@@H]2C3 C49716819
c1cc(sc1[C@H]2CCC(=O)O2)Cl C49812540
CN(CC#N)c1cccc(c1)Br C49819880
Cc1ccc(cc1C)C2(OCCO2)CCl C49820566
c1ccc(c(c1)C=O)c2ccc(s2)C#N C50266946
Cc1cc(ccc1[C@H](C#N)N2CCCC2)F C50580649
C[C@@H]1CCN([C@@H](C1)C)c2ccc(cc2)C#N C51733940
CCc1ccccc1[C@H](C#N)N2CCCC2 C52204907
CCc1cc2c(s1)ncnc2SC C58022486
C[C@@H]1C[C@H](CN(C1)C(=O)C(C)(C)C)C C06250748
CC[C@@H]1CCCN1C(=O)[C@@H](C)C2CC2 C62275523
CCOC1=CC2=CCCC(=O)[C@]2(CC1)C C62721010
CC[C@@H](c1nc(cc(n1)C)C)[C@H](C)Cl C63042042
C#Cc1ccccc1O[C@H]2CCCCO2 C63772356
Cc1ccc(cc1)S(=O)(=O)Oc2cc(cc3c2ccc(c3)N)S(=O)(=O)[O-] C06071032
c1cc(ccc1S(=O)(=O)N2CCC[C@@H]2C(=O)[O-])I C04809569
C[C@@]1(CCS(=O)(=O)C1)NC(=S)Nc2cccc3c2cccc3S(=O)(=O)[O-] C05612056
CCCCN1C(=O)[C@H]2[C@@H]([NH2+][C@@]([C@@H]2C1=O)(CC(=O)[O-])C(=O)[O-])c3ccc(s3)Cl C06592363
c1cc(cc(c1)F)N\2[C@@H]3CS(=O)(=O)C[C@@H]3S/C2=N\C(=O)COCC(=O)[O-] C06658978
CC1CCN(CC1)S(=O)(=O)c2ccc(cc2)C(=O)N[C@H]([C@@H](C)O)C(=O)[O-] C08313893
C[C@@H]1CN(C[C@@H](O1)C)S(=O)(=O)c2ccc(cc2)C(=O)N[C@@H](CC(C)C)C(=O)[O-] C08429589
c1cc(ccc1C(=O)N/N=C\c2ccc(o2)S(=O)(=O)[O-])Br C04498792
c1ccc2c(c1)c(c[nH]2)C[C@@H](C(=O)[O-])NC(=O)[C@@H]3CS[C@@H]4N3C(=O)c5c4cccc5 C08790441
c1ccc(c(c1)[C@H]2c3c([nH]c(=O)s3)SC[C@@]24CC(=O)N(C4=O)CC(=O)[O-])O C10386595
CC(C)[C@@H](C(=O)[O-])NC(=O)[C@H]1[C@@H]2[C@@H]([C@@H]3[C@@H](O1)OC(O3)(C)C)OC(O2)(C)C C04264725
Cn1c(=O)c2ccsc2nc1SCC(=O)N3Cc4ccccc4C[C@H]3C(=O)[O-] C13015579
c1ccc(c(c1)C(=O)[O-])OCC(=O)NNC(=O)C[C@H]2CCS(=O)(=O)C2 C13035745
COC(=O)c1ccc(cc1)S(=O)(=O)N(CC(=O)[O-])[C@@H]2CCS(=O)(=O)C2 C13301896
C=CCn1c(nnc1SCC(=O)N2CCCC[C@@H]2C(=O)[O-])[C@H]3CCS(=O)(=O)C3 C13405447
Cc1c2c(ncn(c2=O)CC(=O)N[C@@H]3CCS(=O)(=O)C3)sc1C(=O)[O-] C13417787
C[C@H](C(=O)[O-])N1C(=O)C[C@H](C1=O)N2C(=O)/C(=C/c3ccccc3)/SC2=S C15050878
C[C@@]12CCC(=O)C=C1CC[C@H]3[C@H]2C(=O)C[C@@]4([C@@H]3CC[C@]4(C(=O)COS(=O)(=O)[O-])O)C C16968683
c1cc(cc(c1)[N+](=O)[O-])/C=C/2\C(=O)N(C(=S)S2)CCS(=O)(=O)[O-] C27533524
c1cc(oc1)/C=C/2\C(=O)N(C(=S)S2)CCCC(=O)N3CCCC[C@H]3C(=O)[O-] C28296918
C[C@H](C(=O)[O-])N1C(=O)C[C@]2(C1=O)CSc3c(sc(=O)[nH]3)[C@@H]2c4ccccc4O C32597771
CCn1cc(c(=O)c2c1cc3c(c2)OCO3)C(=O)N[C@H](CS)C(=O)[O-] C32603281
c1ccc(cc1)C[C@H](C(=O)[O-])NS(=O)(=O)c2cc3c(cc2Cl)NC(=O)CO3 C32917773
C[C@H](C(=O)[O-])NC(=O)C[C@H]1C(=O)N=C(S1)N2[C@@H](CC(=N2)c3cccs3)c4cccs4 C35072892
c1cc(sc1S(=O)(=O)N[C@@H](Cc2cnc[nH]2)C(=O)[O-])Br C37373502
CO[C@@H]1C[C@@H](N(C1)S(=O)(=O)c2ccc(s2)Br)C(=O)[O-] C37374366
c1cc(ccc1S(=O)(=O)N[C@@H](CO)C(=O)[O-])I C37418308
c1c(c[nH]c1C(=O)N(CC(=O)[O-])[C@@H]2CCS(=O)(=O)C2)Br C37582181
c1ccc2c(c1)-c3ccccc3C2COC(=O)N[C@@]4(CCS(=O)(=O)C4)C(=O)[O-] C39320094
CC1=C2C(=NC(=NC2=O)CSc3nnnn3C(C)C)S[C@@H]1C(=O)[O-] C39647045
c1cc(ccc1/C=C\2/C(=O)N(C(=S)S2)[C@H](CC(=O)N)C(=O)[O-])[N+](=O)[O-] C39862036
c1ccc(c(c1)/C=C\2/C(=O)N(C(=S)S2)[C@@H](CCC(=O)N)C(=O)[O-])[N+](=O)[O-] C39862223
CCNS(=O)(=O)c1ccc(cc1)[N-]S(=O)(=O)c2ccc(cc2)N3C(=O)CCC3=O C40176778
Cc1c(c2ccccc2[nH]1)/C=C\3/C(=O)N(C(=S)S3)CCS(=O)(=O)[O-] C40570659
CC[C@@H](C)[C@]1([C@@H]2[C@@H]([C@@H]([NH2+]1)c3ccc4c(c3)OCCO4)C(=NC2=O)[O-])C(=O)[O-] C43221772
c1cc(c(c(c1)Cl)Cl)/C=C\2/C(=O)N(C(=S)S2)CC(=O)NCC(=O)[O-] C15036414
C[C@H](C(=O)[O-])NC(=O)CN1C(=O)/C(=C/C=C/c2ccccc2)/SC1=S C15036925
C[C@H](C(=O)[O-])NC(=O)[C@@H](C)N1C(=O)/C(=C/c2c[nH]c3c2cccc3)/SC1=S C15048701
CC(=O)N[C@H](C/C(=N/S(=O)(=O)c1cnn(c1)C)/[O-])c2ccc(cc2)Cl C48676071
Cc1c(c([nH]n1)C(=O)Nc2nnc(s2)[N-]S(=O)(=O)C)Br C48942231
COCC[C@@H](C(=O)[O-])NS(=O)(=O)c1ccc(cc1)I C52785829
c1c(c(oc1C(=O)[O-])Br)S(=O)(=O)N[C@H]2CCS(=O)(=O)C2 C55313135
CC(C)N1C(=O)[C@H]2[C@@H](N[C@@]([C@@H]2C1=O)(Cc3ccccc3)C(=O)[O-])c4ccccc4O C59086926
CCOC(=O)C1=C(N2C(=O)[C@H](SC2=C([C@H]1c3c(ccs3)C)C#N)CC(=O)[O-])N C59293997
CS(=O)(=O)c1nc([nH]n1)/N=C(/Cn2c3ccccc3c(=O)c4c2cccc4)\[O-] C64347906
C/C(=C\c1ccccc1)/C=C\2/C(=O)N(C(=S)S2)[C@H]3CC(=O)N(C3=O)CC(=O)[O-] C15051121
CN(CC(=O)N)C(=O)CS(=O)(=O)[N-]c1ccc(cc1)N2CCCCC2 C65867340
Cc1cc(n(n1)CCC#N)[N-]S(=O)(=O)[C@H]2CS(=O)(=O)c3c2cccc3 C66248122
Cc1c(c2c(o1)ncn(c2=O)C)/C(=N/S(=O)(=O)c3ccc(c(c3)C#N)F)/[O-] C66735374
c1cc(ccc1[N-]S(=O)(=O)c2c[nH]nc2)S(=O)(=O)C[C@H]3CCCO3 C66814487
c1cc2c(cc1Cl)c(=O)c(co2)/C=N/NC(=O)C(=O)Nc3c(c4c(s3)CCCC4)C#N C04210672
c1cc(sc1)S(=O)(=O)Nc2ccc3n(c2=O)C[C@H]4C[C@@H]3CN(C4)C(=O)NC5CCCCC5 C03841454
CC(C)[C@@H](C(=O)Nc1ccc2c(c1)OC3(O2)CCCC3)NC4=NS(=O)(=O)c5c4cccc5 C09314842
Cc1cccc2c1nc(s2)NNC(=O)c3ccc(cc3)S(=O)(=O)N4C[C@@H](O[C@H](C4)C)C C09381723
C[C@@H]1CN(C[C@H](O1)C)S(=O)(=O)c2ccc(cc2)C(=O)NNc3nc4c(cc(cc4s3)F)F C09381929
C[C@H]1CCC[C@@H]([C@@H]1C)NC(=O)c2ccc3c(c2)[nH]c(=O)n(c3=O)Cc4ccc5c(c4)OCO5 C09590036
c1ccc(cc1)[C@H]2COc3ccccc3N2C(=O)CN4C(=O)[C@@H](NC4=O)Cc5c[nH]c6c5cccc6 C09729971
c1ccc2c(c1)[C@@H](CCO2)NS(=O)(=O)c3cccc(c3)C(=O)Nc4ccc5c(c4)OCCCO5 C09882161
C=CCN1c2ccccc2[C@]3(C1=O)N(c4ccccc4CO3)C(=O)CSc5nnc(s5)N C10157843
CC(C)Sc1nnc(s1)N2C3=C([C@@H](C(=C2N)C#N)c4ccc5c(c4)OCO5)C(=O)CCC3 C12401685
C[C@H]1CCCC[C@]12C(=O)N(C(=O)N2)Cc3ccc(cc3)CN4C(=O)[C@]5(CCCC[C@@H]5C)NC4=O C12569006
CC1CCC2(CC1)C(=O)N(C(=O)N2)NC(=O)CSc3nc4c(n3c5ccccc5)CCCC4 C12581702
C[C@@H](C(=O)Nc1cccc(c1)C(F)(F)F)N2C(=O)[C@](NC2=O)(C)c3ccc4c(c3)OCO4 C12860473
Cc1ccc(cc1S(=O)(=O)Nc2ccc3c(c2)OCCO3)c4c5c(c(=O)[nH]n4)CCCC5 C15669387
c1ccc(cc1)Cn2c(=O)c3ccccc3c(n2)C(=O)NNC(=O)[C@H]4Cc5cc(ccc5O4)Cl C15716996
CC1CCN(CC1)c2ccc(cc2[N+](=O)[O-])C(=O)NNC(=O)c3ccccc3Br C17358854
Cn1c(cc(n1)C(=O)Nc2c(cc(cn2)Cl)Cl)C(=O)Nc3c(cc(cn3)Cl)Cl C20617750
CCN(CC)c1ccc(cc1)[C@H]2c3c(=O)[nH]c(nc3NC4=C2C(=O)CCC4)N5CCOCC5 C20673840
Cc1cc(=O)c(nn1c2ccccc2C(F)(F)F)C(=O)NNC(=O)c3c(c4ccccc4o3)C C21900679
Cc1c(n(c(c1C#N)NC(=O)CN2C[C@H](Oc3c2cccc3)C(=O)NC)C4CCCCC4)C C24338209
Cc1c2c(n(n1)c3ccc(cc3)Br)OC(=C([C@H]2c4ccccc4[N+](=O)[O-])C#N)N C25576168
c1ccc(cc1)CN2CC=C3[C@@H](C2)[C@H](C(C(=C3C#N)N)(C#N)C#N)c4ccc(cc4[N+](=O)[O-])Cl C16034514
Cc1c2c(on1)NC3=C([C@@H]2c4ccc(c(c4)OC)O)C(=O)C[C@@H](C3)c5cc(ccc5OC)OC C28052939
Cc1cc2c(cc1S(=O)(=O)N3CCC(CC3)C(=O)NC4CCCCCC4)O[C@H](C(=O)N2)C C32958874
C[C@@H]1CCc2c(sc(c2C(=O)OC)NC(=O)CN3C(=O)[C@]4(CCCC[C@@H]4C)NC3=O)C1 C36047341
c1ccc(c(c1)C[C@]2(C(=O)NC(=O)N2)C3CCN(CC3)C(=O)[C@H]4C5=C(CCCC5)N=N4)Cl C39353950
c1ccc(cc1)OS(=O)(=O)c2cccc3c2nc\4n(c3=O)CCC/C4=C\c5cc(cc(c5)O)O C39483532
C[C@@H]1C[C@@]2(CC(C1)(C)C)C(=O)N(C(=O)N2)CC(=O)N(C)CC(=O)Nc3c(cccc3Cl)Cl C36726646
c1cc(sc1)S(=O)(=O)N2C[C@@H]3C[C@H](C2)c4ccc(c(=O)n4C3)NC(=O)NC5CCCCC5 C39560648
C[C@@]1(C(=O)N(C(=O)N1)CC(=O)N2c3ccccc3NC(=O)C2(C)C)c4cccc5c4cccc5 C08645192
CCOC(=O)C1=C(OC2=CC(=NC(=O)[C@@H]2[C@@]13c4ccccc4N(C3=O)Cc5cccc(c5)F)C)N C39918806
COc1ccc(cc1)C2=NN=C3[C@H]2[C@@H](C(=C(O3)N)C#N)c4cc5c(cc4Br)OCO5 C04166681
CCOc1cccc(c1)[C@@H]2c3c(n[nH]c3C(=O)N2[C@@H]4CCS(=O)(=O)C4)c5cc(ccc5O)C C38701963
Cc1cc(c(c(c1)c2c3c([nH]n2)C(=O)N([C@@H]3c4ccc(cc4)OC)[C@@H]5CCS(=O)(=O)C5)O)C C38702133
Cc1cc(c(c(c1)c2c3c([nH]n2)C(=O)N([C@@H]3c4ccc(cc4)OC)[C@H]5CCS(=O)(=O)C5)O)C C40548513
Cc1cc(c(c(c1)c2c3c([nH]n2)C(=O)N([C@H]3c4ccc(cc4)OC)[C@H]5CCS(=O)(=O)C5)O)C C40548516
Cc1cc(c2c(c1)occ2CC(=O)N/N=C/3\CCCc4c3c(c(o4)C(=O)Nc5ccncc5)C)C C40826881
Cc1cc(c(c(c1)c2c3c([nH]n2)C(=O)N([C@H]3c4cccc(c4)OC)[C@H]5CCS(=O)(=O)C5)O)C C44707574
C[C@@]1(C(=O)N(C(=O)N1)CC(=O)N2c3ccccc3NC(=O)C[C@H]2C(F)(F)F)c4ccccc4 C45726243
CC\1=NN(C(=O)/C1=C\Nc2ccc(cc2O)[N+](=O)[O-])c3ccc(cc3)I C16160788
c1cc(cc(c1)C(=O)Nc2ccc(cc2)NS(=O)(=O)c3ccc4c(c3)OCCCO4)C#N C29408107
C[C@@H]1C[C@]2(CC(C1)(C)C)C(=O)N(C(=O)N2)CC(=O)NCCc3cc(cc4c3OCOC4)F C58394113
[H]/N=C\1/N(C(=O)C[C@@H](S1)C(=O)Nc2cc(ccc2Cl)Cl)/N=C/c3ccc4c(c3)OCO4 C58836508
CCn1c(=O)c2ccccc2c(n1)C(=O)NNC(=O)c3csc(n3)c4ccc(cc4C)C C60211439
COc1cccc(c1)C2=NN=C3[C@H]2[C@H](C(=C(O3)N)C#N)c4cc(c(cc4Br)OC)OC C09210816
CC1=NN=C2[C@@H]1[C@]3(c4ccccc4N(C3=O)Cc5c(cccc5Cl)F)C(=C(O2)N)C(=O)OC C09308017
CC[C@H]1C(=O)Nc2cc(c(cc2O1)S(=O)(=O)N3CCC[C@@H](C3)C(=O)NC4CCCCC4)C C35379255
CCC(=O)N1[C@H](C/C(=C/2\C(=O)NC(=O)N(C2=O)c3cc(cc(c3)C)C)/N1)c4c(ccs4)C C64789407
CC[C@H]1C(=O)Nc2cc(ccc2O1)S(=O)(=O)N3CCC(CC3)C(=O)NC4CCCCCC4 C64921768
CCOC(=O)c1ccc(cc1)N2C(=O)[C@@H]3[C@H](c4c([nH]c(=O)s4)S[C@H]3C2=O)c5ccccc5O C47145872
CC(=O)N[C@@H]1[C@H]([C@@H]([C@H](O[C@H]1Oc2ccc(cc2)C(C)(C)C)CO)O)O C04347032
CC[C@]1(Cc2c(c(c3c(c2O)C(=O)c4cccc(c4C3=O)OC)O)[C@@H](C1)O)O C05372311
C[C@@H]([C@]1(CCc2c(c(c3c(c2O)C(=O)c4c(cccc4OC)C3=O)O)C1)O)O C05395988
[H]/N=C\1/NC(=O)/C(=C/c2ccc(o2)c3ccc(cc3)S(=O)(=O)N)/S1 C04976875
CN(Cc1ccc(cc1)SC)C(=O)CSc2nc(nc(n2)N)N C07020693
c1ccc(cc1)c2cc3c(s2)ncnc3SCc4nc(nc(n4)N)N C07111341
Cc1cc(c2c(c1)NC(=O)[C@@]2(c3c(nc(s3)N)c4ccc5c(c4)OCCO5)O)C C07716324
C[C@@H](C(=O)NNC(=O)c1cccc(c1)Cl)Sc2nnc(s2)N C08130617
CCOC(=O)C1=C(Oc2c3ccccc3[nH]c(=O)c2[C@H]1c4ccc(cc4)O)N C06907877
CCNC(=O)NC(=O)[C@@H](C)OC(=O)c1cc(ccc1N)Br C09609630
CC(C)(C)[C@H]1CCc2c(cc(s2)C(=O)NNC(=O)c3c(nccn3)N)C1 C10406051
Cc1cc(ccc1NCC(=O)c2c(n(c(=O)[nH]c2=O)C3CC3)N)Cl C12917185
C[C@H](C(=O)NC(=O)NC)Sc1nc(c2c3c(sc2n1)CCCC3)N C06108830
c1cc(sc1)[C@H](CC(=O)NCc2ccc3c(c2)OCO3)NC(=O)N C14202901
CC(C)(C)[C@@H]1CCc2c(sc3c2C(=O)N[C@@H](N3)c4cc(=O)[nH]c(=O)[nH]4)C1 C18192162
CCN(CC)c1c(c2c3c(nc(c2c(n1)N)N)O[C@@H](C3)CCl)C#N C12504777
[truncated: 444,143 more chars]
