# Supplementary material for: PyRMD Studio: A Unified Suite for Next-Generation, AI-Powered Virtual Screening
Source: J Chem Inf Model. 2026 May 19;66(11):6197–203. doi: 10.1021/acs.jcim.6c00648 (PMC13250901; doi:10.1021/acs.jcim.6c00648)
Supplement: Supplementary file 2 [file ci6c00648_si_002.zip › decoys/mk01_decoys.ism]

C1COCCNC(=S)NCCOCCNC(=S)N1 C03897368
c1cc(ccc1[C@H]2c3ccc(cc3OC(=C2C#N)N)N)O C00242247
C[C@]12CC[C@H](C[C@@H]1CC[C@@H]3[C@@H]2C(=O)C[C@@]4([C@@H]3CC[C@@]4([C@@H](CO)O)O)C)O C04096778
Cc1ccc2c(c1)cc(c(=O)[nH]2)[C@@H]3c4c(n[nH]c4OC(=C3C#N)N)C C00421469
Cc1cc2cc(c(=O)[nH]c2cc1C)[C@@H]3c4c(n[nH]c4OC(=C3C#N)N)C C00421479
c1cc2c(cc1N)OCCOCCOc3cc(ccc3OCCO2)N C04126519
C[C@@H]1CCCC[C@@]12C(=O)N(C(=O)N2)CC(=O)NC(=O)N C03595745
c1ccc2c(c1)[C@@]3(c4cc(ccc4OC(=C3C#N)N)N)C(=O)N2 C00103456
c1ccc2c(c1)C3c4ccccc4C2[C@@H]([C@H]3C(=O)NN)C(=O)NN C00401829
c1cc(ccc1[C@H]2[C@H](C(=S)NC(=C2C#N)N)C(=O)N)Br C01085755
CN1c2cc(c(cc2NC3([C@H]1O)C(=O)NC(=O)NC3=O)Cl)Cl C05607265
c1cc(cc(c1)[N+](=O)[O-])/C=C\2/C(=N/N)/NC(=O)NC2=O C05671377
CC1(O[C@@]2([C@@]([C@]([C@]([C@]([C@@]2(O1)C)(C)O)(C)O)(C)O)(C)O)C)C C09970378
C[C@@]1([C@@]([C@@]([C@@]([C@](O1)(C)SC)(C)O)(C)O)(C)O)CO C09970493
c1c2c(cc3c1OCO3)C(=O)N[C@H]4C2=C[C@@H]([C@H]([C@@H]4O)O)O C14583837
c1cc(c(cc1[C@H]2[C@H](Cc3ccc(c(c3O2)O)O)O)O)O C14643021
c1c(c(c(c2c1C(=O)c3c(c(cc(c3O)O)O)C2=O)O)O)CO C14645665
CC1(CC[C@@H]([C@@]2([C@@H]1C[C@H]([C@]34[C@H]2CC[C@H]([C@H]3O)C(=C)C4=O)O)CO)O)C C14806731
c1ccc2c(c1)C3(C(=C(SC(=C3C#N)N)N)C#N)C(=O)N2 C02141458
c1cc2c(c(c1)C(=O)N)N[C@@H]([C@H]3[C@H]2C=CC3)c4ccc(cc4O)O C20681541
c1cc(ncc1Br)N[C@@H]2[C@H]([C@@H]([C@@H](CO2)O)O)O C15086118
COc1ccc2c(c1O)CNC[C@@H]2c3ccc(c(c3)O)O C24717553
c1ccc(c(c1)N2c3c(c(c(c(n3)N)C#N)N)CC2=O)F C25355171
C[C@@H]1CC2=C(C(=O)C1)[C@@]3(C(=O)c4cccc(c4[C@@H]([C@@]3(CC2)O)O)O)O C31164725
COc1ccc(cc1O)[C@@H]2[C@H]([C@@H](c3ccc(cc3O2)O)O)O C31167091
Cc1c(c(=O)[nH]c(=S)[nH]1)Cc2c([nH]c(=S)[nH]c2=O)C C08894136
CCC[NH+]1CCC2(CC1)C(=C(NC(=C2C#N)[S-])N)C#N C33790545
c1c2c(cc(c1N[C@@H]3CCS(=O)(=O)C3)N)NC(=O)CC2 C35341233
c1cnc([nH]c1=O)Sc2cc3c(cc2N)OCC(=O)N3 C35453628
c1c(nc([nH]c1=O)[O-])C(=O)N2C[C@H]3CC[C@H](C[C@H]3C2)[NH3+] C36262172
CN1CC=C2[C@@H](C1)[C@@H](C(C(=C2C#N)N)(C#N)C#N)c3ccc(c(c3)O)O C36378012
c1cc(c(cc1S(=O)(=O)N)Br)S(=O)(=O)N C36984595
c1cc(c(cc1[C@@H]2[C@H]([C@@H](c3ccc(c(c3O2)O)O)O)O)O)O C14436085
CSC1=NC(=O)[C@@H]2C(=N1)[N-]C(=C([C@]23c4ccccc4NC3=O)C#N)[NH3+] C39217903
c1ccc(cc1)[C@@H]2NN[C@H]3N2c4cc(ccc4NC3=O)S(=O)(=O)N C39930896
c1c(cc(cc1N2CCO[C@@H]3[C@@H]2CCCC3)S(=O)(=O)N)N C43424778
C[C@@H]1[C@H]([C@]2([C@H](C2(C)C)[C@@H]3[C@@]1([C@H]4C=C(C(=O)[C@]4(CC(=C3)CO)O)C)O)O)O C43794243
c1c(nc(nc1N)S[C@@H]2CS(=O)(=O)C[C@@H]2O)N C48580600
CNC(=O)NNC(=O)c1cc2c([nH]c1=O)CCCC2=O C48950379
c1c(c(cc(c1n2cc(cn2)Br)F)N)C(=O)N C50033958
Cc1cccc2c1NC(=O)[C@]23c4c([nH]nc4OC(=C3C#N)N)C C05343294
Cc1c2c(n[nH]1)OC(=C([C@@H]2C3=C/C(=[N+](/O)\[O-])/C=CC3=O)C#N)N C13081044
Cc1c(sc(n1)N)C(=O)N2C[C@@H](CC[C@H]2C)C(=O)N C55174099
Cc1ccc(s1)[C@H]2c3c(nn(c3OC(=C2C#N)N)C(=S)N)C C58899977
c1cc(c(c2c1C3=C4C=C(C(=O)C=C4C[C@@]3(CO2)O)O)O)O C18190318
c1c(c(cc(c1F)F)NC(=O)N2CCC(CC2)[NH3+])C(=O)[O-] C61564866
C/C(=C/1\C(=O)NC(=O)N(C1=O)C)/Nc2ccccc2N C03880314
C[C@H]1CN(CCCO1)c2ccc(cc2N)S(=O)(=O)N C61916759
c1c(cc(c(c1O)O)O)[C@H]2[C@@H](C(=O)c3c(cc(cc3O2)O)O)O C04096947
C[C@]1(CCCN(C1)C(=O)N[C@H]2CCCC[C@@H]2[NH3+])C(=O)[O-] C62874573
c1ccc2c(c1)C(=O)[C@@]3([C@@]2(OC(=C3C(=O)[O-])CO)O)O C04026726
C[C@]12CC[C@@H]3c4ccc(cc4/C(=N/OCC(=O)[O-])/C[C@H]3[C@@H]1C[C@H]([C@@H]2O)O)O C04062213
c1cc2cccnc2c(c1)O[C@H]3[C@@H]([C@@H]([C@@H]([C@@H](O3)C(=O)[O-])O)O)O C04546421
c1cc2c(c(c1)N)C(=O)c3ccc(c(c3C2=O)O)S(=O)(=O)[O-] C04016167
Cc1cc(c(c(c1)S(=O)(=O)[O-])/N=N/c2cc(c(cc2N)N)C)C C04523145
c1cc(c(cc1[N+](=O)[O-])[C@H]2c3c([nH]cn3)C[C@@H]([NH2+]2)C(=O)[O-])[O-] C01868878
c1cc2cccnc2c(c1)O[C@H]3[C@@H]([C@H]([C@H]([C@H](O3)C(=O)[O-])O)O)O C08575891
c1cc2c(cc1Br)c(c[nH]2)O[C@H]3[C@@H]([C@@H]([C@@H]([C@@H](O3)C(=O)[O-])O)O)O C15205714
c1cc(c(cc1NC=C2C(=O)NC(=O)NC2=O)O)C(=O)[O-] C19597194
Cn\1cc([nH]/c1=N\C(=O)c2cc(ccc2Cl)N)[O-] C19811908
C1CCC2(CC1)[C@]3([C@@]2(C(=O)N=C3[O-])C(=O)N)C(=O)O C19861659
c1cc2c(cc1C(=O)[O-])ncn2CC(=O)NC(=O)N C21819225
c1c(c(nc(c1Cl)Cl)O[C@H]2[C@H]([C@H]([C@@H]([C@@H](O2)C(=O)[O-])O)O)O)Cl C22067225
CC1(CCC[C@]2([C@H]1[C@H](C=C([C@]2(C(=O)[O-])O)CO)O)C)C C31164070
CCOC(=O)N1CCC2(CC1)C(=C(NC(=C2C(=O)N)[S-])N)C#N C33726973
[H]/N=C\1/C(=N\Nc2ccc(cc2)C(=O)[O-])/C(=NN1C)N C25174847
C1=C([N-]/C(=C/2\C(=NC=N2)N)/O1)C(=O)NCC(F)(F)F C06088010
c1cc2c(cc1[N-]S(=O)(=O)c3ccc(=O)[nH]c3)[nH]c(=O)[nH]2 C36829145
c1cc(c(cc1N[C@H]2CCS(=O)(=O)C2)C(=O)[O-])N C37930435
c1cc(ccc1/C(=C/c2cc(cc(c2)O)O)/C(=O)[O-])O C39291251
c1c(cnc2c1c(=O)n(c3c2N[C@H](CC3=O)O)[O-])O C39450286
c1cc(c(cc1S(=O)(=O)[N-]c2c(ccs2)C#N)N)O C40322545
c1cc(ccc1NC(=O)N2CSC[C@@H]2C(=O)[O-])S(=O)(=O)N C40543525
c1c(cnc(c1Cl)Sc2[nH]c(=O)cc(n2)N)C(=O)[O-] C41027061
C[C@H]1CC[C@@H](CN1C(=O)NC(=O)/C=C/C(=O)[O-])C(=O)N C42439253
C[C@H]1CC[C@@H](CN1C(=O)NC2(CCCC2)C(=O)[O-])C(=O)N C42439584
C[C@]12CC[C@H](C1(C)C)C[C@H]2O[C@H]3[C@H]([C@@H]([C@H]([C@@H](O3)C(=O)[O-])O)O)O C43760821
C[C@@]1(CCS(=O)(=O)C1)Nc2ccc(cc2N)C(=O)[O-] C44883126
c1cc(c(cc1N)Br)NCc2[n-]nnn2 C44925925
c1ccc(c(c1)N)NC(=O)[C@H]2CC=CC[C@@H]2C(=O)[O-] C48837975
c1cc(c(cc1O)C(=O)[O-])NC(=O)N[C@H]2CCS(=O)(=O)C2 C48847348
c1c(c(cc(c1N2CCC[C@@H](C2)C(=O)N)F)N)C(=O)[O-] C50018365
c1c(c(cc(c1N[C@@H]2CCS(=O)(=O)C2)F)N)C(=O)[O-] C50018929
c1c(c(cc(c1N2CCCC[C@@H]2C(=O)N)F)N)C(=O)[O-] C50032458
CNC(=O)[C@@H]1CCCCN1c2cc(c(cc2F)N)C(=O)[O-] C50032472
Cc1cc(c(cc1C)[N-]S(=O)(=O)c2c[nH]nc2)N C50439470
c1cc(nc(c1)Sc2[nH]c(=O)cc(n2)N)C(=O)[O-] C51067635
c1cc(c(cc1C(=O)[O-])O)NC(=O)N[C@@H]2CCCC[C@@H]2O C52012036
C[C@H]1CCC[C@](C1)(C(=O)[O-])NC(=O)N[C@@H]2CCCC[C@@H]2O C52012270
C1CC[C@@H]2[C@@H](C1)C[C@@H](N2C(=O)c3nc([nH]n3)N)C(=O)[O-] C55168747
Cc1c(sc(n1)N)C(=O)NC2(CCC(CC2)C)C(=O)[O-] C55174743
Cc1cc(=O)[nH]c(n1)/N=C/c2c([nH]c(=S)[nH]c2=O)[O-] C18127742
c1cc(ccc1[C@H]2C(=C(N3C(=O)[C@H](SC3=C2C#N)CC(=O)[O-])N)C#N)O C59293797
c1cc(ccc1Cn2c(=O)[nH]nc2[S-])S(=O)(=O)N C61591143
CC1([C@@H]([C@@H]1C(=O)[O-])C(=O)Nc2c[nH]c(=O)[nH]c2=O)C C61721509
CN1C(=O)/C(=C\2/C[C@H](NN2)c3ccc(c(c3)OC)O)/C(=NC1=O)[O-] C08767370
Cc1cc2c(ccc(=O)n2CC(=O)NN)c(c1C(=O)[O-])C C62322400
c1c(cc(c(c1F)Sc2[nH]c(=O)cc(n2)N)F)C(=O)[O-] C63006630
CC1=C2[C@@H](CC(=O)N[C@H]2N(N1)c3ccc(nn3)[O-])c4ccc(c(c4)O)OC C63824007
Cc1ccsc1C(=O)NNC(=O)c2ccc3c(c2)nc(=S)[nH]c3[O-] C67181460
c1ccc2c(c1)[C@@](C(=O)N2)([C@@]3(c4ccccc4NC3=O)O)O C00174716
c1cc2c(cc1N)OCCOc3ccc(cc3OCCOCCO2)N C03895825
C1COCCNC(=S)NCCOCCOCCNC(=S)N1 C03897369
C[C@@]12CC[C@H](C[C@H]1CC[C@@H]3[C@@H]2C(=O)C[C@@]4([C@@H]3CC[C@@]4([C@@H](CO)O)O)C)O C04096779
Cc1ccc2c(c1)cc(c(=O)[nH]2)[C@H]3c4c(n[nH]c4OC(=C3C#N)N)C C00421468
CC1(N=C(N=C(N1c2ccc(cc2)Br)N)N)C C00146421
c1cc(sc1)[C@@H]2C[C@](N(N2)C(=O)N)(C(F)(F)F)O C04234540
c1cc(ccc1N[C@H]2[C@@H]([C@H]([C@@H](CO2)O)O)O)Br C04357814
c1ccc2c(c1)[C@@]3(c4c(c(=O)cc(o4)CO)OC(=C3C#N)N)C(=O)N2 C00112786
CC1(Cc2c(sc3c2c(nc(n3)NN)NN)CO1)C C00300244
c1cc(c(cc1[C@]2([C@@H](Oc3c(cc(cc3O2)O)O)O)O)O)O C01558472
CC1(C2=C(c3ccccc3N1)C(=S)C(=C(C(=O)N)C(=O)N)S2)C C05482174
c1cc(ccc1[C@H]2[C@H](C(=O)c3c(cc(cc3O2)O)O)O)O C01573791
c1cc-2c(cc1S(=O)(=O)N)C(=O)c3c2ccc(c3)S(=O)(=O)N C02144271
Cc1c(c(cc(c1Cl)S(=O)(=O)N)S(=O)(=O)N)N C01628084
c1ccc2c(c1)NC(=O)N(N2O)c3ccc(cc3)S(=O)(=O)N C05036970
c1cc(sc1)[C@@H]2C(C(=NC(=C2C(=O)N)S)N)C#N C06527186
C[C@]12CCC(=O)C=C1CC[C@H]3[C@@H]2[C@@H](C[C@@]4([C@@H]3CC[C@@]4([C@@H](CO)O)O)C)O C08617606
Cc1c(cc2c(c1O)C(=O)[C@H]([C@@H](O2)c3cc(c(c(c3)O)O)O)O)O C14437962
c1cc(sc1)[C@H]2[C@@H](C(=NC(=C2C#N)[NH3+])[S-])C(=O)N C22130306
c1cc(ncc1Br)N[C@H]2[C@H]([C@@H]([C@H](CO2)O)O)O C15086117
COc1ccc2c(c1O)CNC[C@H]2c3ccc(c(c3)O)O C24717556
c1cc2c(cc1NC=C3C(=O)NC(=S)NC3=O)C(=O)NC2=O C28976085
CC(=O)[C@]1(CC[C@H]2[C@@]1(CC[C@@H]3[C@@H]2C[C@@H]([C@@]4([C@@]3(CC[C@@H](C4)O)C)O)O)C)O C33683483
[H]/N=C\1/C(=N/Nc2cccc(c2Cl)Cl)/C(=NN1C)N C06056824
C[C@@]12CCC(=O)C=C1CC[C@@H]3[C@@H]2[C@@H](C[C@@]4([C@@H]3CC[C@@]4([C@@H](CO)O)O)C)O C36371099
CC(=O)[C@]1(CC[C@@H]2[C@]1(CC[C@@H]3[C@@H]2C[C@@H]([C@@]4([C@@]3(CC[C@@H](C4)O)C)O)O)C)O C36372055
C1[C@@H]2[C@H]3C/C(=N\NC(=O)N)/[C@@H]2[C@H]\4[C@@H]1[C@@H]3C/C4=N/NC(=O)N C33957368
C[C@@H]1CN(C[C@H](O1)C)c2ccc(cc2N)S(=O)(=O)N C36926767
c1ccc(c(c1)C#CC[NH3+])NC(=O)c2cc([nH]c(=O)c2)[O-] C37550775
c1cc2c(cc1Cl)[C@]3(c4c(c(=O)cc(o4)CO)OC(=C3C#N)N)C(=O)N2 C00664300
CC[C@@H]1Nc2cc(c(cc2S(=O)(=O)N1)S(=O)(=O)N)Cl C01481839
C[C@@]1(C[C@@]23C[C@H]([C@]4([C@@H](C[C@@H](C4(C)C)O)[C@]([C@@H]2CC[C@@H]1[C@H]3O)(C)O)O)O)O C38337263
Cc1ccc(cc1)C2=C[C@H](N=N2)[C@H]3NN[C@@H](N3N)S C39280365
c1cc(ccc1C2=C[C@H](N=N2)[C@H]3NN[C@@H](N3N)S)F C39280369
c1cc(ccc1[C@@H]2[C@H]3C(=NC(=NC3=O)N)[N-]C(=C2C#N)[NH3+])F C39359536
CC1(Cc2c(sc3c2c(nc(=O)n3CC(=O)N)N)CO1)C C40287682
c1ccc2c(c1)N(C[C@@H](O2)C(=O)N)C(=O)c3c(ccs3)N C40313457
C[C@@]1(CC(=O)[C@@]2([C@]3([C@H](CCC([C@H]3[C@@H]([C@@H]([C@]2(O1)C)O)O)(C)C)O)C)O)C=C C29477570
C[C@@]12CC[C@H](C[C@@H]1CC[C@H]3[C@H]2[C@H](C[C@@]4([C@@H]3CC[C@]4([C@@H](CO)O)O)C)O)O C44559684
C[C@]1(CCS(=O)(=O)C1)n2c(nnn2)c3ccc(cc3N)N C44932441
C[C@H]1CCN([C@@H](C1)C)c2cc(cc(c2)S(=O)(=O)N)N C51730444
Cc1c2c(n[nH]1)OC(=C([C@H]2C3=C/C(=[N+](/O)\[O-])/C=CC3=O)C#N)N C13081045
c1c2c([nH]n1)nc(nc2N3CCC4(CC3)C(=O)N=C(N4)C5CC5)N C55575862
c1ccc2c(c1)C(=O)[C@@]3([C@@]2(Nc4c(nsn4)N3)O)O C57354170
CN1C(=O)/C(=C\2/C[C@H](NN2)c3ccc(c(c3)O)OC)/C(=O)NC1=S C20898948
C[C@@H]1CN(CCCO1)c2ccc(cc2N)S(=O)(=O)N C61916758
C[C@]12C[C@@H]([C@H]3[C@H]([C@@H]1CC[C@@]2([C@H](CO)O)O)CCC4=CC(=O)C=C[C@]34C)O C15568940
Cc1c2c(n[nH]1)C(=O)N[C@]3(N2)c4cc5c(cc4NC3=O)OCCCO5 C66740621
C[C@@H]1CC[C@@H](CN1C(=O)C2CCC3(CC2)C(=O)NC(=O)N3)C(=O)N C67268320
C[C@]12CC[C@H]3[C@@H]([C@@H]1CC[C@@H]2C(=O)[O-])CC[C@@]4([C@@]3(CC[C@@H](C4)O)CO)O C05276752
c1c(c(nc(c1Cl)Cl)O[C@H]2[C@@H]([C@H]([C@@H]([C@H](O2)C(=O)[O-])O)O)O)Cl C06091168
Cc1cc(c(cc1N)N)/N=N/c2ccc(cc2)S(=O)(=O)[O-] C04523115
c1ccc2c(c1)[C@@H](c3c(=O)[nH]c(nc3O2)[S-])c4c([nH]c(=S)[nH]c4=O)O C09350098
C[C@@]12CC[C@H]3c4ccc(cc4/C(=N/OCC(=O)[O-])/C[C@@H]3[C@@H]1CCC2(O)O)O C09886064
Cc1c2c(ncn(c2=O)CC(=O)NC(=O)N)sc1C(=O)[O-] C13417694
c1ccc(c(c1)N)O[C@H]2[C@H]([C@@H]([C@@H]([C@H](O2)C(=O)[O-])O)O)O C17375751
Cc1cnc(s1)[N-]S(=O)(=O)c2ccc(c(c2)N)O C21508724
c1cc(ccc1N)O[C@@H]2[C@H]([C@@H]([C@@H]([C@H](O2)C(=O)[O-])O)O)O C22048742
c1cc(c(cc1Nc2[nH]c(=O)cc([nH+]2)[O-])C(=O)[O-])O C25497868
C[C@@]12C[C@@H](C[C@@]([C@H]1CC[C@]34[C@H]2CC[C@H](C3)C(=C)[C@@H]4O)(C(=O)O)C(=O)[O-])O C31167883
CCOC(=O)N1CCC2(CC1)C(=C(NC(=C2C#N)[S-])N)C#N C05634108
c1cc(ccc1N)S[C@H]2[C@H]([C@@H]([C@@H]([C@@H](O2)C(=O)[O-])O)O)O C33827291
Cn1c(c(c(n1)N)N/N=C/2\C=CC(=CC2=O)Cl)[O-] C16949030
Cc1c(sc(n1)[O-])S(=O)(=O)Nc2ccc(cc2)N C36283825
Cc1c(c(n[nH]1)C)N/C(=C/2\C(=c3ccccc3=NC2=O)[O-])/O C01507957
C[C@@H](C(C)C)NC(=O)C1=CO/C(=C/2\C(=NC=N2)N)/[N-]1 C06364960
c1cc(c(cc1O)O)/C=N/N2[C@@H](NN=C2[S-])[C@@H]3C4=C(CCC4)N=N3 C39593265
c1cc(nnc1C(=O)N2C=NN[C@@H]2SC(=S)N)[O-] C39612938
C[C@@]12CC[C@@H](C1(C)C)C[C@H]2O[C@H]3[C@@H]([C@@H]([C@@H]([C@@H](O3)C(=O)[O-])O)O)O C39945216
C[C@@]12C[C@@]1([C@@]([C@@H]([C@@H]3[C@@H]2CC(C3)(C)C)O)(CO)O)C(=O)[O-] C35465391
CCCC1=NNC(=O)[C@H]1[C@]2(C(=O)NC(=O)N=C2[O-])O C09694454
Cc1c(c2c(cn1)[C@](OC2)(C(F)(F)[P@](=O)(O)[O-])O)O C13974666
C[C@H]1c2cc(c(cc2CCN1C(=O)c3cc([nH]c(=O)c3)[O-])O)O C40816222
Cc1c(cc(cc1Cl)S(=O)(=O)[N-]c2cc[nH]n2)N C42413787
c1cn[nH]c1[N-]S(=O)(=O)c2cc(cc(c2F)Cl)N C42413841
C[C@@]12CC[C@@H]3c4ccc(cc4/C(=N/OCC(=O)[O-])/C[C@@H]3[C@@H]1C[C@H]([C@@H]2O)O)O C43741490
c1cc(ccc1N)O[C@H]2[C@@H]([C@H]([C@H]([C@@H](O2)C(=O)[O-])O)O)O C44167091
C[C@@]12CC[C@H]3c4ccc(cc4/C(=N/OCC(=O)[O-])/C[C@@H]3[C@H]1C[C@H]([C@@H]2O)O)O C44559576
C[C@H](c1[n-]nnn1)Nc2c(cc(cn2)Br)N C44925151
c1c(cnc(c1N)NCc2[n-]nnn2)Br C44925855
CC(C)(C(=O)N)NC(=O)N1[C@@H]2CCCC[C@H]2C[C@@H]1C(=O)[O-] C45112288
CNC(=O)[C@H]1CCCCN1c2cc(c(cc2F)N)C(=O)[O-] C50032475
c1cc2c(cc1[N-]S(=O)(=O)c3ccc4c(c3)[nH]c(=O)[nH]4)C(=O)NC2=O C05881821
c1c2c(cc(c1NC(=O)CC(=O)[O-])Br)[nH]c(=O)[nH]2 C50918664
c1c(cnc(c1/C(=N/c2nncs2)/[O-])NN)Br C51088666
C1CCC(CC1)(C(=O)[O-])NC(=O)N[C@@H]2CCCC[C@@H]2O C52011739
C1CCC(CC1)(C(=O)[O-])NC(=O)N[C@@H]2CCCC[C@H]2O C52011743
CC1CCC(CC1)(C(=O)[O-])NC(=O)N[C@@H]2CCCC[C@H]2O C52011811
C1CCCC(CC1)(C(=O)[O-])NC(=O)N[C@@H]2CCCC[C@H]2O C52011833
C[C@@]1(CCS(=O)(=O)C1)N/C(=N/c2[nH]c(=S)[nH]n2)/[S-] C05677113
c1cc(c(cc1C(=O)[O-])F)Sc2[nH]c(=O)cc(n2)N C54554305
C1CC[C@H]2[C@@H](C1)C[C@@H](N2C(=O)c3nc([nH]n3)N)C(=O)[O-] C55168748
CCOC1=C/C(=C\2/NN=C3[N-]NC(=S)N3N2)/C=CC1=O C16983299
Cc1c(sc(=O)[nH]1)S(=O)(=O)[N-]c2ccc(c(c2)N)F C36295814
c1cc(c(cc1Br)N)NCc2[n-]nnn2 C44925493
Cn1c(=O)[nH]nc1Sc2ccc(cc2C(=O)[O-])N C61593024
c1cc(c(cc1Sc2nccc(n2)[O-])Cl)/C(=N\O)/N C61856601
c1cc2cn[nH]c2c(c1)NC(=O)Nc3c(ccs3)C(=O)[O-] C62828477
CN1C(=O)/C(=C\2/C[C@H](NN2)c3ccc(c(c3)OC)O)/C(=O)N=C1[O-] C08767370
Cc1c2c(n(n1)c3ccccc3)OC(=C([C@H]2c4ccc(c(c4)Cl)Cl)C#N)N C00629569
Cc1c(sc2c1C(=O)N[C@@H](N2)c3cccc(c3)OC(=O)c4cccs4)C C04525413
c1ccc2c(c1)c(c(s2)C(=O)NNC(=O)c3ccc(o3)Br)Cl C04525808
c1ccc2c(c1)N[C@@H](C3=C(N2)C[C@@H](CC3=O)c4cccs4)c5ccc6c(c5)OCO6 C00883414
CCSc1[nH]c(=O)c2c(n1)NC3=C([C@@H]2c4cccs4)C(=O)CC(C3)(C)C C01117334
CCOc1ccc(cc1)[C@@H]2CC3=C([C@H](Nc4ccccc4N3)c5cccnc5)C(=O)C2 C04973620
Cc1ccc(cc1C)N2C[C@@H](CC2=O)NC(=O)Nc3ccc(c(c3)C)Br C05188533
COc1ccc(cc1)[C@@H]2C(=C(NC(=O)N2)c3ccccc3)c4ccc5ccccc5n4 C05600591
CN(C)c1ccc(cc1)[C@H]2C(=C(NC(=O)N2)c3ccccc3)c4ccc5ccccc5n4 C05600596
c1ccc(cc1)N2[C@@H]3[C@@H]([C@@H](C(=C(O3)N)C#N)c4ccc(cc4)F)C(=N2)C(F)(F)F C05603913
c1ccc(cc1)N2[C@H]3[C@H]([C@@H](C(=C(O3)N)C#N)c4ccc(cc4)F)C(=N2)C(F)(F)F C05603928
Cc1ccc(cc1)S(=O)(=O)NC(=O)Nc2ccc(c(c2)C)Br C03258655
CN1C(=O)N[C@@H]([C@@H]([C@]1(C(F)(F)F)O)C(=O)c2cccs2)c3ccccc3Cl C12139955
Cc1cc(cc2c1N[C@@H]([C@@H]3[C@@H]2C=CC3)c4cc(ccc4O)Br)[N+](=O)[O-] C14460864
Cc1cc(cc2c1N[C@@H]([C@H]3[C@@H]2C=CC3)c4cc(ccc4O)Br)[N+](=O)[O-] C14460866
CCc1cccc(c1NS(=O)(=O)c2ccc3c(c2)NC(=O)C[C@@H](S3)C)C C15730465
Cc1cc2c(cc1S(=O)(=O)NCc3cccs3)[nH]c4c2C(=O)CC(C4)(C)C C15733757
CCCN1CC=C2[C@H](C1)[C@H](C(C(=C2C#N)N)(C#N)C#N)c3cccc(c3Cl)Cl C05408296
c1ccc(cc1)CSc2[nH]c(=O)c3c(n2)NC4=C([C@H]3c5cccs5)C(=O)CCC4 C02719206
CC1(CC2=C([C@@H](N(c3ccccc3N2)CC(=O)NC)c4cccs4)C(=O)C1)C C20503231
Cc1ccc(c2c1N[C@@H]([C@H]3[C@H]2C=CC3)c4cc(cc(c4O)Cl)Cl)[N+](=O)[O-] C20701200
Cc1ccc(cc1)[C@H]2CC3=C([C@@H](c4c(noc4N3)C)c5ccc(cc5)O)C(=O)C2 C28051958
CC(C)[C@H](C(=O)N1CCc2c1cccc2)NC(=O)Nc3ccccc3Br C33127542
C=CCSc1[nH]c(=O)c2c(n1)NC3=C([C@H]2c4ccccc4F)C(=O)CCC3 C33809948
CC(C)Sc1[nH]c(=O)c2c(n1)NC3=C([C@@H]2c4ccccc4F)C(=O)CC(C3)(C)C C33810399
C[C@@H](C(=O)N1C[C@]2(C[C@@H]1CC(C2)(C)C)C)NC(=O)Nc3cccc(c3)Br C34971001
c1ccc(cc1)[C@H]2[C@@H]([C@@H]3c4ccccc4C=CN3[C@@H]2C(=O)N)C(=O)c5ccco5 C35146679
c1cc(c(c2c1NC3(CCN(CC3)C(=O)CCC4CCCC4)NC2=O)Cl)Cl C35937807
CC(=O)N1C/C(=C\c2ccccc2)/C3=C(C1)[C@H](C(=C(O3)N)C#N)c4ccccc4 C39324550
c1cc(sc1)C2=NN=C3[C@H]2[C@@H](C(=C(O3)N)C#N)c4ccc(c(c4)Br)F C00664433
CCc1ccc(cc1)[C@H]2[C@@H]3CN(CC=C3C(=C(C2(C#N)C#N)N)C#N)Cc4ccccc4 C39325016
Cc1c\2c(oc1C(=O)Nc3ccc(cc3)Br)CC(C/C2=N\O)(C)C C39855682
CNC(=O)c1c2c(sc1NC(=O)c3cc(c(c(c3)Cl)OC)Cl)CCCC2 C39868766
c1cc(ccc1N2CCN(CC2)c3c(c(ncn3)Sc4ccc(cc4)Cl)N)F C40723107
c1cc(c(cc1c2nnnn2c3ccc(cc3F)Br)N)Br C42015248
Cc1ccc(c(c1)Br)n2c(nnn2)c3ccc(c(c3)N)Br C42015265
c1ccc(c(c1)C(F)(F)F)/N=C\2/NC(=O)/C(=C/3\c4cc(ccc4NC3=O)F)/S2 C02114336
c1cc(c(cc1N)c2nnnn2c3ccc(cc3Cl)Cl)Br C45626251
Cc1c(cccc1N)c2nnnn2c3cc(ccc3Br)Br C49121960
Cc1cc(ccc1F)S(=O)(=O)Nc2ccc3c(c2)C4(CCCCC4)C(=O)N3 C49741030
CC(C)c1ccc(cc1)[C@H]2c3c([nH]n(c3=O)c4ccccc4)NC5=C2C(=O)CCC5 C12348177
CCOc1cc(ccc1O)[C@H]2C3=C(CC(CC3=O)(C)C)NC4=C2C(=O)c5c4cccc5 C04678926
CCCN1[C@@H](c2c(n[nH]c2C1=O)c3ccccc3O)c4ccc(cc4)Br C06752921
c1cc(c(cc1F)C2=NN[C@@H](C2)c3cc(cc4c3OCOC4)Br)O C01504464
Cc1c(sc2c1c(=O)[nH]c(n2)[C@H](C)Sc3[nH]c4ccc(cc4n3)Cl)C C04406886
c1ccc(c(c1)/C=N/N=C\2/NC(=O)[C@@H](S2)Cc3ccc(cc3Cl)Cl)O C15746420
Cc1c(sc2c1c(=O)[nH]c(n2)[C@@H](C)Sc3[nH]c4cc(c(cc4n3)F)F)C C58611158
c1cc(sc1)C2=NN=C3[C@@H]2[C@H](C(=C(O3)N)C#N)c4ccc(c(c4)Cl)Cl C00806324
CSc1ccc(cc1)[C@H]2[C@@H]3C(=NN=C3OC(=C2C#N)N)c4ccccc4Cl C05490067
COc1ccc(cc1O)[C@@H]2CC(=Nc3c2snc3c4ccc(cc4)Cl)O C44919060
CCOc1ccccc1[C@H]2c3c(c4ccccc4[nH]c3=O)OC(=C2C#N)N C00753443
COc1ccc(c(c1O)Cl)[C@H]2C(=C(OC3=C2C(=O)CCC3)N)C#N C00469956
c1cc(c(cc1NC(=O)c2cc3c(s2)CCC3)[N+](=O)[O-])N C04868607
Cc1ccc(c(c1)S(=O)(=O)N/N=C/c2cccc(c2O)O)C C02654435
Cc1ccc(cc1)c2n[nH]c(=S)n2/N=C/c3ccc(c(c3)O)O C06556820
Cc1ccc(cc1)S(=O)(=O)N/N=C/c2cccc(c2O)O C07946152
c1cc(ccc1NC(=O)N2CC[C@@H]3CCCC[C@@H]3C2)S(=O)(=O)N C08921789
Cc1ccc(s1)[C@H]2c3c([nH]c(=O)[nH]c3=O)NC4=C2C(=O)CC(C4)(C)C C10128086
Cc1ccc2c(c1)N[C@@H](NS2(=O)=O)C(=O)Nc3c(cc(cc3C)C)C C12414549
Cc1cc(cc2c1N[C@H]([C@H]3[C@@H]2C=CC3)c4ccc(cc4O)O)[N+](=O)[O-] C13639782
C[C@H]1C[C@@H]1c2ccc(o2)/C=C/C(=O)Nc3ccc4c(c3)[nH]c(=O)[nH]4 C16260566
CC(C)c1ccc(cc1)[C@H]2c3c([nH]c(=O)[nH]c3=O)NC4=C2C(=O)CCC4 C18199481
c1cc(ccc1[C@H]2C[C@H](CC(=O)C2)Nc3c(non3)N)Cl C19974019
Cc1ccc(cc1)c2c3c([nH]n2)OC(=C([C@@H]3c4ccncc4)C#N)N C06420758
CCOC(=O)NNC(=O)c1cc(ccc1O)Br C28814060
CCOC(=O)[C@H]1[C@H]([C@@H]2[C@@H](C[C@@]1(C)O)[NH2+]N=C2[O-])c3ccccc3 C32106539
COc1ccc(cc1C(=O)NC2CCCCC2)S(=O)(=O)N C06747597
c1ccc2c(c1)c(nn3c2nc4c(c3=O)c5c(s4)CCCC5)NN C35576204
CCOc1ccc(cc1S(=O)(=O)/N=c/2\[nH]cc(s2)C)N C36900794
c1cc(c(cc1[N+](=O)[O-])Br)NC(=O)c2cc(ccc2N)F C37040237
c1cc(c(cc1F)C(=O)Nc2ccc(cc2[N+](=O)[O-])Br)N C37042079
CC1(CC2=C([C@@H](C3=C(N=N[C@H]3N2)O)c4cccc(c4)O)C(=O)C1)C C39358959
Cc1c(nnc(c1/C(=N/O)/N)Oc2ccccc2Br)C C40291902
c1ccc2c(c1)nc(s2)Nc3c(c(ncn3)N4CCCC4)N C40724339
Cc1cc(n(n1)c2c(c(ncn2)Nc3ccc(cc3)Br)N)C C40782344
CCc1c(s/c(=N\C(=O)/C(=C/c2ccc(c(c2)O)O)/C#N)/[nH]1)C C41698420
c1cc(cc(c1)O)Nc2cc(=O)n(c(=O)[nH]2)C3CCCCC3 C44023315
c1cc(ccc1NC(=O)C[C@@H]2C(=O)NC(=O)N2)I C46729284
COC(=O)c1cc(c(cc1N)F)NC2CCS(=O)(=O)CC2 C50030432
CC1(CCCCC1)NS(=O)(=O)c2c(nc3n2ccs3)N C50672657
c1cc(c(cc1[N+](=O)[O-])C(=O)Nc2ccc(cc2Br)F)N C50700275
c1c(cc(c2c1OCO2)Br)c3nc4c(c(n3)NN)CCC4 C51168315
c1ccc2c(c1)c(nc(n2)Cl)Sc3[nH]c(=O)cc(n3)N C52811978
c1ccc(cc1)c2nc(cs2)[C@@H]3NC(=Nc4n3c5ccccc5n4)N C12547699
Cc1cc(cc(c1Oc2c(nccn2)/C(=N/O)/N)C)Cl C54381878
c1cc(ccc1NC(=O)Nc2ccc(cc2)Cl)N3CCNC3=O C54392537
Cc1ccc(cc1C)c2c3c(n[nH]2)OC(=C([C@@H]3c4ccoc4)C#N)N C00377785
c1ccc2c(c1)cccc2NC(=O)c3ccc(o3)S(=O)(=O)N C56245974
CC(C)(C)c1csc2n1c(c(n2)c3ccc4c(c3)oc(=O)[nH]4)N C36317390
C[C@@H]1CCCC[C@H]1NC(=O)Nc2cc(ccc2OC)NC(=O)C C43669192
Cc1cc(c(cc1NC(=O)N[C@@H]2CCCC[C@H]2O)OC)OC C60370712
c1cc(ccc1C#N)C(=O)NNC(=O)c2ccc(cc2O)Br C61633116
Cc1ccc(cc1)[C@H]2C[C@@H](N=C3N2N=C(N3)N)c4cccc(c4)OC C13131265
CN(c1cccc(c1)C#N)C(=O)c2cc(cnc2NN)Br C61949927
c1c(cc(cc1Cl)Cl)n2c3c(cn2)c(ncn3)NN C62203242
c1cc(cc(c1)[N+](=O)[O-])/C=C/2\CCCC(=C2O)C3=[NH+]CCN3 C62716117
c1cc(ccc1[C@@H]2[C@@H]3C(=NN=C3OC(=C2C#N)N)c4ccc(cc4)F)O C09109623
Cc1ccc(o1)[C@@H]2c3c([nH]c(n3)c4ccccc4)OC(=C2C#N)N C05067850
Cc1ccc(cc1C)/N=C/2\NN=C(CS2)c3cc(co3)C(=O)N C66106413
C[C@H](c1ccc(s1)Cl)NC(=O)C2CCC3(CC2)C(=O)NC(=O)N3 C67266752
Cc1cc2c(c(=O)n1CCc3ccc(c(c3)O)O)[C@@H](C(=C(O2)N)C#N)c4ccc(cc4)Cl C02441883
C/C(=C\C(=O)Nc1ccc(cc1)Br)/NNC(=O)c2ccccc2O C04472326
Cc1ccc(cc1C)N(C[C@H]([C@@H]([C@@H](CO)O)O)O)/N=N/c2ccc(cc2)Cl C04772743
Cc1c(c(sc1C(=O)N)NC(=O)Nc2ccc(cc2)Cl)C(=O)OC(C)C C06527004
C[C@@H]1CCc2c(sc(c2C(=O)N)NC(=O)COC(=O)/C=C/c3ccc(cc3)O)C1 C06787288
CCOc1cc(ccc1O)[C@@H]2C(=C(NC(=S)N2)C)C(=O)Nc3ccc(c(c3)F)F C01159122
c1cc(ccc1c2csc3c2c(ncn3)NCCCc4c(c([nH]n4)N)C#N)F C09512901
Cc1c(sc(c1C(=O)N)NC(=S)NC(=O)COc2ccc(cc2)Br)C C12498827
CC(C)NS(=O)(=O)c1ccc2c(c1)[C@@H]3C=CC[C@@H]3[C@@H](N2)c4ccc(cc4O)O C13639961
c1cc(ccc1C(=O)NC(=S)Nc2c(c3c(s2)CCC3)C(=O)N)Br C16400842
CC(C)Oc1cccc(c1)[C@@H]2NN[C@H](N2NCc3cccc(c3O)OC)S C19170970
CC1=C([C@H](C(=C(N1)SCC(=O)Nc2cccc3c2cccc3)C#N)c4ccco4)C(=O)N C01241323
c1ccc(cc1)CSc2nnc(n2N)N/N=C/c3c4ccccc4ccc3O C20806693
C[C@H](c1cccc2c1cccc2)NC(=O)[C@H](C)Nc3ccc(cc3)OCC(=O)N C28362638
Cc1c(c(sc1C(=O)N/N=C\c2cc(c(c(c2)Br)O)OC)N)C#N C30731246
CN(CCO)c1cc(c2c(c1N)C(=O)c3ccccc3C2=O)NCc4ccco4 C06664266
CNS(=O)(=O)c1ccc(c(c1)N)Nc2ccc(cc2)I C35339901
CC(C)(C)N([C@H](c1c(cc(cc1O)O)O)C(=O)NC2CCCCC2)C(=O)CCl C36590031
c1cc(c(cc1N)CNS(=O)(=O)c2cc(ccc2Br)Br)O C36742784
CCOc1ccc(cc1)NC(=O)CSc2[nH]c(=O)c(c(n2)N)c3ccccc3 C18099760
c1ccc(cc1)C[C@H]2C(=O)N[C@H](C(=O)N2)CC(=O)NNc3cccc(c3)Br C39267169
C[C@]12C[C@H](CC(C1)(C)C)N(C2)c3c(c(ncn3)NNC(=O)c4ccc(cc4)F)N C40735095
c1cc2c(cc1Nc3c(c(ncn3)NC45CC6CC(C4)CC(C6)C5)N)OCCO2 C40755660
C[C@@H](c1ccccc1Br)NC(=O)Nc2ccc(cc2)OCC(=O)N C45699784
c1ccc2c(c1)C3C[C@@H](C2c4c3cccc4)CNC(=O)c5ccc(cc5)NC(=O)N C45865338
CC(=O)NC1(CCCCC1)C(=O)Nc2ccc(cc2)NC(=O)Nc3ccccc3 C47624138
[H]/N=C\1/C(=C([C@@H](O1)c2ccccc2Cl)NNS(=O)(=O)c3ccc(cc3)Cl)O C48548150
c1ccc2c(c1)c3c([nH]2)[C@@H]([NH2+]CC3)c4c(=O)[nH]c(=O)n(c4[O-])CCC5=CCCCC5 C20412124
c1cc(cc(c1)O)[C@@H]2[C@@H]([C@@](NC(=O)N2)(C(F)(F)F)O)C(=O)c3ccc(cc3)Cl C35828127
COc1ccccc1CNC(=O)NNC(=O)Nc2ccc(cc2)Br C56519012
C[C@@H](Cc1ccc(cc1)O)NC(=O)Nc2ccc(cc2)C(=O)NC3CCCCC3 C56740686
C[C@@H](Cc1ccsc1)NC(=O)NNC(=O)Nc2ccc(cc2)Br C56746037
CCOc1cc(ccc1O)[C@H]2C(=C(NC(=O)N2)C)C(=O)Nc3cc(cc(c3)C)C C09109319
c1cc(sc1)[C@H](c2ccc(cc2)F)NCC(=O)Nc3ccc4c(c3)[nH]c(=O)[nH]4 C53517377
CC(C)[C@@H](c1ccc2c(c1)OCCCO2)NCC(=O)Nc3c(c4c(s3)CCC4)C(=O)N C14123635
COc1cc(cc(c1O)OC)[C@H]2[C@H]([C@@](NC(=S)N2)(C(F)(F)F)O)C(=O)c3ccccc3 C57531377
CC(C)(C)c1ccc(cc1)C(=O)NCC(=O)NNC(=S)NC2CCCCC2 C28631618
c1ccc2c(c1)cccc2CC(=O)NCC(=O)NNC(=S)NC3CCCCC3 C58172164
c1cc(oc1)C(=O)Nc2ccc(s2)C(=O)Nc3cc(c(c(c3)Cl)N)Cl C55292747
C[C@@H](C(=O)Nc1cc(c(c(c1)Cl)N)Cl)Sc2ccc(cc2)NC(=O)C C48227749
CC1=C([C@@H](NC(=S)N1)c2ccc(cc2)O)C(=O)N/N=C/c3ccccc3OC C59385060
CC1=C([C@H](NC(=S)N1)c2ccccc2O)C(=O)N/N=C/c3ccccc3Cl C59385161
COc1ccc(cc1I)C(=O)NNC(=C)c2cc(ccc2O)O C20115225
c1cc(ccc1NC(=O)c2cc(ccc2NN)[N+](=O)[O-])I C51122721
CC[C@@H](C)NC(=O)[C@@H](C)NC(=O)Nc1ccc(c(c1)Cl)C(=O)NCC(C)C C62403330
c1c(cc(c(c1C(=O)[O-])NC(=O)CCCCC[NH3+])Br)Br C62825350
CCC[C@H](C(=O)Nc1nc(c(s1)C)c2ccc(cc2)OC(F)F)NC(=O)N C64291923
CC(C)(C)c1cc(n(n1)C(C)(C)C)NC(=O)C[C@@H](c2cccs2)NC(=O)N C66664720
C[C@H]1C[C@H](CC(C1)(C)C)CC(=O)NNC(=S)Nc2cccc(c2)NC(=O)C C67193421
COC(=O)Nc1cc(ccc1F)NC(=O)NC2[C@@H]3CCC[C@H]2C[NH+](C3)C4CC4 C67324676
C[C@H](CCC(=O)[O-])[C@H]1CC[C@@H]2[C@@]1(CC[C@@H]3[C@@H]2C=CC4=CC(=O)CC[C@@]34C)C C05276021
c1cc(c(cc1Br)F)/C=C/C(=O)c2ccc(s2)C(=O)[O-] C07333359
c1cc(c(cc1/C=C/C(=O)c2ccc(s2)C(=O)[O-])Br)F C07333373
c1ccc2c(c1)[C@@H](C3(CCCCC3)N(C2=O)C4CCCCC4)C(=O)[O-] C00070041
Cc1cc(c(c(c1)Br)n2ccc(n2)C(=O)[O-])Br C20504249
c1cc(ccc1/C=C\2/C(=NC(=S)S2)[O-])OC([C@@H](C(F)(F)F)F)(F)F C32751863
c1cc(c(cc1Br)F)[N-]S(=O)(=O)c2cnc(s2)Cl C35356545
c1cc(n(c1c2c(cc(cc2Br)F)F)C3CC3)C(=O)[O-] C36917809
Cc1cc(ccc1Br)n2c(nnc2[S-])c3ccncc3 C37335853
CCOc1c(cc(cc1Br)/C=C(\C#N)/C(=O)[O-])Br C37405829
CN(CC(F)(F)F)c1cc(ccc1/C=C/C(=O)[O-])Br C37665237
c1cc(c(c(c1[N-]S(=O)(=O)c2cc(cnc2Cl)Br)F)F)F C41065706
C[C@@H]1CCC[C@H](C1)O[C@@](C)(c2ccc(cc2)Br)C(=O)[O-] C41953773
C[C@@](c1ccc(cc1)Br)(C(=O)[O-])Sc2nccs2 C41990153
c1cc(ccc1/C(=N/S(=O)(=O)c2ccc(cc2)F)/[O-])Br C42250296
Cc1cccc(c1C)[N-]S(=O)(=O)c2c(ccs2)Br C42350437
Cc1ccc(c(c1)[N-]S(=O)(=O)c2c(ccs2)Br)F C42350503
c1cc(c(c(c1)F)F)[N-]S(=O)(=O)c2ccc(s2)Br C42412936
C[C@@H](CCC(=O)[O-])[C@H]1CC[C@H]2[C@@]1(CC[C@@H]3[C@@H]2C=CC4=CC(=O)CC[C@@]34C)C C43757756
c1cc(c(c(c1)Cl)[N-]S(=O)(=O)c2cc(cnc2)Br)Cl C44244496
c1cc2c(ccs2)cc1[N-]S(=O)(=O)c3cc(cnc3)Br C44245184
c1cc(sc1CN2CCc3c(ccs3)[C@H]2C(=O)[O-])Br C44592330
Cc1ccc(cc1)S(=O)(=O)/N=C(/c2ccc(s2)Br)\[O-] C46927484
c1cc2c(cc1[N-]S(=O)(=O)c3c(ccs3)Br)CCO2 C48440981
c1cc(sc1)S(=O)(=O)/N=C(/C2(CC2)c3ccc(cc3)Br)\[O-] C48448373
c1cc(sc1)S(=O)(=O)/N=C(/[C@H]2CCCC[C@H]2C(F)(F)F)\[O-] C48449752
c1cc(sc1S(=O)(=O)/N=C(/c2cc(cc(c2)Br)F)\[O-])Cl C48518011
c1cc(sc1)/C(=C(/C#N)\C(=O)c2cc(sc2)Br)/[O-] C48529358
c1cc(cc(c1)Br)[N-]S(=O)(=O)c2ccc(c(c2)Cl)C#N C48652162
Cc1ccc(cc1[N-]S(=O)(=O)c2ccc(s2)Br)C#N C49487754
Cc1cc(c(s1)C)S(=O)(=O)/N=C(/c2ccc(cc2)Br)\[O-] C49501699
Cc1cc(ccc1/C(=N/S(=O)(=O)C2CCCCC2)/[O-])Br C49513733
CC[C@](c1ccc(cc1)Br)(C(=O)[O-])OCc2cccs2 C49585948
c1ccc2c(c1)c(cc(=O)n2Cc3ccc(s3)Br)C(=O)[O-] C50184000
COc1c(cc(cc1F)[N-]S(=O)(=O)C2=Cc3ccccc3CC2)F C55682452
c1cc(ccc1/C=C(/c2nc(c3c4c(sc3n2)CCC4)[O-])\Cl)C#N C07488887
c1c(cnc(c1S(=O)(=O)[N-]c2cc(c(cc2F)F)F)Cl)Br C61094295
c1csc(c1Br)S(=O)(=O)[N-]c2cc(c(cc2F)F)F C61095171
Cc1cc(ccc1F)[N-]S(=O)(=O)c2c(cc(cc2Br)F)F C61122723
CC1(CN(CCO1)[C@@](C)(c2ccc(c(c2)Br)F)C(=O)[O-])C C61690189
Cc1nnc(s1)S[C@](C)(c2ccc(c(c2)Br)F)C(=O)[O-] C61690592
c1cc(c(cc1Br)[N-]S(=O)(=O)c2ccnc(c2)Cl)Cl C61692328
c1cc(sc1)S(=O)(=O)[N-]c2cc(ccc2Cl)Br C61693056
C=C(COc1ccc(cc1Br)/C=C/C(=O)[O-])Br C62703569
c1cc(ccc1O[C@@H]2CCCC[C@@H]2C(=O)[O-])I C62762318
c1cc(ccc1O[C@H]2CCCC[C@@H]2C(=O)[O-])I C62762319
CC(C)c1ccsc1/C(=N/S(=O)(=O)c2cc(ccc2F)F)/[O-] C65763749
c1ccc(c(c1)/C=C/S(=O)(=O)[N-]c2ccc(c(c2F)F)F)Cl C66575124
c1cc(cc(c1)Br)/C=C/S(=O)(=O)[N-]c2c(cccc2F)F C66577061
c1cc(cc(c1)S(=O)(=O)[N-]c2cccc(c2)SC(F)F)C#N C66588483
c1cc(ccc1CCC(=O)NNC(=S)Nc2ccc(c(c2)Cl)Cl)O C01026796
COc1ccc(c(c1)N)N2C(=O)c3ccc(cc3C2=O)Oc4ccc(cc4)N C01508575
Cc1ccc(c(c1)NC(=O)C2=C(NC(=O)N[C@@H]2c3ccc(c(c3)OC)O)C)C C04476236
c1cc(c(cc1C(F)(F)F)NC(=S)Nc2ccc3c(c2)[nH]c(=O)[nH]3)Cl C03503658
c1cc(ccc1NC(=S)NNC(=O)NC23CC4CC(C2)CC(C4)C3)Cl C05041651
CCCN1c2ccc(cc2/C(=N\NC(=O)c3cc(ccc3O)N)/C1=O)Cl C05128777
C[C@H]1CCc2c(sc(c2C(=O)N)NC(=S)NC(=O)/C=C/c3ccccc3)C1 C05920829
c1ccc(c(c1)/C=C/C(=O)NC(=S)NNC(=O)c2ccccc2O)Cl C06884363
Cc1ccc(c(c1)C)C(=O)NC(=S)Nc2c(c3c(s2)CCCC3)C(=O)N C06922368
c1ccc(cc1)C(=O)[C@@H]2[C@@H](NC(=O)N[C@]2(C(F)(F)F)O)c3ccccc3O C11859239
c1cc(c(cc1C(F)(F)F)NC(=S)N/N=C/c2ccc(cc2O)O)Cl C12767081
c1ccc(c(c1)NC(=O)CNc2ccc(cc2)Br)SCC(=O)N C12557978
Cc1c(c([nH]c(=O)c1C#N)C)CCC(=O)Nc2cc(c(c(c2)Cl)N)Cl C16490053
CC[C@@H](C)NC(=O)c1cccc2c1N[C@@H]([C@@H]3[C@H]2C=CC3)c4ccc(cc4O)O C20682267
CC[C@H](C)NC(=O)c1cccc2c1N[C@@H]([C@@H]3[C@H]2C=CC3)c4ccc(cc4O)O C20682270
Cc1ccc(cc1)C(=O)N[C@@H](C(C)C)C(=O)NNC(=S)NC2CCCC2 C27249505
c1cc(sc1)c2n[nH]c(=S)n2CC(=O)Nc3cc(c(c(c3)Cl)N)Cl C28813086
C[C@@H](c1ccc(s1)Br)Nc2cccc(c2)NS(=O)(=O)N C38003153
CC(C)[C@H](C(=O)Nc1ccc2c(c1)[nH]c(=O)[nH]2)NC(=O)c3ccc(cc3)Cl C36650229
c1cc(c(cc1Cl)Br)OCCSc2nc(cc(n2)N)N C40418923
CC[C@H]1CCCCN1c2c(c(ncn2)NNC(=O)c3ccc(cc3)Cl)N C40733704
c1ccc2c(c1)nc(s2)Nc3c(c(ncn3)Nc4cccc5c4nccc5)N C40758275
c1cc(ccc1NC(=O)/C=C/c2ccc(o2)I)NC(=O)N C41898356
C[C@H](C(=O)Nc1ccc(c(c1)F)F)Nc2ccc(cc2)NC(=O)NC3CC3 C42667387
CCC(CC)(/C(=N/O)/N)C(=O)Nc1cccc(c1)I C44783150
Cc1ccc(cc1)Oc2ccc(cc2)NC(=O)[C@H](CCSC)NC(=O)N C44816685
c1ccc(cc1)C[C@@H](C(=O)Nc2cccc(c2)C#Cc3cccs3)NC(=O)N C45521056
c1ccc(c(c1)NC(=O)N[C@@H]2CCC[C@@H](C2)C(F)(F)F)SCC(=O)N C45695601
c1cc(ccc1C(=O)CSc2nc(cc(n2)N)N)I C06985789
c1ccc(c(c1)NC(=O)N[C@H]2CCC[C@H](C2)C(F)(F)F)OCCC(=O)N C47877749
CC[C@H]1CCCC[C@@H]1NS(=O)(=O)c2cc(cnc2NN)Br C49122891
Cc1cc(ccc1NC(=O)N[C@@H]2CCC[C@@H](C2)C(F)(F)F)OCC(=O)N C56710395
C[C@@H](Cc1ccc(cc1)O)NC(=O)NNC(=O)Cc2cccc3c2cccc3 C56769388
Cc1ccc(c(c1)C)Sc2ccc(cc2)NC(=O)[C@H](CCSC)NC(=O)N C57336745
CC(C)C[C@H](C(=O)Nc1ccc(cc1)I)NC(=O)N C03611082
CCOC(=O)c1c(c2c(cccc2s1)F)CSc3nc(cc(n3)N)N C06831859
CC[NH+](CC)c1ccc(cc1)[C@@H]2Nc3c(c4c(s3)C[NH+](CC4)C)C(=O)N2 C57990417
C[C@H](C(=O)NC(=O)NC(C)(C)C)OC(=O)c1cc(cc(c1N)Cl)Cl C15642943
Cc1ccc(c(c1)CCNC(=O)Nc2ccccc2SCC(=O)N)OC C58156283
c1ccc-2c(c1)Cc3c2ccc(c3)NC(=O)C[C@@H](c4cccs4)NC(=O)N C14350419
c1cc(ccc1CCNC(=O)Nc2ccc(cc2Br)F)S(=O)(=O)N C48452049
CC1=C([C@H](NC(=S)N1)c2ccc(cc2)O)C(=O)N/N=C/c3ccccc3F C59385085
CC1=C([C@H](NC(=O)N1)c2ccc(cc2)Cl)C(=O)N/N=C/c3ccc(cc3)O C59385498
c1cc(cc(c1)O)NC(=S)N/N=C\2/c3cc(ccc3NC2=O)Br C13123395
C[C@](C1CC1)(C(=O)Nc2ccc(cc2C(=O)[O-])I)[NH3+] C62824523
C[C@@H](CC(=O)Nc1c(cc(cc1Br)Br)C(=O)[O-])[NH3+] C62825375
c1cc(ccc1C(=O)N)NC(=O)NC2(CCC2)c3ccc(cc3)Br C65816726
C[C@@H](CC(=O)Nc1ccccc1SCC(=O)N)NC(=O)C2CCCCC2 C66277339
CC(C)CCc1ccc(cc1)S(=O)(=O)Nc2ccc(cc2)CNC(=O)N C67124236
COc1ccccc1C(=O)NNC(=O)NC2[C@@H]3CCC[C@H]2C[NH+](C3)C4CC4 C67633217
c1ccc(cc1)/C=C/C(=O)NC(=S)Nc2c(c3c(s2)CCC3)C(=O)N C03079093
C[C@@]12CC[C@H]([C@@]([C@H]1CC[C@H]([C@H]2CC(=O)NCc3ccc(cc3)F)O)(C)CO)O C04236960
CSc1ccc(cc1)[C@@H]2[C@H]([C@@](NC(=O)[C@@H]2C(=O)N)(c3ccccc3)O)C#N C04833300
c1ccc(cc1)C(=O)[C@H]2[C@H](NC(=O)N[C@]2(C(F)(F)F)O)c3cccc(c3)O C00921350
c1ccc(cc1)C(=O)[C@@H]2[C@H](NC(=O)N[C@]2(C(F)(F)F)O)c3cccc(c3)O C01006972
c1cc(ccc1NC(=S)Nc2ccc(c(c2)Cl)Cl)S(=O)(=O)N C00640770
c1cc(c(cc1C(=O)NNc2c(c(cc(c2F)F)F)F)S(=O)(=O)N)Cl C06085043
c1ccc2cc(c(cc2c1)C(=O)NNC(=S)NC(=O)c3cccs3)O C06536825
COc1cc(c(cc1Br)OC)CSc2nc(cc(n2)N)N C07692721
c1cc(sc1)CN2[C@@H]3[C@@H]([C@@H](C[C@H]([C@@H]3O)O)C(=O)N)N(C2=S)c4ccc(cc4)Cl C08253659
CC[C@@H](c1ccc(cc1)Br)NC(=O)C[C@@H](c2cccs2)NC(=O)N C14481118
Cc1cc(cc(c1)NC2=N[C@H]3[C@H]([C@@H](C[C@@H]([C@H]3S2)C(=O)NC4CCCC4)O)O)C C15675419
c1cc(ccc1/C=C(\C(=O)NN)/NC(=O)c2ccc(o2)Br)Br C01198518
c1cc(sc1CNC(=O)CC23C[C@H]4C[C@@H](C2)CC(C4)(C3)O)S(=O)(=O)N C24961553
CCc1cc(c(=O)[nH]c1C)NCC(=O)Nc2c(cc(cc2Cl)Cl)O C28007921
Cc1ccc(cc1)NC(=O)CSCC(=O)Nc2ccc(cc2)C(=S)N C32926640
c1cc(ccc1NC(=O)CSc2nc([nH]n2)N)I C03620676
c1cc(cc(c1)NS(=O)(=O)N)NCc2cc(ccc2F)Br C37130724
c1cc(ccc1NC(=O)CSC2=C(C3(CCCCC3)C(=C(N2)N)C#N)C#N)F C39335232
C[C@H](C1=CC2=CC=N[C@H]2C=C1)NC(=O)N[C@@H]3NN[C@@H](S3)c4cccs4 C39557919
C[C@@H](C(=O)NN)Oc1ccc(cc1)C(=O)Nc2c(cccc2C(C)C)C(C)C C01943982
c1cc(ccc1c2ccc(cc2)NC(=S)N[C@@H]3CS(=O)(=O)C[C@@H]3Cl)N C40167795
c1cc(ccc1c2ccc(cc2)NC(=S)N[C@H]3CS(=O)(=O)C[C@@H]3Cl)N C40167797
c1cc(cc(c1)OC/C(=N/O)/N)NC(=O)c2ccc(s2)Br C40369491
c1cc(ccc1CCNS(=O)(=O)c2cc(ccc2N)Br)O C40735085
Cc1cc(cc(c1)NC(=O)c2c(c\3c(o2)CCC/C3=N\NC(=S)N)C)C C40824466
CCc1ccc(cc1)NC(=O)c2c(c\3c(o2)CCC/C3=N\NC(=S)N)C C40824480
Cc1ccc(cc1C)NS(=O)(=O)c2cc(cnc2NN)Br C41069894
Cc1ccc(c(c1)C)NS(=O)(=O)c2cc(cnc2NN)Br C41069950
Cc1ccc(cc1)CNS(=O)(=O)c2cc(cnc2NN)Br C41069994
c1cc(sc1)[C@H](C2CCCC2)NC(=O)C(=O)Nc3ccc(cc3)C(=O)N C41924034
Cc1ccc(c(c1)Br)NC(=O)NCc2ccc(cc2)S(=O)(=O)N C43328530
CC(=O)Nc1cccc(c1)NC(=S)NNC(=O)/C=C/c2c(cccc2F)F C46575630
c1cc(c(cc1Br)[N-]S(=O)(=O)c2cc[nH+]c(c2)NN)Br C49122823
C[C@@H](c1ccc(cc1)Br)NS(=O)(=O)c2ccc(cc2)NN C49527052
C[C@H](c1cccc(c1)Br)NS(=O)(=O)c2ccc(cc2)NN C49570771
C[C@@H](c1cccc(c1)Br)NS(=O)(=O)c2cccnc2NN C49570774
c1cc(c(cc1Br)S(=O)(=O)NCC/C(=N\O)/N)Br C54155932
C[C@@H](C(=O)Nc1ccc(cc1)S(=O)(=O)N)Nc2ccc(c(c2)F)Cl C56173994
C[C@H](C(=O)Nc1ccc(cc1)S(=O)(=O)N)Nc2ccc(c(c2)F)Cl C56173996
CCC(=O)Nc1cccc(c1)NC(=O)NC2[C@@H]3CCC[C@H]2C[NH+](C3)C4CC4 C56609568
c1cc(ccc1NC(=S)Nc2ccc(c(c2)[N+](=O)[O-])N)SC(F)F C16238333
c1cc(ccc1CCNC(=S)Nc2cc(cc(c2)F)F)S(=O)(=O)N C59292748
C[C@@H](C(=O)N[C@H]1CCCc2c1cc(c(=O)[nH]2)C(=O)N)Sc3cc(ccc3Cl)Cl C59373326
c1c(cc(c(c1N)Br)S(=O)(=O)NCC(=O)NC2CC2)Cl C61881849
c1cc(cc(c1)F)[C@@H]2C[C@@H]2NC(=O)NCCc3ccc(cc3)S(=O)(=O)N C63352815
CC(C)c1ccccc1NC(=S)NNC(=O)c2cc3c([nH]c2=O)CCC3 C66122551
C[C@@H]1C[C@@H](CC(C1)(C)C)CC(=O)NCc2ccc(cc2)C(=O)NCC(=O)N C66616453
c1cc(ccc1OC[C@@H](CNc2c(nccn2)N)O)I C66812787
C/C(=C/C(=O)NNC(=S)Nc1cccc(c1)NC(=O)C)/c2ccccc2F C67464571
c1cc(ccc1[C@@H]2C(=C(OC3=C2C(=O)CCC3)N)C#N)N4CCCC4 C00062514
COc1ccc(cc1Cl)[C@H]2C(=C(OC3=C2C(=O)CCC3)N)C#N C00555586
C#CCOc1ccc(cc1Cl)[C@@H]2C(=C(OC3=C2C(=O)CCC3)N)C#N C04574880
Cc1ccc(c(c1)C)NC(=O)[C@@H]2[C@@H]3C[C@](NC2=O)(Oc4c3cccc4)C C00807032
c1cc(c(cc1S(=O)(=O)N2CCCCC2)N)N3CCCCCC3 C03887465
c1ccc2c(c1)cccc2c3ccc(s3)C(=O)Nn4cn[nH]c4=S C09515439
Cc1c(ccc\2c1NC(=O)/C2=N\NC(=O)[C@@]3(CC3(Cl)Cl)C)Cl C17074336
Cc1c2ccccc2oc1C(=O)NNC(=O)c3ccc(s3)Cl C17448548
COc1ccc(cc1)[C@H]2[C@@H]3CCCC=C3C(=C(C2(C#N)C#N)N)C#N C00042490
CC1=C([C@@H](C2=C(N1)CCCC2=O)c3cc(c(c(c3)Cl)O)OC)C#N C19770138
COc1ccccc1c2[nH]c(=S)c3c(n2)Oc4c(cccc4O)C3 C20132937
C[C@H]1CC=C2[C@H](C1)[C@@H](C(C(=C2C#N)N)(C#N)C#N)c3cccc(c3)OC C04729729
CC1(c2cc(ccc2NC1=O)S(=O)(=O)Nc3ccc(cc3)Cl)C C20939854
Cc1ccc(cc1)[C@H]2[C@@H]3CN(C(=O)[C@@]3(NN2C)O)C4CCCCC4 C32105656
Cc1cc(c2c3c(sc2n1)C(=O)N[C@H](N3)C4CCCCC4)COC C00108006
COc1ccc(cc1N2C(=O)c3ccc(cc3C2=O)Br)N C36962480
Cc1ccc(cc1)n2c3c(c(n2)C)[C@H](C(=C(O3)N)C#N)c4ccc(cc4)F C00989052
Cc1ccc(cc1)n2c3c(c(n2)C)[C@H](C(=C(O3)N)C#N)c4ccccc4F C00850006
CCC1=C2[C@@H](C(=C(O[C@@H]2N=N1)N)C#N)c3c(cccc3Cl)Cl C38600133
Cc1cc(cc(c1)NC(=O)Nc2ccc3c(c2)CCC(=O)N3C)C C38706771
C[C@@H]1CC=C2[C@@H](C1)[C@@H](C(C(=C2C#N)N)(C#N)C#N)c3ccc(cc3)OC C39324957
Cc1c2c(n(n1)c3ccccc3)O[C@@H]([C@@H]([C@@H]2c4ccc(cc4)F)C#N)N C39793565
C[C@@H]1CNc2cc(ccc2O1)S(=O)(=O)NC3CCCCCC3 C41600222
Cc1c(cccc1N)c2nnnn2c3cccc(c3)Br C42014657
Cc1cccc(c1N)c2nnnn2c3cccc(c3)Br C42014658
Cc1c(cc(cc1F)c2nnnn2c3cccc(c3)Br)N C42014663
Cc1ccc(cc1c2nnnn2c3ccc(cc3)Br)N C42027162
Cc1ccccc1n2c(nnn2)c3ccc(c(c3)N)Br C42027682
c1cc(c(cc1N)F)c2nnnn2c3cc(ccc3Cl)Cl C43575588
Cc1cc(ccc1Br)n2c(nnn2)c3ccc(cc3F)N C43575614
c1cc(c(cc1F)Nc2cc(=O)n(c(=O)[nH]2)C3CCCCC3)F C44023237
c1ccc(c(c1)Cn2c(nnn2)c3cc(ccc3Br)N)F C45626314
c1c(csc1CNC(=O)c2cc3c(cc2O)OCO3)Br C48607226
Cc1cc(ccc1S(=O)(=O)Nc2ccc3c(c2)C(C(=O)N3)(C)C)F C49741290
c1cc(ccc1n2c(=O)c(c(cn2)NC3CCC(CC3)O)Cl)Cl C51129480
Cc1ccc(c(c1)Cl)NS(=O)(=O)c2ccc3c(c2)CCC(=O)N3 C06541125
c1cc2c(c(c1)Br)NC(=O)[C@@H]2Nc3ccc4c(c3)OCO4 C42080267
Cc1cc(c(o1)C)C(=O)N/N=C/c2cc(cc(c2O)Cl)Cl C06286141
c1csc2n1cc(n2)CNC(=O)NC34CC5CC(C3)CC(C5)C4 C60512916
Cc1ccc(c(c1)S(=O)(=O)Nc2ccc3c(c2)[C@@H](C(=O)N3)C)C C49741460
c1c(c[nH]c(=O)c1NC(=O)N2CCC[C@@H]2C3CCCCC3)C(F)(F)F C63161469
c1cc(cc(c1)F)[C@H]2[C@H]3C(=NN=C3OC(=C2C#N)N)c4cccs4 C00140045
c1cc(cc(c1)F)[C@@H]2[C@H]3C(=NN=C3OC(=C2C#N)N)c4ccc(cc4)F C00718393
CC(C)(C)C1=NN=C2[C@H]1[C@@H](C(=C(O2)N)C#N)c3ccc(c(c3)F)F C00377296
c1ccc(c(c1)n2cnc3c2N=C(C[C@H]3c4ccc(cc4)O)O)Cl C36357351
c1cc(c(cc1Br)O)C(=O)NCc2cn3ccsc3n2 C66044056
c1c(c[nH]c(=O)c1NC(=O)N2CCC[C@H]2C3CCCCC3)C(F)(F)F C66402269
Cc1ccc(cc1C(=O)N2CCCc3c2cc(cc3C)C)S(=O)(=O)N C66733071
CC(C)(C)NC(=O)CNC(=O)N1CCc2c1ccc(c2)Br C66983368
C[C@H]1CCCC[C@H]1NC(=O)c2cc3c([nH]c2=O)CC(CC3=O)(C)C C67630422
CNC(=O)c1c2c(sc1NC(=O)[C@@H]3COc4ccccc4O3)CCCC2 C00907929
CCc1cccc(c1n2c(cc(c2C)C=C3C(=O)NC(=O)NC3=O)C)C C04677091
Cc1ccc(cc1NC(=O)Nc2cccs2)S(=O)(=O)N(C)C C04325171
c1ccc(c(c1)N2CCN(CC2)C(=O)NNC(=O)c3cccs3)F C08720566
c1ccc2c(c1)C(=O)N[C@@H](N2)c3ccc(c(c3)[N+](=O)[O-])Br C09641051
CN(C)c1nc(nc(n1)N)/C(=C/c2cc(ccc2F)Br)/C#N C11335755
CCn1ccc(n1)[C@@H]2Nc3c4c(cc(nc4sc3C(=O)N2)C(F)F)C C06396014
Cc1c(ccc2c1N[C@H]([C@@H]3[C@@H]2C=CC3)c4ccc(c(c4)OC)O)[N+](=O)[O-] C14458981
Cc1ccc(cc1C)N2C(=O)/C(=C\c3ccc(c(c3)OC)O)/C(=O)N2 C16312204
Cc1ccc(c2c1N[C@@H]([C@H]3[C@H]2C=CC3)c4ccc(c(c4)O)OC)[N+](=O)[O-] C20690163
Cc1ccc(c2c1N[C@@H]([C@H]3[C@H]2C=CC3)c4ccc(c(c4)OC)O)[N+](=O)[O-] C20692864
Cc1c(ccc2c1N[C@@H]([C@H]3[C@H]2C=CC3)c4ccc(c(c4)OC)O)[N+](=O)[O-] C20692894
Cc1ccc(c2c1N[C@H]([C@H]3[C@H]2C=CC3)c4cccc(c4O)OC)[N+](=O)[O-] C20693920
c1ccc2c(c1)nc(s2)n3c4c(cn3)[C@H](CC(=O)N4)c5cccc(c5)O C21725514
Cc1cc(c(c(c1)Cl)NC(=O)CN2C(=O)[C@]3(CCSC3)NC2=O)C C22621259
Cc1ccc(c(c1)C)OS(=O)(=O)c2cccc(c2)S(=O)(=O)N C23396239
C1CCC(CC1)N2CC[C@](C2=O)(C3=C(C(=O)N(C3)C4CCCCC4)O)O C32106229
Cc1cccc2c1C(=O)NC3(N2)CCN(CC3)S(=O)(=O)c4ccccc4 C34811720
CC(C)N1CC=C2[C@@H](C1)[C@@H](C(C(=C2C#N)N)(C#N)C#N)c3ccc(cc3)OC C06855632
C[C@@H]1CC[C@H](C(=O)[C@@H]1[C@@]2(C(=C(CC2(C#N)C#N)C=O)N)C#N)C(C)C C04816191
Cn1c(nnn1)Sc2c3cc(ccc3ncc2N)Br C36813329
CC(=O)Nc1ccc(cc1)S(=O)(=O)/N=c\2/ccc3ccccc3[nH]2 C00152058
Cc1ccc(cc1Br)/N=N/[C@H]2C(=NN(C2=O)C(=S)N)C C08397803
CC(C)NC(=O)N1CC[C@@]23C=C[C@@H](C[C@@H]2Oc4c3c(ccc4OC)C1)O C38463649
CC1=C[C@@H](N=N1)[C@H]2NN[C@@H]3N2N=C(S3)c4cccc(c4)Br C38741957
COCC1=C2[C@H](C(=C(O[C@H]2N=N1)N)C#N)c3c(cccc3Cl)Cl C39323309
c1ccc2c(c1)c(=O)n(c(=O)[nH]2)CCS[C@H]3Nc4ccccc4O3 C39408511
C[C@@H]1CN/C(=[NH+]\C(=O)Cn2c(nnc2[S-])c3ccc(cc3)Cl)/S1 C39747570
CCOc1ccc(cc1[C@@H]2C(=C(O[C@@H]3C2=C(N=N3)C)N)C#N)Br C39957948
Cc1c2c(oc1C(=O)Nc3cc4c(cc3F)CCC(=O)N4)CCCC2=O C40133614
c1cc(c(cc1O)[N+](=O)[O-])NC(=O)c2ccc(s2)Br C40232039
c1ccc(c(c1)CS(=O)(=O)Nc2cccc3c2oc(=O)[nH]3)Cl C41262059
COc1ccc(cc1)n2c(nnn2)c3ccc(c(c3)N)Br C42014686
c1cc(ccc1NC(=O)N[C@H]2CCCC[C@@H]2N3C(=O)CSC3=O)F C44451665
c1ccc(c(c1)[C@H]2CC3=C([C@@H](n4c(ncn4)N3)c5ccccc5F)C(=O)C2)O C09012358
c1cc(c(cc1[N+](=O)[O-])C(=O)N[C@H]2CCCC[C@H]2O)Br C52002625
CC\1=NN(C(=O)/C1=C\c2ccc(o2)c3ccc(cc3)Br)C(=O)N C35521014
C[C@H]1CCc2c(cc(s2)C(=O)NNC(=O)N3C[C@H](O[C@H](C3)C)C)C1 C54095209
Cc1ccc(c(c1)O)C(=O)Nc2ccc(c(c2)OC)N3CCCC3=O C25030508
C[C@H]1CCCC[C@]12C(=O)N(C(=O)N2)CC(=O)Nc3c(cccc3F)F C03464806
CC(C)c1ccc2c(c1)[C@]3(CC(=O)Nc4c3cnn4C(C)(C)C)C(=O)N2 C32072467
Cc1ccc(c(c1)Br)OCc2nc(c3cnn(c3n2)C)N C63079739
Cc1c(ccc2c1OC(=O)[C@H]([C@H]2C)CC(=O)NC3=CC4=CC=N[C@@H]4C=C3)O C63386282
COc1cc(ccc1O)[C@H]2CC(=Nc3c2ncn3c4cc(cc(c4)F)F)O C40266412
CC1=C[C@H](N=N1)[C@H]2N[C@@H]3C(=N2)C[C@@H](CNC3=O)c4ccc(cc4)Cl C65366099
Cc1cccnc1N2[C@H](NC(=N2)C(C)C)c3cc(=O)[nH]c4c3cc(cc4)F C65382058
COc1cc2c(cc1O)NC(=O)C[C@H]2[C@@H]3C=NN=C3C4CCCCC4 C65492188
CCc1c(sc(c1C#N)NC(=O)c2cccc3c2OCC(=O)N3)C C67022177
CNC(=O)C1CCC(CC1)NC(=O)N2CCO[C@H](C2)c3cccc(c3)F C67066690
CC1CCC2(CC1)C(=O)N(C(=O)N2)NC(=O)[C@H]3C[C@H]3c4cccc(c4)F C67570873
CC(C)(C)c1cc(ccc1OCC(=O)Nc2ccccc2C(=O)N)Br C00622462
Cc1ccc(cc1)C(=O)[C@@H]2[C@H](NC(=O)N[C@@]2(C(F)(F)F)O)c3ccc(cc3)Cl C04163845
c1cc(c(cc1Cl)Cl)OCC(=O)Nc2c(c3c(s2)CCCCC3)C(=O)N C02922106
c1ccc(c(c1)C(=O)Oc2ccc(cc2)/C=N/NC(=S)N)I C04372612
C/C(=N\NC(=O)COc1ccc2ccccc2c1Br)/c3cccc(c3)N C04676579
CC[C@H]1CCc2c(sc(c2C(=O)N)NC(=O)COc3ccc(cc3)Cl)C1 C02737666
C[C@@H]1CCc2c(sc(c2C(=O)N)NS(=O)(=O)c3ccc(c(c3)Cl)Cl)C1 C06144520
c1ccc(cc1)S(=O)(=O)N[C@@H]2c3cccc4c3c(ccc4)[C@@H]2Nc5ccc(cc5)O C06257991
c1ccc2c(c1)ccc3c2c(co3)CC(=O)Nc4c(c5c(s4)CCCC5)C(=O)N C07485894
C[C@@H](C(=O)NC(=O)NC1CCCCC1)Nc2ccc(cc2)I C03371819
c1cc(cc(c1)Br)NC(=O)COC(=O)c2cc(ccc2N)Br C08758354
c1ccc(cc1)C(=O)[C@@H]2[C@H](NC(=O)N[C@@]2(C(F)(F)F)O)c3ccc(cc3)C(F)(F)F C09086845
c1cc(c(cc1NC(=S)NC(=O)C2CCCCC2)C(=O)NC3CCCCC3)Cl C09231307
c1ccc(cc1)C(c2ccccc2)(C(=O)N/N=C/c3cc(ccc3O)Br)O C03033260
c1cc(c(cc1/C=C/C(=O)Nc2cc(ccc2N3CCCC3)C(=O)N)Cl)Cl C09904380
CC(C)c1ccc(cc1)C(=O)NC(=S)NNC(=O)c2ccccc2Br C10453268
Cc1ccc(cc1Br)NC(=O)CNc2ccc(cc2)NC(=O)C3CC3 C10943035
CC(C)(C)c1ccc(cc1)[C@H]2[C@H]([C@](NC(=O)N2)(C(F)(F)F)O)C(=O)c3cccs3 C11024106
c1cc(c(cc1Cl)C(=O)N)OCC(=O)Nc2ccc(cc2Cl)Br C11190057
C/C(=N\NC(=O)COc1ccc(cc1Br)C(C)(C)C)/c2ccc(cc2)N C12403464
C[C@H](C(=O)NC12CC3CC(C1)CC(C3)C2)Sc4nc(cn4N)c5ccccc5 C04251915
Cc1ccc(cc1)[C@@H]2[C@H]([C@](NC(=O)N2)(C(F)(F)F)O)C(=O)c3ccc(cc3)Cl C13427025
c1ccc(cc1)NS(=O)(=O)c2ccc3c(c2)[C@H]4C=CC[C@@H]4[C@@H](N3)c5ccc(cc5)O C13636566
CC[C@@H](C)NS(=O)(=O)c1ccc2c(c1)[C@@H]3C=CC[C@@H]3[C@@H](N2)c4ccc(cc4)O C13637990
c1ccc(cc1)COc2ccccc2[C@@H]3[C@@H]4CC=C[C@@H]4c5cc(ccc5N3)S(=O)(=O)N C14476366
CC(C)NS(=O)(=O)c1ccc2c(c1)[C@@H]3C=CC[C@@H]3[C@@H](N2)c4c[nH]c5c4cccc5 C14544847
CC[C@@H](C)NS(=O)(=O)c1ccc2c(c1)[C@H]3C=CC[C@@H]3[C@@H](N2)c4c[nH]c5c4cccc5 C14545089
C[C@H](C(=O)Nc1ccc(cc1)Br)Oc2ccc(cc2C(=O)N)Cl C14737079
CCOC(=O)C1=C(NC(=S)N[C@H]1c2cc(c(c(c2)Br)O)Cl)C C16682517
c1cc(ccc1CC(=O)NC(=O)NNc2ccc(c(c2)Cl)Cl)Br C17729754
C[C@@H]1[C@H](CC[C@]2([C@H]1[C@H]([C@H](CC2)[C@H](C)C(=O)NC(C)C)O)C)NC(=O)CC(C)(C)C C20466381
C[C@@H]1[C@H](CC[C@]2([C@H]1[C@H]([C@H](CC2)[C@H](C)C(=O)NC(C)C)O)C)NC(=O)C3CCCCC3 C20466552
CC[C@H](C)NS(=O)(=O)c1ccc2c(c1)[C@H]3C=CC[C@H]3[C@@H](N2)c4ccc(cc4)O C20680228
CC(C)NS(=O)(=O)c1ccc2c(c1)[C@H]3C=CC[C@H]3[C@H](N2)c4c[nH]c5c4cccc5 C20720191
c1ccc2cc(ccc2c1)c3c(c4ccccc4[nH]3)[C@H]5c6ccccc6C(=O)N5CC(=O)N C27564093
Cc1cc(c2c(c1)c(cc(n2)S[C@@H](C)C(=O)Nc3c(c(c(s3)C)C)C(=O)N)C)C C32529549
c1ccc(c(c1)C(=O)NNC(=O)CC23C[C@H]4C[C@@H](C2)CC(C4)(C3)Br)O C18055232
CC(C)c1ccc(cc1)[C@H]2[C@@H]([C@@](NC(=O)N2)(c3ccccc3)O)C(=O)C(F)(F)F C35023521
Cc1cc(c(cc1Br)C)SCC(=O)N/N=C/c2ccc(c(c2)O)O C03271228
C[C@H]1CCc2c(sc3c2c(nc(n3)CSc4ccc(cc4)NC(=O)C)N)C1 C45599505
c1cc(ccc1NC(=O)c2cc(ccc2Cl)Br)NC(=O)NC3CC3 C45863406
c1cc(c(cc1Cl)Cl)NC(=S)NNC(=O)[C@@H]2Cc3cc(ccc3O2)Cl C46773415
CC(C)(C)c1ccc(cc1)[C@@H]2[C@@H]([C@@](NC(=O)N2)(C(F)(F)F)O)C(=O)c3cccs3 C08915424
CC(C)Cc1ccc(cc1)c2c3c([nH]n2)OC(=C([C@@H]3c4ccc(cc4)SC)C#N)N C00985836
Cc1ccc(cc1)SCc2c3c(n[nH]2)OC(=C([C@@H]3c4ccc(cc4F)F)C#N)N C00803808
Cc1ccc(cc1)SCc2c3c(n[nH]2)OC(=C([C@H]3c4ccc(cc4F)F)C#N)N C00803807
Cc1ccc(c(c1)O[C@@H](C)C(=O)Nc2ccc(cc2)I)C(=O)N C21657612
CC1=C([C@@H](NC(=S)N1)c2ccccc2)C(=O)N/N=C/c3cccc(c3)Br C59384622
Cc1ccc(cc1)NC(=S)N/N=C\2/c3cc(c(cc3NC2=O)Br)C C05426572
c1cc(ccc1C2(CC2)NC(=O)CNC(=O)NCC3CCCC3)Br C50588361
CCOc1cc(ccc1OCC#C)[C@@H]2c3ccc(cc3OC(=C2C#N)N)O C02502644
Cc1ccc(o1)[C@H]2[C@@H]([C@@](NC(=O)N2)(C(F)(F)F)O)C(=O)c3cccs3 C04101965
C[C@H](C(=O)Nc1c(c2c(s1)CCCC2)C#N)Sc3nnc(s3)N C05016448
c1cc(sc1)C(=O)NNC(=O)CNC(=O)C23CC4CC(C2)CC(C4)C3 C05786360
C[C@H](c1ccc(cc1)S(=O)(=O)N)Nc2c3c4c(sc3ncn2)CCCC4 C05959365
C[C@H]1CCc2c(sc(c2C(=O)N)NC(=O)/C(=C/c3ccccc3OC)/C#N)C1 C01930389
Cc1ccc(cc1C)NC(=S)NN2C(=O)C3(CCC(CC3)C)NC2=O C07585382
Cc1c(c(n[nH]1)C)CCC(=O)N/N=C/c2cc(ccc2O)Br C01205578
Cc1c(sc2c1c(nc(n2)CSc3nnc(s3)NC(C)C)N)C C08747370
Cc1c(c(sc1C(=O)OC)NC(=O)c2cccc3c2cccc3)C(=O)N C09472418
CCOC(=O)C1=C(Oc2c(c(n[nH]2)C)[C@H]1c3c(cccc3Cl)Cl)N C00634346
CC(C)(C)NC(=O)CSc1c(c(c(c(n1)N)C#N)c2cccs2)C#N C19852285
COc1cc(cc(c1OC)OC)[C@H]2[C@@H]3CC=C[C@H]3c4cc(ccc4N2)C(=O)N C20682700
C[C@H](C(=O)NNC1=CC(=O)CCC1)NC(=O)C23CC4CC(C2)CC(C4)C3 C05525846
c1ccn(c(=O)c1)Cc2ccc(o2)C(=O)Nc3cc(c(c(c3)Cl)N)Cl C26024348
C1CCC(C1)NC(=O)COC(=O)c2c(c(c(c(n2)Cl)Cl)N)Cl C33795079
Cc1nc(c2c3c(sc2n1)CCC3)NCCc4ccc(cc4)S(=O)(=O)N C03362918
CC\1=NN(C(=O)/C1=N\Nc2cc(ccc2Cl)C(F)(F)F)C(=S)N C13110660
c1ccc(c(c1)[C@@H]([C@@H](C#N)c2nc3ccccc3s2)n4c(cc(=O)[nH]4)N)Cl C40144239
c1ccc(c(c1)NC(=O)c2ccc(cc2)Cl)NC(=O)c3ccc(=O)[nH]c3 C42042870
COc1cc(ccc1O)c2cc(cnc2N)c3ccc(cc3)S(=O)(=O)C C45190909
CCC(=O)Nc1ccc(cc1)NC(=O)C(=O)NC23CC4CC(C2)CC(C4)C3 C48570067
c1cc(c(cc1NC(=O)C(=O)NC2CCCC2)NC(=O)C3CCCCC3)F C48636665
c1cc(ccc1S(=O)(=O)NNC(=O)NC2CCCC2)Br C49419593
Cc1ccc(cc1)SCc2c3c(n[nH]2)OC(=C([C@@H]3c4cccnc4)C#N)N C04082836
C[C@@H]1C[C@H](C[NH+](C1)C(C)(C)CNC(=O)c2ccc3c(c2)nc(=S)[nH]c3[O-])C C54259914
Cc1c(c(n[nH]1)C)Sc2ccccc2NC(=O)c3cc(c(=O)[nH]c3)Cl C55197430
C[C@H](C(=O)Nc1ccc(cc1F)F)Nc2cccc(c2)N3CCNC3=O C56157738
Cc1c(cccc1N2CCCC2=O)NC(=O)NC3[C@@H]4CCC[C@H]3C[NH+](C4)C5CC5 C56714280
Cc1ccc(cc1S(=O)(=O)NC2[C@@H]3CCC[C@H]2C[NH+](C3)C4CC4)NC(=O)C C57011254
CCOC(=O)C1=C(Oc2c(c(n[nH]2)C)[C@@H]1c3cccc(c3Cl)Cl)N C58950775
c1cc(ccc1NC(=O)C(=O)N/N=C/c2cc(ccc2O)Br)F C03148388
c1cc(cc(c1)O)/C=N/NC(=O)C(=O)Nc2cccc(c2)Br C59434236
Cc1cc(cc(c1OCC(=O)Nc2ccc(cc2)S(=O)(=O)N)Cl)Cl C59714142
c1ccc(cc1)[C@@H](CNC(=O)c2ccc3c(c2)nc(=S)[nH]c3[O-])[NH+]4CCCC4 C60602898
COc1ccc(cc1S(=O)(=O)N)NC(=O)C2C3CC4CC(C3)CC2C4 C60751146
Cc1cc(c(c(c1)C)NC(=O)CNC(=O)NCc2cc3ccccc3o2)C C61165597
Cc1ccc(cc1NC(=O)N2CCC(=CC2)c3ccc(cc3)O)C(=O)NC4CC4 C47986134
C[C@@H]1CCc2c(cc(s2)C(=O)NNC(=O)/C(=C\c3ccccc3)/NC(=O)C)C1 C61495294
Cn1cc(c2c1cccc2)C(=O)NNC(=O)NCCc3ccccc3Cl C63070915
c1ccc(cc1)[C@@H](C2CCN(CC2)C(=O)Nc3cc(c[nH]c3=O)C(F)(F)F)O C63162223
CC1(CC[C@H](c2c1cccc2)NS(=O)(=O)c3ccc(cc3)S(=O)(=O)N)C C63773328
CCOC(=O)C1=C(C(=N[C@H]1C)C(=O)Nc2cc(c(c(c2)Cl)N)Cl)C C38639850
c1ccc(cc1)C[C@@H]2N/C(=C\C(=O)Nc3ccc4c(c3)[nH]c(=O)o4)/CS2 C64085469
c1c(cn[nH]1)NC(=O)CNC(=O)C23C[C@H]4C[C@@H](C2)CC(C4)(C3)Br C51414369
Cc1cc(c(o1)C)[C@@H](C)NC(=O)NNC(=O)c2cc3c(s2)CC[C@H](C3)C C65501261
c1ccc(c(c1)[C@@H]2C[C@H]2NC(=O)c3ccc(cc3)n4c(c(cn4)C#N)N)Cl C66241533
c1cc(sc1)c2nc([nH]n2)CNC(=O)N[C@@H]3CCC[C@H](C3)C(F)(F)F C66698540
Cc1cccc(c1)C2(CCCC2)NS(=O)(=O)c3ccc(cc3)S(=O)(=O)N C66937347
c1cc(c(nc1)N2CCC[C@@H](C2)c3c(cn[nH]3)c4ccc(cc4)F)C(=O)N C67643696
CC(C)[C@H]1c2c(=O)[nH]c(nc2OC(=C1C#N)N)SCc3ccccc3 C01148703
Cc1ccc(cc1C)N2C[C@H](CC2=O)NC(=O)NCc3ccc4c(c3)cc([nH]4)C C04373241
C[C@H]1CCCC[C@@H]1NC(=O)CSc2nnc(n2N)c3cccs3 C03327587
CCOc1ccc(c(c1)[C@H]2c3ccc(cc3OC(=C2C#N)N)O)OCC C00687149
CCOc1cc(ccc1O)[C@H]2C(=C(NC(=O)N2)C)C(=O)c3ccccc3 C04679951
CCC[C@H]([C@H](c1ccc2c(c1O)C(=O)c3c(cccc3OC)C2=O)O)O C05785627
c1cc(cc(c1)NS(=O)(=O)c2ccc3c(c2)[nH]c(=O)[nH]3)C(F)(F)F C02858374
CC(C)NC(=O)CSc1nnc(n1N)c2c(c3ccccc3s2)Cl C06647793
C[C@@H](C(=O)Nc1ccc(cc1)C#N)Sc2nc(c3ccsc3n2)N C09647694
CC(C)c1ccc(cc1)S(=O)(=O)Nc2ccc(cc2)S(=O)(=O)N C14256768
CCS(=O)(=O)c1ccc(c(c1)NC(=O)Nc2ccc(c(c2)Cl)Cl)O C16693592
c1c(cc(cc1Cl)Cl)NC(=O)CSc2c(cc(c(n2)N)C#N)C#N C21424398
COc1ccc(cc1C(=O)N[C@H]2CCC[C@@H](C2)C(F)(F)F)S(=O)(=O)N C23054952
Cc1cc(c2c(c1)c(c(o2)C(=O)NCCc3ccc(cc3)S(=O)(=O)N)C)C C28228416
CCN(c1cccc2c1cccc2)C(=O)CSc3[nH]c(=O)cc(n3)N C10257266
CC(=O)Nc1nc2ccc(cc2s1)NC(=O)Nc3cccc(c3)SC C33008175
CCn1c2ccc(cc2cc1C(=O)N)NS(=O)(=O)c3ccc(cc3)Cl C35579623
Cc1ccc(cc1C)c2c(n3cc(ccc3n2)N)C[NH+]4CCC(CC4)C(=O)[O-] C36270785
c1ccc2c(c1)cccc2OCC(=O)Nc3ccc(cc3)S(=O)(=O)N C01473221
C[C@H](C(=O)Nc1cc(ccc1Cl)Cl)Sc2nnc(n2N)C(C)C C05582095
C[NH+]1CC[C@@H](C1)CNC(=O)Nc2cc(ccc2C(=O)[O-])Br C40597696
C[C@H]1CC[C@@H]([C@@H](C1)NS(=O)(=O)c2ccc(cc2)S(=O)(=O)N)C(C)C C41626815
c1cc(oc1)C(=O)Nc2ccc(c(c2)C(F)(F)F)NC(=O)NC3CC3 C43949092
Cc1ccc(c(c1)[C@H](C)NC(=O)Nc2cc(ccc2F)NC(=O)C)OC C44077776
Cc1cccc(c1)N(C)S(=O)(=O)c2cc(cnc2NN)Br C49991228
c1csc(n1)CCNC(=O)NNc2c(cc(c(n2)Cl)Cl)Cl C51756366
COc1cc(cc(c1O)Br)/C=N/Nc2[nH]c3ccccc3n2 C04149545
Cc1ccc(cc1)NC(=O)[C@@H](C)Sc2nc(=O)cc(n2c3ccccc3)N C01111489
c1cc(oc1)CNC(=O)CNC(=O)Nc2ccc(cc2Cl)Br C43420491
C/C(=N/NC(=O)COc1ccc(cc1)Br)/c2ccc(cc2O)O C05620849
Cc1c2ccccc2oc1[C@H](C)NC(=O)/C=C/c3ccc(cc3)S(=O)(=O)N C58994688
Cc1ccc(c(c1)Br)NC(=O)CSc2nnc(n2N)C(C)C C59913048
Cc1cc(cc(c1C)S(=O)(=O)N)C(=O)Nc2ccc(cc2)OC(F)F C19174731
CC1(C/C(=N\NC(=S)Nc2ccccc2OC)/c3cc(ccc3O1)O)C C13520715
c1cc2c(cc1S(=O)(=O)NCCc3ccc(cc3Cl)Cl)[nH]c(=O)[nH]2 C46704687
Cc1cc(ccc1Br)NC(=O)N[C@@H](C)C(=O)NCc2ccco2 C62372896
Cc1c2ccccc2oc1[C@H](C)NC(=O)NC3CCC(CC3)C(=O)NC C63329478
Cc1cccc(c1)C(C)(C)CNC(=O)NN[C@@]2(CCS(=O)(=O)C2)C C63408819
CCOc1ccc(cc1)[C@@H]2C[C@@H](Nc3n2nc(n3)N)c4ccc(cc4)F C13131837
Cc1c2c([nH]c1C(=O)NCCN3c4ccccc4N[C@@H]3C)CCCC2=O C64155964
Cc1c(sc(c1C(=O)Nc2ccc(cc2)c3cc[nH]n3)NC(=O)C4CC4)C C64319209
Cn1c2ccccc2c(c1C(=O)NNC(=O)NCCc3cccs3)Cl C65199431
Cc1cc(cc(c1NC(=O)N[C@@H](C)C(=O)NC(C)(C)C)OC)Br C65827345
Cn1cc(c2c1cccc2)C(=O)NNC(=O)NC3(CCC3)c4ccccc4 C66220259
Cc1ccc(c(c1)[C@@H](C)NC(=O)c2ccc(cc2)n3c(c(cn3)C#N)N)C C66239743
CC(C)(C)[C@@H](c1cccs1)NC(=O)c2ccc(cc2)n3c(c(cn3)C#N)N C66240968
c1cc(cc(c1)N2CCNC2=O)NC(=O)NCC3(CC3)c4ccc(cc4)Cl C67017994
CCc1ccc(cc1S(=O)(=O)N)NS(=O)(=O)c2ccc3c(c2)CCC3 C67124714
CCCC1CCC(CC1)NC(=O)C(=O)Nc2ccc3c(c2)CCC(=O)N3 C67398763
COc1ccccc1C(=O)NNC(=O)N[C@@H]2CCCCc3c2cccc3 C67478697
COc1ccc(cc1C(=O)NNC(=O)c2ccc(cc2)O)Br C04828956
c1ccc(c(c1)c2cccs2)NS(=O)(=O)c3ccc(cc3)S(=O)(=O)N C10512347
C[C@H]1CCc2c(sc(c2C(=O)N)NS(=O)(=O)c3ccccc3OC)C1 C13058972
c1cc2c(cc1NC(=O)COc3ccc(cc3F)Br)[nH]c(=O)[nH]2 C15579372
CCN(Cc1ccc(s1)Cl)C(=O)Nc2ccc(cc2)S(=O)(=O)N C18176703
C/C(=N\NS(=O)(=O)c1cc(ccc1Cl)Cl)/c2cc(cc(c2)O)O C20159611
Cc1nnc(n1N)S[C@@H](C)C(=O)Nc2ccc(c(c2)C(F)(F)F)Cl C21458622
C[C@@H](C(=O)NNC1=CC(=O)CCC1)NC(=O)C23CC4CC(C2)CC(C4)C3 C05525845
COc1ccc(cc1)[C@@H]2[C@H]([C@@](NC(=O)N2)(C(F)(F)F)O)C(=O)SC C26919596
[H]\N=C\1/C(=N\Nc2ccc(cc2)OC)/C(=NN1)c3ccc(cc3)Br C05988135
C[C@H]1[C@@H](SNN1)C(=O)Nc2nc3ccc(cc3s2)OC(F)(F)F C38585257
Cc1ccc(cc1)c2cc(c(o2)C)C(=O)Nc3ccc(cc3)S(=O)(=O)N C40178726
c1cc2c(ccn2CC(=O)Nc3ccc(cc3)S(=O)(=O)N)c(c1)Cl C40286257
CCNc1c(c(ncn1)Oc2ccc(c3c2nccc3)Br)N C40707478
Cn1c(nnc1SCC(=O)Nc2c(cc(cc2Cl)Cl)Cl)N C42349765
C[C@@H]1CCCC[C@@H]1N(C)S(=O)(=O)c2cc(cnc2NN)Br C42611375
COC(=O)c1cc(ccc1N[C@@H]2CCCc3c2cccc3)S(=O)(=O)N C42623891
c1cc(ccc1CCNC(=O)N2CCC[C@H]2c3ccsc3)S(=O)(=O)N C42946233
c1cc(sc1)CNC(=O)NCC2CCN(CC2)C(=O)Nc3cccs3 C44004541
c1ccc2c(c1)[C@@H](CCO2)NC(=O)Nc3ccc(c(c3)Cl)C(=O)NC4CC4 C47588520
Cc1cc(cc(c1C)NC(=O)c2cc(n(c2C)C(C)C)C)S(=O)(=O)N C47741016
Cc1c(sc(c1C(=O)Nc2ccc(cc2)NC(=O)C)NC(=O)C3CC3)C C52817182
C[C@@H](c1ccc(cc1)S(=O)(=O)NC)NC(=O)Nc2ccc(c(c2F)F)F C54352503
c1ccc2cc(ccc2c1)CC(=O)NN/C=C/3\c4ccccc4C(=O)NC3=O C55007453
C[C@H]1[C@H](N[C@@H]([C@@H](C1=O)C)c2ccc(c(c2)OC)O)c3ccc(c(c3)OC)O C55134784
CCc1c(sc2c1c(=O)[nH]c(n2)c3ccc(cc3)CS(=O)(=O)N)C C55493217
c1cc(cc(c1)[C@@H]2[C@H]([C@@](NC(=S)N2)(C(F)(F)F)O)C(=O)c3ccco3)C#N C56054433
Cc1cc(ccc1NC(=O)N2CCc3c(ccs3)[C@H]2C)OCC(=O)N C56709928
CCC(=O)Nc1ccc(cc1)NC(=O)C[C@H]2C(=O)Nc3ccccc3S2 C53664954
C[C@H](C(=O)Nc1ccc(cc1F)F)Sc2nnc(n2N)c3cccs3 C16790731
CC[C@@]1(C(=O)N(C(=O)N1)Cc2ccc(cc2)C(=O)N)c3ccc(cc3)Cl C31634192
CC(C)NC(=O)CSc1nnc(n1N)c2ccc(cc2)Br C59045243
c1ccc(cc1)[C@@H](C(=O)Nc2ccc(cc2)C#N)Sc3nnc(s3)N C59842451
c1cc(ccc1C(=O)Nc2cc(cc(c2)S(=O)(=O)N)F)OC(F)(F)F C59924641
c1cc2c(cc1Br)cc(o2)C(=O)NNC(=O)NCC(F)(F)F C60411434
CC(C)CN1C(=O)/C(=C\Nc2cccc3c2cccc3O)/C(=O)NC1=S C28975945
Cc1c(sc(c1C(=O)Nc2ccc(c(c2)NC(=O)C)F)NC(=O)C3CC3)C C63721852
CC(C)NC(=O)c1ccccc1NC(=O)c2ccc([nH]c2=O)c3cccs3 C63929537
c1cc(ccc1C(=O)N[C@@H]2CCCC[C@H]2C(F)(F)F)n3c(c(cn3)C#N)N C66240161
CC(C)n1c(n[nH]c1=S)CNC(=O)c2ccc(c(c2O)Cl)Cl C66639258
CC1(CO[C@H](CN1C(=O)C[C@H](c2cccs2)NC(=O)N)c3ccccc3)C C66760138
C1CCC(CC1)CC(=O)NNC(=O)c2c(c(n[nH]2)C3CC3)Br C66784176
c1ccc2c(c1)NC(=O)[C@@H](S2)CC(=O)NNC(=O)CC3CCCCC3 C66790465
CN1CCCc2c1ccc(c2)NC(=O)C(=O)NC[C@]3(CCCc4c3cccc4)O C67000765
Cc1cc(c(o1)C)C(=O)NNC(=O)NCC2(CC2)c3ccc(cc3)Cl C67089909
c1cc(ccc1CCCNC(=O)C2CCC3(CC2)C(=O)NC(=O)N3)Cl C67272745
CC(C)(c1cccc(c1)C(F)(F)F)NC(=O)C2CCC3(CC2)C(=O)NC(=O)N3 C67274092
C[C@H](Cc1ccc(cc1)O)NC(=O)Nc2cc(c(c(c2)F)S(=O)(=O)C)F C67354218
CCCC1CCC(CC1)NC(=O)C(=O)N2c3ccccc3[C@H](C[C@@H]2C)C(=O)N C67398567
CC(C)(Cc1ccc(cc1)Br)NC(=O)N2CCO[C@H](C2)C(=O)N C67470619
c1ccc(cc1)n2c(nnc2SCC(=O)Nc3ccc(cc3)Br)N C00624945
CC(C)[C@@H]1Cc2c(sc3c2c(=O)n(c(n3)NN)CCc4ccccc4)CO1 C01250849
c1ccc2c(c1)c(c(s2)C(=O)NNC(=O)CNC(=O)C3CCCCC3)Cl C02870591
CC1=C([C@H](NC(=S)N1)c2ccc(cc2)N(C)C)C(=O)Nc3ccccc3OC C05482520
C[C@H](C(=O)NCC=C)Sc1nc2c(c(cs2)c3ccccc3)c(=O)n1N C07362341
Cc1ccc(cc1)c2ccc(o2)CCC(=O)Nc3ccc(cc3)S(=O)(=O)N C09970564
C[C@@H](C(=O)Nc1ccc(cc1)Cl)Sc2nnc(n2N)c3cccs3 C04601227
COc1cc(cc(c1OCC(=O)N)Cl)C(=O)NC23CC4CC(C2)CC(C4)C3 C12226881
COc1cc(ccc1OCc2ccccc2)[C@H]3CC(=O)Nc4c3sc(n4)N C12419488
Cc1ccc(cc1C)C23C[C@H]4C[C@@H](C2)CC(C4)(C3)C(=O)OCC(=O)NC(=O)N C13100084
C[C@@H]1CCc2c(sc3c2c(nc(n3)SCC(=O)N[C@H](C)COC)N)C1 C12558273
Cc1cc(ccc1NC(=O)CSc2nnc(n2N)C(C)(C)C)Br C20841763
c1cc(ccc1n2c(c(c(n2)CCCNC(=O)[C@@H]3C[C@H]4CC[C@@H]3C4)C#N)N)F C25164307
C[C@H](C(=O)Nc1ccc(cc1)NC(=O)C2CC2)Nc3nc4ccccc4s3 C25710597
COc1ccc(cc1c2nc(cs2)CSc3nc([nH]n3)N)Br C06607320
CCOC(=O)C1=C(NC(=O)N[C@H]1c2ccc(c(c2)Cl)O)c3ccccc3 C01136290
C[C@@H](C(=O)Nc1ccc(c(c1F)F)F)Nc2cc(ccc2OC)NC(=O)C C03356809
C/C(=C\C(=O)Nc1ccc(cc1)N(C)C)/NNC(=O)c2ccc(cc2)Cl C04697875
Cc1c(c(c(c2c1nc(s2)NCc3ccc(cc3)S(=O)(=O)N)C)OC)C C39127795
CCOC1=C2Nc3ccccc3C[NH+]2[C@@H](C1)C(=O)N(c4ccccc4O)SC C39545474
C[C@@H](C(=O)Nc1cccc(c1Cl)Cl)Sc2nnc(n2N)C(F)(F)F C36640285
CN(Cc1ccccc1)c2c(c(ncn2)Nc3ccc(cn3)Br)N C40662380
C[C@H](C(=O)N[C@H]1CCOc2c1cccc2)Nc3ccc(cc3)NC(=O)C(C)C C29566596
CC(C)[C@@H](C(=O)Nc1c(ccs1)C(=O)N)Sc2nc3ccccc3n2C C42859312
c1cc(ccc1[C@H](CNC(=O)NNc2ccc(cc2)F)N3CCOCC3)F C43144863
Cc1ccc(cc1)S(=O)(=O)NC(=S)NNC(=O)c2ccc(cc2)Cl C44550566
C[C@@H](C(=O)NNC(=O)N[C@H]1CCC[C@@H](C1)C(F)(F)F)Oc2ccc(cc2)F C45440156
CC(C)CNC(=O)CNC(=O)Nc1ccccc1N2CCc3c(ccs3)C2 C50056732
Cc1ccc(cc1)[C@@H](CNC(=O)NNc2ccc(cc2)F)N3CCOCC3 C57014138
Cc1ccc(cc1)[C@H](CNC(=O)NNc2ccc(cc2)F)N3CCOCC3 C57014141
CCOC(=O)[C@@H]1[C@@H](NC(=O)N[C@@]1(C(F)(F)F)O)c2ccc(cc2)Br C05952915
CCCOc1ccc(cc1)[C@H]2c3c(n[nH]c3OC(=C2C#N)N)c4cccs4 C06162457
Cc1ccc(cc1)CNC(=O)[C@H](C)Sc2nnc(n2N)c3cccs3 C16790818
CCc1ccc(cc1)NC(=O)/C(=C/c2cn(c3c2cccc3)CC(=O)N)/C#N C06518949
C#CCOc1c(cc(cc1Cl)/C=N/NC(=O)Cc2csc(n2)N)Cl C59644761
CC(C)c1nnc(n1N)SCCC(=O)Nc2cc(ccc2Cl)Cl C59913439
c1ccc(cc1)n2c(cc(=O)nc2SCC(=O)Nc3cccc4c3cccc4)N C59941823
C[C@H](C(=O)NNC(=O)NCC(F)(F)F)Oc1cccc(c1Cl)Cl C60411421
C[C@H](C(=O)NNC(=O)NCC(F)(F)F)Oc1ccc(cc1Cl)Cl C60415280
Cc1ccc(cc1NC(=O)C(=O)N[C@@H](C)[C@H]2C[C@H]3CC[C@@H]2C3)NC(=O)C(C)C C61751924
COc1ccccc1NC(=S)N/N=C\2/c3cc(ccc3NC2=O)Br C13639004
COc1ccc(c(c1)[C@H](CNC(=O)NC23CC4CC(C2)CC(C4)C3)O)OC C61964134
CC(C)CNC(=O)NNC(=O)C1(CCOCC1)c2ccc(cc2Cl)Cl C65178144
Cc1ccc(c(c1)Br)O[C@H](C)C(=O)NNC(=O)NCC(C)C C65178670
c1ccc2c(c1)ccc(c2Br)OCC(=O)NNC(=O)NCC3CC3 C65192216
Cc1ccc(cc1NC(=O)NCCNC(=O)OC(C)(C)C)Br C65412375
CCC[C@@H](C(=O)N1CCc2c(ccs2)C1)NC(=O)NCc3ccccc3O C66192388
c1cc(ccc1[C@@H]([C@@H]2CCCO2)NC(=O)Nc3cc(c[nH]c3=O)C(F)(F)F)F C66402185
c1ccc(c(c1)CC(=O)NNC(=O)NC[C@H]2CCN(C2)c3ccc(cc3)F)F C66925465
CC[NH+](c1ccc(cc1)NC(=O)N[C@H](C)C(=O)N2CCCC[C@@H]2C)C(C)C C67537008
CCCCC(=O)NC(C(F)(F)F)(C(F)(F)F)Nc1c(c2c(s1)CCCC2)C(=O)N C02050114
c1cc(sc1)C(=O)N/C(=C/c2ccc(cc2)Br)/C(=O)Nc3ccc(cc3)S(=O)(=O)N C02060173
COc1cc(cc(c1O)Br)[C@H]2[C@@H]([C@@](NC(=S)N2)(C(F)(F)F)O)C(=O)c3ccccc3 C00946545
CC(C)c1ccccc1NC(=S)NNC(=O)c2ccccc2NS(=O)(=O)c3cccs3 C03423305
Cc1cc(c(c(c1)Br)NCC(=O)N/N=C/c2ccc(cc2O)O)Br C01051688
COc1c(cc2ccccc2c1Br)C(=O)NC(=S)Nc3ccc4c(c3)[nH]c(=O)[nH]4 C02880060
C1CCc2c(c3c(=O)[nH]c(nc3s2)SCC(=O)Nc4c(c5c(s4)CCCC5)C(=O)N)C1 C08640210
c1cc(ccc1CN(C(=O)CSCc2nc(nc(n2)N)N)C34CC5CC(C3)CC(C5)C4)Cl C09464283
Cc1ccccc1C(=O)Nc2ccc(cc2)C(=O)NNC(=S)NC(=O)/C=C/c3ccccc3 C12500751
CCC(=O)Nc1ccc(cc1)C(=O)NNC(=S)NC(=O)/C=C/c2cccc3c2cccc3 C12503473
C[C@H]1CCc2c(sc3c2c(=O)[nH]c(n3)SCC(=O)Nc4c(c5c(s4)CCC5)C(=O)N)C1 C12750670
COc1ccc(cc1)NS(=O)(=O)c2ccc3c(c2)[C@@H]4C=CC[C@@H]4[C@@H](N3)c5ccc(cc5O)O C13639525
CC(C)CC(=O)Nc1ccc(cc1)C(=O)NNC(=S)NC(=O)/C=C/c2ccc(cc2)F C13979099
c1ccc(cc1)CCOc2ccc(cc2)C(=O)NC(=S)Nc3c(c4c(s3)CCCC4)C(=O)N C14041690
CC(C)NS(=O)(=O)c1cc(cc(c1)NCc2ccccc2O)C(=O)NC3Cc4ccccc4C3 C14531672
CC(=O)Nc1ccc(cc1)NC(=S)N[C@H](C(Cl)(Cl)Cl)NC(=O)/C=C/c2ccccc2 C03103688
CC(=O)Nc1ccc(cc1)NC(=S)N[C@@H](C(Cl)(Cl)Cl)NC(=O)/C=C/c2ccccc2 C03103686
c1ccc(cc1)[C@@](c2ccccc2C#N)(C(=O)N)[C@](c3ccccc3)(c4ccccc4C#N)C(=O)N C15800158
CCN(CC)C(=O)c1c(c(c(s1)NC(=O)Nc2ccc(c(c2)Cl)Cl)C(=O)N)C C01200814
C[C@@H]1CCc2c(sc(c2C(=O)N)NC(=O)c3ccccc3NS(=O)(=O)c4ccccc4)C1 C20569466
CCOc1cc(cc(c1)OCC)C(=O)NC(=S)Nc2c(c3c(s2)C[C@@H](CC3)C)C(=O)N C22569363
CC(C)(C)[C@@H]1CCc2c(sc(c2C(=O)N)NC(=S)NC(=O)c3c(cccc3OC)OC)C1 C22712004
C[C@@H]1CCc2c(sc(c2C(=O)N)NC(=S)NC(=O)c3cccc4c3cccc4Br)C1 C22825400
c1ccc(c(c1)/C(=N/S(=O)(=O)c2ccc(cc2)CC[NH3+])/[O-])Nc3ccc(cc3)SC(F)F C12560770
CC(=O)Nc1ccc(cc1)NC(=S)N[C@H](C(Cl)(Cl)Cl)NC(=O)/C=C\c2ccccc2 C27496285
c1cc2c(cccc2Br)c(c1)C(=O)NC(=S)Nc3c(c4c(s3)CCCCC4)C(=O)N C32125375
c1ccc(cc1)C(=O)c2cc(ccc2NCC(=O)Nc3ccc(cc3)S(=O)(=O)N)Br C34988912
CC1=C([C@H](NC(=S)N1)c2ccc(c(c2)OC)O)C(=O)N/N=C/c3cccc(c3)Br C35166982
c1cc(ccc1SCC(=O)NC(=S)Nc2c(c3c(s2)CCCC3)C(=O)N)Cl C35668515
CC(C)(C)N([C@@H](c1c(cc(cc1O)O)O)C(=O)NC2CCCCC2)C(=O)C#Cc3ccccc3 C36586082
CC(C)(C)N([C@@H](c1ccc(cc1)O)C(=O)NC2CCCCC2)C(=O)c3c(cccc3O)O C36586609
c1cc(ccc1NC(=S)Nc2c(cn(n2)Cc3ccc(cc3Cl)Cl)Cl)S(=O)(=O)N C08684886
Cc1ccc(cc1)c2nc([nH]n2)SCC(=O)Nc3c(c4c(s3)C[C@H](CC4)C)C(=O)N C09669643
Cc1ccc2c(c1)c(c[nH]2)CCN3C[C@@H](CC3=O)C(=O)N[C@H]4NN[C@@H](S4)CCc5ccccc5 C39252389
CCN(c1cccc2c1cccc2)c3c(c(ncn3)NNC(=O)c4ccccc4Br)N C40702056
C[C@]12CC[C@H]([C@@]([C@H]1Cc3c(nc(s3)NC(=O)C4CCC4)[C@H]2CC(=O)NC5CCCCC5)(C)CO)O C43553535
CCN(CC)c1ccc2c(c1)Oc3cc(ccc3C24c5cc(c(cc5C(=O)O4)N)N)N(CC)CC C43943090
CCC[C@@H](/C(=N/O)/N)C(=O)Nc1c(cc(cc1Br)Br)Br C44861271
C[C@@H]1CCc2c(sc3c2c(nc(n3)SCC(=O)N(CCC(=O)N)c4ccc(cc4)F)N)C1 C45555374
Cc1c(sc2c1c(=O)[nH]c(n2)CS[C@@H](C)C(=O)Nc3cc(c(c(c3)Cl)N)Cl)C C45621943
CC(C)[C@@H](C(=O)Nc1cc(c(c(c1)Cl)N)Cl)NC(=O)c2cc(cc(c2)OC)OC C45643898
c1ccc2c(c1)[nH]c(n2)SCC(=O)N/N=C\c3cc(c(c(c3O)Br)O)Br C32519909
CC(C)(C)NC(=O)[C@@H](c1c(cc(cc1O)O)O)N(c2ccccc2)C(=O)C3CCCCC3 C36604664
CC[NH+](CC)c1ccc(cc1)[C@@H]2Nc3c(c4c(s3)C[NH+](CC4)Cc5ccccc5)C(=O)N2 C57305015
c1cc(sc1)[C@H](c2ccc(cc2)F)NCC(=O)Nc3c(c4c(s3)CCCC4)C(=O)N C12799534
CC[C@@H](C)c1ccc(cc1)[C@@H](c2cccs2)NC(=O)C[C@@H](c3cccs3)NC(=O)N C58512751
Cc1cc(ccc1NC(=O)CNC(=O)NCc2cccc(c2)NC(=O)C3CCC3)Br C28991162
Cc1ccc(cc1)NC(=O)c2c3c(sc2n4c(cc(c4C)/C=N/NC(=O)N)C)CCCC3 C59248871
c1ccc2c(c1)[C@@](C(=O)N2)(CC(=O)c3ccc(cc3)NC(=O)Nc4ccc(c(c4)Cl)Cl)O C59474641
[H]/N=C\1/[C@H](SC(=C1C(=O)Nc2ccc(cc2)Cl)Nc3ccccc3)C(=O)Nc4ccccc4C#N C13136611
c1ccc(cc1)OC(=O)c2c(c3c(c(sc3s2)C(=O)Oc4ccccc4)N)N C03850671
c1cc(ccc1NCC(=O)Nc2c(c3c(s2)CCCC3)C(=O)N)Br C05090240
CC(C)(C)c1ccc(cc1Br)C(=O)NC(=S)Nc2ccc(cc2)S(=O)(=O)N C00675544
c1ccc(cc1)C(=O)N/C(=C/c2ccccc2Cl)/C(=O)Nc3ccc(cc3)S(=O)(=O)N C00899293
CCOc1cc(ccc1O)[C@@H]2C(=C(NC(=S)N2)C)C(=O)Nc3ccc(c(c3)C)C C08843880
C[C@@H](C(=O)Nc1c(c2c(s1)CCC2)C(=O)N)Nc3ccc(cc3)Br C09154083
c1ccc(cc1)c2ccc(cc2)C(=O)NC(=S)Nc3c(c4c(s3)CCCC4)C(=O)N C12494286
c1cc(ccc1OCC(=O)NC(=S)Nc2c(c3c(s2)CCCC3)C(=O)N)Br C12498793
c1ccc(cc1)NC(=O)CCC(=O)NNC(=S)NC(=O)c2c(c3ccccc3s2)Cl C12502504
C[C@H](C(=O)Nc1c(c2c(s1)CCC2)C(=O)N)Nc3ccc(cc3)Br C09157204
c1cc(ccc1c2c(nc(nc2N)NC#N)C(=O)Nc3ccc(c(c3)Cl)Cl)Cl C00644780
C1CCC(CC1)NC(=O)NC(=O)CSc2nc(c3c4c(sc3n2)CCCC4)N C06108757
CC(C)(C)NS(=O)(=O)c1ccc2c(c1)[C@H]3C=CC[C@@H]3[C@@H](N2)c4ccc(cc4O)O C13639902
c1ccc2cc(c(cc2c1)C(=O)NNC(=S)NC(=O)/C=C/c3ccc(cc3)F)O C13977187
Cc1cc(c(c(c1)C)NC(=O)CNC(=O)CCNC(=O)NC23CC4CC(C2)CC(C4)C3)C C15620558
C[C@H]1CCc2c(sc(c2C(=O)N)NC(=S)NC(=O)Cc3ccc(cc3)Cl)C1 C17092860
c1cc(ccc1NC(=O)NC[C@@H]2CCC[C@@H](C2)CNC(=O)Nc3ccc(cc3)F)F C16428376
c1cc(c(cc1O)O)[C@@H]2[C@@H]3CC=C[C@H]3c4cc(ccc4N2)S(=O)(=O)NC5CCCCC5 C20681380
CC(C)(C)NS(=O)(=O)c1ccc2c(c1)[C@H]3C=CC[C@H]3[C@H](N2)c4ccc(cc4O)O C20681769
CC[C@H](C)NS(=O)(=O)c1ccc2c(c1)[C@H]3C=CC[C@H]3[C@@H](N2)c4ccc(cc4O)O C20682277
c1ccc(cc1)CCCSc2nnc(n2N)N/N=C/c3c4ccccc4ccc3O C20916472
c1cc(ccc1c2csc3c2c(ncn3)NCCCc4c(c([nH]n4)N)C#N)Cl C23296129
CC(C)(C)NC(=O)[C@H](c1c(cc(cc1O)O)O)N(C)C(=O)Cc2ccc(cc2)Br C36528333
CC(C)(C)NC(=O)[C@@H](c1c(cc(cc1O)O)O)N(C(=O)c2ccc(cc2)F)C(C)(C)C C36593171
C[C@@H](C12CC3CC(C1)CC(C3)C2)NC(=O)CSC4=C(C5(CCCCC5)C(=C(N4)N)C#N)C#N C39335213
C[C@@]12CCCC([C@H]1CC[C@@]([C@@H]2CC(=O)NNC(=S)Nc3ccccc3)(C)O)(C)C C04663688
c1ccc(cc1)C2=C[C@@H](N=N2)[C@@H]3NN[C@@H](N3N)SCc4cccc(c4)C(F)(F)F C39575954
c1ccc2c(c1)cccc2C(=O)NNc3c(c(ncn3)Oc4cccc5c4cccc5)N C40683311
C[C@]12CC[C@H]([C@@]([C@H]1Cc3c(nc(s3)NCC=C)[C@H]2CC(=O)NCc4ccccc4)(C)CO)O C43553671
C[C@]12CC[C@H]([C@@]([C@H]1Cc3c(nc(s3)NCC=C)[C@H]2CC(=O)NC4CCCC4)(C)CO)O C43553673
CCC[C@@H](/C(=N/O)/N)C(=O)Nc1c(cc(cc1Br)C)Br C44861239
c1cc(ccc1NN)S(=O)(=O)Nc2ccc(cc2Br)Br C49186506
Cc1ccc(cc1)[C@H](c2cccs2)N[C@@H](C)C(=O)Nc3ccc4c(c3)[nH]c(=O)[nH]4 C25049051
Cc1ccc(cc1)[C@H](c2cccs2)N[C@H](C)C(=O)Nc3ccc4c(c3)[nH]c(=O)[nH]4 C25049045
CC(C)c1ccc(cc1)/C=C/C(=O)NC(=S)Nc2c(c3c(s2)CCC3)C(=O)N C06263176
CCOC(=O)[C@H]1[C@H](NC(=S)N[C@@]1(C(F)(F)F)O)c2c3ccccc3ccc2O C57531346
C[C@@H](c1cccc2c1cccc2)NCC(=O)Nc3c(c4c(s3)CCCC4)C(=O)N C58169309
CC(C)c1ccc(cc1)[C@H](c2cccs2)NC(=O)C[C@@H](c3cccs3)NC(=O)N C09984686
c1ccc2c(c1)[nH]c(n2)CC(Cc3[nH]c4ccccc4n3)(c5[nH]c6ccccc6n5)O C59233703
c1cc(sc1C(=O)NCC(=O)Nc2cc(c(c(c2)Cl)N)Cl)Br C59361960
CC1=C([C@H](NC(=S)N1)c2ccc(cc2)N(C)C)C(=O)N/N=C/c3ccccc3O C05250081
CC1=C([C@@H](NC(=S)N1)c2ccc(cc2Cl)Cl)C(=O)N/N=C/c3ccccc3O C59384919
CCOc1ccc(cc1)/C=N/NC(=O)C2=C(NC(=S)N[C@H]2c3ccc(cc3)O)C C59385069
CC1=C([C@@H](NC(=O)N1)c2ccc(cc2)O)C(=O)N/N=C/c3ccc(cc3Cl)Cl C59385790
CC1=C([C@H](NC(=O)N1)c2ccc(cc2)O)C(=O)N/N=C/c3ccc(cc3Cl)Cl C59385791
Cc1ccc(cc1)SCc2cc(=O)nc([nH]2)/N=C(/N)\Nc3ccc(c(c3)Cl)C C13634060
c1cc(ccc1C2(CCCC2)NCC(=O)Nc3ccc(cc3)S(=O)(=O)N)Cl C60377142
Cc1ccc(cc1)NC(=C)C2=C(C(=O)N([C@H]2c3cccc(c3)O)c4ccc(cc4)O)O C66088866
Cc1ccc(cc1)NC(=C)C2=C(C(=O)N([C@@H]2c3cccc(c3)O)c4ccc(cc4)O)O C66088867
COc1cc(c(c(c1O)/C=N/c2ccc(cc2)NC(=S)N)Br)Br C16194676
C[C@H](C(=O)Nc1c(c2c(s1)C[C@H](CC2)C(C)(C)C)C(=O)N)Oc3ccc(cc3)Cl C02182391
CSc1ccc(cc1)[C@@H]2[C@H]([C@@](NC(=O)N2)(C(F)(F)F)O)C(=O)c3ccc(cc3)Cl C02695641
CN(C)C(=O)N[C@H](C(Cl)(Cl)Cl)NC(=S)Nc1ccc(cc1)I C03130751
Cc1cc(c(cc1Br)C)SCC(=O)NNC(=S)Nc2ccc(cc2)C(=O)C C03291228
c1ccc(cc1)/C=C/C(=O)N[C@@H](C(Cl)(Cl)Cl)NC(=S)Nc2ccc(cc2)Br C02682893
c1cc(c(cc1Cl)Cl)CS(=O)(=O)/C(=C/NC(=S)N)/c2ccc(cc2Cl)Cl C00644825
CCOc1ccc(cc1)NC(=O)C2=C(NC(=S)N[C@@H]2c3cccc(c3)Br)C C00845575
Cc1ccc(cc1)C(=O)[C@H]2[C@@H](NC(=O)N[C@@]2(C(F)(F)F)O)c3ccc(c(c3)Cl)Cl C08384577
c1c(cc(cc1NC(=S)NNc2c(cc(cn2)C(F)(F)F)Cl)Cl)C(F)(F)F C03771035
c1ccc(c(c1)C#N)Sc2ccccc2C(=O)Nc3c(c4c(s3)CCCC4)C(=O)N C09125700
c1ccc(c(c1)COc2ccc(cc2[C@@H]3c4ccc(cc4OC(=C3C#N)N)O)Br)F C00661009
CC1=C([C@@H](NC(=S)N1)c2ccc(cc2)Cl)C(=O)Nc3ccc(cc3)OC(F)(F)F C09633656
Cc1ccc(cc1)NCC(=O)N/N=C/c2cc(cc(c2O)Br)Br C01187662
c1cc(ccc1C2(C[C@@H]2C(=O)N/N=C/c3ccc(cc3O)O)c4ccc(cc4)Cl)Cl C02321769
Cc1cccc(c1NS(=O)(=O)c2ccc3c(c2)[C@@H]4C=CC[C@@H]4[C@@H](N3)c5ccc(cc5)O)C C13637409
c1cc(c(cc1Br)C(=O)NC(=S)Nc2cc(cc(c2O)Cl)Cl)Cl C14270327
CC(C)(C)NS(=O)(=O)c1ccc2c(c1)[C@H]3C=CC[C@@H]3[C@@H](N2)c4cc(cc(c4O)Cl)Cl C14467305
CC[C@H](C)NC(=O)c1ccc2c(c1)[C@@H]3C=CC[C@@H]3[C@@H](N2)c4cc(cc(c4O)Cl)Cl C14467993
c1ccc2c(c1)c(c[nH]2)[C@H]3[C@H]4CC=C[C@@H]4c5cc(ccc5N3)S(=O)(=O)NC6CCCCC6 C14544578
CC(C)(C)NS(=O)(=O)c1ccc2c(c1)[C@H]3C=CC[C@@H]3[C@@H](N2)c4c5ccccc5ccc4O C14547963
CCCC(=O)Nc1ccc(c(c1)NC(=S)NC(=O)/C=C/c2ccc(cc2)Cl)Cl C14833943
Cc1c(c(c(s1)NC(=O)[C@H]2C[C@@H]2c3ccc(cc3)C(C)(C)C)C(=O)N)c4ccc(cc4)F C02772985
c1cc(ccc1NC(=S)NCC2CCN(CC2)C(=S)Nc3ccc(cc3)Cl)Cl C16428566
c1ccc(cc1)/C=C\C(=O)N[C@@H](C(Cl)(Cl)Cl)NC(=S)Nc2cccc3c2cccc3 C16790903
c1cc(ccc1/C=C/C(=O)NC(=S)Nc2ccc(cc2)C(=O)NC3CCCCC3)Cl C20058774
C[C@@H]1[C@H](CC[C@]2([C@H]1[C@H]([C@H](CC2)[C@H](C)C(=O)NCc3ccc(cc3)F)O)C)NC(=O)C4CC4 C20466638
CC[C@@H](C)NC(=O)c1cccc2c1N[C@@H]([C@@H]3[C@H]2C=CC3)c4cc(ccc4O)Br C20696399
CC(C)CC(=O)Nc1ccc2c(c1)[C@H]3C=CC[C@H]3[C@H](N2)c4cc(ccc4O)Br C20696470
CCOc1c(cc(cc1Br)Br)CNc2ccc3c(c2)[nH]c(=O)[nH]3 C20879849
CCCOc1ccc(cc1)[C@@H]2CC3=C([C@@H](Nc4ccccc4N3)c5cccc(c5)O)C(=O)C2 C21229203
C1CCc2c(c3c(nc(nc3s2)SCC(=O)NC45CC6CC(C4)CC(C6)C5)N)C1 C21237569
CCc1ccc(cc1)[C@@H](C(C)C)NC(=O)c2cc(ccc2Br)S(=O)(=O)N C23767363
Cc1c(cccc1NC(=O)/C=C/c2ccc(s2)c3cccc(c3)Br)C(=O)N C27255163
c1ccc(cc1)CSc2ccccc2NC(=O)CN3Cc4ccccc4C[C@H]3C(=O)N C35400050
C[C@@H](c1ccc(cc1)S(=O)(=O)N)Nc2ccc(cc2Cl)I C37313688
Cc1cccc(c1)c2cc(n(n2)c3ccc(cc3)C(=O)N[C@H]4C[C@H]5C[C@@H]([C@@H]4C)C5(C)C)N C38737585
c1ccc(c(c1)c2ccc(c(c2Br)c3ccccc3O)[C@@H](CC=O)NC=O)O C39495682
C[C@H](CCC(=O)NCC(C)C)[C@H]1CC[C@@H]2[C@@]1(CC[C@H]3[C@H]2[C@H](C[C@H]4[C@@]3(CC[C@H](C4)O)C)O)C C40309852
c1cc(cc(c1)Br)Nc2c(c(ncn2)Oc3ccc(cc3)Br)N C40797408
Cc1ccc(c(c1)Br)OCCCC(=O)Nc2c(c3c(s2)CCC3)C(=O)N C40943056
C[C@@H](c1ccc(cc1Br)Br)Nc2cccc(c2)S(=O)(=O)N C41640933
c1c(cc(c(c1Br)NS(=O)(=O)CC2CCCCC2)Br)N C49043162
C[C@H](c1ccc(s1)Cl)NS(=O)(=O)c2c(cc(cc2Br)N)Br C49127064
C[C@H](c1ccc(s1)Cl)NS(=O)(=O)c2c(cc(cc2Br)Br)N C49127069
c1cc(ccc1[C@@H]2[C@H]([C@@](NC(=O)N2)(C(F)(F)F)O)C(=O)c3ccc(cc3)Cl)Cl C08915320
c1cc(c(c(c1)Cl)Cl)[C@H]2[C@@H]([C@@](NC(=O)N2)(C(F)(F)F)O)C(=O)c3cccs3 C57531300
c1cc(ccc1C2SCCCS2)OCC(=O)Nc3cc(c(c(c3)Cl)N)Cl C58377979
c1ccc(cc1)C[C@H](C(=O)NNc2ccc(cc2)Br)NC(=O)c3cccs3 C58636434
Cc1c(sc2c1c(nc(n2)S[C@H](C)C(=O)Nc3c(cc(cc3Cl)Cl)Cl)N)C C58681038
CCOC(=O)CCCNc1c(cc(c(c1Br)N)Br)Br C59507319
c1cc(ccc1NC(=O)NCSSCNC(=O)Nc2ccc(cc2)Cl)Cl C03073636
CC(C)NC(=O)C[C@@H]1c2c(sc(n2)NC(=O)C3CCCCC3)C[C@H]4[C@]1(CC[C@H]([C@@]4(C)CO)O)C C04222301
c1ccc(c(c1)C(=O)NC(=S)Nc2c(c3c(s2)CCCCCC3)C(=O)N)Br C00720365
c1cc(ccc1CSc2cc(nc(n2)N)Cl)CSc3cc(nc(n3)N)Cl C02576498
c1ccc2c(c1)nc(c(n2)NS(=O)(=O)c3ccc(cc3)Cl)Nc4cccc(c4)N C03104100
c1ccc2c(c1)nc(c(n2)NS(=O)(=O)c3ccc(cc3)Cl)Nc4ccc(cc4)N C03104103
CCOc1ccc(cc1)NC(=O)C2=C(NC(=S)N[C@@H]2c3ccc(c(c3)OCC)O)C C00708965
COC(=O)[C@](C(F)(F)F)(Nc1c(c2c(s1)CCCC2)C(=O)N)NC(=O)c3ccc(cc3)Cl C02050154
c1ccc2c(c1)c(c(s2)C(=O)NC(=S)Nc3c(c4c(s3)CCCC4)C(=O)N)Cl C09404616
Cc1ccc(c(c1)c2cc(c3c(c(sc3n2)C(=O)N)N)c4ccc(c(c4)OC)OC)C C09543072
c1ccc2c(c1)c(c(s2)C(=O)NC(=S)NNC(=O)CNC(=O)C3CCCCC3)Cl C12292004
COc1ccc(cc1c2nc(cs2)CSc3nc(cc(n3)N)N)Br C12608195
c1ccc(cc1)NS(=O)(=O)c2ccc3c(c2)[C@@H]4C=CC[C@@H]4[C@@H](N3)c5ccc(cc5O)O C13639563
CC(C)CC(=O)Nc1ccc(cc1)C(=O)NNC(=S)NC(=O)c2ccc(cc2)Cl C13979019
c1ccc2cc(c(cc2c1)C(=O)NNC(=S)NC(=O)/C=C/c3ccccc3Cl)O C13981354
C[C@@H]1CCc2c(sc(c2C(=O)N)NC(=S)NC(=O)C(c3ccccc3)c4ccccc4)C1 C14271601
C[C@H]1CCc2c(sc(c2C(=O)N)NC(=S)NC(=O)c3c(c(c(c(c3F)F)OC)F)F)C1 C14276586
CC(C)C(=O)Nc1ccc(cc1)C(=O)NNC(=S)NC(=O)/C=C/c2ccc(cc2)Cl C14834028
CCCNC(=O)CCC[C@H]1CC[C@]2([C@@]1([C@H](C[C@@H]3[C@H]2[C@@H](C[C@]4([C@@]3(CC[C@H](C4)O)C)C)O)O)C)C C14984553
c1cc(c(cc1F)NC(=O)NC[C@@H]2CCC[C@H](C2)CNC(=O)Nc3cc(ccc3F)F)F C19075165
c1ccc(cc1)[C@H]2C[C@H](n3c(c(cn3)C(=O)NNC(=S)NC4CCCCC4)N2)C(F)F C02791821
c1ccc(cc1)[C@H]2C[C@@H](n3c(c(cn3)C(=O)NNC(=S)NC4CCCCC4)N2)C(F)F C02791823
c1cc(ccc1/C=C/C2=NN([C@H](C2)c3ccc(cc3)O)c4ccc(cc4)S(=O)(=O)N)O C20414240
c1ccc(cc1)CCC(=O)Nc2ccc3c(c2)[C@@H]4C=CC[C@H]4[C@H](N3)c5ccc(cc5O)O C20682550
CCCCN1C(=O)C(=C([NH2+]C1=O)[O-])C2=C[C@H](Sc3ccccc3N2)c4ccc(cc4)O C20899136
c1cc(c(cc1CSc2nnc(n2N)N/N=C/c3cc(ccc3O)Cl)Cl)Cl C21320087
C1CCc2c(sc3c2c(nc(n3)CSc4nnc(n4N)C5CCCCC5)N)CC1 C22240236
CCC[C@H](C(=O)NNC(=O)C12CC3CC(C1)CC(C3)C2)NC(=O)NCc4ccc(cc4)F C25262223
Cc1c(c(n(n1)c2ccc(c(c2)Cl)Cl)C)CC(=O)Nc3ccc(cc3)NC(=O)N C32058227
c1ccc(cc1)C[C@@H](C(=O)N[C@@H]2CCCCNC2=O)NC(=O)NC34CC5CC(C3)CC(C5)C4 C34929924
c1ccc(cc1)C[C@H](C(=O)N[C@H]2CCCCNC2=O)NC(=O)NC34CC5CC(C3)CC(C5)C4 C34929927
CC(C)(C)NC(=O)[C@H](c1c(cc(cc1O)O)O)N(C(=O)C#Cc2ccccc2)C(C)(C)C C36586081
Cc1ccc(cc1)S(=O)(=O)N[C@@H]2c3cccc4c3c(ccc4)[C@H]2Sc5nc([nH]n5)N C08685887
COc1ccc(cc1)C2=C[C@H](N=N2)[C@H]3NN[C@@H](N3N)SCc4ccc(cc4)Br C39007553
c1cc(ccc1Nc2c(c(ncn2)Nc3ccc(cn3)Br)N)I C40779733
CC(C)NC(=O)C[C@@H]1c2c(sc(n2)NC(=O)C3CCCCC3)C[C@H]4[C@@]1(CC[C@H]([C@@]4(C)CO)O)C C43553418
CCCNC(=O)CCC[C@H]1CC[C@@]2([C@@]1([C@@H](C[C@@H]3[C@@H]2[C@@H](C[C@@]4([C@@]3(CC[C@@H](C4)O)C)C)O)O)C)C C44134973
c1cc(ccc1NC(=O)Nc2ccc(c(c2)Cl)Cl)n3ccc4c3ccc(n4)C(=O)N C45353388
c1cc(c(c(c1)Cl)Cl)NC(=O)Nc2ccc(cc2)n3ccc4c3ccc(n4)C(=O)N C45365867
C[C@@H](C(=O)NC(=O)NC12CC3CC(C1)CC(C3)C2)Nc4ccc(cc4)NC(=O)C(C)C C28910109
Cc1cc(cc(c1OCC(=O)Nc2c(cc3c(c2C)sc(n3)NN)C)Cl)Cl C45890377
CCOc1cc(ccc1O)[C@@H]2c3c(n[nH]c3OC(=C2C#N)N)c4ccc(c(c4)Cl)Cl C01177554
c1ccc(cc1)C(=O)[C@@H]2[C@H](NC(=O)N[C@@]2(C(F)(F)F)O)c3c4ccccc4ccc3O C57531276
CCCCNc1ccc(cc1NS(=O)(=O)c2c(c(cc(c2C)C)C)C)S(=O)(=O)N C58504373
CC1=C([C@H](NC(=S)N1)c2ccc(cc2)O)C(=O)N/N=C/c3cccc(c3)Br C59385109
CC1=C([C@H](NC(=O)N1)c2ccc(cc2)Br)C(=O)N/N=C/c3ccccc3O C59385505
CC1=C([C@H](NC(=O)N1)c2ccccc2O)C(=O)N/N=C/c3cccc(c3)Br C59385858
C[C@H]([C@H]1C[C@@H]([C@]2(N1)c3cc(ccc3NC2=O)Cl)C(=O)Nc4cc(ccc4OC)Cl)O C15972888
COc1ccc(cc1)[C@@]2(C[C@H](NC(=S)N2)c3ccccc3Cl)c4ccc(cc4O)O C13523681
CCOc1cc(c(c(c1O)/C=N/c2ccc(cc2)NC(=S)N)Br)Br C16688126
Cc1cc2c(c(=O)n1CCc3ccc(c(c3)O)O)[C@H](C(=C(O2)N)C#N)c4cccc(c4)Cl C02442664
Cc1ccc(cc1C)N(C[C@@H]([C@@H]([C@@H](CO)O)O)O)/N=N/c2ccc(cc2)Cl C04772742
Cc1ccc(cc1C)N(C[C@@H]([C@H]([C@@H](CO)O)O)O)/N=N/c2ccc(cc2)Cl C04772744
CC(=O)c1ccc(cc1)NC(=S)NNC(=O)c2cc(ccc2O)Br C02858264
Cc1ccccc1OCC(=O)NC(=S)Nc2c(c3c(s2)CCCC3)C(=O)N C08321313
c1ccc(cc1)c2ccc(cc2)C(=O)NC(=S)NNC(=O)Nc3ccccc3 C08381657
c1ccc2c(c1)c(nc(n2)c3ccc(cc3)Br)SCc4nc(nc(n4)N)N C09646592
c1ccc(cc1)c2ccc(cc2)NC(=O)CCCC(=O)Nc3c(ccs3)C(=O)N C12898587
CC(C)NS(=O)(=O)c1ccc2c(c1)[C@H]3C=CC[C@@H]3[C@@H](N2)c4ccc(cc4O)O C13639963
CC(C)[C@@H](C(=O)NCc1ccc(cc1)S(=O)(=O)N)NC(=O)C23CC4CC(C2)CC(C4)C3 C14795711
Cc1ccccc1C(=O)NCCC(=O)NNC(=S)N[C@@H]2CCC[C@H]([C@H]2C)C C16060733
CC1=C([C@H](C(=C(N1)SCC(=O)N)C#N)c2ccccc2Cl)C(=O)Nc3ccccc3 C00874694
c1ccc(cc1)S(=O)(=O)Nc2ccccc2C(=O)Nc3c(c4c(s3)CCCC4)C(=O)N C20569458
C=CCNS(=O)(=O)c1ccc2c(c1)[C@@H]3C=CC[C@H]3[C@H](N2)c4ccc(cc4O)O C20681887
Cc1ccc(cc1C)C(=O)NCC(=O)NNC(=S)N[C@H]2CCC[C@H]([C@H]2C)C C27254221
C[C@@H]1CCC[C@@H]([C@H]1C)NC(=S)NNC(=O)CNC(=O)c2ccccc2OC C27263486
C[C@H](C(=O)Nc1cccc(c1)Br)Nc2ccc(cc2)OCC(=O)N C28360426
Cc1ccc(c(c1)NC(=O)CCC(=O)NNC(=S)NC(=O)C2CCCCC2)C C06844429
Cc1c(cccc1Cl)NC(=S)N/N=C(\C)/c2ccc(cc2)S(=O)(=O)N C36289576
Cc1c(c(sc1C(=O)N/N=C/c2cc(c(c(c2)Br)O)OC)N)C#N C00712039
CC1=C([C@@H](NC(=S)N1)c2ccc(cc2)Cl)C(=O)N/N=C/c3ccccc3O C39371229
c1ccc(cc1)NC(=O)Nc2ccc(cc2)NC(=O)CCNC(=O)c3ccsc3 C39551092
CCOC(=O)C1=C(Nc2c(c(nc(=S)[nH]2)N)[C@@H]1c3ccccc3)c4ccccc4 C08227749
C[C@@]12C[C@@H](CC(C1)(C)C)N(C2)c3c(c(ncn3)NNC(=O)c4ccccc4Br)N C40735117
c1cc(sc1)CCNc2c(c(ncn2)Nc3ccc(cc3)Br)N C40782340
CC(C)CCNc1c(c(ncn1)Nc2ccc(cc2)I)N C40782393
Cc1c\2c(oc1C(=O)NN)CCC/C2=N\NC(=O)c3ccc(cc3)c4ccccc4 C40822853
Cc1c\2c(oc1C(=O)Nc3ccccc3Br)CCC/C2=N\NC(=S)N C40824556
C[C@@H](CCc1ccc(cc1)O)NC(=O)NNC(=O)Cc2cccc3c2cccc3 C45379829
C[C@H](c1ccc(cc1)Br)NC(=O)Nc2ccc(cc2)OCC(=O)N C45700042
c1ccc2c(c1)c3c([nH]2)[C@H]([NH2+]CC3)c4c(=O)[nH]c(=O)n(c4[O-])CCC5=CCCCC5 C20412131
c1cc(cc(c1)O)[C@H]2[C@@H]([C@@](NC(=O)N2)(C(F)(F)F)O)C(=O)c3ccc(cc3)Cl C09130176
CC[NH+](CC)c1ccc(cc1)[C@H]2c3c(nc(=S)[nH]c3N=C4C2=C(CCC4)[O-])N C06910486
Cc1cc(ccc1N[C@H](C)C(=O)Nc2ccc(cc2)S(=O)(=O)N)OC(C)C C55154856
CC[C@@H](C)NC(=O)c1ccc(cc1)NC(=O)NC2[C@@H]3CCC[C@H]2C[NH+](C3)C4CC4 C56729177
CCCOc1ccc(c(c1)C)NC(=O)NCCc2ccc(cc2)S(=O)(=O)N C56747142
c1cc(ccc1C2(CCOCC2)CNC(=O)NNC(=S)NC3CCCC3)F C56803108
CC[C@@H](C)[C@H](C(=O)NCc1ccc(cc1)CN2CCc3c2cccc3)NC(=O)N C41317889
c1ccc(c(c1)c2nnc(n2N)SCC(=O)NC3C4CC5CC(C4)CC3C5)O C59045482
C[C@H](C(=O)Nc1cc(c(c(c1)Cl)N)Cl)Sc2ccc(cc2)NC(=O)C C48227750
Cc1c(c(sc1C)/N=C/c2ccc(cc2)/C=N/c3sc(c(c3C(=O)N)C)C)C(=O)N C59466901
c1c(cc(c(c1N)Br)S(=O)(=O)NC2(CCCCC2)CO)Cl C61882584
CCC[C@@H](C(=O)Nc1c(cc(cc1Br)Br)C(=O)[O-])[NH3+] C62825368
CCC[C@H](C(=O)NCc1ccc(o1)c2ccc(cc2)Br)NC(=O)N C63678989
CC(C)(C)c1cc(n(n1)C(C)(C)C)NC(=O)C[C@H](c2cccs2)NC(=O)N C66664721
C[C@H](C(=O)Nc1cccc(c1)S(=O)(=O)N)Nc2cc(ccc2OC(C)C)F C66966615
C[C@H]1C[C@@H](CC(C1)(C)C)CC(=O)NNC(=S)Nc2cccc(c2)NC(=O)C C67193419
c1ccc(c(c1)NC(=O)NCC2(CC2)c3ccc(cc3)Cl)SCC(=O)N C67260198
c1ccc(cc1)NC(=O)NNC(=O)NCC2(CC2)c3cccc(c3)C(F)(F)F C67470115
CC(=O)Nc1ccc(c(c1)Cl)NC(=O)NC2[C@@H]3CCC[C@H]2C[NH+](C3)C4CC4 C67576967
CCCNC(=O)C[C@@H]1c2c(sc(n2)NCC=C)C[C@H]3[C@]1(CC[C@H]([C@@]3(C)CO)O)C C03838533
CCOP(=O)(Nc1ccc-2c(c1)/C(=N\NC(=S)N)/c3c2cccc3)OCC C04946030
CC(C)(C)c1cc2c(cc(cc2S(=O)(=O)N)C(C)(C)C)c(c1)S(=O)(=O)N C00834483
C[C@@H]1CCc2c(sc(c2C(=O)N)NC(=S)NC(=O)c3ccccc3OC)C1 C06266129
c1cc(c(cc1C(=O)OCC(=O)Nc2c(c3c(s2)CCCC3)C(=O)N)Cl)O C03358146
Cc1c(sc(c1C(=O)N)NC(=S)NC(=O)c2ccc(cc2)OC(C)C)C C08563307
CCOC(=O)c1ccc(cc1)c2ccc(o2)[C@@H]3c4ccc(cc4OC(=C3C#N)N)N C08846199
CC(=O)Nc1ccc(cc1)C(=O)NNC(=S)NC(=O)/C=C/c2cccc3c2cccc3 C12503471
c1cc(ccc1CCC(=O)NNC(=O)c2cc3c(s2)CCCCCC3)S(=O)(=O)N C12698184
C[C@@H](C(=O)NC(=O)NC1CC1)Sc2nc(c3c4c(sc3n2)CCCC4)N C12723714
CCOc1cc(c(cc1OCC)Br)CSc2nc(cc(n2)N)N C06831860
c1ccc(c(c1)C(=O)NC(=S)Nc2c(c3c(s2)CCC3)C(=O)N)Br C01123417
Cc1cc(cc(c1C)S(=O)(=O)NC)C(=O)Nc2cc(c(c(c2)Cl)N)Cl C16489901
CCCCn1c(=O)c(c([nH]c1=S)[O-])[C@@H]2c3c(c4cc(ccc4[nH]3)Cl)CC[NH2+]2 C13627969
C=CCNS(=O)(=O)c1ccc2c(c1)[C@H]3C=CC[C@H]3[C@H](N2)c4ccc(cc4O)O C20681890
Cc1ccc(cc1C)C(=O)NCC(=O)NNC(=S)N[C@H]2CCC[C@@H]([C@H]2C)C C27254229
Cc1cc(ccc1NC(=O)CNC(=O)c2ccc(cc2)NC(=O)NC3CC3)Br C32687725
CCCNc1ccc(cc1NS(=O)(=O)C2=Cc3ccccc3CC2)S(=O)(=O)N C32803710
C/C(=C/C(=O)Nc1ccccc1)/NNC(=O)c2cc(ccc2O)Br C04676917
C1CCC(CC1)CCC(=O)NC(=S)Nc2c(c3c(s2)CCCC3)C(=O)N C08554330
Cc1ccc(cc1C)/N=N\c2cc(c(cc2N[C@H]3[C@H]([C@@H]([C@@H]([C@@H](O3)C)O)O)O)C)C C18163615
C[C@@H]1CCc2c(sc3c2c(nc(n3)SCC(=O)NC(=O)NC(C)C)N)C1 C36821233
c1c[nH+]c(cc1S(=O)(=O)[N-]c2c(cc(cc2Cl)Br)Cl)NN C38009012
c1ccc(c(c1)c2ccc(cc2)[C@@H](CNBr)N3CC[NH2+][C@@H](C3)[O-])O C39534047
c1cc(ccc1Nc2c(c(ncn2)Nc3ccc4c(c3)OCCO4)N)Br C40762044
CCCNC(=O)C[C@@H]1c2c(sc(n2)NCC=C)C[C@H]3[C@@]1(CC[C@H]([C@@]3(C)CO)O)C C44681459
c1ccc2c(c1)nc(s2)[C@H]3CC=CC[C@@H]3C(=O)Nc4ccc(cc4)NC(=O)N C44776034
CCCC(CCC)(/C(=N/O)/N)C(=O)Nc1ccccc1I C44861345
C[C@@H](CCc1ccc(cc1)O)NC(=O)NNC(=O)CC23CC4CC(C2)CC(C4)C3 C45382923
C[C@@H](c1ccc(cc1)NC(=O)N)NC(=O)COc2ccc(cc2)Br C45782966
c1ccn(c1)c2c(c3c(s2)CSCC3)C(=O)Nc4ccc(cc4)NC(=O)N C45850957
Cc1cc(c(cc1C)/C=C/C(=O)NNC(=S)Nc2cccc(c2)NC(=O)C)C C46575641
C[C@@H]1CCC[C@@H]([C@@H]1C)NC(=S)NNC(=O)[C@@H](C(C)C)NC(=O)c2ccco2 C47872119
Cc1cc(ccc1NC(=O)NCCc2ccc(cc2)S(=O)(=O)N)OC(C)C C48120753
Cc1ccc(cc1C)n2c(cc(c2C)C(=O)CSc3c(c(cc(n3)N)N)C#N)C C48264745
c1cc(cc(c1)I)NC(=O)c2cc(ccc2NN)[N+](=O)[O-] C51122860
CCN(CC)c1ccc(cc1)[C@H]2c3c(nc(=S)[nH]c3NC4=C2C(=O)CC(C4)(C)C)N C06910484
c1cc2ccc(c(c2nc1)O)[C@@H](c3cccs3)Nc4ccc(cc4)S(=O)(=O)N C54621213
c1c2c(sc1C(=O)NNC(=O)CNC(=O)NC3CCCCC3)CCCCC2 C56142786
Cc1ccccc1CCNC(=O)NNC(=O)Nc2ccc(cc2)Br C56519001
CC(C)(CNC(=O)Nc1ccccc1SCC(=O)N)c2ccc(cc2)Cl C56604186
c1cc(ccc1/C(=N\O)/NC(=O)Nc2ccc(c(c2)Cl)Cl)NC(=O)C3CC3 C06585218
C[C@H](C(=O)Nc1ccc(cc1)Br)Nc2ccc(cc2)OCC(=O)N C58723960
c1ccc(cc1)NC(=O)Nc2cccc(c2)NC(=O)N[C@@H]3CCOc4c3cccc4 C58884447
C[C@@H](CCc1[nH]c2ccc(cc2n1)Cc3ccc4c(c3)[nH]c(n4)CC[C@H](C)O)O C59349870
CC1=C([C@H](NC(=S)N1)c2ccccc2)C(=O)N/N=C/c3ccc(c(c3)OC)O C59384631
CC(C)C[C@H](C(=O)Nc1ccc(cc1)Oc2cccc3c2nccc3)NC(=O)N C64056304
c1ccc(c(c1)CC(=O)N)NC(=O)NCCc2cc(ccc2F)Br C65455238
CC(C)c1ccccc1NC(=S)NNC(=O)/C=C/c2ccc(cc2)C(=O)NC C66147680
C[C@H](c1cc(c(cc1Cl)Cl)F)N[C@H](C)C(=O)Nc2ccc(cc2)C(=O)N C56851928
Cc1c(c(nc2c1c(c(s2)C(=O)N)N)C)CC(=O)c3ccc(cc3)Br C01104365
COc1ccc(cc1)[C@]2(C[C@H](NC(=S)N2)c3cccs3)c4ccc(cc4O)O C01080844
c1ccc(cc1)C(c2ccccc2)(C(=O)NNC(=O)Nc3csc4c3CCCC4)O C01511290
COc1ccccc1/C=C/C(=O)NC(=S)Nc2c(c3c(s2)CCCC3)C(=O)N C06848813
CCOc1cc(ccc1O)[C@H]2C(=C(NC(=S)N2)C)C(=O)Nc3cccc(c3)OC C06960131
c1ccc(cc1)[C@@H](C(=O)N/N=C/c2cc(c(c(c2O)Br)O)Br)O C00989444
c1cc(ccc1NCC(=O)Nc2c(c3c(s2)CCC3)C(=O)N)I C03362530
CC(C)(C#Cc1ccc(s1)C(=O)NCCCNC(=O)c2ccc(s2)C#CC(C)(C)O)O C02859205
C/C(=N\NC(=O)c1ccc(c(c1)S(=O)(=O)N)Cl)/c2ccc3c(c2)Nc4ccccc4S3 C09963800
CCc1c(sc(c1C(=O)N)NC(=S)NC(=O)c2ccccc2I)C C10149712
c1cc(oc1)C(=O)Nc2c(nc([nH]c2=O)SCc3ccc(cc3)Br)N C10243471
C1CCc2c(c(c(s2)NC(=O)CSc3[nH]c(nn3)CCC4CCCC4)C(=O)N)C1 C12104600
C[C@@H]1C[C@H](NC(=S)N1)C(=O)NCc2nc3ccccc3c(n2)NCCCc4ccccc4 C12279475
c1ccc(c(c1)CSc2nc(c3c(n2)OC(=C([C@H]3c4cccc(c4)F)C#N)N)N)Cl C01430779
c1ccc(c(c1)CSc2nc(c3c(n2)OC(=C([C@H]3c4ccccc4F)C#N)N)N)Cl C01430797
c1ccc(c(c1)CSc2nc(c3c(n2)OC(=C([C@H]3c4cccnc4)C#N)N)N)Cl C01430909
c1ccc(cc1)C[C@@H](C(=O)NCCSc2ccc(cc2)Br)NC(=O)N C12759595
CCCOc1ccc(cc1C(=O)NC(=S)Nc2cccc(c2)C(=O)N)Br C14558864
CC(C)Oc1ccc(cc1C(=O)NC(=S)Nc2cccc(c2)C(=O)N)Br C14558895
COc1cc(ccc1O)[C@@H]2[C@@H](c3cc(cc(c3O2)OC)/C=C/c4cc(cc(c4)O)O)CO C15262349
c1ccc(cc1)NC(=O)[C@@H]2C[C@H]([C@@H]([C@H]3[C@@H]2N(C(=S)N3)c4ccc(cc4)OC(F)(F)F)O)O C08636464
c1ccc(cc1)C2=C([C@H](NC(=S)N2)c3ccccc3OCC(=O)N)C(=O)c4ccccc4 C16477938
c1ccc(cc1)CCn2c(=O)c(c([nH]c2=S)[O-])[C@@H]3c4c(c5ccccc5[nH]4)CC[NH2+]3 C17206157
c1ccc(cc1)CCn2c(=O)c(c([nH]c2=O)[O-])[C@@H]3c4c(c5cc(ccc5[nH]4)Cl)CC[NH2+]3 C20624042
CC(C)(C)NS(=O)(=O)c1ccc2c(c1)[C@H]3C=CC[C@@H]3[C@H](N2)c4ccc(cc4O)O C20681772
CC(C)(C)[C@H]1CCc2c(cc(s2)C(=O)NNC(=O)c3ccc(cc3)OCC(=O)N)C1 C24274981
c1ccc2c(c1)C3C[C@@H](C2c4c3cccc4)CNC(=O)C[C@@H](c5ccccc5Cl)NC(=O)N C24450833
CCOc1cc(ccc1O)[C@H]2[C@H]([C@](NC(=O)N2)(C(F)(F)F)O)C(=O)c3ccc(cc3)C C27664431
c1cc(ccc1c2ccc(s2)C(=O)Nc3ccc(cc3)NC(=O)N)Br C32937309
c1ccc(cc1)COc2ccc(cc2)[C@H]3c4c(nc(=S)[nH]c4NC5=C3C(=O)CCC5)N C33513669
Cc1ccc(cc1C)N(C[C@H]([C@H]([C@@H](CO)O)O)O)/N=N/c2ccc(cc2)Br C33908593
COc1ccc(cc1)NC(=S)NNC(=S)Nc2ccc(cc2)Br C37637854
c1cc(c(cc1Cl)NC(=O)CSC2=C(C3(CCCCC3)C(=C(N2)N)C#N)C#N)Cl C39335247
c1c(cc(cc1Cl)Cl)NC(=O)CSC2=C(C3(CCCCC3)C(=C(N2)N)C#N)C#N C39335337
c1ccc(c(c1)c2ccc(cc2)[C@@H](CNI)N3CC[NH2+][C@@H](C3)[O-])O C39534049
c1ccc(c(c1)c2ccc(cc2)[C@H](CNI)N3CC[NH2+][C@@H](C3)[O-])O C39534050
CC(=O)Nc1ccc(cc1)NC(=S)N[C@H](C(Cl)(Cl)Cl)NC(=O)c2cccs2 C39859819
CCC[C@@H](/C(=N/O)/N)NS(=O)(=O)c1c(cc(cc1Cl)Br)Cl C40376894
Cc1c\2c(oc1C(=O)NNC(C)(C)C)CCC/C2=N\NC(=S)Nc3ccccc3 C40825375
C[C@@]1(CC(=O)[C@H]([C@@H]([C@@H]1C(=O)Nc2ccccc2)c3ccc(cc3)O)C(=O)Nc4ccccc4)O C41006673
C[C@]12CC[C@H]([C@@]([C@H]1Cc3c(nc(s3)NCC=C)[C@H]2CC(=O)NCc4cccs4)(C)CO)O C43553686
C1Cc2c(sc(c2C(=O)N)NC(=S)NC(=O)CC34CC5CC(C3)CC(C5)C4)C1 C08053751
CCCCNc1ccc(cc1NS(=O)(=O)c2ccc(cc2)Cl)S(=O)(=O)N C54535282
CCCCNc1ccc(cc1NS(=O)(=O)c2cc(ccc2C)C)S(=O)(=O)N C54535295
Cc1ccc(cc1NC(=O)NCCc2ccc(cc2)S(=O)(=O)N)Br C42933403
C[C@H](c1ccc(cc1)NC(=O)N)NC(=O)[C@H]2CCCN2C(=O)C34CC5CC(C3)CC(C5)C4 C59894579
CC[C@@H](C)[C@@H](C(=O)Nc1c(cc(cc1Br)Br)C(=O)[O-])[NH3+] C62825356
CC(C)(C)[C@@H](C(=O)Nc1c(cc(cc1Br)Br)C(=O)[O-])[NH3+] C62825425
C[C@@H]([C@@H]1C[C@@H]([C@@]2(N1)c3cccc(c3NC2=O)Cl)C(=O)Nc4ccc(cc4)OC)O C64164819
Cc1c(sc(c1C(=O)N)NC(=O)CSc2[nH]c3c(c4c(s3)CCCC4)c(=O)n2)C C64981100
Cc1ccc(c(c1)C)OCC(=O)Nc2c(c3c(s2)C[C@H](CC3)C)C(=O)N C02955123
c1ccc(c(c1)[C@@H]2c3ccc(cc3OC(=C2C#N)N)O)OCc4ccc(cc4)F C02502649
Cc1ccc(c(c1)C)NC(=O)COC(=O)c2cc(ccc2N)Br C04246396
CCCOc1ccccc1C(=O)Nc2c(c3c(s2)CCCC3)C(=O)N C04984242
c1ccc(c(c1)COc2cccc(c2)CNc3ccc4c(c3)[nH]c(=O)[nH]4)F C04973824
C[C@@H](C(=O)Nc1ccc(cc1)C(=O)N)Sc2nc3cc(ccc3s2)Cl C05780544
CC[C@H]1CCc2c(sc(c2C(=O)Nc3ccc(cc3OC)OC)N)C1 C02558479
Cc1cc(c(c(c1)OCC(=O)Nc2c(c3c(s2)C[C@@H](CC3)C)C(=O)N)C)C C01937543
c1ccc2c(c1)cccc2CC(=O)NNC(=S)NC(=O)C3CCCCC3 C06886072
CC1=C([C@H](NC(=S)N1)c2cccc(c2)OC)C(=O)Nc3ccc(cc3)F C08843905
CC(C)c1ccccc1NC(=O)CSc2nc(c3ccsc3n2)N C09647690
CC1=C(S[C@@H]([C@H]1C(=O)N)NC(=O)c2ccccc2Oc3ccccc3)C C11027293
c1cc(sc1)CNC(=O)CSc2nc(c3c4c(sc3n2)CCCC4)N C06108780
c1ccc2c(c1)c(cn2Cc3ccc(cc3Cl)Cl)/C=N/NC(=O)N C04083314
c1cc(ccc1CCC(=O)N/N=C/c2cc(ccc2O)Br)O C01726834
CCOc1ccccc1NC(=O)C2=C(NC(=S)N[C@@H]2c3ccccc3)C C01305292
CC(C)C(=O)Nc1ccc2c(c1)[C@H]3C=CC[C@H]3[C@H](N2)c4ccc(c(c4)OC)O C20693588
CC(C)(C)NC(=O)c1ccc2c(c1)[C@@H]3C=CC[C@H]3[C@H](N2)c4ccc(c(c4)OC)O C20693634
CCCNC(=O)c1ccc2c(c1)[C@H]3C=CC[C@H]3[C@H](N2)c4cccc(c4O)OC C20694749
CC(C)(C)c1ccc(c(c1)NC(=O)CNC(=O)c2ccc(cc2F)F)O C21443667
CC(C)c1ccc(cc1)[C@H]2[C@H]([C@@](NC(=O)N2)(C(F)(F)F)O)C(=O)SC C26919609
Cc1ccc(cc1)c2nc(c(o2)Sc3ccc(cc3)Cl)C(=O)NN C35681714
c1ccc(cc1)NC(=O)NC2(CCCCC2)C(=O)NCc3cccs3 C04965399
CNC(=S)N1[C@H]2CC[C@@H]1CC(C2)NC(=O)NC34CC5CC(C3)CC(C5)C4 C17820040
c1ccc2c(c1)CCC[C@H]2OC[C@@H](CSc3nc(c4ccsc4n3)N)O C40018168
C[C@@]12C[C@@H](CC(C1)(C)C)N(C2)c3c(c(ncn3)NCc4ccccc4Cl)N C40735397
C[C@@H](c1ccccc1)Nc2c(c(ncn2)Sc3cccc4c3nccc4)N C40760702
CC(=O)Nc1cccc(c1)NC(=O)N[C@H](c2cccs2)C3CCCC3 C43654312
Cc1ccc(cc1C)c2csc3c2c(=O)[nH]c(n3)SCCC(=O)N C45821485
C[C@H]1CCC[C@@H]([C@@H]1C)NC(=S)NNC(=O)c2ccc(o2)Br C47872132
C[C@@H](c1ccccc1OC)NC(=O)NNc2c(c(c(c(c2F)F)F)F)F C49779098
Cc1ccc(cc1NC(=O)N[C@@H](C)c2ccc(s2)C)NC(=O)C(C)C C54412254
Cc1ccc(cc1)NC(=O)C2=C(NC(=S)N[C@@H]2c3ccccc3OC)C C05615910
c1ccc2c(c1)cccc2NC(=O)NCC(=O)Nc3ccc(c(c3F)F)F C11005797
c1ccc2c(c1)cccc2C[C@@H]3CCCN3C(=O)Nc4ccc(c(c4)C(=O)N)F C61750887
c1ccc(c(c1)c2ncc(s2)C(=O)NNC(=S)NC3CCCCC3)F C63122688
CC(C)C[C@H](c1cccs1)NC(=O)Nc2cc(c[nH]c2=O)C(F)(F)F C63161311
Cc1ccc(cc1)C23C[C@H]4C[C@@H](C2)CC(C4)(C3)C(=O)NNC(=O)NC5CC5 C64900673
CC(C)(c1ccc(c(c1)Cl)Cl)C(=O)Nc2cccc(c2)S(=O)(=O)N C65080623
C[C@@H](Cc1ccc(cc1Cl)Cl)NC(=O)N2CCC[C@H](C2)CCC(=O)N C66121833
CC(C)c1ccccc1NC(=S)NNC(=O)c2cc3ccccc3n2C C66122499
CC(C)C[C@@H](c1cccs1)NC(=O)Nc2cc(c[nH]c2=O)C(F)(F)F C66402165
c1cc(ccc1CNC(=O)NCC(=O)N[C@@H]2CCC[C@H](C2)C(F)(F)F)Cl C66606244
c1ccc(c(c1)CC(=O)NNC(=O)N[C@H](c2cccs2)C3CCCC3)F C66977014
CC(=O)Nc1cc(c(cc1F)F)NC(=O)N[C@H]2CCCC[C@@H]2C(C)(C)C C66980949
CCc1ccc(cc1S(=O)(=O)N)/N=C/c2cc(ccc2O)Br C67005702
c1c(csc1CNC(=O)NNC(=O)CCC2CCCCC2)Br C67063837
c1cc(ccc1CNC(=O)NNC(=O)CC2CCCCC2)C(F)(F)F C67065005
C[C@H]1CCc2c(cc(s2)C(=O)NNC(=O)N[C@H]3C[C@@H]3c4cccc(c4)F)C1 C67566194
c1cc(ccc1CNC(=O)N2CCC(CC2)[C@H](c3ccc(cc3)Cl)O)O C67614462
Cc1cccc(c1NC(=O)CSc2nnc(n2N)c3ccc(cc3)C(C)(C)C)C C02337172
Cc1ccc(c(c1)C)NC(=O)C2=C(NC(=S)N[C@@H]2c3cc(ccc3OC)OC)C C01171959
Cc1ccc(c(c1)NC(=O)C2=C(NC(=S)N[C@H]2c3cc(ccc3OC)OC)C)C C01146678
c1ccc(c(c1)C(=O)Oc2ccc(cc2)/C=N/NC(=O)N)I C04366152
C[C@H]1CCCC[C@H]1NC(=O)CSc2nnc(n2N)c3ccc(cc3)Cl C01132480
CC[C@H](C)c1ccccc1NC(=O)CSc2nnc(n2N)c3ccc(cc3)C C03272685
C[C@@H](C(=O)NNC(=O)Nc1ccc(cc1)Cl)Oc2ccc(cc2Cl)Cl C05919330
CC(C)[C@@H](C(=O)N/N=C/c1c2ccccc2ccc1O)NC(=O)c3ccccc3F C06762764
COc1cccc(c1)C(=O)c2c(c(c3n2cccc3)C(=O)Nc4ccccc4F)N C09317002
Cc1c(sc(n1)N)C(=O)N/N=C/c2ccccc2OCCc3ccccc3 C13220339
C[C@@H](C(=O)Nc1ccccc1OC(F)F)OC(=O)c2cccc(c2N)Cl C18406160
c1cc(ccc1CSc2nnc(n2N)N/N=C/c3ccc(cc3)F)Cl C20528055
c1ccc(cc1)NC(=O)Nc2ccc(cc2)NS(=O)(=O)c3cccs3 C23399369
Cc1c(c(n2c3ccccc3nc2c1C#N)Nc4ccc(cc4)C(=O)N)CC=C C01473011
CCc1ccc(c(c1)Br)OCC(=O)NNC(=O)NC2CCCCC2 C12403376
C/C(=C/C(=O)Nc1ccc(cc1)OC)/NNC(=O)Cc2cccc3c2cccc3 C04671719
CC[C@@]1(Cc2ccccc2-c3c1c(=O)[nH]c(n3)NNC(=O)Cc4ccccc4)C C26895595
Cc1ccc(cc1)[C@H]2C(=C(NC(=S)N2)C)C(=O)Nc3cc(ccc3OC)OC C36271390
CCCN([C@@H](c1ccccc1O)C(=O)NC(C)(C)C)C(=O)c2ccccc2O C36567710
Cc1ccc(cc1)[C@H](C(=O)NC(C)(C)C)N(C(=O)c2cccc(c2O)O)C(C)(C)C C36587100
C[C@@H](C(=O)c1ccc(cc1)NC(=O)C(C)C)OC(=O)c2ccc(c(c2)N)Cl C08498015
C[C@H](C(C)C)NC(=O)CSc1nnc(n1N)c2ccc(cc2)C(C)(C)C C03531207
Cc1ccc(cc1)SCC(=O)NNC(=O)N[C@H](C)c2cc3ccccc3o2 C43876498
c1cc(oc1)C(=O)Nc2ccc(cc2)NC(=O)N[C@H]3CCC[C@@H](C3)C(F)(F)F C43976251
CCC(=O)Nc1cccc(c1)NC(=O)NCc2ccccc2OC3CCCC3 C47487863
CCc1cc2c(=O)[nH]c(nc2s1)SCC(=O)Nc3cc(ccc3O)C C49749987
Cc1cc(ccc1N[C@H](C)C(=O)NC(=O)NC2CCCC2)N3CCSCC3 C51186639
CC(C)(C)c1ccc(cc1)[C@H]2c3c(n[nH]c3C(=O)N2CCO)c4ccccc4O C06753022
C[C@H]1CCCC[C@@H]1NC(=S)NNC(=O)/C=C/c2c(nc3n2ccs3)Cl C52939254
c1cc2ccc(c(c2nc1)O)[C@H](c3ccc(cc3)OC(F)F)Nc4c(cccn4)O C54114293
C[C@@H](C(=O)Nc1ccc(c(c1)Cl)Cl)Nc2cccc(c2)N3CCNC3=O C56157449
CC(C)C[C@H](c1cccs1)NC(=O)NNC(=O)c2cn(c3c2cccc3)C C57394048
CCc1cc2c(cc(=O)oc2cc1O)CNc3ccc(cc3)NC(=O)C(C)C C57405958
Cc1ccc(c(c1)CCNC(=O)Nc2cc(ccc2C)NC(=O)C(C)C)OC C57541531
Cc1ccc(cc1NC(=O)N[C@@H](c2ccc(cc2)OC)C3CC3)NC(=O)C4CC4 C57544081
C[C@H](C(=O)NC(C)(C)C)Sc1nnc(n1N)c2ccc(cc2)C(C)(C)C C07170995
c1ccc(c(c1)C(=O)N)OCC(=O)Nc2ccc(cc2)Oc3ccccc3Cl C58411999
CCOc1cc(ccc1OCc2ccc(c(c2)Cl)Cl)/C=N/NC(=O)N C58822945
c1cc(ccc1/N=C/c2ccc(cc2O)O)S(=O)(=O)NC3CCCCC3 C13977417
Cc1ccc2c(c1)nc(o2)c3cc(ccc3O)NC(=S)NC(=O)c4cccs4 C01172862
CC1=C([C@H](NC(=S)N1)c2ccccc2OC)C(=O)N/N=C/c3ccccc3F C59385376
CC1=C([C@H](NC(=S)N1)c2ccc(c(c2)OC)OC(C)C)C(=O)Nc3ccccc3 C13942923
c1cc(c(cc1O)O)C(=O)OCC(=O)Nc2cc(c(cc2Cl)Cl)Cl C03417734
CC(C)(C)c1ccc(cc1)CCNC(=O)NCCn2c3ccccc3[nH]c2=O C62318301
Cc1cccc(c1)Oc2ccc(cc2)NC(=O)NC3CCC(CC3)C(=O)NC C63389330
Cc1cccc(c1)C(C)(C)CNC(=O)NNC(=O)COc2ccccc2F C63409028
CC(C)CCNC(=O)NNC(=O)c1ccc(s1)c2nc3ccccc3s2 C65143789
CC(=O)Nc1ccc(c(c1)C(=O)NN=C(c2ccccc2)c3ccccc3)O C65621291
Cc1ccccc1[C@H](C#N)NC(=O)CCNC(=O)NC23CC4CC(C2)CC(C4)C3 C66398819
Cc1ccc(c(c1)[C@@H](C)NC(=O)Nc2ccc(c(c2)C)C(=O)NC(C)C)OC C66682504
c1ccc2c(c1)NC(=O)[C@@H](S2)CC(=O)NC(=O)N C00089285
c1cc(ccc1N)Nc2cc(=O)[nH]c(=O)[nH]2 C01646794
C[C@H]1[C@@H]([C@H]([C@H]([C@@H](O1)Nc2ccc(cc2)O)O)O)O C05276275
COc1ccc(cc1)/C=C\2/C(=N/N)/NC(=O)NC2=O C05526851
c1cc(c(cc1C[C@@H]2C(=O)NC(=O)N2)O)O C05749420
C[C@@]1([C@H](O[C@]([C@]([C@@]1(C)O)(C)O)(C)O)CO)O C12358956
c1ccc2c(c1)C(=O)[C@@]3([C@@]2(c4ccc(cc4N3)O)O)O C04256208
c1ccc2c(c1)C(=O)[C@]3([C@@]2(NC(=S)N3)O)O C00047822
c1cc(c(c(c1)O)O)[C@@H]2[NH2+][C@H](CS2)C(=O)[O-] C00053457
C[C@H]1[C@@]([C@@]([C@@]([C@@H](O1)O)(C)O)(C)O)(C)O C12358818
c1ccc(cc1)n2c(=O)c(c([nH]c2=O)O)N C17083503
Cc1c(c(n(n1)[C@H](C)C(=O)NC(=O)N)C)N C20420537
CN(c1c(c(c(c(n1)N)C#N)C#N)C#N)N C31669947
C[C@H]1CN(c2ccc(cc2O1)N)CC(=O)N C19757525
[C@@H]12[C@@H](N[C@@H]3[C@@H](N1)NC(=O)N3)NC(=O)N2 C22942313
c1cc2c(cc1S(=O)(=O)[N-][NH3+])NC(=O)CO2 C35431171
CC1(O[C@H]2[C@H]([C@H]([C@H]([C@H]([C@H]2O1)O)O)O)O)C C34198910
CS(=O)(=O)Nc1cc2c(cc1N)OCC(=O)N2 C36742906
C1[C@@H]([C@@H]([C@@H]([C@@H]2[C@@H](O1)OC(=[NH+]2)[S-])O)O)CO C37263636
c1(c([nH]c(=O)[nH]c1=O)[O-])SC(=[NH2+])N C37638042
c1c(cc(cc1N2CCC[C@@H](C2)O)S(=O)(=O)N)N C37934214
C([C@@]1([C@@H]([C@@H]([C@@H]([C@@H](O1)F)O)O)O)F)O C38665051
Cc1nc2c(c(c(c3c2OCO3)OC)N)c(=O)n1N C39124427
c1ccc(c(c1)NC(=O)NN)[N+](=O)[O-] C39194550
C1N[C@@H]2N/C(=N\O)/C(=N/O)/N[C@@H]2NC1 C22865640
C(C(=O)N=c1[nH]c2c([nH]1)NON2)Cl C40174023
C[C@]1(CC[C@@H](C1(C)C)C(=O)N)[C@@H]2C(=O)NC(=O)N2 C26441761
Cn1c(c(c(=O)[nH]c1=O)N2CCC[C@H](C2)CO)N C40418948
C1CCC(CC1)(C(=O)N2C[C@@H](C[C@H]2C(=O)[O-])O)[NH3+] C40470535
[C@H]1([C@H](C([C@H]([C@@H](C1O)O)O)Cl)O)O C17175279
Cc1c(c(n(n1)c2ccc(cn2)S(=O)(=O)N)C)N C40516545
c1c(cc(=O)[nH]c1[O-])C(=O)N2CCC[C@@H](C2)[NH3+] C41028351
C[C@@H]1CC[C@H](CN1C(=O)NN)C(=O)N C42440723
C[C@@]1([C@H](O[C@@H]([C@@]([C@@]1(C)O)(C)O)O)CO)O C43509371
C[C@@]1([C@@H](O[C@]([C@@]([C@@]1(C)O)(C)O)(C)O)CO)O C43509434
C1CCC2(CC1)O[C@@H]3[C@H]([C@@H]([C@@H]([C@H]([C@H]3O2)O)O)O)O C44168159
C[C@H](C(=O)/N=C\1/NCCS1)NC(=O)N C44817433
c1cc(c(cc1NS(=O)(=O)N)N)O C44830159
[H]/N=C(\N)/N(C1=CC=CCN1O)C(=O)N C39122098
Cn1c(c(c(=O)[nH]c1=O)N2CC[C@H](C2)CO)N C51886334
c1cc2c(cc1N)S(=O)(=O)N(C2=O)CC(=O)N C52125743
C[C@]1(CCS(=O)(=O)C1)N/C(=N/O)/N C52834470
Cc1ccc2c(c1C)N(C(=O)[C@@H]2N)CC(=O)N C42068362
C1CC[C@@H]2[C@H](C1)C[C@@H]3N2C(=C(C3=O)C(=O)N)N C12505884
c1c(nc([nH]c1=O)Sc2c(c(ncn2)Cl)N)N C62365444
c1cc(c(c2c1c(ccc2N)S(=O)(=O)[O-])O)N C62723189
C[C@@H]([C@@H]1CCCCN1C(=O)c2cc(=O)[nH]c(n2)[O-])[NH3+] C63193368
[H]/N=C\1/N[C@H](NC(=S)N1)[C@H]2C=CC=N2 C38595174
CC1(O[C@@H]2[C@@H]([C@@H]([C@@H]([C@@H]([C@@H]2O1)O)O)O)O)C C34198910
c1(c(c(c(c(c1F)F)F)/C(=N/O)/N)F)/C(=N\O)/N C16082817
C[C@@H]1CC[C@@](C[C@@H]1C)(C(=O)NC(=O)N)C(=O)[O-] C05014680
c1cc(c(cc1NS(=O)(=O)N)O)C(=O)[O-] C19472643
c1ccc(cc1)S(=O)(=O)N[P@@](=O)(N)[O-] C01295793
c1cc(ccc1C(=O)[O-])S(=O)(=O)[N-][NH3+] C19878724
c1cc(ccc1NC(=O)C(=O)[O-])S(=O)(=O)N C20185140
CCS[C@H]1[C@H]([C@H]([C@@H]([C@@H](O1)C(=O)[O-])O)O)O C22059170
c1cc(cc(c1)O)Cc2c(n(c(=S)nn2)N)[O-] C32501028
Cc1c(c(n(n1)[C@H](C)C(=O)NC(=O)N)C)C(=O)[O-] C36778057
C1CCC(C1)(C(=O)[O-])NC(=O)[C@@H]2CCCN(C2)C(=O)N C37456334
c1cc(ccc1N(CC(=O)[O-])C(=O)N)O C37473916
c1cc(ccc1n2c(c(sc2=O)C(=O)N)[O-])O C39073160
C[C@@]1(CC[C@@](C1)(C(=O)[O-])[NH3+])C(=O)[O-] C39083243
c1cc(c(c(c1C(=O)[O-])[N+](=O)[O-])O)N C39084624
C1=C[C@H]([C@@H](C(=C1)C[C@@H](C(=O)[O-])O)O)O C39096161
c1cc(cc(c(=O)c1)[O-])C(=O)NNC(=O)N C39098591
C1/C(=C/C(=O)[O-])/N/C(=C/O)/NC1=O C39121062
[H]/N=C\1/C2=NC(=N[C@@H]2[N-]C(=N1)N)SCC(=O)N C39357466
CC1=C(C(=N[C@H]1C(=O)NN)C)/C=C/C(=O)[O-] C39568207
CCS[C@@H]1[C@H]([C@H]([C@@H]([C@@H](O1)C(=O)[O-])O)O)O C39937095
C1CC(CCC1NC(=O)N2C[C@H](C[C@H]2C(=O)[O-])O)O C40548643
C[C@@H](C(=O)N)NC(=O)N1CSC[C@H]1C(=O)[O-] C40578386
C[C@@H]1CCC[C@@](C1)(C(=O)[O-])NC(=O)N C41034712
C[C@H]1CCCC[C@@]1(C(=O)[O-])NC(=O)N C41038069
C1CCN([C@@H](C1)C(=O)N)C(=O)N2C[C@H](C[C@@H]2C(=O)[O-])O C42407070
C1CCN([C@H](C1)C(=O)N)C(=O)N2C[C@H](C[C@@H]2C(=O)[O-])O C42407072
C[C@H]1CC[C@H](CN1C(=O)NCC(=O)[O-])C(=O)N C42439471
CCO[C@H]1[C@@H]([C@H]([C@H]([C@H](O1)C(=O)[O-])O)O)O C44168643
CC(C)S[C@H]1[C@@H]([C@H]([C@H]([C@H](O1)C(=O)[O-])O)O)O C44169058
CO[C@H]1[C@@H]([C@H]([C@H]([C@H](O1)C(=O)[O-])O)O)O C44169847
C[C@H](c1[n-]nnn1)Nc2ccc3cc(ccc3n2)N C44924929
C[C@H](c1[n-]nnn1)Nc2ccc(c3c2non3)N C44925012
C[C@@H](c1[n-]nnn1)Nc2c(cc(cc2F)N)F C44925114
CC1(O[C@H]2[C@H]([C@H](CO[C@]2(O1)COS(=O)(=O)[NH-])O)O)C C44963084
C1[C@H]([C@@H](C(C[C@]1(C(=O)[O-])O)(F)F)O)O C39097314
c1csc([nH+]1)NC(=O)NP(=O)([O-])[O-] C35986578
c1ccc(c(c1)N)NC(=O)C2(CC2)C(=O)[O-] C50291422
C1CCC(C1)(C(=O)[O-])NC(=O)N[C@@H]2CCCNC2=O C50398245
c1c(n2c(=S)[nH]nc2nc1[O-])N C06223304
C[C@H](C(=O)[O-])NC(=O)N[C@@H]1CCCC[C@@H]1O C52011579
CCSc1c(nc2c(n1)c(nc(n2)N)N)[O-] C17106132
Cc1c(sc(n1)N)C(=O)N2C[C@@H](C[C@H]2C(=O)[O-])O C55174562
[H]/N=C\1/[C@@H](O[C@@H](C(=C1O)[O-])CO)OC C05210229
c1cc2c(ccc(c2cc1S(=O)(=O)[O-])O)N C62722626
c1cc2c(ccc(c2cc1O)N)S(=O)(=O)[O-] C62722643
c1cc2c(cc1S(=O)(=O)[O-])c(cc(c2N)O)N C62723194
c1cc2c(cc1S(=O)(=O)[O-])cc(c(c2N)N)O C62723197
c1cc(c(cc1N)NC(=O)[C@@H]2CCOC2)C(=O)[O-] C62831794
c1cc(c(cc1N)NC(=O)N)C(=O)[O-] C62831877
c1(c(o[nH]c1=O)[C@H](C(=O)[O-])N)Br C65356697
c1c(cc([nH+]c1C(=O)[O-])C(=O)[O-])N C66327981
CC1(CC2=C([C@@H](C(=C(O2)N)C#N)c3ccc(o3)COc4ccc(cc4)Br)C(=O)C1)C C00648547
Cc1c(sc2c1c(=O)n(cn2)CC(=O)N/N=C\c3cc(ccc3O)Br)C C06166573
c1cc(ccc1COc2ccc(cc2C=C3C(=O)NC(=O)NC3=O)Cl)Br C02970416
c1ccc(cc1)[C@@H]2CC3=C([C@H](C(=C(N3c4ccccc4C#N)N)C#N)c5ccc6c(c5)OCO6)C(=O)C2 C00673420
C[C@@]1(C(=O)N(C(=O)N1)CC(=O)Nc2ccc(cc2)Br)c3ccc(cc3)Cl C08623223
C[C@@]1(C(=O)N(C(=O)N1)CC(=O)Nc2ccc(cc2)Br)c3cccc(c3)Br C08634976
Cc1cc(c(n1c2ccc(cc2)O)C)/C=C\3/C(=O)NC(=S)N(C3=O)c4cccc(c4Cl)Cl C09260429
C#CCn\1c2ccc(cc2s/c1=N\C(=O)c3ccc(cc3)Br)S(=O)(=O)N C09725930
Cc1cccc(c1)N2C3=C(C(=O)CC(C3)(C)C)[C@@]4(c5ccccc5N(C4=O)C)C(=C2N)C#N C12462787
c1cc(c(c(c1)Cl)Cl)N2C(=O)/C(=C/c3cccn3c4ccc(cc4)O)/C(=O)NC2=O C08986296
CCCN1c2ccccc2[C@]3(C1=O)C(=C(N(C4=C3C(=O)CCC4)c5ccc(cc5)F)N)C#N C13567612
Cc1c(cccc1Cl)N2C3=C(C(=O)CCC3)[C@@]4(c5ccccc5N(C4=O)C)C(=C2N)C#N C13567689
Cc1cc(cc(c1)N2C3=C(C(=O)CCC3)[C@@]4(c5ccccc5N(C4=O)CC#C)C(=C2N)C#N)C C13567755
c1ccc2c(c1)OC[C@H](O2)C(=O)N/N=C\c3cc(cc(c3O)Br)Br C13583428
C[C@H]1CC2(CCCC2)N3c4c1cc(cc4[C@]5(C3=O)C(=C(OC6=C5C(=O)CCC6)N)C#N)F C14162375
c1cc(ccc1C(=O)[C@H]2[C@@H]([C@]([C@@H]3N2c4ccc(cc4C=C3)F)(C#N)C(=O)N)c5ccncc5)Cl C15023967
c1ccc2c(c1)[C@@]3(C(=C(N4c5ccccc5SC4=C3C#N)N)C#N)C(=O)N2Cc6ccc(cc6)Cl C15084617
c1ccc(c(c1)CN2c3ccccc3[C@]4(C2=O)C(=C(N5c6ccccc6SC5=C4C#N)N)C#N)F C15085262
C[C@H]1CCC[C@]2(C1)[C@H](C(=O)NC(=C2C#N)SCC(=O)Nc3ccc(cc3)Br)C#N C15188792
Cc1cc(ccc1NS(=O)(=O)c2cc(cc(c2C)C)c3ccc(=O)[nH]n3)Br C15866605
c1ccc2c(c1)OC[C@@H](O2)C(=O)N/N=C/c3cc(cc(c3O)Br)Br C16309811
CC1(CC2=C([C@@H](c3c(=O)[nH]c(nc3N2)SCC=C)c4ccc5c(c4)OCO5)C(=O)C1)C C16779326
C[C@@]12CC[C@@H](C[C@H]1CC[C@@H]3[C@H]2CC[C@@]4([C@@]3(C[C@@H]([C@H]4c5ccc(=O)oc5)C(=O)OC)O)C)O C19926256
COc1ccccc1N2C(=O)C(=C3C[C@H](Sc4ccccc4N3)c5cccs5)C(=O)NC2=O C20899162
CNC(=O)N1c2ccccc2NC3=C([C@H]1c4ccc(cc4)OC)C(=O)C[C@@H](C3)c5ccco5 C21722388
CC1(CC2=C([C@H](N=C(N2)Nc3nc4ccccc4o3)c5ccc(cc5)SC)C(=O)C1)C C17098076
C[C@H](C(=O)NC(=O)NC1CCCCC1)Sc2nc3c(c4c(s3)CCC4)c(=O)n2C C22620185
COc1cc(c(cc1[C@@H]2[C@@H]3CCCC=C3C(=C(C2(C#N)C#N)N)C#N)Br)OC C23379404
C[C@@H](c1ccc2c(c1)OCCO2)[NH2+]Cc3nc4c(cc(cc4Br)Br)c(n3)[O-] C16047182
Cc1cc(c(s1)C)[C@H]2C(=C(N(C3=C2C(=O)CC(C3)(C)C)c4ccc(c(c4)[N+](=O)[O-])Cl)N)C#N C27550463
CC1(C=Cc2ccc3c(c2O1)N[C@@]4([C@]3(C[C@H]5N4C(=O)[C@H]6CCCN6C5=O)O)C(C)(C)C=C)C C31160395
CC1(C=Cc2cc3c(cc2O1)[nH]c(c3C[C@H]4C(=O)N5CCC[C@@H]5C(=O)N4)C(C)(C)C=C)C C31161085
Cc1c(sc2c1c(=O)[nH]c(n2)CC(=O)N/N=C(\C)/c3ccccc3Br)C C20934133
CCOc1ccc(cc1)[C@H]2C(=C(N(C3=C2C(=O)CCC3)c4c(c5c(s4)CCCC5)C#N)N)C#N C01022997
CC1(CC2=C(C(=O)C1)[C@@]3(c4ccccc4N(C3=O)C)C(=C(N2c5cc(cc(c5)Cl)Cl)N)C#N)C C05945438
c1cc(ccc1C2=NN=C[C@H]2[C@H]3[C@@H]4C(=NN=C4OC(=C3C#N)N)c5ccc(cc5)Cl)F C39210333
Cc1cc(nc2c1[C@@H]3[C@@H](S2)C(=O)N[C@@H](N3)[C@@H]4C=NN=C4c5ccc(cc5)Cl)C(F)(F)F C39237567
CCn1c(cc2c(c1=O)[C@]3(c4ccccc4N(C3=O)Cc5ccc(cc5)Cl)C(=C(O2)N)C#N)C C39918989
CC(C)CSc1[nH]c(=O)c2c(n1)NC3=C([C@@H]2c4ccc(cc4)C#N)C(=O)CC(C3)(C)C C40476485
c1ccc(cc1)n2ccc(cc2=O)CN/C=C\3/c4cc(ccc4C(=O)NC3=O)I C40950337
Cc1c(cc(n1[C@@H](C)C(=O)N2CCN(CC2)C)c3ccc4c(c3)C(CCC4(C)C)(C)C)C(=O)N C43225812
Cc1ccc(s1)[C@@H]2c3c([nH]n(c3=O)c4ccccc4)NC5=C2C(=O)C[C@@H](C5)c6ccco6 C18200818
c1ccc(c(c1)N/C=C\2/C(=O)NC(=O)N(C2=O)c3ccc(cc3)Cl)I C08424791
CCOc1ccccc1[C@H]2C/C(=C/3\C(=O)NC(=S)N(C3=O)C)/Nc4ccccc4S2 C49735098
Cc1ccc(cc1)C(=O)[C@@H]2[C@@H]3CCCN3[C@@]4([C@]25c6ccccc6NC5=O)c7cccc(c7NC4=O)C C15959195
c1cc(ccc1n2c3c(cn2)[C@]4(CC(=O)N3)c5cc(ccc5NC4=O)Cl)OC(F)(F)F C32097181
c1cc2c(c(c1)Cl)NC(=O)[C@@]23CC(=O)Nc4c3cnn4c5ccc(cc5)OC(F)(F)F C32100549
Cc1cc(c(cc1Cl)C2=C3[C@H](N(C(=O)[C@H]3N=N2)CCO)c4ccc(c(c4)Cl)Cl)O C09124566
Cc1ccc(cc1Cl)n2c(=O)c(c([nH]c2=O)[O-])[C@@H]3[C@@H]4C(=c5ccccc5=[NH+]4)CCN3C C63376022
Cc1cc(c(c(c1)O)C2=C3[C@@H](N(C(=O)[C@H]3N=N2)CCO)c4cccc(c4)Br)C C08845132
CCn1c(nnc1SCC(=O)N/N=C/c2ccc(c(c2)O)O)c3ccc(cc3)C C01474300
Cc1ccc(cc1)/C=N/n2c(c(c3c2nc4ccccc4n3)C(=O)NCCOC)N C02253678
CCOc1ccccc1Nc2nnc(s2)SCC(=O)NC(=O)NC(C)C C03542342
CCOC(=O)c1c2c(sc1NC(=O)C(=O)N/N=C/c3ccc(cc3)O)CCCC2 C05672873
COc1ccc(cc1[N+](=O)[O-])C(=O)NC(=S)Nc2cccc3c2cccc3O C03265426
CC(C)NC(=O)N1CCc2cc(c(cc2[C@@H]1CNC(=O)NC(C)(C)C)OC)OC C06868992
CCCCN(c1c(n(c(=O)[nH]c1=O)CCC)N)C(=O)CN2CCCc3c2ccc(c3)C C06832140
CC(C)C(=O)Nc1cccc(c1)NC(=S)NC(=O)/C=C/c2cccc(c2)[N+](=O)[O-] C01165706
Cc1cc2c(cc1C)occ2CC(=O)O[C@H](C)C(=O)Nc3ccc(cc3)S(=O)(=O)N C09436508
CC[C@@H]1COc2ccc(cc2C(=O)N1)NS(=O)(=O)c3ccc(cc3)NC(=O)CC C08962185
c1ccc(cc1)Oc2cccc(c2)C(=O)OCC(=O)Nc3cccc(c3)S(=O)(=O)N C11456127
Cc1ccc(cc1)C(=O)NCC(=O)OCC(=O)NC(=O)NC23CC4CC(C2)CC(C4)C3 C11510676
C[C@H]1CCCC[C@@H]1n2c(nnc2S[C@H](C)C(=O)NC(=O)N)c3ccc(cc3)OC C12538200
c1cc(ccc1/C=C/C(=O)OCC(=O)Nc2ccc3c(c2)[nH]c(=O)[nH]3)OC(F)F C03421444
CCOC(=O)NNC(=O)c1ccc(cc1)S(=O)(=O)Nc2ccc(c(c2)C)C C12604786
CCOc1ccc(cc1)S(=O)(=O)Nc2ccc(cc2)C(=O)NNC(=O)[C@@H]3C[C@@H]3C C12604926
c1ccn2cc(nc2c1)COc3ccc(cc3)C(=O)Nc4ccc(cc4)S(=O)(=O)N C12520742
c1cc(c(cc1C(=O)N)[N+](=O)[O-])COC(=O)c2cc(ccc2O)Br C16749443
CC(C)c1ccc(cc1)NC(=O)NNS(=O)(=O)c2ccc(c(c2)OC)OC C17080372
CC(C)(C)c1ccc(cc1)C(=O)NCCC(=O)NN2C(=O)C3(CCCCC3)NC2=O C17114063
Cc1c(n(c(c1C#N)NC(=O)COC(=O)c2cccc(c2N)Cl)Cc3ccco3)C C18405420
Cc1ccc(cc1)C(=O)N[C@@H](C(C)C)C(=O)OCC(=O)NC(=O)NC2CCCCC2 C19351327
CCCC1=C([C@]2(c3ccccc3NC(=C2C(=O)OC(C)C)N)C(=O)O1)C(=O)OCC C20581907
Cn1c2ccc(cc2n(c1=O)C)COc3ccccc3CNc4ccc5c(c4)[nH]c(=O)[nH]5 C20877782
CCCCn1c(c(c(=O)[nH]c1=O)N(CC)C(=O)c2cc(ccc2OC)Cl)N C20969340
Cc1ccc(o1)/C=N/Nc2[nH]nc(n2)SCCC(=O)Nc3ccc(cc3)Cl C21081012
CC(C)Cn1c(c(c(=O)[nH]c1=O)N(CC(C)C)C(=O)c2ccc(cc2)OC(C)C)N C21082872
Cc1ccc(o1)/C=N/Nc2nnc(n2N)SCC(=O)C3C4CC5CC(C4)CC3C5 C21321192
CCOC(=O)C1=C(NC(=O)N[C@@H]1c2ccccc2)COC(=O)c3cccc(c3)O C22025158
c1ccc2c(c1)cc(o2)C3=NN([C@@H](C3)c4ccco4)C(=O)CNc5ccccc5C(=O)N C22356314
CC(C)[C@H](C(=O)Nc1cccc2c1cccn2)NC(=O)Cc3c4ccccc4c(=O)[nH]n3 C25107954
CC[C@@]1(C(=O)N(C(=O)N1)NC(=O)C[C@@H](C)NC(=O)c2ccccc2)c3ccccc3 C25394140
CC[C@@]1(C(=O)N(C(=O)N1)NC(=O)C[C@H](C)NC(=O)c2ccccc2)c3ccccc3 C25394153
CC[C@@H](C(=O)Nc1nnc(s1)C(C)C)n2c(nnc2SCc3ccccc3)N C32535608
COc1ccc(c(c1)OC)c2nnc(n2N)SCC(=O)NC3CCCCC3 C21576260
COc1cc(cc(c1OC)OC)c2cc(n(n2)c3nc(cs3)c4cccc(c4)O)N C33413685
CCOc1cc(ccc1OCc2ccccc2C)[C@H]3C(=C(N=C4N3NC=N4)C)C(=O)N C04368682
COCCCNC(=O)c1ccc2c(c1)[C@@H]3C=CC[C@@H]3[C@@H](N2)c4cc(ccc4O)[N+](=O)[O-] C14476234
Cc1ccc(cc1C)n2c(nnc2S[C@H](C(C)C)C(=O)NC(=O)N)c3ccncc3 C36849378
CCCc1cc(=O)oc2c1c(cc(c2)C)OCC(=O)Nc3ccc(cc3)S(=O)(=O)N C13607541
c1ccc(cc1)C(c2ccccc2)(C(=O)N/N=C/c3ccc(c(c3)[N+](=O)[O-])O)O C36136648
COC(=O)Nc1ccc(cc1)NC(=O)N(Cc2ccccc2O)Cc3ccco3 C47584904
Cc1cc(c(c(c1)c2c3c([nH]n2)C(=O)N([C@@H]3c4ccc(c(c4)OC)O)CCOC)O)C C05690903
c1ccc(c(c1)CCNC(=O)NNc2ccc(nn2)n3cccn3)C(F)(F)F C54650226
c1cc(c(c(c1)Cl)Cl)/C=N/Nc2[nH]nc(n2)SCC(=O)NCc3ccco3 C59015737
CCC/C=N/Nc1[nH]nc(n1)SCC(=O)Nc2c(c3c(s2)CCCC3)C#N C59311725
COC(=O)COc1c(cc(cc1Cl)/C=N/NC(=O)Cc2csc(n2)N)Cl C59645429
CCOc1ccc(cc1)[C@@H]2C[C@H](n3c(nc(n3)N)N2)c4ccc(c(c4)OC)OC C13131228
CC(C)CC(=O)Nc1ccc(cc1)C(=O)N/N=C/c2cc(c(c(c2)OC)O)OC C66200742
CCOC(=O)N[C@@H]1CCCN(C1)C(=O)CCCC[C@H]2[C@@H]3[C@@H](CS2)NC(=O)N3 C67200386
Cc1c2c([nH]n1)OC(=C([C@H]2c3ccc(c(c3)Cl)OCc4ccc(cc4)F)C#N)N C01143943
C/C(=N/NC(=O)N)/[C@H]1CC[C@@H]2[C@@]1(CC[C@@H]3[C@@H]2CC=C4[C@@]3(CC[C@@H](C4)OC(=O)C)C)C C05080344
CC1=C([C@@H](NC(=O)N1)c2ccc(cc2)C(C)(C)C)C(=O)Nc3ccc(cc3)OC C05784951
Cc1ccc(c(c1)C)NC(=O)c2c3ccccn3c(c2N)C(=O)c4cccc(c4)OC C09316572
c1cc(ccc1c2nnc(n2N)SCC(=O)Nc3ccc(cc3)Br)Cl C09638589
c1cc(sc1)c2nnc(n2N)SCC(=O)Nc3c(cc(cc3Cl)Cl)Cl C11592217
c1cc(c(cc1Cl)OCC(=O)Nc2cc3c(cc2Br)[nH]c(=O)[nH]3)Cl C13037849
Cc1cc(ccc1OCc2cc(sc2C)[C@H]3c4c([nH]nc4OC(=C3C#N)N)C)Cl C08926777
Cc1ccc(cc1)S(=O)(=O)Nc2ccc(cc2)NC(=O)Nc3ccc(cc3)Cl C06858597
c1ccc(cc1)C(c2ccccc2)N3CCN(CC3)c4cc(c5cc(ccc5[nH+]4)N)C(=O)[O-] C21715367
C[C@H]1CCc2c(sc3c2c(nc(n3)SCC(=O)Nc4ccccc4OC)N)C1 C22662463
Cc1c(sc2c1c(nc(n2)S[C@@H](C)C(=O)Nc3ccc(cc3)C(=O)C)N)C C24773963
c1ccc(cc1)Oc2ccccc2NC(=O)C[C@H]3C(=O)Nc4ccccc4N3 C28051157
c1ccc(cc1)Oc2ccccc2NC(=O)C[C@@H]3C(=O)Nc4ccccc4N3 C28051159
c1cc(c(c(c1)Cl)Cl)Nc2c(=O)n(c(nn2)SCc3ccc(cc3)Cl)N C28535649
Cc1ccc2c(c1)[nH]c(n2)c3c4ccccn4c(c3N)C(=O)c5ccc(cc5)OC C31848422
CC1(CC2=C([C@H](c3c(=O)[nH]c(nc3N2)SCC=C)c4ccc(cc4)O)C(=O)C1)C C33810314
c1ccc2cc(ccc2c1)C(=O)[C@@H]3[C@@H](NC(=O)N[C@@]3(C(F)(F)F)O)c4ccc(cc4)C#N C35023208
c1cc(c(c(c1)Cl)Cl)NC(=O)Nc2ccc(c(c2)C(=O)NC3CC3)N4CCCC4 C35709840
CC1CCN(CC1)c2ccc(cc2C(=O)NC3CC3)NC(=O)Nc4ccc(cc4F)F C35723106
c1ccc2c(c1)N(c3ccccc3S2)CCC(=O)Nc4ccc5c(c4)[nH]c(=O)[nH]5 C36247994
Cc1ccc(c(c1)NC(=O)CSc2nc(c3c4c(sc3n2)C[C@H](CC4)C)N)OC C36818384
c1cc(oc1)/C=C\2/CCc3c2nc4c(c3c5ccco5)c(c(s4)C(=O)NC6CC6)N C04192563
CC1=C([C@@H](N2C(=[NH+]1)N=C([N-]2)SCc3ccccc3Cl)c4ccccc4)C(=O)N C04574830
COc1cccc(c1)/C=C/2\CNCC3=C2OC(=C([C@H]3c4cccc(c4)OC)C#N)N C39326857
Cc1cccc(c1)[C@@H]2NN[C@H](N2c3ccccc3)SCc4[nH]c(=O)c5ccccc5n4 C39969173
CC(C)CSc1[nH]c(=O)c2c(n1)NC3=C([C@H]2c4ccc(cc4)O)C(=O)CC(C3)(C)C C40476503
Cc1cc(cc(c1)Oc2c(c(ncn2)Nc3ccc(cn3)Br)N)C C40681436
Cc1ccc2c(c1)sc(n2)Nc3c(c(ncn3)Oc4cc(cc(c4)C)C)N C40681490
CCOc1ccccc1Nc2c(c(ncn2)N3C[C@]4(C[C@@H]3CC(C4)(C)C)C)N C40735410
c1ccc2c(c1)nc(s2)Nc3c(c(ncn3)Sc4cccc5c4nccc5)N C40761239
Cc1ccc(cc1)Oc2c(c(ncn2)Nc3ccc(cn3)Br)N C40779876
Cc1cc(cc(c1Cl)C)Oc2c(c(ncn2)Nc3nc(c(s3)C)C)N C40783120
Cc1c(sc(n1)Nc2c(c(ncn2)Oc3ccc(cc3)Br)N)C C40783159
Cc1ccc(cc1)Sc2c(c(ncn2)Nc3nc4ccc(cc4s3)OC)N C40783373
c1cc2cccnc2c(c1)Sc3c(c(ncn3)Nc4cccc5c4cccn5)N C40797094
C[C@H]1CC[C@H]([C@@H](C1)NC(=O)NNC(=O)c2cc(cn2C)Br)C(C)C C45639121
C[C@@H]1c2ccsc2CCN1C(=O)N[C@@H](C)c3ccc(cc3)NC(=O)NC4CC4 C47128961
[H]/N=C(\Nc1nc2ccccc2o1)/NC(=O)c3c(c4ccccc4s3)Cl C18325247
CCOc1ccc(cc1)[C@@H]2c3c(n[nH]c3OC(=C2C#N)N)c4ccc(c(c4)Cl)Cl C51331056
CC(=O)Nc1ccc(c(c1)NC(=O)NCC(C)(C)c2ccc(cc2)Cl)OC C56568758
Cc1c2c(n(n1)c3ccccc3)N[P@@](=S)(N=C2SC)NNc4ccccc4 C04723372
C1CCC(CC1)Nc2nnc(s2)SCc3nc(c4c5c(sc4n3)CCCC5)N C18330557
CC1=C([C@@H](NC(=S)N1)c2ccccc2Cl)C(=O)N/N=C/c3ccc(cc3)N(C)C C59384903
C=C1C=C(N2[C@H]([NH+]=C(N=C2N1)NCc3ccc(cc3)Cl)c4ccc(cc4)F)[O-] C20555800
CC[NH+](CC)c1ccc(cc1)[C@H]2[C@H]3CC=C[C@@H]3c4cc(cc(c4N2)O)[N+](=O)[O-] C14461525
Cc1c(sc(n1)NC(=O)C23CC4CC(C2)CC(C4)C3)[C@H]5N[C@@H](NO5)c6cccs6 C53626418
Cc1ccc(cc1)C(=O)N[C@@H]2NN=C(S2)SCc3cc(=O)c4c(cc(cc4[nH]3)C)C C63686508
C[C@H](c1ccc2c(c1)[nH]c(=O)[nH]2)NC(=O)C3(CCCCC3)c4ccc(cc4)OC C65868946
c1cc(cc(c1)NC(=O)NCC2(CCCC2)c3cccs3)c4ccc(=O)[nH]n4 C66671914
C[C@H]1CCc2c(sc(c2C(=O)N)NC(=O)COc3ccc(cc3)C(C)C)C1 C00944948
CCOc1ccc2cc3c(c(sc3nc2c1)C(=O)N[C@H]4CCCC[C@@H]4C)N C00891632
c1ccc(c(c1)[C@H]2c3ccc(cc3OC(=C2C#N)N)O)OCc4ccc(cc4)Cl C04177296
CC1=C([C@@H](NC(=S)N1)c2ccc(cc2)N(C)C)C(=O)Nc3ccc(cc3)Cl C00799800
c1ccc(c(c1)NC(=O)c2c(c3cc4c(nc3s2)CCCC4)N)OC(F)(F)F C00663231
c1ccc(cc1)Oc2ccc(c(c2)[C@@](c3[nH]c4ccccc4n3)(C(F)(F)F)O)O C01424840
c1ccn2c(c1)c(c(c2C(=O)c3ccc(cc3)F)N)C(=O)Nc4ccc(cc4)F C04786585
CCN(CC)c1ccc(cc1)[C@@H]2C(=C(NC(=S)N2)C)C(=O)Nc3ccccc3 C01198923
CC[C@@H](C)[C@@H](C(=O)Nc1ccc2c(c1)CCC2)NC(=O)Nc3ccc(cc3)C C00743398
c1ccc(cc1)[C@@H]2N(NC(=NN2c3ccccc3)c4ccc(cc4)N)c5ccccc5 C05338486
Cc1ccc(cc1)NC(=O)C2=C(NC(=S)N[C@@H]2c3ccccc3OC(F)F)C C05835027
CCOc1ccccc1NC(=O)C2=C(NC(=S)N[C@H]2c3ccc(cc3)C)C C05908591
Cc1cc(c(cc1COc2ccc(cc2)Br)/C=N/NC(=O)N)C C02727937
CCC[C@@H]1CCc2c(sc(c2C(=O)N)NC(=O)c3ccccc3OC)C1 C06045547
CC(C)(C)c1ccc(cc1)C(=O)NC(=S)NNC(=O)c2ccc(cc2)Cl C06563480
CC[C@H]1CCc2c(sc(c2C(=O)N)NC(=O)/C=C/c3ccc(cc3)OC)C1 C00995690
c1ccc2c(c1)cccc2NC(=O)COC(=O)c3cc(ccc3N)Br C04246357
C[C@@H](C(=O)Nc1ccc(cc1Cl)Cl)Nc2ccc(cc2)NC(=O)C3CC3 C10768441
c1ccn2c(c1)c(c(c2C(=O)c3ccc(cc3)Cl)N)C(=O)Nc4ccc(cc4)F C12342170
C[C@@H](c1cccs1)NC(=O)CSc2nc(c3c4c(sc3n2)CCCC4)N C06108729
C[C@@H](C(=O)Nc1ccc(cc1)F)Sc2nc(c3c4c(sc3n2)CCCC4)N C06108866
c1ccc(cc1)c2ccc(cc2)c3c(n4c(n3)SCC4)/C=N/NC(=S)N C13207690
CC(C)CC(=O)Nc1ccc2c(c1)[C@@H]3C=CC[C@H]3[C@@H](N2)c4ccc(c(c4)O)OC C14457478
Cc1ccc(c(c1)C)Cc2c(nc(n(c2=O)Cc3cccc4c3cccc4)N)O C16881149
CC(C)(C)NS(=O)(=O)c1ccc2c(c1)[C@H]3C=CC[C@H]3[C@H](N2)c4ccccc4O C20707012
C[C@@H](C(=O)Nc1ccc(c(c1)C(F)(F)F)Cl)Nc2ccc(cc2)NC(=O)C C23864642
Cc1ccc(cc1)C23C[C@H]4C[C@@H](C2)CC(C4)(C3)C(=O)N/N=C/c5ccc(c(c5)O)O C01510852
Cc1cc(c(n1c2cccc(c2)C(F)(F)F)C)/C=N\NC(=O)c3ccccc3N C28640896
CC(C)(C)[C@@H]1CCC[C@@H]2C1=NN([C@@]2(C(F)(F)F)O)c3nc(cs3)C(=S)N C36056959
Cc1ccc(c(c1)C(C)(C)C)OCC(=O)Nc2c(c3c(s2)CCCC3)C(=O)N C00636742
C/C(=C/C(=O)NC12CC3CC(C1)CC(C3)C2)/NNC(=O)c4ccc(cc4)Cl C04713772
c1cc(c(cc1Nc2c(c(ncn2)N3CCCCCC3)N)C(F)(F)F)Cl C40725634
Cc1ccc(cc1)Oc2c(c(ncn2)Nc3ccc(cc3)Br)N C40782284
Cc1cc(cc(c1Cl)C)Oc2c(c(ncn2)NCCc3cccs3)N C40798058
c1ccc(c(c1)CNc2c(c(ncn2)Oc3ccc(cc3)Br)N)Cl C40801438
c1cc(cc(c1)NC(=O)N[C@@H](c2cccs2)C3CCCC3)NC(=O)C4CC4 C44087618
CCCSc1nc(c2c(n1)NC3=C([C@@H]2c4ccccc4)C(=O)CC(C3)(C)C)N C44973478
Cc1c(sc2c1c(nc(n2)S[C@@H](C)C(=O)N[C@@H]3CCC[C@@H]([C@@H]3C)C)N)C C46658376
CC(C)CNC(=O)c1ccc(cc1Cl)NC(=O)N[C@@H]2CCc3c2cccc3 C48141527
CCC(=O)Nc1ccc(c(c1)NC(=O)N[C@@H]2CCC[C@@H](C2)C(F)(F)F)C C48258698
Cc1ccccc1N2C(=O)/C(=C/Nc3ccc(cc3)c4ccc(cc4)N)/C(=N2)C C04180578
CCc1ccc(cc1)[C@@H](C)NC(=O)Nc2ccc(cc2)C(=O)NC3CCCC3 C59351032
C[C@@H](C(=O)Nc1ccc(cc1)C(C)(C)C)Oc2ccc(cc2C(=O)N)Cl C23357056
Cc1cc(cc(c1)NC(=O)CNc2ccc(cc2)C(=O)NC3CCCCC3)C C63469879
Cc1ccc(c2c1c(=O)cc([nH]2)CS[C@@H]3NN[C@@H](N3C)c4cccc(c4)F)C C63686426
Cc1ccc(cc1NS(=O)(=O)c2ccc(cc2)C3CCCCC3)C(=O)N C63878215
Cc1cc(c(c(c1)C)NCC(=O)Nc2ccc(cc2)C(=O)NC3CCCCC3)C C66209251
CC(C)C(=O)Nc1ccc(cc1)NC(=O)CNc2ccc(c(c2)Cl)Cl C66209864
c1cc(ccc1C[C@H](C2CCCCC2)NC(=O)[C@H]3CCCN(C3)C(=O)N)Cl C66775231
Cc1ccsc1C(=O)NNC(=O)N[C@@H](c2ccc(cc2)F)C3CCCC3 C67102281
CCOc1ccc2cc3c(c(sc3nc2c1)C(=O)N[C@@H]4CCCC[C@H]4C)N C00891630
c1ccc(c(c1)COc2ccc(cc2)[C@@H]3c4ccc(cc4OC(=C3C#N)N)O)Cl C01139515
CCCCOc1ccc(cc1)[C@@H]2c3c(c(sc3NC(=C2C(=O)C)C)C#N)N C04402433
c1cc(ccc1c2ccc(o2)C(=O)Nc3c(c4c(s3)CCCC4)C(=O)N)Cl C01156412
CCOc1ccccc1NC(=O)C2=C(NC(=S)N[C@@H]2c3ccccc3C)C C00644384
Cc1cccc(c1)NC(=S)N/N=C/2\CC3(CCCCC3)Oc4c2cc(cc4)O C04669190
c1ccc(cc1)CCn2c(=O)c3c(nc2NN)-c4ccccc4CC35CCCCC5 C04728558
C[C@@H](C(=O)Nc1ccc(cc1Cl)Cl)OC(=O)c2ccc(cc2N)Cl C03250096
Cc1cc(c(cc1COc2ccccc2Br)/C=N/NC(=O)N)C C02728214
C=C1[C@H]([C@@H](NC(=S)N1)c2ccccc2OC(F)F)C(=O)Nc3ccccc3 C03300876
COc1cc(ccc1NC(=O)[C@H]2[C@H](NC(=S)NC2=C)c3cccs3)Cl C03336480
c1ccc2c(c1)cccc2COc3ccc(cc3/C=N/NC(=O)N)Br C01216799
Cc1cc(cc(c1)NC(=O)C2=C(NC(=S)N[C@H]2c3cccc(c3)OC)C)C C08843865
Cc1ccc(c(c1)NC(=O)C2=C(NC(=S)N[C@H]2c3cccc(c3)OC)C)C C08843867
Cc1cc(cc(c1)NC(=O)c2c3ccccn3c(c2N)C(=O)c4ccc(cc4)F)C C12342032
Cc1cc(c(c(c1C=O)O)C/C=C(\C)/[C@@H](C[C@@]2([C@@H](CCC(=O)[C@@H]2C)C)C)O)O C13432937
CCOc1cc(ccc1O)c2cc(nc(c2C#N)N)c3ccc(cc3)Br C19832540
CCOc1cc(ccc1O)c2cc(nc(c2C#N)N)c3ccc(c(c3)Cl)Cl C19832541
CC[C@H](C)NS(=O)(=O)c1ccc2c(c1)[C@H]3C=CC[C@H]3[C@@H](N2)c4ccccc4O C20707536
c1cc2c(cc1NCc3ccc(o3)c4ccc(cc4Cl)Cl)[nH]c(=O)[nH]2 C20877762
CC(C)c1cc(n[nH]1)CN2CCc3c4ccccc4[nH]c3[C@@H]2c5cccc(c5)O C20998405
c1ccc(cc1)NC(=O)Nc2ccc(cc2)NC(=O)[C@@H]3Cc4ccccc4S3 C31266273
[H]/N=C(\C(=C/1\C(=O)C(=C(O1)N)c2ccc(cc2)Cl)\c3ccc(cc3)Cl)/OC C17188155
c1ccc(cc1)NC(=O)Nc2ccc(cc2)NC(=O)CCc3ccccc3F C36718686
Cc1cc(c(cc1Br)C)SCC(=O)N/N=C/c2ccc(cc2O)O C03232472
CC1CCN(CC1)c2c(c(ncn2)Nc3ccc(c(c3)C(F)(F)F)Cl)N C40733056
c1cc2cccnc2c(c1)Sc3c(c(ncn3)NCCC4=CCCCC4)N C40756221
Cc1ccc(cc1)Sc2c(c(ncn2)Nc3cccc4c3nc(cc4)C)N C40758630
Cc1c(sc2c1c(nc(n2)S[C@H](C)C(=O)N[C@H]3CCC[C@@H]([C@@H]3C)C)N)C C46658381
c1cc(ccc1C(=O)NC2CCCC2)NC(=O)N[C@H]3CCC[C@H](C3)C(F)(F)F C47757502
Cc1ccc(cc1NC(=O)N[C@H](c2cccs2)C(C)C)NC(=O)C(C)C C48255976
Cc1ccc(cc1NC(=O)N[C@H]2CCC[C@H](C2)C(F)(F)F)NC(=O)C(C)C C48256247
Cc1ccc(cc1)SCc2c3c(n[nH]2)OC(=C([C@@H]3C4CCCCC4)C#N)N C00804041
CC(C)(C)c1cc(c(cc1NC(=O)c2c[nH]c3ccccc3c2=O)O)C(C)(C)C C52509463
c1cc(sc1)CCNC(=O)NNC(=O)c2ccc(s2)c3ccc(cc3)F C54046455
Cc1ccc(cc1)NCC(=O)NNC(=O)c2cc3c(s2)CCCCCC3 C57380949
C[C@@H](C(=O)Nc1ccc(cc1)SC2CCCC2)NC(=O)Nc3ccccc3 C58725286
c1ccc2c(c1)[C@H]3C=CC[C@H]3[C@@H](N2)c4ccc(cc4)C(=O)N/N=C/c5ccc(cc5)O C59471607
Cc1cc(c(c(c1)C)NC(=O)CNC(=O)NCC(C)(C)c2ccc(cc2)Cl)C C59849442
CC(C)[C@H](c1ccc(cc1)C(C)(C)C)NC(=O)NC2CCC(CC2)C(=O)NC C63329343
Cc1cccc2c1[nH]c(cc2=O)CS[C@H]3NN[C@@H](N3c4ccccc4)CC(C)C C63686337
Cc1ccc(c2c1c(=O)cc([nH]2)CS[C@H]3NN[C@H](N3C)c4cccc(c4)F)C C63686429
CC(=O)Nc1ccc(cc1)NC(=O)NCC(C)(C)c2cccc(c2)C(F)(F)F C66158430
c1cc(ccc1C(=O)NC2CCCCC2)NC(=O)CNc3ccc(cc3)Cl C66193593
Cc1cc(cc(c1)NCC(=O)Nc2ccc(cc2)C(=O)NC3CCCCC3)C C66210600
c1cc(ccc1C[C@@H](C2CCCCC2)NC(=O)[C@@H]3CCCN(C3)C(=O)N)Cl C66775225
c1ccc(c(c1)c2nc(cs2)C(=O)NNC(=S)NC3CCCCC3)Cl C67193346
CC(C)(c1cccc(c1)C(F)(F)F)NC(=O)Nc2ccc3c(c2)CCC(=O)N3 C67257793
Cc1ccc(cc1NC(=O)NCC2(CC2)c3ccc(cc3)Cl)NC(=O)C4CC4 C67261855
c1cc(c(cc1Br)NC(=O)NCC(=O)NC2CCCCC2)Cl C67290765
Cc1cc(c2cc(c(=O)[nH]c2c1)CNc3ccc4c(c3)OCO4)C C00412074
CC(C)(C)NC(=O)C1CCN(CC1)C(=O)NC2CCCCC2 C00412819
c1cc(c(cc1Oc2c(c(c(c(c2F)F)F)F)F)[N+](=O)[O-])N C05003844
CC1=C([C@H](NC(=O)N1)c2c(cccc2F)F)C(=O)OC(C)C C01015805
Cc1ccc(cc1C)CSc2nnc(n2N)c3ccccn3 C00524939
CCc1cc(c(=O)[nH]c1C)NCc2nc3cccc(c3o2)Cl C05887422
c1cc(oc1)/C=N/NC(=O)c2cc(ccc2O)Br C00244896
CC(=O)Nc1ccc(cc1)C(=O)N/N=C/c2ccccc2Cl C00134451
Cc1c2ccc(cc2oc1C(=O)c3cc(ccc3OC)OC)N C09423156
CCOC(=O)NNC(=O)c1cc2c(s1)-c3ccccc3CC2 C12607292
C[C@H]1C[C@H](CC(C1)(C)C)NC(=O)N[C@H]2CC(=O)N(C2)c3ccccc3 C13958471
CC1=C([C@H](C2=C(N1)CC(CC2=O)(C)C)c3ccccc3O)C(=O)OC C03071509
Cc1ccc(o1)c2c(c(nc(c2C#N)Sc3ccccc3)N)C#N C20094525
c1cc(ccc1c2nc([nH]n2)S[C@@H]3CCCCNC3=O)Cl C22279496
c1ccc2c(c1)n3cc(nc3s2)CSc4nnc(s4)N C27029690
COc1ccc(cc1)NC(=O)NC2=C([C@H]3CCCC[C@@H]3S2)C#N C28579288
c1ccc(cc1)c2c3ccccc3[nH]c(=O)c2Sc4[nH]ncn4 C08856939
CN(C1CCCCCC1)S(=O)(=O)c2ccc(c(c2)N)OC C36327889
Cc1c(sc(n1)N)SCc2cc(=O)n3cc(ccc3n2)Cl C37036654
CC[C@H](C)NC(=O)[C@H]1CCCN(C1)C(=O)NC2CCCCC2 C04965678
CN1CC=C2[C@@H](C1)[C@@H](C(C(=C2C#N)N)(C#N)C#N)CCc3ccccc3 C36289156
C=CCNC(=O)Nc1ccc2c(c1)N(CC2)C(=O)C3CCCC3 C38709021
CC1=C2C(=N[C@@H]1C(=O)Nc3cc(ccc3O)C(C)(C)C)CCCC2=O C39446795
COc1ccc(c(c1)c2ccccc2O)N3CCN[C@H](C3)OC C39529920
Cc1ccc(c(c1)NC(=O)[C@]23CC[C@](C2(C)C)(/C(=N/O)/C3)C)OC C33960350
CCCC1=C2[C@@H](C(=C(O[C@H]2N=N1)N)C#N)c3cccc(c3F)F C39932527
c1ccc(cc1)NC(=O)[C@@H]2CSCN2C(=O)NC3CCCCC3 C40556209
Cc1cc(ccc1c2nnnn2Cc3ccccc3Br)N C44749564
c1ccc(c(c1)NC(=O)N2CCC[C@H](C2)C(=O)NC3CCCCC3)F C47238419
c1c(cc(c(c1Cl)NNC(=O)c2cnns2)Cl)Cl C47410100
c1ccc(c(c1)c2nnnn2Cc3cccc(c3)Br)N C48866619
CCn1cc(ccc1=O)NC(=O)Nc2cccc(c2)Br C49202795
CNc1ccc(c(n1)C(=O)Nc2nc3ccccc3s2)Cl C50721855
Cc1ccc(c(c1)Cl)NC(=O)N2CCC[C@H](C2)C(=O)NC3CC3 C51583123
CCOc1ccc(c(c1)[C@H]2Nc3cc(ccc3C(=O)N2C)Cl)O C54440207
c1cc(cc(c1)Br)Cc2nc(on2)c3csc(n3)N C55189485
CC\1=NN(C(=O)/C1=C\Nc2ccc(cc2)O)c3ccc(cc3)Cl C13575859
CCc1cc2c(=O)[nH]c(nc2s1)c3ccc(cc3)NC(=O)C C55494697
C[C@H](C(=O)Nc1ccccc1)N2c3ccccc3NC(C2=O)(C)C C57929134
C[C@H]1C(=O)N(c2cc(c(cc2N1)F)F)CC(=O)NC3CCCC3 C57932786
C1CCC(CC1)C[C@H]2CCCN2C(=O)C3CCN(CC3)C(=O)N C61570513
CC(C)n1c(nnc1SCc2c(ccc(n2)Cl)Cl)N C62801380
CCc1ccc(cc1)[C@H]2Nc3cc(c(cc3C(=O)N2)OC)OC C63775449
Cc1ccc(cc1)c2csc3c2c(ncn3)N[C@@H]4CCCNC4=O C63993014
Cc1c(c([nH]c1C(=O)Nc2ccc3c(c2)CCCN3C)C)C(=O)C C64847333
c1ccc(cc1)c2nc([nH]n2)CN3c4ccccc4N[C@@H]3C5CC5 C65470721
C[C@@]1(C(=O)N(C(=O)N1)CC2(CCCCC2)O)c3cccc(c3)Cl C65511152
Cc1cc(cc(c1NC(=O)NC2CCOCC2)OC)Br C65815989
Cc1ccc(c(c1)C)NC(=O)N[C@@H](C)C(=O)N2CCCC[C@@H]2C C67486958
C[C@]12CC[C@H](C1(C)C)C[C@H]2NC(=O)Nc3nnc(s3)C(F)F C67586966
COc1ccc(cc1OC)c2cc(n3c(n2)cc(n3)C(=O)OC[C@H]4CCC[NH+]5[C@@H]4CCCC5)C(F)(F)F C00719864
Cc1c2cc(sc2n(n1)c3ccccc3)C(=O)OCC[NH+]4CCN(CC4)S(=O)(=O)c5cccs5 C03242122
CC(C)[NH+]1CCc2c(sc(c2C(=O)OC)NC(=O)c3ccc(cc3)S(=O)(=O)N(CC=C)CC=C)C1 C03007126
CCC(C)(C)n1c(nnn1)[C@H](c2cc3cc(ccc3[nH]c2=O)OC)[NH+](Cc4ccccc4)Cc5cccs5 C06149469
CCC(C)(C)n1c(nnn1)[C@H](c2cc3cc(ccc3[nH]c2=O)OCC)[NH+]4CCC(=CC4)c5ccc(cc5)F C06149489
CCc1ccc2c(c1)cc(c(=O)[nH]2)[C@H](c3nnnn3C(C)(C)CC)[NH+]4CCN(CC4)c5ccc(cc5)OC C06135285
CCOc1ccc(cc1OCC)[C@H]2C(=C(N=c3n2c(=O)/c(=C/c4ccc(o4)N5CC[NH+](CC5)C)/s3)C)C(=O)OC C08767215
C[C@@H]1C[C@@H](CN(C1)S(=O)(=O)c2ccc(cc2)C(=O)N(CCC[NH+](C)C)c3nc4c(cccc4s3)F)C C08768468
CCOc1ccc(cc1OCC)C[C@H]2c3cc(c(cc3CCN2C(=O)C[NH+]4CCCCC4)OCC)OCC C08836993
CCCCN(CC)S(=O)(=O)c1ccc(cc1)C(=O)Oc2ccc3c(c2)sc(n3)N4CC[NH+](CC4)C C12490133
Cc1cc(c2c(c1)cc(c(=O)[nH]2)C[NH+](CCc3ccc(c(c3)OC)OC)Cc4nnnn4C5CCCCC5)C C12833033
CC[C@@H](c1nnnn1Cc2ccc(cc2)OC)[NH+](Cc3cc4ccc(cc4[nH]c3=O)OC)C5CCCCC5 C13064300
Cc1cccc2c1[nH]c(=O)c(c2)[C@@H](c3nnnn3Cc4ccccc4)[NH+](Cc5ccco5)Cc6cccs6 C06443854
CC[C@@H](c1nnnn1C(C)(C)C)[NH+](CCc2ccc(c(c2)OC)OC)Cc3cc4cc(cc(c4[nH]c3=O)C)C C13494578
CCOc1cc(ccc1OCCC(C)C)[C@@H]2C(=C(C(=O)N2CC[NH+](C)C)O)C(=O)c3ccc4c(c3)C[C@@H](O4)C C09124227
COc1ccc(cc1OC)c2cc(n3c(n2)cc(n3)C(=O)OC[C@H]4CCC[NH+]5[C@H]4CCCC5)C(F)(F)F C15276447
Cc1ccc(c2c1sc(n2)N(CC[NH+](C)C)C(=O)c3ccc(cc3)S(=O)(=O)N4CCCC[C@@H]4C)OC C17026776
CN(C)c1ccc(cc1)C[NH+]2CCCN([C@@H]2c3cc(c(c(c3)OC)OC)OC)Cc4ccc(cc4)N(C)C C19329890
CCc1cccc(c1NC(=S)N/N=C\2/c3ccccc3N(C2=O)CN4CCN(CC4)c5cccc[nH+]5)CC C20685332
CCN(CC)C(=O)C[NH+]1CCN(CC1)c2c3c4c(sc3nc(n2)SCC(=O)N(CC)CC)CCCC4 C34756583
CCN(CC)C(=O)C[NH+]1CCN(CC1)c2c3c4c(sc3nc(n2)SCC(=O)N(CC)CC)CCC4 C34757788
CCc1c(sc2c1c(nc(n2)SCC(=O)N3CCCCC3)N4CC[NH+](CC4)CC(=O)N(CC)CC)C C34762582
CC[NH+]1CCN(CC1)c2c(c(nn2c3cccc(c3)F)C)CN(CCOC)S(=O)(=O)c4ccc(cc4)C C34831888
CCOC(=O)c1c(csc1NC(=O)CN2CC[NH+](CC2)Cc3cc(ccc3OC)OC)c4ccc(o4)C C22925386
CCc1ccc(cc1)n2c(=O)c3ccccc3nc2[C@H](CC)N(CC[NH+](C)C)C(=O)c4ccc5c(c4)OCO5 C35689408
Cc1ccc(cc1)n2cc(nc2NC(=O)CN(CC[NH+](C)C)C(=O)c3cccs3)c4ccc(cc4)Cl C35694932
CCCN(Cc1c(nn(c1N2CC[NH+](CC2)CC)c3ccccc3)C)S(=O)(=O)c4cccc5c4cccc5 C35938452
Cc1c(c(n(n1)c2ccccc2)N3CC[NH+](CC3)C)CN(CCCOC)C(=O)C45CC6CC(C4)CC(C6)C5 C35954249
CCN1C(=C([C@H](NC1=O)c2ccc(c(c2)OC)OC)C(=O)OCC)C[NH+]3CCCN(CC3)C(=O)NC(C)C C36017161
Cc1ccc(cc1C)c2csc3c2c(=O)[nH]c(n3)C[NH+](Cc4ccco4)C[C@H](COCc5ccco5)O C36207576
CCc1ccc2c(c1)sc(n2)N(CC[NH+](C)C)C(=O)c3ccc(cc3)S(=O)(=O)N4CCCC[C@H]4CC C36637403
CC[C@H]1CCCCN1S(=O)(=O)c2ccc(cc2)C(=O)N(CC[NH+](C)C)c3nc4c(cc(cc4s3)C)C C36637634
CC[NH+](CC)CCN(c1nc2ccc(cc2s1)C)C(=O)c3ccc(cc3)S(=O)(=O)N4CCOCC4 C36637708
CC[NH+](CC)CCN(c1nc2ccc(cc2s1)F)C(=O)c3ccc(cc3)S(=O)(=O)N4CCCCC4 C36637788
Cc1cccc(c1)CO[C@]2(C[C@@H]3[C@H]([C@H](C2)OCc4c(cccc4F)F)OC(O3)(C)C)C(=O)NCC[NH+](C)C C37403103
CCCC[C@@H](CC)CN1C(=O)/C(=C/c2c(c(c(=O)n(c2N3CC[NH+](CC3)CC)CC)C#N)C)/SC1=S C33812500
CCCCCN1C(=O)/C(=C/c2c(c(c(=O)n(c2N3CC[NH+](CC3)CC)CCCC)C#N)C)/SC1=S C33812656
C[NH+](C)CCN(c1nc2ccc(cc2s1)Br)C(=O)/C=C/c3cc(c(c(c3)OC)OC)OC C36640854
C[C@@H]1CCCN(C1)S(=O)(=O)c2ccc(cc2)C(=O)N(CCC[NH+](C)C)c3nc4c(cccc4s3)OC C36643439
CCCCN(C)S(=O)(=O)c1ccc(cc1)C(=O)N(CCC[NH+](C)C)c2nc3c(c(ccc3s2)C)C C36643667
Cc1ccc2c(c1C)nc(s2)N(CCC[NH+](C)C)C(=O)[C@@H]3CCCN(C3)S(=O)(=O)c4cccs4 C36647997
Cc1cccc2c1nc(s2)N(CCC[NH+](C)C)C(=O)[C@@H]3CCCN3S(=O)(=O)c4ccc(cc4)OC C36660410
Cc1ccc(c2c1nc(s2)N(CC[NH+](C)C)C(=O)[C@H]3CCCN3S(=O)(=O)c4ccc(cc4)OC)C C36660433
CCCCN(CC)S(=O)(=O)c1ccc(cc1)C(=O)N(CC[NH+](C)C)c2nc3cc(c(cc3s2)C)C C36698864
Cc1ccc(c2c1nc(s2)N(CCC[NH+](C)C)C(=O)[C@H]3CCCCN3S(=O)(=O)c4cccs4)C C36648093
Cc1ccc(c2c1sc(n2)N(CCC[NH+](C)C)C(=O)c3ccc(cc3)S(=O)(=O)N4CCCCC4)OC C36643755
CCc1cc(cc(c1)OCCOc2ccc(cc2OC)/C=C\3/C(=[NH2+])N4C(=NC3=O)SC(=N4)CC(C)C)C C27549824
CC[NH+]1CCN(CC1)c2ccc(cc2NC(=O)/C=C/c3ccc(o3)c4ccccc4[N+](=O)[O-])C(=O)OCC C59723310
CC(C)(C)c1ccc(cc1)C(=O)N/C(=C\c2ccc(c(c2)OC)OC)/C(=O)NCCC3=c4ccccc4=[NH+]C3 C63291129
COc1ccc(cc1)C2=C3[C@H](N(C(=O)[C@H]3N=N2)CCC4=c5cc(ccc5=[NH+]C4)OC)c6ccc(c(c6)OC)O C63314204
c1ccc2c(c1)cc(o2)C(=O)NC(=S)Nc3ccccc3N4CCCCC4 C01131744
CCOc1cc(ccc1O)[C@@H]2Nc3ccccc3C(=O)N2c4ccccc4F C04450194
CCOC(=O)C1=C(Oc2ccc3ccccc3c2[C@@H]1c4ccc(cc4)OC)N C00896445
CCCc1c2c(n(n1)c3ccccc3)OC(=C([C@H]2c4ccccc4F)C#N)N C01248778
Cc1cc2c(cc1C)CN(C2)c3ccc(cc3)C(=O)N/N=C/c4ccc(cc4)O C00726703
Cc1ccc(c(c1)O)C(=O)O[C@@H](C)C(=O)Nc2ccc(cc2)Br C05226037
Cc1cc(c2c(c1)cc(c(=O)[nH]2)CN(C3CC3)C(=O)Nc4ccc(cc4)Cl)C C01364772
c1cc2c(cc1Cl)nc(s2)SCC(=O)NC(=O)NC3CCCCC3 C05780472
C[C@H]1CCN(c2ccccc2S1)C(=O)COc3ccc(cc3C(=O)N)Cl C07022745
Cc1cc(c(c(c1)C)NC(=O)CNc2c3c4c(sc3ncn2)C[C@H](CC4)C)C C08063996
Cc1cc(cc(c1)OCC(=O)N/N=C/c2cc(ccc2O)Br)C C00904063
CC(=O)Nc1ccccc1C(=O)N/N=C/c2c3ccccc3cc4c2cccc4 C03213358
Cc1ccc(cc1)N2C[C@H](CC2=O)CNC(=O)NC34CC5CC(C3)CC(C5)C4 C09040605
Cc1cccc(c1)n2c(cc(c2C)CNC(=O)Nc3cc(ccc3OC)C)C C09228771
Cc1ccc(cc1)CN(C)C(=O)NNC(=O)c2cc3c(s2)CC[C@H](C3)C C09793850
Cc1ccccc1NC(=O)[C@H]2[C@@H](Nn3c(ccc3S2)C)c4ccc(cc4)OC C11116842
Cc1cc(c(c(c1)C)S(=O)(=O)NNC(=O)c2cc3c(s2)CCCC3)C C12753518
CC(=O)Nc1ccc(c(c1)NC(=O)c2cc3c(s2)-c4ccccc4CC3)OC C14793011
c1cc2c(cc1CNC(=O)/C=C\c3ccc4c(c3)OCO4)c5c([nH]2)CCCC5 C15357149
c1ccc(cc1)C2(CCCC2)C(=O)Nc3ccc(cc3)NC(=O)c4ccco4 C16856887
C[C@H]1CCC[C@H]1OC(=O)C2=C(NC(=S)N[C@@H]2c3ccc(cc3)N(C)C)C C04126596
CC(C)NC(=O)CCc1[nH]c(=O)c2c3c(sc2n1)C[C@H](CC3)C(C)(C)C C21882588
CC[C@@H](C)Sc1[nH]c(=O)c2c(n1)NC3=C([C@H]2c4ccccc4)C(=O)CCC3 C06003408
Cc1c(c2cc(ccc2[nH]1)F)CC(=O)Nc3cc4c(cc3OC)c5ccccc5o4 C24762428
Cc1ccc(cc1C)S(=O)(=O)Nc2ccc(cc2)C(=O)NC3CCCC3 C26564097
Cc1ccc2c(coc2c1C)CC(=O)NNC(=O)C34CC5CC(C3)CC(C5)C4 C17157040
CC1=C([C@H](C2=C(N1)CCCC2=O)c3ccccc3OC)C(=O)Nc4ccc(cc4)F C06294131
c1cc(ccc1C(=O)CSc2nc3c(c4c(s3)CCCC4)c(=O)n2N)Cl C28814869
C[C@H](c1ccc2c(c1)CCCC2)NC(=O)COc3ccc4c(c3)CCC(=O)N4 C29695907
c1cc(c(c(c1)Cl)Cn2cccc(c2=O)NC(=O)NC3CCCCC3)F C01354158
Cc1ccc2c(c1)c(c([nH]2)C)CCNC(=O)[C@@H]3Cc4cc(ccc4OC3=O)Cl C38573341
CCCCC1=C2[C@H](C(=C(O[C@@H]2N=N1)N)C#N)c3ccc(s3)Br C39326000
c1ccc2c(c1)CCc3ccccc3N2C(=O)CCSc4nnc(s4)N C39427473
c1ccc(cc1)CCC(=O)NN2[C@@H](Nc3ccccc3C2=O)c4ccccc4 C39919594
CC[C@H](C(=O)Nc1ccc(c(c1)Cl)Cl)Sc2[nH]c(=O)cc(n2)C C41629280
c1ccc(c(c1)c2nc([nH]n2)SCc3[nH]c4ccccc4n3)Br C42152017
c1ccc(c(c1)CNS(=O)(=O)c2ccc3c(c2)C(=C4CCCC4)C(=O)N3)Cl C46053944
c1cc(sc1)NC(=O)N2CCC[C@@H](C2)C(=O)Nc3ccc(cc3)C(F)(F)F C49428887
Cc1ccc(cc1)NC(=O)Cc2[nH]c(=O)c3c(c(sc3n2)C)c4ccccc4 C55502003
COc1ccc(cc1)c2cs/c(=N\C(=S)NC(=O)c3cccs3)/[nH]2 C09316805
Cc1ccc(c(c1)NC(=O)C[C@H]2C(=O)N/C(=N/c3ccc(c(c3)C)C)/S2)C C07883377
C[C@H]1CC(=O)Nc2ccccc2N1C(=O)CN[C@H](C)c3ccccc3Cl C58048064
Cc1ccc(cc1)NC(=O)N(C)CC(=O)Nc2ccc(cc2C)Br C18174587
c1cc(c(cc1NC(=O)C(=O)NN=C2CCCCCC2)C(F)(F)F)Cl C58885738
C#CCOc1ccc(cc1)/C=N/NC(=O)Nc2ccc(cc2)Br C59598655
c1ccc(cc1)C2(C[C@H]2C(=O)N/N=C/3\c4ccccc4NC3=O)c5ccccc5 C05768716
Cc1cccc(c1)NC(=O)CN2c3ccccc3NC(=CC2=O)c4cccs4 C35400889
Cc1ccc(cc1)[C@@H]2CCCN2C(=O)NCc3ccc(cc3)C(=O)NC4CC4 C66358734
Cc1ccc(o1)[C@@H](C)NC(=O)N2CCC(CC2)[C@H](c3ccc(cc3)Cl)O C67459269
Cc1ccc(o1)[C@H](C)NC(=O)N2CCC(CC2)[C@H](c3ccc(cc3)Cl)O C67459271
c1cc2c(cc1c3ccc4c(c3)OCO4)C(=O)N5CC[C@@H](C[C@H]5C(=O)N2)NC(=O)[C@@H]6CSC[NH2+]6 C04222247
CCOC(=O)c1ccc(cc1)N2C(=O)[C@@H]3[C@@H]([NH2+][C@]4([C@@H]3C2=O)c5ccc(c(c5NC4=O)C)C)CC(=O)N C08789133
Cc1ccc2c(c1)[C@]3([C@H]4[C@@H]([C@@H]([NH2+]3)CC(=O)N)C(=O)N(C4=O)CCc5ccc(c(c5)OC)OC)C(=O)N2 C08790473
c1ccc(c(c1)F)S(=O)(=O)N2CC[NH+](CC2)CC(=O)NCCc3ccc(cc3)S(=O)(=O)N C09317807
Cc1ccc(cc1NC(=S)Nc2cccc(c2)S(=O)(=O)NC3=[NH+]CCC3)S(=O)(=O)N(C)C C09373211
Cc1c(c(n(n1)[C@H]2CCS(=O)(=O)C2)C)C[NH+](C)[C@@H](C)C(=O)Nc3c(c4c(s3)CCC4)C(=O)N C09605884
Cc1ccc(cc1)S(=O)(=O)N2CCC[NH+](CC2)[C@@H](C)C(=O)Nc3ccc4c(c3)[nH]c(=O)[nH]4 C09665675
CC(C)Cn1c(c(c(=O)[nH]c1=O)N(CC(C)C)C(=O)C[NH+]2CCC[C@H]2c3cccc(c3)OC)N C10226993
COc1ccc2ccc(cc2c1)S(=O)(=O)N[C@H]3CCN(C3=O)Cc4ccnc(c4)C(=[NH2+])N C13800303
C[C@@H](C(=O)Nc1ccc(cc1)S(=O)(=O)N)[NH+]2CCC(CC2)C(=O)c3ccc4c(c3)OCCO4 C14328557
CC(C)(C(=O)[O-])[NH2+][C@H](c1ccc(cc1)[C@H]([NH2+]C)n2c3ccccc3nn2)n4c5ccccc5nn4 C15769489
Cn1c2c(c(=O)n(c1=O)C)n(c(n2)N3CCOCC3)CCC[NH2+]C[C@@H](c4ccc(cc4)O)O C17107035
c1cc(cc(c1)Br)/C=N/NC(=O)c2c(nnn2c3c(non3)N)C[NH+]4CCCC4 C19927166
C/C(=N\NC(=O)c1c(nnn1c2c(non2)N)C[NH+]3CCCCC3)/c4ccc(s4)Cl C19927205
CC1(CC(CC([NH2+]1)(C)C)NC(=O)CSc2nc([nH]n2)N/N=C/c3ccc(cc3)C(=O)OC)C C20906137
CCOC(=O)c1c(oc2c1c(nc(n2)COC(=O)c3c(c4c(cc([nH+]c4s3)C)C)N)N)C C22227577
C[C@H](C(=O)Nc1ccc(cc1)S(=O)(=O)N)[NH+]2CCN(CC2)S(=O)(=O)c3ccc(s3)Cl C23827551
CC[C@]1(C(=O)N(C(=O)N1)NC(=O)C[NH+]2CCC(CC2)C(=O)c3ccc(cc3)O)c4ccccc4 C25449412
CC[C@@]1(C(=O)N(C(=O)N1)NC(=O)C[NH+](C)CC(=O)Nc2ccc(cc2)OC)c3ccccc3 C32753389
Cc1ccc(cc1)[C@@H]2CCC[NH+]2CC(=O)N(CCOC)c3c(n(c(=O)[nH]c3=O)CC(C)C)N C32754410
CCOC(=O)c1c2c(sc1NC(=O)[C@H](C)[NH2+]CC(=O)N[C@H]3CCS(=O)(=O)C3)C[C@H](CC2)C C32927305
CCc1c(sc2c1c(=O)n(c(n2)N3CC[NH+](CC3)CC(=O)NC4CCCCC4)CC(=O)N)C C34749504
CC1CC[NH+](CC1)Cc2c(nnn2c3c(non3)N)C(=O)N/N=C/c4cccc(c4)C(F)(F)F C03633187
c1ccc(cc1)NC[C@@H]2[C@@H](N=NN2c3c(non3)N)C(=O)N/N=C/C4=c5ccccc5=[NH+]C4 C39252884
c1ccc(cc1)[C@H](C(=O)Nc2ccc(cc2)S(=O)(=O)N)SC3=N[C@H]4C(=c5ccccc5=[NH+]4)N=N3 C39252928
c1ccc(cc1)OS(=O)(=O)C2=C[C@@H]3C[C@@H]4CO[P@@](=O)(N[NH+]4C[C@@H]3C=C2O)c5ccccc5O C39467575
Cc1c(c(on1)C)C(=O)N2C[C@@H](C3(C2)CC[NH2+]CC3)C(=O)NCCNC(=O)Cc4cccc5c4cccc5 C39693334
Cc1cc(c(o1)C(F)(F)F)C(=O)N2C[C@H](C3(C2)CC[NH2+]CC3)C(=O)NCCNC(=O)OC(C)(C)C C39693533
CC(C)(C)OC(=O)NCCNC(=O)[C@@H]1CN(CC12CC[NH2+]CC2)C(=O)c3ccc(o3)c4ccccc4F C39693548
CCN(CC)c1ccc(cc1)/C=N\NC(=O)c2c(n(nn2)c3c(non3)N)C[NH+]4CCCC[C@@H]4C C39948774
CC1CCC2(CC1)C(=O)N(C(=O)N2)NC(=O)C[NH+]3CCC[C@@H]3C(=O)Nc4cc(cc(c4)Cl)Cl C40086165
CCn1c(c(c(n1)C)Br)C(=O)N2C[C@@H](C3(C2)CC[NH2+]CC3)C(=O)N[C@@H](C)c4c([nH]nc4C)C C44714106
CCOC(=O)C1=C(NC(=O)N[C@H]1c2ccccc2)CN3CCC[NH+](CC3)CC(=O)NC(C)(C)C C45632538
Cc1ccc(cc1)[C@H]2C(=C(NC(=O)N2)CN3CCC(CC3)(C(=O)N)[NH+]4CCCCC4)C(=O)OC C51318334
CCN(CC)c1ccc(cc1)/C=N/NC(=O)c2c(n(nn2)c3c(non3)N)C[NH+]4CCC(CC4)C C51331024
c1c([nH+]c([nH]1)C2CCCCC2)C[C@@H](C(=O)N3CCC[C@H]3C(=O)N)NC(=O)[C@@H]4CCCC(=O)N4 C28639838
Cc1c(ccc([nH+]1)N)CNC(=O)[C@H]2C=CCn3n2c(=O)n(c3=O)[C@@H](CSc4ccccc4)C(=O)OC C13489266
[H]/N=c\1/[nH]c(nc2n1nc(n2)c3ccco3)N4CC[NH+]5C[C@H](CC[C@H]5C4)CNCc6ccncc6 C13585871
[H]/N=c\1/[nH]c(nc2n1nc(n2)c3ccco3)N4CC[NH+]5C[C@H](CC[C@H]5C4)CNCc6cccnc6 C13585869
CCOC(=O)C1=C(NC(=O)N[C@H]1c2cccs2)CN3CCC(CC3)(C(=O)N)[NH+]4CCCCC4 C57416075
CCN(CCC#N)c1ccc(c(c1)C)[C@H]2NC(=[NH+]c3n2c4cc5c(cc4n3)OCCCO5)N C12741253
CCOc1cc(ccc1OCc2ccc(o2)C(=O)OC)[C@@H]3NC(=[NH2+])Nc4n3c5ccccc5n4 C18053650
c1ccc(c(c1)C[NH+]2CCCCC2)/C(=N\OCC(=O)Nc3ccc(c(c3)[N+](=O)[O-])Cl)/N C58157152
CC1(CC(CC([NH2+]1)(C)C)NC(=O)CSc2nc([nH]n2)N/N=C/c3ccccc3[N+](=O)[O-])C C59844394
C[C@H]1C(=CN(N1)C)CNC(=O)C(=O)Nc2ccccc2C(=O)NCCC3=c4ccccc4=[NH+]C3 C63281646
CC(C)(C)OC(=O)N[C@H](CC1=c2ccccc2=[NH+]C1)C(=O)OC[C@@H]3[C@H]([C@@H]([C@@H]([C@@H](O3)O)O)O)O C63361902
CC(=O)Nc1ccccc1OC[C@@H]2N[C@@H](ON2)C(=O)NCCC3=c4cc(ccc4=[NH+]C3)Cl C63808354
CCOc1ccccc1N2[C@H](N=C([C@@H](C2=O)[C@@H]3[C@@H]4C(=c5cc(ccc5=[NH+]4)OC)CCN3)O)O C64097875
CCOC(=O)C1=C(NC(=O)N[C@@H]1c2cccs2)CN3C(=O)[C@@H](NC3=O)CC4=c5ccccc5=[NH+]C4 C64674481
CC(C)[C@H]([C@H]1[NH+]=C(NO1)c2ccc3c(c2)[nH]c(=O)c(=O)n3C(C)C)NS(=O)(=O)c4ccccc4 C64890715
CCOc1ccc(cc1)NC(=O)CSc2nc(c3c4c(sc3n2)C[NH+](CC4)C)N C02361594
Cc1ccc(cc1)CNc2nc(c(c(n2)N3CC[NH+](CC3)Cc4ccccc4)[N+](=O)[O-])N C09161442
CC[NH+]1CCC[C@H]1CNC(=O)[C@@]2(c3cc(ccc3NC(=O)N2c4ccc(c(c4)C)C)Br)O C09836191
COc1ccc(c(c1)[N+](=O)[O-])NC(=O)C[NH+]2CCC(CC2)NC(=O)NC34CC5CC(C3)CC(C5)C4 C12644390
CCOc1ccc2c(c1)sc(n2)NC(=O)C[NH+]3CCC(CC3)NC(=O)Nc4ccc(cc4)F C12644574
CCCCn1c(c(c(=O)[nH]c1=O)N(C2CCCC2)C(=O)C[NH+](C)CCOc3ccc(cc3)Cl)N C15449768
COc1ccc(c(c1)OC)NC(=O)c2c(c3c4c(c([nH+]c3s2)N5CCCC5)CCCC4)N C15670983
CCOC(=O)c1ccc(cc1)NC(=O)[C@H]2C[C@@H]([NH2+][C@]23c4ccccc4NC3=O)Cc5ccccc5 C16026695
COc1ccc2c(c1)[nH]c3c2CC[NH+]4[C@H]3C[C@H]5[C@@H](C4)C[C@H]([C@H]([C@H]5C(=O)OC)OC)OC(=O)c6ccc(cc6)N C17287332
CCOC(=O)c1ccc(cc1)NC(=O)c2cc(ccc2NC(=O)C[NH2+]C3CCCCC3)[N+](=O)[O-] C20155198
c1ccc2c(c1)CCC23CCN(CC3)C(=O)[C@@H](CC4CCCCC4)N5C(=O)[C@H](NC5=O)CCCC[NH3+] C26271800
c1ccc2=[NH+]C3=NC=C([NH2+][N-]C3=c2c1)SCC(=O)Nc4ncc(s4)Cc5ccc(cc5)Cl C26947193
CC[C@H](C)NC(=O)c1ccc(c(c1)NS(=O)(=O)c2ccc(cc2)C3CCCCC3)N4CC[NH2+]CC4 C33033966
CC[C@@H](C)NC(=O)c1ccc(c(c1)NS(=O)(=O)c2ccc(cc2)CC(C)C)N3CC[NH2+]CC3 C33033990
C[NH+](C)CCCNc1cc(c(c2c1C(=O)c3ccccc3C2=O)N)N4CCN(CC4)c5ccccc5 C09410816
Cc1c(sc2c1c(nc(n2)SCC(=O)N)N3CC[NH+](CC3)CC(=O)Nc4cccc5c4cccc5)C C34759581
c1ccc(cc1)c2csc3c2c(nc(n3)SCC(=O)NC4CCCCC4)N5CC[NH+](CC5)CC(=O)N C34774886
Cc1ccc(cc1)NC(=O)C[NH+]2CCN(CC2)C(=O)Nc3c(c(cs3)c4ccccc4)C(=O)N C34775598
CC[C@H](C)CNC(=O)[C@@H]1CSC2([NH2+]1)CCN(CC2)C(=O)Nc3ccc(cc3)C(=O)OCC C35375092
COc1cc(ccc1O)[C@@H]2[C@H]3CCCC[C@@]3(CC[NH+]2CC(=O)Nc4c(c5c(s4)CCCC5)C(=O)OC)O C35828021
Cc1c(c(sc1C(=O)N)NC(=O)CN2CC[NH+](CC2)C/C=C/c3ccccc3)C(=O)OC(C)C C20294937
CCOC(=O)c1c2ccc(c(c2sc1NC(=O)C)OC[C@@H](C[NH2+]C(C)(C)C)O)Br C06599787
c1ccc(cc1)N2[C@@H](NN[C@@H]2SCC(=O)N/N=C/C3=c4ccccc4=[NH+]C3)c5cccc(c5)[N+](=O)[O-] C38959983
CCCCCOc1ccc(cc1)C2=C[C@@H](NN2)C(=O)N/N=C/C3=c4ccccc4=[NH+]C3 C39021243
c1cc(oc1)[C@@H]2C[C@@H](N3[C@@H]([NH2+]2)[C@@H](CN3)C(=O)NCc4cc5cc(ccc5[nH]4)Cl)C(F)(F)F C39237425
CCOc1ccc(cc1)[C@@H]2NC(=NC(=[NH+]2)N)SCC(=O)N3c4ccccc4CCc5c3cccc5 C39448865
Cc1ccc(c(c1)C)NC(=O)NC(=O)[C@@H](C)[NH2+]CC2(CCCCC2)N3CCOCC3 C42625556
c1ccc(c(c1)C[NH+]2CC[NH+](C2c3c4c(cc(c3[O-])[N+](=O)[O-])oc5c4CCCC5)Cc6ccccc6O)O C19321868
Cc1ccc(cc1)[C@H]2C3=C(CC(CC3=O)(C)C)Nc4ccccc4N2CC(=O)NCCc5c[nH]c[nH+]5 C09356383
C[C@@H]([C@H]1CCCC[NH+]1CC(=O)NC(=O)Nc2ccc(cc2)OC)NC(=O)OC(C)(C)C C58159204
C[C@H]1CCCC[NH+]1CC(=O)Nc2ccc(c(c2)NC(=O)/C=C/c3ccc(cc3)C(=O)NC4CC4)F C58988693
CCOc1cccc2c1o/c(=[NH+]\c3ccc(cc3)S(=O)(=O)N)/c(c2)C(=O)Nc4cccc(c4)[N+](=O)[O-] C59170712
CC(C)c1ccc(cc1)NC(=[NH2+])Nc2[nH]c(=O)cc(n2)CSc3nc4ccccc4s3 C13634042
c1ccc(cc1)NC(=O)NC[C@@H]2CCCC[NH+]2CCC(=O)Nc3c(c4c(s3)CCCC4)C#N C60090183
CCOc1ccc(cc1)N2C(=O)C[C@H](C2=O)SC(=[NH2+])N/N=C/c3c4ccccc4ccc3O C13475849
c1ccc2=[NH+]CC(=c2c1)C[C@H](C(=O)NNC(=O)Nc3ccc(c(c3)Cl)Cl)NC(=O)c4cccs4 C63266692
c1cc2=[NH+]CC(=c2cc1Cl)CCNC(=O)CCNc3c4c([nH]cn4)nc(n3)Cl C63271759
Cc1ccc(cc1)[C@@H]2NC(=N[C@H]3N2C(=O)C=C(N3)C)NCCC4=c5ccccc5=[NH+]C4 C63279468
CC(C)(C)OC(=O)N[C@@H](CC1=c2ccccc2=[NH+]C1)[C@H]3NN[C@@H](O3)SCc4ccccc4F C63339749
CCN(CC)C(=O)CS[C@@H]1NN[C@@H](O1)[C@H](CC2=c3ccccc3=[NH+]C2)NC(=O)OC(C)(C)C C63411781
CC(C)[C@@H](C(=O)NCCC1=c2cc(ccc2=[NH+]C1)Cl)N3C(=O)c4ccccc4NN3 C63491367
Cc1ccc2=[NH+]CC(=c2c1)CCN3C[C@H](CC3=O)C(=O)N[C@H]4NN[C@@H](S4)CCc5ccccc5 C63557625
CC(=O)Nc1ccc(cc1)C(=O)/N=C(/NCCC2=c3ccccc3=[NH+]C2)\Nc4ccc(cc4)F C63588825
c1ccc2=[NH+]CC(=c2c1)CCNC(=O)C[C@@H]3CS[C@@H](N3)NC(=O)NC4CCCC4 C63686715
Cc1ccc(cc1)NC(=O)Nc2cc(cc3=C([C@H]([NH+]=c32)C(=O)NCCCOC)c4ccccc4)C C63746292
Cc1cc2=C([C@H]([NH+]=c2c(c1)NC(=O)Nc3ccccc3)C(=O)NCCOC)c4ccccc4 C63746317
c1ccc(cc1)NS(=O)(=O)c2cc(cc(c2)NC[C@H]3C=c4ccccc4=[NH+]3)C(=O)NC5CCCC5 C63994079
c1ccc2=[NH+]CC(=c2c1)CCNC(=O)C3=C4[C@H](CCC3)S[C@@H](N4)NC(=O)c5ccc6c(c5)OCO6 C64375504
Cc1cc(nc([nH+]1)NC2CCCCC2)Nc3ccc(cc3)NS(=O)(=O)c4ccc5c(c4)OCCO5 C35477276
COc1ccc(cc1)[C@@H](CNC(=O)CN2Cc3ccccc3C[C@H]2C(=O)N)C4=c5ccccc5=[NH+]C4 C64697771
CCC(C)(C)n1c(nnn1)[C@@H](c2cc3cccc(c3[nH]c2=O)C)[NH+](CCc4ccccc4)Cc5ccccc5 C06149302
CCOc1ccc2c(c1)cc(c(=O)[nH]2)[C@H](c3nnnn3C4CCCCC4)[NH+]5CCC(CC5)Cc6ccccc6 C06196940
CCc1ccc2c(c1)cc(c(=O)[nH]2)[C@@H](c3nnnn3C(C)(C)CC)[NH+](Cc4ccccc4)Cc5ccco5 C06197921
CCc1ccc2c(c1)cc(c(=O)[nH]2)C[NH+](Cc3ccc(cc3)C)[C@H](CC)c4nnnn4C5CCCC5 C13063718
CC[C@@H](c1nnnn1Cc2ccc(cc2)F)[NH+](CCc3ccccc3)Cc4cc5ccc(cc5[nH]c4=O)C C13063944
CC[C@@H](c1nnnn1C2CCCC2)[NH+](CCc3ccccc3)Cc4cc5cc(c(cc5[nH]c4=O)C)C C13064598
CC[C@@H](c1nnnn1C2CCCCC2)[NH+](Cc3ccc4c(c3)OCO4)Cc5cc6cc(c(cc6[nH]c5=O)C)C C13064606
CC[C@@H](c1nnnn1Cc2ccccc2)[NH+](Cc3ccc(cc3)F)Cc4cc5cc(c(cc5[nH]c4=O)C)C C13064639
CC[C@H](c1nnnn1C2CCCCC2)[NH+](Cc3ccc(cc3)OC)Cc4cc5c(cc(cc5[nH]c4=O)C)C C13064836
CC[C@H](c1nnnn1Cc2ccccc2)[NH+](CCc3ccccc3)Cc4cc5c(cc(cc5[nH]c4=O)C)C C13064884
CC[C@H](c1nnnn1Cc2ccccc2)[NH+](Cc3ccc(cc3)C)Cc4cc5c(cc(cc5[nH]c4=O)C)C C13064932
CC[C@H](c1nnnn1Cc2ccc(cc2)F)[NH+](Cc3ccccc3)Cc4cc5c(cc(cc5[nH]c4=O)C)C C13064940
CC[C@H](c1nnnn1C(C)(C)CC)[NH+](Cc2ccccc2OC)Cc3cc4c(ccc(c4[nH]c3=O)C)C C13065184
CC[C@@H](c1nnnn1C2CCCC2)[NH+](Cc3ccc(cc3)C)Cc4cc5c(ccc(c5[nH]c4=O)C)C C13065257
Cc1ccc2cc(c(=O)[nH]c2c1)[C@H](c3nnnn3C4CCCC4)[NH+](CCc5ccccc5)Cc6cccs6 C06409967
CC[NH+](CC)CCN1[C@H](C(=C(C1=O)O)C(=O)c2ccc(c(c2)C)OCC(C)C)c3ccc(cc3)[N+](=O)[O-] C09373994
CCOc1ccccc1[C@H]2/C(=C(/c3ccc(c(c3)C)OCC(C)C)\O)/C(=O)C(=O)N2CCC[NH+](C)C C09072709
CC[C@@H](c1nnnn1Cc2ccc(cc2)F)[NH+](CCc3ccccc3C)Cc4cc5cccc(c5[nH]c4=O)C C13495879
CC[C@H](c1nnnn1C(C)(C)CC)[NH+](CCc2cccc(c2)C)Cc3cc4cc(ccc4[nH]c3=O)OCC C13495953
CC[C@@H](c1nnnn1C2CCCC2)[NH+](CCc3cccc(c3)C)Cc4cc5cc(ccc5[nH]c4=O)OCC C13495954
Cc1cc2cc(c(=O)[nH]c2cc1C)C[NH+](C3CCCCC3)[C@H](c4nnnn4Cc5ccccc5)C(C)C C13498911
CCC[C@H](c1nnnn1C2CCCC2)[NH+](Cc3cc4cc(cc(c4[nH]c3=O)C)C)C5CCCCC5 C13500079
CCC[C@@H](c1nnnn1Cc2ccccc2)[NH+](Cc3cc4cc(cc(c4[nH]c3=O)C)C)C5CCCCC5 C13500084
Cc1cccc2c1[nH]c(=O)c(c2)C[NH+](C3CCCC3)[C@H](c4nnnn4CCc5ccccc5)C(C)C C13500619
CCC(C)(C)n1c(nnn1)[C@H](C(C)C)[NH+](Cc2cc3cc(ccc3[nH]c2=O)OCC)C4CCCCC4 C13500674
CCC[C@H](c1nnnn1C(C)(C)CC)[NH+](CCc2ccccc2)Cc3cc4cc(ccc4[nH]c3=O)C C13500986
Cc1cccc2c1[nH]c(=O)c(c2)[C@H](c3nnnn3C4CCCCC4)[NH+](CCc5ccccc5)Cc6ccccc6 C06443958
COc1ccc(cc1)C(c2ccc(cc2)OC)NC(=O)C[NH+]3CCN(CC3)c4ccccc4[N+](=O)[O-] C17286281
CC[C@H](c1nnnn1Cc2ccco2)[NH+](CCc3ccccc3)Cc4cc5cccc(c5nc4O)C C08582673
CCOC(=O)C1CCN(CC1)c2c(cc3c(ccc(c3n2)OC)OC)C[NH2+]C[C@H]4C[C@H]5C=C[C@@H]4C56CC6 C14991361
CCOc1ccc(cc1)CCNCc2cccn2c3nnc(s3)N4CC[NH+](CC4)C5CCCCC5 C20576597
CCOc1cc(cc(c1OCc2ccc(cc2)C)Cl)C[NH2+]CCSc3nnnn3c4ccccc4 C20874931
CC(C)C[NH+](CCCN1C(=O)c2cc3c(n2C[C@@]1(C)C(=O)NC4CCCCCC4)cco3)CC(C)C C21526706
CCOC(=O)[NH+]=c1ccc-2c(cc(oc2c1)O)CSc3nnc(n3CC=C)c4ccccc4OC C21673642
CCOC(=O)[NH+]=c1ccc-2c(cc(oc2c1)O)CSc3nnc(o3)COc4ccc(cc4)Cl C24835305
CC(C)Oc1ccc(cc1)NC(=O)C2CC[NH+](CC2)Cc3nc(no3)c4ccc(cc4)C(C)(C)C C30977367
Cc1ccc(cc1)OCCNC(=O)C2CC[NH+](CC2)Cc3nc(no3)c4ccc(cc4)C(C)(C)C C30977553
CCOC(=O)CNc1c([nH+]c2n1c(ccc2)C)c3cccc(c3)OS(=O)(=O)c4c(cc(cc4C)C)C C35174072
CCOC(=O)CCC(=O)Oc1ccccc1c2c(n3ccc(cc3[nH+]2)C)NC(C)(C)CC(C)(C)C C35178576
CCN1C(=C([C@H](NC1=O)c2ccc(cc2C)C)C(=O)OCC)C[NH+]3CCCN(CC3)C(=O)C(C)C C35646605
Cc1cccc(c1)N2CC[NH+](CC2)Cc3cc(=O)[nH]c(n3)N4CCN(CC4)C(=O)C[C@H](C)CC(C)(C)C C35926734
CCN1C(=C([C@H](NC1=O)c2ccc(cc2C)C)C(=O)OCC)C[NH+]3CCCN(CC3)C(=O)CC(C)C C36005346
Cc1ccc(cc1)Oc2c(c(nn2C)c3ccccc3)C[NH+](Cc4ccco4)C[C@@H](COC(C)(C)C)O C36316014
CCOC(=O)c1c2c(sc1NC(=O)[C@@H]3CCC[NH+](C3)Cc4nc(no4)c5ccc(cc5)F)CCCC2 C38894018
CCc1ccc2=[NH+]C(=O)[C@@H](C=c2c1)[C@H]([C@@H]3N=NNN3C(C)(C)C)N(CCc4ccccc4)Cc5cccs5 C39710546
CC[NH+]1CCN(CC1)c2ccc(cc2NC(=O)c3cc(ccc3OC)Br)C(=O)OCC C59724078
Cc1ccc(cc1)S(=O)(=O)N[C@@H](CC2=c3ccccc3=[NH+]C2)C(=O)OCc4ccc(cc4)[N+](=O)[O-] C63225079
COc1ccc(cc1)C(=O)COC(=O)[C@H](CC2=c3ccccc3=[NH+]C2)NC(=O)C45CC6CC(C4)CC(C6)C5 C63416367
COc1ccc(cc1)[C@H](C(=O)Nc2ccc(cc2)OC)N(Cc3ccco3)C(=O)CC4=c5ccccc5=[NH+]C4 C63617069
C[C@H]1C(=O)N(c2ccccc2O1)CCC(=O)NC[C@@H](c3ccc(cc3)OC)C4=c5ccccc5=[NH+]C4 C63913310
C[C@@H]1CCC[C@H]([C@@H]1C)NC(=O)c2ccc3c(c2NCCO)C(=O)c4ccccc4C3=O C04834432
Cc1ccc(c(c1)C)NC(=O)C2=C(NC(=S)N[C@@H]2c3ccc(cc3)C(=O)OC)C C05068434
CC1(Cc2c(sc3c2c(nc(n3)SCC(=O)NCc4ccccc4)N)CO1)C C02411049
CC1=C([C@@H](NC(=O)N1)c2ccc(cc2)C(F)(F)F)C(=O)Nc3ccc(cc3)OC C05505125
CC(C)(c1ccccc1)c2ccc(cc2)OCC(=O)Nc3ccc(cc3)S(=O)(=O)N C00943704
CCOC(=O)C1=C(NC(=O)N[C@H]1c2cc(ccc2O)Br)c3ccccc3 C03189099
c1ccc(c(c1)C(=O)Nc2cccc(c2)/C=N/NC(=O)c3ccc(cc3)O)Cl C06674649
Cc1ccc(c(c1)N[C@@H](C)C(=O)Nc2ccc(cc2)S(=O)(=O)NC(C)C)C C07041941
CC(C)[C@H](C(=O)NC(=O)N)OC(=O)C12C[C@@H]3C[C@H](C1)CC(C3)(C2)c4ccccc4 C08283303
C[C@H]1CCC[C@@H]([C@@H]1C)NC(=S)NNC(=O)c2cc(c(c(c2)Cl)OC)OC C08418271
Cc1ccc(cc1)C(c2ccc(cc2)C)(C(=O)N/N=C/c3cccc(c3O)OC)O C02361299
c1cc(ccc1c2ccc(o2)CCC(=O)Nc3ccc(cc3)S(=O)(=O)N)Cl C08843824
Cc1ccc(cc1)c2nnc(n2N)SCC(=O)N[C@@H](c3ccc(cc3)F)C(C)C C10521790
c1ccc2c(c1)N[C@@H](NS2(=O)=O)c3ccc(cc3)C(=O)NCCC4=CCCCC4 C12414799
c1ccc(c(c1)NC(=O)CNC(=O)NCCOc2ccc(cc2)Cl)Br C12747309
CC(C)c1ccc(cc1)c2nc(cs2)C(=O)NCc3ccc(s3)S(=O)(=O)N C12930543
C/C(=N\Nc1nnc(n1N)SCc2ccc(cc2)Cl)/c3ccc(cc3)F C21323288
CSc1ccc(cc1)NC(=O)COC(=O)c2c(c(c(c(n2)Cl)Cl)N)Cl C24762974
CCOc1ccc(cc1)NC(=S)N/N=C/2\c3cc(cc(c3NC2=O)Cl)Cl C18116574
C[C@H](C(=O)Nc1ccc(cc1)SC)Nc2ccc(cc2)NC(=O)c3ccco3 C26990901
Cc1ccc(o1)c2nc(c(s2)C(=O)NNC(=S)N[C@H]3CCCC[C@H]3C)C C31609515
C[C@@H](CNC(=O)c1ccc(cc1)[C@@H]2Nc3ccccc3S(=O)(=O)N2)c4ccccc4 C33063229
C[C@]1([C@@H]([C@@H](NC(=S)N1)c2ccc(cc2)OC(F)F)C(=O)Nc3ccccc3)OC C36011474
c1ccc(c(c1)[C@@H](C(=O)NC2CCCCC2)N(c3ccccc3Cl)C(=O)CO)O C36547705
Cc1ccc(cc1)C(=O)c2c(c3c(=O)[nH]c(=O)n(c3s2)CCc4ccccc4)N C02659895
Cc1ccc(cc1)c2c(sc(n2)N)CC(=O)OCC(=O)N[C@H]3CCC[C@@H]([C@@H]3C)C C07140963
COc1ccccc1C(=O)NC(=S)NNC(=O)c2c(c3ccccc3s2)Cl C02862264
C[C@]1(CC[C@@H](C([C@H]1CC[C@@](C)(CCOc2ccc3ccc(=O)oc3c2)O)(C)C)O)O C05645059
CC[C@H](C(=O)Nc1c(cc(cc1C)C)C)n2c(nnc2SCc3ccccc3)N C40172861
Cc1c\2c(oc1C(=O)NC3CCCCC3)CCC/C2=N\NC(=S)Nc4ccccc4 C40825168
Cc1c(nc(o1)c2cccs2)CC(=O)NNC(=S)N[C@H]3CCCC[C@@H]3C C42097559
c1cc(sc1)NC(=O)N2CCC(CC2)CNC(=O)Nc3ccc(cc3)C(F)(F)F C44004596
Cc1cc(cc(c1)OCC(=O)NNC(=O)N[C@@H]2CCC[C@@H](C2)C(F)(F)F)C C45440174
C[C@H](c1ccc(cc1)NC(=O)NC2CC2)NC(=O)N(C)[C@H](C)c3ccc(cc3)F C47128972
c1ccc(c(c1)CNC(=O)Nc2ccc(cc2)C(=O)NC3CC3)OC4CCCC4 C47396799
c1ccc(c(c1)CNC(=O)Nc2cccc(c2)NC(=O)C3CC3)OC4CCCC4 C47487827
Cc1ccc2c(c1)nc(o2)c3ccc(cc3O)NC(=S)NC(=O)c4cccs4 C01185872
c1ccc(c(c1)C(=O)NC(=S)Nc2ccc(c(c2)c3nc4ccccc4o3)O)Cl C02251957
Cc1ccc(cc1)S(=O)(=O)Nc2ccc(cc2)N[C@H](C)C(=O)NC(C)(C)C C52634669
CC(=O)Nc1ccc(cc1)NC(=O)/C(=C\C=C\c2ccccc2)/NC(=O)c3ccccc3 C12379639
C[C@H](C(=O)Nc1ccc(cc1)C(F)(F)F)Nc2cccc(c2)N3CCNC3=O C56157843
CC1=C([C@H](NC(=S)N1)c2ccccc2OC)C(=O)N/N=C/c3ccccc3Cl C59385383
COc1ccc(cc1C(=O)NCC2(CCCCC2)c3ccc(cc3)F)S(=O)(=O)N C60017835
C[C@H](C(=O)Nc1c(c2c(s1)CCCCC2)C#N)OC(=O)c3cc(ccc3Cl)N C60380706
C[C@@H](C(=O)Nc1ccc(cc1)C(=O)C)OC(=O)c2cc(cc(c2N)Cl)Cl C05032877
COc1ccc(cc1OCc2ccc(cc2)Cl)[C@H]3CC(=Nc4c3sc(n4)N)O C32093497
CC(C)(C)c1ccc(cc1)[C@H](C#N)NC(=O)c2ccc(cc2)NC(=O)NC3CC3 C66396521
c1cc(c(cc1N2CC[C@@H](C2)CNC(=O)NNC(=O)CC3CCCCC3)F)F C67066047
c1cc(c(cc1N2CC[C@H](C2)CNC(=O)NNC(=O)CC3CCCCC3)F)F C67066048
CC[C@@H](C)c1ccc(cc1)[C@H](C(C)C)NC(=O)C2CCC3(CC2)C(=O)NC(=O)N3 C67246665
C[C@]12C[C@@H]([C@H]3[C@H]([C@@H]1CC[C@@]2(C(=O)[O-])O)CCC4=CC(=O)C=C[C@]34C)O C04081855
c1c(cc(c(c1[N+](=O)[O-])[O-])I)C(=O)N C01587259
CC(=CC[C@@]1(C(=O)c2ccccc2[C@@]1(C(=O)[O-])O)O)C C01871624
C[C@]12CC[C@@H]3c4ccc(cc4CC[C@H]3[C@@H]1C[C@H]([C@@H]2O)O)OS(=O)(=O)[O-] C05764476
c1cc(ccc1n2c(c(cn2)C#N)N)S(=O)(=O)[O-] C03359232
CC1(CC(CC(N1O)(C)C)(C(=O)[O-])NC(=O)C(F)(F)F)C C02519014
CC1=C([C@H](NC(=O)N1)c2ccc(cc2)N(C)C)C(=O)[O-] C12416489
c1cc(ccc1[C@@H]2C=C(NC(=O)N2)C(=O)[O-])Br C05517549
c1c(cnc(c1Br)N)S(=O)(=O)[O-] C19862880
C[C@H]1CCC[C@@H]([C@@H]1C)NC(=O)NC(=O)/C=C/C(=O)[O-] C20218264
c1cc(ccc1NC(=O)NC(=O)/C=C/C(=O)[O-])Br C20218287
[H]/N=C/1\N[C@]2([C@@H](S1)S(=O)(=O)C=C2SC)[O-] C05720572
Cc1cc(c(c(c1)Br)NC(=O)NCC(=O)[O-])Br C35321316
c1cc(c(cc1Br)NC(=O)NC(=O)/C=C/C(=O)[O-])F C36752793
Cc1cc(cc(c1)S(=O)(=O)[N-]c2cc(no2)C)N C37053663
c1cnc(nc1)[N-]S(=O)(=O)c2c(cc(cc2Cl)Cl)N C37053886
C1CCCC(CC1)(C(=O)[O-])NC(=O)[C@@H]2CSC(=O)N2 C37366979
C1C[C@H](C[C@H](C1)O)NC(=O)[C@@H]2CC=CC[C@@H]2C(=O)[O-] C37796643
Cc1cc(no1)[N-]S(=O)(=O)c2ccc(cc2)N C00089763
c1cc(c(cc1N)C(=O)[O-])O[C@@H]2CCS(=O)(=O)C2 C38085459
Cc1c(c(c(c2c1nc(s2)NC(=O)C(=O)[O-])C)O)C C39127821
c1c(cnc2c1c(=O)n(c3c2N[C@H](CC3=O)Cl)[O-])O C39451001
COc1cc2c(cc1O)[C@@H]3CO[P@](=O)(NN3CC2)[O-] C39465252
c1c2c(cc(c1Br)O)[C@H]3CO[P@](=O)(NN3CC2)[O-] C39465403
Cc1ccc(o1)C(=O)C2=C(C(=O)N[C@@H]2c3ccc(cc3)O)[O-] C40116371
C1CCCC(CC1)(C(=O)[O-])NC(=O)N2CCNC(=O)C2 C40532526
c1cc(ccc1NC(=O)N2C[C@@H](C[C@@H]2C(=O)[O-])O)I C40545108
C1CCC(CC1)(C(=O)[O-])NC(=O)N2CCC(CC2)O C40550005
C[C@H]1CCCC[C@@H]1NC(=O)NC2(CCCCC2)C(=O)[O-] C40551004
C[C@@H]1CCC[C@H](C1)NC(=O)N2C[C@@H](C[C@H]2C(=O)[O-])O C40572400
C[C@H]1CCC[C@@](C1)(C(=O)[O-])NC(=O)[C@@H]2CSC(=O)N2 C41034225
C[C@H]1CCC[C@](C1)(C(=O)[O-])NC(=O)[C@@H]2CSC(=O)N2 C41034227
C1CCN([C@@H](C1)C(=O)N)C(=O)N2CCC[C@@H](C2)C(=O)[O-] C42407006
C1[C@@H]2CC3(C[C@@H](C2=NNc4[n-]nnn4)CC1C3)O C12343413
c1cc(c(cc1N)F)S(=O)(=O)[N-]c2nncs2 C43592410
c1cc(c(cc1N)C#N)[N-]S(=O)(=O)c2cc(cnc2)Br C44242799
C[C@H]1CCC[C@@](C1)(C(=O)[O-])NC(=O)NC2(CCCCC2)C C45047477
CC(C)(C(=O)N)n1c(c2c(ccs2)nc1=S)[O-] C45108792
C1CCN([C@@H](C1)CO)C(=O)N2C[C@H](C[C@@H]2C(=O)[O-])O C48858785
c1cc(c(cc1S(=O)(=O)N)C(=O)[O-])N2CCCSCC2 C48896341
C1CCC(CC1)[C@H](C(=O)[O-])NC(=O)N2CCC[C@@H](C2)O C48967772
CC[C@@H]1CCCC[C@H]1NC(=O)N2C[C@@H](C[C@@H]2C(=O)[O-])O C49123449
c1cc(c(cc1C(=O)[O-])N)N2CCS(=O)CC2 C49693347
CC(C)/C(=C\C(=O)[O-])/c1ccc2c(c1)[nH]c(=O)[nH]2 C49834212
Cc1ccc(c(c1[N-]S(=O)(=O)c2cnn(c2)C)C)N C50252614
Cc1ccc(c(c1)N)[N-]S(=O)(=O)C2CCS(=O)(=O)CC2 C50350920
C[C@H]1CCC[C@](C1)(C(=O)[O-])NC(=O)NC2CCC2 C52213043
c1ccc(c(c1)Cn2cc(ccc2=O)N)C(=O)[O-] C57664632
C1CCN([C@@H](C1)C(=O)N)C(=O)N2CC[C@@H](C2)C(=O)[O-] C62136219
c1c(c(sc1S(=O)(=O)N)Br)C(=O)[O-] C67172965
C[C@@]12[C@H](C=C[C@@]3([C@@H]1[C@@H]([C@]45[C@@H]3CC[C@](C4)(C(=C)C5)O)C(=O)[O-])OC2=O)O C05224986
CCOc1ccc2cc(ccc2c1N)S(=O)(=O)[O-] C01683647
c1ccc2c(c1)-c3cc(ccc3[C@@H]2O)NC(=O)/C=C\C(=O)[O-] C06575998
C1CCc2c(c3c(nc(nc3s2)CCC(=O)[O-])N)C1 C19514438
Cc1cc(no1)[N-]S(=O)(=O)c2cc(ccc2Cl)N C19982097
C[C@@H]1CCC[C@@H]([C@@H]1C)NC(=O)NC(=O)/C=C/C(=O)[O-] C20218263
Cc1csc(n1)[N-]S(=O)(=O)c2ccc(c(c2)N)F C21517893
c1cc(c(cc1N)S(=O)(=O)[N-]c2nccs2)Cl C22152156
CC(C)(C1=CC[C@]23[C@H]1CC[C@@]([C@H](C2)OC3)(C(=O)[O-])O)O C31160196
c1ccc2=NC(=O)/C(=C(\Nc3nccs3)/O)/C(=c2c1)[O-] C05687477
C[C@H]1CCC[C@H](C1)NC(=O)NC(=O)/C=C/C(=O)[O-] C37257076
C1CC[C@H]([C@@H](C1)C(=O)N[C@@H]2CCCCNC2=O)C(=O)[O-] C37793798
C[C@@H]1CC[C@H](CN1C(=O)[C@@H]2CCCC[C@@H]2C(=O)[O-])C(=O)N C37835224
c1cc(c(cc1Cl)S(=O)(=O)[N-]c2nccs2)N C37928647
C1CC(=O)N[C@@H]1C(=O)NC2CCC(CC2)C(=O)[O-] C37561316
c1c2c(cc(c1O)Br)[C@H]3CO[P@](=O)(NN3CC2)[O-] C39465324
c1c(c(=O)[nH]c(=O)[nH]1)[C@@H]2[N-]C(=CS2)Br C39933211
Cc1cc(no1)[N-]S(=O)(=O)c2cc(c(cc2Cl)F)N C40313788
c1cc(ccc1NC(=O)N2C[C@H](C[C@@H]2C(=O)[O-])O)I C40545110
Cc1cc(c(c(c1)Br)NC(=O)N[C@H](C)C(=O)[O-])Br C40546215
C[C@@H]1CCCC[C@H]1NC(=O)NC2(CCCC2)C(=O)[O-] C40551026
C[C@H]1C[C@@H](CN(C1)C(=O)N[C@@H]([C@@H](C)O)C(=O)[O-])C C40552379
C1CCN([C@H](C1)C(=O)[O-])C(=O)N2CCC[C@H]2C(=O)N C40558395
C1CCCC(CC1)NC(=O)N2C[C@H](C[C@@H]2C(=O)[O-])O C40560191
C[C@H]1CCC[C@@H](C1)NC(=O)N2C[C@@H](C[C@H]2C(=O)[O-])O C40572398
Cc1cc(c(c(c1)Br)NC(=O)NC(C)(C)C(=O)[O-])Br C40911882
c1c(csc1S(=O)(=O)[N-]c2nncs2)N C41043928
Cc1c(sc(n1)N)SC2(CCSCC2)C(=O)[O-] C42006376
c1cc(c(cc1N)F)SC2(CCS(=O)(=O)CC2)C(=O)[O-] C42334858
C1CCN([C@H](C1)C(=O)N)C(=O)N2CCC[C@H](C2)C(=O)[O-] C42407012
C1C[C@H](N(C1)C(=O)N2C[C@H](C[C@H]2C(=O)[O-])O)CO C42435128
C[C@H]1CC[C@@H](CN1C(=O)N2CCC[C@@H]2C(=O)[O-])C(=O)N C42439499
C[C@H]1CC[C@H](CN1C(=O)N2CCC[C@@H]2C(=O)[O-])C(=O)N C42439503
CC(C)(C)[C@@H](C(=O)[O-])NC(=O)N1CCC[C@H](C1)O C42471616
c1cc(c(c(c1)F)S(=O)(=O)[N-]c2nncs2)N C45147534
Cc1c(sc(n1)NC(=O)NC2(CCCCC2)C(=O)[O-])C C49103682
CC[C@H]1CCCC[C@H]1NC(=O)N2C[C@@H](C[C@@H]2C(=O)[O-])O C49123452
C=CCN1C2=NC(=O)[C@@](C2=C(NC1=S)[O-])(C(F)(F)F)O C09306445
c1c(cnc(c1Cl)N)/C(=N/c2nncs2)/[O-] C50693518
C[C@@]12CC[C@H]3[C@@H]([C@@]1(CC[C@@H]2C4=CC(=O)OC4)O)CC[C@@]([C@@]3(C)C(=O)[O-])(C)O C51336441
C[C@@H]1CCC[C@](C1)(C(=O)[O-])NC(=O)NC2CCC2 C52213040
c1cc(ccc1C(=O)[C@@H]2C(=C3C=C(C(=O)N=C3S2)C(=O)[O-])N)Cl C52426230
c1c(cc(c(c1[C@H]2N[C@H](CS2)C(=O)[O-])O)Cl)Cl C20528548
Cc1c(sc(n1)N)C(=O)N2[C@H]3CCCC[C@@H]3C[C@@H]2C(=O)[O-] C55174663
Cc1c(sc(n1)N)S[C@@]2(CCCSC2)C(=O)[O-] C61589847
Cc1c(sc(c1C(=O)[O-])NC(=O)N2CCC(CC2)O)C C62827587
CC1(CC(=O)N(C(=O)C1)c2ccc(cc2N)C(=O)[O-])C C62833257
C[C@@]1(CCCN(C1)C(=O)c2c[nH]c(=O)[nH]2)C(=O)[O-] C62868516
c1cc(sc1)[C@@H]2N/C(=C\C(=N\c3[nH]ncn3)\[O-])/CS2 C64070093
c1c(cc(cc1C(=O)[O-])F)c2c[nH]c(=O)[nH]c2=O C65344734
C[C@H]1CC[C@@H]([C@@]2([C@@]1([C@@H]3[C@@H](CC2)[C@@H](C(=O)O3)C)O)C)O C04747983
CC1=C2[C@@H](C(C=C2[C@@](C(=O)C13CC3)(C)O)(C)C)O C01596428
c1c(oc(c(c1=O)O)Br)CO C01716222
CC1([C@@H]([NH2+][C@@H](S1)c2cccs2)C(=O)[O-])C C03107958
CC1([C@@H]([NH2+][C@H](S1)c2cccs2)C(=O)[O-])C C02549964
CC12CCC(CC1)([C@H]3[C@H]2C(=O)NNC3=O)C C03177914
c1c(cc(c(c1F)[C@H]2[NH2+][C@H](CS2)C(=O)[O-])F)F C00053723
CC(C)(C)C1CCC2(CC1)[NH2+][C@@H](CS2)C(=O)[O-] C12364961
CC1=C2[C@@H](C(C=C2C(=O)[C@@](C13CC3)(C)O)(C)C)O C00898830
c1ccc2c(c1)[C@@](C(=O)N2)([C@H]3CCCC3=O)O C03852188
C1CC2(C1)C[C@](NC(=O)[C@H]2C#N)(C(F)(F)F)O C04234547
C1C[C@H](C(=O)[C@@H](C1)Br)C(=O)N C04727949
c1cc(sc1)/C=C/2\C(=O)N(C(=S)S2)N C04815436
Cc1cc2cc(c(=O)[nH]c2cc1C)[C@@H](C)O C11727820
Cc1cc(c(c(c1)S(=O)(=O)N(C)C)C)N C11736765
Cc1c(sc(n1)[C@H](c2ccncc2)N)C C19930079
c1c(c(cc2c1OCCO2)N3CCSCC3)N C20256800
Cc1c(cccc1S(=O)(=O)N(C)C)N C21519666
COC(=O)c1cc(cc(n1)N)Br C21981759
c1ccn(c1)c2cccc(c2)S(=O)(=O)N C34382083
C[C@H]1Cc2cc(ccc2N1S(=O)(=O)C)N C35207772
Cc1ccc(cc1N2CCS(=O)(=O)CC2)N C36948302
C[C@H](C(=O)N1CCCC[C@@H]1C(=O)N)Cl C37507535
C[C@@H]1CC[C@@H](CN1C(=O)CCl)C(=O)N C37654310
C1C[C@H]([C@@H](C1)O)[NH+]2CCC[C@@H](C2)C(=O)[O-] C37690752
C1CC[C@H]([C@@H](C1)[NH+]2CCC[C@@H](C2)C(=O)[O-])O C37692053
c1cc(c(cc1F)[C@H]2[NH2+][C@@H](CCS2)C(=O)[O-])F C37737400
C[C@@H](C1=NOC[C@@]1(C)c2ccc(cc2)O)O C39110305
C1CCC2=C3C(=NC(=NC3=O)CN)S[C@H]2C1 C39296709
CS[C@H]1CC[C@]2(C1)[C@@H](CCCN2O)O C39511479
CON1[C@@H](CCC[C@@]12CCC[C@@H](C2)O)O C39521821
c1cc2c(cc1[C@H](c3ccsc3)O)CC(=O)N2 C40255539
c1cc(ccc1C2=C[NH+]3C=CC=C[C@H]3[N-]2)O C43224358
C1CC[C@H]2[C@H](C1)N(CCO2)CC(=S)N C43425484
C[C@H](C#N)N1CCN(CC1)c2ccccc2N C43516845
C[C@H]1[C@H]2CC[C@@]3([C@H](CCC(=C)[C@@]3([C@H]2OC1=O)O)O)C C43618819
C1CCC(CC1)(C(=S)N)C(=O)N2C[C@H]3CC[C@@H]2C3 C44781052
c1cc(c(cc1O[C@@H]2CCOC2=O)Cl)N C50470884
C1C[NH+]2CCC1[C@@](C2)(C(C(=O)[O-])(F)F)O C52266261
c1cc(ccc1C#N)[C@H]2C[NH2+]C[C@H]2C(=O)[O-] C56958583
c1c(cn(c(=O)c1Cl)CC(=S)N)Cl C57837017
CN[C@@H]1c2c(ccc(c2NC1=O)F)Cl C42062749
C#CCN[C@@H]1c2c(cccc2Br)NC1=O C19875641
c1ccc2c(c1)[C@@H](C(=O)N2Cc3cc(ccc3F)F)N C43459075
Cc1c(c2c(cc1N)N(C(=O)CCO2)C)C C62528045
C1=CC(=CC2=CC=N[C@@H]21)/C=C(\C#N)/C(=O)N C64365820
C1CN[C@@H]([C@H]2C1=NCN2)C3=CC4=CC=N[C@@H]4C=C3 C65393819
C1CN[C@H]([C@H]2C1=NCN2)C3=CC4=CC=N[C@@H]4C=C3 C65393820
c1cc(ccc1n2ccnc(c2=O)N)Br C65534269
c1cc2nnc(n2cc1N)Br C66347853
c1ccc(cc1)C[C@@H](C(=O)NN)NC(=O)N2C[C@H]3C[C@@H](C2)c4cccc(=O)n4C3 C02092583
C[C@@]12[C@H](CC[C@@]1([C@@H]3CC[C@H]4C[C@H](CC[C@@]4([C@H]3C[C@H]2O)CO)O)O)C5=CC(=O)OC5 C04082072
COC(=O)C1=CC(=O)N2C(=C([C@@H](C(=C2S1)C(=O)N)c3cccs3)C#N)N C05242358
c1ccc2c(c1)[C@H]([C@H]3[C@@H](O2)NC(=O)NC3=O)C4C(=O)NC(=O)NC4=O C06243682
CC(=O)C1=C([C@]2([C@H](Cc3cc4cccc(c4c(c3C2=O)O)O)[C@@H](C1=O)OC)O)O C04262792
C#CCNC(=O)[C@@H]1C[C@H]([C@@H]([C@H]2[C@@H]1N(C(=S)N2)c3ccc(cc3)n4cccn4)O)O C08636404
C1CN(CCN1CN2CNC(=S)NC2)CN3CNC(=S)NC3 C19313354
c1ccc2c(c1)C(=O)NC3(N2)CCN(CC3)C(=O)/C=C\4/[C@@H]5C=CC=C[C@H]5C(=O)NN4 C19374648
c1cc2c(cc1N)sc(n2)[C@H]([C@H](c3nc4ccc(cc4s3)N)O)O C06045355
C1CCC(=O)[C@@H](C1)SC2=C(C3(CCCC3)C(=C(N2)N)C#N)C(=O)N C14671748
C[C@H]([C@@]1([C@@H]2[C@@H]([C@@H]([NH2+]1)c3ccccc3O)C(=O)N(C2=O)C4CCCCC4)C(=O)[O-])O C34380647
C[C@H]1CC2=C([C@@H]3C(=O)c4cccc(c4[C@@H]([C@@]3([C@@H]([C@@H]2Cl)O)O)O)O)C(=O)C1 C31158888
C[C@]1\2CC[C@H](C1(C)C)C/C2=N\N=C\3/NC(=O)[C@@H](S3)CC(=O)NC(=O)N C04291901
CN1c2ccccc2[C@@H]([C@@H](C1=O)C(=O)Nc3nnc(s3)S(=O)(=O)N)O C39024366
c1cc(ccc1c2ccc(o2)/C=C(/C#N)\[C@@H]3[C@@H](C(=NN3)N)C#N)S(=O)(=O)N C39029487
c1cc(ccc1c2ccc(o2)/C=C(/C#N)\[C@@H]3[C@H](C(=NN3)N)C#N)S(=O)(=O)N C39029489
c1c(cc(c(c1N)S(=O)(=O)NCc2nc[nH]n2)Br)Br C40315891
c1cc(c(cc1Br)S(=O)(=O)N2CCN(CC2)S(=O)(=O)N)N C40348091
c1c(cc(c(c1Cl)NC(=O)c2c[nH]c(=O)[nH]2)Cl)S(=O)(=O)N C40381112
C[C@@H]1C[C@@H](/C=C\[C@@H]([C@@H](CC(=O)Cc2c(c(cc(c2Cl)O)O)C(=O)O1)O)O)O C43199422
CC(C)(C)N1C(=O)[C@H]2[C@H]([NH2+][C@@]([C@@H]2C1=O)(CO)C(=O)[O-])c3cc(ccc3O)Br C33919145
Cc1cc(cc(c1O)C)[C@@H]2[C@H]3[C@@H](C(=O)N(C3=O)C4CCCCC4)[C@@]([NH2+]2)(CO)C(=O)[O-] C33931116
C[C@@]12CC[C@H]3[C@@H]([C@@]1(CC[C@@H]2C4=CC(=O)OC4)O)CC[C@@]5([C@]3(CC[C@@H](C5)O)O)O C43959257
C[C@@]1(c2cccc(c2C(=O)[C@H]3[C@@H]1[C@@H]([C@H]4CC(=O)C(=C([C@@H]4C3=O)[O-])C(=O)N)O)O)O C44123240
C1Cc2c(sc(c2C(=O)NC(=O)N)NC(=O)CN3C(=O)CCC3=O)C1 C44452663
C[C@]12CCC(=O)C=C1[C@@H](C[C@@H]3[C@H]2[C@H](C[C@]4([C@H]3CC[C@@]4(C(=O)CO)O)C)O)O C44963477
Cc1cc2c(o1)CC(C[C@H]2NC(=O)NNC(=O)C(=O)NC3CC3)(C)C C46961463
c1c(cnc(c1S(=O)(=O)N2CCCC[C@H]2CO)NN)Br C48858529
c1cc2c(cc1C#N)nc([nH]2)[C@@H]([C@H](c3[nH]c4ccc(cc4n3)C#N)O)O C00131314
CC(C)(C)N1C(=O)[C@@H]2[C@@H](N[C@@]3([C@@H]2C1=O)c4ccccc4NC3=O)CC(=O)N C20566401
CNC(=O)c1ccccc1NS(=O)(=O)c2ccc3c(c2)[nH]c(=O)[nH]3 C52537161
Cc1c2c(n[nH]1)OC(=C([C@H]2C3=C/C(=[N+](/O)\[O-])/C(=O)C(=C3)OC)C#N)N C18059576
C[C@@H](c1[nH]c2ccc(cc2n1)S(=O)(=O)c3ccc4c(c3)[nH]c(n4)[C@@H](C)O)O C20550818
c1ccc2c(c1)c(=O)c(c[nH]2)C(=O)NCC(=O)N=c3[nH]c4ccccc4[nH]3 C40143006
c1ccc(c(c1)C(=O)N)NC(=O)CN2C(=O)C3(CCCCC3)NC2=O C61112901
c1cc(ccc1C#N)C(=O)NNC(=O)c2cc(cc(c2N)[N+](=O)[O-])F C61462905
C[C@@H]1C[C@@]2(CC(C1)(C)C)C(=O)N(C(=O)N2)CC(=O)NNC(=O)NC(C)C C63271290
Cc1ccc(cc1C)C2=N[C@H]3[C@H]([C@@H]2[C@@H]4C(=NC(=O)NC4=O)N)C(=O)NC(=O)N3 C63279848
CC(C)c1ccc(cc1)C2=N[C@H]3[C@H]([C@@H]2[C@@H]4C(=NC(=O)NC4=O)N)C(=O)NC(=O)N3 C63280651
CC1=NN=C2[C@H]1[C@]3(c4ccccc4N(C3=O)CC(=O)N)C(=C(O2)N)C#N C04019830
c1cc(ccc1NC(=O)/C=C\2/CS[C@@H](N2)[C@@H]3C=CC=N3)S(=O)(=O)N C63753246
c1cc(ccc1NC(=O)/C=C\2/CS[C@@H](N2)[C@H]3C=CC=N3)S(=O)(=O)N C63753250
C[C@@H]1CC[C@H](CN1C(=O)CNC(=O)c2c[nH]c3ccccc3c2=O)C(=O)N C63768063
c1ccc(cc1)c2coc3cc(ccc3c2=O)O[C@]4([C@H]([C@@H]([C@@H]([C@@H](O4)CO)O)O)O)O C64220076
COc1ccccc1N2C(=O)/C(=C\3/C[C@H](NN3)c4ccc(c(c4)O)OC)/C(=O)NC2=O C64788598
Cc1ccc2c(c1)N[C@H](NS2(=O)=O)C(=O)Nc3ccccc3C(=O)N C64959911
c1ccc2c(c1)ccc(n2)C(=O)NNC(=O)c3ccc(cc3)n4c(c(cn4)C#N)N C66239547
C[C@]12C[C@@H]([C@@H]3[C@@H]([C@@H]1C[C@@H]([C@@]2(C(=O)CO)O)O)CCC4=CC(=O)C=C[C@@]34C)O C05764571
c1ccc2c(c1)ccn2CC(=O)NNC(=O)C3CCC4(CC3)C(=O)NC(=O)N4 C67305144
c1c[nH]cc(c1=O)NC(=O)[C@@H]2CCC[C@@H](C2)C(=O)Nc3c[nH]ccc3=O C67574308
c1cc(c(cc1/C=C\C(=O)c2ccc(cc2O)O)O)O C03871804
C[C@H]1[C@H]([C@@H]([C@@H]([C@@H](O1)Nc2ccc(cc2)Cl)O)O)O C00236592
c1cc(ccc1n2cnc3c2nc(nc3N)N)Cl C01641531
Cc1cc(c2c(c1)nc(c(=O)[nH]2)NC(=S)N)C C00205731
C/C(=N/NC(=O)c1ccc(cc1)O)/c2ccc(cc2)N C04964220
c1cc(oc1)[C@@H]2c3ccc(cc3OC(=C2C#N)N)N C05338184
c1ccc2c(c1)C(=O)N[C@H](N2)c3ccc(cc3O)O C09595689
c1cc(ccc1[C@@H]2[C@@H]3CC=C[C@@H]3c4cc(ccc4N2)S(=O)(=O)N)O C13636745
C[C@H]1CC2=C([C@@H]3C(=O)c4cccc(c4[C@@H]([C@@]3([C@@H](C2)O)O)O)O)C(=O)C1 C13889042
C[C@@H]1CCCC[C@@H]1NS(=O)(=O)c2ccc(c(c2)N)O C19979352
Cc1nc(cs1)CSc2nc(cc(n2)N)N C31818975
Cc1ccc(c(c1)N)N[C@H]2CS(=O)(=O)C[C@@H]2O C33487025
c1c(c(cc2c1OCC(=O)N2)NCC3CCCC3)N C35453279
c1cc(c(cc1O)O)c2coc3cc(cc(c3c2=O)O)O C06525249
CN(c1ccccc1)c2cc(cc(c2)S(=O)(=O)N)N C37933955
c1cc(c(cc1F)C(=O)N2CCCC[C@@H]2C(=O)N)N C37996485
CC[C@@]1(Cc2c(c(=S)n(c(c2C#N)N)N)CO1)C C06492409
CC1=NN=C2C1=C(CC(C2)(C)C)NNC(=S)N C06382137
c1cc(c(cc1C(=O)c2ccc(cc2O)O)O)O C02512313
c1cc(c(cc1C(=O)N2CCC[C@@H]2C(=O)N)N)Br C40301949
Cc1ccc(c(c1S(=O)(=O)Nc2cccc(c2)O)C)N C40495271
CC(C)(C(=O)Nc1ccc(c(c1)Cl)C(=O)[O-])[NH3+] C42417662
C[C@@H]1CC[C@H](CN1c2ccc(cc2N)C#N)C(=O)N C42427732
Cc1nc2cc(c(cc2s1)N)N[C@H](C)C(=O)NC C42561257
c1c2c(cc(c1N)N3CCCC[C@H]3CO)NC(=O)CC2 C48857489
C[C@@H](C(=O)NC12CC3CC(C1)CC(C3)C2)NC(=O)N C48928003
c1cc(c(cc1[C@@H]2Nc3ccc(cc3C(=O)N2)Cl)O)O C49067648
CC[C@H]1CCCC[C@H]1NC(=O)c2c(n[nH]c2N)C C49124428
c1cc(c(cc1S(=O)(=O)N)N)N2C[C@H]3CC[C@@H]2C3 C49716107
CN(c1ccccc1F)c2ccc(cc2N)S(=O)(=O)N C50003128
Cc1c(c(n[nH]1)C(=O)NC23CC4CC(C2)CC(C4)C3)N C50305406
C1CCCC(CC1)NC(=O)c2c(c(n[nH]2)C3CC3)N C50323646
c1cc(c(cc1Nc2cc3c(cc2N)CC(=O)N3)C#N)F C51636171
C1CC(CCC1[NH3+])NC(=O)[C@@H]2[C@H]3C[C@@H]([C@@H]2C(=O)[O-])C=C3 C51694267
C1CC(CCC1[NH3+])NC(=O)[C@H]2CC=CC[C@@H]2C(=O)[O-] C51694298
CC(C)n1cc(cc1C(=O)N[C@@H]2CCCC[C@@H]2O)N C51988791
CN(C)c1ccc(cc1C(=O)N[C@@H]2CCCC[C@@H]2O)N C51988922
Cc1ccc(cc1S(=O)(=O)N[C@@H]2CCCC[C@@H]2O)N C51992880
c1cc(c(cc1N)S(=O)(=O)N[C@@H]2CCCC[C@H]2O)F C51993483
Cc1ccc(c(c1)N)S(=O)(=O)N[C@@H]2CCCC[C@@H]2O C51993824
C[C@H]1CCC[C@](C1)(CO)Nc2cc3c(cc2N)OCCO3 C53114657
Cc1c(sc(n1)N)C(=O)NC2CCC(CC2)O C55170447
Cc1cc(cc\2c1NC(=O)/C2=N\NC(=S)N)Br C05730335
c1cc2c(ccc(c2nc1)N3CCCC[C@H]3C(=O)N)N C42406094
CCCc1c(c(nc2c1c(c(s2)C#N)N)N)C#N C59367476
c1cc(nc(c1Cl)C(=O)N[C@H]2CCCc3c2ccs3)NN C61374275
c1cc(c(cc1N2CC[C@@H](C2)O)C(F)(F)F)/C(=N\O)/N C61710505
c1ccc(cc1)/C(=N/c2ccc(cc2)S(=O)(=O)N)/N C62988970
c1c(cc(c(c1F)F)F)C(=O)N[C@@H]2CCC[C@@H]2/C(=N\O)/N C63008571
CC1CCC(CC1)CNc2cc3c(cc2N)OCC(=O)N3 C63145082
c1ccc(cc1)NC(=S)NC2(CCCCC2)[C@@H]3CCCC[C@H]3O C00267941
C[C@]1\2CC[C@@H]3[C@@H]([C@H]1CC/C2=N\NC(=S)N)CC[C@@H]4[C@@]3(CC=CC4)C C12657768
CC(C)C(=O)Nc1ccc2c(c1)[C@H]3C=CC[C@H]3[C@@H](N2)c4ccc(cc4)O C13638083
Cc1ccc(c2c1[C@H]3C=CC[C@H]3[C@@H](N2)c4cc(ccc4O)Br)O C14460887
c1cc2c(cc1O)[C@@H]3C=CC[C@H]3[C@@H](N2)c4cc(cc(c4O)Cl)Cl C14466883
c1ccc2c(c1)ccc(c2[C@@H]3[C@H]4CC=C[C@@H]4c5cc(ccc5N3)O)O C14547741
c1cc2c(cccc2O)c(c1)NC(=S)Nc3ccc(c(c3)Cl)Cl C16187700
CC1(CC2=C([C@H](Nc3ccccc3N2)c4cccc(c4)O)C(=O)C1)C C01257985
COc1ccc2c(c1)[nH]c(n2)Sc3ccc(cc3N)Br C19845611
C[C@@]12CCC[C@@H]1[C@@H]3CCC4=C/C(=N/NC(=O)N)/CC[C@]4([C@@H]3CC2)C C19898892
Cc1cc(ccc1Br)N[C@@H](C)c2ccc(cc2O)O C19908118
Cc1ccc(c(c1)Cl)NS(=O)(=O)c2ccc(c(c2)N)Cl C20470997
Cc1ccc(c(c1NS(=O)(=O)c2ccccc2Br)C)N C20475497
C[C@@H](c1ccc(cc1O)O)Nc2cccc(c2)I C20478919
C[C@@H](c1cc(ccc1O)O)Nc2c(cc(cc2Cl)Br)Cl C20505640
c1cc(c(cc1Br)N)NC(=O)c2cc3c(s2)CCCCC3 C20520827
c1cc2c(c(c1)Br)N[C@@H]([C@H]3[C@H]2C=CC3)c4ccc(cc4O)O C20681778
Cc1cc(cc(c1NS(=O)(=O)c2ccccc2N)C)Br C22148913
CC(C)C(=O)c1c(nc(s1)Nc2ccc(cc2)Br)N C32947440
c1cc(c(cc1F)Br)Nc2cc3c(cc2N)OCCO3 C20585847
c1cc(ccc1Nc2ccc3c(c2N)ncs3)I C35060732
c1cc(c(cc1Br)Cl)Oc2cc3c(cc2N)NC(=O)CC3 C35341631
Cc1ccc(c(c1)Br)Nc2ccc(c3c2nccc3)N C35341982
C[C@@H](Cc1ccc(cc1)Br)N[C@@H](C)c2ccc(cc2O)O C37000610
c1ccc2c(c1)c(c(s2)CSc3[nH]c(=O)cc(n3)N)Cl C37022502
C[C@@H]1CCCC[C@H]1NS(=O)(=O)c2c(cc(cc2Cl)Cl)N C37053349
Cc1cc(cc(c1)NS(=O)(=O)c2ccc(cc2N)Br)C C37063099
Cc1ccc(s1)[C@@H](C)Nc2cc3c(cc2Br)[nH]c(=O)[nH]3 C37129804
C[C@@H]1CCC[C@H]([C@@H]1C)NC(=O)CSc2ccc(cc2N)Br C37205421
CCc1ccc(cc1)NS(=O)(=O)c2cc(ccc2N)Br C37928928
C/C(=N/N)/[C@@H]1CC[C@@H]2[C@@]1(CC[C@@H]3[C@@H]2CC=C4[C@@]3(CC[C@@H](C4)O)C)C C38155545
[H]/N=C/1\[C@@H]([C@@H](C(=C(S1)N)C#N)c2ccc(cc2)c3ccccc3)C#N C00058554
c1ccc(c(c1)[C@H]2CCC[C@@]3(C2)CCC[C@@H](N3O)c4ccccc4O)O C39522852
c1csc(c1N)C(=O)Nc2cc(c(cc2Cl)Cl)Cl C40296839
COc1ccc(cc1Nc2ccc(cc2Br)N)Br C43597294
Cc1cc(ccc1Br)NS(=O)(=O)c2c(cccc2Cl)N C45166046
CCc1ccc(cc1N)S(=O)(=O)Nc2ccc(c(c2)F)Cl C49118156
C[C@H](c1ccc(cc1)Br)Nc2ccc3c(c2N)cccn3 C49525175
C[C@H](c1ccc(cc1O)O)Nc2cc(ccc2OC)Br C49563016
CCCC1=[NH+][C@@H](C(=[NH2+])N1C2CC2)c3ccccc3Br C50997151
c1cc(c(cc1Cl)Cl)[C@H](c2cc3c(cc2Br)[nH]c(=O)[nH]3)O C52094804
CC(C)C1CCC(CC1)(C(=O)N)Nc2ccc(cc2)Br C54557295
c1ccc2c(c1)CCC[C@H]2C(=O)Nc3ccc(cc3N)Br C54668418
Cc1ccc(cc1)S(=O)(=O)Nc2cc(c(c(c2)Cl)N)Cl C07442901
c1ccc(c(c1)/C=N/[NH+]=C(/N[C@H]2C[C@H]3C[C@@H]2[C@@H]4[C@@H]3CC=C4)\[S-])O C04322530
CC(C)CN1C(=[NH2+])[C@@H]([NH+]=C1C2CC2)c3ccc(cc3F)Br C60280588
C=CCN1C(=[NH2+])[C@H]([NH+]=C1C2CC2)c3ccc(c(c3)Br)F C60280607
C[C@H](c1cc(ccc1O)O)Nc2cc(ccc2Cl)Br C61690785
C/C(=N\NC(=S)N)/C[C@H]1CC2=C(CC1(C)C)C(CCC2)(C)C C19730995
Cc1cc2c(ccc(c2nc1NN)Br)Br C63119482
CCN(CC)c1ccc(c(c1)O)[C@@H]2Nc3c(c4c(s3)C[NH+](CC4)C(C)C)C(=N2)O C04124717
CCOC(=O)C1=C(NC(=O)N[C@H]1c2ccc(cc2)Cl)C[NH2+]C3CCCCC3 C04689460
CCOc1cc(ccc1O)[C@H](c2ccc3cccnc3c2O)Nc4cccc[nH+]4 C02978303
CC[C@H](C)[C@@H](C(=O)NCc1ccc(cc1)C)NC(=O)[C@@H]2Cc3ccccc3C[NH2+]2 C08739843
CCc1ccc(cc1)NC(=O)[C@@H](CCSC)NC(=O)[C@H]2Cc3ccccc3C[NH2+]2 C08743108
c1cc(sc1)[C@@H]2CCC[NH+]2CC(=O)Nc3cc4c(cc3Br)[nH]c(=O)[nH]4 C09671900
c1ccc(cc1)C[NH+](CCC(=O)N)CC(=O)Nc2cccc3c2cccc3 C12812995
c1cc(c(cc1C[NH+]2CCNC(=O)[C@@H]2CC(=O)NCC3(CCCCC3)O)F)Cl C20541521
C[C@H](c1ccccc1)[NH2+]Cc2cc(ccc2OCC(=O)N)Br C20873038
CC(C)(C)OC(=O)N[C@@H]1CCN(C1)[C@@H](C[NH3+])c2ccc(cc2)Br C35622943
c1cc(ccc1NC(=O)COc2ccc(cc2C[NH3+])Br)Br C37700818
CC[C@@H](C)[C@@H](C(=O)Nc1c(cc(cc1Br)Br)C(=O)OC)[NH3+] C37769899
c1cc[nH+]c(c1)N[C@@H](c2cccc(c2Cl)O)c3ccc4cccnc4c3O C02502842
c1ccc(cc1)Cc2ccc(cc2)[C@H](C[NH2+]Cc3ccccc3)N4CC[NH2+][C@@H](C4)[O-] C39531155
C[C@H](c1ccc(cc1)C(C)C)[NH2+][C@@H](C)C(=O)NC(=O)NC2CCCCC2 C32664953
c1ccc(cc1)CN(c2ccccn2)c3c(c([nH+]cn3)Nc4ccccc4)N C40781110
Cc1cccc(c1NC(=O)C[NH+](C)Cc2cc(sc2)Br)N C42360455
C[C@@H](CC(C)C)NC(=O)[C@H]1C[NH2+]C[C@@H]1C(=O)NCCc2ccccc2Cl C43222775
CCCNC(=O)C[NH+]1CCC(CC1)NC(=O)Nc2cccc(c2F)Cl C43450089
c1cc2c(cc1F)CC[C@@H](O2)[C@H](C[NH2+]C[C@@H]([C@H]3CCc4cc(ccc4O3)F)O)O C44830863
c1cc(ccc1CSc2ccc(cc2)Cl)C(=O)NC3CC[NH+](CC3)CC(=O)N C14482489
c1c(cc(c(c1Br)OCCCC(=[NH2+])N)Br)[N+](=O)[O-] C50441401
Cc1ccc2c(c1)c(c[nH]2)CCNC(=O)[C@H]3CCCN(C3)c4[nH]c5cc(ccc5[nH+]4)C C33072114
c1cc(sc1)[C@@H](CNC(=O)NNC(=O)c2ccc(cc2)Cl)[NH+]3CCCC3 C54043763
C[C@@H]1CCC[NH+](C1)C(C)(C)CNC(=O)Nc2cc(ccc2Cl)NC(=O)C C54446354
C[C@@H]1CCC[NH+](C1)C[C@@H](C)NC(=O)Nc2ccc(cc2)C(=O)NC(C)(C)C C56607065
Cc1ccc(cc1NC(=O)NC2CC[NH+](CC2)CC(C)C)NC(=O)C3CC3 C57543754
CCC(=O)Nc1ccc(cc1)NC(=O)N[C@H]2CC[NH+](C2)Cc3ccccc3 C48390411
c1ccc(c(c1)SCC(=O)Nc2ccc(cc2)C[NH+]3CCC[C@H](C3)C(=O)N)Cl C58300280
CCC[NH+](CC(=O)Nc1c(ccs1)C(=O)N)[C@H](C)c2ccccc2Br C59121697
CC(C)C[C@H](C(=O)N/N=C/1\c2ccccc2N(C1=O)C/C=C/c3ccccc3)[NH3+] C59160896
c1cc2c(cc1F)CC[C@@H](O2)[C@@H](C[NH2+]C[C@@H]([C@H]3CCc4cc(ccc4O3)F)O)O C00607986
C[C@H](c1ccccc1Cl)[NH+](CC(=O)Nc2c(ccs2)C(=O)N)C3CC3 C47257571
c1ccc(cc1)[C@H](CNC(=O)Nc2ccc(cc2)C(=O)NC3CCCC3)[NH+]4CCCC4 C59351039
c1ccc(cc1)NC(=O)NC2CC[NH+](CC2)CC(=O)NCCc3ccc(cc3)F C55030616
CC(C)CC(=O)Nc1ccc(cc1)NC(=O)NC2CC[NH+](CC2)CC(F)F C61749255
c1cc2c(cc1NC(=O)NC3CC[NH+](CC3)CC4CCCCC4)CCC(=O)N2 C62385280
C[C@H]1CCc2c(sc(c2C(=O)N)NC(=O)CCCC3=c4ccccc4=[NH+]C3)C1 C63182724
CCCCCCN1[C@H]([C@H](C(=O)NC1=S)[C@@H]2[C@@H]3C(=c4ccccc4=[NH+]3)CCN2)O C63376010
c1ccc(cc1)C[NH+]2CCC[C@H](C2)CNC(=O)NCC(=O)Nc3ccc(cc3)F C64628064
c1ccc(cc1)C[NH+]2CCC[C@@H](C2)CNC(=O)CNC(=O)NCC3CCCC3 C50627653
C1CCC(CC1)C[NH+]2CCC(CC2)NC(=O)CNC(=O)NCC3CCCC3 C50628271
C1CCC(CC1)C[NH+]2CCC(CC2)NC(=O)NCCC(=O)NC3CCCCC3 C66037630
C1CCC(CC1)CNC(=O)CC[NH+]2CCC(CC2)NC(=O)NC3CCCCC3 C66872575
c1ccc(c(c1)CNC(=O)NNC(=O)CC2CCCCC2)C[NH+]3CCCCC3 C67040346
C[C@@H]1CCCC[NH+]1Cc2ccccc2CNC(=O)NNC(=O)CCC(C)C C67060063
Cc1ccsc1C(=O)NNC(=O)NC[C@H]2CCC[NH+](C2)Cc3ccccc3 C67066552
CCC(CC)[C@H](CNC(=O)NNC(=O)c1c(ccs1)C)[NH+]2CCCC2 C67388608
CNC(=O)c1ccc(cc1)CNC(=O)NC[C@@H]2CCC[NH+]2CC3CCCCC3 C67457283
c1ccc(cc1)C[NH+]2CCCC[C@@H]2CNC(=O)NCC(=O)Nc3ccccc3 C67569969
CC(=O)[C@]1(CC[C@@H]2[C@@]1(CC[C@@H]3[C@H]2CC=C4[C@@]3(CC[C@@H](C4)OC(=O)C)C)C)O C03881619
CCOc1cccc2c1O[C@@]3(C[C@H]2NC(=S)N3c4ccc(cc4)F)C C02963417
CC(=O)N[C@@H]1CC[C@@H]2[C@@]1(CC[C@@H]3[C@@H]2CC=C4[C@@]3(CC[C@@H](C4)OC(=O)C)C)C C04558342
Cc1ccc(c(c1)N2C[C@@H](CC2=O)C(=O)Nc3ccc(cc3)Br)C C01211288
c1cc(oc1)CN2C(=O)/C(=C/c3cc(ccc3O)Cl)/SC2=S C02816253
CC(=O)[C@]1(CC[C@H]2[C@@]1(CC[C@@H]3[C@@H]2CC=C4[C@@]3(CC[C@@H](C4)O)C)C)OC(=O)C C05186737
Cc1c(c2ccccc2[nH]1)C3=CCN(CC3)S(=O)(=O)c4ccccc4 C04961466
c1ccc(c(c1)C(=O)N2[C@](CC(=N2)C3CC3)(C(F)(F)F)O)Br C06528599
c1cc(cc(c1)S(=O)(=O)Nc2ccc(cc2F)Br)C#N C06864894
COc1cccc(c1OC)[C@@H]2C3=C(CCCC3=O)Nc4ccccc4S2 C07449757
CC(=O)[C@@]1(CC[C@]2([C@H](C1)CC[C@@H]3[C@H]2CC[C@]4([C@H]3CC[C@@H]4O)C)C)OC(=O)C C13408471
Cc1cc(cc2c1N[C@H]([C@@H]3[C@@H]2C=CC3)c4ccc(cc4)SC)[N+](=O)[O-] C14551842
c1ccc2c(c1)cccc2N3C[C@H](CC3=O)C(=O)Nc4ccc(c(c4F)F)F C15002595
CCOc1ccc(cc1C2C3=C(CCCC3=O)NC4=C2C(=O)CCC4)Cl C19973816
CC[C@@H](C)N1C(=O)/C(=C\c2c[nH]c3c2cc(cc3)Br)/SC1=O C20119222
c1cc(ccc1NC(=O)N2CCN(CC2)Cc3ccc(s3)Cl)F C13324722
Cc1ccc(cc1)[C@@H]2CC3=C([C@@H](CC(=O)N3)c4ccccc4OC)C(=O)C2 C20884192
COc1cccc(c1)[C@@H]2CC3=C([C@@H](CC(=O)N3)c4cc(ccc4F)F)C(=O)C2 C21252833
Cc1cc(ccc1NC(=O)[C@@H]2CC(=O)N(C2)C(C)(C)C)Br C21350161
c1ccc(c(c1)N2CCN(CC2)C(=O)CC34C[C@H]5C[C@@H](C3)CC(C5)(C4)O)F C12568695
c1ccc(cc1)C#CCNC(=O)[C@H]2CCCN2C(=O)C34CC5CC(C3)CC(C5)C4 C25583886
c1cc(ccc1/C=N\NC(=O)c2cc(cnc2)Br)Br C32666335
c1ccc(cc1)C2=CCN(CC2)S(=O)(=O)c3ccc4c(c3)NCCS4 C32943852
COc1cccc(c1)[C@@H]2CC(=O)Nc3c2snc3c4ccc(cc4)F C35324494
c1cc2c(cc1C(F)(F)F)C[C@H]([C@@H]3N2CC[NH+](C3)C4CCCC4)C(=O)[O-] C35871115
CC1=C([C@@H](C2=C(N1)CCCC2=O)c3cc(ccc3OC)Br)C(=O)C C16606676
Cc1cc(n(n1)c2cccc(c2)Br)NC(=O)[C@H]3CCC=CC3 C36759230
C[C@@]1(C(=O)N(C(=O)N1)Cc2ccc(s2)Cl)c3ccc(cc3)Cl C39187995
Cc1cc(ccc1Br)S(=O)(=O)N2CCC[C@H]2c3ccc[nH]3 C40433569
c1c(cnc(c1S(=O)(=O)NC2CCCCC2)Cl)Br C41065757
CC(=O)[C@]1(CC[C@@H]2[C@]1(CC[C@H]3[C@@H]2CCC4=C[C@H](CC[C@@]34C)O)C)OC(=O)C C43743327
Cc1ccc2c(c1)S[C@H](C2)C(=O)Nc3ccc(cc3C)N4CCOCC4 C46587989
Cc1c(n2ccsc2n1)CNc3cc(ccc3OC)Br C49563170
c1ccc(c(c1)O)SCc2cc(=O)n3cc(ccc3n2)Br C50046575
c1cc(cc(c1)Br)S(=O)(=O)NC2(CCCCCC2)C#N C40364942
CC[C@@H]1c2ccsc2CCN1C(=O)C[C@@H]3C(=O)Nc4ccccc4S3 C16778549
c1c(c(cc(c1Cl)Cl)Cl)NC(=O)[C@@H]2CCCN2C(=O)C3CC3 C58758703
CC[C@@H](CO)N1C(=O)c2c(c(c(c(c2Cl)Cl)Cl)Cl)C1=O C06830058
c1cc(ccc1N2C(=O)C[C@@H](C2=O)Nc3ccc(c(c3)Cl)Cl)F C36635762
c1cc(ccc1N[C@@H]2CC(=O)N(C2=O)c3ccc(cc3)F)Br C36635763
Cc1cccc(c1N[C@@H]2CC(=O)N(C2=O)c3ccc(c(c3)Cl)Cl)C C36635899
C[C@]1(C(=O)N(C(=O)N1)Cc2ccc(c(c2)Cl)Cl)c3ccsc3 C60346548
C[C@@]1(C(=O)N(C(=O)N1)Cc2ccc(cc2Cl)F)c3ccc(s3)Cl C60374856
COc1c(cc(cc1Br)Cl)N[C@@H]2CCS(=O)(=O)C2 C62961589
CC1CCC(CC1)NC(=O)[C@@H]2C=C(N=N2)c3ccc(cc3)Br C63569339
c1ccc(c(c1)C(F)(F)F)N2C(=O)C[C@H](C2=O)Nc3cccc(c3)F C06974699
Cc1cccc(c1C)N2C(=O)C[C@H](C2=O)Nc3ccccc3Br C36635423
Cc1cc(ccc1N(C)C(=O)C(=O)NC2CCC(CC2)C)Br C67320864
c1cc(ccc1[C@H](C2CCN(CC2)c3c(cc(cn3)C#N)Cl)O)Cl C67373837
c1cc(ccc1[C@H](C2CCN(CC2)c3c(c(ns3)Cl)C#N)O)Cl C67373874
c1ccc2c(c1)[C@@](C(=O)N2)(CC(=O)c3cccc(c3)N)O C00107800
CC1([C@@H](N(C(=S)S1)N)N(C(=O)NC)O)C C03876666
c1cc(ccc1C[C@@H](C(=O)[O-])[NH2+][C@H]2CCCC[C@@H]2O)O C06332829
C[C@@H]1C(=O)N(c2cc(ccc2O1)N)C[C@@H](CO)O C11568933
CSC1=N[C@@]2(c3ccccc3NC2=O)N=C(N1)N C20799762
Cc1c2c(nc(n(c2=O)CC(=S)N)C)sc1C(=O)N C31944273
Cc1cccc(c1S(=O)(=O)N2CCC[C@H]2C(=O)N)N C35347062
Cc1ccc(c(c1)N)NCCNS(=O)(=O)C C35797434
CN(C)S(=O)(=O)NCc1cc(ccc1O)N C36742796
Cc1cc(cc(c1)S(=O)(=O)NC2CCC(CC2)O)N C37053109
Cc1cc(ccc1SCC(=O)NNC(=O)C)N C37193426
CS(=O)(=O)NCCNc1cc(cc(c1)F)N C37668012
Cc1cc(c2c(c(sc2n1)C(=O)N)N)COC C00087687
C[C@H](C(=O)N1CCCC[C@@H]1CCO)NC(=O)N C37895765
c1c(cc(c(c1F)S(=O)(=O)NC2CCC(CC2)O)F)N C37928232
c1cc(ccc1N)NC(=S)N[C@H]2CS(=O)(=O)C=C2 C40166783
C[C@H]1CC[C@H](CN1C(=O)c2cc(cn2C(C)C)N)C(=O)N C40330498
C[C@H]1CC[C@H](CN1C(=O)c2cc(ccc2OC)N)C(=O)N C40330534
c1c(c(cc(c1N)F)F)C(=O)N(CCO)CCO C40332335
Cc1ccc(cc1)S(=O)(=O)NC/C(=N/O)/N C40377090
CC(C)[C@@H](C(=O)[O-])NC(=O)C1(CCCCC1)[NH3+] C40471393
C[C@](C1CC1)(C(=O)N[C@H](C(=O)[O-])C(C)(C)C)[NH3+] C40482139
CNS(=O)(=O)c1cc(cnc1NN)Br C41044147
C[C@H]1CC[C@@H]([C@@](C1)(C(=O)[O-])[NH2+]C(C)(C)C(=O)N)C(C)C C41834248
c1cc2c(cc1N)sc(n2)[S@@](=O)CC(=O)N C42194932
C[C@@H](C[S@](=O)c1nc2ccc(cc2s1)N)C(=O)N C42195192
Cn1cc(cn1)Sc2cc(cc(c2)S(=O)(=O)N)N C42405904
CC(C)(C)[C@@H](C(=O)[O-])NC(=O)N1CCC[C@@H](C1)[NH3+] C42430310
C[C@@H]1CCCC[C@@H]1CNC(=O)C(=O)NCC(=S)N C42868964
Cc1c(sc(n1)NC(=O)[C@H](C)NC(=O)N)C C43003807
CCOc1cc(cc(c1O)Br)[C@@H](CC(=O)[O-])[NH3+] C44215546
[H]/N=C\1/[C@H]([C@H](C(=C(O1)C)C(=O)C)c2ccco2)C[NH3+] C44250122
C1CCC(CC1)(C(=S)N)C(=O)NCC(=O)NC2CC2 C44776526
Cc1cc(on1)CNc2cc3c(cc2N)CC(=O)N3 C44988328
CC(C)(C(=O)N)N1C(=O)c2cccc(c2C1=O)N C45108082
Cc1nnc(s1)SC[C@@](c2ccccc2)(C(=O)N)N C45592885
Cc1cnc(nc1)Sc2cc(cc(c2)S(=O)(=O)N)N C48771396
c1c(c(cc2c1OCC(=O)N2)N3CCC[C@H]3CO)N C48862738
C1CC[C@H]([C@H](C1)[NH3+])NC(=O)C2(CCC2)C(=O)[O-] C50291487
c1c(cn(c1C(=O)N[C@@H]2CCCNC2=O)C3CC3)N C50397101
c1cc(c(cc1N)Cl)S(=O)(=O)N[C@H]2CCCNC2=O C50397198
Cc1ccc(c(c1S(=O)(=O)N[C@H]2CCCNC2=O)C)N C50397270
C[C@@H](CN(C)c1cc2c(cc1N)OCC(=O)N2)O C51819819
c1cc2c(c(c1)Br)[C@H](C(=O)N2)NCCC(=O)N C36746921
c1cc(=O)n(cc1N)CC(=O)N[C@H]2CCCC[C@@H]2O C61092066
Cn1c(c(c(=O)[nH]c1=O)N[C@H]2CCCc3c2ccs3)N C61364079
CC[C@H](/C(=N/O)/N)C(=O)N[C@@H]1CCCc2c1ccs2 C61371041
CC[C@H](C(=O)N)[S@](=O)c1nc2ccc(cc2s1)N C61678690
c1cc(c(cc1N)C(=O)N)N2CCN(CC2)CC(F)(F)F C61948906
c1cc(ccc1c2csc(=O)n2CC(=O)N)N C62466829
C1[C@@H]([C@@H](C(=O)C[C@@]1(C(=O)[O-])O)O)O C03869823
C[C@H](C(=O)[O-])N1[C@@H]2[C@@H](NC(=O)N2)NC1=O C04008803
C1CC(CCC1C(=O)[O-])(C(=O)[O-])[NH3+] C04202331
CC1([C@@](CC[C@]1(C(=O)[O-])[NH3+])(C)C(=O)[O-])C C01712900
CO[C@@H]1[C@@H]([C@@H]([C@@H]([C@@H](O1)C(=O)[O-])O)O)O C04721246
CO[C@@H]1[C@H]([C@@H]([C@@H]([C@@H](O1)C(=O)[O-])O)O)O C04721248
CO[C@H]1[C@H]([C@@H]([C@@H]([C@@H](O1)C(=O)[O-])O)O)O C04721249
C1C[C@@]([C@H]2[C@@H]1[C@@H]2C(=O)[O-])(C(=O)[O-])[NH3+] C05134586
c1cc(ccc1[C@H](O)S(=O)(=O)[O-])N C05933432
[C@H]1([C@H]([C@H](O[C@H]([C@H]1O)O)C(=O)[O-])O)O C01530444
[C@H]1([C@@H](C(=O)O[C@@H]1[C@@H](C(=O)[O-])O)O)O C06072528
Cc1c(cc(cc1N)S(=O)(=O)[O-])N C01676016
C1[C@H]2C[C@]3([C@@H]1[C@H]3[C@]2(C(=O)[O-])[NH3+])C(=O)[O-] C01491307
C1[C@H]([C@H](C(=C[C@@]1(C(=O)[O-])O)F)O)O C12502602
C1[C@@H]([C@@H](/C(=N/O)/C[C@@]1(C(=O)[O-])O)O)O C12503885
C1[C@H]2[C@@H]([C@H]2[C@@]([C@@H]1F)(C(=O)[O-])[NH3+])C(=O)[O-] C13835673
C1=C([C@](NC(=S)N1)(C(F)(F)F)O)C(=O)[O-] C14248181
C[C@H]1C[C@](C[C@H]([C@@H]1O)O)(C(=O)[O-])O C14984449
CC1(NNC(=S)NN1)CCC(=O)[O-] C04974072
C1[C@H](C(=O)C(=C(N1)C(=O)[O-])CC(=O)[O-])[NH3+] C01591537
C1CCC(CC1)[C@@H](C(=O)[O-])NC(=O)N C34597126
C(C(=O)[O-])N1[C@H]2[C@H](NC(=O)N2)NC1=O C04008784
C[C@]1(CC[C@](C1)(C(=O)[O-])[NH3+])C(=O)[O-] C39083249
C[C@@H]1C[C@](C[C@@H]1C(=O)[O-])(C(=O)[O-])[NH3+] C39083265
C[C@@H]1[C@H](CC[C@]1(C(=O)[O-])[NH3+])C(=O)[O-] C39083277
c1cc(c(c(c1[C@@H](C(=O)[O-])O)F)O)O C39096252
C1[C@H](CN([C@@H]1O)O)CC[P@](=O)(O)[O-] C39097174
c1cc(c(cc1[C@H](O)S(=O)(=O)[O-])O)O C39098218
C1=CC2=N[C@@H]([N-]C2=CC1=[NH2+])[C@H]([C@@H](C(=O)[O-])O)O C39715495
CCS[C@@H]1[C@@H]([C@H]([C@@H]([C@@H](O1)C(=O)[O-])O)O)O C39937094
C[C@@]1(CC[C@H](C1(C)C)[C@@H](C(=O)[O-])[NH3+])C(=O)[O-] C34802152
Cc1c(nnc(c1/C(=N/O)/N)[O-])C C40217910
C1[C@@H](N(CS1)C(=O)NCC(=O)N)C(=O)[O-] C40531123
CNC(=O)CNC(=O)N1C[C@H](C[C@@H]1C(=O)[O-])O C40566479
C[C@H]1CC[C@@H](CN1C(=O)N2C[C@@H](C[C@H]2C(=O)[O-])O)C(=O)N C42439741
C[C@@H]1CC[C@H](CN1C(=O)N2C[C@@H](C[C@H]2C(=O)[O-])O)C(=O)N C42439743
C[C@H](C(=O)NC)NC(=O)N1C[C@H](C[C@@H]1C(=O)[O-])O C42575530
CCO[C@H]1[C@@H]([C@H]([C@H]([C@@H](O1)C(=O)[O-])O)O)O C44168639
[C@@H]1([C@H](C(=O)O[C@H]1[C@H](C(=O)[O-])O)O)O C33978596
C1C[C@@]([C@@H]2[C@H]1[C@@H]2C(=O)[O-])(C(=O)[O-])[NH3+] C44672347
C1C[C@@H](C(=O)NC1)NC(=O)N2C[C@@H](C[C@H]2C(=O)[O-])O C50398211
C1C[C@H](C(=O)NC1)NC(=O)N2C[C@@H](C[C@H]2C(=O)[O-])O C50398212
C1CC[C@@H]([C@@H](C1)NC(=O)NCC(=O)[O-])O C52011326
c1cc(sc1)S(=O)(=O)/N=C(/N)\[NH-] C13808067
C(c1c(=O)[nH]c([nH+]c1[O-])N)C(=O)[O-] C25578728
C(CCl)/C(=N\S(=O)(=O)[NH-])/N C05368875
C(C(=O)[O-])NC=C1C(=O)NC(=S)NC1=O C01052072
c1cc(cc2c1cc(c(c2)N)N)S(=O)(=O)[O-] C62722555
C[C@@]1([C@H]2[C@@H]([C@@H](N1)c3ccc(cc3O)O)C(=O)NC2=O)C(=O)[O-] C22078797
CN1CCC2(CC1)NNC(=NN2)[S-] C49474072
Cc1cc2cc(c(=O)[nH]c2cc1C)[C@@H](c3nnnn3C4CCCC4)[NH+]5CCC[C@@H](C5)C C04160679
Cc1ccc(c2c1cc(c(=O)[nH]2)[C@H](c3nnnn3C4CCCC4)[NH+]5CCC[C@@H](C5)C)C C04160708
Cc1cccc(c1OCc2nc3c4c5c(sc4ncn3n2)C([NH2+]C(C5)(C)C)(C)C)C C04309769
c1ccc(cc1)CCN2C(=O)/C(=C/C3C[C@@H]4CCC[NH+]5C4[C@@H](C3)CCC5)/C(=O)NC2=O C04619356
Cc1ccc(cc1C)N2C(=O)[C@H]3[C@@H]4CCC[NH+]4[C@@]5([C@@H]3C2=O)c6cc(ccc6NC5=O)F C04751412
C/C(=N\N1CC[NH+](CC1)C)/c2c([nH]n(c2=O)c3nc4ccccc4s3)C(F)(F)F C08431933
Cc1ccc(c2c1cc(c(=O)[nH]2)[C@H](c3nnnn3C4CCCCC4)[NH+]5CCOCC5)C C00894195
Cc1cc2cc(c(=O)[nH]c2cc1C)[C@H](c3nnnn3C4CCCCC4)[NH+]5CCOCC5 C00893795
CC1([C@H]([C@H]([NH2+][C@@H]([C@H]1[N+](=O)[O-])c2ccccc2Cl)c3ccccc3Cl)[N+](=O)[O-])C C08766886
c1cc(c(cc1C(F)(F)F)N2C(=O)[C@@H]3[C@@H]4CCC[NH+]4[C@@]5([C@@H]3C2=O)c6cc(ccc6NC5=O)F)Cl C09123929
c1cc(ccc1N2C(=O)[C@@H]3[C@@H]4CCC[NH+]4[C@@]5([C@@H]3C2=O)c6cc(ccc6NC5=O)Cl)Cl C09216490
c1cc(cc(c1)[N+](=O)[O-])[C@H]2[C@H]3CSC[NH+]3[C@@]4([C@@H]2C(=O)c5cccs5)c6cc(ccc6NC4=O)F C09242762
c1ccc2c(c1)[C@]3([C@H]4[C@@H]([C@@H]5[NH+]3CCC5)C(=O)N(C4=O)c6cc(ccc6Cl)Cl)C(=O)N2 C09332853
c1ccc2c(c1)[C@@]3([C@H]([C@@H]([C@@H]4[NH+]3CSC4)c5ccc(cc5)[N+](=O)[O-])C(=O)c6ccc(cc6)F)C(=O)N2 C09360542
Cc1ccc2c(c1)[C@@]3([C@H]4[C@@H]([C@H]5[NH+]3CCC5)C(=O)N(C4=O)c6cc(c(cc6OC)Cl)C)C(=O)N2 C09479203
c1ccc2c(c1)CC(C2)[NH2+][C@H]3CCc4c(sc5c4c(=O)n(cn5)Cc6ccccn6)C3 C15002177
c1cc2c(cc1Cl)[C@]3([C@H]4[C@@H]([C@H]5[NH+]3CCC5)C(=O)N(C4=O)c6cc(cc(c6)Cl)Cl)C(=O)N2 C02429702
Cc1cc(c2c(c1)[C@]3([C@@H]4[C@@H]([C@H]5[NH+]3CCC5)C(=O)N(C4=O)c6ccccc6Cl)C(=O)N2)C C15999232
Cc1c(ccc2c1NC(=O)[C@@]23[C@@H]4[C@@H]([C@H]5[NH+]3CCC5)C(=O)N(C4=O)c6ccc7ccccc7c6)Cl C15999301
C[NH+]1C[C@H]([C@H]([C@]12c3ccccc3NC2=O)C(=O)c4ccccc4)c5ccc(cc5)[N+](=O)[O-] C17057643
COc1ccc(cc1N2C(=O)[C@H]3[C@H]4CCC[NH+]4[C@@]5([C@@H]3C2=O)c6cc(ccc6NC5=O)F)Cl C09318341
Cc1cc(oc-2c/c(=[NH+]\C=C(/C#N)\c3nc(cs3)c4cccc(c4)[N+](=O)[O-])/ccc12)O C19948416
c1ccc(cc1)NC(=O)[C@@H]2[C@H]3[C@@H]([C@@H]4[NH+]2C=Cc5c4cccc5)C(=O)N(C3=O)c6ccccc6 C20331477
C[NH+]1CCN(CC1)S(=O)(=O)c2ccc3c(c2)[C@H]4C=CC[C@@H]4[C@H](N3)c5ccc6ccccc6c5 C20708112
c1cc(ccc1C2(CC[NH+](CC2)Cc3cc4c(cc3[N+](=O)[O-])OCO4)O)Br C23282919
CC(=O)[NH+]=c1ccc-2c(cc(oc2c1)O)COc3ccccc3I C31656576
c1ccc(cc1)[C@]2(CC[NH+]([C@@H]3[C@@H]2CCCC3)Cc4nc(no4)c5cccnc5Cl)O C35360884
c1cc(sc1)[C@@H](Cn2cnc3c4c(sc3c2=O)SCC(=O)N4)[NH+]5CCCCC5 C35671613
Cc1ccc2c(c1)[C@]3([C@H]4[C@@H]([C@@H]5[NH+]3CCC5)C(=O)N(C4=O)c6ccc(c(c6)Cl)F)C(=O)N2 C35843153
c1ccc2c(c1)[C@@]3([C@H]4[C@@H]([C@H]5[NH+]3CCC5)C(=O)N(C4=O)c6cc(cc(c6)Cl)Cl)C(=O)N2 C06498945
C[NH+]1CCN(CC1)[C@@H](c2cccc(c2)Br)c3c(n4c(s3)nc(n4)c5ccco5)O C22795330
CC1=C2[C@@H](C3=C(CC(CC3=O)(C)C)[NH+]=C2N(N1)C(C)(C)C)c4c(nc5n4ccs5)Cl C12576792
c1ccc(c(c1)[C@H]2[NH+]=NC(=S)N2/N=C/c3cc(ccc3O)Br)Br C38984858
C[C@@H]1C=C([C@@H](N1c2ccc(c(c2)C(=O)[O-])Cl)C)/C=C(\C#N)/C3[NH+]=c4ccccc4=[NH+]3 C39353245
C[C@H]1C=C([C@@H](N1c2ccc(c(c2)C(=O)[O-])Cl)C)/C=C(\C#N)/C3[NH+]=c4ccccc4=[NH+]3 C39353246
C[C@H](C(=O)Nc1ccc(cc1)Br)SC2=N[C@@H]3C(=c4ccccc4=[NH+]3)N=N2 C39707766
Cc1ccc2=[NH+]C(=O)[C@H](C(=c2c1)O)/C=N/[C@H]3[C@@H](N(N(C3=O)c4ccccc4)c5ccccc5)C C39939754
Cc1cc(c2c(c1)[C@@]3([C@@H]4[C@H]([C@@H]5[NH+]3CCC5)C(=O)N(C4=O)c6cccc(c6C)Cl)C(=O)N2)C C35843321
CCc1cccc2c1NC(=O)[C@]23[C@@H]4[C@H]([C@@H]5[NH+]3CCC5)C(=O)N(C4=O)c6cccc7c6cccc7 C35851743
CCc1ccc2c(c1)[C@@]3([C@@H]4[C@H]([C@@H]5[NH+]3CCC5)C(=O)N(C4=O)c6ccc(cc6C)C)C(=O)N2 C35852017
CCc1cccc2c1NC(=O)[C@]23[C@@H]4[C@H]([C@@H]5[NH+]3CCC5)C(=O)N(C4=O)c6ccc(cc6)OC C35804785
C[C@@H](C(=O)/N=c\1/[nH]c(cs1)c2ccc(c(c2)F)F)[NH+]3CCC(CC3)C(=O)N4CCCCCC4 C49650970
Cc1ccc(c(c1)N2CC[NH+](CC2)C[C@@H]3[C@@H]4[C@@H](CC5=CCC[C@@H]([C@]5([C@H]4O)C)C)OC3=O)C C08918570
C[C@H]1C(=C(NO1)C)CN2Cc3ccccc3OC4(C2)CCN(CC4)CC5=c6ccncc6=[NH+]C5 C52565813
c1ccc(c(c1)Cc2c3ccc(c(c3on2)C[NH+]4C[C@H]5C[C@@H](C4)c6cccc(=O)n6C5)O)F C41584788
c1ccc2=[NH+][C@@H](C=c2c1)[C@@H]3NN=C4N3N=C(S4)COc5ccc(cc5)Br C63281810
Cc1ccc(cc1)S(=O)(=O)/N=C\2/[C@@H]([NH+]=c3ccccc3=N2)Nc4ccc(c(c4)F)C C39980229
C[C@@H]1c2c([nH]n(c2=O)c3nc4ccccc4s3)CC(=O)N1CCC5=c6ccccc6=[NH+]C5 C63625821
Cc1cccc(c1)[C@H]2N=[NH+]C(=S)N2/N=C/c3cc(c(c(c3)Br)O)OC C38966046
Cc1ccc(cc1)C(=O)N2CCC3=c4cc(ccc4=[NH+][C@@H]3[C@@]25c6ccccc6NC5=O)OC C65389346
c1cc(cc(c1)OCCCOc2cccc(c2)C(F)(F)F)C(=[NH2+])N C01565494
c1cc(ccc1CC[NH2+]Cc2ccc(cc2)Br)S(=O)(=O)N C06702111
Cc1ccc(cc1)C[NH2+]Cc2cc(c(c(c2)Br)OCC(=O)N)OC C07537924
CC(C)Cc1ccc(cc1)[C@@H](C(C)C)[NH2+]CC(=O)NC(=O)NC(C)C C07875332
CCN(CC)c1ccc(cc1)[C@@H]2[NH+]=C(Nc3n2c4ccccc4n3)N C04741629
CCc1c(c2c(ncnc2s1)NCCC[NH3+])c3ccc(cc3)C C20324640
C[C@H](C[NH2+]Cc1c2ccccc2ccc1OCC(=O)NC(C)(C)C)O C20872926
CC(C)[C@@H](c1cccs1)[NH2+]CCOc2ccc(cc2)S(=O)(=O)N C27368674
c1cc(c(cc1CCC[NH+]2CCCC[C@@H]2CCO)N)N3CCCC3 C31919119
CC(C)(C)[C@H]1CCc2c(sc(c2C(=O)OC)NC(=O)C[NH3+])C1 C31960073
C[C@H](c1ccc(cc1)S(=O)(=O)N)[NH2+]Cc2ccc(cc2)Br C35230371
c1cc(ccc1S(=O)(=O)NCC2(CCCCCC2)[NH3+])Br C36266747
CC(C)C[C@@H](CNS(=O)(=O)c1ccc(cc1Cl)Br)[NH3+] C36298904
Cc1ccc(cc1S(=O)(=O)NC[C@@H](CC(C)C)[NH3+])Br C36298928
C[C@H](C1CC1)[NH+](C)[C@@H](C)C(=O)Nc2c(cc(cc2Cl)N)Cl C36783014
C[C@@H]([C@@H]1CCC[NH+](C1)C)Nc2cc(ccc2Cl)S(=O)(=O)N C37138111
C[C@H]([C@H]1CCC[NH+](C1)C)Nc2cc(ccc2Cl)S(=O)(=O)N C37138114
CC(C)[NH2+][C@](C)(c1cc2cc(ccc2o1)Br)C(=O)N C37446515
CCOC(=O)c1ccc(c(c1)Br)NC(=O)[C@@](C)(C2CC2)[NH3+] C37614977
C[C@H](c1ccc(cc1)Br)[NH2+]Cc2cccc(c2)S(=O)(=O)N C37649844
CCC[C@](C)(C(=O)Nc1c(cc(cc1OC)Br)C)[NH3+] C37767023
CC(C)(C)c1cc(cc(c1O)C(C)(C)C)C[NH+](CCO)CCO C02990483
CS[C@@H]1C[NH+](CCN1)[C@@H](CNO)c2ccc(cc2)Cc3ccccc3 C39531120
Cc1ccc(cc1)[C@H](CNOC)N2CC[NH2+][C@@H](C2)c3ccccc3O C39531547
CSNC[C@@H](c1ccc(cc1)c2ccccc2)N3CC[NH2+][C@@H](C3)O C39533727
CN(c1ccccc1)c2c(c(nc[nH+]2)Nc3ccc(cn3)Cl)N C40757723
Cc1cc(c2cc(ccc2[nH+]1)OC)Nc3ccc(cc3)S(=O)(=O)N C41495547
CC[NH+](CCOc1ccc(cc1)Br)C[C@H](C)/C(=N/O)/N C42445275
CCCc1cc(=O)[nH]c(n1)S[C@H](c2cccs2)[C@H](CC)[NH3+] C43113048
c1cc2c(cc1O[C@@H](C[NH3+])c3cc(cs3)Br)CCC(=O)N2 C43288324
COC(=O)[C@@H](Cc1cc(c(c(c1O)Br)Cl)Br)[NH3+] C44335220
c1cc(ccc1Sc2c(n3ccsc3n2)C[C@H](CO)[NH3+])Cl C44464273
CC(C)CC(=O)N[C@H](C(C)C)C(=O)NC1CC([NH2+]C(C1)(C)C)(C)C C48363999
CC(C)C[C@@H](C(=O)NC)[NH2+]Cc1cccc(c1O)Br C48797112
CC[C@](c1ccc(cc1)Br)(C(=O)[O-])[NH2+]CCC[NH2+]C C48844781
C[C@H](c1ccc(s1)Cl)NS(=O)(=O)c2ccc(s2)CC[NH3+] C49147468
C[C@@H](Cc1cc(ccc1OCC(=O)N[C@@H](C)C(C)C)Br)[NH3+] C49309166
CC[NH2+][C@H](c1cccs1)c2cc3c(cc2Br)[nH]c(=O)[nH]3 C52094580
CCC[NH2+][C@@H](c1cc2c(cc1Br)[nH]c(=O)[nH]2)C3CCCC3 C52094697
CCC(C)(C)[C@@H](c1cc2c(cc1Br)[nH]c(=O)[nH]2)[NH2+]CC C54403063
CCOc1cc(cc(c1O)Cl)[C@@H](C[NH3+])N2C[C@@H](C[C@@H](C2)C)C C32087789
CC[NH+]1CCC(CC1)CNC(=O)c2cc(c(cc2Br)F)N C61089041
CN(CCOc1ccc(cc1)Br)c2cccc(c2)C(=[NH2+])N C61951408
CN(CCOc1cccc(c1)Br)c2ccc(cc2)C(=[NH2+])N C61951791
CN(CCOc1ccc(cc1)Br)c2ccc(cc2)C(=[NH2+])N C61951797
CC(C)C[NH2+]Cc1ccc(cc1N(CC(=O)N)C(C)C)Br C62737555
c1cc2c(cc1Br)c(c(c[nH+]2)N)NCCc3nccs3 C63133201
CC(C)C[C@H]1[NH2+][C@H](N(N1)c2cc(ccc2F)F)c3cccc(=O)[nH]3 C65525878
C[C@H](C(=O)Nc1c(ccs1)C(=O)N)[NH+]2CCC[C@@H](CC2)c3ccccc3 C66898339
CNS(=O)(=O)c1cccc(c1)C[NH2+]Cc2c3ccccc3ccc2O C66988799
CC1=CC(N(c2c1cccc2)CC(=O)c3ccc(cc3)[N+](=O)[O-])(C)C C00208752
COc1ccc(cc1)c2c3c(c(ncn3)N4CCCCCC4)sn2 C01370757
Cc1ccc(c(c1)C)[C@@H]2N(CCS2)C(=O)c3ccc(c(c3)[N+](=O)[O-])C C00690982
Cc1ccc(cc1)n2c(=O)c3ccccc3n(c2=O)Cc4ccccc4C#N C04904928
Cc1ccc(cc1)C2(CC(=NN2C(=O)C)C(=O)OC)c3ccc(cc3)C C05014606
c1ccc(c(c1)Cn2cnc3c(c2=O)cnn3c4ccc(cc4)Cl)Cl C05139047
CCc1ccc(cc1)N2[C@H]3CS(=O)(=O)C[C@@H]3N(C2=O)c4cccc(c4)C C04393649
Cc1ccc(cc1)S(=O)(=O)n2c3ccc(cc3c4c2sc(n4)C)OC C02325645
CCOc1ccc(cc1S(=O)(=O)n2cnc3c2cc(c(c3)C)C)C C02886226
CCn1ccc(n1)C(=O)n2c(c(c(n2)C)C34CC5CC(C3)CC(C5)C4)C C06490360
Cc1ccc(cc1)S(=O)(=O)Oc2cc(=O)n3c4c2cccc4CCC3 C02551496
Cc1c(sc2c1c3nc(nn3cn2)c4ccc(cc4)OC(F)F)C C02790873
c1c(nc2n(c1=O)c3c(s2)CCCC3)COC(=O)C4CCCCC4 C07091134
c1cc(c(cc1C=O)[N+](=O)[O-])Oc2ccc(cc2F)Br C07983914
CCc1ccccc1N2[C@@H]3CS(=O)(=O)C[C@H]3N(C2=O)c4ccc(cc4)C C04387457
Cc1ccc(cc1)c2nc(on2)CSc3c4ccsc4ncn3 C09315130
C[C@@H](c1ccc(cc1)F)Sc2nnc3n2c4ccccc4c(=O)n3C C09157515
Cc1ccc(cc1)n2c3c(c(cc(=O)n3Cc4ccccc4C#N)C)c(n2)C C09724907
Cc1ccc2nc(cn2c1)CSc3nncn3c4ccccc4C C10243070
c1cc(ccc1OS(=O)(=O)c2ccc(s2)c3ccno3)Cl C12368964
Cc1ccc(cc1)C2=NN([C@@H](C2)c3ccc4c(c3)nccn4)C(=O)C(C)C C12390697
CC[C@@H]1c2ccsc2CCN1C(=O)/C=C/c3cccc(c3)[N+](=O)[O-] C12894933
CCn\1c2ccc(cc2s/c1=N\C(=O)c3ccnn3CC)SC C13699370
Cc1cc(c(c(c1)C)SCc2nnc3n2c4ccccc4c(=O)n3C)C C15483787
c1ccc2c(c1)C(=O)N(C2=O)COC(=O)c3csc4c3CCCC4 C16049807
Cc1cccn2c1nc(cc2=O)CSc3c(nc4ccccc4n3)C C24772562
COc1ccccc1n2c(=O)c3cc4c(nc3nc2SC)CCCC4 C28628482
CN(C)/C=C/1\C(=NN(C1=O)c2nc3ccccc3s2)c4ccccc4 C31969689
CN(C)/C=N/c1nnc(s1)Sc2ccnc3c2ccc(c3)Cl C04335997
Cc1ccc(cc1)Cn2c3ccccc3c(=O)n(c2=O)Cc4ccco4 C04435412
Cc1c(c(n(n1)c2c(c(c(c(c2F)F)C(F)(F)F)F)F)C)[N+](=O)[O-] C39315288
Cc1cc(no1)CSC2=NC(=O)C3=C4CC[C@H](C[C@H]4SC3=N2)C C39751770
Cc1ccc(cc1)c2nc(on2)[C@H]3CCC(=O)N3Cc4ccccc4F C44432804
CC\1=NN(C(=O)/C1=C\c2ccc(cc2)N(C)C)c3nc4ccccc4s3 C44857628
c1ccc2c(c1)CCC[C@H]2Oc3c(cc(cn3)Br)[N+](=O)[O-] C48760076
c1ccc(cc1)[C@H]2c3cccn3CCN2Cc4cc(sc4)[N+](=O)[O-] C54174395
c1ccc(c(c1)c2nnc3n2CCCCC3)OC(=O)[C@H]4CCC=CC4 C55253265
c1ccc(c(c1)CC(=O)N2CCC[C@H]2c3ccccc3Cl)[N+](=O)[O-] C55778519
Cc1ccccc1c2nc(on2)CN3CCN(CC3)c4ccccc4C C57350651
CCn1cc(c(=O)c2c1cccc2)c3nc(no3)c4ccc(cc4)Cl C57354768
COc1ccccc1c2nc(cs2)CN3C(=O)c4ccccc4C3=O C10252127
C[C@H]1CC[C@@H]([C@@H](C1)OC(=O)C2CCN(CC2)C(=O)N(C)C)C(C)C C59249089
Cc1c2cc(sc2n(n1)CC(C)C)C(=O)N3CCO[C@H]4[C@H]3CCCC4 C59309452
Cc1ccc2nc(cc(=O)n2c1)CSc3c(c(c4c(n3)CCC4)C)C#N C22121606
CCOC(=O)c1c(n(/c(=N/C(=O)c2c(cccc2F)F)/s1)C)C C13139390
c1ccc(cc1)[C@H]2[C@H]3[C@@H](C(=O)N(C3=O)c4ccccc4)ON2c5ccccc5 C13564329
c1cnc(nc1)N2CCC[C@H](C2)C(=O)N(C3CCCC3)C4CCCC4 C63443026
CCC[C@@H]1[C@@H]2[C@@H](C(=O)N(C2=O)c3ccccc3)ON1c4ccccc4 C13152244
CC1(CCN(CC1)c2cccc(c2C#N)F)N(C)C(=O)OC(C)(C)C C66467902
c1cc(c(cc1[C@@H]2CN(CCO2)c3ccsc3[N+](=O)[O-])Cl)F C66813905
Cc1cc(c2cc(c3nnc(n3c2c1)SCC(=O)N4CCC[C@H](C4)C)C)C C00877191
CC(C)(C)c1ccc(cc1)CN2CCN(C2=O)c3ccc4c(c3)OCO4 C01500244
Cc1c2c(n(c(c2c(nn1)C)C)c3nc(c(s3)C)c4ccc(cc4)OC)C C00807684
c1ccnc(c1)c2nnc3n2nc(cc3)SCc4ccc(cc4)Cl C04327216
c1ccc(c(c1)CSc2nc3c(nn2)-c4ccccc4N=CO3)Cl C00795598
Cc1ccsc1/C=C(\C#N)/c2nc(cs2)c3ccc(cc3)[N+](=O)[O-] C04491466
c1ccc(c(c1)[C@H]2N(C(=O)CS2)c3ccc(c(c3)Cl)Cl)[N+](=O)[O-] C02949301
CC(C)N(c1ccc(cc1)n2nc3ccccc3n2)C(=O)c4cccs4 C01431856
Cc1ccc(cc1)Sc2c(nn(c2C)C(=O)c3ccc4c(c3)OCO4)C C03231025
c1cc(oc1)C(=O)N(c2nc3ccc(cc3s2)F)/N=C/c4cccs4 C05188240
CCc1nc2c3ccccc3oc2c(n1)N4CCN(CC4)c5ccccc5F C06568492
Cc1c(sc2c1c(=O)n(cn2)Cc3ncc(o3)c4ccc(cc4)Cl)C C08221510
Cc1nc(on1)[C@H](C)Sc2c3ccccc3nc(n2)c4cccs4 C12914953
COC(=O)Cn\1c2c(cc(cc2Cl)Cl)s/c1=N\C(=O)C3CC3 C13951439
CC/N=C\1/N(C(=O)/C(=C\c2ccc(cc2C)N3CCOCC3)/S1)CC C15013316
CC(C)OC(=O)c1ccc(cc1)N2C(=O)c3cccc4c3c(ccc4)C2=O C16222491
Cc1ccc(cc1)[C@@H](c2nnnn2C3CCCC3)N4c5ccccc5C[C@H]4C C12566407
c1cc(c(cc1C=O)[N+](=O)[O-])Oc2ccc(cc2Br)Cl C20298739
Cc1ccc(cc1)N(C)S(=O)(=O)c2cc(ccc2C)c3cc(no3)C C20580319
Cc1ccccc1n2ccnc2SCc3cc(=O)n4cccc(c4n3)C C24525670
CC(C)(C)c1ccc(cc1)c2nnc3n2CN(CS3)Cc4ccncc4 C30825128
C[C@@H]1[C@H](c2cc3c(cc2O[C@H]1N4CCCC4)OCO3)c5ccc(cc5)N(C)C C16958572
CCOc1ccc(cc1N2C(=O)[C@H]3[C@H]4C=C[C@@H]([C@@H]3C2=O)C4=C(C)C)C(=O)C C13750161
C[C@@H]1C[C@@H](CN(C1)C(=O)CSc2nnc(o2)c3ccc(s3)Cl)C C13138683
Cc1ccccc1/C=C/2\C(=O)N(/C(=N/c3nnc(s3)C)/S2)CC=C C05214969
Cc1ccc(cc1C)c2nc(on2)[C@H]3CC(=O)N(C3)c4ccc(c(c4)F)C C38919857
Cc1ccc(c(c1)Cl)N2C[C@H](CC2=O)c3nc(no3)c4ccc(cc4)Cl C38920287
CCN(CC)c1ccc(o1)/C=c/2\c(=O)n3c4cc(c(cc4nc3s2)C)C C39127399
COC(=O)c1ccc(cc1)/C=C/C2=NC(=O)C3=C4CCCC[C@@H]4SC3=N2 C39367694
CC1(CN(C(=O)N1CC2(CCN(CC2)OC)C3CCCCC3)Cl)C C39486930
c1cc(ccc1/C=C(/C#N)\c2nc(cs2)c3ccc(cc3)Cl)[N+](=O)[O-] C39499040
Cc1ccc(c(c1)N2C(=O)/C(=C/c3ccc(cc3OC)OC)/SC2=O)C C39860118
CC[C@@H]1CCCCN1S(=O)(=O)c2ccc3c4c2cccc4C(=O)N3CC C41091331
c1ccc(c(c1)C#N)c2ccccc2C(=O)[C@@H](C#N)c3nc4ccccc4o3 C41541247
Cc1ccc(c(c1)c2c3ccccc3c(=O)n(n2)CN4C[C@@H](O[C@H](C4)C)C)C C42622951
COc1ccc(c(c1)[N+](=O)[O-])Oc2ccccc2I C48336345
Cc1ccc(cc1)N2C[C@@H](CC2=O)c3nc(on3)c4ccc(cc4)C(C)(C)C C49060467
CCc1ccc(cc1)c2nc(no2)[C@H]3CC(=O)N(C3)c4ccc(c(c4)C)C C49060554
Cc1cc(cc(c1)c2nnc(o2)S[C@H](C)C(=O)N3CCC(CC3)C)C C22237346
Cc1ccc(cc1)c2nc(on2)Cn3cc(cc(c3=O)Cl)C(F)(F)F C22707963
Cc1cc2c(cc1C)s/c(=N/C(=O)c3ccnn3C)/n2CCSC C13656397
c1cc2c(cc1OCc3cc(cc4c3OCOC4)Cl)occ(c2=O)Cl C41508077
Cc1ccc(cc1)[C@@H]2[C@@H]3[C@@H](C(=O)N(C3=O)c4ccccc4)ON2c5ccccc5 C18210099
Cc1ccccc1CS[C@H]2N=C3C(=CN=N3)C(=O)N2c4ccccc4C C63710176
Cc1ccc(cc1)N2[C@@H](N=C3C2=NC=NC3=O)SCc4ccccc4C C64031953
c1ccc2c(c1)c(nc(n2)c3ccncc3)N4CCO[C@@H](C4)c5cccc(c5)F C66814860
c1ccc(cc1)[C@H]2CCCN(CC2)c3ccc4nnc(n4n3)C(F)(F)F C66818509
Cc1cccc(c1C)N2CCN(CC2)c3c4cc(nn4ccn3)c5cccs5 C67285237
c1cc(sc1)c2cnc(o2)Cn3cnc4c(c3=O)cc(cc4Cl)Cl C67428135
Cc1ccc(cc1)c2nc(on2)CCC(=O)N3CCC[C@@H]4[C@@H]3CC[C@@H](C4)C C67517781
C[C@@]12CC[C@H]([C@@]([C@H]1Cc3c(nc(s3)NC)[C@H]2CC(=O)NC4CCCCC4)(C)CO)O C04222506
CCOc1cc(ccc1O)[C@H]2C(=C(NC(=S)N2)C)C(=O)Nc3ccc(cc3)C C00845730
CC(C)(C)C(=O)NC(=S)Nc1ccccc1NC(=S)NC(=O)C(C)(C)C C05383551
c1ccc2c(c1)c(c(s2)C(=O)NC(=S)NNC(=O)c3ccc(cc3)O)Cl C06536126
C[C@@H](C(=O)NC(=O)NC1CCCCC1)OC(=O)c2cc(c(cc2OC)N)Cl C07656786
Cc1ccc(cc1Cl)c2ccc(o2)C(=O)NC(=S)Nc3ccc(cc3)S(=O)(=O)N C08831321
CCOc1ccccc1NC(=O)[C@H](c2ccccc2)Sc3[nH]c(=O)cc(n3)N C09746196
CCCOc1ccccc1C(=O)NC(=S)Nc2c(c(c(s2)C)CC)C(=O)N C10149947
CCc1c(sc(c1C(=O)N)NC(=S)NC(=O)c2cccc(c2)OC(C)C)C C10150105
Cc1ccc(cc1)S(=O)(=O)Nc2ccc(cc2)C(=O)Nc3c4ccccc4oc3C(=O)N C09714917
c1cc(c(cc1C(c2ccc(c(c2)[N+](=O)[O-])N)(C(F)(F)F)C(F)(F)F)[N+](=O)[O-])N C08926456
c1ccc(cc1)C2=C([C@@H](NC(=S)N2)c3ccccc3OCC(=O)N)C(=O)c4ccccc4 C16477935
CCOP(=O)(Nc1ccc-2c(c1)/C(=N/NC(=S)N)/c3c2cccc3)OCC C17417416
c1cc(sc1)/C=N/Nc2nnc(n2N)SCC(=O)Nc3cc(cc(c3)Cl)Cl C21318036
c1cc(ccc1CSc2nnc(n2N)N/N=C/c3cc(ccc3O)Cl)F C21320117
C[C@@H](C(=O)Nc1cccc(c1)S(=O)(=O)N)Nc2cc(ccc2OC)C(C)(C)C C22196545
CC(C)[C@@H](C(=O)Nc1ccc(cc1)NC(=O)Nc2ccccc2)NC(=O)c3cccs3 C23011655
Cc1ccc(cc1)NC(=O)NC(=O)[C@H](C)Nc2ccc(cc2)NC(=O)CC(C)C C25498203
C[C@H](C(=O)Nc1ccc(cc1)OC(F)(F)F)Nc2ccc(cc2)OCC(=O)N C28359393
CC(C)(C)OC(=O)N[C@@H](Cc1ccccc1)C(=O)N[C@H]2c3ccsc3/C(=N/O)/[C@H]2O C16958886
CCCOc1cccc(c1)C(=O)NC(=S)Nc2c(c3c(s2)CCCCC3)C(=O)N C32125443
CCCC[C@@H](CC)C(=O)N(C)[C@@H](c1c(cc(cc1O)O)O)C(=O)NC(C)(C)C C36526765
CC(C)(C)CC(C)(C)NC(=O)[C@@H](c1c(cc(cc1O)O)O)N(C)C(=O)c2ccco2 C36529208
CCCCC(=O)N(C)[C@@H](c1c(cc(cc1O)O)O)C(=O)NC(C)(C)CC(C)(C)C C36540283
CC(C)(C)NC(=O)[C@@H](c1ccccc1O)N(C(=O)c2c(cccc2O)O)C(C)(C)C C36586669
CC(=C)C(=O)N([C@H](c1c(cc(cc1O)O)O)C(=O)NC2CCCCC2)C(C)(C)C C36591934
Cc1ccc(o1)CN([C@@H](c2ccccc2O)C(=O)NC(C)(C)C)C(=O)c3cccc(c3O)O C36597706
CC(C)(C)c1ccc(c(c1)NC(=O)CNC(=O)CNC(=O)c2ccc(cc2Cl)Cl)O C39515058
C[C@@H](C(=O)N1[C@H](CC(=N1)c2ccc(cc2)Cl)c3ccco3)Sc4nc(cc(n4)N)N C40159226
c1cc(ccc1Nc2c(c(ncn2)Nc3ccc4c(c3)OCO4)N)OC(F)(F)F C40685088
Cc1ccc(cc1)Sc2c(c(ncn2)NNS(=O)(=O)c3ccc(cc3)C)N C40783390
CCCCOc1ccc(cc1)NC(=O)c2c(c\3c(o2)CCC/C3=N\NC(=O)N)C C40824359
CCOC(=O)c1ccccc1NC(=O)c2c(c\3c(o2)CCC/C3=N\NC(=S)N)C C40824655
C[C@]1(CC(=O)[C@@H]([C@@H]([C@@H]1C(=O)Nc2ccccc2)c3cccc(c3)O)C(=O)Nc4ccccc4)O C41006679
CC(C)NC(=O)O[C@@H]1CC[C@]2([C@H]([C@]1(C)CO)CC[C@H]([C@H]2CC(=O)N3CCC[C@H]3CO)O)C C43553838
CC(C)[C@@H](c1ccc2c(c1)OCCO2)NC(=O)NNC(=S)NC3CCCC3 C43883995
C[C@H](c1ccc(c(c1)OC)OC(C)C)NC(=O)NNC(=S)NC2CCCC2 C46670862
c1cc(cc(c1)NC(=O)/C=C/c2ccc(s2)c3ccc(cc3)Cl)C(=O)NCC(=O)N C46711036
CC[C@H]1Cc2c3ccccc3[nH]c2[C@@H]([NH2+]1)c4c(=O)[nH]c(=O)n(c4[O-])Cc5ccc(cc5)OC C20759600
CC[NH+](CC)c1ccc(cc1)[C@@H]2c3c([nH]nc3OC(=C2C#N)N)c4ccc(cc4)C C05564320
Cc1ccc(c(c1)C)NC(=O)NC(=O)[C@H](C)Nc2cccc(c2)N3CCNC3=O C56157229
C[C@H](CCc1ccco1)NC(=O)NNC(=O)Nc2ccc(cc2)Br C56559547
CC[NH+](CC)c1ccc(c(c1)O)[C@@H]2Nc3c(c4c(s3)CN(CC4)C(=O)OCC)C(=N2)O C04122985
CC(C)[C@@H](C(=O)NNC(=S)NC1CCCCC1)NC(=O)c2ccc(cc2)F C28631638
c1cc([nH]c1)/C=N/c2cc(ccc2O)S(=O)(=O)c3ccc(c(c3)/N=C\c4ccc[nH]4)O C01232652
c1ccc(c(c1)/C=N/Nc2[nH]nc(n2)SCC(=O)Nc3ccc(cc3)Cl)O C06335782
CC1=C([C@@H](NC(=S)N1)c2ccccc2O)C(=O)N/N=C/c3ccccc3OC C59385127
Cc1ccc(cc1)NC(=O)CSc2nnc(n2N)N/N=C/c3cccc(c3)Br C20292102
Cc1ccc(cc1)SCc2cc(=O)nc([nH]2)/N=C(\N)/Nc3ccc(cc3)OC C18166543
CC(C)(C)NC(=O)c1ccc(cc1)NC(=O)NC[C@@]2(CCCc3c2cccc3)O C66951975
c1cc(ccc1Nc2nc(nc(n2)OC(C(F)(F)F)C(F)(F)F)NN)Br C02946821
COC(=O)c1c(c2ccc(cc2s1)NC(=S)NNC(=S)NC3CCCCC3)Cl C02858349
CC[C@@H](C)c1ccc(cc1)n2c(=O)c3cc(ccc3nc2SCc4nc(nc(n4)N)N)Cl C08709362
Cc1cc(cc(c1)n2c(nnc2SCc3nc(nc(n3)N)N)c4ccc(cc4)Br)C C08710494
Cc1c(sc2c1c(nc(n2)[C@H](C)Sc3nnc(n3N)COc4ccc(cc4)C(C)(C)C)N)C C08720411
C[C@@H]1CCc2c(sc(c2C(=O)N)NC(=S)NC(=O)c3ccc(o3)c4ccc(cc4)Cl)C1 C01839687
C[C@H]1CCc2c(sc(c2C(=O)N)NC(=S)NC(=O)c3ccc(o3)c4ccc(cc4)Cl)C1 C01839686
c1ccc(cc1)C(=O)c2cc(ccc2N)c3nnc(o3)c4ccc(c(c4)C(=O)c5ccccc5)N C01897121
c1ccc(cc1)Cn2c(c(c(=O)[nH]c2=O)N(CCC3=CCCCC3)CC(=O)Nc4cccc(c4)F)N C11338504
CCOC(=O)c1c2cc3c(c(c2oc1N)c4ccc(cc4)Cl)c(c(o3)N)C(=O)OCC C01067859
CCCOC(=O)c1c2cc3c(c(c2oc1N)c4ccc(cc4)C)c(c(o3)N)C(=O)OCCC C02503908
c1ccc2cc(c(cc2c1)C(=O)NNC(=S)NC(=O)c3ccccc3Br)O C12500874
c1ccc(cc1)Nc2ccc(cc2)NC(=O)c3ccccc3NC(=S)NC(=O)/C=C/c4ccco4 C14006022
c1ccc(cc1)Nc2ccc(cc2)NC(=O)c3ccccc3NC(=S)NC(=O)/C=C/c4cccs4 C14006028
CC(C)(C)[C@H]1CCc2c(sc(c2C(=O)N)NC(=S)NC(=O)c3cc(cc(c3)OC)OC)C1 C14276531
c1ccc(cc1)/C=C(/C(=O)N/N=C/c2cc(c(c(c2)Br)O)O)\NC(=O)c3ccccc3 C15015415
c1cc2c(cccc2S(=O)(=O)Nc3ccc(cc3)Cl)c(c1)NC(=O)/C=C/c4cc(cc(c4)O)O C15230541
CNC(=S)N/N=C/c1cccc2c1n(c(c2/C=N/NC(=S)NC)Cl)c3ccccc3 C01766868
Cc1c(c(c(c(c1Br)O)C)O)/C=N/NC(=O)CNC(=O)c2ccccc2Br C03658979
Cc1ccc(cc1Cl)NC(=O)CSc2nc([nH]n2)N/N=C/c3cc(ccc3O)Br C21080001
C/C(=N\Nc1nnc(n1N)SCC(=O)Nc2cccc(c2Cl)Cl)/C=C/c3ccccc3 C21324139
C[C@@H]1CCc2c(sc(c2C(=O)N)NC(=S)NC(=O)c3cc(ccc3OC)Br)C1 C22739236
CCOC(=O)C1=C(NC(=O)N[C@H]1c2ccc(cc2)Cl)CSc3nc(c4ccsc4n3)N C24835322
CCc1c(c(nc(n1)SCC(=O)NNC(=O)c2ccc(cc2)Cl)N)c3ccc(cc3)Cl C25588670
CCc1c(c(nc(n1)S[C@@H](C)C(=O)NC(=O)NC2CCCC2)N)c3ccc(cc3)Cl C25589346
CC1=C([C@H](c2c(c(sc2N1)C(=O)c3ccccc3)N)c4ccc(c(c4)OC)O)C(=O)OCC=C C32929426
c1cc(ccc1NC(=O)NC[C@H]2CCC[C@@H](C2)CNC(=O)Nc3ccc(cc3)S)S C19075402
C[C@@H]1C[C@H](CC(C1)(C)C)NC(=O)NCCCCCCNC(=O)N[C@@H]2C[C@@H](CC(C2)(C)C)C C12630110
CC(C)(C)CC(C)(C)NC(=O)[C@H](c1c(cc(cc1O)O)O)N(C2CCCCC2)C(=O)COC C36491569
Cc1ccc(cc1)C(c2c(nn(c2N)c3ccccc3)C)c4c(nn(c4N)c5ccccc5)C C08691193
CCOC(=O)C1=C(Nc2c(c(c(s2)C(=O)NC34CC5CC(C3)CC(C5)C4)N)[C@H]1c6cccs6)C C39327049
CC1=C([C@H](c2c(c(sc2N1)C(=O)NC34CC5CC(C3)CC(C5)C4)N)c6cccs6)C(=O)OC C39327051
Cc1c\2c(oc1C(=O)Nc3cc(ccc3Cl)C(F)(F)F)CC(C/C2=N\NC(=S)N)(C)C C39856108
CC(C)c1ccc(cc1)/C=C(\C(=O)Nc2ccc(cc2)S(=O)(=O)N)/NC(=O)C(C)(C)C C39882065
CC(C)(C)C(=O)N/C(=C/c1c(cccc1Cl)Cl)/C(=O)Nc2ccc(cc2)S(=O)(=O)N C39882254
CCc1ccc(cc1)Nc2c(c3c(s2)c(c(c(n3)N)C#N)c4ccc(cc4)C)C(=O)NC C39895262
c1cc(ccc1Nc2c(c(ncn2)Nc3ccc(cc3F)Br)N)OC(F)(F)F C40797152
c1cc(ccc1Nc2c(c(ncn2)Nc3ccc(cc3)OC(F)(F)F)N)OC(F)(F)F C40799766
CCn1c2ccccc2c3c1ccc(c3)NC(=O)c4c(c\5c(o4)CCC/C5=N\NC(=S)N)C C40824470
C[C@]1(C[C@@H](CC(C1)(C)C)NC(=O)Nc2cc(ccc2F)F)CNC(=O)Nc3cc(ccc3F)F C19075182
CCCCc1ccc(cc1)N2C(=O)[C@@H]3[C@@H](N[C@@]4([C@@H]3C2=O)c5ccc(c(c5NC4=O)C)C)CC(=O)N C35365916
c1cc(c(cc1NC(=O)Nc2ccc(cc2F)Oc3ccnc4c3[nH]c(=O)[nH]4)C(F)(F)F)Cl C40957752
CC(C)(C)NC(=O)[C@@H](c1c(cc(cc1O)O)O)N(c2ccccc2)C(=O)c3ccccc3OC C36604406
CC(C)CC(=O)N(c1ccccc1)[C@@H](c2c(cc(cc2O)O)O)C(=O)NC(C)(C)CC(C)(C)C C36604952
C[C@H]1[C@@H](C[C@@H]2C[C@H]1C2(C)C)C(=O)N(c3ccccc3)[C@@H](c4c(cc(cc4O)O)O)C(=O)NC(C)(C)C C36605686
Cc1ccc(cc1)SCc2cc(=O)nc([nH]2)/N=C(\N)/Nc3ccccc3c4ccccc4 C19890970
CCCOc1ccc(cc1)c2c3c(n[nH]2)OC(=C([C@@H]3c4ccc(cc4)[NH+](CC)CC)C#N)N C09245775
c1c(c(c(cc1Cl)Cl)O)/C=N/NC(=O)CCC(=O)N/N=C/c2c(c(cc(c2)Cl)Cl)O C12575080
C=CCc1cccc(c1O)/C=N/Nc2[nH]nc(n2)SCC(=O)Nc3cccc4c3cccc4 C58998131
C/C(=N\Nc1[nH]nc(n1)SCCC(=O)Nc2c(cccc2Cl)Cl)/c3ccccc3O C59830603
CCOC(=O)C1=C(NC(=O)N[C@@H]1c2ccc(cc2C)C)CSc3nnc(s3)N C05018297
COc1ccc(cc1)C(=O)NC(=S)Nc2c(c3c(s2)CCCCC3)C(=O)N C07067429
CC(C)c1ccc(cc1)NC(=S)NNC(=O)/C(=C/c2ccccc2)/NC(=O)C C08138548
c1ccc(c(c1)C(=O)Nc2cccc(c2)C(=O)N/N=C/c3ccc(cc3O)O)F C01434170
c1cc(c(cc1C(F)(F)F)NC(=O)CSc2[nH]c(=O)cc(n2)N)N3CCCCC3 C08705338
CCCOc1cccc(c1)C(=O)NC(=S)Nc2c(c(c(s2)C)CC)C(=O)N C10149994
Cc1ccc(cc1C)n2c(nnc2SCc3nc(nc(n3)N)N)c4ccccc4 C06831686
c1cc(ccc1C(=O)NCCC2=CCCCC2)NS(=O)(=O)c3ccc4c(c3)[nH]c(=O)[nH]4 C09157192
CC(C)[C@@H](C(=O)NNC(=S)NC(C)C)NC(=O)C12CC3CC(C1)CC(C3)C2 C14841431
CCOC(=O)c1ccc(cc1)NC(=O)NNC(=O)c2ccc3ccccc3c2O C17080341
Cc1ccc(cc1)c2cc([nH]n2)c3nnc(n3N)SCC(=O)Nc4c(cc(cc4C)C)C C09486940
C/C(=C/C(=O)Nc1cc(cc(c1)Cl)Cl)/NNC(=O)C(=O)Nc2cccc3c2cccc3 C03085234
CC(C)CNC(=O)c1cccc(c1)NCc2c3ccccc3ccc2OCC(=O)N C20878484
Cc1ccc(cc1)/C=N/Nc2nnc(n2N)SCC(=O)Nc3cc(cc(c3)C)C C20918375
CC(C)(C)c1ccc(cc1)c2nnc(n2N)SCC(=O)NNC(=O)c3cccs3 C21162809
COc1cccc(c1O)/C=N/Nc2nnc(n2N)SCc3cccc(c3)Br C21318881
Cc1ccc(c(c1)NC(=O)c2ccc(cc2)NS(=O)(=O)c3ccc4c(c3)[nH]c(=O)[nH]4)C C24977371
Cc1ccc(c(c1)C)NC(=O)NC(=O)[C@H](C)Sc2nnc(n2N)C3CCCCC3 C29225549
C[C@H](C(=O)NCc1cccs1)Nc2ccc(cc2)NC(=O)NCc3ccco3 C29720177
CCC(C)(C)c1ccc(cc1)OCc2ccc(cc2)C(=O)N[C@@H]([C@H](C)O)C(=O)N C33701436
c1ccc(cc1)C(=O)[C@@H]2[C@H](NC(=S)N[C@@]2(C(F)(F)F)O)c3ccc(c(c3)[N+](=O)[O-])O C35570621
CC(C)(C)c1c(c(n(n1)c2cc(ccc2F)F)N)NC(=O)NCc3ccccn3 C35932585
c1cc(ccc1CSc2c(c(sn2)Nc3ccc(=O)[nH]c3)C(=O)N)Cl C36348954
CCC(=O)N(c1ccccc1Cl)[C@H](c2c(cc(cc2O)O)O)C(=O)NC(C)(C)C C36550403
c1cc(ccc1C(=O)NC2CCCCCCC2)Nc3cc(nc(n3)N)N4CCOCC4 C39267577
C[C@H](c1ccccc1)S[C@@H]2NN[C@@H](N2c3cccc(c3)OC)Cc4cc(=O)[nH]c(=O)[nH]4 C39362118
c1ccc(cc1)/C(=N\O)/C(=N\O)/Nc2[nH]nc(n2)SCc3ccccc3Cl C33592511
Cc1c\2c(oc1C(=O)Nc3ccc(cc3)OC)CC(C/C2=N\NC(=S)N)(C)C C39856190
COc1ccc(cc1OC)CCNc2c(c(ncn2)Nc3cc(ccc3F)F)N C40684012
COc1ccc2c(c1)sc(n2)Nc3c(c(ncn3)NCCc4cccs4)N C40784337
C[C@@]1(CC(=O)[C@H]([C@@H]([C@@H]1C(=O)Nc2ccccc2)c3cccc(c3)O)C(=O)Nc4ccccc4)O C41006681
Cc1cccc(c1NC(=O)[C@@H](C)Nc2ccc(cc2)NC(=O)NC3CC3)C(C)C C42667285
C[C@@H](c1ccc(c(c1)OC)OC(C)C)NC(=O)NNC(=S)NC2CCCC2 C46670864
C[C@@H](c1ccc(cc1)NC(=O)NC2CC2)NC(=O)Nc3cc(ccc3OC)OC C47702724
C[C@@H](CCc1ccc(cc1)O)NC(=O)Nc2ccc(cc2)C(=O)NC3CCCC3 C47757474
CC(C)c1ccc(cc1)[C@H](C(C)C)NC(=O)C(=O)Nc2ccc(cc2)CC(=O)N C49201595
CC[C@@H](C)[C@H](C(=O)Nc1cccc(c1)COc2ccc(cc2)CC#N)NC(=O)N C53997392
c1ccc(cc1)[C@@H](c2ccc3cccnc3c2O)Nc4ccc(cc4)S(=O)(=O)N C54621190
Cc1ccc(cc1)SCc2cc(=O)nc([nH]2)/N=C(\N)/Nc3ccc(cc3C)C C20477901
CCCNc1ccc(cc1NS(=O)(=O)c2ccc(cc2)CC(C)C)S(=O)(=O)N C32084971
CSCC[C@H](C(=O)NCCCN1c2ccccc2Sc3c1cccc3)NC(=O)N C58774113
c1ccc(cc1)c2nnc(n2N)SCC(=O)N/N=C/c3cc(ccc3O)Br C58990142
c1ccc(c(c1)/C=N/Nc2[nH]nc(n2)SCC(=O)Nc3ccc(cc3)Br)O C58996769
CC1=C([C@H](NC(=S)N1)c2ccc(cc2)O)C(=O)N/N=C/c3ccccc3OC C59385061
c1cc(oc1)[C@@H]2CC(=NN2C(=O)CSc3nc(cc(n3)N)N)c4ccc(cc4)Cl C33471070
CC[NH+](c1ccc(cc1)NC(=O)[C@H](C(C)C)NC(=O)Nc2ccccc2)C(C)C C60388229
Cc1nc2ccc(cc2o1)NC(=O)N[C@H](C)c3ccc(cc3)NC(=O)NC4CC4 C61115917
c1cc(ccc1[C@H]2[C@@H]3C(=NN=C3OC(=C2C#N)N)c4ccc(c(c4)Cl)Cl)OCC(=O)N C20457636
Cc1cc(ccc1C(=O)NC(C)C)NC(=O)NC2[C@@H]3CCC[C@H]2C[NH+](C3)C4CC4 C66682152
C[C@H](CC(=O)NNC(=S)Nc1ccc(cc1F)F)NC(=O)C2CCCCC2 C67193503
c1ccc(cc1)c2nc(nc(n2)N[C@@H](C(Cl)(Cl)Cl)O)N[C@@H](C(Cl)(Cl)Cl)O C01673415
COc1ccc(cc1OC)/C=C/C(=O)NC(=S)Nc2c(c3c(s2)CCCCCC3)C(=O)N C02316593
c1ccc(cc1)Cn2c(c(c(=O)[nH]c2=O)N(CCC3=CCCCC3)CC(=O)Nc4ccccc4)N C08988272
CCOc1ccc(cc1)C(=O)Nc2c(nc([nH]c2=O)SCc3c(cccc3Cl)F)N C09518184
CC(C)(C)c1ccc(cc1)c2nnc(n2c3ccccc3Cl)SCc4nc(nc(n4)N)N C09645844
CCOC(=O)C1=C(NC(=O)N[C@@H]1c2cccs2)COC(=O)c3ccc(cc3N)Cl C12491572
CCCC(=O)Nc1ccc(cc1)C(=O)NNC(=S)NC(=O)c2ccc(cc2Cl)Cl C12501464
CCCNc1ccc(cc1NS(=O)(=O)c2c(c(c(c(c2C)C)C)C)C)S(=O)(=O)N C12775226
CCCCOc1ccc(cc1)C(=O)NC(=S)Nc2c(c3c(s2)CCCC3)C(=O)N C14029975
Cc1c(sc(c1C(=O)N)NC(=S)NC(=O)c2ccc(c(c2)Br)OCC(C)C)C C14653826
Cc1ccc(c(c1)C)NC(=O)[C@@H]2[C@@H](c3c([nH]nc3O)C[C@]2(C)O)c4ccc(cc4)C(=O)OC C15107711
CC(C)C[C@H](C(=O)Nc1ccc2c(c1)[nH]c(=O)[nH]2)NC(=O)c3ccc(cc3Cl)Cl C15575246
CC(C)C[C@@H](C(=O)Nc1ccc2c(c1)[nH]c(=O)[nH]2)NC(=O)c3ccc(cc3Cl)Cl C15575248
Cc1ccc(cc1C)Nc2nnc(s2)S[C@@H](C)C(=O)Nc3ccc4c(c3)[nH]c(=O)[nH]4 C15810121
CC(C)(C)c1cc(cc(c1O)C(C)(C)C)CCC(=O)Nc2cccc(c2)S(=O)(=O)N C16045562
CCOC(=O)C(=C1Nc2ccccc2N1)C3=NC(=C(C(=CS3)c4ccccc4)C#N)N C16682094
CCc1ccc(cc1)S(=O)(=O)Nc2ccccc2/C(=N/NC(=S)N)/c3ccccc3 C19681046
COc1ccc(cc1OC)c2c(c(nc3c2c(c(s3)C(=O)c4ccccc4)N)N)C#N C19929121
C/C(=C\C(=O)Nc1cccc(c1Cl)Cl)/NNC(=O)c2ccc3ccccc3c2O C20159100
c1ccc(c(c1)/C=C/C2=NN([C@H](C2)c3ccccc3O)c4ccc(cc4)S(=O)(=O)N)O C20414247
Cc1ccc(cc1)NC(=O)CSc2nnc(n2N)N/N=C/c3ccc(cc3Cl)Cl C20527880
c1ccc2c(c1)cccc2/C=N/Nc3nnc(n3N)SCC(=O)Nc4ccccc4Cl C20805583
c1ccc(cc1)NC(=O)CCSc2nc([nH]n2)N/N=C/c3c4ccccc4ccc3O C20907511
c1ccc(cc1)CC(=NNc2nnc(n2N)SCc3[nH]c4ccccc4n3)Cc5ccccc5 C20919020
COc1ccc(cc1)NC(=O)Nc2ccc(cc2)SC3=C(C(=O)c4ccccc4C3=O)N C21348699
C[C@@H](C(=O)Nc1ccc(cc1)C(=O)N)Nc2ccc(c(c2)Oc3ccc(cc3)OC)OC C22421146
CC(C)c1ccc(cc1)NC(=O)c2ccccc2NS(=O)(=O)c3ccc4c(c3)[nH]c(=O)[nH]4 C22689238
c1cc(sc1)CCNc2nnc(s2)SCc3nc(nc(n3)Nc4ccc(cc4)Cl)N C24720094
CCc1c(c(nc(n1)S[C@@H](C)C(=O)Nc2ccc(cc2)NC(=O)C)N)c3ccc(cc3)Cl C25588613
CC(C)Oc1ccc(cc1)C(=O)NC(=S)Nc2c(c3c(s2)CCCCC3)C(=O)N C32125061
CCCOc1ccc(cc1)C(=O)NC(=S)Nc2c(c3c(s2)CCCCC3)C(=O)N C32125207
C[C@@H](C(=O)N1CC(=O)Nc2c1cccc2)Nc3cccc(c3)NC(=O)Nc4ccccc4 C32771512
CC(=C)C(=O)N(C1CCCCC1)[C@@H](c2c(cc(cc2O)O)O)C(=O)NC3CCCCC3 C36491250
CC(=CC(=O)N(Cc1ccco1)[C@@H](c2c(cc(cc2O)O)O)C(=O)NC3CCCCC3)C C36502714
CCCN([C@@H](c1c(cc(cc1O)O)O)C(=O)NC2CCCCC2)C(=O)C3CCCCC3 C36560523
CCCN([C@@H](c1c(cc(cc1O)O)O)C(=O)NC(C)(C)C)C(=O)CCC2CCCCC2 C36562464
CCCN([C@H](c1c(cc(cc1O)O)O)C(=O)NC(C)(C)CC(C)(C)C)C(=O)CCl C36574201
CCCC(=O)N([C@H](c1c(cc(cc1O)O)O)C(=O)NC(C)(C)CC(C)(C)C)C(C)(C)C C36589433
Cc1c(c2c3c(c(c(c(c3oc2c(c1O)C(=O)CC(C)C)C(=O)CC(C)C)O)C)O)O C03978776
CC[C@H](C)C(=O)c1c(c(c2c(c1O)c3c(c(c(c(c3o2)C)O)C(=O)[C@@H](C)CC)O)C)O C03978815
c1cc(c(c(c1)Cl)CS[C@H]2NN[C@@H](N2N)[C@@H]3C=C(N=N3)c4ccc(cc4)F)Cl C38999761
c1ccc2c(c1)cccc2CS[C@@H]3NN[C@H](N3N)[C@@H]4C=C(N=N4)c5ccc(cc5)Cl C39015763
c1cc(ccc1CS[C@H]2NN[C@H](N2N)[C@@H]3C=C(N=N3)c4ccc(cc4)Cl)Br C39016188
c1ccc(cc1)N2[C@@H](NN[C@@H]2SCc3[nH]c(=O)c4ccccc4n3)c5ccccc5O C39935064
Cc1cc(cc(c1)Oc2c(c(ncn2)NNC(=O)c3ccc(cc3)Br)N)C C40681512
CC(C)NC(=O)O[C@@H]1CC[C@]2([C@H]([C@]1(C)CO)CC[C@H]([C@H]2CC(=O)NCc3ccco3)O)C C43553805
Cc1ccc2c(c1)[nH]c(n2)CSc3nc([nH]n3)N/N=C/c4c5ccccc5ccc4O C20907505
C=C1C=C(N2[C@H]([NH+]=C(N=C2N1)NCCc3c[nH]c4c3cccc4)c5ccc(cc5)Cl)[O-] C36559481
Cc1ccc(c(c1)C)NC(=O)Nc2ccc(cc2)NC(=O)N3CCC[C@@H](C3)C(=O)NC4CC4 C65315518
Cc1ccc(c(c1)C)NC(=O)Nc2ccc(cc2)NC(=O)N3CCC[C@H](C3)C(=O)NC4CC4 C65315519
C[C@@H]1c2c(sc(n2)NC(=O)CC(C)(C)C)C[C@]3([C@H]1[C@H]([C@@H](CC3)[C@H](C)C(=O)NC4CC4)O)C C03840724
c1ccc(cc1)Oc2cccc(c2)[C@@H]3[C@@H]([C@@](NC(=O)N3)(C(F)(F)F)O)C(=O)c4ccc(cc4)F C04144332
C=CCOc1ccc(cc1)/C=N/NC(=O)c2cc(cc(c2N)Br)Br C04231479
c1ccc2c(c1)N[C@H](C(=O)N2)CC(=O)Nc3ccccc3SC(C(C(F)(F)F)(F)F)(F)F C01768882
CCOC(=O)N[C@@H](C(Cl)(Cl)Cl)NC(=S)Nc1ccc(cc1)Br C03122261
CCOc1cc(ccc1O)[C@H]2C3=C(C[C@H](CC3=O)c4ccc(cc4)OC)Nc5ccccc5N2 C00685707
C=C1[C@@H]([C@H](NC(=S)N1)c2ccccc2OC(F)F)C(=O)Nc3ccc(cc3)Br C03252028
Cc1ccc(cc1)S(=O)(=O)N[C@H]2c3cccc4c3c(ccc4)[C@H]2Sc5nnc(s5)N C02214734
Cc1ccc(cc1)S(=O)(=O)N[C@@H]2c3cccc4c3c(ccc4)[C@@H]2Sc5nnc(s5)N C02214738
c1cc2cccc3c2c(c1)[C@@H]([C@H]3Sc4nnc(s4)N)NS(=O)(=O)c5ccc(cc5)Cl C02843262
Cc1ccc(cc1)S(=O)(=O)Nc2ccc(cc2)NC(=S)Nc3ccc(c(c3)Cl)Cl C02858382
c1cc(c(c(c1)Cl)Cl)NS(=O)(=O)c2ccc(cc2)NC(=O)Nc3ccc(cc3)Cl C02882829
Cc1cccc(c1)OCC(=O)N/N=C/c2cc(c(c(c2O)Br)O)Br C01021112
CC1=C([C@@H](NC(=S)N1)c2cc(ccc2OC)OC)C(=O)Nc3ccc(cc3)Br C00675853
CC1=C([C@@H](c2c(c(sc2N1)C(=O)C34CC5CC(C3)CC(C5)C4)N)c6cccs6)C(=O)OC C08448508
CC[C@]1(Cc2c(sc3c2c(nc(n3)SCC(=O)Nc4ccc(cc4)Br)N)CO1)C C01248400
CC1(Cc2c(sc3c2c(nc(n3)SCC(=O)Nc4ccc(cc4)OC)N)CS1)C C01812715
CCc1ccc(cc1)/N=C\2/NC(=O)/C(=C/c3cc(ccc3OCC(=O)N)Br)/S2 C09720922
c1cc(ccc1N2C(=O)Nc3ccc(cc3[C@@]2(C(=O)NCCC4=CCCCC4)O)Br)Cl C03670543
CCc1c(sc(c1C(=O)N)NC(=O)COc2c(cc(cc2Br)Cl)Cl)C C10149621
CC[C@@H]1C2=C(CC(CC2=O)(C)C)Nc3ccccc3N1CC(=O)NCCc4c[nH]c5c4cccc5 C09504836
c1ccc(cc1)NC(=O)c2ccccc2NC(=S)NC(=O)/C=C/c3cccc4c3cccc4 C12497192
Cc1ccc(cc1Br)C(=O)NNC(=S)NC(=O)c2ccc(cc2)C(C)(C)C C12573894
c1ccc(cc1)NC(=S)Nc2ccc(cc2)S(=O)(=O)Nc3ccc(c(c3)Cl)Cl C13936148
Cc1cc(c2c(c1)nc(o2)c3ccc(cc3O)NC(=S)NC(=O)c4ccc(cc4)C(C)(C)C)C C14270178
Cc1cccc(c1NS(=O)(=O)c2ccc3c(c2)[C@H]4C=CC[C@@H]4[C@@H](N3)c5ccc(c(c5)O)OC)C C14457253
c1ccc(cc1)CCNS(=O)(=O)c2ccc3c(c2)[C@H]4C=CC[C@@H]4[C@@H](N3)c5cc(cc(c5O)Cl)Cl C14466914
COc1ccc(cc1)NS(=O)(=O)c2ccc3c(c2)[C@@H]4C=CC[C@H]4[C@@H](N3)c5ccccc5O C14473640
CCc1ccc(cc1)N[C@@H]2NC(=O)/C(=C/c3cc(c(cc3Br)O)OCC)/S2 C16161848
C[C@@H]1[C@H](CC[C@]2([C@H]1[C@H]([C@@H](CC2)[C@H](C)C(=O)NC(C)(C)C)O)C)NC(=O)c3ccc(cc3)C#N C20466438
c1ccc(cc1)CCNS(=O)(=O)c2ccc3c(c2)[C@H]4C=CC[C@H]4[C@H](N3)c5ccc(cc5)O C20679312
CCCOc1c(cc(cc1Br)CNCCc2ccc(cc2)S(=O)(=O)N)Br C20926848
CC(C)Oc1ccc(cc1OC)[C@@H]2CC3=C([C@H](Nc4ccccc4N3)c5cccc(c5)O)C(=O)C2 C21256857
CC(C)(C(=O)Nc1c(c2c(s1)CCCCC2)C(=O)N)Oc3ccc(cc3)Br C22433395
c1ccc(c(c1)c2ccc(o2)[C@@H]3[C@@H]([C@](NC(=O)N3)(C(F)(F)F)O)C(=O)c4ccc(cc4)F)Cl C27664428
CC1=C([C@H](NC(=S)N1)c2ccc(cc2)Br)C(=O)Nc3cc(ccc3OC)OC C28464336
c1cc(ccc1Nn2c(nn(c2=S)CC(=O)c3c(cc(cc3Cl)Cl)Cl)N)Cl C28527658
Cc1ccc(cc1)c2csc(c2C(=O)N)NC(=O)CCn3c(=O)cc(c4c3c(ccc4)C)C C32527086
CCc1ccc(c(c1)Br)OCC(=O)Nc2c(c3c(s2)C[C@H](CC3)C)C(=O)N C01984270
c1ccc(c(c1)c2ccc(c(c2I)c3ccccc3O)[C@@H](CC=O)NC=O)O C39495702
c1cc(ccc1c2ccc(o2)/C=C(\C#N)/C(=O)Nc3c(c4c(s3)CCCC4)C(=O)N)Cl C39884976
Cc1cc(c(cc1Br)C(C)C)OCC(=O)Nc2c(c3c(s2)CCCC3)C(=O)N C40867773
c1ccc(c(c1)c2ccc(o2)[C@@H]3[C@H]([C@@](NC(=O)N3)(C(F)(F)F)O)C(=O)c4ccc(cc4)Cl)Cl C08915330
Cc1cc(c(cc1Cl)c2c3c([nH]n2)C(=O)N([C@@H]3c4ccc(c(c4)Cl)Cl)CCCO)O C09243017
c1ccc2c(c1)nc(s2)c3ccc(cc3O)NC(=S)NC(=O)c4ccc(cc4F)C#N C02843270
c1ccc(cc1)N([C@H](C2CCCCC2)C(=O)NC3CCCCC3)C(=O)c4cccc(c4O)O C36610253
Cc1ccc(cc1)C(=O)Nc2ccc(cc2)C(=O)N/N=C/c3cc(ccc3O)Br C58900792
Cc1ccc(cc1)COc2ccc(cc2)[C@H]3C(=C(NC(=S)N3)C)C(=O)Nc4ccc(cc4)Cl C59227656
c1ccc(cc1)Oc2cccc(c2)[C@@H]3[C@@H]([C@@]([NH+]=C(N3)O)(C(F)(F)F)[O-])C(=O)c4cccs4 C08915505
c1ccc(cc1)Oc2cccc(c2)[C@@H]3[C@H]([C@@]([NH+]=C(N3)O)(C(F)(F)F)[O-])C(=O)c4cccs4 C08915507
c1ccc2c(c1)nc(c(n2)NS(=O)(=O)c3ccc(cc3)Br)Nc4ccc(cc4)N C01786863
c1cc(ccc1C(=O)N[C@@H](C(Cl)(Cl)Cl)Nc2ccc(cc2)S(=O)(=O)N)Br C01232882
CC(C)(C)c1ccc(cc1)S(=O)(=O)NCC(=O)Nc2c(c3c(s2)CCCCC3)C(=O)N C02889316
c1ccc(cc1)[C@@H]2CC(=NN2C(=O)CSc3nc(nc(n3)N)N)c4ccc5ccccc5c4 C09126456
Cc1ccc(cc1)S(=O)(=O)Nc2ccccc2C(=O)Nc3c(c4c(s3)CC[C@@H](C4)C)C(=O)N C09354796
c1ccc2c(c1)c(c3c(n2)/C(=C/c4ccc(cc4)O)/CC3)C(=O)OCC(=O)Nc5ccc(cc5)C(=O)N C09665548
C[C@]12CC[C@@H]3[C@@H]([C@@H]1CC[C@@H]2O)CCC4=C/C(=N\OCC(=O)NCCc5ccc(c(c5)O)O)/CC[C@]34C C12296264
c1ccc(cc1)NN2[C@H](NN=C2c3cc(cc(c3O)Cl)Cl)NS(=O)(=O)c4ccccc4 C12339786
c1ccc(cc1)NC(=O)NNC(=S)NC(=O)COc2ccc(cc2Br)Br C12571325
CCCNc1ccc(cc1NS(=O)(=O)c2c(cc(cc2C)C(C)(C)C)C)S(=O)(=O)N C12771899
c1ccc2c(c1)c(c3c(n2)/C(=C/c4c(cccc4Cl)F)/CC3)C(=O)OCc5nc(nc(n5)N)N C12895162
c1ccc(cc1)CCNS(=O)(=O)c2ccc3c(c2)[C@H]4C=CC[C@@H]4[C@@H](N3)c5ccc(cc5O)O C13639572
c1cc(ccc1/C=C/C(=O)NC(=S)NNC(=O)c2ccc(cc2)NC(=O)C3CCCCC3)F C13977264
CC(C)CC(=O)Nc1ccc(cc1)C(=O)NNC(=S)NC(=O)c2ccc(cc2Cl)Cl C13979014
c1cc(ccc1NC(=S)NC(=O)/C=C/c2ccc(o2)c3cc(cc(c3)Cl)Cl)S(=O)(=O)N C14275950
CCOc1ccc(cc1C(=O)NC(=S)NNC(=O)c2ccc(cc2)NC(=O)C(C)C)Br C14655784
c1cc(cc(c1)NS(=O)(=O)c2ccc(cc2)/C=C/C(=O)Nc3ccc(cc3)C(=O)N)C(F)(F)F C15498335
c1cc(ccc1C(=O)NNC(=S)NC2CCCCC2)NS(=O)(=O)c3ccc(c(c3)F)F C15874839
CCOc1cc(cc(c1O)Br)[C@@H]2C(=C(NC(=S)N2)C)C(=O)Nc3ccccc3C(=O)OC C16361816
c1ccc(cc1)NC(=O)Nc2ccc(cc2)S(=O)(=O)c3ccc(cc3)NC(=O)Nc4ccccc4 C16671505
CC[C@@H](C)Cc1c(sc2c1c(=O)[nH]c(n2)S[C@@H](C)C(=O)Nc3cccc(c3)S(=O)(=O)N)C C18580898
C=CCc1cccc(c1O)/C=N/Nc2nnc(n2N)SCc3cccc(c3)Br C20527529
c1ccc(cc1)CCNc2cc(c(c3c2C(=O)c4ccccc4C3=O)N)N5CCN(CC5)CCO C20573530
Cc1ccc(cc1)NC(=S)NNC(=O)c2cc3n(n2)[C@@H](C[C@H](N3)c4ccc(cc4)C(C)C)C(F)(F)F C02793915
c1ccc(cc1)CCNS(=O)(=O)c2ccc3c(c2)[C@H]4C=CC[C@H]4[C@H](N3)c5ccc(cc5O)O C20681416
c1ccc2c(c1)ccc(c2/C=N/Nc3[nH]nc(n3)SCC(=O)NCc4ccccc4Cl)O C20907040
Cc1ccc(cc1)/C=N/Nc2nnc(n2N)SCCC(=O)Nc3cc(ccc3Cl)Cl C20917945
c1ccc2c(c1)c(c[nH]2)/C=N/Nc3[nH]nc(n3)SCCC(=O)Nc4ccc(cc4)Br C21076724
c1ccc(cc1)/C=C/C=N/Nc2nnc(n2N)SCC(=O)Nc3cccc(c3Cl)Cl C21317578
c1cc(ccc1C(=O)CSc2nnc(n2N)N/N=C/c3cc(ccc3O)Cl)Br C21320029
c1cc(c(cc1Cl)/C=N/Nc2nnc(n2N)SCC(=O)C3C4CC5CC(C4)CC3C5)O C21320051
CCOc1cc(ccc1O)/C=N/Nc2nnc(n2N)SCc3ccc(c(c3)Cl)Cl C21326485
c1ccc(c(c1)OCc2nnc(n2N)SCc3nc(c4c5c(sc4n3)CCCCC5)N)F C24711274
CCOC(=O)c1c(c2c(nc(nc2s1)COC(=O)c3cc(ccc3N)Br)N)C C24889987
CCOc1cc(cc(c1)OCC)C(=O)NC(=S)Nc2c(c3c(s2)CCCCC3)C(=O)N C32125077
CC(C)(C)NC(=O)[C@H](c1c(cc(cc1O)O)O)N(C2CCCCC2)C(=O)c3ccc(cc3)F C36492369
Cc1ccccc1CC(=O)N(Cc2ccc(o2)C)[C@@H](c3c(cc(cc3O)O)O)C(=O)NC(C)(C)C C36556557
Cc1ccccc1CC(=O)N(Cc2ccc(o2)C)[C@H](c3c(cc(cc3O)O)O)C(=O)NC4CCCCC4 C36556560
CCCN([C@@H](c1c(cc(cc1O)O)O)C(=O)NC2CCCCC2)C(=O)Cc3ccc(cc3)Br C36567192
CC(C)(C)N([C@H](c1ccc(c(c1)OC)O)C(=O)NC2CCCCC2)C(=O)c3c(cccc3O)O C36586850
CC(C)(C)N([C@@H](c1c(cc(cc1O)O)O)C(=O)NC2CCCCC2)C(=O)c3ccc(cc3)F C36593173
Cc1ccc(o1)CN([C@H](c2ccccc2O)C(=O)NC3CCCCC3)C(=O)c4c(cccc4O)O C36597493
Cc1ccc(o1)CN([C@H](c2c(cc(cc2O)O)O)C(=O)NC3CCCCC3)C(=O)C=C(C)C C36599385
CC(C)CCN(c1c(n(c(=O)[nH]c1=O)Cc2ccccc2)N)C(=S)NC(=O)C3CCCCC3 C03305838
c1c(ccc(c1)/C=N/c2sc3c(c2C(=O)N)CCCC3)/C=N/c4sc5c(c4C(=O)N)CCCC5 C20457377
C[C@@]12CC[C@H]3[C@H]([C@@H]1CC[C@@H]2O)CCC4=C/C(=N\OCC(=O)NCCc5ccc(c(c5)O)O)/CC[C@@]34C C43737416
C[C@@H]1CCc2c(sc3c2c(nc(n3)CSc4nnc(n4N)c5ccc(cc5)OC)N)C1 C45599324
c1ccc(cc1)N([C@@H](c2ccccc2O)C(=O)NC3CCCCC3)C(=O)c4cccc(c4O)O C36610322
Cc1ccc(cc1)NC(=O)c2c3c(sc2n4c(cc(c4C)/C=N/NC(=S)N)C)CCCC3 C59303398
Cc1c(c(=O)n([nH]1)c2ccccc2)[C@H](c3ccccc3O)C4=C(NN([C@@H]4O)c5ccccc5)C C39444716
C[C@@H]1c2c(sc(n2)Nc3c(cccc3Cl)Cl)C[C@]4([C@H]1[C@H]([C@@H](CC4)[C@H](C)C(=O)NC5CC5)O)C C03840997
CC(C)(C)[C@@H]1CCc2c(cc3c(c(sc3n2)C(=O)NCCc4ccc(c(c4)OC)OC)N)C1 C00691704
c1ccc(cc1)Oc2cccc(c2)[C@@H]3[C@H]([C@@](NC(=S)N3)(C(F)(F)F)O)C(=O)c4cccs4 C08763654
COc1c(cc(cc1Br)Br)C(=O)NC(=S)Nc2c3ccccc3ccc2O C08832978
C[C@]12CC[C@@H]3[C@H]([C@@H]1CC[C@]2(C)O)CCC4=C/C(=N/OCC(=O)NCCc5c[nH]c6c5cccc6)/C=C[C@]34C C08952759
CC[C@@]1(Cc2c(sc3c2c(nc(n3)SCC(=O)Nc4ccc(cc4)Br)N)CO1)C C01248401
CCOC(=O)c1c2c(sc1NC(=O)c3c(c4cc5c(nc4s3)CCCC5)N)CCCC2 C09804781
c1cc(c(cc1Cl)Cl)C(=O)NNC(=S)NC(=O)COc2ccc(cc2Cl)Cl C12502385
C[C@]12CC/C(=N/OCC(=O)NCCc3ccc(cc3)O)/C=C1CC[C@@H]4[C@@H]2CC[C@]5([C@@H]4CC[C@@]5(C#C)O)C C12860817
c1cc(c(cc1F)Cl)COc2ccc(cc2/C=N/NC(=O)c3cc(cc(c3)O)O)Br C13321730
c1cc(cc(c1)F)COc2ccc(cc2/C=N/NC(=O)c3cc(cc(c3)O)O)Br C13322074
CCN(c1ccccc1)S(=O)(=O)c2ccc3c(c2)[C@@H]4C=CC[C@@H]4[C@@H](N3)c5ccc(cc5O)O C13639555
Cc1ccc(c(c1)Cl)C(=O)NC(=S)Nc2ccc(c(c2)O)c3nc4cc(cc(c4o3)C)C C14270167
COc1ccc(cc1)/C=C/C(=O)NC(=S)Nc2cc(c(c(c2)Br)O)Br C14275228
Cc1cc(cc(c1)NS(=O)(=O)c2ccc3c(c2)[C@@H]4C=CC[C@@H]4[C@@H](N3)c5cccc(c5O)OC)C C14459720
COc1ccc(cc1)NS(=O)(=O)c2ccc3c(c2)[C@@H]4C=CC[C@H]4[C@@H](N3)c5cc(cc(c5O)Cl)Cl C14466865
CCCNS(=O)(=O)c1ccc2c(c1)[C@@H]3C=CC[C@@H]3[C@@H](N2)c4cc(cc(c4O)Cl)Cl C14467472
c1ccc(cc1)CCNS(=O)(=O)c2ccc3c(c2)[C@@H]4C=CC[C@@H]4[C@@H](N3)c5c[nH]c6c5cccc6 C14544596
C[C@@]12CC/C(=N/OCC(=O)NCCc3c[nH]c4c3cccc4)/C=C1CC[C@H]5[C@@H]2CC[C@]6([C@@H]5CC[C@]6(C#C)O)C C16032795
c1ccc(cc1)C(=O)[C@H]2[C@@H](NC(=O)N[C@]2(C(F)(F)F)O)c3ccc(o3)c4ccc(cc4)Cl C16183323
Cc1ccc(c(c1)OCC(=O)N/N=C/c2cc(c(c(c2O)Br)O)Br)C(C)C C03049873
C[C@@H](C(=O)Nc1ccccc1Sc2ccccc2)Sc3nnc(n3N)c4cccs4 C16790788
c1ccc(cc1)CNS(=O)(=O)c2ccc3c(c2)[C@H]4C=CC[C@H]4[C@H](N3)c5cc(ccc5O)Br C20696077
c1ccc(cc1)CN2CCc3c(sc(c3C(=O)N)NC(=O)CCCSc4ccc(cc4)Cl)C2 C20779567
CC(C)Oc1ccc(cc1)[C@@H]2CC3=C([C@@H](Nc4ccccc4N3)c5ccc(c(c5)OC)O)C(=O)C2 C21221480
CCOc1cc(cc(c1O)Cl)[C@H]2C3=C(C[C@@H](CC3=O)c4cccc(c4)OC)Nc5ccccc5N2 C21225368
CC(C)COc1ccc(cc1)[C@H]2CC3=C([C@@H](Nc4ccccc4N3)c5ccc(cc5)O)C(=O)C2 C21244612
c1ccc2c(c1)nc(s2)c3cccc(c3)NC(=O)CCCC[C@H]4[C@@H]5[C@H](CS4)NC(=O)N5 C27153067
c1ccc(c(c1)c2ccc(o2)[C@H]3[C@@H]([C@@](NC(=O)N3)(C(F)(F)F)O)C(=O)c4ccc(cc4)F)Cl C27664425
Cc1ccc(cc1)[C@@]2([C@H]([C@H](NC(=O)N2)c3ccc(o3)c4ccc(cc4)F)C(=O)C(F)(F)F)O C27754297
c1ccc2cc(ccc2c1)NC(=O)/C(=C\c3ccc(cc3)O)/NC(=O)c4ccc(cc4)Br C28308925
Cc1ccc(cc1)c2nnc(n2N)S[C@@H](C)C(=O)Nc3cc(c(cc3Cl)Cl)Cl C28387875
c1cc(ccc1NC(=O)COc2c(c(c(c(c2Cl)Cl)Cl)Cl)Cl)S(=O)(=O)N C31677185
Cc1ccc(cc1)c2csc(c2C(=O)N)NC(=O)[C@H](C)n3c(=O)cc(c4c3c(cc(c4)C)C)C C32527452
C[C@@H]1CCc2c(sc(c2C(=O)OC)NC(=S)NNC(=O)c3csc4c3cccc4)C1 C20572235
Cc1ccc(cc1)NC(=O)CSc2nc3ccc(cc3s2)NC(=O)Nc4ccc(cc4)C C33018314
c1ccc(cc1)NC(=O)[C@H]2[C@@H](C3(CCC2CC3)C(=O)Nc4ccccc4)C(=O)Nc5ccccc5 C13510434
CCCCc1ccc(cc1)Nc2c(c(ncn2)Oc3ccc(c4c3nccc4)Br)N C40680220
c1ccc(c(c1)CNCCc2ccc(cc2)S(=O)(=O)N)OCc3ccc(c(c3)Cl)Cl C40732415
C1Cc2c(sc(c2C(=O)N)NC(=O)COc3c(c(c(c(c3Cl)Cl)Cl)Cl)Cl)C1 C40869854
C/C(=N\Nc1ccccc1)/[C@@]2([C@@H](C[C@H]3[C@]2(CC[C@@H]4[C@@H]3CC=C5[C@]4(CC[C@H](C5)O)C)C)OC(=O)C)O C43743589
COc1ccc(cc1C(=O)NC(=S)Nc2ccc(c(c2)c3nc4ccccc4s3)O)Br C16226790
c1ccc2cc(ccc2c1)OCC(=O)N/N=C/c3cc(c(c(c3Br)O)O)Br C21966197
CCN(CC)c1ccc(cc1)[C@@H]2[C@@H]([C@@](NC(=S)N2)(C(F)(F)F)O)C(=O)c3cccs3 C57531393
c1ccc(cc1)C(=O)/N=C(/[C@@H]2[C@@H](NN(C2=O)c3ccccc3)CSc4ccc(cc4)Cl)\N C58867739
Cc1ccc(c(c1)C)c2csc3c2c(=O)nc([nH]3)S[C@H](C)C(=O)Nc4cc(ccc4O)Cl C62038602
Cc1cc(c2c(c1)[nH]c(cc2=O)CS[C@@H]3NN[C@H](N3C)COc4ccc(cc4)C(C)C)C C63686604
CC(C)c1ccc(cc1)OC[C@H]2NN[C@@H](N2C)SCc3cc(=O)c4cccc(c4[nH]3)Cl C63686627
CC(C)C(=O)Nc1ccc(cc1)C(=O)N/N=C/c2cc(cc(c2O)Br)Br C00653460
c1cc(ccc1C(=O)NC(=S)Nc2ccc3c(c2)nc(o3)c4ccc(c(c4)Br)O)F C32116806
C[C@@]12CC[C@H]([C@@]([C@H]1Cc3c(nc(s3)NC(=O)c4ccco4)[C@H]2CC(=O)NC5CCCCC5)(C)CO)O C04222437
c1ccc2c(c1)nc3c(c(n(c3n2)CCc4ccc(cc4)S(=O)(=O)N)N)C(=O)OC5CCCCC5 C02356006
Cc1ccc(cc1)S(=O)(=O)NC(=O)Nc2ccc(c(c2)NC(=O)NS(=O)(=O)c3ccc(cc3)C)C C03258794
c1cc(ccc1C(=O)Nc2ccc(cc2)S(=O)(=O)N)NS(=O)(=O)c3cc(sc3Cl)Cl C03332220
COc1ccc(cc1)S(=O)(=O)c2c3c(nc4ccccc4n3)n(c2N)/N=C/c5ccc(c(c5)O)O C01886872
CCOC(=O)C1=C(NC(=O)N[C@H]1c2ccc(cc2)OC)CSc3nnc(n3N)C4CCCCC4 C08986234
c1cc(cc(c1)Br)c2nnc(n2N)SCCC(=O)Nc3ccc4c(c3)C(=O)NC4=O C09695097
c1ccc2c(c1)CCCN2C(=O)CSc3[nH]c(=O)c(c(n3)N)NC(=O)c4ccc(o4)Br C12033633
CCC(=O)Nc1ccc(cc1)C(=O)NNC(=S)NC(=O)COc2ccc(c(c2)C)Br C12573464
CCOC(=O)C1=C(NC(=O)N[C@H]1C)CSc2nc3c(c(cs3)c4ccccc4)c(=O)n2N C12679748
Cc1c(nc(n1N)C)N(CC(=O)O[C@H]2C[C@@H](CC[C@H]2C(C)C)C)S(=O)(=O)c3ccc(cc3)N C12523672
C[C@@]1(CC(=O)[C@H]([C@H]([C@H]1C(=O)Nc2ccccc2OC)c3ccc(cc3)O)C(=O)Nc4ccccc4OC)O C15081124
c1cc2c(cccc2S(=O)(=O)Nc3ccc(cc3)[N+](=O)[O-])c(c1)NC(=O)/C=C/c4cc(cc(c4)O)O C15230536
Cc1ccc(cc1Cl)n2c(nnc2SCc3nc(nc(n3)N)N)COc4ccc(cc4)OC C17671059
CN(C)c1ccc(cc1)/C=N/Nc2nnc(n2N)SCC(=O)Nc3cccc(c3Cl)Cl C20527627
c1ccc(c(c1)/C=N/Nc2nnc(n2N)SCC(=O)Nc3ccc(cc3)I)F C20528120
Cc1ccc(c(c1)C)NS(=O)(=O)c2ccc(cc2)NC(=O)CCSc3nnc(n3N)c4ccncc4 C20830696
CCCCN1C(=O)C(=C([NH2+]C1=O)[O-])C2=C[C@H](Sc3ccccc3N2)c4cc(c(c(c4)OC)O)OC C20899122
c1ccc2c(c1)ccc(c2/C=N/Nc3[nH]nc(n3)SCC(=O)Nc4nc5ccccc5s4)O C20907190
Cc1ccc(cc1Cl)NC(=O)CSc2nnc(n2N)N/N=C/c3ccc(cc3)C(=O)OC C20913785
Cc1cc2c(cc1S(=O)(=O)NCCc3ccc(cc3)S(=O)(=O)N)[nH]c4c2C(=O)CC(C4)(C)C C20990065
COc1ccc(cc1/C=N/Nc2nnc(n2N)SCC(=O)Nc3ccc(cc3F)F)Br C21320494
CC[C@]1(C[C@@H]([C@]2([C@H](CC[C@]3([C@H]2C(=O)CC3)[C@H]([C@@H]1O)C)C)C)OC(=O)CSc4nc([nH]n4)N)C C22049302
CCOC(=O)c1c(oc2c1c(nc(n2)CSc3nc(c4c5c(sc4n3)C[C@H](CC5)C)N)N)C C23222787
CCOC(=O)C1=C(NC(=O)N[C@@H]1c2ccco2)CSc3nnc(n3N)c4ccc(cc4Cl)Cl C24014437
CCOC(=O)C1=C(NC(=O)N[C@H]1c2ccc(cc2)Cl)CSc3nc(c(s3)CC(=O)N)C C24902450
c1cc(ccc1C[C@@H](C(=O)/[NH+]=c\2/ccc-3c(cc(oc3c2)O)C(F)(F)F)NC(=O)CCCC(=O)[O-])O C35051118
CC(C)(C)NC(=O)[C@@H](c1c(cc(cc1O)O)O)N(C2CCCCC2)C(=O)c3cccc(c3)[N+](=O)[O-] C36490996
c1cc(ccc1C(=O)N(C2CCCCC2)[C@H](c3c(cc(cc3O)O)O)C(=O)NC4CCCCC4)[N+](=O)[O-] C36492617
CCCCCCN1c2ccccc2C(=C([C@@H]1O)C(=O)N/N=C(\C)/[C@@H]3C(=c4ccccc4=[NH+]C3=O)O)[O-] C38890895
c1c(cc(cc1C(F)(F)F)NC(=O)CSC2=NN[C@H](N2N)[C@@H]3C4=C(CCC4)N=N3)C(F)(F)F C39012173
c1c(cc(cc1C(F)(F)F)NC(=O)CSC2=NN[C@H](N2N)[C@H]3C4=C(CCC4)N=N3)C(F)(F)F C39012175
Cc1ccc(c(c1)N2[C@H](NN=C2SCC(=O)Nc3ccc(cc3)F)Cc4cc(=O)[nH]c(=O)[nH]4)C C39361866
Cc1ccc(c(c1)N2[C@@H](NN=C2SCC(=O)Nc3ccc(cc3)Cl)Cc4cc(=O)[nH]c(=O)[nH]4)C C39361869
Cc1ccc(c(c1)NC(=O)CSC2=NN[C@@H](N2c3ccc(cc3)F)Cc4cc(=O)[nH]c(=O)[nH]4)C C39362751
Cc1ccc(cc1)NC(=O)CSC2=NN[C@@H](N2c3ccc(cc3)Cl)Cc4cc(=O)[nH]c(=O)[nH]4 C39363049
c1ccc(cc1)Cn2cc(c(n2)c3cccs3)/C=C/C(=O)NCC(=O)Nc4ccc5c(c4)[nH]c(=O)[nH]5 C39559494
c1ccc2c(c1)c(c[nH]2)CCNC(=O)C[C@H]3CS[C@@H](N3)NC(=O)[C@@H]4CC(=O)N(C4)c5cccc(c5)F C39707794
COc1ccccc1Nc2[nH]c(=O)c3c(n2)NC(=O)C[C@@H]3C(=O)Nc4ccccc4Sc5ccccc5 C40400057
C[C@]12CC[C@H]([C@@]([C@H]1Cc3c(nc(s3)NC(=O)OCC=C)[C@H]2CC(=O)NCc4cccs4)(C)CO)O C43554259
CCOC(=O)c1ccc(cc1)N2C(=O)[C@@H]3[C@H](N[C@@]4([C@@H]3C2=O)c5cc(cc(c5NC4=O)Cl)C)CC(=O)N C20610660
CC[C@H]1Cc2c3ccccc3[nH]c2[C@@H]([NH2+]1)c4c(=O)[nH]c(=O)n(c4[O-])CCc5ccc(c(c5)OC)OC C20759650
Cc1cc(c(c(c1)c2c3c([nH]n2)C(=O)N([C@H]3c4cc(c(c(c4)Br)O)OC)CCO)O)C C09243476
Cc1cc(c(c(c1)O)c2c3c([nH]n2)C(=O)N([C@H]3c4cc(c(c(c4)Br)O)OC)CCO)C C09184772
c1cc(c(cc1S(=O)(=O)N)[N+](=O)[O-])N/N=C/c2cc(c(c(c2)Br)O)Br C12573816
c1cc(ccc1N)Oc2ccc3c(c2)C(=O)N(C3=O)c4ccc(cc4)S(=O)(=O)c5ccc(cc5)N C59383320
CSc1ccccc1NC(=O)CSc2nnc(n2N)N/N=C/c3cccc(c3)Br C20292249
c1ccc2c(c1)cc3ccccc3c2/C=N/Nc4[nH]nc(n4)SCC(=O)NNC(=O)C5CCC5 C59879684
[H]/N=C\1/[C@H](SC(=C1C(=O)N[C@H]2CCCC[C@H]2C)NCC(C)C)C(=O)Nc3c(c4c(s3)CCC4)C(=O)OC C06298905
CCCn1c2ccc(cc2[nH]c1=O)[C@H]3N[C@@H](ON3)[C@@H](C(C)C)NS(=O)(=O)c4ccc(cc4)C C64891173
Cc1ccc(cc1)NC(=O)O[C@@H]2CC[C@@]3([C@H]([C@]2(C)CO)CC[C@H]([C@H]3CC(=O)NCc4ccco4)O)C C04236710
c1ccc2c(c1)nc3c(c(n(c3n2)c4ccc(cc4)S(=O)(=O)N)N)C(=O)OC5CCCCC5 C02394645
COc1cc(ccc1OC[C@@H](CON=C2c3ccccc3-c4c2cccc4)O)/C=N/NC(=O)N C08753930
CN(c1ccc(cc1)OC[C@H](Cn2cc(c3c2cccc3)/C=N/NC(=O)N)O)C(=O)c4ccccc4 C08870947
CC(C)(C)c1c(=O)n(c(nn1)NNC(=O)c2ccc(cc2)CSc3nc4ccccc4s3)N C09442449
Cc1ccccc1NC(=O)C[C@@H]2C(=O)Nc3ccccc3N2CCOc4ccc(cc4)S(=O)(=O)N C09602487
COc1ccccc1NC(=O)c\2cc3ccc(cc3o/c2=N\c4ccc(cc4)S(=O)(=O)N)O C09934538
CCN(CC(=O)Nc1ccccc1Oc2ccccc2)c3c(n(c(=O)[nH]c3=O)Cc4ccccc4)N C10430635
Cc1ccccc1C(=O)Nc2ccc(cc2)C(=O)NNC(=S)NC(=O)c3ccc(cc3)C(=O)OC C10455772
CCOC(=O)C1=C(NC(=O)N[C@@H]1c2ccc(cc2)Cl)CSc3nnc(n3N)c4ccco4 C10864580
c1ccc(c(c1)NS(=O)(=O)c2ccc(c(c2)NC(=O)c3ccc(c(c3)[N+](=O)[O-])N4CCCC4)N)Cl C12572936
c1cc(cc(c1)[N+](=O)[O-])NS(=O)(=O)c2cccc3c2cccc3NC(=O)/C=C/c4cc(cc(c4)O)O C15230538
COc1ccc(cc1)n2c(=O)c3c4c(sc3nc2SCc5nc(nc(n5)N)N)CCCCC4 C17535292
C[C@H](C(=O)Nc1ccc2c(c1)[nH]c(=O)[nH]2)Sc3nnc(s3)Nc4ccc(cc4)OC(F)(F)F C18516784
CC(C)NC(=O)NCc1ccc(cc1)C(=O)OCC(=O)NC(=O)NC23CC4CC(C2)CC(C4)C3 C19298751
COC(=O)c1c2c(sc1NC(=O)CCSc3nnc(n3N)c4ccccc4O)CCCC2 C20220623
CCOc1ccc(cc1)/C=N/Nc2nnc(n2N)SCC(=O)Nc3cccc(c3)Br C20527955
c1ccc2c(c1)N[C@H](S2)NC(=O)CSc3nc([nH]n3)N/N=C/c4cccc(c4)Br C20533736
CCSc1nc2ccc(cc2s1)NC(=O)CSc3nc([nH]n3)N/N=C/c4cccc(c4)O C20906519
c1ccc2c(c1)ccc(c2/C=N/Nc3nnc(n3N)SCc4nnc(o4)c5ccc(cc5)F)O C20916993
c1ccc2c(c1)ccc(c2/C=N/Nc3nnc(n3N)SCc4nnc(o4)c5ccc(cc5)Cl)O C20917084
C/C(=N\Nc1nnc(n1N)SCC(=O)Nc2cccc3c2cccc3)/c4ccc(c(c4)OC)OC C21317004
CCOc1cc(ccc1O)/C=N/Nc2nnc(n2N)SCc3cccc(c3)Br C21326447
C/C(=N\Nc1nnc(n1N)SCC(=O)Nc2cccc(c2)C(F)(F)F)/c3ccc(cc3)OC C21328375
Cc1ccc(cc1S(=O)(=O)Nc2ccc(cc2)C(=O)O[C@H](C)C(=O)NC(=O)N)C(C)(C)C C21364381
Cc1cc(cc(c1)OCc2nnc(n2N)S[C@@H](C)C(=O)NC(=O)NC34CC5CC(C3)CC(C5)C4)C C24272291
c1ccc(cc1)CCn2c(=O)[nH]nc2SCC(=O)Nc3ccc(cc3)NC(=O)Nc4ccccc4 C24304101
c1cc(c(c(c1)O)O)C(=O)N(Cc2ccco2)[C@H](c3ccc(cc3)O)C(=O)NC4CCCCC4 C36500707
Cc1ccc(cc1)S(=O)(=O)CNC(=O)[C@H](c2c(cc(cc2O)O)O)N(C)C(=O)CCC3CCCCC3 C36525840
CCCN([C@H](c1c(cc(cc1O)O)O)C(=O)NC(C)(C)C)C(=O)Cc2ccc3c(c2)OCO3 C36572821
CC(C)(C)CC(C)(C)NC(=O)[C@H](c1c(cc(cc1O)O)O)N(C(=O)c2cccc(c2)[N+](=O)[O-])C(C)(C)C C36591667
Cc1ccc(o1)CN([C@H](c2c(cc(cc2O)O)O)C(=O)NC3CCCCC3)C(=O)c4ccco4 C36595766
c1ccc2c(c1)nnn2CC(=O)N(c3cccc(c3)O)[C@H](c4ccc(c(c4)O)O)C(=O)NC5CCCCC5 C00902619
Cc1ccc(cc1)NC(=O)CSC2=NN[C@@H](N2c3cc(ccc3C)C)Cc4cc(=O)[nH]c(=O)[nH]4 C39361851
Cc1ccc(c(c1)N2[C@H](NN=C2SCC(=O)Nc3ccc(cc3)Cl)Cc4cc(=O)[nH]c(=O)[nH]4)C C39361870
Cc1ccc(cc1)NC(=O)CSC2=NN[C@H](N2c3ccc(cc3)Cl)Cc4cc(=O)[nH]c(=O)[nH]4 C39363051
Cc1ccc(c(c1)NC(=O)CSC2=NN[C@@H](N2c3ccc(cc3)Cl)Cc4cc(=O)[nH]c(=O)[nH]4)C C39363058
CCCOc1c(cc(cc1Cl)/C=C/C(=O)NCC(=O)Nc2ccc3c(c2)[nH]c(=O)[nH]3)OC C39559533
Cc1ccc(cc1)N2[C@H](NN[C@@H]2SCc3[nH]c(=O)c4ccc(cc4n3)C(=O)[O-])[NH+]5CCCC5 C39716105
Cc1c\2c(oc1C(=O)Nc3cc(cc(c3)C(=O)OC)C(=O)OC)CC(C/C2=N\NC(=S)N)(C)C C39856135
COc1ccc(cc1)Nc2[nH]c(=O)c3c(n2)NC(=O)C[C@H]3C(=O)Nc4ccccc4Sc5ccccc5 C40399866
c1cc2c(ccc(c2nc1)Oc3c(c(ncn3)NNC(=O)c4ccc(cc4)F)N)Br C40784614
c1ccc2c(c1)cccc2CC(=O)NCC(=O)NCCCc3c(c(n(n3)c4ccc(cc4)F)N)C#N C46680371
CC(C)(C)[C@H]1C=C(N(N1)C)NC(=O)Nc2ccc(c3c2cccc3)Oc4ccnc5c4n(c(=O)[nH]5)C C52570024
CCOc1ccc(cc1)NS(=O)(=O)c2cc(ccc2C)NC(=O)c3ccc(c(c3)[N+](=O)[O-])N C23154056
COc1cccc(c1O)/C=N/NC(=O)CCCSc2nnc(n2N)c3ccccc3Br C58990091
CCSc1nc2ccc(cc2s1)NC(=O)CSc3nc([nH]n3)N/N=C/c4ccccc4O C58997132
c1cc(ccc1C(=O)NNC(=S)NC(=O)c2ccc(cc2)[N+](=O)[O-])NC(=O)C3CCCCC3 C12501150
c1ccc(cc1)C(=O)NNC(=O)CSc2nc([nH]n2)N/N=C/c3ccc4ccc5cccc6c5c4c3cc6 C59816634
COc1ccc(cc1CN2CCN(CC2)c3ccc(cc3)F)/C=N\NC(=O)c4cc(c(c(c4)O)O)O C61860808
CC1CCN(CC1)C(=O)C[C@@H]2c3c(sc(n3)NC(=O)c4c(cccc4F)F)C[C@H]5[C@]2(CC[C@H]([C@@]5(C)CO)O)C C04222408
c1ccc(cc1)[C@H](/C(=N/NC(=O)CC#N)/c2ccccc2)[C@@]3(c4c(ccc(c4NC3=O)Cl)Cl)O C05808871
C=CCn1c(=O)c2c(csc2nc1SCC(=O)Nc3c(c4c(s3)CCC4)C(=O)N)c5ccccc5 C01895880
CCOC(=O)C1=C(N(C2=C([C@@H]1c3ccc(c(c3)O)OC)C(=O)CCC2)c4cccc(c4)C(F)(F)F)N C00714208
CN(c1c(cc(cn1)C(F)(F)F)Cl)N/C(=C/C#N)/NC(=O)Nc2cccc(c2)C(F)(F)F C03134981
Cc1ccc(cc1)CCNC(=O)[C@@H](Cc2ccccc2)NS(=O)(=O)c3ccc4c(c3)CCC(=O)N4 C09611390
CCOCCCNC(=O)[C@@]1(c2cc(ccc2NC(=O)N1c3ccc(cc3)Cl)Br)O C03670537
c1ccc2c(c1)c(c(s2)C(=O)NC(=S)Nc3ccc(cc3)S(=O)(=O)NCc4ccco4)Cl C10011587
CCc1cccc2c1n(cc2/C=C\3/C(=O)C(=C(S3)Nc4ccc(cc4)C)C(=O)OCC)CC(=O)N C00664985
CC(C)CC(=O)Nc1ccc(cc1)C(=O)NNC(=O)COc2ccc(cc2Cl)Br C13978094
CCOc1ccc(cc1)C(=O)NC(=S)NNC(=O)COc2ccc(cc2Cl)Br C14012745
CC(C)Oc1ccc(cc1)C(=O)NC(=S)NNC(=O)c2ccc(c(c2)I)OC C14039043
Cc1cc(c(c(c1)C)NC(=O)CNC(=O)c2ccc(cc2)S(=O)(=O)Nc3ccc(cc3)Cl)C C15620776
c1cc(sc1)[C@H](c2ccc(cc2)F)NC(=O)CSc3nnc(n3N)COc4ccc(cc4)F C16371395
CCN1C(=C([C@H](NC1=S)c2cccc(c2)NC(=O)Nc3ccc(cc3)Br)C(=O)OCC)C C16611030
CCOc1cc(ccc1OCc2ccc(cc2Cl)Cl)/C=N/NC(=O)c3c(c(c(s3)N)C#N)C C16689116
Cc1cccc(c1NC(=O)CN(C)C(=O)CSc2nc(c3c4c(sc3n2)C[C@@H](CC4)C)N)C C19315984
Cc1ccc(cc1C)NC(=O)CSC2=C([C@H](C(=C(N2)C)C(=O)Nc3ccccc3)c4ccco4)C#N C19831174
CC1=C([C@H](C(=C(N1)SCC(=O)Nc2cccc(c2)OC)C#N)c3cccs3)C(=O)Nc4ccccc4 C06137108
Cc1cc(c(c(c1)C)S(=O)(=O)NNC(=S)Nc2c(c3c(s2)C[C@H](CC3)C)C(=O)OC)C C20344474
c1ccc(cc1)Nc2ccc(cc2)NC(=O)c3cccc4c3N[C@@H]([C@@H]5[C@H]4C=CC5)c6ccccc6[N+](=O)[O-] C20713348
c1ccc2c(c1)cccc2NC(=O)CCSc3nc([nH]n3)N/N=C/c4cccc(c4)Br C21038079
c1cc(ccc1NC(=O)CCSc2nc([nH]n2)N/N=C/c3ccc(cc3Cl)Cl)Br C21076913
CC(C)(C)c1ccc(cc1)NC(=O)CSc2nc([nH]n2)N/N=C/c3ccc(cc3)Br C21078231
c1ccc(c(c1)COc2ccccc2C(=O)OCC(=O)Nc3ccc(cc3)C(=O)N)Br C22834026
c1ccc2c(c1)cccc2C(=O)N[C@@H](C(Cl)(Cl)Cl)NC(=S)Nc3ccccc3[N+](=O)[O-] C27469177
CCCOC(=O)c1c2c(sc1NC(=O)c3cc(c(cc3Cl)Cl)S(=O)(=O)N)C[C@H](CC2)C C27489247
Cc1ccc(cc1)c2c(sc3c2c(=O)[nH]c(n3)CN(C)[C@H](C)c4ccc(cc4)S(=O)(=O)N)C C23259760
CC(C)(C)NC(=O)[C@@H](c1c(cccc1Cl)Cl)N(Cc2ccco2)C(=O)c3cccc(c3O)O C36500828
Cc1cccc(c1)OCC(=O)NCC(=O)N/N=C/c2cc(cc(c2O)Br)Br C03108941
COc1ccc(cc1)C(=O)NC(=S)Nc2ccc3c(c2)N/C(=C/4\C=CC(=O)C(=C4)Br)/O3 C32116667
Cc1ccc(c(c1)N2[C@H](NN=C2SCc3cccc(c3)C(F)(F)F)Cc4cc(=O)[nH]c(=O)[nH]4)C C39361934
C[C@@H](C(=O)NN1[C@H](Nc2ccc(cc2C1=O)Br)c3ccc(cc3)O)Oc4ccccc4 C39920604
c1ccc(cc1)CCNC(=O)[C@H]2[C@H]3CCCC[C@@H]3S[C@@H]2NC(=O)[C@@H]4C=C(N=N4)c5ccccc5O C39927223
Cc1ccc(c(c1)C)OC[C@@H](CNc2c(c3c(s2)C[C@H](CC3)C)C(=O)N[C@@H]4CCS(=O)(=O)C4)O C40315493
CCOc1cc(ccc1O)[C@H]2c3c(n[nH]c3C(=O)N2Cc4ccc(cc4)C)c5c(cc(cc5O)C)C C38705051
CC1=C([C@H](n2c(ncn2)N1)c3cc(ccc3OCc4ccc(cc4)C(C)(C)C)Br)C(=O)N C40917004
Cc1ccccc1NC(=O)[C@H]2[C@H]([C@@H]([C@@](CC2=O)(C)O)C(=O)Nc3ccccc3C)c4ccc(cc4)N(C)C C41006493
CC1CCN(CC1)C(=O)C[C@@H]2c3c(sc(n3)NC(=O)C(C)(C)C)C[C@H]4[C@@]2(CC[C@H]([C@@]4(C)CO)O)C C43553454
COc1ccc(cc1OC)[C@@H]2CC3=C([C@H](c4c([nH]nc4O)N3)c5ccc(cc5)C(F)(F)F)C(=O)C2 C18200591
Cc1cc(cc2c1NC(=O)[C@]23[C@H]4[C@@H]([C@@H](N3)Cc5ccc(cc5)O)C(=O)N(C4=O)CCc6ccccc6)Cl C15969144
CC(=O)Nc1ccc(cc1)NC(=O)CSC2=C([C@H](C3=C(N2)CC(CC3=O)(C)C)c4ccc(cc4)Cl)C#N C02220150
c1ccc(c(c1)c2nnc(n2N)SCC(=O)N/N=C/c3cccc(c3Cl)Cl)Br C58989699
CC/C(=N/NC(=O)CCCSc1nnc(n1N)c2ccccc2Br)/c3ccccc3 C58990880
c1cc(ccc1n2c(cc(=O)nc2SCC(=O)Nc3c(c4c(s3)CCCCCC4)C#N)N)Cl C33728437
Cc1cc(cc(c1O)c2nc3ccccc3o2)NC(=S)NC(=O)c4cc5ccccc5cc4OC C22740764
C[C@@H](C(=O)NNC(=O)c1ccc(cc1)NC(=O)CC(C)C)Oc2ccc(cc2Br)Cl C14644408
Cc1ccc(cc1C)C23C[C@H]4C[C@@H](C2)CC(C4)(C3)C(=O)O[C@@H](C)C(=O)Nc5ccc(cc5)S(=O)(=O)N C12542895
COc1c(c(c(c(c1F)F)C(=O)NC(=S)NC2=CC(=O)/C(=C/3\Nc4ccccc4O3)/C=C2)F)F C14274883
c1ccc(cc1)CCCn2c(=O)c3ccc(cc3[nH]c2=O)[C@H]4N[C@@H](NO4)c5cccc(c5)C(F)(F)F C64870849
CCCCNc1nc2c(s1)C[C@H]3[C@]([C@@H]2CC(=O)NCc4ccco4)(CC[C@H]([C@@]3(C)CO)O)C C03841029
COc1ccc(cc1)C(=O)NC(=S)Nc2c(c3c(s2)CCCCCC3)C(=O)N C02316713
CCCCCC(=O)Nc1nc2c(s1)C[C@H]3[C@]([C@@H]2CC(=O)NC4CC4)(CC[C@H]([C@@]3(C)CO)O)C C04237029
COC(=O)c1c2cc3c(c(c2oc1N)c4ccc(cc4)Cl)c(c(o3)N)C(=O)OC C00720323
c1ccc(c(c1)Cn2cccc2C(=O)N)SSc3ccccc3Cn4cccc4C(=O)N C01611876
COc1ccc(cc1)Nc2c(nc3ccccc3n2)NS(=O)(=O)c4ccc(cc4)N C03991728
CC(C)C(=O)Nc1ccc(cc1)C(=O)NNC(=S)NC(=O)CCc2ccccc2Cl C10460442
c1ccc2c(c1)cccc2CSc3[nH]c(=O)c(c(n3)N)NC(=O)c4ccccc4F C12224559
c1cc(ccc1C(=O)NNC(=S)NC(=O)c2ccc(cc2)F)NC(=O)C3CCCCC3 C12501043
c1cc(c(cc1c2c(nc(nc2N)N)COc3ccc(c(c3)Cl)[N+](=O)[O-])Cl)Cl C13283451
CC(=CCC/C(=C/Cc1c(cc2c(c1O)C(=O)[C@@H]([C@H](O2)c3ccc(cc3)O)O)O)/C)C C13378641
COc1ccc(cc1)/C=C/C(=O)NC(=S)NNC(=O)c2cc3ccccc3cc2O C13976554
Cc1cc(c(c(c1)Cl)Nc2nnc(s2)S[C@@H](C(C)C)C(=O)NC(=O)N)C C16328460
c1cc2c(cc1/C=C\3/CN=C(S3)NNc4nc(cs4)c5ccc(c(c5)O)O)OCO2 C16958326
CC[C@H](C)Cc1c(sc2c1c(=O)[nH]c(n2)SCC(=O)Nc3ccc(cc3)S(=O)(=O)N)C C17188669
COc1ccccc1N(CCC(=O)N)C(=O)CSc2nc(c3c4c(sc3n2)CCCC4)N C17231156
CC[C@H](C(=O)Nc1c(c2c(s1)CCCC2)C(=O)OCC)Sc3[nH]c(=O)cc(n3)N C18094083
Cc1ccc(cc1)/C=N/Nc2nnc(n2N)SCC(=O)Nc3cccc4c3cccc4 C20806956
c1ccc2c(c1)cccc2/C=N/Nc3nnc(n3N)SCC(=O)NC4CCCCC4 C20913074
COc1cccc(c1)CSc2nnc(n2N)N/N=C/c3c4ccccc4ccc3O C20916509
c1ccc(cc1)NC(=O)CCSc2nc([nH]n2)N/N=C/c3cc(ccc3O)Br C21080062
C[C@H]1CCCC[C@H]1NC(=O)NC(=O)COC(=O)c2c(c(c(c(n2)Cl)Cl)N)Cl C21332068
COc1cc(ccc1O)/C=N/n\2c(cs/c2=N\C3CC3)c4ccc(c(c4)C(=O)N)O C21334126
C[C@@H](C(=O)Nc1ccc(c(c1)Cl)OC(F)F)OC(=O)c2ccc(cc2)NC(=O)N C23590424
c1ccc(cc1)NC(=O)Nc2ccc(cc2)NC(=O)[C@@H]3CS[C@H](C(=O)N3)Cc4ccc(cc4)F C25668900
c1cc(ccc1C(=O)OCC(=O)Nc2c(cc(cc2Cl)Cl)Cl)NC(=O)N C03408895
CCNC(=O)N[C@H]1CC[C@@]2(CC[C@@H]([C@@H]([C@H]2[C@@H]1C)O)[C@H](C)C(=O)NCc3cccs3)C C30884179
CC(C)(C)NC(=O)[C@H](c1c(cc(cc1O)O)O)N(Cc2ccco2)C(=O)C3CCCCC3 C36494402
c1cc(cc(c1)O)[C@@H](C(=O)NC2CCCCC2)N(Cc3ccco3)C(=O)c4c(cccc4O)O C36500460
CN([C@@H](c1c(cc(cc1O)O)O)C(=O)NC2CCCCC2)C(=O)c3ccc(cc3)Cl C36527819
CC(C)(C)N([C@H](c1c(cc(cc1O)O)O)C(=O)NC2CCCCC2)C(=O)c3ccco3 C36584771
CC(C)(C)NC(=O)[C@H](c1ccccc1O)N(C(=O)c2cccc(c2O)O)C(C)(C)C C36586940
CC(C)(C)N([C@H](c1ccc(c(c1)OC)O)C(=O)NC2CCCCC2)C(=O)c3cccc(c3O)O C36587120
CC(C)(C)CC(C)(C)NC(=O)[C@@H](c1c(cc(cc1O)O)O)N(C(=O)COC)C(C)(C)C C36592240
C=CCc1cccc(c1[O-])/C=[NH+]/NC(=O)C(=O)Nc2ccccc2C(=O)Nc3ccccc3 C02520166
Cc1ccc(cc1)C2=C[C@@H](N=N2)[C@@H]3NN[C@@H](N3N)SCc4cccc5c4cccc5 C39021150
c1cc(ccc1C(=O)NCCC2=CCCCC2)Nc3cc(nc(n3)N)N4CCOCC4 C39267339
CCC[NH+]1[C@@H](NN[C@@H]1SCc2[nH]c(=O)c3ccc(cc3n2)C(=O)[O-])c4cccc(c4)C C39722516
CCOc1ccc(cc1)NC(=O)c2c(c\3c(o2)CC(C/C3=N\NC(=S)N)(C)C)C C39856191
COc1ccc(cc1OC)CCNc2c(c(ncn2)Nc3cc(ccc3Cl)C(F)(F)F)N C40682306
Cc1ccc(cc1)S(=O)(=O)NNc2c(c(ncn2)Oc3ccc4ccccc4c3)N C40687863
c1ccc(cc1)NNc2c(c(ncn2)Oc3ccc(c4c3nccc4)Br)N C40757566
CNC(=O)c1ccc(cc1)/C=C/C(=O)Nc2ccc(cc2)NC(=O)Nc3ccccc3 C46550701
c1cc2ccc(c(c2nc1)O)[C@@H](c3ccc(cc3)F)Nc4ccc(cc4)S(=O)(=O)N C54621225
Cc1ccc2ccc(c(c2n1)O)[C@H](c3ccc(cc3)F)Nc4ccc(cc4)S(=O)(=O)N C54621264
c1ccc(cc1)CCc2nnc(n2N)SCC(=O)N/N=C/c3cc(ccc3O)Br C58990159
c1ccc(c(c1)/C=N/Nc2[nH]nc(n2)SCC(=O)NC3C4CC5CC(C4)CC3C5)O C58996826
CC1=C([C@@H](NC(=S)N1)c2ccc(c(c2)OC)O)C(=O)N/N=C/c3ccccc3Cl C59384251
CCC/C(=N/Nc1nnc(n1N)SCC(=O)Nc2cccc(c2Cl)Cl)/C C59915156
Cc1ccc(cc1)SCc2cc(=O)nc([nH]2)/N=C(\N)/Nc3cc(cc(c3)OC)OC C17027684
CCOC(=O)[C@@](C(F)(F)F)(Nc1c(c2c(s1)CCCC2)C(=O)N)NC(=O)c3ccccc3Cl C02050093
C[C@@]12CC[C@H]([C@@]([C@H]1Cc3c(nc(s3)NC(=O)OCC=C)[C@H]2CC(=O)NC4CCCCC4)(C)CO)O C04237013
CCN\1C(=O)/C(=C/Nc2ccccc2)/S/C1=N/Nc3nc(cs3)c4ccc(c(c4)O)O C05734024
C[C@@H](C(=O)N/N=C/c1ccccc1F)Oc2ccc(cc2)C(=O)Nc3c(c4c(s3)CCCC4)C(=O)N C01785380
CCOC(=O)c1c2c(sc1NC(=S)NCc3ccc(cc3)S(=O)(=O)N)CCCCCC2 C02858033
c1cc(ccc1NC(=O)CSc2nnc3n2c(nc4c3c5c(s4)CCCC5)NN)Cl C02256189
CC(C)(C)[C@H]1CCc2c(sc(c2C(=O)N)NC(=S)NC(=O)c3cc(c(c(c3)OC)OC)OC)C1 C09668114
c1cc(cc(c1)C(F)(F)F)CSc2[nH]c(=O)c(c(n2)N)NC(=O)c3ccc(o3)Br C10243524
CC(C)(C)c1ccc(s1)[C@H]2C(=C(N(C3=C2C(=O)CCC3)Nc4cc(=O)[nH]nc4c5ccccc5)N)C#N C12401144
CCOc1cc(cc(c1O)Br)[C@@H]2C(=C(NC(=O)N2)C)C(=O)Nc3ccc(cc3C)C C12465886
C[C@H]1CCc2c(sc(c2C(=O)N)NC(=O)[C@@H](CCSC)NC(=O)c3ccc(cc3Cl)Cl)C1 C13130129
C[C@@H]1CCc2c(sc(c2C(=O)N)NC(=O)[C@@H](CCSC)NC(=O)c3ccc(cc3Cl)Cl)C1 C13130134
CCOc1ccc(cc1)NS(=O)(=O)c2ccc3c(c2)[C@H]4C=CC[C@H]4[C@@H](N3)c5ccc(cc5O)O C13639899
c1ccc(c(c1)OCC(=O)NC(=S)NNC(=O)c2ccc(cc2)NC(=O)C3CCCCC3)Cl C13976918
CC(C)(C)[C@H]1CCc2c(sc(c2C(=O)N)NC(=S)NC(=O)c3ccccc3[N+](=O)[O-])C1 C14271569
Cc1ccc(cc1Cl)Nc2nnc(s2)S[C@@H](C)C(=O)Nc3ccc4c(c3)[nH]c(=O)[nH]4 C16325670
CCOc1ccc(cc1)c2c(c(nc3c2c(c(s3)C(=O)c4ccc(cc4)Cl)N)N)C#N C19830926
c1ccc(c(c1)/C=N/Nc2nnc(n2N)SCC(=O)Nc3cccc(c3Cl)Cl)Cl C20528229
c1ccc(cc1)CCNS(=O)(=O)c2ccc3c(c2)[C@@H]4C=CC[C@H]4[C@H](N3)c5ccc(cc5O)O C20681412
c1ccc(cc1)CNS(=O)(=O)c2ccc3c(c2)[C@@H]4C=CC[C@H]4[C@H](N3)c5ccc(cc5O)O C20681868
c1ccc2c(c1)cccc2/C=N/Nc3nnc(n3N)SCC(=O)Nc4cccc5c4cccc5 C20805614
c1ccc2c(c1)cccc2/C=N/Nc3nnc(n3N)SCCC(=O)Nc4ccccc4Cl C20912700
C/C(=N\Nc1nnc(n1N)SCC(=O)Nc2cccc3c2cccc3)/c4ccc(cc4)Br C21322900
C/C(=N\Nc1nnc(n1N)SCC(=O)Nc2ccc(c(c2)C(F)(F)F)Cl)/c3cccs3 C21325295
Cc1c(sc2c1c(nc(n2)CSc3nnc(n3N)COc4ccc(cc4)C(C)C)N)C C21977978
CC(C)(C)c1ccc(cc1)c2nnc(n2N)SCC(=O)NCC(=O)Nc3ccc(c(c3F)F)F C22573820
c1ccc(cc1)NC(=O)NCC(=O)NNC(=O)c2ccc(cc2)CSc3nc4ccccc4s3 C22616710
Cc1ccc(cc1)NS(=O)(=O)c2ccc(cc2)C(=O)Nc3ccc(cc3)NC(=O)NC(C)C C31002074
c1cc(oc1)CN([C@@H](c2c(cc(cc2O)O)O)C(=O)NC3CCCCC3)C(=O)c4ccc(cc4)Cl C36497365
CC(=C)C(=O)N(Cc1ccco1)[C@H](c2c(cc(cc2O)O)O)C(=O)NC(C)(C)CC(C)(C)C C36505026
CCCN([C@H](c1c(cc(cc1O)O)O)C(=O)NC2CCCCC2)C(=O)[C@H](c3ccccc3)OC C36561188
CCCN([C@@H](c1c(cc(cc1O)O)O)C(=O)NC2CCCCC2)C(=O)C#Cc3ccccc3 C36570396
CC(C)CC(=O)N([C@@H](c1c(cc(cc1O)O)O)C(=O)NC(C)(C)CC(C)(C)C)C(C)(C)C C36580571
CCC(=O)N(Cc1ccc(o1)C)[C@@H](c2c(cc(cc2O)O)O)C(=O)NC(C)(C)CC(C)(C)C C36603508
Cc1nc2sc(c(c2c(c1)COC)N)/C(=N/N=C(/c3sc4nc(cc(c4c3N)COC)C)\C)/C C12445332
c1cc(ccc1NC(=O)NCCOCCNC(=O)Nc2ccc(cc2)Br)Br C39793120
c1ccc2cc(ccc2c1)Oc3c(c(ncn3)NNC(=O)c4ccc(cc4)Br)N C40687849
c1cc(ccc1C(=O)NNc2c(c(ncn2)Sc3ccc(cc3)Cl)N)Br C40723063
C[C@]12C[C@H](CC(C1)(C)C)N(C2)c3c(c(ncn3)NNC(=O)COc4ccc(cc4Cl)Cl)N C40735196
c1cc(c(cc1Nc2c(c(ncn2)Nc3ccc(cn3)Br)N)C(F)(F)F)Cl C40779897
Cc1ccc(c(c1)C)NC(=O)[C@@H]2[C@@H]([C@@H]([C@@](CC2=O)(C)O)C(=O)Nc3ccc(cc3C)C)c4cccc(c4)O C41006285
C[C@]12CC[C@H]([C@@]([C@H]1Cc3c(nc(s3)c4ccsc4)[C@H]2CC(=O)Nc5cccc(c5)O)(C)CO)O C43553666
C[C@]12CC[C@H]([C@@]([C@H]1CC[C@H]([C@H]2CC(=O)N3CC[C@H](C3)O)O)(C)CO)OC(=O)NC4CCCCC4 C43553794
CCOC(=O)C1=C(NC(=O)N[C@@H]1c2ccc(cc2)Cl)COC(=O)c3ccc(cc3N)F C45661044
Cc1c(c(n[nH]1)O)[C@@H](c2ccc(cc2)OC(=O)c3ccc(cc3)C(C)(C)C)c4c(n[nH]c4O)C C19930617
CC(C)S(=O)(=O)N1c2c(ccc(n2)c3c(nc([nH]3)c4c(cccc4F)F)c5ccccc5)N[C@H]1N C52637660
c1cc(c(cc1NC(=O)Nc2ccc(c(c2)C(F)(F)F)Cl)F)Oc3ccnc4c3[nH]c(=O)[nH]4 C40429292
CC(C)[C@H](c1ccc(cc1)C2CCCCC2)NCC(=O)NCc3ccc(cc3)S(=O)(=O)N C15523730
c1ccc2c(c1)cccc2NC(=O)CSc3nnc(n3N)N/N=C/c4cccc(c4)Br C20292126
c1cc(ccc1c2cc(n[nH]2)c3nnc(n3N)SCC(=O)Nc4ccc(cc4)Br)Cl C09541948
CCOc1ccccc1C(=O)NC(C(F)(F)F)(C(F)(F)F)Nc2c(c3c(s2)CCCC3)C(=O)N C02050098
CC(C)NC(=O)O[C@@H]1CC[C@@]2([C@@H]([C@]1(C)CO)CC[C@H]([C@H]2CC(=O)NCc3ccccc3OC)O)C C04236621
c1ccc(cc1)NNS(=O)(=O)c2ccc-3c(c2)Cc4c3ccc(c4)S(=O)(=O)NNc5ccccc5 C00856360
CCC[C@H](C(=O)NC1CCCC1)N(c2ccc(cc2)F)C(=O)c3c(c(ns3)C(=O)NC4CCCCC4)N C00906629
Cc1ccc(cc1)NC(=O)N(c2nc(cs2)c3cccc(c3)O)NC(=O)NC4CCCCC4 C08754533
Cc1ccc(c(c1)C)NC(=O)c2c(nc3c(c2c4ccc(o4)C)c(c(s3)C(=O)NCc5ccco5)N)C C09560594
c1cc(c(cc1n2c(nnc2SCc3nc(nc(n3)N)N)c4ccc(cc4Cl)Cl)Cl)F C09797958
c1cc(c(cc1CSc2[nH]c(=O)c(c(n2)N)NC(=O)c3ccc(o3)Br)Cl)Cl C10243613
c1ccc2cc(c(cc2c1)C(=O)NNC(=S)NC(=O)c3ccccc3I)O C12501539
Cc1cc(ccc1OCC(=O)NC(=S)NNC(=O)c2ccc(cc2)NC(=O)C3CCCCC3)Cl C12503441
COc1ccc(cc1Br)C(=O)NC(=S)NNC(=O)c2cc3ccccc3cc2O C12570361
c1ccc(cc1)/C=C/C(=O)NC(=S)Nc2ccccc2C(=O)Nc3ccc(cc3)Nc4ccccc4 C14006011
CC(C)(C)[C@@H]1CCc2c(sc(c2C(=O)N)NC(=S)NC(=O)/C=C/c3ccc(cc3)OC)C1 C14271583
Cc1ccc(cc1Cl)Nc2nnc(s2)S[C@H](C)C(=O)Nc3ccc(cc3)S(=O)(=O)N C16325430
c1ccc2c(c1)c(c3c(n2)/C(=C/c4c(cccc4Cl)F)/CCC3)C(=O)OCc5nc(nc(n5)N)N C17536640
C[C@@]12CC[C@H]([C@@]([C@H]1Cc3c([nH]/c(=N/C(=O)OCC=C)/s3)[C@H]2CC(=O)Nc4ccccc4)(C)CO)O C06131157
c1cc(ccc1/C=N/Nc2nnc(n2N)SCC(=O)Nc3ccc(c(c3)C(F)(F)F)Cl)Cl C20528301
CCOc1ccc(cc1)NS(=O)(=O)c2ccc3c(c2)[C@H]4C=CC[C@@H]4[C@H](N3)c5ccc(cc5O)O C20681766
COc1cccc(c1O)[C@@H]2[C@@H]3CC=C[C@H]3c4cccc(c4N2)C(=O)Nc5ccc(cc5)Nc6ccccc6 C20694334
COc1cccc(c1O)[C@@H]2[C@@H]3CC=C[C@@H]3c4cccc(c4N2)C(=O)Nc5ccc(cc5)Nc6ccccc6 C20694340
c1ccc2c(c1)cccc2NC(=O)CSc3nc([nH]n3)N/N=C/c4c5ccccc5ccc4O C20906915
c1ccc2c(c1)cccc2NC(=O)CSc3nnc(n3N)N/N=C/c4cccc(c4Cl)Cl C21316178
C[C@H](C(=O)Nc1ccc2c(c1)[nH]c(=O)[nH]2)Sc3nnc(s3)Nc4cccc(c4)Br C21734848
c1ccc(cc1)/C=C(\CCO)/C(=O)NNCC(=O)Nc2nc3c(s2)CCCCCCCCCC3 C22508139
CCCSC1=Nc2c(c3c(s2)CC[C@H](C3)C)[C@H](N1)NNC(=S)NC(=O)c4ccccc4 C26803007
C[C@@]1(C[C@]2([C@@H]([C@@H]([C@@H]1C(=O)OC(C)(C)C)c3ccccc3)C(=O)OC(C)(C)C)NC(=S)NN2)O C35323693
Cc1cc(c2c(c1)[C@]3([C@@H](C[C@@H](N3)Cc4ccc(cc4)O)C(=O)Nc5cc(ccc5OC)OC)C(=O)N2)C C35828116
CC(C)(C)CC(C)(C)NC(=O)[C@H](c1c(cc(cc1O)O)O)N(Cc2ccco2)C(=O)C3CCCCC3 C36494406
Cc1ccccc1CC(=O)N(Cc2ccco2)[C@H](c3c(cc(cc3O)O)O)C(=O)NC4CCCCC4 C36495190
CC(C)(C)CC(C)(C)NC(=O)[C@H](c1c(cc(cc1O)O)O)N(Cc2ccco2)C(=O)c3ccccc3 C36502375
CC(C)(C)NC(=O)[C@H](c1c(cc(cc1O)O)O)N(C)C(=O)/C(=C\c2ccccc2)/c3ccccc3 C36523158
C[C@H]1[C@@H](C[C@@H]2C[C@H]1C2(C)C)C(=O)N(C)[C@@H](c3c(cc(cc3O)O)O)C(=O)NC(C)(C)CC(C)(C)C C36525563
CC(C)(C)NC(=O)[C@@H](c1ccccc1O)N(c2ccccc2Cl)C(=O)c3c(cccc3O)O C36545194
CC(=CC(=O)N(c1ccccc1Cl)[C@H](c2c(cc(cc2O)O)O)C(=O)NC3CCCCC3)C C36546782
Cc1ccccc1CC(=O)N(Cc2ccc(o2)C)[C@@H](c3c(cc(cc3O)O)O)C(=O)NC4CCCCC4 C36556559
CCCN([C@@H](c1c(cc(cc1O)O)O)C(=O)NC(C)(C)C)C(=O)/C(=C/c2ccccc2)/c3ccccc3 C36559601
CC(C)(C)N([C@@H](c1c(cc(cc1O)O)O)C(=O)NC2CCCCC2)C(=O)CCC3CCCCC3 C36581627
Cc1ccc(o1)CN([C@H](c2c(cc(cc2O)O)O)C(=O)NC(C)(C)CC(C)(C)C)C(=O)C#Cc3ccccc3 C36596841
Cc1ccsc1/C=C/C2=Cc3c(c(sc3C(C2)(C)C)NC(=O)CSc4nc([nH]n4)N)C#N C08670525
CC1=C([C@@H](c2c(c(sc2N1)C(=O)NC34CC5CC(C3)CC(C5)C4)N)c6cccs6)C(=O)OC C39327050
C[C@]1(C[C@@H](CC(C1)(C)C)NC(=O)Nc2cccc(c2)SC)CNC(=O)Nc3cccc(c3)SC C20568193
c1cc(c(cc1Br)/C=N/NC(=O)CCC(=O)N/N=C\c2cc(ccc2O)Br)O C32565766
C[C@@]1(CC[C@]2([C@@H](C1)C(C[C@@H]2NC(=O)CC(C)(C)C)(C)C)CCC(=O)NCCc3c[nH]c4c3cccc4)O C12531547
c1ccc2c(c1)cccc2C(=O)NNc3c(c(ncn3)Oc4ccc(c5c4nccc5)Br)N C40793281
C[C@@]1(CC[C@]2([C@@H](C1)C(C[C@@H]2NC(=O)C3CCCCC3)(C)C)CCC(=O)NCCc4c[nH]c5c4cccc5)O C12531714
C[C@]12CC[C@H]([C@@]([C@H]1Cc3c(nc(s3)NC(=O)C4CCCCC4)[C@H]2CC(=O)NC5CCCC5)(C)CO)O C43553413
Cc1c(ccc(c1C)/N=C(\N)/c2ncccc2)c3oc(cc3)c4c(c(c(cc4)/N=C(\N)/c5ncccc5)C)C C26173300
CCCCc1ccc(cc1)N2C(=O)[C@@H]3[C@H](N[C@]4([C@@H]3C2=O)c5ccc(c(c5NC4=O)C)C)CC(=O)N C16025554
c1ccc(cc1)N([C@@H](c2c(cc(cc2O)O)O)C(=O)NC3CCCCC3)C(=O)c4ccc(cc4)Cl C36607516
Cc1ccc(cc1)n2c(=O)c(c([nH]2)C)[C@@H](c3ccccc3O)C4=C(NN([C@@H]4O)c5ccc(cc5)C)C C39443731
C[C@@]12CC[C@H]([C@@]([C@@H]1CC[C@H]([C@H]2CC(=O)NCc3cccs3)O)(C)CO)OC(=O)NC4CCCCC4 C04236607
CC[C@H](C(=O)NC1CCCC1)N(c2ccc(cc2)F)C(=O)c3c(c(ns3)C(=O)NC4CCCCC4)N C00906619
c1cc(ccc1C(=O)c2c(c3ccc(nc3s2)C4CC4)N)C(=O)c5c(c6ccc(nc6s5)C7CC7)N C08412024
C[C@@H]1CCc2c(sc3c2c(=O)[nH]c(n3)SCC(=O)Nc4c(c5c(s4)CCCC5)C(=O)N)C1 C08897508
c1ccc(cc1)COc2ccc(cc2)C(=O)NC(=S)Nc3c(c4c(s3)CCCC4)C(=O)N C09668115
CCc1ccc(cc1)N([C@H](C)C(=O)NC2CCCCC2)C(=O)c3c(c(ns3)C(=O)NC4CCCC4)N C00898360
c1cc(c(cc1Cl)Cl)OCCCC(=O)NC(=S)Nc2c(c3c(s2)CCCC3)C(=O)N C12498066
c1ccc(cc1)NC(=O)NNC(=S)NC(=O)COc2ccc3ccccc3c2Br C12503292
c1cc(sc1)CN(CC(=O)NC2CCCCC2)C(=O)c3c(c(ns3)C(=O)NC4CCCCC4)N C12710033
c1cc(ccc1C(=O)N[C@@H](CC(=O)N)C(=O)Nc2ccc(cc2)C34CC5CC(C3)CC(C5)C4)Cl C13145665
CCc1ccc(c(c1)Br)OCC(=O)NC(=S)Nc2c(c3c(s2)CCCC3)C(=O)N C13978331
CC(C)(C)[C@H]1CCc2c(sc(c2C(=O)N)NC(=S)NC(=O)/C=C/c3ccc(cc3)OC)C1 C14271581
CCCCOc1ccc(cc1C(=O)NC(=S)Nc2c(c3c(s2)CCCC3)C(=O)N)Br C14650089
c1cc(ccc1c2nc3cc(ccc3o2)/N=C\c4ccc(cc4O)O)/N=C\c5ccc(cc5O)O C16429692
COc1cccc(c1O)[C@H]2[C@@H]3CC=C[C@H]3c4cccc(c4N2)C(=O)Nc5ccc(cc5)Nc6ccccc6 C20694331
c1ccc2c(c1)cccc2/C=N/Nc3nnc(n3N)SCC(=O)Nc4cccc(c4Cl)Cl C20805725
c1ccc2c(c1)ccc(c2/C=N/Nc3[nH]nc(n3)SCCC(=O)Nc4ccccc4Br)O C20907542
C/C(=N\Nc1nnc(n1N)SCC(=O)Nc2ccc(c(c2)C(F)(F)F)Cl)/c3ccc(cc3)F C21323357
c1ccc(cc1)OCc2nc(nc(n2)N[C@H](C(Cl)(Cl)Cl)O)N[C@H](C(Cl)(Cl)Cl)O C26951292
C[C@@]12CC[C@H]([C@@]([C@H]1Cc3c(nc(s3)NC(=O)CC(C)(C)C)[C@H]2CC(=O)NC4CCCCC4)(C)CO)O C12604837
COc1c(cc(cc1Cl)C(=O)NC(=S)Nc2c(c3c(s2)CCCCC3)C(=O)N)Cl C32125053
c1cc2c(ccc(c2nc1)OCc3ccc(cc3)C(=O)N[C@@H](Cc4ccc(cc4)O)C(=O)N)Cl C33773583
C[C@]1(C[C@@]2([C@@H]([C@@H]([C@@H]1C(=O)OC(C)(C)C)c3ccccc3)C(=O)OC(C)(C)C)NC(=S)NN2)O C35323690
C[C@@H]1CCc2c(sc3c2c(nc(n3)SCC(=O)Nc4ccccc4C(=O)NC5CC5)N)C1 C36228867
CC(C)(C)CC(C)(C)NC(=O)[C@@H](c1c(cc(cc1O)O)O)N(Cc2ccco2)C(=O)c3ccccc3Cl C36505979
CC(C)(C)CC(C)(C)NC(=O)[C@@H](c1c(cc(cc1O)O)O)N(C)C(=O)Cc2ccc(cc2)Br C36528336
c1ccc(c(c1)N([C@@H](c2c(cc(cc2O)O)O)C(=O)NC3CCCCC3)C(=O)c4ccco4)Cl C36543940
c1ccc(cc1)C#CC(=O)N(c2ccccc2Cl)[C@@H](c3c(cc(cc3O)O)O)C(=O)NC4CCCCC4 C36544764
c1ccc(c(c1)N([C@@H](c2ccc(cc2)O)C(=O)NC3CCCCC3)C(=O)c4cccc(c4O)O)Cl C36545344
CCCC(=O)N(c1ccccc1Cl)[C@@H](c2c(cc(cc2O)O)O)C(=O)NC(C)(C)CC(C)(C)C C36547057
CCCN([C@H](c1c(cc(cc1O)O)O)C(=O)NC(C)(C)C)C(=O)/C(=C/c2ccccc2)/c3ccccc3 C36559603
CCCN([C@@H](c1c(cc(cc1O)O)O)C(=O)NC(C)(C)CC(C)(C)C)C(=O)C#Cc2ccccc2 C36570398
CCCN([C@@H](c1c(cc(cc1O)O)O)C(=O)NC(C)(C)CC(C)(C)C)C(=O)c2ccc(cc2)F C36577683
CC(C)(C)NC(=O)[C@@H](c1c(cc(cc1O)O)O)N(C(=O)/C(=C\c2ccccc2)/c3ccccc3)C(C)(C)C C36579161
CC(C)(C)N([C@@H](c1c(cc(cc1O)O)O)C(=O)NC2CCCCC2)C(=O)[C@H](c3ccccc3)OC C36580891
C[C@H]1[C@@H](C[C@@H]2C[C@H]1C2(C)C)C(=O)N([C@@H](c3c(cc(cc3O)O)O)C(=O)NC(C)(C)C)C(C)(C)C C36581405
CC(C)(C)N([C@@H](c1c(cc(cc1O)O)O)C(=O)NC2CCCCC2)C(=O)Cc3cccc(c3Cl)Cl C36587167
CC(C)(C)N([C@@H](c1c(cc(cc1O)O)O)C(=O)NC2CCCCC2)C(=O)CCc3ccc(cc3)OC C36587379
Cc1ccc(o1)CN([C@H](c2c(cc(cc2O)O)O)C(=O)NC(C)(C)CC(C)(C)C)C(=O)c3ccccc3 C36599119
COc1cc(ccc1O)/C=N\NC(=O)c2ccc(cc2)NC(=O)Nc3cccc(c3)C(F)(F)F C37246224
Cc1ccc(cc1)n2c(c(c(n2)C)[C@H](c3ccccc3O)C4=C(NN([C@@H]4O)c5ccc(cc5)C)C)O C39443732
C1C2CC3CC1CC(C2)(C3)NC(=O)NC(=O)COC(=O)c4c(c(c(c(n4)Cl)Cl)N)Cl C39561033
C[C@]12CC[C@H]([C@@]([C@H]1Cc3c(nc(s3)NC(=O)CC(C)(C)C)[C@H]2CC(=O)Nc4ccccc4)(C)CO)O C43553341
CC(C)NC(=O)O[C@@H]1CC[C@]2([C@@H]([C@]1(C)CO)CC[C@H]([C@H]2CC(=O)NCc3ccccc3OC)O)C C43553817
CCCCCC(=O)Nc1nc2c(s1)C[C@H]3[C@@]([C@@H]2CC(=O)NC4CCCCC4)(CC[C@H]([C@@]3(C)CO)O)C C43554314
C[C@@]12CC/C(=N\OCC(=O)NCCc3ccc(c(c3)O)O)/C=C1CC[C@H]4[C@H]2CC[C@@]5([C@@H]4CC[C@@]5(C)O)C C43743356
CCCCc1ccc(cc1)N2C(=O)[C@@H]3[C@H](N[C@@]4([C@@H]3C2=O)c5cc(ccc5NC4=O)Cl)CC(=O)N C20611642
CC[C@H](C)Cc1c(sc2c1c(=O)nc([nH]2)S[C@H](C)C(=O)Nc3ccc4c(c3)[nH]c(=O)[nH]4)C C18580965
CSc1cc(ccc1NC(=O)Nc2ccc(c(c2)C(F)(F)F)Cl)Oc3ccnc4c3[nH]c(=O)[nH]4 C40954041
CC[C@@H](C)NC(=O)c1ccc(cc1)NC(=O)CNc2ccc(c(c2)C(=O)NC3CCCCC3)Cl C66072284
c1cc(cc(c1)S(=O)(=O)Nc2cccc(c2)C(F)(F)F)C(=O)NNC(=S)NCc3ccco3 C03322497
CCOC(=O)C1=C(NC(=O)N[C@@H]1c2ccc(cc2)OC)CSc3nnc(n3N)C4CCCCC4 C08986227
CCN(CC(=O)N[C@H](c1ccc(cc1)OC)C(C)C)c2c(n(c(=O)[nH]c2=O)Cc3ccccc3)N C10431830
CCC(=O)Nc1ccc(cc1)C(=O)NNC(=S)NC(=O)c2ccccc2OCCc3ccccc3 C10510687
Cc1ccc(cc1C)NC(=O)CCC(=O)NNC(=S)NC(=O)COc2ccc(cc2C)Br C13976314
Cc1cc(ccc1Br)OCC(=O)NC(=S)NNC(=O)c2ccc(cc2)NC(=O)CC(C)C C13979076
Cc1cc(ccc1OCC(=O)NC(=S)NNC(=O)c2ccc(cc2)NC(=O)CC(C)C)Br C13979085
c1ccc(cc1)CCOc2ccc(cc2)C(=O)NC(=S)NNC(=O)c3ccc(cc3)NC(=O)C4CC4 C14041893
CCCC(=O)Nc1ccc(cc1)C(=O)NNC(=S)NC(=O)c2cc(ccc2OC(C)C)Br C14668668
CC1([C@@H](C[C@H]1C(=O)NC(=S)Nc2ccccc2OC)CC(=O)NC(=S)Nc3ccccc3OC)C C16577202
CC1([C@@H](C[C@@H]1C(=O)NC(=S)Nc2ccccc2OC)CC(=O)NC(=S)Nc3ccccc3OC)C C16577208
C/C(=N\Nc1[nH]nc(n1)SCC(=O)Nc2ccc(cc2)S(=O)(=O)NC(C)(C)C)/c3ccccc3 C20159905
CCN(CC)c1ccc(cc1)/C=N/Nc2nnc(n2N)SCC(=O)Nc3nc4ccccc4s3 C20527709
CCN(CC)c1ccc(cc1)/C=N/Nc2nnc(n2N)SCC(=O)Nc3ccccc3SC C20527726
COC(=O)c1ccc(cc1)/C=N/Nc2nnc(n2N)SCC(=O)Nc3cc(ccc3Cl)Cl C20805946
c1ccc(cc1)/C=N/Nc2[nH]nc(n2)SCC(=O)Nc3ccc(cc3)S(=O)(=O)NC4CCCCC4 C20831747
COC(=O)c1ccc(cc1)/C=N/Nc2nnc(n2N)SCCC(=O)Nc3cccc(c3)Br C20913994
CCOC(=O)c1c2c(sc1NC(=O)CSc3nnc(n3N)N/N=C/c4ccc(cc4)C)CCCC2 C20917327
CC[C@H](C)NS(=O)(=O)c1ccc(cc1)NC(=O)CSc2nc([nH]n2)N/N=C(\C)/c3ccc(cc3)F C21081930
Cc1ccc(cc1)NC(=O)CSc2nnc(n2N)N/N=C/c3ccccc3OCc4ccccc4 C21320712
C/C(=N\Nc1nnc(n1N)SCC(=O)Nc2nnc(s2)SCc3ccccc3)/c4ccccc4 C21322372
c1ccc(c(c1)COc2ccccc2/C=N/Nc3nnc(n3N)SCC(=O)NCc4ccco4)Cl C21325563
c1ccc(c(c1)/C=N/Nc2nnc(n2N)SCC(=O)NCc3ccco3)OCc4ccc(cc4)Cl C21327990
CC(C)CCN(CC(=O)N[C@@H](c1ccccc1)C(C)C)c2c(n(c(=O)[nH]c2=O)Cc3ccccc3)N C25454719
CCN(CCCNC(=O)c1ccccc1NS(=O)(=O)c2ccc3c(c2)[nH]c(=O)[nH]3)c4ccccc4 C28076969
c1cc(oc1)C(=O)NC(=S)NC2CCC(CC2)CC3CCC(CC3)NC(=S)NC(=O)c4ccco4 C12624147
CCOC(=O)[C@@H]1C([C@@H]([C@@](N[C@@]1(C(F)(F)F)O)(C(F)(F)F)O)C(=O)OCC)c2ccccc2O C13408082
CCOC(=O)[C@H]1C([C@H]([C@@](N[C@@]1(C(F)(F)F)O)(C(F)(F)F)O)C(=O)OCC)c2ccccc2O C13408086
Cc1ccc(cc1)S(=O)(=O)CNC(=O)[C@H](c2c(cc(cc2O)O)O)N(C3CCCCC3)C(=O)C(=C)C C36491249
CCCCCCN([C@@H](c1c(cc(cc1O)O)O)C(=O)NC(C)(C)C)C(=O)c2cccc(c2)[N+](=O)[O-] C36519805
CCCN([C@H](c1c(cc(cc1O)O)O)C(=O)NC(C)(C)CC(C)(C)C)C(=O)c2cccc(c2)[N+](=O)[O-] C36576041
CC(C)(C)N([C@H](c1c(cc(cc1O)O)O)C(=O)NC2CCCCC2)C(=O)Cc3ccc4c(c3)OCO4 C36588410
CC(C)(C)N([C@@H](c1c(cc(cc1O)O)O)C(=O)NC2CCCCC2)C(=O)c3ccc(cc3)[N+](=O)[O-] C36593521
COCCCN(c1c(n(c(=O)[nH]c1=O)Cc2ccccc2)N)C(=S)NC(=O)C34CC5CC(C3)CC(C5)C4 C12659160
Cc1ccc(cc1)NC(=O)CSCC(=O)N(CCC(C)C)c2c(n(c(=O)[nH]c2=O)Cc3ccccc3)N C32985894
Cc1ccc(cc1)NC(=O)CSC2=NN[C@H](N2c3cc(ccc3C)C)Cc4cc(=O)[nH]c(=O)[nH]4 C39361852
Cc1ccc(c(c1)C)NC(=O)CSC2=NN[C@@H](N2c3cc(ccc3C)C)Cc4cc(=O)[nH]c(=O)[nH]4 C39361857
c1ccc(c(c1)CSc2nc3ccccc3o2)C(=O)NCC(=O)Nc4ccc5c(c4)[nH]c(=O)[nH]5 C39559656
Cc1ccc(cc1)N2C[C@H](CC2=O)C(=O)N[C@@H]3N[C@@H](CS3)CC(=O)NCCc4c[nH]c5c4cccc5 C39707782
c1ccc(cc1)N2[C@@H](NN[C@@H]2SCC(=O)Nc3ccc(cc3)[N+](=O)[O-])CCc4[nH]c5ccccc5n4 C39709204
CCOCCC[NH+]1[C@@H](NN[C@@H]1SCc2[nH]c(=O)c3ccc(cc3n2)C(=O)[O-])c4ccc(cc4)Cl C39722434
COc1ccc(cc1)NC(=O)C[C@@H]2NN[C@H](N2c3ccccc3)SCc4[nH]c(=O)c5ccccc5n4 C39766883
C=CCOC(=O)[C@@H]1[C@H]([C@H]([C@@H]([C@H](O1)OC(=O)Cc2ccccc2Nc3c(cccc3Cl)Cl)O)O)O C44019941
CCOc1cc(cc(c1O)Cl)/C=N/NC(=O)C(=O)N/N=C\c2cc(c(c(c2)Cl)O)OCC C36476332
CC[C@H](C)c1ccc(cc1)[C@H](C(C)C)NC(=O)CCNc2ccc(cc2[N+](=O)[O-])S(=O)(=O)N C28992707
CCOc1cc(ccc1O)/C=N/NC(=O)CCCSc2nnc(n2N)c3ccccc3Br C58992053
CC[NH+](CC)c1ccc(cc1)NC(=O)CSc2nc([nH]n2)N/N=C(/C)\c3ccc4c(c3)OCO4 C59016530
CC(=O)c1ccc(cc1)NC(=O)CSc2nc([nH]n2)N/N=C/c3cc(ccc3O)Br C59016981
CCN(CC)c1ccc(c(c1)O)/C=N/Nc2[nH]nc(n2)SCC(=O)Nc3ccc(cc3)Br C59039025
Cc1cc(nc(n1)N/C(=N/C(=O)CS[C@@H]2NN[C@@H](S2)C)/[N-]CCC3=c4cc(ccc4=[NH+]C3)Cl)C C63867164
CCOC(=O)c1ccc(cc1)NC(=O)Nc2c(c3c(s2)CC[C@H](C3)C)C(=O)N C04071972
CC/N=c\1/n(c(cs1)c2ccc(c(c2)C(=O)N)O)/N=C/c3ccc(c(c3)OC)O C07612068
C[C@H]1CCCC[C@@H]1NC(=O)NC(=O)COC(=O)c2cc(c(cc2OC)N)Cl C07656923
CCCCOc1ccccc1C(=O)NC(=S)Nc2ccc(cc2)S(=O)(=O)N C07366585
CCOC(=O)C1=C(NC(=O)N[C@@H]1c2ccccc2)CSc3nc(cc(n3)N)C C08725788
c1ccc(cc1)NC(=O)NNC(=S)NC(=O)c2ccccc2I C12501514
c1cc(ccc1c2cnc([nH]2)SCC(=O)Nc3ccc4c(c3)[nH]c(=O)[nH]4)Br C09224113
CC(C)(C)c1ccc(cc1)OCC(=O)NC(=S)NNC(=O)c2ccccc2O C13976348
Cc1ccc(cc1I)C(=O)NC(=S)NNC(=O)c2ccc(cc2)O C13977121
Cc1cc(nc2c1c(c(s2)C(=O)OCC(=O)NC(=O)N[C@H]3CCCC[C@@H]3C)N)C C14151986
Cc1cc(nc2c1c(c(s2)C(=O)OCC(=O)NC(=O)N[C@@H]3CCCC[C@@H]3C)N)C C14151991
c1cc(c(cc1C(=O)OCC(=O)NC(=O)NC23CC4CC(C2)CC(C4)C3)N)Cl C05655949
c1ccc(cc1)NC(=S)N/N=C\c2ccc(o2)c3ccc(cc3)S(=O)(=O)N C16777027
Cc1c(scc1C(=O)Nc2cccc(c2)/C(=N\NC(=O)c3cc(cc(c3)O)O)/C)C C17093591
c1cc(ccc1c2c(c(nc(c2C#N)SCC(=O)NC3CCCCC3)N)C#N)O C20347456
CN(CCO)c1ccc(cc1)/C=N/NC(=O)c2c(c(c(c(n2)Cl)Cl)N)Cl C20885368
Cc1ccc(o1)[C@](CCNC(=O)N[C@H](C)c2ccc(cc2)NC(=O)C3CC3)(C(F)(F)F)O C26288731
CCOc1cc(ccc1O)[C@H]2[C@H]([C@@](NC(=O)N2)(C(F)(F)F)O)C(=O)c3ccc(cc3)C C27664429
c1cc(ccc1C(=O)OCC(=O)Nc2c(c3c(s2)CCCCC3)C#N)NC(=O)N C03408386
CCOC(=O)c1cc2cc(ccc2s1)NC(=O)Nc3ccc(cc3)S(=O)(=O)N C32826259
CCc1c(sc(n1)N)C(=O)N/N=C\c2cc(c(c(c2)Br)O)OCC C36369662
C/C/1=C\[C@@H]([C@@H](C/C=C(\[C@@H](CC1)O)/C)C(C)C)O[C@@H]2[C@@H]([C@@H]([C@@H]([C@@H](O2)COC(=O)C)O)O)O C37538759
CCCCN(c1c(n(c(=O)[nH]c1=O)CCC)N)C(=S)Nc2cccc(c2C)C C13685162
CCCCCCN1[C@H](C(=C(NC1=O)O)[C@@H]2c3c(c4ccccc4[nH]3)CCN2C)O C38994751
Cc1ccc2c(c1)c(c[nH]2)CCN3C[C@@H](CC3=O)C(=O)N[C@@H]4NN[C@@H](S4)C(C)(C)C C39147091
CC1=C([C@@H](NC(=S)N1)c2ccc(c(c2)OC)O)C(=O)N/N=C/c3ccc(cc3)F C39371233
c1ccc2c(c1)c(c[nH]2)CCNC(=O)C[C@@H]3CS[C@@H](N3)NC(=O)c4ccco4 C39383961
Cc1cc2c(cc1C(C)C)c(co2)CC(=O)Nc3cccc(c3)NS(=O)(=O)N C39558223
c1cc(c(c(c1)Cl)/C=C/C(=O)NCC(=O)Nc2ccc3c(c2)[nH]c(=O)[nH]3)Cl C39559538
C[C@H](COC)Nc1c(c(ncn1)Nc2ccc(cc2)I)N C40782419
C[C@@H](C(=O)Nc1ccc(c(c1)Cl)C#N)Nc2ccc(cc2)NC(=O)NC3CC3 C42667408
c1ccc(c(c1)NC(=O)NCc2ccc(cc2)S(=O)(=O)N)SC3CCCC3 C44328453
Cc1ccc(c(c1)NC(=O)CNC(=O)NNC(=O)c2cc3c(s2)CC[C@@H](C3)C)OC C46881691
c1ccc(cc1)[C@H](c2ccc3cccnc3c2O)Nc4ccc(cc4)S(=O)(=O)N C54621192
COc1ccc(cc1)NC(=S)NNc2[nH]c(=O)c3c4c(sc3n2)CCCC4 C57505505
CC(C)(C)NS(=O)(=O)c1cc(ccc1Cl)C(=O)NNC(=O)c2ccccc2O C28667824
CC(C)c1ccc(cc1)[C@]2(C(=O)N(C(=O)N2)CC(=O)Nc3c(c4c(s3)CCC4)C(=O)N)C C31749172
CN1C(=O)C(=C(C12CCCC2)N)/C(=N/OCCOc3c(cccc3Cl)Cl)/N C58370953
C[C@H](C(=O)NC(=O)Nc1ccccc1)OC(=O)c2cc(ccc2N)Br C58458230
c1ccc2c(c1)[nH]c(n2)SCc3nnc(n3N)CSc4[nH]c5ccccc5n4 C58834897
CC1=C([C@H](NC(=S)N1)c2ccc(c(c2)OC)O)C(=O)N/N=C/c3ccccc3F C59384248
CC1=C([C@@H](NC(=S)N1)c2ccc(cc2)O)C(=O)N/N=C/c3ccc(cc3)OC C59385066
c1ccc(c(c1)c2nnc(n2N)SCCC(=O)Nc3c(c4c(s3)CCCC4)C#N)O C20290553
CC/C(=N/Nc1nnc(n1N)SCC(=O)Nc2cc(cc(c2)Cl)Cl)/C C59914894
c1cc(oc1)[C@H]2CC(=NN2C(=O)CSc3nc(cc(n3)N)N)c4ccc(cc4)Cl C33471069
c1ccc(cc1)C(=O)Nc2ccc(cc2C(=O)[O-])N3CCC(CC3)(C(=O)N)[NH+]4CCCCC4 C35422674
C=CCNC(=O)[C@@H]1CCCN(C1)C(=O)Nc2ccc(cc2)NC(=O)Nc3ccc(cc3)F C65315508
CC(C)CCNC(=O)NNC(=O)CNC(=O)c1c(c2ccccc2s1)Cl C65622655
C[C@H](CC(=O)Nc1ccc(c(c1)S(=O)(=O)N)OC)NC(=O)C2CCCCC2 C66591850
Cc1ccc(cc1NC(=O)CNC(=O)NNC(=O)CCC(C)C)Br C67104135
Cc1ccc(c(c1)O)C(=O)OCC(=O)Nc2c(c3c(s2)CCCC3)C(=O)N C05225841
CC(C)CC(=O)Nc1ccc(cc1)C(=O)NNC(=O)Nc2ccc(cc2)Cl C06364341
Cc1cc(ccc1OCC(=O)NC(=S)Nc2c(c(c(s2)C)C)C(=O)N)Cl C06501041
c1ccc(cc1)NC(=O)N2CCC[C@H](C2)C(=O)NNC(=S)NC3CCCC3 C07963278
C[C@H]1CCC[C@H]([C@@H]1C)NC(=S)NNC(=O)/C(=C/c2ccccc2)/NC(=O)C C08017588
c1cc(c(cc1C(=O)NCC(=O)NNC(=S)NC2CCCC2)Cl)Cl C08416789
COc1cc(c(cc1Cl)OC)NC(=S)N/N=C/c2ccc(cc2O)O C01048191
c1cc(ccc1C(=O)NNC(=S)NC(=O)COc2ccc(cc2Cl)Cl)O C12502377
c1ccc(cc1)[C@H](c2cccs2)NC(=O)Nc3ccc(cc3)S(=O)(=O)N C12867862
Cc1cccc(c1N)C(=O)OCC(=O)NCC(=O)Nc2ccccc2Br C19242339
Cc1ccccc1CSc2nnc(n2N)N/N=C/c3cc(ccc3O)Cl C21320104
C[C@@H](C(=O)Nc1cc(c(c(c1)Cl)N)Cl)NS(=O)(=O)c2ccccc2F C22024024
c1cc(c(cc1NC(=O)CSc2[nH]c(=O)cc(n2)N)C(F)(F)F)Cl C04863374
CC(C)[C@H](C(=O)NNC(=S)NC1CCCC1)NC(=O)c2ccc(cc2)F C27248950
C[C@H]1CCC[C@H]([C@@H]1C)NC(=S)NNC(=O)/C=C/c2ccc(cc2)NC(=O)C C27267349
CC(C)[C@@H](C(=O)Nc1ccc(cc1)NC(=O)NC(C)C)NC(=O)c2ccccc2 C31002605
CC(C)(C)c1ccc(cc1)C(=O)NNC(=O)CCNC(=O)NC2CCCCC2 C25143276
CN([C@@H](c1cccc(c1)O)C(=O)NC2CCCCC2)C(=O)c3c(cccc3O)O C36530940
Cc1ccc(cc1)CS[C@@H]2NN[C@H](N2N)[C@@H]3C=C(N=N3)c4ccc(cc4)C C39016238
C[C@H]1c2c(cc(cc2OC(=O)[C@H]1CC(=O)NCCc3c[nH]c4c3cc(cc4)Cl)O)O C39276151
c1ccc(cc1)CS(=O)(=O)Nc2ccc(cc2N3CC[NH2+][C@H](C3)[O-])c4ccccc4O C39482382
Cc1ccc(cc1)S(=O)(=O)NNc2c(c(ncn2)Sc3ccccc3)N C40783196
Cc1c(ccc2c1oc(=O)cc2CNc3ccc(cc3)NC(=O)NCC=C)O C42642877
C[C@H](C(=O)Nc1ccc(cc1)SC)Nc2ccc(cc2)NC(=O)NC3CC3 C42667570
CC(C)(C)OC(=O)NC1(CCCCCC1)CNC(=O)NC2CCC(CC2)O C42961546
C[C@@H](C(=O)NC(=O)NCc1cccs1)Nc2ccc(cc2)NC(=O)C(C)C C25236950
CC[C@H](c1ccccc1OC(F)F)NC(=O)NNC(=S)NC2CCCC2 C46684672
C[C@H](c1ccc(cc1)NC(=O)NC2CC2)NC(=O)Nc3ccccc3COC C47890847
Cc1ccc(cc1NC(=O)N[C@@H](C)c2ccc(cc2)NC(=O)C3CC3)NC(=O)C C48268466
C[C@@H](c1ccc(cc1)NC(=O)NC2CC2)NC(=O)Nc3ccc(c(c3)F)OC C48447523
CC[C@@H](C)NC(=O)c1ccc(cc1)NC(=O)N[C@H](C)CCc2ccc(cc2)O C54477799
CCc1ccc(cc1)[C@@H](C(C)C)NC(=O)NCc2ccc(cc2)S(=O)(=O)N C09758831
CCSc1ccccc1N[C@H](C)C(=O)Nc2ccc(cc2)S(=O)(=O)N C55154372
C[C@H](Cc1ccc(cc1)O)NC(=O)Nc2ccc(cc2)C(=O)NC3CCCC3 C56712471
COc1ccc(cc1)/C=C/C(=O)NC(=S)Nc2c(c3c(s2)CCC3)C(=O)N C08053652
C[C@@H](c1ccc(cc1)S(=O)(=O)N)N[C@H](C)C(=O)Nc2ccc(cc2)C(C)C C13018493
Cc1cc(c(c(c1)C)CSc2[nH]c(nn2)N/N=C/c3ccc(cc3O)O)C C06255210
c1ccc(cc1)NC(=O)Nc2ccc(cc2)C(=O)C[C@]3(c4ccccc4NC3=O)O C59474564
C/C(=N\Nc1nnc(n1N)SCc2ccc(cc2)Cl)/c3ccccc3O C59829694
C[C@H](C(=O)NNC(=C)c1cc(ccc1O)O)Oc2ccc(cc2Cl)Cl C20115253
C=C(c1cc(ccc1O)O)NNC(=O)COc2ccc(cc2)Br C20115279
Cc1ccc(cc1)CNC(=O)N[C@H](CC(C)C)C(=O)Nc2ccc(cc2)CCO C60062259
Cc1cc(nc(n1)SCc2ccc(cc2)CSc3nc(cc(n3)N)C)N C07047738
c1cc(ccc1C(=O)NC2CCCCC2)NCC(=O)NC(=O)NC3CCCC3 C63469956
CC(C)c1ccccc1NC(=S)NNC(=O)CNC(=O)/C=C/c2ccccc2 C66122704
C[C@@H](CC(=O)NNC(=S)Nc1ccccc1C(C)C)NC(=O)C2CCCC2 C66123347
CC(C)(C)c1ccccc1OCCNC(=O)[C@@H](Cc2ccccc2)NC(=O)N C66426828
c1cc(ccc1NNC(=O)[C@@H]2CCC[C@H](C2)C(=O)NNc3ccc(cc3)F)F C67144451
C[C@@H](CC(=O)NNC(=S)Nc1ccc(cc1)F)NC(=O)C2CCCCC2 C67193341
c1ccc(c(c1)NC(=O)NCC2(CC2)c3ccc(cc3)Cl)OCCC(=O)N C67279654
Cc1ccc(cc1C)Nc2nnc(s2)S[C@H](C(C)C)C(=O)NC(=O)N C10212278
c1ccc(c(c1)c2cccc3c2O[C@H](C3)CNC(=O)CNC(=O)N)C(F)(F)F C12281475
CC(=O)NC(=S)Nc1ccc(cc1)NC(=S)NC(=O)c2ccc(cc2)C(C)(C)C C16320885
CC(C)(C)/C(=N/NC(=S)N)/CC(=O)CCC(=O)Nc1ccc(cc1)Cl C17188823
C[C@@H]1CCC[C@H]([C@@H]1C)NC(=S)NNC(=O)/C=C/c2ccc(cc2)NC(=O)C C27267343
CC(C)(CCc1c(ccc(c1OC)[C@@H]2COc3cc(cc(c3C2=O)O)O)O)O C31167079
CCC(C)(C)c1ccc(cc1)OCC(=O)N[C@@H](Cc2ccc(cc2)O)C(=O)N C33704327
c1cc(ccc1C(=O)N/N=C/c2ccc(cc2O)O)NC(=O)C3CCCCC3 C00674530
CC1=C([C@H](NC(=S)N1)c2ccc(c(c2)OC)O)C(=O)Nc3ccc(cc3)OC C13556581
c1ccc(cc1)Sc2ccccc2NC(=O)CSc3[nH]c(=O)cc(n3)N C13637733
Cc1ccc(cc1)CS[C@H]2NN[C@H](N2N)[C@@H]3C=C(N=N3)c4ccc(cc4)C C39016239
c1ccc2c(c1)nc(s2)Nc3c(c(ncn3)NCc4ccc(cc4)Cl)N C40761061
CCOc1ccc(cc1)Nc2c(c(ncn2)Nc3ccc(cn3)Br)N C40779742
C[C@H](C(=O)Nc1cccc(c1)NC(=O)C)Nc2ccc(cc2)NC(=O)C(C)C C29566303
C[C@@H](C(=O)Nc1ccc(cc1)SC)Nc2ccc(cc2)NC(=O)NC3CC3 C42667569
c1cc(c(cc1Cl)Cl)OCC(=O)Nc2c(c3c(s2)CCC3)C(=O)NC(=O)N C44452622
c1ccc(c(c1)C(=O)c2ccc(cc2)Br)C(=O)Nc3ccc(cc3)NC(=O)N C45850900
C[C@@H](c1ccc(cc1)NC(=O)NC2CC2)NC(=O)N(C)Cc3ccccc3O C47129019
Cc1cc(ccc1NC(=O)N[C@H](C)c2ccc(cc2)S(=O)(=O)N)OC(C)C C48120946
c1ccc(cc1)N(C=O)[C@H](c2c(cc(cc2O)O)O)C(=O)NC3CCCCC3 C36609065
CC[C@H](C)NC(=O)c1ccc(cc1)NC(=O)N[C@H](C)CCc2ccc(cc2)O C54477800
CCc1ccc(cc1)[C@H](C(C)C)NC(=O)NCc2ccc(cc2)S(=O)(=O)N C09758832
Cc1cc(cc(c1)Oc2ccc(cc2)NC(=O)[C@H](CCSC)NC(=O)N)C C55941213
Cc1ccc(cc1)CNC(=O)[C@H](C)N[C@@H](C)c2ccc(cc2)NC(=O)NC3CC3 C56159630
C[C@@H](Cc1ccc(cc1)O)NC(=O)Nc2ccc(cc2)C(=O)NC3CCCC3 C56712470
C[C@@H]1CCc2c(cc(s2)C(=O)NNC(=O)N[C@@H](C)Cc3ccc(cc3)O)C1 C56762733
CC[C@H](C)NC(=O)CCNC(=O)NNc1c(cc(c(n1)Cl)Cl)Cl C56917201
CCn1c2ccccc2c3c1ccc(c3)NC(=O)[C@H](CCSC)NC(=O)N C57351924
Cc1ccc(cc1)N/C(=N/c2[nH]c(cc(=O)n2)CSc3ccc(cc3)C)/N C18063836
Cc1ccc(cc1C(=O)Nc2ccc(cc2)NC3CCCCC3)S(=O)(=O)N C58157896
Cc1ccc(c(c1)C(=O)O[C@@H](C)C(=O)Nc2c(c3c(s2)CCC3)C(=O)N)O C24080465
c1ccc2c(c1)c(c(s2)C(=O)NCC(=O)Nc3ccc(cc3)CS(=O)(=O)N)Cl C58643877
CC(C)(C)[C@@H]1CCc2c(cc(s2)C(=O)NCc3ccc(cc3)C(=O)NCC(=O)N)C1 C59332325
c1ccc(cc1)NC(=O)Nc2ccc(cc2)C(=O)C[C@@]3(c4ccccc4NC3=O)O C59474562
C[C@@H](C(=O)NNC(=C)c1cc(ccc1O)O)Oc2ccc(cc2Cl)Cl C20115255
Cc1cc(c(n1CCC2=CCCCC2)C)C(=O)CSc3nc(cc(n3)N)N C06533263
c1ccc(cc1)c2ccc([nH]2)CCC(=O)NNC(=O)NCCc3cccs3 C65198377
C[C@H](CC(=O)NNC(=S)Nc1ccccc1C(C)C)NC(=O)C2CCCC2 C66123346
C[C@@H](CC(=O)Nc1ccc(cc1)NC(=O)NC2CC2)NC(=O)C3CCCCC3 C66328680
Cc1ccc(c(c1)C)C[C@H](C)NC(=O)NCc2ccc(s2)S(=O)(=O)N C66595675
c1ccc2c(c1)CCC[C@@]2(CNC(=O)CCCc3ccc4c(c3)[nH]c(=O)[nH]4)O C66929954
Cc1ccc(cc1C(=O)N)N[C@H](C)C(=O)Nc2c(c(c(s2)C)C)C(=O)OC C66940822
c1ccc2c(c1)CCC[C@@]2(CNC(=O)Nc3ccc(cc3)NC(=O)C4CC4)O C66951956
c1ccc2c(c1)cccc2NC(=O)CNC(=O)NNC(=O)CC3CCCCC3 C67103525
C=CCNC(=O)Nc1ccc(cc1)NC(=O)CNC(=O)c2ccc3c(c2)CCC3 C67149427
C[C@H](CC(=O)NNC(=S)Nc1cccc(c1)C#C)NC(=O)C2CCCCC2 C67196087
c1ccc2c(c1)nc(s2)SCCC(=O)Nc3ccc(cc3)CNC(=O)N C67241502
CCOc1cc2c(cc1/C=C/C(=O)Nc3ccc(cc3)CNC(=O)N)O[C@H](C2)C C67262984
CC(C)(c1ccc(cc1)Cl)NC(=O)NCc2ccc(s2)S(=O)(=O)N C67390330
c1cc(cc(c1)F)[C@H]2C[C@@H]2NC(=O)Nc3cc(ccc3N4CCCCC4)C(=O)N C67528834
CCOC(=O)c1c2c(sc1NC(=S)NNC(=O)C(c3ccccc3)(c4ccccc4)O)CCCC2 C02852398
Cc1ccc(cc1)CC(=O)N[C@@H](C(Cl)(Cl)Cl)NC(=S)Nc2ccc(cc2)NC(=O)C C08859191
c1ccc(c(c1)/C=C(\C(=S)N)/C(=O)OCC(=O)Nc2c(cc(cc2Cl)Cl)Cl)O C09439354
CCCCOc1ccc(cc1Br)C(=O)NC(=S)Nc2c(c(c(s2)C)CC)C(=O)N C10149977
CC(C)CNC(=O)CN(CCC1=CCCCC1)c2c(n(c(=O)[nH]c2=O)Cc3ccccc3)N C11338533
C[C@@H](C(=O)NC(=S)NNC(=O)c1ccc(cc1)NC(=O)C2CC2)Oc3ccc(cc3Cl)Cl C12570134
CCOc1ccc(cc1)/C=C/C(=O)NC(=S)NNC(=O)c2ccc(cc2)NC(=O)c3ccccc3C C13621149
CC(C)(C)c1ccc(cc1)OCC(=O)NC(=S)NNC(=O)c2ccc(cc2)NC(=O)C3CC3 C13976461
c1cc(sc1)/C=C/C(=O)NC(=S)NNC(=O)c2ccc(cc2)NC(=O)C3CCCCC3 C13979423
CCCOc1ccc(cc1)C(=O)NC(=S)NNC(=O)c2ccc(cc2)NC(=O)C3CCCCC3 C14031288
CCCOc1ccccc1C(=O)NC(=S)NNC(=O)c2ccc(cc2)NC(=O)c3ccccc3C C14037105
c1ccc(cc1)OCCOc2ccc(cc2)C(=O)NC(=S)Nc3c(c4c(s3)CCCC4)C(=O)N C14039589
Cc1c(sc(c1C(=O)N)NC(=S)NC(=O)c2ccccc2OCCOc3ccccc3)C C14040678
Cc1ccccc1OCC(=O)NC(=S)Nc2c(c3c(s2)C[C@@H](CC3)C(C)(C)C)C(=O)N C14271591
CCOc1ccc(cc1C(=O)NC(=S)Nc2c(c(c(s2)C)C)C(=O)N)Br C14655373
CCC(=O)Nc1ccc(cc1)C(=O)NNC(=S)NC(=O)c2ccc(c(c2)Br)OC(C)C C14660383
CCCC(=O)Nc1ccc(cc1)C(=O)NNC(=S)NC(=O)c2ccc(c(c2)Br)OCC C14770988
COc1ccc(c(c1)Br)OCC(=O)N/N=C/c2cc(c(c(c2O)O)O)Br C01437633
CC(C)[C@@H](C(=O)OCC(=O)Nc1c(c2c(s1)CCC2)C(=O)N)NC(=O)c3ccc(cc3)C(C)(C)C C16072859
CCOc1cc(ccc1OCc2ccccc2)[C@H]3C(=C(NC(=S)N3)c4ccccc4)C(=O)N C16382365
CCOc1cc(ccc1OCc2ccccc2)[C@@H]3C(=C(NC(=S)N3)c4ccccc4)C(=O)N C16382367
CNC(=S)N/N=C/c1cccc2c1n(c(c2/C=N\NC(=S)NC)Cl)c3ccccc3 C17059949
c1ccc(cc1)c2cc(c(s2)NC(=O)CSc3[nH]c(=O)c(c(n3)c4ccccc4)C#N)C(=O)N C09041999
C=CCc1cccc(c1O)/C=N/Nc2nnc(n2N)SCC(=O)c3ccc(cc3)Br C20527527
c1cc(ccc1/C=N/Nc2nnc(n2N)SCC(=O)Nc3ccc(c(c3)C(F)(F)F)Cl)F C20528070
c1cc(oc1)CNC(=S)NNC(=O)c2cc3n(n2)[C@H](C[C@H](N3)c4ccc(cc4)Cl)C(F)(F)F C02793650
c1cc(oc1)CNC(=S)NNC(=O)c2cc3n(n2)[C@@H](C[C@@H](N3)c4ccc(cc4)Cl)C(F)(F)F C02793653
Cc1ccc(cc1)/C=N/Nc2nnc(n2N)SCC(=O)Nc3ccc(cc3)I C20806974
c1ccc(cc1)CC(=NNc2nnc(n2N)SCC(=O)Nc3ccc(cc3)F)Cc4ccccc4 C20827028
CCCSc1ccccc1NC(=O)CSc2nnc(n2N)N/N=C/c3ccc(cc3)C C20917555
Cc1ccc(cc1)/C=N/Nc2nnc(n2N)SCCC(=O)Nc3ccc(cc3)Br C20917873
CC(C)(C)c1ccc(cc1)NC(=O)CSc2nc([nH]n2)N/N=C/c3cccc(c3O)CC=C C21075815
C=CCc1cccc(c1O)/C=N/Nc2[nH]nc(n2)SCCC(=O)Nc3ccc(cc3)Cl C21075910
Cc1ccc(cc1C)[C@@H](C)NC(=O)CN(CCC(C)C)c2c(n(c(=O)[nH]c2=O)Cc3ccccc3)N C23357688
CCCSC1=Nc2c(c3c(s2)CC[C@H](C3)C)[C@@H](N1)NNC(=S)NC(=O)c4ccccc4 C26803018
c1ccc(cc1)S(=O)(=O)NNC(=O)c2c3ccccn3c(c2N)C(=O)c4ccc(cc4)Br C27526234
c1cc(cc(c1)NC(=O)C23CC4CC(C2)CC(C4)C3)NC(=O)CSc5c(cc(c(n5)N)C#N)C#N C30831890
c1ccc2c(c1)c(nc(n2)CSc3nnc(s3)SCc4nc5ccccc5c(n4)N)N C31676994
CC(C)(C)CC(C)(C)NC(=O)[C@H](c1c(cc(cc1O)O)O)N(Cc2ccco2)C(=O)CCS C36501353
CC(C)(C)NC(=O)[C@@H](c1c(cc(cc1O)O)O)N(C)C(=O)Cc2cccc(c2Cl)Cl C36531570
CC(C)[C@H](C(=O)OCC(=O)Nc1c(c2c(s1)CCC2)C(=O)N)NC(=O)c3ccc(cc3)C(C)(C)C C33868901
C=CC[NH+]1[C@H](NN[C@@H]1SCc2[nH]c(=O)c3ccc(cc3n2)C(=O)[O-])c4ccc(cc4)Cl C39722539
C=CC[NH+]1[C@@H](NN[C@@H]1SCc2[nH]c(=O)c3ccc(cc3n2)C(=O)[O-])c4ccc(cc4)Br C39722620
CCOC(=O)c1ccc(cc1)NC(=O)[C@H]2C[C@@H](N[C@@]23c4cccc(c4NC3=O)Cl)[C@H](C)O C13592310
CC[NH+](CC)c1ccc(cc1)NC(=O)CSc2nc([nH]n2)N/N=C/c3ccccc3Cl C20608680
Cc1cc(ccc1Br)C(=O)CSc2nc([nH]n2)N/N=C(\C)/c3ccc(cc3)N C59309563
CCCCN(c1c(n(c(=O)[nH]c1=O)CC(C)C)N)C(=O)CN[C@@H](C)c2ccc(cc2Cl)Cl C13038717
CCCCN(c1c(n(c(=O)[nH]c1=O)CC(C)C)N)C(=O)CN[C@H](C)c2ccc(cc2Cl)Cl C13038718
CCCCc1ccc(cc1)N2C(=O)[C@@H]3[C@@H](N[C@@]4([C@@H]3C2=O)c5cc(ccc5NC4=O)F)CC(=O)N C20518236
Cc1cc(cc(c1CCNC(=O)CN2C(=O)[C@@](NC2=O)(C)c3cccc(c3)C(=O)N)C)C(C)(C)C C60375986
CC(C)(C)c1ccc(cc1)c2nnc(n2C3CCCC3)SCc4nc(nc(n4)N)N C07088535
CCOC(=O)c1c(c(c(s1)NC(=O)Nc2ccc(c(c2)Cl)Cl)C(=O)N)C C00672795
CCOC(=O)c1c(c2c(c3c(c(sc3nc2o1)C(=O)OCC)N)c4ccccc4)N C08863747
Cc1cc(sc1C(=O)OCC(=O)Nc2c(c3c(s2)CCCC3)C(=O)N)NC(=O)C(C)(C)C C10837609
c1ccc(cc1)c2ccc(cc2)C(=O)NC(=S)NNC(=O)CCC(=O)Nc3ccccc3 C12500695
Cc1ccccc1C(=O)Nc2ccc(cc2)C(=O)NNC(=S)NC(=O)COc3ccccc3C C12503238
CCCC(=O)Nc1ccc(cc1)C(=O)NNC(=S)NC(=O)c2ccc(cc2)C(C)(C)C C12573820
CC[C@H](C)NS(=O)(=O)c1ccc2c(c1)[C@H]3C=CC[C@@H]3[C@@H](N2)c4ccc(cc4O)O C13640376
Cc1ccc(o1)/C=C/C(=O)NC(=S)NNC(=O)c2ccc(cc2)NC(=O)C3CCCCC3 C13978525
CC(C)COc1ccc(cc1C(=O)NC(=S)Nc2cccc(c2)C(=O)N)Br C14558893
Cc1c([nH]c(c1C#N)NC(=O)CSc2[nH]c(c(n2)C)Cc3ccc(cc3)O)CCSC C15082112
CC[C@H](C)NS(=O)(=O)c1ccc2c(c1)[C@H]3C=CC[C@H]3[C@H](N2)c4ccc(cc4O)O C20682285
Cc1ccc(c(c1)C)NS(=O)(=O)c2ccc(cc2)NC(=O)CCSc3nnc(s3)N C20830202
c1ccc2c(c1)cccc2/C=N/Nc3nnc(n3N)SCC(=O)NCc4ccccc4Cl C20912242
Cc1ccc(cc1)/C=N/Nc2nnc(n2N)SCCC(=O)Nc3cccc(c3)Br C20917879
Cc1ccc(cc1)/C=N/Nc2nnc(n2N)SCCC(=O)Nc3cccc(c3)C(F)(F)F C20918457
c1ccc(c(c1)/C=N/Nc2[nH]nc(n2)SCCC(=O)Nc3ccc(cc3)Cl)O C21040781
COc1ccc(cc1O)/C=N/Nc2nnc(n2N)SCc3ccc(c(c3)Cl)Cl C21316667
c1ccc(cc1)/C=C/C=N/Nc2nnc(n2N)SCC(=O)Nc3ccccc3Br C21317371
Cc1ccc(cc1)C(=O)CSc2nnc(n2N)N/N=C/c3cc(ccc3O)Br C21319441
CC/C(=N\Nc1nnc(n1N)SCC(=O)Nc2ccccc2SC)/c3ccccc3 C21322837
C/C(=N\Nc1nnc(n1N)SCC(=O)Nc2ccccc2Br)/c3ccc(cc3)F C21323192
CCOC(=O)c1c(c(c(s1)N)C#N)CSc2nnc(n2N)c3ccccc3Br C22875176
c1ccc(cc1)NC(=O)Nc2cccc(c2)NS(=O)(=O)c3ccc4c(c3)CCC(=O)N4 C25147167
CCc1c(c(nc(n1)SCC(=O)NNC(=O)c2ccco2)N)c3ccc(cc3)Cl C25588676
c1ccc(cc1)NC(=O)Nc2ccc(cc2)NC(=O)COc3ccc4c(c3)CCC(=O)N4 C25668940
C=CCN1C=C(NC(=N1)SCC(=O)Nc2ccc(cc2)C(=O)N)Oc3ccc(cc3)Cl C28537134
Cc1ccc(cc1)c2nnc(n2N)S[C@@H](C)C(=O)NC(=O)Nc3ccc(cc3C)C C29492950
Cc1ccc(c(c1)NC(=O)NCCNC(=O)c2ccc(cc2)NC(=O)C3CCCC3)OC C35595049
CCCCC(=O)N(Cc1ccco1)[C@@H](c2c(cc(cc2O)O)O)C(=O)NC(C)(C)C C36507253
CCCCC(=O)N(Cc1ccco1)[C@H](c2c(cc(cc2O)O)O)C(=O)NC(C)(C)C C36507254
CCCN([C@@H](c1c(cc(cc1O)O)O)C(=O)NC(C)(C)CC(C)(C)C)C(=O)C(=C)C C36576415
CCOC(=O)C1=C(NC(=O)NC1)CSc2nc(c3c4c(sc3n2)CCCC4)N C36774430
CC1(CC(=CC(=C1)NNC(=O)c2cccc(c2)S(=O)(=O)Nc3ccccc3OC)O)C C09335480
CC1=C([C@H](N2C(=[NH+]1)N=C([N-]2)SCc3ccccc3Cl)c4ccc(cc4)O)C(=O)N C00958564
COc1cccc(c1)Nc2cc(nc(n2)N)N3CCC[C@H]3C(=O)NCCc4cccs4 C39267674
c1cc2c(c(c(cc2)O)/C=N/NC(=O)C(=O)N/N=C/c3c(ccc4c3cccc4)O)cc1 C01684459
c1ccc(cc1)c2ccc(s2)/C=C/C(=O)NCC(=O)Nc3ccc4c(c3)[nH]c(=O)[nH]4 C39559549
CC[NH+]1[C@@H](NN[C@@H]1SCc2[nH]c(=O)c3ccc(cc3n2)C(=O)[O-])c4ccc(cc4)Cl C39722418
CC[NH+]1[C@H](NN[C@@H]1SCc2[nH]c(=O)c3ccc(cc3n2)C(=O)[O-])c4ccc(cc4)Cl C39722419
c1ccc2c(c1)/C(=C\Nc3cc(ccc3O)S(=O)(=O)Nc4cccc(c4)Cl)/C(=O)NC2=O C16720771
COc1ccc(cc1OC)CCNc2c(c(ncn2)Nc3nc4ccccc4s3)N C40683810
C[C@H](C(=O)NCC(=O)Nc1ccc(c(c1F)F)F)OC(=O)c2cc(ccc2N)Br C08758543
c1cc2ccc(c(c2nc1)O)[C@H](c3ccc(cc3)F)Nc4ccc(cc4)S(=O)(=O)N C54621226
CCOC(=O)c1c(c2cc(ccc2o1)Br)CSc3nc(cc(n3)N)N C31353821
CCOC(=O)C1=C(NC(=O)N[C@@H]1c2ccc(cc2)Cl)COc3ccccc3C(=O)N C31638415
CCOC(=O)[C@@H]1[C@H](NC(=S)N[C@@]1(C(F)(F)F)O)c2c3ccccc3ccc2O C57531344
C[C@H](c1ccc(cc1)S(=O)(=O)N)NCC(=O)Nc2ccc(cc2)OCc3ccccc3 C13112868
COc1cc2c3ccccc3oc2cc1NC(=O)NCCc4ccc(cc4)S(=O)(=O)N C58848738
Cc1ccc(cc1)NC(=O)CSc2nnc(n2N)c3cc(n[nH]3)c4ccc(cc4)Cl C09373809
Cc1ccc(c(c1)[C@H]2C(=C(NC(=O)N2)CSc3nnc(s3)N)C(=O)OC)C C04436493
CCc1c(sc(n1)N)C(=O)N/N=C/c2cc(c(c(c2)Br)O)OC C01968383
C/C(=N\N=C(\c1c(non1)N)/N)/c2ccc(cc2)OCc3cccc4c3cccc4 C05022578
CC1=C([C@@H](NC(=S)N1)c2ccc(c(c2)OC)O)C(=O)N/N=C/c3ccccc3 C05296235
C[C@H](C(=O)NC(=O)N)OC(=O)c1c2ccccc2nc\3c1CC/C3=C\c4ccc(cc4)O C08629208
Cc1ccc(cc1)S(=O)(=O)Nc2ccccc2C(=O)Nc3c4ccccc4oc3C(=O)N C09404849
c1ccc(cc1)CCOc2cccc(c2)C(=O)NC(=S)Nc3ccc(cc3)C(=O)N C10332121
c1ccc2c(c1)C(=O)c3cccc(c3C2=O)NC(=O)CNc4ccccc4C(=O)N C10846740
CC(C)(C)c1ccc(cc1)OCC(=O)NC(=S)NNC(=O)c2ccc(cc2)O C13976368
CC(C)c1ccc(cc1)NC(=S)NNC(=O)c2ccc(cc2)S(=O)(=O)NC(C)C C15885786
CC(C)c1ccc(cc1)/C=C/C(=O)NC(=S)Nc2ccc(cc2)NC(=S)NC(=O)C C16575728
c1ccc(cc1)c2cn(c(n2)SCC(=O)NCC(=O)Nc3ccccc3Br)N C18471573
c1ccc(c(c1)c2nnc(n2N)SCCC(=O)Nc3nc4ccccc4s3)O C20829807
CCOc1ccc(cc1OCC)[C@H](C(C)C)NC(=O)c2ccc(cc2)NC(=O)N C22424167
CC(=O)N(c1ccccc1F)c2nc(cs2)/C=C/C(=O)Nc3ccc(cc3)NC(=O)N C26354093
CCN(CC)C(=O)N[C@@H](C(Cl)(Cl)Cl)NC(=S)Nc1ccc(cc1)NC(=O)C C28294027
Cc1ccc(cc1)C(=O)N[C@H](C(C)C)C(=O)NNC(=S)Nc2ccc(cc2)C C28617800
C/C/1=C\[C@@H]([C@@H](C/C=C(/[C@@H](CC1)O)\C)C(C)C)O[C@@H]2[C@@H]([C@@H]([C@@H]([C@@H](O2)COC(=O)C)O)O)O C37538761
Cc1ccc(c(c1)S(=O)(=O)NCC(=O)Nc2c(c3c(s2)C[C@H](CC3)C)C(=O)N)C C02889314
Cc1ccc(cc1)C2=NN([C@H](C2)c3ccco3)C(=O)CSc4nc(cc(n4)N)N C04894180
c1ccc(cc1)S(=O)(=O)N[C@@H]2c3cccc4c3c(ccc4)[C@H]2Sc5nc([nH]n5)N C13151301
CCOc1cc(ccc1O)[C@@H]2C(=C(NC(=S)N2)C)C(=O)Nc3ccc(cc3)OC C08684316
c1ccc(c(c1)/C=[NH+]/NC(=O)C(=O)Nc2ccccc2C(=O)NC3CCCCC3)[O-] C04261071
CC(C)(C)c1ccc(cc1)SCC(=O)NCC(=O)Nc2ccc3c(c2)[nH]c(=O)[nH]3 C39559033
C[C@]12C[C@H](CC(C1)(C)C)N(C2)c3c(c(ncn3)NNC(=O)c4ccc(cc4)OC)N C40735145
c1cc2cccnc2c(c1)Oc3c(c(ncn3)NNC(=O)c4ccc(cc4)Br)N C40752168
C[C@H](C(=O)Nc1ccc(c(c1)Cl)C#N)Nc2ccc(cc2)NC(=O)NC3CC3 C42667409
C[C@H](c1ccc(c(c1)OC)OC2CCCC2)NC(=O)Nc3ccc(cc3)C(=O)N C42903921
CCCc1ccc(cc1)c2c(sc(n2)NC(=O)[C@@H](CCSC)NC(=O)N)C C45675554
C[C@@H](c1ccc2c(c1)NC(=O)CO2)NC(=O)CCNC(=O)NC34CC5CC(C3)CC(C5)C4 C46653065
c1cc(c(cc1)O)/C=N/NC(=O)C2CCC(CC2)C(=O)N/N=C/c3c(cccc3)O C48331855
CC(C)(C)N/N=C(/c1c(=O)[nH]c2cc(ccc2n1)Cl)\[C@H](c3ccccc3O)O C05315753
CC(C)Cc1ccc(cc1)c2c3c([nH]n2)OC(=C([C@H]3c4ccc(cc4)NC(=O)C)C#N)N C00985837
CCOc1ccc(cc1N[C@@H](C)C(=O)Nc2ccc(cc2)S(=O)(=O)N)Cl C55154979
CC(C)(C)NC(=O)c1ccc(cc1)NC(=O)NC2[C@@H]3CCC[C@H]2C[NH+](C3)C4CC4 C56607075
c1ccc(cc1)c2ccc(o2)/C=C/C(=O)NC(=S)Nc3ccc4c(c3)[nH]c(=O)[nH]4 C57315855
C[C@@H](c1ccc(cc1)S(=O)(=O)N)NCC(=O)Nc2c(c3c(s2)CCCCC3)C#N C57355143
CCOc1cc(ccc1O)[C@H]2[C@H]([C@@](NC(=O)N2)(C(F)(F)F)O)C(=O)c3ccc(cc3)Cl C06553060
Cc1ccc(cc1)NC(=O)CN2c3ccccc3/C(=N/NC(=O)c4ccccc4N)/C2=O C00821999
CCOc1ccc(cc1OCC)/C=C/C(=O)N[C@H](C)c2ccc(cc2)NC(=O)N C58236152
Cc1c(sc2c1c(nc(n2)[C@@H](C)Sc3nnc(n3N)COc4ccc(cc4)F)N)C C58551187
CC(C)c1cccc(c1NC(=O)NCCc2ccc(cc2)S(=O)(=O)N)C(C)C C43171039
c1ccc(cc1)Oc2ccccc2NC(=O)NCCc3ccc(cc3)S(=O)(=O)N C43348491
CC1=C([C@@H](NC(=S)N1)c2ccc(c(c2)OC)O)C(=O)N/N=C/c3ccc(cc3)N(C)C C59384257
C=C(c1cc(ccc1O)O)NNC(=O)CCCOc2ccc(cc2Cl)Cl C20115257
Cc1cc(c(c(c1)C)NC(=O)CNC(=O)NCC(=O)Nc2ccc(cc2)Cl)C C54648846
c1cc(c(cc1I)C(=O)[O-])NC(=O)NCCC[NH2+]C2CC2 C62824767
CC[C@H](C)NC(=O)c1ccc(cc1)NC(=O)CNc2ccc(cc2)NC(=O)C(C)C C66071851
Cc1ccc(cc1)COc2ccc(cc2)C[C@@H](C)NC(=O)[C@H](C(C)C)NC(=O)N C66144893
CCOc1ccccc1c2nc(cs2)CC(=O)Nc3ccc(cc3)NC(=O)N C55552129
Cc1cc2c(c(=O)n1CCc3ccc(c(c3)O)O)[C@H](C(=C(O2)N)C#N)Cc4ccccc4 C02215676
Cc1cc2c(c(=O)n1CCc3ccc(c(c3)O)O)[C@@H](C(=C(O2)N)C#N)Cc4ccccc4 C02215677
COc1cc(ccc1O)[C@H]2[C@@H]([C@@](NC(=O)N2)(C(F)(F)F)O)C(=O)c3ccccc3 C04263339
COc1cc(ccc1O)/C=C(\C#N)/C(=O)Nc2c(c3c(s2)CCCC3)C(=O)N C04339585
C/C(=N/NC(=O)C(=O)N)/c1ccc(cc1)NC(=O)c2ccc(cc2Cl)Cl C04646898
COc1ccc(cc1)[C@@H]2c3c([nH]c(=O)s3)SC[C@H]2/C=N/NC(=S)N C05345237
c1ccc(cc1)C(c2ccccc2)C(=O)NC(=S)Nc3ccc(cc3)S(=O)(=O)N C01123693
CC(=O)NC(=S)Nc1ccc(cc1)NC(=S)NC(=O)c2ccc(cc2Cl)Cl C08386083
COc1cc(ccc1O)[C@H]2[C@H]([C@@](NC(=O)N2)(C(F)(F)F)O)C(=O)c3ccccc3 C04263340
CC(=O)NC(=S)Nc1ccc(cc1)NC(=S)NC(=O)/C=C/c2ccc(cc2Cl)Cl C02371375
COc1cc(ccc1O)[C@@H]2[C@@H]([C@@](NC(=O)N2)(C(F)(F)F)O)C(=O)c3ccccc3 C04263338
COc1cc(ccc1O)[C@H]2[C@H]([C@](NC(=O)N2)(C(F)(F)F)O)C(=O)c3cccs3 C02597595
c1cc(cc(c1)Cl)NS(=O)(=O)c2ccc(c(c2)NC(=O)c3ccc[nH]c3=S)O C12769372
c1ccc(cc1)NC(=S)NNC(=O)CCNC(=O)c2ccc(cc2)Br C12634153
Cc1cc(cc(c1)C(=O)NCC(=O)NNC(=S)NCCc2cccs2)C C21124198
C[C@H]1CCC[C@H]([C@@H]1C)NC(=S)NNC(=O)CCCNC(=O)c2ccsc2 C22645635
C[C@@H]1CCC[C@@H]([C@@H]1C)NC(=S)NNC(=O)CCCNC(=O)c2ccsc2 C22645639
C[C@@H]1CCC[C@H]([C@@H]1C)NC(=S)NNC(=O)CCNC(=O)c2cccs2 C27254342
C[C@H]1CCC[C@H]([C@@H]1C)NC(=S)NNC(=O)CCNC(=O)c2cccs2 C27254350
c1cc(ccc1NC(=S)NC(=O)c2ccc(cc2Cl)Cl)S(=O)(=O)N C05581004
CC1([C@@H](C[C@H]1C(=O)N[C@@H](C(Cl)(Cl)Cl)O)CC(=O)N[C@@H](C(Cl)(Cl)Cl)O)C C35181700
CC1([C@H](C[C@H]1C(=O)N[C@@H](C(Cl)(Cl)Cl)O)CC(=O)N[C@@H](C(Cl)(Cl)Cl)O)C C35181701
CCCCCC(=O)O[C@@H]1C=C([C@]([C@@]2([C@@H]1C(CC[C@@H]2O)(C)C)C)(CO)O)CO C35464558
c1cc(cc(c1)NS(=O)(=O)N)NCc2ccc(o2)I C37316569
CC1=C[C@H](N=N1)[C@@H]2NN[C@@H](N2N)SCC(=O)c3ccc(c(c3)Cl)Cl C38556252
C[C@H]1CCCC[C@@H]1NC(=S)NNC(=O)C[C@@H]2C(=O)Nc3ccccc3S2 C42085706
CC(=O)Nc1nc2c(s1)C[C@H]3[C@@]([C@@H]2CC(=O)Nc4ccccc4)(CC[C@H]([C@@]3(C)CO)O)C C43553319
c1c(ccc(c1)O)/C=C\C(=O)NCCCCNC(=O)/C=C\c2ccc(cc2)O C35465994
CCCNC(=O)CCNS(=O)(=O)c1c(cc(cc1Br)Br)N C45069455
CC[C@H](c1cccs1)NS(=O)(=O)c2cc(cnc2NN)Br C49532559
Cc1cc(c(c(c1)O)c2c3c([nH]n2)C(=O)N([C@@H]3c4cccc(c4)O)CCCO)C C06743291
C[C@@H](CNS(=O)(=O)c1c(cc(cc1Cl)Br)Cl)/C(=N/O)/N C54156261
CC[C@@H](C/C(=N/O)/N)NS(=O)(=O)c1cc(ccc1Br)Br C54163469
COc1ccccc1C2(CCCC2)CNC(=O)[C@@H](CCSC)NC(=O)N C54220886
Cc1ccccc1OCC(=O)NC(=S)Nc2c(c3c(s2)CCC3)C(=O)N C06861183
c1ccc(cc1)CN2CC[C@](C2)(C(=O)Nc3cccc(c3)NC(=O)N)C(F)(F)F C58139654
C[C@@H](c1ccccc1Br)N[C@H](C)C(=O)Nc2ccc(cc2)S(=O)(=O)N C13037955
c1cc(ccc1C(=O)N[C@@H]([C@@H](NC(=O)c2ccc(cc2)Br)O)O)Br C59367533
Cc1ccc(c(c1)C)NC(=S)NNC(=O)CCCNC(=O)c2ccsc2 C22603072
Cc1c(cccc1NC(=O)C(=O)NCCC23CC4CC(C2)CC(C4)C3)C(=O)N C48701636
c1ccc(cc1)CC[C@H]2NN[C@@H](S2)NC(=O)c3cc(=O)[nH]c4c3cccc4 C63822351
c1cc(ccc1c2c[nH]c(n2)SCC(=O)N[C@H]3[C@H](C4=C(S3)CCC4)C(=O)N)Br C38734739
c1cc(sc1)[C@H](CC(=O)Nc2ccc3c(c2)sc(n3)C4CC4)NC(=O)N C64089955
C1CCC(C1)CNC(=O)NCC(=O)NNc2c(c(c(c(c2F)F)F)F)F C51481024
Cc1cc(cc(c1)NC(=O)COc2ccc(cc2Br)C(=O)NN)C C66056578
CC(C)c1ccccc1NC(=S)NNC(=O)CNC(=O)Cc2ccccc2 C66122897
CC(C)c1ccccc1NC(=S)NNC(=O)c2ccc(s2)CNC(=O)C C66123600
CC(C)[C@@H](C(=O)Nc1ccc(cc1)C(=O)NCC(=O)N)SCc2ccccc2 C66355119
c1ccc(cc1)N2[C@H](CC(=N2)C(=O)NC[C@]3(CCCc4c3cccc4)O)C(=O)N C66929119
c1cc(ccc1/C=C/C(=O)NC2[C@@H]3CCC[C@H]2C[NH+](C3)C4CC4)S(=O)(=O)N C67474055
c1cc(cc2c1cc(cc2)Br)O[C@H]3[C@@H]([C@H]([C@@H](CO3)O)O)O C04284496
Cc1c2c([nH]n1)OC(=C([C@H]2c3ccc(c(c3)Br)F)C#N)N C00340077
Cc1c2c([nH]n1)OC(=C([C@@H]2c3cc(c(s3)C)Br)C#N)N C00792574
CC(C)(C)c1ccc(cc1)[C@H]2c3c([nH]cn3)C[C@H]([NH2+]2)C(=O)[O-] C05817207
CC1=C([C@H](NC(=S)N1)c2cc(c(c(c2)Cl)O)OC)C(=O)C C05853817
c1ccc2c(c1)c3c(c(=O)[nH]2)[C@H](C(=C(O3)N)C#N)c4cccs4 C00182729
Cc1cc(cc(c1C)NC(=O)C2CCCC2)S(=O)(=O)N C08010472
c1ccc2c(c1)[C@@H]([C@@H](NS2(=O)=O)Cc3ccc(cc3)O)O C09575352
c1csc2n1c(c(n2)Br)/C=N\NC(=S)N C05386507
c1cc(c(cc1Cl)N2C[C@H]([N-]S2(=O)=O)C[NH3+])Cl C19724148
C[C@@H]1Cc2ccccc2N1S(=O)(=O)c3ccc(c(c3)N)O C20553114
Cc1ccc(cc1S(=O)(=O)Nc2ccc(cc2)C#N)N C22149785
c1cc(ccc1/C(=N\O)/N)Oc2c(cncc2Cl)Cl C04394823
Cc1csc(=O)n1CC(=O)Nc2c(cc(cc2Cl)Cl)N C34670385
c1cc(c(nc1)Oc2ccc(cc2F)Br)/C(=N/O)/N C34957329
Cc1c(cc(cc1Cl)S(=O)(=O)N2CCC[C@H](C2)O)N C35612044
CN(Cc1ccsc1)c2cc3c(cc2N)OCC(=O)N3 C35718643
c1cc(c(cc1N)CSc2nnc3n2CCCCC3)O C37285669
Cc1cccc(c1NS(=O)(=O)c2cccc(c2)C#N)N C37331151
Cc1ccc(c(c1)S(=O)(=O)[N-]c2ncc(s2)C#CC[NH3+])C C37552866
Cc1cc(ccc1n2cc(cn2)Br)/C(=N/O)/N C38054374
c1cc2c(cc1N)cc(s2)C(=O)N[C@@H]3CCS(=O)(=O)C3 C40295995
c1ccc(c(c1)N)S(=O)(=O)N2CCC[C@@H]2c3ccc[nH]3 C40333770
Cc1ccc(c(c1)N)S(=O)(=O)N2CCC[C@@H]2c3ccc[nH]3 C40333811
C/C=C/C(=O)Nc1c(cc(cc1Cl)S(=O)(=O)N)Cl C40381100
c1cc(c(cc1Br)NC(=O)[C@@H]2CCC[NH2+]C2)C(=O)[O-] C40486465
C1[C@H](CN([C@H]1C(=O)N)C(=O)CC23CC4CC(C2)CC(C4)C3)O C41058311
c1ccc2c(c1)NC(=O)[C@H](S2)CC(=O)NC3CCC(CC3)O C41295570
c1cc(c(cc1NC(=O)[C@@H]2C[C@H]3CC[C@@H]2C3)F)S(=O)(=O)N C42175599
C[C@H]1CCCC[C@H]1NC(=O)c2cc(cc(c2)S(=O)(=O)C)N C42805352
CC(C)c1cc2c(c(c1O)O)[C@]34CCCC([C@H]3[C@H]([C@H]2O)OC4=O)(C)C C43510293
C1CC[C@@H]2CN(CC[C@@H]2C1)C(=O)C3(CCCC3)/C(=N\O)/N C44785433
C[C@@]1(CCS(=O)(=O)C1)NC(=O)c2cc(c(c(c2)Cl)Cl)N C44884290
C[C@@H]1CCC[C@@H]([C@@H]1C)NC(=C2C(=O)NC(=S)NC2=O)C C48403311
c1c(c(cc(c1S(=O)(=O)N2CCC[C@H](C2)O)Cl)F)N C48460687
Cc1cc(c(s1)C)CNc2ccc3c(c2)[nH]c(=O)c(=O)[nH]3 C49686216
Cc1cccc(c1C)N2CCN(CC2)[C@H]3C(=[NH+]C(=N3)C)N C49776669
CS(=O)(=O)c1ccc2c(c1)[nH]c(n2)c3cc(ccc3Cl)N C50227386
CC1=[NH+][C@@H](C(=[NH2+])N1CC=C)c2ccc3c(c2)OCCCO3 C50987813
c1cc(c(cc1[N-]S(=O)(=O)c2cc[nH+]c(c2)N)F)Cl C50674627
CNC(=S)N/N=C\1/c2cc(cc(c2N=C1O)Br)F C36274873
C[C@@H]1C[C@@H](CN(C1)c2ccc(cc2N)S(=O)(=O)NC)C C35339640
Cc1ccc(cc1)[C@H]2NC(=O)c3ccccc3N2CC(=O)N C57531715
c1c[nH+]c(cc1S(=O)(=O)[N-]c2cc(cc(c2F)F)F)N C61123022
c1cc(=O)n(cc1Br)Cc2c(ccc(n2)NN)Cl C61639240
c1ccc2c(c1)NC3=NC(=C([C@H](N23)c4ccc(cc4)F)C#N)N C09244686
c1c2c(nc(c1/C(=N\O)/N)SC3CCOCC3)CCC2 C62054459
Cc1ccc(cc1)Cn2cc(c(=O)c3c2cccc3N)C(=O)NC C62320189
CC[C@@H]1CO[C@H](CN1c2ccc(cc2Cl)/C(=N/O)/N)C C62794551
CS(=O)(=O)c1ccc(cc1)Nc2nc3ccc(cc3s2)N C63103351
Cc1c(c2ccccc2[nH]1)[C@]3(c4ccccc4N(C3=O)CC(=O)N)O C00565261
c1cc(ccc1N[C@@H]2[C@@H]([C@@H]([C@H](CO2)O)O)O)OC(F)(F)Cl C01069887
Cc1ccc(cc1)C(=O)NC(=S)Nc2ccc(cc2)S(=O)(=O)N C00491557
C[C@]1([C@@]([C@@]([C@@]([C@](O1)(C)OCCc2ccccc2)(C)O)(C)O)(C)O)CO C09915742
C[C@]1([C@]([C@@]([C@@]([C@](O1)(C)Oc2cccc3c2nccc3)(C)O)(C)O)(C)O)CO C09915805
CCOC(=O)[C@@H]1[C@H](NC(=O)N[C@]1(C(F)(F)F)O)c2ccc(cc2)O C11859078
COc1ccc(cc1)N2[C@@H]3[C@@H](C[C@H]([C@@H]([C@@H]3NC2=S)O)O)C(=O)NC4CCCC4 C08636363
CCc1ccc2c(c1)cc(c(=O)[nH]2)[C@@H]3c4c(n[nH]c4OC(=C3C#N)N)C C06198118
c1cc(sc1)/C=C/2\C(=O)N(c3cc(ccc3O2)N)C[C@H](CO)O C20337483
c1cc(cc(c1)Br)NS(=O)(=O)c2ccc(nc2)NN C20564090
CC1=C([C@@H](C(=C(N1)C)C(=O)N)c2cc(c(cc2Br)OC)O)C#N C25702746
c1ccc(cc1)[C@@]2(CCN(C2)c3c(ncc(n3)c4cc[nH]n4)N)O C32507802
CN(C=O)[C@H](c1c(cc(cc1O)O)O)C(=O)NC2CCCCC2 C36529813
c1c(cc(c(c1S(=O)(=O)NCC(=O)NC2CC2)F)Cl)N C36782178
CN(CC(=O)N)S(=O)(=O)c1ccc(cc1N)Br C37270309
CC[C@@H](C)[C@H]([C@@](C)(/C=C/C1=CC2=C(C(=O)[C@@]([C@@H]([C@@H]2CO1)O)(C)O)Cl)O)O C13369903
C#CCSc1nc(c2c(n1)OC(=C([C@@H]2c3cccnc3)C#N)N)N C04594174
CCNC(=O)CNS(=O)(=O)c1cc(ccc1N)Br C37929661
c1ccc2c(c1)[C@H](C(=O)O2)C/C(=C/3\C=CC=CC3=O)/NNC(=O)N C06576161
Cc1ccccc1C(=O)CS[C@@H]2NN[C@@H](N2N)[C@@H]3C=C(N=N3)C C38556259
Cc1ccc(cc1)C2=C[C@@H](N=N2)[C@@H]3NN[C@@H](N3N)SCC(=O)C C38748358
c1c(nc([nH]c1=O)SCC(=O)N[C@H]2[C@H](C3=C(S2)CCCC3)C#N)N C39395738
c1ccc(c(c1)C2=C[C@H]3C[C@@H]4CO[P@@](=O)(N[NH+]4C[C@@H]3C=C2O)[O-])O C39468803
c1cc(c(=O)[nH]c1)C(=O)N[C@H]2N/C(=C/C(=O)Nc3ccc(cc3)Cl)/CS2 C39590239
Cc1ccc(o1)[C@@H]2c3c(nc(=S)[nH]c3NC4=C2C(=O)CC(C4)(C)C)N C08508873
CC[C@H](C)NS(=O)(=O)c1cc(cnc1NN)Br C41069914
COCCS(=O)(=O)/N=c\1/[nH]c(cs1)c2ccc(c(c2)N)O C42810191
C[C@@H](/C(=N/O)/N)NS(=O)(=O)c1cc(cnc1)Br C44243851
c1ccc(c(c1)CC(=O)N)NC(=O)c2cc(=O)[nH]c3c2cccc3 C46076310
c1c(c(sc1C(=O)[O-])Br)S(=O)(=O)N[C@H]2CCCC[C@H]2[NH3+] C48839614
c1cc(sc1CNc2cn[nH]c(=O)c2Cl)S(=O)(=O)N C49065577
Cc1c(sc(n1)C)[C@H](C)NS(=O)(=O)c2ccc(nc2)NN C49539270
Cc1c(sc(n1)C)[C@H](C)NS(=O)(=O)c2ccnc(c2)NN C49539278
c1cc(c(cc1Br)C(=O)[O-])NC(=O)[C@H]2C[C@H](C[NH2+]2)O C50202323
COc1ccc(cc1)N2C(=O)/C(=C/Nc3cccc(c3)N)/C(=O)NC2=S C18206055
c1c(cnc(c1S(=O)(=O)NCc2c[nH]nc2)N)Br C50677476
C[C@@H](Cn1ccnc1)NC(=O)c2cc(cnc2NN)Br C51123434
CCOc1cc(ccc1O)[C@@H]2c3c([nH]c(=S)[nH]c3=O)NC4=C2C(=O)CCC4 C04865132
c1c(cncc1Br)CO[C@H]2c3c([nH]cn3)N=C(N2)N C27564272
C[C@@H](CNS(=O)(=O)c1cc(cnc1)Br)/C(=N/O)/N C54156075
c1cc(c(c2c1[nH]cc2O[C@H]3[C@H]([C@@H]([C@@H](CO3)O)O)O)Cl)Br C56960441
CCOC(=O)C1=C(NC(=O)N[C@H]1c2ccc(c(c2)O)O)CCl C57509049
CC(C)CN1C(=O)/C(=C\Nc2ccccc2C(=O)N)/C(=O)NC1=S C60861534
C[C@H](C(=O)Nc1ccc(cc1OC)N)[NH+]2CCC(CC2)C(=O)[O-] C62462318
c1cc(c(c(c1)Cl)CN2CCNC(=O)[C@H]2CC(=O)NN)Cl C63594774
CC[C@H](C)N1[C@H](C(=C(NC1=O)[O-])[C@@H]2[C@@H]3C(=c4ccccc4=[NH+]3)CCN2)O C63933778
Cc1cccc2c1N[C@H](S2)NC(=O)Cc3c([nH]c(=O)[nH]c3=O)C C64411377
Cc1c2c([nH]c1C(=O)NNC(=O)NCCC(C)C)CCCC2=O C65136156
c1ccc2c(c1)CCC[C@]2(CNC(=O)N[C@H]3CCCc4c3ccc(=O)[nH]4)O C66976620
Cc1ccc(cc1Cl)NNC(=O)C2CCC3(CC2)C(=O)NC(=O)N3 C67246759
c1ccc2c(c1)c3ccccc3n2C[C@@H](COc4ccc(cc4)/C=N/NC(=S)N)O C00860651
CCC1(O[C@@H]([C@H](O1)[C@H](CCc2ccccc2O)O)[C@H](CCc3ccccc3O)O)CC C06005023
CC(C)(C)c1ccc(cc1)OCC(=O)NC(=S)Nc2c(c3c(s2)CCC3)C(=O)N C02052477
CCCOc1ccccc1C(=O)NC(=S)Nc2c(c3c(s2)CCCC3)C(=O)N C08561403
CN(C)c1ccc(cc1)NC(=O)NC[C@H]2CCC[C@@H](C2)CNC(=O)Nc3ccc(cc3)N(C)C C09631304
CCc1c(sc(c1C(=O)N)NC(=S)NC(=O)c2ccc(cc2)OCCC(C)C)C C10149952
CN(C)c1ccc(cc1)NC(=O)NC[C@@H]2CCC[C@H](C2)CNC(=O)Nc3ccc(cc3)N(C)C C09631628
CCc1c(scc1C(=O)Nc2cccc(c2)/C(=N\NC(=O)c3cc(ccc3O)O)/C)C C13321336
CCOc1ccc(cc1)/C=C/C(=O)NC(=S)Nc2c(c3c(s2)CCCC3)C(=O)N C13620855
c1ccc(c(c1)C(=O)OCC(=O)Nc2c(ccs2)C(=O)N)NCCC3=CCCCC3 C08780235
CC(C)COc1ccc(cc1)C(=O)NC(=S)Nc2c(c3c(s2)CCCC3)C(=O)N C14030398
CCC(=O)Nc1ccc(cc1)C(=O)NNC(=S)NC(=O)c2ccccc2OCC(C)C C14035334
C[C@H](C(=O)NNC(=O)c1ccccc1)Sc2nnc(n2N)c3ccc(cc3)C(C)(C)C C14240692
CCCOc1ccc(cc1Br)C(=O)NC(=S)Nc2c(c(c(s2)C)C)C(=O)N C14647580
CCc1c(sc(c1C(=O)N)NC(=S)NC(=O)c2cccc(c2)O[C@@H](C)CC)C C10150111
CC(C)c1ccc(cc1)NC(=S)NNC(=O)c2ccc(cc2)NC(=O)c3ccco3 C14843027
CC(C)CCCCCCn1c(=O)c2ccccc2nc1SCc3nc(nc(n3)N)N C17665223
c1ccc2c(c1)ccc(c2/C=N/Nc3nnc(n3N)SCc4ccc(cc4)F)O C20806735
Cc1ccccc1NC(=O)CCSc2nnc(n2N)N/N=C/c3cccc4c3cccc4 C20912694
Cc1ccc(c(c1)NC(=O)CSc2nnc(n2N)N/N=C/C=C/c3ccccc3)C C21317690
c1ccc2c(c1)cccc2NC(=O)CSc3nnc(n3N)NN=C4CCCCC4 C21327097
CC(C)(C)c1c(c(n(n1)c2cc(ccc2F)F)N)NC(=O)NCCc3ccccc3 C34784844
CCCCCCN([C@H](c1c(cc(cc1O)O)O)C(=O)NC(C)(C)C)C(=O)C=C(C)C C36516711
CCCN([C@@H](c1ccccc1O)C(=O)NC2CCCCC2)C(=O)c3c(cccc3O)O C36571004
CC(C)(C)NC(=O)[C@H](c1c(cc(cc1O)O)O)N(C(=O)C2CCCCC2)C(C)(C)C C36580270
CCCCC/C=C/C(=O)N([C@H](c1c(cc(cc1O)O)O)C(=O)NC(C)(C)C)C(C)(C)C C36581977
CC(C)(C)NC(=O)CN(c1ccccc1F)C(=O)c2c(c(ns2)C(=O)NC3CCCCC3)N C06074365
c1ccc(c(c1)c2ccc(s2)/C=C/C(=O)NCC(=O)Nc3ccc4c(c3)[nH]c(=O)[nH]4)F C39559649
CCc1c(c(c(c(c1)CC)/C(=N\O)/Nc2ccccc2)CC)/C(=N\O)/Nc3ccccc3 C08386735
c1c(ccc(c1)/C=N/NC(=O)NC2CCCCC2)/C=N/NC(=O)NC3CCCCC3 C05445849
c1cc(ccc1Sc2c(c(ncn2)NNC(=O)COc3ccc(cc3Cl)Cl)N)Cl C40723081
C/C=C/C=C/C(=O)Nc1c(cc(cc1)Cc2cc(c(cc2)NC(=O)/C=C/C=C/C)O)O C20160102
Cc1ccc(c(c1)NC(=O)[C@H](c2ccccc2)Nc3ccc(cc3)NC(=O)NC4CC4)OC C45866062
c1ccc(cc1)Nc2ccc(cc2)NC(=O)C[C@H](C(=O)[O-])[NH2+]CCC3=CCCCC3 C05257989
CC(C)(C)NC(=O)[C@@H](c1c(cc(cc1O)O)O)N(c2ccccc2)C(=O)c3ccc(cc3)OC C36608270
CCCc1ccc(cc1)c2c(sc(n2)NC(=O)C[C@@H](c3cccs3)NC(=O)N)C C12826880
Cc1[nH]c2c(c1/C=N/NC(=O)CCC(=O)N/N=C/c3c4c([nH]c3C)cccc4)cccc2 C12575054
c1ccc(c(c1)/C=N/NC(=O)CCCSc2nnc(n2N)c3ccccc3Br)O C58987983
c1ccc2c(c1)c(c[nH]2)/C=N/Nc3[nH]nc(n3)SCC(=O)NC4C5CC6CC(C5)CC4C6 C59006325
c1cc(ccc1/C=N/Nc2[nH]nc(n2)SCC(=O)Nc3ccc(c(c3)C(F)(F)F)Cl)O C59015395
CC[NH+](CC)c1ccc(cc1)NC(=O)CSc2nc([nH]n2)N/N=C/c3ccc(cc3)C C59019461
CC[NH+](CC)c1ccc(cc1)NC(=O)CSc2nc([nH]n2)N/N=C(/C)\c3ccccc3 C59020208
c1ccc(cc1)Nc2ccc(cc2)NC(=O)CCCC[C@H]3[C@@H]4[C@H](CS3)NC(=O)N4 C59875779
c1ccc(cc1)/C(=N\NC(=S)Nc2ccccc2)/C=N\NC(=S)Nc3ccccc3 C15777386
CC(C)NC(=O)c1ccc(cc1)NC(=O)CNc2ccc(c(c2)C(=O)NC3CCCCC3)Cl C66072314
CC[C@H](C)NC(=O)c1ccc(cc1)NC(=O)CNc2ccc(cc2)NC(=O)CC(C)C C66072813
CC[C@H](C)NC(=O)c1ccc(cc1)NCC(=O)Nc2ccc(cc2)C(=O)NC(C)(C)C C66086724
CCCCCCOc1ccc(cc1Br)c2c(c(nc(n2)N)C)C(=O)N C66135783
Cc1ccc(c(c1)OCCCC(C)(C)C(=O)NC(=S)Nc2ccccc2C(=O)N)C C66201522
Cc1ccc(cc1)c2cc(n[nH]2)c3nnc(n3N)SCC(=O)Nc4ccc(c(c4)C)C C09451770
CC(C)NC(=O)O[C@@H]1CC[C@@]2([C@H]([C@]1(C)CO)CC[C@H]([C@H]2CC(=O)NCc3ccccc3OC)O)C C04236622
c1ccc(c(c1)N)S[C@@H](C[N+](=O)[O-])c2ccc(cc2)[C@H](C[N+](=O)[O-])Sc3ccccc3N C02145327
Cc1cccc(c1)Oc2ccc(cc2N)S(=O)(=O)c3ccc(c(c3)N)Oc4cccc(c4)C C01726391
CC(C)(C)[C@H]1CCc2c(sc(c2C(=O)N)NC(=S)NC(=O)COc3ccccc3)C1 C02881062
COc1c(cc(cc1Cl)Cl)C(=O)NC(=S)Nc2c(c3c(s2)CCCC3)C(=O)N C09427110
CCCCC[C@@H](C)Cn1c(nnc1SCc2nc(nc(n2)N)N)c3ccc(cc3)Cl C09501066
CC(C)(C)c1cc(cc(c1O)C(C)(C)C)CCC(=O)OCC(=O)Nc2cccc(c2)S(=O)(=O)N C09809015
Cc1ccc(c(c1)C)NC(=O)c2c(nc3c(c2c4ccco4)c(c(s3)C(=O)NCc5ccco5)N)C C09937241
CC[C@@H](C)Oc1ccc(cc1)C(=O)NC(=S)NNC(=O)c2ccc(cc2)NC(=O)C3CCCCC3 C10295726
CCOC(=O)C1=C(NC(=O)N[C@H]1c2ccc(cc2)Cl)COC(=O)c3ccc(c(c3)N)Cl C11197630
CCCC(=O)Nc1ccc(cc1)C(=O)NNC(=S)NC(=O)c2c(c3ccccc3s2)Cl C12502524
Cc1ccc(cc1)N(CC(=O)NC2CCCC2)C(=O)c3c(c(ns3)C(=O)NC4CCCCC4)N C00906593
CC(C)COc1ccc(cc1)C(=O)NC(=S)Nc2c(c3c(s2)C[C@H](CC3)C(C)(C)C)C(=O)N C14276542
CC(C)Oc1ccc(cc1C(=O)NC(=S)Nc2c(c3c(s2)CCCC3)C(=O)N)Br C14668404
c1cc2c(cccc2S(=O)(=O)Nc3ccc(cc3)F)c(c1)NC(=O)/C=C/c4cc(cc(c4)O)O C15230546
c1ccc2c(c1)cccc2NC(=O)NCCN(CCO)C(=O)Nc3cccc4c3cccc4 C16544955
COc1ccc(cc1O)[C@H]2[C@@H]3CC=C[C@@H]3c4cccc(c4N2)C(=O)Nc5ccc(cc5)Nc6ccccc6 C20690570
c1ccc2c(c1)ccc(c2/C=N/Nc3[nH]nc(n3)SCCC(=O)Nc4ccc(cc4)Cl)O C20907531
C=CCc1cccc(c1O)/C=N/Nc2[nH]nc(n2)SCCC(=O)Nc3cccc4c3cccc4 C21075939
Cc1ccc(c(c1)C)NC(=O)NC(=O)CSc2nnc(n2N)c3ccc(cc3)C(C)(C)C C21281638
CC(C)(C)[C@@H]1CCc2c(sc(c2C(=O)N)NC(=S)NC(=O)c3ccc(cc3OC)OC)C1 C21595798
CCOC(=O)c1c(c(c(s1)N)C#N)CSc2nc(c3c4c(sc3n2)CCCC4)N C22864287
C[C@H]1CCCC[C@H]1NC(=O)NC(=O)CSc2nnc(n2N)c3ccc(cc3)C(C)(C)C C23632395
C[C@]1(C[C@@]2([C@@H]([C@@H]([C@@H]1C(=O)OCC=C)c3ccc(cc3)C(C)(C)C)C(=O)OCC=C)NC(=S)NN2)O C33821849
c1ccc(cc1)OCCOc2c(c3c(c(c2OCCOc4ccccc4)N)C(=O)c5ccccc5C3=O)N C04552213
CC[C@@H](c1ccccc1)C(=O)N(Cc2ccco2)[C@@H](c3c(cc(cc3O)O)O)C(=O)NC4CCCCC4 C36496870
CCCC(=O)N(Cc1ccco1)[C@H](c2c(cc(cc2O)O)O)C(=O)NC(C)(C)CC(C)(C)C C36503013
CC(C)(C)NC(=O)[C@H](c1c(cc(cc1O)O)O)N(c2ccccc2Cl)C(=O)C3CCCCC3 C36540834
CC(=C)C(=O)N(c1ccccc1Cl)[C@@H](c2c(cc(cc2O)O)O)C(=O)NC3CCCCC3 C36548797
COc1ccc(cc1O)[C@H]2[C@H]3CC=C[C@@H]3c4cccc(c4N2)C(=O)Nc5ccc(cc5)Nc6ccccc6 C36551120
CC(C)(C)CC(C)(C)NC(=O)[C@@H](c1c(cc(cc1O)O)O)N(C(=O)C2CCCCC2)C(C)(C)C C36580275
CC(C)(C)CC(C)(C)NC(=O)[C@@H](c1ccc(c(c1)OC)O)N(C(=O)c2c(cccc2O)O)C(C)(C)C C36586851
Cc1ccc(o1)CN([C@H](c2c(cc(cc2O)O)O)C(=O)NC(C)(C)CC(C)(C)C)C(=O)C(=C)C C36601633
Cc1ccc(cc1)NCC(=O)N/N=C/c2c(cccc2)/C=N/NC(=O)CNc3ccc(cc3)C C03145773
CCOC(=O)c1ccc(cc1)Nc2c(c(ncn2)Nc3ccc(cc3)I)N C40761795
c1cc(ccc1Nc2c(c(ncn2)Nc3ccc(cn3)Br)N)OC(F)(F)F C40779947
c1cc(ccc1Nc2c(c(ncn2)Nc3ccc(cc3)I)N)OC(F)(F)F C40782406
C[C@]12CC[C@H]([C@@]([C@H]1CC[C@H]([C@H]2CC(=O)NCc3ccccc3)O)(C)CO)OC(=O)NC4CCCCC4 C43553791
C[C@]12CC[C@H]([C@@]([C@H]1CC[C@H]([C@H]2CC(=O)N3CCC[C@H]3CO)O)(C)CO)OC(=O)NC4CCCCC4 C43553798
CC(C)NC(=O)O[C@@H]1CC[C@]2([C@@H]([C@]1(C)CO)CC[C@H]([C@H]2CC(=O)NCc3cccs3)O)C C43553832
CC(=O)Nc1cccc(c1)Nc2nnc(s2)SCc3nc(c4c5c(sc4n3)CCCCC5)N C46588122
CCCCC/C=C/C(=O)N(c1ccccc1)[C@H](c2c(cc(cc2O)O)O)C(=O)NC(C)(C)C C36606161
c1ccc(cc1)CC(=NNc2nnc(n2N)SCC(=O)NC3CCCCC3)Cc4ccccc4 C20919321
CC[NH+](CC)c1ccc(cc1)[C@H]2c3c([nH]nc3O)C[C@]([C@@H]2C(=O)OCc4ccccc4)(C)O C09408875
c1cc(c(cc1Cl)c2ccc(o2)C(=O)NC(=S)Nc3c(c4c(s3)CCC4)C(=O)N)Cl C16385228
CC(C)[C@H](c1ccc(cc1)C2CCCCC2)NCC(=O)NCCc3ccc(cc3)S(=O)(=O)N C15523722
CC[NH+](CC)c1ccc(cc1)NC(=O)CSc2nc([nH]n2)N/N=C(/C)\c3ccc(cc3)C C59021203
c1ccc(cc1)CCC(=O)Nc2ccc(cc2)NCC(=O)Nc3ccc(cc3)C(=O)NC4CCCCC4 C66093782
c1ccc(cc1)CCC(=O)Nc2ccc(cc2)NC(=O)CNc3ccc(cc3)C(=O)NC4CCCCC4 C66108868
c1cc(ccc1C(=O)NC2CCCCC2)NCC(=O)Nc3ccc(cc3)C(=O)NC4CCCCC4 C66108890
CCOC(=O)C1=C(OC2=C([C@@H]1c3ccc4c(c3)OCO4)C(=O)CC(C2)(C)C)N C00727473
c1ccc(cc1)[C@@H]2CC3=C([C@H](C(=C(O3)N)C#N)c4ccc(cc4)[N+](=O)[O-])C(=O)C2 C00752466
c1ccc(c(c1)n2c(c(nn2)c3nc(no3)c4ccc(cc4)Cl)N)F C04313458
C[C@H]1CCCC[C@@]12C(=O)N(C(=O)N2)CC(=O)Nc3ccc(cc3)OC(F)F C03294447
Cc1c(c2ccccc2n1C)/C=N/Nc3nc4c(c5ccccc5[nH]4)nn3 C05360975
Cc1cc(c(c(c1)C)NC(=O)/C(=C/c2ccc(c(c2)[N+](=O)[O-])NC)/C#N)C C06329096
C[C@H]1C[C@@H](CN(C1)c2nnc(s2)NC(=O)Nc3ccccc3OC)C C06750578
Cc1ccccc1c2nc(on2)c3c(n(nn3)c4ccc(c(c4)Cl)F)N C06868253
C[C@@H]1CC(=O)Nc2ccccc2N1C(=O)COC(=O)c3ccc(cc3)CO C07294131
C[C@H]1CCCC[C@]12C(=O)N(C(=O)N2)CC(=O)N[C@@H](C)c3cc4ccccc4o3 C08328891
c1ccc(c(c1)/C=N/n2c(nnn2)N)OCc3ccc(c(c3)Cl)Cl C01161836
CCOc1ccc(cc1)c2nnc3n2N=C(CS3)c4ccc(cc4O)O C09290324
c1cc(cc(c1)NC(=O)c2ccco2)NC(=O)/C=C/c3ccc4c(c3)OCO4 C11178106
CSc1ncc(c(n1)C(=O)OCc2nc3ccccc3c(n2)N)Cl C11575732
c1ccc2c(c1)cccc2c3cnnc(n3)NCc4c5ccccc5c(=O)[nH]n4 C12712495
CSc1nc2c(c(n1)N)[C@H](C3=C(C2)CCCC3=O)c4ccc(cc4)[N+](=O)[O-] C06625417
Cc1cc(cc(c1O)Br)NS(=O)(=O)c2ccccc2[N+](=O)[O-] C06859106
Cc1ccc(c(c1)NC(=O)/C(=C/c2cccc(c2)[N+](=O)[O-])/NC(=O)C)C C14019501
COc1cccc(c1O)[C@H]2[C@@H]3CC=C[C@@H]3c4c(ccc(c4N2)OC)[N+](=O)[O-] C14459627
C[C@@H](C(=O)OC)NC(=O)N1CCC2(CC1)c3cccn3-c4ccc(cc4N2)F C21944702
CCC(=O)N1CCCc2c1cc(cc2)NC(=O)Nc3cc(cc(c3)OC)OC C22502902
c1ccc2c(c1)/C(=C/3\NN=C(O3)SCC(=O)Nc4cccc(c4)C#N)/C=N2 C03232634
COC(=O)[C@H]1Cc2c3ccccc3[nH]c2[C@@H](N1)c4cccc(c4)[N+](=O)[O-] C35183151
CC(C)(C)c1ccc2c(c1)O[C@@H](CO2)C(=O)N/N=C\c3ccc(c(c3)OC)O C36093507
COc1ccc(cc1OC)[C@@H]2[C@H]3CC=C[C@@H]3c4c(ccc(c4N2)O)[N+](=O)[O-] C14479266
CCOc1cc(cc(c1O)[N+](=O)[O-])[C@@H]2CC(=O)Nc3c2c4ccccc4cc3 C13914302
Cc1cccc2c1nc(s2)NC(=O)CN3C(=O)[C@@]4(CCCC[C@H]4C)NC3=O C36626994
c1cc(ccc1c2c(noc2N)c3ccc(o3)[N+](=O)[O-])Br C37350124
CC1=C([C@@H](N2C(=C(SC2=N1)C#N)N)c3cccc(c3)OC)C(=O)OC C00642633
CC(C)c1ccc(cc1)[C@]2(C(=O)N(C(=O)N2)CC(=O)NC3(CCCC3)C#N)C C06552777
COc1ccc(cc1)NC(=O)CN2C(=O)C3(CCCCCCC3)NC2=O C02616802
c1ccc(cc1)C2=C[C@H](N=N2)[C@H]3Nn4c(nnc4S3)c5ccccc5O C38744980
C[C@H]1C/C(=N/NC(=O)c2oc(cc2)C(=O)N/N=C\3/C[C@H](CCC3)C)/CCC1 C13986794
CC1=C2[C@@H](C(=C(O[C@H]2N=N1)N)C#N)c3ccc(c(c3)OC)OC4CCCC4 C39327575
CC(C)(C)C1=C[C@H](N=N1)C(=O)N/N=C/c2cc(c(c(c2)Cl)O)OC C39353086
CC1=C([C@@H](NO1)c2ccccc2)C(=O)N/N=C/[C@H]3C=NN=C3c4ccccc4 C39444745
COc1ccc(cc1)C2=NN3[C@@H](NN[C@@H]3S2)[C@@H]4C=C(N=N4)c5ccccc5 C39590765
COc1cccc(c1)[C@H]2CCCN2C(=O)Nc3cccc(c3)NC(=O)OC C47712020
c1cc(c(cc1NC(=O)C(=O)NC2CCCCCCC2)[N+](=O)[O-])Cl C48638206
Cc1cc(=O)[nH]c2c1ccc(c2)NC(=O)/C=C\c3ccc(cc3)[N+](=O)[O-] C49471336
Cn1c2ccc(cc2n(c1=O)C)NC(=O)N[C@@H](c3ccc(cc3)OC)C4CC4 C50062934
Cc1c2cc(ccc2nc(n1)N=C3NCN(CN3)C4CCCCCC4)OC C19320792
c1ccc2c(c1)C(=O)N(C2=O)CSc3nnc(n3N)c4ccc(cc4)F C05263594
CN(C)c1c(cc(o1)/C=N/NC(=O)Nc2ccc(cc2)OC)Br C59104964
Cn1c(nnc1SCc2c(cccc2Cl)[N+](=O)[O-])c3ccc(cc3)N C59856202
Cc1cc(c(c(c1)C)COc2ccc(cc2[N+](=O)[O-])S(=O)(=O)N)C C60102948
Cc1cc(=O)[nH]c(n1)c2ccc(cc2)NC(=O)/C=C/c3ccc4c(c3)OCO4 C64374469
CC(C)c1nnc2n1cc(cc2)NC(=O)Nc3ccc(c(c3)Cl)OC C64757278
CCC1=C([C@H](NC(=S)N1)c2cc(c(cc2F)F)[N+](=O)[O-])C(=O)OC C67028961
CC1=C([C@H](NC(=S)N1)c2cc(c(cc2F)F)[N+](=O)[O-])C(=O)OC(C)C C67029287
CCc1cc2c(cc1O[C@@H]3[C@H]([C@@H]([C@@H]([C@@H](O3)CO)O)O)O)oc(c(c2=O)c4ccc5c(c4)OCO5)C C04257538
Cc1ccc(cc1)NC(=O)c2ccccc2NC(=O)C(=O)N/N=C/c3cc4ccccc4[nH]c3=O C04229169
CCOC(=O)c1c2c(sc1NC(=O)C(=O)N/N=C/c3ccc(cc3O)O)C[C@H](CC2)C C02520341
CC(C)OCC(=O)[C@@]1(Cc2c(c(c3c(c2O)C(=O)c4cccc(c4C3=O)OC)O)[C@@H](C1)O)O C05371510
CC(C)OCC(=O)[C@]1(Cc2c(c(c3c(c2O)C(=O)c4cccc(c4C3=O)OC)O)[C@@H](C1)O)O C05371512
C[C@@H]1C(=O)NCCCCC(=O)N[C@@H](C(=O)OC[C@@H](C(=O)N1)NC(=O)OCc2ccccc2)C(C)C C05437408
c1cc(ccc1C(=O)N[C@@H](C(Cl)(Cl)Cl)Nc2ccc(cc2)S(=O)(=O)N)[N+](=O)[O-] C02682661
Cc1cc(c(c(c1C)S(=O)(=O)N[C@H](C)C(=O)OCC(=O)Nc2c(c3c(s2)CCC3)C(=O)N)C)C C03302136
C[C@@H](C(=O)N/N=C/c1c2ccccc2ccc1OCc3ccccc3)Nc4c(=O)[nH]c(=O)[nH]n4 C00953434
c1ccc(c(c1)c2ccc(o2)C(=O)NC(=S)Nc3ccc(cc3)S(=O)(=O)N)[N+](=O)[O-] C08831322
Cc1cc(no1)NS(=O)(=O)c2ccc(cc2)Nc3nc(cs3)c4ccc(cc4O)O C06088854
CC[C@@]1(C(=O)N(C(=O)N1)CC(=O)Nc2c(c(c(s2)C(=O)N)C)C(=O)OCC)c3ccccc3 C09703970
c1cc(cc(c1)S(=O)(=O)N2CCCC2)NCC(=O)Nc3cc4c(cc3Br)[nH]c(=O)[nH]4 C09876126
c1ccc(c(c1)CNC(=O)c2ccccc2NS(=O)(=O)c3ccc4c(c3)[nH]c(=O)[nH]4)OC(F)F C10114920
CCCCn1c(c(c(=O)[nH]c1=O)N(Cc2ccccc2)C(=O)CC[C@H]3Cc4ccccc4NC3=O)N C14849421
CC(=O)NC(=S)Nc1ccc(cc1)NC(=S)NC(=O)/C=C/c2ccc(c(c2)[N+](=O)[O-])Cl C16320850
CC[C@@]1(C(=O)N(C(=O)N1)NC(=O)CSc2nnc(n2N)COc3ccc(cc3)C(C)C)C C19354560
CCOC(=O)C1=C(NC(=O)N[C@H]1c2ccc(cc2)OC(C)C)CN3CCC(CC3)C(=O)N C20214386
COc1ccc(c(c1)/C=N/Nc2nnc(n2N)SCC(=O)C3C4CC5CC(C4)CC3C5)O C20527456
CN(C)c1ccc(cc1)/C=N/Nc2nnc(n2N)SCC(=O)Nc3c(cccc3F)F C20527639
c1cc(ccc1/C=N/Nc2nnc(n2N)SCC(=O)Nc3c(c4c(s3)CCCC4)C#N)F C20528091
CC(C)Sc1nnc(s1)NC(=O)CSc2nc([nH]n2)N/N=C/c3ccccc3O C20832489
Cc1cc(cc(c1)NC(=O)CSc2nnc(n2N)N/N=C/c3ccc(cc3)C(=O)OC)C C20914325
Cc1ccc(cc1)/C=N/Nc2nnc(n2N)SCCC(=O)Nc3nc4ccccc4s3 C20918384
Cc1ccc(c(c1)Br)NC(=O)CSc2nnc(n2N)N/N=C/c3cnn(c3)C(C)C C20920564
CC(C)n1cc(cn1)/C=N/Nc2nnc(n2N)SCC(=O)NCc3ccc(c(c3)Cl)Cl C20920663
c1cc(cc(c1)NC(=O)CSc2nc([nH]n2)N/N=C/c3cc(ccc3O)Br)C#N C21080018
C/C(=N\Nc1nnc(n1N)SCC(=O)Nc2c(cccc2F)F)/c3ccc4c(c3)OCO4 C21318392
C[C@@H]1CCCC[C@@H]1NC(=O)NC(=O)CSc2nnc(n2N)c3ccc(cc3)OC(F)F C23634932
C[C@@H]1CCCC[C@H]1NC(=O)NC(=O)CSc2nnc(n2N)c3ccc(cc3)OC(F)F C23634934
CC[C@@]1(C(=O)N(C(=O)N1)NC(=O)CSc2nc(cn2N)c3ccccc3)c4ccccc4 C24139646
CC[C@@H](C)[C@H](C(=O)N[C@@H](C)C(=O)[NH+]=c1ccc-2c(cc(oc2c1)O)C)NC(=O)CCC(=O)[O-] C25758952
c1cc(sc1)S(=O)(=O)Nc2cc(ccc2N3CCC(CC3)(C(=O)N)[NH+]4CCCCC4)C(=O)[O-] C32971114
CC(=O)Nc1ccc(cc1)S(=O)(=O)/N=c\2/[nH]c(cs2)CC(=O)Nc3ccc(cc3)O C13724576
COc1ccc(cc1)N2[C@H](NN=C2SCC(=O)Nc3ccccc3)Cc4cc(=O)[nH]c(=O)[nH]4 C39362275
COc1ccc(cc1)NC(=O)CSC2=NN[C@@H](N2c3ccc(cc3)OC)Cc4cc(=O)[nH]c(=O)[nH]4 C39362336
c1cc(ccc1NC(=O)CSC2=NN[C@H](N2c3ccc(cc3)F)Cc4cc(=O)[nH]c(=O)[nH]4)F C39362774
c1ccc(cc1)CCNC(=O)CSC2=NN[C@@H](N2c3ccc(cc3)F)Cc4cc(=O)[nH]c(=O)[nH]4 C39362859
c1cc(oc1)[C@H]2NN[C@H]([NH+]2C3CCCCC3)SCc4[nH]c(=O)c5ccc(cc5n4)C(=O)[O-] C39665069
CC[C@]1(C(=O)N(C(=O)N1)NC(=O)CSc2nnc(n2N)c3ccc(cc3)C(C)(C)C)C C45442133
CCOC(=O)C1=C(NC(=O)N[C@@H]1c2ccco2)COC(=O)c3ccc(c(c3)S(=O)(=O)N)C C45601348
COc1ccc(cc1)Cn2c(=O)c(c([nH]c2=O)[O-])[C@@H]3c4c(c5cc(ccc5[nH]4)OC)CC[NH2+]3 C20610613
c1cc(c(cc1/C=C/C(=O)NC(=S)Nc2c(c3c(s2)CCC3)C(=O)N)[N+](=O)[O-])N4CCOCC4 C57316653
c1cc(cc(c1)[N+](=O)[O-])c2nnc(n2N)SCC(=O)N/N=C/c3cc(ccc3O)Br C58990169
c1c(cc(c(c1[N+](=O)[O-])NC(=O)CSc2nc([nH]n2)N)Br)Br C33726327
COc1ccc(cc1OC)NC(=O)CSc2nnc(n2N)N/N=C/c3cccc(c3)Br C20292207
Cc1ccc(cc1)NC(=O)N/N=C/c2ccc(c(c2)OC)Oc3c(n(c(=O)n(c3=O)C)C)N C59599119
CC(C)Cn1ccc2c1ccc(c2)NC(=O)CCNc3ccc(cc3[N+](=O)[O-])S(=O)(=O)N C60319061
COc1ccc(cc1)[C@@H]2Cc3c(cc(c(=O)[nH]3)C(=O)Nc4ccc(cc4)S(=O)(=O)N)C(=O)C2 C64775484
COc1cc(cc(c1O)[N+](=O)[O-])[C@@H]2[C@@H]([C@@](NC(=S)N2)(C(F)(F)F)O)C(=O)c3ccccc3 C67207052
Cc1ccc(cc1)c2c3c(cn2C(CO)(CO)CO)n(c(=O)n(c3=O)C)C C00801317
CCN1c2ccccc2[C@@]3(C1=O)c4c(c(=O)cc(o4)CO)OC(=C3C#N)N C01088026
C1CCC2(CC1)OC[C@H](O2)CNC(=O)C(=O)N3CCC(CC3)C(=O)N C05351826
c1cc(oc1)CNS(=O)(=O)c2ccc3c(c2)NC(=O)CC(=O)N3 C05035786
Cc1c(c(=O)n(c(=O)n1C)C)S(=O)(=O)Nc2ccccc2C(=O)N C04270187
Cn1c(c(c(=O)n(c1=O)C)S(=O)(=O)Nc2ccccc2OC)N C04270191
Cc1ccc(cc1)S(=O)(=O)OC[C@@H]2[C@@H]([C@@H]([C@@H]([C@@H](O2)OC)O)O)O C04530851
CC1(Cc2c(sc3c2c(=O)n(c(=O)n3CC(=O)N)CCCO)CO1)C C06757528
Cc1ccc(cc1)n2c(cc(=O)[nH]c2=O)NC(=O)CSC3=NC(=O)C(=O)N3 C01921281
Cc1c(c([nH]c1C(=O)NN2C(=O)C3(CCC(CC3)C)NC2=O)C)C(=O)C C09577855
CN(C)S(=O)(=O)c1ccc(=O)n(c1)CC(=O)Nc2ccc3c(c2)[nH]c(=O)[nH]3 C09722378
CC(C)(C)N1C(=O)[C@H]2[C@@H]([NH2+][C@@]([C@@H]2C1=O)(CO)C(=O)[O-])c3ccc(cc3)N(C)C C05976497
c1ccc(c(c1)c2c(=O)[nH]c(=S)[nH]n2)n3c(=O)[nH]c(=O)c(n3)C#N C16450564
CCOC(=O)[C@@]1([C@@H]2[C@@H]([C@H](N1)c3ccc(cc3)O)C(=O)N(C2=O)C)CO C19529617
Cc1c(c(=O)[nH]c(=O)[nH]1)S(=O)(=O)N2CCC[C@@H](C2)C(=O)NCC(C)C C31808252
Cn1cc(cc1C(=O)NNC(=O)CSc2[nH]ncn2)Br C32825619
CC[C@]1(C(=O)N(C(=O)N1)CC(=O)N2C[C@H](Oc3c2cccc3)C(=O)N)C C32986122
CCn1c(=O)c2c(c(sc2n(c1=O)CC(=O)N3CCOCC3)C(=O)NN)C C34779502
c1cc(sc1)C(=O)NNC(=O)CNc2cnc3n(c2=O)ccs3 C35021845
c1cc(c(cc1S(=O)(=O)N[C@H]2CCS(=O)(=O)C2)[N+](=O)[O-])N C36964216
Cc1c(sc(=S)n1C)C(=O)NNS(=O)(=O)c2ccc(cc2)NC(=O)C C02239017
c1cc(sc1S(=O)(=O)N2CCN(CC2)C(=O)CNC(=O)N)Cl C05938264
CCN([C@H]1CCS(=O)(=O)C1)C(=O)CSc2[nH]c(=O)cc(n2)N C32910028
CCN1c2ccccc2[C@]3(C1=O)[C@H]4C(=O)NC(=O)N=C4OC(=C3C#N)N C39210693
CC(C)S(=O)(=O)n1c2c(c3c(c1=O)cc(cn3)O)N[C@@H](CC2=O)O C39450552
c1cc(c(cc1S(=O)(=O)N)Br)NC(=O)Cn2cnnn2 C40378693
c1c(cnc(c1S(=O)(=O)N(CC#N)CC#N)NN)Br C41069849
Cn1cc(cc1C(=O)NNC(=O)NCC(=O)N(C)C)Br C43715061
Cc1ccc(cc1C(=O)O[C@@H](C)C(=O)N2CCNC2=O)S(=O)(=O)N C45492961
C[C@@]1(CCS(=O)(=O)C1)NNC(=O)NCc2cccnc2n3cccn3 C46095414
c1c[nH]cc(c1=O)NC(=O)Cn2cc(c(=O)[nH]c2=O)Br C48597579
C[C@H]([C@H]1[C@@H]2[C@@H](C(=O)N(C2=O)CCCOC)[C@@]3(N1)c4cc(ccc4NC3=O)F)O C16022037
CNS(=O)(=O)c1ccc(c(c1)[N+](=O)[O-])N2CCO[C@@H](C2)C(=O)N C50956442
c1cc(ccc1NC(=O)C(=O)N2CCC[C@H](C2)C(=O)NC3CC3)N4CCNC4=O C51837902
CN1C(=O)C(=CNc2ccccc2SCC(=O)N)C(=O)N(C1=O)C C52529188
CCC(=C1C(=O)N(C(=O)N(C1=O)C)C)NCc2ccc(cc2)S(=O)(=O)N C54503325
[H]/N=c\1/c(=C\c2ccc(cc2)O)/c(=O)nc-3s/c(=C/C(=O)N4CCCCC4)/[nH]n13 C20331597
CC(=O)N[C@@]1(c2c(=O)[nH]c(=O)n(c2NC1=O)c3ccccc3)C(F)(F)F C01868321
Cc1cc(c(o1)C)C(=O)NNC(=O)c2cc(cn2C)S(=O)(=O)NC C23742678
CN1C(=O)C(=CNc2ccc(c(c2)S(=O)(=O)N)OC)C(=O)N(C1=O)C C60864016
CC(C)NC(=O)C(=O)NNC(=O)CN1C(=O)C2(CCCCC2)N(C1=O)C C61088729
CCn1c2ccc(cc2[nH]c(=O)c1=O)C3=NO[C@H](N3)[C@H](C)NC(=O)c4ccco4 C64890606
c1cc(ccc1N2C[C@H](CC2=O)C(=O)NN)S(=O)(=O)N3CCCCC3 C66055515
CC1CCN(CC1)S(=O)(=O)c2ccc(cc2)N3C[C@@H](CC3=O)C(=O)NN C66055522
c1cc2c(cc1N3C[C@H](CC3=O)C(=O)N[C@H]4CCCN(C4)CC(=O)N)OCO2 C66448510
Cn1c(n[nH]c1=S)CNC(=O)CN2C(=O)C3(CCCCC3)NC2=O C66625982
CCn1c(n[nH]c1=S)CNC(=O)Cc2c(c3c(=O)[nH]n(c3nc2C)C)C C66636238
CC1CCC(CC1)N2C[C@@H](CC2=O)C(=O)NNC(=O)C(=O)NC3CC3 C66819553
c1cc2c(cc1S(=O)(=O)N3CCN(CC3)c4cncc(n4)N)NC(=O)CO2 C66860304
C[C@@H]1CCCN(C1)C(=O)CCNC(=O)C2CCC3(CC2)C(=O)NC(=O)N3 C67272825
COc1ccc2c(c1OC)C(=O)O[C@H]2c3c(n(c(=O)[nH]c3=O)Cc4cccnc4)N C01452765
Cc1c(=O)n(c(nn1)SCC(=O)N2[C@H](C=C(N2)c3ccc(cc3)OC)c4ccco4)N C03380976
Cc1cccn2c1nc(c(c2=O)/C=C(\C#N)/C(=O)NCC=C)N3CCC(CC3)C(=O)N C05563171
C[C@@H](c1ccc(cc1)S(=O)(=O)N)NS(=O)(=O)c2ccc3c(c2)OCCCO3 C06881900
c1ccc(c(c1)n2c3c(c(=O)[nH]c2=O)[C@@](C(=O)N3)(C(F)(F)F)NC(=O)c4ccncc4)F C03641206
c1ccc(cc1)NC(=O)CN2C(=O)/C(=C\c3cn(c4c3cccc4)CC(=O)N)/SC2=O C09259832
CC[C@]1(C(=O)N(C(=O)N1)NC(=O)CN2C(=O)[C@@]3(CCc4c3cccc4)NC2=O)c5ccccc5 C10031200
Cc1cc(ccc1N2CCCC2=O)N[C@@H](C)C(=O)c3c(n(c(=O)n(c3=O)C)C)N C10747169
c1cc(ccc1C(=O)N)NS(=O)(=O)c2ccc(cc2)N3C(=O)CCS3(=O)=O C11904517
CC(=O)NS(=O)(=O)c1ccc(cc1)NC(=O)N[C@H]2CC(=O)N(C2)c3cccc(c3)OC C12180155
CSc1nnc(s1)N2C3=C(C(=O)CCC3)[C@]4(c5ccccc5NC4=O)C(=C2N)C#N C12371925
Cc1cc(cc(c1)n2c(=S)n(nn2)[C@H]3C/C(=N/NC(=S)N)/[C@H]4OC[C@@H]3O4)C C12445752
Cc1c(sc(n1)N2CCOCC2)C(=O)NNC(=O)c3c[nH]c(=S)n3c4ccccc4 C12702582
Cn1ccnc1[C@@H](c2ccc(cc2)OC)NS(=O)(=O)c3ccc4c(c3)[nH]c(=O)[nH]4 C12520132
c1cc(c(cc1NS(=O)(=O)c2ccc3c(c2)[nH]c(=O)[nH]3)S(=O)(=O)N4CCOCC4)F C12931181
c1ccc2c(c1)N(C[C@H](O2)C(=O)N)CC(=O)Nc3cccc(c3)S(=O)(=O)N4CCCC4 C12555028
c1ccc(cc1)N2C(=O)/C(=C\c3cccn3c4ccc(cc4)S(=O)(=O)N)/C(=O)N2 C13425308
Cc1ccc(cc1)c2cc(=O)n(cn2)CC(=O)Nc3ccc(cc3)S(=O)(=O)N C13807058
CCN(CC)c1ccc(c(c1)O)[C@H]2[C@@H]3[C@H](C(=O)N(C3=O)c4ccccc4)[C@]([NH2+]2)(C)C(=O)[O-] C15306763
CCc1cc2c(s1)ncn(c2=O)NC(=O)CCc3c(nc4nc(nn4c3C)N)C C17245420
Cc1c(c(n(n1)[C@@H]2CCS(=O)(=O)C2)Cl)[C@H]3NC(=Nc4n3c5ccccc5n4)N C18053671
COc1cc2c(cc1OC)[nH]c(=S)n(c2=O)Cc3ccc(cc3)S(=O)(=O)N C09348033
Cc1c(c(=O)[nH]c(=O)[nH]1)S(=O)(=O)N2CCC[C@@H](C2)C(=O)NC3CCC(CC3)C C02469229
Cn1c2cn(c(c2c(=O)n(c1=O)C)c3ccccc3Br)C(CO)(CO)CO C20463765
CC(C)[C@@H](C(=O)NNC(=O)c1cc(cn1C)Br)NC(=O)c2ccco2 C21965160
C[C@]1(C(=O)N(C(=O)N1)CC(=O)NNC(=O)c2cc(cn2C)Br)C3CC3 C22742145
Cc1ccc(c(c1)C)C(=O)NNC(=O)c2ccc(cc2)S(=O)(=O)N[C@@H]3CCS(=O)(=O)C3 C24177345
C[C@]1(C(=O)N(C(=O)N1)CC(=O)c2c(n(c(=O)n(c2=O)C)C)N)c3ccc(cc3)C(C)(C)C C24875279
Cc1cc(oc-2cc(=[NH+]C(=O)[C@@H]3CCCN3C(=O)CNC(=O)CCC(=O)[O-])ccc12)O C28631763
C[C@H]1C[C@H]2[C@H]3[C@](CCC[C@@]3([C@]1(CC[C@]4([C@@H]([C@H](O[C@@H]4OC)OC)O)O)O)C)(C(=O)O2)C C31157764
CC(C)C[C@@H]1[C@H]2[C@@H](C(=O)N(C2=O)c3ccc(cc3)Cl)[C@]4([NH2+]1)C(=O)NC(=O)N=C4[O-] C15303359
Cc1ccc(cc1)[C@]2(C(=O)N(C(=O)N2)CC(=O)NNC(=O)c3cc(oc3C)C)C C12853037
CNS(=O)(=O)c1ccc(cc1)N/C=C\2/C(=O)NC(=O)N(C2=O)c3ccccc3 C06792518
COC(=O)[C@H](c1c(=O)[nH]c2ccccc2n1)/C(=N/O)/C(=O)Nc3ccc(cc3)Br C16957745
Cc1ccc(c(c1)F)NC(=O)[C@H]2CC(=O)Nc3c2c(=O)[nH]c(n3)N4CCOCC4 C38828220
CC(=O)N1C=Cc2ccccc2[C@H]1CC(=O)Nc3cccc(c3)[C@]4(C(=O)NC(=O)N4)C C40111161
Cc1ccc(cc1Cl)N2C(=O)[C@H]3[C@H]([NH2+][C@@]([C@@H]3C2=O)(CO)C(=O)[O-])c4ccc(cc4)N(C)C C33375127
C[C@H]([C@]1([C@@H]2[C@@H]([C@@H]([NH2+]1)c3ccc(s3)Cl)C(=O)N(C2=O)c4cccc(c4)[N+](=O)[O-])C(=O)[O-])O C43221085
C[C@H]1C[C@]2(CC(C1)(C)C)C(=O)N(C(=O)N2)CC(=O)O[C@@H](C)C(=O)NC(=O)NC(C)C C45486512
C[C@H]([C@@H]1[C@@H]2[C@@H](C(=O)N(C2=O)CCc3ccc(c(c3)OC)OC)[C@@]4(N1)c5ccccc5NC4=O)O C16025234
c1cc(oc1)C(=O)N[C@@]2(c3c(=O)[nH]c(=O)n(c3NC2=O)c4ccc(cc4)F)C(F)(F)F C02237522
CC(C)[C@@H](C(=O)Nc1ccc(cc1)S(=O)(=O)N)N2C(=O)[C@@H]3[C@@H]4C[C@H]([C@@H]3C2=O)C=C4 C12492216
CC(=O)Nc1cc(cc(c1)NC(=O)C)C(=O)NCCc2cc(cc3c2OCOC3)F C52900177
c1ccc2c(c1)[C@@]3(CC(=O)Nc4c3cnn4c5ccc(cc5)Cl)C(=O)N2CC(=O)N C20745563
c1cc(ccc1NC(=O)[C@H]2CCCN(C2)c3ccc(nn3)n4ccnc4)S(=O)(=O)N C62164724
Cc1ccc2c(c1)S[C@@H](N2)NC(=O)[C@H]3CCCN(C3)S(=O)(=O)c4c[nH]cn4 C63486163
Cc1ccc(cc1C(=O)NNC(=O)C2=NC=C(C2)Br)S(=O)(=O)NC(C)(C)C C64139162
CC(=O)N1[C@H](C/C(=C/2\C(=O)NC(=O)N(C2=O)Cc3ccccc3)/N1)c4ccc(cc4)O C64788995
CC(=O)Nc1ccc(cc1)NC(=O)CCS(=O)(=O)c2ccc3c(c2)NC(=O)CCS3 C65077191
C#Cc1cccc(c1)NC(=S)NNC(=O)c2cc3c(cc2[N+](=O)[O-])OCCO3 C67220082
CCOC(=O)C1=C(OC(=C([C@]12c3c(ccc(c3Br)C)NC2=O)C#N)N)c4ccccc4 C00756253
Cc1c(c(c2c(c1O)[C@]3(C(=C(C(=O)C[C@@]3(O2)Sc4ccccc4)C(=O)C)O)C)C(=O)C)O C01768143
c1cc(cc(c1)I)C(=O)OCC(=O)Nc2ccc(cc2)S(=O)(=O)N C03371049
CC[C@@H](C)[C@@H](CO)NC(=O)[C@H](C)NC(=O)[C@@H]1C(S[C@@H]2N1C(=O)c3c2cccc3)(C)C C08790397
c1cc(ccc1C(=O)NN2[C@H](C(=O)N(C2=S)c3ccc(cc3)Cl)CC(=O)N)Cl C01440067
CCOc1cc2c(cc1CNC(=O)NCC(=O)Nc3c(cc(cc3C)C)C)O[C@H](C2)C C09502313
C[C@H](C(=O)Nc1ccc(cc1)S(=O)(=O)N)OC(=O)c2ccc(s2)Br C09606726
C[C@H]1CCc2c(sc(c2C(=O)N)NC(=O)CCS(=O)(=O)c3ccc(cc3)OC)C1 C10029216
C[C@@H](C(=O)Nc1ccc(cc1)NC(=O)C)NS(=O)(=O)c2ccc(cc2)Br C10041404
c1cc(cc(c1)I)NC(=O)CSc2nnc(n2N)c3ccco3 C11668487
COc1ccc(c2c1cccc2)C[C@@]3(CCC(=O)N3)CCC(=O)N[C@H]4CCCCNC4=O C11882423
c1ccc(c(c1)C(=O)N[C@]2(c3c(=O)[nH]c(=S)n(c3NC2=O)c4ccccc4F)C(F)(F)F)F C12375346
C[C@]12CC[C@H]3[C@H]([C@@H]1CC[C@H]2O)CCC4=C/C(=N\OCC(=O)N[C@@H]5CCCCNC5=O)/CC[C@]34C C12658945
COc1ccc(c(c1)[C@@H]2[C@H]([C@](NC(=O)N2)(C(F)(F)F)O)C(=O)c3cccs3)OC C13306904
Cc1cc(cc(c1OCC(=O)NNC(=O)CNC(=O)C2CCCCC2)C)Br C13985314
c1ccc2c(c1)NC(=O)[C@H](S2)CC(=O)Nc3cccc(c3)S(=O)(=O)Nc4ccccc4F C14252133
c1ccc(cc1)Cn2c(c(c(=O)[nH]c2=O)N(Cc3ccccc3)C(=O)C[C@@H]4CCC=C4)N C14633269
CCCCn1c(c(c(=O)[nH]c1=O)N(C)C(=O)/C=C/c2ccccc2Br)N C14655924
c1ccc2c(c1)nc3c(nn(c3n2)c4ccc(cc4)I)[C@H]([C@H](CO)O)O C15774893
C[C@@H](C(=O)NC(=O)N)Sc1nc2c(c3c(s2)CCCC3)c(=O)n1C4CCCC4 C03521955
CCC[C@@]1([C@@H]2[C@@H]([C@@H]([NH2+]1)c3ccccc3O)C(=O)N(C2=O)c4cccc5c4cccc5)C(=O)[O-] C19848860
CC(=C)Cn1c2c(c(=O)[nH]c1=S)[C@](C(=O)N2)(C(F)(F)F)NC(=O)c3ccccc3 C20070520
CCCCc1ccc(cc1)N2C(=O)[C@H]3[C@@H](C2=O)[C@]4(c5ccccc5NC4=O)N[C@H]3[C@H](C)O C20610656
CC(C)Cn1c(c(c(=O)[nH]c1=O)N(CC(C)C)C(=O)c2cccc(c2)I)N C03528616
Cc1ccc(cc1)CNC(=O)[C@H](C(C)C)NS(=O)(=O)c2ccc3c(c2)CCCC(=O)N3 C21535731
CC(C)[C@H](C(=O)NCc1cccs1)NS(=O)(=O)c2ccc3c(c2)CCCC(=O)N3 C21535777
Cc1ccc(cc1C)n2ccnc2S[C@H](C)C(=O)Nc3ccc(cc3)S(=O)(=O)N C23050413
CS(=O)(=O)NCCc1ccc(s1)C(=O)NNC(=O)c2cc3c(s2)CCCCC3 C23179397
C[C@H](C(=O)/C(=C/1\Nc2ccccc2S1)/C#N)Sc3nnc(s3)SCC(=O)N C26109210
Cc1cc(cc(c1C)S(=O)(=O)NC)C(=O)NNC(=O)c2cc3c(s2)CC[C@H](C3)C C27331447
c1ccc(cc1)NC(=O)c2cc(ccc2Sc3ccccc3N)S(=O)(=O)N4CCOCC4 C35325789
c1ccc(c(c1)C(=O)NNC(=O)CN2CCN(CC2)c3ccccc3O)Br C16480976
c1cc(ccc1C2=NC(=O)[C@H](C(=C2)c3ccc4c(c3)OCO4)/C(=N/O)/N)Br C39338115
CS[C@H]1NN[C@H](N1c2ccc(cc2)F)CCNC(=O)[C@@H]3C=C(N=N3)c4ccccc4 C39353585
CCN(c1ccccc1O)C(=O)[C@@H]2CC(=C3[NH+]2Cc4ccccc4N3)S(=O)(=O)c5ccccc5 C39543687
C[C@H](C(=O)Nc1ccc(cc1)S(=O)(=O)N)N2CCO[C@@H](C2)c3ccc(cc3)Cl C40154700
CC[C@H](C)[C@]1([C@@H]2[C@@H]([C@@H]([NH2+]1)c3cc(c(c(c3)C)O)C)C(=O)N(C2=O)c4ccc(c(c4)Cl)C)C(=O)[O-] C43221765
CC(=O)Nc1cccc2c1c(ccc2)N/C=C/3\C(=O)NC(=S)N(C3=O)c4ccc(cc4)Cl C09459094
CCCCN1C(=O)[C@@H]2[C@H](N[C@]3([C@@H]2C1=O)c4cc(ccc4NC3=O)F)Cc5ccc(cc5)O C16021914
CC(C)(C)N1C(=O)[C@@H]2[C@H](N[C@]3([C@@H]2C1=O)c4cc(ccc4NC3=O)F)Cc5ccc(cc5)O C17027862
Cc1cc(c(c(c1)C)N2C(=O)/C(=C\NC[C@@]3(C[C@H](CC(C3)(C)C)O)C)/C(=O)NC2=O)C C19832585
Cc1nc(cs1)CC(=O)NNC(=O)CNC(=O)c2c(c3ccccc3s2)Cl C57391188
c1ccc2c(c1)c(cn2CC(=O)N)/C=N/NC(=O)COc3cccc(c3)Br C33958664
c1ccc(cc1)CN2C(=O)[C@@H]3[C@@H](N[C@@]4([C@H]3C2=O)c5ccccc5NC4=O)Cc6ccc(cc6)O C15229805
Cc1c2c(on1)NC3=C([C@@H]2c4ccc(cc4)NC(=O)C)C(=O)C[C@@H](C3)c5ccc(cc5)O C13571362
c1cc(ccc1F)S(=O)(=O)N[C@@H]2N/C(=C\C(=O)NC3=CC4=CC=N[C@@H]4C=C3)/CS2 C39953073
c1cc(ccc1S(=O)(=O)N[C@@H]2N/C(=C\C(=O)NC3=CC4=CC=N[C@@H]4C=C3)/CS2)Cl C39953399
COc1ccc(cc1)n2c(=O)c(c([nH]c2=S)[O-])[C@H]3[C@@H]4C(=c5ccccc5=[NH+]4)CCN3 C63351553
CN1C(=C[C@@H](N1)c2ccc(cc2)Cl)NC(=O)CSc3[nH]nc(n3)c4cccs4 C38653535
c1ccc2c(c1)[C@]3([C@@H]4[C@@H]([C@@H](N3)Cc5ccc(cc5)O)C(=O)N(C4=O)c6ccc(cc6)F)C(=O)N2 C16011536
CN(c1ccccc1OC)S(=O)(=O)c2ccc(cc2)C(=O)O[C@@H](c3ccccc3)C(=O)c4ccccc4 C03273566
CC1=NC2=C([C@H](C1C(=O)OC3CCCC3)c4ccc(c(c4OC)OC)OC)C(=O)C[C@@H](C2)c5cccs5 C08856913
CC1=NC2=C([C@@H](C1C(=O)OC3CCCC3)c4ccc(c(c4OC)OC)OC)C(=O)C[C@@H](C2)c5cccs5 C08856918
CCc1ccc2c(c1)s/c(=N/C(=O)[C@H]3CCCN3S(=O)(=O)c4ccc(cc4)C)/n2CC(=O)OCC C08841316
CCCN(CCC)S(=O)(=O)c1ccc(cc1)C(=O)/N=c\2/n(c3ccc(cc3s2)OC)CCOCC C08998843
CC[C@H]1CCCCN1S(=O)(=O)c2ccc(cc2)C(=O)/N=c\3/n(c4ccccc4s3)CC(=O)OCC C09077961
CCCCN(CC)S(=O)(=O)c1ccc(cc1)C(=O)/N=c\2/n(c3cc4c(cc3s2)OCCO4)CC=C C09300545
CCCn\1c2cc(c(cc2s/c1=N\C(=O)c3ccc(cc3)S(=O)(=O)N4CCCC[C@@H]4CC)OC)OC C09584600
CC(C)CN(CC(C)C)S(=O)(=O)c1ccc(cc1)C(=O)/N=c\2/n(c3ccccc3s2)CC(=O)OC C09726618
CC[C@@H]1CCCCN1S(=O)(=O)c2ccc(cc2)C(=O)/N=c\3/n(c4c(cccc4s3)OCC)CCOC C09764767
CCOCCn\1c2c(cccc2s/c1=N\C(=O)c3ccc(cc3)S(=O)(=O)N4CCOCC4)OCC C09765402
CCOCCn\1c2c(cccc2s/c1=N\C(=O)c3ccc(cc3)S(=O)(=O)N4CCCCCC4)OC C09765629
CCOC(=O)c1ccc2c(c1)s/c(=N\C(=O)c3ccc(cc3)S(=O)(=O)N(C)C4CC4)/n2CCOC C10099745
CCOc1ccc2c(c1)s/c(=N/C(=O)[C@@H]3CCCN(C3)S(=O)(=O)c4cccs4)/n2CCSC C10064946
CCn\1c2c(c(ccc2s/c1=N\C(=O)c3ccc(cc3)S(=O)(=O)N(CCC#N)CCC#N)Cl)C C08797446
CCCCCn\1c2c(cc(/c1=N\C(=O)C/C(=C\C=C/C=C)/Br)C#N)c(=O)n3cccc(c3n2)C C11690802
CCOC(=O)c1cc2c(nc3ccccn3c2=O)n(c1=NC(=O)c4ccc(cc4)C(C)(C)C)CCCOC C11691125
CCOC(=O)c1ccc2c(c1)s/c(=N/C(=O)Cc3ccc(cc3)S(=O)(=O)C(C)C)/n2CCSC C12070514
CCOC(=O)Cn\1c2ccc(cc2s/c1=N\C(=O)[C@@H]3CCCN3S(=O)(=O)c4cccs4)C(C)C C12465437
CCOCCn\1c2cc(c(cc2s/c1=N\C(=O)[C@@H]3CCCN3S(=O)(=O)c4cccs4)OC)OC C12465486
CCCn1c(cc(c1C)/C=C(\C#N)/C(=O)OCC(=O)N2[C@@H](CC(=N2)c3ccc(cc3)Cl)c4ccco4)C C12542897
CCN(CC)S(=O)(=O)c1ccc(cc1)C(=O)/N=c\2/n(c3c(s2)cccc3Cl)CCC(=O)OCC C09624822
CC[C@@H](C)OC(=O)C1[C@@H](C2=C(C[C@@H](CC2=O)c3ccc(c(c3)OC)OC)N=C1C)c4ccc(cc4OC)OC C13388558
CCOc1ccc2c(c1)s/c(=N/C(=O)[C@@H]3CCCN(C3)S(=O)(=O)c4ccccc4)/n2CC(=O)OC C12664747
CCOCCn\1c2ccc(cc2s/c1=N\C(=O)[C@H]3CCCCN3S(=O)(=O)c4cccs4)OCC C13963497
CCOc1ccccc1N(CC(=O)N2CCN(CC2)c3ccccc3OC)S(=O)(=O)c4ccc(cc4)C C16319469
CCCCN(CC(=O)N1c2ccccc2-n3cccc3[C@@H]1c4ccccc4)C(=O)c5cc(cc(c5)OC)OC C16569343
CCN(CC)S(=O)(=O)c1ccc2c(c1)nc(n2Cc3ccco3)SCc4cc(ccc4OC)OC C25159604
COc1ccc(cc1OC)c2csc(n2)N3[C@@H](CC(=N3)c4ccc(c(c4)OC)OC)c5ccc(cc5)F C28062805
CC(C)(C)c1ccc(cc1)S(=O)(=O)N(c2ccc(cc2)OC(=O)c3ccncc3)C(=O)c4ccncc4 C28119266
CCOC(=O)c\1cc2c(nc3ccccn3c2=O)n(/c1=N\C(=O)c4ccc(cc4)c5ccccc5)CCOC C11691107
CCOC(=O)C1CCN(CC1)C(=O)CSc2nc(cc(n2)Cl)N3CCN([C@@H](C3)C)C(=O)C(C)(C)C C00732968
Cc1ccc(c(c1)C)n2c(=O)c3ccccc3nc2[C@H](C)N(CCCOC)S(=O)(=O)/C=C/c4ccccc4 C35116740
Cc1ccccc1n2c(nnc2SCCCC(=O)N3CCN([C@H](C3)C)C(=O)CC(C)(C)C)c4ccco4 C35129669
CCCCN(CC(=O)N1c2ccccc2-n3cccc3[C@H]1c4ccc(cc4)OC)C(=O)CCC(=O)OCC C35229266
CCCCN(CC(=O)N1c2ccccc2-n3cccc3[C@@H]1c4cc(ccc4OC)OC)C(=O)c5cccs5 C35230712
CCCCOc1ccc(cc1OCC)[C@@H]2c3c(=O)c4cc(ccc4oc3C(=O)N2c5nc(c(s5)C)C)C C35512624
CCCCOc1ccc(cc1OCC)[C@H]2c3c(=O)c4cc(ccc4oc3C(=O)N2c5nc(c(s5)C)C)F C35513716
c1ccc(cc1)Cn2c(nnn2)S[C@@H]3CC[C@H]4[C@@H](CC[C@@H]3S4)Sc5nnnn5Cc6ccccc6 C35741604
CC(C)(C)c1ccc(cc1)[C@H]2c3ccsc3CCN2C(=O)CN(CC=C)C(=O)c4ccc(cc4)[N+](=O)[O-] C35770801
CC[C@@H](C)N(CC(=O)N1CCc2c(ccs2)[C@H]1c3ccc(cc3)OC)C(=O)c4ccc(cc4OC)OC C35770937
c1ccc(cc1)c2ccc(cc2)c3ccc(nn3)N4CCN(CC4)C(=O)CN(Cc5ccco5)C(=O)C6CC6 C36084874
Cc1ccc(cc1)C(=O)N(CCCOC)CC(=O)N2CCc3c(ccs3)[C@@H]2COc4ccccc4OC C36117939
CCc1cc2c(cc1CC)[C@H](N(CC2)C(=O)c3cccc(c3)[N+](=O)[O-])Cc4cc(c(c(c4)OC)OC)OC C39289603
CC[C@@]1(CN(C(=O)N1CC2(CCN(CC2)S(=O)(=O)C(C)C)C3CCCCC3)S(=O)(=O)C(C)C)C C39487329
CCCc1nnc(s1)N2[C@@H](c3c(=O)c4cc(ccc4oc3C2=O)C)c5ccc(c(c5)OCC)OCCC C39837983
CCCc1nnc(s1)N2[C@@H](c3c(=O)c4cc(c(cc4oc3C2=O)C)C)c5ccc(c(c5)OC)OCC=C C39838735
CCCOc1ccc(cc1OCC)[C@H]2c3c(=O)c4ccc(c(c4oc3C(=O)N2c5nnc(s5)CC)C)C C40065789
Cc1nnc(n1/N=C/c2ccc(c(c2)[N+](=O)[O-])N3CCN(CC3)Cc4ccccc4)SCc5ccccc5 C59489979
Cc1c2c(cc3c1O/C(=C\c4cc(c(c(c4)OC)OC)OC)/C3=O)CN(CO2)CCc5ccccc5OC C41587085
CC(=O)O[C@H]1[C@@H]2[C@@H](CO[C@H](N2OC(=O)C)c3c(cccc3Cl)F)O[C@H]1n4ccc(=O)[nH]c4=O C05850614
c1ccn2c(c1)nc(c(c2=O)/C=C(\C#N)/C(=O)N[C@@H]3CCS(=O)(=O)C3)N4CCC(CC4)C(=O)N C02201915
c1ccc(cc1)S(=O)(=O)CC(=O)N2CCN([C@H](C2)C(=O)N[C@H]3CCCNC3=O)S(=O)(=O)c4ccc(cc4)F C05413977
COc1ccc(cc1)NC(=O)N[C@H]2CO[C@H]3[C@@H]2OC[C@@H]3n4c(nnn4)Oc5ccc(cc5)n6cncn6 C04259866
c1cc(sc1)c2nnn(n2)CC(=O)Nc3ccc(cc3)S(=O)(=O)N[C@@H]4CCS(=O)(=O)C4 C08708339
C[C@]1(C(=O)N(C(=O)N1)CC(=O)c2ccc3c(c2)CCN3S(=O)(=O)C)c4cccc(c4)n5cnnn5 C08777526
CC(C)N1C(=O)/C(=C/c2c(nc3ccccn3c2=O)N4CCNC(=O)[C@@H]4CC(=O)OC)/SC1=S C08858015
CC(C)N1C(=O)/C(=C/c2c(nc3ccccn3c2=O)N4CCNC(=O)[C@H]4CC(=O)OC)/SC1=S C02194050
CCN1C(=O)/C(=C/c2c(nc3c(cccn3c2=O)C)N4CCNC(=O)[C@H]4CC(=O)OCC)/SC1=S C02357233
C=CCn1c(nnc1SCC(=O)N2CC(=O)NC(=O)C23CCCCC3)[C@H]4CCS(=O)(=O)C4 C08937677
c1ccc(cc1)CS(=O)(=O)c2nnc(o2)C3CCN(CC3)S(=O)(=O)[C@@H]4CS(=O)(=O)C[C@@H]4O C09026689
c1cc(sc1)[C@H](CNS(=O)(=O)[C@@H]2CS(=O)(=O)C[C@@H]2O)S(=O)(=O)c3ccc4c(c3)OCO4 C09102726
CCN(C[C@@H]1COc2ccccc2O1)C(=O)CN3C(=O)[C@](NC3=O)(C)c4cccc(c4)n5cnnn5 C09389674
C[C@H](C(=O)N1CCN(CC1)S(=O)(=O)c2ccccc2C#N)NC3=NS(=O)(=O)c4c3cccc4 C09515012
COCCn\1c2ccc(cc2s/c1=N\C(=O)c3ccc(cc3)N4C(=O)CCC4=O)S(=O)(=O)N C09723366
CC(=O)Nc1ccc(cc1)S(=O)(=O)N2CCC(CC2)NC(=O)/C=C/c3cn(c(=O)n(c3=O)C)C C10113983
CCC1CCC2(CC1)C(=O)N(C(=O)N2)CC(=O)N3CCN(CC3)S(=O)(=O)c4c(noc4C)C C10661557
CC1CCC2(CC1)C(=O)N(C(=O)N2)NC(=O)CN3C(=O)[C@@](NC3=O)(C)c4ccc5c(c4)OCCCO5 C11061766
C[C@]1(C(=O)N(C(=O)N1)CC(=O)N2CCN(CC2)S(=O)(=O)c3ccc4c(c3)CCC4)c5ccco5 C12567141
c1ccc2c(c1)[C@]3(CCO2)C(=O)N(C(=O)N3)CC(=O)c4ccc(cc4)S(=O)(=O)N5CCOCC5 C13062667
COC(=O)Cn\1c2ccc(cc2s/c1=N\C(=O)c3ccc(cc3)N4C(=O)CCC4=O)S(=O)(=O)N C09809070
Cc1cc(no1)NC(=O)C[NH+]2CCN(CC2)c3ccc(cc3C(=O)[O-])S(=O)(=O)N4CCOCC4 C13452188
CC[C@@H](C)N1C(=O)/C(=C/c2ccc3c(c2)CC4([C@@H]5N3CCC5)C(=O)N(C(=O)N(C4=O)C)C)/C(=O)NC1=O C09240362
C[C@]1(C(=O)N(C(=O)N1)NC(=O)c2cc(ccc2N3CCCC3)S(=O)(=O)N(C)C)c4ccccc4 C16097302
c1ccc(c(c1)[N+](=O)[O-])S(=O)(=O)N2C=Nc3cc(c(cc3S2(=O)=O)S(=O)(=O)N)Cl C16450536
CC1CCC2(CC1)C(=O)N(C(=O)N2)NC(=O)CCc3nc4cc(ccc4n3C)S(=O)(=O)N(C)C C18038764
CN1c2ccccc2[C@]3(C1=O)C(=C(C(=O)N3CC[NH+](C)C)[O-])C(=O)c4ccc(cc4)S(=O)(=O)N(C)C C20394762
Cc1c(c(on1)C)S(=O)(=O)N2CCC[C@H](C2)C(=O)N(C)[C@@H](C)c3ccc(cc3)S(=O)(=O)N C24538158
CC(=O)Nc1ccc(cc1)S(=O)(=O)N2CCN(CC2)C(=O)c3cc4cccc(c4oc3=O)OC C26842746
Cc1c(c(n(n1)[C@H]2CCS(=O)(=O)C2)C)S(=O)(=O)N[C@@H]3CCCC[C@@H]3N4C(=O)CSC4=O C28284024
CC(C)Cn1c2c(=O)[nH]c(=O)n(c2nc1N3CCN(CC3)C4=[NH+][C@H]5[C@H](N4CC(C)C)C(=NC(=O)N5C)[O-])C C32106805
Cn1c(c(c(=O)n(c1=O)C)C(=O)CSc2[nH]nc(n2)COc3ccc(cc3)Br)N C03285476
Cc1c2c(=O)n(c(=O)n(c2sc1C(=O)NN)CC(=O)N3CCCCC3)CC(=O)N4CCOCC4 C34783012
CN1CCN(CC1)S(=O)(=O)c2ccc(nc2)SCC(=O)NN3C(=O)C4(CCCCC4)NC3=O C35310613
Cc1cc(c2ccccc2[nH+]1)[C@@H]3N([N-]/C(=C\4/C=C(C=C(C4=[O+]C(=O)C)[N+](=O)[O-])Br)/O3)C(=O)C C35337324
CC(=O)Nc1ccc(cc1)[C@H]2N([N-]/C(=C\3/C=C(C=C(/C3=[O+]\C(=O)C)[N+](=O)[O-])Br)/O2)C(=O)C C37009160
CN1C(=O)C2(Cc3cc(ccc3N4[C@H]2CCC4)N/C=C/5\C(=O)NC(=S)N(C5=O)C6CC6)C(=O)N(C1=O)C C09433901
COc1cc(c(c(c1)[N+](=O)[O-])O)C(C2=c3ccccc3=[NH+][C@@H]2C(=O)[O-])C4=c5ccccc5=[NH+][C@@H]4C(=O)[O-] C39967966
COC(CNC(=O)c1c[nH]c2ccc(cc2c1=O)S(=O)(=O)N3CCC4(CC3)OCCO4)OC C06296533
C[C@H]([C@@]1([C@@H]2[C@@H]([C@@H]([NH2+]1)c3ccc(cc3)C(=O)OC)C(=O)N(C2=O)c4cccc(c4)[N+](=O)[O-])C(=O)[O-])O C33935738
CC[C@@H](C)[C@]1([C@@H]2[C@@H]([C@@H]([NH2+]1)c3cccc(c3O)OC)C(=O)N(C2=O)c4cccc(c4)[N+](=O)[O-])C(=O)[O-] C43221624
c1ccc2c(c1)c(=O)c(c[nH]2)C(=O)NCC(=O)N3CCN(CC3)S(=O)(=O)c4ccccc4[N+](=O)[O-] C46899131
CCCN1C(=O)/C(=C/c2ccc3c(c2)CC4([C@@H]5N3CC[NH+](C5)C)C(=O)N(C(=O)N(C4=O)C)C)/C(=NC1=O)[O-] C20566737
CCCN1C(=O)/C(=C/c2ccc3c(c2)CC4([C@H]5N3CC[NH+](C5)C)C(=O)N(C(=O)N(C4=O)C)C)/C(=NC1=O)[O-] C35435275
CN(C)S(=O)(=O)c1ccccc1S(=O)(=O)/N=C(/Nc2nc(cc(n2)F)N3CC[NH2+]CC3)\[O-] C59369880
c1ccc(cc1)N2C[C@H](CC2=O)c3nnc(o3)NC(=O)[C@H]4CCCN4S(=O)(=O)c5cccs5 C62166177
[H]\N=C\1/C(=C/c2cc(c(c(c2)Cl)OS(=O)(=O)C)OCC)/C(=O)N=C3N1C(=NS3)S(=O)(=O)C C20205949
[H]\N=C\1/C(=C/c2cc(n(c2C)c3ccc(cc3OC)[N+](=O)[O-])C)/C(=O)N=C4N1C(=NS4)S(=O)(=O)C C20206445
CC[C@H]1C(=O)Nc2cc(c(cc2O1)S(=O)(=O)N3CCC[C@@H](C3)C(=O)NCCN4CCOCC4)C C35396672
CC(=O)N1[C@H](C/C(=C/2\C(=O)NC(=O)N(C2=O)C3CCCCC3)/N1)c4cc(c(c(c4)OC)OC)OC C64788909
C[C@H]1[C@@H]([C@H]([C@@H]([C@H](O1)O[C@H]2CC[C@]3([C@@H](C2)CC[C@H]4[C@H]3CC[C@]5([C@@]4(CC[C@@H]5C6=CC(=O)OC6)O)C)C=O)O)OC)O C08214749
CC1=C([C@]2(c3cc(ccc3NC2=O)Br)C(=C(O1)N)C(=O)OC)C(=O)OCCOC C01786655
Cc1ccc(c(c1)C)NC(=O)C2=C3N(C(=O)[C@@H](S3)CC(=O)OC)C(=C([C@@H]2c4cccc(c4)OC)C#N)N C03770109
C[C@@H]1CCCC[C@H]1NC(=O)NC(=O)COC(=O)CCc2[nH]c(=O)c3c4c(sc3n2)CCCC4 C08890307
CC(C)(C)NC(=O)NC(=O)CN1C(=O)C(NC1=O)(c2ccc(cc2)OC)c3ccc(cc3)OC C08930240
Cc1ccc(cc1)[C@@H](CNC(=O)C(=O)NNC(=O)c2ccco2)S(=O)(=O)c3cccs3 C08968148
c1ccc(cc1)n2c(cc(n2)c3cccs3)C(=O)OCC(=O)Nc4cccc(c4)S(=O)(=O)N C09491602
Cn1c(c(c(=O)[nH]c1=O)C(=O)CSc2nc3c(c4c(s3)CCCC4)c(=O)n2Cc5ccco5)N C09960437
CC1CCC2(CC1)C(=O)N(C(=O)N2)CC(=O)OCC(=O)NC(=O)NC34CC5CC(C3)CC(C5)C4 C10055110
c1cc(ccc1S(=O)(=O)N2CCC(CC2)C(=O)Nc3nc4ccc(cc4s3)S(=O)(=O)N)Cl C11121528
Cc1c(c([nH]c1C(=O)c2c(nc(s2)c3c(n(c(=O)n(c3=O)C)C)N)c4ccco4)C)C(=O)C C02659712
c1cc(c(cc1C(F)(F)F)NS(=O)(=O)c2ccc3c(c2)NC(=O)CC(=O)N3)N4CCOCC4 C12584525
C/C(=C/Cn1c2c(=O)[nH]c(=O)n(c2nc1N/N=C\c3cc(ccc3O)Br)C)/Cl C08816599
Cc1ccc(cc1)S(=O)(=O)N2CCC[C@@H](C2)C(=O)Nc3nc4ccc(cc4s3)S(=O)(=O)N C14020325
COc1ccc(cc1OC)n2c(=O)c3ccccc3nc2SCC(=O)Nc4c(ccs4)C(=O)N C15275160
c1cc(c(cc1C(=O)N)[N+](=O)[O-])COC(=O)C[C@H]2C(=O)Nc3cc(ccc3S2)C(F)(F)F C16805453
c1ccc(cc1)n2c(nnc2SCC(=O)NCc3ccccc3Cl)Cc4cc(=O)[nH]c(=O)[nH]4 C17192570
c1ccc(cc1)n2c(nnc2SCC(=O)Nc3ccc(cc3)Cl)Cc4cc(=O)[nH]c(=O)[nH]4 C17192583
COc1ccc(c(c1)OC)[C@@H]2C3=C(C[C@@H](CC3=O)c4ccc(c(c4)OC)OC)Nc5n2nc(n5)N C18199013
Cc1ccc(cc1)n2c3c(c(=O)[nH]c2=O)[C@@](C(=O)N3)(C(F)(F)F)NC(=O)c4ccc(c(c4)OC)OC C20069715
Cc1ccc(c(c1)C)S(=O)(=O)CC2=C([C@@H](NC(=O)N2)c3ccc(c(c3)OC)O)C(=O)OC C20858303
c1cc2c(cc1NC(=O)c3cc(ccc3N4CCCC4)S(=O)(=O)N5CCCCC5)[nH]c(=O)[nH]2 C21705689
C[C@@]1(C(=O)N(C(=O)N1)CC(=O)NN2C(=O)C3(CCCCC3)NC2=O)c4ccc(cc4Cl)Cl C24709859
CC1CCC2(CC1)C(=O)N(C(=O)N2)NC(=O)CN3C(=O)[C@@](NC3=O)(C)c4ccc(cc4Cl)Cl C24709871
c1cc(ccc1C(=O)N2CCN(CC2)CC(F)(F)F)NS(=O)(=O)c3ccc4c(c3)[nH]c(=O)[nH]4 C32863430
Cc1c2c(=O)n(c(=O)n(c2sc1C(=O)C)CC(=O)Nc3ccc(cc3)Br)CC(=O)N C34778054
Cc1c(sc2c1c(=O)[nH]c(n2)CS[C@H](C)C(=O)NN3C(=O)C4(CCCCC4)NC3=O)C C21873130
COc1cc(ccc1O)[C@@H]2C(=C(NC(=O)N2)CS(=O)(=O)c3ccc(cc3)Cl)C(=O)OC C10273365
CC(C)[C@H](C(=O)Nc1ccc(cc1OC)OC)NS(=O)(=O)c2ccc3c(c2)CCCC(=O)N3 C08600375
CCOS(=O)(=O)[N-]c1ccc(cc1N2CC[NH2+][C@@H](C2)c3ccccc3O)S(=O)(=O)C(C)C C39482864
COc1ccc(c(c1)OC)C(=O)N2C[C@H](C3(C2)CC[NH2+]CC3)C(=O)NC4CCC(CC4)C(=O)[O-] C39657928
C[C@H](C(=O)Nc1c(c2c(s1)CCC2)C(=O)N)Sc3nnc(n3CC(C)C)N4CCOCC4 C09217677
CC(C)(C)[C@@H]1CCc2c(sc(c2C(=O)N[C@H]3CCS(=O)(=O)C3)NC(=O)C[C@@H]4C(=O)NC(=O)S4)C1 C39836561
Cc1ccc(cc1)NC(=S)NNC(=O)[C@H]2CCCN2S(=O)(=O)c3ccc4c(c3)OCCO4 C40050252
CCOc1cc(ccc1O)[C@@H]2c3c(n[nH]c3C(=O)N2[C@H]4CCS(=O)(=O)C4)c5cc(ccc5O)C C40547873
CC(=O)c1ccc(cc1)N2C(=O)[C@H]3[C@@H]([NH2+][C@@]([C@@H]3C2=O)(Cc4ccc(cc4)O)C(=O)[O-])c5ccccc5OC C33597591
CCc1cccc(c1N2C(=O)[C@H]3[C@@H]([NH2+][C@@]([C@@H]3C2=O)([C@@H](C)O)C(=O)[O-])c4ccc(c(c4OC)C)OC)CC C43221862
COc1cc(c(cc1OC)OC)[C@H]2c3c([nH]c[nH+]3)C[C@H](N2C(=S)NC4CCCCC4)C(=O)[O-] C44589313
CCOC(=O)C1=C(NC(=O)N[C@@H]1c2ccccc2)CN3C(=O)[C@](NC3=O)(C)c4cc(ccc4F)F C45631951
CC(=O)c1cccc(c1)NC(=O)O[C@@H]2CO[C@H]3[C@@H]2OC[C@@H]3NC(=S)Nc4ccc(cc4)C#N C03841724
C[C@H](C(=O)Nc1ccc2c(c1)[nH]c(=O)[nH]2)N3CCN(CC3)c4ccc(cc4[N+](=O)[O-])C(F)(F)F C29851785
COc1ccc(cc1)C2=C[C@@H](N(N2)C(=O)CSc3nnc(n3N)C(F)(F)F)c4ccco4 C03380265
COc1ccc(cc1)C2=C[C@H](N(N2)C(=O)CSc3nnc(n3N)C(F)(F)F)c4ccco4 C03380268
CC(C)Cn1c(c(c(=O)[nH]c1=O)N(CC(C)C)C(=O)CN2CCN(CC2)c3ccccc3F)N C58158747
Cc1ccc(cc1)NC(=O)Cn2c3c(sc2=O)[C@H]([C@H]4[C@H](S3)C(=O)N(C4=O)C(=O)N)c5ccccc5 C39884079
COc1ccc(cc1OC)[C@@H]2c3cc(c(cc3CC(=O)N2NC(=O)c4ccccc4N)OC)OC C59947395
COc1ccc2=[NH+][C@@H]3[C@@H](NCCC3=c2c1)c4c(=O)[nH]c(=O)n(c4[O-])c5cc(ccc5OC)OC C63372626
CC(C)C[C@]1([C@H]2[C@@H]([C@@H]([NH2+]1)c3cccc(c3O)OC)C(=O)N(C2=O)c4ccccc4OC)C(=O)[O-] C15276102
CCOc1cccc(c1O)[C@H]2[C@@H]3[C@@H](C(=O)N(C3=O)c4ccccc4OC)[C@@]([NH2+]2)(CC(C)C)C(=O)[O-] C15276160
c1ccc(cc1)[C@@H]2c3c(n(c(=O)s3)CC(=O)Nc4ccccc4)S[C@H]5[C@@H]2C(=O)N(C5=O)C(=O)N C39884073
c1ccc(cc1)Cn2c3ccccc3nc2SCC(=O)N/N=C/c4ccc(cc4O)O C01243048
CCCCS(=O)(=O)c1ccc(cc1)Oc2cc(c3c(c2N)C(=O)c4ccccc4C3=O)O C04830756
CC[C@@H](C)NC(=O)c1c2c(nc3ccccc3n2)n(c1N)/N=C/c4ccc(cc4)C(C)(C)C C02383946
Cc1ccc2c(c1)oc(n2)c3cc(ccc3O)NC(=S)NC(=O)c4cc(c(c(c4)Cl)OC)Cl C08835172
CN(C)c1ccc(cc1)/C=C(\C(=O)N/N=C\c2c3ccccc3ccc2O)/NC(=O)c4ccccc4 C08934995
c1ccc2c(c1)cccc2NC(=O)CSc3nnc(s3)NC(=O)Nc4ccc(cc4)Cl C09324267
CCCCn1c(c(c(=O)[nH]c1=O)N(C2CCCC2)C(=O)c3ccc(s3)c4ccc(cc4)F)N C09813353
C[C@H](C(=O)Nc1ccc(cc1)S(=O)(=O)N)OC(=O)c2cc3c(s2)CC[C@@H](C3)C(C)(C)C C09845280
CCc1c(sc(c1C(=O)OCC)NC(=O)C[C@@H]2C(=O)Nc3cc(c(cc3N2)C)C)C C09870204
CCCCSC1=N[C@@H](C2([C@@H](N1)c3cccc(c3)Cl)C(=O)NC(=O)NC2=O)c4cccc(c4)Cl C09942158
CCOC(=O)c1c2c(sc1NC(=O)c3cc(c(cc3Cl)Cl)S(=O)(=O)N)C[C@@H](CC2)C C09994897
COc1ccc(cc1OCc2cccc(c2)Br)/C=N/NC(=O)c3cc(ccc3O)O C13322517
CC[C@H](C)[C@H](C(=O)Nc1nnc(s1)c2ccc(cc2)Br)NC(=O)NC(C)(C)C C16572325
Cc1ccccc1NC(=O)Nc2ccc(cc2)[C@H]3C(=C(N(C(=S)N3)C)C)C(=O)OCC(C)C C16610183
CCN1C(=C([C@H](NC1=S)c2ccc(cc2)NC(=O)Nc3c(cccc3C)C)C(=O)OCC)C C16610403
CCN1C(=C([C@@H](NC1=S)c2ccc(cc2)NC(=O)Nc3ccccc3F)C(=O)OC)C C16610625
CC1=C([C@H](NC(=S)N1C)c2cccc(c2)NC(=O)Nc3ccccc3)C(=O)OC(C)C C16610966
Cc1ccc(c(c1)NC(=O)[C@H](C)Sc2nnc(n2N)c3ccc(cc3)C(C)(C)C)OC C16725015
Cc1ccc(cc1C)S(=O)(=O)Nc2ccc(cc2)C(=O)NCC(=O)Nc3c(cc(cc3C)C)C C17961177
COc1cc(ccc1OCc2cccc3c2cccc3)/C=N/NC(=O)c4ccc(cc4O)O C20228674
Cc1ccc(cc1NC(=O)CSc2c(cc3c(n2)CC[C@@H](C3)C(C)(C)C)C#N)S(=O)(=O)N C20395663
C[C@H](C(=O)Nc1ccc(cc1)Br)Sc2nnc(n2N)c3ccc(cc3)OC(F)F C21129317
C[C@H](C(=O)Nc1cccc2c1cccc2)Sc3nnc(n3N)c4ccc(cc4)OC(F)F C21141396
C[C@@H](C(=O)Nc1ccc(c(c1)C(F)(F)F)Cl)Sc2nnc(n2N)c3ccc(cc3)OC C21459549
Cc1cc(c(cc1C)c2cc(n(n2)c3ccccc3)NC(=O)CSc4nnc(s4)N)C C21612873
c1ccc(cc1)S(=O)(=O)Nc2ccc(cc2)C(=O)NNC(=O)c3cc4c(s3)CCCCC4 C21971191
CCCn1c2ccc(cc2nc1SCC(=O)NC3CCCCCCC3)S(=O)(=O)N C23044485
c1cc(ccc1/C=N/NC(=O)c2ccc(cc2O)O)OC(=O)c3ccc(cc3)Br C00731382
C/C=C(/C)\C(=O)O[C@@H]1[C@@H]([C@H]([C@H](O[C@@H]1O[C@]2(CC[C@H]([C@@]3([C@H]2CC(=CC3)C(C)C)C)O)C)C)O)O C31168905
C/C=C(/C)\C(=O)O[C@H]1[C@@H]([C@H]([C@H](O[C@@H]1O[C@]2(CC[C@H]([C@@]3([C@H]2CC(=CC3)C(C)C)C)O)C)C)O)O C31168909
CCCSc1[nH]c(=O)c2c(n1)NC3=C([C@@H]2c4ccc(c(c4)OCC)O)C(=O)CC(C3)(C)C C33810523
CC(=O)c1ccc(cc1)c2ccc(o2)[C@@H]3[C@@H]([C@@](NC(=O)N3)(C(F)(F)F)O)C(=O)c4ccccc4 C35099437
CC[C@@H](C)[C@@H](C(=O)Nc1nnc(s1)c2ccc(cc2)C)NC(=O)NC3CCCCC3 C35268287
C/C=C(/C)\C(=O)O[C@@H]1[C@@H]([C@@H]([C@@H](O[C@@H]1O[C@@]2(CC[C@@H]([C@@]3([C@@H]2CC(=CC3)C(C)C)C)O)C)C)O)O C35271262
CC(C)CCSc1[nH]c(=O)c2c(n1)NC3=C([C@@H]2c4ccc(c(c4)O)OC)C(=O)CC(C3)(C)C C35450820
CCCCSc1[nH]c(=O)c2c(n1)NC3=C([C@H]2c4ccc(c(c4)O)OC)C(=O)CC(C3)(C)C C35451130
CCOC(=O)C1=C(N(C(=S)N[C@@H]1c2ccc(cc2)NC(=O)Nc3ccc(cc3)SC)C)C C35729718
CCOc1ccc(cc1)[C@H]2C(=C([NH+]=C3N2[N-]C(=N3)SCc4ccccc4Cl)C)C(=O)N C04176566
Cc1cc(cc(c1C)S(=O)(=O)Nc2ccc(c(c2)Sc3[nH]ncn3)O)C(C)(C)C C08859972
Cc1ccc(c(c1)N2[C@H](NN=C2SCc3ccccc3Cl)Cc4cc(=O)[nH]c(=O)[nH]4)C C39361928
C1CCC(CC1)Nc2nnc(s2)SCC(=O)NC(=O)NC34CC5CC(C3)CC(C5)C4 C36676721
CC1=CC(=C)NC(=O)[C@@H]1CNC(=O)N(C)CC2=C(NN(C2)c3ccccc3)c4ccccc4 C39733389
C[C@H](C(=O)Nc1nc2ccccc2s1)n3c(nnc3SCc4ccccc4Cl)N C40173040
CC[C@@H](C(=O)Nc1nc2ccc(cc2s1)C)n3c(nnc3SCc4ccccc4Cl)N C40173191
C1CCc2c(sc3c2c(nc(n3)COC(=O)CNC(=O)C45CC6CC(C4)CC(C6)C5)N)CC1 C45594242
c1cc(ccc1/C=N/NC(=O)CSc2nnc(n2N)c3ccc(cc3)Br)Cl C58989486
CC1=C([C@@H](NC(=S)N1)c2ccc(cc2)Cl)C(=O)N/N=C/c3ccc(cc3)C(=O)OC C59384804
Cc1c(c2c(s1)[nH]c(nc2=O)S[C@H](C)C(=O)Nc3cc(ccc3O)C=O)c4cccs4 C62038770
Cc1ccc(cc1)NC(=O)CSc2nnc(n2C3CCCC3)c4c(c5cccnc5s4)N C64370062
c1cc2c(c(sc2nc1)c3nnc(n3C4CCCC4)SCC(=O)NC5CCCCC5)N C64794033
COc1cc(ccc1O)[C@H]2[C@@H](Oc3ccc(cc3O2)[C@H]4CC(=O)c5c(cc(cc5O4)O)O)CO C00855984
C[C@H](COC)OC(=O)c1c2c(nc3ccccc3n2)n(c1N)c4ccc(cc4)S(=O)(=O)N C02255543
CCOc1cccc(c1O)c2nc(c3c(n2)n(c(=O)[nH]3)c4ccc5c(c4)OCO5)C(=O)N C09739488
Cc1c(c([nH]c1C(=O)OCC(=O)Nc2c(cc(cc2Cl)S(=O)(=O)N)Cl)C)C(=O)C C09993331
CCOC(=O)C1=C(NC(=O)N[C@@H]1c2cccc(c2)[N+](=O)[O-])CSc3nnc(s3)N C12412654
Cc1cc(no1)N2[C@H](/C(=C(/c3c(c([nH]c3C)C(=O)N)C)\O)/C(=O)C2=O)c4ccc(c(c4)Cl)Cl C13553125
CCOc1cccc(c1O)c2nc(c3c(n2)n(c(=O)[nH]3)c4ccc(c(c4)OC)OC)C(=O)N C09296912
CC(=O)NC(=S)Nc1ccc(cc1)NC(=S)NC(=O)c2cc(ccc2Cl)[N+](=O)[O-] C16320875
Cc1nnc(s1)NS(=O)(=O)c2ccc(cc2)/N=N/c3c(nc(nc3O)SC)N C17021139
COc1ccc(cc1OC)[C@H]2CC3=C([C@@H](n4c(nc(n4)N)N3)c5ccc(c(c5)OC)O)C(=O)C2 C18198993
CCOC(=O)C1=C(NC(=O)N[C@@H]1c2ccc(c(c2)O)O)CS(=O)(=O)c3ccc(c(c3)C)C C20328522
Cn1c2ccc(cc2n(c1=O)C)[C@@H](COc3ccc(cc3)CNc4ccc5c(c4)[nH]c(=O)[nH]5)O C20877791
Cc1c(c(n(n1)C(C)C)C)/C=N/Nc2nnc(n2N)SCC(=O)Nc3c(cccc3Cl)Cl C20911359
Cc1cc(cc(c1)NC(=O)CSc2nnc(n2N)N/N=C/c3cnn(c3)C(C)C)C C20921650
c1ccc(c(c1)NC(=O)CSc2nnc(n2N)N/N=C/c3ccc(cc3)Br)[N+](=O)[O-] C21315897
C/C(=N\Nc1nnc(n1N)SCC(=O)Nc2nc3ccccc3s2)/c4ccccn4 C21324949
c1cc(c(cc1NC(=O)CCNc2ccc(cc2[N+](=O)[O-])S(=O)(=O)N)Cl)Cl C21633505
CC(=O)Nc1cc(cc(c1)NC(=O)C)C(=O)OCc2nc(c3c4c(sc3n2)CCCCC4)N C21977172
CCn1c(=O)c(c(n(c1=O)Cc2ccccc2)N)C(=O)CSc3nc(c4ccsc4n3)N C22283929
c1cc(oc1)C(=O)Nc2ccc(s2)C(=O)OCC(=O)Nc3c(c4c(s3)CCC4)C(=O)N C23576073
CCCn1c2ccc(cc2nc1S[C@@H](C)c3nc(nc(n3)N(C)C)N)S(=O)(=O)N C25032497
CCOc1cc(ccc1O)[C@H]2C(=C(NC(=S)N2)C)C(=O)Nc3ccc(cc3)[N+](=O)[O-] C25071174
c1cc(oc1)CNS(=O)(=O)c2ccc(cc2)/C=C/C(=O)Nc3ccc4c(c3)[nH]c(=O)[nH]4 C29481008
C[C@]1(C(=O)N(C(=O)N1)NC(=O)CSc2nnc(n2N)c3ccccc3OC)c4ccccc4 C36203007
Cc1ccc(cc1)S(=O)(=O)CNC(=O)[C@H](c2c(cc(cc2O)O)O)N(C)C(=O)C(=C)C C36537841
Cc1c(cc(c2c1oc-3c(c(=O)c(c(c3n2)C(=O)[C@@H]4CCCCO4)N)C)C(=O)[C@H]5CCCCO5)N C38337204
c1ccc(cc1)N2[C@@H](NN=C2SCC(=O)Nc3ccc4c(c3)OCO4)Cc5cc(=O)[nH]c(=O)[nH]5 C39361565
c1ccc(cc1)N2[C@@H](NN=C2SCC(=O)NC3CCCCC3)Cc4cc(=O)[nH]c(=O)[nH]4 C39361575
COc1ccc(cc1)N2[C@@H](NN=C2SCC(=O)Nc3ccc(cc3)F)Cc4cc(=O)[nH]c(=O)[nH]4 C39362313
CC[NH+]1[C@H](NN[C@@H]1SCc2[nH]c(=O)c3ccc(cc3n2)C(=O)[O-])c4cccc(c4)OC C39722555
C[NH+](C)CCCN1c2ccccc2CCc3c1ccc(c3)O[C@@H]4[C@@H]([C@@H]([C@H]([C@H](O4)C(=O)[O-])O)O)O C39937138
Cc1c\2c(oc1C(=O)NNC(=O)c3ccco3)CCC/C2=N\NC(=S)Nc4ccccc4 C40825301
CS(=O)(=O)Nc1ccc(cc1)/C=C/C(=O)Nc2ccc(cc2)NC(=O)NCc3ccco3 C45824105
C[C@H](C(=O)NC(=O)NC12CC3CC(C1)CC(C3)C2)Sc4nnc(n4CCC(=O)N)C5CC5 C45842293
Cc1c(ccc2c1NC(=O)[C@]23[C@H]4[C@@H]([C@@H](N3)CCC(=O)N)C(=O)N(C4=O)c5ccc(cc5)C(=O)C)Cl C20518360
Cc1c(n(nn1)c2c(non2)N)C(=O)N/N=C/c3cc(cc(c3O)Br)Br C03090995
c1c(cc(c(c1/C=N/Nc2c(c(ncn2)N)[N+](=O)[O-])O)Br)Br C09086876
CCn1c(=O)c(c(n(c1=O)Cc2ccccc2)N)C(=O)COC(=O)c3ccc(cc3O)O C22055501
Cc1ccc(cc1)NS(=O)(=O)c2ccc(cc2)NC(=O)CSc3nnc(n3N)c4ccncc4 C59265140
CC1=C([C@@H](NC(=S)N1)c2ccc(c(c2)OC)O)C(=O)N/N=C/c3ccc(cc3)C(=O)OC C59384255
c1ccc2c(c1)c3c([nH]2)nc4nnc(n4n3)SCC(=O)Nc5ccc(cc5)S(=O)(=O)N C59456844
c1cc(ccc1/C=N/Nc2nnc(n2N)SCC(=O)Nc3ccc(cc3)F)[N+](=O)[O-] C20292081
c1ccc(cc1)NS(=O)(=O)c2ccc(cc2)NC(=O)CSc3nnc(n3N)C4CC4 C59912789
c1cc(cc(c1)S(=O)(=O)/N=C/2\CCCN2)NC(=O)COC(=O)c3ccc(cc3O)O C23944658
c1cc2c(cc1CN3C(=O)[C@@H]4[C@H](N[C@@]5([C@@H]4C3=O)c6cc(ccc6NC5=O)Cl)CC(=O)N)OCO2 C15969409
Cc1cc(ccc1N2C(=O)[C@@H]3[C@@H](N[C@@]4([C@@H]3C2=O)c5ccccc5NC4=O)CC(=O)N)[N+](=O)[O-] C33722722
COc1ccc(cc1)[C@H]2Cc3c(cc(c(=O)[nH]3)C(=O)Nc4ccc(cc4)S(=O)(=O)N)C(=O)C2 C64775485
CCCn1c2ccc(cc2[nH]c1=O)[C@H]3N[C@@H](ON3)[C@@H](C(C)C)NS(=O)(=O)c4ccccc4 C64891186
C[NH+](C)CCCN1c2ccccc2CCc3c1ccc(c3)O[C@@H]4[C@@H]([C@@H]([C@@H]([C@@H](O4)C(=O)[O-])O)O)O C65742907
COc1cc(cc(c1O)[N+](=O)[O-])[C@H]2[C@H]([C@@](NC(=S)N2)(C(F)(F)F)O)C(=O)c3ccccc3 C67207060
COc1ccc(cc1OC)CCNc2c3ccccc3nc(n2)SCc4cc(=O)n5ccccc5n4 C02948768
COc1ccc(cc1)C(=O)Oc2ccc(cc2/C=N/NC(=O)COc3ccc(cc3)OC)Br C02543932
Cc1ccc(cc1)CSCCNC(=O)CN(c2cccc(c2)[N+](=O)[O-])S(=O)(=O)c3ccccc3 C02060841
CCOc1ccc(cc1OC)/C=N/NC(=O)CSc2nnc(n2c3ccc(cc3)C)c4ccc(cc4)C C01816886
Cc1ccc(cc1)N2C(=O)/C(=C\c3ccc(c(c3)OC)OCCOc4ccc(cc4)C(C)(C)C)/C(=O)NC2=O C09659739
CCOC(=O)c1ccccc1NC(=O)CSc2nc3c4ccccc4oc3c(=O)n2CCC(C)C C09751471
CCOc1ccc(cc1)NC(=O)c2c3c(sc2/N=C/c4ccc(cc4)N(C)C)CN(CC3)C(=O)OCC C09907631
Cc1ccc(cc1)N([C@H](CC(C)C)C(=O)NC2CCCCC2)C(=O)Cn3nc(nn3)c4cccs4 C00887419
C[C@@H]1CCC[C@H](N1C(=O)COc2ccc(cc2)C(=O)N/N=C/c3ccc(cc3OC(F)F)OC(F)F)C C12640215
CCOc1ccc(c(c1)NC(=O)CSc2nnc3n2cnc4c3c(cs4)c5ccc(cc5)C)OCC C01373399
CCOc1ccccc1N(CC(=O)Nc2cccc(c2C)C(=O)OCC)S(=O)(=O)c3ccc(cc3)C C13632024
Cc1ccccc1CN([C@@H]([C@H]2CCC=CC2)C(=O)Nc3ccc(cc3)OC)C(=O)Cn4c5ccccc5nn4 C01418959
c1ccc(cc1)CCCCN\2C(=O)[C@@H](S/C2=N\c3ccccc3)CC(=O)Nc4cccc(c4)[N+](=O)[O-] C17084591
CCOC(=O)C1=C(NC(=C([C@@H]1c2ccc(cc2)C(=O)OC)C#N)SCC(=O)c3ccc(cc3)OC)C C00660110
COC(=O)c1ccc(cc1)NC(=O)CSc2nc3c(c4ccccc4n3CCc5ccccc5)nn2 C20220868
CCOc1cc(cc(c1OCC)OCC)C(=O)Nc2cc(nn2c3nc4c(cc(cc4s3)C)C)C C21686785
CCCCn1c2c(c(=O)n(c1=O)C[C@@H](COc3ccc(cc3Cl)Cl)O)n(cn2)C4CCCC4 C24971667
CCOC(=O)c1c(oc(c1C(=O)OCC)NC(=O)[C@@H](C)Sc2cc(c3cc(cc(c3n2)C)C)C)C C32529638
CCOC(=O)[C@@H]1[C@@H](CC2=C(C1=O)[C@@H](C(=C(N2)C)C(=O)OCC)c3cccc(c3)OC)c4ccccc4OC C08416017
CCCN([C@@H](CC)c1nc2ccccc2c(=O)n1c3ccc(cc3)OCC)C(=O)Nc4cccc(c4)C#N C35041866
CCOc1ccc(cc1)NC(=O)N(CCOC)CC(=O)N2CCn3cccc3[C@@H]2c4ccc(cc4)C(C)C C35469804
CCOC(=O)C1=C(N(C(=O)N[C@@H]1c2ccccc2Cl)CC=C)CN3CCN(CC3)C(=O)C4CCCC4 C35665035
CCN1C(=C([C@@H](NC1=O)c2cccc(c2Cl)Cl)C(=O)OCC)CN3CCC(CC3)C(=O)OCC C35991374
CCN1C(=C([C@H](NC1=O)c2ccccc2C(F)(F)F)C(=O)OCC)CN3CCC[C@@H](C3)C(=O)OCC C35991721
CCOC(=O)C1=C(N(C(=O)N[C@H]1c2ccc(cc2)C)CC=C)CN3CCCN(CC3)C(=O)CC(C)C C36019069
CC(C)(C)NC(=O)N(Cc1ccco1)Cc2cnc(n2Cc3ccccc3)S(=O)(=O)Cc4ccccc4 C36040564
CCOC(=O)[C@H]1[C@@H](CC2=C(C1=O)[C@@H](C(=C(N2)C)C(=O)OCC)c3ccc(cc3)OC)c4ccccc4OC C04637734
CCOC(=O)[C@H]1[C@@H](CC2=C(C1=O)[C@@H](C(=C(N2)C)C(=O)OCC)c3ccccc3OC)c4cccc(c4)OC C08415865
CCOC(=O)[C@H]1[C@H](CC2=C(C1=O)[C@@H](C(=C(N2)C)C(=O)OCC)c3ccccc3OC)c4cccc(c4)OC C08415872
C[C@@H](CC(=O)N(Cc1ccco1)[C@H](c2ccc(cc2)[N+](=O)[O-])C(=O)NC3CCCCC3)c4ccccc4 C36501852
CC(C)(C)NC(=O)[C@@H](c1c2ccccc2ccc1OC)N(Cc3ccco3)C(=O)Cc4ccc5c(c4)OCO5 C36502076
C[C@H](C(=O)N/N=C\1/c2ccccc2N(C1=O)CCOc3ccccc3OC)Oc4cccc5c4cccc5 C39988216
CCOc1cc(ccc1OCc2ccc(c(c2)Cl)Cl)[C@H]3C(=C(Nc4n3ncn4)C)C(=O)OCC C40914536
CCOc1cc(ccc1OCc2ccc(c(c2)Cl)Cl)[C@@H]3C(=C(Nc4n3ncn4)C)C(=O)OC(C)C C40914569
CCOc1cc(ccc1OCc2ccc(cc2)C)[C@H]3C(=C(Nc4n3ncn4)C)C(=O)OCc5ccccc5 C40914640
CCOc1cc(ccc1OCc2ccc(c(c2)Cl)Cl)[C@H]3C(=C(Nc4n3ncn4)C)C(=O)OCC=C C40978660
CCCCOC(=O)C1=C(Nc2nnnn2[C@@H]1c3ccc(cc3)OCc4ccc(cc4)Br)C C40979564
CCCSc1nc2n(n1)[C@H](C(=C(N2)C)C(=O)OC)c3ccc(c(c3)OC)OCc4ccccc4Cl C40980696
CCCSc1nc2n(n1)[C@@H](C(=C(N2)C)C(=O)OCC)c3ccc(c(c3)OC)OCc4ccccc4C C40980745
CCCSc1nc2n(n1)[C@@H](C(=C(N2)C)C(=O)OC(C)C)c3ccc(c(c3)OC)OCc4ccccc4 C40980766
CCCOC(=O)C1=C(Nc2nc(nn2[C@@H]1c3ccc(c(c3)OC)OCc4ccc(cc4)C)SCC)C C41001935
CCCCOC(=O)C1=C(Nc2nc(nn2[C@H]1c3cc(c(c(c3)Br)OC)OC)SCC)C C41003622
COc1ccc(c(c1OC)OC)/C=N/c2c(c3c(s2)CCCC3)C(=O)Nc4ccc(cc4)C(=O)OC C15945840
CCOC(=O)C1=C(Nc2nc(nn2[C@H]1c3ccc(cc3)C(=O)OC)SCc4ccccc4Cl)C C01283830
Cc1ccc(c(c1)[N+](=O)[O-])c2ccc(o2)C(=O)OCCSc3ccc(c(c3Cl)Cl)NC(=O)C C57317392
CCOc1ccc(cc1[N+](=O)[O-])C(=O)OCCSc2cc(c(c(c2)C)NC(=O)c3ccccc3)C C57324840
Cc1cc(cc(c1NC(=O)c2ccccc2)C)SCCOC(=O)c3cc(ccc3N4CCCC4)[N+](=O)[O-] C57324854
CCc1ccc(cc1)O[C@@H](C)c2nnc(n2C)SCC(=O)Nc3c(c4c(s3)CCCC4)C(=O)OCC C13871253
C=CCSc1ccccc1NC(=O)CSc2nnc(n2c3ccccc3)c4ccc(cc4)[N+](=O)[O-] C59791396
CCc1cccc(c1)NC(=O)CSc2nc3c(nn(c3c(=O)n2Cc4ccccc4OC)CC)C C64817272
