# Supplementary material for: PyRMD Studio: A Unified Suite for Next-Generation, AI-Powered Virtual Screening
Source: J Chem Inf Model. 2026 May 19;66(11):6197–203. doi: 10.1021/acs.jcim.6c00648 (PMC13250901; doi:10.1021/acs.jcim.6c00648)
Supplement: Supplementary file 2 [file ci6c00648_si_002.zip › decoys/mk10_decoys.ism]

C1CCC2=C(C1)C[C@H]3CCC[C@@H]2[C@H]3NC=O C04026895
CC1(Cc2cc3c(cc2C(=O)N1)CCCC3)C C01438920
c1cc(c(cc1F)/N=C/2\CCCCCN2)F C03252100
CC(C)(C#CC#Cc1cc2ccccc2n1C)O C05283824
C=Cn1cccc1C2(CCCCC2)O C05377625
C[C@@H]1CCCC([C@@]1(C#CC(=O)C)O)(C)C C01603449
Cc1ccc(cc1)/C(=C/2\C(=O)NC(=S)S2)/C C05745078
c1c2c(cc(c1Cl)Cl)S[S@](=O)N2 C05809713
Cc1ccc2c(c1)c3cccc4c3n2CCN4 C15724338
CC1=CC[C@@H]2[C@@H](C1=O)CC[C@H]3[C@@]2(CC[C@@H](C3)O)C C19908735
Cc1cc(c(c(c1)C)[C@](C)(C#N)NC)C C20378548
C[C@H](c1cc2cc(ccc2o1)Br)O C21952561
[H]/N=C\1/Cc2ccccc2-c3ccccc3[C@H]1C#N C31649169
CC1(/C(=N/O)/CC[C@H]2C1=CCCC2)C C16998558
c1ccc(cc1)[C@@H]2CNCc3ccccc3O2 C32919480
c1ccc(cc1)[C@H]2CNCc3ccccc3O2 C32919481
CC(C)(C)[C@H]1CCc2c(sc(=O)[nH]2)C1 C34669849
C[C@H]1CC[C@@H]2[C@@H](C1=O)CC[C@H]3[C@@]2(CC[C@@H](C3)O)C C36378833
Cc1cc2c(=O)cc([nH]c2c(c1)Cl)C(C)C C36912481
C1CC1NC(=O)C2[C@@H]3[C@H]2[C@@H]4C5[C@H]3[C@@H]6[C@H]4C6C5 C00287907
CCC1=C([C@@H](C(=[NH+]C1=C)[S-])C#N)C C36378072
C[C@@]12CC[C@@H]3[C@@H](CC3(C)C)[C@](CC[C@@H]1O2)(C)O C03978584
CC(=C[C@@]1([NH+]=C(C(=O)S1)[S-])C)C C39105031
C[C@H]1C=CCC([C@@H]1C(=O)NC(C)(C)C)(C)C C39110544
C1C[C@@H](C[C@]2(C1)CCC[C@@H](N2O)F)F C39523182
CS[C@@H]1CCC[C@@]2(C1)CCC[C@@H](N2Cl)O C39524320
Cc1ccc(c(c1)C)[C@H](c2ccc(o2)C)O C40245979
C[C@H]1Cc2cc(ccc2O1)[C@H]([C@@H]3C[C@@H]3C)O C40261884
CCNc1nc2c(cc(cc2s1)C)C C41651386
C1CCC2=C(C1)C[C@@H]\3CCC[C@H]2/C3=N\O C43741861
Cn1c2ccccc2c3c1CCC(=C3Cl)CO C44198750
CC(C)(C)O[C@H]1CCc2ccccc2[C@@H]1O C44226528
C[C@@H]1CN/C(=N\c2ccc3ccccc3c2)/S1 C44880351
CCc1cc2c([nH]c1=O)[C@H](CC[C@H]2C)C C49813282
C[C@@H]1Cc2cc(ccc2NC1=O)C(C)(C)C C49816426
Cc1ccoc1[C@@H](C2=CCCCC2)O C50328873
c1cc(oc1)[C@@H](C2=CCCCCC2)O C50329508
c1cc(oc1)[C@H](C2=CCCCCC2)O C50329509
C1CCC=C(CC1)[C@H]([C@@H]2CCCCO2)O C50972143
Cc1cc(c(c(c1CCl)C)/C=N/O)C C00138016
CC(C)c1ccc2c(c1)C(=O)NCC23CCCC3 C57534275
c1ccc2c(c1)[C@H](NCCO2)c3cccs3 C57788914
C/C(=N/O)/[C@@H]1C[C@@H]1c2ccc(cc2)Cl C13394719
C[C@@H]1CCc2c(sc(n2)NC(C)(C)C)C1 C61714621
CC[C@H]1COc2cc(c(cc2N1)C)C C62521154
Cc1cc(c2c(c1)N[C@H](CO2)C(C)C)C C62523777
Cc1cc2c(c(c1Cl)C)NC[C@@H](O2)C C62525552
Cc1ccc(cc1)[C@@H]2CNc3ccccc3O2 C62528864
C[C@@H](c1c(cc(cn1)Cl)Cl)[C@@H](C)O C63039762
c1cc(ccc1/C=C/c2cc[nH]n2)Cl C03883422
CC(C)Sc1[nH]c(=O)c2c(n1)NC3=C([C@H]2c4ccc(cc4)OC)C(=O)CC(C3)(C)C C04150299
c1ccc(cc1)Sc2ccccc2NC(=O)CN3C(=O)C4(CCCCCC4)NC3=O C03307332
CC(=O)c1ccc(cc1)c2ccc(o2)[C@@H]3[C@H](C(=C)NC(=S)N3)C(=O)OC(C)(C)C C03359239
CC1(Cc2c(cc3c(nc(nc3n2)SCC(=O)c4ccc(cc4)Cl)N)CO1)C C01249966
CC[C@@]1(Cc2c(sc3c2c(nc(n3)SC)NNC(=O)c4ccccc4)CO1)C C05243780
CCCCCn1c(c(c2c1nc3ccccc3n2)S(=O)(=O)c4cccc(c4)C)N C05156297
Cc1ccc(c(c1)NC(=O)c2ccc(cc2)NS(=O)(=O)c3ccc(cc3)OC)C C05204158
CCCc1nnc2n1N[C@H]([C@@H](S2)C(=O)Nc3cc(cc(c3)C)C)c4ccc(cc4)C C06812237
C=CCSc1nc2c(nn1)-c3ccccc3N[C@@H](O2)c4cccc(c4Cl)O C06510920
CCC(C)(C)C1CCC2(CC1)C(=O)N(C(=O)N2)CC(=O)NC3CCCCCCC3 C08394561
c1cc(ccc1Cn2ccc(n2)C(=O)N/N=C/c3cc(cc(c3O)Cl)Cl)Cl C01089282
C=CCn\1c2ccc(cc2s/c1=N\C(=O)c3ccc4ccccc4c3)S(=O)(=O)N C09725588
CC[C@H]1COc2ccc(cc2C(=O)N1)NS(=O)(=O)c3c(c(c(c(c3C)C)C)C)C C08962092
Cc1cc(c2cnn(c2n1)C(C)C)C(=O)NNc3c(cc(cc3Cl)Cl)Cl C10808915
Cc1cc(cc(c1)C(=O)NCC(=O)Nc2nnc(s2)C34CC5CC(C3)CC(C5)C4)C C12740638
Cc1ccc(cc1)[C@@H](c2cccs2)NC(=O)Nc3ccc4c(c3)C(=O)N(C4=O)C C12760031
Cc1ccc(cc1C)[C@H](C)NC(=O)CN2C(=O)[C@](NC2=O)(C)c3ccc4ccccc4c3 C14267266
CC(C)(C)NC(=O)c1ccc2c(c1)[C@H]3C=CC[C@@H]3[C@@H](N2)c4cccc(c4)[N+](=O)[O-] C14472376
CC[C@@H](C)NC(=O)c1ccc2c(c1)[C@@H]3C=CC[C@@H]3[C@@H](N2)c4ccc(cc4)[N+](=O)[O-] C14551093
c1ccc(c(c1)c2nnc(n2N)SCc3cc4c(c(c3)Cl)OCCCO4)Cl C17653543
CCOc1cc(ccc1O)[C@@H]2C3=C(CC(CC3=O)(C)C)NC(=C2C(=O)OC(C)C)C C00726510
CC[C@@H](C(=O)Nc1cccc(c1C)C)n2ccc(n2)C(=O)Nc3cccc(c3C)C C20617429
CC[C@@H](C)NC(=O)c1ccc2c(c1)[C@H]3C=CC[C@H]3[C@@H](N2)c4ccc(c(c4)[N+](=O)[O-])Cl C20704843
CC[C@@H](C)NC(=O)c1ccc2c(c1)[C@H]3C=CC[C@H]3[C@@H](N2)c4ccc(cc4)[N+](=O)[O-] C20757283
Cc1ccc(cc1I)N[C@@H](C)C(=O)Nc2cccc(c2)[N+](=O)[O-] C22016799
COc1cc2c(cc1Cl)[nH]/c(=N\C(=S)NC(=O)/C=C/c3ccco3)/s2 C32126355
CCCSc1[nH]c(=O)c2c(n1)NC3=C([C@@H]2c4ccccc4OC)C(=O)CC(C3)(C)C C33810517
COc1ccc(cc1)[C@@H]2[C@@H]3[C@@H](N(N=C3C(F)(F)F)c4ccccc4)OC(=C2C#N)N C34876069
C[C@H]1CCc2c(sc3c2c(=O)[nH]c(n3)[C@@H](C)Sc4[nH]nc(n4)CC5CCCC5)C1 C25244585
Cc1c(sc2c1c(=O)[nH]c(n2)CN(C3CCCC3)C(=O)NC4CCCCC4)C C08772978
CC(C)C1=C[C@@H](N=N1)[C@@H]2NN[C@@H]3N2N=C(S3)/C=C/c4ccc(cc4Cl)Cl C38742723
c1ccc(cc1)c2ccc(cc2)C3=NN4[C@H](NN[C@@H]4S3)[C@@H]5C=C(N=N5)c6ccccc6 C38743000
c1ccc(cc1)c2ccc(cc2)/C=N/N3[C@@H](NN[C@@H]3S)[C@@H]4C=C(N=N4)c5ccccc5 C38965892
C[C@@]1(CN(C(=O)N1CC2(CCN(CC2)O)C3CCCCC3)F)c4ccccc4O C39488179
C[C@H]1C[C@@]2(CC(C1)(C)C)C(=O)N(C(=O)N2)CC(=O)N[C@@H](C)C34CC5CC(C3)CC(C5)C4 C05443876
C[C@@H]1CCC[C@@H]([C@@H]1C)NC(=O)CN2C(=O)[C@@](NC2=O)(C)c3ccc(cc3Cl)Cl C39570507
Cc1ccc(c(c1)C)NC(=O)CN2C(=O)[C@@](NC2=O)(C)c3ccc(cc3Cl)Cl C39570511
Cc1ccc(cc1C)C2=C[C@@H](N=N2)C(=O)N/N=C/c3cc(ccc3O)Br C39584408
C[C@@H](c1ccc(c(c1)Cl)Cl)NC(=O)C[C@H]2C(=O)N(C(=O)N2)c3ccc(cc3)F C40119405
Cc1cccc2c1n3c(cc2C)nnc3S[C@H](C)C(=O)Nc4ccc(cc4)O C40170273
Cc1ccc2cccc(c2n1)Oc3c(c(ncn3)Oc4cccc5c4cccc5)N C40683099
Cc1ccc2cccc(c2n1)Oc3c(c(ncn3)Oc4ccc5ccccc5c4)N C40687772
c1ccc2cc(ccc2c1)Oc3c(c(ncn3)N4CCN(CC4)c5ccccc5F)N C40687892
CC[C@@H]1CCCCN1c2c(c(ncn2)Oc3ccc(c4c3nccc4)Br)N C40733847
CC1=C([C@H](n2c(ncn2)N1)c3ccc(cc3)C(C)C)C(=O)Nc4ccc(cc4)Cl C04723431
CCNC(=O)c1ccc(c(c1)C)NC(=O)N(CC)[C@@H](C)c2cc3ccccc3o2 C56718292
C[C@@H](C(=O)Nc1cccc(c1)Cl)OC(=O)c2cc3ccccc3cc2NC(=O)C C16413235
c1ccc(c(c1)c2nnc(n2N)SCC(=O)OC3CCCCC3)Br C59264799
Cc1ccc(cc1)S(=O)(=O)N=C2C=C(C(=O)c3c2cccc3)Nc4ccc(cc4)O C18045940
CC(=C)COc1cccc(c1)NS(=O)(=O)c2ccc3c4c2cccc4C(=O)N3 C66587671
Cc1cc(c(cc1C)Cl)OC2=C([C@H](OC2=O)O)Cl C05679195
CC(C)(C)OC(=O)N1CCC[C@]12CNc3c2cccc3 C16678121
c1ccc2c(c1)C[C@@H](NC2)c3nc(no3)c4cccs4 C20006875
[H]/N=C\1/C=C([C@H](S1)c2nc(no2)c3cccc(c3)C)C C21505161
C[C@H]1CCCC[C@]12C(=O)N(C(=O)N2)C[C@@H]3CC3(Cl)Cl C23220257
C[C@@H]1c2c(n3c(s2)nc(n3)c4cccc(c4)F)CCN1 C28429829
C[C@@H]1CCc2c(sc3c2c(=O)[nH]c(n3)c4ccncc4)C1 C20369740
Cc1ccc(s1)C(=O)c2ccc3c(c2)NC(=O)[C@@H](O3)C C35369672
Cc1ccc(cc1)c2nnc3n2N[C@@H]4CCC[C@@H]4S3 C36151773
c1ccc(c(c1)c2nnc3n2N[C@@H]4CCC[C@H]4S3)F C36151799
c1ccc(c(c1)c2nnc3n2N[C@H]4CCCC[C@H]4S3)F C36152307
Cc1ccc(c(c1)[C@H]2CSc3nnc(n3N2)C(C)C)C C36152936
C[C@H]1C(=O)Nc2cc(ccc2O1)C(=O)C3CCCCC3 C36946201
Cn1c2c(cn1)[C@@H](CCC2)Nc3ccc(c(c3)Cl)C#N C37051955
Cc1ccc(cc1)C(=O)c2ccc3c(c2)NC(=O)[C@@H](O3)C C37365189
c1ccc2c(c1)cc(o2)c3cc(=O)oc4c3cc(cc4)O C04586192
Cn1c2ccccc2nc1/C(=C/c3ccc(cc3)O)/C#N C03899805
Cc1ccccc1[C@@H]2C=C(N=C3N2NC=N3)c4cccs4 C00223005
C[C@@H]1Cc2cc(ccc2O1)[C@H](c3ccc4c(c3)OCO4)O C40261895
C[C@]12CCCC([C@@H]1C[C@@H](C3=C2[C@@H](OC3=O)OC)O)(C)C C35466010
Cc1cccc(c1)N2C(=O)[C@]3(CCC[C@@H](C3)C)NC2=O C41036473
C[C@H]1CCC[C@@H]([NH+]1[C@@]2(CCOc3c2cccc3)C(=O)[O-])C C41850602
C[C@@H]1CCC[C@H]([NH+]1[C@@]2(CCOc3c2cccc3)C(=O)[O-])C C41850606
Cc1ccc(c2c1[C@H](/C(=C\c3csnn3)/C2=O)C)O C44026522
Cc1cc(cc(c1O)C)/C=C/2\CCc3c(cnn3C)C2=O C44027523
c1csc2c1[C@@H](NCC2)c3nc(no3)C4CCCCC4 C44592968
Cc1c(ccc2c1O/C(=C/c3ccccc3OC)/C2=O)O C45008730
Cc1cc(c(c(c1)C)c2c(n3c([nH+]2)CCCC3)C(=O)[O-])C C49882454
C[C@H]1CCCN([C@@H]1C)c2n[nH]c(=S)n2C3CCCCC3 C50566342
Cc1cc(nc(n1)S[C@H]2CCc3ccccc3NC2=O)C C20744831
C[C@@]1(C(=O)N(C(=O)N1)c2ccccc2F)c3ccccc3 C52879543
[H]/N=C\1/C=C([C@@H](S1)c2nc(no2)[C@H]3CCC[C@H](C3)C)C C44978119
c1cc2c(cc1c3nncn3C4CCCCC4)CCN2 C54526651
c1ccc(cc1)/N=C/2\NC(=O)/C(=C\c3ccccn3)/S2 C18996651
Cc1ccc(cc1)S(=O)(=O)[C@H]\2CCCCCC/C2=N\O C05929885
CCc1c([nH]c2cc(nn2c1=O)c3ccc(cc3)C)C C18058875
C[C@@H]1CCCCN1c2n[nH]c(=S)n2C3CCCCC3 C35222032
Cc1cc(c2c(c1)-c3cc(nn3[C@H](N2)c4ccco4)C)C C00818045
C[C@@H]1C[C@@H](CN(C1)c2n[nH]c(=S)n2C3CCCC3)C C36865508
c1ccc(cc1)C2=N[C@H]3NC=NN3[C@H](C2)c4cccs4 C05682089
C[C@@H]1C(=O)N/C(=N\N=C2CCC(CC2)C(C)(C)C)/S1 C05559672
Cc1ccc(s1)S(=O)(=O)/N=c\2/[nH]c(cs2)C C60544758
Cc1c([nH]n2c1nc3c(c2=O)CCCC3)c4ccccc4 C13111953
CC1(CCN(CC1)c2n[nH]c(=S)n2C3CCCCC3)C C61821161
C1CC[C@@H]([C@H](CC1)[NH+]2CCO[C@@H]3[C@@H]2CCCC3)C(=O)[O-] C62755672
C[C@]1(CCCN(C1)c2cc[nH+]c3c2ccc(c3)Cl)C(=O)[O-] C62874691
Cc1c(c(n(n1)C)C)/N=C/c2c3ccccc3ccc2O C13126632
CCC1=C2[C@@H](CC(=O)N[C@@H]2N=N1)c3ccc(cc3Cl)F C65457859
Cc1c(c(n(n1)C)C)C(=O)Nc2cc(cc(c2)Cl)Cl C65578682
c1cc(cnc1)/N=C\2/c3cc(ccc3NC2=O)Br C13597728
Cc1cccc(c1O)C(=O)N2[C@](CC(=N2)c3cccnc3)(C(F)(F)F)O C01207663
Cc1ccc(c(c1)C)NC(=O)c2c[nH]c(=O)n(c2=O)c3ccc(cc3)Cl C04225684
C1CCCC(CC1)NC(=O)C(=O)NC[C@@H]2COC3(O2)CCCCC3 C05351339
c1ccc2c(c1)c3cc(ccc3o2)NS(=O)(=O)c4ccc5c(c4)CC(=O)N5 C07927733
c1cc(cc(c1)NC(=O)CSc2[nH]c(=O)c3ccsc3n2)C#N C08456486
CC1(O[C@@H]([C@H](O1)C(=O)NC2CCCCC2)C(=O)NC3CCCCC3)C C00626578
CC1(COc2ccc(cc2NC1=O)NS(=O)(=O)c3ccccc3)C C09173321
Cc1ccc(c(c1)C)S(=O)(=O)Nc2ccc3c(c2)C(=O)NC[C@H](O3)C C08961928
C[C@@H]1CCC[C@H]([C@@H]1C)NC(=O)CN2C(=O)[C@@]3(CCc4c3cccc4)NC2=O C03594889
Cc1ccccc1C(=O)NNC(=O)c2cc3cc(ccc3oc2=O)Cl C10384458
CC1=C([C@H](NC(=S)N1)c2cc3c(c(c2)Cl)OCO3)C(=O)OC C11214877
Cc1ccc(c2c1N[C@@H]([C@H]3[C@@H]2C=CC3)c4ccc(c(c4)OC)O)[N+](=O)[O-] C14458962
Cc1cccc(c1NCc2cc(=O)n3c([nH]2)nc(n3)c4ccccc4)C C15670040
c1cc(c(cc1F)F)Sc2ccc(cc2[N+](=O)[O-])S(=O)(=O)N C16737911
C[C@@H]1CCC[C@H]([C@@H]1C)N2CNC(=NS(=O)(=O)c3ccccc3)NC2 C19959212
Cc1ccc2c(cc(=O)oc2c1C)CSc3c(cc(c(n3)N)C#N)C#N C12816932
Cc1cccc2c1nc([nH]c2=O)CSc3[nH]c(=O)c4ccsc4n3 C23139390
Cc1cc(c2c(c1)/c(=[NH+]/CC(=O)[O-])/cc(o2)c3ccc(c(c3)OC)O)C C23704178
c1cc2c(c(c1)NC(=O)CN3C(=O)C4(CCCCC4)NC3=O)CCCC2 C23976843
CN1CCc2c(s/c(=N\C(=O)CNC(=O)c3ccccc3Cl)/[nH]2)C1 C24152607
Cc1cc(n2c(c(nc2n1)CSc3nnc(s3)N)Br)C C27029958
Cc1c(sc2c1c(ncn2)N3CCc4c(sc(c4C(=O)OC)N)C3)C C32911827
Cc1cccc(c1C)NC(=O)Nc2ccc3c(c2)CCN3S(=O)(=O)C C33140052
Cc1ccc(o1)[C@@H]2c3c(=O)[nH]c(nc3NC4=C2C(=O)CCC4)SC(C)C C33810062
Cc1ccc(c(c1)O)C(=O)Nc2ccc(cc2)N3CCCS3(=O)=O C36701188
C[C@H]1[C@@H]([C@@H](n2c(ncn2)N1)c3cccs3)C(=O)Nc4ccc(cc4)Cl C36701731
c1cc(c(cc1O)[N+](=O)[O-])NC(=O)c2ccc(cc2Br)F C37844203
C/C(=N\NC(=O)[C@@H]1C2=C(c3ccccc3CC2)N=N1)/c4ccccc4O C38814823
CCN(CC)c1ccc(cc1)[C@H]2C3=C(N=N[C@H]3NC4=C2C(=O)CCC4)O C39358681
Cc1ccc(s1)C2=NN=C(C2)C(=O)N/N=C(\C)/c3ccccc3O C38613859
Cc1ccc2cccc(c2n1)Oc3c(c(ncn3)N4CCc5c4cccc5)N C40687319
CCn1cnc2c(c1=O)c(c(s2)C(=O)Nc3ccc(cc3O)C)C C41303680
Cc1ccc(cc1C)NC(=O)N[C@H]2CCCC[C@@H]2N3C(=O)CSC3=O C44450036
Cn1cc(cc1c2[nH]c(=O)c3ccsc3n2)C(=O)c4cc(ccc4O)F C44818477
c1cc(c(cc1NC(=O)CNc2ccc3c(c2)OCCO3)Cl)C#N C46168879
Cc1c2cc(cnc2n(n1)C)NC(=O)N[C@@H]3CCC[C@@H](C3)C(F)(F)F C48105098
Cc1c2cc(cnc2n(n1)C)NC(=O)N[C@H]3CCC[C@H](C3)C(F)(F)F C48105106
C[C@@H]1CCC[C@@H]([C@@H]1C)NC(=O)NC(=O)CN2CCn3cccc3[C@@H]2C C14196818
C[C@@H](c1ccccc1)N2C[C@H](CC2=O)C(=O)N=c3[nH]c4ccccc4[nH]3 C58982645
Cc1cccc(c1)c2nc3n(n2)[C@H]([C@@H](C(=N3)C)C(=O)N)c4cccs4 C56913739
C[C@H]1CCc2c(csc2C1)C(=O)NNc3c(nc(o3)C(C)C)C#N C60212167
Cc1nc(c2cnn(c2n1)c3cccc(c3)Cl)N[C@@H]4CCCC[C@H]4O C60367956
C[C@H]1C[C@@H](N2C(=[NH+]1)N=C(N2)/N=C(/c3cccs3)\[O-])c4ccccc4 C13127167
C[C@@H]1C[C@@H](n2c(nc(n2)NC(=O)c3cccs3)N1)c4ccccc4 C13127165
CCn1cncc1c2[nH]c3c(n2)C[C@@H](CNC3=O)c4ccc(cc4)Cl C65380528
Cc1c2cc(ccc2oc1C(=O)Nc3cccc(c3O)C(=O)OC)F C66635572
Cc1cc(ccc1C(=O)NC[C@]2(CCCc3c2cccc3)O)[N+](=O)[O-] C66929695
Cc1ccc(c(c1)C)NC(=O)C2=C(N(C(=S)N[C@@H]2c3csnn3)C)C C67028328
C[C@@H]1CCCC[C@@]12C(=O)N(C(=O)N2)CC(=O)Nc3cccc(c3F)F C67088883
C[C@H](c1[nH]c(=O)c2ccccc2n1)Nc3ccc4c(c3)OC(O4)(F)F C67446059
CC1=C([C@@H](NC(=O)N1C)c2cc(ccc2Br)O)C(=O)OC C01136385
c1ccc(cc1)CCn2c3c(c4c2nc5ccccc5n4)c(ncn3)N C00143597
CC(=O)Nc1ccc2c(c1)[C@@H]3C=CC[C@H]3[C@@H](N2)c4cccc(c4)[N+](=O)[O-] C05283598
CC1(COc2ccc(cc2C(=O)N1)NS(=O)(=O)c3cccs3)C C08962266
c1cc2c(cc1S(=O)(=O)Nc3cc(cc(c3)Cl)Cl)oc(=O)[nH]2 C11175002
c1cc(oc1)CN2CC3=C(C2=O)[C@@H](NC(=O)N3)c4ccc(c(c4)Cl)Cl C12347023
C[C@@H]1C(=O)Nc2cc(ccc2O1)S(=O)(=O)NC3C4CC5CC(C4)CC3C5 C12417076
c1ccn2c(c1)nc(cc2=O)CSc3nc(c4ccsc4n3)N C09836069
Cc1cc(cc2c1N[C@H]([C@@H]3[C@@H]2C=CC3)c4ccc(c(c4)O)OC)[N+](=O)[O-] C14457065
Cc1cc(c(o1)C)C(=O)NNC(=O)c2c(c3ccc4ccccc4c3o2)C C15427436
c1cc(c(cc1NS(=O)(=O)c2ccc3c(c2)C(=O)NCCO3)Cl)F C15827742
c1ccc(c(c1)Cn2c3c(c(=O)[nH]c2=O)CN(CN3)C4CCCCC4)Cl C19938933
CC[C@@H](C)N1Cc2c(=O)[nH]c(=O)n(c2NC1)c3cccc(c3C)Cl C12418631
Cc1cc(ccc1NS(=O)(=O)c2cc3c(cc2C)NC(=O)CO3)F C20491717
C[C@@H]1CN(C[C@H](O1)C)[C@@H](C)C(=O)NC(=O)NC23CC4CC(C2)CC(C4)C3 C20680431
Cc1ccc(s1)[C@H]2C(=C(N(C(=S)N2)C)C)C(=O)Nc3cc(on3)C C22827755
C[C@H](c1ccccc1F)NC(=O)CN2C(=O)C3(CCCCC3)NC2=O C23543822
Cc1ccc(cc1C)O[C@@H](C)C(=O)Nc2ccc3c(c2)NC(=O)CO3 C27580887
C[C@H]1CCCC[C@@H]1N2CNC(=NS(=O)(=O)c3ccc(cc3)Cl)NC2 C30874830
C[C@H]1CCCC[C@H]1N2CNC(=NS(=O)(=O)c3ccc(cc3)F)NC2 C30874961
c1ccc2c(c1)[C@H](CCO2)NS(=O)(=O)c3ccc4c(c3)CCCC(=O)N4 C32916621
COC(=O)[C@@H]1Cc2c3ccccc3[nH]c2[C@@H](N1)c4ccc5c(c4)OCO5 C34913562
C[C@H](C(C)C)NC(=O)CN1C(=O)[C@@]2(CCCc3c2cccc3)NC1=O C04468651
c1ccc(cc1)C2=C[C@@H](N=N2)[C@H]3NN[C@@H]4N3N=C(S4)c5cccc(c5)F C38742906
CC1=C[C@H](N=N1)[C@H]2NN[C@@H](N2/N=C/c3ccc(cc3)Br)S C38975810
CC1=C[C@@H](N=N1)[C@@H]2NN[C@@H](N2/N=C/c3cccc(c3Cl)Cl)S C38979398
CC1=C[C@H](N=N1)[C@@H]2NN[C@@H](N2/N=C/c3ccc(cc3Cl)Cl)S C38980557
CC1=C[C@@H](N=N1)[C@H]2NN[C@@H](N2/N=C/c3ccc(cc3Cl)Cl)S C38980559
Cc1ccc(cc1)N2[C@H]3CC(C[C@@H](C3=CN2)NC(=O)C4=CN=NC4)(C)C C39466494
c1ccc(cc1)C2=C[C@H](N=N2)[C@H]3NN[C@@H]4N3N=C(S4)c5ccccc5 C39590747
Cc1c(c(on1)C(C)C)C(=O)N[C@@H](C)c2ccc3c(c2)CCC(=O)N3 C40553557
c1ccc2c(c1)CCN2c3c(c(ncn3)Oc4cccc5c4nccc5)N C40687318
CCn1cnc2c(c1=O)c(c(s2)C(=O)Nc3cc(ccc3O)C)C C41303725
c1ccc(c(c1)NNC(=O)c2cc(sc2)Br)[N+](=O)[O-] C45068176
Cc1ccc(c(c1)C)n2c3c(c(n2)C)[C@H](CC(=O)N3)C(=O)c4ccc(cc4)O C46056938
Cc1ccc(cc1)S(=O)(=O)Nc2ccc3c(c2)NC(=O)C(O3)(C)C C46088503
Cc1ccc(cc1)/C=C(\C#N)/C(=O)Nc2cccc(c2)N3CCNC3=O C47039815
CC1(c2cc(ccc2NC1=O)NS(=O)(=O)c3ccc(cc3)OC)C C49741281
C[C@H](c1ccc(c(c1)Cl)F)NC(=O)Nc2ccc3c(c2)n(c(=O)n3C)C C50060931
CCSc1nc2n(n1)[C@H](C3=C(N2)CC(CC3=O)(C)C)c4ccc(cc4)O C04436330
C[C@H](C(=O)NC(=O)NC(C)C)Sc1nc2cc(ccc2o1)Cl C52426044
Cn1cnnc1SCc2nc(c3c4c(sc3n2)CCCCC4)N C09872506
Cn1cc(c2c1cccc2)C(=O)NNC(=O)c3c(ccc(n3)Cl)Cl C15823898
c1cc(c(cc1[N+](=O)[O-])NC(=O)c2ccc(s2)Br)O C59313403
CS(=O)(=O)N1CCc2c1ccc(c2)C(=O)Nc3cc(ccc3O)Cl C60093496
c1cc2c(cc1C(=O)NNC(=O)C34C[C@H]5C[C@@H](C3)CC(C5)(C4)Cl)OCO2 C26964164
COc1ccc(cc1O)[C@H]2CC(=O)Nc3c2ncn3c4ccccc4Cl C40282911
Cc1cc(cc(c1)NS(=O)(=O)c2ccc3c(c2)CCN3C(=O)NC)C C64862424
COc1cccc(c1OC)[C@H]2[C@@H]3CCCC=C3C(=C(C2(C#N)C#N)N)C#N C27271475
c1cc(ccc1c2nnc3n2CCCC3)NC(=O)NC4CCSCC4 C66956645
Cc1cc(c(c(c1)C)NC(=O)CN2C(=O)[C@@]3(CCCC[C@H]3C)NC2=O)C C04515799
Cc1ccc(cc1)S(=O)(=O)Nc2ccc3c(c2)C(=O)NC[C@@H](O3)C C08961911
Cn1cc(cc1c2[nH]c(=O)c3c(n2)ccs3)C(=O)c4cc(ccc4O)F C09458368
Cc1cccc(c1C)NC(=O)CN2C(=O)C3(CCC(CC3)C)NC2=O C03592638
CC1(COc2ccc(cc2C(=O)N1)NS(=O)(=O)c3ccccc3)C C08962284
C[C@H]1[C@H]([C@@H](n2c(ncn2)N1)c3cccs3)C(=O)Nc4ccc(cc4)Cl C11694930
Cc1cc(c(c(c1C)S(=O)(=O)N2C[C@H](Oc3c2cccc3)C(=O)N)C)C C12864652
Cc1ccc(cc1C)N2C(=O)/C(=C\c3cc(cc(c3O)OC)Cl)/C(=O)N2 C13942504
CC1=C([C@@H](C2=C(N1)CCCC2=O)c3ccc(c(c3)OC)O)C(=O)OC C19535633
COc1ccc(cc1)[C@H]2c3c(=O)[nH]c(nc3NC4=C2C(=O)CCC4)SC C06009079
C[C@@H]1C(=O)Nc2cc(ccc2O1)NC(=O)[C@H](C)Oc3ccccc3F C23129887
C[C@H]1CCc2c(sc3c2c(=O)[nH]c(n3)[C@H](C)[NH+]4CCC(CC4)C(=O)[O-])C1 C23995940
Cc1c(nc2ccccc2n1)S[C@@H](C)C(=O)NC(=O)NC(C)(C)C C29283877
Cc1c2c([nH]c1C(=O)NCCc3ccc4c(c3)OCO4)CCCC2=O C32741224
Cc1cc(c(c(=O)o1)[C@H](c2ccccc2Cl)c3c(=O)cc(oc3O)C)O C16267095
C[C@@H]1[C@@H]([C@@H](n2c(ncn2)N1)c3cccs3)C(=O)Nc4ccc(cc4)Cl C36701729
C[C@H]1CCC[C@@H]([C@@H]1C)NS(=O)(=O)c2cc3c(cc2Cl)NC(=O)CO3 C06873922
Cc1cc(n(n1)c2nc(c3c4c(sc3n2)CCCC4)NCCO)C C02426876
Cc1cccc(c1NC(=O)CN2C(=O)[C@]3(C[C@@H](CC(C3)(C)C)C)NC2=O)C C36692955
Cc1c(sc2c1c(=O)[nH]c(n2)[C@@H](C)S[C@@H]3NN=C4N3C=CC=C4)C C39737733
c1ccc2c(c1)c(=O)[nH]c(n2)CN3c4ccccc4N[C@@H]3c5cncs5 C39961120
Cc1ccc2c(c1)c(cc(n2)c3ccco3)C(=O)N[C@H]4CCCCNC4=O C40363023
Cc1ccc2c(c1)NC(=O)[C@@](O2)(C)C(=O)Nc3ccc(c(c3)Cl)OC C40778520
c1ccc2c(c1)NC(=O)[C@H](O2)CC(=O)Nc3c(c4c(s3)CCCC4)C#N C40801275
Cc1cc([nH+]c2c1c(cs2)[N-]S(=O)(=O)c3ccc4c(c3)CC(=O)N4)C C41572334
Cc1cc2cc(ccc2[nH]1)NC(=O)c3c(oc(c3C#N)n4cccc4)C C43844490
C1CCC(CC1)NC(=O)N[C@H]2CCCC[C@@H]2N3C(=O)CSC3=O C44449992
Cc1ccc(cc1C)NC(=O)N[C@@H]2CCCC[C@@H]2N3C(=O)CSC3=O C44450035
Cc1c(c(=O)c2ccc(c(c2o1)CO)O)c3ccc(c(c3)OC)OC C45919090
Cc1ccc(cc1)/C=C(/C#N)\C(=O)Nc2cccc(c2)N3CCNC3=O C47039816
Cc1ccc(c(c1O)C)NS(=O)(=O)c2ccc3c(c2)C[C@H](N3C(=O)C)C C47383663
c1ccc2c(c1)cccc2OS(=O)(=O)c3ccc4c(c3)[nH]c(=O)[nH]4 C01805625
CC[C@H](C)N1C(=O)[C@H]2[C@@H](C1=O)[C@@]3(c4cc(ccc4NC3=O)C)N[C@@H]2C(C)C C35877137
CC[C@@H](C)N1C(=O)[C@H]2[C@@H](C1=O)[C@]3(c4cc(ccc4NC3=O)C)N[C@@H]2C(C)C C16022129
CC[C@@H](C)N1C(=O)[C@H]2[C@@H](C1=O)[C@@]3(c4cccc(c4NC3=O)C)N[C@@H]2C(C)C C35877118
CC[C@@H](C)N1C(=O)[C@H]2[C@@H](C1=O)[C@]3(c4cccc(c4NC3=O)C)N[C@@H]2C(C)C C16022001
C[C@@H]1CCC[C@H]([C@@H]1C)NC(=O)NC(=O)CN2CCn3cccc3[C@@H]2C C14196816
CC1=C([C@H](n2c3ccccc3nc2N1)c4ccc(c(c4)O)OC)C(=O)C C12323943
CNC(=O)c1cc(ccc1NC(=O)c2cc3ccccc3oc2=O)Cl C58226322
Cc1c(sc2c1c(=O)[nH]c(n2)[C@H](C)Nc3ccc4c(c3)OCCCO4)C C30448699
CN(C)c1nc(nc(n1)N)CN2Cc3ccccc3-c4ccccc4C2 C60361337
COc1ccc(cc1O)[C@@H]2CC(=O)Nc3c2ncn3c4ccccc4Cl C40282909
CC[C@H]1c2ccc(cc2CCN1S(=O)(=O)c3ccc4c(c3)[nH]c(=O)[nH]4)C C62447541
Cc1cc(=O)[nH]c(n1)SCC2=CC(=O)N3[C@H](N2)SC4=C3CCCC4 C63491609
COc1cc(ccc1O)[C@@H]2CC(=Nc3c2sc(n3)N4CCCCC4)O C36354140
COc1ccc(cc1O)[C@@H]2CC(=Nc3c2ncn3c4cc(ccc4F)F)O C40284409
Cc1ccc(cc1Br)/N=N/[C@@H]2C(=NN(C2=O)C(=S)N)C C08397803
Cc1ccc(c(c1)C)c2nnc(s2)NC(=O)c3ccc([nH]c3=O)C C65085727
CC1(Cc2c(nc([nH]2)Cc3csc(n3)c4cccnc4)C(=O)NC1)C C65505523
c1ccc(cc1)n2cnnc2CNC(=O)c3cc4c(cc3O)CCCC4 C65617808
Cn1c2ccccc2nc1CC(=O)N/N=C/c3cc(ccc3O)Br C03578829
Cc1cc2c(c(=O)o1)[C@H](C(=C(O2)N)C#N)c3ccc(cc3)OCc4ccccc4 C00989112
Cc1c2c(n(n1)c3ccccc3)OC(=C([C@@H]2c4ccc(cc4)OC(C)C)C#N)N C01057550
Cc1ccn2c(c1)nc(c2NC(C)(C)C)c3cc4ccc(cc4[nH]c3=O)OC C01330297
Cc1ccccc1C(=O)Nc2c(c3c(s2)C[C@H](CC3)C)C(=O)NC(=O)OC C05145902
CCc1cccc2c1[nH]cc2C(=O)CN3C(=O)C4(CCCCC4)NC3=O C05292020
Cc1ccc(c(c1)C)NC(=O)CN2C(=O)[C@@](NC2=O)(C)c3ccc(cc3)Cl C03600456
c1cc(cc(c1)I)Oc2ccc(cc2[N+](=O)[O-])C(=O)N C07983615
Cc1ccc2c(c1)sc(n2)NC(=O)CSc3c4c([nH]c(=O)n3)CCCC4 C04317065
Cc1ccccc1CS(=O)(=O)Nc2ccc3c(c2)NC(=O)C(CO3)(C)C C09173816
Cc1ccc(cc1NC(=O)c2ccc3c(c2)c(c([nH]3)C)C)S(=O)(=O)N(C)C C15735110
CC[C@@H](C(=O)Nc1ccc(cc1)O)n2cnc3c(c2=O)c4c(s3)CCCC4 C16896702
COc1ccc(cc1OC)c2c(=O)c3c(cc(cc3oc2C(F)(F)F)O)O C05605259
C/C(=N\NC(=O)Cc1nc2ccccc2n1C)/c3ccc4ccccc4c3O C20986867
C[C@H]1[C@H](Oc2ccccc2O1)C(=O)NNC(=O)CC34CC5CC(C3)CC(C5)C4 C27803126
Cc1ccc(o1)c2nc(c(s2)C(=O)NNC(=O)c3cc4c(s3)CCC4)C C31224041
c1ccc(cc1)Oc2ccccc2C(=O)N3C[C@@H](Oc4c3cccc4)C(=O)N C32986173
Cc1ccc(cc1NC(=O)Nc2cc(cc(c2)C)C)S(=O)(=O)N(C)C C04325123
Cc1ccc(cc1)CNC(=O)C[C@@H]2C(=O)N3C(=N2)c4ccccc4NC3=S C02966934
Cc1ccc(c(c1)C)SCC(=O)NC(=O)Nc2ccc3c(c2)OCCO3 C03499405
Cc1ccc(cc1)S(=O)(=O)N2CCc3ccc(cc3C2)NC(=O)NC(C)C C38714037
CCN(CC)c1ccc(cc1)[C@@H]2C3=C(N=N[C@@H]3NC4=C2C(=O)CC(C4)(C)C)O C39358754
CCC1CCC2(CC1)C(=O)N(C(=O)N2)CC(=O)N[C@H]3CCC[C@H]([C@@H]3C)C C39570291
c1cc(sc1)CNC(=O)Nc2ccc(c(c2)c3nnc4n3CCCCC4)F C44010225
Cc1c(cnn1C)[C@@H](C)NC(=O)Nc2ccccc2N3CCc4c3cccc4 C44348467
Cc1ccc(c(c1)[C@@H](C)NC(=O)c2c[nH]nc2c3ccc4c(c3)OCCO4)C C46561521
Cc1ccc(c(c1)[C@@H](C)NC(=O)Nc2c(n(n(c2=O)c3ccccc3)C)C)C C48326288
Cc1cccc(c1)C(C)(C)CNC(=O)Nc2ccc3c(c2)n(c(=O)n3C)C C50061897
Cc1cc(c(c(c1)C)CCNC(=O)Nc2ccc3c(c2)n(c(=O)n3C)C)C C50062304
Cc1ccc(c(c1)Br)OCC(=O)N/N=C\2/c3ccccc3NC2=O C05578298
Cc1c(sc2c1c(nc(n2)CSc3nnc(o3)c4cccs4)N)C C54517065
C[C@@H](c1cc2ccccc2o1)NS(=O)(=O)c3cc4c(cc3F)NC(=O)CC4 C55221268
Cc1c(c(c(c(c1C)C)S(=O)(=O)Nc2cccc(c2)N3CCNC3=O)C)C C55597813
Cc1cc(c(c(c1C)S(=O)(=O)NNC(=O)c2ccc3ccccc3n2)C)C C28913572
C[C@@H]1CN(C[C@H](O1)C)Cc2csc(n2)NC(=O)c3cc(ccc3O)Cl C22325523
Cc1cccc(c1C)NC(=O)CN2C(=O)[C@@](NC2=O)(C)c3ccc(c(c3)F)F C15399113
C[C@H]1CCc2c(sc3c2c(=O)[nH]c(n3)[C@@H](C)Sc4[nH]nc(n4)C5CC5)C1 C12992285
c1cc2c(cc1NC(=O)COc3cc(ccc3Cl)Cl)[nH]c(=O)o2 C31256818
Cc1ccc(cc1)OCC(=O)N/N=C/2\c3cc(ccc3NC2=O)Br C05504485
CC(C)Cc1ccc(cc1)C2=NN=C3[C@H]2[C@H](C(=C(O3)N)C#N)c4ccco4 C04146685
CNC(=O)c1cc(ccc1F)NC(=O)/C=C/c2cc3c(c(c2)Cl)OCO3 C64525431
c1cc(ccc1CC#N)NC(=O)NCc2cc3c(c(c2)Br)OCO3 C64528542
Cc1c(c2c(=O)[nH]cnc2o1)C(=O)NCC3(CCCC3)c4ccc(cc4)Cl C65885041
Cc1ccc(cc1)NC(=O)CN2C(=O)[C@](NC2=O)(C)c3ccc(s3)Cl C66263233
CC(C)(C)c1ccc(cc1)[C@H](C#N)NC(=O)c2cccc3c2OCC(=O)N3 C66397569
Cn1c(c(cn1)C(=O)NNC(=O)c2cc3c(s2)CCCCCC3)C(F)F C66592398
Cc1cccc(c1)C(=O)NNC(=O)/C=C/c2cc3c(c(c2)Cl)OCO3 C66784070
c1cc2c(cc1OCC(=O)Nc3nc4ccc(cc4s3)Cl)CCC(=O)N2 C55554434
CC1=C([C@H](NC(=S)N1C)c2csnn2)C(=O)Nc3ccccc3C(C)C C67028379
C/C(=C/C(=O)NN1C(=O)[C@@](NC1=O)(C)c2ccccc2)/c3ccccc3Cl C67148640
CCOC(=O)C1=C(N(C(=O)N[C@@H]1c2cccc(c2O)Br)C)C C02282143
C[C@H]1CCCC[C@@]12C(=O)N(C(=O)N2)CC(=O)Nc3ccccc3C(F)(F)F C04308931
CC(C)c1c2c(c3c4c(c(ncn4)NCCO)sc3n1)CC(OC2)(C)C C02297361
Cc1c(c(on1)C)CSc2nc3c(c(cs3)c4ccccc4)c(=O)n2N C04463923
Cc1ccc(cc1)C(=O)Nc2c(c3c(s2)C[C@@H](CC3)C)C(=O)NC(=O)OC C05145854
Cc1ccccc1C(=O)Nc2c(c3c(s2)C[C@@H](CC3)C)C(=O)NC(=O)OC C05145901
C[C@@H]1Cc2ccccc2N1C(=O)[C@H](C)Sc3nnc(n3N)C4CCCCC4 C03431788
COc1ccc(cc1)NS(=O)(=O)c2ccc3c4c2cccc4C(=O)N3 C00850862
C[C@@H](c1ccc(cc1Cl)Cl)NC(=O)CN2C(=O)C3(CCCC3)NC2=O C06640173
C[C@@H](C(=O)NC(=O)NC12CC3CC(C1)CC(C3)C2)Oc4ccc(cc4)C#N C08448734
c1ccc(c(c1)CCC(=O)N2CCC(CC2)n3c4ccccc4[nH]c3=O)O C08876840
CCc1cccc2c1[nH]cc2C(=O)CN3C(=O)[C@@]4(CCCC[C@@H]4C)NC3=O C08939912
c1ccc2c(c1)cccc2CS(=O)(=O)Nc3ccc4c(c3)C(=O)NCCO4 C08961860
Cc1cc(cc(c1OC)C)S(=O)(=O)Nc2ccc3c(c2)CCC(=O)N3 C08962487
Cc1ccccc1n2cnnc2SCc3nc(c4c(c(sc4n3)C)C)N C12475334
c1cc(c(cc1Cc2cnc(s2)NC(=O)c3ccc(=O)[nH]n3)Cl)Cl C12769732
c1ccc(cc1)C(=O)CSc2nnc3n2c(nc4c3c5c(s4)CCC5)N C16846039
Cc1ccc(c(c1)N2C(=O)[C@H](SC2=O)CC(=O)Nc3ccccc3O)C C16924081
CN1CC=C2[C@@H](C1)[C@H](C(C(=C2C#N)N)(C#N)C#N)c3ccc(cc3)OCC=C C12292252
Cc1cc2c(cc1S(=O)(=O)Nc3ccc(cc3)C(C)C)OCC(=O)N2 C20491687
c1cc(=O)[nH]nc1c2ccc(s2)S(=O)(=O)NC3CCCCCC3 C21531478
C[C@H](C(=O)N1CCc2c1cccc2)OC(=O)c3ccc4c(c3)sc(n4)N C07057309
Cc1ccc(c(c1)C)NC(=O)NC(=O)[C@@H](C)Sc2c3c(ccs3)ncn2 C29616360
c1ccc(cc1)n2ccc(n2)C(=O)NNC(=O)C34CC5CC(C3)CC(C5)C4 C32668970
COc1ccccc1c2csc(n2)c3c(n(nn3)c4ccc(cc4)Cl)N C33265161
Cc1ccc(cc1)c2nc([nH]n2)SCc3[nH]c(=O)c4c(n3)ccs4 C08550577
c1cc(cc(c1)O)/C=N/NC(=O)[C@H]2C=C(N=N2)c3cc(cc(c3)Cl)Cl C38994708
CC1(CC2=C([C@H](C3=C(N=N[C@@H]3N2)O)c4ccc(cc4)OCC=C)C(=O)C1)C C39358767
CC1=NC(=O)[C@@H]2[C@H](C(=C(OC2=C1)N)C(=O)OC)c3ccc(cc3)C(F)(F)F C39395932
C/C(=N\NC(=O)C1=NN=C(C1)c2ccc(s2)Cl)/c3ccc(cc3)O C39574663
C[C@H]1CCCC[C@H]1NC(=O)CN2C(=O)[C@@](NC2=O)(C)c3ccc4c(c3)CCC4 C36691857
Cc1nc(c(c(n1)Cl)N)Oc2cc(nn2c3ccc(cc3)F)C(C)C C40428557
C[C@@H]1CCCC[C@H]1NC(=O)CN2C(=O)[C@@](NC2=O)(C)c3c(cccc3F)F C47356337
Cc1ccc(cc1NC(=O)NCc2ccco2)C(=O)N3C[C@@H](C[C@@H](C3)C)C C47758365
Cc1c(cnn1C)[C@H](C)NC(=O)Nc2ccc(cc2)N3CCc4c3cccc4 C47788773
Cc1ccc(c(c1)OCC(=O)Nc2ccc3c(c2)NC(=O)C(O3)(C)C)C C49756064
Cc1ccccc1NC(=O)Cc2[nH]c(=O)c3c(csc3n2)c4ccco4 C55503586
C=CCOc1ccc(cc1)[C@@H]2C(=C(OC3=C2C(=O)c4ccccc4C3=O)N)C#N C04742245
CCc1c(snn1)C(=O)NNC(=O)c2cc3c(s2)CCCCCC3 C28618508
Cc1ccc(c(c1)F)NC(=O)CN2C(=O)[C@@](NC2=O)(C)c3ccc(cc3)F C16455229
Cc1c(nc(o1)c2cccs2)C(=O)N[C@H](C)c3ccc4c(c3)CCC(=O)N4 C45977415
Cc1ccc(cc1)S(=O)(=O)Nc2ccc3c(c2)[nH]c(n3)[C@@H]4CCCO4 C60062875
Cc1ccc(c(c1)C)c2nc(c(s2)C(=O)NNC(=O)c3cccn3C)C C63636820
CC(=O)Nc1cccc2c1N(CCC2)CC(=O)NC3(CCCCCC3)C#N C64430788
Cc1c2c(n(n1)C)NC(=O)C[C@H]2c3ccc(cc3O)OCc4ccccc4 C65420526
Cc1[nH]nc(n1)c2cccc(c2)NC(=O)/C=C/c3ccc(o3)Br C65578373
c1cc(ccc1NC(=O)C(=O)Nc2ccc(c(c2)Cl)C#N)N3CCCCC3 C65834453
c1csc2n1c3cc(sc3n2)C(=O)NNC(=O)CC4CCCCC4 C66790382
c1cc2c(cc1OCC(=O)Nc3nc4c(s3)CCCCC4)CCC(=O)N2 C41817133
Cc1cc(ccc1N(C)C)NC(=O)NCc2ccc3c(c2)OCCCO3 C67259781
COc1ccc(cc1)/C=N/Nc2nc(cs2)c3cc4ccc(cc4oc3=O)O C04748807
CCOC(=O)C1=C(Nc2ncnn2[C@H]1c3ccccc3O)c4ccccc4 C02228761
c1ccc2c(c1)cccc2/C=C/C(=O)NNC(=O)c3cccc(c3)[N+](=O)[O-] C06283502
CC(C)[C@@](C)(C#N)NC(=O)CN1C(=O)[C@@](NC1=O)(C)c2ccc3ccccc3c2 C08886743
C[C@@H]1CCCC[C@H]1NC(=O)NC(=O)COC(=O)c2ccc(o2)Br C10804045
Cn1c(nnc1SCC(=O)Nc2ccccc2O)c3cc4ccccc4o3 C13550592
c1cc(ccc1CC(=O)NNC(=O)c2ccc(c(c2)[N+](=O)[O-])Cl)Cl C14003140
CCCn1c(=O)c2ccccc2c(n1)C(=O)NNC(=O)c3cccc(c3C)C C15947586
CC(C)c1cccc(c1)NC(=O)CN2C(=O)[C@](NC2=O)(C)c3ccc(cc3)C#N C22059353
CCc1c(sc2c1c3nc(nn3c(n2)NC[C@@H](C)O)c4ccco4)C C32093525
CN1C2=C([C@@H](NC1=O)c3ccccc3Cl)C(=O)N(C2)CC(=O)NCC4CC4 C34792811
Cc1ccc(cc1)[C@@H]2C3=C(CN(C3=O)CC(=O)NCC(C)C)N(C(=O)N2)C C35966985
CC1=C([C@@H](NC(=O)N1)c2ccccc2)C(=O)OCc3ccc4c(c3)OCO4 C00844461
CCOC(=O)c1cnn(c1N)c2c3c4c(sc3nc(n2)SC)CCC4 C01068195
Cc1ccc2cc(c(=O)[nH]c2c1)CCNC(=O)c3ccc(c(c3)[N+](=O)[O-])C C08684022
CN(CC1=NN=C(C1)C2CC2)C(=O)NC3=NN[C@@H](S3)c4ccccc4 C39357112
CC1=C([C@H](NO1)c2ccccc2)C(=O)OCc3[nH]c(=O)c4c(n3)ccs4 C39446283
COc1cc(ccc1O)/C=N/NC(=O)[C@H]2C=C(N=N2)c3cccc4c3cccc4 C39573702
COc1ccc(c(c1)N2[C@H](NN[C@@H]2S)[C@@H]3C=C(N=N3)c4cccs4)OC C39975245
CCC(CC)c1c2c([nH]n1)CCN(C2)c3nccc(n3)N4CCC[C@@H](C4)O C42489187
C[C@H](c1cc2ccccc2o1)N(C)C(=O)C3=NN([C@H](C3)C(=O)N)c4ccccc4 C46568468
Cc1ccc(c(c1)[C@H](C)NC(=O)C(=O)Nc2ccc3c(c2)OC(O3)(C)C)OC C49273510
CC(C)C[C@]1(C(=O)N(C(=O)N1)CC(=O)Nc2c(c3c(s2)CCCC3)C#N)C C49875059
Cc1cccc2c1oc(c2C)C(=O)NNC(=O)COc3ccccc3C#N C52999073
Cc1ccc(s1)[C@H](C)NC(=O)Nc2ccc(cc2)c3nnnn3C4CC4 C54405667
CNC(=O)c1ccc(cc1Cl)NC(=O)/C=C/c2cccc(c2)[N+](=O)[O-] C55904982
CC(C)(C)NC(=O)c1ccccc1NC(=O)c2ccc(cc2F)[N+](=O)[O-] C56174085
CC(C)[C@@H](c1ccc(cc1)F)NC(=O)CN(C)c2c3c([nH]cn3)ncn2 C56326639
CSc1ccc(c(c1)C(=O)NNC(=O)c2ccc(cc2)Cl)[N+](=O)[O-] C16202485
Cc1c(sc2c1c(nc(n2)[C@H](C)Sc3nnnn3CC(C)C)N)C C58551211
CCN(Cc1ccc2c(c1)OCO2)C(=O)Nc3cccc(c3C)C(=O)NC C44177164
C[C@H](c1cccc(c1)NC(=O)C)NC(=O)N(C)Cc2ccc3c(c2)OCO3 C45720316
Cc1c(cccc1[N+](=O)[O-])C(=O)Nc2cc(ccc2C(=O)NC(C)C)Cl C46717145
c1cc(c(cc1C(=O)CSc2nc3ccc(cc3s2)[N+](=O)[O-])O)O C59417641
c1ccc2c(c1)/C(=N\c3ccc(cc3)[S@](=O)ONc4nccs4)/C(=O)N2 C59435027
c1cc(ccc1CC(=O)NNC(=O)c2cc3cc(ccc3s2)[N+](=O)[O-])F C15765324
c1cc(cc(c1)[N+](=O)[O-])C(=O)O/N=C(/c2ccc(cc2)Br)\N C16133832
CC(C)CC1=C[C@H](N=N1)[C@@H]2NN[C@@H]3N2N=C(S3)c4cccc(c4)OC C39954930
Cc1ccc(cc1)[C@H]2C=NO[C@H]2NC(=O)CSc3[nH]c(=O)c(c(n3)C)C C63617250
Cc1ccccc1c2nc3cc(=O)[nH]n3c(n2)SCC(=O)NC(C)(C)C C09641560
c1cc(cc(c1)F)NC(=O)CNC(=O)c2cc(c(c(c2)Cl)Cl)[N+](=O)[O-] C64961190
CCCNC(=O)CN1c2ccccc2N(CC1=O)C(=O)Nc3ccc(cc3)C C64971463
C[C@H](c1cccc(c1)N2CCOC2=O)NC(=O)N(C)Cc3ccc(cc3)O C65995284
Cc1ccc(cc1)[C@@]2(C(=O)N(C(=O)N2)CC(=O)N[C@H](C#N)c3ccccc3C)C C66399427
C[C@@H]1C[C@H]1c2ccc(o2)CNC(=O)Nc3ccc(cc3)c4nnc5n4CCCC5 C66957081
CC(C)(C)n1cc(cc1NC(=O)N(C)CC(=O)Nc2cc(cc(c2)F)F)C#N C67012849
CCNC(=O)c1cc(ccc1NC(=O)c2ccc(cc2[N+](=O)[O-])Cl)Cl C67313517
COc1ccccc1C(=O)NNC(=O)[C@H]2CC(=NO2)c3ccc(s3)Cl C67430970
Cc1nc2ccc(cc2s1)N[C@H](C)C(=O)Nc3ccccc3[N+](=O)[O-] C07242168
Cc1cc(no1)CNC(=O)NCc2ccc(o2)c3nc4ccccc4s3 C67607826
CCOC(=O)C1=C(NC(=O)N[C@H]1c2ccccc2OC)C[NH+]3CCCC3 C05017502
CC[C@@]1(C(=O)N(C(=O)N1)C[NH+](C)CC(=O)NC(C)(C)C)c2ccccc2 C08147949
CCOC(=O)c1ccc(cc1)N/N=C/2\C(=NN(C2=[NH2+])C)c3ccc(cc3)Cl C04478201
CC[C@@H](C)n1c(=O)c(c(nc1S)O)[C@H]2c3cc(c(cc3CC[NH2+]2)OC)OC C09066423
Cc1ccc(o1)CNC(=O)C[C@@H]2C(=O)NCC[NH+]2Cc3ccc(c(c3)C)OC C11769543
C1CCC(CC1)C[NH+]2CCNC(=O)[C@H]2CC(=O)NCCN3CCCCC3=O C11874799
Cc1ccc(cc1)n2cc(c(n2)c3cccc(c3)C)C[NH+](C)Cc4[nH]c(=O)[nH]n4 C11934878
CCOC(=O)c1c(c[nH]n1)C[NH2+][C@H]2CC(Cc3c2cnc(n3)C(C)(C)C)(C)C C12316501
c1cnc(cn1)CCNC(=O)C[C@@H]2C(=O)NCC[NH+]2CC3CCCCC3 C12589154
C[C@H](C[NH+](Cc1ccc2c(c1)OCO2)Cc3c(n[nH]n3)c4ccccc4)O C12143705
CC[NH+]1CCN(CC1)CC2=C([C@@H](NC(=O)N2)c3ccc(cc3C)C)C(=O)OC C19369730
COc1ccccc1/C=C/C[NH+]2CCNC(=O)[C@H]2CC(=O)NC3CCOCC3 C20598467
CC[NH+]1CCN(CC1)CC2=C([C@H](NC(=O)N2)c3ccccc3C)C(=O)OCC C22587475
CCCC[C@@H](C(=O)Nc1cc(on1)C)[NH+]2CCN(CC2)c3ccccc3O C25377794
COC(=O)C1=C(N(C(=O)N[C@H]1c2ccccc2)C3CC3)C[NH+]4CCC[C@@H](C4)O C35270922
c1cc(ccc1C[NH+]2CCC[C@H]2c3nc(no3)c4cncnc4N)C(F)(F)F C35426048
CCN1C(=C([C@@H](NC1=O)c2ccc(cc2)F)C(=O)OCC)CN3CC[NH2+]CC3 C35990912
CCN1C(=C([C@H](NC1=O)c2ccc(cc2)F)C(=O)OCC)CN3CC[NH2+]CC3 C35990913
C[C@H]1C(=C(N=N1)C)[C@@H](C)NC(=O)[C@@H]2C=C(ON2)C[NH+](C)Cc3ccccc3 C39359952
C[C@@H]1C(=C(N=N1)C)CCNC(=O)C[C@@H]2C(=O)NCC[NH+]2Cc3ccccc3F C39442075
CC[NH+](CC)[C@H](C)CNC(=O)C(=O)Nc1ccc2c(c1)OC3(O2)CCCCC3 C41606374
CCC(CC)(CNC(=O)C(=O)Nc1ccc2c(c1)OC(O2)(F)F)[NH+](C)C C41886397
CC[NH+](Cc1cccc(c1)C)CC(=O)Nc2c3c(c(n[nH]c3=O)C)c(o2)C C42146182
CC(C)Cc1nnc(s1)NC(=O)NC[C@@H](c2ccco2)[NH+]3CCCC3 C43374790
CCOC(=O)c1ccccc1NC(=O)CSc2[nH]c3cnccc3[nH+]2 C06752350
C[C@@H]1CN(C[C@@H](O1)C)c2ccc(cc2)NC(=O)NCc3cc[nH+]c(c3)N(C)C C50082571
Cc1ccc(cc1)[C@@H]2C(=C(NC(=O)N2)CN3CC[NH+](CC3)CC=C)C(=O)OC C51318431
C[NH+](CCCc1ccccc1)CC(=O)NN2C(=O)C3(CCCCC3)NC2=O C52802622
C[C@@H]1C[C@H](C[NH+](C1)C(C)(C)CNC(=O)C(=O)Nc2ccc(cc2)OCC#N)C C54945598
C[NH+](CCc1ccc(cc1)F)CCC(=O)NN2C(=O)C3(CCCCC3)NC2=O C55024215
CC[NH+](CC(=O)NC)CC(=O)NC1(CCCC1)c2ccc3c(c2)OCCO3 C56509386
C[NH+](C)[C@H](CNC(=O)Nc1ccc(cc1)N(C)C(=O)OC)c2ccsc2 C56624864
C[NH+](C)[C@H](CNC(=O)Nc1ccc(cc1)N2CCOC2=O)c3ccsc3 C56767369
CC[C@@H](C)NC(=O)CN1CCN(CC1)C(=O)N[C@H](C)C[NH+]2CCC[C@@H](C2)C C56786934
CC[C@]1(C(=O)N(C(=O)N1)NC(=O)C[NH+](C)Cc2ccccc2C)c3ccccc3 C07681071
CC[NH+](CC)CCn\1c2ccccc2[nH]/c1=N\C(=O)c3cccc(c3)NC(=O)C C60392196
c1ccc(c(c1)C[NH+]2CCSCC2)NC(=O)CNc3ccccc3[N+](=O)[O-] C61570935
C[C@@H]1C[C@@H](C[NH+](C1)CCNC(=O)NCc2cccc(c2)N3CCOC3=O)C C52524835
C1CCC(C1)C[NH+]2CCC(CC2)NC(=O)CN3C(=O)C4(CCCC4)NC3=O C63273318
c1ccc(c(c1)CNC(=O)NCc2cc[nH+]c(c2)N3CCCCC3)n4cccn4 C63358400
CCCCn1c(=O)c(c([nH]c1=O)[O-])[C@H]2[C@H]3C(=c4ccccc4=[NH+]3)CC[NH+]2CC C64197453
c1cc(oc1)C[NH+](C[C@@H]2CCCO2)CC(=O)NC(=O)NC3CCCCC3 C64482659
C[C@@H]1C[C@@H](C[NH+](C1)C(C)(C)CNC(=O)CN2C(=O)C3(CCCC3)NC2=O)C C53303981
C[NH+](CCCn1cnc2c1ncnc2N)[C@@H](c3ccccc3)c4ccccn4 C66541342
COc1ccccc1C[C@@H]2CCC[NH+](C2)CCCn3cnc4c3ncnc4N C66893878
C[C@@H](CNC(=O)Nc1ccc(cc1)c2nnc3n2CCCC3)[NH+](C)C4CC4 C66957054
Cc1ccc(cc1[N+](=O)[O-])C[NH2+][C@@H](C)c2ccc(cc2)S(=O)(=O)NC C67247905
CN(C)c1cc(cc[nH+]1)CNC(=O)Nc2ccc(c(c2)Cl)n3cccn3 C67287565
CNS(=O)(=O)c1ccc(o1)C(=O)NC[C@H]2CCC[NH+]2CC3CCCCC3 C67332039
C[C@H]1C[C@@H](C[NH+](C1)C[C@@H](C)NC(=O)C(=O)Nc2ccc3c(c2)OC(O3)(C)C)C C67439657
Cc1ccc(cc1C)n2c(nnn2)SCC(=O)c3ccc(c(c3)O)O C01440508
CCCN1C(=O)/C(=C/c2c(nn(c2O)c3cccc(c3C)C)CC)/NC1=O C04355419
Cc1c(sc(c1C(=O)NC)NC(=O)/C=C/c2ccc(cc2)[N+](=O)[O-])C C05144950
C[C@H](c1ccccc1)NC(=O)N[C@H]2c3ccc(c(c3C(=O)O2)OC)OC C02087365
c1cc(cc(c1)[N+](=O)[O-])C(=O)NCC(=O)Nc2cccc(c2)Br C08206031
COc1ccc2c(c1)[nH]c(n2)SCC(=O)c3ccc4c(c3)NC(=O)CO4 C04274663
CCc1c(n2c([nH]c1=O)nnc2SCC(=O)Nc3ccc(cc3F)F)C C09018408
CCOC(=O)NC(=O)c1c2c(sc1NC(=O)[C@H]3CCCO3)C[C@@H](CC2)C C10252241
CC(C)c1cc(=O)[nH]c(n1)n2c(cc(n2)C3CC3)NC(=O)c4cccs4 C12126445
c1cc(ccc1C#N)NC(=S)NC(=O)c2ccc(c(c2)[N+](=O)[O-])Cl C12500158
Cc1cccc(c1O)C(=O)OCC(=O)/C(=C/2\Nc3ccccc3N2C)/C#N C09338543
Cc1ccc(o1)/C=C/c2[nH]c(nn2)SCc3[nH]c(=O)c4c(n3)ccs4 C13002729
C[C@H](C(=O)NN1C(=O)[C@@](NC1=O)(C)c2ccccc2)Oc3ccc(cc3)F C14016139
Cc1cc(no1)NC(=O)[C@@H](C)OC(=O)c2cc(ccc2O)Br C14142132
C[C@H](C(=O)NNC(=O)c1cc(=O)c2ccccc2o1)Oc3ccc(cc3)F C15384670
C[C@H]1Cc2ccccc2N1C(=O)CSc3ccc(cc3[N+](=O)[O-])C(=O)N C16022619
CCOc1ccc(cc1)NS(=O)(=O)c2cc3c(cc2C)NC(=O)CO3 C20491636
CC1=C([C@@]2(c3ccccc3-c4c2nc(o4)N)C(=O)N1CC=C)C(=O)OC(C)C C20569067
COc1ccc2c(c1)C[C@@H](CO2)NC(=O)Nc3cc(cc(c3)OC)OC C21101926
CCCNC(=O)NC(=O)CSc1nnc2n1cc(cc2Cl)Cl C06099413
COc1ccc(cc1OC)[C@H]2CC(=NN2C(=S)N)c3ccc4c(c3)OCO4 C21658683
Cc1ccc(cc1C)n2cnnc2SCC(=O)Nc3cccc4c3[nH]nc4 C26918384
c1cc(ccc1n2c(nnn2)SCC(=O)NC3CCCCCCC3)O C28829500
CCN1C2=C([C@@H](NC1=O)c3ccc(cc3)C)C(=O)N(C2)CC(=O)NC4CC4 C35966895
Cc1cccc(c1)c2n[nH]c(=S)n2/N=C/c3cc(c(c(c3)OC)O)OC C02222775
Cc1cc(ccc1NC(=O)C)NC(=O)COc2ccc3ccc(=O)oc3c2 C36716801
CC1=C([C@H](NC(=O)N1)c2ccc3c(c2)OCO3)C(=O)OCC(F)(F)F C00706419
CCOc1cc(cc(c1O)/C=N/NC(=O)[C@H]2C=C(N=N2)C)Br C38612350
Cc1ccc(c(c1)O)C2=C[C@@H](N=N2)C(=O)Nc3nnc(s3)CC(C)C C38703650
C[C@H]1CCc2c(sc3c2c(ncn3)OCC(=O)NC(=O)NCC(C)C)C1 C03599733
c1ccn2c(c1)nn(c2=O)Cc3cccc(c3)NC(=O)NCc4cccs4 C40121854
Cc1cc(n(n1)c2c(c(ncn2)N(Cc3ccccc3)c4ccccn4)N)C C40799091
Cc1nc([nH]n1)c2ccccc2NC(=O)/C=C/c3cnn(c3)c4ccccc4 C47264802
C[C@@H](c1ccc(cc1)OC)NS(=O)(=O)c2cc3c(cc2Cl)[nH]c(=O)o3 C20512694
Cc1cc(c2c(=O)[nH]n(c2n1)C)C(=O)N[C@@H](C)c3cccc(c3)OC(C)C C58301829
C[C@@H](C(=O)Nc1ccc2c(c1)OCO2)Nc3cccc(c3)N4CCCC4=O C25701281
CCN1c2ccccc2[C@@]3(C1=O)C(=C(OC(=C3C(=O)OCC=C)C)N)C#N C59293355
C[C@@H](C(=O)c1ccc2c(c1)NC(=O)CO2)Sc3[nH]nc(n3)c4cccs4 C49908689
Cc1cc(ccc1N(C)C)NC(=O)C(=O)N[C@H](C)c2ccc3c(c2)OCO3 C62004759
C[C@@H](C(=O)NC(=O)NC12CC3CC(C1)CC(C3)C2)OC(=O)C4=NC=CC4 C63842525
Cc1cc(ccc1N2CCNC2=O)C(=O)Nc3cc(c(cc3C)OC)OC C53091356
CC[C@@H](C)NC(=O)c1ccc(cc1)NC(=O)c2c(nn3c2nc(cc3C)C)C C65139349
Cc1c(c(n(n1)C)C)[C@@H](C)NC(=O)N[C@H](C)c2cc3cccc(c3o2)OC C65486917
c1ccc(cc1)c2nnc(o2)CSc3nnc(n3N)c4cccs4 C11591860
Cc1nc2c(ccs2)c(=O)n1NC(=O)C[C@@H](C)NC(=O)C3CCCCC3 C66274794
Cc1ccc(o1)c2nc(c(s2)C(=O)NCc3[nH]nc(n3)c4cccs4)C C66430567
C[C@@H](c1cccc(c1)S(=O)(=O)N(C)C)NC(=O)Nc2ccc(nc2)Cl C67017720
CCN(Cc1ccc2c(c1)OCO2)C(=O)NNC(=O)c3c(ccs3)C C67102405
CC(C)CCC(=O)NNC(=O)N1CCC(CC1)C(=O)N2CCCCCC2 C67104375
c1ccc2c(c1)n(c(=O)o2)CCNC(=O)Nc3cccc(c3)n4cccc4 C67575239
CC(C)c1ccc(cc1)NC(=O)c2c[nH]c(=O)n(c2=O)c3ccc(cc3)OC C02973149
C[C@@H](C(=O)NC(=O)NC)OC(=O)c1cc2c(s1)-c3ccc(cc3CC2)OC C04949864
CC(=O)c1ccc(cc1)C(=O)Nc2c(c3c(s2)CCCC3)C(=O)NC(=O)OC C05145737
COC(=O)c1c2c(sc1NC(=O)C(=O)NN=C3CCCCCC3)CCCC2 C05164614
Cc1ccc(cc1)[C@@]2(C(=O)N(C(=O)N2)CC(=O)Nc3ccc(cc3)CC#N)C C05314953
Cc1cc(no1)NC(=O)c2cc(cs2)S(=O)(=O)Nc3ccc(cc3)Cl C06681792
Cc1ccc(c(c1)c2csc(n2)NC(=O)CN3C(=O)[C@@](NC3=O)(C)C4CC4)C C07472317
c1cc(cc(c1)NC(=O)CNC(=O)c2cccs2)c3nnc4n3CCCCC4 C08209944
C[C@@H]1C(=O)Nc2cc(ccc2S1)C(=O)O[C@@H](C)C(=O)Nc3cccc(c3)C#N C08716095
C[C@H]1CCCC[C@@H]1NC(=O)NC(=O)COC(=O)c2ccc3c(c2)scn3 C08940131
CNC(=O)NC(=O)[C@@H](c1ccccc1)OC(=O)c2c(ccc(n2)Cl)Cl C09646748
c1ccc(cc1)c2nc(nn2c3ccccc3)C(=O)NNC(=O)c4cccs4 C09721709
CC[C@@H]1COc2ccc(cc2C(=O)N1)NS(=O)(=O)c3ccc(c(c3)F)OC C08962133
c1cc(sc1)c2nnc(n2N)SCc3nnc(o3)c4ccc(cc4)Cl C11591795
Cc1cc(cc(c1Cl)C)OCc2cc(no2)C(=O)N[C@H]3CCCCNC3=O C12458358
CC(C)(C)c1ccc(c(c1)NS(=O)(=O)c2ccc3c(c2)NC(=O)CO3)OC C12520865
C[C@@H](C(=O)NC(=O)NC)Sc1nnc(n1c2ccccc2)c3cccs3 C04835749
CCC(=O)N[C@H]1[C@H](Nc2ncnn2[C@@H]1c3ccccc3)c4ccc(cc4)N(C)C C15830521
c1ccc(cc1)c2nc3n(n2)[C@@H](C(=O)N3)CC(=O)Nc4ccccc4C(F)(F)F C20735937
CCc1cc(=O)nc([nH]1)n2c(cc(n2)c3cccs3)NC(=O)c4ccccc4 C11854537
Cc1ccc2c(c1)c(cc(n2)C)C(=O)O[C@H](C)C(=O)NC(=O)NC3CCCC3 C21604530
Cc1cc(cc(c1C)S(=O)(=O)Nc2ccc(cc2)OC)c3ccc(=O)[nH]n3 C21718441
CS(=O)(=O)Nc1ccc(cc1)/C=C/C(=O)Nc2ccc3c(c2)OC(O3)(F)F C22421477
CC(C)(C)c1ccc(cc1)[C@H]2C3=C(CN(C3=O)CC(=O)NCC#C)N(C(=O)N2)C C34792612
COC(=O)c1c2c(sc1NC(=O)C[C@H]3C(=O)Nc4ccccc4O3)CCCC2 C40801215
c1cc2c(cc1NC(=O)CNS(=O)(=O)c3ccc(s3)Cl)OCO2 C41427877
C[C@H]1CN(C[C@@H](O1)C)S(=O)(=O)c2ccc(cc2)NC(=O)N[C@@H](C)C(C)C C43381314
COc1cc(cc(c1)OC)/C=C/C(=O)Nc2cc3c(cc2Cl)NC(=O)CO3 C43773292
Cc1cccc(c1C)O[C@H](C)C(=O)NNC(=O)c2ccc3c(c2)nc(c(n3)C)C C45529350
C[C@@H](c1cc2ccccc2o1)N(C)C(=O)C3=NN([C@@H](C3)C(=O)N)c4ccccc4 C46568460
CCOc1cc(ccc1O)[C@H]2C3=C(CCCC3=O)Nc4n2nc(n4)SCC C04436199
COc1ccc(c2c1cccc2)S(=O)(=O)Nc3cccc(c3)N4CCNC4=O C55597631
CC1=C([C@H](NC(=O)N1)c2ccc(cc2)n3ccc(n3)C(F)(F)F)C(=O)OC C56056965
c1ccc(c(c1)C(=O)NCC(=O)Nc2nc(cs2)c3ccc4c(c3)OCO4)F C06993886
CC(C)CN(C)C(=O)Nc1cccc(c1)S(=O)(=O)/N=C\2/CCCCCN2 C62378345
CCc1nnc(s1)NC(=O)C2=NNN([C@@H]2c3ccccc3)c4ccccc4 C39984145
Cc1c(n[nH]c1NC(=O)c2cc(nc3c2c(nn3C(C)(C)C)C)C4CC4)C5CC5 C64347820
Cc1ccc(cc1C)[C@H]2N[C@@H](ON2)[C@@H]3C=NN=C3c4ccc(c(c4)OC)OC C64391953
Cc1ccc(cc1C)NS(=O)(=O)c2cc(ccc2OC)c3ccc(=O)[nH]n3 C64837139
Cc1cccc(c1)Cn2cccc(c2=O)C(=O)Nc3ccc(cc3)c4[nH]nc(n4)C C50895475
C[C@H](c1ccc(cc1)S(=O)(=O)NC)NC(=O)N2CCC[C@@H]2c3cccn3C C65479482
C#Cc1cccc(c1)NC(=O)CNC(=O)c2cc(c(c(c2)Cl)Cl)[N+](=O)[O-] C65498001
Cc1ccccc1[C@@H](C#N)NC(=O)CN2C(=O)[C@@](NC2=O)(C)c3ccc(cc3)F C66399365
Cc1ccc(cc1C(=O)NC(C)C)NC(=O)[C@H](C)n2c3ccccc3oc2=O C66426651
C[C@@H]1C[C@@H](CC(C1)(C)C)CC(=O)NNC(=O)c2csc(n2)N3CCOCC3 C66591966
CC1(CCCC1)CNC(=O)C(=O)Nc2ccc(nc2)n3cnc4c3cccc4 C66722298
CCc1c(c([nH]c1C(=O)Nc2ccc(cc2)c3nnc4n3CCCC4)C)C(=O)C C66802964
Cc1cc2nc(c3ccccc3n2n1)N[C@@H](C)c4cccc(c4)S(=O)(=O)NC C66818300
C[C@H](c1cccc(c1)S(=O)(=O)NC)NC(=O)N2CCC[C@H]2c3cccn3C C67469241
Cc1cc(no1)CNC(=O)Nc2cccc(c2)C#Cc3cccc(c3)C(=O)OC C67566762
C[C@@H]1C[C@@H](C[NH+](C1)CC2=C([C@@H](NC(=O)N2)c3ccc(cc3)OC)C(=O)OC)C C05018080
Cc1cc(ccc1OC)/C(=C/2\[C@H](N(C(=O)C2=O)CC[NH+](C)C)c3ccc(cc3)O)/O C05445946
C/C(=N/C1CC([NH2+]C(C1)(C)C)(C)C)/c2c([nH]n(c2=O)c3ccccc3)CC(=O)OC C05799049
Cc1cccc(c1C)NC(=O)C[NH+](C)CC(=O)NC[C@H]2COc3ccccc3O2 C07455214
c1ccc2c(c1)nc(s2)[C@H]3CCCC[NH+]3CC(=O)NC(=O)NCc4ccco4 C08005019
c1ccc(cc1)C2CC[NH+](CC2)CCC(=O)NN3C(=O)C4(CCCCC4)NC3=O C12904453
CCOC(=O)c1c(c(sc1NC(=O)C[NH+]2C[C@@H](C[C@H](C2)C)C)C(=O)NC)C C13056161
C[C@@H]1C[C@H](C[NH+](C1)Cc2csc(n2)NC(=O)Cc3c4ccccc4c(=O)[nH]n3)C C14528826
Cc1cc(nn1C)CNC(=O)C[C@H]2C(=O)NCC[NH+]2Cc3cccc4c3cccc4 C14971800
Cc1cc(nn1C)CNC(=O)C[C@@H]2C(=O)NCC[NH+]2Cc3cccc4c3cccc4 C14971804
c1ccc(cc1)[C@@H](C(=O)Nc2ccc(cc2Cl)[N+](=O)[O-])[NH2+]C[C@@H]3CCCO3 C21818386
Cc1cc(ccc1NC(=O)C[NH+](C)[C@H](C)C(=O)Nc2cc(no2)C)Br C29064895
C[C@@H](C(=O)Nc1cccc(c1)[N+](=O)[O-])[NH2+]CC2(CCCC2)N3CCSCC3 C30513799
CCN1C(=C([C@@H](NC1=O)c2ccccc2C)C(=O)OCC)CN3CCC[NH2+]CC3 C35640762
Cc1c(ccc2c1oc(=O)cc2c3ccccc3)OCC(=O)NCCc4c[nH+]c[nH]4 C08765368
CCOC(=O)c1c(c2c3c(c([nH+]c2s1)N4CCOCC4)CO[C@H](C3)C(C)C)N C13152784
Cc1cc(n(n1)CCNC(=O)C[C@@H]2C(=O)NCC[NH+]2CC3CCCCC3)C C13594501
CN1CCCc2c1ccc(c2)[C@@H](CNC(=O)Nc3ccc(c(c3)OC)OC)[NH+](C)C C38517517
COc1ccc2ccccc2c1C3=NN[C@@H](C3)C(=O)N/N=C/C4=c5ccccc5=[NH+]C4 C39024669
c1ccc(cc1)[C@@H]2C[C@H](ON2)CC3(CC[NH+](CC3)Cc4ccc(o4)[C@@H]5C=CN=N5)O C39412655
Cc1c2c(c(=O)[nH]n1)[C@@H](O[C@H]2C)NC(=O)C[NH+](CC=C)Cc3ccc(s3)Cl C39462144
Cc1ccc2=C[C@@H](C(=O)[NH+]=c2c1)CCNC(=S)Nc3ccc(cc3)[N+](=O)[O-] C39724388
Cc1ccc2=C[C@H](C(=O)[NH+]=c2c1)CCNC(=S)Nc3ccc(cc3)[N+](=O)[O-] C39724389
C[C@@H](C(=O)Nc1cccc(c1)C(=O)C)S[C@H]2NN=C(O2)C3=c4ccccc4=[NH+]C3 C39736066
CCc1ccc2=[NH+][C@H]3C(=c2c1)N=NC(=N3)SCC(=O)Nc4ccccc4O C39970313
Cc1ccc(cc1)c2c3c(n[nH]2)C(=O)N([C@@H]3c4ccc(cc4)O)CCCn5cc[nH+]c5 C40340079
c1ccc2c(c1)OC[C@H](O2)CNC(=O)NC[C@H](c3ccco3)[NH+]4CCCCC4 C46728383
C[NH+](C)C1(CCCC1)CNC(=O)C(=O)Nc2ccc3c(c2)OC4(O3)CCCC4 C48752439
CC[C@H](C)NC(=O)CN1CCN(CC1)C(=O)N[C@@H](C)C[NH+]2C[C@@H](C[C@@H](C2)C)C C56946799
CC1CC[NH+](CC1)[C@@H](CNC(=O)Nc2cccnc2n3cccn3)c4cccs4 C58197546
CC[NH+](CC)CCn\1c2ccccc2[nH]/c1=N\C(=O)c3c(c(c([nH]3)C)C(=O)C)C C36648986
CCC1CCC2(CC1)C(=O)N(C(=O)N2)CC(=O)NCCC[NH+]3CCC(CC3)C C53288559
c1cc(oc1)[C@H](CNC(=O)N2CCN(CC2)c3ccc(cc3)O)[NH+]4CCCC4 C53533879
c1cc(oc1)[C@@H](CNC(=O)NCc2ccc(cc2)n3cccn3)[NH+]4CCCCC4 C43135800
CC[C@@]1(NN(C(=[NH+]1)SCC(=O)Nc2nnc(s2)C(C)C)c3ccccc3)C C59564734
Cc1c(c(=O)[nH]c(n1)c2cccnc2)CCC(=O)N[C@@H](C)C[NH+]3C[C@H](C[C@@H](C3)C)C C60354118
CCC[NH+]1CCC(CC1)NC(=O)CN2C(=O)[C@@]3(C[C@H](CC(C3)(C)C)C)NC2=O C61510048
CC(C)CN1[C@@H]([C@@H](C(=O)N(C1=O)CC(C)C)[C@@H]2[C@@H]3C(=c4ccccc4=[NH+]3)CCN2)O C63375800
C[C@@H]1CCCC[C@H]1NC(=O)CC[C@H]2C(=O)N(C(=O)N2)CCC3=c4ccccc4=[NH+]C3 C63386226
C/C(=C\1/C(=O)NC(=O)N(C1=O)C2CCCCC2)/NCCC3=c4ccccc4=[NH+]C3 C63425351
Cc1ccc2c(c1)[C@@H]3C(=CNN3CC(=O)NCCC4=c5ccccc5=[NH+]C4)C(=O)O2 C63490352
C[C@H]1CCCC[C@@]12C(=O)N(C(=O)N2)CC(=O)NCCC3=c4ccccc4=[NH+]C3 C63824294
c1ccc2cc(ccc2c1)NC(=O)CN3C(=O)[C@@H](NC3=O)CC4=c5ccccc5=[NH+]C4 C63869698
CC(=O)N[C@@H](CC1=c2ccccc2=[NH+]C1)C(=O)Nc3nc4ccc(cc4s3)OC C64173269
C[C@@H]1c2ccc(cc2OC(=O)[C@@H]1CC(=O)NCCC3=c4cc(ccc4=[NH+]C3)OC)O C64600421
c1cc2=[NH+]CC(=c2cc1F)CCN3C(=O)[C@@H](NC3=O)CCC(=O)NC4CCCCC4 C64717648
Cc1c(c(n(n1)C)C)[C@H](C)NC(=O)Nc2ccc(cc2)N(C)C3CC[NH+](CC3)C C65414330
C[C@@H](C[NH+](C)CCC(=O)NN1C(=O)C2(CCCCC2)NC1=O)c3ccccc3 C66853905
c1cc(ccc1c2nnc3n2CCCC3)NC(=O)N[C@@H]4CC[NH+](C4)CC5CC5 C66956349
C[NH+]1CCC(CC1)CCNC(=O)Nc2ccc(cc2)c3nnc4n3CCCC4 C66956528
CC1CCC2(CC1)C(=O)N(C(=O)N2)NC(=O)CSc3ccc4ccccc4n3 C05627245
C[C@H]1CCCC[C@H]1NC(=O)NC(=O)CSc2nnc3n2CCCCC3 C06098393
Cc1cc(c2c(c1)c(cc(n2)SCC(=O)c3c(n(c(=O)n(c3=O)C)C)N)C)C C06788546
Cc1ccc(cc1)CNC(=O)CN2C(=O)[C@@]3(CCOc4c3cccc4)NC2=O C07736140
COC[C@@H]1C(=O)Nc2c(ncnc2O1)Nc3ccc(cc3F)Br C07778836
C[C@@H]1C(=O)Nc2cc(ccc2S1)C(=O)OCc3[nH]c(=O)c4c(n3)ccs4 C09154310
CC1(COc2cc(ccc2NC1=O)NS(=O)(=O)c3ccc(c(c3)F)OC)C C09168820
CC1(COc2ccc(cc2NC1=O)NS(=O)(=O)c3ccc(cc3)OC)C C09173357
c1ccc2c(c1)cc(o2)/C=C/C(=O)NNC(=O)[C@H]3COc4ccccc4O3 C09954525
Cc1csc(n1)NC(=O)CN2C(=O)[C@@](NC2=O)(C)c3ccc4ccccc4c3 C10554339
c1ccc(cc1)S(=O)(=O)Nc2nc(cs2)c3ccc4c(c3)NC(=O)CO4 C11857445
C[C@H]1C(=O)Nc2cc(ccc2S1)C(=O)OCc3[nH]c(=O)c4c(n3)ccs4 C12623273
Cc1ccsc1C(=O)NNC(=O)c2c3ccccc3c(=O)n(n2)C(C)C C12878484
Cc1ccc(cc1)[C@]2(C(=O)N(C(=O)N2)CC(=O)Nc3ccc(cc3)C#N)C C14168516
CC(C)[C@@H](c1ccc2c(c1)OCCO2)NC(=O)c3ccc4c(c3)NC(=O)CO4 C15027530
CCOC(=O)c1c(n2c(c(c(n2)C)c3ccc(cc3)Br)nn1)N C17076902
c1cc2c(c(c1)S(=O)(=O)NNC(=O)C34CC5CC(C3)CC(C5)C4)nsn2 C19108060
CCn1c(c(c(n1)C)c2cc([nH]n2)C(=O)N3CC[C@](C3)(c4ccc(cc4)C)O)C C19660945
C[C@H](C(=O)NC(=O)NC12CC3CC(C1)CC(C3)C2)Sc4nncn4C C21494214
Cc1ccc(cc1)c2nc(on2)CN3c4ccc(cc4C[C@@H]3C)S(=O)(=O)N C24752823
c1cc(ccc1/C=N\NC(=O)Cn2cnc3c(c2=O)c4c(s3)CCCC4)O C31783433
CC(C)c1nc2cc(ccc2o1)NS(=O)(=O)c3ccc4c(c3)CC(=O)N4 C32097692
c1cc(sc1)C(=O)NNC(=O)c2cc(ccc2Br)[N+](=O)[O-] C32118999
Cc1cccc2n1c(=O)cc(n2)CSc3nnc(n3N)C4CCCCC4 C32835709
CC(C)[C@@](C)(C#N)NC(=O)CN1C(=O)[C@@]2(CCCc3c2cccc3)NC1=O C10025806
CCOc1cc2c(cc1c3ccccc3O)CCN4[C@@H]2CO[P@@](=O)(N4)OC C39464598
C[C@H](C(=O)NC(=O)NC(C)C)SC1=NC(=O)C2=C3CCCC[C@@H]3SC2=N1 C39733949
Cc1ccc(cc1)C(=O)C[C@H]2C(=O)N/C(=N\N=C/3\c4ccccc4NC3=O)/S2 C39843239
Cc1c2c(oc1C(=O)NNC(=O)c3ccc(cc3)OC)CC(CC2=O)(C)C C39851825
Cc1nnc(s1)/N=C/2\N(C(=O)/C(=C/c3ccc(c(c3)O)O)/S2)CC=C C39866301
C[C@H]1CCC[C@@H]([C@@H]1C)N2CNC(=NS(=O)(=O)c3ccc(cc3)OC)NC2 C40387112
Cc1c(cnn1C)[C@@H](C)NC(=O)Nc2ccccc2C(=O)N3C[C@H](C[C@@H](C3)C)C C44212309
COc1ccc(cc1)c2c3c([nH]n2)OC(=O)C[C@@H]3c4ccc(c(c4)OC)O C04626562
Cc1cccc(c1)[C@@H]2CCCN2c3ccc(cc3[N+](=O)[O-])S(=O)(=O)N C54837345
Cc1c(c(n(n1)C)C)/C=C/C(=O)N2CCC(CC2)NC(=O)NC3CCCCC3 C56247626
c1ccc(cc1)n2ncc(n2)C(=O)NNC(=O)C34CC5CC(C3)CC(C5)C4 C17158170
Cc1cc(ccc1NC(=O)CN2C(=O)[C@](NC2=O)(C)c3ccco3)Cl C16400954
CC1=NN(CC1)c2ccc(cc2)C(=O)Nc3ccccc3NC(=O)N(C)C C58443458
c1ccc(cc1)O[C@H]2CCCN(C2)S(=O)(=O)c3ccc4c(c3)[nH]c(=O)[nH]4 C62195033
Cc1ccccc1c2nc(on2)CC(=O)Nc3ccc4cc(c(=O)[nH]c4c3)C C62274790
C[C@@H](C(=O)/N=c/1\[nH]c2cc(ccc2n1C)Cl)NS(=O)(=O)c3ccccc3 C64091224
c1ccc(cc1)Cn2c3ccccc3c(c2O)/N=N/[C@@H]4CS(=O)(=O)C[C@@H]4O C13122206
c1cc(ccc1NC(=O)[C@@H]2CCN(C2=O)c3ccc(cc3)Cl)N4CCNC4=O C53185329
Cc1cccc(c1C)NC(=O)C[C@H]2N=NC(=O)[C@H]3N2N[C@@H](C3)c4cccs4 C65248105
Cc1nc(no1)C2(CCCCCC2)NC(=O)c3ccc(c(c3)NC(=O)C)F C56135675
C[C@H](c1cccc(c1)N2CCCC2=O)NC(=O)Nc3ccc4c(c3)ccc(=O)o4 C65829275
Cc1cccc(c1)C(=O)NNC(=O)C2=NN(C(=O)CC2)c3cc(ccc3C)C C66569735
Cc1c(nnn1c2cccc3c2cccn3)C(=O)N[C@@H](C)c4cccc(c4)O C66928053
Cc1csc(n1)[C@H](C)NC(=O)Nc2ccc(cc2)c3nnc4n3CCCC4 C66956814
C[C@@H](c1cccc(c1)O)N(C)C(=O)Nc2cccc(c2)N3CCCS3(=O)=O C67543893
CC(C)NC(=O)NC(=O)CSc1nnc(o1)c2ccc(cc2)OC C03550809
c1cc(oc1)CNC(=S)Nc2ccc(c3c2non3)N4CCOCC4 C05041697
COc1ccc(cc1)n2c(nnn2)SCC(=O)c3ccc(cc3O)O C03533172
C[C@H](c1ccc2c(c1)OCCO2)NC(=O)CN3C(=O)C4(CCCC4)NC3=O C08156095
c1cc2c(cc1CNC(=O)CCN3C(=O)C4(CCCCC4)NC3=O)OCO2 C08328030
Cc1c(sc2c1c(nc(n2)CSc3nnnn3C[C@@H]4CCCO4)N)C C08726924
Cc1cc(no1)C(=O)Nc2c(c3c(s2)CCCC3)C(=O)NC(=O)OC C09204746
COC(=O)NC(=O)c1c2c(sc1NC(=O)c3ccno3)CCCCC2 C09704407
CCOC(=O)Nc1cc(nn1c2[nH]c(=O)c3c(n2)CCCC3)C4CC4 C12130913
Cn1c(nnc1SCc2nc(nc(n2)N(C)C)N)c3ccccc3 C12722632
Cc1ccc(cc1C)NC[C@H](Cn2cnc3c2c(=O)n(c(=O)n3C)C)O C05387278
Cc1ccccc1C(=O)NNC(=O)Cn2cnc3c4ccccc4oc3c2=O C15812536
[H]/N=C/1\NC(=O)/C(=C/c2ccc(o2)c3cc(ccc3OC)[N+](=O)[O-])/S1 C19757464
CCOC(=O)C1=C(N(c2ccccc2[C@]13C(=C(OC3=O)C)C(=O)OC)C)N C20609246
c1cc(cc(c1)[N+](=O)[O-])NC(=O)C[C@@H]2C(=O)N/C(=N/C3CCCC3)/S2 C21132031
CCCc1c(c2c(nc([nH]2)CCN3C(=O)CCC(=N3)Cl)n(c1=O)C)O C26665724
COc1cc(cc(c1O)OC)/C=N\NC(=O)c2ccc3c(c2)OCO3 C28616291
CC(C)n1c(ccn1)NC(=O)CN2C(=O)[C@@]3(CCCc4c3cccc4)NC2=O C31836940
Cc1c(c(n(n1)c2ccccc2)Cl)/C=N/Nc3[nH]nc(c(=O)n3)C C17918572
c1cc(ccc1c2c(n3cc(ccc3n2)N)CN4CCOCC4)[N+](=O)[O-] C36278001
CC1CCC2(CC1)C(=O)N(C(=O)N2)CC(=O)Nc3ccsc3C(=O)OC C39520069
CC(C)C[C@H](c1nnc2n1cccn2)NC(=O)c3c(cccc3OC)O C40819106
CC(C)(C)C1CCC2(CC1)C(=O)N(C(=O)N2)CC(=O)NCC(=O)OC C41864227
c1ccc(c(c1)[C@@H](CNc2c(c(=O)n3ccccc3n2)[N+](=O)[O-])O)F C44913999
C[C@@]1(C(=O)N(C(=O)N1)CC(=O)NC2(CCCC2)C#N)c3ccc(cc3)C#N C23464931
C[C@H](c1nc(nc(n1)N(C)C)N)Sc2nnc(n2C3CC3)C(C)C C29963097
CCC1CCC2(CC1)C(=O)N(C(=O)N2)CC(=O)N[C@H](C)c3cnn(c3C)C C47491318
Cc1cccc(c1n2c(nnn2)SCC(=O)N[C@H]3CCCCNC3=O)C C47972759
CCCCn1c(=O)ccc(n1)C(=O)Nc2nc([nH]n2)c3ccc(s3)C C50006472
CC[C@@H](C)NC(=O)c1cccc(c1)C/[NH+]=C\2/[C@H](N=C(N2C)C)[N+](=O)[O-] C50930177
C[C@]1(C(=O)N(C(=O)N1)C[C@H](c2cccc(c2)F)O)c3cccc(c3)[N+](=O)[O-] C51352319
c1cc(cc(c1)[N+](=O)[O-])/C(=N/OC(=O)c2ccc(o2)Br)/N C04685115
c1cc(ccc1CNS(=O)(=O)c2ccc3c(c2)CCC(=O)N3)[N+](=O)[O-] C56124812
CCCNC(=O)NC(=O)Cn1nc(nn1)c2ccc(cc2)Br C05088129
CCCn1c(=O)ccc(n1)C(=O)NNC(=O)c2c(c3ccccc3o2)C C26560211
C[C@@H]1CCCC[C@@H]1NC(=O)NC(=O)Cn2nc(nn2)c3cccs3 C58941471
CNC(=O)c1ccc(cc1)NC(=O)COc2ccc(cc2F)[N+](=O)[O-] C47355043
Cc1ccc(cc1NC(=O)C)C(=O)Nc2cc(ccc2OC)[N+](=O)[O-] C59762071
Cc1ccc(c(c1O)C)NS(=O)(=O)c2cccc(c2)n3cnnn3 C58245307
CC(C)Cc1cc(n(n1)C)NC(=O)CNC(=O)c2ccc3c(c2)OCO3 C64665246
CC1(CC(=O)c2ccc(cc2O1)OCc3nc(nc(n3)N(C)C)N)C C65206572
Cc1nnc(o1)c2ccccc2NC(=O)NCc3ccccc3n4cccn4 C65413787
c1ccc2c(c1)c(n[nH]c2=O)C(=O)NCc3nc(no3)c4cccs4 C65912770
C[C@H]1C[C@@]2(CC(C1)(C)C)C(=O)N(C(=O)N2)CC(=O)Nc3cnn(c3)C(C)C C66412249
Cc1c2cc(ccc2oc1[C@H](C)NC(=O)Nc3cccnc3n4cncn4)F C66670613
Cc1ccccc1N(CC(=O)NC)C(=O)Cc2c(nc3cc(=O)[nH]n3c2C)C C67020533
C[C@H](Cc1ccc(cc1)O)NC(=O)C(=O)N(C)c2ccc(cc2)[N+](=O)[O-] C67396265
Cc1ccc(cc1NC(=O)c2cc(ccc2[N+](=O)[O-])OC)C(=O)NC C67547765
C[C@H]1CCCC[C@@H]1NC(=O)NC(=O)Cn2c(noc2=O)c3cccs3 C67650547
C[C@H]1CCCC[C@H]1NC(=O)NC(=O)Cn2c(noc2=O)c3cccs3 C67650566
Cc1cccc(c1)n2c(nnc2SCC(=O)NC(=O)NC(C)(C)C)C C04500532
C[C@@H](C(=O)Nc1ccc2c(c1)OCCO2)OC(=O)c3cccc(c3)O C05076749
c1ccc(c(c1)C(=O)NCC(=O)Nc2ccc(c(c2F)F)F)[N+](=O)[O-] C05422436
Cc1c2ccccc2oc1C(=O)NNC(=O)CCc3c(nn(c3C)C)C C10623976
CCCn1c(=O)c2ccccc2c(n1)C(=O)NNC(=O)[C@H]3CCC=CC3 C12917631
Cc1c(c([nH]c1C(=O)N[C@H](C)c2ccc3c(c2)OCCO3)C)C(=O)OC C14701229
CCOC(=O)CSc1nnc2n1c(nc3c2c4c(s3)CCC4)N C16846071
c1ccc2c(c1)c(=O)n(c(n2)CSc3nc4ccccc4o3)CC(=O)N C18036126
Cc1ccc(cc1Cl)n2cnnc2SCC(=O)NC(=O)NC(C)C C06103607
Cc1ccc(c(c1)C)NC(=O)CSc2n[nH]c(=O)n2c3ccncc3 C27643498
Cc1ccc(cc1C)NC(=O)NC(=O)CSc2nnc(n2C)C3CC3 C32177537
c1ccc(cc1)N2C(=O)CNC(=N2)C(=O)Nc3ccccc3OC(F)F C32940837
COc1ccc(cc1OC)c2n[nH]c(=S)n2/N=C/c3cccc(c3)O C01455445
Cc1c(cco1)c2nnc(n2N)SCC(=O)N(C)C3CCCCC3 C21093565
CC1=C([C@@H]([C@H]2C(=NC(=O)NC2=O)N1)c3cccs3)C(=O)OCC=C C39370454
CC(C)CNC(=O)NC(=O)COc1c2c3c(sc2ncn1)CCC3 C03600029
CCOC(=O)C1=C(Oc2cc(oc(=O)c2[C@H]1c3ccccc3OC)C)N C40568198
CCOC(=O)C1=C(Oc2cc(oc(=O)c2[C@H]1c3ccc(cc3)OC)C)N C40568258
CC[C@H](C)NC(=O)c1c(c\2c(o1)CCC/C2=N\NC(=O)c3ccccn3)C C40814223
CN(Cc1ccccc1O)C(=O)CCN2C(=O)C3(CCCCC3)NC2=O C42117243
COC(=O)CNC(=O)c1ccc(cc1)NC(=O)N2CCc3c(ccs3)C2 C43848893
CN(C)c1nc(nc(n1)N)CS(=O)(=O)Cc2cccc3c2cccc3 C45355324
Cc1ccc2c(c1)S[C@@H](C2)C(=O)OCc3nc(nc(n3)N(C)C)N C45739675
Cc1ccc2c(c1)S[C@H](C2)C(=O)OCc3nc(nc(n3)N(C)C)N C45739678
c1cc2c(cc1OCC(=O)NNC(=O)[C@@H]3CCCO3)c4c(o2)CCCC4 C47873085
COc1ccc(c(c1)OC)[C@H]2CC(=O)Nc3c2c(=O)[nH]c(n3)SCC#C C09088008
CN(C)c1nc(nc(n1)N)CN2CCCc3c2ccc(c3)OC(F)F C55026498
C[C@H]1CCC[C@@H](C12C(=O)N(C(=O)N2)C[C@@H](COc3ccc(cc3)C#N)O)C C55972021
CC(C)(C)C1CCC2(CC1)C(=O)N(C(=O)N2)CC(=O)NC[C@@H]3CCCO3 C41098423
Cc1ccc(cc1F)CNC(=O)CN2C(=O)[C@@](NC2=O)(C)c3ccc(o3)C C60349956
c1cc2c(cc1CNC(=O)CNc3ccc4c(c3)OCCO4)OCO2 C60463247
C[C@H](C(=O)Nc1ccc(cc1)c2nnco2)NC(=O)c3cccs3 C58265872
Cc1cc(c(o1)C)[C@@H](C)NC(=O)Nc2ccc(cc2)N(C)C(=O)OC C65417033
CC(C)(C)n1cc(cn1)NC(=O)COc2ccc3c(c2)CCC(=O)N3 C65923179
CC[C@H](C)n1c(ccn1)NS(=O)(=O)c2cc3c(cc2F)NC(=O)CC3 C66249256
Cc1ccsc1C(=O)NNC(=O)c2ccn(n2)c3ccc(cc3)OC C66556314
Cc1cccc(c1)C(=O)NNC(=O)CCN2c3ccccc3O[C@H](C2=O)C C66569683
c1cc(ccc1n2cc(nn2)C(=O)NNC(=O)CC3CCCCC3)F C66570618
Cc1c(sc(n1)CC(C)C)C(=O)Nc2nc([nH]n2)N3CCCCC3 C66623342
C[C@H](C#N)Oc1ccc(cc1)[C@@H]2Nc3cc(c(cc3C(=O)N2)OC)OC C66739573
C[C@H]1CO[C@@H](CN1CCCn2cnc3c2ncnc3N)c4ccccc4 C66851335
Cc1nc(no1)C2(CCCC2)NC(=O)CC[C@H]3Cc4ccccc4NC3=O C55552923
Cc1c(cnn1c2ccccc2)[C@@H](C)NC(=O)Nc3ccnn3C(C)C C67012389
c1cc2cccnc2c(c1)NC(=O)NCCCc3nnc4n3CCCCC4 C67013346
C[C@@H](c1ccc2c(c1)NC(=O)CO2)NC(=O)[C@@H](C)Oc3cccc(c3)C#N C67480727
c1cc2c(cc1C3(CCOCC3)CNC(=O)NC[C@@H]4CCCO4)OCO2 C67549053
Cc1cc(cc(c1OC)C)C(=O)[C@@H]2CCCN(C2)Cc3cc(=O)[nH]c(=O)[nH]3 C67562808
Cc1cc(cc(c1OC)C)C(=O)[C@H]2CCCN(C2)Cc3cc(=O)[nH]c(=O)[nH]3 C67562813
Cc1cc(no1)CNC(=O)N[C@H](c2ccc3c(c2)OCCO3)C4CC4 C67610731
C[C@@H](c1cccc(c1)O)N(C)C(=O)NCc2nncn2c3ccccc3 C67623886
Cc1ccc(cc1)S(=O)(=O)N2CC[NH+](CC2)CC(=O)NN=Cc3cccc(c3)F C06720080
Cc1ccc2c(c1)cc(c(=O)[nH]2)C[NH+](Cc3ccccc3)Cc4nnnn4C(C)(C)C C00925617
Cc1ccc2c(c1)cc(c(=O)[nH]2)[C@@H](c3nnnn3Cc4ccc(cc4)F)[NH+]5CCCC5 C00907660
CN1CCc2c1ccc(c2)[C@@H](CNS(=O)(=O)c3ccc4c(c3)OCCO4)[NH+]5CCCC5 C08801008
Cc1ccc(cc1)NC(=O)CSc2c3c(n(c(=O)n2)N4CC[NH+](CC4)C)CCC3 C09816553
CCn1c2ccc(cc2oc1=O)S(=O)(=O)NC[C@@H]3CC[NH+](C3)Cc4ccccc4 C12239176
CCOC(=O)[C@]1([C@@H]2[C@@H]([C@H]([NH2+]1)c3ccc(cc3)N(C)C)C(=O)N(C2=O)C)c4ccccc4 C12495744
Cc1ccc(o1)C[NH+]2CCNC(=O)[C@@H]2CC(=O)N(C)Cc3nc4ccccc4s3 C12715089
Cc1ccc(o1)[C@H]2/C(=C(/c3ccc4c(c3)C[C@H](O4)C)\O)/C(=O)C(=O)N2CC[NH+](C)C C09403694
CS(=O)(=O)Nc1ccc2c(c1)C(=O)CC3(O2)CC[NH+](CC3)CCc4ccc(cc4)C#N C13728488
CC(C)C[NH+]1CCc2c(c(nn2CCCc3ccccc3)C(=O)N4CCNC(=O)C4)C1 C14744227
COc1cccc(c1)Cn2c3c(c(n2)C(=O)N4CCC[C@H](C4)O)C[NH+](CC3)C5CCCC5 C14744359
CC#CC(=O)N1CCC(CC1)[C@@]2(C(=O)N(C(=O)N2)CCC[NH+](C)C)Cc3cccc(c3)F C14968550
Cc1c2c(nc3n(c2=O)CCC3)sc1C(=O)NC[C@@H](c4ccccc4OC)[NH+](C)C C17640512
Cc1cc(c(c(c1)C)NC(=O)C[NH+](C)[C@H]2CC(=O)N(C2=O)c3cc(ccc3OC)Cl)C C10168943
CC[NH+](CC)CCN1c2ccccc2C(=O)N[C@]3(CN(C[C@H]3C1=O)C(=O)[C@H]4C[C@@H]4C)C C19526387
Cn1cc(cn1)C[NH2+]Cc2c(nc3n2cc(cc3)Cl)C(=O)N4CCCCCCC4 C20914450
CC1CCC2(CC1)C(=O)N(C(=O)N2)CN3CC[NH+](CC3)CCOc4ccc(cc4)Cl C22804645
C[C@@H](c1nnc(n1c2ccc(cc2)Cl)SCc3csc(n3)NC(=O)C)[NH+](C)C C24918842
COc1ccc(cc1)[C@@H](CNC(=O)CN2C(=O)[C@H]3CC=CC[C@@H]3C2=O)[NH+]4CCCCC4 C27667184
Cc1c(c2ccccc2[nH]1)C(=O)[C@@H](C)[NH+]3CCN(CC3)S(=O)(=O)c4ccc(cc4)C#N C29193858
Cc1c2c(cc(nc2on1)c3ccco3)C(=O)NC[C@@H](c4cccs4)[NH+]5CCCC5 C36750561
C[NH+]1CCN(CC1)[C@H](CNS(=O)(=O)Cc2ccccc2)c3ccc4c(c3)OCO4 C38624105
COc1ccc2=C[C@H](C(=O)[NH+]=c2c1)/C=C(/C(=O)N3CCCC3)\NC(=O)c4ccccc4 C38759529
Cn1c2c(c(n1)C(=O)N3CCCCC3)C[C@@H](CC2)[NH2+]CC4(CCCC4)N5CCOCC5 C23353850
CC1=N[C@H](N=C1)CN(C)C(=O)C[C@H]2C(=O)NCC[NH+]2Cc3cccc(c3)C(F)(F)F C39364146
Cc1c(c(n2c(n1)ncn2)C)CCC(=O)NC[C@@H](C(C)C)[NH+]3CCc4ccccc4C3 C40070948
Cc1ccc(o1)[C@H](CNC(=O)c2cc(=O)c3c(cc(cc3o2)C)C)N4CC[NH+](CC4)C C22938453
C[C@@H](c1nnc2n1CC[NH+](CC2)C/C=C/c3ccc(cc3)N(C)C)NC(=O)C(C)C C14994916
C[NH+](C)CCCn1cc(c2c1cccc2)C3=C(C(=O)NC3=O)n4ccc5c4cccn5 C43120596
CC[NH+]1CCN(CC1)c2ccccc2NC(=O)c3ccc4c(c3)C[C@@H](N4S(=O)(=O)C)C C45865291
C[C@@H]1C[C@H](C[NH+](C1)Cc2ccc(cc2)CNC(=O)Cn3c(=O)c4ccccc4nn3)C C48310403
Cc1ccc(cc1)S(=O)(=O)N2CCC3(CC2)[NH2+][C@H](C(=O)N3C[C@H]4CCCO4)C(C)C C36024543
Cc1ccc(cc1)S(=O)(=O)N2CCC[NH+](CC2)C[C@@H](c3ccc4c(c3)OCO4)O C58156433
CCOC(=O)[C@H]1CCC[NH+](C1)Cc2c(cc(c3c2O/C(=C\c4ccncc4)/C3=O)C)O C41586392
COC(=O)[C@@H](CC1=c2ccccc2=[NH+]C1)NC(=O)c3cc4c(c(c3)Cl)OCCO4 C63122438
c1ccc(cc1)N(CC#N)C(=O)CS[C@H]2NN=C(N2C3CC3)C4=c5ccccc5=[NH+]C4 C39937760
C[C@@H](C(=O)NCCc1ccccc1F)N2C(=O)[C@@]3([C@H]4C(=c5ccccc5=[NH+]4)CCN3C2=O)C C63362141
CCC1=NN(C(=O)[C@@H]2N1[C@H]3C=C(S[C@@H]3C2)C)CC(=O)NCCC4=c5ccccc5=[NH+]C4 C63502965
Cc1ccc2=[NH+]CC(=c2c1)CCN3C[C@H](CC3=O)C(=O)NCc4ccc5c(c4)OCO5 C63557543
c1cc(oc1)/C=C\2/C(=O)N(C(=O)S2)CCC(=O)NCCC3=c4cc(ccc4=[NH+]C3)Cl C63637921
CCO[C@@H]1c2cc(ccc2S[C@@H]1C(=O)OC)NC(=O)[C@@H]3C=c4ccc(cc4=[NH+]3)OC C63743552
c1ccc(cc1)[C@H](C(=O)C2=c3ccccc3=[NH+]C2)S[C@@H]4NN=NN4C[C@@H]5CCCO5 C40001933
CC(C)N(Cc1ccccc1)C(=O)CN2C(=O)[C@@H](NC2=O)CC3=c4ccccc4=[NH+]C3 C63907333
c1ccc2=[NH+]CC(=c2c1)C3=CCN(CC3)C(=O)CCN4C(=O)O[C@H](N4)c5cccs5 C64182219
CN(C)c1ccc(cc1)CNC(=O)CC2CCN(CC2)C(=O)[C@@H]3C=c4ccc(cc4=[NH+]3)OC C64540893
C[C@@H]1CN(C[C@@H](O1)C)C(=O)c2c(n3ccsc3n2)CNC[C@H]4C=c5cc(ccc5=[NH+]4)F C64636388
CN(C)S(=O)(=O)c1ccc(c(c1)C(=O)NCCC2=c3ccccc3=[NH+]C2)N4CCCC4 C64735052
CN(CCC1=NO[C@@H](N1)[C@@H]2C=c3ccc(cc3=[NH+]2)OC)C(=O)c4ccc(cc4F)F C65181843
CN(CCC1=NO[C@@H](N1)[C@H]2C=c3cc(ccc3=[NH+]2)OC)C(=O)Cc4cccc(c4)F C65182957
C[C@@]12CC[C@H]3c4ccc(cc4CC[C@@H]3[C@@H]1CC[C@@H]2[NH2+]CCCCCCN5C(=O)C=CC5=O)OC C03875242
CC[NH+](CC)Cc1c(ccc2c1oc(c(c2=O)c3ccc(cc3Cl)Cl)C(F)(F)F)O C01747689
CC[NH+](CC)Cn1c2ccc(cc2c(c1O)/N=N/C(=O)c3ccc(cc3Cl)Cl)Br C06173223
CCC(=C(c1ccc(cc1)OC)c2ccc(cc2)OC)c3cn(c4c3cccc4)C[C@@H](C[NH+](C)C)O C08431273
CC[C@H]1CCCC[NH+]1Cc2c(ccc3c2oc(c(c3=O)Oc4cccc(c4)C)C(F)(F)F)O C08766265
Cc1cc(c(c(c1)Br)NC(=O)C[NH+](Cc2ccco2)Cc3cccs3)Br C12772630
CCOC(=O)C1CC[NH+](CC1)[C@@H](c2ccccc2)c3c(c(sc3NC(=O)c4ccccc4)C)C C15441012
CCCc1ccc(cc1)C(=O)[C@H]2[C@@H]([NH+]3C=Cc4ccccc4[C@@H]3[C@]25c6ccccc6NC5=O)C(=O)C(C)(C)C C16038852
COc1ccc(cc1OC)CC[NH2+]Cc2c3ccccc3ccc2OCc4ccc(cc4)Cl C16227370
CC(C)(C)CC(C)(C)[NH2+]Cc1cc(c(c(c1)Br)OCc2ccc3c(c2)OCO3)OC C20876795
COc1cc(cc(c1OCc2ccc3c(c2)OCCO3)Br)C[NH2+]C4CCCCCCC4 C20876941
CN(C)c1ccc(cc1)[C@@H](CNC(=O)Cc2cccc3c2cccc3)[NH+]4CCc5ccccc5C4 C22418204
CCC(C)(C)c1ccc(cc1)OC[C@@H](CN2CC[NH+](CC2)C(c3ccccc3)c4ccccc4)O C22925033
CCc1ccc(cc1)[C@](c2ccccc2OC)([C@H](C[NH+]3CCCCCC3)Oc4ccccc4)O C27240178
CCCOc1ccc(cc1)[C@@](c2ccccc2OC)([C@H](C[NH+]3CCCCCC3)c4ccccc4)O C27245642
C[C@@H](c1ccc2cc(ccc2c1)OC)c3nc4ccccc4n3C[C@H](C[NH+](C)Cc5ccccc5)O C27695938
CC(C)[NH+](Cc1ccccc1)C[C@H](Cn2c3ccccc3nc2Cc4ccc(cc4)c5ccccc5)O C27697111
c1ccc(cc1)[C@H](c2nc3ccccc3n2C[C@H](C[NH+]4CCCCCC4)O)Sc5ccccc5 C27697332
Cc1ccc(cc1)C[NH+](Cc2cccc(c2)F)Cc3ccc(o3)C(=O)NCCc4ccccc4 C35246829
CCc1cccc2c1[nH]cc2[C@H](CC(=O)N(CC[NH+](C)C)Cc3ccccc3)c4cccs4 C35371471
Cc1ccccc1C[NH+](Cc2ccc(o2)C(c3ccccc3)(c4ccccc4)O)C[C@H]5CCCO5 C36203189
Cc1ccc(s1)C[NH+](Cc2ccc(o2)C(c3ccc(cc3)F)(c4ccc(cc4)F)O)C[C@@H]5CCCO5 C36203578
CC[NH+](Cc1ccccc1)Cc2c(ccc3c2oc(c(c3=O)c4ccc(cc4)Cl)C(F)(F)F)O C01913284
CN1CCCc2c1ccc(c2)[C@@H](CNC(=O)Cc3ccc(cc3)c4ccccc4)[NH+]5CCCC5 C38670477
CN1CCCc2c1ccc(c2)[C@@H](CNC(=O)C(c3ccccc3)c4ccccc4)[NH+]5CCCCC5 C38670975
CN1CCCc2c1ccc(c2)[C@@H](CNS(=O)(=O)c3cc(ccc3Cl)Cl)[NH+]4CCCCC4 C38671181
COc1ccccc1OC2=CN=[NH+][C@H]2c3ccc(cc3O)OCc4c(cccc4Cl)Cl C38766325
Cc1ccccc1N2C[C@H]([C@@H](N2)c3ccc(c(c3)F)OC)C[NH+](C)CCC4=C(N=N[C@@H]4C)C C39537287
c1ccc(cc1)C[NH+]2CCN(CC2)C[C@@H](COc3ccc(cc3)C45CC6CC(C4)CC(C6)C5)O C22936077
CCOC(=O)c1c(c(sc1NC(=O)c2ccccc2)C[NH+](C)C)c3ccc(cc3)Br C39929461
CNC(=S)N1[C@H](CC(=N1)[C@H]2C(=c3cc(ccc3=[NH+]C2=O)Cl)c4ccccc4)c5ccc(cc5)OC C39988962
Cc1ccc(cc1)[C@@H](CNC(=O)c2ccc(o2)S(=O)(=O)c3ccc(cc3)C)[NH+]4CCCCCC4 C40322855
CC[C@@H](C)[NH+](Cc1ccc2c(c1)OCO2)Cc3ccc(o3)C(c4ccccc4)(c5ccccc5)O C40403922
CCN1CCC[C@H]1C[NH2+]Cc2cc(c(c(c2)Br)OCc3cccc(c3)Cl)OCC C40720492
Cc1ccc(cc1)c2cnc(o2)CCC(=O)NC[C@H](c3ccccc3Cl)[NH+]4CCCCC4 C41021122
CCCCn1c(c([nH+]c1SCC(=O)Nc2c(cc(cc2Br)C)Br)C)C C45850377
COc1cccc(c1OC(F)F)/C=C/C(=O)/N=c/2\[nH]c3c(s2)C[NH+](CC3)Cc4ccccc4 C49564985
Cc1cc(on1)CSc2ccccc2C(=O)/N=c/3\[nH]c4c(s3)C[NH+](CC4)Cc5ccccc5 C22876374
Cc1ccc(cc1)NC(=O)c2c3c(sc2n4c(cc(c4C)/C=[NH+]/Cc5ccccc5)C)CCCC3 C59302538
c1ccc(c(c1)c2nc(nn2CC[NH+]3CCCCC3)/C=C/c4ccc(cc4)Br)O C24549791
COc1cc(cc(c1OCc2ccccc2)Br)CNC3CC[NH+](CC3)Cc4ccccc4 C59587201
CCCC[NH+](CCCC)Cc1c(cc(c2c1O/C(=C/c3cn(c4c3cccc4)CC)/C2=O)C)O C41584192
CCCCCCN1[C@@H](NN=C1C2=c3ccccc3=[NH+]C2)SCC(=O)C45CC6CC(C4)CC(C6)C5 C39945703
Cc1ccc(cc1)Nc2nnc(s2)S[C@@H](c3ccccc3)C(=O)C4=c5ccccc5=[NH+]C4 C39946462
CC[C@H]1CCCCN1C(=O)CS[C@H]2NN=C(N2c3ccc(cc3)Cl)C4=c5ccccc5=[NH+]C4 C39946796
C[C@H](C12CC3CC(C1)CC(C3)C2)[NH2+][C@@H]4CC(=O)N(C4=O)c5ccc(cc5)N=Nc6ccccc6 C27550179
C[C@H]1C(=c2cc(ccc2=[NH+]1)Cl)CCN(Cc3ccco3)C(=S)Nc4ccc(cc4)Cl C63658956
Cc1ccc(cc1)[C@@H]2C(=c3ccccc3=[NH+]2)SCCNC(=O)c4ccc(o4)Br C63755524
CCCCc1ccc(cc1)N[C@H]2/C(=N/S(=O)(=O)c3ccc(c(c3)C)C)/N=c4ccccc4=[NH+]2 C38971456
C[C@@H]1N=C([C@@H](S1)CC(=O)NC[C@@H](c2ccccc2)C3=c4ccccc4=[NH+]C3)c5cccs5 C64215554
C[NH+]1CCC=C(C1)c2c(nsn2)SCCCCCCSc3c(nsn3)C4=CCC[NH+](C4)C C01536414
C[NH+](C)Cc1ccccc1c2ccc3n(c2=O)C[C@H]4C[C@@H]3C[NH+](C4)Cc5cc6ccccc6o5 C04237326
c1cc(ccc1C[NH+]2CC[NH+](CC2)C(c3ccc(cc3)F)c4ccc(cc4)F)[N+](=O)[O-] C04253864
COCC[NH+](Cc1ccccc1OC(F)F)C[C@H]2CCC[NH+](C2)C3Cc4ccccc4C3 C11839582
c1cnn(c1)c2ccc(cc2C[NH+](CC3CC[NH+](CC3)C4CCCC4)C[C@H]5CCCO5)F C12438109
Cc1ccc(cc1)C2(CCCC2)c3nc(on3)C[NH+]4CCN(CC4)c5ccc(c[nH+]5)Cl C12478774
COc1cc(cc2c1OCO2)C[NH+]3CC[C@@]4(C3)CCC[NH+](C4)CCCc5ccccc5 C12576556
C[NH+](Cc1cc2c(c(c1)OC)OCO2)C[C@H]3CCC[NH+](C3)CCc4ccc(cc4)Cl C12582325
CCOc1cccc(c1)C[NH+](CCOC)C[C@@H]2CCC[NH+](C2)C3Cc4ccccc4C3 C12711600
c1c(c(cc2c1OCO2)Cl)C[NH+](CC3CC[NH+](CC3)C4CCCC4)C[C@H]5CCCO5 C12748581
Cc1c(c(ccc1C[NH+](Cc2cccnc2)CC3CC[NH+](CC3)C4CCCC4)OC)C C12305931
c1cc(c(cc1Br)Br)c2ccc(o2)C[NH2+]CC3CC[NH2+]CC3 C13736450
C[NH+](Cc1ccc(s1)[C@@H]2CCCCO2)CC3CC[NH+](CC3)CCc4ccc(cc4)OC C15080349
C1C[C@H]\2C[C@@H]1[C@@H](/C2=N/O)[NH+]3CCC(CC3)CCCC4CC[NH+](CC4)[C@@H]\5[C@@H]6CC[C@@H](C6)/C5=N/O C16138101
CC[NH+](CC)[C@H](C(Cl)(Cl)Cl)NC(=O)N[C@@H](C(Cl)(Cl)Cl)[NH+](CC)CC C03114920
CN(Cc1ccc(s1)C[NH+]2CCCC2)C[C@@H]3CCC[NH+](C3)CCc4ccc(cc4)OC C14959824
c1ccc(cc1)C[NH+]2Cc3c(c4c(c5c3OCN(C5)Cc6ccccc6)OC[NH+](C4)Cc7ccccc7)OC2 C20028398
c1ccc(c(c1)COc2ccc(cc2/C=C(\C#N)/C3[NH+]=c4ccccc4=[NH+]3)Br)Cl C38596463
COc1ccc(cc1)S(=O)(=O)/N=C\2/[C@H]([NH+]=c3ccccc3=[NH+]2)Nc4ccc(cc4)Br C38965580
CCc1ccc(cc1)N[C@@H]2/C(=N/S(=O)(=O)c3ccc(cc3)F)/[NH+]=c4ccccc4=[NH+]2 C38970994
CCc1cccc(c1)N[C@@H]2/C(=N/S(=O)(=O)c3ccc(c(c3)C)C)/[NH+]=c4ccccc4=[NH+]2 C38981009
CCSc1ccc(cc1)c2c(cn(n2)c3ccccc3)/C=C(/C#N)\C4[NH+]=c5ccccc5=[NH+]4 C39035004
CCc1cccc2=C(C[NH+]=c12)C(=O)CS[C@@H]3N=N[C@@H](N3c4ccc(cc4)F)[C@@H](C)[NH+](C)C C39457967
Cc1c(nc(o1)c2cccs2)C[NH+](C[C@@H]3CCCO3)CC4CC[NH+](CC4)C5CCCC5 C39461201
c1cc2=C(C[NH+]=c2cc1)/C=N/c3ccc(cc3)Cc4ccc(cc4)/N=C/C5=c6c(=[NH+]C5)cccc6 C39702089
CCOc1cc(ccc1OCc2ccc(cc2)Cl)/C=C(\C#N)/[C@H]3[NH+]=c4ccc(cc4=[NH+]3)C C39706780
Cc1ccc2=[NH+]C(=O)[C@@H](C=c2c1)[C@H]([C@@H]3N=NNN3C(C)(C)C)[NH+](Cc4ccccc4)Cc5ccc(cc5)Cl C39710248
CCc1ccc2=[NH+]C(=O)[C@@H](C=c2c1)[C@@H]([C@@H]3N=NNN3C(C)(C)C)[NH+]4CCc5ccccc5C4 C39710376
Cc1cccc2=C[C@@H](C(=O)[NH+]=c12)[C@@H]([C@@H]3N=NNN3C4CCCC4)[NH+](Cc5ccccc5)Cc6ccc(cc6)F C39710942
COc1ccc2=[NH+][C@H]([NH+]=c2c1)/C(=C\c3cc(c(c(c3)Cl)OCC(=O)OC)Cl)/C#N C39969383
c1cc(ccc1[NH+]=c2ccn(cc2)CCCCCCCCn3ccc(=[NH+]c4ccc(cc4)F)cc3)F C29236164
c1cc(ccc1[NH+]=c2ccn(cc2)CCCCCCn3ccc(=[NH+]c4ccc(cc4)Cl)cc3)Cl C29238642
c1ccc2=[NH+]C([NH+]=c2c1)c3ccc(cc3)NC(=O)COc4ccc(cc4)Br C63067868
CCCC[NH+](CCCC)CCCN1CC(=O)N2[C@H](C1=O)CC3=c4ccccc4=[NH+][C@@H]3[C@@H]2c5ccccc5 C63140078
CC(C)(C)c1ccc(cc1)O[C@@H]2[C@H](C(=O)N3C=CC=CC3=N2)/C=C(\C#N)/C4[NH+]=c5ccccc5=[NH+]4 C39747207
Cc1ccc(cc1)OC[C@H]2NN[C@@H](N2c3ccc(cc3)OC)SCC4[NH+]=c5ccccc5=[NH+]4 C63165352
CC(C)(C)[C@H]1CC[C@H]2[C@@H](C1)S[C@@H]([C@@H]2C(=O)OC)NC(=O)CSC3[NH+]=c4ccccc4=[NH+]3 C63172381
CC1=CC[C@@H](O1)C[NH+](C)Cn2c(=S)n(c(n2)C3=c4ccccc4=[NH+]C3)c5ccc(cc5)Cl C63234391
CCc1cccc(c1N([C@H](C)COC)C(=O)CS[C@@H]2[NH+]=c3ccc(cc3=[NH+]2)Cl)C C63234458
CCc1cccc(c1N(COCC)C(=O)CS[C@H]2[NH+]=c3ccc(cc3=[NH+]2)OCC)C C63270305
CC[NH+](CC)CCNC(=O)[C@@H](CC1=c2ccccc2=[NH+]C1)NC(=O)c3ccc(cc3)C45CC6CC(C4)CC(C6)C5 C63437328
C[C@H]1c2cc(c(cc2OC(=O)[C@H]1CC(=O)NC3[NH+]=c4ccccc4=[NH+]3)OCC(=C)C)Cl C63493351
CC[NH+](CC)CCN([C@@H]1CCCC2=c3cc(ccc3=[NH+][C@H]12)C)C(=O)c4ccc(cc4)[N+](=O)[O-] C63514295
CCc1cccc2=C(C[NH+]=c12)C(c3ccc(cc3)N(C)C)C4=c5cccc(c5=[NH+]C4)CC C63770282
CC(C)CN1C(=O)C2(CC[NH+](CC2)C[C@H]3C=c4ccccc4=[NH+]3)N(C1=O)CCc5ccccc5 C63994010
Cc1cc2=[NH+]C([NH+]=c2cc1C)CN(C)C(=O)c3cc(no3)C(c4ccccc4)c5ccccc5 C64002425
Cc1ccc(cc1C)OCc2cc(no2)C(=O)N(C)C[C@H]3[NH+]=c4ccc(cc4=[NH+]3)Cl C64083754
COC(=O)[C@@H]1CC(=O)N(C12CC[NH+](CC2)C[C@H]3C=c4ccccc4=[NH+]3)Cc5ccc6ccccc6c5 C64084369
CCn1cc[nH+]c1CN2CCC3=c4ccccc4=[NH+][C@H]3[C@@H]2c5cccc(c5)C(F)(F)F C64640468
Cc1ccc(cc1NC(=O)[C@H](C)Oc2ccc(cc2Cl)Cl)C3[NH+]=c4ccccc4=[NH+]3 C65547994
c1cc(c(cc1C(=O)OCC(=O)Nc2ccc(cc2C(F)(F)F)Cl)S(=O)(=O)N)Cl C02656986
CC[C@H]1CCc2c(cc(s2)c3nnc(n3C)SCC(=O)Nc4c(ccs4)C(=O)N)C1 C08862485
Cc1ccc(c(c1)C)NS(=O)(=O)c2ccc(c(c2)NC(=S)Nc3ccc(cc3)C(=O)C)C C09373183
CC(C)(C)c1ccc(cc1)C(=O)N[C@@H](CCSC)C(=O)N2Cc3ccccc3C[C@@H]2C(=O)N C09595190
C[C@@H]1CCCC[C@@H]1NC(=O)[C@@H](Cc2ccccc2)NS(=O)(=O)c3ccc4c(c3)CCC(=O)N4 C09611424
C[C@H]1CCCC[C@@H]1NC(=O)[C@@H](Cc2ccccc2)NS(=O)(=O)c3ccc4c(c3)CCC(=O)N4 C09611425
c1ccc(cc1)C[C@@H](C(=O)Nc2ccc(cc2F)Cl)NS(=O)(=O)c3ccc4c(c3)CCC(=O)N4 C09611446
CC(C)[C@@H](C(=O)N/N=C/c1cc(cc(c1O)OC)Br)NC(=O)c2ccc(cc2)F C10000938
Cc1ccc(cc1)C(=O)N[C@@H](C(C)C)C(=O)N/N=C/c2cc(c(c(c2)I)O)OC C10039957
c1ccc(cc1)C(=O)NC(=S)NNC(=O)COc2ccc3ccccc3c2Br C12500787
Cc1ccccc1OCC(=O)NC(=S)NNC(=O)c2ccccc2I C12503183
C[C@@H](C(=O)NNC(=S)NC(=O)c1ccc(o1)Br)Oc2ccc(cc2Cl)Cl C12570799
C[C@@H]1C(=O)Nc2cc(ccc2O1)NC(=O)[C@H](CCSC)NC(=O)c3ccc(cc3Cl)Cl C12897728
c1ccc(c(c1)C(=O)NNC(=S)NC(=O)COc2ccccc2Cl)I C13976849
c1cc(ccc1C(=O)NC(=S)NNC(=O)COc2ccc(cc2Cl)Br)F C13979197
CCC(=O)Nc1ccc(cc1)C(=O)NNC(=O)COc2ccc(cc2Br)Cl C13979584
CC(C)C(=O)NC(=S)NNC(=O)COc1ccc2cc(ccc2c1Br)Br C13983785
Cc1cccc(c1)C(=O)NC(=S)NNC(=O)COc2ccc(cc2Br)Cl C13986904
Cc1ccc(c(c1)Br)OCC(=O)NNC(=S)NC(=O)Cc2ccc(cc2)Cl C14002227
CCCCn1c(c(c(=O)[nH]c1=O)N(Cc2ccccc2)C(=O)c3ccc(c(c3)Cl)Cl)N C14625310
CCC(=O)Nc1ccc(cc1)C(=O)NNC(=O)[C@H](C)Oc2c(cc(cc2C)Br)C C14643057
CCCCN(c1c(n(c(=O)[nH]c1=O)CC(C)C)N)C(=O)c2cc(ccc2Cl)Br C14720665
C[C@@H](C(=O)NNC(=O)c1ccc(c(c1)NC(=O)c2cccs2)Cl)Oc3ccc4ccccc4c3 C16071208
CC(=O)[C@]1(CC[C@H]2[C@@]1(CC[C@@H]3[C@@H]2CCC4=C/C(=N\OCC(=O)NCCc5ccc(cc5)O)/CC[C@@]34C)C)O C17137909
c1cc(sc1)c2nnc(n2N)SCC(=O)Nc3cc(ccc3N4CCCCC4)C(F)(F)F C18526946
CC1=C([C@H](C(=C(N1)SCC(=O)NC(C)(C)C)C#N)c2ccco2)C(=O)Nc3ccc(cc3)F C09375395
Cc1ccc(cc1)NC(=O)CSC2=C([C@H](C(=C(N2)C)C(=O)Nc3ccc(cc3)F)c4ccco4)C#N C20347862
C[C@H]1CCc2c(sc(c2C(=O)OC)NC(=S)NNC(=O)c3csc4c3CCCC4)C1 C20562778
CCOc1ccc(cc1)NS(=O)(=O)c2ccc3c(c2)[C@H]4C=CC[C@@H]4[C@H](N3)c5cccc(c5O)OC C20694095
C/C(=N\Nc1[nH]nc(n1)SCC(=O)N[C@@H]2CCCc3c2cccc3)/C45CC6CC(C4)CC(C6)C5 C20837383
Cc1cccc(c1C)NC(=O)[C@@H](CC(C)C)NS(=O)(=O)c2ccc3c(c2)CCCC(=O)N3 C21535807
Cc1ccc(cc1)S(=O)(=O)Nc2cccc(c2)C(=O)NNC(=O)CC34CC5CC(C3)CC(C5)C4 C22617178
C[C@H](C(=O)NCC(=O)Nc1ccc(c(c1F)F)F)OC(=O)c2ccc3c(c2)c4c([nH]3)CCCC4 C23867686
c1ccc(cc1)C23C[C@H]4C[C@@H](C2)CC(C4)(C3)C(=O)OCC(=O)Nc5ccc(cc5)S(=O)(=O)N C13148966
CC(C)NC(=O)[C@@]1(C[C@H]([C@H]([C@H](C1)OCc2cccc(c2)Cl)O)O)OCc3cccc(c3)Cl C35591891
Cc1ccccc1[C@H](C(=O)NC2CCCCC2)N(Cc3ccc(o3)C)C(=O)c4c(cccc4O)O C36597485
CCn1c(nnc1SCC(=O)Nc2ccccc2C(=O)N)c3csc4c3CCCCC4 C39966449
Cc1cc(c(c(c1)O)c2c3c([nH]n2)C(=O)N([C@H]3c4ccc(cc4)OCc5ccccc5)CCO)C C38705238
C[C@@]1(CC[C@@]2([C@@H](C1)C(C[C@@H]2NC(=O)c3ccc(cc3)C(F)(F)F)(C)C)CCC(=O)NCCOC)O C43548107
C[C@]12CC[C@H]([C@@]([C@H]1Cc3c(nc(s3)NC(=O)C(C)(C)C)[C@H]2CC(=O)N(C)CC=C)(C)CO)O C43553438
C[C@]12CC[C@H]([C@@]([C@H]1Cc3c(nc(s3)c4cccnc4)[C@H]2CC(=O)NCc5ccccc5OC)(C)CO)O C43554538
CC(C)c1ccc(cc1)[C@H](c2cccs2)NCC(=O)NN3C(=O)C4(CCCCC4)NC3=O C57331828
Cc1ccc(c(c1)NC(=O)CSc2nc([nH]n2)N/N=C/c3cccc(c3)Br)C C58994000
Cc1ccc(cc1)/C=N/Nc2[nH]nc(n2)SCC(=O)Nc3ccc(c(c3)C)Br C59019583
C/C(=N/Nc1[nH]nc(n1)SCC(=O)Nc2ccc(c(c2)F)F)/c3ccc(cc3)Br C59020870
c1cc(ccc1NC(=O)CCSc2[nH]c(nn2)NN=C3CCCC3)I C21084841
Cc1ccc(cc1)c2csc(n2)n3c(=O)c(c([nH]3)c4ccccc4)[C@@H](c5ccccc5)[C@H](C#N)C(=O)N C59461865
COc1ccc(cc1c2ccc(o2)CO)NC(=S)NC(=O)c3cccc(c3)I C20151794
c1ccc(cc1)C(c2ccccc2)C(=O)NCC(=O)NN/C=C/3\C=CC(=O)C(=C3)I C14920142
Cc1cc(c(cc1Br)Br)OCC(=O)NN/C(=C/C(=O)NC(C)C)/C C03088541
CC[NH+](CC)CCCNC(=S)N(Cc1cc2c(ccc(c2[nH]c1=O)C)C)C3CCCC3 C06193120
CCc1ccc(cc1)NC(=S)N(CC[NH+](CC)CC)Cc2cc3cc(ccc3[nH]c2=O)C C06134841
COC(=O)[C@](C(F)(F)F)(Nc1ccc(c[nH+]1)Br)NC(=O)c2cccc(c2)F C02263119
Cc1ccc(cc1)C[NH+]2CCC(CC2)C[NH2+]Cc3c(n(c(c3C(=O)[O-])C)Cc4cccc(c4)C)C C09746573
COc1ccc(cc1)[C@H](CNC(=O)C[C@@H]2C(=O)Nc3cc(ccc3S2)Cl)[NH+]4CCCCC4 C11658513
COC(=O)[C@@H]1C[C@H](C[NH+]1Cc2ccccc2C(F)(F)F)NC(=O)c3ccc4ccccc4c3O C11882483
C[C@H](Cc1ccsc1)[NH2+]C2CCN(CC2)c3ccc(cc3)NC(=O)COc4ccccc4 C11912974
CC[NH+]1CCC[C@H]1CN(Cc2cc3ccc(c(c3[nH]c2=O)C)C)C(=O)NCc4ccccc4 C12704506
CC[NH+]1CCC[C@@H]1CN(Cc2cc3c(cc(cc3[nH]c2=O)C)C)C(=O)NCc4ccccc4 C12705582
CC[NH+](CC)CCN(Cc1cc2ccc(c(c2[nH]c1=O)C)C)C(=S)Nc3ccc(cc3)F C06193435
CCN(CC)c1ccc(cc1)[C@H]2[C@@H]3CCCC[C@]3(CC[NH+]2CC(=O)NCc4ccco4)O C16009686
CCN(CC)c1ccc(cc1)[C@H]2[C@H]3CCCC[C@]3(CC[NH+]2CC(=O)NCc4ccco4)O C16009688
CC(C)(C)[NH2+]Cc1cc(c(c(c1)Br)OC[C@H](c2ccc3c(c2)OCO3)O)OC C20876961
CC(C)CN1C[C@H](C[C@H]1C(=O)NCCc2ccccc2F)[NH2+]Cc3ccc(cc3)N(C)C C20999469
Cc1ccc(o1)CN([C@H](C)c2ccc(cc2)OC)C(=S)NC3CC([NH2+]C(C3)(C)C)(C)C C21264082
CN(C)c1ccc(cc1)[C@@H](CNC(=O)NCc2ccc(cc2)F)[NH+]3CCc4ccccc4C3 C22419261
COc1cccc(c1)CCNCc2ccccc2OC[C@@H](C[NH+]3CCc4ccccc4C3)O C23153407
Cn1c(cc(n1)C2CCCCC2)[C@H]3C[NH+]4CC[C@H]3C[C@@H]4CNC(=S)Nc5cccc(c5)C#N C08636258
C[NH+](C)[C@@H](CNC(=O)[C@H](CCSC)NC(=O)c1ccccc1Br)c2cccc(c2)F C29836033
CC[C@@H]([C@H]1c2cc(c(cc2CC[NH+]1Cc3ccccc3C)OC)OC)NC(=O)NC(C)(C)C C35674748
CC[C@@H]([C@@H]1c2cc(c(cc2CC[NH+]1Cc3ccccc3C)OC)OC)NC(=S)NC(C)C C35674828
c1ccc(c(c1)C[C@H]2C(=O)N[C@@H](CS2)C(=O)NC[C@@H](c3ccccc3Cl)[NH+]4CCCC4)F C36408730
c1cc(oc1)CNC(=O)[C@@H]2CCC[NH+]2CC(=O)N[C@H](c3ccc(cc3)F)c4cccs4 C36430624
CC1=C(C(CCC1)(C)C)CCN[C@H]2C[C@H]([NH+](C2)Cc3ccc(cc3)Cl)C(=O)NCCOC C23360108
CCCC[C@H](C)C(=O)N1C[C@@H](C2(C1)CC[NH2+]CC2)C(=O)NCc3cc(cc(c3)F)C(F)(F)F C39600552
CCC[C@H](C)C(=O)N1C[C@H](C2(C1)CC[NH2+]CC2)C(=O)NCCc3ccc(cc3)Br C39652835
CCc1ccc(cc1)CCNC(=O)[C@H]2CN(CC23CC[NH2+]CC3)C(=O)c4csc(c4OC)Cl C39654502
Cc1ccc(cc1)O[C@@H](C)CNC(=O)[C@H]2CN(CC23CC[NH2+]CC3)C(=O)c4ccc(c(c4)C(F)(F)F)F C39666022
Cc1ccc(cc1)O[C@@H](C)CNC(=O)[C@@H]2CN(CC23CC[NH2+]CC3)C(=O)c4cc(cc(c4)F)C(F)(F)F C39666028
CCc1ccc(cc1)C(=O)N2C[C@H](C3(C2)CC[NH2+]CC3)C(=O)NC[C@@H](C)Oc4ccccc4Cl C39666414
Cc1ccc(c(c1)C)CCNC(=O)[C@@H]2CN(CC23CC[NH2+]CC3)C(=O)c4ccc(c(c4)C(F)(F)F)OC C39667110
C[C@@H](CCc1ccc(cc1)OC)NC(=O)[C@@H]2CN(CC23CC[NH2+]CC3)C(=O)c4c(cccc4Cl)Cl C39675186
C[C@@H](CCc1ccc(cc1)OC)NC(=O)[C@@H]2CN(CC23CC[NH2+]CC3)C(=O)c4ccc5ccccc5c4 C39675210
Cc1ccc(c(c1F)C(=O)N2C[C@@H](C3(C2)CC[NH2+]CC3)C(=O)N[C@H](C)CCc4ccc(cc4)OC)F C39675328
Cc1ccc(c(c1)C)C(=O)N2C[C@H](C3(C2)CC[NH2+]CC3)C(=O)N[C@@H](C)CCc4ccc(cc4)OC C39675447
Cc1ccsc1CNC(=O)[C@H]2CN(CC23CC[NH2+]CC3)C(=O)CCCc4ccccc4 C39677269
CCC[C@H](C)C(=O)N1C[C@H](C2(C1)CC[NH2+]CC2)C(=O)NCCc3ccccc3Br C39683640
C[C@H](Cc1ccccc1OC)NC(=O)[C@@H]2CN(CC23CC[NH2+]CC3)C(=O)c4ccc(c(c4)F)C(F)(F)F C39686495
Cc1ccc(cc1)CC(=O)N2C[C@@H](C3(C2)CC[NH2+]CC3)C(=O)N[C@H](C)Cc4ccccc4OC C39686752
C[C@@H](Cc1ccccc1F)NC(=O)[C@@H]2CN(CC23CC[NH2+]CC3)C(=O)CCCc4ccccc4 C39687082
C[C@H](CNC(=O)[C@H](CCSC)NC(=O)c1ccccc1Br)[NH+]2CCCCC2 C40157566
c1cc(c(c(c1)F)F)CN2CCNC(=O)[C@H]2CC(=O)NCC3(CCCC3)[NH+]4CCCCC4 C55384939
CC1(CC(CC([NH2+]1)(C)C)N(Cc2ccncc2)C(=S)Nc3ccccc3C(=O)OC)C C59092866
c1cc(ccc1CNC(=O)CNC(=O)c2ccc(s2)Br)C[NH+]3CCCCC3 C59363580
CC(=O)Nc1ccc(cc1)CC(=O)NC[C@@H](c2ccc(cc2)N(C)C)C3=c4ccccc4=[NH+]C3 C63204647
CN1C[C@@H](c2c1cccc2)/C=C(/C(=O)NCCC3=c4ccccc4=[NH+]C3)\NC(=O)c5ccccc5 C63098799
c1ccc2c(c1)nc(s2)n3c(c(c(n3)CSc4ccc(cc4)Cl)/C=[NH+]/CCO)O C13401178
Cc1ccc(cc1F)C(=O)/N=C(/NCCC2=c3ccccc3=[NH+]C2)\Nc4ccc(cc4)OC C63588932
Cc1ccc(cc1C(=O)NCCC2=c3ccccc3=[NH+]C2)S(=O)(=O)Nc4ccc(cc4)F C63920253
CC(=O)NC[C@@H]1CC=C(S1)S(=O)(=O)NC[C@@H](c2ccccc2)C3=c4ccccc4=[NH+]C3 C64231020
CCC(C)(C)[C@H]1CCc2c(sc(c2C(=O)N)NC(=O)c3ccc(o3)C)C1 C00688711
Cc1cc(cc(c1)NC(=O)COC(=O)c2cc(ccc2N)Br)C C04246373
Cc1ccc(cc1)C(=O)NNC(=S)NC(=O)c2ccc(cc2)C(C)(C)C C02135414
CC(C)(C)c1ccc(c(c1)NC(=S)NC(=O)c2cccc(c2)OC)O C01182620
Cc1cccc(c1O[C@@H](C)C(=O)Nc2c(c3c(s2)CCCC3)C(=O)N)C C04993451
CC[C@@]1(Cc2ccccc2-c3c1c(=O)n(c(n3)NN)CCc4ccccc4)C C05119092
c1ccc-2c(c1)C[C@H](c3c2nc([nH]c3=O)SCC(=O)N)C4CCCCC4 C02749185
Cc1c(sc(c1C(=O)N)NS(=O)(=O)c2ccccc2)Cc3ccccc3 C01088060
Cc1cccc(c1)C(=O)NNC(=S)NC(=O)Cc2cccc3c2cccc3 C06504265
C[C@H](C(=O)Nc1ccc2c(c1)[nH]c(=O)[nH]2)Sc3ccc(cc3)C(C)(C)C C07174837
CC[C@H](C)Oc1ccc(cc1)C(=O)Nc2c(c3c(s2)CCCC3)C(=O)N C10288610
Cc1cccc(c1)NC(=O)c2c3ccccn3c(c2N)C(=O)c4cccs4 C12341997
CCCNC(=O)c1ccc2c(c1)[C@H]3C=CC[C@@H]3[C@@H](N2)c4cccc(c4O)OC C14460103
COc1cccc(c1O)/C=N/NC(=S)N[C@@H]2C[C@H]3C[C@@H]2[C@H]4[C@H]3CC=C4 C13657724
CC(C)NS(=O)(=O)c1ccc2c(c1)[C@H]3C=CC[C@@H]3[C@H](N2)c4ccccc4O C20707104
Cc1cc(cc(c1)NC(=O)[C@@H](CC(C)C)NC(=O)[C@@H]2Cc3ccccc3CN2)C C35485508
C[C@@H]1CCc2c(sc3c2c(nc(n3)S[C@H](C)C(=O)NC4CC4)N)C1 C36812275
C/C(=C/C(=O)NC1C2CC3CC(C2)CC1C3)/NNC(=O)c4ccccc4Cl C04904521
Cc1ccc2c(c1)[nH]c(n2)SCC(=O)N[C@H]3Nc4c(cccc4S3)C C39396261
CC(=O)N[C@H](c1ccccc1)[C@@H](c2ccccc2O)C(=O)c3ccccc3O C39492369
C[C@]12C[C@H](CC(C1)(C)C)N(C2)c3c(c(ncn3)NCc4ccccc4Cl)N C40735394
C[C@H](CCc1ccc(cc1)O)NC(=O)C(=O)Nc2cc(ccc2Cl)Cl C41222704
C[C@@H](c1ccc2ccccc2c1)NC(=O)[C@H](C)Nc3cccc(c3)C(=O)NC C42360487
Cc1ccc(cc1)SCC(=O)NNC(=O)N[C@@H]2CCC[C@H](C2)C(F)(F)F C45440188
C[C@@H](C(=O)NCC(C)C)Sc1nc(c2c3c(sc2n1)CCCC3)N C07204064
CN([C@@H](c1ccccc1)c2ccc(cc2)F)C(=O)Nc3ccccc3CC(=O)N C45724502
CC(C)C(=O)Nc1ccc(cc1)NC(=O)NCc2cc(cs2)Br C47037016
CC(C)(c1ccc(cc1)Br)NC(=O)Nc2ccc(cc2)C(=O)NC C47100459
Cc1ccc(cc1NC(=O)C)NC(=O)N[C@@H](C)c2ccc(c(c2)Cl)Cl C48361839
CCCCNC(=O)NNC(=O)c1ccc(cc1I)Cl C49143597
C#CCNC(=O)CNC(=O)Nc1ccc(cc1)Sc2ccccc2Cl C51644501
CCN(CC(=O)Nc1c(c2c(s1)CCCC2)C(=O)N)c3ccccc3C C57364103
Cc1ccc(c(c1)C)NCC(=O)NNC(=O)c2ccc(cc2Cl)Cl C57382047
C[C@@H](C(=O)Nc1ccccc1Sc2ccccc2)Sc3nnc(s3)N C15699496
CCc1c(cc(s1)C(=O)Nc2cc(ccc2N3CCCCC3)C(=O)N)C C55553585
CC(C)[C@@H](CNC(=O)Nc1cc(c[nH]c1=O)C(F)(F)F)c2ccccc2 C63161846
C[C@@H](c1ccc2c(c1)CCCC2)NC(=O)Nc3cc(c[nH]c3=O)C(F)(F)F C63162356
c1ccc(cc1)CCOc2ccccc2[C@@H]3CC(=Nc4c3sc(n4)N)O C32088142
Cc1ccc(cc1C(=O)NC(C)C)NC(=O)NCc2ccc(s2)Cl C66684701
C[C@@H](c1nc(cs1)C(C)(C)C)NC(=O)NC[C@@]2(CCCc3c2cccc3)O C66926658
C[C@@H](CC(=O)NC[C@@]1(CCCc2c1cccc2)O)NC(=O)C3CCCCC3 C66930640
c1ccc(c(c1)CC(=O)NNC(=O)NCC2(CCCC2)c3cccs3)F C66977861
CC(C)(Cc1ccccc1Cl)NC(=O)NNC(=O)Cc2ccccc2F C66978375
CCc1ccc(cc1S(=O)(=O)N)/N=C/c2cc(cc(c2O)Cl)Cl C67005715
CCc1ccccc1NC(=O)C2=C(NC(=S)N[C@H]2c3csc(n3)CC)C C67028717
CCc1nc(cs1)[C@@H]2C(=C(NC(=S)N2)C)C(=O)Nc3ccc(cc3C)C C67029028
C1CCC(CC1)CCC(=O)NNC(=O)N[C@@H]2CCC[C@H](C2)C(F)(F)F C67042670
CSCc1ccc(cc1)NC(=O)NCC(=O)Nc2ccc(cc2)Cl C67349352
CC[C@@H](C)NC(=O)[C@@H](C)NC(=O)Nc1cccc(c1)c2c(ccs2)C C67354486
c1ccc(cc1)[C@H]2C[C@H]2NC(=O)NNC(=O)c3cc4c(s3)CCCCC4 C67612222
C[NH+](C)CCCN1[C@@H](/C(=C(/c2ccc(cc2)F)\O)/C(=O)C1=O)c3cccs3 C05576780
C[C@H](c1ccccc1Cl)[NH2+]CC(=O)N(c2ccccc2)[C@@H]3CCS(=O)(=O)C3 C07499531
Cc1cc(cc(c1OC)C)S(=O)(=O)NC[C@H](c2ccsc2)[NH+]3CCCC3 C08900018
CN1CCCc2c1ccc(c2)[C@H](CNS(=O)(=O)c3cc(ccc3F)F)[NH+](C)C C08798791
CN1CCCc2c1ccc(c2)[C@@H](CNS(=O)(=O)c3ccc(cc3F)F)[NH+](C)C C08798870
Cc1ccc(s1)S(=O)(=O)NC[C@H](c2ccc3c(c2)CCCN3C)[NH+](C)C C08798882
CN1CCc2c1ccc(c2)[C@@H](CNS(=O)(=O)c3ccccc3Cl)[NH+](C)C C08800501
Cc1ccc(c(c1)S(=O)(=O)NC[C@@H](c2ccc3c(c2)CCN3C)[NH+](C)C)C C08800710
CC[NH+]1CCc2c(sc(c2C(=O)OC)NC(=O)Cc3cc(ccc3C)C)C1 C10698112
CCOC(=O)c1c2c(sc1NC(=O)Cc3ccc(c(c3)C)C)C[NH+](CC2)C C10698887
Cc1c(c(on1)C)Cc2cc(ccc2OC)C[NH+]3CC[C@](C3)(c4ccccc4)O C12364324
CC(C)c1ccc(cc1)CN2CCC[C@@]3(C2=O)CC[NH+](C3)Cc4ccc(o4)CO C12573577
C[C@H](c1ccccc1Br)[NH2+]Cc2nnc(o2)c3ccc(cc3)OC C14023607
CCn1c2c(c(n1)C(=O)N3CCSCC3)C[C@H](CC2)[NH2+]CCc4cccs4 C14540922
COc1cc(cc(c1O)Cl)C[NH+]2CCC[C@H](C2)CCC(=O)N3CCCC3 C14975611
CC[NH+](CCNC(=O)c1c2c(on1)-c3ccsc3CC2)Cc4ccccc4 C15733312
CCn1c(c(c(n1)C)CN(Cc2ccc(o2)C)C3CC([NH2+]C(C3)(C)C)(C)C)C C19523815
c1ccc2c(c1)CCN(C2)c3c(cccn3)C[NH2+]Cc4cccn4c5nccs5 C20351434
Cc1ccc(cc1)S(=O)(=O)NC[C@H]2C[C@@H]3CCN2C[C@@H]3C[NH+]4CCC(CC4)C C20503838
CCOc1ccc(cc1)C(=O)N[C@H](C)[C@@H](c2cccs2)N3CC[NH+](CC3)C C22459983
CCN(CC)C(=O)[C@H](c1ccccc1)[NH+]2CCC(CC2)C(=O)c3ccc(cc3)O C25449395
CC(C)[C@@H](c1ccc2c(c1)OCCO2)[NH2+]Cc3ccc(cc3)C(=O)N4CCCC4 C32869470
CN(C)c1ccc(cc1)[C@@H](CNS(=O)(=O)c2ccccc2)[NH+]3CCCCC3 C36100145
Cc1cccc(c1)c2ncc(cn2)CN3CC[NH+]([C@@H](C3)CCO)C4CCCC4 C36385662
Cc1ccc(cc1C)S(=O)(=O)NC[C@@H](c2cccs2)N3CC[NH+](CC3)C C36089984
CN1CCCc2c1ccc(c2)[C@@H](CNC(=O)Cc3cccc(c3)OC)[NH+](C)C C38670169
CCc1ccc(cc1)C(=O)NC[C@H](c2ccc3c(c2)CCN3C)N4CC[NH+](CC4)C C38672280
c1ccc(cc1)c2ccc(cc2)C3=NN=C[C@@H]3C[NH2+]C[C@@H]4C=N[C@@H]5N4C=CC=C5 C39485684
Cn1c(cc(n1)C2CCCCC2)[C@H]3CN4CC[C@@H]3C[C@@H]4C[NH2+]Cc5ccccn5 C43525911
Cc1[nH+]ccn1c2ccccc2CNC(=O)[C@H](C)Oc3ccc4ccccc4c3 C44900151
Cc1ccc(o1)c2nc(cs2)CC(=O)Nc3ccc(cc3)C[NH+]4CCCC4 C47435853
Cc1ccc(cc1)[C@@H](CNC(=O)[C@H]2CC(=O)N(C2)c3ccc(c(c3)C)C)[NH+](C)C C49407838
Cc1ccc(cc1)N2CC[C@H](C2=O)C(=O)NC[C@@H](c3cccs3)[NH+]4CCCC4 C53141996
Cc1nc(cs1)/C=C/C(=O)NC[C@H](c2ccccc2OC)[NH+]3CCCCC3 C55752370
C[C@H]1CCCC[NH+]1Cc2ccccc2CNS(=O)(=O)c3ccccc3OC C56064659
CC[NH+]1CCN(CC1)[C@H](C)CNc2c3c4c(sc3nc(n2)C5CC5)CCCC4 C60217981
Cc1c(nc(o1)c2ccccc2F)CC(=O)NC[C@@H](c3cccs3)[NH+](C)C C41308724
c1ccc2=[NH+]CC(=c2c1)CC(=O)OCC(=O)Nc3ccccc3Br C63731114
Cc1cccc(n1)[C@H]2[C@@H]3C(=c4ccccc4=[NH+]3)CCN2Cc5cccc(c5)OCCO C64074614
C[C@H]1CN(CCO1)c2ccc(c[nH+]2)CNCc3cnc(s3)c4ccccc4 C66972876
CCn1c(c(c(n1)C)C[NH2+]Cc2c(nn(c2Cl)c3cccc(c3)Cl)C)C C66995660
C[C@@H](c1cccc(c1)S(=O)(=O)N(C)C)[NH2+]Cc2csc(n2)C(C)(C)C C67010581
CN(C)C(=O)Sc1ccccc1NC(=O)c2ccc(cc2)C[NH+]3CCCC3 C67021473
CN(C)C(=O)Sc1cccc(c1)NC(=O)[C@@H](c2ccccc2)[NH+]3CCCC3 C67023737
c1cc(sc1)[C@H](CNC(=O)/C=C/c2ccc(cc2)n3ccnc3)[NH+]4CCCC4 C67181878
C[C@@H]1Cc2cc(c(cc2O1)C[NH2+]Cc3cccc(c3)N4CCCCC4=O)OC C67249547
CCOc1ccc(cc1)C2(CCOCC2)C[NH2+]Cc3ccc4c(c3)OCCO4 C67251764
CN(C)S(=O)(=O)c1ccc(s1)C[NH2+]Cc2ccc3cc(ccc3c2)OC C67252018
c1ccc(cc1)Cc2nnc(o2)C[NH+]3CCC(CC3)[C@@H](c4ccc(cc4)Cl)O C67400488
CCC[NH+]1Cc2cccc(c2C1)NC(=O)C(=O)N(CC3CCCCC3)C4CC4 C67532848
Cc1ccc2c(c1)c(nc(n2)NC(=[NH2+])NC(=S)Nc3ccc(c(c3)Cl)C)C C01109831
COc1cc(ccc1O)[C@@H](c2c[nH]c3c2cccc3)c4c(c5ccccc5[nH]4)CC[NH3+] C05758592
Cc1cccc(c1NC(=O)CNC(=O)[C@H](C)[NH2+][C@H](C)c2ccc(cc2Cl)Cl)C C07092838
Cc1cccc(c1NC(=O)CNC(=O)[C@@H](C)[NH2+][C@@H](C)c2ccc3c(c2)CCCC3)C C07744530
Cc1cc(c2c(c1)[C@@]3([C@H]4[C@@H]([C@@H]([NH2+]3)Cc5ccc(cc5)O)C(=O)N(C4=O)CCc6ccccc6)C(=O)N2)C C08790265
c1cc(sc1)c2cc(nc(n2)NC(=[NH2+])Nc3ccc4c(c3)OCCO4)C(F)(F)F C00809838
CC1(CC(CC([NH2+]1)(C)C)NC(=O)[C@H](Cc2ccccc2)NC(=O)N3CC(=O)Nc4c3cccc4)C C09303905
CC1(Cc2c(c(sc2C([NH2+]1)(C)C)NC(=O)c3cc(ccc3Cl)Cl)C(=O)N)C C12378182
CCc1c(c(cc([nH+]1)C)NCC(=O)[C@]2(CC[C@@H]3[C@@]2(CC[C@@H]4[C@@H]3CCC5=CC(=O)CC[C@]45C)C)O)O C12655066
CCOC(=O)c1ccc(cc1)NC(=O)[C@@H]2C[C@H]([NH2+][C@]23c4cc(ccc4NC3=O)C)CC(C)C C16026657
c1ccc(cc1)c2ccc(cc2)[C@H](C[NH+]3CCC4(CC3)C[C@@H](c5cc(ccc5O4)O)O)O C19374124
CC[C@]1(C(=O)N(C(=O)N1)NC(=O)C[NH2+][C@H](C)c2ccc(cc2Cl)Cl)c3ccccc3 C24808734
Cc1cc(oc-2cc(=[NH+]C(=S)NNC(=O)[C@@H](C)Oc3ccc(cc3)F)ccc12)O C32579244
c1ccc(cc1)c2cc3c(ccn4c3n[nH]c4=O)nc2c5ccc(cc5)C6(CCC6)[NH3+] C36382821
c1ccc(c(c1)COc2cccc(c2)C3=C[C@@H](NN3)C(=O)N/N=C/C4=c5ccccc5=[NH+]C4)Cl C39000320
Cc1c2cc(ccc2[nH]c1C[NH2+][C@H](C)C3=CNN([C@H]3C)c4ccc(cc4)OC)OC C39387785
Cc1ccc(cc1)[C@H]2NC(=NC(=[NH+]2)N)SCC(=O)N3c4ccccc4CCc5c3cccc5 C39448829
c1ccc2c(c1)c(=O)[nH]c(n2)CS[C@H]3NN[C@@H](N3c4cccc(c4)Cl)[NH+]5CCCC5 C39462576
CC[NH+]1[C@@H](NN[C@@H]1SCc2[nH]c(=O)c3ccccc3n2)c4ccc(cc4)C(C)(C)C C39750322
CC[NH+]1[C@H](NN[C@@H]1SCc2[nH]c(=O)c3ccccc3n2)c4ccccc4Br C39751586
CC1(CC2=C([C@@H](N3[C@@H](N2)N[C@@H](N3)SC(c4ccccc4)c5ccccc5)C6=CC=[NH+]C6)C(=O)C1)C C39916085
CC1(CC(CC([NH2+]1)(C)C)Nc2c(c(ncn2)Nc3ccc(cc3)Cl)[N+](=O)[O-])C C40645192
CCCCc1ccc(cc1)Nc2c(c(ncn2)N3CCN(CC3)c4cccc[nH+]4)N C40680252
CC1(CC(CC([NH2+]1)(C)C)Nc2c(c(ncn2)Nc3cc(cc(c3)Cl)Cl)N)C C40700973
CCN(c1cccc2c1cccc2)c3c(c([nH+]cn3)Nc4ccccc4C(F)(F)F)N C40701689
Cc1ccc(cc1Nc2c(c(ncn2)N3CC[NH+](CC3)Cc4ccc5c(c4)OCO5)N)Cl C40705061
Cc1ccc2cccc(c2n1)Nc3c(c(nc[nH+]3)NN(c4ccccc4)c5ccccc5)N C40758570
CC1(CC(CC([NH2+]1)(C)C)Nc2c(c(ncn2)NC(c3ccccc3)c4ccccc4)N)C C40760784
CC1(CC(CC([NH2+]1)(C)C)Nc2c(c(ncn2)Nc3ccc(cc3)C(F)(F)F)N)C C40760898
c1ccc(cc1)N(c2ccccc2)Nc3c(c(nc[nH+]3)NCc4ccc(cc4)F)N C40777989
c1cc2c(cc1C[NH+]3CCN(CC3)c4c(c(ncn4)Nc5ccc(cc5Cl)Cl)N)OCO2 C40783322
C[C@@H]1c2c(sc([nH+]2)NCC=C)C[C@@]3([C@H]1[C@H]([C@@H](CC3)[C@H](C)C(=O)NC4CC4)O)C C43548217
CCCCNc1[nH+]c2c(s1)C[C@]3(CC[C@@H]([C@@H]([C@H]3[C@@H]2C)O)[C@H](C)C(=O)NC4CC4)C C43548586
CC(C)(C)c1cc(cc(c1O)C(C)(C)C)[C@H]2CSC[C@H]([NH2+]2)C(=O)NCc3ccco3 C44169158
CCC/[NH+]=c\1/c2ccccc2oc(c1NC(=O)Nc3ccc(c(c3)C)Br)O C45896306
c1ccc(cc1)C/[NH+]=c\2/c3ccccc3oc(c2NC(=O)Nc4ccc(c(c4)Cl)F)O C45896384
c1ccc(c(c1)/C=N/n2c(c(c3c2nc4ccccc4[nH+]3)S(=O)(=O)c5cccs5)N)O C01875471
C[NH2+][C@@H](c1ccc(cc1)I)c2cc3c(cc2Br)[nH]c(=O)[nH]3 C52094535
CC1CC[NH+](CC1)[C@H](CNC(=O)Nc2cccc(c2)NC(=O)c3cccs3)C(C)C C58885561
CC(C)(C)[C@@H]1CCc2c(cc(s2)C(=O)Nc3ccc(cc3)CC[NH+]4CCC(CC4)C(=O)N)C1 C60347665
CCc1cc(c(c(c1O)CN2CC[NH+](CC2)C)O)c3c(c([nH]n3)C)c4nc5ccccc5n4C C22874288
CC[NH+]1CCc2c(sc3c2C(=N[C@@H](N3)c4c(c(cc(c4Cl)Cl)OCC)O)O)C1 C15947406
c1c(cc(c(c1Cl)S(=O)(=O)N[C@H]2CCCCC[C@@H]2[NH3+])Cl)Br C63213119
c1ccc(cc1)[C@H]2c3cc(ccc3NO2)C(=O)NCC(=O)NCCC4=c5ccccc5=[NH+]C4 C63279482
c1ccc(cc1)S(=O)(=O)/N=C\2/[C@H]([NH+]=c3ccccc3=N2)Nc4ccc(cc4)Oc5ccc(cc5)N C39979859
C[C@H]1CC(=O)N2[C@@H](N=C(N[C@@H]2N1)NCCC3=c4ccccc4=[NH+]C3)c5ccccc5OC C63633448
c1ccc2=[NH+]CC(=c2c1)[C@@H](CNC(=O)CSC3=NN[C@H](S3)N)c4ccc(cc4Cl)Cl C63794388
c1ccc2=[NH+]CC(=c2c1)CCC(=O)Nc3cc(ccc3O)S(=O)(=O)Nc4ccc(cc4)Cl C63820519
c1ccc2=[NH+][C@@H](C=c2c1)CNC(=O)CC[C@@H]3NN[C@@H](O3)C4(CCC4)c5ccc(cc5)Cl C64066638
Cc1ccc(c(c1)C)NC(=O)[C@@H](CC2=c3ccccc3=[NH+]C2)NC(=O)[C@H]4Cc5ccccc5CN4 C64349217
c1ccc(cc1)Oc2cccc(c2)[C@H]3[C@@H]([C@@](NC(=O)N3)(C(F)(F)F)O)C(=O)c4ccc(cc4)F C04144333
CCCCCOc1ccc(cc1OC)/C=C/C(=O)Nc2c(c3c(s2)C[C@@H](CC3)C)C(=O)N C01771577
c1ccc(cc1)COc2ccc(cc2OCc3ccccc3)/C=C(\C(=O)N)/NC(=O)c4ccccc4 C05104250
CC1(Cc2c(sc3c2c(nc(n3)SC)NNC(=S)NC(=O)c4ccccc4)CO1)C C02865199
Cc1cc(=O)oc2c1ccc(c2)NC(=S)NNC(=O)[C@H](c3ccccc3)Sc4ccccc4 C02851786
c1ccc(cc1)COc2ccc(cc2)[C@H]3[C@H]([C@@](NC(=O)N3)(C(F)(F)F)O)C(=O)c4cccs4 C08741785
COc1c(cc(cc1Cl)Cl)C(=O)NC(=S)Nc2cccc(c2)NC(=O)c3cccs3 C08832987
c1cc(ccc1c2ccc(o2)CO)NC(=S)NC(=O)/C=C/c3ccc(o3)c4ccc(cc4Cl)Cl C08835235
c1ccc(cc1)C(=O)NC(=S)NNc2nc-3c(c(=O)n2c4ccccc4)C5(CCCC5)Cc6c3cccc6 C02299343
CC(C)[C@H](C(=O)N/N=C/c1cc(ccc1O)Br)NC(=O)c2ccc(cc2Cl)Cl C10042125
Cc1ccc(cc1C)O[C@@H](C)C(=O)NNC(=S)NC(=O)c2ccc(c(c2)Br)C C10153926
CCN(Cc1ccccc1)c2ccc(cc2)[C@@H]3[C@H]([C@@](NC(=O)N3)(C(F)(F)F)O)C(=O)c4ccccc4 C11859251
Cc1cc(cc(c1O)/C=N/NC(=O)CNC(=O)C(c2ccccc2)c3ccccc3)Br C03144886
C[C@H](C(=O)NNC(=S)NC(=O)/C=C/c1cccc2c1cccc2)Oc3ccc(cc3Cl)Cl C12503501
c1cc(ccc1c2csc(n2)NC(=O)CSc3nnc(n3N)c4cc(ccc4Cl)Cl)F C02663198
CC[C@H](C)Oc1cccc(c1)C(=O)NC(=S)Nc2ccccc2C(=O)N[C@@H](C)c3ccccc3 C10122923
CC[C@@H](C)c1ccc(cc1)OCC(=O)NNC(=S)NC(=O)/C=C/c2cccc3c2cccc3 C13983574
Cc1cccc(c1NS(=O)(=O)c2ccc(cc2)NC(=S)NC(=O)Cc3ccc(cc3)Cl)C C14002105
CC(C)(C)NC(=O)c1ccccc1NC(=S)NC(=O)c2ccc(cc2)OCCc3ccccc3 C14041735
Cc1ccc(c(c1)C)NS(=O)(=O)c2ccc(cc2)NC(=S)NC(=O)Cc3ccccc3C C14562733
CC(C)CCOc1cccc(c1)C(=O)NC(=S)NNC(=O)c2ccccc2Br C14644969
Cc1cccc(c1)C(=O)NNC(=S)NC(=O)c2ccc(c(c2)Br)OCCC(C)C C14645970
CC[C@H](C)NC(=O)c1cccc(c1)NC(=S)NC(=O)c2cc(ccc2OC(C)C)Br C14836494
CCCCOc1ccc(cc1C(=O)NC(=S)Nc2ccc(cc2)C(=O)NC(C)(C)C)Br C14836991
CC(C)[C@@H](C(=O)NNC(=O)C12CC3CC(C1)CC(C3)C2)NC(=O)C45CC6CC(C4)CC(C6)C5 C14843274
Cc1ccc(cc1)S(=O)(=O)N/N=C(/C)\c2ccc(cc2)NC(=O)Nc3ccc(cc3)Cl C15777639
c1cc(cc(c1)C(F)(F)F)c2ccc(o2)[C@H]3[C@@H]([C@](NC(=O)N3)(C(F)(F)F)O)C(=O)c4cccs4 C16734225
Cc1ccc(cc1)Cc2c(nc([nH]c2=O)Nc3[nH]c(=O)c(c(n3)C)Cc4ccc(cc4C)C)C C16809405
Cc1ccccc1NC(=O)C2=C(NC3=C([C@H]2c4ccc(cc4)O)C(=O)C[C@@H](C3)c5ccc(c(c5)OC)OC)C C09598316
Cc1ccc(cc1)[C@@H]2[C@]3([C@@H]([NH+]=C(N2)SCCC(C)C)c4ccc(cc4)C)C(=O)NC(=O)N=C3[O-] C20117166
Cc1ccc(cc1)[C@H]2[C@]3([C@H]([NH+]=C(N2)SCCC(C)C)c4ccc(cc4)C)C(=O)NC(=O)N=C3[O-] C20117172
COc1ccc(cc1)NS(=O)(=O)c2ccc3c(c2)[C@H]4C=CC[C@H]4[C@H](N3)c5cccc(c5O)OC C20693751
CCC(C)(C)C1CCC2(CC1)C(=O)N(C(=O)N2)CC(=O)NNc3c(cc(cc3Cl)Cl)Cl C20898827
CC(C)Oc1ccc(cc1OC)[C@H]2CC3=C([C@@H](Nc4ccccc4N3)c5ccc(c(c5)OC)O)C(=O)C2 C21238969
Cc1cc(ccc1NC(=O)CNC(=O)c2c(cc(s2)NC(=O)C(C)(C)C)C)Br C25957218
Cc1cc(ccc1NC(=O)c2cc3ccccc3o2)NC(=S)NC(=O)c4cc(ccc4Cl)Cl C32115436
CCCOc1ccc(c(c1)OCCC)[C@H]2[C@@H]([C@@](NC(=S)N2)(C(F)(F)F)O)C(=O)c3cccs3 C35241175
C[C@]12CC[C@H]3[C@@H]([C@@H]1CC[C@]2(C)O)CCC4=C/C(=N/OCC(=O)NCCc5ccc(cc5)O)/C=C[C@]34C C35361899
CC[C@@H](C)Sc1[nH]c(=O)c2c(n1)NC3=C([C@H]2c4ccc(c(c4)OCC)O)C(=O)CC(C3)(C)C C35450292
CCCCSc1[nH]c(=O)c2c(n1)NC3=C([C@H]2c4ccc(c(c4)O)OC)C(=O)CC(C3)(C)C C35451130
C[C@@H]1CCC[C@H]([C@@H]1C)NC(=O)CCCCn2c(=O)c3c(c4cc(ccc4[nH]3)OC)[nH]c2=S C36092917
CCCN([C@H](c1ccc(cc1C)C)C(=O)NC(C)(C)CC(C)(C)C)C(=O)c2cccc(c2O)O C36571229
Cc1c(c2ccccc2[nH]1)CCN/C=C\3/C(=NN(C3=O)[C@@H]4Nc5ccccc5S4)C(F)(F)F C39211849
CC(C)Oc1ccc(cc1)[C@@H]2[C@H]([C@@](NC(=O)N2)(C(F)(F)F)O)C(=O)c3ccc(cc3)Cl C39850297
CC(C)Oc1ccc(cc1)[C@H]2[C@H]([C@@](NC(=O)N2)(C(F)(F)F)O)C(=O)c3ccc(cc3)Cl C39850298
CCc1cccc(c1N2C(=O)[C@H]3[C@H]([NH2+][C@@]([C@@H]3C2=O)(c4ccccc4)C(=O)[O-])c5ccccc5O)CC C43221523
CCCCNC(=O)[C@@H](c1ccc(cc1)C(F)(F)F)N(c2ccccc2)C(=O)c3c(cccc3O)O C36610066
c1cc(c(cc1Cl)Cl)NC(=O)CCC(=O)N/N=C/c2cc(ccc2O)Br C12580972
CC1=C([C@@H](NC(=S)N1)c2ccc(cc2)Br)C(=O)N/N=C/c3ccc(cc3)C(=O)OC C59384844
Cc1c(c2c(s1)[nH]c(nc2=O)S[C@@H](C)C(=O)Nc3cc(ccc3O)C=O)c4ccc(cc4)F C62038745
CC(C)Cn1c2c(c(=O)[nH]c1=O)C([NH+]=C(N2)CCC3CCCCC3)(C(F)(F)F)C(F)(F)F C01262829
CC[NH+](CC)CCN(Cc1cc2c(ccc(c2[nH]c1=O)C)C)C(=S)Nc3ccc(cc3C)C C06078282
CC[NH+](CC)CCN(Cc1cc2ccc(cc2[nH]c1=O)C)C(=S)Nc3cccc(c3C)C C06078383
CC1(CC(CC([NH2+]1)(C)C)NC(=O)CN(C2CCCCC2)S(=O)(=O)c3cccs3)C C01507903
Cc1cc(ccc1NC(=O)CNC(=O)C[NH+](C)Cc2ccc3ccccc3c2)Br C08754801
Cc1c2cc(c(c(c2oc(=O)c1CC(=O)OC)C[NH2+]CCc3ccc(cc3)Cl)O)Cl C08766491
COc1ccc(cc1)NC(=O)C[NH+]2CC[C@]3(CCCC[C@@H]3[C@@H]2c4ccc(cc4)OCC=C)O C09159389
Cc1ccc(c(c1)C)NC(=O)C(=O)NC[C@@H](c2ccc3c(c2)CCCN3C)[NH+]4CCCCC4 C09165228
c1ccc(cc1)[C@H](c2cccs2)[NH2+]CC(=O)Nc3ccc(cc3)S(=O)(=O)N4CCCCC4 C09910346
c1cc(ccc1C[NH+]2CCc3c(c(=O)[nH]c(n3)SCC(=O)Nc4ccc(cc4)Cl)C2)F C02713171
c1ccc(c(c1)[C@@H](CNC(=O)C[C@H]2C(=O)Nc3cc(ccc3S2)Cl)[NH+]4CCCC4)Cl C11563464
c1ccc(cc1)C[NH+]2CCc3c(sc(n3)NC(=O)CCNC(=O)C45CC6CC(C4)CC(C6)C5)C2 C11764785
c1ccc2c(c1)CC[C@H]2[NH2+]C3CCN(CC3)c4cccc(c4)NS(=O)(=O)c5ccc(cc5)F C11912261
Cc1cc(cc(c1O)C)C[NH+]2CCC3(CC2)c4ccccc4[C@H]([C@@H]3OC)NC(=O)Cc5cccs5 C12135853
CCc1ccc(cc1)C[NH+]2CCC(CC2)(c3ccc4c(c3)cc(o4)C(=O)NC[C@H]5CCCO5)O C12160642
Cc1c([nH]c2c1cccc2C(=O)NC[C@@H](C)Oc3cccc(c3)C[NH+](C)Cc4cccs4)C C12167198
c1cc(ccc1C(=O)N2CCC[C@H](C2)CO)N3CCC(CC3)[NH2+]CC4C5CC6CC(C5)CC4C6 C12456144
Cc1ccc2ccc(c(c2n1)O)[C@H](c3cccc(c3)OCc4ccccc4)Nc5cccc[nH+]5 C06456132
CC[NH+]1CCN(CC1)c2ccc(cc2)NC(=O)CSc3[nH]c(c(n3)Cc4ccccc4)C C08720178
Cc1ccc(cc1)[C@@H](c2cccs2)NC(=O)C[NH+](C)CC(=O)Nc3ccccc3C(F)(F)F C15446453
CCC[NH+](CC(=O)Nc1ccc(c(c1F)F)F)CC(=O)N[C@H](C)c2ccccc2Cl C16390096
COC(=O)[C@@H]1Cc2c3ccccc3[nH]c2[C@@H]4[NH+]1[C@@H](C[C@H](C4)NCC=C)c5ccc(cc5)C(F)(F)F C12602908
CC[NH+]1CCc2c(sc(c2[C@H](CCC(C)C)NC(=O)NCc3ccc(cc3)C)n4cccc4)C1 C20532210
CCc1cccc(c1)/[NH+]=c\2/c(cc3c(cnc(c3o2)C)CO)C(=O)Nc4ccccc4CC C20616973
CCOc1ccc(cc1)C2=N[C@@H]([NH2+][C@@H](C2)c3cccc(c3O)OCC)c4ccc(cc4)C(F)(F)F C20764397
Cc1ccc(o1)CN([C@@H](C)c2ccc(cc2)OC)C(=S)NC3CC([NH2+]C(C3)(C)C)(C)C C21264086
Cc1ccc(cc1)c2n[nH]c(=S)n2CCC(=O)NC[C@H](c3ccccc3Cl)[NH+]4CCCC4 C22619332
CC(C)C[C@H](C(=O)NC[C@H](c1ccsc1)[NH+](C)C)NC(=O)c2ccc(cc2Cl)Cl C23133026
Cc1cc[nH+]c(c1)N[C@@H](c2ccc(cc2)OC)c3cc(sc3NC(=O)c4ccccc4)C C35476836
Cc1ccc(c(c1)c2csc3c2c(=O)[nH]c(n3)C[NH+](Cc4ccccc4)C[C@@H](CCC=C)O)C C35746964
Cc1c2c(=O)[nH]c(nc2sc1C(=O)NC[C@@H](c3cccs3)[NH+](C)C)Cc4ccccc4 C25156081
CC[C@@H]([C@@H]1c2cc(c(cc2CC[NH+]1Cc3ccc(cc3)F)OC)OC)NC(=O)NC(C)(C)C C36048482
CCOC(=O)C[NH+]1[C@H](c2cc(ccc2N[C@@H]1c3ccccc3O)Br)c4ccccc4 C02290147
CN1CCc2c1ccc(c2)[C@H](CNC(=O)NC(c3ccccc3)c4ccccc4)[NH+]5CCCCC5 C38517837
Cc1cc[nH+]c(c1)N[C@@H](c2ccc(cc2)OC)c3c(c(sc3NC(=O)c4ccccc4)C)C C38547026
Cc1cc[nH+]c(c1)N[C@H](c2ccccc2OC)c3c(c(sc3NC(=O)c4ccccc4)C)C C38547035
C[C@H]1C(=CN(N1)C)C[NH+](C)[C@@H](Cc2ccccc2F)C3CCN(CC3)C(=O)c4cc5ccccc5[nH]4 C39355367
CCc1ccc(cc1)[C@@H](C)NC(=O)[C@@H]2CN(CC23CC[NH2+]CC3)C(=O)c4cc(c(c(c4)Cl)OC)Cl C39696250
CCc1ccc(cc1)[C@@H](C)NC(=O)[C@H]2CN(CC23CC[NH2+]CC3)C(=O)Cc4ccc(cc4)C C39696304
Cc1ccc(cc1)CN2c3ccccc3N[C@@H]2SCC(=O)N/N=C/C4=c5ccccc5=[NH+]C4 C39923405
CCC[NH+](CC(=O)N1CCc2c1ccc(c2)S(=O)(=O)N)[C@H](C)c3ccc(c(c3)Cl)Cl C40151435
c1ccc(cc1)n2c-3[nH+]c(=O)c(cc3c([n-]2)c4cccc(c4)F)C[NH2+]Cc5ccc(cc5)Cl C13564742
c1ccc(cc1)[C@@H](CNC(=O)c2ccccc2SCC(=O)NCC3CCCCC3)[NH+]4CCCC4 C60391018
C/C(=C/1\C(=NN(C1=O)[C@H]2Nc3ccccc3S2)C(F)(F)F)/NCCC4=c5ccccc5=[NH+]C4 C63110579
Cc1ccc(c(c1)C)NC(=O)[C@H](CC2=c3ccccc3=[NH+]C2)NC(=O)C(c4ccccc4)c5ccccc5 C63182521
c1ccc(cc1)[C@H](C(=O)C2=c3ccccc3=[NH+]C2)Sc4nnc(n4N)Cc5ccccc5F C39945665
c1ccc(c(c1)CS[C@H]2Nc3ccccc3C(=O)N2NC(=O)CCC4=c5ccccc5=[NH+]C4)Cl C63708508
CSC[C@H]1Nc2ccccc2N1CC(=O)NC[C@@H](c3ccccc3)C4=c5ccccc5=[NH+]C4 C64155911
C[C@@H](c1ccc(cc1)F)NC(=O)[C@@H](CC2=c3ccccc3=[NH+]C2)NC(=O)c4ccccc4Cl C64212969
C[C@H](C(=O)NCCC1=c2cc(ccc2=[NH+]C1)Cl)N3c4ccccc4N[C@@H](C3=O)C(F)(F)F C64538288
COc1cc(c(c(c1C(=O)/C=C/c2ccccc2)O)Cc3cccc(c3O)O)O C03979627
c1cc(cc(c1)[N+](=O)[O-])C(c2ccc(c(c2)Cl)N)c3ccc(c(c3)Cl)N C04015916
c1ccc2c(c1)c(c(s2)/C=N/NC(=O)c3ccc(cc3O)O)O C00266467
CCCN(Cc1ccc(c(c1)Cl)Cl)c2ccc3c(c2)c(nc(n3)N)N C01561267
c1cc(c(cc1/N=C/c2ccc(cc2O)O)Cl)/N=C/c3ccc(cc3O)O C01228042
C/C(=N\NC(=S)N)/[C@H]1CC[C@H]2[C@@]1(CC[C@@H]3[C@H]2CC[C@@H]4[C@@]3(CC[C@@H](C4)O)C)C C12660045
c1c(c2c(c(sc2nc1C(F)(F)F)C(=O)N)N)C34CC5CC(C3)CC(C5)C4 C05936354
CCN(Cc1ccc(c(c1)Cl)Cl)c2ccc3c(c2C)c(nc(n3)N)N C13283510
c1cc2c(cc1C(=O)N)[C@@H]3C=CC[C@@H]3[C@@H](N2)c4cc(cc(c4O)Cl)Cl C14467012
c1ccc(c(c1)C(=O)NNC(=S)Nc2ccc(cc2Cl)Cl)O C16238367
c1cc(cnc1)/C=C/C=C\c2c(c(nc(n2)N)N)c3ccc(c(c3)Cl)Cl C17040204
Cc1ccc(cc1)C(=O)Nc2c([nH]nc2Sc3ccc(cc3)C)N C27562035
Cc1ccc(c(c1)/C(=N\NC(=S)Nc2ccccc2)/c3ccccc3)N C28048508
CC[C@]1(CC[C@@H]2[C@@]1(CC[C@@H]3[C@@H]2CC[C@@H]4[C@@]3(CC/C(=N/NC(=O)N)/C4)C)C)O C28294583
CC[C@@]1(CC[C@@H]2[C@@]1(CC[C@@H]3[C@@H]2CC[C@@H]4[C@@]3(CC/C(=N/NC(=O)N)/C4)C)C)O C28294585
Cc1ccc(cc1)NC(=S)NNC(=O)c2cc3ccc(cc3[nH]2)C(C)(C)C C29754838
Cc1cc(c2cc([nH]c2c1)C(=O)Nc3ccc(cc3)NC(=O)NC(C)C)C C30995609
COc1cc(c(c(c1Cc2cccc(c2O)O)O)C(=O)/C=C/c3ccccc3)O C31167701
c1cc(c(cc1F)Br)Nc2cc3c(cc2N)NC(=O)CC3 C35341435
Cc1cc(ccc1Nc2cc3c(cc2N)CCC(=O)N3)Br C35355909
c1cc(c(cc1F)Br)Nc2cc3c(cc2N)CCC(=O)N3 C35356010
c1ccc2cc(c(cc2c1)C(=O)NNC(=S)N[C@H]3C[C@@H]4CC[C@H]3C4)O C36437943
Cc1ccc(c(c1)C(=O)Nc2c(cc(cc2N)Br)C)O C36738977
Cc1ccc(cc1N[C@H](C)c2ccc(cc2)NC(=O)N)Br C37305680
CC(C)(C)[C@@H]1CCc2c(c([nH]n2)C(=O)NNC(=C)c3ccccc3O)C1 C05353179
Cc1cc(cc(c1)Nc2c(c(ncn2)NC34CC5CC(C3)CC(C5)C4)N)C C40681910
Cc1cc(cc(c1)Nc2c(c(ncn2)NCCC3=CCCCC3)N)C C40681912
Cc1cccc(n1)Nc2c(c(ncn2)NC(c3ccccc3)c4ccccc4)N C40685610
c1cc(c(cc1Cl)Cl)Nc2c(c(ncn2)NCCC3=CCCCC3)N C40756022
CC(C)CCNc1c(c(ncn1)Nc2cc(ccc2Cl)Cl)N C40778329
Cc1ccc(cc1)Nc2c(c(ncn2)Nc3nc4c(cccc4s3)C)N C40782033
Cc1cccc2c1nc(s2)Nc3c(c(ncn3)NCc4ccc(cc4)Cl)N C40783466
Cc1cccc2c1nc(s2)Nc3c(c(ncn3)NCCc4cccs4)N C40783550
Cc1ccc(nc1)Nc2c(c(ncn2)NC(c3ccccc3)c4ccccc4)N C40783698
C/C(=N\NC(=S)N)/C1=CC[C@@H]2[C@]1(CC[C@H]3[C@@H]2CC[C@H]4[C@]3(CC[C@@H](C4)O)C)C C43736977
c1ccc(cc1)[C@@H](C2CCCCC2)NC(=O)Nc3ccccc3CC(=O)N C45723086
Cc1ccc(c(c1)NC(=O)N[C@H](C)c2ccc(cc2)NC(=O)NC3CC3)C C47687130
c1c(cc(c(c1O)O)Cl)/C=N/NC(=S)NC2CCCCC2 C08014903
c1cc(c(cc1Br)Br)Nc2cc3c(cc2N)CC(=O)N3 C49152274
c1c(cc(nc1NN)Cl)C(=O)Nc2cc(c(cc2Cl)Cl)Cl C51089882
c1cc(c(c(c1)Cl)Cl)[C@@H](c2cc3c(cc2Br)[nH]c(=O)[nH]3)N C52094275
Cc1ccc(cc1)SCc2cc(=O)nc([nH]2)/N=C(\N)/Nc3ccc(c(c3)C)C C13003362
CC[C@H]1CCc2c(sc3c2c(=O)[nH]c(n3)c4ccc(cc4)NC(=O)N)C1 C55494524
C[C@H]1CCC[C@H]([C@@H]1C)NC(=O)NNC(=O)Nc2ccc(cc2)Br C56546390
CC(C)c1ccccc1NC(=S)NNC(=O)c2cc3ccccc3cc2O C16238218
Cc1ccccc1[C@@H](C)NC(=O)N[C@H](C)c2ccc(cc2)NC(=O)NC3CC3 C47912882
c1cc2c(cc1C(=O)N/N=C/c3ccc(cc3O)O)c4c([nH]2)CCCC4 C41212996
Cc1cc(ccc1NN)C(=O)Nc2c(cc(cc2Cl)Br)Cl C63059387
[H]/N=C(\Nc1nc(c2cc(ccc2n1)C)C)/NC(=S)Nc3ccc(c(c3)C)C C17248158
Cc1c(c(c(cn1)CO)/C=N/[NH+]=C(/Nc2ccc(cc2)C(C)C)\[S-])O C13878641
Cc1ccc(o1)CNC(=O)c2ccc3c(c2)NC(=O)c4ccccc4N3 C00424495
Cc1ccc(s1)c2cc([nH]n2)C(=O)N/N=C(/C)\c3cccc(c3)O C04135660
CC[C@@H](C)NC(=O)[C@]1(c2ccccc2NC(=O)N1c3ccccc3)O C03670277
c1ccc2c(c1)c(c(o2)C(=O)N)NC(=O)COc3ccc(cc3)F C04851978
CC(C)c1nnc(n1N)SCC(=O)Nc2ccc(cc2)Cl C05580771
CCc1nnc(n1N)S[C@@H](C)C(=O)Nc2ccc(cc2)Cl C05581772
Cc1cc(ccc1OCC(=O)NNC(=O)c2ccc(cc2)O)Cl C03364274
C[C@@H](C(=O)NC(=O)N)OC(=O)c1c2ccccc2cc3c1cccc3 C05743730
c1cc2c(cc1F)sc(n2)NC(=O)CSc3nnc(s3)N C07535982
Cc1nnc(n1N)S[C@@H](C)C(=O)NC23CC4CC(C2)CC(C4)C3 C08140121
CCc1ccc2c(c1)occ2CC(=O)NNC(=O)c3ccc(cc3)O C08327676
COc1ccc(cc1C(=O)Nc2ccc3c(c2)CCC3)S(=O)(=O)N C08378106
Cc1cc(no1)NC(=O)C2=C(NC(=S)N[C@@H]2c3cccs3)C C11550650
Cc1cc(ccc1NC(=O)C[C@@H]2C(=O)NC(=O)N2)Br C12814147
C[C@]1(Cc2c(c(n[nH]2)O)[C@H]([C@H]1C(=O)OC)c3cccc(c3)F)O C13494506
Cc1cc(nc(n1)N2[C@](CC(=N2)c3cccs3)(C(F)(F)F)O)N C15225418
Cc1cc(c(c(c1)C)S(=O)(=O)N/N=C/c2ccc(c(c2)O)O)C C17068803
c1ccc(c(c1)C(=O)/C=C/c2c(c3cccnc3[nH]c2=O)O)O C06382965
c1cc2c(cc1NS(=O)(=O)c3ccc(c(c3)N)Cl)OCO2 C22146786
Cc1ccc(c(c1)C)S(=O)(=O)N/N=C\c2ccc(c(c2)O)O C32575703
Cc1cc(c(c(c1)OC2=C(C(=O)[C@H]([C@]([C@@H]2O)(C)OC)O)C)C)O C35270654
c1cc(sc1S(=O)(=O)Nc2cc3c(cc2N)OCO3)Cl C36742908
Cc1ccc(s1)S(=O)(=O)Nc2cc3c(cc2N)OCO3 C36742926
CCCn1cc(c(n1)N)S(=O)(=O)Nc2cc(ccc2F)C C37558645
C/C(=N\NC(=O)[C@@H]1C2=C(c3ccccc3CC2)N=N1)/c4ccc(cc4)N C39571067
Cc1ccc2cccc(c2n1)Nc3c(c(ncn3)N4CCCC4)N C40724320
c1cc(oc1/C=N/NC(=O)Cc2csc(n2)N)Br C41223705
c1cc2nc(cn2cc1Cl)CNc3cc(nc(n3)N)Cl C43535416
CCNC(=O)NNC(=O)c1cc2cc(ccc2o1)Br C49183292
COC(=O)Nc1ccc(cc1)NC(=O)NCC(=C)Br C49300613
C[C@H]1CCC[C@@H](C1)Sc2ccc(cc2[N+](=O)[O-])/C(=N/O)/N C54691239
Cc1cccc(c1C)N[C@@H](C)C(=O)NC(=O)NC[C@H]2CCCO2 C55963361
CC1(CC2=C([C@H](C(=C(O2)N)C(=O)OC)c3cccc(c3)O)C(=O)C1)C C58949776
Cc1c2c([nH]n1)OC(=C([C@H]2c3cccc4c3cccc4)C(=O)OC)N C58950586
c1ccc(cc1)C(=O)CSc2nnc(n2N)c3ccccc3O C59045454
c1cc(ccc1N2C(=O)C[C@@H](C2=O)Nc3ccc(cc3O)Cl)O C16901624
Cc1ccc(c(c1)N[C@H]2CC(=O)N(C2=O)c3cccc(c3)O)O C16901445
COCc1[nH]c-2c(n1)[C@@H](c3c2oc(n3)N)c4ccc(cc4)Cl C04809817
COCc1[nH]c-2c(n1)[C@H](c3c2oc(n3)N)c4ccc(cc4)Cl C04809819
Cc1cccc(c1)CCNS(=O)(=O)c2ccc3c(c2)[nH]c(=O)[nH]3 C62445865
C[NH+]1CC[C@@H](C1)NC(=O)Nc2c(cccc2Br)C(=O)[O-] C62827261
CC(C)NC(=O)NNS(=O)(=O)c1ccc(cc1)C(C)(C)C C62930877
Cc1c[nH]c(=O)n1c2ccc(cc2)C(=O)Nc3cc(ccc3O)Cl C63097995
Cc1c(sc(n1)NC(=O)C(C)C)[C@H]2N[C@@H](NO2)c3ccccc3 C63376378
CCn1cc(cn1)NC(=O)NCc2cc(cc3c2[nH]c(c3C)C)C C63813064
C1CC[C@H]([C@@H](C1)C(=O)NNC(=O)NC[C@@H]2CCCO2)C(F)(F)F C65145936
Cc1ccc(c(c1)C)/C=C/C(=O)NNC(=O)NC[C@@H]2CCCO2 C65146723
C1CCC(CC1)CCCNC(=O)C2CCC3(CC2)C(=O)NC(=O)N3 C67267325
CCCC1CCC(CC1)NC(=O)C2CCC3(CC2)C(=O)NC(=O)N3 C67269908
c1cc(cc(c1)F)[C@@H]2C[C@H]2NC(=O)c3ccc(c(c3)[N+](=O)[O-])N C67334717
c1cc2c(cc1[C@@H]3C[C@@H](n4c(c(cn4)C(=O)N)N3)C(F)(F)F)OCO2 C04177417
Cc1cc(c(c(c1)C)NC(=O)Cn2nc(nn2)c3ccc(cc3)N)C C00413959
CCn1c(=O)c2c(c(sc2nc1SCC(=O)NC(=O)N)C)C C03374106
Cc1c2c([nH]n1)NC(=O)[C@H](S[C@@H]2c3cc(c(c(c3)OC)O)OC)C C06678583
c1ccc2c(c1)cc([nH]c2=O)/C(=N\C3CC3)/C4C(=O)NC(=S)NC4=O C09769526
COc1ccc(c(c1OC)OC)[C@H]2CC(=O)Nc3c2sc(n3)N C12420142
Cc1cc(c(n1c2ccccc2)C)C(=O)O[C@H](C)C(=O)NC(=O)N C03521361
Cc1ccc(c(c1)NS(=O)(=O)c2ccc3c(c2)[nH]c(=O)c(=O)[nH]3)C C13582078
Cc1ccc2c(c1)C(=O)NCC3(O2)CCC(CC3)NC(=O)CNC(=O)C C19219161
CCn1c(=O)c2ccccc2nc1S[C@@H](C(C)C)C(=O)NC(=O)N C21230649
CNC(=O)NC(=O)[C@@H](c1ccccc1)NCc2ccc3c(c2)OCO3 C23717778
c1c(c2c(nc1Cl)n(cn2)[C@@H]3C[C@@H]([C@@H](O3)CO)O)NC4CCC4 C27318481
CC[C@]1(C(=O)N(C(=O)N1)NC(=O)CNc2ccc(cc2)Cl)C C28658516
CCCn1c(=O)c2c(c(sc2n(c1=O)CC(=C)C)C(=O)NN)C C34779517
CCCn1c(=O)c2c(c(sc2n(c1=O)CC(C)C)C(=O)NN)C C34779519
CSC1=NN[C@@H](N1c2ccc(cc2)F)Cc3cc(=O)[nH]c(=O)[nH]3 C39362671
CC1=CC=C[C@H]2[NH+]1C[C@@H]([N-]2)CNC(=O)c3ccccc3c4[nH]ncn4 C39400664
C[C@H](CO)NC(=O)C(=O)Nc1ccc2c(c1)OC3(O2)CCCCC3 C41383185
Cc1ccc(n1c2ccc(cc2)C(=O)NNC(=O)NCc3ccoc3)C C47089018
Cc1ccc(cc1S(=O)(=O)N)NC(=O)/C=C/c2c(nn(c2C)C)C C47740730
c1cc(ccc1CNC(=O)Nc2nnc(s2)C3CC3)c4ccn[nH]4 C48332066
C[C@H](C(C)C)NC(=O)C(=O)Nc1cc2c(cc1Cl)NC(=O)CO2 C48699650
c1cc2nc(cn2cc1Br)CNC(=O)Nc3c[nH]nc3 C48961190
C[C@H]1CCN([C@@H](C1)C)S(=O)(=O)c2c(nc3n2ccs3)NN C51748108
Cc1ccccc1[C@@H](C)NC(=O)NNC(=O)[C@@H]2CCS(=O)(=O)C2 C54066119
COCc1c(cccc1Br)NC(=O)c2c(non2)N C54432018
Cc1cc(c(o1)C)C(=O)NCC(=O)Nc2cccc(c2C)C(=O)NC C56507912
Cc1c(c(on1)N)C(=O)O[C@H](C)C(=O)Nc2ccc(cc2)Cl C07252169
Cc1cc(n(n1)c2ccc(cc2)Cl)NC=C3C(=O)NC(=S)NC3=O C60864288
C[C@H]1CCC[C@@H]([C@@H]1C)NC(=O)C(=O)Nc2cc(ccc2OC)C(=O)NC C61773144
Cc1c(c([nH]c(=O)c1C#N)C)CCC(=O)NC2=NN[C@H](S2)C(C)C C63152730
CC(C)NC(=O)NNC(=O)/C=C/c1ccc(cc1)N2CCCC2=O C63269572
CC(C)NC(=O)NNC(=O)/C=C/c1c(nc2n1ccs2)Cl C63269897
C=CCn1c(=O)c(c([nH]c1=O)[O-])[C@H]2[C@@H]3C(=c4ccccc4=[NH+]3)CCN2 C63372440
CC(=O)N[C@H]1Nc2ccc(cc2S1)NC(=O)C3=NN=C(C3)C4CC4 C64283182
C=CCSC1=NC(=O)[C@H]2[C@H](CC(=O)NC2=N1)c3ccc(c(c3)O)O C64481622
C[C@@H](c1ccccc1)NC(=O)C2=NNN3[C@@H]2C(=O)Nc4c3cccc4 C65237692
Cc1ccc2c(c1)NC(=O)[C@@H]3N2NN=C3C(=O)NCCc4cccs4 C65238175
Cc1c(c(=O)[nH]c(=O)[nH]1)CCC(=O)Nc2nc3c(s2)C[C@H](CC3)C C48342643
C[C@@H](CN(c1ccccc1)S(=O)(=O)c2ccc3c(c2)[nH]c(=O)[nH]3)O C65623236
CCCCNC(=O)NC1(CCCCC1)C(=O)N2CCC(=O)NCC2 C65901745
c1cc(ncc1C(=O)NNC(=O)NCC(F)(F)F)N2CCCC2 C66146319
Cc1ccc2c(c1)c(=O)n(c(n2)SCCCC(=O)NC(=O)N)C C66256555
C[C@@H]1C[C@@H](c2ccccc2N1Cc3cc(=O)n4c([nH]3)ccn4)C(=O)N C66492474
Cc1cccc(c1)C(=O)NNC(=O)c2cccc(c2)N3CCNC3=O C66783859
CC[C@@]1(C(=O)N(C(=O)N1)NC(=O)CNc2ccc(cc2Cl)F)C C28658602
Cc1c(cnn1C)[C@H](C)NC(=O)NNC(=O)Cc2ccccc2F C66925139
Cc1cccc(c1)C(=O)NNC(=O)N[C@H](C)Cn2c(cc(n2)C)C C67064173
Cc1c(c(n2c(n1)nc(n2)N)C)CC(=O)Nc3ccc(cc3)CSC C67180828
Cc1ccc(cc1C(=O)N)NC(=O)N(C)Cc2ccc3c(c2)OCCO3 C67313712
Cc1cc(c(s1)C)[C@@H]2C(=C(N(C3=C2C(=O)CCC3)c4cc(ccc4Cl)[N+](=O)[O-])N)C#N C02501741
C[C@]12C[C@@H]([C@@H]3[C@@H]([C@H]1CC[C@@H]2C4(OCCO4)C)CC[C@@H]5[C@]3(/C(=N/O)/CC6(C5)OCCO6)C)O C00920324
c1ccc(cc1)[C@@H]2CC3=C([C@H](C(=C(N3N4CCOCC4)N)C#N)c5ccccc5C(F)(F)F)C(=O)C2 C00691433
c1ccc(cc1)[C@@H]2CC3=C([C@H](C(=C(N3N4CCOCC4)N)C#N)c5cccc(c5)Cl)C(=O)C2 C00691489
CC1(CC2=C([C@H](Nc3c2c4ccccc4cc3)c5cc(c(cc5[N+](=O)[O-])O)OC)C(=O)C1)C C00851455
c1cc2cc(cc3c2c(c1)C(=O)NC3=O)S(=O)(=O)Nc4ccc(cc4)I C02841858
CC1(CC2=C([C@@H](C(=C(N2c3ccc(cc3)[N+](=O)[O-])N)C#N)c4ccc(cc4)F)C(=O)C1)C C08442821
CC1(CC2=C([C@@H](C(=C(N2c3cccc(c3)[N+](=O)[O-])N)C#N)c4c(cccc4Cl)F)C(=O)C1)C C09009303
C[C@@H]1CCc2c(sc(c2C(=O)NC(=O)OC)NC(=O)c3ccccc3Br)C1 C09298056
Cc1ccc2c(c1)c(=O)c(co2)[C@H]3C4=C(C[C@H]([C@@H](C4=O)C(=O)OC)C)Nc5ccccc5N3 C00815917
CC1=CC(N2c3c1cccc3[C@]4(C2=O)c5c(c6ccccc6oc5=O)OC(=C4C#N)N)(C)C C01460201
CC1(CC2=C([C@H](C(=C(N2c3ccc(c(c3)Cl)F)N)C#N)c4ccc(s4)[N+](=O)[O-])C(=O)C1)C C12402297
C[C@@H]1CCc2c(sc(c2C#N)NC(=O)CN3C(=O)[C@@]4(CCCc5c4cccc5)NC3=O)C1 C13072961
c1ccc(cc1)n2cc(c(n2)c3cc4ccccc4oc3=O)[C@H]5Nc6ccccc6C(=O)N5 C03262505
c1ccc(cc1)[C@@H]2C(=C3N=C(c4ccccc4N3C5=C2C(=O)C[C@H](C5)c6ccco6)N)C#N C09581106
Cc1ccc2c(c1)c(=O)c(co2)[C@@H]3C4=C(C[C@@H]([C@H](C4=O)C(=O)OC)C)Nc5ccccc5N3 C01457723
CCCN1c2ccccc2[C@]3(C1=O)C(=C(N(C4=C3C(=O)CCC4)c5ccccc5C)N)C#N C13567598
C#CCN1c2ccccc2[C@@]3(C1=O)C(=C(N(C4=C3C(=O)CCC4)c5ccc(c(c5)Cl)F)N)C#N C13567763
c1cc2cccc3c2c(c1)N(S3(=O)=O)CC(=O)NC(=O)NC45CC6CC(C4)CC(C6)C5 C16047388
c1ccc(cc1)[C@@H]2CC3=C([C@@H](C(=C(N3N4CCOCC4)N)C#N)c5ccc(cc5)F)C(=O)C2 C00690870
CC(C)(C)OC(=O)N1CC=C2[C@H](C1)[C@H](C(C(=C2C#N)N)(C#N)C#N)c3cc(ccc3F)Br C08411308
CC(C)(C)OC(=O)N1CC=C2[C@H](C1)[C@H](C(C(=C2C#N)N)(C#N)C#N)c3cccc(c3)Br C08411495
Cc1cc(c(s1)C)[C@@H]2C(=C(N(C3=C2C(=O)CCC3)c4ccc(c(c4)[N+](=O)[O-])Cl)N)C#N C27550451
c1ccc(cc1)[C@H]2CC3=C([C@H](C(=C(N3N4CCOCC4)N)C#N)c5ccccc5Cl)C(=O)C2 C27551832
Cc1ccccc1NC(=O)C[C@@]23CSc4c(sc(=O)[nH]4)[C@H]2c5ccccc5OC3=O C32594565
C[C@@H]1Cc2cc(ccc2N1CC(=O)N3CCc4c(ccs4)[C@@H]3c5cccs5)S(=O)(=O)N C32858048
Cc1ccc(cc1/N=C/2\N[C@@H]3CS(=O)(=O)C[C@H]3S2)C(=O)Nc4ccc(cc4)C(C)C C33315008
COC(=O)C1=c2n(c(=O)/c(=C/c3ccc(cc3)F)/s2)C(=C([C@@H]1c4ccc(cc4)F)C#N)N C02240096
CC(C)[C@@H]1[C@H]2[C@@H](C(=O)N(C2=O)c3ccc(cc3)Br)[C@@]4(N1)c5ccccc5NC4=O C15987297
CC1(CC(=O)C2(C(=O)C1)OC3=C4C5=C(O2)CC(C[C@]5(O[C@@]4(CC(C3)(C)C)O)O)(C)C)C C34463223
c1cc(ccc1[C@H]2[C@H]3CC=C[C@@H]3c4cc(cc5c4N2C[C@@H]6[C@@H]5C=CC6)S(=O)(=O)N)[N+](=O)[O-] C35337453
Cc1c(ccc2c1NC(=O)[C@]23[C@H]([C@@]4(c5ccccc5NC4=O)[C@H]6N3CCC6)C(=O)c7ccco7)Cl C35363838
Cc1cc(=O)[nH]c(n1)N/N=C/c2cc(n(c2C)c3ccc(cc3)I)C C15587625
CC1=C2[C@H](C(=C(O[C@@H]2N=N1)N)C#N)c3cn(nc3C45CC6CC(C4)CC(C6)C5)c7ccccc7 C38582621
c1ccc(cc1)C2=C[C@H](N=N2)[C@H]3NN[C@@H](N3/N=C/c4ccc(s4)Br)S C38971365
CC1(CC2=C([C@@H](C(=C(N2c3nnc(s3)SC)N)C#N)c4c(cccc4Cl)Cl)C(=O)C1)C C39426045
Cn1c2ccc(cc2c3c1nc(nn3)N/N=C\c4cccc(c4O)Cl)Br C39774273
CC(C)(C)OC(=O)N1CC=C2[C@H](C1)[C@@H](C(C(=C2C#N)N)(C#N)C#N)c3ccccc3Cl C39940567
CC(C)(C)OC(=O)N1CC=C2[C@@H](C1)[C@H](C(C(=C2C#N)N)(C#N)C#N)c3ccccc3Cl C39940568
Cc1ccc(cc1)[C@@H]2c3c(n[nH]c3C(=O)N2[C@@H]4CCS(=O)(=O)C4)c5cc(ccc5O)C C38701836
Cc1c(cc(n1[C@@H](C)C(=O)N2CCN(CC2)C)c3ccc4c(c3)C(CCC4(C)C)(C)C)C(=O)N C43225812
CC(C)(C)N1C(=O)[C@@H]2[C@@H](N[C@@]3([C@@H]2C1=O)c4cccc(c4NC3=O)Cl)Cc5ccccc5 C20566596
CC(C)(C)N1C(=O)[C@@H]2[C@@H](N[C@]3([C@@H]2C1=O)c4cccc(c4NC3=O)Cl)Cc5ccccc5 C16024785
c1ccc(c(c1)C(F)(F)F)N2C(=O)[C@H]3[C@H](c4c([nH]c(=O)s4)S[C@H]3C2=O)c5ccc(cc5)O C47147006
CN1c2c(cc(cc2Br)Br)/C(=N/NC(=O)c3ccc(cc3)O)/C1=O C01504967
c1cc(ccc1c2csc3c2c(=O)[nH]c(n3)CCN4C(=O)C5(CCCCC5)NC4=O)F C58572004
c1cc(c(cc1[C@H]2[C@@H]3C(=NN=C3OC(=C2C#N)N)c4ccc5c(c4)OCO5)Br)F C00985159
C=C1C=C(N2[C@H]([NH+]=C(N=C2N1)N3CCN(CC3)c4ccccc4)c5ccc(cc5)Cl)[O-] C49937151
c1cc2c(c(c1)Cl)[C@]3(CC(=Nc4c3cnn4c5ccc(cc5)C(F)(F)F)O)C(=O)N2 C32089560
Cc1ccc(cc1)C(=O)[C@H]2[C@H]3CCCN3[C@@]4([C@@]25c6ccccc6NC5=O)c7cc(cc(c7NC4=O)C)C C64163772
CCOC(=O)c1c2c(sc1NC(=O)c3ccc(cc3)N(C)C)C([NH2+]C(C2)(C)C)(C)C C04232579
CC(C)[NH+]1CCc2c(sc3c2C(=N[C@H](N3)c4cccc(c4)OC(=O)c5cccs5)O)C1 C08923144
Cc1cccc(c1)NC(=O)C(=O)NC[C@H](c2ccc3c(c2)CCCN3C)[NH+]4CCCC4 C09135516
Cc1c(sc2c1c(nc(n2)C[NH+]3CCC(CC3)C)Sc4nc(c(s4)CC(=O)N)C)C C09575373
CN1CCCc2c1ccc(c2)[C@@H](CNC(=O)C(=O)Nc3ccc(cc3)Cl)[NH+]4CCCC4 C09828388
Cc1cc2ccccc2n1CCNC(=O)C[C@@H]3C(=O)NCC[NH+]3Cc4cccs4 C11753972
C[C@H]1C[C@@H](C[NH+](C1)Cc2c(ccc(c2O)C(=O)Cc3ccc(c(c3)OC)OC)O)C C11853772
Cc1c2cc(c(=O)[nH]c2n(n1)c3ccccc3)C[NH2+][C@@H](c4ccccc4)c5ccco5 C12186461
Cc1c([nH]c2c1cccc2C(=O)N[C@@H]3C[C@H]([NH+](C3)Cc4c(cccc4F)F)C(=O)OC)C C12282704
Cc1cc(c2c(c1)[C@@]3([C@H]4[C@@H]([C@@H]([NH2+]3)CCSC)C(=O)N(C4=O)CCc5ccccc5)C(=O)N2)C C12884380
Cc1cc(c(c(c1)C)NC(=O)C(=O)NC[C@H](c2ccc3c(c2)CCN3C)[NH+]4CCCCC4)C C13008089
CN1CCc2c1ccc(c2)[C@@H](CNC(=O)C(=O)Nc3ccc(cc3)Cl)[NH+]4CCCC4 C08964039
CN1CCc2c1ccc(c2)[C@H](CNC(=O)C(=O)Nc3ccc(cc3)Cl)[NH+]4CCCC4 C08964040
CO[C@H]1[C@@H](c2ccccc2C13CC[NH+](CC3)Cc4cc[nH]n4)NC(=O)Cc5cccs5 C11912084
CCC[C@@H]1C[C@](CC[NH2+]1)(Cn2cnc3c(c2=O)c(c(n3Cc4ccccc4)C)C)O C19502086
Cc1cc(cc(c1O)/C=[NH+]/CCNc2ccc(cc2)[N+](=O)[O-])I C16269518
c1cc(c(cc1/C=C\2/C(=O)c3ccc(c(c3O2)C[NH+]4CCN(CC4)CCO)O)Cl)Cl C20503142
C[NH+](Cc1ccccc1NC(=O)C[C@@H]2C(=O)Nc3ccccc3O2)C4CCCCC4 C32900666
CCc1c(sc2c1c(nc(n2)SCC(=O)N)N3CC[NH+](CC3)CC(C)C)C C34762169
c1ccc(cc1)c2cn(/c(=N/C(=O)C[NH2+]C[C@H]3CCCO3)/[nH]2)c4cccc(c4)Cl C35548184
C[C@@H]1C[C@H](C[NH+](C1)Cc2csc(n2)NC(=O)C[C@@H]3C(=O)Nc4cc(ccc4S3)Cl)C C36037759
c1cc(cc(c1)Cl)n\2cc([nH]/c2=N\C(=O)C[NH2+]C[C@@H]3CCCO3)c4ccc(cc4)Cl C36039556
CCO[P@@]1(=O)N[NH+]2C[C@@H]3C=C(C(=C[C@@H]3C[C@@H]2CO1)Cc4ccccc4)c5ccccc5O C39469329
Cc1ccccc1N2C[C@H]([C@@H](N2)c3ccc(c(c3)F)OC)C[NH+](C)Cc4cc[nH]n4 C39509369
Cc1ccc(cc1)O[C@H](C)CNC(=O)[C@@H]2CN(CC23CC[NH2+]CC3)C(=O)c4c(ccs4)C C39666282
CCC[C@@H](C)NC(=O)[C@@H]1CN(CC12CC[NH2+]CC2)C(=O)c3cccc4c3-c5ccccc5C4=O C39673518
CCc1ccc(cc1)[C@H](C)NC(=O)[C@@H]2CN(CC23CC[NH2+]CC3)C(=O)c4ccccc4OC C39695959
CCc1ccc(cc1)[C@@H](C)NC(=O)[C@H]2CN(CC23CC[NH2+]CC3)C(=O)c4cccc(c4)N(C)C C39696128
CC(C)[C@@H](C(=O)N/N=C/C1=c2ccccc2=[NH+]C1)NC(=O)c3ccc(cc3)Cl C39937987
CCCNC(=O)[C@@H]1[C@H](SC2=C1CCCC2)NC(=O)/C(=C/C3=c4ccccc4=[NH+]C3)/C#N C39992329
c1ccc(cc1)CSC2=NN[C@@H](S2)NC(=O)/C(=C/C3=c4ccccc4=[NH+]C3)/C#N C39997189
CCCc1cc2c(c(=O)n1CC[NH+](C)C)[C@@H](C(=C(O2)N)C#N)c3ccccc3Cl C40569512
CCCc1cc2c(c(=O)n1CC[NH+](C)C)[C@@H](C(=C(O2)N)C#N)c3ccc(cc3)Br C40569528
c1c(cc(c(c1Br)OC[C@@H](C[NH2+]C2CC2)O)Br)[N+](=O)[O-] C50441318
CC[C@H](C)CN1C(=O)[C@@H]([NH2+]C12CCN(CC2)C(=S)Nc3ccc(cc3)OC)C C36026904
Cc1ccn2cc([nH+]c2c1)CNC(=O)NCC3(CCOCC3)c4ccc(cc4Cl)Cl C58167417
C[C@@H](c1ccc2c(c1)OCCO2)NC(=O)NC[C@@H](c3cccs3)[NH+]4CCCC4 C53547966
C/C(=N\NC(=[NH2+])S[C@H]1CC(=O)N(C1=O)c2ccc(cc2)Br)/c3ccccc3 C08397370
CC1(CC(CC([NH2+]1)(C)C)NC(=O)CSc2nnc(n2CC=C)c3ccccc3)C C59776359
Cc1ccc(o1)c2c(c[nH]n2)C[NH2+]Cc3cccc(c3)Cn4cnc5c4cccc5 C62255571
Cc1ccccc1N2C(=O)C[C@@H](C2=O)SC(=[NH2+])N/N=C/c3ccc(cc3)Cl C13303557
c1ccc2c(c1)N(C[C@@H](O2)C(=O)N)C(=O)CCC3=c4cc(ccc4=[NH+][C@H]3c5ccc(cc5)F)F C63182408
Cc1cccc2c1N[C@H](S2)NC(=O)[C@H]3CC(=O)N(C3)CCC4=c5cc(ccc5=[NH+]C4)Cl C63557055
c1cc(cc(c1)C(F)(F)F)C(=O)NNC(=O)[C@@H]2C=c3cc(ccc3=[NH+]2)OC(F)(F)F C63598856
C[C@@H]1CC(=NO1)NC(=O)NC[C@@H](c2ccccc2Cl)C3=c4ccccc4=[NH+]C3 C64002953
Cc1ccccc1N2[C@@H](C(=CN2)[C@@H](C)NC(=O)[C@@H]3C(=c4cc(ccc4=[NH+]3)OC)C)C C64083990
C[C@@H](c1cccs1)NC(=O)CS[C@@H]2NN=C(N2C3CC3)C4=c5ccccc5=[NH+]C4 C64137689
c1ccc2=[NH+]CC(=c2c1)[C@@H](CNS(=O)(=O)c3ccc4c(c3)CC(=O)N4)c5cccs5 C64707646
Cc1ccccc1CNC2=[NH+]CCNC23CCN(CC3)S(=O)(=O)c4cc(c(cc4C)C)C C65074883
Cc1cccc(c1)CNC2=[NH+]CCNC23CCN(CC3)S(=O)(=O)c4cc(c(cc4C)C)C C65074886
CCOC(=O)c1c2cc(c(cc2n(c1C[NH2+]Cc3ccccc3)c4ccccc4)Br)OC C02190295
CCOc1ccccc1Oc2c(=O)c3ccc(c(c3oc2C(F)(F)F)C[NH+](C)Cc4ccccc4)O C01917375
Cc1ccc(cc1N(Cc2ccc(cc2)C(=O)NN=C3CC[NH+](CC3)C)S(=O)(=O)c4ccccc4)Cl C06172031
Cc1cc(c(n1c2cccc(c2)Cl)C)/C=N/NC(=O)c3ccc(cc3)C[NH+]4CCN(CC4)c5ccccc5 C08780959
CC[NH+](Cc1ccccc1)Cc2c(ccc3c2oc(c(c3=O)Oc4ccccc4OCC)C(F)(F)F)O C01947263
CO[C@H]1[C@@H](c2ccccc2C13CC[NH+](CC3)Cc4ccc(cc4)OC(F)F)NC(=O)c5cccs5 C12100088
Cc1ccc(cc1)C2=NN([C@H](C2)c3ccco3)C(=O)C[NH+](C)CC(=O)Nc4c(cccc4Cl)Cl C16635869
CC[NH+](CC)CCC[C@@H](C)Nc1c2c(ncn1)nc(c(n2)c3ccc(cc3)Cl)c4ccc(cc4)Cl C16927070
CC[NH+](CC)CCN1[C@@H](/C(=C(/c2ccc(cc2)Cl)\O)/C(=O)C1=O)c3ccc(cc3)Br C09331722
CC[NH+](CC)CCCNC(=O)CN1c2ccccc2S/C(=C/c3ccc(cc3)C(F)(F)F)/C1=O C20181480
Cc1c2c(cc(/c(=[NH+]/c3ccc(cc3)Cl)/o2)C(=O)Nc4cccc5c4cccc5)c(cn1)COC(=O)C C20617584
Cc1cc(c(c(c1)C)C2(CC(C2)/C(=N\OC[C@@H](CN3CC[NH+](CC3)C)O)/c4cc5ccccc5o4)C)C C22941778
C[C@H](c1ccc(cc1OC)OC)N2CC[NH+](CC2)Cc3c(ccc4c3occ(c4=O)c5ccccc5)O C27100593
CCOC(=O)c1c(c(sc1/[NH+]=c\2/c(cc3cccc(c3o2)OC)C(=O)Nc4ccc(cc4)F)C)C C27520951
CCc1c(sc2c1c(=O)n(c(n2)N3CC[NH+](CC3)Cc4ccccc4)CC(=O)Nc5ccccc5C)C C34749116
Cc1ccccc1NC(=O)CSc2nc(c3c4c(sc3n2)CCC4)N5CC[NH+](CC5)Cc6ccccc6 C34758019
Cc1cccc(c1)n2c(=O)c3ccccc3nc2[C@@H](C)N(CC[NH+](C)C)C(=O)NC45CC6CC(C4)CC(C6)C5 C35065907
CC(C)N(C[C@@H]1C[NH+](C[C@@H]1c2ccc(cc2)F)Cc3ccc(c(c3)OC)O)C(=O)c4ccc(cc4)F C35887922
Cc1ccc(o1)C[NH+](Cc2ccc(o2)C(c3cccc(c3)F)(c4cccc(c4)F)O)C[C@@H]5CCCO5 C36202517
Cc1cccc(c1)OC[C@H]2c3ccsc3CCN2C(=O)C[NH+](C[C@@H](Cc4ccccc4)O)C(C)C C36309460
c1ccc(cc1)C[NH+]2CCN(CC2)[C@H](c3ccc(cc3)F)c4c(n5c(s4)nc(n5)c6ccco6)O C22795378
C[C@H]([C@H](c1cccs1)N2CC[NH+](CC2)Cc3ccccc3)NS(=O)(=O)c4cccc(c4)Cl C38596105
Cc1cc(c(cc1Cl)Cl)S(=O)(=O)NC[C@@H](c2ccc3c(c2)CCCN3C)[NH+]4CCCCC4 C38671204
c1ccc(c(c1)OC2=CN=[NH+][C@H]2c3ccc(cc3O)OCc4ccc(cc4Cl)F)Br C38685219
c1ccc2=[NH+]C(=O)[C@H](C=c2c1)C(=O)Nc3ncc(s3)Cc4cc(cc(c4)C(F)(F)F)C(F)(F)F C38778844
C[C@]12CCCC(=C)[C@@H]1C[C@H]3[C@@H](C2)OC(=O)[C@@H]3C[NH2+]CC[C@@]4(CCOC(C4)(C)C)c5ccc(cc5)OC C38917995
c1ccc(cc1)C2=c3ccccc3=[NH+]C(=O)[C@H]2Sc4[nH]c(=O)cc(n4)CSc5ccc(cc5)Cl C39330088
CCON1C[C@@](N(C1=O)CC2(CC[NH+](CC2)Cc3ccccc3)C4CCCCC4)(C)c5ccccc5O C39488113
Cc1c(ccc2c1nc(s2)N3CC[NH+](CC3)CCNC(=O)CCSc4ccc(cc4)F)Cl C39703158
Cc1cccc(c1)OC[C@@H](C[NH+](Cc2ccc(o2)c3cc(ccc3Cl)Cl)[C@@H]4CCS(=O)(=O)C4)O C40313518
CC(C)(C)c1ccc(cc1)C[NH+](C[C@@H](COc2ccc(cc2Cl)Cl)O)[C@@H]3CCS(=O)(=O)C3 C40317882
Cc1ccc(cc1)CSc2ncc(c(n2)Cl)C(=O)NC[C@@H](c3ccc(cc3)C(C)(C)C)[NH+](C)C C40985847
CCc1cc2c(s1)cc3n2C[C@](N(C3=O)CCC[NH+]4C[C@@H](C[C@@H](C4)C)C)(C)C(=O)NC5CCCCCC5 C21522671
CC[NH+](CC)CCSCC(=O)O[C@@H]1C[C@]([C@@H]([C@@H]([C@@]23CC[C@@H]([C@@]1([C@H]2C(=O)CC3)C)C)C)O)(C)C=C C44028946
C[C@H](c1nnc(n1c2ccc(cc2)F)S[C@H](C)C(=O)/N=c\3/[nH]c(cs3)c4ccccc4)[NH+](C)C C49634650
C[C@H]1C(=O)N(C2([NH2+]1)CCN(CC2)S(=O)(=O)c3cccc(c3Cl)Cl)[C@@H](C)CCc4ccccc4 C36027239
CC[C@H](C)N1C(=O)[C@H]([NH2+]C12CCN(CC2)S(=O)(=O)c3ccc(c(c3)Cl)Cl)Cc4ccccc4 C36027297
CC[C@H](C)[C@@H]1C(=O)N(C2([NH2+]1)CCN(CC2)S(=O)(=O)c3ccc(c(c3)Cl)Cl)Cc4ccccc4 C36027429
Cc1ccc(cc1)S(=O)(=O)N2CCC3(CC2)[NH2+][C@@H](C(=O)N3Cc4cccc(c4)C(F)(F)F)CC(C)C C36032821
Cc1cccc(c1)OCCOc2ccc(cc2)/C=C\3/C(=[NH2+])N4C(=NC3=O)SC(=N4)c5ccccc5Cl C51514548
Cc1cc(c(c2c1C(=O)/C(=C/c3cc(ccc3OC)Br)/O2)C[NH+](C)Cc4ccccc4)O C41514572
CCOc1ccccc1/C=C\2/C(=O)c3c(cc(c(c3O2)C[NH+]4CCN(CC4)c5ccc(cc5)OC)O)C C41585696
CCn1cc(c2c1cccc2)/C=C/3\C(=O)c4c(cc(c(c4O3)C[NH+]5CCN(CC5)c6ccc(cc6)OC)O)C C41585716
CCOC(=O)[C@@H]1[C@@H](c2cc(ccc2O1)S(=O)(=O)Nc3ccc(cc3)[C@@H]4C=c5cc(ccc5=[NH+]4)F)C C63627528
COc1ccc(cc1)[C@@H]2C(=c3ccccc3=[NH+]2)SCCNC(=O)[C@@H]4c5ccccc5O[C@@H]6[C@@H]4C=CC=C6 C63654900
COc1ccc(cc1OC)/C=C/C(=O)NCCSC2=c3ccccc3=[NH+][C@@H]2c4ccc(cc4)Cl C63654942
c1ccc(cc1)CNC(=O)CSC2=Nc3ccccc3C4=N[C@H](C(=O)N42)CC5=c6ccccc6=[NH+]C5 C63707960
c1ccc2=[NH+]CC(=c2c1)CCC(=O)N3CCC(CC3)N4c5ccc(cc5N[C@H]4[C@@H]6CCCO6)C(F)(F)F C64002373
COC(=O)[C@@H]1C[C@@H](CN1C2Cc3ccccc3C2)NC(=O)[C@H]4C(=c5cc(ccc5=[NH+]4)Cl)c6ccccc6 C64103196
CCc1ccc(cc1)NC(=O)CSC2=NC3(CC[NH+](CC3)CC)N=C2c4ccc(cc4)Br C35397208
CCC(C)(C)n1c(nnn1)[C@@H](c2cc3c(ccc(c3[nH]c2=O)C)C)[NH+](Cc4ccccc4)Cc5cccs5 C06149048
Cc1cccc(c1n2c(nnn2)[C@H](c3ccc(cc3Cl)Cl)[NH2+]CCc4c([nH]c5c4cccc5)C)C C08867506
Cc1c(c2ccccc2n1Cc3ccccc3Cl)C[NH2+]CCNc4ccc(cc4Cl)[N+](=O)[O-] C10315613
CCCC[NH2+][C@@H](c1ccccc1)c2c(c3c(cc(nc3s2)C)C)NC(=O)c4ccc(cc4)[N+](=O)[O-] C12420144
CC[C@@H](c1nnnn1Cc2ccccc2)[NH+](CCc3ccccc3)Cc4cc5c(cc(cc5[nH]c4=O)C)C C13064885
CC[C@@H](c1nnnn1C(C)(C)CC)[NH+](Cc2ccc(cc2)C)Cc3cc4c(cc(cc4[nH]c3=O)C)C C13064921
CC[C@H](c1nnnn1CCc2ccccc2)[NH+](Cc3ccc(cc3)C)Cc4cc5ccc(c(c5[nH]c4=O)C)C C13065100
CC[C@H](c1nnnn1C2CCCCC2)[NH+](Cc3ccc(cc3)C)Cc4cc5c(ccc(c5[nH]c4=O)C)C C13065258
CC[C@@H](c1nnnn1C2CCCCC2)[NH+](CCc3cccc(c3)C)Cc4cc5cccc(c5[nH]c4=O)C C13495925
CC[C@H](c1nnnn1C2CCCC2)[NH+](CCc3cccc(c3)C)Cc4cc5cc(cc(c5[nH]c4=O)C)C C13495940
CCC(C)(C)n1c(nnn1)[C@@H](C(C)C)[NH+](Cc2cc3cc(c(cc3[nH]c2=O)C)C)C4CCCCC4 C13498864
CCC[C@H](c1nnnn1C2CCCCC2)[NH+](Cc3cc4ccc(c(c4[nH]c3=O)C)C)C5CCCCC5 C13499637
CCC[C@@H](c1nnnn1C2CCCCC2)[NH+](CCc3ccccc3)Cc4cc5cccc(c5[nH]c4=O)C C13500981
CCC[C@H](c1nnnn1C2CCCC2)[NH+](CCc3ccccc3C)Cc4cc5cccc(c5[nH]c4=O)C C13500996
c1cc(cc(c1)Cl)CN2C[C@H](C[C@H]2C(=O)NCCc3ccc4c(c3)OCO4)[NH2+]CC5CCCCC5 C20109505
Cc1ccc(cc1)S(=O)(=O)N/[NH+]=c\2/c(cc3cccc(c3o2)OC)C(=O)Nc4cccc(c4C)C C20323691
CC(=O)[NH+]=c1ccc-2c(cc(oc2c1)O)CSc3nnc(n3c4ccccc4)c5cccc(c5)OC C21610293
CC1=C([C@H](C(=C(N1)C)C(=O)O[C@H]2CCC[NH+](C2)Cc3ccccc3)c4cccc(c4)[N+](=O)[O-])C(=O)OC C21992079
c1ccc(cc1)CN(CCC/[NH+]=c/2\cc(oc3c2cccc3)O)C(=O)c4ccc(o4)c5cccc(c5)[N+](=O)[O-] C22473309
Cc1ccc(cc1)CO[C@@H](C[NH+]2CCN(CC2)C(=O)NCCc3ccc4c(c3)OCO4)c5cccc(c5)OC C23436844
CC(=O)[NH+]=c1ccc-2c(cc(oc2c1)O)COC(=O)c3ccc(c(c3)[N+](=O)[O-])Sc4ccccc4 C25784854
Cc1ccc(cc1)S(=O)(=O)N2CCN(CC2)c3[nH+]c4ccccc4c(n3)Nc5ccc(cc5)OC C17247956
Cc1ccn2c(c1)[nH+]c(c2NC(C)(C)CC(C)(C)C)c3ccc(c(c3)OC)OC(=O)c4ccccc4F C35703239
Cc1ccc(c(c1)C)c2csc3c2c(=O)[nH]c(n3)C[NH+](CC=C)C[C@@H](COc4ccc(cc4)Cl)O C35747714
CCOC(=O)c1ccc(cc1)OC2=CN=[NH+][C@H]2c3ccc(cc3O)OCc4ccc(cc4Cl)F C38669053
CCc1cc(c(cc1OCc2ccc(cc2)[N+](=O)[O-])O)[C@H]3C(=C(N=[NH+]3)C)c4ccc5c(c4)OCCO5 C38776903
C[C@H]([C@@H](C(=O)NC1CC([NH+](C(C1)(C)C)C)(C)C)NC(=O)OCc2ccccc2)OCc3ccccc3 C39200890
CNC(=S)N1[C@@H](CC(=N1)[C@H]2C(=c3cc(ccc3=[NH+]C2=O)Cl)c4ccccc4)c5ccc(cc5)N(C)C C39365049
Cc1cc2=C[C@H](C(=O)[NH+]=c2cc1C)[C@H]([C@@H]3N=NNN3C(C)(C)C)N(CCc4ccccc4)Cc5cccs5 C39711264
CC(C)c1ccc(cc1)[C@@H](CNC(=O)c2ccc(o2)S(=O)(=O)c3ccccc3)[NH+]4CCCCCC4 C40321719
c1ccc2=[NH+]CC(=c2c1)C[C@@H](COc3cc(cnc3)c4ccc5c(c4)NON5)Nc6ccc7c(c6)non7 C52634372
Cc1ccc(cc1)N2C(=S)[NH+]=C(C23CCCCC3)NCCOC(=O)Nc4ccc(c(c4)Cl)Cl C16121592
Cc1ccc(cc1)S(=O)(=O)N/[NH+]=c\2/c(cc3cc(ccc3o2)[N+](=O)[O-])C(=O)Nc4ccc(c(c4)C)C C59170484
Cc1cc(c(c(c1)C)c2csc(n2)NC(=O)C[NH+](C)CC(=O)Nc3ccccc3C(F)(F)F)C C12775304
CCCOc1ccc(cc1)N2C(=O)C[C@H](C2=O)SC(=[NH2+])N/N=C(\C)/c3ccc(cc3)C4CCCCC4 C59489400
Cc1c2ccc(cc2oc(=O)c1CCC(=O)NCC3(CCCCC3)N4CC[NH+](CC4)C)OCC(=C)C C20759792
CCOc1ccccc1Oc2c(=O)c3ccc(c(c3oc2C(F)(F)F)C[NH+]4C[C@@H](C[C@@H](C4)C)C)O C41583981
CCCC[NH+](CCCC)Cc1c(ccc2c1oc(=O)cc2c3cc4cc(ccc4oc3=O)Cl)O C41584236
c1ccc(cc1)COC(=O)N[C@H](CC2=c3ccccc3=[NH+]C2)C(=O)NCCc4ccc(cc4Cl)Cl C63237161
C[C@@H]1CCC[C@H]([C@@H]1C)NC(=O)CS[C@@H]2NN=C(N2c3ccc(cc3)Cl)C4=c5ccccc5=[NH+]C4 C39946182
CN(C)c1ccc(cc1)[C@H](CNC(=O)CNC(=O)c2ccc(cc2)Br)C3=c4ccccc4=[NH+]C3 C63240988
Cc1ccc(cc1)S(=O)(=O)/N=C\2/[C@@H]([NH+]=c3ccccc3=N2)Nc4cccc(c4)c5ccc(cc5)[N+](=O)[O-] C39980447
CC(C)(C)OC(=O)N[C@@H](CC1=c2ccccc2=[NH+]C1)C(=O)Oc3ccc4c(c3)OC(=O)[C@@H]5[C@H]4CCC5 C63350951
Cc1cccc(c1)S(=O)(=O)/N=C\2/[C@H]([NH+]=c3ccccc3=N2)Nc4ccc(cc4)Oc5ccccc5 C38965645
c1ccc2c(c1)cc3ccccc3c2/C=N/NC(=O)[C@@H](CC4=c5ccccc5=[NH+]C4)NC(=O)c6cccs6 C64343327
CCOC(=O)Cc1ccc(cc1)NC(=O)N2CCC3=c4ccccc4=[NH+][C@@H]3[C@@H]2c5ccc(cc5)OC C64623060
CCOC(=O)c1ccccc1NC(=O)N2CCC3=c4cc(ccc4=[NH+][C@H]3[C@@H]2c5ccc(cc5)C)OC C64623233
CCOC(=O)c1ccccc1NC(=O)N2CCC3=c4cc(ccc4=[NH+][C@@H]3[C@H]2c5ccc(cc5)C)OC C64623234
CCOC(=O)c1ccc(cc1)NC(=O)N2CCC3=c4cc(ccc4=[NH+][C@@H]3[C@@H]2c5ccc(cc5)C)OC C64623244
CCOC(=O)c1ccc(cc1)NC(=O)N2CCC3=c4cc(ccc4=[NH+][C@@H]3[C@H]2c5ccc(cc5)C)OC C64623246
CC[NH+]1CCN(CC1)C[C@H](C[NH+]2CCn3c4ccc(cc4c5c3[C@@H]2CCC5)C6CCCCC6)O C20828655
c1cc(c(cc1c2cc[nH+]c(c2)N3CCC(CC3)[C@H]([NH3+])O)C(F)(F)F)Sc4ccc5c(c4)OCCO5 C28342045
c1cc(cc(c1)F)C[NH+]2CCCN(CC2)c3[nH]c(=O)cc(n3)CN4CC[NH+](CC4)C5CCCCC5 C35564782
c1ccc(cc1)S(=O)(=O)/N=C\2/[C@H]([NH+]=c3ccccc3=[NH+]2)Nc4ccc(cc4F)Br C38965263
Cc1cc(ccc1Br)N[C@@H]2/C(=N/S(=O)(=O)c3ccccc3)/[NH+]=c4ccccc4=[NH+]2 C38965412
Cc1ccc(cc1C)S(=O)(=O)/N=C\2/[C@@H]([NH+]=c3ccccc3=[NH+]2)Nc4ccc(c(c4)Cl)F C38965712
CCOC(=O)c1ccc(cc1)N[C@@H]2/C(=N/S(=O)(=O)c3cc(ccc3C)C)/[NH+]=c4ccccc4=[NH+]2 C38965846
Cc1ccc(cc1C)S(=O)(=O)/N=C\2/[C@H]([NH+]=c3ccccc3=[NH+]2)NCCc4ccc(c(c4)OC)OC C38965855
Cc1cc(cc(c1)N[C@@H]2/C(=N/S(=O)(=O)c3cccc4c3nsn4)/[NH+]=c5ccccc5=[NH+]2)C C38966635
Cc1cc(ccc1Br)N[C@@H]2/C(=N/S(=O)(=O)c3cccs3)/[NH+]=c4ccccc4=[NH+]2 C38970885
Cc1cc(cc(c1)N[C@H]2/C(=N/S(=O)(=O)c3cc(ccc3Cl)Cl)/[NH+]=c4ccccc4=[NH+]2)C C38971075
c1ccc2=[NH+]/C(=N\S(=O)(=O)c3cc(ccc3Cl)Cl)/[C@H]([NH+]=c2c1)Nc4ccc(c(c4)Cl)F C38971225
Cc1ccc(cc1)CN[C@@H]2/C(=N/S(=O)(=O)c3cc(ccc3Cl)Cl)/[NH+]=c4ccccc4=[NH+]2 C38971605
c1ccc2=[NH+]/C(=N\S(=O)(=O)c3cccc(c3)Cl)/[C@@H]([NH+]=c2c1)Nc4ccc(cc4)OC(F)(F)F C38975780
CCn1c2ccccc2c3c1ccc(c3)N[C@@H]4/C(=N/S(=O)(=O)c5cccs5)/[NH+]=c6ccccc6=[NH+]4 C38976224
c1ccc2=[NH+]/C(=N\S(=O)(=O)c3ccc(cc3)F)/[C@@H]([NH+]=c2c1)Nc4ccc(c(c4)Cl)Cl C38976443
Cc1ccc(cc1Cl)N[C@H]2/C(=N/S(=O)(=O)c3ccc(cc3)OC)/[NH+]=c4ccccc4=[NH+]2 C38976687
Cc1cccc(c1)S(=O)(=O)/N=C\2/[C@@H]([NH+]=c3ccccc3=[NH+]2)Nc4ccc(c(c4)C)Br C38976758
Cc1cc(ccc1N[C@@H]2/C(=N/S(=O)(=O)c3ccccc3)/[NH+]=c4ccccc4=[NH+]2)Br C38979019
CC[C@@H](C)c1ccc(cc1)N[C@@H]2/C(=N/S(=O)(=O)c3ccc(cc3)OC)/[NH+]=c4ccccc4=[NH+]2 C38979491
c1ccc2=[NH+]/C(=N\S(=O)(=O)c3cccc(c3)Cl)/[C@H]([NH+]=c2c1)Nc4ccc(c(c4)Cl)F C38979649
Cc1cccc(c1)N[C@@H]2/C(=N/S(=O)(=O)c3cc(ccc3Cl)Cl)/[NH+]=c4ccccc4=[NH+]2 C38981374
CCc1ccc(cc1)[C@@H](C[NH2+]Cc2ccccc2)N3CC[NH2+][C@@H](C3)S(=O)(=O)Oc4ccccc4 C39532496
C[C@H]1C(=c2ccccc2=[NH+]1)C(=O)CSC3=NN[C@H](N3c4ccc(cc4)Cl)[C@@H](C)[NH+](C)C C39620483
CCC(C)(C)N1[C@H](NN=N1)[C@@H]([C@@H]2C=c3c(cc(cc3=[NH+]C2=O)C)C)[NH+](Cc4ccccc4)Cc5ccco5 C39699320
Cc1cc(c2=C[C@@H](C(=O)[NH+]=c2c1)[C@@H]([C@@H]3NN=NN3C4CCCCC4)[NH+](Cc5cccs5)C[C@@H]6CCCO6)C C39699323
Cc1ccc2=[NH+]C(=O)[C@@H](C=c2c1)[C@H]([C@@H]3N=NNN3C4CCCC4)[NH+](Cc5ccccc5Cl)Cc6ccco6 C39710288
CCC(C)(C)N1[C@H](N=NN1)[C@@H]([C@@H]2C=c3cc(ccc3=[NH+]C2=O)C)[NH+](Cc4ccccc4)Cc5cccnc5 C39710309
CCc1ccc2=[NH+]C(=O)[C@H](C=c2c1)[C@H]([C@@H]3N=NNN3C(C)(C)C)[NH+]4CCN(CC4)c5ccccc5F C39710451
CCc1ccc2=[NH+]C(=O)[C@@H](C=c2c1)[C@H]([C@@H]3N=NNN3C(C)(C)C)[NH+](Cc4ccccc4Cl)Cc5ccco5 C39710526
CCc1ccc2=[NH+]C(=O)[C@H](C=c2c1)[C@@H]([C@@H]3N=NNN3C(C)(C)C)[NH+](Cc4ccccc4)Cc5ccc(cc5)F C39710548
CCc1ccc2=[NH+]C(=O)[C@H](C=c2c1)[C@H]([C@@H]3N=NNN3C(C)(C)C)[NH+](Cc4ccc(cc4)Cl)C[C@@H]5CCCO5 C39710571
Cc1ccc2=C[C@H](C(=O)[NH+]=c2c1)[C@H]([C@@H]3N=NNN3C(C)(C)C)[NH+](Cc4ccco4)Cc5cccs5 C39710690
Cc1cccc2=C[C@H](C(=O)[NH+]=c12)[C@@H]([C@@H]3N=NNN3C(C)(C)C)[NH+](Cc4ccccc4)Cc5ccco5 C39710897
Cc1cc(c2=[NH+]C(=O)[C@@H](C=c2c1)[C@H]([C@@H]3NN=NN3C(C)(C)C)[NH+](Cc4ccccc4)Cc5ccco5)C C39711055
Cc1cc(c2=[NH+]C(=O)[C@@H](C=c2c1)[C@@H]([C@@H]3NN=NN3C(C)(C)C)[NH+](Cc4ccccc4Cl)Cc5ccco5)C C39711061
Cc1cc(c2=[NH+]C(=O)[C@@H](C=c2c1)[C@H]([C@@H]3NN=NN3C(C)(C)C)[NH+](Cc4ccccc4Cl)Cc5ccco5)C C39711063
CCC(C)(C)N1[C@H](NN=N1)[C@@H]([C@@H]2C=c3cc(cc(c3=[NH+]C2=O)C)C)[NH+](Cc4ccc(cc4)F)Cc5ccco5 C39711084
CCC(C)(C)N1[C@@H](NN=N1)[C@@H]([C@@H]2C=c3c(cc(cc3=[NH+]C2=O)C)C)[NH+](Cc4ccc(cc4)F)Cc5ccco5 C39711167
CC[C@H](C)[C@H]1C(=O)N(C2([NH2+]1)CCN(CC2)C(=O)c3ccc(cc3)C)C4CC[NH+](CC4)Cc5ccccc5 C36027857
COc1ccc(cc1CSC2[NH+]=c3ccccc3=[NH+]2)/C=C/C(=O)c4ccc5ccccc5c4O C63129451
c1ccc2=[NH+]C([NH+]=c2c1)CS[C@@H]3NN=C(N3Cc4ccco4)COc5ccc(cc5)Cl C63165343
c1ccc2=[NH+][C@H]3C(=c2c1)N=[NH+]C(=N3)N/N=C/c4ccc(cc4)OC(=O)c5ccc(cc5)Br C39699840
COc1cccc(c1)[C@@H]2[C@H]3[C@@H](N(C(=O)[C@@H]3N=[NH+]2)CCC4=c5cc(ccc5=[NH+]C4)OC)c6cccc(c6)O C63294507
Cc1cc2=[NH+]C([NH+]=c2cc1C)SCc3nc(on3)CCC(=O)Nc4ccc(cc4)C(F)(F)F C63698880
C[C@@H](CC(C)C)Nc1cc2c([nH+]c1)N([C@@H]([C@@H]2NC(=O)C)C(=O)OC)CCC3=c4ccccc4=[NH+]C3 C63994242
CC1=CC(=O)[C@@H]([C@@H](N1CCOC)CC2CCCC2)C(=O)NCC[C@@H]3[NH+]=c4ccc(cc4=[NH+]3)Cl C64152518
CC(C)[C@@H]1[C@H]2C(=c3ccccc3=[NH+]2)CCN1C(=O)CSC4=CC=C5[NH+]=N[C@@H](N5N4)c6cccnc6 C64167256
C[C@H](C(=O)Nc1ccc2c(c1)OCCO2)[NH2+]C[C@H](c3ccc(cc3)OC)C4=c5ccccc5=[NH+]C4 C64726075
c1ccc(cc1)N2[C@H](NN=C2SCC3[NH+]=c4ccccc4=[NH+]3)c5cccc(c5)Br C65548822
c1ccc(cc1)c2cc(=O)n(n2c3ccccc3)CCC[NH+]4CCN(CC4)c5cccc[nH+]5 C00538286
CCN(c1ccccc1)S(=O)(=O)c2ccc([nH+]c2)N3CC[NH+](CC3)Cc4ccc5c(c4)OCO5 C09713545
c1cc(n(c1)c2ccc(cn2)Cl)C[NH+]3CCOc4ccc(cc4C3)C[NH+]5CCCC[C@@H]5CO C11881812
c1cc[nH+]c(c1)N2CC[NH+](CC2)Cc3cccc(c3)OC4CCN(CC4)C(=O)/C=C/c5cccc(c5)F C11973480
C/C=C(\C)/C[NH+]1CCC(CC1)[C@]2(C(=O)N(C(=O)N2)CCC[NH+](C)C)Cc3ccc(cc3)F C14879051
Cc1c(c(n(n1)C(C)C)C)C[NH+](CCOC)C[C@H]2CCC[NH+](C2)C3Cc4ccccc4C3 C11662017
CN1CCC(CC1)[NH+]2CCC(CC2)C[NH+](Cc3ccncc3)Cc4c(cccc4Cl)F C20204138
c1cc(cc(c1)F)C[NH+]2CCN(CC2)c3[nH]c(=O)cc(n3)CN4CC[NH+](CC4)C5CCCCC5 C35926864
c1ccc2=[NH+]/C(=N\S(=O)(=O)c3ccc(cc3)Cl)/[C@@H]([NH+]=c2c1)Nc4ccc(cc4)C(F)(F)F C38970986
CC(=O)c1ccc(cc1)N[C@@H]2/C(=N/S(=O)(=O)c3ccc(cc3)OC)/[NH+]=c4ccccc4=[NH+]2 C38971885
COc1ccc(cc1)N[C@H]2/C(=N/S(=O)(=O)c3ccc(cc3)OC)/[NH+]=c4ccccc4=[NH+]2 C38975319
c1ccc(c(c1)CN[C@H]2/C(=N/S(=O)(=O)c3cc(ccc3Cl)Cl)/[NH+]=c4ccccc4=[NH+]2)Cl C38975798
COc1ccc(c(c1)OC)N[C@@H]2/C(=N/S(=O)(=O)c3cccs3)/[NH+]=c4ccccc4=[NH+]2 C38984500
Cc1c(cco1)C(=O)N(C)[C@@H](Cc2ccccc2)C3CC[NH+](CC3)C[C@@H]4C=c5ccccc5=[NH+]C4=O C39358417
c1ccc(c(c1)COc2ccc(cc2Br)/C=C(\C#N)/C3[NH+]=c4ccccc4=[NH+]3)C#N C39370763
c1cnn(c1)c2ccc(cc2C[NH+](C[C@@H]3CCCO3)CC4CC[NH+](CC4)C5CCCC5)F C39406327
COCc1ccc(o1)C[NH+](C[C@H]2CCCO2)CC3CC[NH+](CC3)C4Cc5ccccc5C4 C15078082
CCCCCCC(=O)N1C[C@@H](C2(C1)CC[NH2+]CC2)C(=O)NCCC3=c4cc(ccc4=[NH+][C@@H]3C)C#N C39674776
CCCC[C@H](C)C(=O)N1C[C@H](C2(C1)CC[NH2+]CC2)C(=O)NCC3CC[NH+](CC3)C4CCCC4 C39689223
CCC[NH+]1CCN(CC1)[C@H]([C@H]2C=c3cc(ccc3=[NH+]C2=O)CC)[C@@H]4N=NNN4C(C)(C)C C39710423
CCC(C)(C)N1[C@H](NN=N1)[C@H]([C@@H]2C=c3c(cc(cc3=[NH+]C2=O)C)C)[NH+](Cc4ccc(cc4)F)Cc5ccco5 C39711170
COc1ccc2=[NH+][C@@H]([NH+]=c2c1)/C(=C/c3cc(c(cc3Br)OCC#C)OC)/C#N C39934943
CCN(c1cccc(c1)C)c2c(c(nc[nH+]2)N3CC[NH+](CC3)Cc4ccc5c(c4)OCO5)N C40661955
Cc1nc(cc(n1)[C@H]2C[NH+]3CC[C@@H]2C[C@@H]3C[NH2+]Cc4cccc(c4)C#N)c5ccc(cc5)N(C)C C43528093
Cc1ccc(cc1)c2c[nH+]c(o2)c3ccccc3C(=O)NC[C@H](c4ccccc4OC)[NH+](C)C C23178384
c1ccc2c(c1)CCC23CCN(CC3)C(=O)[C@@H](CC4=c5ccccc5=[NH+]C4)NC(=O)N[C@H]6C[NH+]7CCC6CC7 C52594542
c1cc(ccc1[NH+]=c2ccn(cc2)CCCCn3ccc(=[NH+]c4ccc(cc4)Cl)cc3)Cl C29229677
COc1ccc(cc1)O[C@@H]2[C@@H](C(=O)N3C=CC=CC3=N2)/C=C(\C#N)/C4[NH+]=c5ccccc5=[NH+]4 C39747217
Cc1ccc(cc1)[C@H]2CS/C(=[NH+]\CC(=C)C)/N2/N=C/C3=c4cc(ccc4=[NH+]C3)Br C39946480
COCC/[NH+]=C\1/N([C@@H](CS1)c2ccc(cc2)C3CCCCC3)/N=C/C4=c5ccccc5=[NH+]C4 C39948244
c1ccc2=[NH+]C([NH+]=c2c1)SCC(=O)N[C@H]3N=C(CS3)c4ccc(cc4)Br C63289660
COc1ccc(cc1)[C@@H]2[C@@H]3[C@@H]([NH+]=N[C@@H]3C(=O)N2CCC4=c5cc(ccc5=[NH+]C4)OC)c6cccc(c6)OC C63303034
CCOC(=O)C1=C(NC(=O)N[C@@H]1c2cc(ccc2C)C)CS[C@@H]3[NH+]=c4ccc(cc4=[NH+]3)C C63314258
CCN(CC)C(=O)CS[C@@H]1Nc2ccc(cc2S1)NC(=O)CSC3[NH+]=c4ccccc4=[NH+]3 C63400594
c1ccc2=[NH+]CC(=c2c1)/C=N/NC(=O)[C@@H]3C[C@@H]([NH+]=N3)c4ccc(cc4)OCc5ccc(cc5)Cl C63405899
CCCCN1C(=O)[C@H]2[C@H](N=C1SCC3[NH+]=c4ccccc4=[NH+]3)N(C(=S)S2)CCc5ccccc5 C63433703
CCOC(=O)C1=C(NC(=O)N[C@H]1c2cc(ccc2C)C)CS[C@@H]3[NH+]=c4cccnc4=[NH+]3 C63515322
Cc1ccc2=C([C@H]([NH+]=c2c1)C(=O)NCCC[NH+]3C[C@@H](C[C@@H](C3)C)C)Sc4ccc(cc4)Cl C63530695
c1cc(oc1)C2=[NH+]C3=C[C@@H](NN3C(=C2)C(F)(F)F)C(=O)NCCC4=c5cc(ccc5=[NH+]C4)Cl C63547033
c1ccc2=[NH+]C([NH+]=c2c1)SCc3nc(on3)CCC(=O)Nc4ccc(cc4)C(F)(F)F C63698857
CCc1ccc2=[NH+][C@H]3C(=c2c1)N=[NH+]C(=N3)N/N=C/c4cc(c(c(c4)Br)O)OC C39408724
C[C@@H](CCC1=c2ccccc2=[NH+]C1)[NH+]3CCC4(CC3)C(=O)N(C(=O)N4Cc5ccccc5)C C63993980
C[C@@H]1C(=CN(N1)C)C[NH+](C)[C@@H](Cc2ccccc2F)C3CCN(CC3)C(=O)[C@@H]4C=c5ccccc5=[NH+]4 C64006984
CN(C[C@H]1[NH+]=c2ccc(cc2=[NH+]1)F)C(=O)CC[C@@]3(CCC(=O)N3)Cc4ccc(cc4)Cl C64031507
C[C@@H]1C[C@H](C[NH+](C1)C(C)(C)CNC(=O)[C@@H](CC2=c3ccccc3=[NH+]C2)NC(=O)c4cccs4)C C64120422
Cc1ccc(c(c1)N2[C@@H](N=NN2)SCC(=O)N[C@@H](C3[NH+]=c4ccccc4=[NH+]3)C(C)C)C C64197804
Cc1ccc2=[NH+][C@H]([NH+]=c2c1)SCc3nc(on3)CCC(=O)N[C@H]4N=C(CS4)c5ccccc5 C64604185
Cc1ccc2=[NH+][C@@H]([NH+]=c2c1)SCc3nc(on3)CCC(=O)N[C@H]4C(=C5CCCC[C@@H]5S4)C#N C64604216
c1cc(c(c(c1)F)NC(=O)CCc2nc(no2)CS[C@@H]3[NH+]=c4ccc(cc4=[NH+]3)Cl)F C64604346
CSc1ccc(cc1)C[C@]2(CCC(=O)N2)CCC(=O)N3CCC[C@@H]3[C@@H]4[NH+]=c5ccc(cc5=[NH+]4)F C64626455
CC(=O)N[C@H]1CCN(C1)C(=O)C[C@@H]2[C@@H](CC[C@H]3[C@]2(CC[C@H]([C@@]3(C)CO)OC(=O)NC4CCCCC4)C)O C04236606
CC(C)(C)NC(=O)[C@@H](c1ccc(cc1)Cl)N(Cc2ccc(cc2)F)C(=O)c3c(c(ns3)C(=O)N)N C06074452
CC(C)(C)NC(=O)[C@@H](c1ccc(cc1)Cl)N(c2ccc(cc2)Cl)C(=O)c3c(c(ns3)C(=O)N)N C06074462
CC(C)CCNC(=O)[C@@H](c1cccs1)N(c2ccc(cc2)Cl)C(=O)c3c(c(ns3)C(=O)N)N C06134321
CC(C)CCNC(=O)[C@H](c1ccc(cc1)N(C)C)N(c2ccc(cc2)F)C(=O)c3c(c(ns3)C(=O)N)N C06076942
C[C@@H](C(=O)N/N=C/c1ccccc1Cl)Oc2ccc(cc2)C(=O)Nc3c(c4c(s3)CCCC4)C(=O)N C01785356
Cc1c(cccc1[N+](=O)[O-])C(=O)NC(=S)Nc2c(c3c(s2)C[C@@H](CC3)C(C)(C)C)C(=O)N C08896602
Cc1c(nc([nH]1)SCC(=O)N(CC(C)C)c2c(n(c(=O)[nH]c2=O)CC(C)C)N)Cc3ccccc3 C09946657
CC(C)[C@@H](C(=O)N/N=C/c1cc(ccc1OCC(=O)N)Br)NC(=O)c2ccc(cc2)Cl C10042455
Cc1ccccc1C(=O)Nc2ccc(cc2)C(=O)NNC(=S)NC(=O)c3ccccc3OC(C)C C14664722
Cc1ccc(cc1C)[C@H]2C[C@@H](n3c(cc(n3)C(=O)NNC(=S)NC[C@@H]4CCCO4)N2)C(F)(F)F C20613830
Cc1ccc(cc1NC(=O)CSc2nnc(n2N)N/N=C/c3c4ccccc4ccc3O)Cl C20806852
c1ccc2c(c1)cccc2/C=N/Nc3nnc(n3N)SCC(=O)NC4C5CC6CC(C5)CC4C6 C20912227
c1ccc2c(c1)ccc(c2/C=N/Nc3nnc(n3N)SCCC(=O)Nc4ccc(cc4)Cl)O C20916627
c1ccc2c(c1)ccc(c2/C=N/Nc3nnc(n3N)SCCC(=O)Nc4cccc(c4)[N+](=O)[O-])O C20916715
CC[C@H](C)c1ccc(cc1)NC(=O)CCSc2nnc(n2N)N/N=C/c3c4ccccc4ccc3O C20916946
C=CCc1cccc(c1O)/C=N/Nc2[nH]nc(n2)SCCC(=O)Nc3ccc(cc3)Br C21075914
CC[C@H](C)c1ccc(cc1)NC(=O)CSc2nnc(n2N)N/N=C/c3ccc(c(c3)O)OC C21316753
C/C(=N\Nc1nnc(n1N)SCC(=O)Nc2ccccc2Br)/C=C/c3ccccc3 C21323925
CCN(CC)c1ccc(c(c1)O)/C=N/Nc2nnc(n2N)SCC(=O)Nc3nc4ccccc4s3 C21325846
CC[C@@H](C)[C@@H](C(=O)Nc1cccc(c1)S(=O)(=O)Nc2ccc(cc2)Br)NC(=O)N C25260061
CC(C)(C)c1cc(cc(c1O)C(C)(C)C)/C=N/NC(=O)c2c(n(nn2)c3c(non3)N)COC C27571992
CCC(=O)Nc1ccc(cc1)[C@H](C)NC(=O)c2cc(ccc2O)NS(=O)(=O)c3cccc(c3)[N+](=O)[O-] C32914598
C[C@@]1(C[C@]2([C@@H]([C@@H]([C@@H]1C(=O)OC(C)(C)C)c3ccccc3)C(=O)OC(C)(C)C)NC(=S)NN2)O C35323693
C=CCOC(=O)[C@H]1[C@@H]([C@H]([C@H]([C@H](O1)OC(=O)Cc2ccccc2Nc3c(cccc3Cl)Cl)O)O)O C35643979
c1ccc(cc1)/C=C\2/CCC(=C2[NH+]3CCOCC3)/C=N/Nc4ccc(cc4[N+](=O)[O-])S(=O)(=O)N C36007075
CC(C)(C)CC(C)(C)NC(=O)[C@H](c1ccccc1O)N(Cc2ccco2)C(=O)c3c(cccc3O)O C36500525
CC(C)(C)CC(C)(C)NC(=O)[C@H](c1c(cc(cc1O)O)O)N(C)C(=O)c2ccc(cc2)[N+](=O)[O-] C36539378
CC(C)(C)NC(=O)[C@@H](c1c(cc(cc1O)O)O)N(c2ccccc2Cl)C(=O)c3ccccc3O C36543470
CC(C)(C)CC(C)(C)NC(=O)[C@H](c1c(cc(cc1O)O)O)N(c2ccccc2Cl)C(=O)COC C36549080
Cc1ccc(o1)CN([C@@H](c2c(cc(cc2O)O)O)C(=O)NC(C)(C)C)C(=O)c3ccccc3OC C36555568
CCCN([C@@H](c1c(cc(cc1O)O)O)C(=O)NC(C)(C)CC(C)(C)C)C(=O)c2ccccc2OC C36560237
CC(C)(C)CC(C)(C)NC(=O)[C@H](c1c(cc(cc1O)O)O)N(C(=O)[C@H](c2ccccc2)OC)C(C)(C)C C36580894
Cc1ccc(o1)CN([C@H](c2ccc(cc2)O)C(=O)NC(C)(C)CC(C)(C)C)C(=O)c3c(cccc3O)O C36597445
Cc1ccc(o1)CN([C@@H](c2c(cc(cc2O)O)O)C(=O)NC(C)(C)C)C(=O)C[C@H](C)c3ccccc3 C36598524
Cc1ccc(o1)CN([C@H](c2c(cc(cc2O)O)O)C(=O)NC(C)(C)C)C(=O)Cc3ccc4c(c3)OCO4 C36598863
Cc1cc(c(c(c1)Cl)NC(=O)CS[C@H]2NN[C@@H](N2N)[C@@H]3C=C(N=N3)c4ccc(cc4)F)C C39012385
Cc1cc(c(c(c1)Cl)NC(=O)CS[C@@H]2NN[C@@H](N2N)[C@@H]3C=C(N=N3)c4ccc(cc4)OC)C C39015606
CCCNc1c(c(=O)n(c(=O)n1c2cccc(c2C)C)C)NC(=O)COc3cc(c(c(c3C)C)N)C C39125168
Cc1cccc(c1)N2[C@H](NN=C2SCC(=O)Nc3cc(ccc3C)C)Cc4cc(=O)[nH]c(=O)[nH]4 C39361704
Cc1cc(c(c(c1)O)c2cc([nH]n2)C(=O)Nc3c(c4c(s3)CCC4)C(=O)NC[C@H]5CCCO5)C C40549559
Cc1cc(c(cc1Nc2c(c(ncn2)Nc3cc(on3)C)N)Cl)[C@H](C#N)c4ccc(cc4)Cl C40680810
Cc1cc(c(cc1Nc2c(c(ncn2)N3CCN(CC3)CCO)N)Cl)[C@H](C#N)c4ccc(cc4)Cl C40688664
Cc1c(c(n[nH]1)O)[C@@H](c2ccc(c(c2)OC)OCc3cccc4c3cccc4)c5c(n[nH]c5O)C C09763260
CC(C)(C)CC(C)(C)NC(=O)[C@@H](c1c(cc(cc1O)O)O)N(c2ccccc2)C(=O)c3ccc(cc3)O C36609808
C=CCc1cccc(c1O)/C=N/NC(=O)CSc2nnc(n2N)c3ccc(cc3)Br C58988471
Cc1ccc(c(c1)Br)NC(=O)CSc2nc([nH]n2)N/N=C/c3ccc(cc3O)O C58994178
C/C(=N\NC(=O)CSc1nnc(n1CC=C)CNc2cccc3c2cccc3)/c4ccc(cc4)N C59260843
C[C@@H](C(=O)NNC(=O)C(C)C)Sc1nc([nH]n1)N/N=C/c2ccc3ccc4cccc5c4c3c2cc5 C59879732
CC(C)C/C(=N/Nc1nnc(n1N)SCC(=O)Nc2ccc(cc2)I)/C C59915781
Cc1cc(c(cc1Cl)OC)NC(=O)CSc2nc3c(c(c(s3)C)C)c(=O)n2CC=C C02337211
Cc1c(=O)c2cccc(c2oc1c3ccccc3)C(=O)O[C@H](C)C(=O)N[C@@H](C)c4ccccc4 C09459597
C[C@@H]1CCCC[C@@H]1NC(=O)CSc2nnc(n2Cc3ccco3)c4ccc(cc4)Cl C09545786
C[C@@H](c1ccc(cc1)F)NC(=O)[C@H](C)Sc2nnc(n2C3CCCCC3)c4ccco4 C09724052
Cc1ccc(cc1)Cn2c(c(c(n2)C)C(=O)OCC(=O)Nc3c(cc(cc3Cl)C)C)Cl C09811702
CCc1ccc(cc1)[C@@H](C)NC(=O)COC(=O)c2cccc3c2C(=O)c4ccccc4C3=O C10875756
CCn1c(nnc1SCC(=O)N/N=C(\C)/c2ccc(cc2Cl)Cl)c3ccc(cc3)C C12466355
COc1ccc(c(c1)/C=C/C(=O)O[C@]2(c3ccc4ccccc4c3NC2=O)C(F)(F)F)OC C03378652
CCC(C)(C)NC(=O)[C@@H](c1cccs1)N(c2cc(ccc2C)C)C(=O)c3csnn3 C12869117
CCC(C)(C)NC(=O)[C@@H](c1ccc(cc1)C)N(c2ccccc2F)C(=O)c3csnn3 C12869850
Cc1ccc(c(c1)N2C(=C([C@H](NC2=S)c3ccc(c(c3)OC(F)F)OC)C(=O)OC)C)C C14876378
Cc1cccc(c1)N2C(=O)[C@@](C(=O)NC2=O)(CCc3ccccn3)Cc4ccc(cc4)C(C)C C16293303
CC1=C([C@H](C2=C(N1)CC(CC2=O)(C)C)c3ccc(c(c3)OC)OC)C(=O)OCc4ccccc4 C19535948
CC1=C([C@H](C2=C(N1)CCCC2=O)c3cccc(c3)Oc4ccccc4)C(=O)OC[C@@H]5CCCO5 C01453841
CCOc1ccccc1Oc2c(=O)c3ccc(c(c3oc2C(F)(F)F)C[NH+]4CCCC4)[O-] C19793158
Cc1ccc(cc1)COc2ccc(cc2OC)[C@@H]3C4=C(CCCC4=O)NC(=C3C(=O)OC)C C08397058
CCc1ccc(cc1)NC(=O)C[C@H]2C(=O)N(c3n2c4ccccc4n3)CCC5=CCCCC5 C19962051
CC(C)(C)C1CCC(=NNC(=O)CN(c2ccc(cc2)F)S(=O)(=O)c3ccccc3)CC1 C20047764
C[C@@H]1CC2=C([C@H](C(=C(N2)C)C(=O)OCc3ccccc3)c4ccccc4F)C(=O)[C@H]1C(=O)OC C20363148
CCOC(=O)C1=C(NC2=C([C@H]1c3ccc(cc3)C(F)(F)F)C(=O)[C@@H]([C@H](C2)C)C(=O)OC)C C20609407
CCCc1nn2c(=O)cc(nc2s1)CSc3ccccc3NC(=O)c4ccc(cc4)C C20983239
Cc1cccc(c1)O[C@@H](C)C(=O)Nc2ccccc2SCc3cc(=O)n4cccc(c4n3)C C33026087
CN(C1CCCCC1)S(=O)(=O)c2ccc(cc2)NC(=O)COc3cccc4c3cccc4 C13983921
CCCOC(=O)C1=C(NC2=C([C@H]1c3c(cccc3Cl)F)C(=O)[C@H]([C@@H](C2)C)C(=O)OC)C C33936467
Cc1ccc(cc1C)n2cc(nc2NC(=O)CN(C3CC3)C(=O)C(C)C)c4ccc(cc4)Cl C36045046
CCN(CC(=O)Nc1nc(cn1c2ccc(cc2)C)c3ccc(cc3)C)C(=O)C4CCCC4 C36051307
Cc1ccc(o1)CN([C@@H](c2ccco2)C(=O)NC(C)(C)C)C(=O)[C@@H]3C[C@@H]4C[C@H]([C@H]3C)C4(C)C C36556900
Cc1ccc(c(c1)C)[C@H](C(=O)NC(C)(C)C)N(C(=O)Cc2ccc3c(c2)OCO3)C(C)(C)C C36588384
Cc1ccc(cc1C)[C@@H](C)NC(=O)CSc2nnc(n2c3ccccc3)c4ccoc4C C36636632
Cc1ccccc1NC(=O)Cn2c(=O)c3c(csc3n(c2=O)CCC(C)C)c4ccccc4 C37639357
Cc1ccc(cc1)S(=O)(=O)N(C)CC(=O)N[C@@H](c2ccccc2)c3cc4ccccc4o3 C39535620
C[C@](C#N)(C1CC1)NC(=O)CSc2nnc(n2C)c3cc4c(s3)CC[C@@H](C4)C(C)(C)C C23484355
CC(C)CNc1c(nc(o1)c2ccc(cc2)OC)S(=O)(=O)c3ccc(cc3)Br C39846096
CCOc1ccc(cc1)C[C@@H]2C(=O)N/C(=N\N=C\c3ccc(o3)c4ccccc4Cl)/S2 C39888365
Cc1ccc(s1)[C@@H]2C(=C(N(C(=S)N2)c3ccc(c(c3)OC)OC)C)C(=O)OC(C)C C40050434
C[C@H](C(=O)Nc1ccc(c(c1)Cl)C#N)Sc2nnc(n2CC(C)C)c3ccccc3F C16719443
C[C@H](c1[nH]c(=O)c2ccccc2n1)N(CC(C)C)S(=O)(=O)c3ccc(cc3)C(C)(C)C C35007504
CCc1c(c(nc(n1)n2c(cc(n2)C)C)SCCC(=O)Nc3cc(ccc3Cl)Cl)C C40851108
CCc1c(c(nc(n1)n2c(cc(n2)C)C)SCCC(=O)Nc3cc(ccc3C)Cl)C C40851168
CCCNC(=O)c1cc2ccc(cc2oc1=O)OC(=O)/C=C/c3ccc(c(c3)Cl)Cl C40894068
Cc1ccc2nc(cc(=O)n2c1)CSc3ccccc3NC(=O)COc4cc(cc(c4)C)C C41078139
C[C@@H](C(=O)NCc1ccc(cc1)F)SC2=Nc3ccccc3C4=N[C@H](C(=O)N42)CC(C)C C21644360
CCCCn1c(=O)c2c(c3cccnc3s2)nc1SCC(=O)Nc4cccc(c4C)C C48988302
c1cc(ccc1[N+](=O)[O-])SC[C@H](CSc2[nH]c3c(c4c(s3)CCC4)c(=O)n2)Cl C36724542
CC(C)CC(=O)N1CCN(CC1)c2ccc(cc2)NC(=O)/C=C/c3ccc(o3)c4ccccc4 C57317154
Cc1c(c(n(n1)C)C)/C=N/NC(=O)c2ccc(cc2)COc3ccccc3c4ccccc4 C21187880
Cc1ccc(n1c2ccc(cc2)C(=O)N/N=C/c3ccc(c(c3)OC)OC)c4ccccc4 C59304787
Cc1ccc(cc1C)N(CC(=O)N/N=C/c2ccc(cc2)Cl)S(=O)(=O)c3ccccc3 C19949267
Cc1ccc(cc1Cl)N(CC(=O)N/N=C(\C)/c2ccccc2)S(=O)(=O)c3ccccc3 C19951940
CCCCCOc1ccc(cc1)[C@@H]2c3c(nn(c3N=C(CS2)O)[C@@H]4CCOC(C4)(C)C)C C02358961
CCOC(=O)[C@H]1[C@H](NC(=O)N([C@@]1(C(F)(F)F)O)C)c2ccc(cc2)F C04269780
CCCNC(=O)CN1C(=O)[C@](NC1=O)(C)c2ccc(cc2Cl)Cl C03563681
C[C@H](C(=O)N)OC(=O)c1c2ccccc2nc\3c1CC/C3=C\c4ccco4 C04516652
Cc1cc(c(n1c2ccccc2Cl)C)/C=N/NC(=O)C(=O)NC(C)C C02054010
c1ccc2c(c1)c(cn2Cc3ccc(cc3)[N+](=O)[O-])/C=C(/C#N)\C(=S)N C04811257
CC1=CC(=CC1)NNC(=O)c2cccc(c2)S(=O)(=O)N3CCCCC3 C03229411
C[C@@H](C(=O)NNC(=O)c1ccc2ccccc2n1)Oc3ccccc3F C06984715
C[C@@]1(C(=O)N(C(=O)N1)CC(=O)NCC23CC4CC(C2)CC(C4)C3)C5CC5 C07472078
CC[C@@]1(C(=O)N(C(=O)N1)NC(=O)Cc2ccccc2F)c3ccccc3 C08159110
C[C@H]1C(=O)Nc2cc(ccc2S1)C(=O)O[C@H](C)C(=O)NC3CCCC3 C08716140
C[C@H](c1ccc(c(c1)F)F)NC(=O)CNC(=O)c2ccc3c(c2)OCO3 C08754864
CCOc1cccc(c1O)[C@H]2Nc3ccccc3C(=O)N2Cc4ccco4 C09156274
COC(=O)C1=C(OC2=C([C@@H]1c3ccc(cc3)OCC#C)C(=O)CCC2)N C09296388
Cc1ccc(s1)C(=O)CCC(=O)Nc2ccc3c(c2)NC(=O)[C@H](O3)C C12762734
CCN(c1nc2ccccc2s1)C(=O)CSc3nnc(s3)N C12938164
CCn1c2ccccc2nc1NC(=O)CC[C@H]3Cc4ccccc4NC3=O C14508206
Cc1cc(co1)C(=O)Nc2ccc(cc2)NC(=O)c3ccc(cc3)N(C)C C15108685
CCc1ccc(cc1)n2c(c(nn2)C(=O)Nc3cccc(c3)[C@H](C)O)C C17070353
C[C@@H](c1ccc2c(c1)CCCC2)NC(=O)c3cc4ncc(cn4n3)CCO C19458821
c1ccc(cc1)CC(=O)NNC(=O)c2c3c(n(n2)c4ccccc4)CCC3 C22196512
Cc1ccc(cc1)[C@H]2C(=C(NC(=O)N2)CN3CCSCC3)C(=O)OC C26455814
c1ccc(c(c1)CCC(=O)NNC(=O)[C@H]2COc3ccccc3O2)Cl C29692534
C[C@]1(C(=O)N(C(=O)N1)CC(=O)NCC(F)(F)F)c2ccc(cc2)Cl C33663403
Cc1[nH]c2ccc(cc2n1)C(=O)N(Cc3cnc[nH]3)CC4CCCCC4 C35469860
Cc1ccc(o1)/C=N\NC(=O)CNC(=O)c2ccccc2Br C36067251
Cc1ccc(cc1)S(=O)(=O)NNC(=O)c2ccccc2n3cccc3 C01394333
COc1cc(cc(c1)OC)C(=O)NNC(=O)c2cc3c(s2)CCCC3 C03556724
COc1ccc(cc1NC(=S)NC(=O)c2ccc3c(c2)OCO3)Cl C02859241
CN(C)N1C2=C([C@H](C(=C1N)C#N)c3ccc(cc3)OCC=C)C(=O)CCC2 C03627435
CC1=CC(=C)NC(=O)[C@@H]1CNC(=O)Cc2csc(n2)c3ccccn3 C39746967
Cc1c(c([nH]c1C(=O)[C@@H](C)S[C@@H]2NN=C3N2CCCCC3)C)C(=O)C C39785471
CC(C)NC(=O)CN1C(=O)[C@](NC1=O)(C)c2cccc(c2)C(F)(F)F C40116801
Cc1c(cnn1C)[C@H](C)NC(=O)Nc2ccc(c(c2)F)N(C)C(C)C C47006434
CCCCNC(=O)C(=O)N1c2ccccc2NC(=O)C[C@H]1c3ccccc3 C47962491
c1cc(sc1)c2nc([nH]n2)SCC(=O)Nc3nc4c(s3)CCC4 C53399924
CCn1c(=O)c2ccccc2nc1NNC(=O)/C=C(\C)/c3ccccc3 C56441901
Cc1cc(c(o1)C)C(=O)NCC(=O)N[C@@H](C)c2c(c3ccccc3o2)C C57036294
c1ccc2c(c1)C[C@H](C(=O)N2)CCC(=O)NCc3ccc4c(c3)OCO4 C14233552
Cc1c(cno1)C(=O)Nc2ccc(cc2)NC(=O)/C=C/c3ccsc3 C57236354
c1c(cn(n1)CCO)Nc2c3c4c(sc3nc(n2)C5CC5)CCCC4 C57828264
CC[C@@]1(C(=O)N(C(=O)N1)NC(=O)C[C@@H]2C[C@@H]3CC[C@H]2C3)c4ccccc4 C61510613
c1ccc(cc1)CC2=NN[C@@H](S2)NC(=O)C3=NN=C(C3)c4ccccc4 C64151491
Cc1ccccc1CNC(=O)[C@@H](C)Nc2ccc3c(c2)n(c(=O)n3C)C C64600087
C[C@@H](c1ccc(cc1)N2CCCC2=O)NC(=O)Nc3ccc(cc3)C(=O)C C65829434
Cc1c(cccc1NC(=O)N(Cc2ccc(cc2)C#N)C(C)C)C(=O)NC C66159094
Cc1ccc(c(c1)Cl)NC(=O)CNC(=O)c2cnn(c2C(F)F)C C66353533
CC(C)(C)c1nnc(s1)NC(=O)CNC(=O)c2cc(cc(c2)F)F C67138611
CN(CC(=O)Nc1cc(cc(c1)F)F)C(=O)Nc2ccc(cc2)CC#N C67255540
c1cc2c(cc1OCCNc3ncc(cn3)Br)CCC(=O)N2 C67368365
C[C@H]1CCC[C@@H]([C@@H]1C)NC(=O)NCCCc2nnc3n2CCCCC3 C67381251
CC(C)CCOc1ccc(cc1)c2c(cn(n2)c3ccccc3)/C=C(/C#N)\C(=O)NCc4ccco4 C01241660
CCC[C@H](C(=O)Oc1cc2c(cc1Cl)c(cc(=O)o2)CC)NS(=O)(=O)c3ccc(cc3)C C02366108
CC(C)(C)c1ccc(cc1)S(=O)(=O)Nc2ccc(cc2)SCc3nc(cc(n3)OC)OC C01501448
CCCCc1ccc(cc1)N2C[C@@H](CC2=O)C(=O)O[C@@H](C)C(=O)Nc3ccc(c(c3)Cl)OC C08846929
Cc1cc(c(cc1C)S(=O)(=O)NC[C@H](c2ccco2)S(=O)(=O)c3ccc(cc3)C(C)C)OC C09081974
Cc1ccc2c(c1)sc(n2)c3ccc(cc3)NC(=O)COC(=O)CSCc4c(noc4C)C C03443669
CCCCOc1ccc(cc1)C(=O)Nc2nnc(s2)SCC(=O)N3CCCc4c3cccc4 C09366400
CCCn1c(=O)c2ccccc2c(n1)C(=O)OCC(=O)Nc3ccccc3Sc4ccccc4 C09455699
c1ccc(cc1)CCNC(=O)CSc2nc3cc4c(cc3c(=O)n2CCC5=CCCCC5)OCO4 C02974269
CCn1c(nnc1SCC(=O)Nc2c(c3c(s2)C[C@@H](CC3)C)C(=O)OC)Cc4ccccc4 C09663140
CCOC(=O)c1c(c(sc1NC(=O)CSc2nnc(n2C)c3cccs3)C)c4ccccc4 C10709589
CCCCN(CC)S(=O)(=O)c1ccc(cc1)C(=O)Nc2c3ccccc3sc2C(=O)OC C12140101
CCCn1c(=O)c2c3c(sc2nc1SCC(=O)c4c(c(c([nH]4)C)C(=O)OCC)C)CCCC3 C12566626
CCOC(=O)Cc1csc(n1)NC(=O)CSc2c3c4c(sc3nc(n2)C5CC5)C[C@@H](CC4)C C12639621
CCc1cccc2c1[nH]cc2C(=O)[C@@H](c3ccccc3)OC(=O)[C@@H]4CC(=O)N(C4)c5ccccc5OC C13073695
CC(C)CCNC(=O)c1csc(n1)CSc2nnc(n2c3ccccc3F)c4ccco4 C00966522
C=CCN(CC(=O)N(Cc1ccc(cc1)F)Cc2coc3ccccc3c2=O)C(=O)NC4CCCCC4 C16532865
CC1=C([C@H](C2=C(N1)CCCC2=O)c3ccc(c(c3)OC)OCc4ccccc4)C(=O)OC[C@@H]5CCCO5 C19760955
Cc1cccc(c1)CCN(Cc2cc3cccc(c3[nH]c2=O)C)[C@H](c4nnnn4C5CCCC5)C(C)C C13500521
CCSCCOC(=O)C1=C(NC2=C([C@H]1c3ccc(cc3)OC)C(=O)[C@H]([C@H](C2)C)C(=O)OC)C C20190608
CCSCCOC(=O)C1=C(NC2=C([C@H]1c3ccc(cc3)OC)C(=O)[C@@H]([C@H](C2)C)C(=O)OC)C C20190614
Cc1c(c(n(n1)C)C)S(=O)(=O)N(CC(=O)NCCC2=CCCCC2)c3ccc(cc3)C(C)C C20322685
Cc1ccc(cc1)Cn2c(c(c(n2)C)/C=C/C(=O)O[C@@H](C)C(=O)Nc3cccc(c3)C(=O)C)Cl C20992732
C[C@@H](C(=O)Nc1cc(ccc1OC)Cl)O/N=C/c2ccc(c(c2)OC)OCc3ccccc3 C21037897
CC[C@@H](C)c1ccc(cc1)n2c(=O)c3cc(ccc3nc2SCC(=O)NCC(=O)OC)Cl C09092077
C/C=C/c1ccc(c(c1)OC)OC[C@H](CSc2nnc(n2c3ccccc3)c4ccoc4C)O C24210353
Cc1ccc(cc1)NC(=O)N(CC=C)CC(=O)N(Cc2ccc3c(c2)OCO3)Cc4c(ccs4)C C35808290
Cc1ccc(cc1)CN([C@H](C)C(=O)Nc2ccc(cc2)N(C)C)C(=O)CSc3nc(cc(n3)C)C C01420243
CC[C@H](C)N(CC(=O)N1CCc2c(ccs2)[C@@H]1COc3ccccc3OC)C(=O)NC(C)(C)C C36122431
CN(C)c1ccc(cc1)[C@H](C(=O)NC2CCCCC2)N(Cc3ccco3)C(=O)c4ccccc4OC C36494312
CC(C)(C)CC(C)(C)NC(=O)[C@H](c1ccc(cc1)C(F)(F)F)N(C)C(=O)c2cccc(c2)[N+](=O)[O-] C36537551
C[C@H](C(=O)NC1(CCCCC1)C#N)Sc2nc3cc(ccc3c(=O)n2CCCOC(C)C)Cl C09014523
CC[C@@H](C(=O)Nc1nccs1)Sc2nnc(n2CC=C)COc3ccc4c(c3)CCCC4 C39758666
Cc1ccc(cc1)S(=O)(=O)c2c(oc(n2)c3cccs3)NCCc4ccc(c(c4)OC)OC C39770823
CCCCCCOc1ccc(cc1OC)[C@H]2c3c(=O)c4cc(c(cc4oc3C(=O)N2CCO)C)C C40021909
CCCCCOc1ccc(cc1OCC)[C@@H]2c3c(=O)c4ccc(c(c4oc3C(=O)N2CCO)C)C C40065928
CCOc1cc(ccc1OCCC(C)C)[C@@H]2c3c(=O)c4ccc(c(c4oc3C(=O)N2CCO)C)C C40065962
CC(C)CCOc1ccc(cc1)[C@@H]2c3c(n[nH]c3C(=O)N2Cc4ccncc4)c5ccc(cc5)OC C40345647
Cc1cc(cc(c1)OCC(=O)Oc2ccc3cc(c(=O)oc3c2)C(=O)NCCc4ccccc4)C C40895424
CCCOc1ccc(cc1OCC)[C@@H]2C3=C(CC(CC3=O)(C)C)Nc4n2nc(n4)SCCC C40981489
C[C@@H](c1nnc(n1CC(C)C)S[C@@H](C)C(=O)Nc2cccc(c2)F)Oc3ccc(cc3)OC C20099792
COC(=O)c1c(ccs1)NC(=O)CSc2nnc(n2C3CCCCC3)Cc4cccs4 C11979699
CC1=C([C@H](n2c(nc(n2)SCc3ccccc3F)N1)c4ccc(cc4)N(C)C)C(=O)OCC=C C54641893
CCCOC(=O)C1=C(NC2=C([C@H]1c3ccc(c(c3)OC)OC)C(=O)C[C@H](C2)c4ccccc4OC)C C02731724
CC[C@H](c1nnnn1C(C)(C)CC)N(Cc2ccc(cc2)F)Cc3cc4cc(c(cc4[nH]c3=O)C)C C57641434
CCC[C@H](c1nnnn1C2CCCC2)N(Cc3ccccc3)Cc4cc5cc(cc(c5[nH]c4=O)C)C C13500796
CCOC(=O)c1c(csc1NC(=O)CSc2nnc(o2)c3ccc(cc3)C)c4cccs4 C59213060
COC(=O)COc1ccc(cc1CC=C)/C=N/NC(=O)c2cc3cc(ccc3o2)Br C59303652
CCC[C@@H](c1nnnn1C(C)(C)C)N(Cc2cccs2)Cc3cc4cc(cc(c4[nH]c3=O)C)C C13500749
CCn1c2c(c(n1)C)nc(n(c2=O)CCc3ccccc3)SCC(=O)NCc4ccccc4Cl C64817061
CC[NH+](CC)CCCN(Cc1cc2cc3c(cc2[nH]c1=O)OCCO3)C(=S)Nc4ccc(cc4C)C C06078201
CCOC(=O)[C@@](C(F)(F)F)(Nc1c(c2c(s1)C[NH+](CC2)C)C(=O)OC)NC(=O)c3ccccc3 C02208497
CC[NH+](CC)[C@@H](CNC(=O)CCc1[nH]c(=O)c2c3c(sc2n1)CCCC3)c4cccc(c4)OC C11381376
CCC(=O)Nc1c2ccc(nc2sc1C(=O)OC)C[NH+]3CCC(CC3)(c4ccc(cc4)Cl)O C11881305
CC#CCN1C(=O)[C@](NC1=O)(CCc2ccccc2)C3CC[NH+](CC3)Cc4cc5ccccc5[nH]c4=O C11972080
CCC[C@@]1([C@@H]2[C@@H]([C@H]([NH2+]1)c3ccc(cc3)O)C(=O)N(C2=O)c4ccc5c(c4)OCCO5)C(=O)OCC C12497918
Cc1cc(c2c(c1)cc(c(=O)[nH]2)CN(Cc3ccc4c(c3)OCO4)C(=S)NCCC[NH+](C)C)C C06300454
CC[NH+](CC)CCNC(=O)c1ccc2c(c1)[C@H]3C=CC[C@H]3[C@@H](N2)c4cc(c(c(c4)OC)OC)OC C13641991
CCOC(=O)C1=C(NC(=O)N[C@@H]1c2cccs2)CN3CC[NH+](CC3)Cc4ccc5c(c4)OCO5 C20559118
CC(C)[C@H](C(=O)NC[C@H](c1ccccc1OC)[NH+](C)C)NS(=O)(=O)c2ccc3ccccc3c2 C27569568
CC(C)[C@@H](C(=O)NC[C@H](c1ccc(cc1)OC)[NH+]2CCCCC2)NC(=O)c3cc(cc(c3)OC)OC C27667676
CCOC(=O)c1c(csc1NC(=O)[C@H](C)N2CC[NH+](CC2)CC(=O)NCC=C)c3cccs3 C27902564
CCOC(=O)[NH+]=c1ccc-2c(cc(oc2c1)O)COC(=O)c3c4c(sc3NC(=O)C)CCCC4 C28683401
Cc1cccc(c1)NS(=O)(=O)c2ccc(c(c2)C(=O)NC[C@@H](c3ccc(cc3)OC)[NH+]4CCCC4)C C33023412
CC(C)COC[C@H](C[NH+](Cc1ccco1)Cc2[nH]c(=O)c3c(csc3n2)c4ccc(cc4)Cl)O C35745980
Cc1c2c(=O)[nH]c(nc2sc1C(=O)OCC=C)C[NH+](C[C@H](Cc3ccccc3)O)C4CCCCC4 C35746720
C#CCOC[C@@H](C[NH+](Cc1ccco1)Cc2[nH]c(=O)c3c(csc3n2)c4ccccc4Cl)O C35747159
Cc1ccc(c(c1)C)c2csc3c2c(=O)[nH]c(n3)C[NH+](Cc4ccco4)C[C@H](COCC=C)O C35747678
C[NH+](C)[C@@H](CNC(=O)CCSCc1[nH]c(=O)c2c3c(sc2n1)CCC3)c4ccccc4OC C22837097
Cc1ccc(cc1C)c2csc3c2c(=O)[nH]c(n3)C[NH+](Cc4ccco4)C[C@H](COC(C)(C)C)O C36205268
CC(C)(C)OC[C@H](C[NH+](Cc1ccco1)Cc2[nH]c(=O)c3c(csc3n2)c4ccc(cc4)Cl)O C36206171
COC[C@@H](C[NH+](Cc1[nH]c(=O)c2c(csc2n1)c3ccc(c(c3)OC)OC)C4CCCCC4)O C36207721
c1cc(oc1)C[NH+](Cc2[nH]c(=O)c3c4c(sc3n2)CCCCC4)C[C@H](COc5ccc(cc5)Cl)O C36313545
COC(=O)[C@H](CCSC)NC(=O)N1CCc2c([nH+]c[nH]2)[C@H]1c3ccc(cc3F)Br C20745142
C[C@H]([C@@H](c1cccs1)N2CC[NH+](CC2)Cc3ccccc3)NC(=O)C(=O)Nc4cc(ccc4OC)Cl C38597168
c1ccc(cc1)Nc2nc(cs2)CS[C@@H]3NN=C(N3C[C@H]4CCCO4)C5=c6ccccc6=[NH+]C5 C38796724
C[C@@H]1C[C@]2(CC(C1)(C)C)C(=O)N(C(=O)N2)CC(=O)NC[C@@H](c3ccc(cc3)OC)[NH+]4CCCCC4 C39440306
COC(=O)[C@@H]1CC2=C3CC=CC=C3N=C2[C@@H]4N1[C@@H](C[C@@H](C4)[NH2+]CCc5c[nH]cn5)c6ccccc6F C39560933
C[C@@H](CNC(=O)[C@H]1CN(CC12CC[NH2+]CC2)C(=O)c3cccc(c3)Br)Oc4ccc(cc4)OC C39665582
Cc1ccc(cc1)O[C@H](C)CNC(=O)[C@H]2CN(CC23CC[NH2+]CC3)C(=O)c4ccc(cc4)OC(F)(F)F C39666015
Cc1ccc(cc1)C(=O)N2C[C@@H](C3(C2)CC[NH2+]CC3)C(=O)NC(c4ccc(cc4)OC)c5ccc(cc5)OC C39676538
Cc1ccc(cc1)Oc2c(cccn2)C(=O)N3C[C@@H](C4(C3)CC[NH2+]CC4)C(=O)N[C@@H](C)Cc5ccccc5F C39687094
CC(C)[NH+](Cc1[nH]c(=O)c2c(csc2n1)c3ccc(c(c3)OC)OC)C[C@@H](Cc4ccccc4)O C40404630
Cc1ccc(cc1)c2csc3c2c(=O)[nH]c(n3)C[NH+](C[C@H](COCc4ccco4)O)CC(C)C C36207632
Cc1cc(cc(c1)NC(=S)NC[C@H]2C[C@H]3CC[NH+]2C[C@@H]3c4cc(nn4C)c5ccc(c(c5)OC)OC)C C43526680
CC(C)C(=O)N1CCCc2c1cc(cc2)NC(=O)C(=O)NCC3CC[NH+](CC3)Cc4ccsc4 C49522487
CCOC(=O)c1c(c(sc1NC(=O)C2=CC3=[NH+][C@@H](C[C@@H](N3N2)C(F)(F)F)c4cccs4)C)C C13121892
CC1CCC2(CC1)C(=O)N(C(=O)N2)CC(=O)NC[C@H](c3ccc(cc3)OC)C4=c5ccccc5=[NH+]C4 C63083943
CN(C)c1ccc(cc1)[C@@H](CNS(=O)(=O)c2ccc3c(c2)CCC(=O)N3)C4=c5ccccc5=[NH+]C4 C63182709
CN1C[C@@H](c2c1cccc2)/C=C(/C(=O)NCCC3=c4ccccc4=[NH+]C3)\NC(=O)c5ccc(cc5)OC C63098801
CC[C@@H](C)[C@@H](C(=O)N[C@H](C)CC)NC(=O)[C@@H]1CC2=c3ccccc3=[NH+][C@@H]2[C@@H]4N1C(=O)c5c4cccc5 C63383659
CC(C)CCNC(=O)[C@H](C(C)C)NC(=O)[C@@H]1CC2=c3ccccc3=[NH+][C@H]2[C@H]4N1C(=O)c5c4cccc5 C63383803
CCCCCCNC(=O)[C@H](CCSC)NC(=O)[C@@H]1CC2=c3ccccc3=[NH+][C@@H]2[C@@H]4N1C(=O)c5c4cccc5 C63384202
Cc1ccc(c(c1)NC(=O)CS[C@@H]2Nc3c(nccn3)C(=O)N2CCC4=c5ccccc5=[NH+]C4)C C63541330
CN(C)c1cccc(c1)C(=O)/N=C(/NCCC2=c3ccccc3=[NH+]C2)\Nc4ccc(c(c4)OC)OC C63588498
CCOc1ccc(cc1OCC)C(=O)/N=C(/NCCC2=c3ccccc3=[NH+]C2)\Nc4ccc(cc4)C C63589194
c1ccc(cc1)C(=O)CS[C@H]2Nc3ccccc3C(=O)N2NC(=O)CCC4=c5ccccc5=[NH+]C4 C63667423
Cc1cccc(c1)S(=O)(=O)N[C@@H](CC2=c3ccccc3=[NH+]C2)C(=O)NCc4ccc5c(c4)OCO5 C63817138
C[C@H]([C@@H]1NN=C(N1c2ccc(cc2)F)SCCCn3c4ccccc4[nH]c3=O)[NH+]5CCCCC5 C64052823
C/C(=C/1\C(=NN(C1=O)[C@H]2Nc3ccccc3S2)CC(=O)OC)/NCCC4=c5cc(ccc5=[NH+]C4)F C64480105
COc1ccc(cc1)[C@@H]2C(=C(NC(=O)N2)C[NH+]3CCCCC3)C(=O)OC C05017526
C[C@@H]1CCCC[NH+]1CC2=C([C@@H](NC(=O)N2)c3cccc(c3)OC)C(=O)OC C05017767
COc1ccc(cc1)[C@H]2C(=C(NC(=O)N2)C[NH+]3CCCCCC3)C(=O)OC C05018046
C[C@H]1CC(=O)Nc2ccccc2N1C(=O)C[NH+](C)CC(=O)NC(C)(C)C C07660628
Cc1cc(=O)n2c(n1)NC(=[NH+][C@@H]2[C@H]3CCC=CC3)NCc4ccc(cc4)OC C09426313
Cc1c2c(oc(c2c(=O)[nH]n1)NC(=O)C[NH+](C)[C@@H]3CCCc4c3cccc4)C C09640460
CC(C)(C)C[NH+]1CCNC(=O)[C@@H]1CC(=O)NCc2ccc3c(c2)OCO3 C11934913
CN(Cc1c2c([nH]n1)CCCC2)C(=O)C[C@@H]3C(=O)NCC[NH+]3C4CCCC4 C12433468
Cc1cc([nH+]c2c1cc(cc2)NC(=O)NC[C@H]3CCCO3)N4CCN(CC4)C C20574563
c1cc(cc(c1)F)n2c(nc(n2)C(=O)Nc3c(ccc[nH+]3)O)c4cccs4 C24469370
Cc1ccc(cc1)NC(=O)NC(=O)[C@H](C)[NH+](C)Cc2ccc3c(c2)OCO3 C24730180
CCOC(=O)C1=C(N(C(=O)N[C@@H]1c2cc(ccc2C)C)C)CN3CC[NH2+]CC3 C35524036
CC(=O)/[NH+]=c\1/ccc-2c(cc(oc2c1)O)CSc3nnc(s3)NCC=C C36822366
Cc1ccc(cc1)N2C(=O)[C@@H]3[C@H]([NH2+][C@@]([C@@H]3C2=O)(C)C(=O)OC)c4ccc(cc4)O C19210539
CC[C@@]12CC(=C3C(=c4ccccc4=[NH+]3)CC(=O)N(C1)CC=C2)NNC(=O)OC C05824104
CN1CCc2c1ccc(c2)[C@H](CNC(=O)Nc3ccc4c(c3)OCO4)[NH+](C)C C38517793
CCOC(=O)C1=C(OC2=c3cc(ccc3=[NH+]C(=O)[C@H]2[C@H]1c4ccccc4)OC)N C38555406
CC(C)Oc1cccc(c1)[C@H]2[NH+]=NC(=S)N2/N=C/c3ccc(c(c3)O)O C38971127
CN1c2ccccc2N[C@@H]1CC[NH2+]C[C@@H]3C=NN=C3c4ccc5c(c4)OCO5 C39394187
CC[C@H](C)[C@@H]1[C@@H]2C[NH+](CCC2=NN1)Cc3ccc(o3)Sc4[nH]ncn4 C39400194
CC[C@H](C)[C@H]1[C@@H]2C[NH+](CCC2=NN1)Cc3ccc(o3)Sc4[nH]ncn4 C39400197
C[C@H](C(=O)NC(=O)NC(C)C)OC(=O)c1ccc2=[NH+][C@@H]3CCCCC3=c2c1 C39440998
C[C@@H](C(=O)NC(=O)NC(C)C)OC(=O)c1ccc2=[NH+][C@H]3CCCCC3=c2c1 C39441001
Cc1ccc(cc1)[C@H]2[NH+]=N[C@@H](S2)NC(=O)NC[C@@H]3C4=C(CCC4)N=N3 C39467980
CCOC(=O)C1=C(OC2=c3ccccc3=[NH+]C(=O)[C@H]2[C@@H]1c4ccc(cc4)OC)N C39916263
CCOC(=O)C1=C(NC(=O)N[C@@H]1C2=CN=[NH+][C@@H]2c3ccc(cc3)Cl)C C39982981
c1ccc2c(c1)OC[C@@H](O2)CNC(=O)NC[C@H](c3ccco3)[NH+]4CCCCC4 C46728382
COC(=O)[C@H]1C[C@@H]2CCCC[C@@H]2[NH+]1CC(=O)NC(=O)NCC(F)(F)F C48368455
C[C@@H]1CN(C[C@H](O1)C)c2ccc(cc2)NC(=O)NCc3cc[nH+]c(c3)N(C)C C50082573
CCC[C@@H](C)NC(=O)[C@@H]1CCC[NH+](C1)CN2C(=O)C3(CCCCCC3)NC2=O C50901436
Cc1ccc(o1)C(=O)NC2CC[NH+](CC2)[C@H](C)C(=O)/N=c/3\[nH]c(c(s3)C)C C51065309
Cc1c2c(oc(c2c(=O)[nH]n1)NC(=O)C[NH+]3CCC[C@H]3C4CCCCC4)C C53211811
c1cc(ccc1NC[C@@H]2C=c3cc4c(cc3=[NH+]C2=O)OCO4)N5CCC[C@@H](C5)O C38790407
c1cc(c2c(c1)OCCO2)NC(=O)NC[C@H](c3ccco3)[NH+]4CCCCC4 C56722422
C[C@@H]1CCC[NH+](C1)[C@@H](C)CNC(=O)Nc2ccc(cc2)N3CCOC3=O C56766937
C[C@@H](C(=O)NC(=O)NC1CCCCC1)[NH+](C)Cc2ccc3c(c2)OCO3 C07641232
C[C@H](c1cc(=O)n2c([nH]1)cc(n2)C3CCOCC3)[NH2+]Cc4ccccc4OC C19458208
CC[C@@H]1CCCC[NH+]1CC(=O)Nc2cccc(c2)S(=O)(=O)/N=C\3/CCCN3 C48418849
C[C@@H]1CN(C[C@@H](O1)C)c2ccc(c[nH+]2)CNC(=O)Nc3ccc(cc3)N(C)C C58520919
Cc1c(cco1)C(=O)Nc2cc(ccc2F)NC(=O)Cc3cn4ccccc4[nH+]3 C60666678
c1ccc2=[NH+]CC(=c2c1)CCNC(=O)CN3C(=O)O[C@H](N3)c4cccs4 C63077981
C/C(=[NH+]/c1nc2n(n1)[C@@H](C=C(N2)c3ccccc3)c4ccc(cc4)OC)/O C13122698
Cc1ccccc1[C@@H]2[NH+]=N[C@@H](S2)NC(=O)NC[C@@H]3C4=C(CCC4)N=N3 C63881716
C[C@H]1CC(=C(N1c2nc[nH]n2)C)C3=N[NH+]=C(SC3)NC4CCCCC4 C64155748
C[C@@H](c1ccccc1)[NH+]2CC[C@@H](C2)NC(=O)NCc3ccc(cc3)[N+](=O)[O-] C54698518
Cc1cccn2c1[nH+]c(c2)CC(=O)Nc3ccc(c(c3)NC(=O)OC)F C66487624
C[C@H](C[NH+](C)CC(=O)NN1C(=O)C2(CCCCC2)NC1=O)c3ccccc3 C66854330
CC(C)[NH+]1CC[C@H](C1)NC(=O)Nc2ccc(cc2)c3nnc4n3CCCC4 C66956654
CC(C)(C)OC(=O)NCC(=O)Nc1ccc(cc1)c2cn3c([nH+]2)CCCC3 C67211971
C[C@H]1CN(C[C@@H](O1)C)c2ccc(c[nH+]2)NC(=O)N(C)[C@@H](C)c3cccc(c3)O C67543571
C[C@H](c1[nH]c(=O)c2c(csc2n1)c3ccco3)Sc4nnc(n4Cc5ccco5)N6CCCC6 C08723877
Cc1csc(n1)NC(=O)CSc2c3c(nc(n2)c4ccccc4Cl)n(c(=O)n(c3=O)C)C C08899222
COc1ccc(cc1)N2CCN(CC2)C(=O)C[C@@H]3C(=O)NCCN3S(=O)(=O)c4ccc(cc4)Cl C09096686
C[C@H](C(=O)N1c2ccccc2NC(=O)C1(C)C)Sc3nnc(n3Cc4ccco4)c5cccnc5 C09606589
Cn1c2cc(c(cc2n(c(=O)c1=O)C)N3CCOCC3)NS(=O)(=O)c4ccc(cc4)C5CCCCC5 C09645722
COc1ccc(cc1)[C@H]2CC(=NN2C(=O)CSc3nnnn3c4ccc(cc4)O)c5ccccc5 C09737311
c1ccc2c(c1)c(=O)cc(o2)CC(=O)NCCn3c4c(cn3)c(=O)n(cn4)Cc5ccc(cc5)Cl C09823932
c1ccc(cc1)Cn2cnc3c2c(=O)n(c(=O)n3Cc4ccccc4)CC(=O)Nc5ccc(cc5)C#N C09635272
Cc1ccc(c(c1)C)N2CCN(CC2)c3nnc(s3)NC(=O)c4cc(c(c(c4)OC)OC)OC C09973527
C[C@H]1CCCC[C@@]12C(=O)N(C(=O)N2)CC(=O)OCc3csc(n3)N(c4ccccc4F)C(=O)C C10692822
Cc1cc(no1)NC(=O)[C@H](c2ccccc2)OC(=O)c3cc(nc4c3c(nn4C)C)c5ccccc5 C10775633
Cc1c2c(nc3n(c2=O)CCCCC3)sc1C(=O)O[C@H](C)C(=O)Nc4cc(ccc4OC)OC C11063279
c1cc(cc(c1)S(=O)(=O)N2CCCCC2)C(=O)OCC(=O)Nc3ccc4c(c3)OC(O4)(F)F C11442355
CCCCc1nc2c(c(n1)SCC(=O)Nc3nc4ccc(cc4s3)C)c(=O)n(c(=O)n2C)C C11883395
C[C@@H]1CCC[C@H]([C@@H]1C)NC(=O)[C@@H](C)OC(=O)[C@@H]2CCCN2S(=O)(=O)c3ccc4c(c3)OCCO4 C12791441
COc1cc2cc(c(=O)[nH]c2cc1OC)[C@H](c3nnnn3Cc4ccccc4)N5CCc6c5cccc6 C00912427
Cc1c(sc2c1c3nnc(n3c(n2)C(C)C)SCC(=O)Nc4nc(c(s4)C(=O)OC)C)C C13500019
CC(C)(C)c1nc2c(c(n1)SCC(=O)Nc3ccc(cc3)N4CCCCC4)c(=O)n(c(=O)n2C)C C15280786
COc1ccc(c(c1)[C@@H]2c3c(c4ccccc4[nH]3)C[C@H]5N2C(=O)CN(C5=O)Cc6ccc7c(c6)OCO7)OC C16031590
CC(C)[C@@H](C(=O)N1CCN(CC1)c2ccc(cc2)[N+](=O)[O-])NS(=O)(=O)c3cccc(c3)Cl C16600836
CCOC(=O)c1c2c(sc1NC(=O)[C@H](C)n3c(=O)c(c(nc3n4c(cc(n4)C)C)C)C)CCC2 C17297484
CC1CCN(CC1)S(=O)(=O)c2ccc(c(c2)[N+](=O)[O-])N[C@H](c3ccccc3F)c4nccn4C C17590986
Cc1ccc(c2c1cc(c(=O)[nH]2)[C@H](c3nnnn3C[C@H]4CCCO4)N5CCN(CC5)c6ccccc6F)C C19940900
Cc1ccc(c2c1cc(c(=O)[nH]2)[C@@H](c3nnnn3C[C@H]4CCCO4)N5CCN(CC5)c6ccccc6F)C C19940901
Cc1cccc(c1C)N2CCN(CC2)[C@H](c3cc4cc(cc(c4[nH]c3=O)C)C)c5nnnn5C[C@@H]6CCCO6 C19941618
Cc1c(nnn1c2ccccc2C(F)(F)F)c3nc(sn3)NC(=O)c4cc(cc(c4)OC)OC C20597793
c1ccc(c(c1)C(=O)N/C(=C\c2cccc(c2)[N+](=O)[O-])/C(=O)N3C[C@H]4C[C@@H](C3)c5cccc(=O)n5C4)F C20663114
Cc1c2c(n(n1)c3nc(cnn3)c4ccc(cc4)F)NC(=O)C[C@@H]2c5ccc(c(c5)OC)OC(C)C C21726685
c1ccc2c(c1)CCC[C@]23C(=O)N(C(=O)N3)CC(=O)OCc4cc(=O)n5c6ccccc6sc5n4 C24750407
Cc1ccc(cc1)N2C(=O)/C(=C/c3ccc4c(c3)OCO4)/N=C2SCC(=O)Nc5cc(nn5C)C C24775876
c1cc(ccc1/C=C/C(=O)N2CCN(CC2)c3ccc(cc3[N+](=O)[O-])Cl)S(=O)(=O)NC4CC4 C32154706
C[C@@H]1CCCN(C1)c2nnc(n2Cc3ccco3)SCC(=O)/C(=C/4\Nc5ccccc5N4C)/C#N C32876424
CCc1c(c2n(n1)C(=O)CCC(=O)N2)c3ccc(c(c3)S(=O)(=O)N(CC)c4ccccc4)OC C33276718
Cc1ccc(cc1)C(=O)N2CCN(C[C@H]2C)C(=O)[C@H](C(C)C)NC(=O)c3ccc(cc3Cl)[N+](=O)[O-] C34975136
COc1ccc(cc1)c2cs/c(=N\C(=O)CN3CCN(CC3)C(=O)[C@@H]4COc5ccccc5O4)/[nH]2 C13128814
CCOC(=O)C1=C(N(C(=O)N[C@@H]1c2cccc(c2)F)C)CN3CCN([C@@H](C3)C)C(=O)c4ccco4 C36000085
C[C@@H]1CCCC[C@@H]1NC(=O)[C@@H](C)OC(=O)C2CCN(CC2)S(=O)(=O)c3ccc4c(c3)OCCO4 C36209905
Cc1ccc(cc1)Cn2c3c(c(=O)[nH]c(n3)C4CCN(CC4)S(=O)(=O)c5cc(ccc5C)C)nn2 C08584584
C[C@@H]1C[C@@]2(CC(C1)(C)C)C(=O)N(C(=O)N2)CC(=O)OCC(=O)N3CCN(CC3)c4ccc(cc4)F C39580235
CCCCN1[C@H](N=C2C(=C3CCC[C@H]3S2)C1=O)SCc4[nH]c(=O)c5c(c(oc5n4)C)C(=O)[O-] C39690653
Cc1c(c2c(=O)[nH]c(nc2o1)CS[C@H]3N=C4C(=C5CCC[C@H]5S4)C(=O)N3C6CCCC6)C(=O)[O-] C39692475
Cc1ccc(c(c1)NC(=O)Cn2cnc3c(c2=O)c(c(s3)C)S(=O)(=O)N4C[C@@H](C[C@@H](C4)C)C)OC C09935906
C[C@H](C(=O)O[C@@H](C)C(=O)N1CCCc2c1cccc2)NS(=O)(=O)c3ccc4c(c3)OCCCO4 C45265674
Cc1c2c(cc(nc2n(n1)[C@H]3CCS(=O)(=O)C3)c4ccc(c(c4)OC)OC)C(=O)N[C@@H]5CCCC[C@@H]5C C57311927
Cc1ccc(c(c1)C2=C3[C@@H](N(C(=O)[C@@H]3N=N2)Cc4cccnc4)c5cc(c(c(c5)OC)OC)OC)O C08606621
Cc1ccc(c(c1)C2=C3[C@H](N(C(=O)[C@@H]3N=N2)Cc4cccnc4)c5cc(c(c(c5)OC)OC)OC)O C08606620
CCN(c1ccc(cc1)OC)C(=O)[C@@H]2CCCN(C2)S(=O)(=O)c3cc4c(cc3C)NC(=O)CO4 C35378960
CC[C@@H]1C(=O)Nc2cc(ccc2O1)S(=O)(=O)N3CCN(CC3)C(=O)/C=C/c4ccc(cc4)OC C64890138
c1ccc(c(c1)C(F)(F)F)NC(=O)Cn2c(=O)n3c4ccsc4c(=O)n(c3n2)Cc5ccco5 C65305509
Cn1cc(c2c1cccc2)[C@@H]3[C@H](c4ccccc4C(=O)N3C)C(=O)Nc5cc(ccc5OC)[N+](=O)[O-] C04792999
CCOC(=O)[C@@]1([C@H]2[C@@H]([C@@H]([NH2+]1)c3ccccc3C)C(=O)N(C2=O)C)Cc4ccc(cc4)O C04884140
C[C@H]1CC(=O)Nc2ccccc2N1C(=O)C[NH+](C)Cc3ccc(cc3)C(=O)NC C07997138
Cc1c2cc(c(=O)[nH]c2n(n1)c3ccc(cc3)F)C[NH2+]CCc4ccc5c(c4)OCO5 C12186187
Cn1cc(cn1)CNC(=O)C[C@H]2C(=O)NCC[NH+]2Cc3ccc(cc3)c4ccccc4 C12746235
c1cc(oc1)[C@H]2CC(=NN2C(=O)C[NH+]3CCCC[C@H]3C(=O)N)c4ccc(cc4)Cl C13110255
CC(C)Cn1c2c(c(n1)C(=O)N3CCOCC3)C[C@@H](CC2)[NH2+]CC4(CCCCC4)O C14743444
Cc1c(nc(o1)c2cccs2)CNC(=O)C[C@H]3C(=O)NCC[NH+]3Cc4ccccc4 C14971479
CC(C)(C)C[NH+]1CCNC(=O)[C@@H]1CC(=O)NCC2(CCCC2)N3CCOCC3 C15071694
CN(C)c1ccc(cc1)[C@H](CNC(=O)Nc2ccc3c(c2)OCO3)[NH+]4CCCC4 C22418409
Cc1ccccc1C[NH+]2CCCN(CC2)C(=O)C3=NN([C@@H](C3)C(=O)N)c4ccccc4 C27390160
C[C@H](C(=O)Nc1cccc(c1)[N+](=O)[O-])[NH2+]CC2(CCCC2)N3CCSCC3 C30513795
C[C@@H](C(=O)Nc1ccc(cc1)[N+](=O)[O-])[NH2+]CC2(CCCC2)N3CCSCC3 C30514112
Cc1cccc(c1C)NC(=O)C[NH+](C)[C@@H](C)C(=O)Nc2ccc(cc2)N3CCCC3=O C31302294
CC[NH+]1CCN(CC1)c2c3c4c(sc3nc(n2)SCC(=O)N)COC(C4)(C)C C34750148
Cc1cc2c(cc1C)C(=[NH+]C(C2)(C)C)NNC(=O)c3cc(c(c(c3)OC)OC)OC C00821592
CCN(CC)S(=O)(=O)c1ccc(c(c1)NC(=O)C[NH+]2CCc3ccccc3C2)O C05591610
COc1cccc(c1OC)C[NH+]2CCNC(=O)[C@@H]2CC(=O)NC3CCCCC3 C11842726
CCOC(=O)[C@H]1C(=c2cc(ccc2=[NH+]1)Br)NC(=O)CNc3nccs3 C38627030
CCc1ccc(cc1)[C@H](CNC(=O)CN2C(=O)C3(CCC(CC3)C)NC2=O)[NH+](C)C C36684814
C[C@H]1CCCC[C@@]12C(=O)N(C(=O)N2)CC(=O)NC[C@@H](c3ccccc3Cl)[NH+](C)C C36674265
c1ccc(cc1)C2=NN=C[C@H]2CNC(=O)C[C@H]3C(=O)NCC[NH+]3Cc4cccc(c4)F C39438006
c1ccc2=[NH+][C@H](C(=c2c1)Cl)/C=N/NC(=O)CNS(=O)(=O)c3ccc(cc3)Cl C39444454
c1cc(oc1)[C@@H](CNC(=O)CNC(=O)c2ccc(o2)Br)[NH+]3CCCCC3 C39484792
c1ccc2=[NH+]CC(=c2c1)/C=N/N=C\3/NC(=O)[C@@H](S3)CC(=O)Nc4ccc(cc4)Cl C39354238
CCC(C)(C)C1CCC2(CC1)C(=O)N(C(=O)N2)CC(=O)NCC(C)(C)[NH+](C)C C42158902
CCCN(Cc1[nH]c(=O)c2ccc(cc2n1)Cl)C(=O)NCC(C)(C)[NH+](C)C C43188679
CC(C)NC(=O)NC[C@H]1C[C@H]2CC[NH+]1C[C@@H]2c3cc(nn3C)c4ccc(cc4)N(C)C C43525505
c1ccc(cc1)n2c(nnc2Sc3cc(nc(n3)N)Cl)C[NH+]4CCCC4 C45026145
Cc1cccc(n1)c2c([nH+]c([nH]2)NCc3ccc(cc3)C#N)C4=CC=C5[C@H](C4)OCO5 C45324684
C[NH+](C)[C@@H](CNC(=O)CCN1C(=O)C2(CCCCC2)NC1=O)C3CCCCC3 C45774994
CCC1CCC2(CC1)C(=O)N(C(=O)N2)CC(=O)NCC3(CCCCC3)[NH+](C)C C49929750
CCCCN(C)C(=O)C1CC[NH+](CC1)[C@@H](C)C(=O)NC(=O)NC2CCCCC2 C53240277
CC[NH+](CC)CCn\1c2ccccc2[nH]/c1=N\C(=O)[C@H]3CC(=O)Nc4c3ccc(c4)F C57727851
CCN(Cc1[nH]c(=O)c2ccccc2n1)C(=O)NC[C@@]3(CCC[C@@H](C3)C)[NH+](C)C C57857866
CC[NH+](Cc1ccc(s1)Cl)CC(=O)NN2C(=O)C3(CCCCC3)NC2=O C15481785
CCC1CCC2(CC1)C(=O)N(C(=O)N2)CC(=O)NCCC[NH+]3CCCC[C@H]3C C53285485
CC[C@H]1c2ccsc2CC[NH+]1CCC(=O)NN3C(=O)C4(CCCCC4)NC3=O C54256485
c1ccc2c(c1)CCN(C2)c3ccc(c[nH+]3)CNC(=O)NCc4ccc5c(c4)OCO5 C42841561
CCOC(=O)c1c(c([nH]c1C)C(=O)Nc2ccc(cc2)c3cn4c([nH+]3)CCCC4)C C59588790
Cc1ccc(cc1)[C@H](CNC(=O)CN2C(=O)[C@]3(CCCC[C@@H]3C)NC2=O)[NH+]4CCCC4 C60238927
CCC1CCC2(CC1)C(=O)N(C(=O)N2)CC(=O)NCC(C)(C)[NH+]3CCCCC3 C42159787
c1ccc(cc1)C2(C(=O)N(C(=O)N2)NC(=O)CC3=c4ccccc4=[NH+]C3)c5ccccc5 C63194950
c1ccc2=[NH+]CC(=c2c1)C3=NN[C@H](N3C4CC4)SCC(=O)Nc5cccc(c5)C#N C39939549
C=CCN1[C@H]([NH+]=N[C@@H]1SCc2[nH]c(=O)c3ccccc3n2)c4ccccc4O C39572420
CC(C)[C@H](c1cccs1)NC(=O)CN2C(=O)[C@@H](NC2=O)CC3=c4ccccc4=[NH+]C3 C63746590
C[C@H]1C(=c2ccccc2=[NH+]1)C(=O)CSc3nnc(n3N)c4ccccc4OC C40012461
C[C@]1(C(=O)N(C(=O)N1)CC(=O)NCCC2=c3ccccc3=[NH+]C2)c4cc(ccc4F)F C63893088
CC\1=C(C(=O)N(C(=O)/C1=C\Nc2ccc(cc2)O)CCC3=c4ccccc4=[NH+]C3)C#N C64480211
COC(=O)C1=C(NC(=O)N[C@H]1c2ccccc2)CN3CC[NH+](CC3)C4CCCCC4 C67286648
c1c(nc(s1)c2nc[nH]n2)CC(=O)NC[C@@H]3CCC[NH+]3CC4CCCCC4 C67332639
C[NH+](Cc1[nH]c2ccccc2c(=O)n1)Cc3[nH]c(=O)c4c5c(sc4n3)CCC5 C06475700
CC1CCC2(CC1)C(=O)N(C(=O)N2)NC(=O)C[NH+](Cc3ccccc3)C(C)C C11035173
Cc1ccccc1[C@@H]2[C@@H]3[C@H](C(=O)N(C3=O)c4ccccc4)[C@]([NH2+]2)(CO)C(=O)OC C12497157
C1CCC2(CC1)C(=O)N(C(=O)N2)NC(=O)CC[NH+]3CCC[C@H](C3)C(F)(F)F C12805158
c1cc(ccc1C[NH2+]Cc2c[nH]nc2c3ccc4c(c3)OCO4)N5CCCC5=O C12433615
c1ccc(c(c1)Cn2c3c(c(=O)[nH]c2=O)C[NH+](CN3)Cc4ccco4)Cl C06661846
CC1CCC2(CC1)C(=O)N(C(=O)N2)NC(=O)C[NH+](C)C3CCCCCC3 C14705254
c1cc(ccc1c2nc(on2)[C@@H]3C[C@H](CN3Cc4[nH]cc[nH+]4)O)C(F)(F)F C15674175
CCn1c2c(cn1)c(cc(n2)c3cccs3)C(=O)Nc4c(ccc[nH+]4)O C21402346
CC[C@]1(C(=O)N(C(=O)N1)NC(=O)C[NH+](C)Cc2cccc(c2Cl)Cl)C C21580696
CC1CCC2(CC1)C(=O)N(C(=O)N2)NC(=O)C[NH+](C)[C@H]3CCc4c3cccc4 C25044252
Cc1cccc(c1)N2CC[NH+](CC2)CC(=O)N3C[C@@H](Oc4c3cccc4)C(=O)N C29151046
Cc1csc(n1)NC(=O)CSC2=N[C@H]3[C@H](c4ccccc4N3)[NH+]=N2 C38536850
C[C@@H]1[C@H]([C@@H]2[C@@H]([NH+]1CC(C)C)CC(CC2=O)(C)C)CC(=O)N[C@@H](C)c3nc[nH]n3 C39490281
CC1=NC(=O)CC(=C1)C(=O)N2CCC(CC2)CN3C[C@@H](N[NH2+]3)C4CCCC4 C39542446
CCC[C@@]12CC[NH+]3C[C@@](C1=O)(CN(C2)[C@@H]3c4c(c(=O)[nH]c(=O)[nH]4)C)CCC C39951264
CC[NH+]1CCN(CC1)c2c(c(ncn2)Oc3cccc4c3nc(cc4)C)N C40726558
Cc1cccc(c1)[C@H](c2c(n3c(s2)ncn3)O)[NH+]4CCN(CC4)CCO C41634706
Cc1cc([nH+]c2c1c(c(s2)C(=O)OCC(=O)N3CCO[C@H](C3)C)N)C C45917635
Cc1c(c(n2c(n1)c(cn2)C#N)C)CCC(=O)NC3CC([NH2+]C(C3)(C)C)(C)C C46418751
CC[C@@]1(C(=O)N(C(=O)N1)NC(=O)C[NH+]([C@@H]2CCc3c2cccc3)C4CC4)C C48310153
Cn1c2ccc(cc2n(c1=O)C)NC(=O)NC[C@@H](c3ccsc3)[NH+](C)C C50077833
C[C@@H](C(=O)Nc1ccc2c(c1)OCO2)[NH+]3CCc4c(cccc4NC(=O)C)C3 C54390036
C[C@@H](CNS(=O)(=O)c1cc2c(cc1Cl)NC(=O)CO2)C[NH+]3CCCC3 C55265262
CC[NH+]1CCC[C@@H]1CNC(=O)CN2C(=O)[C@@](NC2=O)(C)c3ccc(cc3)F C55386034
CC(=O)Nc1cccc2c1CCN(C2)C(=O)NC[C@H](c3ccco3)[NH+](C)C C56792245
C[C@H]1CCCC[C@]12C(=O)N(C(=O)N2)CC(=O)NC3CC[NH+](CC3)CC(F)F C60240872
Cc1cccc(c1n2c(nnn2)CNc3ccccc3[NH+]4CCC(CC4)O)C C60457370
Cc1c[nH]c(=O)n1c2ccc(cc2)C(=O)NC[C@@H](c3ccco3)[NH+]4CCCCC4 C50024256
Cc1ccc(cc1)[C@@H](CNC(=O)c2cc(nc3c2c(=O)[nH]n3C)C)[NH+]4CCCC4 C61502819
C[C@@H]1C[C@@]2(CC(C1)(C)C)C(=O)N(C(=O)N2)CC(=O)NCC[NH+](C)C3CC3 C63118637
c1ccc2=[NH+]CC(=c2c1)CCNC(=O)[C@H]3NC(=NO3)C4=C[C@H]5C(=CC=N5)C=C4 C63303103
c1ccc2=[NH+]CC(=c2c1)CCN/C=C/3\C(=O)NC(=O)N(C3=O)c4cccc(c4)F C63425409
COc1ccc(cc1)N2C[C@H](CC2=O)NC(=O)NCCC3=c4ccccc4=[NH+]C3 C63681128
Cc1ccc(cc1C)N2C(=O)/C(=C\NCC[NH+]3CCCCC3)/C(=O)NC2=O C20267664
Cc1c(nc[nH]1)C[NH+]2CCC(CC2)C[C@@H]3N=N[C@@H](N3c4ccccc4)CO C63833389
Cc1ccc(cc1)N2C(=O)CNC(=N2)C(=O)N[C@@H](C)C[NH+]3CCC[C@@H](C3)C C64311936
C[C@@H](C(=O)Nc1ccccc1NS(=O)(=O)c2ccccc2)n3cc[nH+]c3 C64509701
Cc1csc(n1)N2CCC[NH+](CC2)[C@@H](C)C(=O)NC(=O)NC3CCCCC3 C64636797
CCCn1c2ccc(cc2[nH]c1=O)C3=NO[C@H](N3)[C@H]4C=c5ccccc5=[NH+]4 C64637537
CN1CC(=O)Nc2c1ccc(c2)C(=O)NC[C@@H](c3ccc(cc3)OC)[NH+](C)C C64739916
c1cc(c(cc1Cl)Cl)NNC(=O)C(=O)N2CCN(CC2)c3cc[nH+]cc3 C65086757
Cc1ccc(s1)C(=O)NC2CC[NH+](CC2)CN3C(=O)C4(CCCC4)NC3=O C50924218
C[C@@H]1C[C@H](C[NH+](C1)C[C@H](C)NC(=O)Cc2csc(n2)N3CCNC3=O)C C65761211
Cc1nc(on1)CNC(=O)NC[C@@H](c2cccs2)[NH+]3CCC(CC3)C C66174997
CC1CCC(CC1)[NH+]2CCC(CC2)N(C)C(=O)NCCNS(=O)(=O)C C66177645
Cc1cc(on1)NC(=O)[C@@H](C)N[C@@H](C)c2ccc(c(c2)F)N3CC[NH+](CC3)C C66390664
CCCCNC(=O)NC(=O)[C@H](C)[NH+]1CCCN(CC1)c2nc(cs2)C C66438111
Cc1ccc(c(c1)C)NC(=O)NC(=O)C[NH+](CC=C)[C@H]2CCS(=O)(=O)C2 C66561011
Cc1c[nH+]c(c(c1OC)C)CN2CCN(CC2)c3ccc(cc3)S(=O)(=O)N C67227036
Cc1ccc2cc(c3nnc(n3c2c1C)SCC(=O)NNC(=O)C)C C00877179
C[C@H](C(=O)N1CCc2ccccc2C1)Sc3nnc(n3N)c4ccco4 C04538047
CCc1cccc(c1)O[C@@H]2[C@H]([C@@H]([C@@H]3[C@@H](O2)COC(O3)(C)C)O)NC(=O)C C04559900
CC(C)[C@@](C)(C#N)NC(=O)CN1C(=O)[C@]2(CCCc3c2ccs3)NC1=O C05679817
C[C@@H](C(=O)NC(=O)NC)Sc1nc2c(ccs2)c(=O)n1c3ccccc3 C06907489
CNC(=O)NC(=O)CSc1nnc(o1)c2ccccc2Br C06913591
Cc1c(c(c(c(c1C)C)S(=O)(=O)NNC(=O)[C@@H]2CCS(=O)(=O)C2)C)C C07728708
CC(=O)c1ccccc1NC(=O)CN2C(=O)[C@]3(CCc4c3cccc4)NC2=O C03594712
C[C@H](c1ccccc1)NC(=O)c2cn(c3c2[nH]c(=O)n(c3=O)c4ccccc4)C C09819732
C[C@@H]1Cc2cc(ccc2N1S(=O)(=O)c3ccc(cc3)C(=O)C)S(=O)(=O)N C10519034
C#Cc1cccc(c1)NC(=O)c2cnn(c2C(F)(F)F)c3ccc(=O)[nH]n3 C13014451
Cc1c(c(n[nH]1)C)S(=O)(=O)Nc2ccc(cc2)c3cn4ccsc4n3 C07502016
Cc1cc(=O)[nH]c2n1c(nn2)SCC(=O)Nc3ccc(cc3)Br C04250009
CC(=O)N[C@@H]1[C@@H](Nc2ncnn2[C@@H]1c3ccccc3)c4ccc(cc4)OC C15830515
C[C@]1([C@@H]2[C@@H]([C@H](N1)c3ccc(cc3)O)C(=O)N(C2=O)c4ccccc4)C(=O)OC C19460599
Cc1c(cco1)c2nnc(n2N)S[C@@H](C)C(=O)N3CCc4c(ccs4)C3 C23616278
Cc1c(sc2c1c(=O)n(c(n2)S[C@@H](C)C(=O)NC(=O)NC(C)C)C)C C25724708
CC(C)c1ccc2c(c1)CCCN2CC(=O)c3c(n(c(=O)n(c3=O)C)C)N C30140574
Cc1c(c(=O)[nH]c2c1c(=O)[nH]n2C)CCC(=O)N(C)[C@H]3CCc4c3cccc4 C30562063
C[C@@H]1C(=O)Nc2cc(ccc2O1)NS(=O)(=O)c3ccc(c(c3)F)OC C32589152
CC1(CC2=C([C@@H](C(=C(O2)N)C#N)c3cc(c(cc3OC)OC)OC)C(=O)C1)C C00660245
Cc1cc(c2c(c1)oc3c(c2=O)[C@@H](N(C3=O)CCO)c4ccc(c(c4)OC)O)C C38591689
C[C@H]1C(=C(C=[NH+]1)C)C(=O)C2=C(C(=O)N([C@H]2c3ccccc3)[C@@H]4C=C(ON4)C)[O-] C39277063
CC1=CC(=C)NC(=O)[C@@H]1C(=O)NCc2cccnc2n3cnc4c3cccc4 C39447670
C[C@@H]1C(=C(NO1)C)CCC(=O)N2CCC(CC2)n3c4ccccc4[nH]c3=O C39747981
c1cc(ccc1NC(=O)C[C@@H]2C[C@H]3CC[C@@H]2C3)n4c5c(cn4)c(=O)[nH]cn5 C40087181
CCCN1c2ccccc2[C@]3(C1=O)C4=C(CCCC4=O)OC(=C3C(=O)OC)N C40568812
Cc1c(c(sn1)C)NC(=O)c2cc(n(n2)C)NC(=O)c3cccs3 C40746056
Cc1c(c(n(n1)C(C)(C)C)C)C(=O)NNC(=O)c2ccc3ccccc3n2 C46903167
Cc1cc2c(o1)CC(C[C@H]2NC(=O)N3CCN(CC3)CC(=O)NC(C)C)(C)C C46961447
Cc1ccccc1[C@H](C)NC(=O)C(=O)Nc2ccc3c(c2)n(c(=O)n3C)C C50146064
COc1ccc(cc1)c2csc3c2c(ncn3)N4CCO[C@H](C4)C(=O)N C50956205
c1cc(sc1)c2nnc(n2N)SCC(=O)N3CCO[C@@H]4[C@@H]3CCCC4 C53208159
Cc1ccc(cc1)N2C(=O)C[C@@H](C2=O)Sc3nnc(o3)c4ccc(cc4)N C39891869
COc1ccc(cc1)NC(=O)[C@@H]2CC(=O)NC3=C2C(=O)C[C@@H](C3)c4ccco4 C08996416
c1cc2c(cc1C(=O)NNS(=O)(=O)c3ccc4c(c3)CCC4)OCO2 C07428762
CCN(Cc1[nH]c(=O)c2ccccc2n1)C(=O)c3c(c4c([nH]3)CCCC4=O)C C31107669
CC(C)CNC(=O)NC(=O)Cn1cnc2c(c1=O)cc(cc2Cl)Cl C05317121
CCCNC(=O)NC(=O)Cn1cnc2c(c1=O)cc(cc2Cl)Cl C06087306
c1cc(ccc1[C@H]2Nc3ccc(cc3C(=O)N2)Cl)OCc4ncon4 C65013438
C[C@@H]1CN(C[C@@H](O1)C)C[C@H](CN2C(=O)C3(CCCCCCC3)NC2=O)O C65170508
c1cnc(nc1)c2nc(cs2)C(=O)NNC(=O)c3cc4c(s3)CCC4 C47303929
Cc1ccc2cccc(c2n1)NC(=O)Cc3csc(n3)N4CCCNC4=O C66461959
Cc1cccc(c1)C(=O)NNC(=O)c2cccc(c2)N3CCCS3(=O)=O C66569535
Cc1cccc(c1)C(=O)NNC(=O)c2ccc3c(c2)C[C@H](N3S(=O)(=O)C)C C66569871
Cc1ccc(s1)S(=O)(=O)N(c2ccc(cc2)O)C(=O)c3cc(n[nH]3)C C66870193
Cc1cc(c(o1)C)[C@@H](C)NC(=O)CN2C(=O)[C@]3(CCc4c3cccc4)NC2=O C67076936
CC1CCC2(CC1)C(=O)N(C(=O)N2)NC(=O)/C=C(\C)/c3ccccc3OC C67105193
Cc1c(cnn1C)[C@H](C)NC(=O)Nc2ccc(c(c2)Cl)n3cccn3 C67287229
C[C@@H](c1ccc2c(c1)NC(=O)CO2)NC(=O)c3ccn(n3)c4cccc(c4)F C67547957
C[C@@H]1CCc2c(sc3c2c(ncn3)N4CC[NH+](CC4)C)C1 C03568278
CCc1nc(c2c3c(sc2n1)CCCC3)N4CC[NH+](CC4)CC C04131278
C[NH+]1[C@@H]([C@@](C(=O)N([C@@H]1c2ccccc2)C)(C#N)Cl)c3ccccc3 C01580597
C[NH+](C)C[C@H]1CO[C@@]2(O1)c3ccccc3COc4c2cccc4 C01846391
Cc1ccc2nc(cc(=O)n2c1)C[NH+]3CC[C@@H]4CCCC[C@@H]4C3 C08266467
c1cc(oc1)/C=C/C(=O)OC[C@@H]2CCC[NH+]3[C@H]2CCCC3 C00307490
C[NH+](C)/C=C/C=C\C=C/1\c2ccccc2-c3c1cc(cc3)[N+](=O)[O-] C12339433
CC(C)(C)C1CCC(CC1)[NH+]2CCN(CC2)c3ncccn3 C12381365
CC(C)(C)c1ccc(cc1)/C=N\N2CCN(CC2)c3cccc[nH+]3 C12381700
Cc1ccc(cc1)n2c(nn(c2=S)C[NH+](C)C3CCCCC3)C C12554625
C[NH+](Cc1ccccc1[N+](=O)[O-])[C@H]2CCc3c2cccc3 C22761318
C[C@H](c1ccccc1)[NH+](C)Cc2cc(=O)n3cc(ccc3n2)Cl C23039495
C[C@H]1c2cccc(c2O[C@H]1C)C(=O)n\3cccc/c3=[NH+]\C(C)C C25400784
Cc1ccc(cc1)Cn\2cccc/c2=[NH+]\C(=O)c3ccoc3 C29386795
CC[C@@H]1CC[C@@H]([C@@H](C1)[NH+]2CCC[C@@H](C2)C(=O)OCC)C#N C37146531
Cc1cc(cc(c1)c2cc(cnc2)C[NH+]3CCC4(CC3)OCCO4)C C37553903
CCCCCC(=O)N1CCC(=CC1)C2=c3cccnc3=[NH+]C2 C38793209
CSc1ccc(cc1)/C=N/N2[C@H]([NH+]=NC2=S)c3ccccc3 C38898276
c1cc(cc(c1)F)/C=N/N2[C@H]([NH+]=NC2=S)c3ccc(cc3)Cl C38898851
c1ccc(cc1)/C=N/N2[C@@H]([NH+]=NC2=S)c3ccc(cc3)Cl C38938342
Cc1ccc2=C[C@@H](C(=O)[NH+]=c2c1)CN(C(C)C)C(=O)C(C)(C)C C38959044
Cc1cccc2=C[C@H](C(=O)[NH+]=c12)CN(C3CCCCC3)C(=O)C(C)C C38974712
CCCN(C[C@@H]1C=c2cccc(c2=[NH+]C1=O)C)C(=O)C(C)C C38975654
CCN(C[C@@H]1C=c2cc(ccc2=[NH+]C1=O)C)C(=O)C3CCCCC3 C38984520
c1cc(cc(c1)F)/C=N/N2[C@H]([NH+]=NC2=S)c3cccc(c3)Cl C38984666
Cc1cccc(c1)/C=N/N2[C@H]([NH+]=NC2=S)c3ccccc3Cl C38989937
c1ccc2=[NH+]C(=O)[C@H]3[C@@H](CC(=O)OC3=c2c1)C4CCCCC4 C39224838
Cc1cccc(c1)CSC2=N[C@@H]3C(=c4ccccc4=[NH+]3)N=N2 C39388783
C1CCC(CC1)[C@@H]2[C@@H]3[C@@H](CC[NH+]2C[C@@H]4C=CN=N4)[C@@H]5C=CC=CC5=N3 C39442139
Cc1ccccc1CSC2=N[C@H]3C(=c4ccccc4=[NH+]3)N=N2 C39926930
c1cc[nH+]c(c1)N2CCN(CC2)c3ccc(c(n3)CCl)Cl C40884947
Cc1cc(c(c(c1)C)S(=O)(=O)N2CC[C@H](C2)[NH+]3CCCC3)C C41572251
Cc1c(c(on1)C)C[NH+](C)Cc2ccc(cc2)N3CCCCC3 C52916852
Cc1cc(c2c(c1)[nH+]c(cc2O[C@H](C)C(=O)OC)C)C C53994865
Cc1cccn2c1[nH+]c(cc2=O)CN(C)[C@H](C)c3ccc(cc3)F C27558113
Cc1ccc2c(c1)sc([nH+]2)/N=C/c3ccc4c(c3)OCO4 C59383091
C[NH+](Cn1c(=O)c(c(cn1)Cl)Cl)C2CCCCC2 C60461964
c1cc(cc(c1)[N+](=O)[O-])[C@@H](C[NH+]2CCCCCC2)Cl C62342076
c1ccc(cc1)[C@H]2N=[NH+]C(=S)N2/N=C/c3ccc(cc3)Cl C38889491
Cc1ccc(cc1)[C@@H]2N=[NH+]C(=S)N2/N=C/c3ccccc3 C38903288
CC[C@@]1([C@@]2([C@@H]3C(=c4cc(ccc4=[NH+]3)C)CCN2C(=O)O1)C)C C63529392
C[C@H]1C(=c2ccccc2=[NH+]1)CCN3C(=O)[C@H]4CC[C@@](C3=O)(C4(C)C)C C63637464
Cc1ccccc1N2[C@H](N=[NH+]C2=S)C3=CC4=C(C(=N[C@@H]4C=C3)C)C C63730040
c1cc(cc(c1)Cl)[C@@H]2N=[NH+]C(=S)N2/N=C/c3cccs3 C39000939
c1ccc(c(c1)c2cn3c([nH+]2)N(CCC3)C(=O)c4cccs4)F C65259541
C[C@@H]1C(=C(N=N1)C)[C@H](C)[NH+](C)Cc2ccc3c(c2)CCO3 C65502234
CCN(C[C@@H](C)C#N)C(=O)C[NH+]1CC2C[C@H]3C[C@@H](C2)CC1C3 C65967356
CC[NH+](Cc1ccc2c(c1)OCO2)Cc3cccc4c3nccc4 C55528616
CN1CC[NH+](Cc2c1cccc2)Cc3ncc(o3)c4cccs4 C67380572
CCc1ccc2c(cc(=O)oc2c1)C[NH+]3CCC[C@@H]3c4cccn4C C07854295
CCOC(=O)C1=C(NC(=O)N[C@H]1c2ccccc2OC)C[NH+]3CCSCC3 C05017693
C[NH+](Cc1c(cccc1Cl)F)CC(=O)NN2C(=O)C3(CCCCC3)NC2=O C07442640
Cc1c2cc(c(c(c2oc(=O)c1CC(=O)OC)C[NH2+]C[C@H]3CCCO3)O)Cl C09577100
Cc1c(c(n(n1)C)Cl)C[NH+]2CCC(CC2)[C@]3(C(=O)NC(=O)N3)CCC(C)C C11788925
Cn1cccc1[C@H](CNC(=O)C(=O)Nc2ccc(cc2)OC)[NH+]3CCCCCC3 C11898708
CC1=C(C(CCC1)(C)C)CC[NH+]2CCC[C@@H](C2)n3cc(nn3)C(=O)NCCO C14977290
C[C@H](CCNS(=O)(=O)c1ccc(s1)c2ccc(=O)[nH]n2)[NH+]3CCCCCC3 C20985055
CC(C)c1ccc(cc1)NC(=O)C(=O)NC[C@@H](c2cccn2C)N3CC[NH+](CC3)C C21157195
C[C@@H](c1nc(nc(n1)N(C)C)N)[NH+]2CCN(CC2)Cc3ccc(s3)Cl C27359157
Cc1ccc(c(c1)NC(=O)c2ccc(cc2)S(=O)(=O)Nc3cc[nH+]cc3)OC C32146006
COc1ccc(cc1)c2[nH]c(=S)n(n2)C[NH+]3CCN(CC3)c4ccc(cc4)O C32751109
Cc1c(sc2c1c(=O)[nH]c(n2)[C@H](C)[NH+]3CCN(CC3)CC(=O)NCC(C)C)C C22242643
CC[NH+](CC)Cc1c(nc2n1cc(cc2)N)c3ccc4c(c3)N(C(=O)[C@H](O4)C)C C36273178
CC1=N[C@H]2[NH+]=CNN2C(=C1)SCC(=O)Nc3nc(cs3)c4ccc(cc4)F C38581579
C[NH+]1CCN(CC1)[C@H](CNC(=O)NCc2ccccc2)c3ccc4c(c3)OCO4 C38624932
Cc1c(c([nH]c1C(=O)[C@@H](C)S[C@H]2NN=C(O2)C3=c4ccccc4=[NH+]C3)C)C(=O)C C39990897
C[C@H]1CCC[NH+](C1)[C@@H](C)CNC(=O)C(=O)Nc2ccc3c(c2)OC(O3)(C)C C41652219
C[C@@H]1CCCC[NH+]1CCCCNC(=O)C(=O)Nc2ccc3c(c2)OC(O3)(F)F C41787451
CC(C)(C)c1cnc(o1)C[NH+]2CCN(CC2)Cc3nc4ccccc4c(n3)N C46504025
Cc1cc(n(n1)c2ccc(cc2F)NC(=O)NCc3cc[nH+]c(c3)N(C)C)C C47859843
C[C@@H]1CN(C[C@@H](O1)C)c2ccc(cc2)NC(=O)NCc3ccc[nH+]c3N(C)C C50080994
C[C@H](C(=O)/N=c\1/[nH]c(cs1)C[NH+]2CCCCCC2)NC(=O)c3ccoc3 C51422508
Cc1cnc(c(c1OC)C)CNC(=O)NC[C@@H](c2ccco2)[NH+]3CCCCC3 C51755482
C[C@H]1CCC[C@@](C1)(CNC(=O)C(=O)Nc2cccc(c2)c3cnco3)[NH+](C)C C52740484
C[C@@H]1C[C@@H](C[NH+](C1)C(C)(C)CNC(=O)C(=O)Nc2nnc(s2)CC(C)C)C C54947131
Cc1cccc2n1c(=O)cc(n2)CSC(=[NH2+])Nc3ccc(c(c3)OC)OC C42667666
CC(C)[NH+](Cc1cnn(c1)C)CC(=O)NC(=O)NC23CC4CC(C2)CC(C4)C3 C55921966
COC(=O)C[C@H](c1cccs1)NC(=O)Nc2ccc([nH+]c2)N3CCCC3 C48090993
C[C@@H]1CCC[NH+](C1)CCCNC(=O)CN2C(=O)[C@]3(CCCC[C@H]3C)NC2=O C60556424
Cc1cc(c(c(c1)C)N2C(=O)/C(=C/NCC[NH+]3CCCCC3)/C(=O)NC2=O)C C19996881
CC(C)(C)C1CCC2(CC1)C(=O)N(C(=O)N2)CC(=O)N[C@H]3CC[NH+](C3)C4CC4 C63116204
c1cc2=[NH+]CC(=c2cc1F)CCNC(=O)CSc3c4c(nc[nH]4)nc(n3)Cl C63279593
C[C@@H]1CCCC[C@@H]1NC(=O)CC[C@H]2C(=O)N(C(=O)N2)CCC3=c4ccccc4=[NH+]C3 C63386220
C[C@H]1CCCC[C@H]1NC(=O)CC[C@H]2C(=O)N(C(=O)N2)CCC3=c4ccccc4=[NH+]C3 C63386228
c1cc2=[NH+]CC(=c2cc1Cl)CCNC(=O)C3CCC(CC3)CN4CNN=N4 C63786553
C[C@H]1CCCC[C@]12C(=O)N(C(=O)N2)CC(=O)NCCC3=c4ccccc4=[NH+]C3 C63824299
c1ccc2c(c1)CC[C@]23C(=O)N(C(=O)N3)CC(=O)NCCC4=c5ccccc5=[NH+]C4 C63855260
C[C@@H]1CCCC[C@@H]1NC(=O)[C@@H](C)N2C(=O)[C@@H](NC2=O)CC3=c4ccccc4=[NH+]C3 C63907382
C[C@H]1CCCC[C@H]1NC(=O)[C@@H](C)N2C(=O)[C@@H](NC2=O)CC3=c4ccccc4=[NH+]C3 C63907389
c1ccc2=N/C(=N\S(=O)(=O)c3cccc(c3)Cl)/[C@@H]([NH+]=c2c1)NCCO C39012380
CC[C@@]1(C(=O)N(C(=O)N1)NC(=O)CC2=c3ccccc3=[NH+]C2)c4ccccc4 C64139413
CC(C)COc1ccc(cc1)C2=NO[C@@H](N2)[C@@H]3C(=c4ccccc4=[NH+]C3=O)O C65248294
c1cc(ccc1CC[NH+]2CCCC2)NC(=O)CN3C(=O)C4(CCCC4)NC3=O C56326418
CCCCNC(=O)[C@@H]1CC[C@H]([NH+](C1)CC(=O)NC2CCC3(CC2)OCCO3)C C66474418
CCC[NH+]1Cc2cccc(c2C1)NC(=O)CCN3C(=O)C4(CCCCC4)NC3=O C66514709
CCc1ccccc1NC(=O)CNC(=O)CN2CCN(CC2)c3cccc[nH+]3 C38234348
CC(C)(C)OC(=O)N1CCN(CC1)c2ccc(cc2F)C[NH2+]Cc3cc[nH]n3 C66991526
C[C@@H](c1cccc(c1)S(=O)(=O)NC)[NH2+]Cc2ccc(c(c2)[N+](=O)[O-])Cl C67010447
CC(C)(C)OC(=O)NCC(=O)Nc1ccc(cc1)N(C)C2CC[NH+](CC2)C C67209883
C[C@@H]1CCC[NH+](C1)C(C)(C)CNC(=O)C(=O)Nc2nnc(s2)C(C)(C)C C67392572
CCOC(=O)c1c2c(sc1NC(=O)/C=C/c3cccs3)C([NH2+]C(C2)(C)C)(C)C C04281230
c1cc(c([nH+]c1)N2CCC(CC2)C(F)(F)F)NC(=S)Nc3ccc(cc3)Cl C03129630
CCOc1ccc(cc1)[C@H](c2ccc3cccnc3c2O)Nc4cccc([nH+]4)C C05102202
CCCC1([C@H]([C@@H]([NH2+][C@@H]([C@@H]1C)c2ccc(cc2)N(C)C)c3ccc(cc3)N(C)C)C)O C01299189
Cc1ccc(c(c1)NC(=S)NC[C@@H](c2ccc(cc2)OC)[NH+]3CCCCC3)C C07585209
Cc1ccc(c(c1)[C@H](C)[NH2+][C@H]2c3ccccc3C[C@@H]2NS(=O)(=O)c4ccccc4)C C08491751
Cc1c(c2ccccc2[nH]1)[C@@H]3[C@@H](C3(C)C)CC[NH2+]CS(=O)(=O)c4ccc(cc4)F C08770206
CCOc1cccc(c1O)[C@@H]2CC(=N[C@H]([NH2+]2)c3ccc(cc3)F)c4ccc(cc4)Br C09541450
CCOc1ccc(cc1)C2=N[C@H]([NH2+][C@H](C2)c3cc(ccc3O)Cl)c4ccc(cc4Cl)Cl C09542203
Cc1ccc(cc1NC(=O)[C@H](C)[NH2+][C@@H](c2ccc3c(c2)OCCO3)C(C)C)Cl C11094159
c1ccc(c(c1)Cn2cnc3c(c2=O)c4c(s3)C[C@H](CC4)[NH2+]CC5(CCCCC5)O)F C12039604
Cc1ccccc1n2c3c(cn2)[C@H](CC(C3)(C)C)[NH2+]Cc4c[nH]nc4c5ccccc5 C12442234
Cc1cc(ccc1NC(=O)CC[C@H]2CCC[NH+](C2)Cc3ccc(cc3)C#CCCO)F C12709849
c1cc[nH+]c(c1)N[C@H](c2ccc(cc2)OC3CCCC3)c4ccc5cccnc5c4O C05660958
CC(C)(C)c1ccc(cc1)c2nnc(n2c3ccc(cc3)Cl)SCC[NH3+] C03359357
COc1cccc(n1)c2ccc(c(c2)C[NH2+]CCC(c3ccccc3)c4ccccc4)O C12152988
CCC[C@H]1[C@H]([NH2+][C@H](C[C@]1(C#Cc2ccccc2)O)c3ccc(cc3)OC)c4ccc(cc4)OC C13750554
c1cc(cc2c1cc(c(n2)N3CCC[C@H](C3)CO)C[NH2+]C45CC6CC(C4)CC(C6)C5)F C14882924
c1cc(c(cc1C[NH+]2CCC3(CC2)C[C@@H]3C(=O)NCCC4=CCCCC4)Cl)O C15067442
c1cc2c(c(c1)NC(=O)NCC3CC[NH+](CC3)Cc4ccc(cc4)F)CCCC2 C20889740
CC1(CC(CC([NH2+]1)(C)C)NC(=S)N(Cc2ccccc2F)C[C@@H]3CCCO3)C C21263509
C[C@H]1CCCC[C@H]1N(Cc2ccco2)C(=S)NC3CC([NH2+]C(C3)(C)C)(C)C C21264358
Cc1cc2c(c(n1)NCC[C@@H]3CCCC[NH2+]3)nc(o2)Cc4cccc(c4)Cl C28528702
CCOc1cc(ccc1OCc2ccc(cc2Cl)Cl)C[NH2+]C34C[C@H]5C[C@@H](C3)CC(C5)(C4)O C18045579
CC(C)[NH2+]CC(=O)/N=c/1\[nH]c(cn1c2ccc(c(c2)Cl)F)c3ccccc3 C36039579
CCCN(CCC)c1ccc(cc1)[C@H]2Nc3c(c4c(s3)C[NH+](CC4)C)C(=N2)O C36093581
Cc1cc[nH+]c(c1)N[C@H](c2cccs2)c3c4c(sc3NC(=O)c5ccccc5)CCCC4 C38547499
Cc1cccc2c1[nH]c(c2C)C[NH+]3CCN([C@@H](C3)CCO)Cc4ccc(cc4)F C39515546
CCO[C@H]1C[NH+](CCN1)[C@@H](CNCc2ccccc2)c3ccc(cc3)c4ccccc4 C39533847
Cc1ccc(cc1)NC(=O)/C(=C/C2=c3ccccc3=[NH+]C2)/NC(=O)c4ccccc4 C39702772
CC1(CC(CC([NH+]1C[C@H](COCC(c2ccccc2)c3ccccc3)O)(C)C)O)C C40373141
CCOc1cc(cc(c1OCc2cccc(c2)Cl)Br)C[NH2+]C(C)(C)CO C40741702
Cc1cc(c(s1)NC(=O)c2ccccc2)[C@H](c3cccs3)Nc4cccc[nH+]4 C38550597
CC1(CCC(c2c1ccc(c2)[C@H]3C[S@@](=O)C[C@H]([NH2+]3)C(=O)NCCc4ccccc4F)(C)C)C C44170871
CC[C@@H](c1ccc(cc1)C)[NH2+]CC(=O)/N=c\2/[nH]c(cs2)c3ccc(cc3)Br C19640044
CC(C)[C@@H](c1ccc(cc1)Cl)[NH2+]Cc2cc(=O)oc3c2ccc(c3)NC(=O)C C54666675
CCN1[C@H]([C@H](C[C@@]1(C)CO)C[NH2+]Cc2ccc3c(c2)CCO3)c4ccc(cc4)Cl C55042493
CC[NH+](CC)[C@@H](CNC(=O)Nc1c(cc(cc1C)Br)C)c2ccsc2 C59059515
Cc1cccc(c1Cl)NC(=S)N(Cc2ccc(o2)C)C3CC([NH2+]C(C3)(C)C)(C)C C59099247
Cc1ccccc1[C@@H](C)NC(=O)NCc2ccc([nH+]c2)N3CCc4ccccc4C3 C59260140
CC(C)(C)C1=[NH+][C@@H](ON1)CSc2[nH]cc(n2)c3ccc(cc3)Br C39792082
Cc1cc(cc(c1)NC(=O)[C@@H](CC2=c3ccccc3=[NH+]C2)NC(=O)c4cccs4)C C63182474
Cc1c(cccc1Cl)NC(=S)NCCC2=c3cc(ccc3=[NH+][C@H]2C)OC C63664182
C[C@H]1C(=C(NN1C)C)CC(=O)NC[C@@H](c2ccccc2)C3=c4ccccc4=[NH+]C3 C63908587
CC[NH+]1CCN(CC1)[C@H](c2cccs2)[C@@H](C)/[NH+]=C(/Nc3cccc(c3C)C)\[S-] C22941975
c1cc(c(cc1Cl)Cl)CC(=[NH2+])NOC(=O)c2ccc(o2)Br C18249707
Cc1ccc(s1)[C@@H](C)NC(=O)Nc2ccc(cc2)N(C)C3CC[NH+](CC3)C C65450608
C[C@@H]1CCCC[C@H]1NC(=O)[C@@H](C)[NH+]2CCC(CC2)NC(=O)CC3CCCCC3 C66886358
Cc1ccc(cc1)OC[C@@H](C[NH+]2CCC(CC2)[C@H](c3ccc(cc3)Cl)O)O C67400736
C[C@@H](c1cccc(c1)O)N(C)C(=O)NC[C@H]2CCC[NH+](C2)Cc3cccs3 C67638187
c1cc[nH+]c(c1)N2CC[NH+](CC2)C[C@H](COCc3ccc4c(c3)OCO4)O C01188729
c1cc(c([nH+]c1)N2CCC(CC2)[NH2+][C@H]3CC(=O)N(C3=O)c4ccc(cc4)F)[N+](=O)[O-] C04770838
Cc1ccc(o1)[C@H](CNc2c(ccc[nH+]2)[N+](=O)[O-])[NH+]3CCOCC3 C08935525
CC1CCC(CC1)(CNC(=O)C[NH+](C)[C@@H]2CCS(=O)(=O)C2)[NH+]3CCCCC3 C19655252
C[NH+]1CCN(CC1)[C@@H]2CC[NH+](C[C@H]2O)C3CCN(CC3)c4ccc(cc4)OC C19789871
CC(C)c1csc(n1)C[NH+]2C[C@@H]([C@H](C2)O)N3CCN(CC3)c4cccc[nH+]4 C20908742
c1cc(sc1C[NH+]2CCC(CC2)Cn3cc(nn3)C[NH3+])[C@H]4CCCCO4 C23430873
CCCc1c[nH+]c2c(c1NOCC[NH+]3CCCCC3)c(=O)n(c(=O)n2C)C C12309667
CCOC(=O)[C@@H]1CCCC[NH+]1Cc2cc(oc-3cc(=[NH+]C(=O)C)ccc23)O C31254687
CC(=O)[C@H]1CC[C@H](C[C@@H]1[N+](=O)[O-])[NH2+][C@@H]2CC[C@@H]3[C@@H](C2)N=N[NH+]3C4CCCCC4 C32599645
CC(=O)[C@H]1CC[C@@H](C[C@@H]1[N+](=O)[O-])[NH2+][C@@H]2CC[C@@H]3[C@@H](C2)N=N[NH+]3C4CCCCC4 C32599649
C[C@@H](C(=O)NC1=c2cc(ccc2=[NH+][C@H]1C(=O)OC)Cl)[NH+]3CCSCC3 C38610190
C[NH+]1CCN(CC1)C[C@H]2C[NH+]3CC[C@H]2C[C@@H]3CNS(=O)(=O)C C22926957
CCC[C@H](C)C(=O)N1C[C@H](C2(C1)CC[NH2+]CC2)C(=O)NCC[NH+](C)C C39626045
CCCCC(=O)N1C[C@@H](C2(C1)CC[NH2+]CC2)C(=O)N[C@@H]3C[NH+]4CCC3CC4 C39662918
CSCCC(=O)N1C[C@H](C2(C1)CC[NH2+]CC2)C(=O)N[C@H]3C[NH+]4CCC3CC4 C39663164
CCCC[C@H](C)C(=O)N1C[C@@H](C2(C1)CC[NH2+]CC2)C(=O)N[C@@H]3C[NH+]4CCC3CC4 C39663246
CCC(CC)C(=O)N1C[C@H](C2(C1)CC[NH2+]CC2)C(=O)NC[C@H]3CCC[NH+]3CC C39695529
COc1ccc2=C[C@H](C(=O)[NH+]=c2c1)[C@@H]3[C@@H](N4C=CC=CC4=N3)[NH2+]C[C@@H]5CCCO5 C39980696
C[NH+](C)[C@@H](CNC(=O)Nc1ccc([nH+]c1)N2CCCC2)c3cccs3 C48084320
C[C@H](C(=O)NC(=O)NCC(C)C)[NH+]1CCC(CC1)[NH+]2CCCC2 C51951861
Cc1ccc2[nH+]c(cc(=O)n2c1)CNc3ccccc3[NH+]4CCC(CC4)O C55888135
COc1cc(cc(c1O)Br)/C=N/N2[C@H](N=[NH+]C2=S)c3cc[nH+]cc3 C38827535
c1cc2c(cc1CNC(=O)CS[C@H]3[NH+]=c4ccc(cc4=[NH+]3)[N+](=O)[O-])OCO2 C63302129
CC1=[NH+]C2=NC=C3[C@H](N2N1)C=CN(C3=O)CCC4=c5ccccc5=[NH+]C4 C63348985
c1cc2=[NH+][C@H]([NH+]=c2cc1[N+](=O)[O-])SCC(=O)NC[C@@H]3CCCO3 C63393468
c1cc2=[NH+][C@@H]([NH+]=c2cc1[N+](=O)[O-])SCC(=O)NC[C@H]3CCCO3 C63393469
C[C@H]1[C@@H]([C@@H](N(N1)CC(=O)NCC2[NH+]=c3ccccc3=[NH+]2)C)Br C63529250
COc1cc(ccc1O)/C=N/N2[C@@H](N=[NH+]C2=S)c3cc[nH+]cc3 C38935833
CN1[C@H](NN=C1SCC2[NH+]=c3ccccc3=[NH+]2)c4ccncc4 C63619667
Cc1cnc(o1)NC(=O)CS[C@H]2[NH+]=c3ccc(cc3=[NH+]2)OC C63625891
c1ccc2=[NH+]C([NH+]=c2c1)CSC3=C(C4=NC(=O)NC(=O)[C@@H]4S3)C#N C63648492
COc1ccc2=[NH+][C@H]([NH+]=c2c1)SCC(=O)NC[C@@H]3CCCO3 C63718016
Cc1cnc(s1)NC(=O)CS[C@@H]2[NH+]=c3ccc(cc3=[NH+]2)OC C63770591
C[C@@H](C(=O)NC1[NH+]=c2ccccc2=[NH+]1)N3Cc4ccccc4C3=O C63818901
c1cc2=[NH+][C@@H]([NH+]=c2cc1F)C(=O)NCc3cn4c(n3)SCC4 C64006320
C[C@@H](C(=O)NC1[NH+]=c2ccccc2=[NH+]1)n3c(=O)ccc(n3)c4ccco4 C64411041
Cc1ccc(cc1)CC(=O)N[C@H](C)C(=O)NC2[NH+]=c3ccccc3=[NH+]2 C65305720
C[C@@H](C(=O)NC1[NH+]=c2ccccc2=[NH+]1)NC(=O)c3cc(cc(c3)F)F C65305733
CCCN1[C@H](C(=CN1)C(=O)N(C)C[C@@H]2[NH+]=c3ccc(cc3=[NH+]2)F)C C65366170
C[C@@]12C[C@@](C[NH+](C1)C)(CN(C2)C(=O)C[NH+]3CCC(CC3)C(=O)N)C C65382605
CCN(Cc1[nH+]ccn1C)C(=O)C[C@H]2C(=O)NCC[NH+]2C(C)C C65395318
c1ccc2=[NH+]C([NH+]=c2c1)CN3C[C@@H]4C[NH+](C[C@@]4(C3)C(=O)[O-])C5CCCC5 C65396492
CCn1c(n[nH]c1=O)CC2CCN(CC2)C(=O)[C@H]3[NH+]=c4ccc(cc4=[NH+]3)C C65409083
c1ccc2=[NH+][C@@H]3CN(CCC3=c2c1)C(=O)c4cn(nn4)C[C@H]5CCC[NH2+]C5 C65530801
Cc1cccc2=[NH+][C@@H]([NH+]=c12)CCN(C)C(=O)C3=C[C@H]4CN(CCN4N3)C(=O)C C65535187
CC[C@@H](C)[NH+](C)CCNC(=O)NCc1cn2cc(ccc2[nH+]1)C C66187364
Cc1cc(nc([nH+]1)C(C)C)N2CC[NH+](CC2)CCCN3C(=O)CNC3=O C66411660
C[C@H]1CCCC[NH+]1CCCC[NH2+]Cc2cn(c(=O)n(c2=O)C)C C67188858
CC1CC[NH+](CC1)CCCC[NH2+]Cc2cn(c(=O)n(c2=O)C)C C67188972
COC(=O)NC(=O)c1ccsc1NC(=O)c2coc3ccccc3c2=O C04281573
COc1ccc(cc1OC)C(=O)NNC(=O)c2cc3ccccc3oc2=O C00860689
CC(=O)Oc1c(cc(cc1OC)[C@@H]2C(=C(OC3=C2C(=O)CCC3)N)C#N)OC C00806438
CCOC(=O)N1CCc2c(sc3c2c(=O)n(c(n3)SCC#N)N)C1 C02181026
CCc1cc(=O)[nH]c2n1c(nn2)SCC(=O)Nc3nc(cs3)C C09018280
COc1ccc(cc1OC)S(=O)(=O)Nc2ccc3c(c2)C(=O)NCCO3 C08961769
COC(=O)[C@@H]1CN(c2ccccc2O1)C(=O)CSc3nnc(s3)N C10790018
Cc1c(nn(c1C)CC(=O)NC2CCN(CC2)c3[nH]c(=O)c(c(n3)C)C)C C12146194
CCCn1c(=O)[nH]nc1SCC(=O)N2CC(=O)Nc3c2cccc3 C12683937
CC[C@]1(C(=O)N(C(=O)N1)NC(=O)CSc2ccc3c(c2)OCCCO3)C C14200835
Cn1c2ccccc2nc1CC(=O)NNC(=O)C[C@@H]3c4ccccc4C(=O)O3 C15910317
Cc1cccc(c1)C(=O)N[C@H](C)C(=O)Nc2ccc(cc2)n3cnnn3 C16045756
Cc1c(c(n(n1)C)C)NC(=O)[C@@H](C)Sc2nnc(o2)c3ccc[nH]3 C18367974
Cc1ccc(cc1)S(=O)(=O)NCCNc2c3cnn(c3ncn2)C C24215648
c1ccc(cc1)n2cc(cn2)CNC(=O)CN3C(=O)C4(CCCC4)NC3=O C24841943
Cc1c(c(n(n1)C)Cl)/C=C/C(=O)Nc2ccc(nc2)N3CCNC(=O)C3 C27265019
CC(=O)c1ccc(cc1)O[C@H]2[C@H]([C@@H]([C@@H]3[C@@H](O2)CO[C@@H](O3)c4ccco4)O)O C33657756
c1cc2c(cc1CC(=O)NNC(=O)c3ccc4c(c3)OCO4)OCCO2 C36892661
CCSc1nnc(s1)NC(=O)CN2C(=O)C3(CCCC3)NC2=O C03565564
c1ccc2c(c1)c(n[nH]c2=O)CC(=O)NCc3ccc(nc3)n4cccn4 C39548615
C[C@@H]1C(=C(C(=N1)C(=O)Nc2ccc3c(c2)NC(=O)[C@@H](O3)C)C)C(=O)OC C39736702
Cc1c(c(n[nH]1)C)S(=O)(=O)NC[C@@H]2CN(C(=O)O2)c3cccc(c3)Cl C41177080
Cc1ccc(cc1n2cnnn2)NC(=O)C(=O)NCc3c(ccs3)C C41950028
Cc1c(cnn1C)[C@H](C)NC(=O)Nc2cccc(c2)S(=O)(=O)N(C)C C43192958
C[C@@H](C(=O)NNC(=O)c1ccc(=O)n(n1)C)Oc2ccc3ccccc3c2 C45328900
C[C@@H](C(=O)NNC(=O)c1cnc2ccccn2c1=O)Oc3ccc(cc3)F C46811194
c1ccc2c(c1)NC(=O)[C@@H](O2)CNS(=O)(=O)c3ccc4c(c3)OCCO4 C49739162
c1ccc2c(c1)NC(=O)[C@H](O2)CNS(=O)(=O)c3ccc4c(c3)OCCO4 C49739163
c1cc(ccc1C(=O)NNC(=O)c2cc(c(cc2Cl)F)F)n3cnnn3 C23154768
Cc1ccc(cc1C(=O)Nc2ccc(cc2)n3nccn3)S(=O)(=O)NC C58251727
CC(=O)N[C@H](Cc1cccc(c1)OC)C(=O)/N=c/2\[nH]nc3n2cccc3 C58513859
c1c[nH]nc1C(=O)OCC(=O)Nc2cc3c(cc2Br)OCCO3 C58939795
c1ccc(cc1)C2(OCCO2)CCCSc3nnc4n3ncn4N C59937909
c1cc2c(cc1CNC(=O)[C@@H]3NC(=NO3)C4=CC5=CC=N[C@H]5C=C4)OCO2 C39959433
Cc1ccc(n1c2c(cnn2C)C(=O)NNC(=O)c3ccc(nc3)Cl)C C63839504
c1cc2c(cc1NC(=O)CS[C@@H]3NN=C(O3)C4=NC=CC4)OCO2 C64735124
CC(C)CC1=C[C@@H](N=N1)C(=O)N2Cc3c(nc(nc3c4cccnc4)N)C2 C65382563
Cc1nc(on1)CNC(=O)NCCc2cc3c(c(c2)Cl)OCCO3 C66177018
C[C@@H]1CCCC[C@]12C(=O)N(C(=O)N2)CC(=O)Nc3cnn(c3)C(C)C C66412266
C1CCC(CC1)CC(=O)NNC(=O)C2=CN3CCS(=O)(=O)N=C3C=C2 C66571677
Cc1cc(ccc1C(=O)NC(C)C)NC(=O)N(C)Cc2nnc3n2CCC3 C66681902
Cc1c(c(n(n1)C)C)NC(=O)[C@H](C)Nc2c(n(n(c2=O)c3ccccc3)C)C C66696574
C[C@@H]1CN(C[C@H](O1)C)[C@@H](C(C)C)C(=O)NNC(=O)c2ccc3c(c2)OCO3 C66895220
Cc1cc(n(n1)C)NC(=O)N[C@H](C)c2cccc(c2)S(=O)(=O)N(C)C C67017726
Cc1ccc(cc1C(=O)NCCc2n[nH]c(=S)n2C3CC3)[N+](=O)[O-] C67078938
Cc1ccc(o1)C(=O)N2CCN(CC2)C(=O)NNC(=O)CCC(C)C C67104174
C[C@H]1CN(C[C@@H](O1)C)C(=O)C2CCN(CC2)C(=O)NNC(=O)CCC(C)C C67104256
c1ccc(c(c1)C#N)OCC(=O)NNC(=O)c2cccc3c2OCCO3 C67128135
c1cnn(c1)c2ccc(cc2Cl)NC(=O)NCc3nnc4n3CCCC4 C67286770
c1cnn(c1)c2ccc(cc2Cl)NC(=O)NCc3nnc4n3CCC4 C67287112
c1cc(cc(c1)C(F)(F)F)c2ccc(o2)/C=C(\C#N)/c3c(c(n(n3)CCO)N)C#N C04380954
CC[C@H](C)OC(=O)C1=C(NC(=O)N[C@@H]1c2cc(c(c(c2)Br)O)OC)C C01060177
COC(=O)c1c2c(sc1NC(=O)[C@@H]3C(=O)Nc4ccccc4N3)CCCC2 C00780874
CCOc1cc(cc(c1O)Br)[C@H]2C(=C(NC(=O)N2)C)C(=O)OCC C00997474
C[C@H]1CCc2c(sc(c2C(=O)N)NC(=O)/C=C/c3ccc(cc3)[N+](=O)[O-])C1 C00668475
CCCc1cc(=O)[nH]c(n1)N/N=C/c2cc(c(c(c2)Br)O)OC C03946824
Cc1ccc(cc1)NC(=O)C(=O)NNC(=O)[C@@H](C)Oc2ccc(cc2Cl)Cl C04852694
Cc1ccccc1C(=O)N[C@@H](CC(C)C)C(=O)Nc2ccc3c(c2)NC(=O)[C@H](O3)C C08014566
C[C@H](C(=O)Nc1ccc(cc1)N(C)C)Sc2nnc(n2N)C3CCCCC3 C08985621
Cc1cccc(c1C)NC(=O)Cc2csc(n2)NC(=O)NCc3ccco3 C09785817
CCc1cc2c(cc(=O)oc2cc1O)CSc3nnc(n3N)C(F)(F)F C11239748
c1cc(sc1)c2nnc(n2N)SCC(=O)Nc3c(c4c(s3)CCCC4)C#N C11591899
Cc1ccc(cc1Br)C(=O)NC(=S)Nc2ccc(cc2O)[N+](=O)[O-] C06546706
CCc1cc2c(cc(=O)oc2cc1O)CNc3ccc(cc3)NS(=O)(=O)C C12508495
Cc1ccc(c(c1)C)n2c(nnc2S[C@H](C)C(=O)NC(=O)N)Cc3ccccc3 C06365663
Cc1ccc(c(c1)C)n2ccnc2SCC(=O)Nc3ccc4c(c3)[nH]c(=O)[nH]4 C06605868
Cc1ccc(cc1)n2c(nnc2S[C@@H](C)C(=O)NC(=O)N)c3ccc(cc3)Cl C03400123
C[C@H]1CC2=C([C@H](Nc3ccccc3N2)c4cccc(c4O)OC)C(=O)[C@H]1C(=O)OC C13482309
Cc1c(n(c(n1)S[C@@H](C)C(=O)Nc2ccc3c(c2)[nH]c(=O)[nH]3)C4CCCC4)C C07178854
c1cc2c(cc1CNC(=O)CCNC(=O)NC34CC5CC(C3)CC(C5)C4)OCCO2 C15557422
CC1=C([C@H](n2c(nc(n2)SC)N1)c3cccc(c3)Oc4ccccc4)C(=O)N C20413820
Cc1c(cco1)c2nnc(n2N)S[C@H](C)C(=O)Nc3cc(ccc3Cl)Cl C21247637
Cc1c(cco1)c2nnc(n2N)S[C@@H](C)C(=O)Nc3cccc4c3cccc4 C22085317
CCCSc1[nH]c(=O)c2c(n1)NC3=C([C@H]2c4ccc(c(c4)OC)O)C(=O)CCC3 C05923760
Cc1ccc(cc1C)[C@H](C)NC(=O)CSc2nnc(n2N)c3ccoc3C C24174590
COc1cccc(c1)NC(=O)c2ccc(cc2)[C@H]3Nc4ccccc4S(=O)(=O)N3 C33063180
CCCCn1c(c(c(=O)[nH]c1=O)N(C)C(=O)c2cc3c(s2)CCCCC3)N C07986399
Cc1ccc(cc1)S(=O)(=O)NN2[C@H](Nc3ccccc3C2=O)c4ccccc4O C03641476
COc1ccc(c(c1)/C=[NH+]/NC(=O)C(=O)Nc2ccc(cc2)Br)[O-] C02379944
CCCOc1ccc(cc1)[C@H]2[C@H]3C(=NC(=NC3=O)N)NC4=C2C(=O)c5c4cccc5 C38984855
CCSc1nnc(n1[C@@H](C)C(=O)Nc2nc(cs2)c3ccc(cc3)Cl)N C40172272
Cc1c\2c(oc1C(=O)NNC(C)(C)C)CCC/C2=N\NC(=O)c3ccccc3F C40812536
C[C@@H]1CCc2c(sc(c2C(=O)N)NC(=O)c3cc4cc(ccc4oc3=O)OC)C1 C40949320
Cc1ccc(cc1C(=O)O[C@H](C)C(=O)Nc2ccc3ccccc3c2)S(=O)(=O)N C45258251
Cc1ccc(c(c1)O)C(=O)NNC(=O)[C@@H]2CCN(C2=O)c3ccc(c(c3)F)F C54098607
CCOc1ccc(cc1)[C@H]2c3c(n[nH]c3C(=O)N2CCO)c4cc(cc(c4O)C)C C05690585
CC(C)[C@@H](c1ccc(cc1)OC)NC(=O)NNC(=O)c2cn(c3c2cccc3)C C10260211
Cc1cc(c2c(nn(c2n1)C)C)C(=O)NNC(=S)N[C@H]3CCC[C@H]([C@@H]3C)C C55528328
CC(C)(C)c1ccc(c(c1)NC(=O)c2ccc(c(c2)S(=O)(=O)NC)OC)O C17361172
C[C@H]1CCc2c(cc(s2)C(=O)NNC(=O)NCc3ccc4c(c3)OCO4)C1 C31027082
CN(CCCc1c(c([nH]n1)N)C#N)c2c3c4c(sc3nc(n2)C5CC5)CCCC4 C60217887
C[C@@]1(C(=O)N(C(=O)N1)CC(=O)Nc2ccccc2O)c3ccc4ccccc4c3 C60657860
Cn1cc(cn1)/C=C/C(=O)Nc2ccc(cc2)NC(=O)Nc3ccc(cc3)Cl C62523099
CCCCCCN1[C@@H](C(=C(NC1=O)[O-])[C@H]2[C@@H]3C(=c4ccccc4=[NH+]3)CCN2C)O C64019375
Cn1c(nnc1SCC(=O)Nc2ccc(cc2)F)c3c(c4cccnc4s3)N C64370036
c1cc(ccc1C(=O)Oc2ccc3c(c2)CCC(=O)N3)N4CCC[C@@H](C4)C(=O)N C66510675
Cc1ccsc1C(=O)NNC(=O)C2(CCC(CC2)C)NC(=O)OC(C)(C)C C66557640
Cc1ccc(cc1C(=O)NC(C)C)NC(=O)N[C@H]2Cc3cccc(c3OC2)OC C66685454
CN(c1ccc(cc1)NC(=O)NC[C@@]2(CCCc3c2cccc3)O)C(=O)OC C66952623
C1CCC(CC1)CC(=O)NNC(=O)NC2CCN(CC2)C(=O)C3CCCCC3 C67059652
C=CCSc1nc2c(nn1)-c3ccccc3N[C@@H](O2)c4ccc(c(c4)O)O C02977481
Cc1ccc(cc1)NC(=O)C(=O)N/N=C(\C)/CC(=O)NC2C3CC4CC(C3)CC2C4 C04691167
Cc1nnc(n1N)N/N=C/c2cc(cc(c2OCc3ccccc3)Cl)Cl C04725115
C[C@@H](C(=O)NC(=O)N)Sc1nc2ccccc2c(=O)n1CCC3=CCCCC3 C03535555
c1ccc2c(c1)ccc3c2cc(o3)C(=O)N/N=C/c4ccc(cc4)OCC(=O)N C01102774
c1cc(ccc1NC(=O)Nc2ccc(cc2)Cl)S(=O)(=O)Nc3nccs3 C05332530
Cc1cc(nc(c1C(=O)N)SCC(=O)Nc2ccc3c(c2)OC4(O3)CCCC4)C C08132634
Cc1cccc(c1C)Nc2nnc(s2)SCC(=O)NC(=O)NC(C)C C03536467
C[C@@H](C(=O)Nc1ccc(cc1)N(C)C)Sc2nnc(n2N)c3cccs3 C11592037
Cc1ccc2c(c1)N[C@@H](NS2(=O)=O)C(=O)Nc3ccc(cc3)Oc4ccccc4 C12414565
C[C@@H](C(=O)Nc1ccc2c(c1)[nH]c(=O)[nH]2)Sc3nccn3c4cccc(c4)Cl C18435101
C[C@@H]1CCC[C@@H]([C@H]1C)NC(=O)CSc2nnc(n2N)c3ccccc3OC C20794497
C[C@H]1CCC[C@@H]([C@H]1C)NC(=O)CSc2nnc(n2N)c3ccccc3OC C20794503
C1CCC(=NNc2nnc(n2N)SCC(=O)C3C4CC5CC(C4)CC3C5)C1 C21327583
CCN(CC)c1ccc(cc1)C(=O)NNC(=O)c2c(c3c([nH]2)CC(CC3=O)(C)C)C C24350510
Cc1c(c(n2cnc(c2n1)C(=O)N)C)CCC(=O)N[C@H]3CCCC[C@H]3C(C)(C)C C25092620
Cc1ccc(c(c1)O)C(=O)Nc2nc(cs2)Cc3n[nH]c(=S)n3CC=C C26042561
CCCSc1[nH]c(=O)c2c(n1)NC3=C([C@H]2c4ccc(c(c4)O)OC)C(=O)CCC3 C33810173
COC(=O)[C@H]1[C@H]([C@H]([C@@H]([C@@H](O1)Oc2ccc3ccc4cccc5c4c3c2cc5)O)O)O C35644629
Cc1c(c(=O)[nH]c(n1)c2ccccc2)C[C@H](C)C(=O)N/N=C\c3ccc(cc3)O C35993635
CN([C@H](c1ccc(cc1)OC)C(=O)NC2CCCCC2)C(=O)c3cccc(c3O)O C36531463
Cc1ccc(c2c1nc(s2)NC(=O)C3=NN([C@@H](C3)C(=O)N)c4ccccc4)C C36732806
c1ccc(cc1)Cc2cnc(s2)NC(=O)C3=NN([C@@H](C3)C(=O)N)c4ccccc4 C36806721
Cc1cccc(c1O)C(=O)NNC(=O)c2c(onc2c3ccccc3Cl)C C04670528
Cc1ccc(cc1)c2nc([nH]n2)S[C@@H](c3ccccc3)C(=O)NC(=O)NC C05211165
CC(C)Oc1c(c2c3c(c1OC(C)C)oc(=O)n3C=C[C@H]2c4ccccc4N)O C39106134
c1ccc(cc1)N2[C@@H](C(=C(N2)/C(=C/[C@@H]3C=NN=C3c4ccc(cc4)F)/C#N)C#N)N C39210929
C[C@@H]1CCc2c(sc(c2C(=O)OC)NC(=O)[C@@H](C)Sc3nnc(s3)N)C1 C39426549
c1cc(oc1)c2nnc(n2N)SCCC(=O)Nc3ccc(cc3)Br C40122930
CC(C)[C@H](C(=O)Nc1cccc(c1)C#N)Sc2nnc(n2N)c3cccs3 C42866222
CCOc1cccc(c1)[C@@H]2c3c(n[nH]c3C(=O)N2CCO)c4cc(cc(c4O)C)C C05343943
CSCC[C@H](C(=O)N=c1[nH]c2ccccc2[nH]1)NC(=O)c3cc4ccccc4o3 C20734173
C[C@@H](CNC(=O)NNC(=O)c1cc2c(s1)CCCCCC2)Cn3cccn3 C54575640
CC1=C([C@@H](NC(=S)N1)c2cc(sc2)[N+](=O)[O-])C(=O)Nc3ccc(cc3)F C56044358
Cc1cc(no1)NC(=O)C2=C(NC(=S)N[C@@H]2c3ccc(cc3)OC(C)C)C C56052819
Cc1ccc(cc1Cl)Nc2nnc(s2)S[C@H](C)C(=O)NC(=O)NC C16325425
CCc1cc2c(cc(=O)oc2cc1O)CN3CCc4c3ccc(c4)S(=O)(=O)N C53813973
C[C@H](C(=O)NNC(=O)C(C)C)Sc1[nH]nc(n1)c2ccc(cc2)Br C59882658
CC1=C(C(=O)/C(=C/2\C=C(NN2)C(=O)NCCc3ccc(c(c3)OC)OC)/C=C1)C C13125492
Cc1ccc(c(c1)c2c3c([nH]n2)C(=O)N([C@H]3c4cccc(c4)O)Cc5ccco5)O C21782815
C[C@H](C(=O)Nc1cc(ccc1O)C=O)Sc2[nH]c3c(c4c(s3)CCC4)c(=O)n2 C62038730
c1ccc2=[NH+][C@@H]3[C@H](NCCC3=c2c1)c4c([nH]c(=O)n(c4=O)CCC5=CCCCC5)[O-] C63351481
Cc1c(sc(n1)NC(=O)c2cccs2)[C@@H]3N[C@@H](NO3)c4ccc(cc4)OC C63366637
CN1c2ccccc2N[C@H]1CCc3cccc(c3)[N-]S(=O)(=O)c4c[nH+]c[nH]4 C63743469
CC(C)CCCN1[C@H](C(=C(NC1=O)[O-])[C@@H]2[C@@H]3C(=c4ccccc4=[NH+]3)CCN2C)O C64197388
Cc1cccc(c1C)NC(=O)NC(=O)CN2CCCc3c2c(ccc3)NC(=O)C C64430833
c1cc(sc1)C(=O)NCC(=O)/N=N/c2c3cc(ccc3[nH]c2O)Br C18246813
Cc1c(=O)c2cccc(c2oc1c3ccccc3)C(=O)NNC(=O)NCC4CC4 C65197296
Cc1cc(c(o1)C)[C@@H](C)NC(=O)Nc2ccc(c(c2)Cl)N3CCNC(=O)C3 C65412067
C[C@@H](c1ccc2c(c1)NC(=O)CO2)NC(=O)Nc3cccc(c3)OCC(=C)C C67320054
CCN(CC)C(=O)c1c(c(c(c(c1Cl)Cl)Cl)Cl)Cl C01882218
CN1C=C([C@H](c2c1cccc2)c3ccccc3)c4ccc5ccccc5n4 C03212554
c1cc(ccc1c2csc3c2ncnc3Cl)Br C02541405
Cc1cc(c(n1c2cc(cc(c2)Cl)Cl)C)C(=O)C(F)(F)F C03119731
c12c(c(nc(c1Cl)C(Cl)(Cl)Cl)Cl)sc(=O)s2 C01444421
c1cc(ccc1c2cn3cc(ccc3n2)I)Cl C01432233
Cc1ccc(cc1)N2C(=O)/C(=C/c3ccc(cc3)C(C)C)/SC2=S C02682676
Cc1ccc(cc1)[C@H]2N(C(=O)CS2)c3ccc(cc3)Br C00179983
c1cc2c(cc1Br)cc(o2)C(=O)/C=C/c3ccsc3 C05127880
c1cc(ccc1[C@@H]2CC(=NO2)c3ccc(cc3)Br)Cl C00545249
Cc1ccc(cc1I)/N=C/c2ccc(cc2)C#N C00048567
c1ccc(c(c1)CSc2c3ccccc3ncn2)Br C08190213
CN(C)c1ccc(cc1Br)/C=C(\C#N)/c2ccc(cc2)F C01050400
CC(C)(C)[C@@H]1CCc2c(c(c(c(n2)SC)C#N)C(F)(F)F)C1 C09422730
c1cc(sc1)[C@@H]2Cc3c(ccc(n3)c4ccc(cc4)Cl)C(=O)C2 C12374976
Cc1ccc(cc1)[C@@H]2[C@H]3C(=Nc4ccccc4S2)C[C@@H](CC3=O)C C16995722
CC(=O)[C@H]1CC[C@@H]2[C@@]1(CC[C@@H]3[C@@H]2CC[C@@H]4[C@@]3(CC(=CC4)C=O)C)C C17004442
c1ccc(cc1)[C@H]2C3CS(=O)(=O)[C@@H](C2[C@H]3c4ccccc4)Cl C19877977
Cc1ccc(s1)/C=C\2/C=C(OC2=O)c3ccc(cc3)Br C19894597
c1cc(cc(c1)I)Oc2ccc(cc2)C#N C36805096
c1cc(c(cc1n2c3ccc(cc3nc2CCl)F)Cl)Cl C36897863
C[C@@H](c1cccs1)n2c3ccc(cc3nc2CCl)Br C36898683
Cc1ccc(cc1)n2c3ccc(cc3nc2[C@H](C)Cl)Br C36911071
Cc1ccc2c(c1)nc(n2c3ccccc3Br)CCCl C36911099
Cc1ccc(c(c1)C)C(=O)[C@H](C#N)c2ccc(cc2)Br C36930740
c1cc(cc(c1)I)O[C@@H]2CCCC[C@H]2C#N C37153260
Cc1c(sc2c1c(nc(n2)CSc3ccccc3F)Cl)C C37328543
c1cc(c(cc1Cl)Cl)[C@H](C#N)C(=O)c2cc3c(s2)CCC3 C37346335
Cc1ccc(cc1F)C(=O)[C@@H](C#N)c2ccc(cc2Cl)Cl C37346373
c1ccc2c(c1)ccc3c2c4c(c(=O)o3)S[C@H](C4)C(F)(F)F C00306187
Cc1cc2c(cc1C)O/C(=C\c3ccccc3Br)/C2=O C39842666
c1cc(sc1)c2c3c4c(sc3nc(n2)CCl)CCCC4 C40163682
c1cc(ccc1Cc2nc3c(c(n2)Cl)CCC3)Br C42400241
c1cc(ccc1[C@@H](C#N)C(=O)c2ccc(c(c2)F)Br)Cl C43577142
CCCO[C@H]1CC[C@H]2[C@]1(CC[C@@H]3[C@@H]2CCC4=CC(=O)CC[C@@]34C)C C43726455
c1cc(ccc1Cn2c3ccc(cc3nc2CCl)F)Br C48115226
Cc1ccc2c(c1)nc(n2Cc3ccc(cc3)Br)CCl C48115230
Cc1cc(cc(c1)N(C)C(=O)c2ccc(s2)Br)C C48443155
c1cc(ccc1C(=O)/C=C/c2ccc3c(c2)CCO3)Br C48624945
Cc1cc(cc(c1)C(=O)/C(=C/c2cc(cs2)Br)/C#N)C C48837567
Cc1ccc(c(c1)C)SCc2nc3c(ccs3)c(n2)Cl C50841053
CN1c2ccc(cc2CC1=O)[C@H](C3CCCCCC3)Br C53716106
Cc1ccc(cc1)[C@H](C#N)C(=O)c2ccc(cc2C)Br C55333189
Cc1ccc(s1)C(=O)N(C)[C@@H](C)c2ccc(cc2Cl)Cl C58679362
CCN(c1cc(ccc1C)C)C(=O)c2cccc(c2)Br C58713928
C[C@@H](c1ccc(cc1)Br)n2c3ccccc3nc2CCl C49526654
c1cc(ccc1Cn2cc(c3c2ccc(c3)Br)C#N)Cl C59109390
Cc1ccc(cc1C)[C@H](C#N)C(=O)c2ccc(c(c2)F)Br C61682090
c1ccc2c(c1)cc(o2)C(=O)Cc3c(ccs3)Br C62797199
Cc1c(sc2c1c(ncn2)C[C@@H](C(C)(C)C)Br)C C63045348
CCC[C@@]1(C(=O)N(C(=O)N1)CC(=O)Nc2c(cc(cc2Cl)C)C)c3ccccc3 C03533780
CC[C@@H](C(=O)N/N=C/c1cc2ccccc2[nH]c1=O)Oc3ccc(cc3Cl)Cl C02519999
Cc1ccc(c(c1Cl)NC(=O)CN2C(=O)[C@@](NC2=O)(C)CCC(C)C)Cl C04307962
Cc1ccc(cc1)[C@@H]2c3c(=O)[nH]c(nc3NC(=C2C(=O)OC)C)SCC=C C04292273
C[C@H]1CC[C@@H](C[C@@H]1C)OC(=O)C2=C(NC(=S)N[C@@H]2c3cc(ccc3OC)OC)C C04426834
CCC(C)(C)C1CCC2(CC1)C(=O)N(C(=O)N2)CC(=O)Nc3ccccc3C(C)C C03354711
Cc1ccc(cc1)c2nnc(s2)NC(=O)[C@H](C(C)C)NC(=O)c3ccc(cc3)C C04875564
CC(C)c1ccc(cc1)NC(=O)COc2cc(c3c(c2)OC(CC3=O)(C)C)O C06624239
CCCc1ccc(cc1)[C@]2(C(=O)N(C(=O)N2)CC(=O)Nc3cccc(c3C)C)C C07125043
C[C@@H](C(=O)Nc1c(cc(cn1)Cl)Cl)OC(=O)c2ccc(cc2O)Cl C07199689
C[C@@]1(C(=O)N(C(=O)N1)CC(=O)NCCC2=CCCCC2)c3cccc4c3cccc4 C03610772
c1ccc(cc1)COc2ccc(cc2)/C=N/Nc3cn[nH]c(=O)c3Br C08337901
CC(C)c1ccccc1NC(=O)CN2C(=O)[C@](NC2=O)(C)c3ccc4ccccc4c3 C08887167
C[C@]1(C(=O)N(C(=O)N1)CC(=O)Nc2ccc(cc2)Cl)c3ccc(cc3)C(C)(C)C C08948362
CCCCOc1ccc(cc1)C(=O)Nc2ccc3c(c2)OCC(C(=O)N3)(C)C C08959144
Cc1c(c([nH]c1C(=O)Nc2nnc(s2)c3ccc(cc3)C(C)C)C)C(=O)C C10224836
CCOC(=O)NC(=O)c1c2c(sc1NC(=O)Cc3ccc(cc3)C)C[C@H](CC2)C C10698947
CCc1ccc(cc1)S(=O)(=O)c2c(n(nn2)c3ccc(cc3)N)c4ccc(cc4)C C11730490
CCCc1cc(=O)oc2c1c(c(c(c2)C)C3=NN[C@@H](C3)c4ccc(cc4)N(C)C)O C12296779
C[C@H](c1cccs1)Nc2c(nc3ccccc3n2)NS(=O)(=O)c4ccccc4 C13095395
CCCCNC(=O)c1ccc2c(c1)[C@H]3C=CC[C@@H]3[C@@H](N2)c4cccc(c4)[N+](=O)[O-] C14472345
CCCCNC(=O)c1ccc2c(c1)[C@@H]3C=CC[C@H]3[C@@H](N2)c4ccccc4[N+](=O)[O-] C14478371
Cc1cc(cc(c1)C(=O)NNC(=O)c2ccc(cc2)CSc3nc(cc(n3)C)C)C C15317605
CCOC(=O)C1=C(N(C(=S)N[C@H]1c2ccc(c(c2)OC)O)c3ccc(cc3)C)C C16054264
Cc1ccc(o1)C(=O)Nc2ccc(cc2)/C(=N\NC(=O)c3ccc(cc3)C(C)(C)C)/C C17091103
Cc1cc(cc(c1)OCC(=O)OCc2nc(c3c4c(sc3n2)CCCC4)N)C C18272807
C[C@@H](c1ccc2c(c1)CCCC2)NC(=O)C[C@@H]3C(=O)N(C(=O)N3)C4CCCCC4 C19458784
CCCN1C(=O)[C@H](NC1=O)CC(=O)N[C@H]2[C@H]3CCCC[C@@H]3[C@@H]2c4ccccc4 C19502547
CC1=C([C@H](C2=C(N1)CCCC2=O)c3cc(c(c(c3)Cl)O)OC)C(=O)OC(C)C C00626591
CC(C)CC(=O)Nc1ccc2c(c1)[C@H]3C=CC[C@@H]3[C@H](N2)c4cccc(c4)[N+](=O)[O-] C20705593
CC[C@@H](C)Sc1[nH]c(=O)c2c(n1)NC3=C([C@H]2c4ccc(cc4)OC)C(=O)CCC3 C06003391
CCOC(=O)C1=C(NC(=O)N[C@H]1c2ccccc2)CN3CCCc4c3c(ccc4)F C22846946
Cc1ccc(o1)/C=C(\C(=O)NC2CCCCC2)/NC(=O)c3ccccc3OC C28309798
C1C2CC3CC1CC(C2)(C3)C(=O)NCC(=O)ONC(=O)C45CC6CC(C4)CC(C6)C5 C36625123
CCOC(=O)c1c(c2c(cc(nc2s1)C)C)NC(=O)Nc3ccc(cc3)Cl C01035614
Cc1c(sc(c1[C@@H](C)NC(=O)Nc2ccc(cc2)C(=O)OC)n3cccc3)C C06750409
C[C@@H](c1ccc(cc1)CC(C)C)NC(=O)CN2C(=O)C3(CCCCCC3)NC2=O C04469665
CCC[C@H]1Nc2ccc(cc2C(=O)N1NC(=O)COc3ccc(cc3)Cl)Cl C39919807
Cc1c(c(=O)[nH]c(n1)NCc2ccc3c(c2)OCO3)Cc4ccc(cc4)Cl C41602697
c1ccc(cc1)Cc2nnc(n2c3ccccc3)Sc4cc(nc(n4)N)Cl C45026236
Cc1cc(ccc1N[C@H](C)C(=O)Nc2ccc3c(c2)OCO3)N4CCSCC4 C51186845
Cc1ccc2c(c1)oc(n2)c3ccc(cc3O)NC(=O)[C@H](c4ccccc4)OC C57345250
Cc1ccc2c(c1)nc(o2)c3cc(cc(c3O)C)NC(=O)[C@@H](c4ccc(cc4)F)OC C57345675
CCCc1ccc(cc1)[C@]2(C(=O)N(C(=O)N2)CC(=O)N[C@H]3CCC[C@@H]([C@@H]3C)C)C C57651759
CC[NH+](CC)c1ccc(cc1)[C@H]2[C@H]3CC=C[C@@H]3c4c(ccc(c4N2)OC)[N+](=O)[O-] C14461493
CCCOc1ccc(cc1)N2C(=O)C[C@H](C2=O)Nc3cc(c(c(c3)Cl)O)Cl C02878710
c1ccc2c(c1)nc(o2)Nc3[nH]c(=O)cc(n3)CSc4ccc(cc4)Cl C08995171
Cc1cc(ccc1NC(=O)N[C@@H](C)c2ccc3ccccc3c2)Oc4ncccn4 C65482340
C[C@H](C(=O)Nc1ccc(c(c1)Cl)Cl)Nc2ccc(cc2)N(C)C(=O)OC C66392258
Cc1ccc(c(c1)NC(=O)Cn2c(=O)cc(nc2Nc3cc(cc(c3)C)C)C)C C67246400
C[C@H]([C@H]1COc2ccccc2O1)NC(=O)c3ccccc3Br C02297904
C[C@@H]1CCc2c(sc(c2C(=O)N(C)C)NC(=O)c3ccccc3F)C1 C01212467
c1cc(ccc1C(=O)N2[C@@](CC(=N2)C(F)(F)F)(C(F)(F)F)O)Cl C04862989
Cc1ccc(cc1)C(=O)NN2C(=O)/C(=C\c3cccc(c3)F)/SC2=S C06009138
c1ccc2c(c1)N3C(=C(C=C([C@@]3(C(F)(F)F)O)C(=O)C(F)(F)F)C#N)S2 C03399237
CN(Cc1cccc(c1Cl)Cl)C(=O)c2ccc3c(c2)NC(=O)CS3 C06405614
Cc1cc(c(c(c1)C)NC(=O)CSc2ccc3c(c2)OCCCO3)C C06436942
Cc1c(c(nn1CC(=O)N[C@H]2CCCC[C@H]2C)C(F)F)Br C02782071
Cc1ccc(cc1)N2C(=O)/C(=C/c3ccc(cc3)OC(F)F)/NC2=S C02751929
c1ccc(c(c1)/C=C/C(=O)c2ccc3c(c2)NC(=O)CO3)Br C07333672
Cc1ccc(c(c1)Br)NC(=O)[C@@H](C)Sc2nnc(s2)C C07776696
c1cc2c(cc1Cl)C(=C(CS2)/C=N/NC(=O)c3ccncc3)Cl C01508358
c1ccc2c(c1)[C@H]3N(C2=O)[C@H](CS3)C(=O)NCCc4ccc(cc4)Cl C16007386
C[C@H](c1ccncc1)NS(=O)(=O)c2ccc(cc2Cl)Br C07059195
Cc1ccc(o1)/C=N/NC(=O)[C@@]2(CC2(Br)Br)C C02750945
c1cc(c(cc1Cl)Cl)[C@@H](CN2CCN(CC2)c3nccs3)O C19293018
CC(C)(C)SCC(=O)Nc1cc2c(cc1Br)OCCO2 C24945951
Cc1ccc(cc1F)N2C(=O)/C(=C/c3ccc(c(c3)O)OC)/SC2=S C28975517
CNC(=O)/C(=C/c1cc(cc(c1OC)Br)Br)/C#N C32798419
Cc1c(c(on1)C)CC(=O)NC[C@H]2CC3c4ccccc4C2c5c3cccc5 C36700796
Cc1csc2n1c(c(n2)C)CNc3ccc(cc3Br)C#N C37302201
C[C@@H]1[C@@H]2C[C@@H](C2(C)C)C[C@@H]1NC(=O)[C@H]3CC(=O)N(C3)Cc4cccs4 C39266929
CSc1cc2c(cc1F)CCN3[C@@H]2CO[P@@](=O)(N3)Cc4ccccc4 C39464105
C[C@]12CCC(=O)N1[C@@H](CS2)C(=O)N[C@@H](c3ccc(cc3)Cl)C4CC4 C39515109
CS(=O)(=O)c1ccc(cn1)N[C@@H]2CCc3c2ccc(c3)Br C40226935
Cc1ccc(c(c1)Br)S(=O)(=O)NCc2cccc(c2)C#N C40435439
Cc1c(sc(n1)C)[C@@H](C)NS(=O)(=O)c2cccc(c2)Br C40447329
CCN1c2ccccc2S[C@@](C1=O)(C)C(=O)N[C@H]3CCCc4c3cccc4 C40775284
c1cc(ccc1CNS(=O)(=O)c2cnc(s2)Cl)Br C42270726
c1cc(sc1S(=O)(=O)N[C@@H]2CCCc3c2cco3)Br C42342859
c1cc([nH]c1)[C@H]2CCCN2S(=O)(=O)c3ccc(s3)Br C42375604
CN(Cc1cc(cs1)Br)S(=O)(=O)c2ccc(cc2)O C42402888
C[C@H](c1ccco1)NS(=O)(=O)c2ccc(cc2)I C44304713
CC(C)Cc1nnc(s1)NC(=O)c2cc(cc(c2)Br)F C47075502
CN(C)c1ccc(cc1)NS(=O)(=O)c2c(ccs2)Br C48440677
c1ccc2c(c1)C[C@H](O2)CNS(=O)(=O)c3c(ccs3)Br C48444896
C[C@]12CCC3(CC1=CC[C@H]4[C@H]2[C@@H](CC(C4=O)(CC=C)CC=C)O)OCCO3 C48533211
Cc1csc(n1)CNC(=O)N(C)Cc2ccc(s2)Br C48685791
CC[C@@H](C)N(C)C(=O)C(=O)Nc1c(cc(cc1Cl)Br)C C48756873
Cc1c(c(n(n1)C)C)[C@@H](C)NC(=O)c2cccc(c2)I C49401646
c1cc(c(cc1CC(=O)Nc2nnc(s2)C(F)F)Br)F C49023552
c1cc(sc1)[C@H]2CCCN2Cc3[nH]c(=O)c4c5c(sc4n3)CCC5 C57457282
CC(=O)c1csc(n1)NC(=O)C2(CC2)c3ccc(cc3)Br C41907523
c1cc2c(ccn2CC(=O)NC3=CC4=CC=N[C@H]4C=C3)cc1Br C39950058
Cc1ccc(cc1Cl)Cc2cnc(s2)NC(=O)[C@H]3C=CC=NC3=S C64354246
Cc1cccc(c1)CC(=O)Nc2cc(ccc2C)C(=O)N3CCSCC3 C66436954
C[C@@H]1C[C@H](CC(C1)(C)C)CC(=O)N[C@@H]2CCS(=O)(=O)c3c2cccc3 C66606959
c1ccc(c(c1)CNC(=O)c2c(ccs2)Br)n3cccn3 C67342241
CN(c1cccc2c1cccc2)C(=O)C(=O)N[C@H]3CCSc4c3cccc4F C67348696
CNC(=O)[C@H]1CN(c2ccccc2O1)Cc3ccc(s3)Br C67386606
c1cc(ccc1[C@H]2C(=C(OC3=C2C(=O)CCC3)N)C#N)Oc4ccc(cc4Cl)[N+](=O)[O-] C00755104
Cn1cccc1/C=N/NC(=O)/C(=C\c2ccc3c(c2)OCO3)/NC(=O)c4ccccc4 C04616841
C[C@@H]1CC2=C([C@@H](Nc3ccccc3N2)c4ccc(cc4)[N+](=O)[O-])C(=O)[C@@H]1C(=O)OC C04188761
c1cc(oc1)c2nnc(n2C3CCCCC3)SCC(=O)NC(=O)NC4CCCC4 C05866703
C[C@@H]1[C@H](c2cc3c(cc2O[C@@H]1NN=C(C)C)OCO3)c4cc(c(c(c4)OC)O)OC C06004148
Cc1ccc(cc1)c2nnc(o2)[C@H](C)Sc3nnc(n3N)c4ccc(cc4)OC C07112374
c1ccc(c(c1)/C=N/NC(=O)c2cc(n[nH]2)c3ccc4c5c3cccc5CC4)[N+](=O)[O-] C00945762
Cn1c(nnc1SCc2nc(nc(n2)N3CCCc4c3cccc4)N)c5ccccc5 C01428326
CCN1C(=O)N[C@@H]([C@@H]([C@@]1(C(F)(F)F)O)C(=O)c2cccs2)c3ccc(cc3)[N+](=O)[O-] C09090458
CCOC(=O)NC(=O)c1c2c(sc1NC(=O)c3ccc4c(c3)OCO4)C[C@@H](CC2)C C09177046
C[C@H]1CC(=O)Nc2ccccc2N1C(=O)CN3C(=O)C(NC3=O)(c4ccccc4)c5ccccc5 C09494413
CCOc1cc(ccc1O)[C@H]2C(=C(N(C(=S)N2)c3ccc4c(c3)OCCO4)C)C(=O)OC C10353846
c1cc(oc1)c2cc(n(n2)c3[nH]c(=O)c4c(n3)CCCC4)NC(=O)CCC5CCCC5 C12010167
CN1C(=O)N[C@H]([C@@H]([C@]1(C(F)(F)F)O)C(=O)c2cccs2)c3ccc(cc3)[N+](=O)[O-] C12139920
COc1ccc(c(c1)OC)[C@@H]2C3=C(C[C@H](CC3=O)c4ccccc4)Nc5c(non5)N2 C12408573
Cc1ccc(cc1)c2ccsc2C(=O)NNS(=O)(=O)c3ccc(c(c3)[N+](=O)[O-])C C12754606
Cc1c(cc(cc1Cl)S(=O)(=O)NNC(=O)c2cc3c(s2)CCCCC3)[N+](=O)[O-] C12993013
CCN1C(=O)N[C@@H]([C@@H]([C@]1(C(F)(F)F)O)C(=O)c2cccs2)c3ccccc3[N+](=O)[O-] C13305502
C[C@H]1CC2=C([C@H](Nc3ccccc3N2)c4ccccc4[N+](=O)[O-])C(=O)[C@H]1C(=O)OC C12385071
C[C@H](C12CC3CC(C1)CC(C3)C2)NC(=O)CN4C(=O)[C@](NC4=O)(C)c5ccc6c(c5)OCO6 C14359220
CCOC(=O)C1=C(N(C2=C([C@@H]1c3ccccc3)C(=O)CCC2)c4ccc(cc4)[N+](=O)[O-])N C15162624
Cc1ccc(cc1)N2C3=C([C@@H](C(=C2N)C(=O)OC)c4ccc(cc4)[N+](=O)[O-])C(=O)CCC3 C15163162
Cc1ccc(cc1)NS(=O)(=O)c2ccc(c(c2)C(=O)Nc3ccc(c(c3)[N+](=O)[O-])C)C C15410128
Cc1cccc(c1C)O[C@@H](C)C(=O)NNC(=O)c2c3ccccc3c(=O)n(n2)c4ccccc4 C18102765
CCCc1ccc(cc1)[C@@]2(C(=O)N(C(=O)N2)CC(=O)Nc3cccc4c3nsn4)C C19105055
COc1ccc(cc1)[C@@H]2CC3=C([C@@H](Nc4ccccc4N3)c5ccc(o5)[N+](=O)[O-])C(=O)C2 C09089758
COc1ccccc1C(=O)NC(=S)/N=c\2/[nH]c(cs2)c3cccc(c3)[N+](=O)[O-] C09059348
CC1=C([C@@H](n2c(nc(n2)SC)N1)c3ccc(cc3)OC)C(=O)Nc4ccc(cc4)OC C20583574
CCOC(=O)c1c2c(sc1NC(=O)CN3C(=O)[C@@]4(CCCC[C@@H]4C)NC3=O)C[C@H](CC2)C C21706360
CC[C@H]1C(=O)N(c2cc(ccc2O1)Cl)CC(=O)Nc3cc(c4c(c3)sc(n4)NC(=O)C)C C21883066
COc1cccc(c1)Nc2c3c(n(n2)c4[nH]c5ccccc5n4)C[C@H](CC3=O)c6ccco6 C22457093
Cc1c(cco1)c2nnc(n2c3ccccc3)SCC(=O)NC(=O)N[C@H]4CCCC[C@H]4C C23635381
CCOC(=O)c1c(cc(s1)NC(=O)CN2C(=O)[C@@]3(CCCCc4c3cccc4)NC2=O)C C24766952
c1ccc2c(c1)[nH]c3n2c(nn3)SCC(=O)N4c5ccccc5NC(=O)C[C@@H]4C(F)(F)F C24951185
CCOC(=O)C1=C(OC2=C([C@@H]1c3ccc(cc3)[N+](=O)[O-])C(=O)C[C@@H](C2)c4ccccc4)N C27533146
C[C@@H](C(=O)Nc1cc(ccc1Cl)[N+](=O)[O-])OC(=O)c2cc(ccc2O)Br C28670107
Cc1cc2c(nc(nc2cc1C)Nc3[nH]c(=O)cc(n3)CSc4nc(cc(n4)C)C)C C19817391
Cc1cc(ccc1O)/C=C/2\C(=O)C(=C(S2)Nc3cccc(c3)[N+](=O)[O-])C(=O)OC C36257546
CC(C)(C)NC(=O)[C@H](c1cc(ccc1Cl)[N+](=O)[O-])N(C)C(=O)c2ccccc2O C36528687
COc1cc(cc(c1O)Br)/C=N/NC(=O)c2ccc(cc2Cl)[N+](=O)[O-] C00872267
C[C@H]1C[C@]2(CC(C1)(C)C)C(=O)N(C(=O)N2)CC(=O)OCC(=O)NC3CCCCCCC3 C22038932
Cc1cccc(c1)C(=O)N/N=C/2\CCCc3c2c(c(o3)C(=O)Nc4ccccc4C(=O)OC)C C40811370
Cc1cc(ccc1O)/C=C(\C#N)/c2nc(cs2)CSc3[nH]c4ccc(cc4n3)[N+](=O)[O-] C45158332
Cc1ccc(cc1C)n2c(nnc2S[C@H](C)c3nc(nc(n3)N(C)C)N)c4ccccc4 C45599244
CC[C@H]1Nc2c(cc([nH+]c2N1Cc3ccc(cc3)Oc4ccccc4c5[n-]nnn5)C)C C52585910
CCCSc1[nH]c2c(c(=O)n1)[C@@H](C3=C(N2)CCCC3=O)c4ccc(cc4)[N+](=O)[O-] C05923814
CC[C@@H](C)Sc1[nH]c2c(c(=O)n1)[C@@H](C3=C(N2)CCCC3=O)c4ccc(cc4)[N+](=O)[O-] C17268847
CC[C@H](C)Sc1[nH]c2c(c(=O)n1)[C@H](C3=C(N2)CC(CC3=O)(C)C)c4ccccc4[N+](=O)[O-] C35450169
c1cc(c(cc1NC(=O)c2cc(ccc2N3CCCCC3)[N+](=O)[O-])c4ccc(o4)CO)Cl C20142804
Cc1ccc(cc1)[C@@H]2C=C(N(c3n2nnn3)CC(=O)Nc4ccc(cc4)O)c5ccc(cc5)C C64793392
C[C@]12CC[C@H]3c4cc(c(cc4CC[C@@H]3[C@@H]1CCC2=O)O)O C03876115
C[C@H]1[C@H]2c3ccccc3O[C@@]1(NC(=S)N2)C C03906821
c1ccc2c(c1)cccc2/C=C/3\C(=O)N(C(=S)S3)N C03071235
c1ccc2c(c1)ccc3c2[C@@](C(=O)N3)(C(F)(F)F)O C05446631
C[C@H](C#CC(c1ccccc1)(c2ccccc2)O)O C12364789
Cc1cc(c(c(c1)C)/C=C\2/C(=O)N(C(=S)S2)N)C C15016238
Cc1ccc(c2c1[nH]c(=O)c(c2)[C@@H](C)O)Cl C11727868
COc1c(cc(cc1Br)N)F C12359157
C[C@@]12CCC[C@@H]([C@H]1C[C@H](CC2)C(C)(C)O)O C16953105
CC(C)N(C)c1ccc(cc1N)Br C19432422
c1cc(sc1)[C@H](c2cc(cnc2)Br)N C19932696
Cc1cc2c(cc1Br)nc(s2)N C20133663
[H]/N=C\1/C(=C2CCCC[C@@H]2S1)[C@H](c3cccc(c3)F)O C21952073
Cc1c(ccc2c1sc(n2)N)Br C22636591
C[C@]12CC[C@H]3[C@H]([C@@H]1CC[C@@H]2O)CCC4=C[C@H](CC[C@H]34)O C26375797
CC(C)c1c(nc(s1)N)c2cccs2 C32014869
c1cc(sc1)c2csc3c2c(=O)[nH]c(=S)[nH]3 C18056669
c1cc(nc(c1N)Cl)I C35270432
Cc1c(n2c(c(sc2n1)C)c3cccs3)N C36290130
c1cc(sc1/C=C/C(=O)N)Br C37387390
c1cc2c(cc1Br)cc(c(=O)o2)C(=S)N C00325074
CC1(Cc2c(c(=S)sc(c2C#N)N)CS1)C C04399745
CC[C@]1(Cc2c(c(=S)sc(c2C#N)N)CO1)C C06499038
C[C@@]12C[C@H]([C@@H]3c4ccc(cc4CC[C@@H]3[C@@H]1CCC2=O)O)O C03902452
CC12CC3(CC(C1)(CC(C2)(C3)C(=O)N)C)C C03898007
C[C@]12CC[C@@H]3c4ccc(cc4C(=O)C[C@H]3[C@@H]1CC[C@@H]2O)O C04278249
C[C@@]1(CC[C@@H]2[C@H](C2(C)C)[C@@H]3[C@H]1CC[C@@]3(C)O)O C06617334
CC(C)(C)c1ccc2c(c1)[C@@H](CCC[S@@]2=O)[NH2+]C C40976482
c1cc(oc1)c2ccc(cc2N)Br C41048864
c1cc(c(c(c1)Cl)Cl)[C@@H](c2nccs2)N C41059819
CCc1c(sc(n1)[C@]2(CCSC2)N)C C41060231
c1ccc2c(c1)[C@@](CCS2)(c3nc4c(s3)CCC4)N C41183613
Cc1ccsc1[C@H](c2nc(c(s2)C)C)N C41674315
Cc1ccsc1c2cc3c(cc2N)OCCO3 C42735968
c1c(cc(c(c1F)N2CCO[C@@H]3[C@@H]2CCC3)F)N C43424625
c1cc(c(cc1[C@@H](C(F)(F)F)O)Cl)O C43490198
c1c(c(nc(n1)N)C(F)(F)F)Br C44154640
C[C@@H]1CN(CC(O1)(C)C)c2c(cc(cc2F)N)F C45687545
C[C@]12CC[C@H](C1(C)C)c3c2[nH]c(=S)[nH]c3=O C49474066
C[C@@H](c1cc2c(cc1Br)[nH]c(=O)[nH]2)Cl C52095093
C[C@@H]1CN(CCO1)[C@@H]2CCCCCC[C@@H]2N C19258684
Cc1csc(n1)Sc2c(ccc(c2F)F)N C53168465
Cc1cc(c(c(c1C)[C@H]2C[C@H](C(=O)O2)N)C)C C57953966
Cc1c2c(cc(c1Cl)[C@H](C)O)C(C(=O)N2)(C)C C58111706
Cc1c(c(n(n1)[C@H]2CCC[C@@H](C2)C)N)Cl C43667370
Cc1cc(c2cc(cc(c2n1)F)Br)N C50869855
Cc1nc2cc(ccc2n1[C@@H]3CCCc4c3ccs4)N C61367199
C[C@@H]1CN(CCCO1)c2c(cc(cc2F)N)F C61916700
Cc1c(nc(nc1N)[C@H]2CCCc3c2cccc3)C C63158476
CC1CCC2(CC1)NN(C(=[NH+]2)[S-])C(C)(C)C C13635800
CCc1cc(c(=O)[nH]c1C)NCc2nc3c(ccc(c3o2)Cl)Cl C00597824
Cc1ccc(cc1)[C@H]2C3=C(C[C@@H]([C@@H](C3=O)C(=O)OC)C)Nc4ccccc4N2 C04116312
Cc1c2c(n(n1)c3ccccc3)OC(=C([C@H]2c4ccc(cc4)C(C)C)C#N)N C01013611
CC[C@@]1([C@@](N(C(=O)O1)CCc2c([nH]c3c2cc(cc3)Cl)C)(C)O)C C01422389
Cc1ccccc1[C@@H]2C3=C(C[C@H]([C@@H](C3=O)C(=O)OC)C)Nc4ccccc4N2 C04189027
C[C@H]1CC2=C([C@H](Nc3ccccc3N2)c4ccc(cc4)F)C(=O)[C@@H]1C(=O)OC C04189412
CCc1ccc(cc1)NC(=O)N[C@@H]2CC(=O)N(C2)c3ccc(cc3)Cl C05196035
c1cscc1/C=C/2\CCCC3=C2OC(=C([C@@H]3c4ccsc4)[N+](=O)[O-])N C05778302
Cc1ccc(c(c1)S(=O)(=O)N/N=C/c2c3ccccc3ccc2O)C C03526972
COc1ccc(cc1Br)C(=O)N/N=C/c2ccccc2O C00225920
C[C@@H]1CNC(=O)c2cc(ccc2O1)NC(=O)C34CC5CC(C3)CC(C5)C4 C09172484
C1CCCN(CC1)C(=O)CCNC(=O)NC23CC4CC(C2)CC(C4)C3 C15272401
CCOC(=O)C1=C(NC2=C([C@@H]1c3cccc(c3)O)C(=O)CC(C2)(C)C)C C00635020
C[C@@H]1CCc2c(sc3c2C(=O)N[C@H](N3)c4ccc(cc4)C(=O)OC)C1 C03647449
Cc1n[nH]c(=S)n1/N=C/c2cc(c(c(c2)C(C)(C)C)O)C(C)(C)C C36289635
Cc1ccc(cc1C)c2c(n3cc(ccc3n2)N)CN4C[C@H](O[C@H](C4)C)C C36272603
C[C@]1\2CC[C@](C1(C)C)(C/C2=N\OC(=O)c3ccc(cc3)Cl)C(=O)N C38288353
c1ccc(cc1)c2ccc(cc2)[C@H]3C4=C(N=N[C@@H]4NC5=C3C(=O)CCC5)O C39358611
CC(C)S(=O)(=O)[C@H]1CCC[C@@]2(N1O)CCC[C@@H](C2)c3ccccc3O C39523449
Cc1ccc2c(c1)NC(=O)[C@@](O2)(C)C(=O)Nc3ccc(cc3Cl)Cl C40797370
Cc1cc(ccc1n2c(nnn2)c3ccc(cc3Cl)N)Br C42015368
Cc1cc(ccc1n2c(nnn2)c3cc(ccc3N)Cl)Br C42015370
Cc1cc(ccc1n2c(nnn2)c3cc(ccc3N)F)Br C42015377
Cc1ccc(cc1C)n2c(nnn2)c3ccc(c(c3)N)Br C42016414
c1cc(c(cc1N)c2nnnn2c3cc(ccc3F)Br)Cl C42028803
Cc1ccc(cc1NC(=O)N2CCN(CC2)c3ccc(cc3)O)Cl C43357421
Cc1cc(c(c(c1)Br)O)C(=O)Nc2nnc(s2)C(C)C C48733285
Cc1ccc(cc1N)c2nnnn2Cc3cccc(c3)Br C48866637
Cc1cc(ccc1NC(=O)C(=O)N[C@@H](C)c2cc3ccccc3o2)Cl C49202859
Cc1ccc(c(c1)OC(=O)[C@@H]2Cc3cc(ccc3OC2)Cl)C(=O)N C49398593
CC1(C(=O)Nc2cc(ccc2O1)NC(=O)/C=C/c3ccc(cc3)Cl)C C49756463
Cc1cc(c2c(c1)/C(=N/NC(=O)c3cccc(c3)Br)/C(=O)N2)C C03148451
COc1ccc(cc1OC)[C@H]2CC(=NN2)c3ccc4ccccc4c3O C00120745
CC[C@@H]1CCc2c(sc3c2c(=O)[nH]c(n3)c4ccc5c(c4)CC(=O)N5)C1 C54752460
c1cc(c(cc1Cl)NC(=O)c2cc3c(s2)nc4n3ccs4)O C57289373
c1ccc2c(c1)[nH]c(=NC(=O)Cn3ccc4c3cccc4Br)[nH]2 C39980400
CCC[C@@H](C)n1c2c(c(n1)O)[C@@H](SCC(=O)N2)c3ccc(cc3)C C05643050
CCC[C@H](C)n1c2c(c(n1)O)[C@H](SCC(=O)N2)c3ccc(cc3)C C05643166
Cc1c2ccc3ccccc3c2oc1C(=O)NNC(=O)c4ccccc4F C07957618
CN(C)c1ccc(cc1)C(=O)N/N=C/c2cc(cc(c2O)Cl)Cl C01045586
c1ccc(c(c1)NC(=O)C(=O)NN=C2CCCCCCC2)Br C59435841
Cc1ccc(cc1)NC(=O)C(=O)N/N=C/c2ccc(c(c2)Cl)Cl C05544499
CCC(CC)n1c2c(c(n1)O)[C@H](SCC(=O)N2)c3ccc(cc3)C C05642642
CC(C)(C)C1=NN=C2[C@@H]1[C@@H](C(=C(O2)N)C#N)c3ccc(s3)Br C04494624
CCCC1=NN=C2[C@@H]1C3(c4ccccc4-c5c3cccc5)C(=C(O2)N)C#N C04150187
c1cc(sc1)CC(=O)/N=N/c2c3cc(ccc3[nH]c2O)Br C13122602
Cc1ccc(c(c1)c2csc(n2)c3c(n(nn3)c4cccc(c4)F)N)C C64664336
Cc1ccc(cc1)n2c(c(nn2)c3nc(cs3)c4ccccc4C)N C64664378
Cc1ccsc1C(=O)NNC(=O)c2c(c3cc(ccc3o2)Cl)C C66557770
Cc1cc(ccc1C(=O)NC(C)C)NC(=O)N2CC3C[C@H]4C[C@@H](C3)CC2C4 C66682202
c1cc(c(c(c1)O)Br)C=O C02575255
CC1=C2CC[C@H]([C@]2(CCC(=O)C1)C)O C01570503
Cc1nc2c(s1)cc(c3c2scc3)O C00045231
c1ccc2c(c1)c(c3n2CCCN3)C=S C03160834
CN1C(=S)SC[C@@]1(c2ccccc2)O C00343096
c1c(cn[nH]1)I C02046962
C[C@]12CCC(=O)C=C1CCC[C@]2(C#C)O C05884777
c1ccc(cc1)[P@@]2(=O)CCCCN2 C06575789
c1ccc(c(c1)/C=C/[C@@H]2CCCO2)O C01702871
Cc1c(ccc(=O)[nH]1)Br C12471887
Cc1cc(=O)[nH]cc1Br C12471910
C[C@@H]1CCC[C@@H]([C@@H]1C)n2cc[nH]c2=S C20581300
c1cc(=O)[nH]c2c1c(cc(c2)Cl)Cl C21987141
CC(C)(C)NC(=O)C1[C@H]2CC[C@@H]1C2Cl C12403027
CC1(CC(=CC(=O)C1)NC(C)(C)C)C C05114505
CCc1c(sc2c1c(=S)nc[nH]2)C C31933556
C[C@H]1CCC[C@@H](C1)n2cc[nH]c2=S C37256301
C[C@@H]1CN/C(=C/2\C=CC(=O)C=C2C)/S1 C05190523
C[C@]12CC[C@H](C1(C)C)C[C@H]2NC(=O)CCl C02810018
C[C@H]1Cc2cc(cnc2NC1)Br C38478019
C[C@H]1CN=C(C(=C(N1)C)Br)C C39109909
[H]/N=C\1/N=C(S[C@@H](S1)C)Br C39110813
C/C=C/C(=O)Nc1c(csc1C)C C39296168
CS[C@@H]1C[C@]2(CC[C@@H](C2)F)N(C1)O C39504904
CS[C@H]1C[C@@]2(CC[C@@H](C2)Cl)N(C1)O C39504907
C1C[C@@]2(C[C@@H]1F)C[C@@H](CN2O)Cl C39505054
CS[C@@H]1CC[C@]2(C1)C[C@@H](CN2Cl)O C39506088
CS[C@@H]1CCCN([C@@]12CC[C@@H](C2)Cl)O C39512544
Cn1cc(c(c1)I)O C39540402
CC(C)Cn1cc(c(c1)Br)O C39540640
C[C@H]1C[C@@H]1[C@@H](c2ccc3c(c2)CCO3)O C40245642
Cc1cc(c(c(c1C)C)C(=O)CO)C C40449555
Cc1cc2c(n1CC(C)(C)C)CCC[C@H]2O C41717762
CC(C)c1c(c[nH]n1)Br C42415153
Cc1ccsc1[C@@H](c2ccoc2)O C42731119
C[C@@]12CC[C@]([C@@H]1[C@H]3[C@H](C3(C)C)CCC2=O)(C)O C43764083
c1ccc(cc1)[C@@H]2C[C@H]2n3cc[nH]c3=S C44677878
CC[C@H]1Cc2cc(cc(c2NC1=O)C)C C49812681
CCc1nc2c(s1)[C@@H](CC(C2)(C)C)O C50335746
c1cc(ccc1[C@@H]([C@H]2CCCCO2)O)Cl C50971537
c1cc(sc1)[C@@H]([C@@H]2CCCCO2)O C50971692
c1cc(c(c2c1[nH]c(=S)n2C3CCC3)F)F C53169395
Cc1ccc(c(n1)C)[C@@H](C2=CCCCC2)O C55331348
Cc1ccc(c(n1)C)[C@H](C2=CCCC2)O C55331351
c1ccc(cc1)/N=C\2/NCCCCS2 C12341647
CC[C@@H]1CCc2c(sc(n2)CO)C1 C61801878
c1cc(sc1)[C@H](c2ccc3c(c2)COC3)O C62334489
Cc1cc(c(s1)C)[C@@H](c2ccn[nH]2)Cl C62779026
CC[C@@H]1[C@@H](/C(=N/O)/C[C@@H](S1)C)C C12416535
c1cc(cc(c1)O)c2cc(sc2)C=O C65339964
Cc1cccc(c1C)NC(=O)CSc2nnc(n2C)c3ccoc3C C04860439
Cc1ccc(c(c1)C)C(=O)O[C@H](C)C(=O)Nc2ccc3c(c2)OCCO3 C03424675
c1cc(ccc1C(=O)c2ccc(cc2)Cl)OCC(=O)N3CCNC3=O C07035904
Cc1c(c([nH]c1C(=O)OCC(=O)N2CC[C@H]3CCCC[C@@H]3C2)C)C(=O)C C07482444
CC(C)c1ccc(cc1)c2nnc(s2)NC(=O)Cn3ccccc3=O C07989097
Cc1ccc(c(c1)n2cnnc2SCC(=O)Nc3nc(cs3)C)C C08709373
Cc1ccc(c(c1)C)S(=O)(=O)NC[C@H]2CN(C(=O)O2)c3ccccc3 C09136471
Cc1cc(c(c(c1)C)OS(=O)(=O)c2ccc(c(c2)OC)NC(=O)C)C C10219833
c1ccc2c(c1)cc(c(=O)o2)C(=O)NCCc3ccc(cc3)n4cccn4 C10222126
CCc1ccc(cc1)O[C@@H](C)C(=O)Nc2c(nc3n(c2=O)ccs3)C C13707951
C[C@@H](c1ccccc1)N(C)C(=O)CCN2C(=O)C3(CCCCC3)NC2=O C15538130
C[C@@H](C(=O)Nc1c(c2c(s1)CCCCC2)C#N)OC(=O)c3ccoc3 C16159109
CC1=C([C@H](C2=C(N1)CCCC2=O)c3ccc(cc3)OC(=O)C)C(=O)OC C19638292
Cc1c(cnn1C)[C@@H](C)NC(=O)c2csc(n2)c3ccc(cc3)OC C19717299
CC(C)N1CCc2c(sc(n2)NC(=O)c3cc(cc(c3)OC)OC)C1 C20830243
Cc1cc(on1)NC(=O)[C@@H](C)Sc2nccn2c3cccc(c3)Cl C21910666
Cn1ccnc1[C@@H](c2ccccc2F)NC(=O)Cc3c4ccccc4on3 C26885583
Cc1cccc(c1Cl)Cc2cnc(s2)NC(=O)[C@H](C)n3cncn3 C29883488
Cc1cc(n2c(n1)nc(n2)S[C@@H](c3ccccc3)C(=O)NC(C)C)C C31645314
c1cc(sc1)[C@H](C2CCCC2)NC(=O)c3ccc(cc3)n4cnnn4 C32396899
Cc1ccc(o1)c2nc(cs2)CC(=O)NCc3ccc4c(c3)OCO4 C32815565
Cc1ccc(cc1Cl)S(=O)(=O)NCCc2csc3n2ncn3 C36113051
Cc1cc(ccc1F)S(=O)(=O)NC[C@H]2CN(C(=O)O2)c3ccccc3 C36135893
CCOc1ccc(cc1)C(=O)CN2C(=O)[C@]3(CCc4c3cccc4)NC2=O C36875874
C[C@@H]1CCC[C@@H](N1C(=O)CSc2nnc(s2)NC(=O)C(C)C)C C12643211
CCOC(=O)c1c([nH]c(c1S(=O)(=O)N2c3ccccc3C[C@@H]2C)C)C C15942836
CCOC(=O)C1=C(NC2=NC(=NC(=O)[C@@H]2[C@@H]1c3cccs3)SC)C C39141200
C[C@H]1C[C@]2(CC(C1)(C)C)C(=O)N(C(=O)N2)CC(=O)OCc3ccccc3 C05365104
Cc1ccc(c(c1)S(=O)(=O)NCc2nnc(o2)c3ccccc3C)C C41135718
Cc1cccc(c1)N2C[C@@H](OC2=O)CNS(=O)(=O)c3ccccc3C C41176576
c1ccn(c1)c2nc(cs2)CC(=O)Nc3cc(no3)c4cccs4 C44440968
Cc1nnc(s1)N(Cc2ccsc2)C(=O)Nc3ccc(cc3)OC C44444980
Cn1c2c(cn1)[C@@H](CCC2)NC(=O)N(C)CCOc3ccc(cc3)Cl C47002869
C[C@@H](c1ccc(cc1)S(=O)(=O)N(C)C)Nc2c3ccsc3ncn2 C52489034
Cc1ccc(s1)[C@H](C)N(C)C(=O)Nc2ccccc2Cn3cncn3 C56733556
CCCN(Cc1[nH]c(=O)c2ccc(cc2n1)Cl)C(=O)c3c(cco3)C C25320410
C[C@@]1(C(=O)N(C(=O)N1)CC(=O)c2ccc(cc2)C(C)(C)C)c3ccco3 C58360493
COc1cc(cc(c1Br)OC)C(=O)NO[C@H]2CCCCO2 C60333254
Cc1cc(c(o1)C)[C@@]2(C(=O)N(C(=O)N2)CCOc3cccc(c3)Cl)C C60346295
CC(C)COc1ccccc1[C@@H]2CC(=O)Nc3c2ncn3c4cccnc4 C40266695
Cc1cc2c(cc(=O)oc2cc1C)CNC(=O)CCc3cc(no3)Cl C41358992
CCOc1ccc2c(c1)c(cc(=O)o2)CS[C@@H]3N[C@@H]4C(=N3)C=CC=N4 C63506060
Cc1c(nc(s1)CC(=O)OC(C)(C)C)c2ccc3c(c2)NC(=O)CO3 C63629799
Cc1ccc(c(c1)C)OS(=O)(=O)c2cccc(c2)S(=O)(=O)NC C64572745
CC1=C2[C@H](CC(=O)N[C@@H]2N=N1)c3cccc(c3OCc4ccccc4)OC C64679269
c1cc(sc1c2nnc(o2)C3CCC3)S(=O)(=O)NC4CCCC4 C64920429
CC1=CC=CN2[C@H]1N=C[C@H]2CC(=O)NC[C@H]3C=NN=C3c4cccs4 C65373289
CC1=NC(=O)CC(=C1)[C@H]2NC(=NN2c3ccccn3)CCc4ccccc4 C65383875
C[C@H]1CC(=O)Nc2ccccc2N1C(=O)CN(C)C(=O)[C@H](C)CSC C66820087
Cc1ccc(s1)CN(C(C)C)C(=O)c2c(nc(s2)c3nc[nH]n3)C C67269771
CCC[C@]1([C@H]2[C@@H]([C@@H]([NH2+]1)c3ccc(cc3)O)C(=O)N(C2=O)C)C(=O)OCC C04883961
COc1ccc(cc1)[C@H]2C(=C(NC(=O)N2)C[NH+]3CCCC3)C(=O)OC C05017466
CC1(CC(CC([NH+]1C[C@H](COc2ccc(cc2)[N+](=O)[O-])O)(C)C)O)C C01473270
CC(C)NC(=O)[C@H]1C[NH+]2CC[C@H]1C[C@@H]2Cn3cc(nn3)C4(CCCCC4)O C08297971
Cc1c2ccc(c(c2oc(=O)c1CC(=O)OC)C[NH2+]C[C@@H]3CCCO3)O C08739093
CC1(C(=O)N(C(=O)N1)CCC(=O)NCC2(CCCCC2)[NH+]3CCCCC3)C C12904518
CC(C)(C)NC(=O)NC[C@H](c1ccc2c(c1)OCO2)N3CC[NH+](CC3)C C22577240
Cc1ccccc1CN2CC[NH+](CC2)[C@@H](C)c3nc(nc(n3)N(C)C)N C27358916
C[C@H](c1ccc(cc1)S(=O)(=O)N)[NH+](C)Cc2nc(no2)c3cccs3 C28727519
CCOC(=O)c1c(c2c(=O)[nH]c(nc2s1)CN3CC[NH2+][C@H](C3)C)C(C)C C35745465
CCOC(=O)C1=C(N(C(=O)N[C@H]1c2ccccc2F)C)CN3CC[NH2+]CC3 C35990783
Cc1c2c(nc(n1)CCNC(=O)C[C@H]3C(=O)NCC[NH+]3CC(C)C)CCC2 C14981437
C[C@@H]1CCCC[NH+]1CCNC(=O)C(=O)Nc2ccc3c(c2)OC(O3)(C)C C41663059
Cc1ccc(cc1C)NC(=O)NC(=O)C[NH+](C)Cc2c(noc2C)C C42132989
c1cc(ccc1CNc2nnc(o2)c3coc(n3)[C@H]4CCC[NH2+]C4)Cl C44163295
CC1CCC2(CC1)C(=O)N(C(=O)N2)NC(=O)C[NH+](CCC(C)C)C3CC3 C44898524
C[C@H]1C[C@@H](C[NH+](C1)CCNC(=O)NCCc2nnc3n2CCCCC3)C C48371662
Cc1ccc(cc1)C(=O)C2CC[NH+](CC2)Cc3nc(nc(n3)N(C)C)N C48375281
CC(C)C[C@@H](CNS(=O)(=O)c1ccc2c(c1)oc(=O)[nH]2)[NH+]3CCCC3 C49737561
CCC[C@@H](C)NC(=O)[C@H]1CCC[NH+](C1)CN2C(=O)[C@@](NC2=O)(C)C3CC3 C50901186
CCc1cc2c(cc(=O)oc2cc1O)C[NH+]3CCC(CC3)NS(=O)(=O)C C11104601
c1cc(c2c(c1)OCCO2)NC(=O)NC[C@@H](c3ccco3)[NH+]4CCCC4 C56722353
C[NH+](C[C@H]1COc2ccccc2O1)CC(=O)NC(=O)NCc3ccccc3 C16628344
Cc1cc(c2c(=O)[nH]n(c2n1)C)C(=O)NC[C@@H](C(C)C)[NH+]3CCC(CC3)C C58130286
CC[NH+](CC)[C@@H](CNC(=O)c1ccc2c(c1)NC(=O)CN2C)c3ccco3 C58214500
C[C@H]1CCCC[NH+]1CCCNC(=O)CCN2C(=O)C3(CCCCC3)NC2=O C52842997
C[NH+](C)[C@H](CNS(=O)(=O)NC1CCCC1)c2ccc3c(c2)OCO3 C62440541
CC(C)[C@@H]([C@@H]1NN=C2N1C=CC=C2)NC(=O)[C@@H]3C=c4c(=[NH+]3)cccc4OC C63315619
CC[C@H](CC1=c2ccccc2=[NH+]C1)N/C(=C\3/C(=O)NC(=O)N(C3=O)CC=C)/C C63426764
CC(C)C[NH+](CCC(=O)NN1C(=O)C2(CCCCC2)NC1=O)C(C)C C63495914
C[C@H](C(=O)Nc1ccc(cc1)NC(=O)C)OC(=O)CC2=c3ccccc3=[NH+]C2 C63817249
Cc1ccc(cn1)OCC2=C[C@H](NO2)C(=O)NCCC3=c4ccccc4=[NH+]C3 C63833201
C[C@H](C(C)C)NC(=O)CN1C(=O)[C@@H](NC1=O)CC2=c3ccccc3=[NH+]C2 C63907279
C[C@@H](C(C)C)NC(=O)CN1C(=O)[C@H](NC1=O)CC2=c3ccccc3=[NH+]C2 C63907285
Cc1ccc2=[NH+]CC(=c2c1)CCN3C[C@@H](CC3=O)C(=O)N[C@@H]4C=C(ON4)C C63948132
Cc1ccc2=[NH+]CC(=c2c1)CCN3C[C@H](CC3=O)C(=O)N[C@H]4C=C(ON4)C C63948135
CC(C)(CNC(=O)NCc1ccc(nc1)n2cnc3c2cccc3)[NH+](C)C C64239834
Cc1c(c(n2c(n1)cc(n2)O)C)CCC(=O)NCC3(CCCC3)[NH+](C)C C64336987
Cc1coc2c1cc3c(c2)OC(=O)[C@@H]([C@@H]3C)CCC(=O)NCCc4c[nH+]c[nH]4 C53619612
CN(Cc1ccc2c(c1)OCCO2)C(=O)NCCNc3cccc[nH+]3 C65390782
CCCCc1nc(on1)[C@H](C)[NH2+][C@H](C)c2ccc3c(c2)NC(=O)CO3 C27034920
Cc1ccc(c(c1)C)NC(=O)NC(=O)C[NH+](CC=C)[C@@H]2CCS(=O)(=O)C2 C66561009
C1CCC(C1)CC(=O)NC2CC[NH+](CC2)CN3C(=O)C4(CCCC4)NC3=O C66858972
CC(C)CNC(=O)NC(=O)C[NH+]1CCC[C@@H]1c2cccc3c2OCCO3 C66900014
CCCNC(=O)NC(=O)C[NH+]1CCC[C@H]1c2cccc3c2OCCO3 C66900017
C[C@@H](c1cccc(c1)S(=O)(=O)NC)[NH2+]Cc2cc3c(c(c2)OC)OCO3 C67010541
C[C@@H]1C[C@@H](C[NH+](C1)C[C@@H](C)NC(=O)C(=O)Nc2cc(cc(c2)OC)OC)C C67439269
Cc1nc(on1)CCNC(=O)NC[C@@H]2CCC[NH+]2CC3CCCCC3 C67478769
C[NH+](C)[C@H](CNC(=O)Nc1nnc(s1)C(F)F)c2ccc(cc2)OC C67585909
Cc1c(ccc(c1OC)c2nc(c(o2)C)C[NH+]3CCC[C@H](C3)C(=O)N)OC C67641795
CC(=O)c1ccc(cc1)N([C@@H](c2ccco2)C(=O)NC3CCCCC3)C(=O)[C@@H]4COc5ccccc5O4 C00931046
Cc1ccc(c2c1cc(c(=O)[nH]2)CN(Cc3ccc4c(c3)OCO4)S(=O)(=O)c5ccc(cc5)OC)C C00914706
Cc1cc(c(c(c1)C)S(=O)(=O)N(Cc2ccc(cc2)OC)Cc3cc4cc5c(cc4[nH]c3=O)OCCO5)C C00923389
Cc1c(c(=O)n(n1C)c2ccccc2)NS(=O)(=O)c3cc(ccc3Cl)C(=O)N(C)c4ccccc4 C03216448
Cc1ccc2c(c1)c(=O)c3c(o2)C(=O)N([C@H]3c4ccc(c(c4)OC)O)CCc5ccc(c(c5)OC)OC C08917093
Cc1cc(ccc1Cl)OCCn2cc(c3c2cccc3)/C=C\4/C(=O)NC(=O)N(C4=O)Cc5ccco5 C02213649
CCOC(=O)c1c2csc(c2c(=O)n(n1)c3ccc(cc3)F)NC(=O)c4ccc(o4)Br C09381537
Cc1cc(ccc1OCCn2cc(c3c2cccc3)/C=C\4/C(=O)NC(=O)N(C4=O)Cc5ccco5)Cl C02366596
c1ccc(cc1)C2=NN3[C@@H](C2)c4ccccc4O[C@@H]3c5ccc(cc5)OC(=O)C[C@@H]6C(=O)NC(=O)S6 C09636760
Cc1c(c2c(s1)ncn(c2=O)CC(=O)Nc3ccc(cc3)C(C)C)S(=O)(=O)N4C[C@H](C[C@@H](C4)C)C C09935976
C[C@H](Cn1c2c(=O)[nH]c(=O)n(c2nc1N3CCN(CC3)c4ccccc4F)C)CSc5ccccc5 C10249397
CCSc1nnc(s1)NC(=O)c2cn(cc-3c(=O)n(nc23)c4ccccc4)Cc5ccc(cc5)F C10697646
COc1ccc(cc1)[C@@H]2CC(=NN2S(=O)(=O)c3ccc(cc3)Cl)c4ccc(cc4)NS(=O)(=O)C C09392285
c1cc(ccc1[C@@H](C(=O)NC2CCCCC2)N(c3ccc4c(c3)OCCO4)C(=O)c5cnccn5)Cl C12716128
c1ccc2c(c1)CCN(C2)S(=O)(=O)c3cc(ccc3Cl)C(=O)OCc4[nH]c(=O)c5c(n4)ccs5 C14128850
Cc1cccc2c1[nH]c(=O)c(c2)CN(Cc3ccc(cc3)OC)S(=O)(=O)c4c(ccc5c4nsn5)C C01222647
Cc1c(c(n(n1)C)C)NC(=O)[C@@H](C)Sc2nc3c(c4c(s3)CCCC4)c(=O)n2Cc5ccco5 C15753852
CCCOc1ccc(cc1OC)[C@H]2CN3C(=O)CN(C(=O)[C@]3(c4c2c5ccccc5[nH]4)C)Cc6ccco6 C02137906
Cc1ccc(cc1)NC(=O)N2CCC3(CC2)C(=O)N(CN3c4ccccc4)CC(=O)N(C)Cc5ccccc5 C16647729
Cc1ccc(o1)/C=N/NC(=O)CSc2nnc(n2c3ccc(cc3)Br)c4ccncc4 C01479474
COc1cc(cc(c1OC)OC)[C@@H]2CC3=C([C@H](n4c(ncn4)N3)c5ccc(cc5)C(F)(F)F)C(=O)C2 C18200361
Cc1ccc2cc(c(=O)[nH]c2c1C)[C@H](c3nnnn3Cc4ccccc4)N5CCN(CC5)c6ccccc6F C19826543
Cc1ccc(c2c1cc(c(=O)[nH]2)[C@@H](c3nnnn3C4CCCCC4)N5CCN(CC5)Cc6ccccc6)C C19940877
CCOC(=O)C1=C(NC2=C([C@H]1c3cc4c(cc3Br)OCO4)C(=O)[C@H]([C@H](C2)C)C(=O)OC)C C20351756
Cc1ccc(cc1)S(=O)(=O)Nc2ccc(cc2)C(=O)N3CCN(CC3)c4nc5c(cccc5s4)OC C20571992
CC1(CC2=C([C@@H](n3c(nc(n3)SCC(=O)c4ccc(cc4)F)N2)c5cccc(c5OC)OC)C(=O)C1)C C20850051
C[C@H](C(=O)N1CCNC1=O)Sc2nc3c(c4c(s3)CCCCC4)c(=O)n2c5cccc(c5)OC C21603433
Cc1c(sc2c1c(=O)n(c(n2)SCC(=O)NC3=NN(C(=O)C3)c4ccccc4)c5ccccc5)C C32693130
C[C@H](C(=O)N1CCN(CC1)CCc2ccccc2)N3CC4=C(C3=O)[C@@H](NC(=O)N4C)c5ccccc5Cl C34793094
C[C@@H]1CN(C[C@@H](O1)C)S(=O)(=O)c2cccc(c2)c3csc(n3)N/N=C/c4ccc(cc4)N(C)C C33960083
CCOC(=O)C1=C(N(C(=O)N[C@@H]1c2cc(ccc2C)C)C)CN3CCN(CC3)C(=O)c4ccccc4F C35646293
Cc1ccc(cc1)Cc2c(nc(n(c2=O)C)S[C@H](C)C(=O)N3CCC(CC3)n4c5ccccc5[nH]c4=O)C C35702439
CCOC(=O)C1=C(N(C(=O)N[C@@H]1c2ccc(cc2)C)C)CN3CCN([C@@H](C3)C)C(=O)c4ccccc4F C35992053
CCOC(=O)C1=C(N(C(=O)N[C@@H]1c2ccc(cc2)F)C)CN3CCN([C@@H](C3)C)C(=O)c4cccs4 C35992087
c1cc(ccc1[C@H](C(=O)NC2CCCCC2)N(Cc3ccc4c(c3)OCO4)C(=O)c5cnsn5)F C08680652
CCOC(=O)c1c2c(sc1NC(=O)[C@H]3CN(c4cc(ccc4O3)Cl)S(=O)(=O)C)CCCC2 C38857866
Cc1ccc(cc1)CN2C[C@@H](c3c2cccc3)/C=N/NC(=O)C[C@@H]4N=N/C(=N\C(=O)c5ccc(cc5)C)/S4 C38897608
COc1cc2c(cc1Cc3ccccc3)CCN4[C@@H]2CO[P@@](=O)(N4)S(=O)(=O)Oc5ccccc5 C39465850
CCOc1ccc(cc1)n2c(=O)c3c4c(sc3n(c2=O)CC(=O)Nc5cccc(c5)C(=O)C)CCCC4 C39849755
Cc1c(c(=O)n(n1C)c2ccccc2)NC3=C/C(=N\S(=O)(=O)c4cccs4)/c5ccccc5C3=O C28117062
c1ccc(cc1)C2=c3cc(ccc3=[NH+]C(=O)[C@@H]2C4=NN([C@H](C4)c5ccccn5)C(=O)CCCC(=O)[O-])Cl C39988939
CCOc1cc(ccc1O)[C@H]2c3c(=O)c4ccc(c(c4oc3C(=O)N2c5nc(c(s5)C(=O)C)C)C)C C40064191
Cc1c\2c(oc1C(=O)N3CCN(CC3)c4ccccc4F)CCC/C2=N\NC(=O)COc5ccccc5 C40815988
CCCNC(=O)c1cc2ccc(cc2oc1=O)OC(=O)c3cc4cc(ccc4oc3=O)Br C40894721
COc1cc(cc(c1OCc2ccc(cc2)Cl)Br)[C@H]3C4=C(CCCC4=O)Nc5n3nnn5 C40917156
CC(C)(C)c1ccc2c(c1)N(C[C@H](O2)C(=O)Nc3c(c4c(s3)CCCC4)C(=O)OC)S(=O)(=O)C C38863964
CC(C)c1c(c(n(n1)c2ccc(cc2)Cl)O)C3=C(C(=O)N(C3=O)c4ccccc4F)N5CCN(CC5)C C35960891
CC\1=NN(C(=O)/C1=N\Nc2ccc(cc2)N(C)C(=O)C)c3nc(cs3)c4ccc(cc4)Br C12275725
Cc1c(sc(n1)C)C(=O)N(c2ccc3c(c2)OCCO3)[C@@H](c4ccc(cc4)OC)C(=O)NC5CCCCC5 C01365154
c1ccc(cc1)c2nnc(o2)SCC(=O)Nc3ccc(cc3)N4CCN(CC4)C(=O)c5ccccc5F C33620102
c1ccc(cc1)CN([C@H](c2cccs2)C(=O)Nc3ccc4c(c3)OCO4)C(=O)Cn5c6ccccc6nn5 C08712497
Cc1cc(ccc1OC)S(=O)(=O)NC[C@@H](c2ccc(cc2)N(C)C)S(=O)(=O)c3ccc(cc3)OC C09081045
CCOC(=O)c1c2c(sc1NC(=O)[C@@H](C)Oc3coc(cc3=O)CN4CCc5c4cccc5)CCCC2 C09286427
CCOC(=O)c1c2c(sc1NC(=O)[C@H](C)Oc3coc(cc3=O)CN4CCCc5c4cccc5)CCC2 C09286439
CCOC(=O)c1c2c(sc1NC(=O)[C@H](C)n3c(=O)c4c(nc3n5c(cc(n5)C)C)CCCC4)CCCC2 C09520721
Cc1ccc(c(c1)NC(=O)[C@@H]2c3cc(c(cc3C(=O)N([C@@H]2c4ccc(c(c4)OC)OC)C)OC)OC)OC C03621808
CCOc1cc(cc(c1OCC(=O)OC)Cl)/C=C/2\C(=O)N(C(=O)S2)CC(=O)Nc3ccc(cc3)C C12411412
CCOC(=O)c1c(c([nH]c1C)C(=O)CSc2nnc(n2c3ccccc3)[C@@H]4COc5ccccc5O4)C C03298081
Cc1ccc(o1)[C@H](C(=O)NC2CCCC2)N(c3ccccc3F)C(=O)Cn4nc(nn4)c5ccc(cc5)F C12703955
CC(C)Oc1ccc(cc1OC)[C@@H]2CN3C(=O)CN(C(=O)[C@@]3(c4c2c5ccccc5[nH]4)C)C[C@@H]6CCCO6 C12879533
COc1cccc(c1)[C@@H](C(=O)NC2CCCCC2)N(Cc3cccnc3)C(=O)[C@@H]4COc5ccccc5O4 C00930871
c1cc(oc1)C(=O)N(Cc2ccc3c(c2)OCO3)[C@H](c4ccc(cc4)N5CCOCC5)C(=O)NC6CCCC6 C13025022
C[C@]1(Cn2c3ccccc3cc2C(=O)N1CCc4cc(c(c(c4)OC)OC)OC)C(=O)NCc5ccccc5 C15677100
CCCOc1ccc(cc1OC)[C@@H]2CN3C(=O)CN(C(=O)[C@]3(c4c2c5ccccc5[nH]4)C)C[C@@H]6CCCO6 C02127394
[H]\N=C\1/C(=C\c2ccc(cc2)OS(=O)(=O)c3ccc(cc3)OC)/C(=O)N=C4N1C(=CS4)c5ccccc5 C17058993
COc1cc(cc(c1OC)OC)[C@H]2CC3=C([C@H](n4c(ncn4)N3)c5ccc(cc5)OC(F)(F)F)C(=O)C2 C18200394
Cc1ccc2cc(c(=O)[nH]c2c1)[C@H](c3nnnn3C(C)(C)C)N(Cc4ccc(cc4)OC)C[C@@H]5CCCO5 C19973030
Cc1ccc(cc1N2CCN(CC2)[C@@H](c3cc4cc(cc(c4[nH]c3=O)C)C)c5nnnn5CCOC)Cl C19973147
Cc1ccc2cc(c(=O)[nH]c2c1C)[C@@H](c3nnnn3CCOC)N4CCN(CC4)c5cc(ccc5C)Cl C20082791
Cc1cc(c2c(c1)cc(c(=O)[nH]2)[C@H](c3nnnn3C4CCCC4)N(Cc5ccccc5)Cc6cccnc6)C C20083143
CC[C@@H](c1nnnn1C[C@@H]2CCCO2)N(Cc3ccccc3OC)Cc4cc5cc(c(cc5[nH]c4=O)C)C C20109405
CCOc1ccc(cc1)NC(=O)Cn2cnc3c(c2=O)c(c(s3)C)S(=O)(=O)N4C[C@@H](C[C@H](C4)C)C C20116918
CC(C)C[C@@H](c1ccc(cc1)OC)NC(=O)CN(c2ccc(cc2)C(=O)N3CCOCC3)S(=O)(=O)C C22398482
COc1ccc(cc1)[C@H]2CC(=NN2C3=NC(=O)[C@H](S3)CC(=O)Nc4ccc(cc4)OC)c5cccs5 C28160907
CCOC(=O)c1c(c2c(=O)n(c(=O)n(c2s1)Cc3ccc(cc3C)C)CC(=O)NCc4ccccc4)C C34776921
C[C@@]12CC[C@@H]3[C@@H]([C@@H]1CC[C@@H]2OC(=O)CCC(=O)N4C[C@@H](C[C@@H]4C(=O)OC)O)CCC5=CC(=O)CC[C@@]35C C34792902
Cc1ccc(c(c1)S(=O)(=O)N(C)c2ccc(cc2)OC(=O)CN3C(=O)[C@@](NC3=O)(C)c4ccccc4)C C34868634
C[C@]12CC[C@H]3[C@@H]([C@@H]1CC[C@@H]2OC(=O)CCC(=O)N4C[C@@H](C[C@@H]4C(=O)OC)O)CCC5=CC(=O)CC[C@]35C C35361441
C[C@@H](CCc1ccccc1)NC(=O)[C@@H]2CS[C@@H](N2C(=O)c3cc(c(c(c3)OC)OC)OC)c4ccoc4 C35706316
Cc1cccc(c1)C(=O)N2[C@H](COC23CCN(CC3)C(=O)c4cccc(c4)OC)C(=O)NCc5ccco5 C35987096
CCCOc1ccc(cc1)/C=N/NC(=O)CN2CCN(CC2)S(=O)(=O)c3ccc(cc3)Br C13598884
Cc1ccc(cc1)S(=O)(=O)CNC(=O)[C@H]([C@@H](C)c2ccccc2)N(C)C(=O)Cc3ccc4c(c3)OCO4 C36534354
Cc1ccc(cc1)S(=O)(=O)CNC(=O)[C@H](c2c3ccccc3ccc2OC)N(C)C(=O)c4cccnc4 C36538529
Cc1ccc(cc1)S(=O)(=O)CNC(=O)[C@@H](c2ccco2)N(Cc3ccc(o3)C)C(=O)c4ccc(cc4)F C36602875
Cc1ccc(cc1)S(=O)(=O)N(CC(=O)Nc2c(n(n(c2=O)c3ccccc3)C)C)c4ccc(cc4)OC C00832049
Cc1ccc(cc1C)n2c(=O)c3c(c(sc3n(c2=O)CC(=O)NCCc4ccc(c(c4)OC)OC)C)C C08591904
CC(C)S(=O)(=O)[C@@H]([C@H](c1ccccc1)NC(=O)S(=O)(=O)Oc2ccccc2)C(=O)c3ccccc3 C39494900
CS[C@@H]1CN(CCN1)c2ccc(cc2S(=O)(=O)Oc3ccccc3)S(=O)(=O)Oc4ccccc4 C39530615
CC(C)[C@@H](c1nnc(n1CC=C)SCC(=O)N2CCN(CC2)c3ccccc3)NC(=O)c4ccccc4 C39546189
COc1ccc(cc1)n2c(=O)c3c4c(sc3n(c2=O)CC(=O)Nc5ccc(cc5)C(=O)OC)CCCC4 C39849948
Cc1ccc(cc1)c2nnn(n2)CC(=O)N(Cc3cccs3)[C@@H](c4ccncc4)C(=O)NC5CCCC5 C06279856
c1cc2c(cc1c3nnc(n3C[C@H]4CCCO4)SCC(=O)Nc5ccc(cn5)Br)OCO2 C39966029
CCn1c(c(c(n1)C)CN2CCN(CC2)C(=S)Nc3ccc(cc3)S(=O)(=O)N4[C@@H](CCC[C@H]4C)C)C C39974518
COc1ccc(cc1)S(=O)(=O)N2CCCc3c2ccc(c3)NS(=O)(=O)c4ccc(c(c4)OC)OC C49506597
COc1ccc(cc1OC)[C@H](C(=O)NC2CCCCC2)N(Cc3cccnc3)C(=O)[C@@H]4COc5ccccc5O4 C00930864
Cc1cc2cc(c(=O)[nH]c2cc1C)[C@H](c3nnnn3C4CCCCC4)N(Cc5cccnc5)Cc6ccco6 C57530966
CC[C@@H](c1nnnn1Cc2ccccc2)N(Cc3ccc(cc3)C)Cc4cc5cc6c(cc5[nH]c4=O)OCO6 C13494885
Cc1cc(ccc1N(CC(=O)N/N=C/c2ccc(cc2)OCC(=O)N3CCCCC3)S(=O)(=O)C)Cl C20212424
[H]/N=C\1/C(=C\c2ccc(c(c2)Cl)OCCOc3cccc(c3)C)/C(=O)N=C4N1N=C(S4)S(=O)(=O)C C20208003
Cc1ccc(c(c1)C)NC(=O)CSc2nc3c(c4c(s3)CN(CC4)C(=O)C)c(=O)n2C[C@H]5CCCO5 C35432256
C/C(=N/Nc1nc2c(c3cc(ccc3n2C)Br)nn1)/c4ccccc4 C04737658
Cc1ccc2c(c1)c3c(cc(s3)C(=O)N(C)c4ccc(cc4OC)OC)c(=O)[nH]2 C04953691
Cc1c(sc2c1c(=O)[nH]c(n2)CSc3nnc(o3)c4cccc(c4)Cl)C C05170405
CC(C)c1ccc(c(c1)n2cc3c(c2c4ccccc4)c(=O)n(c(=O)n3C)C)O C02412668
COc1ccc(c(c1)OC)/N=C\2/NC(=O)/C(=C\c3ccc(o3)Br)/S2 C05376723
Cc1ccc(cc1C)S(=O)(=O)Nc2ccc(cc2)c3nnc4n3CCCCC4 C03291550
Cc1c(c(nc(n1)C)N2CCN(CC2)C(=O)NC34CC5CC(C3)CC(C5)C4)C(C)C C06279827
Cc1c2c(ccc3c2C(=O)CC4(O3)CCCCCC4)oc1C(=O)NCCOC C06793869
CCN1c2ccc(cc2OCC(C1=O)(C)C)NS(=O)(=O)c3ccc(c(c3)C)C C09166263
Cc1ccccc1[C@@H]2[C@@H]3C(=NC(=N2)Nc4nc5ccccc5o4)CC(CC3=O)(C)C C09334742
CCc1c(c2nnc3c(n2n1)C[C@H](CC3=O)c4ccccc4O)c5ccccc5 C09355689
c1cc(ccc1C2(CCCC2)C(=O)Nc3c(c4c(s3)CCCC4)C#N)[N+](=O)[O-] C10372897
c1cc(sc1)c2cc(cc(c2)n3cnnn3)C(=O)NC45CC6CC(C4)CC(C6)C5 C12055029
Cc1cccc(c1)c2c3c(cn2c4cc5c(cc4O)CCCC5)n(c(=O)n(c3=O)C)C C02437300
Cc1c2c(n(n1)c3nc4ccccc4o3)NC(=O)C[C@H]2c5ccc(c(c5)Cl)Cl C15868331
c1cc(ccc1c2csc(n2)NC(=O)c3ccc(cc3Cl)Cl)[N+](=O)[O-] C01508495
c1ccc(cc1)/C=C/[C@H]2Cc3c(cnc4c3c(=O)[nH]c(n4)N5CCCCC5)C(=O)C2 C19973978
CC(=O)[C@H]1[C@@H]2c3ccccc3O[C@]1(N=c4n2c(=O)/c(=C/c5ccc(cc5)O)/s4)C C20161611
Cc1cccc(c1)c2nc([nH]n2)SCc3cc(=O)n4c5c(sc4n3)CCCC5 C20982785
Cc1cc(c(c(c1)C)S(=O)(=O)N2CCC3(CC2)NC(=O)c4ccccc4O3)C C21019163
c1ccc(c(c1)CN2C(=O)/C(=C/c3ccc(c(c3)[N+](=O)[O-])Cl)/[NH+]=C2[S-])Cl C15282166
C[C@H](c1ccc2c(c1)CCCC2)NC(=O)CN3C(=O)C4(CCCCC4)N(C3=O)C C21934066
Cc1ccc(cc1)NC(=O)N(Cc2nnc3n2CCCCC3)c4cccc(c4C)C C27526357
c1ccc(cc1)[C@H]2C3=C(c4ccccc4O[C@@H]3c5ccc(cc5)F)Nc6n2nnn6 C28053185
Cc1ccc2c(c1)C3=C([C@@H](n4c(nnn4)N3)c5ccccc5)[C@H](O2)c6ccccc6F C28053241
Cc1ccc2c(c1)C3=C([C@@H](n4c(nnn4)N3)c5ccc(cc5)F)[C@@H](O2)c6ccccc6 C28054723
Cc1cccc(c1)[C@H]2C3=C(c4ccccc4O2)Nc5nnnn5[C@H]3c6ccc(cc6)F C28054763
c1ccc(c(c1)[C@H]2C3=C(c4ccccc4O2)Nc5nnnn5[C@H]3c6ccc(cc6)F)F C28054861
Cc1ccc2c(c1)C3=C([C@H](n4c(nnn4)N3)c5ccc(cc5)F)[C@@H](O2)c6cccs6 C28055450
c1ccc(cc1)[C@@H]2C3=C(c4ccccc4O2)Nc5nnnn5[C@H]3c6ccccc6F C28057153
c1ccc2c(c1)C3=C([C@H](O2)c4ccc(cc4)Cl)[C@@H](n5c(nnn5)N3)c6cccs6 C28060428
CCc1cc2c(cc1Cl)c(cc(=O)o2)CN3C(=O)[C@@]4(CCCC[C@H]4C)NC3=O C36812503
Cc1ccc(c(c1)C)c2cc(c3ccccc3n2)C(=O)N/N=C/c4c(nn(c4C)C)C C02109250
c1ccc(cc1)C2=C[C@H](N=N2)[C@@H]3Nn4c(nnc4S3)Cc5cccc6c5cccc6 C38745133
CC(=O)[C@@H]1[C@H]2c3ccccc3O[C@@]1(N=c4n2c(=O)/c(=C/c5ccccc5O)/s4)C C39826517
c1cc(c(cc1[N+](=O)[O-])Br)NC(=O)Cc2coc3c2cc(cc3)Cl C39883207
Cc1cccnc1N2[C@H](c3c(=O)c4cc(ccc4oc3C2=O)Cl)c5ccc(cc5)O C40014609
Cc1cc(c2c(c1)c(cc3n2c(nn3)S[C@H](C)C(=O)Nc4nccs4)C)C C40170549
CCc1ccc2c(c1)sc(n2)NC(=O)[C@]3(C(=O)N(c4cc(ccc4O3)C)C)C C40805371
Cc1ccc(o1)c2nc(cs2)CC(=O)Nc3ccc4c(c3)OC5(O4)CCCC5 C45933787
Cc1c2c(cc(=O)n1C3CCCCCC3)[nH]n(c2=O)c4nc5ccccc5s4 C30822904
Cc1ccc2c(c1)[nH]c(n2)/C(=C/c3cc(n(c3C)c4ccc5c(c4)OCO5)C)/C#N C09263437
Cc1c(c(n(n1)c2ccc(cc2)Cl)O)/C=N/c3nnc(s3)c4ccccc4 C13601857
c1cc(c(cc1Cl)C(=O)Nc2nc(cs2)c3ccc(s3)Cl)[N+](=O)[O-] C06224461
C[C@H]1CCCC[C@H]1NC(=O)[C@@]2(Cn3c4ccoc4cc3C(=O)N2C5CCCCC5)C C37443403
c1ccc(cc1)/C=C\2/CCC(=C2N3CCOCC3)/C=N/N=C/4\c5ccccc5NC4=O C32695902
Cc1c(c(n[nH]1)C)/N=C\2/N(C(=O)/C(=C/3\N(c4ccccc4S3)C)/S2)CC=C C15986033
Cn1c2ccc(cc2c3c1nc(nn3)N/N=C/c4ccc(cc4)F)Br C38168458
CC(C)(C)n1c2c(cn1)[C@@H]([C@@H]3C(=N2)NC(=O)N3c4ccccc4)c5ccc(cc5)F C66091488
CC1(CCN(CC1)C(=O)c2cc3ccccc3cc2O)N(C)C(=O)OC(C)(C)C C66650648
CC(=O)c1ccc(cc1)C(=O)Nc2nnc(o2)c3cccs3 C04276219
c1cc(cc(c1)[N+](=O)[O-])NC(=O)/C(=C/c2cccs2)/C#N C00242367
c1cc(ccc1/C=N/NC(=O)C2SCCCS2)[N+](=O)[O-] C03173711
Cc1cc(n(n1)c2nc3ccccc3c(=O)n2O)CC(C)C C01277750
c1cc(oc1C(=O)N[C@@H]2CCC[C@H](C2)C(F)(F)F)[N+](=O)[O-] C01458159
Cc1c(ccc2c1oc(=O)cc2COC(=O)c3ccoc3C)O C07850726
Cc1c(cccc1[N+](=O)[O-])NC(=O)[C@@H]2Cc3ccccc3O2 C07956694
Cc1cccc(c1)Nc2ccc(cc2[N+](=O)[O-])S(=O)(=O)C C08056037
CCSC1=C([C@@H](CC(=O)N1)c2ccc(cc2)[N+](=O)[O-])C#N C06265695
Cc1ccccc1/C=N/Nc2c3ccccc3c4nncn4n2 C17179711
Cc1ccc(cc1)[C@H](c2c(n3c(s2)ncn3)O)N4CCOCC4 C22609274
Cc1cc(no1)NC(=O)N(C)[C@H](C)c2cc3ccccc3o2 C23016029
Cc1nc2n(n1)[C@@H](C(=C(N2)C)C(=O)OC)c3ccc(cc3)Cl C28296252
Cc1cc(cc(c1)OS(=O)(=O)c2ccc3c(c2)NC(=O)CO3)C C29232792
Cc1c2c(c(=O)n(c(n2)NCc3ccccc3)C(C)C)n(n1)C C32652305
c1cc(c(cc1Cl)NC2CCS(=O)(=O)CC2)[N+](=O)[O-] C36970876
Cc1c(c(n(n1)C)C)CNc2ccc(c(c2)[N+](=O)[O-])Cl C37060876
C[C@@H]1CN(C[C@@H](O1)C)CN2C(=O)[C@@](NC2=O)(C)C3CCCCC3 C14142061
CC(C)c1c(c(n(n1)c2ccccc2[N+](=O)[O-])Cl)CO C37343365
Cc1ccc(o1)[C@H](C)NC(=O)c2cc(ccc2[N+](=O)[O-])Cl C37976465
Cc1cc(nc(n1)N/N=C/[C@@H]2C=NN=C2c3ccc(cc3)F)C C38610068
CCCc1nnc2n1N[C@H](S2)[C@@H]3C=C(N=N3)c4ccccc4 C38744721
c1ccc(c(c1)/C=N/NC(=O)[C@@H]2C=C(N=N2)c3ccco3)Cl C38814590
c1cc(oc1)/C=N/Nc2c(nc(o2)c3ccc(cc3)F)C#N C40112741
C[C@@H]1CN(C[C@H](O1)C)C(=O)c2cc3cc(cc(c3[nH]2)OC)OC C40493435
c1[nH]c2c(n1)ncnc2N3CCC(CC3)COC4CCCC4 C40555519
Cc1ccc2c(c1)c3c([nH]2)nc(nn3)S[C@@H](C)C(=O)OC C40963241
Cc1c(n2ccsc2n1)CNc3ccc(cc3F)[N+](=O)[O-] C43474143
Cc1cc(cc(c1)NC(=O)c2c(ccs2)n3cnnn3)C C46666177
C[C@H]1CCCC[C@H]1NS(=O)(=O)c2ccccc2[N+](=O)[O-] C13939370
Cc1cc(c(s1)C)[C@H](C)Nc2c(c(nn2C)C)[N+](=O)[O-] C48335256
Cc1cc(ccc1OC)C(=O)C(=O)Nc2ccc3c(c2)OCO3 C49926244
Cc1cc(ccc1Nc2c3cnn(c3nc(n2)C)C)N(C)C C54059617
COc1ccc(cc1)[C@@H]2C[C@H](Nc3n2nnn3)c4ccccc4 C02771497
Cc1csc(n1)NC(=O)c2ccc(c(c2)[N+](=O)[O-])SC C06377042
Cc1cccc(c1n2c(nnn2)CNc3cccc(c3)C#N)C C60455947
Cc1c(sc(n1)C)[C@H](C)Nc2nc(nc(n2)Cl)N(C)C C61539461
c1ccc(c(c1)c2c(nnn2c3ccc4c(c3)OCO4)CO)F C62238969
Cc1ccc(cc1)c2nnc(o2)CNc3ccc4c(c3)OCO4 C62639646
CC1=C(CN=N1)[C@@H]2Nn3c(nnc3S2)Cc4ccccc4 C63807104
CC1=C[C@@H](N=N1)[C@@H]2Nn3c(nnc3S2)Cc4ccc(cc4)F C63807165
CCN1[C@H]2C(=N[C@@H](N2)c3cccn3c4ccc(cn4)Cl)C=N1 C63833986
c1cc(ccc1Cc2nnc3n2N[C@@H](S3)[C@H]4C=CN=N4)Cl C64369802
Cc1cccc2c1oc(c2C)C(=O)N[C@@H](C)c3nnc4n3CCC4 C64711958
CCc1nc(c(s1)C(=O)Nc2cc(ccc2F)[N+](=O)[O-])C C64896906
Cc1cnccc1N2[C@H](NC(=N2)C(C)C)CC3=C(N=N[C@@H]3C)C C65528952
CCCN1[C@H](Nc2ccccc2C1=O)c3cccc(c3)[N+](=O)[O-] C07889753
c1cnccc1c2nc3c(c(n2)NO[C@H]4CCCCO4)CCC3 C66465859
Cc1c(c([nH]n1)CN2CCN(CC2)c3ncc(cn3)Cl)Cl C67447171
C[C@@H](CN(C)C(=O)Nc1nnc(s1)C2CCCCC2)C#N C67538729
CCOC(=O)c1c2c(sc1NC(=O)c3ccc(cc3)C(C)(C)C)C[NH+](CC2)C C04223372
CC[C@@]1(Cc2c(sc3c2c(nc(n3)SC(C)C)NCC[NH+](C)C)CO1)C C05157597
CCCC[NH+](C)Cc1c(ccc2c1O/C(=C/c3cn(c4c3cccc4)C)/C2=O)O C09423575
C[C@@]1(C(=O)N(C(=O)N1)Cc2ccc(cc2)F)C3CC[NH+](CC3)Cc4cc5ccccc5s4 C12197706
c1ccc(cc1)n2cc(c(n2)c3ccc4c(c3)OCO4)C[NH2+][C@H]5CCc6c5cccc6 C12835706
CCn1cc(c2c1cccc2)/C=C/3\C(=O)c4ccc(c(c4O3)C[NH+]5CCC(CC5)C)O C09423851
C=CCn1c2c(c(n1)C(=O)N3CCCCC3)C[C@@H](CC2)[NH2+]C4CCCCCC4 C14755811
CC(C)(C)c1ccc(cc1)[C@@H](CNC(=O)c2cc3ccccc3oc2=O)[NH+](C)C C15859883
Cc1ccc(o1)[C@@H](CNC(=O)c2c(c3c(cc(cc3o2)C)C)C)[NH+]4CCC(CC4)C C15860500
CCc1ccccc1NC(=O)C2=C(C(=O)OC23CC[NH+](CC3)Cc4ccccc4)C C21868356
C[C@H](c1cccs1)[NH+](C)CC(=O)N2c3ccccc3NC(=O)C[C@@H]2C(F)(F)F C22242673
CC(C)(C)c1ccc(cc1)C(=O)N(C)CCC/[NH+]=c/2\cc(oc3c2cccc3)O C22472740
Cc1cc(c2c(c(oc2c1)C(=O)NCC3(CCCCC3)N4CC[NH+](CC4)C)C)C C27580377
Cc1cc2c(=O)cc(oc2cc1C)C(=O)NC[C@H](c3ccc(cc3)C(C)(C)C)[NH+](C)C C28289802
CCc1ccc(cc1)[C@@H](CNC(=O)c2cc(=O)c3cc(c(cc3o2)C)C)[NH+]4CCCC4 C28292664
c1ccc(c(c1)NCc2cc[nH+]c(c2)N3CCCC3)S(=O)(=O)C(F)(F)F C32829310
COc1cc(cc(c1OC)OC)[C@@H]2CC(=[NH+]C(=[NH+]2)[S-])C34CC5CC(C3)CC(C5)C4 C19727431
Cc1ccc2=[NH+]C(=O)[C@H](C=c2c1)CN(c3ccc(cc3)C(C)C)C(=O)NC4CC4 C38806526
c1ccc(cc1)N2[C@@H]([NH+]=N[C@@H]2SCc3[nH]c4ccccc4n3)c5ccccc5Cl C39964690
C[C@H](c1[nH]c(=O)c2c(csc2n1)c3ccco3)[NH+](C)Cc4ccc(cc4)C(C)C C12788065
c1ccc(c(c1)NCc2ccc([nH+]c2)N3CCCC3)S(=O)(=O)C(F)(F)F C46617824
CC(C)(C(=O)/N=c\1/[nH]c(cs1)C[NH+]2CCCCC2)Oc3ccc(cc3)Cl C22289342
C[C@H]1CCc2c(csc2C1)C(=O)/N=c/3\[nH]c4ccccc4n3CC[NH+]5CCCCC5 C55054003
CC[NH+]1CCN(CC1)c2ccc(cc2NC(=O)/C=C/c3ccc4c(c3)CCO4)Cl C58481842
Cc1ccccc1CSC2=[NH+]C3=NC4=C([C@@H](N3N2)c5cccs5)C(=O)CCC4 C13123639
Cc1cc(c(c2c1C(=O)/C(=C/c3cc(ccc3OC)Br)/O2)C[NH+]4CCCC4)O C41513366
CC[NH+]1CCN(CC1)Cc2c(cc(c3c2O/C(=C\c4ccc(cc4)C(C)C)/C3=O)C)O C41514854
CC[NH+]1CCN(CC1)Cc2c(cc(c3c2O/C(=C\c4ccc(c(c4)Cl)Cl)/C3=O)C)O C41514918
CCOc1ccc(cc1)/C=C/2\C(=O)c3c(cc(c(c3O2)C[NH+]4C[C@H](C[C@@H](C4)C)C)O)C C41515249
Cc1cc(c(c2c1C(=O)/C(=C\c3ccc(cc3)OC)/O2)C[NH+]4C[C@@H](C[C@H](C4)C)C)O C41515278
C[C@H]1C[C@@H](C[NH+](C1)Cc2c(ccc3c2oc(=O)c(c3)c4ccc(cc4)OC)O)C C41583853
C[C@H]1C[C@@H](C[NH+](C1)Cc2c(ccc3c2occ(c3=O)c4ccccc4OC)O)C C41583901
c1ccc2c(c1)nc(s2)n3c(c(c(n3)C(F)(F)F)/C=[NH+]/Cc4ccc(cc4)Cl)O C08694283
Cc1ccc(cc1)NC(=O)CN2CCC3=c4ccccc4=[NH+][C@H]3[C@@H]2c5ccc(cc5)OC C63349260
Cc1cc(c(c(c1)C)S(=O)(=O)NCC[C@@H]2C=c3cc(c(cc3=[NH+]C2=O)C)C)C C63453689
Cc1nc(c2c3c(sc2n1)CCCC3)NCCC4=c5cc(ccc5=[NH+][C@H]4C)OC C63515268
Cc1c(c(ccc1OC)S(=O)(=O)NCCC2=c3cccc(c3=[NH+][C@@H]2C)Cl)C C63515549
Cc1ccc2=[NH+]CC(=c2c1)CCN3C[C@H](CC3=O)C(=O)NC4CCCCCCC4 C63558017
CCOc1ccc(cc1)NC(=O)N2CCC3=c4ccccc4=[NH+][C@@H]3[C@@H]2c5ccc(cc5)C C63571497
CCc1ccc(cc1)NC(=O)N2CCC3=c4ccccc4=[NH+][C@@H]3[C@@H]2c5ccc(cc5)OC C63571890
CCc1ccccc1NC(=O)N2CCC3=c4cc(ccc4=[NH+][C@@H]3[C@H]2c5ccc(cc5)F)OC C63573217
CCOc1ccc(cc1OCC)C(=O)Nc2ccc(cc2)[C@@H]3C=c4ccccc4=[NH+]3 C63627829
CC(C)[C@@H]1[C@@H]2C(=c3ccccc3=[NH+]2)CCN1C(=S)Nc4ccccc4C(=O)OC C64032404
CN1c2ccccc2N[C@@H]1[C@@H]3[C@@H]4C(=c5ccccc5=[NH+]4)CCN3C/C=C/c6ccco6 C64137236
CCCNC(=O)N1Cc2c3c(sc2-n4cccc4[C@@H]1c5ccc(cc5)C)C[NH+](CC3)CC C35427404
CCCNC(=O)N1Cc2c3c(sc2-n4cccc4[C@H]1c5ccc(cc5)C)C[NH+](CC3)CC C35427406
Cc1ccc(cc1F)S(=O)(=O)/N=c\2/[nH]c(cs2)C[NH+]3CCCCCC3 C66250838
Cc1ccc(c(c1)C)C[C@H](C)NC(=O)N(Cc2ccco2)C3CC[NH+](CC3)C C66716922
Cc1cccc(c1)/[NH+]=c\2/c(cc3cc(ccc3o2)Cl)C(=O)NC[C@H]4CCCO4 C67292746
CC(C)c1cccc(c1)/[NH+]=c\2/c(cc3ccccc3o2)C(=O)NCc4ccco4 C67295358
Cn1cc(c(n1)C(=O)N/N=C/c2ccc(c(c2)OC)OC)I C00825426
c1ccc(c(c1)COc2ccc(cc2)N3C(=O)/C(=C/c4ccco4)/C(=O)NC3=O)Cl C01147313
Cc1cccc2c1ncn(c2=O)CC(=O)N[C@H](c3ccc4c(c3)OCCCO4)C(C)C C08980987
C[C@H]1Cc2cc(ccc2N1C(=O)C)S(=O)(=O)Nc3c(cc(cc3Cl)OC)OC C09151551
Cc1cc(c(n1Cc2ccco2)C)C(=O)CN3C(=O)[C@@]4(C[C@@H](CC(C4)(C)C)C)NC3=O C09691369
c1ccc2c(c1)[C@H](CCS2)NC(=O)CSc3nnc(o3)c4ccc5c(c4)OCO5 C09993366
Cc1ccc(cc1)n2c(=O)c3ccccc3nc2SCC(=O)NC(=O)c4cccn4C C10441977
c1ccc2c(c1)c(=O)n(c(n2)SCc3[nH]c(=O)c4c(n3)ccs4)C[C@H]5CCCO5 C11363795
Cc1c(c(=O)oc2c1c(cc3c2CCC(O3)(C)C)OC)CC(=O)NCc4cccnc4 C12664633
c1ccc(cc1)CNC(=O)C[C@H]2CSc3n2c(=O)c4cnn(c4n3)c5ccc(cc5)F C14012416
Cc1c(c(n(n1)C)C)S(=O)(=O)N[C@H](C)c2cnn(c2C)c3cccc4c3cccc4 C14977437
Cc1csc2n1c(=O)cc(n2)CNc3cccc(c3)S(=O)(=O)N4CCCCC4 C15290981
CNC(=O)[C@H]1CN(c2ccccc2O1)S(=O)(=O)c3ccc(cc3)OC(F)(F)F C15359390
Cc1c2c(n(n1)c3ccc(cc3)OC)NC(=O)CS[C@H]2c4ccc(c(c4)OC)OC C15669049
Cc1cc(ccc1S(=O)(=O)N[C@@H](C)c2ccccc2)N3C(=O)[C@@H](CS3(=O)=O)C C16700775
Cc1ccc(cc1)NC(=O)c2cnc(n(c2=O)C)SCC(=O)N3CCc4c3cccc4 C17042371
CCc1cc2c(s1)ncn(c2=O)CC(=O)Nc3cc(ccc3C)c4csnn4 C19714932
CC1(CC(=O)c2c(cc(cc2O1)OCC(=O)N3CCN(CC3)Cc4ccccc4)O)C C20623924
Cc1c(c(n(n1)[C@@H]2CCS(=O)(=O)C2)C)S(=O)(=O)Nc3ccc(cc3)C(C)C C21010223
Cc1ccc(cc1)c2csc3c2c(=O)n(cn3)CCC(=O)Nc4c(nn(c4C)C)C C22008549
CC(C)n1c2c(cn1)c(cc(n2)c3cccs3)C(=O)Nc4ccc(cc4)C(=O)N(C)C C22134441
CCn1c2c(cn1)c(cc(n2)c3cccs3)C(=O)Nc4cccc(c4)C(=O)N(C)C C22510579
Cc1c(c(nn1c2ccc(cc2)C(=O)N[C@H](C)C(C)C)c3nnc(o3)C)Br C23332543
CCSc1nnc(s1)NC(=O)c2ccc(cc2)n3c(nc4ccccc4c3=O)C C24071422
c1cc(c(cc1S(=O)(=O)N2CCCCC2)NC(=O)c3ccoc3)N4CCCCC4 C24468508
CC(C)CN(CN1C(=O)[C@@]2(CCCCc3c2cccc3)NC1=O)[C@@H]4CCS(=O)(=O)C4 C25004168
Cc1nc2ccccc2c(=O)n1[C@@H](C)C(=O)N[C@H](c3ccc4c(c3)OCCO4)C(C)C C32809617
c1ccc2c(c1)C[C@@H](C(=O)N2)CCC(=O)N3CCN(CC3)Cc4ccc5c(c4)OCO5 C32876384
CCN1C2=C([C@@H](NC1=O)c3ccccc3C(F)(F)F)C(=O)N(C2)CC(=O)N4CCCC4 C35967526
Cc1ccccc1n2c(c3c(n2)C[S@](=O)C3)NC(=O)c4cccc(c4OC)OC C02725072
COC(=O)C1=C(SC2=NC(=O)S[C@H]2[C@H]1c3cc(ccc3O)Cl)C(=O)OC C39352217
c1cc2c(cc1NCC(=O)N([C@@H]3CCS(=O)(=O)C3)C4CCCCC4)OC(O2)(F)F C37117577
Cc1c2c(cc(nc2n(n1)C(C)(C)C)C3CC3)C(=O)Nc4ccccc4C(=O)N(C)C C40133566
Cc1ccc(c(c1)C)n2c3c(c(n2)C)[C@@H](CC(=O)N3)C(=O)c4ccc(c(c4)OC)OC C46056892
c1ccn2cc(nc2c1)CCNC(=O)c3cn(nn3)c4cccc(c4)Br C46864478
Cc1c(c(n(n1)c2ccc(cc2)Cl)C)CC(=O)N(C)Cc3[nH]c(=O)c4ccccc4n3 C46915507
Cc1c(c(=O)n([nH]1)c2ccccc2)C(=O)c3ccc(cc3)S(=O)(=O)N4CCCC4 C11739917
Cc1ccc(cc1)c2cc(c3c(nn(c3n2)[C@@H]4CCS(=O)(=O)C4)C)C(=O)NCC=C C57293175
[H]/N=C\1/C(=C/c2ccc(o2)SCc3ccccc3)/C(=O)N=C4N1N=C(S4)c5ccco5 C41076727
[H]\N=C\1/C(=C\c2cn(c3c2cccc3)CCOc4cccc(c4)C)/C(=O)N=C5N1OC(=C5)C C41078271
CCN(CC)S(=O)(=O)c1cc(ccc1Cl)C(=O)N2CC(=O)Nc3c2cccc3 C57390719
c1cc(ccc1CN2CCCN(C2)S(=O)(=O)c3ccc(s3)c4ccc(=O)[nH]n4)F C20574775
[H]\N=C\1/C(=C/c2cn(c3c2cccc3)CCOc4cccc(c4)C)/C(=O)N=C5N1OC(=C5)C C20236018
Cc1cc(c(cc1C(C)C)CN2CCN(CC2)S(=O)(=O)N3C[C@@H](O[C@H](C3)C)C)O C58759285
Cc1c(c(on1)C)CSc2ccccc2C(=O)Nc3ccc4c(c3)n(c(=O)n4C)C C60243779
c1cc(cc(c1)S(=O)(=O)N2CCc3c(ccs3)C2)C(=O)NO[C@H]4CCCCO4 C60333018
C[C@@H]1C(=C2C(=NC(=NC2=O)CSCC(=O)Nc3ccc4c(c3)ccc(=O)o4)S1)C C63825028
C[C@@H]1CCC[C@H]([C@@H]1C)NC(=O)[C@@]2(Cn3c4ccccc4nc3C(=O)N2CCOC)C C37444082
Cc1c2c(nc(nc2on1)CCC(=O)N[C@H]3CCCc4c3cccc4)N5CCCCC5 C65056333
Cc1ccc(cc1)CNC(=O)Cn2c(=O)ccc(n2)C(=O)N3c4ccccc4C[C@@H]3C C65076485
Cc1ccc(c(c1)NC(=O)CSc2nnc3n2c4c(cc(cc4cc3C)C)C)OC C00929761
C/C(=N\NC(=O)c1cc2c3ccccc3n(c2s1)C)/CCc4ccc5c(c4)OCO5 C05858293
c1ccc(cc1)S(=O)(=O)Nc2c(nc3ccccc3n2)N4CCCc5c4cccc5 C02997761
Cc1ccc(c(c1)C2=NN3[C@@H](C2)c4ccccc4O[C@@H]3c5ccc(c(c5)OC)OC)O C06721663
CCCc1ccc(cc1)[C@@]2(C(=O)N(C(=O)N2)Cc3cc(=O)oc4c3ccc(c4C)C)C C07126840
CC(=O)N1c2ccccc2/C(=C/3\C(=O)N=C(S3)Nc4ccccc4C(F)(F)F)/C1=O C02292259
c1ccc(cc1)S(=O)(=O)c2cc(cn3c2nc4c3cccc4)C(=O)c5ccccc5O C08941461
C[C@H]1CCc2c(sc3c2c(=O)n(nn3)[C@@H](C)C(=O)Nc4cc(cc(c4)Cl)Cl)C1 C09041880
CN1c2ccccc2Oc3ccc(cc3C1=O)NS(=O)(=O)c4cccc5c4cccc5 C08961054
CCN1c2ccc(cc2OCC(C1=O)(C)C)NS(=O)(=O)c3c(c(cc(c3C)C)C)C C09166177
CCCN1c2ccc(cc2OCC(C1=O)(C)C)NS(=O)(=O)c3ccc(cc3C)C C09167588
Cc1ccc(cc1)n2c(nnc2SCc3[nH]c(=O)c4ccccc4n3)c5ccccc5 C09262767
CC1(CC2=C([C@@H](n3c(nc(n3)c4ccc(cc4)N(C)C)N2)c5ccc(cc5)Cl)C(=O)C1)C C09602021
Cc1cccc(c1C)n2c(=O)c3ccccc3nc2SCc4[nH]c(=O)c5c(n4)ccs5 C10211604
c1cc(ccc1c2ccc(o2)[C@@H]3c4c([nH]c(=O)s4)S[C@@H]5[C@@H]3[C@@H]6CC[C@H]5C6)[N+](=O)[O-] C13017329
CN(c1ccccc1)C(=O)c2ccc3c(c2)[C@H]4C=CC[C@@H]4[C@@H](N3)c5ccc(cc5)[N+](=O)[O-] C14551130
COc1cc(cc(c1Br)OC)C(=O)Nc2ccc3c(c2)OC4(O3)CCCC4 C15610727
Cc1ccc(cc1)/N=c\2/n(c(cs2)c3ccc4c(c3)NC(=O)CO4)/N=C/5\CCSC5 C15980739
Cc1cc(c(n1c2ccc(cc2)Cl)C)/C=N/NC(=O)c3c(nc4n3cc(cc4)Cl)C C16268387
Cc1c(c(no1)c2ccccc2Cl)C(=O)Nc3nnc(s3)c4ccccc4Cl C16977065
CC(=O)n1c2ccccc2nc1S[C@H](c3ccccc3)c4c(=O)[nH]c5ccccc5n4 C09374925
Cc1c2ccccc2nc(n1)Nc3nc(c4c(n3)C[C@H](CC4=O)c5ccc(cc5)F)C C20634848
CN(c1ccccc1)C(=O)c2ccc3c(c2)[C@H]4C=CC[C@H]4[C@H](N3)c5ccccc5[N+](=O)[O-] C20713793
c1ccc(cc1)[C@@H]2Cc3c(cc(c(=O)[nH]3)c4nc(cs4)c5ccc6c(c5)OCO6)C(=O)C2 C21365765
Cc1ccc(c(c1)C)N2C(=O)c3cc4c(n3C[C@]2(C)C(=O)NC5CCCCCC5)cco4 C21526511
Cc1c2c(n(n1)c3nc4ccccc4s3)NC(=O)C[C@H]2c5cccc(c5)OC6CCCC6 C21726184
Cc1c2c(n(n1)c3nc4ccccc4s3)NC(=O)C[C@@H]2c5cccc(c5)OC6CCCC6 C21726187
CCc1ccc(cc1)N2C(=O)c3cc4c(n3C[C@]2(C)C(=O)NC5CCCCC5)cco4 C21810506
CCc1ccc(cc1)N2C(=O)c3cc4c(n3C[C@]2(C)C(=O)NC5CCC(CC5)C)cco4 C21810912
C[C@@H]1CCC[NH+](C1)[C@@H](c2ccc(cc2)Cl)c3c(n4c(s3)nc(n4)c5ccco5)[O-] C22851934
CC1CC[NH+](CC1)[C@H](c2ccc(cc2)Cl)c3c(n4c(s3)nc(n4)c5ccco5)[O-] C22851940
c1ccc2c(c1)CCN(C2)[C@@H](c3cccc(c3)F)c4c(n5c(s4)nc(n5)c6ccco6)O C22852191
COc1ccc(cc1Br)S(=O)(=O)Nc2ccc3c(c2)OC4(O3)CCCC4 C24102197
Cc1ccc(cc1)[C@H]2C3=C(c4ccccc4O[C@H]3c5ccc(cc5)SC)Nc6n2nnn6 C28054547
C[C@@H]1C[C@H](C[NH+](C1)Cc2c(ccc3c2O/C(=C\c4cn(c5c4cc(cc5)OC)C)/C3=O)[O-])C C28182454
Cc1cc(c(c(c1)Cl)NC(=O)[C@@H](C)Sc2nc3ccccc3c4n2nc(n4)C)C C28676972
Cc1c(sc(n1)NC(=O)[C@@H]2Cc3cc(ccc3O2)Cl)Cc4ccc5c(c4)OCO5 C29474381
C[C@H]1CCc2c(sc3c2c(=O)n(cn3)CC(=O)N/N=C\c4ccc(cc4)C(C)C)C1 C31829144
COc1cc(cc(c1OC)Br)[C@H]2[C@H]3CC=C[C@@H]3c4cc(ccc4N2)[N+](=O)[O-] C32192958
Cc1cc2c(=O)cc(oc2cc1C)C(=O)Nc3nc(ns3)SCc4ccccc4 C32593832
C[C@@]12[C@@H](N(O[C@@H]1C(=O)N(C2=O)c3ccc(cc3)Cl)c4ccccc4)c5ccccc5O C34771400
c1cc(oc1)CNc2c3c(c4c5c(c(nc4s3)N6CCCCC6)CCCC5)ncn2 C36006893
Cc1cccc2c1oc(cc2=O)C(=O)Nc3c4ccccc4oc3C(=O)c5ccccc5 C38643946
CN1c2c(cc(cc2SC)c3ccccc3O)C/C(=N/c4c1ncnc4Cl)/OC C39470192
Cc1c\2c(oc1C(=O)N3CCCc4c3cccc4)CCC/C2=N\NC(=O)Cc5ccccc5 C40815812
CC(C)n1c(=O)c2c3c(sc2nc1Nc4cccc(c4)Cn5cccn5)CCCC3 C41394244
c1cc(c(cc1[N+](=O)[O-])Cl)C(=O)Nc2nc3ccc(cc3s2)Br C02740371
CC(C)(C)Cc1ccc(cc1)[C@H]2c3c(n(c(=O)n(c3=O)C)C)NC4=C2C(=O)c5c4cccc5 C59518029
C[C@H]1CCc2c(sc3c2c(=O)[nH]c(n3)[C@@H](C)Sc4nnc(o4)c5ccccc5)C1 C21175326
Cc1ccc(cc1)N2C(=O)[C@H]3[C@@H](N(O[C@@H]3C2=O)c4ccccc4)c5c([nH]c6c5cccc6)C C13759366
CCOC(=O)C1=C(Oc2c3ccccc3oc(=O)c2[C@@H]1c4ccc(cc4)Br)NC(=O)CCl C04293579
CC(C)[C@H]1Cc2c(sc3c2c(=O)n(c(n3)SCC(=O)Nc4ccccn4)C5CCCCC5)CO1 C01306019
Cc1ccc2cc(c(=O)[nH]c2c1)CN(Cc3ccc4c(c3)OCO4)S(=O)(=O)c5c(cc(cc5C)C)C C00923331
Cc1ccc(cc1)NS(=O)(=O)c2cc(ccc2Cl)C(=O)N3CCN(CC3)c4ccc(cc4)OC C02885062
CCc1ccc2c(c1)cc(c(=O)[nH]2)CN(Cc3ccccc3)S(=O)(=O)c4c(ccc5c4nsn5)C C06197833
CC[C@]1(C(=O)N(C(=O)N1)CC(=O)N2[C@@H](CC(=N2)c3cccs3)c4cccs4)c5ccc(cc5)F C08891395
CCOc1ccc(cc1OC)[C@H]2c3c(c4ccccc4[nH]3)C[C@@H]5N2C(=O)CN(C5=O)CCC6=CCCCC6 C02121170
CC[C@@H](C)Oc1c(cc(cc1I)/C=C\2/C(=O)NC(=O)N(C2=O)C3CCCCC3)OC C09259660
CCOC(=O)c1c2csc(c2c(=O)n(n1)c3ccc(cc3)C)NC(=O)c4ccccc4Br C09381412
[H]/N=C\1/C(=C\c2cn(c3c2cccc3)CCOc4c(cccc4C)C)/C(=O)N=C5N1N=C(S5)C6CCCCC6 C09246857
COc1ccc(cc1Cl)N2C(=O)/C(=C\c3cccn3Cc4ccc(cc4Cl)Cl)/C(=O)NC2=O C09428535
C[C@@H]1CCc2c(sc3c2c(=O)n(c(n3)SCc4[nH]c(=O)c5c(n4)ccs5)Cc6ccco6)C1 C09533363
Cc1nc2ccc(cc2s1)S(=O)(=O)N[C@@H](CC(C)C)C(=O)N3CCN(CC3)c4cccc(c4)Cl C09610852
Cc1ccc(cc1)[C@@H]2CC(=NN2S(=O)(=O)c3ccc(cc3)Cl)c4ccc(cc4)NS(=O)(=O)C C09392250
Cc1ccc2cc(c(=O)[nH]c2c1C)CN(Cc3ccc(cc3)F)S(=O)(=O)c4cccc5c4nsn5 C06410226
CS(=O)(=O)N(Cc1ccc(cc1)C(=O)N2CC(=O)Nc3c2cccc3)c4cccc(c4Cl)Cl C13679343
CS(=O)(=O)N(Cc1c(cccc1Cl)Cl)c2ccc(cc2)C(=O)N3CC(=O)Nc4c3cccc4 C13681605
CCOc1cc(c(cc1O)Br)/C=c/2\c(=O)n3c(=NC(=C([C@H]3c4ccco4)C(=O)C)C)s2 C13915657
Cc1ccccc1NS(=O)(=O)c2c(c3c(s2)CN(CC3)C(=O)c4ccc(c(c4)C)C)C(=O)OC C14983926
C[C@H](CCc1ccccc1)N2[C@@H](c3ccccc3C2=O)Nc4ccc(cc4)C(=O)N5CCC6(CC5)OCCO6 C00962304
Cc1ccc(cc1)NC(=O)c2csc(n2)CSc3nnc(n3c4ccc(cc4)C)c5ccncc5 C00965992
CC[C@@H](C)CNC(=O)CN1CN(C2(C1=O)CCN(CC2)C(=O)c3ccccc3Cl)c4ccccc4 C16647525
Cc1ccsc1/C=N/NC(=O)CSc2nnc(n2c3ccc(cc3)Br)c4ccncc4 C01474386
C[C@H](C(=O)Nc1ccc(cc1)OC)Sc2nc3c(c4c(s3)CCCC4)c(=O)n2C[C@@H]5CCCO5 C16861082
COc1cc(cc(c1OC)OC)[C@@H]2c3cc(c(cc3NC4=C2C(=O)C[C@H](C4)c5ccccc5)OC)OC C18200942
CCCOC(=O)C1=C(NC2=C([C@H]1c3coc4ccccc4c3=O)C(=O)C[C@@H](C2)c5ccccc5OC)C C02727222
CC1=C([C@H](C2=C(N1)C[C@H](CC2=O)c3ccc(cc3)Cl)c4ccc(c(c4)OC)OC(=O)C)C(=O)OC C00861420
Cc1ccc(cc1)S(=O)(=O)N[C@@]2(C3=C(CC(CC3=O)(C)C)N(C2=O)c4ccc(cc4)OC)C(F)(F)F C20069660
Cc1cc(c2c(c1)sc(n2)N3CCN(CC3)C(=O)c4ccccc4NS(=O)(=O)c5ccccc5)C C20571919
COc1cccc(c1)n2c(=O)c3c4c(sc3nc2SCC(=O)NCc5ccco5)CCCCC4 C20788093
CC(=O)N(c1ccccc1F)c2nc(cs2)/C=C/C(=O)Nc3ccnn3Cc4ccc(cc4)Cl C21601297
CC1CCC(CC1)NC(=O)[C@]2(Cn3c(cc4c3c(ccc4OC)OC)C(=O)N2Cc5cccs5)C C21856565
Cc1ccc(cc1)S(=O)(=O)N(CC(=O)N[C@H]2CC(Oc3c2cc(cc3)OC)(C)C)c4ccccc4F C22323805
Cc1ccc(cc1)S(=O)(=O)N(CC(=O)N[C@H]2CC(Oc3c2ccc(c3)OC)(C)C)c4ccccc4F C22323809
Cc1ccc(cc1)S(=O)(=O)N(CC(=O)N[C@@H]2CC(Oc3c2ccc(c3)OC)(C)C)c4ccccc4F C22323815
CC1(C[C@H](c2cc(ccc2O1)OC)NC(=O)CN(c3ccccc3F)S(=O)(=O)c4cccs4)C C22426707
Cc1ccc(cc1)S(=O)(=O)N(CC(=O)Nc2ccc(cc2)N3CCCC3=O)c4ccc(cc4)Cl C22430949
CCCc1cc2c(s1)nc(n(c2=O)NC(=O)c3cccc(c3)Cn4c(c(c(n4)C)Br)C)C C02782758
Cc1ccc(cc1)NC(=O)C[C@@H]2C(=O)N=C(S2)N3[C@H](CC(=N3)c4cccs4)c5ccc(cc5)OC C28160807
c1ccc(cc1)CC[C@H](c2ccc3c(c2)OCCO3)NS(=O)(=O)c4cc5c(cc4Cl)OCCO5 C28314004
C[C@H]1CN(CCN1C(=O)Nc2ccccc2OC)C(=O)CN3CCc4c(ccs4)[C@@H]3c5cccc(c5)F C34829977
C[C@]12C[C@H]([C@@H]3[C@H]([C@H]1C[C@@H]4[C@]2(OC(O4)(C)C)C(=O)COC(=O)C(C)(C)C)CCC5=CC(=O)C=C[C@]35C)O C38656643
C[C@H]1Cc2cc(ccc2N1C(=O)C(F)(F)F)S(=O)(=O)Nc3cccc(c3)c4cn5ccsc5n4 C38718364
CC(C)OC(=O)CN1C(=O)[C@H]2[C@H]3C[C@@H]([C@@H]2C1=O)[C@@H]4[C@@H]3[C@@H](c5c([nH]c(=O)s5)S4)c6ccc(cc6)Cl C39884036
c1ccc(cc1)C2=c3cc(ccc3=[NH+]C(=O)[C@H]2C4=NN([C@H](C4)[C@@H]5CC=CS5)C(=O)CCCC(=O)[O-])Cl C39988936
CCOc1cc(cc(c1OCc2cccc(c2)C)Br)[C@H]3C4=C(CCCC4=O)Nc5n3ncn5 C40914262
Cc1cc(cc(c1Cl)C)OCC(=O)Nc2cc(nn2[C@H]3CCS(=O)(=O)C3)c4ccc(cc4)Cl C41024978
Cc1ccc(cc1)NC(=O)C[C@H]2C(=O)N(/C(=N\S(=O)(=O)c3ccc(cc3)C)/S2)C4CCCCC4 C16661818
c1cc(ccc1n2c(nnn2)SCC(=O)Nc3cc(ccc3N4CCCCC4)Cl)Br C33615206
Cc1c(c(=O)n(n1C)c2ccccc2)N/C=C/3\c4ccccc4C(=O)N(C3=O)c5cccc(c5)C(F)(F)F C02869839
COCCC1=NN([C@@](C1)(C(F)(F)F)O)c2c(cc(cn2)C(F)(F)F)Cl C05447515
c1cc(ccc1/C=C/C(=O)OCC(=O)Nc2c(ccs2)C#N)Br C05958661
CCc1ccc(s1)S(=O)(=O)NC[C@@H]2CC(=O)N(C2)c3ccc(cc3)F C09036504
CCn1c(=O)c2c(nc1SCC(=O)NCc3ccc(cc3)C)C[C@@H](S2)C C10616157
Cc1ccc(cc1)S(=O)(=O)N(C)CC(=O)N[C@@H](C)c2ccc(c(c2)F)F C18016401
CC(C)Cn1c2c(c(n1)C(=O)N(C)C)C[C@@H](CC2)NCc3ccc(cc3)Cl C14538915
CC1CCC2(CC1)C(=O)N(C(=O)N2)CN(Cc3ccccc3)CC(F)(F)F C14198122
CC(C)Cn1c2c(c(n1)C(=O)N(C)C)C[C@@H](CC2)NCc3c(cccc3F)F C14740758
Cc1ccc(s1)C(=O)NCC(=O)N(C)Cc2ccc(cc2)N3CCCCC3 C24654314
CC(C)[C@@H](CNS(=O)(=O)c1cc(cc(c1)Cl)Cl)N2CCOCC2 C24988643
CCc1ccc(cc1)/N=C/2\N(C(=O)[C@@H](S2)CC(=O)NCc3ccccc3)C C04957288
CCc1ccc(cc1)/N=C/2\N(C(=O)[C@H](S2)CC(=O)NCc3ccccc3)C C04957290
Cc1cc(nn1[C@@H](C)C(=O)N[C@@H](C)c2ccc(cc2)n3cccc3)C(F)(F)F C28236884
Cc1ccc(cc1C)C(=O)CCC(=O)N[C@@H](C)c2ccc3c(c2)OCCCO3 C32281956
CCNS(=O)(=O)c1ccc(cc1)/C=C/C(=O)N(C)[C@H]2CCc3c2cccc3 C32956976
CCc1ccc(cc1)[C@@H]2C[C@H](CN(C2)C(=O)c3ccoc3)C(=O)N[C@@H](C)CC C34738460
CN1[C@H]([C@@H](CO1)S(=O)(=O)NCCc2ccccc2)c3ccc(cc3)Cl C34738751
Cc1ccc(cc1)C(=O)N2[C@H](CS[C@@H]2c3ccoc3)C(=O)NCCC(C)C C35196206
Cc1cnc(s1)NC(=O)CN(CC=C)C(=O)c2ccc(cc2Cl)Cl C35338017
CCOC(=O)CSC1=C([C@H](C2=C(N1)CCCC2=O)c3ccccc3C)C#N C02309886
Cc1ccc(cc1F)N2[C@@H](CC(=C2C)C(=O)CSc3[nH]nc(n3)C4CC4)C C38800533
Cc1cccc(c1NC(=O)[C@H](C)OC(=O)C2C[C@H]3CCC[C@@H](C2)C3=O)C(C)C C39621261
C[C@@H](c1ccc(cc1)F)NC(=O)[C@@H](CC(C)C)N2C(=O)[C@@H]3CC=CC[C@@H]3C2=O C23489069
CCc1nc(cs1)CS(=O)(=O)[C@@H](C)C(=O)Nc2cccc(c2C)Cl C46160672
C[C@H](C(C)C)NC(=O)CN(C)S(=O)(=O)c1ccc(s1)Br C49066138
Cc1cccc(c1C)N2CCN(CC2)C(=O)CCCNC(=O)c3cccs3 C19164912
CCN(Cc1[nH]c(=O)c2c3c(sc2n1)CCC3)[C@H](C)c4cccc(c4)OC C48374036
CC(C)C[C@@H](c1ccccc1)NC(=O)CN2C(=O)CC3(CCCCC3)CC2=O C58265765
CC(C)C[C@H](c1ccccc1)NC(=O)c2ccc(cc2)N3CCCS3(=O)=O C52773401
Cc1ccc(cn1)C(=O)O[C@@H](C)C(=O)Nc2ccc(cc2C(F)(F)F)Cl C58552913
C[C@H]1CN(C[C@@H](O1)C)CCCNS(=O)(=O)c2cc(sc2Cl)Cl C58557075
c1cc(sc1c2nc(cs2)C(=O)NCCc3nccn3C(F)F)Cl C60367878
Cc1ccccc1C(=O)N(C[C@@H]2CCCO2)CC(=O)Nc3cccc(c3C)C C60388661
C[C@@H](C(=O)N1CCC[C@@H]1c2cccs2)NC(=O)/C=C/c3ccc(cc3)OC C21032677
C[C@@H](C(=O)N1CCC[C@H]1c2cccs2)NC(=O)/C=C/c3ccc(cc3)OC C21032691
CN(C)S(=O)(=O)c1ccccc1NC(=O)CSc2ccc(cc2)Cl C60543192
C[C@@H](CNC(=O)c1c2c(sc1n3cccc3)CSCC2)Cn4cccn4 C60832381
Cc1c(sc2c1c(=O)n(cn2)CC(=O)Nc3ccccc3SCC=C)C C16260428
Cc1cccc(c1C)NC(=O)[C@H](C)[S@](=O)Cc2coc(n2)c3ccccc3 C64811059
CC(C)(C)c1ccc(cc1)CS(=O)(=O)C[C@H](c2ccc3c(c2)OCCO3)O C65519237
CC(C)COc1ccc(cc1)[C@H]2Nc3ccccc3C(=O)N2C[C@@H]4CCCO4 C66132110
CC(C)c1ccc(cc1)CS(=O)(=O)C[C@H](c2ccc3c(c2)OCCCO3)O C66486310
Cc1cccc(c1)n2c(c(cn2)C(=O)Nc3ccccc3S[C@@H](C)CC#N)C C66801992
CN(Cc1ccccc1C(F)(F)F)C(=O)NCc2ccc(cc2)n3ccnc3 C66890118
CN(Cc1ccc(cc1)C(F)(F)F)C(=O)NCc2ccc(cc2)n3ccnc3 C66890981
Cc1c(sc(n1)C)[C@H](C)N(C)C(=O)Nc2ccccc2S[C@H](C)CC#N C66956029
Cc1ccc(s1)S(=O)(=O)N(c2ccc(cc2)O)C(=O)[C@@H](C)CSC C67002625
Cn1cc(c(=O)n(c1=O)C)CN[C@@H](Cc2ccc(cc2)Cl)c3ccccc3 C67216438
C[C@@H](c1cccc(c1)N[C@@H]2CC(=O)N(C2=O)c3ccc(cc3)N(C)C)SC C67452814
CC(C)C[C@H](C(=O)N[C@H]1C[C@@H]1c2ccccc2)N3C(=O)[C@@H]4CC=CC[C@@H]4C3=O C67511785
C[C@H](C(=O)NNC(=O)c1ccc(c(c1)O)O)Oc2ccc(cc2Cl)Cl C01060850
CSc1nc(c2c(n1)OC(=C([C@@H]2c3ccc(cc3)Br)C#N)N)N C01430914
Cc1ccc(cc1)c2c3c([nH]n2)OC(=C([C@@H]3c4ccc(c(c4)O)OC)C#N)N C04659792
COc1ccc(cc1[C@H]2c3ccc(cc3OC(=C2C#N)N)N)Br C00755768
c1cc(sc1c2c(sc(n2)N)[C@@]3(c4cc(cc(c4NC3=O)Cl)Cl)O)Cl C12566922
Cc1cc(c(n1c2ccc(cc2)Cl)C)C(=O)CSc3nc(cc(n3)N)N C06533257
COc1ccc(cc1)C(=O)[C@@H]2[C@H](NC(=O)N[C@]2(C(F)(F)F)O)c3ccc(cc3)O C13427032
COc1ccc(cc1)C(=O)[C@H]2[C@H](NC(=O)N[C@]2(C(F)(F)F)O)c3ccc(cc3)O C13427034
c1ccc(cc1)CCNC(=O)c2cccc3c2N[C@@H]([C@H]4[C@@H]3C=CC4)c5ccc(cc5O)O C13639997
c1cc(ccc1C(=O)NNC(=O)CSc2nc(c3c4c(sc3n2)CCCC4)N)F C22708965
C[C@@H]1CCc2c(sc3c2c(nc(n3)SCC(=O)NC(=O)NC(C)(C)C)N)C1 C23590771
c1c(c[nH]c1C(=O)NNC(=O)CNC(=O)C23CC4CC(C2)CC(C4)C3)Br C24124374
C[C@@H]1CCC[C@@H]([C@@H]1C)NC(=S)NNC(=O)c2ccc3c(c2)NC(=O)CS3 C27254977
CC(C)(CCc1c(ccc(c1OC)[C@@H]2COc3cc(cc(c3C2=O)O)O)O)O C31167079
CNS(=O)(=O)c1ccc(c(c1)N)Nc2ccc(cc2Br)F C35340051
CC1=C[C@@H](N=N1)[C@@H]2NN[C@@H](N2N)SCC(=O)c3ccc(c(c3)Cl)Cl C38556251
Cc1ccc(cc1)CS[C@@H]2NN[C@@H](N2N)[C@@H]3C=C(N=N3)c4ccc(cc4)Cl C38994959
Cc1c(c(c(c2c1[nH]/c(=N/S(=O)(=O)c3ccc(cc3)C(=O)N)/s2)C)O)C C39127780
Cc1ccc(s1)[C@H]2NN[C@@H](O2)CCC(=O)NCc3cc4ccccc4[nH]3 C39387676
CC(C)CNC(=O)NC(=O)CSc1nc(c2c3c(sc2n1)CCCC3)N C03552025
c1ccc(c(c1)C2=C[C@H]3C[C@H]4CO[P@@](=O)(N[NH+]4C[C@@H]3C=C2c5ccccc5O)[O-])O C39468796
Cc1ccc(cc1Cl)/C=C/C(=O)NCC(=O)Nc2ccc3c(c2)[nH]c(=O)[nH]3 C39559541
Cc1ccc(cc1)Sc2c(c(ncn2)NNC(=O)c3ccc(cc3)Br)N C40783376
Cc1c(cccc1NC(=O)C(=O)N[C@H](c2cccs2)C3CCCC3)C(=O)N C41924369
C[C@]12CC[C@H]([C@@]([C@H]1Cc3c(nc(s3)NC)[C@H]2CC(=O)NC4CCCCC4)(C)CO)O C43553596
c1ccc2c(c1)cccc2CC(=O)Nc3c(c4c(s3)CCC4)C(=O)NC(=O)N C44452658
c1cc(c(cc1Br)n2c(nnn2)c3cc(cc(c3)N)N)Br C49121986
c1cc(c(cc1S(=O)(=O)Nc2ccc(cc2Br)Br)N)O C49149835
CCCC[C@@H](C(=O)Nc1ccc(cc1)I)NC(=O)N C49178385
Cc1cc(nc([nH+]1)/N=C(\N)/Nc2ccc(cc2)Br)N3CCC=CC3 C45229695
C[C@H](c1ccccc1Br)NC(=O)NNC(=S)NC2CCCC2 C49789296
c1ccc2c(c1)c3c([nH]2)[C@@H]([NH2+]CC3)c4c(=O)[nH]c(=O)n(c4[O-])C5CCCCC5 C20611076
c1c(cc(c(c1N)S(=O)(=O)N[C@@H]2CCCC[C@@H]2O)Br)Br C51994128
CCC(CC)(CO)NS(=O)(=O)c1c(cc(cc1Br)N)Br C53044617
c1ccc2c(c1)cccc2[C@@H]3Nc4cc(c(cc4S(=O)(=O)N3)S(=O)(=O)N)Cl C57681380
C[C@H](c1ccc(cc1)NC(=O)N)NC(=O)/C=C/c2c(nc3n2ccs3)Cl C58236513
Cc1c(nc(o1)c2cccs2)C(=O)N[C@@H](C)c3ccc(cc3)NC(=O)N C58246871
Cc1c(sc2c1c(nc(n2)S[C@@H](C)C(=O)NC(=O)NC(C)(C)C)N)C C58667786
CCOC(=O)C1=C(OC(=C([C@H]1c2ccc(cc2)Br)C(=O)N)C)N C58949362
c1cc(c(cc1Cl)Cl)OCC(=O)N/N=C/c2c(cc(cc2O)O)O C59148073
CC1=C([C@H](NC(=S)N1)c2ccccc2Cl)C(=O)N/N=C/c3ccc(c(c3)OC)O C59384914
CC1=C([C@H](NC(=S)N1)c2ccc(cc2)O)C(=O)N/N=C/c3ccc(cc3)N(C)C C59385099
CC1=C([C@@H](NC(=O)N1)c2ccccc2Cl)C(=O)N/N=C/c3ccccc3O C59385695
c1c(c[nH]c1C(=O)NNC(=O)NC23CC4CC(C2)CC(C4)C3)Br C61743012
C[C@H](CCc1ccc(cc1)O)NC(=O)Nc2cc(c[nH]c2=O)C(F)(F)F C63162239
CC(C)(C)c1nc(cs1)CO/N=C(/C2=C(C3(CCCC3)N(C2=O)C)N)\N C63456238
Cc1c2c([nH]c1C(=O)NNC(=S)Nc3ccccc3C(C)C)CCCC2=O C66123086
CC[C@@H]1C(=O)Nc2cc(ccc2N1)C(=O)NNC(=O)Cc3ccccc3F C66928351
Cc1ccsc1C(=O)NNC(=O)NC[C@@H](c2ccc3ccccc3c2)O C67479362
Cc1ccc(cc1C(=O)N)NC(=O)C(=O)N[C@@H](C)c2ccc(c(c2)Cl)Cl C67491787
COc1cccc(c1)C(=O)N2[C@@](CC(=N2)C(F)(F)F)(c3cccc(c3)[N+](=O)[O-])O C00885733
COc1cc(cc(c1OC)OC)[C@H]2Nc3ccccc3-c4c(nc(nn4)SC)O2 C01199634
Cc1cccc(c1C)n2c3c(cn2)c(=O)n(cn3)CC(=O)Nc4ccc(cc4)OC C04479199
Cc1csc(n1)NC(=O)[C@@H](C)Sc2nnc(n2C)c3ccc4c(c3)OCO4 C04736389
CC(C)C(=O)N1CCN(CC1)c2ccccc2NC(=O)c3ccccc3[N+](=O)[O-] C04739345
c1cc(cc(c1)[N+](=O)[O-])n2cccc2/C=C\3/C(=O)NN(C3=O)c4ccc(cc4)F C01125039
Cc1c(c(no1)c2ccccc2)C(=O)OCC(=O)N3c4ccccc4NC(=O)C3(C)C C05244271
Cc1ccc(c(c1)C)n2c(nnn2)S[C@H](C)C(=O)Nc3ccc4c(c3)OCCO4 C03367851
CC(C)C(=O)N1CCN(CC1)c2ccc(cc2)NC(=O)c3ccc(cc3)[N+](=O)[O-] C06238764
Cc1c(sc2c1c(=O)[nH]c(n2)[C@@H](C)Sc3nnnn3c4ccc(cc4)OC)C C06651359
C[C@]1(C(=O)N(C(=O)N1)Cc2cc(ccc2OC)Cl)c3ccc(cc3)[N+](=O)[O-] C07222340
Cc1ccc(cc1)Cn2cc(ccc2=O)C(=O)Nc3ccc(cc3C#N)[N+](=O)[O-] C07593923
C[C@@H](C(=O)N1CC(=O)Nc2c1cccc2)OC(=O)c3cc4c(c(c3)Cl)OCCO4 C07874719
Cc1ccc(cc1NC(=O)c2cc(ccc2Cl)S(=O)(=O)N(C)C)[N+](=O)[O-] C08267255
C[C@@]1(C(=O)N(C(=O)N1)Cc2coc(n2)c3cccs3)c4ccc5c(c4)OCO5 C09336899
CC(=O)Nc1c(non1)c2nnc(n2C)SCc3ccc(c(c3)Cl)Cl C09667274
Cc1cc(nc(n1)n2c3c(c(n2)NC)C(=O)C[C@H](C3)c4ccc(cc4OC)OC)C C10157220
CCS(=O)(=O)N1CCCc2c1ccc(c2)NC(=O)c3ccccc3[N+](=O)[O-] C12033925
COc1ccc(c(c1)OC)[C@H]2CC(=O)Nc3c2cnn3Cc4ccc5c(c4)OCO5 C12419990
Cn1c2ccc(cc2oc1=O)S(=O)(=O)Nc3cc(ccc3C(=O)OC)Cl C12984748
c1cc(ccc1/C=C\2/C(=O)N(C(=O)S2)CC(=O)Nc3ccc(cc3)[N+](=O)[O-])Cl C15050069
CC(C)N1CNC2=N[C@@H](n3c4ccccc4nc3N2C1)c5ccc(c(c5)OC)OC C20638606
c1ccc2c(c1)CCCN2C(=O)c3ccc(c(c3)[N+](=O)[O-])N4CCN(CC4)CCO C20638688
C[C@@]1(C(=O)N(C(=O)N1)CN2CCC[C@@H]2c3ccccc3)c4ccc(cc4)[N+](=O)[O-] C14307848
C[C@]1(C(=O)N(C(=O)N1)CN2CCC[C@@H]2c3ccccc3)c4ccc(cc4)[N+](=O)[O-] C14307849
C[C@H]1C[NH+](C[C@@H](O1)C)Cc2csc(n2)/N=C(/c3ccc(cc3Cl)[N+](=O)[O-])\[O-] C14121662
CC(C)c1ccc(cc1)[C@@]2(C(=O)N(C(=O)N2)Cc3nnnn3c4ccccc4)C C26568695
Cc1c(cccc1[N+](=O)[O-])NC(=O)[C@@H](C)Sc2nc3ccsc3c(=O)n2C C28420573
Cc1ccc(c(c1)[N+](=O)[O-])NC(=O)CSc2nc3c(ccs3)c(=O)n2C C28607478
Cc1cc(c(c(c1)C)C(=O)CN2C(=O)[C@](NC2=O)(C)c3cccc(c3)[N+](=O)[O-])C C31659284
Cc1ccc2c(c1)C(=O)N(C2=O)[C@@H](C)C(=O)Nc3cc(ccc3n4cncn4)Cl C32727707
COc1cc(cc(c1O)[N+](=O)[O-])/C=C\2/C(=O)N(C(=O)S2)c3ccc(cc3)Cl C13522305
c1ccc(cc1)N2C(=O)/C(=C\c3cccn3c4ccc(c(c4)[N+](=O)[O-])Cl)/C(=O)N2 C12512911
COc1cccc(c1)[C@@H](c2c(n3c(s2)nc(n3)c4ccco4)O)N5CCOCC5 C22852459
c1cc(oc1)c2cc(no2)CNC(=O)C[C@@H]3CSC4=N[C@@H]5CCCC[C@@H]5C(=O)N34 C38754445
Cc1ccc(cc1)/C=C\2/C(=O)N(C(=O)S2)CC(=O)Nc3cccc(c3)[N+](=O)[O-] C39794012
Cc1nc2n(n1)c(c(s2)[C@@H](c3cccc(c3)[N+](=O)[O-])[NH+]4CCCC[C@@H]4C)[O-] C41634026
CNC(=O)c1ccc(c(c1)[N+](=O)[O-])Sc2nnc(n2C)c3ccccc3F C53554638
Cc1ccc(cc1)Nc2ccc(cc2[N+](=O)[O-])S(=O)(=O)N3CCN(CC3)C C57366644
CCN(Cc1ccc2c(c1)OCO2)C(=O)Nc3cc4cnn(c4nc3)C(C)C C48063699
c1cc2c(cc1NC(=O)CSc3nc4ccc(cc4s3)[N+](=O)[O-])OCCO2 C07797764
CN1C(=NN[C@]12N(N=C(S2)C(=O)OC)c3ccccc3)c4ccc(cc4)OC C07058132
c1cc(oc1/C=N/NC(=O)CC#N)c2cc(c(c(c2)Cl)Br)[N+](=O)[O-] C59197402
CC(C)CC1=C[C@@H](N=N1)[C@H]2Nn3c(nnc3S2)[C@@H]4COc5ccccc5O4 C39955363
c1ccc(c(c1)C(F)(F)F)N2C(=O)[C@H]3C(=C(NO3)c4ccc(cc4)[N+](=O)[O-])C2=O C16037772
Cc1ccc2c(c(cnc2n1)c3nc(no3)C4CC4)Nc5ccc6c(c5)OCO6 C65250656
CC(C)Cn1c(=O)c2ccccc2c(n1)C(=O)NN3C(=O)c4ccccc4C3=O C66277753
Cc1nnc(n1C)[C@@H](c2ccccc2)Nc3nc4ccc(cc4s3)[N+](=O)[O-] C66466687
Cc1c(nnn1c2cccc3c2cccn3)C(=O)Oc4cccc(c4)C(=O)NC C66760222
c1ccc2c(c1)CC[C@]3(C2)C(=O)N(C(=O)N3)CCOc4ccc(cc4)[N+](=O)[O-] C67006503
Cc1ccc(c(c1)S(=O)(=O)Oc2ccc(cc2OC)/C=N/NC(=O)[C@@H]3COc4ccccc4O3)C C03374615
c1cc(ccc1N2C(=O)[C@H]3[C@H]4C=C[C@@]([C@@H]3C2=O)(O4)CNC(=O)c5ccc(cc5Cl)Cl)[N+](=O)[O-] C08826574
Cc1cc(c(n1c2cc(on2)C)C)C(=O)CN3C(=O)[C@@](NC3=O)(C)c4ccc5cc(ccc5c4)OC C08891180
COc1ccccc1CN2CC(=O)N3[C@@H](C2=O)Cc4c5ccccc5[nH]c4[C@H]3c6cccc(c6)[N+](=O)[O-] C08914533
CC[C@@]1(C(=O)N(C(=O)N1)/N=C/c2ccc(c(c2)OC)OS(=O)(=O)c3cc(ccc3C)C)C C08921904
Cn1c(nnc1Sc2ccc(cc2[N+](=O)[O-])S(=O)(=O)Nc3ccccc3)C(F)(F)F C09127841
c1cc(c(cc1Br)C(=O)c2cc(cc(c2)[N+](=O)[O-])[N+](=O)[O-])NC(=O)CBr C02290924
COc1ccc(cc1)C(=O)N2CCN(CC2)c3ccc(cc3)NC(=O)c4ccc(cc4)[N+](=O)[O-] C09192645
c1cc(c(cc1SC(F)(F)F)[N+](=O)[O-])S(=O)(=O)CC(=O)N[C@@H]2CCS(=O)(=O)C2 C09373066
Cc1c(sc(n1)NC(=O)CSc2nnc3n2cnc4c3c5c(s4)C[C@@H](CC5)C)C(=O)OC C12833768
Cc1c2c(cc(nc2n(n1)C)c3cccs3)C(=O)O[C@H](C)C(=O)Nc4ccc5c(c4)OCO5 C12833788
CCc1ccc(cc1)N2C(=O)/C(=C\c3cc(n(c3C)c4ccc(c(c4)[N+](=O)[O-])C)C)/C(=O)NC2=O C06179578
c1ccc2c(c1)c(c(o2)C#N)NC(=O)COC(=O)c3ccc(cc3)N4C(=O)c5ccccc5C4=O C13149034
c1cc(c(cc1[N+](=O)[O-])OCc2ccc(o2)C(=O)N3[C@](CC(=N3)C(F)F)(C(F)F)O)Cl C13959746
COc1cc(cc(c1OCC(=O)N/N=C/c2ccc(o2)[N+](=O)[O-])Br)Br C14922913
c1cc(ccc1N2CCN(CC2)C(=O)CCc3[nH]c(=O)c4c5c(sc4n3)CCCC5)[N+](=O)[O-] C16600799
CCc1ccc(cc1)N2C[C@H](CC2=O)c3nnc(s3)NC(=O)c4ccc(cc4[N+](=O)[O-])Cl C20577202
CCc1ccc(cc1)N2C[C@@H](CC2=O)c3nnc(s3)NC(=O)/C=C/c4cccc(c4)[N+](=O)[O-] C20579625
CC(C)Cc1nn2c(=O)cc(nc2s1)COc3ccc(cc3)NC(=O)c4ccc5c(c4)OCO5 C20859299
C[C@@H]1C[C@@H](CN(C1)c2nc3c(n2CCCSc4nc5ccccc5o4)c(=O)[nH]c(=O)n3C)C C12438108
Cc1c2c(n(n1)c3ccc4nnc(n4n3)C)NC(=O)C[C@@H]2c5ccccc5OCc6cccc(c6)F C21726321
Cc1c2c(n(n1)c3ccc4nnc(n4n3)C)NC(=O)C[C@H]2c5cccc(c5)OCc6ccccc6 C21726650
COc1ccc(cc1)c2nc(co2)COC(=O)CN3C(=O)[C@]4(CCCc5c4cccc5)NC3=O C22848106
COc1ccc2ccc(c(c2c1)CN3CCN(CC3)S(=O)(=O)c4ccc(cc4)[N+](=O)[O-])O C23383021
C[C@H](C(=O)N1CCN(CC1)c2ccc(cc2[N+](=O)[O-])Cl)NC(=O)/C=C/c3ccc(cc3)OC C24799443
c1cc(ccc1N2CCN(CC2)c3ccc(cc3[N+](=O)[O-])S(=O)(=O)N4CCCCCC4)O C28498840
Cn1c(=O)c2c(csc2nc1SCC(=O)Nc3ccc(cc3OC)[N+](=O)[O-])c4cccs4 C28607656
Cc1c2c(n(n1)c3ccc4nncn4n3)NC(=O)C[C@@H]2c5cccc(c5)OCc6ccccc6F C33088141
Cc1ccccc1COc2ccccc2[C@@H]3CC(=O)Nc4c3cnn4c5ccc6nnc(n6n5)C C33271266
COCCNC(=O)[C@@H]1Cc2cc(ccc2N3[C@@H]1CN(CC3)c4cc(ccc4OC)Cl)[N+](=O)[O-] C35870371
COc1ccc2c(c1)[C@]3([C@H]([C@@H]([C@@H]4N3CCC4)c5cccc(c5)[N+](=O)[O-])C(=O)c6cccnc6)C(=O)N2 C36089848
Cc1ccc(cc1)n2c(=O)c3ccccc3n4c2nnc4SCC(=O)Nc5ccnn5C(C)C C36259992
CCOC(=O)c1c2c(sc1NC(=O)[C@@H](C)n3c(=O)ccc(n3)c4ccc5c(c4)OCO5)CCC2 C38479344
Cc1cc(n(n1)c2nc(cs2)c3ccc4c(c3)OCO4)NC(=O)c5cc(cc(c5)OC)OC C38865210
C[C@H](C(=O)/[NH+]=C/1\C=CC2=NC(=NC2=C1)[O-])Sc3nnc(n3c4ccccc4)N5CCCCC5 C39441507
C[C@@H]1C[C@@H](CN(C1)S(=O)(=O)c2cccc(c2)C(=O)OCC(=O)Nc3cccc4c3nsn4)C C39594374
CC[C@@H](C(=O)Nc1c(cnn1c2ccccc2)C#N)n3c(=O)cc(c4c3n(nc4C)c5ccccc5)C C40174953
c1cc(ccc1C(=O)N2CCN(CC2)c3ccc(cc3)NC(=O)COc4ccc(cc4)[N+](=O)[O-])Cl C40717837
CC(C)[C@H](C(=O)Oc1ccc2cc(c(=O)oc2c1)C(=O)NC(C)C)N3C(=O)c4ccccc4C3=O C40897434
CC[C@]1(C(=O)N(C(=O)N1)CC(=O)N2[C@H](CC(=N2)c3ccco3)c4ccco4)c5ccc(cc5)Cl C45334350
c1cc(cc(c1)[N+](=O)[O-])c2cs/c(=N\C(=O)c3ccc(cc3)S(=O)(=O)N4CCCC4)/[nH]2 C02282138
CCOC(=O)C1CCN(CC1)[C@H](c2cc3c(ccc(c3[nH]c2=O)C)C)c4nnnn4C5CCCC5 C57589887
CCCCn1c2c(c(=O)[nH]c1=O)n(c(n2)COC(=O)c3c4ccccc4nc5c3C[C@H](CC5)C)C C57944069
Cc1c2c(n(n1)c3ccc4nncn4n3)NC(=O)C[C@@H]2c5ccc(cc5)OCCc6ccccc6 C46016797
c1cc(sc1)Cc2nc([nH]n2)Sc3ccc(cc3[N+](=O)[O-])S(=O)(=O)N4CCCCC4 C23618250
CN\1CCC/C1=N\S(=O)(=O)c2cccc(c2)NC(=O)/C=C/c3ccc(c(c3)[N+](=O)[O-])Cl C59265448
Cc1ccccc1n2c(cc(c2C)C(=O)CN3C(=O)[C@](NC3=O)(C)c4cccc(c4)[N+](=O)[O-])C C59271072
CCOC(=O)C1=NN([C@@](C1)(c2ccc(cc2)[N+](=O)[O-])O)C(=O)c3ccc(cc3)Br C59498477
Cc1cccc(c1)c2nc(c(o2)C)CS[C@H]3N=NC(=O)[C@@H]4N3NC(=C4)c5ccc(c(c5)OC)OC C64392364
Cc1cc2c(cc1S(=O)(=O)Nc3ccc(cc3)C(C)C)OCC(=O)N2Cc4nc(on4)C5CC5 C65022815
c1ccc2cc(c(cc2c1)C(=O)N/N=C/c3ccc4c5c3cccc5CC4)O C02765452
c1cc(ccc1CSc2nc(c3c4c(sc3n2)CCC4)N)Br C00985964
CCCCSc1c2c(c(sc2sn1)C(=O)c3ccccc3)N C03669421
Cc1cc(cc(c1O)C)C(c2cc(c(c(c2)C)O)C)(C(=O)OC)C(F)(F)F C04593629
COc1ccccc1CCN2C(=S)NC3(CCCCC3)[C@H]4[C@@]2(CCCC4)O C00783529
c1cc(ccc1N/N=C/c2cc(c(c(c2)Br)O)Br)Cl C04921054
Cc1c(c(nc2c1c(c(s2)C(=O)c3ccc(cc3)Br)N)C)CC=C C02204696
CCC[C@@H]1Cc2c(sc3c2c(nc(n3)SCc4ccc(cc4)Cl)N)CO1 C02215493
CCC[C@@H]1Cc2c(sc3c2c(nc(n3)SCc4ccccc4)N)CO1 C02229363
CC(C)(C)c1ccc(cc1)c2nnc(n2N)SCc3ccc(cc3Cl)Cl C05100570
CC(C)(C)c1cc(c(c(c1O)C(C)(C)C)Cl)NC(=O)C(F)(F)F C01581467
C[C@H](C(=O)N/N=C/c1ccc(cc1)Br)Nc2ccc3ccccc3c2 C05739245
Cc1ccc(cc1)C2=C[C@H](N(N2)C(=S)NCc3ccccc3)c4ccccc4F C03211750
Cc1c(cccc1Cl)NC(=S)N/N=C(\C)/c2ccc(cc2)C3CCCCC3 C06473569
CCC1(c2ccccc2N[C@@H](O1)c3cc(cc(c3O)Cl)Cl)CC C06659344
C[C@@H](c1c2c(sc1n3cccc3)CCCC2)NC(=O)Nc4cccc(c4)Cl C06768663
Cc1cc(c(c(c1)C)/N=C/c2ccc3c(c2)[C@@H](C(=C(O3)N)C#N)c4ccccc4)C C02294961
CC(=C)COc1cccc2c1N[C@H]([C@@H]3[C@@H]2C=CC3)c4cc(cc(c4O)Cl)Cl C14467751
CC[C@H](C)Oc1ccc2c(c1)[C@@H]3C=CC[C@@H]3[C@@H](N2)c4cc(cc(c4O)Cl)Cl C14467872
c1ccc(cc1)COc2ccc3c(c2)[C@H]4C=CC[C@@H]4[C@@H](N3)c5ccccc5O C14474425
CC(=C)COc1ccc2c(c1)[C@@H]3C=CC[C@H]3[C@@H](N2)c4c5ccccc5ccc4O C14548182
c1ccc(cc1)/C=C/C(=O)c2c(c(c3ccccc3c2O)O)c4ccccc4 C15776430
Cc1cc(c(c(c1)Br)N[C@H](C)C(=O)NCCC(C)C)Br C20487786
C=CCOc1ccc2c(c1)[C@H]3C=CC[C@H]3[C@H](N2)c4cc(ccc4O)Br C20696253
CC(C)Oc1cccc2c1N[C@@H]([C@H]3[C@H]2C=CC3)c4cc(ccc4O)Br C20696397
Cc1ccc(c2c1[C@H]3C=CC[C@H]3[C@H](N2)c4ccccc4OCc5ccccc5)O C20710498
CC(=C)COc1cccc2c1N[C@@H]([C@@H]3[C@H]2C=CC3)c4c5ccccc5ccc4O C20752118
c1ccc2c(c1)cccc2[C@H](N)Sc3c4c(n(c(=O)n3)C5CCCCC5)CCC4 C15840357
CC(C)(C)c1ccc(cc1)NC(=O)CNC(=O)C23CC4CC(C2)CC(C4)C3 C21871122
CCC(C)(C)[C@H]1CCc2c(sc3c2C(=N[C@H](N3)c4ccc(cc4)N(C)C)O)C1 C06386335
CCC(C)(C)[C@H]1CCc2c(sc3c2C(=N[C@H](N3)c4ccccc4F)O)C1 C06202956
Cc1ccc(c(c1)O)[C@@H](C)Nc2cc(cc(c2OC)Br)Cl C36981534
CC(C)[C@@H]1CC[C@@]2(CC[C@@H]([C@@]([C@@H]2[C@@H]1OC(=O)/C=C/c3ccccc3)(C)O)O)C C36374574
CC[C@H]1C/C(=C\c2ccccc2F)/C3=C(C1)[C@@H](C(=C(O3)N)C#N)c4ccccc4F C39324450
CC[C@H]1C/C(=C\c2ccc(cc2)F)/C3=C(C1)[C@@H](C(=C(O3)N)C#N)c4ccc(cc4)F C39324458
c1ccc(cc1)C[C@@H]2CCC[C@]3(N2O)CCC[C@@H](C3)c4ccccc4O C39522751
c1cc(sc1)[C@H](C2CCCC2)NC(=O)N[C@@H](c3cccs3)C4CCCC4 C40158904
Cc1ccc(cc1)C(=O)c2c(c3c4c(c(nc3s2)c5cccs5)CCCC4)N C40568307
c1cc(ccc1Sc2c(c(ncn2)Sc3ccc(cc3)Cl)N)Cl C40709733
Cc1ccc(cc1)N(c2ccc(cc2)C)c3ccc(cc3)/C=C\C(=O)N C44260810
C[C@H](c1ccc(cc1Cl)Cl)NC(=O)N[C@@H](C)c2ccc(cc2Cl)Cl C48310068
CCC(C)(C)[C@@H]1CCc2c(sc3c2C(=N[C@@H](N3)c4c(ccs4)C)O)C1 C04554591
Cc1cccc(c1C)N[C@H](c2ccc(cc2)F)c3ccc4ccc(nc4c3O)C C54621379
C/C=C/1\CN2CC[C@@]34[C@@H]2C[C@@H]1C(=C3Nc5c4cccc5)/C=N/Nc6ccccc6 C55065576
c1cc(c(cc1Cl)/C=N/Nc2c(c(c(c(c2F)F)C(F)(F)F)F)F)O C05034745
Cc1cc(c(c(c1)C)CSc2nnc(n2N)c3ccc(cc3)Br)C C59045257
Cc1ccc(cc1)c2c(sc(n2)N/N=C/c3cccc(c3)O)c4ccccc4 C59484245
CC(C)c1ccc(cc1)[C@@H](c2cccs2)NC(=O)Cc3ccccc3O C60349407
c1ccc2c(c1)c(c([nH]2)O)/N=N/c3c(c(c(c(c3F)F)C(F)(F)F)F)F C13124246
Cc1ccc(c(c1)NC(=S)NC(=O)[C@H](C)c2ccc(cc2)CC(C)C)C C66199492
CC(C)(C)c1c(=O)[nH]c(nn1)N/N=C/c2ccc(cc2)Br C04136554
Cc1ccc(c(c1)SCC(=O)NN2C(=O)C3(CCCCC3)NC2=O)C C05019526
Cc1ccc(cc1C)S(=O)(=O)Nc2c(c3ccccc3oc2=O)NC C06784643
Cc1c2ccccc2oc1C(=O)NNS(=O)(=O)c3cccc(c3)Cl C07380358
C[C@@H]1C(=O)Nc2cc(ccc2O1)NC(=O)c3ccc(cc3OC)SC C08014220
Cc1cc(on1)CSc2nnc(n2N)c3cccc(c3)Br C08251348
C[C@@H](C(=O)NCC1CCCCC1)N2C(=O)[C@@]3(CCCc4c3cccc4)NC2=O C08324006
Cc1c2cc3c(cc2oc(=O)c1CC(=O)NC(C)(C)CO)OC(CC3)(C)C C08764353
CC1(COc2cc(ccc2NC1=O)NS(=O)(=O)Cc3cccc(c3)F)C C09169154
CCc1ccccc1NC(=O)[C@H]2[C@@H](Nn3c(nnc3S2)C)c4ccccc4 C09237881
Cc1cc(c2c(nn(c2n1)C(=O)C[C@H]3C[C@H](C3(C)C)C(=O)C)N)C(F)(F)F C12183194
Cc1cc(=O)oc2c1ccc(c2)OCC(=O)Nc3ccc4c(c3)cc[nH]4 C12897137
Cn1cccc1c2[nH]c3ccc(cc3n2)NS(=O)(=O)c4ccccc4 C04022988
Cc1cc(c2c(c(c(=O)oc2c1)CC(=O)Nc3cccc(c3)C(=O)C)C)O C06660268
c1ccc(cc1)c2nc3c4c5c(sc4nc(n3n2)NCCO)CCC5 C13691847
CCNC(=O)c1ccc2c(c1)[C@@H]3C=CC[C@H]3[C@@H](N2)c4ccc(cc4)[N+](=O)[O-] C14551143
Cc1ccccc1/C=N\n2c(n[nH]c2=S)c3cc(n[nH]3)c4ccccc4 C15987701
Cc1ccc(c(c1)C)N2C(=O)[C@H](SC2=O)CC(=O)Nc3ccccc3O C16923758
CCc1cc(c(cc1OC)O)c2cc([nH]n2)c3ccc4c(c3)OCCO4 C00636559
COc1ccc(cc1OC)c2c3c(cc([nH+]2)C(=O)[O-])c4ccccc4[nH]3 C20610301
CC(C)c1c(cnn1c2ccc(cc2)F)C(=O)Nc3cccc4c3[nH]nc4 C24860047
Cc1cc2c(cc1C)nc(c(=O)[nH]2)CC(=O)N/N=C/c3ccccc3F C27489162
COC(=O)c1ccccc1c2ccc(o2)[C@@H]3Nc4ccccc4C(=O)N3 C28910877
Cc1c(sc2c1c3nc(nn3c(n2)NC[C@@H](C)O)c4ccccc4)C C32104134
Cc1ccc(cc1)C(=O)NNC(=O)N(C)[C@@H](C)c2cc3ccccc3o2 C32779667
C[C@]1(C(=O)N(C(=O)N1)CC(=O)Nc2ccc(c(c2F)F)F)C3CCCCC3 C09512415
c1ccc2c(c1)C[C@@H](N(C2)Cc3nc(no3)c4ccc(cc4)Cl)C(=O)N C12917056
Cc1ccc(c(c1)NC(=O)c2cc([nH]c(=O)n2)c3ccc(cc3)OC)C C36141315
CCOC(=O)C1=C(Nc2[nH+]c(nn2[C@H]1c3ccc(cc3)Cl)[S-])C C13133549
CCCC1=C2[C@@H](C(=C(O[C@@H]2N=N1)N)C#N)c3ccc(cc3)N4CCCC4 C39324238
Cc1ccc(cc1C)C2=C[C@H](N=N2)C(=O)N/N=C(/C)\c3ccccc3O C39584511
CC(C)c1cc(n(n1)c2ccc(cc2)F)Oc3c(c(ncn3)Cl)N C40428586
CN(C)C(=O)NC(=O)c1c2c(sc1NC(=O)/C=C/c3ccccc3)CCC2 C44452706
c1ccc(c(c1)N2CCN(CC2)C(=O)Nc3ccc(c(c3)F)OC(F)F)O C47713820
c1cc(ccc1CNC(=O)Nc2ccc(cc2)[N+](=O)[O-])Br C48334094
Cc1cs/c(=N\C(=O)CSc2[nH]nc(n2)c3ccccc3F)/[nH]1 C36743937
Cc1cc(c(c(c1)Cl)NC(=O)CN2C(=O)[C@@](NC2=O)(C)C(C)C)C C54228250
c1ccc(cc1)n2c(=O)c3ccccc3nc2N/N=C/c4ccccc4O C04322240
Cc1cc(c(c(c1)C)S(=O)(=O)Nc2cccc(c2)N3CCNC3=O)C C55597832
C[C@@H]1CCC[C@H]([C@@H]1C)NC(=O)CN2C(=O)[C@@](NC2=O)(C)c3ccc(cc3)F C52796486
Cc1c2ccccc2oc1C(=O)NNC(=O)/C=C/c3ccc4ccccc4n3 C26560303
Cc1ccc(cc1)SCC2=C3[C@H](C(=C(O[C@@H]3N=N2)N)C#N)c4ccco4 C39978989
CC(C)Cc1ccc(cc1)C2=NN=C3[C@H]2[C@@H](C(=C(O3)N)C#N)c4ccco4 C04146686
Cc1cc(cc(c1C)S(=O)(=O)N(C)C)C(=O)Nc2cc(ccc2O)Cl C63803344
CC[C@@H](C)NC(=O)c1ccc(cc1)NC(=O)N2C[C@@H](OC(C2)(C)C)C C65466518
Cc1c([nH]c2c1cc(cc2)C(=O)NCc3nc(no3)c4cccs4)C C65912713
Cc1cccc2c1oc(c2C)C(=O)NCc3[nH]nc(n3)c4cccs4 C66429149
CN(Cc1ccc(s1)Cl)C(=O)Nc2cccc(c2)c3ccc(=O)[nH]n3 C66678788
c1ccc(c(c1)NNC(=O)c2ccc(c(c2)F)Br)[N+](=O)[O-] C67125879
Cc1ccnn1c2cccc(c2)NC(=O)N(C)[C@H](C)c3cccc(c3)O C67550733
CNc1ccc(cc1C(=O)Nc2cc(ccc2Cl)Cl)[N+](=O)[O-] C04014271
COc1cc(cc(c1O)OC)/C=N/NC(=O)c2ccc3ccccc3c2 C04503315
CC[C@@]1(Cc2c(sc3c2c(nc(n3)SCC(=O)OC)N)CO1)C C02274907
CCOC(=O)c1c2c(nc3ccccc3n2)n(c1N)[C@@H](C)c4ccccc4 C01225210
CCC1=NN([C@@](C1)(c2ccc(cc2)OC)O)C(=O)c3cccc(c3O)C C00799727
Cc1ccc(cc1)c2nnc(s2)NC(=O)[C@H](C)NC(=O)C(C)(C)C C00326387
C[C@@H](C(=O)NC1(CCCCC1)C#N)OC(=O)c2ccc3ccccc3c2O C06121750
Cc1c(sc(n1)NC(=O)CN(C(C)C)C(=O)NC2CCCCC2)C C06200961
CCNc1c2ccccc2oc(=O)c1NS(=O)(=O)c3ccc(cc3C)C C06784673
Cc1ccccc1C(=O)OCC(=O)NC(=O)NC23CC4CC(C2)CC(C4)C3 C06914389
CCOC(=O)c1c(c([nH]c1C)C(=O)Nc2nc3c(cccc3s2)C)C C07747505
C[C@@H](c1ccc(cc1Cl)Cl)NC(=O)c2ccc(c(c2)[N+](=O)[O-])NC C08307980
CCc1cccc(c1NC(=O)CN2C(=O)C3(CCCCCC3)NC2=O)CC C03592873
C[C@@H]1CCC[C@H]([C@@H]1C)NC(=O)[C@@H](C)OC(=O)c2cc3ccccc3c(=O)[nH]2 C12623286
C/N=c\1/n(c(cs1)c2ccc(cc2O)O)/N=C/c3ccc(cc3)OC C12795121
Cc1ccc(c(c1)O)NC(=O)c2cc(nc3c2cnn3C(C)C)C(C)C C14700565
Cc1cc(c(c(c1)C)Cc2c(nc(nc2O)Nc3nnc(s3)C)C)C C16886279
Cc1ccc(cc1)c2nnc(n2N)SCc3cn4cccc(c4n3)C C25605603
Cc1cc(ccc1NC(=O)[C@H](C)Nc2ccc3c(c2)CCC3)[N+](=O)[O-] C29458361
Cc1ccsc1c2nc(no2)c3cccc(c3)NC(=O)NC(C)C C33257443
CCc1c(c(nc(=S)[nH]1)c2ccccc2)c3ccc(cc3O)[N+](=O)[O-] C17002073
Cc1ccc(cc1)c2nnc(n2N)S[C@@H](C)C(=O)N(C)C3CCCCC3 C06058021
CCOc1ccc(cc1)[C@@H]2[C@H]3CC=C[C@@H]3c4c(ccc(c4N2)O)[N+](=O)[O-] C14480570
C[C@@H](C(=O)OC)Sc1nc(c2c3c(sc2n1)CO[C@@H](C3)C(C)C)N C02309263
CCCC1=C2[C@@H](C(=C(O[C@H]2N=N1)N)C#N)c3ccc(cc3)OC(F)(F)F C38609969
Cc1cc(c(cc1)/C=N/NC(=O)C(=O)N/N=C/c2c(cc(cc2)C)C)C C05538396
CCCCC1=C2[C@@H](C(=C(O[C@H]2N=N1)N)C#N)c3ccc(cc3)N(C)C C39324674
C[C@@H]1C(=C(N=N1)C)CCC(=O)N/N=C/c2cc(ccc2O)Br C39770317
CCc1ccc(cc1)C2=C[C@@H](N=N2)C(=O)N/N=C(/C)\c3ccccc3O C39574328
C/C(=N\NC(=O)C1=C2C[C@H](CC[C@H]2N=N1)C(C)(C)C)/c3ccccc3O C39943798
Cc1ccc(cc1)COc2ccc(cc2)[C@H]3C(=C(O[C@H]4C3=C(N=N4)C)N)C#N C39962589
COc1ccc(c(c1)OC)/C=C/2\C(=O)N/C(=N/c3ccc(cc3)O)/S2 C05555332
Cc1c(c([nH]c1C(=O)[C@@H](C)Nc2ccc3c(c2)OC(O3)(F)F)C)C(=O)C C39992486
COc1ccc(cc1)Oc2c(c(ncn2)N3CCCc4c3cccc4)N C40780425
c1cc(cc(c1)Cl)NC(=O)NCCc2nc(no2)c3cccs3 C41154349
C[C@@H]1CC[C@H]([C@@H](C1)NC(=O)CN2C(=O)C3(CCCC3)NC2=O)C(C)C C41575295
Cc1c(cccc1[N+](=O)[O-])NC(=O)N[C@H]2CCC[C@@H](C2)C(F)(F)F C43347359
CCNc1c2ccccc2oc(=O)c1NS(=O)(=O)c3cc(ccc3C)C C45962128
C[C@H]1CCC[C@@H]([C@@H]1C)CN2CNC(=NC2)Nc3nc4ccccc4o3 C19339134
CCc1cc(=O)[nH]c(n1)c2cccc(c2)NS(=O)(=O)c3cccc(c3)C C55621158
C[C@@H](C(=O)Nc1ccc(c(c1)Cl)C#N)OC(=O)c2ccccc2O C15648504
CCn1c(=O)c2ccccc2nc1NNC(=O)c3ccc(cc3)C(C)(C)C C09857130
CC(C)NC(=O)C(=O)N/N=C\c1ccc(o1)c2ccc(c(c2)Cl)Cl C58914328
c1ccc2c(c1)C(=C(C2=O)c3ccc(cc3)[N+](=O)[O-])N[C@H]4CCCCN4 C20530724
CC(C)c1ccc2c(c1)/C(=N/NC(=O)COc3ccccc3)/C(=O)N2 C59147816
C[C@@H](C(=O)Nc1cc(ccc1Cl)[N+](=O)[O-])Sc2ccc(cc2)O C47884531
CN1CCCc2c1ccc(c2)/C=C/C(=O)Nc3cccc(c3)NC(=O)OC C61165545
CC(C)[C@@H](c1ccc(cc1)OC)C(=O)Nc2ccc3c(c2)[nH]c(=O)o3 C62062790
Cc1ccc2c(c1)/C(=N/NC(=O)COc3cc(cc(c3)C)C)/C(=N2)O C08404867
C[C@H]1CC=C(O1)c2c(cn[nH]2)/C=N/NC(=O)CC34CC5CC(C3)CC(C5)C4 C64185984
c1ccc2c(c1)cccc2/C=N/NC(=O)C(=O)Nc3c(c4c(s3)CCCC4)C#N C04229864
Cc1ccccc1C(=O)N[C@]2(C(=O)N(C(=O)N2)c3ccc(cc3)Cl)C(F)(F)F C02192774
C[C@@H](c1ccccc1Cl)NC(=O)CN2C(=O)[C@]3(CCCc4c3cccc4)NC2=O C04469038
Cc1cc(cc(c1)/N=c\2/c(cc3ccc(cc3o2)O)C(=O)NC[C@H]4CCCO4)C C00876829
Cc1ccc(cc1C)N2C(=O)[C@](NC2=O)(C(F)(F)F)NC(=O)c3ccc(cc3)F C02863576
COC(=O)NC(=O)c1c2c(sc1NC(=O)c3cccc4c3cccc4)CCCC2 C05145763
Cc1ccc(c(c1)C)C(=O)Nc2c(c3c(s2)C[C@H](CC3)C)C(=O)NC(=O)OC C05145934
Cc1ccc(c(c1)C(=O)Nc2c(c3c(s2)CCCCC3)C(=O)NC(=O)OC)C C05146071
C[C@@H](C(=O)N1CCCC1)Sc2nnc(n2N)c3ccc(cc3)C(C)(C)C C05362680
C=CCn1c(c(c2c1nc3ccccc3n2)S(=O)(=O)c4ccc(cc4)Cl)N C02407696
Cc1ccc(cc1)S(=O)(=O)NCC(=O)Nc2nc3c(cccc3s2)C C05545613
CCc1nnc2n1N[C@@H]([C@H](S2)C(=O)Nc3ccccc3F)c4ccc(cc4)C C06811854
CCc1nnc2n1N[C@@H]([C@H](S2)C(=O)Nc3cc(ccc3C)C)c4ccc(cc4)F C06812110
CCc1nnc2n1N[C@H]([C@H](S2)C(=O)Nc3cc(ccc3C)C)c4ccc(cc4)F C06812111
CCc1ccc(cc1)NC(=O)N2CCc3c(c(=O)[nH]c(n3)Cc4ccccc4F)C2 C06696999
C[C@H]1CCC[C@@H]([C@@H]1C)NC(=O)Cc2ccc(cc2)n3c(=O)c4ccccc4[nH]c3=O C06918009
Cc1c(sc2c1c(=O)[nH]c(n2)CC(=O)N/N=C/c3c(cccc3Cl)Cl)C C08045650
Cc1c(sc2c1c(=O)[nH]c(n2)CC(=O)NN=C3CCC(CC3)c4ccccc4)C C08045655
Cc1cc(ccc1NC(=O)CN2C(=O)[C@@](NC2=O)(C)c3ccc(cc3)Cl)Cl C08622725
c1cc(ncc1Cl)NC(=O)CSc2[nH]c(=O)c3c4c(sc3n2)CCCC4 C08640102
Cc1c2cc3c(cc2oc(=O)c1CC(=O)N[C@@H](C)CO)OC4(CCCCC4)CC3 C09340106
CC[C@H]1COc2ccc(cc2C(=O)N1)NS(=O)(=O)Cc3ccc(cc3)C C08962232
Cc1ccc(c(c1)C)NC(=O)[C@H]2[C@H](Nc3ncnn3[C@@H]2c4ccc(cc4)SC)C C11694894
Cc1ccc(c(c1)C)NC(=O)[C@H]2[C@H](Nc3ncnn3[C@H]2c4ccc(cc4)SC)C C11694895
Cc1ccc(cc1)c2c(nnn2c3ccc(cc3)N)S(=O)(=O)c4ccc(cc4)C C11730458
CC(C)NC(=O)c1cccc2c1N[C@@H]([C@@H]3[C@@H]2C=CC3)c4ccc(c(c4)[N+](=O)[O-])Cl C14471010
Cc1c2cc(ccc2oc1C(=O)NNC(=O)COc3ccc(cc3)F)Cl C16056529
C[C@H]1CCc2c(c3c4nnc(n4c(nc3s2)N)SCC(=O)c5ccccc5)C1 C16845693
CC[C@H](C(=O)Nc1ccc(cc1)O)n2cnc3c(c2=O)c4c(s3)C[C@@H](CC4)C C16896707
Cc1ccc(cc1S(=O)(=O)NC)c2ccc(nn2)N[C@H]3CCCC[C@H]3C C20096123
Cc1ccccc1NC(=O)C2=C(Nc3nc(nn3[C@@H]2c4ccc(cc4)F)SC)C C20413507
Cc1cc(c(s1)C)c2cc(c3cnn(c3n2)C(C)C)C(=O)Nc4ccccc4O C22319724
Cc1ccc(c(c1)NC(=O)CN2C(=O)[C@@](NC2=O)(C)c3ccc4ccccc4c3)F C22748173
C[C@H]1C[NH+](C[C@@H](O1)C)Cc2csc(n2)/N=C(/c3cc4cc(ccc4[nH]3)Cl)\[O-] C12947039
CC1(CC2=C([C@@H](Nc3ccccc3N2)c4cc(c(cc4OC)OC)OC)C(=O)C1)C C18142993
CC1(CC2=C([C@H](Nc3ccccc3N2)c4cc(c(cc4OC)OC)OC)C(=O)C1)C C18142996
CC(C)(C)[C@H]1CCc2c(sc(c2C#N)NC(=O)CSc3[nH]ncn3)C1 C18121794
c1ccc(cc1)C2=C[C@@H](N=N2)[C@@H]3NN[C@@H]4N3N=C(S4)Cc5ccc(cc5)Cl C38743003
c1ccc(cc1)C2=C[C@@H](N=N2)[C@@H]3NN[C@@H](N3/N=C/c4c(cccc4Cl)F)S C38971231
CC[C@H]1Nc2ccc(cc2C(=O)N1NC(=O)COc3ccccc3C)Cl C39920259
CCc1nc(c(c(n1)Cl)N)Oc2c(c(nn2c3cccc(c3)Cl)C)C C40428622
CC(C)OC(=O)C1=C(Oc2c3ccccc3oc(=O)c2[C@@H]1c4ccc(cc4)Cl)N C41195214
CC(C)(C)c1ccc(cc1)C(=O)Nc2c3c(n(n2)C)NC(=O)C[C@H]3c4cccs4 C44388818
c1ccc(cc1)[N-]/C(=N\N=C\C2=c3ccccc3=[NH+]C2)/c4[nH]c5ccccc5n4 C39737527
c1cc(ccc1c2ccc(o2)/C=N/c3c(c4c(s3)CCCC4)C#N)S(=O)(=O)N C16429479
C[C@@H]1CC(=O)Nc2ccccc2N1C(=O)CNc3ccc(cc3)OC(F)F C26782581
c1ccc(cc1)S(=O)(=O)c2ccccc2/C=N/Nc3[nH]c4ccccc4n3 C59417087
Cc1cc(cc(c1C)NC(=O)c2ccc3c(c2)c(c([nH]3)C)C)S(=O)(=O)N(C)C C16145642
CCCN1[C@H]([C@@H]2C(=NN=C2C1=O)c3cc(c(cc3O)C)Cl)c4cccc(c4)O C05341419
Cc1ccc(c(c1)C)NC(=O)C2=C(N(C(=S)N[C@@H]2c3csnn3)C4CC4)C C67029508
CC1([C@H](N(C(=S)S1)N)N(C(=O)Nc2cccc(c2)Cl)O)C C00262386
CC1=C([C@@H](NC(=S)N1)c2ccc(cc2)C(=O)OC)C(=O)N C00071754
Cc1cccc2c1nc(cc2C)SCc3nc(nc(n3)N)N C07183336
c1cc(c(cc1Cl)NCC(=O)NC(=O)N)N2CCCC2 C11620863
c1ccc(cc1)c2nc(cs2)CSCc3nc(nc(n3)N)N C12917400
C[C@H]1[C@H]([C@@H]([C@@H]([C@H](O1)Nc2ccc(cc2)OC(F)(F)Cl)O)O)O C13479837
Cc1cc(c(c(=O)[nH]1)C(c2c(cc([nH]c2=O)C)O)C(C)C)O C16266808
c1c(c[nH]c1C(=O)NNC(=O)NC(C2CC2)C3CC3)Br C29336934
Cc1ccc(cc1)c2nc(cs2)CSCc3nc(nc(n3)N)N C31412325
C[C@H](c1ccc(cc1)Br)NC(=O)CSc2nc([nH]n2)N C06605646
CN(C)c1nc(nc(n1)N)CSc2ccc(cc2N)Br C37205392
c1ccc(c(c1)C(F)(F)F)[N-]S(=O)(=O)c2c[nH+][nH]c2N C37558109
c1c(c(cc(c1Cl)Cl)Cl)[N-]S(=O)(=O)c2c[nH+][nH]c2N C37558175
c1cc(c(cc1/C=C(\C#N)/C(=O)c2ccc(c(c2)O)O)O)O C03871438
Cc1ccc(c(c1N)C)NS(=O)(=O)c2c([nH]nc2C)C C37905145
Cc1cc(c(c(c1)C)[N-]S(=O)(=O)c2cc[nH+]c(c2)NN)C C38008798
COc1cccc(c1OC)[C@@H]2c3ccc(cc3OC(=C2C#N)N)N C00242180
C1CCC(CC1)[C@H](/C(=N/O)/N)NS(=O)(=O)C2CCCCC2 C40376515
c1cc(sc1S(=O)(=O)NC2(CCCC2)/C(=N\O)/N)Cl C40377203
c1ccc(cc1)[C@@H](/C(=N/O)/N)NS(=O)(=O)C2CCCCC2 C40377459
c1cc(oc1)c2nc(cs2)CSc3nc(cc(n3)N)N C40429808
Cc1ccc(c(c1)Nc2c(c(ncn2)NC[C@H]3CCCO3)N)C C40686842
CN(C)Nc1c(c(ncn1)Nc2cc(ccc2Cl)Cl)N C40759928
Cc1ccc(cc1)Nc2c(c(ncn2)N[C@H](C)COC)N C40782103
Cc1ccc(cc1)Oc2c(c(ncn2)NNC(C)(C)C)N C40796214
CC[C@@H](C(=O)Nc1c(cccc1C)C)Sc2[nH]c(=O)cc(n2)N C41630082
Cc1c(cccc1Cl)n2c(nnn2)c3ccc(cc3N)N C42015090
CCC[C@H](C)NC(=O)NNC(=O)c1cc(c[nH]1)Br C43002029
Cc1ccc(cc1C)NC(=O)N[C@@H](C)c2cccc(c2)S(=O)(=O)N C43143856
C[C@H]1CCC[C@H]([C@@H]1C)NC(=O)C2(CCOCC2)/C(=N/O)/N C44784299
Cc1ccc(o1)[C@@H](C)NC(=O)C2(CCCCC2)/C(=N/O)/N C44786217
CCCN(C/C(=N/O)/N)C(=O)Nc1ccc(c(c1)Cl)C C45092984
CCCn1c(c(c(=O)[nH]c1=O)N[C@H]2CCCC[C@@H]2CC)N C47873482
Cc1cc(n(n1)C)NC(=O)Nc2cc(c(c(c2)Cl)N)Cl C48870158
CC(C)[C@H](c1cccs1)NS(=O)(=O)c2c[nH]nc2N C49554658
c1cc2c(cc1Cl)sc(n2)/N=C(/c3cc(cc[nH+]3)NN)\[O-] C51089673
c1cc2c(cc1Cc3ccc4c(c3)[nH]c(n4)CO)nc([nH]2)CO C05323315
c1ccc2c(c1)/C(=C\Nc3ccccc3SCC(=O)N)/C(=O)NC2=O C16721189
C[C@H](CNS(=O)(=O)c1ccc(s1)Br)/C(=N/O)/N C54156024
CC[C@H](C/C(=N/O)/N)NC(=O)c1cc2cc(ccc2o1)C C54163256
Cc1c(c(n[nH]1)c2ccc(c(c2O)O)O)Oc3ccc(cc3)F C00390702
c1cc(cc(c1)O)[C@H]2c3c([nH]nc3OC(=C2C#N)N)C(F)(F)F C05042265
C1CCc2c(c3c(nc(nc3s2)CSc4nnc(s4)N)N)C1 C18266707
Cc1ccccc1[C@@H]2c3c(nn(c3OC(=C2C#N)N)C(=S)N)C C58900026
Cc1cc(c(c(c1)C)/C=N/c2ccc(cc2)S(=O)(=O)N=C(N)N)C C59460990
c1ccc2cc(ccc2c1)/C=N/c3ccc(cc3)S(=O)(=O)N=C(N)N C59461037
Cc1ccc(c(c1)O)NC(=O)c2cn(c3cccc(c3c2=O)N)C C62321434
CCC[C@]1(CC[NH2+]C1)C(=O)Nc2ccc(cc2C(=O)[O-])O C62901179
C[C@@]1(C[C@H]([C@@H]([C@@]2(C1)NC(=S)NN2)C(=O)OC)c3ccccc3)O C66088182
CC(C)(C)NC(=O)CNC(=O)NC[C@]1(CCCc2c1cccc2)O C66908064
Cc1nc2c(c3c(s2)CCC3)c(=O)n1NC(=O)c4cnn5c4nc(cc5C(F)(F)F)c6ccco6 C02778700
c1cc2cccnc2c(c1)S(=O)(=O)N3C[C@@H]4C[C@H](C3)c5ccc(c(=O)n5C4)NC(=O)c6ccc(cc6)C#N C05413664
Cc1cc(c(n1c2cccc(c2)[N+](=O)[O-])C)/C=C\3/C(=O)N(C(=O)S3)CC(=O)Nc4ccccc4F C01165843
C[C@H]1CN(C[C@@H](O1)C)S(=O)(=O)c2ccc(cc2)C(=O)Nc3nnc(o3)c4cccc(c4)SC C09346491
C[C@@]1(C(=O)N(C(=O)N1)Cc2nnc(o2)c3ccc(cc3)Br)c4ccc5c(c4)OCCCO5 C09503356
CN(C)S(=O)(=O)c1ccc2c(c1)n3c(o2)nnc3SCC(=O)Nc4ccc(c(c4F)F)F C09508808
C[C@@]1(C(=O)N(C(=O)N1)CC(=O)N(c2ccccc2)[C@H]3CCS(=O)(=O)C3)c4cc5ccccc5o4 C09550157
C[C@]1(C(=O)N(C(=O)N1)CC(=O)N2CCN(CC2)c3cccc(c3)Cl)c4ccc5c(c4)OCO5 C09614036
CC(=O)N(c1ccccc1)c2nc(cs2)CN3C(=O)[C@](NC3=O)(C)c4ccc5c(c4)OCCO5 C10390806
Cc1ccc(s1)c2cc(c3c(noc3n2)C)C(=O)Nc4cc(ccc4OC)S(=O)(=O)N(C)C C10642736
c1cc2c(cc1/C=C/3\C(=O)N(C(=S)S3)CCNC(=O)c4ccc(cc4[N+](=O)[O-])Cl)OCO2 C10672921
CC1(O[C@H]2[C@@H](O1)[C@@H](O[C@H]3[C@H]2OC(O3)(C)C)C(=O)NCc4nc5ccccc5n4Cc6ccccc6)C C11024172
c1ccc2c(c1)CC[C@]23C(=O)N(C(=O)N3)CC(=O)N4[C@@H](CC(=N4)/C=C/c5ccco5)c6ccco6 C11268935
C[C@@]1(C(=O)N(C(=O)N1)CC(=O)N2[C@H](CC(=N2)c3cccs3)c4ccco4)c5ccc(cc5)OC C11379959
Cc1cccc(c1C)NS(=O)(=O)c2c(c3c(s2)CN(CC3)C(=O)c4csnn4)C(=O)OC C11912319
Cc1cc(cc(c1)NS(=O)(=O)c2c(c3c(s2)CN(CC3)C(=O)c4csnn4)C(=O)OC)C C12453648
c1cc(oc1)[C@H]2CC(=NN2C(=O)CSc3nnnn3c4ccc(cc4)O)c5ccc(cc5)Cl C12528693
COc1cc2cc(c(=O)[nH]c2cc1OC)[C@H](c3nnnn3C4CCCCC4)N5CCCc6c5cccc6 C00912504
c1ccc2c(c1)CCN2[C@@H](c3cc4cc5c(cc4[nH]c3=O)OCCO5)c6nnnn6C7CCCCC7 C00913428
c1cc(c(cc1S(=O)(=O)N2CCCCC2)C(=O)[O-])N3CC[NH+](CC3)CC(=O)N4CCCCC4 C13240999
C[C@@H]1C[C@H](CN(C1)C(=O)C[NH+]2CCN(CC2)c3cnn(c(=O)c3Cl)c4ccccc4C(=O)[O-])C C13298903
Cn1c2c(nc1Sc3ccc(cc3)NS(=O)(=O)c4ccc(cc4)F)n(c(=O)n(c2=O)C)C C13365288
c1cc(ccc1n2c3c(cn2)c(=O)n4c(n3)SC[C@H]4CC(=O)NCc5ccc6c(c5)OCO6)F C14012443
COC(=O)c1c2c(sc1S(=O)(=O)NC3CCCCC3)CN(CC2)C(=O)c4csnn4 C14957606
CC1(c2c(c3ccccc3[nH]2)C[C@H]4N1C(=O)CN(C4=O)/N=C/c5cc(c(c(c5)OC)OC)OC)C C15953496
Cc1cc(c(n1Cc2ccc3c(c2)OCO3)C)C(=O)CN4C(=O)[C@]5(CCOc6c5cccc6)NC4=O C16045765
C[C@@H](C(=O)N1c2ccccc2NC(=O)C1(C)C)Sc3nnc(n3C)[C@H]4COc5ccccc5O4 C16731129
CN(C)S(=O)(=O)c1ccc2c(c1)CCCN2C(=O)CN3C(=O)[C@@]4(CCCc5c4cccc5)NC3=O C16760814
C[C@H](C(=O)Nc1ccc2c(c1)OCCO2)OC(=O)c3ccc4c(c3)nc5n(c4=O)CCCCCC5 C18968059
Cc1ccc(cc1NC(=O)[C@H](C)n2c(=O)c3c(cc(nc3n(c2=O)C)C)C(=O)N4CCCCC4)Cl C19625674
Cc1cccc2c1[nH]c(=O)c(c2)[C@@H](c3nnnn3C(C)(C)C)N4CCN(CC4)c5nc6ccccc6s5 C19973052
Cn1c2cc(c(cc2n(c(=O)c1=O)C)N3CCCCC3)NC(=O)/C=C/c4ccc(c(c4)OC)OC C20178580
Cc1cc(n(c(=O)c1C#N)CC(=O)Nc2ccc(cc2)C(=O)N3CCN(CC3)c4ccccc4OC)C C21354818
Cc1c(cn(n1)C)Cn2cc(cn2)NC(=O)c3cc(nc4c3c(nn4C)C)c5ccc(cc5)Cl C22711101
Cc1ccc(cc1)c2csc(n2)NC(=O)Cn3c4c(c(=O)n(c(=O)n4C)C)nc3Br C23058031
C[C@@]1(C(=O)N(C(=O)N1)CC(=O)N2[C@@H](CC(=N2)c3ccco3)c4ccco4)c5ccc6c(c5)CCC6 C23222925
Cc1cc(c(c(c1C)S(=O)(=O)N2CCN(CC2)CC(=O)/C(=C/3\NN=C4N3CCCCC4)/C#N)C)C C12581339
Cc1ccc(cc1)O[C@H](C)C(=O)N2CCN(CC2)S(=O)(=O)c3cc4c(cc3Cl)NC(=O)CO4 C25049106
COc1cc(cc2c1OCO2)/C=C(/C(=O)N3C[C@@H]4C[C@H](C3)c5cccc(=O)n5C4)\NC(=O)c6ccccc6 C27527590
CN1CCN(CC1)S(=O)(=O)c2ccc(c(c2)[N+](=O)[O-])Sc3[nH]cc(n3)c4ccc(cc4)F C18057954
C[C@@]1(C(=O)N(C(=O)N1)CC(=O)N2CCN(CC2)S(=O)(=O)c3ccccc3F)c4ccc5ccccc5c4 C15940407
CC(C)S(=O)(=O)[P@@]1(=O)NN2CCc3cc(c(cc3[C@@H]2CO1)S(=O)(=O)Oc4ccccc4)Cl C39466266
C[C@H]1C[C@]2(CC(C1)(C)C)C(=O)N(C(=O)N2)CN3CCN(CC3)S(=O)(=O)c4cccc(c4)C(=O)C C14019416
Cc1cccn2c1nc3c(c2=O)cc(c(=O)n3c4c(c5c(s4)CCCC5)C(=O)NC[C@H]6CCCO6)C#N C40022118
Cc1c2c(n(n1)c3ccc4nncn4n3)NC(=O)C[C@H]2c5ccc(cc5)OCc6ccccc6F C46016820
Cc1ccc(cc1)Cn2c3c(c(=O)[nH]c(n3)[C@@H]4CCCN(C4)S(=O)(=O)c5cccs5)nn2 C13997828
[H]/N=C\1/C(=C\c2cc(n(c2C)c3ccc(c(c3)[N+](=O)[O-])Cl)C)/C(=O)N=C4N1N=C(S4)CCC C09210381
[H]/N=C\1/C(=C/c2ccc(cc2)OC(=O)c3ccccc3Cl)/C(=O)N=C4N1N=C(S4)S(=O)(=O)CC C41084143
[H]/N=C\1/C(=C/c2cc(n(c2C)c3cc(ccc3OC)OC)C)/C(=O)N=C4N1N=C(S4)N5CCCCC5 C41084853
Cn1cc(c2c1cccc2)[C@H]3[C@H](c4ccccc4C(=O)N3C)C(=O)Nc5cc(ccc5OC)[N+](=O)[O-] C04793003
c1ccc2c(c1)c3ccccc3n2C[C@H](C[NH2+]C[C@@H](Cn4c5ccccc5c6c4cccc6)O)O C03642090
Cc1cc(cc2c1NC(=O)[C@@]23[C@H]4[C@@H]([C@@H]([NH2+]3)Cc5ccc(cc5)O)C(=O)N(C4=O)CCc6ccccc6)Cl C08791010
CCCCc1ccc(cc1)N2C(=O)[C@@H]3[C@H]([NH2+][C@]4([C@@H]3C2=O)c5ccc(c(c5NC4=O)C)C)CC(=O)N C08876181
C[C@H]1CCc2c(sc(c2C(=O)Nc3ccccc3F)NC(=O)C[NH2+]CCc4ccccc4)C1 C08919164
CCOC(=O)c1ccc(cc1)NC(=O)[C@H]2C[C@H]([NH2+][C@@]23c4cc(cc(c4NC3=O)C)C)[C@@H](C)O C08994446
Cc1cc(cc2c1NC(=O)[C@@]23[C@H](C[C@@H]([NH2+]3)CC(C)C)C(=O)Nc4ccc(cc4)OC)Cl C09129674
c1ccc(cc1)C[NH+]2CCN(CC2)c3c(c(n/c(=N/c4cccc(c4)Cl)/[nH]3)N)[N+](=O)[O-] C09358620
c1ccc(cc1)C[NH+]2CCc3c(sc(c3C(=O)N)NC(=O)CCSc4ccc(cc4)Cl)C2 C09630264
CCOc1cc(ccc1O)[C@@H]2[C@@H]3CCCC[C@@]3(CC[NH+]2CC(=O)Nc4ccc(cc4Cl)Cl)O C12411478
CCOC(=O)C1=C(NC(=O)N[C@@H]1c2cc(ccc2C)C)C[NH2+][C@@H](C)C34CC5CC(C3)CC(C5)C4 C12412495
c1cc(ccc1C(=O)N[C@H]2CCCCNC2=O)N3CCC(CC3)[NH2+]C4C5CC6CC(C5)CC4C6 C12243947
Cc1c(ccc2c1NC(=O)[C@@]23[C@H]4[C@@H]([C@H]([NH2+]3)Cc5ccc(cc5)O)C(=O)N(C4=O)CCc6ccccc6)Cl C12881810
Cc1ccc2c(c1)[C@]3([C@H](C[C@@H]([NH2+]3)CC(C)C)C(=O)Nc4cc(ccc4OC)Cl)C(=O)N2 C12890161
CC1(O[C@H]2[C@@H]([C@@H](O[C@@H]2O1)[C@H](COC(c3ccccc3)(c4ccccc4)c5ccccc5)[NH3+])O)C C14418339
C/C(=N/NC(=S)N)/[C@H](C[NH+]1CCCCC1)[C@H](c2ccccc2)[C@@H]3COc4ccccc4C3=O C16958119
c1cc(ccc1COc2c(cc(cc2Br)Br)Br)C(=[NH2+])N C20518970
C/C(=N\Nc1[nH]nc(n1)SCC(=O)NC2CC([NH2+]C(C2)(C)C)(C)C)/C34CC5CC(C3)CC(C5)C4 C20837396
c1ccc2=[NH+]C3=NC=C([NH2+][N-]C3=c2c1)SCC(=O)Nc4ncc(s4)Cc5ccc(cc5)F C26947206
c1ccc2c(c1)c(=[NH+]C3CCCCC3)c(c(o2)O)NC(=O)Nc4ccc(cc4)Br C28048629
CC1(CC(CC([NH2+]1)(C)C)NC(=O)[C@H](CCSC)NC(=O)c2ccc(cc2)C(C)(C)C)C C29787177
C[C@@H]1[C@H](CC[C@]2([C@H]1[C@H]([C@@H](CC2)[C@H](C)C(=O)NCC[NH+]3CCCC3)O)C)NC(=O)CC(C)(C)C C30883703
CCOC(=O)c1c(csc1NC(=O)c2c(c3c(cc([nH+]c3s2)C)C)N)c4ccc(cc4)C C01920765
c1ccc(cc1)N/[NH+]=c\2/c(cc3ccc(cc3o2)O)C(=O)Nc4ccc(cc4Cl)Cl C09299700
CCOC(=O)c1ccc(cc1)NC(=O)[C@@H]2C[C@H]([NH2+][C@@]23c4cc(cc(c4NC3=O)C)C)[C@@H](C)O C35877597
CCOCCCn1c(c(c2c1nc3ccccc3[nH+]2)C(=O)Nc4c(c5c(s4)CCCC5)C(=O)OC)N C02313944
C[C@@]1(C2(CC([NH2+]C(C2)(C)C)(C)C)OC(=O)N1CCNC(=O)CCc3cc(c(c(c3)C(C)(C)C)O)C(C)(C)C)O C38194301
Cc1ccc(c(c1)C)NC(=O)NC(=O)[C@H](C)S[C@H]2NN=C(N2C3CC3)C4=c5ccccc5=[NH+]C4 C38769726
c1ccc2c(c1)cccc2CS[C@@H]3NN[C@H](S3)SCC(=O)N/N=C/C4=c5ccccc5=[NH+]C4 C38915575
c1ccc2c(c1)CCc3ccccc3N2C(=O)CSC4=NC(=[NH+][C@H](N4)c5ccc(cc5Cl)Cl)N C39448896
c1ccc(c(c1)C2=C[C@@H]3C[C@@H]4CO[P@@](=O)(N[NH+]4C[C@@H]3C=C2c5ccccc5O)c6ccccc6O)O C39467093
c1ccc(c(c1)C2=C[C@H]3C[C@@H]4CO[P@@](=O)(N[NH+]4C[C@@H]3C=C2c5ccccc5O)c6ccccc6O)O C39467095
Cc1cccc2c1nc(s2)Nc3c(c(ncn3)NC4CC([NH2+]C(C4)(C)C)(C)C)[N+](=O)[O-] C40645205
Cc1cc(c(cc1Nc2c(c(ncn2)NN3CC[NH+](CC3)C)N)Cl)[C@@H](C#N)c4ccc(cc4)Cl C40688687
Cc1cc(c(cc1Nc2c(c(nc[nH+]2)N3CCCc4c3cccc4)N)Cl)[C@@H](C#N)c5ccc(cc5)Cl C40688713
C[C@@H](c1ccccc1)NC(=O)[C@@H]2CSC[C@H]([NH2+]2)c3cc(c(c(c3)C(C)(C)C)O)C(C)(C)C C44165026
CC(C)(C)c1cc(cc(c1O)C(C)(C)C)[C@H]2CSC[C@H]([NH2+]2)C(=O)NCc3ccccc3F C44166994
CC(C)(C)c1cc(cc(c1O)C(C)(C)C)[C@H]2C[S@@](=O)C[C@H]([NH2+]2)C(=O)NCCc3ccccc3F C44170674
CCc1c(/c(=[NH+]/CC(=O)[C@]2(CC[C@H]3[C@@]2(CC[C@@H]4[C@@H]3CCC5=CC(=O)CC[C@]45C)C)O)/cc([nH]1)C)O C49573676
C[C@@H](c1[nH]c(=O)c2ccccc2n1)N(CCCCCC[NH3+])C(=O)C34CC5CC(C3)CC(C5)C4 C04156688
CC[NH+](CC)[C@H](CNC(=O)Nc1cccc(c1)NC(=O)c2cccs2)c3ccsc3 C58885572
Cc1ccc(cc1)S(=O)(=O)N/[NH+]=c\2/c(cc3ccc(cc3o2)O)C(=O)Nc4ccc(cc4)OC C59170505
CC(C)(C)c1cc2cc(/c(=[NH+]/c3ccc(cc3)S(=O)(=O)N)/oc2c(c1)O)C(=O)Nc4cccc(c4)OC C59170508
COc1ccccc1NC(=O)c\2cc3c4ccccc4ccc3o/c2=[NH+]\c5ccc(cc5)S(=O)(=O)N C59170729
Cc1ccc2c(c1)S[C@@H](N2)NC(=O)[C@@H](CC3=c4ccccc4=[NH+]C3)NC(=O)OC(C)(C)C C63166515
Cc1cccc(c1)CS[C@@H]2NN[C@@H](O2)[C@H](CC3=c4ccccc4=[NH+]C3)NC(=O)OC(C)(C)C C63339744
CC(C)(C)OC(=O)N[C@@H](CC1=c2ccccc2=[NH+]C1)[C@@H]3NN[C@@H](O3)SCc4ccccc4F C63339748
Cc1ccc(cc1)CS[C@H]2NN[C@H](O2)[C@H](CC3=c4ccccc4=[NH+]C3)NC(=O)OC(C)(C)C C63425113
Cc1ccc2c(c1)S[C@@H](N2)c3ccc(cc3)NC(=O)[C@@H](CC4=c5ccccc5=[NH+]C4)NC(=O)OCC(C)C C63503229
Cc1ccc2c(c1)S[C@H](N2)c3ccc(cc3)NC(=O)[C@@H](CC4=c5ccccc5=[NH+]C4)NC(=O)OCC(C)C C63503230
c1ccc(cc1)C[C@@H](C(=O)NC[C@H](c2ccccc2Cl)C3=c4ccccc4=[NH+]C3)NC(=O)N C63920245
c1ccc2c(c1)C(=O)c3ccc(cc3S2(=O)=O)C(=O)OCC(=O)N4CC(=O)Nc5c4cccc5 C03416573
Cc1ccc(cc1F)n2c(cc(c2C)C(=O)CN3C(=O)[C@@](NC3=O)(C)c4ccc(cc4)[N+](=O)[O-])C C08646988
COc1ccc(cc1[N+](=O)[O-])S(=O)(=O)Nc2cc3c4c(oc3c(c2)Br)CCCC4=O C08833777
CC(C)(C)c1nc2c(c(n1)SCC(=O)Nc3c(c4c(s3)CCCC4)C#N)c(=O)n(c(=O)n2C)C C09244378
C[C@@H]1CCc2c(c3c4ncnn4c5nnc(n5c3s2)SCC(=O)Nc6ccc(cc6)OC)C1 C02408703
C[C@@H]1CCCN(C1)c2nc3c(n2C[C@H](COc4ccc(cc4Cl)Cl)O)c(=O)n(c(=O)n3C)C C12289099
Cc1ccc(cc1C)N2C[C@H](CC2=O)C(=O)Nn3cnc4c(c3=O)cnn4c5cccc(c5)Cl C12313399
Cc1ccc(cc1S(=O)(=O)N2CCCCC2)NS(=O)(=O)c3ccc(c(c3)[N+](=O)[O-])Cl C09403845
Cc1cc(nc2c1c(c(s2)C(=O)N3CCOCC3)NC(=O)c4cc(c(cc4OC)OC)OC)C C12563268
C[C@H](C(=O)N1c2ccccc2NC(=O)C1(C)C)OC(=O)c3ccc(cc3)S(=O)(=O)N4CCCC4 C12978908
Cc1csc(n1)NC(=O)CSc2nnc3n2c4ccccc4n3CC(=O)N5[C@@H](CCC[C@@H]5C)C C13085832
c1ccc(cc1)n2c(nnn2)Sc3c(nc4ccccc4n3)NS(=O)(=O)c5ccc(cc5)F C09126863
C[C@@]1(C(=O)N(C(=O)N1)CC(=O)N2c3ccccc3OC[C@@H]2c4ccccc4)c5ccc6c(c5)OCO6 C13164738
C[C@@H]1C[C@@H](CN(C1)C(=O)C[NH+]2CCN(CC2)c3cnn(c(=O)c3Cl)c4ccccc4C(=O)[O-])C C13298905
Cc1c(cccc1[N+](=O)[O-])NC(=O)[C@@H]2CN(c3ccccc3O2)S(=O)(=O)Cc4ccccc4 C13677747
Cc1cccc(c1)n2c3c(cn2)c(=O)n4c(n3)SC[C@@H]4CC(=O)NCc5ccc6c(c5)OCO6 C14010039
CCN1c2ccccc2[C@@]3(C1=O)N=C(N(c4n3c5ccccc5n4)C(=O)C(C)C)NC(=O)C(C)C C14608203
c1ccc2c(c1)[C@@]3(CCO2)C(=O)N(C(=O)N3)CC(=O)N4[C@H](CC(=N4)c5ccc(cc5)Cl)c6ccco6 C16043507
Cc1ccc2c(c1)sc(n2)NS(=O)(=O)c3cc(ccc3OC)N4C(=O)[C@@H](CS4(=O)=O)C C16663462
[H]\N=C\1/C(=C\c2ccc(c(c2)OC)OC(=O)c3ccc(cc3)C)/C(=O)N=C4N1N=C(S4)c5ccncc5 C09972359
C[C@@H]1CN(C[C@@H](O1)C)S(=O)(=O)c2ccc(cc2)C(=O)/N=c/3\n(c4ccc(cc4s3)NC(=O)C)C C13374829
Cc1ccc2cc(c(=O)[nH]c2c1)[C@@H](c3nnnn3C(C)(C)C)N4CCN(CC4)c5nc6ccccc6s5 C20082537
Cc1cc(cc(c1)N2C[C@H](CC2=O)c3nnc(s3)NC(=O)c4cc(ccc4Cl)[N+](=O)[O-])C C20577119
Cc1ccc(cc1C)N2C[C@@H](CC2=O)c3nnc(s3)NC(=O)c4ccc(cc4[N+](=O)[O-])Cl C20577187
Cc1cc(=O)n2c3ccccc3n(c2c1C#N)C[C@H](CN4CCN(CC4)c5nc(cc(n5)C)C)O C20591366
c1c2c(cc3c1OCCO3)sc(n2)NC(=O)CSc4nnc(n4C5CC5)N6CCCCC6 C21691823
Cc1c2c(n(n1)c3ccc4nnc(n4n3)C)NC(=O)C[C@@H]2c5ccccc5OCc6ccccc6Cl C21726336
Cc1c2c(n(n1)c3ccc4nnc(n4n3)C)NC(=O)C[C@@H]2c5ccccc5OCc6cccc(c6)Cl C21726344
Cc1c2c(n(n1)c3ccc4nnc(n4n3)C)NC(=O)C[C@H]2c5ccccc5OCc6ccc(cc6)Cl C21726348
Cc1cccc(c1C)n2c(=O)c3ccccc3n4c2nnc4S[C@@H](C)C(=O)Nc5cc(on5)C C22021941
Cc1ccc(cc1)[C@H](c2c(n3c(s2)nc(n3)c4ccco4)O)N5CCN(CC5)C(=O)c6ccco6 C22852413
C[C@H]1C(=O)N(c2ccccc2O1)CC(=O)Nc3nc(cs3)c4ccc(cc4)N(C)S(=O)(=O)C C24885971
COc1ccc(c(c1OC)OC)[C@@H]2C3=C(c4ccccc4O2)Nc5nnnn5[C@@H]3c6ccc(cc6)F C28055333
COc1ccc(cc1)[C@@H]2C3=C(c4ccccc4O[C@@H]3c5cccc(c5OC)OC)Nc6n2nnn6 C28055823
COc1ccc(c(c1OC)OC)[C@H]2C3=C(c4ccccc4O2)Nc5nnnn5[C@H]3c6cccc(c6)F C28056386
COc1ccccc1[C@@H]2C3=C(c4ccccc4O2)Nc5nnnn5[C@@H]3c6ccc(c(c6)OC)OC C28059449
COc1ccc(c(c1OC)OC)[C@@H]2C3=C(c4ccccc4O2)Nc5nnnn5[C@@H]3c6cccs6 C28060581
CC(=O)O[C@H]1C[C@@H]2C(C(=O)C[C@H]([C@]2([C@H]3[C@]1([C@@H]4C(=O)O[C@@](C(=O)[C@@]4(C(=C)C3)C)(C)C(=O)OC)C)C)O)(C)C C31165402
Cc1cc2nnc(n2c(n1)C)S[C@H](c3ccccc3)C(=O)Nc4ccc(c(c4)[N+](=O)[O-])Cl C33034907
Cn1c2cc(c(cc2n(c(=O)c1=O)C)Oc3ccc(cc3)OC)NC(=O)c4ccc(o4)Br C33043154
Cn1c2c(nc1N/N=C\c3ccc4ccccc4n3)n(c(=O)n(c2=O)Cc5ccccc5Cl)C C08636867
Cc1nc2c(c(n1)SCc3[nH]c(=O)c4c5c(sc4n3)CCCC5)c(=O)n(c(=O)n2CC(C)C)C C32738745
COc1cc(cc(c1)OC)NC(=O)N2CCC3(CC2)N(CCO3)S(=O)(=O)c4cccs4 C38634755
COc1cccc(c1OC)NC(=O)N2CCC3(CC2)N(CCO3)S(=O)(=O)c4cccs4 C38634757
c1cc2c(cc1c3cc(no3)CNC(=O)C[C@@H]4CSC5=N[C@@H]6CCCC[C@@H]6C(=O)N45)OCO2 C38754807
[H]/N=C\1/C(=C/c2ccc(o2)c3cc(ccc3C)[N+](=O)[O-])/C(=O)N=C4N1N=C(S4)SCc5ccccc5 C41076723
C[C@@H](c1[nH]c(=O)c2c(csc2n1)c3ccco3)Sc4nnc(o4)[C@@H]5COc6ccccc6O5 C29591145
[H]/N=C\1/C(=C\c2ccc(o2)c3ccc(c(c3)[N+](=O)[O-])Cl)/C(=O)N=C4N1N=C(S4)c5ccccc5 C16183085
[H]\N=C\1/C(=C/c2ccc(cc2)OC(=O)c3ccc(cc3)C)/C(=O)N=C4N1C(=NS4)S(=O)(=O)C(C)C C20207393
Cc1c2c(n(n1)c3ccc(nn3)N4CCCCC4)NC(=O)C[C@@H]2c5ccc(c(c5)OC)OCC#C C65365313
Cc1ccc2cc(c(=O)[nH]c2c1)[C@@H](c3nnnn3C4CCCCC4)[NH+]5CCC[C@@H](C5)C C04160585
Cc1cccc2c1[nH]c(=O)c(c2)[C@@H](c3nnnn3C4CCCCC4)[NH+]5CCCCCC5 C00889314
Cc1cc2cc(c(=O)[nH]c2cc1C)[C@@H](c3nnnn3C4CCCCC4)[NH+]5CCCCC5 C00910510
Cc1cc(c2c(c1)[C@@]3([C@H]4[C@@H]([C@H]5[NH+]3CCC5)C(=O)N(C4=O)c6ccccc6Br)C(=O)N2)C C08918367
C[C@]12CCCC(=C)[C@H]1C[C@@H]3[C@@H](C2)OC(=O)[C@@H]3C[NH2+]C[C@@H]4[C@@H]5C[C@@H]6C(=C)CCC[C@@]6(C[C@@H]5OC4=O)C C09350304
CC(C)(C#Cc1ccc(s1)[C@@H]2C[C@H]3CN(C(=O)[C@@]34[NH+]2CCC4)c5ccccc5OC)O C12303432
Cc1cc(c2c(c1)cc(c(=O)[nH]2)[C@@H](c3nnnn3C4CCCCC4)[NH+]5CCc6ccccc6C5)C C06300712
Cc1cc(c2cc(c(=O)[nH]c2c1)[C@H](c3nnnn3C4CCCC4)[NH+]5CCc6ccccc6C5)C C06301813
c1nc(c2c3c(sc2n1)CCCCC3)N4CC[NH+](CC4)Cc5[nH]c(=O)c6c7c(sc6n5)CCCC7 C03459024
Cc1cc2cc(c(=O)[nH]c2cc1C)[C@H](c3nnnn3C4CCCC4)[NH+]5CCc6ccccc6C5 C06321243
CCCC(=O)N1CC[C@@]23[C@@H]1[NH+]4CC[C@@]25c6c(cccc6N([C@@H]5Nc7c3cccc7)C)[C@@H]4[C@@H]8C(O8)(C)C C13406260
Cc1ccc2c(c1)cc3c([nH+]2)N4CCCC[C@@H]4[C@@]5(C3)C(=O)NC(=O)N(C5=O)C6CCCCC6 C09128979
c1ccc2c(c1)CC[NH+](C2)CC3CCN(CC3)S(=O)(=O)c4ccc5c(c4)NC(=O)CCS5 C15731067
C[C@H]1CSc2ccc(cc2NC1=O)S(=O)(=O)N3CCC(CC3)[NH+](C)C4CCCCC4 C15731175
C[NH+]1C[C@@H]([C@H]([C@]12c3ccccc3NC2=O)C(=O)c4ccc(cc4)F)c5ccc(cc5)[N+](=O)[O-] C17112399
Cc1cc(c2c(c1)[C@@]3([C@H]4[C@@H]([C@@H]5[NH+]3CCC5)C(=O)N(C4=O)c6ccccc6F)C(=O)N2)C C09319942
Cc1ccc2c(c1C)NC(=O)[C@]23[C@H]4[C@@H]([C@H]5[NH+]3CCC5)C(=O)N(C4=O)c6ccc(c(c6)Cl)Cl C16007657
Cc1cc(cc2c1NC(=O)[C@]23[C@H]4[C@@H]([C@H]5[NH+]3CCC5)C(=O)N(C4=O)c6ccc(cc6)Cl)Cl C16013124
Cc1cc2c(cc1S(=O)(=O)N3CCN(CC3)c4cccc[nH+]4)[nH]c5c2C(=O)CC(C5)(C)C C20990046
Cc1cc(oc-2cc(=[NH+]C(=O)c3ccc(cc3)n4c(nc5ccccc5c4=O)C)ccc12)O C23258847
Cc1c(ccc2c1NC(=O)[C@@]23[C@@H]4[C@@H]([C@H]5[NH+]3CCC5)C(=O)N(C4=O)c6ccc(cc6)Cl)Cl C16001445
c1cc(ccc1[C@H](Cn2cnc3c4c(sc3c2=O)SCC(=O)N4)[NH+]5CCCC5)Cl C35671686
c1ccc(c(c1)C[NH+]2CCN(CC2)c3nc4ccccc4c5n3c(nn5)c6ccco6)O C35825530
Cc1ccc2c(c1C)NC(=O)[C@@]23[C@@H]4[C@@H]([C@@H]5[NH+]3CCC5)C(=O)N(C4=O)c6c(c(c(s6)C)C)C(=O)OC C16001703
C[C@H]1CCC=C2[C@@]1([C@H]([C@H]3[C@@H](C2)OC(=O)[C@@H]3C[NH+]4CCC(CC4)C(=O)c5ccccc5)O)C C36369558
Cc1ccccc1c2nnc(n2C)SCc3cc(oc-4c/c(=[NH+]\C(=O)C)/ccc34)O C36801636
c1cc(ccc1[C@@H]2C[C@@H]([NH+]=C3N2NN=N3)c4ccc(cc4)I)Br C02918630
Cc1ccc(cc1)[C@H]2[NH+]=NC(=S)N2/N=C/c3cc(c(c(c3)Br)O)OC C38930796
c1cc(cc(c1)C(F)(F)F)c2ccc(o2)/C=N/N=c\3/[nH]c4=N[C@H]5C=CC=CC5=c4[nH+]n3 C39282966
C[C@@H]1CCc2c(sc3c2c(ncn3)OCc4cc(oc-5c/c(=[NH+]\C(=O)C)/ccc45)O)C1 C39561878
Cc1ccc2=[NH+]C(=O)[C@H](C(=c2c1)O)/C=N/[C@H]3[C@@H](N(N(C3=O)c4ccccc4)c5ccccc5)C C39939754
CCC[C@@]12C[NH+]3CC[C@@](C1=O)(CN(C2)[C@@]34c5cc(ccc5NC4=O)Br)CC C39951177
Cc1ccc2c(c1C)NC(=O)[C@]23[C@@H]4[C@H]([C@@H]5[NH+]3CCC5)C(=O)N(C4=O)c6ccc(c(c6)Cl)Cl C35851522
CC1=CCC[C@@]2(C1=C[C@H]3[C@@H](C2)OC(=O)[C@@H]3C[NH2+][C@H]4COC(O[C@H]4c5ccccc5)(C)C)C C43737143
C[C@H]1CCC[C@@]2([C@@]13[C@@H](O3)[C@H]4[C@@H](C2)OC(=O)[C@@H]4C[NH+]5CCC(CC5)(Cc6ccccc6)O)C C43743821
c1ccc(c(c1)N2C[C@@H](CC2=O)C(=O)/N=c\3/[nH]c(cs3)C[NH+]4CCCCC4)Cl C22288843
C[C@H]1C[C@@H](C[NH+](C1)Cc2cs/c(=N\C(=O)c3ccc(cc3)n4cnc5ccccc5c4=O)/[nH]2)C C22325142
CCc1ccc2c(c1)[C@@]3([C@@H]4[C@@H]([C@@H]5[NH+]3CCC5)C(=O)N(C4=O)c6ccc(cc6)F)C(=O)N2 C35851818
Cc1cc(c(c2c1C(=O)/C(=C/c3ccccc3Cl)/O2)C[NH+]4C[C@H]5C[C@@H](C4)c6cccc(=O)n6C5)O C41584717
Cn1cc(c2c1cccc2)/C=C/3\C(=O)c4ccc(c(c4O3)CN5CCN(CC5)c6cccc[nH+]6)O C41585918
C[C@@H]1CCN(c2ccccc2S1)C(=O)CN3C(=O)[C@@H](NC3=O)CC4=c5ccccc5=[NH+]C4 C63187834
c1cc2n(c(=O)c1)C[C@H]3C[C@@H]2CN(C3)C(=O)CNC(=O)N4CCC5=c6cc(ccc6=[NH+][C@H]5C4)Cl C63270917
c1ccc2=[NH+][C@@H](C=c2c1)[C@@H]3Nn4c(nnc4S3)COc5ccc(cc5Cl)Cl C63302995
c1ccc2=N/C(=N\S(=O)(=O)c3ccc(cc3)Cl)/[C@@H]([NH+]=c2c1)Nc4ccc(cc4)F C39977368
Cc1ccc(c(c1)NC(=O)c2ccc(cc2)N3C(=O)[C@@]4([C@@H]5C(=c6ccccc6=[NH+]5)CCN4C3=O)C)C C63362537
Cc1ccc2=[NH+][C@@H]3[C@H](CCCC3=c2c1)NC[C@@H]4[C@H]5C[C@@H]6[C@](CCC[C@]67CO7)(C[C@H]5OC4=O)C C63362920
c1ccc2=[NH+]CC(=c2c1)CCN3C=C[C@@H]4C(=CNc5n4nc(n5)c6ccc(cc6)Cl)C3=O C63980353
CN1c2ccccc2N[C@@H]1[C@@H]3[C@@H]4C(=c5ccccc5=[NH+]4)CCN3Cc6cnc(nc6)SC C64131736
Cc1ccc(cc1C)N2C(=O)C=C[C@@H](N2)N3CCN(CC3)C(=O)[C@@H]4C=c5cc(ccc5=[NH+]4)Cl C64502958
CC(C)NC(=O)N1Cc2c3c(sc2-n4cccc4[C@@H]1c5ccc(cc5)OC)C[NH+](CC3)C C35426996
Cc1ccc(o1)[C@@H]2Nc3ccccc3-c4c(nc(nn4)SC)O2 C00335937
CN1C2=C([C@H](NC1=O)c3ccccc3Cl)C(=O)N(C2)Cc4ccco4 C04733963
CCSc1nc2c(nn1)-c3ccccc3N[C@@H](O2)c4cccc(n4)C C01194911
C[C@H]1C[C@@H](CN(C1)c2c3c(c4cc(c(cc4[nH]3)OC)OC)ncn2)C C00543394
Cc1cccc(c1)C2=N/C(=C/c3ccc4c(c3)O[C@@H](O4)O)/C(=O)O2 C01735633
c1cc(c2c(c1)OCO2)/C=N/NC(=O)c3ccc(o3)Br C05944105
Cc1ccc(o1)C(=O)N/N=C/c2cc3c(cc2Br)OCO3 C00713161
Cc1cccn2c1nc3c(c2=O)cc(s3)C(=O)Nc4nc(cs4)C C06816501
Cc1ccc(cc1Cl)NC(=O)N(C)Cc2nnc3n2CCCCC3 C08704812
c1ccc(c(c1)c2nc(on2)c3cc4cccc(c4oc3=O)O)F C12879977
CCC1CCC2(CC1)C(=O)N(C(=O)N2)Cc3nc4ccccc4o3 C12904977
Cc1c(c2ccccc2n1C)/C=N\NC(=O)[C@H]3COc4ccccc4O3 C13584642
c1ccc(c(c1)c2ccc(o2)/C=C\3/C(=S)NC(=O)S3)[N+](=O)[O-] C13786858
Cc1ccc(cc1[N+](=O)[O-])NC(=O)c2cc(cn2C)Br C16199968
Cc1c(c(n(n1)C)Cl)c2[nH]c3cnn(c3n2)[C@H](C)c4ccccc4 C20781277
Cc1ccc(cc1)Nc2c3c(n(n2)c4ncccn4)C[C@@H](CC3=O)C C22454560
Cc1c2cc(c(nc2n(n1)C)C)C(=O)N[C@H](C)c3cc4ccccc4o3 C29762468
C/C=C(/C)\C(=O)O[C@H]1c2c(ccc3c2oc(=O)cc3)OC([C@@H]1O)(C)C C34074922
C/C=C(/C)\C(=O)O[C@@H]1[C@@H](c2c(ccc3c2oc(=O)cc3)OC1(C)C)O C34074927
Cc1c(sc2c1c(=O)[nH]c(n2)[C@H](C)Sc3nnc4n3cccc4)C C08747741
C[C@H](c1[nH]c(=O)c2c(csc2n1)c3cccc(c3)[N+](=O)[O-])Cl C36275491
Cc1cc([nH]n1)c2nn3c(nnc3s2)c4ccc(cc4F)Cl C36358207
CN1C(=O)N[C@]2([C@@]1(N(C(=O)N2C)C)c3ccccc3)c4ccccc4 C00494403
Cc1ccc(o1)[C@H]2c3c(nn(c3NC4=C2C(=O)CCC4)c5ccccn5)C C13121783
Cc1nc2c(s1)ccc3c2sc(n3)NC(=O)c4ccn(n4)C(C)C C38507536
C[C@@H]1Nc2ccccc2C(=O)N1/N=C/[C@H]3C=NN=C3c4ccccc4 C38600283
c1ccc(c(c1)[C@@H]2Nn3c(nnc3S2)[C@H]4C5=C(CCC5)N=N4)Cl C38979788
Cc1ccc(o1)[C@H](c2c(n3c(s2)nc(n3)C)[O-])[NH+]4C[C@@H](C[C@@H](C4)C)C C37651930
Cc1ccc(o1)[C@H](c2c(n3c(s2)ncn3)[O-])[NH+]4CCCCCC4 C41637616
Cc1ccc(o1)[C@H](c2c(n3c(s2)ncn3)[O-])[NH+]4CCCC[C@@H]4C C41637628
Cn1c2c(c(n1)c3cccnc3)[nH]c(n2)c4ccccc4c5ccco5 C48255100
Cc1cc(=O)[nH]c(n1)Sc2ccc(cc2[N+](=O)[O-])Br C48760077
Cc1c(cccc1Cl)NC(=O)c2nn3c(nnc3s2)C(F)(F)F C49660792
Cc1ccc(cc1NC(=O)c2nn3c(nnc3s2)C(F)(F)F)Cl C49660794
Cc1ccc(cc1Cl)NC(=O)c2nn3c(nnc3s2)C(C)C C49661216
CC1=N[C@@H](/C(=[NH+]/Cc2ccc(cc2Cl)Br)/N1C)[N+](=O)[O-] C50931481
Cc1c2c(=O)[nH]c(nc2sc1C(=O)OC)c3ccc(nc3)Cl C55504232
Cc1ccc(c(c1)N(C)S(=O)(=O)c2ccc3c(c2)NC(=O)CO3)C C55674853
c1cc2c(c(c1)F)SCC[C@H]2Nc3c(n4ccsc4n3)[N+](=O)[O-] C57680858
CN(C1CCCCC1)C(=O)CN2C(=O)C3(CCCCCC3)NC2=O C03592944
COc1ccc(c2c1N[C@H]([C@H]3[C@H]2C=CC3)c4cccnc4)[N+](=O)[O-] C59267186
Cc1c(sc(n1)NC(=O)c2cc(nc3c2c(nn3C)C)C(C)C)C C61721205
Cc1ccc(cc1C)S(=O)(=O)Nc2ccc3c(c2)n(c(=O)o3)C C62089062
Cc1c2c(cc(nc2on1)C(C)C)C(=O)NC3=CC4=CC=N[C@H]4C=C3 C63807273
c1cc(oc1[C@H]2CCCCO2)[C@@H]3N[C@@H]4C(=N3)C=NN4C5CCCC5 C63848471
Cn1c2ccc(cc2[nH]c1=O)c3nc(on3)c4ccc(c(c4)F)F C35481994
C[C@@H]1C(=C(N=N1)C)[C@@H]2N=C3C[C@@H](CNC(=O)C3=N2)c4ccc(cc4)Cl C65383409
Cc1ccc2nc3c(n2c1)[C@H](CC(=O)NC3)c4cc(cc(c4)OC)OC C65531146
Cc1nc2c3ccccc3nc(n2n1)N[C@@H](C)c4ccc(cc4)C#N C66453016
c1cc(c(cc1[C@@H]2CN(CCO2)c3c4c([nH]cn4)ncn3)Cl)F C66813896
CC[C@@]1(C(=O)N(C(=O)N1)CC(=O)Nc2ccc(cc2)C(=O)C)c3ccc(cc3)Cl C03464416
Cc1ccc(cc1)NC(=O)C(=O)NCCc2csc3n2nc(n3)c4ccccc4C C04375629
Cc1ccc2c(c1)CCCN2CC(=O)NN3C(=O)[C@@](NC3=O)(C)CCc4ccccc4 C07215232
CCCSc1[nH]c(=O)c2c(n1)NC3=C([C@H]2c4cc(ccc4OC)OC)C(=O)CCC3 C06143644
CC(=O)N(c1ccccc1)c2nc(cs2)CSc3nnc(n3N)C4CCCCC4 C08984092
Cn1c(nnc1SCC(=O)N/N=C/c2ccc(cc2)O)c3cccc(c3)Br C02316240
CC(C)CCNC(=O)[C@@H]1CCCc2c1nc(s2)NC(=O)c3ccc4c(c3)OCO4 C09103758
CC(C)CCNC(=O)[C@H]1CCCc2c1nc(s2)NC(=O)c3ccc4c(c3)OCO4 C09103764
C[C@@H]1CCc2c(sc3c2c(=O)[nH]c(n3)COC(=O)/C=C/c4ccc(c(c4)OC)O)C1 C03284387
Cc1ccc2c(c1)sc(n2)NC(=O)Cc3csc(n3)NS(=O)(=O)c4ccccc4 C09821798
Cc1ccc(cc1)N(CC(=O)Nc2ccc(c(c2)Cl)F)S(=O)(=O)c3c([nH]nc3C)C C09837954
Cc1cccn2c1nc(c2)COc3cccc(c3)C(=O)NNC(=O)c4cc5c(s4)CCC5 C10372671
c1ccc(c(c1)CSc2nnc(n2c3ccc(cc3)Cl)Cc4cc(=O)[nH]c(=O)[nH]4)F C09382492
CCc1nnc(s1)NS(=O)(=O)c2ccc(cc2)NC(=O)C34CC5CC(C3)CC(C5)C4 C03832741
CC(C)c1ccc(cc1)N2C(=O)/C(=C\c3cc(c(c(c3)OC)O)CC=C)/C(=O)NC2=O C12382979
Cn1c(cc(n1)c2ccc(cc2)Cl)NC(=O)CSc3[nH]c(nn3)c4cccs4 C09669638
Cc1c2ccccc2oc1C(=O)NNS(=O)(=O)c3ccc(cc3)OC(F)(F)F C14235800
c1ccc(cc1)c2csc3c2c(ncn3)NCCCN4C(=O)C5(CCCC5)NC4=O C15130585
CCNC(=O)NC(=O)CSc1nc2ccccc2c(=O)n1c3ccccc3C(C)C C03482668
COC(=O)c1ccc(cc1)[C@H]2c3c(=O)[nH]c(nc3NC4=C2C(=O)CCC4)SCC=C C16361157
c1cc(cc(c1)[N+](=O)[O-])C(=O)NNC(=O)c2cc(cc(c2)C(F)(F)F)C(F)(F)F C17329883
c1cc(cc(c1)NC(=O)c2cccs2)NC(=O)COc3ccc4ccc(=O)oc4c3 C21141016
Cc1cc(ccc1NC(=O)CN2C(=O)[C@](NC2=O)(C)c3ccc(cc3)OC(F)F)Cl C21706272
Cc1ccc(cc1)[C@H](c2cccs2)NC(=O)CN3C(=O)[C@@](NC3=O)(C)c4ccco4 C21732985
CC(C)(C)[C@@H]1CCc2c(cc(s2)C(=O)NNC(=O)CCn3c4ccccc4oc3=O)C1 C21969325
C[C@@H](C(=O)NC(=O)Nc1ccccc1)Sc2nnc(n2C3CC3)c4ccccc4F C22062964
CC(C)c1ccc(cc1)S(=O)(=O)Nc2cccc(c2)S(=O)(=O)/N=C\3/CCCN3 C22358764
COCCn\1c2ccc(cc2s/c1=N\C(=O)Cc3ccc(s3)Cl)S(=O)(=O)N C10061163
CC(C)c1ccc(cc1)c2csc(n2)NC(=O)CN3C(=O)[C@](NC3=O)(C)C4CC4 C22865939
Cc1cccc(c1NC(=O)CNC(=O)[C@@H](C)Sc2nnc3n2c4ccccc4c(c3)C)C C23564324
Cc1c(nc(o1)c2ccccc2)C(=O)NNC(=O)[C@H](C)Oc3cccc(c3)Br C27086312
COc1cc(cc(c1O)Br)/C=N\NC(=O)CSc2nc3ccccc3o2 C33334618
C=CCNC(=O)NC(=O)CSc1nc2c(c3c(s2)CCCC3)c(=O)n1C4CCCC4 C33473819
COc1ccccc1C(=O)Nc2nnc(s2)SCc3cc(=O)c4ccccc4[nH]3 C08617313
Cc1ccc(cc1)[C@@H]2C(=C(NC(=O)N2)CS(=O)(=O)c3ccc(cc3C)C)C(=O)OC C08603495
C[C@@H]1C[C@@]2(CC(C1)(C)C)C(=O)N(C(=O)N2)CC(=O)NN(Cc3ccccc3)c4ccccc4 C32255452
Cc1ccc(cc1)C(=O)N[C@@H](C(C)C)C(=O)Nc2cccc(c2)c3nnc4n3CCC4 C39553359
CC[C@@H](C)NC(=O)c1c(c\2c(o1)CCC/C2=N\NS(=O)(=O)c3ccc(cc3)F)C C40825983
CC[C@@H](C)n1c(=O)c2c3c(sc2nc1SCC(=O)NC(=O)NC(C)C)CCCCC3 C08621256
CCc1cccc(n1)c2c([nH]c(n2)CNc3cccc(c3)C#N)C4=CC=C5[C@H](C4)OCO5 C45259520
CC1=NC2=NC(=[NH+][C@H](N2C(=C1)[O-])c3ccc(cc3)SC)NCc4ccc(cc4)OC C14607536
CCOC(=O)c1c(nc(s1)NC2=N[C@H](C3=C(N2)CC(CC3=O)(C)C)c4ccccc4)C C09348911
CCOC(=O)c1ccc(cc1)N2C(=O)c3ccccc3/C(=C/Nc4cccc(c4)O)/C2=O C09580148
Cc1ccccc1COc2ccc(cc2OC)[C@@H]3CC(=O)Nc4c3c(=O)[nH]c(n4)SC C13567341
C[C@H](c1cc2ccccc2o1)NC(=O)Nc3ccc(cc3)S(=O)(=O)N(C)C(C)C C58865516
C[C@@H]1C[C@@H](CN(C1)S(=O)(=O)c2cccc(c2)C(=O)Oc3cccc(c3)C(=O)N)C C51829080
CCc1ccc(o1)C(=O)Nc2ccc(c(c2)Cl)NC(=O)[C@@H](C)n3c(cc(n3)C)C C60098295
CC(C)(CNC(=O)CNC(=O)c1ccc(o1)Br)c2ccc3c(c2)OCO3 C60216913
CCN(CC)c1ccc(cc1)N/C=C\2/C(=O)NC(=O)N(C2=O)c3c(cc(cc3C)C)C C02305208
[H]/N=C/1\C2=C(N=NC2=N[C@H](N1c3ccc(cc3)CC)SCC(=O)Nc4ccc(cc4)C)C C63731578
Cc1ccc(c(c1)C)NS(=O)(=O)c2ccc(cc2)NC(=O)COc3ccc(c(c3)C)Br C00674591
CCc1cc(c(s1)NC(=S)Nc2c(cn(n2)Cc3ccc(c(c3)Cl)Cl)Cl)C(=O)OC C02855878
Cc1ccc(c(c1)C)NC(=O)c2c(c(c(s2)NC(=O)c3csc4c3CC[C@@H](C4)C)C(=O)OC(C)C)C C02105065
Cc1ccc(cc1C)NC(=O)[C@H]2[C@H]3C=C[C@@]4([C@@H]2C(=O)N([C@@H]4C(=O)N[C@@H]5CCC[C@@H]([C@@H]5C)C)CCC(C)C)O3 C09777236
Cc1ccc(c(c1)OCC(=O)NNC(=O)COc2c(cc(cc2Br)Cl)Cl)C(C)C C09779775
CC(C)[C@@H](C(=O)N/N=C/c1ccccc1OCc2ccc(cc2Cl)Cl)NC(=O)c3ccccc3F C10001940
c1ccc(cc1)c2cc(=O)[nH]c(n2)n3c(cc(n3)c4cccs4)NC(=O)c5ccccc5C(F)(F)F C11855283
COc1cc(cc(c1OC)OC)[C@@H]2CC3=C([C@H](Nc4ccccc4N3)c5ccc(cc5)C(F)(F)F)C(=O)C2 C01437508
CCOC(=O)c1c(c(sc1NC(=O)C2=C(N(C(=S)N[C@@H]2c3cccc(c3)F)c4ccccc4)C)C)C C03404314
CCc1ccc(c(c1)Br)OCC(=O)NNC(=O)CCCOc2ccc(cc2Cl)Cl C13977656
CCc1ccc(c(c1)Br)OCC(=O)NC(=S)Nc2c(c3c(s2)CCCC3)C(=O)OC C13978329
CC1=C([C@H](C2=C(N1)C[C@H](CC2=O)c3ccc(cc3)OC)c4cc(c(c(c4)Cl)O)OC)C(=O)OC(C)C C19880971
CC1=C([C@H](C2=C(N1)CCCC2=O)c3ccc(cc3OC)OC)C(=O)Nc4cc(ccc4Cl)C(F)(F)F C00689748
C/C(=N\NC(=O)[C@@H]1C[C@H]1c2ccc(cc2)C(C)(C)C)/c3ccc(cc3)NC(=O)c4ccc(o4)Br C20157901
Cc1ccc(cc1)[C@@H]2C3=C(C[C@@H](CC3=O)c4ccc(c(c4)OC)OC)NC(=C2C(=O)Nc5ccc(cc5)C)C C09598247
CCN(CC)c1ccc(cc1)NC(=O)c2ccccc2OCC(=O)N[C@@H]3c4ccccc4C5=C3CCCC5 C21085480
CCOc1cc(ccc1OC(C)C)[C@@H]2C3=C(C[C@@H](CC3=O)c4ccc(cc4)N(C)C)Nc5ccccc5N2 C21221212
CC(C)Oc1ccc(cc1OC)[C@@H]2CC3=C([C@@H](Nc4ccccc4N3)c5ccc(cc5OC)OC)C(=O)C2 C21240380
Cc1ccc(cc1NC(=S)NC(=O)/C=C/c2ccc(o2)c3ccccc3)c4cc5ccccc5oc4=O C21595950
Cc1ccc(cc1)C(=O)c2ccccc2C(=O)N/C(=C/c3ccc4c(c3)OCO4)/C(=O)Nc5ccc(cc5)C C28307422
Cc1ccc(cc1)n2c(=O)c3c4c(sc3nc2SCC(=O)N/N=C(\C)/c5ccccc5O)CCCC4 C28352376
c1ccc(cc1)/C=C/C(=O)N2CCN(CC2)c3ccc(cc3)NC(=S)NC(=O)c4cccc5c4cccc5 C30828695
Cc1ccc(c(c1)C)NS(=O)(=O)c2cc(ccc2Cl)C(=O)N[C@@H](CC(C)C)c3ccc(cc3)OC C30858677
CCc1cccc(c1N2C(=O)[C@H]3[C@@H]([NH2+][C@@]([C@@H]3C2=O)(CC4CCCCC4)C(=O)[O-])c5cc(ccc5C)C)CC C33599588
CC(C)Sc1[nH]c(=O)c2c(n1)NC3=C([C@@H]2c4ccc(cc4)OCc5ccccc5)C(=O)CC(C3)(C)C C33810441
CCN1C2=C([C@@H](NC1=O)c3ccc(cc3Cl)Cl)C(=O)N(C2)[C@H](C)C(=O)Nc4ccc(cc4)C(C)C C35934842
CC(C)(C)NC(=O)[C@@H](c1cccc(c1)O)N(Cc2ccco2)C(=O)/C(=C/c3ccccc3)/c4ccccc4 C36493788
CC(C)(C)NC(=O)[C@H](c1cccc(c1)O)N(Cc2ccco2)C(=O)/C(=C\c3ccccc3)/c4ccccc4 C36493789
CC(C)(C)CC(C)(C)NC(=O)[C@H](c1cccc(c1)OC)N(C)C(=O)C(c2ccccc2)(c3ccccc3)O C36534568
Cc1ccc(c(c1)C)[C@H](C(=O)NC(C)(C)CC(C)(C)C)N(c2cccc(c2)Cl)C(=O)[C@@H]3CCC(=O)N3 C36552832
Cc1ccc(o1)CN([C@H](c2cccc(c2)O)C(=O)NC(C)(C)C)C(=O)/C(=C\c3ccccc3)/c4ccccc4 C36555334
Cc1ccc(o1)CN([C@H](c2ccc(cc2)O)C(=O)NC(C)(C)C)C(=O)/C(=C/c3ccccc3)/c4ccccc4 C36555343
Cc1ccccc1CC(=O)N(Cc2ccc(o2)C)[C@@H](c3ccccc3O)C(=O)NC(C)(C)CC(C)(C)C C36556588
c1ccc(cc1)COc2ccccc2[C@H]3[C@H]4CC=C[C@@H]4c5cc(ccc5N3)S(=O)(=O)NC[C@@H]6CCCO6 C36557749
CC(C)(C)NC(=O)[C@@H](c1ccc(c(c1)OC)O)N(C(=O)/C(=C\c2ccccc2)/c3ccccc3)C(C)(C)C C36579384
CC(C)(C)NC(=O)[C@@H](c1ccc(c(c1)OC)O)N(C(=O)C(c2ccccc2)c3ccccc3)C(C)(C)C C36590458
Cc1ccc(o1)CN([C@H](c2ccc(cc2)Cl)C(=O)NC(C)(C)CC(C)(C)C)C(=O)c3ccc(cc3)O C36597379
C[C@@]1(C[C@H](CC(C1)(C)C)NC(=O)COc2ccc(cc2)Cl)CNC(=O)COc3ccc(cc3)Cl C08432410
C[C@@]1(C[C@@H](CC(C1)(C)C)NC(=O)COc2ccc(cc2)Cl)CNC(=O)COc3ccc(cc3)Cl C08432412
C[C@H]1CCc2c(sc(c2C(=O)N[C@H]3CCS(=O)(=O)C3)NC(=O)/C=C/c4ccc(cc4)C(C)(C)C)C1 C39836234
CCOCCCNC(=O)c1c2c(sc1NC(=O)c3c(c4ccc(cc4o3)Br)C)CCCC2 C40115548
Cc1cc(c(c(c1)O)c2c3c([nH]n2)C(=O)N([C@@H]3c4ccc(cc4)Cl)CCc5ccc(c(c5)OC)OC)C C38704677
CCSc1nc2n(n1)[C@@H](C(=C(N2)C)C(=O)Nc3cccc(c3C)C)c4cccc(c4)Oc5ccccc5 C41020853
CC(C)(C)CC(C)(C)NC(=O)[C@@H](c1ccc(c(c1)OC)O)N(c2ccccc2)C(=O)c3cccc(c3)Cl C36608986
Cc1c(cccc1Cl)NS(=O)(=O)c2ccc3c(c2)[C@H]4C=CC[C@H]4[C@H](N3)c5cc(ccc5OC)OC C58847929
Cc1cc(c(cc1Br)C(C)C)OCC(=O)NNC(=O)[C@H](C)Oc2ccc(cc2Cl)Cl C12490324
Cc1c(c(=O)n([nH]1)c2ccccc2)[C@@H](c3ccc(cc3)c4ccccc4)c5c(nn(c5O)c6ccccc6)C C12619552
CCOc1cc(ccc1O)[C@@H]2C3=C(N=N[C@@H]3C(=O)N2Cc4ccc(cc4)C)c5cc(c(cc5O)C)Cl C09243649
CC(C)COc1cccc(c1)C(=O)NC(=S)/N=c/2\[nH]c(cs2)c3ccc(c(c3)Br)OC C17245853
CC(C)Oc1ccc(cc1)C(=O)NC(=S)/N=c\2/[nH]c(cs2)c3ccc(c(c3)Br)OC C09359563
Cc1ccc(cc1)C(=O)Oc2ccc(cc2)/C=N/NC(=O)CNC(=O)c3c(c4ccccc4s3)Cl C02597752
Cc1cc(cc(c1OC)C(=O)Nc2ccc(c(c2)OC)NC(=O)c3cc4ccccc4o3)Br C02861253
CC(=C)Cn1c(nnc1SCC(=O)N/N=C/c2ccccc2O)CCn3c4ccccc4c5c3cccc5 C00730097
CCCOc1ccc(cc1)[C@H]2C3=C(C[C@@H](CC3=O)c4cc(c(c(c4)OC)OC)OC)Nc5ccccc5N2 C08846804
Cc1ccc(c(c1)C)NC(=O)c2c(c(c(s2)NC(=O)COc3ccc(cc3C)Cl)C(=O)OC)C C00871385
CC(C)[C@H](C(=O)N/N=C/c1ccc(c(c1)OC)OCc2cccc3c2cccc3)NC(=O)c4ccccc4 C10001358
CC(C)[C@@H](C(=O)N/N=C/c1c2ccccc2ccc1OCc3ccccc3)NC(=O)c4ccc5c(c4)OCO5 C10001451
Cc1ccc(c(c1)C)NS(=O)(=O)c2ccc(c(c2)[N+](=O)[O-])N/N=C/c3cccc(c3)Br C12587285
CCOC(=O)c1ccc(cc1)NNc2nc(c(c(=O)n2Cc3ccc(cc3C)C)Cc4ccccc4)C C16884895
Cc1ccccc1NCC(=O)N/N=C/c2cc(ccc2OC(=O)c3ccc(cc3)[N+](=O)[O-])Br C03145920
CCCCNC(=O)C[C@H]1C(=O)N2C(=N1)c3ccccc3N=C2S[C@@H](CC)C(=O)Nc4ccc(cc4)Cl C02968092
c1ccc(cc1)N(c2ccccc2)C(=O)CSc3nc([nH]n3)N/N=C/c4cccc(c4)Oc5ccccc5 C21038228
CCCOc1ccccc1[C@H]2C3=C(C[C@H](CC3=O)c4cc(c(c(c4)OC)OC)OC)Nc5ccccc5N2 C21254920
Cc1ccc(cc1C)C23C[C@H]4C[C@@H](C2)CC(C4)(C3)C(=O)OCC(=O)NNC(=O)c5cc(ccc5OC)Cl C12541520
Cc1ccc(cc1)C(=O)c2ccccc2C(=O)N/C(=C/c3ccc(o3)[N+](=O)[O-])/C(=O)Nc4ccc(cc4)C C28307442
C[C@@H]1CC[C@H]([C@@H](C1)OC(=O)COC(=O)c2cc(ccc2O)NS(=O)(=O)c3cccs3)C(C)C C34657459
Cc1cc(n(n1)c2nc(c3c(c(sc3n2)C)C)N(Nc4ccccc4)Nc5cccc6c5cccc6)C C34787159
Cc1cc(n(n1)c2nc(c3c(c(sc3n2)C)C)N(Nc4ccc(cc4)OC)Nc5ccc(cc5)OC)C C34787196
C=CCN1C2=C([C@H](NC1=O)c3ccc(cc3)Cl)C(=O)N(C2)[C@@H](Cc4ccccc4)C(=O)NC5CCCCC5 C34791905
CCc1ccccc1NC(=O)N(CC(=O)Nc2c(c(nn2c3ccccc3C)C)c4ccccc4)C(C)C C35125854
CCOC(=O)C1=C(N(C(=O)N[C@@H]1c2ccc(cc2)C(C)C)C)CN3CCN([C@@H](C3)C)C(=O)NC(C)(C)C C36005425
Cc1ccc(cc1C)n2cc(nc2NC(=O)CN(C[C@H]3CCCO3)C(=O)NC(C)C)c4ccc(cc4)Cl C36045119
CN(C)c1ccc(cc1)/C=C(/C(=O)N/N=C/c2ccc(o2)c3ccccc3Cl)\NC(=O)c4ccccc4 C36235422
COc1ccc(cc1OC)[C@H](C(=O)NC2CCCCC2)N(c3ccccc3Cl)C(=O)c4ccccc4O C36543559
CC(C)(C)CC(C)(C)NC(=O)[C@@H](c1cc(ccc1Cl)[N+](=O)[O-])N(C(=O)c2ccc(cc2)O)C(C)(C)C C36586453
Cc1ccccc1OCC(=O)Oc2ccc3c(c2)OC(=C([C@@H]3c4ccc(cc4)OCc5ccccc5)C#N)N C38650917
CC(C)(C)c1ccc(cc1)/C=C/C(=O)Oc2ccc3c(c2)OC(=C([C@H]3c4ccc(cc4)[N+](=O)[O-])C#N)N C38654669
Cc1ccc(cc1)OCC(=O)Oc2ccc3c(c2)OC(=C([C@@H]3c4cccc(c4)Oc5ccccc5)C#N)N C38660793
C[C@@H](C(=O)Oc1ccc2c(c1)OC(=C([C@H]2c3cccc(c3)Oc4ccccc4)C#N)N)Oc5ccc(cc5)F C38660888
CC(C)(C)c1ccc(cc1)/C=C/C(=O)Oc2ccc3c(c2)OC(=C([C@@H]3c4ccc(cc4)C(=O)OC)C#N)N C38683411
Cc1ccccc1OCC(=O)Oc2ccc3c(c2)OC(=C([C@@H]3c4cccc(c4)OCCC(C)C)C#N)N C38684641
CCCCOc1cccc(c1)[C@H]2c3ccc(cc3OC(=C2C#N)N)OC(=O)COc4c(cccc4C)C C38685153
c1cc(cc(c1)OCc2ccc(cc2)Cl)[C@H]3c4ccc(cc4OC(=C3C#N)N)OC(=O)c5ccco5 C38686730
CCCCOc1ccc(cc1)[C@@H]2c3ccc(cc3OC(=C2C#N)N)OC(=O)c4c(c5ccc(cc5o4)C)C C38687554
CCCCCOc1cccc(c1)[C@H]2c3ccc(cc3OC(=C2C#N)N)OC(=O)c4c(c5cc(ccc5o4)F)C C38701156
Cc1cccc(c1C)Nc2nc(nc(n2)N3CCC(CC3)C)N/N=C/[C@H]4C=NN=C4c5ccc(cc5)F C39211254
c1ccc2c(c1)cccc2COc3ccccc3C4=C[C@@H](N=N4)C(=O)N/N=C/c5c6ccccc6ccc5O C39923217
CCC[C@]1(Cc2ccccc2-c3c1c(=O)n(c(n3)N/N=C/c4cccc(c4)O)c5ccc(cc5)OCC)C C40036242
CCCCOc1ccc(cc1OCC)[C@@H]2c3c(n[nH]c3C(=O)N2Cc4ccco4)c5cc(cc(c5O)C)C C39912234
Cc1ccc(cc1)CN2[C@@H](c3c(n[nH]c3C2=O)c4cc(cc(c4O)C)C)c5ccc(c(c5)OC)OCC(C)C C39912412
Cc1cc(c(cc1Cl)c2c3c([nH]n2)C(=O)N([C@H]3c4ccc(c(c4)OC)OCCC(C)C)CC=C)O C39914528
CCCCCCOc1ccc(cc1)[C@H]2c3c(n[nH]c3C(=O)N2Cc4ccco4)c5cc(c(cc5O)C)Cl C39914647
CCCOc1ccc(cc1OCC)[C@@H]2c3c(n[nH]c3C(=O)N2Cc4ccc(cc4)F)c5c(cc(cc5O)C)C C38705815
CCCCOc1ccc(cc1OCC)[C@H]2c3c(n[nH]c3C(=O)N2Cc4ccco4)c5c(cc(cc5O)C)C C38705906
CCOc1cccc(c1O)/C=N/NC(=O)CSc2nnc(n2C3CCCCC3)c4ccc(cc4)Cl C09272160
CCOC(=O)C1=C(NC(=O)N[C@@H]1c2cc(ccc2C)C)CSc3nc4c(c5ccccc5n4C(C)C)nn3 C01422895
Cc1cccc(c1)NC(=O)C2=C(Nc3nc(nn3[C@H]2c4ccc(cc4)N(C)C)SCc5ccccc5F)C C54642098
Cc1c(cccc1Cl)c2ccc(o2)/C=N/c3nnc(n3/N=C\c4ccc(o4)c5cccc(c5C)Cl)N C16250059
c1ccc2cc(ccc2c1)c3cs/c(=N\C(=S)NC(=O)c4cc(ccc4N5CCOCC5)[N+](=O)[O-])/[nH]3 C22844134
COC(=O)/C(=N\Nc1ccc(cc1)Cl)/Sc2nnc(n2c3ccccc3)[C@@H](c4ccccc4)O C59122216
C[C@]12C[C@@H]([C@H]3[C@H]([C@@H]1C[C@@H]4[C@]2(O[C@@H](O4)C5CCCCC5)C(=O)CO)CCC6=CC(=O)C=C[C@]36C)O C03931014
CC(=O)O[C@H]1CC[C@@H]2[C@@]1(CC[C@H]3[C@H]2C[C@@H]([C@H]4[C@@]3(CC[C@@]5(C4)N(C(CO5)(C)C)O)C)O)C C04083416
CC1(CC2=C([C@H](C(=C(N2c3ccc(cc3)Cl)N)C#N)c4ccc5c(c4)OCO5)C(=O)C1)C C00705475
c1ccc(c(c1)Cn2c(c(c3c2nc4ccccc4n3)S(=O)(=O)c5cccs5)N)Cl C02420299
CCc1c2c(c(sc2nc3c1C(=O)CC(C3)(C)C)C(=O)c4ccc5c(c4)OCCO5)N C00630347
c1c(cc(c(c1/C=N/N2CCN(CC2)/N=C/c3cc(cc(c3O)Cl)Cl)O)Cl)Cl C01700723
CCSc1nc2c(nn1)-c3ccccc3N[C@H](O2)c4cc(cc(c4O)Br)Cl C08763964
Cc1ccc(cc1)c2c3c([nH]n2)NC4=C([C@H]3c5ccc(c(c5)OC)OC)C(=O)CC(C4)(C)C C09152915
Cc1ccc(cc1)[C@@H]2[C@H](Sc3nnc(n3N2)C)C(=O)Nc4ccc(cc4C)Br C09237243
Cc1ccc(cc1)[C@H]2[C@H](Sc3nnc(n3N2)C)C(=O)Nc4ccc(cc4C)Br C09237245
Cc1ccc(cc1)[C@H]2C(=C3N=C(c4ccccc4N3C5=C2C(=O)C[C@@H](C5)c6ccco6)N)C#N C09448562
c1ccc(cc1)C2=NN3[C@@H](C2)c4ccccc4O[C@@]35/C(=C/c6ccc(cc6)O)/SC(=O)N5 C09556677
CC1(CC2=C([C@@H](C(=C3N2c4ccccc4C(=N3)N)C#N)c5ccc(cc5)N(C)C)C(=O)C1)C C03654520
Cc1cccc(c1)n2c(nnc2SCc3nc(c4c5c(sc4n3)CCCCC5)N)C C12465586
Cc1cc(c2c(c1)cc(c(n2)Cl)[C@@H]3c4c(nn(c4OC(=C3C#N)N)c5ccccc5)C)C C00898879
CCCNC(=O)N1c2ccccc2NC3=C([C@H]1c4ccc(cc4)Cl)C(=O)C[C@H](C3)c5ccco5 C12652311
C[C@@H](c1ccc(cc1)Br)NC(=O)CN2C(=O)C3(CCCCCCC3)NC2=O C14267046
Cc1cc\2c(c(c1)Br)NC(=O)/C2=N\NC(=O)COc3ccc4ccccc4c3 C15015339
CC1([C@@H]2CC[C@]1(/C(=N\N=C/3\N=C([C@@H](S3)CC(=O)Nc4ccc(cc4)Br)O)/C2)C)C C09318189
c1cc(c(cc1F)F)OCc2ccc(o2)[C@@H]3[C@H]4CCCC=C4C(=C(C3(C#N)C#N)N)C#N C02769772
c1ccc2c(c1)[C@@]3([C@@H]4CCCC=C4C(=C(C3(C#N)C#N)N)C#N)C(=O)N2Cc5ccc(cc5)Cl C00663550
Cc1ccc(nc1)NC(=O)C2=C(NC3=C([C@@H]2c4ccc(cc4)N(C)C)C(=O)CC(C3)(C)C)C C00688608
CN1CCc2c(c(c3c(c(sc3n2)C(=O)c4ccc5c(c4)OCO5)N)c6cccs6)C1 C20000443
c1ccc(cc1)S(=O)(=O)NN2[C@H](Nc3ccccc3C2=O)c4ccc(c(c4)Cl)Cl C20530111
c1ccc(c(c1)[C@H]2C3=C(C[C@@H](CC3=O)c4ccc(cc4)F)Nc5ccccc5N2)[N+](=O)[O-] C21254741
c1ccc(cc1)n2c3c(c(n2)c4ccco4)[C@@H](C(=C(O3)N)C#N)c5cc(cs5)Br C02789493
C[C@H]1CCc2c(sc3c2c(nc(n3)S[C@@H](C)c4nnc(o4)c5ccccc5)N)C1 C32739541
C[C@@H]1CCCC(=O)/C=C\C(=O)O[C@@]23[C@@H](/C=C/C1)[C@@H](C(=C)[C@@H]([C@@H]2[C@@H](NC3=O)Cc4ccccc4)C)O C35024451
c1cc(ccc1OCC(=O)Nc2ccc3c(c2)N/C(=C/4\C=CC(=O)C(=C4)Br)/O3)Cl C32116615
Cc1c2cc(ccc2oc1C(=O)Oc3ccc4c(c3)OC(=C([C@@H]4c5ccccc5Cl)C#N)N)F C38687643
Cc1c2cc(ccc2oc1C(=O)Oc3ccc4c(c3)OC(=C([C@H]4c5ccccc5F)C#N)N)F C38687989
c1ccc(cc1)C2=C[C@@H](N=N2)[C@@H]3NN[C@@H]4N3N=C(S4)/C=C/c5ccc(cc5Cl)Cl C38743126
c1ccc(cc1)C2=C[C@H](N=N2)[C@H]3NN[C@@H]4N3N=C(CS4)c5ccc(cc5)Br C38971278
c1ccc(c(c1)C(=O)[C@H]2[C@@H](c3cc4c(cc3C(=O)[C@H]2Cl)OCO4)c5cccc(c5)O)O C39486291
c1cc(ccc1C2=C[C@@H](N=N2)C(=O)N/N=C/c3cc(ccc3O)Br)Br C39573894
C[C@@]12C[C@@H](CC(C1)(C)C)N(C2)c3c(c(ncn3)N4CCN(CC4)c5ccc(cc5)F)N C40735324
c1cc2cccnc2c(c1)Sc3c(c(ncn3)Oc4ccc(c5c4nccc5)Br)N C40796919
Cc1cccc(c1C)NC(=O)C2=C(Nc3ncnn3[C@@H]2c4cccc(c4)Br)C C41020091
Cc1ccc(c(c1)[C@@H]2[C@H]3[C@@H](C(=O)N(C3=O)c4ccccc4C)[C@@]([NH2+]2)(c5ccccc5)C(=O)[O-])C C33530145
C[C@@H]1CC(=O)Nc2cc(ccc2S1)S(=O)(=O)Nc3ccc(cc3)N4CCC(CC4)C C15730981
Cc1cccn2c1nc(cc2=O)CSc3nc(c4c5c(sc4n3)C[C@@H](CC5)C)N C45336029
Cc1ccc2c(c1C)NC(=O)[C@]23[C@H]4[C@@H]([C@H](N3)Cc5ccccc5)C(=O)N(C4=O)C6CCCCCC6 C15957498
CCc1cccc2c1NC(=O)[C@@]23[C@H]4[C@@H]([C@@H](N3)Cc5ccccc5)C(=O)N(C4=O)C6CCCCCC6 C15957569
c1ccc(cc1)C[C@@H]2[C@@H]3[C@@H](C(=O)N(C3=O)C4CCCCCC4)[C@]5(N2)c6ccccc6NC5=O C20611461
Cc1c(ccc2c1NC(=O)[C@@]23[C@H]4[C@@H]([C@@H](N3)Cc5ccccc5)C(=O)N(C4=O)c6ccccc6)Cl C16010210
c1ccc(cc1)C2=NN([C@H](C2)c3ccccc3O)C4=NC(=O)/C(=C/c5ccccc5O)/S4 C54201441
CC1=C([C@@H](n2c(ncn2)N1)c3ccc(c(c3)Cl)Cl)C(=O)Nc4ccc(cc4)Cl C00954661
c1cc(cc(c1)Cl)n2cnnc2SCc3nc(c4c5c(sc4n3)CCCC5)N C29589206
Cc1c(sc2c1c(=O)[nH]c(n2)[C@@H](C)Nc3ccc(c(c3)F)N4C[C@H](O[C@@H](C4)C)C)C C58434223
Cc1ccc(cc1)CN2[C@H](C3=C(N=N[C@H]3C2=O)c4cc(c(cc4O)C)Cl)c5cccc(c5)O C08845414
COc1cccc2c1nc(s2)NNC(=O)c3cc4ccccc4oc3=O C04121319
Cc1cc(nc2c1c(c(s2)c3nnc(o3)c4ccc(c(c4)OC)OC)N)C C00920377
Cc1cccc(c1)Nc2nnc(s2)c3cc4c(cnc(c4oc3=O)C)CO C02954676
CCOc1cc(ccc1O)[C@H]2Nc3ccccc3-c4c(nc(nn4)SC)O2 C00822556
Cc1cc2c(cc1Cl)c(cc(=O)o2)CSc3nnc(n3N)c4ccco4 C05335627
Cc1ccc(c(c1)C)Oc2c(c(=O)n3cccc(c3n2)C)/C=C(\C#N)/C(=O)N C05529482
c1ccc2c(c1)-c3ccccc3C2(C(=O)N/N=C/c4ccc(cc4)[N+](=O)[O-])O C03140567
c1cc(cc(c1)S(=O)(=O)Nc2ccc(c(c2)Br)O)[N+](=O)[O-] C04973907
CC(C)(C)c1ccc(cc1)O[C@H]2[C@@H]([C@@H]([C@@H]3[C@@H](O2)CO[C@@H](O3)c4ccco4)O)O C06761980
Cc1cc(c(cc1Cl)OC)NC(=O)CN2C(=O)C3(CCC(CC3)C)NC2=O C06789697
C[C@@]1(C(=O)N(C(=O)N1)CC(=O)NC2(CCCCC2)C#N)c3ccc(cc3)Cl C07018848
Cc1cc(ccc1OC)S(=O)(=O)Nc2ccc3c(c2)NC(=O)C(CO3)(C)C C09173372
c1ccc(cc1)[C@@H]2[C@@H](C(=O)c3ccccc3N2)NC(=O)c4ccc(cc4)[N+](=O)[O-] C09871500
Cc1ccccc1n2c(cc(c2C)/C=C(\C#N)/c3nc(nc(n3)N(C)C)N)C C11297974
CC(C)(C)C(=O)Nc1cc(nn1c2[nH]c(=O)c3c(n2)CCC3)c4cccs4 C11855699
C[C@@H]1C(=O)Nc2cc(ccc2O1)N[C@@H](C)C(=O)N3CCN(CC3)c4ccccc4 C12515398
C[C@@H](c1cc2ccccc2o1)N(C)C(=O)NNC(=O)c3cn(c4c3cccc4)C C12539291
Cc1ccc(cc1)n2c(nnn2)SCc3nc(c4c(c(sc4n3)C)C)N C10395831
Cc1c(n(c2c1c3nc(nn3cn2)c4ccc5ccccc5c4O)CCCO)C C09134721
Cc1c(nn(n1)c2ccccc2)C(=O)NNC(=O)c3cc4c(s3)CCCCC4 C16174957
Cc1ccccc1c2nc(on2)c3c(n(nn3)c4ccccc4C(F)(F)F)N C20530577
c1ccc(c(c1)NC(=O)CN2C(=O)C3(CCCC3)NC2=O)N4CCCCCC4 C22829203
Cc1ccn2c(c1)nc(cc2=O)CSc3nnc(n3N)C4CCCCC4 C24950784
COc1cc(cc(c1O)Br)/C=N\NC(=O)c2ccc3c(c2)OCO3 C30702568
CC1=C([C@@H](NC(=O)N1)c2ccc(cc2)N3CCC(=N3)c4ccccc4)C(=O)OC C06754183
CC1=C[C@@H](N=N1)[C@H]2NN[C@@H](N2/N=C/c3c4ccccc4ccc3OC)S C38975491
Cc1ccc(cc1S(=O)(=O)Nc2ccc(c(c2)Br)O)[N+](=O)[O-] C39986308
Cc1ccc(cc1[N+](=O)[O-])S(=O)(=O)Nc2ccc(c(c2)Br)O C39986310
Cc1cc(nc(n1)NNC(=O)c2c3c(n(n2)c4ccccc4)CCCCC3)C C40145260
c1ccc2c(c1)C[C@@H](O2)CNC(=O)C(=O)Nc3ccc4c(c3)OC5(O4)CCCC5 C41849011
Cc1c2ccccc2oc1[C@@H](C)NC(=O)Nc3ccccc3c4nnc(o4)C C47882485
Cc1c2ccccc2oc1[C@H](C)NC(=O)Nc3ccccc3c4nnc(o4)C C47882488
Cc1cc(nc(n1)Nc2nc(cs2)C(=O)Nc3nc4c(s3)CCCC4)C C49032263
C[C@H](c1cc2ccccc2o1)NC(=O)C(=O)Nc3ccc4c(c3)OC(O4)(C)C C49202444
Cc1c(sc(n1)C)c2nnc(o2)NC(=O)Nc3ccc(cc3)C(C)(C)C C49449975
CCC(CC)n1c2c(c(n1)O)[C@H](SCC(=O)N2)c3ccc4c(c3)OCO4 C05642673
CCOc1ccc(cc1)c2nnc3n2N=C(CS3)c4ccc(c(c4)O)O C05025332
CNC(=O)c1ccc(c(c1)[N+](=O)[O-])Sc2[nH]c3cc(c(cc3n2)F)F C53557149
CC(=C[C@H]1[C@H](C1(C)C)C(=O)NNC(=O)c2c3ccccc3c(=O)n(n2)C)C C57160127
Cc1cc(n(n1)c2cc(ncn2)N/N=C/c3cc(cc(c3O)Cl)Cl)C C04713141
C[C@@H]1CCC[C@@H]([C@@H]1C)NC(=O)CN2C(=O)[C@@](NC2=O)(C)c3cc4ccccc4o3 C52796310
c1ccc(cc1)N2[C@H]([C@H](C(=N2)/C(=C/c3ccc(o3)N4CCCCC4)/C#N)C#N)N C59138100
Cc1ccc(cc1C)[C@H]2CCCN2c3ccc(cc3[N+](=O)[O-])S(=O)(=O)N C63859354
CC1=C([C@@H](N2c3ccccc3NC2=N1)c4ccc(c(c4)OC)O)C(=O)OC C08743316
C[C@]1(C(=O)N(C(=O)N1)CC(=O)NC2(CCCCCC2)C#N)c3ccccc3F C65694666
Cc1c(nc(s1)Nc2ccc(nc2)OC)c3ccc4c(c3)NC(=O)CO4 C66106654
Cc1ccccc1c2nc(cs2)C(=O)NNc3c(nc(o3)C(C)C)C#N C66641823
CC1=C([C@H](NC(=O)N1CC=C)c2csnn2)C(=O)Nc3cccc(c3)Cl C67028011
C[C@@H](C(=O)NNC(=O)c1cccc2c1OCCO2)Oc3ccc4ccccc4c3 C67128285
c1cc(c(cc1[N+](=O)[O-])Cl)NC(=O)C(=O)N[C@@H]2CCc3c2ccc(c3)Cl C67431392
c1ccc(c(c1)C(=O)Nc2c3c(nn2c4ccc(cc4)[N+](=O)[O-])CS(=O)(=O)C3)Cl C03009113
C[C@H]1CN(C[C@@H](O1)C)S(=O)(=O)c2ccc(cc2)C(=O)Nc3ccc(cc3)[N+](=O)[O-] C08267488
C[C@]1(C(=O)N(C(=O)N1)CC(=O)c2cc(sc2Cl)Cl)c3cccc(c3)n4cnnn4 C08776220
CCc1nn(c(=O)c2n1c3ccoc3c2)[C@@H](C)C(=O)N[C@@H](C)c4ccc5c(c4)OCCO5 C08965013
C[C@@]1(C(=O)N(C(=O)N1)CC(=O)N2CCN(CC2)c3ccc(cc3)F)c4ccc5c(c4)OCO5 C09092784
Cc1csc(n1)NC(=O)CSc2nnc3n2nc(cc3)c4ccc5c(c4)OCO5 C09241337
C[C@@H]1CCc2c(c3c4ncnn4c5nnc(n5c3s2)SCC(=O)NC[C@H]6CCCO6)C1 C09307403
C[C@@]1(C(=O)N(C(=O)N1)Cc2nnc(o2)c3ccc(cc3)Cl)c4ccc5c(c4)OCCCO5 C09949134
Cn1c2c(c(=O)n(c1=O)C)n(c(n2)N3CCCC3)C[C@H](COc4ccc(cc4)Cl)O C10385966
COc1cccc(c1OC)/C=C/2\C(=O)N(C(=S)S2)NC(=O)c3cccc(c3)[N+](=O)[O-] C01902374
Cc1c(c(n(n1)C)C)NC(=O)Cn2c(=O)n3c(nc4ccccc4c3n2)Cc5ccccc5 C12181940
c1cc(sc1)CNc2c(nc3c(n2)non3)N4CCN(CC4)C(=O)c5cccs5 C12201379
CCOC(=O)c1ccc(cc1)NC(=O)[C@@H]2[C@@H]3[C@H]([C@@H]4[C@@H](O2)OC(O4)(C)C)OC(O3)(C)C C12406431
CC1=C([C@@H](NC(=O)N1[C@H]2CCS(=O)(=O)C2)c3ccc(cc3)C(=O)OC)C(=O)OC C12856879
Cc1ccnc(n1)SCCn2c3c(=O)[nH]c(=O)n(c3nc2N4CCc5ccccc5C4)C C06444609
Cc1c(sc2c1c(=O)n(cn2)NC(=O)CSc3nc4ccccc4c5n3nc(n5)C)C C13230601
C[C@@H]1C[C@H](CN(C1)C(=O)C[NH+]2CCN(CC2)c3ccc(cc3[N+](=O)[O-])/C=C/C(=O)[O-])C C13298891
Cc1ccc(c(c1)C)n2c3c(cn2)c(=O)n4c(n3)SC[C@H]4CC(=O)Nc5ccon5 C14014489
C[C@@H](c1ccc2c(c1)OCCO2)NC(=O)CSc3nnc4n3c5ccccc5c(=O)n4C C16322825
COc1cccc(c1)Cc2[nH]c(=O)c3c(n2)CCN(C3)C(=O)c4ccc(cc4Cl)[N+](=O)[O-] C16531287
Cc1cc2ccccc2n3c1nn(c3=O)CCNC(=O)CCc4c(=O)oc5ccccc5n4 C19126967
CCCS(=O)(=O)N1CCC(CC1)c2[nH]c3c(c(=O)n2)nnn3Cc4cc(ccc4C)C C19525176
Cc1cccc(c1)N2C[C@@H](CC2=O)c3nnc(s3)NC(=O)Cc4ccc(cc4)[N+](=O)[O-] C20578356
c1cc(ccc1/C=C/C(=O)Nc2nnc(s2)[C@H]3CC(=O)N(C3)c4ccc(cc4)F)[N+](=O)[O-] C20581542
c1cc2c(c[nH]c2nc1)C3=CCN(CC3)c4ccc(cc4[N+](=O)[O-])S(=O)(=O)N5CCCC5 C22357198
Cn1cnc2c1c(=O)n(c(=O)n2C)CC(=O)Nc3nc(cs3)c4ccc(s4)Cl C23682933
CCOc1ccc(cc1S(=O)(=O)/N=c\2/[nH]c(cs2)C)N3C(=O)[C@H](CS3(=O)=O)C C32525578
Cc1c2c(cc(nc2n(n1)C)c3ccco3)C(=O)N(Cc4[nH]c(=O)c5ccccc5n4)C(C)C C32900222
Cc1cc2nnc(n2c(n1)C)SCC(=O)Nc3ccc(cc3Br)[N+](=O)[O-] C33035418
c1cc(cc(c1)Sc2ccc3nn(c(=O)n3n2)CC(=O)NCc4ccc5c(c4)OCO5)F C33261793
Cc1ccc2cc(c(=O)[nH]c2c1)CN(Cc3ccco3)S(=O)(=O)c4cccc5c4non5 C09348687
CC[C@@H](c1[nH]c2ccccc2c(=O)n1)N3CCN(CC3)C(=O)c4cccc(c4)[N+](=O)[O-] C35035232
CN1CCN(CC1)S(=O)(=O)c2ccc(cc2)NC(=O)/C=C/c3ccc(cc3)[N+](=O)[O-] C35769719
COc1cc(cc(c1O)[N+](=O)[O-])/C=C\2/C(=O)N(C(=S)S2)c3ccc(cc3)C(=O)OC C36160078
C[C@H]1[C@@H](Oc2ccccc2O1)C(=O)Nc3nnc(o3)c4cccc(c4)S(=O)(=O)C(C)C C36652590
Cc1c(sc(n1)NC(=O)c2c(oc3c2c(=O)n(cn3)Cc4ccc(cc4)OC)C)C(=O)C C41024565
c1cc(sc1)c2cc([nH]n2)c3nc(no3)[C@H]4CC(=O)N(C4)Cc5ccc6c(c5)OCO6 C44428327
C[C@H](c1ccc(c(c1)Br)OC)NC(=O)c2ccc(c(c2)[N+](=O)[O-])n3cncn3 C46710564
Cc1c(cccc1[N+](=O)[O-])CS(=O)(=O)[C@@H](C)C(=O)Nc2ccc3c(c2)OCCO3 C48252008
Cc1c(sc(n1)C)c2ccc(=O)n(n2)CCNC(=O)c3cc(ccc3[N+](=O)[O-])Cl C49466044
CCc1nnc2n1nc(s2)c3ccc(cc3)NC(=O)CN4CCN(CC4)C(=O)CC C57334236
[H]\N=C\1/C(=C/c2ccc(o2)c3cc(ccc3C)[N+](=O)[O-])/C(=O)N=C4N1C(=NS4)SC C20238915
C[C@@H]1C[C@H](CN(C1)c2nnc(n2Cc3ccco3)S[C@@H](C)C(=O)N4CCNC4=O)C C58505324
C[C@]1(C(=O)N(C(=O)N1)CC(=O)N(C)[C@H]2CCCc3c2cccc3)c4cccc(c4)[N+](=O)[O-] C31660579
c1cc2c(cc1[C@@H](C3CC3)NC(=O)c4ccc(c(c4)[N+](=O)[O-])n5ccnc5)OCCO2 C59852099
c1cc(cnc1)c2cc(c3cnn(c3n2)Cc4ccco4)C(=O)NCc5cn6ccsc6n5 C59878092
C[C@H]1CN(C[C@@H](O1)C)S(=O)(=O)c2ccc(cc2)NC(=O)c3ccc(cc3)[N+](=O)[O-] C14627576
C[C@@H](C1=NC(=O)C2=C(CSC2=N1)c3ccco3)S[C@@H]4NN=NN4Cc5ccco5 C64178525
Cc1cccc(c1C)NC(=O)Cn2c(=O)n3c4ccsc4c(=O)n(c3n2)C[C@@H]5CCCO5 C65305491
CCOc1c(cccc1OC)[C@@H]2CC(=O)Nc3c2c(nn3c4ccc(nn4)N5CCCC5)C C65363842
Cc1nnc(o1)[C@H]2CC=C(C[C@@H]2c3ccc(cc3)Cl)C C00209428
Cc1nnc(o1)[C@@H]2CC=C(C[C@H]2c3ccc(cc3)Cl)C C00209426
CC(=CCOc1ccc2c(c1)oc(=O)c3c2CCC3)C C00200898
C[C@@]1([C@@H]2CCC=C[C@@H]2[C@@H]3CCCC[C@@H]3O1)CC(=O)OC C04026509
C[C@]1([C@H]2CCC=C[C@@H]2[C@@H]3CCCC[C@@H]3O1)CC(=O)OC C04026512
Cc1c(snn1)c2nc(cs2)c3ccc(s3)Cl C00117781
c1cc(ccc1/C=N/c2ccc3ccc(=O)oc3c2)Cl C04357003
Cc1cc(c(n1c2ccc(c(c2)Cl)F)C)C=C(C#N)C#N C00580320
Cc1cc(ccc1Cl)Oc2ccc(c(c2)C#N)C#N C00482186
Cc1cc(c(c(c1C)S(=O)(=O)N2CCCCCC2)C)C C04810870
Cc1ccc(c(c1)C)/C=C\2/C(=O)N=C(S2)N3CCCCC3 C07701141
C[C@@H]1CCC[C@H]([C@@H]1C)N2[C@@H](C3=C(C2=O)CCCC3)OC C09762084
CC(C)(C)c1ccc2c(c1)cc(c(n2)Cl)C3OCCO3 C11727491
Cc1ccc(cc1)S(=O)(=O)c2cc3ccccc3o2 C15783289
Cc1ccc(cc1)O[C@H](C)C(=O)N2C[C@@H](C[C@@H](C2)C)C C16605495
Cc1c2c(cc(nc2n(n1)C)C(C)(C)C)C(F)(F)F C02741185
Cc1nc(c2c3c(sc2n1)CCC3)Oc4cccc(c4)F C24757522
Cc1ccc(cc1)c2nnc(o2)C(Cl)(Cl)Cl C30823379
CC(C)C1=C/C(=N/c2ccc(cc2)N(C)C)/C=CC1=O C17146938
Cc1ccc(c(c1)c2c(n3ccc(cc3n2)C)C=O)C C01527486
c1cc2c(cc1C(=O)c3cc4c(s3)CCCC4)OCCO2 C35368500
Cc1ccc(c(c1)C)S(=O)(=O)C2(CCCCC2)C#N C35676798
C[C@H]1CN(C(CO1)(C)C)C(=O)c2ccc(cc2)C(C)(C)C C36102355
CC(C)(C)[C@@H]1CCc2c(sc3n2c(cn3)CC#N)C1 C36255564
Cc1ccc(cc1)c2c(n3cc(sc3n2)C)CC#N C36256882
CCCc1c(n2c(n1)sc(n2)Br)CC C36939240
c1ccc(cc1)[C@@H](c2nc(no2)c3cccs3)Cl C37009588
c1cc2cccnc2c(c1)O[C@H]3CCCCC[C@@H]3C#N C37151764
Cc1ccc(cc1C)c2c(n3c(n2)sc(n3)SC)C C40965078
Cc1cc(c(c(c1)Cl)n2c(c(c(n2)C)C=O)C)C C41355459
CN(C(=O)c1c(c2ccc(cc2s1)Cl)Cl)OC C42160770
C[C@H](c1nc(no1)c2ccccc2Br)Cl C43560455
Cc1ccccc1OC(=O)C2=Cc3ccccc3OC2 C47832888
Cc1cc(c(c(c1)C)c2cc(c(nc2)N(C)C)C#N)C C49857896
CCCc1ccc(cc1)c2cc(n(c(=O)c2C#N)C)C C49858453
Cc1cn(c(=O)c(c1c2ccc(cc2)C(C)(C)C)C#N)C C49877013
Cc1ccc(cc1)N(C)C(=O)c2cc(nc(c2)Cl)Cl C50008523
c1ccc2c(c1)cc(c(n2)n3c4ccccc4cn3)CCl C50526440
c1cc(c(c(c1)Cl)Cc2nc(on2)Cl)Cl C53750033
CCc1c(sc(n1)N2CC[C@H]3CCCC[C@@H]3C2)C=O C54967389
C[C@@H](c1ccccc1)[C@@H](C#N)c2ccc3c(c2)OCCO3 C57746523
CC(C)(C)c1ccc2c(c1)[C@@](CCCO2)(C#N)N3CCCC3 C62712158
c1ccc(cc1)C2(CCCCC2)c3nc(on3)Cl C62782990
Cc1cc(nc(n1)C2(CCCC2)c3ccccc3)C=O C62783129
C[C@H](Cc1ccc(cc1Cl)[N+](=O)[O-])Br C63044315
C[C@@H](c1ccc(cc1F)[N+](=O)[O-])[C@H](C)Br C63046322
CC1(CCCN1c2nc(c(s2)C=O)C(C)(C)C)C C63074233
c1ccc(cc1)/N=C\2/N(C(=O)C3(S2)CC3)c4ccccc4 C13467717
Cc1ccc(cc1)C2=CC(=NC(=O)[C@@H]2C#N)c3ccc(cc3)C C64427079
c1cc(ccc1COc2c3ccsc3ncn2)Cl C66058629
CC1(/C(=[NH+]/[C@@H](COc2ccccc2)C(C)(C)C)/NC(=S)N1Cc3ccccc3)C C01445436
CCCC[NH2+]CC(=O)N1c2ccccc2-n3cccc3[C@@H]1c4ccc(cc4)Cl C04630412
C[C@H]1CCc2c(sc3c2c(=O)[nH]c(n3)C[NH+](C)Cc4ccc(cc4)C(C)(C)C)C1 C02663171
C[NH+]1CCN(CC1)c2ccc(cc2NC(=O)C34C[C@H]5C[C@@H](C3)CC(C5)(C4)Cl)Cl C05689473
C[NH+]1CCN(CC1)c2ccccc2NC(=O)[C@@H](c3ccccc3)Sc4ccccc4 C07735240
Cc1ccc(s1)c2csc3c2c(=O)[nH]c(n3)C[NH+](C)[C@@H]4CCCc5c4cccc5 C07674339
Cc1ccc(c(c1C)C)/C=N/NC(=O)c2ccc(cc2)C[NH+]3CCc4ccccc4C3 C03663747
Cc1cccc(c1C)OCC(=O)NC[C@@H](c2ccc(cc2)Cl)[NH+]3CCCCC3 C11914572
c1ccc(cc1)C[NH+]2CCc3c(sc(n3)NC(=O)CSc4ccc(cc4)Cl)C2 C15880245
CC(C)C[NH+](Cc1c(ccc2c1occ(c2=O)c3ccccc3Cl)O)CC(C)C C19791812
CCOc1cc(ccc1O)C[NH+]2CCCn3c4ccc(cc4c5c3[C@@H]2CCC5)C C22078003
Cc1cc(cc(c1Cl)C)OCC(=O)NC[C@@H](c2cccs2)[NH+]3CCCCC3 C28288157
Cc1cc(c2c(c(oc2c1)C(=O)NC[C@@H](c3ccc(cc3)C(C)(C)C)[NH+](C)C)C)C C28289685
Cc1ccc2c(c(oc2c1C)C(=O)NC[C@@H](c3cccs3)[NH+]4CCCCCC4)C C28293711
CCN(Cc1ccncc1)c2cc(cc([nH+]2)c3ccc(c(c3)C)O)c4ccccc4 C29565605
Cc1ccccc1N2[C@@H]([C@H](C2=O)Oc3ccc(cc3)Cl)C[NH2+]C4CCCCC4 C06769588
CCc1ccc(cc1)[C@@H]2C[C@@H](C[NH+](C2)Cc3cccc(c3)OC)C(=O)NC4CC4 C34711330
CC(C)(C)c1ccc(cc1)C(=O)N(C)CCCNc2cc[nH+]c3c2ccc(c3)Cl C35190732
CCOc1cc(ccc1O)C[NH+]2CCCn3cccc3[C@@H]2c4c(cc(cc4C)C)C C35791737
c1ccc2c(c1)C[C@H]([C@H]3N2CC[NH+](C3)Cc4ccc(cc4)F)C(=O)NCCc5cccs5 C35894156
CCC[NH2+]C[C@H]1[C@H](C(=O)N1c2cccc(c2C)C)Oc3ccc(cc3Cl)Cl C04992346
Cc1ccc2c(c1)sc(c2Cl)C(=O)NC[C@@H](c3ccco3)[NH+]4CCCC4 C05451492
CC[NH2+][C@@H](Cc1ccccc1[N+](=O)[O-])c2ccc(cc2)I C38132219
c1ccc(cc1)C(c2ccccc2)N3CC[NH+](CC3)[C@@H]\4CCC=CCC/C4=N\O C23468938
Cc1ccccc1C(=O)N[C@H](C)[C@H](c2cccs2)N3CC[NH+](CC3)Cc4ccccc4 C38574709
Cc1ccc(c(c1)C)C(=O)NC[C@H](c2ccc3c(c2)CCCN3C)[NH+]4CCCCC4 C38670760
c1ccc(cc1)C2=CN=[NH+][C@@H]2c3ccc(cc3O)OCc4c(cccc4Cl)Cl C38776712
Cc1ccc(cc1C)C2=NN=C[C@H]2C[NH+]3CCC(CC3)[C@@H](CCc4ccccc4)O C39399481
Cc1ccc2=[NH+]C(=O)[C@H](C=c2c1)CN(C3CCCCC3)C(=S)NCc4ccccc4 C39709261
CCOC(=O)c1c(c(sc1Nc2cc[nH+]c3c2cccc3C(F)(F)F)C)C C39963873
CC(C)(C)c1ccc(cc1)[C@H]2c3cccn3CCC[NH+]2Cc4ccc(c(c4)O)OC C40410085
c1ccc(c(c1)N2CC[NH+](CC2)CCNC(=O)C3(CCCCC3)c4cccs4)F C49512530
C[C@@]1(CC1(Cl)Cl)C(=O)/N=c/2\[nH]c3c(s2)C[NH+](CC3)Cc4ccccc4 C37124463
Cc1ccc(cc1)CSCC(=O)/N=c\2/[nH]c(cs2)C[NH+]3CCC[C@@H](C3)C C24887309
COc1ccc(cc1)[C@H]2C[C@@H](Nc3n2c4ccccc4[nH+]3)c5ccc(cc5)Cl C05461335
CC(C)C[NH+](Cc1c(ccc2c1O/C(=C\c3ccccc3Cl)/C2=O)O)CC(C)C C13654091
Cc1csc2n1c(=O)cc([nH+]2)CN[C@H](c3ccc(cc3)C(C)C)c4cccs4 C15362354
CN(Cc1ccc(cc1)Br)C(=O)NCC2CC[NH+](CC2)Cc3cccs3 C60219881
CC[NH+](CC)Cc1c(cc(c2c1O/C(=C\c3ccc(cc3)C(C)(C)C)/C2=O)C)O C41510643
c1cc(c(cc1/C=C\2/C(=O)c3ccc(c(c3O2)C[NH+]4CCCCC4)O)Cl)Cl C41511061
Cc1cc(c(c2c1C(=O)/C(=C\c3ccc(cc3)Cl)/O2)C[NH+]4CCC[C@H](C4)C)O C41511968
C[C@@H]1CCC[NH+](C1)Cc2c(ccc3c2O/C(=C/c4ccc(cc4)C(C)(C)C)/C3=O)O C41512476
CCc1ccc(cc1)/C=C\2/C(=O)c3c(cc(c(c3O2)C[NH+]4CCCCCC4)O)C C41514304
CCc1ccc(cc1)/C=C\2/C(=O)c3c(cc(c(c3O2)C[NH+](C)Cc4ccccc4)O)C C41514591
Cc1cc(c(c2c1C(=O)/C(=C\c3ccccc3Cl)/O2)C[NH+]4C[C@@H](C[C@H](C4)C)C)O C41515125
CCCC[NH+](C)Cc1c(cc(c2c1O/C(=C\c3c(cccc3Cl)Cl)/C2=O)C)O C41584023
CCCC[NH+](C)Cc1c(cc(c2c1O/C(=C\c3ccc(c(c3)Cl)Cl)/C2=O)C)O C41584043
CCCC[NH+](C)Cc1c(ccc2c1O/C(=C\c3ccc(cc3)Br)/C2=O)O C41584077
Cc1ccc2=[NH+]C(=O)C3=C[C@H](SC3=c2c1)C(=O)NCC4(CCCC4)c5ccccc5 C63494377
c1ccc(cc1)[C@H]2C(=c3ccccc3=[NH+]2)[C@H](CNC(=O)[C@@H]4CCCO4)c5ccccc5 C64215464
c1ccc(cc1)C[NH+](Cc2ccccc2)Cc3c(ccc4c3occ(c4=O)c5ccccc5Cl)O C01913336
CC[C@@H]1CCCC[NH+]1Cc2c(ccc3c2oc(c(c3=O)c4ccc(cc4)Cl)C(F)(F)F)O C06147912
Cc1ccc(cc1)Oc2c(=O)c3ccc(c(c3oc2C(F)(F)F)C[NH+](CC(C)C)CC(C)C)O C01933942
COc1ccc2c(c1)[nH]c(c2Sc3ccc(cc3)Cl)C(=O)N4CCN(CC4)c5cccc[nH+]5 C09288522
c1ccc(cc1)C2(C(=O)N(C(=O)N2)C[NH+]3CCc4c(ccs4)[C@@H]3c5cccs5)c6ccccc6 C09464242
Cc1ccc(s1)C[NH+]2CCC(CC2)[C@@]3(C(=O)N(C(=O)N3)C4CCCC4)Cc5ccc(cc5)F C12198170
Cc1cccc(c1C)N2CC[NH+](CC2)Cc3cccc(c3)OCCCNC(=O)c4cccs4 C12451387
Cc1c(sc2c1c(=O)[nH]c(n2)CSc3c4c5c(sc4nc(n3)C[NH+]6CCCCC6)CCCC5)C C03338555
COc1ccccc1CC[NH2+][C@H]2CCc3c(sc4c3c(=O)n(cn4)C5Cc6ccccc6C5)C2 C19608531
C[C@@H]1CCCC[NH+]1CCCNC(=O)CN2c3ccccc3S/C(=C/c4ccc(cc4)Cl)/C2=O C20181386
C[C@H]1CCC=C2[C@@]1([C@@H]([C@H]3[C@@H](C2)OC(=O)[C@@H]3C[NH+]4CCN(CC4)[C@@H](c5ccccc5)c6ccc(cc6)Cl)O)C C20411428
Cc1c2c(ccc3c2C(=O)C[C@](O3)(C)c4ccc(cc4)Cl)oc1C(=O)NCC[NH+]5CCCCCC5 C20418066
Cc1ccc(cc1)c2c(s/c(=[NH+]/c3ccccc3)/n2C[C@@H]4CCCO4)NC(=O)c5cccs5 C09019579
Cc1ccc(cc1)c2csc(n2)NC(=O)c\3cc4cccc(c4o/c3=[NH+]\c5ccc(cc5)C)OC C27831713
CCc1cc2c(=O)c(c(oc2c(c1O)C[NH+]3CCC[C@@H](C3)C)C(C)C)c4nc5ccccc5s4 C28120849
CCOC(=O)[NH+]=c1ccc-2c(cc(oc2c1)O)COc3cccc(c3)I C28855720
CC(C)(C)c1ccc(cc1)[C@@H](Cn2cnc3c4c(sc3c2=O)SCC(=O)N4)[NH+]5CCCCC5 C35671566
CC[C@@H]([C@@H]1c2cc(c(cc2CC[NH+]1Cc3ccccc3C)OC)OC)NC(=O)c4cccs4 C35674423
C[NH2+][C@H]1CCN(C1)c2ccc(cn2)n3c(=O)c4ccc(cc4cn3)c5ccc(cc5)C(F)(F)F C35880237
Cc1ccc(cc1)C(=O)N(C[C@@H]2C[NH+](C[C@@H]2c3cccc(c3)OC)Cc4ccccc4O)CC(C)C C35887712
c1ccc(cc1)C[NH+](Cc2ccco2)Cc3ccc(o3)C(c4cccc(c4)F)(c5cccc(c5)F)O C36157154
c1ccc(c(c1)C[NH+](Cc2ccco2)Cc3ccc(o3)C(c4cccc(c4)F)(c5cccc(c5)F)O)F C36167881
Cc1ccc(s1)C[NH+](Cc2ccc(o2)C(c3cccs3)(c4cccs4)O)C[C@H]5CCCO5 C36203595
c1ccc(c(c1)Oc2c(=O)c3ccc(c(c3oc2C(F)(F)F)C[NH+]4CCCC4)O)Br C00934298
C[C@@]12C[C@@H](CC(C1)(C)C)N(C2)c3ccc-4c(cc3=O)[C@H](CCc5c4c(c(c(c5)OC)OC)OC)[NH2+]C C38545691
CC[NH+]1CCN(CC1)[C@H](c2ccc(cc2)C(C)C)c3c(c(sc3NC(=O)c4cccs4)C)C C38546795
C[C@@H]([C@H](c1cccs1)N2CC[NH+](CC2)Cc3ccccc3)NC(=O)Cc4ccc(cc4)Cl C38574868
Cc1ccc(c(c1)C)S(=O)(=O)N[C@@H](C)[C@H](c2cccs2)N3CC[NH+](CC3)Cc4ccccc4 C38596074
Cc1cc(ccc1S(=O)(=O)N[C@H](C)[C@@H](c2cccs2)N3CC[NH+](CC3)Cc4ccccc4)F C38596091
CN1CCCc2c1ccc(c2)[C@@H](CNC(=O)c3ccccc3I)[NH+]4CCCCC4 C38671069
CN1CCc2c1ccc(c2)[C@H](CNC(=O)CC(c3ccccc3)c4ccccc4)[NH+]5CCCCC5 C38671530
COC(=O)[C@@H]1C(=c2cc(ccc2=[NH+]1)Br)NC(=O)[C@@H]3CC=CC[C@@H]3Cc4ccccc4 C39007709
c1ccc(c(c1)CSc2ccccc2[C@H]3[NH+]=N/C(=N/C(=O)Nc4ccc(c(c4)Cl)Cl)/S3)F C39232556
Cc1c(ccc2c1nc(s2)N3CC[NH+](CC3)CCNC(=O)c4ccc(s4)Br)Cl C39703103
Cc1c(c(=O)[nH]c(n1)S[C@@H]2C(=c3cc(ccc3=[NH+]C2=O)c4ccccc4)Cl)Cc5ccccc5 C39940320
c1ccc(cc1)C(c2ccccc2)[NH+]3CCN(CC3)C[C@@H](COc4ccc(cc4Cl)Cl)O C22942455
CC[C@H](C)[C@H]1C(=O)N(C2([NH2+]1)CCN(CC2)C(=O)c3ccc(cc3)Cl)[C@@H](C)CCc4ccccc4 C36029674
CC(C)[NH+]1CCC(CC1)N2CCOc3ccc(cc3C2)[C@@H](C(c4ccccc4)c5ccccc5)O C14997462
c1ccc(cc1)CC2CC[NH+](CC2)Cc3ccc(cc3)C(=O)N/N=C/c4cccc(c4)Br C20240608
COc1cc(cc(c1OCc2ccc(cc2)Cl)Br)CNC3CC[NH+](CC3)Cc4ccccc4 C59587209
CCn1cc(c2c1cccc2)/C=C\3/C(=O)c4ccc(c(c4O3)C[NH+]5CCCC[C@H]5c6cccnc6)O C41584651
Cc1cc(c(c2c1C(=O)/C(=C/c3c(cccc3Cl)Cl)/O2)C[NH+]4CCN(CC4)Cc5ccccc5)O C41584841
Cc1cc(c(c2c1C(=O)/C(=C/c3c(cccc3Cl)Cl)/O2)C[NH+]4CCN(CC4)c5ccc(cc5)OC)O C41585694
Cc1cc(c(c2c1C(=O)/C(=C\c3ccc(cc3)C(C)(C)C)/O2)CN4CCN(CC4)c5cccc[nH+]5)O C41585852
Cc1coc2c1cc3c(c2)OC(=O)[C@H]([C@H]3C)CCC(=O)NCCC4=c5cc(ccc5=[NH+]C4)Cl C63490763
C[C@H](c1ccc2c(c1)OCCO2)NC(=O)[C@@H]3C(=c4ccccc4=[NH+]3)Sc5ccc(cc5)Cl C63530466
Cc1ccc2=C([C@H]([NH+]=c2c1)C(=O)N[C@H](C)c3ccc4c(c3)OCCO4)Sc5ccc(cc5)Cl C63530720
CC(C)Oc1cccc(c1)[C@@H]2N=[NH+]C(=S)N2/N=C/c3cc(cc(c3O)Br)Br C38966302
CN1c2ccc(cc2[C@@H]([C@@H]1C(=O)NCCC3=c4ccccc4=[NH+]C3)c5ccc(cc5)Cl)Cl C63980317
c1cc(ccc1C(F)(F)F)/[NH+]=c\2/c(cc3cc(ccc3o2)Br)C(=O)NC[C@@H]4CCCO4 C67292478
Cc1ccc(cc1)NS(=O)(=O)c2cc(ccc2C)C(=O)N3CC[NH+](CC3)C/C=C/c4ccccc4 C06250966
Cc1cccc(c1N2CC[NH+](CC2)CN(C3=NC(=O)/C(=C/c4ccccc4C(F)(F)F)/S3)O)C C08857376
C[C@@H](c1nnc(n1c2ccc(cc2)Cl)S[C@@H](C)C(=O)Nc3ccc(cc3)C(F)(F)F)[NH+](C)C C09102311
C[C@H](c1nnc(n1c2ccc(cc2)Cl)S[C@@H](C)C(=O)Nc3ccc4ccccc4c3)[NH+](C)C C09102461
C[C@H](c1[nH]c(=O)c2c(csc2n1)c3ccccc3)[NH+](C)Cc4ccc(c(c4)OC)OC(F)F C09506915
CC(C)C[C@]1(C(=O)N(C(=O)N1)CCc2cccs2)C3CC[NH+](CC3)Cc4ccc5cccnc5c4 C12056646
CC#CCN1C(=O)[C@](NC1=O)(CCCc2ccccc2)C3CC[NH+](CC3)Cc4cccc5c4nccc5 C12098604
COc1ccc(cc1)/C=C/C[NH+]2CCC(CC2)(c3ccc4c(c3)cc(o4)C(=O)N5CCSCC5)O C12148971
Cc1cc(cc(c1)C(=O)N[C@H](CC(C)C)c2nnc3n2CC[NH+](CC3)Cc4ccc(c(c4)F)F)C C12190728
CC1(COC1)C[NH2+]Cc2cc3ccc(cc3nc2OCc4cc5c(cc4Cl)OCO5)SC C12244075
C[C@@H](c1nnc(n1c2ccc(cc2)F)SCc3[nH]c4cc(c(cc4n3)F)F)[NH+]5CCCCC5 C12602724
Cc1ccccc1[C@H](C)NC(=O)CSc2nnc(n2c3ccc(cc3)F)[C@@H](C)[NH+]4CCCCC4 C13075502
Cc1ccccc1[C@@H](C)NC(=O)CSc2nnc(n2c3ccc(cc3)F)[C@H](C)[NH+]4CCCCC4 C13075504
CC#CCN1C(=O)[C@@](NC1=O)(CCc2ccccc2)C3CC[NH+](CC3)Cc4ccc(cc4)N5CCCC5 C12247241
C=CCn1c2c(c(n1)C(=O)N3CCCCCC3)C[C@@H](CC2)[NH2+]CC4(CCOCC4)c5ccccc5 C14742239
CC(C)C[C@]1(C(=O)N(C(=O)N1)CCc2cccs2)C3CC[NH+](CC3)Cc4ccnc5c4cccc5 C14998624
COc1ccc(cc1)/C=C/C[NH+]2CCC(CC2)(c3ccc4c(c3)cc(o4)C(=O)N5CCCCC5)O C15007522
Cc1ccc(cc1)c2c(sc3c2c(=O)[nH]c(n3)C[NH+]4CCC[C@H]4c5ccc(cc5OC)OC)C C15518888
CCc1cc2c(s1)cc3n2C[C@@](N(C3=O)C[C@H]4CCC[NH+]4CC)(C)C(=O)NC5CCCCCC5 C15673130
Cc1cc(=O)oc2c1ccc(c2)OC[C@@H](CN3CC[NH+](CC3)C(c4ccccc4)c5ccccc5)O C19912362
C[C@H]1CCC[NH+](C1)Cc2cc(ccc2OCC(=O)NCc3cccs3)c4ccc5c(c4)OCO5 C20636880
Cc1ccc(c(c1)S(=O)(=O)NC[C@H](c2ccc(cc2)N(C)C)[NH+]3CCc4ccccc4C3)OC C21755378
Cc1cc(c(c(c1C)S(=O)(=O)NC[C@@H](c2ccc3c(c2)CCCN3C)N4CC[NH+](CC4)C)C)C C21775228
CCc1cc2c(s1)cc3n2C[C@](N(C3=O)CC[NH+]4CCCC4)(C)C(=O)NC5CCCCCC5 C21809943
CC(C)CCNC(=O)[C@]1(Cn2c3ccccc3cc2C(=O)N1C4CC[NH+](CC4)Cc5ccccc5)C C21858775
c1ccc(cc1)C/[NH+]=C(\c2ccco2)/N3C(=S)N[C@H](N(C3=S)Cc4ccccc4)c5ccco5 C22204186
C[NH+]1CCN(CC1)c2ccc(cc2NC(=O)/C=C/c3ccc(cc3OC(F)F)OC(F)F)Cl C24049067
C[C@H]1CCCC[NH+]1CCCN(Cc2ccc3c(c2)OCO3)C(=O)Nc4ccccc4Br C35096415
CC[NH+](CC)[C@H](Cn1cnc2c3c(sc2c1=O)SCC(=O)N3)c4ccc(cc4)C(C)(C)C C35671286
Cc1ccc(cc1)S(=O)(=O)N(c2cccc(c2)C)C3CC[NH+](CC3)Cc4ccc(c(c4)OC)O C35842313
Cc1ccc(cc1)S(=O)(=O)N(c2ccc(cc2)F)C3CC[NH+](CC3)Cc4ccc(c(c4)O)OC C35853283
Cc1ccc(cc1)S(=O)(=O)N[C@@H](C)[C@H]2c3cc(c(cc3CC[NH+]2Cc4ccccc4C)OC)OC C36043399
Cc1ccccc1Cc2c(nc(nc2N3CCN(CC3)C[C@H](C[NH+]4CCCCC4)O)c5ccccc5)C C36340161
C[C@@H](C(=O)NC1CCCCC1)Sc2nc3c(c4c(s3)CCCC4)c(=O)n2CCC[NH+](C)C C36805930
Cc1ccc(cc1C)[C@@H](C)NC(=O)CSc2nnc(n2c3ccc(cc3)Cl)[C@@H](C)[NH+](C)C C36848851
C[C@H](c1[nH]c(=O)c2ccccc2n1)S[C@@H]3N=[NH+][C@@H](N3Cc4ccccc4)c5ccccc5Cl C39431130
c1ccc(cc1)[C@@H](CNC(=O)c2ccc(o2)S(=O)(=O)c3ccc(cc3)Cl)[NH+]4CCCCC4 C40321998
c1cc(ccc1[C@H](CNC(=O)c2ccc(o2)S(=O)(=O)c3ccc(cc3)Cl)[NH+]4CCCC4)Cl C40322042
c1ccc(cc1)[C@H](CNC(=O)c2ccc(o2)S(=O)(=O)c3ccc(cc3)Cl)[NH+]4CCCCCC4 C40322225
Cc1ccc(cc1)S(=O)(=O)c2ccc(o2)C(=O)NC[C@@H](c3cccs3)[NH+]4CCCCCC4 C40322868
C[C@H](c1cccc2c1cccc2)NC(=O)CSc3nnc(n3c4ccc(cc4)Cl)[C@@H](C)[NH+](C)C C45443342
CCCOc1c(cc(cc1Br)C(=O)/N=c\2/[nH]c(cs2)C[NH+]3CCCCC3)OC C22238194
CCCN1C(=O)[C@H]([NH2+]C12CCN(CC2)S(=O)(=O)c3ccc(c(c3)Cl)Cl)Cc4ccccc4 C36027333
Cc1cc(c(c2c1C(=O)/C(=C/c3cn(c4c3cc(cc4)OC)C)/O2)C[NH+](C)Cc5ccccc5)O C41514637
CCOC(=O)[C@@H]1CCC[NH+](C1)Cc2c(ccc3c2O/C(=C\c4ccccc4Br)/C3=O)O C41586487
CC1=C([C@H](N(N1)Cc2ccccc2)Cl)C(=O)O[C@@H](c3ccccc3)C(=O)C4=c5ccccc5=[NH+]C4 C39945979
Cc1cc(nc(c1C#N)SCC(=O)NCCC2=c3cc(ccc3=[NH+][C@H]2C)OC(F)(F)Cl)C C63515597
CC1CC[NH+](CC1)Cc2ccc(cc2)NC(=O)C3=C(C(=O)OC34CCN(CC4)Cc5ccccc5)C C21868440
CCN1[C@H](C=C2[C@@H]1N(N=C2c3cccs3)c4ccccc4)C(=O)NCCC5=c6ccccc6=[NH+]C5 C63746713
COc1cc2cc(c(=O)n(c2cc1OC)CC3CCCCC3)CNC[C@@H]4CCC[NH+]5[C@@H]4CCCC5 C64007070
C[C@@H]1c2c(sc(n2)NC(=O)C[NH+](C)C)C[C@@]3([C@H]1[C@H]([C@@H](CC3)[C@H](C)C(=O)NCCOC)O)C C03840955
Cc1cccc2c1NC(=O)[C@@]23[C@H]4[C@@H]([C@@H]([NH2+]3)Cc5c[nH]c6c5cccc6)C(=O)N(C4=O)CCCOC C08791347
CCCCN(CC)S(=O)(=O)c1ccc(cc1)C(=O)Nc2c(c3c(s2)C[NH+](CC3)CCC)C(=O)N C08881238
CC[C@H](c1nnc(n1Cc2ccccc2)SCC(=O)Nc3c(ccs3)C(=O)N)[NH+](C)C C09375542
c1ccc(cc1)CNC(=O)NC(=O)COC(=O)c2c(c3ccccc3o2)CS[C@@H]4[NH2+]CCS4 C09562729
C[C@H]1CCc2c(sc3c2c(nc(n3)C[NH+]4CCOCC4)NCc5ccc(s5)S(=O)(=O)N)C1 C09584822
CC1(CC(CC([NH2+]1)(C)C)NC(=O)CCNS(=O)(=O)c2ccc(cc2)OC(F)(F)F)C C11423295
CCOC(=O)[C@]1([C@@H]2[C@@H]([C@H]([NH2+]1)c3ccc(cc3)O)C(=O)N(C2=O)c4ccccc4)Cc5ccc(cc5)O C12497180
CC[C@@H](c1nnc(n1Cc2ccccc2)SCC(=O)Nc3c(c4c(s3)CCC4)C(=O)N)[NH+](C)C C02725863
CC[NH+](CC(=O)Nc1ccc(cc1)NC(=O)C)[C@@H](C)c2[nH]c(=O)c3c(csc3n2)c4cccs4 C12818616
CCCCn1c(c(c(=O)[nH]c1=O)N(CC)C(=O)C[NH+]2CCCCC[C@H]2c3ccc(cc3)OC)N C15105746
CCOC(=O)C1=C(NC(=O)N[C@@H]1c2ccco2)C[NH+](C)CC(=O)Nc3cccc(c3C)C C15480296
CC[C@H](C(=O)NCc1ccco1)Sc2nc3c(c([nH]n3)C)c(=[NH2+])n2c4ccc(cc4)Br C02927061
CC(C)(C)NC(=O)COc1ccc2ccccc2c1C[NH2+]CCNc3ccc(cc3)[N+](=O)[O-] C20872957
CCC[NH+](Cc1ccccc1)CC(=O)N(CC(C)C)c2c(n(c(=O)[nH]c2=O)CC(C)C)N C21918841
CC[C@@]1(C(=O)N(C(=O)N1)NC(=O)C[NH+](C)CC(=O)Nc2cccc(c2C)C)c3ccccc3 C23039047
CNC(=O)c1ccc(cc1)C[NH+](CC(=O)NCC(=O)Nc2ccc(c(c2F)F)F)C3CC3 C25190798
Cc1cc(c(cc1C)S(=O)(=O)Nc2ccc(c(c2)C(=O)NCC(C)C)N3CC[NH2+]CC3)C C33121258
c1ccc(cc1)C[C@H](C(=O)N2CCC3(CC2)c4c([nH+]c[nH]4)CCN3)NC(=O)Cc5ccc(cc5)Cl C24987052
CCCCOc1ccc(cc1)N2C(=O)C[C@H](C2=O)[NH2+]CCc3ccc(cc3)S(=O)(=O)N C13154618
CC[NH+](CC)CCNC(=O)[C@@]1(c2cc(ccc2NC(=O)N1c3ccccc3)Br)O C02457805
C[C@@H](CCCC(C)(C)O)NC(=O)[C@@H]1CN(CC12CC[NH2+]CC2)C(=O)[C@@H](C)Oc3ccccc3 C39631563
C[C@@H](CCCC(C)(C)O)NC(=O)[C@H]1CN(CC12CC[NH2+]CC2)C(=O)c3cc(ccc3Br)OC C39631781
C[C@H](CCCC(C)(C)O)NC(=O)[C@H]1CN(CC12CC[NH2+]CC2)C(=O)CCc3ccc(cc3)OC C39632034
c1ccc2c(c1)cc([nH]2)CNC(=O)[C@@H]3CN(CC34CC[NH2+]CC4)C(=O)c5ccc(cc5)OC(F)(F)F C39671432
CCCC[C@H](C)C(=O)N1C[C@H](C2(C1)CC[NH2+]CC2)C(=O)NCCNC(=O)OC(C)(C)C C39693529
CCc1cccc2=C(C[NH+]=c12)C(=O)CS[C@H]3NN[C@@H]([NH+]3CCC(=O)[O-])c4ccc(cc4)C C39709841
CCN(c1c(n(c(=O)[nH]c1=O)Cc2ccccc2)N)C(=O)C[NH+](C3CC3)[C@@H](C)c4ccccc4Cl C40149512
CN1CCc2c(c(c3c(c(sc3[nH+]2)C(=O)Nc4ccccc4)N)c5cc(c(cc5OC)OC)OC)C1 C40570127
Cc1c(c2cc(ccc2[nH]1)C#N)CCNC(=O)[C@@H]3CN(CC34CC[NH2+]CC4)C(=O)C5(CCCCC5)C C44714508
Cc1c(c2cc(ccc2[nH]1)C#N)CCNC(=O)[C@H]3CN(CC34CC[NH2+]CC4)C(=O)c5cccc(c5)N(C)C C44714550
Cc1c(c2cc(ccc2[nH]1)C#N)CCNC(=O)[C@@H]3CN(CC34CC[NH2+]CC4)C(=O)[C@@H]5CCC=CC5 C44714627
Cc1ccc(c(c1)C)C(=O)N2C[C@@H](C3(C2)CC[NH2+]CC3)C(=O)NCCc4c([nH]c5c4cc(cc5)C#N)C C44714633
C[C@H](c1nnc(n1c2ccc(cc2)Cl)S[C@H](C)C(=O)Nc3ccc4c(c3)[nH]c(=O)[nH]4)[NH+](C)C C45486298
COCCOc1ccc(cc1C(=O)ONC(=[NH2+])NC2CCCCCCC2)Br C48523817
Cc1ccc2c(c1)[nH]c(n2)[C@@H](C)NC(=O)[C@@H]3CN(CC34CC[NH2+]CC4)C(=O)c5cc(nn5C(C)(C)C)C C39695816
c1cc(c(c(c1)Cl)[C@H](CNS(=O)(=O)c2ccc3c(c2)c(=O)[nH]c(=O)[nH]3)[NH+]4CCCC4)F C58791586
CCCCN(c1c(n(c(=O)[nH]c1=O)CCC)N)C(=O)C[NH+](Cc2cccc(c2)Cl)C(C)C C59038095
COc1ccc(cc1OC)C(=O)N/[NH+]=C(\[C@@H]2Cc3cc(ccc3OC2=O)Br)/N C59076474
c1cc(ccc1CC[NH2+][C@@H]2CC(=O)N(C2=O)c3ccc(c(c3)C(F)(F)F)Cl)S(=O)(=O)N C20457692
CCCCn1c(c(c(=O)[nH]c1=O)N(CC)C(=O)C[NH+](C2CC2)[C@H](C)c3ccccc3Cl)N C59334292
Cc1nc(cs1)COc2cccc(c2)/C=C/C(=O)Nc3cccc(c3)C[NH+]4CCC[C@@H]4C(=O)N C59935669
C[C@@H]([C@@H]1CCCC[NH+]1CC(=O)N2CCc3c2ccc(c3)S(=O)(=O)N)NC(=O)OC(C)(C)C C60343125
CCn1cc[nH+]c1CN(CCC2=CCCCC2)c3c(n(c(=O)[nH]c3=O)Cc4ccccc4)N C60378815
CSCC[C@@H](C(=O)N1CCC2(CC1)c3c([nH]c[nH+]3)CCN2)NC(=O)Cc4ccc(cc4)Cl C20588865
c1ccc2=[NH+][C@@H](C=c2c1)CCNC(=O)/C=C\3/CS[C@@H](N3)NS(=O)(=O)c4ccc(cc4)Cl C63282152
c1ccc(cc1)S(=O)(=O)N[C@@H]2Nc3ccc(cc3S2)C(=O)NCCC4=c5ccccc5=[NH+]C4 C63293904
CC[C@H](C)N1[C@@H]2NN[C@@H](N2c3ccsc3C1=O)CCCC(=O)NCCC4=c5ccccc5=[NH+]C4 C63552605
C[C@@H](C(=O)NCCC1=c2ccccc2=[NH+]C1)NC(=O)c3ccc4c(c3)S[C@H](N4)n5cccc5 C63785798
C[C@H](CC1=c2ccccc2=[NH+]C1)NC(=O)CNC(=O)c3ccc4c(c3)S[C@@H](N4)n5cccc5 C63948429
CC[NH+](CC)CCN1[C@@H](/C(=C(/c2cccs2)\O)/C(=O)C1=O)c3ccc(cc3)C(C)C C06785166
CCOC(=O)c1c2c(sc1NC(=O)c3cc(cc(c3)Cl)Cl)C[NH+](CC2)C(C)C C08793016
CN1CCCc2c1ccc(c2)[C@H](CNS(=O)(=O)c3cc(ccc3Cl)Cl)[NH+](C)C C08798807
CN1CCCc2c1ccc(c2)[C@@H](CNS(=O)(=O)Cc3ccccc3Cl)[NH+]4CCCCC4 C08800378
Cc1ccsc1C[NH+](C)CN2C(=O)C(NC2=O)(Cc3ccccc3)Cc4ccccc4 C09794418
C=CCn1c(nnc1SCc2cccc(c2)Cl)C3CC[NH+](CC3)Cc4ccccc4O C11909278
c1cc(ccc1CC[NH2+][C@@H]2CCc3c(sc4c3c(=O)n(cn4)CCCc5ccncc5)C2)F C11912653
Cc1ccsc1C[NH+]2CCC3(CC2)c4ccccc4[C@H]([C@@H]3OC)NC(=O)COc5ccccc5 C12099895
c1ccc(cc1)CC[C@@H](c2ccc3c(c2)C[NH+](CCO3)Cc4cccn4c5ccccn5)O C12191516
c1ccc(c(c1)COc2c(cc3ccc(cc3n2)F)C[NH2+]Cc4cn5ccsc5n4)Cl C11789415
c1ccc(cc1)C2(CCOCC2)CNC(=O)C[NH+]3Cc4ccccc4O[C@H](C3)c5ccsc5 C12278973
CN(CCc1ccccc1)C(=O)c2c(n3ccsc3n2)C[NH2+]Cc4ccc(s4)Cl C12316220
Cc1nc(c2c3c(sc2n1)CCCCC3)NC[C@@H](c4cccc(c4)OC)[NH+]5CCCC5 C13069911
CC[NH+](CC)CCN1[C@H](/C(=C(/c2ccc(cc2)C)\O)/C(=O)C1=O)c3ccc(cc3)Cl C09176187
C[C@@H](c1ccc2cc(ccc2c1)OC)C(=O)NC[C@H](c3ccc(cc3)OC)[NH+]4CCCC4 C14122024
CC(C)Cn1c2c(c(n1)C(=O)N3CCCC3)C[C@@H](CC2)[NH2+]CCc4ccc(cc4)Cl C14533183
c1ccc2c(c1)cccc2CN3[C@H](CCC3=O)CC[NH2+]Cc4cc5c(cc4Cl)OCO5 C14990947
CC(=CC[NH+]1CCC(CC1)[C@]2(C(=O)N(C(=O)N2)CC3CC3)Cc4ccccc4Cl)C C14994227
C[C@@H](C12CC3CC(C1)CC(C3)C2)[NH2+]Cc4ccc(c(c4)OC)OCC(=O)N5CCCCC5 C16576159
c1cc(sc1)C[NH+]2CCC(CC2)[C@@]3(C(=O)N(C(=O)N3)C4CCCC4)Cc5ccc(cc5)F C19219893
Cc1ccc(cc1)COc2c(cc(cc2Cl)C[NH2+]Cc3ccc4c(c3)OCO4)OC C20874989
Cc1ccc2c(c(c(=O)oc2c1)CCC(=O)NC[C@H](c3cccs3)[NH+]4CCC(CC4)C)C C22681143
C[C@H](C1CC1)N(Cc2ccccc2)C(=O)NC[C@H](c3cccs3)N4CC[NH+](CC4)C C22810951
c1cc(ccc1CN(C(=O)C[NH+]2CCN(CC2)c3ccc(cc3)O)C45CC6CC(C4)CC(C6)C5)F C24165284
CCOc1ccc(cc1)/C(=N\O)/[C@@H](C[NH+]2CCCCC2)Oc3ccc(cc3Cl)Cl C26504153
CC1CC[NH+](CC1)[C@H](CNC(=O)CCc2ncc(o2)c3ccc(cc3)F)c4cccs4 C27575175
CC(C)c1ccc(cc1)[C@H](CNC(=O)c2cc(on2)c3cccs3)[NH+]4CCCCC4 C28291846
CC(C)(C)c1ccc(cc1)[C@H](CNC(=O)c2cc(=O)c3ccccc3o2)[NH+]4CCCCC4 C28402848
Cc1ccccc1S(=O)(=O)N(c2ccc(cc2)F)C3CC[NH+](CC3)Cc4ccccc4O C34683930
CC[C@H](C)NC(=O)[C@@H]1Cc2ccc(cc2N3[C@@H]1C[NH+](CC3)Cc4ccc(cc4)Cl)OC C35545349
Cc1cc(cc(c1Cl)C)OCC(=O)NC[C@H](c2ccc(cc2)OC)[NH+]3CCCCC3 C06744554
C[C@@H]([C@H](c1cccs1)N2CC[NH+](CC2)Cc3ccccc3)NC(=O)c4ccc(o4)Br C38595883
C[NH+](C)[C@@H](CNC(=O)COc1c(c(c(c(c1Cl)Cl)Cl)Cl)Cl)c2ccco2 C38614648
Cc1c(c(c(c(c1C)C)S(=O)(=O)NC[C@@H](c2ccc(cc2)F)N3CC[NH+](CC3)C)C)C C38631213
CN1CCCc2c1ccc(c2)[C@@H](CNS(=O)(=O)c3ccc(cc3)C(F)(F)F)[NH+]4CCCC4 C38670647
CN1CCCc2c1ccc(c2)[C@@H](CNC(=O)C3(CCOCC3)c4ccccc4)[NH+]5CCCCC5 C38670959
CC(C)(C(=O)NC[C@@H](c1ccc2c(c1)CCN2C)[NH+]3CCCCC3)Oc4ccc(cc4)Cl C38671499
Cc1ccc(cc1)[C@H](c2ccncc2)[NH2+]C[C@H]3C=NN=C3c4ccc5cc(ccc5c4)OC C39372145
Cc1ccccc1[C@@H]2[C@@H](CN(N2)c3ccc(cc3F)F)C[NH+](C)CCC4=C(N=N[C@@H]4C)C C39404858
CCC[C@@]1(CN(C(=O)N1CC2(CC[NH+](CC2)Cc3ccccc3)C4CCCCC4)O)C C39487339
c1ccc(cc1)CCNc2c3ccccc3[nH+]c(n2)N4CCN(CC4)c5ccccc5F C41153229
Cc1cccc(c1)N2CC[NH+](CC2)CCCCNS(=O)(=O)C3=Cc4ccccc4CC3 C46722464
CCc1ccccc1NC(=O)CN(C)C(=O)[C@H](C)[NH+](C)Cc2cc(cc(c2)Cl)Cl C59405051
CCCCCSC1=NN2[C@H](C3=C(CCCC3=O)[NH+]=C2N1)c4ccc(cc4)Br C09942368
Cc1c(sc(n1)Cc2ccc(cc2)F)C(=O)N[C@@H](C)c3cc(ccc3N4CC[NH+](CC4)C)F C60342261
Cc1ccc(c(c1)C)c2csc3c2c(ncn3)NC[C@H](c4ccc(cc4)OC)[NH+](C)C C62048840
CN(C)c1ccc(cc1)[C@@H](CNS(=O)(=O)c2ccc(cc2)F)C3=c4ccccc4=[NH+]C3 C63122402
c1ccc(c(c1)CS(=O)(=O)NC[C@H](c2ccccc2Cl)C3=c4ccccc4=[NH+]C3)C#N C63182695
C[C@H]1C(=c2cc(ccc2=[NH+]1)F)CCNC(=O)[C@H]3CCCC[C@@H]3C(=O)OCC(F)(F)F C63514968
COc1ccc(c(c1)F)[C@@H]2[C@H]3C(=c4ccccc4=[NH+]3)CCN2Cc5ccc(cc5)OCCO C64651429
Cc1csc(n1)c2coc3cc4c(cc3c2=O)CO[C@@H](O4)CCCCC[NH3+] C04426269
COC(=O)C1=C(NC(=O)N[C@H]1c2ccc(cc2)Cl)C[NH+]3CCCC3 C05017461
Cc1ccc(cc1)c2[nH]c(=S)n(n2)C[NH+](C)CC(=O)NC(C)(C)C C08148007
C[NH+](Cc1ccc(cc1Cl)Cl)CC(=O)NC(=O)NCc2ccco2 C03586684
Cc1cc(cc(c1)C(=O)Nc2ccc(cc2)S(=O)(=O)NC3=[NH+]CCC3)C C10999488
C[NH+]1CCNC(=O)[C@@H]1CC(=O)NCC2(CCCC2)c3ccc(cc3)OC C12028659
c1ccc2c(c1)CC(C2)[NH+]3CCNC(=O)[C@@H]3CC(=O)NCCc4ccco4 C12051643
c1ccc2c(c1)cc(o2)c3c(c[nH]n3)C[NH2+]CC[C@H]4COc5ccccc5O4 C11936577
Cc1ccc(c(c1)[C@@H](C)[NH2+]Cc2[nH]c(=O)c3cc(c(cc3n2)OC)OC)C C12756048
CC(C)c1ccc(cc1)C[NH+](C)CC(=O)N2C[C@@H](Oc3c2cccc3)C(=O)N C12760826
C[C@@H](c1nc(nc(n1)N(C)C)N)[NH+](C)Cc2ccc(cc2)C(F)(F)F C24829013
Cc1cc(cc(c1)NC(=O)[C@@H](C)N2CC[NH+](CC2)CC(=O)NCC=C)C C27901920
c1cc(ccc1OCCNC(=O)NCc2ccc([nH+]c2)N3CCCC3)F C29735577
CC1(CC(CC([NH2+]1)(C)C)NC(=O)CN(C)S(=O)(=O)c2cccs2)C C29787723
Cc1cc(=O)n2c3ccccc3n(c2c1C#N)C[C@@H](C[NH2+]Cc4ccccc4)O C05051101
Cn1cccc1[C@H](CNC(=O)Nc2cccc(c2)Cl)N3CC[NH+](CC3)C C38676931
C[NH+](Cc1cc[nH]n1)C[C@@H]2NC(=NO2)Cc3cccc(c3)C(F)(F)F C39360054
c1ccc(cc1)c2ccc(cc2)C3=NN=C[C@@H]3C[NH2+]CCN4CCNC4=O C39485745
Cc1ccc(cc1NC(=O)C(=O)NCc2ccc([nH+]c2)N3CCCCCC3)F C41491658
Cc1cccc(c1C)NC(=O)C(=O)NCc2ccc([nH+]c2)N3CCCCC3 C41519145
C[C@@H]1C[C@H](C[NH+](C1)CCNC(=O)C(=O)Nc2ccccc2OC(C)C)C C41726407
CCc1ccc(cc1)[C@H](CNC(=O)Nc2nnc(s2)CC)[NH+](C)C C43345693
CCOC(=O)[C@H](Cc1c([nH+]c2n1cc(cc2)C)c3ccc(cc3)OC)N C44360817
Cc1ccc(cc1)NC(=O)C(=O)NCc2ccc([nH+]c2)N3CCCCCC3 C47704351
Cc1c(cccc1N2CCCC2=O)NC(=O)NC3CC[NH+](CC3)CC(C)C C47845585
C[C@@H]1CCC[C@H]([C@@H]1C)NC(=O)[C@@H](C)[NH+]2CCN(CC2)CC(=O)NC(C)C C49973019
C[C@@H]1CCCC[C@H]1OCC[NH+]2CCN(CC2)Cc3nc4ccccc4c(n3)N C52430348
C[C@H]1CCCC[NH+]1CCNC(=O)Nc2ccc(cc2)Cn3ccccc3=O C56681239
CCc1c(c(c([nH]1)C(=O)NC[C@@H]2CCC[NH+](C2)C(C)C)C)C(=O)OC C58182107
Cc1cc(cc(c1OCC(F)(F)F)C)C[NH+](C)CC(=O)NC(=O)NC C54394302
CC1CC[NH+](CC1)[C@H](C)CNC(=O)CNC(=O)c2ccc(o2)Br C60162056
c1cc(cc(c1)F)C[NH+]2CCC[C@H](C2)C(=O)NNC(=O)c3ccc(cc3)C#N C61462581
CCCNC(=O)NC(C)(C)C(=O)N(C)C1CC[NH+](CC1)C2CCC(CC2)C C61607083
CCSc1ccc(cn1)NC(=O)C(=O)NCC2(CCCCC2)[NH+](C)C C63815467
C[C@H](CCC1=c2ccccc2=[NH+]C1)[NH+]3CCCN4[C@@H](C3)C=C(N4)C(=O)[O-] C65374274
C[C@@H]1CCC[NH+](C1)C(C)(C)CNC(=O)Nc2nnc(s2)C(F)(F)F C65438993
Cc1ccc(s1)[C@@H](C)NC(=O)NCc2ccc(nc2)N3CC[NH+](CC3)C C65527588
CC[C@@H](C)[NH+](C)CCNC(=O)N[C@@H](C)c1ccc2c(c1)OCCCO2 C66178176
Cc1ccc(cc1N2CC[C@@H](C2)CNC(=O)NCCc3[nH+]ccn3C)Cl C66234974
CC[C@]1(C(=O)N(C(=O)N1)C[C@@H](C[NH+]2CCC(CC2)C)O)c3ccc(cc3)F C66481910
Cc1c(sc(n1)NC(=O)C[NH+](C)CC(=O)Nc2cc(cc(c2)F)F)C C66836810
C[C@H](c1ccc(cc1)S(=O)(=O)NC)/[NH+]=C\c2cccc(c2O)OC C66887618
Cc1c(c(n(n1)C)C)[C@H](C)NC(=O)NC[C@H](C2CCCCC2)[NH+](C)C C67004006
CC(C)(C)OC(=O)NCC(=O)NCC1(CCCC1)[NH+]2CCSCC2 C67163765
COc1cc(ccc1O)CN(C2CC2)C(=O)NC3CC[NH+](CC3)C4CC4 C67387370
Cn1c2c(cn1)[C@@H](CCC2)NC(=O)NC[C@@H]3CCC[NH+]3CC4CCCCC4 C67460710
Cc1ccc(cc1)OC[C@H](C)NC(=O)NCCc2cn3c([nH+]2)CCCC3 C67559603
Cc1ccc([nH+]n1)NCCNS(=O)(=O)c2cc(ccc2Cl)Cl C67629676
C[C@@H](C(=O)NC(=O)NC(C)(C)C)N1CC[NH+](CC1)CC2CCCCC2 C67648827
C[C@@H](C(=O)NC(=O)NCC(F)(F)F)N1CC[NH+](CC1)CC2CCCCC2 C67649111
C[C@@H](c1ccc(cc1)Cl)OC[C@@H](C[NH+]2CCN(CC2)S(=O)(=O)c3cc(ccc3Cl)Cl)O C02638562
CCOC(=O)c1c2c(sc1NC(=O)/C(=C/c3ccccc3)/C#N)C[NH+](CC2)Cc4ccccc4 C03267136
CN1CCCc2c1ccc(c2)[C@@H](CNS(=O)(=O)CCc3ccc(cc3)OC)[NH+]4CCCCC4 C08800434
CC[C@@H](CNC(=O)CSc1nnc(n1c2ccc(cc2)F)[C@H](C)[NH+]3CCCCC3)c4ccccc4 C11416063
CC[NH+](CC)Cc1cc(ccc1OCC(=O)N[C@@H](C)c2cccs2)c3ccc4c(c3)OCO4 C11881269
CCC[C@]1(C(=O)N(C(=O)N1)CCc2ccccn2)C3CC[NH+](CC3)C[C@H](C)CCC=C(C)C C11913201
CC(C)C[C@]1(C(=O)N(C(=O)N1)CCc2cccs2)C3CC[NH+](CC3)Cc4ccc(cc4)OC C12041603
CC[C@@H](CNC(=O)CSc1nnc(n1c2ccccc2)C[NH+]3CCCCC3)c4ccccc4 C12135368
C[C@@H](c1nnc(n1c2ccc(cc2)F)SCC(=O)Nc3ccccc3Cc4ccccc4)[NH+](C)C C12517189
CC[NH+](CC)CCN1[C@H](/C(=C(/c2ccc(cc2)OCC(C)C)\O)/C(=O)C1=O)c3ccc(cc3)Cl C09244316
CC[NH+](CC)CCN1[C@H](/C(=C(/c2ccc(cc2)OCC(C)C)\O)/C(=O)C1=O)c3cccs3 C09360300
CCCOc1ccc(cc1)[C@@H]2/C(=C(/c3ccc(cc3)F)\O)/C(=O)C(=O)N2CC[NH+](CC)CC C09135747
C[NH+](C)[C@@H](Cc1ccccc1)CNC(=O)c2ccc(cc2)S(=O)(=O)N3CCCc4c3cccc4 C17794106
Cc1c(cn(n1)C)CN(C)[C@H](Cc2ccccc2F)C3CC[NH+](CC3)Cc4c(cccc4OC)O C15003683
CCOc1cccc(c1O)C[NH+]2CCC(CC2)[C@H](Cc3ccc(cc3)F)N(C)Cc4cn(nc4C)C C19854073
Cc1ccccc1[C@@H](C)NC(=O)CSc2nc3ccccc3c(=O)n2CC[NH+](C(C)C)C(C)C C22066616
COc1c(cc(cc1Br)Br)C[NH2+]CCCSc2nnnn2c3ccccc3 C22109121
CC[C@@H]1CCCC[NH+]1CCCNC(=O)CN(c2ccc(c(c2)C(F)(F)F)Cl)S(=O)(=O)C C22338269
CCCOc1cccc(c1)C(=O)N(CCC/[NH+]=c/2\cc(oc3c2cccc3)O)Cc4ccccc4 C22473145
CC[NH+](CC)CCC[C@@H](C)NC(=O)COc1ccc2c(c1)occ(c2=O)c3ccc(cc3)Cl C27102258
C[C@@H](c1ccc(cc1)F)[NH+](C)CC(=O)Nc2ccc(cc2)S(=O)(=O)N(C)Cc3ccccc3 C27558402
CCC[C@H](C(=O)NCC[NH+]1CCCCC1)Sc2nc(c(c(=O)n2C)Cc3ccccc3)C C33614304
C[C@@H]1CCCC[NH+]1CCCN(Cc2ccc3c(c2)OCO3)C(=O)Nc4c(cccc4C(C)C)C(C)C C35106495
C[C@H]1CCCC[NH+]1CCCNC(=O)CSCSc2nc3ccccc3c(=O)n2c4ccc(cc4)F C35191337
Cc1ccccc1C[NH+](Cc2ccc(o2)C(=O)NCCc3ccc(c(c3)OC)OC)C(C)(C)C C35226820
Cn1c(c(c(n1)c2ccccc2)C[NH+](C[C@H]3CCCO3)C[C@@H](c4ccccc4)O)Oc5ccccc5 C35778430
CCOC(=O)C1=C(N(C(=O)N[C@H]1c2cccc(c2Cl)Cl)C)C[NH+](C)Cc3ccccc3 C35991399
CCOC(=O)C1=C(N(C(=O)N[C@@H]1c2ccccc2C(F)(F)F)C)C[NH+](C)Cc3ccccc3 C35991736
Cc1ccc(cc1)Oc2c(c(nn2C)c3ccccc3)C[NH+](C[C@@H](COC(C)(C)C)O)C(C)C C36316028
CC(C)(C)OC[C@@H](C[NH+](Cc1c(nn(c1Oc2ccc(cc2F)F)C)c3ccccc3)C4CC4)O C36316140
CCOC(=O)c1c(n(c2c1c(c(cc2)O)CN3CC[NH+](CC3)C)C)CSc4ccccc4 C19818248
C[C@H](C(=O)NCC[NH+]1CCCC1)Oc2ccc3c(c2)[C@H](N(CC3)C(=O)CC(C)C)c4cccc(c4)F C34686407
CC(C)c1ccc(cc1)OCC(=O)NC[C@H](c2ccc3c(c2)CCCN3C)N4CC[NH+](CC4)C C38672883
C[C@H](c1ccc(cc1)F)NC(=O)CSc2nc3ccccc3c(=O)n2CC[NH+](C(C)C)C(C)C C36807334
C[C@H](c1ccc(cc1)F)NC(=O)[C@H](C)Sc2nc3ccccc3c(=O)n2CC[NH+](C(C)C)C(C)C C22715936
C[C@H](CCC(C)C)NC(=O)CSc1nnc(n1c2ccc(cc2)F)[C@@H](C)[NH+]3CCCCC3 C40069204
c1cc(ccc1c2ccc(o2)C[NH+](C[C@H](COc3ccc(cc3)Cl)O)[C@@H]4CCS(=O)(=O)C4)F C40314012
c1cc(cc(c1)Cl)c2ccc(o2)C[NH+](C[C@H](COc3ccc(cc3)F)O)[C@@H]4CCS(=O)(=O)C4 C40316288
CC[NH+](CC)[C@H](CNC(=O)c1ccc(o1)S(=O)(=O)c2ccc(cc2)Br)c3cccs3 C40323068
c1ccc(cc1)n2c(nnn2)SCC[NH2+]Cc3cc(ccc3OCc4ccc(cc4Cl)F)Cl C40743264
Cc1ccccc1COc2ccc(cc2C[NH2+]CCCSc3nnnn3C)Br C40744780
CCn1c(nnc1SCC(=O)NCc2ccc(cc2)C[NH+]3CCC(CC3)C)c4ccccc4C C29342098
C[C@@H](C(=O)NCCc1ccc(c(c1)OC)OC)[NH+]2CCC(CC2)C(=O)c3ccc(cc3)CC(C)C C59403718
CCOC(=O)c1c(c2c(=O)[nH]c(nc2s1)[C@@H](C)[NH+](C)Cc3ccccc3c4ccccc4)C C60356604
CCOc1ccc(cc1)c2c(sc3c2c(nc(n3)C)NC[C@H](c4ccc(cc4)OC)[NH+](C)C)C C62049126
c1ccc(cc1)[C@H](C(=O)C2=c3ccccc3=[NH+]C2)OC(=O)CNC(=O)c4ccc5ccccc5c4 C39943509
c1ccc2=[NH+]CC(=c2c1)CCC(=O)OCC(=O)Nc3nc(cs3)c4cccc(c4)Br C63237175
CCc1ccc(cc1)C(=O)N[C@H](CC2=c3ccccc3=[NH+]C2)C(=O)OCC(=O)c4ccc(cc4)C C63622996
CCNC(=S)N(CCC1=c2cc(ccc2=[NH+][C@H]1C)Cl)Cc3cc(c(c(c3)OC)OC)OC C63655279
CN(CC(=O)NC[C@@H]([C@@H]1CC=CS1)C2=c3ccccc3=[NH+]C2)S(=O)(=O)c4ccc(cc4)Cl C63830710
CCCn1c(=O)c2ccccc2c(n1)C(=O)OCC(=O)Nc3c(ccs3)C(=O)N C05938297
CCOC(=O)C1=C(NC(=O)NC1)CSc2nc3ccccc3c(=O)n2CCCO C08366119
Cc1ccc(cc1)S(=O)(=O)N(C)CC(=O)NNC(=O)c2ccc3c(c2)NC(=O)CS3 C09129395
Cc1cc(nn2c1c(nc2SCC(=O)c3c(n(c(=O)[nH]c3=O)C4CC4)N)c5ccccc5)C C09516810
Cn1c(c(c(=O)[nH]c1=O)C(=O)CSc2nnc(n2C3CC3)Cc4cccs4)N C09579177
CCN(Cc1cc(=O)n2c(csc2n1)C)c3c(n(c(=O)[nH]c3=O)Cc4ccccc4)N C10431094
CC(C)Cn1c(c(c(=O)n(c1=O)C)C(=O)CNc2cc3c(cc2Br)OCCO3)N C11624697
Cc1c(n(c(c1C#N)NC(=O)CN2C[C@H](Oc3c2cccc3)C(=O)N)Cc4ccco4)C C12561224
CCCn1c(c(c(=O)[nH]c1=O)C(=O)CSc2nnc(o2)c3cccc(c3)Br)N C12882145
C[C@@H](CSc1nc2c(n1C[C@@H](COc3ccc(cc3)Cl)O)c(=O)[nH]c(=O)n2C)O C00829834
Cc1cc(cc(c1)OCC(=O)N(CCOC)c2c(n(c(=O)[nH]c2=O)CC(C)C)N)C C13095257
c1ccc2c(c1)CCCN2CC(=O)NNC(=O)CCCNC3=NS(=O)(=O)c4c3cccc4 C09581183
CCn1cc(c(=O)c2c1cc3c(c2)OCO3)C(=O)NCC(=O)NCCc4ccc(cc4)O C13609297
C=CCNS(=O)(=O)c1ccc(cc1)NC(=S)NC(=O)c2ccc(cc2)[N+](=O)[O-] C13991264
C[C@H](C(=O)NC[C@@H]1COc2ccccc2O1)NS(=O)(=O)c3ccc(cc3)NC(=O)C C14232626
Cc1cc([nH]c(=O)c1CNC(=O)[C@@H](C(C)C)NS(=O)(=O)c2ccc3c(c2)OCCO3)C C14246826
CCCCn1c(c(c(=O)[nH]c1=O)N(C)C(=O)[C@@H]2CC(=O)N(C2)c3cccc(c3C)C)N C14655314
CC(C)Cn1c(c(c(=O)[nH]c1=O)N(CCOC)C(=O)c2cc(c(nc2)Cl)Cl)N C14721705
C[C@H]1C(=O)N(c2ccccc2O1)CCC(=O)OCC(=O)Nc3c(c4c(s3)CCC4)C(=O)N C16192059
C[C@@H]1CCCC[C@H]1NC(=O)NC(=O)COC(=O)c2cccc(c2)S(=O)(=O)NCC#C C16558588
CC(C)n1c(=O)c2ccccc2nc1SCC(=O)c3c(n(c(=O)[nH]c3=O)C4CC4)N C16654846
CC(C)Cn1c(=O)c2cc(ccc2nc1SCC(=O)c3c(n(c(=O)[nH]c3=O)C4CC4)N)Cl C16663752
C=CCn1c(=O)c2c(csc2nc1SCC(=O)c3c(n(c(=O)[nH]c3=O)C4CC4)N)C5CC5 C16674559
c1cc(sc1)S(=O)(=O)c2cnc(nc2N)SCC(=O)Nc3ccc4c(c3)OCCO4 C16843189
Cc1c(sc2c1c(=O)[nH]c(n2)CS[C@H](C)C(=O)NNC(=O)c3ccc4c(c3)OCO4)C C17641125
C[C@@H](C(=O)N1CC(=O)Nc2c1ccc(c2)C(F)(F)F)OC(=O)c3cc(sc3)S(=O)(=O)N C18389035
c1cc(c(cc1Br)/C=N/Nc2[nH]nc(n2)SCc3nnc(o3)C(F)(F)F)O C20834623
C[C@@H](C(=O)Nc1ccc(cc1)S(=O)(=O)N)Sc2nnc(n2Cc3ccco3)C4CC4 C21623467
c1cc(ccc1CN2C(=O)CCC2=O)C(=O)NNC(=S)NCc3ccc4c(c3)OCO4 C22897873
Cc1cc(cc(c1C)S(=O)(=O)NC)C(=O)Nc2nc(cs2)Cc3n[nH]c(=S)n3CC=C C23041859
Cn1c2ccccc2nc1CC(=O)NNC(=O)c3cccc(c3)S(=O)(=O)NCC(F)(F)F C23723096
CC(C)Cn1c(c(c(=O)[nH]c1=O)N(CC(C)C)C(=O)[C@@H]2CC(=O)N(C2)c3ccccc3Cl)N C24023279
CCOC(=O)c1c(oc(c1C(=O)N)NC(=O)CSc2c3c(ccs3)ncn2)C C24713393
c1cc(c(cc1[N+](=O)[O-])Cl)NC(=O)CSc2nnc(s2)SCC(=O)N C24790984
CCn1c(=O)c2c(c(sc2nc1SCC(=O)c3c(n(c(=O)[nH]c3=O)C4CC4)N)C)C C27434424
c1ccc(c(c1)N2C(=O)C[C@@H](C2=O)NNC(=O)CCNS(=O)(=O)c3ccc(cc3)Cl)F C27791082
CCN(CC)C(=O)Cn1c(=O)c2c(c(sc2n(c1=O)Cc3ccc(cc3)Cl)C(=O)NN)C C34782844
CCCCN(c1c(n(c(=O)[nH]c1=O)Cc2ccccc2)N)C(=O)[C@@H]3CS[C@@]4(N3C(=O)CC4)C C12921102
CC(C)CN(c1c(n(c(=O)[nH]c1=O)Cc2ccccc2)N)C(=O)[C@@H]3CS[C@]4(N3C(=O)CC4)C C12869588
Cc1cc(c(o1)C)C(=O)NNC(=O)[C@@H](C(C)C)NC(=O)c2cc(cc(c2)OC)OC C36667788
CCOC(=O)c1ccc(cc1)NC(=O)/C=C\2/CS[C@@H](N2)NC(=O)C3=CCC(=O)N=C3 C39590376
CCn1c(nnc1S[C@@H](C)C(=O)/N=C\2/NCCS2)[C@@H](CO)NC(=O)c3cccc(c3)C C39755066
CCCCn1c(c(c(=O)[nH]c1=O)N(Cc2ccco2)C(=O)COC3CCCCC3)N C40140494
Cc1ccc(cc1)NC(=S)N2[C@H](Cc3c([nH+]c[nH]3)[C@@H]2c4cc(c(cc4OC)OC)OC)C(=O)[O-] C44589287
CONS(=O)(=O)c1ccc(cc1)C(=O)Nc2ccc(c(c2)Cl)N3CCNC(=O)C3 C46793748
c1ccc(cc1)[C@@H](C(=O)N)OC(=O)CNS(=O)(=O)c2ccc3c(c2)OCCCO3 C21303317
Cc1c(sc(n1)N2CCOCC2)C(=O)NNC(=O)[C@H](C(C)C)NC(=O)c3cccs3 C22905204
Cc1ccc(cc1)NS(=O)(=O)c2ccc(cc2)NC(=O)C(=O)Nc3cc(on3)C C59772153
C[C@H]1Cc2cc(ccc2N1C(=O)COC(=O)CCc3ccc(c(c3)O)OC)S(=O)(=O)N C60322410
CCCCn1c(=O)[nH]nc1SCC(=O)N[C@H]2Nc3cc4c(cc3S2)OCCO4 C63399683
Cc1c(cccc1Cl)N2C(=O)[C@@H]3[C@H](N(O[C@@H]3C2=O)c4ccccc4)c5ccc(cc5)OS(=O)(=O)c6ccccc6 C01898465
Cc1c(c(nc(n1)C)N2CCN(CC2)S(=O)(=O)C[C@]34CC[C@H](C3(C)C)CC4=O)Cc5ccc(cc5)Cl C00698354
C[C@@H]1CCCCN1S(=O)(=O)c2ccc(cc2)S(=O)(=O)N(CCC3=CCCCC3)Cc4ccccc4F C00933700
CCn1c(nnc1SCc2ccc(cc2)C(F)(F)F)CNS(=O)(=O)c3ccc(cc3)Br C03125404
CCCCCCSc1nc2c(nn1)-c3ccccc3N([C@H](O2)c4ccc(c(c4OC)OC)OC)C(=O)C C02104443
CC1=NC2=C([C@@H](C1C(=O)OCCOC)c3ccc(cc3)Br)C(=O)C[C@@H](C2)c4ccc(cc4)OC C08780585
Cc1ccc(cc1)S(=O)(=O)N2CCC[C@H]2C(=O)N(C[C@@H]3CCCO3)c4nc5c(cccc5s4)C(C)C C09036217
CC[C@H]1CCCCN1S(=O)(=O)c2ccc(cc2)C(=O)/N=c\3/n(c4cc(c(cc4s3)OC)OC)CC=C C09147349
Cc1ccc(cc1N2CCN(CC2)c3nc4c(n3CCSc5ccccc5)c(=O)n(c(=O)n4C)C)Cl C10248665
CC1(C(=O)N(c2cc(ccc2O1)C(=O)N(CCc3ccccc3)Cc4ccccc4)CC(=O)N5CCCC5)C C01355478
CC1=NC2=C([C@@H](C1C(=O)OC[C@H]3CCCO3)c4ccc(c(c4)OC)OC)C(=O)C[C@H](C2)c5ccccc5OC C15277480
Cc1ccc(cc1[N+](=O)[O-])C(=O)N(CC=C)CC(=O)N2CCc3c(ccs3)[C@H]2c4ccc(cc4)C(C)(C)C C16504260
CCCN(Cc1cccn1Cc2nc(cs2)C(=O)N3C[C@@]4(C[C@H]3CC(C4)(C)C)C)C(=O)c5ccccc5F C16534468
CCOC(=O)C1=C(NC2=C([C@@H]1c3ccccc3Br)C(=O)C[C@H](C2)c4ccc(c(c4)OC)OC)C C00678875
Cc1ccc2c(c1)[C@@H](CC(O2)(C)C)NC(=O)CN(c3cccc(c3)F)S(=O)(=O)c4ccc(cc4)SC C22426491
CCCCN1C(=O)/C(=C/c2c(c(c(=O)n(c2N3CCN(CC3)c4ccc(cc4)F)C)C#N)C)/SC1=S C33812471
CC(C)c1ccc(cc1)[C@@H]2c3cccn3CCN2C(=O)CN(CCOC)C(=O)c4ccc(cc4)C(F)(F)F C34806139
C[C@H]1CN(CCN1S(=O)(=O)c2ccccc2)C(=O)CCN3CCc4c(ccs4)[C@@H]3c5cccc(c5)F C34830632
c1ccc2c(c1)cccc2NC(=O)N3CCN(CC3)CCN(Cc4ccc(cc4)F)C(=O)Cc5cccs5 C35003499
CC1([C@@H]2CC[C@]1(C(=O)C2)CS(=O)(=O)N(CC(=O)N3CCc4c(ccs4)[C@@H]3c5ccccc5)C6CC6)C C35358573
CC[C@@H]([C@H]1c2cc(c(cc2CCN1Cc3ccc(cc3)C)OC)OC)NS(=O)(=O)c4ccc(cc4)Cl C35674860
Cc1ccc(cc1)c2nnc(n2c3ccc(cc3)OC)SCC(=O)N4CCN([C@H](C4)C)C(=O)C5CCCC5 C00963239
CC(C)(C)N(CC(=O)N1CCc2c(ccs2)[C@H]1COc3ccc(cc3)Cl)C(=O)c4ccccc4OC C35742006
CCCN(Cc1cccn1Cc2ccc(o2)C(=O)N3CCN(CC3)c4ccccc4OC)C(=O)c5ccco5 C35829378
CC(C)CN(CC(=O)N1CCc2c(ccs2)[C@H]1COc3ccc(cc3)C(C)C)C(=O)c4cccc(c4)OC C36116661
CC(C)c1ccc(cc1)OC[C@@H]2c3ccsc3CCN2C(=O)CN(C[C@H]4CCCO4)C(=O)C5CCCC5 C36116994
c1ccc(c(c1)OC[C@@H]2c3ccsc3CCN2C(=O)CN(C[C@H]4CCCO4)C(=O)c5cccc(c5)F)F C36120585
CCCN(CC(=O)N1CCc2c(ccs2)[C@@H]1COc3cccc(c3)OC)S(=O)(=O)c4ccc(cc4)C C36124116
Cc1ccc(cc1)S(=O)(=O)N(CC2CC2)CC(=O)N3CCc4c(ccs4)[C@@H]3COc5ccc(cc5)F C36124318
Cc1ccc(cc1)S(=O)(=O)CNC(=O)[C@H](c2ccccc2C)N(c3ccccc3Cl)C(=O)C=C(C)C C36546798
Cc1ccc(cc1)S(=O)(=O)CNC(=O)[C@H]([C@@H](C)c2ccccc2)N(C(=O)Cc3ccccc3C)C(C)(C)C C36581194
Cc1ccc(cc1)S(=O)(=O)CNC(=O)[C@H](c2ccccc2C)N(C(=O)c3ccccc3Cl)C(C)(C)C C36592849
Cc1ccc(o1)CN([C@@H](c2ccc(cc2)OC)C(=O)NC(C)(C)C)C(=O)C(c3ccccc3)c4ccccc4 C36600274
CCOCCn\1c2c(cccc2s/c1=N\C(=O)c3ccc(cc3)S(=O)(=O)N4C[C@@H](C[C@@H](C4)C)C)OC C13951335
c1cc(ccc1COc2coc(cc2=O)CN3CCN(CC3)C(=O)C45CC6CC(C4)CC(C6)C5)C(F)(F)F C37309228
CCCCCOc1ccc(cc1OCC)[C@@H]2c3c(=O)c4c(cc(cc4oc3C(=O)N2Cc5cccnc5)C)C C38594092
CC\1=C(C(=O)N(C(=O)/C1=C\c2cn(nc2c3cccc(c3)[N+](=O)[O-])c4ccccc4)CCCOC(C)C)C#N C38606643
CCCOc1ccc(cc1OCC)[C@@H]2c3c(=O)c4cc(cc(c4oc3C(=O)N2[C@@H]5CCS(=O)(=O)C5)C)C C38648936
CCCc1cccc2c1nc\3n(c2=O)CCC/C3=C\c4cc(cc(c4)S(=O)(=O)C(C)C)c5ccccc5O C39483317
C[C@]1(CN(C(=O)N1CC2(CCN(CC2)F)C3CCCCC3)S(=O)(=O)Oc4ccccc4)c5ccccc5 C39487996
CCON1CCC(CC1)(CN2C(=O)N(C[C@@]2(C)S(=O)(=O)C(C)C)S(=O)(=O)C(C)C)C3CCCCC3 C39491027
CCCCn1c(c(c(c(c1=O)C#N)C)/C=C/2\C(=O)N(C(=S)S2)C[C@@H]3CCCO3)N4C[C@H](C[C@@H](C4)C)C C39770678
CCCCn1c(c(c(c(c1=O)C#N)C)/C=C\2/C(=O)N(C(=S)S2)C[C@@H]3CCCO3)N4C[C@@H](C[C@@H](C4)C)C C39990482
CCCCn1c(c(c(c(c1=O)C#N)C)/C=C\2/C(=O)N(C(=S)S2)[C@H](C)CC)NCc3ccccc3Cl C40067058
CC[C@@H](C)c1ccc(cc1)OCCCn2c3ccccc3nc2[C@@H]4CC(=O)N(C4)c5ccc6c(c5)OCCO6 C40182360
CC(C)c1ccc(cc1)OCCCCn2c3ccccc3nc2[C@@H]4CC(=O)N(C4)c5ccc6c(c5)OCCO6 C40182410
C[C@@]12C[C@@H](CC(C1)(C)C)N(C2)C(=O)CSc3nc(cc(n3)Cl)N(C)CCc4ccc(c(c4)OC)OC C35307120
Cc1c(c(=O)n(n1C)c2ccccc2)N3C(=O)/C(=C/c4ccc(cc4)OC(=O)c5cccc(c5)[N+](=O)[O-])/SC3=S C01789749
CC1=C([C@H](n2c(=O)/c(=C/c3ccc(c(c3)OC)OC(=O)C)/sc2=N1)c4ccccc4Cl)C(=O)OCCOC C01819032
Cc1cc(ccc1OCC=C)c2c(cn(n2)c3ccccc3)/C=c/4\c(=O)n5c(s4)nc(n5)c6ccccc6OC(=O)C C01822017
Cc1c2c([nH]n1)OC(=C([C@@H]2c3ccc(cc3)OCc4cccc(c4)F)C#N)N C00646888
c1ccc(cc1)c2csc3c2c(=O)n4c(n3)c5ccccc5c(n4)NN C00948815
Cc1c(c(c(s1)NC(=O)c2ccnn2C)C(=O)N)c3ccc(cc3Cl)Cl C01002816
Cc1c2c([nH]n1)OC(=C([C@@H]2c3cn(c4c3cccc4)Cc5cccc(c5)F)C#N)N C00818734
C[C@H]1CC2=C([C@@H](Nc3ccccc3N2)c4cccc(c4)O)C(=O)[C@@H]1C(=O)OC C04186889
Cc1c(sc2c1c(=O)[nH]c(n2)[C@H](C)Sc3nc(cn3N)c4ccccc4)C C04251976
C[C@H]1CC2=C([C@H](Nc3ccccc3N2)c4cccc(c4)O)C(=O)[C@H]1C(=O)OC C00720027
C[C@H](c1[nH]c(=O)c2c(csc2n1)c3cccs3)Sc4nnc(s4)N C06292352
c1cc(ccc1NC(=O)c2ccc(c(c2)[N+](=O)[O-])N)I C07841815
c1ccc(c(c1)/C=N/c2ccccc2C(=O)N/N=C/c3ccccc3O)O C01021438
Cc1c2c(on1)NC3=C([C@@H]2c4ccc(cc4)O)C(=O)C[C@@H](C3)c5ccc(cc5)O C09049157
COc1ccc(cc1)[C@H]2c3c(nc(nc3NC4=C2C(=O)CCC4)SC)N C12536987
C[C@H]1C(=O)Nc2cc(ccc2O1)N[C@@H](C)C(=O)Nc3ccc4c(c3)CCC4 C12562674
CC(C)Cn1c(c(c2c1nc3ccccc3n2)c4[nH]c5ccccc5n4)N C05207097
c1cc(c(cc1O)O)[C@H]2[C@@H]3CC=C[C@@H]3c4cc(ccc4N2)S(=O)(=O)N5CCCC5 C13639867
c1ccc2c(c1)cc3ccccc3c2/C=N/NC(=O)Cc4nnc(s4)N C00806033
CCN\1C(=O)/C(=C/c2ccc(c(c2)O)O)/S/C1=N\c3ccc(cc3)O C16935915
c1cc(sc1)[C@H]2CC3=C([C@@H](n4c(nc(n4)N)N3)c5ccc(cc5)Cl)C(=O)C2 C18196240
Cc1cc2c(cc1c3c([nH]nc3c4ccc(c(c4O)C)O)C)OCCO2 C00643952
CCOc1ccc(cc1)/N=C\2/NC(=O)/C(=C/c3ccc(c(c3)O)O)/S2 C06870401
CCc1nc([nH]n1)SCc2nc(c3c4c(sc3n2)CCCCC4)N C22284525
C[C@@H](C(=O)NNC(=O)c1cc(ccc1O)Cl)Oc2ccccc2F C23566958
CCN(c1cccc2c1cccc2)C(=O)CSc3[nH]c(=O)cc(n3)N C10257266
Cc1nc(c2c3c(sc2n1)CCCC3)N/N=C\c4ccc(cc4O)O C36020660
Cc1cc(ccc1N)C(=O)Nc2ccc(cc2Br)[N+](=O)[O-] C37040277
Cc1cccc(c1)C2=NC3=NC(=C([C@@H](N3N2)c4cccs4)C(=O)N)C C13123752
Cc1ccc(cc1)[C@@H]2c3c(n[nH]c3C(=O)N2CCO)c4c(cc(cc4O)C)C C38704684
CC[C@H](C(=O)Nc1ccc(cc1)O)Sc2[nH]c(=O)c3c(n2)CCCC3 C41628334
C[C@H]1CCCC[C@@H]1NC(=O)Nc2ccc(cc2)S(=O)(=O)NC(C)C C43676963
C[C@@H]1CCc2c(cc(s2)C(=O)NNC(=O)Nc3ccc(cc3)C#N)C1 C45029370
CNC(=O)Nc1ccc(cc1)NC(=O)C2=Cc3cc(ccc3OC2)Cl C45799810
Cc1cc(cc(c1)NC(=O)N[C@@H](C)c2cccc(c2)NS(=O)(=O)C)C C48052155
C/C(=N/NS(=O)(=O)c1ccc2ccccc2c1)/c3cc(ccc3O)O C17073583
C[C@H](CNC(=O)NNC(=O)c1cn(c2c1cccc2)C)c3ccccc3 C54045414
Cc1cccc(c1C)NC(=O)N[C@H](C)c2ccc(cc2)S(=O)(=O)NC C54348639
c1cc(c(cc1O)O)/C=N\N=C/2\c3cc(ccc3NC2=O)Br C55145552
Cc1ccc(c(c1)O)C(=O)NNS(=O)(=O)c2cc(ccc2C)Cl C55647484
Cc1ccc(c(c1)F)NC(=O)[C@H](C)Nc2cccc(c2)N3CCNC3=O C56157494
Cc1ccc(cc1)NC(=O)[C@H](C)Sc2[nH]nc(n2)c3ccccc3O C05504479
Cc1cc(ccc1N(C)C)NC(=O)NCC(=O)Nc2ccc(c(c2)F)F C58123121
c1cc(c(cc1Cl)/C=N/Nc2[nH]nc(n2)SC3CCCCC3)O C21080513
C[C@@H](c1cccc(c1)Br)NC(=O)c2cc(cc(c2N)[N+](=O)[O-])F C59363098
C[C@H](c1ccc2c(c1)[nH]c(=O)[nH]2)NC(=O)COc3ccc4ccccc4c3 C47572162
COc1ccccc1[C@@H]2C[C@@H](N=C3N2N=C(N3)N)c4ccc(cc4)Cl C13127569
COc1ccc(cc1)[C@H]2C[C@@H](N3C(=N2)NC(=N3)N)c4ccc(cc4)Cl C13131877
CC(C)CNC(=O)NNC(=O)c1c2c(sc1n3cccc3)CCCC2 C65180847
Cc1ccc(c(c1)O)C(=O)NNC(=O)C(=O)c2ccc(cc2)C(C)(C)C C66047834
Cc1c2c(n[nH]1)OC(=C([C@@H]2c3ccc(o3)c4ccccc4Cl)C#N)N C04808649
Cc1cc(cc(c1)[C@@H](C)NC(=O)NCc2[nH]nc(n2)c3cccs3)C C66704327
Cc1ccc(c(c1)NC(=O)N[C@@H](C)c2cccc(c2)S(=O)(=O)NC)C C67232006
Cc1cccc(c1O)C(=O)N/N=C(\C)/CC(=O)Nc2ccc(cc2C)Br C04690617
CC[C@@H](C(=O)N1c2ccccc2Sc3c1cccc3)Sc4[nH]c(=O)cc(n4)N C02792966
C[C@H](c1ccc(cc1)F)NC(=O)[C@H](C)Sc2nnc(n2N)c3ccc(cc3Cl)Cl C08645054
CC(C)[C@@H]1Cc2c(sc3c2c(nc(n3)SCC(=O)Nc4ccc(cc4)Cl)N)CO1 C02254480
Cc1ccc(cc1Cl)NC(=O)C2=C(NC(=S)N[C@@H]2c3cccc(c3OC)OC)C C00867229
CC(C)c1ccc(cc1)NC(=O)c2csc(n2)NC(=O)Nc3ccc(cc3)Cl C09319132
Cc1ccc(c(c1)NC(=O)[C@H](c2ccccc2)Sc3nnc(n3N)c4cccs4)C C09644530
Cc1ccc(cc1)NC(=O)Nc2nc(cs2)CC(=O)Nc3ccc(cc3)Br C09649880
CC(C)C[C@H](C(=O)N/N=C/c1cc(ccc1O)Cl)NC(=O)c2ccc(cc2)Cl C10002710
C[C@@H](CCC(=O)OC)[C@H]1CC[C@@H]2[C@@]1(CC[C@@H]3[C@@H]2CC[C@H]4[C@@]3(CC/C(=N\NC(=O)N)/C4)C)C C13409304
COc1cccc(c1O)[C@@H]2[C@@H]3CC=C[C@@H]3c4cc(ccc4N2)S(=O)(=O)NC5CCCCC5 C14459501
c1ccc(c(c1)C(F)(F)F)NC(=O)NNC(=O)c2ccc(cc2)OC3CCCC3 C17087644
COc1ccc(cc1)NS(=O)(=O)c2ccc3c(c2)[C@H]4C=CC[C@@H]4[C@H](N3)c5ccc(cc5)O C20679261
CN(c1ccccc1)S(=O)(=O)c2ccc3c(c2)[C@H]4C=CC[C@H]4[C@@H](N3)c5ccc(cc5O)O C20681820
Cc1cc(c(cc1Cl)OC)NC(=S)N/N=C/2\CC3(CCCCC3)Oc4c2cc(cc4)O C20682683
Cc1ccc(c(c1)NC(=O)[C@H](c2ccccc2)Sc3nnc(n3N)c4ccccc4F)C C20892342
C[C@@H]1CCCC[C@@H]1NC(=O)[C@@H](C)Sc2nnc(n2N)c3ccc(cc3)C(C)(C)C C20990151
CC(C)Oc1ccc(cc1)[C@@H]2CC3=C([C@@H](Nc4ccccc4N3)c5ccc(c(c5)OC)O)C(=O)C2 C21221480
CCOc1ccc(cc1)[C@@H]2CC3=C([C@@H](Nc4ccccc4N3)c5ccc(c(c5)OC)O)C(=O)C2 C21223912
CCOc1cc(ccc1O)[C@@H]2C3=C(C[C@@H](CC3=O)c4ccccc4OC)Nc5ccccc5N2 C21238930
Cc1ccc(cc1)CNCc2[nH]c(=O)c3c(c(sc3n2)C(=O)Nc4ccc(cc4C)C)C C16046589
c1ccc(cc1)C(=O)[C@H]2[C@@H](NC(=O)N[C@]2(C(F)(F)F)O)c3ccc(o3)c4ccccc4Cl C26770577
CC(=CCc1c2c(c(c3c1OC(C=C3)(C)C)O)c(=O)c(co2)c4ccc(c(c4)O)O)C C05601526
CCCOc1c(cccc1OC)[C@@H]2C(=C(NC(=S)N2)C)C(=O)Nc3ccc(cc3)C C18093949
c1ccc(cc1)[C@@]2([C@@H]([C@@H](NC(=O)N2)c3ccc(o3)c4ccccc4Cl)C(=O)C(F)(F)F)O C35099376
Cc1cccc(c1)n2c(c3c(nc(nc3n2)NCc4cccc(c4)F)c5cccs5)N C35577560
C[C@H]1CCc2c(sc3c2c(nc(n3)S[C@H](C)C(=O)N[C@@](C)(C#N)C(C)C)N)C1 C36214118
C1CCCC(CC1)NC(=O)C2CCC(CC2)C/N=c\3/c(=N/C4CCCCC4)/c(c3O)O C04687999
CC(C)(C)NC(=O)[C@@H](c1ccc(cc1)O)N(c2cccc(c2)Cl)C(=O)c3ccccc3O C36483162
CC(C)(C)NC(=O)[C@@H](c1cccc(c1)O)N(c2ccccc2Cl)C(=O)c3ccccc3O C36543434
CC(C)(C)NC(=O)[C@@H](c1ccc(cc1)O)N(c2ccccc2Cl)C(=O)c3ccc(cc3)O C36544940
Cc1ccc(c(c1)C)[C@H](C(=O)NC(C)(C)C)N(C(=O)c2cccc(c2O)O)C(C)(C)C C36586886
CC(C)CNc1nc(c2c(n(nc2n1)c3ccccc3Cl)N)c4ccc(cc4)Cl C37357823
Cc1c(ccc2c1OC(=O)[C@H]([C@@H]2C)CCC(=O)NCCc3c[nH]c4c3cc(cc4)Cl)O C38776788
Cc1cc(cc(c1O)C)/C=C(\C#N)/C(=O)Nc2c(c3c(s2)CCCC3)C(=O)NCC=C C39992264
Cc1cc(c(cc1Nc2c(c(ncn2)N(C)C)N)Cl)[C@@H](C#N)c3ccc(cc3)Cl C40688633
CC1=C([C@H](NC(=S)N1)c2ccc(cc2)C(=O)OC)C(=O)Nc3ccc(cc3)Br C45326786
c1ccc2c(c1)nc(o2)c3ccc(cc3O)NC(=S)NC(=O)/C=C/c4ccc(cc4)Cl C02828269
CCCOc1ccc(cc1)c2c3c([nH]n2)OC(=C([C@H]3c4ccc(cc4Cl)Cl)C#N)N C09350409
Cc1ccc(cc1)COc2cccc(c2)[C@H]3c4c(n[nH]c4OC(=C3C#N)N)c5ccc(cc5)Cl C20367384
Cc1ccc(c(c1)C)[C@H](C(=O)NC(C)(C)C)N(c2ccccc2)C(=O)c3c(cccc3O)O C36610031
Cc1cccc(c1C)N2CCN(CC2)c3c(c(ncn3)NC45CC6CC(C4)CC(C6)C5)N C54541595
CCOC(=O)C1=C(OC2=C([C@H]1c3ccc(cc3)Cl)C(=Nc4ccccc4N2)c5ccccc5)N C08781210
c1ccc(c(c1)CSc2[nH]c(nn2)N/N=C/c3cc(ccc3O)Br)Cl C59016935
c1ccc2c(c1)nc(o2)c3cc(ccc3O)NC(=S)NC(=O)Cc4ccc(cc4)Cl C59365268
CC1=C([C@H](NC(=S)N1)c2ccc(cc2Cl)Cl)C(=O)N/N=C/c3ccc(cc3)N(C)C C59384960
CC1=C([C@H](NC(=S)N1)c2ccccc2OC)C(=O)N/N=C/c3ccc(cc3Cl)Cl C59385369
CC1=C([C@H](NC(=O)N1)c2ccccc2Cl)C(=O)N/N=C/c3cccc(c3)Br C59385721
C[C@H](C(=O)N/[NH+]=C/c1cc(cc(c1[O-])OC)Cl)Nc2ccc(cc2)Br C00687112
Cc1ccc(cc1)c2n[nH]c(=S)n2CC(=O)Nc3ccc(cc3)NCC4CCCC4 C60363878
c1ccnc(c1)CC(=O)c2ccc(cc2O)O[C@@H]3[C@H]([C@@H]([C@@H]([C@@H](O3)CO)O)O)O C04116102
c1cc(ccc1/C=N/NC(=O)c2ccncc2)O[C@H]3[C@@H]([C@H]([C@@H]([C@H](O3)CO)O)O)O C04198918
Cc1ccc(cc1)Nc2nc3c(=O)[nH]cnc3n2[C@@H]4[C@@H]([C@@H]([C@@H](O4)CO)O)O C04340312
CCc1cc(c(cc1Br)NC[C@@H]([C@H]([C@@H](CO)O)O)O)[N+](=O)[O-] C04760367
Cc1cc(ccc1O[C@H](C)C(=O)N/N=C/[C@H]([C@@H]([C@@H]([C@@H](C)O)O)O)O)Cl C04763777
c1ccc(cc1)CSc2c3c(nc(n2)N)n(cn3)[C@H]4[C@H]([C@@H]([C@@H](O4)CO)O)O C04769189
Cc1cc2cccc(c2c(c1C(=O)C)O)O[C@@H]3[C@H]([C@@H]([C@@H]([C@@H](O3)CO)O)O)O C05085271
c1cc(c(cc1O)O)/C=N/Nc2[nH]c(nn2)SCC(=O)NC3CC3 C06330111
C[C@H](c1ccc2c(c1)OCCO2)NC(=O)CSc3nc(nc(n3)N)N C06879899
C(C(=O)N)Sc1nnc(s1)NC(=O)CSc2nnc(s2)N C09227621
COc1cc2c(cc1OC)nc(nc2N[C@@H]3[C@H]([C@@H]([C@H](O[C@@H]3O)CO)O)O)Cl C11756767
CN(C)c1nc(nc(n1)N)COC(=O)C[C@H](c2ccccc2)NC(=O)N C11940729
Cn1c2ccc(cc2n(c1=O)C)S(=O)(=O)Nc3cc(cc(c3)C(=O)N)C(=O)N C12290742
c1ccc2c(c1)N(C[C@H](O2)C(=O)N)CC(=O)Nc3c(c4c(s3)CCC4)C(=O)N C12609753
Cc1cc(ccc1OCC(=O)N/N=C/[C@@H]([C@@H]([C@@H]([C@H](C)O)O)O)O)Cl C13133020
COc1cc(ccc1O)[C@@H]2[C@H](c3cc(cc(c3O2)OC)[C@@H]([C@H](CO)O)O)CO C14710225
c1ccc(c(c1)/C=N/Nc2nnc(n2N)SCC(=O)NCc3ccco3)O C20527336
COC(=O)c1ccc(cc1)/C=N/Nc2nnc(n2N)SCC(=O)N C20805962
Cc1ccc(cc1)/C=N/Nc2nnc(n2N)SCC(=O)NNC(=O)C C20918294
CC[C@]1(C(=O)N(C(=O)N1)NC(=O)CNc2ccc(c(c2)C(=O)N)Cl)C C26785831
CC(C)[C@H](C(=O)NC(=O)N)Sc1nnc(n1CCC(=O)N)c2cccs2 C28947716
c1cc(ccc1COC(=O)c2ccc(cc2)O)O[C@H]3[C@@H]([C@H]([C@@H]([C@H](O3)CO)O)O)O C31165501
CCOC(=O)c1ccc(cc1)NC(=S)N[C@@H]2[C@H]([C@@H]([C@@H](CO2)O)O)O C32136098
c1ccc(c(c1)[C@@H](CC(=O)NN2C(=O)C3(CCCCC3)NC2=O)NC(=O)N)Cl C32995973
C(C(=O)NC(=O)N)OC(=O)c1c(c(c(c(n1)Cl)Cl)N)Cl C33374338
CCOC(=O)c1c(c(sc1NC(=O)CSc2nc([nH]n2)N)C(=O)NC)C C03520924
C/C(=C/Cc1cc2ccc(=O)oc2cc1O[C@H]3[C@@H]([C@H]([C@@H]([C@H](O3)CO)O)O)O)/CO C35051316
C[C@H](C(=O)OC[C@H]1[C@@H]([C@@H]([C@@H]([C@H](O1)O)O)O)O)NC(=O)OC(C)(C)C C25075734
CCCn1c(c(c(=O)n(c1=O)C)C(=O)CSc2[nH]c(=O)cc(n2)N)N C16045938
C/C(=C\CNc1c2c(ncn1)n(cn2)[C@H]3[C@@H]([C@@H]([C@@H](O3)CO)O)O)/CO C03875160
CC1CCC2(CC1)C(=O)N(C(=O)N2)NC(=O)CSc3nc([nH]n3)N C10716024
Cc1cccc(c1NC(=O)CS[C@H]2NN[C@@H](N2N)[C@@H]3C=C(N=N3)C)C C39007486
Cc1cccc(c1NC(=O)CS[C@H]2NN[C@H](N2N)[C@@H]3C=C(N=N3)C)C C39007488
Cc1cccc(c1)N2[C@@H](NN=C2SCC(=O)N)Cc3cc(=O)[nH]c(=O)[nH]3 C39361691
c1cc(ccc1[C@H]([C@@H](CO)NC(=O)NC2CCC(CC2)O)O)[N+](=O)[O-] C42895807
CCCCNC(=O)c1ccccc1O[C@H]2[C@@H]([C@H]([C@H]([C@@H](O2)CO)O)O)NC(=O)C C44167952
c1cc(c(cc1[N+](=O)[O-])F)OCC(=O)Nc2cc(cc(c2)C(=O)N)C(=O)N C46877790
c1cc(sc1)C(=O)Nc2c(nc([nH]c2=O)SCC(=O)NC[C@H]3CCCO3)N C02712466
CC[C@@H](C)[C@@H](C(=O)NNC(=O)c1cc(cn1C)Br)NC(=O)N C53374664
CC[C@@H](C)[C@H](C(=O)NNC(=O)c1cc(cn1C)Br)NC(=O)N C53374672
Cc1c(cco1)c2nnc(n2N)SCCC(=O)Nc3c(ccs3)C(=O)N C54439714
Cc1ccc(cc1)S(=O)(=O)N(C)CC(=O)NNC(=O)[C@H](C(C)C)NC(=O)N C26772627
Cc1ccccc1[C@H](CC(=O)NNC(=O)COc2ccc(cc2)F)NC(=O)N C58686595
C[C@H](C1CC1)NC(=O)CO/N=C(\C2=C(C3(CCCC3)N(C2=O)C)N)/N C63456269
C1CCC2=C(C1)[C@@H]([C@@H](S2)NC(=O)CSC3=NC(=O)CC(=N3)N)C(=O)N C63885788
c1cc2cc([nH]c2c(c1)[N+](=O)[O-])C(=O)N[C@@H]3CCCc4c3cc(c(=O)[nH]4)C(=O)N C65044073
C[C@@H](C(=O)NC(=O)NC[C@H]1CCCO1)Nc2cccc(c2)NC(=O)CO C66583043
Cc1cc(ccc1C(=O)NC(C)C)NC(=O)C(=O)NCC(C)(C)C(=O)N C66719487
c1cc2c(cc1c3nc(cs3)C(=O)NC(C(=O)N)C(=O)N)OCCO2 C66821413
c1cn(nc1NC(=O)CCCC[C@H]2[C@H]3[C@@H](CS2)NC(=O)N3)CC(=O)N C67214352
CC1(COP(=O)(OC1)NN)CCl C01592886
Cc1ccc(cc1)O[C@H]2[C@@H]([C@H]([C@@H](CO2)O)O)O C04026259
CC/C(=N\NC(=O)N)/C1C=COC=C1 C05732021
C1CCC2(C1)C(=O)N(C(=O)N2)CCC(=S)N C19483769
Cc1nnc(o1)c2cc(ccc2O)N C20120469
Cc1c(c(n(n1)[C@@H](C)C(=O)NC(C)C)C)N C20420525
CC[C@H](C(=O)NN)N1C[C@H](O[C@H](C1)C)C C22539027
c1cn(c(=O)nc1N)[C@H]2C[C@@H]([C@H](S2)CO)F C17255227
Cc1c(n2c(csc2n1)CC[NH3+])C(=O)[O-] C33503296
C[C@@H](C(=O)N)[NH+]1CCC(CC1)C(=O)[O-] C35083835
Cc1c(c(n(n1)C)N2CCC[C@H](C2)CO)N C36227021
CC[C@H]1CN(CCO1)C/C(=N/O)/N C36769901
Cc1c(c(n[nH]1)C)CNc2c[nH]nc2 C36864858
c1c(n(c(=O)[nH]c1=O)CC2CCC2)N C37180819
c1cc(ccc1N)SCC(=O)N2CCNC2=O C37182235
c1c(c(cc(c1O)O)O)C=C(C#N)C#N C39096203
Cc1c(cc(s1)C(=O)N2CCNC(=O)C2)N C40292791
CC(C)(C(=O)[O-])NC(=O)[C@H]1C[C@H]2CCCC[C@@H]2[NH2+]1 C40911550
C[C@@H]1CN(C[C@@H](O1)C)c2c[nH]nc2N C40998971
CC1(CN(CCO1)c2c[nH]nc2N)C C40999403
Cc1nc([nH]n1)Sc2ccc(nc2)N C41062472
CCn1c(nnc1c2ccc(cc2O)N)C C42030085
Cc1c(c(n(n1)C)N2CCCC[C@H]2CO)N C42432188
C[C@@H](CN1CCOCC1(C)C)/C(=N/O)/N C42462191
Cc1ccc(c(n1)N2CCCCCC2)/C(=N/O)/N C43399479
Cc1ccc(c(n1)N2CCC[C@H]2C)/C(=N/O)/N C43399762
C[C@@H](/C(=N/O)/N)n1ccc(n1)C(F)(F)F C43516438
C[C@H](/C(=N/O)/N)OC[C@@H]1CCCO1 C43516589
CC[C@@H](/C(=N/O)/N)n1c(cc(n1)C)C C43540666
c1cc(=O)[nH]c2c1[C@@H](CCC2)NC(=O)NC3CC3 C43643818
C[C@H](C(C)(C)C)N(C)C(=O)c1cn[nH]c1N C44416030
CCC[C@@H](/C(=N/O)/N)C(=O)N(C)C C44865067
Cc1c(c(n(n1)CC(=O)N[C@H]2CC2(C)C)C)N C45115028
C[C@H]1CN(C[C@@H](O1)C)[C@@H]2C(=[NH+]C(=N2)C)N C49776599
C[C@H]1COCCN1[C@@H]2C(=[NH+]C(=N2)C)N C49776710
CC1=N[C@@H](C(=[NH+]1)N)N(C)Cc2ccncc2 C49776717
C1CN(C[C@H]1[NH3+])C(=O)[C@H]2CC=CC[C@@H]2C(=O)[O-] C50242335
c1cc(=O)[nH]cc1C(=O)N[C@H]2CCCC[C@@H]2O C51990524
c1cc(ccc1/C(=N\O)/N)n2ccc(n2)C3CC3 C52884302
Cc1c(c(n(n1)C/C(=N/O)/N)C)Br C12357384
C1CCC2(CC1)C(=O)[C@@H](C(=[NH2+])N2)C(=O)[O-] C57363665
Cc1ccc(cc1)/C=N/NC(=O)C(=O)N C05539973
C[C@@](C#N)(c1ccc2c(c1)OCCCO2)NN C57521838
c1cc(c(cc1/C=C\2/C(=O)NC(=O)S2)O)O C33392137
c1cnc(c(n1)C(=S)N)N2CCC[C@@H]2CO C54397560
CC(C)[C@H](C(=O)N1CCC[C@](C1)(C)C(=O)[O-])[NH3+] C62870364
CC(C)[C@@H](C(=O)N1CC[C@](C1)(C)C(=O)[O-])[NH3+] C62915498
C[C@@]1(CCN(C1)C(=O)[C@H](C(C)(C)C)[NH3+])C(=O)[O-] C62916338
CCC(=O)N(C)[C@H](C)C/C(=N/O)/N C63091446
CC[C@@](c1nnc(o1)N)(C(F)(F)F)O C66348001
Cc1cc2c(cc1C(C)C)c(co2)CC(=O)NNC(=O)[C@H]3COc4ccccc4O3 C02656682
C[C@@H](C(=O)NNC(=O)c1cc2ccccc2oc1=O)Oc3cccc4c3cccc4 C00649794
CC1(Cc2c(sc3c2c(=O)n(c(n3)NNC(=O)Cc4ccccc4)C)CO1)C C02217747
Cc1ccc(cc1)NC(=O)[C@H](C)N2C(=O)[C@@]3(CCCc4c3ccc(c4)OC)NC2=O C03319404
Cc1ccc(cc1)NC(=O)[C@H](C)N2C(=O)[C@]3(CCCc4c3ccc(c4)OC)NC2=O C03319400
CC(C)(C)NC(=O)NC(=O)CSc1nnc(o1)c2ccccc2Br C06159240
Cc1ccc2c(c1C)nc(s2)NNC(=O)c3ccc(cc3)S(=O)(=O)N(C)C C04121427
Cc1ccc(cc1[N+](=O)[O-])C(=O)C[C@]2(c3cc(ccc3NC2=O)Br)O C06686568
Cc1c(sc2c1c(=O)n(c(n2)SCC(=O)NC(=O)NC(C)(C)C)C(C)C)C C07237111
Cc1c2cc(ccc2oc1C(=O)OCC(=O)NC(=O)NC(C)C)Br C03533055
C[C@H]1CCCC[C@H]1NC(=O)NC(=O)CSc2nc3c(c4c(s3)CCC4)c(=O)n2C C09138696
CCOc1cc(cc(c1O)Cl)[C@@H]2CC(=O)NC3=C2C(=O)[C@@H]([C@H](C3)C)C(=O)OC C13147406
Cc1ccc(c(c1)C(=O)C[C@H]2C(=O)N/C(=N/N=C/3\c4ccccc4NC3=O)/S2)C C15054488
Cc1ccc(c(c1C)OC[C@H](CN2C(=O)[C@@]3(CCOc4c3cccc4)NC2=O)O)C C15239315
C[C@H]1CC(=O)Nc2cc(ccc2S1)S(=O)(=O)Nc3cccc(c3)c4ccno4 C15730566
Cc1cc(=O)c(nn1c2ccc(cc2)Cl)C(=O)NNC(=O)c3cc4c(s3)CCC4 C15856101
COc1cc(cc(c1OC)OC)[C@@H]2c3cc4c5c(c3OC(=C2C#N)N)CCCN5CCC4 C18200262
Cc1cccc2c1[nH]cc2C[C@H](C)NS(=O)(=O)c3ccc4c(c3)n(c(=O)n4C)C C19236649
C[C@@H]1Cc2cc(ccc2O1)C(=O)N[C@@H](c3cc(=O)[nH]c(n3)c4ccccn4)C(C)C C19497989
c1cc(oc1)c2nc3n(n2)c(c(s3)[C@@H](c4ccc(cc4)Cl)[NH+]5CCC(CC5)O)[O-] C22852005
C[C@H]1CCc2c(cc(s2)C(=O)NNC(=O)COc3ccc4ccc(=O)oc4c3)C1 C24308387
C[C@@H](C(=O)Nc1ccc(cc1)NC(=O)c2cc(ccc2Cl)Cl)n3cncn3 C24704661
Cc1cc(=O)oc(c1C(=O)OCc2nc(c3c4c(sc3n2)CCCCC4)N)C C26017293
COc1cc(cc(c1O)Br)/C=N\NC(=O)Cn2cnc3c2cccc3 C29354811
CC(C)[C@@H](c1ccc2c(c1)OCCO2)NC(=O)NC[C@H]3COc4ccccc4O3 C30991699
C[C@H](c1ccc2c(c1)OCO2)NC(=O)N[C@@H](c3cccc(c3)F)c4nccn4C C32802399
C[C@@]1(C(=O)N(C(=O)N1)C[C@@H](c2ccc(cc2)Cl)O)Cc3ccc4c(c3)OCO4 C32906957
Cc1c(cco1)c2nnc(n2N)SCC(=O)/C=C\3/C(c4ccccc4N3C)(C)C C36800127
C[C@@]1(C(=O)N(C(=O)N1)CC(=O)Nc2c(cccc2Cl)Cl)c3ccc(cc3)C#N C36848379
Cc1c2c([nH]c1C(=O)NC[C@@H](C3=CC[C@@H](O3)C)N4CCOCC4)CC(CC2=O)(C)C C38757929
Cc1ccc(cc1)c2csc(n2)NC(=O)c3c[nH]nc3c4ccc5c(c4)OCCO5 C39539143
Cc1cc(c2c(n1)n3c(n2)CCCCC3)C(=O)Nc4ccccc4C(=O)NCC=C C39555898
CC1=C([C@H](C2=C(N1)C[C@@H](CC2=O)c3ccco3)c4ccc(c(c4)OC)O)C(=O)OC C39929640
c1cc2c(cc1Br)c3c([nH]2)nc(nn3)SCC(=O)Nc4nccs4 C40456730
COC(=O)C1CCN(CC1)c2c(c(ncn2)Oc3ccc(cc3)Br)N C40800687
Cc1c\2c(oc1C(=O)Nc3ccc(cc3)Cl)CCC/C2=N\NC(=O)c4ccncc4 C40814022
Cc1ccc(cc1Cl)N2C(=O)[C@H]3[C@@H](N(O[C@@H]3C2=O)CC(=O)N)c4ccc(cc4)Cl C33916772
CCc1ccc(cc1)N2C(=O)[C@H]3[C@@H](N(O[C@@H]3C2=O)CC(=O)N)c4ccc(c(c4)C)C C43210988
c1cc(cnc1)c2nc([nH]n2)SCC(=O)Nc3c(c4c(s3)CCCC4)C#N C04129574
CC(C)c1cc(=O)[nH]c2c1ccc(c2)NC(=O)c3cc4cccc(c4oc3=O)OC C49473223
C[C@@H](Cc1ccc(cc1)O)NC(=O)N2CCN(CC2)Cc3ccc4c(c3)OCO4 C56761580
c1cc(cc(c1)S(=O)(=O)N2CCNC(=O)C2)NC(=O)C34CC5CC(C3)CC(C5)C4 C49733667
Cc1c(c(n2c(n1)c(cn2)C#N)C)CCC(=O)NNc3ccc(cc3)Br C59877929
c1cc(cc(c1)S(=O)(=O)/N=C\2/CCCN2)NC(=O)c3c(ccc(n3)Cl)Cl C15665738
Cc1cc(c(c(c1)C2=NN=C3[C@@H]2[C@H](N(C3=O)Cc4ccco4)c5cccc(c5)O)O)C C15952526
Cc1ccc(c2c1cn[nH]2)NC(=O)/C=C/c3ccc(cc3)N4CCCS4(=O)=O C63714120
Cc1ccc(c(c1)C2=C3[C@@H](N(C(=O)[C@H]3N=N2)Cc4ccco4)c5cccc(c5)O)O C21782815
CNC(=O)c1cc(ccc1F)NC(=O)c2ccc(c(c2)[N+](=O)[O-])Br C64451330
Cc1ccc(c(c1)C)c2nnc(s2)NC(=O)C(=O)N(C)Cc3cccc(c3)O C65708218
C[C@]1(C(=O)N(C(=O)N1)CC(=O)Nc2ccccc2C#N)c3ccc4ccccc4c3 C08887055
CC1=C([C@@H](NC(=O)N1)c2cc3c(cc2Br)OCO3)C(=O)OC(C)C C01107810
CNC(=O)NC(=O)[C@@H](c1ccccc1)OC(=O)C2c3ccccc3Oc4c2cccc4 C05506890
Cc1c(c(n(n1)C)C)NC(=O)[C@H](C)OC(=O)c2cc(ccc2O)Br C07552175
Cc1c(c2ccccc2[nH]1)C(=O)CN3C(=O)[C@](NC3=O)(C)c4cc5ccccc5o4 C08327848
Cc1cc(n(n1)c2[nH]c(=O)c3c(n2)CCCC3)NC(=O)Cc4ccc(c(c4)F)F C09018104
COc1ccc(cc1NC(=O)c2c[nH]c(=O)n(c2=O)c3ccc(c(c3)Cl)F)Cl C09346832
c1ccc2c(c1)CCC[C@@]23C(=O)N(C(=O)N3)CC(=O)Nc4ccc(cc4)c5nccs5 C09462616
Cc1ccc(cc1Br)C(=O)NNC(=O)/C=C/c2cccc(c2)[N+](=O)[O-] C10401675
Cc1c(nc([nH]c1=O)n2c(cc(n2)c3cccs3)NC(=O)c4cccs4)C C11854988
c1c2c(sc1C(=O)NNC(=O)c3csc(n3)N4CCOCC4)CCCCCC2 C12800723
Cc1ccc(c(c1)C)n2cnnc2SCC(=O)NC(=O)N[C@@H]3CCCC[C@@H]3C C06106727
c1ccc(cc1)c2nnc(n2c3ccc(cc3)Cl)SCc4cc(=O)[nH]c(=O)[nH]4 C03340090
COC(=O)C1=C(NC(=O)N[C@@H]1c2ccccc2Cl)Cn3cnc4c3cccc4 C04934946
Cc1ccc(cc1C)c2csc(n2)NC(=O)CN3C(=O)C4(CCC(CC4)C)NC3=O C14496718
C[C@@H](C(=O)Nc1c(c2c(s1)CCCCC2)C#N)Sc3nnc(o3)c4ccc[nH]4 C18454811
Cc1ccccc1NC(=O)[C@@H]2[C@H](Nc3ncnn3[C@H]2c4ccc(cc4)OC(F)F)C C20803857
CCc1nn2c(=O)cc(nc2s1)COC(=O)c3cc(cc(c3N)Cl)Cl C21712843
CC1CCC2(CC1)C(=O)N(C(=O)N2)NC(=O)COc3cccc(c3Cl)Cl C24046968
Cc1c2c(on1)NC3=C([C@H]2c4ccc(cc4)O)C(=O)C[C@@H](C3)c5cc(ccc5OC)OC C28052928
C/C=C/C1=CC2=C(CO1)C(=O)[C@@]([C@H](C2)OC(=O)c3c(cc(cc3O)OC)C)(C)O C31168746
C[C@H]1CCc2c(sc3c2c(=O)n(cn3)[C@@H](C)C(=O)N/N=C\c4ccc(cc4)O)C1 C31783265
C[C@H](c1ccc2c(c1)OCO2)NC(=O)N[C@H](c3cccc(c3)F)c4nccn4C C32802404
CC1(C(=O)Nc2ccccc2N1C(=O)CSc3[nH]nc(n3)c4ccccc4F)C C04879267
c1ccc(cc1)C(c2ccccc2)N3CCN(CC3)C(=O)c4ccc(c(c4)[N+](=O)[O-])N C17356556
C[C@]1(C(=O)N(C(=O)N1)CC(=O)Nc2cccc(c2Cl)Cl)c3ccc(cc3)C#N C36848372
Cc1ccc(cc1C)[C@@H](C)NC(=O)CN2C(=O)[C@@](NC2=O)(C)c3ccc(cc3)C#N C36848793
Cc1cccc(n1)N2C(=O)c3ccccc3/C(=C/NNC(=O)c4ccccc4Cl)/C2=O C08687715
Cc1c2cc(ccc2oc1C(=O)Oc3ccc4c(c3)OC(=C([C@H]4c5ccco5)C#N)N)F C38688516
CC1=C2[C@H](C[C@H](CC2=O)c3ccc(cc3OC)OC)N(N1)c4[nH]c5ccccc5n4 C39357443
CCOC1=C[C@H]2CN3[C@@H](C[C@@H]2C=C1c4ccccc4O)CO[P@@](=O)(N3)OCC C39469361
Cc1ccc(cc1)C2=C[C@@H](N=N2)C(=O)N/N=C/[C@@H]3[C@@H](NN([C@@H]3C)c4ccccc4)C C39571289
C[C@]12C[C@H](CC(C1)(C)C)N(C2)C(=O)CSc3nnc(n3N)c4ccccc4OC C03316135
Cc1ccc2cccc(c2n1)Oc3c(c(ncn3)N4CCN(CC4)c5ccc(cc5)F)N C40752373
Cc1ccc2c(c1)NC(=O)[C@@H](O2)CC(=O)Nc3c(c4c(s3)CCCC4)C(=O)OC C40801554
C[C@]1(C(=O)Nc2cc(ccc2O1)Cl)C(=O)Nc3cnn(c3)Cc4ccc(cc4)F C41549079
Cc1c2c(=O)c(c[nH]c2n(n1)c3cccc(c3)OC)C(=O)Nc4ccc(c(c4)F)F C43921684
Cc1ccc(cc1)[C@]2(C(=O)N(C(=O)N2)CC(=O)Nc3nc4c(s3)CCCCC4)C C22374869
CC(C)c1c(cnn1c2ccccn2)C(=O)NNC(=O)C34CC5CC(C3)CC(C5)C4 C46660570
Cc1ccc(c(c1)C)NC(=O)C2=C(Nc3nc(nn3[C@@H]2c4cccnc4)SC)C C08913836
CC[C@@]1([C@H]2[C@@H]([C@@H](N1)c3ccc(cc3)O)C(=O)N(C2=O)c4ccc(cc4)C)C(=O)OC C19500750
CCOc1ccc(cc1)[C@@H]2c3c(nn(c3NC(=O)CS2)[C@H]4CCOC(C4)(C)C)O C05644998
C[C@@H](c1nc(no1)C2CC2)Sc3nnc(n3N)c4ccc(cc4Cl)Cl C53158026
C[C@@H](c1ccccc1)NC(=O)C(=O)N/N=C/c2cc3c(cc2Br)OCO3 C59515599
C[C@@H](C(=O)c1ccc2c(c1)NC(=O)CO2)Sc3[nH]nc(n3)c4ccccc4F C49908343
CCOc1ccccc1[C@H]2c3c(nn(c3NC(=O)CS2)[C@@H]4CCOC(C4)(C)C)O C05673346
Cc1cccc(c1)OCC(=O)/N=c/2\n(c3ccc(cc3s2)S(=O)(=O)N)CC#C C38873986
c1ccc(cc1)COc2cccc(c2)[C@H]3[C@@H]4C(=NC(=O)NC4=O)NC5=C3C(=O)CCC5 C63637637
CC1=C[C@H](N=N1)NC(=O)CS[C@@H]2Nc3ccccc3C(=O)N2c4ccc(cc4)F C63709318
Cc1c(c(n2c(n1)cc(n2)O)C)CCC(=O)Nc3nc(cs3)c4cccs4 C64316910
Cc1ccccc1[C@@H](C#N)NC(=O)CN2C(=O)[C@]3(C[C@@H](CC(C3)(C)C)C)NC2=O C66405044
CC(C)(Cc1ccc(cc1)O)NC(=O)CC(=O)N/N=C/c2ccc(c(c2)OC)OC C04557789
Cc1cc(c(c(c1)C)S(=O)(=O)N[C@H](CO)[C@H](c2ccc(cc2)[N+](=O)[O-])O)C C03175954
COc1ccc(cc1C(=O)O[C@H](c2ccccc2)C(=O)NC3CC3)S(=O)(=O)N C07188607
Cc1ccccc1C(=O)N[C@@H](C(C)C)C(=O)O[C@@H](C)C(=O)NC(=O)NC(C)C C07466510
CN(C1CCCCC1)C(=O)CSc2ccccc2C(=O)OCC(=O)NC(=O)N C09351711
Cc1ccccc1NC(=O)c2c(c3ccccc3o2)NC(=O)C(=O)N[C@@H](C)COC C09705828
C[C@@H](C(=O)Nc1ccc2c(c1)[nH]c(=O)[nH]2)Sc3nncn3CCc4cccs4 C11107388
CCCCN(C)C(=O)c1ccccc1NS(=O)(=O)c2ccc3c(c2)[nH]c(=O)[nH]3 C12535989
Cc1cc(nc(n1)N/C(=N/C(=S)NC[C@@H]2CCCO2)/NC[C@H]3CCCO3)C C14157629
Cc1ccc(cc1)c2nc(on2)CCC(=O)NNC(=S)NC[C@H]3CCCO3 C15430725
CS(=O)(=O)NCCc1ccc(s1)C(=O)COC(=O)c2ccc(cc2O)O C16816400
C[C@H](C(=O)Nc1c(ccs1)C(=O)N)OC(=O)c2c(cnc(n2)SC)Cl C21583094
Cc1c(cco1)c2nnc(n2N)SCC(=O)Nc3ccccc3SCC#N C22152296
C[C@@H](C(=O)NC(=O)NC1CCCCC1)Sc2nnc(s2)NCCOC C06427569
Cc1cc(c([nH]1)C)C(=O)CSc2nnc(n2N)COc3cccc(c3)OC C22416612
CC(C)[C@@H](C(=O)NC(=O)N)Sc1nnc(n1CC=C)COc2ccccc2F C22574675
CC(C)Cn1c(c(c(=O)[nH]c1=O)N(CC(C)C)C(=O)c2ccc(cc2)COC)N C23227725
c1cc(oc1)c2nnc(n2CC(=O)N)SCC(=O)NC34CC5CC(C3)CC(C5)C4 C23347927
Cc1ccc(c(c1)C)NC(=O)[C@@H](C)OC(=O)c2cc(cc(c2)NC(=O)C)NC(=O)C C27909284
C[C@H](C(=O)NC(=O)NC1CCCCC1)Nc2ccc(cc2)OCC(=O)N(C)C C28381803
Cc1ccccc1C(=O)N[C@@H](C(C)C)C(=O)NNC(=O)c2ccc(c(c2)OC)OC C28776964
Cc1ccccc1C(=O)N[C@H](C(C)C)C(=O)NNC(=O)COc2ccccc2C#N C28787444
CC[C@@]1(C(=O)N(C(=O)N1)NC(=O)CNc2ccc(c(c2)Cl)OC(F)F)C C28658749
CC(C)Cn1c(c(c(=O)[nH]c1=O)N(Cc2cn3ccccc3c2C#N)CC(C)C)N C32825260
CCCCn1c(c(c(=O)[nH]c1=O)N(Cc2ccccc2)C(=O)CCc3ccco3)N C36841879
c1cc(ccc1c2nnc(n2N)SCC(=O)NC[C@H]3CCCO3)OC(F)F C07986648
c1cc(cc(c1)OC(F)F)NC(=O)Cc2csc(n2)NC(=O)c3ccc(=O)[nH]c3 C38549287
C[C@@H]1CCCC[C@H]1NC(=O)NC(=O)COC(=O)[C@@H](C)NC(=O)c2ccccc2 C39622311
CCC(=O)Nc1ccc(c(c1)NC(=O)C(=O)NC[C@@H](C)Cn2c(cc(n2)C)C)C C42052293
Cc1ccccc1CCNC(=O)[C@@H](C)Sc2nnc(n2N)n3c(cc(n3)C)C C42532099
C[C@H](CNC(=O)NNC(=O)Cc1nc2ccccc2n1C)N(C)c3ccccc3 C46344159
c1ccc(cc1)COc2ccc(cc2)OCC(=O)NNC(=O)NCc3ccoc3 C47089121
C[C@@H](c1ccc2c(c1)[nH]c(=O)[nH]2)NC(=O)/C=C\c3cc(c(c(c3)OC)OC)OC C47535019
Cc1ccc(cc1)NC(=O)Nc2nnc(s2)SCC(=O)NC[C@H]3CCCO3 C04851232
CCN(CC)C(=O)Nc1ccc(cc1)[C@H](C)N[C@@H](C)C(=O)Nc2cc(no2)C C56159482
C[C@H](C(=O)NNC(=O)NCc1ccccc1n2ccnc2)Oc3ccccc3F C56894298
c1cc(sc1)[C@@H]2CCCN2C(=O)CNc3cc(ccc3NCCO)[N+](=O)[O-] C57750380
CCN(CC)C(=O)Cc1ccc(cc1)NC(=O)c2cc(cc(c2N)[N+](=O)[O-])F C58100016
CCn1c(nnc1SCC(=O)Nc2ccc(cc2)OCC(=O)N)c3cccs3 C44698948
Cc1ccc(cc1)NC(=O)COc2ccc(cc2)/C=N/NC(=O)C(=O)NC(C)C C05928949
CCCC(=O)Nc1cccc(c1C)NC(=O)C(=O)NCc2cn3ccsc3n2 C63203689
CCOC(=O)Cc1ccc(cc1)NC(=O)NNC(=O)[C@@H]2C=c3c(=N2)ccs3 C63505593
c1cc(ccc1C[C@H](CNC(=O)COc2ccc(c(c2)F)[N+](=O)[O-])C(=O)N)F C63811650
CC(C)CCNC(=O)NNC(=O)c1ccccc1S(=O)(=O)N2CCCCC2 C65135032
CCn1c2ccccc2n(c1=O)CC(=O)NNC(=O)NCCc3cccs3 C65201582
c1cc(sc1)c2nc([nH]n2)CNC(=O)NCc3ccnc(c3)OC4CCCC4 C66699175
C[C@H](C(=O)NNC(=O)CNC(=O)OCc1ccccc1)Oc2ccccc2F C67128294
Cc1c(cn[nH]1)CCCNC(=O)N[C@H](C)c2cccc(c2)S(=O)(=O)N(C)C C67381075
Cc1ccc(s1)CNC(=O)C(=O)Nc2ccc(nc2)NC(=O)OC(C)(C)C C67496054
COCc1ccccc1CNC(=O)NC[C@H](COc2ccc3c(c2)OCO3)O C67602309
c1cn(c(=O)[nH]c1=O)[C@@H]2CCN(C2=O)CCCl C00336828
C1CCC(=O)N(CC1)C[P@@](=O)([C@@H]2CC(=O)OC2)O C04811808
CCC1(C(=O)N2C(=O)NC(=O)[C@@]2(N(C1=O)C(=O)C)C)CC C05519669
C1CS(=O)(=O)C[C@@H]1/N=N/[C@@H]2CCS(=O)(=O)C2 C05612893
CN1[C@@H]2CS(=O)(=O)C[C@@H]2S(=O)(=O)NC1=S C04226978
CN1[C@H]2CS(=O)(=O)C[C@@H]2S(=O)(=O)NC1=O C04226991
CS(=O)(=O)N1CCN(CC1)C(=O)[C@@H]2CCCO2 C04805837
Cc1nnc(o1)CN2C(=O)C3(CCCCC3)NC2=O C09835227
Cn1c(ncn1)C(c2ncnn2C)(C(F)(F)F)O C12769487
C[C@H]1C[C@@H](C(=O)O1)n2cnc3c2c(=O)n(c(=O)n3C)C C12559214
c1ccn2c(c1)nn(c2=O)CC(=O)N3CCNCC3 C19437709
Cc1c2c(c(=O)n(nn2)[C@H](C)C(=O)N3CCN(CC3)C)n(n1)C C28560724
Cc1nn(c(=S)n1C)CN2CCN(CC2)C(=O)N(C)C C32923258
Cn1c(=O)c(nn(c1=O)C)N[C@H]2CCS(=O)(=O)C2 C35179277
C[C@@H]1CN(CCO1)C(=O)C[NH+]2CCCC[C@@H]2C(=O)[O-] C35298960
C1C[C@@H](C[NH+](C1)[C@@H]2CC(=O)N(C2=O)C3CC3)C(=O)[O-] C36855091
C[C@H](C(=O)N1CCN(CC1)CC(=O)N(C)C)Cl C37828753
CC(=C1C(=O)N(C(=O)N(C1=O)C)C)NC[C@@H]2CCCO2 C18165143
C1C[C@@H]([NH+](C1)C2CCN(CC2)C(=O)C(F)(F)F)C(=O)[O-] C38042512
CN(C)S(=O)(=O)N1CCO[C@H]2[C@@H]1CS(=O)(=O)C2 C40625182
[H]/N=C\1/C(=C/c2ccc(o2)C)/C(=O)N=C3N1N=C(S3)S(=O)(=O)C C41077707
CS(=O)(=O)N1CCN(CC1)c2c3cn[nH]c3ncn2 C41121024
C[C@H]1C[NH+](CC(O1)(C)C)C2(CCOCC2)C(=O)[O-] C41685921
C[C@@H]1C[C@@H](C[NH+](C1)C2(CCS(=O)(=O)CC2)C(=O)[O-])C C42333774
C[C@@H]1CC[C@H]([NH+]1[C@@H](C)C(=O)N2CSC[C@H]2C(=O)[O-])C C43559663
CC[NH+]1CCN(CC1)C(=O)N2CCO[C@@H](C2)C(=O)[O-] C43706155
Cc1nc(cs1)CN(C)C(=O)C2=NNC(=O)CC2 C44611208
CC[C@@H](C(=O)[O-])N(C)C(=O)N1CCC[NH+](CC1)C C44627229
C[C@H]1C[C@@H](C(=O)O1)N2CCN(CC2)S(=O)(=O)N(C)C C45781220
Cc1c(c(on1)C)CN(C)C(=O)c2cc[n+](cc2)[O-] C48165475
c1cc2c(cc1O)CN(CC2)C(=O)c3cc[n+](cc3)[O-] C48575499
Cc1nc(on1)C2CN(C2)C(=O)c3ccc(=O)n(n3)C C49482292
CN([C@@H]1CCS(=O)(=O)C1)C(=O)c2cc(cnc2)C#CCO C49628625
c1nnc2n1nc(s2)C(=O)N3CCC4(CC3)OCCO4 C49659820
Cc1nnc(o1)C(=O)N2CCN(CC2)S(=O)(=O)C C49705349
C1CS(=O)(=O)CCC1S(=O)(=O)N2CCNCC2 C50350756
C1C[C@H](N(C1)S(=O)(=O)C2CCS(=O)(=O)CC2)CO C50351525
c1cc2c(c(c1)C(=O)N3CCS(=O)(=O)CC3)NCCC2 C50957745
C[C@@H](C(=O)[O-])N1CCN(CC1)C(=O)[C@@H]2CC[NH+](C2)C C51638931
C[C@@H]1CN(C[C@@H](O1)C)C(=O)C[NH+]2CCC[C@@H]2C(=O)[O-] C35301487
Cc1cc(c(n1CC#N)C)C=C2C(=O)N(C(=O)N(C2=O)C)C C42111198
C1CS(=O)(=O)C[C@H]1SCC(=O)N2CCNC(=O)C2 C58401564
C1CCC2(CC1)OC[C@H](O2)[C@H]3C(=O)[C@@H](C(=O)O3)[O-] C17857175
C1C[C@H](OC1)CS(=O)(=O)N2CCC(=O)NCC2 C60941757
C[NH+]1CCC(CC1)CN(C)C(=O)N2CSC[C@H]2C(=O)[O-] C63125336
Cn1c(cc(=O)n(c1=O)C)N2CCCN(CC2)C(=O)[C@H]3CCCO3 C35513580
c1cc(ccc1C(=O)N2CCN3CCNC(=O)[C@H]3C2)n4ccnc4 C65403601
Cc1c[nH]c(=O)n1c2ccc(cc2)C(=O)N3CSC[C@H]3C(=O)N(C)C C66648520
CN(C)C(=O)[C@@H]1CSCN1C(=O)[C@H]2COCCO2 C66649515
Cc1c(c(on1)C)CN2CCN(CC2)[C@@H]3C[C@@H](OC3=O)C C67410728
CCC(C)(C)n1c(nnn1)[C@H](c2cc3cc(cc(c3[nH]c2=O)C)C)[NH+]4CCC(CC4)C(=O)OCC C06149412
CCc1ccc2c(c1)cc(c(=O)[nH]2)[C@@H](c3nnnn3C[C@H]4CCCO4)[NH+]5CCN(CC5)c6cc(ccc6C)C C06135238
CCc1ccc2c(c1)cc(c(=O)[nH]2)[C@H](c3nnnn3C4CCCC4)[NH+]5CCN(CC5)C(=O)c6ccco6 C06198208
c1cc(oc1)c2nc3n(n2)c(c(s3)[C@H](c4ccc(cc4)[N+](=O)[O-])[NH+]5CCC6(CC5)OCCO6)O C08601803
C[C@@H]1CCCC[C@@]12C(=O)N(C(=O)N2)C[NH+]3CCN(CC3)c4cnn(c(=O)c4Cl)c5ccccc5 C09867876
CN(C)c1ccc(cc1)[C@@H]2[C@@H]3[C@H](C(=O)N(C3=O)c4ccc5c(c4)OCCO5)[C@@]([NH2+]2)(c6ccccc6)C(=O)OC C12498024
COc1cc2cc(c(=O)[nH]c2cc1OC)C[NH+](Cc3nnnn3C4CCCCC4)C5CCCCC5 C13033521
c1ccc(cc1)C[NH+](Cc2cc3cc4c(cc3[nH]c2=O)OCCO4)Cc5nnnn5C6CCCCC6 C13033711
Cc1ccc(cc1)C[NH+](Cc2cc3cc4c(cc3[nH]c2=O)OCCO4)Cc5nnnn5C6CCCC6 C13033849
Cc1ccc(cc1)C[NH+](Cc2cc3cc4c(cc3[nH]c2=O)OCCO4)Cc5nnnn5C6CCCCC6 C13033851
CC[C@H](c1nnnn1C2CCCC2)[NH+](Cc3cc4cc5c(cc4[nH]c3=O)OCCO5)C6CCCCC6 C13064397
Cc1ccc2c(c1)cc(c(=O)[nH]2)[C@H](c3nnnn3C4CCCCC4)[NH+](Cc5ccco5)C[C@@H]6CCCO6 C06409089
CCCCN1c2ccccc2[C@]3(C1=O)/C(=C(/c4ccc5c(c4)OCCO5)\O)/C(=O)C(=O)N3CCC[NH+](C)C C09015077
Cc1cc(c2c(c1)cc(c(=O)[nH]2)[C@@H](c3nnnn3Cc4ccc5c(c4)OCO5)[NH+]6CCCCCC6)C C13496060
CC(C)[C@H](c1nnnn1C2CCCC2)[NH+](Cc3cc4cc5c(cc4[nH]c3=O)OCCO5)C6CCCC6 C13498784
Cc1ccc(cc1)S(=O)(=O)N2CCC[NH+](CC2)[C@@H](C)C(=O)Nc3cc(ccc3Cl)[N+](=O)[O-] C15101209
Cc1ccc(c(c1)N2CC[NH+](CC2)[C@@H](c3cc4cc(ccc4[nH]c3=O)OC)c5nnnn5C[C@@H]6CCCO6)C C06195700
Cc1ccc(c(c1)N2CC[NH+](CC2)[C@H](c3cc4ccc(cc4[nH]c3=O)OC)c5nnnn5C[C@@H]6CCCO6)C C06195901
COc1ccc(cc1C[NH+]2C[C@H]3C[C@@H](C2)c4cccc(=O)n4C3)/C=N/NC(=O)c5ccc(cc5)[N+](=O)[O-] C16028250
CCC[C@@]1([C@@H]2[C@@H]([C@@H]([NH2+]1)c3ccc(cc3)N(C)C)C(=O)N(C2=O)c4ccc5c(c4)OCCO5)C(=O)OCC C08680816
CCCc1c2c(c(=O)nc([nH]2)c3cc(ccc3OCC)S(=O)(=O)N4CC[NH+](CC4)CC)n(n1)C C21981373
CCN(CC)S(=O)(=O)c1ccc(c(c1)C(=O)[NH+]=c2ccc-3c(cc(oc3c2)O)C)N4CCOCC4 C23123682
c1ccc(cc1)c2cc3c(s2)[nH]c(nc3=O)C[NH+]4CCN(CC4)c5c(nc(o5)c6ccco6)C#N C23186645
C[C@]12C[NH+]3C[C@](C1c4ccc5c(c4)OCO5)(CN(C2)[C@@H]3N[C@@H]6c7ccc(c(c7C(=O)O6)OC)OC)C C32123980
C[C@]12C[NH+]3C[C@](C1c4ccc5c(c4)OCO5)(CN(C2)[C@@H]3N[C@H]6c7ccc(c(c7C(=O)O6)OC)OC)C C32123981
CCc1c(sc2c1c(=O)n(c(n2)N3CC[NH+](CC3)CC(=O)Nc4ccccc4C)CC(=O)N(C)C)C C34749462
CN1C2=C([C@@H](NC1=O)c3ccccc3C(F)(F)F)C(=O)N(C2)CC(=O)N4CCN(CC4)c5cccc[nH+]5 C34792156
c1cc(cc(c1)[N+](=O)[O-])c2ccc(o2)/C=C/3\C(=O)N(C(=S)S3)NC(=O)CC[NH+]4CCCCC4 C35518411
Cc1cccc(c1C)N2CC[NH+](CC2)Cc3cc(=O)[nH]c(n3)N4CCN(CC4)C(=O)c5ccc(cc5)[N+](=O)[O-] C35564262
c1ccc(cc1)N2CC[NH+](CC2)Cc3cc(=O)[nH]c(n3)N4CCN(CC4)C(=O)c5cccc(c5)[N+](=O)[O-] C35564672
CC(C)C(=O)N1CCCN(CC1)c2[nH]c(=O)cc(n2)C[NH+]3CCN(CC3)Cc4ccc5c(c4)OCO5 C35926371
CCOc1cccc2c1O[C@]3(C[C@@H]2NC(=O)N3c4cccc(c4)C(=O)N5CCN(CC5)c6cccc[nH+]6)C C15962789
Cc1cc2cc(c(=O)[nH]c2cc1C)[C@@H](c3nnnn3C4CCCC4)[NH+](Cc5cccnc5)Cc6ccco6 C20083735
C[C@H](C1=NC(=O)C2=C(CSC2=N1)c3ccco3)S[C@@H]4N[NH+]=C(N4Cc5ccco5)N6CCCC6 C39736827
CCOc1ccc2c(c1)cc(c(=O)[nH]2)[C@H](c3nnnn3C(C)(C)C)N4CC[NH+](CC4)C5CCCCC5 C22924953
CCS(=O)(=O)C1=NSC2=NC(=O)/C(=C\c3ccc(cc3)OC(=O)c4ccc(cc4)Cl)/C(=[NH2+])N21 C20206814
Cc1ccccc1OCCOc2ccc(cc2)/C=C\3/C(=[NH2+])N4C(=NC3=O)SN=C4S(=O)(=O)C(C)C C20207184
CS(=O)(=O)C1=NN2C(=[NH2+])/C(=C\c3ccc(cc3)OCCCOc4ccccc4Cl)/C(=O)N=C2S1 C20207882
Cc1cccc(c1C)OCCCOc2ccc(cc2)/C=C/3\C(=[NH2+])N4C(=NC3=O)SC(=N4)S(=O)(=O)C C20207886
CCS(=O)(=O)C1=NN2C(=[NH2+])/C(=C\c3ccc(cc3)OCCOc4cccc(c4)C)/C(=O)N=C2S1 C20208167
Cc1cccc(c1)OCC2=NN3C(=[NH2+])/C(=C\c4cccn4c5ccc(cc5)[N+](=O)[O-])/C(=O)N=C3S2 C32964349
c1cc(n(c1)c2cc(ccc2Cl)[N+](=O)[O-])/C=C/3\C(=[NH2+])N4C(=NC3=O)SC(=N4)C5CCCCC5 C32964469
Cc1ccccc1OCC2=NN3C(=[NH2+])/C(=C\c4ccc(o4)c5cc(ccc5C)[N+](=O)[O-])/C(=O)N=C3S2 C20238845
CC[C@H](c1ccccc1)C2=NN3C(=[NH2+])/C(=C\c4ccc(o4)c5ccc(cc5[N+](=O)[O-])OC)/C(=O)N=C3S2 C20238909
COc1ccc(cc1)[C@H](CNC(=O)CN2C(=O)[C@@H]([C@@H]3CCCN3C2=O)C#N)C4=c5ccccc5=[NH+]C4 C63204524
C[C@@]12[C@@H]3C(=c4cc(ccc4=[NH+]3)OC)CCN1C(=O)N(C2=O)c5ccccc5C(=O)NC[C@@H]6CCCO6 C63362474
C[C@@]12[C@@H]3C(=c4cc(ccc4=[NH+]3)OC)CCN1C(=O)N(C2=O)c5ccccc5C(=O)NCc6cccnc6 C63362519
CC(C)[C@@H](C(=O)NCCc1ccc(c(c1)OC)OC)N2C(=O)[C@@]3([C@@H]4C(=c5ccccc5=[NH+]4)CCN3C2=O)C C63375102
C[C@H]1CC(=C(N1c2ccc3c(c2)OCCO3)C)C(=O)CN4C(=O)[C@H](NC4=O)CC5=c6ccccc6=[NH+]C5 C63806763
Cc1ccc(cc1[N+](=O)[O-])NC(=O)CSc2nnc(n2C[C@H]3CCCO3)C4=c5ccccc5=[NH+]C4 C63874509
Cn1c2ccccc2nc1c3c(non3)NC(=O)CSc4nc5ccccc5o4 C00680535
Cc1ccc(c(c1)C)n2c(c3c(n2)CS(=O)(=O)C3)NC(=O)c4ccc(c(c4)[N+](=O)[O-])Cl C03009691
C[C@]1(C(=O)N(C(=O)N1)CC(=O)N2CCC[C@@H]3[C@@H]2CCCC3)c4ccc(cc4)[N+](=O)[O-] C08503089
c1cc(ccc1/C=N/NC(=O)Cn2cnc3c(c2=O)c4c(s3)CCCC4)[N+](=O)[O-] C01033764
CC1=NN(c2nc3c(n2C1)c(=O)n(c(=O)n3C)Cc4c(cccc4Cl)Cl)CCCO C08706089
c1cc(ccc1/C=C\C(=O)Nc2c3c(nn2c4ccc(cc4)Cl)CS(=O)(=O)C3)[N+](=O)[O-] C08910167
Cc1ccc(cc1)N2C(=O)/C(=C\c3ccc(o3)c4ccccc4[N+](=O)[O-])/C(=O)NC2=O C09035505
CC1(COc2cc(ccc2N(C1=O)C)NS(=O)(=O)c3ccccc3[N+](=O)[O-])C C09165453
Cc1ccc(cc1S(=O)(=O)Nc2ccc3c(c2)OCC(C(=O)N3C)(C)C)[N+](=O)[O-] C09165660
Cc1cccc(c1)N2C(=O)/C(=C\c3cc(n(c3C)c4cccc(c4)[N+](=O)[O-])C)/C(=O)NC2=O C09310862
Cc1cccc(c1)Cn2c3c(n(c(=O)n(c3=O)C)C)n4c2nnc4c5cccc(c5)O C10968697
C[C@]1(C(=O)N(C(=O)N1)CC(=O)N(C)c2ccc(cc2)[N+](=O)[O-])c3ccc(c(c3)Cl)Cl C11279592
c1cc(ccc1N2CCN(CC2)C(=O)N[C@@H]3CC(=O)N(C3)c4ccc(cc4)Cl)[N+](=O)[O-] C09572804
c1ccc(c(c1)C(=O)OCC(=O)N2c3ccccc3NC(=O)C24CCCC4)[N+](=O)[O-] C12482799
CCc1cc2c(s1)ncn(c2=O)NC(=O)c3ccc4c(c3)S(=O)(=O)N=C5N4CCCCC5 C12515352
c1ccc(c(c1)N2CCN(CC2)c3ccc(cc3[N+](=O)[O-])S(=O)(=O)N4CCCCC4)O C09662970
CCc1ccc(cc1)N2C(=O)/C(=C\c3ccc(o3)c4cccc(c4)[N+](=O)[O-])/C(=O)NC2=O C09427977
Cc1cccc(c1)N2C(=O)/C(=C\c3ccc(o3)c4cc(ccc4C)[N+](=O)[O-])/C(=O)NC2=O C09310046
COc1ccc(c(c1)OC)[C@@H]2N=C3NCN(CN3c4n2c5ccccc5n4)C[C@@H]6CCCO6 C19960394
CC(C)C(=O)Nc1nnc(s1)SCc2nnc(o2)c3ccc4c(c3)OCO4 C21359370
Cc1c2c(n(n1)c3ccc4nnc(n4n3)C)NC(=O)C[C@@H]2c5ccccc5OCC=C C21726282
CC(C)c1cc([nH]n1)c2nnc3n2nc(s3)CCN4C(=O)c5ccccc5C4=O C22502768
[H]/N=C/1\C(=Cc2ccc(o2)c3cccc(c3)[N+](=O)[O-])C(=O)N=C4N1N=C(S4)C5CCCCC5 C26641571
c1cc(ccc1c2nnn(n2)CC(=O)Nc3ccc(c(c3)[N+](=O)[O-])F)Br C31731468
c1cc2c(cc1C(=O)NC(=S)N3CCN(CC3)c4ccc(cc4[N+](=O)[O-])Cl)OCO2 C32126433
[H]/N=C\1/C(=C/c2ccc(o2)c3ccccc3[N+](=O)[O-])/C(=O)N=C4N1N=C(S4)Cc5ccccc5 C32640971
c1cc(c(cc1C(=O)Nc2ccc3c(c2)OC4(O3)CCCC4)[N+](=O)[O-])n5ccnc5 C33228719
Cc1c2c(n(n1)c3ccc4nnc(n4n3)C)NC(=O)C[C@H]2c5ccc(c(c5)Br)OC C33271420
Cc1c2c(n(n1)c3ccc4nnc(n4n3)C)NC(=O)C[C@@H]2c5ccc(c(c5)Br)OC C33271421
Cc1c2c(n(n1)c3ccc4nnc(n4n3)C)NC(=O)C[C@H]2c5ccccc5OC6CCCC6 C33271456
Cc1c(c(c(c(c1C)C)S(=O)(=O)N2CCN(CC2)C(=O)c3ccc(c(c3)O)[N+](=O)[O-])C)C C18013641
CN1C[C@H]([C@@H]([C@@]12c3cc(ccc3NC2=O)OC)C(=O)c4ccco4)c5cccc(c5)[N+](=O)[O-] C36548396
Cc1ccc(cc1NC(=O)[C@@H]2CN(c3cc(ccc3O2)Cl)S(=O)(=O)C)[N+](=O)[O-] C38859781
C[C@@H](C(=O)Nc1ccc(cc1)OC(F)F)N2C(=O)c3cccc(c3C2=O)[N+](=O)[O-] C39489520
[H]/N=C\1/C(=C/c2cccn2c3cccc(c3)[N+](=O)[O-])/C(=O)N=C4N1N=C(S4)c5cccc(c5)C C41076700
Cc1cccc(c1NC(=O)[C@@H](C)n2c(=O)ccc(n2)c3ccc(cc3)OC)[N+](=O)[O-] C44391496
Cc1c(c(n(n1)c2cccc(c2)Cl)Cl)/C=N/NC(=O)c3ccc(cc3)n4cnnn4 C45334163
C[C@H](c1[nH]c(=O)c2c(csc2n1)c3ccco3)Sc4nnc(n4C)N5CCOCC5 C33039302
CCc1ccc2c(c1)[C@@]3([C@@H]4[C@@H]([C@@H]5N3CCC5)C(=O)N(C4=O)c6ccc(cc6C)[N+](=O)[O-])C(=O)N2 C35851659
[H]/N=C\1/C(=C\c2cc(n(c2C)c3cc(ccc3C)[N+](=O)[O-])C)/C(=O)N=C4N1N=C(S4)SC C08739691
[H]/N=C\1/C(=C/c2cn(c3c2cccc3)Cc4ccccc4[N+](=O)[O-])/C(=O)N=C5N1N=C(S5)CC C09730815
c1cc(ccc1C(=O)N/N=C/c2cc(c(o2)N3CCOCC3)Br)[N+](=O)[O-] C59302688
CCn1c2ccccc2c3c1n4c(nn3)nnc4SCC(=O)Nc5nccs5 C59456574
C[C@@]1(C(=O)N(C(=O)N1)CC(=O)N2CCCc3c2ccc(c3)[N+](=O)[O-])c4ccc(s4)Cl C60374818
C[C@@H]1CN(C[C@H](O1)C)S(=O)(=O)c2ccc(cc2)NC(=O)c3ccc(cc3Cl)[N+](=O)[O-] C14627645
Cc1ccccc1c2nc3cc(=O)[nH]n3c(n2)SCc4cc(=O)n5c(n4)sc(n5)C C21537168
Cc1c2c(n(n1)c3ccc4nnc(n4n3)C)N=C(C[C@H]2c5ccccc5OC(C)C)O C21726619
Cc1c2cc3c(cc2oc(=O)c1CC(=O)NC4N=NN=N4)OC5(CCCCC5)CC3 C64480096
c1ccn2c(c1)nc(cc2=O)CSc3nnc(s3)NC(=O)c4ccc5c(c4)OCO5 C46031514
c1cc[nH+]c(c1)N2CCN(CC2)c3ncc4c(n3)nc(n(c4=O)c5ccc(cc5)F)[O-] C67264280
Cc1cc(c(c(c1)C)O[C@@H]2[C@H]3[C@@H](CO[C@@H]2OC)OC(O3)(C)C)C C04829713
Cc1c(cco1)c2nnc3n2nc(s3)c4ccccc4Cl C04938883
CC1(C[C@@]2([C@@H](O2)c3ccccc3[N+](=O)[O-])C(=O)c4c1cccc4)C C01754471
CCN1CCN=c2c3cc(ccc3n4cnc5c4c2c1cc5)OC C05499548
CN(c1ccc(cc1[N+](=O)[O-])Cl)/N=C\c2cccs2 C05852706
c1ccc(c(c1)C#N)Oc2ccc(c(c2)C(F)(F)F)[N+](=O)[O-] C07001808
c1cc(ccc1/C(=N/N2CCCCC2)/CBr)[N+](=O)[O-] C08628622
Cc1cc(cc(c1Cn2cnc3c(c2=O)cnn3C)C)C(C)(C)C C12763924
c1ccc2c(c1)nc3n2[C@H](SC3)c4cccc(c4)[N+](=O)[O-] C12942800
C/C(=N\N=c/1\cc(n(c(=O)n1C)C)Cl)/c2ccc(cc2)Cl C17120406
C[C@@H]1C[C@@H](CN(C1)C(=O)/C=C/c2ccc(cc2)[N+](=O)[O-])C C16225854
Cc1ccc(cc1C)n2c(c(nn2)c3nc(c(s3)C(=O)C)C)C C20849122
CCc1ccccc1n2c(=O)c3c(c4ccc(nc4s3)C)nn2 C21169130
Cc1ccc(o1)C(=O)/C=C/c2cc(ccc2Cl)[N+](=O)[O-] C22016446
c1ccc2c(c1)ccc(n2)SCc3nc(no3)c4ccco4 C23005716
Cc1ccn2c(c1)nc(c2CCl)c3ccc(cc3)[N+](=O)[O-] C33503462
c1cc(ccc1C2(OCCO2)c3ccc(cc3)Cl)[N+](=O)[O-] C34571701
Cc1c(=O)n2c(nn1)SCC(=N2)c3ccc(cc3)C(C)(C)C C35683275
Cc1ccc(cc1)Cn\2ccs/c2=N\C(=O)c3cc(no3)C C36705402
C1CC[C@H]([C@H](CC1)Sc2nnnn2C3CCCC3)C#N C37155304
CCc1c(c(n(n1)c2cccc(c2)[N+](=O)[O-])Cl)CCl C37343706
CC(=O)Oc1ccc2c(c1)c(co2)C(=O)c3cc4ccccc4o3 C00036624
c1cc(ccc1C2CCCCC2)C3=Nc4nc(c(n4C3)C#N)C#N C39067892
c1cc2c(cc1[C@@H](c3ccc(o3)[N+](=O)[O-])Cl)CCCO2 C40278158
Cc1ccc(c(c1)[C@@H](c2ccc(o2)[N+](=O)[O-])Br)OC C40290090
CCc1c(nn(c1C)Cc2cc(ccc2Cl)[N+](=O)[O-])C C40732407
C[C@H]1c2ccsc2CCN1c3c(ccc(n3)Cl)[N+](=O)[O-] C42796241
c1cc(ccc1[N+](=O)[O-])Sc2c(cc3c(n2)CCC3)C#N C43408015
Cc1ccc(cc1)c2nc(on2)Cn3cnc4c3cc(c(c4)F)F C43585742
Cc1ccsc1C(=O)/C(=C\c2cccc(c2)[N+](=O)[O-])/C#N C44028476
Cc1ccc(o1)c2nc(cs2)CC(=O)/N=c\3/n(ccs3)C C45714257
Cc1ccc(cc1)c2nc(on2)CSc3nc(c(o3)C)C C46028380
Cc1cccc(c1)CN(C)c2c(ccc(n2)Cl)[N+](=O)[O-] C48871818
c1cc2c(cc1Br)CCN2c3ccc(cn3)[N+](=O)[O-] C49320344
c1cc(c(nc1)SCc2cc(nc(c2)Cl)Cl)[N+](=O)[O-] C49418401
Cc1ccc(cc1)[C@H]2CC(=Nc3n2nnn3)c4ccc(cc4)Cl C00531304
CCn1c2ccccc2nc1/C=N/c3nc4ccccc4n3CC C13756738
c1cc(c(cc1[N+](=O)[O-])Br)N2CCCC[C@@H]2C=O C54268077
CCc1c(cc(s1)C(=O)N2CCc3c2ccc(c3)[N+](=O)[O-])C C57836169
Cc1ccc(cc1)c2nc3cc4c(cc3n2CCCC#N)OCO4 C57869146
CN(c1ccc(cc1)[N+](=O)[O-])C(=O)[C@H]2CCCc3c2cccc3 C58648528
c1ccc2c(c1)C=C(CO2)/C=C/C(=O)c3cccc(c3)[N+](=O)[O-] C60330716
Cn1c(nnc1SCc2ccno2)c3ccc(cc3)Cl C60752387
CC1CCC(CC1)Oc2nc(nc(n2)Cl)N3CCCC3 C61519597
C1CCN(CC1)c2nc(nc(n2)Cl)N3C[C@H]4CC[C@@H]3C4 C61539618
CC[C@H](C)Sc1nc(nc(n1)Cl)N2CCOCC2 C61543365
Cc1ccc(c(c1)Sc2nc(nc(n2)Cl)n3cccn3)C C61543888
Cc1ccc(cc1)/C=C/c2c(nnn2c3nc(cs3)C)C#N C62425970
CCC(CC)c1c(nnn1c2nc3c(s2)CCCC3)C#N C62427499
Cc1cn2c(n1)sc(n2)Sc3ncc(o3)c4ccccc4 C65947424
CN1C2=C([C@@H](NC1=O)c3ccc(cc3)F)C(=O)N(C2)C4CC4 C04239582
c1ccc2c(c1)[C@H](CC(=O)N2)c3ccccc3[N+](=O)[O-] C00087675
Cc1ccc(o1)C(=O)N2CCc3cc(c(cc3[C@H]2C)OC)O C00485611
Cc1c(c(n[nH]1)C)S(=O)(=O)N2c3ccccc3C[C@H]2C C03566034
Cc1cc(nn1C)C(=O)Nc2nc3c(s2)CCCC3 C09001700
Cc1ccc(cc1)C(=O)Nn2c(nc3c(c2=O)ccs3)C C11176870
CC1=C(c2nc3ccccc3n2C(=O)[C@]1(C)CCO)C#N C05501426
Cc1ccc(cc1)/C(=N/NC(=O)c2c(nns2)C)/C C19863224
Cc1c2cc(c(nc2n(n1)C)N3CCCCCC3)CO C19946087
c1cc2c(cc1Cl)oc(n2)N/N=C/c3ccoc3 C13551183
CCN(c1cc(ccc1C)O)C(=O)c2ccc(=O)oc2 C20212565
CC1CC[NH+](CC1)S(=O)(=O)[N-]c2ccc(cc2)C#N C20255771
Cc1c(n2cc(ccc2[nH+]1)N3CCC[C@@H](C3)C)C(=O)[O-] C20275240
C[C@@H]1COCCN1CC(=O)NC2(CCCCCC2)C#N C27231084
C1CCC(CC1)n2c(=O)c3c([nH]c2=O)[C@H](CC3)SC#N C32604876
c1cc(cc(c1)I)/C=N\c2[nH]nnn2 C25665593
Cc1c(c(n[nH]1)C)S(=O)(=O)N2CCC[C@@H]3[C@@H]2CCCC3 C35175226
COC(=O)Cc1[nH]c(=O)c2c3c(sc2n1)CCCC3 C05093312
C[C@H]1CN(C[C@@H](O1)C)c2cc(c3ccccc3[nH+]2)C(=O)[O-] C37336659
c1cc(ccc1c2cnco2)N[C@H]3CCS(=O)(=O)C3 C37789124
c1cc(ccc1[C@@H]2[C@H](CCC(=O)N2)[N+](=O)[O-])Br C00221455
C/C(=N/O)/c1ccc(cc1)N2C(=O)[C@H]3[C@@H]4C[C@H]([C@H]3C2=O)C=C4 C04321046
C[C@H]1CCC2=C(C1)[C@@H](N=N2)[C@@H]3NC(=NO3)c4ccccc4 C39275793
CC(C)c1[nH]c(=O)cc(n1)Cn2cnc3c2cccc3 C41391598
C[C@H]1CCCN(C1)S(=O)(=O)c2ccc3c(c2)NCCO3 C41600564
Cc1cnc(s1)NC(=O)c2c(c3c(o2)CCCC3=O)C C41613410
Cc1c(cccc1[N+](=O)[O-])NC2CCS(=O)CC2 C42337010
C[C@H](c1cccs1)N(C)C(=O)Nc2nncs2 C43130738
Cc1cc2ncnn2c(c1)N[C@H](C)c3cc(oc3C)C C44730872
C[C@]1(CCS(=O)(=O)C1)NC(=O)C2(CCCCCC2)C#N C44932872
Cc1nc2cc(c(cc2s1)[N+](=O)[O-])N[C@@H]3CC3(C)C C45135687
CCc1nc2cc(ccc2o1)N3C(=O)[C@@H](NC3=S)C C48642409
Cc1ccc(s1)[C@H](C)Nc2cc(nc3n2ncn3)C C48738883
CC(C)(C)n1cc(cn1)NC(=O)c2cc(cn2C)Cl C49457639
c1cc2c(cc1C(=O)[O-])ncn2[C@@H]3CC[NH+]4[C@@H]3CCCC4 C49569811
c1csc2n1c(c(n2)[NH+]3C[C@H]4CC[C@@H]3C4)C(=O)[O-] C49716289
Cc1cccc2c1[nH]c(=O)c(c2)c3nc(on3)C(C)C C05818568
C[C@@H]1C[C@@H](C[NH+](C1)c2c(n3ccsc3n2)C(=O)[O-])C C35428695
[H]/N=C\1/[C@H](CC(=O)N1c2ccc(cc2)C(C)(C)C)C(=O)[O-] C57570418
c1ccc(cc1)[C@H]2C[C@@H](n3c(cnn3)N2)c4ccco4 C59435023
c1ccc(cc1)[C@@H]2C[C@H](n3c(cnn3)N2)c4ccco4 C59435024
c1cc2c(cc1CNc3cncc(n3)Cl)OCO2 C35804064
c1cc(c(cc1Sc2c3c(nc[nH]3)ncn2)Cl)C#N C61855672
CN(c1cccc(c1)C#N)c2ccc3c(c2)NC(=O)C3=O C61953564
Cc1csc(n1)n2c(c(nn2)CO)C3CCCCC3 C62425751
CNc1nc(no1)C2=Cc3cc(ccc3OC2)Cl C62716619
Cc1ccc(cc1)c2cc3[nH]c(cc(=O)n3n2)COC C08580208
CC(C)Oc1ccc(cc1)[C@H]2CC(=O)NC3=NN=C[C@H]23 C20724058
CCCc1nc(no1)c2cc3cc(ccc3[nH]c2=O)C C13126299
CC(C)N1CCc2c1ccc(c2)[C@H]3CC(=O)NC4=NN=C[C@@H]34 C65505287
COC(=O)c1csc(n1)N2[C@@](CC(=N2)c3ccccc3O)(C(F)(F)F)O C05274852
Cc1cccc(c1C(=O)OC)NCC(=O)N2c3ccccc3NC(=O)C2(C)C C08704650
Cc1c(c(=O)oc2c1c(cc3c2CCC(O3)(C)C)OCC(=O)N[C@@H](C)CO)C C08765023
Cc1ccc(cc1)[C@@]2(C(=O)N(C(=O)N2)CCCn3c4ccccc4[nH]c3=O)C C08769172
C[C@@H](C(=O)NC(=O)NC)Sc1nc2cc(ccc2c(=O)n1CC=C)Cl C09085580
CC[C@H](C)NC(=O)[C@H]1CCc2c1nc(s2)NC(=O)c3ccc4c(c3)OCO4 C09132430
c1ccc(cc1)OCc2ccc(o2)C(=O)N3C[C@@H](Oc4c3cccc4)C(=O)N C06589459
c1ccc(cc1)Oc2ccccc2C(=O)NNC(=O)[C@@H]3CCS(=O)(=O)C3 C14186720
COc1cc(ccc1O)[C@H]2[C@H]3CO[C@@H]([C@H]3CO2)c4cc(c(c(c4)OC)O)OC C14587566
CC(C)(C)NC(=O)CSc1nc(nc2n1[nH]c(=O)c2)c3ccccc3F C15732609
Cc1c(sc(n1)n2c(c(c(n2)C)CC(=O)Nc3cccc(c3)C(=O)C)O)C C15858731
CC(=C1c2cc(ccc2NC1=O)S(=O)(=O)Nc3cc(ccc3OC)OC)C C20577828
c1cc(c(c(c1)Cl)NC(=O)CSc2n[nH]c(=O)n2c3ccncc3)Cl C27643504
c1cc2c(c(c1)NS(=O)(=O)c3ccc(cc3)OC4CCCC4)OCC(=O)N2 C36125914
Cn1c2c(c(n1)NC(=O)COc3ccccc3F)[C@@H](CC(=O)N2)c4ccccc4 C38519590
C/C(=N\NC(=O)C1=NN=C(C1)c2ccc(s2)Cl)/c3ccc(c(c3)OC)O C39922967
CCN1c2ccc(c3c2c(ccc3)C1=O)S(=O)(=O)NNC(=O)c4ccccc4 C41091333
c1ccc(cc1)[C@@H](c2ccco2)NS(=O)(=O)c3ccc4c(c3)NC(=O)CO4 C42627427
C[C@@H](C(=O)NC(=O)NC[C@H]1CCCO1)Sc2nc3cc(ccc3o2)Cl C43680143
CC(C)[C@H](c1ccc2c(c1)OCCO2)NC(=O)c3cccc(c3)N4CCNC4=O C45766811
Cc1ccc(cc1NC(=O)/C=C\c2ccc3c(c2)OCO3)S(=O)(=O)NC C47329474
C[C@@H](C(=O)Nc1c(cccc1F)F)OC(=O)c2c3ccccc3c(=O)[nH]n2 C48277340
Cc1cc(cc(c1C)NC(=O)C(=O)N[C@H]2CCCC[C@@H]2C)S(=O)(=O)N(C)C C48690489
Cc1ccc(c(c1)[C@H](C)NC(=O)C(=O)Nc2ccc3c(c2)OCCCO3)OC C49273979
C[C@@H]1C[C@H]1c2ccc(o2)CCC(=O)NN3C(=O)C4(CCC(CC4)C)NC3=O C53274098
C[C@@]1(C(=O)N(C(=O)N1)CC(=O)NC[C@@H]2CCCc3c2cccc3)c4ccco4 C53634803
C[C@]1(C(=O)N(C(=O)N1)CC(=O)NC[C@H]2CCCc3c2cccc3)c4ccco4 C53634806
c1cc(ccc1NC(=O)c2csnn2)S(=O)(=O)Nc3ccc(cc3)Cl C56061970
Cc1ccc(cc1)N2C(=O)/C(=C/c3ccc4c(c3)OCO4)/N=C2SCC(=O)N C03511929
C[C@H](C(=O)NNC(=O)c1cc2c(c(c1)Cl)OCO2)Oc3ccc(cc3)F C19599662
CC[NH+](c1ccc(cc1)NC(=O)C2=CN3CCS(=O)(=O)N=C3C=C2)C(C)C C57625127
Cc1ccc(c(c1)[C@@H](C)NC(=O)CN2C(=O)C3(CCC(CC3)C)NC2=O)OC C15818366
Cc1ccc(o1)[C@@]2(C(=O)N(C(=O)N2)CC(=O)N[C@@H](C)c3ccc(cc3)F)C C58223793
C[C@@H](C(=O)Nc1ccc2c(c1)OC(O2)(C)C)NS(=O)(=O)c3cccs3 C58278691
c1ccc2c(c1)C[C@@H](CO2)CNC(=O)CCN3C(=O)C4(CCCCC4)NC3=O C52773717
Cc1c(c(on1)C)CN(C)C(=O)Nc2cccc(c2)NC(=O)c3cccs3 C43979754
CN(C)S(=O)(=O)c1cc(ccc1OC)C(=O)Nc2cc(ccc2O)Cl C60093502
CCC(C)(C)C1CCC2(CC1)C(=O)N(C(=O)N2)CC(=O)Nc3nccs3 C03531954
CCc1nc2ccccc2n1CC(=O)NNC(=O)c3c(c4ccccc4o3)C C15033219
CC(C)(C)OC(=O)NNC(=O)c1ccc(cc1)n2cc(cn2)Br C63460988
Cc1ccc2c(c1)[nH]cc2C(=O)Cc3[nH]c(=O)c4cc(c(cc4n3)OC)OC C63579908
CC(=O)N(C)c1nc(cs1)CSc2nnc(n2N)c3ccc(cc3)F C52889076
CC(=O)Nc1ccc(cc1NC(=O)c2ccc(s2)[N+](=O)[O-])C(F)(F)F C64828138
Cc1ccc(cc1)NC(=O)N(C)Cc2nc3cc(ccc3n2C)C(=O)NC(C)C C65008527
CC[C@@]1(C(=O)N(C(=O)N1)CC(=O)Nc2nc(cs2)c3ccccc3F)C C65808448
C[C@@H](c1cccc(c1)S(=O)(=O)NC)Nc2c3c(c4ccccc4o3)ncn2 C66818322
Cc1ccc(cc1)CNC(=O)C(=O)Nc2ccc(cc2)c3nnc4n3CCCC4 C66981983
Cc1nc2ccc(cc2s1)NC(=O)NCCCc3nnc4n3CCCCC4 C67253224
CCc1ncc(s1)CN(C)C(=O)N[C@@H](C)c2ccc3c(c2)NC(=O)CO3 C67460497
C[C@H](c1ccc(cc1)C#N)NC(=O)C(=O)Nc2ccc(c(c2)Cl)n3cccn3 C67556425
COC(=O)[C@]1([C@H]2[C@@H]([C@@H]([NH2+]1)c3cccs3)C(=O)N(C2=O)c4ccccc4)CO C04388603
CC(C)(C)OC(=O)N1CCC2(CC1)C[C@H](CO2)[NH+]3CCC(CC3)C(=O)N C06747701
C[C@H](C(=O)NC(=O)NC1CCCCC1)[NH+]2CCN(CC2)C(=O)C3CC3 C09112963
Cc1c2c(oc(c2c(=O)[nH]n1)NC(=O)C[NH+](C)Cc3ccsc3)C C10903664
COc1cc2c(cc1OC)[C@@H]([NH2+]CC2)c3c(nc4n(c3=O)CCCS4)O C12661092
Cc1cccc(c1NC(=O)C[NH+](C)[C@H](C)C(=O)Nc2cc(no2)C)C C14094449
C[C@@H]1c2cccn2CC[NH+]1CC(=O)N3CCc4c3ccc(c4)S(=O)(=O)N C14703137
c1ccnc(c1)n2c3c(cn2)[C@@H](CCC3)[NH2+]Cc4ccc(cc4)N5CCNC5=O C11661015
COc1ccc(cc1)N2C(=O)[C@@H](C(=O)N=C2S)/C=N/[C@H]3CCCC[C@@H]3[NH3+] C16956239
Cn1cc[nH+]c1[C@H](c2cccc(c2)OC)Nc3cn[nH]c(=O)c3Cl C22263063
c1cc2c(cc1[C@@H]3CCC[NH+]3CC(=O)N[C@@H]4CCCCNC4=O)OCCCO2 C32913426
CN(C)c1ccc(cc1)[C@@H]2C3=C(CN(C3=O)CC[NH+]4CCCC4)NC(=O)N2 C35590299
Cc1cccc(c1)CC(=O)NCC(=O)N2CCC3(CC2)[C@@H]4C(=NC=N4)CC[NH2+]3 C38573723
C[C@H]1C(=C(N=N1)C)[C@H](C)NC(=O)[C@@H]2CN(CC23CC[NH2+]CC3)C(=O)C(C)C C39674161
c1cc[nH+]c(c1)N2CCN(CC2)c3c(c(ncn3)N4CCCCC4)N C40724915
c1cc(c(cc1[N+](=O)[O-])Cl)S(=O)(=O)N2CCC[C@@H](C2)C[NH3+] C44528913
CCN1C[C@H](Oc2c1cccc2)C[NH+](C)CCC(=O)NC(=O)NC C44907444
C[NH+](Cc1ccc2c(c1)OCCO2)CC(=O)N[C@H]3CCCCNC3=O C44937703
Cn1c(c(c(=O)n(c1=O)C)C(=O)C[NH+]2CC[C@H]3CCCC[C@@H]3C2)N C45314338
CC(C)C[C@@H]1C(=O)N(C(=O)N1)C[NH+]2CCC[C@@H](C2)C(=O)NC3CC3 C50900575
C[C@H](C(=O)Nc1ccc(c(c1)Cl)N2CCNC(=O)C2)n3cc[nH+]c3 C52807772
CN1CCN(CC1)Cc2[nH+]c(nc(n2)N3CCCc4c3cccc4)N C20466777
C[C@@H](c1ccc(o1)C(=O)NCCN2CCNC2=O)[NH+]3CCCCC3 C55088314
C[C@H](CNC(=O)Cn1c(=O)c2ccccc2[nH]c1=O)C[NH+]3CCCC3 C55540366
CN(C)c1c(ccc[nH+]1)CNC(=O)Nc2ccc(c(c2)Cl)C(=O)N(C)C C56624523
Cc1ccccc1C[NH+]2CCCN(CC2)C(=O)c3ccc(o3)S(=O)(=O)N C57077841
c1cc(cc(c1)NC(=O)C[NH+]2CCc3c(ccs3)C2)CN4C(=O)CNC4=O C60581629
C[C@@H](C(=O)NC(=O)NC1CC1)[NH+]2CCC(CC2)CC(=O)N3CCCC3 C61050213
Cc1ccc(cc1NC(=O)NCc2cc[nH+]c(c2)N(C)C)C(=O)N(C)C C61554846
C[C@@H]1C(=O)N=C([NH+]=N1)NNC(=O)C2(CC2)c3ccc(cc3)Br C63098823
CN(C)c1nc2c(s1)cc(s2)C(=O)N3CCC[NH+](CC3)CC(=O)N C63759318
Cc1cnc(s1)NC(=O)[C@H](C)NC(=O)[C@@H]2C=c3c(=[NH+]2)cccc3OC C63778182
c1cc2c(cc1C(=O)N3CC[NH+](CC3)CC4CCCCC4)[nH]c(=O)c(=O)[nH]2 C64126654
c1ccc2=[NH+]CC(=c2c1)CCC(=O)N3CCC(CC3)N4CC(=NN4)CO C64131725
CC(C)(C)CC[NH+]1CCN(CC1)C(=O)c2ccc(o2)S(=O)(=O)N C64308873
c1c[nH+]c(cc1/C(=N\OCC(=O)N2CCCCC2)/N)N3CCCCC3 C64430460
C[C@H](C(=O)N/N=C\C1=c2ccccc2=[NH+]C1)N3CNc4ccccc4C3=O C38818511
c1ccc2=[NH+]CC(=c2c1)CCNC(=O)CC[C@H]3C(=O)NC(=S)N=N3 C64721050
Cc1nc(on1)[C@H](C)NC(=O)C2(CC[NH2+]CC2)Oc3ccc(cc3)Cl C65394159
CN(CC1=NN=C(C1)c2cccs2)C(=O)[C@H]3C=C4C[NH2+]CCCN4N3 C65404123
CCn1c(n[nH]c1=O)CC2CC[NH+](CC2)Cc3c(ccc(n3)C)O C65451847
Cc1c(c2c(=O)[nH]cnc2o1)C(=O)N[C@H](C)C[NH+]3C[C@@H](C[C@@H](C3)C)C C65760707
c1cc(sc1)c2nn(c(=O)o2)C[NH+]3CCC[C@H](C3)CCC(=O)N C66080359
C[C@H]1CN(CCO1)C2CC[NH+](CC2)[C@@H](C)C(=O)NC(=O)NC(C)(C)C C66561727
c1cc2c(cc1CNC(=O)NCc3cn4c([nH+]3)CCCC4)OCCCO2 C67082701
c1ccc2c(c1)cc(o2)c3c(c[nH]n3)C[NH2+]Cc4nnc5n4CCCC5 C67215839
c1cc(sc1)C[NH+]2CCCN(CC2)C(=O)C3CCC4(CC3)C(=O)NC(=O)N4 C67267013
Cc1c(oc(n1)NC(=O)C(=O)N[C@@H](C)C[NH+]2C[C@@H](C[C@@H](C2)C)C)C C67438290
CC1=NC(=O)C2(N1)CC[NH+](CC2)C[C@@]3(CCCN(C3=O)CCc4ccccc4)O C67588199
Cc1cccc(=O)n1CCCNc2c3c(nc(n2)N(C)C)C[NH2+]CC3 C67654510
CCCCN1C(=O)[C@@H]2[C@H]([NH2+][C@]3([C@@H]2C1=O)c4ccccc4NC3=O)Cc5ccc(cc5)O C05348125
Cc1ccc(cc1)NC(=O)C[NH+](C)[C@@H](C)C(=O)NC(=O)NC2CCCCC2 C07490333
C[C@@H](C(=O)Nc1c(ccs1)C(=O)N)[NH+]2CCCCC[C@H]2c3ccc(cc3)OC C12682248
C[C@H](C(=O)Nc1c(c2c(s1)CCC2)C(=O)N)[NH+](C)Cc3ccccc3N4CCCC4 C09616917
c1ccc(cc1)CC[NH+]2CCNC(=O)[C@H]2CC(=O)NCC3(CCCCC3)O C14952104
C1CCc2c(c3c(c(sc3[nH+]c2N4CCCC4)C(=O)NC[C@@H]5CCCO5)N)C1 C15670975
Cc1c2c(cc(/c(=[NH+]/c3ccc(cc3)c4ccccc4)/o2)C(=O)N)c(cn1)CO C06389862
c1cc(cc(c1)c2[nH]c(=O)cc(n2)c3ccc(cc3)O)C[NH+]4CCC[C@@H](C4)O C20784263
c1ccc2c(c1)c(=[NH+]C3CCCC3)c(c(o2)O)NC(=O)NCc4ccco4 C28048923
Cc1c(c(nc(c1F)Oc2cccc(c2)C(=[NH2+])N)N3CCN(CC3)c4ccco4)F C29545704
C[C@H]1CCCC[C@]12C(=O)N(C(=O)N2)CC(=O)NC3CC([NH2+]C(C3)(C)C)(C)C C29787282
c1ccc(cc1)CN2CCc3c(sc4c3c(=O)n(c(n4)Nc5ccccc5)[NH3+])C2 C34633543
c1ccn2c(c1)[nH+]c(c2Nc3ccc4c(c3)OCCO4)c5ccc(c(c5)O)O C35606419
Cc1cc([nH+]c2c1c(c(s2)C(=O)OCC(=O)NCCc3ccc(cc3)F)N)C C36650053
C[C@H]1CCCC[NH+]1Cc2c(nc3n2cc(cc3)N)c4ccc5c(c4)NC(=O)CO5 C36272522
COc1ccc(cc1CSC2=[NH+][C@H]3CCCC[C@H]3N2)[C@@H]4c5c(nc[nH]5)CCN4 C36641814
Cc1ccc(cc1C)[C@H]2NN[C@@H]([NH+]2CC=C)SCc3[nH]c(=O)c4ccccc4n3 C39744820
CCN(c1ccccc1)c2c(c([nH+]cn2)Nc3cccc4c3nc(cc4)C)N C40679574
Cc1cc(cc(c1)Nc2c(c(ncn2)N3CCN(CC3)c4cccc[nH+]4)N)C C40682185
CN(c1ccccc1)c2c(c(nc[nH+]2)Nc3ccc(cn3)Br)N C40757725
c1ccc(cc1)C(c2ccccc2)[NH2+]CC(=O)N3CCc4c3ccc(c4)S(=O)(=O)N C45605951
CC[NH+](CC)[C@@H](C)CNC(=O)NNC(=O)c1cc2c(s1)CCCCC2 C46280761
Cc1ccc(cc1)SCC(=O)NNC(=O)NC2CCN(CC2)c3cccc[nH+]3 C46943712
CC1(CC(CC([NH2+]1)(C)C)NC(=O)C(=O)Nc2ccccc2Oc3ccccc3)C C48605097
CCC[C@H](C)NC(=O)[C@@H](C)[NH+]1CCC(CC1)C(=O)Nc2cc(ccc2O)Cl C53020394
CC1CCC2(CC1)C(=O)N(C(=O)N2)NC(=O)C[NH2+]C(C)(C)CC(C)(C)C C53123682
Cc1ccc2c(c1)[nH]c(n2)[C@@H](C(C)C)NC(=O)C[C@@H]3C(=O)NCC[NH+]3C(C)C C19641690
C[C@H]1CCc2c(cc(s2)C(=O)NNC(=O)NC[C@H](c3ccco3)[NH+](C)C)C1 C54038099
Cc1cc(cc(c1OCc2ccccn2)C)[C@H]3NC(=[NH2+])Nc4n3c5ccccc5n4 C54425991
c1ccc(c(c1)[C@H]2NC(=[NH2+])Nc3n2c4ccccc4n3)OCc5cccnc5 C54681254
c1ccc(c(c1)CC(=O)N)NC(=O)N2CCC[NH+](CC2)CC3CCCCC3 C56604790
Cc1cc(c(c(c1)C)NC(=O)CNC(=O)NCC(C)(C)[NH+]2C[C@@H](C[C@H](C2)C)C)C C54726014
C[C@@H]1C[C@H](C[NH+](C1)CCCNC(=O)Nc2cc(c[nH]c2=O)C(F)(F)F)C C63161768
c1ccc(cc1)[C@@H](CNC(=O)CNC(=O)N2CCC3=c4ccccc4=[NH+][C@H]3C2)O C63271412
CCCCn1c(=O)c(c([nH]c1=O)[O-])[C@H]2[C@@H]3C(=c4cc(ccc4=[NH+]3)C)CC[NH2+]2 C63374053
COc1ccc(cc1)N2C=C(NN2)C(=O)NCCC3=c4cc(ccc4=[NH+]C3)F C63515523
c1ccc(cc1)NC(=O)NNC(=O)[C@@H]2C=c3cc(ccc3=[NH+]2)OC(F)(F)F C63598850
Cc1ccc(cc1C)S(=O)(=O)/N=C(\N)/NCCC2=c3ccccc3=[NH+]C2 C63676486
C[C@@H]1C(=c2cc(ccc2=[NH+]1)F)CCN/C(=N/S(=O)(=O)c3ccccc3)/N C63676498
CC(C)[C@H]1C(=CNN1c2ccc(cc2)Cl)C(=O)NNC(=O)C3=c4ccccc4=[NH+]C3 C64064612
C[C@H]1c2c(cc(cc2OC(=O)[C@H]1CC(=O)NCCC3=c4ccccc4=[NH+]C3)O)O C64137023
C[C@@H]1c2c(cc(cc2OC(=O)[C@@H]1CC(=O)NCCC3=c4cc(ccc4=[NH+]C3)Cl)O)O C64600473
C[C@H]1c2ccc(c(c2OC(=O)[C@@H]1CC(=O)NCCC3=c4cc(ccc4=[NH+]C3)F)O)O C64717518
c1cc(cc(c1)F)NC(=O)CNC(=O)NC[C@H](c2cccs2)[NH+]3CCCC3 C51715933
c1ccc(cc1)CC[C@H]2[NH2+][C@@H](N(N2)c3ccccn3)c4ccccc4c5nc[nH]n5 C65423539
CC(C)[C@H]1[NH2+][C@@H](N(N1)c2ccccc2)c3c[nH]c4ccc(cc4c3=O)OC C65526163
CCN(Cc1ccccc1C)C(=O)Nc2cccc(c2)C[NH+]3CCC[C@@H]3C(=O)N C65789598
C[C@@H]1CCC[C@](C1)(CNC(=O)NCc2nc([nH]n2)c3cccs3)[NH+](C)C C66701081
C[C@@H]1C[C@H](C[NH+](C1)C[C@@H](C)NC(=O)NCc2nc([nH]n2)c3cccs3)C C66701385
c1cc(sc1)C[NH+]2CCC(CC2)CNC(=O)NNC(=O)CC3CCCCC3 C67080168
COc1ccc(cc1)NC(=O)[C@H]2C[C@@H]([NH2+][C@@]23c4ccccc4NC3=O)CCSC C04090652
Cc1cc(c(o1)C(F)(F)F)NC(=O)NCCNc2c(ccc[nH+]2)C(F)(F)F C04324957
COc1cc(ccc1O)[C@H]2Nc3c(c4c(s3)C[NH+](CC4)Cc5ccccc5)C(=O)N2 C04525617
CC(C)[NH+]1CCc2c(sc3c2C(=N[C@H](N3)c4cc(cc(c4O)OC)Cl)O)C1 C04555306
c1ccc(cc1)[C@@H](C/C(=N/N)/CC[NH+]2CCCC2)c3c(=O)c4ccccc4oc3O C06575549
CC(C)[C@H](c1ccc(cc1)Cl)[NH2+]CC(=O)N2C[C@H](Oc3c2cccc3)C(=O)N C10139605
Cc1cc2cc(ccc2[nH]1)CNC(=O)C[C@@H]3C(=O)NCC[NH+]3Cc4cccs4 C11842197
Cc1cccc(c1C)n2c3c(cn2)[C@@H](CCC3)[NH2+]Cc4cn(c5c4cccc5)CC(=O)N C11938081
c1ccc2c(c1)[C@@]3([C@H]4[C@@H]([C@@H]([NH2+]3)Cc5ccc(cc5)O)C(=O)N(C4=O)C6CCCC6)C(=O)N2 C02136565
c1ccc(cc1)N2CC[NH+](CC2)Cc3[nH]/c(=N/c4ccc(cc4)Cl)/nc(n3)N C09089639
Cc1ccc(c(c1)C)C(=O)Nc2ccc(cc2)N3CCC(CC3)[NH+](C)C[C@H](CO)O C14987390
Cc1cc([nH+]c2c1c(c(s2)C(=O)OCC(=O)Nc3cccc4c3cccn4)N)C C23077155
C[C@H]1CC(=O)Nc2ccccc2N1C(=O)CS/C(=[NH+]/Cc3ccccc3)/N C29467211
C[C@H](C(=O)NC(=O)NC1CCCCC1)NCC2(CCCC2)[NH+]3CCSCC3 C30514313
CC[C@@H](CNC(=O)[C@@H](C)NC(=O)Nc1ccccc1)[NH+]2CCc3ccccc3C2 C32446313
Cc1ccc(c(c1)C)NC(=O)[C@@H]2[C@H]([NH+]=C(S2)N)c3ccc(cc3)[N+](=O)[O-] C08301860
Cc1ccc2[nH+]c(c(n2c1)Nc3ccc4c(c3)OCCO4)c5ccc(c(c5)O)O C35606436
CCc1nnc(s1)NC(=O)c2c(c3cc4c(cc(cc4[nH+]c3s2)C)C)N C36629957
C[C@]1(C(=O)N(C(=O)N1)CC(=O)NC2CC([NH2+]C(C2)(C)C)(C)C)c3ccccc3 C38780492
CC[NH+]1[C@@H](NN[C@@H]1SCc2[nH]c(=O)c3ccccc3n2)c4ccccc4C C39356208
C[NH+](C)[C@@H](CNC(=O)Nc1cccc(c1)NC(=O)c2cccs2)c3cccs3 C40104508
Cc1c(sc(n1)Nc2c(c(ncn2)N3CC[NH+](CC3)Cc4ccccc4)N)C C40728778
C[C@@]12C[C@@H](CC(C1)(C)C)N(C2)c3c(c(ncn3)NCC[NH+]4CCCCC4)N C40734772
CC(C)(C)C(=O)Nc1cccc(c1)NC(=O)NC[C@@H](c2cccs2)[NH+](C)C C44012878
CC[C@H](CNC(=O)Nc1cccc(c1C)C(=O)NC)[NH+]2CCc3ccccc3C2 C44175840
c1ccc2c(c1)nc3n2C4(CC[NH+](CC4)Cc5ccc(cc5)C(F)(F)F)N=C(N3)N C44857619
Cc1c2cc(ncc2[nH]n1)c3cc(cnc3)OC[C@H](Cc4ccc(c(c4F)F)F)[NH3+] C45290259
CCc1ccc(cc1)[C@@H](CNC(=O)Nc2ccc(c(c2)NC(=O)C)C)[NH+](C)C C48362580
CC(=O)Nc1ccc(cc1)NC(=O)NC[C@@H]2CCC[NH+](C2)Cc3cccs3 C50051568
c1ccc2c(c1)[nH]c(n2)CS[C@H]3N=[NH+][C@@H](N3N)c4ccc(cc4Cl)Cl C39927308
CN1CCc2c3cc(c([nH+]c3sc2C1)N)C(=O)Nc4ccc(cc4)N(C)C C22708832
c1ccc2c(c1)nc3n2[C@@H](NC(=[NH2+])N3)c4cccc(c4)OCc5cccc(c5)C#N C54426001
Cc1nc2n(n1)c(c(s2)[C@H](c3ccc(cc3)Cl)[NH+]4CCC(CC4)C(=O)N)O C04120759
Cc1cccc(c1C)NC(=O)C[NH+](C)[C@@H](C)C(=O)NC(=O)NC2CCCCC2 C31299751
C[C@@H]1CCC[NH+](C1)[C@@H](C)CNC(=O)Nc2cccc(c2)NC(=O)c3cccs3 C43979490
CCOC(=O)c1c2c(sc1/[NH+]=c/3\c(cc4ccc(cc4o3)O)C(=O)N)CCCC2 C01515963
C=C1C=C(N2[C@@H]([NH+]=C(N=C2N1)NCC[NH+]3CCCCC3)[C@@H]4CCC=CC4)[O-] C59619517
c1cc(ccc1CCO)NC(=O)CNC(=O)N2CCC3=c4cc(ccc4=[NH+][C@H]3C2)Cl C63296268
CCc1cc(c(cc1OCc2ccccc2)O)C3=N[NH+]=C([C@@H]3c4nc(cs4)C)N C11867302
C=CCNC(=S)NNC1=NC(=O)[C@@H]2C(=[NH+]1)c3ccccc3CC24CCCCC4 C63394001
c1ccc(cc1)[C@@H](C(=O)C2=c3ccccc3=[NH+]C2)Nc4cccc(c4)S(=O)(=O)N C64046762
c1ccc(cc1)CC[C@@H]2[NH2+][C@@H](N(N2)c3ccccn3)c4ccccc4c5nc[nH]n5 C65423536
C[C@@H]1C[C@@H](C[NH+](C1)C(C)(C)CNC(=O)Nc2cc(ccc2OC)C(=O)NC)C C65446742
CC(C)[NH+]1CC[C@@H](C1)CNC(=O)NNC(=O)c2cc3c(s2)CCCCCC3 C65520439
Cc1cc(n(n1)c2ccc(c(c2)C(F)(F)F)CN/C(=[NH+]/Cc3ccco3)/N)C C66244746
CCC[NH+]1Cc2cccc(c2C1)N[C@@H](C)C(=O)NC(=O)Nc3ccc(cc3)C C66967835
C1CCC(CC1)CC(=O)NNC(=O)NC2CC[NH+](CC2)CC3CCCC3 C67066734
Cc1ccc(cc1NC(=O)C)NC(=O)NC[C@@H]2CCC[NH+]2CC3CCCCC3 C67544130
c1cc2c(cc1NC(=O)NC[C@H]3CCC[NH+]3CC4CCCCC4)C(=O)NC2 C67550654
C[C@@H]1C[C@@H](C[NH+](C1)C[C@@H](C)NC(=O)Nc2ccc(cc2Cl)NC(=O)C)C C67575904
CC[C@@H]1CCCC[NH+]1C[C@@H]2[C@H]3C[C@@H]4C(=C)CCC[C@@]4(C[C@H]3OC2=O)C C04028570
C1CC[NH+]2CCC[C@@H]([C@@H]2C1)COC(=O)C34C[C@@H]5C[C@H](C3)CC(C5)(C4)Cl C04061881
Cc1ccc(cc1)/C=N/N2CC[NH+](CC2)C3c4ccccc4-c5c3cccc5 C01814125
C[NH+](C)CC1=C(Oc2ccccc2[C@H]1c3ccc(cc3)F)c4cccs4 C01412475
c1cc(ccc1N2CC[NH+](CC2)Cc3cc(cs3)Br)Cl C00755579
C[NH+](C)Cc1ccccc1[C@@]2(c3ccccc3C(=O)O2)c4ccccc4 C04760187
CC1([C@H]2CC=C([C@@H]1C2)C[NH+]3CCN(CC3)c4ccc(cc4)Cl)C C04980855
CC(=O)O[C@@H]1C[C@@H](Cc2c1c3ccccc3cc2)[NH+]4CCc5ccccc5C4 C05340681
c1ccc2c(c1)N3CC[C@H](c4c3c(ccc4)S2)[NH+]5CCCC5 C05332181
Cc1ccc2c(c1)[C@H]3C[NH+](CC[C@@H]3N2C(=O)c4cc5c(s4)CCCC5)C C05525427
CN(C)c1ccc(cc1)C[NH+]2CCN(CC2)c3ccc(cc3)Cl C00207429
c1ccc2c(c1)-c3ccccc3C2[NH+]4CCN(CC4)/N=C\c5cccs5 C01769003
CC(C)CC[NH+]1CCC(CC1)C(=O)N2C[C@]3(C[C@@H]2CC(C3)(C)C)C C10038115
c1cc(sc1)/C=C/C(=O)N2CC[C@]3(C2)CCC[NH+](C3)CC4CCCCC4 C12713442
CCn1c2ccccc2c3c1ccc(c3)C[NH+]4C[C@H](C[C@@H](C4)C)C C01229340
Cc1c(nc(o1)c2ccsc2)C[NH+]3C[C@@]4(C[C@H]3CC(C4)(C)C)C C15074407
Cc1c(c2c(cc1Br)C(=O)[C@@H](CO2)[NH+]3CCCC[C@H]3C)C C19205187
C[NH+]1CCCCN(C1)[C@@H](c2ccccc2)c3ccc(cc3)Cl C19325133
C[C@@H]1CCC[C@@H](C1)[NH+]2CCN(CC2)Cc3ccc(cc3)Cl C19788254
Cc1ccccc1N2CC[NH+](CC2)[C@H]3CCc4ccccc4C3 C23282303
c1cc(sc1C[NH+]2CCN(CC2)c3c(cc(cn3)Cl)Cl)Cl C32679053
Cc1ccc2c(c1)c(cc(=O)o2)C[NH+](C)Cc3ccc(cc3)Cl C33018635
C[C@H](C(=O)c1ccc(cc1)Br)[NH+]2CCCCCC2 C35020376
Cc1ccc(cc1)[C@@H]2c3cccn3CCC[NH+]2Cc4ccc(c(c4)Cl)F C36347266
c1cc(cc(c1)F)[C@@H]2c3cccn3CCC[NH+]2Cc4cc(ccc4F)F C36348257
Cc1cccc(c1)C[NH+]2CCCn3cccc3[C@@H]2c4ccccc4C C36348309
Cc1ccccc1C[NH+]2CCN(C(=O)[C@@H]2C)c3ccc(cc3)C(C)(C)C C37520155
Cc1ccccc1C[NH+]2CCN(C(=O)[C@H]2C)c3ccc(cc3)C(C)C C37521800
Cc1ccc(cc1)[C@@H]2c3cccn3CCC[NH+]2Cc4cc(cc(c4)C)C C37522407
C[NH+]=C1C=CC(=C(c2ccc(cc2)N(C)C)c3ccc(cc3)N(C)C)C=C1 C04521520
CC(=O)c1ccc(cc1)N2CC[NH+](CC2)C3CCC(CC3)C(C)(C)C C04981190
Cc1ccc2=[NH+][C@@H]3/C(=N/N=C/c4ccccc4)/CC(SC3=c2c1)(C)C C38669314
CS[C@@H]1CCC[NH+]([C@@]12CC[C@@H](C2)Cc3ccccc3)SC C39509696
c1ccc2cc(ccc2c1)[C@@H]3C=NN=C3C4CC[NH+](CC4)CC5CC5 C39516100
CCO[C@H]1CCC[C@]2([NH+]1Cc3ccccc3)CCC[C@@H](C2)Cl C39520990
Cc1cc(cc(c1)[C@@H]2C[C@@H]3CN(C(=O)[C@]34[NH+]2CCC4)C5CCCC5)C C43609487
C1CC[NH+]2CCC[C@@H]([C@H]2C1)COC(=O)C34C[C@H]5C[C@@H](C3)CC(C5)(C4)Cl C43611724
CSc1cccc(c1)[C@@H]2C[C@@H]3CN(C(=O)[C@]34[NH+]2CCC4)c5ccccc5 C44076433
c1ccc(cc1)C[NH+]2[C@H]3CC[C@@H]2C=C(C3)c4ccc5ccccc5c4 C44857630
C[NH+]1C[C@@H]2C[C@H]1CN2c3ccc(cn3)c4ccc5c(c4)ccs5 C49109354
C[C@H]1c2ccsc2CC[NH+]1CC(=O)c3ccc(s3)Br C49538148
c1cc(nc(c1Cl)CCl)N2CC[NH+](CC2)C3CCCC3 C52062896
c1ccc(cc1)C2CCC(CC2)[NH+]3CCN(CC3)C[C@H]4CCC=CC4 C19362929
Cc1cc(c(c(c1)C)[C@H](CN(C)C2CC[NH+](CC2)C)Cl)C C62346748
Cc1ccc(c(c1)C)N2C(=O)/C(=C/C3=c4ccccc4=[NH+]C3)/SC2=S C39736527
c1ccc(cc1)C(=N/N=C/C2=c3ccccc3=[NH+]C2)c4ccccc4 C39949147
CCC[C@@H]1CC[C@@]2([C@H]3C(=c4ccccc4=[NH+]3)CCCN2C1=O)C C63339779
c1ccc(cc1)C#CCN(C[C@@H]2CCC[NH+]3[C@@H]2CCCC3)C4CC4 C63869697
c1ccc2=[NH+][C@@H]3[C@@H](N(CCC3=c2c1)Cc4nccs4)C5CCCCC5 C64157700
CC[NH+](Cn1c2c(sc1=O)CCCC2)[C@@H]3CCCC[C@@H]3C C66793710
C[C@@H]1CCC[C@@H](C1)OC(=O)C2=C(NC(=O)N[C@@H]2c3ccc(c(c3)Br)OC)C C00777988
C1CCC(CC1)CCC(=O)N[C@@]2(C(=O)N(C(=O)N2)C3CCCCC3)C(F)(F)F C02492046
COc1ccc(cc1OC)C(=O)c2c(c3c(c4c(nc3s2)CCC4)c5cccnc5)N C00663674
Cc1cccc(c1)N[C@@H](C(Cl)(Cl)Cl)NC(=O)c2ccc(cc2)[N+](=O)[O-] C01452524
Cn1c2ccc(cc2cc1C(=O)NNC(=O)c3cccc(c3)F)Oc4ccccc4 C04675035
Cc1cc(ccc1N[C@H](C(Cl)(Cl)Cl)NC(=O)c2cccs2)[N+](=O)[O-] C04797692
Cc1cccc(c1)C(=O)N[C@@H](C(Cl)(Cl)Cl)Nc2cccc(c2)[N+](=O)[O-] C01452612
Cc1cc(c(c(c1O)S(=O)(=O)c2ccccc2)C)NC(=O)c3ccc(cc3)OC C00974312
Cc1ccc(cc1)S(=O)(=O)Nc2ccc(cc2)C(=O)Nc3nc4c(s3)CCC4 C05204100
C[C@@H]1C/C(=N/NC(=O)c2ccc(cc2)NS(=O)(=O)c3cccs3)/CC(C1)(C)C C05652325
C[C@H]1CCc2c(sc3c2c(=O)[nH]c(n3)[C@H](C)Sc4nnc(s4)NC5CC5)C1 C06973177
c1ccc(cc1)Oc2ccc(cc2NS(=O)(=O)c3ccc4c(c3)CC(=O)N4)Cl C07927868
Cc1c2cc(ccc2oc1C(=O)Nc3ccc(cc3)S(=O)(=O)NC(C)C)Cl C08394740
CCOc1ccc2ccccc2c1/C=N/NC(=O)[C@@H]3[C@H](CNC3=O)c4ccccc4 C00725959
C[C@H](c1ccc2c(c1)CCCC2)NC(=O)CN3C(=O)[C@](NC3=O)(C)c4ccc(cc4)F C09058096
Cc1ccc(cc1)C(=O)Nc2nc3c(s2)CCC[C@H]3C(=O)Nc4cc(ccc4OC)C C09103057
CCOc1cccc(c1)c2n[nH]c(=S)n2/N=C/c3cc(ccc3O)Br C01246122
CCOC(=O)[C@@H]1[C@H](NC(=O)N([C@]1(C(F)(F)F)O)C)c2cccc(c2Cl)Cl C01016345
c1ccc2c(c1)C[C@@H](C(=O)N2)CCC(=O)Nc3nnc(s3)C45CC6CC(C4)CC(C6)C5 C12758197
Cc1cccc(c1C)NC(=O)NC(=O)COC(=O)c2ccc3c4c2cccc4CC3 C12889326
CC1(CC2=C([C@@H](c3c(=O)[nH]c(nc3N2)SCC=C)c4ccc(cc4)N(C)C)C(=O)C1)C C09524329
CC[C@@H](C)NC(=O)c1cccc2c1N[C@H]([C@@H]3[C@@H]2C=CC3)c4ccc(c(c4)[N+](=O)[O-])Cl C14471248
c1ccc2cc(ccc2c1)NC(=O)COc3ccc(cc3/C=C\4/C(=O)NC(=O)S4)Cl C15056527
Cc1c(cccc1[N+](=O)[O-])NC(=O)CNc2ccccc2I C15289702
CC[C@@H]1C[C@@H](n2c(cc(n2)C(=O)N[C@@H](C)c3ccc4c(c3)CCCO4)N1)C(F)(F)F C19520583
C[C@H]1CCc2c(sc(n2)NC(=O)c3ccc(cc3)NS(=O)(=O)c4ccccc4)C1 C20571079
Cc1c(cccc1Cl)NC(=O)c2ccn(n2)[C@H](C)C(=O)Nc3cccc(c3C)Cl C20617022
C[C@@H](C(=O)Nc1ccc(cc1)C(=O)C)OC(=O)c2ccc3c(c2)c4c([nH]3)CCCC4 C20856470
Cc1ccc(cc1)S(=O)(=O)c2ccc(cc2)NNC(=O)c3ccc(c(c3)OC)C C23417378
C[C@@]1(C(=O)N(C(=O)N1)C[C@H](Cn2c3ccccc3c4c2cccc4)O)C5CCCCC5 C25045409
Cc1ccc(c(c1)NC(=O)NCC=C)N2CCCN(C2=O)Cc3ccc(c(c3)F)F C34737339
CCc1ccc(c(c1NC(=O)CN2C(=O)[C@@]3(C[C@H](CC(C3)(C)C)C)NC2=O)CC)Cl C36835200
CC[C@@H](C)/N=c\1/ccc-2c(cc1[O-])[C@H](CCc3c2c(c(c(c3)OC)OC)OC)[NH2+]C C25073663
C[C@H](c1ccccc1Cl)NC(=O)CN2C(=O)[C@@](NC2=O)(C)c3ccc4ccccc4c3 C36694793
C[C@H](c1ccccc1Cl)NC(=O)CN2C(=O)[C@](NC2=O)(C)c3ccc4ccccc4c3 C36694795
Cc1ccc(cc1)[C@H]2Nc3ccccc3C(=O)N2NC(=O)[C@@H](C)Oc4ccccc4 C39920717
CCc1ccc(cc1)[C@@H]2c3c(n[nH]c3C(=O)N2C[C@@H]4CCCO4)c5c(cc(cc5O)C)C C38705094
CCSc1nc2n(n1)[C@@H](C(=C(N2)C)C(=O)Nc3cccc(c3)C)c4cccc(c4)F C41022964
CC(=NNC(=O)c1c2c(sc1NC(=O)c3ccc(cc3)N(C)C)CCCCC2)C C44453027
CCOc1ccc(cc1)[C@@H]2c3c(n[nH]c3C(=O)N2CC=C)c4c(cc(cc4O)C)C C06743224
Cc1cc([nH]/c(=N/[C@@](C(=O)OC)(C(F)(F)F)NC(=O)c2ccc(cc2)Cl)/c1)C C13583506
CCOC(=O)c1c(c2c(s1)[nH]c(nc2=O)[C@@H](C)NC3C4CC5CC(C4)CC3C5)C C57292095
CCn1c(nnc1S[C@@H](C)c2nc(c3c(c(sc3n2)C)C)N)c4cccs4 C58500268
CC(C)(C)[C@@H]1CCc2c(cc(s2)C(=O)Nc3cccc(c3)CN4C(=O)CNC4=O)C1 C58744819
CC(C)(C)[C@H]1CCc2c(cc(s2)C(=O)Nc3cccc(c3)CN4C(=O)CNC4=O)C1 C58744820
Cc1ccc(cc1)NC(=O)C(=O)N/N=C/c2cc(n(c2C)c3cccc(c3)Cl)C C19640173
CCc1ccc(cc1)[C@@H](C)NC(=O)CN2C(=O)[C@@](NC2=O)(C)c3cccc(c3)Cl C59125020
c1cc(c(cc1C(F)(F)F)[N+](=O)[O-])NNC(=O)c2ccc(cc2Cl)Br C59384311
c1ccc2c(c1)cccc2CC(=O)Nc3ccc(cc3)S(=O)(=O)/N=C\4/CCCCCN4 C14866622
Cc1cc(c(cc1Cl)C2=C3[C@@H](N(C(=O)[C@H]3N=N2)CCO)c4ccc(cc4)C(C)(C)C)O C09243395
Cc1ccc(cc1)Cn2c3c(=O)[nH]c(=O)n(c3nc2SC)C C00367889
CN1C2=C([C@H](NC1=O)c3ccsc3)C(=O)N(C2)C[C@@H]4CCCO4 C04145314
CN(C)c1ccc(cc1)[C@H]2NN3C(=N2)C(=CN=C3SC)C#N C00168000
c1ccc(cc1)N2C(=O)C=C(C2=O)N3CCN(CC3)c4ccccc4O C01442161
CC[C@@H](C)NC(=O)c1nc2c3c4c(sc3nc(n2n1)C)CCC4 C02430986
Cc1ccc(cc1)C[C@@]2(C(=O)O[C@H](c3n2nc(n3)[C@H](C)O)C)C C05414067
Cc1cc(c2cccc(c2[nH+]1)C(=O)[O-])N(C)[C@H]3CCS(=O)(=O)C3 C04226582
c1cc(cc(c1)NS(=O)(=O)c2ccc3c(c2)OCCO3)C#N C05652386
CCCn1c2c(c(=O)n(c1=O)C)C(=O)/C(=C/c3cccc(c3)Cl)/N2 C07713238
CCCn1c2c(c(=O)n(c1=O)C)C(=O)/C(=C/c3c(ccs3)C)/N2 C07713255
Cc1c(c(c(o1)n2cccc2)C#N)C(=O)Nc3c(ccs3)C#N C08776400
c1cc(ccc1n2c3c(c(n2)C(=O)Nc4nncs4)CCC3)F C13013019
Cc1c(c(n(n1)C)C)NC(=O)c2c(c(nn2C)C(F)(F)F)Cl C02781710
Cc1cc(no1)CN2C(=O)[C@](NC2=O)(C)c3ccc4c(c3)CCC4 C14018647
CC1CCN(CC1)C(=O)CCN2C(=O)C3(CCCCC3)NC2=O C15512664
CCN1CCc2c(s/c(=N/C(=O)CN3CCSC3=O)/[nH]2)C1 C21295696
Cn1c2c(c(=S)nc([nH]2)CCC3CCCCC3)c(=O)n(c1=O)C C21967860
Cc1ccc(o1)[C@@H](c2c(n3c(s2)nc(n3)C)[O-])[NH+]4CCCC4 C23748788
C[C@@H](c1ccc(s1)Cl)Nc2c(c(=O)n(c(=O)n2C)C)C#N C25572329
Cc1c(c(on1)C(C)C)C(=O)Nc2nc3c(s2)CN(CC3)C C27989669
Cc1csc(n1)NC(=O)c2cc3cnn(c3nc2C)C(C)C C28642070
CC1=C[C@@H](C[C@@H]([C@@]12C(=O)c3c(cc(cc3OC)OC)O2)OC)O C37538663
c1cc(cc(c1)Br)C(=O)S[C@@H]2C(=O)NC(=O)N=N2 C38815283
C[C@]12CC[C@H](C1(C)C)C[C@H]2NC(=O)Cn3c(=O)n4ccccc4n3 C40072656
C[C@H]1CN(NC1=O)c2ccc(cc2)S(=O)(=O)N3CCCCC3 C41096431
c1cc(oc1)c2nc(cs2)CN3C(=O)C4(CCCC4)NC3=O C44896523
Cc1nc(cs1)C(=O)Nc2cccc3c2nc(cc3)n4ccnc4 C49415868
Cn1c[nH+]c(c1Cl)S(=O)(=O)/N=C(/c2ccccc2Cl)\[O-] C49501995
Cc1ccc(cc1)/C(=N/S(=O)(=O)c2c(n(c[nH+]2)C)Cl)/[O-] C49502121
Cc1ccc(c(c1)NC(=O)c2cnn(c2C)[C@@H]3CCS(=O)(=O)C3)C C49658298
c1cc(c(c(c1)F)NC(=O)c2nn3c(nnc3s2)C(F)(F)F)F C49660917
c1c(c(cc(c1F)F)[N+](=O)[O-])C(=O)N[C@@]2(CCSC2)C#N C50037789
Cc1c(c(n(n1)C)C)S(=O)(=O)NC2(CCCCCC2)C#N C50253715
CCCN1CCc2c([nH]c3cc(nn3c2=O)c4ccoc4C)C1 C19503491
Cc1c(=O)nc([nH]n1)SCC(=O)N2C[C@]3(C[C@@H]2CC(C3)(C)C)C C06016790
CN(c1ccccn1)S(=O)(=O)c2ccc3c(c2)CCCC(=O)N3 C57994857
Cc1c(oc(n1)CN2C(=O)[C@](NC2=O)(C)c3ccc(cc3)Cl)C C59933391
C[C@@]1(C(=O)N(C(=O)N1)Cc2ccnc(c2)Cl)c3ccc(cc3)C#N C60298944
Cc1cccc(c1C)N2CCN(CC2)S(=O)(=O)c3cnc[nH]3 C13132256
C[C@H](Cc1cc2c(cc1[N+](=O)[O-])c(=O)[nH]cn2)Br C63044183
Cc1ccc(cc1)C2=C3[C@H](N(C(=O)[C@@H]3N=N2)C)c4ccc(c(c4)OC)O C21523424
C[C@H]1C(=C2C(=NC=NC2=O)O1)C(=O)N[C@H](C)c3ccc4ccccc4c3 C63996869
CC1=CC(=NC(=O)[C@H]1CNC(=O)[C@H]2Cc3ccccc3C(=O)O2)C C64000281
C[C@H](c1ccc2c(c1)OCO2)NC(=O)[C@H]3CS[C@@]4(N3C(=O)CC4)C C27690576
Cn1c2c(cn1)c(=O)[nH]c(n2)CN3CCC[C@@H]3c4cccc(c4)Cl C52829498
Cc1ccc(s1)[C@@H](C)NC(=O)N2CCN(CC2)C(=O)c3ccoc3 C54736047
Cc1cccc2c1nc(s2)[N-]S(=O)(=O)c3cn(c([nH+]3)C)C C66247697
Cc1ccccc1[C@@H](C#N)NC(=O)c2cnn3c2nc(cc3C)C C66400369
Cc1csc(n1)[C@@H](C)Nc2nc3ccccc3c4n2nc(n4)C C66466676
c1cc(ccc1c2nnc3n2CCCC3)NC(=O)c4cscn4 C66803309
CC(C)CC[C@@]1(C(=O)N(C(=O)N1)CC(=O)Nc2cccc(c2)Cl)C C04307964
Cc1ccc(cc1)/C=N/NC(=O)C(=O)N[C@@H](C)c2ccc(cc2)OC C05543174
Cc1ccc(cc1)/C=N/NC(=O)C(=O)N[C@H](C)c2ccc(cc2)OC C05543178
CNC(=O)NC(=O)[C@@H](c1ccccc1)OC(=O)/C=C/c2cccc(c2)F C05742322
c1ccc(c(c1)CSc2[nH]c(nn2)N/N=C/c3ccco3)Cl C06336722
COc1cc(ccc1O)/C=N/NC(=O)COc2cccc3c2cccc3 C00865579
c1ccc(cc1)CCNC(=O)NC[C@@H]2CN(C(=O)O2)c3ccccc3 C08839122
Cc1ccc(cc1)c2nnc(n2c3ccc(cc3)OC)SCC(=O)N C02453612
Cc1ccc(c(c1)O[C@@H](C)C(=O)NNC(=O)c2ccc(cc2)OC)C C14008408
Cc1ccc(cc1O)C(=O)O[C@H](C)C(=O)Nc2ccccc2C(=O)C C14020806
CCC[C@@H]1C(=O)N(C(=O)N1)CC(=O)N[C@H](C)c2ccc(c(c2)C)C C14162814
CCCn1c(nnc1S[C@H](C)C(=O)Nc2ccc(c(c2)C)C)O C23762047
CCCn1c(nnc1S[C@@H](C)C(=O)Nc2cc(ccc2C)F)O C23762829
Cn1cc(c2c1cccc2)C(=O)NNC(=O)c3ccccc3OCC=C C30600354
Cc1cc(ccc1NC(=O)C)NC(=O)/C=C/c2cc(cc(c2)OC)OC C32754069
c1cc(ccc1CSCC(=O)Nc2cc(ccc2O)[N+](=O)[O-])Cl C35832786
CCOC(=O)c1c(c(sc1Nc2nc(c(s2)C(=O)NC)C)C)C C03255146
C[C@@]1(C(=O)N(C(=O)N1)CC(=O)NCCC2=CCCCC2)c3ccccc3 C03459625
Cc1ccc(cc1)OCCN(C)C(=O)Nc2ccc(c(c2)C(=O)NC)F C50087316
CC1=C([C@H](NC(=O)N1)c2ccc(cc2)N(C)C)C(=O)OCC(C)C C00044565
Cc1ccc(s1)[C@@H](C)Nc2ccc(cc2[N+](=O)[O-])C(=O)NC(C)C C53582246
Cc1cccc(c1NC(=O)NCCc2ccc(cc2)[N+](=O)[O-])C(C)C C54354086
CCS(=O)(=O)Nc1ccc(cc1C)/N=C/c2cccc(c2O)OC C54893948
CCCc1ccc(cc1)S(=O)(=O)Nc2cccc(c2)N3CCNC3=O C55597793
CCN(CC(=O)NC(=O)Nc1ccccc1)[C@H](C)c2ccc(cc2)C#N C42742050
CCC1(C(=O)N(C(=O)N1)CC(=O)N[C@@H](C)c2ccc(cc2)Cl)CC C14267411
C[C@H](CN(CC(=O)Nc1cccc2c1nsn2)c3ccccc3)O C58416581
Cc1cc(ccc1Cl)O[C@H](C)C(=O)NNC(=O)OC(C)(C)C C58836340
C[C@H](C(C)C)NC(=O)Nc1ccc(cc1)S(=O)(=O)N(C)C(C)C C43528792
CCOC(=O)C1=C(OC(=C([C@@H]1c2ccccc2C)C(=O)OC)N)C C58900274
Cc1cc(c(c(c1)C)NC(=O)[C@H](C)Oc2ccc(cc2)NC(=O)OC)C C54248448
CCOC(=O)C1=C(NC(=O)N[C@@H]1C)CN(C)c2cc(cc(c2)C)C C59423667
CC(C)(C)OC(=O)CSc1nnc(n1N)c2ccc(cc2)Cl C18256896
c1ccc(c(c1)NCC(F)(F)F)NC(=O)c2cccc(c2)[N+](=O)[O-] C60062979
c1ccc(c(c1)CN(Cc2ccco2)C(=O)NC[C@@H]3CCCO3)O C60063940
Cc1cc(cc(c1)OCc2nnc(n2N)S[C@@H](C)c3cccnc3)C C60428122
Cc1c(c(=O)n(n1C)c2ccccc2)N[C@@H](C(C)C)C(=O)NC(C)(C)C C60463222
Cc1c(c(no1)C(C)(C)C)C(=O)N[C@@H](c2ccccc2)C(=O)NC(C)C C62438441
CC(C)CC(=O)N[C@@H](C(C)C)C(=O)Nc1ccc2c(c1)ccc(=O)o2 C58356485
Cc1c(oc(n1)c2ccc(cc2)NC(=O)CNC(=O)CC(C)(C)C)C C54137375
C#CCNC(=O)CNc1cc(c(cc1[N+](=O)[O-])C(F)(F)F)Cl C65229452
c1ccc2c(c1)[C@@H](OC2=O)CC(=O)NNC(=O)CCC3CCCCC3 C66555833
COc1ccc(cc1)[C@@H]2C[C@@H]2C(=O)Nc3cccc(c3O)C(=O)OC C66635865
C[C@H](c1ccco1)NC(=O)CNc2ccc(c(c2)Cl)n3cccn3 C66825649
CC(C)[C@@](C)(C#N)NC(=O)CNc1ccc(c(c1)Cl)n2cccn2 C66825721
C[C@@H](C(C)C)NC(=O)C(=O)Nc1ccc(cc1)Oc2cccc(c2)C#N C66982075
C[C@@H]1CCc2c(sc(n2)NC(=O)CNC(=O)OCc3ccccc3)C1 C67140988
Cc1ccc2c(c1)c(cc(n2)C)C(=O)NCCNC(=O)OC(C)(C)C C67339908
CC(=O)c1ccc(c(c1)[N+](=O)[O-])NC[C@H](c2ccc3ccccc3c2)O C67373090
C1CCc2nnc(n2CC1)CCCNC(=O)NCC3CCCCC3 C67380970
Cc1c(c(n(n1)C)C)CN(C)C(=O)c2c(c3c(ccc(c3s2)Br)OC(F)F)Cl C02783702
c1cc(ccc1S(=O)(=O)N(c2ccc3c(c2)sc(=O)o3)C(=O)C4CCCCC4)Br C03654026
CCOCCOC(=O)C1[C@H](C2=C(C[C@H](CC2=O)c3cccs3)N=C1C)c4cccc(c4Cl)Cl C08439831
CC(C)(C)c1ccc(cc1)CN([C@H]2CCS(=O)(=O)C2)C(=O)COc3ccc(cc3)Br C08869783
Cc1ccc(cc1)S(=O)(=O)Oc2ccc(cc2Cl)C3C4=C(CCCC4=O)N(C5=C3C(=O)CCC5)C C08875107
CC1=NC2=C([C@@H](C1C(=O)OCCOC)c3ccc(cc3)C(F)(F)F)C(=O)C[C@H](C2)c4cccs4 C08934896
Cc1ccc(cc1)Cn2c3c(c(c(s3)C(=O)N(C)C)C)c(=O)n(c2=O)c4ccc(c(c4)Cl)Cl C02956641
CCn\1c2ccc(cc2s/c1=N\C(=O)[C@H]3CCCN3S(=O)(=O)c4cccs4)Br C12464999
C[C@@H]1Cc2ccccc2N1C(=O)[C@@H](C)Sc3nc4c(c5c(s4)CCC5)c(=O)n3C[C@@H]6CCCO6 C12689589
Cc1ccc(cc1)S(=O)(=O)Oc2ccc(cc2/C=C\3/C(=O)N(C(=S)S3)c4ccccc4)Cl C13940440
CCn1c(=O)c2c(c(sc2nc1SCC(=O)N3CCc4c(ccs4)C3)C)c5ccc(cc5)F C14300383
Cc1ccc(cc1)[C@@H]2c3ccsc3CCN2C(=O)CN(CC=C)S(=O)(=O)c4ccc(cc4)Cl C16509202
COCCN(CC(=O)N1CCc2c(ccs2)[C@H]1c3ccc(cc3Cl)Cl)C(=O)c4cccs4 C16528789
CCN(CC(=O)N1CCc2c(ccs2)[C@@H]1c3ccc(cc3Cl)Cl)C(=O)c4ccc(cc4)OC C16528840
CC(C)CC(=O)N(C[C@@H]1CCCO1)CC(=O)N2CCc3c(ccs3)[C@H]2c4ccc(cc4Cl)Cl C16528960
Cc1cccn2c1nc(c(c2=O)/C=C\3/C(=O)N(C(=S)S3)Cc4ccccc4Cl)N5CCCC5 C16737449
C[C@@H](C(=O)c1ccc2c(c1)CCN2C(=O)C)Sc3nc4c(c(cs4)c5cccs5)c(=O)n3C C16810564
[truncated: 43,698 more chars]
