# Supplementary material for: PyRMD Studio: A Unified Suite for Next-Generation, AI-Powered Virtual Screening
Source: J Chem Inf Model. 2026 May 19;66(11):6197–203. doi: 10.1021/acs.jcim.6c00648 (PMC13250901; doi:10.1021/acs.jcim.6c00648)
Supplement: Supplementary file 2 [file ci6c00648_si_002.zip › decoys/mk14_decoys.ism]

CCOc1cc(cc(c1OCc2ccccc2)I)C[NH2+]CCO C02741019
CC[C@H](c1ccc(cc1)Br)[NH2+]C[C@@H](COCc2ccccc2Cl)O C03441517
CC[C@@H](c1ccc(cc1)Br)[NH2+]C[C@H](COCc2ccccc2Cl)O C03441520
CC1CC[NH+](CC1)Cc2ccc(c(=O)[nH]2)C(=O)N[C@@H](C)c3cccc4c3cccc4 C11839491
CC1CC[NH+](CC1)Cc2ccc(c(=O)[nH]2)C(=O)N[C@H](C)c3cccc4c3cccc4 C11839492
CC(=O)Nc1ccc(s1)C[NH+]2CCOc3ccc(cc3C2)[C@@H](C4CCCCC4)O C12183069
c1cc(ccc1[C@@H](C[NH+]2CCC(CC2)(c3ccc(cc3)C(F)(F)F)O)O)Cl C12292445
COc1ccc(cc1)C2(C[C@@H]3CC[C@H](C2)[NH+]3Cc4cc(c(cc4Cl)O)OC)O C12345387
CC(C)(CO)[NH2+][C@@H]1CCc2c(sc3c2c(=O)n(cn3)CCc4ccc(cc4)F)C1 C14956094
c1ccc(c(c1)C[NH2+]CCNS(=O)(=O)c2ccc(cc2)Cl)Br C27645523
c1ccc(cc1)c2nc(cs2)c3ccc(cc3)CC[NH2+]C[C@@H](c4cccnc4)O C28958888
CCOc1c(cc(cc1Br)C[NH2+]CC(=O)NC(C)C)Br C35011321
CC(C)[NH2+]C[C@@H](COc1c(cc(cc1Br)Br)Br)O C36949154
CCC[NH2+]C[C@@H](COc1c(cc(cc1Br)Br)Br)O C36951230
CC[C@@H](Cc1cc(c(c(c1)Br)OCC(=C)Br)OCC)[NH3+] C37722426
COc1cc(cc(c1O)Br)C[NH2+]Cc2ccc(s2)Br C37985098
COc1cc(cc(c1O)Br)C[NH2+]Cc2cc(ccc2Br)F C37997397
CC(C)(C#Cc1ccc(s1)CN2CC[NH+]([C@@H](C2)CCO)CCc3ccccc3)O C38149463
c1ccc(cc1)C2=NC(=CC3=c4ccccc4=[NH+][C@@H]32)C(=O)NC[C@@H](c5ccccc5)O C39024845
c1ccc(cc1)C2=NC(=CC3=c4ccccc4=[NH+][C@H]32)C(=O)NC[C@@H](c5ccccc5)O C39024846
c1ccc(cc1)C2=NC(=CC3=c4ccccc4=[NH+][C@H]32)C(=O)NC[C@H](c5ccccc5)O C39024848
C1CCCC(CC1)NC(=O)[C@H]2CN(CC23CC[NH2+]CC3)C(=O)CCC4CCCC4 C39633417
C[C@@H]1CCC[C@H]([C@@H]1C)NC(=O)[C@@H]2CN(CC23CC[NH2+]CC3)C(=O)CCC4CCCC4 C39637191
CCC(CC)CNC(=O)[C@H]1CN(CC12CC[NH2+]CC2)C(=O)c3ccc(cc3Cl)Cl C39666678
Cc1ccc(c(c1)C)CCNC(=O)[C@@H]2CN(CC23CC[NH2+]CC3)C(=O)c4c(ccs4)C C39667184
CCC[C@@H](C)C(=O)N1C[C@@H](C2(C1)CC[NH2+]CC2)C(=O)NCc3cccc(c3C)Cl C39694948
CCc1cccc(c1NC(=S)N[C@@H](C)[C@H](c2cccs2)N3CC[NH+](CC3)CC)C C39700227
COc1cc(cc(c1O)Br)C[NH2+]Cc2ccc(cc2)Br C42352241
CN(Cc1cc(cs1)Br)[C@@H](C[NH3+])c2ccc(c(c2)Br)OC C42398423
Cc1c2cc(ccc2sc1c3csc(n3)[C@H](Cc4ccc(cc4)OC)[NH3+])Cl C43250783
COc1cc(cc(c1OCc2c(ccs2)Br)Br)CC[NH3+] C43677048
C[C@H](Cc1cc(c(c(c1)Br)OCc2c(ccs2)Br)OC)[NH3+] C43677113
C[C@H](Cc1cc(c(c(c1)Br)OCc2cc(cs2)Br)OC)[NH3+] C43688495
COc1cc(cc(c1O)Br)C[NH2+]Cc2cccc(c2)Br C48817508
c1cc(cc(c1)Br)C[NH2+]C[C@H](COc2ccc(cc2)Br)O C48818783
c1cc(ccc1C[NH+](Cc2ccc(s2)Br)CC(=O)N)Br C49392446
Cc1cc(c(c(c1)Br)NC(=O)C[NH+](CCCO)C(C)C)Br C50105919
CCN(c1ccccc1C)[C@@H](C[NH3+])c2cc(c(o2)Br)Br C50361667
CCN(c1cccc(c1)C)[C@@H](C[NH3+])c2cc(c(o2)Br)Br C50361996
CCN(c1cccc(c1)F)[C@H](C[NH3+])c2cc(c(o2)Br)Br C50362430
CCN(c1ccccc1F)[C@@H](C[NH3+])c2cc(c(o2)Br)Br C50362520
C[C@@H](c1ccccc1)N2C(=O)[C@@H]([NH2+]C23CCN(CC3)C(=S)NC(C)C)C(C)C C50834629
CC(C)(C#Cc1ccc(s1)CN2CC[NH+]([C@H](C2)CCO)CCc3ccccc3)O C22932856
CC(C)N1C[C@@H](C[C@H]1C(=O)NCCc2ccccc2F)[NH2+]Cc3ccc(cc3)SC C32577585
c1cc(sc1CCNC(=O)NC[C@@H]2CC[NH+](C2)CC(F)(F)F)Br C45393826
c1cc(sc1CCNC(=O)NC[C@H]2CC[NH+](C2)CC(F)(F)F)Br C45393830
CC(C)(CNC(=O)c1ccc([nH]c1=O)c2ccccc2)[NH+]3CCc4ccccc4C3 C59251492
CC[NH2+]C[C@H](C)C(=O)Nc1c(cc(cc1Br)Br)Br C61228874
c1ccn(c1)[C@@H]2Nc3ccc(cc3S2)C(=O)NCCC4=c5cc(ccc5=[NH+]C4)F C64717682
CCOc1cccc(c1O)[C@@H]2CC(=NC3(N2)CC[NH+](CC3)C(C)C)c4ccccc4 C65298340
c1ccc2c(c1)CCO[C@H]2C[NH2+]CCCCC[NH2+]C[C@H]3c4ccccc4CCO3 C02102015
CCSC1([C@]2(C=C([NH2+][C@H]([C@@]2(C(=[NH+]1)N)C#N)c3ccccc3)C)C#N)SCC C04199104
CC1=CC(=C([C@@H]([NH2+]1)SS[C@H]2C(=C(C=C([NH2+]2)C)COC)C#N)C#N)COC C03085640
CCOC(=O)c1c2c(sc1NC(=O)C[NH+]3CCCC3)C([NH2+]C(C2)(C)C)(C)C C03325980
C[C@@]12CC[C@@](C[C@@H]1CC[C@@H]3[C@@H]2CC[C@@]4([C@@H]3CC[C@@]4(C[NH+]5CC5)O)C)(C[NH+]6CC6)O C06468626
CC1(CC(CC([NH2+]1)(C)C)OC(=O)C=CC(=O)OC2CC([NH2+]C(C2)(C)C)(C)C)C C12384380
Cc1cnc(cn1)C[NH2+]Cc2ccccc2OC[C@H](C[NH+](C)C3CCCCC3)O C12576995
CC1(CC(CC([NH2+]1)(C)C)NC(=S)N(C[C@H]2CCCO2)C3CC[NH+](CC3)C)C C21263357
CCn1cc[nH+]c1CNC[C@H]2C[C@@]([NH+]([C@H]2c3ccc(cc3)Cl)CC)(C)CO C19111384
C[C@]12CC[C@](C[C@@H]1CC[C@H]3[C@@H]2CC[C@]4([C@@H]3CC[C@]4(C[NH+]5CC5)O)C)(C[NH+]6CC6)O C36611969
Cc1cccc2=C3C=C([NH2+]N3[C@H]([NH+]=c12)c4c5ccccc5ccc4OCCO)C C02178857
Cc1ccc(c(c1C)OC[C@H](C[NH2+]C[C@@H](c2ccc(cc2)OC)[NH+](C)C)O)C C22876182
CC(C)Oc1c(cc(cc1Br)Br)C[NH2+]CC2CC[NH2+]CC2 C40719645
CCCC[C@H](CC)Cn1c2ccc(cc2c3c1ccc(c3)C[C@H](C)[NH3+])C[C@@H](C)[NH3+] C44461798
C[NH+](Cc1ccc(cc1)Br)[C@@H](C[NH3+])c2ccc(o2)Br C48881918
C[NH+](Cc1cccc(c1)Br)[C@H](C[NH3+])c2ccc(o2)Br C48891401
COc1ccc(cc1)C2[NH+](CC[NH+]2Cc3ccccc3O)Cc4ccccc4O C19326854
c1c(c(oc1[C@H](C[NH3+])[NH+]2CCC[C@@H](C2)C(F)(F)F)Br)Br C50361976
CC(C)C[NH+](CC(C)C)[C@@H](C[NH3+])c1cc(c(o1)Br)Br C50362011
C[NH+](Cc1ccc(s1)Cl)[C@H](C[NH3+])c2cc(c(o2)Br)Br C50362173
C[C@H](c1cccs1)[NH+](C)[C@@H](C[NH3+])c2cc(c(o2)Br)Br C50362251
CCCC[NH+]([C@H](C)CC)[C@@H](C[NH3+])c1cc(c(o1)Br)Br C50362325
c1c(c(oc1[C@@H](C[NH3+])[NH+]2CCC[C@@H]2C3CCCC3)Br)Br C50362440
c1c(c(oc1[C@H](C[NH3+])[NH+]2CCC[C@@H]2C3CCCC3)Br)Br C50362443
CC(C)(C)C1CC[NH+](CC1)[C@H](C[NH3+])c2cc(c(o2)Br)Br C50362561
COc1ccc(cc1CSC2=[NH+][C@H]3CCCC[C@@H]3N2)[C@@H]4c5c(nc[nH]5)CC[NH2+]4 C20353479
C[C@H](C[NH2+]CC[NH2+]Cc1c2ccccc2ccc1OCc3ccc(cc3)Cl)O C22075214
CCOc1ccc2c(c1)S[C@@H](N2)NC(=O)CSC3[NH+]=c4ccccc4=[NH+]3 C63075043
Cc1cccc2c1N[C@H](S2)NC(=O)CS[C@@H]3[NH+]=c4ccc(cc4=[NH+]3)OC C63075066
Cc1cccc2c1N[C@H](S2)NC(=O)CS[C@H]3[NH+]=c4ccc(cc4=[NH+]3)OC C63075070
c1ccc2=[NH+]C([NH+]=c2c1)CS[C@@H]3NN[C@H](N3Cc4ccco4)c5cccs5 C63162907
c1ccc2=[NH+]C([NH+]=c2c1)CS[C@H]3NN[C@H](N3Cc4ccco4)c5cccs5 C63162908
c1ccc(cc1)[C@H]2NN[C@@H](N2Cc3ccco3)SCC4[NH+]=c5ccccc5=[NH+]4 C63162920
c1ccc(cc1)[C@@H]2NN[C@H](N2Cc3ccco3)SCC4[NH+]=c5ccccc5=[NH+]4 C63162922
C=CCN1[C@@H](NN[C@@H]1SCC2[NH+]=c3ccccc3=[NH+]2)c4ccc(cc4)Cl C63162958
Cc1ccc(cc1)N2[C@H](NN[C@@H]2SCC3[NH+]=c4ccccc4=[NH+]3)c5ccco5 C63165452
c1ccc2=[NH+]C([NH+]=c2c1)CS[C@H]3NN[C@@H](N3N)c4cccc(c4)Br C63225185
CCOc1ccc2=[NH+][C@H]([NH+]=c2c1)SCC(=O)N[C@@H]3Nc4ccccc4S3 C63541060
c1ccc(c(c1)CS[C@H]2N=N[C@H](O2)[C@H](CC3=c4ccccc4=[NH+]C3)[NH3+])Cl C63720244
COc1ccc2=[NH+][C@@H]([NH+]=c2c1)SC[C@@H]3Nc4ccc(cc4N3CCO)Cl C63743053
COc1ccc2=[NH+][C@@H]([NH+]=c2c1)SC[C@H]3Nc4ccc(cc4N3CCO)Cl C63743055
c1ccc2=[NH+]CC(=c2c1)C[C@@H]([C@H]3N=N[C@H](O3)SCc4ccc(cc4)Cl)[NH3+] C63761326
COc1ccc(cc1)[C@@H](C[NH2+]C[C@@H](c2ccccc2)O)C3=c4ccccc4=[NH+]C3 C63801442
c1ccc2c(c1)ccc3c2N[C@@H](S3)NC(=O)CSC4[NH+]=c5ccccc5=[NH+]4 C63941074
c1ccc2=[NH+][C@H](C=c2c1)CNC(=O)C[C@@H]3C(=O)NCC[NH+]3Cc4ccc(cc4)F C64131693
CC1=c2cccc(c2=[NH+][C@@H]1C[NH2+][C@H]3CCC[C@@H]4C3=CNN4c5ccccn5)Cl C64167188
CC1=c2cccc(c2=[NH+][C@H]1C[NH2+][C@H]3CCC[C@@H]4C3=CNN4c5ccccn5)Cl C64167189
CCc1[nH]c(c([nH+]1)[C@H]2[C@@H](NC[NH+]2[C@H]3c4ccccc4C[C@H]3O)c5ccccc5)C C65417713
Cc1cc(n[nH]1)C[NH+]2C[NH2+][C@@H]([C@@H]2c3ccc(cc3)C#CCCO)c4ccccc4 C65508502
CC1CC[NH+](CC1)C[C@@H](C[NH2+]CC2=Cc3cc(ccc3OC2)Br)O C67122368
c1ccc(c(c1)[N+](=O)[O-])S(=O)(=O)N2CC[NH+](CC2)CC(=O)Nc3c(c(c(c(c3F)F)F)F)F C03284553
C[NH+]1CCc2c(sc(c2C(=O)OC)NC(=O)c3ccc(cc3)S(=O)(=O)N4CCCCCC4)C1 C03006895
C[C@@H](C(=O)Nc1cc(ccc1Cl)[N+](=O)[O-])[NH+]2CCN(CC2)S(=O)(=O)c3ccc(cc3)Cl C03539076
CCc1ccc2c(c1)cc(c(=O)[nH]2)[C@H](c3nnnn3CCOC)[NH+]4CCN(CC4)c5cc(ccc5C)C C06135328
CC[C@@H](c1nnc(n1Cc2ccccc2)SCC(=O)N3CC(=O)NC(=O)C34CCCCC4)[NH+](C)C C08924171
CC[C@H](c1nnc(n1Cc2ccccc2)SCC(=O)N3CC(=O)NC(=O)C34CCCCC4)[NH+](C)C C08924173
CC(C)[C@H](C(=O)N1CC[NH+](CC1)Cc2cccs2)NS(=O)(=O)c3ccc4c(c3)OCCO4 C09593260
CC(C)[NH+]1CCc2c(sc(c2C(=O)OC)NC(=O)CCS(=O)(=O)c3ccc(cc3)OC)C1 C10028132
CC[NH+]1CCc2c(sc(c2C(=O)OC)NC(=O)c3ccc(cc3)S(=O)(=O)N(C)C(C)C)C1 C10100294
CCOC(=O)c1c2c(sc1NC(=O)[C@@H]3CCCN(C3)S(=O)(=O)c4cccs4)C[NH+](CC2)C C10751101
COc1ccc2c(c1)cc(c(=O)[nH]2)[C@H](c3nnnn3Cc4ccccc4)[NH+]5CCN(CC5)c6ccccc6F C06176795
COc1ccc(cc1)C[NH+](Cc2cc3cc(ccc3[nH]c2=O)OC)Cc4nnnn4C5CCCCC5 C12833421
Cc1ccc2cc(c(=O)[nH]c2c1C)C[NH+](Cc3ccc(cc3)OC)Cc4nnnn4Cc5ccco5 C13032931
c1ccc(cc1)CCn2c(nnn2)C[NH+](Cc3cc4cc5c(cc4[nH]c3=O)OCCO5)C6CCCCC6 C13033948
Cc1ccc2c(c1)cc(c(=O)[nH]2)[C@@H](c3nnnn3C[C@@H]4CCCO4)[NH+]5CCN(CC5)c6ccccc6 C06281657
Cc1ccc2cc(c(=O)[nH]c2c1C)[C@H](c3nnnn3CCOC)[NH+]4CCN(CC4)c5cc(ccc5C)Cl C06441978
C[NH+](C)CCCN1C(=O)C(=C([C@@]12c3ccccc3N(C2=O)CC=C)C(=O)c4cc5ccccc5o4)O C09192936
Cc1ccc(cc1)S(=O)(=O)N2CCC[NH+](CC2)[C@H](C)C(=O)Nc3cc(ccc3Cl)[N+](=O)[O-] C15101208
CC(C)(C)n1c(nnn1)[C@H](c2ccc(c(c2)OC)O)[NH+]3CCN(CC3)c4nc5ccccc5s4 C06550985
C[C@@H]1C[C@@H](C[NH+](C1)CCCNC(=O)CN2c3cc(ccc3OCC2=O)S(=O)(=O)N4CCCC4)C C20279696
C[C@H]1C[C@@H](C[NH+](C1)CCCNC(=O)CN2c3cc(ccc3OCC2=O)S(=O)(=O)N4CCCC4)C C20279702
Cc1c(c(nc2c1c(=O)n(c(=O)n2C)C)C)CCC(=O)NCc3ccc(o3)C[NH+]4CCCCCC4 C20284114
C[NH+]1CCN(CC1)S(=O)(=O)c2ccc3c(c2)[C@H]4C=CC[C@H]4[C@H](N3)c5cc(c(c(c5)OC)OC)OC C20683031
C[NH+]1CCN(CC1)S(=O)(=O)c2ccc(c(c2)[N+](=O)[O-])NCc3ccc(cc3)OCC(F)(F)F C25152124
Cc1ccc(c(c1C)NC(=O)[C@@H](C)[NH+]2CCN(CC2)S(=O)(=O)c3ccc(cc3)Cl)[N+](=O)[O-] C25562405
CC(C)[C@@H](c1ccc2c(c1)OCCO2)NC(=O)C[NH+]3CCN(CC3)S(=O)(=O)c4cccs4 C25677841
c1ccc(cc1)[C@@H](C(=O)Nc2ccccc2)[NH+]3CCN(CC3)S(=O)(=O)c4cccc(c4)[N+](=O)[O-] C27344965
CC[C@@H](c1nnnn1C[C@H]2CCCO2)[NH+](Cc3cc4cc(cc(c4[nH]c3=O)C)C)C[C@@H]5CCCO5 C33937137
Cc1ccc2c(c1)cc(c(=O)[nH]2)C[NH+](C[C@H]3CCCO3)[C@@H](c4nnnn4C[C@@H]5CCCO5)C(C)C C33937328
CCCC[C@@H](CN1CC[NH+](CC1)Cc2nc(co2)C(=O)N3CCN(CC3)c4c(cccc4C)C)O C34677782
Cc1cc2cc(c(=O)[nH]c2cc1C)[C@@H](c3nnnn3C(C)(C)C)[NH+](Cc4ccco4)C[C@@H]5CCCO5 C19126115
COc1ccc(cc1OC)N2C(=O)c3ccccc3/C(=C/NC[C@@H](c4ccco4)[NH+]5CCCC5)/C2=O C24075479
CC[C@@H]1CCCC[NH+]1Cc2ccc(o2)CNC(=O)CCc3nnc4n3nc(cc4)N5CCCCC5 C09431122
COC(=O)[C@@H]1C(=c2cc(ccc2=[NH+]1)Br)NC(=O)CN3CCN(CC3)C(=O)c4ccco4 C38685099
Cn1cc(c(=O)n(c1=O)C)CN2CC[NH+](CC2)CC(=O)Nc3ccccc3Sc4ccccc4 C39302418
CCN(CC)S(=O)(=O)c1ccc2c(c1)nc(n2C)CCC(=O)Nc3nc(cs3)C4=[NH+]C=CC4 C39672800
C[C@@H]1C(=C(NO1)C)S(=O)(=O)N2CCN(CC2)[C@H](c3ccccc3)C(=O)C4=c5ccccc5=[NH+]C4 C39727299
C[NH2+]CC1(CC1)c2ccc(cc2)N3CC[C@@H]4[C@@H](C3=O)N(N=C4S(=O)(=O)C)c5ccc(cc5)OC C40895581
CC[NH+](CC)[C@@H](CNC(=O)c1c2c(n(n1)[C@H]3CCS(=O)(=O)C3)CCCC2)c4ccc(cc4)OC C40988460
CCSC1=NSC2=NC(=O)/C(=C\c3ccc(cc3)OCCOc4ccc(cc4)OC)/C(=[NH2+])N21 C20205582
Cc1ccc(cc1)OCCCOc2ccc(cc2)/C=C/3\C(=[NH2+])N4C(=NC3=O)SC(=N4)S(=O)(=O)C C20207801
COc1ccc(cc1)OCCOc2ccc(cc2)/C=C/3\C(=[NH2+])N4C(=NC3=O)SC(=N4)N5CCCC5 C20356293
C[C@H]1C[C@@H](C[NH+](C1)Cc2ccc(cc2)CNC(=O)CCCn3c4ccc(cc4oc3=O)[N+](=O)[O-])C C59410835
Cc1cccc(c1C)N2CCN(CC2)CC(=O)NC3=c4cc(c(cc4=[NH+][C@@H]3C(=O)OC)OC)OC C38610422
CC(C)Oc1ccc(cc1OC)[C@@H]2CN3C(=O)CN(C(=O)[C@@]3([C@H]4C2=c5ccccc5=[NH+]4)C)CCCO C63374525
C[C@H]1CS(=O)(=O)N(C1=O)c2ccc(cc2)S(=O)(=O)NCCC3=c4cc(ccc4=[NH+][C@H]3C)OC C63900054
c1ccc(cc1)[C@H](C(=O)C2=c3ccccc3=[NH+]C2)OC(=O)CCNC4=NS(=O)(=O)c5c4cccc5 C38649648
c1ccc(cc1)Cn2c3c(c(n2)C(=O)NCc4nccs4)CN(CC3)C(=O)[C@H]5C=c6ccccc6=[NH+]5 C63994189
Cc1ccc2=[NH+]CC(=c2c1)CCNC(=O)CC3CCN(CC3)C(=O)C4=N[C@H]([C@H]([C@@H]4C)C(=O)OC)C C64502578
CC[C@@H]1C(=O)Nc2cc(c(cc2O1)S(=O)(=O)N(C)CC(=O)N3CC[NH+](CC3)C4CCCCC4)C C46056156
COc1cc(cc(c1OC)OC)[C@@H]2c3c(c4ccccc4[nH]3)[C@@H](C[NH2+]2)c5ccc(cc5Cl)Cl C02647880
COc1cc(cc(c1OC)OC)[C@H]2c3c(c4ccccc4[nH]3)[C@@H](C[NH2+]2)c5ccc(cc5Cl)Cl C02647879
COC(=O)c1ccc(cc1)[C@H]2[NH2+][C@@H](CC(=N2)c3cccc(c3)Br)c4ccccc4O C09541947
COc1cccc(c1O)[C@H]2CC(=N[C@H]([NH2+]2)c3ccc(c(c3)Br)OC)c4ccc(cc4)Cl C09542385
CCOc1cccc(c1O)[C@@H]2CC(=N[C@@H]([NH2+]2)c3cc(ccc3OC)Br)c4ccc(cc4)C C09542750
CCOc1cccc(c1O)[C@@H]2CC(=N[C@H]([NH2+]2)c3cc(ccc3OC)Br)c4ccc(cc4)C C09542754
CC[C@H](C)c1ccc(cc1)[C@H](C(C)C)[NH2+][C@@H](C)C(=O)Nc2c(n(n(c2=O)c3ccccc3)C)C C11094687
C/C(=N\CCNc1c(cc(c[nH+]1)C(F)(F)F)Cl)/CC(=O)Nc2ccc(cc2Cl)Cl C08857245
CCOc1ccccc1[C@H]2[C@H]3CCCC[C@]3(CC[NH+]2CC(=O)Nc4c(c5c(s4)CCCC5)C(=O)OC)O C13815412
Cc1cc(c(c(c1)C)C2(CC(C2)/C(=N\OC[C@@H](C[NH2+]C(C)C)O)/c3cc4ccccc4o3)C)C C15230099
CC[NH+]1CCc2c(sc3c2C(=O)N[C@H](N3)c4ccc(c(c4)COc5ccc(c(c5)Cl)F)OC)C1 C02738030
CC[NH+]1CCc2c(sc(c2[C@H](CCC(C)C)NC(=O)Nc3ccc(cc3C)C)n4cccc4)C1 C20532200
CC[C@@H](c1c2c(sc1n3cccc3)C[NH+](CC2)CC)NC(=O)NC45CC6CC(C4)CC(C6)C5 C20532226
CCOc1cccc(c1O)[C@@H]2CC(=N[C@H]([NH2+]2)c3ccc(c(c3)Br)F)c4ccc(cc4)OC C20764264
COc1ccc(cc1CSc2nnc(o2)c3ccccc3)[C@H]4c5c(c6ccccc6[nH]5)CC[NH2+]4 C02944619
Cc1ccc(cc1)S(=O)(=O)Nc2ccc(c(c2)C3=C(C(=Cc4ccccc4)CC3)[NH+]5CCOCC5)O C01188012
CC[C@@H]1CCCC[NH+]1CCCNC(=O)Cc2ccc(cc2)NC(=O)N3CCCCc4c3cccc4 C21916264
CN(C)c1ccc(cc1)[C@@H](CNC(=O)NCc2ccc(cc2)Cl)[NH+]3CCc4ccccc4C3 C22419144
CCc1cc2c(=O)c(c(oc2c(c1O)C[NH+]3CCN(CC3)CCO)C(C)C)c4nc5ccccc5s4 C28120890
CCN(CC)c1cc([nH+]c(n1)C)Nc2ccc(cc2)NS(=O)(=O)c3ccc4cccc5c4c3CC5 C33324509
CCCCCC(=O)N1CCC2(CC1)[NH2+][C@@H](CS2)C(=O)NCCc3ccc(cc3Cl)Cl C33396856
COC(=O)[C@@H]1Cc2c3ccccc3[nH]c2[C@@H]4N1[C@@H](C[C@@H](C4)[NH2+]Cc5ccccc5)c6ccccc6 C12603071
COC(=O)[C@@H]1Cc2c3ccccc3[nH]c2[C@@H]4N1[C@@H](C[C@@H](C4)[NH2+]C5CC5)c6ccc(cc6)OC(F)(F)F C12603181
COC(=O)[C@@H]1Cc2c3ccccc3[nH]c2[C@H]4N1[C@@H](C[C@@H](C4)[NH2+]C5CC5)c6ccc(cc6)OC(F)(F)F C12603014
Cc1ccc(c(c1)c2csc3c2c(=O)[nH]c(n3)C[NH+](C[C@@H](COc4ccc(cc4)Cl)O)C5CC5)C C35746976
Cc1ccccc1c2csc3c2c(=O)[nH]c(n3)C[NH+](C[C@@H](COc4ccccc4C)O)C(C)C C35747239
CC(C)[NH+](Cc1[nH]c(=O)c2c(csc2n1)c3cccc(c3)Cl)C[C@@H](COc4ccc(cc4)Cl)O C35747606
CCCC[C@@H](CC)C(=O)Nc1ccc(cc1)[C@H]2C(=C([NH+]=C3N2CCCS3)C)C(=O)Nc4ccccc4 C35760405
CC(C)c1cc2c(=O)[nH]c(nc2s1)C[NH+](C[C@@H](COc3ccc(cc3)Cl)O)C4CCCCC4 C35780954
Cc1ccc(cc1C)c2csc3c2c(=O)[nH]c(n3)C[NH+](C[C@H](Cc4ccccc4)O)C(C)C C36205309
CCC[C@@H](C[NH+](Cc1ccccc1)Cc2[nH]c(=O)c3c(csc3n2)c4cccc(c4)Cl)O C36206407
Cc1ccccc1OC[C@H](C[NH+](Cc2[nH]c(=O)c3c(csc3n2)c4ccc(cc4)Cl)C(C)C)O C36207774
CC(C)(C)c1ccc(cc1)[C@@H](CC(=O)NCC[NH+]2CCCC2)c3c[nH]c4c3cc(cc4)[N+](=O)[O-] C37381587
c1ccc2=[NH+]CC(=c2c1)/C=N/NC(=O)c3ccc(cc3)C4=N[C@@H](SC4)Nc5ccc(cc5)Cl C39708769
Cc1ccc(cc1)c2csc3c2c(=O)[nH]c(n3)C[NH+](C[C@@H](Cc4ccccc4)O)CC(C)C C35745760
Cc1ccc(cc1)OC(=O)c2c(c3c(c4c(nc3s2)CC[NH+](C4)C)c5ccc(cc5)OC)N C40570189
CCN(c1cccc2c1cccc2)c3c(c(nc[nH+]3)N4CCN(CC4)C(c5ccccc5)c6ccccc6)N C40701942
CC(C)c1ccc(cc1)[C@@H]2C[C@H](C[C@H]3N2[C@@H](Cc4c3[nH]c5c4cccc5)C(=O)OC)[NH2+]CCN(C)C C22927075
CCOc1ccc(cc1)[C@H](c2c3c(sc2NC(=O)c4ccco4)CCCC3)Nc5cccc[nH+]5 C38550644
Cc1ccc(cc1)C[NH+]2CCN(CC23CCCCC3)C(=S)NCC(=O)NCc4ccc5c(c4)OCO5 C02953385
c1ccc(cc1)C[NH+]2CCc3c(s/c(=N/C(=O)c4ccccc4NC(=O)c5ccccc5)/[nH]3)C2 C22700145
c1ccc(c(c1)[C@@H](COCC2CCN(CC2)c3cc[nH+]cc3)NC(=O)c4ccc5c(c4)[nH]cc5Cl)Cl C28957800
CCCC/C(=N\NC(=[NH2+])S[C@H]1CC(=O)N(C1=O)c2cc(ccc2Cl)Cl)/c3ccccc3 C16309432
C=CCSc1ccccc1NC(=O)C[NH+]2CCC[C@H]2C(=O)Nc3cc(ccc3Cl)Cl C26603911
CC(C)[NH+]1CCc2c(sc3c2C(=N[C@@H](N3)c4ccc(c(c4)OC)OC(=O)c5ccc(cc5)Cl)O)C1 C15947044
c1ccc2c(c1)c(cc(n2)C3=C(c4ccccc4C3=O)[O-])NC(=O)CSC5[NH+]=c6ccccc6=[NH+]5 C63106918
c1ccc2=[NH+]CC(=c2c1)[C@H](CNC(=O)CNS(=O)(=O)c3ccc(cc3)Cl)c4ccccc4Cl C63234406
C[C@@H](C(=O)Nc1cccc(c1)Cl)S[C@@H]2NN=C(N2c3ccc(cc3)Cl)C4=c5ccccc5=[NH+]C4 C39945691
CC(C)Cn1c2c(c(=O)[nH]c1=O)C(NC(=[NH+]2)CCC3CCCCC3)(C(F)(F)F)C(F)(F)F C08691569
CCOc1ccc(cc1)C2=NC3(CC[NH+](CC3)Cc4ccccc4)N[C@H](C2)c5cc(ccc5O)Cl C65298008
CC(=O)O[C@H]1CC[C@]2([C@@H](C1)CC[C@@H]3[C@@H]2CC[C@@]4([C@@H]3CC[C@@]4(C#C)O)C)C C03846860
c1ccc2c(c1)cc(cn2)NC(=O)/C=C/c3ccc(cc3)Br C00652682
c1cc2c3c(ccc(c3c1)C(=O)Nc4c(c5c(s4)CCCC5)C#N)CC2 C02841552
C[C@@H]1CCc2c(c(c(s2)NC(=O)C34CC5CC(C3)CC(C5)C4)C#N)C1 C04070076
COc1ccc(cc1)[C@@H]2C3=C(CCCC3=O)c4c5ccccc5ccc4N2 C00711887
CC(=O)c1ccc(cc1)/N=C/c2cc(cc(c2O)Cl)Br C03116251
c1ccc2c(c1)CCC[C@]2(CSc3c(cc4c(n3)CCCC4)C#N)O C01119130
CCOC(=O)[C@H]1CC[C@@]2([C@H](C1)CC[C@@H]3[C@@H]2CC[C@@]4([C@@H]3CC[C@@H]4O)C)C C04648809
CCOC(=O)[C@H]1CC[C@]2([C@H](C1)CC[C@@H]3[C@@H]2CC[C@@]4([C@@H]3CC[C@@H]4O)C)C C04648811
COc1ccccc1[C@@H]2C3=C(CCCC3=O)c4c5ccccc5ccc4N2 C00828706
CC(=O)O[C@H]1CC[C@]2([C@H](C1)CC[C@@H]3[C@@H]2CC[C@@]4([C@@H]3CC[C@]4(C#C)O)C)C C05228203
COc1ccc(c(c1)/C=N/c2ccccc2I)O C05286845
c1cc(ccc1C2=NNC(=O)[C@@H](C2)c3ccc(cc3Cl)Cl)Cl C01397710
C[C@@H](C12CC3CC(C1)CC(C3)C2)NC(=O)c4ccc(o4)Br C05443997
CCOC(=O)[C@@H]1CC[C@]2([C@@H](C1)CC[C@@H]3[C@@H]2CC[C@@]4([C@@H]3CC[C@@H]4O)C)C C06206427
Cc1c(sc(c1C#N)NC(=O)/C=C/c2ccc(cc2Cl)Cl)C C02757266
COc1ccc(c(c1)/C=N/c2ccc(cc2)I)O C03205606
C[C@H](c1ccccc1)N2[C@H](c3ccccc3C2=O)c4c[nH]c5c4cccc5 C09355394
Cc1ccc(c(c1)C)NC(=O)C2=Cc3cc(ccc3OC=C2)Cl C15838535
c1ccc(cc1)[C@H]2C[C@H]2C(=O)N/N=C/3\CC4C[C@H]5C[C@@H](C4)CC3C5 C16478328
Cc1ccccc1[C@@H]2c3c(c4ccccc4[nH]3)CCN2Cc5cccnc5 C19811830
CC(=C)Cn1c(=O)c2c([nH]c1=S)-c3ccccc3CC24CCCCC4 C01248540
CC1(CC2=C([C@@H](CC(=NN2)c3ccccc3)c4ccccc4)C(=O)C1)C C04597890
CCc1ccc(cc1)[C@@H]2C3=C(CCCC3=O)NC4=C2C(=O)c5c4cccc5 C08466706
Cc1ccc(c(c1)Br)N[C@@H](C)c2ccc3c(c2)OCCO3 C19901644
c1cc2c(cc1CNc3c(cc(cc3Cl)Cl)Cl)OCCO2 C20505005
CCc1ccc(cc1)N2C(=S)N[C@H]3C[C@@]2(Oc4c3cccc4Cl)C C21118010
c1ccc(cc1)[C@H]2CC3=C([C@@H](CC(=O)N3)c4ccc(cc4)Cl)C(=O)C2 C21255838
c1ccc(cc1)[C@H]2CC3=C([C@H](CC(=O)N3)c4ccc(cc4)Cl)C(=O)C2 C21255841
C[C@]12CCCC[C@H]1[C@@H]2C(=O)N/N=C\c3ccc(cc3)Br C32511893
CC(C)(C)c1ccc(cc1)[C@@H]2c3c([nH]c(=O)s3)SC[C@@H]2C=O C32594574
C#CCOc1ccc(cc1)[C@H]2[C@@H]3CCCO[C@@H]3c4cc(ccc4N2)Cl C33271105
Cc1ccc(cc1)C(=C2[C@H]3C=C[C@@H]2[C@@H]4[C@H]3C(=O)NC4=O)c5ccc(cc5)C C01121479
c1ccc2c(c1)c3c(s2)CN[C@H](C3)C(=O)OC4CCCCCC4 C36187804
Cc1ccc(c(c1)NCc2cc3c(c(c2)Br)OCCO3)C C36897416
Cc1ccc(c(c1)N[C@@H]2CCOc3c2cc(cc3)Br)OC C37200844
c1ccc2c(c1)ccc(n2)/C=C/C(=O)c3cc(ccc3O)Br C04733652
c1ccc(cc1)/N=C\2/NC(=O)[C@@H](S2)Cc3ccc(c(c3)Cl)Cl C06222666
C[C@@H]1c2ccsc2CCN1C(=O)Nc3ccc(cc3)SC(F)F C43118036
CC(=O)O[C@H]1CC[C@H]2[C@]1(CC[C@@H]3[C@@H]2CC[C@H]4[C@]3(CC[C@@](C4)(C#C)O)C)C C43726608
C[C@@H](c1ccc(cc1)Br)NC(=O)C2(CCCCCC2)C#N C44766674
CC(C)[C@H](C#N)C(=O)Nc1c(cc(cc1Cl)Br)Cl C44814425
c1cscc1c2nc(cs2)C(=O)NC34CC5CC(C3)CC(C5)C4 C45645512
C[C@@H]1CCC[C@H](C1)NC(=O)N(C)Cc2cc(cs2)Br C48856743
c1ccc(c(c1)C[C@H]2C(=O)N/C(=N\c3ccc(cc3)Cl)/S2)Cl C13590594
C[C@@H](c1ccc(cc1)Br)NC(=O)N2CCc3ccccc3C2 C58467433
CC\1=CC[C@@H](C/C1=N\NC(=O)c2ccccc2Br)C(=C)C C14017990
c1ccc2c(c1)ncc(n2)CNc3cc(ccc3Cl)Br C61690910
Cc1ccccc1CN2c3ccccc3NC(=CC2=O)c4cccs4 C64868590
c1cc(ccc1C[C@H]2C(=O)N/C(=N/c3ccc(cc3)Cl)/S2)Cl C05649535
c1cc(ccc1[C@H]2Nc3cc(c(cc3S(=O)(=O)N2)S(=O)(=O)N)Cl)Cl C03262532
c1cc(c(c(c1)Cl)Cl)[C@@H]2Nc3cc(c(cc3S(=O)(=O)N2)S(=O)(=O)N)Cl C03225192
C[C@]12CC[C@H](C[C@@H]1CC[C@@H]3[C@@H]2[C@H](C[C@]4([C@H]3CC[C@@]4(C(=O)CO)O)C)O)O C03913922
Cc1cc(c2c(c1)NC(=O)[C@]2(c3c(nc(s3)N)c4ccc5c(c4)OCCO5)O)C C07716331
c1cc2c(cc1Br)[C@@](C(=O)N2)(c3c(nc(s3)N)c4ccc(s4)Cl)O C12564175
C[C@H](C(=O)N)OC(=O)c1cc(cc(c1N)Br)Br C12536732
CCc1c2c([nH]n1)OC(=C([C@H]2c3cc(c(c(c3)Br)O)Br)C#N)N C00987518
COc1ccc(cc1O)[C@@H]2[C@@H]3CC=C[C@@H]3c4cc(ccc4N2)S(=O)(=O)N C14457016
COc1ccc(cc1O)[C@H]2[C@H]3CC=C[C@@H]3c4cc(ccc4N2)S(=O)(=O)N C14457019
COc1cc(ccc1O)[C@@H]2[C@H]3CC=C[C@@H]3c4cc(ccc4N2)S(=O)(=O)N C14458938
c1ccc(cc1)[C@]2([C@@H]([C@H]([C@@H](C(=O)N2)C(=O)N)c3ccc(cc3)Cl)C#N)O C01582436
c1cc(sc1)[C@@H]2CC3=C([C@H](c4c([nH]nc4O)N3)c5cc(cc(c5O)Cl)Cl)C(=O)C2 C18196359
c1cc(c(cc1Br)[C@@H]2c3c([nH]c(=O)[nH]c3=O)NC4=C2C(=O)CCC4)O C18199490
c1cc(ccc1NC(=S)C(=O)Nc2c(c3c(s2)CCCCC3)C(=O)N)Br C20478543
c1cc(ccc1[C@@H]2c3c(=O)[nH]c(nc3SC(=C2C#N)[NH3+])[O-])Br C05491207
Cn1c(=O)c(c([nH]c1=S)[O-])[C@H]2c3c(c4cc(ccc4[nH]3)Cl)CC[NH2+]2 C20759469
C[C@@H]1CCc2c(sc(c2C(=O)N)NC(=S)NC(=O)c3cccc(c3)Br)C1 C22533055
c1ccc(c(c1)[C@H]2Nc3cc(c(cc3S(=O)(=O)N2)S(=O)(=O)N)Cl)Br C25337843
c1c(nc([nH]c1=O)SCC(=O)Nc2c(c(c(c(c2F)F)F)F)F)N C12555308
c1cc(ccc1[C@H](CNS(=O)(=O)c2cc(sc2Cl)Cl)O)N C35367178
c1ccc(c(c1)/C=c/2\c(=O)n3c(=C([C@@H](C(=C3N)C#N)c4ccccc4F)C(=O)N)s2)F C00989360
c1c(cc(c(c1N)S(=O)(=O)NC2CCC(CC2)O)Br)Br C37055288
c1cc(ccc1CNc2ccc(cc2Br)S(=O)(=O)N)O C37137895
c1cc(c(cc1S(=O)(=O)N)Br)NC(=O)c2cc(c[nH]2)Br C37844797
Cc1cc(cc(c1c2c(c3c(cc2N)oc-4cc(=O)cc(c4n3)C)C)O)O C04521758
c1ccc2c(c1)c(c[nH]2)C[C@H]3C(=O)N[C@H](C(=O)N3)Cc4c[nH]c5c4cccc5 C04073922
CC(C)([C@H]1[C@@H](c2c(cc3c(c2O)c(=O)c(co3)c4ccc(cc4)O)O1)O)O C36374959
c1ccc(cc1)CSC2=NC(=C(C3([C@H]2C(=O)N)CCCCC3)C#N)N C20386491
CCNc1nc2c(s1)c3c(c(=O)[nH]2)[C@@H](C(=C(O3)N)C#N)c4cccs4 C08828926
c1ccc(c(c1)[N-]S(=O)(=O)c2cc[nH+]c(c2)NN)I C38009007
[C@@H](C(Cl)(Cl)Cl)(NC(=O)N[C@H](C(Cl)(Cl)Cl)O)O C18271950
C[C@]12CC[C@](C1(C)C)(C[C@H]2O)C(=O)NNC(=O)[C@@]34CC[C@@](C3(C)C)([C@H](C4)O)C C05206149
C[C@H]1CCC[C@H](C1)NS(=O)(=O)c2cc(cnc2NN)Br C41070060
c1cc(c(cc1N)N)c2nnnn2c3ccc(cc3Cl)Br C42015495
c1cc(c(cc1Br)[N-]S(=O)(=O)c2c[nH+][nH]c2N)Br C42577330
c1cc(c(cc1Br)Br)[N-]S(=O)(=O)c2c[nH+][nH]c2N C42597907
C[C@@]12CC/C(=N\NC(=O)N)/C[C@@H]1CC[C@@H]3[C@H]2CC[C@@]4([C@@]3(CC[C@@H]4C5=CC(=O)OC5)O)C C43741557
c1cc2c(cc1Br)nc([nH]2)[C@H]([C@H](c3[nH]c4ccc(cc4n3)Br)O)O C48523223
c1ccc(cc1)n2c(=O)c(c([nH]c2=O)[O-])[C@@H]3c4c(c5ccccc5[nH]4)CC[NH2+]3 C17197165
C[C@H]1CCC[C@@](C1)(CO)NS(=O)(=O)c2ccc(cc2Br)N C53113349
C[C@H]1CCC[C@](C1)(CO)NS(=O)(=O)c2ccc(cc2Br)N C53113357
CC(=O)Nc1ccc(cc1)[C@H]2c3c(n[nH]c3OC(=C2C#N)N)c4cccs4 C05562709
CSCC[C@H](C(=O)N1CCc2c(c3cc(ccc3[nH]2)Cl)C1)NC(=O)N C57130444
c1ccc2c(c1)nc3n2[C@H](NC(=N3)N)c4ccc(c(c4)Br)O C08704729
c1cc(cc(c1)Cl)[C@@H]2Nc3cc(c(cc3S(=O)(=O)N2)S(=O)(=O)N)Cl C53898997
c1ccc(cc1)[C@@H](CNC=C2C(=O)NC(=S)NC2=O)c3c[nH]c4c3cccc4 C60864372
c1csc(c1Br)S(=O)(=O)N[C@@H]2CCC[C@@H]2/C(=N\O)/N C61888023
c1csc(c1Br)S(=O)(=O)N[C@@H]2CCC[C@H]2/C(=N\O)/N C61888025
c1cc(cc(c1)O)NC(=S)N/N=C/2\c3cc(ccc3NC2=O)Br C13123395
Cc1c(c(nc2c1sc3c2[C@H](CC(=N3)O)c4ccc(c(c4)OC)O)N)C#N C20328999
C[C@H]1C[C@H](c2ccccc2N1C(=O)c3c(c4ccc(cc4s3)[N+](=O)[O-])Cl)Nc5ccccc5 C02268105
c1ccc2c(c1)c(nc(n2)SCc3cc(=O)n4cc(ccc4n3)Cl)Nc5ccc(c(c5)F)F C02949026
CC[C@@H]1CS/C(=N\c2ccc(c(c2)Cl)Cl)/N1C(=O)CCc3c(c(c(=O)[nH]c3C)C#N)C C09487247
CC[C@H]1CS/C(=N\c2ccc(c(c2)Cl)Cl)/N1C(=O)CCc3c(c(c(=O)[nH]c3C)C#N)C C09487250
c1ccc(c(c1)c2nc3ccccc3s2)NC(=O)[C@H]4CCCCN4S(=O)(=O)c5cccs5 C10784657
c1cc(sc1S(=O)(=O)N2CCCC[C@@H]2C(=O)Nc3c(c4c(s3)CCCCC4)C#N)Cl C10811755
c1cc(ccc1S(=O)(=O)N2CCC(CC2)C(=O)Nc3nc4ccc(cc4s3)Br)Cl C11121511
Cc1c2cc3c(coc3c(c2oc(=O)c1CC(=O)N4CC[C@]5(CCCC[C@@H]5C4)O)C)c6ccccc6 C11867357
C[C@]1(Cn2c3ccoc3cc2C(=O)N1CCc4ccc(cc4)Cl)C(=O)NC5CCCCCCC5 C15675448
c1ccc(cc1)C(=O)[C@H]2[C@@H]([C@]3(c4ccccc4NC3=O)[C@H]5N2c6ccccc6C=C5)C(=O)c7ccco7 C16039263
CCc1c(sc2c1c(=O)n(c(n2)SC[C@H]3COc4ccccc4O3)c5ccc(cc5C)O)C C03326298
c1cc(oc1)[C@H]2c3c(nc(s3)O)S[C@H]4[C@@H]2[C@@H]5C[C@H]4[C@@H]6[C@@H]5C(=O)N(C6=O)c7ccc(cc7)Cl C16956913
c1ccc(cc1)/N=C\2/N(C(=O)[C@@H](S2)CC(=O)Nc3c(c4c(s3)CCCC4)C#N)c5ccccc5 C12377717
CC(=C1c2cc(ccc2NC1=O)S(=O)(=O)N3CCN(CC3)C(c4ccccc4)c5ccccc5)C C20577756
Cc1ccccc1COc2ccc(cc2)[C@H]3CC(=O)Nc4c3c(nn4c5nc6ccccc6s5)C C21177714
Cc1nc2n(n1)c(c(s2)[C@@H](c3ccc(c(c3)Cl)Cl)N4CCN(CC4)c5ccc(cc5)F)O C22627261
c1ccc(cc1)[C@@H]2c3c(c4ccccc4[nH]3)C[C@H]5N2C(=O)CN(C5=O)/N=C/c6ccc(cc6Cl)Cl C26772229
[H]/N=C\1/C(=C/c2cn(c3c2cccc3)Cc4cccc(c4)C)/C(=O)N=C5N1N=C(S5)c6ccccc6C C27903619
Cc1ccc(cc1)[C@@H]2C3=C(c4cc(ccc4O[C@H]3c5ccc(cc5)Br)C)Nc6n2nnn6 C28054351
c1ccc2c(c1)C3=C([C@@H](n4c(nnn4)N3)c5cccc(c5)F)[C@H](O2)c6ccc(c(c6)Br)F C28056341
Cc1ccc2c(c1)C3=C([C@@H](n4c(nnn4)N3)c5ccccc5F)[C@@H](O2)c6ccc(cc6Cl)Cl C28057584
CSc1ccc(cc1)[C@H]2C3=C(c4cc(ccc4O2)Cl)Nc5nnnn5[C@H]3c6ccccc6F C28057845
Cc1ccccc1NC(=O)N2CCN(C[C@@H]2C)C(=O)CN3CCc4c(ccs4)[C@@H]3c5cccc(c5)F C34829980
C[C@]12CC[C@H]3[C@H]([C@@H]1C[C@@](C2)(C#C[C@@H]4c5c(cc6c(c5OC)OCO6)CCN4C)O)CCC7=CC(=O)CC[C@]37C C35498281
Cc1c(sc2c1c(=O)[nH]c(n2)CSc3nc4c(c5c(s4)C[C@H](CC5)C)c(=O)n3CC=C)C C20823449
Cc1ccc(cc1)n2c(nnc2SCc3[nH]c(=O)c4c(c(sc4n3)C)C)c5ccccc5F C23547245
COc1ccc(cc1Br)[C@@H]2C3=C(c4ccccc4O[C@H]3c5ccccc5F)N=C6N2NC=N6 C02917760
COc1ccc(cc1)[C@@H]2C3=C(c4ccccc4O[C@@H]3c5cccc(c5)Br)N=C6N2NC=N6 C02256665
CCOn1c2c(c3c(c1=O)cc4c(cccc4n3)Cc5ccccc5)N[C@H](CC2=O)Br C39454219
CCO[C@H]1CC(=O)c2c(c3c(cc4c(cccc4n3)Cc5ccccc5)c(=O)n2Br)N1 C39456044
CO[C@@H]1[C@H]([C@@H](c2cc3c(cc2C1=O)OCO3)c4cccc(c4)Br)C(=O)c5ccccc5O C39486225
c1ccnc(c1)/N=C/2\N(C(=O)/C(=C/3\c4cc(ccc4NC3=O)Br)/S2)C5CCCCC5 C39863070
Cc1cc2c(cc1Cl)c(=O)c3c(o2)C(=O)N([C@@H]3c4cc(c(c(c4)Br)O)OC)CC=C C39913420
c1ccc2cc(ccc2c1)S(=O)(=O)N3Cc4ccccc4C[C@@H]3C(=O)Nc5nc6c(s5)CCCC6 C39916527
c1ccc2cc(ccc2c1)S(=O)(=O)N3Cc4ccccc4C[C@H]3C(=O)Nc5nc6c(s5)CCCC6 C39916528
Cc1cc(c2c(c1)sc(n2)N3[C@@H](c4c(=O)c5cc(c(cc5oc4C3=O)C)C)c6ccc(cc6)O)C C40008889
CCc1ccc2c(c1)c(=O)c3c(o2)C(=O)N([C@H]3c4cccc(c4)O)c5nc6c(cc(cc6s5)C)C C40046168
c1ccc(cc1)C(=O)[C@@H]2[C@H]([C@@]3(c4ccccc4NC3=O)[C@H]5N2c6ccccc6C=C5)C(=O)c7ccco7 C43726260
CS(=O)(=O)N1[C@@H](CC(=N1)c2c(c3cc(ccc3[nH]c2=O)Cl)c4ccccc4)c5ccccc5F C06161711
Cc1cc(c(n1c2ccc3c(c2)OCO3)C)/C=C/4\C(=O)N/C(=N/c5cccc(c5Cl)Cl)/S4 C02076123
CC1(CC2=C([C@@H](n3c(nc(n3)SCc4ccccc4)N2)c5ccc(o5)Br)C(=O)C1)C C54643609
c1ccc(cc1)N2C(=O)[C@H]3[C@H](c4c([nH]c(=O)s4)S[C@H]3C2=O)c5cccc(c5)Oc6ccccc6 C47146741
COc1cc(c(cc1OCC#N)Br)/C=C\2/C(=O)N/C(=N\c3ccc(cc3)Cl)/S2 C15931999
CC(=C)CN1c2ccccc2[C@]3(C1=O)[C@@H]4[C@@H]([C@@H](N3)Cc5ccccc5)C(=O)N(C4=O)c6ccccc6 C12363833
CC1(C2=Nc3ccccc3SC4([C@H]2c5ccccc5N1)SC(=C(S4)C(=O)OC)C(=O)OC)C C59383103
CS(=O)(=O)N(CC(=O)NN=C1CCCCCCCCCCC1)c2ccc3c4c2cccc4CC3 C59464055
Cc1c(c2ccccc2[nH]1)[C@H]3[C@@H]4[C@@H](C(=O)N(C4=O)c5ccc(cc5)Br)ON3c6ccccc6 C13759230
[H]/N=C/1\C(=C/c2ccc(o2)c3ccc(cc3Cl)Cl)\C(=O)N=C4N1N=C(S4)c5ccccc5Cl C26641760
[H]/N=C\1/C(=C\c2ccc(o2)Sc3cccc4c3cccc4)/C(=O)N=C5N1N=C(S5)c6ccccc6 C20238731
Cc1cc(c(cc1Cl)C2=NN=C3[C@H]2[C@@H](N(C3=O)Cc4cccnc4)c5ccc(c(c5)Cl)Cl)O C09124274
C[NH+](C)Cc1ccccc1c2ccc3n(c2=O)C[C@H]4C[C@@H]3C[NH+](C4)Cc5cc6ccccc6o5 C04237326
c1ccc(c(c1)[C@H]([C@@H](C(=O)c2ccc(cc2)Cl)[NH+]3CCCCC3)[NH+]4CCCCC4)[N+](=O)[O-] C01578750
c1cc[nH+]c(c1)N2CCN(CC2)c3c4c5c(sc4nc(n3)C[NH+]6CCCCC6)CCCC5 C03447644
CCOC(=O)N1CCN(CC1)c2c(cc3cc(ccc3[nH+]2)C)C[NH2+]CCc4ccc(cc4)Cl C12511965
CC[NH+]1[C@H]([C@H](C[C@@]1(C)CO)C[NH2+]Cc2cc3c(cc2OC)OCO3)c4ccc(cc4)Cl C19836130
C[NH+](C)CCCn\1c(cs/c1=[NH+]\c2ccccc2)c3ccc(cc3)S(=O)(=O)N(C)C C11914291
C[C@H](c1ccccc1)[NH2+]c2ccc-3c(cc2=O)[C@H](CCc4c3c(c(c(c4)OC)OC)OC)[NH2+]C C20112849
C[NH+]1Cc2cc(ccc2[C@@H](C1)c3ccc(cc3)SC)Oc4ccc(cn4)C[NH+]5CCCCC5 C28827082
COc1cc(ccc1OC(=O)C23CC4CC(C2)CC(C4)C3)/C=C(\C#N)/C5[NH+]=c6ccccc6=[NH+]5 C38572423
c1ccc2c(c1)cccc2COc3ccccc3[C@H]4C[C@H](N=[NH+]4)C(=O)N/N=C/C5=c6ccccc6=[NH+]C5 C38612962
c1ccc2=[NH+]C([NH+]=c2c1)/C(=C/c3ccc(cc3)OC(=O)c4ccc(s4)Br)/C#N C38825912
CCOC(=O)COc1c(cc(cc1Cl)/C=C(/C#N)\[C@H]2[NH+]=c3ccc(cc3=[NH+]2)OC)Cl C39369727
COc1ccc2=[NH+][C@H]([NH+]=c2c1)/C(=C\c3ccc(cc3)OCc4ccc(cc4)Br)/C#N C39369758
COc1ccc2=[NH+][C@@H]([NH+]=c2c1)/C(=C\c3cc(ccc3OCC(=O)OC)Br)/C#N C39369807
c1ccc2c(c1)ccc(c2/C=C(\C#N)/C3[NH+]=c4ccccc4=[NH+]3)Oc5c(cnc(n5)Cl)F C39435966
C=CCOc1c(cc(cc1Br)Br)/C=C(\C#N)/C2[NH+]=c3ccccc3=[NH+]2 C39702208
CCOc1c(cc(cc1I)/C=C(\C#N)/C2[NH+]=c3ccccc3=[NH+]2)OC C39702809
Cc1cc2=C[C@H](C(=O)[NH+]=c2cc1C)[C@H]([C@@H]3N=NNN3C4CCCC4)[NH+](Cc5ccccc5)Cc6ccco6 C39711238
c1ccc(cc1)[C@H](C(=O)C2=c3ccccc3=[NH+]C2)[NH+]4CCC(CC4)C(=O)N5CCCCCC5 C39736080
CCOC(=O)COc1c(cc(cc1Cl)/C=C(\C#N)/[C@@H]2[NH+]=c3ccc(cc3=[NH+]2)OC)Cl C39934921
Cc1cc(ccc1OCC=C)c2c(cn(n2)c3ccccc3)/C=C(/C#N)\C4[NH+]=c5ccccc5=[NH+]4 C39940597
COc1ccc2=[NH+][C@H]([NH+]=c2c1)/C(=C\c3ccc(o3)c4ccc(c(c4)Cl)Br)/C#N C39969403
COc1cc(cc(c1OCc2ccc(cc2Cl)Cl)Cl)C[NH2+]CC3CC[NH2+]CC3 C40719348
Cc1ccccc1CN2C[C@H]3C[C@H]([NH+]4[C@]3(C2=O)CCC4)c5ccc(s5)C[NH+]6CCCCC6 C43633097
CC(C)(C)OC(=O)n1cc(c2c1c[nH+]cc2)C3CC[NH+](CC3)CCC[C@@]45CCCc6c4c(ccc6)NC5=O C45167629
Cc1ccc(cc1)S(=O)(=O)N2CCC(=CC2)c3ccc4=[NH+]CC(=c4c3)C[C@H]5CCC[NH+]5C C52604305
Cc1ccc(cc1)C2=[NH+]C3=C[C@@H](NN3C(=C2)C(F)(F)F)C(=O)NC[C@H]4C=c5cc(ccc5=[NH+]4)Cl C63111115
c1ccc2=[NH+]C([NH+]=c2c1)/C(=C/[C@H]3[C@@H](N=C4C=CC=CN4C3=O)Oc5ccc(cc5)Br)/C#N C39747210
c1ccc2=[NH+]C([NH+]=c2c1)/C(=C/[C@H]3[C@H](N=C4C=CC=CN4C3=O)Oc5ccc(cc5)Br)/C#N C39747212
c1ccc2=[NH+]C([NH+]=c2c1)/C(=C/[C@@H]3[C@@H](N=C4C=CC=CN4C3=O)Oc5ccccc5Cl)/C#N C39747233
Cc1cccn2c1nc(c(c2=O)/C=C(\C#N)/C3[NH+]=c4ccccc4=[NH+]3)Oc5ccc(cc5)Br C39747279
CCOc1ccc(cc1)N2[C@@H](NN[C@@H]2SCC3[NH+]=c4ccccc4=[NH+]3)c5cccc(c5)Cl C63165331
C[C@H]1C(=c2ccccc2=[NH+]1)/C=N/N\3[C@@H](CS/C3=[NH+]\CC(=C)C)c4cccc(c4)C(F)(F)F C39945361
C[C@H]1C(=c2ccccc2=[NH+]1)/C=N/N\3[C@H](CS/C3=[NH+]\CC(=C)C)c4cccc(c4)C(F)(F)F C39945363
CCc1cc(=O)oc2c1c(cc3c2CCC(O3)(C)C)OCC(=O)N=C4[NH+]=c5ccccc5=[NH+]4 C08791877
CCOC(=O)[C@@H]1c2cc(c(cc2N([C@@H]1CSC3[NH+]=c4ccccc4=[NH+]3)C)Br)OC C63405917
C[C@H]1CCCC[NH+]1CCCNC(=O)[C@@H]2C(=c3ccccc3=[NH+]2)Sc4ccc(cc4)Cl C63530438
C[C@H](C(=O)N/N=C/c1cc(cc(c1O)Br)Cl)SC2[NH+]=c3ccccc3=[NH+]2 C63562682
c1ccc(cc1)N2[C@H](N=C3C(=C4CCCC[C@H]4S3)C2=O)SCC5[NH+]=c6ccccc6=[NH+]5 C63577382
c1ccc2=[NH+]C([NH+]=c2c1)CS[C@H]3N=C4C(=C5CCCC[C@@H]5S4)C(=O)N3c6ccc(cc6)Cl C63577389
c1ccc(cc1)C2=c3cc(ccc3=[NH+]C(=O)[C@@H]2N4CCC[C@@H](C4)C(=O)N5CCN(CC5)c6cccc[nH+]6)Cl C39354570
C[C@@H]1C(=C(N=N1)C)CCC2=[NH+]C3=c4ccccc4=[NH+][C@@H](N3N2)SCc5ccc(cc5)Cl C63708153
c1ccc2=[NH+]C([NH+]=c2c1)CS[C@H]3Nc4ccsc4C(=O)N3c5ccc(cc5)Br C63709527
CCN1C(=O)N(C(=O)C12CC[NH+](CC2)CC3=c4ccccc4=[NH+]C3)Cc5cccc6c5cccc6 C63985828
CC(C)C[C@@]1(C(=O)N(C(=O)N1)CCc2cccs2)C3CC[NH+](CC3)C[C@H]4C=c5ccccc5=[NH+]4 C64084340
c1cc2=[NH+][C@@H](C=c2cc1Cl)C(=O)N3CCC(CC3)CC(=O)N4CC[NH+](CC4)C5CCCCC5 C64540942
C[C@H](C1CCN(CC1)C(=O)[C@H]2C=c3cc(ccc3=[NH+]2)Cl)C(=O)N4CC[NH+](CC4)C5CCCCC5 C64541091
CN([C@@H](Cc1ccccc1F)C2CC[NH+](CC2)C[C@@H]3C=c4ccccc4=[NH+]3)C(=O)c5cccs5 C64651062
CN([C@H](Cc1ccccc1F)C2CC[NH+](CC2)C[C@@H]3C=c4ccccc4=[NH+]3)C(=O)c5cccs5 C64651063
c1ccc(cc1)OCCN2c3ccccc3N4[C@@H]2NN[C@@H]4SCC5[NH+]=c6ccccc6=[NH+]5 C65042698
CC[NH+]1CCc2c(sc3c2C(=N[C@H](N3)c4cccs4)O)C1 C04556134
Cc1ccc(cc1)S(=O)(=O)n2cc(c3c2cccc3)CC[NH3+] C14975916
Cc1cc(cc(c1O)C)C[NH+]2CCC[C@H](C2)N3CCC(CC3)CO C19300194
C[C@H](c1ccc2ccccc2c1O)[NH2+][C@H]3CCS(=O)(=O)C3 C21505427
c1ccc2c(c1)CCCN2S(=O)(=O)c3ccc(cc3)C[NH3+] C21793906
c1cc(cc(c1)Cl)O[C@@H](C[NH3+])c2ccc3c(c2)OCCO3 C32202576
Cc1cc(c(o1)C)[C@H](c2cc3c(cc2Br)OCCO3)[NH3+] C35381978
Cc1cc(c(o1)C)[C@H](c2cc3c(cc2Cl)OCCCO3)[NH3+] C35382055
CC[NH2+][C@H](c1ccc(o1)C)c2cc3c(cc2Cl)NC(=O)C3 C35571865
Cc1c(n2c(c(nc2s1)c3ccco3)CC[NH3+])c4cccs4 C36256404
Cc1ccc(c(c1)Br)S(=O)(=O)NC2[C@H]3[C@@H]2C[NH2+]C3 C36265400
c1c(c(sc1Cl)Cl)S(=O)(=O)NC2[C@H]3[C@@H]2C[NH2+]C3 C36265515
CCS(=O)(=O)c1ccc(cc1)N[C@H]2CC[NH2+]C3(C2)CCC3 C36269051
Cc1cc(c(cc1[C@@H](c2cc(cnc2)Br)[NH3+])OC)OC C36824162
C[C@@]1(CCS(=O)(=O)C1)[NH2+]Cc2c3ccccc3ccc2O C36945095
c1ccc2c(c1)nnn2c3cc(ccc3C[NH3+])Br C36670700
Cn1c(cnc1COc2c(cc(cc2Cl)Cl)C[NH3+])Cl C37711322
c1cc(ccc1Cc2nc(on2)[C@@H](C3CCCCC3)[NH3+])Cl C38036950
c1cc(ccc1C[C@H](c2ccc(cc2Cl)Cl)[NH3+])[N+](=O)[O-] C38128910
CCC[C@@]12C[NH+]3CC[C@@](C1=O)(CN(C2)[C@@H]3c4ccccc4N)CC C39951212
Cc1cc(cc2c1NC(=O)[C@H]2[NH2+][C@@H](C)[C@@H]3CCCO3)Br C42117469
C[C@@H]1CC[C@H](C[NH+]1CC(=O)c2cc(sc2Cl)Cl)C(=O)N C42437952
C[C@@H]1CCCC[C@@H]1N(C)S(=O)(=O)c2ccc(s2)C[NH3+] C42611498
c1cc2c(c(c1)Br)NC(=O)[C@H]2[NH2+]C[C@@H]3CCCCO3 C42817779
CC[C@@H]1CO[C@H](CN1c2c(cc3c([nH+]2)CCC3)C(=S)N)C C43408733
CC[C@H]1CN(CCO1)c2c(cc3c([nH+]2)CCCC3)C(=S)N C43410862
CC[C@@H](Cc1c(ccc2c1OC(C(O2)(F)F)(F)F)OC)[NH3+] C44402915
CCn1cc(cn1)[C@H](c2cc3cc(ccc3o2)Br)[NH3+] C44496551
Cc1cc(c(o1)C)[C@H](C)[NH2+][C@H]2c3ccc(cc3NC2=O)Cl C44730042
Cc1c(c(n(n1)C)C)c2csc(n2)[C@@]3(CCC[C@H](C3)C)[NH3+] C45167953
Cc1c(cnn1C)[C@@H](C)[NH2+]Cc2cccc(c2O)Br C48797121
Cc1ccc(s1)[C@@H](C)[NH2+][C@H]2c3ccc(cc3NC2=O)OC C49162102
CN(C1(CCCCCC1)C[NH3+])S(=O)(=O)c2ccccc2F C50093051
CO[C@H]1CCC[C@H]1[NH2+][C@@H]2c3cc(ccc3NC2=O)Br C50370106
Cc1c(sc2c1c(nc(n2)C[NH+]3[C@@H](CCC[C@H]3C)C)N)C C50792788
C1CC[NH2+][C@@H](C1)CCC(=O)Nc2c(c3c(s2)CCC3)C#N C50950472
CC[C@@H]1CO[C@H](CN1c2c(cc(cn2)Br)C[NH3+])C C51397986
Cc1c(c(n(n1)Cc2c(c3ccccc3o2)C[NH3+])C)Br C52573653
Cc1csc2n1c(c(n2)C)C[NH2+][C@]3(CCC[C@H](C3)C)CO C53116603
CCc1ccc2c(c1)nc(s2)N3CCN(CC3)[C@H](C)C[NH3+] C58022305
Cc1c([nH+]nc(c1CN)N(C)Cc2cc(sc2)Br)C C42360110
C[C@@H]1CCCN([C@@H]1C)[C@@H](C[NH3+])c2cc3c(c(c2)Cl)OCO3 C50563740
c1cc(ccc1N2CCN(CC2)c3cc[nH+]c(c3)CN)Cl C51396566
Cc1cc2c(cc1C)OC[C@H]([C@@H]2O)[NH+]3CCCC[C@@H]3CCO C62174014
CCOc1ccc(cc1)[C@@H]2[C@@H](CC(=O)N2C3CCCCC3)[NH3+] C62211041
Cc1c(nnn1Cc2c(ccc(c2Cl)Cl)Cl)C[NH3+] C62287974
CCC[C@@]1(CCC[NH2+]C1)C(=O)Nc2cc(ccc2C#N)Cl C62854902
CCC[C@]1(CCC[NH2+]C1)C(=O)Nc2c(c(c(s2)C)C)C#N C62859537
C[C@@H](CC#N)N(C)c1c2cc(ccc2[nH+]cc1N)Br C63086945
c1cc(ccc1C[NH2+][C@H]2CCCc3c2ccc(=O)[nH]3)N4CCCCC4 C67504489
c1ccc(c(c1)C#N)c2ccc(=O)n3c2[C@@H]4C[C@H](C3)C[NH+](C4)Cc5ccc(o5)CO C03838607
CCN1C(=O)[C@H]2[C@@H]([NH2+][C@@]([C@@H]2C1=O)(c3ccccc3)C(=O)OC)c4ccccc4F C04885030
Cc1c(c(c(c(c1C)C)S(=O)(=O)N2CC[NH+](CC2)[C@H](C)C(=O)NC3CC3)C)C C07607456
Cc1ccc(cc1)S(=O)(=O)N2CCN(CC2)C(=O)C[NH2+][C@@H]3CCCC[C@@H]3C C04897768
C[C@@H]1CCC[NH+](C1)Cc2csc(n2)NC(=O)CN3C(=C)c4ccccc4C3=O C10907512
CCOC(=O)[C@@]1([C@@H]2[C@@H]([C@H]([NH2+]1)c3ccc(cc3)F)C(=O)N(C2=O)C)c4ccccc4 C12495641
CCOC(=O)[C@@]1([C@@H]2[C@@H]([C@H]([NH2+]1)c3ccccc3F)C(=O)N(C2=O)C)c4ccccc4 C12495730
C[C@H]1CSc2ccc(cc2NC1=O)S(=O)(=O)N3CCC(CC3)[NH+]4CCCCC4 C15730760
Cc1cc([nH]n1)c2ccc(s2)S(=O)(=O)N3CCC(CC3)[NH+]4CCCCC4 C15734978
CC[NH+]1CCC[C@@H]1CNS(=O)(=O)c2ccc3c(c2)C(=C4CCCC4)C(=O)N3C C15861061
C[C@@H]1Cc2cc(ccc2O1)[C@H](CN3CC[NH+](CC3)Cc4ccc5c(c4)OCO5)O C19498023
C[C@H]1Cc2cc(ccc2O1)[C@H](CN3CC[NH+](CC3)Cc4ccc5c(c4)OCO5)O C19498024
C[NH+]1CCN(CC1)c2[nH]c(=O)c3c4c(sc3n2)CN(CC4)Cc5ccccc5 C19926546
c1cc(sc1)CN2CCN(CC2)C(=O)C[C@H]3C(=O)NCC[NH+]3C4CCCC4 C15071180
C[C@@H]1C[C@H](C[NH+](C1)[C@@H](C)C(=O)Nc2ccc(cc2)S(=O)(=O)N3CCCC3)C C21334477
C[C@H]1C[C@@H](C[NH+](C1)[C@@H](C)C(=O)Nc2ccc(cc2)S(=O)(=O)N3CCCC3)C C21334483
C[C@H]1CCc2c(sc3c2c(ncn3)N4CC[NH+](CC4)[C@H](C)C(=O)NC5CC5)C1 C22195928
Cc1ccc(o1)C[NH+](C)[C@H](C)C(=O)N2CC(=O)Nc3c2ccc(c3)C(F)(F)F C24797874
c1ccc2c(c1)NC(=NS2(=O)=O)CN3CCC[NH+](CC3)CCc4cccs4 C24899420
C[C@@H](C(=O)NC(C)(C)C)[NH+]1CCN(CC1)S(=O)(=O)c2ccc3c(c2)CCCC3 C26474655
C[C@@H]1CCCC[NH+]1Cc2[nH]c(=O)c3c(csc3n2)c4ccc(c(c4)OC)OC C36203885
C[C@@]1([C@H]2[C@@H]([C@@H]([NH2+]1)c3ccc(cc3)Cl)C(=O)N(C2=O)c4ccccc4)C(=O)OC C04885564
CCc1cccc2c1NC(=O)[C@]23[C@H]4[C@@H]([C@H]5[NH+]3CCC5)C(=O)N(C4=O)Cc6ccccc6 C05342104
Cc1ccc2c(c1)c(=O)c3c(o2)C(=O)N([C@H]3c4ccc(cc4)O)CCC[NH+](C)C C08590456
C[C@@H]1[C@H]2C[C@H](C2(C)C)C[C@H]1NC(=O)CCC(=O)N3CCN(CC3)c4cccc[nH+]4 C38731261
c1ccc(cc1)C[C@H](C(=O)[O-])N2C(=O)/C(=C\C3[NH+]=c4ccccc4=[NH+]3)/SC2=S C39156524
Cc1cc2=C[C@@H](C(=O)[NH+]=c2cc1C)CCNC(=O)[C@@H]3Cc4ccccc4OC3=O C39361060
Cc1ccc(c2=[NH+]C(=O)[C@@H](C=c12)CCNC(=O)[C@H]3Cc4ccccc4OC3=O)C C39361144
Cc1ccc(cc1)NC(=O)CN2C(=O)/C(=C/C3=c4ccccc4=[NH+]C3)/SC2=O C39411806
Cc1ccc(cc1)C(=O)C[C@@H]2C(=O)N/C(=N/N=C/C3=c4ccccc4=[NH+]C3)/S2 C39843250
C[C@@H]1CCCCN1C(=O)C[NH+]2CCN(CC2)CC(=O)NC3CCCCCCC3 C44740423
C[C@H]1CCCCN1C(=O)C[NH+]2CCN(CC2)CC(=O)NC3CCCCCCC3 C44740425
C[C@H]1CCCCN1C(=O)C[NH+]2CCN(CC2)C(=O)NCC3(CC3)c4ccccc4 C45037008
C[C@@H]1C[C@H](C[NH+](C1)Cc2csc(n2)NC(=O)[C@@H]3Cc4ccccc4C(=O)O3)C C45871980
C[C@@H](C(=O)Nc1ccc(cc1)C(=O)C)[NH+]2CCC[C@@H](C2)c3nc4ccccc4o3 C46720872
Cc1ccc(c(c1)C)n2c(cc(c2C)/C=C/3\C(=[NH2+])N4C(=NC3=O)SC(=N4)C(C)C)C C49723390
CC[C@@H](C)N1C(=O)[C@@H]([NH2+]C12CCN(CC2)S(=O)(=O)c3ccc(cc3)Cl)C C35665373
CC[C@@H](C)[C@H]1C(=O)N(C2([NH2+]1)CCN(CC2)S(=O)(=O)c3ccc(cc3)F)CC C36029114
Cc1ccccc1[C@H]2CCC[NH+]2CC(=O)N3C[C@@H](Oc4c3cccc4)C(=O)NC C52211815
CC1CC[NH+](CC1)[C@@H](CNC(=O)C2CCN(CC2)C(=O)N3CCCC3)C(C)C C58954644
Cc1ccc2=[NH+][C@H](C(=c2c1)CCNC(=O)[C@@H]3Cc4cccc(c4OC3=O)OC)C C63651282
Cc1nc(cs1)[C@H]2N[C@H]([C@@H]3[NH+]2CCN(C3)C[C@@H]4C=NN=C4C5CCCCC5)C C39337791
Cc1ccc2=[NH+][C@@H](C=c2c1)[C@@H]3NC(=NO3)CCN(C)C(=O)c4c(cccc4F)F C64678522
Cc1ccc2=[NH+][C@H](C(=c2c1)C)[C@H]3NC(=NO3)CCN(C)C(=O)c4ccccc4F C64678701
Cc1ccc(c(c1)C)C(=O)N(C)CCC2=NO[C@H](N2)[C@@H]3C=c4cc(ccc4=[NH+]3)C C65182176
Cc1cc(ccc1NC(=O)N2CC[C@H](C2)[NH+]3CCCC3)C(=O)N4CCCC[C@@H]4C C66161289
CC1CCC(CC1)[NH+]2CCC(CC2)N(C)C(=O)NCCC(=O)N3CCCCC3 C66178277
c1cc[nH+]c(c1)N2CCN(CC2)Cc3csc(n3)NC(=O)[C@H]4C[C@H]5CC[C@@H]4C5 C66761645
c1cc(c(cc1[C@@H]2CN(CCO2)C(=O)NCCc3cn4c([nH+]3)CCCC4)F)F C67044257
CC(C)C[NH+]1CCN(CC1)CN2C(=O)[C@@](NC2=O)(C)c3ccc4ccccc4c3 C42912287
C[NH+]1CCC(CC1)Nc2ccc3n(c2=O)C[C@H]4C[C@@H]3CN(C4)C(=O)Cc5cccs5 C04259230
c1cc(sc1)[C@@H](c2ccc(cc2)F)NC(=O)C[NH+]3CCN(CC3)c4ncccn4 C07496521
c1ccc(cc1)C[C@@H](C(=O)N2CCN(CC2)c3cccc[nH+]3)NC(=O)c4cccs4 C08313285
C[NH+](C)CCCN1[C@H](c2c(=O)c3cc(ccc3oc2C1=O)Cl)c4cccc(c4)O C08373810
CC[C@H](C)NC(=O)C[NH+]1CCN(CC1)S(=O)(=O)c2ccc(s2)Br C09478767
CC(C)CNC(=O)C[NH+]1CCN(CC1)S(=O)(=O)c2ccc(s2)Br C09791240
c1cc(sc1)[C@H](c2ccc(cc2)F)NC(=O)C[NH+]3CCN(CC3)C(=O)[C@H]4CCCO4 C10050130
Cc1ccc(o1)[C@H](CNS(=O)(=O)c2ccc(cc2)Br)[NH+]3CCOCC3 C10109476
c1cc(oc1)C[NH+](CC(=O)Nc2cc(ccc2Cl)Cl)[C@@H]3CCS(=O)(=O)C3 C10833777
c1cc(oc1)C[NH+](CC(=O)Nc2cc(ccc2Cl)Cl)[C@H]3CCS(=O)(=O)C3 C10833779
C[C@@]1(C(=O)N(C(=O)N1)CCc2ccc(cc2)OC)C3CC[NH+](CC3)[C@@H]4CCSC4 C11842016
C[C@@]1(C(=O)N(C(=O)N1)CCc2ccc(cc2)OC)C3CC[NH+](CC3)[C@H]4CCSC4 C11842020
C[C@]1(C(=O)N(C(=O)N1)CCc2ccc(cc2)OC)C3CC[NH+](CC3)[C@H]4CCSC4 C11842022
Cn1cccc1[C@H](CNC(=O)[C@H]2CC(=O)N(C2)c3ccccc3)[NH+]4CCc5ccccc5C4 C11845941
Cc1c(c(ccc1C[NH+]2CCC3(CC[C@H](O3)CNC(=O)[C@H]4CCCO4)CC2)OC)C C11881129
Cc1c(n(c(c1C#N)NC(=O)C[NH+]2CCC[C@@H]2c3cccs3)C[C@H]4CCCO4)C C12693197
C[NH+]1CCN(CC1)C(=O)c2c3c(n(n2)CC=C)CC[C@@H](C3)NCc4cc(c(c(c4)F)F)F C14538263
c1ccc(cc1)Cc2ccccc2NC(=O)C[NH+]3CCN(CC3)[C@H]4CCS(=O)(=O)C4 C22790570
C[C@H]1C[C@@H](CN(C1)C(=O)CN2CC[NH+](CC2)CC(=O)NCc3ccccc3Cl)C C22932106
Cc1ccc(s1)S(=O)(=O)N2CC[NH+](CC2)[C@@H](C)C(=O)N[C@@H](C)c3ccccc3 C24947918
CS(=O)(=O)c1ccccc1C[NH+]2CCC(CC2)NC(=O)N3CCc4c3cccc4 C24973194
CC1CC[NH+](CC1)Cc2csc(n2)NC(=O)[C@H]3CC(=O)N(C3)c4ccc(cc4)SC C25943154
Cc1c(sc2c1c(=O)n(cn2)CC(=O)NCc3ccc(cc3)C[NH+]4CCC(CC4)C)C C31200895
C[C@H](CNC(=O)[C@H]1Cc2ccccc2CN1C(=O)c3ccco3)[NH+]4CCc5c(ccs5)C4 C32429416
C[C@@H](CNC(=O)[C@H]1Cc2ccccc2CN1C(=O)c3ccco3)[NH+]4CCc5c(ccs5)C4 C32429415
C[C@@H](C(=O)Nc1ccc(cc1)S(=O)(=O)N2CCCC2)[NH+]3CCC[C@@H](C3)C(F)(F)F C35600902
C[C@H](C(=O)Nc1ccc(cc1)S(=O)(=O)N2CCCC2)[NH+]3CCC[C@@H](C3)C(F)(F)F C35600904
CN(C1CCOCC1)C(=O)C[C@H]2C(=O)NCC[NH+]2Cc3ccccc3C(F)(F)F C12595149
Cc1ccc2cccc(c2n1)S(=O)(=O)NC[C@H](c3ccc4c(c3)CCN4C)[NH+](C)C C38670096
c1ccc2=[NH+]CC(=c2c1)/C=C\3/C(=O)N(C(=O)S3)CC(=O)Nc4ccc(cc4)Cl C39167306
C[C@H](C(=O)N(C)Cc1cccc(c1)F)S[C@H]2NN=C(O2)C3=c4ccccc4=[NH+]C3 C39982557
c1ccc2c(c1)C[C@H]([C@H]3N2CC[NH+](C3)CC(=O)N4CCCC4)C(=O)NCc5ccc(cc5)F C40386071
c1cc(sc1)c2nnc(o2)C[NH+]3CCC(CC3)C(=O)NCc4ccc(c(c4)Cl)F C41272522
Cc1cc(c(o1)C)C[NH+]2CCC(CC2)CNC(=O)[C@@H]3CC(=O)N(C3)c4ccc(cc4)Cl C43972912
C[C@@H](CNC(=O)c1ccc2c(c1)CCCN2S(=O)(=O)C)[NH+]3CCc4c(ccs4)C3 C46644955
C[C@H](CNC(=O)c1ccc2c(c1)CCCN2S(=O)(=O)C)[NH+]3CCc4c(ccs4)C3 C46644957
CC(=O)N1C=Cc2ccccc2[C@H]1CC(=O)NCc3ccc([nH+]c3)N4CCCCCC4 C48341824
CCc1ccccc1n2c(cc(c2C)/C=C/3\C(=[NH2+])N4C(=NC3=O)SC(=N4)C(C)C)C C49721980
c1ccc(cc1)/C=C/2\CCC(=C2O)C3=[NH+]CCN3[C@H]4CC(=O)N(C4=O)c5ccccc5 C17859627
c1cc(cnc1)[C@@H]2CCCC[NH+]2Cc3c(ccc4c3O/C(=C\c5ccncc5)/C4=O)O C41584636
c1ccc2=[NH+]C(=O)C3=C[C@@H](SC3=c2c1)C(=O)NCCN4CCN(CC4)c5ccccc5F C63479136
c1ccc2=[NH+]C(=O)C3=C[C@H](SC3=c2c1)C(=O)NCCN4CCN(CC4)c5ccccc5F C63479137
C[C@H]1C(=c2ccccc2=[NH+]1)CCNC(=O)[C@H]3CCCN3S(=O)(=O)c4ccccc4 C63514270
COc1ccc2=[NH+]CC(=c2c1)CCN[C@@H]3CC(=O)N(C3=O)c4ccc(c(c4)Cl)F C63626181
CN(C)C(=O)[C@H](c1ccccc1)S[C@H]2NN=C(N2C3CC3)C4=c5ccccc5=[NH+]C4 C39995916
c1ccc(cc1)S(=O)(=O)NC2CCN(CC2)C(=O)CCC3=c4ccccc4=[NH+]C3 C64179009
CC(C)[C@@H](C(=O)N1CCC(=CC1)C2=c3ccccc3=[NH+]C2)NS(=O)(=O)[C@@H]4CC=CS4 C64182133
CC(C)[C@H](C(=O)N1CCC(=CC1)C2=c3ccccc3=[NH+]C2)NS(=O)(=O)[C@@H]4CC=CS4 C64182134
CC(C)[C@@H](C(=O)N1CCC(=CC1)C2=c3ccccc3=[NH+]C2)NS(=O)(=O)[C@H]4CC=CS4 C64182135
c1ccc(cc1)CNC(=O)[C@@H]2[C@@H]3C=C[C@]4([C@H]2C(=O)N(C4)CCC5=c6ccccc6=[NH+]C5)O3 C64380729
CC(=O)NC12C[C@@H]3C[C@H](C1)CC(C3)(C2)C(=O)NC[C@@H](c4ccco4)[NH+](C)C C06083406
C[C@@H](c1nc2ccccc2s1)[NH+](C)CC(=O)NC(=O)NCC(F)(F)F C07691613
CC/C(=N\Cc1ccc(cc1)C[NH+]2CCCCC2)/C3C(=O)NC(=S)NC3=O C10515771
CNC(=O)[C@@H](c1ccc(cc1)Cl)[NH+](C)CC(=O)Nc2ccc(cc2)C#N C11088462
Cc1ccc(cc1NC(=O)C(=O)NC[C@@H](c2cccn2C)[NH+]3CCCC3)Cl C11898336
c1ccn2c(c1)ncc2C[NH2+]C[C@@]3(CCCN(C3=O)CC4CCCCC4)O C11819801
c1ccc(cc1)CC[C@]2(C(=O)NC(=O)N2)C3CC[NH+](CC3)Cc4ccoc4 C12041489
COc1ccc(cc1OC)[C@H](C[NH+]2CCC3(CC2)C[C@@H](c4ccccc4O3)O)O C12293791
CN1CCCc2c1ccc(c2)[C@@H](CNC(=O)C(=O)NC3CCCC3)[NH+](C)C C13008518
Cc1ccc(cc1)NC(=O)C(=O)NC[C@@H](c2ccc3c(c2)CCN3C)[NH+](C)C C08963851
Cc1cc(cc(c1)NC(=O)C(=O)NC[C@@H](c2ccc3c(c2)CCN3C)[NH+](C)C)C C08963865
Cc1cc(cc(c1)NC(=O)C(=O)NC[C@H](c2ccc3c(c2)CCN3C)[NH+](C)C)C C08963866
CN1CCc2c1ccc(c2)[C@H](CNC(=O)C(=O)NC3CCCCC3)[NH+](C)C C08963868
Cc1ccc(c(c1)NC(=O)C(=O)NC[C@H](c2ccc3c(c2)CCN3C)[NH+](C)C)C C08964004
CN1CCc2c1ccc(c2)[C@H](CNC(=O)C(=O)NC3CCCC3)[NH+]4CCCC4 C08964030
Cc1cccc2c1[nH]c(n2)C[NH+](C)C[C@]3(CCCN(C3=O)CC4CCC4)O C12434422
c1c(nc2n1CCS2)C[NH2+]C[C@@]3(CCCN(C3=O)CC4CCCCC4)O C12444364
Cc1c(nc([nH]c1=O)c2cccc(c2)C[NH+](C)CCc3c([nH]nc3C)C)C C23339387
CCNC(=O)C[NH+]1CCN(CC1)[C@@H](C)C(=O)Nc2ccc(cc2F)Cl C29672049
C[NH+](C)[C@H](CN/C=C/1\c2ccccc2C(=O)NC1=O)c3ccccc3OC C29185313
C[C@H](C[NH+](Cc1ccco1)Cc2[nH]c(=O)c3c4c(sc3n2)CCCC4)O C36156870
Cc1c(c(nn1[C@H]2CCC[NH+](C2)C(C)C)C(F)(F)F)C(=O)NC(C)(C)CO C36704599
Cc1cc(n[nH]1)CNC(=O)C[C@H]2[C@H]([NH+]([C@@H]3[C@@H]2C(=O)CC(C3)(C)C)CC(C)C)C C39510629
CCCC[C@@H](C)C(=O)N1C[C@H](C2(C1)CC[NH2+]CC2)C(=O)N[C@@H]3CCSC3=O C39661326
CCC(CC)CNC(=O)[C@H]1CN(CC12CC[NH2+]CC2)C(=O)c3cccn3C C39666810
Cc1ccc(c(c1)F)NC(=O)[C@@H](C)[NH+]2CCN(CC2)CC(=O)NC(C)C C42474487
C[C@H](C(=O)NC(=O)NCC=C)N1CC[NH+](CC1)Cc2ccc(s2)Cl C24595558
C1CCC[NH+](CC1)CCCNC(=O)C(=O)Nc2c(c3c(s2)CCCC3)C#N C47964350
c1cc(c(c(c1)Cl)F)NC(=O)C(=O)NC[C@H](c2ccco2)[NH+]3CCCCC3 C48731562
C[C@@H]1C[C@@H](C[NH+](C1)C(C)(C)CNC(=O)C(=O)Nc2cccc3c2nccc3)C C54945493
COc1ccccc1[C@H](CNC(=O)c2cc(c(=O)[nH]c2)Cl)[NH+]3CCCCC3 C55752667
C[C@@H]1CCC[NH+](C1)C(C)(C)CNC(=O)Nc2ccccc2CC(=O)N(C)C C56744346
C[NH+](C)[C@@H](CNC(=O)N1CCC(CC1)C(=O)NC2CC2)c3cccs3 C56793036
c1ccc(cc1)C[NH+]2CCC[C@@H](C2)C(=O)NNC(=O)c3ccc(nc3)Cl C57174139
COc1ccc(cc1)CNC(=O)[C@@H]2Cc3c([nH]c[nH+]3)CN2Cc4cccs4 C15676250
C[C@@H]1CCC[NH+](C1)[C@H](C)CNC(=O)C(=O)Nc2ccccc2N3CCCC3 C62121269
CC(C)(C)NC(=O)CS[C@H]1NN=C(N1C2CC2)C3=c4ccccc4=[NH+]C3 C39760402
C[C@@H]1C(=c2ccccc2=[NH+]1)C(=O)CN(C)[C@@H](C)c3ccc(cc3)S(=O)(=O)N C39937731
c1ccc(cc1)CNC(=O)CSC2=NN[C@@H](O2)[C@H]3C=c4ccccc4=[NH+]3 C63526275
Cc1ccc(cc1)[C@@H]2CC(=O)N(CN2)CC(=O)NCCC3=c4ccccc4=[NH+]C3 C64407651
CC[C@@H](c1c(cccn1)C)NC(=O)C2(CC[NH2+]CC2)Oc3ccc(nc3)C C65386247
C[C@H]1CCCC[NH+]1CCCNC(=O)N2CCC(CC2)NC(=O)C3CCC3 C66149418
CCC[C@@H](C(=O)N1CCc2c(ccs2)C1)NC(=O)N[C@H]3CCC[NH+](C3)CC C66187597
C[C@@H]1C[C@@H](C[NH+](C1)C[C@@H](C)NC(=O)C(=O)Nc2ccc(nc2)SC)C C66218616
C[C@H]1CCC[NH+](C1)Cc2ccc(cc2)CNC(=O)CN3CCNC(=O)C3(C)C C66529253
CCC[NH+]1Cc2cccc(c2C1)NC(=O)c3cc(ccc3F)S(=O)(=O)NC C66761343
C[C@H](C(=O)N[C@@H]1CC[NH+](C1)C2CCCCCC2)NC(=O)C3CCOCC3 C66838950
c1cc2c(cc1[C@@H](C[NH+]3CCC(CC3)NC(=O)CC4CCCC4)O)OCCO2 C66875270
c1csc(c1C#N)NC(=O)C[NH+]2CCC(CC2)NC(=O)CC3CCCC3 C66876658
Cc1ccc2cccc(c2n1)NC(=O)C(=O)NC[C@H](C(C)C)[NH+]3CCC(CC3)C C67496944
C[C@H]1CCC=C2[C@@]1([C@@H]([C@H]3[C@@H](C2)OC(=O)[C@@H]3C[NH2+]CCc4ccccc4OC)O)C C04028538
C[C@@H]1CCC=C2[C@@]1([C@H]([C@H]3[C@@H](C2)OC(=O)[C@@H]3C[NH2+]CCc4ccccc4OC)O)C C04028539
C[C@@H]1CCC=C2[C@@]1([C@H]([C@H]3[C@@H](C2)OC(=O)[C@@H]3C[NH+](C)[C@@H](C)[C@H](c4ccccc4)O)O)C C04028674
c1c(cc(cc1C(F)(F)F)S(=O)(=O)NC(=[NH2+])N2CCSCC2)C(F)(F)F C01048914
C[NH+]1CCc2c(sc3c2C(=N[C@@H](N3)c4ccc(o4)c5ccccc5Cl)O)C1 C06857634
Cc1cc(c(c(c1)C)NC(=O)[C@H]2C[C@@H]3CCC[NH+]3[C@@]24c5ccccc5NC4=O)C C06894637
COc1ccc2c(c1)[C@H](CC3(O2)CC[NH+](CC3)C[C@H](c4ccc(c(c4)F)F)O)O C12329592
C[C@H]1CCC=C2[C@@]1([C@@H]([C@H]3[C@@H](C2)OC(=O)[C@H]3C[NH2+]CCc4ccccc4OC)O)C C12659841
C[NH+]1CCN(CC1)C(=O)c2cccc3c2N[C@@H]([C@H]4[C@@H]3C=CC4)c5c6ccccc6ccc5O C14548106
CC(=O)N1CCC2(CC1)[NH2+][C@H](CC(=N2)c3ccccc3O)c4ccc(cc4)SC C15830059
[H]/N=c/1\n(c2ccccc2n1C[C@H](c3cccc(c3)Br)O)CC[NH+]4CCCCC4 C20080500
C[NH+]1CCc2c(sc3c2C(=O)N[C@H](N3)c4ccc(c(c4)I)OC)C1 C20103299
c1cc(ccc1[C@@H](C[NH+]2CCC(CC2)NS(=O)(=O)c3ccc(cc3)F)O)Cl C30130583
CC[C@@H](C)CNC(=O)[C@H]1CSC2([NH2+]1)CCN(CC2)C(=O)c3ccccc3Br C35374934
C[NH+]1CCC(CC1)N(C)S(=O)(=O)c2c(cc(cc2Br)Br)N C37055557
Cc1cc(c(s1)C)c2c(cn(n2)c3ccccc3F)C[NH+]4CCC[C@H](C4)C(=O)N C12596702
c1cc(c(cc1Cl)Cl)C[NH+]2CCC[C@H](C2)C(=O)N3CCC(CC3)C(=O)N C38854015
CSC1=C[C@H]2C[C@@H]3CO[P@@](=O)(N[NH+]3C[C@@H]2C=C1Cl)c4ccccc4O C39467253
CSC1=C[C@H]2C[NH+]3[C@@H](C[C@@H]2C=C1Br)CO[P@@](=O)(N3)c4ccccc4O C39467426
CS[P@@]1(=O)N[NH+]2C[C@@H]3C=C(C(=C[C@@H]3C[C@@H]2CO1)c4ccccc4O)Cl C39468293
Cc1cc(cc(c1O)C)CN2CCN([C@@H](C2)CCO)C3CC[NH+](CC3)C(C)C C39543781
CC(C)CCNC(=O)[C@H]1CN(CC12CC[NH2+]CC2)C(=O)c3ccccc3C(F)(F)F C39601044
CC(C)CCNC(=O)[C@H]1CN(CC12CC[NH2+]CC2)C(=O)c3ccc(c(c3)F)C(F)(F)F C39601114
Cc1ccc(c(c1F)C(=O)N2C[C@H](C3(C2)CC[NH2+]CC3)C(=O)N[C@H]4C[C@@H]4c5ccccc5)F C39602297
CC[C@H](C)CNC(=O)[C@@H]1CN(CC12CC[NH2+]CC2)C(=O)c3ccc(cc3)C(F)(F)F C39605760
CC[C@H](C)CNC(=O)[C@@H]1CN(CC12CC[NH2+]CC2)C(=O)c3ccc(c(c3)F)C(F)(F)F C39605922
CC[C@H](C)CNC(=O)[C@H]1CN(CC12CC[NH2+]CC2)C(=O)c3cc(cc(c3)F)C(F)(F)F C39605938
CC[C@@H](C)CNC(=O)[C@H]1CN(CC12CC[NH2+]CC2)C(=O)c3c(ccc(c3F)C)Cl C39606180
CCCCCNC(=O)[C@H]1CN(CC12CC[NH2+]CC2)C(=O)c3cc(ccc3F)Cl C39623455
CCCCNC(=O)[C@H]1CN(CC12CC[NH2+]CC2)C(=O)c3ccc(c(c3)C(F)(F)F)F C39623877
Cc1ccc(c(c1)CNC(=O)[C@H]2CN(CC23CC[NH2+]CC3)C(=O)c4c(ccc(c4F)C)F)C C39636568
c1ccc(c(c1)CCNC(=O)[C@H]2CN(CC23CC[NH2+]CC3)C(=O)c4ccc(cc4)Cl)F C39638848
CCC(=O)N1C[C@@H](C2(C1)CC[NH2+]CC2)C(=O)N[C@H](C)c3ccc(cc3)Br C39656931
Cc1ccc(c(c1F)F)C(=O)N2C[C@H](C3(C2)CC[NH2+]CC3)C(=O)NCCc4cccs4 C39657469
Cc1cccc(c1C)CNC(=O)[C@@H]2CN(CC23CC[NH2+]CC3)C(=O)[C@@H]4CCC=CC4 C39667640
CCC[C@@H](C)NC(=O)[C@H]1CN(CC12CC[NH2+]CC2)C(=O)c3c(ccc(c3F)C)F C39673672
CCC[C@@H](C)NC(=O)[C@@H]1CN(CC12CC[NH2+]CC2)C(=O)c3cc(ccc3F)Cl C39673742
CCC[C@H](C)C(=O)N1C[C@H](C2(C1)CC[NH2+]CC2)C(=O)NCc3c(ccs3)C C39677129
CCc1ccc(cc1)C(=O)N2C[C@@H](C3(C2)CC[NH2+]CC3)C(=O)NCc4c(ccs4)C C39677162
Cc1ccccc1CCNC(=O)[C@H]2CN(CC23CC[NH2+]CC3)C(=O)c4ccc(cc4)Cl C39691113
CC(C)(CNC(=O)C(=O)Nc1ccc(cc1)SC)[NH+]2CCc3ccccc3C2 C41926768
C[C@@]12CCC[C@@]([C@@]1(C[C@H]3[C@@H](C2)OC(=O)[C@@H]3C[NH2+]CCC4=CCCCC4)O)(C)OC C43741188
C[C@@]12CCC[C@]3([C@@H]1C[C@H]4[C@@H](C2)OC(=O)[C@@H]4C[NH2+]CCc5c[nH]c6c5cccc6)CO3 C43746366
c1cc(sc1)CCNC(=O)[C@@H]2CSC[C@H]([NH2+]2)c3ccc4c(c3)OCCCO4 C44169595
C[C@@H]1CCCC[NH+]1Cc2ccc(cc2)CNC(=O)[C@@H]3CC(=O)Nc4c3ccc(c4)F C46781171
C[C@H]1CCC=C2[C@@]1([C@H]([C@H]3[C@@H](C2)OC(=O)[C@H]3C[NH+]4CCC(CC4)(Cc5ccccc5)O)O)C C02102535
C[C@@H]1CCCC[NH+]1Cc2ccccc2CNC(=O)c3cc(=O)c4ccccc4[nH]3 C55996328
C[NH+](C)C[C@@H]1CCCN1S(=O)(=O)c2c(cc(cc2Br)Br)N C61642614
c1cc(ccc1[C@H](CNC(=O)c2cc3ccc(cc3[nH]c2=O)F)[NH+]4CCCC4)F C62370512
c1ccc2c(c1)CN[C@@]3(CCN(C3)C(=O)c4ccsc4)/C(=[NH+]/C5CCCC5)/N2 C65265895
C[C@@]12CC[C@H]([C@@]([C@H]1Cc3c(nc(s3)NC)[C@H]2CC(=O)N(C)CC#C)(C)CO)O C03841006
C[C@H](c1ccc(cc1)S(=O)(=O)N)Nc2c3c4c(sc3ncn2)CCCC4 C05959365
c1cc(ccc1CCNc2c3c4c(sc3ncn2)CCCC4)S(=O)(=O)N C03290694
C[C@@H]1CCc2c(sc(c2C(=O)N)NC(=O)c3ccccc3S(=O)(=O)C)C1 C05222955
Cc1cc(cc(n1)C)c2c(cc3/c(=N/NC(=O)N)/ccn(c3c2F)C4CC4)F C01484046
CC[C@@]1(CCC(=O)NC1=O)c2ccc(cc2)NC(=O)Cc3c[nH]c4c3cccc4 C09049021
CC[C@]1(CCC(=O)NC1=O)c2ccc(cc2)NC(=O)Cc3c[nH]c4c3cccc4 C09049024
Cc1ccc(s1)c2cc(c(=O)n(n2)[C@@H](C)C(=O)Nc3ccc4c(c3)CCC4)N C12181696
C[C@@H]1c2c(sc(n2)N)C[C@]3([C@H]1[C@H]([C@@H](CC3)[C@H](C)C(=O)N4CCOCC4)O)C C15709072
Cc1ccc(s1)[C@@H]2C3=C(C[C@H](CC3=O)c4cccs4)Nc5n2nc(n5)N C18200630
c1cc2c(cc1Cl)nc([nH]2)CC(=O)N3CCC[C@H]3c4ccc(s4)C(=O)N C20472777
c1cc(ccc1S(=O)(=O)N)S(=O)(=O)N[C@@H]2CCC[C@H](C2)C(F)(F)F C25376255
c1ccc(cc1)C(=O)[C@H]2[C@@H](NC(=O)N[C@@]2(C(F)(F)F)O)c3ccc(cc3)C#N C28466975
c1ccc2c(c1)c(c3c(n2)CCC3)C(=O)NCCc4ccc(cc4)S(=O)(=O)N C33002087
COc1cc(c(cc1OC)NS(=O)(=O)c2ccc(s2)Br)N C36743338
c1cc(ccc1NC(=O)CSc2ncnc(n2)N)I C39426081
CON(c1ccccc1O)C(=O)[C@@H]2CC(=C3[NH+]2Cc4ccccc4N3)SC C39545431
c1ccc2c(c1)C[NH+]3[C@H](CC(=O)[C@@H]3N2)C(=O)N(c4ccccc4O)Br C39545582
CCON(c1ccccc1O)C(=O)[C@H]2CC(=C3[NH+]2Cc4ccccc4N3)Cl C39545626
c1ccc(cc1)c2ccc(o2)[C@@H]3c4c([nH]c(=S)[nH]c4=O)NC5=C3C(=O)CCC5 C39794916
Cc1cc(c2c(c1)occ2CC(=O)NCCc3ccc(cc3)S(=O)(=O)N)C C39883650
CC(C)c1ccc2c(c1)c(co2)CC(=O)NCc3ccc(cc3)S(=O)(=O)N C39883819
Cc1c(c(n[nH]1)C)S(=O)(=O)NC[C@](C)(c2ccc(cc2)Br)O C40630158
C[C@H](C(=O)Nc1c(cccc1C(C)C)C(C)C)Sc2ncc(c(n2)N)C#N C26491814
c1ccc(c(c1)[C@@H]2c3ccc(cc3Oc4c2c(ncn4)NCCCO)O)Cl C44928703
C[C@@H](C(=O)Nc1c(c2c(s1)CCC2)C(=O)N)N3CCO[C@@H](C3)c4ccc(cc4)F C46577438
C[C@@H](c1cccs1)N(C)S(=O)(=O)c2cc(cnc2NN)Br C49717217
Cc1[nH+]c(cn1C)S(=O)(=O)[N-]c2c(cc(cc2Br)Br)N C50252770
c1cc2c(cc1Br)c(c([nH]2)C(=O)N3CCO[C@@H](C3)C(=O)N)Cl C50845815
C[C@@H](CCc1ccc(cc1)Br)NC(=O)N2CCO[C@@H](C2)C(=O)N C51711779
c1ccc(c(c1)NC(=O)CCN2C(=O)/C(=C/c3ccc(cc3)O)/SC2=S)O C54360750
C[C@@H](c1ccc2c(c1)[nH]c(=O)[nH]2)NC(=O)c3cc(ccc3Br)OC C54758636
CC(C)[C@H](C(=O)N1CCC(CC1)C(=O)N)NC(=O)C23CC4CC(C2)CC(C4)C3 C20901814
C[C@H](C(=O)NC(C)C)Sc1nnc(n1N)c2ccccc2Br C32570629
c1ccc(cc1)c2cn(c(n2)SCc3[nH]c(=O)c4c5c(sc4n3)CCC5)N C25433949
c1cc(c(cc1S(=O)(=O)N)F)S(=O)(=O)NC23CC4CC(C2)CC(C4)C3 C60496044
CN(CC(=O)N)C(=O)c1ccc(cc1)CNC(=O)C23CC4CC(C2)CC(C4)C3 C47109625
Cc1c(cccc1S(=O)(=O)N)NC(=O)/C=C/c2ccc3c(c2)CCCN3C C61411081
CN(c1ccc(cc1)/C(=N/O)/N)S(=O)(=O)c2c(ccs2)Br C61952733
Cc1ccc2c(c1)cc(c(=O)[nH]2)CCNC(=O)/C=C/c3cc4ccccc4[nH]c3=O C62222334
CC1(CC[C@H](c2c1cccc2)NS(=O)(=O)c3cccc(c3)S(=O)(=O)N)C C63773308
c1cc(c(cc1Br)/C=C/C(=O)NNC(=O)NC[C@@H]2CCCO2)F C65147465
C[C@H]1C[C@@H](c2ccccc2N1C(=O)C(=O)N[C@@H](C)Cc3ccccc3F)C(=O)N C65567636
CC[C@@H](C)NC(=O)[C@H](C)NC(=O)Nc1c(cc(cc1OC)Br)C C65985218
c1cc2c(c(c1)F)SCC[C@@H]2NC(=O)NCc3[nH]nc(n3)c4cccs4 C66699931
CC1(CO[C@H](CN1C(=O)C[C@@H](c2cccs2)NC(=O)N)c3ccccc3)C C66760134
c1cc(sc1)C(=O)[C@@H]2[C@@H](NC(=S)N[C@@]2(C(F)(F)F)O)c3csnn3 C67029116
CC(C)n1c(n[nH]c1=S)CCNC(=O)c2cccc3c2[nH]c4c3CCCC4 C67074074
CC(=O)NCc1ccc(s1)C(=O)NNC(=O)c2cc3c(s2)CCCCC3 C67131009
c1ccc(cc1)C[C@@H]2CCCC[C@@H]2NC(=O)C3CCC4(CC3)C(=O)NC(=O)N4 C67300583
CC(C)[NH+]1CC(=Cc2ccsc2)C3=C(C1)[C@@H](C(=C(O3)N)C#N)c4ccsc4 C01032114
CC1(Cc2c(c(sc2C([NH2+]1)(C)C)NC(=O)c3cccc4c3cccc4)C#N)C C04281268
Cc1ccc(cc1)c2csc(n2)[C@@H]3C(=[NH2+])NC(=C(C34CCCCC4)C#N)S C00717201
C[NH+]1C/C(=C/c2cccc(c2)F)/C3=C(C1)[C@@H](C(=C(O3)N)C#N)c4cccc(c4)F C01434536
C[NH+]1C/C(=C\c2cccc(c2)F)/C3=C(C1)[C@@H](C(=C(O3)N)C#N)c4cccc(c4)F C04827649
CCOc1ccc2ccccc2c1[C@H]3Nc4c(c5c(s4)C[NH+](CC5)C)C(=N3)O C05274699
C[NH+]1CCc2c(sc3c2C(=N[C@H](N3)c4ccc(o4)c5ccc(cc5)Br)O)C1 C09044510
c1ccc2c(c1)C=C[NH+]3[C@@H]2C([C@H]([C@@H]3C(=O)N)c4ccc(c(c4)Br)F)(C#N)C#N C09761114
c1ccc(cc1)[C@@H](C[NH+]2CCC3(CC2)C[C@H](c4ccc5ccccc5c4O3)O)O C12293363
c1ccc2cc(ccc2c1)[C@H](C[NH+]3CCC4(CC3)C[C@@H](c5ccccc5O4)O)O C12293577
c1ccc2cc(ccc2c1)[C@@H](C[NH+]3CCC4(CC3)C[C@@H](c5ccccc5O4)O)O C12293580
c1ccc2cc(ccc2c1)[C@H](C[NH+]3CCC4(CC3)C[C@@H](c5cc(ccc5O4)F)O)O C12293610
c1ccc2c(c1)[C@H](CC3(O2)CC[NH+](CC3)C[C@H](c4ccc(c(c4)Cl)Cl)O)O C12293633
Cc1cc2c(cc1Cl)[C@@H](CC3(O2)CC[NH+](CC3)C[C@@H](c4ccc(cc4)F)O)O C12329639
Cc1cc2c(cc1C)OC3(CC[NH+](CC3)C[C@H](c4ccc5c(c4)CCC5)O)C[C@@H]2O C12330176
c1cc2c(cc1[C@@H](C[NH+]3CCC4(CC3)C[C@H](c5cc(ccc5O4)Cl)O)O)CCC2 C12330187
Cc1cc2c(cc1C)OC3(CC[NH+](CC3)C[C@H](c4ccc(cc4)Br)O)C[C@@H]2O C13998267
c1ccc2c(c1)N[C@H](S2)[C@@H]3[C@H](O[C@@H]4[NH+]3CCC4)[C@H]5Nc6ccccc6S5 C16958304
COc1ccc(cc1[C@@H](c2ccccc2I)[NH3+])[N+](=O)[O-] C19971994
C[NH+]1CCc2c(sc3c2C(=O)N[C@H](N3)c4ccc(o4)c5cccc(c5)Br)C1 C20083497
c1ccc2c(c1)[C@@]3([C@@H](C[C@@H]4[NH+]3CSC4)C(=O)Nc5cccc(c5)Br)C(=O)N2 C21883312
CC[NH+]1CCc2c(sc3c2C(=N[C@H](N3)c4c5ccccc5ccc4OC)O)C1 C22635970
Cc1ccccc1C[NH+]2CCN(CC2)[C@@H](C)c3nc(c4c(c(sc4n3)C)C)N C22809158
Cc1ccccc1C[NH+]2CCN(CC2)[C@H](C)c3nc(c4c(c(sc4n3)C)C)N C22809165
CC(=O)c1ccc(cc1)/[NH+]=c\2/c(cc3cc(ccc3o2)Br)C(=O)N C02474270
Cc1ccc2c(c1)C(=O)NC3(N2)CC[NH+](CC3)Cc4ccc(cc4)C(F)(F)F C35937911
c1ccc2c(c1)[C@]3([C@@H](C[C@@H]4[NH+]3CCC4)C(=O)Nc5c(c(c(c(c5F)F)F)F)F)C(=O)N2 C36146191
c1cc(c(cc1Br)S(=O)(=O)/N=c\2/[nH]c3c(s2)C[NH2+]CC3)Br C36233257
Cc1ccc(cc1S(=O)(=O)/N=c\2/[nH]c3c(s2)C[NH2+]CC3)Br C36233265
c1c(c(sc1Br)Br)S(=O)(=O)/N=c\2/[nH]c3c(s2)C[NH2+]CC3 C36233273
CN1CCCc2c1ccc(c2)[C@@H](CNC(=O)Nc3cccs3)[NH+]4CCCC4 C36705358
c1ccc(cc1)c2ccc(cc2)[C@@H]3[C@@H]4C(=c5ccccc5=[NH+]C4=O)OC(=C3C#N)N C39698450
c1ccc2=[NH+]C(=O)[C@H]3[C@@H](C(=C(OC3=c2c1)N)C#N)c4ccc(cc4)C(F)(F)F C39715978
C[C@H]1CCC[C@](C1)(c2nc(on2)c3cccc(c3)I)[NH3+] C41154047
C[C@H]1CCC[C@@](C1)(c2nc(on2)c3ccccc3I)[NH3+] C41154917
C[C@H]1CCC[C@](C1)(c2nc(on2)c3ccccc3I)[NH3+] C41154923
Cc1c(c(n([nH+]1)C)N)COc2c(cc(cc2Br)Br)Br C50830176
Cc1ccc(cc1)[C@H]2C[C@]3(CC([NH+]=C(N3)SC)(C)C)Oc4c2ccc(c4C)O C04160188
c1cc([nH+]cc1)N2C/C(=C\c3cc(ccc3)O)/C(=O)/C(=C/c4cc(ccc4)O)/C2 C58897870
CC[C@H]([C@@H](c1cc(cs1)Br)Sc2nnc3n2cccc3)[NH3+] C61406054
CC[C@H]([C@H](c1cc(cs1)Br)Sc2nnc3n2cccc3)[NH3+] C61406061
Cc1cc2=C(C(=O)[NH+]=c2cc1Br)NNC(=O)[C@H]3C[C@H]3c4ccccc4 C18037265
Cc1ccc2=[NH+]C(=O)C(=c2c1Br)NNC(=O)[C@H]3C[C@@H]3c4ccccc4 C15221336
Cc1ccc2=[NH+]C(=O)C(=c2c1Br)NNC(=O)[C@H]3C[C@H]3c4ccccc4 C17858953
Cc1ccc(cc1)c2[nH]c(=S)n(n2)C[NH+](C)C[C@@H]3Nc4ccccc4S3 C39768966
Cc1cccc(c1)[C@H]2N[C@H](N=[NH+]2)SCc3cc(=O)c4cccc(c4[nH]3)Cl C63686443
C[C@@H]1c2cc(sc2N(N1)CC(C)C)C(=O)NCCC3=c4ccccc4=[NH+]C3 C63824538
Cc1ccc(c(c1)C)NC(=O)C[NH+]2CCc3c(c(=O)c4ccc(c(c4[nH]3)C)C)C2 C65034893
CC(C)(C)/[NH+]=C\1/[C@]2(CCCN(C2)C(=O)c3cccs3)Nc4ccccc4N1 C65260052
Cc1ccc(s1)C(=O)N2CC[C@]3(C2)/C(=[NH+]/C(C)(C)C)/Nc4ccccc4CN3 C65265960
Cc1ccc2c(c1)c3c4n2CC[NH+]([C@@H]4CCC3)CCC#N C02075180
C[C@@H]1C[NH+](Cc2cc(ccc2O1)Cl)Cc3ccoc3 C11868180
Cc1ccc(c(c1)C)C[C@@]23C[NH+]4C[C@@H](C2=O)CN(C3)C4 C19321240
C[NH+]1CCN(CC1)C/C=C/c2ccc(cc2)N(C)C C19632842
Cn1cc[nH+]c1CN2CCC(CC2)Cc3ccccc3F C20482333
C1CC[NH+](C1)C[C@@H]2CCCN(C2)C(=O)C[C@@H]3CCC=C3 C20637233
C[NH+]1CCC[C@H]1COc2cc(cnc2)Br C26506589
C[NH+](C)C1(CC1)COc2ccc(nc2)Br C29126774
CC(=O)c1cc(cs1)CN2CCC[C@H](C2)[NH+]3CCCC3 C23465992
c1cc2=[NH+][C@H](C(=c2cc1C(F)(F)F)C=O)c3ccncc3 C38806023
C[C@@]12CCN(C[C@@](C1)(C[NH+](C2)C)C)C(=O)CCCCl C39951465
C[NH+](C)C1CCN(CC1)c2ccc(cn2)Br C42376964
CC[NH+]1CCC(CC1)N(C)[C@H]2C[C@@H](CC[C@@H]2C#N)C C42679761
CC[C@@H]1CCCCN1C(=O)[C@H](C)[NH+]2CCC[C@@H](C2)C C43304605
Cc1csc(=O)n1CC[NH+]2CCC[C@@H]2c3ccsc3 C48314547
Cn1c2ccccc2n(c1=S)C[NH+]3C[C@H]4CC[C@@H]3C4 C48638164
Cn1c2ccc(cc2nc1C[NH+]3C[C@H]4CC[C@@H]3C4)Cl C48839607
c1ccc(cc1)c2cn(c(=S)o2)C[NH+]3C[C@H]4CC[C@@H]3C4 C48961434
C[C@H]1CC[C@H]([C@@H](C1)N2CC[NH+](CC2)CC3CC3)C#N C48993542
Cc1cc(c(n1C)C)C(=O)C[NH+]2CC[C@@H](C[C@@H]2C)C C51733666
C1CCC(C1)[NH+]2CCN(CC2)CC3(CCCC3)C=O C52063713
C1CC[C@@H]2[C@H](C1)CCC[NH+]2CC3(CCOCC3)C=O C52180061
C[NH+](Cc1ccc2c(c1)OCCO2)CC(=C)Br C52440866
Cc1cc(on1)C[NH+]2CCC[C@H]2c3cccc(c3)F C52455770
c1ccc2=[NH+][C@H]3CN(CCC3=c2c1)CCc4ccccn4 C52541712
c1ccc2c(c1)CCN(C2)CC3=c4cccnc4=[NH+]C3 C52617334
CC(C)(C)[C@@H]1CCC(=O)[C@H](C1)CN2CC[NH+](CC2)C C53925062
CC[C@@H]1CCC(=O)[C@@H](C1)CN(C)[C@@H]2CCC[NH+](C2)C C53931490
c1ccc2c(c1)C[C@@H](O2)C[NH+]3[C@@H]4CCC[C@H]3CC(=O)C4 C54601041
CC[C@H](C)[NH+]1CCN(CC1)C[C@@H]2C[C@@H](CCC2=O)C C55071483
CC[C@H](C)[NH+]1CCN(CC1)C[C@H]2CCCCCC2=O C55071571
CC[NH+]1CCN(CC1)CCN2CCCc3c2cccc3 C41410142
c1ccc2c(c1)nc(n2[C@H]3CC[NH+]4[C@@H]3CCC4)CCl C42323495
C1CC[NH+](C1)[C@@H]2CCCN(C2)C(=O)[C@@H]3CCC=CC3 C58919735
c1ccc(c(c1)CN2CCC[C@@H](C2)[NH+]3CCCC3)C#N C59386468
Cc1ccc(s1)/C=C/C(=O)N2CCC[NH+](CC2)C3CC3 C61605407
c1cc(c(c(c1)Cl)CCl)N2CCn3cc[nH+]c3C2 C62254049
Cc1cc(ccc1N(C)Cc2[nH+]ccn2C)CCl C62254098
Cc1cc(c(n1C2CC2)C)C(=O)C[NH+]3CCC[C@@H](C3)C C62655737
C[NH+](C)C[C@H]1CCOc2c(cccc2Br)C1=O C62711498
C[NH+](C)[C@H]1CCN(C1)c2cc(ccc2C=O)Br C62966113
CC(C)(C)[C@H]1CCC(=O)[C@H](C1)CN2CC[C@@H](C2)[NH+](C)C C62969678
C1CC[C@@H]([C@H](CC1)N2CC[C@@H](C2)[NH+]3CCCC3)C#N C62979928
CCOC(=O)[C@@H]1C=c2c(=[NH+]1)cccc2Br C63907154
c1ccc2=[NH+]CC(=c2c1)c3csc(n3)[C@H]4C=CCO4 C64190936
c1ccc2=[NH+]CC(=c2c1)C3=CCN(CC3)C(=O)C4CC4 C64353798
C[C@@H]1CC[C@@H]2[C@@H](C1)CCC[NH+]2CCCN3CCCC3=O C64515357
CC[C@H]1CCC[NH+](C1)Cn2cc(cn2)Br C66350323
C[C@@H](CC(=O)N1C[C@H](Cc2c1cccc2)[NH+](C)C)C3CC3 C67205567
CC[C@H]1c2ccsc2CC[NH+]1CC(=O)N(C)C3CC3 C67457566
C[C@@H]1CCC[C@H](N1C(=O)C[NH+]2CCC[C@@H]2c3nnc(n3C)SCC[NH+]4CCCC4)C C05001585
CC1CC[NH+](CC1)C[C@H](CS(=O)(=O)c2ccc(cc2)[N+](=O)[O-])[NH+]3CCC(CC3)C C04776310
c1ccc2c(c1)nc(s2)[C@H]3CCCC[NH+]3CC(=O)N4CCN(CC4)c5cccc[nH+]5 C08005260
C[C@H]1C(=NN(c2n1c3c(n2)n(c(=O)n(c3=O)CC[NH+]4CCCCC4)C)CC[NH+]5CCCCC5)C C09707535
C[C@@H]1C[NH+](C[C@@H](O1)C)Cc2ccc3c(c2)C[NH+](CCO3)Cc4ccc(cc4OC)OC C12130110
c1csc2n1c(c(n2)C(=O)N3CCCC3)C[NH+]4CCC[C@@H](C4)C[NH+]5CCCCC5 C12429548
C[C@H]1CCC[C@H](N1C(=O)C[NH+]2CCC[C@@H]2c3nnc(n3C)SCC[NH+]4CCCC4)C C13565220
CCc1ccc(o1)C[NH+]2CCC[C@@H](C2)CCC(=O)N3CCN(CC3)c4cccc[nH+]4 C13596526
CC(C)CCN1C(=O)N(C(=O)C12CC[NH+](CC2)C3CCSCC3)CC[NH+](C)C C14748185
CC1=CC=CN2C1=N[C@H]([C@H](C2=O)/C=C(\C#N)/C3[NH+]=c4ccccc4=[NH+]3)N5CCCCC5 C38617669
CS(=O)(=O)N1[C@H](CC(=N1)C2[NH+]=c3ccccc3=[NH+]2)c4ccc(cc4)Br C39164383
COc1c2c(c(c(c1OC)OC)CS[C@@H]3C(=O)[NH+]=c4ccccc4=[NH+]3)C(=O)OC2 C39605567
Cc1ccc2=[NH+][C@@H]([NH+]=c2c1)/C(=C/c3cc(c(cc3N4CCOCC4)N5CCOCC5)[N+](=O)[O-])/C#N C39698171
CCc1ccc2=[NH+]C(=O)[C@@H](C=c2c1)[C@@H](c3nnnn3CCOC)[NH+]4CCC(CC4)C C39699226
CCc1ccc2=[NH+]C(=O)[C@H](C=c2c1)[C@H](c3nnnn3CCOC)[NH+]4CCC(CC4)C C39699229
CN1[C@@H]2[C@@H](N=C1Oc3cccc(c3)/C=C(\C#N)/C4[NH+]=c5ccccc5=[NH+]4)N(C(=O)N(C2=O)C)C C39770419
CN1[C@H]2[C@H](N=C1Oc3cccc(c3)/C=C(\C#N)/C4[NH+]=c5ccccc5=[NH+]4)N(C(=O)N(C2=O)C)C C39770425
CN1[C@H]2[C@@H](N=C1Oc3ccc(cc3)/C=C(/C#N)\C4[NH+]=c5ccccc5=[NH+]4)N(C(=O)N(C2=O)C)C C39939063
CN(Cc1cn2c([nH+]1)cccc2N3CC[NH+]4CCC[C@@H]4C3)[C@H]5CCCc6c5nccc6 C35969082
c1cc(sc1)c2cc(no2)C[NH+]3CCN(CC3)Cc4cc(=O)n5ccsc5[nH+]4 C22785756
Cc1ccc2[nH+]c(cc(=O)n2c1)CN(Cc3cc(=O)n4cc(ccc4[nH+]3)C)[C@H](C)C5CC5 C12815117
c1cc(sc1)[C@@H]2c3ccsc3CCN2S(=O)(=O)c4ccc5=[NH+]C(=O)[NH+]=c5c4 C12761713
Cc1ccc(cc1)S(=O)(=O)N2CCN(C2)C(=O)CS[C@H]3[NH+]=c4ccc(cc4=[NH+]3)C C63119348
C[NH+](C)CCCN1CC(=O)N2[C@H](C1=O)CC3=c4ccccc4=[NH+][C@@H]3[C@H]2c5ccccc5 C63139623
c1ccc2c(c1)N(C[C@@H](O2)C(=O)N3CCCCC3)S(=O)(=O)c4ccc5=[NH+]C(=O)[NH+]=c5c4 C39792011
CC1=c2ccccc2=[NH+]C(=O)[C@@H]1Sc3nnc(n3C4CC4)C5=c6ccccc6=[NH+]C5 C63187661
CC1=c2ccccc2=[NH+]C(=O)[C@H]1Sc3nnc(n3C4CC4)C5=c6ccccc6=[NH+]C5 C63187662
c1ccc2=[NH+]CC(=c2c1)CCCC(=O)N3CCN(CC3)C(=O)CC4=c5ccccc5=[NH+]C4 C63271304
Cc1ccc2=[NH+][C@@H]([NH+]=c2c1)SCC(=O)N3CCN(C3)S(=O)(=O)c4ccccc4 C63303378
CC1([C@H](N2[C@@H](S1)c3ccc(c(c3C2=O)OC)OC)C(=O)N=C4[NH+]=c5ccccc5=[NH+]4)C C13687429
c1ccc2=[NH+]C(=NC(=O)C3CCN(CC3)c4ccc5nnc(n5n4)C(F)(F)F)[NH+]=c2c1 C09858374
C[C@@]12[C@H]3C(=c4ccccc4=[NH+]3)CCN1C(=O)CN(C2=O)CCC5=c6ccccc6=[NH+]C5 C63350242
COC(=O)CN1C(=O)/C(=C\c2ccc(o2)SC3[NH+]=c4ccccc4=[NH+]3)/SC1=O C63411820
COc1ccc(cc1)C2=N/C(=C\c3ccco3)/C(=O)N2CCC4[NH+]=c5ccccc5=[NH+]4 C63529235
Cc1ccc(cc1)S(=O)(=O)N2CCN(C2)C(=O)CSC3[NH+]=c4ccccc4=[NH+]3 C63541383
Cc1c(nc(o1)c2cc(c(c(c2)OC)OC)OC)CS[C@@H]3[NH+]=c4cccnc4=[NH+]3 C63558221
c1cnc(nc1)N2CCN(CC2)C(=O)C3CCN(CC3)[C@H]4[NH+]=c5ccc(cc5=[NH+]4)Cl C63695263
CN1C(=O)N(C(=O)C12CC[NH+](CC2)C[C@@H]3C=c4ccccc4=[NH+]3)CCCc5ccncc5 C63985765
Cc1ccc2=[NH+][C@H]([NH+]=c2c1)[C@@H]3CCCN3C[C@@H]4C=N[C@@H](N4CC(C)C)S(=O)(=O)C C64006917
CN(Cc1ccccc1OC(F)(F)F)S(=O)(=O)c2ccc3=[NH+]C(=O)C(=O)[NH+]=c3c2 C64021140
CC(C)n1cc(cn1)[C@H]2[C@@H]3C(=c4ccccc4=[NH+]3)CC[NH+]2Cc5ccc6c(c5)OCCO6 C64131785
c1cc2=[NH+]C(=O)[NH+]=c2cc1S(=O)(=O)N3CCN(CC3)C(=O)c4cc5c(s4)CCCC5 C64155663
c1ccc2c(c1)nc(s2)[C@@H]3CCCN(C3)C(=O)CC[C@@H]4C(=O)[NH+]=c5ccccc5=[NH+]4 C64213575
c1ccc(cc1)[C@@H]2[C@@H]3[C@@H](N(C(=O)[C@@H]3N=[NH+]2)CCC4=c5ccccc5=[NH+]C4)c6ccccn6 C64380762
c1ccc(cc1)C2=CCN(CC2)C(=O)C3CCN(CC3)[C@@H]4C(=O)[NH+]=c5ccccc5=[NH+]4 C64410391
CCn1cc[nH+]c1CN2CCC3=c4ccccc4=[NH+][C@H]3[C@@H]2c5cccc(c5OC)OC C64636631
CC(=O)N1[C@H](OC(=N1)CSC2[NH+]=c3ccccc3=[NH+]2)c4cc(c(cc4OC)OC)OC C64819868
Cc1cccc(c1)N2CCN(C[C@@H]2C)S(=O)(=O)c3cc4=[NH+]C(=O)[NH+]=c4cc3Br C64976669
CC(C)[C@@H]1N=[NH+][C@@H](O1)c2ccc[nH+]c2N3CCN(CC3)C(=O)C4=CC5=CC=N[C@@H]5C=C4 C65117970
CC[NH+]1CCN(CC1)c2cc(nc3n2nc(n3)CN4CC[NH+](CC4)C5CCCCC5)C C65311644
CC[C@@H](C(=O)OC[C@@H]1CCC[NH+]2[C@@H]1CCCC2)Cl C04027581
CC[NH+](CC)Cc1nc2c(c(c(s2)C)C)c(n1)Cl C03445989
C[NH+](C)/C=C/c1c(sc(c1c2ccccc2)C#N)C#N C05342003
c1cc(sc1)c2cc(no2)C[NH+]3CCc4c(ccs4)C3 C10106919
C[NH+](C)CCOc1c(cc(cc1Br)Cl)C#N C11884915
CCCC(=O)N(C)[C@H]1CCC[NH+](C1)Cc2ccccc2F C12473935
c1ccc(cc1)/C=C/CN2CCN(CC2)c3cccc[nH+]3 C19633356
CC[C@@H]1CCCC[NH+]1CC(=O)c2cc(n(c2C)CC)C C35018577
CC[C@H]1CCCC[NH+]1CC(=O)c2cc(n(c2C)CC)C C35018578
CC(C)c1[nH+]ccn1CC(=O)c2ccc(s2)Br C37340483
C[C@@H]1CCc2c(cc(c(n2)SCC[NH+]3CCCC3)C#N)C1 C39326590
Cc1ccc2c(c1)nc(n2[C@@H]3CCC[NH+](C3)C)CCCl C40716032
CC(C)[NH+](CCn1ccc2c1CC(CC2=O)(C)C)C(C)C C41705583
C[NH+](C[C@H]1CCCO1)CC(=O)c2cc(sc2Cl)Cl C42464823
c1cc2c(cc1Cl)nc(n2[C@H]3CC[NH+](C3)C4CC4)CCl C44727290
C[NH+](Cc1ccco1)Cc2csc(n2)C3CCCCC3 C46037731
CC(=CC[NH+]1CCC(=C(C#N)C(=O)C(C)(C)C)CC1)C C48984832
Cc1c(sc(n1)[C@@H](C(C)C)[NH+]2CCCCCC2)C(=O)C C49896372
Cc1c(cco1)C[NH+](C)[C@H](C)C(=O)c2ccc(s2)Cl C50154212
C[C@@H]1C[C@H](CN(C1)C(=O)C[NH+](C)C(C2CC2)C3CC3)C C50989299
C1CCC(CC1)(CN2CC[NH+](CC2)C3CCCC3)C=O C52063708
C[C@H](C(=O)c1ccc(s1)Cl)N(C)[C@@H]2CCC[NH+](C2)C C53246365
Cc1nc(cs1)C[NH+](C)C[C@H]2C[C@@H](CCC2=O)C(C)(C)C C53928476
CC(C)(C)[C@H]1CCC(=O)[C@@H](C1)C[NH+](C)Cc2ccoc2 C53929932
CC[NH+](C)CCn1c(nc2c1c(c(cc2)F)F)CCl C54131293
C[C@@H](c1nc(cs1)CCl)N2CC[NH+](CC2)CC(C)C C55080317
CC[C@H]1CCC(=O)[C@@H](C1)CN2CC[NH+](CC2)CC(C)C C55081617
C[NH+]1CC[C@@H](C1)CN(C)Cc2cc3c(cc2OC)CCCC3 C13995769
CCC[NH+](Cc1ccc(cc1)Cl)[C@H]2CCS(=O)(=O)C2 C58339225
Cc1ccc(s1)/C=C/C(=O)N2CCC(CC2)[NH+]3CCCC3 C58908909
C[C@H](c1nc2ccccc2n1CC(C)(C)[NH+](C)C)Cl C43412033
Cc1ccccc1CN(C[C@@H]2CCCO2)C3=[NH+]CCCS3 C17031122
CC[C@H]1CCCC[NH+]1CCC(=O)N2CCc3c(ccs3)C2 C55897314
C[NH+](Cc1c(ccc(n1)Cl)Cl)C2CCOCC2 C61630450
c1ccc(cc1)C/[NH+]=C/2\N(CCS2)CC(=O)c3ccccc3 C13496550
CN(Cc1ccccc1Cl)Cc2cn3ccccc3[nH+]2 C61781558
CCc1ccc(cc1)C(=O)[C@H](C)[NH+]2CCCO[C@@H](C2)C C61919789
C[C@H]1CCC[NH+](C1)C[C@@H](c2ccc3c(c2)OCCO3)Cl C62342629
CC(=O)N1CCc2c1ccc(c2)[C@@H](C[NH+]3CCCCC3)Cl C62344712
CC(=O)N1CCCc2c1ccc(c2)[C@H](C[NH+]3CCCC3)Cl C62347128
C[NH+](C)CCC[C@]1(CCCOc2c1cccc2Cl)C#N C62707789
CC(C)[C@H]1CCC(=O)[C@H](C1)CN2CCC[NH+]3CCC[C@@H]3C2 C62941925
CCC[C@@H]1CCC(=O)[C@@H](C1)CN2CC[C@@H](C2)[NH+]3CCCC3 C62969803
c1ccc2c(c1)CCN2C(=O)CCCC3=c4ccccc4=[NH+]C3 C63493369
CC(C)(C)[NH+]1CCCN(CC1)C(=O)/C=C/c2cccs2 C63725877
C[C@@H]1C(=c2ccccc2=[NH+]1)C(=O)[C@@H](C)N3CCc4c3cccc4 C63908693
C[C@H]1C(=c2ccccc2=[NH+]1)C(=O)[C@H](C)N3CCc4c3cccc4 C63908696
C[C@@H](c1ccc(cc1)OC(F)(F)F)[NH+]2CCC(CC2)OC C66411744
c1cc2c(cc1CC(=O)N3CCC[C@@H]3C[NH+]4CCCC4)CCC2 C66944826
C[C@H]1C[C@@H](CC(C1)(C)C)CC(=O)N2CCC(CC2)[NH+](C)C C67151296
CC(C)(c1ccccc1)[C@@H](c2cc(ccc2OC)[N+](=O)[O-])[NH3+] C21305118
C1CCCN(CCC1)C(=O)CS/C(=[NH+]/C[C@H]2CCCO2)/N C29481078
CC(C)(C)/[NH+]=C(\N)/SCC(=O)N(C)C1(CCCCC1)C#N C29500327
C[C@@H]1CCCCN1S(=O)(=O)N(C)c2ccc(cc2)C[NH3+] C34653650
Cc1cc/c(=N/S(=O)(=O)c2cccc(c2)[C@@H](C)[NH2+]C)/[nH]c1 C35632652
CC(C)(C)[C@H]1CC[C@H]([C@@H](C1)Sc2nnnn2C3CC3)C[NH3+] C35724244
c1ccc(cc1)n2c(nnn2)SCc3ccccc3C[NH3+] C35724458
CCN(CC)C(=O)[C@@H](C)NC(=O)[C@@H]1C[C@@H]2CCCC[C@@H]2[NH2+]1 C37003782
CC(C)(CO)[NH2+]Cc1ccc(c(c1)[N+](=O)[O-])Br C37239054
C[NH2+]Cc1cc(ccc1OC[C@H]2CNC(=O)O2)Br C37702846
Cc1ccc(cc1Oc2ccc(cc2F)[C@@H](C)[NH3+])[N+](=O)[O-] C38081748
Cc1ccc(cc1Oc2ccc(cc2[C@@H](C)[NH3+])F)[N+](=O)[O-] C38081750
C1CC[C@H]2[C@H](C1)C[C@@H]([NH2+]2)C(=O)NC[C@@H]3CCS(=O)(=O)C3 C38083731
c1c(cc(c2c1OCCO2)Cl)[C@H](CO)[NH2+]C[C@@H]3CCCO3 C38114988
c1c(cc(c2c1OCCO2)Cl)[C@H](CO)[NH2+]C[C@H]3CCCO3 C38114990
CC(C)[C@@H](CNC(=O)[C@H]1CNc2ccccc2O1)[NH+](C)C C40825535
C[C@@H]1CC[C@H]([C@@H](C1)NS(=O)(=O)N2CC[NH2+]CC2)C(C)C C40860593
Cc1ccc(c(c1)[N+](=O)[O-])Oc2ccc(cc2[C@H](C)[NH3+])F C41078726
CC[NH+](CC)C[C@H](C)n1c(c(c2c1nc(nc2N)C)C)C C41679673
CC[NH2+]Cc1cc2c(cc1O[C@H]3CCCC[C@@H]3O)OCO2 C42874502
C[C@@H]1CCC[C@H]([C@@H]1C)NC(=O)c2coc(n2)[C@H]3CCC[NH2+]3 C43217696
CC(C)(C)OC(=O)N1CCC[C@H](C1)[NH2+][C@@H]2CCC[C@@H](C2)O C43327000
CC(C)(C)OC(=O)N1CCC[C@H](C1)[NH2+][C@H]2CCC[C@@H](C2)O C43327002
c1cc(c(cc1[N+](=O)[O-])C(F)(F)F)N2CCC[C@H](C2)C[NH3+] C44531627
CNS(=O)(=O)c1ccc(cc1)NC[C@@H]2CCCC[NH+]2C C44563241
C[C@@H](CNS(=O)(=O)c1ccc(cc1)O)[NH+]2CCCCC2 C45012383
C[C@@H]1CCC[C@H](C12C(=O)N(C(=O)N2)CCC[NH2+]C(C)C)C C48784872
CCc1c(s/c(=N\S(=O)(=O)[C@@H]2CCC[NH2+]C2)/[nH]1)C C49645609
CC[C@H]([C@@H](c1cnn(c1)C)Sc2nc(cc(n2)C)C)[NH3+] C51606818
CC[C@H]([C@H](c1cnn(c1)C)Sc2nc(cc(n2)C)C)[NH3+] C51606821
CC(C)(C)NC(=[NH2+])N1CCc2cc(c(cc2C1)OC)OC C52036452
CC(C)NS(=O)(=O)c1ccc(cc1)N2CCC[C@H](C2)[NH2+]C C53204814
C[C@@H](C[NH+]1CCCC1)Nc2c(cc3c([nH+]2)CCC3)C(=O)[O-] C54531577
CCC1(C(=O)N(c2cc(ccc2O1)N)CC[NH+](C)C)CC C58005157
C[C@H](C(=O)NC(=O)NC1CC1)[NH+]2CC[C@@H]3CCCC[C@@H]3C2 C27356612
CCC[NH2+][C@H](c1ccc2c(c1)oc(=O)[nH]2)C3CCOCC3 C61672079
C[C@@H](c1ccc(c(c1)Cl)Oc2ccc(cc2)[N+](=O)[O-])[NH3+] C61699487
CCC[NH2+][C@H](C)c1c(nc(s1)N2CCC(=O)NCC2)C C62101899
Cc1ccc(cc1Cl)n2c(c(nn2)C[NH3+])[C@H]3CCCO3 C62247027
Cc1ccc(cc1)S(=O)(=O)Nc2ccccc2C3=[NH+]CCN3 C62564917
CC[C@@]1(CCC[NH2+]C1)c2[nH]c3cc(c(cc3n2)OC)OC C62869226
CC[NH+](CC)[C@H]1CCN(C1)S(=O)(=O)c2c(cccc2N)C C62975684
Cc1nc2cc(c(cc2s1)[N+](=O)[O-])[C@H]([C@@H](C)[NH3+])C(C)C C63027432
C[C@H]([C@H](c1c(cc(cn1)Br)[N+](=O)[O-])C(C)C)[NH3+] C63027700
c1ccc(cc1)N2CC(=CN2)C(=O)NC3=c4ccccc4=[NH+]C3 C63848212
C[C@@H]1C(=C(N=N1)C)Sc2ccccc2NC(=O)[C@@H]3C=CC[NH2+]3 C63868691
C[C@H]([C@@H]1CCCO1)NC(=O)NCCC2=c3ccccc3=[NH+]C2 C64245521
C[C@@H]1CC[C@@H]2[C@@H](C1)CCC[NH+]2CC(=O)NC(=O)NCC=C C64515649
COc1cc(ccc1O)C[NH2+]Cc2cccc3c2OCCCO3 C65978569
COc1cc(cc(c1OC)[C@H]2c3c([nH]c[nH+]3)CCN2)Cl C65375632
c1cc(c(cc1c2ccc(o2)/C=C/3\C(=O)NC(=S)S3)Cl)F C02307391
Cc1cc(c(o1)C)C(=O)N[C@H](C)C23CC4CC(C2)CC(C4)C3 C04492443
c1ccc(cc1)N2[C@@H](Nc3ccccc3C2=O)c4ccccc4F C00104459
Cc1cc(c([nH]1)C)/C=C/2\c3ccccc3N(C2=O)c4ccccc4 C00574748
COc1cccc(c1O)/C=N/c2cccc(c2)Br C05273506
Cc1cccc(c1)N2C(=O)/C(=C/c3ccccc3O)/SC2=S C09188471
c1c(c(cc(c1Cl)Cl)Cl)O[C@@H]2CCCCNC2=O C11330729
C[C@]1(CC1(Cl)Cl)C(=O)Nc2nc3c(s2)CCCCC3 C12402168
CN(C)c1ccc(cc1)[C@@H]2[C@H]3CC=C[C@@H]3c4cc(ccc4N2)C#N C13643477
Cc1cc(c2c(c1)[C@@H]3[C@@H](CCCO3)[C@@H](N2)c4cccc(c4)OC)C C15018088
Cc1cc(c2c(c1)[C@@H]3[C@@H](CCCO3)[C@@H](N2)c4ccccc4OC)C C15018094
C[C@H]1CCCC[C@@H]1NC(=O)/C=C/c2ccc(o2)Br C15797179
C[C@H]1CCCC[C@H]1NC(=O)/C=C/c2ccc(o2)Br C15797181
C[C@]12CC[C@@H](CC1=CC[C@H]3[C@H]2CC[C@@]4([C@@H]3C[C@H]([C@H]4OC)O)C)OC C16990762
C1CCCc2c(nc(s2)NC(=O)[C@@H]3C[C@H]4C=C[C@@H]3C45CC5)CC1 C19014960
CC(C)Cn1c(=O)c2c([nH]c1=S)-c3ccccc3CC24CCCC4 C01248150
c1cc(cc(c1)F)NCc2coc3ccc(cc3c2=O)Cl C23282275
C=CCN1[C@H](Nc2ccccc2C1=O)c3cccc4c3cccc4 C24034398
c1ccc(c(c1)CNc2cc3c(cc2Cl)OCCO3)Cl C35054045
CCc1cccc(c1n2c(=O)c3ccsc3[nH]c2=S)C C35697739
CC(C)(C)c1ccc(cc1)n2c(=O)c3ccsc3[nH]c2=S C35697761
COc1ccccc1Cn2c3ccc(cc3[nH]c2=S)Cl C36889428
Cc1cc(ccc1N[C@H]2CCCc3c2cnn3C)Br C37051514
Cc1csc2n1c(c(n2)C)CNc3ccc(cc3F)Cl C37297099
c1ccc(c(c1)NCc2cc3c(c(c2)Cl)OCCCO3)F C37301692
c1c2c(sc1C(=O)Nc3nc(cs3)CCl)CCCC2 C37309133
[H]/N=C\1/C(=C([C@@H](S1)C)C)c2nc3cccc(c3n2C4CC4)Cl C37444375
Cc1ccc(cc1)CNc2c3c4c(sc3nc(n2)C)CCC4 C03250964
c1cc(c(cc1Cl)Cl)[C@@H](C(=O)[O-])[NH+]2CCCCCC2 C38086523
CCON1CCC[C@H]([C@@]12CC[C@@H](C2)c3ccccc3O)Cl C39510710
CCO[C@H]1CC[C@]2(C1)[C@@H](CCCN2Cl)c3ccccc3O C39513324
c1cc2c(cc1N[C@@H]3CCc4c3ccc(c4)Br)OCO2 C40226369
c1c(c(cc2c1OCCCO2)Br)[C@@H](C3CCCCC3)O C40259267
Cc1ccc(c(c1)C)[C@@H](c2cc3c(cc2Cl)OCCO3)O C40259925
Cc1ccc(cc1C)[C@H](c2cc3c(cc2Cl)OCCO3)O C40260024
Cc1cc2c(cc1C)n(c(n2)[C@@H](C)O)C[C@H]3CC3(Cl)Cl C40309204
c1cc(ccc1Cc2[nH]nc(n2)C3CCCC3)Br C41161256
Cc1ccc(cc1)Cc2[nH]c3cc(cnc3n2)Br C43461099
CCc1ccc(s1)[C@@H](c2ccc3c(c2)NC(=O)CO3)Cl C43640474
C[C@]12CCC[C@]([C@@H]1CC[C@@]34[C@@H]2CC[C@@](C3)(C(=C)C4)O)(C)C(=O)OC C02561272
Cc1cc(c(o1)C)[C@H](C)NC(=O)c2cc(cc(c2)Cl)Cl C49380395
Cc1cc(cc(c1)Oc2c(cc(cn2)Br)CO)C C50043615
CC1CCC(CC1)N2C(=O)c3ccccc3[C@]2(c4ccccc4)O C51129570
COc1c(cc(cc1Br)Br)/C=N/O C06735436
Cc1ccc(c(c1)C[C@H](c2ccc3c(c2)oc(=O)[nH]3)Cl)C C53145560
c1cc(cnc1)[C@H]2CCCCN2CC#CC3(CCCCCC3)O C55142307
CCC/C=C/C(=O)N1CCc2c(c3cc(ccc3[nH]2)Cl)C1 C58491061
COc1ccc(cc1OC)[C@H]2[C@H]3CC=C[C@H]3c4ccccc4N2 C58928476
COc1ccc(cc1F)/N=C\2/N[C@@H](CS2)c3ccccc3 C63001865
C[C@@]1(Nc2ccccc2C(=O)N1CC=C)c3ccc(cc3)Cl C66131441
c1c(cc(cc1F)F)[C@H]2[C@@H](CCC(=O)N2)[NH2+]C[C@H]3CCOC3 C19291885
CC[C@H](c1ccc2c(c1)N(C(=O)C(O2)(C)C)Cc3ccccc3C)[NH3+] C19769351
c1c(cc(cc1Cl)Cl)S(=O)(=O)N2CCC[C@H](C2)[NH3+] C20432626
c1ccc(c(c1)S(=O)(=O)N2CCC[C@H]2[NH3+])Br C20475522
CN1c2ccc(cc2CC1=O)[C@H](c3cc(cnc3)Br)[NH3+] C20480978
c1cc(sc1C(=O)C[NH+]2CCC[C@H](C2)C(=O)N)Br C35036803
c1cocc1[C@H](c2cc3c(cc2Br)OCCCO3)[NH3+] C35382084
CCC(C)(C)[C@H]1CC[C@H]([C@@H](C1)N2CCS(=O)(=O)CC2)C[NH3+] C36159933
CCS(=O)(=O)c1ccccc1N2C[C@H]3CC[C@H](C[C@H]3C2)[NH3+] C36269087
c1cc(ccc1N2CCN(CC2)C3(CCOCC3)C[NH3+])Cl C36304883
c1cc(sc1S(=O)(=O)N2CCC[C@@H]2[NH3+])Br C36960547
c1cc[nH+]c(c1)N2CCN(CC2)Cc3cc(ccc3Cl)N C36964797
c1c(cc(c2c1[C@H](CCO2)[NH2+][C@@H]3CCCCNC3=O)Cl)Cl C37282857
c1cc(c(cc1Cl)Cl)CC[NH2+][C@@H]2CS(=O)(=O)C[C@@H]2O C37487463
C[C@H](C1CC1)N(C)S(=O)(=O)c2ccc(cc2Cl)C#CC[NH3+] C37581564
c1ccc(c(c1)C#CC[NH3+])S(=O)(=O)N2CCCCCCC2 C37581832
CCN(C)S(=O)(=O)c1c(cc(cc1Cl)C#CC[NH3+])Cl C37581960
c1cc2c(cc1Br)NC(=O)[C@H]2[NH2+]C[C@@H]3CCOC3 C37738276
C[C@H](c1ccc(cc1Cl)Cl)N(C)C(=O)[C@@H]2C[C@@H](C[NH2+]2)O C37806616
c1cc2c(cc1Br)OCCC[C@@H]2[NH2+]Cc3c[nH]nc3 C38006375
c1cc2c(cc1Br)[C@H](C(=O)N2)[NH2+]C[C@@H]3CCCOC3 C38044266
c1ccc(c(c1)C[C@H](c2cccc(c2)Br)[NH3+])[N+](=O)[O-] C38128272
CC[C@@]12CC[NH+]3C[C@@](C1=O)(CN(C2)[C@@H]3c4cccc(c4)N)CC C39951104
C[NH+]([C@@H]1c2cc(ccc2NC1=O)Cl)C3C[C@H]4CC[C@@H](C3)N4 C40746483
c1c(c(sc1Cl)Cl)S(=O)(=O)N2[C@@H]3CC[C@H]2CC(C3)[NH3+] C40749810
c1cc2c(cc1Br)[C@@H](CCO2)[NH2+]Cc3cc[nH]n3 C41015530
c1cc2c(cc1Cl)NC(=O)[C@H]2[NH2+][C@@H]3CCN4[C@@H]3CCCC4 C42072303
C[C@@H]([C@@H](c1ccc(cc1)Br)Sc2nncn2C)[NH3+] C42958970
Cc1ccc(s1)[C@@H]([C@@H](C)[NH3+])N2CCN(CC2)c3nccs3 C43239439
Cc1ccsc1[C@@H]([C@H](C)[NH3+])N2CCN(CC2)c3nccs3 C43247576
c1cc(oc1[C@H](C[NH3+])N2CCO[C@@H]3[C@@H]2CCCC3)Br C43424978
c1c(csc1CSc2nnc3n2CCCCC3)C#CC[NH3+] C43689476
c1c(c(sc1Cl)Cl)S(=O)(=O)N2CCC[C@H](C2)C[NH3+] C44528856
c1ccc2c(c1)C[C@@H]([C@@H]2[NH3+])Cc3ccc(cc3Cl)[N+](=O)[O-] C49964187
C[C@@H]1CCC[C@@](C1)(C[NH3+])N(C)S(=O)(=O)c2cccc(c2)F C50092855
C[C@@H]1CCC[C@@](C1)(C[NH3+])N(C)S(=O)(=O)c2ccccc2F C50092867
C[C@@H](C(=O)NC)[NH2+]Cc1cc(c(o1)Br)Br C50361238
C[C@H]1CCCN([C@@H]1C)S(=O)(=O)c2ccc(s2)CC[NH3+] C50567482
c1c(cnc(c1C[NH3+])N2CCO[C@H]3[C@@H]2CCC3)Br C51397591
C[C@@H]1CCN([C@@H](C1)C)S(=O)(=O)c2ccc(cc2)C#CC[NH3+] C51751275
c1cc(c(cc1Br)Cl)c2nc(no2)CCC[NH3+] C54139298
CC(C)[NH2+]C[C@H](c1cc2c(c(c1)Br)OCCO2)O C55028849
CC(C)(C)[C@@H](c1nc(no1)Cc2ccccc2Br)[NH3+] C55334577
C[C@@H]1C[C@@H](CN(C1)S(=O)(=O)c2ccc(s2)CC[NH3+])C C35679341
C[C@H](CN[C@@H]1c2cccc(c2NC1=O)Br)[NH+](C)C C42100404
CC1(CCN(CC1)S(=O)(=O)c2ccc(s2)CC[NH3+])C C61823056
Cc1cc(c2c(c1)OC[C@H]([C@H]2O)[NH+]3CCCC[C@@H]3CCO)C C62174396
c1c(c[nH]c1C(=O)N2CCCC[C@@H]2[C@@H]3CCC[NH2+]3)Br C63189137
C[C@@H]([C@@H]1CCCCN1C(=O)c2cc(cn2C3CC3)Br)[NH3+] C63192800
C[C@@H]([C@H]1CCCCN1Cc2cc3c(c(c2)Cl)OCCO3)[NH3+] C63194521
C[C@H](C(=O)NC12CC3CC(C1)CC(C3)C2)[NH+]4CCC(CC4)O C16338322
CNC(=S)N[C@@H]1[C@H]2C[NH+]3CCN(C2)C[C@]1(C3)c4ccccc4 C19370077
CN1c2ccc(cc2CC1=O)[C@@H](c3cc(cnc3)Br)[NH3+] C20480980
c1cc(ccc1CCC(=O)N2CCC[C@@]3(C2)CCC[NH2+]C3)O C33426258
CCC(C)(C)[C@@H]1CC[C@@H]([C@@H](C1)N2CCS(=O)(=O)CC2)C[NH3+] C36159919
c1cscc1CC(=O)Nc2c(c3c(s2)C[NH2+]CC3)C#N C36269513
CC(C)[NH+]1CCc2c(sc(c2C(=O)N3CCCCC3)N)C1 C36986587
CC[NH+]1CCC[C@@H]1CN[C@@H]2c3cc(ccc3NC2=O)Br C19959864
c1cc(c(cc1Cl)Cl)CC[NH2+][C@H]2CS(=O)(=O)C[C@H]2O C37487466
CN(CC(F)(F)F)S(=O)(=O)c1ccc(cc1Cl)C#CC[NH3+] C37665476
C[C@@H](c1ccc(cc1Cl)Cl)N(C)C(=O)[C@@H]2C[C@@H](C[NH2+]2)O C37806615
C1CCC(CC1)(C(=O)N(C[C@@H]2CCCO2)[C@H]3CCSC3)[NH3+] C37810617
CC[C@H]1CCCN1S(=O)(=O)c2ccc(cc2Cl)C#CC[NH3+] C37915600
c1cc2c(cc1Br)OCCC[C@H]2[NH2+]Cc3c[nH]nc3 C38006376
c1c(cc(c(c1CC[NH3+])O[C@H]2CCS(=O)(=O)C2)Cl)Cl C38085544
c1ccc(c(c1)C[C@H](c2cc(cc(c2)Cl)Cl)[NH3+])[N+](=O)[O-] C38128262
c1cc(ccc1C[C@@H](c2ccc(s2)Br)[NH3+])[N+](=O)[O-] C38129047
CC(C)[C@@]12CC[NH+]3C[C@@](C1=O)(CN(C2)[C@@H]3c4ccc(cc4)N)C C39951395
C[NH2+]C[C@H]1CCCN(C1)[C@@H]2c3c(cccc3Br)NC2=O C40592359
c1cc2c(cc1S(=O)(=O)NC3C[C@H]4CC[C@@H](C3)[NH2+]4)CCC2 C40740949
c1c(cc(cc1Cl)Cl)S(=O)(=O)N2[C@@H]3CC[C@H]2CC(C3)[NH3+] C40749844
Cc1c(sc(n1)c2cc3c(c(c2)Cl)OCCCO3)[C@@H](C)[NH3+] C40995189
c1ccc2=[NH+]C(=O)/C(=C\NC[C@H](c3ccc(c(c3)F)F)O)/C=c2c1 C41701504
CN1CCC(CC1)[NH2+][C@H]2c3cc(c(cc3NC2=O)F)Br C42135207
Cc1c(c(n([nH+]1)C)N(C)Cc2ccccc2Br)N C42441031
c1csc(c1Br)S(=O)(=O)N2CCCC[C@@H]2[NH3+] C42524432
C[C@H]1c2ccsc2CC[NH+]1CCCn3cc(ccc3=O)N C42738254
CC[C@H]([C@@H](c1ccc(cc1)Br)n2c(nc(n2)C)C)[NH3+] C42956188
C[C@H]([C@H](c1ccccc1Br)Sc2nncn2C)[NH3+] C43095905
C[C@H]([C@H](c1cccs1)N2CCN(CC2)c3nccs3)[NH3+] C43102889
CC[C@H]([C@H](c1ccc(s1)Br)n2c(nc(n2)C)C)[NH3+] C43263515
C[C@H]([C@H](c1cc(cs1)Br)Sc2nncn2C)[NH3+] C43290513
c1cc(oc1[C@@H](C[NH3+])N2CCO[C@@H]3[C@@H]2CCCC3)Br C43424977
Cc1c(c(n(n1)C)C)c2csc(n2)C3(CCC(CC3)C)[NH3+] C45167931
Cc1c(c(n(n1)C)N(C)Cc2ccccc2Br)C[NH3+] C48892666
C[C@H](c1ccc(s1)Cl)NS(=O)(=O)[C@H]2CCC[NH2+]C2 C49645470
C[C@H](C(C)(C)C)N(C)S(=O)(=O)c1ccccc1C#CC[NH3+] C42830781
Cc1c(sc2c1c(nc(n2)C[NH+](C)[C@H]3CCSC3)N)C C50813263
c1c(cnc(c1C[NH3+])N2CCO[C@@H]3[C@@H]2CCC3)Br C51397590
CN(Cc1ccccc1Br)c2ccc(nn2)C[NH3+] C51397634
C[C@@H]1CCC[C@H]([NH2+]1)CNS(=O)(=O)c2c(cc(cc2F)F)F C51574247
C[NH2+][C@@H]1CCCN(C1)[C@@H]2c3cccc(c3NC2=O)Br C53201860
CC[C@@H](Cc1nc(on1)c2c(c(c(c(c2F)F)F)F)F)[NH3+] C54184881
CC[C@@H](CN1CCN(CC1)c2nc3c(s2)C[C@H](CC3)C)[NH3+] C58022273
C1CNCC[NH+](C1)CC(=O)NC2CCC(CC2)C(F)(F)F C61271211
Cc1cc2c(cc1C)OC[C@@H]([C@H]2O)[NH+]3CCCC[C@@H]3CCO C62174018
C[C@H]([C@@H](c1ccc(s1)Cl)N2CC[C@@H](C2)N3CCOCC3)[NH3+] C62977962
c1ccc2c(c1)[C@@H](CN2S(=O)(=O)C3CCCCC3)CC[NH3+] C63128291
C[NH2+]CC1CCN(CC1)[C@H]2c3cccc(c3NC2=O)Br C63159183
C[C@H]([C@H]1CCCCN1S(=O)(=O)c2ccc(s2)Cl)[NH3+] C63194311
CCc1ccc(cc1)N2C(=S)N[C@H]3C[C@@]2(Oc4c3cccc4OCC)C C02963397
CC(=O)[C@]1(CC[C@H]2[C@@]1(CC[C@@H]3[C@@H]2C=C(C4=C[C@@H](CC[C@]34C)O)Cl)C)OC(=O)C C04026226
CCOC(=O)C1=C(N(C(=S)N[C@@H]1c2ccc(cc2)Br)C)C C01467277
C[C@]12C[C@H](c3cc(ccc3O1)Br)NC(=O)N2c4cccc(c4)SC C02468532
c1ccc(c(c1)C(=O)N2[C@@]([C@@H]3CCCCCC3=N2)(C(F)(F)F)O)Br C04163405
c1ccc2c(c1)CCC[C@@]23C(=O)N(C(=O)N3)Cc4ccccc4C(F)(F)F C04469027
CCc1ccc(cc1)N2C(=O)/C(=C\c3cccc(c3)Br)/C(=O)N2 C04470575
Cc1ccc(cc1)[C@]2(C(=O)N(C(=O)N2)Cc3ccccc3Br)C C04477053
CC(=O)N[C@H]1CC[C@@H]2[C@@]1(CC[C@@H]3[C@@H]2CC=C4[C@@]3(CC[C@@H](C4)OC(=O)C)C)C C04558343
CC1(Cc2cc(c(cc2/C(=N/c3ccccc3Br)/N1)OC)OC)C C01260330
Cc1ccc(cc1)/C=C/2\C(=O)NC(=S)N(C2=O)c3ccc(cc3Cl)Cl C01197323
c1ccc(c(c1)c2n[nH]c(=S)n2/N=C/c3ccc(cc3)Br)F C05450575
Cc1csc(n1)NC(=O)c2cc(cc(c2OC)Br)Br C05748690
c1cc(oc1C(=O)N/N=C/c2c(c(c(c(c2F)F)F)F)F)Br C02745683
CCC(=O)N1CC(=O)Nc2ccc(cc2[C@H]1c3ccccc3Cl)Br C07814783
c1ccc2c(c1)OC[C@H](O2)C(=O)N[C@@H](c3ccc(cc3)F)c4cccs4 C09048147
Cc1cc(c(n1c2ccc(cc2)c3ccccc3)C)/C=C\4/C(=O)NC(=O)S4 C13635252
Cc1cc(c(c(c1)C)NC(=O)CN(C)C(=O)C23CC4CC(C2)CC(C4)C3)C C17962124
C[C@@H]1CCC2=NN([C@@]([C@@H]2C1)(C(F)(F)F)O)C(=O)c3ccc(cc3)Br C20034159
C[C@@H]1CCC2=NN([C@]([C@@H]2C1)(C(F)(F)F)O)C(=O)c3cccc(c3)Br C20034166
C[C@@H]1C[C@@H](CN(C1)C(=O)c2ccc(cc2)/C=C/3\C(=O)Nc4ccccc4S3)C C04712773
Cc1ccc(cc1Cl)n2c3c(c(n2)C)[C@H](SCC(=O)N3)c4ccsc4 C21788162
c1cc2c(cc1Cl)c(=O)[nH]c(n2)CN3CCc4c(ccs4)[C@H]3C5CC5 C12795187
Cc1cccc(n1)S[C@@]2(C(=O)NC(=O)S2)CC#Cc3ccc(cc3)Cl C26028851
c1ccc2c(c1)/C(=N/NS(=O)(=O)c3ccc(cc3)Br)/CCS2 C33042790
c1cc2c(cc1C(F)(F)F)C[C@H]([C@H]3N2CC[NH+](C3)C4CCCC4)C(=O)[O-] C35871117
Cc1cc/c(=N/S(=O)(=O)c2ccc(cc2Br)Br)/[nH]c1 C37575899
CC(=O)[C@]1(CC[C@@H]2[C@@]1(CC[C@@H]3[C@@H]2CC[C@@H]4[C@@]3(CC[C@@H](C4)OC(=O)C)C)C)O C39941960
CC(=O)[C@]1(CC[C@@H]2[C@]1(CC[C@@H]3[C@@H]2CC[C@@H]4[C@@]3(CC[C@@H](C4)OC(=O)C)C)C)O C39941961
c1cc(c(cc1Br)S(=O)(=O)NC2(CCCC2)C#N)Br C40215426
C[C@]12C[C@H](c3cc(ccc3O1)OC)NC(=S)N2c4ccc(cc4)Br C40374249
C[C@@]12C[C@@H](c3cc(ccc3O1)Br)NC(=S)N2c4ccc(cc4)OC C40374787
Cc1ccc(cc1S(=O)(=O)N(C)Cc2ccccc2O)Br C40692032
c1ccnc(c1)c2csc(n2)Nc3ccc(cn3)I C40951421
CC(=O)[C@@]1(CC[C@@H]2[C@@]1(CC[C@@H]3[C@@H]2CC[C@H]4[C@@]3(CC[C@H](C4)OC(=O)C)C)C)O C43757548
C[C@H]1CCN(c2ccccc2S1)S(=O)(=O)c3ccc4c(c3)NCCS4 C46053833
CCN1CCc2c(s/c(=N/C(=O)CSc3ccc(c(c3)F)F)/[nH]2)C1 C48325839
c1cc2c(cc1NCc3cc(c(o3)Br)Br)OCCCO2 C50358303
c1cc2c(cc1NCc3cc(c(o3)Br)Br)nccn2 C50360862
c1cc(c(c(c1)Cl)[C@H]2C[C@H](Nc3n2ncn3)c4ccc(cc4)Br)F C02918593
C[C@@H](c1cccc2c1cccc2)NC(=O)[C@]34CCC(=O)N3c5ccccc5S4 C58441283
Cc1ccc(s1)c2csc(n2)NC(=O)[C@@H]3CSc4ccccc4O3 C60272458
Cc1c2c(n(n1)C3CCCC3)N=C(CS[C@H]2c4ccc(cc4)Br)O C02449549
c1cc(ccc1[C@@H]2c3cnn(c3N=C(CS2)O)C4CCCCC4)Br C05501356
Cc1ccccc1[C@H]2CC(=O)Nc3c2scc3S(=O)(=O)c4ccccc4 C64656494
Cc1ccccc1S(=O)(=O)N[C@@H]2Cc3cc(ccc3OC2)Br C65330373
Cc1c(scn1)CN(C)C(=O)N[C@@H](C)c2ccccc2Br C66595777
C=C(CNC(=O)N1CCO[C@H](C1)c2ccc(c(c2)Cl)F)Br C67066061
Cc1cc(c(c(c1)Br)O)C(=O)N2CCO[C@H](C2)c3ccccc3F C67177170
c1cc(c(cc1[C@H]2CN(CCO2)C(=O)c3ccc(cc3O)Br)F)F C67177462
CC(=O)NC(=S)Nc1c(c2c(s1)CCCC2)C#N C02136165
CC(C)(C)NC(=O)C[C@H]1C(=O)Nc2ccccc2S1 C00386709
CCOc1ccc(cc1)/C=C\2/C(=O)N(C(=S)S2)N C04882759
CCOc1ccccc1/C=C/2\C(=O)N(C(=S)S2)N C05718870
c1cc(ccc1S(=O)(=O)NO)I C05570003
[H]/N=c\1/n(ccs1)CC(=O)NC2C3CC4CC(C3)CC2C4 C09995232
c1c(c(cc(c1S(=O)(=O)N2CCCCCC2)F)F)N C19995453
c1ccc(cc1)S(=O)(=O)N2CCc3ccc(cc3C2)N C20182842
Cc1cc(c(cc1C)S(=O)(=O)N2CCSCC2)N C21816207
c1cc(ccc1N)O[C@@H]2CCCC[C@@H]2N3CCOCC3 C31977557
c1cc(ccc1C(=S)N)N2C(=O)CC3(C2=O)CCCC3 C35280472
c1cc2c(c(c1)S(=O)(=O)NC3CCCC3)CCNC2 C36201416
c1c(cn[nH]1)NC(=O)c2c(c(c(c(c2F)F)F)F)F C36302673
CN(C1CC1)S(=O)(=O)c2c(cc(cc2Cl)N)Cl C37080500
CN([C@H]1CCSC1)S(=O)(=O)c2ccc(c(c2)N)Cl C37174337
Cc1cc(ccc1SCC(=O)N2C[C@H](O[C@@H](C2)C)C)N C37193417
c1ccc(cc1)[C@@]2(CCC(=O)N2c3ccccc3)C(=O)N C00188207
Cc1ccc(s1)C(=O)C[C@]2(c3ccccc3NC2=O)O C00565330
Cn1c(cnc1CN2CCCc3c2cccc3N)Cl C37906104
c1cnc(cc1C(=S)N)n2cc(cn2)Br C38054315
[H]/N=C\1/N=C/C(=N\Nc2cccc(c2)Br)/S1 C06189113
c1cc(c(c(c1)F)[C@H](c2ccc3c(c2)oc(=O)[nH]3)O)F C40259014
Cc1ccccc1[C@@H](c2ccc3c(c2)[nH]c(=O)c(=O)[nH]3)Cl C40269913
CC[C@@H](C(=S)N)N1C(=O)c2cccc3c2c(ccc3)C1=O C40365171
c1ccc2c(c1)[C@@](CCS2)(C(=O)[O-])[NH2+]C3CCOCC3 C41806132
C[C@@H](C(=O)NC)n1c2ccc(cc2[nH]c1=S)Br C42572309
CC1(C[C@H](c2ccc(cc2O1)O[C@@H]3CCC[C@@H]3O)O)C C43460631
CC[C@@H]1COCCN1C(=O)C2(CCCCCC2)C(=S)N C44776878
C1C[C@@H](N(C1)C(=O)C23CC4CC(C2)CC(C4)C3)C(=O)N C48422142
C[NH+](C1CCNCC1)[C@@]2(CCCc3c2cccc3)C(=O)[O-] C48845748
Cc1c(cco1)CN(C)c2cc3c(cc2N)sc(n3)C C48912609
c1cc(c(cc1C(=O)CN2CCc3c(ccs3)C2)O)O C50132315
CO[C@@H](c1ccccc1)C(=O)N2CCc3c2cc(cc3)N C50436989
C[C@H]1CCCN([C@@H]1C)S(=O)(=O)c2ccc(cc2F)N C50563889
c1c2c(cc(c1[C@H]([C@@H]3CCCCO3)O)Cl)NC(=O)C2 C50972032
c1c(cc(c2c1OCCCO2)Cl)[C@H](C(=O)N)Cl C50979293
C[C@@H]1C[C@@H]1NC(=O)c2cc(cnc2NC)Br C52302949
Cc1cc(c2c(c1)C(C(=O)N2)(C)C)[C@@H]([C@@H]3CCCO3)O C58092316
Cc1cc(cc2c1OC(C[C@H]2NC(=O)C)(C)C)[C@H](C(C)C)O C58125780
CCN1CCC(CC1)N[C@H]2c3cc(cc(c3NC2=O)F)F C42113885
C[C@@H](c1cccc(c1)Br)n2c(=O)[nH][nH]c2=S C61591311
CC(C)(C)n1ccnc(c1=O)Sc2ccc(cc2)N C61770026
c1cnc(cc1n2cc(cn2)Br)C(=S)N C61813380
C1CCCC2(CC1)CC(=O)N(C2=O)[C@@H]3CCC[C@@H]3C(=S)N C61887927
c1cc2c(cc1Cl)[C@H](C(=O)N2)N[C@H]3CCC[C@@H]3C#N C61891479
Cc1cc2c(c(c1Cl)C)C(=O)C(CCO2)(CO)CO C62672641
C[C@@H]1CC[C@@H](CN1c2c(cc(cc2F)C=O)F)C(=O)N C62707867
c1cc(c(c(c1N)N2CC[C@@H](C2)N3CCOCC3)F)F C62976191
c1ccc(c(c1)C(=O)N)Sc2c3ccsc3ncn2 C66859681
c1ccc(cc1)[C@@H]2C[C@@H]2NC(=O)c3cc4c([nH]c3=O)CCC4 C67515947
c1cc(ccc1N2CCCCC2)N3CCO[C@@H](C3)C[NH3+] C11632182
COc1cccc2c1OC[C@H](C2)[NH2+]C3CCC(CC3)O C11933044
Cc1ccccc1CN2CCN(CC2)c3cc[nH+]cc3N C35368346
C[C@@H]1CC[C@@H]([C@@H](C1)Sc2nnc3n2CCCCC3)C[NH3+] C35723942
C1CCc2nnc(n2CC1)S[C@H]3CCCC[C@@H]3C[NH3+] C35723958
CC(C)(C)[C@H]1CC[C@@H]([C@@H](C1)Sc2nncn2C)C[NH3+] C35724158
CC(C)COc1ccc2c(c1)OC3(CC[NH2+]CC3)C[C@H]2O C36141281
c1cc2c(cc1S(=O)(=O)N3CCC[C@H](C3)[NH3+])CCCC2 C36296883
Cc1ccc(c(c1)O)[C@@H](C)[NH2+][C@@H]2CCCc3c2cnn3C C37087189
Cc1ccc(c(c1)O)[C@H](C)[NH2+][C@H]2CCCc3c2cnn3C C37087192
Cc1cc(nc(c1[C@H](C)[NH2+][C@@H]2CCCCNC2=O)C)C C37282829
c1c(c(sc1Cl)Cl)S(=O)(=O)N2CCC[C@@H]2[NH3+] C37376382
CC[C@@H]1CCCN1S(=O)(=O)c2cc(ccc2C)C#CC[NH3+] C37915607
CC(C)COc1cccc2c1[C@H](C[C@@]3(O2)CC[NH2+]C3)O C36141758
CC(C)(C)[C@H](c1nc(on1)C23CC4CC(C2)CC(C4)C3)[NH3+] C41124246
Cc1ccc2c(c1C)NC(=O)[C@H]2[NH2+]Cc3cnc(s3)C C42076282
CC[C@@H]([C@H](c1ccc(cc1)Cl)n2c(nc(n2)C)C)[NH3+] C42947680
Cc1ccc2cccc(c2n1)Oc3c(ccc(n3)C)C[NH3+] C43396390
C[C@H](C#N)Oc1c(cc(cc1Br)C[NH3+])OC C43513746
c1ccc2c(c1)n(c(=O)o2)Cc3cc(cs3)C#CC[NH3+] C43691170
C[C@@]1(OC[C@H](O1)C[NH3+])c2ccc(c(c2)Br)OC C49910987
c1cc(c(cc1Br)Cl)n2cc(nn2)C[NH3+] C50224154
CO[C@@H]1CCC[C@H]1[NH2+][C@@H]2c3cc(ccc3NC2=O)Cl C50370002
Cc1c(cco1)C[NH+](C)Cc2cc3ccccc3nc2N C50817704
Cc1nnc(o1)S[C@@H]2C[C@@H](CC[C@@H]2C[NH3+])C(C)(C)C C51038306
CCOC1CCN(CC1)c2c3ccccc3cc(n2)C[NH3+] C51397162
Cc1ccc2c(c1C)NC(=O)[C@H]2[NH2+]Cc3cccc(n3)C C51575603
Cc1ccc(o1)[C@@H]([C@H](C)[NH3+])Sc2nc(cc(n2)C)C C51606997
c1ccc2c(c1)c(c(o2)C[NH3+])CN3CCO[C@H]4[C@@H]3CCC4 C52540208
CC1(Cc2cccc(c2O1)OC[C@@H]3CC[C@@H](O3)C[NH3+])C C52654395
CC[C@@H](C)N1CCN(CC1)C(=O)[C@H]2CCC[C@@H]([C@@H]2[NH3+])C C55132014
CC[C@@H](C)N1CCN(CC1)C(=O)[C@H]2[C@@H](CCC[C@@H]2[NH3+])C C55132035
C1CC[C@H]2[C@@H](C1)N(CCO2)C(=O)C[C@@H]3CCC[C@@H](C3)[NH3+] C55134187
Cc1cccc(c1C)N2CCN(CC2)[C@@H]3COCC[C@H]3[NH3+] C57606473
C[C@@H](C[NH3+])N1CCN(CC1)c2nc(cs2)C(C)(C)C C58022226
C[C@H]1CCc2c(sc(n2)N3CCN(CC3)[C@@H](C)C[NH3+])C1 C58022268
C[C@H]1C[C@@H](C[NH+](C1)Cc2cc(cc(c2OC)OC)N)C C58267274
C[C@@H]1CCC[C@](C1)(CN[C@@H]2CCCCNC2=O)[NH+](C)C C40669787
Cc1cc(c2c(c1)NC(=O)[C@@H]2N[C@@H]3CC[NH+]4[C@@H]3CCC4)C C42100963
C[C@@H]1CCCC[C@H]1NC(=O)[C@@H](C)[NH+]2CCC(CC2)CO C46090536
C[C@]12CC[C@H](C1(C)C)C[C@H]2NC(=O)C[NH+]3CCCNCC3 C61270419
c1c[nH+]c(cc1N2CCO[C@H]3[C@@H]2CCCC3)C(=S)N C61813174
CC(C)(C)N1[C@H]([C@@H](CCC1=O)[NH3+])c2ccc(cc2)OC C62212758
Cc1cc(c2c(c1)[C@@](CCCO2)(C[NH3+])N3CCOCC3)C C62706190
CCC1(CC[NH2+]CC1)C(=O)Nc2nc3c(s2)CCC3 C62849976
CCC1(CC[NH2+]CC1)C(=O)N[C@H](C)c2cc(oc2C)C C62850111
CC[C@@]1(CC[NH2+]C1)C(=O)Nc2c(c3c(s2)CCC3)C#N C62900457
Cc1cnc(=O)n(c1)C[C@@H](C23CC4CC(C2)CC(C4)C3)[NH3+] C63049884
C[C@H]([C@@H]1CCCCN1C(=O)c2ccc(o2)Br)[NH3+] C63193377
C[C@]1(c2c([nH]cn2)CC[NH2+]1)CN3CCc4ccccc4C3 C65505264
C[C@@H]1CCC[C@@H]([C@@H]1C)NC(=O)/C=C\2/C(=O)Nc3ccccc3S2 C04931727
c1ccc2c(c1)[C@@](C(=O)N2)(CC(=O)C34CC5CC(C3)CC(C5)C4)O C06576173
CN(C)c1ccc2c(c1)OC(=C([C@H]2c3c(cccc3F)F)C#N)N C12414056
Cc1cccc(c1)n2c(c(c3c(c2=S)CO[C@H](C3)C(C)C)C#N)N C06719146
Cc1csc2n1c(=O)cc(n2)CSc3ccccc3N C15731908
CC\1=NN(C(=S)/C1=C(\c2ccccc2)/NO)c3ccccc3 C16161042
c1cc(oc1)C2=NN[C@H](C2)c3cc(ccc3O)Br C16789754
[H]/N=C/1\NC(=O)/C(=C/c2ccc(o2)Sc3ccc(cc3)Cl)/S1 C05649553
CCc1ccc(s1)S(=O)(=O)N2CCc3c2cc(cc3)N C20182710
C[C@H](c1ccc(cc1Cl)Cl)NC(=O)c2ccc(=O)[nH]c2 C18021855
Cc1cc(c(s1)C)C(=O)NNC(=O)c2cc3c(s2)CCCC3 C24178357
CCc1ccc(s1)S(=O)(=O)N2CCc3c2ccc(c3)N C20182734
CC[C@H]1C(=O)N(Cc2cc(ccc2O1)N)[C@@H]3CCCc4c3cccc4 C35872738
CC[C@H]1C(=O)N(Cc2cc(ccc2O1)N)[C@H](C)c3ccccc3 C35908897
CC[C@H]1CCCN(C1)S(=O)(=O)c2c(cc(cc2Cl)N)Cl C36168789
Cc1c(cccc1S(=O)(=O)N2CCC[C@@H]3[C@@H]2CCCC3)N C36826228
CC(C)Oc1c(cc(cc1Cl)Br)S(=O)(=O)N C36948527
C[C@H]1CCCCN1S(=O)(=O)c2ccc(cc2N)Br C37054429
Cc1ccc(c(c1S(=O)(=O)N2CCc3c(ccs3)C2)C)N C37054989
c1cc(ccc1NCc2cc3c(c(c2)Br)OCCO3)O C37131977
Cc1c(cco1)c2cc(n(n2)c3ccc(cc3)Br)N C37291323
CC[C@@H]1CCCN1S(=O)(=O)c2ccc(cc2N)Br C37912837
C[C@@H](c1ccc(cc1)O)N(C)C(=O)c2cc(c[nH]2)Br C38090170
Cc1cccc(c1C)N2C(=O)/C(=C(\C)/c3ccc(cc3)N)/SC2=O C39859999
Cc1cccc(c1C)N2C(=O)/C(=C(\C)/c3cccc(c3)N)/SC2=O C39860000
CC[C@@H]1CO[C@@H](CN1C(=O)c2cc(c(c(c2)Cl)Cl)N)C C40304524
C[C@H]1CCC[C@@H](N1S(=O)(=O)c2cc(c(cc2Cl)F)N)C C40314043
CCCn1cc(cc1C(=O)N2CCc3c(ccs3)[C@H]2C)N C40337455
Cc1c(cccc1S(=O)(=O)N2CCc3c(ccs3)[C@@H]2C)N C40347876
c1cc(ccc1Oc2ncc(cn2)N)I C40456114
CN(c1c(cc2c(n1)CCCC2)C(=S)N)C3CCOCC3 C43410882
C[C@@H]1CC[C@]2([C@H]([C@@]1(C)CCc3ccoc3)C[C@H]([C@@H]([C@]24CO4)O)O)C C43510539
CN(Cc1cc(cs1)Br)c2cc(nc(n2)N)Cl C48561076
C[C@@H](c1ccc(cc1)Br)NC(=O)NC(=O)[C@H](C)Cl C49527678
c1ccc(c(c1)CS(=O)(=O)N2CCSc3c2cccc3)N C50102550
CC(C)c1nc(c(s1)N)c2cc3c(c(c2)Cl)OCCO3 C50308935
c1ccc2c(c1)cc(c(n2)N)Cn3cc(ccc3=O)Br C50828957
c1cocc1[C@@H](c2cc3c(cc2Br)[nH]c(=O)[nH]3)Cl C52095067
c1cc(cc(c1)Br)Oc2c(nccn2)C(=S)N C54398563
C[C@@]12CC[C@H]([C@@]([C@H]1CCC(=C)[C@@H]2C/C=C\3/C=COC3=O)(C)CO)O C55161798
c1ccc(cc1)/C=C/2\CCC[C@@H](C2=O)[C@]3(c4ccccc4NC3=O)O C55175160
C[C@@]12CC[C@@H]([C@@]([C@@H]1CCC(=C)[C@@H]2C/C=C\3/C=COC3=O)(C)CO)O C56956033
c1cc(ccc1C#N)N[C@H]2c3ccc(cc3NC2=O)Br C19951626
CC1(CC2=C([C@H](NC(=S)N2)c3ccccc3OC)C(=O)C1)C C03896148
c1cc(ccc1/C=C/C(=O)N2Cc3c(sc(n3)N)C2)Cl C62215145
CN(Cc1ccc(cc1)Br)c2c(c(ncn2)Cl)N C62363171
Cc1ccc(c(c1)C)C[C@H]2C(=O)N(c3cc(ccc3O2)N)CC#C C62497559
CCCn1cnnc1c2cc(ccc2N)I C62824394
CC1(CCCN1S(=O)(=O)c2ccc(cc2N)Br)C C63066123
CC1(CCCN1S(=O)(=O)c2cc(ccc2N)Br)C C63066134
Cc1c2c(cc(c1OC)OC)CC[NH2+][C@@H]2Cc3ccc(cc3)O C03847300
CC[NH+]1CCc2c(sc3c2C(=N[C@@H](N3)/C=C\c4ccccc4)O)C1 C04556305
Cc1ccc(cc1S(=O)(=O)N2CCCc3c2cccc3)C[NH3+] C20189508
COc1ccc(cc1[C@@H](c2ccc3c(c2)OCCO3)[NH3+])Cl C21016951
Cc1c(ccc(c1OC)[C@@H]2[C@@H]3CCCC[C@]3(CC[NH2+]2)O)OC C22023011
C[C@@]12C[NH+]3C[C@@]([C@@H]1O)(CN(C2)[C@@H]3c4ccccc4O)c5ccccc5 C32124137
CC[C@H](C)[NH2+]Cc1[nH]c(=O)c2c3c(sc2n1)C[C@H](CC3)C C31934522
Cc1c(sc2c1c(=O)[nH]c(n2)C[NH2+][C@H]3CCCC[C@@H]3C)C C31934804
c1ccc(c(c1)Oc2c(n3ccsc3n2)C[NH3+])Br C35430435
c1cc(c(cc1F)Br)Oc2c(n3ccsc3n2)C[NH3+] C35430499
C[NH2+][C@@H](c1ccc2c(c1)oc(=O)[nH]2)c3ccc(s3)Br C35500596
C[NH2+]C1CCC(CC1)NS(=O)(=O)c2cc(sc2Cl)Cl C36880794
C[C@H]([C@@H]1CCC[NH+](C1)C)Nc2ccc3c(c2)NC(=O)CS3 C37072989
COc1ccc(cc1)[C@H](c2cc3c(cc2Cl)OCCO3)[NH3+] C37332189
c1cc(ccc1N2CCN(CC2)C(=O)C3(CCCC3)[NH3+])Cl C37616122
Cc1c(c(=O)[nH]c(n1)C)[C@H](C)[NH2+][C@@H](C)c2ccc(s2)Cl C37643114
Cc1c(c[nH]n1)C[NH2+][C@H](C)c2cc3cc(ccc3o2)Br C38011139
Cc1ccc(c(c1)Br)Oc2c(c(c(nn2)C)C)C[NH3+] C40290622
Cc1cc(c(c(c1)C)S(=O)(=O)NC2C[C@H]3CC[C@@H](C2)[NH2+]3)C C40746350
C[C@@H](c1cc2cc(ccc2o1)Br)[NH2+]Cc3ccn[nH]3 C41014302
c1cc(c(cc1[N+](=O)[O-])Br)C[C@H]2CCCC[C@H]2[NH3+] C42401649
Cc1cc(c(s1)C)[C@H](C)[NH2+]Cc2cc3c(cc2O)OCO3 C42880030
CC(C)(c1nc(on1)CSc2ccccc2Br)[NH3+] C43403056
COc1cc(ccc1[C@H](c2ccc3c(c2)OCCO3)[NH3+])Cl C43565003
CC[C@@H]1CCCC[NH+]1Cc2nc(c3c(c(sc3n2)C)C)N C49933630
Cc1c(sc2c1c(nc(n2)C[NH+]3C[C@H](C[C@@H](C3)C)C)N)C C49933638
CC[NH2+][C@H]1CCCc2c1sc(n2)c3ccc(c(c3)OC)O C50330733
CC[NH2+][C@@H](c1ccc2c(c1)NC(=O)CO2)c3ccc(s3)Cl C51171698
Cc1ccc(c(c1)OC)Oc2c(cc(cn2)Br)C[NH3+] C51544496
c1cc(c(cc1Br)Cl)OCc2cc(no2)C[NH3+] C52694357
C[C@@H]1CCC[C@@](C1)(CO)[NH2+]Cc2cc3c(c(c2)Cl)OCO3 C53116213
C[C@H]1CCC[C@@](C1)(CO)[NH2+]Cc2cc3c(c(c2)Cl)OCO3 C53116217
C[C@H]1CCC[C@](C1)(CO)[NH2+]Cc2cc3c(c(c2)Cl)OCO3 C53116223
COc1ccccc1N2CCN(CC2)C3(CCCCC3)C[NH3+] C19795823
CC[C@H](Cc1nc(on1)c2ccccc2I)[NH3+] C54184714
CCc1ccc2c(c1)N(C(=O)[C@@H](O2)c3ccccc3)[C@@H](C)C[NH3+] C57789315
C[C@@H](C[NH3+])N1c2cc(ccc2O[C@@H](C1=O)c3ccccc3)C(C)C C57789434
C[C@@H](C[NH3+])N1c2cc(ccc2O[C@@H](C1=O)C(C)C)C(C)(C)C C57789470
c1ccc(cc1)c2csc3n2c(nn3)c4cccc(c4)C[NH3+] C58021201
Cc1nc([nH]n1)Sc2ccc(cc2Br)[C@H](C)[NH2+]C C61700352
c1ccc2=[NH+]C(=O)C(=c2c1)NNc3c(c(c(c(c3F)F)F)F)F C06927941
CC[C@@H]1c2cc(ccc2N(C1=O)C)[C@@H](c3ccc(cc3)OC)[NH3+] C58088253
CCOc1cc(ccc1O)[C@@H]2[C@@H]3C(=c4ccccc4=[NH+]3)CCN2 C63349916
CCOc1cc(ccc1O)[C@H]2[C@@H]3C(=c4ccccc4=[NH+]3)CCN2 C63349917
C[C@@H](c1cccc(c1)Br)[NH2+]C[C@@H]2CNc3ccnn3C2 C58356363
Cc1cc(ccc1[C@H]2[C@@H](NCN2Cc3[nH]cc[nH+]3)c4ccccc4)F C65395821
c1ccc2cc(ccc2c1)[C@@H]3CC[NH+](C[C@H]3O)Cc4ccc(o4)CO C65404703
c1cc(ccc1c2ccc(o2)CNC3=[NH+]CCCN3)Br C66244245
c1ccc2c(c1)CCC[C@@]2(C[NH2+]Cc3cccc4c3OCCCO4)O C66906117
c1cc2c(cc1C[NH2+]Cc3cc(ccc3O)Cl)OCCCO2 C67011239
C/C(=N/NC(=S)N)/c1cc2c3ccccc3ccc2oc1=O C00495801
c1cc2c(cc[nH]2)cc1/C=C(/C#N)\C(=O)c3ccc(c(c3)O)O C03927329
Cc1ccc(nc1)Nc2nc(cs2)c3c(nc(s3)N)C C00813418
c1ccc(cc1)c2csc(n2)N/N=C/c3ccc(c(c3)O)O C04475423
Cc1ccc(cc1)[C@H]2[C@H]3[C@@H](NN=C3C(F)(F)F)OC(=C2C#N)N C05546352
Cc1ccc(o1)c2cc(c3ccc(c(c3n2)C)Cl)C(=O)NN C02568583
C[C@@H](C(=O)c1ccc(cc1)Cl)Sc2[nH]c(=O)cc(n2)N C13165101
CC(C)Oc1ccc(cc1/C=N/NC(=O)N)Br C13747778
Cc1ccc(c(c1)C)Cn2c(=O)c(c(nc2N)O)CC(C)C C16880977
CCc1c(nc(n(c1=O)Cc2cccc3c2cccc3)N)O C16881125
c1ccc2c(c1)c(c[nH]2)NC(=O)c3cc(n[nH]3)c4ccsc4 C20472545
c1ccc2c(c1)c(no2)CC(=O)Nc3cc(ccc3N)Cl C21007735
CNS(=O)(=O)c1ccc(c(c1)N)Oc2cccc(c2)Cl C35340231
Cc1cccc(c1C)N2CCN(CC2)c3ccc(cn3)NN C36221474
CC1(CN(CCO1)CC(=O)Nc2c(cc(cc2Cl)Cl)N)C C36231834
CN(C1CCCCCC1)S(=O)(=O)c2ccc(cc2)NN C36328936
C[C@H]1CCC[C@@H]([C@@H]1C)NS(=O)(=O)c2ccc(cc2N)OC C36854552
Cc1ccc(c(c1)N)S(=O)(=O)Nc2cc(ccc2OC)C C37063897
C[C@H]1CCC[C@@H](C1)Nc2ccc(cc2N)S(=O)(=O)N(C)C C37254748
c1c/c(=N/S(=O)(=O)c2cc(sc2Cl)Cl)/[nH]cc1N C37376279
Cc1ccc(cc1)CNc2c(c(ncn2)N3CCCC[C@@H]3C)N C40732157
c1c[nH]nc1C(=O)NNc2c(cc(cc2Cl)Cl)Cl C42196239
C=CCNC(=O)NNC(=O)c1cc2c(s1)CCCCC2 C42926015
CC[C@@H]1CCCCN1C(=O)C2(CCCCCC2)/C(=N/O)/N C44784862
CC[C@H]1CCCCN1C(=O)C2(CCCCCC2)/C(=N/O)/N C44784863
CC[C@H]1CCCN(C1)C(=O)C2(CCCCCC2)/C(=N/O)/N C44785352
CCC(CC)(/C(=N/O)/N)C(=O)N1CC[C@H]2CCCC[C@H]2C1 C44785444
C[C@@H]1c2ccsc2CCN1C(=O)[C@@H](C(C)C)/C(=N/O)/N C44879006
c1cc(sc1)c2c3c(n[nH]2)OC(=C([C@@H]3[C@H]4CCC=CC4)C#N)N C47309442
CC(C)c1c2c(n[nH]1)OC(=C([C@@H]2c3ccc(c(c3)F)F)C#N)N C39326135
Cc1c(s/c(=N/S(=O)(=O)c2ccc(cc2Cl)N)/[nH]1)C C49095855
Cc1ccc(c(c1)N)S(=O)(=O)/N=c/2\[nH]c(c(s2)C)C C49095908
CC(C)CNC(=O)NNC(=O)c1cc(cc(c1)Cl)Cl C49163863
Cc1c(c(n(n1)C)Nc2cc(ccc2OC)Br)N C49564520
CCc1ccc(cc1)N(C)S(=O)(=O)c2ccc(c(c2)N)O C49978425
c1cc2c(cc1Br)cc(o2)c3ccc(nn3)NN C50194164
CC(C)C1=[NH+][C@@H](C(=[NH2+])N1C)c2cc3c(c(c2)Cl)OCCO3 C50998310
c1cc(nc(c1Cl)C(=O)N2CC[C@H]3CCCC[C@@H]3C2)NN C51090827
c1cc(nc(c1Cl)C(=O)N2CC[C@H]3CCCC[C@H]3C2)NN C51090833
c1cc(nc(c1Cl)C(=O)N2CCC[C@H]3[C@H]2CCCC3)NN C51090946
Cc1cc(cc(c1OCc2c(nn(c2NN)C)C)C)Cl C51148573
Cc1c2c([nH]n1)SC(=C([C@@H]2c3c(cco3)C(C)(C)C)C#N)N C04457855
Cc1ccc(cc1)SCc2c3c(n[nH]2)OC(=C([C@H]3C)C#N)N C04147644
C[C@@H](C(=O)N1CCC[C@H]1c2ccc(cc2)C(C)(C)C)NC(=O)N C56077800
c1cc(c([nH+]c1)NC(=O)c2cc3cc(ccc3[nH]2)Br)[O-] C44334497
CCOc1ccc(cc1)c2[nH]c(=O)cc(n2)c3cccc(c3)N C58057247
Cc1cccc(c1)c2[nH]c(=O)cc(n2)c3cc(ccc3OC)N C58057724
COc1ccc(c(c1)N)NS(=O)(=O)c2ccc(cc2)Cl C21793191
CC(C)(C)NC(=O)c1cn(c2cccc(c2c1=O)N)C3CCCC3 C62320062
CCOc1cccc(c1O)[C@@H]2Nc3ccc(cc3C(=O)N2)Cl C63498912
Cc1ccc(cc1)[C@H](c2cccc(c2)O)NC3=[NH+]CCN3 C21985945
C[C@H](c1ccccc1)[NH2+][C@@H](C)c2ccc(cc2)S(=O)(=O)N C35019289
CCC(C)(C)[C@H]1CC[C@@H]([C@@H](C1)Sc2[nH]ncn2)C[NH3+] C35722931
c1cc(ccc1N[C@@H]2C[C@@H]2[NH3+])S(=O)(=O)C(F)(F)F C36267675
C[C@@H]1CCC[C@@H](C1)Oc2c3ccccc3ncc2C(=[NH2+])N C36914271
C[C@@H]1CCC[C@H](C1[NH2+][C@@H](C)c2ccc3c(c2)[nH]c(=O)[nH]3)C C37163174
C[C@H]1CC[C@@H]([C@@H](C1)[NH2+]C2CCN(CC2)C(=O)N)C(C)C C37294952
C[C@@H]1C[C@H](C[NH+](C1)C[C@@H](COc2ccccc2N)O)C C36670038
C[C@H]1CC[C@@H]([C@@](C1)(C(=O)N)[NH+]2CCCNCC2)C(C)C C37943794
C[C@H]1CC[C@H]([C@@](C1)(C(=O)N)[NH+]2CCCNCC2)C(C)C C37943796
c1ccc(c(c1)N[C@@H]2CCCC[C@H]2[NH3+])S(=O)(=O)C(F)F C38050908
CCCS(=O)(=O)c1ccccc1N[C@@H]2CCCC[C@@H]2[NH3+] C38050954
Cc1cccc2c1NC(=O)[C@H]2[NH2+][C@H](C)c3cccc(c3)O C40453703
Cc1c(sc(n1)C(C)(C)C)[C@H](C)[NH2+]C(C)(C)C(=O)N C40674736
CCCN(CC[NH3+])C(=O)NC12CC3CC(C1)CC(C3)C2 C41160678
c1ccc2c(c1)c(cc[nH+]2)NCCOc3ccccc3N C41721597
C[C@H](C[NH3+])CN(C)C(=O)NC12CC3CC(C1)CC(C3)C2 C42455499
C[C@H]1CCC[C@H](C1)[NH2+]CCc2ccc(cc2)S(=O)(=O)N C42477255
CC[C@H]([C@@H](c1ccccc1Cl)Sc2[nH]nc(n2)C)[NH3+] C43090229
CC[C@H]([C@@H](c1ccc(o1)C)Sc2[nH]c3ccccc3n2)[NH3+] C43367278
C[C@@H]1C[C@@H](CN(C1)c2c(cc3c(n2)CCCC3)C(=[NH2+])N)C C43410372
C[NH+]1CCC[C@H](C1)Nc2c(cc3c(n2)CCCC3)C(=S)N C43410901
c1cc(cc(c1)Oc2c(cc3c(n2)CCCC3)C[NH3+])CO C43474691
CCc1ccc(s1)[C@@H](c2ccc3c(c2)NC(=O)CO3)[NH3+] C43639811
C[C@@H](CNc1ccc2c(c1N)ncs2)[NH+]3CCCCC3 C44989150
C[C@H]1CCC[C@@H](C1)[NH+](C)C[C@@](c2ccccc2)(C(=O)[O-])[NH3+] C45276404
c1ccc(c(c1)C#CC[NH3+])NS(=O)(=O)CC2CCCCC2 C49044160
c1cc(sc1C[NH+]2CCC[C@@H](C2)CNC(=O)N)Br C49392437
CCC1CC[NH+](CC1)Cc2cc3ccccc3nc2NN C51146126
CC[C@@H]1CCCC[NH+]1Cc2cc3ccccc3nc2NN C51147318
Cc1cc(ccc1NC(=O)[C@H](C)[NH+]2CC[C@@H](C[C@@H]2C)C)N C51728951
C[NH2+][C@H](c1cc2c(cc1Br)[nH]c(=O)[nH]2)C3CC3 C52094566
C[C@@H]1CCC[C@H](C1)[NH+](C)CCc2[nH]c3cc(ccc3n2)N C49008693
CC(C)(C)c1[nH+]c2cc(ccc2n1[C@H]3CCCC[C@@H]3O)N C52853604
C[C@@H](Cn1cc[nH+]c1)Nc2cccc(c2C(=S)N)Cl C52906390
C[C@@H]1CCC[C@](C1)(CO)NC(=O)[C@@H]2C[C@@H]3CCCC[C@@H]3[NH2+]2 C53127765
c1ccc(cc1)[C@@H](CC(=[NH2+])N)n2ccc(n2)C(F)(F)F C55023499
Cc1ccc(cc1C)Nc2nnc(s2)SCC[NH3+] C57578311
c1cc(ccc1[C@@H](C[NH3+])Nc2ccc3c(c2)OCCO3)Cl C57633819
CCC1(CN(c2cc(ccc2O1)N)C3CC[NH2+]CC3)CC C58006003
c1cc(c(cc1Cl)Cl)Cc2[nH]c(=O)cc(n2)C[NH3+] C58054126
C[C@H]1CCC[C@H](C1)[NH+](C)Cc2c(ccc(n2)NN)Cl C61631447
C[C@H]1CCCC[C@@H]1[NH+](C)Cc2c(ccc(n2)NN)Cl C61638473
CCCC1CC[NH+](CC1)Cc2c(ccc(n2)NN)Cl C61638822
CC(C)N[C@](C)(C[NH+]1CCC2(CCCCC2)CC1)C(=O)N C61821801
CC(C)(C)[NH2+]Cc1ccc(cc1)N2CCCC[C@@H]2C(=O)N C62737528
C[C@H](C/C(=N/O)/N)[NH+](C)Cc1ccc(cc1Cl)Cl C63089762
CC1CCC(CC1)C[NH2+][C@H](C)c2ccc3c(c2)[nH]c(=O)[nH]3 C63144568
Cc1c(sc2c1c(ncn2)N[C@H]3CCCCC[C@H]3[NH3+])C C63214708
c1cc(c(cc1Cl)Cl)CN/C(=[NH+]/C[C@@H]2CCCO2)/N C66242643
c1ccc(cc1)Nc2nc(nc(n2)N)CSc3nnc(n3c4ccccc4)c5ccccc5Cl C01077883
c1ccc(cc1)C(=O)[C@H]2[C@H](NC(=O)N[C@@]2(C(F)(F)F)O)c3ccc(o3)c4ccc(c(c4)Cl)Cl C01251840
Cc1cc(cc(c1)n2c(c(c3c2nc4ccccc4n3)C(=O)Nc5c(c6c(s5)CCCC6)C(=O)OC)N)C C02314175
Cc1ccccc1n2c(=O)c3c(nc2NNC(=S)NCC(=C)C)-c4ccccc4CC35CCCCC5 C02299483
Cc1cc(c(cc1Cl)C(C)C)OCc2cc(ccc2OC)[C@H]3c4c(c5ccccc5[nH]4)C[C@@H]([NH2+]3)C(=O)[O-] C01823606
CCc1ccc(cc1)N2C(=O)Nc3ccc(cc3[C@]2(C(=O)NCc4ccc(cc4)C)O)Br C03670458
C[C@@H](CCc1ccccc1)NC(=O)[C@]2(c3cc(ccc3NC(=O)N2c4ccccc4)Br)O C03670544
c1ccc(cc1)Nc2nc(nc(n2)N/N=C/c3ccc(o3)I)Nc4ccccc4 C09311752
Cc1cc(ccc1O)/C(=N/Nc2cc(nc(n2)c3cc(cc(c3O)Br)Br)C)/C C13548674
c1cc(ccc1c2nnc(n2C3CCCCC3)SCC(=O)N/N=C/c4ccc(cc4O)O)Cl C02330183
c1cc(ccc1N/N=c\2/c(cc3ccc(cc3o2)O)C(=O)Nc4ccc(cc4)Br)Cl C13940995
COc1ccc(cc1)NS(=O)(=O)c2ccc3c(c2)[C@H]4C=CC[C@@H]4[C@@H](N3)c5c6ccccc6ccc5O C14547731
Cc1c(c(c(c(c1Br)O)Br)O)/C=N/NC(=O)COc2cccc(c2)Cl C03080313
C[C@H](C(=O)Nc1ccc(cc1)Cc2nc3ccccc3s2)Sc4nnc(n4N)C5CCCCC5 C03408426
c1cc(c(cc1Cl)Cl)c2nnc(n2N)SCC(=O)Nc3c(cc(cc3Br)F)F C16755764
c1ccc2c(c1)N(c3cc(ccc3S2)Cl)C(=O)CSc4nnc(n4N)c5c6c([nH]n5)CCC6 C09449326
CCOc1cc(cc(c1O)[N+](=O)[O-])[C@@H]2C3=C(C[C@@H](CC3=O)c4ccc(cc4)C)Nc5ccccc5N2 C12411364
CCOc1cc(cc(c1O)[N+](=O)[O-])[C@@H]2C3=C(C[C@H](CC3=O)c4ccc(cc4)C)Nc5ccccc5N2 C12411367
COc1ccc(cc1COc2ccc(cc2)Cl)/C=N/NC(=O)c3c(c(c(c(n3)Cl)Cl)N)Cl C13756511
CCOc1cc(cc(c1O)Cl)[C@H]2C3=C(C[C@H](CC3=O)c4ccccc4OC)Nc5ccccc5N2 C21222770
CCOc1ccc(cc1)[C@@H]2CC3=C([C@H](Nc4ccccc4N3)c5cc(c(c(c5)Cl)O)OC)C(=O)C2 C21227922
CCCOc1ccc(cc1)[C@@H]2CC3=C([C@@H](Nc4ccccc4N3)c5cc(c(c(c5)Cl)O)OC)C(=O)C2 C21229903
CN(C)c1ccc(cc1)[C@H]2CC3=C([C@H](Nc4ccccc4N3)c5cc(c(c(c5)Cl)O)OC)C(=O)C2 C21234098
CC(C)Oc1ccc(cc1)[C@H]2CC3=C([C@H](Nc4ccccc4N3)c5cc(c(c(c5)Cl)O)OC)C(=O)C2 C21253066
Cc1cc(nc2c1c(c(s2)C(=O)O[C@@H](C)C(=O)Nc3cccc4c3C(=O)c5ccccc5C4=O)N)C C22227584
c1ccc(cc1)OS(=O)(=O)c2ccc(cc2)Oc3cc(c4c(c3N)C(=O)c5ccccc5C4=O)O C25560060
CC(=C)[C@H]1CC[C@@]2([C@@H]1[C@@H]3CC[C@@H]4[C@]([C@@]3(CC2)C)(CC[C@@H]5[C@@]4(C/C(=C/NC(=O)N)/C(=O)C5(C)C)C)C)C(=O)OC C35494147
c1ccc(cc1)c2c3c(n(nc3nc(n2)NCc4ccc5c(c4)OCO5)c6ccc(c(c6)Cl)Cl)N C35576731
CC[C@@H](C)[C@H](C(=O)N1CCN([C@@H](C1)C)C(=O)NC2CCCCC2)NC(=O)Nc3ccc(cc3)Br C35688329
CC(C)(C)NC(=O)[C@@H](c1ccc(cc1)C(F)(F)F)N(c2cccc(c2)Cl)C(=O)c3c(cccc3O)O C36484854
c1cc2c(cc1NC(=O)CSc3nnc(n3N)c4ccc(cc4Cl)Cl)OC5(O2)CCCC5 C36855873
c1ccc2c(c1)N(c3cc(ccc3S2)Cl)C(=O)CSC4=NN[C@@H](N4N)[C@@H]5C6=C(CCC6)N=N5 C39006638
Cc1ccc2c(c1)c(c[nH]2)CCNC(=O)[C@@H]3C=C4N=C(C=C(N4N3)C(F)(F)F)c5ccc(cc5)Cl C39243112
c1ccc(cc1)Cn2c3c(c4c(c2=O)cc(cn4)c5ccccc5O)N[C@@H](CC3=O)c6ccccc6O C39449277
CCOn1c2c(c3c(c1=O)cc4c(cccc4n3)c5ccccc5O)N[C@@H](CC2=O)c6ccccc6O C39452752
c1ccc(cc1)Cc2cc3c(cc2c4ccccc4O)[C@@H]5CO[P@@](=O)(NN5CC3)c6ccccc6O C39464250
Cc1ccc(cc1)c2c(c(nc3c2sc(c3C(=O)N4C[C@H](O[C@@H](C4)C)C)Nc5ccccc5)N)C#N C39895359
CC(C)(C)c1cc(cc(c1O)C(C)(C)C)/C=C\2/C(=O)N(C(=S)S2)NC(=O)c3ccccc3O C40004205
Cc1cc(c(cc1Nc2c(c(ncn2)N3CCc4ccccc4C3)N)Cl)[C@H](C#N)c5ccc(cc5)Cl C40688716
Cc1ccc(c(c1)C)NC(=O)[C@H]2[C@@H]([C@@H]([C@@](CC2=O)(C)O)C(=O)Nc3ccc(cc3C)C)c4ccc(cc4)F C41006303
CC(=C)[C@H]1CC[C@@]2([C@@H]1[C@@H]3CC[C@@H]4[C@@]([C@]3(CC2)C)(CC[C@@H]5[C@]4(C/C(=C\NC(=O)N)/C(=O)C5(C)C)C)C)C(=O)OC C43867180
CC1(CC2=C([C@@H](c3c(nc(nc3N2)SCc4ccccc4)N)c5ccc6c(c5)OCO6)C(=O)C1)C C44973601
c1cc(cc(c1)/N=c\2/c(cc3cc4c5c(c3o2)CCCN5CCC4)C(=O)Nc6ccc(cc6)Cl)C(=O)N C20237200
c1ccc(cc1)COc2ccc(cc2)c3c4c([nH]n3)OC(=C([C@H]4c5c(cccc5Cl)Cl)C#N)N C09292305
Cc1ccc(cc1)/C=c\2/c(=O)n3c(=C([C@@H](C(=C3N)C#N)c4ccc(cc4)C)C(=O)NCc5ccccc5)s2 C59293489
Cc1ccc(c(c1)NC(=O)CSc2nc([nH]n2)N/N=C/c3ccc4ccc5cccc6c5c4c3cc6)C C59310303
Cc1ccc(c(c1)C)NS(=O)(=O)c2cccc(c2)C(=O)N/N=C\3/c4cc(ccc4NC3=O)C(C)C C12603042
Cc1cc(c(c(c1)C)S(=O)(=O)N=C2C=C(C(=O)c3c2cccc3)NNC(=O)c4ccccc4O)C C12291441
c1ccc(cc1)C(=O)[C@H]2/C(=C/c3ccc(o3)c4ccc(c(c4)Cl)Cl)/NC(=O)N[C@]2(C(F)(F)F)O C27017230
CC[NH+](CC)c1ccc(cc1)/C=C/2\C(=O)c3c(cc(c(c3O2)C[NH+]4CCN(CC4)c5ccccc5F)O)C C62977220
C[NH+]1CCc2c(sc3c2C(=O)N[C@@H](N3)c4ccc(cc4)OC(=O)c5cccc(c5)Br)C1 C08448852
Cc1c(c(n(n1)Cc2cc(ccc2OC)[C@@H]3c4c(c5cc(ccc5[nH]4)OC)CC[NH2+]3)C)Br C02119030
CCCCc1ccc(cc1)N2C(=O)[C@@H]3[C@H]([NH2+][C@]4([C@@H]3C2=O)c5ccc(c(c5NC4=O)C)Cl)CC(=O)N C08788980
Cc1cc(cc2c1NC(=O)[C@]23[C@H]4[C@@H]([C@H]([NH2+]3)Cc5c[nH]c6c5cccc6)C(=O)N(C4=O)c7ccccc7)Cl C08790760
Cc1ccc2c(c1)[C@]3([C@H](C[C@@H]([NH2+]3)Cc4ccccc4)C(=O)Nc5cc(ccc5OC)OC)C(=O)N2 C08876800
C[C@@H]1C[C@@H](CN(C1)S(=O)(=O)c2ccc(cc2)C(=O)Nc3c(c4c(s3)C([NH2+]C(C4)(C)C)(C)C)C#N)C C08881771
CC(C)[NH+]1CCc2c(sc3c2C(=N[C@@H](N3)c4ccc(cc4)OC(=O)c5ccc(cc5)C(C)(C)C)O)C1 C08927613
CCOc1ccccc1C(=O)[C@H]2[C@H]3CCC[NH+]3[C@@]4([C@@]25c6ccccc6NC5=O)c7cc(cc(c7NC4=O)C)C C09266129
CCc1ccc2c(c1)[C@@]3(C(=O)N2)[C@]4(c5ccccc5NC4=O)[C@@H]([C@H]6[NH+]3CCC6)C(=O)c7ccccc7Cl C09453365
CC[C@@]1(C(=O)N(C(=O)N1)CCc2c(ncs2)C)C3CC[NH+](CC3)Cc4c5ccccc5ccc4O C12166097
CC(C)(C[NH2+][C@H]1CCc2c(sc3c2c(=O)n(cn3)Cc4c5ccccc5ccc4OC)C1)CO C12512533
Cc1c(c(=O)oc2c1c(cc3c2CCC(O3)(C)C)OC)CC(=O)NC4CC([NH2+]C(C4)(C)C)(C)C C13726983
c1cc(ccc1C(=O)NC(=O)N(c2ccc(cc2)Cl)C(=O)NC3=[NH+][C@@H]4CCCC[C@@H]4N3)Cl C02451686
c1cc(ccc1C(=O)NC(=O)N(c2ccc(cc2)Cl)C(=O)NC3=[NH+][C@@H]4CCCC[C@H]4N3)Cl C02451684
COc1ccc(cc1OC)[C@@H]2CC3=C([C@@H](n4c5ccccc5[nH+]c4N3)c6c[nH]c7c6cccc7)C(=O)C2 C22748735
CC(=O)[NH+]=c1ccc-2c(cc(oc2c1)O)COC(=O)c3ccccc3NC(=O)Cc4ccccc4 C22825107
C[C@@H](c1ccc(cc1)S(=O)(=O)N)[NH+](C)CC(=O)Nc2c(c(cc(c2Cl)Cl)Cl)Cl C23259846
CC1(Cc2c(c(sc2C([NH2+]1)(C)C)NC(=O)c3cc4cc(ccc4s3)[N+](=O)[O-])C(=O)OC)C C33825621
CCOC(=O)C1=C(N(C(=O)N[C@@H]1c2ccc(cc2)C)C)C[NH+]3CCCN(CC3)C(=O)NC(C)(C)C C35645023
CCc1ccc2c(c1)[C@@]3(C(=O)N2)[C@]4(c5ccccc5NC4=O)[C@@H]([C@@H]6[NH+]3CCC6)C(=O)c7ccccc7Cl C35876679
CCc1cccc2c1NC(=O)[C@@]23[C@]4(c5ccccc5NC4=O)[C@@H]([C@@H]6[NH+]3CCC6)C(=O)c7ccccc7Cl C35877085
CCOC(=O)C1=C(N(C(=O)N[C@@H]1c2ccccc2Cl)C)C[NH+]3CCCN(CC3)C(=O)NC(C)(C)C C35992876
CCOC(=O)C1=C(N(C(=O)N[C@H]1c2ccccc2Cl)C)C[NH+]3CCCN(CC3)C(=O)NC(C)(C)C C35992877
COC(=O)[C@@H](Cc1ccccc1)NC(=O)N2CCc3c([nH+]c[nH]3)[C@@H]2c4ccc(cc4)Br C36569451
CC(=O)/[NH+]=c\1/ccc-2c(cc(oc2c1)O)CSc3nnc(n3N)c4ccc(cc4Cl)Cl C36799261
Cc1cc(ccc1NC(=O)C[NH+]2[C@@H]3CC[C@H]2CC(C3)NC(=O)NC45CC6CC(C4)CC(C6)C5)[N+](=O)[O-] C12644020
CCOc1ccc2=C/C(=C/NNc3nc4ccc(cc4c(n3)c5ccccc5)Cl)/C(=O)[NH+]=c2c1 C09057624
C=C1[C@@H]([C@H](N2C(=[NH+]1)N=C(N2)c3cccc(c3)[N+](=O)[O-])c4ccccc4F)C(=O)Nc5ccccc5 C03332055
C[C@]12C[C@H](CC(C1)(C)C)[NH+](C2)Cc3c(ccc4c3oc(c(c4=O)c5nc6ccccc6s5)N)O C38192200
C[N+](C)(C)c1cccc(c1)/N=N/c2ccc(c3c2cccc3)/N=N/c4ccc(c(c4N)N)/N=N\c5ccccc5 C38635536
c1ccc2c(c1)cccc2COc3ccccc3[C@H]4CC(=NN4)C(=O)N/N=C/C5=c6ccccc6=[NH+]C5 C38990165
c1ccc2c(c1)CCc3ccccc3N2C(=O)CSC4=NC(=[NH+][C@H](N4)c5cccc(c5)Cl)N C39448851
c1ccc(cc1)C[P@]2(=O)N[NH+]3C[C@@H]4C=C(C(=C[C@@H]4C[C@@H]3CO2)c5ccccc5O)c6ccccc6O C39466510
CCc1ccc(cc1)CCNC(=O)[C@@H]2CN(CC23CC[NH2+]CC3)C(=O)c4ccc(o4)c5ccccc5F C39654573
Cc1ccc2c([nH+]1)cccc2Nc3c(c(ncn3)Oc4ccc(c5c4nccc5)Br)N C40796901
Cc1ccc(cc1)[C@H]2C3=C(CC(CC3=O)(C)C)Nc4ccccc4N2CC(=O)NCCc5c[nH]c[nH+]5 C09356383
c1ccc(cc1)C(c2ccccc2)NC(=O)C[NH+]3CCC(CC3)Nc4[nH]c(=O)c5c(n4)CCCC5 C13564766
c1ccc2c(c1)cc(/c(=[NH+]/c3ccc(cc3)S(=O)(=O)N)/o2)C(=O)Nc4ccccc4Br C59170581
C/C(=N\NC(=[NH2+])S[C@H]1CC(=O)N(C1=O)c2ccc(cc2)Cl)/c3ccc(cc3)c4ccccc4 C59489336
CC(C)[NH+]1CCc2c(sc3c2C(=N[C@H](N3)c4ccc(o4)c5cccc(c5)Br)O)C1 C15947059
C[C@@]1(CC[C@@H](C1(C)C)C2[NH+]=c3ccccc3=[NH+]2)C(=O)N/N=C/c4ccc(c(c4C(=O)[O-])OC)OC C63089124
Cc1ccc(c(c1)Sc2ccc(cc2)NC(=O)CN3C(=O)[C@@H](NC3=O)CC4=c5ccccc5=[NH+]C4)C C63204579
Cc1ccc(cc1)C(=O)N/C(=C\[C@@H]2CN(c3c2cccc3)C)/C(=O)NCCC4=c5ccccc5=[NH+]C4 C63354506
c1ccc(cc1)C2=c3cc(ccc3=[NH+][C@@H]2C(=O)N/N=C/c4cc(ccc4O)[N+](=O)[O-])Br C63354542
c1ccc(cc1)[C@@H](CNC(=O)C2=CC3=c4ccccc4=[NH+][C@@H]3C(=N2)c5cccc(c5)Br)O C38558308
c1ccc(cc1)[C@H](CNC(=O)C2=CC3=c4ccccc4=[NH+][C@H]3C(=N2)c5cccc(c5)Br)O C38558313
Cc1ccc(cc1)N2[C@@H]([C@@H](C(=O)N(C2=O)c3ccc(cc3)C)[C@@H]4[C@@H]5C(=c6cc(ccc6=[NH+]5)OC)CCN4)O C63374365
CC(C)C[C@@H](C(=O)NC1CCCCC1)NC(=O)[C@@H]2CC3=c4ccccc4=[NH+][C@H]3[C@H]5N2C(=O)c6c5cccc6 C63383509
C/C(=C\1/C(=NN(C1=O)[C@H]2Nc3ccccc3S2)C(F)(F)F)/NCCC4=c5ccccc5=[NH+]C4 C63110579
Cc1cc(cc2c1NC(=O)[C@@]23[C@H]4[C@@H]([C@H](N3)CC5=c6ccccc6=[NH+]C5)C(=O)N(C4=O)C7CCCCC7)Cl C63473004
c1ccc(cc1)C(=O)CSc2nc(c3c4c(sc3n2)CCC4)N C00294962
C[C@@H]1CCc2c(sc3c2c(ncn3)NC[C@@H](c4ccccc4)O)C1 C03339596
c1ccc(cc1)[C@H](c2ccc3cccnc3c2O)Nc4nccs4 C00086133
Cc1ccc(cc1)C(=O)c2c(c3cc4c(nc3s2)CCCC4=O)N C02586235
Cc1ccc(c(c1)Cl)NC(=O)CCN2[C@H](CC(NC2=S)(C)C)C C03654813
Cc1c(sc2c1c(ncn2)NCCc3c([nH]c4c3cccc4)C)C C01425897
[H]/N=C\1/N(C(=O)/C(=C/c2c([nH]c3c2cccc3)C)/S1)c4cccc(c4C)C C04658797
c1ccc(c(c1)[C@@H](c2ccc3cccnc3c2O)Nc4cccnc4)F C01065950
c1ccc(c(c1)[C@H](c2ccc3cccnc3c2O)Nc4cccnc4)F C01065955
C[C@H]1CCc2c(sc(c2C(=O)NC)NC(=O)/C=C/c3ccccc3)C1 C05055543
CCc1nnc(n1N)SCc2c(ccc(c2Cl)Cl)Cl C05548528
Cc1ccsc1C(=O)NNC(=O)CC23CC4CC(C2)CC(C4)C3 C05787774
Cc1cc(cc(c1O)C)NS(=O)(=O)c2ccc(cc2)Br C03471739
c1ccc(c(c1)CC(=O)NNC(=O)C23CC4CC(C2)CC(C4)C3)Cl C06449286
c1ccc(cc1)CC(=O)N/N=C/c2cc(ccc2O)Br C00259310
c1ccc2c(c1)ccc3c2c(cc(=O)o3)CS/C(=N/C4CCCC4)/N C07665036
c1cc(sc1)c2cn(c(n2)N)/N=C/c3ccc(cc3Cl)Cl C00254989
Cc1ccc(s1)C(=O)NCC(=O)NC23CC4CC(C2)CC(C4)C3 C09503369
c1c2c(sc1C(=O)NNC(=O)C[C@@H]3CCC=C3)CCCCCC2 C12698338
Cc1ccc(c(c1)C)NC(=S)N2CCN(CC2)c3ccccc3O C06400331
CCOc1cccc2c1N[C@@H]([C@H]3[C@@H]2C=CC3)c4ccc(c(c4)O)OC C14457197
c1ccc(cc1)[C@H]2CC3=C([C@@H](Nc4ccccc4N3)c5cccnc5)C(=O)C2 C18276646
c1ccc2c(c1)C[C@@H](CO2)NCc3c[nH]nc3c4ccc(cc4)Cl C20211516
Cc1cccc(c1C)N2CCN(CC2)C[C@H](c3c[nH]c4c3cccc4)O C20441971
c1ccc(c(c1)c2nc(no2)c3cccc(c3)N)I C35697122
c1cc(cc(c1)N)c2nc(on2)c3ccc(cc3)I C35697208
c1ccc(c(c1)CSc2ccc(cc2N)Br)[N+](=O)[O-] C37205799
C[C@@H]1C(=O)Nc2cc(ccc2O1)N[C@H](C)c3c(ccs3)Br C37281481
CC[C@@H](c1cccc(c1)Br)Nc2ccc3c(c2)[nH]c(=O)o3 C37316407
c1c(c(cc(c1Cl)S(=O)(=O)N)Cl)OCC2CCCCC2 C37370467
c1cc(ccc1Oc2ccc(cc2Cl)Br)S(=O)(=O)N C37370617
c1c(c[nH]c1C(=O)Nc2c(c3c(s2)CCCCC3)C#N)Br C37494751
Cc1cc(ccc1NC[C@H](c2ccc3c(c2)OCO3)O)Br C37875640
Cc1cccc(c1)N[C@H](C#N)c2cc(c(c(c2)Br)O)OC C37936752
COc1cc(cc(c1O)Br)[C@@H](C#N)NC2CCCCCC2 C37970143
C[C@]1\2CC[C@](C1(C)C)(C/C2=N\O)C(=O)Nc3ccc(cc3)Br C39850542
COc1ccc(cc1[C@H](c2ccc3c(c2)[nH]c(=O)[nH]3)Br)Cl C40282542
c1cc2c3c([nH]c2c(c1)C(=O)Nc4cccnc4Br)CCCC3 C40816797
CCCn1c(c(c(=O)n1c2ccccc2Br)N)C(C)C C40933546
Cc1cc2cc(c(=O)[nH]c2cc1C)CNC(=O)C34CC5CC(C3)CC(C5)C4 C41168722
c1cc(cc2c1ccc(n2)/C=C/C(=O)NNc3ccc(cc3)F)Cl C44597235
CCCCC[C@H]1/C=C\[C@@H]2[C@H](C/C=C\CCCC(=O)O1)[C@@H](C[C@@H]2O)O C45788964
COc1cc2c(c(c1)Br)oc(n2)c3ccc(cc3Cl)N C45920212
c1cc(cc(c1)Br)Oc2ccc(cc2Cl)S(=O)(=O)N C48758897
CCc1c(c2ccc(cc2[nH]c1=O)NC(=O)/C=C\c3ccccc3)C C49472048
C[C@@H]1C[C@H]1[NH2+][C@@](C)(c2cc3cc(ccc3o2)Br)C(=O)[O-] C52301645
Cc1c(c(n(n1)[C@H](C)c2cc3ccccc3o2)N)I C43669240
c1cc(c(cc1I)c2nc(no2)C3CCCCC3)N C62824309
COc1ccc(cc1N[C@H]2c3cc(ccc3NC2=O)Br)Cl C21048529
CCC[C@@]12CN3CC[C@@]([C@@H]1O)(CN(C2)[C@@H]3c4c[nH]c5c4cccc5)CC C39951226
c1cc2c(cc1Cl)c(=O)c(co2)[C@@H]3[C@@H]4CCCC[C@@]4(CC[NH2+]3)O C05093934
Cc1ccc2c(c1)c(c([nH]2)C)[C@@H](C[NH+]3CCc4ccccc4C3)O C21793247
Cc1c(cco1)[C@H](c2cc(cc(c2OC)Br)Cl)[NH3+] C35081508
C[C@H](c1cccc(c1)Br)[NH2+][C@H]2COc3c2ccc(c3)O C36919999
C[C@@H]1CCC[C@H](C1)[NH2+][C@@H]2c3ccc(cc3NC2=O)Br C37253898
c1cc2c(cc1[C@@H](c3ccc(cc3Cl)Br)[NH3+])OCCO2 C37365717
c1ccc(cc1)[C@H]([C@@H](c2ccccc2)O)/[NH+]=C/c3ccccc3O C18085899
C[C@H]([C@@H](c1ccc(cc1)Br)Oc2ccc(cc2)CC#N)[NH3+] C42956543
Cc1ccc(c(c1)Br)O[C@H](C[NH3+])c2ccc(cc2)OC C42963424
CC[C@H]1CO[C@H](CN1[C@@H](c2cccc(c2)Br)[C@@H](CC)[NH3+])C C43020720
CC[C@@H]([C@H](c1cccc(c1)Br)n2c(c(c(n2)C)C)C)[NH3+] C43022220
C[C@H]([C@H](c1cccc(c1)Br)Oc2ccc(cc2)OC)[NH3+] C43022746
C[C@@H]([C@H](c1ccccc1Br)Oc2ccc(cc2)CC#N)[NH3+] C43094133
C[C@H]([C@H](c1ccccc1Br)Oc2ccc(cc2)CC#N)[NH3+] C43094135
C[C@H]([C@H](c1ccccc1Br)Oc2ccc(cc2)C#N)[NH3+] C43094380
CC[C@@H]([C@H](c1ccccc1Br)Sc2nncs2)[NH3+] C43095990
Cc1ccc(s1)[C@@H](C[NH3+])Oc2ccc(c3c2nccc3)Cl C43244521
CCc1c(nn(c1C)[C@@H](c2ccc(s2)Br)[C@@H](C)[NH3+])C C43263496
CCc1c(nn(c1C)[C@@H](c2ccc(s2)Br)[C@H](C)[NH3+])C C43263500
C[C@@H]([C@@H](c1ccc(s1)Br)Oc2cccc(c2C#N)F)[NH3+] C43265391
CC1(Cc2cccc(c2O1)O[C@@H](C[NH3+])c3cc(cs3)Br)C C43288433
C[C@H]([C@@H](c1cc(cs1)Br)Oc2cccc3c2nccc3)[NH3+] C43289491
Cc1nc2c(s1)cc(c3c2scc3)O[C@H](C[NH3+])C(C)(C)C C43295324
CC[C@H]([C@H](c1ccco1)Oc2cccc(c2)I)[NH3+] C43337670
Cc1ccc(o1)[C@H]([C@H](C)[NH3+])Oc2ccc(cc2)I C43366842
CC[C@H]([C@@H](c1ccc(s1)Cl)N2C[C@@H](OC(C2)(C)C)C)[NH3+] C45662498
CC[C@H]([C@H](c1ccc(s1)Cl)N2C[C@@H](OC(C2)(C)C)C)[NH3+] C45662503
CC[C@H]([C@H](c1ccc(s1)Br)N2C[C@@H](OC(C2)(C)C)C)[NH3+] C45662576
CC[C@@H]([C@@H](c1ccccc1Br)N2C[C@@H](OC(C2)(C)C)C)[NH3+] C45662668
c1cc(c(c(c1)Br)O[C@H]2CCCC[C@@H]2O)C[NH2+]C3CC3 C48795930
Cc1ccc(s1)[C@H](C)[NH2+][C@H]2c3cccc(c3NC2=O)Br C49162187
CC[C@@H](c1cccs1)[NH2+][C@H]2c3cccc(c3NC2=O)Br C49529666
CC[C@H]([C@@H](c1ccccc1Br)n2c(c(c(n2)C)Cl)C)[NH3+] C50586238
CC[C@@H]([C@@H](c1ccc(s1)Cl)n2c(c(c(n2)C)Br)C)[NH3+] C50588843
C[NH+](Cc1cc(sc1)Br)Cc2cc3ccccc3nc2N C50817109
CC[C@@H]([C@H](c1cc(cs1)Br)Sc2cc(nn2C)C)[NH3+] C52309177
c1cc(c(cc1Cl)Br)OCc2cc(co2)C[NH3+] C52692350
c1cc(c(c(c1)F)F)[C@@H](c2cc3c(cc2Br)OCCO3)[NH3+] C54189988
Cc1cc2c(cc1C)n(c(n2)C(Cl)(Cl)Cl)[C@H](C)C[NH3+] C57802143
c1cc(ccc1c2ccc(o2)CN3CCCC[C@@H]3C[NH3+])Br C44558982
c1c(c(oc1[C@@H](C[NH3+])N2CCCCCCC2)Br)Br C50361703
CCN(C1CCCC1)[C@@H](C[NH3+])c2cc(c(o2)Br)Br C50361839
COc1c(cccn1)[C@H](c2cc(sc2Br)Br)[NH3+] C61443436
COc1cc(c(cc1OC)F)[C@@H](c2cc(cc(c2)Br)F)[NH3+] C61560677
COc1cc(c(cc1OC)F)[C@H](c2cc(cc(c2)Br)F)[NH3+] C61560681
c1ccc(cc1)c2ccc3c(c2)[C@@](CCCO3)(C[NH3+])N4CCCC4 C62565259
CC[C@@]1(CC[NH2+]C1)C(=O)N[C@H](C)c2ccccc2Br C62892002
CC[C@]1(CC[NH2+]C1)C(=O)N[C@H](C)c2ccccc2Br C62892003
CC[C@H]([C@@H](c1ccccn1)Oc2ccc(cc2C)Br)[NH3+] C63061764
c1ccc2=[NH+][C@@H]3[C@@H](NC[C@@H](C3=c2c1)c4cccs4)c5ccc(cc5)O C64041875
C[C@@H]1C[C@H]2[C@H]3CC[C@@H]4C[C@@H](CC[C@@]4([C@@H]3[C@@H](C[C@@]2([C@]1(C(=O)C)O)C)O)C)O C04369738
C[C@@]12[C@@H]([C@@H](c3ccccc3O1)NC(=S)N2)C(=S)Nc4ccccc4 C04747283
c1ccc2c(c1)c3c([nH]2)[C@@H]([NH2+][C@@H](C3)C(=O)[O-])c4ccc5c6c4cccc6CC5 C03024742
c1cc2c(cc1O)OC(=C([C@H]2c3cc(ccc3F)Br)C#N)N C05770978
CC(C)(C)NC(=O)c1cccc2c1N[C@@H]([C@H]3[C@@H]2C=CC3)c4ccc(cc4)O C13637458
CCN(CC)c1ccc(cc1)[C@H]2[C@H]3CC=C[C@@H]3c4cccc(c4N2)C(=O)N C14461465
C[C@@H]1C[C@@H]2[C@H]3CC[C@@H]4C[C@H](CC[C@]4([C@@H]3CC[C@]2([C@]1(C(=O)CO)O)C)C)O C16101986
c1cc(sc1)/C=C\2/CNCC3=C2OC(=C([C@H]3c4cccs4)C#N)N C08783244
CSc1ccc(cc1)[C@H]2[C@@H]3CC=C[C@H]3c4cc(ccc4N2)S(=O)(=O)N C20758643
CC[C@@H]1C(=O)C[C@H]2[C@@]1(CC[C@@H]3[C@@H]2CC[C@@H]4[C@@]3(C[C@@H]([C@@H]([C@@H]4O)O)O)C)C C35465202
Cc1cc(ccc1[N-]S(=O)(=O)c2ccc(s2)CC[NH3+])Br C35679217
C[C@H](c1cccs1)NS(=O)(=O)c2c(cc(cc2Cl)N)Cl C35736617
c1cc(ccc1S(=O)(=O)Nc2ccc(cc2Br)N)Cl C36743400
Cc1cc(=O)[nH]c(n1)Sc2c3cc(ccc3ncc2N)Br C36813344
c1cc(c(cc1Br)Cl)S(=O)(=O)/N=c\2/ccc(c[nH]2)N C36904045
CC[C@H](C)NS(=O)(=O)c1c(cc(cc1Br)Br)N C37054548
c1cc(ccc1CS(=O)(=O)N)NCc2ccc(c(c2)Br)F C37137093
C[C@@H](c1ccc(cc1)N)NS(=O)(=O)c2ccc(s2)Br C37178260
C[C@@]12CC[C@@H](C[C@@H]1CC[C@@H]3[C@@H]2[C@@H](C[C@@]4([C@@]3(CC[C@@H]4c5ccc(=O)oc5)O)C)O)O C37263697
Cc1cc(ccc1[N-]S(=O)(=O)c2ccc(s2)C[NH3+])Br C37337995
Cc1ccc(cc1[N-]S(=O)(=O)c2ccc(s2)C[NH3+])Br C37368648
C[C@@](CO)(c1ccc(c(c1)OC)O)Nc2ccc(cc2)Br C38117884
C[C@H](C(C)C)NS(=O)(=O)c1c(cc(cc1Br)N)Br C37064353
CC1=CC[C@@H]2[C@@]([C@@H]1C[C@@]34[C@@H]([C@@H](C(=C)[C@@H]([C@@H]3O4)O)O)O)(CCCC2(C)C)C C37538302
c1cc(cc(c1)S(=O)(=O)N)N[C@H]2CCc3c2ccc(c3)Br C40226246
c1ccc(c(c1)[C@H](c2ccc3c(c2)[nH]c(=O)[nH]3)O)I C40247802
c1cc2c(cc1[C@@H](c3ccc(cc3Cl)Br)O)[nH]c(=O)[nH]2 C40247933
c1c(c(sc1Cl)Cl)S(=O)(=O)NC2(CCCCC2)C(=S)N C40364236
c1cc(ccc1CCNS(=O)(=O)c2ccc(s2)Br)N C40675696
C[C@@H](c1ccc(cc1)Br)NS(=O)(=O)c2cc(cs2)N C41068179
C[C@@H](c1cccc(c1)Br)NS(=O)(=O)c2cc(cs2)N C41068487
C[C@@H]1C[C@@H]2[C@H]3CC[C@@H]4C[C@@H](CC[C@@]4([C@@H]3[C@@H](C[C@@]2([C@@]1(C(=O)C)O)C)O)C)O C43747008
C[C@@H](CCCO)[C@H]1CC[C@@H]2[C@]1([C@@H](C[C@@H]3[C@@H]2[C@@H](C[C@@H]4[C@]3(CCC(=O)C4)C)O)O)C C44135890
CCc1cc(cc(c1NC(=O)COc2c(cc(cc2Br)C)C)C)N C45890346
Cc1c(nnc(c1C(=S)N)NCc2ccc(cc2)Br)C C48456481
C[C@@H](c1ccc(s1)Cl)NS(=O)(=O)c2c(cc(cc2F)N)F C49127111
CC1(CC2=C(/C(=N/NC(=S)N)/C[C@@H]3N2CCc4c3cccc4)C(=O)C1)C C04026863
CC1(CC2=C(/C(=N/NC(=S)N)/C[C@H]3N2CCc4c3cccc4)C(=O)C1)C C04026864
C[C@H](c1ccsc1)Nc2ccc(cc2Br)S(=O)(=O)N C50343159
c1cc(ccc1CNS(=O)(=O)c2ccc(cc2)Br)C(=S)N C51667505
c1cc(ccc1CNS(=O)(=O)c2ccc(s2)Br)C(=S)N C51667559
c1cc(ccc1C[C@@H](c2cc3c(cc2Br)[nH]c(=O)[nH]3)O)Cl C52094887
c1cc(ccc1[C@@H](c2cc3c(cc2Br)[nH]c(=O)[nH]3)O)Cl C52094927
C[C@@H]1C[C@H]1NS(=O)(=O)c2c(cc(cc2Br)Br)N C52272270
C[C@H]1C[C@@H]2[C@H]3CC[C@@H]4C[C@@H](CC[C@]4([C@H]3[C@H](C[C@@]2([C@@]1(C(=O)C)O)C)O)C)O C01041173
Cc1c2c([nH]c1C(=O)NC3[C@@H]4CCC[C@H]3C[NH+](C4)C5CC5)CCCC2=O C55476012
c1cc(c(cc1S(=O)(=O)N)Br)N[C@@H]2CCCSC2 C61587917
c1ccc2cc(ccc2c1)[C@@H]3CCN(C[C@H]3O)c4nc(cs4)C(=O)N C65406963
c1ccc2c(c1)C[C@H]([C@@H]2NC(=O)NCC3(CC3)c4ccc(cc4)Cl)O C67469996
c1ccc(cc1)[C@H]2C[C@H]2NC(=O)NNc3c(c(c(c(c3F)F)F)F)F C67614379
CCOc1cc(cc(c1OCC(=O)N)I)C[NH2+]C(C)C C04839509
COc1cc(cc(c1OCC(=O)N)Br)C[NH2+]Cc2cccs2 C04843282
c1ccc(c(c1)/C=C\2/C(=[NH2+])NC(=O)S2)OCC(=O)Nc3ccc(cc3)Cl C06606292
C[NH+](Cc1ccc2cc(ccc2c1)OC)CC(=O)Nc3c(ccs3)C(=O)N C07926717
C[C@H](C(=O)Nc1c(ccs1)C(=O)N)[NH+]2CCC(CC2)c3nc4ccccc4s3 C08533047
C[NH+]1CCc2c(sc(c2C(=O)N)NC(=O)CSc3ccc(cc3)OC)C1 C10022424
C[C@@H]1C[C@H](NC(=S)N1)C(=O)NC[C@H]2CCC3(O2)CC[NH+](CC3)Cc4ccccc4 C12135355
c1ccnc(c1)C[C@@H]2C(=O)NCCCN2C(=O)C[C@@H](Cc3cc(c(cc3F)F)F)[NH3+] C14953123
c1cc(ccc1CNC(=O)C[NH+]2CCC[C@H]2c3ccc(cc3)F)S(=O)(=O)N C25444368
CC[NH+](CC)[C@@H](CNC=C1C(=O)NC(=S)NC1=O)c2ccccc2Cl C29006095
CCC(=C1C(=O)NC(=S)NC1=O)NC[C@@H](c2ccccc2Cl)[NH+](C)C C28843049
CC(C)C[C@@H](CNS(=O)(=O)c1ccc(cc1)I)[NH3+] C36298983
C[NH+](C)CCCNS(=O)(=O)c1c(cc(cc1Br)Br)N C37063207
CC[NH+]1CCC[C@H]1CNS(=O)(=O)c2c(cc(cc2Br)N)Br C37063223
CC[NH+]1CC[C@H](C1)CNS(=O)(=O)c2c(cc(cc2Br)Br)N C37643658
Cc1ccc(cc1)C(=O)N2C[C@H](C3(C2)CC[NH2+]CC3)C(=O)N[C@@H](C)CCCC(C)(C)O C39631120
CC[C@H](C)CC(=O)N1C[C@@H](C2(C1)CC[NH2+]CC2)C(=O)NCc3cc4ccccc4[nH]3 C39671575
C[C@@H](C(=O)Nc1ccc(cc1)C(=O)N)[NH+]2CCN(CC2)Cc3ccc(s3)Cl C40162244
C[NH+](Cc1cc(sc1)Br)CC(=O)Nc2ccc(cc2Br)N C42360430
c1ccc2c(c1)cccc2CNC(=O)[C@@H]3C[NH2+]C[C@H]3C(=O)NC[C@H]4CCCO4 C43222172
c1ccc2cc(ccc2c1)Cn3c4ccccc4nc3[C@H](Cc5ccc(cc5)O)[NH3+] C43255002
CCOC(=O)[C@H](Cc1cc(c(c(c1Br)Br)O)OC)[NH3+] C44340049
c1ccc2=[NH+]CC(=c2c1)C3=NN[C@H](N3c4ccc(cc4)Cl)SCC(=O)N C44658353
C[NH+](C)CCCCNS(=O)(=O)c1c(cc(cc1Br)N)Br C45665368
C[NH+](C)[C@@H](CNC(=O)NNc1c(c(c(c(c1F)F)F)F)F)c2ccsc2 C46347532
C[C@@H](C(=O)Nc1c(c2c(s1)CCC2)C(=O)N)[NH+](C)Cc3ccc(cc3)C#N C46528590
Cc1cc(c(c(c1)Br)NC(=O)C[NH+](C)CC(=O)N)Br C47629417
C[C@H](C[NH+]1CCCC1)NS(=O)(=O)c2c(cc(cc2Br)Br)N C49150580
C[C@@H](c1cccc(c1)Br)NS(=O)(=O)c2ccc(s2)CC[NH3+] C49570840
C[C@@H](C(=O)Nc1c(ccs1)C(=O)N)N2CC[NH+](CC2)CC3CCCCC3 C49982047
C[C@H](C(=O)Nc1c(c2c(s1)CCC2)C(=O)N)[NH+](C)Cc3ccc(cc3)OC C15144238
c1ccn(c1)c2c(c3c(s2)CSCC3)C(=O)Nc4cccc(c4)C[NH+]5CCC[C@H]5C(=O)N C59935724
CCN(Cc1ccccc1)c2ccc(cc2)C[NH2+][C@H]3CCCN(C3)CC(=O)N C62257809
C[C@H](CCNS(=O)(=O)c1cc(ccc1Br)Br)[NH3+] C63170873
C[NH+](C)Cc1ccccc1CNC(=O)Nc2cc(c[nH]c2=O)Br C63293202
C[C@@H](C(=O)N(CC[NH+]1CCCC1)Cc2ccc(c(c2)Cl)Cl)NC(=O)N C63498339
CC(=O)NCc1ccc(cc1)[C@@H]2CS[C@H](N2)NC(=O)CC3=c4ccccc4=[NH+]C3 C63751016
c1cc2=[NH+]CC(=c2cc1Cl)CCNC(=O)C(=O)Nc3cc(ccc3O)Cl C63806858
Cc1c[nH+]c([nH]1)CN(C)Cc2ccc(cc2)[C@@H]3NC(=C(C(=O)N3)C)C(F)(F)F C63855376
c1cc(ccc1N2CC[C@@H](C2)CN/C(=[NH+]/C[C@@H]3CCCO3)/N)Br C66244531
CC[NH+](CC)C1CCN(CC1)[C@H](C)C(=O)Nc2c(c3c(s2)CCC3)C(=O)N C66543061
c1ccc2c(c1)CCC[C@]2(CNC(=O)NCc3ccc([nH+]c3)N4CCCC4)O C66908677
c1ccc2c(c1)CCC[C@@]2(CNC(=O)NC3CC[NH+](CC3)Cc4ccccn4)O C66909122
C[NH+](C)CCc1ccc(cc1)NC(=O)C(=O)NC[C@]2(CCCc3c2cccc3)O C67000611
c1cc(ccc1C[NH2+][C@@H]2CCOc3c2cc(cc3)Br)OCC(=O)N C67223640
C[C@@H](C(=O)NC(=O)NC1CC1)[NH+]2CCC(CC2)[C@@H](c3ccc(cc3)Cl)O C67400588
c1cc(ccc1/C=C/C(=O)NCC[NH+]2CCc3c(ccs3)C2)S(=O)(=O)N C67466909
CCCC[NH+]1Cc2cccc(c2C1)NC(=O)C(=O)NC[C@@H](c3ccccc3)O C67490610
CC1CC[NH+](CC1)C[C@@H](CNC(=O)NCc2ccc(s2)Br)O C67624900
CC1CC[NH+](CC1)C[C@H](CNC(=O)NCc2cc(cs2)Br)O C67625881
Cc1ccccc1NC(=O)[C@@H]2[C@@H]([C@H](C(=N[C@@]2(C)O)SCC(=O)N)C#N)c3cccs3 C04574464
CC(=O)N[C@H]1[C@H]([C@@H]([C@@H](O[C@@H]1O)COC(c2ccccc2)(c3ccccc3)c4ccccc4)O)O C04758392
c1ccc2c(c1)c(c[nH]2)CC(=O)OCC(=O)Nc3c(c4c(s3)CCC4)C(=O)N C05399232
c1ccc(cc1)NC(=S)N/N=C/c2ccc(o2)c3ccc(cc3)S(=O)(=O)N C01909091
c1ccc2cc(ccc2c1)OCC(=O)NC(=S)NNC(=O)c3ccc(cc3)O C06536899
c1ccc2cc(ccc2c1)OCC(=O)NC(=S)Nc3ccc(cc3)S(=O)(=O)N C06393624
c1ccc(c(c1)Nc2nnc(s2)SCC(=O)Nc3c(ccs3)C(=O)N)F C06839611
CCc1cccc(c1)NC(=O)COC(=O)C[C@@H](c2ccc(cc2)Cl)NC(=O)N C07508447
c1cc(ccc1C(=O)C/C(=N/Nc2nc(cs2)C(=O)NN)/C(F)(F)F)Br C01414998
CCOC(=O)C1=C(n2c(=O)/c(=C/c3cccs3)/sc2=C([C@H]1c4cccs4)C(=O)N)N C09695275
c1cc(ccc1C(=O)Nc2c(ccs2)C(=O)N)NS(=O)(=O)c3ccc(cc3)F C09714953
c1ccc(cc1)C[C@@H](C(=O)N)NC(=O)CC[C@@]2(CCC(=O)N2)Cc3cccs3 C12217895
CC(C)C[C@@H](C(=O)N)NC(=O)CC[C@@]1(CCC(=O)N1)Cc2ccc(cc2)Cl C14880275
c1ccc2c(c1)c(c[nH]2)CCNCc3cc(ccc3OCC(=O)N)Br C20873109
CC(C)(C)NC(=O)COc1ccc(cc1CNc2ccc3c(c2)[nH]c(=O)[nH]3)Cl C20877825
Cc1cc(ccc1NC(=O)COC(=O)C[C@@H](c2ccc(cc2)Cl)NC(=O)N)Cl C20973304
C[C@@H](C(=O)Nc1cc(ccc1Cl)Cl)OC(=O)C[C@@H](c2ccc(cc2)Cl)NC(=O)N C20982295
c1ccc(cc1)CSc2nnc(n2N)N/N=C/c3cc(ccc3O)Br C21319254
COc1cc(ccc1O)[C@H]2[C@H]([C@@](NC(=O)N2)(c3ccc(cc3)F)O)C(=O)C(F)(F)F C27754475
COc1cc(ccc1O)[C@@H]2[C@H]([C@](NC(=O)N2)(c3ccc(cc3)F)O)C(=O)C(F)(F)F C27754500
c1ccc(c(c1)[C@@H](CC(=O)N[C@H](c2ccc(cc2)F)c3cccs3)NC(=O)N)F C30134859
c1cc2c(cc1SCC(=O)Nc3nc(cs3)c4cc([nH]c4)C(=O)N)CCC2 C30982802
CC(=O)c1ccc(cc1)NC(=O)/C(=N\NC(=S)N)/CC(=O)/C=C\c2ccccc2 C17216024
CC(=O)c1ccc(cc1)NC(=O)/C(=N\NC(=S)N)/CC(=O)/C=C/c2ccccc2 C17216027
C[C@H]([C@@H](C(=O)N)NC(=O)c1ccc(cc1)COc2ccc(c3c2nccc3)Cl)O C33701460
CC(C)(C)CC(C)(C)NC(=O)[C@H](c1c(cc(cc1O)O)O)N(C)C(=O)CCl C36535766
CCCCNC(=O)[C@@H](c1ccc(cc1)O)N(C(=O)c2cccc(c2O)O)C(C)(C)C C36586883
CC(C)(C)NC(=O)[C@H](c1c(cc(cc1O)O)O)N(C(=O)CCS)C(C)(C)C C36587640
CC1=C([C@@H](N2C(=[NH+]1)N=C([N-]2)SCc3ccccc3F)c4ccc(cc4)O)C(=O)N C00958587
CC(C)CCCN1[C@@H](C(=C(NC1=O)O)[C@H]2c3c(c4ccccc4[nH]3)CCN2C)O C39024714
CCC(C)(C)[C@H]1NN[C@H](S1)NC(=O)[C@@H]2CC(=O)N(C2)CCc3c[nH]c4c3cc(cc4)F C39252519
c1cc(ccc1NC(=O)CSC2=C(C3(CCCCC3)C(=C(N2)N)C#N)C#N)OC(F)(F)F C39335251
C[C@H](c1cccc(c1)F)NC(=O)C[C@@H](c2ccc(cc2)Br)NC(=O)N C40069171
C[C@@H](c1cccc(c1)F)NC(=O)C[C@H](c2ccc(cc2)Br)NC(=O)N C40069172
C[C@@H]1CCC[C@@H]([C@@H]1C)NC(=O)C[C@@H](c2cccc(c2)Br)NC(=O)N C41781038
CC[C@@H](C)[C@@H](C(=O)N[C@H](CO)C(C)C)NC(=O)c1cc2c3ccccc3[nH]c2cn1 C44594709
CC[C@@H](c1ccccc1OC(F)F)NC(=O)C[C@@H](c2cccs2)NC(=O)N C48204787
CC[C@H](C)c1ccc(cc1)[C@@H](C(C)C)NC(=O)C(=O)Nc2ccc(cc2)C(=O)N C49248233
c1ccc2c(c1)-c3ccccc3C2COC(=O)N[C@H](Cc4ccc[nH+]c4N)C(=O)[O-] C44320904
Cc1ccc2ccc(c(c2n1)O)[C@H](c3ccncc3)Nc4ccc(cc4)S(=O)(=O)N C54621247
Cc1ccc(n1c2ccc(cc2)CNC(=O)C[C@@H](c3cccs3)NC(=O)N)C C57250571
c1ccc(c(c1)[C@@H](CC(=O)Nc2ccc(c3c2cncc3)N4CCCCC4)NC(=O)N)Cl C24441839
CC(=O)N[C@H](Cc1c[nH]c2c1cccc2)C(=O)NNc3ccc(cc3)Br C58636481
CCCNC(=O)[C@H](C)NC(=O)NC[C@@H](c1cccs1)c2c[nH]c3c2cccc3 C47469727
C[C@H]1CCCC[C@H]1NC(=S)NNC(=O)Cc2csc(n2)NC(=O)C(C)C C58837297
C[C@H](C(=O)NNC(=O)c1ccccc1O)NC(=O)c2ccc(s2)Br C48339497
Cc1ccc2c(c1)[nH]c(n2)[C@@H]3CCCN3C(=O)C[C@H](c4cccs4)NC(=O)N C61461450
CC(C)CNC(=O)CNC(=O)NCCNc1c(cc(cn1)C(F)(F)F)Cl C64630317
c1ccc(c(c1)C(=O)NNC(=S)NC(=O)c2ccc(cc2)Br)O C66091664
C[C@H](C(=O)Nc1ccc(cc1)S(=O)(=O)N)N[C@@H](c2ccccc2)c3ccco3 C49974238
CC(C)[NH+]1CCc2c(sc(c2C(=O)N)NC(=O)CSc3ccccc3)C1 C05192179
c1ccc(c(c1)N2CC[NH+](CC2)CC(=O)Nc3c(c4c(s3)CCC4)C(=O)N)F C06551673
CC[C@H]1c2ccsc2CC[NH+]1CC(=O)Nc3cccc(c3)S(=O)(=O)N C15547124
c1ccc(c(c1)NC(=O)C[NH+]2CCC[C@@H]2c3ccc(cc3)F)SCC(=O)N C25361048
Cc1ccc(cc1)S(=O)(=O)NCC[NH2+][C@@H](c2ccccc2)C(=O)NC3CC3 C25506160
C[NH+](CCC(=O)Nc1ccc(cc1)S(=O)(=O)N)Cc2ccccc2C(F)(F)F C25533301
C[C@H](C(=O)Nc1c(c2c(s1)CCC2)C(=O)N)[NH+](C)CCCOc3ccccc3 C29854426
C[C@H](C(=O)Nc1c(c2c(s1)CCC2)C(=O)N)[NH+](C)CCCOc3ccc(cc3)F C30268463
C[C@@H](C(=O)Nc1c(c2c(s1)CCC2)C(=O)N)[NH+](C)CCCOc3ccc(cc3)F C30268465
C[NH+](CCC(=O)Nc1c(ccs1)C(=O)N)CCOc2ccc(cc2)Cl C28876948
C[NH+]1CCc2c(sc(c2C(=O)N)NC(=O)COc3ccc4ccccc4c3)C1 C36629382
Cc1ccccc1[C@@H](c2ccccc2)OC[C@H](C[NH+]3CCC(CC3)C(=O)N)O C06559787
CCOc1ccccc1[C@@H]2C(=C([NH+]=C3N2NC(=N3)c4cccs4)C)C(=O)N C00940766
CCc1cccc2=C(C[NH+]=c12)C(=O)C(=O)N[C@H]3[C@H]([C@@H]4CCCC[C@@H]4S3)C(=O)N C39354231
CC[NH+]1[C@@H](NN[C@@H]1SCc2[nH]c(=O)c3ccccc3n2)c4ccccc4F C39356190
Cc1ccc(cc1C(=O)N2C[C@@H](C3(C2)CC[NH2+]CC3)C(=O)N[C@H](C)CCCC(C)(C)O)F C39631789
CC[C@H](C)C(=O)N1C[C@@H](C2(C1)CC[NH2+]CC2)C(=O)NCc3cc4ccccc4[nH]3 C39671445
CC[C@@H](C)CC(=O)N1C[C@H](C2(C1)CC[NH2+]CC2)C(=O)NCc3cc4ccccc4[nH]3 C39671576
C[C@H](c1ccc(c(c1)F)F)[NH+](C)CC(=O)Nc2ccc(cc2)S(=O)(=O)N C45774006
Cc1ccc(cc1)[C@@H](c2cccs2)NC(=O)C[NH+]3CCC(CC3)CC(=O)N C48025005
C[C@H]1CCC[NH+](C1)Cc2ccccc2CNC(=O)COc3ccc(cc3)C(=O)N C48311948
C[C@H](CC[NH+](C)C)NS(=O)(=O)c1c(cc(cc1Br)Br)N C49554810
c1c(cc(c(c1N)S(=O)(=O)NCC[NH+]2CCCC2)Br)Br C54111731
COc1ccc(cc1)[C@@H](CNC(=O)N[C@@H]2c3ccccc3C[C@@H]2O)[NH+]4CCCC4 C57003512
C[C@@H]1CCC[NH+](C1)Cc2ccccc2CNC(=O)N[C@@H]3c4ccccc4C[C@@H]3O C57004399
c1cc(cc(c1)NC(=O)Cc2ccc3c(c2)CCCC3)C[NH+]4CCC(CC4)C(=O)N C49770695
c1cc(ccc1CNC(=O)C[NH+](CC2CCCCC2)C3CC3)S(=O)(=O)N C53360359
CC[C@H]([C@@H](c1ccc(s1)Br)Sc2n[nH]c(=O)n2C3CC3)[NH3+] C61594605
CC[C@@H]([C@@H](c1cc(cs1)Br)Sc2n[nH]c(=O)n2C3CC3)[NH3+] C61594608
c1ccc(cc1)[C@H]2[C@@H](SNN2)C(=O)NCCC3=c4cc(ccc4=[NH+]C3)Cl C63795976
C[C@@H](CC1=c2ccccc2=[NH+]C1)NC(=O)c3ccc4c(c3)S[C@@H](N4)NC(=O)C C63948577
C[C@@H](CC1=c2ccccc2=[NH+]C1)NC(=O)c3ccc4c(c3)S[C@H](N4)NC(=O)C C63948581
c1cc(ccc1C[NH+]2CCC[C@@H](C2)C(F)(F)F)c3nc(cc(n3)[O-])CC[NH3+] C35999707
c1ccc2c(c1)CC[C@@H](O2)[C@@H](C[NH2+]C[C@@H]([C@@H]3CCc4cc(ccc4O3)F)O)O C65739637
c1ccc2c(c1)CC[C@H](O2)[C@H](C[NH2+]C[C@@H]([C@@H]3CCc4cc(ccc4O3)F)O)O C65739643
C[C@@H]1C[C@H](C[NH+](C1)C[C@H](C)NC(=O)c2cc(ccc2Cl)S(=O)(=O)N)C C65760609
CC[NH+](CC)[C@H](CNC(=O)N1CCC[C@@H](C1)CCC(=O)N)c2ccsc2 C66120499
C[C@H](C(=O)NC(=O)NC)[NH2+]CC1(CCOCC1)c2ccc(cc2Cl)Cl C66391973
c1ccc2c(c1)CCC[C@]2(CNC(=O)NCc3ccccc3C[NH+]4CCCC4)O C66907989
C[NH+](C)CCc1ccc(cc1)NC(=O)C(=O)NC[C@@]2(CCCc3c2cccc3)O C67000610
C[C@H]1CCCC[NH+]1[C@@H](C)CNCc2cc(c(c(c2)Cl)OCC(=O)N)OC C67120683
C[C@@H]1C[C@H](C[NH+](C1)CCNCc2cc(c(c(c2)Cl)OCC(=O)N)OC)C C67120807
C[C@@H](C(=O)NC(=O)NCC=C)[NH+]1CCC(CC1)[C@@H](c2ccc(cc2)Cl)O C67401173
C1CCC[NH+](CC1)CCCNC(=O)CCCC[C@@H]2[C@@H]3[C@@H](CS2)NC(=O)N3 C67594973
C1CCC[NH+](CC1)CCCNC(=O)CCCC[C@@H]2[C@H]3[C@@H](CS2)NC(=O)N3 C67594975
Cc1cccc(c1OC[C@@H](CNC(=O)NC[C@@H](c2ccsc2)[NH+](C)C)O)C C67602448
Cc1cccc(c1OC[C@H](CNC(=O)NC[C@@H](c2ccsc2)[NH+](C)C)O)C C67602449
Cc1cccc(c1OC[C@@H](CNC(=O)NC[C@H](c2ccsc2)[NH+](C)C)O)C C67602450
C[C@@H](CNC(=O)NCc1ccc(cc1)NCCOC)[NH+]2CCc3ccccc3C2 C67625248
CC1CC[NH+](CC1)C[C@@H](CNC(=O)N[C@@H](c2ccc(cc2)F)[C@@H]3CCCO3)O C67631014
C[C@@H]1CCc2c(sc(c2C(=O)N)NC(=O)CCCOc3ccccc3OC)C1 C01893023
Cc1cc(cs1)C(=O)NNC(=S)Nc2c(c3c(s2)CCC3)C(=O)OC C06826135
Cc1ccc(c(c1)C)NC(=S)NNC(=O)[C@H](C)Cn2cc(cn2)Br C02795341
c1cc(ccc1CCNC(=O)COc2cc(ccc2Cl)Cl)S(=O)(=O)N C02616750
c1cc(ccc1CCNS(=O)(=O)c2ccc3c(c2)CCCC3)S(=O)(=O)N C07375495
COc1cc(ccc1OCc2ccccc2)CNS(=O)(=O)c3ccc(cc3)N C08020007
c1ccc(cc1)/C=C\C=C(\C(=O)NCCCO)/NC(=O)c2ccc(o2)Br C08720997
C[C@@H]1CCCC[C@@H]1NC(=O)C(=O)NCC(=O)N[C@@H](c2ccccc2)c3cccs3 C09387955
Cc1c(n(c(n1)SCC(=O)Nc2c(c3c(s2)CCCC3)C(=O)N)C4CCCC4)C C09794482
CN(CCCC(=O)Nc1cc(c(c(c1)Cl)N)Cl)S(=O)(=O)c2cccs2 C10431300
CCN(Cc1ccccc1C(F)(F)F)c2c(n(c(=O)[nH]c2=O)Cc3ccccc3)N C10431364
CCCCNC(=O)c1ccccc1NC(=S)NC(=O)c2ccc(o2)Br C10122675
CC(C)Cc1ccc(cc1)S(=O)(=O)NCCc2ccc(cc2)S(=O)(=O)N C13949053
c1cc(sc1)/C=C/C(=O)NC(=S)NNC(=O)COc2ccc(cc2)Cl C06527083
CC(C)(C)NC(=O)c1ccccc1NC(=S)NC(=O)c2ccc(o2)Br C14001732
CC(C)c1cc(ccc1OCC(=O)Nc2ccc(cc2)S(=O)(=O)N)Br C14831730
C[C@@H](C(=O)Nc1c(ccs1)C(=O)N)OC(=O)/C=C/c2cccc(c2)Br C16772349
Cc1ccc(c(c1)C)NC(=S)NNC(=O)CCn2c(c(c(n2)C)Br)C C17093810
c1cc2c(cc1NC(=S)NNC(=O)CSCc3ccc(cc3Cl)F)OCO2 C17095641
Cc1ccc(cc1)[C@@H](c2cccs2)NC(=O)CSc3nnc(n3N)C(F)(F)F C17541156
C[C@H](c1cccc2c1cccc2)NC(=O)CSc3nnc(s3)SCC(=O)N C19352127
CC(C)c1ccccc1n2ccnc2SCC(=O)Nc3c(ccs3)C(=O)N C08479312
c1ccc2c(c1)c(=O)n(c(n2)CN[C@@H](c3ccc(cc3)F)c4cccs4)CC(=O)N C12906150
CC(C)[C@@H](C(=O)NC[C@H](c1ccc(cc1)N(C)C)c2c[nH]c3c2cccc3)NC(=O)C C24482558
C[C@@H](C(=O)Nc1c(ccs1)C(=O)N)Sc2nc3ccccc3n2C(F)F C25983495
[H]/N=C/1\C(=C[C@H](S1)c2ccccc2)c3nnc(n3Cc4ccccc4)SCC(=O)N C33700725
c1ccc(cc1)C[C@@H](C(=O)N[C@H]2CCCCNC2=O)NC(=O)/C=C/c3ccccc3 C34930078
CC(C)(C)c1ccc(cc1)CNC(=S)NCc2cc/c(=N/S(=O)(=O)C)/[nH]c2 C28461592
C[C@@H](C(C)C)NC(=O)CSc1nnc(n1N)c2cccc(c2)Br C07158125
Cc1ccc(cc1)CSc2nc(cs2)CC(=O)Nc3nc(cs3)CC(=O)N C38549250
c1ccc2c(c1)c(c[nH]2)CCNC(=O)[C@H]3C=C4N=C(C=C(N4N3)C(F)(F)F)C5CC5 C39237859
CCC[C@@H]1NNC(=S)N1CC(=O)NCc2ccc(s2)c3csc(n3)C C39448223
CC(C)S(=O)(=O)NC[C@H](c1ccc(cc1)c2ccccc2)N3CC[NH2+][C@@H](C3)[O-] C39533744
c1ccc(cc1)C(=O)N[C@@H]2N=C(CS2)CCC(=O)NCCc3c[nH]c4c3cccc4 C39596196
C[C@@]1(CC[C@]2([C@@H](C1)C(C[C@@H]2NC(=O)C3CC3)(C)C)CCC(=O)NCc4ccco4)O C12531700
c1ccc(cc1)N2C[C@H](CC2=O)C(=O)NNC(=S)Nc3ccc(cc3Cl)Cl C46773429
COc1ccc(cc1)C[C@@H]2CCCN2C(=O)Nc3ccccc3SCC(=O)N C47516658
CCc1cccc(c1NC(=S)NNC(=O)[C@@H]2Cc3ccc(cc3OC2)OC)C C49994252
c1ccc2c(c1)CCC[C@H]2CNC(=O)CSc3nnc(n3N)c4cccs4 C53207928
CC(C)(CNC(=O)C[C@H]1C(=O)NCCN1Cc2ccccc2C(F)(F)F)CO C55211810
CCOc1ccc(cc1)[C@@H]2CCCN2C(=O)Nc3ccccc3SCC(=O)N C58156683
CCOc1cccc2c1oc(c2)[C@H](C)NC(=O)c3ccccc3SCC(=O)N C52771994
CCc1ccc(cc1)[C@H](C(C)C)NS(=O)(=O)c2ccc(cc2)S(=O)(=O)N C15335331
C[C@@H](c1ccccc1Cl)NC(=O)NCC[C@](c2nccn2C)(C(F)(F)F)O C48767982
CC(C)NC(=O)Cc1ccc(cc1)NC(=O)C(=O)N[C@@H]2C[C@H]3CC[C@@]2(C3(C)C)C C41857122
CCN(CC)c1ccc(cc1F)CNC(=O)N[C@@H](C)c2ccc3c(c2)CC(=O)N3 C66927043
CCN(Cc1ccccc1NC(=O)NC[C@@]2(CCCc3c2cccc3)O)C(=O)C C66952149
c1ccc(cc1)c2ccc(o2)CNC(=O)CCCC[C@@H]3[C@H]4[C@@H](CS3)NC(=O)N4 C67209735
CC(C)C[C@@H](CNC(=O)NC[C@H](c1ccc2ccccc2c1)O)N3CCOCC3 C67457089
CC[C@H](C)NC(=O)CCNC(=O)N1CCC(CC1)[C@@H](c2ccc(cc2)Cl)O C67460904
c1cc(sc1)[C@H]2CCC[NH+]2CC(=O)Nc3c(ccs3)C(=O)N C08232516
CC1CC[NH+](CC1)[C@H](C)C(=O)Nc2c(c3c(s2)CCC3)C(=O)N C08318412
C[C@H](Cn1ccnc1[C@@H](c2c(ccc(c2OC)Cl)Cl)[NH3+])O C11735535
c1cc2c3c(n(c2c(c1)Cl)C[C@@H](C[NH2+]CCO)O)CCCC3 C12421948
C[C@H]1CCc2c(sc(c2C(=O)N)NC(=O)C[NH+]3CCCC3)C1 C17055862
C[C@]12C[NH+]3C[C@]([C@@H]1O)(CN(C2)[C@@H]3c4ccc(cc4)N)c5ccccc5 C32123781
COc1cc(cc(c1[O-])Br)[C@H](C[NH3+])[NH+]2CCCCC2 C32089083
C[C@]12C[NH+]3C[C@]([C@H]1O)(CN(C2)[C@@H]3c4cccc(c4)N)c5ccccc5 C35585765
CCOc1cc(cc(c1O)Cl)[C@@H](C[NH3+])N2C[C@H](O[C@@H](C2)C)C C36112800
c1cc(ccc1S(=O)(=O)N[C@H]2C[C@@H]2[NH3+])I C36264195
c1cc(oc1C[NH2+]C2CCC(CC2)C(=O)N)I C37319392
c1c(cc(c(c1F)NC(=O)[C@H]2C[C@H](C[NH2+]2)O)Br)F C37392991
C[C@@H](c1cccs1)NS(=O)(=O)c2cccc(c2)C#CC[NH3+] C37581321
C[C@H](c1cccs1)NS(=O)(=O)c2cccc(c2)C#CC[NH3+] C37581322
c1c(c(cc2c1OCCO2)Br)NC(=O)C3(CCCC3)[NH3+] C37616372
c1cc(cc(c1)S(=O)(=O)N)C[NH2+]Cc2cc(sc2)Br C37650002
c1cc(c2c3c1C[C@@H]4[C@]5([C@]3(CC[NH+]4CC6CCC6)[C@H](O2)[C@H](CC5)O)O)O C03977862
Cc1c(c[nH]n1)C[NH2+][C@H]2c3ccc(cc3NC2=O)Br C38011199
CC[C@@]12CCN3C[C@@]([C@@H]1O)(C[NH+](C2)[C@@H]3c4ccc(c(c4)O)O)CC C39951157
CN(Cc1cc(sc1)Br)c2ccc(cn2)C(=[NH2+])N C42362454
c1cc(cc(c1)Br)[C@H](C[NH3+])Sc2[nH]c(=O)ccn2 C43024791
C[C@H]1[C@@H]2C[C@@H](C2(C)C)C[C@@H]1NC(=O)c3coc(n3)[C@@H](C(C)C)[NH3+] C43216059
CCC[C@@H](c1nc(co1)C(=O)N[C@H]2C[C@H]3C[C@@H]([C@@H]2C)C3(C)C)[NH3+] C43217896
C[C@@H]([C@H](c1ccc(s1)Br)Sc2[nH]ncn2)[NH3+] C43283337
CC[C@@H]([C@@H](c1cc(cs1)Br)N2CCNC(=O)C2)[NH3+] C43284520
CCN(CC(=O)NC)[C@H](C[NH3+])c1cc(cs1)Br C43285707
c1c2c(nc(c1C(=[NH2+])N)n3cc(cn3)Br)CCCC2 C43410478
c1c(cncc1Br)S(=O)(=O)N[C@@H]2CCCC[C@H]2[NH3+] C44243680
c1cc(ccc1C(=S)N)S(=O)(=O)N[C@@H]2CC[NH+](C2)C3CC3 C44679056
c1c(cc(c2c1[C@@H](CCO2)[NH2+]CCCS(=O)(=O)N)Cl)Cl C45069912
c1cc2c(cc1Br)CC[C@H]2[NH2+]CCCS(=O)(=O)N C45070330
CCC/[NH+]=C(\N)/SCc1[nH]c(=O)c2c3c(sc2n1)CCC3 C19672566
c1cc(ccc1[C@@H]2CCC[NH+]2CCC(=O)NC(=O)N)Br C48599100
C[C@](c1ccc(cc1)Br)(C(=O)[O-])[NH+]2CCC[C@@H](C2)[NH3+] C48837658
C[NH+]1CCC(CC1)(C(=S)N)NS(=O)(=O)CC2CCCCC2 C49043796
CC[C@@H](c1cccs1)NS(=O)(=O)c2cccc(c2)[C@@H](C)[NH3+] C49532510
CC[C@H](c1cccs1)NS(=O)(=O)c2cccc(c2)[C@@H](C)[NH3+] C49532511
Cc1cc(nc(c1C(=[NH2+])N)n2c(c(c(n2)C)Br)C)C C50593411
c1ccc2c(c1)C[C@@H](O2)CNS(=O)(=O)c3ccc(s3)C[NH3+] C51087528
Cc1c(c(n(n1)C)NN)C[NH+](C)Cc2cc(sc2)Br C51145838
C[NH2+][C@H](c1ccc2c(c1)[nH]c(=O)c(=O)[nH]2)c3ccc(s3)Cl C51171518
C[NH2+][C@H](c1cc2c(cc1Br)[nH]c(=O)[nH]2)[C@@H]3CCOC3 C52094476
CN(Cc1ccc(cc1)Br)c2c(nccn2)C(=[NH2+])N C54379787
CN(Cc1ccccc1Br)c2c(nccn2)C(=[NH2+])N C54379796
CC[C@@]1(C(=O)N(C(=O)N1)CC[NH3+])c2ccc(cc2)Br C57840061
c1ccc(cc1)[C@H](CNc2ccc(cc2Br)[N+](=O)[O-])[NH3+] C62838462
Cc1ccc(c(c1)C#CC[NH3+])S(=O)(=O)NCCC(F)(F)F C63102217
c1ccc(c(c1)S(=O)(=O)N[C@@H]2CCC[C@H]2[NH3+])Br C63174845
Cc1c(sc2c1c(nc(n2)CC[NH3+])N3[C@@H]4CC[C@H]3CC(C4)O)C C65462247
c1c(csc1CN[C@@H]2CCC[NH+](C2)CC(=O)N)Br C67501913
C[C@H]1Cc2cc(ccc2O1)/C=C/[C@@]34C(c5ccccc5N3CC(=O)N4)(C)C C02110982
C[C@H]1Cc2cc(ccc2O1)/C=C/[C@]34C(c5ccccc5N3CC(=O)N4)(C)C C03999986
C[C@@H]1CCc2c(sc(c2C#N)NC(=O)c3ccc(o3)Br)C1 C00995700
Cc1ccc(c2c1N[C@H]([C@@H]3[C@H]2C=CC3)c4cccc(c4)Br)[N+](=O)[O-] C04501467
CC1(CC2=C([C@H](Nc3c2c4cccnc4cc3)c5ccc(cc5)OC)C(=O)C1)C C04543557
Cc1ccc2c(c1)[C@@H](N(CC(=O)N2)C(=O)c3ccc(c(c3)C)C)c4ccccc4 C02724248
COc1ccc(cc1)[C@H]2c3c4cccnc4ccc3NC5=C2C(=O)CCC5 C04189777
c1ccc(c(c1)[C@@H]2[C@@H]3CC=C[C@@H]3c4cccc(c4N2)Br)[N+](=O)[O-] C04675692
Cc1ccc2c(c1)c3c(cc(s3)C(=O)N(C)c4ccccc4F)c(=O)[nH]2 C04953784
c1cc2n(c1)CCN([C@@H]2c3ccc(cc3)Cl)C(=O)Nc4cccs4 C05256098
c1ccc2c(c1)cc(c(=O)o2)C3=NN[C@H](C3)c4c(cccc4Cl)Cl C05604914
CC(C)[C@@H]1c2c(c3ccccc3[nH]2)C[C@@H]4N1C(=S)N(C4=O)c5ccccc5 C02140127
c1cc(cc(c1)Br)[C@H]2[C@@H]3CC=C[C@@H]3c4cccc(c4N2)[N+](=O)[O-] C05589024
CC[C@H]1CN(c2ccccc2O1)C(=O)Nc3ccccc3Br C06844573
c1cc(c(cc1/C=C(\C#N)/c2[nH]c(=O)c3c4c(sc3n2)CCCC4)F)F C07488695
Cc1cc(cc2c1N[C@H]([C@H]3[C@@H]2C=CC3)c4cccc(c4Cl)Cl)[N+](=O)[O-] C06963607
c1cc(c2c(c1)sc(n2)NS(=O)(=O)c3ccc(s3)Cl)F C08864773
Cc1ccc(nc1)N2[C@H](c3ccccc3C2=O)Nc4c(cc(cc4C)C)C C04917359
Cc1ccc(c2c1N[C@@H]([C@H]3[C@@H]2C=CC3)c4c(cc(cc4C)C)C)[N+](=O)[O-] C14457693
Cc1c(ccc2c1N[C@H]([C@@H]3[C@@H]2C=CC3)c4cccc(c4Cl)Cl)[N+](=O)[O-] C14476925
Cc1ccc(c2c1N[C@@H]([C@@H]3[C@@H]2C=CC3)c4c(cccc4Cl)Cl)[N+](=O)[O-] C14546598
Cc1cc(cc2c1N[C@@H]([C@H]3[C@@H]2C=CC3)c4c(cccc4Cl)Cl)[N+](=O)[O-] C14546624
c1cc(cc(c1)Br)[C@@H]2[C@@H]3CC=C[C@H]3c4cc(ccc4N2)[N+](=O)[O-] C16425430
Cc1cc2c(s1)nc(n(c2=O)c3cc(ccc3O)C(C)(C)C)S C17072160
CC1(CCC2=C(C1=O)C(C3=C(N2)CCC(C3=O)(C)C)c4ccc(cc4)OC)C C19808710
Cc1ccc(o1)/C=C/2\C(=O)N/C(=N/c3ccccc3Br)/S2 C08413657
c1cc(cc(c1)Br)[C@H]2[C@@H]3CC=C[C@H]3c4cccc(c4N2)[N+](=O)[O-] C20436850
Cc1ccccc1[C@H]2c3c(noc3NC4=C2C(=O)C[C@H](C4)c5ccccc5)C C21660338
CCC(=O)N1c2ccccc2NC3=C([C@H]1c4ccccc4)C(=O)CC(C3)(C)C C21722396
c1ccc(cc1)N2[C@@H](Nc3ccccc3C2=O)C4=Cc5ccccc5OC4 C22195821
CC1=C([C@H](C2=C(N1)CC(CC2=O)(C)C)c3ccccc3)C(=O)N4CCCCC4 C03073719
CC1=C([C@@H](C2=C(N1)CC(CC2=O)(C)C)c3ccc(c(c3)Cl)OC)C#N C00636916
Cc1ccc(cc1)[C@@H]2C[C@H](Nc3n2ncn3)c4cccc(c4)Br C26894603
C[C@@H](c1ccc2c(c1)OCCCO2)NC(=O)c3ccc(cc3Cl)Cl C31774891
Cc1ccc2c(c1)C(=N[C@@H](C(=O)N2)OC3CCCCC3)c4ccccc4 C33580793
[H]/N=C\1/[C@H](C2=CCSC[C@H]2[C@@H](C1(C#N)C#N)c3ccc(cc3)C(C)C)C#N C03899524
CC(=O)NC1=C([C@@H](c2c3ccccc3ccc2O1)c4ccccc4Cl)C#N C36612729
Cc1c(nc(s1)C)[C@H](C)Nc2c(cc(c3c2nsn3)Cl)Cl C37129084
Cc1c/c(=N\S(=O)(=O)c2c(cccc2Cl)Cl)/c3ccccc3[nH]1 C05931876
c1cc(sc1)[C@H]2C[C@@H](Nc3n2ncn3)c4ccc(c(c4)Cl)Cl C13131449
Cc1ccc2c(c1C)O/C(=C\c3cc(c(c(c3)Br)O)OC)/C2=O C40062486
c1ccc2c(c1)cc(c(n2)Cl)[C@@H]3C[C@H](c4ccccc4N3)N5CCCC5=O C44138005
c1cc(oc1C(=O)Nc2nc3c(s2)CCCCCC3)Br C48925960
Cc1ccc2nc(cc(=O)n2c1)CNc3cc(ccc3C)Br C55870825
Cn1cccc1/C=C/2\C(=O)N/C(=N/c3cccc(c3)Br)/S2 C02435630
Cc1ccc(cc1)[C@@H]2C[C@H](n3c(ncn3)N2)c4ccc(cc4)Br C02499974
Cc1ccc(c2c1N[C@@H]([C@@H]3[C@H]2C=CC3)c4cccc5c4cccc5)[N+](=O)[O-] C19886983
c1cc(ccc1[C@@H]2c3cnn(c3NC(=O)CS2)C4CCCCC4)Cl C05499976
Cc1c(s/c(=N/S(=O)(=O)c2ccc(c(c2)C(F)(F)F)F)/[nH]1)C C64245093
CC(C)c1ccc2c(c1)CCCN2C(=O)c3cc(=O)c4ccccc4[nH]3 C65786642
CC(C)CC[NH+]1CCNC(=O)[C@@H]1CC(=O)N(C)C2CC([NH2+]C(C2)(C)C)(C)C C12000873
CCCC[NH2+]C[C@@H]1[C@H](CC[C@H]2[C@H]1C[C@H]3c4c(c5ccccc5[nH]4)CC[NH+]3C2)O C16970017
c1ccc2c(c1)c(c3ccccc3c2/C=N\NC4=[NH+]CCN4)/C=N/NC5=[NH+]CCN5 C11677636
Cc1cccc(c1)OCCC[NH+](C)[C@@H]2c3ccccc3C4([C@H]2O)CC[NH2+]CC4 C20206429
C[C@]12CC[C@H]3[C@H]([C@@H]1C[C@@H]([C@H]2O)[NH+]4CCCC4)CC[C@@H]5[C@@]3(C[C@@H]([C@H](C5)O)[NH+]6CCOCC6)C C22011078
CCc1ccccc1OCC[NH+](C)[C@@H]2c3ccccc3C4([C@H]2O)CC[NH2+]CC4 C23429828
CC[C@@H](C)[C@@H](C(=O)OC)NC(=O)N1CCc2c([nH+]c[nH]2)C13CC[NH+](CC3)C C20762153
C[C@@]12CC[C@H]3[C@@H]([C@@H]1C[C@@H]([C@@H]2O)N4CC[NH+](CC4)C)CC[C@@H]5[C@@]3(C[C@@H]([C@@H](C5)O)N6CC[NH+](CC6)C)C C33932989
CC[C@H](C)[C@@H](C(=O)OC)NC(=O)N1CCc2c([nH+]c[nH]2)C13CC[NH+](CC3)C C36597120
c1ccc(c(c1)C(=O)NN2C(=O)/C(=C/C3[NH+]=c4ccccc4=[NH+]3)/SC2=S)O C38567869
COC(=O)[C@@H]1C(=c2c(=[NH+]1)cccc2Cl)NC(=O)C[NH+]3CCCC[C@@H]3CCO C38696506
Cc1ccc2=[NH+][C@@H]([NH+]=c2c1)C3=C(N(CC3=O)c4ccc(c(c4)Cl)Cl)N C38819059
c1ccc2=[NH+]C([NH+]=c2c1)/C(=C/c3cc(c(c(c3O)Br)O)Br)/C#N C39205079
c1ccc2=[NH+][C@H]3C(=c2c1)N=N/C(=[NH+]/N=C/c4cc(ccc4O)Br)/N3 C39698001
Cc1cccc2=C3[C@@H](N/C(=[NH+]\N=C\c4cc(cc(c4O)Br)Br)/N=N3)[NH+]=c12 C39935509
CC[C@H]([C@H](c1ccc(s1)Br)[NH+](CC(=O)N)C2CCCC2)[NH3+] C43262646
CC[C@@H]([C@@H](c1cc(cs1)Br)[NH+](CC)CC(=O)NC(C)C)[NH3+] C43287063
c1ccc2=[NH+]CC(=c2c1)C[C@@H](COc3cc(cnc3)c4ccc5c(c4)CC(=O)N5)[NH3+] C52566184
C[C@@H]1CCC[NH+](C1)Cc2ccccc2CNC(=O)NCc3ccc[nH+]c3N(C)C C48828271
c1ccc2=[NH+]C([NH+]=c2c1)SCC(=O)N[C@H]3Nc4ccc(cc4S3)[N+](=O)[O-] C63266023
C[C@H]1C(=c2ccccc2=[NH+]1)CCN3C(=O)OC4([C@@]3(C)O)CC([NH2+]C(C4)(C)C)(C)C C63506733
C[C@H]1[C@H]([C@@H](N(N1)CC(=O)NCCC2[NH+]=c3ccccc3=[NH+]2)C)Br C63521119
CC(C)Oc1cccc(c1)[C@H]2NN[C@@H](N2N)SCC3[NH+]=c4ccccc4=[NH+]3 C63619699
c1ccc2c(c1)c(=O)[nH]c(n2)SCC(=O)NCCC3[NH+]=c4ccccc4=[NH+]3 C63698916
CC1=C2[C@H](CC(=O)N[C@@H]2N(N1)C3[NH+]=c4ccccc4=[NH+]3)c5ccc(cc5Cl)Cl C63698997
CC1=C2[C@H](CC(=O)N[C@@H]2N(N1)C3[NH+]=c4ccccc4=[NH+]3)c5c(cc(s5)Cl)Cl C63699031
CC1=C2[C@@H](CC(=O)N[C@@H]2N(N1)C3[NH+]=c4ccccc4=[NH+]3)c5ccc(s5)Br C63699037
CC1=C2[C@H](CC(=O)N[C@H]2N(N1)C3[NH+]=c4ccccc4=[NH+]3)c5ccc(s5)Br C63699042
CC1=C2[C@H](CC(=O)N[C@@H]2N(N1)C3[NH+]=c4ccccc4=[NH+]3)c5cccc(c5Cl)Cl C63699054
CC1=C2[C@H](CC(=O)N[C@H]2N(N1)C3[NH+]=c4ccccc4=[NH+]3)c5cccc(c5Cl)Cl C63699057
CC1=C2[C@H](CC(=O)N[C@H]2N(N1)C3[NH+]=c4ccccc4=[NH+]3)c5ccc(c(c5)Cl)Cl C63699065
C[C@H]1C(=c2ccccc2=[NH+]1)c3csc(n3)NC(=O)CCC[C@@H]4[NH+]=C(NO4)C C64085810
c1ccc2=[NH+]CC(=c2c1)CCC(=O)NNC(=O)CCC3=c4ccccc4=[NH+]C3 C64120520
Cc1ccc2=[NH+][C@H]([NH+]=c2c1)[C@@H](C(C)C)NC(=O)C3=CN(NN3)C4CCCCC4 C64137307
CC1=C2[C@H](CC(=O)N[C@H]2N(N1)C3[NH+]=c4ccccc4=[NH+]3)c5cccc(c5F)F C64450292
CC1=C2[C@H](CC(=O)N[C@H]2N(N1)C3[NH+]=c4ccccc4=[NH+]3)c5cc(ccc5F)Br C64450312
CC1=C2[C@H](CC(=O)N[C@@H]2N(N1)C3[NH+]=c4ccccc4=[NH+]3)c5ccccc5Cl C64450326
CC1=C2[C@@H](CC(=O)N[C@@H]2N(N1)C3[NH+]=c4ccccc4=[NH+]3)c5ccc(cc5)Cl C64450333
CC1=C2[C@@H](CC(=O)N[C@H]2N(N1)C3[NH+]=c4ccccc4=[NH+]3)c5cc(cc(c5)F)F C64450339
C[C@@H]1[C@@H]([C@@H]2[C@@H]([NH+]1CC(C)C)CC(CC2=O)(C)C)CC(=O)NCCc3c[nH]c[nH+]3 C53654571
c1ccc(cc1)[C@H]2[C@H](N(CN2)C[C@@H](c3ccco3)[NH+]4CCCC4)c5[nH]cc[nH+]5 C65371746
c1ccc2c(c1)C[C@H](N2)C(=O)N3CCN4[C@H](C3)C=C(N4)C5[NH+]=c6ccccc6=[NH+]5 C65375075
Cc1ccc2=[NH+][C@@H]([NH+]=c2c1C)CNCC3=NO[C@@H](N3)c4ccc5c(c4)OCO5 C65387579
COc1ccc(cc1)[C@@H]2NN[C@@H](N2CC=C)SCC3[NH+]=c4ccccc4=[NH+]3 C65550472
COc1ccc(cc1)[C@H]2NN[C@@H](N2CC=C)SCC3[NH+]=c4ccccc4=[NH+]3 C65550477
COc1ccc(cc1)[C@@H]2NN[C@H](N2CC=C)SCC3[NH+]=c4ccccc4=[NH+]3 C65550481
COc1ccc(cc1)[C@H]2NN[C@H](N2CC=C)SCC3[NH+]=c4ccccc4=[NH+]3 C65550486
C1CCC(CC1)NC(=O)C2CC[NH+](CC2)CC(=O)NC3CC[NH+](CC3)C4CC4 C65964043
CC1CCC(CC1)[NH+]2CCC(CC2)N(C)C(=O)NC3CC([NH2+]C(C3)(C)C)(C)C C66173781
CC1(CC(CC([NH2+]1)(C)C)NC(=O)N(C)C2CC[NH+](CC2)C3CCOCC3)C C66173782
CC1(CC2=C([C@H](C(=C(O2)N)C#N)c3ccc(cc3)SC)C(=O)C1)C C00058716
CC(=O)O[C@H]1CC[C@H]2[C@@]1(CC[C@@H]3[C@H]2C[C@@H]([C@H]4[C@@]3(CC[C@H](C4)O)C)O)C C04073939
Cc1c(c2ccccc2[nH]1)/C=N/NC(=O)[C@@H]3C[C@@H]3c4ccccc4 C04188196
CCc1ccc(cc1)n2nc3cc(c(cc3n2)Br)N C00569816
c1cc(c(cc1Cl)Cl)NCC(=O)NC2(CCCC2)C#N C09455477
c1ccc(cc1)C[C@@H](c2ccc(cc2)N)n3c4ccccc4nn3 C05331688
CC(=O)c1ccc2c(c1)[C@@H]3C=CC[C@H]3[C@@H](N2)c4ccc(c(c4)OC)O C14458902
C1C[C@H](CC=C1)C(=O)NNC(=O)CC23CC4CC(C2)CC(C4)C3 C14595746
COc1cc(ccc1Oc2ccc(cc2N)Br)C#N C19845717
C[C@@]12CC[C@H](C[C@H]1CC[C@@H]3[C@H]2C[C@@H]([C@]4([C@H]3CC[C@@H]4C(=O)OC)C)O)O C19910818
Cc1ccc(cc1)[C@@H]2CC3=C([C@@H](CC(=O)N3)c4cccc(c4)O)C(=O)C2 C21236587
Cc1cc(ccc1S(=O)(=O)N)Oc2ccc(cc2)Br C35278693
c1cc(sc1CNc2cc3c(cc2Cl)NC(=O)CO3)Cl C36993222
C[C@@H](c1ccc(s1)Cl)NC(=O)[C@@H]2CNc3ccccc3O2 C37020859
Cc1c(sc(n1)N)SCc2cc3c(c(c2)Cl)OCCCO3 C37036701
c1cc(ccc1c2cnc(o2)CSc3ccc(nc3)N)Cl C37192073
C[C@@H](c1c(ccs1)Br)Nc2ccc3c(c2)C(=O)NC3=O C37216701
c1ccc2c(c1)nc(s2)SCC(=O)c3ccc(cc3O)O C03351939
C/C(=N\NC(=O)[C@]1(c2ccccc2CC(N1)(C)C)C)/c3ccccc3 C19534965
Cc1cccc(c1NS(=O)(=O)c2ccc(s2)Br)O C38052592
C[C@@H](c1ccc(cc1)O)N(C)C(=O)c2cc(c([nH]2)Cl)Cl C38090164
C1CCN(C1)NC(=S)NC(=O)C23C[C@@H]4CC[C@H](C2)CC(C4)C3 C00231485
c1c(ccc(c1)O)/C=N/c2ccc(cc2)/N=C/c3ccc(cc3)O C00272563
C[C@@]12CC[C@H](C[C@H]1CC[C@@H]3[C@@H]2C[C@@H]([C@@]4([C@@H]3CC[C@@H]4C(=O)OC)C)O)O C39580770
CC1=CC(=C)NC(=O)[C@H]1CNC(=O)c2cc3ccccc3s2 C39746789
c1ccc(c(c1)Cn2c3c(c4c(s3)CCCC4)c(nc2=O)N)Cl C40267853
C=CCNC(=O)Nc1ccccc1N2CCc3c(ccs3)C2 C42925311
Cc1cccc(c1C)Oc2c(c3ccccc3n2C)/C=C\C(=O)N C44260115
Cc1c(c2ccccc2[nH]1)/C=N\NC(=O)[C@H]3C[C@H]3c4ccccc4 C44924074
Cc1ccc(cc1)[C@H]2C[C@H](n3c(c(c(n3)CO)Cl)N2)C(F)(F)F C00226857
CC(C)(C)OCc1nc(c2c(csc2n1)c3cccs3)N C50832262
COc1ccc(cc1c2nc3c(c(n2)N)CCC3)Br C50866091
c1ccc(c(c1)Cc2nc(on2)c3c(ccs3)N)Br C55334451
CC(C)[C@@H]1C(=O)N(c2cc(c(cc2N1)Cl)Cl)CCCO C57933926
CC(=C[C@H]1[C@@H](C1(C)C)C(=O)Nc2nc(cs2)c3ccc[nH]3)C C23763310
CC(=C[C@@H]1[C@H](C1(C)C)C(=O)Nc2nc(cs2)c3ccc[nH]3)C C23763300
c1cc(ccc1/C=N/c2ccc(cc2)O)/N=C/c3ccc(cc3)O C58867000
CCCSc1nnc(n1N)c2ccc(cc2)Br C59045364
c1ccc(cc1)[C@@H]2CC3=C([C@H](NC(=O)N3)c4ccccc4)C(=O)C2 C08518549
C1CCc2c(c3c(nc(nc3s2)C4CC4)N[C@@H]5CCCC[C@@H]5O)C1 C60367958
C1CCc2c(c3c(nc(nc3s2)C4CC4)N[C@@H]5CCCC[C@H]5O)C1 C60367960
C[C@H](c1cccc(c1)Cl)Sc2c(cc(c(n2)N)C#N)C#N C60427303
Cc1cccc(c1C)C[C@H]2C(=O)N(c3cc(ccc3O2)N)CC=C C62496063
Cc1ccc(c(c1)C)C[C@@H]2C(=O)N(c3cc(ccc3O2)N)CC=C C62496084
Cc1ccc(c(c1)C[C@@H]2C(=O)N(c3ccc(cc3O2)N)CC=C)C C62496098
Cc1ccc(cc1C)C[C@H]2C(=O)N(c3ccc(cc3O2)N)CC=C C62496101
Cc1cc(cc(c1)C[C@@H]2C(=O)N(c3ccc(cc3O2)N)CC=C)C C62496120
C[C@]1([C@H]2CC[C@H](C2)C1(C)C)/[NH+]=C(/N/N=C/c3ccccn3)\[S-] C04322546
CN(Cc1cccc(c1)O)C(=O)c2cc3c(cc2O)CCCC3 C65618678
Cc1cc([nH]c(=O)c1CNC(=O)C[C@@H]2C[C@@H](CC(C2)(C)C)C)C C66602744
CC1(COC(OC1)(c2ccccc2)c3ccccc3)CC[NH3+] C01671122
CC=C1C[NH+]2CCc3c4ccccc4[nH]c3[C@@H]2C[C@@H]1CCO C15252923
CCC[C@@H](C)[NH2+][C@@H]1c2cc(ccc2NC1=O)Br C19902659
C[C@@]1(C[NH+]([C@H](C[C@@]1(C#Cc2ccccc2)O)c3ccccc3)C)O C33428853
c1ccc(cc1)[C@H]2CC[C@@H]([C@@H](C2)Sc3nncs3)C[NH3+] C35724528
Cc1cc2c(c(c1Cl)C)C=C[C@@]3(O2)CCN(C3)CCC[NH3+] C36144610
c1ccc2c(c1)nc(s2)C[NH2+][C@@H]3CCc4c3cccc4O C36852390
CC[C@@H](c1ccc(cc1)Cl)[NH2+][C@@H]2COc3c2ccc(c3)O C36979345
c1c(cc(c(c1CN[C@@H]2CC[NH+]3[C@@H]2CCCC3)O)Cl)Cl C36996931
Cc1ccc2c(c1)[C@H](C(=O)N2)[NH2+][C@@H](C)c3cc(sc3C)C C37122895
c1cc2c(cc1O)OC[C@H]2[NH2+][C@@H]3CCC[C@@H](C3)C(F)(F)F C37142071
Cc1c(sc(n1)C(C)(C)C)[C@H](C)[NH2+]C2CCC(CC2)O C37201956
CN(Cc1cc(ccc1Cl)N)c2c3ccsc3cc[nH+]2 C37673039
Cc1c(c[nH]n1)C[NH2+]C2CC(C2)c3cccc(c3)Br C38011368
CC(C)[NH2+][C@](C)(CO)c1cc2cc(ccc2o1)Br C38115522
Cc1cc(nc(c1C[NH3+])Oc2ccccc2Br)C C40509750
C[C@H]1CCC[C@@](C1)(c2nc-3c(s2)COc4c3cccc4)[NH3+] C41181292
c1ccnc(c1)[C@H](c2cc3cccc(c3o2)Br)[NH3+] C42412281
CC[C@@H](C)[C@H](C)[NH2+][C@@H]1c2ccc(cc2NC1=O)Br C42552777
CC[C@@H](C)[C@H](C)[NH2+][C@@H]1c2cccc(c2NC1=O)Br C42554530
CC[C@@H]([C@H](c1ccc(cc1)Cl)N2CCOCC2(C)C)[NH3+] C42945897
C[C@@H]([C@@H](c1cccs1)Oc2cccc3c2OC(C3)(C)C)[NH3+] C43108005
Cc1ccc(c(c1)Br)O[C@@H](c2ccco2)[C@H](C)[NH3+] C43337427
CC[C@@H]([C@@H](c1ccc(cc1)Cl)N2CCO[C@@H]3[C@@H]2CCC3)[NH3+] C43423387
CC[C@@H]([C@H](c1ccccc1Cl)N2CCO[C@@H]3[C@@H]2CCC3)[NH3+] C43423533
CC[C@@H]([C@@H](c1ccc(s1)C)N2CCO[C@@H]3[C@@H]2CCCC3)[NH3+] C43423959
CC[C@H]([C@@H](c1ccc(s1)C)N2CCO[C@@H]3[C@@H]2CCCC3)[NH3+] C43423960
C[C@@H]([C@@H](c1cc(cs1)Br)N2CCO[C@@H]3[C@@H]2CCCC3)[NH3+] C43424053
CCCn1cc(cn1)[C@@](C)(c2ccc(cc2)Br)[NH3+] C43467882
CCCn1cc(cn1)[C@@](C)(c2ccccc2Br)[NH3+] C43467897
CC[C@@H]1CO[C@@H](CN1[C@@H](C[NH3+])c2cc(cc(c2)Cl)Cl)C C48914098
Cc1c(c(n[nH]1)C)C[NH2+][C@H](C)c2ccc(cc2)Br C49525197
CC[C@@H]([C@@H](c1ccc(cc1)Cl)n2c(c(c(n2)C)Cl)C)[NH3+] C50585932
C[C@H]1c2ccsc2CCN1c3c(cc(cn3)Br)C[NH3+] C51397298
CN(Cc1ccc(s1)Cl)c2c(cc(cn2)C[NH3+])Cl C51397373
C[C@@H]1CCCC[C@H]1N(C)c2c(cc(cn2)Br)C[NH3+] C51397889
C[C@H]1CCC[C@@H](C1)Oc2c(cc(cn2)Br)C[NH3+] C51542262
Cc1cc(c[nH+]c1N(C)Cc2cc(cs2)Br)N C52813256
Cc1c([nH]c[nH+]1)CNC(C)(C)c2ccc(cc2)Br C54796132
CC[C@H](C)[NH+]1CCN(CC1)Cc2c(cccc2Br)N C55063404
Cc1c(sc(n1)COc2cc(cc(c2)Cl)Cl)C[NH3+] C57631272
C[C@@]12C[C@@H](CC(C1)(C)C)N(C2)[C@@H](C[NH3+])c3ccc(cc3)N(C)C C36108422
c1c(cc(c(c1C[NH+]2CCC[C@H]2[C@@H]3CCCN3)O)Cl)Cl C51357048
C[C@H](c1ccc(c(c1)Br)N2CCCC[C@@H]2CO)[NH2+]C C61696186
CCC(C)(C)C1CCC(CC1)(C[NH3+])N2CCCO[C@@H](C2)C C61916128
C[C@@H]([C@@H](c1ccc(s1)Cl)N(C)c2ccc(cc2)C#N)[NH3+] C61949913
CCC1(CC[NH2+]CC1)C(=O)N[C@H]2CCCC[C@@H]2C(F)(F)F C62848747
CCC[C@@H](C)[NH2+][C@H]1c2ccc(cc2NC1=O)Br C19903102
CC(C)c1ccc(cc1)C[NH2+][C@@H]2CCCc3c2ccc(=O)[nH]3 C67504221
CC(C)(C)c1ccc(cc1)C[NH2+][C@@H]2CCCc3c2ccc(=O)[nH]3 C67504584
C[C@]12CC[C@@H](C[C@@H]1CC[C@@H]3[C@@H]2CC[C@]4([C@@H]3CC[C@@H]4O)C)O[C@@H]5CCCCO5 C04025822
Cc1ccc(c(c1)C)[C@@H]2N(CCS2)C(=O)Nc3ccc(cc3Cl)Cl C00692147
CCc1ccc(cc1)C2=C[C@H]([C@H](C(=O)N2)C#N)c3cccc(c3)Br C01085419
C[C@H](C(=O)NC1C2CC3CC(C2)CC1C3)Oc4ccc(cc4Cl)Cl C04599857
C[C@H]1CCCC[C@H]1NC(=O)CSc2nc3cc(ccc3s2)Cl C01438315
CCOc1ccc(cc1)n2c(=S)c-3c(s2)C(Nc4c3cc(cc4)C)(C)C C02058096
CCc1ccc(cc1)n2c(=S)c-3c(s2)C(Nc4c3cc(cc4)OC)(C)C C01843353
C[C@@H]1C[C@H](c2ccccc2N1C(=O)Cc3ccccc3)Nc4ccccc4 C00756349
COc1ccc(c2c1cccc2)/N=C/c3cc(ccc3O)Br C01501691
CCOc1ccc(cc1)[C@@H]2C3=C(c4c5ccccc5ccc4N2)C(=O)CCC3 C00677607
COc1ccc(cc1OC)[C@H]2[C@H]3CC=C[C@@H]3c4ccc5ccccc5c4N2 C04959491
CCc1ccc(cc1)c2[nH]c(=S)c3c(n2)Oc4ccc(cc4C3)Cl C05043121
CC1(c2ccccc2N3[C@@]1(NC(=O)C3)/C=C/c4ccc(c(c4)Cl)Cl)C C05249858
c1ccc(cc1)[C@@H]2[C@]3(c4cccc5c4c(ccc5)C3=NN2c6ccccc6)O C05338837
CCn1cc(cn1)/C=C\2/C[C@H]3[C@@H]4CC[C@@H]5CCCC[C@@]5([C@@H]4CC[C@@]3([C@@H]2O)C)C C06490286
c1cc(c(cc1S(=O)(=O)NC23CC4CC(C2)CC(C4)C3)Cl)Cl C07141464
Cc1c(cc(s1)/C=N/NC(=O)c2cc3c(s2)CCCC3)Br C12372399
Cc1nc(c2c3c(sc2n1)C[C@H](CC3)C)N[C@H](C)c4ccccc4Cl C13057288
Cc1ccc(cc1)S(=O)(=O)c2cccc3c2Nc4ccccc4S3 C03065561
c1cc(ccc1[C@@H]2[C@@H]3CC=C[C@H]3c4c(ccc(c4N2)Cl)Cl)OCC#N C13389262
c1ccc(c(c1)[C@@H]2[C@@H]3CC=C[C@@H]3c4cc(ccc4N2)OC[C@@H]5CCCO5)Cl C14466437
c1ccc(c(c1)[C@H]2[C@@H]3CC=C[C@@H]3c4cccc(c4N2)OC[C@@H]5CCCO5)Cl C14466636
c1ccc(cc1)COc2ccccc2[C@@H]3[C@@H]4CC=C[C@@H]4c5cc(ccc5N3)C#N C14476358
COc1ccc(cc1OC)[C@H]2[C@@H]3CC=C[C@@H]3c4c(cc(cc4Cl)Cl)N2 C14479225
COc1cccc2c1N[C@H]([C@H]3[C@@H]2C=CC3)c4c5ccccc5ccc4OC C14544192
C/C(=N\NC(=O)Cc1cccc2c1cccc2)/c3ccc4c5c3cccc5CC4 C14922026
Cc1cc(nc2c1cc(cc2)Cl)SCC(=O)c3c([nH]c4c3cccc4)C C01465353
c1ccc(c(c1)NC(=O)N2CCCCC[C@H]2c3cccs3)Br C15867034
c1ccc(c(c1)C(F)(F)F)NC2=NC(=O)/C(=C/c3ccc(cc3)F)/S2 C18166755
Cc1ccc(cc1)c2cc(n[nH]2)/C(=C/c3c(cccc3Cl)Cl)/C#N C15226556
CC(=C)CSC1=C([C@@H](C2=C(N1)CCCC2=O)c3ccc(cc3)Cl)C#N C20347539
CSc1ccc(cc1)c2[nH]c(=S)c3c(n2)Oc4ccc(cc4C3)Cl C20380335
c1cc(ccc1[C@H]2[C@@H]3CC=C[C@H]3c4cc(ccc4N2)OC[C@H]5CCCO5)Cl C20699774
c1cc2c(c(c1)OC[C@@H]3CCCO3)N[C@H]([C@H]4[C@H]2C=CC4)c5ccc(cc5)Cl C20699956
c1ccc(c(c1)[C@H]2[C@@H]3CC=C[C@H]3c4cc(ccc4N2)OC[C@@H]5CCCO5)Cl C20700611
CCc1ccc(cc1)[C@H]2CC3=C([C@H](CC(=O)N3)c4ccc(cc4)CC)C(=O)C2 C21258968
C[C@@H](C(=O)NC1C2CC3CC(C2)CC1C3)Oc4ccc(cc4)Br C24092348
CN(CC12CC3CC(C1)CC(C3)C2)C(=O)c4cc(ccc4O)Br C30135955
C[C@H](c1cccs1)NC(=O)c2ccc(o2)c3cc(ccc3Cl)Cl C33809563
Cc1ccc(c(c1)Nc2nc3cc(ccc3s2)Br)OC C37206498
c1cc(c(c(c1Cl)CNc2cc3c(cc2Cl)OCO3)Cl)Cl C37281529
c1cc(c(cc1c2nc3cc(ccc3n2C4CC4)Br)Cl)O C37442152
C[C@H](c1c(ccs1)Br)Nc2ccc3c(c2)nc(o3)C(C)C C37317762
c1ccc2c(c1)cc(nc2Oc3ccc(cc3Cl)Br)CO C40881877
CCOc1ccc(cc1)[C@@H]2CC(=O)Nc3c2scc3c4ccc(cc4)C C46076013
CC(C)Oc1ccccc1[C@H]2CC(=O)Nc3c2scc3c4ccccc4F C46076668
C[C@H]1CC[C@H]([C@@H](C1)NC(=O)c2cc(cnc2Cl)Br)C(C)C C50045173
c1ccc(cc1)[C@H]2CC3=C([C@H](Sc4ccccc4N3)c5ccco5)C(=O)C2 C17076471
c1ccc(cc1)/N=C\2/NC(=O)/C(=C/c3ccc(c(c3)Br)F)/S2 C05785675
Cc1ccc(c(c1)CN2c3cc(c(cc3NC4=C(C2=O)CCC4)C)C)C C64869145
C[C@]12CC[C@@H](C[C@@H]1CC[C@H]3[C@H]2CC[C@@]4([C@@H]3CC[C@H]4c5cc([nH]n5)C(F)(F)F)C)O C03954153
Cc1ccc(cc1)[C@@H]2CC3=C([C@@H](Nc4ccccc4N3)c5cccc(c5)C)C(=O)C2 C01077623
CCc1ccc(s1)[C@@H]2C3=C(C[C@@H](CC3=O)c4ccccc4)Nc5ccccc5N2 C00710760
c1ccc2c(c1)N[C@H](C3=C(N2)C[C@H](CC3=O)c4cccs4)c5ccc(s5)Cl C00720501
c1ccc(cc1)[C@H]2CC3=C([C@H](Nc4ccccc4N3)c5ccc(cc5)Br)C(=O)C2 C01082741
c1ccc(cc1)[C@@H]2CC3=C([C@H](Nc4ccccc4N3)c5ccc(c(c5)Cl)Cl)C(=O)C2 C04082014
c1ccc(cc1)[C@H]2CC3=C([C@@H](Nc4ccccc4N3)c5ccc6ccccc6c5)C(=O)C2 C04082203
c1ccc2c(c1)N[C@H](C3=C(N2)C[C@H](CC3=O)c4cccs4)c5ccc(cc5Cl)Cl C00729593
c1ccc2cc(ccc2c1)[C@H]3C4=C(C[C@H](CC4=O)c5cccs5)Nc6ccccc6N3 C00729675
Cc1c(c(cc(c1N)Br)Br)c2nc3cc(ccc3o2)C(C)C C08702117
CC(C)(C)[C@H]1C/C(=C\c2ccccc2F)/C3=C(C1)[C@H](C(=C(O3)N)C#N)c4ccccc4F C08783231
Cc1ccc(cc1)[C@@H]2CC3=C([C@H](Nc4ccccc4N3)c5ccccc5C(F)(F)F)C(=O)C2 C08846696
c1ccc2c(c1)N[C@@H](C3=C(N2)C[C@@H](CC3=O)c4cccs4)c5ccc(c(c5)Cl)Cl C01077009
c1ccc(c(c1)N2C3=CCCCC[C@@H]3C(C(=C2N)C#N)(C(F)(F)F)C(F)(F)F)Cl C12375630
c1ccc2c(c1)cccc2[C@@H]3C4=C(C[C@H](CC4=O)c5cccs5)Nc6ccccc6N3 C01076946
COc1ccc(cc1O)[C@@H]2C3=C(C[C@@H](CC3=O)c4ccccc4)c5c6ccccc6ccc5N2 C09601029
c1cc(ccc1/C=C/2\CCC[C@H]3C2=NN([C@@H]3c4ccc(cc4)Cl)C(=S)N)Cl C04256404
COc1cc(ccc1O)[C@H]2[C@H]3CC=C[C@@H]3c4c(c(cc(c4Cl)Cl)Cl)N2 C14459065
CCOc1ccc2c(c1)[C@H]3C=CC[C@H]3[C@@H](N2)c4cc(ccc4O)Br C14460779
c1ccc(cc1)Oc2ccc3c(c2)[C@H]4C=CC[C@H]4[C@@H](N3)c5cc(ccc5O)Br C14460803
CC(C)Oc1ccc2c(c1)[C@H]3C=CC[C@H]3[C@@H](N2)c4cc(ccc4O)Br C14461141
CC[C@H](C)c1ccc2c(c1)nc(o2)c3cc(c(c(c3)Br)N)Br C16610578
C[C@]12CC[C@@H](C[C@@H]1CC[C@H]3[C@@H]2CC[C@]4([C@H]3CC[C@H]4c5cc(n[nH]5)C(F)(F)F)C)O C15952607
c1ccc(cc1)[C@@H]2CC3=C([C@H](c4ccc5c(c4N3)cccn5)c6cccc(c6)O)C(=O)C2 C04597583
CC1(CC2=C([C@H](Nc3ccccc3N2)c4ccccc4C(F)(F)F)C(=O)C1)C C04004707
c1ccc(c(c1)[C@H]2C3=C(C[C@H](CC3=O)c4cccs4)Nc5ccccc5N2)C(F)(F)F C21225498
c1ccc2c(c1)N[C@@H](C3=C(N2)C[C@@H](CC3=O)c4cccs4)c5cccc(c5Cl)Cl C21231130
c1ccc2cc(ccc2c1)[C@H]3C4=C(C[C@H](CC4=O)c5ccc(cc5)F)Nc6ccccc6N3 C21248319
Cc1ccccc1[C@@H]2C3=C(C[C@@H](CC3=O)c4ccc(cc4)F)Nc5ccccc5N2 C21256556
CC(C)(C)[C@H]1CCc2c(sc3c2C(=O)N[C@@H](N3)c4ccc5ccccc5c4)C1 C17085917
Cc1ccc(cc1/N=C/c2cc(ccc2O)Br)C34C[C@H]5C[C@@H](C3)CC(C5)(C4)O C18087703
c1ccc(c(c1)Oc2c3cc(ccc3ncc2N)Br)I C36813324
C[C@]12CC[C@@H](CC1=CC[C@H]3[C@@H]2CC[C@]4([C@@H]3C/C(=C\c5ccc(cc5)OC)/[C@@H]4O)C)O C39243043
c1ccc(c(c1)[C@H]2CC[C@@]3(C2)C[C@@H](CN3c4ccccc4O)I)O C39503687
c1ccc(c(c1)[C@H]2CC[C@@]3(C2)C[C@@H](CN3I)c4ccccc4O)O C39507095
c1ccc(c(c1)[C@H]2CC[C@]3(C2)[C@@H](CCCN3Br)c4ccccc4O)O C39510654
CS[C@@H]1CCC[C@@]2(C1)CCC[C@@H](N2c3ccccc3O)c4ccccc4O C39521186
c1ccc(c(c1)[C@@H]2CCC[C@@]3(N2c4ccccc4O)CCC[C@@H](C3)Br)O C39521206
c1ccc(c(c1)[C@@H]2CCC[C@@]3(C2)CCC[C@@H](N3Br)c4ccccc4O)O C39524942
C[C@]1(C[C@H]2C[C@@H]1C=C2)C(=O)N[C@@H]3CCc4c(c5cc(ccc5[nH]4)Br)C3 C43508972
CC(C)(C)[C@@H]1CCc2c(sc3c2C(=N[C@H](N3)c4ccc(c(c4)Cl)Cl)O)C1 C04785251
CC[C@H]1CCc2c(sc3c2C(=N[C@H](N3)c4cccc(c4)Br)O)C1 C04545397
CCC(C)(C)[C@@H]1CCc2c(sc3c2C(=N[C@H](N3)c4cccc(c4)Cl)O)C1 C04545536
c1cc(ccc1[C@@H]2N[C@H](CC(=N2)c3ccc(cc3)Cl)c4cc(ccc4O)Cl)Cl C53151162
Cc1ccc(cc1)[C@H]2N[C@@H](CC(=N2)c3cccc(c3)Br)c4ccccc4O C53363388
Cc1ccc(cc1)[C@@H]2N[C@H](CC(=N2)c3cccc(c3)Br)c4ccccc4O C53363386
Cc1ccc(cc1)C2=N[C@@H](N[C@H](C2)c3cc(ccc3O)Br)c4cccc(c4)F C53365000
c1ccc(cc1)n2c3c(sc2=S)C(=O)N[C@@H](N3)c4c5ccccc5cc6c4cccc6 C59459471
CC(C)(C)[C@H]1CCc2c(sc3c2C(=N[C@H](N3)c4ccc(cc4)SC)O)C1 C04785276
CC[C@@H]1CCc2c(sc3c2C(=N[C@@H](N3)c4cc(ccc4OC)Br)O)C1 C15945369
C[C@@]12CC[C@H]3c4ccc(cc4CC[C@@H]3[C@@H]1CC[C@@H]2[NH2+]CCCCCCN5C(=O)C=CC5=O)OC C03875242
Cc1ccccc1Cc2c(nc([nH]c2=O)N3CC[NH+](CC3)C(c4ccccc4)c5ccccc5)C C09614656
C[C@]12CC[C@@H]3c4ccc(cc4CC[C@H]3[C@H]1CC[C@@H]2[NH2+]CCCCCCN5C(=O)C=CC5=O)OC C13783309
Cc1ccc(cc1)/C=C/2\C(=O)N(c3ccccc3S2)CC(=O)NCC[NH+](CC(C)C)CC(C)C C20181306
CCOC(=O)c1c2c(sc1NC(=O)C[NH+](Cc3ccccc3)Cc4ccccc4)CCCC2 C01930744
Cc1ccc(cc1)COc2c(cc(cc2Br)C[NH2+]Cc3ccc4c(c3)OCO4)OC C20873855
Cc1ccc(cc1)COc2c(cc(cc2Br)C[NH2+]Cc3ccc(cc3)OC)OC C20873910
Cc1ccc(cc1)C[NH2+]Cc2cc(c(c(c2)Br)OCc3ccc4c(c3)OCO4)OC C20876802
Cc1cccc(c1OC)C(=O)N(CCC/[NH+]=c/2\cc(oc3c2cccc3)O)Cc4ccccc4 C22473306
CCOc1ccccc1c2nc(cs2)CC(=O)NC[C@H](c3cccs3)[NH+]4CCC(CC4)C C22681498
CCOc1ccccc1c2nc(cs2)CC(=O)NC[C@@H](c3cccs3)[NH+]4CCC(CC4)C C22681501
C[C@H](c1ccc(c(c1)F)F)[NH+](C)CC(=O)NC(c2ccc(cc2)OC)c3ccc(cc3)OC C23667962
CCOc1ccc(cc1)[C@@](CC(C)C)([C@H](C[NH+]2CCCC2)Oc3ccc(cc3Cl)Cl)O C27236139
CCc1ccc(cc1)[C@](c2ccc(cc2)OC)([C@@H](C[NH+]3CCCCCC3)Oc4ccccc4)O C27240191
COc1ccc(cc1)C(c2ccc(cc2)OC)([C@@H](C[NH+]3CCCC3)c4ccc(cc4)Cl)O C27248454
c1ccc(cc1)[C@@H](c2nc3ccccc3n2C[C@H](C[NH+]4CCCCC4)O)Sc5ccccc5 C27697368
c1ccc(cc1)[C@@H](c2nc3ccccc3n2C[C@@H](C[NH+]4CCCCC4)O)Sc5ccccc5 C27697371
Cc1cc(c2c(c1)c(=O)cc(o2)C(=O)NC[C@@H](c3ccc(cc3)C(C)(C)C)[NH+]4CCCCC4)C C28402790
CC(C)C[NH+](CC#C)CC(=O)N(CCc1c[nH]c2c1cccc2)Cc3ccc(c(c3)Cl)Cl C33423378
C[C@H]1CC[C@@H]([C@@H](C1)OC[C@@H](CN2CC[NH+](CC2)C(c3ccccc3)c4ccccc4)O)C(C)C C35031505
CCc1cccc2c1[nH]cc2[C@@H](CC(=O)N(CC[NH+](C)C)Cc3ccccc3)c4ccccc4 C35371432
c1ccc(c(c1)[C@H](CNc2c(nc(o2)COc3ccc(cc3)Cl)C#N)[NH+]4CCCC4)Cl C35671649
CC(C)CNC(=O)c1coc(n1)C[NH+](Cc2ccc(cc2)C(C)(C)C)Cc3ccc(cc3)F C35705940
c1ccc(cc1)C[NH+](Cc2ccccc2)CC(=O)N/N=C/c3c4ccccc4cc5c3cccc5 C35944102
CCOC(=O)C1=C(N(C(=O)N[C@@H]1c2ccccc2C(F)(F)F)C)C[NH+](C)C3CCCCC3 C35991738
c1ccc(cc1)C[C@H](C[NH+](Cc2ccc(cc2)F)C[C@@H]3CC(=NO3)c4ccc(cc4)Cl)O C36146321
CC(C)(C)OC[C@@H](C[NH+](Cc1ccc(cc1)F)C[C@@H]2CC(=NO2)c3ccc(c(c3)Cl)Cl)O C36146374
c1ccc(cc1)C[C@H](C[NH+](Cc2ccccc2Cl)C[C@@H]3CC(=NO3)c4ccc(cc4)F)O C36146409
C=CCC[C@H](C[NH+](Cc1ccc(cc1)F)C[C@@H]2CC(=NO2)c3ccc(c(c3)Cl)Cl)O C36146756
Cc1ccc(o1)C[NH+](Cc2ccc(o2)C(c3cccc(c3)F)(c4cccc(c4)F)O)C(C)C C36202593
Cc1c(c(n(n1)c2ccccc2)Oc3ccccc3)C[NH+](Cc4ccccc4)C[C@H](C(C)C)O C36342139
CCc1ccc(cc1)Oc2c(=O)c3ccc(c(c3oc2C(F)(F)F)C[NH+]4CCC(CC4)C)O C01871094
CCCC[NH+](C)C[C@H](Cn1cc(c2c1cccc2)/C=C/C(=O)c3ccc(cc3)Br)O C08430790
C[C@@]12CC[C@@H]3c4ccc(cc4CC[C@@H]3[C@@H]1CC[C@@H]2[NH2+]CCCCCCN5C(=O)C=CC5=O)OC C03875240
C[C@]12CC[C@@H]3c4ccc(cc4CC[C@@H]3[C@@H]1CC[C@@H]2[NH2+]CCCCCCN5C(=O)C=CC5=O)OC C03875241
Cc1ccccc1N2C[C@@H]([C@@H](N2)c3ccc(c(c3)F)OC)C[NH+](C)CCC4=C(N=N[C@@H]4C)C C39537285
Cc1ccccc1N2C[C@H]([C@@H](N2)c3ccc(c(c3)F)OC)C[NH+](C)CCC4=C(N=N[C@@H]4C)C C39537287
CC(C)(C)c1ccc(cc1)C[NH+](Cc2ccco2)C[C@H](COc3ccccc3Br)O C40317030
CC(C)(C)c1ccc(cc1)C[NH+](Cc2ccco2)C[C@@H](COc3ccc(cc3Cl)Cl)O C40317923
CCN1CCC[C@@H]1C[NH2+]Cc2cc(c(c(c2)Cl)OCc3c(cccc3Cl)F)OCC C40720539
CCN1CCC[C@H]1C[NH2+]Cc2cc(c(c(c2)Cl)OCc3ccc(c(c3)Cl)Cl)OCC C40720548
CCN1CCC[C@@H]1C[NH2+]Cc2cc(c(c(c2)Cl)OCc3c(cccc3Cl)Cl)OC C40720587
CCCSc1ncc(c(n1)Cl)C(=O)NC[C@@H](c2ccc(cc2)C(C)(C)C)[NH+]3CCCC3 C40985629
C[C@@H](c1ccc(cc1)N2CCCCC2)NC(=O)[C@@H]3CCC[NH+](C3)Cc4cccc5c4cccc5 C44854889
CCOC(=O)c1ccccc1OCc2cc(ccc2OC)[C@@H]3[C@@H]4C(=c5ccccc5=[NH+]4)CCN3 C63349678
COc1ccc(cc1C(=O)NCCSC2=c3ccccc3=[NH+][C@@H]2c4ccc(cc4)Cl)Cl C63654946
C[C@@H]1C(=c2cc(ccc2=[NH+]1)Cl)CCN(Cc3cccnc3)C(=S)NCCc4ccccc4 C63655262
C[C@@H]1C(=c2cc(ccc2=[NH+]1)Cl)CCN(Cc3ccccn3)C(=S)NCCc4ccccc4 C63658815
Cc1cccc(c1C)NC(=S)N(CCC2=c3cc(ccc3=[NH+][C@@H]2C)Cl)Cc4ccco4 C63658909
CCCCCCN[C@@H]1/C(=N/S(=O)(=O)c2cc(ccc2Cl)Cl)/N=c3ccccc3=[NH+]1 C38976435
CCCCCc1ccc(cc1)[C@H](C[NH+]2CCN(CC2)c3ccc(c[nH+]3)C(F)(F)F)O C04324554
C1CCC(CC1)[NH+](CNC(=S)C(=S)NC[NH+](C2CCCCC2)C3CCCCC3)C4CCCCC4 C04706113
C[NH+](C)CCSc1ccc(cc1)c2ccc(nn2)c3ccc(cc3)SCC[NH+](C)C C01614121
Cc1ccc(s1)C(=O)N(CCC[NH+](C)C)CC2CC[NH+](CC2)C3Cc4ccccc4C3 C11873308
C[NH+]1CCC(CC1)C[NH+](CCc2ccc(cc2)OC)Cc3cc4c(cc3Cl)OCO4 C11954850
C[NH+]1CCC(CC1)C[NH+](CCc2ccc(cc2)OC)Cc3c(nc(s3)N(C)C)Cl C12003206
C[NH+](Cc1c(cc(cc1OC)OC)OC)C[C@H]2CCC[NH+](C2)CCc3ccc(cc3)OC C12053816
C=CCOc1ccccc1C[NH+]2CCC[C@@H](C2)c3ccnc(n3)SCC[NH+]4CCCC4 C12149674
C[NH+](C[C@@H]1CCC[NH+](C1)CCc2ccc(cc2)OC)CC3=Cc4cccc(c4OC3)OC C12439440
COCC[NH+](Cc1ccc(s1)Cl)CC2CC[NH+](CC2)Cc3ccccc3OC C12589994
CCOc1cccc(c1)C[NH+](CCOC)C[C@H]2CCC[NH+](C2)C3Cc4ccccc4C3 C12711603
C[NH+]1CCC(CC1)C[NH+](CCc2ccc(cc2)OC)CC3=Cc4cccc(c4OC3)OC C12836975
CCn1c2ccccc2nc1C[NH+](CCOC)C[C@H]3CCC[NH+](C3)C4Cc5ccccc5C4 C12317153
C[NH+](C)CCCOc1c(cc(cc1I)CC[NH+](C)C)I C13393253
c1cc(ccc1C[NH+](CCN2CCCCC2)C[C@@H]3CCC[NH+](C3)C4CCCC4)OCCO C22919998
c1ccc2=[NH+]C([NH+]=c2c1)/C(=C/c3ccc(cc3)OCc4ccc(cc4)Br)/C#N C38737943
Cc1ccc2=[NH+][C@H]([NH+]=c2c1)/C(=C/c3ccc(cc3)OCc4ccc(cc4Cl)Cl)/C#N C39205163
c1ccc2=[NH+]C([NH+]=c2c1)/C(=C/c3ccc(o3)c4cc(cc(c4)C(F)(F)F)C(F)(F)F)/C#N C39327607
c1ccc2=[NH+]C([NH+]=c2c1)/C(=C/c3ccc(c(c3)Br)OCc4ccc(cc4Cl)Cl)/C#N C39351024
COCC[NH+](C[C@@H]1CCC[NH+](C1)C2Cc3ccccc3C2)C[C@@H]4C=NN=C4c5ccccc5 C39355223
COCC[NH+](C[C@H]1CCC[NH+](C1)C2Cc3ccccc3C2)C[C@@H]4C=NN=C4c5ccccc5 C39355224
COc1cc(ccc1Oc2c(cnc(n2)Cl)F)/C=C(\C#N)/C3[NH+]=c4ccccc4=[NH+]3 C39357168
Cc1ccc2=[NH+][C@H]([NH+]=c2c1)/C(=C\c3cc(c(c(c3)Br)OCc4ccccc4)OC)/C#N C39409988
Cc1ccc2=[NH+][C@@H]([NH+]=c2c1)/C(=C/c3ccccc3OCc4ccc(cc4Cl)Cl)/C#N C39443786
Cc1ccc2=[NH+][C@H]([NH+]=c2c1)/C(=C/c3ccc(c(c3)OC)OCc4ccc(cc4Cl)Cl)/C#N C39443803
COc1ccc(cc1)/C=[NH+]/CCC23CC4(CC(C2)CC(C4)C3)CC/[NH+]=C/c5ccc(cc5)OC C15906655
CCN(CC)c1ccc(cc1)/C=N/c2ccc3=[NH+][C@H]([NH+]=c3c2)c4ccc(cc4Cl)Cl C39700673
COc1cc(ccc1OCc2ccc(cc2Cl)Cl)/C=C(\C#N)/C3[NH+]=c4ccccc4=[NH+]3 C39700736
Cc1ccc2=[NH+][C@@H]([NH+]=c2c1)/C(=C/c3cccc(c3OCc4ccc(cc4Cl)Cl)OC)/C#N C39702827
CCCCOC(=O)c1cc(ccc1Cl)c2ccc(o2)/C=C(\C#N)/[C@@H]3[NH+]=c4ccc(cc4=[NH+]3)C C39702975
c1ccc(cc1)C(c2ccccc2)N3CCN(CC3)c4cnn(c(=O)c4Cl)C5[NH+]=c6ccccc6=[NH+]5 C39927463
CCOc1cc(cc(c1OCC(=O)OCC)Cl)/C=C(/C#N)\[C@H]2[NH+]=c3ccc(cc3=[NH+]2)C C39940635
Cc1ccc2=[NH+][C@@H]([NH+]=c2c1)/C(=C/c3cccc(c3OCc4ccccc4Cl)OC)/C#N C39948480
Cc1ccc2=[NH+][C@@H]([NH+]=c2c1)/C(=C\c3cc(c(c(c3)Cl)OCc4ccccc4)OC)/C#N C39964772
Cc1ccc2=[NH+][C@H]([NH+]=c2c1)/C(=C\c3cc(c(c(c3)Cl)OCc4ccccc4)OC)/C#N C39964773
CCCOc1c(cc(cc1Br)/C=C(/C#N)\C2[NH+]=c3cc(c(cc3=[NH+]2)C)C)OCC C39973230
CCCC[NH+](CCCC)CCCN1CC(=O)N2[C@H](C1=O)CC3=c4ccccc4=[NH+][C@H]3C2(C)C C63138793
c1ccc(cc1)CC[NH+](Cc2ccccc2)C3CCN(CC3)CC4=c5ccccc5=[NH+]C4 C63273796
CCc1cccc(c1N([C@@H](C)COC)C(=O)CS[C@@H]2[NH+]=c3ccc(cc3=[NH+]2)OCC)C C63291121
CCc1cccc(c1N([C@H](C)COC)C(=O)CS[C@H]2[NH+]=c3ccc(cc3=[NH+]2)OCC)C C63291124
CCOc1ccc(cc1)C2=C([C@H](c3ccccc3O2)c4ccc(cc4)F)/C=[NH+]/CCC5=c6ccccc6=[NH+]C5 C63393796
CCOc1ccc(cc1)C2=C([C@H](c3ccccc3O2)c4ccccc4)/C=[NH+]/CCC5=c6ccccc6=[NH+]C5 C63393989
Cc1ccccc1[C@@H]2c3ccccc3OC(=C2/C=[NH+]/CCC4=c5ccccc5=[NH+]C4)c6ccccc6 C63398426
c1ccc(cc1)/N=C\2/N(C(=O)/C(=C/C3=c4ccccc4=[NH+]C3)/S2)CCC5=c6ccccc6=[NH+]C5 C63537978
COc1ccc(cc1CSC2[NH+]=c3ccccc3=[NH+]2)/C=C/C(=O)C45CC6CC(C4)CC(C6)C5 C63540955
Cc1ccc(c(c1)C)N2C(=O)[C@H]([NH+]=C2N(CC[NH+](C)C)Cc3ccccc3)Cc4ccccc4 C63648833
Cc1cccc(c1)N2C(=O)[C@@H]([NH+]=C2N(CC[NH+](C)C)Cc3ccccc3)Cc4ccccc4 C63648844
CCc1cccc(c1)N2C(=O)[C@H]([NH+]=C2N(CC[NH+](C)C)Cc3ccco3)Cc4ccccc4 C63648861
Cc1cc(cc(c1)N2C(=O)[C@@H]([NH+]=C2N(CC[NH+](C)C)Cc3ccccc3)Cc4ccccc4)C C63648872
CC1=c2ccccc2=[NH+][C@H]1CN(CCOC)CC3CC[NH+](CC3)Cc4ccccc4OC C64626436
CC[NH+](CC)CCNC(=O)[C@]1(c2ccccc2NC(=O)N1c3ccc(cc3)Cl)O C02457780
CCOc1cc(cc(c1OCC(=O)NC(C)(C)C)Br)C[NH2+]C(C)(C)CO C08443820
CCCCc1ccc(cc1)C(=O)N[C@@H](C)C(=O)N2CCC3(CC2)c4c([nH]cn4)CC[NH2+]3 C08764769
CCOc1ccccc1N2CC[NH+](CC2)CC(=O)Nc3c(c4c(s3)CCCC4)C(=O)N C09127205
CCC[NH+]1CCc2c(sc(c2C(=O)N)NC(=O)CCCSc3ccc(cc3)OC)C1 C09473038
CC[NH+]1CCc2c(sc(c2C(=O)N)NC(=O)CCCSc3ccc(cc3)F)C1 C09474764
C[NH+]1CCc2c(sc(c2C(=O)N)NC(=O)CCCSc3ccc(cc3)Cl)C1 C09474905
c1ccc(c(c1)[C@H](CNS(=O)(=O)c2ccc3c(c2)[nH]c(=O)[nH]3)[NH+]4CCCC4)Cl C12239222
CC(C)(CNC(=O)C[C@H]1C(=O)NCC[NH+]1CC(c2ccccc2)c3ccccc3)CO C12315329
c1ccc2cc(ccc2c1)C[NH+]3CCNC(=O)[C@@H]3CC(=O)NCc4c5c([nH]n4)CCC5 C11936392
CC(C)(C(=O)N[C@H](COCc1ccccc1)C(=O)N2CCC3(CC2)CSc4c3cccc4)[NH3+] C13687619
c1ccc(cc1)C[NH+]2CCC(CC2)NC(=O)CCCCCNc3c4ccccc4[nH]c(=S)n3 C20646128
CC[C@@H](CO)[NH2+]Cc1cc(c(c(c1)Br)OC[C@@H](c2ccc3c(c2)OCO3)O)OC C20877009
CC[NH+](CC)[C@@H](CNC(=O)CCc1ccc(cc1)S(=O)(=O)N)c2ccccc2Cl C22681784
CSCC[C@H](C(=O)N1CCC2(CC1)c3c([nH+]c[nH]3)CCN2)NC(=O)c4ccc5ccccc5c4 C24986322
C[NH+]1CCc2c(sc(c2C(=O)N)NC(=O)CC(c3ccccc3)c4ccccc4)C1 C36628992
CC(C)(CNS(=O)(=O)c1c(cc(cc1Br)N)Br)C[NH+](C)C C37063739
c1ccc(cc1)C(=O)/C=C/[C@H]2CN(c3c2cccc3)C[C@@H](C[NH2+]CCc4c[nH]c5c4cccc5)O C39330861
CCCc1ccc(cc1)[C@@H](CNO)N2CC[NH2+][C@@H](C2)S(=O)(=O)Oc3ccccc3 C39533236
CCC(CC)C(=O)N1C[C@@H](C2(C1)CC[NH2+]CC2)C(=O)NCCc3c[nH]c4c3cc(cc4)OC C39599105
C[C@H](CCCC(C)(C)O)NC(=O)[C@H]1CN(CC12CC[NH2+]CC2)C(=O)c3ccc(cc3Cl)Cl C39631132
C[C@H](CCCC(C)(C)O)NC(=O)[C@H]1CN(CC12CC[NH2+]CC2)C(=O)c3ccc(c(c3)Cl)Cl C39631140
C[C@@H](CCCC(C)(C)O)NC(=O)[C@@H]1CN(CC12CC[NH2+]CC2)C(=O)CCc3ccccc3 C39631273
C[C@@H](CCCC(C)(C)O)NC(=O)[C@@H]1CN(CC12CC[NH2+]CC2)C(=O)c3cc(cc(c3)Cl)Cl C39631390
Cc1ccc(c(c1F)C(=O)N2C[C@@H](C3(C2)CC[NH2+]CC3)C(=O)N[C@@H](C)CCCC(C)(C)O)Cl C39631649
Cc1ccc(c(c1F)C(=O)N2C[C@@H](C3(C2)CC[NH2+]CC3)C(=O)N[C@H](C)CCCC(C)(C)O)Cl C39631654
C[C@H](CCCC(C)(C)O)NC(=O)[C@H]1CN(CC12CC[NH2+]CC2)C(=O)CCCc3ccccc3 C39631827
Cc1ccc2c(c1)c(c[nH]2)CCNC(=O)[C@@H]3CN(CC34CC[NH2+]CC4)C(=O)Cc5ccccc5C C39656222
CC[C@@H](c1ccccc1)C(=O)N2C[C@@H](C3(C2)CC[NH2+]CC3)C(=O)NCc4cc5ccccc5[nH]4 C39671504
CC[C@H](c1ccccc1)C(=O)N2C[C@H](C3(C2)CC[NH2+]CC3)C(=O)NCc4cc5ccccc5[nH]4 C39671507
CC[C@H](C)C(=O)N1C[C@@H](C2(C1)CC[NH2+]CC2)C(=O)NCCc3c([nH]c4c3cccc4)C C39673987
CCCCCCC(=O)N1C[C@H](C2(C1)CC[NH2+]CC2)C(=O)N[C@@H](C(C)C)C(=O)NC(C)(C)C C39685829
CCCC[C@H](C)C(=O)N1C[C@@H](C2(C1)CC[NH2+]CC2)C(=O)N[C@@H](C(C)C)C(=O)NC(C)(C)C C39685855
CCC[C@H](C)C(=O)N1C[C@@H](C2(C1)CC[NH2+]CC2)C(=O)N[C@@H](C)c3[nH]c4cc(ccc4n3)C C39695699
C[C@@]1(CC[C@]2([C@@H](C1)C(C[C@@H]2[NH2+]Cc3ccccc3OC)(C)C)CCC(=O)NCc4cccnc4)O C12491050
CC[NH+](CC)[C@@H](CNC(=O)Nc1ccc(cc1)N2CCNC(=O)C2)c3ccsc3 C40120689
c1ccc2c(c1)c(c[nH]2)[C@@H](C[NH2+]C[C@@H](COC[C@@H]3CCCO3)O)c4ccccc4Cl C40459098
CC(C)[NH2+][C@@H](COc1c(cc(cc1Br)[N+](=O)[O-])Br)C(=O)N C50441523
CCCCC(=O)N1C[C@@H](C2(C1)CC[NH2+]CC2)C(=O)N[C@H](C)c3[nH]c4cc(ccc4n3)C C44737018
COc1cccc(c1)Oc2c(=O)c3ccc(c(c3oc2C(F)(F)F)C[NH2+]CCO)O C57312271
CC1CC[NH+](CC1)[C@@H](CNC(=O)NCc2ccc(s2)S(=O)(=O)NC)c3cccs3 C58331399
COc1cc(ccc1OCC(=O)N)/C=C/C(=O)NC[C@@H](c2cccc(c2)Cl)[NH+]3CCCC3 C59894323
COc1cc(ccc1OCC(=O)N)/C=C/C(=O)NC[C@H](c2cccc(c2)Cl)[NH+]3CCCC3 C59894324
Cc1ccc(o1)CN(Cc2ccc(c(c2)OC)OCC(=O)N)C3CC([NH2+]C(C3)(C)C)(C)C C19216514
CCC[C@@H](C(=O)NCC(C)(C)[NH+]1CCC[C@@H](C1)C)NC(=O)NCc2ccc(cc2)F C60341883
Cc1ccc(o1)[C@H](CNC(=O)[C@@H](Cc2c[nH]c3c2cccc3)NC(=O)C(C)C)[NH+]4CCCC4 C60354994
CC(C)(C)[C@H]1CCc2c(sc(c2C(=O)N)NC(=O)C3CC[NH+](CC3)CCC#N)C1 C62039329
c1ccc2=[NH+]CC(=c2c1)[C@@H](CNC(=O)C3=CS[C@H](C3)S(=O)(=O)N)c4ccccc4Cl C63150024
c1ccc2c(c1)c(nc(=S)[nH]2)NCCCCCC(=O)NCCC3=c4ccccc4=[NH+]C3 C63709771
c1ccc(c(c1)Cc2nnc(n2N)SCC(=O)NCCC3=c4ccccc4=[NH+]C3)F C63913328
CCOC(=O)c1cc(c([nH+]c1N2CCC(CC2)[NH2+][C@H]3CCCC[C@H]3O)C)C(=O)OC C04299533
CC[NH+](CC)CCn1cnc2c(c1=[NH2+])[C@H](c3ccc(cc3O2)O)c4ccc(cc4)C C05345859
C[C@@H]([C@@H]1COc2ccccc2O1)[NH2+]CCCC[NH2+][C@@H](C)[C@@H]3COc4ccccc4O3 C05354738
C[C@H]([C@@H]1COc2ccccc2O1)[NH2+]CCCC[NH2+][C@@H](C)[C@@H]3COc4ccccc4O3 C05357660
CCOC(=O)c1c2c(sc1NC(=O)C[NH2+]C3CCCC3)C([NH2+]C(C2)(C)C)(C)C C03339730
CC[NH+](CC)CCn1c2ccccc2n(c1=[NH2+])C[C@@H](c3ccc(c(c3)Cl)Cl)O C00858790
COc1ccc2cc(c([nH+]c2c1)N3CCC[C@@H](C3)CO)C[NH2+]CCC4=CCCCC4 C11784156
c1ccc2c(c1)ccn2CC[NH2+]Cc3ccc(cc3)OC[C@@H](C[NH+]4CCCCC4)O C11818504
c1ccc2c(c1)ccn2CC[NH2+]Cc3ccc(cc3)OC[C@H](C[NH+]4CCCCC4)O C11818505
c1ccc2c(c1)CC[NH+](C2)C[C@@H](COc3ccc(cc3)C[NH2+]CCn4cccn4)O C11878791
Cc1c(sc(n1)CC[NH2+]Cc2ccccc2OC[C@@H](C[NH+]3CCCCC3)O)C C11933669
CCn1cc(c(n1)C)C[NH2+]C[C@H]2C[C@@]([NH+]([C@H]2c3ccc(cc3)Cl)CC)(C)CO C12297510
CC[NH+]1[C@H]([C@H](C[C@@]1(C)CO)C[NH2+]Cc2cnn(c2)C(C)C)c3ccc(cc3)Cl C12429250
C[NH+](C)C[C@H](COc1ccc(cc1C[NH+](C)Cc2c3c([nH]n2)CCCC3)OC)O C12433011
C[NH+](C[C@H](COc1cccc(c1)C[NH2+]CC2(CCCCC2)O)O)C3CCCCC3 C12712326
c1ccc2c(c1)CC[NH+](C2)C[C@@H](COc3cccc(c3)C[NH2+]CCN4CCCCC4=O)O C15075773
c1ccc2c(c1)CC[NH+](C2)C[C@H](COc3ccccc3C[NH2+]Cc4cccc(c4)F)O C15078676
CC[NH+]1CCC[C@H]1CN(Cc2ccco2)C(=S)NC3CC([NH2+]C(C3)(C)C)(C)C C21264292
CC[NH+]1CCN(CC1)C[C@@H](COc2cccc(c2)C[NH2+]Cc3ccc(s3)C)O C22851335
CCCCNC(=O)[C@@H]1c2c(nc3ccccc3n2)N([C@H]1[NH3+])/N=C/C4=c5ccccc5=[NH+]C4 C38798575
c1ccc2c(c1)CC[NH+](C2)C[C@H](COc3cccc(c3)C[NH2+]CCC4=CN=NC4)O C39478535
CC(C)S(=O)(=O)c1ccc(cc1)[C@H](CNO)[NH+]2CC[NH2+][C@@H](C2)Cc3ccccc3 C39534422
CCCCCCC(=O)N1C[C@H](C2(C1)CC[NH2+]CC2)C(=O)NCC[NH+]3CCCCC3 C39628057
CC[C@H](C)CC(=O)N1C[C@@H](C2(C1)CC[NH2+]CC2)C(=O)NCCC[NH+]3CCCC[C@@H]3C C39628616
CC[C@@H](C)CC(=O)N1C[C@H](C2(C1)CC[NH2+]CC2)C(=O)NCCC[NH+]3CCCC[C@@H]3C C39628618
CCCCCCC(=O)N1C[C@@H](C2(C1)CC[NH2+]CC2)C(=O)N[C@@H]3C[NH+]4CCC3CC4 C39663173
CCCC[NH+]1CCC(CC1)CNC(=O)[C@@H]2CN(CC23CC[NH2+]CC3)C(=O)C4(CCCCC4)C C39683489
c1cc2=C(C[NH+]=c2cc1)/C=N/NC(=O)CCCC(=O)N/N=C/C3=c4c(=[NH+]C3)cccc4 C39922379
COCCNC(=S)NC[C@H]1C[C@H]2CC[NH+]1C[C@@H]2C[NH+]3CCN(CC3)c4ccccc4 C43527326
CC[NH+]1CCC[C@H]1CNC(=S)NC[C@@H](c2ccc(cc2)OC)[NH+]3CCCCC3 C45522007
CN(C)c1c2cc(ccc2[nH]n1)c3cc(cnc3)OC[C@H](CC4=c5ccccc5=[NH+]C4)[NH3+] C52566133
CC[C@H]1c2cc(ccc2NC1=O)c3cc(cnc3)OC[C@H](CC4=c5ccccc5=[NH+]C4)[NH3+] C52566174
c1ccc2=[NH+]CC(=c2c1)C[C@@H](COc3cc(cnc3)c4ccc5cnc(cc5c4)C#N)[NH3+] C52627900
CCC[NH+]1CCC(CC1)N2C[C@H](C[C@H]2C(=O)NCC)[NH2+]C3C4CC5CC(C4)CC3C5 C23362818
c1cc(ccc1COc2ccc(cc2C[NH2+]CC[NH2+]CCO)Br)Cl C23263569
C[C@H](C[NH2+]CC[NH2+]Cc1cc(ccc1OCc2ccc(cc2Cl)Cl)Cl)O C22075822
CC(C)(C)c1ccc(cc1)OCC2=NN[C@@H](N2N)SCC3[NH+]=c4ccccc4=[NH+]3 C63089514
C[C@@H]1[C@@H]([C@@H](N(N1)c2ccccc2)C)/C=N/NC(=O)CSC3[NH+]=c4ccccc4=[NH+]3 C63251888
c1ccc2=[NH+]C([NH+]=c2c1)CS[C@@H]3NN[C@H](N3Cc4ccco4)Cc5cccs5 C63297493
CC(C)(C)NC(=O)CSc1nc2ccc(cc2s1)NC(=O)CSC3[NH+]=c4ccccc4=[NH+]3 C63426619
CCOc1ccc2=[NH+][C@@H]([NH+]=c2c1)SCC(=O)N[C@H]3Nc4cc(ccc4S3)OC C63426867
Cc1ccc2=[NH+]CC(=c2c1)CCNC(=O)[C@@H]3C=C4[NH+]=C(C=C(N4N3)C(F)(F)F)c5ccc(cc5)F C63547027
CCc1ccccc1NC(=O)CS[C@H]2N=N[C@@H](O2)[C@H](CC3=c4ccccc4=[NH+]C3)[NH3+] C63684149
c1ccc(cc1)CN(CCC(=O)N)C(=O)CS[C@H]2[NH+]=c3ccc(cc3=[NH+]2)Cl C63742976
c1ccc2=[NH+]CC(=c2c1)C[C@@H]([C@@H]3NN[C@H](O3)SCc4c(cccc4Cl)Cl)[NH3+] C63761271
c1ccc(cc1)[C@@H](C[NH2+]C[C@H](COc2ccccc2F)O)C3=c4ccccc4=[NH+]C3 C63806832
c1cc2=[NH+][C@@H](C=c2cc1F)CNC(=O)C[C@@H]3C(=O)NCC[NH+]3CC4CCCCC4 C64058501
COc1ccc2=[NH+][C@@H]([NH+]=c2c1)SCC(=O)N[C@H]3Nc4ccc(cc4S3)OC C64062204
c1ccc2=[NH+]CC(=c2c1)C[C@@H]([C@H]3N=N[C@@H](O3)SCc4ccc(cc4Cl)Cl)[NH3+] C64428641
C[C@@H](c1ccccc1)NC(=O)[C@H](C)[NH2+]C[C@@H]([C@@H]2CC=CS2)C3=c4ccccc4=[NH+]C3 C64730180
c1cc(cc(c1)O)NC[C@@H](C[NH+]2C[C@H]3C[C@@H](C2)c4cccc(=O)n4C3)O C03999445
c1ccc(cc1)CO[C@@H]2[C@@H]([C@@H]([C@@H]3[C@@H](O2)CO[C@@H](O3)c4ccccc4)O)[NH3+] C04530746
C[NH+]1CCc2c(sc(c2C(=O)N)NC(=O)CSc3ccccc3)C1 C05192172
CC1CCN(CC1)C(=O)C[C@@H]2[C@@H](CC[C@@H]3[C@]2(CC[C@@H]4[C@]3(CO[C@H](O4)C[NH3+])C)C)O C15709458
Cc1cc(c(c(c1)Br)NC(=O)[C@@H]2C[C@H](C[NH2+]2)O)Br C20504198
C[C@@H](c1ccc(cc1)S(=O)(=O)Nc2ccc(cc2)Br)[NH3+] C21502923
c1cc2cccnc2c(c1)/C=N/NC(=O)[C@@H](C[C@@H]3C=N[C@@H]4[C@@H]3C=CC=C4)[NH3+] C24980283
CC1([C@@H]2CC[C@]1([C@](C2)(C[NH3+])O)CS(=O)(=O)N3CCC4(CC3)C=Cc5c4cccc5)C C27318037
Cc1c2c3c(sc2nc(n1)c4ccccc4)C(=[NH+][C@H](N3)SC)N C28444088
c1cc(c(cc1Br)S(=O)(=O)N[C@H]2C[C@@H]2[NH3+])Br C36264009
c1ccc(cc1)[C@@H](CNS(=O)(=O)c2cc(sc2Cl)Cl)[NH3+] C36297530
c1cc(ccc1S(=O)(=O)NCCC[NH3+])I C36297854
CC[NH+]1CCC[C@H]1CNS(=O)(=O)c2ccc(cc2N)Br C37063225
c1c(c(cc2c1OCCO2)Br)NC(=O)[C@@H]3C[C@@H](C[NH2+]3)O C37413662
COC(=O)CNS(=O)(=O)c1c(cc(cc1Cl)C#CC[NH3+])Cl C37580952
C[C@H](Cc1cc(c(c(c1)Br)O[C@@H](C)C(=O)NC)OC)[NH3+] C37724975
C1CC[NH+](CC1)C2(CCN(CC2)C(=S)NC3CCCC3)C(=O)N C04590946
c1c(cc(c2c1OCO2)Br)[C@@H](C(=O)N)[NH2+]C[C@H]3CCCO3 C37943258
Cc1ccc(cc1)[C@H](CNI)N2CC[NH2+][C@@H](C2)O C39531703
CC[NH+]1CCC(CC1)NS(=O)(=O)c2ccc(cc2Br)N C40347750
c1c2c(cc(c1Br)F)NC(=O)[C@H]2[NH2+][C@H]3CCC[C@@H](C3)O C42135280
C[C@@H]([C@@H](c1ccc(cc1)Br)N2CCN(CC2)CCO)[NH3+] C42953495
C[C@H]([C@@H](c1ccc(s1)Br)N(C)CC(=O)NC2CC2)[NH3+] C43260229
C[C@@H]([C@@H](c1cc(cs1)Br)N2CCN(CC2)CCO)[NH3+] C43285794
c1cc(ccc1Sc2ccc(cc2[N+](=O)[O-])[C@H](CCO)[NH3+])Cl C44234686
c1c(cc(c2c1c(=O)c(co2)C[C@H](CO)[NH3+])Br)Br C44464493
CC1(C[C@@H]1NS(=O)(=O)c2c(cc(cc2Cl)C#CC[NH3+])Cl)C C45141212
c1cc(c(cc1[N+](=O)[O-])C(=O)N[C@H]2CCCC[C@@H]2[NH3+])Br C45623311
C[C@@H](C(=O)NC(=O)NC)Oc1c(cccc1Br)C[NH2+]C C48788004
C[C@@H](Cc1cccc(c1O[C@H](C)C(=O)NCC#C)Br)[NH3+] C48798055
C[C@H](c1ccc(cc1)S(=O)(=O)N[C@@H](C)c2ccc(s2)Cl)[NH3+] C49147321
c1cc(c(cc1Br)N)S(=O)(=O)N[C@@H]2CC[NH+]3[C@@H]2CCC3 C49563874
COc1cc(cc(c1O)Br)c2nc3c(s2)[C@@H](CCC3)[NH3+] C50330420
c1c(oc(c1Br)Br)C[NH2+]CCCC(=O)N C50360768
c1cc(ccc1OC[C@@H](C[NH2+][C@H]2CCCNC2=O)O)Br C50396172
c1c(cnc(c1S(=O)(=O)N[C@@H]2CC[NH+]3[C@@H]2CCCC3)N)Br C50675451
c1cc(c(cc1Br)Br)S(=O)(=O)NC2CCC(CC2)[NH3+] C51694996
C[C@H](c1cc(ccc1O[C@@H](C)C(=O)NCC(C)C)Br)[NH3+] C52066359
c1cc(ccc1C[C@H]2CCC[NH+]2CCC(=O)NC(=O)N)Br C58171215
C[C@H](c1ccc(cc1)Br)NC(=O)CN2CCC[C@@H](C2)[NH3+] C41029790
c1ccc(c(c1)NCC(=O)NC2(CCCC2)C#N)[NH+]3CCC(CC3)O C55888040
C[C@H]([C@@H](c1cc(cs1)Br)Sc2n[nH]c(=O)n2C)[NH3+] C61592524
CC[C@H]([C@@H](c1cc(cs1)Br)Sc2n[nH]c(=O)n2C)[NH3+] C61592576
C[C@H]([C@H](c1cccc(c1)Br)Sc2n[nH]c(=O)n2C)[NH3+] C61592614
CC(C)n1c(=O)[nH]nc1S[C@H](C[NH3+])c2ccc(cc2)Br C61595176
C[C@@H](CCNc1c2cc(ccc2ncc1[N+](=O)[O-])Br)[NH3+] C63171468
CC(=O)N[C@@H]1Nc2ccc(cc2S1)NC(=O)[C@@H]3C=c4ccccc4=[NH+]3 C63600808
CC(=O)N[C@H]1Nc2ccc(cc2S1)NC(=O)[C@@H]3C=c4ccccc4=[NH+]3 C63600809
Cc1ccccc1[C@H](CC(=O)N2CCC[NH+](CC2)C(C)(C)C)NC(=O)N C63723051
CCn1c(=O)c(c([nH]c1=S)[O-])[C@@H]2[C@H]3C(=c4ccccc4=[NH+]3)CC[NH2+]2 C64349183
CC[NH+]1CCN(CC1)[C@@H](C[NH3+])c2cc(cs2)Br C20475239
C[NH+](C)CCCOc1cccn2c1[nH+]c(c2)c3ccc(cc3)N C36243270
CCC(CC)[NH+](C)[C@H](C[NH3+])c1cc2c(c(c1)Cl)OCCO2 C36788803
CCCC[NH+](C)[C@@H](C[NH3+])c1cc2c(c(c1)Br)OCO2 C36897329
CCC[NH+](C1CC1)[C@H](C[NH3+])c2cc3c(c(c2)Cl)OCCO3 C37096977
CC[NH+]1CCC[C@H]1CNS(=O)(=O)c2ccc(cc2)C[NH2+]C C37573052
c1c(csc1[C@@H](C[NH3+])N2CCC(CC2)[NH+]3CCCCC3)Br C40693805
C[NH+](C)CC1CCN(CC1)c2cc(ccc2C[NH3+])Br C42395524
C[C@@H]([C@@H](c1ccccc1Br)[NH+]2CCC(CC2)N(C)C)[NH3+] C43092041
CC[C@H]([C@@H](c1ccccc1Br)[NH+](C)Cc2ccoc2)[NH3+] C43092650
CC[C@H]([C@@H](c1ccccc1Br)[NH+](C)Cc2ccoc2C)[NH3+] C43092665
CC[C@H]([C@H](c1ccccc1Br)[NH+](C)Cc2ccoc2C)[NH3+] C43092671
CC[C@@H]([C@H](c1ccccc1Br)N2CC[NH+](CC2)C3CC3)[NH3+] C43092881
C[C@H]([C@@H](c1ccccc1Br)n2cc[nH+]c2C(C)C)[NH3+] C43093768
CC[C@H]([C@H](c1ccc(s1)Cl)N2CCC(CC2)[NH+](C)C)[NH3+] C43252856
CC[C@@H]([C@H](c1ccc(s1)Br)N2CC[NH+](CC2)C)[NH3+] C43258577
CC[C@H]([C@H](c1ccc(s1)Br)N2CC[NH+](CC2)C)[NH3+] C43258580
CC[C@H]([C@H](c1ccc(s1)Br)n2cc[nH+]c2C(C)C)[NH3+] C43263382
C[C@H]([C@H](c1cc(cs1)Br)N2CC[NH+](CC2)C)[NH3+] C43284399
CC[C@@H]([C@@H](c1cc(cs1)Br)N2CCC(CC2)[NH+](C)C)[NH3+] C43285952
CC[C@@H]([C@@H](c1cc(cs1)Br)[NH+](C)Cc2ccoc2)[NH3+] C43286579
CC[C@H]([C@@H](c1cc(cs1)Br)[NH+](C)Cc2cscn2)[NH3+] C43287803
Cc1ccc(o1)[C@@H]([C@H](C)[NH3+])[NH+](C)Cc2ccccc2Br C43364666
C[NH+](C)C1(CCCCC1)C[NH2+]Cc2cccc(c2O)Br C48795016
CCCN1CCC(CC1)(C[NH3+])[NH+](C)Cc2ccccc2Br C48892264
C[C@H]1CCC[C@](C1)(C[NH2+]CC(=O)NCC(F)(F)F)[NH+](C)C C49309867
c1c(csc1[C@@H](C[NH3+])N2CC[NH+](CC2)C3CCCC3)Br C52060322
Cc1cc(oc1C[NH3+])C[NH+](C)Cc2cc(cs2)Br C52517083
CC[C@@H](C)[NH+]1CCN(CC1)[C@@H](c2ccc(s2)C)[C@@H](CC)[NH3+] C55063717
CC[C@H](C)[NH+]1CCN(CC1)[C@H](c2ccc(s2)C)[C@@H](CC)[NH3+] C55063721
C[C@@H]([C@H](c1ccc(cc1)Br)N2CC[NH+](CC2)CC(C)C)[NH3+] C55077290
CCc1[nH]c(c([nH+]1)CN2CC[NH+]([C@@H](C2)CCO)CC(C)C)C C55168205
CC[NH+]1CCC[C@H]1C[NH2+]Cc2ccc(c(c2)Br)O C57942977
CC[C@@H](c1cc(ccc1O)Br)[NH2+]C[C@@H](C)[NH+]2CCCCC2 C38028574
CC[C@H](c1cc(ccc1O)Br)[NH2+]C[C@@H](C)[NH+]2CCCCC2 C38028575
CN(CC1CC[NH+](CC1)[C@@H](C[NH3+])c2ccco2)c3ccccc3 C20225294
CC[C@@H](C)[NH+]1CCN(CC1)[C@@H](C[NH3+])c2ccccc2Br C55063789
CC[C@H]([C@H](c1ccc(s1)Cl)N2CCC[C@@H]2C[NH+](C)C)[NH3+] C61642015
CC[C@@H]([C@@H](c1ccc(cc1)Br)N2CCC[C@@H]2C[NH+](C)C)[NH3+] C61642105
C[NH+](C)C[C@@H]1CCCN1S(=O)(=O)c2ccc(cc2)CC[NH3+] C61653276
c1cc(oc1[C@H](C[NH3+])N2CCn3cc[nH+]c3C2)Br C62249467
C[C@H]([C@@H](c1cc(cs1)Br)N2CCC[NH+]3CCC[C@@H]3C2)[NH3+] C62939908
C[C@@H]([C@H](c1ccc(s1)Cl)N2CCC[NH+]3CCC[C@@H]3C2)[NH3+] C62940021
c1cc(c(cc1Br)[C@@H](C[NH3+])N2CCC[NH+]3CCC[C@@H]3C2)F C62940301
C[C@H]([C@@H](c1cc(cs1)Br)N2CC[C@@H](C2)[NH+](C)C)[NH3+] C62963998
C[NH+](C)[C@H]1CCN(C1)[C@@H](C[NH3+])c2ccc(cc2F)Br C62964492
CC[NH+](CC)[C@H]1CCN(C1)[C@@H](C[NH3+])c2ccc(cc2)Br C62977160
CC[C@H]([C@@H](c1ccc(s1)Cl)N2CC[C@@H](C2)[NH+]3CCCC3)[NH3+] C62977454
CN(CC[NH+]1CCCC1)[C@H](C[NH3+])c2cc(cc(c2)Cl)Cl C63051143
CN(CC[NH+]1CCCC1)c2cc(ccc2C[NH3+])Br C63052523
CC1=NN([C@@](C1)(c2ccc(cc2)Br)O)C(=O)c3ccc(cc3)I C00799733
Cc1cc(ccc1N2C(=O)/C(=C/c3cc(n(c3C)C4CCCC4)C)/C(=O)NC2=S)Br C00654507
c1cc(ccc1CN2c3ccc(cc3[C@](C2=O)(CC(=O)c4ccc(s4)Br)O)Cl)Cl C08922947
CCOc1cc(cc(c1O)I)/C=C/2\C(=O)N(C(=S)S2)c3ccccc3C C03769065
Cn1c(nc2ccc(cc2c1=O)I)/C=C\3/c4cc(ccc4NC3=O)Br C09270243
CCOc1cc(cc(c1O)Br)/C=C(\C#N)/S(=O)(=O)c2ccc(cc2)Br C09704302
c1ccc2c(c1)cccc2C(=O)C[C@@]3(c4cc(ccc4N(C3=O)Cc5cccs5)Br)O C09926145
CCc1ccccc1N2C(=O)/C(=C\c3cc(n(c3C)c4ccccc4)c5ccccc5)/C(=O)NC2=S C09311813
Cc1c(c(ccc1NC(=O)[C@H](Cc2ccccc2)N3C(=O)[C@@H]4[C@@H]5C=C[C@H]([C@@H]4C3=O)[C@H]6[C@@H]5C6)Br)C C12319667
C[C@]12CC[C@@H]3[C@@H]([C@@H]1CC[C@@H]2OC(=O)c4ccccc4)C[C@@H]5[C@@]6([C@@]3(CC[C@@H](C6)O)CO5)Br C12367682
c1ccc2c(c1)c(c3c(n2)CCCC3)C(=O)OCC(=O)Nc4ccc(cc4)I C03216977
CC(=O)[C@@]12[C@@H](C[C@@H]3[C@@]1(CC[C@H]4[C@H]3C[C@@H]([C@@]5([C@@]4(CC[C@H](C5)O)C)Br)F)C)OC(O2)(C)C C12878667
CCOc1ccc(cc1)C2=C([C@H](c3ccccc3O2)c4ccccc4C)/C=C\5/C(=O)NC(=S)S5 C13633052
c1cc(ccc1[C@@H]2[C@H]3CC=C[C@@H]3c4cc(ccc4N2)S(=O)(=O)N5CCCCCC5)Br C13638690
CC(C)CCN1CC(=O)N2C[C@H](c3c4ccccc4[nH]c3[C@@]2(C1=O)C)c5ccc(cc5)Br C02127121
Cc1ccc(c(c1F)CN[C@H]2CCc3c(sc4c3c(=O)n(cn4)[C@H](C)c5csc(n5)C)C2)F C20118757
Cc1nc(cs1)[C@@H](C)n2cnc3c(c2=O)c4c(s3)C[C@H](CC4)NCc5cc(c(c(c5)F)F)F C14997611
c1cc(cc(c1)F)CSc2nc3n(n2)[C@H](C4=C(N3)CCCC4=O)c5ccc(cc5)Br C20849662
CC(C)COc1ccc(cc1)[C@H]2CC3=C([C@@H](CC(=O)N3)c4cc(ccc4F)Br)C(=O)C2 C21239563
CC(C)Oc1ccc(cc1OC)[C@@H]2CC3=C([C@@H](CC(=O)N3)c4ccc(cc4)Br)C(=O)C2 C21246476
CC(C)Oc1ccc(cc1)[C@@H]2CC3=C([C@@H](CC(=O)N3)c4cc(ccc4OC)Br)C(=O)C2 C21255551
c1ccc2c(c1)CC[C@@H](C2=O)[C@@]3(c4cc(ccc4N(C3=O)Cc5ccc(cc5)Cl)Br)O C21344308
Cc1cc(c(c(c1)C)N(CC(=O)Nc2ccc(cc2C)I)S(=O)(=O)C)C C22391118
Cc1cc(c(n1c2ccc(cc2)I)C)/C=N/Nc3c(cc(cn3)Cl)Cl C25389595
CC1(CC2=C([C@@H](C(=C(N2)SCC(=O)c3ccc(c(c3)Cl)Cl)C#N)c4cccnc4)C(=O)C1)C C09630495
c1ccc2c(c1)C3C[C@H](C2c4c3cccc4)CNC(=O)c5ccccc5S[C@@H]6CCS(=O)(=O)C6 C25471575
c1cc(cnc1)C(=O)[C@@H]2[C@@H]([C@@H]3CSCN3[C@@]24c5cc(ccc5NC4=O)Cl)c6ccc(cc6)Cl C16011430
c1cc(cnc1)C(=O)[C@@H]2[C@H]([C@@H]3CSCN3[C@@]24c5cc(ccc5NC4=O)Cl)c6ccc(cc6)Cl C16011431
Cc1c2c(on1)NC3=C([C@H]2c4cc(ccc4F)Br)C(=O)C[C@H](C3)c5ccc(cc5)Cl C28052111
Cc1c2c(on1)NC3=C([C@@H]2c4cc(ccc4F)Br)C(=O)C[C@@H](C3)c5ccc(cc5)Cl C28052117
Cc1c2c(on1)NC3=C([C@@H]2c4ccc(c(c4)Br)F)C(=O)C[C@H](C3)c5ccc(cc5)Cl C28052229
c1cc(c(cc1Br)Br)NC(=O)C23C[C@H]4C[C@@H](C2)CC(C4)(C3)n5cnc(n5)Cl C13882188
C[C@@]1(C(=O)N(C(=O)N1)CC(=O)c2ccc(cc2)I)c3ccc(cc3)C(C)(C)C C32835699
CCN(CC)c1ccc(cc1)N2C(=O)/C(=C\3/c4cc(ccc4NC3=O)Br)/SC2=S C02573384
CCc1ccc2c(c1)[C@@]3([C@@H]([C@H]([C@@H]4N3CSC4)c5ccc(cc5)Cl)C(=O)c6cccnc6)C(=O)N2 C35374547
C[C@@H]1C[C@H]2[C@@H]3C[C@@H](C4=CC(=O)C=C[C@@]4([C@]3([C@H](C[C@@]2([C@H]1C(=O)COC(=O)C(C)(C)C)C)O)Cl)C)F C04212603
c1cc(ccc1C2=N/C(=C/Nc3ccc(cc3Br)Br)/C(=O)O2)Br C01957384
CSc1cc2c(cc1I)CCN3[C@@H]2CO[P@@](=O)(N3)Cc4ccccc4 C39464154
CC(C)Cc1cccc2c1nc\3n(c2=O)CCC/C3=C\c4cc(cc(c4)I)O C39483407
c1ccc(cc1)S(=O)(=O)[C@H]2CCC[C@@]3(C2)CCC[C@@H](N3I)c4ccccc4O C39525874
CC(C)S(=O)(=O)[C@@H]1CN(CCN1)c2ccc(cc2Cc3ccccc3)I C39528295
CCOC(=O)c1c2c(sc1NC(=O)c3cc(c(s3)Br)Br)CCCC2 C40947995
C[C@@]12CC[C@@H]3[C@@H]([C@@H]1CC[C@@H]2OC(=O)c4ccccc4)C[C@@H]5[C@]6([C@@]3(CC[C@@H](C6)O)CO5)Br C43707342
c1cc(cc(c1)Br)[C@@H]2CC(=Nc3n2nc(n3)CCCO)c4ccc(cc4)Br C01889857
c1cc(ccc1[C@H]2c3c([nH]c(=O)s3)S[C@H]4[C@H]2C(=O)N(C4=O)c5ccc(cc5)Br)Cl C47145477
c1ccc(c(c1)NCN2C(=O)/C(=C\c3ccc4c(c3)OCO4)/SC2=S)I C59372416
C#CCN1c2ccc(cc2/C(=N/NC(=O)c3cccc(c3)I)/C1=O)Br C15930477
COc1ccc(cc1)S(=O)(=O)c2csc3c2NC(=O)C[C@H]3c4ccc(c(c4)Br)F C64799130
Cc1ccc(cc1)N2C(=O)[C@@H]3[C@H](c4c([nH]c(=O)s4)S[C@H]3C2=O)c5cccc(c5)Br C47145394
c1cc(ccc1[C@H]2c3c([nH]c(=O)s3)S[C@@H]4[C@H]2C(=O)N(C4=O)c5ccc(cc5)Cl)Br C47145669
CC1(CC2=C([C@@H](Nc3c2c4ccccc4cc3)c5cc(cc(c5[O-])Br)[N+](=O)[O-])C(=O)C1)C C03093094
CCN1C(=O)/C(=C/c2cc(c(c(c2)Br)O)OC)/SC1=Nc3ccc(cc3)C(=O)[O-] C09296035
CCOc1ccc(cc1)/N=C/2\NC(=O)/C(=C\c3ccc(o3)c4ccc(c(c4)Cl)C(=O)[O-])/S2 C09311571
c1ccc(c(c1)[N+](=O)[O-])S[C@@H]2C[C@H]3[C@@H](Nc4ccc(cc4[C@@H]3[C@@H]2Cl)C(=O)[O-])c5ccc(cc5)F C12375675
c1ccc(cc1)[C@H]2[C@H]3C[C@@H]([C@@H]([C@@H]3c4cc(ccc4N2)C(=O)[O-])Cl)Sc5ccccc5[N+](=O)[O-] C06474033
CC1=C([C@@H](NC(=O)N1c2ccc(cc2)C(=O)[O-])c3ccc(cc3)Br)C(=O)OC(C)C C13060355
CC1=C([C@@H](NC(=O)N1c2ccc(cc2)C(=O)[O-])c3cccc(c3)Br)C(=O)OC(C)C C13060370
C[C@@H](C12CC3CC(C1)CC(C3)C2)NC(=O)COc4ccc(cc4C(=O)[O-])I C13083928
C=CCSc1nc2c(nn1)-c3cc(ccc3N[C@H](O2)c4ccc(cc4)C(=O)[O-])Br C02113684
Cc1c2cc(ccc2oc1C(=O)[O-])CC[C@]3(Nc4ccccc4C(=O)N3c5ccccc5OC)C C13263793
c1cc(c(cc1C(=O)[O-])S(=O)(=O)Nc2ccc3c(c2)OC4(O3)CCCCC4)Br C13279012
Cn1c(=O)c2c3c(sc2nc1SCC(=O)Nc4c(cc(cc4Cl)Cl)C(=O)[O-])CCCC3 C13342099
C[C@H]1CCc2c(sc3c2c(=O)n(c(n3)SCC(=O)Nc4ccc(cc4)C(=O)[O-])C5CCCC5)C1 C13364583
CCN\1C(=O)/C(=C/c2cc(cc(c2O)OCC)Br)/S/C1=N\c3ccc(cc3)C(=O)[O-] C15011072
CCOC(=O)C1=C(NC2=C([C@H]1c3cc(cc(c3[O-])Br)Br)C(=O)CC(C2)(C)C)C C19201987
c1cc(ccc1COc2ccc(cc2C3C4=C(CCCC4=O)NC5=C3C(=O)CCC5)Cl)C(=O)[O-] C01135844
CCOC(=O)c1c2c(sc1NC(=O)[C@H]3[C@H]4CC[C@@H]([C@@H]3C(=O)[O-])C4=C(C)C)CCCCCCC2 C20168302
c1ccc(cc1)c2c[nH]c3c2nc(nc3[O-])SCc4nc(no4)c5cccc(c5)Br C21731009
Cc1cc(c2c(c1)sc(n2)N3[C@@H](C(=C(C3=O)[O-])C(=O)c4cc5ccccc5o4)c6cccc(c6)O)C C33445147
CCc1ccc(cc1)N2[C@H](NC(=O)C(=C2[S-])C#N)c3cn(nc3c4ccc(cc4)Cl)c5ccccc5 C33736253
Cc1ccc2c(c1)sc(n2)N3[C@H](C(=C(C3=O)[O-])C(=O)c4ccc5c(c4)C[C@@H](O5)C)c6ccc(cc6)O C09292117
Cc1ccc(c(c1)C(=O)C2=C(C(=O)N([C@H]2c3ccc(cc3)O)c4nc5ccc(cc5s4)C)[O-])C C34954944
CC1=C2C[C@@H](CC[C@@]2(CC[C@@H](O1)OC(=O)C(=C)[C@@H]3CC[C@@]4(CCC[C@@]([C@@H]4C3)(C)O)C)C)C(=C)C(=O)[O-] C35458272
CCN\1C(=O)/C(=C/c2cc(cc(c2O)Cl)Br)/S/C1=N\c3ccc(cc3)C(=O)[O-] C35656488
c1ccc(cc1)c2c3cc(ccc3nc(c2NS(=O)(=O)c4ccc5c(c4)OCCO5)[O-])Br C35684202
CC(C)C1=C[C@@]23CC[C@@H]4[C@@]([C@@H]2C[C@@H]1[C@@H]5[C@@H]3C(=O)N(C5=O)c6ccccc6O)(CCC[C@@]4(C)C(=O)[O-])C C35882689
c1ccc2c(c1)C(=C(C(=O)C2=O)/C(=N/c3ccc(cc3Cl)Cl)/Nc4ccc(cc4Cl)Cl)[O-] C26331295
CCCCc1ccc(cc1)N2[C@@H](NC(=O)C(=C2[S-])C#N)c3ccc4c(c3)c(on4)c5ccccc5 C39887367
CCc1ccccc1N2[C@@H](NC(=O)C(=C2[S-])C#N)c3cn(nc3c4ccccc4)c5ccccc5 C39887421
CCOc1ccc(cc1)N2[C@@H](NC(=O)C(=C2[S-])C#N)c3ccc4c(c3)c(on4)c5ccc(cc5)Cl C39887661
Cc1ccc(cc1)c2csc3c2c(ncn3)SCc4cc(=O)[nH]c5c4c(c(s5)C(=O)[O-])C C13398670
Cc1c2c(cc(=O)[nH]c2sc1C(=O)[O-])CSc3nnc(n3c4ccccc4)c5ccccc5 C13403396
Cc1ccc(cc1)n2c(nnc2[S-])c3cnn4c3N[C@@H](C[C@@H]4C(F)(F)F)c5ccc(cc5)OC C02792594
Cc1ccc(cc1)n2c(nnc2[S-])c3cnn4c3N[C@H](C[C@@H]4C(F)(F)F)c5ccc(cc5)OC C02792592
CC1(c2c(/c(=N/c3ccc(cc3)S(=O)(=O)[N-]c4nccs4)/ss2)-c5cc(ccc5N1)OC)C C08951481
c1cc(oc1)Cn2c3c(c(c(c2=O)C(=O)/N=c/4\[nH]c5ccc(cc5s4)Br)[O-])CCCC3 C02276537
CO/C(=C/1\[C@H](NC(=S)N=C1c2ccc(cc2)Cl)c3ccc(cc3)OCc4ccc(cc4)Cl)/[O-] C59227839
Cc1ccccc1CSc2nc3c(c(n2)[O-])[C@H](C4=C(N3)CC(CC4=O)(C)C)c5ccc(cc5)OC C09608825
c1cc(c(c(c1)Cl)Cl)/N=C/2\NC(=O)/C(=C/c3cc(c(c(c3)Br)[O-])[N+](=O)[O-])/S2 C33864514
c1ccc(c(c1)NC(=O)C[C@@H]2C(=O)N=C(S2)[N-]N=C3CCCCCCCCCCC3)Br C22505710
c1cc(ccc1c2c(c(nc(n2)SCC(=O)Nc3c(c4c(s3)CCCC4)C#N)[O-])C#N)Cl C15859803
CCCN1c2ccc(cc2[C@]3(C1=O)CC(=O)Nc4c3sc(c4c5ccccc5)C(=O)[O-])Cl C36357850
Cc1cc(nc(n1)N/C(=N/C(=O)N2c3ccccc3Sc4c2cccc4)/[N-]c5ccccc5)C C18165195
CC1(CC(=C2[C@H]([C@H]3C(=NC(=NC3=O)SCc4ccccc4Cl)N=C2C1)c5ccc(c(c5)OC)O)[O-])C C39730579
COc1ccc(cc1)/C=C/C(=N/C2=NN3[C@@H](C=C(N=C3N2)c4ccccc4)c5ccc(cc5)F)/[O-] C02255362
COc1ccccc1/C=C/C(=N/C2=NN3[C@H](C=C(N=C3N2)c4ccc(cc4)Cl)c5ccc(cc5)Cl)/[O-] C02256708
Cc1cc(c(c(c1)C)NC(=O)CSC2=C([C@H](C3=C(CCCC3=N2)[O-])c4ccc(cc4)Cl)C#N)C C13174081
CC(C)c1ccc(cc1)NC(=O)CSC2=C([C@H](C3=C(CC(CC3=N2)(C)C)[O-])c4cccs4)C#N C13174747
COc1ccc(cc1)c2c3c(sc2C(=O)[O-])[C@@H](CC(=O)N3)c4ccc(c(c4)Br)F C64796981
CC(C)(C)[C@@H]1CCc2c(sc3c2c(=O)[nH]c(n3)c4cc(cc(c4[O-])[N+](=O)[O-])Br)C1 C65001944
c1ccc(cc1)SC[C@@H](C[NH+]2CCN(CC2)c3ccc(c[nH+]3)C(F)(F)F)O C04324434
Cc1cc2c(c(c1)Br)OCC([C@H]2O)(C[NH+]3CCCC3)C[NH+]4CCCC4 C05541652
c1cc(oc1)CCNc2ccc(c[nH+]2)C(=O)N3CCC[NH+](CC3)C4CCCCC4 C11873939
Cc1cccc2c1nc(c(c2)C[NH2+]Cc3ccsc3)N4CC[NH+]5CCC[C@@H]5C4 C12025441
Cc1ccc(o1)C[NH+]2CCC(CC2)C[NH+](C)Cc3ccc(cc3)C#CCCO C12304214
c1ccc2c(c1)CC[NH+](C2)C[C@H](COc3ccccc3C[NH+]4CCCCCC4)O C12582189
C#Cc1ccc(cc1)C[NH+]2CCC(CC2)[NH+]3CCC(CC3)C(=O)NC[C@@H]4CCCO4 C12717661
c1ccc(c(c1)C[NH+]2CCc3c(ccs3)C2)OC[C@H](C[NH+]4CCSCC4)O C12719046
Cc1ccc(s1)C[NH+]2CC[C@H]([C@@H](C2)O)[NH+]3CCN(CC3)c4ccccc4F C12308140
c1cc(sc1C[NH+]2CCCCC2)C[NH+]3CC[C@H]([C@@H](C3)O)N4CCOCC4 C20993740
c1ccc2c(c1)CC[NH+](C2)Cc3ccc(cc3)OC[C@H](C[NH+]4CCCCC4)O C23250296
Cc1ccc(cc1)[C@H]2c3ccsc3CC[NH+]2CCC(=O)N4CC[NH2+][C@@H](C4)C C34830001
C[C@H]1C[C@@H]1c2ccc(o2)C[NH+](C)Cc3cc(oc-4c/c(=[NH+]\C(=O)C)/ccc34)O C34889350
CCOC(=O)[C@H]1C(=c2cc(ccc2=[NH+]1)Cl)NC(=O)C[NH+](C)C3CCCCC3 C38688837
CN1Cc2ccccc2C[C@H]1C[NH2+]CC3=CN=[NH+][C@@H]3c4ccc(cc4F)OC C39356371
c1ccc2c(c1)OC[C@@H](O2)CC[NH2+]CC3=CN=[NH+][C@H]3c4ccc5c(c4)OCO5 C39399379
CC[NH+]1CCN(CC1)[C@H](C)C(=O)NC2=c3cc(ccc3=[NH+][C@H]2C(=O)OC)Cl C39582287
Cc1ccc2=[NH+][C@H]([NH+]=c2c1)/C(=C/c3cc(c(cc3Br)O)OC)/C#N C39736963
CC(C)[C@@H](C[NH2+]Cc1ccc(o1)I)N2CC[NH+](CC2)C C40770272
CC(C)[C@H](C[NH2+]Cc1ccc(o1)I)N2CC[NH+](CC2)C C40770274
c1cscc1CNC(=O)N2CC[NH+](CC2)Cc3cc(=O)n4ccsc4[nH+]3 C46028261
C[NH+]1CCN(CC1)CCC[NH2+]Cc2cc(c(o2)Br)Br C50358788
c1cn(c[nH+]1)[C@@H]2CCC[C@@H]2[NH2+]Cc3cc(c(o3)Br)Br C50360373
c1cn(c[nH+]1)[C@@H]2CCC[C@H]2[NH2+]Cc3cc(c(o3)Br)Br C50360378
CCOc1ccc(cc1)[C@@H]2CCC[NH+]2Cn3c(=S)sc([nH+]3)NC(C)C C14187690
CCOC1CC[NH+](CC1)[C@H](C)C(=O)NCC2(CCCCC2)[NH+]3CCCCC3 C60484886
C[C@@H](C(=O)N1CCCCC1)[NH2+]C[C@H]([C@@H]2CC=CS2)C3=c4ccccc4=[NH+]C3 C63081518
Cc1ccc2=[NH+][C@H]([NH+]=c2c1)/C(=C\c3cc(c(cc3Br)O)OC)/C#N C63409417
COc1cccc(c1)[C@H]2NN=C(N2CC=C)SCC3[NH+]=c4ccccc4=[NH+]3 C63448352
COc1ccc2=[NH+]CC(=c2c1)CC[NH2+][C@@H]3CC(=O)N(C3=O)c4ccccc4F C63526729
c1ccc2=[NH+]C([NH+]=c2c1)CSC3=NN[C@H](N3Cc4ccco4)c5ccco5 C63619704
C[C@@H](C(=O)N1CCCC1)[NH2+]C[C@@H](c2ccccc2Cl)C3=c4ccccc4=[NH+]C3 C63830578
C[C@H](C(=O)N1CCCC1)[NH2+]C[C@H](c2ccccc2Cl)C3=c4ccccc4=[NH+]C3 C63830581
CCc1c(cc(o1)C(=O)NC[C@@H]2C=c3ccc(cc3=[NH+]C2=O)F)C[NH+]4CCCC4 C63868085
CCc1c(cc(o1)C(=O)NC[C@H]2C=c3ccc(cc3=[NH+]C2=O)F)C[NH+]4CCCC4 C63868088
c1ccc2c(c1)CC(C2)[NH+]3CC[C@H]([C@@H](C3)O)N4CCN(CC4)c5cccc[nH+]5 C20514597
COc1cc(c(cc1OC)Br)C[NH2+]CCC2=c3ccccc3=[NH+]C2 C64050287
c1ccc2=[NH+]CC(=c2c1)CN3CCC(CC3)[NH+]4CCC[C@H](C4)C(=O)NC5CC5 C64058553
c1ccc2=[NH+][C@@H](C=c2c1)C(=O)NC[C@H]3CCC[NH+](C3)C4CSCCSC4 C64093485
CC1=c2ccccc2=[NH+][C@@H]1CN3CC[NH+]([C@@H](C3)CCO)Cc4ccccc4F C64158231
c1ccc2c(c1)N[C@H](S2)C(=O)N3CCN(CC3)CC4[NH+]=c5ccccc5=[NH+]4 C64410757
Cc1cc(ccc1Br)NS(=O)(=O)c2ccc3=[NH+]C(=O)[NH+]=c3c2 C64470703
CCCc1cc(=O)oc2c1c(cc(c2)C)OCC(=O)NC3[NH+]=c4ccccc4=[NH+]3 C64480239
COC(=O)[C@@H]1C(=c2cc(ccc2=[NH+]C1=O)F)NCCC3=c4ccccc4=[NH+]C3 C64887861
C[NH+](C)[C@@H](CNC(=O)N(C)C1CC[NH+](CC1)C2CCOCC2)c3cccs3 C66149234
C[NH+](C)[C@H](CNC(=O)N(C)C1CC[NH+](CC1)C2CCOCC2)C3CCCCC3 C66149241
CCC[NH+]1CC[C@H](C1)CNC(=O)N(C)C2CC[NH+](CC2)C3CCC(CC3)C C66187928
CC1CCC(CC1)[NH+]2CCC(CC2)N(C)C(=O)NC[C@H]3CC[NH+](C3)C(C)C C66190984
CCN(Cc1ccc(cc1)C[NH+](C)C)C(=O)NCc2cn3cc(ccc3[nH+]2)C C67406471
C[NH+]1CCC(CC1)N2CC[NH+](C[C@@H]2CCO)Cc3ccc(cc3)c4ccco4 C67513593
CCOc1cc(ccc1O)[C@@H]2C(=C(OC3=C2C(=O)CC(C3)(C)C)N)C#N C00647691
CCOc1cc(ccc1O)[C@H]2C(=C(OC3=C2C(=O)CC(C3)(C)C)N)C#N C00647690
C[C@@H]1CCc2c(sc(c2C(=O)N)NC(=O)c3cc(=O)c4ccccc4o3)C1 C02488323
Cc1c2c(cc(/c(=N/c3ccc(c(c3)Cl)Cl)/o2)C(=O)N)c(cn1)CO C02952866
C[C@H]1CCc2c(sc(c2C(=O)N)NC(=O)c3cc4ccccc4c(=O)o3)C1 C00996101
c1ccc2c(c1)nc(s2)SCC(=O)Nc3ccc4c(c3)[nH]c(=O)[nH]4 C02645844
CCc1c2c([nH]n1)OC(=C([C@H]2c3cc(cc(c3OC)Cl)Cl)C#N)N C04997683
C[C@H](C(=O)NC(=O)N)Sc1c2ccccc2nc(n1)c3cccs3 C05288046
Cc1cccc(c1NC(=O)NNC(=O)c2c(ccs2)n3cccc3)C C01394328
C[C@@H]1CCc2c(sc(c2C(=O)N)NC(=O)COc3ccc(cc3)C#N)C1 C02638880
Cc1cc(ccc1NS(=O)(=O)c2ccc3c(c2)[nH]c(=O)[nH]3)Br C05252735
c1cc(cc(c1)Br)/C=N/NC(=O)CSc2nnc(s2)N C06330558
c1ccc2c(c1)ccc3c2c(co3)CC(=O)Nc4ccc(cc4)S(=O)(=O)N C08180885
C[C@H]1CCc2ccccc2N1CC(=O)Nc3cccc(c3)S(=O)(=O)N C07619343
CCOC(=O)C1=C(Oc2c3ccccc3[nH]c(=O)c2[C@H]1c4cccc(c4)C)N C08017672
C[C@H]1CCCC[C@H]1NC(=O)CN2c3ccc(cc3C[C@@H]2C)S(=O)(=O)N C08778226
C[C@@H]1CCC[C@@H]([C@@H]1C)NC(=O)CSc2nnc(n2N)c3cccs3 C04601304
CC(=O)NC(=S)Nc1ccc(c(c1)O)c2nc3cc(ccc3o2)Cl C09064231
c1ccc(c(c1)/C=N\NC(=O)c2c(cn[nH]2)I)O C15636168
CCOc1ccc(cc1Br)[C@@H]2c3c(n[nH]c3OC(=C2C#N)N)C C05489276
c1ccc2c(c1)/C(=N/NC(=O)CNc3ccc(cc3)Br)/C(=O)N2 C05814167
Cc1c2c([nH]c1C(=O)NNC(=O)C34CC5CC(C3)CC(C5)C4)CCCC2=O C28198877
Cc1ccc(c(c1)/C=[NH+]/NC(=O)C[C@H]2C(=O)Nc3ccccc3S2)[O-] C04873763
Cc1cc(c(c(c1)C)C(=O)Cn2c(=S)n(c(n2)N)Nc3cccs3)C C36625644
Cc1ccc(cc1)c2c(n3cc(ccc3n2)N)C[NH+]4CCC[C@H](C4)C(=O)[O-] C36270474
CNC(=O)c1c2c(sc1NC(=O)/C(=C/c3cccc(c3)O)/C#N)CCCC2 C39991970
C[C@H]1CCC[C@H]([C@@H]1C)NC(=O)NNC(=O)[C@@H](C)Oc2ccccc2F C43042332
C[C@H](c1ccc(cc1Cl)Cl)NC(=O)NN[C@@]2(CCS(=O)(=O)C2)C C43140209
CC(C)(C)NC(=O)c1ccc(cc1)N/C=C/2\c3ccccc3C(=O)NC2=O C24248585
C[C@@H]1C(=O)Nc2cc(ccc2O1)N[C@H](C)C(=O)Nc3ccc(c(c3)F)F C45631720
CC(C)(C)[C@@H]1CCCC[C@@H]1NS(=O)(=O)c2ccc(cc2)S(=O)(=O)N C46801548
CC(C)(C)[C@@H]1CCCC[C@H]1NS(=O)(=O)c2cccc(c2)S(=O)(=O)N C46801616
C[C@@H]([C@@H]1CCCO1)NC(=O)NNc2c(cc(c(n2)Cl)Cl)Cl C46973957
CC(C)NC(=O)NNS(=O)(=O)c1c(cc(cc1Cl)Cl)Cl C49463299
c1cc(c(cc1[N+](=O)[O-])C(=O)Nc2ccc(cc2Br)F)N C50700275
Cc1ccc(cc1)[C@@H]2c3c(n[nH]c3C(=O)N2CCO)c4cc(ccc4O)C C06753185
Cc1c(cccc1S(=O)(=O)N)NS(=O)(=O)c2ccc3ccccc3c2 C55650741
c1ccc(c(c1)C(=O)NNS(=O)(=O)c2ccc(cc2)Br)O C05770940
C[C@]1\2CC[C@H](C1(C)C)C/C2=N/NC(=O)CO/N=C(\c3cccc(c3)Cl)/N C58370091
c1cc2cc(oc2c(c1)Br)C(=O)NNC(=O)NCC(F)(F)F C60411415
CC(C)NC(=O)NNC(=O)c1c2ccccc2n(c1c3ccccc3)C C63269384
Cc1ccc(s1)c2nc(cs2)C(=O)Nc3ccc(cc3)S(=O)(=O)N C65086473
c1ccc(cc1)c2ccc(c(=O)[nH]2)C(=O)NNC(=O)CC3CCCCC3 C66570912
c1ccc2c(c1)CCC[C@]2(CNC(=O)NC[C@H]3COc4ccccc4O3)O C66906657
Cc1cnc(c(c1OC)C)CNC(=O)NC[C@@]2(CCCc3c2cccc3)O C66925782
c1ccc2c(c1)CCC[C@]2(CNC(=O)Nc3cc(ccc3n4cccn4)F)O C66953083
Cn1c2ccccc2nc1CNC(=O)NC[C@@]3(CCCc4c3cccc4)O C66976370
CC(C)c1nc2ccc(cc2s1)NC(=O)N[C@@H]3CCCc4c3ccc(=O)[nH]4 C66980000
C[C@H]1CCC[C@@H]([C@@H]1C)NC(=O)N[C@@H](C)c2cccc(c2)S(=O)(=O)NC C67381235
Cc1ccsc1C(=O)NNC(=O)N[C@H](c2ccccc2)c3ccco3 C67386015
CC[NH+](CC)CCNC(=O)C[NH+]1CCn2cccc2[C@H]1c3ccc(cc3)Cl C06766510
C[NH+](C)C[C@@H](COc1ccc(cc1)C[NH+](C)Cc2ccccc2C(F)(F)F)O C11753749
Cc1ccccc1C[NH+]2CCC(CC2)C[NH+](Cc3ccc(o3)CO)C[C@@H]4CCCO4 C11763078
CCc1[nH]c(c(n1)C)C[NH+](C)C[C@H]2CCC[NH+](C2)CCc3ccc(cc3)OC C12445841
CC[NH+]1CCC[C@H]1CNC(=O)CCC2CC[NH+](CC2)Cc3nc(cs3)C(C)C C14965777
CC[NH+](CC)CCC[NH2+]Cc1cnc(nc1N2CCc3ccccc3C2)SC C22630591
CC[NH+]1CCC(CC1)NC(=O)C[NH+](Cc2ccc(o2)[C@H]3C[C@@H]3C)C4CC4 C30970268
CCC[NH2+]Cc1ccc(cc1N2CC[NH+](CC2)CCC)Br C34824191
CC[NH+](CC)CCC[C@H](C)[NH2+]Cc1ccc(c(c1)Br)OC C34991371
C[NH+](C)[C@H](C[NH2+][C@@H]1CCc2ccccc2C1)c3ccc(c(c3)OC)OC C38344814
C[NH+](C)[C@H](C[NH2+][C@H]1CCc2ccccc2C1)c3ccc(c(c3)OC)OC C38344816
CCC[NH2+][C@H](c1ccc(c(c1)Br)OC)c2[nH+]ccn2CC C41113422
Cc1cccn2c1[nH+]c(c2CC(=O)NC[C@H](c3ccccc3)[NH+]4CCCC4)C C41288299
C[NH+](CC(=O)NC1CC[NH+](CC1)C2CC2)CC34CC5CC(C3)CC(C5)C4 C42684021
CCCOc1ccc(cc1C[NH2+]CC2CC[NH+](CC2)C)Br C44516438
CC[NH+]1CCC(CC1)C[NH2+]Cc2ccc(c(c2)[N+](=O)[O-])Br C44517767
CCOc1c(cc(cc1Br)Br)C[NH2+]CCCC[NH+](C)C C45598429
C[C@H](c1ccc(c(c1)Br)OC)[NH2+]CCCC[NH+](C)C(C)C C45684338
c1ccc(cc1)n2cc(cn2)C[NH2+]C[C@H](c3cccs3)[NH+]4CCCC4 C23248931
C[NH+](C)CC[NH2+]Cc1cc(ccc1OS(=O)(=O)c2ccc(cc2)F)Cl C35828833
CC[NH+](CC)CCC[C@@H](C)[NH2+]Cc1cc(c(o1)Br)Br C50358381
CC[NH+](CC)CCC[NH2+]Cc1cc(c(o1)Br)Br C50358447
C1CC[C@H]2[C@H](C1)CCC[NH+]2CC(=O)NC[C@@H]3CC[NH+](C3)CC(F)(F)F C51476692
CCC[NH2+]Cc1cc(cnc1OCC[C@@H]2CCC[NH+]2C)Br C51549459
CCCC[NH+](C)CC1CC[NH+](CC1)CC(=O)NC2(CCCCCC2)C#N C52209109
CC(C)(C)[NH2+]C[C@@H]1CCC[NH+]1Cc2cc(ccc2OC)Br C53649855
C[C@@H](c1ccc(c(c1)Br)OC)[NH2+]CC[NH+](C(C)C)C(C)C C37188686
CCCC[NH+](C)CC(=O)NC[C@@H](c1ccccc1Cl)[NH+]2CCCC2 C58337470
CC[NH+](CC)[C@@H](CNC(=O)C[NH+]1CCC[C@@H]2[C@@H]1CCCC2)c3ccco3 C58372266
CC[NH+](CC)[C@@H](CNC(=O)C[NH+]1CCC[C@@H]1c2cccs2)c3ccco3 C53095933
CC[NH+](CC)CCCN(C1CC[NH+](CC1)C)C(=S)NC2CCCCCC2 C59273388
C[NH+](C)Cc1ccccc1C[NH2+]Cc2ccc(cc2OC(F)F)OC(F)F C61557460
C[C@@H](C[NH2+]Cc1cc(ccc1OCC#C)Br)Cn2cc[nH+]c2 C62254730
CCCOc1c(cc(cc1Cl)C[NH2+]C[C@@H](C)Cn2cc[nH+]c2)OC C62254746
CC[NH+]1CCN(CC1)c2cc(ccc2C[NH2+]CC(C)C)Br C62734838
C[C@H]1C(=c2ccccc2=[NH+]1)C[NH2+][C@@H](C)[C@@H](c3ccccc3)N4CCOCC4 C63108446
C[C@H]1C(=c2cc(ccc2=[NH+]1)OC)CC[NH2+]Cc3nc4ccccc4s3 C63513954
CC[NH+](CC)CCN(CC(C)C)C(=O)NC1CC[NH+](CC1)CC(F)F C64255398
C=CC[NH+](Cc1ccc(s1)Cl)CC(=O)NC2CC[NH+](CC2)C3CC3 C64507943
c1ccc2=[NH+][C@@H](C=c2c1)CN3CC[NH+]([C@@H](C3)CCO)CC4CCCCC4 C64640431
CC(C)[NH+](C)Cc1ccccc1CNC(=O)N2CC[C@@H](C2)[NH+]3CCCC3 C66178618
CC[C@@H](C)[NH+](C)CCNC(=O)N1CCC(CC1)C[NH+]2CCCCCC2 C66196709
C1CC[NH+](C1)C[C@@H]2CCC[NH+]2CC(=O)NC3CCC(CC3)C(F)(F)F C66536000
C[C@H]1CC[C@@H]([NH+]1CCN2CC[NH+](CC2)CCC(=O)NCC3CCCCC3)C C66951189
CC1CC[NH+](CC1)Cc2ccccc2C[NH2+]Cc3ccccc3N4CCOCC4 C66972820
C[C@@H]1C[C@@H](C[NH+](C1)CCCC[NH2+]Cc2ccccc2N3CCOCC3)C C66972904
C[C@H]1CCC[NH+](C1)Cc2ccc(cc2)C[NH2+]Cc3ccc(cc3)N(C)CCC#N C67120731
C[NH+]1CCCN(CC1)CC[NH2+]Cc2c3ccccc3ccc2OC(F)F C67219844
CCN(Cc1ccc(cc1)C[NH+](C)C)C(=O)N[C@H](CC(C)C)C[NH+](C)C C67391113
CC[NH+](CC)CCCN(C)C(=O)NC[C@@H](c1cccs1)[NH+]2CCCC2 C67582968
c1ccc(cc1)C(c2ccccc2)(C(=O)N/N=C/c3cc(c(cc3O)O)Br)O C04209421
CCNC(=O)O[C@@H]1CC[C@@]2([C@H]([C@]1(C)CO)CC[C@H]([C@H]2CC(=O)NCc3ccccc3)O)C C04236548
Cc1cc(c(c(c1)C)NC(=O)CNC(=O)COC(=O)c2ccc(c(c2)N)Cl)C C05655828
CC[C@@H](C)[C@@H](CO)NC(=O)[C@H](C)NC(=O)c1cc2c3ccccc3[nH]c2c(n1)C C06623732
c1cc(c(cc1Cl)O)C(=O)OCC(=O)Nc2c(c3c(s2)CCCC3)C(=O)N C07199556
c1ccnc(c1)/C=C/c2cccc(c2)NC(=O)C[C@H](c3ccc(cc3)Cl)NC(=O)N C08346238
C[C@@H](c1ccc(cc1)S(=O)(=O)N)NC(=O)[C@H](Cc2ccccc2)NC(=O)c3cccs3 C09670795
c1cc(ccc1C(=O)NNC(=O)c2cc3c(s2)CCCCCC3)OCC(=O)N C12698637
C[C@H]1CCCC[C@@H]1NC(=O)CS[C@@H](C)c2nc(nc(n2)Nc3ccccc3)N C12528531
Cc1ccc(c(c1)NC(=O)[C@H](c2ccccc2)Sc3[nH]c(=O)cc(n3)N)OC C13117766
c1ccc(cc1)c2cnc(n2c3cccc(c3Cl)Cl)SCc4nc(nc(n4)N)N C19298814
C[C@@H](c1cccc2c1cccc2)NC(=O)COC(=O)c3ccc(cc3)CNC(=O)N C19352359
CC1=C([C@@H](C(=C(N1)SCC(=O)N)C#N)c2ccccc2Cl)C(=O)Nc3ccccc3 C00874699
Cc1ccccc1CSc2nnc(n2N)N/N=C/c3cccc(c3O)CC=C C20527539
C[C@H](C(=O)Nc1cc(ccc1Cl)Cl)OC(=O)C[C@H](c2ccc(cc2)Cl)NC(=O)N C20982275
c1ccc(c(c1)NC(=O)C[C@@H](c2ccc(cc2)Cl)NC(=O)N)N3CCCCC3 C21045035
CC(C)(C)[C@@H]1CC=C2[C@@H](C1)[C@H](C(C(=C2C#N)N)(C#N)C#N)c3ccc(cc3)OCC(=O)N C16034605
CC(C)[C@@H](C(=O)NCCSc1c(cc(cn1)C(F)(F)F)Cl)NC(=O)N C28689572
Cc1c(c(=O)nc([nH]1)N)CCCNc2ccc(cc2)CCC3(OCCO3)CCl C08618641
c1cc2c(ccc(c2nc1)OCC(=O)N[C@@H](Cc3ccc(cc3)O)C(=O)N)Cl C33699570
C[C@H]([C@H](C(=O)N)NC(=O)c1ccc(cc1)COc2ccc(c3c2nccc3)Cl)O C33701464
CC[C@]1(CC2=C(CO1)S[C@@H]3C2=C([N-]C(=N3)SCC(=O)Nc4ccc(cc4)Cl)[NH3+])C C34789294
CC[C@]1(CC2=C(CO1)S[C@H]3C2=C([N-]C(=N3)SCC(=O)Nc4ccc(cc4)OCC)[NH3+])C C34789338
Cc1cccc(c1)NC(=O)[C@@H](Cc2c[nH]c3c2cccc3)NC(=O)[C@H]4Cc5ccccc5CN4 C17057474
CN([C@@H](c1ccc(cc1)O)C(=O)NC2CCCCC2)C(=O)c3cccc(c3O)O C36531246
CC(C)(C)NC(=O)[C@@H](c1c(cc(cc1O)O)O)N(c2ccccc2Cl)C(=O)CCS C36545785
CCCCNC(=O)[C@@H](c1ccccc1O)N(CCC)C(=O)c2c(cccc2O)O C36571008
CCCCNC(=O)[C@@H](c1ccccc1O)N(C(=O)c2cccc(c2O)O)C(C)(C)C C36586947
Cc1ccc(cc1)S(=O)(=O)N[C@H](CC(C)C)C(=O)NCc2ccc(cc2)C(=O)N C36727696
c1ccc(cc1)N2[C@H](C(=CN2)C(=O)NNC(=O)c3c[nH]c4c3cccc4)C(F)(F)F C38785110
c1cc(ccc1CS[C@H]2NN[C@H](N2N)[C@@H]3C=C(N=N3)c4ccc(cc4)F)Br C38995147
CC[C@@H](CNC(=O)[C@H]1[C@@H](c2c(ncnc2S1)NCCc3c[nH]c4c3cccc4)C)O C39412828
c1ccc2c(c1)c(c[nH]2)C[C@@H](C(=O)NC[C@H]3Nc4ccccc4S3)NC(=O)c5cccs5 C39447683
CCOC1=C2Nc3ccccc3C[NH+]2[C@@H](C1)C(=O)N(c4ccccc4O)c5ccccc5O C39545418
CC[C@@H](/C(=N/O)/N)NS(=O)(=O)c1cc(ccc1Br)Br C40376752
CC(C)[C@@H](C(=O)NCCc1c[nH]c2c1cccc2)Sc3ncc(c(n3)N)C#N C42996677
CC(C)[C@@H](C(=O)Nc1cc(c(c(c1)Cl)N)Cl)NC2=NS(=O)(=O)c3c2cccc3 C45621548
c1ccc2c(c1)cccc2CC(=O)NCC(=O)NNC(=S)Nc3ccc(cc3Cl)Cl C46773475
C[C@@H]1CCC[C@H]([C@@H]1C)NC(=S)NNC(=O)[C@@H](C(C)C)NC(=O)c2ccco2 C47872121
CC(C)(C)N/N=C(/c1c(=O)[nH]c2cc(ccc2n1)Cl)\[C@@H](c3ccccc3O)O C05315752
CC[C@@H](C)c1ccc(cc1)[C@@H](C(C)C)NC(=O)C(=O)Nc2ccc(cc2)C(=O)N C49248231
c1cc(ccc1c2ccc(s2)/C=C/C(=O)[C@H](C#N)c3nc(nc(n3)N)N)Cl C49437710
C[C@@H](C(=O)NCCc1ccc(cc1)S(=O)(=O)N)Nc2ccc(c(c2)F)OC C56172734
c1ccc(cc1)[C@H](C(=O)N)NC(=O)Cc2ccc(cc2)NC(=O)c3ccc(o3)Br C59290421
Cc1c(c(sc1C)/N=C/c2ccc(cc2)/C=N/c3sc(c(c3C(=O)N)C)C)C(=O)N C59466901
C[C@H](C(=O)Nc1ccc(cc1)S(=O)(=O)N)Nc2ccc(c(c2)F)N(C)C(C)C C59932761
C[C@H](c1ccc(c(c1)Cl)F)N[C@@H](C)C(=O)Nc2ccc(cc2)S(=O)(=O)N C62239789
c1ccc2c(c1)c(c[nH]2)C(=O)NCCC(=O)NC3[C@@H]4CCC[C@H]3C[NH+](C4)C5CC5 C55477678
CCCCNC(=O)NC1(CCCCC1)C(=O)NCCNC(=O)C2CCCCC2 C66320860
C[C@H](c1ccc(cc1)NC(=O)N)NC(=O)CCc2ccccc2OC(F)(F)F C66613998
C[C@H]1CCC[C@]2([C@]13[C@H](O3)[C@H]4[C@@H](C2)OC(=O)[C@@H]4C[NH2+]CCc5ccc(cc5)OC)C C04087986
CCOC(=O)c1c2c(sc1NC(=O)c3c(cccc3F)F)C[NH+](CC2)C(C)C C04223399
CN1CCc2c1ccc(c2)[C@H](CNS(=O)(=O)c3cc(ccc3F)F)[NH+](C)C C08800488
Cc1ccc(cc1)S(=O)(=O)NC[C@H](c2ccc3c(c2)CCN3C)[NH+]4CCCC4 C08800999
Cc1ccc2c(c1)cc(c(=O)n2Cc3ccccc3C)C[NH2+]Cc4cnn(c4C)C C11782942
CC(C)C[C@@H](c1ccc2c(c1)C[NH+](CCO2)Cc3cnn(c3)c4ccc(cc4)F)O C12026716
C1CCC(C1)CCCNC(=O)[C@@H]2CCC[NH+](C2)C3CCN(CC3)C(=O)C4CC4 C12298888
c1ccc(cc1)OCCC2(CC[NH+](CC2)Cc3ccc4c(c3)nsn4)CO C12710177
Cc1ccc(o1)[C@@H](CNC(=O)COc2ccc(cc2)Br)[NH+](C)C C15860104
c1cc(cc(c1)F)n2cc(cn2)CN3CC[NH+]([C@@H](C3)CCO)C4CCCCC4 C20455303
C[NH+](C)CCn1cnc2c(c1=O)c3c(s2)C[C@@H](CC3)NCc4ccc(c(c4)F)F C14984227
COc1ccc(cc1)c2c(c[nH]n2)CN3CC[C@@]4(C3)CCC[NH+](C4)CC5CC5 C20911481
CN(Cc1ccc(cc1)N2CCNC2=O)[C@@H]3CCC[NH+](C3)Cc4ccccc4F C22851929
Cc1ccc(c(c1)[C@@H](CN2CCN(CC2)[C@@H](c3ccccc3)c4[nH+]ccn4C)O)C C22887307
c1cc(ccc1C[NH+](Cc2ccncc2)C3CC3)c4[nH]c(=O)cc(n4)C5CCC5 C23366939
C[C@H](C(=O)N(CC=C)Cc1cccs1)[NH+]2CCN(CC2)c3ccccc3O C25521521
CCc1ccc(c(c1NC(=O)CN2CC[NH+](CC2)Cc3ccco3)CC)Cl C22843732
C[NH+]1CCN(CC1)[C@@H](CNC(=O)COc2ccc(cc2)Cl)c3cccs3 C36089908
c1cc(cnc1)[C@@H](CNS(=O)(=O)c2cc(c(s2)Cl)Cl)[NH+]3CCCC3 C39197695
c1cscc1C[NH+]2CCN(C[C@@H]2CCO)C[C@@H]3C=NN=C3C4CCCCC4 C39518267
c1ccc(cc1)CN2[C@@H](NN=C2C3CC3)SCC(=O)C4=c5ccccc5=[NH+]C4 C39777088
C[C@H]1CCC[NH+](C1)Cc2ccccc2CNC(=O)[C@@H](C)n3cnc4c3cccc4 C40112298
C[C@H](c1cc(ccc1OC)OC)NC(=O)[C@@H](C)[NH+]2CCC[C@@H]2c3cccs3 C42356105
C[NH+](C)[C@@H](CNC(=O)COc1ccc(c2c1nccc2)Cl)c3ccsc3 C43286077
C[C@@H](CCc1ccco1)[NH2+]C[C@@H]2[C@H]3C[C@H]4[C@@](CCC[C@]45CO5)(C[C@H]3OC2=O)C C43742806
c1ccc(c(c1)C(F)(F)F)S(=O)(=O)NC[C@H](c2ccco2)[NH+]3CCCC3 C47031900
c1ccc(cc1)COc2ccc3=C(C[NH+]=c3c2)C(=O)[C@@H]4CS[C@@H](N4)c5cccnc5 C52585608
CCCC(=O)N1CCC[C@@H]1C(=O)NCc2ccccc2C[NH+]3CCCC[C@@H]3C C55386847
Cc1cc(c(c(c1)C)NC(=O)C[NH+](C)CC(=O)c2cc(n(c2C)C(C)C)C)C C07524291
CC[C@@H]1c2ccsc2CC[NH+]1CC(=O)N(C)CC(=O)Nc3c(cccc3C)C C15547447
C[C@H](C(=O)NC[C@H](C(C)C)[NH+]1CCc2ccccc2C1)Sc3nncs3 C52531755
CC1CC[NH+](CC1)[C@@H](CNC(=O)c2ccccc2N(C)C(=O)C3CC3)C(C)C C58890554
CC[NH+]1CCN(CC1)c2ccc(cn2)CNC(=O)/C=C/c3ccc(cc3)Cl C60833295
C=C1c2ccccc2C(=O)N1CC(=O)NC[C@H]3CCC[NH+](C3)Cc4ccccc4 C62230828
C[NH+](C)[C@@H](CNC(=O)c1c2ccccn2c(n1)C3CC3)c4ccccc4Cl C62360329
COC(=O)[C@@H](CC1=c2ccccc2=[NH+]C1)NC(=O)c3ccccc3Br C63182537
c1ccc2=[NH+]CC(=c2c1)CCNC(=O)[C@H]3CC(=O)N(C3)Cc4ccc(cc4)Cl C63227190
c1ccc2=[NH+][C@H](C=c2c1)CNC(=O)[C@@H]3CCC(=O)N(C3)CCc4ccc(cc4)Cl C64015529
c1ccc(cc1)OCC[C@]2(CCCN(C2)C(=O)CC3=c4ccccc4=[NH+]C3)CO C64043983
Cc1cccc(n1)[C@@H]2[C@H]3C(=c4ccccc4=[NH+]3)CCN2Cc5cccc(c5)OCCO C64074615
c1ccc(cc1)CN(C[C@@H]2CCCO2)C(=O)NC3CC[NH+](CC3)CC(F)F C64254834
Cc1cccc(n1)[C@@H]2[C@@H]3C(=c4ccccc4=[NH+]3)CCN2Cc5ccc(cc5)OCCO C64622398
CCn1c(=O)c2c(c(sc2nc1SC[C@H](C[NH+]3CCC(CC3)C)O)C)C C65168441
CCCCNC(=O)[C@H]1CCC[NH+](C1)CC(=O)N(C)[C@H]2CCCc3c2cccc3 C65253971
CC(C)c1c(c(n(n1)C)Cl)C[NH2+]CCS(=O)(=O)c2ccc(cc2)Cl C65935808
C[C@H]1CN(C[C@@H](O1)C)C[C@@H]2CCC[NH+]2CC(=O)NCCc3ccc(cc3)Cl C66378143
c1ccc(c(c1)/C=C/S(=O)(=O)NC[C@H](c2ccco2)[NH+]3CCCC3)Cl C66901084
CN(C)S(=O)(=O)c1ccc(s1)C[NH2+]Cc2cnc(s2)c3ccccc3 C66989370
c1cc(c(cc1C[NH2+]C2CCN(CC2)c3ccc(cn3)C#N)Cl)OC(F)F C67121785
c1cc(sc1)[C@H](CNC(=O)/C=C/c2ccc(cc2)n3ccnc3)[NH+]4CCCC4 C67181878
c1cc(c(cc1C(F)(F)F)N)NCCNc2c(cc(c[nH+]2)C(F)(F)F)Cl C02388245
C[C@@H](c1ccc(cc1)S(=O)(=O)N)Nc2c3c4c(sc3nc(n2)C[NH+]5CCCCC5)CCCC4 C03448812
COc1cc(ccc1O)[C@H](c2c[nH]c3c2cccc3)c4c(c5ccccc5[nH]4)CC[NH3+] C06403709
c1cc(ccc1CC[NH2+]Cc2ccc(o2)c3ccc(c(c3)Cl)F)S(=O)(=O)N C07539806
c1ccc(cc1)CC2CC[NH+](CC2)CC(=O)Nc3c(c4c(s3)CCCC4)C(=O)N C07788152
Cc1cc(c2c(c1)[C@@]3([C@H]4[C@@H]([C@@H]([NH2+]3)Cc5ccc(cc5)O)C(=O)N(C4=O)CCc6ccccc6)C(=O)N2)C C08790265
C[C@H](c1ccccc1Br)[NH2+][C@@H](C)C(=O)NCC(=O)Nc2ccc(c(c2F)F)F C09125643
c1ccc(cc1)/C=C/c2nc(c3c4c(sc3n2)CCCC4)N5CC[NH2+][C@@H](C5)C(=O)N C11174118
CC1(Cc2c(c(sc2C([NH2+]1)(C)C)NC(=O)c3cc(ccc3Cl)Cl)C(=O)N)C C12378182
c1ccc2cc(ccc2c1)C[NH+]3CCNC(=O)[C@@H]3CC(=O)NCC4(CCCCC4)O C12571743
Cc1ccc2c(c1C)NC(=O)[C@@]23[C@H]4[C@@H]([C@@H]([NH2+]3)Cc5ccc(cc5)O)C(=O)N(C4=O)CCc6ccccc6 C12882505
c1ccc(cc1)[C@@H]2c3ccsc3CC[NH+]2CC(=O)Nc4c(c5c(s4)CCC5)C(=O)N C13164800
Cc1ccc2c(c1)[C@]3([C@H]4[C@@H]([C@@H]([NH2+]3)Cc5c[nH]c6c5cccc6)C(=O)N(C4=O)c7ccc(cc7)F)C(=O)N2 C09130307
Cc1cc(cc(c1)n2c(=O)c(c(nc2O)O)[C@H]3c4c(c5cc(ccc5[nH]4)OC)CC[NH2+]3)C C09332444
CC[NH+]1CCc2c3ccccc3[nH]c2[C@@H]1c4c(nc(n(c4=O)[C@@H](C)c5ccccc5)O)O C09042220
CC[NH+]1CCc2c3ccccc3[nH]c2[C@H]1c4c(nc(n(c4=O)c5cccc(c5)C)O)O C08994392
C[NH+](Cc1ccc2cc(ccc2c1)OC)CC(=O)Nc3c(c4c(s3)CCCC4)C(=O)N C17307243
CC1(C[C@]2(C[C@@H](c3ccc(c(c3O2)O)O)c4ccccc4)NC(=[NH+]1)SCC=C)C C05823721
CCc1c/c(=[NH+]\NC(=O)[C@@H](c2ccccc2)N)/oc3c1cc4c(c3)OC5(CCCCC5)CC4 C13570926
Cc1ccc(cc1)Nc2nc(nc(n2)N)C[NH+]3CCN(CC3)Cc4ccc(s4)Br C22793352
C[C@@H](c1ccc(cc1)S(=O)(=O)N)[NH+](C)CC(=O)N[C@H](C)c2ccc(cc2Cl)Cl C23259728
CC(C)[C@H]1Cc2c(sc3c2[C@H](NC(=N3)SCC(=O)Nc4ccc(cc4)Br)[NH3+])CO1 C27345920
CC(C)(c1cn(nn1)C[C@H]2CCCN(C2)C(=O)NC34CC5CC(C3)CC(C5)C4)[NH3+] C23466156
c1c(c(sc1Br)Br)S(=O)(=O)NCC2(CCCCC2)[NH3+] C36266648
C[C@H](c1cccs1)[NH2+]CC(=O)N2[C@H]([C@@H](C(=N2)c3c[nH]c4c3cccc4)O)c5ccc(cc5)OC C37210654
c1ccc2c(c1)c(c[nH]2)C[C@@H]([C@H]3NN[C@@H](O3)SCc4ccc(c(c4)Cl)Cl)[NH3+] C38965849
c1ccc2c(c1)c(c[nH]2)C[C@@H]([C@@H]3NN[C@H](O3)SCc4ccc(c(c4)Cl)Cl)[NH3+] C38965850
c1ccc2c(c1)c(c[nH]2)C[C@@H]([C@@H]3NN[C@H](O3)SCc4c(cccc4Cl)Cl)[NH3+] C38971587
c1ccc(cc1)Cc2ccc(cc2)[C@@H](CNO)N3CC[NH2+][C@@H](C3)c4ccccc4O C39531027
c1ccc(cc1)Cc2ccc(cc2)[C@H](CNO)N3CC[NH2+][C@@H](C3)c4ccccc4O C39531028
CCc1ccc(cc1)[C@@H](CNBr)N2CC[NH2+][C@@H](C2)c3ccccc3O C39532118
c1ccc(cc1)CNC[C@@H](c2ccc(cc2)c3ccccc3O)[NH+]4CCN[C@@H](C4)Cl C39534083
Cc1c\2c(oc1C(=O)N3c4ccc(cc4CC[C@@H]3C)F)CC(C/C2=N\NC(=[NH2+])N)(C)C C39855945
Cc1c\2c(oc1C(=O)N3c4ccc(cc4CC[C@H]3C)F)CC(C/C2=N\NC(=[NH2+])N)(C)C C39855946
Cc1ccc(c(c1)Nc2c(c(nc[nH+]2)N(Cc3ccccc3)c4ccccn4)N)OC C40684474
Cc1ccc2c([nH+]1)cccc2Nc3c(c(ncn3)Nc4cccc5c4nc(cc5)C)N C40758810
C[C@]12CC[C@H]([C@@]([C@H]1Cc3c([nH+]c(s3)NCC=C)[C@H]2CC(=O)Nc4ccccc4)(C)CO)O C43553682
C[NH2+][C@@H](c1cccc(c1)I)c2cc3c(cc2Br)[nH]c(=O)[nH]3 C52094529
C[NH2+][C@@H](c1ccc(cc1)Br)c2cc3c(cc2Br)[nH]c(=O)[nH]3 C52094549
CC[NH2+][C@@H](c1ccc(s1)Br)c2cc3c(cc2Br)[nH]c(=O)[nH]3 C52094583
Cc1c(c(cc2c1oc(=O)c3c2CCCC3)CNC4CC([NH2+]C(C4)(C)C)(C)C)O C20623604
C[C@@]12CC3C[C@@](C1)(CC(C3)(C2)[NH2+]Cc4cc(ccc4OCC(=O)N)Br)C C20873031
c1cc(cc(c1)S(=O)(=O)N)NC(=O)CCC2=c3cc(ccc3=[NH+][C@H]2c4ccc(cc4)F)F C63153332
c1c(cc(c(c1Cl)S(=O)(=O)N[C@@H]2CCCCC[C@H]2[NH3+])Cl)Br C63213120
CCc1cc(c(cc1OCc2ccccc2)O)C3=N[NH+]=C([C@H]3c4nc(cs4)C)N C11867302
C[C@H]1CC(=O)N2[C@@H](N=C(N[C@@H]2N1)NCCC3=c4ccccc4=[NH+]C3)c5ccccc5OC C63633448
C[C@@H]1CC(=O)N2[C@H](N=C(N[C@@H]2N1)NCCC3=c4ccccc4=[NH+]C3)c5ccccc5OC C63633451
c1ccc2=[NH+][C@H](C=c2c1)CNC(=O)CC[C@@H]3NN[C@@H](O3)C4(CCC4)c5ccc(cc5)Cl C64066639
c1ccc2=[NH+]CC(=c2c1)C[C@@H](C(=O)Nc3ccc(cc3)SC4CCCC4)NC(=O)N C64073398
c1ccc(cc1)CC[C@@H]2[NH2+][C@@H](N(N2)c3ccccn3)c4ccccc4c5nc[nH]n5 C65423536
CCCCCOc1ccc(cc1OC)/C=C/C(=O)Nc2c(c3c(s2)C[C@H](CC3)C)C(=O)N C01771575
Cc1cccc(c1)S(=O)(=O)N[C@H](Cc2c[nH]c3c2cccc3)C(=O)N[C@H](C)c4ccc(c(c4)F)F C09514252
C[C@H](C(=O)NNC(=S)NC(=O)CCc1ccccc1Cl)Oc2ccc3ccccc3c2 C10460502
C[C@H](c1[nH]c2ccccc2n1)NC(=O)CC[C@]3(CCC(=O)N3)Cc4ccc(cc4)c5ccccc5 C11911185
C[C@H](c1[nH]c2ccccc2n1)NC(=O)CC[C@@]3(CCC(=O)N3)Cc4ccc(cc4)c5ccccc5 C11911187
CC(C)c1ccc(c(c1)Br)OCC(=O)NNC(=S)NC(=O)/C=C/c2ccccc2 C12489367
CC(C)c1ccc(c(c1)Br)OCC(=O)NNC(=S)NC(=O)/C=C/c2cccs2 C12489456
c1ccc(cc1)CCC(=O)NC(=S)NNC(=O)COc2ccc3ccccc3c2Br C12501943
c1ccc(cc1)C(c2ccccc2)C(=O)NC(=S)NNC(=O)COc3cccc4c3cccc4 C12502756
CCOc1ccc(cc1)/C=C/C(=O)NC(=S)NNC(=O)C(c2ccccc2)c3ccccc3 C13621134
Cc1ccc(c(c1)Br)OCC(=O)NNC(=S)NC(=O)Cc2cccc3c2cccc3 C13976996
CC[C@@H](C)c1ccccc1OCC(=O)NNC(=S)NC(=O)c2ccc(cc2)c3ccccc3 C13980493
CC[C@@H](C)c1ccccc1OCC(=O)NNC(=S)NC(=O)c2ccccc2I C13980510
CC(C)c1ccc(cc1)OCC(=O)NNC(=S)NC(=O)C(c2ccccc2)c3ccccc3 C13981171
c1ccc(cc1)CNS(=O)(=O)c2ccc(cc2)NC(=S)NC(=O)/C=C/c3cccc4c3cccc4 C13989879
CC(C)(C)c1ccc(c(c1)Br)OCC(=O)NNC(=S)NC(=O)c2cccc(c2)Cl C14005315
CC(C)COc1ccc(cc1)C(=O)NNC(=S)NC(=O)C(c2ccccc2)c3ccccc3 C14025041
Cc1ccc(cc1C)NC(=S)/N=C(\NCCc2ccc(cc2)Cl)/Nc3nc(cc(n3)C)C C14157105
Cc1ccc(c(c1)Cl)NC(=S)/N=C(\NCCc2cccs2)/Nc3nc(cc(n3)C)C C14158981
Cc1cc(cc(c1)NC(=S)/N=C(/Nc2cc3ccccc3nc2)\Nc4nc(cc(n4)C)C)C C14159311
Cc1cc(cc(c1OC)C(=O)NC(=S)Nc2nc3ccc(cc3s2)NC(=O)C)Br C14275679
CCCCCc1cccc(c1C2=N[C@H](CS2)[C@H]3[NH+]([C@@H](CS3)[C@H](C(C)(C)C(=O)[O-])O)C)O C14415509
CCCCCc1cccc(c1C2=N[C@@H](CS2)[C@H]3[NH+]([C@@H](CS3)[C@H](C(C)(C)C(=O)[O-])O)C)O C14415511
CCOc1ccc(cc1)NS(=O)(=O)c2ccc3c(c2)[C@@H]4C=CC[C@@H]4[C@@H](N3)c5ccccc5O C14474073
CC(C)CCOc1cccc(c1)C(=O)NC(=S)NNC(=O)c2ccccc2I C14644848
CNc1nc(nc(n1)NC2CC2)Nc3ccccc3SC(C(C(F)(F)F)(F)F)(F)F C15636081
Cc1ccccc1NC(=O)C2=C(NC(=C([C@H]2c3cccs3)C#N)SCC(=O)NCc4ccccc4)C C12250717
CCOc1ccc(cc1)NS(=O)(=O)c2ccc3c(c2)[C@H]4C=CC[C@H]4[C@H](N3)c5ccccc5O C20707005
CCCOc1ccc(cc1)[C@@H]2CC3=C([C@H](Nc4ccccc4N3)c5ccc(c(c5)OC)O)C(=O)C2 C21231247
C[C@@H](C(=O)NC(=O)NC12CC3CC(C1)CC(C3)C2)Sc4nnc(s4)NC5CCCCC5 C21243407
CC[C@@H](C)c1ccccc1NC(=O)[C@H](C)Sc2nnc(n2N)c3ccccc3Br C22106773
CCc1c(c(nc(n1)SC[C@H](COCc2ccc(cc2)OC)O)N)c3ccc(cc3)Cl C24747715
CN(C)c1ccc(cc1)CCCNC(=O)[C@@H](Cc2c[nH]c3c2cccc3)NC(=O)c4cccs4 C33060491
Cc1cc(cc(c1OCC(=O)NC(=S)NNC(=O)C2CCCCC2)Br)Br C12572764
CCCCCCN([C@@H](c1ccc(cc1)Cl)C(=O)NC(C)(C)C)C(=O)c2c(cccc2O)O C36514670
CN([C@@H](c1c2ccccc2ccc1OC)C(=O)NC3CCCCC3)C(=O)c4c(cccc4O)O C36531052
CC(C)(C)CC(C)(C)NC(=O)[C@@H](c1ccc(cc1)O)N(C)C(=O)C(c2ccccc2)(c3ccccc3)O C36534551
CCCN([C@H](c1ccc(cc1C)C)C(=O)NC(C)(C)CC(C)(C)C)C(=O)c2c(cccc2O)O C36570947
CCCN([C@@H](c1ccc(cc1)C(F)(F)F)C(=O)NC2CCCCC2)C(=O)c3cccc(c3O)O C36571266
CC(C)(C)NC(=O)[C@H](c1ccc(cc1)C(F)(F)F)N(C(=O)c2cccc(c2O)O)C(C)(C)C C36586922
CCCCNC(=O)[C@H](c1ccc(cc1)O)N(C(=O)C(c2ccccc2)(c3ccccc3)O)C(C)(C)C C36588622
C[C@@H]1CCc2c(sc(c2C(=O)N)NC(=O)/C=C/c3ccc(c(c3)OC)OCCC(C)C)C1 C01984250
C[C@H](C(=O)NC[C@@H](c1ccccc1)c2c[nH]c3c2cccc3)NC(=O)/C=C/c4ccc(cc4)OC C36697818
C[C@H](C(=O)NC[C@H](c1ccccc1)c2c[nH]c3c2cccc3)NC(=O)/C=C/c4ccc(cc4)OC C36697820
C[C@@H]1C[C@@]2(CC(C1)(C)C)C(=O)N(C(=O)N2)CC(=O)NC[C@@H](c3ccccc3)c4c[nH]c5c4cccc5 C21536222
c1ccc(cc1)CCc2nnc(n2N)SCC(=O)Nc3ccccc3SCc4ccccc4 C59047100
COc1ccc(cc1)[C@@H](CNC(=O)CN2CCC(=CC2)c3ccc(cc3)O)c4c[nH]c5c4cccc5 C12809818
c1ccc(cc1)C(=O)N/C(=C\c2ccccc2Br)/C(=O)NCCc3[nH]c4ccccc4n3 C59730516
CCc1cccc2c1[nH]cc2C(=O)[C@@H](c3ccccc3)Nc4ccc(cc4)NS(=O)(=O)CC C59830342
CCc1cccc2c1[nH]cc2C(=O)[C@H](c3ccccc3)Nc4ccc(cc4)NS(=O)(=O)CC C59830346
CCOC(=O)c1c(csc1NC(=O)C[NH2+]CCc2ccccc2)c3ccccc3Cl C03245614
CC[NH+](CC)CCN(Cc1cc2c(cc(cc2[nH]c1=O)C)C)C(=S)Nc3cccc(c3)Cl C06193271
CC[NH+](CC)CCN(Cc1cc2ccc(c(c2[nH]c1=O)C)C)C(=S)Nc3ccc(cc3)C C06078371
CCOC(=O)c1c2c(sc1NC(=O)C)C(=C(CC2)C[NH2+]CC=C)Sc3ccccc3 C03098553
C[C@H](c1ccc2ccccc2c1)[NH2+]CC(=O)Nc3cc(ccc3Cl)S(=O)(=O)N4CCCC4 C08734743
C[C@H](C(=O)N1CCc2c1cccc2)[NH2+]C[C@@H](c3cccc(c3OC)OC)c4c[nH]c5c4cccc5 C09951201
Cc1nc2cc(ccc2s1)NC(=O)[C@@H]3C[C@@H](C[NH+]3CC4CCCCC4)Sc5[nH]c6ccccc6n5 C11912044
CC(=CC[NH+]1CCC(CC1)(c2ccc3c(c2)cc(o3)C(=O)NCc4nc5ccccc5s4)O)C C12039962
CC#CCN1C(=O)[C@@](NC1=O)(CCCc2ccccc2)C3CC[NH+](CC3)Cc4ccccc4O C12196315
c1ccc(cc1)c2c(c[nH]n2)C[NH+]3CCC4(CC3)C[C@H]4C(=O)NCC5(CCCC5)c6ccccc6 C12242419
CCc1ccc2c(c1)[C@]3([C@H]4[C@@H]([C@H]([NH2+]3)Cc5ccccc5)C(=O)N(C4=O)CCc6ccccc6)C(=O)N2 C12882374
C[C@@H](C(=O)N1CCc2c1cccc2)[NH2+]C[C@H](c3cccc(c3OC)OC)c4c[nH]c5c4cccc5 C13120355
Cc1ccc(cc1)[C@@H]([C@H](C(=O)c2c[nH]c3c2cccc3)O)N4CCC(CC4)[NH+]5CCCCC5 C15017784
Cc1ccc(cc1)[C@H]([C@H](C(=O)c2c[nH]c3c2cccc3)O)N4CCC(CC4)[NH+]5CCCCC5 C15017785
Cc1ccc(cc1)[C@H]([C@@H](C(=O)c2c[nH]c3c2cccc3)O)N4CCC(CC4)[NH+]5CCCCC5 C15017787
COCC[NH2+][C@@H]1C[C@H](N2[C@@H](Cc3c4ccccc4[nH]c3[C@H]2C1)C(=O)OC)c5ccc(cc5)F C20504058
CC[NH+]1CCc2c(sc(c2[C@H](CCC(C)C)NC(=O)NC3CCCC3)n4cccc4)C1 C20532206
c1cc(cc(c1)C(F)(F)F)C[NH2+]Cc2cc3cc4c(cc3nc2N5CCC[C@H](C5)CO)OCO4 C20860492
Cc1ccccc1Cn2c3ccccc3[nH+]c2N4CCC(CC4)C(=O)NCCc5c[nH]c6c5cccc6 C21160272
C[C@H](c1ccccc1)N(CCc2ccc(c(c2)OC)OC)C(=S)NC3CC([NH2+]C(C3)(C)C)(C)C C21264174
CCOc1cc(ccc1OCC(=O)NC(C)(C)C)C[NH2+][C@H](C)C23CC4CC(C2)CC(C4)C3 C22074213
Cc1cccc(c1C)NC(=O)CN2CC[NH+](CC2)CC(=O)N[C@@H]3C[C@H]4CC[C@@]3(C4(C)C)C C22800472
Cc1ccc(cc1)[C@H](c2cccs2)NC(=O)C[NH+]3CCN(CC3)CC(=O)Nc4ccccc4 C23664830
c1ccc(cc1)C[C@@H](C(=O)NCc2ccc(cc2)C[NH+]3CCCCC3)NC(=O)c4cccs4 C24276145
COc1ccc(cc1)[C@@H](CNC(=O)c2cc3cc(ccc3[nH]2)Br)[NH+]4CCCC4 C24830828
CC1CC[NH+](CC1)Cc2csc(n2)NC(=O)[C@H](C(C)C)NC(=O)c3ccc(cc3Cl)Cl C25011361
CC[C@@H]([C@H]1c2cc(c(cc2CC[NH+]1Cc3ccccc3C)OC)OC)NC(=S)NC(C)C C35674832
CC1=C([C@@H](N2CCCSC2=[NH+]1)c3cccc(c3)NC(=O)/C=C/c4ccccc4)C(=O)Nc5ccccc5 C35745957
CCCc1ccc(cc1)[C@H](C[NH2+]Cc2ccccc2)N3CCN[C@@H](C3)S(=O)(=O)C(C)C C39533270
CC(C)Cc1ccc(cc1)[C@@H](C[NH2+]Cc2ccccc2)N3CCN[C@@H](C3)S(=O)(=O)C(C)C C39533587
CC(C)Cc1ccc(cc1)[C@H](C[NH2+]Cc2ccccc2)N3CCN[C@@H](C3)S(=O)(=O)C(C)C C39533588
CC[C@@H](c1ccccc1)C(=O)N2C[C@@H](C3(C2)CC[NH2+]CC3)C(=O)NCc4cc(ccc4F)Br C39600841
CC[C@H](c1ccccc1)C(=O)N2C[C@@H](C3(C2)CC[NH2+]CC3)C(=O)NCc4cc(ccc4F)Br C39600843
CC[C@@H](c1ccccc1)C(=O)N2C[C@H](C3(C2)CC[NH2+]CC3)C(=O)NCc4cc(ccc4F)Br C39600846
CC[C@@H](c1ccccc1)C(=O)N2C[C@H](C3(C2)CC[NH2+]CC3)C(=O)NCCc4ccc(cc4)Br C39652914
CC[C@H](c1ccccc1)C(=O)N2C[C@H](C3(C2)CC[NH2+]CC3)C(=O)NCCc4ccc(cc4)Br C39652915
c1ccc(cc1)CCCC(=O)N2C[C@@H](C3(C2)CC[NH2+]CC3)C(=O)NCCc4ccc(cc4)Br C39652928
CCc1ccc(cc1)CCNC(=O)[C@H]2CN(CC23CC[NH2+]CC3)C(=O)c4ccc5ccccc5c4 C39654247
C[C@H](CNC(=O)[C@H]1CN(CC12CC[NH2+]CC2)C(=O)C3(CCCCC3)C)Oc4ccccc4Cl C39666476
C[C@@H](Cc1ccc(cc1)F)NC(=O)[C@@H]2CN(CC23CC[NH2+]CC3)C(=O)c4ccc(o4)c5ccccc5F C39688730
C[C@H](Cc1ccc(cc1)F)NC(=O)[C@H]2CN(CC23CC[NH2+]CC3)C(=O)c4ccc(o4)c5ccccc5F C39688733
C[C@@H](c1cccc(c1)Cl)[NH2+][C@@H](C)C(=O)Nc2ccc(cc2)S(=O)(=O)N3CCCCC3 C45343774
C[C@@H](c1cccc(c1)Cl)[NH2+][C@H](C)C(=O)Nc2ccc(cc2)S(=O)(=O)N3CCCCC3 C45343778
C[C@H](c1cccc(c1)Cl)[NH2+][C@H](C)C(=O)Nc2ccc(cc2)S(=O)(=O)N3CCCCC3 C45343780
c1ccc(cc1)C[C@H]2C(=O)N(C3([NH2+]2)CCN(CC3)C(=O)Nc4ccc(cc4)C(F)(F)F)CC5CC5 C36029747
CC1(CC(CC([NH2+]1)(C)C)N(Cc2ccccc2OC)C(=S)Nc3ccccc3OC)C C05945320
Cc1ccc(o1)CN(C2CC([NH2+]C(C2)(C)C)(C)C)C(=S)Nc3ccc(cc3OC)OC C59199807
CC(C)[C@@H](C(=O)Nc1ccc(cc1)c2cn3c([nH+]2)CCCC3)NC(=O)c4ccc(cc4)Cl C59588804
CC(C)[C@H](C(=O)Nc1ccc(cc1)c2cn3c([nH+]2)CCCC3)NC(=O)c4ccc(cc4)Cl C59588809
c1ccc2=[NH+]CC(=c2c1)CCNC(=O)c3ccccc3SCC(=O)NCC4CCCCC4 C63830570
c1ccc2c(c1)c(c[nH]2)C(c3ccc(c(c3)O)O)c4c[nH]c5c4cccc5 C04172310
Cc1ccc(cc1)c2cc(c3c(c(sc3n2)C(=O)N)N)c4ccc(cc4)Cl C04952455
c1cc(cc(c1)Cl)NP(=O)(c2ccc(cc2)N)Nc3cccc(c3)Cl C01726097
CC(C)CCSc1[nH]c(=O)c(c(n1)N)NC(=O)c2ccc(cc2)Cl C05081877
C/C(=N\NC(=S)N)/C1=CC[C@@H]2[C@@]1(CC[C@H]3[C@@H]2CC[C@@H]4[C@@]3(CC[C@@H](C4)O)C)C C05621245
c1cc(cc2c1ccc(c2c3c(ccc4c3c(c(cc4)O)C=O)O)O)O C01633228
Cc1ccc(cc1)C(=O)N[C@@H](C(C)C)C(=O)Nc2cc(c(c(c2)Cl)N)Cl C08394521
Cc1ccc2c(c1)c(c([nH]2)C(=O)N/N=C/c3ccc(cc3O)O)c4ccccc4 C01198449
C/C(=N\NC(=S)N)/C1=CC[C@@H]2[C@@]1(CC[C@@H]3[C@H]2CC[C@@H]4[C@@]3(CC[C@@H](C4)O)C)C C12474828
C/C(=N\NC(=S)N)/C1=CC[C@@H]2[C@@]1(CC[C@@H]3[C@@H]2CC[C@@H]4[C@@]3(CC[C@@H](C4)O)C)C C12659348
C[C@@H](c1nc(nc(n1)Nc2ccccc2)N)Nc3ccc(cc3)Br C12517538
c1ccc(cc1)[C@@H]2Cc3c(c(n[nH]3)Nc4cccc(c4)C(F)(F)F)/C(=N/N)/C2 C06161341
c1cc2c(cc1C(=O)N)[C@@H]3C=CC[C@@H]3[C@@H](N2)c4cc(cc(c4O)Cl)Cl C14467012
Cc1c(c(nc(n1)N)N)c2ccc(cc2)/C=C\C=C\c3ccccc3 C16978524
CC(C)C(=O)Nc1ccc2c(c1)[C@H]3C=CC[C@H]3[C@H](N2)c4ccc(cc4O)O C20682353
CCc1c(c(nc2c1c(c(s2)C(=O)c3cc(c(cc3C)C)C)N)N)C#N C21630081
CC1(CC(=CC(=C1)NNC(=O)c2cccc3c2[nH]c(c3)c4cccs4)O)C C04989608
C[C@H]1CC[C@@H]2C(=CC[C@@H](C2(C)C)O)[C@@]1(C)Cc3c(cc4c(c3O)[C@@H](OC4)O)O C37538318
CC(=C)c1cccc(c1)C(C)(C)NC(=O)NNC(=O)c2ccccc2O C02668872
c1ccc(cc1)C\2=CC(=NC(=O)/C2=C(/N)\NO)c3ccc4ccccc4c3 C04337513
Cc1c(c2cc(ccc2[nH]1)Cl)CCNC(=O)C3=CN(NN3)C4CCCCC4 C39509513
c1c(ccc(c1)Br)/N=C(\N)/C(=N/c2ccc(cc2)Br)/N C04100065
c1ccc(c(c1)c2ccc(s2)C(=O)Nc3ccc(cc3)NC(=O)N)F C40079883
Cc1ccc(c(c1)C)NC(=S)c2c(nc([nH]c2=O)N3CCC(CC3)C)N C40385555
CCc1ccc(cc1)Nc2c(c(ncn2)Nc3ccc(cn3)Cl)N C40688482
CCc1ccc(cc1)Nc2c(c(ncn2)Nc3cccnc3Cl)N C40688592
Cc1cccc(c1C)Nc2c(c(ncn2)Nc3cccc4c3nccc4)N C40755030
c1cc(ccc1CNc2c(c(ncn2)NC34CC5CC(C3)CC(C5)C4)N)Cl C40755735
c1cc(c(cc1Nc2c(c(ncn2)NC34CC5CC(C3)CC(C5)C4)N)F)F C40755847
c1ccc(c(c1)Nc2c(c(ncn2)Nc3ccc(cc3)OC(F)(F)F)N)F C40759304
COc1c(cc(cc1)/C=C/c2nc(ccc2)/C=C/c3cc(c(cc3)OC)N)N C28948973
c1cc(ccc1Nc2c(c(ncn2)Nc3ccc(cn3)Br)N)Cl C40779726
c1cc(ccc1CNc2c(c(ncn2)Nc3ccc(cc3)C(F)(F)F)N)Cl C40784070
C/C(=N\NC(=S)N)/[C@H]1CC[C@@H]2[C@]1(CC[C@@H]3[C@@H]2CC[C@H]4[C@]3(CC[C@@H](C4)O)C)C C43737284
Cc1cc(c(cc1)O)/C(=N/O)/c2ccc(cc2)/C(=N\O)/c3c(ccc(c3)C)O C06189438
CC(C)[C@@H](/C(=N/O)/N)C(=O)Nc1cc(c(cc1Cl)Cl)Cl C44862956
Cc1c(c2ccccc2[nH]1)/C=N/NC(=O)c3c(c(c(c(n3)Cl)Cl)N)Cl C45330475
C[C@H](CCc1ccc(cc1)O)NC(=O)NNc2c(c(c(c(c2F)F)F)F)F C45382955
C[C@@H]1CC[C@H]([C@@H](C1)NC(=O)NNC(=O)c2cc(c[nH]2)Br)C(C)C C45639702
CC(C)(C)[C@@H]1CCCC[C@H]1NC(=O)NNC(=O)c2cc(c[nH]2)Br C46025636
Cc1ccc(c(c1)C(=O)Nc2c(cc(cc2Cl)Cl)Cl)NN C53007935
Cc1ccc(c(c1)C)NC(=S)NNC(=O)c2cc3ccccc3cc2O C06572743
Cc1ccc(cc1N)c2nc3ccccc3n2Cc4ccc(cc4)N C57867121
c1ccc-2c(c1)Cc3c2ccc(c3)C(=O)CSc4nc(cc(n4)N)N C07098063
c1cc(ccc1N/N=C/c2cc(cc(c2O)Cl)Cl)S(=O)(=O)N C06510767
C[C@H](c1ccc(cc1)NC(=O)N)NC(=O)[C@@H](C)c2ccc3cc(ccc3c2)OC C59894540
c1cc2c(cc1C(=O)N/N=C/c3ccc(cc3O)O)c4c([nH]2)CCCC4 C41212996
CC[NH+](CC)c1ccc(cc1)Nc2c(cc(cn2)Br)N C62995785
c1cc(cc(c1)O)CCNC(=O)NNC(=O)c2cc3c(s2)CCCCCC3 C66234351
Cc1ccc(cc1C(=O)N)N[C@@H](C)C(=O)Nc2c(c3c(s2)CCCCC3)C#N C66963783
CC[C@H](C)NC(=O)[C@H]1CSC2([NH2+]1)CCN(CC2)C(=O)C[C@@H](C)CC(C)(C)C C04708245
CC1(CC(CC([NH2+]1)(C)C)CCNS(=O)(=O)C[C@@]23CC[C@@H](C2(C)C)CC3=O)C C04950019
c1ccc(cc1)NC(=O)NC(=O)C[NH+]2CCc3c(ccs3)[C@@H]2c4cccs4 C08001157
c1ccc(cc1)CCC[C@@]2(C(=O)NC(=O)N2)C3CC[NH+](CC3)Cc4cccs4 C12211029
c1cc(sc1)c2c(sc(n2)N)CC(=O)N3CCCC[C@@H]3C[NH+]4CCCCC4 C12238240
c1cc(sc1)c2c(sc(n2)N)CC(=O)N3CCCC[C@H]3C[NH+]4CCCCC4 C12238242
Cc1ccc2c(c1)[C@H](CC3(O2)CC[NH+](CC3)C[C@H](c4c(n(c5c4cccc5)C)C)O)O C12329225
CCOc1ccc(cc1CO)C[NH2+][C@@H]2CCCc3c2cnn3c4cc(cc(c4)C)C C14960762
CCOc1ccc(cc1CO)C[NH2+][C@H]2CCCc3c2cnn3c4cc(cc(c4)C)C C14960766
CCn1cc(c2c1cccc2)[C@H](C[NH+]3CCC4(CC3)C[C@H](c5cc(c(cc5O4)C)C)O)O C19524757
c1cc(c(cc1Cl)Cl)NC(=O)[C@@H]2CCC[NH+]2CC(=O)NCC(F)(F)F C26457418
c1ccc(cc1)[C@H](c2cccs2)NC(=O)C[NH+]3CCC(CC3)NC(=O)C4CC4 C30282732
CC[C@@H](C)CNC(=O)[C@@H]1CSC2([NH2+]1)CCN(CC2)C(=O)CCC3CCCC3 C35374526
CC[C@H](C)CNC(=O)[C@@H]1CSC2([NH2+]1)CCN(CC2)C(=O)CCC3CCCC3 C35374531
CC[C@H](C)CNC(=O)[C@@H]1CSC2([NH2+]1)CCN(CC2)C(=O)CCc3ccccc3 C35374655
Cc1ccc(cc1)[C@@H](CNC(=O)C23C[C@H]4C[C@@H](C2)CC(C4)(C3)NC(=O)C)[NH+](C)C C19136417
c1ccc2c(c1)ccc3c2OC4(CC[NH+](CC4)Cc5ccc(cc5)C(=O)N)CC3=O C39227175
CCCC[C@@H](C)C(=O)N1C[C@H](C2(C1)CC[NH2+]CC2)C(=O)N[C@@H](C)c3ccccc3 C39596962
CCC[C@H](C)C(=O)N1C[C@@H](C2(C1)CC[NH2+]CC2)C(=O)NCc3ccc(cc3C)C C39606848
Cc1ccc(cc1C)CCNC(=O)[C@H]2CN(CC23CC[NH2+]CC3)C(=O)c4c(ccs4)C C39609375
CCCC[C@H](C)C(=O)N1C[C@@H](C2(C1)CC[NH2+]CC2)C(=O)NCc3ccc(cc3)C C39634390
CCC[C@H](C)C(=O)N1C[C@H](C2(C1)CC[NH2+]CC2)C(=O)NCc3cc(ccc3C)C C39636472
Cc1ccc(c(c1)CNC(=O)[C@@H]2CN(CC23CC[NH2+]CC3)C(=O)c4csc5c4cccc5)C C39636645
C[C@@H]1CCC[C@@H]([C@@H]1C)NC(=O)[C@@H]2CN(CC23CC[NH2+]CC3)C(=O)c4csc5c4cccc5 C39637461
CCC[C@H](C)C(=O)N1C[C@@H](C2(C1)CC[NH2+]CC2)C(=O)N[C@@H](C)c3ccc(cc3)C C39639224
CCc1ccc(cc1)C(=O)N2C[C@H](C3(C2)CC[NH2+]CC3)C(=O)N[C@@H](C)c4ccc(cc4)C C39639260
CCC(CC)C(=O)N1C[C@@H](C2(C1)CC[NH2+]CC2)C(=O)N[C@@H](C)c3ccc(cc3)C C39639307
CCC[C@@H](C)C(=O)N1C[C@@H](C2(C1)CC[NH2+]CC2)C(=O)NCc3cccc(c3C)C C39667462
CCCCC(=O)N1C[C@H](C2(C1)CC[NH2+]CC2)C(=O)NCCc3cc(ccc3C)C C39676875
C[C@@H](C(C)(C)C)NC(=O)[C@H]1CN(CC12CC[NH2+]CC2)C(=O)CCc3ccccc3 C39684337
CCC[C@@H](C)C(=O)N1C[C@@H](C2(C1)CC[NH2+]CC2)C(=O)N[C@@H](C)Cc3ccccc3F C39686822
CCC[C@@H](C)C(=O)N1C[C@@H](C2(C1)CC[NH2+]CC2)C(=O)NCc3cc(cc(c3)C)C C39694696
Cc1cc(cc(c1)CNC(=O)[C@@H]2CN(CC23CC[NH2+]CC3)C(=O)CCC4CCCC4)C C39694730
Cc1cc(cc(c1)CNC(=O)[C@H]2CN(CC23CC[NH2+]CC3)C(=O)c4csc5c4cccc5)C C39694873
CCCCC(=O)N1C[C@@H](C2(C1)CC[NH2+]CC2)C(=O)NCc3cccc(c3C)Cl C39694946
Cc1c(cccc1Cl)CNC(=O)[C@H]2CN(CC23CC[NH2+]CC3)C(=O)C4(CCCCC4)C C39695033
CCc1ccc(cc1)[C@H](C)NC(=O)[C@@H]2CN(CC23CC[NH2+]CC3)C(=O)c4ccc(cc4)C C39695875
CCN[C@@H]1NN=C(S1)S[C@@H](c2ccccc2)C(=O)C3=c4ccccc4=[NH+]C3 C39990789
CC[NH+](CC)[C@@H](CNC(=O)c1cc(=O)c2ccccc2[nH]1)c3ccccc3Cl C41800011
Cc1ccc(cc1)CCNC(=O)[C@@H]2CSC[C@@H]([NH2+]2)c3ccc(cc3OC)OC C44167737
CC[C@H](C)[C@H]1C(=O)N(C2([NH2+]1)CCN(CC2)C(=S)Nc3ccccc3F)CC=C C36029039
CCOc1cccc(c1O)CN(Cc2ccccn2)C3CC([NH2+]C(C3)(C)C)(C)C C19520004
COC(=O)[C@@H]1CC2=c3ccccc3=[NH+][C@H]2[C@@H](N1)c4cc(ccc4O)Br C63339371
C/C(=N\NC(=O)C(c1ccccc1)(c2ccccc2)O)/CC3=c4ccccc4=[NH+]C3 C64044583
Cc1c(ccc2c1[nH]c3c(c2=O)C[NH+](CC3)CC(=O)Nc4ccc(cc4)Cl)Cl C65034842
C[NH+]1CCC2(CC1)N[C@@H](CC(=N2)c3ccc(cc3)OC)c4cc(ccc4O)Br C65298098
CNC(=O)[C@H](c1ccccc1)NC(=O)C[NH+]2CCC[C@@H]2Cc3ccccc3Cl C66425331
C[C@H]1Cc2cc(c(cc2O1)C[NH2+]Cc3ccc(cc3)N4CCC(CC4)CO)OC C67247399
CCC[NH+]1Cc2cccc(c2C1)NC(=O)C(=O)N[C@@H](c3ccc(cc3)F)C(C)C C67493550
c1ccc(cc1)[C@H]2C[C@@H]2NC(=O)NCc3ccc([nH+]c3)N4CCc5ccccc5C4 C67616439
Cc1ccc2c(c1)c3c4n2CC[NH+]([C@H]4CCC3)C[C@@H](C[NH+]5CCCCCC5)O C03905736
Cc1ccc(c(c1)OC[C@H](C[NH+]2CCN(CC2)c3cccc[nH+]3)O)C(C)C C02686765
CC(C)c1ccc(cc1)C[NH+]2CCOc3ccc(cc3C2)[C@@](C)(C[NH+](C)C)O C12149039
CC[NH+]1CCC[C@@H]1CNC(=O)CCC2CC[NH+](CC2)C3CCSCC3 C12203546
CC(C)NC(=O)C1CC[NH+](CC1)C2CC[NH+](CC2)Cc3ccc(cc3)C#C C12711853
c1cc(cnc1)C[NH+](Cc2cc[nH]n2)C[C@H]3CCC[NH+](C3)C4CCCCC4 C12434264
c1ccc(c(c1)Nc2[nH+]n(c(=S)s2)C[NH+](C3CCCC3)C4CC4)F C24656179
CCC[NH+](CCC)CC(=O)/[NH+]=c\1/cc(c-2c(oc3ccccc3c2n1)O)C C36076947
CCOC(=O)/[NH+]=c\1/ccc-2c(cc(oc2c1)O)C[NH+](C3CC3)[C@@H](C)C4CC4 C36764394
CC[C@@H]1CCCC[NH+]1CC(=O)NC2=c3cc(ccc3=[NH+][C@@H]2C(=O)OC)Cl C38596853
CC[C@H]1CCCC[NH+]1CC(=O)NC2=c3cc(ccc3=[NH+][C@@H]2C(=O)OC)Cl C38596856
C[C@@H](C(=O)NC1=c2ccccc2=[NH+][C@@H]1C(=O)OC)[NH+]3CCc4ccccc4C3 C38605390
C[NH+](CC(=O)NC1=c2c(=[NH+][C@H]1C(=O)OC)cccc2Cl)C3CCCCC3 C38685798
Cc1ccc(cc1C)S(=O)(=O)/N=C\2/[C@@H]([NH+]=c3ccccc3=[NH+]2)NCC=C C38965498
Cc1ccc(cc1C)S(=O)(=O)/N=C\2/[C@H]([NH+]=c3ccccc3=[NH+]2)NCC=C C38965499
C=CCN[C@@H]1/C(=N/S(=O)(=O)c2cccc(c2)Cl)/[NH+]=c3ccccc3=[NH+]1 C38970917
CCCCCN[C@@H]1/C(=N/S(=O)(=O)c2cccs2)/[NH+]=c3ccccc3=[NH+]1 C38971360
CCCCCN[C@H]1/C(=N/S(=O)(=O)c2ccc(cc2)F)/[NH+]=c3ccccc3=[NH+]1 C38971798
CCCCN[C@H]1/C(=N/S(=O)(=O)c2ccc(c(c2)C)C)/[NH+]=c3ccccc3=[NH+]1 C38975786
COc1cc(cc(c1OC)Br)/C=N\NC2[NH+]=c3ccccc3=[NH+]2 C39142900
CC1=C[C@@H](N=N1)C[NH+](C)Cc2ccccc2C3=[NH+]C(=O)C[C@@H](N3)CC(C)C C39541453
COc1ccc2=C(C[NH+]=c2c1)C3=C(C(=O)NC3=O)C4=c5ccc(cc5=[NH+]C4)F C39956944
CCOc1cc(cc(c1O)Cl)/C=C(/C#N)\[C@H]2[NH+]=c3ccc(cc3=[NH+]2)OC C39969357
CC1=CN2[C@@H]([C@H](N=C2C=C1)[C@@H]3C=c4ccc(cc4=[NH+]C3=O)OC)[NH2+]C(C)(C)C C40011171
c1ccc2=[NH+]C(=O)[C@@H]([NH+]=c2c1)/C(=N\Nc3ccc(cc3)Br)/C=O C40151149
Cc1cc(c2cc(ccc2[nH+]1)OC)NC[C@H](c3ccc(cc3)OC)[NH+](C)C C41474287
CCOC(=O)/[NH+]=c\1/ccc-2c(cc(oc2c1)O)C[NH+](C)Cc3ccc(cc3)C C45312683
CCCCc1[nH]c(c([nH+]1)CN2Cc3ccccc3O[C@@H](C2)C[NH+](C)C)Cl C19502335
C=CCN1[C@H](NN=C1SCC2[NH+]=c3ccccc3=[NH+]2)c4cccc(c4)Cl C63165318
C[NH2+]C[C@H]1CCCC[NH+]1Cc2nnc(o2)c3ccc(s3)Br C63168671
c1ccc2=[NH+][C@H]3C(=c2c1)N=[NH+]C(=N3)N/N=C/c4cccc(c4)Br C39699792
COc1ccc(cc1C[NH+]2CCCCCC2)[C@@H]3[C@@H]4C(=c5ccccc5=[NH+]4)CCN3 C63350081
c1ccc2=[NH+]C([NH+]=c2c1)SCC3=CC(=O)N4[C@@H](N3)SC5=C4CCCC5 C63491606
C[C@@]1([C@@](N(C(=O)O1)CCC2[NH+]=c3ccccc3=[NH+]2)(C)O)Cc4ccccc4 C63515279
Cc1ccc(o1)CNC(=O)C2CCN(CC2)[C@H]3[NH+]=c4ccc(cc4=[NH+]3)Cl C63695480
Cc1ccc2=[NH+][C@H]([NH+]=c2c1)SCC(=O)N3c4ccccc4NC(=O)C[C@H]3C C63746553
COc1ccc2=[NH+][C@@H]([NH+]=c2c1)SC[C@@H](COc3ccc4ccccc4c3)O C63751135
Cc1ccc2=[NH+][C@H]([NH+]=c2c1)SCC(=O)Nc3cc(cc(c3)Cl)Cl C63952491
Cc1ccc2=[NH+][C@H](C(=c2c1)C)C[NH+]3CCC(CC3)(C[C@@H]4CCCCO4)CO C64045375
c1ccc2=[NH+][C@H](C=c2c1)CN3CC[NH+]([C@@H](C3)CCO)Cc4ccccc4F C64058603
CCCCc1[nH]c(c[nH+]1)CN(C)[C@@H]2CCC[NH+](C2)C3Cc4ccccc4C3 C19794600
c1ccc2=[NH+][C@H](C=c2c1)C[NH2+][C@H]3CCC[C@@H]4[C@@H]3C=NN4c5cc(cc(c5)F)F C64640338
c1ccc2=[NH+]CC(=c2c1)C3CC[NH+](CC3)CC(=O)NCCC4=CCCCC4 C64742264
c1ccc(cc1)[C@H]2[C@@H](N(C=[NH+]2)CCc3c[nH]c[nH+]3)c4ccc5c(c4)OCCO5 C65397355
CCN(CC[C@@H]1[NH+]=c2ccc(cc2=[NH+]1)C)C(=O)C3=C(N[C@H]([C@H]3C)C(=O)C)C C65406291
CCN(CC[C@H]1[NH+]=c2cccc(c2=[NH+]1)C)C(=O)[C@@H]3C4=C(CCCC4)N(N3)C C65458835
C[C@H]1C(=C(NN1C(C)C)C)CN(C)C(=O)CC[C@@H]2[NH+]=c3ccc(cc3=[NH+]2)F C65461538
Cc1c([nH+]c[nH]1)[C@@H]2C(=NCN2C[C@@H]3C=c4cc(ccc4=[NH+]3)F)c5ccccc5 C65528166
CC[C@@H](C)[NH+](C)CCNC(=O)N(C)C1CC[NH+](CC1)C2CCC(CC2)C C66195919
C[NH+]1CCC(CC1)CN(C)C(=O)NC[C@H]2CCC[NH+]2CC3CCCCC3 C67483211
C=CCN1C2=C([C@@H](NC1=O)c3cccc(c3)Cl)C(=O)N(C2)CC[NH+]4CCCCC4 C04708753
C[NH+](Cc1ccccc1NS(=O)(=O)c2ccc3c(c2)OCCO3)C4CCCCC4 C03353231
Cc1cc(c(c(c1)C)S(=O)(=O)N2CC[NH+](CC2)CC(=O)N[C@@H]3CCCC[C@@H]3C)C C06881331
CC[NH+](CC)CCN1[C@H](c2c(=O)c3cc(c(cc3oc2C1=O)C)C)c4ccc(cc4)O C07263640
CC1CC[NH+](CC1)CC(=O)N2[C@@H](CC(=N2)c3cccs3)c4cccc(c4O)OC C07986621
C[C@H]1CCCC[C@@H]1NC(=O)C[NH+]2CCN(CC2)S(=O)(=O)c3ccccc3Cl C08264040
Cc1ccc(s1)c2csc3c2c(=O)[nH]c(n3)C[NH+](C)Cc4ccc5c(c4)OCO5 C09643032
Cc1c(c(ccc1C[NH+]2CCNC(=O)[C@@H]2CC(=O)N3CCc4c(ccs4)C3)OC)C C12299130
C[C@@H]1CN(C[C@@H](O1)C)C(=O)c2c(n3cc(ccc3n2)Cl)C[NH2+]C(C4CC4)C5CC5 C12302454
Cc1c(n(c(c1C#N)NC(=O)C[NH+]2CCC[C@H]2c3cccn3C)Cc4cccs4)C C12568187
C[NH+](C)CCCN1[C@@H](/C(=C(/c2ccco2)\O)/C(=O)C1=O)c3ccc(c(c3)Cl)Cl C08996250
CC(C)CCN1C(=O)N(C(=O)C12CC[NH+](CC2)Cc3c[nH]c4c3cccc4)C(C)C C14533640
Cn1c2c(c(n1)C(=O)N3CCCCCC3)C[C@@H](CC2)[NH2+]CCc4ccccc4OC C14539262
Cn1cc(cn1)Cn2cnc3c(c2=O)c4c(s3)C[C@@H](CC4)[NH2+]C5CCCCCC5 C15068636
c1cc(ccc1c2c(cn[nH]2)C[NH+]3CCN(CC3)Cc4ccc5c(c4)OCO5)Cl C19336446
CC(C)[C@H](c1ccc2c(c1)OCCCO2)NC(=O)c3ccoc3C[NH+]4CCCCC4 C19445847
CCCCNC(=O)C[NH+]1CCN(CC1)c2c3c4c(sc3nc(n2)C)C[C@H](CC4)C C22810124
Cc1ccc(cc1C)[C@H](C)NC(=O)C[NH+]2CCN(CC2)CC(=O)N3C[C@@H](C[C@H](C3)C)C C22916789
c1cc(oc1)[C@@H](CNC(=O)N2CCN(CC2)Cc3ccc(cc3)Cl)[NH+]4CCCC4 C23718917
CCOc1ccc(cc1)[C@@H]2CCC[NH+]2Cc3[nH]c(=O)c4c(csc4n3)c5ccco5 C24216552
CCn1c2ccccc2c3c1ccc(c3)NC(=O)[C@@H](C)[NH+]4CCN(CC4)C(=O)C5CC5 C24593505
c1ccc2c(c1)c3ccccc3n2C[C@@H](CN4CC[NH+](CC4)CC(=O)N5CCCCCC5)O C25129976
c1cc(sc1)c2nc(on2)C[NH+]3CCC[C@H](C3)C(=O)NCc4ccc(cc4)Cl C31056403
Cn1cc(cn1)Cn2cnc3c(c2=O)c4c(s3)C[C@H](CC4)[NH2+]CC5CCCCC5 C12509580
Cc1ccc(cc1C)N2C[C@H](CC2=O)C(=O)NC[C@@H](c3ccc4c(c3)CCCN4C)[NH+](C)C C38670258
COc1cc(cc(c1O)Br)/C=N/N2[C@H]([NH+]=NC2=S)c3ccc(cc3)F C38971137
Cc1cc(c(n1[C@H]2C(=C([C@@H](S2)C)C)C(=O)[O-])C)/C=C(\C#N)/C3[NH+]=c4ccccc4=[NH+]3 C39968173
Cc1ccccc1NC(=O)CSC2=N[C@H]3C(=c4cc(ccc4=[NH+]3)Br)N=N2 C39981151
c1cc2=[NH+][C@H]3C(=c2cc1F)N=NC(=N3)SCC(=O)NC45CC6CC(C4)CC(C6)C5 C39981241
Cn1c(cc(n1)C2CCCC2)[C@H]3C[NH+]4CC[C@@H]3C[C@@H]4CNS(=O)(=O)c5cccs5 C43526004
CCOC(=O)c1c(c2c(=O)[nH]c(nc2s1)[C@@H](C)[NH+]3CCC[C@@H](C3)C(F)(F)F)C C45313095
C[C@H]1CC(=O)Nc2ccccc2N1C(=O)C[NH+](Cc3cccs3)C[C@@H]4CCCO4 C45470518
C[C@H]1[C@@H](Oc2ccccc2O1)C(=O)NC[C@@H](c3ccc(cc3)OC)[NH+]4CCCCC4 C45820613
CCOC(=O)[C@H]1[C@@H]2[C@H]([C@@H]([NH2+]1)c3ccccc3)C(=O)N(C2=O)c4ccc(cc4)Br C02317090
CC(C)CN1C(=O)[C@@H]([NH2+]C12CCN(CC2)S(=O)(=O)c3cccc(c3)Cl)C(C)C C36014258
CC[C@H](C)N1C(=O)[C@@H]([NH2+]C12CCN(CC2)S(=O)(=O)c3cccc(c3)Cl)C(C)C C36024514
Cc1ccc(cc1)S(=O)(=O)N2CCC3(CC2)[NH2+][C@@H](C(=O)N3[C@@H](C)c4ccccc4)C C36027168
COc1cc2c(cc1OC)CN(CC2)C(=O)NC[C@@H](c3cccs3)[NH+]4CCCC4 C53548061
CC[C@@H](C)c1ccccc1NC(=O)[C@@H](C)[NH+]2CCC[C@@H](C2)c3nnc4n3CCCCC4 C58918693
CCCn1c2c(c(n1)C(=O)N3CCN(CC3)C)C[C@H](CC2)[NH2+]C4CCCCCCC4 C14533212
Cc1coc2c1cc3c(c2)OC(=O)[C@@H]([C@@H]3C)CC(=O)NCCC4=c5ccccc5=[NH+]C4 C63375381
COc1cc(cc(c1O)Br)/C=N/N2[C@H](N=[NH+]C2=S)c3ccccc3F C38984042
CCOc1ccccc1NC(=O)N2CCC3=c4ccccc4=[NH+][C@H]3[C@H]2c5cccnc5 C64481414
Cc1ccc2=[NH+]CC(=c2c1)CCNC(=O)CCn3c4cc(c(cc4nc(c3=O)C)C)C C64502341
c1cc2c(cc1OCC(=O)NCCC3=c4cc(ccc4=[NH+]C3)F)OC(=O)[C@H]5[C@H]2CCC5 C64600526
CN(CCC1=NO[C@H](N1)[C@H]2C=c3cc(ccc3=[NH+]2)Cl)C(=O)Cc4ccc(cc4)F C64678835
Cc1ccccc1CC(=O)N(C)CCC2=NO[C@@H](N2)[C@@H]3C=c4cc(ccc4=[NH+]3)Cl C64678837
CN(CCC1=NO[C@H](N1)[C@@H]2C=c3cc(ccc3=[NH+]2)Cl)C(=O)C4(CC4)c5ccccc5 C64678848
Cc1ccc(c(c1)C)C(=O)N(C)CCC2=NO[C@@H](N2)[C@@H]3C=c4cc(ccc4=[NH+]3)Cl C65183069
CC1CCC(CC1)[NH+]2CCC(CC2)N(C)C(=O)Nc3nnc(s3)C4CCCCC4 C65609478
Cn1c(nnc1S)CSC2C[NH+](C2)C(c3ccccc3)c4ccccc4 C04363673
CC[NH+](CC)CCCn1c2c(c(=S)nc1c3ccccc3)COC(C2)(C)C C02401374
CC(C)C[NH+](CC(C)C)CN1c2ccc(cc2C(=O)C1=O)Br C03070845
CC(C)C[NH+](CC(C)C)Cn1c2ccc(cc2oc1=O)Br C01507244
Cc1csc2n1c(=O)cc(n2)C[NH+](Cc3ccc(cc3)C(C)C)C4CC4 C09386272
C[NH+](C)CCCN(c1nc2ccc(cc2s1)F)C(=O)Cc3cccs3 C10061690
CCCCC(=O)N(CCC[NH+](C)C)c1nc2c(cc(cc2s1)Cl)C C10785754
Cc1c(nc(o1)c2cccs2)C[NH+]3CCC[C@H](C3)OCc4ccccc4 C11814227
CC(=O)c1ccc(s1)C(=O)N(C)[C@@H]2CCC[NH+](C2)CCCc3ccccc3 C11843766
Cc1cc(cc(c1OC)C)C(=O)[C@@H]2CCC[NH+](C2)Cc3cc(sc3)C(=O)C C11933515
c1cc(sc1C[NH+]2CCC(CC2)CCC(=O)N3CCCC3)[C@H]4CCCCO4 C12455202
Cc1c(nc(o1)c2ccoc2)C[NH+]3[C@@H](CC=C[C@H]3c4ccccc4)CC=C C12590283
CCN(CC1CC[NH+](CC1)CCc2ccccc2C)C(=O)/C=C/c3ccco3 C12751608
Cc1ccc2cc(c(nc2c1)OC)CN(CC[NH+](C)C)Cc3cccs3 C19234258
CC1CCN(CC1)c2c3c(c(c(n2)SCCC[NH+](C)C)C#N)CCCC3 C20589871
c1ccc(cc1)CCC[C@@H]2CN(CCO2)C3CC[NH+](CC3)Cc4ccco4 C15065849
CCCc1cc(no1)[C@H]2CCC[NH+]2Cc3ccc(c(c3)Br)OC C21719867
CC[NH+](CC)CCSc1nc2ccccc2c(=O)n1c3ccc(cc3)C C27833943
COC(=O)[C@@H]1CCCC[NH+]1Cc2csc(n2)Cc3ccc(cc3)Cl C29710672
COc1ccc(c(c1)OC)[C@@H]2CCC[NH+]2Cc3csc(n3)c4ccsc4 C32759688
CCCc1ccc(cc1)S(=O)(=O)N2CCC(CC2)C[NH+]3CCC(CC3)C C32951818
C[C@@H]1CCC[NH+](C1)CC2CCN(CC2)S(=O)(=O)c3ccc(cc3)CC(C)C C32952010
Cc1cn2c(=O)cc(nc2s1)C[NH+](Cc3ccccc3)Cc4ccccc4 C33068896
CCC[NH+](Cc1ccc(cc1)Cl)Cc2cc(=O)n3cc(sc3n2)C C33068917
CC(C)C[NH+]1C[C@@H]([C@@H](C1)c2ccccc2OC)CN(CC(C)C)C(=O)C C34740592
CCN(CC)c1ccc(cc1)C[NH+]2CCCn3cccc3[C@H]2c4ccoc4 C35791323
CC(C)CC1=C[C@H](N=N1)C[NH+]2CCC[C@@H](C2)C(=O)c3cc(ccc3F)F C39508557
CCn1cc(cn1)CN2CC[C@]3(C2)CCC[NH+](C3)Cc4ccc(cc4)C(C)C C39531096
C[C@@H]1C(=c2ccccc2=[NH+]1)C(=O)COC(=O)c3cc(ccc3Cl)SC C40033996
Cc1ccc(cc1)[C@@H](C(C)C)C(=O)N2C[C@H](N([C@@H](C2)C)CC[NH+](C)C)C C41113646
C[NH+](C)CCN1CCN(c2c1cccc2)C(=O)[C@H](c3ccc(cc3)F)C4CC4 C41317295
C[C@H](C(=O)N(C)C1CCCCC1)N2CC[NH+](CC2)C/C=C/c3ccccc3 C43305580
CCOc1ccc(cc1)[C@@H]2CCC[NH+]2Cc3coc(n3)c4cccs4 C48253469
COc1ccc(cc1)C[C@H]2CCC[NH+]2CC(=O)N3CCC[C@@H]3c4cccs4 C52132861
C1CCC(CC1)N(C2CCCCC2)C(=O)CN3CC[NH+](CC3)CC4CC4 C52164379
Cc1ccc2[nH+]c(cc(=O)n2c1)CN(Cc3ccccc3)Cc4ccccc4 C48419098
C[C@H](c1ccccc1)N(Cc2ccc(cc2OC)OC)C3=[NH+]CCCS3 C06779931
CC[C@@H]1c2ccsc2CC[NH+]1Cc3ccc(cc3)OCc4nccn4C C59421044
CC(C)[NH+](Cc1ccccc1)Cc2nc(no2)c3cc(cs3)Br C59833645
CCN([C@H]1CC[NH+](C1)[C@@H](C)c2ccccc2)S(=O)(=O)c3ccc(cc3)C C60131913
COc1cc2c(cc1OC)[C@H]([NH+](CC2)CCc3ccccn3)c4ccccc4 C12523025
c1ccc(cc1)C2(CCN(CC2)C(=O)CCOc3ccccc3)[NH+]4CCCC4 C62554730
Cn1c(nn(c1=S)C[NH+](CC=C)C2CCCC2)c3ccc(cc3)Cl C62581095
COc1cc(c(cc1OC)OC)/C=[NH+]\CC2(CCCC2)c3ccccc3 C13155015
C[C@H](c1ccc(cc1)OC(F)F)SCc2cc(=O)n3ccsc3[nH+]2 C63642323
Cc1csc2n1c(=O)cc([nH+]2)CN(Cc3ccc(cc3)Cl)CC(C)C C33068918
COc1ccccc1CN(Cc2cccs2)C(=O)CC3=c4ccccc4=[NH+]C3 C63807691
CC[NH+](Cc1coc(n1)c2ccc(cc2)Br)C[C@H]3CCOC3 C64508508
CCN(Cc1ccc(cc1)C[NH+](C)C)C(=O)c2csc(n2)c3cccs3 C66726492
C[NH+](Cc1ccccc1N2CCCC2)Cc3ncc(o3)c4cccs4 C67427710
Cc1cccc(c1)Cn2cccc2C[NH+](Cc3c(cccc3F)F)C4CC4 C04879683
c1cc(sc1)c2cc(c(c(n2)SCC[NH+]3CCCCC3)C#N)C(F)(F)F C05078050
CCSC1(C[C@@H](N(C1)/C=[NH+]/C(C)(C)C)Cc2ccc(cc2)OC)SCC C01629153
c1ccc(cc1)/C=C/C[NH+]2CCN(CC2)c3nc(cs3)c4ccccc4 C00717259
CCCc1ccc(cc1)S(=O)(=O)N2CC[NH+](C[C@@H]2c3ccccc3)C C09052674
COc1cc2c(cc1OC)[C@H]([NH+](CC2)Cc3nc4ccccc4s3)c5cccs5 C09723387
CCn1c(nn(c1=S)C[NH+]2CCC[C@@H]2c3ccccc3)c4ccccc4 C12924583
CCOc1ccc(cc1OCC)C[NH+]2CCC[C@@H]2c3ccc(cc3)Cl C15836696
Cc1ccsc1[C@@H]2[NH+](CCCN2Cc3ccccc3)Cc4ccccc4 C19320682
C/C(=N\c1ccc(cc1[C@@H]([NH+]2CCCC2)N3CCCC3)Cl)/c4ccccc4 C19324966
c1ccc(cc1)/C=C/C[NH+]2CCN(CC2)Cc3cccc(c3Cl)Cl C19831785
CCc1ccc(cc1)N(Cc2ccccc2Cl)C3=[NH+][C@H]4CS(=O)(=O)C[C@H]4S3 C20867434
CC(C)c1cc(no1)[C@H]2CCC[NH+]2Cc3cc(ccc3OC)Br C21720135
c1ccc(cc1)C(=O)[C@@H]([C@H](c2cccs2)N3CCCCC3)[NH+]4CCCCC4 C22032121
C[C@@H](c1ccc(c(c1)F)F)[NH+](C)Cc2cc(=O)oc3c2ccc(c3)OC C23667497
COc1ccc(cc1)[C@@H]2CCCCC[NH+]2Cc3cccc(c3OC)OC C33087256
CCC[NH+]1CCN(CC1)c2c3c4c(sc3nc(n2)Cc5ccccc5)CCC4 C34756945
CCC[NH+]1CCN(CC1)c2c3c4c(sc3nc(n2)SCC)CCC4 C34757047
CCSc1nc(c2c3c(sc2n1)CCC3)N4CC[NH+](CC4)CC=C C34757049
CC[NH+]1CCN(CC1)c2c3c(c(sc3nc(n2)SCC(C)C)C)C C34758687
Cc1ccc(c(c1)C)C[NH+]2CCCn3cccc3[C@@H]2c4cc(cc(c4)OC)OC C35790246
CCOc1ccccc1C[NH+]2CCCn3cccc3[C@@H]2c4cccc(c4)C C35791449
CCOc1ccccc1[C@@H]2c3cccn3CCC[NH+]2Cc4cccc(c4)Cl C35791957
c1ccc(cc1)[C@@H]2CN(C[C@H]2C[NH+]3CCCC3)C(=O)Cc4cccs4 C35885236
c1ccc(cc1)[C@H]2CN(C[C@H]2C[NH+]3CCCC3)C(=O)Cc4cccs4 C35885238
COc1ccc(c(c1)C[NH+]2CCCn3cccc3[C@H]2c4ccccc4)OC C36347924
CCC[NH+](CC(=O)c1cc(sc1Br)Br)C2CC2 C37335296
c1ccc(cc1)CC2CC[NH+](CC2)CC#CCOCCOCc3ccccc3 C05076600
C[NH+](C)CCN(c1nc2c(cc(cc2s1)F)F)C(=O)C34CC5CC(C3)CC(C5)C4 C36640606
CCCN(C[C@H]1C=c2ccc(cc2=[NH+]C1=O)C)C(=O)c3ccccc3Br C38959517
CC(C)(C)Sc1ccccc1C[NH+]2CCN(CC2)Cc3ccc(s3)Cl C39199986
CC(C)S(=O)(=O)[C@H]1CC[C@]2(C1)C[C@@H](C[NH+]2Cc3ccccc3)Cc4ccccc4 C39502891
CO[C@@H]1CCC[C@]2([NH+]1Cc3ccccc3)CCC[C@@H](C2)S(=O)(=O)c4ccccc4 C39520749
Cc1ccccc1[C@@H]2c3cccn3CCC[NH+]2Cc4cc(ccc4OC)OC C40410214
C[C@@H](C(=O)C1=c2ccccc2=[NH+]C1)OC(=O)c3ccccc3I C44649831
C[NH+](CCCc1nc(cs1)CCl)Cc2ccc(cc2)Br C48882358
C[NH+](C[C@H]1CCCCO1)CC(=O)c2cc(sc2Br)Br C48949020
C[C@@H](CC[NH+](C)C)n1c2ccc(cc2nc1[C@@H](C)Cl)Br C49559415
CC[C@H]1C[NH+]2CC[C@H]1C[C@@H]2CN(Cc3cccs3)Cc4cccs4 C20462723
C[C@H](C(=O)c1ccc(s1)Cl)[NH+](C)Cc2cc(sc2)Br C50152412
c1cc(c(cc1CN2CCC[C@]3(C2)CC[NH+](C3)CCCC(F)(F)F)F)F C15078278
c1ccc(cc1)[C@@H]2c3ccsc3CC[NH+]2CCc4ccc(cc4)[N+](=O)[O-] C59389806
CC[NH+](CC)Cc1csc(n1)c2cc(ccc2OC)Br C61757442
Cc1cc2cc3c(nc2cc1C)S/C(=[NH+]/CCOC)/N(C3)Cc4cccs4 C13150689
Cc1ccccc1[C@H]2[C@H]3C(=c4ccccc4=[NH+]3)CCN2Cc5ccc(o5)COC C64103088
Cc1cccc(n1)[C@@H]2[C@H]3C(=c4ccccc4=[NH+]3)CCN2C/C=C/c5ccc(cc5)OC C64143611
COc1cc(ccc1F)[C@@H]2[C@H]3C(=c4ccccc4=[NH+]3)CCN2CCCC(F)(F)F C64143628
COc1ccc(c(c1)F)[C@H]2[C@H]3C(=c4ccccc4=[NH+]3)CCN2CCCC(F)(F)F C64166578
C[NH+](CCN(C)C(=O)c1ccc(s1)Br)C2CCCCC2 C65910812
c1ccc(cc1)C(c2ccccc2)OCCN3CCC[C@@H]3C[NH+]4CCCC4 C66536601
COc1ccc(cc1COc2ccccc2F)[C@H]3c4c(c5ccccc5[nH]4)C[C@H]([NH2+]3)C(=O)OC C02140134
CC1(Cc2c3c4nc(nn4cnc3sc2C([NH2+]1)(C)C)c5cc6ccccc6cc5O)C C00846143
CC(C)[C@H]1C[C@@H]([C@@]2([NH2+]1)c3cc(ccc3NC2=O)Cl)C(=O)Nc4cc(ccc4OC)Cl C09130332
Cc1cc(c2c(c1)[C@]3([C@H](C[C@@H]([NH2+]3)C(C)C)C(=O)Nc4cc(ccc4OC)Cl)C(=O)N2)C C09430318
c1cc(sc1/C=N/NC(=O)c2c(c(c(c([nH+]2)Cl)Cl)N)Cl)N3CCCCC3 C09467357
COC(=O)c1ccc(cc1)[C@@H]2[NH2+][C@@H](CC(=N2)c3cccc(c3)Br)c4ccccc4O C09541944
CCc1ccc(cc1)C2=N[C@@H]([NH2+][C@H](C2)c3cccc(c3O)OCC)c4cccc(c4)OC C09542629
Cc1ccc(c(c1)C[NH+]2CCC(CC2)CNS(=O)(=O)c3cc4c(cc3C)c5c([nH]4)CCCC5=O)C C09685733
COc1ccc(cc1COc2ccccc2F)[C@@H]3c4c(c5ccccc5[nH]4)C[C@@H]([NH2+]3)C(=O)OC C02140140
CCc1cccc2c1NC(=O)[C@]23[C@H]4[C@@H]([C@@H]([NH2+]3)Cc5ccccc5)C(=O)N(C4=O)C6CCCCCC6 C02130274
Cc1cccc2c1NC(=O)[C@@]23[C@H](C[C@@H]([NH2+]3)CC(C)C)C(=O)Nc4cc(ccc4OC)Cl C12890018
C[C@@H]1CCC[C@@H]([NH+]1Cc2c(ccc3c2oc(c(c3=O)c4nc5ccccc5s4)N)O)C C13648192
CC(C)C[C@H]1C[C@H]([C@]2([NH2+]1)c3ccccc3NC2=O)C(=O)Nc4cc(ccc4OC)Cl C16026676
Cc1ccc2c(c1)oc-3c/c(=[NH+]\C4CCCCC4)/c5c(c3n2)c(c6ccccc6c5O)O C08733073
Cc1ccc(c(c1)C)S(=O)(=O)Nc2c(=[NH+]C3CCCC3)c4ccccc4oc2O C20357077
CC1(Cc2c(c(sc2C([NH2+]1)(C)C)NC(=O)CCCSc3ccc(cc3)OC)C#N)C C23935768
CC1CC[NH+](CC1)Cc2csc(n2)NC(=O)[C@@H](C(C)C)NC(=O)C34CC5CC(C3)CC(C5)C4 C25011558
C[C@H]1CC(=O)Nc2ccccc2N1C(=O)C[NH2+][C@@H](c3ccc(cc3)F)c4cccs4 C25048977
c1c2c(c(nc3c2c([nH+]c1N4CCCCC4)NC5(N3)CCCCC5)N6CCCCC6)C#N C25265627
CCNc1cc(c(c2c1C(=O)c3ccccc3C2=O)N)N4CC[NH+](CC4)C5CCCCC5 C09130721
C[C@H]1CC(=O)Nc2ccccc2N1C(=O)C[NH+](C)[C@H](C)C(=O)Nc3ccc(cc3)C(C)C C32860139
c1ccc(cc1)N/[NH+]=c\2/c(cc3ccc(cc3o2)O)C(=O)Nc4ccc(cc4Cl)Cl C09299700
CCc1c(sc2c1c(nc(n2)SCC(=O)N)N3CC[NH+](CC3)Cc4cc(ccc4C)C)C C34762186
CCOC(=O)c1c2c(sc1NC(=O)c3cc4cc(ccc4s3)[N+](=O)[O-])C([NH2+]C(C2)(C)C)(C)C C35132484
Cc1ccc(c(c1)C)c2csc3c2c(=O)[nH]c(n3)C[NH+](C[C@H](C)O)C4CCCCC4 C35747690
CN1CCc2c1ccc(c2)[C@H](CNC(=O)NC(c3ccccc3)c4ccccc4)[NH+]5CCCCC5 C38517837
Cc1ccc2c(c1)[nH]c(n2)c3ccc(cc3)NC[C@H]4C=c5cc(ccc5=[NH+]C4=O)OC C38789155
Cc1ccc(o1)[C@H]2[C@H](CN(N2)c3cccc(c3)F)C[NH2+]Cc4cc5cc(ccc5[nH]4)OC C39404937
CS[C@H]1C[NH+](CCN1)[C@@H](CNc2ccccc2O)c3ccc(cc3)c4ccccc4O C39534010
C[C@@H]1C(=C(N=N1)C)C[NH2+]C[C@H]2CN(N[C@@H]2c3ccccc3Cl)c4ccc(cc4)F C39543392
Cc1ccccc1OC(=O)c2c(c3c(c4c(nc3s2)CC[NH+](C4)C)c5ccccc5)N C40570270
Cc1cccc2c1nc(s2)Nc3c(c(ncn3)Nc4cccc5c4ccc([nH+]5)C)[N+](=O)[O-] C40650486
c1ccc(cc1)N(c2ccccc2)Nc3c(c([nH+]cn3)Nc4ccccc4C(F)(F)F)N C40701778
c1ccc(cc1)N(c2ccccc2)Nc3c(c([nH+]cn3)Nc4ccc(cc4)C(F)(F)F)N C40777986
Cc1cccc2c1nc(s2)Nc3c(c(ncn3)Nc4cccc5c4ccc([nH+]5)C)N C40783549
Cc1ccccc1NC(=O)C[C@H]2C(=O)Nc3ccccc3N2C(=O)C[NH+](C)C4CCCCC4 C45866102
Cc1ccc(c(c1)C)N2/C(=N/C3=NC4=c5ccccc5=NC4=[NH+]3)/N[C@]26c7ccccc7NC6=O C19643310
c1ccc\2c(c1)C(=[NH+]/C2=N\NC(=O)c3ccc(cc3)CN4c5cccc6c5c(ccc6)C4=O)N C04459964
c1cc(c(cc1/C=N/NC(=[NH2+])N)Br)OCc2ccc(cc2Cl)Cl C33362280
CCc1ccccc1NC(=O)c\2cc3ccc(cc3o/c2=[NH+]\NS(=O)(=O)c4ccc(cc4)C)O C59170661
C/C(=[NH+]\Nc1ccc(cc1[N+](=O)[O-])[N+](=O)[O-])/Nc2ccccc2I C59377818
CC[NH+]1CCc2c(sc3c2C(=N[C@H](N3)c4ccc(cc4)OC(=O)c5ccc(cc5)C)O)C1 C15947412
c1ccc(cc1)N/C(=N\C(=O)c2ccc(cc2)Br)/NCCC3=c4ccccc4=[NH+]C3 C63588685
c1ccc2=[NH+][C@H](C(=c2c1)NC(=O)c3ccc(cc3)Cl)C(=O)NCCC4=CCCCC4 C63752607
c1ccc2=[NH+]CC(=c2c1)[C@H](CNC(=O)N3CCN(CC3)c4ccccc4O)c5cccs5 C64185862
COc1ccc(cc1)[C@H](CNC(=O)CN2C(=O)C3(CCCCCC3)NC2=O)C4=c5ccccc5=[NH+]C4 C64716235
CCNc1[nH+]c(cc(n1)Nc2ccc(cc2)NS(=O)(=O)c3ccc(c(c3)C)C)C C64801713
c1ccc(cc1)CNC(=O)N2CCC[C@@]3(C2)/C(=[NH+]/C4CCCC4)/Nc5ccccc5N3 C65260018
COc1ccc(cc1)CNC(=O)N2CCC[C@@]3(C2)/C(=[NH+]/C4CCCC4)/Nc5ccccc5N3 C65260024
CCOc1ccc(cc1)C2=NC3(CC[NH+](CC3)Cc4ccccc4)N[C@@H](C2)c5cc(ccc5O)Cl C65298006
Cc1cc(c2c(c1)cc(c(=O)[nH]2)C[NH+](Cc3nnnn3C(C)(C)C)C4CCCCC4)C C00926689
C[C@@H]1C[C@H](C[NH+](C1)Cc2c(ccc3c2O/C(=C\c4cc(c(c(c4)OC)OC)OC)/C3=O)O)C C08789154
CC(C)[NH+]1CCc2c(sc(c2C(=O)OC)NC(=O)c3cc(=O)c4ccccc4o3)C1 C08793142
C1CCC(CC1)c2n[nH]/c(=N/C(=O)CCC(=O)N3CC[NH+](CC3)C4CCCCC4)/s2 C09328008
C[NH+]1CCc2c(sc(n2)NC(=O)[C@@H]3CCCCN3S(=O)(=O)c4ccc(s4)Cl)C1 C10775668
C[NH+]1CCc2c(sc(n2)NC(=O)[C@H]3CCCCN3S(=O)(=O)c4ccc(s4)Cl)C1 C10775682
COc1cccc(c1)c2cc(on2)CC3(CC[NH+](CC3)Cc4cccc5c4OCO5)O C12315794
Cc1cc(c2c(c1)cc(c(=O)[nH]2)[C@H](c3nnnn3C4CCCCC4)[NH+]5CCC(CC5)C)C C06300990
CCc1ccc2c(c1)cc(c(=O)[nH]2)[C@@H](c3nnnn3C4CCCCC4)[NH+]5CCC[C@H](C5)C C12469791
Cc1cc(c2cc(c(=O)[nH]c2c1)[C@@H](c3nnnn3Cc4ccccc4)[NH+]5CCC[C@H](C5)C)C C12470643
Cc1ccc2cc(c(=O)[nH]c2c1C)[C@H](c3nnnn3Cc4ccc(cc4)F)[NH+]5CCC[C@H](C5)C C12711288
CCC(C)(C)n1c(nnn1)[C@@H](c2cc3c(ccc(c3[nH]c2=O)C)C)[NH+]4CCC[C@H](C4)C C12711947
C[C@@H]1CCc2c(sc3c2c(ncn3)NCCC[NH+]4CCN(CC4)c5ncccn5)C1 C12771660
Cc1ccc2cc(c(=O)[nH]c2c1C)[C@H](c3nnnn3Cc4ccccc4)[NH+]5CCCCC5 C06442594
c1cc(ccc1C[NH2+]Cc2cc3c(c(c2)Cl)OCCCO3)S(=O)(=O)N4CCOCC4 C13113435
CN1C(=O)C2(CC[NH+](CC2)Cc3ccc(cc3)O)N(C1=O)CCc4ccc(cc4)OC C14747382
Cc1ccc(c(c1)Br)NC(=O)[C@H](C)[NH+]2CCN(CC2)c3ccccc3[N+](=O)[O-] C14923996
CC[NH+](CC)CCN1c2ccccc2C(=O)N[C@]3(CN(C[C@H]3C1=O)C(=O)[C@H]4C[C@H]4C)C C19526389
CC[NH+]1CCN(CC1)Cc2c(ccc3c2oc(=O)c(c3C)c4ccc(cc4OC)OC)O C20611847
Cc1c(c(=O)c2ccc(c(c2o1)CN3CC[NH+](CC3)[C@@H]4CCS(=O)(=O)C4)O)c5ccccc5 C22095213
Cc1ccc(cc1C)[C@]2(C(=O)N(C(=O)N2)CN3CCN(CC3)c4cccc[nH+]4)c5ccccc5 C23956137
c1ccc(cc1)c2csc3c2c(=O)nc([nH]3)C[NH+]4CCN(CC4)S(=O)(=O)c5cccs5 C23968498
c1ccnc(c1)C[NH+]2CCCN(CC2)CC3=NS(=O)(=O)c4cc(ccc4N3)c5cccs5 C24903441
C[C@@H]1c2cc3c(cc2C4(CCCC4)C[NH+]1CC(=O)N[C@]5(CCS(=O)(=O)C5)C)OCCO3 C32891531
C=CCNC(=O)N1CCO[C@H](C1)C[NH+]2CCCN(CC2)C(=O)c3ccc(cc3)C(F)(F)F C34692112
CCOC(=O)c1c2c(sc1NC(=O)N3CC[NH+](CC3)CC(=C)C)COC(C2)(C)C C34785006
CC(=O)O[C@@H]1[C@@H](c2c(ccc(c2O)/C=C/C(=O)N3CCCCC3)OC1(C)C)[NH+]4CCCCC4 C00676886
CC(=O)O[C@@H]1CC[C@]2([C@@H]3CC[C@@]4([C@@H]([C@@H]3CC=C2C1)CC5=CN(NC5=[NH+]4)S(=O)(=O)C)C)C C17256096
CCn1c2c(c(n1)C(=O)N3CCCCC3)C[C@@H](CC2)[NH2+]CC4(CCCC4)N5CCOCC5 C23353993
COc1cccc(c1)[C@@H]2C[C@@H](C[C@H]3N2[C@@H](CC4=C5CC=CC=C5N=C34)C(=O)OC)[NH+]6CC[C@H](C6)O C39560887
C[C@@H]1CCCC[C@]12C(=O)N(C(=O)N2)CN3CC[NH+](CC3)Cc4csc(n4)C(C)(C)C C40139231
CC(=O)c1ccc(cc1)N2C(=O)[C@H]3[C@H]4CCC[NH+]4[C@@]5([C@H]3C2=O)c6cccc(c6NC5=O)Cl C02128571
Cc1cc(oc-2c/c(=[NH+]\C(=O)/C=C/c3ccc(cc3)N4CCCS4(=O)=O)/ccc12)O C45866158
Cc1c(sc2c1c(nc(n2)CN3CCOCC3)NCCc4c([nH+]c5n4CCCC5)C)C C48303304
c1cc(cnc1)C2(CC[NH+](CC2)Cc3ccc4c(c3)CN(CCO4)Cc5ccc6c(c5)nsn6)O C55119741
CCc1ccc(cc1)[C@@H](c2c(n3c(s2)nc(n3)CC)O)[NH+]4CCC5(CC4)OCCO5 C10167074
Cc1cc(c(c2c1C(=O)/C(=C/c3cc(c(cc3OC)OC)OC)/O2)C[NH+]4CCCC[C@@H]4C)O C41511360
Cc1cc(c(c2c1C(=O)/C(=C/c3cc(c(c(c3)OC)OC)OC)/O2)C[NH+]4CCC(CC4)C)O C41512746
COc1ccc(cc1)c2cc3ccc(c(c3oc2=O)CN4CCN(CC4)c5cccc[nH+]5)O C41585942
c1ccc(cc1)C2=c3cc(ccc3=[NH+]C(=O)[C@H]2Sc4nnnn4c5ccc(cc5)O)Cl C39944494
c1ccc2=[NH+][C@@H]3CN(CCC3=c2c1)C(=O)NCCC(=O)N4CCN(CC4)c5ccccc5F C63295174
c1ccc2=[NH+][C@@H]3CN(CCC3=c2c1)C(=O)NCCC(=O)N4CCN(CC4)c5ccc(cc5)F C63296373
c1ccc(c(c1)N2CCN(CC2)C(=O)CCNC(=O)N3CCC4=c5cc(ccc5=[NH+][C@H]4C3)Cl)F C63329017
CC[C@H](C)NC(=O)c1ccc(cc1)N2C(=O)[C@@]3([C@H]4C(=c5ccccc5=[NH+]4)CCN3C2=O)C C63351120
CC(C)CCNC(=O)c1ccccc1N2C(=O)[C@@]3([C@H]4C(=c5ccccc5=[NH+]4)CCN3C2=O)C C63362671
CC(C)C[C@@H](C(=O)NCc1ccccc1)N2C(=O)[C@@]3([C@H]4C(=c5ccccc5=[NH+]4)CCN3C2=O)C C63374859
COc1ccc(cc1OC)CNC(=O)[C@@H]2CC3=c4ccccc4=[NH+][C@@H]3[C@@H]5N2C(=O)c6c5cccc6 C63375181
c1ccc2=[NH+]CC(=c2c1)C[C@@H]3C(=O)N(C(=O)N3)Cc4cc5c(cc4Br)OCO5 C63843769
CCOC(=O)[C@@H]1[C@H](C(=C(N1)C)C(=O)N2CCC3=c4ccccc4=[NH+][C@@H]3[C@@H]2c5ccccn5)C C64103453
c1ccc(cc1)N2C(=O)C=C[C@@H](N2)N3CCN(CC3)C(=O)[C@@H]4C=c5cc(ccc5=[NH+]4)Cl C64502976
c1ccc(cc1)[C@@H]2[C@@]3(C(=[NH+]C4([C@@]3(C5=C([NH2+]2)CCC5)C#N)OCCO4)N)C#N C04328358
CC1(O[C@@H]2[C@H]([C@H](O[C@@H]2O1)C[NH+]3CC[NH2+][C@@H](C3)c4ccccc4)O)C C22115793
CC(C)(c1cn(nn1)CC2CC[NH+](CC2)[C@H]3CCSC3)[NH3+] C23145363
CC(=O)[NH+]=c1ccc-2c(cc(oc2c1)O)CS/C(=[NH+]/C)/NC C32514307
C[C@H]1C[C@@H](C[NH+](C1)[C@@H](C[NH3+])c2ccc(c(c2)[N+](=O)[O-])Cl)C C32069991
CC1(CC2(CC([NH2+]1)(C)C)C(=O)NC3(O2)CC([NH2+]C(C3)(C)C)(C)C)C C34064925
CC(C)C[C@@H](C(=O)/[NH+]=c\1/ccc-2c(cc(oc2c1)O)C(F)(F)F)[NH3+] C35051098
C[C@@H]1C[C@@H]([C@@H](C[NH+]1C)C)[NH2+]Cc2ccc(cc2)S(=O)(=O)N C36907699
C[C@H]1C[C@@H]([C@@H](C[NH+]1C)C)[NH2+]Cc2ccc(cc2)S(=O)(=O)N C36907700
C[C@H]1C[C@H]([C@@H](C[NH+]1C)C)[NH2+]Cc2ccc(cc2)S(=O)(=O)N C36907702
Cc1ccc2=[NH+][C@@H]([NH+]=c2c1)C3=C(N(CC3=O)c4ccc(cc4)Cl)N C38819025
c1ccc2=[NH+]C([NH+]=c2c1)N/N=C/c3cc4cc5c(cc4[nH]c3=O)OCO5 C39034999
COc1cc(ccc1O)/C=N/N[C@@H]2C(=O)[NH+]=c3ccccc3=[NH+]2 C39318999
c1ccc2=[NH+][C@H]3C(=c2c1)N=NC(=[NH+]3)N/N=C/c4cccc(c4O)Cl C39699703
Cc1ccc2=[NH+][C@H]3C(=c2c1)N=NC(=[NH+]3)N/N=C/c4ccc(c(c4)OC)O C39699905
c1ccc2=[NH+][C@H]3C(=c2c1)N=N/C(=[NH+]/N=C/4\c5cc(ccc5NC4=O)F)/N3 C39699939
Cc1cccc2=C3[C@@H]([NH+]=c12)[NH+]=C(N=N3)N/N=C\c4cccc(c4)O C39732716
CCc1ccc2=[NH+][C@@H]3C(=c2c1)N=NC(=[NH+]3)N/N=C/c4ccc(cc4)O C39769534
Cc1cccc2=C3[C@@H]([NH+]=c12)[NH+]=C(N=N3)N/N=C/c4cccc(c4O)OC C39769725
c1ccc2c(c1)c(cn2CC(=O)N)/C=C(\C#N)/C3[NH+]=c4ccccc4=[NH+]3 C39935012
c1ccc2=[NH+][C@@H]3C(=c2c1)N=N/C(=[NH+]/N=C/c4ccc(c(c4)O)O)/N3 C39935120
Cc1cccc2=C3[C@H]([NH+]=c12)[NH+]=C(N=N3)N/N=C/c4cccc(c4)O C39935580
CC1(CC(CC([NH2+]1)(C)C)NC(=O)[C@H]2CCC[NH+](C2)CCC#N)C C49754315
c1cc(c(cc1[N+](=O)[O-])Br)C[NH+]2CC[C@H](C2)C[NH3+] C50249292
c1cc(c(nc1)Nc2ccc3=[NH+]CC(=c3c2)C[C@H]4CCC[NH2+]4)[N+](=O)[O-] C52595344
C[C@@H]1C[C@@H](C[NH+](C1)C[C@@H](C)NC(=O)NC2CC[NH+](CC2)C3CC3)C C56946619
Cc1cc2n([nH+]1)C[C@H](CN2)C[NH2+][C@@H]3CC(Cc4c3cc(o4)C)(C)C C58341319
CC1=C([C@@H](N(N1)C2[NH+]=c3ccccc3=[NH+]2)O)[C@@H]4c5ccccc5C(=O)O4 C63097174
Cc1ccc(cc1)[C@@H]2NN[C@@H](N2C)SCC3[NH+]=c4ccccc4=[NH+]3 C63162933
c1ccc2=[NH+][C@H]3C(=c2c1)N=[NH+]C(=N3)N/N=C/4\c5ccccc5NC4=O C39699875
Cc1cccc2=C3[C@@H]([NH+]=c12)N=C([NH+]=N3)N/N=C\c4cccc(c4)O C39732716
CCc1ccc2=[NH+][C@@H]3C(=c2c1)N=[NH+]C(=N3)N/N=C/c4ccc(cc4)O C39769534
c1ccc2=[NH+]C([NH+]=c2c1)SCC(=O)N/N=C\c3ccc(cc3)O C63330698
C[C@@H]1[C@@H]([C@@H](N(N1)CC(=O)NCC2[NH+]=c3ccccc3=[NH+]2)C)Cl C63529253
c1ccc(cc1)N2[C@H](NN[C@@H]2S)CSC3[NH+]=c4ccccc4=[NH+]3 C63587465
c1ccc(c(c1)[C@H]2NN[C@H](N2N)SCC3[NH+]=c4ccccc4=[NH+]3)F C63619697
c1ccc2=[NH+]C([NH+]=c2c1)CSC3=NN[C@@H](N3N)c4cccnc4 C63744021
Cc1cccc2=[NH+][C@H]([NH+]=c12)[C@H]3c4ccccc4N([C@@H]3C)CC(=O)N C63856955
c1ccc2=[NH+]C([NH+]=c2c1)[C@H]3[C@@H](Oc4ccc(cc4C3=O)Cl)N C63929405
Cc1ccc2=[NH+]CC(=c2c1)CC/[NH+]=C/3\NN[C@@H](C(=O)N3N)c4ccc(cc4)OC C63952582
Cc1ccc2=[NH+][C@H](C(=c2c1)CC(=O)NCC[C@@H]3[NH+]=C(NO3)C)C C63987630
CC(C)(C)[C@@H]1C2=C(CCN(C2)C(=O)[C@@H](CC3=c4ccccc4=[NH+]C3)[NH3+])NN1 C64103580
c1ccc2=[NH+]C([NH+]=c2c1)[C@@H]3c4c(nc(c(n4)C#N)C#N)S[C@@H]3N C64162153
CC1=C2[C@@H](CC(=O)N[C@H]2N(N1)C3[NH+]=c4ccccc4=[NH+]3)c5ccsc5 C64450371
c1ccc2c(c1)nc3n2[C@H]([C@H](C=C3C#N)C4[NH+]=c5ccccc5=[NH+]4)N C64717721
c1ccc2=[NH+]C([NH+]=c2c1)CS[C@@H]3NN[C@@H]4N3c5ccccc5S4 C65042660
CC1=[NH+][C@@H](NN1)[C@H]2CCC[NH+](C2)Cc3ccc(o3)Br C65286719
CC1=[NH+][C@H](NN1)[C@H]2CCC[NH+](C2)Cc3ccc(o3)Br C65286720
Cc1ccc2=[NH+][C@@H](C(=c2c1)C)CN3CCN(CC3)c4[nH+]cc(c(n4)N)C C65435593
Cc1ccc2=[NH+][C@@H]([NH+]=c2c1C)CNCc3c(c(=O)c(c[nH]3)C)C C65491109
c1ccc(c(c1)C(=O)Nc2nnc(s2)c3ccc(cc3)Br)[N+](=O)[O-] C04070386
Cc1coc2c1cc3c(c(c(=O)oc3c2C)CC(=O)Nc4ccc5c(c4)OCO5)C C04089234
CC1(C[C@@]23[C@H](O1)C(=C(C=C2N=C(N(C3=O)c4ccccc4)Nc5ccccc5)C#N)C#N)C C01622855
C[C@@H]1CCC[C@H]([C@@H]1C)NC(=O)C2CCN(CC2)c3c4c(ncn3)n5c(n4)CCCCC5 C06936550
C[C@H]1CCC[C@H]([C@@H]1C)NC(=O)C2CCN(CC2)c3c4c(ncn3)n5c(n4)CCCCC5 C06936554
Cc1coc2c1cc3c(c(c(=O)oc3c2C)CC(=O)Nc4ccc5c(c4)ccc(=O)o5)C C08764811
Cn1c2cn(c(c2c(=O)n(c1=O)C)c3ccc(cc3)OC)c4cc5c(cc4O)CCCC5 C02414675
C[C@@H]1CCCC[C@]12C(=O)N(C(=O)N2)CC(=O)N3c4ccccc4OC[C@@H]3c5ccccc5 C09614211
Cc1c2ccccc2nc(c1Cl)CN3C(=O)[C@@](NC3=O)(C)c4ccc5c(c4)OCO5 C09949165
CCc1ccc(cc1)n2c(cn3c2nc4c3c(=O)[nH]c(=O)n4C)c5ccc(cc5)Cl C10104620
CCn1c2ccccc2c3c1ccc(c3)/C=N/NC(=O)Cn4c5ccccc5nn4 C05611088
c1ccc2c(c1)C(=O)c3cccc(c3C2=O)NC(=O)CSc4nnc5n4CCCCC5 C13134797
Cc1ccc(cc1[N+](=O)[O-])S(=O)(=O)Nc2cc(ccc2N3CCCC3)Cl C14086828
Cn1c2ccc(cc2n(c1=O)C)C=NNC(=O)c3cc4cc(ccc4o3)Br C15227073
CC1=C([C@H](C2=C(N1)CC(CC2=O)(C)C)c3ccccc3[N+](=O)[O-])C(=O)OC(C)C C00820490
Cc1cc(c(n1c2ccccc2)C)C(=O)N/N=C/c3ccc(c(c3)[N+](=O)[O-])Cl C20785333
C1CCCC(CC1)NC(=O)C2CCN(CC2)c3nn4c(=O)c5c(nc4s3)CCCC5 C21161915
c1ccc(cc1)NC(=O)N2CCC(=NOCc3coc(n3)c4cccs4)CC2 C25151004
Cc1ccc(cc1)c2nc(no2)CN3C(=O)[C@](NC3=O)(C)c4ccc(cc4)C(C)C C25579000
Cc1cc(c(o1)C)c2cc(c3c(noc3n2)C)C(=O)Nc4cc(cc5c4nccc5)Cl C25600759
COc1cccc(c1)[C@H]2C3=C(c4ccccc4O2)Nc5nnnn5[C@@H]3c6cccc(c6)F C28056256
COc1ccccc1[C@@H]2C3=C(c4ccccc4O2)Nc5nnnn5[C@H]3c6cccc(c6)F C28056270
COc1cccc(c1)[C@H]2C3=C(c4ccccc4O2)Nc5nnnn5[C@@H]3c6ccccc6F C28057209
COc1ccccc1[C@@H]2C3=C(c4ccccc4O[C@H]3c5ccccc5)Nc6n2nnn6 C28057877
Cc1ccc(c(c1)C)c2nc(co2)CN3C(=O)[C@]4(CCOc5c4cccc5)NC3=O C29366626
COc1cc(ccc1O)[C@@H]2c3c(=O)c4ccccc4oc3C(=O)N2c5ccc(cn5)Cl C02222345
c1ccc(cc1)c2nc3c(c(n2)N4CCCC4)CN(CC3)C(=O)Nc5ccc(cc5)C#N C35454734
CCc1nc(c2c3c(sc2n1)CN(CC3)CC)N4CCN(CC4)C(=O)NC(C)(C)C C35868067
c1cc(cc(c1)[N+](=O)[O-])C2=C[C@@H](n3c(ncn3)N2)c4cc(ccc4F)Br C02914673
Cn1c2ccc(cc2n(c1=O)C)/C=N/NC(=O)c3cc4cc(ccc4o3)Br C01097094
C[C@H](C(=O)Nc1cc(ccc1OC)Cl)n2c(=O)c3c4c(sc3nn2)CCCC4 C05183323
Cc1ccc(cc1)C2=C[C@H](N=N2)c3nnc4n3N[C@@H](S4)c5ccc(o5)Br C39592127
Cc1ccc(cc1)C2=C[C@@H](N=N2)c3nnc4n3N[C@H](S4)c5ccc(o5)Br C39592129
Cc1cc(cc(c1)NC(=O)CSc2nnc(n2C)c3ccc4c(c3)OCO4)C C39965363
Cc1ccc2c(=O)c3c(oc2c1C)C(=O)N([C@H]3c4ccc(c(c4)OC)O)c5nccs5 C40064111
Cc1c\2c(oc1C(=O)N3CCCc4c3cccc4)CCC/C2=N\NC(=O)c5ccoc5C C40823514
c1cc(cc(c1)OCc2ccc(cc2)Cl)[C@H]3C4=C(CCCC4=O)Nc5n3nnn5 C40922814
CC(C)Cn1c(=O)c2ccccc2c(n1)C(=O)/N=c\3/[nH]c4c(s3)CN(CC4)C C45050156
CCCN1c2ccc(cc2OCC(C1=O)(C)C)NC(=O)Cc3c4ccccc4on3 C49507408
COc1ccc(c(c1)OC)[C@@H]2CCCN2CN3C(=O)C4(CCCCCC4)NC3=O C52583173
c1cc2c(ccc(c2nc1)NCc3cn4cc(ccc4n3)Br)[N+](=O)[O-] C54841368
c1cc(sc1)C2=NN([C@@H](C2)c3ccc(cc3O)[N+](=O)[O-])C(=O)c4cccs4 C09579648
c1ccc(c(c1)c2ccc(s2)/C=C/C(=O)c3ccc4c(c3)NC(=O)CO4)[N+](=O)[O-] C11332183
c1cc(c(cc1[N+](=O)[O-])/C=C(/C#N)\C(=O)Nc2c(c3c(s2)CCCC3)C#N)Cl C33600607
c1ccc(cc1)n\2c3ccccc3[nH]/c2=N\C(=O)c4ccc(cc4)N5CCCS5(=O)=O C59310129
Cc1ccc(cc1)CNc2ccc(cc2[N+](=O)[O-])N3C(=O)[C@@H]4CC[C@@H](C[C@@H]4C3=O)C C04684123
COc1ccc2c(cc(=O)oc2c1)CSc3nnc(o3)c4c[nH]c5c4cccc5 C06028828
Cc1c2c(n(n1)c3ccc(nn3)OC)N=C(C[C@@H]2c4ccc(c(c4)Cl)Cl)O C32103565
CN(C)S(=O)(=O)c1ccc2c(c1)s/c(=N/C(=O)c3ccc4ccccc4n3)/[nH]2 C09015594
Cc1ccc(cc1)[C@H]2C=C(N(c3n2nnn3)CC(=O)NC(C)C)c4ccc(cc4)C C64793253
CC[NH+]1CCc2c(sc3c2C(=N[C@H](N3)c4ccc(c(c4)[N+](=O)[O-])Cl)O)C1 C04556320
CC[NH+]1CCc2c(sc3c2C(=N[C@@H](N3)/C=C\c4ccc(cc4)[N+](=O)[O-])O)C1 C04556331
Cc1cc(cc(c1C)[N+](=O)[O-])S(=O)(=O)NC2CC([NH2+]C(C2)(C)C)(C)C C05235083
CC(C)OC(=O)c1c(c2c3c(c([nH+]c2s1)N4CCOCC4)COC(C3)(C)C)N C06727860
Cc1cc(c2c(c1)c(nc(n2)NC3=[NH+][C@@H](CC(=O)N3)c4ccccc4)C)C C00887798
CC1(Cc2c(c(sc2C([NH2+]1)(C)C)NC(=O)Cc3ccc4c(c3)OCO4)C#N)C C09521542
C[C@H]1CCCCN1c2[nH]c(=O)c3c(n2)C[NH+](CC3)Cc4ccc(cc4O)OC C12182640
CC1CCN(CC1)c2[nH]c(=O)c3c(n2)CC[NH+](C3)Cc4ccc(cc4O)OC C12183084
CC(C)(C)c1c(c[nH]n1)C[NH+]2CCC(CC2)(c3ccc4c(c3)OCO4)O C12116810
CCOC(=O)c1c(c2c3c(c([nH+]c2s1)N4CCCCC4)COC(C3)(C)C)N C13775174
C[C@@H]1C[C@@H](C[NH+](C1)[C@@H](C)C(=O)NC(=O)NC23CC4CC(C2)CC(C4)C3)C C20680950
C[C@H]1CCCC[C@H]1NC(=O)NC(=O)C[NH+]2CCC(CC2)C(=O)N3CCCCCC3 C21584516
c1cc(cc(c1)Br)/[NH+]=c\2/c(cc3cc(ccc3o2)[N+](=O)[O-])C(=O)N C04615076
Cc1c(sc2c1/c(=[NH+]/c3ccc4c[nH]nc4c3)/nc([nH]2)CN5CCOCC5)C C24001801
c1cc(ccc1C=C2CCC(=C2[NH+]3CCOCC3)c4cc(ccc4O)O)[N+](=O)[O-] C12491397
c1cc(ccc1/C=C\2/CCC(=C2[NH+]3CCOCC3)c4cc(ccc4O)O)[N+](=O)[O-] C32690966
CC(=O)[NH+]=c1ccc-2c(cc(oc2c1)O)CSc3[nH]nc(n3)C(C)(C)C C32883988
c1cc(cc(c1)[N+](=O)[O-])[C@@H]2c3cccn3CCC[NH+]2Cc4cccc(c4O)O C35790063
c1cc2c(c(c1)Cl)C(=O)NC3(N2)CC[NH+](CC3)Cc4ccc(cc4)[N+](=O)[O-] C35937949
C[C@@H]1C[C@H](C[NH+](C1)Cc2c(nc3n2cc(cc3)N)c4ccc(cc4)[N+](=O)[O-])C C36274304
c1cc(c(cc1Cl)[N+](=O)[O-])Oc2cc(ccc2C[NH3+])Br C38081498
Cc1ccc2=[NH+]C(=O)C(=c2c1)NNc3nc4ccccc4c(=O)n3c5ccccc5 C15776865
CC(C)Oc1ccc(cc1OC)[C@@H]2[C@H]3C(=c4ccccc4=[NH+]C3=O)OC(=C2C#N)N C39325780
C[C@@H]1CCC[C@@H]([C@@H]1C)NC(=O)[C@@H]2CN(CC23CC[NH2+]CC3)C(=O)[C@@H]4CCC=CC4 C39637465
CSc1ccc(cc1)[C@H]2[C@@H]3C(=c4ccccc4=[NH+]C3=O)OC(=C2C#N)N C39919345
CCOc1ccc(cc1)[C@@H]2[C@@H]3C(=c4ccccc4=[NH+]C3=O)OC(=C2C#N)N C39919352
CCOC(=O)C1=C(OC2=c3cc(ccc3=[NH+]C(=O)[C@@H]2[C@@H]1c4ccccc4)C)N C39960928
c1ccc2c(c1)cccc2Oc3c(c(ncn3)N4CCN(CC4)c5cccc[nH+]5)N C40683406
c1ccc2c(c1)CCN(C2)c3c(c([nH+]cn3)N4CCCc5c4cccc5)N C40780071
C[C@@H]1CCC[NH+](C1)[C@@H](C)CNC(=O)N2CCC(CC2)n3c4ccccc4[nH]c3=O C46364863
C[C@@H]1CCC[NH+](C1)[C@@H](C)CNC(=O)N2CCN(CC2)c3ccccc3O C46367481
Cc1c(c(n([nH+]1)C)N)COc2c(cc(cc2Br)Cl)[N+](=O)[O-] C50833068
COc1cc(ccc1O)c2ccc\3c(c2)NC(=O)/C3=C\C4=c5cccnc5=[NH+]C4 C52627335
COCc1c(c2n(n1)C(=C/C(=C\3/C4=C(CCC4)[NH+]=N3)/N2)O)c5ccc(cc5)Cl C19594252
c1ccc2c(c1)cc(o2)CN3Cc4c([nH+]c[nH]4)C[C@H]3C(=O)NC5CCCCC5 C15676288
CCCc1cc(c(cc1O)O)[C@@H]2C(=CN=[NH+]2)c3ccc4c(c3)OCCCO4 C39729622
c1ccc2=[NH+][C@H]3CN(CCC3=c2c1)C(=O)NCC(=O)Nc4ccccc4F C63270865
c1ccc2=[NH+][C@@H](C=c2c1)[C@H]3NN[C@@H]4N3N=C(S4)COc5ccc(cc5)F C63280142
CC1CCN(CC1)C2=NC3=N[NH+]=C([C@@H]3C4=C2CN(CC4)C5CCCCC5)N C20547150
CC1CCN(CC1)C2=NC3=N[NH+]=C([C@H]3C4=C2CN(CC4)C5CCCCC5)N C20547150
C/C(=[NH+]/c1nc2n(n1)[C@H](C=C(N2)c3ccc(cc3)Cl)c4ccccc4)/O C02311558
Cc1c(ccc2c1oc(=O)cc2C[NH2+]C3(CCCCCC3)c4nc(on4)C)O C63511998
c1ccc2=[NH+][C@@]3(c4ccccc4NC3=O)N(C(=c2c1)O)Cc5ccc6c(c5)OCO6 C36353497
c1ccc2c(c1)N/C(=[NH+]\C3CCCC3)/[C@@]4(N2)CCCN(C4)S(=O)(=O)c5cccnc5 C65260026
CC(C)(C)/[NH+]=C\1/[C@@]2(CCN(C2)C(=O)[C@H]3C4=C(CCCC4)N=N3)NCc5ccccc5N1 C65265998
CC(C)(C)/[NH+]=C\1/[C@]2(CCN(C2)C(=O)c3ccc(s3)Cl)Nc4cccnc4N1 C65266446
CC[NH+]1CCC2(CC1)N[C@@H](CC(=N2)c3ccc4c(c3)OCO4)c5ccccc5O C65297914
C[NH+]1CCC2(CC1)N[C@@H](CC(=N2)c3ccc4c(c3)OCO4)c5cc(ccc5O)Cl C65298031
CNc1c2c([nH+]c(n1)N3CC[C@H]([C@@H](C3)O)c4ccc5c(c4)OCO5)CCC2 C65375331
C[C@@H]1CCC[NH+](C1)Cc2cs/c(=N\S(=O)(=O)c3c[nH]c4c3cccn4)/[nH]2 C66249377
CC[C@]1(C(=O)N(C(=O)N1)CC(=O)Nc2ccc(cc2C)Cl)c3ccccc3 C04305352
c1cc2c(ccc3c2c(c1)C(=O)N3)S(=O)(=O)Nc4ccc(cc4)C(=O)Cl C05516166
C[C@@H]1CCCC[C@@H]1NC(=O)NC(=O)COC(=O)c2cc(ccc2Cl)Cl C07108665
Cc1cccc(c1)NC2=NC(=O)/C(=C/c3cc(c(c(c3)OC)O)OC)/S2 C07163879
CCCn1c(c(c(=O)n(c1=O)C)c2csc(n2)c3ccc(cc3)C(C)C)N C08296988
COc1ccc(c(c1)OC)/C=C\2/C(=O)N/C(=N/Nc3ccccc3)/S2 C02313307
COc1ccc2c(c1)cc(c(n2)Cl)/C=N/NC(=O)c3ccccc3O C02395385
CCCc1ccc(cc1)S(=O)(=O)Nc2ccc3c(c2)OCC(C(=O)N3)(C)C C09168704
CC[C@]1(C(=O)N(C(=O)N1)CC(=O)N[C@@H]2CCCC[C@@H]2C)c3ccc(cc3)C C09450990
Cc1ccccc1c2nc(on2)CSc3nc(c4ccsc4n3)N C09157830
Cc1cc(nc(n1)SCc2nnc(o2)c3ccc(cc3)C(C)(C)C)N C09338900
CCc1ccc(s1)S(=O)(=O)Nc2ccc3c(c2)C(=O)NC(CO3)(C)C C08962303
CCOc1ccc2c(c1)[nH]c(n2)S[C@H](C)c3[nH]c(=O)c4ccccc4n3 C05691583
C[C@H]1CCCC[C@@]12C(=O)N(C(=O)N2)CC(=O)Nc3cccc(c3)C(C)C C14093606
c1ccc(cc1)NC(=O)CN2c3ccccc3/C(=N\Nc4ccccc4)/C2=O C15774663
CCOC(=O)C1=C(NC2=C([C@@H]1c3ccc(c(c3)O)OC)C(=O)CC(C2)(C)C)C C00628582
CCCOc1ccc(cc1OC)[C@@H]2[C@@H]3CCCC=C3C(=C(C2(C#N)C#N)N)C#N C01836631
CCOC(=O)C1=C(Oc2c(c(c3c(n2)CCCCC3)N)[C@@H]1c4ccncc4)C C28968788
CC(C)c1ccccc1NC(=O)CN2C(=O)[C@@](NC2=O)(C)C3CCCCC3 C14197959
COC(=O)NC(=O)c1c2c(sc1NC(=O)C3CCCCC3)CCCCC2 C09298399
CC(C)NC(=O)[C@@H]1CN(C[C@H]1c2cccc(c2)OC)C(=O)NC(C)(C)C C36045950
CC(C)NC(=O)[C@H]1CN(C[C@H]1c2cccc(c2)OC)C(=O)NC(C)(C)C C36045951
Cc1cc(nc(n1)SCC(=O)N/N=C/c2cc(cc(c2O)Cl)Cl)C C08336652
COc1ccc(cc1OC)/C=C/2\C(=O)N/C(=N/Nc3ccccc3)/S2 C08969965
C[C@H]1CCC[C@H](C1)OC(=O)C2=C(NC(=O)N[C@@H]2c3ccccc3OC)C C01201176
C[C@H]1CCC[C@H](C1)OC(=O)C2=C(NC(=O)N[C@@H]2c3ccc(cc3)OC)C C05002936
Cc1ccccc1C(=O)Oc2ccc3c(c2)OC(=C([C@H]3c4ccco4)C#N)N C38657260
c1ccc(cc1)C2=C[C@H](N=N2)C(=O)N/N=C/c3c4ccccc4ccc3O C38937428
CC(C)(C)C[C@H]1CCC2=C(C1)[C@@H](N=N2)C(=O)N/N=C/c3ccc(cc3)O C39576653
CC(C)(C)C[C@H]1CCC2=C(C1)[C@H](N=N2)C(=O)N/N=C/c3ccc(cc3)O C39576655
COc1ccc(c(c1)/C=C/2\C(=O)N/C(=N/c3ccc(cc3)O)/S2)OC C05555334
CCOC(=O)C1=C(C(=N[C@@H]1C)NC(=O)/C=C\2/C(c3ccccc3N2)(C)C)C C40141131
c1ccc2c(c1)nc(s2)c3ccc(o3)CNC(=O)NCc4ccc(cc4)C#N C48310134
CC(C)(C)[C@H]1CCCC[C@H]1NC(=O)NCCc2nnc3n2CCCCC3 C48371284
c1cc(ccc1C#N)NC(=O)Cc2csc(n2)Nc3ccc(cn3)Cl C49460605
Cc1ccc(c(c1)[C@H]2C(=C(NC(=O)N2)CN3C[C@H](C[C@@H](C3)C)C)C(=O)OC)C C49946943
C[C@H](c1ccc(cc1)Cl)NC(=O)CN2C(=O)C3(CCCCCC3)NC2=O C04287946
c1ccc2c(c1)cccc2OC[C@@H](CN3C(=O)C4(CCCCCC4)NC3=O)O C21559265
CCn1c(=O)c2ccccc2nc1NNC(=O)/C=C/c3cccc4c3cccc4 C58520703
c1cc(c(cc1[N+](=O)[O-])N)C(=O)OCc2ccc(cc2F)Br C58556720
C[C@@H]1CC[C@@H]([C@@H](C1)NC(=O)Nc2ccc(nc2)S(=O)(=O)C)C(C)C C59056893
C=CCN1c2ccccc2/C(=N/NC(=O)c3cc(ccc3O)Cl)/C1=O C17431754
CCC[C@@H]1CCc2c(sc(n2)NC(=O)c3ccc([nH]c3=O)c4ccco4)C1 C60309086
CC(C)(C)C[C@@H]1CCCN1C(=O)Nc2ccc(c(c2)Cl)N3CCNC(=O)C3 C61771162
CC(C)(C)[C@@H]1CCCC[C@H]1NC(=O)C(=O)Nc2ccc3c(c2)nc(o3)C4CC4 C41553822
Cc1ccc(cc1)NC(=O)CSC2=NN/C(=C\3/C=Nc4c3cccc4)/O2 C08735000
C[C@@H]1CC(=C(N1CC=C)C)c2csc(n2)NC(=O)c3c4ccccc4[nH]n3 C39930065
c1ccc2c(c1)cc(o2)c3c(cn[nH]3)/C=C/4\C(=O)N=C(S4)NC5CCCC5 C66406637
CC(C)c1ccc(cc1)S(=O)(=O)Nc2ccc3c(c2)[nH]c(n3)[C@H]4CCCO4 C66445501
c1ccc(cc1)OC(=O)NC2CCN(CC2)C(=O)Cc3ccccc3O C67178922
C/C(=N/OCC(=O)N/N=C/1\c2ccccc2N(C1=O)C[NH+]3C[C@]4(C[C@@H]3CC(C4)(C)C)C)/c5cccs5 C05910081
Cc1ccccc1S(=O)(=O)N(C[C@@H](C[NH+](Cc2ccccc2)Cc3ccccc3)O)c4ccccc4 C02948054
C[C@]12CCC[C@]([C@H]1CCC(=C)[C@@H]2CCc3ccoc3C[NH2+][C@@H](Cc4ccccc4)C(=O)OC)(C)C(=O)OC C08771537
CC(C)CN1[C@@H]([C@@H](c2ccccc2C1=O)C(=O)NCCC[NH+](Cc3ccccc3)C(C)C)c4cccs4 C09433323
CC(C)CN1[C@H]([C@@H](c2ccccc2C1=O)C(=O)NCCC[NH+](Cc3ccccc3)C(C)C)c4cccs4 C09433324
CC[NH+](CC)CCCN1[C@@H](/C(=C(/c2ccc(c(c2)Cl)OCC)\O)/C(=O)C1=O)c3ccc(cc3)OCC C09044138
CCCCN(CCC(=O)NC1CC[NH+](CC1)Cc2ccccc2)c3nc(ns3)Cc4ccc(cc4)C C16528162
CCCN(Cc1cccn1Cc2ccc(o2)C(=O)NC3CC[NH+](CC3)Cc4ccccc4)C(=O)CC(C)C C16533925
CC[NH+](CC)CCC[C@@H](C)NC(=O)CSc1nc(cc(n1)Cl)N2CCN(CC2)c3ccccc3F C16611519
CC[NH+](CC)CCC[C@H](C)NC(=O)CSc1nc(cc(n1)Cl)N2CCN(CC2)c3ccccc3F C16611520
CCCC[NH+](CCCC)CCNC(=O)CN1c2ccccc2S/C(=C/c3cccc(c3)Cl)/C1=O C20181110
CCCC[NH+](C)CCCNC(=O)CN1c2ccccc2S/C(=C\c3ccc(cc3)C(F)(F)F)/C1=O C20727935
c1cc(c(c(c1)Cl)CSCCNC(=O)[C@H]2CCC[NH+](C2)Cc3nc(no3)c4cccs4)Cl C31056634
c1ccc(cc1)CC(=O)Nc2nnc(s2)S[C@@H]3C[C@H]4C[NH+]([C@@H]3[C@H]4Br)Cc5ccccc5 C33376856
CC[NH+](CC)CCC[C@@H](C)NC(=O)[C@@H](C)Sc1nc2c(c3cc(ccc3n2Cc4ccc(cc4)C)C)nn1 C33941633
CC[NH+](CC)CCC[C@H](C)NC(=O)[C@@H](C)Sc1nc2c(c3cc(ccc3n2Cc4ccccc4F)C)nn1 C35157730
CC[NH+](CC)CCC[C@@H](C)NC(=O)[C@H](C)Sc1nc2c(c3cc(ccc3n2Cc4ccccc4F)C)nn1 C35157731
CC[NH+](CC)CCC[C@H](C)NC(=O)[C@H](C)Sc1nc2c(c3cc(ccc3n2Cc4ccccc4F)C)nn1 C35157732
CC(C)C[NH+](Cc1ccc(cc1)N(C)C)CC(=O)N(CCc2c[nH]c3c2cccc3)Cc4ccc(cc4)Cl C35518686
CC(C)c1ccc(cc1)n\2cc([nH]/c2=N\C(=O)CN(CC[NH+](C)C)C(=O)c3ccccc3F)c4ccccc4 C35673662
CC(C)C[NH+](Cc1ccccc1OC)Cc2ccc(o2)C(c3ccc(cc3)OC)(c4ccc(cc4)OC)O C35745113
COc1ccc(cc1)C(c2ccc(cc2)OC)(c3ccc(o3)C[NH+](Cc4cccc(c4OC)OC)C5CC5)O C35745185
CC1CCN(CC1)c2c(c(no2)c3ccccc3)C[NH+](Cc4ccco4)C[C@@H](COCc5ccccc5)O C35758143
CC1CCN(CC1)c2c(c(no2)c3ccccc3)C[NH+](Cc4ccccc4)C[C@@H](COCc5ccco5)O C35758154
CCC[NH+](C[C@H](COc1ccccc1C)O)CC(=O)N2CCc3c(ccs3)[C@@H]2COc4ccccc4 C35778642
Cc1ccsc1C[NH+](CCc2c[nH]c3c2cccc3)Cc4nc(co4)C(=O)N(C)Cc5ccccc5 C36073613
CC[C@@H]1CCCC[NH+]1CCCNC(=O)CN(c2ccc(cc2)OCC)S(=O)(=O)c3ccc(cc3)Cl C36116221
Cc1ccc(cc1)C[NH+](CCOC)Cc2ccc(o2)C(c3ccc(cc3)OC)(c4ccc(cc4)OC)O C36145492
c1ccc(cc1)COC[C@H](C[NH+](Cc2ccccc2Cl)C[C@@H]3CC(=NO3)c4ccccc4Cl)O C36146359
CC(C)[NH+](Cc1ccc(o1)C(c2ccc(cc2)OC)(c3ccc(cc3)OC)O)Cc4cc(cc(c4)OC)OC C36203681
C[C@@H]1CCCC[NH+]1CCCNC(=O)[C@@H](C2CCCC2)N3CCN(CC3)C(=O)c4ccc(cc4)C(C)(C)C C36256780
C[C@H]1CCCC[NH+]1CCCNC(=O)[C@@H](C2CCCC2)N3CCN(CC3)C(=O)c4ccc(cc4)C(C)(C)C C36256785
Cc1cccc(c1)Oc2c(c(nn2C)c3ccccc3)C[NH+](CC4CC4)C[C@H](COc5ccccc5C)O C36306573
Cn1c(c(c(n1)c2ccccc2)C[NH+](Cc3ccco3)C[C@H](COc4ccccc4)O)Oc5ccccc5 C36308106
Cc1ccccc1OC[C@H](C[NH+](Cc2ccco2)Cc3c(nn(c3Oc4ccccc4)C)c5ccccc5)O C36308146
Cc1ccc(c(c1)C)OC[C@@H]2c3ccsc3CCN2C(=O)C[NH+](CC=C)C[C@@H](Cc4ccccc4)O C36309423
CCC[NH+](C[C@H](COc1ccccc1)O)CC(=O)N2CCc3c(ccs3)[C@@H]2COc4cccc(c4)C C36309488
C[C@H](c1nnc(n1c2ccc(cc2)F)SCC(=O)N[C@@H]3C[C@H]4CC[C@@]3(C4(C)C)C)[NH+]5CCCCC5 C36430652
CC(C)C(=O)N1CCc2ccc(cc2[C@H]1c3ccc(cc3)F)OCc4ccc(o4)C(=O)NCC[NH+]5CCCC5 C37603940
CCOC(=O)c1c2c(sc1NC(=O)CN3CC[NH+](CC3)Cc4ccc(cc4)SC)C[C@@H](CC2)C C39972139
CCCC[NH+](CCCC)CCCN1[C@H](c2c(=O)c3cc(ccc3oc2C1=O)C)c4ccc(c(c4)OC)O C40008194
c1cc(cc(c1)Cl)c2ccc(o2)C[NH+](C[C@H](COc3ccc(cc3)Cl)O)[C@@H]4CCS(=O)(=O)C4 C40314008
COc1ccc(cc1)[C@@H](CNC(=O)c2ccc(o2)S(=O)(=O)c3ccc(cc3)Cl)[NH+]4CCCCC4 C40322052
CCCOc1ccc(cc1)[C@@H](CNC(=O)c2ccc(o2)S(=O)(=O)c3ccc(cc3)C)[NH+](CC)CC C40322794
CCOc1cc(ccc1OCc2c(cccc2Cl)F)C[NH2+]CCSc3nnnn3c4ccccc4 C40737438
Cc1ccccc1COc2c(cc(cc2Cl)C[NH2+]CCCSc3nnnn3c4ccccc4)OC C40742465
CCCC[NH+](CCCC)Cc1c(ccc2c1oc(c(c2=O)c3ccc(c(c3)OC)OC)C(F)(F)F)O C41584270
Cc1c(c(=O)oc2c1c(cc3c2CCC(O3)(C)C)OC)CC(=O)NCCC4=c5cc(ccc5=[NH+]C4)OC C63270507
CCOCCCNC(=O)[C@H](c1ccc(cc1)Cl)N(Cc2cccs2)C(=O)CC3=c4ccccc4=[NH+]C3 C63617083
C[C@@H]1C(=c2ccccc2=[NH+]1)CCN(Cc3cc(c(c(c3)OC)OC)OC)C(=S)Nc4ccccc4OC C63655006
CCOc1cc(ccc1OC)[C@@H](c2ccc3ccc(nc3c2O)C)Nc4cccc[nH+]4 C03640831
CCOC(=O)C1=C(NC(=O)N[C@@H]1c2cc(ccc2C)C)C[NH+]3C[C@H](C[C@@H](C3)C)C C04625042
CCOc1cc(c(cc1S(=O)(=O)NC2CC([NH2+]C(C2)(C)C)(C)C)OCC)C C04937426
C[C@@H](c1ccc(cc1Cl)Cl)[NH2+]CC(=O)Nc2cc3c(cc2C(=O)C)OCO3 C08121678
Cc1ccc(c(c1)NC(=O)C(=O)NC[C@@H](c2ccc3c(c2)CCCN3C)[NH+](C)C)C C09135454
CN1CCCc2c1ccc(c2)[C@H](CNC(=O)C(=O)Nc3ccc(c(c3)F)F)[NH+]4CCCC4 C09135602
C[C@]1(C(=O)N(C(=O)N1)Cc2ccsc2)C3CC[NH+](CC3)Cc4cc5ccccc5[nH]4 C11871111
COc1cccc(c1OC)[C@H]2c3c(c4ccccc4[nH]3)CC[NH+]2Cc5ccc(o5)CO C12057013
Cc1cc(c(cc1OC)C)C[NH+]2CCC(CC2)[C@]3(C(=O)NC(=O)N3)CCC(C)C C12213907
C[C@@H](C(=O)NC1(CCCCC1)C#N)[NH+](C)CC(=O)Nc2ccccc2C(F)(F)F C12774385
CC(C)Oc1ccc(cc1CO)C[NH+]2CCC[C@@H](C2)Nc3ccc4c(c3)OCO4 C15064185
CCn1cc(c2c1cccc2)[C@@H](C[NH+]3CCC4(CC3)C[C@@H](c5ccc(cc5O4)OC)O)O C19524768
C[C@H]1CCCC[NH+]1CCCNC(=O)Nc2cn(c(=O)c3c2cccc3)CC(C)C C20941500
c1cc2c(cc1C(=O)N)CCO[C@H]2CC[NH+]3CCC(=CC3)c4c5ccc(cc5on4)F C26494494
CCCCSc1nc(c2c3c(sc2n1)CCC3)N4CC[NH+](CC4)CC(=O)N C34757275
c1ccc(cc1)[C@@H]2CC(=NN2C(=O)C[NH+]3CCC(CC3)C(=O)N)c4ccccc4Cl C36342368
CC1(CC(CC([NH2+]1)(C)C)NC(=O)CN(C)S(=O)(=O)c2ccc(cc2)Br)C C02881508
CC1(Cc2c(c(sc2C([NH2+]1)(C)C)NC(=O)COc3ccccc3F)C(=O)OC)C C38806145
CC(C)CCNC(=O)[C@H]1CN(CC12CC[NH2+]CC2)C(=O)c3cccc4c3-c5ccccc5C4=O C39601048
CC[C@@H](C)CNC(=O)[C@H]1CN(CC12CC[NH2+]CC2)C(=O)c3cccc4c3-c5ccccc5C4=O C39605778
C[C@H]1CCCC[C@H]1NC(=O)[C@@H]2CN(CC23CC[NH2+]CC3)C(=O)CCc4ccc(cc4)OC C39636125
Cc1ccc(cc1)[C@H](C)NC(=O)[C@H]2CN(CC23CC[NH2+]CC3)C(=O)c4ccccc4OC C39639250
CC[C@@H](C)C(=O)N1C[C@@H](C2(C1)CC[NH2+]CC2)C(=O)NC[C@@H](C)Oc3ccc(cc3)C C39666036
CCOc1ccccc1C(=O)N2C[C@@H](C3(C2)CC[NH2+]CC3)C(=O)NCc4cc(cc(c4)C)C C39694788
CC[NH+](CC(=O)N1C[C@H](Oc2c1cccc2)C(=O)N)C3C4CC5CC(C4)CC3C5 C40155670
c1ccc2c(c1)c(nc([nH+]2)N3CCN(CC3)c4cccc(c4)Cl)NCCCO C41150394
CC(C)c1ccccc1OC[C@@H](C[NH+]2CCC(CC2)n3c4ccccc4[nH]c3=O)O C45521324
CC(C)(C)c1ccc(cc1)C[NH+](C)CC(=O)N2CCc3c2ccc(c3)S(=O)(=O)N C45605990
CC(C)(C)c1ccc(cc1)NC(=O)C[NH+]2CCC(CC2)n3c4ccccc4[nH]c3=O C45630963
CC(C)[C@@H](C(=O)/N=c\1/[nH]c(cs1)C[NH+]2CCCCC2)NC(=O)c3ccc(cc3)F C22289641
c1c(cc(c(c1Br)OC[C@H](C[NH2+]C2CC2)O)Br)[N+](=O)[O-] C50441319
CCCNC(=O)N1CCC2(CC1)[NH2+][C@H](C(=O)N2Cc3ccccc3)Cc4ccccc4 C36026752
CCCNC(=O)N1CCC2(CC1)[NH2+][C@@H](C(=O)N2C[C@@H](C)CC)Cc3ccccc3 C36026799
CCc1ccc(cc1)/C=C\2/C(=O)c3ccc(c(c3O2)C[NH2+][C@H]4CCS(=O)(=O)C4)O C57312354
CC[C@@H](CNC(=O)C(=O)Nc1ccccc1N2CCc3c2cccc3)[NH+]4CCCC4 C41594149
CCc1cc(c(c(c1)C(C)(C)C)O)C[NH+](C)CC(=O)N[C@H]2CCS(=O)(=O)C2 C60065841
Cc1ccc(cc1)[C@@H](CNC(=O)CNC(=O)c2ccc(o2)Br)[NH+](C)C C60162042
CC[NH+](CC)Cc1ccc(o1)C(=O)NNC(=O)c2c(c3c(cccc3s2)F)C C60211585
C[C@@H]([C@H]1C[C@H]2CC[C@@H]1C2)[NH2+][C@@H](C)C(=O)Nc3ccc(cc3C(F)(F)F)[N+](=O)[O-] C60969414
c1cc(ccc1/C=C/C(=O)N2CCC[NH+](CC2)CC3CCCCC3)OCC(=O)N C62281411
C[C@@H](C(=O)Nc1cc(ccc1F)F)S[C@@H]2NN=C(N2C3CC3)C4=c5ccccc5=[NH+]C4 C39937772
C[C@H](C(=O)Nc1cc(ccc1F)F)S[C@@H]2NN=C(N2C3CC3)C4=c5ccccc5=[NH+]C4 C39937773
C[C@@H]1[C@@H](C(=O)N(N1C)c2ccccc2)NC(=S)NCCC3=c4ccccc4=[NH+]C3 C63330682
CC(C)[C@@H](C(=O)NCCC1=c2ccccc2=[NH+]C1)NC(=O)[C@@H]3Cc4ccccc4O3 C63818497
c1ccc2=[NH+]CC(=c2c1)CCNC(=O)NC[C@H](c3cccs3)N4CCOCC4 C63913170
C[C@H]1c2c(ncnc2S[C@@H]1C(=O)NC3CCCC3)NCCC4=c5ccccc5=[NH+]C4 C64002263
COc1c(cccn1)CNC(=O)NC[C@@H](c2cccs2)C3=c4ccccc4=[NH+]C3 C64066346
c1ccc2=[NH+]CC(=c2c1)C[C@@H](C(=O)NC3CC3)NS(=O)(=O)c4ccc(cc4)Cl C64340171
c1ccc2=[NH+][C@@H](C(=c2c1)CCC(=O)N3C[C@@H](Oc4c3cccc4)C(=O)N)c5ccc(cc5)F C64707607
CCc1ccc2c(c1)c(=O)c3c([nH]2)CC[NH+](C3)CC(=O)Nc4ccc(c(c4)Cl)OC C65035064
Cn1c(cc(n1)c2ccc3ccccc3c2)[C@H]4C[NH+]5CC[C@H]4C[C@@H]5CNS(=O)(=O)c6ccccc6 C08635478
CC1(C[C@@](CCO1)(CC[NH2+]C[C@@H]2[C@H]3C[C@H]4C(=C)CCC[C@@]4(C[C@H]3OC2=O)C)c5ccc(cc5)OC)C C08763176
Cc1ccc(cc1)S(=O)(=O)N[C@@H](C)[C@H](c2cccs2)[NH+]3CCN(CC3)c4ccccc4OC C09382685
C[C@H](C(=O)NC12CC3CC(C1)CC(C3)C2)Sc4nnc(n4c5ccc(cc5)F)C[NH+]6CCCCC6 C12136562
c1ccc(cc1)C[NH+]2CCc3c(c(c4ccccc4n3)C(=O)OCC(=O)Nc5cc(ccc5C#N)Cl)C2 C03233096
Cc1cc(c(c(c1)C)NC(=O)[C@H](C)Sc2nc3ccccc3c(=O)n2CC[NH+](C(C)C)C(C)C)C C12779426
C[NH+](C)CCNc1c2c(c3c4c(c(nc3s2)c5ccccc5)CCC4)nc(n1)SCc6ccccc6 C09425302
COCCCn1cnc2c(c1=O)c3c(s2)C[C@@H](CC3)[NH2+]CCC(c4ccccc4)c5ccccc5 C15004118
C[C@@H]1CCCC[NH+]1CCCNC(=O)C2CCN(CC2)C(=O)c3ccc(s3)n4ccc5c4cccc5 C15732338
CC[NH+](CC)CCCN1[C@H](/C(=C(/c2ccc3c(c2)C[C@@H](O3)C)\O)/C(=O)C1=O)c4ccc(cc4)Br C09311978
CC[NH+](CC)CCCN1[C@H](/C(=C(/c2ccc3c(c2)C[C@H](O3)C)\O)/C(=O)C1=O)c4ccc(cc4)Br C09312965
CC[NH+](CC)CCCN1[C@@H](/C(=C(/c2ccc3c(c2)C[C@H](O3)C)\O)/C(=O)C1=O)c4ccc(cc4)Br C09311979
c1ccc(cc1)n2c(nnn2)SCC[NH2+]Cc3c4ccccc4ccc3OCc5ccc(cc5)F C22108009
CC[NH+](CC)CCSCC(=O)O[C@@H]1C[C@@]([C@H]([C@@H]([C@@]23CC[C@@H]([C@]1([C@@H]2C(=O)CC3)C)C)C)O)(C)C=C C25757055
CC(C)(C)c1ccc(cc1)c2nc(on2)C[NH+]3CCC(CC3)C(=O)NCCCSc4ccc(cc4)Cl C30977819
CC[NH+](CC)CCSCC(=O)O[C@@H]1C[C@@]([C@H]([C@@H]([C@]23CC[C@H]([C@@]1([C@H]2C(=O)CC3)C)C)C)O)(C)C=C C31983175
C[C@@H]1CCCC[NH+]1CCCNC(=O)CCCSc2nc3ccccc3c(=O)n2c4cccc(c4)F C33530123
Cc1ccc(cc1)NC(=O)Cn2c(=O)c3c4c(sc3nc2N5CC[NH+](CC5)CC(=C)C)CCCC4 C34747200
Cc1ccc(cc1)NC(=O)C[NH+]2CCN(CC2)c3c4c5c(sc4nc(n3)SCC=C)COC(C5)(C)C C34750006
CCNC(=O)N(CC[NH+]1CCN(CC1)C(=O)c2ccc(c(c2)Cl)Cl)CC3=CC[C@H]4C[C@@H]3C4(C)C C34998095
C[C@@H]1CCCC[NH+]1CCCNC(=O)CCCSc2nc3ccccc3c(=O)n2c4ccccc4F C35144504
c1cc(ccc1N2CCN3c4ccc(cc4C[C@@H]([C@@H]3C2)C(=O)NCC[NH+]5CCCCC5)C(F)(F)F)F C35555995
Cc1ccc(cc1)OC[C@@H]2c3ccsc3CCN2C(=O)C[NH+](CC4CC4)C[C@@H](c5ccccc5)O C35779019
CC(C)C[NH+](C[C@H](c1ccccc1)O)CC(=O)N2CCc3c(ccs3)[C@@H]2COc4cccc(c4)F C35779043
CC(C)C[NH+](C[C@@H](c1ccccc1)O)CC(=O)N2CCc3c(ccs3)[C@@H]2COc4ccc(cc4)F C35779094
CC(C)OC[C@H](C[NH+](Cc1cccc(c1)Cl)C[C@@H]2CC(=NO2)c3ccc(c(c3)Cl)Cl)O C36146383
c1ccc(cc1)OC[C@@H](C[NH+](Cc2ccc(cc2)F)C[C@@H]3CC(=NO3)c4ccc(c(c4)Cl)Cl)O C36146738
CC(C)[NH+](Cc1cccc(c1OC)OC)Cc2ccc(o2)C(c3cccc(c3)F)(c4cccc(c4)F)O C36202368
COc1cccc(c1)C[NH+](Cc2ccc(o2)C(c3cccs3)(c4cccs4)O)C[C@@H]5CCCO5 C36203392
COc1cccc(c1)C[NH+](Cc2ccc(o2)C(c3cccs3)(c4cccs4)O)C[C@H]5CCCO5 C36203398
CC[NH+](C[C@H](c1ccccc1)O)CC(=O)N2CCc3c(ccs3)[C@@H]2COc4ccc(cc4)C(C)C C36308861
CCCCc1ccc(cc1)C(=O)N2CC[NH+](CC2)[C@H](C3CCCC3)C(=O)Nc4ccc(cc4)C(C)C C36311788
C[C@@H]1CCCC[NH+]1CCCN2C(=O)c3cc4ccc(cc4n3C[C@@]2(C)C(=O)NC5CCCCC5)OC C37006478
CC[NH+](CC)CCSCC(=O)O[C@@H]1C[C@@]([C@H]([C@@H]([C@@]23CC[C@H]([C@@]1([C@@H]2C(=O)CC3)C)C)C)O)(C)C=C C04217557
CC[NH+]1CCN(CC1)[C@H](c2ccc(cc2)C(C)C)c3c4c(sc3NC(=O)c5ccco5)CCCC4 C38546597
Cc1cccc(c1)OC[C@H]2c3ccsc3CCN2C(=O)C[NH+](C[C@@H](c4ccccc4)O)CC(C)C C35778563
C[C@@]12CCCC(=C)[C@H]1C[C@H]3[C@@H](C2)OC(=O)[C@@H]3C[NH2+]CC[C@@]4(CCOC(C4)(C)C)c5ccc(cc5)OC C43604392
Cc1ccc(cc1)S(=O)(=O)N(CC(=O)NCc2ccc(cc2)C[NH+]3CCC[C@@H](C3)C)c4ccccc4 C44877756
CC[NH+](CC)CCSCC(=O)O[C@@H]1C[C@@]([C@H]([C@@H]([C@]23CC[C@@H]([C@]1([C@@H]2C(=O)CC3)C)C)C)O)(C)C=C C44964193
CC[C@@H](C)CN1C(=O)[C@@H]([NH2+]C12CCN(CC2)S(=O)(=O)c3ccc(cc3)Cl)Cc4ccccc4 C36027374
CC[C@H](C)CN1C(=O)[C@H]([NH2+]C12CCN(CC2)S(=O)(=O)c3cccc(c3)Cl)Cc4ccccc4 C36027401
C[NH+]1CCC(CC1)N(Cc2ccc3c(c2)OCO3)C(=S)Nc4ccc(cc4Cl)C(F)(F)F C34897230
C[NH+]1CCC(CC1)N(Cc2ccc3c(c2)OCO3)C(=S)Nc4cc(ccc4C(F)(F)F)Cl C34853243
CC[NH+](CC)CCSCC(=O)O[C@@H]1C[C@@]([C@H]([C@@H]([C@]23CC[C@H]([C@@]1([C@@H]2C(=O)CC3)C)C)C)O)(C)C=C C31291648
c1ccc(cc1)C[NH+]2CCN(CC2)Cc3c(ccc4c3oc(=O)c(c4)c5nc(cs5)c6ccccc6)O C41584954
Cc1cccc(c1NC(=O)[C@@H](c2ccc(cc2)Cl)N(CCC3=c4ccccc4=[NH+][C@@H]3C)C(=O)C)C C63506923
c1ccc(cc1)CNC(=O)CSC2=Nc3ccccc3C4=N[C@@H](C(=O)N42)CC5=c6ccccc6=[NH+]C5 C63707958
c1ccc(cc1)CNC(=O)CSC2=Nc3ccccc3C4=N[C@H](C(=O)N42)CC5=c6ccccc6=[NH+]C5 C63707960
COC(=O)[C@@H]1C[C@H](CN1Cc2ccc(cc2)F)NC(=O)[C@@H]3C(=c4cc(ccc4=[NH+]3)Cl)c5ccccc5 C64084190
COc1ccc(cc1S(=O)(=O)NC[C@@H](c2cccs2)C3=c4ccccc4=[NH+]C3)Br C64713758
C[NH+]1CCc2c(sc(c2C(=O)OC)/N=C/c3cc(cc(c3O)OC)Cl)C1 C04739511
CCC(CC)C(=O)N1CC[NH+](CC1)Cc2[nH]c(=O)c3c4c(sc3n2)CCCC4 C04861025
CC[C@H]1CCCC[NH+]1CC(=O)N2Cc3c(c4ccccc4[nH]3)C[C@@H]2C(=O)OC C02106347
C[C@@H]1CCC[C@H]([C@@H]1C)NC(=O)C[NH+]2CCN(CC2)S(=O)(=O)c3cccs3 C08130950
c1cc2c(cc1[C@@H]3[C@H]4CCCC[C@]4(CC[NH+]3CC(=O)N5CCCCC5)O)OCO2 C02102159
CCCNC(=O)C[NH+]1CCN(CC1)c2c3c4c(sc3ncn2)C[C@H](CC4)C C09503220
CCOc1cccc2c1OC3(CC[NH+](CC3)C)N4[C@H]2CC(=N4)c5cccc(c5)O C10214567
COc1cc(cc(c1)OC)C[NH+]2CCOc3c(cc(cc3O)c4cccnc4)C2 C12162687
C[C@H]1CCCN(C1)c2[nH]c(=O)c3c(n2)CC[NH+](C3)Cc4ccc5c(c4)cccn5 C12117875
Cc1c(c(n(n1)CC(=C)C)C)C[NH+]2CCC(CC2)(c3ccc4c(c3)OCO4)O C12188202
CCOC(=O)[C@@]1([C@@H]2[C@@H]([C@H]([NH2+]1)c3ccc(cc3)C)C(=O)N(C2=O)c4ccccc4)C C12497012
CCc1cc2c(cc(=O)oc2c(c1O)C[NH+](C)Cc3ccc4c(c3)OCCO4)C C12972037
C=CCn1c2c(c(n1)C(=O)N3CCOCC3)C[C@H](CC2)[NH2+]C4CCCCCC4 C14533157
c1cc(oc1)[C@@H](CNC(=O)c2cc(=O)c3cc(ccc3o2)Cl)[NH+]4CCCCC4 C15859890
c1ccc2c(c1)nc(o2)c3ccc(cc3)N4C(=O)C[C@@H](C4=O)[NH2+]C5CCCCC5 C19832234
c1cc(cnc1)CN2CCC(CC2)[NH+]3CCC[C@H](C3)Nc4ccc5c(c4)OCO5 C15072034
CCc1nc([nH]n1)Sc2c3c(c(sc3nc(n2)C[NH+]4CCC(CC4)C)C)C C22530274
c1ccc(cc1)/C=C/C[NH+]2CCN(CC2)CN3C(=O)C4(CCCCC4)NC3=O C22875469
c1cc(oc1)[C@@H](CNC(=O)c2cc(=O)c3cc(ccc3o2)Cl)[NH+]4CCCC4 C23732751
C[NH+](Cc1ccc2c(c1)OCO2)CC(=O)N3CCC(=CC3)c4c[nH]c5c4cccc5 C27228296
Cc1ccc(cc1)Cn\2cccc/c2=[NH+]\C(=O)Cc3c4ccccc4c(=O)[nH]n3 C29385808
C[C@@H]1CN(CC[NH2+]1)C(=O)c2ccc(o2)CSc3ccc(nn3)c4ccccc4 C35306006
C[C@@H]1CCc2c(sc(c2C(=O)OC)NC(=O)C[NH+]3CCn4cccc4[C@@H]3C)C1 C36007132
c1cc(sc1)c2nc(on2)C[NH+]3CCC(CC3)C(=O)N[C@@H]4C[C@H]5CC[C@@H]4C5 C38872738
COc1cc(cc(c1O)Br)/C=N/N2[C@@H]([NH+]=NC2=S)c3ccccc3 C38889644
C[NH+](C)[C@H](CNC(=O)N1CCC[C@H]1c2nc3ccccc3s2)c4ccco4 C43137529
C[C@H]1CCCC[NH+]1CCNC(=O)CN2c3cccc4c3c(ccc4)S2(=O)=O C44532852
CC(C)C[C@@H]1C(=O)N(C2([NH2+]1)CCN(CC2)C(=O)C3CCCC3)Cc4ccco4 C35665624
CC[C@H](C)[C@@H]1C(=O)N(C2([NH2+]1)CCN(CC2)S(=O)(=O)c3ccc(cc3)C)CC C36029109
Cc1c(c([nH]c(=O)c1C#N)C)CCC(=O)N2CCC(CC2)C[NH+]3CCCCCC3 C52994045
Cc1ccc(s1)[C@H](C)NC(=O)N2CCN(CC2)Cc3cn4ccccc4[nH+]3 C54733488
c1cc2c(cc1S(=O)(=O)NCc3ccc([nH+]c3)N4CCCCCC4)CCO2 C56075430
c1ccc(cc1)c2c3ccc(c(c3on2)CN4CCN(CC4)c5cccc[nH+]5)O C41585927
CC[C@@H]1c2ccsc2CC[NH+]1CC(=O)Nc3cc4c(cc3C(=O)C)OCO4 C58070482
Cc1cc(nc([nH+]1)C(C)C)N2CCN(CC2)[C@@H](C)C(=O)N[C@@H]3CCCC[C@@H]3C C27545225
CSC1=[NH+]C2=NC3=C([C@@H](N2N1)c4cccs4)C(=O)C[C@@H](C3)c5ccco5 C19960080
c1ccc2=[NH+]C(=O)[C@@H](C=c2c1)C(=O)Nc3ccc(c4c3cncc4)N5CCCCC5 C39760305
Cc1cc(no1)CNc2c3c4c(sc3nc(n2)C[NH+]5CCCC5)CCCC4 C63248448
Cc1ccc2=[NH+][C@H](C(=c2c1)CCNC(=O)c3cc4cc(ccc4oc3=O)OC)C C63329124
c1ccc2=[NH+]C(=O)[C@H](C=c2c1)C(=O)Nc3ccc4c(c3)sc(n4)N5CCCC5 C38739128
C[C@@H]1C(=C2C(=NC(=NC2=O)SC[C@@H]3[NH+]=C(NO3)C)S1)c4ccc(cc4)F C64202371
Cc1ccc(cc1)[C@@H](CNC(=O)N2CCN(CC2)C(=O)C(C)C)[NH+]3CCCC3 C64237575
Cc1cc2c(cc1C)n(c(=O)c(n2)C)CC(=O)NCCC3=c4ccccc4=[NH+]C3 C64491192
Cc1ccc2=[NH+][C@@H](C(=c2c1)C)[C@H]3NC(=NO3)CCN(C)C(=O)c4ccc(cc4)F C64678705
Cc1ccc2=[NH+][C@@H](C=c2c1)[C@H]3NC(=NO3)CCN(C)C(=O)c4ccc(c(c4)C)C C65182051
Cc1ccc2=[NH+][C@@H](C(=c2c1)C)[C@@H]3NC(=NO3)CCN(C)C(=O)c4ccc(s4)C C65182713
C[C@H]1CN(C[C@@H](O1)C)CCNC(=O)N(C)C2CC[NH+](CC2)C3CCC(CC3)C C66177140
c1c(cc(c2c1OCO2)Br)CNC(=O)N3CC[C@H](C3)[NH+]4CCCC4 C66189144
c1ccc(c(c1)[C@H]2CN(CCO2)C(=O)NC[C@@H](c3ccco3)[NH+]4CCCC4)F C67036725
c1ccc(c(c1)[C@@H]2CN(CCO2)C(=O)NCc3ccc([nH+]c3)N4CCCC4)F C67043361
COC(=O)c1cccc(c1)N/C=C/2\C(=O)NC(=S)N(C2=O)CCC3=CCCCC3 C05489597
CCOC(=O)C1=C(NC(=O)N[C@@H]1c2ccc(cc2)C)CS(=O)(=O)c3ccccc3 C05031494
CC1(Cc2c(sc(c2C(=O)OC)NC(=O)N(CCO)Cc3ccccc3)CO1)C C06670368
CC[C@@H](CO)NC(=O)c1cc2c(n(c1=O)c3ccc(cc3)OC)CC(CC2=O)(C)C C06732727
Cc1ccc(c(c1)C)C(=O)NNC(=O)CN(C)S(=O)(=O)c2ccc(s2)Cl C08143403
C/C(=N\N=C/1\N=C([C@H](S1)CC(=O)Nc2ccccc2C(F)(F)F)O)/c3ccco3 C08385062
CC(C)c1ccc(cc1)CN(C2CC2)C(=O)Cn3c(=O)c4ccccc4c(n3)C(=O)N C08723565
Cc1ccc(cc1)S(=O)(=O)N[C@@H](C(C)C)C(=O)NC[C@@H]2COc3ccccc3O2 C08938949
CC(=O)NCCc1ccc(cc1)c2csc(n2)NC(=O)[C@H]3Cc4ccccc4C(=O)O3 C12988551
C[C@H](c1ccc(cc1)n2ccnc2)NC(=O)CCc3[nH]c(=O)c4c5c(sc4n3)CCCC5 C15565852
Cc1c2c(ncnc2sc1C(=O)NCC3(CCCC3)N4CCOCC4)NCC=C C19743422
C[NH+](C)CCN1[C@@H](C(=C(C1=O)[O-])C(=O)c2c[nH]c3c2cccc3)c4cccc(c4)OC C13732580
c1ccc(cc1)N([C@@H]2CCS(=O)(=O)C2)C(=O)COC(=O)c3cc(ccc3N)Cl C21466427
C[C@]1(Cn2c3ccccc3cc2C(=O)N1C)C(=O)NCC(=O)NCCc4cccs4 C21919669
CCN1C(=O)c2cc3ccccc3n2C[C@@]1(C)C(=O)NCC(=O)NCc4ccccc4F C21919882
C[C@@H]1C[NH+](C[C@H](O1)C)Cc2csc(n2)/N=C(/c3ccc(s3)NC(=O)C4CC4)\[O-] C22305061
CC1=C([C@H](C2=C(N1)CC(CC2=O)(C)C)c3ccc(c(c3)OC)O)C(=O)OCCOC C03094397
C[C@@H](c1ccc(c(c1)F)F)NC(=O)CN2C(=O)[C@](NC2=O)(C)c3ccc(cc3)OC C23547912
Cc1cc(ccc1NC(=O)COC(=O)C[C@H]2C(=O)Nc3ccccc3O2)Br C24091838
CCc1c(cc(s1)C(=O)NNC(=O)CSc2nncn2c3ccc(cc3)C)C C25601645
Cc1ccc(cc1)[C@@]2(C(=O)N(C(=O)N2)CC(=O)NC[C@H](c3cccs3)N(C)C)C C27675542
C[C@]1(C(=O)N(C(=O)N1)CC(=O)NC[C@@H]2CCCc3c2cccc3)c4ccc(cc4)OC C30894907
Cc1c(c(=O)n(n1C)c2ccccc2)NC(=O)CCC(=O)N[C@@H]3CCC[C@@H]([C@H]3C)C C23441530
COC(=O)[C@H](Cc1c[nH]c2c1cccc2)NC(=O)c3cc4c(c(c3)Cl)OCCO4 C32716610
COc1ccc(cc1)/C=C\2/C(=O)N(C(=O)S2)CCCC(=O)Nc3ccccc3O C33317827
Cc1c(sc2c1c(=O)[nH]c(n2)CS[C@@H](C)C(=O)NC[C@@H]3COc4ccccc4O3)C C32995777
CC(C)(C)NC(=O)[C@H](c1ccco1)N(c2ccccc2Cl)C(=O)[C@@H]3CCC(=O)N3 C36548464
Cc1c(c([nH]c1C(=O)OCC(=O)Nc2c(c3c(s2)C[C@H](CC3)C)C#N)C)C(=O)C C03279936
CCn1c(=O)c(c(n(c1=O)Cc2ccccc2)N)C(=O)CN3c4ccccc4C[C@@H]3C C02616667
c1cc(oc1)c2nc(c(o2)SCC(=O)N)S(=O)(=O)c3ccc(cc3)Br C02461106
c1ccc(cc1)/C=C/C(=O)Nc2nc(cs2)CC(=O)NCc3cn4ccccc4n3 C38739486
CC1=CC(=N[C@H]1C(=O)N2CCC(CC2)[C@@]3(C(=O)NC(=O)N3)CCCc4ccccc4)C C39356576
CCCN(C(=O)[C@@H]1CC(=C2[NH+]1Cc3ccccc3N2)Cl)S(=O)(=O)Oc4ccccc4 C39544712
C[C@H](c1ccc2c(c1)NC(=O)CO2)NC(=O)c3cc(c(nc3)OCC(F)(F)F)Cl C40120357
Cc1c(cco1)C(=O)Nc2nc(cs2)CC(=O)N[C@H](C)c3ccc(c(c3)F)OC C40131532
Cc1c(cco1)C(=O)NNC(=O)c2ccc(o2)COc3cccc(c3)Br C40140401
CCCn1c2ccc(cc2nc1SCC(=O)N3[C@@H](CCC[C@H]3C)C)S(=O)(=O)N C06979201
C[C@H](C(=O)N(C)Cc1[nH]c(=O)c2c(n1)ccs2)NC(=O)c3ccc(cc3)C(C)(C)C C22184863
C[C@@H]1Cc2cc(ccc2N1C(=O)COC(=O)C3(CCC3)c4ccc(cc4)F)S(=O)(=O)N C45853766
CC[C@H](C)[C@@H](C(=O)Nc1cc2ccccc2nc1)NC3=NS(=O)(=O)c4c3cccc4 C45872914
CC[C@H](c1ccccc1OC)NC(=O)CN2C(=O)[C@@]3(C[C@@H](CC(C3)(C)C)C)NC2=O C46729634
c1ccc(cc1)/C=C/C(=O)N2CCC(CC2)C(=O)NCc3ccc(cc3)N4CCNC(=O)C4 C46771555
CCc1c(snn1)C(=O)Nc2c(c3c(s2)CCCC3)C(=O)NC[C@H]4CCCO4 C04941919
CC(C)c1ccc2c(c1)cc(c(=O)[nH]2)CNS(=O)(=O)c3ccc(cc3OC)OC C49597343
C[C@H](C(=O)c1ccc2c(c1)CCN2C(=O)C)OC(=O)c3cc(c(cc3OC)N)Cl C16753243
C[C@]12CC[C@H](C1(C)C)C[C@H]2NC(=O)CCNS(=O)(=O)c3ccc4c(c3)OCCCO4 C58593137
COc1ccc\2c(c1)CCC/C2=N\NC(=O)CNS(=O)(=O)c3ccc(cc3)Cl C15226014
CC(C)[C@@H](C(=O)Nc1nnc(s1)C(C)(C)C)NS(=O)(=O)c2ccccc2F C59888310
CCOC(=O)[C@]1([C@@H]2[C@@H]([C@@H](N1)c3ccccc3F)C(=O)N(C2=O)C)Cc4ccc(cc4)O C20150422
CCOc1cc(ccc1O)[C@@H]2CC(=O)NC3=NC(=NC(=O)[C@H]23)SCc4ccccc4 C64773129
CC[NH+](CC)CCCCC1CC[NH+](CC1)CC(=O)N2C[C@@H](C(=O)Nc3c2cccc3)C C05807581
CC[NH+](CC)C[C@H](C[NH+]1CCN(CC1)S(=O)(=O)c2ccc(cc2)Cl)O C06935033
COCC(=O)NC[C@H]1C[C@@H]2CC[NH+]1C[C@@H]2C[NH+]3CCC(CC3)Cc4ccccc4 C08635598
C[NH+](Cc1ccc(cc1)OC[C@H](C[NH+]2CCc3ccccc3C2)O)Cc4ccon4 C11813597
CC[NH+]1CCC[C@@H]1CNC(=O)CCC2CC[NH+](CC2)CC3=Cc4cccc(c4OC3)OC C11933804
C[NH+]1CCC(CC1)N(C)C(=O)CC[C@@H]2CCC[NH+](C2)Cc3ccc(cc3)OCCO C12021507
c1ccc2cc(ccc2c1)C[NH+]3CCNC(=O)[C@@H]3CC(=O)N4CC[NH+](CC4)C5CCCC5 C12094033
C/C=C(\C)/C[NH+]1CCC(CC1)[C@]2(C(=O)N(C(=O)N2)CCC[NH+](C)C)Cc3ccc(cc3)F C14879051
CC(C)(CN1[C@@H](CCC1=O)CC[NH2+]Cc2cc3c(cc2Cl)OCO3)C[NH+](C)C C15069775
Cc1[nH+]ccn1CC2(CC[NH+](CC2)Cc3ccc(cc3F)N4CCCCC4)O C19287981
C[NH+]1CCN(CC1)C[C@H]2C[NH+]3CC[C@H]2C[C@@H]3CNS(=O)(=O)c4ccccc4 C20503851
c1ccc(c(c1)C[NH2+]Cc2cc3cc4c(cc3nc2N5CC[NH+]6CCC[C@@H]6C5)OCO4)Cl C20909794
CC[NH+]1CCN(CC1)Cc2cccc(c2)OC[C@H](C[NH+](C)C3CCCCC3)O C22920186
CC[NH+]1CCN(CC1)Cc2cccc(c2)OC[C@@H](C[NH+](C)C3CCCCC3)O C22920192
COC(=O)[C@@H]1C(=c2ccccc2=[NH+]1)NC(=O)C[NH+]3CCC(CC3)Cc4ccccc4 C38591464
CCOC(=O)[C@H]1C(=c2cc(ccc2=[NH+]1)OC)NC(=O)CC[NH+]3CCCC(C3)(C)C C38610801
COCCCN[C@H]1/C(=N/S(=O)(=O)c2cccc(c2)Cl)/[NH+]=c3ccccc3=[NH+]1 C38980842
CCOc1ccc2=[NH+][C@H](C(=c2c1)NC(=O)C[NH+]3C[C@H](C[C@@H](C3)C)C)C(=O)OCC C39015719
c1ccc2c(c1)cccc2[C@H]3C(=CN=[NH+]3)C[NH2+]C[C@@H](c4ccccn4)N5CCOCC5 C39460927
CCCCNC(=O)C[NH+]1CCN(CC1)[C@H](c2ccccc2)C(=O)C3=c4ccccc4=[NH+]C3 C39735110
C[C@@H](C(=O)C1=c2ccccc2=[NH+]C1)S[C@H]3N[NH+]=C(N3c4ccccc4)N5CCOCC5 C39737802
CC(C)(CNC(=O)C[NH+](C)[C@@H]1CCS(=O)(=O)C1)[NH+]2CCc3ccccc3C2 C45578165
CC(C)(CNC(=O)C[NH+](C)[C@H]1CCS(=O)(=O)C1)[NH+]2CCc3ccccc3C2 C45578167
C[NH+](C)CCN(CCc1ccccc1)C(=O)NCc2ccc([nH+]c2)N3CCCC3 C45844885
Cc1ccc(cc1)N2C(=O)C[C@@H](C2=O)[NH2+]CC3CC[NH+](CC3)Cc4cccs4 C18220195
c1ccc2=[NH+]C([NH+]=c2c1)CCCCCNS(=O)(=O)c3cccc4c3nsn4 C63165609
Cc1ccc(cc1)C2=N[C@@H](SC2)NC(=O)CSC3[NH+]=c4ccccc4=[NH+]3 C63289652
c1ccc(cc1)CN2c3ccccc3[C@@](C2=O)(CC(=O)C4[NH+]=c5ccccc5=[NH+]4)O C04113199
COC(=O)[C@H](CC1=c2ccccc2=[NH+]C1)NC(=O)CCCC3=c4ccccc4=[NH+]C3 C63384354
CC[NH+](CC)CCC(=O)NC1=c2cc(ccc2=[NH+][C@H]1C(=O)OCC)Br C38601108
CCC[NH+](CCC)CCCNC(=O)[C@H]1C=C2C(=c3ccccc3=[NH+]C2=O)S1 C63479075
CCCC[NH+](CC)CCCNC(=O)[C@@H]1C=C2C(=c3ccccc3=[NH+]C2=O)S1 C63479122
CCCC[NH+](CC)CCCNC(=O)[C@H]1C=C2C(=c3ccccc3=[NH+]C2=O)S1 C63479123
CCOC(=O)[C@H]1C=CS[C@@H]1NC(=O)CS[C@@H]2[NH+]=c3ccc(cc3=[NH+]2)OC C63742964
CCOC(=O)[C@@H]1C=CS[C@H]1NC(=O)CS[C@@H]2[NH+]=c3ccc(cc3=[NH+]2)OC C63742965
Cn1c2c(c(n1)C(=O)N3CCCC3)C[C@@H](CC2)[NH2+]CCC4=c5ccccc5=[NH+]C4 C63980613
C[C@H]1C(=c2cc(ccc2=[NH+]1)F)CC(=O)NC[C@@H](c3cccc(c3)OC)[NH+](C)C C64069796
CC[NH+](CC)[C@@H](CNC(=O)C[C@H]1C=c2ccccc2=[NH+]C1=O)c3ccsc3 C64098204
CN1CC[NH+]=C1COc2ccc(cc2)NC(=O)CCCC3=c4ccccc4=[NH+]C3 C64108119
Cc1cc(ccc1NC(=O)C[NH+](C)[C@@H](C)C(=O)C2=c3ccccc3=[NH+]C2)Br C64143776
Cc1ccc(cc1)[C@H](CNC(=O)N2CCN(CC2)c3cc[nH+]cc3)[NH+]4CCCC4 C64237504
c1ccc2=[NH+]CC(=c2c1)CCNC(=O)CN3CC[NH+](CC3)Cc4ccsc4 C64698039
CCn1cc(c2c1ccc(c2)Cl)C[NH+]3CCC(CC3)C(=O)NCC[NH+](CC)CC C65060050
CC[NH+](CC)[C@H](CC(C)C)CNC(=O)N(C)C1CC[NH+](CC1)C2CCOCC2 C66176901
CCc1ccc(s1)C[NH2+]CCS(=O)(=O)N2CCN(CC2)c3cccc[nH+]3 C66587071
CC[NH+]1CCN(CC1)C(=O)CC2CCN(CC2)C(=O)NC[C@H](C)[NH+](CC)CC C66699441
CC[NH+]1CCN(CC1)C(=O)CC2CCN(CC2)C(=O)NCC[NH+](CC)C3CC3 C66702854
CC[C@@H](C)[NH+](C)CCNC(=O)N1CCC(CC1)CC(=O)N2CC[NH+](CC2)CC C66703138
CCCC[NH+]1CCCC[C@H]1CNC(=O)N(C)C2CC[NH+](CC2)C3CCOCC3 C66704597
CCc1[nH]c(c([nH+]1)CN(C[C@H]2CCCO2)CC3CC[NH+](CC3)C4Cc5ccccc5C4)C C46012412
C[C@@H](c1[nH]c(=O)c2c(csc2n1)c3ccccc3)[NH2+]CCc4ccc5c(c4)OCCO5 C08880608
Cc1ccc(cc1)CNC(=O)C(=O)NC[C@@H](c2ccc3c(c2)CCCN3C)[NH+]4CCCC4 C09135493
Cn1cccc1[C@@H](CNC(=O)C(=O)NCc2ccc(cc2)Cl)[NH+]3CCc4ccccc4C3 C11898361
Cn1cccc1[C@H](CNC(=O)C(=O)NCc2ccccc2Cl)[NH+]3CCc4ccccc4C3 C11898490
C[C@@H]1CCC[C@]2([C@@]13[C@@H](O3)[C@H]4[C@@H](C2)OC(=O)[C@H]4C[NH2+]CCc5c[nH]c6c5cc(cc6)OC)C C01866878
CC(C)(C)C(=O)N1CCCc2c1ccc(c2)[C@H](C[NH+]3CCC(CC3)(c4cccnc4)O)O C19081428
Cc1cccc(c1)C2(CC[NH+](CC2)C[C@@H](c3ccc4c(c3)C[C@@H](N4S(=O)(=O)C)C)O)O C19234499
Cc1c(c2ccccc2n1C)[C@@H](C[NH+]3CCC4(CC3)C[C@@H](c5ccc(cc5O4)OC)O)O C19581800
Cc1c(sc(n1)CCNC(=O)C[C@@H]2C(=O)NCC[NH+]2Cc3cccc4c3cccc4)C C20877701
COc1ccc(cc1)C[NH2+][C@@H]2[C@H]3CO[C@H](O3)[C@@H]([C@H]2[O-])[NH+]4CCC(CC4)Cc5ccccc5 C20463761
COC1=C[C@H]2C[C@H]3CO[P@@](=O)(N[NH+]3C[C@@H]2C=C1Cc4ccccc4)c5ccccc5O C39467143
c1ccc2c(c1)ccc(n2)C(=O)N3C[C@@H](C4(C3)CC[NH2+]CC4)C(=O)NCc5ccc(c(c5)Cl)F C39623024
Cc1ccc(cc1)CC(=O)N2C[C@H](C3(C2)CC[NH2+]CC3)C(=O)NCCc4ccc(cc4)OC C39635160
Cc1ccccc1CC(=O)N2C[C@@H](C3(C2)CC[NH2+]CC3)C(=O)NCCc4ccc(cc4)OC C39635161
C[C@H]1CCCC[C@H]1NC(=O)[C@@H]2CN(CC23CC[NH2+]CC3)C(=O)c4cc(ccc4Br)OC C39636005
Cc1cc(c(o1)C(F)(F)F)C(=O)N2C[C@H](C3(C2)CC[NH2+]CC3)C(=O)N[C@@H]4CCC[C@@H]([C@@H]4C)C C39637446
Cc1ccc(cc1)[C@H](C)NC(=O)[C@H]2CN(CC23CC[NH2+]CC3)C(=O)c4cc(oc4C(F)(F)F)C C39639392
CCOc1ccc(cc1)CCNC(=O)[C@@H]2CN(CC23CC[NH2+]CC3)C(=O)[C@@H]4CCC=CC4 C39654033
CCOc1ccc(cc1)CCNC(=O)[C@H]2CN(CC23CC[NH2+]CC3)C(=O)[C@H]4CCC=CC4 C39654041
c1ccc(cc1)[C@H](C#N)NC(=O)[C@@H]2CN(CC23CC[NH2+]CC3)C(=O)Cc4ccc(cc4)Cl C39662363
c1ccc(cc1)[C@H](C#N)NC(=O)[C@H]2CN(CC23CC[NH2+]CC3)C(=O)Cc4ccc(cc4)Cl C39662365
Cc1ccc(cc1)O[C@@H](C)CNC(=O)[C@@H]2CN(CC23CC[NH2+]CC3)C(=O)c4ccccc4F C39665904
Cc1ccc(cc1)O[C@H](C)CNC(=O)[C@H]2CN(CC23CC[NH2+]CC3)C(=O)c4ccccc4F C39665907
c1ccc2c(c1)CCO[C@@H]2CNC(=O)[C@@H]3CN(CC34CC[NH2+]CC4)C(=O)c5ccc(cc5Cl)Cl C39668836
c1ccc2c(c1)CCO[C@@H]2CNC(=O)[C@H]3CN(CC34CC[NH2+]CC4)C(=O)c5ccc(cc5Cl)Cl C39668838
c1ccc(cc1)CCC(=O)N2C[C@@H](C3(C2)CC[NH2+]CC3)C(=O)NC[C@@H]4c5ccccc5CCO4 C39668896
c1ccc(cc1)CCC(=O)N2C[C@H](C3(C2)CC[NH2+]CC3)C(=O)NC[C@@H]4c5ccccc5CCO4 C39668897
c1ccc2c(c1)CCO[C@H]2CNC(=O)[C@H]3CN(CC34CC[NH2+]CC4)C(=O)c5cc(cc(c5)Cl)Cl C39668947
c1ccc2c(c1)CCO[C@@H]2CNC(=O)[C@@H]3CN(CC34CC[NH2+]CC4)C(=O)c5cccc(c5Cl)Cl C39669036
c1ccc2c(c1)CCO[C@H]2CNC(=O)[C@@H]3CN(CC34CC[NH2+]CC4)C(=O)c5cccc(c5Cl)Cl C39669037
CCC(CC)C(=O)N1C[C@H](C2(C1)CC[NH2+]CC2)C(=O)NCc3ccc4c(c3)CCCN4C C39672203
Cc1ccc(c(c1F)C(=O)N2C[C@@H](C3(C2)CC[NH2+]CC3)C(=O)NCc4ccc5c(c4)CCCN5C)Cl C39672216
Cc1ccc(c(c1F)F)C(=O)N2C[C@@H](C3(C2)CC[NH2+]CC3)C(=O)NCc4ccc5c(c4)CCCN5C C39672222
Cc1ccsc1CNC(=O)[C@H]2CN(CC23CC[NH2+]CC3)C(=O)c4cccc5c4-c6ccccc6C5=O C39677149
Cc1ccsc1CNC(=O)[C@@H]2CN(CC23CC[NH2+]CC3)C(=O)CCc4ccc(cc4)OC C39677324
Cc1ccsc1CNC(=O)[C@H]2CN(CC23CC[NH2+]CC3)C(=O)CCc4ccc(cc4)OC C39677325
CC[C@@H](C)CC(=O)N1C[C@@H](C2(C1)CC[NH2+]CC2)C(=O)NCc3ccc(s3)c4ccccn4 C39677730
CC[C@H](C)CC(=O)N1C[C@H](C2(C1)CC[NH2+]CC2)C(=O)NCc3ccc(s3)c4ccccn4 C39677733
C[C@H](C(C)(C)C)NC(=O)[C@@H]1CN(CC12CC[NH2+]CC2)C(=O)c3cc(ccc3Br)OC C39684564
C[C@@H](Cc1ccccc1F)NC(=O)[C@@H]2CN(CC23CC[NH2+]CC3)C(=O)c4ccc5ccccc5n4 C39687190
Cc1ccc(c(c1F)C(=O)N2C[C@H](C3(C2)CC[NH2+]CC3)C(=O)NCc4ccc(cc4)n5cccc5)Cl C39690168
CC[C@@H](c1ccccc1)NC(=O)[C@H]2CN(CC23CC[NH2+]CC3)C(=O)c4cccc5c4-c6ccccc6C5=O C39695211
C[C@@H]1c2c(sc([nH+]2)NCC=C)C[C@@]3([C@H]1[C@H]([C@@H](CC3)[C@H](C)C(=O)N4CCOCC4)O)C C43548255
CC(C)C[C@H]1[C@@H]2[C@@H](C(=O)N(C2=O)CC=C)[C@]3([NH2+]1)c4cc(ccc4NC3=O)Br C15971971
CC(C)NC(=S)N1CCC2(CC1)[NH2+][C@H](C(=O)N2C[C@H]3CCCO3)Cc4ccccc4 C36027063
C[NH+](Cc1ccccc1c2ccccc2)CC(=O)N3CCc4c3ccc(c4)S(=O)(=O)N C60356550
C/C(=N\NC(=[NH2+])S[C@H]1CC(=O)N(C1=O)c2cccc(c2)Cl)/c3ccc(cc3)Cl C16675637
C[C@@H](CC1=c2ccccc2=[NH+]C1)NC(=O)/C=C\3/CS[C@@H](N3)c4ccc(c(c4)OC)OC C63280092
c1ccc2=[NH+]CC(=c2c1)[C@@H](CNS(=O)(=O)c3ccc4c(c3)CC(=O)N4)c5cccs5 C64707646
CCOc1cccc(c1O)[C@H]2CC(=NC3([NH2+]2)CCN(CC3)C(=O)C)c4ccc(cc4C)C C65298449
Cc1cc(c(n1c2ccc(cc2)S(=O)(=O)N)C)/C=N/NC(=O)c3ccccc3Br C01097182
c1cc(ccc1NC(=O)CSc2c3c4c(sc3ncn2)CCCCC4)S(=O)(=O)N C02845559
C[C@H]1CCc2c(sc(c2C(=O)N)NC(=O)[C@@H]3CCCN3S(=O)(=O)c4ccc(cc4)Cl)C1 C08928273
c1cc(ccc1S(=O)(=O)N2CCC[C@H]2C(=O)Nc3c(c4c(s3)CCCCC4)C(=O)N)Cl C08928319
CCCCOC(=O)C1=C(OC2=C([C@@]13c4cc(ccc4NC3=O)Br)C(=O)CCC2)N C09428594
CCCCOC(=O)C1=C(OC(=C([C@]12c3cc(ccc3NC2=O)Br)C(=O)C)C)N C02216670
C[C@@H]1CCc2c(sc(c2C(=O)N)NC(=O)[C@@H]3CCCN3S(=O)(=O)c4ccc(s4)Cl)C1 C10187194
C[C@H]1CCc2c(sc(c2C(=O)N)NC(=O)[C@H]3CCCN3S(=O)(=O)c4ccc(s4)Cl)C1 C10187197
c1ccc2cc(ccc2c1)OCC(=O)NNC(=S)NC(=O)c3ccc(o3)Br C12570753
c1ccc(cc1)c2cc(c3ccccc3n2)C(=O)NNC(=O)c4ccc5c(c4)NC(=O)CS5 C13148480
C[C@]12CC/C(=N/OCC(=O)NCCc3c[nH]cn3)/C=C1CC[C@@H]4[C@H]2CC[C@]5([C@@H]4CC[C@@]5(C#C)O)C C08740288
C[C@H]1CCc2c(sc3c2c(=O)n(c(n3)SCC(=O)NC(=O)N)c4ccccc4F)C1 C03529311
CC(C)[C@H](C(=O)Nc1ccc(cc1)S(=O)(=O)NC)NC(=O)C23CC4CC(C2)CC(C4)C3 C14942683
c1cc(cnc1)c2nc(c3c4c(sc3n2)CCCC4)NCc5ccc(cc5)S(=O)(=O)N C15208471
C[C@H]1CCc2c(cc(s2)C(=O)NNC(=O)CSCc3[nH]c(=O)c4c5c(sc4n3)CCC5)C1 C15557164
Cc1c(ccc(n1)c2ccccc2)C(=O)OCC(=O)Nc3c(c4c(s3)CCCC4)C(=O)N C16166331
c1ccc2c(c1)c(c[nH]2)C[C@@H]3C(=O)N(C(=O)N3)CC(=O)Nc4cccc(c4)I C20834082
Cc1cc2c(cc1Cl)c(cc(=O)o2)COC(=O)C[C@H](c3ccc(cc3)Cl)NC(=O)N C20921572
C[C@H](C(=O)Nc1c(c2c(s1)CCC2)C(=O)N)OC(=O)c3c4ccccc4nc5c3CCC5 C21602803
Cc1ccc(cc1)n2c(=O)c3c4c(sc3nc2S[C@@H](C(C)C)C(=O)NC(=O)N)CCC4 C22572101
CCc1nc2n(n1)c(c(s2)[C@H](c3cccc(c3)Br)[NH+]4CCC(CC4)C(=O)N)[O-] C22853730
Cc1ccc(cc1)c2n[nH]c(=S)n2CCC(=O)NNC(=O)c3cc4c(s3)CC[C@H](C4)C C24309687
CCc1c(c(nc(n1)S[C@H](C)C(=O)N[C@@H]2CCS(=O)(=O)C2)N)c3ccc(cc3)Cl C25589196
CCc1c(c(nc(n1)S[C@@H](C)C(=O)N[C@H]2CCS(=O)(=O)C2)N)c3ccc(cc3)Cl C25589202
CCc1c(c(nc(n1)S[C@H](C)C(=O)N[C@H]2CCS(=O)(=O)C2)N)c3ccc(cc3)Cl C25589209
c1ccc2c(c1)nc(s2)NN3C(=O)/C(=C/c4cc(ccc4OCC(=O)N)Cl)/SC3=S C32594777
C[C@H](C12CC3CC(C1)CC(C3)C2)NC(=O)CSc4nc5cc(ccc5n4C)S(=O)(=O)N C32946623
C[C@@H](C12CC3CC(C1)CC(C3)C2)NC(=O)CSc4nc5cc(ccc5n4C)S(=O)(=O)N C32946626
C[C@H]1C/C=C\[C@@H]2[C@@H](C(=C([C@@H]3[C@@]2([C@@H](/C=C\[C@@](C1=O)(C)O)OC(=O)C)C(=O)N[C@@H]3Cc4ccccc4)C)C)O C33838827
Cc1c2c(=O)n(c(=O)n(c2sc1C(=O)NN)Cc3ccccc3)CCCc4ccccc4 C34782669
Cc1ccc(c(c1)C)CN2CCN(CC2)C(=O)Nc3c(c4c(s3)COC(C4)(C)C)C(=O)N C34785122
c1ccc(c(c1)c2csc3c2c(=O)[nH]c(n3)CSc4nnc(n4N)C(F)(F)F)Cl C22517709
Cc1cc(=O)oc2c1cc(c(c2)OCC(=O)Nc3c(c4c(s3)CCCC4)C(=O)N)Cl C36259962
c1ccc(c(c1)/C=C\2/C(=O)N(C(=S)S2)CCC(=O)NNC(=O)c3ccccc3O)Cl C01774909
C[C@@H]1C/C=C/[C@@H]2[C@@H](C(=C([C@@H]3[C@@]2([C@@H](/C=C\[C@@](C1=O)(C)O)OC(=O)C)C(=O)N[C@@H]3Cc4ccccc4)C)C)O C38185644
Cc1ccc2c(c1)S[C@@H](N2)NC(=O)[C@@H]3CC(=O)N(C3)CCc4c[nH]c5c4cc(cc5)OC C39252449
C[C@@H]1c2c(ncnc2S[C@@H]1C(=O)N[C@@H]3CCOC(C3)(C)C)NCCc4c[nH]c5c4cccc5 C39353617
CC(C)CN(c1ccccc1O)C(=O)[C@H]2CC(=C3[NH+]2Cc4ccccc4N3)S(=O)(=O)c5ccccc5 C39544801
Cc1c(sc(n1)NC(=O)COc2ccc(cc2)Cl)Cc3ccc(cc3)S(=O)(=O)N C36639491
CCCc1cc2c(c(=O)n1CCO)[C@H](C(=C(O2)N)C(=O)OC)c3ccc(cc3Cl)Cl C40569641
c1cc(sc1)S(=O)(=O)c2cnc(nc2N)SCC(=O)NCc3ccc(cc3)Cl C45924985
CC[C@@H](C)N1C(=O)[C@@H]2[C@H](N[C@]3([C@@H]2C1=O)c4cc(ccc4NC3=O)F)Cc5c[nH]c6c5cccc6 C16021983
CCCCN1C(=O)[C@@H]2[C@@H](N[C@@]3([C@@H]2C1=O)c4cc(ccc4NC3=O)Br)Cc5ccc(cc5)O C20567096
Cc1ccccc1CC(=O)N(Cc2ccccc2)c3c(n(c(=O)[nH]c3=O)Cc4ccccc4)N C23119204
C[C@@]1(C(=O)N(C(=O)N1)NC(=O)CN[C@@H](c2ccc(cc2)F)c3cccs3)c4ccccc4 C12807934
Cc1ccc(c(c1)C)N2C(=O)c3ccccc3/C(=C/Nc4ccc(cc4)S(=O)(=O)N)/C2=O C06143126
CC(C)c1ccc(cc1)[C@H](c2cccs2)NS(=O)(=O)c3ccc4c(c3)[nH]c(=O)c(=O)[nH]4 C23403397
c1cc(ccc1NC(=O)CSc2nc([nH]n2)NN=C3CCCC3)I C59040386
CC[C@H](C)N1C(=O)[C@@H]2[C@H](N[C@]3([C@@H]2C1=O)c4cc(ccc4NC3=O)C)Cc5c[nH]c6c5cccc6 C15969995
CN(C)S(=O)(=O)c1cccc(c1)N/C(=[NH+]/N=C/c2cc(ccc2O)Br)/[S-] C13638218
C[NH+](C)CCN(Cc1cc2cc3c(cc2[nH]c1=O)OCCO3)C(=S)NCc4ccccc4 C06198570
C1C[C@H](C[NH+](C1)CCC(=O)NC(=O)NC23CC4CC(C2)CC(C4)C3)C(=O)N5CCOCC5 C09982968
Cn1cccc1[C@@H](CNC(=O)C(=O)Nc2cc(ccc2C#N)Cl)[NH+]3CCc4ccccc4C3 C11898429
CCCC[n+]1c(c(cc2c1nc3c(cccn3c2=O)C)C(=O)NCc4ccccc4Cl)N C02422895
c1ccc2c(c1)cccc2CN3CC[NH+](CC3)CC(=O)NN4C(=O)C5(CCCCC5)NC4=O C22782856
C[NH+](C)CCCN(Cc1cc2cc3c(cc2[nH]c1=O)OCCO3)C(=S)Nc4ccccc4 C06135720
CC(C)NC(=O)NC1CCN(CC1)c2ccccc2C(=O)N3CCN(CC3)c4cccc[nH+]4 C37524958
COc1c2ccoc2c(c3c1C(=O)CC4(O3)CC[NH+](CC4)Cc5ccc(cc5)C(=O)N)OC C39227178
c1ccc(cc1)CN(c2ccccc2O)C(=O)[C@@H]3C[C@H](C4=[N+]3Cc5ccccc5N4)c6ccccc6O C39542311
Cc1c(cccc1OC(=O)C)C(=O)N2C[C@H](C3(C2)CC[NH2+]CC3)C(=O)N[C@@H](C)c4ccccc4 C39596877
c1c(cc(cc1C(F)(F)F)F)C(=O)N2C[C@@H](C3(C2)CC[NH2+]CC3)C(=O)NC[C@H]4CCCO4 C39604699
Cc1ccc(cc1)CNC(=O)[C@H]2CN(CC23CC[NH2+]CC3)C(=O)c4ccccc4OC(=O)C C39634230
Cc1cc(=O)oc2c1cccc2OCC(=O)N3C[C@H](C4(C3)CC[NH2+]CC4)C(=O)NC5CCC5 C39635384
CCc1ccc(cc1)CCNC(=O)[C@@H]2CN(CC23CC[NH2+]CC3)C(=O)[C@@H]4CCCN4C(=O)C(F)(F)F C39654217
c1cc(ccc1C(=O)N2C[C@@H](C3(C2)CC[NH2+]CC3)C(=O)N[C@H]4CCSC4=O)OC(F)(F)F C39661106
COc1ccc(c(c1)C(=O)N2C[C@@H](C3(C2)CC[NH2+]CC3)C(=O)NCCS)Br C39662076
c1ccc2c(c1)CCO[C@@H]2CNC(=O)[C@@H]3CN(CC34CC[NH2+]CC4)C(=O)c5ccc(c(c5)F)C(F)(F)F C39668968
c1cc(oc1)CCNC(=O)[C@@H]2CN(CC23CC[NH2+]CC3)C(=O)c4ccc(cc4F)C(F)(F)F C39670922
Cc1cc(n(n1)CCCNC(=O)[C@H]2CN(CC23CC[NH2+]CC3)C(=O)c4cc(ccc4F)Cl)C C39671771
Cc1csc(n1)CNC(=O)[C@H]2CN(CC23CC[NH2+]CC3)C(=O)c4cc(cc(c4)F)C(F)(F)F C39672399
Cc1csc(n1)CNC(=O)[C@H]2CN(CC23CC[NH2+]CC3)C(=O)COc4cccc(c4)Cl C39672458
Cc1csc(n1)CNC(=O)[C@H]2CN(CC23CC[NH2+]CC3)C(=O)CCc4ccc(cc4)OC C39672642
CCC[C@H](C)NC(=O)[C@@H]1CN(CC12CC[NH2+]CC2)C(=O)[C@@H]3CCCN3C(=O)C(F)(F)F C39673499
Cc1cc(n(n1)CCNC(=O)[C@@H]2CN(CC23CC[NH2+]CC3)C(=O)c4ccc(c(c4)C(F)(F)F)F)C C39674956
C[C@@H](CCc1ccc(cc1)OC)NC(=O)[C@@H]2CN(CC23CC[NH2+]CC3)C(=O)c4cccnc4 C39675382
Cc1ccsc1CNC(=O)[C@H]2CN(CC23CC[NH2+]CC3)C(=O)[C@@H]4CCCN4C(=O)C(F)(F)F C39677139
CSCCC(=O)N1C[C@@H](C2(C1)CC[NH2+]CC2)C(=O)NC[C@@H]3CN(CCO3)Cc4ccccc4 C39677908
CSCCC(=O)N1C[C@@H](C2(C1)CC[NH2+]CC2)C(=O)NC[C@H]3CN(CCO3)Cc4ccccc4 C39677910
CSCCC(=O)N1C[C@H](C2(C1)CC[NH2+]CC2)C(=O)NC[C@H]3CN(CCO3)Cc4ccccc4 C39677911
CC(C)OC(=O)CNC(=O)[C@H]1CN(CC12CC[NH2+]CC2)C(=O)c3ccccc3C(F)(F)F C39678649
C[C@@H](c1ccncc1)NC(=O)[C@@H]2CN(CC23CC[NH2+]CC3)C(=O)c4cc(ccc4Br)OC C39681019
C[C@H](c1ccncc1)NC(=O)[C@H]2CN(CC23CC[NH2+]CC3)C(=O)c4csc(c4OC)Cl C39681062
Cc1nc(cs1)CNC(=O)[C@H]2CN(CC23CC[NH2+]CC3)C(=O)Cc4ccc(cc4)Cl C39682066
Cc1nc(cs1)CNC(=O)[C@H]2CN(CC23CC[NH2+]CC3)C(=O)c4cc(c(c(c4)Cl)OC)Cl C39682176
CCSc1c(cccn1)C(=O)N2C[C@H](C3(C2)CC[NH2+]CC3)C(=O)NCc4ccc(cc4)C#N C39684888
Cc1ccc(c(c1F)F)C(=O)N2C[C@@H](C3(C2)CC[NH2+]CC3)C(=O)NCc4ccc(cc4)n5cccc5 C39690178
CCSc1c(cccn1)C(=O)N2C[C@H](C3(C2)CC[NH2+]CC3)C(=O)NCc4ccccc4Br C39690656
Cc1ccc(c(c1F)F)C(=O)N2C[C@@H](C3(C2)CC[NH2+]CC3)C(=O)NCc4ccccc4N5CCOCC5 C39694330
CC[C@@H](c1ccccc1)NC(=O)[C@@H]2CN(CC23CC[NH2+]CC3)C(=O)c4cccc(c4C)OC(=O)C C39695304
CN1CCO[C@@H](C1)CNC(=O)[C@@H]2CN(CC23CC[NH2+]CC3)C(=O)c4ccccc4C(F)(F)F C39696640
CN1CCO[C@H](C1)CNC(=O)[C@@H]2CN(CC23CC[NH2+]CC3)C(=O)c4ccccc4C(F)(F)F C39696641
CN1CCO[C@H](C1)CNC(=O)[C@@H]2CN(CC23CC[NH2+]CC3)C(=O)c4cc(cc(c4)F)C(F)(F)F C39696681
CC(C)[C@@H](C(=O)NCc1ccccc1C[NH+](C)C(C)C)NC2=NS(=O)(=O)c3c2cccc3 C46756056
CC[NH+](CC)CCN/C=C/1\C(=O)NC(=O)N(C1=O)c2ccc(cc2)I C02303291
C[C@H](C1CC1)[NH+](Cc2ccccc2)CC(=O)c3c(n(c(=O)n(c3=O)C)Cc4ccccc4)N C24673742
CC[C@H](C(=O)N(CC)CC)Sc1nc2c(c([nH]n2)C)c([n+]1c3ccc(c(c3)C)Cl)N C58090445
c1ccc2=[NH+]CC(=c2c1)C3=NN[C@H](N3C4CC4)SCC(=O)N5CC(=O)Nc6c5cccc6 C39938862
c1cc2=[NH+][C@H]3CN(CCC3=c2cc1Cl)C(=O)NCCCC(=O)N[C@H]4CCS(=O)(=O)C4 C63303013
Cc1cccc2c1NC(=O)[C@@]23[C@H]4[C@@H]([C@@H](N3)CC5=c6ccccc6=[NH+]C5)C(=O)N(C4=O)CCOC C63383583
Cc1cccc2c1NC(=O)[C@@]23[C@H]4[C@@H]([C@H](N3)CC5=c6ccccc6=[NH+]C5)C(=O)N(C4=O)CCOC C63383588
CC(C)NS(=O)(=O)Cc1ccccc1C[NH2+][C@H](c2ccccc2)C(=O)N3CCCCC3 C08748102
CC(C)[C@@H](C(=O)NCCC[NH+]1CCc2ccccc2C1)NS(=O)(=O)c3cccs3 C09528441
CN1CCc2c1ccc(c2)[C@@H](CNC(=O)C(=O)Nc3ccccc3SC)[NH+]4CCCC4 C08964093
CN(C)c1ccc(cc1)[C@@H](CNC(=O)C(=O)NCCc2ccc(cc2)Cl)[NH+]3CCCC3 C10755687
CS(=O)(=O)Nc1cc(cc(c1)C(=O)N2CCCCC2)C[NH2+]Cc3ccccc3C(F)(F)F C12151587
CCn1c2c(c(n1)C(=O)N3CCSCC3)C[C@H](CC2)[NH2+]CCc4c([nH]c5c4cc(cc5F)F)C C14753316
c1ccc(c(c1)[C@@H]2N(CCS2)C(=O)C[NH+]3CCN(CC3)[C@H](c4ccc(cc4)Cl)C(=O)N)F C22928836
c1cc(ccc1C(c2ccc(cc2)F)[NH+]3CCN(CC3)CCS(=O)(=O)CCC(=O)N)F C24789026
Cc1ccc(c(c1)S(=O)(=O)NCCC(=O)NC[C@H](c2cccs2)[NH+]3CCCC3)C C27603125
COc1ccccc1CCNC(=O)[C@@H]2CSC3([NH2+]2)CCN(CC3)C(=O)c4cccs4 C33751511
CC(C)(C[NH+](CC=C)Cc1[nH]c(=O)c2c3c(sc2n1)CN(CC3)Cc4ccccc4)O C35744105
C#CCOC[C@H](C[NH+](Cc1ccccc1)Cc2[nH]c(=O)c3c4c(sc3n2)CCCC4)O C36156925
CC(C)[NH+](Cc1[nH]c(=O)c2c(csc2n1)c3cccc(c3)Cl)C[C@@H](COCC#C)O C36207926
CN(C)c1c(ccc[nH+]1)CNC(=O)[C@@H](CCSC)NC(=O)c2ccccc2Br C32685714
C[NH+](C)[C@@H](CNC(=O)CSCc1[nH]c(=O)c2c3c(sc2n1)CCC3)c4cccs4 C36685127
C[NH+](C)[C@H](CNC(=O)CSCc1[nH]c(=O)c2c3c(sc2n1)CCC3)c4cccc(c4)F C30014413
c1ccc(cc1)C[NH+]2CC[C@H](C2)NC(=O)CSCc3[nH]c(=O)c4c5c(sc4n3)CCC5 C36663992
CCOCCCNC(=O)[C@@H]1CN(CC12CC[NH2+]CC2)C(=O)c3cc(cc(c3)Cl)Cl C39604353
CC(C)OCCCNC(=O)[C@H]1CN(CC12CC[NH2+]CC2)C(=O)c3ccc(c(c3)F)C(F)(F)F C39605105
CC(C)OCCCNC(=O)[C@@H]1CN(CC12CC[NH2+]CC2)C(=O)c3ccc(cc3)Br C39605116
Cc1ccc(c(c1)C)CNC(=O)[C@@H]2CN(CC23CC[NH2+]CC3)C(=O)c4cc(oc4C(F)(F)F)C C39607205
CSCCC(=O)N1C[C@H](C2(C1)CC[NH2+]CC2)C(=O)N[C@@H]3CCC[C@H]3OCc4ccccc4 C39609071
CCSc1c(cccn1)C(=O)N2C[C@H](C3(C2)CC[NH2+]CC3)C(=O)NCc4ccc(c(c4)Cl)F C39622951
Cc1cc(c(o1)C(F)(F)F)C(=O)N2C[C@@H](C3(C2)CC[NH2+]CC3)C(=O)NCc4ccccc4Cl C39623232
Cc1ccc(c(c1)CNC(=O)[C@@H]2CN(CC23CC[NH2+]CC3)C(=O)c4csc(c4OC)Cl)C C39636621
CCOc1ccc(cc1)C(=O)N2C[C@@H](C3(C2)CC[NH2+]CC3)C(=O)NCCc4ccccc4F C39638839
CCOc1ccccc1CCNC(=O)[C@@H]2CN(CC23CC[NH2+]CC3)C(=O)c4ccccc4 C39652666
CCSCCNC(=O)[C@@H]1CN(CC12CC[NH2+]CC2)C(=O)c3cc(ccc3Br)OC C39656551
CCOc1cccc(c1)C(=O)N2C[C@H](C3(C2)CC[NH2+]CC3)C(=O)NCCSCc4ccccc4 C39658716
c1ccc(cc1)[C@H](C#N)NC(=O)[C@@H]2CN(CC23CC[NH2+]CC3)C(=O)c4ccc(c(c4)F)C(F)(F)F C39662323
Cc1cccc(c1C)CNC(=O)[C@@H]2CN(CC23CC[NH2+]CC3)C(=O)c4cc(oc4C(F)(F)F)C C39667632
Cc1cccc(c1C)CNC(=O)[C@H]2CN(CC23CC[NH2+]CC3)C(=O)c4cc(oc4C(F)(F)F)C C39667633
c1ccc2c(c1)CCO[C@@H]2CNC(=O)[C@@H]3CN(CC34CC[NH2+]CC4)C(=O)c5ccc(cc5)C(F)(F)F C39668900
c1ccc2c(c1)CCO[C@H]2CNC(=O)[C@@H]3CN(CC34CC[NH2+]CC4)C(=O)c5ccccc5C(F)(F)F C39668905
c1ccc(c(c1)C(=O)N2C[C@@H](C3(C2)CC[NH2+]CC3)C(=O)NCc4ccc(cc4)OC(F)F)F C39673240
CCC[C@@H](C)C(=O)N1C[C@@H](C2(C1)CC[NH2+]CC2)C(=O)NCc3ccc(cc3)OC(F)F C39673250
CCC[C@@H](C)C(=O)N1C[C@H](C2(C1)CC[NH2+]CC2)C(=O)NCc3ccc(cc3)OC(F)F C39673252
C[C@H](CCc1ccc(cc1)OC)NC(=O)[C@H]2CN(CC23CC[NH2+]CC3)C(=O)CCSC C39675369
C[C@H](c1cccc(c1)OC)NC(=O)[C@H]2CN(CC23CC[NH2+]CC3)C(=O)c4cc(ccc4F)Cl C39676763
CC(C)COCCCNC(=O)[C@H]1CN(CC12CC[NH2+]CC2)C(=O)c3ccc(cc3)C(F)(F)F C39683170
c1ccc(cc1)CCCC(=O)N2C[C@H](C3(C2)CC[NH2+]CC3)C(=O)NCc4ccc(cc4)C#N C39684910
c1ccc(c(c1)C(=O)N2C[C@@H](C3(C2)CC[NH2+]CC3)C(=O)NCc4ccc(cc4)n5cccc5)F C39689961
Cc1ccc(c(c1F)C(=O)N2C[C@H](C3(C2)CC[NH2+]CC3)C(=O)NCc4ccc(cc4)n5cccc5)F C39690164
c1ccn(c1)c2ccc(cc2)CNC(=O)[C@H]3CN(CC34CC[NH2+]CC4)C(=O)c5cc(ccc5F)Cl C39690252
CC[C@@H](c1ccccc1)NC(=O)[C@H]2CN(CC23CC[NH2+]CC3)C(=O)c4cc(oc4C(F)(F)F)C C39695357
CCOc1ccccc1C(=O)N2C[C@@H](C3(C2)CC[NH2+]CC3)C(=O)NCCSC(C)(C)C C39696446
CCSc1c(cccn1)C(=O)N2C[C@@H](C3(C2)CC[NH2+]CC3)C(=O)NCCSC(C)(C)C C39696474
CCC[NH+](CC(=O)NNC(=O)Cc1nc(cs1)C)[C@@H](C)c2ccc(c(c2)Cl)Cl C59404970
c1ccc2=[NH+]CC(=c2c1)CCNC(=O)CCNS(=O)(=O)c3ccccc3C(F)(F)F C64057235
c1ccc2=[NH+]CC(=c2c1)[C@H](CNC(=O)CCN3CNc4c(ccs4)C3=O)c5cccs5 C64176502
c1cc(c(cc1Cl)Cl)CO/N=C/NC(=O)C2CCN(CC2)c3c(cc(c[nH+]3)C(F)(F)F)Cl C08925761
c1ccc(cc1)COc2ccc(cc2Br)C[NH2+]CCSc3nnnn3c4ccccc4 C10475411
CCc1ccc2c(c1)cc(c(=O)[nH]2)C[NH+](Cc3ccccc3OC)[C@H](CC)c4nnnn4C5CCCCC5 C13063666
CC[C@H](c1nnnn1C2CCCCC2)[NH+](Cc3ccc(cc3)OC)Cc4cc5cc(c(cc5[nH]c4=O)C)C C13064603
CC[C@H](c1nnnn1Cc2ccccc2)[NH+](Cc3ccc(cc3)OC)Cc4cc5c(cc(cc5[nH]c4=O)C)C C13064874
CC[C@@H](c1nnnn1Cc2ccc(cc2)OC)[NH+](Cc3cc4c(cc(cc4[nH]c3=O)C)C)C5CCCC5 C13064897
CC[C@@H](c1nnnn1CCc2ccccc2)[NH+](Cc3cccs3)Cc4cc5c(cc(cc5[nH]c4=O)C)C C13064985
CC[C@@H](c1nnnn1C2CCCCC2)[NH+](Cc3ccc(cc3)OC)Cc4cc5ccc(c(c5[nH]c4=O)C)C C13065041
CC[C@@H](c1nnnn1C(C)(C)CC)[NH+](Cc2ccccc2OC)Cc3cc4c(ccc(c4[nH]c3=O)C)C C13065185
Cc1cccc2c1[nH]c(=O)c(c2)[C@H](c3nnnn3C4CCCC4)[NH+](CCc5ccccc5)Cc6cccs6 C06443919
Cc1ccc2cc(c(=O)[nH]c2c1C)C[NH+](C3CCCC3)[C@H](c4nnnn4CCc5ccccc5)C(C)C C13499165
CCC(C)(C)n1c(nnn1)[C@H](C(C)C)[NH+](Cc2cc3cc(ccc3[nH]c2=O)OCC)C4CCCCC4 C13500674
Cn1c(nnn1)SCC[NH2+]Cc2cc(ccc2OCc3ccc(cc3Cl)Cl)Br C16363661
CCOc1cc(cc(c1OCc2ccc(cc2Cl)Cl)Cl)C[NH2+]CCSc3nnnn3C C16688577
CC[C@H](c1nnnn1CCc2ccccc2)[NH+](Cc3ccco3)Cc4cc5cc(cc(c5nc4O)C)C C08624845
CC[NH+](CC)CCCNc1c(nc(s1)S(=O)(=O)c2ccc(cc2)C)S(=O)(=O)c3ccc(cc3)C C21148755
Cc1c(c(c(c(c1C)C)S(=O)(=O)NC[C@H](c2ccc3c(c2)CCCN3C)N4CC[NH+](CC4)C)C)C C21775206
CC(C)CCn1c(nnc1SCc2cc(oc-3cc(=[NH+]C(=O)C)ccc23)O)COc4ccccc4 C24848303
C[C@H](Cc1cccs1)[NH+](Cc2ccc(cc2)OC)Cc3[nH]c(=O)c4c(csc4n3)c5ccco5 C24955486
Cc1ccc2c(c1)[C@H](CC(O2)(C)C)NC(=O)[C@H]3CCC[NH+](C3)Cc4nc(no4)c5ccc(cc5Cl)Cl C31055934
Cc1ccc(cc1)[C@H]2c3ccsc3CC[NH+]2CC(=O)N4CCN([C@@H](C4)C)C(=O)NCc5ccccc5 C34829961
CCCn1c(=O)c2ccccc2nc1[C@@H](CC)N(CC[NH+](C)C)C(=O)Nc3ccccc3Br C35037063
C[C@H]1CCc2c(sc3c2c(=O)n(c(n3)SC[C@H]4C[NH2+][C@@H](O4)c5ccc(cc5)N(C)C)CC=C)C1 C35526411
Cc1cccc(c1)OC[C@H]2c3ccsc3CCN2C(=O)C[NH+](C[C@@H](COc4ccccc4C)O)C5CC5 C35778945
Cc1ccccc1OC[C@H](C[NH+](Cc2ccco2)Cc3c(noc3N4CCCCC4)c5ccccc5)O C35780760
CN(C)c1ccc(cc1)C2=NO[C@H](C2)C[NH+](Cc3cccc(c3)Cl)C[C@@H](COc4ccccc4)O C36146723
Cc1ccc(o1)C[NH+](Cc2ccc(o2)C(c3ccc(cc3)OC)(c4ccc(cc4)OC)O)CC(C)C C36202550
CC[NH+](C[C@@H](COc1ccccc1C)O)CC(=O)N2CCc3c(ccs3)[C@@H]2COc4ccccc4C C36309954
C[C@H]1C[C@@H](C[NH+](C1)CCCNC(=O)[C@@]2(Cn3c4cc(ccc4cc3C(=O)N2CCc5ccccc5)OC)C)C C37006587
CC[C@@H](C(=O)NCC[NH+]1CCCC1)Oc2ccc3c(c2)[C@@H](N(CC3)C(=O)CC(C)C)c4cccc(c4)F C34686408
CC[C@H](C(=O)NCC[NH+]1CCCC1)Oc2ccc3c(c2)[C@@H](N(CC3)C(=O)CC(C)C)c4ccc(cc4)F C34686429
CC[C@H](C(=O)NCC[NH+]1CCCC1)Oc2ccc3c(c2)[C@H](N(CC3)C(=O)CC(C)C)c4ccc(cc4)F C34686431
CCOc1cc(cc(c1OCC)OCC)C(=O)NC[C@@H](c2ccc3c(c2)CCCN3C)[NH+]4CCCCC4 C38671073
CCCC[NH+](CCCC)CCCN1[C@@H](c2c(=O)c3cc(c(cc3oc2C1=O)C)C)c4ccc(cc4)O C40008879
C[C@@H](C(=O)OC)[NH+](CC(=O)N(CCc1c[nH]c2c1cccc2)Cc3ccc(c(c3)Cl)Cl)C(C)C C35520949
CC[NH+](CC)[C@H](CNC(=O)c1ccc(o1)S(=O)(=O)c2ccc(cc2)Cl)c3ccc(cc3)OCC C40322150
CCOc1cc(cc(c1OCc2ccc(c(c2)Cl)Cl)Cl)C[NH2+]CCSc3nnnn3C C40744808
CC(C)n1c2c(cn1)c(cc(n2)c3ccco3)C(=O)/N=c/4\[nH]c5c(s4)C[NH+](CC5)Cc6ccccc6 C49765532
CC1=C([C@H](C(=C(N1Cc2ccccc2)C)C(=O)O[C@H]3CC[NH2+]C3)c4cccc(c4)[N+](=O)[O-])C(=O)OC C56956091
CCc1cccc(c1NC(=O)CN(CCC2=c3ccccc3=[NH+]C2)S(=O)(=O)c4ccccc4)CC C63127295
C[C@H](CCc1ccccc1)NC(=O)c2cccc(c2)N3C(=O)[C@@]4([C@@H]5C(=c6ccccc6=[NH+]5)CCN4C3=O)C C63362502
Cc1ccc(cc1)[C@H]2[C@@H]3C(=c4ccccc4=[NH+]3)C[C@@H]5N2C(=O)N(C5=O)c6ccc(cc6)C(=O)NCC(C)C C63375168
Cc1ccc(cc1)[C@@H]2[C@H]3C(=c4ccccc4=[NH+]3)C[C@@H]5N2C(=O)N(C5=O)c6ccc(cc6)C(=O)NCC(C)C C63375169
Cc1ccc(cc1)[C@H]2[C@H]3C(=c4ccccc4=[NH+]3)C[C@@H]5N2C(=O)N(C5=O)c6ccc(cc6)C(=O)NCC(C)C C63375170
C[C@@H]1c2cc(c(cc2OC(=O)[C@@H]1CC(=O)NCCC3=c4cc(ccc4=[NH+]C3)OC)OCC(=C)C)Cl C63486386
C[C@H]1c2cc(c(cc2OC(=O)[C@@H]1CC(=O)NCCC3=c4cc(ccc4=[NH+]C3)OC)OCC(=C)C)Cl C63486388
Cc1ccc(cc1)[C@H](C(=O)Nc2ccc(cc2)OC)N(Cc3ccco3)C(=O)CC4=c5ccccc5=[NH+]C4 C63617053
C[C@H]1C(=c2cc(ccc2=[NH+]1)OC)CCN(Cc3cccs3)C(=S)Nc4cc(ccc4OC)OC C63655419
Cc1c(ccc2c1OC(=O)[C@H]([C@@H]2C)CCC(=O)NCCC3=c4cc(ccc4=[NH+]C3)OC)OCC(=C)C C63948588
Cc1c(ccc2c1OC(=O)[C@@H]([C@H]2C)CCC(=O)NCCC3=c4cc(ccc4=[NH+]C3)OC)OCC(=C)C C63948589
C[C@H]1[C@@H]2[C@@H](C(=O)N(C2=O)Cc3ccccc3Cl)[C@]4([NH2+]1)c5ccccc5NC4=O C04082553
CC[C@H](C)NC(=O)[C@@H]1CSC2([NH2+]1)CCN(CC2)C(=O)c3ccc(cc3)C C04751669
Cc1cccc2c1NC(=O)[C@]23[C@H]4[C@@H]([C@@H]([NH2+]3)C(C)C)C(=O)N(C4=O)C(C)(C)C C05346393
[H]/N=C\1/[C@@H](C2=CC[NH2+]C[C@H]2[C@@H](C1(C#N)C#N)c3cccc(c3Cl)Cl)C#N C05626206
C[NH+]1CCc2c(sc3c2C(=N[C@H](N3)/C=C/c4ccc5c(c4)OCO5)O)C1 C06857648
C[NH+]1CCc2c(sc3c2C(=O)N[C@@H](N3)c4ccc(o4)I)C1 C00830544
c1ccc2c(c1)C=C[NH+]3[C@H]2[C@@H]4[C@H]([C@H]3C(=O)N)C(=O)N(C4=O)c5cc(cc(c5)Cl)Cl C09470114
Cc1ccccc1C2(CC[NH+](CC2)C[C@@H](c3ccc4c(c3)OCCO4)O)O C12292111
c1ccc(c(c1)C2(CC[NH+](CC2)C[C@H](c3ccc4c(c3)OCCCO4)O)O)F C12292247
Cc1ccc2c(c1)[C@H](CC3(O2)CC[NH+](CC3)C[C@@H](c4cccc(c4)OC)O)O C12330089
CC1(Cc2c(c([nH+]c3c2c(c(s3)C(=O)OC)N)N4CCCCC4)CO1)C C12384536
c1ccc2c(c1)c3c([nH]2)C[NH+](CC3)C[C@@]4(CCCN(C4=O)CC5CCC5)O C12430704
c1cc([nH+]cc1N)N2CCN(CC2)C(=O)c3ccc(s3)Br C35367809
c1cc(sc1C(=O)N2CCN(CC2)c3cc[nH+]cc3N)Br C35368298
CC[C@H](C)CNC(=O)[C@H]1CSC2([NH2+]1)CCN(CC2)C(=O)C3CCCC3 C35374780
C[NH+]1CCc2c(sc3c2C(=N[C@H](N3)c4cc5c(cc4Br)OCO5)O)C1 C36093593
C[NH+]1CCCN(CC1)S(=O)(=O)c2c(cc(cc2Br)Br)N C37064077
Cc1cc(c2nc(c(n2c1)C[NH3+])c3ccc4c(c3)OCCO4)Br C36318299
CSC1=C[C@@H]2C[NH+]3[C@@H](C[C@@H]2C=C1O)CO[P@@](=O)(N3)Cc4ccccc4 C39466699
c1ccc(cc1)C[P@@]2(=O)N[NH+]3C[C@@H]4C=C(C(=C[C@@H]4C[C@@H]3CO2)Cl)O C39466781
c1ccc(cc1)C[P@]2(=O)N[NH+]3C[C@@H]4C=C(C(=C[C@@H]4C[C@@H]3CO2)Cl)O C39466783
CS[P@]1(=O)N[NH+]2C[C@@H]3C=C(C(=C[C@@H]3C[C@@H]2CO1)Cc4ccccc4)O C39468239
CS[P@]1(=O)N[NH+]2C[C@@H]3C=C(C(=C[C@@H]3C[C@@H]2CO1)c4ccccc4O)F C39468284
CC[C@@H](C)CNC(=O)[C@H]1CN(CC12CC[NH2+]CC2)C(=O)c3c(ccs3)C C39606735
Cc1ccsc1C(=O)N2C[C@@H](C3(C2)CC[NH2+]CC3)C(=O)N[C@H](C)C(C)C C39608320
Cc1ccccc1CC(=O)N2C[C@H](C3(C2)CC[NH2+]CC3)C(=O)N[C@H](C)C(C)C C39608330
C[C@@H]1CCC[C@H]([C@@H]1C)NC(=O)[C@@H]2CN(CC23CC[NH2+]CC3)C(=O)C4CCC4 C39637259
C[C@H]1CCC[C@H]([C@@H]1C)NC(=O)[C@@H]2CN(CC23CC[NH2+]CC3)C(=O)C4CCC4 C39637260
C[C@H]1CCC[C@@H]([C@@H]1C)NC(=O)[C@@H]2CN(CC23CC[NH2+]CC3)C(=O)CCSC C39637354
C[C@H]1CCC[C@H]([C@@H]1C)NC(=O)[C@@H]2CN(CC23CC[NH2+]CC3)C(=O)CCSC C39637356
CCC[C@@H](C)NC(=O)[C@H]1CN(CC12CC[NH2+]CC2)C(=O)c3c(ccs3)C C39673884
C[C@@H](C(C)(C)C)NC(=O)[C@H]1CN(CC12CC[NH2+]CC2)C(=O)[C@@H]3CCC=CC3 C39684653
Cc1cc(cc(c1)CNC(=O)[C@@H]2CN(CC23CC[NH2+]CC3)C(=O)C(C)C)C C39694692
CCc1ccc(cc1)[C@@H](C)NC(=O)[C@H]2CN(CC23CC[NH2+]CC3)C(=O)CC C39696048
C[NH+](Cc1ccc(cc1)Br)CC(=O)N[C@H]2CCCCNC2=O C40088516
c1cc(c(cc1Br)N)S(=O)(=O)N2CC[NH+]3CCCC[C@@H]3C2 C40320524
C[C@@H]1C[C@@H](C[NH+](C1)CCNC(=O)C(=O)Nc2c(c(c(c(c2F)F)F)F)F)C C41724293
C[NH+](C)C1(CCCC1)CNC(=O)N2CCC(=CC2)c3c[nH]c4c3cccn4 C43146512
c1ccc(cc1)[C@@H]2c3ccsc3CCN2C(=O)C[NH+]4CCC(CC4)C(=O)N C51185931
c1cc([nH+]cc1N2CCN(CC2)C(=O)c3ccc(s3)Br)N C35367676
c1cc(c(cc1Br)CN2CCC(CC2)[NH+]3CCN(CC3)CCO)O C19868440
C[C@@H]1CCc2ccccc2N1C(=O)CNc3ccccc3[NH+]4CCC(CC4)O C55887889
c1cc(c(c(c1)F)Cn2c(=O)c3c(ccs3)nc2N4CCC[C@H](C4)[NH3+])F C57344555
C[C@@H](c1ccc(c(c1)Br)Oc2ccc(cc2[N+](=O)[O-])Cl)[NH3+] C61698613
C[C@@H]1[C@H](S[C@@H](N1)n2cccc2)C(=O)NCCC3=c4cc(ccc4=[NH+]C3)F C63294223
CC(=O)NNC(=O)[C@H]1C(=c2cc(ccc2=[NH+]1)Br)c3ccccc3 C63581887
CC(C)(C)NC1=[NH+]CCNC12CCN(CC2)S(=O)(=O)c3cccs3 C65074768
c1ccc2=[NH+]C(=O)[C@H](C(=c2c1)O)[C@@H]3NC(=NO3)c4cccc(c4)Br C65248328
c1ccc2=[NH+]C(=O)[C@H](C(=c2c1)O)[C@H]3NC(=NO3)c4cccc(c4)Br C65248329
Cc1ccccc1C(=O)N2CC[C@@]3(C2)/C(=[NH+]/C(C)(C)C)/Nc4c(cccn4)N3 C65266516
C[C@@]12c3c(cc(c4c3-c5c6c(cc(c5O1)OC)CC[NH+]([C@]6(O4)C)C)O)CC[NH+]2C C03847256
COC1([C@]2(C3=C(CCC3)[NH2+][C@H]([C@@]2(C(=[NH+]1)N)C#N)c4ccccc4)C#N)OC C05501056
c1ccc2c(c1)c3c([nH]2)C[NH+](CC3)[C@@H]4c5ccccc5C6([C@H]4O)CC[NH2+]CC6 C19836348
c1cc[nH+]c(c1)N2CCN(CC2)[C@@H](C[NH3+])c3cc(cs3)Br C20475260
CC1CC[NH+](CC1)[C@@H]2c3c4c(sc3N[C@@H](N2)SC)C[NH+](CC4)C C27531164
Cc1ccnc(c1)[C@@H]2C[NH+]3CCc4cc(c(cc4[C@H]3C[C@H]2[NH3+])OC)OC C34461890
CC[NH+](C1CCCC1)[C@@H](C[NH3+])c2cc3c(c(c2)Br)OCO3 C35765576
c1c(cc(c2c1OCCO2)Br)[C@H](C[NH3+])[NH+]3CCCCCC3 C37324847
Cc1c/c(=[NH+]/C(=O)C[NH+]2CCC(CC2)O)/nc-3c4ccccc4oc(c13)O C34855079
c1ccc2c(c1)ccc(c2/C=N/[NH+]=C/3\N[C@H]4C(=c5ccccc5=[NH+]4)N=N3)O C38821594
c1cc2=[NH+][C@@H]\3C(=c2cc1C[NH+]4CCCCC4)CCC/C3=N\NC(=S)N C39215050
COc1ccc2ccccc2c1/C=N/[NH+]=C/3\N[C@H]4C(=c5ccccc5=[NH+]4)N=N3 C39373009
C[C@H]1C(=C(N=N1)C)CCC[NH+](C)[C@@H]2c3ccccc3C4([C@H]2O)CC[NH2+]CC4 C39478863
Cc1ccc2=[NH+][C@H]3C(=c2c1)N=NC(=[NH+]3)N/N=C/c4ccc(c(c4)OC)OC C39699903
Cc1cc(cc\2c1NC(=O)/C2=N\[NH+]=C\3/N[C@@H]4C(=c5ccccc5=[NH+]4)N=N3)Br C39700689
Cc1cc\2c(c(c1)Br)NC(=O)/C2=N\[NH+]=C\3/N[C@H]4C(=c5ccccc5=[NH+]4)N=N3 C39774333
Cc1cccc2=C3[C@H](N/C(=[NH+]\N=C\c4cc5c(cc4Br)OCO5)/N=N3)[NH+]=c12 C39935631
Cc1cccc2=C3[C@@H](N/C(=[NH+]\N=C\c4cc5c(cc4Br)OCO5)/N=N3)[NH+]=c12 C39935632
Cc1cccc2=C3[C@@H](N/C(=[NH+]\N=C\c4ccc(cc4OC)OC)/N=N3)[NH+]=c12 C39935640
c1c(c(cc2c1OCO2)Br)C[NH2+]CC[NH+]3CCCCCC3 C40433236
C[C@H]1CC[NH+](C1)[C@@H](C[NH3+])c2cc3c(c(c2)Br)OCCCO3 C40717408
CC[C@@H]([C@H](c1ccc(cc1)Br)[NH+]2CCC[C@@H]2C(=O)NC)[NH3+] C42954916
CCC1CC[NH+](CC1)[C@@H](C[NH3+])c2cc3c(c(c2)Br)OCO3 C48907438
C[NH+](Cc1ccncc1)[C@@H](C[NH3+])c2cc(c(o2)Br)Br C50361866
c1c(c(oc1[C@H](C[NH3+])N2CC[NH+](CC2)C3CC3)Br)Br C50362188
c1ccc2=[NH+]CC(=c2c1)C[C@@H](COc3cc(cnc3)C#Cc4cccnc4)[NH3+] C52627735
C[C@@]12C[C@@](C[NH+](C1)[C@@H]3c4ccccc4C5([C@H]3O)CC[NH2+]CC5)(CN(C2)C)C C20862251
C[NH+](C)C1CCN(CC1)[C@@H](C[NH3+])c2cc(c(o2)Br)Br C50361916
C[NH+](C)C[C@@H]1CCCN1[C@@H](C[NH3+])c2cc(c(o2)Br)Br C61642760
C[C@@H](C[NH2+][C@H]1c2c(cccc2Br)NC1=O)C[NH+]3CCCC3 C62077776
Cc1ccc2c(c1)S[C@@H](N2)NC(=O)CSC3[NH+]=c4ccccc4=[NH+]3 C63262059
C[NH+]1CCN(CC1)CC(=O)N2CCC3=c4ccccc4=[NH+][C@@H]3[C@]25c6ccccc6NC5=O C63270597
C[C@@H](C(=O)N=C1[NH+]=c2ccccc2=[NH+]1)NC(=O)[C@@H]3COc4ccccc4O3 C20731859
c1ccc2=[NH+]CC(=c2c1)C[C@H](C(=O)N/N=C/c3ccc4c(c3)nccn4)[NH3+] C63387512
COc1ccc(cc1)N2[C@H]([C@H](SC2=S)C3[NH+]=c4ccccc4=[NH+]3)N C63416523
Cc1cc(c2c(c1)OC(=O)[C@@H]([C@@H]2C)CC(=O)NC3[NH+]=c4ccccc4=[NH+]3)O C63491507
c1ccc2c(c1)[C@@H]([C@H](S2)C(=O)NCCC3[NH+]=c4ccccc4=[NH+]3)Cl C63526374
c1ccc2c(c1)[C@H]([C@H](S2)C(=O)NCCC3[NH+]=c4ccccc4=[NH+]3)Cl C63526375
CC1=C2[C@H](CC(=O)N[C@H]2N(N1)C3[NH+]=c4ccccc4=[NH+]3)c5ccc(cc5)C#N C63698952
C[C@H]1CCC[C@@H]([C@@H]1C)NC(=O)C2CCN(CC2)C3[NH+]=c4ccccc4=[NH+]3 C63720404
c1ccc2=[NH+]C([NH+]=c2c1)CSC3=NN[C@@H](N3N)c4ccc(cc4)Cl C63744007
c1ccc2=[NH+]C([NH+]=c2c1)CSC3=NN[C@H](N3N)c4ccc(cc4)Cl C63744008
c1ccc2=[NH+][C@@H]3CN(CCC3=c2c1)C(=O)N[C@@H]4[NH2+][C@@H](N=N4)C5CCCCC5 C63832331
C[C@@H]1c2ccsc2CC[NH+]1CC(=O)NCCC3=c4ccccc4=[NH+]C3 C63857545
CC1=c2ccccc2=[NH+][C@@H]1CN3CC[NH+]([C@@H](C3)CCO)C4CCCCC4 C64167246
c1ccc2=[NH+]CC(=c2c1)C[C@@H](C(=O)N/N=C/c3cccc4c3nccc4)[NH3+] C64428249
CC1=C2[C@@H](CC(=O)N[C@H]2N(N1)C3[NH+]=c4ccccc4=[NH+]3)c5ccccc5F C64450299
C[C@@H]1c2c(cc(cc2OC(=O)[C@H]1CC(=O)NC3[NH+]=c4ccccc4=[NH+]3)O)O C64600512
c1ccc2c(c1)c(=O)[nH]c(n2)SC[C@@H]3[NH+]=c4ccc(cc4=[NH+]3)[N+](=O)[O-] C65042774
C[NH+]1C[C@@H]2[C@H](C1)[C@](N[C@@H]2c3cccnc3)(CC4=c5ccccc5=[NH+]C4)CO C65454313
C[C@@](C[NH+](C)C)(c1ccc2c(c1)C[NH+](CCO2)C/C=C/c3ccc(cc3)N(C)C)O C14886150
CCn1c2c(c(n1)C(=O)N3CCC[NH+](CC3)C)C[C@H](CC2)[NH2+]CCC4=CCCCC4 C20363160
CC[C@]1(Cc2c(c([nH+]c3c2c4c(s3)[C@H]([NH+]=CN4)N5CCCC5)N6CCOCC6)CO1)C C27345074
c1cc(sc1)C[NH+]2CCCN(CC2)c3[nH]c(=O)cc(n3)CN4CC[NH+](CC4)C5CCCCC5 C35926873
CCOC(=O)[C@@H]1C(=c2cc(ccc2=[NH+]1)F)NC(=O)C[NH+]3CCN(CC3)c4ccc(cc4)Cl C38592132
C[C@H]1C[C@@H](C[NH+](C1)CC(=O)NC2=c3cc(ccc3=[NH+][C@@H]2C(=O)OC)Br)C C38603929
CCOC(=O)[C@H]1C(=c2cc(ccc2=[NH+]1)F)NC(=O)C[NH+]3CCN(CC3)c4ccccc4F C38604660
C[C@@]12C[C@@H](CC(C1)(C)C)[NH+](C2)CCC(=O)NC3=c4ccc(cc4=[NH+][C@@H]3C(=O)OC)OC C38661899
COC(=O)[C@@H]1C(=c2c(=[NH+]1)cccc2Cl)NC(=O)C[NH+]3CCC(CC3)Cc4ccccc4 C38664527
C[C@]12C[C@H](CC(C1)(C)C)[NH+](C2)CC(=O)NC3=c4c(=[NH+][C@@H]3C(=O)OC)cccc4OC C38677520
COc1ccc(cc1OC)[C@@H]2C/C(=N/NC3[NH+]=c4ccccc4=[NH+]3)/c5ccccc5O2 C38779330
c1ccc2=[NH+]/C(=N\S(=O)(=O)c3ccc(cc3)F)/[C@H]([NH+]=c2c1)Nc4ccccc4F C38965863
Cc1ccc(cc1)CN[C@H]2/C(=N/S(=O)(=O)c3ccc(cc3)OC)/[NH+]=c4ccccc4=[NH+]2 C38971177
Cc1ccc(c(c1)N[C@@H]2/C(=N/S(=O)(=O)c3cccs3)/[NH+]=c4ccccc4=[NH+]2)OC C38974978
c1ccc2=[NH+]/C(=N\S(=O)(=O)c3cccs3)/[C@H]([NH+]=c2c1)Nc4cccc(c4)Br C38975666
COc1ccc(cc1)CCN[C@H]2/C(=N/S(=O)(=O)c3cccs3)/[NH+]=c4ccccc4=[NH+]2 C38976062
Cc1ccc(c(c1)N[C@H]2/C(=N/S(=O)(=O)c3cccs3)/[NH+]=c4ccccc4=[NH+]2)C C38979094
c1ccc(c(c1)CN[C@H]2/C(=N/S(=O)(=O)c3cccs3)/[NH+]=c4ccccc4=[NH+]2)Cl C38981270
Cc1ccc(cc1)S(=O)(=O)/N=C\2/[C@@H]([NH+]=c3ccccc3=[NH+]2)Nc4cc(ccc4OC)C C38981368
Cc1ccc(cc1)S(=O)(=O)/N=C\2/[C@H]([NH+]=c3ccccc3=[NH+]2)NCc4ccccc4Cl C38984240
c1ccc(cc1)C2(CCCC2)CNC(=O)[C@@H]3CC34CC[NH+](CC4)C[C@@H]5C=c6ccccc6=[NH+]C5=O C39379815
c1ccc(cc1)[C@@H]2C[NH+](Cc3ccccc3O2)CCC(=O)NCC4=C[C@@H]([NH+]=N4)c5ccccc5 C39429813
CCCCn1cnc2c(c1=O)c3c(s2)C[C@H](CC3)[NH2+]CC4(CCCCC4)N5CC[NH+](CC5)C C23361557
CCc1ccc2=[NH+]C(=O)[C@@H](C=c2c1)[C@@H]([C@@H]3N=NNN3C(C)(C)C)[NH+]4CCc5ccccc5C4 C39710376
Cc1cc(c2=[NH+]C(=O)[C@H](C=c2c1)[C@@H]([C@@H]3NN=NN3C(C)(C)C)[NH+]4CCC(CC4)C)C C39711026
C[C@@H]1[C@H](c2ccccc2N1CC(=O)Nc3ccc(cc3)C(=O)C)/C=C(\C#N)/C4[NH+]=c5ccccc5=[NH+]4 C39934716
c1ccc(cc1)Cc2cccc3=[NH+]CC(=c23)C4=C(C(=O)NC4=O)C5=c6ccc(cc6=[NH+]C5)F C39956940
CC1=CC2=N[C@H]([C@@H](N2C=C1)[NH2+]Cc3ccccc3)[C@@H]4C=c5ccc(cc5=[NH+]C4=O)OC C39980718
COc1ccc2c(c1)c(cc[nH+]2)N3CCC(CC3)CC[NH2+]Cc4cc5c(cn4)OCCO5 C45189801
c1ccc(cc1)CC[NH+]2CCC(CC2)N[C@@H]3CCCC4=c5cc(ccc5=[NH+][C@H]34)[N+](=O)[O-] C63251803
CCc1ccc(cc1)N[C@H]2/C(=N/S(=O)(=O)c3cccs3)/[NH+]=c4ccccc4=[NH+]2 C39979313
Cc1cc(cc(c1)N[C@H]2/C(=N/S(=O)(=O)c3cccs3)/[NH+]=c4ccccc4=[NH+]2)C C39980006
c1ccc(cc1)N=Nc2ccc(cc2)N3C(=O)C[C@H](C3=O)[NH2+]CCC4=c5ccccc5=[NH+]C4 C63416398
CC[NH+]1CCC[C@@H]1CNC(=O)[C@@H]2C(=c3ccc(cc3=[NH+]2)OC)Sc4ccc(cc4)C C63531253
c1ccc(cc1)N2C=C([C@@H](N2)c3ccc(cc3)Cl)/C=N/N4[C@@H](N=[NH+]C4=S)c5cc[nH+]cc5 C39336737
c1ccc2c(c1)C[C@H](C(=O)O2)C(=O)Nc3ccc(cc3)CCC4[NH+]=c5ccccc5=[NH+]4 C63600656
c1ccc2c(c1)NC3=C([C@@H](N2C(=O)CSC4[NH+]=c5ccccc5=[NH+]4)c6ccco6)C(=O)CCC3 C63698884
c1ccc(c(c1)CN2[C@@H](Nc3ccsc3C2=O)SCC4[NH+]=c5ccccc5=[NH+]4)Cl C63709737
Cc1ccc(cc1)CC(=O)Nc2nnc(s2)SC[C@@H]3C(=O)[NH+]=c4ccccc4=[NH+]3 C63752026
CN(C)C(=O)c1c2c(n(n1)Cc3ccccc3)CC[C@@H](C2)[NH2+]CCC4=c5ccccc5=[NH+]C4 C63980790
CCC(=O)N[C@@H]1c2ccccc2C3([C@H]1OC)CC[NH+](CC3)C[C@@H]4C(=c5cccc(c5=[NH+]4)Cl)C C64002325
Cc1ccc2=[NH+][C@@H]([NH+]=c2c1)SCC(=O)NC[C@H]3Cc4cc(cc(c4O3)c5cnccn5)Cl C64002408
CC[C@]1(C(=O)N(C(=O)N1)CCc2c(ncs2)C)C3CC[NH+](CC3)C[C@@H]4C=c5ccccc5=[NH+]4 C64074662
CC[C@@H]1[C@@H](C(=O)C=C(N1Cc2cccs2)C)C(=O)NCCC3[NH+]=c4ccccc4=[NH+]3 C64084011
CN1[C@@H](NN=C1SCc2ccccc2)[C@@H]3CCC[NH+](C3)C[C@@H]4C=c5ccccc5=[NH+]4 C64103238
CN(CC1[NH+]=c2ccccc2=[NH+]1)CC3=CN(N[C@@H]3c4ccc5c(c4)OCO5)c6ccccc6 C64137348
CCOC(=O)[C@@H]1C(=c2cccc(c2=[NH+]C1=O)Cl)NCCC3=c4ccccc4=[NH+]C3 C64392901
C[C@@H]1CCCC[NH+]1CCCNC(=O)[C@@H](C)C2CCN(CC2)C(=O)[C@@H]3C=c4cc(ccc4=[NH+]3)Cl C64541212
Cc1cc2=[NH+]C([NH+]=c2cc1C)SCc3nc(on3)CCC(=O)Nc4c(cccc4F)F C64604405
CCOC(=O)[C@H]1[C@H]2CCCC[C@@H]2S[C@@H]1NC(=O)CSC3[NH+]=c4ccccc4=[NH+]3 C65548751
C[C@@H]1c2c(sc(n2)NC(=O)c3cnccn3)C[C@@]4([C@H]1[C@H]([C@@H](CC4)[C@H](C)C(=O)N(C)Cc5ccccc5)O)C C04222104
Cc1c(c(n(n1)Cc2cc(ccc2OC)[C@H]3C(=C(OC4=C3C(=O)CC(C4)(C)C)N)C#N)C)CBr C01107298
C[C@@H]1c2c(sc(n2)NS(=O)(=O)c3ccc(cc3)Cl)C[C@]4([C@H]1[C@H]([C@H](CC4)[C@H](C)C(=O)N5CCCC5)O)C C04150015
C=CCn1c(=O)c2c(csc2nc1SCC(=O)Nc3c(c4c(s3)CCC4)C(=O)N)c5cccs5 C01803296
c1ccc2c(c1)c3ccc(cc3o2)NC(=O)CSc4nnc(s4)NC(=O)c5ccccc5Br C08443508
Cc1cc2c(c(c(c(=O)o2)C)C)c(c1)O[C@H](C)C(=O)NCCCCCC(=O)N3CC[C@]4(CCCC[C@H]4C3)O C08918080
C[C@@H]1CCC[C@@H]([C@@H]1C)NC(=O)[C@@H]2[C@@]34C=C[C@@H](O3)[C@@H]([C@@H]4C(=O)N2CCC(C)C)C(=O)Nc5cccc(c5)Cl C09777227
C[C@H]1CCC[C@H]([C@@H]1C)NC(=O)[C@@H]2[C@@]34C=C[C@@H](O3)[C@@H]([C@@H]4C(=O)N2CCC(C)C)C(=O)Nc5cccc(c5)SC C09777249
Cc1c(c(n(n1)Cc2cc(ccc2OC)[C@@H]3C(=C(OC4=C3C(=O)CC(C4)(C)C)N)C#N)C)CBr C01107299
C[C@]12CC[C@@H]3[C@H]([C@@H]1CC[C@]2(C)O)CCC4=C/C(=N/OCC(=O)N[C@H](Cc5ccccc5)C(=O)OC)/C=C[C@]34C C12661330
C[C@@H]([C@H](c1cccs1)N2CCN(CC2)c3ccccc3F)NC(=O)C(=O)NCCc4ccc(cc4)OC C20288824
CC[C@@H](C)Oc1ccccc1[C@@H]2C3=C(C[C@@H](CC3=O)c4cc(c(c(c4)OC)OC)OC)Nc5ccccc5N2 C20881715
CCCOc1ccc(cc1)[C@H]2CC3=C([C@H](Nc4ccccc4N3)c5ccc(c(c5)OCC)OC(=O)C)C(=O)C2 C21236193
CCOc1ccc(cc1OC)[C@H]2CC3=C([C@H](Nc4ccccc4N3)c5ccc(c(c5)OC)OC(C)C)C(=O)C2 C21238377
CCCCOc1ccccc1[C@H]2C3=C(C[C@@H](CC3=O)c4cc(c(c(c4)OC)OC)OC)Nc5ccccc5N2 C21257426
CC[C@@H](c1c[nH]cn1)C(=O)N[C@H]2C[C@H]3CC[C@@]2(C3(C)C)CS(=O)(=O)N4CCC5(CCc6c5cccc6)CC4 C27322675
CC1([C@@H]2CC[C@]1([C@H](C2)NC(=O)C(C)(C)c3c[nH]cn3)CS(=O)(=O)N4CCC5(CCc6c5cccc6)CC4)C C27325815
c1cc(ccc1C(=O)COC(=O)c2ccc3c(c2)C(=O)N(C3=O)c4cc(c(c(c4)Br)N)Cl)Br C00822908
CC1=C([C@H](C(=C(N1)SCC(=O)Nc2ccc(cc2)Br)C#N)c3ccncc3)C(=O)Nc4ccc(cc4)Cl C11024235
c1ccc(cc1)C(c2ccccc2)NC(=O)Cc3csc(n3)NC(=O)CN(C4CC4)C(=O)C5CCCCC5 C34772226
CC(C)(C)NC(=O)[C@@H](c1ccccc1)N2CC3=C(C2=O)[C@@H](NC(=O)N3CC=C)c4ccccc4C(F)(F)F C34791503
CCN1C2=C([C@@H](NC1=O)c3ccccc3C(F)(F)F)C(=O)N(C2)[C@@H](Cc4ccccc4)C(=O)NC(C)(C)C C34791834
CCN1C2=C([C@@H](NC1=O)c3ccccc3C(F)(F)F)C(=O)N(C2)[C@H](Cc4ccccc4)C(=O)NC(C)(C)C C34791838
CC(C)CCSc1[nH]c(=O)c2c(n1)NC3=C([C@H]2c4ccc(c(c4)OCc5ccccc5)OC)C(=O)CCC3 C35449705
CCCNC(=O)N1CCN(C[C@H]1C)CC2=C([C@@H](NC(=O)N2CC)c3cccc(c3OC)OC)C(=O)OCC C35664578
CCN1C2=C([C@@H](NC1=O)c3ccccc3C(F)(F)F)C(=O)N(C2)[C@H](CC(C)C)C(=O)NCc4ccccn4 C35966630
Cc1ccc(cc1)S(=O)(=O)CNC(=O)[C@H](c2cccc(c2)O)N(c3cccc(c3)Cl)C(=O)C=C(C)C C36551250
Cc1ccc(cc1)S(=O)(=O)CNC(=O)[C@H](c2ccccc2O)N(C(=O)c3ccc(cc3)OC)C(C)(C)C C36584438
CCc1ccc(cc1)O[C@@H](C)C(=O)Oc2ccc3c(c2)OC(=C([C@@H]3c4cccc(c4)OCCC(C)C)C#N)N C38684717
CCOC(=O)C1=C(OC(=C([C@@H]1c2ccc(cc2)C(C)C)C#N)N)CSc3c(cc4c(n3)CCCCC4)C#N C39328016
CC(C)S(=O)(=O)[C@H]1CN(CCN1)c2cc(ccc2NS(=O)(=O)Cc3ccccc3)Cc4ccccc4 C39480827
CC(C)S(=O)(=O)[C@@H]1CN(CCN1)[C@@H](CNS(=O)(=O)c2ccccc2)c3ccc(cc3)c4ccccc4 C39533929
c1ccc(cc1)N(c2ccccc2O)C(=O)[C@@H]3CC(=C4[NH+]3Cc5ccccc5N4)S(=O)(=O)c6ccccc6 C39545127
CCc1ccc2=[NH+]C(=O)[C@H](C=c2c1)[C@@H]([C@@H]3N=NNN3C(C)(C)C)[NH+](Cc4ccc(cc4)OC)C[C@@H]5CCCO5 C39710552
Cc1cc(ccc1Cl)O[C@@H](C)C(=O)Nc2c(c3c(s2)C[C@@H](CC3)C)C(=O)N[C@@H]4CCS(=O)(=O)C4 C39836299
C[C@@H]1CCc2c(sc(c2C(=O)N[C@H]3CCS(=O)(=O)C3)NC(=O)[C@@H](C)Oc4ccc(cc4)C(C)(C)C)C1 C39836305
Cc1cc(cc(c1)OCC(=O)Nc2c(c3c(s2)C[C@@H](CC3)C(C)(C)C)C(=O)N[C@@H]4CCS(=O)(=O)C4)C C39836511
Cc1cc(cc2c1O[C@@H](C2)C)c3c(cn(n3)c4ccccc4)/C=C\5/C(=O)N=C(S5)N6CCC(CC6)C(=O)N C40022372
Cc1cccc(c1)OC[C@@H](CNc2c(c3c(s2)C[C@H](CC3)C(C)(C)C)C(=O)N[C@@H]4CCS(=O)(=O)C4)O C40313307
Cc1cc(ccc1Cl)OC[C@@H](CNc2c(c3c(s2)C[C@@H](CC3)C)C(=O)N[C@@H]4CCS(=O)(=O)C4)O C40317226
Cc1ccc(cc1)CN2[C@@H](c3c(n[nH]c3C2=O)c4cc(cc(c4O)C)C)c5ccc(c(c5)OC)OCC(C)C C39912412
Cc1cc(c(c(c1)O)c2c3c([nH]n2)C(=O)N([C@H]3c4ccc(cc4)SC)CCc5ccc(c(c5)OC)OC)C C38706101
CCCCSc1nc2n(n1)[C@H](C(=C(N2)C)C(=O)N)c3ccc(c(c3)OCC)OCc4ccc(cc4)Cl C40986800
Cc1ccc2c(c1)cc(o2)C(=O)Nc3c(c4c(s3)C[C@@H](CC4)C(C)(C)C)C(=O)N[C@H]5CCS(=O)(=O)C5 C41308357
C[C@@H]1CCCC[NH+]1CCOc2ccc(cc2)C[C@@H](C(=O)[O-])NC(=O)OCC3c4ccccc4-c5c3cccc5 C44326280
CC[C@@H](C)OC(=O)C1=C(NC2=C([C@H]1c3cc(c(c(c3)Br)O)OCC)C(=O)C[C@H](C2)c4ccc(cc4)OC)C C00659143
COc1ccc(cc1)n2c(=O)c3c(nc2NNC(=O)c4ccncc4Br)-c5ccccc5CC36CCCCC6 C01822133
C[C@@]12CCC(=O)C=C1CC[C@H]3[C@@H]2CC[C@]4([C@@H]3CC[C@]4(C(=O)COC(=O)CCC(=O)N[C@@H](c5ccccc5)C(=O)OC)O)C C01874527
C[C@@]12C[C@H]([C@H]3[C@@H]([C@H]1CC[C@@]2(C(=O)COC(=O)CCC(=O)NCC4CCCCC4)O)CCC5=CC(=O)C=C[C@]35C)O C01875056
CCOc1cc(ccc1O)/C=C\2/C(=O)N(C(=N2)SCC(=O)N[C@H](C)C(C)C)c3ccc(cc3)OC(F)F C03358407
C[C@@H]1CCc2c(sc(c2C(=O)N)NC(=O)COC(=O)Cn3cnc4c3cccc4)C1 C03359136
CCn1c(=O)c2c(c(sc2nc1SCC(=O)Nc3ccc(cc3)S(=O)(=O)N)C)C C02368859
Cc1ccc(cc1)S(=O)(=O)NN2[C@@H](Nc3ccccc3C2=O)c4cccc(c4O)OC C01033164
Cc1cc(cc(c1)N2C(=O)[C@@H]3[C@@H]([NH2+][C@]4([C@@H]3C2=O)c5ccccc5NC4=O)CCC(=O)[O-])C C08789119
CC(C)c1ccc(cc1)n2ccnc2SCC(=O)c3c(n(c(=O)[nH]c3=O)C4CC4)N C08901017
CC(C)[C@@H](C(=O)NC(=O)N)Sc1ccc(cn1)S(=O)(=O)N(C)C2CCCCC2 C09113548
C[C@H]1CCc2c(sc3c2c(=O)n(c(n3)SCC(=O)NC(=O)N)Cc4ccco4)C1 C09533252
CCOC(=O)N1CCc2c(sc(c2C(=O)N)Nc3nc4cc(ccc4s3)OC)C1 C10069020
CC(C)Cn1c(c(c(=O)[nH]c1=O)C(=O)CSc2nccn2c3cccc(c3)Cl)N C10380398
Cc1cc(n2c(n1)nnc2SCC(=O)Nc3c(c4c(s3)C[C@@H](CC4)C)C(=O)N)C C02627181
Cc1ccc2c(c1C)NC(=O)[C@]23[C@H]4[C@@H]([C@H]([NH2+]3)CCC(=O)[O-])C(=O)N(C4=O)Cc5ccccc5Cl C02127334
Cc1cc(n(n1)c2nnc(n2N)SCC(=O)N[C@H](C)C34CC5CC(C3)CC(C5)C4)C C12976697
C[C@H](C(=O)Nc1ccc(cc1)S(=O)(=O)N)Sc2nnc3n2c4ccccc4s3 C03521852
C[C@H](C(=O)Nc1ccc(cc1)S(=O)(=O)N)OC(=O)/C=C/c2cccc3c2nccc3 C14811933
c1cc(cc(c1)[N+](=O)[O-])[C@@H]2[C@@H]([C@@](NC(=O)N2)(C(F)(F)F)O)C(=O)c3ccc(cc3)Cl C16183249
C[C@H]1CCc2c(cc(s2)C(=O)NNC(=O)CCN3C(=O)C4(CCCCC4)NC3=O)C1 C24310228
c1cc(ccc1NC(=O)N2CCN(CC2)Cc3csc(n3)c4ccsc4)S(=O)(=O)N C25453501
C[C@H](c1[nH]c(=O)c2c(csc2n1)c3ccco3)Sc4nnc(n4N)C5CCCCC5 C24950816
c1cc2c(c(c1)C(=O)NC[C@H]3CCCO3)N[C@@H]([C@@H]4[C@@H]2C=CC4)c5cc(ccc5O)[N+](=O)[O-] C14475975
c1cc2c(c(c1)C(=O)NC[C@H]3CCCO3)N[C@H]([C@@H]4[C@@H]2C=CC4)c5cc(ccc5O)[N+](=O)[O-] C14475977
Cc1ccc(o1)CN([C@@H](c2ccco2)C(=O)NC(C)(C)C)C(=O)c3c(cccc3O)O C36597546
Cc1ccc(o1)CN([C@H](c2ccco2)C(=O)NC(C)(C)C)C(=O)c3cccc(c3O)O C36597763
C[C@H]1CCCC[C@H]1NC(=O)NC(=O)CN2C(=O)[C@@](NC2=O)(C)c3ccc4c(c3)CCC4 C36849597
COc1cccc(c1)/C=C/2\C(=O)N(C(=S)S2)CC(=O)NNC(=O)c3ccccc3O C01908880
C[C@H]1CCCC[C@]12C(=O)N(C(=O)N2)CC(=O)NCC(=O)Nc3ccc(c(c3F)F)F C09982176
Cc1ccc(cc1)/C(=C/2\C(=O)NC(=O)N(C2=O)c3ccc(cc3)C)/NCCc4cnc[nH]4 C25180445
Cc1c(cco1)[C@@H]2NN[C@@H](O2)SCC(=O)Nc3nc(cs3)c4ccc(cc4)OC C39030407
CCOc1ccc(cc1)C2=NN[C@H]3[C@H]2[C@@H](C(=C(O3)N)C#N)[C@@H]4C=NN=C4c5ccc(cc5)F C39210463
COc1cc(cc(c1O)OC)[C@@H]2C3=C(N=N[C@H]3NC4=C2C(=O)C[C@H](C4)c5cccs5)O C39359174
CN(c1ccccc1O)C(=O)[C@@H]2CC(=C3[NH+]2Cc4ccccc4N3)S(=O)(=O)Oc5ccccc5 C39543053
C[C@@H]1CCc2c(sc3c2c(ncn3)OCC(=O)Nc4cccc(c4)S(=O)(=O)N)C1 C39561828
CSc1nnc(n1CC(=O)Nc2c(c(c(o2)c3ccccc3)c4ccccc4)C#N)N C40172241
CCOC(=O)C1=C(Oc2c(c(n[nH]2)C)[C@@]13c4ccccc4N(C3=O)Cc5ccccc5)N C40568847
C/C/1=C/[C@@H]([C@@H](CCC(=C)C(=O)CC1)C(C)C)O[C@@H]2[C@@H]([C@@H]([C@@H]([C@@H](O2)COC(=O)C)O)O)O C43199452
c1cc(ccc1OCc2nnc(n2N)SCc3[nH]c(=O)c4cc(ccc4n3)Cl)F C45545779
C[C@@H](C(=O)Nc1cccc(c1)S(=O)(=O)N)OC(=O)c2csc(n2)c3ccsc3 C45562524
C[C@@H]1C[C@@]2(CC(C1)(C)C)C(=O)N(C(=O)N2)CC(=O)NNC(=O)c3cc4c(s3)CCC4 C21781936
c1ccc2c(c1)c(=O)n(c(n2)SCC(=O)Nc3c(ccs3)C(=O)N)c4ccc(cc4)C#N C45619919
c1ccc(c(c1)CNc2nc3c(n2Cc4ccc5c(c4)OCCO5)ccc(n3)C(=O)N)Cl C49033855
CCCn1c2ccc(cc2nc1SCC(=O)Nc3c(ccs3)C#N)S(=O)(=O)N C23044138
Cc1ccc(cc1)Nc2nc(nc(n2)N)CN3CCC[C@@H]3c4ccc5c(c4)OCCCO5 C16097474
Cc1c(c(=O)[nH]c2c1c(nn2C)C)CCC(=O)N[C@H](CC(C)C)c3[nH]c4ccccc4n3 C58758757
C[C@]1(C(=O)NC(=O)N1)c2cc(ccc2OC)S(=O)(=O)N[C@@H](c3ccccc3)C4CC4 C58914866
CCOC(=O)C1=C(Oc2c(c(n[nH]2)C)[C@@H]1c3cc(c(cc3OC)OC)Br)N C58950705
c1cc(ccc1C(=O)NNC(=O)c2cc3c(cc2O)CCCC3)S(=O)(=O)N4CCCC4 C60106697
Cc1c(c(n(n1)Cc2ccccc2Cl)Cl)/C=C/C(=O)O[C@@H](C)C(=O)NC(=O)N C33750045
Cc1cc(c2c(c1)[C@]3([C@H]4[C@@H]([C@@H](N3)Cc5c[nH]c6c5cccc6)C(=O)N(C4=O)CCOC)C(=O)N2)C C15970091
Cc1cc(c(cc1Cl)C2=C3[C@H](N(C(=O)[C@@H]3N=N2)CCCO)c4ccc(c(c4)OC)O)O C09243044
Cc1cc(c(cc1Cl)C2=C3[C@H](N(C(=O)[C@H]3N=N2)CCCO)c4ccc(c(c4)OC)O)O C09243044
CCOC(=O)C1=C2CCCC[C@H]2S[C@H]1NC(=O)NNC(=O)[C@@H]3C=c4c(=N3)ccs4 C63505607
Cc1ccc(cc1)[C@]2([C@@H]([C@@H](NC(=O)N2)c3ccc(o3)c4cccc(c4)[N+](=O)[O-])C(=O)C(F)(F)F)O C08767668
Cc1ccc(cc1)[C@@]2([C@H]([C@@H](NC(=O)N2)c3ccc(o3)c4cccc(c4)[N+](=O)[O-])C(=O)C(F)(F)F)O C08767671
Cc1ccc(cc1)C(=O)[C@@H]2[C@H](NC(=O)N[C@@]2(C(F)(F)F)O)c3ccc(o3)c4ccccc4[N+](=O)[O-] C08915308
C[C@@H](C(=O)Nc1cc(ccc1Cl)[N+](=O)[O-])Sc2nnc(n2N)c3ccccc3Br C09092238
c1ccc(cc1)C[C@H](C(=O)N2CCC(CC2)C(=O)N3CCC[C@H]3C(=O)N)NC(=O)OCc4ccccc4 C09359506
COc1ccccc1c2nnc(n2N)SCC(=O)Nc3c(c4c(s3)CCCCC4)C(=O)OC C03283424
c1ccc(cc1)SCc2c(nnn2c3c(non3)N)C(=O)N/N=C/c4ccc(cc4)C(F)(F)F C02385986
CCOC(=O)c1c(csc1NC(=O)CSc2nnc(n2N)C3CCCCC3)c4cccs4 C03442679
CCCCN(c1c(n(c(=O)[nH]c1=O)Cc2ccccc2)N)C(=O)COc3ccc(cc3Cl)Cl C14510238
CC[C@H](C)Cc1c(sc2c1c(=O)[nH]c(n2)SCC(=O)NNC(=O)c3cccc(c3)[N+](=O)[O-])C C17188747
COc1ccc(cc1)c2c3c(n[nH]2)OC(=C([C@@H]3c4ccc(c(c4)Cn5c6ccccc6nn5)OC)C#N)N C08567393
CCCCn1c(c(c(=O)[nH]c1=O)N(Cc2ccccc2)C(=O)CSc3nc4ccccc4s3)N C18186586
CCOc1ccc(cc1)[C@@H]2c3c([nH]nc3O)NC4=C2C(=O)C[C@H](C4)c5cc(c(c(c5)OC)OC)OC C18198561
c1cc(ccc1c2csc3c2c(=O)[nH]c(n3)SCC(=O)NNC(=O)c4ccc(cc4)[N+](=O)[O-])F C19299255
COc1ccc2c(c1)c3c([nH]2)c(=O)n(c(=S)[nH]3)CCCCCC(=O)NCc4ccc5c(c4)OCO5 C20329068
c1cc(ccc1c2nnc(o2)CSc3nc([nH]n3)N/N=C/c4cc(ccc4O)Br)F C20834605
c1cc(ccc1NC(=O)CSc2nc([nH]n2)NN=C3CCCCCC3)S(=O)(=O)N4CCCCCC4 C20837746
CC(C)C[C@@H](C(=O)OCc1nc(nc(n1)Nc2ccc(cc2)Cl)N)N3C(=O)[C@H]4CC=CC[C@@H]4C3=O C22019260
c1cc(ccc1Nc2nc(nc(n2)N)CSc3ccc(cn3)S(=O)(=O)N4CCCCC4)Cl C22019374
CCCCn1c2ccc(cc2nc1CSc3nnc(s3)Nc4cccc(c4)F)S(=O)(=O)N C22172051
Cc1cc(ccc1[N+](=O)[O-])C(=O)Oc2cccc(c2)[C@H]3c4c(n[nH]c4OC(=C3C#N)N)c5ccccc5 C22751690
CC[C@@]1(C(=O)N(C(=O)N1)NC(=O)CSc2nnc(s2)Nc3ccc(cc3)OC)c4ccccc4 C24139845
CC[C@H](C)NS(=O)(=O)c1ccc(cc1)C(=O)OCC(=O)NC(=O)NC23CC4CC(C2)CC(C4)C3 C24713365
c1ccc(cc1)S(=O)(=O)N=C2C=C(C(=O)C3=C2CC=CC3)NNC(=O)c4ccc5cccc(c5c4)O C26786685
CC1=C([C@@H](c2c(=O)[nH]c(nc2N1)SCc3ccccc3F)c4cc(c(c(c4)OC)O)OC)C(=O)OC C33628607
Cc1ccc(cc1)C(=O)[C@H]2[C@H](NC(=O)N[C@@]2(C(F)(F)F)O)c3ccc(o3)c4cccc(c4)[N+](=O)[O-] C35347529
C[C@@H]1CCc2c(sc(c2C(=O)OC)NC(=O)CSc3nnc(n3N)c4ccc(cc4)OC)C1 C36188734
c1cc(c(c(c1)O)O)C(=O)N(Cc2ccco2)[C@@H](c3ccc(cc3)[N+](=O)[O-])C(=O)NC4CCCCC4 C36500842
Cc1ccc(o1)CN([C@@H](c2cc(ccc2Cl)[N+](=O)[O-])C(=O)NC(C)(C)C)C(=O)c3cccc(c3O)O C36597750
COc1ccccc1CC(=O)N(CCC2=CCCCC2)c3c(n(c(=O)[nH]c3=O)Cc4ccccc4)N C12782974
C/C(=C\1/C(=NN(C1=O)[C@@H]2Nc3ccccc3S2)CC(=O)OC)/NCCc4c[nH]c5c4cc(cc5)OC C39353286
c1ccc2c(c1)c(c[nH]2)C[C@H](C(=O)OCC(=O)NC3(CCCC3)C#N)NC(=O)c4ccccc4Cl C39612228
c1ccc2c(c1)ccc(n2)c3c(c4cc(ccc4[nH]3)F)CCCC(=O)NNC(=O)c5ccc(cc5)[N+](=O)[O-] C39867629
CC1=C([C@@H](n2c(nnn2)N1)c3cc(ccc3OCc4ccc(cc4Cl)Cl)Br)C(=O)N C40923833
Cc1cc(ccc1NC(=O)CCC(=O)N/N=C/c2cc(ccc2O)[N+](=O)[O-])I C36020495
c1ccc(c(c1)[N+](=O)[O-])OCC(=O)N/N=C/c2cc(c(c(c2O)Br)O)Br C00918889
CC(C)(C)NC(=O)[C@@H](c1ccc(c(c1)OC)O)N(c2ccccc2)C(=O)c3cc(ccc3O)[N+](=O)[O-] C36609494
Cc1ccc(cc1)S(=O)(=O)CNC(=O)[C@H](c2ccco2)N(c3ccccc3)C(=O)c4c(cccc4O)O C36610143
CCCCSc1nc2n(n1)[C@@H](C(=C(N2)C)C(=O)Nc3cccc(c3)C)c4ccc(c(c4)[N+](=O)[O-])O C54617397
c1ccc(c(c1)c2nnc(n2N)SCCCC(=O)N/N=C/c3cccc(c3)[N+](=O)[O-])Br C58986795
Cc1cc(ccc1NC(=O)CSc2nc([nH]n2)N/N=C/c3cccc(c3)[N+](=O)[O-])Br C58992961
Cc1ccc(c(c1)Br)NC(=O)CSc2nc([nH]n2)N/N=C/c3ccc(cc3)[N+](=O)[O-] C58993431
Cc1cc(ccc1Br)NC(=O)CSc2nc([nH]n2)N/N=C/c3ccc(cc3)[N+](=O)[O-] C58993639
c1cc(ccc1CSc2nnc(s2)NC(=O)CSc3nc([nH]n3)NN=C4CCCC4)Cl C59040491
c1cc(ccc1CSc2nc3ccc(cc3s2)NC(=O)CSc4nnc(s4)N)[N+](=O)[O-] C59364925
Cc1cc(ccc1OCC(=O)NNC(=S)NC(=O)/C=C/c2cccc(c2)[N+](=O)[O-])Br C10450702
CCOc1cc(cc(c1O)Br)[C@@H]2[C@@H]3C(=NN=C3OC(=C2C#N)N)c4cc(ccc4OC)OC C00987186
CCOc1cc(cc(c1O)Br)[C@@H]2[C@H]3C(=NN=C3OC(=C2C#N)N)c4cc(ccc4OC)OC C00987186
c1ccc(cc1)c2csc(n2)N3C(=O)/C(=N/Nc4ccc(cc4)S(=O)(=O)N)/C(=N3)c5ccccc5 C08952249
COc1cc(ccc1OCC(=O)N)C(=O)/N=c/2\[nH]c3cc(ccc3n2CCCc4ccccc4)Cl C65566335
CCC(C)(C)n1c(nnn1)[C@@H](c2cc3cc(ccc3[nH]c2=O)OCC)[NH+]4CCN(CC4)c5ccc(cc5)O C06077577
CC[NH+](CC)CCCNC(=S)N(Cc1ccc2c(c1)OCO2)Cc3cc4ccc(cc4[nH]c3=O)C C06193206
CC[NH+](CC)CCCNC(=S)N(Cc1ccccc1)Cc2cc3cc4c(cc3[nH]c2=O)OCCO4 C06193218
CC[NH+](CC)CCN(Cc1cc2c(cc(cc2[nH]c1=O)C)C)C(=S)Nc3ccccc3C(=O)OC C06078274
CC[NH+](CC)CCN(Cc1cc2cc(c(cc2[nH]c1=O)OC)OC)C(=S)Nc3ccc(cc3C)C C06078306
Cc1ncc(n1CCOC(=O)N[C@H](C(Cl)(Cl)Cl)[NH2+]C[C@H]2COc3ccccc3O2)[N+](=O)[O-] C08836934
CCCN(CCC)S(=O)(=O)c1ccc(cc1)C(=O)Nc2c(c3c(s2)C[NH+](CC3)C)C(=O)NC C08920225
CC[NH+](CC)CCCN1[C@@H](/C(=C(/c2c(c([nH]c2C)C(=O)OC)C)\O)/C(=O)C1=O)c3cc(ccc3OC)OC C09274514
CC[NH+](CC)CCCN1[C@@H](/C(=C(/c2c(c([nH]c2C)C(=O)OC)C)\O)/C(=O)C1=O)c3cccc(c3)[N+](=O)[O-] C09184916
C[C@H](c1ccc(cc1)S(=O)(=O)N)[NH+](C)CC(=O)N2[C@H](CC(=N2)c3ccc(cc3)OC)c4ccco4 C14066595
CC[NH+](CC)CCCN1[C@@H](/C(=C(/c2c(c([nH]c2C)C(=O)OC)C)\O)/C(=O)C1=O)c3ccc(cc3)OCC C09333817
CC[NH+](CC)CCNC(=O)C(=O)N[C@@H](C)[C@@H](c1cccs1)N2CCN(CC2)c3ccccc3OC C20289593
CC[NH+](CC)CCNC(=O)C(=O)N[C@H](C)[C@@H](c1cccs1)N2CCN(CC2)c3ccccc3OC C20289596
CCOC(=O)C1=C(NC(=O)N[C@H]1c2ccccc2)CN3CC[NH+](CC3)CC(=O)N4C[C@@H](C[C@@H](C4)C)C C22811576
CCCc1nc(no1)c2ccc(cc2)S(=O)(=O)Nc3ccc(cc3)CC[NH2+]C[C@@H](c4cccnc4)O C29219497
C[C@@H]1CCCC[NH+]1CCCNC(=O)Cc2csc(n2)NC(=O)CN(CC(C)C)C(=O)c3ccc(cc3)F C33652429
C[C@@H]1CCCC[NH+]1CCCNC(=O)c2csc(n2)CN(CCOC)C(=O)Nc3ccc(cc3)OC C34864720
C[C@@H](c1nc2ccccc2c(=O)n1CCOC)N(CCCCCC[NH3+])C(=O)c3cccc4c3cccc4 C35743802
CC(C)COC[C@H](C[NH+](CCN1CCOCC1)Cc2[nH]c(=O)c3c(csc3n2)c4ccc(cc4)Cl)O C35745958
COc1ccc(cc1OC)c2csc3c2c(=O)[nH]c(n3)C[NH+](Cc4ccco4)C[C@@H](CCC=C)O C35747285
COc1ccc(cc1OC)c2csc3c2c(=O)[nH]c(n3)C[NH+](Cc4ccco4)C[C@H](CCC=C)O C35747286
CC(C)OC[C@H](C[NH+](Cc1ccccc1)Cc2[nH]c(=O)c3c(csc3n2)c4ccc(c(c4)OC)OC)O C36205927
CC(C)OC[C@@H](C[NH+](CCN1CCOCC1)Cc2[nH]c(=O)c3c(csc3n2)c4ccc(cc4)Cl)O C36206111
COCCC[NH+](Cc1[nH]c(=O)c2c(csc2n1)c3ccc(cc3)OC)C[C@@H](Cc4ccccc4)O C36206310
COCCC[NH+](Cc1[nH]c(=O)c2c(csc2n1)c3ccccc3OC)C[C@H](Cc4ccccc4)O C36206581
Cc1c2c(=O)[nH]c(nc2sc1C(=O)OC)C[NH+](Cc3ccccc3)C[C@H](COCc4ccccc4)O C36206929
Cc1c2c(=O)[nH]c(nc2sc1C(=O)OC)C[NH+](C[C@@H](COCc3ccccc3)O)C4CCCCC4 C36206962
Cc1ccccc1OC[C@@H](C[NH+](Cc2ccco2)Cc3[nH]c(=O)c4c(c(sc4n3)C(=O)OC)C)O C36207513
Cc1ccccc1OC[C@@H](C[NH+](CCCOC)Cc2[nH]c(=O)c3c(csc3n2)c4ccccc4)O C36207615
COCC[NH+](Cc1[nH]c(=O)c2c(csc2n1)c3ccc(cc3)OC)C[C@H](COc4ccccc4)O C36207832
CC[NH+](CC)CCCN(Cc1cc2cc3c(cc2[nH]c1=O)OCO3)C(=S)Nc4ccccc4OC C06078220
COc1ccccc1[C@@H](CNC(=O)[C@@H](CCSC)NS(=O)(=O)c2ccccc2F)[NH+]3CCCC3 C12980102
COc1ccccc1[C@@H](CNC(=O)[C@H](CCSC)NS(=O)(=O)c2ccccc2F)[NH+]3CCCC3 C12980106
CCOc1ccc(cc1)/C=N/NC2=[NH+][C@H](N=N2)SCC(=O)N[C@@H]3[C@@H]([C@@H]([C@@H](S3)C(=O)OCC)C)C#N C39404327
CCOc1ccc(cc1)/C=N/NC2=[NH+][C@@H](N=N2)SCC(=O)N[C@H]3[C@@H]([C@@H]([C@@H](S3)C(=O)OCC)C)C#N C39404328
CCOc1ccc(cc1)/C=N/NC2=[NH+][C@H](N=N2)SCC(=O)N[C@H]3[C@@H]([C@@H]([C@@H](S3)C(=O)OCC)C)C#N C39404329
CCOC(=O)[C@@H]1[C@@H](SC2=C1CCC2)NC(=O)CS[C@@H]3N/C(=[NH+]\N=C\c4ccc(cc4)Cl)/N=N3 C39404348
C[C@H](CCCC(C)(C)O)NC(=O)[C@H]1CN(CC12CC[NH2+]CC2)C(=O)c3cc(c(c(c3)Cl)OC)Cl C39631985
CC(C)[C@@H](C(=O)N1C[C@H](C2(C1)CC[NH2+]CC2)C(=O)NCc3c(cc(cc3OC)OC)OC)Oc4ccccc4 C39639179
c1ccc(cc1)Oc2ccc(cn2)C(=O)N3C[C@@H](C4(C3)CC[NH2+]CC4)C(=O)NCCOc5ccccc5F C39685179
C[C@H](Cc1ccccc1OC)NC(=O)[C@@H]2CN(CC23CC[NH2+]CC3)C(=O)COc4cccc(c4)Cl C39686595
CCOC[C@H](C[NH+](CCC(C)C)Cc1[nH]c(=O)c2c3c(sc2n1)CN(CC3)Cc4ccccc4)O C40404265
c1cc(ccc1N(CCC(=O)N)C(=O)C[NH+]2CCN(CC2)c3ccc(cc3[N+](=O)[O-])C(F)(F)F)F C45606046
C/C(=N\[NH+]=C(/N)\S[C@H]1CC(=O)N(C1=O)c2ccc(cc2)C(=O)OC)/CCc3ccc4c(c3)OCO4 C59489403
CCCn1c2ccc(cc2nc1CNc3ccccc3C[NH+]4CCC(CC4)CO)S(=O)(=O)N(C)C C62626357
CC(C)C[C@@H](C(=O)NCCCOC)NC(=O)[C@@H]1CC2=c3ccccc3=[NH+][C@H]2[C@@H]4N1C(=O)c5c4cccc5 C63383546
CCCCCC/C(=C/1\C(=O)NC(=O)N(C1=O)c2ccc(cc2)OCC)/NCCC3=c4ccccc4=[NH+]C3 C63425439
c1ccc2=[NH+]CC(=c2c1)CCNC(=O)C(=O)NC[C@H](c3ccco3)N4CCN(CC4)c5ccc(cc5)F C63694457
CCc1c(sc(c1C(=O)OCC)NC(=O)COC(=O)[C@@H](CC2=c3ccccc3=[NH+]C2)NC(=O)C)C C63814513
COc1ccc(cc1)NC(=O)[C@@H]2N=N[C@H](S2)COCC(=O)NCCC3=c4cc(ccc4=[NH+]C3)Cl C64491478
CCc1ccccc1NC(=S)N(CCC[NH+](C)C)Cc2cc3cc4c(cc3[nH]c2=O)OCCO4 C06135454
CCN(Cc1ccccc1)S(=O)(=O)c2ccc(cc2)C(=O)Nc3c(c4c(s3)C[NH+](CC4)C)C(=O)NC C08920269
Cc1ccc(c(c1)n2ccnc2SCC(=O)Nc3cccc(c3)S(=O)(=O)NC4=[NH+]CCC4)C C09712555
Cc1cc(cc(c1)n2ccnc2SCC(=O)Nc3cccc(c3)S(=O)(=O)NC4=[NH+]CCC4)C C09712557
Cc1cccc(c1C)n2ccnc2SCC(=O)Nc3cccc(c3)S(=O)(=O)NC4=[NH+]CCC4 C09672193
CC1(Cc2c(c(sc2C([NH2+]1)(C)C)NC(=O)CS(=O)(=O)c3ccc(cc3)OC)C(=O)OC)C C10023637
Cc1ccc(cc1)N2C(=O)[C@@H]3[C@H]([NH2+][C@]([C@H]3C2=O)(CCSC)C(=O)OC)c4ccc(c(c4)OC)O C12497414
CC(=O)N[C@H]1CCc2cc(c(c(c2-c3c1cc(=O)c(cc3)NCC[NH+]4CCCCC4)OC)OC)OC C12655760
CCOC(=O)C[C@@H](C(=O)Nc1ccc(cc1)C(F)(F)F)[NH+]2CCC3(CC2)C(=O)NCN3c4ccccc4 C14943642
c1ccc(cc1)C[C@]2(C(=O)N(C(=O)N2)CCc3ccccn3)C4CC[NH+](CC4)Cc5ccc(o5)CO C14970015
CC[NH+](CC)CCNC(=O)C(=O)N[C@H](C)[C@H](c1cccs1)N2CCN(CC2)c3ccccc3F C20288708
CC[C@@]1(C(=O)N(C(=O)N1)NC(=O)C[NH+]2CCN(CC2)C(c3ccc(cc3)F)c4ccc(cc4)F)C C21579743
C[NH+]1CCN(CC1)[C@H](CNC(=O)C(=O)Nc2ccccc2SC)c3ccc4c(c3)CCCN4C C22735108
C[C@H](C(=O)Nc1ccc(cc1)C(=O)C)[NH+]2CCCN(CC2)[C@@H](C)C(=O)Nc3ccc(cc3)C(=O)C C22913153
CCCC[C@H](C(=O)Nc1nc(cs1)C[NH+]2CCC(CC2)C)NC3=NS(=O)(=O)c4c3cccc4 C25011817
CCOC(=O)c1c(c2cc(ccc2[nH]1)F)NC(=O)[C@@H](C)[NH+]3CCN([C@@H](C3)C)c4cccc(c4)OC C35369247
CCOC(=O)c1c(c2c(=O)[nH]c(nc2s1)C[NH+](Cc3ccccc3)C[C@H](Cc4ccccc4)O)C C35746558
Cc1c2c(=O)[nH]c(nc2sc1C(=O)OC)C[NH+](C[C@H](COc3ccccc3)O)C4CCCCC4 C36207552
C[C@H]1CCCC[NH+]1CCNC(=O)[C@@H](Cc2ccccc2)NS(=O)(=O)c3ccc4c(c3)CCN4C(=O)C C13521298
COc1cc(cc(c1OC)OC)C2=NC(=CC3=c4ccccc4=[NH+][C@@H]32)C(=O)NC[C@@H](c5ccccc5)O C38564261
c1ccc(cc1)[C@H]2C(=c3ccccc3=[NH+]2)C(=O)COC(=O)C4CCN(CC4)c5ccc(cn5)C(=O)N C38778774
CC(C)S(=O)(=O)c1ccc(cc1)[C@H](CNCl)N2CC[NH2+][C@@H](C2)S(=O)(=O)Oc3ccccc3 C39540255
C[C@@H](c1ccccc1)NC(=O)[C@H]2CN(CC23CC[NH2+]CC3)C(=O)C4CCN(CC4)C(=O)OCc5ccccc5 C39596974
CC[C@@H](C)CNC(=O)[C@H]1CN(CC12CC[NH2+]CC2)C(=O)c3cccnc3Oc4ccc(cc4)Cl C39606440
CC[C@@H](C)CNC(=O)[C@H]1CN(CC12CC[NH2+]CC2)C(=O)C3CCN(CC3)C(=O)OCc4ccccc4 C39606560
CCn1c(c(c(n1)C)Br)C(=O)N2C[C@@H](C3(C2)CC[NH2+]CC3)C(=O)NCCc4ccc(cc4)OC C39635088
CCOc1ccccc1CNC(=O)[C@@H]2CN(CC23CC[NH2+]CC3)C(=O)c4ccc(nc4)Oc5ccccc5 C39638720
C[C@@H](CNC(=O)[C@@H]1CN(CC12CC[NH2+]CC2)C(=O)c3ccccc3C(F)(F)F)Oc4ccc(cc4)OC C39665564
C[C@H](CNC(=O)[C@@H]1CN(CC12CC[NH2+]CC2)C(=O)c3ccccc3C(F)(F)F)Oc4ccc(cc4)OC C39665565
Cc1cc(c(o1)C(F)(F)F)C(=O)N2C[C@H](C3(C2)CC[NH2+]CC3)C(=O)NC[C@H](C)Oc4ccc(cc4)OC C39665799
Cc1ccc(cc1)O[C@H](C)CNC(=O)[C@@H]2CN(CC23CC[NH2+]CC3)C(=O)c4ccccc4OC(=O)C C39665933
CCC(CC)CNC(=O)[C@@H]1CN(CC12CC[NH2+]CC2)C(=O)c3c(c(nn3CC)C)Br C39666855
C[C@H](CNC(=O)[C@H]1CN(CC12CC[NH2+]CC2)C(=O)c3ccc(o3)c4ccccc4F)Oc5cccnc5 C39668751
CC(C)[C@@H](C(=O)N1C[C@@H](C2(C1)CC[NH2+]CC2)C(=O)NCC3(CCCCC3)N4CCOCC4)Oc5ccccc5 C39672952
CC(C)[C@@H](C(=O)N1C[C@H](C2(C1)CC[NH2+]CC2)C(=O)NCC3(CCCCC3)N4CCOCC4)Oc5ccccc5 C39672954
C[C@H](CCc1ccc(cc1)OC)NC(=O)[C@H]2CN(CC23CC[NH2+]CC3)C(=O)[C@@H]4COc5ccccc5O4 C39675421
CCOc1ccc(cc1)C(=O)N2C[C@@H](C3(C2)CC[NH2+]CC3)C(=O)N[C@H](C)Cc4ccccc4OC C39686464
c1ccc(cc1)CCC(=O)N2C[C@H](C3(C2)CC[NH2+]CC3)C(=O)N[C@@H](Cc4ccccc4)C(=O)N5CCCCC5 C39687251
Cc1ccccc1CC(=O)N2C[C@H](C3(C2)CC[NH2+]CC3)C(=O)N[C@@H](Cc4ccccc4)C(=O)N5CCCCC5 C39687313
Cc1cc(=O)oc2c1cccc2OCC(=O)N3C[C@@H](C4(C3)CC[NH2+]CC4)C(=O)NCCSC(C)(C)C C39696536
Cc1c(sc2c1c(nc(n2)C[NH+]3CCCCC3)NCC[C@@](c4nccn4C)(C(F)(F)F)O)C C40105310
C[C@@]12CC[C@@H]3[C@@H]([C@H]1CC[C@H]2OC(=O)CCC(=O)NCCc4c[nH]c[nH+]4)CCC5=CC(=O)CC[C@@]35C C43740187
C[C@@H]1CC(=O)Nc2cc(ccc2S1)S(=O)(=O)NCCC[NH+]3CCN(CC3)Cc4ccccc4 C22937281
C[C@H]1CC(=O)Nc2cc(ccc2S1)S(=O)(=O)NCCC[NH+]3CCN(CC3)Cc4ccccc4 C22937284
C[C@H]1CCCC[NH+]1Cc2ccc(cc2)CNC(=O)[C@H](C(C)C)NC3=NS(=O)(=O)c4c3cccc4 C46838600
COc1ccc(cc1)[C@H](CNC(=O)N2CCN(CC2)CC(=O)Nc3cccc(c3)F)[NH+]4CCCC4 C57273966
Cc1ccc(cc1)S(=O)(=O)NC[C@H]2CCC[NH+](C2)CC(=O)NC[C@@H]3CN(CCO3)CC(C)C C58298255
Cc1ccc(cc1)CNC(=O)CS[C@H]2Nc3c(nccn3)C(=O)N2CCC4=c5ccccc5=[NH+]C4 C63541303
COCCN1C(=O)/C(=C\NC[C@H](c2ccccc2Cl)C3=c4ccccc4=[NH+]C3)/C(=O)NC1=S C64050310
C[C@H]([C@H](C(=O)OCC(=O)C1=c2ccccc2=[NH+]C1)NS(=O)(=O)c3ccc(c(c3)Cl)Cl)O C64052286
CC(C)(C)c1ccc(cc1)/C=N/NC(=O)C[NH+]2CCN(CC2)S(=O)(=O)c3ccc(cc3)Br C06133840
CCC(C)(C)n1c(nnn1)[C@H](c2cc3cccc(c3[nH]c2=O)C)[NH+](Cc4ccccc4Cl)Cc5ccco5 C06149603
CCOc1ccc2c(c1)cc(c(=O)[nH]2)[C@@H](c3nnnn3C4CCCCC4)[NH+]5CCC(CC5)Cc6ccccc6 C06196793
CCc1ccc2c(c1)cc(c(=O)[nH]2)[C@@H](c3nnnn3C(C)(C)CC)[NH+](Cc4ccc(cc4)F)Cc5ccco5 C06197916
CCc1ccc2c(c1)cc(c(=O)[nH]2)[C@H](c3nnnn3C(C)(C)CC)[NH+](Cc4ccc(cc4)F)Cc5ccco5 C06198164
c1cc(ccc1C[NH+]2CCC(CC2)C(=O)N/N=C/c3ccc(o3)c4cc(ccc4Cl)[N+](=O)[O-])[N+](=O)[O-] C08780778
CCC[NH+](CCC)CN1c2ccc(cc2/C(=N/NC(=O)COc3ccc(cc3)OC)/C1=O)Br C09434586
CCC[C@@]1([C@@H]2[C@@H]([C@H]([NH2+]1)c3ccc(cc3OC)OC)C(=O)N(C2=O)c4ccc(cc4)OCC)C(=O)OCC C12497696
CCC[C@]1([C@@H]2[C@@H]([C@H]([NH2+]1)c3ccc(cc3OC)OC)C(=O)N(C2=O)c4ccc(cc4)OCC)C(=O)OCC C12497700
CCOC(=O)C1CC[NH+](CC1)C[C@@H](COc2ccc3c(c2)oc(c(c3=O)Oc4ccc(cc4)Cl)C)O C12572613
CCc1ccc2c(c1)cc(c(=O)[nH]2)C[NH+](Cc3ccc(cc3)OC)[C@@H](CC)c4nnnn4Cc5ccccc5 C13063682
CCc1ccc2c(c1)cc(c(=O)[nH]2)C[NH+](Cc3ccccc3OC)[C@H](CC)c4nnnn4Cc5ccccc5 C13063697
CCc1ccc2c(c1)cc(c(=O)[nH]2)C[NH+](Cc3ccccc3OC)[C@@H](CC)c4nnnn4Cc5ccccc5 C13063698
CC[C@H](c1nnnn1Cc2ccccc2)[NH+](CCc3ccccc3)Cc4cc5cc(c(cc5[nH]c4=O)C)C C13064650
CC[C@@H](c1nnnn1C(C)(C)CC)[NH+](Cc2ccc3c(c2)OCO3)Cc4cc5c(cc(cc5[nH]c4=O)C)C C13064791
CC[C@@H](c1nnnn1CCc2ccccc2)[NH+](Cc3cccs3)Cc4cc5ccc(c(c5[nH]c4=O)C)C C13065145
CC[C@H](c1nnnn1C(C)(C)CC)[NH+](Cc2ccc3c(c2)OCO3)Cc4cc5c(ccc(c5[nH]c4=O)C)C C13065178
Cc1ccc2cc(c(=O)[nH]c2c1)[C@H](c3nnnn3C(C)(C)C)[NH+](Cc4ccccc4)Cc5ccccc5Cl C06409954
CC[NH+](CC)CCCN1[C@H](/C(=C(/c2c(c([nH]c2C)C(=O)OC)C)\O)/C(=O)C1=O)c3ccc(cc3)C(C)C C09301990
CC[C@H](c1nnnn1Cc2ccc(cc2)OC)[NH+](CCc3ccccc3)Cc4cc5cc(ccc5[nH]c4=O)C C13495828
CC[C@H](c1nnnn1CCc2ccccc2)[NH+](CCc3ccccc3C)Cc4cc5cccc(c5[nH]c4=O)C C13495886
CC[C@@H](c1nnnn1CCc2ccccc2)[NH+](CCc3ccccc3C)Cc4cc5cccc(c5[nH]c4=O)C C13495887
CC[C@H](c1nnnn1Cc2ccco2)[NH+](CCc3cccc(c3)C)Cc4cc5cc(cc(c5[nH]c4=O)C)C C13495948
CCC[C@@H](c1nnnn1Cc2ccccc2)[NH+](Cc3cc4cc5c(cc4[nH]c3=O)OCO5)C6CCCCC6 C13500204
Cc1ccc(c2c1cc(c(=O)[nH]2)[C@H](c3nnnn3C4CCCCC4)[NH+](Cc5ccccc5)Cc6cccnc6)C C06244886
Cc1nc(cc(n1)[C@H]2C[NH+]3CC[C@H]2C[C@@H]3COC(=O)Nc4ccc(cc4F)F)c5ccc(cc5)N(C)C C15672494
Cc1ccc(cc1)Cc2nc(sn2)N(CCC(=O)NC3CC[NH+](CC3)Cc4ccccc4)Cc5ccco5 C16516247
CC[NH+](CC)CCNc1c(nc(s1)S(=O)(=O)c2ccc(cc2)C)S(=O)(=O)c3ccc(cc3)C C21148752
C[NH+](C)Cc1ccc(o1)CSCCNC(=O)COc2ccc3c(c2)occ(c3=O)c4ccc(cc4)Cl C27103621
Cc1cccc(c1)CO[C@]2(C[C@@H]3[C@H]([C@@H](C2)OCc4cccc(c4)Cl)OC(O3)(C)C)C(=O)NCC[NH+](C)C C35591776
CCNC(=O)c1ccc(o1)CSc2nc(cc(n2)N3CC[NH+](CC3)C/C=C/c4ccccc4)COC C35668005
CCc1ccc(cc1)n2c(=O)c3ccccc3nc2[C@H](C)N(CC[NH+](C)C)C(=O)Nc4ccc(cc4)[N+](=O)[O-] C35689334
CCCCCC(=O)N1CCN(C[C@@H]1C)c2cc(nc(n2)SCC(=O)NCC[NH+]3CCCCC3)Cl C35726900
CCCCc1ccc(cc1)C(=O)N2CCN(CC2)c3[nH]c(=O)cc(n3)C[NH+]4CCN(CC4)c5ccccc5C C35926430
Cc1cccc(c1)N2CC[NH+](CC2)Cc3cc(=O)[nH]c(n3)N4CCN(CC4)C(=O)C[C@H](C)CC(C)(C)C C35926734
CC(C)c1ccc(cc1)n\2cc([nH]/c2=N\C(=O)CN(CC[NH+](C)C)C(=O)c3ccccc3)c4ccccc4 C36046197
Cc1c(c(n(n1)C)C)S(=O)(=O)N(CC(=O)NCCC[NH+]2C[C@@H](C[C@@H](C2)C)C)c3ccc(cc3)C(C)C C15943938
CC(C)c1ccc2=[NH+]C(=O)C(=c2c1)NNc3ccc(cc3[N+](=O)[O-])S(=O)(=O)Nc4ccccc4OC C12529146
CC(C)C[NH2+]Cc1cn(c2c1cc(cc2)C(=O)OC)C[C@H](c3ccccc3O)S(=O)(=O)c4ccccc4 C39491746
CCC[NH+](Cc1[nH]c(=O)c2c(csc2n1)c3ccc(cc3)OC)C[C@@H](COc4ccc(cc4)Cl)O C40404958
CCc1ccc(cc1)[C@H](CNC(=O)c2cnc(nc2Cl)S(=O)(=O)Cc3ccccc3)[NH+]4CCCCC4 C40986334
Cc1nc(cc(n1)[C@H]2C[NH+]3CC[C@@H]2C[C@@H]3COC(=O)Nc4ccc(cc4F)F)c5ccc(cc5)N(C)C C43527763
CCCCc1nn2c(=O)cc([nH+]c2s1)N3CCN(CC3)c4ccc(c(c4)NCc5ccccc5)[N+](=O)[O-] C05946680
CCCOC(=O)c1ccc(cc1)Oc2coc3c(c2=O)ccc(c3CN4CCN(CC4)c5cccc[nH+]5)O C41585981
CCOC(=O)C1CC[NH+](CC1)Cc2c(ccc3c2O/C(=C/c4cc(ccc4OC)Br)/C3=O)O C41586236
CCCOC(=O)c1ccc(cc1)Oc2coc3c(c2=O)ccc(c3C[NH+]4CCC[C@@H](C4)C(=O)OCC)O C41586661
CCCOC(=O)c1ccc(cc1)Oc2coc3c(c2=O)ccc(c3C[NH+]4CCC[C@H](C4)C(=O)OCC)O C41586662
Cc1cccc(c1)S(=O)(=O)N[C@@H](CC2=c3ccccc3=[NH+]C2)C(=O)O[C@@H](C)C(=O)c4ccc(cc4)F C63187684
Cc1cccc(c1)S(=O)(=O)N[C@H](CC2=c3ccccc3=[NH+]C2)C(=O)O[C@@H](C)C(=O)c4ccc(cc4)F C63187685
C[C@@H]1c2cc(c(cc2CC[NH+]1Cc3cc(ccc3OC)/C=N/NC(=O)[C@@H]4C=C(N=N4)C(C)(C)C)OC)OC C63699221
CC(C)(C)n1c(nnn1)[C@@H](c2cc3cc(ccc3[nH]c2=O)OC)[NH+](CCc4ccccc4)Cc5cccs5 C06014914
CCC(C)(C)n1c(nnn1)[C@@H](c2cc3cc(ccc3[nH]c2=O)OC)[NH+](Cc4ccccc4)Cc5cccs5 C06149182
CCC(C)(C)n1c(nnn1)[C@H](c2cc3c(cc(cc3[nH]c2=O)C)C)[NH+]4CCN(CC4)c5ccccc5OC C06077646
CCC(C)(C)n1c(nnn1)[C@H](c2cc3c(ccc(c3[nH]c2=O)C)C)[NH+]4CCN(CC4)c5ccc(cc5)[N+](=O)[O-] C06077658
CCC(C)(C)n1c(nnn1)[C@H](c2cc3cc(ccc3[nH]c2=O)C)[NH+](Cc4ccc(cc4)F)Cc5ccco5 C06149430
CCC(C)(C)n1c(nnn1)[C@H](c2cc3cc(ccc3[nH]c2=O)OC)[NH+](Cc4ccccc4)Cc5cccs5 C06149469
CCc1ccc2c(c1)cc(c(=O)[nH]2)[C@@H](c3nnnn3C4CCCC4)[NH+](Cc5ccc(cc5)F)Cc6ccco6 C06197940
Cc1ccc2c(c1)cc(c(=O)[nH]2)[C@H](c3nnnn3C(C)(C)C)[NH+](Cc4ccccc4Cl)Cc5ccco5 C06408974
CC(C)c1ccc(cc1)C=NNC(=O)C[NH+]2CCN(CC2)S(=O)(=O)c3ccc(cc3)Br C01831773
COCCNc1cc(c2c3c1C(=O)c4ccccc4-c3on2)N5CC[NH+](CC5)Cc6ccc7c(c6)OCO7 C09642188
CCc1ccc2c(c1)cc(c(=O)[nH]2)C[NH+](Cc3ccc4c(c3)OCO4)[C@H](CC)c5nnnn5C6CCCC6 C13034025
CCc1ccc2c(c1)cc(c(=O)[nH]2)C[NH+](Cc3cccs3)[C@H](CC)c4nnnn4Cc5ccc(cc5)OC C13063703
CC[C@H](c1nnnn1Cc2ccccc2)[NH+](Cc3ccccc3OC)Cc4cc5cc(c(cc5[nH]c4=O)C)C C13064652
CC[C@@H](c1nnnn1Cc2ccccc2)[NH+](Cc3ccccc3OC)Cc4cc5cc(c(cc5[nH]c4=O)C)C C13064653
CC[C@@H](c1nnnn1Cc2ccc(cc2)OC)[NH+](Cc3cccs3)Cc4cc5cc(c(cc5[nH]c4=O)C)C C13064661
CC[C@H](c1nnnn1Cc2ccc(cc2)OC)[NH+](Cc3cccs3)Cc4cc5ccc(c(c5[nH]c4=O)C)C C13065078
CC[C@@H](c1nnnn1Cc2ccc(cc2)OC)[NH+](Cc3cccs3)Cc4cc5ccc(c(c5[nH]c4=O)C)C C13065079
Cc1ccc2cc(c(=O)[nH]c2c1)[C@@H](c3nnnn3C4CCCCC4)[NH+](Cc5ccco5)Cc6cccs6 C06409847
Cc1ccc(c2c1cc(c(=O)[nH]2)[C@@H](c3nnnn3C4CCCC4)[NH+](Cc5ccccc5)Cc6ccco6)C C06322047
Cc1cccc2c1[nH]c(=O)c(c2)[C@@H](c3nnnn3C4CCCCC4)[NH+](Cc5ccccc5)Cc6ccco6 C06443659
Cc1ccc(c2c1cc(c(=O)[nH]2)[C@H](c3nnnn3C4CCCC4)[NH+](Cc5ccccc5)Cc6ccco6)C C06405521
CCn1c2ccc(cc2nc1CCC(=O)NCC3(CCCCC3)[NH+]4CCCCC4)S(=O)(=O)N(CC)CC C13146527
C[NH+](C)CCCN1[C@H](/C(=C(/c2cc3cccc(c3o2)OC)\O)/C(=O)C1=O)c4cccc(c4)Br C09070736
CC[C@H](c1nnnn1Cc2ccc(cc2)OC)[NH+](CCc3ccccc3)Cc4cc5cccc(c5[nH]c4=O)C C13495810
C[NH+](C)CCCN1[C@H](/C(=C(/c2cc3cccc(c3o2)OC)\O)/C(=O)C1=O)c4ccc(cc4)Br C09177559
Cc1ccc(c(c1)OC[C@H](CN2CC[NH+](CC2)CCN3C(=O)c4cccc5c4c(ccc5)C3=O)O)C(C)C C19901364
C[C@H](c1ccc(c(c1)OC)OC)NC(=O)[C@@H]2CCC[NH+](C2)Cc3nc(no3)c4ccc(cc4Cl)Cl C31055733
C[C@H](c1ccc(c(c1)OC)OC)NC(=O)[C@H]2CCC[NH+](C2)Cc3nc(no3)c4ccc(cc4Cl)Cl C31055738
C[C@@H](c1ccc(c(c1)OC)OC)NC(=O)[C@H]2CCC[NH+](C2)Cc3nc(no3)c4ccc(cc4Cl)Cl C31055741
Cc1ccc(cc1)S(=O)(=O)N(c2ccc3c(c2)OCO3)C4CC[NH+](CC4)Cc5ccc(c(c5)OC)O C34683981
CN(C)C(=O)CSc1nc(c2c3c(sc2n1)CCCC3)N4CC[NH+](CC4)CC(=O)NC5CCCCC5 C34756555
CCOC(=O)CNc1c([nH+]c2n1ccc(c2)C)c3ccc(cc3)OS(=O)(=O)c4ccc(cc4)[N+](=O)[O-] C35174075
C[C@H]1C[C@@H](C[NH+](C1)CCCNC(=O)[C@@]2(Cn3c4ccoc4cc3C(=O)N2Cc5ccc(cc5)Cl)C)C C35538406
Cc1ccc(cc1)c2cn(/c(=N/C(=O)CN(CC[NH+](C)C)C(=O)c3ccccc3C)/[nH]2)c4ccc(cc4)C C35694835
C[NH+](C)CCN(CC(=O)Nc1nc(cn1c2ccc(cc2)OC)c3ccc(cc3)Cl)C(=O)C4CCCC4 C35703471
c1ccc(c(c1)O[C@@H](C[NH+](Cc2ccc3c(c2)OCO3)C[C@@H]4CCCO4)C(=O)NCc5cccc(c5)F)F C35890880
c1ccc(c(c1)O[C@H](C[NH+](Cc2ccc3c(c2)OCO3)C[C@@H]4CCCO4)C(=O)NCc5cccc(c5)F)F C35890882
CCCC[C@@H](CC)C(=O)N1CCN(CC1)c2[nH]c(=O)cc(n2)C[NH+]3CCN(CC3)c4cccc(c4)OC C35926540
CCCC[C@H](CC)C(=O)N1CCN(CC1)c2[nH]c(=O)cc(n2)C[NH+]3CCN(CC3)c4cccc(c4)OC C35926541
Cc1ccccc1OC[C@@H](C[NH+](CCOC)Cc2[nH]c(=O)c3c(csc3n2)c4ccc(cc4)Cl)O C36207765
CCC[C@H](c1nnnn1C[C@H]2CCCO2)[NH+](CCc3cccc(c3)C)Cc4cc5cc(ccc5[nH]c4=O)C C33937371
C[C@H](c1ccc(c(c1)OC)OC)NC(=O)C2CC[NH+](CC2)Cc3nc(no3)c4ccc(cc4Cl)Cl C38872583
c1cc(oc1)CSCCCNC(=O)C2CC[NH+](CC2)Cc3nc(no3)c4ccc(cc4Cl)Cl C38872605
CCOC1=C[C@@H]2C[C@H]3CO[P@@](=O)(N[NH+]3C[C@@H]2C=C1Cc4ccccc4)S(=O)(=O)Oc5ccccc5 C39469770
C[C@]\1(C[NH+]([C@@H](C/C1=N\CCc2ccc(c(c2)OC)OC)c3ccc(c(c3)OC)OC)CCc4ccccc4)O C15226678
c1ccc(cc1)S(=O)(=O)N(CC(=O)NCc2ccc(cc2)C[NH+]3CCCCC3)c4ccc(cc4)[N+](=O)[O-] C44873588
CCCc1nn2c(=O)cc([nH+]c2s1)N3CCN(CC3)c4ccc(c(c4)NCCc5ccccc5)[N+](=O)[O-] C05946907
CC(C)c1nn2c(=O)cc([nH+]c2s1)N3CCN(CC3)c4ccc(c(c4)NCCc5ccccc5)[N+](=O)[O-] C05945209
c1ccc2=[NH+]CC(=c2c1)C[C@@H](C(=O)OCC(=O)c3ccc(cc3)[N+](=O)[O-])NC(=O)c4ccccc4Cl C63258829
CCOC(=O)c1ccc(cc1)N[C@H]2/C(=N/S(=O)(=O)c3cccc4c3nsn4)/N=c5ccccc5=[NH+]2 C38965602
CC[NH+](Cc1c(ccc2c1oc(c(c2=O)c3ccc(c(c3)OC)OC)C(F)(F)F)O)C4CCCCC4 C01768223
CCC[NH+](CCC)Cc1c(ccc2c1oc(c(c2=O)Oc3ccccc3C(C)C)C(F)(F)F)O C01913327
CC[NH+](CC)CCNc1c2c(c3c4c(c(nc3s2)CC(C)C)COC(C4)(C)C)nc(n1)SC C09309536
COc1ccc(cc1)c2csc3c2c(ncn3)NCC4CC[NH+](CC4)Cc5ccccc5Cl C09527761
CCC[C@@H](c1nnnn1C2CCCCC2)[NH+](Cc3cc4cc(ccc4[nH]c3=O)CC)C5CCCCC5 C13499250
Cc1ccc(cc1)NC(=O)c\2cc3c(cnc(c3o/c2=[NH+]\c4ccc(c(c4)Cl)Cl)C)COC(=O)C C20617064
CC[C@@H]1CCCC[NH+]1CCCNC(=O)CN(c2cccc(c2C)C)S(=O)(=O)c3ccc(cc3)C C22347324
c1ccc(cc1)CN(CCC/[NH+]=c/2\cc(oc3c2cccc3)O)C(=O)CSc4ccc(cc4)Cl C22473291
c1ccc(cc1)CN(CCC/[NH+]=c/2\cc(oc3c2cccc3)O)C(=O)c4ccc(o4)c5cccc(c5)[N+](=O)[O-] C22473309
COc1ccc(cc1)Cc2nc3ccccc3n2C[C@@H](C[NH+](Cc4ccccc4)C5CCCCC5)O C27693556
CC[NH+](CC)[C@@H](CNC(=O)c1c(cnc(n1)SC)Br)c2ccc(cc2)C(C)(C)C C28290882
Cc1ccn2c(c1)[nH+]c(c2NC(C)(C)C)c3ccc(cc3)OC(=O)c4ccc(c(c4)[N+](=O)[O-])Cl C33778359
Cc1ccc(cc1)C(=O)N(C[C@@H]2C[NH+](C[C@@H]2c3ccc(cc3)OC)Cc4ccccc4O)CC(C)C C34699110
Cc1ccc(cc1)[C@@H]2C[NH+](C[C@@H]2CN(C3CCCCC3)C(=O)C(C)C)Cc4ccc(c(c4)OC)O C34740752
C=CCSc1nc(c2c3c(sc2n1)CCCC3)N4CC[NH+](CC4)CC(=O)Nc5ccccc5 C34756045
CCCSc1nc(c2c(c(sc2n1)C)CC)N3CC[NH+](CC3)CC(=O)NC4CCCCC4 C34761126
CCCCn1c2ccccc2[nH+]c1N3CCC(CC3)C(=O)N[C@H](Cc4ccccc4)c5ccccc5 C34909995
COc1cc(cc(c1)OC)[C@@H]2c3cccn3CCC[NH+]2CC(=O)NCCC(c4ccccc4)c5ccccc5 C35173425
CC(C)(C)CC(C)(C)Nc1c([nH+]c2n1cccc2)c3ccccc3OS(=O)(=O)Cc4ccccc4 C35191079
CC(C)(C)c1ccc(cc1)[C@@H](CNc2c(nc(o2)COc3ccc(cc3)Cl)C#N)[NH+]4CCCC4 C35671334
CC(C)(C)c1ccc(cc1)[C@H](CNc2c(nc(o2)COc3ccc(cc3)Cl)C#N)[NH+]4CCCC4 C35671336
c1ccc(c(c1)COc2ccc(cc2)c3nc(c(o3)NC[C@H](c4cccs4)[NH+]5CCCC5)C#N)Cl C35671560
CC(C)c1ccc(cc1)[C@@H](CNc2c(nc(o2)COc3ccc(cc3)Cl)C#N)[NH+]4CCCCC4 C35671601
CC(C)c1ccc(cc1)[C@H](CNc2c(nc(o2)COc3ccc(cc3)Cl)C#N)[NH+]4CCCCC4 C35671603
CC(C)[NH+](Cc1ccccc1F)Cc2ccc(o2)C(c3ccc(cc3)OC)(c4ccc(cc4)OC)O C35745141
Cc1ccsc1C[NH+](Cc2ccc(o2)C(c3ccc(cc3)OC)(c4ccc(cc4)OC)O)C5CC5 C36202281
Cc1ccc(s1)C[NH+](Cc2ccc(o2)C(c3ccc(cc3)OC)(c4ccc(cc4)OC)O)C(C)C C36203613
CC1=C([C@H]([NH+]=N1)c2ccc(cc2O)OCc3ccc(cc3)Br)Oc4cccc(c4)OC C38767098
CC(C)(C)c1ccc(cc1)c2nc(on2)C[NH+]3CCC[C@@H](C3)C(=O)NCCCSc4ccc(cc4)Cl C38903644
CC(C)(C)c1ccc(cc1)c2nc(on2)C[NH+]3CCC[C@H](C3)C(=O)NCCCSc4ccc(cc4)Cl C38903647
CCc1ccc2=[NH+]C(=O)[C@@H](C=c2c1)[C@H]([C@@H]3N=NNN3C(C)(C)C)N(CCc4ccccc4)Cc5cccs5 C39710546
CCc1ccccc1N(CC(=O)NCc2ccc(cc2)C[NH+]3CCC[C@@H](C3)C)S(=O)(=O)c4ccc(cc4)C C44877781
CCn1cc(c2c1ccc(c2)OC)/C=C/3\C(=O)c4c(cc(c(c4O3)C[NH+](CC(C)C)CC(C)C)O)C C41513677
CCCOC(=O)c1ccc(cc1)Oc2c(oc3c(c2=O)ccc(c3C[NH+]4C[C@@H](C[C@@H](C4)C)C)O)C C41583987
C[C@@H]1c2ccc(cc2OC(=O)[C@@H]1C)OC(=O)[C@H](CC3=c4ccccc4=[NH+]C3)NC(=O)OC(C)(C)C C63134379
C[C@@H]1c2ccc(cc2OC(=O)[C@H]1C)OC(=O)[C@H](CC3=c4ccccc4=[NH+]C3)NC(=O)OC(C)(C)C C63134384
Cc1cccc(c1)OCC(=O)N[C@@H](CC2=c3ccccc3=[NH+]C2)C(=O)OCc4ccc(cc4Cl)Cl C63258835
Cc1ccc(c(c1)CS[C@@H]2N=N[C@@H](O2)[C@H](CC3=c4ccccc4=[NH+]C3)NC(=O)OC(C)(C)C)C C63339756
Cc1c(ccc2c1oc(=O)c3c2CCC3)OC(=O)[C@H](CC4=c5ccccc5=[NH+]C4)NC(=O)OC(C)(C)C C63350609
CCCCc1ccc(cc1)NC(=O)c2ccc(cc2)N3C(=O)[C@@]4([C@@H]5C(=c6ccccc6=[NH+]5)CCN4C3=O)C C63362348
CCCCc1ccc(cc1)NC(=O)c2ccc(cc2)N3C(=O)[C@@]4([C@H]5C(=c6ccccc6=[NH+]5)CCN4C3=O)C C63362349
CC(C)(C)OC(=O)N[C@@H](CC1=c2ccccc2=[NH+]C1)[C@@H]3N=N[C@@H](O3)SC/C=C/c4ccccc4 C63425467
CC(C)(C)OC(=O)N[C@@H](CC1=c2ccccc2=[NH+]C1)[C@@H]3N=N[C@H](O3)SC/C=C/c4ccccc4 C63425475
CC(C)(C)OC(=O)N[C@@H](CC1=c2ccccc2=[NH+]C1)[C@@H]3N=N[C@@H](O3)SCc4ccccc4Cl C63426713
CC(C)(C)OC(=O)N[C@@H](CC1=c2ccccc2=[NH+]C1)[C@H]3N=N[C@@H](O3)SCc4ccc(cc4)Cl C63426816
c1ccc(cc1)COC(=O)N[C@@H](CC2=c3ccccc3=[NH+]C2)C(=O)N4CCO[C@H](C4)c5ccccc5 C64208377
c1ccc(cc1)COC(=O)N[C@H](CC2=c3ccccc3=[NH+]C2)C(=O)N4CCO[C@H](C4)c5ccccc5 C64208380
CCOC(=O)c1cccc(c1)NC(=O)N2CCC3=c4cc(ccc4=[NH+][C@@H]3[C@@H]2c5ccc(cc5)C)OC C64623240
CCOC(=O)c1cccc(c1)NC(=O)N2CCC3=c4cc(ccc4=[NH+][C@@H]3[C@H]2c5ccc(cc5)C)OC C64623242
CCOC(=O)c1cccc(c1)NC(=O)N2CCC3=c4cc(ccc4=[NH+][C@H]3[C@H]2c5ccc(cc5)C)OC C64623243
Cc1ccc(c(c1)[N+](=O)[O-])NC(=S)NC(=O)/C=C/c2ccc(o2)c3cc(cc(c3)Cl)Cl C08833303
c1ccc(cc1)C(=O)N/C(=C/c2cccs2)/C(=O)N/N=C/c3cccc(c3)OC(=O)c4cccc(c4)F C08861164
c1cc(cc(c1)O)/C=N/NC(=O)CSc2nnc(n2c3ccc(cc3)Cl)c4ccc(cc4)Cl C02206119
CCCCSc1nc2c(nn1)-c3ccccc3N[C@H](O2)c4cc(c(c(c4)Br)O)OCC C02917117
Cc1ccc(cc1)C(=O)N[C@H](C(C)C)C(=O)N/N=C\c2c(n(c3c2cccc3)Cc4ccccc4C#N)C C09886414
c1ccc(cc1)[C@@H]2CNC(=O)[C@@H]2C(=O)NN=Cc3ccc(cc3)OC(=O)c4ccc(cc4Cl)Cl C13602590
Cc1cc(ccc1NC(=S)NC(=O)/C=C/c2ccc(o2)c3ccc(cc3Cl)Cl)[N+](=O)[O-] C14274573
Cc1ccc(cc1NC(=S)NC(=O)/C=C/c2ccc(o2)c3cc(cc(c3)Cl)Cl)[N+](=O)[O-] C14274980
Cc1cc(ccc1NC(=S)NC(=O)/C=C/c2ccc(o2)c3cc(cc(c3)Cl)Cl)[N+](=O)[O-] C14274986
CCOC(=O)C1=C(NC(=O)N[C@@H]1c2ccc(cc2)OC(C)C)CN3CC[C@@H](C3)c4ccc(cc4)C C20214633
CCOc1cccc2c1nc(nc2C)Nc3[nH]c(=O)c(c(n3)C)Cc4ccc(cc4)Br C20797917
CC(C)COc1ccc(cc1)[C@@H]2CC3=C([C@H](Nc4ccccc4N3)c5ccc(cc5)[N+](=O)[O-])C(=O)C2 C20884079
CC(C)COc1ccc(cc1)[C@@H]2CC3=C([C@@H](Nc4ccccc4N3)c5cccc(c5)[N+](=O)[O-])C(=O)C2 C21231185
CC(C)COc1ccc(cc1)[C@@H]2CC3=C([C@@H](Nc4ccccc4N3)c5ccccc5[N+](=O)[O-])C(=O)C2 C21257503
CCN(CC)C(=O)Oc1ccc2c(c1NC(=O)c3ccccc3O)ccn2Cc4ccc(cc4)F C25148447
c1cc(ccc1/C=N\NC(=O)CSc2nnc(n2c3ccc(cc3)Cl)c4ccc(cc4)Cl)O C30721925
Cc1ccc(cc1)NN(c2c3c4c(sc3nc(n2)n5c(cc(n5)C)C)CCC4)Nc6ccccc6 C34786865
CCN1C2=C([C@H](NC1=O)c3ccc(cc3C)C)C(=O)N(C2)[C@@H](Cc4ccccc4)C(=O)NCCC(C)C C34791820
CC(C)CCOc1ccc(cc1OC)[C@@H]2c3ccc(cc3OC(=C2C#N)N)OC(=O)c4cccs4 C38660377
CC(C)CCOc1ccc(cc1OC)[C@H]2c3ccc(cc3OC(=C2C#N)N)OC(=O)c4ccccc4F C38660401
CCCOc1ccccc1[C@@H]2c3ccc(cc3OC(=C2C#N)N)OC(=O)COc4ccc(c(c4)C)C C38681703
CC(C)(C)c1ccc(cc1)C(=O)Oc2ccc3c(c2)OC(=C([C@H]3c4ccc(cc4)C(=O)OC)C#N)N C38683211
CC(C)Oc1ccc(cc1)C(=O)Oc2ccc3c(c2)OC(=C([C@@H]3c4cccc(c4)OCC=C)C#N)N C38684564
CCc1ccc(cc1)O[C@@H](C)C(=O)Oc2ccc3c(c2)OC(=C([C@@H]3c4ccc(cc4)OCC)C#N)N C38685921
CCc1ccc(cc1)O[C@H](C)C(=O)Oc2ccc3c(c2)OC(=C([C@@H]3c4ccc(cc4)OCC)C#N)N C38685923
Cc1ccc(cc1)COc2cccc(c2)[C@H]3c4ccc(cc4OC(=C3C#N)N)OC(=O)c5ccco5 C38686658
CCc1ccc2c(c1)c(c(o2)C(=O)Oc3ccc4c(c3)OC(=C([C@H]4c5cccc(c5)OC)C#N)N)C C38687329
Cc1c2cc(ccc2oc1C(=O)Oc3ccc4c(c3)OC(=C([C@H]4c5ccc(cc5)OCC=C)C#N)N)Cl C38688582
CCOc1ccc(cc1)[C@@H]2c3ccc(cc3OC(=C2C#N)N)OC(=O)c4ccc(c(c4)Cl)OC C38701419
CCCC1=C2[C@@H](C(=C(O[C@@H]2N=N1)N)C#N)c3cc(c(c(c3)Br)OCc4ccccc4)OC C39243287
Cc1ccc(cc1)Cc2cnc(s2)NC(=O)CSc3nc4c(c5cc(ccc5[nH]4)Cl)nn3 C40487232
Cc1cc(c(c(c1)c2c3c([nH]n2)C(=O)N([C@H]3c4ccc(c(c4)OC)OCCC(C)C)CC=C)O)C C39912106
CCCCOc1ccc(cc1OC)[C@H]2c3c(n[nH]c3C(=O)N2CC=C)c4cc(c(cc4O)C)Cl C39914531
Cc1cc(c(cc1Cl)c2c3c([nH]n2)C(=O)N([C@H]3c4cccc(c4)Oc5ccccc5)Cc6ccco6)O C39914604
Cc1cc(c(c(c1)O)c2c3c([nH]n2)C(=O)N([C@@H]3c4ccc(c(c4)OC)OCCC(C)C)CC=C)C C38705281
CC1=C([C@H](n2c(nc(n2)SCc3ccccc3)N1)c4ccc(cc4)O)C(=O)OCc5ccccc5 C40927541
CCCCSc1nc2n(n1)[C@@H](C(=C(N2)C)C(=O)Nc3ccc(cc3C)C)c4ccc(cc4)OC C40983507
C[C@@H]1c2c(sc(n2)Nc3cc(ccc3OC)OC)C[C@@]4([C@H]1[C@@H]([C@H](CC4)[C@H](C)C(=O)N(C)CC=C)O)C C43548747
CCCOc1cccc(c1)[C@@H]2c3c(n[nH]c3C(=O)N2CCc4ccc(cc4)OC)c5ccccc5O C09409181
CC(C)OCCCN1[C@@H](c2c(n[nH]c2C1=O)c3ccccc3O)c4cccc(c4)Oc5ccccc5 C09409109
CCCCOC(=O)C1=C(Nc2nc(nn2[C@H]1c3c[nH]c4c3cccc4)SCc5ccccc5Cl)C C54624986
c1ccc(cc1)CCN2c3ccccc3/C(=N\NC(=O)/C(=C\c4cccs4)/NC(=O)c5ccccc5)/C2=O C16677549
CC[C@@H](C)c1ccc(cc1)[C@@H](C(C)C)NC(=O)N2CCN(CC2)Cc3[nH]c(=O)c4ccccc4n3 C58541969
CCc1ccccc1NS(=O)(=O)c2ccc3c(c2)[C@H]4C=CC[C@H]4[C@H](N3)c5ccc(cc5)[N+](=O)[O-] C58846162
Cc1ccc(c(c1)NC(=O)[C@H](C)Sc2nc(cc(n2)C(F)(F)F)c3ccc4c(c3)OCO4)O C58964143
c1ccc(cc1)OC(=O)CSc2nc([nH]n2)N/N=C/c3ccc4ccc5cccc6c5c4c3cc6 C59832772
CCC(C)(C)[C@@H]1CCc2c(sc3c2C(=N[C@H](N3)c4ccc(c(c4)OC)OC(=O)c5ccco5)O)C1 C15946246
CCOc1ccc(cc1)C2=NN=C3[C@@H]2[C@@H](C(=C(O3)N)C#N)c4ccc(cc4)OCc5c(cccc5Cl)F C08846379
CC(C)Oc1ccc(cc1)C2=NN=C3[C@H]2[C@H](C(=C(O3)N)C#N)c4cccc(c4)OCc5ccccc5F C00622936
Cc1ccc(cc1)c2c(n3c(n2)sc(n3)N(C)CC(=O)NCCC4=CCCCC4)NC(C)(C)C C64704084
COC(=O)c1ccc(cc1)Oc2c(=O)c3ccc(c(c3oc2C(F)(F)F)C[NH+]4CCCCCC4)O C02426635
CC[NH+](CC)CCNc1cccc2c1c(=O)c3cc(ccc3o2)OS(=O)(=O)c4ccc(cc4)C C05486802
CCc1cc2c(=O)c(c(oc2c(c1O)C[NH+]3CCCC3)C(=O)OCC)c4nc5ccccc5s4 C08837159
Cn1c2ccccc2c3c1c(=O)n(cc3C(=O)NCCC[NH+](C)Cc4ccccc4)C5CCCCC5 C09674061
CC#CCN1C(=O)[C@@](NC1=O)(CCc2ccccc2)C3CC[NH+](CC3)Cc4ccc(c(c4C)C)OC C12154423
CC[NH+](CC)CCN1[C@@H](/C(=C(/c2ccc(cc2)OCC(C)C)\O)/C(=O)C1=O)c3ccc(cc3)Cl C09244315
CC[NH+](CC)CCN1[C@H](/C(=C(/c2ccc(cc2)OCC(C)C)\O)/C(=O)C1=O)c3ccc(cc3)Cl C09244316
CC[NH+](CC)CCCN1[C@H](/C(=C(/c2ccc(cc2)Cl)\O)/C(=O)C1=O)c3ccc(cc3)OC(C)C C09275129
CCCOc1ccc(cc1)[C@@H]2/C(=C(/c3ccc(cc3)Br)\O)/C(=O)C(=O)N2CC[NH+](CC)CC C08905450
CCC[C@H](c1nnnn1Cc2ccco2)[NH+](Cc3cc4c(cc(cc4[nH]c3=O)C)C)C5CCCCC5 C13499611
CCC[C@@H](c1nnnn1Cc2ccccc2)[NH+](Cc3cc4cc(ccc4[nH]c3=O)C)C5CCCCC5 C13500160
CC[C@H](c1nnnn1CCc2ccccc2)[NH+](Cc3cc4cc(cc(c4[nH]c3=O)C)C)C5CCCCC5 C13501094
COc1ccc(cc1)C(c2ccc(cc2)OC)NC(=O)C[NH+]3CCC[C@H]3c4ccc(cc4OC)OC C15518980
CC[NH+](CC(=O)Nc1ccccc1C(F)(F)F)CC(=O)N2c3ccccc3OC[C@@H]2c4ccccc4 C16376170
CC[NH+](CC(=O)Nc1ccccc1C(F)(F)F)CC(=O)N2c3ccccc3OC[C@H]2c4ccccc4 C16376171
CC[NH+](CC)CCCN1[C@@H](/C(=C(/c2ccc(cc2)Cl)\O)/C(=O)C1=O)c3ccc(cc3)OC(C)C C09235397
CC[NH+](CC)CCCN1[C@@H](/C(=C(/c2ccc3c(c2)C[C@H](O3)C)\O)/C(=O)C1=O)c4ccc(cc4)C(C)(C)C C09312698
CCn1c2ccccc2c3c1ccc(c3)/C=N/NC(=O)C[NH+]4CCN(CC4)Cc5ccc(cc5)Cl C19370484
Cc1ccc(cc1)/[NH+]=c\2/c(cc3c(cnc(c3o2)C)COC(=O)C)C(=O)Nc4cc(ccc4OC)C C20617599
CCc1cc2c(s1)cc3n2C[C@](N(C3=O)CCC[NH+](CC)CC)(C)C(=O)NC4CCCCCC4 C21526020
CCCCn1c(=O)c2ccccc2nc1SCc3cc(oc-4cc(=[NH+]C(=O)OCC)ccc34)O C28676089
c1cc(ccc1CSCCCNC(=O)[C@@H]2CCC[NH+](C2)Cc3nc(no3)c4ccc(cc4)Cl)Cl C31046906
CC(=C)C[NH+]1CCN(CC1)c2c3c4c(sc3nc(n2)SCC(=O)Nc5ccccc5)CCC4 C34757961
C[C@H](c1nc2cc(ccc2c(=O)n1C)Cl)N(CC[NH+](C)C)C(=O)NC34CC5CC(C3)CC(C5)C4 C35034983
CC(C)(C)CC(C)(C)Nc1c([nH+]c2n1cccc2)c3ccc(cc3)OC(=O)COc4ccc(cc4)Cl C35190984
Cc1ccc(c(c1)C)OCc2nc(c(o2)NC[C@@H](c3cc(ccc3OC)OC)[NH+]4CCCCC4)C#N C35672070
Cc1ccc(c(c1)C)OCc2nc(c(o2)NC[C@H](c3cc(ccc3OC)OC)[NH+]4CCCCC4)C#N C35672072
Cc1ccccc1OC[C@H](C[NH+](Cc2[nH]c(=O)c3c(csc3n2)c4ccc(c(c4)C)C)CC(C)C)O C36207568
COc1cccc(c1OC)[C@@H](c2c3c(sc2NC(=O)c4ccco4)CCCC3)[NH+]5CCCCC5 C38546140
CC(C)COc1ccc(cc1)S(=O)(=O)NC[C@H](c2ccc3c(c2)CCCN3C)[NH+]4CCCCC4 C38671191
CCOc1c(cc(cc1C)S(=O)(=O)NC[C@H](c2ccc3c(c2)CCCN3C)[NH+]4CCCCC4)C C38671198
CCCCn1c(=O)c2ccccc2c(n1)C(=O)OCc3cc(oc-4c/c(=[NH+]\C(=O)OCC)/ccc34)O C39221210
CC[NH+](CC)[C@H](CNC(=O)c1ccc(o1)S(=O)(=O)c2ccc(cc2)C)c3ccc(cc3)C(C)C C40322734
c1ccc(cc1)n2c(nnn2)SCC[NH2+]Cc3ccccc3OCc4c(cccc4Cl)Cl C40731861
Cc1ccccc1COc2ccc3ccccc3c2C[NH2+]CCSc4nnnn4c5ccccc5 C40735121
c1ccc(cc1)n2c(nnn2)SCC[NH2+]Cc3cccc(c3)OCc4c(cccc4Cl)Cl C40738475
CCc1ccccc1N(CC(=O)NCc2ccc(cc2)C[NH+]3CCCCC3)S(=O)(=O)c4ccc(cc4)C C44873633
c1ccc(cc1)N(CC(=O)NCc2ccc(cc2)C[NH+]3CCCCC3)S(=O)(=O)c4ccc(cc4)Cl C44874011
CC[NH+](CC)CCn\1c2ccccc2[nH]/c1=N\C(=O)c3cc(ccc3OC(F)F)Br C13640465
c1ccc(cc1)C[NH+](Cc2ccccc2)CC(=O)N/N=C/3\c4ccccc4N(C3=O)C/C=C/c5ccccc5 C59160540
Cc1cc(c(c2c1C(=O)/C(=C\c3ccc(c(c3OC)OC)OC)/O2)C[NH+](CC(C)C)CC(C)C)O C41513644
CCn1cc(c2c1ccc(c2)OC)/C=C\3/C(=O)c4c(cc(c(c4O3)C[NH+](C)Cc5ccccc5)O)C C41514640
COC(=O)c1ccc(c(c1)NC(=O)[C@H](CC2=c3ccccc3=[NH+]C2)NC(=O)OCc4ccccc4)F C63152673
C[C@H]1C(=C(NO1)C)COc2cccc(c2)C(=O)O[C@@H](c3ccccc3)C(=O)C4=c5ccccc5=[NH+]C4 C39946127
CCCN(CC1CC1)C(=O)CS[C@@H]2NN=C(N2c3ccc(cc3)Cl)C4=c5ccccc5=[NH+]C4 C39948178
c1ccc2=[NH+]CC(=c2c1)C[C@H](C(=O)OCC(=O)c3ccc(cc3)Cl)NC(=O)c4ccc(cc4)Cl C63622975
CCc1ccc(cc1)C(=O)N[C@@H](CC2=c3ccccc3=[NH+]C2)C(=O)OCC(=O)c4ccc(cc4)Cl C63623019
CC(C)(C)c1ccc(cc1)C(=O)N[C@H](CC2=c3ccccc3=[NH+]C2)C(=O)OCC(=O)c4ccccc4 C63732069
CCOc1ccc(cc1C(C)C)S(=O)(=O)NCCC2=c3cc(ccc3=[NH+][C@@H]2C)OC(F)(F)F C63804561
CCOc1ccccc1N[C@@H]2/C(=N/S(=O)(=O)c3cc(ccc3Cl)Cl)/N=c4ccccc4=[NH+]2 C38984083
CCC(=C(c1ccc(cc1)OC)c2ccc(cc2)OC)c3cn(c4c3cccc4)C[C@@H](C[NH+]5CCCC5)O C04045143
CCC(=C(c1ccc(cc1)OC)c2ccc(cc2)OC)c3cn(c4c3cccc4)C[C@H](C[NH+]5CCCC5)O C04045144
Cc1cc(c(c(c1)Oc2c(=O)c3ccc(c(c3oc2C(F)(F)F)C[NH+](CC(C)C)CC(C)C)O)C)C C01791586
CC[C@H]1CCCC[NH+]1Cc2c(ccc3c2oc(c(c3=O)Oc4ccc(cc4)c5ccccc5)C(F)(F)F)O C04290044
c1cc(ccc1CN(CCNc2c(cc(c[nH+]2)C(F)(F)F)Cl)S(=O)(=O)C(F)(F)F)Cl C03125323
CCC(C)(C)n1c(nnn1)[C@H](c2cc3c(ccc(c3[nH]c2=O)C)C)[NH+](CCc4ccccc4)Cc5ccccc5 C06149342
CC1(CC(CC([NH2+]1)(C)C)/N=C/C2C(=NN(C2=O)c3nc4ccccc4s3)CSc5ccc(cc5)Cl)C C08694937
CC(C)C[NH+](Cc1c(ccc2c1oc(c(c2=O)Oc3ccccc3C(C)C)C(F)(F)F)O)CC(C)C C08788458
CC[C@@H](c1nnc(n1Cc2ccccc2)S[C@H](C)C(=O)Nc3ccccc3c4ccccc4)[NH+](C)C C09375648
CC[C@H](c1nnc(n1Cc2ccccc2)S[C@H](C)C(=O)Nc3ccccc3c4ccccc4)[NH+](C)C C09375651
Cc1ccccc1CSc2nnc(n2c3cccc(c3)Cl)C[NH+](C)Cc4ccc(cc4O)OC C12243834
c1cc(ccc1COc2ccc(cc2C[NH2+]CCNc3ccc(cc3Cl)[N+](=O)[O-])Br)F C16401809
c1ccc2c(c1)ccc(c2C[NH2+]CCNc3ccc(cc3)[N+](=O)[O-])OCc4ccc(cc4Cl)Cl C16525910
c1ccc2c(c1)ccc(c2C[NH2+]CCNc3ccc(cc3Cl)[N+](=O)[O-])OCc4ccccc4Cl C16525920
CC[NH+](CC)CCN1[C@H](/C(=C(/c2ccc(c(c2)C)OCC(C)C)\O)/C(=O)C1=O)c3ccc(c(c3)Cl)Cl C09240896
C[NH+]1CCc2cc(c(cc2[C@@H]1Cc3ccc(c(c3)OCc4ccccc4)O)OCc5ccccc5)OC C19877677
CC[C@H]1CCCC[NH+]1CCCNC(=O)CN(c2cc(cc(c2)Cl)Cl)S(=O)(=O)c3ccc(cc3)C C22323335
CCOC(=O)c1ccc(cc1)Oc2coc3c(c2=O)ccc(c3C[NH+]4CCCC[C@@H]4c5cccs5)O C27100098
CCOC(=O)c1ccc(cc1)Oc2coc3c(c2=O)ccc(c3C[NH+]4CCCC[C@H]4c5cccs5)O C27100102
C[C@H](c1ccc2cc(ccc2c1)OC)c3nc4ccccc4n3C[C@H](C[NH+](C5CCCCC5)C6CCCCC6)O C27695987
C[C@H](c1ccc2cc(ccc2c1)OC)c3nc4ccccc4n3C[C@@H](C[NH+](C5CCCCC5)C6CCCCC6)O C27695997
c1cc(sc1)c2nc(on2)C[NH+]3CCC[C@H](C3)C(=O)Nc4ccc(cc4)C56CC7CC(C5)CC(C7)C6 C31057096
CC(C)(C)CC(C)(C)Nc1c([nH+]c2n1cccc2)c3ccc(cc3)OS(=O)(=O)/C=C/c4ccccc4 C33746791
CC1([C@H]2CC=C([C@@H]1C2)C[NH+](CCCc3ccccc3)CCN4CCN(CC4)C(=O)NC5CCCCC5)C C35096486
CCc1ccc(cc1)[C@@H](CNc2c(nc(o2)c3ccc(cc3)OCc4ccccc4Cl)C#N)[NH+]5CCCC5 C35671280
Cc1ccccc1OC[C@H](C[NH+](Cc2ccccc2Cl)C[C@@H]3CC(=NO3)c4ccccc4Cl)O C35743211
CC(C)CC[NH+](Cc1[nH]c(=O)c2c(csc2n1)c3ccc(cc3)Cl)C[C@H](Cc4ccccc4)O C35746001
CCC[NH+](Cc1[nH]c(=O)c2c(csc2n1)c3ccc(cc3C)C)C[C@H](COc4ccc(cc4)Cl)O C35747698
CCOC(=O)C1=C(N(C(=O)N[C@@H]1c2ccc(cc2)C(C)C)C)C[NH+]3CCCN(CC3)C(=O)NC(C)(C)C C36005433
CC(C)(C)OC[C@@H](C[NH+](Cc1cccc(c1)Cl)C[C@@H]2CC(=NO2)c3ccc(c(c3)Cl)Cl)O C36146386
CC(C)(C)OC[C@H](C[NH+](Cc1cccc(c1)Cl)C[C@@H]2CC(=NO2)c3ccc(c(c3)Cl)Cl)O C36146387
c1ccc(cc1)OC[C@@H](C[NH+](Cc2ccccc2F)C[C@@H]3CC(=NO3)c4ccc(c(c4)Cl)Cl)O C36146767
COc1cccc(c1)C[NH+](Cc2ccc(o2)C(c3cccc(c3)F)(c4cccc(c4)F)O)C[C@H]5CCCO5 C36203377
Cc1ccn2c(c1)[nH+]c(c2NC(C)(C)CC(C)(C)C)c3ccccc3OC(=O)[C@@H]4C[C@H]4c5ccccc5 C37666795
C[C@]12C[C@H](CC(C1)(C)C)[NH+](C2)CN3c4ccccc4/C(=N/NC(=O)COc5ccc(cc5)C(C)(C)C)/C3=O C38173453
C[C@@H](c1ccc2cc(ccc2c1)OC)c3nc4ccccc4n3C[C@@H](C[NH+](Cc5ccccc5)C(C)C)O C27695965
c1ccc(cc1)Cc2ccc(c(c2)Cc3ccccc3)N4CC[NH2+][C@@H](C4)S(=O)(=O)Oc5ccccc5 C39528087
c1ccc(cc1)Cc2ccc(c(c2)Cc3ccccc3)N4CC[NH2+][C@H](C4)S(=O)(=O)Oc5ccccc5 C39528088
c1ccc(cc1)C[C@H]2C[NH+](CC[NH2+]2)[C@@H](C[N-]S(=O)(=O)Oc3ccccc3)c4ccc(cc4)c5ccccc5 C39533637
Cc1ccc2=[NH+]C(=O)[C@@H](C=c2c1)[C@@H]([C@@H]3N=NNN3C4CCCC4)N(CCc5ccccc5)Cc6cccs6 C39710324
Cc1ccc2=[NH+]C(=O)[C@@H](C=c2c1)[C@H]([C@@H]3N=NNN3C4CCCC4)N(CCc5ccccc5)Cc6cccs6 C39710326
Cc1ccc(cc1C)c2csc3c2c(=O)[nH]c(n3)C[NH+](C[C@@H](COc4ccc(cc4)Cl)O)CC(C)C C35747139
CCc1ccc(cc1)[C@@H](CNC(=O)c2cnc(nc2Cl)SCc3ccccc3)[NH+]4CCCCC4 C40985785
CC(C)(C)c1ccc(cc1)[C@H](CNC(=O)c2cnc(nc2Cl)SCc3ccc(cc3)F)[NH+](C)C C40985916
Cc1cccc(n1)CCCOCCc2cc3c(cc2OC)[C@H]4C(=C(N=[NH+]4)c5ccc(cc5)c6ccc(cc6)O)C3 C52636938
CCOc1c(s/c(=[NH+]/c2ccccc2)/c3n1ncn3)[C@H](c4ccccc4)C(=S)Nc5ccccc5 C15776449
CCCCCCn1c(nnc1SCC(=O)Nc2c(cc(cn2)Cl)Cl)C3=c4ccccc4=[NH+]C3 C63258852
Cc1cccc(c1)n2c(nnc2SCC(=O)NC34CC5CC(C3)CC(C5)C4)C6=c7ccccc7=[NH+]C6 C63258934
CCc1cc(=O)oc2c1ccc(c2C)OC(=O)[C@H](CC3=c4ccccc4=[NH+]C3)NC(=O)OCc5ccccc5 C63350666
CCOC(=O)Cc1ccc(cc1)NC(=O)N2CCC3=c4cc(ccc4=[NH+][C@H]3[C@@H]2c5ccc(cc5)C)OC C64623249
CCc1ccc2c(c1)cc(c(=O)[nH]2)C[NH+](C3CCCCC3)[C@H](CC)c4nnnn4Cc5ccc(cc5)OC C13063705
CC[C@@H](c1nnnn1C2CCCCC2)[NH+](Cc3ccc(cc3)OC)Cc4cc5c(cc(cc5[nH]c4=O)C)C C13064837
CC[C@H](c1nnnn1C2CCCCC2)[NH+](Cc3cc4c(cc(cc4[nH]c3=O)C)C)C5CCCC5 C13064848
CC[C@@H](c1nnnn1C2CCCCC2)[NH+](Cc3cc4c(cc(cc4[nH]c3=O)C)C)C5CCCC5 C13064849
CC[C@H](c1nnnn1C(C)(C)CC)[NH+](Cc2cc3ccc(c(c3[nH]c2=O)C)C)C4CCCCC4 C13065024
CC[C@H](c1nnnn1C2CCCCC2)[NH+](Cc3ccccc3OC)Cc4cc5c(ccc(c5[nH]c4=O)C)C C13065212
Cc1cccc2c1[nH]c(=O)c(c2)[C@H](c3nnnn3C(C)(C)C)[NH+](Cc4ccccc4)Cc5ccccc5Cl C06443901
CC[C@H](c1nnnn1C2CCCCC2)[NH+](CCc3ccccc3C)Cc4cc5cccc(c5[nH]c4=O)C C13495874
CC[C@H](c1nnnn1C2CCCC2)[NH+](CCc3cccc(c3)C)Cc4cc5cc(cc(c5[nH]c4=O)C)C C13495940
CCC[C@@H](c1nnnn1C(C)(C)CC)[NH+](Cc2cc3ccc(cc3[nH]c2=O)C)C4CCCCC4 C13499284
CCC[C@H](c1nnnn1C(C)(C)CC)[NH+](Cc2cc3cc(c(cc3[nH]c2=O)C)C)C4CCCC4 C13499457
CCC[C@@H](c1nnnn1C(C)(C)CC)[NH+](Cc2cc3c(cc(cc3[nH]c2=O)C)C)C4CCCC4 C13499562
CCC[C@@H](c1nnnn1C(C)(C)CC)[NH+](Cc2cc3cc(cc(c3[nH]c2=O)C)C)C4CCCC4 C13500062
CCC[C@H](c1nnnn1C(C)(C)CC)[NH+](Cc2cc3cccc(c3[nH]c2=O)C)C4CCCCC4 C13500115
Cc1ccc2c(c1)cc(c(=O)[nH]2)C[NH+](C3CCCCC3)[C@H](c4nnnn4CCc5ccccc5)C(C)C C13500657
CC[C@H](c1nnnn1C(C)(C)CC)[NH+](Cc2cc3cc(cc(c3[nH]c2=O)C)C)C4CCCCC4 C13501082
CC[C@H](c1nnnn1CCc2ccccc2)[NH+](Cc3ccco3)Cc4cc5c(ccc(c5nc4O)C)C C08582577
c1ccc(cc1)N2[C@H](C3=C(C2=O)NCC[NH+]=C3c4ccc(cc4)Cl)c5cccc(c5)[N+](=O)[O-] C01314613
C[C@@H]1C[C@H](C[NH+](C1)CCCN2C(=O)c3ccc(n3C[C@@]2(C)C(=O)NC4CCCCCC4)c5ccco5)C C21780847
c1ccc(cc1)CN(CCC/[NH+]=c/2\cc(oc3c2cccc3)O)C(=O)c4cc(ccc4Cl)[N+](=O)[O-] C22473131
CCOC(=O)[NH+]=c1ccc-2c(cc(oc2c1)O)COC(=O)c3c(nc(s3)c4ccsc4)C C25837167
CCCOC(=O)c1ccc(cc1)Oc2c(oc3c(c2=O)ccc(c3C[NH+]4CCC[C@@H](C4)C)O)C C02431331
CCOC(=O)[NH+]=c1ccc-2c(cc(oc2c1)O)COC(=O)C(c3ccccc3)c4ccccc4 C28633023
CCOC(=O)[NH+]=c1ccc-2c(cc(oc2c1)O)CSc3nnc4n3c5ccccc5c(c4)C C28682421
CCOC(=O)[NH+]=c1ccc-2c(cc(oc2c1)O)COC(=O)/C=C/c3ccc(cc3)OC(F)F C28696686
CC1=C[C@H]([C@@H](C[C@H]1Cc2nnc(o2)c3ccc(cc3)[N+](=O)[O-])C(C)C)C[NH2+]Cc4cccnc4 C30883358
CCOC(=O)[NH+]=c1ccc-2c(cc(oc2c1)O)COC(=O)C34C[C@H]5C[C@@H](C3)CC(C5)(C4)Cl C32910277
CCCn1c(=O)c2ccccc2nc1[C@@H](C)N(CC[NH+](C)C)C(=O)Nc3ccc(cc3)C(C)C C35032453
CCc1ccc(cc1)n2c(=O)c3ccccc3nc2[C@@H](C)N(CC[NH+](C)C)C(=O)NC(C)(C)C C35091487
CC[NH+]1CCN(CC1)CC2=C([C@@H](NC(=O)N2CC)c3ccc(cc3)C(C)(C)C)C(=O)OCC C35641198
COc1ccc(cc1)[C@@H](CNc2c(nc(o2)COc3ccc(cc3)Cl)C#N)[NH+]4CCCCC4 C35671629
CCOC(=O)/[NH+]=c\1/ccc-2c(cc(oc2c1)O)COC(=O)[C@@H](C)Oc3ccc(cc3C)Cl C36187129
CCc1cc(c(cc1OCc2ccc(cc2)OC)O)[C@H]3C(=CN=[NH+]3)c4ccc5c(c4)OCCCO5 C38776630
Cc1c(ccc(c1O)[C@@H]2C(=C(N=[NH+]2)C)c3ccc(cc3)OC)OCc4cnn(c4)c5ccccc5 C39960814
Cc1c(ccc(c1O)[C@H]2C(=C(N=[NH+]2)C)c3ccc(cc3)OC)OCc4cnn(c4)c5ccccc5 C39960815
CCCc1nnc2n1nc(s2)c3cc(c(cc3Cl)Cl)NC(=O)C[NH+]4CCCC[C@H]4C C57335191
c1ccc(cc1)C2=c3cc(ccc3=[NH+][C@@H]2C(=O)N/N=C/c4cccc(c4)[N+](=O)[O-])Br C63249742
Cc1cc(ccc1[N+](=O)[O-])OCc2cc(ccc2OC)[C@@H]3[C@@H]4C(=c5cc(ccc5=[NH+]4)OC)CCN3 C63349875
Cc1cc(ccc1[N+](=O)[O-])OCc2cc(ccc2OC)[C@@H]3[C@H]4C(=c5cc(ccc5=[NH+]4)OC)CCN3 C63349877
CCCCC[C@@H](C)NC(=O)c1ccccc1N2C(=O)[C@@]3([C@@H]4C(=c5ccccc5=[NH+]4)CCN3C2=O)C C63361830
CCCCC[C@H](C)NC(=O)c1ccccc1N2C(=O)[C@@]3([C@@H]4C(=c5ccccc5=[NH+]4)CCN3C2=O)C C63361831
CC[C@@H](C)NC(=O)c1ccccc1N2C(=O)[C@@H]3CC4=c5ccccc5=[NH+][C@@H]4[C@@H](N3C2=O)c6ccc(cc6)C C63375442
CC[C@@H](C)NC(=O)c1ccc(cc1)N2C(=O)[C@@H]3CC4=c5ccccc5=[NH+][C@@H]4[C@@H](N3C2=O)c6ccc(cc6)C C63376038
c1ccc(cc1)C2=c3cc(ccc3=[NH+][C@H]2C(=O)N/N=C\c4cccc(c4)Br)[N+](=O)[O-] C63406063
c1ccc(cc1)N2[C@@H](N[C@@H]3[C@@H](C2=O)C4=C(S3)CCCC4)SCC5=c6ccc(cc6=[NH+]C5)[N+](=O)[O-] C63503286
Cc1cccc2=C([C@@H]([NH+]=c12)C)CCNC(=O)c3ccc4c(c3[N+](=O)[O-])C(=O)c5ccccc5C4=O C63514105
Cc1cc(ccc1Br)N[C@@H]2/C(=N/S(=O)(=O)c3ccc(cc3)OC)/N=c4ccccc4=[NH+]2 C38965670
Cc1ccc(c(c1)S(=O)(=O)/N=C\2/[C@H]([NH+]=c3ccccc3=N2)Nc4ccc(c(c4)Cl)OC)C C38976080
COc1ccc(cc1)[C@@H](CNC(=O)CS[C@@H]2N=Nc3n2c4ccccc4n3)C5=c6ccccc6=[NH+]C5 C64137865
COc1ccc(cc1)[C@@H](CNC(=O)CS[C@H]2N=Nc3n2c4ccccc4n3)C5=c6ccccc6=[NH+]C5 C64137867
CCCC[NH+](C)Cc1c(ccc2c1oc(=O)cc2c3cc4cc(ccc4oc3=O)Cl)O C02131421
CC(C)Cc1c2c(c3c4c(c(ncn4)NCCC[NH+](C)C)sc3n1)CC(OC2)(C)C C02407658
CC[NH+](CC)Cn1c2ccccc2c(c1O)/N=N/C(=O)c3ccccc3Br C06173231
Cc1cc(cc(c1)Oc2coc3cc(ccc3c2=O)OC[C@@H](C[NH+]4CCC(CC4)C)O)C C08763875
CN(C)c1cc[nH+]c(c1C#N)Nc2ccc(cc2)Oc3c(cc(cn3)C(F)(F)F)Cl C08781672
C[NH+](Cc1ccccc1)Cc2c(ccc3c2O/C(=C\c4cc(ccc4OC)OC)/C3=O)O C09530785
CC(C)[C@H](c1ccc2c(c1)OCCCO2)NC(=O)C[NH+]3CCC[C@@H]3c4cccc(c4)OC C09903093
CCC[C@]1(C(=O)N(C(=O)N1)C[C@H]2CCCO2)C3CC[NH+](CC3)Cc4ccc5ccccc5c4 C11789003
CN(Cc1cccc(c1)OC)C(=O)C[C@H]2C(=O)NCC[NH+]2Cc3cccc4c3cccc4 C12745038
CN(Cc1cccc(c1)OC)C(=O)C[C@@H]2C(=O)NCC[NH+]2Cc3cccc4c3cccc4 C12745039
COc1ccc(cc1)c2csc3c2c(ncn3)NC[C@@H](c4ccco4)[NH+]5CCCCC5 C13095514
C[NH+](C)CCCN1[C@H](/C(=C(/c2cc3ccccc3o2)\O)/C(=O)C1=O)c4ccc(cc4)Cl C09235047
C[C@H](C12CC3CC(C1)CC(C3)C2)[NH2+]Cc4cccc(c4)Oc5nnnn5c6ccccc6 C13729522
CC(C)Oc1ccc(cc1)[C@H]2/C(=C(/c3ccc(cc3)Cl)\O)/C(=O)C(=O)N2CC[NH+](C)C C09069995
CCOC(=O)Cc1ccc(cc1)NC(=O)N2CCC[C@@H](C2)C[NH+]3CCc4ccccc4C3 C20532111
CC[NH+](CC)CCN1C(=O)c2cc3c(n2C[C@@]1(C)C(=O)NC4CCCCCC4)ccs3 C21809838
CC(C)[C@@H](c1ccc(cc1)OC)NC(=O)C[NH+]2CCC(CC2)C(=O)N3CCCCCC3 C22064006
CC(C)[C@H](c1ccc(cc1)OC)NC(=O)C[NH+]2CCC(CC2)C(=O)N3CCCCCC3 C22064009
c1ccc(cc1)C[NH+]2CC[C@H](C2)NC(=O)CSc3c4ccccc4nc(n3)c5ccco5 C22188946
COc1ccc(c(c1)OC)c2csc(n2)NC(=O)C[NH+]3CCC[C@@H]3c4cccs4 C24952830
C[NH+]1CCCC[C@H]1C(=O)N/N=C/c2cccc(c2OCc3c(cccc3Cl)F)OC C27520737
Cc1ccc(c(c1)N2CC[NH+](CC2)Cc3cccc(c3)NCc4cccc(c4)[N+](=O)[O-])C C27528980
CCc1c(sc2c1c(nc(n2)SC)N3CC[NH+](CC3)CC(=O)NC4CCCCC4)C C34760915
Cc1c(c(=O)c2ccc(c(c2o1)C[NH+](C)Cc3ccccc3)O)Oc4ccc(cc4)OC C36624777
CCOC(=O)[C@@H]1C(=c2cc(ccc2=[NH+]1)OC)NC(=O)C34C[C@H]5C[C@@H](C3)CC(C5)(C4)Cl C38653093
COc1ccc(cc1OC)C2=CN=[NH+][C@@H]2c3ccc(cc3O)OCc4ccc(cc4)Cl C38664575
Cc1ccc(c(c1)COc2ccc(c(c2)O)[C@@H]3C(=CN=[NH+]3)c4ccc(c(c4)OC)OC)C C38676485
CC(C)(CNC(=O)C1CCN(CC1)c2c3c4c(sc3ncn2)CCCCC4)C[NH+](C)C C40158222
Cc1c(nc(o1)c2ccccc2NS(=O)(=O)C)C[NH+](C)CC3=CC[C@@H]4C[C@H]3C4(C)C C43609416
CCN(CC)C(=O)CS[C@H]1NN=C(N1c2ccc(cc2)Cl)C3=c4ccccc4=[NH+]C3 C44658313
Cc1ccn2c(c1)[nH+]c(c2NC(C)(C)CC(C)(C)C)c3ccc(cc3)OS(=O)(=O)C C04382914
c1ccc(cc1)/C=C/C[NH+]2CCN(CC2)CC(=O)Nc3ccc4c(c3)OC5(O4)CCCCC5 C22919390
c1ccc(cc1)N=Nc2ccc(cc2)N3C(=O)C[C@H](C3=O)[NH2+]CCc4ccccc4Cl C27550150
c1ccc(cc1)N=Nc2ccc(cc2)N3C(=O)C[C@H](C3=O)[NH2+]CCc4ccc(cc4)Cl C27550174
CCOc1ccc(cc1)c2cc(c-3cc/c(=[NH+]\C(=O)Cc4ccc(cc4)OC)/cc3o2)O C41358418
CCOc1ccccc1Oc2c(oc3c(c2=O)ccc(c3C[NH+]4C[C@@H](C[C@@H](C4)C)C)O)C C41583978
CCOc1ccccc1Oc2c(oc3c(c2=O)ccc(c3C[NH+]4C[C@H](C[C@@H](C4)C)C)O)C C41583979
CCOc1ccccc1Oc2c(oc3c(c2=O)ccc(c3C[NH+]4C[C@@H](C[C@H](C4)C)C)O)C C41583980
CCOC(=O)C1CC[NH+](CC1)Cc2c(ccc3c2onc3Cc4ccc(cc4)Cl)O C41586271
CCOC(=O)[C@H]1CCC[NH+](C1)Cc2c(ccc3c2onc3Cc4ccc(cc4)Cl)O C41586556
Cc1ccc(cc1)Sc2ccc(cc2C(=O)NCCC3=c4ccccc4=[NH+]C3)[N+](=O)[O-] C63234423
Cc1c(sc(n1)c2ccc(c(c2)OC)OC)C(=O)N[C@H](C)CC3=c4ccccc4=[NH+]C3 C63295853
C[C@H](C1CCN(CC1)C(=O)[C@@H]2C=c3ccc(cc3=[NH+]2)OC)C(=O)NCCC4=CCCCC4 C63738763
C[C@@H]1CSC(=O)N1CC(=O)NC[C@H](c2ccc(cc2)N(C)C)C3=c4ccccc4=[NH+]C3 C63830014
CC1CCN(CC1)S(=O)(=O)NC[C@H](c2ccc(cc2)N(C)C)C3=c4ccccc4=[NH+]C3 C64025456
CC(C)C(=O)N1CCC(CC1)C(=O)NC[C@H](c2ccc(cc2)OC)C3=c4ccccc4=[NH+]C3 C64208456
CC[NH+]1CCN(CC1)c2cc(c3cc(ccc3n2)/N=C(\C=C\c4ccc(cc4)OC)/O)C C13671923
c1ccc2=[NH+]CC(=c2c1)[C@@H](CNC(=O)Cc3ccc(cc3)[N+](=O)[O-])c4ccccc4Cl C64727825
CCc1nc2c(c(=O)n1CC(=O)Nc3ccc(cc3)C(C)C)C[NH+](CC2)Cc4ccccc4 C65153528
CCC1=c2cc(ccc2=[NH+][C@H]1[C@H]3NC(=NO3)CCN(C)C(=O)C4(CC4)c5ccccc5)C C65182506
C[C@H](c1nnc(n1c2ccc(cc2)F)SCC(=O)NC34CC5CC(C3)CC(C5)C4)[NH+]6CCCCC6 C09613120
C[C@H](c1nnc(n1c2ccc(cc2)F)S[C@@H](C)C(=O)NCCC3=CCCCC3)[NH+]4CCCCC4 C09953082
C[C@H](c1nnc(n1c2ccc(cc2)F)S[C@H](C)C(=O)NCCC3=CCCCC3)[NH+]4CCCCC4 C09953087
CCc1ccc2c(c1)cc(c(=O)[nH]2)C[NH+](C3CCCC3)[C@H](CC)c4nnnn4CCc5ccccc5 C13063759
CC[C@@H](c1nnnn1C(C)(C)CC)[NH+](Cc2cccs2)Cc3cc4c(cc(cc4[nH]c3=O)C)C C13064797
Cc1ccc2c(c1)cc(c(=O)[nH]2)[C@@H](c3nnnn3C(C)(C)C)[NH+](CCc4ccccc4)Cc5ccccc5 C06408528
CC[NH+](CC)CCN1[C@@H](/C(=C(/c2ccc(cc2)OCC)\O)/C(=O)C1=O)c3ccc(cc3)C(C)(C)C C09270317
CC[NH+](CC)CCCN1[C@@H](/C(=C(/c2ccc(c(c2)Cl)OC)\O)/C(=O)C1=O)c3ccc(cc3)Cl C09271400
COc1ccc(cc1)S[C@@H]2C[C@H]([NH+](C2)CC3CCCCC3)C(=O)NCc4cn5ccccc5n4 C11789884
CCC[C@@H](c1nnnn1CCc2ccccc2)[NH+](Cc3cc4ccc(cc4[nH]c3=O)C)C5CCCC5 C13499334
CCC[C@@H](c1nnnn1Cc2ccc(cc2)F)[NH+](Cc3cc4cccc(c4[nH]c3=O)C)C5CCCC5 C13500104
CCC[C@H](c1nnnn1CCc2ccccc2)[NH+](Cc3cc4cccc(c4[nH]c3=O)C)C5CCCC5 C13500111
CCC[C@@H](c1nnnn1CCc2ccccc2)[NH+](Cc3cc4cccc(c4[nH]c3=O)C)C5CCCC5 C13500112
CCC[C@@H](c1nnnn1CCc2ccccc2)[NH+](Cc3cc4cc(ccc4[nH]c3=O)C)C5CCCC5 C13500150
CCC[C@H](c1nnnn1C2CCCC2)[NH+](CCc3ccccc3)Cc4cc5cccc(c5[nH]c4=O)C C13500978
CCC[C@@H](c1nnnn1C2CCCC2)[NH+](CCc3ccccc3)Cc4cc5cc(ccc5[nH]c4=O)C C13500989
CC[C@@H](c1nnc(n1Cc2ccccc2)SCC(=O)N[C@@H](C)C34CC5CC(C3)CC(C5)C4)[NH+](C)C C15126093
COc1ccccc1CCNCc2cccn2c3nnc(s3)N4CC[NH+](CC4)C5CCCCC5 C20576601
C[C@H]1CCC[NH+](C1)Cc2cc(ccc2OCC(=O)NCc3cccs3)c4ccc5c(c4)OCO5 C20636880
CC(C)(C)c1ccc2c(c1)N(C(=O)/C(=C\c3ccc(cc3)Cl)/O2)CC(=O)NCC[NH+]4CCCC4 C20727720
Cc1cccc(c1)N2CC[NH+](C[C@@H]2C)CCCNc3c4c(csc4ncn3)c5ccc(cc5)OC C21049162
CCCC[NH+](CC)CCN1C(=O)c2ccc(n2C[C@@]1(C)C(=O)NC3CCCCCC3)c4ccco4 C21364817
CCCC[NH+](CC)CCN1C(=O)c2ccc(n2C[C@]1(C)C(=O)NC3CCCCCC3)c4ccco4 C21364823
CCC[NH+](CCC)CCN1C(=O)c2cc3c(n2C[C@]1(C)C(=O)NC4CCCCC4)cc(s3)CC C21526063
Cc1c(c(c(c(c1C)C)S(=O)(=O)NC[C@@H](c2ccc3c(c2)CCCN3C)N4CC[NH+](CC4)C)C)C C21775201
Cc1ccc(cc1)OC[C@H](C)NC(=O)[C@@H]2CCC[NH+](C2)Cc3nc(no3)c4ccc(cc4Cl)Cl C31055902
Cc1ccc(cc1)OC[C@@H](C)NC(=O)[C@@H]2CCC[NH+](C2)Cc3nc(no3)c4ccc(cc4Cl)Cl C31055905
Cc1ccc(cc1)OC[C@@H](C)NC(=O)[C@H]2CCC[NH+](C2)Cc3nc(no3)c4ccc(cc4Cl)Cl C31055910
C[C@H](c1ccc(cc1)N2CCCC2)NC(=O)[C@H]3CCC[NH+](C3)Cc4nc(no4)c5ccc(cc5Cl)Cl C31055950
CC(C)COc1ccc(cc1OC)/C=N/[NH+]=C(\c2ccc3ccccc3n2)/Nc4ccccc4OC C08858872
C=CCSc1nc(c2c(csc2n1)c3ccccc3)N4CC[NH+](CC4)CC(=O)NC5CCCCC5 C34774277
c1ccc(c(c1)NC(=O)c2csc(n2)C[NH+](Cc3ccc(cc3)Cl)Cc4ccc5c(c4)OCO5)F C00700941
CC1=C[C@H]([C@@H](C[C@H]1Cc2nnc(o2)c3ccc(cc3)N(C)C)C(C)C)C[NH+]4CCN(CC4)CCO C35442675
c1ccc(cc1)C[NH+]2CCC(CC2)NC(=O)[C@H]3CCCN(C3)c4nc(ns4)Cc5ccc(cc5)Cl C35769568
CC[NH+]1CCN(CC1)CC2=C([C@H](NC(=O)N2CC=C)c3ccc(cc3Cl)Cl)C(=O)OCC C35991191
Cc1ccc(cc1)NC(=O)N(CC[NH+](C)C)Cc2c(noc2N(C)C3CCCCC3)c4ccccc4 C36249650
CCOc1ccc(cc1)[C@@H](CNC(=O)c2cc(on2)c3ccc(cc3)Br)[NH+]4CCCC4 C36631342
Cc1c(ccc(c1O)[C@@H]2C(=C(N=[NH+]2)C(F)(F)F)C3=C(O[C@@H](C3)C(=O)OC)C)OCc4ccccc4 C39984686
Cc1c(ccc(c1O)[C@H]2C(=C(N=[NH+]2)C(F)(F)F)C3=C(O[C@@H](C3)C(=O)OC)C)OCc4ccccc4 C39984687
CCOc1ccc(cc1)[C@@H](CNC(=O)c2ccc(o2)S(=O)(=O)c3ccc(cc3)C)[NH+]4CCCCC4 C40322782
C[NH+](C)[C@@H](CNC(=O)c1cnc(nc1Cl)SCc2ccc(cc2)Cl)c3ccccc3OC C40985979
Cc1cc(c(c2c1C(=O)/C(=C\c3cc(c(c(c3)OC)OC)OC)/O2)C[NH+](CC(C)C)CC(C)C)O C41513561
CCOC(=O)[C@@H]1CCC[NH+](C1)Cc2c(ccc3c2O/C(=C\c4ccc(cc4)c5ccccc5)/C3=O)O C41586519
CCCCNC(=O)c1ccccc1N2C(=O)[C@@H]3CC4=c5ccccc5=[NH+][C@@H]4[C@@H](N3C2=O)c6ccccc6 C63375566
Cc1c(oc2c1cc3c(c2)OC(=O)[C@@H]([C@@H]3C)CCC(=O)NCCC4=c5cc(ccc5=[NH+]C4)Cl)C C63384631
Cc1c(oc2c1cc3c(c2)OC(=O)[C@@H]([C@H]3C)CCC(=O)NCCC4=c5cc(ccc5=[NH+]C4)Cl)C C63384636
Cc1ccc(cc1)C(=O)COC(=O)[C@H](CC2=c3ccccc3=[NH+]C2)NC(=O)c4ccc(cc4)C(C)(C)C C63623047
COc1cc(cc(c1OC)OC)NC(=O)CC2=c3ccccc3=[NH+][C@@H]2Sc4ccc(cc4)Cl C63743240
COc1cc(cc(c1OC)OC)NC(=O)CC2=c3ccccc3=[NH+][C@H]2Sc4ccc(cc4)Cl C63743241
Cc1ccc(c(c1)NC(=O)COc2ccc(cc2)F)OCc3cc(=O)n4c5c(sc4[nH+]3)CCCC5 C35447995
CC(C)(C)n1c(nnn1)[C@@H](c2cc3cc(c(cc3[nH]c2=O)OC)OC)[NH+](Cc4cccnc4)Cc5ccco5 C06014891
CCC(C)(C)n1c(nnn1)[C@H](c2cc3cc(ccc3[nH]c2=O)OC)[NH+](Cc4cccs4)C[C@@H]5CCCO5 C06149474
CCOC(=O)c1c2c(sc1NC(=O)c3ccc(cc3)S(=O)(=O)N4C[C@H](O[C@H](C4)C)C)C[NH+](CC2)C C08880822
CCC[NH+]1CCc2c(sc(c2C(=O)N)NC(=O)c3ccc(cc3)S(=O)(=O)N4C[C@H](O[C@H](C4)C)C)C1 C08881330
CC(=O)N1CCN(CC1)c2c(cc3c(ccc(c3[nH+]2)OC)OC)CN(C[C@H]4CCCO4)C(=O)CC5CCCC5 C12036357
CC(=O)N1CCN(CC1)c2c(cc3c(ccc(c3[nH+]2)OC)OC)CN(C[C@H]4CCCO4)C(=O)C5CCCCC5 C12455801
COc1ccc2c(c1)cc(c(=O)[nH]2)[C@H](c3nnnn3C[C@H]4CCCO4)[NH+]5CCN(CC5)c6ccccc6OC C06176783
COc1ccc2c(c1)cc(c(=O)[nH]2)[C@@H](c3nnnn3C[C@H]4CCCO4)[NH+]5CCN(CC5)c6ccccc6OC C06162921
c1cc(ccc1S(=O)(=O)NC2CCCCC2)S(=O)(=O)N3CC[NH+](CC3)Cc4ccc5c(c4)OCO5 C12635285
Cc1ccc(cc1)S(=O)(=O)Cn2c(nnn2)[C@@H](c3ccc(cc3)OC)[NH+]4CCN(CC4)c5ncccn5 C12635370
C[C@H]1c2cc(c(cc2CC[NH+]1CC3(C(=O)N(C(=O)N(C3=O)C)C)Cc4cc(ccc4OC)OC)OC)OC C12662367
CCOc1ccc2c(c1)cc(c(=O)[nH]2)C[NH+](CCc3ccc(c(c3)OC)OC)Cc4nnnn4C5CCCC5 C12833508
Cc1cccc2c1[nH]c(=O)c(c2)[C@H](c3nnnn3C4CCCC4)[NH+](Cc5ccc(cc5)OC)C[C@H]6CCCO6 C12833864
Cc1cc2cc(c(=O)[nH]c2cc1C)[C@@H](c3nnnn3C[C@@H]4CCCO4)[NH+](Cc5cccnc5)Cc6ccco6 C12833910
COc1ccccc1C[NH+](Cc2cc3cc(c(cc3[nH]c2=O)OC)OC)Cc4nnnn4C[C@H]5CCCO5 C13033557
COc1ccc(cc1)Cn2c(nnn2)C[NH+](Cc3cccnc3)Cc4cc5cc6c(cc5[nH]c4=O)OCCO6 C13033809
CC[C@H](c1nnnn1C[C@@H]2CCCO2)[NH+](Cc3cccs3)Cc4cc5cc6c(cc5[nH]c4=O)OCCO6 C13064421
CC[C@@H](c1nnnn1Cc2ccc(cc2)OC)[NH+](Cc3cc4cc5c(cc4[nH]c3=O)OCCO5)C6CCCC6 C13064433
CC[C@@H](c1nnnn1C[C@@H]2CCCO2)[NH+](Cc3ccc4c(c3)OCO4)Cc5cc6c(ccc(c6[nH]c5=O)C)C C13065219
Cc1ccc2c(c1)cc(c(=O)[nH]2)[C@H](c3nnnn3C[C@@H]4CCCO4)[NH+](Cc5cccs5)C[C@@H]6CCCO6 C06409207
Cc1cc(c2cc(c(=O)[nH]c2c1)C[NH+](CCc3ccc(c(c3)OC)OC)Cc4nnnn4C[C@H]5CCCO5)C C06301350
Cc1cc(c2c(c1)cc(c(=O)[nH]2)[C@@H](c3nnnn3C[C@@H]4CCCO4)[NH+](Cc5cccnc5)Cc6ccco6)C C06177955
Cc1cc(c2c(c1)cc(c(=O)[nH]2)[C@@H](c3nnnn3C[C@@H]4CCCO4)[NH+](Cc5ccccc5)Cc6ccco6)C C06300759
C[NH+]1CCN(CC1)S(=O)(=O)c2ccc(cc2)NC(=O)CSc3nc([nH]n3)N/N=C/c4cccs4 C20834239
c1ccc2c(c1)OC[C@H](O2)COC[C@@H](CN3CC[NH+](CC3)CCN4C(=O)c5cccc6c5c(ccc6)C4=O)O C22914695
CCN(CC)C(=O)C[NH+]1CCN(CC1)c2nc3c(c4c(s3)CCC4)c(=O)n2CC(=O)NC5CCCCC5 C34748049
CCOC(=O)[C@H]1CCCN(C1)C(=O)[C@H]2Cc3cc(ccc3N4[C@@H]2C[NH+](CC4)CC(=O)N5CCCC5)[N+](=O)[O-] C35544497
CCOC(=O)[C@H]1CCCN(C1)C(=O)[C@H]2Cc3ccc(cc3N4[C@@H]2C[NH+](CC4)CC(=O)N5CCOCC5)OC C35545709
Cc1ccc(cc1)C(=O)N2[C@H](COC23CCN(CC3)C(=O)c4cccc(c4)[N+](=O)[O-])C(=O)NCC[NH+](C)C C35639931
CC(=O)N1CCN(CC1)C(=O)c2coc(n2)C[NH+](Cc3ccc(cc3)C(C)(C)C)Cc4ccc5c(c4)OCO5 C36061544
Cc1cc(c2c(c1)cc(c(=O)[nH]2)[C@H](c3nnnn3C[C@H]4CCCO4)[NH+](Cc5cccnc5)Cc6ccco6)C C06178091
Cc1cc2cc(c(=O)[nH]c2cc1C)[C@H](c3nnnn3C[C@H]4CCCO4)[NH+](Cc5cccnc5)Cc6ccco6 C33911938
Cc1cc2cc(c(=O)[nH]c2cc1C)[C@H](c3nnnn3C[C@H]4CCCO4)[NH+](Cc5ccccc5)Cc6ccco6 C06321344
CCC[NH+]1CCc2c(sc(c2C(=O)OC)NC(=O)[C@@H]3CCCN3S(=O)(=O)c4ccc(cc4)OC)C1 C36660388
C[NH+](C)CCN(c1nc2c(ccc(c2s1)OC)OC)C(=O)[C@H]3CCCN3S(=O)(=O)c4cccs4 C36704402
CCn1c(c(c(n1)C)Br)C(=O)N2C[C@H](C3(C2)CC[NH2+]CC3)C(=O)NCCCn4c(cc(n4)C)C C39671791
Cc1cc(no1)c2c(c(no2)C)C(=O)N3C[C@@H](C4(C3)CC[NH2+]CC4)C(=O)N[C@H](C)Cc5ccccc5OC C39686668
Cc1ccc(cc1N2CCN(CC2)[C@@H](c3nnnn3CCOC)[C@H]4C=c5cc(cc(c5=[NH+]C4=O)C)C)Cl C39711011
COCCn1c(nnn1)[C@H]([C@H]2C=c3cc4c(cc3=[NH+]C2=O)OCO4)N(Cc5ccco5)Cc6cccs6 C39711671
COc1cc(ccc1OC[C@@H](C[NH+](Cc2cc(c(c(c2)OC)OC)OC)[C@@H]3CCS(=O)(=O)C3)O)C=O C40319970
COc1cc(ccc1OC[C@H](C[NH+](Cc2cc(c(c(c2)OC)OC)OC)[C@@H]3CCS(=O)(=O)C3)O)C=O C40319973
c1ccc(cc1)OCC(=O)N2CCN(CC2)c3[nH]c(=O)cc(n3)C[NH+]4CCN(CC4)CC(=O)N5CCCC5 C40386477
CCOC(=O)[C@@H]1CCC[NH+](C1)CC(=O)N2[C@@H](CC(=N2)c3ccc(cc3OC)OC)c4ccc5c(c4)OCO5 C40409289
CCS(=O)(=O)C1=NSC2=NC(=O)/C(=C\c3cn(c4c3cccc4)CCOc5ccc(cc5)C)/C(=[NH2+])N21 C20206505
CC(C)(C)NC(=O)CN([C@@H]1Cc2cc(ccc2N(C1)Cc3c[nH+]cn3C)C#N)S(=O)(=O)c4ccccn4 C13644652
COc1ccc2c(c1OC)C(=O)O[C@H]2N3[C@@H](CCC3=O)C(=O)N[C@@H](CC4=c5ccccc5=[NH+]C4)C(=O)OC C63351229
C[C@@H](C(=O)NCCc1ccc(c(c1)OC)OC)N2C(=O)[C@@]3([C@@H]4C(=c5cc(ccc5=[NH+]4)OC)CCN3C2=O)C C63363045
C[C@@H](c1ccccc1)NC(=O)[C@H](CC2=c3ccccc3=[NH+]C2)NC(=O)[C@@H]4C(S(=O)(=O)[C@H]5N4C(=O)C5)(C)C C63384379
C[C@@H](c1ccccc1)NC(=O)[C@@H](CC2=c3ccccc3=[NH+]C2)NC(=O)[C@@H]4C(S(=O)(=O)[C@@H]5N4C(=O)C5)(C)C C63385272
COC(=O)[C@@H](Cc1c[nH+]c[nH]1)NC(=O)COc2cc(c3c(c2)OC[C@H](C3=O)c4ccc5c(c4)OCCO5)O C63818472
C[C@H](C(=O)OC)NC(=O)[C@@H]1CN(CCN1C(=O)C2CCCCC2)C(=O)C3CC[NH2+]CC3 C05398575
c1ccc(cc1)OCc2cn(nn2)C[C@H]3C[C@H]4CC[NH+]3C[C@@H]4C(=O)N5CCC(CC5)C(=O)N C08299729
Cc1ccc2c(c1)cc(c(=O)[nH]2)[C@@H](c3nnnn3Cc4ccc(cc4)OC)[NH+]5CCC(CC5)O C00907641
COC(=O)C1CCN(CC1)C(=O)[C@H]2C[NH+]3CC[C@H]2C[C@@H]3Cn4cc(nn4)c5cccc(c5)N C08635763
CCOC(=O)c1c(c2cc(ccc2[nH]1)OC)NC(=O)C[NH+]3C[C@@H]4C[C@H](C3)c5cccc(=O)n5C4 C02101893
Cc1c(c(no1)c2ccccc2)c3nnc(o3)C[NH+](C)[C@@H](C)c4ccc(cc4)S(=O)(=O)N C08945025
Cc1ccc(c(c1)[N+](=O)[O-])NC(=O)C(=O)NC[C@H](c2ccc3c(c2)CCCN3C)[NH+](C)C C09135435
Cn1c(c(c(=O)n(c1=O)C)C(=O)C[NH+]2CCC(CC2)CCc3cc(cc(c3)OC)OC)N C09217751
Cc1cc2c(c(=O)n1CCC[NH+](C)C)[C@H](C(=C(O2)N)C#N)c3cc4c(c(c3)OC)OCO4 C09461578
Cc1cc(ccc1NC(=O)C(=O)NC[C@H](c2cccn2C)[NH+]3CCc4ccccc4C3)[N+](=O)[O-] C11898513
Cc1cc(ccc1NC(=O)C(=O)NC[C@@H](c2cccn2C)[NH+]3CCc4ccccc4C3)[N+](=O)[O-] C11898514
Cc1ccc(cc1NC(=O)C(=O)NC[C@H](c2cccn2C)[NH+]3CCc4ccccc4C3)[N+](=O)[O-] C11898515
Cc1cc(c2c(c1)cc(c(=O)[nH]2)[C@@H](c3nnnn3Cc4ccc(cc4)OC)[NH+]5CCC(CC5)O)C C06300843
CC(C)[C@H](c1nnnn1C2CCCC2)[NH+](CCCO)Cc3cc4ccc(cc4[nH]c3=O)OC C13498755
Cc1ccc2c(c1)cc(c(=O)[nH]2)C[NH+](CCCO)[C@H](c3nnnn3C[C@@H]4CCCO4)C(C)C C13500555
Cc1cc(nc(n1)N/C(=N/C(=S)NCCOC)/N2CCN(CC2)c3cccc[nH+]3)C C14159785
CCOC(=O)c1c(c(sc1NC(=O)C[NH+]2CCC[C@H](C2)C(=O)OCC)C(=O)NC)C C14183139
CCOC(=O)C[C@@H]1CCN(C[C@@H]1CC[NH+]2CCC[C@H]2C(=O)N)C(=O)N3CCOCC3 C20462802
Cc1ccc(cc1)S(=O)(=O)NC[C@@H]2[C@@H]([C@@H]([C@@H](O2)CO)O)N3CCN(CC3)c4cccc[nH+]4 C20465631
CCOC(=O)C1=C(NC(=O)N[C@@H]1c2ccco2)C[NH+]3CCC[C@H]3c4ccc5c(c4)OCCO5 C21581223
C[C@]1(C(=O)N(C(=O)N1)NC(=O)C[NH+]2CCN(CC2)C(=O)[C@H]3CCCO3)CCc4ccccc4 C21581523
CCc1c[nH+]c2c(c1NOCC(=O)Nc3ccc(cc3)C(=O)OCC)c(=O)n(c(=O)n2C)C C12309502
CCCCNC(=O)NC(=O)[C@H](C)[NH+]1CCN(CC1)S(=O)(=O)c2cccc(c2)[N+](=O)[O-] C24264106
CC(C)[NH2+]C[C@H](c1ccc(cn1)c2ccc(cc2F)N3C[C@@H](OC3=O)Cn4ccnn4)O C28711450
CCOC(=O)c1c2c(sc1NC(=O)CN3C(=O)C(=O)N(C3=O)C(C)C)C([NH2+]C(C2)(C)C)(C)C C32849521
Cc1cc(c(c(c1)C)NC(=O)C[NH+](C)CC(=O)Nc2cc3c(cc2[N+](=O)[O-])OCCCO3)C C32856115
COC(=O)C[C@@H](C(=O)OC)NC(=O)N1CCc2c([nH+]c[nH]2)[C@H]1c3ccc(cc3)Br C31811215
COC(=O)C[C@@H](C(=O)OC)NC(=O)N1CCc2c([nH+]c[nH]2)[C@@H]1c3ccc(c(c3F)F)F C31812192
COc1cccc(c1)[C@H]2c3c([nH]c[nH+]3)CCN2C(=O)N[C@@H](CCC(=O)OC)C(=O)OC C20762525
CCOC(=O)c1c2c(sc1NC(=O)CSc3nnnn3C)C([NH2+]C(C2)(C)C)(C)C C36772282
CC[C@@H](c1nnnn1C[C@@H]2CCCO2)[NH+](CCCO)Cc3cc4cccc(c4[nH]c3=O)C C13151219
c1cc(ncc1Cl)NC(=O)C[NH+]2CCC(CC2)N(CC(=O)N3CSC[C@H]3C#N)N C38576006
CCOC(=O)C1=C(NC(=O)N[C@@H]1c2ccco2)CN3CC[NH+](CC3)Cc4cc(on4)C C39519884
CC[C@@H](C)CNC(=O)[C@@H]1CN(CC12CC[NH2+]CC2)C(=O)c3c(noc3c4cc(on4)C)C C39606487
CC[C@H](C)CNC(=O)[C@H]1CN(CC12CC[NH2+]CC2)C(=O)c3c(noc3c4cc(on4)C)C C39606494
COCCC(=O)N1C[C@@H](C2(C1)CC[NH2+]CC2)C(=O)NCc3c(cc(cc3OC)OC)OC C39639201
Cc1cc(n(n1)CCCNC(=O)[C@H]2CN(CC23CC[NH2+]CC3)C(=O)c4cc(cc(c4)OC)OC)C C39671641
COc1ccc(c(c1)CNC(=O)[C@H]2CN(CC23CC[NH2+]CC3)C(=O)[C@@H]4COc5ccccc5O4)OC C39683066
C[C@H]1CN(C[C@@H](O1)C)S(=O)(=O)CC[NH2+]Cc2c[nH]nc2c3ccc4c(c3)OCCO4 C40153288
C[NH+](CCOC(=O)N[C@@H]1CS(=O)(=O)C=C1)CCOC(=O)N[C@@H]2CS(=O)(=O)C=C2 C40168866
CC[NH+](CC)CCn1c2ccccc2nc1NC(=O)CN3C(=O)[C@](NC3=O)(C)C4CC4 C45731568
C[C@@H]1CN(C[C@H](O1)C)c2ccc(c[nH+]2)CNC(=O)CCNC3=NS(=O)(=O)c4c3cccc4 C46791921
C[C@@H]1CN(C[C@@H](O1)C)c2ccc(c[nH+]2)CNC(=O)CCCCCNC3=NS(=O)(=O)c4c3cccc4 C46841138
CCN(CC)S(=O)(=O)c1ccc2c(c1)c(cc(=O)[nH]2)C(=O)NCCCn3cc[nH+]c3 C21325979
Cc1c2c(oc(c2c(=O)[nH]n1)NC(=O)C[NH+]3CCC(CC3)C(=O)NCC(F)(F)F)C C58440095
c1cc[nH+]c(c1)N2CCN(CC2)C(=O)CCNC(=O)c3ccc([nH]c3=O)c4ccco4 C60276104
CC(C)C(=O)NC[C@H]1CCC[NH+](C1)Cc2nc(no2)C(C)(C)NC(=O)OC(C)(C)C C60361043
c1cc2c(cc1CN3C(=O)[C@H](N=C3O)CCC(=O)NCCC4=c5cc(ccc5=[NH+]C4)F)OCO2 C63386861
c1ccc2=[NH+]CC(=c2c1)C[C@H]3C(=O)N(C(=O)N3)CC(=O)NC[C@@H]4COc5ccccc5O4 C63842169
c1cc(oc1)C2=C[C@H](N=N2)C(=O)NCCOC3=CC=C4[NH+]=N[C@H](N4N3)c5ccc(cc5)F C64403894
CC(C)CNC(=O)NC(=O)CN1C(=O)[C@@](NC1=O)(C)c2cccc3c2cccc3 C03532238
CC1=C([C@]2(c3ccccc3NC2=O)C(=C(O1)N)C(=O)OC(C)C)C(=O)OC(C)C C01516880
Cc1cc2c(c3c1c(=O)cc(o3)[C@@](CO)([C@H]4CO4)O)C(=O)c5c(cccc5O)C2=O C05836018
CC(=O)c1cc2c(cc1NC(=O)COC(=O)c3ccc(c(c3)N)Cl)OCO2 C06422328
Cc1ccc(o1)c2cc(c3ccccc3n2)C(=O)O[C@H](C(C)C)C(=O)NC(=O)N C06932132
CCCNC(=O)NC(=O)CN1C(=O)C(NC1=O)(c2ccccc2)c3ccccc3 C08621466
C[C@@H]1CCCC[C@@H]1NC(=O)NC(=O)CN2C(=O)[C@@]3(CCCC[C@@H]3C)NC2=O C08941385
C[C@@H]1CCCC[C@H]1NC(=O)NC(=O)CN2C(=O)[C@@]3(CCCC[C@@H]3C)NC2=O C08941397
COc1cc(ccc1O)[C@@H]2C3=C(C[C@@H](CC3=O)c4ccc(cc4)Cl)Nc5c(non5)N2 C12321946
COc1cc(ccc1O)[C@@H]2C3=C(C[C@@H](CC3=O)c4cccs4)Nc5c(non5)N2 C12391447
COc1ccc(cc1)[C@@H]2CC3=C([C@H](Nc4c(non4)N3)c5cccc(c5)O)C(=O)C2 C12409337
CC1(Cc2c(c(nc3c2c4c(s3)c(nc(n4)SC)NN)N5CCOCC5)CO1)C C20329271
COc1cc(cc(c1O)O)[C@H]2Nc3ccccc3C(=O)N2c4ccc5c(c4)OCO5 C24034280
Cc1cc2c(cc1C)n3c(=O)cc(sc3n2)C(=O)Nc4ccc(cc4)S(=O)(=O)N C33008969
CC[C@@]1(C(=O)N(C(=O)N1)CC(=O)NC(=O)NCC(C)C)c2ccc(cc2)Cl C03595328
Cc1ccc(c(c1)C)NC(=O)NC(=O)CN2C(=O)[C@@]3(CCc4c3cccc4)NC2=O C03463756
C[C@@H]1C[C@]2(CC(C1)(C)C)C(=O)N(C(=O)N2)CC(=O)Nc3[nH]c4ccccc4n3 C12519886
Cc1cc(c2c(c(sc2n1)C(=O)/[NH+]=C/3\C=CC4=NC(=NC4=C3)[O-])N)COC C39370830
CCOn1c2c(c3c(c1=O)cc4c(n3)cccc4O)N[C@@H](CC2=O)c5ccccc5O C39452748
CCOn1c2c(c3c(c1=O)cc4c(n3)cccc4O)N[C@H](CC2=O)c5ccccc5O C39452749
Cc1cc2c(cc1C)NC(=O)/C(=C\C(=O)Nc3ccc(cc3[N+](=O)[O-])Cl)/N2 C39988324
Cc1cc(cc(c1)NC(=O)[C@@H]2CC(=O)Nc3c2c(=O)[nH]c(n3)N4[C@@H](CCC[C@@H]4C)C)C C40382948
Cc1ccc(c(c1)C)NC(=O)[C@@H]2CC(=O)Nc3c2c(=O)[nH]c(n3)N4[C@@H](CCC[C@@H]4C)C C40383061
Cc1cc(cc(c1)NC(=O)[C@H]2CC(=O)Nc3c2c(=O)[nH]c(n3)N4C[C@H](C[C@@H](C4)C)C)C C40388665
Cc1ccc(c(c1)NC(=O)[C@H]2CC(=O)Nc3c2c(=O)[nH]c(n3)N4C[C@@H](C[C@@H](C4)C)C)C C40388679
Cc1ccc(c(c1)NC(=O)[C@H]2CC(=O)Nc3c2c(=O)[nH]c(n3)N4C[C@H](C[C@@H](C4)C)C)C C40388683
Cc1ccc(cc1NC(=O)[C@H]2CC(=O)Nc3c2c(=O)[nH]c(n3)N4C[C@@H](C[C@@H](C4)C)C)Cl C40388697
Cc1ccc(c(c1)C)NC(=O)[C@H]2CC(=O)Nc3c2c(=O)[nH]c(n3)N4CCc5ccccc5C4 C40390760
C[NH+]1CCc2c3ccccc3[nH]c2[C@@H]1c4c(=O)[nH]c(=O)n(c4[O-])c5ccccc5OC C20756046
c1cc(ccc1c2nc(cs2)C(=O)Nc3ccc(c(c3)C(=O)N)F)[N+](=O)[O-] C50312889
[H]/N=C\1/N(C(=O)/C(=C/c2ccc(o2)c3ccc(c(c3)Cl)F)/S1)c4c(non4)N C04577767
c1cc(ccc1c2c3c([nH]n2)OC(=C([C@@H]3c4ccc(s4)[N+](=O)[O-])C#N)N)Cl C04997568
CCOC(=O)[C@H]1[C@H](NC(=S)N[C@@]1(C(F)(F)F)O)c2ccccc2[N+](=O)[O-] C57531358
C[C@@H]1CCCN(C1)C(=O)CSc2nc([nH]n2)N/N=C/c3c[nH]c4c3cccc4 C59813943
CC1=C2[C@H](CC(=O)N=C2N(N1)c3[nH]c4ccccc4n3)c5ccc(c(c5)OC)O C15084809
Cc1ccc(c2c1cn[nH]2)NC(=O)CN3C(=O)[C@]4(C[C@@H](CC(C4)(C)C)C)NC3=O C60208029
Cc1cccc(c1)n2c(=O)c(c([nH]c2=O)[O-])[C@@H]3[C@@H]4C(=c5cc(ccc5=[NH+]4)OC)CCN3 C63372973
Cc1cccc(c1)n2c(=O)c(c([nH]c2=O)[O-])[C@H]3[C@@H]4C(=c5cc(ccc5=[NH+]4)OC)CCN3 C63372975
Cc1ccc(cc1C)n2c(=O)c(c([nH]c2=O)[O-])[C@H]3[C@@H]4C(=c5cc(ccc5=[NH+]4)OC)CCN3 C63373002
Cc1ccc(c(c1)n2c(=O)c(c([nH]c2=O)[O-])[C@@H]3[C@@H]4C(=c5cc(ccc5=[NH+]4)OC)CCN3)C C63374723
Cc1ccc(c(c1)n2c(=O)c(c([nH]c2=O)[O-])[C@@H]3[C@H]4C(=c5cc(ccc5=[NH+]4)OC)CCN3)C C63374725
COc1ccc2=[NH+][C@@H]3[C@@H](NCCC3=c2c1)c4c(=O)[nH]c(=O)n(c4[O-])C5CCCCCC5 C63376128
CCOc1ccc(cc1)[C@H]2C[C@@H](n3c(nc(n3)N)N2)c4ccc(c(c4)OC)OC C13131232
COc1ccc2=[NH+][C@@H]3[C@@H](NCCC3=c2c1)c4c([nH]c(=O)n(c4=O)c5ccc(cc5)Cl)[O-] C63373364
COc1ccc2=[NH+][C@H]3[C@@H](NCCC3=c2c1)c4c([nH]c(=O)n(c4=O)c5ccc(cc5)Cl)[O-] C63373366
COc1cc2c(cc1OC)n3c(nc2=O)N=C(N[C@H]3c4ccc(cc4Cl)Cl)N C09090032
COc1cc(cc(c1O)OC)[C@@H]2CC(=O)NC3=NN/C(=N\c4ccccc4)/[C@@H]23 C15085116
Cc1cc(cc(c1)N2C(=O)/C(=C\3/C[C@@H](NN3)c4ccc(cc4)OC)/C(=O)NC2=O)C C64788639
C[C@@H]1CCCC[C@H]1NC(=O)NC(=O)CN2C(=O)C3(CCCCCCC3)NC2=O C66057547
c1ccc2c(c1)[nH]/c(=N/C(=O)c3cccc(c3)NC(=O)N[C@H]4CCS(=O)(=O)C4)/s2 C31813417
C[C@]1(C(=O)N(C(=O)N1)CC(=O)Nc2cc(ccc2Cl)Cl)c3ccc4c(c3)OCO4 C09092817
C[C@H]1CC(=O)Nc2ccccc2N1C(=O)CN3C(=O)[C@](NC3=O)(C)c4ccc5c(c4)CCC5 C09254205
C[C@H]1CC(=O)Nc2ccccc2N1C(=O)CN3C(=O)[C@@](NC3=O)(C)c4ccc5ccccc5c4 C09389369
Cc1c2c(nc3n(c2=O)CCC3)sc1C(=O)OCc4nc(c5c6c(sc5n4)CCCCC6)N C10532819
C[C@H](C12CC3CC(C1)CC(C3)C2)NC(=O)CN4C(=O)[C@@](NC4=O)(C)c5ccc6c(c5)OCCO6 C11316304
Cc1ccc(c(c1)Cn2c(=O)c3c(nc4n3c(c(n4c5ccccc5N)C)C)n(c2=O)C)C C10104086
Cc1c(n2c3c(nc2n1c4ccccc4N)n(c(=O)n(c3=O)Cc5ccc(cc5)Br)C)C C10104101
Cc1ccc(cc1C)N2C(=N[C@]23c4ccccc4NC3=O)NC5=NC6=c7ccccc7=NC6=N5 C12407277
C[C@@H]1CCCC[C@]12C(=O)N(C(=O)N2)Cc3ccc(cc3)CN4C(=O)[C@]5(CCCC[C@@H]5C)NC4=O C12569005
CCc1ccc(cc1)c2csc(n2)NC(=O)CN3C(=O)[C@]4(CCOc5c4cccc5)NC3=O C13115601
Cn1c2ccccc2c3c1ccc(c3)[C@@H]4C(=C(N(C5=C4C(=O)CCC5)c6ccccc6[N+](=O)[O-])N)C#N C13882129
c1ccc2c(c1)CCC[C@]23C(=O)N(C(=O)N3)CC(=O)Nc4nnc(s4)C56CC7CC(C5)CC(C7)C6 C16695654
CC\1=NN(C(=O)/C1=C\c2c([nH]c(=O)n(c2=O)c3cccc(c3)Cl)O)c4cccc5c4cccc5 C17136189
Cc1c2c(=O)[nH]c(nc2sc1C(=O)N(C)Cc3[nH]c(=O)c4ccccc4n3)Cc5ccccc5 C18100759
Cc1cc(cc(c1)n2c(=O)c(c([nH]c2=S)[O-])[C@@H]3c4c(cc5c(c4OC)OCO5)CC[NH+]3C)C C17209118
Cc1cccc\2c1NC(=O)/C2=N\NC(=O)C34C[C@H]5C[C@@H](C3)CC(C5)(C4)n6cnc(n6)Cl C17102837
Cc1ccc(c(c1)O)[C@H]2c3c4c(c(n3-c5ccccc5N2)c6ccc(cc6)OC)c(=O)n(c(=O)n4C)C C20898613
C[C@@]1(C(=O)N(C(=O)N1)CC(=O)N2c3ccccc3NC(=O)C[C@H]2C(F)(F)F)c4ccc(c(c4)F)F C21531819
C[C@@]1(C(=O)N(C(=O)N1)CC(=O)N2c3ccccc3NC(=O)C[C@H]2C(F)(F)F)c4ccc(cc4)F C21534095
CCOc1cc(ccc1O)[C@H]2c3c4c(c(n3-c5ccccc5N2)c6ccccc6)c(=O)n(c(=O)n4C)C C21658970
Cc1ccc(cc1)c2c3c(c4n2-c5ccccc5N[C@H]4c6ccc(c(c6)O)OC)n(c(=O)n(c3=O)C)C C21659022
CC(=O)Nc1c2ccccc2n3c1C(=O)N([C@](C3)(C)C(=O)NC4CCCCCC4)Cc5ccco5 C21866733
CC(=O)c1cc2c(cc1NC(=O)COC(=O)c3cc(ccc3O)Br)OCO2 C23530707
c1ccc(cc1)Cc2nc3n(n2)c(=O)/c(=C\c4ccc(o4)c5ccc(cc5)S(=O)(=O)N)/s3 C28166549
Cc1ccc(nc1)N2[C@@H](c3c(=O)c4cc(ccc4oc3C2=O)Cl)c5ccc(cc5)OCC(=O)N C35515312
Cc1c(c(n(n1)Cc2cc(ccc2OC)[C@@H]3C(=C(O[C@@H]4C3=C(N=N4)C)N)C#N)C)Br C39315419
C[C@@H]1C[C@@]2(CC(C1)(C)C)C(=O)N(C(=O)N2)CC(=O)Nc3ccc(cc3)c4cn5ccsc5n4 C09056626
c1ccc(cc1)S(=O)(=O)c2cc3c(c4c(n(c3=O)Cl)C(=O)C[C@H](N4)c5ccccc5O)nc2 C39449440
Cc1c(c2c(n1c3ccccc3O)-c4c(c(ccn4)S(=O)(=O)Oc5ccccc5)C(=O)CC2)O C39459359
C[C@]12CC[C@](C1(C)C)(c3c2nc4cc5c(cc4n3)OCO5)C(=O)NNC(=O)c6ccccc6Cl C33808814
Cc1ccc(c(c1)[N+](=O)[O-])c2ccc(o2)[C@@H]3C(=C(N4c5ccccc5SC4=C3C#N)N)C#N C39794227
C[C@@]12CC[C@@](C1(C)C)(c3c2nc(c(n3)C#N)C#N)C(=O)NNC(=O)c4ccc(cc4Cl)Cl C39846415
Cc1ccc(c(c1)[N+](=O)[O-])c2ccc(o2)/C=C/3\C(=O)N(C(=S)S3)c4ccccc4C(=O)N C39861539
C[C@H](c1c(cc(cn1)c2cc(cc(c2c3nnn(n3)C)F)Cl)F)NC(=O)C4(CCCC4)O C40974806
C[C@]1(C(=O)N(C(=O)N1)CC(=O)N2c3ccccc3NC(=O)C[C@@H]2C(F)(F)F)c4ccccc4 C45726241
C[C@@H](C(=O)Nc1ccc(cc1)[N+](=O)[O-])N2C(=O)/C(=C/c3cc(ccc3O)Cl)/SC2=S C47152402
CC(=CCc1c(cc(c2c1O[C@H]3COc4cc(c(cc4[C@]3(C2=O)O)OC)OC)O)OC)C C49181550
CC[C@@H](C)Sc1[nH]c2c(c(=O)n1)[C@H](C3=C(N2)CC(CC3=O)(C)C)c4ccccc4[N+](=O)[O-] C35450165
CC[C@H](C)Sc1[nH]c2c(c(=O)n1)[C@@H](C3=C(N2)CC(CC3=O)(C)C)c4cccc(c4)[N+](=O)[O-] C35450175
CC\1=NN(C(=O)/C1=C\Nc2ccc(cc2O)[N+](=O)[O-])c3ccc(cc3)I C16160788
Cc1cccc\2c1NC(=O)/C2=N\NC(=O)[C@H](C)n3cnc4c(c3=O)c5c(s4)C[C@H](CC5)C C06166504
COc1cccc(c1O)C(=O)OCC(=O)N2c3ccccc3NC(=O)C[C@H]2C(F)(F)F C29120560
CCc1ccc(cc1)[C@@H]2C3=C(N=NC(=O)C3=NC4=NNNN24)c5ccc(cc5)Br C10294817
c1ccc(cc1)c2nnn(n2)CC(=O)N/N=C/c3cc(cc(c3O)Br)Cl C59421150
Cc1cc(c(cc1Cl)C2=C3[C@H](N(C(=O)[C@@H]3N=N2)Cc4ccco4)c5ccc(c(c5)OC)O)O C08845380
Cc1cc(c(cc1Cl)C2=C3[C@@H](N(C(=O)[C@H]3N=N2)Cc4ccco4)c5ccc(c(c5)OC)O)O C08845381
Cc1ccc(cc1)C2=NN=C3[C@H]2[C@@H](C(=C(O3)N)C#N)c4ccc(cc4)OC(=O)c5ccco5 C09490014
CCCC1=NN=C2[C@@H]1[C@@]3(c4ccccc4N(C3=O)Cc5ccccc5)C(=C(O2)N)C(=O)OC C08670823
CCC(=O)N1[C@@H](C/C(=C/2\C(=O)NC(=O)N(C2=O)Cc3ccccc3)/N1)c4ccc(cc4)C(C)C C64789314
CC[C@@H]1C(=O)Nc2cc(ccc2O1)S(=O)(=O)N3CCC(CC3)C(=O)Nc4cc(ccc4C)C C64921859
c1ccc(cc1)[C@@H]2CNC(=O)[C@@H]2C(=O)NN=Cc3cccc(c3)OC(=O)c4cccc(c4)Br C04150802
c1ccc(cc1)[C@@H]2CNC(=O)[C@H]2C(=O)NN=Cc3cccc(c3)OC(=O)c4cccc(c4)Br C04150804
c1ccc(cc1)NC(=O)C(=O)N/N=C/c2ccc(cc2)OC(=O)c3ccccc3I C04330466
COc1cc(cc(c1OC)OC)[C@H]2[C@@H]3CC=C[C@H]3c4cc(ccc4N2)S(=O)(=O)Nc5ccccc5F C00978935
Cc1ccc(cc1)[C@@H]2C3=C(CC(CC3=O)(C)C)N(C(=C2C(=O)c4ccccc4)N)c5ccc(cc5)[N+](=O)[O-] C08412484
CCOc1cc(c(c(c1OC(C)C)Br)Br)[C@@H]2C(=C(NC(=O)N2)C)C(=O)OC C00679856
CCOc1cc(c(c(c1OC(C)C)Br)Br)[C@H]2C(=C(NC(=O)N2)C)C(=O)OC C00679855
C[C@]12CC[C@@H]3[C@@H]([C@@H]1CC[C@@H]2OC(=O)CCC(=O)NCCc4ccc(cc4)O)CCC5=CC(=O)CC[C@@]35C C08767690
C[C@]12CC[C@H]3[C@@H]([C@@H]1CC[C@@H]2OC(=O)CCC(=O)NCCc4ccc(cc4)O)CCC5=CC(=O)CC[C@@]35C C08767697
COc1cc(ccc1O)/C=N/NC(=O)c2c(cn(n2)Cc3ccc(cc3)Br)Br C01091839
CC1(CC2=C([C@H](C(=C(N2c3ccc(cc3)Br)N)C#N)c4ccc(c(c4)OC)OC)C(=O)C1)C C00705486
COc1cc(cc(c1OC)OC)[C@@H]2[C@@H]3CC=C[C@H]3c4cc(ccc4N2)S(=O)(=O)Nc5ccccc5F C12342230
c1ccc2c(c1)ncn2Cc3cc(sc3)[C@@H]4C(=C(N(C5=C4C(=O)CCC5)c6ccc(cc6)Cl)N)C#N C12360487
c1ccc(c(c1)C(=O)NN(Cn2c3ccccc3sc2=S)Cn4c5ccccc5sc4=S)O C05486486
COc1cc2cc(c(c(c2cc1OC)c3ccnc(c3)n4c5ccccc5c6ccccc6c4=O)CO)CO C13795877
c1ccc(cc1)c2ccc(cc2)OCC(=O)NNC(=O)COc3ccc4ccccc4c3Br C13981575
C[C@@H](C(=O)NCC(c1ccccc1)c2ccccc2)N3C(=O)[C@]4(c5c(c6ccccc6[nH]5)CCN4C3=O)C C02108568
COc1ccccc1[C@H]2c3c(c4ccccc4[nH]3)C[C@H]5N2C(=O)CN(C5=O)CCc6c[nH]c7c6cccc7 C15954132
Cc1c2cc(ccc2oc1C(=O)Nc3c(c4c(s3)C[C@H](CC4)C)C(=O)N[C@H]5CCS(=O)(=O)C5)Cl C16391769
c1ccc(cc1)n2c(=O)c3c([nH]2)NC4=C([C@@H]3c5ccc(cc5)OC(F)(F)F)C(=O)C[C@@H](C4)c6ccco6 C18200296
CCOc1cc(cc(c1O)Br)[C@H]2C3=C(CCCC3=O)NC(=C2C(=O)OC[C@@H]4CCCO4)C C04068214
CCOc1cc(cc(c1O)Br)[C@H]2C3=C(CCCC3=O)NC(=C2C(=O)OC[C@H]4CCCO4)C C04068216
C[C@@H]1c2c(sc(n2)NC(=O)CC(C)(C)C)C[C@]3([C@H]1[C@H]([C@@H](CC3)[C@H](C)C(=O)N4CCN(CC4)C)O)C C20504553
Cc1ccc2c(c1)c(=O)c(co2)[C@@H]3C4=C(C[C@@H](CC4=O)c5cc(ccc5OC)OC)Nc6ccccc6N3 C20884609
CC(C)(C)c1ccc(cc1)[C@H]2CC3=C([C@@H](Nc4ccccc4N3)c5cc(c(cc5OC)OC)OC)C(=O)C2 C21247515
CCCC(=O)N1CCN(CC1)c2ccc(cc2NC(=S)NC(=O)c3cc(ccc3Cl)Cl)Cl C21577483
CCCCN(Cc1ccccc1)C(=O)c2ccc(cc2)N/N=C\3/c4cc(ccc4NC3=O)Br C23436911
c1cc(ccc1C(c2ccc(cc2)F)N3CCN(CC3)C(=O)CCCC[C@H]4[C@@H]5[C@@H](CS4)NC(=O)N5)F C12568274
Cc1ccc(c(c1)C)NC(=O)[C@H]2[C@H]3c4cccc(c4O[C@@]2(N(C(=S)N3)c5ccc(cc5)Cl)C)OC C33703667
Cc1c(c(n(n1)Cc2cc(ccc2OC)[C@H]3C(=C(OC4=C3C(=O)CC(C4)(C)C)N)C#N)C)Br C33790555
Cc1ccc(cc1)CSc2[nH]c(=O)c3c(n2)NC4=C([C@@H]3c5ccc(cc5)C(=O)OC)C(=O)CC(C4)(C)C C33810615
Cc1ccc(cc1)n2c(=O)c3c4c(sc3nc2SCC(=O)NN/C=C\5/C=CC=CC5=O)CCCC4 C19861340
CC[C@@H](C)N1[C@@H]([C@@]23C=C[C@@H](O2)[C@@H]([C@@H]3C1=O)C(=O)Nc4cc(cc(c4)Cl)Cl)C(=O)NC5CCCCC5 C36066251
Cc1ccc(cc1)CSC[C@@H]2C(=O)Nc3cc(ccc3N2)C(=O)N4CCN([C@@H](C4)C)c5cccc(c5)C C09505345
COc1ccc(cc1)[C@H]2c3ccc(cc3OC(=C2C#N)N)OC(=O)COc4ccc(cc4)Br C38650288
COc1ccc(cc1)OCC(=O)Oc2ccc3c(c2)OC(=C([C@@H]3c4cccc(c4)Br)C#N)N C38651493
c1ccc(c(c1)[C@@H]2c3ccc(cc3OC(=C2C#N)N)OC(=O)COc4c(c(c(c(c4F)F)F)F)F)F C38652310
c1ccc(cc1)CC(=O)Oc2ccc3c(c2)OC(=C([C@H]3c4cccc(c4)OCc5ccccc5F)C#N)N C38686822
CC(C)S(=O)(=O)[P@@]1(=O)NN2CCc3cc(c(cc3[C@@H]2CO1)Cc4ccccc4)c5ccccc5O C39466069
C[C@@H]1CCc2c(sc(c2C(=O)N[C@@H]3CCS(=O)(=O)C3)NC(=O)COc4ccc(cc4)C(C)C)C1 C39836395
c1ccc(cc1)N2C(=O)[C@H]3[C@@H](C2=O)C4(c5ccccc5C3c6c4cccc6)/C=N/NC(=O)c7ccccc7O C10039444
CNC(=O)c1c2c(sc1NC(=O)/C(=C/c3cn(nc3c4ccccc4)c5ccccc5)/C#N)CCCC2 C39992732
c1ccc(cc1)n2c(=O)c3c([nH]2)NC4=C([C@@H]3c5ccc(cc5)OC(F)(F)F)C(=O)C[C@H](C4)c6ccco6 C18200299
CCCN(CCC)C(=O)C1=c2n(c(=O)/c(=C\c3ccccc3F)/s2)C(=C([C@@H]1c4ccccc4F)C#N)N C59293553
c1ccc(cc1)[C@H]2C[C@@H](n3c(c(cn3)C(=O)Nc4cnn(c4)C56CC7CC(C5)CC(C7)C6)N2)C(F)(F)F C12845569
c1cc(oc1)CN2[C@@H]3CCCCC3=C([C@@H](C2=O)C(=O)Nc4nc(cs4)C56CC7CC(C5)CC(C7)C6)O C63426684
[H]/N=C/1\C2=C(N=NC2=N[C@H](N1c3ccc(c(c3)C)Cl)SCC(=O)Nc4ccc(cc4)Br)C C63710275
[H]/N=C/1\C2=C(N=NC2=N[C@@H](N1c3ccc(c(c3)C)Cl)SCC(=O)Nc4ccc(cc4)Br)C C63710276
CCOc1cccc(c1O)[C@@H]2CC(=N[C@@H](N2)c3ccc(c(c3)OC)OC)c4ccc(cc4)Br C53362989
CC[NH+](CC)c1ccc(cc1)[C@@H]2C3=C(C[C@H](CC3=O)c4ccc(cc4)OC)Nc5ccccc5N2C(=O)C C00867321
Cc1ccc(c(c1)C)N[C@H](C(Cl)(Cl)Cl)NC(=O)c2cc(cc(c2)[N+](=O)[O-])[N+](=O)[O-] C01787051
CCOC(=O)c1c2c(sc1NC(=O)C(=O)N/N=C/c3ccc(cc3)C(=O)OC)C[C@@H](CC2)C C04230342
CCOC(=O)[C@@H]([C@@H](c1cccc(c1)[N+](=O)[O-])O)NS(=O)(=O)c2ccc-3c(c2)Cc4c3cccc4 C06547651
CCOC(=O)[C@@H]([C@H](c1cccc(c1)[N+](=O)[O-])O)NS(=O)(=O)c2ccc-3c(c2)Cc4c3cccc4 C06547665
CCn1c(nnc1S[C@H](C)C(=O)Nc2ccc(cc2)[N+](=O)[O-])CNc3cccc(c3)Cl C06878544
Cc1c(cco1)C(=O)Nc2ccc(cc2)/C(=N/NC(=O)c3c(c4ccc(cc4s3)[N+](=O)[O-])Cl)/C C08456098
c1ccc2c(c1)c(c[nH]2)/C=N/NC(=O)c3c(cn(n3)Cc4ccc(cc4)Br)[N+](=O)[O-] C01089046
CCOc1cc(ccc1O)C=NNC(=O)c2c(c(c(=O)n(n2)c3ccc(c(c3)Cl)C)C#N)C C09094793
CCOC(=O)NC(=O)c1c2c(sc1NC(=O)c3cc(ccc3Cl)[N+](=O)[O-])C[C@H](CC2)C C09298369
CCCn1c(=O)c2ccccc2c(n1)C(=O)OCC(=O)NC(=O)NC34CC5CC(C3)CC(C5)C4 C09452474
CC(C)[C@H](C(=O)N/N=C/c1cc(ccc1N2CCCC2)[N+](=O)[O-])NC(=O)c3ccc(c(c3)Cl)Cl C09886760
Cc1ccccc1n2c(c(n3c2nc4c3c(=O)n(c(=O)n4C)C[C@H](C)CNc5ccccc5O)C)C C10048398
CCOC(=O)C1=C(NC(=O)N[C@@H]1c2ccc(cc2)Cl)COC(=O)c3c(noc3C(C)C)C C11539300
Cc1ccc(c(c1)[N+](=O)[O-])NC(=O)[C@H](c2ccccc2)OC(=O)C[C@@H]3C(=O)Nc4ccccc4S3 C12424793
c1ccc(cc1)C[C@@]2(C(=O)N(C(=O)N2)CC(=O)Nc3cc(ccc3F)[N+](=O)[O-])c4ccccc4 C12569369
c1cnc(nc1)NS(=O)(=O)c2ccc(cc2)c3ccc(o3)/C=N/Nc4c(cc(cn4)Cl)Cl C09631555
CCc1ccc(c(c1)Br)OCC(=O)NNC(=O)[C@H](C)Oc2ccc(cc2)[N+](=O)[O-] C14038038
c1ccc2c(c1)OC[C@H](O2)CNc3ccc(cc3[N+](=O)[O-])S(=O)(=O)Nc4ccc(cc4)Cl C15981037
CCCCCOc1ccc(cc1OC)[C@H]2[C@H]3CN(CC=C3C(=C(C2(C#N)C#N)N)C#N)C(=O)OCC C01776913
C[C@@H](C(=O)NCC(=O)Nc1ccc(c(c1F)F)F)OC(=O)c2cc(ccc2[N+](=O)[O-])Cl C03485346
c1ccc2c(c1)c(c[nH]2)c3nnc(n3C[C@H]4CCCO4)SCC(=O)Nc5cccc6c5nsn6 C23517036
CC(C)[C@@H](C(=O)N/N=C\c1ccc(c(c1)[N+](=O)[O-])N2CCCC2)NC(=O)c3ccc(c(c3)Cl)Cl C30960794
CCCOC(=O)C1=C(NC2=C([C@H]1c3cc(c(c(c3)OC)O)OC)C(=O)[C@H]([C@@H](C2)C)C(=O)OC)C C33734417
CCCNC(=O)N1CCN(CC1)CC2=C([C@H](NC(=O)N2C)c3cccc(c3)F)C(=O)OCC C35642985
CCOC(=O)C1=C(N(C(=O)N[C@@H]1c2ccccc2C)C)CN3CCN([C@@H](C3)C)C(=O)NC(C)(C)C C35993453
CCN1C(=C([C@@H](NC1=O)c2ccccc2C)C(=O)OCC)CN3CCN(CC3)C(=O)NC(C)C C36003316
CCN1C(=C([C@@H](NC1=O)c2ccccc2Cl)C(=O)OCC)CN3CCN([C@@H](C3)C)C(=O)NC(C)C C36005479
CCN1C(=C([C@H](NC1=O)c2ccc(cc2)Cl)C(=O)OCC)CN3CCN([C@@H](C3)C)C(=O)NC(C)C C36013998
Cc1cc(c(c(c1C)S(=O)(=O)N2CCC(CC2)C(=O)NCc3cc(ccc3O)[N+](=O)[O-])C)C C15558975
Cc1ccc(c(c1)C)NS(=O)(=O)c2ccc(c(c2)[N+](=O)[O-])N3CCN(CC3)c4ccc(cc4)O C08686929
c1ccc(c(c1)[C@H]2c3ccc(cc3OC(=C2C#N)N)OC(=O)COc4ccc(cc4)[N+](=O)[O-])F C38652026
COc1ccc(c(c1)OC)[C@@H]2c3ccc(cc3OC(=C2C#N)N)OC(=O)c4cc5ccccc5oc4=O C38688441
CCOC(=O)C1=C(NC(=O)N[C@@H]1c2ccc(cc2)OC)COC(=O)c3cc(c(nc3)Cl)Cl C39587474
Cc1cc(c(c(c1)c2c3c([nH]n2)C(=O)N([C@H]3c4cc(c(c(c4)OC)OC)OC)Cc5ccco5)O)C C39912190
c1cc2c(cc1CNc3c(c(ncn3)Nc4ccc(cc4F)Br)[N+](=O)[O-])OCO2 C40585250
Cc1c\2c(oc1C(=O)Nc3cccc(c3)Cl)CCC/C2=N\NC(=O)Cc4ccc(cc4)[N+](=O)[O-] C40814614
CCOC(=O)c1ccc(cc1)c2ccc(o2)[C@@H]3Nc4c(c5c(s4)CN(CC5)C(=O)OCC)C(=N3)O C08921710
CCCCn1cc(cn1)NC(=O)c2cc3n(n2)[C@@H](C[C@@H](N3)c4ccc5c(c4)OCO5)C(F)(F)F C02881935
CCCCn1cc(cn1)NC(=O)c2cc3n(n2)[C@@H](C[C@H](N3)c4ccc5c(c4)OCO5)C(F)(F)F C02881934
COc1ccc(cc1OC)[C@@H]2CC(=NN2)c3c(c4cc(ccc4[nH]c3=O)[N+](=O)[O-])c5ccccc5 C09354535
COc1ccc(cc1OC)[C@H]2CC(=NN2)c3c(c4cc(ccc4[nH]c3=O)[N+](=O)[O-])c5ccccc5 C09354536
COc1ccc(c(c1)OC)NS(=O)(=O)c2ccc3c(c2)[C@H]4C=CC[C@H]4[C@H](N3)c5cccc(c5)[N+](=O)[O-] C58849315
COc1ccc(c(c1)NS(=O)(=O)c2ccc3c(c2)[C@H]4C=CC[C@H]4[C@H](N3)c5cccc(c5)[N+](=O)[O-])OC C58849444
c1ccc(c(c1)c2ccc(o2)C(=O)NC(=S)Nc3c(ccc4c3nsn4)Cl)[N+](=O)[O-] C59294092
COc1cccc(c1O)/C=N/c2ccc3c(c2)sc(n3)SCC(=O)Nc4cccc(c4)[N+](=O)[O-] C59502553
Cc1ccc(cc1)S(=O)(=O)N/C(=N/S(=O)(=O)c2ccc(cc2)C)/Nc3nc4ccccc4o3 C13779062
c1ccc(cc1)COc2ccc(cc2)C3=NN=C4[C@@H]3[C@H](C(=C(O4)N)C#N)c5cccc(c5)[N+](=O)[O-] C09291787
CC(C)Cc1ccc(cc1)C2=NN=C3[C@@H]2[C@H](C(=C(O3)N)C#N)c4ccc(cc4)OC(=O)N5CCOCC5 C00985862
Cc1ccc(cc1)C2=NN=C3[C@@H]2[C@@H](C(=C(O3)N)C#N)c4ccc(c(c4)OC)OC(=O)c5ccco5 C08557882
CCOC(=O)N1CCC(CC1)/N=c\2/c(=N\CCN3CCN(CC3)c4cccc(c4)Cl)/c(c2O)O C13776895
C[NH+](Cc1ccccc1)Cc2cn(nn2)[C@H]3CO[C@H]4[C@@H]3OC[C@@H]4[NH2+]Cc5ccc(cc5)N(C)C C05396385
CCCC[C@H](CC)C(=O)N1CCN(CC1)c2[nH]c(=O)cc(n2)C[NH+]3CCN(CC3)c4cccc[nH+]4 C35564251
CCCCCCC(=O)N1CCN(CC1)c2[nH]c(=O)cc(n2)C[NH+]3CCN(CC3)c4cccc[nH+]4 C35574443
C[C@H](C(=O)NC1=c2c(=[NH+][C@H]1C(=O)OC)cccc2OC)[NH+]3CCN(CC3)Cc4ccc5c(c4)OCO5 C38689281
c1ccc2=[NH+]/C(=N\S(=O)(=O)c3cccc4c3nsn4)/[C@@H]([NH+]=c2c1)Nc5ccc6c(c5)OCCO6 C38974703
c1ccc2=[NH+]/C(=N\S(=O)(=O)c3cccc(c3)Cl)/[C@@H]([NH+]=c2c1)Nc4ccc(c(c4)[N+](=O)[O-])Cl C38976528
Cc1ccc(c(c1)N[C@H]2/C(=N/S(=O)(=O)c3cccc4c3nsn4)/[NH+]=c5ccccc5=[NH+]2)OC C38984474
COc1cc(ccc1OCC(=O)Nc2ccc(cc2)[N+](=O)[O-])/C=C(\C#N)/C3[NH+]=c4ccccc4=[NH+]3 C39357219
C[NH+](C)[C@@H](CNC(=O)[C@@H]1CN(CC12CC[NH2+]CC2)C(=O)c3csc(c3OC)Cl)c4ccc(cc4)OC C39663883
C[C@H]1C(=c2cc(ccc2=[NH+]1)C#N)CCNC(=O)[C@@H]3CN(CC34CC[NH2+]CC4)C(=O)c5cc(cc(c5)OC)OC C39674625
CCOc1ccc(cc1)C(=O)N2C[C@H](C3(C2)CC[NH2+]CC3)C(=O)NCCC4=c5cc(ccc5=[NH+][C@H]4C)C#N C39674671
CCSc1c(cccn1)C(=O)N2C[C@H](C3(C2)CC[NH2+]CC3)C(=O)NCCC4=c5cc(ccc5=[NH+][C@H]4C)C#N C39674771
CC[NH+]1CCN(CC1)[C@@H]([C@@H]2C=c3cc(c(cc3=[NH+]C2=O)OC)OC)[C@@H]4N=NNN4C(C)(C)C C39699351
Cc1cc(c2=C[C@@H](C(=O)[NH+]=c2c1)C[NH+](CCO)[C@@H](c3nnnn3Cc4ccc(cc4)OC)C(C)C)C C39699428
Cc1cc(c2=C[C@H](C(=O)[NH+]=c2c1)C[NH+](CCO)[C@@H](c3nnnn3Cc4ccc(cc4)OC)C(C)C)C C39699429
CCc1ccc2=[NH+]C(=O)[C@@H](C=c2c1)[C@@H]([C@@H]3N=NNN3C(C)(C)C)[NH+]4CCN(CC4)Cc5ccc6c(c5)OCO6 C39710480
Cc1ccc2=C[C@@H](C(=O)[NH+]=c2c1)[C@@H]([C@@H]3N=NNN3C(C)(C)C)[NH+](Cc4ccco4)Cc5cccs5 C39710684
Cc1cccc2=C[C@H](C(=O)[NH+]=c12)[C@@H]([C@@H]3N=NNN3C4CCCC4)[NH+](Cc5ccco5)C[C@@H]6CCCO6 C39710921
Cc1cccc2=C[C@H](C(=O)[NH+]=c12)[C@@H]([C@@H]3N=NNN3C(C)(C)C)[NH+](Cc4ccco4)C[C@@H]5CCCO5 C39710929
Cc1cccc2=C[C@H](C(=O)[NH+]=c12)[C@H]([C@@H]3N=NNN3C(C)(C)C)[NH+](Cc4ccco4)C[C@@H]5CCCO5 C39710931
Cc1cccc(c1C)N2CC[NH+](CC2)[C@@H]([C@H]3C=c4cc(ccc4=[NH+]C3=O)OC)[C@@H]5N=NNN5C(C)(C)C C39711281
Cc1ccc(c(c1)N2CC[NH+](CC2)[C@@H]([C@@H]3C=c4cc(ccc4=[NH+]C3=O)OC)[C@@H]5N=NNN5C(C)(C)C)C C39711299
CC(C)(C)N1[C@@H](N=NN1)[C@@H]([C@@H]2C=c3cc(ccc3=[NH+]C2=O)OC)[NH+]4CCN(CC4)c5ccccc5OC C39711329
CC(C)(C)N1[C@H](N=NN1)[C@@H]([C@@H]2C=c3cc(ccc3=[NH+]C2=O)OC)[NH+]4CCN(CC4)Cc5ccc6c(c5)OCO6 C39711344
CCOc1ccc2=[NH+]C(=O)[C@@H](C=c2c1)[C@@H]([C@@H]3N=NNN3C(C)(C)C)[NH+]4CCN(CC4)C(=O)c5ccco5 C39711401
CCOc1ccc2=[NH+]C(=O)[C@@H](C=c2c1)[C@@H]([C@@H]3N=NNN3C(C)(C)C)[NH+]4CCN(CC4)c5cccc(c5C)C C39711421
CCOc1ccc2=[NH+]C(=O)[C@H](C=c2c1)[C@H]([C@@H]3N=NNN3C(C)(C)C)[NH+]4CCN(CC4)c5cccc(c5C)C C39711424
CC(C)(C)N1[C@@H](N=NN1)[C@@H]([C@@H]2C=c3cc4c(cc3=[NH+]C2=O)OCO4)[NH+](Cc5cccnc5)Cc6ccco6 C39711646
CCOC(=O)[C@@H]1[C@@H](SC2=C1CC[NH+](C2)C)NC(=O)CSC3=N[C@@H]4C(=c5ccccc5=[NH+]4)N=N3 C39960578
C[C@@H]1CC(=O)Nc2ccccc2N1C(=O)C[NH+](C)Cc3cc(oc-4c/c(=[NH+]\C(=O)C)/ccc34)O C40023608
Cc1c2cc(cnc2[nH]n1)c3cc(cnc3c4ccoc4)OC[C@H](CC5=c6ccccc6=[NH+]C5)[NH3+] C52569905
C[C@H]1CCCC[C@H]1[NH2+][C@@H]2CC(=O)N(C2=O)c3ccc(cc3)N4C(=O)C[C@H](C4=O)[NH2+][C@H]5CCCC[C@@H]5C C13388262
C[C@@H]1[C@@H](ON=C1C)NS(=O)(=O)c2ccc(cc2)NC(=O)CS[C@@H]3[NH+]=c4ccc(cc4=[NH+]3)OC C63089213
COc1cccc2=[NH+][C@H](C(=c21)NC(=O)C[NH+]3CCc4cc(c(cc4C3)OC)OC)C(=O)OC C38556048
COc1cc(ccc1O)/C=C(\C#N)/c2nc(cs2)CS[C@H]3[NH+]=c4ccc(cc4=[NH+]3)[N+](=O)[O-] C63393906
CN1[C@H]2[C@@H](C(=NC1=O)[O-])N(C(=[NH+]2)N(C)Cc3ccccc3)CCSC4[NH+]=c5ccccc5=[NH+]4 C63426793
CN(C)S(=O)(=O)c1cccc(c1)[C@@H]2C(=CN(N2)c3ccccc3)/C=C(\C#N)/C4[NH+]=c5ccccc5=[NH+]4 C63431694
c1ccc2c(c1)C(=O)c3cccc(c3C2=O)NC(=O)CS[C@@H]4[NH+]=c5ccc(cc5=[NH+]4)[N+](=O)[O-] C63562733
c1ccc(cc1)N2C=C([C@@H](N2)c3ccc(cc3)[N+](=O)[O-])/C=N/N4[C@H](N=[NH+]C4=S)c5cc[nH+]cc5 C39336735
Cc1ccc2=[NH+][C@@H]([NH+]=c2c1)CCNC(=O)CCn3c(c(c(n3)C)S(=O)(=O)N4CCCC4)C C63666916
C[C@@H]1C(=C(N=N1)C)CCC2=[NH+]C3=c4ccccc4=[NH+][C@H](N3N2)SCc5cccc(c5)[N+](=O)[O-] C63708163
c1ccc2=[NH+]C([NH+]=c2c1)C3CCN(CC3)C(=O)C[C@H]4C(=O)N(C(=O)N4)Cc5ccc6c(c5)OCO6 C63366649
CCOC(=O)C1=C2CC([NH2+]C([C@@H]2S[C@H]1NC(=O)COC(=O)CC3=c4ccccc4=[NH+]C3)(C)C)(C)C C63900640
CCN(CC)S(=O)(=O)c1cccc(c1)C(=O)N[C@H](CC2=c3ccccc3=[NH+]C2)C(=O)N/[NH+]=C/4\CCCN4 C64044578
COC(=O)[C@H]1CN(N=N1)[C@H]2C[C@H]([NH+](C2)C3C4CC5CC(C4)CC3C5)C(=O)NCCC6=c7ccccc7=[NH+]C6 C64058232
CC(C)[C@@H]1[C@H]2C(=c3ccccc3=[NH+]2)CCN1C(=O)CSC4=CC=C5[NH+]=N[C@@H](N5N4)c6cccnc6 C64167256
CS(=O)(=O)c1ccc2c(c1)S[C@H](N2)NC(=O)C3CCN(CC3)CC4[NH+]=c5ccccc5=[NH+]4 C64414807
CC1CC[NH+](CC1)c2ccc(cc2)[C@@H]3N[C@@H](ON3)C(=O)N4CCN(CC4)C(=O)[C@@H]5C=c6ccccc6=[NH+]5 C64519989
CC1CC[NH+](CC1)c2ccc(cc2)[C@H]3N[C@@H](ON3)C(=O)N4CCN(CC4)C(=O)[C@@H]5C=c6ccccc6=[NH+]5 C64519991
c1cc2=[NH+][C@H]([NH+]=c2cc1Cl)SCc3nc(on3)CCC(=O)N[C@H]4[C@@H]([C@@H]5CCCC[C@@H]5S4)C#N C64604329
c1ccc(c(c1)C[NH2+][C@@H]2CC(=O)N(C2=O)c3ccc(cc3)N4C(=O)C[C@H](C4=O)[NH2+]Cc5ccccc5F)F C08412251
C[NH+]1CCN(CC1)S(=O)(=O)c2ccc(c(c2)[N+](=O)[O-])NC[C@@H](c3ccco3)[NH+]4CCCCC4 C09461972
c1ccc2c(c1)C[NH+](C[C@@H](O2)c3ccccc3F)CCC(=O)N4CC[NH+](CC4)CCC(=O)N C11788852
Cc1c(cn(n1)C)C[NH2+]Cc2cc3c(cc(c(c3OC)OC)OC)[nH+]c2N4CCC[C@H](C4)O C11813153
C[C@@H](c1nnc2n1CC[NH+](CC2)Cc3cc(cc(c3)OC)OC)NC(=O)C4CC[NH+](CC4)C C11970214
CC(C)CC[C@]1(C(=O)N(C(=O)N1)CC[NH+](C)C)C2CC[NH+](CC2)Cc3ccccc3OCC=C C12279744
COc1cc(cc(c1)OC)N2C(=O)C[C@H](C2=O)[NH2+]C3CCN(CC3)c4ccc(c[nH+]4)[N+](=O)[O-] C10078771
CC[NH+](CC)CCNC(=O)c1ccc(o1)C[NH+]2CCn3cccc3[C@H]2c4ccccc4OC C35594701
C[NH+]1CCN(CC1)c2c(c(no2)c3ccccc3)C[NH+](CC4CC4)C[C@@H](COCC#C)O C35781234
CCOC(=O)[C@H]1C(=c2cc(c(cc2=[NH+]1)OC)OC)NC(=O)[C@H](C)[NH+]3CCC4(CC3)OCCO4 C38626315
CCOC(=O)c1cccc(c1)N[C@H]2/C(=N/S(=O)(=O)c3cccc4c3nsn4)/[NH+]=c5ccccc5=[NH+]2 C38965317
COc1ccc(cc1)S(=O)(=O)/N=C\2/[C@H]([NH+]=c3ccccc3=[NH+]2)Nc4cc(ccc4OC)OC C38980084
COC(=O)C1CC[NH+](CC1)C[C@@H](COc2ccc(cc2)C[NH2+]C[C@H]3C4=C(CCC4)N=N3)O C39455064
COc1c(csc1Cl)C(=O)N2C[C@@H](C3(C2)CC[NH2+]CC3)C(=O)NC[C@@H](c4cccnc4)[NH+]5CCCC5 C39594977
CC[C@H](C)CC(=O)N1C[C@@H](C2(C1)CC[NH2+]CC2)C(=O)NC[C@@H](c3cccnc3)[NH+]4CCCC4 C39595122
CC[C@H](C)CC(=O)N1C[C@H](C2(C1)CC[NH2+]CC2)C(=O)NC[C@@H](c3cccnc3)[NH+]4CCCC4 C39595128
Cc1ccccc1CC(=O)N2C[C@H](C3(C2)CC[NH2+]CC3)C(=O)NC[C@H](c4cccnc4)[NH+]5CCCC5 C39595248
C[C@H]1CCCC[NH+]1CCCNC(=O)[C@@H]2CN(CC23CC[NH2+]CC3)C(=O)c4cc(cc(c4)OC)OC C39628311
CC(=O)Oc1ccccc1C(=O)N2C[C@H](C3(C2)CC[NH2+]CC3)C(=O)NCC(C)(C)C[NH+](C)C C39630587
CCSc1c(cccn1)C(=O)N2C[C@H](C3(C2)CC[NH2+]CC3)C(=O)NCC(C)(C)C[NH+](C)C C39630845
CC(C)[NH+](CCNC(=O)[C@@H]1CN(CC12CC[NH2+]CC2)C(=O)c3cccc4c3-c5ccccc5C4=O)C(C)C C39634705
C[NH+](C)[C@H](CNC(=O)[C@H]1CN(CC12CC[NH2+]CC2)C(=O)c3ccccc3F)c4ccc(cc4)OC C39663650
CCC(=O)N1C[C@@H](C2(C1)CC[NH2+]CC2)C(=O)NC[C@@H](c3ccc(cc3)OC)[NH+]4CCCC4 C39664075
CCCCCCC(=O)N1C[C@H](C2(C1)CC[NH2+]CC2)C(=O)NCc3cn4cc(ccc4[nH+]3)C C39670519
CCOc1ccccc1C(=O)N2C[C@@H](C3(C2)CC[NH2+]CC3)C(=O)NCCC4=c5cc(ccc5=[NH+][C@H]4C)C#N C39674734
C[C@H]1C(=c2cc(ccc2=[NH+]1)C#N)CCNC(=O)[C@@H]3CN(CC34CC[NH2+]CC4)C(=O)CCSC C39674765
CC(=O)Oc1ccccc1C(=O)N2C[C@H](C3(C2)CC[NH2+]CC3)C(=O)NC[C@H](c4ccccc4)[NH+](C)C C39675577
CC[NH+]1CCC[C@H]1CNC(=O)[C@@H]2CN(CC23CC[NH2+]CC3)C(=O)c4ccccc4OCC C39695539
CC(C)(C)N1[C@@H](N=NN1)[C@@H]([C@@H]2C=c3cc(c(cc3=[NH+]C2=O)OC)OC)[NH+]4CCN(CC4)c5cccc(c5)OC C39711552
CCOC(=O)[C@@H]1[C@H](SC2=C1CC[NH+](C2)C)NC(=O)CSC3=N[C@@H]4C(=c5ccccc5=[NH+]4)N=N3 C39960582
COC[C@H]1CCC[NH+]1C[C@H]2C[NH+]3CC[C@@H]2C[C@@H]3CNC(=S)NCCN4CCOCC4 C43527636
c1ccc(cc1)C[NH2+][C@H]2C[C@H]3C(=O)NC[C@H]([NH+]3C2)CCC(=O)N4CCN(CC4)c5ccccc5 C35442277
C[C@@H]1CC=C(O1)[C@H]2c3cc(ccc3NC2=O)c4cc(cnc4)OC[C@H](CC5=c6ccccc6=[NH+]C5)[NH3+] C52566252
c1cc[nH+]c(c1)N2CCN(CC2)C[C@@H](COc3ccc(cc3)OC[C@H](CN4CCN(CC4)c5cccc[nH+]5)O)O C00820863
CCOC(=O)c1cc(cn1C)S(=O)(=O)N2CCC[C@H]2C(=O)NCCC3[NH+]=c4ccccc4=[NH+]3 C63589500
Cc1c(c(n(n1)CCC(=O)NCCC2[NH+]=c3ccccc3=[NH+]2)C)S(=O)(=O)N4CCCC4 C63666913
CCCC(=O)OCCNc1cc(c2c(c1[N+](=O)[O-])non2)SC3[NH+]=c4ccccc4=[NH+]3 C63720457
CC[NH+]1CCN(CC1)CCNC(=O)CC2CCN(CC2)C(=O)[C@@H]3C=c4ccc(cc4=[NH+]3)OC C63738296
C[C@@H](C1CCN(CC1)C(=O)[C@H]2C=c3ccc(cc3=[NH+]2)OC)C(=O)NCCN4CC[NH+](CC4)C C63739061
C[C@H](C1CCN(CC1)C(=O)[C@H]2C=c3ccc(cc3=[NH+]2)OC)C(=O)NCCN4CC[NH+](CC4)C C63739065
COc1ccc(cc1)N2[C@@H](NN=C2SCC3[NH+]=c4ccccc4=[NH+]3)c5cccc(c5)OC C63838923
CC[NH+]1CCC[C@H]1CNC(=O)c2c3c(n(n2)CCOC)CCN(C3)C(=O)[C@@H]4C=c5ccccc5=[NH+]4 C63985643
CC(C)CNc1cc2c([nH+]c1)N([C@H]([C@@H]2NC(=O)CCOC)C(=O)OC)CCC3=c4ccccc4=[NH+]C3 C63985795
CCCNc1cc2c([nH+]c1)N([C@H]([C@@H]2NC(=O)COC)C(=O)OC)CCC3=c4ccccc4=[NH+]C3 C63993707
Cc1ccc(o1)Cn2cc(c(=O)c(c2)C(=O)NC[C@H]3[NH+]=c4ccc(cc4=[NH+]3)OC)C(=O)NCC=C C64143449
Cn1ccnc1[C@@H](c2cc(cc(c2)OC)OC)NS(=O)(=O)c3ccc4=[NH+]C(=O)[NH+]=c4c3 C64170112
C[C@@H]1C[C@H]1c2ccc(o2)CN(C)C(=O)c3ccccc3NS(=O)(=O)c4ccc5=[NH+]C(=O)[NH+]=c5c4 C64202201
Cc1ccc(cc1)[C@H]2Nc3ccccc3-c4n2c(nn4)SCC(=O)NCCC5[NH+]=c6ccccc6=[NH+]5 C64568232
c1ccc(cc1)[C@H](C(=O)Nc2ccc(cc2Br)[N+](=O)[O-])[NH2+]CCC3=c4ccccc4=[NH+]C3 C64691495
COc1ccc(cc1OC)[C@@H]2NN[C@H](N2c3ccccc3)SCC4[NH+]=c5ccccc5=[NH+]4 C65548856
Cc1cccc(c1OCc2nnc(n2c3ccccc3)SCC(=O)OCC(=O)[C@H](C#N)C(=C)[NH3+])C C03385426
CCN(c1c(n(c(=O)[nH]c1=O)Cc2ccccc2)N)C(=O)C[NH+](C)Cc3ccc(cc3)OC(F)F C02651737
C[NH+](C)Cc1c(nnn1c2c(non2)N)C(=O)N/N=C/c3cn(nc3c4ccccc4)c5ccccc5 C02193360
CCOC(=O)/C(=C/C(=C(\N)/N1CCN(CC1)c2c(cc(c[nH+]2)C(F)(F)F)Cl)/C(=O)OCC)/C#N C08781917
CCOC(=O)c1c(c(c([nH]1)C)C(=O)C2=C(C(=O)N([C@@H]2c3cccc(c3)OC)CCC[NH+](C)C)O)C C08827152
CCOC(=O)c1c(c(c([nH]1)C)C(=O)C2=C(C(=O)N([C@H]2c3cccc(c3)OC)CCC[NH+](C)C)O)C C08827153
Cc1c(c([nH]c1C(=O)OC)C)C(=O)C2=C(C(=O)N([C@@H]2c3cc(ccc3OC)OC)CCC[NH+](C)C)O C08827625
C[NH+](Cc1csc(n1)c2ccsc2)CC(=O)N(C)c3c(n(c(=O)[nH]c3=O)Cc4ccccc4)N C09587059
C[NH+](CCNC(=O)[C@]1(c2ccccc2NC(=O)N1c3ccc(cc3OC)OC)O)Cc4ccccc4 C03670368
C[NH+](Cc1[nH]c(=O)c2ccccc2n1)CC(=O)Nc3ccc(cc3)S(=O)(=O)N(C)C4CCCCC4 C09846706
CC[NH+]1CCN(CC1)c2nc3c(n2C[C@H](COc4cc(ccc4C(C)C)C)O)c(=O)[nH]c(=O)n3C C10385555
CC[NH+](CC)CCN1[C@@H](C(=C(C1=O)O)C(=O)c2c(c([nH]c2C)C(=O)OC)C)c3cc(ccc3OC)OC C08861944
COCCCN(c1c(n(c(=O)[nH]c1=O)Cc2ccccc2)N)C(=O)C[NH+]3CCC[C@H]3c4cccs4 C13032142
CCCOc1ccc(cc1)[C@@H]2C(=C(C(=O)N2CC[NH+](C)C)O)C(=O)c3c(c([nH]c3C)C(=O)OC)C C06498813
Cc1c(c(c(cn1)CNc2ccc-3c(cc2=O)[C@H](CCc4c3c(c(c(c4)OC)OC)OC)[NH2+]C)OC)N C08964663
Cc1ccc2c(c1)cc(c(=O)[nH]2)C[NH+](CCCO)[C@@H](c3nnnn3Cc4ccc(cc4)OC)C(C)C C13500552
COc1ccc(cc1OC)CCn2cnc3c(c2=[NH2+])[C@H](c4ccc(cc4O3)O)c5ccc(c(c5)OC)OC C13768273
C[C@@H]1c2ccsc2CC[NH+]1CC(=O)N(CCCOC)c3c(n(c(=O)[nH]c3=O)Cc4ccccc4)N C15547729
CCN(c1c(n(c(=O)[nH]c1=O)Cc2ccccc2)N)C(=O)C[NH+](Cc3ccco3)Cc4cccs4 C19534140
COc1cc(cc(c1)OC)NC(=O)c2cc(ccc2NC(=O)C[NH2+]Cc3ccc4c(c3)OCO4)[N+](=O)[O-] C20155039
CCCn1c2ccc(cc2nc1CCC(=O)NC[C@H](c3cccc(c3)OC)[NH+](C)C)S(=O)(=O)N C22683502
C[C@@H]1C[C@H](CN(C1)S(=O)(=O)c2ccc(cc2)NC(=O)CN3CC[NH+](CC3)CC(=O)NC4CC4)C C22791288
C[C@H]1C[C@H](CN(C1)S(=O)(=O)c2ccc(cc2)NC(=O)CN3CC[NH+](CC3)CC(=O)NC4CC4)C C22791271
C[C@@]1(C(=O)N(C(=O)N1)NC(=O)C[NH+](C)Cc2ccc(c(c2OC)OC)OC)CCc3ccccc3 C24211640
C[C@]1(C(=O)N(C(=O)N1)NC(=O)C[NH+](C)Cc2ccc(c(c2OC)OC)OC)CCc3ccccc3 C24211646
C[C@H]1CCCC[NH+]1CCCNC(=O)Cc2csc(n2)NC(=O)CN(C(C)C)C(=O)c3ccco3 C35404579
COC[C@@H](C[NH+](Cc1ccco1)Cc2[nH]c(=O)c3c(csc3n2)c4ccc(c(c4)OC)OC)O C35747291
CCCC(=O)OC[C@H](C[NH+](CCN1CCOCC1)Cc2[nH]c(=O)c3c4c(sc3n2)C[C@@H](CC4)C)O C36204919
COc1ccc(cc1)c2csc3c2c(=O)[nH]c(n3)C[NH+](Cc4ccco4)C[C@@H](CN5CCOCC5)O C36207847
COc1ccc(cc1)c2csc3c2c(=O)[nH]c(n3)C[NH+](Cc4ccco4)C[C@H](CN5CCOCC5)O C36207848
c1ccc(c(c1)C(=O)NC[C@H]2CCCO2)NC(=O)C3CC[NH+](CC3)Cc4nc(no4)c5cccs5 C38872862
C/C(=N/NC1=[NH+][C@@H](N=N1)SCC(=O)N[C@H]2[C@@H](C3=C(S2)CCCC3)C#N)/c4cccc(c4)OC C39404455
CCOC(=O)C1=C(NC(=O)N[C@@H]1c2ccco2)CN3CC[NH+](CC3)CC(=O)Nc4c(cccc4C)C C23302708
CC(C)S(=O)(=O)c1ccc(cc1)[C@H](CNOC)N2CC[NH2+][C@@H](C2)S(=O)(=O)Oc3ccccc3 C39540247
Cc1cc(n(n1)C(C)(C)C)C(=O)N2C[C@H](C3(C2)CC[NH2+]CC3)C(=O)NCc4c(cc(cc4OC)OC)OC C39639150
C[C@@H](CNC(=O)[C@@H]1CN(CC12CC[NH2+]CC2)C(=O)c3ccccc3OC(=O)C)Oc4ccc(cc4)OC C39665540
C[C@@H](CNC(=O)[C@H]1CN(CC12CC[NH2+]CC2)C(=O)c3ccccc3OC(=O)C)Oc4ccc(cc4)OC C39665542
C[C@H](CNC(=O)[C@H]1CN(CC12CC[NH2+]CC2)C(=O)c3ccccc3OC(=O)C)Oc4ccc(cc4)OC C39665543
Cc1c(cccc1OC(=O)C)C(=O)N2C[C@@H](C3(C2)CC[NH2+]CC3)C(=O)NC[C@H](C)Oc4ccc(cc4)OC C39665734
c1ccc(cc1)COC(=O)N2CCC(CC2)C(=O)N3C[C@H](C4(C3)CC[NH2+]CC4)C(=O)NCCc5ccco5 C39671047
COc1ccc(cc1)c2c3c(n[nH]2)C(=O)N([C@@H]3c4cc(c(c(c4)OC)O)OC)CCCn5cc[nH+]c5 C40344463
Cc1cccc(c1)COc2c(cc(cc2Br)C[NH2+]CCNC(=O)c3c(non3)N)OC C40744488
CCOc1ccc(cc1)c2n[nH]c(=S)n2CCC(=O)NCc3ccc([nH+]c3)N4C[C@@H](O[C@H](C4)C)C C46842696
CC(C)(C)NC(=O)CN1CCN(CC1)C(=O)CS[C@H]2NN=C(N2C3CC3)C4=c5ccccc5=[NH+]C4 C39939408
CC(=O)Nc1ccc(cc1)S(=O)(=O)N2CCC(CC2)C(=O)NCCC3=c4cc(ccc4=[NH+]C3)OC C63280739
CCCNC(=O)[C@H](CC1=c2ccccc2=[NH+]C1)NC(=O)C3CCN(CC3)C(=O)CNC(=O)OC(C)(C)C C63362190
CC/C(=C\1/C(=O)NC(=O)N(C1=O)c2ccc(cc2)Cl)/N[C@@H](CC3=c4ccccc4=[NH+]C3)C(=O)OC C63426717
CCN(c1c(n(c(=O)[nH]c1=O)Cc2ccccc2)N)C(=O)COC(=O)CCC3=c4ccccc4=[NH+]C3 C63896716
CCN1CC[NH+](CC1)CCNC(=O)CCCCn2c(=O)c3c(c4cc(ccc4[nH]3)OC)[nH]c2=S C20331484
CCOC(=O)C1=C(NC(=O)N[C@H]1c2ccccc2OC)CN3CCC(CC3)(C(=O)N)[NH+]4CCCCC4 C67287475
CCC(C)(C)n1c(nnn1)[C@@H](c2cc3cc(ccc3[nH]c2=O)C)[NH+](Cc4ccccc4Cl)Cc5ccco5 C06149158
CCC(C)(C)n1c(nnn1)[C@H](c2cc3cc(ccc3[nH]c2=O)C)[NH+](Cc4ccccc4Cl)Cc5ccco5 C06149441
CCc1ccc2c(c1)cc(c(=O)[nH]2)[C@@H](c3nnnn3C4CCCCC4)[NH+](Cc5ccco5)Cc6cccs6 C06197973
CCc1ccc2c(c1)cc(c(=O)[nH]2)[C@H](c3nnnn3C(C)(C)CC)[NH+](Cc4ccccc4)Cc5ccco5 C06198170
CCc1ccc2c(c1)cc(c(=O)[nH]2)[C@H](c3nnnn3C(C)(C)CC)[NH+]4CCN(CC4)c5cccc(c5C)C C06135288
CCOC(=O)c1c2c(sc1NC(=O)/C=C\c3ccc(cc3)[N+](=O)[O-])C[NH+](CC2)Cc4ccccc4 C08793052
CCC[C@@H](c1nnnn1C2CCCCC2)[NH+](Cc3cc4cc(ccc4[nH]c3=O)OC)C5CCCC5 C13499350
CCC[C@H](c1nnnn1C(C)(C)C)[NH+](Cc2cc3cc(ccc3[nH]c2=O)OCC)C4CCCCC4 C13500187
CCC[C@@H](c1nnnn1C(C)(C)C)[NH+](Cc2cc3cc(ccc3[nH]c2=O)OCC)C4CCCCC4 C13500188
CC[C@@H](C)[NH+](CCNc1nc2c(n1Cc3ccc(cc3)Cl)c(=O)n(c(=O)n2C)C)[C@H](C)CC C13561512
CCc1ccc2c(c1)cc(c(=O)[nH]2)[C@H](c3nnnn3C4CCCCC4)N5CC[NH+](CC5)C6CCCCC6 C19941381
COc1ccc2c(c1)/c(=[NH+]/c3ccc(cc3O)[N+](=O)[O-])/cc(o2)c4ccc(c(c4)OC)OC C08892716
Cc1ccc(cc1[N+](=O)[O-])C(=O)N(CCC/[NH+]=c/2\cc(oc3c2cccc3)O)Cc4ccccc4 C22473119
Cc1cc(ccc1[N+](=O)[O-])C(=O)N(CCC/[NH+]=c/2\cc(oc3c2cccc3)O)Cc4ccccc4 C22473122
CC[C@@H](C)[NH+](CCNc1nc2c(n1Cc3ccc(cc3)Cl)c(=O)n(c(=O)n2C)C)[C@@H](C)CC C13561513
CCCc1cc(=O)oc2c1ccc(c2)OCc3cc(oc-4cc(=[NH+]C(=O)OCC)ccc34)O C28696639
COc1ccc(c(c1)/C=C/2\CCCC3=C2[NH+]=C4N=CNN4[C@@H]3c5cc(ccc5OC)OC)OC C02916678
CC1=C[C@H]([C@@H](C[C@H]1Cc2nnc(o2)c3ccc(cc3)[N+](=O)[O-])C(C)C)C[NH+]4CCN(CC4)CCO C35442691
CCCCCCC(=O)N1CCN(CC1)c2[nH]c(=O)cc(n2)C[NH+]3CCN(CC3)c4ccccc4C C35926433
CCN1C(=C([C@H](NC1=O)c2cc(cc(c2)OC)OC)C(=O)OCC)C[NH+](C)C3CCCCC3 C35991019
CC1=C([C@H]([NH+]=N1)c2ccc(cc2O)OCc3ccc(cc3)[N+](=O)[O-])c4ccc(c(c4)OC)OC C38676020
CCc1ccc2c(c1)sc(n2)N3CC[NH+](CC3)CCNC(=O)/C=C\c4ccc(cc4)[N+](=O)[O-] C38772575
CCCc1cc(ccc1N2CC[NH2+][C@H](C2)S(=O)(=O)Oc3ccccc3)S(=O)(=O)Oc4ccccc4 C39529236
CCOC(=O)/[NH+]=c\1/ccc-2c(cc(oc2c1)O)COC(=O)[C@H](C(C)C)N3C(=O)c4ccccc4C3=O C39655633
c1ccc(cc1)N2[C@@H](NN=C2COc3ccc(cc3)[N+](=O)[O-])SCC4=c5ccccc5=[NH+]C(=O)C4 C39698841
CCOc1ccc2=[NH+]C(=O)[C@@H](C=c2c1)[C@@H]([C@@H]3N=NNN3C(C)(C)C)N4CCCc5c4cccc5 C39711528
COc1ccc2=[NH+][C@@H]([NH+]=c2c1)/C(=C/c3ccc(c(c3)OC)OCc4ccc(cc4)C(=O)[O-])/C#N C39934909
COc1ccc2=[NH+][C@@H]([NH+]=c2c1)/C(=C\c3ccc(c(c3)OC)OCc4ccc(cc4)C(=O)[O-])/C#N C39969393
CC[C@H](C)c1ccc(cc1)OCCOc2ccc(cc2)/C=C\3/C(=[NH2+])N4C(=NC3=O)SC(=N4)c5cccnc5 C20330977
c1c[nH+]cc(c1NC2CCCCCC2)S(=O)(=O)/N=C(\C[N+](=O)[O-])/NC3CCCCCC3 C49865040
Cc1nc2n(n1)c(c(s2)[C@@H](c3ccc(cc3)[N+](=O)[O-])[NH+]4CCC(CC4)Cc5ccccc5)O C09381188
c1ccc(cc1)C[NH+](Cc2ccccc2)CC(=O)N/N=C/c3ccc(o3)c4ccc(cc4)[N+](=O)[O-] C59167494
C[NH+]1CCC(=NNc2ccc(cc2S(=O)(=O)N3CCC(CC3)c4ccccc4)[N+](=O)[O-])CC1 C59489996
c1ccnc(c1)c2ccc(cc2)CN3Cc4c([nH+]c[nH]4)C[C@H]3c5nc(no5)c6ccc(cc6)OC(F)(F)F C15675592
C[C@@H]([C@@H]1CCCC[NH+]1Cc2nc(no2)C(C)(C)NC(=O)OC(C)(C)C)NC(=O)OC(C)(C)C C60366528
C[C@H]([C@@H]1CCCC[NH+]1Cc2nc(no2)C(C)(C)NC(=O)OC(C)(C)C)NC(=O)OC(C)(C)C C60366529
C[C@@H]([C@H]1CCCC[NH+]1Cc2nc(no2)C(C)(C)NC(=O)OC(C)(C)C)NC(=O)OC(C)(C)C C60366530
c1ccc2=[NH+]CC(=c2c1)C[C@@H](C(=O)OCc3cccc(c3)[N+](=O)[O-])NC(=O)c4ccccc4Cl C63187804
Cc1cc(=O)oc2c1ccc(c2)OC(=O)[C@@H](CC3=c4ccccc4=[NH+]C3)NC(=O)OC(C)(C)C C63339920
COc1ccc2=[NH+][C@H]3[C@@H](NCCC3=c2c1)c4ccc(c(c4)COc5ccc(cc5)[N+](=O)[O-])OC C63349880
C[C@H](CCCC(C)C)NC(=O)c1ccc(cc1)N2C(=O)[C@@]3([C@@H]4C(=c5cc(ccc5=[NH+]4)OC)CCN3C2=O)C C63362351
CC[C@H](C)NC(=O)c1ccccc1N2C(=O)[C@@H]3CC4=c5ccccc5=[NH+][C@H]4[C@@H](N3C2=O)c6ccc(cc6)OC C63375993
CCN(CC)c1ccc(cc1)/C=N/NC(=O)[C@H]2C(=c3cc(ccc3=[NH+]2)[N+](=O)[O-])c4ccccc4 C63409331
CC(C)COC(=O)N[C@H](CC1=c2ccccc2=[NH+]C1)C(=O)N/N=C/c3ccc(cc3)N(C)C C63426847
c1ccc(cc1)N2C=C([C@H](N2)c3ccc(cc3)[N+](=O)[O-])/C=N/N4[C@H](N=[NH+]C4=S)c5cccs5 C39336766
Cc1ccc(cc1S(=O)(=O)NCCC2=c3cc(ccc3=[NH+][C@H]2C)OC(F)(F)Cl)[N+](=O)[O-] C63804605
COc1ccc(cc1)S(=O)(=O)/N=C\2/[C@H]([NH+]=c3ccccc3=N2)Nc4ccc(c(c4)Cl)OC C38980691
Cc1ccc(cc1C)S(=O)(=O)/N=C\2/[C@@H]([NH+]=c3ccccc3=N2)Nc4cc(cc(c4)OC)OC C38984439
Cc1ccc(cc1C)S(=O)(=O)/N=C\2/[C@H]([NH+]=c3ccccc3=N2)Nc4cc(cc(c4)OC)OC C38984440
CC(C)C(=O)N1CCN(CC1)C(=O)[C@H](CC2=c3ccccc3=[NH+]C2)NC(=O)OCc4ccccc4 C64340196
C[C@@H]1CCc2c(sc(c2C(=O)OC(C)C)NC(=O)COC(=O)Cc3c4ccccc4c(=O)[nH]n3)C1 C08883359
CC(C)C[C@H](C(=O)OCC(=O)Nc1cc(ccc1F)[N+](=O)[O-])NC(=O)c2ccc(cc2)Cl C09258691
CCCn\1c2ccc(cc2s/c1=N\C(=O)/C=C/c3cccc(c3)[N+](=O)[O-])S(=O)(=O)N C09545578
COc1cc(cc(c1OCc2cccc(c2)[N+](=O)[O-])CC=C)/C=C(/C#N)\C(=O)Nc3ccc(cc3)O C09972927
CC(C)[C@H](C(=O)N/N=C\c1cc(ccc1N2CCCCC2)[N+](=O)[O-])NC(=O)c3cccc(c3)Cl C09886693
C=CCNc1nc(cs1)C(=O)O[C@H](c2ccccc2)C(=O)Nc3ccc(c(c3)[N+](=O)[O-])Cl C10071823
CNC(=O)c1c2c(sc1NC(=O)/C(=C/c3ccc(o3)c4ccc(cc4)[N+](=O)[O-])/C#N)CCCC2 C02670715
Cc1cc(cc(c1)NS(=O)(=O)c2ccc(cc2)NC(=O)[C@@H](C)Oc3ccccc3[N+](=O)[O-])C C14033489
C[C@H](C(=O)NNC(=O)COc1ccc(cc1Br)C(C)(C)C)Oc2ccc(cc2)[N+](=O)[O-] C14038058
CC(C)[C@@H](C(=O)NCCc1cc(c(cc1[N+](=O)[O-])OC)OC)NC(=O)C23CC4CC(C2)CC(C4)C3 C16143807
C[C@H](c1nnc(o1)c2ccc(cc2)[N+](=O)[O-])Sc3nnc(n3N)c4ccc(cc4)C(C)(C)C C17654899
c1ccc(cc1)Cn2c(=O)c3ccccc3c(n2)c4nnc(o4)SCc5nc6ccccc6c(n5)N C18255936
COc1ccc(cc1)NS(=O)(=O)c2cc(ccc2N/N=C/c3ccc(cc3)F)[N+](=O)[O-] C20754994
c1ccc(c(c1)NC(=O)C(=Cc2ccc(cc2)Cl)C(=O)Nc3ccccc3[N+](=O)[O-])[N+](=O)[O-] C20859668
CCCc1cc(=O)nc([nH]1)n2c(cc(n2)c3cccs3)NC(=O)c4cccc(c4C)[N+](=O)[O-] C11854754
CCOc1ccc(cc1)n2c(nnc2SCC3=C(CNC(=O)N3)C(=O)OCC)c4cccc(c4)C C21259908
CCOC(=O)C1=C(NC(=O)N[C@@H]1c2ccc(cc2)OC)CSc3nnc(n3C)c4ccccc4F C21464411
C/C(=N\NC(=O)/C(=C/c1ccc(cc1)N(C)C)/NC(=O)c2ccccc2)/c3ccc(cc3)[N+](=O)[O-] C22637306
Cc1cc(ccc1OC[C@H](CN2C(=O)[C@](NC2=O)(C)c3ccc(cc3)[N+](=O)[O-])O)C(C)(C)C C24092115
CCn1c(nnc1SCc2nc(nc(n2)N(C)C)N)c3cc(nc4c3cccc4)c5ccccc5 C24909801
CCc1ccc(cc1)c2nc(cs2)C(=O)OCC3=C([C@@H](NC(=O)N3)c4ccc(o4)C)C(=O)OCC C25671499
CC(C)[C@@H](C(=O)N/N=C\c1cccn1c2cccc(c2)[N+](=O)[O-])NC(=O)c3ccccc3Cl C30961842
CCOC(=O)c1ccc(cc1)/N=C\2/NC(=O)/C(=C/c3cc(c(c(c3)OC)O)[N+](=O)[O-])/S2 C13914335
c1ccc2c(c1)nc(s2)c3ccc(s3)C(=O)NNc4ccc(cc4[N+](=O)[O-])[N+](=O)[O-] C35553789
CCCNC(=O)N1CCN(C[C@@H]1C)CC2=C([C@@H](NC(=O)N2CC=C)c3ccsc3)C(=O)OCC C35664439
CCCNC(=O)N1CCN(CC1)CC2=C([C@H](NC(=O)N2C)c3cccc(c3)Cl)C(=O)OCC C36005378
CCNC(=O)N1CCN(CC1)CC2=C([C@@H](NC(=O)N2C)c3ccc(cc3)C(C)(C)C)C(=O)OCC C36005383
CCOC(=O)C1=C(N(C(=O)N[C@@H]1c2cc(ccc2C)C)C)CN3CCN(CC3)C(=O)NC(C)(C)C C36005439
Cc1ccc(cc1F)N2C(=C([C@@H](NC2=S)c3ccc(c(c3)[N+](=O)[O-])O)C(=O)OCCOC)C C16502760
CCCNC(=O)N1CCN(CC1)CC2=C([C@H](NC(=O)N2CC=C)c3ccc(cc3)C)C(=O)OCC C36019113
Cc1ccc(o1)CN([C@@H](c2ccc(cc2)[N+](=O)[O-])C(=O)NC3CCCCC3)C(=O)c4ccccc4O C36595397
CCCCNC(=O)[C@@H](c1ccc(cc1)[N+](=O)[O-])N(Cc2ccc(o2)C)C(=O)c3ccccc3O C36595401
CCCCNC(=O)[C@H](c1ccc(cc1)[N+](=O)[O-])N(Cc2ccc(o2)C)C(=O)c3ccccc3O C36595402
CC1([C@@H](N(C(=S)S1)/N=C/c2ccc(cc2)N(C)C)N(C(=O)Nc3ccc(cc3)[N+](=O)[O-])O)C C13140557
COc1ccc(cc1/C=N/NC(=O)/C(=C\c2cccs2)/NC(=O)c3ccccc3)[N+](=O)[O-] C08427128
COc1ccc(cc1OC)[C@@H]2c3ccc(cc3OC(=C2C#N)N)OC(=O)c4ccc(cc4)[N+](=O)[O-] C38658443
COc1ccc(cc1OC)[C@H]2c3ccc(cc3OC(=C2C#N)N)OC(=O)c4ccc(cc4)[N+](=O)[O-] C38658445
CCCOc1ccc(cc1)C2=NN=C3[C@H]2[C@H](C(=C(O3)N)C#N)c4c(cccc4Cl)[N+](=O)[O-] C09360834
c1ccc(cc1)C2=C[C@@H](N=N2)[C@@H]3NN[C@@H]4N3N=C(S4)CCCCCN5C(=O)c6ccccc6C5=O C38743230
Cc1ccc2c(c1)/C(=N/NC(=O)[C@H](C)Oc3ccc(cc3)O)/C(=O)N2CCCOc4ccc(cc4)OC C39987462
CCOc1cccc(c1)[C@H]2c3ccc(cc3OC(=C2C#N)N)OC(=O)c4cccc(c4)[N+](=O)[O-] C40530214
Cc1ccccc1C(=O)NNc2c(c(ncn2)Oc3ccc(c4c3nccc4)Br)[N+](=O)[O-] C40657730
Cc1c\2c(oc1C(=O)Nc3cccc4c3cccn4)CCC/C2=N\NC(=O)Cc5ccc(cc5)[N+](=O)[O-] C40814646
CC1=C([C@@H](c2c(=O)[nH]c(nc2N1)SCc3ccc(cc3)[N+](=O)[O-])c4ccc(cc4)F)C(=O)OC C44973668
COCc1[nH]c2ccc(cc2n1)C(=O)N/N=C\c3ccc(c(c3)CSc4nc5ccccc5o4)OC C45235316
COc1ccc(cc1NC(=O)[C@@H](Cc2ccccc2)NS(=O)(=O)c3ccc(cc3)Cl)[N+](=O)[O-] C54200659
CCCCSc1[nH]c2c(c(=O)n1)[C@@H](C3=C(N2)CCCC3=O)c4cc5c(cc4[N+](=O)[O-])OCO5 C35449348
C/C(=N\Nc1ccc(cc1S(=O)(=O)N2CCOCC2)[N+](=O)[O-])/c3ccc4ccccc4c3O C24035902
CCN(C)C(=O)[C@@H](C)Sc1nc([nH]n1)N/N=C/c2ccc(o2)COc3c(cccc3Cl)C C59818258
c1ccc(cc1)C2=NN=C3[C@@H]2[C@@H](C(=C(O3)N)C#N)c4ccccc4OC(=O)c5cccc(c5)[N+](=O)[O-] C27530848
Cc1cc(c2c(c1)[C@]3([C@H]4[C@@H]([C@H]([NH2+]3)Cc5c[nH]c6c5cccc6)C(=O)N(C4=O)CCOC)C(=O)N2)C C08791477
Cc1ccc2c(c1C)NC(=O)[C@]23[C@H]4[C@@H]([C@@H]([NH2+]3)Cc5c[nH]c6c5cccc6)C(=O)N(C4=O)CCOC C08791652
CCC[NH+]1CCc2c(sc(c2C(=O)N)NC(=O)[C@@H]3CCCN3S(=O)(=O)c4ccc(cc4)Cl)C1 C08869030
CC[C@H]1CCCCN1S(=O)(=O)c2ccc(cc2)C(=O)Nc3c(c4c(s3)C[NH+](CC4)C(C)C)C(=O)N C09383524
CC(C)Cn1c(c(c(=O)[nH]c1=O)N(CC(C)C)C(=O)C[NH+](C)Cc2cccc(c2)Cl)N C03361221
CCN1C[C@H](Oc2c1cccc2)C[NH+](C)CC(=O)Nc3c(c4c(s3)CCC4)C(=O)N C09469609
C[C@]1(C(=O)NC(=O)N1)CSc2ccccc2C(=O)NC[C@H](c3ccc(cc3)OC)[NH+]4CCCC4 C12752695
CC(=O)N[C@H](Cc1c[nH]c2c1cccc2)C(=O)NC[C@@H](c3ccccc3Cl)[NH+](C)C C12817062
c1ccc2c(c1)nc(s2)[C@@H]3CCC[NH+]3CC(=O)Nc4ccccc4SCC(=O)N C13120224
c1ccc2c(c1)OC[C@H](O2)CNC(=O)c3ccc([nH]c3=O)C[NH+]4CCC(CC4)(c5ccc(cc5)Cl)O C14992363
c1ccc2c(c1)OC[C@@H](O2)CNC(=O)c3ccc([nH]c3=O)C[NH+]4CCC(CC4)(c5ccc(cc5)Cl)O C14992365
C[C@H]1C[C@@H](C[NH+](C1)CC(=O)N(CC(C)C)c2c(n(c(=O)[nH]c2=O)Cc3ccccc3)N)C C15350238
CCCCN(c1c(n(c(=O)[nH]c1=O)Cc2ccccc2)N)C(=O)C[NH+]3CCC[C@@H](C3)C C16446152
CCCCN(c1c(n(c(=O)[nH]c1=O)CC(C)C)N)C(=O)C[NH+]2CCC[C@H](C2)C(F)(F)F C16591203
c1ccc2c(c1)cc(cn2)C#CC3(CCCCC3)NC(=O)C4CC[NH+](CC4)CCC(=O)N C19376249
c1cc(cc(c1)N2CCN(CC2)[C@H]3[C@H](O[C@H]([C@H]3O)CO)C[NH2+]Cc4ccc(cc4)F)C(F)(F)F C20465477
Cc1cccc(c1)C[NH+]2CCC(CC2)CNS(=O)(=O)c3ccc4c(c3)NC(=O)[C@H](C(=O)N4)C C20484544
C[C@H](C[NH2+]Cc1cc(c(c(c1)Br)OC[C@@H](c2ccc3c(c2)OCO3)O)OC)O C20877031
CCCn1c(c(c(=O)n(c1=O)C)C(=O)CNc2ccccc2C[NH+](C)C3CCCCC3)N C21698877
C[C@@H](C(=O)Nc1c(c2c(s1)CCC2)C(=O)N)[NH+]3CCN(CC3)Cc4ccc(s4)Cl C23357348
C[C@@H](C(=O)Nc1c(c2c(s1)CCC2)C(=O)N)[NH+](C)Cc3ccccc3OC(F)(F)F C25534147
CCOC(=O)[NH+]=c1ccc-2c(cc(oc2c1)O)CSc3nnc(n3N)C(F)(F)F C28674903
c1ccc(cc1)C[C@H](C(=O)N2CCC3(CC2)c4c([nH+]c[nH]4)CCN3)NC(=O)c5cccs5 C24985650
CCN(c1c(n(c(=O)[nH]c1=O)Cc2ccccc2)N)C(=O)C[NH+](C)CC3CCCCC3 C36730607
C[C@H]1CCC[C@H](C1)NC(=O)[C@@H]2Cc3c4ccccc4[nH]c3[C@@H]5N2C(=O)[C@H](C5)NC(=O)C[NH+]6CCCC6 C39201171
c1ccc(cc1)C[NH+]2[C@@H](NN[C@@H]2SC[C@@H]3CCCO3)CNC(=O)[C@@H]4C=C(N=N4)c5ccccc5 C39500324
CC(C)S(=O)(=O)c1ccc(cc1)[C@H](CNc2ccccc2O)[NH+]3CCN[C@@H](C3)SC C39534484
c1ccc2c(c1)c(c[nH]2)CCNC(=O)[C@@H]3CN(CC34CC[NH2+]CC4)C(=O)[C@@H]5CCC=CC5 C39597878
Cc1ccc(c(c1)C)C(=O)N2C[C@H](C3(C2)CC[NH2+]CC3)C(=O)NCCc4c[nH]c5c4cccc5 C39597888
C[C@H](CCCC(C)(C)O)NC(=O)[C@@H]1CN(CC12CC[NH2+]CC2)C(=O)c3ccc(cc3)C(F)(F)F C39631283
C[C@@H](CCCC(C)(C)O)NC(=O)[C@H]1CN(CC12CC[NH2+]CC2)C(=O)c3ccc(cc3)C(F)(F)F C39631285
C[C@H](CCCC(C)(C)O)NC(=O)[C@@H]1CN(CC12CC[NH2+]CC2)C(=O)c3cc(cc(c3)F)C(F)(F)F C39631456
C[C@@H](CCCC(C)(C)O)NC(=O)[C@H]1CN(CC12CC[NH2+]CC2)C(=O)c3cc(cc(c3)F)C(F)(F)F C39631459
CCOc1ccccc1C(=O)N2C[C@@H](C3(C2)CC[NH2+]CC3)C(=O)N[C@H](C)CCCC(C)(C)O C39631615
C[C@@H](CCCC(C)(C)O)NC(=O)[C@@H]1CN(CC12CC[NH2+]CC2)C(=O)c3cc(ccc3Br)OC C39631777
Cc1c(c2ccccc2[nH]1)CCNC(=O)[C@H]3CN(CC34CC[NH2+]CC4)C(=O)[C@@H]5CCC=CC5 C39674083
CC(C)[C@@H](C(=O)NC(C)(C)C)NC(=O)[C@H]1CN(CC12CC[NH2+]CC2)C(=O)COc3cccc(c3)Cl C39685813
CC(C)[C@@H](C(=O)NC(C)(C)C)NC(=O)[C@@H]1CN(CC12CC[NH2+]CC2)C(=O)CCc3ccc(cc3)OC C39685884
CC[C@@H](c1ccccc1)C(=O)N2C[C@@H](C3(C2)CC[NH2+]CC3)C(=O)NCCNC(=O)OC(C)(C)C C39693492
COc1ccc2c(c1)c(c[nH]2)CCNC(=O)[C@H]3CN(CC34CC[NH2+]CC4)C(=O)c5csc6c5cccc6 C44695582
Cc1c(c2ccccc2[nH]1)CCNC(=O)[C@@H]3CN(CC34CC[NH2+]CC4)C(=O)[C@H]5CCC=CC5 C44713593
C[C@H](c1cc2c(cc1NC(=O)C3=CNN4C3=[NH+][C@@H](C[C@H]4C(F)(F)F)c5ccco5)OCO2)O C12468315
C[C@H]1C[C@@]2(CC(C1)(C)C)C(=O)N(C(=O)N2)CC(=O)N[C@@H](C)c3[nH]cc([nH+]3)c4ccccc4 C60199519
CC(C)(C)NC(=O)NC(=O)CCS[C@H]1NN=C(N1C2CC2)C3=c4ccccc4=[NH+]C3 C39795356
c1cc2=[NH+]CC(=c2cc1Cl)CCN3C[C@H](CC3=O)C(=O)N[C@H]4NN[C@@H](S4)C(F)(F)F C63557471
CC(=O)N[C@@H](CC1=c2ccccc2=[NH+]C1)C(=O)Nc3ccc4c(c3)S[C@H](N4)SC C63801465
CC(=O)N[C@@H]1Nc2ccc(cc2S1)CC(=O)NCCC3=c4cc(ccc4=[NH+]C3)Cl C64491146
CC(=O)N[C@H]1Nc2ccc(cc2S1)CC(=O)NCCC3=c4cc(ccc4=[NH+]C3)Cl C64491147
CSCC[C@@H](C(=O)NCCC1=c2ccccc2=[NH+]C1)NC(=O)N3CC(=Nc4c3cccc4)O C63270175
C[C@H]1c2c(ncnc2S[C@@H]1C(=O)NCC(C)(C)CO)NCCC3=c4ccccc4=[NH+]C3 C64636261
CC(=O)Nc1ccc(cc1)S(=O)(=O)NC[C@@H](c2ccc3c(c2)CCN3C)[NH+]4CCCC4 C08800928
CC[NH+]1CCc2c(sc(c2CNC(=O)Nc3ccc4c(c3)OCCO4)n5cccc5)C1 C09151127
c1ccc(cc1)C2(C(=O)N(C(=O)N2)C[NH+]3CCN(CC3)c4ccc(cc4)O)c5ccccc5 C09596496
c1cc(c(cc1C[NH+]2CCC(CC2)(c3ccc4c(c3)cc(o4)C(=O)NC[C@H]5COCCO5)O)F)F C15006653
c1cc(sc1)c2ccc(c(n2)N3CCCC3)C(=O)N4CCC(CC4)(C(=O)N)[NH+]5CCCCC5 C14984607
CC(=O)NCc1ccc(s1)S(=O)(=O)N[C@H](c2ccc(cc2)Cl)c3[nH+]ccn3C C32843972
C[C@H]1CCc2c(sc3c2c(=O)[nH]c(n3)[C@@H](C)[NH+]4CCN(CC4)CC(=O)NC(C)(C)C)C1 C24072233
CSCC[C@@H](C(=O)N1CCC2(CC1)[C@H]3C(=NC=N3)CC[NH2+]2)NC(=O)c4ccccc4Br C38573895
c1ccc(cc1)C[C@@H](C(=O)N2CCC3(CC2)[C@H]4C(=NC=N4)CC[NH2+]3)NC(=O)c5cccc(c5)F C38768620
CSCC[C@@H](C(=O)N1CCC2(CC1)[C@H]3C(=NC=N3)CC[NH2+]2)NC(=O)Cc4ccc(cc4)Cl C38776870
CSCC[C@H](C(=O)N1CCC2(CC1)[C@@H]3C(=NC=N3)CC[NH2+]2)NC(=O)Cc4ccc(cc4)Cl C39030016
CC(=O)NCC[NH2+][C@@H]1C[C@H](N2[C@H](C1)C3=NC4=CC=CCC4=C3C[C@H]2C(=O)OC)c5ccccc5 C39560751
Cn1cccc1C(=O)N2C[C@@H](C3(C2)CC[NH2+]CC3)C(=O)N[C@@H]4CCC[C@H]4OCc5ccccc5 C39609066
c1cc2c(cc1CNC(=O)[C@@H]3CN(CC34CC[NH2+]CC4)C(=O)c5ccc(c(c5)F)C(F)(F)F)OCO2 C39610146
[truncated: 2,123,156 more chars]
