# Supplementary material for: PyRMD Studio: A Unified Suite for Next-Generation, AI-Powered Virtual Screening
Source: J Chem Inf Model. 2026 May 19;66(11):6197–203. doi: 10.1021/acs.jcim.6c00648 (PMC13250901; doi:10.1021/acs.jcim.6c00648)
Supplement: Supplementary file 2 [file ci6c00648_si_002.zip › decoys/mmp13_decoys.ism]

C[N+]1(CCCC1)CC2=C(N3[C@@H]([C@@H](C3=O)NC(=O)/C(=N/OC)/c4csc(n4)N)SC2)C(=O)[O-] C03871924
CC1(CC(CC([NH2+]1)(C)C)NC(=O)[C@@H]2[C@@H](OCCOCCOCCOCCOCCO2)C(=O)[O-])C C05812046
COc1ccc(cc1)c2cc(c(c(=S)n2[C@H]3[C@H]([C@@H]([C@@H]([C@@H](O3)CO)O)O)O)C#N)c4ccco4 C06004587
[H]/N=C/1\C(=C\c2cc(c(c(c2)Br)OS(=O)(=O)C)OC)\C(=O)N=C3N1C=C(S3)C C04481086
C[C@@H]1[C@H]([C@H](C[C@@H](O1)O[C@@H]2CC[C@@]3([C@H]4CC[C@@]5([C@H](CC[C@]5([C@@H]4CC[C@@]3(C2)O)O)C6=CC(=O)OC6)C)C=O)O)O C08143853
[H]/N=C\1/C(=C/c2cc(n(c2C)c3ccccc3)C)/C(=O)N=C4N1N=C(S4)CC(=O)N5CCCC5 C08914543
Cc1cc(c(n1[C@H]2CCS(=O)(=O)C2)C)C(=O)CN3C(=O)[C@]4(CCOc5c4cccc5)NC3=O C09531615
c1cc2c(cc1S(=O)(=O)N3CCN(CC3)S(=O)(=O)c4ccc5c(c4)OCCCO5)CC(=O)N2 C09822818
CC1CCC2(CC1)C(=O)N(C(=O)N2)CC(=O)OCC(=O)Nc3c(c4c(s3)CCC4)C(=O)N C10055214
Cn1c2c(cc(cc2nc1c3ccncc3)NC(=O)COC)C(=O)N4CCC[C@H]4c5nccs5 C12131971
Cc1c(c(=O)c2ccc(cc2o1)O[C@@H]3[C@@H]([C@H]([C@@H]([C@H](O3)CO)O)O)O)c4ccc5c(c4)OCCO5 C12658620
CC(=O)N[C@@H]1[C@H]([C@@H]([C@H](O[C@H]1n2c(=S)n(c(n2)c3ccccc3Cl)c4ccccc4)CO)O)O C12522378
CN1C(=O)[C@@H](C(=O)NC1=O)[C@H]2Cc3cc4c(c(c3C[C@@]25C(=O)NC(=O)N(C5=O)C)OC)OCO4 C09234356
c1ccc(c(c1)/C=C\2/C(=O)N(C(=O)S2)CCNC(=O)c3ccc(cc3)N4C(=O)CCC4=O)F C15322958
CCOc1cc(cc(c1OS(=O)(=O)C)Br)[C@H]2N(N=C(S2)NC(=O)C)C(=O)C C20895610
c1c(c(cc(c1S(=O)(=O)NC2CC2)Cl)Cl)C(=O)N3CCN(CC3)[C@H]4CCS(=O)(=O)C4 C23995527
CC[N+]1=c2cc3c(=[NH+]c4cc5c(cc4O3)N(C(C=C5CS(=O)(=O)[O-])(C)C)CCCC(=O)[O-])cc2CCC1 C25762308
Cc1ccc(cc1)/C=C\2/C(=O)N(C(=O)S2)CCNC(=O)c3ccc(cc3)N4C(=O)CCC4=O C27810590
CC(C)Cn1c(nn(c1=S)[C@H]2[C@@H]([C@H]([C@@H]([C@H](O2)CO)O)O)NC(=O)C)c3ccc(c(c3)Cl)F C32594305
CCc1cccc(c1N2C(=O)/C(=N\NC(=S)NN)/[C@H](C(=O)C2=O)c3nc4ccccc4o3)C C17189797
CCc1cccc(c1N2C(=O)[C@H]3[C@@H]([NH2+][C@@]([C@@H]3C2=O)(CO)C(=O)[O-])c4cccc(c4O)OC)CC C33630624
Cc1ccccc1N2C(=O)[C@H]3[C@H]([NH2+][C@@]([C@@H]3C2=O)(CO)C(=O)[O-])c4cc(ccc4O)Br C33630639
CCn1cc-2c(=O)n(nc2c(c1)C(=O)N3CCN(CC3)CC(=O)NCc4ccco4)c5ccccc5 C16839122
CC(=O)N[C@H]1[C@H]([C@@H]([C@@H](O[C@@H]1n2c(=S)n(c(n2)c3ccccc3Cl)c4ccccc4)CO)O)O C35590882
CC(C)OC(=O)[C@H]1[C@@H]([C@@]([C@@H]2N1C=C(C=C2)C(=O)N)(C#N)C(=O)N)c3ccccc3C(F)(F)F C33903955
C[C@@]1(C[C@@]2(CC(OC2=O)(C)C)C(=O)O1)C(=O)CSc3[nH]nc(n3)c4ccccc4Br C02425748
CC(C)S(=O)(=O)C1=C[C@H]2C[C@@H]3CO[P@@](=O)(NN3C[C@@H]2C=C1OC)S(=O)(=O)C(C)C C39470050
c1ccc(cc1)C[C@H]2C[C@@H]([N+]3=C2Nc4ccccc4C3)C(=O)N([O-])S(=O)(=O)Oc5ccccc5 C39545732
c1ccc(cc1)C[C@H]2C[C@H]([N+]3=C2Nc4ccccc4C3)C(=O)N([O-])S(=O)(=O)Oc5ccccc5 C39545734
c1ccc(cc1)OS(=O)(=O)N(C(=O)[C@@H]2C[C@H](C3=[N+]2Cc4ccccc4N3)I)[O-] C39545757
C[C@]12CC[C@@H]3[C@@H]([C@@]1(CC[C@@H]2C4=CC(=O)OC4)O)CC[C@@]5([C@@]3(CC[C@H](C5)O)/C=N/NC(=O)c6ccncc6)O C39775383
C[C@@]12CC[C@H]3[C@@H]([C@@]1(CC[C@@H]2C4=CC(=O)OC4)O)CC[C@@]5([C@@]3(CC[C@H](C5)O)/C=N/NC(=O)c6ccncc6)O C39775385
c1ccc2c(c1)C(=NS2(=O)=O)N3CCN(CC3)C(=O)c4cc5c(=O)[nH]c(=O)n(c5nc4)C6CC6 C40135090
Cc1ccc(cc1Cl)N2C(=O)[C@H]3[C@H]([NH2+][C@@]([C@@H]3C2=O)(CO)C(=O)[O-])c4cc(ccc4O)Br C33919106
C[C@@H]1/C=C/C(=O)NC/C=C/C(=C\[C@@H](CC(=O)Cc2nc(co2)C(=O)N[C@@H](C(=O)O[C@@H]1C(C)C)C)O)/C C33936031
C[C@@H]1/C=C\C(=O)NC/C=C/C(=C\[C@H](CC(=O)Cc2nc(co2)C(=O)N[C@@H](C(=O)O[C@@H]1C(C)C)C)O)/C C43743135
CC(=O)N[C@@H]1[C@H]([C@@H]([C@H](O[C@H]1Oc2ccc3c(c2)CC[C@H]4[C@H]3CC[C@@]5([C@@H]4CCC5=O)C)CO)O)O C43743791
Cc1c(sc(n1)NC(=O)c2cn(c3cc(c(cc3c2=O)F)N4CCN(CC4)C(=O)C)C5CC5)C C13688729
Cc1csc(n1)NC(=O)c2cn(c3cc(c(cc3c2=O)F)N4CCN(CC4)C(=O)C)C5CC5 C12324157
CN1C(=O)/C(=C/c2ccc3c(c2)CC4([C@H]5N3CCOC5)C(=O)N(C(=O)N(C4=O)C)C)/C(=O)NC1=O C09123593
c1cc(cnc1)[C@@H]2c3c(n(c(=O)s3)CC(=O)N4CCOCC4)S[C@H]5[C@H]2C(=O)N(C5=O)C(=O)N C39884094
CC1(CC(=O)C2([C@@H]3[C@@H](C(=O)N(C3=O)N(C)c4c(cc(cn4)C(F)(F)F)Cl)ON2)C(=O)C1)C C08781660
CC1(CC(=O)C2([C@H]3[C@H](C(=O)N(C3=O)N(C)c4c(cc(cn4)C(F)(F)F)Cl)ON2)C(=O)C1)C C08781660
c1ccc(cc1)N2[C@H](NN=C2c3cccnc3)SCC(=O)C4=CC(=NC4)C(=O)N5CCCC5 C39936598
Cn1c(c(c(=O)n(c1=O)C)C2=C(N=C3[C@H]2C(=O)N(C(=O)N3C)C)c4ccc5c(c4)OCCO5)N C12427780
C[C@H]1C2=C([C@@H](O[C@@H]2C)NC(=O)CS[C@@H]3Nc4c(c5c(s4)CCCC5)C(=O)N3C)C(=O)NN1 C38639428
CC1(c2c([nH]c(=O)s2)S[C@H]3[C@@H]1C(=O)N(C3=O)CC(=O)Nc4ccc(cc4)S(=O)(=O)N)C C16779113
CC1(c2c([nH]c(=O)s2)S[C@@H]3[C@H]1C(=O)N(C3=O)CC(=O)Nc4ccc(cc4)S(=O)(=O)N)C C16779113
c1cc(cnc1)[C@@H]2c3c(n(c(=O)s3)CC(=O)N4CCOCC4)S[C@H]5[C@@H]2C(=O)N(C5=O)C(=O)N C39884094
Cc1n-2c(c[n+]1[C@@H]3[C@@H]([C@@H]([C@@H]([C@@H](O3)C(=O)[O-])O)O)O)CN=C(c4c2ccc(c4)Cl)c5ccccc5F C65747810
CS(=O)(=O)c1nnc(o1)[C@@H]2CCCN2C(=O)c3ccc(cc3)N4C(=O)c5ccccc5C4=O C08971752
CN1C(=O)C(C(=O)N(C1=S)C)C(c2ccccc2[N+](=O)[O-])C3C(=O)N(C(=S)N(C3=O)C)C C09263233
CN1C(=O)C(=Cc2ccc3c(c2)CC4([C@@H]5N3CCC5)C(=O)N(C(=O)N(C4=O)C)C)C(=O)N(C1=S)C C09303025
Cc1cc(c(n1[C@H]2CCS(=O)(=O)C2)C)C(=O)CSc3nnc(o3)[C@H]4CCS(=O)(=O)C4 C09336647
c1cc2c(cc1S(=O)(=O)N3CCN(CC3)C(=O)c4cnc5n(c4=O)ccs5)OCCCO2 C09413542
Cn1c(nnc1SCC(=O)N(Cc2ccccc2)[C@H]3CCS(=O)(=O)C3)[C@@H]4CCS(=O)(=O)C4 C09465520
Cc1cc(c(n1[C@H]2CCS(=O)(=O)C2)C)C(=O)CN3C(=O)C(=O)N(C3=O)CCC4=CCCCC4 C09642513
CCN([C@H]1CCS(=O)(=O)C1)S(=O)(=O)c2cc(ccc2OC)N3C(=O)CCS3(=O)=O C11906129
CCN([C@@H]1CCS(=O)(=O)C1)S(=O)(=O)c2ccc(cc2)N3C(=O)C(CS3(=O)=O)(C)C C13719750
Cc1cc(ccc1S(=O)(=O)N(C)[C@@H]2CCS(=O)(=O)C2)N3C(=O)C(CS3(=O)=O)(C)C C13720723
CCN(CC)C(=O)c1cc2c(nc1)N(C(=O)CC(=N2)c3ccc(cc3)n4c(nc5c4ccnc5)C)C C13743168
c1cc(c(cc1S(=O)(=O)N2CCN(CC2)C(=O)CN3C(=O)[C@@H]4CCCN4C3=O)Cl)F C14254627
c1ccc2c(c1)C(=NS2(=O)=O)N3CCC[C@@H](C3)C(=O)N(Cc4ccco4)[C@@H]5CCS(=O)(=O)C5 C14750325
Cc1c(non1)CN(C)C(=O)c2c(cc(=O)n3c2CCN(CC3)C(=O)Cc4ccsc4)OC C14982504
CC[C@]12CN(CC[C@](C1=O)(CN(C2)C(=O)[C@@H]3CC(=O)OC3(C)C)C)C(=O)[C@@H]4CC(=O)OC4(C)C C16915813
C[C@@H]1CN(C[C@H](O1)C)S(=O)(=O)c2cccc(c2)C(=O)OCC(=O)N(C)[C@@H]3CCS(=O)(=O)C3 C20893757
Cc1c2c(cc(nc2n(n1)[C@H]3CCS(=O)(=O)C3)C4CC4)C(=O)OCC(=O)N5CCCC5=O C21441576
Cn1c2c(c(=O)n(c1=O)C)n(c(n2)Cl)CC(=O)N3CCN(CC3)[C@H]4CCS(=O)(=O)C4 C21838573
CN(CC(=O)N1CCN(CC1)Cc2cc(=O)n3ccsc3n2)C4=NS(=O)(=O)c5c4cccc5 C14183345
Cc1c(c(n(n1)[C@H]2CCS(=O)(=O)C2)C)CN(C)C(=O)c3ccc(c(c3)N4CCCC4=O)Cl C24071675
c1ccc2c(c1)OC[C@H](O2)C(=O)N3CCN(CC3)C(=O)c4ccc(cc4)CN5C(=O)CCC5=O C24103579
c1ccc2c(c1)OC[C@H](O2)C(=O)N3CCN(CC3)C(=O)CN4c5cc(ccc5OCC4=O)[N+](=O)[O-] C24275635
Cc1c(c(n(n1)[C@H]2CCS(=O)(=O)C2)C)CN(C)CN3c4cc5c(cc4C(=O)C3=O)OCCO5 C16875430
CN1CCN(CC1)C(=O)C2CCN(CC2)C(=O)[C@@H](C(=O)c3cccc(c3)[N+](=O)[O-])n4ccccc4=O C27830896
CC(C)N1[C@@H]2[C@H](N(S1(=O)=O)C(C)C)OC(O2)C3O[C@@H]4[C@H](O3)N(S(=O)(=O)N4C(C)C)C(C)C C00912971
Cc1c(c(n(c(=O)c1C#N)C)N2CCOCC2)/C=C\3/C(=O)N(C(=S)S3)[C@H]4CCS(=O)(=O)C4 C33811851
CCN(CC)C(=O)Cn1c2c(c3c(s2)CCCC3)c(=O)n(c1=O)CC(=O)N4CCOCC4 C34729051
CCN([C@@H]1CCS(=O)(=O)C1)S(=O)(=O)c2ccc(cc2C)N3C(=O)[C@@H](CS3(=O)=O)C C35384998
CCN([C@@H]1CCS(=O)(=O)C1)S(=O)(=O)c2cc(ccc2OC)N3C(=O)[C@@H](CS3(=O)=O)C C35385130
CC(=O)N1CCN(CC1)C(=O)Cn2c3cc(nn3c(=O)c4c2C(=O)N(C4)Cc5ccco5)C(C)(C)C C35617577
CC(=O)Oc1c(cc(cc1Br)/C=c/2\c(=O)o/c(=C/3\C=C(C=C\C3=[O+]/C)[N+](=O)[O-])/[n-]2)OC C36185509
CCOc1cc(ccc1O[C@H](C)C(=O)N(C)C)/C=c\2/c(=O)o/c(=C/3\C=CC=C\C3=[O+]/C(F)F)/[n-]2 C36395096
Cc1c2c(cc(nc2n(n1)[C@H]3CCS(=O)(=O)C3)C4CC4)C(=O)N5CCN(CC5)CC(=O)N(C)C C12786366
CC(=O)N1[C@H](O/C(=C/2\C=C(C=C(C2=[O+]C(=O)C)[N+](=O)[O-])Br)/[N-]1)c3ccc(cc3)F C37009166
C1C(=O)N(C(=S)S1)N2C(=O)[C@H]3[C@H](C2=O)C4C=CC3[C@@H]5[C@@H]4C(=O)N(C5=O)N6C(=O)CSC6=S C25501609
c1ccc(c(c1)OC2=Nc3cccc[n+]3C(=O)[C@H]2/C=C\4/C(=O)N(C(=S)S4)CC(=O)[O-])Cl C39361494
CC1=CC(=N[C@H]1C(=O)N2CC[C@@H]3[C@@H](C(=CC(=O)N3CC2)OC)C(=O)N(C)[C@@H](C)c4ccco4)C C39388097
C[C@]12CC[C@](C1(C)C)(C(=O)C2=O)C(=O)N3CCN(CC3)C(=O)[C@@]45CC[C@@](C4(C)C)(C(=O)C5=O)C C34953751
CCn1c(c(c(c(c1=O)C#N)C)/C=C/2\C(=O)N(C(=S)S2)[C@H]3CCS(=O)(=O)C3)N4CCOCC4 C39769215
CC12CN(CC(C1=O)(CN(C2)C(=O)[C@@H]3CC(=O)OC34CCCCC4)C)C(=O)[C@H]5CC(=O)OC56CCCCC6 C16889110
C[C@H]1CCCCN1C(=O)CN2CCN(CC2)C(=O)c3ccc4c(c3)S(=O)(=O)N(C4=O)C(C)C C40153763
C1CS(=O)(=O)C[C@@H]1Cc2nnc(o2)SCC(=O)N3CCN(CC3)[C@@H]4CCS(=O)(=O)C4 C45493895
Cc1c(c(n(n1)[C@H]2CCS(=O)(=O)C2)C)N3CCN(CC3)C(=O)c4cc5ccccc5oc4=O C56907984
Cc1c(c(n(n1)[C@H]2CCS(=O)(=O)C2)C)N3CCN(CC3)C(=O)c4ccc5c(c4)nsn5 C56936171
c1ccc2c(c1)CS(=O)(=O)N(C2=O)CC(=O)N(Cc3cccs3)[C@H]4CCS(=O)(=O)C4 C58179005
C1CN(CCN1C(=O)CCN2C(=O)[C@@H]3[C@@H]4C[C@H]([C@@H]3C2=O)C=C4)C(=O)CCN5C(=O)[C@H]6[C@@H]7C[C@H]([C@@H]6C5=O)C=C7 C13777993
c1cc(ncc1S(=O)(=O)N2CCOCC2)SCC(=O)C3=CC(=NC3)C(=O)N4CCCC4 C39936491
CC1=C2C(=NC(=NC2=O)C)S[C@@H]1C(=O)OCC(=O)N([C@@H]3CCS(=O)(=O)C3)C4CCCC4 C40066770
C1CCN(C1)S(=O)(=O)C2=CN=C(C2)C(=O)N3CCN(CC3)S(=O)(=O)C4=CC[C@H](S4)Cl C64144046
C1CCC2=C3C(=NC(=NC3=O)CN4CCN(CC4)C(=O)CN5C(=O)[C@@H]6CC=CC[C@@H]6C5=O)S[C@@H]2C1 C39617212
CCC[C@@H]1C[C@H]([NH+](C1)C)C(=O)N[C@@H]([C@@H]2[C@@H]([C@@H]([C@H]([C@H](O2)SC)OP(=O)([O-])[O-])O)O)[C@H](C)Cl C04102185
CCC[C@H]1C[C@@H]([NH+](C1)C)C(=O)N[C@@H]([C@@H]2[C@@H]([C@@H]([C@@H]([C@@H](O2)SC)OP(=O)([O-])[O-])O)O)[C@@H](C)Cl C04536300
CCC[C@H]1C[C@H]([NH+](C1)C)C(=O)N[C@@H]([C@@H]2[C@@H]([C@@H]([C@@H]([C@@H](O2)SC)OP(=O)([O-])[O-])O)O)[C@@H](C)Cl C04536310
CCC[C@@H]1C[C@H]([NH+](C1)C)C(=O)N[C@H]([C@@H]2[C@@H]([C@@H]([C@@H]([C@@H](O2)SC)OP(=O)([O-])[O-])O)O)[C@@H](C)Cl C05809136
Cc1c2cc3c(coc3c(c2oc(=O)c1CC(=O)N[C@@H](CCCNC(=O)N)C(=O)[O-])C)C(C)(C)C C02113951
C[C@]12CC[C@H]3[C@H]([C@H]1CC[C@]2(C)O)CCC4=C/C(=N/OCC(=O)N[C@@H]([C@@H](c5ccccc5)O)C(=O)[O-])/C=C[C@]34C C08952077
C[C@]12CC/C(=N\OCC(=O)N[C@@H](CC(=O)N)C(=O)[O-])/C=C1CC[C@H]3[C@@H]2CC[C@]4([C@@H]3CC[C@@]4(C#C)O)C C09033469
CCC[C@H]1C[C@H]([NH+](C1)C)C(=O)N[C@H]([C@H]2[C@H]([C@@H]([C@@H]([C@@H](O2)SC)OP(=O)([O-])[O-])O)O)[C@@H](C)Cl C11615965
CCC[C@@H]1C[C@@H]([NH+](C1)C)C(=O)N[C@H]([C@H]2[C@H]([C@@H]([C@@H]([C@@H](O2)SC)OP(=O)([O-])[O-])O)O)[C@@H](C)Cl C11615966
CCC[C@H]1C[C@@H]([NH+](C1)C)C(=O)N[C@H]([C@H]2[C@H]([C@@H]([C@@H]([C@@H](O2)SC)OP(=O)([O-])[O-])O)O)[C@@H](C)Cl C11615968
Cc1c2cc3c(coc3c(c2oc(=O)c1CC(=O)N[C@H](CCCNC(=O)N)C(=O)[O-])C)C(C)(C)C C11865580
C[C@]12CC/C(=N\OCC(=O)N[C@@H](CC(=O)N)C(=O)[O-])/C=C1CC[C@@H]3[C@@H]2CC[C@]4([C@@H]3CC[C@@]4(C#C)O)C C12661401
C[C@]12CC/C(=N\OCC(=O)N[C@H](CC(=O)N)C(=O)[O-])/C=C1CC[C@H]3[C@@H]2CC[C@]4([C@@H]3CC[C@@]4(C#C)O)C C12661403
C[C@]12CC[C@@H]3[C@H]([C@@H]1CC[C@@H]2O)CCC4=C/C(=N/OCC(=O)N[C@@H]([C@H](c5ccccc5)O)C(=O)[O-])/CC[C@]34C C12662657
C[C@]12CC[C@H]3[C@H]([C@@H]1CC[C@@H]2O)CCC4=C/C(=N/OCC(=O)N[C@@H]([C@H](c5ccccc5)O)C(=O)[O-])/CC[C@]34C C12662659
C[C@]12CC[C@@H]3[C@@H]([C@@H]1CC[C@@H]2O)CCC4=C/C(=N/OCC(=O)N[C@@H]([C@H](c5ccccc5)O)C(=O)[O-])/CC[C@]34C C12662661
CC[C@H](C)[C@@H](C(=O)N[C@H](C)C(=O)[O-])NC(=O)[C@@H]1Cc2c3ccccc3[nH]c2[C@@H]4N1C(=O)c5c4cccc5 C12884212
CC[C@H](C)[C@@H](C(=O)N[C@H](C)C(=O)[O-])NC(=O)[C@@H]1Cc2c3ccccc3[nH]c2[C@H]4N1C(=O)c5c4cccc5 C12884220
CC[C@H](C)[C@@H](C(=O)N[C@@H](C)C(=O)[O-])NC(=O)[C@@H]1Cc2c3ccccc3[nH]c2[C@H]4N1C(=O)c5c4cccc5 C12886420
Cc1cc(cc(c1C)S(=O)(=O)NNC(=O)Cn2cc(cc(c2=O)Cl)C(F)(F)F)C(=O)[O-] C13033069
Cc1c(c(n2c(n1)nc(n2)SCC(=O)NC(=O)Nc3ccc4c(c3)OCCO4)C)CCC(=O)[O-] C13209994
C[C@H](C(=O)[O-])n1c(=O)c2ccccc2nc1SCC(=O)NC(=O)NC[C@@H]3COc4ccccc4O3 C13233604
C[C@@H](C(=O)[O-])n1c(=O)c2ccccc2nc1SCC(=O)NC(=O)NC[C@H]3COc4ccccc4O3 C13233607
c1cc(ccc1S(=O)(=O)N)S(=O)(=O)Oc2ccc(cc2C(=O)[O-])S(=O)(=O)N3CCCC3 C13306119
c1ccc(c(c1)C(=O)[O-])NS(=O)(=O)c2cc(ccc2NNC(=S)NC[C@@H]3CCCO3)[N+](=O)[O-] C09662901
C[C@]12CC/C(=N\OCC(=O)N[C@H](Cc3c[nH]cn3)C(=O)[O-])/C=C1CC[C@@H]4[C@@H]2CC[C@]5([C@@H]4CC[C@@]5(C#C)O)C C08740261
C[C@@H]1CC(=O)Nc2ccccc2N1C(=O)CN(C)c3ccc(cc3[N+](=O)[O-])C(=O)N[C@@H](C)C(=O)[O-] C13451850
C[C@H]1CC(=O)Nc2ccccc2N1C(=O)CN(C)c3ccc(cc3[N+](=O)[O-])C(=O)N[C@@H](C)C(=O)[O-] C13451855
Cc1cc2c(c(c1)O)C(=O)c3c(cccc3O[C@H]4[C@H]([C@@H]([C@@H]([C@@H](O4)COC(=O)CC(=O)[O-])O)O)O)C2=O C15063178
Cc1cc2c(c(c1)O)C(=O)c3c(cccc3O[C@H]4[C@H]([C@@H]([C@@H]([C@H](O4)COC(=O)CC(=O)[O-])O)O)O)C2=O C15063184
CSc1cccc(c1)NC(=O)C[C@H]2C(=O)N=C(S2)N[C@@H](c3cccs3)c4c([nH]c(=O)[nH]c4=O)[O-] C20135854
CSc1cccc(c1)NC(=O)C[C@H]2C(=O)N=C(S2)N[C@H](c3cccs3)c4c([nH]c(=O)[nH]c4=O)[O-] C20135861
c1ccc(c(c1)NC(=O)CSc2nnc(n2N)N/N=C/c3cc(cc(c3[O-])Cl)Cl)[N+](=O)[O-] C21318556
C[C@]12CC[C@H]3[C@H]([C@@H]1CC[C@@H]2O)CCC4=C/C(=N/OCC(=O)N[C@@H]([C@@H](c5ccccc5)O)C(=O)[O-])/CC[C@]34C C35361905
Cc1cc2c(c(c1)O)C(=O)c3c(cccc3O[C@H]4[C@@H]([C@@H]([C@@H]([C@@H](O4)COC(=O)CC(=O)[O-])O)O)O)C2=O C35458772
Cc1c(sc2c1c(=O)[nH]c(n2)CS[C@@H](C)C(=O)NNC(=O)c3c(cn(n3)c4ccccc4)[O-])C C32845674
C[C@@]12CC[C@@H]3[C@@H]([C@@H]1CC[C@@H]2O)CCC4=C/C(=N/OCC(=O)N[C@@H]([C@@H](c5ccccc5)O)C(=O)[O-])/CC[C@@]34C C37242872
c1ccc(cc1)C(=O)N[C@@H](c2c3ccccc3c(=O)[nH]n2)C(=O)N/N=C/c4cc(ccc4[O-])[N+](=O)[O-] C01778161
CC[C@@H](C)n1c(=O)c(c([nH]c1=S)[O-])C(c2cccc[nH+]2)c3c([nH]c(=S)n(c3=O)[C@@H](C)CC)[O-] C13151349
CCC[C@@H]1CC[NH+]([C@@H](C1)C(=O)N[C@@H]([C@@H]2[C@@H]([C@@H]([C@@H]([C@@H](O2)SC)OP(=O)([O-])[O-])O)O)[C@@H](C)Cl)C C38654328
CCC[C@H]1CC[NH+]([C@@H](C1)C(=O)N[C@@H]([C@@H]2[C@@H]([C@@H]([C@@H]([C@@H](O2)SC)OP(=O)([O-])[O-])O)O)[C@@H](C)Cl)C C38654334
c1cc(ccc1CS(=O)(=O)[C@@H]2NN[C@@H](O2)CNS(=O)(=O)c3ccc4c(c3)oc(n4)[O-])Cl C38794165
c1cc(ccc1CS(=O)(=O)[C@H]2NN[C@@H](O2)CNS(=O)(=O)c3ccc4c(c3)oc(n4)[O-])Cl C38794167
c1cc(ccc1CS(=O)(=O)[C@H]2NN[C@H](O2)CNS(=O)(=O)c3ccc4c(c3)oc(n4)[O-])Cl C38794172
c1cc(c(c(c1)Cl)CS(=O)(=O)[C@H]2NN[C@H](O2)CNS(=O)(=O)c3ccc4c(c3)oc(n4)[O-])F C38797127
c1ccc(cc1)c2c(=O)[nH]c(nc2[O-])SCC(=O)N[C@H]3[C@@H](C=C(S3)c4ccccc4)C(=O)N C39354247
COc1cccc(c1O)[C@@H]2[C@H]3[C@@H](C(=O)N(C3=O)c4cccc(c4)[N+](=O)[O-])[C@@](N2)(Cc5ccccc5)C(=O)[O-] C43221162
C[C@@H]([C@@H](C(=O)[O-])NC(=O)CO/N=C/1\CC[C@]2([C@@H]3CC[C@@]4([C@@H]([C@H]3CCC2=C1)CC[C@@H]4C(=O)C)C)C)O C43743749
C[C@@H]([C@H](C(=O)[O-])NC(=O)CO/N=C/1\CC[C@]2([C@@H]3CC[C@@]4([C@@H]([C@H]3CCC2=C1)CC[C@@H]4C(=O)C)C)C)O C43743751
CCC[C@H]1C[C@H]([NH+](C1)C)C(=O)N[C@@H]([C@@H]2[C@@H]([C@@H]([C@@H]([C@@H](O2)SC)O)O)OP(=O)([O-])[O-])[C@@H](C)Cl C65739433
CCOC(=O)c1c(c(sc1NC(=O)CN2C(=O)[C@@]3(CCCc4c3cccc4)NC2=O)C(=O)NC)C C08624136
CCOC(=O)c1c(c(sc1NC(=O)CN2C(=O)[C@@](NC2=O)(C)c3ccc(cc3)C)C(=O)NC)C C08643649
CCCCCn1c(=O)c2ccccc2c(n1)C(=O)OCC(=O)Nc3c(c4c(s3)CCC4)C(=O)N C09254938
Cc1csc(n1)NC(=O)CSc2nnc(n2c3ccc(cc3)Cl)Cc4cc(=O)[nH]c(=O)[nH]4 C09382091
c1ccc(cc1)Cn2c(c(c(=O)[nH]c2=O)N(Cc3ccco3)C(=O)[C@H]4CC(=O)N(C4)C5CCCC5)N C09500226
CCn1c2ccc(cc2nc1S[C@H](C)C(=O)Nc3ccc(cc3Cl)[N+](=O)[O-])S(=O)(=O)N C09669985
Cc1c(c(=O)n(n1C)c2ccccc2)NC(=O)Cc3csc(n3)NC(=O)Nc4ccccc4OC C09784550
Cc1ccc(cc1)NC(=O)CN2C(=O)/C(=C\c3cc(n(c3C)c4ccc(cc4)NC(=O)OC)C)/NC2=O C09846163
CCN(CC)S(=O)(=O)c1cccc(c1)c2nnc(n2N)SCc3[nH]c(=O)c4ccccc4n3 C10135373
Cc1ccc(cc1)c2nnc(n2C)SCC(=O)N(C)c3c(n(c(=O)[nH]c3=O)Cc4ccccc4)N C10264057
C[C@H]1CN(C[C@@H](O1)C)C(=O)Cn2cc(c3c2cccc3)S(=O)(=O)CC(=O)Nc4ccc(cc4)C(=O)N C10460797
CCCCn1c2ccccc2nc(c1=O)CCC(=O)OCC(=O)Nc3c(c4c(s3)CCC4)C(=O)N C11589918
CCCn1c(c(c(=O)[nH]c1=O)c2csc(n2)N3[C@@H](CC(=N3)c4ccc(cc4)OC)c5ccco5)N C12689449
Cc1c(nc(s1)c2ccco2)C(=O)N(Cc3ccccc3)c4c(n(c(=O)[nH]c4=O)CCOC)N C12739310
Cc1ccccc1OC[C@H](Cn2c3c(=O)[nH]c(=O)n(c3nc2N/N=C/c4ccccc4Cl)C)O C09144913
CCC(C)(C)NC(=O)[C@H](c1ccco1)N(c2ccc(cc2)NC(=O)C)C(=O)CNC(=O)c3cccs3 C13563587
Cc1ccc(c(c1)OCC(=O)N(CCOC)c2c(n(c(=O)[nH]c2=O)Cc3ccccc3)N)C(C)C C14512241
CC1CCC2(CC1)C(=O)N(C(=O)N2)NC(=O)COC(=O)CNC(=O)c3c(c4ccccc4s3)Cl C14672562
COc1ccc(cc1OC)[C@H]2CC3=C([C@@H](c4c([nH]nc4O)N3)c5ccc(c(c5OC)OC)OC)C(=O)C2 C18197099
CCCCn1c(c(c(=O)[nH]c1=O)N(CCOC)C(=O)CSc2nc(cs2)c3ccccc3)N C19317763
CCCCN(c1c(n(c(=O)[nH]c1=O)Cc2ccccc2)N)C(=O)CCc3cccc(c3OC)OC C19621505
Cc1cccc(c1NC(=O)c2cnc(s2)Nc3cc(nc(n3)C)N4CC[N+](CC4)(CCO)[O-])Cl C22055426
CC(C)Cn1c(c(c(=O)[nH]c1=O)N(CC(C)C)C(=O)CCc2ncc(o2)c3ccc(cc3)Cl)N C22241272
CCc1ccc(cc1)c2csc(n2)NC(=O)CSc3nnc(n3Cc4ccco4)CCC(=O)N C23369662
C[C@@H](C(=O)Nc1ccc(cc1)OC(F)(F)F)Sc2nnc(n2Cc3ccco3)CCC(=O)N C28947009
COc1ccc(cc1OC)N2C(=O)c3ccccc3/C(=C/NNC(=O)c4cc(n[nH]4)c5ccccc5)/C2=O C02656362
Cc1ccc(cc1)N2C(=O)/C(=C/Nc3ccc(cc3OC)S(=O)(=O)Nc4ccccc4)/C(=O)NC2=O C08430099
CC[NH+](CC)CCN1[C@@H](C(=C(C1=O)[O-])C(=O)c2c(nc(s2)C)C)c3ccc(cc3)OCC(=O)N C35567491
CCCCn1c(c(c(=O)[nH]c1=O)N(CC(C)C)C(=O)C2=NN(C(=O)CC2)c3cc(ccc3C)C)N C14669871
c1ccc(cc1)[C@H]2C(=c3ccccc3=[NH+]2)/C=N/N=C/4\NC(=O)[C@H](S4)CC(=O)NCCCCCC(=O)[O-] C39357610
c1ccc(cc1)N2[C@@H](N=N[C@@H]2SCC(=O)Nc3nc4ccccc4s3)Cc5cc(=O)[nH]c(=O)[nH]5 C39361593
C[C@@H](C(=O)Nc1cccc(c1)SC)Sc2nnc(n2C)[C@@H](CO)NC(=O)c3ccccc3OC C39742657
C[C@H](C(=O)Nc1cccc(c1)SC)Sc2nnc(n2C)[C@@H](CO)NC(=O)c3ccccc3OC C39742659
Cc1c(sc(n1)NC(=O)CSc2nnc(n2CC(C)C)[C@H](CO)NC(=O)c3ccc(cc3)Cl)C C39749767
Cc1c(sc(n1)NC(=O)[C@@H](C)Sc2nnc(n2CC=C)[C@H](CO)NC(=O)c3ccccc3F)C C39763370
C[C@H](C(=O)Nc1ccc(cc1)NC(=O)C)Sc2nnc(n2CC=C)CC(=O)Nc3cccc(c3)SC C39763903
CCn1c(nnc1S[C@H](C)C(=O)Nc2ccc(cc2)NC(=O)C)CCC(=O)Nc3ccccc3Cl C39767004
CC[C@@H](C(=O)Nc1nccs1)Sc2nnc(n2CC=C)[C@@H](CO)NC(=O)c3ccccc3F C39768588
Cc1ccc(c(c1)O[C@H](C)c2nnc(n2C)SCC(=O)Nc3c(c(c(s3)C(=O)N)C)C#N)Cl C39972547
CC(=O)c1ccc(cc1)N2C(=O)[C@H]3[C@@H]([NH2+][C@@]([C@@H]3C2=O)(Cc4ccc(cc4)O)C(=O)[O-])/C=C/c5ccccc5 C44173724
c1ccc2c(c1)c3c([nH]2)CN(CC3)C(=O)[C@@H]4CC=CC[C@H]4C(=O)NCCNc5ccc(cn5)[N+](=O)[O-] C44940234
COc1ccc(cc1OC)[C@@H]2CC3=C([C@@H](c4c([nH]nc4O)N3)c5cc(c(c(c5)OC)OC)OC)C(=O)C2 C20085988
COc1ccc(cc1OC)[C@H]2CC3=C([C@H](c4c([nH]nc4O)N3)c5cc(c(c(c5)OC)OC)OC)C(=O)C2 C20085982
CCOc1cc(ccc1Oc2c(n(c(=O)n(c2=O)C)C)N)/C=N/NC(=O)c3cccc(c3)Br C59599476
CCOc1cc(c(cc1OCC(=O)OCC)Br)/C=N/NC(=O)Cc2csc(n2)N C59645553
COc1ccc(cc1OC)[C@H]2c3cc(c(cc3CC(=O)N2NC(=O)c4cc(ccc4O)O)OC)OC C59947416
CCCN1[C@@H](C(=C(N(C1=O)C)[O-])C(=O)CSc2nnc(n2C3CC3)C4=c5ccccc5=[NH+]C4)N C63209589
CC(C)[C@@H](C(=O)/N=c\1/[nH]c2ccccc2s1)NC(=O)CN3CNc4cc(c(cc4C3=O)OC)OC C38598552
CC1=C[C@H](N=N1)NC(=O)CS[C@H]2Nc3ccsc3C(=O)N2CCCC(=O)NCCc4ccccc4 C63709768
CCCOC(=O)C[C@H]1C(=O)NCCN1C(=O)CNc2cccc(c2)C(=O)Nc3cccc(c3)C(F)(F)F C66107004
CC1=C2[C@@H](C[C@H]1c3ccoc3)O[C@@H]4[C@@]2([C@@H]([C@@]5([C@@H]([C@@H]4O)[C@@](C=CC5=O)(C)C(=O)OC)C)CC(=O)[O-])C C04921243
c1cc(ccc1N2C(=O)/C(=C/c3cc(ccc3OCC(=O)[O-])Br)/C(=O)N=C2O)Cl C08738933
Cc1c2c(=O)[nH]c(nc2sc1C(=O)[O-])CSc3nnc(n3Cc4ccco4)c5ccccc5 C09465574
CSc1nc2c(nn1)-c3cc(ccc3N[C@@H](O2)c4ccccc4OCC(=O)[O-])Br C02978207
CC(C)c1ccc(cc1)N2C(=O)/C(=C/c3cc(c(c(c3)Cl)OCC(=O)[O-])Cl)/C(=O)NC2=O C02304739
Cc1cccc(c1)c2nnc(n2CC(=O)[O-])S[C@H](C)C(=O)N3c4ccccc4NC(=O)C3(C)C C13020118
Cc1c(c(n(n1)c2ccccc2)Cl)[C@@H]3C(=C(Nc4n3nnn4)c5ccc(cc5)OCC(=O)[O-])C C13077410
C[C@H](C(=O)[O-])Oc1ccc(cc1)C2=C[C@H](n3c(nnn3)N2)c4cc5c(c(c4)Br)OCO5 C13077744
C[C@@H](C(=O)[O-])Oc1ccc(cc1)C2=C[C@@H](n3c(nnn3)N2)c4cc5c(c(c4)Br)OCO5 C13077747
Cc1cccc(c1)c2nnc(n2CCC(=O)[O-])SCC(=O)Nc3cc(ccc3Cl)[N+](=O)[O-] C13197964
CCn1c(=O)c2ccc(cc2nc1S[C@H](C)C(=O)Nc3ccc(cc3Cl)[N+](=O)[O-])C(=O)[O-] C13201441
Cc1cccc(c1)c2nnc(n2CC(=O)[O-])S[C@H](C)C(=O)Nc3ccc(cc3Cl)[N+](=O)[O-] C13205126
Cc1ccc(c(c1)[N+](=O)[O-])NC(=O)CSc2nnc(n2[C@@H](C(C)C)C(=O)[O-])c3cccs3 C13271374
CCOc1cc(cc(c1O)Br)/C=C/2\C(=NC(=O)N(C2=O)c3ccc(cc3)[N+](=O)[O-])[O-] C16156289
c1ccc2c(c1)C3c4ccccc4C2[C@H]5[C@H]3C(=O)N(C5=O)N/C(=C(\C#N)/C(=O)c6ccc(cc6)[N+](=O)[O-])/[O-] C20068903
CCOc1ccccc1NC(=O)CSc2nnc(s2)/N=C(/c3ccc(c(c3)[N+](=O)[O-])C)\[O-] C08822037
Cc1ccccc1N2C(=O)/C(=C\c3cn(c4c3cccc4)CC(=O)Nc5ccccc5)/C(=NC2=O)[O-] C22147449
c1ccc(cc1)c2c(c(n(n2)C(=O)c3ccc(cc3)[N+](=O)[O-])[O-])C(=O)C(=O)Nc4ccccc4F C25584820
Cc1ccc(cc1NC(=O)C(=C([C@@H]2c3ccccc3C(=O)O2)C(=O)c4ccccc4F)[O-])[N+](=O)[O-] C17210952
CCOc1cc(cc(c1O)Br)/C=C\2/C(=NC(=O)N(C2=O)c3cccc(c3)[N+](=O)[O-])[O-] C16688235
Cc1cc(no1)N2[C@H](C(=C(C2=O)[O-])C(=O)c3ccc(cc3)Br)c4ccc(c(c4)OC)O C33446593
Cc1ccc2c(c1)sc(n2)N3[C@H](C(=C(C3=O)[O-])C(=O)c4ccc(o4)C)c5ccc(c(c5)OC)O C33583089
Cc1c(n2ccccc2n1)C(=O)C3=C(C(=O)N([C@H]3c4ccc(cc4)O)c5nc6ccc(cc6s5)OC)[O-] C33814027
Cc1c(n2ccccc2n1)C(=O)C3=C(C(=O)N([C@H]3c4cccc(c4)O)c5nc6ccc(cc6s5)OC)[O-] C33814033
Cc1c(n2ccccc2n1)C(=O)C3=C(C(=O)N([C@@H]3c4cccc(c4)O)c5nc6ccc(cc6s5)OC)[O-] C33814034
CC(C)c1c(c(n(n1)c2ccc(cc2)Cl)[O-])/C=C\3/C(=O)N(C(=O)N3)Cc4cccc(c4)[N+](=O)[O-] C35456232
c1ccc(cc1)c2c(c(n(n2)c3ccc(cc3)F)[O-])/C=C\4/C(=O)N(C(=O)N4)Cc5ccccc5C#N C35456418
Cc1cccn2c1nc(c2C)C(=O)C3=C(C(=O)N([C@H]3c4ccc(c(c4)OC)O)c5nccs5)[O-] C35483681
Cc1cccn2c1nc(c2C)C(=O)C3=C(C(=O)N([C@H]3c4cccc(c4)O)c5nc(c(s5)C(=O)C)C)[O-] C35483788
c1cc2n(c(=O)c1)C[C@@H]3C[C@H]2CN(C3)C(=O)CSc4[nH]c(=O)c(c(n4)[O-])Cc5ccc(cc5)F C15958254
C[C@@H]1C=C([C@@H](N1c2ccc(cc2)O)C)/C=C(\C#N)/C(=N/c3nc4ccc(cc4s3)S(=O)(=O)C)/[O-] C38581864
CCn1cc(c(=O)c2c1nc(cc2)C)C(=O)Nc3cc(nn3c4nc(c(c(n4)[O-])C)C)C(C)(C)C C38740603
Cc1cnc2n(c1=O)[C@H](CS2)CC(=O)Nc3cc(nn3c4nc(c(c(n4)[O-])C)C)c5cccs5 C38740668
Cc1cc(=O)n2c(n1)SC[C@H]2CC(=O)Nc3cc(nn3c4nc5c(c(n4)[O-])CCCC5)C(C)(C)C C38741328
Cc1c2c(=O)[nH]c(nc2sc1C(=O)[O-])CSC3=N[C@H]4[C@@H](C(=C(S4)C)C)C(=O)N3CC=C C39691554
CN1[C@H](N=C2C(=C(CS2)c3cccs3)C1=O)SCc4[nH]c(=O)c5ccc(cc5n4)C(=O)[O-] C39722468
CCc1cc(nc2n1c(nn2)S[C@@H](C)C(=O)N[C@@H]3[C@@H](C4=C(S3)CCCC4)C(=O)OCC)[O-] C39732176
Cc1cccn2c1nc(c2C(=O)C3=C(C(=O)N([C@@H]3c4ccc(c(c4)OC)O)c5nccs5)[O-])C C40003291
Cc1cccn2c1nc(c2C(=O)C3=C(C(=O)N([C@H]3c4cccc(c4)O)c5nc(c(s5)C(=O)C)C)[O-])C C40003358
C[C@]1(C(=O)N(c2ccccc2S1)C)C(=O)Nc3ccc(cc3)S(=O)(=O)[N-]c4nccs4 C40795888
CCn1c(=O)c2c3c(sc2nc1SCc4[nH]c(=O)c5c(c(sc5n4)C(=O)[O-])C)CCCC3 C13393713
CCOC(=O)c1ccc(cc1)N2C(=O)/C(=C\c3c(c(c4nc5ccccc5n4c3[O-])C#N)C)/C(=O)N2 C16687837
c1ccc(cc1)NC(=O)Cn2cc(c3c2cccc3)/C=C/4\C(=NC(=O)N(C4=O)c5cccc(c5)F)[O-] C08738499
c1ccc(cc1)NC(=O)Cn2cc(c3c2cccc3)/C=C\4/C(=NC(=O)N(C4=O)c5ccc(cc5)F)[O-] C59336672
Cc1cc(=O)oc2c1ccc(c2)OCC(=O)N/N=C/c3cc(cc(c3[O-])[N+](=O)[O-])Br C59957970
Cc1cc(nc(n1)[N-]S(=O)(=O)c2ccc(cc2)Nc3c4c(c(sc4ncn3)C(=O)OC)C)C C19960609
CCOc1ccccc1Nc2nnc(s2)SCC(=O)/N=C\3/c4c(c(nnc4[O-])C)[C@H](O3)C C38691474
c1ccc(cc1)NC(=O)Cn2cc(c3c2cccc3)/C=C/4\C(=O)N=C(N(C4=O)c5cccc(c5)F)[O-] C08738499
Cc1ccccc1N2C(=O)/C(=C/c3cn(c4c3cccc4)CC(=O)Nc5ccccc5)/C(=O)N=C2[O-] C08741328
Cc1c(c2n(n1)C(=O)CCC(=O)N2)c3ccc(c(c3)S(=O)(=O)[N-]c4cccc(c4)C(=O)C)Cl C65011064
c1ccc(cc1)N2CN(C(=O)C23CCN(CC3)C(=O)C45CC6CC(C4)CC(C6)C5)CC(=O)NCc7ccco7 C04188816
CC(=O)c1ccc(cc1)N([C@H](c2ccc(cc2)F)C(=O)NC3CCCCC3)C(=O)[C@@H]4COc5ccccc5O4 C00930840
CC[C@@H](C)Oc1ccccc1[C@H]2C3=C(C[C@@H](CC3=O)c4ccc(c(c4)OC)OC)Nc5ccccc5N2C(=O)C C08695583
Cc1ccc(cc1)/C(=N\CCc2c[nH]c3c2cccc3)/C4C(=O)NC(=O)N(C4=O)c5ccccc5C(F)(F)F C08769454
c1ccc(cc1)NC(=O)C[C@@H]2C(=O)N(/C(=N\c3ccccc3Cl)/S2)CCc4c[nH]c5c4cc(cc5)Cl C08771313
Cc1ccc(cc1)NC(=O)CSc2nnc(n2c3cccc(c3)C)CNC(=O)C45CC6CC(C4)CC(C6)C5 C08793649
CCn1c(nnc1SCC(=O)N2CCC(CC2)Cc3ccccc3)CNC(=O)C45CC6CC(C4)CC(C6)C5 C09390932
Cn1cc(c(=O)c2c1ccc(c2)S(=O)(=O)N(C)C3CCCCC3)C(=O)NCCCSC4CCCCC4 C09725143
Cc1cccc(c1NC(=O)CSc2nnc(s2)SCC(=O)Nc3c(cccc3C(C)C)C)C(C)C C03259495
c1ccc2c(c1)c(c[nH]2)[C@H](C(=O)NC3CCCCC3)N(c4ccc5c(c4)OCCO5)C(=O)Cc6cccs6 C12477614
c1ccc2c(c1)c(c[nH]2)[C@@H](C(=O)NC3CCCCC3)N(c4ccc5c(c4)OCCO5)C(=O)Cc6cccs6 C12477618
CN(C)c1ccc(cc1)[C@@H](C(=O)NC[C@H]2CCCO2)N(c3ccccc3F)C(=O)Cn4c5ccccc5nn4 C12480910
C[C@]12CC[C@@H]3[C@H]([C@@H]1CC[C@@H]2OC(=O)CCC(=O)NCCc4c[nH]c5c4cccc5)CCC6=CC(=O)CC[C@]36C C12660510
C[C@]12CC[C@H]3[C@H]([C@@H]1CC[C@@H]2OC(=O)CCC(=O)NCCc4c[nH]c5c4cccc5)CCC6=CC(=O)CC[C@]36C C12660512
CC(=O)[C@@H]1CC[C@@H]2[C@@]1(CC[C@@H]3[C@H]2CCC4=C/C(=N/OCC(=O)NCCc5cc6ccccc6[nH]5)/CC[C@]34C)C C12859066
CC(=O)[C@H]1CC[C@@H]2[C@@]1(CC[C@@H]3[C@H]2CCC4=C/C(=N/OCC(=O)NCCc5cc6ccccc6[nH]5)/CC[C@]34C)C C12859078
Cc1cccc2c1nc(c(c2)CN(CCc3ccc(cc3)F)C(=O)CCn4ccc(n4)C)N5CCC[C@@H](C5)O C14953946
CC(C)N(Cc1nc(cs1)C(=O)NCCC(c2ccccc2)c3ccccc3)C(=O)Nc4ccccc4F C16459962
c1ccc(cc1)c2ccc([nH]2)C(=O)N(Cc3ccccc3Cl)[C@@H](c4cccs4)C(=O)NC[C@H]5CCCO5 C00885891
CC1=C([C@@H](C2=C(N1)CC(CC2=O)(C)C)c3cc(c(cc3Br)OC)OC)C(=O)OC4CCCCC4 C02095273
c1ccc2c(c1)c3ccccc3n2C[C@H](CN4CCN(CC4)C[C@H](Cn5c6ccccc6c7c5cccc7)O)O C19854687
CCOc1cc(ccc1O)[C@H]2C3=C(C[C@@H](CC3=O)c4ccc(c(c4)OC)OC)NC(=C2C(=O)OCC(C)C)C C06196036
c1ccc(cc1)C(c2ccccc2)N3CCN(CC3)CN4c5ccccc5[C@@](C4=O)(CC(=O)c6ccccc6)O C20414414
C[C@]1(Cn2c3ccc(cc3c(c2C(=O)N1CCC4=CCCCC4)n5cccc5)F)C(=O)NC6CCCCCC6 C21161581
CCOc1ccc(cc1OC)[C@@H]2CC3=C([C@@H](Nc4ccccc4N3)c5ccc(c(c5)OCC)OCC)C(=O)C2 C21244776
CCOC(=O)[C@H]1[C@H](CC2=C(C1=O)[C@@H](C(=C(N2)C)C(=O)OCC)c3ccc(cc3)N(C)C)c4ccc(cc4)OC C09993420
CCc1ccc(cc1)NC(=O)N2CCN(C[C@H]2C)C(=O)CCN3CCc4c(ccs4)[C@@H]3c5cccc(c5)F C34830595
CC(C)c1cccc(c1NC(=O)N(CCOC)CC(=O)N2CCn3cccc3[C@H]2c4ccc(cc4)F)C(C)C C35471516
C[C@H]1CN(CCN1C(=O)c2ccc(cc2)C(C)(C)C)c3cc(nc(n3)SCC(=O)NCCC(C)C)Cl C33879195
CC[C@H](C)OC(=O)C1=C(NC2=C([C@@H]1c3ccc(c(c3)OCC)O)C(=O)C[C@@H](C2)c4ccc(c(c4)OC)OC)C C33932203
CC[C@H](C)OC(=O)C1=C(NC2=C([C@H]1c3ccc(c(c3)OCC)O)C(=O)C[C@@H](C2)c4ccc(c(c4)OC)OC)C C33932204
C[C@@]12CC[C@@H]3[C@@H]([C@@H]1CC[C@@H]2OC(=O)CCC(=O)N[C@@H](c4ccccc4)C(=O)OC)CCC5=CC(=O)CC[C@@]35C C33933937
Cc1ccc(c(c1)C)n2c3c(c(n2)C(C)(C)C)[C@H](SCC(=O)N3CC(=O)NC4CC4)c5ccccc5OC C37264171
CCCNC(=O)CN1c2c(c(nn2c3ccc(cc3)F)c4ccccc4)[C@@H](SCC1=O)c5ccccc5C C37264174
Cc1ccc2c(c1)cc(c(n2)N3CCC(CC3)O)CN(C[C@@H]4COc5ccccc5O4)C(=O)C6CCCCC6 C15004984
C[C@@]12CC[C@@H](C1(C)C)[C@H](C2=O)Sc3nnc(n3c4ccc(cc4)F)CNC(=O)C56CC7CC(C5)CC(C7)C6 C08793683
CC(C)(C)c1ccc(cc1)C(=O)Nc2c(c3c(s2)C[C@H](CC3)C(C)(C)C)C(=O)N[C@H]4CCS(=O)(=O)C4 C39836434
CCCCn1c(c(c(c(c1=O)C#N)C)/C=C/2\C(=O)N(C(=S)S2)[C@@H](C)CC)NCc3ccccc3Cl C39851795
CCCOc1ccc(cc1OCC)[C@H]2c3c(n[nH]c3C(=O)N2Cc4ccc(cc4)F)c5cc(cc(c5O)C)C C39912527
CCCOc1ccc(cc1OCC)[C@@H]2c3c(n[nH]c3C(=O)N2Cc4ccc(cc4)F)c5c(cc(cc5O)C)C C38705815
CCN(CC)C(=O)Oc1ccc2c(c1NC(=O)[C@@]34CC[C@@](C3(C)C)(C(=O)O4)C)ccn2Cc5cccc(c5)C C43506281
CC1=C([C@H](C2=C(N1)C[C@@H](CC2=O)c3ccc(c(c3)OC)OC)c4ccc(cc4)[N+](=O)[O-])C(=O)OC5CCCC5 C00863484
COc1ccc(cc1OC)[C@@H]2C[C@@H](n3c(c(c(n3)C(=O)Nc4cccc(c4Cl)Cl)Cl)N2)C(F)(F)F C00674275
CC1=C([C@H](C2=C(N1)C[C@H](CC2=O)c3ccc(c(c3)OC)OC)c4cccc(c4)[N+](=O)[O-])C(=O)OC5CCCC5 C00863528
Cc1cccc(c1Cl)NC(=O)c2c(c3n(n2)[C@H](C[C@H](N3)c4ccc(c(c4)OC)OC)C(F)(F)F)Cl C00867093
Cc1cccc(c1Cl)NC(=O)c2c(c3n(n2)[C@H](C[C@@H](N3)c4ccc(c(c4)OC)OC)C(F)(F)F)Cl C00867094
C[C@@H](C(=O)Nc1ccccc1)Sc2nnc3n2c4c(c5c(s4)CCCC5)c(=O)n3CCc6ccccc6 C01767507
Cc1ccc(cc1)n2c(nnc2SCC(=O)N/N=C/C=C/c3ccccc3[N+](=O)[O-])c4ccc(cc4)Cl C01818258
CCOc1ccc(cc1)n2c(nnc2SCC(=O)N/N=C/c3ccccc3[N+](=O)[O-])c4ccc(cc4)Cl C01828844
CCOC(=O)c1c2c(sc1NC(=O)CCCN3C(=O)[C@@H]4CC[C@](C3=O)(C4(C)C)C)C[C@@H](CC2)C(C)(C)C C54647154
CCSc1nc2c(nn1)-c3ccccc3N[C@@H](O2)c4cc(cc(c4[O-])[N+](=O)[O-])[N+](=O)[O-] C03108986
Cc1cc2nnc(n2c3c1cccc3)SCc4[nH]c(=O)c5c(c(sc5n4)C(=O)[O-])C C09666696
Cc1cc(cc(c1C)S(=O)(=O)Nc2nc(cs2)c3ccc4c(c3)CCC(=O)N4)C(=O)[O-] C13031514
Cc1ccc2c(cc(=O)oc2c1)CSc3nc4cc(ccc4c(=O)n3C[C@@H](C)O)C(=O)[O-] C13051668
C[C@@H](C(=O)[O-])Oc1ccc(cc1)C2=C[C@H](n3c(nnn3)N2)c4ccc(c(c4)[N+](=O)[O-])Cl C13077293
C[C@@H](C(=O)[O-])Oc1ccc(cc1)C2=C[C@@H](n3c(nnn3)N2)c4ccc(c(c4)[N+](=O)[O-])Cl C13077295
c1cc(c(cc1[N+](=O)[O-])Cl)c2ccc(o2)C(=O)Nc3cc4c(cc3C(=O)[O-])OCCO4 C13430831
Cc1c(c(n(n1)[C@@H]2CCS(=O)(=O)C2)N3CCCCC3)/C=N/Nc4ccccc4C(=O)[O-] C13459301
Cc1cc(no1)N2[C@@H](C(=C(C2=O)[O-])C(=O)c3ccc(cc3)Cl)c4ccc(c(c4)OC)O C08742576
c1cc(oc1)c2c(c(nc(n2)SCC(=O)Nc3nc4ccc(cc4s3)[N+](=O)[O-])[O-])C#N C20479711
Cc1cc(cc(c1C)S(=O)(=O)Nc2ccc(c(c2)c3nnc4n3CCCCC4)F)C(=O)[O-] C22759108
Cc1c2cc3c(cc2oc(=O)c1CC(=O)/N=c\4/[nH]c(cs4)CC(=O)[O-])OC(CC3)(C)C C25106939
Cc1ccc2cc(c(nc2c1)Cl)/C=N/NC(=O)/C(=N/c3nnc(s3)c4ccccc4)/[O-] C25584387
c1ccc(cc1)Cn2c3ccccc3c4c2nc(nn4)N/N=C\c5cccc(c5[O-])[N+](=O)[O-] C27473157
CC(C)n1c(ccn1)NC(=O)CSc2nc(c(nn2)c3cc(sc3Cl)Cl)[O-] C32778465
CC\1=NN(C(=O)/C1=C\c2ccc(o2)c3cc(ccc3O)[N+](=O)[O-])c4ccc(c(c4)C(=O)[O-])Cl C15658660
COc1cc(cc(c1O)[N+](=O)[O-])/C=C\2/C(=O)N=C(S2)[N-]c3cccc(c3)C(F)(F)F C20987317
Cc1c(c(n2c3ccccc3nc2c1C#N)[O-])CCC(=O)Nc4ccc5c(c4)ccc(=O)o5 C09531078
C[C@@H]1Cc2cc(ccc2O1)C(=O)C3=C(C(=O)N([C@H]3c4ccc(c(c4)OC)O)Cc5ccco5)[O-] C13123302
C[C@@]12CC[C@H]3[C@@]4([C@H](C(C(=C(C4=O)C[C@]3(C1=CC(=O)O[C@H]2c5ccoc5)O)O)(C)C)CC(=O)[O-])C C38190868
CC(C)(C)c1cc(n(n1)c2nc3c(c(n2)[O-])CCCC3)NC(=O)[C@H]4COc5ccccc5O4 C38741280
CCOc1cc2c(c3c(n(c2=O)c4ccccc4[O-])C(=O)C[C@@H](N3)c5ccccc5O)nc1 C39449317
Cc1ccc(cc1)Nc2nnc(s2)SCC3=NC(=O)C4=C([C@H](SC4=N3)C(=O)[O-])C C39722667
CCN1C(=O)[C@@H]2[C@@H](N=C1SCc3[nH]c(=O)c4c(c(sc4n3)C(=O)[O-])C)SC(=C2C)C C39724247
Cc1cccn2c1nc(c2C(=O)C3=C(C(=O)N([C@@H]3c4ccc(cc4)O)Cc5ccco5)[O-])C C40003959
COc1cc(ccc1O)[C@@H]2c3c([nH]nc3C(=O)N2Cc4ccco4)c5cc(ccc5[O-])Cl C39898745
Cc1c2c(cc(=O)[nH]c2sc1C(=O)[O-])CSc3nnnn3c4ccc(cc4)C(C)C C13401035
Cc1c(c2c(=O)[nH]c(nc2o1)CSc3[nH]c(cn3)c4ccc(cc4)Br)C(=O)[O-] C13401543
CS(=O)(=O)[N-]c1ccc(cc1)c2cs/c(=N\C(=O)c3ccc(cc3Cl)[N+](=O)[O-])/[nH]2 C22024922
COc1ccc(cc1)S(=O)(=O)/N=C\2/N=C(/C(=C/3\c4cc(ccc4NC3=O)[N+](=O)[O-])/S2)[O-] C09312271
Cc1c(o/c(=N\S(=O)(=O)c2ccc3c(c2)[C@@H]4[C@@H]5CC[C@@H](C5)[C@@H]4[C@@H](N3)c6cccc(c6)C(=O)[O-])/[nH]1)C C12372700
Cc1cc(nc2c1[C@H](N=N2)N/N=C(/C#N)\C(=N\c3ccc4c(c3)C(=O)c5ccccc5C4=O)\[O-])C C52572158
CC(=O)Nc1ccc(cc1)[N-]C2=NC(=O)/C(=C\c3ccc(o3)c4cccc(c4)[N+](=O)[O-])/S2 C54164325
c1ccc(c(c1)[N+](=O)[O-])S(=O)(=O)/N=C\2/NC3=NC(=O)C[C@H](N3[N-]2)c4ccc(cc4)Cl C09242586
COc1ccc(cc1Br)S(=O)(=O)[N-]c2ccccc2n3c(c(cn3)C#N)N C24578303
c1cc(ccc1N2C(=O)/C(=C/c3ccc(o3)c4cc(ccc4O)[N+](=O)[O-])/C(=NC2=O)[O-])F C59135044
Cc1ccc(cc1S(=O)(=O)[N-]c2ccccc2Cl)NC(=O)c3c(c(n[nH]c3=O)C)C C59289376
Cc1ccc(c(c1)C(=O)[O-])NC(=O)c2ccc(cc2)N3C(=O)c4ccc(cc4C3=O)[N+](=O)[O-] C59502945
CCOc1cc(ccc1O)[C@@H]2c3c(=O)[nH]c(nc3N=C4C2=C(CCC4)[O-])N5CCCCC5 C22607047
c1cc(c(cc1C(=O)Nc2cc(c(cc2Cl)Cl)C(=O)[O-])[N+](=O)[O-])N3CCCCC3 C20142574
Cc1cc(c(cc1Cl)OC)NC(=O)CSc2c(c3c(s2)c([nH]c(=O)n3)[O-])C#N C13568749
CC(=O)NCCc1c2ccccc2[nH]c1/C=C/3\C(=NC(=O)N(C3=O)c4ccccc4Cl)[O-] C17206680
c1cc(sc1)S(=O)(=O)[N-]c2ccc(cc2)C(=O)N/N=C/3\c4cc(ccc4N=C3O)F C09738274
Cc1c2c(n(n1)c3ccc(nn3)[O-])N=C(C[C@@H]2c4ccc(cc4)Oc5c(cccn5)C#N)O C36357412
Cc1c2c(n(n1)c3ccc(nn3)[O-])N=C(C[C@@H]2c4ccc(o4)c5cc(ccc5Cl)Cl)O C36366255
Cc1ccc(cc1)C(=O)N[C@H]2Nc3cc(ccc3S2)[N-]S(=O)(=O)C4=C(N=N[C@@H]4C)C C63743445
c1cc(ccc1[C@H]2CC(=O)N=C3N2N=C([N-]3)NC(=O)c4ccc(c(c4)[N+](=O)[O-])Cl)Cl C17208833
CC1=C2[C@H](CC(=O)N[C@@H]2N(N1)c3ccc(nn3)[O-])c4ccc(o4)c5cc(ccc5Cl)Cl C63831441
CC1=C2[C@@H](CC(=O)N[C@H]2N(N1)c3ccc(nn3)[O-])c4ccc(o4)c5cc(ccc5Cl)Cl C63831444
Cc1c(c(n2c3ccccc3nc2c1C#N)[O-])/C=C\4/C(=O)NN(C4=O)c5cc(cc(c5)Cl)Cl C16249450
c1cc(c(cc1[N+](=O)[O-])NC=C2C(=O)N(C(=O)N(C2=O)C3CCCCC3)C4CCCCC4)[O-] C01230471
c1cc2cc(ccc2c(c1)S(=O)(=O)N)/N=N/c3cccc4c3cccc4S(=O)(=O)[O-] C04748426
c1cc(ccc1[C@H]2c3c([nH]c(=O)s3)S[C@H]4[C@H]2[C@@H]5C[C@H]4[C@@H]6[C@H]5C(=O)N(C6=O)CCC(=O)[O-])O C12080370
c1cc(ccc1[C@H]2c3c([nH]c(=O)s3)S[C@H]4[C@H]2[C@@H]5C[C@H]4[C@H]6[C@H]5C(=O)N(C6=O)CCC(=O)[O-])O C12080371
CC1=C(Nc2nnnn2[C@@H]1c3ccc(c(c3)[N+](=O)[O-])Cl)c4ccc(cc4)OCC(=O)[O-] C13077296
c1ccc(c(c1)C(=O)[O-])NS(=O)(=O)c2ccc(c(c2)[N+](=O)[O-])n3c4ccccc4nn3 C13276881
COc1ccccc1/C=C/2\C(=O)N(C(=S)S2)CC(=O)Nc3ccc(cc3C(=O)[O-])O C13572054
c1cc(ccc1[C@H]2C(=C(C(=O)N2CCO)[O-])C(=O)c3ccc(cc3)Br)[N+](=O)[O-] C06445655
Cc1ccc(cc1[N+](=O)[O-])C(=O)Nc2cc(nn2c3nc4c(cnn4c5ccc(cc5)Cl)c(n3)[O-])C C21112574
Cc1ccccc1c2nnc(n2/N=C/c3ccc(o3)c4ccc(cc4)S(=O)(=O)N)[S-] C21188659
Cn1cc(c2c1c(=O)n(c(n2)[O-])c3ccc(cc3)Cl)C(=O)Nc4cccc(c4)[N+](=O)[O-] C09819907
Cc1ccc(c(c1)C)NC(=O)CSc2nc(c(nn2)c3cc(ccc3NC(=O)C)C)[O-] C21882681
Cc1ccc(cc1NS(=O)(=O)c2ccc(c(c2)[N+](=O)[O-])[O-])c3nnc4n3CCCCC4 C24433959
c1ccc2c(c1)[C@@H](OC2=O)C(=C(C(=O)Nc3c(cc(cc3Cl)[N+](=O)[O-])Cl)[O-])[N+](=O)[O-] C25573943
CCc1c(cc(s1)C(=O)NCC(=O)Nc2nc(c(s2)c3nnc(n3C)[S-])C)C C32760399
c1cc(ccc1/C=C\2/C(=O)O[C@@H](N2)c3ccc(cc3)NC(=O)c4[n-]ncn4)Br C19419206
CC(C)([C@H]1Cc2cc(ccc2O1)C[C@]3(C(=C(C(=O)O3)[O-])c4ccc(cc4)O)C(=O)OC)O C35466092
CC(C)([C@@H]1Cc2cc(ccc2O1)C[C@]3(C(=C(C(=O)O3)[O-])c4ccc(cc4)O)C(=O)OC)O C35466090
c1cc(c(cc1[N+](=O)[O-])/C=C\2/C(=O)N(C(=S)S2)/[NH+]=C/c3cc(ccc3[O-])[N+](=O)[O-])[O-] C33342896
c1ccc(c(c1)CSc2nc3nc(cc(n3n2)[O-])CSc4nnc(s4)N)Cl C09936056
Cc1c(c(=O)n(c(c1/N=N/c2ccc3c4c2cccc4C(=O)NC3=O)[O-])c5ccccc5)C#N C39140158
C#CCN1c2ccccc2[C@]3(C1=O)[C@H]4C(=NC(=NC4=O)SCc5ccccc5Cl)[N-]C(=C3C#N)N C39217552
C[C@H]1c2cc3c(cc2OC(=O)[C@H]1CC(=O)/N=c\4/[nH]c(cs4)CC(=O)[O-])OC(CC3)(C)C C39272645
CC(C)S(=O)(=O)c1cc2c(cc1c3ccccc3O)[C@@H]4CO[P@@](=O)(NN4CC2)[O-] C39465525
CC(C)S(=O)(=O)c1cc2c(cc1c3ccccc3O)[C@@H]4CO[P@](=O)(NN4CC2)[O-] C39465527
CC(C)S(=O)(=O)c1cc2c(cc1c3ccccc3O)[C@H]4CO[P@](=O)(NN4CC2)[O-] C39465528
COc1cc(cc(c1O)Br)/C=N/N2[C@@H](NN=C2[S-])[C@H]3C4=C(CCC4)N=N3 C39593348
CCOc1c(cc(cc1Br)[C@@H](c2c(n[nH]c2[O-])C)C3=C(N=N[C@@H]3O)C)OC C39709496
CCOc1c(cc(cc1Br)[C@H](c2c(n[nH]c2[O-])C)C3=C(N=N[C@@H]3O)C)OC C39709497
COc1cc(cc(c1O)Br)[C@H]2C(=C(C(=O)N2)[O-])C(=O)c3ccc4c(c3)OCCO4 C40124545
c1ccc(c(c1)C(=O)N2CCc3c(ccs3)C2)[N-]S(=O)(=O)c4ccc5c(c4)[nH]c(=O)[nH]5 C45873690
Cc1c2c(=O)[nH]c(nc2sc1C(=O)[O-])CSc3nnc(s3)NC4CCCCC4 C13415939
C[C@@H]\1CSC2=C(/C1=N\OC)CN(CC2)c3cc4c(cc3N)c(=O)c(cn4C5CC5)C(=O)[O-] C49035862
c1ccc2c(c1)[C@]3([C@H]4[C@@H]([C@@H](N3)CCC(=O)[O-])C(=O)N(C4=O)c5ccc(c(c5)Cl)F)C(=O)N2 C16010309
Cc1cc(nc2c1[C@@H](N=N2)N/N=C(/C#N)\C(=N\c3ccc4c(c3)C(=O)c5ccccc5C4=O)\[O-])C C52572156
C1CCc2c(c(c(s2)NC(=O)CSc3c(c4c(s3)c(=O)[nH]c(n4)[O-])C#N)C#N)C1 C12363352
c1cc(ccc1C(=O)N2C[N-]S(=O)(=O)c3c2cc(c(c3)S(=O)(=O)N)Cl)Br C58901712
c1cc(c(cc1Cl)Cl)C(=O)N2C[N-]S(=O)(=O)c3c2cc(c(c3)S(=O)(=O)N)Cl C58901737
c1cc(cc(c1)Br)C(=O)N2C[N-]S(=O)(=O)c3c2cc(c(c3)S(=O)(=O)N)Cl C58901810
c1cc(c(cc1Cl)C(=O)N2C[N-]S(=O)(=O)c3c2cc(c(c3)S(=O)(=O)N)Cl)Cl C58901868
Cn1c2c(c(=O)c3c([nH]2)N=C4c5ccccc5C(=C4[C@@H]3c6ccc(cc6)[N+](=O)[O-])[O-])c(=O)n(c1=O)C C58978035
c1ccc(cc1)n2c(nnn2)Sc3ccc(cc3[N+](=O)[O-])/C=C\4/C(=O)NC(=O)N=C4[O-] C33738216
CC1CCN(CC1)c2cc(c(c3c2Cc4c(=O)[nH]c(nc4O3)[O-])[N+](=O)[O-])N5CCC(CC5)C C59442720
c1cc(ccc1[N-]S(=O)(=O)c2cc3c(cc2Cl)NC(=O)C3)S(=O)(=O)NC4CC4 C60371158
COc1cc(cc(c1O)OC)[C@H]2CC(=O)Nc3c2n(cc3C(=O)[O-])c4cc(cc(c4)F)F C61720640
c1ccc(cc1)C(=O)NN/C=C\2/C(=O)N=C(N(C2=O)c3ccc(cc3)I)[O-] C17159469
COc1ccc(c(c1)[C@@H]2c3c(c(nnc3c4ccc(cc4)Cl)[O-])Nc5n2nnn5)OC C10232711
c1cc(ccc1c2c3c(c(nn2)[O-])Nc4nnnn4[C@@H]3c5ccc(cc5)Br)[N+](=O)[O-] C10296264
c1cc(sc1)S(=O)(=O)[N-]c2ccc(cc2)C(=O)/N=N/c3c4cc(ccc4[nH]c3O)F C09738274
Cc1cccc(c1NC(=O)C)c2c(nc(nn2)SCC(=O)Nc3cc(cc(c3)C)C)[O-] C64774870
CCOC(=O)C1CC[NH+](CC1)[C@@H](c2cc3cc(cc(c3[nH]c2=O)C)C)c4nnnn4Cc5ccc(cc5)OC C06194639
CCOc1ccc2c(c1)cc(c(=O)[nH]2)[C@@H](c3nnnn3C[C@H]4CCCO4)[NH+]5CCN(CC5)c6ccc(cc6)O C06133970
CCOc1ccc2c(c1)cc(c(=O)[nH]2)[C@H](c3nnnn3C4CCCC4)[NH+]5CCN(CC5)c6ccccc6OC C06134084
CCOc1ccc2c(c1)cc(c(=O)[nH]2)[C@H](c3nnnn3C[C@@H]4CCCO4)[NH+]5CCC(=CC5)c6ccc(cc6)F C06196968
CCOc1ccc2c(c1)cc(c(=O)[nH]2)[C@H](c3nnnn3C[C@H]4CCCO4)[NH+]5CCC(CC5)Cc6ccccc6 C06196991
CCOc1ccc2c(c1)cc(c(=O)[nH]2)[C@H](c3nnnn3C[C@H]4CCCO4)[NH+]5CCN(CC5)c6ccc(cc6)O C06134184
CCOc1ccc2c(c1)cc(c(=O)[nH]2)[C@H](c3nnnn3Cc4ccc(cc4)OC)[NH+]5CCc6ccccc6C5 C06197027
CCc1ccc2c(c1)cc(c(=O)[nH]2)[C@@H](c3nnnn3C[C@H]4CCCO4)[NH+]5CCN(CC5)c6ccc(cc6)OC C06135241
CC(=O)c1ccc(cc1)NC(=O)O[C@@H]2CO[C@H]3[C@@H]2OC[C@@H]3n4c(nnn4)c5ccc(cc5)C[NH+]6CCOCC6 C04259521
CCC[NH+]1CCc2c(sc(c2C(=O)n3c(cc(n3)C)C)NC(=O)c4ccc(cc4)S(=O)(=O)N(C)C)C1 C08920780
CCCC[NH+](CC)CCNC(=O)Cn1cnc2c(c1=O)c(c(s2)C)S(=O)(=O)N3C[C@H](C[C@@H](C3)C)C C09936005
Cc1ccc2cc(c([nH+]c2c1)N3CCC[C@@H](C3)O)CN(CCCN4CCCC4=O)C(=O)c5csc(n5)C C12331699
Cc1cc(c2c(c1)cc(c(=O)[nH]2)[C@H](c3nnnn3C[C@@H]4CCCO4)[NH+]5CCN(CC5)c6ccc(cc6)OC)C C06178079
Cc1cc(c2cc(c(=O)[nH]c2c1)[C@H](c3nnnn3C[C@H]4CCCO4)[NH+]5CCN(CC5)c6ccc(cc6)OC)C C06193817
Cc1cc(c2cc(c(=O)[nH]c2c1)[C@@H](c3nnnn3C[C@H]4CCCO4)[NH+]5CCN(CC5)c6ccc(cc6)OC)C C06193622
Cc1cc(c2cc(c(=O)[nH]c2c1)C[NH+](CCc3ccc(c(c3)OC)OC)Cc4nnnn4Cc5ccco5)C C13033027
Cc1ccc2cc(c(=O)[nH]c2c1C)C[NH+](CCc3ccc(c(c3)OC)OC)Cc4nnnn4Cc5ccco5 C13033029
CC[C@H](c1nnnn1Cc2ccc(cc2)OC)[NH+](Cc3cc4cc(c(cc4[nH]c3=O)OC)OC)C5CCCC5 C13064506
Cc1cc2cc(c(=O)[nH]c2cc1C)[C@@H](c3nnnn3Cc4ccccc4)[NH+]5CCN(CC5)C(=O)c6ccco6 C06321177
Cc1cc2cc(c(=O)[nH]c2cc1C)[C@H](c3nnnn3CCOC)[NH+](Cc4ccc(cc4)OC)Cc5ccco5 C06321292
Cc1cc2cc(c(=O)[nH]c2cc1C)[C@H](c3nnnn3Cc4ccccc4)[NH+]5CCN(CC5)C(=O)c6ccco6 C06321414
c1ccc(cc1)C[NH+](Cc2ccco2)[C@H](c3cc4cc5c(cc4[nH]c3=O)OCO5)c6nnnn6C7CCCC7 C06446537
CC[NH+](CC)CCN1[C@H](/C(=C(/c2c(nc3n2cccc3)C)\O)/C(=O)C1=O)c4cc(c(c(c4)OC)OC)OC C09177877
Cc1ccc(c2c1cc(c(=O)[nH]2)[C@@H](c3nnnn3C4CCCCC4)[NH+](Cc5cccnc5)C[C@@H]6CCCO6)C C06244787
Cc1cccc(c1C)N2CC[NH+](CC2)[C@@H](c3cc4cc(ccc4[nH]c3=O)OC)c5nnnn5C[C@H]6CCCO6 C06442982
COc1cc2cc(c(=O)[nH]c2cc1OC)[C@@H](c3nnnn3Cc4ccc(cc4)F)[NH+]5CCc6ccccc6C5 C06239496
Cc1ccc2c(c1)cc(c(=O)[nH]2)[C@@H](c3nnnn3C[C@@H]4CCCO4)[NH+](Cc5ccc(cc5)F)Cc6ccco6 C06408749
Cc1ccc2cc(c(=O)[nH]c2c1C)C[NH+](CCCN3CCOCC3)[C@H](c4nnnn4Cc5ccco5)C(C)C C13151181
COc1cc(cc(c1OC)OC)C(=O)N[C@H](Cc2ccccc2)C(=O)N3CCC4(CC3)c5c([nH]cn5)CC[NH2+]4 C25107081
c1cc2c(nc1)[C@@H](c3ccc(cc3CC2)Cl)N4CCN(CC4)C(=O)CC5CCN(CC5)C(=O)[C@H](CO)[NH3+] C28000280
CCc1c(sc2c1c(=O)n(c(n2)N3CC[NH+](CC3)CC(=O)N(CC)CC)CC(=O)NC4CCCCC4)C C34749326
c1ccc(c(c1)N2CC[NH+](CC2)Cc3cc(=O)[nH]c(n3)N4CCN(CC4)C(=O)c5cccc(c5)[N+](=O)[O-])F C35926275
c1ccc(cc1)CN2CC[NH+](CC2)Cc3cc(=O)[nH]c(n3)N4CCCN(CC4)C(=O)c5ccccc5Cl C35926350
CC[C@@H](c1nnnn1C[C@H]2CCCO2)[NH+](Cc3ccc(cc3)C)Cc4cc5cc(c(cc5[nH]c4=O)OC)OC C33937025
C[C@H]1CN(C[C@H](O1)C)S(=O)(=O)c2ccc(cc2)C(=O)Nc3c(c4c(s3)C[NH+](CC4)C(C)C)C(=O)N C36370260
CC1(O[C@@H]2C[C@](C[C@@H]([C@@H]2O1)OCc3ccc(cc3)C#N)(C(=O)NCC[NH+](C)C)OCc4ccccc4F)C C37402177
CC1(O[C@@H]2C[C@](C[C@H]([C@@H]2O1)OCc3ccc(cc3)C#N)(C(=O)NCC[NH+](C)C)OCc4ccccc4F)C C37402181
C[NH+](C)Cc1cccc(n1)C#Cc2cc3c(cc2OC)c(c(cn3)C#N)Nc4cc(c(c(c4)OC)OC)OC C37858232
CC[NH+](CC)CCCNC(=O)c1ccc2c(c1)NC(=O)[C@H](N2)CS(=O)(=O)Cc3ccc(cc3Cl)F C08583217
CCOC(=O)c1c2c(sc1NC(=O)[C@@H]3CCCN(C3)S(=O)(=O)c4cccs4)C[NH+](CC2)C(C)C C36647915
CCCCNC(=O)c1ccccc1NC(=O)[C@@H]2CCC[NH+](C2)Cc3nc(no3)c4ccc(c(c4)OC)OC C38893323
CCCCNC(=O)c1ccccc1NC(=O)[C@H]2CCC[NH+](C2)Cc3nc(no3)c4ccc(c(c4)OC)OC C38893324
Cc1ccc2c(c1)OC(C[C@@H]2NC(=O)[C@H]3CCC[NH+](C3)Cc4nc(no4)c5ccc(c(c5)OC)OC)(C)C C38893660
COCCC(=O)N[C@@H]1c2cc(c[nH+]c2N([C@@H]1C(=O)OC)CCc3c[nH]c4c3cccc4)N[C@@H]5CCSC5 C39352701
CC(=O)N1CCC(CC1)NC(=O)[C@@H]2CN(CC23CC[NH2+]CC3)C(=O)c4cccnc4Sc5ccccc5 C39688038
Cc1c(nc(o1)c2cccc(c2OC)OC)C[NH+]3CCC(CC3)C(=O)N[C@H](C)c4ccc(c(c4)OC)OC C40984452
CCCCS(=O)(=O)c1ncc(c(n1)Cl)C(=O)NC[C@@H](c2ccc(c(c2)OC)OC)[NH+]3CCCCC3 C40986257
CC(C)C[C@H]1C(=O)N(C2([NH2+]1)CCN(CC2)C(=O)c3ccc4c(c3)OCO4)CCc5ccc(c(c5)OC)OC C36029723
CC[NH+](CC)CCNC(=O)c1cc(nc2c1c(nn2[C@@H]3CCS(=O)(=O)C3)C)c4ccc(c(c4)OC)OC C57311986
COCCNC(=O)c1ccccc1N2C(=O)[C@@H]3CC4=c5ccccc5=[NH+][C@H]4[C@@H](N3C2=O)c6ccc(cc6)OC C63375768
COC(=O)[C@]1([C@@H](C(=O)NC(=S)N1)C#N)CC(=O)C(c2ccccc2)c3ccccc3 C05567200
COC(=O)[C@]1([C@H](C(=O)NC(=S)N1)C#N)CC(=O)C(c2ccccc2)c3ccccc3 C05567202
c1cc(oc1)c2cc(nc(n2)SCCC(=O)N3CCC(CC3)C(=O)N)C(F)(F)F C00917971
Cc1cc2c(cc1S(=O)(=O)[C@H](C)CC(=O)Nc3ccc(cc3)Cl)OCC(=O)N2 C09151705
CCN(CCO)c1ccc(cc1)N/C=C/2\C(=O)N=C(N(C2=O)c3ccccc3F)S C09312880
CCNC(=O)c1c2c(sc1NC(=O)c3c(=O)ccn(n3)c4ccccc4)CCCC2 C09484278
c1cc(ccc1c2nc(cs2)CCNC(=O)C(=O)Nc3ccc4c(c3)OCCO4)F C09528548
CC(C)OC(=O)C[C@H]1C(=O)NCCN1C(=S)NC(=O)c2ccc(cc2Cl)Cl C10128966
C[C@H](C(=O)Nc1ccc(cc1)NC(=O)C)Sc2nc3ccsc3c(=O)n2CC=C C11270064
Cc1cccc(c1)N2C[C@H](CC2=O)C(=O)Nc3ccccc3C(=O)NC[C@@H]4CCCO4 C11355660
Cc1cnc(c(n1)c2cc(cc3c2O[C@@H](C3)CNC(=O)[C@H](CC(C)C)NC(=O)C)F)C C11965111
CCOC(=O)[C@@]1([C@@H]2C=CC(=CN2[C@@H]([C@H]1c3cccc(c3)Br)C(=O)N)C(=O)C)C#N C12413617
c1ccc(cc1)n2cncc2C(=O)NNS(=O)(=O)c3ccccc3Br C12506724
CN1c2ccc(cc2CC1=O)S(=O)(=O)NNc3c(cc(cn3)C(F)(F)F)Cl C12968708
c1ccc(c(c1)C(=O)Nc2ccc3c(c2)OCCO3)SCC(=O)NCc4ccco4 C13149827
C1Cc2c(sc(c2C#N)NC(=O)CSc3nnc(s3)NC[C@H]4CCCO4)C1 C13163634
c1ccc(cc1)S(=O)(=O)Nc2nnc(s2)CCNC(=O)c3ccccc3Cl C09262993
C[C@@H]1CSc2ccc(cc2NC1=O)S(=O)(=O)NCc3ccc(c(c3)OC)OC C15731202
c1cc(cc(c1)S(=O)(=O)NCc2ccco2)NS(=O)(=O)c3ccc4c(c3)CCC4 C16101742
CC(=O)Nc1cc(ccc1SC)C(=O)COC(=O)c2ccc3c(c2)NC(=O)CS3 C16803932
c1ccc2c(c1)cc([nH]2)C(=O)N3CCN(CC3)C(=O)C(=O)NCCc4ccccc4F C20738021
CCNC(=O)NC(=O)[C@H](C)Sc1nc2c(c(cs2)c3cccs3)c(=O)n1C C20896241
Cn1cccc1[C@@H](CNC(=O)C(=O)Nc2ccccc2OC)N3CCc4ccccc4C3 C21155880
CSc1cccc(c1)NC(=O)NCCn2cnc3c2ccc(c3)C(=O)N4CCCC4 C21714133
Cc1c2c([nH]c1C(=O)NCCN3C(=O)/C(=C/c4ccccc4)/SC3=O)CCCC2=O C21896844
c1c(c(cc(c1Cl)Cl)Cl)OCC(=O)OCC(=O)N2CCC(CC2)C(=O)N C22659227
CCc1nnc(s1)NC(=O)c2cc(c(cc2Cl)Cl)S(=O)(=O)NC3CC3 C23116357
Cc1ccccc1n2cnnc2S[C@H](C)C(=O)NCC(=O)Nc3c(cccc3C)C C23583165
Cc1cc(ccc1NC(=O)COC(=O)C[C@H]2C(=O)Nc3ccccc3O2)Br C24091838
c1ccc(c(c1)C(=O)NC2CCCC2)NC(=O)Cn3cnc4c(c3=O)c5c(s4)CCC5 C24875047
c1ccc(cc1)CN(Cc2[nH]c(=O)c3ccccc3n2)C(=O)c4ccc5c(c4)CCC(=O)N5 C25515761
C[C@@H]1CCc2c(cc(s2)C(=O)NNC(=O)c3ccc(cc3)CN4C(=O)CCC4=O)C1 C27331476
C[C@H]1CCc2c(cc(s2)C(=O)NNC(=O)c3ccc(cc3)CN4C(=O)CCC4=O)C1 C27331480
CCOc1cc(cc(c1OCC(=O)Nc2cccc(c2)NC(=O)C)Br)C#N C31208358
CC(C)CN[C@H]1NN=C(S1)SCC2=NC(=O)C3=C(CSC3=N2)c4ccco4 C39729946
c1cc(oc1)/C=N\N=C\2/NC(=O)[C@@H](S2)CC(=O)Nc3ccc(cc3)Br C35302615
c1cc(ncc1Cl)NC(=O)[C@@H]2CCCN(C2)C(=O)CCCNC(=O)c3ccsc3 C40148918
Cn1c2ccccc2c(=O)c(n1)C(=O)Nc3c(c4c(s3)CCCC4)C(=O)NCC=C C40802053
CSc1cccc(c1)NC(=O)Cn2c(=O)ccc(n2)C(=O)Nc3ccc(cc3)Cl C40944621
C[C@@H](C(=O)Nc1cccc(c1)NC(=O)C)Sc2nc3c(ccs3)c(=O)n2CC=C C45830647
C[C@H](C(=O)Nc1cccc(c1)NC(=O)C)Sc2nc3c(ccs3)c(=O)n2CC=C C45830648
CN(C)c1ccc(cc1)[C@@H](CNC(=O)C(=O)Nc2cccnc2)N3CCc4c3cccc4 C49504652
COc1cc(ccc1O)[C@@H]2CC(=O)N=C([C@H]2C#N)SCC(=O)Nc3ccc(cc3)F C49817721
COc1cc(ccc1O)[C@H]2CC(=O)N=C([C@H]2C#N)SCC(=O)Nc3ccc(cc3)F C49817723
CCN(CC)c1ccc(cc1)N/C=C/2\C(=O)NC(=S)N(C2=O)c3ccc(cc3)OC C18127398
Cc1cc(c(n1c2cccc(c2)C(F)(F)F)C)C(=O)COC(=O)C3=CCC(=O)NN3 C03278801
[H]/N=C\1/C(=C\c2ccc(cc2)O)/C(=O)N=C3N1N=C(S3)SCCOc4ccccc4 C12463331
Cc1ccc(cc1)N2C[C@H](CC2=O)C(=O)Nc3ccccc3C(=O)NC[C@H]4CCCO4 C59345354
Cc1ccc(cc1)CSC2=NC(=O)[C@H]3[C@H](CC(=O)NC3=N2)c4ccc(cc4OC)O C64773450
CC1CCN(CC1)C(=O)c2ccc(cc2)NC(=O)CNc3ccc(cc3)C(=O)N(C)C C66093040
CCOC(=O)C1=C(N2C(=O)[C@H](SC2=C([C@@H]1c3ccc(cc3)Cl)C(=O)OC)C)N C01076543
C/C(=N\N=C/1\N=C([C@H](S1)CC(=O)Nc2ccccc2C(F)(F)F)O)/c3ccco3 C08385062
Cc1cc2c(cc1S(=O)(=O)[C@H](C)CC(=O)Nc3ccc(c(c3)Cl)F)OCC(=O)N2 C09151811
Cc1c(sc2c1c(=O)n(cn2)CC(=O)NCC(=O)Nc3ccc(c(c3)Cl)F)C C09500069
CN(C)S(=O)(=O)c1cccc(c1)CSc2nnc(n2N)Cc3ccccc3F C09884121
Cc1cc2c(c(=O)n1Cc3ccccn3)[C@H](C(=C(O2)N)C(=O)OC)c4ccc(cc4)Cl C09933302
CCn1c2ccc(cc2nc1SCC(=O)c3cc(ccc3OC)F)S(=O)(=O)N C11249076
Cc1cc2c(c(c1)c3cc(ccc3F)C(=O)C)O[C@@H](C2)CNC(=O)C4=NNC(=O)CC4 C11910275
CC(C)[C@@H](C(=O)Nc1ccc(cc1)N2CCCS2(=O)=O)NC(=O)c3cccs3 C12259476
CCNC(=O)NC(=O)[C@H](c1ccccc1)Sc2nnc(n2c3ccccc3)C4CC4 C06128926
CCn1c(cc(c1C)C(=O)CSc2nc3cc(ccc3n2CC)S(=O)(=O)N)C C06976970
c1ccc2c(c1)n(c(=O)o2)CCCC(=O)NNC(=O)c3ccc(s3)Br C13134748
COc1ccc(cc1OC)NC(=O)CSc2[nH]c3c(n2)cc(cn3)Br C09210862
Cc1ccc(cc1)n2c(nnc2SCC(=O)Nc3ccccc3C(=O)NC4CC4)C C04835990
COc1cc(cc2c1OCCO2)C(=O)NCC(=O)Nc3ccccc3Br C14141304
C/C=C/c1ccc(c(c1)OC)OCC(=O)NNC(=O)c2cc(cn2C)Br C16270302
c1ccc2c(c1)C[C@@H](CO2)C(=O)OCC(=O)NCC(=O)Nc3ccc(c(c3F)F)F C16293739
c1ccc2c(c1)C[C@H](CO2)C(=O)OCC(=O)NCC(=O)Nc3ccc(c(c3F)F)F C16293741
CCn1c2ccccc2nc1SCC(=O)N3c4ccc(cc4C[C@H]3C)S(=O)(=O)N C16766275
Cc1c(cccc1Cl)NC(=O)CNC(=O)C(=O)c2c(nn(c2C)c3ccccc3)C C18147163
Cc1c(c(sn1)NC)C(=O)O[C@H](C)C(=O)Nc2c(cc(cn2)C(F)(F)F)Cl C18380000
COc1cc(cc(c1OC)OC)[C@H]2CC3=C([C@H](CC(=O)N3)c4cccc(c4)O)C(=O)C2 C21238798
COc1cc(cc(c1OC)OC)[C@H]2CC3=C([C@@H](CC(=O)N3)c4cccc(c4)O)C(=O)C2 C21238808
CC(C)CCNC(=O)[C@@]1(Cn2c3ccc(cc3c(c2C(=O)N1C4CCCC4)NC(=O)C)F)C C21866209
C[C@@H]1C[NH+](C[C@@H](O1)C)Cc2csc(n2)/N=C(/c3ccc(s3)NC(=O)C4CC4)\[O-] C22305064
C[C@H]1C[NH+](C[C@@H](O1)C)Cc2csc(n2)/N=C(/c3ccc(s3)NC(=O)C4CC4)\[O-] C22305069
Cc1ccc(o1)/C=N\N=C\2/NC(=O)[C@H](S2)CC(=O)Nc3ccccc3C(F)(F)F C28050395
Cn1c(=O)c2c(csc2nc1SCC(=O)NC(=O)NCC=C)c3cccs3 C28697451
Cc1cccc(c1)c2n[nH]c(=S)n2CCC(=O)Nc3ccc(cc3)N4CCCC4=O C29380283
CC(C)N1[C@H]([C@@]23C=C[C@@](O2)([C@@H]([C@@H]3C1=O)C(=O)NC4CCCC4)C)C(=O)NC5CCCC5 C35313244
COc1ccc(c2c1cc(c(=O)[nH]2)CCNC(=O)c3ccc(o3)Br)OC C08624928
C[C@H]1Cc2cc(ccc2O1)C(=O)C3=C(C(=O)N([C@@H]3c4ccc(cc4)O)CC[NH+](C)C)[O-] C38249681
CCOC1=C2Nc3ccccc3C[NH+]2[C@@H](C1)C(=O)N(CC(C)C)S(=O)(=O)C(C)C C39545068
CCCN1[C@H](NN=C1SCC2=NC(=O)C3=C(CSC3=N2)c4ccc(s4)C)O C39957567
CCn1ccc(n1)NC(=S)Nc2ccc(cc2)S(=O)(=O)N3[C@@H](CCC[C@H]3C)C C39974501
CCOc1cc(ccc1O)[C@@H]2c3c(=O)c4ccc(c(c4oc3C(=O)N2CCCO)C)C C40064150
CC(C)(C)N1C(=O)[C@H]2[C@H](N(O[C@@H]2C1=O)CCC(=O)N)c3ccc(cc3)c4ccccc4 C43210745
Cc1nc2ccccc2n1CCCNC(=O)c3cc(ccc3Cl)S(=O)(=O)NC C45782136
Cc1ccc(c(c1)F)N2C[C@@H](CC2=O)C(=O)Nc3ccc(c(c3)NC(=O)c4ccoc4C)F C46891812
c1ccc(cc1)c2ccnc(n2)N[C@H]3CO[C@H]4[C@@H]3OC[C@@H]4NC(=O)Cc5cccs5 C05415550
CC(=O)Nc1ccc(cc1)C2=Nc3nc(nn3[C@@H](C2)c4ccc(cc4)Cl)CCCO C01889802
CCOC1=C([C@]2(c3ccccc3N(C2=O)Cc4ccccc4Cl)C(=C(O1)N)C#N)C(=O)C C55104675
Cc1ccc(o1)/C=N/N=C\2/NC(=O)[C@@H](S2)CC(=O)Nc3ccccc3C(F)(F)F C15768107
C[C@H](c1ccc(cc1)Cl)OC[C@@H](CN2C(=O)[C@@]3(CCOc4c3cccc4)NC2=O)O C58012039
C[C@@H](c1ccc(cc1)Cl)OC[C@H](CN2C(=O)[C@@]3(CCOc4c3cccc4)NC2=O)O C58012042
CCN([C@@H]1CCS(=O)(=O)C1)C(=O)[C@H](C)OC(=O)c2cc(cc(c2N)Cl)Cl C15642939
c1ccc(cc1)c2nnc(n2c3ccccc3)SCC(=O)N[C@H]4CCCCNC4=O C59123289
Cc1cc2nc(c(c(n2n1)C)CCC(=O)Nc3cc(ccc3NC(=O)C)Br)C C60352914
CC1=C2C(=NC(=NC2=O)CSC)S[C@H]1C(=O)NNC(=O)c3ccc(cc3)C(C)(C)C C39795384
c1cc(sc1)[C@@H]2C[C@H]3C(=O)N=N[C@@H](N3N2)SCC(=O)Nc4cc(ccc4F)F C64702252
Cc1cc(c(c(c1)C)NC(=O)CSc2nnc(n2C[C@H]3CCCO3)CNc4ccc(cc4)F)C C00915309
Cc1ccc(cc1)CNC(=O)[C@H](CCSC)NC(=O)N2C[C@H]3C[C@@H](C2)c4cccc(=O)n4C3 C02094492
CCN(CCCNC(=O)c1ccc(cc1)NC2=N[C@@H]3CS(=O)(=O)C[C@@H]3S2)c4ccccc4 C09529914
c1ccc(cc1)CCCN2C(=O)/C(=C/c3c(nc4ccccn4c3=O)NCCCO)/SC2=S C09909352
CCN(CCCNC(=O)c1cccc(c1)NC2=N[C@@H]3CS(=O)(=O)C[C@@H]3S2)c4ccccc4 C09860333
CCOC(=O)c1c([nH]c(=O)nc1SCC(=O)Nc2cc(cc(c2)C(F)(F)F)C(F)(F)F)C C10213762
CCN(CC)S(=O)(=O)c1ccc(cc1)C(=O)Nc2c(c3c(s2)C[C@H](CC3)C)C(=O)NC C12064234
Cc1ccc(c(c1)C)NC(=S)N(Cc2cc3cc4c(cc3[nH]c2=O)OCO4)C[C@H]5CCCO5 C06195406
CCCn1c(=O)c2c3c(sc2nc1SCC(=O)N(CCC(=O)N)c4ccc(cc4)F)CCC3 C12798505
C[C@@]12c3c(c4ccccc4[nH]3)[C@@H](CN1C(=O)CN(C2=O)CCCCCO)c5ccccc5OC C12876417
CCOc1ccc(cc1)NC(=O)[C@@H](C)N2C(=O)/C(=C/c3ccc(c(c3)OCC)O)/SC2=S C15047393
COc1cc(ccc1OCCn2cc(c3c2cccc3)C=C4C(=O)NC(=S)NC4=O)CC=C C01168848
CCn1c(nc2c1ccc(c2)C(=O)NNC(=O)c3ccc(cc3)CSc4nc(cs4)C)C C16501184
COCCNC(=O)c1c2c(sc1NC(=O)COC(=O)c3csc4c3CCCC4)CCCC2 C19027820
Cc1cc(c2c(c1)cc(c(=O)[nH]2)CN(CCN3CCOCC3)C(=S)Nc4ccccc4OC)C C00875509
CC[NH+](CC)CCCN1[C@H](C(=C(C1=O)[O-])C(=O)c2ccc3c(c2)C[C@@H](O3)C)c4ccc(cc4)O C20290354
Cc1cc(n(c(=O)c1C#N)CC(=O)Nc2cccc(c2)C(=O)NCCc3ccc(cc3)Cl)C C21354251
Cc1ccc(cc1)n2c(cc(c2C)C(=O)COC(=O)c3cc(ccc3Cl)S(=O)(=O)N)C C21370652
Cc1cc(c(n1c2ccc(cc2)S(=O)(=O)N)C)C(=O)COC(=O)C3(CCC3)c4ccccc4 C21739082
CC(C)C[C@@H](CNC(=O)c1cc(c(cc1Cl)Cl)S(=O)(=O)NC2CC2)N3CCOCC3 C22970607
CC(C)C[C@H](CNC(=O)c1cc(c(cc1Cl)Cl)S(=O)(=O)NC2CC2)N3CCOCC3 C22970610
C[C@H](c1ccc(cc1)n2ccnc2)NC(=O)c3ccc(c(c3)S(=O)(=O)NC(C)(C)C)Cl C23156510
c1ccc(c(c1)C(=O)NC2CC2)NC(=O)COC(=O)COc3ccc(cc3Br)F C23495958
CCNC(=O)[C@H](C)OC(=O)CNS(=O)(=O)c1c(cc(cc1Cl)Br)Cl C24108195
Cc1ccc(o1)CNC(=O)c2cccc(c2)n3ccnc3SCC(=O)Nc4ccccc4F C33265013
Cc1cccc2c1[nH]c(=O)c(c2)[C@H]3c4cc(c(cc4CCN3C(=S)NCCCOC)OC)OC C35314858
Cc1ccc2c(c1)cc(c(=O)[nH]2)[C@@H]3c4cc(c(cc4CCN3C(=S)NC[C@@H]5CCCO5)OC)OC C35314859
c1ccc(cc1)CN2[C@H]([C@@H](OC2=O)c3cccc(c3)NC(=O)c4ccccc4F)C(=O)NC5CC5 C36221258
C[C@H](C(=O)Nc1cccc(c1)NC(=O)COc2ccc(cc2F)Br)n3cccn3 C36759802
CC(=O)[C@@H](Cc1ccccc1)NC(=O)CN2C(=O)[C@@](NC2=O)(C)c3ccc(cc3Cl)Cl C36826387
Cc1cc(no1)NC(=O)[C@@H](C)SCC(=O)Nc2cc(ccc2N3CCCCC3)C(F)(F)F C12522430
c1ccc(cc1)[C@@H](C(=O)NC[C@H]2CCCO2)N(c3ccccc3)C(=O)CNC(=O)c4cccs4 C12489328
c1ccc(cc1)[C@H](C(=O)NC[C@@H]2CCCO2)N(c3ccccc3)C(=O)CNC(=O)c4cccs4 C12489309
CCC(C)(C)NC(=O)C1CCC(CC1)CNS(=O)(=O)c2ccc3c(c2)C[C@@H](N3C(=O)C)C C08589571
CC(C)[C@@H](C(=O)OCc1[nH]c(=O)c2c(n1)ccs2)NC(=O)c3ccccc3Br C09963437
c1cc(oc1)[C@@H](C(=O)NC2CCCCC2)N(Cc3cccs3)C(=O)CNC(=O)c4cccs4 C08677076
C[C@H](c1ccc(cc1)F)NC(=O)c2ccc(cc2)NC(=O)C[C@H]3C(=O)N=C(S3)N4CCCC4 C09640567
Cc1ccc(cc1)NC(=O)C[S@](=O)CC(=O)N(CC(=O)NC(C)(C)C)c2cccc(c2C)C C12472759
Cc1ccc(cc1)NC(=O)C(=O)N([C@@H](c2ccccc2Cl)C(=O)NC[C@H]3CCCO3)C(C)C C39338568
Cc1ccc(cc1)C2=C3C(=NC(=NC3=O)CSC4=NN[C@@H](S4)NCCOC)S[C@@H]2C C39440519
CN(C)c1ccc(cc1)NC(=O)COC(=O)C[C@H]2C(=O)Nc3cc(ccc3S2)C(F)(F)F C39547088
Cc1cccc(c1NC(=O)CNC(=O)[C@@H](C)OC(=O)COc2cccc(c2)Br)C C39581967
CC[C@H](C(=O)NC1[C@@H]2CC3C[C@H]1CC(C2)(C3)C(=O)[O-])[NH+]4CCN(CC4)c5ccc(cn5)C(F)(F)F C36286312
Cc1c([nH]c(c1C(=O)C2=C(C(=O)N([C@H]2c3cccc(c3)OC(C)C)CC[NH+]4CCCC4)[O-])C)C C41543567
COCCn1cc(c(=O)c(c1)C(=O)NC2CCCCCCC2)C(=O)N[C@H]3CCCc4c3cccc4 C12218080
C[C@H](c1ccccc1)NC(=O)Cc2csc(n2)NC(=O)CN(C(C)C)C(=O)c3ccc(cc3)F C00697740
CCCNC(=O)[C@@H](C)NC(=O)c1cc(ccc1Cl)S(=O)(=O)N2CCc3ccccc3C2 C45400459
CC(C)c1c(cnn1c2ccc(cn2)C(F)(F)F)C(=O)NCCCNC(=O)c3cccs3 C60306032
Cc1ccc(cc1NC(=O)CS[C@@H](C)C(=O)Nc2c(n(n(c2=O)c3ccccc3)C)C)Cl C15992168
c1ccc(c(c1)NC(=O)CSc2ccc(nn2)N3CCC[C@H](C3)C(=O)NC4CC4)Br C65131897
c1cc(ccc1C(=O)COC(=O)CNC(=O)CNC(=O)c2ccc(cc2)Br)Cl C02079631
c1ccc2c(c1)c(=O)n(c(n2)SCC(=O)Nc3ccccc3C(=O)NC4CC4)C5CCCC5 C08939802
CCn1c(nnc1SCC(=O)Nc2ccc(cc2)F)[C@@H](C)NC(=O)c3ccc(cc3)Cl C01115187
c1cc(cc(c1)NC(=O)[C@@H]2CC(=O)N(C2)Cc3ccco3)C(=O)Nc4cccc(c4)C(F)(F)F C09282969
c1ccc(cc1)NC(=O)C[C@H]2C(=O)N(/C(=N/c3cccnc3)/S2)CCc4c[nH]c5c4cccc5 C09562339
COc1ccc(cc1NC(=O)CSc2c3c(n(c(=O)n2)CCCO)CCCC3)C(F)(F)F C09852622
CC(=O)Nc1ccc(cc1)NC(=O)/C(=C/c2cc(c(c(c2)Br)OCC=C)OC)/C#N C11294514
Cn1c(cc(n1)c2ccc(cc2)F)[C@H]3C[NH+]4CC[C@H]3C[C@@H]4CNC(=O)CC5(CCCC5)CC(=O)[O-] C12602084
CC(C)(C)NC(=O)[C@H](c1ccco1)N([C@@H]2CCCc3c2cccc3)C(=O)C(=O)NC4CCCC4 C12641303
CC(C)(C)NC(=O)[C@@H](c1ccco1)N([C@H]2CCCc3c2cccc3)C(=O)C(=O)NC4CCCC4 C12641320
CCN(CC(=O)Nc1ccccc1OC)C(=O)C[C@@H]2C(=O)Nc3cc(ccc3S2)C(F)(F)F C12745427
c1cc(cc(c1)S(=O)(=O)NCc2ccco2)NS(=O)(=O)c3cc(cc(c3)Cl)Cl C12630522
Cc1ccc2cc(c(=O)[nH]c2c1)CN(C[C@H]3CCCO3)C(=S)Nc4ccccc4C(=O)OC C06282013
c1cc(cc(c1)F)N([C@@H](c2ccco2)C(=O)NC3CCCC3)C(=O)CNC(=O)c4cccs4 C13506042
c1cc(oc1)[C@@H](C(=O)NC2CCCC2)N(c3ccc(cc3)F)C(=O)CNC(=O)c4cccs4 C13506060
Cc1ccc(cc1F)N([C@H](c2ccncc2)C(=O)NC3CCCC3)C(=O)CNC(=O)c4cccs4 C13506319
Cn1ccnc1[C@@H](c2ccc(cc2)F)NC(=O)c3cccc(c3)S(=O)(=O)Nc4ccccc4F C14406733
C[C@H](C(=O)Nc1nc(cs1)c2ccccc2)OC(=O)CNC(=O)c3cccc(c3)Br C20819237
CC(=O)c1ccccc1NC(=O)c2ccccc2SCC(=O)Nc3ccc(c(c3)OC)OC C21356617
CC(C)Oc1ccc(cc1OC)C(=O)NNC(=O)COc2ccc(cc2Br)Cl C21968834
CCCn1c2ccc(cc2nc1CCC(=O)N(C)[C@H](C)c3ccc(c(c3)F)F)S(=O)(=O)N C23505103
C[C@@]1(C(=O)N(C(=O)N1)NC(=O)COc2ccc(cc2F)Br)CCc3ccccc3 C23945017
Cc1c2c(nc(nc2sc1C(=O)NCc3ccc(cc3)CS(=O)(=O)NC)C(C)(C)C)C C25242919
Cc1ccc(cc1)n2c(c(c(n2)C)NC(=O)CCNS(=O)(=O)c3ccccc3Br)C C25515617
CCOC(=O)c1c(c(sc1NC(=O)CSC2=NCCS2)C(=O)Nc3ccccc3)C C32699551
COc1ccc(cc1OC)CCNC(=O)CSc2c3c(c(c[nH]3)c4ccc(cc4)F)ncn2 C33169976
CCCNC(=O)Cc1csc(n1)NC(=O)CN(C(C)C)C(=O)c2ccc(cc2Cl)Cl C33642286
CCCNC(=O)Cc1csc(n1)NC(=O)CN(C(C)C)C(=O)c2ccc(c(c2)Cl)Cl C33673906
Cc1ccc2c(c1)cc(c(=O)[nH]2)[C@H]3c4cc(c(cc4CCN3C(=S)NC[C@H]5CCCO5)OC)OC C35314864
CC(C)C[C@H](C(=O)NCC#C)N1CC2=C(C1=O)[C@@H](NC(=O)N2C)c3ccccc3C(F)(F)F C35934113
CCN1C2=C([C@H](NC1=O)c3ccccc3C(F)(F)F)C(=O)N(C2)[C@H](C(C)C)C(=O)NC4CC4 C35966523
Cc1cc(c(cc1NC(=O)CSCc2[nH]c(=O)c3c(csc3n2)c4cccs4)OC)OC C25465451
Cc1cccc(c1)CN2[C@@H]([C@@H](OC2=O)c3ccc(cc3)NC(=O)c4cccs4)C(=O)NC5CC5 C36217403
Cc1cccc(c1)CN2[C@@H]([C@H](OC2=O)c3ccc(cc3)NC(=O)c4cccs4)C(=O)NC5CC5 C36217407
CC(C)CN1[C@@H]([C@@]23C=C[C@@H](O2)[C@@H]([C@@H]3C1=O)C(=O)Nc4ccc(cc4)F)C(=O)NCc5ccccc5 C33939968
CCCCNC(=O)[C@@H](c1c(cccc1Cl)Cl)N(Cc2ccco2)C(=O)[C@@H]3CCC(=O)N3 C36504641
Cc1ccc(o1)CN([C@@H](c2ccc(c(c2)OC)O)C(=O)NC(C)(C)C)C(=O)c3cccc(c3)Cl C36596183
Cc1cccc(c1NC(=O)CNC(=O)[C@H](C)Sc2nnc3n2cc(cc3Cl)C(F)(F)F)C C36833595
c1cc(oc1)[C@@H](C(=O)NC2CCCC2)N(Cc3cccs3)C(=O)CNC(=O)c4cccs4 C04374772
CCCN1c2ccccc2/C(=N/NC(=O)CCCNC(=O)c3ccccc3Br)/C1=O C33959093
CSc1ccc(c(c1S(=O)(=O)Oc2ccccc2)c3ccccc3O)[C@@H](CC=O)NC=O C39495770
c1ccc(c(c1)NC(=O)CSc2nc([nH]n2)/C=C/c3ccc(cc3)F)S(=O)(=O)C(F)F C12781195
Cc1c(c(n(n1)c2cccc(c2)Br)C)CCC(=O)NCCn3c4ccccc4[nH]c3=O C44998751
COc1ccc(cc1OC)[C@@H]2C[C@H](n3c(c(cn3)C(=O)NCc4cccs4)N2)C(F)(F)F C00866084
c1cc(sc1)Cc2nnc(n2C3CC3)SCC(=O)NCC(=O)Nc4ccc(c(c4)F)F C27977863
c1ccc(cc1)C(c2ccccc2)(C(=O)OCC(=O)Nc3cc(nn3c4ccccc4)C5CC5)O C58644024
CCOC(=O)c1c(csc1NC(=O)c2cccc(c2)S(=O)(=O)NC3CCCC3)C4CC4 C58688641
CCn1c(nnc1SCC(=O)Nc2ccc(cc2)Br)c3ccc(cc3)NC(=O)C C59099181
CC[NH+](CC)CCn1ccc2c1ccc(c2)NC(=O)c3ccc(c(c3)[N-]S(=O)(=O)C)Cl C60271009
c1ccc2=[NH+][C@@H](C=c2c1)CCNC(=O)Cc3csc(n3)[N-]S(=O)(=O)c4ccc(cc4)Cl C63316175
Cc1c(sc2c1c(=O)n(cn2)CC(=O)Nc3ccc4c(c3)OC(O4)(F)F)C C06110990
Cc1c(cccc1[N+](=O)[O-])NC(=O)C[C@@H]2c3ccccc3C=CN2C(=O)C C07956656
c1cc(ccc1c2nnc3n2CCCCC3)NC(=O)CN4CSCC4=O C08144227
c1ccc(c(c1)N2C(=O)/C(=C\c3ccc(o3)N4CCCC4)/C(=O)N=C2O)F C08742632
CC[C@H](C)N1C(=O)/C(=C\Nc2ccc3c(c2)OCCO3)/C(=C(C1=O)C#N)C C09422099
CCc1nc2cc(ccc2n1C)NC(=O)[C@]3(CC(=O)N=C4N3C=CC(=C4)C)C C12147377
CN1c2ccc(cc2CC1=O)S(=O)(=O)Nc3ccc4c(c3)OC(O4)(F)F C12584455
Cn1c2c(/c(=N/OCc3ccc(cc3Cl)Cl)/cc[nH]2)c(=O)n(c1=O)C C12310158
Cc1cn2c(c(nc2s1)C)/C=C\3/C(=O)OC(=N3)c4ccc(cc4)NC(=O)C C14177681
C[C@H]1CCc2c(cnc3n2ncc3C(=O)N[C@H](C)c4ccc5c(c4)OCCO5)C1 C15723330
Cc1c(nc([nH]c1=O)n2c(c(c(n2)C)CCC(=O)N3CCC[C@@H](C3)C)C)C C16980915
C[C@H]1CCCN(C1)c2nn3c(=O)c(cnc3s2)C(=O)NC4CCCCC4 C21537680
C1CCc2c(c(=O)n3c(n2)sc(n3)N4CCC[C@@H](C4)C(=O)NC5CC5)C1 C21663910
c1cc(ccc1[C@H](c2c(n3c(s2)ncn3)[O-])[NH+]4CCC5(CC4)OCCO5)F C22609686
c1ccc(cc1)/N=C\2/N(CCCS2)C(=O)CN3C(=O)C4(CCCCC4)NC3=O C23080203
c1cc(sc1[C@@H]2CCCO2)C(=O)N3CCc4c(c(n[nH]4)c5ccno5)C3 C23214560
c1ccc(cc1)N2C(=O)CCC(=N2)C(=O)Nc3cc4c(cc3Cl)OCCO4 C24708266
c1ccc(c(c1)N2C[C@H](CC2=O)C(=O)Nc3cccc(c3)c4nnco4)F C27110937
CN1CCc2c(sc3c2c4nc(nn4cn3)COc5ccc(cc5)O)C1 C34789341
Cc1cc(c(c(c1)C)NC(=O)C2CCN(CC2)c3cc(nc4n3ncn4)C)C C35313381
Cc1cc(n(n1)C2CCCC2)NC(=O)c3cc(nc4c3cnn4C)C5CC5 C36616106
Cc1ccc2c(cc(=O)oc2c1)CN3C(=O)[C@](NC3=O)(C)c4ccc(cc4)C#N C36794788
Cc1cc(n2c(n1)nc(n2)C(=O)Nc3c(c4c(s3)CCC4)C#N)C(F)F C00815241
COc1cccc2c1cc3c(n2)c4c(n(c3=O)OC)C(=O)C[C@H](N4)SC C39453081
c1ccnc(c1)[C@@H]2Nn3c(nnc3S2)[C@@H]4C=C(N=N4)c5ccc(cc5)Cl C39592814
C[C@]12CC[C@](C1(C)C)(c3c2nc(c(n3)C#N)C#N)C(=O)NC[C@@H]4CCCO4 C39846444
CCN1c2ccccc2O[C@@](C1=O)(C)C(=O)Nc3c(nn(c3C)C(C)C)C C40777964
c1ccc(c(c1)C(=O)Nc2nc(cs2)c3ccc(cc3)n4cnnn4)F C40992904
CN1CCc2c(sc(n2)NC(=O)[C@H]3CCCN3c4c5ccccc5ncn4)C1 C41572797
c1ccc2c(c1)c(n[nH]2)c3nc(no3)[C@H]4CC(=O)N(C4)c5ccc(c(c5)Cl)F C44422184
c1ccc2c(c1)c(n[nH]2)c3nc(no3)[C@H]4CC(=O)N(C4)c5ccc(cc5F)Cl C44422741
c1ccc2c(c1)c(n[nH]2)c3nc(no3)[C@H]4CC(=O)N(C4)Cc5cccs5 C44429431
Cc1ccc(cc1)n2c(c(nn2)C(=O)N3CCC(=CC3)c4c[nH]c5c4cccn5)C C55751646
Cc1nnc(o1)c2ccccc2NC(=O)c3cc4c(c(c3)Cl)OCCO4 C58183497
Cc1c(c(n2c(n1)c(cn2)C#N)C)CCC(=O)N[C@H]3Cc4ccccc4OC3 C53046185
c1cc2c(cc1C(=O)Nc3cc(ccc3n4cncn4)Br)OCCO2 C60271767
CS(=O)(=O)c1cc(ccc1Cl)C(=O)Nc2ccc(cc2[N+](=O)[O-])F C61113737
c1ccc2c(c1)OC[C@@H](O2)C(=O)Nc3cccnc3n4cnc(c4Cl)Cl C61721096
Cc1c2c(n(n1)c3ccc(nn3)OC)NC(=O)C[C@@H]2c4cccc(c4F)F C32103374
Cc1c(c(n(n1)c2ccc(cc2)F)C)S(=O)(=O)N3CC(=Nc4c3cccc4)O C36353910
c1cc(cc(c1)C(=O)N2CCCCC2)C3=NO[C@H](N3)[C@@H]4C5=C(CCCC5)N=N4 C64438918
Cn1c2ccc(cc2n(c1=O)C)NC(=O)c3cc4c(s3)nc(s4)N(C)C C64499962
Cc1ccc(c(c1)NC(=O)Cn2c(cc3c2c(=O)n4c(n3)sc(n4)C)C)C C64567255
Cc1cc(c(cc1Cl)OC)NC(=O)c2cc3c(=O)n(c(=O)n(c3s2)C)C C64950293
c1cc(sc1C(=O)Nc2cnn(c2)c3c(cncn3)N4CCCC4)Cl C65282932
Cc1c2c(n(n1)c3ccc(nn3)N4CCCC4)NC(=O)C[C@@H]2c5ccsc5 C65364829
Cc1c(c(n(n1)C)C)/C=C/C(=O)Nc2ccc(cc2)c3cn4cccnc4n3 C65796438
Cc1nc2c3ccccc3nc(n2n1)NCc4cc(cc5c4OCOC5)F C66466375
c1c(cc(cc1S(=O)(=O)N[C@H]2CCCOC2)Br)[N+](=O)[O-] C66579908
C[C@H](c1nnc2n1cccc2)NC(=O)C(=O)N(C)c3cccc4c3cccc4 C67327400
c1cc(cc(c1)[N+](=O)[O-])CN2C(=O)/C(=C/c3ccc(o3)c4ccc(c(c4)Cl)C(=O)[O-])/SC2=O C02988960
c1c(cc(c(c1/C=N/Nc2nc(nc(n2)N3CCCC3)N4CCCC4)[O-])[N+](=O)[O-])Br C09310320
c1cc(oc1)[C@H]2CC(=NN2C(=O)CSc3ncc(n3c4ccc(cc4)F)C(=O)[O-])c5ccco5 C13061500
Cc1ccc(o1)C2=NN([C@H](C2)c3ccco3)C(=O)CSc4ncc(n4c5ccccc5)C(=O)[O-] C13090100
c1ccc(cc1)n2c(nnc2Sc3ccc(c(c3)C(=O)[O-])[N+](=O)[O-])[C@H]4COc5ccccc5O4 C13180030
COc1cc(ccc1OCC(=O)N2[C@H]([C@H]3CCC/C(=C\c4ccco4)/C3=N2)c5ccco5)C(=O)[O-] C13419754
COc1cc(cc(c1OC)I)C=NNC(=O)c2cc(ccc2[O-])[N+](=O)[O-] C16195155
Cc1ccc(cc1[N+](=O)[O-])c2ccc(o2)/C=C/3\C(=NC(=O)N(C3=O)c4ccc(cc4)Br)[O-] C01185778
CCc1ccc(cc1)N2C(=O)/C(=C/c3cc(n(c3C)c4ccc(cc4C)[N+](=O)[O-])C)/C(=NC2=O)[O-] C01160620
Cc1ccc(cc1Cl)N2C(=O)/C(=C/c3ccc(o3)c4ccc(cc4OC)[N+](=O)[O-])/C(=NC2=O)[O-] C01160590
Cc1ccc(o1)C(=O)C2=C(C(=O)N([C@@H]2c3ccc(cc3)[N+](=O)[O-])c4nc5ccc(cc5s4)F)[O-] C09044179
c1cc2c(cc1[N+](=O)[O-])sc(c2Cl)C(=O)N3CCN(CC3)C(=O)[C@H]4CCCC[C@H]4C(=O)[O-] C20494216
c1cc2c(cc1[N+](=O)[O-])sc(c2Cl)C(=O)N3CCN(CC3)C(=O)[C@@H]4CCCC[C@H]4C(=O)[O-] C20494222
CC(C)COc1ccc(cc1)[C@H]2CC3=C([C@@H](CC(=O)N3)c4cc(c(c(c4)OC)[O-])[N+](=O)[O-])C(=O)C2 C20882460
CC(C)COc1ccc(cc1)[C@H]2CC3=C([C@H](CC(=O)N3)c4cc(c(c(c4)OC)[O-])[N+](=O)[O-])C(=O)C2 C20882462
CCOc1cc(cc(c1[O-])[N+](=O)[O-])[C@H]2CC(=O)NC3=C2C(=O)C[C@H](C3)c4ccc(cc4)OC(C)C C20883049
COc1ccc(cc1S(=O)(=O)[N-]c2cc(c(cc2F)F)c3nnc4n3CCCCC4)[N+](=O)[O-] C29871963
c1ccc(c(c1)COc2ccccc2/C=C\3/C(=NC(=O)N(C3=O)c4cccc(c4)[N+](=O)[O-])[O-])Cl C16450099
c1cc(cc(c1)[N+](=O)[O-])[C@@H]2C(=C(C(=O)N2c3nc4ccc(cc4s3)Cl)[O-])C(=O)c5ccncc5 C33582403
Cc1ccc2c(c1)sc(n2)N3[C@H](C(=C(C3=O)[O-])C(=O)c4ccc(o4)C)c5cccc(c5)[N+](=O)[O-] C33582613
Cc1cc(c2c(c1)sc(n2)N3[C@H](C(=C(C3=O)[O-])C(=O)c4ccncc4)c5cccc(c5)[N+](=O)[O-])C C33582754
c1cc(cc(c1)[N+](=O)[O-])[C@@H]2C(=C(C(=O)N2c3nc4ccc(cc4s3)Cl)[O-])C(=O)c5ccco5 C34920664
c1cc(cc(c1)[N+](=O)[O-])[C@H]2C(=C(C(=O)N2c3nc4ccc(cc4s3)Cl)[O-])C(=O)c5ccco5 C34920666
Cc1cccc(c1C)n2c(c(c(n2)C(C)C)/C=C\3/C(=O)N(C(=O)N3)Cc4ccc(cc4)[N+](=O)[O-])[O-] C35456100
Cc1cccn2c1nc(c2C)C(=O)C3=C(C(=O)N([C@H]3c4cccc(c4)[N+](=O)[O-])c5nccs5)[O-] C35483640
c1cc(ccc1C(=O)c2cc(ccc2[N-]S(=O)(=O)c3ccc4c(c3)OCCO4)[N+](=O)[O-])Cl C35684228
CCc1c(c(n(n1)c2ccc(cc2)[N+](=O)[O-])[O-])/C=C\3/C(=O)N(C(=O)N3)Cc4cccc(c4)[N+](=O)[O-] C16534177
c1cc2c(cc1[N+](=O)[O-])sc(c2Cl)C(=O)N3CCN(CC3)C(=O)[C@@H]4[C@H]5C[C@@H]([C@@H]4C(=O)[O-])C=C5 C35898201
c1ccc2c(c1)C(=O)C(=C(C2=O)/N=C/c3cc(ccc3[O-])[N+](=O)[O-])/N=C/c4cc(ccc4O)[N+](=O)[O-] C36328329
c1cc(cc(c1)[N-]S(=O)(=O)c2cc(ccc2Cl)[N+](=O)[O-])c3ccc(nn3)N4CCOCC4 C09714621
c1cc(oc1)Cn2c3c(c(nc(n3)C4CCN(CC4)C(=O)c5ccc(cc5Cl)Cl)[O-])nn2 C08670135
c1ccc(cc1)S(=O)(=O)N2CCCc3c2cc(cc3)[N-]S(=O)(=O)c4ccc(cc4)[N+](=O)[O-] C36646830
c1ccc(cc1)c2c3c(ccn(c3=O)[C@@H]4N=C(N=N4)SCc5ccccc5[S-])nc6n2ncn6 C38828660
COC(=O)/C=C/1\C(=O)N(/C(=N/[N-]C2=NC(=O)C3=C4CCCC[C@@H]4SC3=N2)/S1)c5ccccc5 C39142914
CC1=C2C(=NC(=NC2=O)CSc3nnc(n3C)COc4ccccc4Cl)S[C@@H]1C(=O)[O-] C39691874
Cc1cccn2c1nc(c2C(=O)C3=C(C(=O)N([C@@H]3c4ccc(cc4)[N+](=O)[O-])c5nnc(s5)C)[O-])C C40003367
C=CCn1c(=O)c2ccc(cc2nc1[S-])C(=O)N3CCN(CC3)C(=O)c4ccc(s4)[N+](=O)[O-] C32736919
Cc1ccc(c(c1)C)NC(=O)/C(=C(/[C@H]2c3ccccc3C(=O)O2)\C(=O)c4cccc(c4)[N+](=O)[O-])/[O-] C05400825
COc1cccc(c1)/N=C(/C(=c\2/n(c(=O)/c(=C\c3ccc(cc3)[N+](=O)[O-])/s2)c4ccccc4)/C#N)\[O-] C08741953
Cc1c(c2ccccc2n1Cc3ccc(cc3)[N+](=O)[O-])/C=C/4\C(=NC(=O)N(C4=O)c5ccc(cc5)F)[O-] C59135094
c1ccc2c(c1)CCCN2S(=O)(=O)c3ccc(cc3)[N-]S(=O)(=O)c4cccc(c4)[N+](=O)[O-] C59232940
COc1cc(c(cc1OC)[N+](=O)[O-])/C=C/2\C(=NC(=S)N(C2=O)c3ccc(cc3Cl)Cl)[O-] C59398719
Cc1cccc(c1)N2C(=O)/C(=C\c3c(nn(c3C)c4ccc(cc4[N+](=O)[O-])[N+](=O)[O-])C)/C(=NC2=O)[O-] C59858791
Cc1cc(c(cc1C)Br)N2C(=O)/C(=C\c3cc(ccc3N(C)C)[N+](=O)[O-])/C(=NC2=O)[O-] C59860145
Cc1c(c(ccc1N2C(=O)/C(=C/c3ccc(c(c3)[N+](=O)[O-])OC)/C(=NC2=O)[O-])Br)C C59861365
CC\1=NC2=NC(=NC(=O)[C@@H]2[C@H](/C1=C(/[O-])\OC)c3ccc(cc3)[N+](=O)[O-])SCc4ccccc4F C39732272
c1cc(cc(c1)O)[C@H]2[C@@H]3C(=NC(=NC3=O)SCc4ccc(cc4)[N+](=O)[O-])N=C5C2=C(CCC5)[O-] C39749295
CC1(CC(=C2[C@H]([C@@H]3C(=NC(=NC3=O)SCc4ccc(cc4)[N+](=O)[O-])N=C2C1)c5ccncc5)[O-])C C39749475
Cc1ccc(c(c1)C)N2C(=O)[C@]3(Cc4cc(ccc4N([C@@H]3c5ccccc5)C)[N+](=O)[O-])C(=O)N=C2[O-] C09446565
CCc1nc(no1)CN2c3cc(c(cc3OCC2=O)S(=O)(=O)[N-]c4cc(cc(c4)C)C)Cl C65022501
CC(C)(C)C1=NN(c2nc3c(n2C1)c(=O)n(c(=O)n3C)Cc4cccc5c4cccc5)CC(=O)[O-] C10047866
c1cc(c(cc1/C=C/C(=O)[O-])[N+](=O)[O-])N2CCN(CC2)S(=O)(=O)c3ccc(c(c3F)F)F C13191728
c1cc(ccc1n2c(nnn2)Sc3ccc(cc3C(=O)[O-])S(=O)(=O)N4CCCCC4)Cl C13275333
Cc1ccc(c(c1)C)n2nc(c(n2)C(=O)N3CCN(CC3)S(=O)(=O)c4cc(cs4)C(=O)[O-])C C13401171
Cc1cccn2c1nc(c(c2=O)/C=C\3/C(=O)N(C(=S)S3)CCC(=O)[O-])N4C[C@H](O[C@@H](C4)C)C C02507298
Cc1cccn2c1nc(c(c2=O)/C=C\3/C(=O)N(C(=S)S3)CCC(=O)[O-])N4C[C@H](O[C@H](C4)C)C C13427234
CO[C@@H]1[C@H]2[C@@H](CO[P@@](=O)(O2)[O-])O[C@H]1n3c4c(c(ncn4)N)nc3Sc5ccc(cc5)Cl C13816337
COc1cc(c(cc1OC)[N+](=O)[O-])/C=C\2/C(=NC(=O)N(C2=O)c3cccc(c3)Br)[O-] C19814126
Cc1nnc(s1)N2[C@H](C(=C(C2=O)[O-])C(=O)c3ccc4c(c3)OCCO4)c5cccc(c5)[N+](=O)[O-] C09330110
Cc1nnc(s1)N2[C@H](C(=C(C2=O)[O-])C(=O)c3ccc4c(c3)C[C@@H](O4)C)c5cccc(c5)[N+](=O)[O-] C08845739
CCN1c2ccccc2[C@]3(C1=O)C(=C(C(=O)N3C[C@H]4CCCO4)[O-])C(=O)c5ccc6c(c5)OCCO6 C09087530
c1cc(ccc1N2C[C@H](CC2=O)c3nnc(s3)/N=C(/c4cc(cc(c4)[N+](=O)[O-])[N+](=O)[O-])\[O-])F C20576106
CC1(CO[C@@H](c2n1c(c3c2n(c(=O)n(c3=O)C)C)c4ccccc4)c5cc(ccc5[O-])[N+](=O)[O-])C C20890457
Cn1c2c(nc1Sc3nc([nH]n3)N/N=C/c4cc(cc(c4[O-])Cl)Cl)n(c(=O)n(c2=O)C)C C21079677
c1cc(c(c(c1)[N+](=O)[O-])Cl)C(=O)Cc2c(nn3c(n2)nnc3NC(=O)Nc4ccc(cc4)Cl)[O-] C05479549
COc1cc(c(cc1N\2[C@H]3CS(=O)(=O)C[C@H]3S/C2=N\C(=O)CCCC(=O)[O-])Cl)OC C32505820
COc1cc(c(cc1N\2[C@H]3CS(=O)(=O)C[C@@H]3S/C2=N\C(=O)CCCC(=O)[O-])Cl)OC C32505816
Cc1ccc2c(c1)sc(n2)N3[C@@H](C(=C(C3=O)[O-])C(=O)c4ccncc4)c5cccc(c5)[N+](=O)[O-] C33582408
C[C@@H]1Cc2cc(ccc2O1)C(=O)C3=C(C(=O)N([C@H]3c4cccc(c4)[N+](=O)[O-])Cc5ccncc5)[O-] C35025556
CCN1c2ccccc2[C@@]3(C1=O)C(=C(C(=O)N3C[C@@H]4CCCO4)[O-])C(=O)c5ccc6c(c5)OCCO6 C09160473
Cc1cccn2c1nc(c2C)C(=O)C3=C(C(=O)N([C@@H]3c4cccnc4)c5nc(c(s5)C(=O)C)C)[O-] C35483773
Cc1cccn2c1nc(c2C)C(=O)C3=C(C(=O)N([C@H]3c4ccc(cc4)[N+](=O)[O-])Cc5ccco5)[O-] C35484626
COc1ccc(c(c1OC)C(=O)[O-])[C@H]2[C@H]3[C@@H](C(=O)N(C3=O)c4ccccc4)ON2c5ccccc5 C13749277
Cc1ccc(o1)[C@H]2C(=C(C(=O)N2c3nc(c(s3)C(=O)C)C)[O-])C(=O)c4ccc5c(c4)OCCO5 C33931973
CC(C)S(=O)(=O)c1cccc2c1cc3c(n2)c4c(n(c3=O)[O-])C(=O)C[C@H](N4)c5ccccc5O C39452685
CC(C)S(=O)(=O)c1cccc2c1cc3c(n2)c4c(n(c3=O)c5ccccc5[O-])C(=O)C[C@@H](N4)O C39453326
c1ccc(cc1)OS(=O)(=O)c2cc3c(cc2c4ccccc4O)CCN5[C@@H]3CO[P@@](=O)(N5)[O-] C39465234
C[C@H]1c2nc3ccccc3c(=O)n2[C@@H](C(=O)N1)C[C@@]4(c5ccccc5N6[C@@H]4[N-][C@@H](C6=O)CC(C)C)O C15219735
C[C@H]1c2nc3ccccc3c(=O)n2[C@H](C(=O)N1)C[C@@]4(c5ccccc5N6[C@@H]4[N-][C@@H](C6=O)CC(C)C)O C39559721
CC1=C2C(=CC(=O)N=C2S[C@@H]1C(=O)[O-])CSc3nnc(n3C)[C@@H]4COc5ccccc5O4 C39691857
CCOC(=O)C1=C(OC2=NC(=S)N=C([C@H]2[C@]13c4cc(cc5c4N(C3=O)C(C[C@@H]5C)(C)C)C)[O-])N C39939034
Cc1cccn2c1nc(c2C(=O)C3=C(C(=O)N([C@@H]3c4cccc(c4)[N+](=O)[O-])c5nccs5)[O-])C C40003269
CN1c2ccccc2[C@]3(C1=O)C(=C(C(=O)N3C[C@@H]4CCCO4)[O-])C(=O)c5ccc6c(c5)OCCO6 C40015295
Cc1nnc(s1)[N-]S(=O)(=O)c2ccc3c(c2)CCCN3C(=O)/C=C/c4cccc(c4)[N+](=O)[O-] C40176134
Cc1nnc(s1)[N-]S(=O)(=O)c2ccc3c(c2)CCCN3C(=O)c4ccc(o4)COC(C)C C40176144
c1ccc(cc1)n2cc(c(n2)C(=O)NNC(=O)[C@H]3CC(=O)N(C3)c4ccccc4Br)[O-] C45547551
c1ccc2c(c1)[C@]3([C@H]4[C@@H]([C@@H](N3)CCC(=O)[O-])C(=O)N(C4=O)c5c(c6c(s5)CCCC6)C#N)C(=O)N2 C13758018
CC1=C[C@@H]2[C@H](C[C@@H]1n3c(=O)n(c(n3)[O-])Cc4ccccc4)C(=O)N(C2=O)c5ccc(cc5)[N+](=O)[O-] C16607236
c1ccc2c(c1)cccc2N3C(=O)/C(=C\NC(=O)Nc4cc(ccc4Cl)[N+](=O)[O-])/C(=NC3=O)[O-] C16544883
Cc1cc(c(c(c1)C)S(=O)(=O)N2C[N-]S(=O)(=O)c3c2cc(c(c3)S(=O)(=O)N)Cl)C C58901786
Cc1cc(c(n1c2ccc(c(c2)Cl)[N+](=O)[O-])C)/C=C/3\C(=NC(=O)N(C3=O)c4ccc(cc4)F)[O-] C59135366
Cn1c(c-2nc(nc2n(c1=O)C)Sc3nc([nH]n3)N/N=C/c4ccc(cc4)Br)[O-] C21078272
COc1ccc(c(c1)OC)N2C(=O)/C(=C/c3ccc(o3)c4ccccc4[N+](=O)[O-])/C(=NC2=S)[O-] C59595221
Cc1c(c(n(n1)c2ccc(cc2)[N+](=O)[O-])C)/C=C/3\C(=NC(=O)N(C3=O)c4cccc5c4cccc5)[O-] C59858075
CC1=C2C(=NC(=NC2=O)CSc3nnc(n3Cc4ccco4)c5ccccc5)S[C@H]1C(=O)[O-] C39939649
Cc1c2c(c(nn1)[O-])/C(=N/C(=O)COC(=O)/C(=C/c3ccccc3OC)/c4ccccc4)/O[C@@H]2C C38639824
CCOC(=O)C1=C(NC(=O)N[C@@H]1c2ccc(o2)C)CSc3nc-4c(n(c(=O)n(c4n3)C)C)[O-] C32915327
c1cc(c(cc1F)[N-]S(=O)(=O)c2ccc3c(c2)N(C(=O)CO3)Cc4nc(on4)C5CCC5)F C64450735
Cc1nc(no1)CN2c3cc(c(cc3OCC2=O)S(=O)(=O)[N-]c4ccc(cc4F)F)Cl C65022382
c1cc(c(cc1F)Cl)[N-]S(=O)(=O)c2cc(cs2)c3nc(on3)C(=O)N4CCOCC4 C65097577
CN1c2ccccc2C(=O)[C@@](C1=O)(C(S(=O)(=O)[O-])(Cl)Cl)Cl C03594032
c1ccc(cc1)N2C(=O)/C(=C/c3ccc(c(c3)S(=O)(=O)[O-])O)/SC2=S C01601104
CC1([C@H](CC2=C(O1)c3ccccc3C(=O)C2=O)S(=O)(=O)[O-])C C01653703
c1ccc(cc1)Cn2c3ccccc3n4c2nnc4S(=O)(=O)[O-] C04622847
c1ccc2c(c1)C(=O)c3c(cc(c(c3C2=O)O)S(=O)(=O)[O-])O C03875972
CN([C@H]1CCS(=O)(=O)C1)C(=O)[C@@H]2CCCC[C@@H]2C(=O)[O-] C16033744
c1cc(oc1C(=O)N2CSC[C@H]2C(=O)[O-])Br C19441505
c1c2c(sc1C(=O)N3C[C@H](C[C@@H]3C(=O)[O-])O)CCCCC2 C20555524
CO[C@@H]1C[C@@H](N(C1)C(=O)c2cc3c(s2)CCCC3)C(=O)[O-] C21013536
Cn1cc(cc1C(=O)N2CSC[C@H]2C(=O)[O-])Br C22158558
c1c(cc(c(c1C(=O)[O-])[n+]2cc(on2)[O-])Br)Br C25757854
Cc1c2c([nH]c1C(=O)Nc3[n-]c(c(n3)C#N)C#N)CCCC2=O C26272417
c1cc(ccc1N)S(=O)(=O)n2cnc3c2ncnc3[S-] C06756557
C[C@H]1COCCN1C(=O)c2ccc3c(c2)nc(=S)n(c3[O-])C C33050469
Cc1c(c(c(o1)C)S(=O)(=O)N2C[C@H](OC[C@@H]2C)C)C(=O)[O-] C35784440
C[C@@H]1CN(C[C@H](O1)C)S(=O)(=O)[N-]c2cc(ccc2F)N C36296022
CC(C)n1cc(cc1C(=O)N2CSC[C@@H]2C(=O)[O-])Cl C36857327
c1c(cn(c1C(=O)N2C[C@@H](C[C@H]2C(=O)[O-])O)C3CC3)Br C36857837
c1c(c(c(c(n1)C(=O)N2C[C@@H](C[C@H]2C(=O)[O-])O)Cl)Cl)Cl C36976273
C[C@@H]1c2cccc(c2O[C@H]1C)C(=O)N3CSC[C@@H]3C(=O)[O-] C36978956
Cc1c2cc(c(nc2n(n1)[C@@H]3CCS(=O)(=O)C3)C)C(=O)[O-] C37328011
CC(=O)N1CCc2c1cc(c(c2)Br)C(=O)C(=O)[O-] C37370673
C[C@]12CC[C@H]3c4ccc(cc4CC[C@H]3[C@@H]1CCC2=O)OS(=O)(=O)[O-] C08551464
C1CC[C@@H]([C@@H](C1)C(=O)N2CCN(CC2)S(=O)(=O)N)C(=O)[O-] C38100310
CO[C@@H]1CC(=O)c2c(c3c(cc(cn3)SC)c(=O)n2[O-])N1 C39449647
CCOc1cc2c(c3c(n(c2=O)[O-])C(=O)C[C@H](N3)OC)nc1 C39449656
CSc1cc2c(cc1O)[C@H]3CO[P@](=O)(NN3CC2)[O-] C39465288
c1csc(n1)N2CCN(CC2)C(=O)N3CCC[C@@H]3C(=O)[O-] C40543290
C[C@@H]1CCCN1C(=O)N(CC(=O)[O-])[C@@H]2CCS(=O)(=O)C2 C40604025
C[C@@H](C(=O)N1CCc2c(ccs2)[C@H]1C(=O)[O-])n3cncn3 C44591781
CN(C)C(=O)CNC(=O)N1CCc2c(ccs2)[C@H]1C(=O)[O-] C44593227
C1CS(=O)(=O)C[C@H]1/C(=N/S(=O)(=O)C2CCOCC2)/[O-] C49515571
C1CCc2c(nc(s2)NC(=O)N3C[C@@H](C[C@@H]3C(=O)[O-])O)C1 C49561155
C1CC[C@H]2[C@H](C1)C[C@@H](N2C(=O)N3CCS(=O)CC3)C(=O)[O-] C49693206
Cc1c(sc2c1c(=O)nc([nH]2)Cn3cc(nn3)C(=O)[O-])C C50213673
CC(C)(C)c1c(nnn1[C@@H]2CS(=O)(=O)C[C@@H]2O)C(=O)[O-] C50213765
Cc1cc(ccc1[N-]S(=O)(=O)C2CCS(=O)(=O)CC2)N C50350883
c1cnccc1[N-]S(=O)(=O)c2cc(cnc2N)Br C50649764
Cc1cc(c(n1c2ccc(cc2)O)C)/C=C\3/C(=O)NC(=O)N=C3[O-] C09010095
C[C@H]1C(=O)N(c2cc3c(cc2N1)OCCO3)C(C)(C)C(=O)[O-] C57934101
CN([C@@H]1CCS(=O)(=O)C1)C(=O)[C@H]2CCCC[C@@H]2C(=O)[O-] C16033745
c1cc2c(cc1N[C@@]3(CCCSC3)C(=O)[O-])OC(O2)(F)F C61573121
c1conc1[N-]S(=O)(=O)c2cc(cnc2N)Br C61684620
c1csc2n1c(c(n2)N3CCC(=O)NCC3)/C=C/C(=O)[O-] C62101597
C[C@]1(CCCN(C1)C2=NS(=O)(=O)c3c2cccc3)C(=O)[O-] C62874657
CCC[C@@]1(CCN(C1)C(=O)N2CCS(=O)CC2)C(=O)[O-] C62933815
Cc1nnc(s1)NC(=O)[C@H]2C(=C3CCCCC3=NC2=O)[O-] C06813465
CCn1c(c2ccc(cc2nc1=S)C(=O)N[C@H]3CCCNC3=O)[O-] C64098507
C1CN2[C@@H](CN1C(=O)C3=C[C@@H]4C(=CC=N4)C=C3)C=C(N2)C(=O)[O-] C65382143
CN1[C@H]2[C@@H]([C@@H](CC(=O)N2)[C@@H]3C=NN=C3C(=O)[O-])C(=N1)C4CC4 C65386031
Cn1cc(c(n1)C(=O)NNC(=O)C2CC2)I C00335330
Cc1cc(c2c(c1)[C@]3(C(=O)N2)N(N=C(S3)NC(=O)C)C(=O)C)C C04751420
CCOC(=O)C1=C(C2[C@H]3[C@@H](C1([C@@H]4[C@@H]2C(=O)NC4=O)C)C(=O)NC3=O)C C05824076
CC1(C(=O)Nc2cc(ccc2O1)S(=O)(=O)N3CCNC(=O)C3)C C12187680
CN1C(=O)[C@]23CC4=CC=C[C@@H]([C@@H]4N2C(=O)[C@]1(SS3)CO)O C01713570
C[C@@H]1CC(=O)O[C@H]([C@H](/C=C/C(=O)O[C@H]([C@H](/C=C/C(=O)O1)O)C)O)C C14584912
C[C@H]1CC(=O)O[C@H]([C@H](/C=C/C(=O)O[C@H]([C@H](/C=C/C(=O)O1)O)C)O)C C14584914
CC(=O)OC[C@]1([C@H]2CCC(=C)[C@@H]3C[C@H](C(=C)[C@@H]3[C@@H]2OC1=O)O)O C14810060
Cc1cccn2c1nc(c(c2=O)[C@H]3C4=C(COC4=O)NC(=O)N3)Cl C19898842
Cc1c2c([nH]n1)NC3=C([C@@H]2c4c(nc5n4ccs5)C)C(=O)OC3 C20086532
Cn1c(c(sc1=S)C(=O)N2C[C@H]3C[C@@H](C2)c4cccc(=O)n4C3)N C20761839
c1cc2c(cc1C(=O)N3CCCCC3)N(C(=O)CS2)CC(=O)N C21925393
Cc1c2c(oc(c2c(=O)[nH]n1)NC(=O)CN3C[C@H](O[C@@H](C3)C)C)C C28623415
C[C@H]1CC(=O)O[C@@H]([C@@H](/C=C/C(=O)O[C@@H]([C@@H](/C=C/C(=O)O1)O)C)O)C C35456024
c1cc2c(c(c1)S(=O)(=O)N[C@H]3CCS(=O)(=O)C3)CCNC2 C36201269
CN([C@@H]1CCS(=O)(=O)C1)S(=O)(=O)c2cc(ccc2F)N C36869480
C[C@@H]1c2c(c3ccccc3[nH]2)C[C@@H]4N1C(=O)CN(C4=O)CCCO C02105556
CN1C(=O)[C@]23CC4=CC=C[C@@H]([C@H]4N2C(=O)[C@]1(SS3)CO)O C03875454
Cc1cc2c(c(=O)o1)[C@@]3(c4ccccc4N(C3=O)C(=O)C)C(=C(O2)N)C#N C02437774
Cc1cc2c(c(=O)o1)[C@]3(c4ccccc4N(C3=O)C(=O)C)C(=C(O2)N)C#N C02437773
C[C@@]1(C[C@@H](CC(C1)(C)C)O)CNC=C2C(=O)N(C(=S)N(C2=O)C)C C05444211
C[C@@H]1CC(=O)Nc2c1c(nn2C)NC(=O)[C@@H]3COc4ccccc4O3 C38519544
c1cc(cc(c1)[N+](=O)[O-])N2C(=O)[C@@H]3[C@H]4C[C@@H]([C@@H]3C2=O)[C@@H]([C@H]4O)O C38574161
CSc1ccc(cc1)[C@H]2CC(=O)N[C@H]3[C@@H]2C(=O)Nc4n3ncn4 C39217896
c1cc(sc1)[C@@H]2CC3=C([C@H](C4=C(N=N[C@@H]4N3)O)C5N=CC=N5)C(=O)C2 C39359099
COC1=C[C@@H]2C[C@@H]3CO[P@@](=O)(N[NH+]3C[C@@H]2C=C1SC)[O-] C39468855
COC1=C[C@@H]2C[C@H]3CO[P@@](=O)(N[NH+]3C[C@@H]2C=C1Br)[O-] C39468877
COC1=C[C@@H]2C[NH+]3[C@@H](C[C@@H]2C=C1SC)CO[P@@](=O)(N3)[O-] C39468917
C[C@]12CC[C@](C1(C)C)(OC2=O)C(=O)NNC(=O)[C@]34CC[C@H](C3)C(C4=O)(C)C C07010382
C[C@]12CC[C@](C1(C)C)(OC2=O)C(=O)NNC(=O)[C@@]34CC[C@@H](C3)C(C4=O)(C)C C07011539
c1c(c[nH]c1C(=O)N2CCC[C@@H]2C(=O)N3CCNCC3)Br C40508327
Cc1cc(c2c(c1)cc(c(=O)[nH]2)C(=O)N[C@H]3CCS(=O)(=O)C3)C C40641580
Cn1c2c(cn1)[C@H](CCC2)NC(=O)C(=O)Nc3ccc(c(c3F)F)F C41955101
Cc1cc(ccc1NC(=O)C(=O)N[C@@H]2CCCc3c2cnn3C)F C41955584
Cn1c2c(cn1)[C@H](CCC2)NC(=O)C(=O)Nc3cc(cc(c3)F)F C41956242
CN([C@H]1CCS(=O)(=O)C1)S(=O)(=O)c2ccc(cc2F)N C43592599
c1cc(c(cc1F)Br)NC(=O)C(=O)N2CCNC(=O)C2 C49022479
CN([C@H]1CCS(=O)(=O)C1)S(=O)(=O)c2cc(cnc2N)Br C50659743
CN(C)c1nc(nc(n1)N)CN2C(=O)CC3(C2=O)CCCCC3 C53399652
Cc1c(sc2c1c(=O)nc([nH]2)CN[C@H]3CCS(=O)(=O)C3)C C37328717
c1cc(cnc1)/C=C\2/C(=O)N(C(=S)S2)c3ccc(cc3)S(=O)(=O)N C06189091
Cn1c2c(cn1)[C@@H](CCC2)NC(=O)N[C@@H]3CCCc4c3cnn4C C31662128
Cc1c(c(=O)n([nH]1)c2ccccc2)S[C@H]3C(=O)NC(=O)N=N3 C38827445
c1ccc2c(c1)[C@H](CCO2)NC(=O)c3cc4c([nH]c3=O)CCCC4=O C26092424
CC(=O)N1CCC(CC1)NC(=O)c2c(c(n[nH]2)C3CC3)Br C65105565
c1nc2c(c3c(s2)CNCC3)c(=O)n1CC4(CCOCC4)CO C65396174
Cn1cnnc1[C@@H]2CCCN(C2)C(=O)N[C@H]3CCCCNC3=O C65553422
Cn1c2c(cn1)c(ncn2)N3CCc4c(sc5c4c(ncn5)N)C3 C14280440
Cc1ccc(c(=O)[nH]1)C(=O)Nc2cc(c(c(c2)F)S(=O)(=O)C)F C66552234
Cc1cc(n2c(n1)nc(n2)CC(=O)N3CCC[C@@]4(C3)CC[NH2+]C4)[O-] C67643371
COc1cc(cc(c1[O-])[N+](=O)[O-])/C=C/2\C(=O)N=C(S2)N3CCOCC3 C01900428
c1cc2c(c(c1)S(=O)(=O)[O-])C(=O)c3c(ccc(c3C2=O)Cl)[N+](=O)[O-] C04783232
C[C@H](C(=O)[O-])N1C(=O)[C@H]2[C@H]3C[C@@H]([C@H]2C1=O)[C@@H]4[C@@H]3[C@H](c5c([nH]c(=O)s5)S4)c6cccnc6 C12080384
C[C@H](C(=O)[O-])N1C(=O)[C@H]2[C@H]3C[C@@H]([C@@H]2C1=O)[C@@H]4[C@@H]3[C@H](c5c([nH]c(=O)s5)S4)c6cccnc6 C12080386
Cc1c2c(ncn(c2=O)CC(=O)N[C@@H]3CCS(=O)(=O)C3)sc1C(=O)[O-] C13417787
Cc1c(cco1)c2nnc(n2C)SCC(=O)N3CCC(CC3)C(=O)[O-] C13418083
Cc1c(c(=O)n(n1C)c2ccccc2)/N=C/c3c(n(c(=O)n(c3=O)C)C)[O-] C05611749
CCn1cc(c(=O)c2c1cc(c(c2)F)N3[C@@]4(CCCCC[C@@H]4N=N3)N5CCOCC5)C(=O)[O-] C01441329
CCn1cc(c(n1)C)CN2CCN(CC2)C(=O)c3c(cn(n3)C)C(=O)[O-] C20319349
CCn1c(c(cn1)n2c(nnc2[S-])[C@@H](C)n3c(c(c(n3)C)[N+](=O)[O-])C)C C02803217
C/C(=C(\C(=O)C)/Sc1c2c(nc(n1)CC(C)(C)C)n(c(=O)n(c2=O)C)C)/[O-] C07347228
CCOC(=O)c1c(c2c(nc(nc2s1)CN3CCN(CC3)C(=O)C)[O-])C C21822538
Cn1c2ccc(cc2oc1=O)S(=O)(=O)[N-]c3ccsc3C(=O)OC C22903541
Cn1cc-2c(=O)n(nc2c(c1)/C(=N/c3ncc(s3)[N+](=O)[O-])/[O-])c4ccccc4 C10062591
Cc1c2c(c(=O)n(c(n2)N3CCN(CC3)C(=O)CCC(=O)[O-])C)n(n1)C C28556667
c1cc(c(cc1[N+](=O)[O-])S(=O)(=O)[O-])/C=C/2\c3ccc(cc3S(=O)(=O)O2)[N+](=O)[O-] C33368248
Cc1nnc(s1)N2[C@H](C(=C(C2=O)[O-])C(=O)c3ccco3)c4cccc(c4)[N+](=O)[O-] C09044772
CCN1C(=O)/C(=C/c2cn(c3c2cccc3)CC(=O)N4CCCCC4)/C(=NC1=O)[O-] C05867609
Cn1c2c(c(c(c1=O)/C=N/c3ccc(cc3OC)Cl)[O-])c(=O)n(c(=O)n2C)C C01044355
c1cc2c(cc1[C@H]3CC(=NN3C(=O)CCC(=O)[O-])[C@H]4C=CC=N4)nccn2 C39148501
CN1[C@@H]2[C@H](N=C1Sc3[n-]c4cc(cnc4n3)Br)N(C(=O)N(C2=O)C)C C39205923
C[C@H](C(=O)/N=C\1/[C@H]2C(=NC=N2)N=C[N-]1)OC(=O)c3csc(n3)c4ccsc4 C39462594
Cc1cccc(c1C(=O)O[C@H](C)C(=O)/N=C\2/[C@H]3C(=NC=N3)N=C[N-]2)[N+](=O)[O-] C39462624
CC1=C2C(=NC(=NC2=O)CSc3nnnn3C4CCCCC4)S[C@H]1C(=O)[O-] C39646999
CC1=C2C(=NC(=NC2=O)CSc3nnnn3C4CCCC4)S[C@@H]1C(=O)[O-] C39647031
Cc1cc(n2c(n1)nnc2SCC3=NC(=O)C4=C([C@H](OC4=N3)C)C(=O)[O-])C C39691678
C[C@H]1C(=C2C(=NC(=NC2=O)CSc3nnnn3C4CCCCC4)O1)C(=O)[O-] C39693069
c1cc(ccc1[N+](=O)[O-])S(=O)(=O)[N-]c2cc(ccc2F)n3cnnn3 C47211579
Cn1cc(cn1)S(=O)(=O)/N=C(/C=C\c2c(nc3n2cccc3)Cl)\[O-] C48675930
Cc1c(nc2c(cc(cc2n1)F)/C(=N/S(=O)(=O)c3cnn(c3)C)/[O-])C C48676819
C[C@@H]1CN(C[C@H](O1)C)/C(=C(\C#N)/C(=O)Cc2ccc(cc2)n3cnnn3)/[O-] C49266142
Cc1cccc(c1)n2c(c(nn2)/C(=N/S(=O)(=O)c3cnn(c3)C)/[O-])C C54440138
c1cc(c(cc1S(=O)(=O)[N-]c2ccc(nc2)n3cncn3)C#N)Cl C55583806
CC(C)N1C(=O)[C@@]2(Cc3cc(ccc3N(C2)C)[N+](=O)[O-])C(=NC1=S)[O-] C08914525
c1ccc(cc1)n2cc(cn2)/C=C\3/C(=NC(=O)N(C3=O)Cc4ccco4)[O-] C59402575
c1ccc(c(c1)[N-]S(=O)(=O)c2ccc3c(c2)ccc(=O)o3)n4cnnn4 C55601831
Cc1c(c(n(n1)c2ccc(cc2)[N+](=O)[O-])C)/C=C/3\C(=NC(=O)N(C3=O)C)[O-] C59858105
c1cc(c(nc1)n2cncn2)[N-]S(=O)(=O)c3ccc(c(c3)[N+](=O)[O-])Cl C59894218
Cc1nnnn1c2ccc(c(c2)[N-]S(=O)(=O)c3ccc(cc3)S(=O)(=O)C)F C60376693
CS(=O)(=O)c1cccc(c1)[N-]S(=O)(=O)c2ccc(s2)[N+](=O)[O-] C63911632
Cc1ccc(c(c1)C2=C([C@@H]3C(=N2)N(C(=O)N=C3[O-])C)c4c(=O)[nH]c(=O)n(c4n5cccc5)C)C C08586602
c1cc(cnc1)S(=O)(=O)/N=C(/c2ccn(n2)c3ccc(cc3)[N+](=O)[O-])\[O-] C65644097
c1cc(ccc1n2ccc(n2)/C(=C(/C#N)\C(=O)N3CCOCC3)/[O-])[N+](=O)[O-] C65649488
CC(C)Cn1c(ccn1)[N-]S(=O)(=O)c2ccc3c(c2)n(c(=O)n3C)C C66250049
c1cc(cc(c1)S(=O)(=O)[N-]c2nc(cs2)c3ccco3)n4cnnn4 C66253110
Cn1c(c(cn1)c2nc(no2)C3CC3)[N-]S(=O)(=O)c4cc(cc(c4)F)F C66254268
Cn1c(c(cn1)c2nc(no2)C3CC3)[N-]S(=O)(=O)c4cc(cnc4)F C66254323
CCn1cc(cn1)S(=O)(=O)[N-]c2ccc(cc2)N3C(=O)CCCC3=O C66580535
Cc1c(nnn1c2ccc3c(c2)cccn3)/C(=N/S(=O)(=O)N(C)C)/[O-] C67002310
Cn1cc(cn1)S(=O)(=O)/N=C(/c2cc(cc3c2OCCO3)[N+](=O)[O-])\[O-] C67600741
CC(=O)N[C@@H]1[C@@H]([C@@H]2[C@@H](COC(O2)(C)C)O[C@@H]1Oc3cccc(c3)[N+](=O)[O-])O C04873513
Cc1cc2c(c(=O)o1)[C@H](C(=C(O2)N)C#N)c3cc(c(cc3[N+](=O)[O-])OC)OC C04954661
c1ccc2c(c1)[C@@]3(CCO2)C(=O)N(C(=O)N3)C[C@H]4NS(=O)(=O)N=C5N4CCCCC5 C02655128
c1ccc2c(c1)[C@]3(CCO2)C(=O)N(C(=O)N3)C[C@H]4NS(=O)(=O)N=C5N4CCCCC5 C02655129
c1cc(cc(c1)O[C@H]2[C@@H]([C@@H]([C@@H]3[C@@H](O2)CO[C@@H](O3)c4ccco4)O)O)[N+](=O)[O-] C08378401
C[C@@H]1Cn2c3c(nc2N(C1)C4CCCCC4)n(c(=O)n(c3=O)CC(=O)N)C C08706304
CC1=N[C@@H]2N(C(=O)C1)N[C@@H](CS2)C(=O)N/N=C/c3ccc(cc3)[N+](=O)[O-] C08695180
CC1=N[C@H]2N(C(=O)C1)N[C@@H](CS2)C(=O)N/N=C/c3ccc(cc3)[N+](=O)[O-] C08695181
Cn1c2c(c(=O)n(c1=O)C)n3c(n2)N(CCC3)c4ccc(cc4)S(=O)(=O)N C10105207
C[C@H]1C(=NN(c2n1c3c(n2)n(c(=O)n(c3=O)Cc4ccccc4F)C)CC(=O)N)C C10364493
CC1=NN(c2nc3c(n2C1)c(=O)n(c(=O)n3C)Cc4ccccc4Cl)CC(=O)N C10366021
Cc1cc(=O)[nH]c(n1)n2c(cc(n2)c3ccco3)NC(=O)c4cc(on4)C5CC5 C12006567
Cc1cc(=O)[nH]c(n1)n2c(cc(n2)c3ccco3)NC(=O)[C@@H]4COc5ccccc5O4 C12006579
Cn1c2c(=O)[nH]c(=O)n(c2n3c1nnc3c4cc(c(c(c4)Br)O)OC)C C10963067
c1c(cc(c(c1[N+](=O)[O-])N[C@@H]2CS(=O)(=O)C[C@@H]2O)[N+](=O)[O-])C(F)(F)F C12139534
c1ccc(c(c1)[C@H]2CC(=O)N(C(=O)N2)CC(=O)Nc3cccc(c3)C#N)[N+](=O)[O-] C12727778
Cc1cn2c3c(nc2n1c4ccc(cc4)N(C)C)n(c(=O)n(c3=O)CC(=O)N)C C09421091
Cc1cn2c3c(nc2n1c4ccc(c(c4)Cl)OC)n(c(=O)n(c3=O)CC(=O)N)C C04303997
Cc1cc(nc(n1)n2c(=O)c3c4c(cnc3[nH]2)C(=O)C[C@@H](C4)c5ccco5)O C13639708
CC(C)(C)n1c(nnn1)SCC(=O)NC(=O)Nc2ccc3c(c2)OCCO3 C16290663
Cn1c2c(c(=O)n(c1=O)C)ncn2CC(=O)NN=Cc3cc(ccc3O)Cl C16363778
Cc1ccc(cc1)n2c3c(cn2)c(=O)[nH]c(n3)n4c(cc(n4)C)NC(=O)COC C16847669
Cc1c(cn(n1)C)[C@H]2C3=C(c4cc(ccc4O[C@H]3c5cn(nc5C)C)O)Nc6n2ncn6 C17096861
CC(=O)Nc1cccc(c1)NC(=O)CN2c3cc(ccc3OCC2=O)[N+](=O)[O-] C29630915
CC1=C2[C@H](CC(=N[C@@H]2N(N1)C3=NC=NC4=NC=N[C@@H]43)O)c5cccc(c5)OC C38577074
C[C@H]1C(=CNN1c2ccc(=O)[nH]n2)C(=O)N3CCC[C@@H]3c4nnc5n4cccc5 C38793112
Cn1c2c(c(n1)NC(=O)c3ccccc3[N+](=O)[O-])[C@@H](CC(=O)N2)c4ccco4 C38905743
c1c(c(c2c(c1Cl)nsn2)[N+](=O)[O-])S[C@H]3[N-]C4=NC=NC(=[NH2+])C4=N3 C39159610
CN(C1=NC2=CC=CCC2=N1)NC(=O)C(=O)Nc3ccc(c(c3)[N+](=O)[O-])Cl C39943589
CC(=O)Nc1nc(cs1)CN2C(=O)[C@](NC2=O)(C)c3ccc(cc3)[N+](=O)[O-] C45866269
Cn1c(=O)c2c(ccs2)n3c1nnc3CSc4nnc(n4N)c5ccco5 C46849745
Cc1c(cco1)c2nnc(n2N)SCc3nnc4n3c5ccsc5c(=O)n4C C46850194
CCc1c(c2ccc(cc2[nH]c1=O)NC(=O)Cn3cnc4c3c(=O)n(c(=O)n4C)C)C C49472143
CC\1=C(C(=O)N(C(=O)/C1=N\Nc2ccc(c(c2)[N+](=O)[O-])Cl)CCO)C#N C13769569
Cc1c2c(n(n1)c3ccc4nncn4n3)NC(=O)C[C@@H]2c5ccc(c(c5)O)OC C33088103
c1cc(cc(c1)[N+](=O)[O-])c2cc([nH]n2)NC(=O)c3cnc4n(c3=O)ccs4 C58079617
Cc1c2c(n(n1)c3ccc4nncn4n3)NC(=O)C[C@H]2c5ccc(c(c5)OC)O C33011352
Cc1c(c(n(n1)c2cccc(c2)[N+](=O)[O-])C)/C=N/NC(=O)[C@@H]3CCCNC3=O C59153359
Cn1c2c(c(=O)n(c1=O)C)n(cn2)CCSc3c(cc(c(n3)N)C#N)C#N C60583087
Cc1cc(ccc1n2cnnn2)NC(=O)C(=O)NC[C@@H]3COc4ccccc4O3 C61791762
Cc1c2c(n(n1)c3c4c([nH]cn4)ncn3)NC(=O)C[C@@H]2c5ccc(cc5OC)OC C31808805
Cc1c2c(n(n1)c3ccc4nnc(n4n3)C)NC(=O)C[C@@H]2c5ccc(c(c5)OC)O C21726540
COc1cc2c(cc1OC)N[C@H](NC2=O)c3cc4c(cc3[N+](=O)[O-])OCCO4 C63775063
Cc1c2c(n(n1)c3ccc4nncn4n3)N=C(C[C@@H]2c5ccc(c(c5)OC)O)O C33011354
COc1cc(cc2c1OCO2)[C@@H]3[C@@H]4C(=NN=C4OC(=C3C#N)N)CC(=O)OC C15108072
COc1cc(cc2c1OCO2)[C@H]3[C@@H]4C(=NN=C4OC(=C3C#N)N)CC(=O)OC C15108070
Cc1c(c(n[nH]1)C(=O)N2CCN(CC2)CC(=O)N[C@@H]3CCC[C@@H](C3)C)[N+](=O)[O-] C66420082
Cc1c(c(n[nH]1)C(=O)N2CCN(CC2)CC(=O)N[C@@H]3CCC[C@H](C3)C)[N+](=O)[O-] C66420084
Cc1c2c(n(n1)c3c4c([nH]cn4)ncn3)N=C(C[C@@H]2c5cc(ccc5OC)OC)O C31808462
Cc1c2c(n(n1)c3c4c([nH]cn4)ncn3)N=C(C[C@H]2c5cccc(c5OC)OC)O C20739786
Cc1ccc(c(c1)S(=O)(=O)[O-])Nc2ccc3c4c2C(=O)c5ccccc5-c4nc(=O)n3C C03136812
CCc1ccc(cc1)N2C(=O)/C(=C/c3ccc(c(c3)OC)OCC(=O)[O-])/C(=NC2=O)O C08767305
c1ccc2c(c1)/C(=C/3\C(=O)N(C(=S)S3)/N=C/c4cc(ccc4[O-])[N+](=O)[O-])/C(=O)N2 C08871681
Cn1c(=O)c2ccc(cc2nc1SCC(=O)Nc3ccc4c(c3)OC(O4)(F)F)C(=O)[O-] C13199886
C[C@H](c1ccccc1Br)NC(=O)Cn2cc(cc(c2=O)C(=O)[O-])[N+](=O)[O-] C13316880
Cc1c2c(ncn(c2=O)CC(=O)Nc3cc4c(cc3Br)OCCO4)sc1C(=O)[O-] C13418566
COc1cc(cc2c1OCCO2)/C=C/C(=O)Nc3cc4c(cc3C(=O)[O-])OCCCO4 C13428142
c1cc(c(cc1C(=O)Nc2cc3c(cc2C(=O)[O-])OCCO3)[N+](=O)[O-])Br C13429930
c1ccc(c(c1)[N+](=O)[O-])S[C@H]2C[C@@H]3[C@@H]([C@H]2Cl)c4cccc(c4N[C@@H]3C(=O)[O-])[N+](=O)[O-] C13633927
Cc1c2c(n(n1)c3nc(cnn3)c4ccc(cc4)Cl)NC(=O)C[C@H]2c5ccc(cc5)C(=O)[O-] C15670446
c1ccc(cc1)N2C(=O)[C@H]3[C@@H](c4c([nH]c(=O)s4)S[C@@H]3C2=O)c5cc(ccc5[O-])[N+](=O)[O-] C09354152
c1cc(ccc1COc2ccc(cc2/C=C\3/C(=O)NC(=O)N=C3[O-])Br)[N+](=O)[O-] C01185506
c1cc(cc(c1)[N+](=O)[O-])COc2ccc(cc2/C=C\3/C(=O)NC(=O)N=C3[O-])Br C16399884
CC1([C@@H]([C@]2([C@@H]3CC[C@]4([C@@H](OC(=O)C=C4[C@@]3(C[C@@H](C1=O)C2=O)O)c5ccoc5)C)C)CC(=O)[O-])C C19795904
CC1([C@@H]([C@]2([C@H]3CC[C@]4([C@@H](OC(=O)C=C4[C@@]3(C[C@@H](C1=O)C2=O)O)c5ccoc5)C)C)CC(=O)[O-])C C19795906
C[C@H]1CN(C[C@@H](O1)C)Cc2csc(n2)NC(=O)c3ccc4c(c3)nc(=S)n(c4[O-])C C25060998
C[C@H](C(=O)[O-])NC(=O)COc1cc2c(c3c1c4c(c(=O)o3)CCCC4)CCC(O2)(C)C C25077099
c1cc(c(cc1/C=N\c2ccc3c(c2)OCCOCCOCCOCCO3)C(=O)[O-])O C20615579
c1cc2c(cc1NC(=O)c3cnn(c3C(F)(F)F)c4ccc(nn4)[O-])nc(o2)C5CC5 C33215148
COc1cc(cc(c1OC)OC)/C=N\n2c(=O)c3c(c4cc(ccc4[nH]3)Cl)nc2[O-] C01858614
Cc1c(sc(n1)N2[C@H](C(=C(C2=O)[O-])C(=O)c3ccncc3)c4cccc(c4)O)C(=O)C C33369912
Cc1c(sc(n1)N2[C@@H](C(=C(C2=O)[O-])C(=O)c3ccncc3)c4cccc(c4)O)C(=O)C C33369913
Cc1c(n2ccccc2n1)C(=O)C3=C(C(=O)N([C@@H]3c4ccc(cc4)O)c5nnc(s5)C)[O-] C33813968
Cc1cccn2c1nc(c2C)C(=O)C3=C(C(=O)N([C@@H]3c4ccc(cc4)O)c5nnc(s5)C)[O-] C35483818
CCCc1nc2ccccc2c(=O)n1NC(=O)c3c(=O)c4cccc5c4n(c3[O-])CCC5 C01310411
COc1ccc(cc1OC)/C=N/N=C\2/N(C(=O)[C@H](S2)CC(=O)[O-])c3ccc(cc3)O C01780102
c1cc(ccc1c2nnc3n2CCCCC3)NS(=O)(=O)c4ccc5c(c4)oc(n5)[O-] C06498553
c1ccc(cc1)S(=O)(=O)c2cc3c(c4c(n(c3=O)c5ccccc5[O-])C(=O)C[C@@H](N4)F)nc2 C39450618
c1ccc(cc1)S(=O)(=O)c2cc3c(c4c(n(c3=O)c5ccccc5[O-])C(=O)C[C@H](N4)F)nc2 C39450619
CC(C)S(=O)(=O)c1cc2c(c3c(n(c2=O)c4ccccc4[O-])C(=O)C[C@H](N3)F)nc1 C39450621
CC(C)S(=O)(=O)c1cc2c(c3c(n(c2=O)c4ccccc4[O-])C(=O)C[C@H](N3)Br)nc1 C39451247
c1ccc(cc1)OS(=O)(=O)c2cc3c(c4c(n(c3=O)[O-])C(=O)C[C@H](N4)Br)nc2 C39451319
CS[C@@H]1CC(=O)c2c(c3c(cc4c(n3)cccc4S(=O)(=O)Oc5ccccc5)c(=O)n2[O-])N1 C39453144
CC(C)S(=O)(=O)c1cccc2c1cc3c(n2)c4c(n(c3=O)[O-])C(=O)C[C@H](N4)SC C39453147
CSc1cccc2c1cc3c(n2)c4c(n(c3=O)[O-])C(=O)C[C@@H](N4)S(=O)(=O)Oc5ccccc5 C39456199
c1ccc(cc1)OS(=O)(=O)c2cc3c(cc2Br)[C@H]4CO[P@](=O)(NN4CC3)[O-] C39465511
c1ccc2c(c1)/C(=C\3/C(=O)N(C(=S)S3)/N=C/c4cc(ccc4[O-])[N+](=O)[O-])/C(=O)N2 C38183046
Cc1c2c(=O)[nH]c(nc2sc1C(=O)[O-])CSc3nnnn3c4ccc(cc4)Cl C13236214
Cc1c(c2c(=O)[nH]c(nc2o1)CSc3nnc(n3C)c4ccccc4Cl)C(=O)[O-] C13260106
Cc1c(c2c(=O)[nH]c(nc2o1)CSc3nc4c(c5c(s4)CCC5)c(=O)n3C)C(=O)[O-] C13427706
Cc1ccc(c(c1)C)S(=O)(=O)N2CCN(CC2)C(=O)c3ccc4c(c3)nc(=S)[nH]c4[O-] C46811822
c1ccc(cc1)/N=C(/C(=C\2/N(C(=O)[C@@H](S2)[C@H]3C(=O)NC(=O)S3)c4ccccc4)/C#N)\[O-] C26786560
c1ccc(cc1)C(=O)NN2C(=O)/C(=C/3\c4cc(ccc4N=C3[O-])[N+](=O)[O-])/SC2=S C40852095
c1cc(cc(c1)[N+](=O)[O-])NC(=O)CSC2=NS(=O)(=O)c3cc(ccc3[N-]2)Cl C09762004
Cc1c[nH]c(=O)n1c2ccccc2[N-]S(=O)(=O)c3cc(c(c(c3)Cl)C)[N+](=O)[O-] C58283309
c1cc(ccc1N2C(=O)/C(=C\c3cc(ccc3[O-])[N+](=O)[O-])/C(=O)N2)I C16427996
CCCCOc1c(cccc1OC)[C@@H]2CC(=O)Nc3c2c(nn3c4ccc(nn4)[O-])C C31817969
Cc1ccc(cc1C)n2c3c(cn2)c(nc(n3)SCC(=O)Nc4nnc(s4)C)[O-] C02718079
Cc1ccccc1n2c(=O)c(c([nH]c2=O)[O-])/C=N/c3c(n(n(c3=O)c4ccccc4)C)C C13799249
c1ccc(c(c1)[C@@H]2c3c(n(c(=O)s3)CC(=O)N4CCCCC4)S[C@@H]5[C@@H]2C(=NC5=O)[O-])O C39884147
C[C@@]1(C(=O)N(C(=O)N1)CC(=O)Nc2cccc(c2)[N+](=O)[O-])c3cccc(c3)Br C03593417
C[C@@]1(C(=O)N(C(=O)N1)CC(=O)Nc2cccc(c2)[N+](=O)[O-])c3ccccc3Br C03594555
C[C@@]1(C(=O)N(C(=O)N1)CC(=O)Nc2cc(ccc2F)[N+](=O)[O-])c3ccccc3Br C03594567
Cn1c(nnc1SCC(=O)NC(=O)Nc2ccc3c(c2)OCCO3)c4ccccc4Cl C09809932
c1cc2c(cc1c3c(c[nH]n3)C(=O)Nc4ccc5c(c4)sc(n5)N6CCOCC6)OCCO2 C10321431
CCc1c(nc([nH]c1=O)n2c(cc(n2)c3cccs3)NC(=O)[C@H]4COc5ccccc5O4)C C11855204
Cc1c(nc([nH]c1=O)n2c(cc(n2)c3ccco3)NC(=O)c4ccc(o4)Br)C C12008393
c1cc(oc1)c2cc(n(n2)c3[nH]c(=O)c4c(n3)CCC4)NC(=O)c5ccc(o5)Br C12009945
CC(C)CCn1c2c(=O)[nH]c(=O)n(c2n3c1nnc3c4cc(ccc4O)Br)C C10964340
COc1cc(c(cc1OC)OC)[C@H]2C3=C(C[C@H](CC3=O)c4cccs4)Nc5c(non5)N2 C12321499
Cn1c2c(c(=O)n(c1=O)C)n(c(n2)N3CCC(CC3)C(=O)N)Cc4c(cccc4Cl)Cl C09425110
c1ccc2c(c1)[C@@]3(CCO2)C(=O)N(C(=O)N3)CC(=O)Nc4ccc(cc4)c5cn6ccsc6n5 C12540292
c1ccc2c(c1)CC[C@]23C(=O)N(C(=O)N3)CC(=O)Nc4ccc(cc4)c5nnc6n5CCCCC6 C03456204
CN(C)c1ccc(cc1)/C=c/2\c(=O)oc3=C([C@H](c4c(oc(n4)N)-n23)c5ccc(cc5)N(C)C)C#N C20215661
COc1cc(ccc1OC(=O)c2ccco2)[C@H]3c4c(c5ccccc5oc4=O)OC(=C3C#N)N C03014109
C[C@]1(C(=O)N(C(=O)N1)CC(=O)Nc2ccc(cc2)c3cn4ccsc4n3)c5ccc(cc5)OC C21336855
C[C@@]1(C(=O)N(C(=O)N1)CC(=O)Nc2ccc(cc2)c3cn4ccsc4n3)c5ccc(cc5)OC C21336857
c1ccc2c(c1)cc(o2)C3=NN([C@@H](C3)c4ccco4)C(=O)CSc5nnc(n5N)C(F)(F)F C21371296
Cc1cc(c(o1)C)c2cc(c3cnn(c3n2)C(C)C)C(=O)Nc4ccc5c(c4)NC(=O)[C@@H](O5)C C21475780
Cc1cc(c(o1)C)c2cc(c3cnn(c3n2)C(C)C)C(=O)Nc4ccc5c(c4)NC(=O)[C@H](O5)C C21475783
c1ccc(c(c1)c2nnc(n2N)SCC(=O)N3[C@@H](CC(=N3)c4ccco4)c5ccco5)F C23222963
c1ccc(cc1)n2c3c(cn2)c(=O)[nH]c(n3)CCC(=O)Nc4ccc(cc4)c5cn6ccccc6n5 C10322101
c1ccc2c(c1)n3c(s2)nnc3SCC(=O)NC(=O)Nc4ccc5c(c4)OCCCO5 C28070912
Cc1c(cco1)c2nc3n(n2)c(=O)/c(=C\c4ccc(o4)c5ccc(cc5)S(=O)(=O)N)/s3 C28166544
C[C@]1(C(=O)N(C(=O)N1)CC(=O)Nc2ccc(c(c2)[N+](=O)[O-])Cl)c3cc(ccc3F)F C31743887
c1ccc(c(c1)NC(=O)c2c3c(n(n2)c4ccc(cc4)F)CCCC3)n5c6c(cn5)c(=O)[nH]cn6 C32832932
CC[C@@]1(C(=O)N(C(=O)N1)N/C=C/2\c3ccccc3C(=O)N(C2=O)c4ccc(cn4)Cl)C C33014874
CC[C@]1(C(=O)N(C(=O)N1)N/C=C/2\c3ccccc3C(=O)N(C2=O)c4ccc(cn4)Cl)C C33014875
Cc1c2c(n(n1)c3nc4ccc(cc4s3)OC)NC(=O)C[C@@H]2c5cc(c(c(c5)OC)O)OC C33088234
Cc1ccc(cc1S(=O)(=O)Nc2cccc(c2)C#N)c3c(nn4c3NC(=O)CCC4=O)C C33276539
c1cc(ccc1c2cc(n(n2)c3ccc(cc3)Cl)C(=O)N4CCC(CC4)C(=O)N)[N+](=O)[O-] C35293139
Cc1ccccc1n2c(=O)c3ccccc3n4c2nnc4SCC(=O)NC(=O)NCC=C C36799238
CC[C@]1(C(=O)N(C(=O)N1)CC(=O)Nc2cc(ccc2n3cncn3)Cl)c4ccc(cc4)Cl C36876025
c1cc(c(cc1C(=O)NNc2cc(nc(n2)N3CCOCC3)N4CCOCC4)Cl)Cl C00842941
CN(C)c1ccc(cc1)[C@@H]2Nc3ccc(cc3C(=O)N2NC(=O)c4ccc(cc4)[N+](=O)[O-])Cl C39919434
COc1cc(c(cc1OC)OC)[C@@H]2c3c([nH]c(nc3=O)N4CCCCC4)NC5=C2C(=O)CCC5 C22607079
CC1=C([C@H](n2c(ncn2)N1)c3cc(c(cc3OC)OC)OC)C(=O)Nc4ccc(cc4)Cl C40486290
C[C@@H]1C[C@]2(CC(C1)(C)C)C(=O)N(C(=O)N2)CC(=O)Nc3nc4cc(c(cc4s3)OC)OC C21558322
CCNC(=O)Nc1ccc2c(c1)C(=O)/C(=C/c3cn(c4c3c(ccn4)N5C[C@H]6CC[C@@H](C5)O6)C)/O2 C49116136
[H]/N=C\1/N(C(=O)/C(=C/c2c[nH]nc2c3ccc(cc3)Cl)/S1)c4c(non4)n5cccc5 C12360565
Cc1ccc(cc1NC(=S)NC(=O)c2ccc3c(c2)nsn3)c4nn5c(nnc5s4)C C57313617
Cn1c2c(c(=O)n(c1=O)CC[NH+]3CCCCC3)n4c(n2)N(CC4)c5ccc(cc5)[NH+](C)C C57405807
Cn1c(=O)c2ccccc2c(n1)C(=O)Nc3ccc(cc3)S(=O)(=O)/N=C/4\CCCCCN4 C03309673
COc1cc(cc(c1OC)OC)[C@H]2c3c([nH]c(nc3=O)N4CCCCC4)NC5=C2C(=O)CCC5 C22607073
CCn1c(=O)c2ccc(cc2[nH]c1=O)C(=O)Nc3ccc(c(c3)c4nnc5n4CCCCC5)F C59332226
Cc1ccccc1n2c3c(c(n2)C(=O)Nc4ccccc4n5c6c(cn5)c(=O)[nH]cn6)CCC3 C60105915
c1ccc(cc1)c2nnc3n2nc(cc3)N4CCN(CC4)Cc5nc6ccccc6c(n5)N C60381252
c1cc(ccc1NC(=O)N2CCC[C@@H]2c3nnc(s3)C(=O)Nc4ccc5c(c4)OCO5)F C64930774
c1cc2c(cc1NC(=O)c3nnc(s3)[C@@H]4CCCN4C(=O)Nc5cc(ccc5F)F)OCO2 C64930780
c1cc2c(cc1NC(=O)N3CCC[C@H]3c4nnc(s4)C(=O)Nc5ccc(c(c5)F)F)OCO2 C64930833
CC[C@]1([C@H]2[C@@H]([C@@H]([NH2+]1)c3ccc(cc3)O)C(=O)N(C2=O)CC)C(=O)OCC C04884714
c1c(nnn1[C@H]2CCC[NH+](C2)C3C4CC5CC(C4)CC3C5)C(=O)NCCO C12079375
CCn1cc(c(n1)C)C[NH2+][C@@H]2CCCc3c2cnc(n3)N4CCC(CC4)CO C12589699
c1c(c[nH+]c(c1Cl)NCCn2cc(c(=O)[nH]c2=O)C#N)C(F)(F)F C04334607
CC(C)C(=O)Nc1cc(c(nc1)N2CC[NH2+]CC2)C(=O)N3CCCCCC3 C15828324
C[C@@H](C(=O)Nc1ccc(nc1)N2CC[NH+](CC2)C)NC(=O)c3cccs3 C22237982
CC1CCC2(CC1)C(=O)N(C(=O)N2)NC(=O)C[NH+](C)[C@H]3CCc4c3cccc4 C25044252
CC[NH+]1CCN(CC1)c2nc3c(c4c(s3)CCCC4)c(=O)n2CC(=O)N C34747107
c1cc(c2[nH+]c(cn2c1)c3ccc(cc3)N)OCCC(=O)N4CCOCC4 C36276411
Cc1csc(n1)NC(=O)CSC2=N[C@@H]3[C@@H](c4ccccc4N3)[NH+]=N2 C38536847
Cc1c2c(c(=O)[nH]n1)[C@@H](O[C@H]2C)NC(=O)C[NH+](C)[C@@H](C)c3cccs3 C39462196
CN(C)c1c(ccc[nH+]1)CNC(=O)C(=O)Nc2ccccc2N3CCCC3 C41639557
C[NH+](C)[C@H](CNC(=O)Nc1ccc(cc1)n2cncn2)c3ccsc3 C44039053
c1csc(n1)NC(=O)[C@H]2CCC[NH+](C2)CC(=O)NC3(CCCC3)C#N C47263450
C[C@H]1CCCC[NH+]1CCCNC(=O)C(=O)Nc2ccc3c(c2)OCCO3 C49131472
c1cc(sc1)NC(=O)N2CCC(CC2)C(=O)NCCCn3cc[nH+]c3 C49429492
CCC[C@]12C[NH+]3C[C@](C1=O)(CN(C2)[C@H]3c4c(c(=O)[nH]c(=O)[nH]4)C)CCC C19323541
Cc1cc(no1)NC(=O)[C@H](c2ccccc2)[NH+]3CCC[C@@H](C3)C(=O)NC4CC4 C51046196
CC(=O)Nc1ccc2c(cc(=O)oc2c1)C[NH+]3CCC[C@H](C3)C(=O)NC4CC4 C51048366
c1cc(ccc1C(F)(F)F)n2c(nnn2)C[NH+]3CCC(CC3)CC(=O)N C54175533
C1CCC(C1)[C@@H]2CCC[NH+]2CC(=O)NC(=O)N[C@@H]3CCS(=O)(=O)C3 C56308764
Cc1cc(c2c(=O)[nH]n(c2n1)C)C(=O)N[C@H](C)C[NH+]3C[C@H](C[C@@H](C3)C)C C56362252
C[C@@H](c1[nH]cc([nH+]1)c2ccccc2)NC(=O)c3cnc4ccccn4c3=O C58227295
Cc1cc(c(c(c1)C)NC(=O)C[NH+](C)[C@@H](C)C(=O)Nc2cc(on2)C)C C14933627
Cc1cc(c2c(=O)[nH]n(c2n1)C)C(=O)NCCCC[NH+]3CCC(CC3)C C58309684
c1cn(c[nH+]1)CCNC(=O)Nc2cc3c(cc2Br)OCCO3 C43455967
Cc1nc2ccc(cc2o1)NC(=O)C(=O)NCCC[NH+]3CCCC[C@@H]3C C61944353
c1cc(ccc1c2ccc(o2)/C=[NH+]/[C@H]3CCS(=O)(=O)C3)S(=O)(=O)N C13116188
Cc1nc2ccc(cc2o1)NC(=O)C(=O)NCC[NH+]3C[C@@H](C[C@@H](C3)C)C C62128555
c1ccc2=[NH+]CC(=c2c1)CCNC(=O)[C@@H]3NC(=NO3)C4=C[C@H]5C(=CC=N5)C=C4 C63303102
CN(C)c1ccc(cc1)C2=NO[C@@H](N2)C(=O)NCCC3=c4ccccc4=[NH+]C3 C63376235
C[C@H]1C(=c2cc(ccc2=[NH+]1)F)CCNC(=O)C(=O)Nc3ccc(nc3)OC C63808058
Cc1cc(on1)NC(=O)[C@@H](C)[NH+]2CCC(CC2)NC(=O)c3cccs3 C64802352
c1cc(cc(c1)NC(=O)CCNc2ncccn2)c3cn4c([nH+]3)CCCC4 C53547444
Cc1ccc2c(c1)c(=O)c(c[nH]2)[C@H]3[NH+]=C(NO3)c4cccc(c4OC)OC C64960921
Cn1cccc1C(=O)N2CC[C@@]3(C2)/C(=[NH+]/CCOC)/Nc4ccccc4CN3 C65265799
c1ccc(cc1)[C@H]2[C@@H]([NH+](CN2)Cc3nc[nH]n3)c4ccc(cc4)n5cccn5 C65369770
CNC(=O)C1=NN=C2[C@H]1[C@@H](CC(=O)N2)c3ccc(s3)C[NH+]4CCCCC4 C65381351
CNC(=O)C1=NN=C2[C@@H]1[C@H](CC(=O)N2)c3ccc(s3)C[NH+]4CCCCC4 C65381352
CC1CC[NH+](CC1)[C@@H](C)CNC(=O)N2CCC(CC2)NS(=O)(=O)C C65477300
Cc1ccc(cc1C)n2c(=S)n(nn2)C[NH+]3CCC[C@@H](C3)CCC(=O)N C66080451
Cc1cc(on1)NC(=O)[C@H](C)[NH+]2CCC(CC2)NC(=O)c3cccs3 C66471269
CCn1c(c(c(n1)C)C[NH2+]Cc2c[nH]nc2c3ccc4c(c3)OCCO4)C C66995434
CCCCNC(=O)NC(=O)C[NH+]1CCC[C@H]1C(=O)N2CCSCC2 C67117636
C1CCC(C1)NC(=O)NC(=O)C[NH+]2CCC[C@H]2C(=O)N3CCSCC3 C67118107
C1CCc2nnc(n2CC1)CCCNC(=O)N[C@H]3CC[NH+]4[C@@H]3CCCC4 C67391858
C[C@@H]1CCC[NH+](C1)C(C)(C)CNC(=O)C(=O)Nc2cccc3c2OCCO3 C67392582
C[C@H]1C[C@@H](C[NH+](C1)C[C@@H](C)NC(=O)C(=O)Nc2ccc(nc2)N(C)C)C C67438303
Cc1nc(no1)COc2ccc(cc2)C[NH2+][C@H]3CCCc4c3ccc(=O)[nH]4 C67504019
C[C@H]1CCC[C@](C1)(CNC(=O)N[C@@H]2CCCN(C2)S(=O)(=O)C)[NH+](C)C C67645128
Cc1cc(=O)n2c(n1)sc(n2)CSc3nnc(s3)Sc4cc(ccc4O)O C01646721
CC1CCC2(CC1)C(=O)N(C(=O)N2)NC(=O)CSc3nc4ccccc4n3C(C)C C08708827
CCC(=O)Nc1ccc(c(c1)C)S(=O)(=O)Nc2ccc3c(c2)C(=O)N(CCO3)CC C08961631
C[C@H]1CCc2c(sc(c2C(=O)NC(=O)OC)NC(=O)c3ccc(c(c3)OC)OC)C1 C09298081
CCn1c2ccc(cc2nc1S[C@@H](C)c3nnc(o3)c4cccs4)S(=O)(=O)N C09376425
CCn1c2ccc(cc2nc1S[C@H](C)c3nnc(o3)c4cccs4)S(=O)(=O)N C09376426
CCOc1cc(cc(c1OC)Br)C(=O)NNC(=O)c2ccc3c(c2)OCO3 C09392543
c1ccc2c(c1)OC[C@H](O2)CNC(=O)c3ccc(cc3)NC(=O)[C@@H]4COc5ccccc5O4 C01129238
Cc1c2ccc(cc2oc(=O)c1CCC(=O)Nc3c(n(n(c3=O)c4ccccc4)C)C)O C09485206
CCN(Cc1ccc(s1)Cl)C(=O)NNC(=O)c2csc(n2)N3CCOCC3 C09579223
C[C@@H](CCO)Nc1nc2c(n1Cc3ccccc3Br)c(=O)n(c(=O)n2C)C C09781369
Cc1c2c(oc(c2c(=O)[nH]n1)NC(=O)COC(=O)C3(CCC3)c4ccc(cc4)Cl)C C09812323
C[C@@H]1CCCC[C@H]1NC(=O)NC(=O)COC(=O)[C@@]23CCC(=O)N2c4ccccc4S3 C10676168
C[C@@H](C(=O)NC(=O)NC1CC1)Sc2nnc(n2c3cccc(c3)Cl)N4CCCC4 C11130836
CCN1c2c(ccc(n2)Cl)N(C(=O)c3c1ncc(c3)CCc4ccnc(c4)C(=O)N)C C13780560
Cc1c(n2ccccc2n1)C(=O)NNC(=O)c3cc(c(c(c3)OC)Br)OC C15429763
CC(=O)Nc1ccc(cc1)C(=O)OCC(=O)N2CC(=O)Nc3c2ccc(c3)C(F)(F)F C15684150
c1cc(ccc1CC2=N[C@@H](OC2=O)c3ccc(cc3)NC(=O)c4nc[nH]n4)Br C16401307
Cc1ccc(cc1)NC(=O)CN(C)C(=O)CN2C(=O)[C@]3(CCCc4c3cccc4)NC2=O C16594658
Cc1ccc(cc1)NC(=O)CN(C)C(=O)CN2C(=O)[C@@]3(CCCc4c3cccc4)NC2=O C16594659
c1cc(ccc1/C=C\2/C(=O)N(C(=S)S2)CC(=O)Nc3ccc(cc3O)[N+](=O)[O-])F C16922289
CCOc1ccc(cc1OCC)[C@H]2[C@H]3CN(CC=C3C(=C(C2(C#N)C#N)N)C#N)C(=O)C C00658830
c1ccc(cc1)N2CCN(CC2)C(=O)CCc3cs/c(=N\C(=O)c4ccc[nH]c4=O)/[nH]3 C21689609
CCn1c2ccc(cc2nc1SCc3cc(=O)n4cc(ccc4n3)C)S(=O)(=O)N C22309434
CCn1c(=O)c2c(c(sc2nc1SCC(=O)NC(=O)Nc3ccccc3C#N)C)C C24775684
CC(C)c1c(c(=O)n(n1C)c2ccccc2)NS(=O)(=O)c3ccc4c(c3)CCC(=O)N4 C25463980
Cc1ccc(cc1)NC(=O)C(=Cc2cn(c(=O)n(c2=O)C)C)C(=O)Nc3ccc(cc3)C C25523587
c1ccc(cc1)n2c(nnn2)SCc3csc(n3)/C(=C/c4ccc(c(c4)O)O)/C#N C26511980
Cc1ccc(cc1S(=O)(=O)NCc2cccs2)c3c(nn4c3NC(=O)CCC4=O)C C33123115
CC[C@H](C)c1ccc(cc1)O[C@H]2[C@@H]([C@@H]([C@@H]3[C@@H](O2)CO[C@@H](O3)c4ccco4)O)NC(=O)C C35056704
CC(=O)Nc1ccc(c(c1)NC(=O)c2cnn(c2n3cccc3)c4ccccc4F)OC C36742050
c1c2cc3c(cc2[nH]c(=O)c1CN(C[C@@H]4CCCO4)C(=O)NC5CCCCC5)OCCO3 C08750808
Cn1c2c(c(n1)NC(=O)/C=C\c3ccc(c(c3)OC)OC)[C@H](CC(=O)N2)c4ccccc4 C36705537
CCOC(=O)C1=C(Oc2cc(n(c(=O)c2[C@@]13c4ccccc4N(C3=O)CC5CC5)C)C)N C39918846
CCOC(=O)C1=C(Oc2cc(n(c(=O)c2[C@]13c4ccccc4N(C3=O)CC5CC5)C)C)N C39918847
CCn1c(cc2c(c1=O)[C@@]3(c4ccccc4N(C3=O)CC=C)C(=C(O2)N)C(=O)OCC)C C39918850
Cc1c\2c(oc1C(=O)N[C@@H](C)COC)CCC/C2=N\NC(=O)c3ccc4ccccc4n3 C40825691
Cc1cc(n[nH]1)NC(=O)Cn2c3cc(ccc3c(=O)n(c2=O)Cc4cccs4)Cl C44598958
c1cc(oc1)CNC(=O)c2cnn3c2N[C@H](C[C@@H]3C(F)(F)F)c4ccc5c(c4)OCO5 C00866768
CCn1c(=O)c2ccccc2c(n1)C(=O)NNC(=O)c3ccc(nc3C)c4cccs4 C26546866
CCCn1c2ccc(cc2nc1S[C@@H](C)C(=O)c3c(n(c(=O)n(c3=O)C)C)N)Cl C19043057
Cc1cc(nc(c1C#N)SCc2nnc(n2N)CSc3c(c(cc(n3)C)C)C#N)C C58835061
Cc1ccc(cc1)n2c(c(nn2)C(=O)Nc3nc(cs3)c4ccc(cc4)NC(=O)C)C C59737056
CN1C(=O)CCC(=N1)C(=O)Nc2ccc(c(c2)NC(=O)c3ccc(cc3F)Cl)OC C59784324
COC(=O)c1c2c(sc1NC(=O)CSc3[nH]nc(n3)c4cccnc4)CCCC2 C59885462
c1cc(ccc1NC(=O)c2nnc(s2)[C@H]3CCCN3C(=O)NC[C@@H]4CCCO4)Cl C64930661
c1cc(ccc1NC(=O)c2nnc(s2)[C@@H]3CCCN3C(=O)NC[C@H]4CCCO4)Cl C64930662
C[C@@]1(Cn2cnc(c2C(=O)N1C3CC3)C(=O)NC4CCCCCC4)C(=O)NC5CCCC5 C64954437
Cc1cccc(c1C)NC(=O)c2c3n(cn2)C[C@@](N(C3=O)C4CC4)(C)C(=O)NC5CCCC5 C64954439
COc1ccc(cc1Cl)NC(=O)C[C@H]2N=NC(=O)[C@H]3N2NC(=C3)c4ccc(cc4)F C65247885
c1cc(oc1)CNC(=O)c2cc3n(n2)[C@H](C[C@H](N3)c4ccc5c(c4)OCO5)C(F)(F)F C02474705
Cc1c(c([nH]c1C(=O)[C@H](C)OC(=O)c2ccc3c(c2)NC(=O)[C@@H](S3)C)C)C(=O)OC C08716372
c1ccc(c(c1)C[C@@H]2C(=O)N(/C(=C(\C#N)/C(=O)N)/S2)c3ccc(cc3)Cl)[N+](=O)[O-] C08717761
Cc1c(c([nH]c(=O)c1C#N)C)CCC(=O)Nc2ccc(cc2)c3nnc4n3CCCCC4 C08883369
Cc1nnc2n1N[C@@H]([C@@H](S2)C(=O)Nc3ccccc3OC)c4ccc(c(c4)Cl)OC C09238584
c1ccc2c(c1)NC(=O)CN2C(=O)CNc3cccc(c3)S(=O)(=O)N4CCCCCC4 C09723249
c1cc(oc1)CNC(=O)c2cc3n(n2)[C@@H](C[C@@H](N3)c4ccc5c(c4)OCO5)C(F)(F)F C02474708
c1cc(cc(c1)NC(=O)C[C@H]2C(=O)Nc3cc(ccc3S2)Cl)c4nnnn4C5CC5 C09957435
Cc1ccc(cc1)C2=NN([C@H](C2)c3ccco3)C(=O)CN4C[C@H](Oc5c4cccc5)C(=O)N C12700700
Cc1c(c(n(n1)c2ccc(cc2)F)Cl)/C=C/C(=O)NNC(=O)c3ccc4c(c3)OCO4 C13004646
CC[C@]1(C(=O)N(C(=O)N1)NC(=O)c2ccc3c(c2)c(on3)c4ccccc4)c5ccccc5 C08862224
c1cc(cnc1)C(=O)NNC(=O)c2cc(ccc2Sc3ccc(cc3)Cl)[N+](=O)[O-] C13134883
c1ccc2c(c1)c(=O)[nH]c(n2)CCC(=O)Nc3ccc(cc3)c4nnc5n4CCCCC5 C13149825
CNC(=O)NC(=O)CSc1nnc(n1c2ccc(c(c2)Cl)Cl)c3cccnc3 C10134364
CCCCOC(=O)c1ccc(cc1)n2c3c(c(n2)C)[C@H](C(=C(O3)N)C#N)c4cccnc4 C16856629
Cc1cccc(c1)/C=C\2/C(=O)N(C(=S)S2)CC(=O)Nc3ccc(cc3O)[N+](=O)[O-] C16921745
COc1cc(cc(c1OC)OC)[C@@H]2c3c(=O)[nH]c(nc3NC4=C2C(=O)CCC4)SC C16943656
Cc1c(c(n2c(n1)ncn2)C)CCC(=O)NNC(=O)c3cc4c(s3)CCCCCC4 C19598638
C[C@H]1CCc2c(sc3c2c(=O)n(cn3)CC(=O)N/N=C\c4cccc(c4O)OC)C1 C20449409
CCOC(=O)C1=c2n(/c(=C/c3cccs3)/c(=O)o2)-c4c(nc(o4)N)[C@H]1c5cccs5 C20609545
Cc1c(c(n2c(n1)nc(n2)SC)C)CC(=O)NNC(=O)c3cc4c(s3)CCCCC4 C25261084
Cc1ccc(cc1)[C@@]2(C(=O)N(C(=O)N2)CC(=O)Nc3c(nn(c3C)c4ccccc4)C)C C31632325
Cc1ccc(cc1)[C@]2(C(=O)N(C(=O)N2)CC(=O)Nc3c(nn(c3C)c4ccccc4)C)C C31632328
C[C@H](C(=O)N/N=C\c1ccc(c(c1)OC)O)n2cnc3c(c2=O)c4c(s3)CCCC4 C31858975
C[C@@H](C(=O)N/N=C\c1ccc(c(c1)OC)O)n2cnc3c(c2=O)c4c(s3)CCCC4 C31858977
c1ccc(cc1)NC(=O)c2ccccc2NC(=O)CSc3nnnn3c4ccccc4 C09791724
c1ccc(cc1)NC(=O)C[C@@H]2C(=O)N(/C(=N\N=C\c3ccco3)/S2)c4ccc(cc4)O C33526057
c1ccc(cc1)/C=C/C=C\2/C(=O)N(C(=S)S2)CC(=O)Nc3cc(ccc3O)[N+](=O)[O-] C08820359
Cc1cc(no1)NC(=O)CSc2nc3c4ccccc4[nH]c3c(=O)n2c5ccccc5 C02720636
CCn1c(=O)c2ccccc2nc1NNC(=O)c3c(c4c(nc(nc4s3)C5CC5)C)C C39554799
Cc1c(c([nH]c1C(=O)[C@H](C)S[C@H]2NN=C(O2)[C@@H]3COc4ccccc4O3)C)C(=O)C C39738671
Cc1ccc(cc1)n2c(nnn2)SCC(=O)NNC(=O)c3csc4c3CCCC4 C39895096
Cc1nnc(s1)SCc2cc(ccc2OC)[C@@H]3C(=C(O[C@@H]4C3=C(N=N4)C)N)C#N C39933996
CC1=C([C@H](n2c(ncn2)N1)c3ccc(c(c3)OC)OC)C(=O)Nc4ccccc4Cl C40484528
c1cc(ccc1/C=C\2/C(=O)N(C(=S)S2)CCC(=O)Nc3ccc(cc3)O)[N+](=O)[O-] C47152182
C[C@@H](C(=O)Nc1ccc(cc1)O)N2C(=O)/C(=C/c3cccc(c3)[N+](=O)[O-])/SC2=S C47152332
C[C@@H](C(=O)Nc1ccc(cc1)[N+](=O)[O-])N2C(=O)/C(=C/c3ccccc3O)/SC2=S C47152372
CC(C)C(=O)N1CCCc2c1cc(cc2)NC(=O)C(=O)NC[C@@H]3COC4(O3)CCCCC4 C49504280
COCCn1c2c(c(=O)[nH]c1=O)[C@@H](C3=C(N2)c4ccccc4C3=O)c5ccc(cc5)OC C18219684
COc1ccccc1c2cnn3c2NC(=O)C[C@@H]3C(=O)Nc4ccc(c(c4)Cl)OC C20723942
CNc1ccc(cc1[N+](=O)[O-])C(=O)c2ccccc2C(=O)N[C@H]3CCOc4c3cccc4 C28438484
CC1CCN(CC1)c2nnc(n2C[C@@H]3CCCO3)SCc4nc5ccccc5c(n4)N C58527954
C[C@H]1[C@@H]([C@@H](n2c(ncn2)N1)c3ccc(cc3)OC(F)F)C(=O)Nc4ccccc4OC C59669934
CC(C)CNC(=O)c1ccc(cc1Cl)NCc2nnc3n2c4ccccc4c(=O)n3C C59806401
COCc1c(c2n(n1)[C@@H](CC(=O)N2)C(=O)Nc3ccc(c(c3)Cl)OC)c4ccccc4 C49545240
Cc1ccccc1Cn2c(c(c(n2)C)NC(=O)c3nc4n(n3)[C@@H](C[C@@H](N4)C)C(F)F)C C13124661
COc1cc(c(cc1OC)OC)[C@H]2[C@H]3C(=NN=C3OC(=C2C#N)N)c4ccccc4Cl C01153991
COc1ccc(cc1OC)NC(=O)[C@H]2CC(=Nc3n2ncc3c4ccc(cc4)Cl)O C20745335
COc1ccccc1c2cnn3c2N=C(C[C@@H]3C(=O)Nc4ccc(c(c4)Cl)OC)O C20723942
COc1ccccc1c2cnn3c2N=C(C[C@H]3C(=O)Nc4ccc(c(c4)Cl)OC)O C20723939
CCCC(=O)Nc1c2c(ncn1)n(cn2)[C@H]3[C@H]([C@@H]4[C@@H](O3)CO[P@@](=O)(O4)[O-])O C04556883
CC(C)(C)N1C(=O)[C@H]2[C@@H]([NH2+][C@@]([C@@H]2C1=O)(CC(=O)[O-])C(=O)[O-])c3ccc(s3)Cl C06357256
c1ccc2c(c1)c3c(c(=O)o2)[C@@]4(c5ccccc5N(C4=O)CC(=O)[O-])C(=C(O3)N)C#N C08931676
Cc1c(c(=O)n(c(c1/N=N/c2cc(ccc2Cl)S(=O)(=O)[O-])O)CCO)C#N C09805729
Cc1c(c2c(o1)ncn(c2=O)[C@@H](C)C(=O)Nc3ccccc3[N+](=O)[O-])C(=O)[O-] C13056901
c1cc(ccc1[C@H]2c3c([nH]c(=O)s3)S[C@H]4[C@H]2[C@@H]5C[C@H]4[C@@H]6[C@H]5C(=O)N(C6=O)CC(=O)[O-])O C13573050
Cn1c(c(c(=O)n(c1=O)C)C(=O)/C(=C/c2ccc(c(c2)[N+](=O)[O-])[O-])/C#N)N C16881462
Cn1c2ccccc2c(=O)c(c1[O-])C(=O)NNC(=O)c3ccccc3[N+](=O)[O-] C17160184
Cn1c2ccccc2c(=O)c(c1[O-])C(=O)NNC(=O)c3cccc(c3)[N+](=O)[O-] C00805539
Cn1c2ccc(cc2oc1=O)S(=O)(=O)[N-]c3ccc(cc3)S(=O)(=O)N C19936580
Cn1c2c(c(=O)n(c1=O)C)nc3ccc(cc3n2)N/C=C/4\C(=O)NC(=O)N=C4[O-] C20151853
CCn1c(c2ccc(cc2nc1=S)C(=O)NNC(=O)[C@@H]3COc4ccccc4O3)[O-] C22963140
Cn1cc(cc1C(=O)N)S(=O)(=O)[N-]c2cc(ccc2n3cncn3)Cl C28239897
CCCC(=O)O[C@@H]1[C@H]2[C@@H](CO[P@](=O)(O2)[O-])O[C@H]1n3cnc4c3ncnc4N C31477280
Cn1c2ccccc2c(=O)c(c1[O-])[C@@H]3CC(=NNC(=O)N3)c4cc5ccccc5oc4=O C01092813
Cc1c(c(n(c(=O)c1C#N)C)N2CCCC2)/C=C\3/C(=O)N(C(=S)S3)CC(=O)[O-] C33811877
c1cc(sc1)[C@H]2[C@H]3[C@@H](C(=O)N(C3=O)C4CCCCC4)[C@@]([NH2+]2)(CC(=O)[O-])C(=O)[O-] C34262195
c1ccc(cc1)Nc2c3c(ncn2)n(cn3)[C@H]4[C@@H]([C@H]5[C@H](O4)CO[P@](=O)(O5)[O-])O C35826810
C1CS(=O)(=O)C[C@H]1N2C(=O)CCC(=N2)/C(=N/c3nnc(s3)C4CC4)/[O-] C09490991
Cn1c2c(c(=O)n(c1=O)C)ncn2CC(=O)NN/C=C/3\C=CC(=O)C=C3[O-] C10038252
CN1c2ccccc2[C@@]3(C1=O)[C@H]4C(=NC(=NC4=O)SCc5ccc(cc5)F)[N-]C(=C3C#N)N C39217660
CSC1=NC(=O)[C@H]2C(=N1)[N-]C(=C([C@@]23c4ccccc4N(C3=O)Cc5ccccc5F)C#N)N C39217675
C[C@@H]1[C@@H](c2c(=O)[nH]c(nc2O1)CSc3nnc(n3C)[C@@H]4COc5ccccc5O4)C(=O)[O-] C39691865
CC1(O[C@@H]2[C@@H](O[C@@H]([C@@H]2O1)N3[C@@H](N=C4C3=NC(=NC4=O)[NH-])Br)CO)C C39795697
Cn1cc(c(n1)[N-]S(=O)(=O)c2ccc(s2)Br)S(=O)(=O)N C40385288
c1ccc(cc1)C(=O)Nc2c3c(ncn2)n(cn3)[C@@H]4[C@H]([C@@H]5[C@@H](O4)CO[P@@](=O)(O5)[O-])O C44559643
Cn1c2ccc(cc2n(c1=O)C)S(=O)(=O)[N-]c3ccc(c(c3)Cl)C(=O)N C50531706
Cc1cc(c(n1C(C)C)C)/C(=C(\C#N)/C(=O)c2c(n(c(=O)n(c2=O)C)C)N)/[O-] C51067588
Cn1c(c(c(=O)n(c1=O)C)/C(=C(\C#N)/C(=O)/C=C/c2ccccc2OC)/[O-])N C51068053
c1ccc(cc1)n2cc(c(n2)C(=O)NNC(=O)[C@H]3COc4ccccc4O3)[O-] C57287614
c1ccc(cc1)S(=O)(=O)N2C[N-]S(=O)(=O)c3c2cc(c(c3)S(=O)(=O)N)Cl C58901770
COc1ccc(cc1OC)[C@@H]2C(=C(N3C(=O)[C@@H](SC3=C2C#N)CC(=O)[O-])N)C#N C59293814
Cn1c(c-2nc(nc2n(c1=O)C)Sc3nc([nH]n3)N/N=C/c4ccccc4)[O-] C21036557
Cc1ccc(o1)/C=N/Nc2[nH]nc(n2)Sc3nc-4c(n(c(=O)n(c4n3)C)C)[O-] C21080945
C/C(=N\Nc1[nH]nc(n1)Sc2nc-3c(n(c(=O)n(c3n2)C)C)[O-])/c4ccccn4 C21082717
CC1(O[C@H]2[C@H](O1)[C@@H](O[C@@H]2C(=O)[O-])n3cnc4c3nc(nc4N)I)C C59675200
CC(C)(C)c1ncc(s1)/C(=C(/C#N)\C(=O)c2c(n(c(=O)n(c2=O)C)C)N)/[O-] C63235807
Cc1cc(ccc1n2cnnn2)NC(=O)c3ccc4c(c3)nc(=S)[nH]c4[O-] C63809557
COc1ccc(cc1OC)[C@@H]2C/C(=C/3\C(=O)N=C(N(C3=O)CC=C)[O-])/NN2 C09109861
CN1C(=O)C2(Cc3cc(ccc3N4[C@@H]2CCC4)/C=C/5\C(=O)NC(=O)N=C5[O-])C(=O)N(C1=O)C C09581059
CN1C(=O)/C(=C\2/C[C@@H](NN2)c3cc(c(c(c3)OC)OC)OC)/C(=O)N=C1[O-] C08971045
C[C@H]1c2ccc(cc2OC(=O)[C@@H]1CC(=O)Nc3nc(cs3)CC(=O)[O-])O C39272216
Cc1ccc(cc1/N=C/c2c([nH]c(=O)[nH]c2=O)[O-])c3nn4c(nnc4s3)C C09060947
COc1ccc2=C([C@@H]([NH+]=c2c1)C(=O)OC)N/C=C/3\C(=NC(=NC3=O)[S-])[O-] C38787346
CCNC(=O)[C@@H]1[C@H]2CCCC[C@@H]2S[C@@H]1NC(=O)c3cnc4ncnn4c3[O-] C65393829
Cn1cc(c(=O)n(c1=O)C)S(=O)(=O)/N=C(/c2ccc(cc2OC)Cl)\[O-] C65647716
Cn1cc(c(=O)n(c1=O)C)S(=O)(=O)/N=C(/c2cccc3c2OCCO3)\[O-] C65647723
CN(C)C(=O)[C@@H]1CSCN1C(=O)c2cccc(c2)n3c(=O)ccc(n3)[O-] C66648897
c1cc2c(cc1c3nc(cs3)C(=O)N([C@H]4CC(=NC4=O)[O-])C5CC5)OCCO2 C66833238
Cc1c2c(n(n1)c3c4c([nH]cn4)ncn3)N=C(C[C@H]2c5ccc(cc5)C(=O)[O-])O C31809083
Cc1c2cc3c4c(oc3c(c2oc(=O)c1CC(=O)NCCC(=O)[O-])C)CCCC4 C02104070
c1csc(c1S(=O)(=O)NCc2cc3c(c(c2)Cl)OCCCO3)C(=O)[O-] C12916235
Cc1c(sc2c1c(=O)n(c(n2)SCC(=O)Nc3ccccc3C(=O)[O-])C)C C13265740
CSc1ccc(c(c1)C(=O)Nc2cc3c(cc2C(=O)[O-])OCCCO3)[N+](=O)[O-] C13428244
c1c(cc(c(c1/C=N\NC(=O)c2cc(cnc2)Br)[O-])[N+](=O)[O-])Cl C13584400
c1ccc(c(c1)/C=N/N=C\2/c3cc(ccc3NC2=O)Br)OCC(=O)[O-] C15776920
CC(C)Oc1c(cc(cc1Br)Br)/C=N/Nc2[n-]nnn2 C16575573
c1cc(cc(c1)[N+](=O)[O-])/C=C\2/C(=O)N(C(=S)S2)c3ccc(c(c3)O)C(=O)[O-] C16929359
Cc1cc(c(c(c1)C)N2C(=O)/C(=C/c3cc(c(c(c3)OC)O)OC)/C(=NC2=O)[O-])C C09332871
c1cc(ccc1[C@@H]2C(=C(C(=O)N2)[O-])C(=O)c3ccc(cc3)Br)[N+](=O)[O-] C17948464
COc1cc(cc(c1O)Br)/C=N/n2c(nnc2[S-])c3cccnc3 C01307465
c1cc(ccc1[C@@H]2C(=C(C(=O)N2)[O-])C(=O)c3ccc(cc3)[N+](=O)[O-])Br C06382889
C/C=C\C(=O)Nc1cc(nn1c2nc3c(cnn3c4cccc(c4C)C)c(n2)[O-])C C21113278
Cc1ccc(cc1)N2C(=O)/C(=C\c3cc(cc(c3O)OC)Br)/C(=NC2=O)[O-] C27520674
Cc1c(cc(cc1Cl)S(=O)(=O)[N-]c2ccc3c(c2)NC(=O)[C@@H](O3)C)[N+](=O)[O-] C28810713
COc1cc(cc(c1O)Br)/C=N/n2c(nnc2[S-])c3ccccn3 C01474265
Cc1c2cc3c4c(oc3c(c2oc(=O)c1CCC(=O)N[C@@H](C)C(=O)[O-])C)CCCC4 C02107288
CCO[C@@H]1CC(=O)c2c(c3c(cc4c(n3)cccc4Br)c(=O)n2[O-])N1 C39455985
CCO[C@H]1CC(=O)c2c(c3c(cc4c(n3)cccc4Br)c(=O)n2[O-])N1 C39455986
Cc1c(sc(c1C(=O)OC)NC(=O)c2c3nc(c4ccccc4n3nn2)[O-])C C39979354
Cc1cc(c2c(c1)cc(c(=O)[nH]2)/C=C\3/C(=NC(=O)N(C3=O)[C@@H](C)c4ccccc4)[O-])C C41074055
c1ccc(cc1)c2nnc(n2/N=C/c3c[nH]nc3c4ccc5c(c4)OCCO5)[S-] C45756297
CN(C)/N=C(/c1c(nc2cc(ccc2n1)[N+](=O)[O-])[O-])\[C@H](c3ccc(cc3)Cl)O C05398651
C[C@@H](/C(=C(/C#N)\C(=O)Nc1ccc(cc1Cl)Cl)/[O-])Sc2nncn2C C50917578
C[C@@H](/C(=C(/C#N)\C(=O)Nc1cccc(c1Cl)Cl)/[O-])Sc2nncn2C C50980690
c1cc2c(cc1/C=C\3/C(=O)N(C(=S)S3)c4ccc(c(c4)O)C(=O)[O-])OCCO2 C33542540
CCSc1[nH]c(=O)c2c(n1)N=C(/C(=C(\[O-])/OC)/[C@@H]2c3cccc(c3)[N+](=O)[O-])C C32655227
CCSc1[nH]c(=O)c2c(n1)N=C(/C(=C(\[O-])/OC)/[C@@H]2c3ccc(cc3)[N+](=O)[O-])C C04032430
CCSc1[nH]c(=O)c2c(n1)N=C(/C(=C(/[O-])\OC)/[C@H]2c3ccc(cc3)[N+](=O)[O-])C C04032431
CC[C@@]1(CCC(=O)NC1=O)c2ccc(cc2)[N-]S(=O)(=O)c3cccc(c3)C#N C57121575
Cc1cc(c(n1c2ccccc2O)C)/C=C\3/C(=NC(=O)N(C3=O)c4ccc(cc4)F)[O-] C13814577
Cc1ccc(cc1)c2nc([nH]n2)/N=C(/CN3c4cc(ccc4OCC3=O)Cl)\[O-] C28857169
Cn1c2c(c(=O)c3c([nH]2)N=C4c5ccccc5C(=C4[C@H]3c6ccccc6)[O-])c(=O)n(c1=O)C C58978005
Cn1c(c-2nc(nc2n(c1=O)C)S[C@@H](c3ccccc3)[C@H](c4ccccc4)O)[O-] C08560057
Cc1ccc(c(c1)N2C[C@@H](CC2=O)C(=O)N/N=C/c3cc(ccc3[O-])[N+](=O)[O-])C C59386244
C[C@@]12C[C@@H](CC1(C)C)N(C2)c3ccc(cc3/C=C\4/C(=O)NC(=S)N=C4[O-])[N+](=O)[O-] C59488565
c1cc(cc(c1)S(=O)(=O)/N=C\2/CCCCCN2)[N-]S(=O)(=O)c3cccs3 C13041664
Cc1c2c(n(n1)c3ccc(nn3)[O-])NC(=O)C[C@H]2c4cc(ccc4F)Br C31819722
Cc1c2c(n(n1)c3ccc(nn3)[O-])NC(=O)C[C@@H]2c4cc(ccc4F)C(F)(F)F C36353360
Cc1c2c(n(n1)c3ccc(nn3)[O-])NC(=O)C[C@H]2c4cc(ccc4F)C(F)(F)F C36353362
CCSC1=NC(=O)[C@@H]2[C@H](C3=C(CCCC3=NC2=N1)[O-])c4ccc(c(c4)OC)O C39730976
COc1ccc(cc1O)[C@@H]2[C@H]3C(=NC(=NC3=O)SCC=C)N=C4C2=C(CCC4)[O-] C39764618
Cc1c2c(n(n1)c3ccc(nn3)[O-])N=C(C[C@@H]2c4cccc(c4)Br)O C31820074
Cc1c2c(n(n1)c3ccc(nn3)[O-])N=C(C[C@@H]2c4ccc(c(c4)Br)F)O C31818112
Cc1c2c(n(n1)c3ccc(nn3)[O-])N=C(C[C@H]2c4ccccc4OC(F)(F)F)O C36360801
c1cc(oc1)[C@@H]2c3c(c(nnc3c4ccc(cc4)Br)[O-])Nc5n2nnn5 C10295035
CN1C2=NC3=C([C@H](C2=C(NC1=O)[O-])c4ccc(cc4)[N+](=O)[O-])C(=O)c5c3cccc5 C18179726
Cc1cc(cc(c1)[N-]S(=O)(=O)[C@H]2C(=CN=N2)C(=O)Nc3cc(cc(c3)F)F)C C65055549
c1ccc(cc1)/C=C/[C@H]2CC(=Nc3n2ncc3C(=O)Nc4ccccc4F)C(=O)[O-] C65102271
Cc1cc(cc(c1)n2c(cc(n2)C)[N-]S(=O)(=O)c3ccc4c(c3)oc(=O)[nH]4)C C66248270
Cc1cc(c(n1c2cccc(c2C)C(=O)[O-])C)/C=C/3\C(=O)NC(=S)N(C3=O)C C02246192
c1cc(ccc1N2C(=O)[C@H](C(=O)NC2=O)/C=N/c3ccc(c(c3)C(=O)[O-])Cl)F C04738554
COc1cc(cc(c1OC)OC)c2c3c(cc4c2OCO4)C[C@@H]([C@H](C3)C(=O)[O-])O C05052071
c1ccc(c(c1)/C=C\2/C(=O)N(C(=O)S2)CC(=O)Nc3ccccc3C(=O)[O-])F C02936492
c1ccc(cc1)C(=O)NN2C(=O)/C(=C/c3cc(ccc3[O-])[N+](=O)[O-])/SC2=S C03079068
c1ccc(c(c1)/C=C/2\C(=O)N(C(=O)S2)CC(=O)Nc3ccccc3C(=O)[O-])F C02936490
[H]/N=C\1/N(C(=O)/C(=C\c2ccc(o2)c3ccccc3C(=O)[O-])/S1)c4nccs4 C04451443
c1ccc2c(c1)-c3c4c(ccc(c4C2=O)Nc5ccc(cc5)S(=O)(=O)[O-])ncn3 C03067613
c1ccc(cc1)C(=O)NN2C(=O)/C(=C\c3ccc(c(c3)[N+](=O)[O-])[O-])/SC2=S C06927264
C[C@H](C(=O)N[C@H]1CCS(=O)(=O)C1)Oc2ccc(cc2Br)C(=O)[O-] C13316409
C[C@H](C(=O)Nc1cc(ccc1Cl)Cl)n2cc(cc(c2=O)C(=O)[O-])[N+](=O)[O-] C13316801
c1cc2c(c(c1)S(=O)(=O)Nc3cc4c(cc3C(=O)[O-])OCCCO4)nsn2 C19079061
COc1cc(cc(c1O)CC=C)/C=C\2/C(=NC(=O)N(C2=O)c3ccc(cc3)F)[O-] C17112282
c1ccc2c(c1)CCN(C2)c3ccc(cc3[N+](=O)[O-])/C=C\4/C(=O)NC(=S)N=C4[O-] C04543683
CC1=C([C@H](C2=C(N1)CCCC2=O)c3ccc(c(c3)[N+](=O)[O-])[O-])C(=O)N4CCOCC4 C20568847
c1ccc\2c(c1)-c3c(nc4ccccc4n3)/C2=N\Nc5ccc(cc5)S(=O)(=O)[O-] C20806215
c1cc(c(cc1[N-]S(=O)(=O)c2ccc3c(c2)NC(=O)CCS3)[N+](=O)[O-])F C15732045
CC1(CC2=C([C@H](N(c3ccccc3N2)C(=O)CCC(=O)[O-])c4ccco4)C(=O)C1)C C21722502
CC1(CC2=C([C@@H](N(c3ccccc3N2)C(=O)CCC(=O)[O-])c4ccco4)C(=O)C1)C C21722504
[H]/[S+]=c/1\n(c(c(c(=O)n1C)C2=C[C@@H](Sc3ccccc3[N-]2)c4ccc(c(c4)O)OC)[O-])C C21788781
CCn1c(c2ccc(cc2nc1=S)C(=O)N(C)Cc3ccc(cc3)C(=O)NC)[O-] C24651951
Cn1c(c2ccc(cc2nc1=S)C(=O)Nc3cc4c(cc3Br)OCCO4)[O-] C24946967
CCCCN1C(=O)/C(=C\2/C[C@@H](N(N2)C(=O)CC)c3ccc(s3)C)/C(=NC1=O)[O-] C26580656
Cc1cc(nn1CCC(=O)Nn2c(c3ccccc3nc2=S)[O-])C(F)(F)F C06420662
COc1cc(ccc1O)[C@H]2C(=C(C(=O)N2c3nccs3)[O-])C(=O)c4ccccc4 C06739625
COc1ccc(cc1Cl)N2C(=O)/C(=C\c3ccc(c(c3)OC)O)/C(=O)N=C2[O-] C36559461
Cn1cc(c2c1cccc2)/C(=N/S(=O)(=O)Nc3ccc(cn3)Br)/[O-] C06672676
c1ccc(cc1)N2C(=O)/C(=C/NN3CCCC[C@@H]3c4cccnc4)/C(=NC2=S)[O-] C06898831
Cc1c(nc(nc1[O-])SCC(=O)N[C@@H]2[C@H](N(N(C2=O)c3ccccc3)C)C)C C38938549
CCO[C@H]1CC(=O)c2c(c3c(cc(cn3)I)c(=O)n2[O-])N1 C39451809
COc1cc(cc(c1OC)OC)[C@@H]2NC(=O)C(=C(N2c3ccccc3)[S-])C#N C39887095
c1ccc(c(c1)[C@@H]2C(=C(C(=O)N2CCO)[O-])C(=O)c3ccc4c(c3)OCCO4)F C40096574
Cc1c(c(n2c(n1)c(cn2)C#N)[O-])CC(=O)Nc3ccc4c(c3)sc(n4)SC C40114729
Cc1ccccc1[C@H]2c3c([nH]c(=O)s3)S[C@H]4[C@H]2[C@H]5C[C@@H]4[C@@H]6[C@@H]5C(=O)N(C6=O)CC(=O)[O-] C40205436
CS(=O)(=O)c1ccc2c(c1)sc(n2)/N=C(/C(=C/c3ccc(cc3)O)/C#N)\[O-] C41120815
c1cc2c(cc1C(=O)N3CCN(CC3)c4ccc(cn4)Br)nc([nH]c2=O)[S-] C46816335
Cc1cccn2c1nc(c(c2=O)/C=C\3/C(=NC(=S)S3)[O-])NCc4ccco4 C13427394
c1ccc(c(c1)[C@@H]2CC(=Nc3n2ncc3C(=O)Nc4ccccc4F)C(=O)[O-])F C44859492
CC(=O)N1C=Cc2ccccc2[C@H]1C/C(=N/c3[nH]nc(n3)c4ccccc4OC)/[O-] C48333348
Cc1ccc(cc1S(=O)(=O)[N-]c2ccccc2n3c4c(cn3)c(=O)[nH]cn4)F C55587664
Cc1cc(c(n1c2cccc(c2)O)C)/C=C\3/C(=NC(=O)N(C3=O)c4ccccc4)[O-] C13815059
Cc1cc(cc(c1)N2C(=O)/C(=C\c3cc(c(c(c3)OC)O)OC)/C(=NC2=O)[O-])C C34138060
CCOc1ccc2c(c1)c(nc(n2)/N=C\3/N[C@H](CC(=N3)[O-])c4ccc(cc4)OC)C C08686431
CCOc1ccc2c(c1)c(nc(n2)/N=C\3/N[C@@H](CC(=N3)[O-])c4ccc(cc4)OC)C C08686432
COC(=O)c1c(c2ccccc2[nH]1)/C=C/3\C(=NC(=O)N(C3=O)c4ccccc4F)[O-] C08742774
Cn1cc([nH+]c1)S(=O)(=O)[N-]c2ccc(cc2C(=O)[O-])I C62824205
CCC1=C(C2=NC=C3[C@H](N2N1)C=CN(C3=O)c4[n-]c(nn4)C)c5cccc(c5)Cl C63349178
Cc1c2c(n(n1)c3ccc(nn3)[O-])N=C(C[C@@H]2c4ccc(c(c4)OC(C)C)OC)O C31818980
c1ccc(c(c1)NC(=O)c2cnn3c2N=C(C[C@@H]3c4ccc(cc4)F)C(=O)[O-])F C65102210
COc1ccccc1NC(=O)c2cnn3c2N=C(C[C@@H]3c4ccc(cc4)F)C(=O)[O-] C65102214
CN1[C@H]([C@H](c2ccccc2C1=O)C(=O)[O-])c3cc(c(c(c3)OC)OC)OC C04563631
CCc1nc2c(c(n1)S[C@H](CC)C(=O)[O-])c(=O)n(c(=O)n2C)C C07346753
CCCc1nc2c(c(n1)S[C@@H](C)C(=O)[O-])c(=O)n(c(=O)n2C)C C07346908
CC(C)c1nc2c(c(n1)S[C@H](C)C(=O)[O-])c(=O)n(c(=O)n2C)C C07347067
C[C@@H]1C(=NN(c2n1c3c(n2)n(c(=O)n(c3=O)CC=C)C)CC(=O)[O-])C C10335504
C[C@H]1C(=NN(c2n1c3c(n2)n(c(=O)n(c3=O)CC=C)C)CC(=O)[O-])C C10335510
Cc1c(n2c3c(nc2n1CC(C)C)n(c(=O)n(c3=O)CC(=O)[O-])C)C C09421667
c1cc(c(cc1n2cnnn2)n3cc(cn3)Br)C(=O)[O-] C14987811
Cc1ccccc1/C=C\2/C(=O)N(C(=O)S2)CC(=O)NCC(=O)[O-] C15050166
c1cc(c(cc1/C=N/N2C(=O)[C@@H]3[C@@H]4CC[C@H]([C@@H]3C2=O)C=C4)[N+](=O)[O-])[O-] C15223448
c1ccc2c(c1)C3c4ccccc4C2[C@@H]5[C@H]3C(=O)N(C5=O)[C@H](Cc6cnc[nH]6)C(=O)[O-] C17200509
CN1C[C@]2(Cc3c1ccc(c3)[N+](=O)[O-])C(=NC(=S)N(C2=O)C)[O-] C08744516
c1cc(ccc1Cn2cncn2)n3c(nnc3[S-])c4cnccn4 C20744389
CCc1nc(no1)c2c(=O)n(c(=O)n(n2)c3ccccc3)CC(=O)[O-] C21365182
Cc1c2c(nc3n(c2=O)CCC3)sc1C(=O)NC(C)(C)C(=O)[O-] C31948570
C[C@@H]1C(=O)N(c2cc(ccc2O1)c3csc(=O)n3CC(=O)[O-])C C33500782
CCn1c(nc2c(c1=O)c(c(s2)C(=O)N(C)CCC(=O)[O-])C)C C33517874
c1cc(ccc1N2C(=O)C=CC2=O)S(=O)(=O)[N-]c3nccs3 C19767095
CCn1c(=O)c2c(c(sc2n(c1=O)CC(=O)N(C)C)C(=O)[O-])C C34778696
Cn1cc(cc1C(=O)N(CC(=O)[O-])[C@@H]2CCS(=O)(=O)C2)Br C37582185
C[C@H](C(=O)[O-])Sc1c2c(nc(n1)C(C)C)n(c(=O)n(c2=O)C)C C38423714
C1CN([C@@H](C2=NC=N[C@@H]21)C3=CC=C[C@@H]4C3=CC=N4)C(=O)CCC(=O)[O-] C38777097
C[C@@H](C(=O)/N=C\1/[C@H]2C(=NC=N2)N=C[N-]1)OC(=O)/C=C/c3ccsc3 C39462497
CC1=C2C(=NC(=NC2=O)CSc3nncn3C)S[C@H]1C(=O)[O-] C39690354
c1cc(c(nc1)n2cncn2)[N-]S(=O)(=O)c3cnc(s3)Cl C40691905
c1cc(=O)n(cc1Br)CC(=O)N2CCO[C@H](C2)C(=O)[O-] C43701171
C[C@@H]1[C@H]2[C@]34C=C[C@H](O3)[C@@H]([C@@H]4C(=O)N2[C@@H](CC1=O)c5ccco5)C(=O)[O-] C43735401
C[C@@H]1[C@H](Oc2ccccc2O1)/C(=N/S(=O)(=O)c3cnn(c3)C)/[O-] C48675945
CN(C)S(=O)(=O)/N=C(/C=C/c1c(nc2n1ccs2)Cl)\[O-] C48868917
C[C@H]1CN(C[C@@H](O1)C)/C(=C(\C#N)/C(=O)c2ccc(nc2)OC(C)C)/[O-] C49284306
Cn1cc(cn1)S(=O)(=O)[N-]c2ccc(c(c2)N3CCCC3=O)F C55589595
Cn1cc(cn1)S(=O)(=O)[N-]c2ccc(cc2)Cn3ccccc3=O C55630604
Cc1c(cccc1N2CCCC2=O)[N-]S(=O)(=O)c3cnn(c3)C C55648600
c1cc(c(cc1[N+](=O)[O-])Cl)/N=C(/CN2CCS(=O)(=O)CC2)\[O-] C59851221
c1cc(c(cc1[N+](=O)[O-])Br)CN2[C@H](CCC2=O)C(=O)[O-] C61447612
Cn1c2c(c(c(c(=O)n2c3ccccc3)[N+](=O)[O-])[O-])c(=O)n(c1=O)C C00161674
CC1=C\2C(=NC(=N/C2=N\CCCN3CCCC3=O)C)S[C@@H]1C(=O)[O-] C63182462
Cc1nc(nn1c2ccccc2Cl)/C(=N/S(=O)(=O)N(C)C)/[O-] C64102922
c1cc2c(ccc(c2nc1)F)S(=O)(=O)/N=C(/[C@H]3COCCO3)\[O-] C64358408
CN(C)S(=O)(=O)/N=C(/c1cccc(c1)n2ccnc2SC)\[O-] C52767562
CS(=O)(=O)[N-]c1ccc(cc1C(=O)N2CCCN(CC2)c3nccs3)F C64878435
Cc1nnc(o1)C2=C(N=C([C@@H]2S(=O)(=O)[N-]c3cccc(c3)SC)C)C C65186715
Cc1ccc(c(c1)[N-]S(=O)(=O)[C@@H]2C(=NC(=C2c3nnc(o3)C)C)C)F C65193693
CC1=NC(=C([C@H]1S(=O)(=O)[N-]c2cccc(c2)F)c3nnc(o3)C4CC4)C C65193816
Cc1c(sc(n1)C(C)C)C(=O)N2CCn3c(cc(n3)C(=O)[O-])C2 C65397226
c1c2n(nc1C(=O)[O-])CCCN(C2)C(=O)c3coc4c3C(=O)CCC4 C65410917
CCN(C)S(=O)(=O)N1C[C@@H]2CN(C[C@@]2(C1)C(=O)[O-])C(=O)C3CC3 C65506265
Cc1cc(n(n1)CCC#N)[N-]S(=O)(=O)c2c(nn(c2Cl)C)C C66248082
CCn1cc(cn1)S(=O)(=O)[N-]c2cc(ccc2F)S(=O)(=O)C C66579445
CC1CCC(CC1)N2C[C@H](CC2=O)/C(=N/c3nc4ncccn4n3)/[O-] C66766713
CC(=O)Oc1c(cc(cc1OC)C=C2C(=O)NC(=S)NC2=O)OC C00708612
C=CCN1C(=O)/C(=C\NN2CCCC[C@H]2c3cccnc3)/C(=O)NC1=O C05631211
C[C@@]1(C(=O)N(C(=O)N1)CC(=O)N2CCNC2=O)c3ccc4c(c3)CCC4 C06108183
C[C@@H]1CCC[C@@H]([C@@H]1C)NC(=O)NC(=O)COC(=O)c2ccc[n+](c2)[O-] C07987924
C[C@H]1C(=O)Nc2cc(ccc2S1)C(=O)OCC(=O)N3CCNC3=O C08713742
c1cc2c(cc1NC(=O)Cn3ccc(=O)[nH]c3=O)nc4n2CCCCC4 C12736928
CN1CCN(CC1)C(=O)C[C@@H]2CC[NH2+]C[C@@H]2Cc3cc(on3)C(=O)[O-] C15672815
c1c(nnn1CC2CCN(CC2)C(=O)c3c4c(n[nH]3)CCCC4)CCO C23214511
Cc1ccc(cc1)c2c3c([nH]n2)CCN(C3)C(=O)CN4C(=O)CNC4=O C23380511
c1cc2c(cc1NS(=O)(=O)CCN3C(=O)CCCC3=O)CC(=O)N2 C38720365
CN(C)S(=O)(=O)NCCc1cc2cc3c(cc2[nH]c1=O)OCCO3 C41170525
c1ccc2c(c1)nc(n2CC(=O)NNc3ncccn3)c4cscn4 C44716646
Cc1c(cnn1C)[C@H](C)NC(=O)N2CCN(CC2)CC(=O)NC(C)C C47007528
Cn1c(nnc1SCC(=O)N[C@@H]2CCCCNC2=O)c3ccco3 C47971925
C[C@@]1(C(=O)N(C(=O)N1)CC(=O)N(C)Cc2ccc(cc2)O)c3ccco3 C53635175
C[C@]1(C(=O)N(C(=O)N1)CC(=O)N(C)Cc2ccc(cc2)O)c3ccco3 C53635176
Cc1nnc(n1N)SCc2nnnn2c3ccc(cc3)C(F)(F)F C54429876
Cc1ccc(s1)[C@H](C)NC(=O)C(=O)Nc2ccc(nc2)n3cncn3 C54949842
CCOc1ccc(cc1OC)[C@H]2[C@]3([C@@]2(C4(N=C3N)OCCO4)C#N)C#N C55246658
C[C@H]1CN(C[C@@H](O1)C)CC(=O)c2c(n(c(=O)n(c2=O)C)CC(C)C)N C16443304
c1ccc(c(c1)CNC(=O)C(=O)Nc2ccc(cc2)n3cnnn3)Cl C57942742
Cn1c(=O)c2ccccc2n3c1nnc3SCCCS(=O)(=O)N C57746477
C1CCC(CC1)n2c(nnn2)SCC(=O)N3CCC(CC3)C(=O)N C25804706
c1cc(ccc1[C@@H]([C@@H](CO)N2C(=O)[C@@H]3[C@@H]4C[C@H]([C@@H]3C2=O)C=C4)O)[N+](=O)[O-] C18230019
Cn1c2c(cn1)[C@H](CCC2)NC(=O)Nc3ccc(c(c3)F)n4cncn4 C62413487
Cc1c(c(on1)C)CNC(=O)C(=O)Nc2ccc3c(c2)nc(o3)C4CC4 C63230874
CSC1=NC(=O)[C@@H]2C(=N1)N=C([C@@H]([C@@]23c4ccccc4NC3=O)C#N)[NH-] C63526551
CSC1=NC(=O)[C@H]2C(=N1)N=C([C@@H]([C@@]23c4ccccc4NC3=O)C#N)[NH-] C63526552
CC1=C2[C@@H](CC(=O)N[C@H]2N(N1)C3=NC=NC4=NC=N[C@@H]43)c5ccsc5 C38588751
C1CC(=O)N(N[C@H]1N2CCOCC2)CC(=O)NC3=CC4=CC=N[C@@H]4C=C3 C64435195
c1cnc(cc1N)C(=O)N2CCCn3c(cc(n3)C(=O)N4CCCC4)C2 C65374150
CNC(=O)C1=NN=C2[C@H]1[C@H](CC(=O)N2)c3c(nc4n3ccs4)Cl C65383477
CCNc1ncc(cn1)[C@H]2CC(=O)Nc3c2cnn3Cc4ccncc4 C65405032
c1c(cn2c(n1)nc(n2)C(=O)N[C@H]3CCCCNC3=O)Br C65637177
CC(=O)N[C@H]1[C@@H]([C@@H]2[C@@H](CO[C@@H](O2)c3ccccc3)O[C@@H]1O)OC(=O)C C65733881
c1cnc2nc(cn2c1)c3ccc(cc3)NC(=O)CSc4[nH]ncn4 C65796469
c1ccc2c(c1)ncc(=O)n2CC(=O)NCc3n[nH]c(=S)n3C4CC4 C66638057
c1cc(c(nc1)n2cncn2)NC(=O)N[C@@H]3CCN(C3)CC(F)(F)F C66670660
c1cc(c(nc1)n2cncn2)NC(=O)N[C@H]3CCN(C3)CC(F)(F)F C66670661
Cc1c(nnn1c2ccc3c(c2)cccn3)C(=O)N[C@H]4CCCNC4=O C66832919
c1cc(ccc1c2nnc3n2CCCC3)NC(=O)C4CC(=O)NC(=O)C4 C66856523
C[C@@H](C(=O)NC(C)(C)C)NC(=O)C1=CC=CN2C1=NS(=O)(=O)CC2 C66923267
c1ccc2c(c1)c(c[nH]2)C[C@@H]3C(=O)N(C(=O)N3)Cc4nc(on4)C5CC5 C67096634
C[C@@H](c1nncn1C)NC(=O)C(=O)Nc2cccc(c2)N3CCCCC3 C67371893
Cc1c(c(on1)C)CN2CCN(CC2)[C@@H](C)C(=O)NC(=O)NC(C)C C67411002
CCn1c2c(c(n1)C(=O)[O-])C[C@@H](CC2)[NH2+]Cc3nnc4n3CCCCC4 C67431906
CC[NH+]1CCC(CC1)C(=O)N2CCc3c(c(nn3CCO)C(=O)[O-])C2 C67489492
Cc1c(cnn1C)[C@H](C)NC(=O)C(=O)Nc2ccn(n2)c3ccccc3 C67525199
Cc1c(c(n(n1)C)C)[C@H](C)NC(=O)NCCc2nnc3n2CCCCC3 C67535459
C1CCc2nnc(n2CC1)CCNC(=O)Nc3nnc(s3)C(F)F C67586350
Cn1c2c(c(=O)n(c1=O)C)[C@H]([C@H]3C(=N2)c4ccccc4C3=O)c5ccc(c(c5)O)O C00649816
Cc1c2c(n(n1)c3ccccc3)OC(=C([C@]24c5ccccc5N(C4=O)C(=O)C)C#N)N C02357635
c1cc(oc1)CNC(=O)NC(=O)COc2c3c4c(sc3ncn2)CCC4 C03366469
CC1CCN(CC1)c2nnc(n2C3CC3)S[C@H](C)C(=O)NC(=O)NC C08752478
CCSc1nnc(s1)NC(=O)C(=O)Nc2ccc3c(c2)OCCO3 C09914545
COCC(=O)Nc1cc(nn1c2[nH]c(=O)c3c(n2)CCC3)c4cccs4 C11855714
c1cn(cn1)CCC(=O)NC2CCN(CC2)c3[nH]c(=O)c4c(n3)CCCC4 C12146190
c1cc(cnc1)c2nc3c4c5c(sc4n(c(=O)n3n2)CC(=O)N)CCC5 C12409138
c1c(nc(s1)N2CCCC2=O)CC(=O)N3CCc4c(sc5c4c(ncn5)N)C3 C12606338
CCn1cnnc1SCC(=O)N2CCc3c2ccc(c3)S(=O)(=O)N C14185699
Cc1cccn2c1nc(c(c2=O)/C=C(\C#N)/C(=O)N)N3C[C@H](O[C@H](C3)C)C C18130635
Cc1ccc2nc3c(cc(c(n3)NC[C@H]4CCCO4)C(=O)NC)c(=O)n2c1 C20051714
CNc1c2c(nc(n1)N3CCN(CC3)CCO)C[C@@H](CC2=O)c4ccco4 C20503123
Cc1[nH]c(=O)cc(n1)[C@H]2CCCN(C2)C(=O)c3cc(n[nH]3)c4cccn4C C23379839
Cn1cc(cc1C(=O)OCc2cn3cc(ccc3n2)Cl)S(=O)(=O)N C26268363
c1cc(c(c2c1C(=O)c3ccc(c(c3C2=O)O)S(=O)=O)O)S(=O)=O C28628367
C[C@@H](C(=O)Nc1cccc(c1)NC(=O)C)Sc2c3cnn(c3ncn2)C C28762240
c1cc(ncc1C(=O)N)N2CCN(CC2)CN3C(=O)CC4(C3=O)CCCC4 C32916174
c1cc2c(cc1NS(=O)(=O)CCN3C(=O)CCCC3=O)CCC(=O)N2 C38715023
C1CC[C@H]2[C@@H](C1)[C@@H]([C@@H](S2)NC(=O)CS[C@@H]3C(=O)NC(=O)N=N3)C#N C38815294
COc1cc(cc(c1O)OC)[C@@H]2CC(=O)NC3=NC(=NC(=O)[C@@H]23)SC C39969847
Cc1c(cnn1c2ccc(cc2)F)[C@H](C)NC(=O)Cn3ccc(=O)[nH]c3=O C40080594
Cc1cc(c(o1)C)c2cc(c3c(noc3n2)C)C(=O)N4CCC(CC4)C(=O)N C45747165
c1ccc2c(c1)[C@@H](CCO2)NC(=O)C(=O)Nc3ccccc3n4cncn4 C48764142
Cc1c(sc(n1)C)c2ccc(=O)n(n2)CCNC(=O)c3ccc(=O)[nH]c3 C49466146
c1c(cc2c3c1CCC(=O)N3CC2)NC(=O)C(=O)NC[C@H]4COC5(O4)CCCCC5 C49504305
Cc1ccc(s1)c2cc(c3c(noc3n2)C)C(=O)N4CCO[C@H](C4)C(=O)N C50854384
CC1=C([C@H](n2c(ncn2)N1)c3c[nH]c4c3cccc4)C(=O)N5CCN(CC5)C C54672267
c1ccc(cc1)[C@@H]2CC(=NO2)C(=O)NCC(=O)N[C@H]3CCS(=O)(=O)C3 C55250670
c1ccc(cc1)[C@H]2CC(=NO2)C(=O)NCC(=O)N[C@H]3CCS(=O)(=O)C3 C55250672
C[C@@H]1[C@H]([C@@H](n2c(ncn2)N1)c3ccccn3)C(=O)Nc4ccccc4OC C59669965
Cc1ccc(cc1C)N2C(=O)/C(=C\Nc3c(nn(c3C)C)C)/C(=O)NC2=O C59858263
CCN([C@H]1CCS(=O)(=O)C1)C(=O)[C@@H](C)Nc2ccc3c(c2)[nH]c(=O)o3 C60381555
Cc1nnc2n1nc(s2)CCC(=O)NCc3cc4ccccc4[nH]c3=O C62221944
Cc1c(cccc1N2CCCC2=O)NC(=O)C(=O)NCc3c(noc3C)C C63230163
Cc1c2c(n(n1)c3ncccn3)N=C(CS[C@H]2c4ccc(c(c4)OC)O)O C20745502
CC(=O)N1c2ccccc2[C@@]3(C1=O)[C@@H]4C(=NN=C4OC(=C3C#N)N)c5cccs5 C04168836
C[C@H]1CC=C(S1)c2[nH]nc(n2)NC(=O)c3csc(n3)c4cnn(c4)C C64121068
Cc1cccc(c1)c2[n-]n3c(=O)cc(nc3n2)C[NH+]4CCN(CC4)CCO C64787886
Cc1cc(n(n1)c2cccc(c2)[C@H]3CC(=O)NC4=NN=C([C@H]34)C(=O)NC)C C65432057
C/C(=C/C(=O)NNC(=O)c1ccc(cc1)n2cnnn2)/c3ccccc3F C65891134
CC(C)n1c(n[nH]c1=S)CNC(=O)CN2C(=O)[C@@H]3CCCC[C@H]3C2=O C66640350
CCn1c(c(c(n1)C)CNC(=O)c2cc(nc3c2c(=O)[nH]n3C)C4CC4)C C66733512
c1cc(ccc1c2nnc3n2CCCC3)NC(=O)CNC(=O)c4ccoc4 C66931981
c1cc(ccc1c2nnc3n2CCCC3)NC(=O)NCC(=O)N4CCCC4 C66956429
Cc1ccc2c(c1)C(=O)N(C2=O)CC(=O)NCc3n[nH]c(=S)n3C4CC4 C67070482
c1ccc(cc1)c2nnc(o2)C(=O)NNC=C3C(=O)CC4(CCCCC4)CC3=O C67182350
C[C@H]1c2cccn2CCN1C(=O)C(=O)Nc3ccc(c(c3)NC(=O)OC)F C67526760
Cc1c(c(n(n1)C)C)[C@H](C)NC(=O)N[C@H](C)c2ccc(cc2)n3cncn3 C67535523
C[C@@H](c1ccc(cc1)n2cncn2)NC(=O)Nc3nnc(s3)C(F)F C67586120
CCn1cc(c(=O)c2c1cc(c(c2)F)N3CCN(CC3)C(=O)C)C(=O)[O-] C03887391
C[C@@H]1[C@@H](N2[C@@H]([C@@H](C1=O)C)[C@@]34C=C[C@@H](O3)[C@@H]([C@@H]4C2=O)C(=O)[O-])c5ccco5 C04040862
Cc1cc(c(n1c2ccccn2)C)/C=C/3\C(=O)N(C(=O)S3)CC(=O)[O-] C04675839
CN1C(=O)C(=Cc2ccc(c(c2)Cl)OCC(=O)[O-])C(=O)N(C1=S)C C04723768
CN(C)c1ccc(cc1)N2C(=O)C[C@@H](C2=O)Sc3c(cccn3)C(=O)[O-] C00938450
CC1=N/C(=C\c2cc(c(cc2Br)OCC(=O)[O-])OC)/C(=O)O1 C06263552
CC(C)n1c2c(c3c(s2)COC(C3)(C)C)c(=O)n(c1=O)CC(=O)[O-] C06719652
CC(=O)N(C(=O)C)/C(=C/c1c2ccccc2ccc1OC(=O)C)/C(=O)[O-] C06856634
COc1cc(cc2c1OCCO2)/C=C\3/C(=O)N(C(=S)S3)CC(=O)[O-] C07166832
Cc1cc(c(n1c2ccnn2C(C)C)C)/C=C\3/C(=O)N(C(=S)S3)CC(=O)[O-] C08205931
CC1(CCc2c(cc(c3c2oc(=O)c4c3CCC4)OCC(=O)N5CCC[C@H]5C(=O)[O-])O1)C C08876959
CN([C@@H]1CCS(=O)(=O)C1)C(=O)COc2ccc(cc2Br)C(=O)[O-] C13033977
CN([C@H]1CCS(=O)(=O)C1)C(=O)COc2ccc(cc2Br)C(=O)[O-] C13033980
C[C@@H]1[C@H](N2[C@@H]([C@H](C1=O)C)[C@]34C=C[C@H](O3)[C@H]([C@@H]4C2=O)C(=O)[O-])c5ccco5 C13153451
c1cc(sc1)C2=Nn3c(nnc3S[C@@H]2CC(=O)[O-])[C@H]4CCCO4 C13182982
Cc1cc(nc(c1C(=O)[O-])S[C@@H](C)C(=O)N(C)[C@@H]2CCS(=O)(=O)C2)C C13233834
Cc1cc(nc(c1C(=O)[O-])S[C@H](C)C(=O)N(C)[C@H]2CCS(=O)(=O)C2)C C13233835
CCn1cc(c(=O)c2c1cc(c(c2)F)N3CCN(CC3)C(=O)c4cccc(c4)C)C(=O)[O-] C09601940
CSCC(=O)N1CCN(CC1)S(=O)(=O)c2cc(cs2)C(=O)[O-] C13399223
CCn1c(c(cn1)c2cc(nc(n2)N3CCC[C@H]3C(=O)[O-])C(F)F)C C02554278
CC[C@@H]1CN(CCO1)C(=O)c2cnn(c2C(F)(F)F)c3ccc(nn3)[O-] C30603713
C[C@H]1C(=Cc2cccc(c2O1)OC)/C=C\3/C(=O)N(C(=S)S3)CCS(=O)(=O)[O-] C33523515
CCn1c(c(cn1)CN2CCN(CC2)C(=O)[C@H]3[C@H]4C[C@@H]([C@@H]3C(=O)[O-])C=C4)C C36610952
c1c(c([nH]c1C(=O)N(CC(=O)[O-])[C@@H]2CCS(=O)(=O)C2)Cl)Cl C37582189
CCC(=O)N1CCN(CC1)c2cc3c(cc2F)c(=O)c(cn3CC)C(=O)[O-] C02592080
Cc1c(c(=O)n(c(c1C(=O)CN2C(=O)/C(=C/c3cccs3)/SC2=S)[O-])C)C#N C38616032
CCCSC1=NC(=O)[C@H]2[C@@H](/C(=C(\[O-])/OC)/C(=NC2=N1)C)c3ccncc3 C39379399
Cc1c(c2c(n1[O-])-c3c(c(ccn3)OC)C(=O)CC2)S(=O)(=O)C(C)C C39458263
CC1=C(C(=N[C@H]1C(=O)[O-])C)C(=O)/C=C/c2ccc(c(c2)[N+](=O)[O-])Cl C39700951
Cc1ccc2nc(c(c(=O)n2c1)/C=C\3/C(=O)N(C(=S)S3)CCCOC)[O-] C40021965
Cc1ccc(o1)[C@@H]2C(=C(C(=O)N2C)[O-])C(=O)c3ccc4c(c3)OCCO4 C41541355
C[C@@H]1[C@@H](N2[C@@H]([C@@H](C1=O)C)[C@]34C=C[C@H](O3)[C@@H]([C@@H]4C2=O)C(=O)[O-])c5ccco5 C43740455
CC(=C)C(=O)O[C@H]1C/C(=C\CC/C(=C\[C@@H]2[C@@H]1C(=C)C(=O)O2)/C(=O)[O-])/C=O C44681339
c1cscc1c2nnc(o2)CC/C(=C(\C#N)/C(=O)N3CCCCC3)/[O-] C48984275
c1cc(c(nc1)n2cncn2)[N-]S(=O)(=O)c3ccc(c(c3F)F)F C60353923
c1cc(oc1)Cn2c(c3ccc(cc3nc2=S)C(=O)N4CCOCC4)[O-] C14064439
c1c(cn(c(=O)c1[N+](=O)[O-])[C@@]2(CCCSC2)C(=O)[O-])Br C61588541
Cc1c2c(c(nn1)[O-])/C(=N/C(=O)CS[C@H]3N=C(CS3)C)/O[C@@H]2C C38738969
Cc1nnc(o1)C2=C([C@@H](C(=N2)C)S(=O)(=O)[N-]c3cccc(c3)Cl)C C65186075
Cc1nnc(o1)C2=C([C@H](C(=N2)C)S(=O)(=O)[N-]c3cccc(c3)SC)C C65186128
CCc1nnc(o1)C2=C([C@H](C(=N2)C)S(=O)(=O)[N-]c3cc(cc(c3)F)F)C C65186224
CC1=C(N=C([C@H]1S(=O)(=O)[N-]c2cc(cc(c2)F)F)C)c3nnc(o3)C4CC4 C65186320
Cc1ccc(cc1F)[N-]S(=O)(=O)[C@H]2C(=NC(=C2c3nnc(o3)C)C)C C65186734
CC1=NC(=C([C@@H]1S(=O)(=O)[N-]c2ccccc2)c3nnc(o3)C4CCC4)C C65194047
CS(=O)(=O)/N=C(/c1c(ccs1)S(=O)(=O)N2CCSCC2)\[O-] C65643490
COc1ccc(cc1OC)C(=O)C2=C(C(=O)OC23C(=O)c4ccccc4C3=O)[O-] C66088209
Cn1c(c(cn1)c2nc(no2)C3CC3)[N-]S(=O)(=O)c4cccs4 C66254261
CCn1cc(cn1)S(=O)(=O)[N-]c2ccc(c(c2)N3CCCC3=O)F C66580555
C[C@H](C(=O)N1CSC[C@H]1C(=O)N(C)C)n2c(nnc2[S-])c3cccs3 C66648860
CCc1ncc(s1)CN(C)C(=O)c2cccc(c2)n3c(=O)ccc(n3)[O-] C67342431
COc1ccccc1C2=NN([C@@](C2)(C(F)(F)F)O)C3=NNC(=[NH2+])Cc4n3ncn4 C04478230
CCCn1c(c(c(=O)[nH]c1=O)C(=O)C[NH+]2CCN(CC2)c3nccs3)N C08744656
CCOC(=O)c1c(c(sc1NC(=O)C[NH+]2C[C@H](O[C@H](C2)C)C)C(=O)N)C C09154051
CCN(CC)S(=O)(=O)c1ccc(c(c1)[N+](=O)[O-])N2CC[NH2+][C@@H](C2)C(=O)N C11173405
CC(C)Nc1ccc[nH+]c1N2CCN(CC2)C(=O)c3ccc(cn3)C(=O)NCCCO C13818462
CCCCN(c1c(n(c(=O)[nH]c1=O)CC(C)C)N)C(=O)C[NH+]2CCCC2 C16445212
Cc1c(c(sc1C(=O)N)NC(=O)C[NH+](C)Cc2cn(nc2C)C)C(=O)OC C17080388
CN1c2cc(ccc2OCC1=O)c3c(n4cc(ccc4n3)N)C[NH+](C)CCO C36273238
c1ccc2=[NH+]C([NH+]=c2c1)/C=C\3/C(=O)N(C(=S)S3)[C@H](CC(=O)N)C(=O)[O-] C38567452
CC(C)[NH+](C)CCCNC(=O)C(=O)Nc1cccc(c1)N2CCNC2=O C41717782
Cc1c(sc(n1)N2CCOCC2)C(=O)NNC(=O)NCC[NH+]3CCCCC3 C45208966
CC[C@]1(C(=O)N(C(=O)N1)NC(=O)C[NH+](C)CC(=O)NC2CC2)c3ccccc3 C45470361
C[NH+](C)[C@H](CNC(=O)NNc1ccc(nn1)n2cccn2)c3ccsc3 C46345838
C[C@@H]1C[C@H](C[NH+](C1)CCCNC(=O)NNC(=O)[C@@H]2CCS(=O)(=O)C2)C C46427802
c1cc(ccc1Cn2cncn2)C(=O)NCCC[NH+]3CCC(CC3)C(=O)N C46919654
C[C@@H](C(=O)NC(=O)NC1CC1)[NH+]2CCC[C@@H](C2)C(=O)Nc3nccs3 C47263369
c1cc(cc(c1)N2CCNC2=O)NC(=O)NCc3ccc[nH+]c3N4CCOCC4 C47892043
C[C@@H]1CN(C[C@@H](O1)C)c2ccc(c[nH+]2)CNC(=O)NCCCNS(=O)(=O)C C48872755
C[C@H]1CN(C[C@@H](O1)C)c2ccc(c[nH+]2)CNC(=O)NCCCNS(=O)(=O)C C48872758
CCCC/[NH+]=C(/N)\SCC(=O)N1CCN(CC1)C(=O)C(=O)NC(C)C C55063064
c1ccc2c(c1)c3c([nH]2)nc(nn3)SCC(=O)NCCN4CC[NH2+]CC4 C59168983
C[C@H](C(=O)Nc1ccc2c(c1)[nH]c(=O)[nH]2)[NH+]3CCC[C@@H](C3)C4OCCO4 C60363223
C[NH+](C)[C@H](CNC(=O)C(=O)Nc1ccc2c(c1)CCC(=O)N2)c3ccco3 C61810267
Cc1[nH]c(=O)cc(n1)c2ccc(cc2)NC(=O)C(=O)N[C@H](C)CC[NH+](C)C C62586631
c1ccc2=[NH+]CC(=c2c1)C(=O)NNS(=O)(=O)c3ccc4c(c3)CCC(=O)N4 C63135304
CC1=C([C@@H](n2c(ncn2)N1)O)CCC(=O)NCCC3=c4ccc(cc4=[NH+]C3)OC C63316194
CN1CCC2=C(C1)[C@@H](N=C3C2=C([NH+]=N3)N)NCCc4ccc(c(c4)OC)OC C38748330
Cc1c(c(=O)[nH]c(=O)[nH]1)S(=O)(=O)NCCC2=c3ccccc3=[NH+][C@H]2C C63513849
c1ccc2=[NH+]CC(=c2c1)CCN3[C@@H](Nc4c(nccn4)C3=O)SCC(=O)N C63541304
CC(C)CN1[C@@H](C(=C(N(C1=O)C)[O-])C(=O)CS[C@@H]2[NH+]=c3ccc(cc3=[NH+]2)OC)N C63731668
Cc1c(c(n2c(n1)nc(n2)N)C)CC(=O)NCCC[NH+]3C[C@@H](C[C@@H](C3)C)C C63758954
Cn1c2c(c(=O)[nH]c1=O)[nH]c(n2)CCC(=O)NCCC[NH+](C)C3CCCCC3 C63809895
CCCCN1C(=NNN1)CN2C(=O)[C@H](NC2=O)CC3=c4ccccc4=[NH+]C3 C63842732
CC(=O)N[C@@H](CC1=c2ccccc2=[NH+]C1)C(=O)OCc3nc(nc(n3)N(C)C)N C64170253
Cc1ccc(cc1)N2C[C@H](CC2=O)C(=O)NNC(=O)NCCCn3cc[nH+]c3 C64885635
c1cc(ccc1n2cc(cn2)C(=O)NNC(=O)NCCCn3cc[nH+]c3)Cl C64885940
CC[C@H]1CCCC[NH+]1CCNC(=O)C2=NNN3[C@@H]2C(=O)Nc4c3cccc4 C65237811
CC(C)S(=O)(=O)NC[C@H]1CCC[NH+](C1)CC(=O)NC(=O)NCC=C C51101801
COc1cc(cc2c1OCO2)C[NH+]3CCN(CC3)c4cc(=O)[nH]c(n4)N C65397319
CC1CC[NH+](CC1)[C@@H](C)CNC(=O)NNC(=O)c2ccc(cc2)n3cnnn3 C65480654
Cc1[nH+]ccn1C[C@H](C)CNC(=O)c2ccc(cc2)n3c(c(cn3)C#N)N C66241305
C[NH+](C)CCn1cc(cn1)NC(=O)c2ccc(cc2)n3c(c(cn3)C#N)N C66241459
Cc1[nH+]ccn1C[C@H](C)CNC(=O)NCc2[nH]nc(n2)c3cccs3 C66702277
Cc1c(c(n2cnc(c2n1)C(=O)N)C)CCC(=O)NCC[NH+](C)C3CC3 C66924391
CCC[NH+]1CC[C@H](C1)CNC(=O)C(=O)Nc2ccc(nc2)NC(=O)C3CC3 C66998193
CCCCn1c2c(c(=O)[nH]c1=O)n(c(n2)C[NH+]3CCCC[C@@H]3C(=O)N)C C67129969
c1c(cc2c(c1C(=O)N[C@@H]3CCC[NH+](C3)CC(=O)N)OCCO2)[N+](=O)[O-] C67157531
CC(=O)NC[C@H]1CCC[NH+](C1)CC(=O)NNC(=O)c2cccc(c2)[N+](=O)[O-] C67418654
CN(C)c1c(ccc[nH+]1)CNC(=O)C(=O)Nc2ccc(c(c2)NC(=O)OC)F C67497271
c1ccc2c(c1)c(cn2CCC(=O)N)C[NH2+]Cc3nc(on3)c4ccco4 C67588368
C[NH+]1CCc2cc3c(c(c2[C@H]1c4c(=O)[nH]c(=O)n(c4O)c5cc(ccc5OC)OC)OC)OCO3 C02157239
CN1CCCc2c1ccc(c2)[C@H](CNC(=O)C(=O)Nc3ccc(cc3)[N+](=O)[O-])[NH+]4CCCC4 C09135482
CC(C)n1c2c(cn1)c(cc(n2)C3CC3)C(=O)Nc4cccc(c4)S(=O)(=O)NC5=[NH+]CCC5 C09712138
CC[NH+](CC)CCN1[C@H](/C(=C(/c2ccc(cc2)[N+](=O)[O-])\O)/C(=O)C1=O)c3ccc(c(c3)OC)O C09241533
CNS(=O)(=O)c1ccc(c(c1)[N+](=O)[O-])NC[C@H](c2ccccc2OC)[NH+]3CCCC3 C15128608
C[C@H](c1ccc(cc1)n2cncn2)[NH+](C)CC(=O)NC(=O)Nc3ccc4c(c3)OCCO4 C17305998
Cc1cc(on1)C[NH2+]Cc2cc3c(cc(c(c3OC)OC)OC)nc2N4CCC[C@H](C4)O C19743918
CCCCn1c2ccc(cc2nc1CCC(=O)Nc3c(ccc[nH+]3)O)S(=O)(=O)N(C)C C22263151
CN1CCc2c1ccc(c2)[C@H](CNC(=O)C(=O)Nc3ccc(cc3)[N+](=O)[O-])[NH+]4CCCCC4 C23857996
CN1CCc2c1ccc(c2)[C@@H](CNC(=O)C(=O)Nc3cccc(c3)[N+](=O)[O-])[NH+]4CCCCC4 C23858103
c1cc(nc2c1c(ncc2)N3CC[NH+](CC3)CCNc4c5c([nH]cn5)ncn4)C(F)(F)F C24910309
c1cc(nc2c1c(ncc2)NCC[NH+]3CCN(CC3)c4c5c(nc[nH]5)ncn4)C(F)(F)F C24912574
Cc1ccn(n1)NC(=O)c2ccc(nc2)C(=O)N3CCN(CC3)c4c(ccc[nH+]4)NC(C)C C03592320
c1cc(oc1)C[NH+](Cc2cccs2)CC(=O)Nc3cc4c(cc3[N+](=O)[O-])OCC(=O)N4 C29069152
c1cc(oc1)C(=O)Nc2ccc(s2)C(=O)NCCC[NH+]3CCN(CC3)c4ncccn4 C32334021
COc1ccc(c(c1)F)[C@@H]2c3c([nH]c[nH+]3)CCN2C(=O)N[C@H](CC(=O)OC)C(=O)OC C36569449
COC(=O)CC[C@H](C(=O)OC)NC(=O)N1CCc2c([nH+]c[nH]2)[C@H]1c3ccccc3Cl C36575889
COC(=O)CC[C@H](C(=O)OC)NC(=O)N1CCc2c([nH+]c[nH]2)[C@H]1c3ccc(cc3F)Cl C36580057
COC(=O)C[C@H](C(=O)OC)NC(=O)N1CCc2c([nH+]c[nH]2)[C@@H]1c3ccc(c(c3F)F)F C36589892
CCOC(=O)c1c2c(sc1NC(=O)CSc3nnnn3C)C([NH2+]C(C2)(C)C)(C)C C36772282
CCOC(=O)c1ccc(cc1)NC(=O)NC2C[C@@H]3CC[C@H](C2)[NH+]3Cc4nnnn4Cc5ccco5 C12644295
Cc1cc(ccc1NC(=O)C(=O)NC[C@H](c2ccc(cc2)N(C)C)[NH+]3CCCC3)[N+](=O)[O-] C38636210
c1ccc2=[NH+][C@@H]3C(=c2c1)N=NC(=N3)SCC(=O)N[C@@H]4CC(=O)NC(=O)N4C5CCCCC5 C38784430
CCOC(=O)C1=C(OC2=c3ccccc3=[NH+]C(=O)[C@@H]2[C@@H]1c4cc(c(c(c4)OC)OC)OC)N C39314636
CCOC(=O)C1=C(OC2=c3ccccc3=[NH+]C(=O)[C@H]2[C@H]1c4cc(c(c(c4)OC)OC)OC)N C39314639
CCOC(=O)C1=C(OC2=c3ccccc3=[NH+]C(=O)[C@@H]2[C@@H]1c4ccc(c(c4OC)OC)OC)N C39762568
COc1ccc2=[NH+][C@H]3C(=c2c1)N=NC(=N3)SCC(=O)Nc4ccc(cc4)C(=O)NC5CC5 C39981207
C[C@@H]1CN(C[C@@H](O1)C)c2ccc(c[nH+]2)CNC(=O)CCN3C(=O)C4(CCCCC4)NC3=O C40106839
C[C@H]1CN(C[C@@H](O1)C)c2ccc(c[nH+]2)CNC(=O)CCN3C(=O)C4(CCCCC4)NC3=O C40106840
Cc1c(n(c(c1C#N)NC(=O)C[NH+]2CCC[C@@H](C2)C(=O)Nc3nncs3)C4CCCC4)C C40151466
Cc1c(n(c(c1C#N)NC(=O)C[NH+]2CCC[C@H](C2)C(=O)Nc3nncs3)C4CCCC4)C C40151467
COc1cc(cc(c1O)OC)[C@@H]2c3c([nH]nc3C(=O)N2CCCn4cc[nH+]c4)c5ccccc5 C40337412
COC(=O)NC[C@H]1CN(C(=O)O1)c2ccc(c(c2)F)c3ccc(nc3)C4([C@H]5[C@@H]4C[NH2+]C5)C#N C40938077
CCOC(=O)C1=C(NC(=O)NC1)CN2CC[NH+](CC2)Cc3nc(no3)c4ccc(cc4)C C45766028
c1cc(c(cc1n2cncn2)C(F)(F)F)NC(=O)NCc3cc[nH+]c(c3)N4CCOCC4 C48333632
CC[NH+](CC)C[C@H]1C(=NN(C1=O)C(=O)c2c(nc(s2)NNC(=O)C)C)c3ccccc3 C48547496
Cc1cc(nc([nH+]1)C(C)C)N2CCN(CC2)CC(=O)Nc3c4c(c(n[nH]c4=O)C)c(o3)C C57748393
C[C@@H]1CCCC[NH+]1CC(=O)Nc2ccc(c(c2)NC(=O)c3cccc(c3)n4cnnn4)F C58988395
Cc1cc(c(c2c1C(=O)/C(=C/c3cccc(c3)[N+](=O)[O-])/O2)C[NH+]4CCN(CC4)CCO)O C41514053
Cc1cc(c(c2c1C(=O)/C(=C/c3ccc(cc3)[N+](=O)[O-])/O2)C[NH+]4CCN(CC4)CCO)O C41514091
C[C@@H](C(=O)N1CC(=O)Nc2c1cccc2)OC(=O)[C@H](CC3=c4ccccc4=[NH+]C3)NC(=O)C C63117880
CC(C)[C@@H](C(=O)Nc1nccs1)NC(=O)N2CCN(CC2)C(=O)[C@H]3C=c4ccccc4=[NH+]3 C63280712
COc1ccc2=[NH+][C@@H]3[C@H](NCCC3=c2c1)c4ccc(c(c4)CN5CC(=CN5)[N+](=O)[O-])OC C63328836
Cc1ccc(cc1)N2C(=O)/C(=C/N[C@@H](CC3=c4ccccc4=[NH+]C3)C(=O)OC)/C(=O)NC2=O C63425003
Cc1ccc(cc1)N2C(=O)/C(=C(/C)\N[C@H](CC3=c4ccccc4=[NH+]C3)C(=O)OC)/C(=O)NC2=O C63425274
C[C@@H](C(=O)Nc1ccc2c(c1)OCCO2)N3C(=O)[C@@H](NC3=O)CC4=c5ccccc5=[NH+]C4 C63814619
COc1ccc2=[NH+]CC(=c2c1)CCNC(=O)CN3CNc4cc(c(cc4C3=O)OC)OC C63818491
CN1c2c(cccn2)N[C@H](C1=O)N3CCC[C@@H](C3)C(=O)NCCC4=c5cc(ccc5=[NH+]C4)OC C64502362
CC1=NN(C(=O)[C@@H]2C1=NN([C@@H]2n3cccc3)c4ccccc4)[C@@H](C)C(=O)NCCc5c[nH]c[nH+]5 C64646128
C[C@H](c1ccc2c(c1)OCO2)NC(=O)CN3C(=O)[C@@H](NC3=O)CC4=c5ccccc5=[NH+]C4 C64707802
C/C(=N\c1ccccc1S(=O)(=O)[O-])/c2c(c3ccccc3n(c2=O)c4ccccc4)O C04701079
Cc1ccccc1N2C(=O)/C(=C/c3cccn3c4cccc(c4)C(=O)[O-])/C(=O)NC2=S C02399539
c1ccc2cc(ccc2c1)C3=NN([C@@](C3)(C(F)(F)F)O)C4=NC(=O)/C(=C/C(=O)[O-])/S4 C08750824
COc1cc(cc(c1O)I)/C=C\2/C(=O)N(C(=S)S2)CC(=O)[O-] C13343807
C=CCn1c(=O)c2ccsc2nc1SCC(=O)Nc3ccc(cc3)/C=C/C(=O)[O-] C13417768
c1ccc(c(c1)N2C[C@H](CC2=O)C(=O)Nc3cc4c(cc3C(=O)[O-])OCCCO4)Cl C13428101
CC1=C(N2[C@@H]([C@H](C2=O)NC(=O)c3c(c(nn3C)C(F)(F)F)Br)SC1)C(=O)[O-] C02785567
CC1(CC(=O)C(C(=O)C1)[C@H](c2cc(ccc2[O-])[N+](=O)[O-])C3=C(CC(CC3=O)(C)C)O)C C09086896
Cc1ccc(cn1)C(=O)NN=Cc2cc(c(c(c2Br)Br)[O-])OC C09948841
Cc1cc2c(c(c1)S(=O)(=O)[N-]c3ccc(c(c3)Cl)n4ccnc4)NC(=O)C[C@@H]2C C20356916
CCCCN1C(=O)/C(=C\2/C[C@H](N(N2)C(=O)C)c3ccc(cc3)Br)/C(=NC1=S)[O-] C21788587
CC1=C(N2[C@@H]([C@H](C2=O)NC(=O)c3c(c(n(n3)C)C(F)(F)F)Br)SC1)C(=O)[O-] C02783437
CC1=C(N2[C@H]([C@@H](C2=O)NC(=O)c3c(c(n(n3)C)C(F)(F)F)Br)SC1)C(=O)[O-] C02783438
c1ccc(c(c1)/C=C/2\C(=O)N(C(=S)S2)CCC(=O)Nc3ccccc3C(=O)[O-])F C27530581
Cc1ccc(cn1)C(=O)N/N=C\c2cc(c(c(c2Br)Br)[O-])OC C30803165
Cc1c(nc(nn1)SCC(=O)Nc2c(cc(cn2)Br)Br)[O-] C00855555
c1ccnc(c1)N2[C@@H](C(=C(C2=O)[O-])C(=O)c3ccc4c(c3)OCCO4)c5ccc(cc5)O C34989968
c1ccnc(c1)N2[C@H](C(=C(C2=O)[O-])C(=O)c3ccc4c(c3)OCCO4)c5ccc(cc5)O C34989970
Cc1c(c2ccccc2[nH]1)[C@@H](C(=O)[O-])N3CCN(CC3)C(=O)[C@@H]4COc5ccccc5O4 C20726090
Cc1c(c2ccccc2[nH]1)[C@H](C(=O)[O-])N3CCN(CC3)C(=O)[C@@H]4COc5ccccc5O4 C20726086
Cc1cc(c(n1c2ccc(cc2)O)C)/C=C\3/C(=NC(=S)N(C3=O)c4ccc(cc4)OC)[O-] C02361898
c1cc(cc(c1)Cl)N2C(=O)/C(=C/NN3CCCC[C@H]3c4cccnc4)/C(=NC2=S)[O-] C09310738
c1ccc2c(c1)cccc2N3C(=O)/C(=C\NN4CCCC[C@@H]4c5cccnc5)/C(=NC3=O)[O-] C37997362
Cc1cc(c(c(c1)C)N2C(=O)/C(=C\NN3CCCC[C@@H]3c4cccnc4)/C(=NC2=O)[O-])C C37997366
c1c(cc(c(c1C(=O)Nc2cnn(c2)CC(=O)[O-])I)Cl)Cl C38029896
[H]/N=c/1\c(cnc2n1[n-]cc2S(=O)(=O)c3ccc(cc3)Cl)S(=O)(=O)c4ccc(cc4)Cl C27562534
CC(C)S(=O)(=O)c1cc2c(cc1Cc3ccccc3)CCN4[C@H]2CO[P@@](=O)(N4)[O-] C39465204
Cc1cc(ccc1NC(=O)CSC2=C(C3=NC(=CC(=O)[C@H]3S2)[O-])C#N)I C13568721
CC1=C(S[C@H]2[C@@H]1C(=O)N([C@@H](N2)SCC3=CC(=O)N=C4C3=C([C@@H](S4)C(=O)[O-])C)C)C C39680421
CN1[C@H](N=C2C(=C3CCCC[C@H]3S2)C1=O)SCc4[nH]c(=O)c5ccc(cc5n4)C(=O)[O-] C39722357
CCOc1ccc(cc1C)C(=O)C2=C(C(=O)N([C@H]2c3ccc(cc3)SC)CCO)[O-] C40085824
Cc1cc(ccc1OC(C)C)C(=O)C2=C(C(=O)N([C@H]2c3ccc(cc3)N(C)C)CCO)[O-] C40093454
CCCOc1ccccc1[C@H]2C(=C(C(=O)N2CCO)[O-])C(=O)c3ccc4c(c3)C[C@@H](O4)C C40095725
Cc1c(c2c(=O)[nH]c(nc2o1)CSc3c4c5c(sc4ncn3)CCCC5)C(=O)[O-] C13416213
C[C@H](C(=O)NCCC(=O)[O-])N1C(=O)/C(=C/c2cccc(c2Cl)Cl)/SC1=S C15047910
CNc1c(n2ccsc2n1)S(=O)(=O)[N-]c3ccc(cc3)I C50650490
CNc1c(cc(cn1)Br)S(=O)(=O)[N-]c2ncc(s2)Br C50659820
c1ccc(cc1)C2=NC(c3c(nc(=S)n(c3N2)Cc4ccccn4)[O-])(C(F)(F)F)C(F)(F)F C20547364
[H]/N=c\1/c(cnc2n1[n-]cc2S(=O)(=O)c3ccc(cc3)C)S(=O)(=O)c4ccc(cc4)Cl C27562539
c1cc(c(cc1Cl)[N-]S(=O)(=O)c2cc3c(cc2F)NC(=O)CC3)N4CCOCC4 C59007064
c1ccc(cc1)NC(=O)Cn2c3c(sc2=O)[C@H]([C@H]4[C@H](S3)C(=NC4=O)[O-])c5cccs5 C39884108
[H]/N=c/1\c(cnc2n1[n-]cc2S(=O)(=O)c3ccc(cc3)Cl)S(=O)(=O)c4ccc(cc4)C C27562546
c1ccc2c(c1)cccc2N3C(=O)/C(=C/NN4CCCC[C@@H]4c5cccnc5)/C(=O)N=C3[O-] C09111548
Cc1cc(c(n1c2ccc(cc2)O)C)/C=C\3/C(=O)N=C(N(C3=O)c4ccc(cc4)OC)[O-] C08968713
c1cc(cc(c1)F)[N-]S(=O)(=O)c2ccc3c(c2)NC(=O)[C@@H](S3)C(=O)N4CCCC4 C65021403
c1cc(cc(c1)F)[N-]S(=O)(=O)c2ccc3c(c2)NC(=O)[C@@H](S3)C(=O)N4CCCCCC4 C65021783
c1cc(cc(c1)F)[N-]S(=O)(=O)c2ccc3c(c2)NC(=O)[C@H](S3)C(=O)N4CCCCCC4 C65021784
c1cc(cc(c1)[N-]S(=O)(=O)c2ccc3c(c2)NC(=O)[C@H](S3)C(=O)N4CCCCCC4)C#N C65021888
c1cc(c(cc1[N-]S(=O)(=O)c2ccc3c(c2)NC(=O)[C@@H](S3)C(=O)N4CCCCCC4)F)F C65021910
c1cc(cnc1)[C@@H]2c3c(n(c(=O)s3)CC(=O)Nc4ccc(cc4)Cl)S[C@H]5[C@@H]2C(=NC5=O)[O-] C39884113
C[C@@H]1OC[C@@H]2[C@@H](O1)[C@@H]([C@H]([C@@H](O2)O[C@@H]3c4cc5c(cc4[C@H]([C@@H]6[C@H]3COC6=O)c7cc(c(c(c7)OC)O)OC)OCO5)O)O C04245621
CC1=N[C@@H]2N(C(=C1)OC(=O)c3ccco3)C(=NN2C(=S)NC(=O)c4ccco4)NC(=O)c5ccco5 C03277051
c1cc(ccc1Cn2c3c(c(=O)nc([nH]3)[C@@H]4CCCN(C4)S(=O)(=O)c5ccc6c(c5)OCCO6)nn2)F C06161893
C[C@H]1[C@@H]([C@H]([C@@H]([C@H](O1)O[C@H]2CC[C@]3([C@@H](C2)CC[C@H]4[C@@H]3CC[C@]5([C@@]4(CC[C@@H]5C6=CC(=O)OC6)O)C)C=O)O)OC)O C08214747
C[C@H]1[C@@H]([C@H]([C@@H]([C@H](O1)O[C@H]2CC[C@]3([C@@H](C2)CC[C@H]4[C@H]3CC[C@]5([C@@]4(CC[C@@H]5C6=CC(=O)OC6)O)C)C=O)O)OC)O C08214749
COc1ccc(cc1OC)CCn2c3c(c(=O)[nH]c2=O)[C@](C(=O)N3)(C(F)(F)F)NC(=O)c4ccccc4F C01853299
c1ccc(c(c1)C(=O)Nc2c3c(nn2c4ccc(cc4)[N+](=O)[O-])CS(=O)(=O)C3)S(=O)(=O)C(F)F C08910622
CCOC(=O)C[C@@H]1C(=O)NCCN1c2c(c(=O)n3ccccc3n2)/C=C\4/C(=O)N(C(=S)S4)C(C)C C09019287
Cc1nnc(s1)SCCCn2c3c(=O)[nH]c(=O)n(c3nc2N4CCN(CC4)c5ccccc5F)C C10248881
C[C@H](Cn1c2c(=O)[nH]c(=O)n(c2nc1N3CCC(CC3)C(=O)N)C)CSc4nnnn4c5ccccc5 C10249356
CCOC(=O)C1=C(OC(=C([C@@H]1c2ccccc2F)C#N)N)CSC3=N[C@@H]4[C@@H](N3)C(=O)N(C(=O)N4C)C C12172470
CCS(=O)(=O)N1CCc2c1ccc(c2)C(=O)CN3C(=O)[C@@](NC3=O)(C)c4ccc5c(c4)OCCCO5 C12991444
CCN1c2ccccc2[C@@]3(C1=O)C(=C(C(=O)N3CC[NH+](C)C)[O-])C(=O)c4ccc(cc4)S(=O)(=O)N(C)C C19927849
Cc1ccc2nc(c(c(=O)n2c1)/C=C\3/C(=O)N(C(=S)S3)C[C@H]4CCCO4)N5CCN(CC5)CCO C20134668
CCc1ccccc1N2C[C@@H](CC2=O)c3nnc(s3)NC(=O)Cn4cnc5c4c(=O)n(c(=O)n5C)C C20578703
CCc1ccc(cc1)N2C[C@H](CC2=O)c3nnc(s3)NC(=O)Cn4cnc5c4c(=O)n(c(=O)n5C)C C20578706
CCc1ccc(cc1)N2C[C@@H](CC2=O)c3nnc(s3)NC(=O)Cn4cnc5c4c(=O)n(c(=O)n5C)C C20578709
Cn1c2c(c(=O)n(c1=O)C)n(cn2)CC(=O)Nc3nnc(s3)[C@H]4CC(=O)N(C4)c5ccc(cc5)Cl C20578712
Cc1cccc(c1)N2C[C@@H](CC2=O)c3nnc(s3)NC(=O)CCn4cnc5c4c(=O)n(c(=O)n5C)C C20585074
c1cc(ccc1C(=O)N2CCN(CC2)Cc3ccc4c(c3)OCO4)/N=C/5\N[C@H]6CS(=O)(=O)C[C@@H]6S5 C20617911
c1cc(cc(c1)/N=C/2\N[C@H]3CS(=O)(=O)C[C@@H]3S2)C(=O)N4CCN(CC4)Cc5ccc6c(c5)OCO6 C20618119
CCCN1CCN(CC1)C(=O)[C@H]2CCCN(C2)C(=O)c3nnc(s3)C(=O)Nc4ccc5c(c4)OCO5 C33024772
Cn1c2c(nc1Sc3nnc(s3)NC(=O)c4cc(c(c(c4)OC)OC)OC)n(c(=O)n(c2=O)C)C C33268314
Cc1c(scn1)CCN2C(=O)[C@H]3[C@@H]([NH2+][C@@]([C@@H]3C2=O)(Cc4c[nH]c5c4cccc5)C(=O)[O-])c6nccs6 C33579831
Cc1ccc2nc(c(c(=O)n2c1)/C=C/3\C(=O)N(C(=S)S3)[C@@H]4CCS(=O)(=O)C4)NCCCOC C33723941
Cc1cc(n[nH]1)NC(=O)Cn2c3cc(ccc3c(=O)n(c2=O)C[C@@H]4CCCO4)C(=O)NC5CCCCC5 C09692737
c1ccc2c(c1)c(c[nH]2)C[C@@]3([C@H]4[C@@H]([C@@H]([NH2+]3)c5ccccn5)C(=O)N(C4=O)c6cccc(c6)[N+](=O)[O-])C(=O)[O-] C34795090
CC(=O)c1ccc(cc1)N2C(=O)[C@H]3[C@H]([NH2+][C@@]([C@@H]3C2=O)(CC4CCCCC4)C(=O)[O-])c5ccc(c(c5)OC)O C35074506
C[C@H]1CN(C[C@H](O1)C)c2nc3c(n2C[C@@H](C)CSc4nnnn4c5ccccc5)c(=O)[nH]c(=O)n3C C10249358
Cc1c(c2c(s1)ncn(c2=O)CC(=O)NC[C@H]3COc4ccccc4O3)S(=O)(=O)N5CCCCC5 C03650406
CC(=O)c1ccc(cc1)NC(=O)CN2CCN(CC2)C(=O)c3cn(cc-4c(=O)n(nc34)c5ccccc5)C C38485222
Cn1cc-2c(=O)n(nc2c(c1)C(=O)N3CCN(CC3)CC(=O)Nc4ccc(cc4)C(=O)N)c5ccccc5 C38485228
CC(C)S(=O)(=O)c1cc2c(cc1OC)CCN3[C@@H]2CO[P@@](=O)(N3)S(=O)(=O)Oc4ccccc4 C39465906
CC(C)S(=O)(=O)c1cc2c(cc1OC)[C@@H]3CO[P@@](=O)(NN3CC2)S(=O)(=O)Oc4ccccc4 C39466033
CC(C)S(=O)(=O)C1=C[C@H]2C[C@H]3CO[P@@](=O)(NN3C[C@@H]2C=C1S(=O)(=O)Oc4ccccc4)OC C39468223
CC(C)S(=O)(=O)N(C(=O)[C@@H]1CC(=C2[NH+]1Cc3ccccc3N2)c4ccccc4O)S(=O)(=O)C(C)C C39546051
Cc1cc(no1)c2c(c(no2)C)C(=O)N3C[C@H](C4(C3)CC[NH2+]CC4)C(=O)NCC5CCC(CC5)C(=O)[O-] C39662811
CC(C)(C)N1[C@@H](N=NN1)[C@@H]([C@@H]2C=c3cc(c(cc3=[NH+]C2=O)OC)OC)N4CC[NH+](CC4)Cc5ccncc5 C39711564
Cc1cccn2c1nc(c(c2=O)/C=C/3\C(=O)N(C(=S)S3)[C@@H]4CCS(=O)(=O)C4)NC[C@H]5CCCO5 C39729227
[H]/N=C\1/C(=C/c2ccc(c(c2)OC)OCCOc3ccccc3C)/C(=O)N=C4N1N=C(S4)S(=O)(=O)C C41077764
COc1ccc(c(c1)OC)C[C@]2(C(=NC(=O)N(C2=O)CC=C)[O-])C[NH+]3C[C@H]4C[C@@H](C3)c5cccc(=O)n5C4 C43737490
CS(=O)(=O)[N-]c1ccc2c(c1)S(=O)(=O)N=C(N2)[C@@H]3C(=O)[C@@H]4CCC[C@H]4N(C3=O)Cc5ccccn5 C40918888
Cc1ccc(cc1)c2cc(c3c(nn(c3n2)[C@@H]4CCS(=O)(=O)C4)C)C(=O)NCCCN5CCCC5=O C57310584
CCOC(=O)C1CCN(CC1)[C@H](c2cc3cc4c(cc3[nH]c2=O)OCO4)c5nnnn5C[C@H]6CCCO6 C57595150
[H]\N=C\1/C(=C/c2ccc(o2)c3ccc(cc3[N+](=O)[O-])OCC)/C(=O)N=C4N1C(=NS4)S(=O)(=O)C(C)C C20239060
C[C@H]1C2=C(N=NC(=O)C2=C(O1)NC(=O)CSc3nc4c(c5c(s4)CCC5)c(=O)n3CCCOC)C C39789929
[H]\N=C\1/C(=C/c2ccc(c(c2)OC)OC(=O)c3ccc(c(c3)OC)OC)/C(=O)N=C4N1C(=NS4)SC C20154819
[H]\N=C\1/C(=C/c2ccc(c(c2)OCC)OCc3ccccc3F)/C(=O)N=C4N1C(=NS4)S(=O)(=O)CC C20206619
CC(C)CC[C@@]1(CN(C(=O)[C@@H](C1=O)C2=NS(=O)(=O)c3cc(ccc3N2)[N-]S(=O)(=O)C)C4CCC4)C C45253576
Cc1ccc(cc1)NC(=O)Cn2c3c(sc2=O)[C@H]([C@@H]4[C@H](S3)C(=O)N(C4=O)C(=O)N)c5cccs5 C39884081
Cc1c(cn(n1)C)c2nnc(n2c3ccc(cc3)Cl)SCC(=O)Nc4ccc(c(c4)OC)OC C00650996
COc1cccc(c1)OCCCn2cc(c3c2cccc3)/C=C\4/C(=O)NC(=O)N(C4=O)Cc5ccco5 C02213167
C[C@@H]1CCc2c(sc(c2C(=O)OC)NC(=O)CSc3nnc(o3)[C@H]4COc5ccccc5O4)C1 C08925243
Cc1cccc(c1)n2c(nnc2SCC(=O)N[C@@H](C)c3ccc4c(c3)OCCO4)N5CCOCC5 C08725792
CCN(CC(=O)Nc1ccc2c(c1)OCCO2)C(=O)c3cc(nc4c3cnn4C(C)C)c5ccccc5 C09222803
c1ccc2c(c1)c(=O)n(c(n2)SCc3cc(=O)n4ccccc4n3)CCCC(=O)NCc5ccco5 C02973483
CCOC(=O)c1ccccc1NC(=O)c2c(c3c(s2)ncn(c3=O)CC(=O)N4CCC(CC4)C)C C09498984
CCn1c2ccc(cc2nc1S[C@@H](C)c3[nH]c(=O)c4ccccc4n3)S(=O)(=O)N5CCOCC5 C09466789
Cn1ccnc1[C@H](c2ccccc2)NC(=O)COC(=O)c3ccc4c(c3)nc5n(c4=O)CCCCCC5 C11121370
COc1cc2cc(c(=O)[nH]c2cc1OC)CN(C3CCCC3)S(=O)(=O)c4cccc5c4nsn5 C06239376
CC(=O)Oc1c(cc(cc1I)/C=C(\C#N)/C(=O)Nc2ccc(cc2)[N+](=O)[O-])OC C13388057
Cc1c(n(c(c1C#N)NC(=O)CSc2ccc(cn2)S(=O)(=O)N3CCCC3)Cc4ccco4)C C12554758
COc1ccc(cc1)NC(=O)Cn2c3cc(c(cc3c(=O)n(c2=O)c4cccc(c4)Cl)OC)OC C13634585
c1cc(ccc1c2nc(c(o2)NCCCn3ccnc3)S(=O)(=O)c4ccc5c(c4)OCCO5)Cl C13686252
Cc1ccc(cc1)n2c(nnc2SCC(=O)N/N=C(/C)\c3ccc(cc3)OC(=O)C)c4ccncc4 C16712557
Cc1c(cco1)c2nnc(o2)SCC(=O)Nc3ccc(c(c3)S(=O)(=O)N4CCCCC4)Cl C18401593
CCc1ccc2c(c1)cc(c(=O)[nH]2)[C@@H](c3nnnn3CCOC)N4CCN(CC4)c5cccc(c5C)C C19972921
Cc1cccc(c1C)N2CCN(CC2)[C@@H](c3cc4cc(c(cc4[nH]c3=O)C)C)c5nnnn5CCOC C19973208
CCn1c2ccc(cc2nc1SCC(=O)Nc3ccc(cc3)CC#N)S(=O)(=O)N4CCOCC4 C20078216
COc1ccccc1C(=O)N2CCC[C@H]2c3nnc(n3CC=C)SCc4[nH]c(=O)c5ccccc5n4 C20314672
Cc1cccc(c1C)n2c(c3c(n2)CS(=O)(=O)C3)NC(=O)/C=C\c4cc(c(c(c4)OC)OC)OC C20662374
Cc1c(c(n(n1)c2ccccc2)C)/C=C/C(=O)O[C@H](C)C(=O)Nc3c(n(n(c3=O)c4ccccc4)C)C C20975287
c1ccc2c(c1)NC(=O)C[C@H](N2C(=O)CSc3nnc(n3C4CC4)N5CCOCC5)C(F)(F)F C22285831
c1ccc(cc1)NC(=O)CSc2nnc(s2)N3CCN(CC3)C(=O)Cc4c5ccccc5on4 C23141635
c1cc(c(cc1C(F)(F)F)[N+](=O)[O-])N2CCC(CC2)C(=O)Nc3nc(cs3)CN4CCOCC4 C23312376
CN(OC)S(=O)(=O)c1cc(ccc1Cl)C(=O)Nc2nc(cs2)c3ccc(c(c3)OC)OC C26363628
Cc1c2c(c(=O)n(c(n2)C)c3ccc(cc3)NC(=O)COc4cc(c(cc4Cl)Cl)OC)n(n1)C C28559658
c1cc(c(cc1/C=C\2/C(=O)N(C(=O)S2)Cc3cc4c(cc3Cl)OCO4)[N+](=O)[O-])SCCO C32124576
CCOC(=O)c1c(c(oc1NC(=O)CSc2nnc(o2)c3ccc(cc3)Br)C)C(=O)C C32698932
CCOC(=O)c1ccc(o1)S(=O)(=O)N2CCN(CC2)C(=O)c3ccc4c(c3)c5c([nH]4)CCCCC5 C32704585
CC[C@H](C(=O)NCCc1ccc(c(c1)OC)OC)n2cnc3c(c2=O)c(no3)c4ccc(cc4)Cl C33057753
CCOC(=O)[C@H]1CCCN(C1)C(=O)CN2CC3=C(C2=O)[C@H](NC(=O)N3CC=C)c4ccccc4Cl C34791881
CCOC(=O)C1CCN(CC1)C(=O)CN2CC3=C(C2=O)[C@H](NC(=O)N3CC=C)c4ccccc4Cl C35965369
Cn1c2c(c(nc(n2)c3ccccc3)SCC(=O)Nc4cc(ccc4OC)Cl)c(=O)n(c1=O)C C09382370
Cc1ccc(cc1)C2=NN([C@@H](C2)c3ccco3)C(=O)CN(CCOC)Cc4[nH]c(=O)c5ccccc5n4 C36447000
c1ccc(cc1)Cn2c3c(c(n2)C(=O)N4CCCC4)CN(CC3)C(=O)Cc5[nH]nc(n5)c6ccccc6 C14742565
COC(=O)c1c2c(sc1NC(=O)c3cccc(c3)N4C(=O)c5ccccc5C4=O)CC[C@@H]2C(=O)OC C40868673
Cc1cc2cc(c(=O)[nH]c2cc1C)CN(CCN3CCOCC3)[C@@H](c4nnnn4C(C)(C)C)C(C)C C22928370
Cc1ccc(cc1)CN(Cc2cc3cc(c(cc3[nH]c2=O)OC)OC)Cc4nnnn4C5CCCCC5 C01373674
CCOC(=O)C1CCN(CC1)[C@H](c2cc3cccc(c3[nH]c2=O)C)c4nnnn4Cc5ccc(cc5)F C57589725
CCc1ccc2c(c1)cc(c(=O)[nH]2)[C@H](c3nnnn3C4CCCC4)N(Cc5ccco5)C[C@@H]6CCCO6 C57608182
CC(C)[C@H](c1nnnn1C(C)(C)C)N(Cc2cccs2)Cc3cc4cc5c(cc4[nH]c3=O)OCO5 C13500271
Cc1cccc(c1NC(=O)CSCC(=O)N2CCN(CC2)c3nc4ccc(cc4s3)[N+](=O)[O-])C C59431996
[H]/N=C\1/C(=C\c2ccc(cc2)OC(=O)c3ccccc3)/C(=O)N=C4N1N=C(S4)S(=O)(=O)CC(C)C C20208735
CCOC(=O)C1=C([C@@H](C(=N1)C)C(=O)N2CCC(CC2)CC(=O)N[C@@H](C)c3ccc4c(c3)OCCO4)C C63625441
c1cc(ccc1C#N)NC(=O)C2CCN(CC2)S(=O)(=O)c3cc(cs3)c4nc(on4)C5CCC5 C65035111
CCOC(=O)c1ccccc1NC(=O)Cn2c3c(c(=O)n(c2=O)c4ccccc4)sc(n3)SC C65100412
CCSc1nc2c(s1)c(=O)n(c(=O)n2CC(=O)Nc3ccc4c(c3)OCCO4)c5ccccc5 C65100774
Cc1ccc(cc1C)n2c(=O)c3c(ccs3)n(c2=O)CC(=O)Nc4cc(c(c(c4)OC)OC)OC C67218018
Cc1ccc(c(c1)n2c(=O)c3c(ccs3)n(c2=O)CC(=O)Nc4cc(c(c(c4)OC)OC)OC)C C67218266
COc1cccc(c1OCC(=O)[O-])/C=C/2\C(=O)N(C(=O)S2)Cc3ccc(cc3)[N+](=O)[O-] C09233703
CCOc1cccc(c1OCC(=O)[O-])/C=C/2\C(=O)N(C(=O)S2)CC(=O)N3CCCC3 C09235852
CN(C1=NS(=O)(=O)c2c1ccc(c2)[N+](=O)[O-])/N=C/c3cc(cc(c3[O-])OC)[N+](=O)[O-] C12414071
Cc1cccc(c1)c2nnc(n2CCC(=O)[O-])SCC(=O)N(C)[C@H]3CCS(=O)(=O)C3 C13034044
Cc1c(c2c(o1)ncn(c2=O)CC(=O)N3[C@H](CC(=N3)c4cccs4)c5ccco5)C(=O)[O-] C13057245
Cc1ccc(o1)C2=NN([C@@H](C2)c3cccs3)C(=O)Cn4cnc5c(c4=O)c(c(o5)C)C(=O)[O-] C13057273
Cc1c(c(n2c(n1)nc(n2)S[C@H](C)C(=O)N(C)[C@H]3CCS(=O)(=O)C3)C)CC(=O)[O-] C13234402
CC(C)[C@@H](C(=O)[O-])n1c(nnc1SCC(=O)N2CCN(CC2)C(=O)C)c3cccs3 C13234826
CCN(CC)S(=O)(=O)c1ccc(c(c1)C(=O)[O-])Sc2nnnn2C[C@@H]3CCCO3 C13273563
c1cc(ccc1C(=O)[O-])n2c(=O)c(c(cn2)Sc3nnnn3C[C@@H]4CCCO4)Cl C13273583
c1cc(c(cc1[N+](=O)[O-])S(=O)(=O)N2CCC(CC2)C(=O)[O-])Sc3nnnn3C4CC4 C13276504
c1cc(c(cc1C(=O)[O-])OCC(=O)N(C[C@H]2CCCO2)[C@H]3CCS(=O)(=O)C3)[N+](=O)[O-] C13317887
c1cc(c(cc1Cl)[N+](=O)[O-])C(=O)N2CCN(CC2)S(=O)(=O)c3cc(cs3)C(=O)[O-] C13399701
Cc1cccc(c1C(=O)N2CCN(CC2)S(=O)(=O)c3cc(cs3)C(=O)[O-])[N+](=O)[O-] C13400988
Cc1ccc(cc1)n2c(nnc2SCC(=O)N3CCC[C@H](C3)C(=O)[O-])N4CCOCC4 C13404688
CC[C@H](C)N([C@H]1CCS(=O)(=O)C1)C(=O)Cn2cnc3c(c2=O)c(c(s3)C(=O)[O-])C C13418054
Cc1c(c(=O)n(n1C)c2ccccc2)N\3C(=O)[C@H](S/C3=N\C(=O)c4ccccc4)CC(=O)[O-] C16712027
c1ccc(c(c1)OS(=O)(=O)/N=C(/N2CCN(CC2)c3c(cc(c[n+]3[O-])Cl)Cl)\[O-])F C03622191
c1cc(cc(c1)[N+](=O)[O-])[C@@H]2C(=C(C(=O)N2CCCn3ccnc3)[O-])C(=O)c4cccs4 C09178792
c1cc(oc1)C(=O)C2=C(C(=O)N([C@@H]2c3ccc(cc3)[N+](=O)[O-])CCCN4CCOCC4)[O-] C09122233
c1ccc(cc1)N2C[C@@H](CC2=O)c3nnc(s3)/N=C(/c4cc(cc(c4)[N+](=O)[O-])[N+](=O)[O-])\[O-] C20576144
Cc1c(c(n(n1)C)C)C(=O)C2=C(C(=O)N([C@@H]2c3ccccn3)CCCN4CCOCC4)[O-] C13691351
Cc1c(c(n(n1)C)C)C(=O)C2=C(C(=O)N([C@@H]2c3ccncc3)CCCN4CCOCC4)[O-] C13691653
C[C@H]1Cc2cc(ccc2O1)C(=O)C3=C(C(=O)N([C@]34c5ccccc5N(C4=O)C)CCN6CCOCC6)[O-] C24147322
C[C@H]1Cc2cc(ccc2O1)C(=O)C3=C(C(=O)N([C@@]34c5ccccc5N(C4=O)C)CCN6CCOCC6)[O-] C24147329
c1cc(ccc1[N+](=O)[O-])S(=O)(=O)N2CCN(CC2)C(=O)c3ccc(nc3[O-])C(F)(F)F C25007225
COc1ccc(cc1Cl)N\2[C@@H]3CS(=O)(=O)C[C@H]3S/C2=N\C(=O)COCC(=O)[O-] C32507667
c1ccc2c(c1)c(cn2CC(=O)N3CCCC3)/C=C/4\C(=NC(=O)N(C4=O)Cc5ccco5)[O-] C01813570
c1ccc2c(c1)c(cn2CC(=O)N3CCCCC3)/C=C/4\C(=NC(=O)N(C4=O)Cc5ccco5)[O-] C01243423
Cc1ccc(o1)[C@@H]2C(=C(C(=O)N2CCCN3CCOCC3)[O-])C(=O)c4ccc5c(c4)OCO5 C33515180
Cc1c(c(n(c(=O)c1C#N)C)N2CCOCC2)/C=C/3\C(=O)N(C(=S)S3)CCCC(=O)[O-] C33811846
COCCN1[C@@H](C(=C(C1=O)[O-])C(=O)c2ccc3c(c2)OCCO3)c4ccc(cc4)[N+](=O)[O-] C35002332
Cc1c(sc(n1)C)C(=O)C2=C(C(=O)N([C@H]2c3cccc(c3)[N+](=O)[O-])c4nccs4)[O-] C35565886
Cc1c(sc(n1)C)C(=O)C2=C(C(=O)N([C@H]2c3cccc(c3)[N+](=O)[O-])C[C@H]4CCCO4)[O-] C35568345
Cc1c(sc(n1)C)C(=O)C2=C(C(=O)N([C@H]2c3ccccc3[N+](=O)[O-])C[C@@H]4CCCO4)[O-] C35568515
CCn1c(nnc1SCC2=NC(=O)C3=C([C@@H](SC3=N2)C(=O)[O-])C)N4CCOCC4 C39639659
C[C@@H]1C(=C2C(=NC(=NC2=O)CSc3nnc(o3)c4ccc(cc4OC)OC)O1)C(=O)[O-] C39692628
C[C@H]1C(=C2C(=NC(=NC2=O)CSc3nnc(o3)c4ccc(cc4OC)OC)O1)C(=O)[O-] C39692629
Cc1c(c2c(o1)ncn(c2=O)CC(=O)N([C@@H]3CCS(=O)(=O)C3)C4CCCC4)C(=O)[O-] C13057382
Cc1c(c2c(o1)ncn(c2=O)CC(=O)N([C@H]3CCS(=O)(=O)C3)C4CCCC4)C(=O)[O-] C13057384
CCn1c(c(c(c(c1=O)C#N)C)/C=C\2/C(=O)N(C(=S)S2)CC(=O)[O-])N3CCOCC3 C39989622
Cc1c2c(=O)[nH]c(nc2sc1C(=O)[O-])CSc3nnc(o3)[C@@H]4CCS(=O)(=O)C4 C13036044
CCOC(=O)c1ccn(n1)c2ccc(cc2)[N-]S(=O)(=O)c3ccc4c(c3)oc(=O)n4C C58017104
CCOC(=O)COc1ccc(cc1OC)/C=C/2\C(=NC(=O)N(C2=O)c3ccc(cc3)F)[O-] C59135203
c1cc(cc(c1)N2CCCS2(=O)=O)/C(=N/S(=O)(=O)Cc3ccc(cc3)[N+](=O)[O-])/[O-] C59368844
CCOc1ccc(cc1)N2C(=O)/C(=C\c3cc(c(cc3[N+](=O)[O-])OC)OC)/C(=NC2=O)[O-] C33321889
Cc1nnnn1c2ccc(c(c2)[N-]S(=O)(=O)c3cc(ccc3Cl)S(=O)(=O)C)F C60376701
Cc1ccc(cc1Cl)[N-]S(=O)(=O)C2=CN=C(C2)c3nnc(o3)C(=O)N4CCOCC4 C64451939
Cc1ccc(cc1C)[N-]S(=O)(=O)c2cc(oc2C)[C@@H]3C(=CN=N3)C(=O)N4CCOCC4 C65259219
CCc1ccc(cc1)[N-]S(=O)(=O)c2cc(oc2C)[C@@H]3C(=CN=N3)C(=O)N4CCOCC4 C65259243
Cc1c(c(n(n1)c2ccccc2)Cl)[C@@H]3C=C(Nc4n3nnn4)c5ccc(cc5)O[C@H](C)C(=O)[O-] C13077406
Cc1c(c(n(n1)c2ccccc2)Cl)[C@H]3C=C(Nc4n3nnn4)c5ccc(cc5)O[C@H](C)C(=O)[O-] C13077408
Cc1c(c(n(n1)c2ccccc2)Cl)[C@H]3C(=C(Nc4n3nnn4)c5ccc(cc5)OCC(=O)[O-])C C13077411
CCOc1cc(cc(c1OC)Cl)[C@@H]2C(=C(Nc3n2nnn3)c4ccc(cc4)OCC(=O)[O-])C C13077532
CCn1c(=O)c2ccc(cc2nc1S[C@@H](C)C(=O)Nc3cc(ccc3Cl)[N+](=O)[O-])C(=O)[O-] C13201589
c1ccc(c(c1)C(=O)[O-])NS(=O)(=O)c2ccc(c(c2)[N+](=O)[O-])Sc3nnc4n3cccc4 C13273220
CC(=O)Nc1ccc(cc1)N2[C@@H](C(=C(C2=O)[O-])C(=O)c3ccc(cc3)[N+](=O)[O-])c4ccccc4F C09011801
CCOC(=O)C1=C(NC2=C([C@H]1c3cc(c(c(c3)OC)[O-])[N+](=O)[O-])C(=O)[C@H]([C@H](C2)C)C(=O)OC)C C20351055
Cc1cccc(c1)n2c3c(cn2)c(nc(n3)n4c(cc(n4)C)NC(=O)[C@H]5CC(=O)N(C5)c6ccccc6)[O-] C21111098
Cc1cccc(c1)n2c3c(cn2)c(nc(n3)n4c(cc(n4)C)NC(=O)[C@@H]5CC(=O)N(C5)c6ccccc6)[O-] C21111105
Cc1cccc(c1)n2c3c(cn2)c(nc(n3)n4c(cc(n4)C)NC(=O)[C@H]5CC(=O)N(C5)c6ccccc6C)[O-] C21111109
Cc1cccc(c1)n2c3c(cn2)c(nc(n3)n4c(cc(n4)C)NC(=O)[C@@H]5CC(=O)N(C5)c6ccccc6C)[O-] C21111115
c1ccc(cc1)c2cc(nc(n2)n3c(cc(n3)c4ccco4)NC(=O)c5ccccc5[N+](=O)[O-])[O-] C12009186
c1ccc(cc1)c2cc(nc(n2)n3c(cc(n3)c4ccco4)NC(=O)c5cccc(c5)[N+](=O)[O-])[O-] C12009188
Cn1cc(c2c1c(=O)n(c(n2)[O-])c3ccc(cc3)Cl)C(=O)Nc4ccc(cc4OC)[N+](=O)[O-] C09820064
C[C@H](C(=O)Nc1ccc(c(c1)Cl)C#N)Sc2c3c(nc(n2)C4CC4)n(c(nc3=O)[O-])C5CC5 C22419160
Cc1c(sc(n1)NC(=O)c2nc(n(n2)c3ccc(cc3)Cl)C)c4nnc(n4CC=C)[S-] C22972860
c1ccc(c(c1)F)S(=O)(=O)[N-]c2ccc(cc2NC(=O)c3cccc(c3)n4cnnn4)Cl C25130574
c1ccc(cc1)Cn2c(cc(nc2=O)[O-])NC(=O)CSc3nc4cc(ccc4s3)[N+](=O)[O-] C01921039
Cc1cc(nc(n1)NS(=O)(=O)c2ccc(cc2)/N=C/3\c4cccc(c4C(=O)\C3=C(\C)/[O-])[N+](=O)[O-])C C16134266
COc1ccc(cc1)[C@@H](c2c([nH+]c3n(c2=O)CCCS3)[O-])c4c(=O)nc5n(c4[O-])CCCS5 C09310506
CCc1c(c(n(n1)c2ccc(cc2)[N+](=O)[O-])[O-])/C=C\3/C(=O)N(C(=O)N3)Cc4ccccc4Cl C35456266
Cc1cccn2c1nc(c2C)C(=O)C3=C(C(=O)N([C@@H]3c4ccc(c(c4)OC)O)c5nccs5)[O-] C35483683
Cc1cccn2c1nc(c2C)C(=O)C3=C(C(=O)N([C@H]3c4ccc(c(c4)OC)O)Cc5ccco5)[O-] C35484646
Cc1cccn2c1nc(c2C)C(=O)C3=C(C(=O)N([C@@H]3c4ccc(c(c4)OC)O)Cc5ccco5)[O-] C35484647
Cn1cc(c2c1ccc(c2)C(=O)[O-])[C@@H](C(=O)[O-])[NH+]3CCN(CC3)c4ncc(cn4)Br C36360092
Cn1cc(c2c1cc(cc2)C(=O)[O-])[C@@H](C(=O)[O-])[NH+]3CCN(CC3)c4ncc(cn4)Br C36360598
Cn1cc(c2c1cc(cc2)C(=O)[O-])[C@H](C(=O)[O-])[NH+]3CCN(CC3)c4ncc(cn4)Br C36360599
Cc1cccn2c1nc3c(c2=O)cc(n3C)C(=O)Nc4ccc(cc4)S(=O)(=O)[N-]c5nc(cc(n5)C)C C02342761
Cc1cc(=O)n2c(n1)SC[C@@H]2CC(=O)Nc3cc(nn3c4nc(c(c(n4)[O-])C)C)C(C)(C)C C38740618
COc1cc2c(cc1OC)N[C@H]3/C(=N/S(=O)(=O)c4ccc(cc4)Cl)/[N-]c5ccccc5N3C2=O C38970962
CO[C@@H]1CC(=O)c2c(c3c(cc(cn3)S(=O)(=O)c4ccccc4)c(=O)n2c5ccccc5[O-])N1 C39449583
c1ccc(cc1)OS(=O)(=O)c2cc3c(c4c(n(c3=O)c5ccccc5[O-])C(=O)C[C@H](N4)F)nc2 C39450617
CC(C)S(=O)(=O)c1cccc2c1cc3c(n2)c4c(n(c3=O)c5ccccc5[O-])C(=O)C[C@@H](N4)OC C39452818
CCn1c(nnc1SCc2[nH]c(=O)c3c(n2)O[C@H]([C@@H]3C(=O)[O-])C)c4ccc(cc4Cl)Cl C39690091
C[C@@H]1[C@@H](c2c(=O)[nH]c(nc2O1)CSc3nnc(n3c4ccccc4)c5cccs5)C(=O)[O-] C39690591
CCn1c(nnc1SCc2[nH]c(=O)c3c(n2)O[C@H]([C@@H]3C(=O)[O-])C)c4ccc(cc4)C(C)(C)C C39692399
Cc1cc(c(c(c1)Cl)Nc2nnc(s2)SCC3=NC(=O)C4=C([C@H](OC4=N3)C)C(=O)[O-])C C39693163
Cc1cccn2c1nc(c2C(=O)C3=C(C(=O)N([C@H]3c4ccc(c(c4)OC)O)Cc5ccco5)[O-])C C40003972
c1cc(cc(c1)[N+](=O)[O-])[C@@H]2c3c([nH]nc3C(=O)N2[C@@H]4CCS(=O)(=O)C4)c5cc(ccc5[O-])Cl C38701999
c1cc(cc(c1)[N+](=O)[O-])[C@@H]2c3c([nH]nc3C(=O)N2[C@H]4CCS(=O)(=O)C4)c5cc(ccc5[O-])Cl C40548128
c1ccc(cc1)n2c(cnc2SCC(=O)N3CCC(CC3)n4c5ccccc5[nH]c4=O)C(=O)[O-] C13239224
Cc1c2c(cc(=O)[nH]c2sc1C(=O)[O-])CSc3nnc(n3C)[C@@H]4COc5ccccc5O4 C13417834
c1ccc2c(c1)c(c[nH]2)c3nnc(n3C[C@@H]4CCCO4)SCc5cc(n6c(n5)c(cn6)C#N)[O-] C46849759
COc1cc(ccc1O)[C@@H]2c3c(nc(s3)[S-])S[C@@H]4[C@@H]2C(=O)N(C4=O)c5ccc(cc5)[N+](=O)[O-] C40475527
COc1ccc(cc1O)[C@@H]2c3c(nc(s3)[S-])S[C@@H]4[C@@H]2C(=O)N(C4=O)c5ccc(cc5)[N+](=O)[O-] C40475567
COc1ccc(cc1O)[C@H]2c3c(nc(s3)[S-])S[C@@H]4[C@@H]2C(=O)N(C4=O)c5ccc(cc5)[N+](=O)[O-] C40475569
c1cc(ccc1N2C(=O)/C(=C/c3ccc(o3)c4cc(ccc4O)[N+](=O)[O-])/C(=NC2=O)[O-])Br C59198161
COc1ccc(c(c1)[C@@H]2c3c(c(nnc3c4ccc(cc4)Br)[O-])Nc5n2nnn5)OC C10294904
COc1ccc(c(c1)[C@H]2c3c(c(nnc3c4ccc(cc4)Br)[O-])Nc5n2nnn5)OC C10294918
c1cc(cc(c1)S(=O)(=O)ON2C(=O)c3cccc4c3c(ccc4C(=O)[O-])C2=O)[N+](=O)[O-] C02266384
Cc1ccc(c(c1)[N+](=O)[O-])c2ccc(o2)/C=C/3\C(=O)N(C(=S)S3)CCS(=O)(=O)[O-] C08821538
c1cc2c(cc1N\3[C@@H]4CS(=O)(=O)C[C@@H]4S/C3=N\C(=O)CCC(=O)[O-])OCCO2 C09123834
c1cc2c(cc1N\3[C@H]4CS(=O)(=O)C[C@@H]4S/C3=N\C(=O)CCC(=O)[O-])OCCO2 C09123835
CN1[C@H]([C@H](c2cc(c(cc2C1=O)OC)OC)C(=O)[O-])c3cc(c(cc3OC)OC)OC C09776708
C[C@H]1C(=NN(c2n1c3c(n2)n(c(=O)n(c3=O)Cc4c(cccc4Cl)F)C)CC(=O)[O-])C C10369302
c1cc(cc(c1)[N+](=O)[O-])C2=NN([C@@H](C2)c3ccc4c(c3)nccn4)C(=O)CCC(=O)[O-] C12981297
c1ccc(cc1)N([C@@H]2CCS(=O)(=O)C2)C(=O)COc3ccc(cc3[N+](=O)[O-])C(=O)[O-] C13054505
C[C@@H](C(=O)N(C)[C@@H]1CCS(=O)(=O)C1)Sc2nnc(n2CC(=O)[O-])c3cccs3 C13236645
CCCc1nnc(n1CC(=O)[O-])SCC(=O)N2CCCc3c2ccc(c3)[N+](=O)[O-] C13244669
CCn1cc(c(=O)c2c1cc(c(c2)F)N3CCN(CC3)C(=O)c4cc5c(nn(c5s4)C)C)C(=O)[O-] C13258537
C=CCn1c(nnc1SCC(=O)N2CCC[C@H](C2)C(=O)[O-])c3ccc(cc3)[N+](=O)[O-] C13397641
C=CCn1c(nnc1SCC(=O)N2CCC[C@@H](C2)C(=O)[O-])c3ccc(cc3)[N+](=O)[O-] C13397646
Cc1cc(ccc1[N+](=O)[O-])C(=O)N2CCN(CC2)S(=O)(=O)c3cc(cs3)C(=O)[O-] C13400100
C=CCn1c(nnc1SCC(=O)N2CCC[C@H](C2)C(=O)[O-])c3cccc(c3)[N+](=O)[O-] C13407693
Cc1nnc(s1)N2[C@@H](C(=C(C2=O)[O-])C(=O)c3ccccc3)c4ccc(cc4)[N+](=O)[O-] C08926638
Cn1c(c(c(=O)n(c1=S)C)[C@H](c2ccccc2[N+](=O)[O-])C3C(=O)N(C(=S)N(C3=O)C)C)[O-] C19825069
Cc1ccc(o1)C(=O)C2=C(C(=O)N([C@@H]2c3ccc(c(c3)OC)OC)c4cc(on4)C)[O-] C09358946
CCOC(=O)[C@@H]1CCCN(C1)C(=O)CSc2nc(nc3n2nc(c3)[O-])c4ccco4 C21537477
c1cc2c(cc1S(=O)(=O)N3CCN(CC3)C(=O)Cn4c(=O)ccc(n4)[O-])CCCC2 C32971858
Cc1c(n2ccccc2n1)C(=O)C3=C(C(=O)N([C@H]3c4ccc(c(c4)OC)OC)CCOC)[O-] C33814165
Cc1cccn2c1nc(c2C)C(=O)C3=C(C(=O)N([C@@H]3c4cccnc4)c5nnc(s5)C)[O-] C35483849
Cc1c(sc(n1)C)C(=O)C2=C(C(=O)N([C@@H]2c3cccc(c3)[N+](=O)[O-])c4nccs4)[O-] C35565885
Cc1c(sc(n1)C)C(=O)C2=C(C(=O)N([C@@H]2c3ccc(cc3)[N+](=O)[O-])c4nnc(s4)C)[O-] C35566135
Cc1c(sc(n1)C)C(=O)C2=C(C(=O)N([C@H]2c3ccccc3[N+](=O)[O-])c4nnc(s4)C)[O-] C35566218
CCOC(=O)CSc1nnc(s1)/N=C(/C2=NN(C(=O)CC2)c3ccccc3)\[O-] C36726897
CCOc1ccc(cc1OC)[C@@H]2C(=C(C(=O)N2c3cc(on3)C)[O-])C(=O)c4ccc(o4)C C09360438
CCOc1ccc(cc1OC)[C@H]2C(=C(C(=O)N2c3cc(on3)C)[O-])C(=O)c4ccc(o4)C C09360439
Cc1coc(c1C)[N-]S(=O)(=O)c2ccc(cc2)n3ccc4c(c3=O)cnc5n4ncn5 C38784104
C[C@H](C(=O)/N=C\1/[C@H]2C(=NC=N2)N=C[N-]1)OC(=O)c3cccnc3Sc4ccccc4 C39460271
Cc1ccc(c(c1)C)n2c(nnn2)SCC3=NC(=O)C4=C([C@@H](SC4=N3)C(=O)[O-])C C39646770
CC1=C2C(=NC(=NC2=O)CSc3nnnn3c4cccc(c4)Cl)S[C@@H]1C(=O)[O-] C39646954
CCn1c(nnc1SCC2=NC(=O)C3=C([C@H](SC3=N2)C(=O)[O-])C)c4ccoc4C C39685282
CCCCc1ccc(cc1)n2c(nnn2)SCC3=NC(=O)C4=C([C@H](OC4=N3)C)C(=O)[O-] C39690728
CCOC(=O)C1=NC(=O)N=C1[C@@H](C2C(=O)CC(CC2=O)(C)C)C3=C(CC(CC3=O)(C)C)[O-] C15219345
Cc1c(c(n(c(=O)c1C#N)C)N2C[C@@H](O[C@H](C2)C)C)/C=C\3/C(=O)N(C(=S)S3)CC(=O)[O-] C39989606
Cc1cccn2c1nc(c2C(=O)C3=C(C(=O)N([C@H]3c4cccnc4)c5nnc(s5)C)[O-])C C40003390
C=CCN1[C@H](C(=C(C1=O)[O-])C(=O)c2ccc3c(c2)OCCO3)c4cccc(c4)[N+](=O)[O-] C40028053
C=CCN1[C@@H](C(=C(C1=O)[O-])C(=O)c2ccc3c(c2)OCCO3)c4ccccc4[N+](=O)[O-] C40028160
c1cc(cc(c1)S(=O)(=O)[N-]c2ccc(c(c2)N3CCS(=O)(=O)CC3)F)n4cnnn4 C58264072
CCc1ccc(cc1)C(=O)N2CCN(CC2)C(=O)c3cnn(c3C)c4ccc(nn4)[O-] C25901711
Cc1ccc(cc1S(=O)(=O)/N=C(/c2nc(n(n2)c3ccc(cc3)F)C)\[O-])[N+](=O)[O-] C48450803
Cc1c(c(sc1C(=O)OC)S(=O)(=O)/N=C(/C2=NN(C(=O)CC2)C)\[O-])C(=O)OC C59368862
CCOc1ccc(cc1)N2C(=O)/C(=C/c3ccc(c(c3)OC)OCC#N)/C(=NC2=O)[O-] C34106349
Cc1nnnn1c2ccc(c(c2)[N-]S(=O)(=O)c3ccc4c(c3)CCCN4C(=O)C)F C60381055
Cc1ccnc(n1)S[C@H]2CC(=O)N(C2=O)c3ccc(cc3)S(=O)(=O)/N=C(/C)\[O-] C01843108
Cc1c2c(c(nn1)[O-])/C(=N/C(=O)COC(=O)c3cc(c(c(c3)Cl)OC)OC)/O[C@H]2C C38661502
Cc1cc(c(n1c2[n-]ncn2)C)C(=O)CSc3nnc(o3)[C@@H](C)Oc4ccc(cc4)F C09336611
CC(=O)c1cccc(c1)[N-]S(=O)(=O)c2cc(cs2)c3nc(on3)C(=O)N4CCCC4 C65097419
CCc1nnc(o1)c2cc(cn2C)S(=O)(=O)[N-]c3cc(c(c(c3)OC)OC)OC C65112300
CC1CC[NH+](CC1)[C@H](c2cc3cc(ccc3[nH]c2=O)OC)c4nnnn4C[C@@H]5CCCO5 C06148967
CCOc1ccc2c(c1)cc(c(=O)[nH]2)[C@@H](c3nnnn3C[C@H]4CCCO4)[NH+]5CCC(CC5)C C06196841
Cc1cc2cc(c(=O)[nH]c2cc1C)[C@H](c3nnnn3C[C@H]4CCCO4)[NH+]5CCOCC5 C00893987
Cc1ccc2cc(c(=O)[nH]c2c1C)[C@H](c3nnnn3C[C@@H]4CCCO4)[NH+]5CCOCC5 C00889767
CC(C)NC(=O)c1ccc(cc1)n2c(nnn2)[C@@H]3c4c(cc5c(c4OC)OCO5)CC[NH+]3C C08876548
CCn1c(c(c(=O)n(c1=S)CC)C(=O)C[C@H]2c3c(cc4c(c3OC)OCO4)CC[NH+]2C)O C02087748
c1cc(sc1)n2c(=O)n(nn2)C[NH+]3CCC(CC3)C(=O)Nc4ccc5c(c4)OCO5 C09596497
C[NH+](C)[C@H](CNS(=O)(=O)c1ccc(cc1)N2C(=O)CCS2(=O)=O)c3ccco3 C11997567
c1ccc2c(c1)CC[NH+](C2)Cc3nnnn3CCCC(=O)NC[C@@H]4COc5ccccc5O4 C12386825
Cc1ccc2cc(c(=O)[nH]c2c1C)C[NH+](Cc3ccco3)Cc4nnnn4Cc5ccco5 C13032972
COc1ccc2c(c1)cc(c(=O)[nH]2)C[NH+](Cc3nnnn3C[C@@H]4CCCO4)C5CCCCC5 C06282565
COc1ccc2cc(c(=O)[nH]c2c1)C[NH+](Cc3nnnn3C[C@H]4CCCO4)C5CCCCC5 C06282821
Cc1ccc(c2c1cc(c(=O)[nH]2)C[NH+](Cc3nnnn3C[C@H]4CCCO4)C[C@@H]5CCCO5)C C06322004
c1cc(ccc1Cn2c(nnn2)[C@H](c3cc4cc5c(cc4[nH]c3=O)OCO5)[NH+]6CCCC6)F C06445538
CC1CC[NH+](CC1)Cc2nnnn2CCCC(=O)N3CCNC(=O)[C@H]3c4cccc(c4)F C15064702
C[C@H](c1ccc(cc1)n2cncn2)[NH+](C)CC(=O)Nc3cc(ccc3n4cncn4)Cl C17306146
c1cc2c(cc(=O)oc2cc1O)C[NH+]3CCN(CC3)S(=O)(=O)c4ccc5c(c4)OCCO5 C03346875
c1c2cc3c(cc2nc(c1[C@@H](c4nnnn4C5CCCC5)[NH+]6CCSCC6)O)OCCO3 C08586234
CC[NH+]1CCN(CC1)[C@@H](c2cc3c(cc(cc3[nH]c2=O)C)C)c4nnnn4C[C@@H]5CCCO5 C19527907
Cc1ccc2c(c1)cc(c(=O)[nH]2)[C@H](c3nnnn3C[C@H]4CCCO4)N5CC[NH+](CC5)C C19826140
Cc1cc(c2c(c1)cc(c(=O)[nH]2)[C@H](c3nnnn3C[C@@H]4CCCO4)N5CC[NH+](CC5)C)C C19940314
CC[NH+]1CCN(CC1)[C@@H](c2cc3cc(c(cc3[nH]c2=O)OC)OC)c4nnnn4C(C)(C)C C19973362
Cc1ccc(cc1)Cn2c(=O)c3c(nc4n3c(c(n4CCN5CC[NH2+]CC5)C)C)n(c2=O)C C20816706
C[C@H](c1ccc(cc1)n2cncn2)[NH+](C)CC(=O)Nc3cc4c(cc3C(=O)C)OCO4 C26299502
CCc1c(c2n(n1)C(=O)CCC(=O)N2)c3ccc(c(c3)S(=O)(=O)N4CC[NH+](CC4)CC)C C33276684
C[C@@H]1CCCC[NH+]1CCCNC(=O)c2coc(n2)CN3c4cc(ccc4OCC3=O)C(=O)C C33728012
C[NH+]1CCN(CC1)N2C(=O)/C(=C/c3cn[nH]c3c4cccc(c4)[N+](=O)[O-])/SC2=S C35518612
CCN(CC)C(=O)[C@H]1CCCN(C1)C(=O)c2coc(n2)C[NH+]3CCN(CC3)C[C@@H](C)O C35840111
c1cc2c(cc1[N+](=O)[O-])C[C@H]([C@H]3N2CC[NH+](C3)CC(=O)N4CCCC4)C(=O)NCC5CC5 C35870186
Cn1c2c(c(=O)[nH]c1=O)n(c(n2)N3CC[NH+](CC3)C)CCSc4nc5ccccc5s4 C37865602
Cc1ccc2c(c1)[nH+]c([nH]2)N3CCN(CC3)S(=O)(=O)CCN4C(=O)CCCC4=O C38554563
CCOC1=C[C@H]2C[C@@H]3CO[P@@](=O)(N[NH+]3C[C@@H]2C=C1OC)S(=O)(=O)Oc4ccccc4 C39469791
Cc1c(cc(o1)c2nc(c(o2)NCC[NH+](C)C)C#N)S(=O)(=O)N(C)c3ccccc3 C40287678
C[NH+]1CCN(CC1)CCCNC(=O)[C@H]2CCCN(C2)c3nnc(s3)N4CCCC4=O C22936259
CC(C)(C)OC(=O)[C@@H]1CCCN1C(=O)[C@@H]2CS[C@@H]3N2C(=O)[C@H](CC3)NC(=O)C[NH+](C)C C39204265
c1cc(n(c1)c2ccc(cc2)[N+](=O)[O-])/C=C/3\C(=[NH2+])N4C(=NC3=O)SC(=N4)C(F)(F)F C20211329
C[NH+](C)CCn1c2cc(ccc2oc1=O)NC(=O)c3cccc(c3)N4CCCS4(=O)=O C62581008
c1ccc2=[NH+][C@@H]3[C@@H](N4[C@@H](CC3=c2c1)C(=O)N(CC4=O)CCCO)c5cccc(c5)[N+](=O)[O-] C63140134
COc1ccc2=[NH+]CC(=c2c1)CCN3C=C[C@@H]4C(=CNc5n4nc(n5)c6ccncc6)C3=O C63280679
COc1ccc2=[NH+]CC(=c2c1)CCN3C=C[C@H]4C(=CNc5n4nc(n5)c6cccnc6)C3=O C63281720
C[C@@H](C(=O)NC[C@@H]1CCCO1)N2C(=O)[C@@]3([C@@H]4C(=c5cc(ccc5=[NH+]4)OC)CCN3C2=O)C C63362761
CCOC(=O)[C@@H]1c2c(ncn(c2=O)CC(=O)NCCC3=c4ccccc4=[NH+]C3)O[C@@H]1C C63399339
CCCN([C@@H]1CCS(=O)(=O)C1)C(=O)CN2C(=O)[C@H](NC2=O)CC3=c4ccccc4=[NH+]C3 C63908098
CC(C)CN([C@H]1CCS(=O)(=O)C1)C(=O)CN2C(=O)[C@@H](NC2=O)CC3=c4ccccc4=[NH+]C3 C63908105
CC[C@H](C)N([C@@H]1CCS(=O)(=O)C1)C(=O)CN2C(=O)[C@@H](NC2=O)CC3=c4ccccc4=[NH+]C3 C63908109
C[C@@H]1CN(C[C@@H](O1)C)C(=O)c2cn(nn2)CCNC(=O)[C@H]3C(=c4cc(ccc4=[NH+]3)Cl)C C64015242
c1ccc2=[NH+][C@H]3[C@H](N4[C@H](CC3=c2c1)C(=O)N(CC4=O)CCCO)c5cccc(c5)[N+](=O)[O-] C64348693
CCCn1c(=O)cc(c2c1n(c(=O)n(c2=O)CCC)C)C(=O)NCC[NH+]3CCC(CC3)C C64925924
CC1CC[NH+](CC1)CCNC(=O)c2nc(no2)Cn3c4cc(ccc4oc3=O)Cl C65111846
CC(C)N1c2c[nH+]ccc2N[C@H](C1=O)N3CCN(CC3)C(=O)[C@@H]4C=C(N=N4)c5ccccc5 C65292768
Cn1cnnc1Sc2ccc(cc2[N+](=O)[O-])C(=O)NNC(=O)COc3ccccc3F C03397176
Cc1c(cccc1[N+](=O)[O-])C(=O)Nc2nnc(s2)SCC(=O)NC[C@H]3CCCO3 C08822015
c1ccc2c(c1)nc(c(n2)N3CCNC(=O)C3)NS(=O)(=O)c4ccc5c(c4)OCCO5 C08862044
CCOC(=O)c1ccc(cc1)N2C[C@@H](Cn3c2nc4c3c(=O)n(c(=O)n4C)CC(=O)N)C C09123994
COc1ccccc1C(=O)Nc2c(c3c(s2)CN(CC3)C(=O)OC)C(=O)NC(=O)OC C09325501
Cc1c2c(oc(c2c(=O)[nH]n1)NC(=O)COC(=O)c3c(nn(c3Cl)c4ccccc4)C)C C09767898
CCn1c(nnc1SCC(=O)Nc2ccccc2SC)c3c(non3)NC(=O)C C09877769
C[C@@H]1C(=NN(c2n1c3c(n2)n(c(=O)n(c3=O)Cc4c(cccc4Cl)F)C)CC(=O)N)C C10369344
C[C@H]1C(=NN(c2n1c3c(n2)n(c(=O)n(c3=O)Cc4c(cccc4Cl)F)C)CC(=O)N)C C10369354
CS(=O)(=O)c1ccc(c(c1)[N+](=O)[O-])NCCNC(=O)c2ccc(cc2Cl)[N+](=O)[O-] C09932864
Cc1cc(cc(c1)n2c3c(cn2)c(=O)n(cn3)CC(=O)NN4C(=O)C5(CCCCC5)NC4=O)C C11061618
Cc1cc(n(n1)c2ccc(nn2)SCC(=O)NC(=O)Nc3ccc4c(c3)OCCO4)C C11139564
C[C@@]1(C(=O)N(C(=O)N1)CC(=O)Nc2cc(ccc2F)[N+](=O)[O-])c3ccc4c(c3)OCCO4 C11317565
c1cc2c(cc1NC(=O)NC(=O)CSc3nnc(n3C4CC4)N5CCCCC5)OCCO2 C11379226
CCn1c(nnc1S(=O)(=O)Cc2cc3c(cc2Br)OCO3)c4c(non4)N C12413664
Cc1cc(ccc1[N+](=O)[O-])C(=O)NCC(=O)O[C@H](C)C(=O)Nc2ccc3c(c2)OCCO3 C12511509
Cc1cccc(c1OC[C@H](CN2C(=O)[C@@](NC2=O)(C)c3cccc(c3)n4cnnn4)O)C C12875069
Cc1cc(c(o1)C)c2cc(c3cnn(c3n2)C(C)C)C(=O)OCC(=O)NC(=O)NCC=C C10955140
C[C@H](C(=O)NC(=O)NC(C)(C)C)Sc1c2c(nc(n1)C(C)(C)C)n(c(=O)n(c2=O)C)C C14672166
Cc1c2c(n(n1)c3nc(cnn3)c4ccccc4)NC(=O)C[C@H]2c5cc(c(c(c5)OC)O)OC C15670334
CS(=O)(=O)c1ccc(c(c1)[N+](=O)[O-])NCCNC(=O)c2ccc(c(c2)N3CCCC3=O)Cl C16785335
CC(C)(C)c1nc2c(c(n1)SCc3ccc(cc3[N+](=O)[O-])C(=O)N)c(=O)n(c(=O)n2C)C C16813351
Cc1cc(=O)[nH]c(n1)n2c(c(c(n2)C)CCC(=O)Nc3cc(c(c(c3)OC)OC)OC)C C16849632
Cc1c(c(n2c(n1)nc(n2)C(F)(F)F)C)CCC(=O)NN3C(=O)C4(CCCCC4)NC3=O C17115240
c1ccc(cc1)n2c(=O)c(c(cn2)N3CCN(CC3)C(=O)c4ccc(c(c4)[N+](=O)[O-])N)Cl C17912120
C[C@@]1(C(=O)N(C(=O)N1)CC(=O)Nc2cccc3c2nsn3)c4ccc(c(c4)OC)OC C19078520
COC(=O)CN1c2ccccc2[C@]3(c4c(c5ccccc5oc4=O)OC3=O)C(=C1N)C(=O)OC C20220537
COc1ccc(cc1C(=O)NCCNC(=O)c2nc(no2)Cn3cc(cn3)Cl)Cl C21454335
CN(C)S(=O)(=O)c1ccc2c(c1)CCN2C(=O)N[C@@H]3CCCN(C3)c4c5c(nc[nH]5)ncn4 C24973128
Cc1ccc(cc1S(=O)(=O)NC)NC(=O)CN2c3cc(ccc3OCC2=O)[N+](=O)[O-] C25442844
CC[C@@]1(C(=O)N(C(=O)N1)NC(=O)CSc2nnc(n2Cc3ccco3)N4CCC(CC4)C)C C28988291
CCOC(=O)c1c(oc2c1c(nc(n2)COC(=O)c3cnn(c3C)c4ccccc4)N)C C29913212
C[C@]1(C(=O)N(C(=O)N1)CC(=O)Nc2ccc(c(c2)[N+](=O)[O-])F)c3ccc4c(c3)OCCO4 C31643590
COc1ccc(nn1)n2c(c(cn2)C(=O)Nc3ccc(nc3)N4CCNC(=O)C4)C(F)(F)F C31718191
Cc1cc2c(c(=O)o1)[C@@H](C(=C(O2)N)C#N)c3ccc(c(c3)Cn4c(c(c(n4)C)[N+](=O)[O-])C)OC C34953859
CCOC(=O)Cn1c2c(nc(nc2n(c1=O)C[C@H]3CCCO3)c4ccccc4Cl)C(=O)N C08610617
CC1=C2[C@@H](CC(=N[C@@H]2N(N1)C3=NC=NC4=NC=N[C@@H]43)O)c5ccc(c(c5)OC(C)C)OC C38598595
CC1=C2[C@H](CC(=N[C@H]2N(N1)C3=NC=NC4=NC=N[C@@H]43)O)c5ccc(c(c5)OC(C)C)OC C38598598
C[C@H]1CCCN(C1)c2ccc(cc2[N+](=O)[O-])C(=O)NN3C(=O)C4(CCC(CC4)C)NC3=O C18023842
CC(C)S(=O)(=O)N(C(=O)[C@H]1CC(=O)[C@H]2[NH+]1Cc3ccccc3N2)S(=O)(=O)Oc4ccccc4 C39545850
Cn1c2c(c(=O)n(c1=O)CCCSc3nnc(o3)c4c[nH]c5c4cccc5)N(CN2)C C39776934
Cn1cccc1[C@@H](CNC(=O)C(=O)Nc2ccc3c(c2)N(CCC3)S(=O)(=O)C)N4CCOCC4 C49512898
C[C@@]12C[C@@](CC(C1)(C)C(=O)NNC(=O)c3ccc(c(c3)[N+](=O)[O-])Cl)(C(=O)N(C2=O)C)C C35553215
c1cc(oc1)c2cc(no2)C(=O)Nc3nnc(s3)SCC(=O)Nc4nccs4 C56900906
Cc1c(cco1)c2nnc(n2C)SCC(=O)NC(=O)Nc3ccc4c(c3)OCCCO4 C28077141
CC(=O)N1CCN(CC1)c2ccc(cc2[N+](=O)[O-])C(=O)Nc3cc(n[nH]3)c4cccs4 C59889246
COc1ccc(cc1N2C(=O)[C@H]3[C@H]4c5ccccc5C=CN4[C@@H]([C@H]3C2=O)C(=O)N)[N+](=O)[O-] C15988956
CC1CCC2(CC1)C(=O)N(C(=O)N2)NC(=O)COC(=O)c3cc(ccc3Cl)[N+](=O)[O-] C10666770
Cc1c2c(n(n1)c3c4c([nH]cn4)ncn3)NC(=O)C[C@@H]2c5ccc(c(c5)OC)OCC(C)C C20729197
COc1ccc(cc1N2C(=O)[C@H]3[C@@H]4c5ccccc5C=CN4[C@@H]([C@@H]3C2=O)C(=O)N)[N+](=O)[O-] C13758124
c1cc(oc1)c2ccnc(n2)N[C@H]3CO[C@H]4[C@@H]3OC[C@@H]4NC(=O)c5ccc6c(c5)OCO6 C05433927
CNC(=O)NC(=O)[C@H](c1ccccc1)OC(=O)c2ccc(c(c2)[N+](=O)[O-])S(=O)(=O)C C03558304
C=CCn1c(nnc1SCc2nc3ccccc3c(=O)n2CC(=O)N)[C@H]4COc5ccccc5O4 C08749197
Cn1c(c(c(=O)n(c1=O)C)C(=O)COC(=O)/C=C/c2cc(c(c(c2)Cl)OC)OC)N C09438450
CCn1c(nnc1SCC(=O)Nc2ccc(cc2)[N+](=O)[O-])CC(=O)Nc3nccs3 C09615139
C[C@H](c1nnc(n1C)SCC(=O)Nc2ccc3c(c2)n(c(=O)n3C)C)NC(=O)c4ccccc4F C09615165
CCCc1cnc2c(c1OC)c(=O)n(c(=O)n2C)CC(=O)Nc3ccc(cc3)NC(=O)C C09649045
CCOC(=O)c1c(c(c([nH]1)C)C(=O)OCC(=O)Nc2c(n(n(c2=O)c3ccccc3)C)C)C C02726243
CC(C)OC(=O)C[C@@H]1C(=O)NCCN1C(=S)NC(=O)c2ccc(c(c2)[N+](=O)[O-])Cl C10129055
CC(C)Cn1c(c(c(=O)n(c1=O)C)C(=O)COC(=O)c2cc(ccc2Cl)[N+](=O)[O-])N C10666159
CNC(=O)NC(=O)COC(=O)c1c(cn(n1)c2ccccc2)c3ccc(c(c3)OC)OC C12272431
CCOC(=O)C1=C(NC(=O)N[C@H]1c2ccccc2)COC(=O)c3nc4nccc(n4n3)C C12859081
CCn1cc(c(n1)OCC)c2nnc(n2C)SCC(=O)Nc3cccc(c3)NC(=O)C C12873509
Cc1c(c([nH]c1C(=O)CN2C(=O)[C@@](NC2=O)(C)c3cccc(c3)n4cnnn4)C)C(=O)C C13163806
Cc1cc(no1)N2[C@H](/C(=C(/c3c(c([nH]c3C)C(=O)OC)C)\O)/C(=O)C2=O)c4ccccn4 C13549338
Cc1cc(no1)N2[C@H](/C(=C(/c3c(c(c([nH]3)C)C(=O)OC)C)\O)/C(=O)C2=O)c4ccccn4 C13570459
Cc1cc(no1)N2[C@@H](/C(=C(/c3c(c([nH]c3C)C(=O)OC)C)\O)/C(=O)C2=O)c4ccncc4 C13570597
CC(=O)N/C(=C\c1ccc(c(c1)OC)OC)/C(=O)N2CCNC(=O)[C@H]2CC(=O)OC3CCCCC3 C14018922
Cn1cnnc1SCC(=O)Nc2ccc(cc2)C(=O)N3CCC(CC3)n4c5ccccc5[nH]c4=O C14184632
CCOc1cc(cc(c1OCC)OCC)C(=O)NNC(=O)c2cnc3n(c2=O)ccs3 C15662969
[H]/N=C\1/NC(=O)/C(=C/c2ccc(c(c2)OC)OS(=O)(=O)c3ccccc3[N+](=O)[O-])/S1 C15800417
C[C@H](C(=O)c1c(n(c(=O)n(c1=O)C)C)N)Sc2nnc(n2c3cccc(c3)F)N4CCOCC4 C17947532
COc1cc(cc(c1)OC)C2=N/C(=C\c3cc(c(c(c3)OC)OCC(=O)N)OC)/C(=O)O2 C18919550
Cn1cc(cc1C(=O)N)S(=O)(=O)N2CCN(CC2)C(=O)/C=C/c3cn(c4c3cccc4)CCC#N C22023651
C=CCn1c(nnc1SCC(=O)NNC(=O)C[C@@H]2CCS(=O)(=O)C2)c3ccco3 C22133776
CCn1cnc2c1c(=O)n(c(=O)n2Cc3ccccc3)CC(=O)NNC(=O)/C=C/C=C/C C32904351
CC[C@H](C)[C@@]1([C@@H]2[C@@H]([C@@H]([NH2+]1)c3cc(cc(c3C(=O)OC)OC)OC)C(=O)N(C2=O)C(C)(C)C)C(=O)[O-] C33497943
CC[C@]1(C(=O)N(C(=O)N1)NC(=O)CN2CCN(CC2)c3cnn(c(=O)c3Cl)c4ccccc4)C C36389634
Cc1c(c(=O)n(n1C)c2ccccc2)NC(=O)CSc3nnnn3c4ccc(cc4)O C02211047
COc1ccc(cc1OC)C\2=NN=C/C2=C/NNC(=O)c3cc(c(c(c3)OC)OC)OC C19631564
CCNC(=O)[C@@H]1[C@@H]2[C@H]([C@@H](O1)n3cnc4c3ncnc4N(CCO)Cc5ccccc5)OC(O2)(C)C C39265016
CC(=O)Nc1nc([nH]n1)SC2=N[C@H]3[C@@H](N2Cc4ccccc4Cl)C(=O)N(C(=O)N3C)C C39937967
CC[C@H](C)[C@]1([C@@H]2[C@@H]([C@@H]([NH2+]1)c3ccc4c(c3)OCCO4)C(=O)N(C2=O)c5cccc(c5)[N+](=O)[O-])C(=O)[O-] C43221791
c1cc(oc1)/C=C/C(=O)N2CCC(CC2)CNC(=O)C(=O)Nc3ccc(c(c3)[N+](=O)[O-])F C43942867
c1cc(c(cc1C(=O)N)[N+](=O)[O-])SCC(=O)N2CCN(CC2)C(=O)N3CCCCC3 C45851345
c1ccc(cc1)CN2CN/C(=N\C#N)/N(C2)CN3CN(CN=C3NC#N)Cc4ccccc4 C19320393
[H]/N=C\1/NC(=O)/C(=C/c2ccc(c(c2)OC)OS(=O)(=O)c3ccc(cc3)[N+](=O)[O-])/S1 C09056887
CCC(C)(C)n1c(nnn1)[C@@H](c2cc(c(c(c2)OC)OC)OC)N3CCC(CC3)C(=O)N C13504176
Cc1cc(c(n1[C@@H]2CCS(=O)(=O)C2)C)C(=O)COC(=O)c3ccc(cc3N)[N+](=O)[O-] C57674495
c1ccc2c(c1)N(S(=O)(=O)N2CC(=O)NCc3ccco3)CC(=O)NCc4ccco4 C58244486
CCOc1ccccc1NC(=O)CN2C(=O)[C@@](NC2=O)(C)c3ccc(cc3)n4cnnn4 C58309310
CCOc1ccccc1NC(=O)CN2C(=O)[C@](NC2=O)(C)c3ccc(cc3)n4cnnn4 C58309315
CCOC(=O)C1=C(Oc2cc(oc(=O)c2[C@@]13c4ccccc4N(C3=O)C(=O)OCC)C)N C59292955
C[C@@H](C(=O)NNC(=O)C1CCC1)Sc2nnc(n2CC=C)Cn3c4ccccc4nn3 C59877739
Cc1nc(cn1C)S(=O)(=O)NCCC(=O)O[C@H](C)C(=O)Nc2cccc3c2cccn3 C60343553
Cc1cc(n(n1)C2=NC(=O)CC(=N2)C(C)C)NC(=O)C(=O)NCCc3ccccc3OC C63690742
C[C@H]1C(=C(C(=N1)C(=O)[C@@H](C)OC(=O)c2ccc(c(c2)S(=O)(=O)N)OC)C)C(=O)OC C64337911
Cc1cc(no1)NC(=O)Cn2cnc3c(c2=O)sc(n3)N4CCC(CC4)C(=O)NC5CC5 C67225590
CCNC(=O)[C@@H]1CCCN(C1)c2nc3c(s2)c(=O)n(cn3)CC(=O)Nc4ccc5c(c4)OCCO5 C67226329
COc1ccccc1/C=C/C(=O)NCC(=O)N/N=C\2/c3ccccc3N(C2=O)CC(=O)OC C09335074
CCOC(=O)C1=C(n2c(=O)c(=Cc3cccnc3)sc2=C([C@@H]1c4cccnc4)C(=O)OC)N C01835456
C=CCNC(=O)NC(=O)COC(=O)c1cccc(c1)S(=O)(=O)N2CCc3ccccc3C2 C03513815
CCn1c(nnc1SCC(=O)Nc2nnc(s2)C)CC(=O)Nc3ccccc3Cl C06878500
CC(C)(C)NC(=O)CSc1nc2ccc(cc2s1)NC(=O)CSc3nnnn3C C02320816
CC(C)Nc1c2cnn(c2nc(n1)SC)CCNC(=O)[C@@H]3CC(=O)N(C3)c4ccccc4 C08941923
CC(C)Nc1c2cnn(c2nc(n1)SC)CCNC(=O)[C@H]3CC(=O)N(C3)c4ccccc4 C08941929
Cc1cccn2c1nc(c(c2=O)/C=C\3/C(=O)N(C(=S)S3)C[C@H]4CCCO4)N5CCC(CC5)C(=O)N C02417320
Cc1nnc(s1)NC(=O)CSc2nnc(n2C)CCC(=O)Nc3ccccc3Cl C09328983
CC1CCC2(CC1)C(=O)N(C(=O)N2)NC(=O)COC(=O)CCC(=O)c3ccc(s3)Cl C09488969
C[C@H](c1ccc(cc1)n2cncn2)NC(=O)c3ccc(cc3)S(=O)(=O)NCc4ccco4 C09575416
c1ccc(cc1)C2(C(=O)N(C(=O)N2)CC(=O)NC(=O)[C@H]3COc4ccccc4O3)c5ccccc5 C09642202
c1ccc(c(c1)C(=O)Nc2ccc(cc2)F)NC(=O)CSc3nnnn3C[C@@H]4CCCO4 C09833547
Cc1ccc(n1c2ccc(cc2)C(=O)OCC(=O)NN3C(=O)C4(CCC(CC4)C)NC3=O)C C11437082
c1ccc(cc1)C2(C(=O)N(C(=O)N2)CC(=O)NC(=O)[C@@H]3COc4ccccc4O3)c5ccccc5 C12694667
CCn1c(=O)c2ccccc2c(n1)C(=O)NNC(=O)[C@H]3CC(=O)N(C3)[C@@H]4CCC[C@H]([C@@H]4C)C C12880864
CCc1cccc(c1)N2C[C@@H](CC2=O)C(=O)NNC(=O)c3c4ccccc4c(=O)n(n3)C(C)C C12989790
c1ccc2c(c1)c(cn2CC(=O)NCc3ccco3)/C=C/4\C(=O)NC(=O)N(C4=O)c5ccc(cc5)Cl C06475159
Cc1cc(cc(c1C)S(=O)(=O)N(CC[NH+](C)C)Cc2[nH]c(=O)c3ccccc3n2)C(=O)[O-] C13246740
c1ccc(cc1)C2(C(=O)N(C(=O)N2)NC(=O)CN3c4ccccc4OCC3=O)c5ccccc5 C14086488
CC(=O)Nc1cc(c(cc1Cl)C(=O)Nc2nnc(s2)[C@H]3CC(=O)N(C3)c4ccc(cc4)F)OC C20583838
c1cc(c(c(c1NC(=O)CNC(=O)COC(=O)CN2C(=O)[C@H]3CC=CC[C@H]3C2=O)F)F)F C22577455
c1ccc(c(c1)C(=O)NC2CCCC2)NC(=O)COC(=O)CN3c4ccccc4OCC3=O C24884286
CSCC[C@@H]1[C@@H]2[C@H](C(=O)N(C2=O)c3ccc(cc3)[N+](=O)[O-])[C@]4(N1)c5ccccc5NC4=O C16009666
CCOP(=O)(c1cnc(nc1N)c2c3cccnc3n(n2)Cc4ccccc4F)OCC C27876666
Cc1c(sc(n1)N2CCOCC2)C(=O)NNC(=O)CCCc3ncc(o3)c4ccccc4 C33224809
CC[C@@H](C)[C@]1([C@@H]2[C@@H]([C@@H]([NH2+]1)c3ccc(cc3)Br)C(=O)N(C2=O)c4cccc(c4)[N+](=O)[O-])C(=O)[O-] C33429242
Cc1ccc2nc(c(c(=O)n2c1)/C=C/3\C(=O)N(C(=S)S3)Cc4ccco4)N5CCC(CC5)C(=O)N C33446852
Cc1ccc(cc1)n2c(nnc2SCc3nc(cs3)C(=O)N4CCC(CC4)C(=O)N)c5ccncc5 C33746906
Cc1c(sc(n1)N2[C@H](c3c(=O)c4cc(ccc4oc3C2=O)F)c5ccc(cc5)OCC(=O)N)C(=O)C C35513755
COc1cccc(c1OC(F)F)c2nc3c(n2CCO)c(=O)[nH]c(=O)n3Cc4ccccc4 C09283199
CCOC(=O)C1=c2n(c(=O)/c(=C/c3ccco3)/s2)C(=C([C@H]1c4ccco4)C(=O)OCC)N C02314932
CCN(C(=O)[C@H]1CC(=C2[NH+]1Cc3ccccc3N2)S(=O)(=O)C(C)C)S(=O)(=O)Oc4ccccc4 C39544153
CC(C)S(=O)(=O)N(C(=O)[C@H]1CC(=C2[NH+]1Cc3ccccc3N2)Cl)S(=O)(=O)Oc4ccccc4 C39545854
CC(C)S(=O)(=O)N(C(=O)[C@@H]1CC(=C2[NH+]1Cc3ccccc3N2)S(=O)(=O)Oc4ccccc4)Cl C39545985
C[C@H](c1c(cc(cn1)c2cc(cc(c2c3nnn(n3)C)F)Cl)F)NC(=O)[C@@]4(CC[S@](=O)C4)O C40940147
CC(=O)n1cc(c2c1cccc2)[C@H]3[C@H]4[C@@H](C(=O)N(C4=O)C(C)(C)C)[C@@]([NH2+]3)(COCc5ccccc5)C(=O)[O-] C43211391
c1cc(oc1)c2ccc(=O)n(n2)CCNC(=O)Cc3csc(n3)NC(=O)c4cccs4 C44174323
C1[C@@H]2C=C[C@H]1[C@@H]3[C@H]2C(=O)N(C3=O)CC(=O)OCC(=O)NC(=O)NC45CC6CC(C4)CC(C6)C5 C45274803
C[C@@]1(C(=O)N(C(=O)N1)CC(=O)NCCCN(C)c2ccccc2)c3ccc4c(c3)OCCO4 C45446208
c1cc(cc(c1)S(=O)(=O)N2CCNC(=O)C2)C(=O)NCC3(CCCC3)c4ccc5c(c4)OCCO5 C46617924
c1cc(c(cc1C(F)(F)F)[N+](=O)[O-])SCC(=O)NNC(=O)C[C@H]2CCS(=O)(=O)C2 C46774495
c1cc(sc1)S(=O)(=O)N2CCCC[C@H]2CCNC(=O)C(=O)Nc3cc4c5c(c3)CCN5C(=O)CC4 C49487394
Cc1ccc(cc1N2CCCC2=O)NC(=O)C(=O)NC[C@H](c3ccc4c(c3)CCN4C)N5CCOCC5 C49508820
CN1CCc2cc3c(c(c2[C@@H]1CN/C=C\4/C(=O)NC(=S)N(C4=O)c5ccc(cc5)Cl)OC)OCO3 C20410711
CN1CCc2cc3c(c(c2[C@@H]1CN/C=C\4/C(=O)NC(=S)N(C4=O)c5ccccc5Cl)OC)OCO3 C20410718
[H]/N=c\1/c(=C/c2ccc(cc2)OCCOc3cccc(c3)C)/c(=O)nc-4s/c(=C/C(=O)N5CCCC5)/[nH]n14 C20439963
COC(=O)c1ccc(c(c1)NC(=S)NC(=O)c2ccc3c(c2)nsn3)N4CCOCC4 C57328383
CC1=C2[C@@H](SCC(=O)N[C@@H]2N(N1)C3=NC=NC4=NC=N[C@@H]43)c5ccccc5OCC(C)C C38581769
CC1=C2[C@@H](SCC(=O)N[C@H]2N(N1)C3=NC=NC4=NC=N[C@@H]43)c5ccccc5OCC(C)C C38581771
CCOC(=O)c1ccc(cc1)N2C(=O)C[C@@H](C2=O)NNC(=O)c3cc(cnc3)Br C01073456
CCC(C)(C)n1c(nnn1)[C@@H](c2cc3cc(ccc3[nH]c2=O)C)[NH+]4CCN(CC4)c5cc(ccc5C)Cl C06077550
CCC(C)(C)n1c(nnn1)[C@H](c2cc3cc(cc(c3[nH]c2=O)C)C)[NH+]4CCN(CC4)c5cc(ccc5C)C C06077702
CCOC(=O)C1CC[NH+](CC1)[C@@H](c2cc3cc(c(cc3[nH]c2=O)C)C)c4nnnn4Cc5ccc(cc5)F C06194615
CCOc1ccc2c(c1)cc(c(=O)[nH]2)[C@@H](c3nnnn3C(C)(C)C)[NH+]4CCN(CC4)c5ccccc5OC C06133872
CCOc1ccc2c(c1)cc(c(=O)[nH]2)[C@H](c3nnnn3C4CCCC4)[NH+]5CCC(=CC5)c6ccc(cc6)F C06196919
CCc1ccc2c(c1)cc(c(=O)[nH]2)[C@@H](c3nnnn3C(C)(C)CC)[NH+]4CCN(CC4)c5cccc(c5)Cl C06135171
CCc1ccc2c(c1)cc(c(=O)[nH]2)[C@@H](c3nnnn3C4CCCC4)[NH+](Cc5cccs5)C[C@@H]6CCCO6 C06197952
CCc1ccc2c(c1)cc(c(=O)[nH]2)[C@H](c3nnnn3C4CCCCC4)[NH+](Cc5ccccc5)Cc6ccco6 C06198225
Cc1cc(c2cc(c(=O)[nH]c2c1)[C@@H](c3nnnn3C4CCCC4)[NH+](Cc5ccco5)Cc6cccs6)C C06301588
Cc1cc(c2c(c1)cc(c(=O)[nH]2)[C@H](c3nnnn3Cc4ccccc4)[NH+]5CCC(CC5)Cc6ccccc6)C C06301200
Cc1cc(c2cc(c(=O)[nH]c2c1)[C@@H](c3nnnn3C4CCCCC4)[NH+]5CCN(CC5)c6ccccc6OC)C C06193568
C[C@H](c1nnc(n1c2ccc(cc2)F)SCC(=O)Nc3ccc(c(c3)[N+](=O)[O-])Cl)[NH+]4CCCCC4 C02660275
CCOC(=O)C1CC[NH+](CC1)[C@H](c2cc3c(cc(cc3[nH]c2=O)C)C)c4nnnn4CCc5ccccc5 C13023251
Cc1cc2cc(c(=O)[nH]c2cc1C)[C@@H](c3nnnn3C(C)(C)C)[NH+]4CCN(CC4)c5ccc(cc5)[N+](=O)[O-] C06194757
Cc1ccc(c2c1cc(c(=O)[nH]2)[C@@H](c3nnnn3C[C@@H]4CCCO4)[NH+]5CCN(CC5)c6ccccc6F)C C06244819
Cc1ccc(c2c1cc(c(=O)[nH]2)[C@H](c3nnnn3C[C@H]4CCCO4)[NH+]5CCN(CC5)c6ccccc6F)C C06244935
CC[C@@H](c1nnnn1Cc2ccccc2)[NH+](Cc3cc4cc5c(cc4[nH]c3=O)OCCO5)C6CCCCC6 C13064431
Cc1ccc2c(c1)cc(c(=O)[nH]2)[C@@H](c3nnnn3Cc4ccc(cc4)F)[NH+]5CCC(CC5)Cc6ccccc6 C06408845
Cc1ccc2c(c1)cc(c(=O)[nH]2)[C@H](c3nnnn3Cc4ccccc4)[NH+](Cc5ccccc5)Cc6ccco6 C06409346
Cc1ccc2cc(c(=O)[nH]c2c1)[C@@H](c3nnnn3C4CCCC4)[NH+](Cc5ccccc5)Cc6ccc(cc6)F C06409818
Cc1ccc2cc(c(=O)[nH]c2c1)[C@@H](c3nnnn3Cc4ccccc4)[NH+](Cc5ccco5)Cc6cccs6 C06409929
Cc1ccc2cc(c(=O)[nH]c2c1)[C@H](c3nnnn3C4CCCC4)[NH+](Cc5ccccc5)Cc6ccc(cc6)F C06409975
Cc1cc(c2c(c1)cc(c(=O)[nH]2)[C@@H](c3nnnn3C[C@@H]4CCCO4)[NH+]5CCC(=CC5)c6ccc(cc6)F)C C06300760
Cc1cccc2c1[nH]c(=O)c(c2)[C@@H](c3nnnn3C4CCCC4)[NH+](Cc5ccccc5)Cc6ccc(cc6)F C06443613
CCN1c2ccccc2[C@]3(C1=O)/C(=C(/c4cc5ccccc5o4)\O)/C(=O)C(=O)N3CCC[NH+]6CCOCC6 C09358287
C[NH+](Cc1cccc(c1)OC[C@H]2CCCN(C2)C(=O)c3c4c(n[nH]3)CCCC4)Cc5ccc6c(c5)cccn6 C11789604
CCC[C@H](c1nnnn1Cc2ccccc2)[NH+](Cc3cc4cc5c(cc4[nH]c3=O)OCCO5)C6CCCC6 C13499399
c1cc(cnc1)NC(=O)c2c3n(c4c2ncnc4N5CC[NH+](CC5)CCc6ccc(c(c6)F)F)CCCC3 C13559648
CC[NH+]1CCN(CC1)c2c3c(nc(n2)c4ccccc4)CCN(C3)C(=O)Nc5ccc(cc5)C(=O)OCC C16534306
CCOC(=O)c1ccc(cc1)/[NH+]=c\2/c(cc3c(cnc(c3o2)C)CO)C(=O)Nc4cc(ccc4OC)Cl C20617476
CCOC(=O)c1ccc(cc1)Oc2c(oc3c(c2=O)ccc(c3C[NH+]4CCCC[C@@H]4c5nccs5)O)C C27100197
CCN(CC)C(=O)c1ccccc1NC(=O)C2CC[NH+](CC2)Cc3nc(no3)c4ccc(cc4)C(C)(C)C C30977636
c1ccc2c(c1)CCN2CCCNC(=O)[C@@H]3CCC[NH+](C3)Cc4nc(no4)c5ccc(cc5Cl)Cl C31055369
CC(C)Cn1c(=O)c2c3c(sc2nc1N4CC[NH+](CC4)CC(=O)NC5CCCCC5)COC(C3)(C)C C34747070
CCOc1ccccc1n2c(=O)c3ccccc3nc2[C@H](C)N(CC[NH+](C)C)C(=O)Nc4cccc(c4)F C35093139
CC[NH+](CC)CCN1[C@@H](c2c(=O)c3cc(ccc3oc2C1=O)C)c4cc(c(c(c4)Br)O)OC C35486172
Cc1cc2c(cc1C)oc3c(c2=O)[C@@H](N(C3=O)CCC[NH+](C)C)c4cc(c(c(c4)Br)O)OC C35487000
Cc1ccc(cc1)n2cc(nc2NC(=O)CN(CC[NH+](C)C)C(=O)c3cccs3)c4ccc(cc4)Cl C35694932
COc1ccc(cc1)[C@@H]2C3=C(c4ccccc4O[C@H]3c5ccc(c(c5)OC)OC)[NH+]=C6N2NC(=N6)SC C02256070
Cc1ccc(cc1N2CCN(CC2)CC(=O)NC3=c4cc(ccc4=[NH+][C@@H]3C(=O)OC)Br)Cl C38604048
CCOC1=C[C@@H]2C[NH+]3[C@@H](C[C@@H]2C=C1S(=O)(=O)Oc4ccccc4)CO[P@@](=O)(N3)Cc5ccccc5 C39466960
Cc1ccc2c(c1)c(c[nH]2)CCNC(=O)[C@H]3CN(CC34CC[NH2+]CC4)C(=O)[C@H]5C=C(O[C@@H]5C(F)(F)F)C C39656122
COc1ccc2ccc(c(c2n1)CC(=O)N3CCO[C@H](C3)C[NH2+]Cc4cccc(n4)c5ccc(cc5)F)F C45231078
CCOc1cc(ccc1OCc2ccccc2F)/C=C\3/C(=[NH2+])N4C(=NC3=O)SC(=N4)c5ccc(cc5)C C19798586
CCCCc1nn2c(=O)cc([nH+]c2s1)N3CCN(CC3)c4ccc(c(c4)NCc5ccccc5)[N+](=O)[O-] C05946680
C=CC[NH+]1CCN(CC1)c2ccc(cc2)NC(=O)CSc3nnc(o3)c4ccc(cc4)Br C59212434
C[C@@H](C(=O)NCc1ccc(cc1)C(F)(F)F)N2C(=O)[C@@]3([C@@H]4C(=c5cc(ccc5=[NH+]4)OC)CCN3C2=O)C C63362933
COc1ccc(cc1OC)C(=O)N/C(=C/c2cccc3c2cccc3)/C(=O)NCCC4=c5ccccc5=[NH+]C4 C63399480
C[C@@H]1c2cc(c(cc2CC[NH+]1Cc3cc(ccc3OC)/C=N/NC(=O)[C@@H]4C=C(N=N4)C(C)(C)C)OC)OC C63699221
C[C@H]1c2cc(c(cc2CC[NH+]1Cc3cc(ccc3OC)/C=N/NC(=O)[C@@H]4C=C(N=N4)C(C)(C)C)OC)OC C63699225
Cn1c(c(c(n1)C(F)(F)F)COC(=O)Nc2ccc(cc2)Cl)S(=O)(=O)Cc3ccc(cc3)Cl C01391513
CCOC(=O)c1c(csc1NC(=O)Cn2c(=O)cc(nc2SC)c3ccccc3)c4ccc(cc4)C C09045978
C/C(=N/NC(=O)CSc1nc2c(c3c(s2)CCCC3)c(=O)n1c4ccccc4)/c5ccc(cc5)OC C09076119
CN(C)c1ccc(cc1)N2C(=O)/C(=C\c3ccc(c(c3)OC)OCC(=O)Nc4ccccc4)/SC2=S C09232509
CCOc1ccc(cc1S(=O)(=O)Nc2cccc(c2)c3ccc(nn3)N4CCCCC4)Br C09297308
COc1cccc(c1)[C@@H]2CC(=NN2C3=NC(=O)[C@@H](S3)CC(=O)Nc4ccc(c(c4)F)F)c5ccccc5 C09432237
COc1cccc(c1)[C@@H]2CC(=NN2C3=NC(=O)[C@H](S3)CC(=O)Nc4ccc(c(c4)F)F)c5ccccc5 C09432239
CC[C@H](C)OC(=O)C[C@@H]1C(=O)NCCN1C(=O)c2cc(ccc2OCCc3ccccc3)Br C09783036
COc1cc(cc(c1OC)OC)/C=C/2\C(=O)N(C(=S)S2)CCC(=O)NC34CC5CC(C3)CC(C5)C4 C11995042
CC(=O)c1cc2c(cc1N([C@@H](c3cccs3)C(=O)NC4CCCCC4)C(=O)Cc5cccs5)OCO2 C01336089
CCOc1ccc(cc1)n2c(=O)c3c4c(sc3nc2SCC(=O)Nc5cc(ccc5OC)C)CCC4 C03367757
CCCCc1ccc(cc1)N2C(=O)/C(=C/c3cc(n(c3C)c4cccc(c4)C(=O)OC)C)/C(=O)NC2=S C02064163
c1cc2c(cc1Cl)n(c(n2)CSc3nc4c(c5c(s4)CCC5)c(=O)n3C[C@H]6CCCO6)CCO C03417481
c1ccc2c(c1)CCN(C2)S(=O)(=O)c3cc(ccc3Cl)C(=O)OCc4[nH]c(=O)c5c(n4)ccs5 C14128850
Cc1cccc2c1[nH]c(=O)c(c2)[C@@H](c3nnnn3C4CCCC4)N(CCc5ccccc5)Cc6ccccc6 C19941551
Cc1cccc(c1C)N2CCN(CC2)[C@@H](c3cc4cccc(c4[nH]c3=O)C)c5nnnn5Cc6ccccc6 C19941558
CC1=C([C@@H](C2=C(N1)C[C@H](CC2=O)c3cccs3)c4cc(c(cc4OC)OC)OC)C(=O)OC5CCCC5 C00717700
CCc1ccc2c(c1)cc(c(=O)[nH]2)[C@H](c3nnnn3C(C)(C)C)N(CCc4ccccc4)Cc5cccs5 C19972980
CC[NH+](CC)CCN1[C@@H](C(=C(C1=O)[O-])C(=O)c2ccc(cc2)Br)c3ccc(c(c3)OC)OC C20064938
CC1=C([C@@H](C2=C(N1)C[C@@H](CC2=O)c3cccs3)c4ccc(c(c4OC)OC)OC)C(=O)OC5CCCC5 C01102595
CC1=C([C@H](C2=C(N1)C[C@H](CC2=O)c3cccs3)c4ccc(c(c4OC)OC)OC)C(=O)OC5CCCC5 C01102592
CCOC(=O)C1=C(N=c2n(c(=O)/c(=C\c3c(nn(c3C)c4ccccc4)C)/s2)[C@H]1c5ccc(cc5)O)C C20602346
Cc1nnc(o1)c2cc(n(n2)c3cccc(c3)C(=O)N[C@@H](C)c4ccc(cc4)Br)CCC(C)C C25151019
c1ccc(cc1)c2ccc(cc2)Cn3c(nc4c3nccc4)COc5ccc(cc5)C[C@H]6C(=O)NC(=O)S6 C26824295
CCc1ccc(cc1)[C@@H]2CC(=NN2C3=NC(=O)[C@H](S3)CC(=O)Nc4ccc(cc4)C(=O)C)c5ccccc5 C28066968
Cc1cccc(c1)N(C)C(=O)[C@H](C)Oc2c(ccc3c2sc(c3C(=O)OC)NC(=O)C)Br C33113688
C[C@@H]1CN(CCN1C(=O)c2ccccc2F)c3cc(nc(n3)SCC(=O)Nc4ccccc4F)Cl C00737415
Cc1cc(nn1c2cccc(c2)Cl)c3c(nc4n(c3=O)c(cs4)CC(=O)N[C@H](C)c5ccccc5)C C35911704
Cc1ccc(cc1)S(=O)(=O)CNC(=O)[C@H](c2ccc(cc2C)C)N(Cc3ccc(o3)C)C(=O)C=C(C)C C36599349
CCC(=O)OCC(=O)[C@]1([C@@H](C[C@H]2[C@@]1(C[C@@H]([C@@H]3[C@@H]2[C@@H](CC4=CC(=O)C=C[C@]34C)Cl)O)C)C)OC(=O)CC C15449288
Cc1c(sc2c1c(ncn2)N3CCC(CC3)C(=O)Nc4nnc(s4)SCc5ccccc5F)C C12866874
CCOC(=O)c1c2c(sc1NC(=O)CSC3=NC(=O)C4=C5CC[C@H](C[C@@H]5SC4=N3)C)CCCC2 C38746872
CCOc1ccc(cc1)N\2C(=O)[C@H](S/C2=C(\C#N)/C(=O)NCc3ccco3)Cc4ccc(cc4)C(C)C C39896506
CCCCCOc1ccc(cc1OC)[C@H]2c3c(=O)c4cc(ccc4oc3C(=O)N2CCO)Br C40021529
C[C@@H](c1nc2ccccc2n1Cc3c(cccc3Cl)Cl)NC(=O)c4cc(c(c(c4)OC)OC)OC C40292736
CCOc1cc(cc(c1OCc2ccccc2)Br)[C@H]3C4=C(CC(CC4=O)(C)C)Nc5n3ncn5 C40914243
Cc1cc(c(c(c1)Br)NC(=O)CSc2nnc(n2Cc3ccco3)c4ccco4)Br C01274724
CCOC(=O)/C=C/C=C(\C=C/C)/N1c2c(c3ccccc3c(=O)[nH]2)C(=O)C14C=CN(C=C4)Cc5ccccc5 C34898340
[H]/N=C\1/C(=C\c2ccccc2OCCOc3cc(ccc3C(C)C)C)/C(=O)N=C4N1N=C(S4)C(F)(F)F C09301715
CCCCc1ccc(cc1)NC(=O)c2cc(nc3c2c(nn3[C@@H]4CCS(=O)(=O)C4)C)c5ccccc5F C57311492
CCCCc1ccc(cc1)NC(=O)c2cc(nc3c2c(nn3[C@H]4CCS(=O)(=O)C4)C)c5ccccc5F C57311494
C=CCSc1nc2ccc(cc2s1)NC(=O)CSc3nnc(n3c4ccccc4)c5cccnc5 C59048248
CCOC(=O)c1ccc(cc1)NC(=O)[C@H]2CC(=O)N(/C(=N/c3ccccc3)/S2)CCc4ccccc4F C34897803
CC(C)c1ccccc1NC(=O)CSc2nnc(n2CC=C)[C@@H]3CCCN3C(=O)c4ccccc4Cl C59180479
COC(=O)c1c2c(sc1NC(=O)CCSc3nnc(n3c4ccccc4)c5ccc(cc5)F)CCC2 C20290971
Cc1cc(c(c(c1)C2=C3[C@@H](N(C(=O)[C@@H]3N=N2)CCc4ccc(c(c4)OC)OC)c5ccc(cc5)Cl)O)C C09123993
CCCCCNC(=O)C1=CC(=NC2=NN=C([C@@H]12)c3ccc(cc3)Br)c4ccc(c(c4)OC)OC C33085748
Cc1cc(c(cc1Cl)C2=NN=C3[C@@H]2[C@H](N(C3=O)CCc4ccc(c(c4)OC)OC)c5ccccc5F)O C08845387
Cc1cc(c(cc1Cl)C2=NN=C3[C@H]2[C@H](N(C3=O)CCc4ccc(c(c4)OC)OC)c5ccccc5F)O C08845387
COc1ccc(cc1OC)CCN\2C(=O)C[C@@H](S/C2=N/c3ccccc3)/C(=N/c4cccc(c4)Cl)/O C27522604
C[C@H](C(=O)N/N=C/c1ccc(c(c1)OC)OCc2ccccc2)n3cnc4c(c3=O)c5c(s4)CCCC5 C01783679
CCOc1cccc(c1)N2C(=O)/C(=C\c3cc(c(c(c3)Br)OCC=C)OC)/C(=O)NC2=S C06573618
COc1ccc(cc1OC)[C@@H](CNS(=O)(=O)Cc2ccc(cc2)Cl)S(=O)(=O)c3cccs3 C08968990
Cn1c(nnc1SCC(=O)Nc2cc(ccc2Cl)C(F)(F)F)Cn3c4ccccc4sc3=O C09343718
CCOc1ccc(cc1S(=O)(=O)Nc2ccc(cc2)n3c(nc4ccccc4c3=O)C)Br C09292733
c1ccc2c(c1)c(cn2CCCOc3ccc(cc3)Cl)/C=C\4/C(=O)NC(=O)N(C4=O)c5ccc(cc5)F C02231889
[H]/N=C\1/C(=C\c2ccc(c(c2)OC)OC(=O)c3ccc(cc3)F)/C(=O)N=C4N1N=C(S4)c5ccccc5C C09659592
COc1ccc(c(c1)OC)n2c(=O)c3c4c(sc3n(c2=O)CC(=O)NCCC5=CCCCC5)CCCC4 C09938009
CCOC(=O)c1c2csc(c2c(=O)n(n1)c3ccc(c(c3)C)C)NC(=O)c4ccc(o4)Br C10383716
CCOc1ccc(cc1)n2c(=O)c3c(csc3NC(=O)c4c(cccc4Cl)F)c(n2)C(=O)OCC C10248422
COc1cc(cc(c1OCc2ccccc2)Br)/C=N/Nc3ncc(c(n3)N4CCOCC4)F C12418896
Cc1c(c(=O)n(n1C)c2ccccc2)NC(=O)[C@@H](C)Sc3nnc(n3c4ccccc4)c5cccs5 C12624568
CNC(=O)C(=O)c1c(c(c2n1ccc3c2cc(c(c3)OC)OC)c4ccc(c(c4)OC)OC)c5ccccc5 C12884326
CC1=C([C@@H](C2=C(N1)C[C@@H](CC2=O)c3cccs3)c4coc5ccccc5c4=O)C(=O)OCCOC(C)C C02731684
CC1=C([C@H](C2=C(N1)C[C@H](CC2=O)c3cccs3)c4coc5ccccc5c4=O)C(=O)OC[C@H]6CCCO6 C19955122
Cc1cc(c2cc(c(=O)[nH]c2c1)[C@H](c3nnnn3C4CCCC4)N(Cc5ccco5)Cc6cccs6)C C19973196
Cc1ccc2cc(c(=O)[nH]c2c1)[C@H](c3nnnn3C4CCCCC4)N(Cc5cccs5)C[C@@H]6CCCO6 C20082698
Cc1ccccc1C(=O)N2CCC[C@H]2c3nnc(n3C)SCC(=O)Nc4ccc(cc4)Br C20282453
Cc1ccccc1C(=O)N2CCC[C@H]2c3nnc(n3CC=C)SCC(=O)Nc4nc5ccccc5s4 C20285872
Cc1ccc(cc1)C(=O)N2CCC[C@H]2c3nnc(n3CC=C)SCC(=O)Nc4nc5ccccc5s4 C20295982
CCOC(=O)C1=C(NC2=C([C@@H]1c3cc(c(c(c3)Br)OC)OC)C(=O)[C@H]([C@H](C2)C)C(=O)OC)C C20609369
Cc1ccc(cc1)[C@H]2C3=C(C[C@H](CC3=O)c4cc(c(c(c4)OC)OC)OC)Nc5n2nc(n5)C(F)(F)F C22838736
COc1ccc(cc1OC)NC(=O)C[C@H]2C(=O)N=C(S2)N3[C@@H](CC(=N3)c4ccccc4)c5ccccc5 C28065561
CC(=O)c1cccc(c1)NC(=O)C[C@H]2C(=O)N=C(S2)N3[C@H](CC(=N3)c4ccccc4)c5ccc(cc5)F C28066143
COc1ccc(cc1OC)[C@@H]2CC(=NN2C3=NC(=O)[C@H](S3)CC(=O)Nc4ccccc4)c5ccccc5 C28066873
Cc1cc(c(n1C[C@H]2COc3ccccc3O2)C)C(=O)CSc4[nH]nc(n4)c5cc(ccc5OC)Cl C03454276
CCOC(=O)[C@@H](c1ccccc1)N2C[C@@H](c3c2cccc3)CCCNC(=O)[C@@H]4CC(=O)OC45CCCCC5 C35098711
C=CCOc1cccc2c1cc(n2C[C@@H]3CCCCO3)C(=O)N4CCC(CC4)n5c6ccccc6[nH]c5=O C35574983
CCN1C(=C([C@@H](NC1=O)c2ccc(cc2Cl)Cl)C(=O)OCC)CN3CCN(CC3)C(=O)C4CCC4 C36016732
Cc1ccc(cc1)S(=O)(=O)CNC(=O)[C@@H](c2ccc(cc2C)C)N(Cc3ccc(o3)C)C(=O)C=C(C)C C36599348
Cc1ccc(cc1S(=O)(=O)N(C)C)NC(=O)CSc2nn(c(=S)s2)c3ccc(cc3)Cl C08774499
Cc1ccc(cc1)N2C(=O)[C@H]3[C@H]4C=C[C@@]([C@@H]3C2=O)(O4)CNC(=S)N5CCN([C@@H](C5)C)c6cccc(c6)C C04767762
CC1=C[C@H](C(=O)NC1=C)C(=O)N(Cc2cc3cc4c(cc3nc2c5cccc(c5OC)OC)CCC4)C6CC6 C39478816
c1ccc(cc1)C2=c3cc(ccc3=[NH+]C(=O)[C@@H]2C4=NN([C@H](C4)c5ccccc5F)C(=O)CCC(=O)[O-])Cl C39707653
C[C@@H]1C[C@H](CN(C1)S(=O)(=O)c2cccc(c2)c3csc(n3)N/N=C/c4ccc(c(c4)OC)OC)C C33960331
Cc1ccc2c(c1)c(=O)c3c(o2)C(=O)N([C@H]3c4cc(c(c(c4)Br)O)OC)CCCOC(C)C C39839398
Cc1cc2c(cc1Cl)c(=O)c3c(o2)C(=O)N([C@H]3c4ccc(c(c4)OC)OCc5ccccc5)CCCO C39912851
Cc1ccc(cc1)Sc2nc(c(s2)C(=O)C3=C(C(=O)N([C@H]3c4ccc(cc4)OC)CC[NH+](C)C)[O-])C C39991652
CC[NH+](CC)CCN1[C@H](C(=C(C1=O)[O-])C(=O)c2c(nc3n2cccc3C)C)c4ccc(c(c4)Cl)Cl C40003816
CCOc1cc(cc(c1OCc2ccccc2F)Br)[C@H]3C4=C(CCCC4=O)Nc5n3nnn5 C40917302
CN(Cc1ccc(cc1)n2cccn2)C(=O)c3cc4n(n3)[C@@H](C[C@H](N4)c5ccc(cc5)Cl)C(F)(F)F C01069574
[H]/N=C\1/C(=C/c2ccc(cc2)OCCOc3ccc(c(c3)C)Cl)/C(=O)N=C4N1N=C(S4)c5cccnc5 C09455022
Cc1ccc2cc(c(=O)[nH]c2c1)[C@@H](c3nnnn3C(C)(C)C)N(Cc4ccccc4Cl)Cc5ccco5 C57608289
Cc1ccc2cc(c(=O)[nH]c2c1C)[C@@H](c3nnnn3C(C)C)N(Cc4ccc(cc4)Cl)Cc5ccco5 C13503394
Cc1cccc(c1)n2c(cc(c2C)/C=N/NC(=O)CN(c3cccc(c3)Br)S(=O)(=O)C)C C58915506
Cc1ccc(cc1)NC(=O)CSc2nnc(n2C)[C@H]3CCCN3C(=O)c4ccc(cc4)Br C59180593
CC[C@@H](C(=O)Nc1ccc2c(c1)sc(n2)SCC(=O)N3CCc4c3cccc4)Sc5nccn5C C59854041
[H]/N=C\1/C(=C\c2cn(c3c2cccc3)CCOc4ccccc4[C@@H](C)CC)/C(=O)N=C5N1N=C(S5)CCC C09309848
c1ccc(cc1)[C@@H]2[C@H]3[C@@H](C(=O)N(C3=O)CCNc4c(cc(cn4)C(F)(F)F)Cl)ON2c5ccccc5 C36380247
Cc1cc(ccc1NC(=O)[C@@H]2CCCN(C2)S(=O)(=O)c3cc(sc3C)c4nc(on4)C5CCC5)F C35556287
C[C@@H]1CC[C@@]2([C@@H](C[C@@H]([C@@H](O2)[C@@H](C)C(=O)c3ccc[nH]3)C)C)O[C@@H]1Cc4nc5c(o4)ccc(c5C(=O)[O-])NC C03871339
C[C@@H]1CC[C@]2([C@@H](C[C@H]([C@H](O2)[C@H](C)C(=O)c3ccc[nH]3)C)C)O[C@@H]1Cc4nc5c(o4)ccc(c5C(=O)[O-])NC C03995369
CCN(CC)c1ccc(cc1)[C@H]2[C@H]3C(=Nc4ccccc4N2C(=O)CCC(=O)[O-])C[C@@H](CC3=O)c5ccc(cc5)F C01269758
Cc1ccc(cc1)[C@H]2C=C(NN2C(=O)CCC(=O)[O-])c3c(c4cc(ccc4[nH]c3=O)Br)c5ccccc5 C01835651
CC1=NC2=C([C@H](C1C(=O)OC3CCCC3)c4cc(c(c(c4)OC)[O-])[N+](=O)[O-])C(=O)C[C@@H](C2)c5cccs5 C08846394
CN(C)c1ccc(cc1)[C@@H]2[C@H]3C(=Nc4ccccc4N2C(=O)CCC(=O)[O-])C[C@@H](CC3=O)c5ccc(cc5)F C08969234
C[C@]12CC/C(=N/OCC(=O)N[C@@H](c3ccccc3)C(=O)[O-])/C=C1CC[C@H]4[C@@H]2CC[C@]5([C@@H]4CC[C@@]5(C#C)O)C C12658425
CC(C)(C)c1ccc(cc1)[C@H]2CC3=Nc4ccccc4N([C@@H](C3C(=O)C2)c5ccncc5)C(=O)CCC(=O)[O-] C09313391
CC1=C([C@@H](C2=C(N1)C[C@H](CC2=O)c3cccs3)c4cc(c(c(c4)OC)[O-])[N+](=O)[O-])C(=O)OC5CCCC5 C19848115
Cc1cc(c2c(c1)sc(n2)N3[C@@H](C(=C(C3=O)[O-])C(=O)c4ccc(cc4)F)c5ccc(c(c5)OC)OC)C C09044576
C/C(=N\NC(=O)CC12CC3CC(C1)CC(C3)C2)/c4cc5c(cc4NC(=O)[C@@H]6CCCC[C@@H]6C(=O)[O-])OCO5 C20158063
CCCOc1ccc(cc1OCC)[C@H]2C(=C(C(=O)N2Cc3ccccc3)[O-])C(=O)c4ccc5c(c4)C[C@@H](O5)C C09312106
CCCOc1ccc(cc1OCC)[C@H]2C(=C(C(=O)N2Cc3ccccc3)[O-])C(=O)c4ccc5c(c4)C[C@H](O5)C C09312108
c1ccc2c(c1)c(cn2CCCOc3ccccc3Cl)/C=C/4\C(=NC(=O)N(C4=O)c5ccc(cc5)F)[O-] C08744296
CCOC(=O)c1c(nc(s1)N2[C@H](C(=C(C2=O)[O-])C(=O)c3ccc(c(c3)F)C)c4ccc(cc4)Cl)C C16730283
CCOC(=O)c1c(nc(s1)N2[C@H](C(=C(C2=O)[O-])C(=O)c3ccc(cc3)Cl)c4ccc(cc4)Cl)C C01464738
CCOc1ccc(cc1OC)[C@@H]2C(=C(C(=O)N2c3nc4ccc(cc4s3)Cl)[O-])C(=O)c5ccccc5 C34918950
CCOc1cc(ccc1O)[C@H]2C(=C(C(=O)N2c3nc4ccc(cc4s3)F)[O-])C(=O)c5cc(ccc5C)C C34954413
Cc1c(sc(n1)N2[C@@H](C(=C(C2=O)[O-])C(=O)/C=C/c3ccccc3)c4ccc(cc4)Cl)C(=O)OCC=C C35420652
Cc1ccccc1Cc2c(c(n(n2)c3cccc(c3C)C)[O-])/C=C\4/C(=O)N(C(=O)N4)Cc5ccccc5C#N C35456386
CCCOc1ccccc1[C@H]2C(=C(C(=O)N2c3nc4ccc(cc4s3)C)[O-])C(=O)c5c(nc(s5)C)C C35566472
CC1=C([C@H](N2C(=CSC2=N1)/C=C(/N3CCN(CC3)C(=O)C)\[O-])c4ccc(cc4)Cl)C(=O)OC(C)(C)C C36061365
c1ccc2c(c1)NC3=C([C@H](N2C(=O)CCC(=O)[O-])c4ccc(o4)[N+](=O)[O-])C(=O)C[C@H](C3)c5ccc(cc5)F C00893659
[H]/N=C/1\N=C(/C(=N\Nc2cccc(c2)S(=O)(=O)[N-]c3ccc(cc3)Br)/S1)c4ccccc4 C13134472
CCOc1cc(ccc1O)[C@H]2C(=C(C(=O)N2c3nc4c(cc(cc4s3)C)C)[O-])C(=O)c5ccc(cc5)F C38187333
CCCc1nnc(s1)/N=C(/C(=C/c2cn(nc2c3ccc(cc3)SCCC)c4ccccc4)/C#N)\[O-] C39997871
CCCSc1ccc(cc1)c2c(cn(n2)c3ccccc3)/C=C(\C#N)/C(=N/c4nnc(s4)C(C)C)/[O-] C39997909
CCSc1nnc(s1)N2[C@@H](C(=C(C2=O)[O-])C(=O)c3ccc(cc3)Cl)c4cccc(c4)OCC=C C39999886
CCSc1nnc(s1)N2[C@@H](C(=C(C2=O)[O-])C(=O)c3ccc4c(c3)C[C@@H](O4)C)c5ccc(cc5)Cl C40000328
CCSc1nnc(s1)N2[C@@H](C(=C(C2=O)[O-])C(=O)c3ccc4c(c3)C[C@H](O4)C)c5ccc(cc5)Cl C40000330
CCSc1nnc(s1)N2[C@H](C(=C(C2=O)[O-])C(=O)c3ccc4c(c3)C[C@H](O4)C)c5ccc(cc5)Cl C40000331
CCSc1nnc(s1)N2[C@@H](C(=C(C2=O)[O-])C(=O)c3ccc4c(c3)C[C@@H](O4)C)c5cccc(c5)Cl C40000368
CCSc1nnc(s1)N2[C@@H](C(=C(C2=O)[O-])C(=O)c3ccc4c(c3)C[C@H](O4)C)c5cccc(c5)Cl C40000370
COc1cccc(c1C2=NCc3cnc(nc3-c4c2cc(cc4)Cl)Nc5ccc(c(c5)OC)C(=O)[O-])F C40939534
CCCc1cc(cc(c1CCC)CCC)C(=O)N2C[N-]S(=O)(=O)c3c2cc(c(c3)S(=O)(=O)N)Cl C58901910
c1ccc(cc1)CN2C(=O)/C(=C\c3cn(c4c3cccc4)CCCOc5ccccc5Cl)/C(=NC2=O)[O-] C59087175
CCO/C(=C/1\C(=O)/C(=C/c2ccc(cc2)OCC(=O)OC)/S\C1=N/c3ccc(cc3)Br)/[O-] C59105518
CCOC(=O)c1c2c(sc1n3c(cc(c3C)/C=C/4\C(=NC(=O)N(C4=O)C5CCCCC5)[O-])C)CCCC2 C33352784
COc1cc(cc(c1OCc2ccccc2Cl)Cl)/C=C/3\C(=NC(=O)N(C3=O)c4ccc(cc4)F)[O-] C59135215
COc1cc(cc(c1OCc2ccc(cc2)Cl)Cl)/C=C/3\C(=NC(=O)N(C3=O)c4ccc(cc4)F)[O-] C59135216
COc1cc(cc(c1OCc2ccccc2Cl)CC=C)/C=C/3\C(=NC(=O)N(C3=O)c4ccc(cc4)F)[O-] C59135575
CCOc1cc(cc(c1OCc2ccccc2F)CC=C)/C=C/3\C(=NC(=O)N(C3=O)c4ccc(cc4)F)[O-] C59135606
CCOC(=O)C1=C(n2c(=O)/c(=C\c3ccccc3)/sc2=C([C@H]1c4ccccc4)/C(=N/c5ccccc5)/[O-])N C59293318
CCO/C(=C/1\C(=O)/C(=C\c2cc(n(c2C)c3ccc(cc3)N(C)C)C)/S\C1=N/c4ccc(cc4)OC)/[O-] C59364592
Cn1c(nnc1Sc2ccc(cc2[N+](=O)[O-])/C=C\3/C(=O)NC(=O)N=C3[O-])Cc4cccc5c4cccc5 C59422467
CCO/C(=C/1\C(=O)/C(=C/c2cc(n(c2C)c3ccc4c(c3)OCO4)C)/S\C1=N/c5ccc(cc5)OC)/[O-] C59437100
Cc1cc(c(n1c2ccc(cc2)C(C)(C)C)C)/C=C\3/C(=NC(=S)N(C3=O)c4ccc(cc4OC)OC)[O-] C59594683
Cc1cccc(c1)Cn2c(c(c3c2cccc3)/C=C\4/C(=NC(=S)N(C4=O)c5ccc(cc5OC)OC)[O-])C C59595802
CCOc1cc(c(cc1OCC#N)Br)/C=C/2\C(=O)N(/C(=N\c3cccc(c3)C(=O)[O-])/S2)C C59599708
c1ccc2c(c1)c(cn2CCCOc3ccccc3Cl)/C=C/4\C(=O)N=C(N(C4=O)c5ccc(cc5)F)[O-] C08744296
Cc1ccc(cc1)[C@H]2[C@@H]3C(=Nc4ccccc4N2C(=O)CCC(=O)[O-])C[C@@H](CC3=O)c5cccc(c5)[N+](=O)[O-] C04647406
CCOc1cc(cc(c1OC)Cl)C2C3=C(CC(CC3=O)(C)C)N(C4=C2C(=O)CC(C4)(C)C)CC(=O)[O-] C00660376
c1ccc(cc1)c2c3cc(ccc3[nH]c(=O)c2C4=C[C@@H](N(N4)C(=O)CCC(=O)[O-])c5ccc(cc5)[N+](=O)[O-])Br C01828691
CN(C)c1ccc(cc1)[C@H]2[C@@H]3C(=Nc4ccccc4N2C(=O)CCC(=O)[O-])C[C@H](CC3=O)c5ccc(cc5)F C08969232
Cc1ccc(cc1)[C@@H]2[C@H]3C(=Nc4ccccc4N2C(=O)CCC(=O)[O-])C[C@@H](CC3=O)c5cccc(c5)[N+](=O)[O-] C09301940
CC(C)(C)c1ccc(cc1)[C@H]2CC3=Nc4ccccc4N([C@H](C3C(=O)C2)c5ccncc5)C(=O)CCC(=O)[O-] C09313389
CC(C)(C)c1ccc(cc1)[C@@H]2CC3=Nc4ccccc4N([C@@H](C3C(=O)C2)c5ccncc5)C(=O)CCC(=O)[O-] C09313392
c1ccc(cc1)c2c3cc(ccc3[nH]c(=O)c2C4=C[C@H](N(N4)C(=O)CCC(=O)[O-])c5ccc(cc5)[N+](=O)[O-])Br C02865590
CCOC(=C(C(=O)C)Sc1c2c(c3c4c(c(nc3s2)N5CCOCC5)COC(C4)(C)C)ncn1)[O-] C20358140
c1cc(cc(c1)[N+](=O)[O-])[C@@H]2C(=C(C(=O)N2c3ccc(cc3)S(=O)(=O)N)[O-])C(=O)c4ccc(cc4)Cl C09242812
Cc1cccc(c1)N2C(=O)/C(=C\c3cc(c(c(c3)I)OCC=C)OC)/C(=NC2=O)[O-] C22135469
Cc1cc(no1)[N-]S(=O)(=O)c2ccc(cc2)NC(=O)C34C[C@H]5C[C@@H](C3)CC(C5)(C4)n6cnc(n6)Cl C12649616
Cc1c(n2ccccc2n1)C(=O)C3=C(C(=O)N([C@H]3c4ccc(c(c4)Cl)Cl)CCN5CCOCC5)[O-] C35420029
c1ccc(cc1)CN2C(=O)/C(=C/c3c(nn(c3[O-])c4ccc(cc4)[N+](=O)[O-])c5ccc(cc5)Cl)/NC2=O C35455541
c1ccc(cc1)c2c(c(n(n2)c3ccc(cc3)[N+](=O)[O-])[O-])/C=C\4/C(=O)N(C(=O)N4)Cc5ccccc5Cl C35456282
Cc1cccn2c1nc(c2C)C(=O)C3=C(C(=O)N([C@@H]3c4ccc(cc4)O)c5nc(c(s5)C(=O)OC)C)[O-] C35483607
Cc1cccn2c1nc(c2C)C(=O)C3=C(C(=O)N([C@@H]3c4ccccc4F)c5nc(c(s5)C(=O)OC)C)[O-] C35483615
CCc1ccc(cc1)[C@@H]2C(=C(C(=O)N2c3nc(c(s3)C(=O)C)C)[O-])C(=O)c4c(n5cccc(c5n4)C)C C35483769
CCc1ccc(cc1)[C@H]2C(=C(C(=O)N2c3nc(c(s3)C(=O)C)C)[O-])C(=O)c4c(n5cccc(c5n4)C)C C35483770
Cc1cccn2c1nc(c2C)C(=O)C3=C(C(=O)N([C@@H]3c4cccc(c4)OC)c5nc(c(s5)C(=O)C)C)[O-] C35483776
Cc1c(sc(n1)C)C(=O)C2=C(C(=O)N([C@@H]2c3cccc4c3cccc4)c5nc(c(s5)C(=O)OC)C)[O-] C35565797
Cc1c(sc(n1)C)C(=O)C2=C(C(=O)N([C@H]2c3cccc4c3cccc4)c5nc(c(s5)C(=O)OC)C)[O-] C35565798
Cc1ccc2c(c1)sc(n2)N3[C@H](C(=C(C3=O)[O-])C(=O)c4c(nc(s4)C)C)c5cccc(c5OC)OC C35566462
CCN(CC)C(=O)C1=C(N=C2N([C@H]1c3cccc(c3)Cl)C(=CS2)/C=C(/N4CCN(CC4)C(=O)C)\[O-])C C35698324
CC1=C([C@H](N2C(=CSC2=N1)/C=C(/N3CCN(CC3)C(=O)C)\[O-])c4cccc(c4)Cl)C(=O)OC(C)C C35705355
CC1=C([C@@H](N2C(=CSC2=N1)/C=C(/N3CCN(CC3)C(=O)C)\[O-])c4ccc(cc4)Cl)C(=O)OC(C)C C36064892
CC1=C([C@H](N2C(=CSC2=N1)/C=C(/N3CCN(CC3)C(=O)C)\[O-])c4ccc(cc4)Cl)C(=O)OC(C)C C36064893
Cc1c(sc(n1)N2[C@@H](C(=C(C2=O)[O-])C(=O)c3ccc4c(c3)OCCO4)c5ccc(cc5)C(C)C)C(=O)C C09425250
Cc1c(n2ccccc2n1)C(=O)C3=C(C(=O)N([C@@H]3c4ccc(cc4)[N+](=O)[O-])c5nc(c(s5)C(=O)C)C)[O-] C33813928
c1ccc2c(c1)NC3=C([C@H](N2C(=O)CCC(=O)[O-])c4ccc(o4)[N+](=O)[O-])C(=O)C[C@@H](C3)c5ccc(cc5)F C06475034
Cc1c(c(=O)n(c(c1C(=O)CCN2C(=O)/C(=C/c3cccs3)/SC2=S)[O-])C4CCCCC4)C#N C38618450
Cc1ccc(cc1)/C=C\2/C(=O)N(C(=S)S2)CC(=O)c3c(c(c(=O)n(c3[O-])Cc4ccccc4)C#N)C C38619867
Cc1ccc(cc1)CSc2nnc(s2)N3[C@H](C(=C(C3=O)[O-])C(=O)c4ccc(cc4)C)c5ccncc5 C39835208
CCSc1nnc(s1)N2[C@@H](C(=C(C2=O)[O-])C(=O)c3ccc4c(c3)OCCO4)c5ccc(cc5)Cl C40000394
CCSc1nnc(s1)N2[C@H](C(=C(C2=O)[O-])C(=O)c3ccc4c(c3)OCCO4)c5ccc(cc5)Cl C40000395
CCSc1nnc(s1)N2[C@@H](C(=C(C2=O)[O-])C(=O)c3ccc4c(c3)OCCO4)c5cccc(c5)Cl C40000412
CCSc1nnc(s1)N2[C@H](C(=C(C2=O)[O-])C(=O)c3ccc4c(c3)OCCO4)c5cccc(c5)Cl C40000413
Cc1ccc(cc1)[C@H]2C(=C(C(=O)N2c3nc(c(s3)C(=O)OC)C)[O-])C(=O)c4c(nc5n4cccc5C)C C40003248
Cc1cccn2c1nc(c2C(=O)C3=C(C(=O)N([C@H]3c4ccc(cc4)O)c5nc(c(s5)C(=O)OC)C)[O-])C C40003252
CCc1ccc(cc1)[C@H]2C(=C(C(=O)N2c3nc(c(s3)C(=O)C)C)[O-])C(=O)c4c(nc5n4cccc5C)C C40003346
C[C@@]12CC/C(=N/OCC(=O)N[C@H](c3ccccc3)C(=O)[O-])/C=C1CC[C@@H]4[C@@H]2CC[C@@]5([C@@H]4CC[C@]5(C#C)O)C C43736725
CC(C)(C)c1ccc(cc1)[C@@H]2CC(=C(C(=O)C2)/C=N/CCN3CCN(CC3)[C@H]4c5ccccc5C(=O)O4)[O-] C22945511
CCO/C(=C/1\C(=O)/C(=C/c2cc(ccc2OCC#N)Br)/S\C1=N/c3ccc(cc3)OC)/[O-] C59366056
CCO/C(=C/1\C(=O)/C(=C/c2ccc(c(c2)Br)OCC#N)/S\C1=N/c3ccc(cc3)OC)/[O-] C59437103
Cc1ccnc(n1)[N-]S(=O)(=O)c2ccc(cc2)N/C(=C\3/C(=NN(C3=O)c4nc5ccccc5s4)C)/C C20286492
COc1ccc(c(c1)OC)N2C(=O)/C(=C/c3ccc(o3)c4ccc(cc4Cl)[N+](=O)[O-])/C(=NC2=S)[O-] C59594419
COc1ccc(c(c1)OC)N2C(=O)/C(=C/c3ccc(o3)c4cc(ccc4Cl)[N+](=O)[O-])/C(=NC2=S)[O-] C59595959
Cc1cc(c(n1c2ccc(c(c2)[N+](=O)[O-])N3CCCC3)C)/C=C/4\C(=NC(=O)N(C4=O)Cc5cccs5)[O-] C09543177
Cc1cc(c(n1c2ccc(c(c2)[N+](=O)[O-])N3CCCC3)C)/C=C/4\C(=O)N=C(N(C4=O)Cc5cccs5)[O-] C09543177
CC(C)c1ccc(cc1)N2C(=O)/C(=C\c3ccc(c(c3)CN4C(=O)c5ccccc5C4=O)OC)/C(=O)N=C2[O-] C13775560
CCC(C)(C)n1c(nnn1)[C@H](c2cc3cc4c(cc3[nH]c2=O)OCO4)[NH+]5CCN(CC5)c6ccccc6 C06077776
CC[NH+](Cc1ccccc1)[C@@H](c2cc3ccc(cc3[nH]c2=O)OC)c4nnnn4Cc5ccc(cc5)F C06193671
CC[NH+](Cc1ccccc1)[C@H](c2cc3cc4c(cc3[nH]c2=O)OCO4)c5nnnn5Cc6ccc(cc6)F C06193767
CCOC(=O)C1CC[NH+](CC1)[C@@H](c2cc3cc4c(cc3[nH]c2=O)OCO4)c5nnnn5C6CCCCC6 C06194676
CCOc1ccc2c(c1)cc(c(=O)[nH]2)[C@H](c3nnnn3Cc4ccc(cc4)F)[NH+]5CCc6ccccc6C5 C06197018
COCCn1c(nnn1)[C@@H](c2cc3cc4c(cc3[nH]c2=O)OCO4)[NH+]5CCC(=CC5)c6ccc(cc6)F C06239122
CCOc1ccc(cc1OCC)CCNC(=O)[C@H](C#N)c2c(nc3ccccc3n2)N4CC[NH+](CC4)C C08836093
CC1(Cc2c(c([nH+]c3c2c4c(s3)c(ncn4)N(CCO)Cc5ccccc5)N6CCOCC6)CO1)C C09380368
CC[C@H]1CCCC[NH+]1CCCNC(=O)c2c(c3c(s2)ncn(c3=O)CC(=O)N4CCCC[C@@H]4C)C C10013299
C[NH+](CCC(=O)NC[C@@H]1Cc2cc(cc(c2O1)F)c3cc4ccccc4nc3)[C@@H]5CCS(=O)(=O)C5 C12156693
Cc1cc(c2cc(c(=O)[nH]c2c1)[C@@H](c3nnnn3C[C@H]4CCCO4)[NH+]5CCN(CC5)c6ccccc6)C C06193626
Cc1ccc2c(c1)cc(c(=O)[nH]2)C[NH+](Cc3ccc(cc3)F)Cc4nnnn4Cc5ccc(cc5)OC C12717298
Cc1cc2cc(c(=O)[nH]c2cc1C)[C@@H](c3nnnn3Cc4ccco4)[NH+]5CCN(CC5)c6ccccc6F C13023067
Cc1cc(c2c(c1)cc(c(=O)[nH]2)[C@@H](c3nnnn3C(C)(C)C)[NH+](Cc4ccccc4)Cc5cccnc5)C C06177886
Cc1cc2cc(c(=O)[nH]c2cc1C)[C@@H](c3nnnn3C[C@@H]4CCCO4)[NH+]5CCN(CC5)c6ccccc6 C06194851
Cc1ccc(c(c1)N2CC[NH+](CC2)[C@@H](c3cc4c(ccc(c4[nH]c3=O)C)C)c5nnnn5CCOC)C C06195647
Cc1ccc2c(c1)cc(c(=O)[nH]2)[C@H](c3nnnn3C4CCCC4)[NH+](Cc5ccccc5)Cc6cccnc6 C06281796
Cc1ccc2cc(c(=O)[nH]c2c1)[C@H](c3nnnn3C4CCCC4)[NH+](Cc5ccccc5)Cc6cccnc6 C06282233
CC[C@@H](c1nnnn1C[C@@H]2CCCO2)[NH+](Cc3ccc(cc3)OC)Cc4cc5ccc(cc5[nH]c4=O)C C13063847
CC[C@H](c1nnnn1C[C@@H]2CCCO2)[NH+](Cc3ccc(cc3)C)Cc4cc5cc(ccc5[nH]c4=O)OC C13064142
CC[C@H](c1nnnn1Cc2ccco2)[NH+](Cc3ccc(cc3)C)Cc4cc5ccc(cc5[nH]c4=O)OC C13064317
c1ccc(c(c1)C[NH+](Cc2cc3cc4c(cc3[nH]c2=O)OCO4)Cc5nnnn5C6CCCCC6)Cl C13065438
Cc1ccc2c(c1)cc(c(=O)[nH]2)[C@H](c3nnnn3C4CCCCC4)[NH+](Cc5ccco5)C[C@@H]6CCCO6 C06409089
Cc1ccc2cc(c(=O)[nH]c2c1)[C@@H](c3nnnn3C4CCCC4)[NH+](Cc5cccs5)C[C@@H]6CCCO6 C06409825
Cc1ccc2c(c1)cc(c(=O)[nH]2)[C@@H](c3nnnn3C4CCCC4)[NH+](Cc5cccs5)C[C@@H]6CCCO6 C06408592
C[NH+](C)CCNS(=O)(=O)c1c(c2c(s1)CN(CC2)C/C(=C/c3ccccc3)/Cl)C(=O)OC C14997543
CC[NH+](CC(=O)Nc1ccc2c(c1)OCCO2)CC(=O)N3CCc4c(ccs4)[C@@H]3c5cccs5 C22059841
C[C@@H](c1nnc2n1CCN(CC2)Cc3ccc(o3)c4ccccc4Cl)NC(=O)C5CC[NH+](CC5)C C23129993
CCC[NH+]1CCN(CC1)CCCN2C(=O)c3cc4c(n3C[C@@]2(C)C(=O)NC5CCC(CC5)C)cco4 C33031510
Cc1c(c(n(n1)c2ccccc2)Oc3ccc(cc3F)F)C[NH+](C[C@@H](CN4CCOCC4)O)C5CC5 C35777812
CCc1ccccc1N2CCN(CC2)C(=O)c3coc(n3)C[NH+]4CCN(CC4)C[C@H](COC(C)C)O C35840336
Cc1cccc(c1)n2c(cc(n2)c3c(nc4n(c3=O)c(cs4)CC(=O)NCC[NH+]5CCCCC5)C)C C35911865
CC[NH+]1CCC[C@H]1CNC(=O)[C@@H]2c3cc(c(cc3C(=O)N([C@@H]2c4ccc(cc4)SC)C)OC)OC C36067461
CC[C@@H](c1nnnn1C[C@H]2CCCO2)[NH+](Cc3ccc(cc3)C)Cc4cc5cc(ccc5[nH]c4=O)OC C33936999
Cn1c2c(c(n1)c3ccccc3)[C@@H](SCC(=O)N2CC(=O)NCC[NH+](C)C)c4ccc(cc4F)F C37425590
CCc1ccccc1N2CCN(CC2)C(=O)c3coc(n3)C[NH+]4CCN(CC4)C[C@H](c5ccccc5)O C34677785
c1cc(cc(c1)N2C(=O)CCC2=O)C(=O)NCC[NH+]3CCN(CC3)c4nc5c(s4)cccc5Cl C38775114
CCN1C[C@@H](C(=O)c2c1cc(c(c2)F)N3CC[NH+](CC3)C)C(=O)Nc4nc(cs4)CC(=O)OCC C39029573
CCOC(=O)[C@H](CC(C)C)N1CC[C@]2(C1=O)CCC[NH+]2CC(=O)Nc3cc4c(cc3C(=O)C)OCO4 C39266333
c1ccc2=[NH+]CC(=c2c1)C3=NN[C@@H](N3C4CC4)SCC(=O)N([C@@H]5CCS(=O)(=O)C5)C6CCCC6 C39942478
c1ccc2=[NH+]CC(=c2c1)C3=NN[C@H](N3C4CC4)SCC(=O)N([C@@H]5CCS(=O)(=O)C5)C6CCCC6 C39942479
c1ccc2=[NH+]CC(=c2c1)C3=NN[C@H](N3C4CC4)SCC(=O)N([C@H]5CCS(=O)(=O)C5)C6CCCC6 C39942481
COc1cc(ccc1OC[C@H](C[NH+](Cc2ccc(o2)Br)[C@@H]3CCS(=O)(=O)C3)O)C=O C40320148
C[NH+](C)[C@H](CNC(=O)c1c2c(n(n1)[C@@H]3CCS(=O)(=O)C3)CCCC2)c4ccc(cc4)C(F)(F)F C40988952
Cc1cc(cc(c1)OCCOc2c(cc(cc2Cl)/C=C\3/C(=[NH2+])N4C(=NC3=O)SC(=N4)C)OC)C C49576912
CC1=CC2=NC(=O)/C(=C\c3ccc(c(c3)Br)OCCOc4ccc(cc4)OC)/C(=[NH2+])N2O1 C20236827
Cc1ccccc1OCC2=NN3C(=[NH2+])/C(=C\c4ccc(o4)c5cc(ccc5C)[N+](=O)[O-])/C(=O)N=C3S2 C20238845
CCOc1ccc(c(c1)[N+](=O)[O-])c2ccc(o2)/C=C\3/C(=[NH2+])N4C(=NC3=O)SN=C4SCC(C)C C20238945
Cc1cc(ccc1Cl)OCCCn2cccc2/C=C/3\C(=[NH2+])N4C(=NC3=O)SC(=N4)N5CCCC5 C32980972
Cc1cc(ccc1Cl)OCCn2cccc2/C=C/3\C(=[NH2+])N4C(=NC3=O)SC(=N4)N5CCCCC5 C20356582
C[C@H]1CC[C@H]([C@H](C1)O[C@@](C)(C(C)C)C(=O)N[C@@H]2[C@H]3N(C2=O)[C@@H](C(S3)(C)C)C(=O)[O-])C(C)C C12296201
c1ccc2c(c1)cccc2Cn3cc(c4c3cccc4)/C=C(\C#N)/C(=O)Nc5ccccc5C(=O)[O-] C02775483
c1ccc2cc(c(cc2c1)C(=O)[O-])NC(=O)CSc3nnc(o3)c4ccccc4Br C13245853
CCOc1cc(ccc1OCC(=O)N2C[C@@]3(C[C@H]2CC(C3)(C)C)C)/C=N/Nc4ccc(cc4)C(=O)[O-] C13263873
COc1cc(cc(c1OC(F)F)OC)/C=N/Nc2c(c(nc(c2Cl)Cl)C(=O)[O-])Cl C13264385
Cc1cccc(c1n2c(cnc2SCc3[nH]c(=O)c4ccc(cc4n3)C(=O)[O-])c5ccccc5)C C13267327
C[C@@H]1CCC[C@H](N1C(=O)COc2ccc(cc2OC)/C=N/Nc3ccc(c(c3)C(=O)[O-])Cl)C C13343351
Cc1ccc(cc1)NC(=O)COc2ccc(cc2Br)/C=C(\C#N)/c3ccc(cc3)C(=O)[O-] C15013844
COc1ccc(cc1NC(=O)[C@H]2[C@@H](C=C[C@H]([C@@H]2C(=O)[O-])c3ccccc3)c4ccccc4)[N+](=O)[O-] C16184054
Cc1c(sc(n1)NC(=O)c2cc3c(s2)CC[C@H](C3)C(C)(C)C)c4nnc(n4CC=C)[S-] C22972622
c1ccc(c(c1)/C=N\Nc2cnnc(c2Br)[O-])OCc3ccc(cc3)Br C31783737
Cc1c(sc(n1)c2ccccc2)c3cc(nc(n3)SCC(=O)Nc4ccc(cc4)Cl)[O-] C33170091
COc1ccc(cc1NC(=O)[C@H]2[C@@H](C=C[C@@H]([C@@H]2C(=O)[O-])c3ccccc3)c4ccccc4)[N+](=O)[O-] C35023491
CC(C)(C)c1cc(cc(c1O)C(C)(C)C)[C@@H]2C(=C(C(=O)N2C[C@@H]3CCCO3)[O-])C(=O)c4ccccc4 C35297438
CCOC(=O)C1=C(N=C2N([C@@H]1c3ccccc3Cl)C(=CS2)/C=C(/NC4CC4)\[O-])c5ccccc5 C35692854
CCOC(=O)C1=C(N=C2N([C@@H]1c3cccc(c3)F)C(=CS2)/C=C(/Nc4ccc(cc4)F)\[O-])C C35694508
CC1=C([C@H](N2C(=CSC2=N1)/C=C(/NC(C)C)\[O-])c3ccc(cc3)C(C)C)C(=O)OCCOC C35696433
CC1=C([C@H](N2C(=CSC2=N1)/C=C(/Nc3ccc(cc3)F)\[O-])c4ccc(cc4)F)C(=O)OC(C)C C35701921
CC1=C([C@@H](N2C(=CSC2=N1)/C=C(/Nc3ccccc3F)\[O-])c4cccc(c4)Cl)C(=O)OC C35970285
CCN/C(=C/C1=CSC2=NC(=C([C@@H](N12)c3ccccc3Cl)C(=O)OCC)c4ccccc4)/[O-] C36049943
CCOC(=O)C1=C(N=C2N([C@@H]1c3ccccc3C)C(=CS2)/C=C(/NC(C)C)\[O-])c4ccccc4 C36050013
CC[C@@H](C)N/C(=C/C1=CSC2=NC(=C([C@@H](N12)c3ccccc3Cl)C(=O)N(CC)CC)C)/[O-] C36050278
CCC1=C([C@@H](N2C(=CSC2=N1)/C=C(/NCc3ccco3)\[O-])c4ccc(cc4)Cl)C(=O)OC C36052889
CC1=C([C@H](N2C(=CSC2=N1)/C=C(/NCC(C)C)\[O-])c3ccccc3OC)C(=O)OC(C)(C)C C36061415
CC[C@@H](C)N/C(=C/C1=CSC2=NC(=C([C@@H](N12)c3ccccc3OC)C(=O)OC(C)(C)C)C)/[O-] C36061424
CCC1=C([C@H](N2C(=CSC2=N1)/C=C(/NCc3ccco3)\[O-])c4ccc(cc4)C(C)C)C(=O)OC C36063284
CC1=C([C@@H](N2C(=CSC2=N1)/C=C(/NCc3ccco3)\[O-])c4ccccc4F)C(=O)OC(C)C C36064998
C/C=C/[C@H](C(=O)NC1CCCCC1)N(c2ccccc2Cl)C(=O)c3cc(ccc3[O-])[N+](=O)[O-] C36544687
Cc1ccccc1[C@@H](C(=O)NC(C)(C)CC(C)(C)C)N(C(=O)c2cc(ccc2[O-])[N+](=O)[O-])C(C)(C)C C36585842
CCOc1cc(ccc1OC(=O)c2ccc(cc2)C)/C=C(\C#N)/C(=O)Nc3ccccc3C(=O)[O-] C13122327
CCOc1cccc(c1)C(=O)C2=C(C(=O)N([C@@H]2c3cc(c(c(c3)C(C)(C)C)O)C(C)(C)C)CC=C)[O-] C40029329
CCCN1[C@@H](c2c([nH]nc2C1=O)c3cc(ccc3[O-])Cl)c4ccc(c(c4)OCC)OCCC C39898395
CC(C)OCCCN1[C@H](c2c([nH]nc2C1=O)c3cc(ccc3[O-])Cl)c4ccc(cc4)C(C)(C)C C39899292
Cn1c2ccccc2c(c1Cl)C[C@H](C(=O)[O-])NC(=O)OCC3c4ccccc4-c5c3cccc5 C44320950
c1ccc(c(c1)C[C@@H](C(=O)[O-])NC(=O)OCC2c3ccccc3-c4c2cccc4)OC5CCCC5 C44324953
c1ccc(c(c1)C[C@H](C(=O)[O-])NC(=O)OCC2c3ccccc3-c4c2cccc4)OC5CCCC5 C44324957
COc1ccc(cc1NC(=O)[C@@H]2[C@@H](C=C[C@H]([C@H]2C(=O)[O-])c3ccccc3)c4ccccc4)[N+](=O)[O-] C01156833
CCn1c(c(c(n1)C)CC[N-]/C(=N/C(=O)c2ccc(c(c2)F)C)/Nc3cccc(c3C)Cl)C C32973215
CCn1c(c(c(n1)C)CC[N-]/C(=N/C(=O)c2ccc(c(c2)F)C)/Nc3ccc(cc3C)Cl)C C32973483
CCOc1ccc(cc1)/N=C\2/C(=C(/C(=C/c3cc(c(c(c3)Cl)O)OC)/S2)[O-])C(=O)OCC C59105378
c1ccc(cc1)/N=C\2/N(C(=O)/C(=C/c3ccc(cc3)OCC(=O)[O-])/S2)CCc4c[nH]c5c4cccc5 C35201162
CCc1ccc(cc1)/N=C\2/C(=C(/C(=C/c3cc(c(c(c3)Cl)O)OCC)/S2)[O-])C(=O)OCC C59437082
Cc1cc(nc(n1)/N=C(\N/C(=N/c2ccccc2Cl)/[S-])/N3CCC(CC3)Cc4ccccc4)C C14160042
CCc1cc(cc(c1)OCC(=O)N/N=C/c2cc(n(c2C)c3ccc(c(c3)Cl)C(=O)[O-])C)C C59678506
CCCO/C(=C\1/[C@@H](C2=C(C[C@@H](CC2=O)c3ccccc3)N=C1C)c4cc(c(c(c4)Cl)O)OC)/[O-] C02775841
CCCO/C(=C\1/[C@@H](C2=C(C[C@H](CC2=O)c3ccccc3)N=C1C)c4cc(c(c(c4)Cl)O)OC)/[O-] C02775843
CC[C@@H](C(=O)Nc1ccc(cc1)C(C)C)Sc2ncc(c(n2)[O-])S(=O)(=O)c3ccc(cc3C)C C64579521
CCCOc1c(cccc1OC)[C@@H]2CC(=O)Nc3c2sc(c3c4ccc(cc4)Cl)C(=O)[O-] C64795532
CCOc1ccc(cc1OCC)[C@@H]2CC(=O)Nc3c2sc(c3c4ccc(cc4)Cl)C(=O)[O-] C64795682
CC(C)c1ccc(cc1)Nc2c(nc3ccccc3n2)[N-]S(=O)(=O)c4cccc5c4nsn5 C02244825
COc1cc(cc(c1OC)S(=O)(=O)Nc2ccccc2Sc3ccccc3)/C=C/C(=O)[O-] C02624783
Cc1ccccc1NC(=O)CN2C(=O)/C(=C\c3ccc(o3)c4cccc(c4C)C(=O)[O-])/SC2=O C09232974
Cc1c(cccc1C(=O)[O-])c2ccc(o2)/C=C/3\C(=O)N(C(=O)S3)CC(=O)Nc4ccc(cc4)F C02169967
Cc1ccccc1n2c(=O)c3ccccc3nc2SCC(=O)N/N=C/c4ccccc4C(=O)[O-] C01278786
Cc1ccc2c(c1)c(c(c(=O)[nH]2)C3=NN([C@@H](C3)c4ccco4)C(=O)CCC(=O)[O-])c5ccccc5 C09489510
CC(=O)NC1=NC(=O)/C(=C\c2cc(ccc2OCc3ccc(cc3)C(=O)[O-])Br)/S1 C09763328
Cc1ccc2c(c1)c(c(c(=O)[nH]2)C3=NN([C@@H](C3)c4ccccc4)C(=O)CCC(=O)[O-])c5ccccc5 C06408045
Cc1c2c(n(n1)c3ccccc3)NC4=C([C@@H]2c5ccc(cc5)OCC(=O)[O-])C(=O)C[C@@H](C4)c6cccs6 C12349733
Cc1ccc(cc1S(=O)(=O)Nc2nc(cs2)c3cc(n(c3C)Cc4ccco4)C)C(=O)[O-] C13029397
C[C@H](Cn1c(=O)c2ccc(cc2nc1SCCOc3ccc(cc3Cl)Cl)C(=O)[O-])O C13051598
c1ccc(cc1)n2c(cnc2SCC(=O)Nc3ccc4c(c3)C(=O)c5ccccc5C4=O)C(=O)[O-] C13089810
Cc1cccc(c1NC(=O)CSc2nc3cc(sc3c(=O)n2CC=C)c4ccccc4)C(=O)[O-] C13244816
Cc1ccc(cc1)n2c(nnc2SCC(=O)Nc3ccc(cc3C(=O)[O-])Cl)N4CCCC4 C13245588
Cc1c2c(=O)[nH]c(nc2sc1C(=O)[O-])CSc3nnc(n3Cc4ccccc4)c5cccs5 C13254353
CC[C@H](C)c1ccccc1NC(=O)CSc2nnc(n2[C@H](C(C)C)C(=O)[O-])c3cccs3 C13271327
Cc1cc(c(c(c1)Cl)NC(=O)CSc2nnc(n2[C@H](C(C)C)C(=O)[O-])c3cccs3)C C13271595
Cc1c(cccc1Cl)NC(=O)[C@H](C)Sc2nnc(n2[C@H](C(C)C)C(=O)[O-])c3cccs3 C13272165
C[C@@H]1CCc2c(sc3c2c(=O)n(c(n3)SCC(=O)Nc4ccccc4C(=O)[O-])CC=C)C1 C13354030
c1ccc(c(c1)C(=O)[O-])NC(=O)CSc2nc3c(c(cs3)C4CC4)c(=O)n2C5CCCCC5 C13354436
Cc1cccc(c1)n2c(=O)c3ccccc3nc2SCC(=O)Nc4ccc(cc4)/C=C/C(=O)[O-] C13394853
c1ccc(cc1)c2cnc(n2C[C@H]3CCCO3)SCC(=O)Nc4ccc(cc4C(=O)[O-])Cl C13408819
CC1=C([C@H](C2=C(N1)c3ccccc3C2=O)c4cc(c(c(c4)Cl)OCC(=O)[O-])OC)C(=O)OC C00797860
COc1ccc(cc1CSc2ccccn2)/C=N/n3c(=O)c4c(c5cc(ccc5[nH]4)F)nc3[O-] C13569219
c1cc(cc(c1)[N-]S(=O)(=O)c2ccc(c(c2)Cl)Cl)C(=O)Nc3nnc(s3)C4CC4 C22738699
c1ccc(c(c1)[N-]S(=O)(=O)c2cc(ccc2Cl)NC(=O)c3cc(on3)c4ccco4)Cl C25527117
Cc1cccc(c1C)N2C[C@@H](CC2=O)C(=O)Nc3nc(c(s3)c4nnc(n4CC=C)[S-])C C25575708
Cc1ccc2c(c1)sc(n2)N3[C@H](C(=C(C3=O)[O-])C(=O)c4cccc(c4)OC)c5ccc(c(c5)OC)O C09461044
CCOc1ccc2c(c1)sc(n2)N3[C@@H](C(=C(C3=O)[O-])C(=O)c4ccccc4)c5cccc(c5)O C35520406
CCN(CC)C(=O)C1=C(N=C2N([C@H]1c3ccc(cc3)C)C(=CS2)/C=C(/NC[C@H]4CCCO4)\[O-])C C35698172
CC1=C([C@H](N2C(=CSC2=N1)/C=C(/NC[C@@H]3CCCO3)\[O-])c4ccccc4F)C(=O)OCC=C C35701704
Cc1ccccc1[C@H]2C(=C(N=C3N2C(=CS3)/C=C(/NN4CCOCC4)\[O-])C)C(=O)OC(C)C C35702055
CC1=C([C@@H](N2C(=CSC2=N1)/C=C(/NC[C@H]3CCCO3)\[O-])c4ccccc4Cl)C(=O)N(C)C C35702159
CCOC(=O)C1=C(N=C2N([C@H]1c3ccccc3Cl)C(=CS2)/C=C(/NCc4ccncc4)\[O-])C C36050162
Cc1ccc(cc1)[C@H]2[C@H](C(=NC(=C2C#N)SCC(=O)Nc3ccccc3Cl)[O-])C(=O)OC C12250306
Cc1ccccc1NC(=O)CN2C(=O)/C(=C/c3ccc(o3)c4cccc(c4C)C(=O)[O-])/SC2=O C02169126
c1ccc(c(c1)[C@H]2N=N[C@H](N2C3CCCCC3)SCc4[nH]c(=O)c5ccc(cc5n4)C(=O)[O-])F C39722322
CCN1[C@H](N=N[C@@H]1SCc2[nH]c(=O)c3ccc(cc3n2)C(=O)[O-])c4ccc(cc4Cl)Cl C39722786
CCOC(=O)[C@H]1[C@@H](SC2=C1CCC2)NC(=O)[C@@H](C)Sc3nc(cc(n3)[O-])c4ccccc4 C39724672
CC(C)(C)c1ccc2c(c1)c(co2)CC(=O)Nc3ccc(cc3)S(=O)(=O)[N-]c4nccs4 C39883525
Cc1c(c2ccccc2[nH]1)C(=O)[C@H](C)Sc3nnc(n3[C@H](C(C)C)C(=O)[O-])c4cccs4 C13271833
CCn1c2ccccc2c(c1c3ccccc3)C(=O)CSc4[nH]c(=O)c(c(n4)C)CCC(=O)[O-] C13448323
Cc1c2c(=O)[nH]c(nc2sc1C(=O)[O-])CSc3nnc(n3CC=C)c4ccc(cc4)Cl C13395914
Cc1c(c([nH]c1C(=O)[O-])C)C(=O)/C=C/c2cn(nc2c3ccc4c(c3)OCCO4)c5ccccc5 C13078134
Cc1cc(n(n1)[C@@H](C)C(=O)Nc2ccc(cc2Cl)[N-]S(=O)(=O)c3cc(cc(c3)F)F)C C48355589
CC1=C([C@@H](n2c(nc(n2)SCc3ccccc3Cl)N1)c4ccc(cc4)C(=O)[O-])C(=O)OC C01282890
c1ccc(cc1)n2c(nnn2)/C(=C\Nc3cc(ccc3C(=O)[O-])Cl)/C(=O)c4ccccc4Cl C16523759
CCOc1cc(cc(c1OCC(=O)[O-])CC=C)/C=C(/C#N)\C(=O)Nc2cccc(c2Cl)Cl C59336549
Cc1ccc(cc1)/N=C/2\NC(=O)/C(=C/c3cc(c(cc3Br)OCC(=O)[O-])OC)/S2 C02773851
CCCS(=O)(=O)[N-]c1cccc(c1C)NC(=O)CCc2nc3ccccc3n2c4ccccc4 C60102626
c1ccc(cc1)c2c3cc(ccc3[nH]c(=O)c2C4=NN([C@H](C4)c5ccc(cc5)F)C(=O)CCC(=O)[O-])Cl C13799491
CCOc1cccc(c1)N2C(=O)/C(=C\c3cccn3c4cccc(c4)C(=O)[O-])/C(=O)NC2=S C09263196
CCOc1cccc(c1)N2C(=O)/C(=C/c3cccn3c4cccc(c4)C(=O)[O-])/C(=O)NC2=S C09762569
C[C@@H](C(=O)Nc1ccccc1OC(F)F)Sc2nnc(n2CCC(=O)[O-])c3cccs3 C13017784
Cc1ccc(cc1)c2nnc(n2CCC(=O)[O-])S[C@@H](C)C(=O)N3CC(=O)Nc4c3cccc4 C13018629
C[C@H](Cn1c(=O)c2ccc(cc2nc1SCc3cc(cc4c3OCOC4)Cl)C(=O)[O-])O C13051831
C[C@@H](Cn1c(=O)c2ccc(cc2nc1SCc3cc(cc4c3OCOC4)Cl)C(=O)[O-])O C13051832
Cc1ccc(cc1)c2nnc(n2CCC(=O)[O-])SCC(=O)Nc3ccccc3SCC#N C13197283
Cc1cccc(c1)c2nnc(n2CCC(=O)[O-])SCC(=O)Nc3ccccc3SCC#N C13198780
Cc1cc(ccc1Br)NC(=O)CSc2nc3nc(c(c(n3n2)C)CC(=O)[O-])C C13221652
CCC(C)(C)C1CCC(CC1)NC(=O)CSc2nc3nc(c(c(n3n2)C)CCC(=O)[O-])C C13223460
COc1cc(c(cc1C(=O)[O-])Cl)NC(=O)CSc2nc3c(ccs3)c(=O)n2CC=C C13242173
c1cc(sc1)c2nnc(n2C[C@@H]3CCCO3)SCC(=O)Nc4cc(ccc4C(=O)[O-])F C13242386
CCn1c(nnc1SCC(=O)Nc2c(cccc2C(=O)[O-])C)c3ccc(cc3)N(CC)CC C13244997
CC1=C(Nc2nnnn2[C@H]1c3ccc(c(c3)Br)OC)c4ccc(cc4)OCC(=O)[O-] C13268632
c1ccc(c(c1)C(=O)[O-])n2c(=O)c(c(cn2)NCCc3cc4c(c(c3)Cl)OCCO4)Cl C13279085
c1cc(oc1)c2c(sc(n2)NS(=O)(=O)c3ccc(c(c3)C(=O)[O-])Br)c4ccco4 C13346913
Cc1c(sc2c1c(=O)n(c(n2)SCc3[nH]c(=O)c4ccc(cc4n3)C(=O)[O-])CC(C)C)C C13347238
C[C@H](C(=O)Nc1ccc(cc1Cl)[N+](=O)[O-])Sc2ncc(n2c3ccc(cc3)F)C(=O)[O-] C13354115
CCc1cc2c(s1)nc(n(c2=O)CCCOC)SCC(=O)Nc3ccccc3C(=O)[O-] C13363127
COc1ccc(cc1/C=C/C(=O)Nc2c(cc(c(c2OC)OC)OC)C(=O)[O-])Br C13443927
CC1=C([C@H](C2=C(N1)C[C@H](CC2=O)c3cccs3)c4cc(c(c(c4)OC)[O-])[N+](=O)[O-])C(=O)OC C19943801
CC1=C([C@@H](C2=C(N1)C[C@H](CC2=O)c3cccs3)c4cc(c(c(c4)OC)[O-])[N+](=O)[O-])C(=O)OC C19943806
CCOc1ccc(cc1)c2nnc(n2CC(=O)NCc3cc4c(cc3OCC)C[C@@H](O4)C)[S-] C24646254
Cc1c(c(c(o1)n2cccc2)C#N)C(=O)Nc3cccc(c3)S(=O)(=O)[N-]c4ccccc4Cl C30700301
Cc1ccc(o1)c2nc(c(s2)C(=O)Nc3nc(c(s3)c4nnc(n4CC=C)[S-])C)C C31275710
CCOc1ccc2c(c1)sc(n2)N3[C@H](C(=C(C3=O)[O-])C(=O)c4ccco4)c5cccc(c5)O C33552156
Cc1cccc(c1)N2CCN(C[C@@H]2C)c3c(cc(cn3)NS(=O)(=O)c4cccc(c4)F)C(=O)[O-] C21883377
CCCc1c(c(n(n1)c2ccc(cc2)Cl)[O-])/C=C\3/C(=O)N(C(=O)N3)Cc4ccccc4C#N C35456404
Cn1c2ccccc2c(c1C(=O)[O-])[C@@H](C(=O)[O-])[NH+]3CCN(CC3)c4ccc(cn4)C(F)(F)F C36358810
Cn1c2ccccc2c(c1C(=O)[O-])[C@H](C(=O)[O-])[NH+]3CCN(CC3)c4ccc(cn4)C(F)(F)F C36358811
c1cc(c(c(c1)Cl)Cl)S(=O)(=O)[N-]c2ccc(cc2)S(=O)(=O)Nc3ncccn3 C03358902
Cc1ccc(cc1)S(=O)(=O)[N-]/N=C/C\2=NN(C(=O)/C2=N/Nc3ccccc3)c4ccccc4 C15775077
c1ccc(c(c1)NC(=O)CN2C(=O)/C(=C/c3cccn3c4ccc(cc4)C(=O)[O-])/SC2=O)F C16450319
c1cc(sc1)c2nc(on2)CCCCCNC(=O)Cn3c(nnc3[S-])c4cccs4 C09930192
CC1=C2C(=CC(=O)N=C2S[C@H]1C(=O)[O-])CSc3nnc(s3)Nc4ccccc4OC C39691402
CCc1ccccc1Nc2nnc(s2)SCC3=NC(=O)C4=C([C@H](SC4=N3)C(=O)[O-])C C39693077
Cc1cc(ccc1OCC(C)C)C(=O)C2=C(C(=O)N([C@H]2c3ccc(cc3)C(=O)OC)CCO)[O-] C40093987
COc1ccc(cc1OC)[C@H]2c3c([nH]nc3C(=O)N2Cc4ccco4)c5cc(ccc5[O-])Cl C39898742
Cc1c2c(cc(=O)[nH]c2sc1C(=O)[O-])CSc3nnc(o3)c4cc(cc(c4)OC)OC C13409412
Cc1c2c(cc(=O)[nH]c2sc1C(=O)[O-])CSc3nc4ccccc4c(=O)n3CCCOC C13410613
Cc1c2c(cc(=O)[nH]c2sc1C(=O)[O-])CSc3nnc(n3C4CC4)N5CCC(CC5)C C13408597
COc1ccc(cc1)C2=C[C@@H](N(N2)C(=O)CSc3[n-]c4cc(cnc4n3)Cl)c5ccco5 C03410749
Cc1ccc(c(c1)NC(=O)c2ccc(cc2)S(=O)(=O)[N-]c3cc(ccc3OC)[N+](=O)[O-])F C15544723
Cc1ccc(c(c1)S(=O)(=O)Oc2ccc(cc2)/C(=N/c3[nH]nc(n3)c4cccc(n4)C)/[O-])C C59403373
CCS(=O)(=O)[N-]c1ccc(cc1C)NC(=O)c2cc(ccc2N3CCC(CC3)C)[N+](=O)[O-] C59886991
CC(C)N1c2ccccc2/C(=N/NC(=O)c3ccccc3[N-]S(=O)(=O)c4cccs4)/C1=O C06146056
CCc1ccc(cc1)Nc2nnc(s2)SCC3=NC(=O)C4=C([C@@H](SC4=N3)C(=O)[O-])C C40017014
C[C@@H](C(=O)N1CCc2c1cccc2)Sc3nc(c(nn3)c4ccccc4NC(=O)C(C)C)[O-] C64774635
CC(C)c1ccc(cc1)[C@@H]2CC(=Nc3n2ncc3C(=O)Nc4ccc(c(c4)OC)OC)C(=O)[O-] C65102166
COc1cc(c(c2c1OCO2)OC)[C@H]3CC(=O)Nc4c3n(cc4C(=O)[O-])c5cccc(c5)C(F)(F)F C66087916
C/C(=N\NC1=NC(=O)/C(=C\c2ccc(cc2)C(=O)[O-])/S1)/c3cccc4c3cccc4 C08117744
c1ccc(c(c1)C2=N/C(=C\Nc3cc(ccc3C(=O)[O-])Cl)/C(=O)O2)Br C04509278
Cc1ccc(c(c1)Br)NC(=O)[C@H](C)Sc2c(c(cc(n2)C)C)C(=O)[O-] C13023616
C=CCSc1ccccc1NS(=O)(=O)c2cc(ccc2Br)C(=O)[O-] C13030796
C[C@@H](c1ccccc1Br)NC(=O)COc2cc3ccccc3cc2C(=O)[O-] C13080480
c1cc(c(cc1NC(=O)COc2ccc(cc2C(=O)[O-])Cl)C(F)(F)F)Cl C13083474
c1cc(c(cc1C(=O)[O-])S(=O)(=O)NCCCC[C@H]2C[C@H]3CC[C@@H]2C3)Br C13252327
c1ccc2c(c1)cccc2N3C[C@@H](CC3=O)C(=O)Nc4ccc(cc4C(=O)[O-])Cl C13260159
C[C@H](C(=O)Nc1cc(c(cc1Cl)Cl)Cl)Sc2nc(cs2)CC(=O)[O-] C13415027
c1ccc(cc1)[C@H]2Cc3cc(ccc3C(=O)O2)C(=O)Nc4cc(ccc4Cl)C(=O)[O-] C13426015
CCC/C(=N\CCc1c([nH]c2c1cc(cc2)OC(F)(F)F)C)/C3=C(CCCC3=O)[O-] C12419188
CCOc1ccccc1c2cc(c3c([nH]nc3n2)c4ccc(cc4)Br)C(=O)[O-] C20492211
c1ccc(c(c1)c2ccc(o2)/C=C(/c3[nH]c4cc(ccc4c(=O)n3)C(=O)[O-])\Cl)Cl C13351531
CC(C)(C)NC(=O)c1ccc(cc1)[N-]S(=O)(=O)c2ccc(c(c2)C(F)(F)F)Cl C24429061
Cc1c(c(nc(n1)SC)[O-])CCC(=O)N[C@@H](c2ccc(cc2)F)c3cccs3 C25812469
Cc1ccc(c(c1)Cl)NC(=O)c2cccc(c2)S(=O)(=O)[N-]c3ccccc3Cl C27754642
CCOc1ccc(cc1)c2nnc(n2N/N=C/c3ccc(cc3Cl)Cl)[S-] C06876083
Cc1ccc(cc1)C(=O)C2=C(C(=O)N([C@@H]2c3cccc(c3)O)c4nc5ccc(cc5s4)Cl)[O-] C34919848
C[C@@H](c1ccccc1)n2c(nnc2[S-])c3cc(n[nH]3)c4cccc(c4)Br C17094749
Cc1ccc(cc1NC(=O)CSc2[n-]c3cc(cnc3n2)Br)Cl C06382631
CC1=C([C@@H](N2C(=CSC2=N1)/C=C(/NC3CC3)\[O-])c4ccc(cc4)Cl)C(=O)OC C36050724
CCc1cccc2c1[nH]cc2C(=O)[C@H](c3ccccc3)Sc4c(c(nc(n4)[O-])C)C#N C14232940
CCOc1cc(ccc1O)/C=N/n2c(nnc2[S-])c3ccc(cc3Cl)Cl C02255546
c1c(csc1S(=O)(=O)/N=c\2/[nH]c(cs2)C34CC5CC(C3)CC(C5)C4)C(=O)[O-] C13301256
c1ccc(cc1)Cc2ccccc2NC(=O)CSc3[n-]c4cc(cnc4n3)Cl C09338315
Cc1ccc(cc1F)C(=O)C2=C(C(=O)N([C@@H]2c3ccc(cc3)C(C)(C)C)CCCO)[O-] C40053710
CCc1ccccc1N2[C@@H](NC(=O)C(=C2[S-])C#N)c3ccc(o3)c4ccccc4F C40147945
CC(C)C(=O)C1=C([C@](C(=O)C(C1=O)(CC=C(C)C)CC=C(C)C)(CC=C(C)C)O)[O-] C35466194
CCCCN1[C@H](c2c([nH]nc2C1=O)c3cc(ccc3[O-])Cl)c4ccc(cc4)SC C39898516
c1cc(ccc1CN2[C@H](c3c([nH]nc3C2=O)c4cc(ccc4[O-])Cl)c5ccc(cc5)F)F C39899022
c1ccc(cc1)S(=O)(=O)[N-]c2ccc(c(c2)Cl)C(=O)NCCC3=CCCCC3 C44884439
C=CCn1c(=O)c2ccc(cc2nc1[S-])C(=O)Nc3ccc-4c(c3)Cc5c4cccc5 C45872660
Cc1c(sc(n1)NC(=O)c2cc3c(s2)CC[C@@H](C3)C)c4nnc(n4CC=C)[S-] C45886644
Cc1c2c(=O)[nH]c(nc2sc1C(=O)[O-])CSc3ccccc3Br C13234333
CC(C)c1cs/c(=N\S(=O)(=O)c2cc(sc2Br)C(=O)[O-])/[nH]1 C49235759
CNc1c(cc(cn1)Br)S(=O)(=O)[N-]c2cccc(c2Cl)Cl C50635034
C[C@@H]1C[C@@H](n2c(c(cn2)c3nnc(n3[C@@H](C)c4ccccc4)[S-])N1)C(F)(F)F C08534465
C[C@H]1C[C@@H](n2c(c(cn2)c3nnc(n3[C@@H](C)c4ccccc4)[S-])N1)C(F)(F)F C08535504
C[C@@H]1C[C@H](n2c(c(cn2)c3nnc(n3[C@@H](C)c4ccccc4)[S-])N1)C(F)(F)F C08534468
CCO/C(=C\1/[C@@H](NC(=S)N=C1c2ccccc2)c3cc(c(cc3C)OC)C(C)C)/[O-] C04603927
Cc1ccc(cc1S(=O)(=O)[N-]c2ccccc2Cl)NC(=O)/C=C/c3ccsc3 C22650222
Cc1ccc(c(c1)NC(=O)c2ccc(cc2)[N-]S(=O)(=O)c3ccc(c(c3)Cl)F)F C15598739
Cc1ccc(cc1)C(=O)N/N=C/c2cc(n(c2C)c3ccc(c(c3)Cl)C(=O)[O-])C C59678531
CC(C)CN1c2ccc(cc2[C@@]3(C1=O)CC(=O)Nc4c3sc(c4c5ccccc5)C(=O)[O-])F C36360102
c1ccc(cc1)/C=C/C(=N/C2=NN3[C@H](C=C(N=C3N2)c4ccccc4)c5ccccc5)/[O-] C01795986
Cc1ccc(cc1)/C(=N/C2=NN3[C@@H](C=C(N=C3N2)c4ccccc4)c5ccc(cc5)F)/[O-] C09013698
C=CCOc1ccccc1[C@H]2CC(=O)Nc3c2sc(c3c4cccc(c4)F)C(=O)[O-] C64797304
C[C@@H](c1cccc(c1)Br)NC(=O)[C@H](C)n2c(nnc2[S-])c3cccs3 C65565573
C[C@H](c1ccccc1Br)NC(=O)[C@H](C)n2c(nnc2[S-])c3cccs3 C65575493
c1ccc2c(c1)[nH]c(n2)CCc3cccc(c3)[N-]S(=O)(=O)c4ccccc4Cl C33116569
Cn1c2c(c(=O)[nH]c1=O)n(c(n2)N/N=C/C(=C/c3ccccc3)/Br)CCc4ccccc4 C02322757
Cc1cc(no1)NS(=O)(=O)c2ccc(cc2)NS(=O)(=O)c3cc(c(cc3Cl)Cl)Cl C01027638
Cc1ccc(cc1)NS(=O)(=O)c2cc(ccc2C)C(=O)Nc3c(n(n(c3=O)c4ccccc4)C)C C02887898
CC(=O)Nc1ccc(cc1)/C=N/NC(=O)c2ccc(cc2)CN3c4cccc5c4c(ccc5)S3(=O)=O C03275108
CC(C)NC(=O)C1CCC(CC1)CNC(=O)COc2cc3c(c4c2c5c(c(=O)o4)CCC5)CCC(O3)(C)C C09135054
CC(=O)Nc1ccc(cc1)S(=O)(=O)Nc2c(nc3ccccc3n2)N4CCC[C@H]4c5cccs5 C09126886
CC(=O)Nc1ccc(c(c1)NC(=O)CSc2nnc(n2c3ccccc3)c4ccccc4F)OC C09130960
c1ccc2c(c1)nc(n2CC(=O)Nc3ccc(cc3)S(=O)(=O)/N=C/4\CCCCCN4)C(F)(F)F C09468585
C[C@H](C(=O)Nc1ccc(cc1)NC(=O)C)Sc2nnc(n2c3ccccc3OC)c4cccs4 C02637527
Cc1c(c(n(n1)c2ccccc2)C)/C=C/C(=O)Nc3cccc(c3)S(=O)(=O)/N=C/4\CCCCCN4 C09634900
CCOC(=O)c1c2c(sc1NC(=O)CN3C(=O)[C@@]4(CCCc5c4cccc5)NC3=O)C[C@@H](CC2)C C09884192
CCOC(=O)c1c2c(sc1NC(=O)CN3C(=O)[C@]4(CCCc5c4cccc5)NC3=O)C[C@@H](CC2)C C09884194
CCOC(=O)c1c2c(sc1NC(=O)CN3C(=O)[C@@]4(CCCc5c4cccc5)NC3=O)C[C@H](CC2)C C09884196
Cc1ccc(cc1N2CCNC2=O)C(=O)NC[C@@H]3Cc4cc(cc(c4O3)c5ccnc(n5)SC)F C12030927
c1ccc(cc1)n2cc(c(n2)c3cccs3)/C=C/C(=O)OCC(=O)C(=C4Nc5ccccc5N4)C#N C02663147
C/C(=N\NC(=O)c1cccc(c1)S(=O)(=O)Nc2cccc(c2)Cl)/c3ccc(cc3)n4ccnc4 C12578678
CC(=O)c1cccc(c1)N2[C@H]([C@]34C=C[C@](O3)([C@H]([C@@H]4C2=O)C(=O)Nc5ccccc5)C)C(=O)NC6CCCCC6 C12642300
Cc1ccc(cc1)n2c(c(c(n2)C)NC(=O)CN3C(=O)C(NC3=O)(c4ccccc4)c5ccccc5)C C12675765
COc1ccccc1NC(=O)c2cc(nc3c2cccc3)SCC(=O)N4CC(=O)Nc5c4cccc5 C13040824
CCn1c(=O)c2c(csc2nc1SCC3=C([C@@H](NC(=O)N3)C)C(=O)OCC)c4cccs4 C13070929
Cn1c2c(c(=O)[nH]c1=O)n(c(n2)N/N=C/C(=C/c3ccccc3)/Br)Cc4ccccc4Cl C06444776
CC(C)c1nc2c(c3c(s2)CCCC3)c4n1c(nn4)SCC(=O)Nc5ccc(cc5)NC(=O)C C13502529
c1cc(c(cc1C(=O)NC(=S)Nc2c(cc(cc2Cl)Cl)Cl)[N+](=O)[O-])N3CCOCC3 C14274433
Cc1c2cc(ccc2[nH]c1C(=O)N3CCc4c(c(cc(=O)n4CC3)OC)C(=O)NCCC(C)C)Cl C14987098
Cc1ccc(cc1)N2C(=O)/C(=C\Nc3cccc(c3)N/C=C/4\C(=NN(C4=O)c5ccc(cc5)C)C)/C(=N2)C C15134042
Cc1ccc2c(c1)occ2CC(=O)Nc3cccc(c3)C(=O)Nc4c(n(n(c4=O)c5ccccc5)C)C C16020995
CCc1cc(c(s1)NC(=O)CN2C(=O)[C@](NC2=O)(C)c3ccc(c(c3)Cl)Cl)C(=O)OCC C16255771
c1cc2ccc3ccc(c4c3c2c(c1)cc4)/C=N/Nc5[nH]nc(n5)SCc6nnc(o6)C(F)(F)F C20837139
Cc1cc(c(n1c2c(n(n(c2=O)c3ccccc3)C)C)C)C(=O)COC(=O)c4ccc(c(c4)N)Cl C20852305
CCOc1cc(cc(c1O)Cl)[C@@H]2CC(=O)NC3=C2C(=O)C[C@H](C3)c4cc(c(c(c4)OC)OC)OC C21227819
c1ccc2c(c1)c(c[nH]2)c3nnc(n3C[C@H]4CCCO4)SCc5[nH]c(=O)c6cc(ccc6n5)Cl C22277107
Cc1ccc(nc1)NC(=O)C2=C(NC3=C([C@@H]2c4cc(c(c(c4)OC)OC)OC)C(=O)CC(C3)(C)C)C C18169966
CC(=O)N[C@@H]1[C@H]([C@@H]2[C@@H](CO[C@@H](O2)c3ccccc3)O[C@@H]1Oc4ccccc4C(=O)/C=C/c5ccccc5)O C35056643
C[C@H]1CCC[C@H]([C@@H]1C)NC(=O)[C@@H]2[C@@]34C=C[C@@H](O3)[C@@H]([C@@H]4C(=O)N2CCCOC)C(=O)Nc5ccc(cc5)Cl C36066204
C[C@H](C(=O)Oc1ccc2c(c1)OC(=C([C@@H]2c3cccc(c3OC)OC)C#N)N)Oc4ccccc4F C38658883
c1cc(cc(c1)F)c2nc3n(n2)c(cs3)CCNC(=O)C(=O)Nc4ccc(cc4)OC(F)(F)F C38669549
Cc1ccccc1N2[C@H](N=C3c4ccccc4N=C3C2=O)SCC(=O)Nc5cccc(c5)NC(=O)C C39725562
CN1[C@H](N=N[C@@H]1SCc2[nH]c(=O)c3ccccc3n2)CCNC(=O)c4ccc(c(c4)Cl)Cl C39973057
C[C@H]1[C@@H](C(=O)N(N1C)c2ccccc2)NS(=O)(=O)c3ccc4c(c3)nc([nH]4)Cc5ccccc5F C40049560
Cc1ccc(cc1)n2c(c(c(n2)C)NC(=O)COC(=O)c3c(c(sc3NC(=O)C(C)(C)C)C)C)C C45400107
Cc1ccc(cc1)[C@@H]2C[C@H](n3c(c(cn3)C(=O)Nc4cc(c(c(c4)OC)OC)OC)N2)C(F)(F)F C00999523
CCOc1ccc(cc1S(=O)(=O)N2CCCC2)NC(=O)CSc3[nH]c4ccc(cc4n3)Cl C09515561
Cc1ccc(cc1N/C=C/2\C(=NN(C2=O)c3ccccc3)C)N/C=C\4/C(=NN(C4=O)c5ccccc5)C C08659840
c1ccc2c(c1)c(c[nH]2)c3nnc(n3c4ccc(cc4)F)SCC(=O)Nc5ccc6c(c5)OCCO6 C09382542
CCCCc1nc([nH]n1)SCC(=O)Nc2c(cc(cc2Br)Br)[N+](=O)[O-] C59938185
Cc1c(c([nH]c1C(=O)[C@H](C)Sc2nnc(n2C[C@@H]3CCCO3)c4c[nH]c5c4cccc5)C)C(=O)C C14076761
CCN(CC)S(=O)(=O)c1ccc(cc1)c2ccc(o2)[C@H]3c4c(n[nH]c4NC5=C3C(=O)CC(C5)(C)C)C C12311241
c1ccc2c(c1)c(c[nH]2)c3nnc(n3C[C@@H]4CCCO4)SCC(=O)Nc5cc(ccc5C#N)Cl C09661948
c1cc(ccc1F)S(=O)(=O)[N-]c2cc(c([nH+]c2)N3CCC(CC3)CC[NH+]4CCCCC4)C(=O)[O-] C35397810
Cc1c(cccc1Cl)S(=O)(=O)[N-]c2cc(c([nH+]c2)N3CCC[C@H](C3)C[NH+]4CCCC4)C(=O)[O-] C35397855
CCOC(=O)c1c(csc1NC(=O)COC(=O)CNC(=O)c2ccc(cc2)C(C)(C)C)c3ccccc3 C08766399
CCOc1cc(ccc1OCc2ccc(cc2)Br)[C@@H]3C(=C(NC(=O)N3)C)C(=O)OCCOC C08782949
Cc1ccccc1OCC(=O)N[C@H](C)C(=O)N/N=C/c2ccc(o2)c3cc(c(cc3Cl)[N+](=O)[O-])Cl C03764554
CCOc1ccc(cc1OCC)C(c2c(nn(c2O)c3ccccc3)C)c4c(nn(c4O)c5ccccc5)C C09925870
COc1cc(ccc1OC(=O)c2ccccc2)/C=N/NC(=O)CNC(=O)C(c3ccccc3)c4ccccc4 C12419164
Cc1ccc(cc1NC(=O)[C@H](C)Sc2nnc(n2c3ccccc3)CNc4cccc(c4)Cl)[N+](=O)[O-] C06280805
C[C@@H](CCn1cccn1)Nc2cc3c(c(n(c3nc2)CCc4ccccc4)C(=O)OC)NC(=O)[C@@H]5CCCO5 C14743452
C[C@@H](CCn1cccn1)Nc2cc3c(c(n(c3nc2)CCc4ccccc4)C(=O)OC)NC(=O)[C@H]5CCOC5 C14749916
CCOC(=O)c1c(c(c(s1)N)C#N)COC(=O)/C=C/c2c(nn(c2Cl)Cc3ccc(cc3)Cl)C C03433035
COc1ccc(c(c1)NC(=O)c2c3c(sc2NCc4ccc(c(c4OC)OC)OC)CCCCC3)OC C02909627
C[C@H](c1nnc(n1c2ccc(cc2)[N+](=O)[O-])SCc3ccc(cc3)F)NC(=O)Nc4ccc(cc4)OC C16567852
CC1=C([C@H](C2=C(N1)C[C@H](CC2=O)c3ccc(c(c3)OC)OC)c4ccc(c(c4)O)OC)C(=O)OCC(C)C C00649648
CC[NH+](CC)CCN1[C@@H](C(=C(C1=O)[O-])C(=O)c2ccc(c(c2)C)OCC(C)C)c3ccc(c(c3)OCC)O C20081460
CCOC(=O)c1c2c(sc1NC(=O)C(=O)N/N=C/c3ccc(cc3)OC(=O)c4ccccc4)CCCC2 C25584038
CCOC(=O)c1c2c(sc1NC(=O)C(=O)N/N=C/c3ccccc3OCc4ccccc4)C[C@@H](CC2)C C04260399
CCOC(=O)c1c(c(sc1NC(=O)CN2[C@@H](C(=C(NC2=O)C)C(=O)OCC)c3ccccc3)C(=O)C)C C27232016
CC(C)(C)NC(=O)Nc1ccc2c(c1)nc(n2Cc3ccccn3)SCc4cc(ccc4OC)[N+](=O)[O-] C28524679
CC[NH+](CC)CCCN1[C@H](C(=C(C1=O)[O-])C(=O)c2c(c([nH]c2C)C(=O)OCC)C)c3ccc(cc3)C(C)C C33515694
CC[NH+](CC)CCCN1[C@H](C(=C(C1=O)[O-])C(=O)c2c(c([nH]c2C)C(=O)OCC)C)c3ccc(cc3)C(C)(C)C C33515696
CCOC(=O)CNC(=O)N[C@@H](C)c1nnc(n1c2ccc(cc2Cl)Cl)SCc3ccccc3C C35245935
CCCCN(Cc1ccco1)c2ccc(cc2C(=O)N3CCCCC3)NC(=O)Nc4ccc(cc4)[N+](=O)[O-] C35417645
CC[C@@H](C)OC(=O)C1=C(NC2=C([C@@H]1c3ccc(c(c3)OC)O)C(=O)C[C@@H](C2)c4ccc(c(c4)OC)OC)C C33932193
CCCCNC(=O)[C@@H](c1cc(ccc1Cl)[N+](=O)[O-])N(C2CCCCC2)C(=O)CNC(=O)c3ccccc3 C36490497
CCCCNC(=O)[C@H](c1cc(ccc1Cl)[N+](=O)[O-])N(C2CCCCC2)C(=O)CNC(=O)c3ccccc3 C36490498
CCCCNC(=O)[C@@H](c1c2ccccc2ccc1OC)N(Cc3ccco3)C(=O)CNC(=O)c4ccccc4 C36504349
CCCCCCN([C@H](c1cc(ccc1Cl)[N+](=O)[O-])C(=O)NC(C)(C)C)C(=O)CNC(=O)c2ccccc2 C36518907
CCCCNC(=O)CSC1=Nc2ccccc2C3=N[C@H](C(=O)N31)CCC(=O)NCc4ccccc4OC C08608881
CCc1ccc(cc1)O[C@@H](C)C(=O)Oc2ccc3c(c2)OC(=C([C@@H]3c4ccc(c(c4)OCC)OCC)C#N)N C38679379
CCc1ccc(cc1)O[C@H](C)C(=O)Oc2ccc3c(c2)OC(=C([C@H]3c4ccc(c(c4)OC)OCC=C)C#N)N C38681173
Cc1cc(cc(c1)OCC(=O)Oc2ccc3c(c2)OC(=C([C@H]3c4ccc(c(c4)OC)OCC(C)C)C#N)N)C C38684222
Cc1cccc(c1C)OCC(=O)Oc2ccc3c(c2)OC(=C([C@H]3c4ccc(c(c4)OC)OCC(C)C)C#N)N C38684231
CCc1c(cc(c(n1)SCCC(=O)NCCNC(=O)CCSc2c(cc(c(n2)CC)C)C#N)C#N)C C39327875
CC(C)Oc1ccc(cc1)/C=C(/C(=O)NCCC2=NC3=CC=CCC3=N2)\NC(=O)/C=C/c4ccc(cc4)OC C39949609
CCn1c(nnc1SCC(=O)Nc2ccc(cc2)C(=O)NC3CCCC3)[C@@H](C)Oc4ccc(cc4C)C C39967106
CCn1c(nnc1SCC(=O)Nc2ccc(cc2)C(=O)NC3CCCC3)[C@H](C)Oc4ccc(cc4C)C C39967107
CC(C)CCOc1ccc(cc1OC)/C=C(\C#N)/C(=O)Nc2c(c3c(s2)CCCC3)C(=O)NCCOC C39992395
CCCC[NH+](CCCC)CCCN1[C@@H](C(=C(C1=O)[O-])C(=O)c2ccc3c(c2)OCCO3)c4cccc(c4)O C40019663
CCOc1cc(ccc1OCC=C)[C@H]2c3c(n[nH]c3C(=O)N2CCCOC(C)C)c4cc(ccc4O)Cl C39899340
CCOc1cc(ccc1OCc2ccccc2)[C@@H]3c4c(n[nH]c4C(=O)N3CCOC)c5cc(cc(c5O)C)C C39911648
Cc1cc(c(c(c1)c2c3c([nH]n2)C(=O)N([C@H]3c4ccc(c(c4)OC)OCC=C)Cc5ccc(cc5)OC)O)C C39912598
CCOc1cccc(c1)[C@H]2c3c(n[nH]c3C(=O)N2CCc4ccc(c(c4)OC)OC)c5cc(cc(c5O)C)C C39912619
CCOc1cccc(c1)[C@@H]2c3c(n[nH]c3C(=O)N2CCc4ccc(c(c4)OC)OC)c5c(cc(cc5O)C)C C38705665
CCCCOc1ccc(cc1OCC)[C@H]2c3c(n[nH]c3C(=O)N2Cc4cccnc4)c5c(cc(cc5O)C)C C38705910
CC(C)C[NH+](C[C@@H]([C@H](c1ccccc1)c2c(c3ccccc3oc2=O)[O-])/C(=N/NC(=O)CC#N)/C)CC(C)C C48548098
CCCSc1nc2n(n1)[C@@H](C(=C(N2)C)C(=O)Nc3cccc(c3C)C)c4cc(c(c(c4)OC)OC)OC C54617142
CCCSc1nc2n(n1)[C@H](C(=C(N2)C)C(=O)Nc3cccc(c3C)C)c4cc(c(c(c4)OC)OC)OC C54617145
CCOc1ccc(c(c1)OCC)[C@H](c2c([nH]n(c2=O)c3ccccc3)C)c4c(nn(c4O)c5ccccc5)C C09761117
CCn1c(nnc1SCC(=O)Nc2ccc(cc2)/N=N/c3ccccc3)CCNC(=O)c4ccccc4C C59177021
CCOC(=O)c1c(c(c(s1)NC(=O)CCSc2nnc(n2CC=C)CNc3ccc(cc3)C)C#N)C C20291069
CCCCN1c2ccccc2/C(=N\NC(=O)/C(=C\c3ccc(c(c3)OC)OC)/NC(=O)c4ccccc4)/C1=O C15938602
Cc1ccc(cc1C)NC(=O)CN2C(=O)/C(=C\c3cc(c(c(c3)Br)[O-])[N+](=O)[O-])/SC2=O C08722421
Cc1cc(c(c(c1)Br)NC(=O)COc2ccc(cc2[N+](=O)[O-])C(=O)[O-])Br C13053940
CC(C)Cn1c(=O)c2ccc(cc2nc1SCC(=O)Nc3c(c4c(s3)CCC4)C#N)C(=O)[O-] C13280287
Cc1cccc(c1)n2c(=O)c3ccccc3n4c2nnc4SCC(=O)Nc5ccccc5C(=O)[O-] C13354356
Cc1ccc(c(c1)n2c(=O)c3ccccc3nc2SCc4[nH]c(=O)c5c(c(oc5n4)C)C(=O)[O-])C C13397746
Cc1ccc(cc1C)n2c(=O)c3ccccc3nc2SCc4[nH]c(=O)c5c(c(oc5n4)C)C(=O)[O-] C13411950
Cc1ccccc1n2c(=O)c3ccccc3nc2SCc4[nH]c(=O)c5c(c(sc5n4)C(=O)[O-])C C13412224
COc1cc(cc(c1[O-])[N+](=O)[O-])[C@H]2Nc3ccccc3-c4c(nc(nn4)SCc5ccccc5)O2 C02823286
c1ccc2c(c1)nc(c(n2)[N-]S(=O)(=O)c3cccc4c3nsn4)Nc5ccc6c(c5)OCCO6 C02604440
Cc1ccc(cc1)C(=O)C2=C(C(=O)N([C@@H]2c3cc(c(c(c3)Br)O)OC)c4cc(on4)C)[O-] C09014930
c1ccc(cc1)c2cc(nc(n2)n3c(cc(n3)c4cccs4)NC(=O)c5ccccc5[N+](=O)[O-])[O-] C11855275
CC1=NC2=N/C(=N/c3cccc(c3Cl)Cl)/N[C@@H](N2C(=C1)[O-])c4cc(c(cc4OC)OC)OC C22748308
COc1ccc2c(c1)sc(n2)N3[C@@H](C(=C(C3=O)[O-])C(=O)c4cc5ccccc5o4)c6cccc(c6)O C33429192
C[C@H]1Cc2cc(ccc2O1)C(=O)C3=C(C(=O)N([C@H]3c4ccc(cc4)O)c5nc6ccc(cc6s5)OC)[O-] C09510945
COc1cc(ccc1O)[C@H]2C(=C(C(=O)N2c3nc4ccc(cc4s3)Cl)[O-])C(=O)c5ccncc5 C33761813
Cc1cc(c2c(c1)sc(n2)N3[C@@H](C(=C(C3=O)[O-])C(=O)c4ccncc4)c5ccc(c(c5)OC)O)C C33761816
Cc1ccc(o1)C(=O)C2=C(C(=O)N([C@@H]2c3ccc(c(c3)OC)O)c4nc5ccc(cc5s4)Cl)[O-] C34921133
c1ccc(cc1)c2c(c(n(n2)c3cccc(c3)Cl)[O-])/C=C\4/C(=O)N(C(=O)N4)Cc5ccc(cc5)[N+](=O)[O-] C35456073
CC(C)c1c(c(n(n1)c2ccc(c(c2)Cl)Cl)[O-])/C=C\3/C(=O)N(C(=O)N3)Cc4ccccc4C#N C35456428
Cc1cccn2c1nc(c2C)C(=O)C3=C(C(=O)N([C@@H]3c4ccc(cc4)O)c5nc(c(s5)C(=O)C)C)[O-] C35483767
Cc1cc(c2c(c1)sc(n2)N3[C@@H](C(=C(C3=O)[O-])C(=O)c4c(nc(s4)C)C)c5ccc(c(c5)OC)O)C C35566495
Cc1cccc(c1)[C@H]2C(=C(N=C3N2C(=CS3)/C=C(/N4CCN(CC4)C(=O)C)\[O-])C)C(=O)Nc5ccccc5 C35696075
CC1=C([C@@H](N2C(=CSC2=N1)/C=C(/N3CCN(CC3)C(=O)C)\[O-])c4ccc(cc4)Cl)C(=O)NC(C)(C)C C35709925
C[C@@H]1Cc2cc(ccc2O1)C(=O)C3=C(C(=O)N([C@H]3c4ccc(cc4)O)c5nc6ccc(cc6s5)OC)[O-] C09510941
CC1=CC(N2c3c1cc(cc3/C(=C\4/C(=O)NC(=N4)[S-])/C2=O)OC(=O)/C=C/c5cccc(c5)[N+](=O)[O-])(C)C C09846933
CCn1cc(c(=O)c2c1nc(cc2)C)C(=O)Nc3cc(nn3c4nc5c(c(n4)[O-])CCCC5)C(C)(C)C C38741288
Cc1cnc2n(c1=O)[C@@H](CS2)CC(=O)Nc3cc(nn3c4nc5c(c(n4)[O-])CCCC5)C(C)(C)C C38741319
CC(C)S(=O)(=O)[C@H]1CC(=O)c2c(c3c(cc(cn3)Cc4ccccc4)c(=O)n2c5ccccc5[O-])N1 C39452175
c1ccc(cc1)Cc2cc3c(cc2S(=O)(=O)Oc4ccccc4)[C@H]5CO[P@](=O)(NN5CC3)[O-] C39465202
c1ccc(cc1)Cc2cc3c(cc2S(=O)(=O)Oc4ccccc4)CCN5[C@H]3CO[P@@](=O)(N5)[O-] C39465495
Cc1ccc(cc1)OCC(=O)Nc2cc(nn2c3nc4c(cnn4c5cccc(c5C)C)c(n3)[O-])C C17042970
C=CCN1[C@H](N=C2C(=C3CCCC[C@@H]3S2)C1=O)SCc4[nH]c(=O)c5ccc(cc5n4)C(=O)[O-] C39722304
CCSc1nnc(s1)N2[C@@H](C(=C(C2=O)[O-])C(=O)c3ccc(cc3)C)c4ccc(c(c4)OC)O C39999784
Cc1cccn2c1nc(c2C(=O)C3=C(C(=O)N([C@@H]3c4ccc(cc4)O)c5nc(c(s5)C(=O)C)C)[O-])C C40003343
CCOc1ccc(cc1)[C@H]2c3c([nH]nc3C(=O)N2[C@H]4CCS(=O)(=O)C4)c5cc(ccc5[O-])Cl C40548164
Cc1ccc(c(c1)Br)OCC(=O)N/N=C/c2cc(cc(c2[O-])[N+](=O)[O-])Br C40852833
c1ccc(cc1)Nc2ccc(c3c2c(ccc3)S(=O)(=O)[O-])/N=N\c4ccc(cc4Cl)[N+](=O)[O-] C31351794
Cc1c2c(=O)[nH]c(nc2sc1C(=O)[O-])CSc3nc4c(c(cs4)c5ccccc5)c(=O)n3C C13417782
Cc1c(sc2c1c(=O)n(c(n2)SCc3[nH]c(=O)c4c(c(oc4n3)C)C(=O)[O-])C5CCCC5)C C13398023
CCOc1cc(ccc1O)[C@@H]2c3c(nc(s3)[O-])S[C@H]4[C@@H]2C(=O)N(C4=O)c5ccc(cc5)[N+](=O)[O-] C47145994
COc1ccc(c(c1)OC)n2c(nnc2[S-])c3cnn4c3N[C@H](C[C@@H]4C(F)F)c5ccccc5 C02791486
COc1ccc(c(c1)OC)n2c(nnc2[S-])c3cnn4c3N[C@H](C[C@H]4C(F)F)c5ccccc5 C02791485
c1ccc2c(c1)c(cn2CC(=O)Nc3ccc(cc3)F)/C=C\4/C(=NC(=O)N(C4=O)c5ccc(cc5)F)[O-] C59336673
Cc1c(c(=O)n(n1C)c2ccccc2)[C@H](c3ccc(c(c3)OC)O)c4c(=O)c5ccccc5oc4[O-] C08829985
c1cc(cc(c1)N2C(=O)c3ccc(cc3C2=O)[N+](=O)[O-])C(=O)Nc4ccc(cc4C(=O)[O-])Br C59487319
CCc1cccc2c1[nH]cc2C3=NN=C(SC3)[N-]c4ccc(cc4)S(=O)(=O)N5CCOCC5 C12515719
Cc1c(c(=O)n(n1C)c2ccccc2)[C@@H](c3ccc(c(c3)OC)O)c4c(c5ccccc5oc4=O)[O-] C08829984
COc1cc(cc(c1OC)OC)[C@@H]2c3c([nH]nc3N=C4C2=C(OC4)[O-])c5ccc(cc5)Br C20086614
c1ccc(cc1)c2cc(c(n2c3ccc(cc3)[N+](=O)[O-])c4ccccc4)/C=C\5/C(=O)NC(=S)N=C5[O-] C08742688
c1ccc2c(c1)c(=O)c3ccccc3n2CC(=O)N/N=C/c4cc(cc(c4[O-])Br)[N+](=O)[O-] C15018634
C[C@H](C(=O)[O-])Oc1ccc(cc1OC)/C=C/2\C(=O)N/C(=N\c3ccc(cc3)Br)/S2 C10130790
c1cc(c(cc1C(F)(F)F)[N+](=O)[O-])SCC(=O)Nc2ccc(cc2C(=O)[O-])Br C13178062
Cc1ccc(cc1)c2nnc(n2CCC(=O)[O-])SCC(=O)N[C@H](C)c3ccc4c(c3)CCCC4 C13197568
CCC(C)(C)C1CCC(CC1)NC(=O)CSc2nc3cc(ccc3c(=O)n2CC=C)C(=O)[O-] C13219061
CCC(C)(C)C1CCC(CC1)NC(=O)CSc2nnc(n2CCC(=O)[O-])c3ccc(cc3)C C13219767
CCn1c(=O)c2ccc(cc2nc1SCC(=O)Nc3ccc(cc3)N4CCCCCC4)C(=O)[O-] C13220081
Cc1c(c(n2c(n1)nc(n2)SCC(=O)Nc3cc(c(cc3Cl)Cl)Cl)C)CC(=O)[O-] C13221606
CCc1cc2c(s1)nc(n(c2=O)CCC(C)C)SCC(=O)Nc3c(cccc3C(=O)[O-])C C13243814
Cc1cccc(c1NC(=O)CSc2nc3c(c(c(s3)C)C)c(=O)n2C4CCCC4)C(=O)[O-] C13243927
CC[C@@H]1CCc2c(cc(s2)c3nnc(n3C)SCC(=O)Nc4c(cccc4C(=O)[O-])C)C1 C13245477
Cc1ccc(cc1)n2c(nnc2SCC(=O)Nc3cc4ccccc4cc3C(=O)[O-])N5CCCC5 C13245586
CC(C)[C@H](C(=O)[O-])n1c(nnc1SCC(=O)Nc2ccc(cc2Cl)F)c3cccs3 C13271217
CC[C@@H](C)c1ccccc1NC(=O)CSc2nnc(n2[C@H](C(C)C)C(=O)[O-])c3cccs3 C13271326
Cc1c(cccc1Cl)NC(=O)[C@H](C)Sc2nnc(n2[C@@H](C(C)C)C(=O)[O-])c3cccs3 C13272164
Cc1c(sc2c1c(=O)n(c(n2)SCC(=O)Nc3cc(ccc3Cl)C(=O)[O-])CC(C)C)C C13348979
CCn1c(=O)c2c(csc2nc1SCC(=O)Nc3cccc(c3)C(=O)[O-])c4cccs4 C13353237
CC(C)Cn1c(=O)c2c3c(sc2nc1SCC(=O)Nc4ccc(cc4)C(=O)[O-])CCCC3 C13355100
c1ccc(c(c1)c2nnc(o2)SCC(=O)Nc3cc(ccc3C(=O)[O-])Cl)Br C13356358
CCn1c2ccccc2c3c1nc(nn3)SCC(=O)Nc4c(cc(cc4Cl)Cl)C(=O)[O-] C13365071
Cc1ccc(cc1)n2c(nnc2SCC(=O)Nc3ccc(cc3)/C=C/C(=O)[O-])c4ccccc4 C13395817
CCCCn1c(=O)c2ccccc2c(n1)C(=O)Nc3ccc(cc3C(=O)[O-])I C13437387
c1cc(oc1)c2nnc(n2c3ccc(cc3)F)SCC(=O)Nc4cc(ccc4C(=O)[O-])Cl C13446999
COc1ccccc1CN/N=C/c2cc(c(c(c2)I)OCC(=O)[O-])OC C20763111
c1ccc(c(c1)[N-]S(=O)(=O)c2cccc(c2)NC(=O)c3cccc(c3)N4CCCC4=O)Cl C20895847
c1ccc(c(c1)NC(=O)c2ccc(cc2)n3ccccc3=O)S(=O)(=O)[N-]c4ccc(cn4)Cl C24974122
Cc1cccc(c1C)N2C[C@H](CC2=O)C(=O)Nc3nc(c(s3)c4nnc(n4CC=C)[S-])C C25575703
c1cc(cc(c1)Cl)N2CCN(CC2)c3ccc(cc3NS(=O)(=O)c4cccs4)C(=O)[O-] C32961713
CCC(=O)Nc1c(noc1/C=C/c2ccc(s2)S(=O)(=O)[N-]c3ccc(cc3F)Cl)C C33306565
COc1cc(c(cc1Cl)OC)NC(=O)[C@H]2CC(=O)N=C(S2)[N-]c3ccc(c(c3)Cl)F C17206770
CCCc1c(c(n(n1)c2cccc(c2)Cl)[O-])/C=C\3/C(=O)N(C(=O)N3)Cc4ccccc4Cl C35456297
CC1=C([C@H](N2C(=CSC2=N1)/C=C(/NCc3ccccc3)\[O-])c4cccs4)C(=O)OCCOC C35695849
CCN(CC)C(=O)C1=C(N=C2N([C@H]1c3ccc(cc3)F)C(=CS2)/C=C(/NCc4ccco4)\[O-])C C35696103
Cc1ccccc1[C@@H]2C(=C(N=C3N2C(=CS3)/C=C(/NN4CCOCC4)\[O-])C)C(=O)OC(C)C C35702052
Cc1ccc(cc1)[C@H]2[C@@H](C(=NC(=C2C#N)SCC(=O)Nc3ccc4ccccc4c3)[O-])C(=O)OC C09110457
CC1=C([C@@H](N2C(=CSC2=N1)/C=C(/NC[C@@H]3CCCO3)\[O-])c4ccc(cc4)Cl)C(=O)N(C)C C36072057
COC(=O)c1ccc(c(c1)NC(=O)c2ccc(cc2Cl)[N-]S(=O)(=O)c3ccccc3)Cl C38755413
c1ccc(cc1)c2ccc(c(c2)N3CCN[C@@H](C3)F)[N-]S(=O)(=O)S(=O)(=O)c4ccccc4 C39482085
C[C@H](C(=O)Nc1cccc2c1cccc2)Sc3nnc(n3[C@H](C(C)C)C(=O)[O-])c4cccs4 C13271749
Cc1ccc(cc1Cl)Nc2nnc(s2)SCC3=NC(=O)C4=C([C@@H](SC4=N3)C(=O)[O-])C C39693166
CCOC(=O)[C@@H]1[C@@H](SC2=C1CCC2)NC(=O)[C@@H](C)Sc3nc(cc(n3)[O-])c4ccccc4 C39724671
C=CCOc1cccc(c1)C(=O)C2=C(C(=O)N([C@H]2c3cccc(c3)Oc4ccccc4)CCO)[O-] C40102211
CC1=C([C@@H](N2C(=CSC2=N1)/C=C(/NC[C@H]3CCCO3)\[O-])c4ccccc4F)C(=O)OC(C)C C40401146
Cc1c2c(cc(=O)[nH]c2sc1C(=O)[O-])CSc3nnc(n3C4CCCCC4)c5ccco5 C13409303
Cc1ccccc1NC(=O)CSC2=NC(=C([C@H]([C@H]2C#N)c3ccc(cc3)C(C)C)C(=O)OC)[O-] C49804121
Cc1c(c(n(n1)C)C)CC[N-]/C(=N/C(=O)c2cccc(c2)Cl)/Nc3cc(ccc3OC)Cl C32973550
[H]\N=C(\C)/C(=C(/C)\[O-])/C(=O)COC(=O)c1c2ccccc2nc\3c1CC/C3=C\c4ccc(cc4)OC C58450580
c1cc(c(cc1C(F)(F)F)[N-]S(=O)(=O)c2cc([nH]c2)C(=O)N3CCCC3)N4CCCCC4 C26529643
Cc1cc(c(c(c1[N-]S(=O)(=O)C)C)S(=O)(=O)Nc2ccc(c(c2)Cl)OCC(C)C)C C59773473
Cc1cc(n(n1)[C@@H](C)C(=O)Nc2ccc(cc2Cl)[N-]S(=O)(=O)c3ccc(cc3F)F)C C60098871
COc1ccc(c(c1OC)OC)[C@H]2CC(=O)Nc3c2sc(c3c4ccc(cc4)Cl)C(=O)[O-] C64795614
CC(C)(C)c1ccc(cc1)[C@H]2CC3=C([C@H](N(c4ccccc4N3)C(=O)CCC(=O)[O-])c5ccc(cc5)F)C(=O)C2 C00718140
CCOc1cc(cc(c1[O-])[N+](=O)[O-])/C=C/2\C(=O)N(/C(=N/c3ccccc3)/S2)Cc4ccc(cc4)OC C08722236
Cc1cccc2c1nc(c(c2)C[C@@H]3CC(=NN3C(=O)CCC(=O)[O-])c4ccc(cc4)Br)Cl C09404595
CCOc1cc(ccc1O)c2c(n3ccc(cc3n2)C)/N=C/c4ccc(o4)c5cc(ccc5C(=O)[O-])Cl C16688799
Cc1ccc(o1)C(=O)C2=C(C(=O)N([C@H]2c3cccc(c3OC)OC)c4nc5c(cc(cc5s4)C)C)[O-] C09007675
CCCOc1cccc(c1)[C@H]2C(=C(C(=O)N2c3nc4ccc(cc4s3)CC)[O-])C(=O)c5cccs5 C13550608
CCCCOC(=O)c1cc(ccc1Cl)c2ccc(o2)/C=C\3/C(=NN(C3=O)c4cccc(c4)C(=O)[O-])C C33154982
Cc1c(sc(n1)N2[C@@H](C(=C(C2=O)[O-])C(=O)c3cc4ccccc4o3)c5cccc(c5)Cl)C(=O)OC C33775694
CC[C@@H](C)c1ccc(cc1)N2C(=O)/C(=C/c3cn(c4c3cccc4)Cc5ccc(cc5)Cl)/C(=NC2=O)[O-] C02225877
CCOc1cccc(c1)[C@H]2C(=C(C(=O)N2c3nc4ccc(cc4s3)C)[O-])C(=O)c5ccc(cc5)Cl C34933300
Cc1ccc(cc1)[C@@H]2C(=C(C(=O)N2c3nc(c(s3)C(=O)OC)C)[O-])C(=O)c4ccc5c(c4)C[C@@H](O5)C C35006298
CC(C)c1ccc(cc1)N2[C@@H](SCC2=O)c3cccc(c3)[N-]S(=O)(=O)c4cccc5c4nccc5 C35559910
CCOc1cc(ccc1OCc2ccccc2F)/C=C\3/C(=O)N(/C(=N\c4cccc(c4)C(=O)[O-])/S3)C C35656529
CCOc1cc(c(cc1/C=C\2/C(=O)N(/C(=N\c3cccc(c3)C(=O)[O-])/S2)C)Br)OCC C35657162
CCN\1C(=O)/C(=C/c2cc(c(c(c2)Br)OC)OCC)/S/C1=N\c3ccc(cc3)C(=O)[O-] C35657198
CC1=C([C@@H](N2C(=CSC2=N1)/C=C(/N[C@@H]3CCCc4c3cccc4)\[O-])c5cccc(c5)Cl)C(=O)OC C35970308
CCC1=C([C@H](N2C(=CSC2=N1)/C=C(/N3CCC[C@@H](C3)C(=O)OCC)\[O-])c4ccc(cc4)C)C(=O)OC C36052878
CC1=C([C@@H](N2C(=CSC2=N1)/C=C(/NC[C@@H]3CCCO3)\[O-])c4ccc(cc4)Cl)C(=O)OC(C)(C)C C36061354
C[C@@H]1Cc2cc(ccc2O1)C(=O)C3=C(C(=O)N([C@H]3c4cccc(c4)OCCC(C)C)c5nccs5)[O-] C09124626
CC(C)(C)CC(C)(C)NC(=O)[C@H](c1c(cccc1Cl)Cl)N(C)C(=O)c2cc(ccc2[O-])[N+](=O)[O-] C36530227
CC(C)(C)c1cc(no1)N2[C@@H](C(=C(C2=O)[O-])C(=O)c3ccc(cc3)Br)c4ccccc4OC C09380478
CC(C)(C)c1cc(no1)N2[C@H](C(=C(C2=O)[O-])C(=O)c3ccc(cc3)Br)c4ccccc4OC C09380479
CC(C)(C)N([C@H](c1c(cccc1Cl)Cl)C(=O)NC2CCCCC2)C(=O)c3cc(ccc3[O-])[N+](=O)[O-] C36585920
CCCOc1cccc(c1)C(=O)C2=C(C(=O)N([C@H]2c3ccc(cc3)F)c4nc5c(cc(cc5s4)C)C)[O-] C35344674
Cc1ccc(cc1)[C@@H]2C(=C(C(=O)N2c3nc(c(s3)C(=O)OC)C)[O-])C(=O)c4ccc5c(c4)C[C@H](O5)C C38255722
Cc1ccc(cc1)[C@@H]2C(=C(C(=O)N2c3nnc(s3)SCc4ccccc4)[O-])C(=O)c5ccc(cc5)F C39835157
Cc1ccc(cc1)CSc2nnc(s2)N3[C@@H](C(=C(C3=O)[O-])C(=O)c4cccs4)c5cccs5 C39835223
c1ccc(cc1)[C@@H]2C(=C(C(=O)N2c3nnc(s3)SCc4ccc(cc4)F)[O-])C(=O)c5cccs5 C39835329
COc1ccc(cc1/C=C(\C#N)/C(=N/c2nnc(s2)SCc3ccc(cc3)F)/[O-])Br C39997718
COc1ccc(cc1Br)c2c(cn(n2)c3ccccc3)/C=C(\C#N)/C(=N/c4nccs4)/[O-] C39997750
CCOC(=O)C1=C(N=C2N([C@@H]1c3ccccc3Cl)C(=CS2)/C=C(/N4CCCC4)\[O-])c5ccccc5 C40400394
CCOC(=O)C1=C(N=C2N([C@H]1c3ccccc3Cl)C(=CS2)/C=C(/N4CCCC4)\[O-])c5ccccc5 C40400396
CCOC(=O)c1ccc(cc1)N2C(=O)[C@H]3[C@@H](c4c(nc(s4)[O-])S[C@@H]3C2=O)c5ccc(cc5)C(C)(C)C C47145802
CCOC(=O)C1=C(N=C(/C(=C(/[O-])\OCC)/[C@H]1c2ccccc2C(F)(F)F)CSc3ccccn3)C C26293152
CCN1C(=O)/C(=C/c2cn(c3c2cc(cc3)Br)CCOc4ccc(cc4)C)/C(=NC1=S)[O-] C59087106
c1ccc2c(c1)c(cn2CCCOc3ccccc3Cl)/C=C/4\C(=NC(=O)N(C4=O)C5CCCCC5)[O-] C59087202
CCc1ccc(cc1)/N=C\2/C(=C(/C(=C/c3cc(c(c(c3)Br)O)OC)/S2)[O-])C(=O)OCC C59105354
CCO/C(=C/1\C(=O)/C(=C/c2cc(n(c2C)c3ccc(cc3)OC)C)/S\C1=N/c4ccc(cc4)OC)/[O-] C59105366
CCCCc1ccc(cc1)n2c(cc(c2C)/C=C/3\C(=NC(=O)N(C3=O)c4cccc(c4)Br)[O-])C C59198416
CCOc1cc(cc(c1OCC)Cl)/C=C\2/C(=C(/C(=N/c3ccc(cc3)OC)/S2)C(=O)OCC)[O-] C59247439
CCO/C(=C/1\C(=O)/C(=C/c2cc(c(c(c2)Br)OC)OC)/S\C1=N/c3ccc(cc3)C)/[O-] C59364651
CCO/C(=C/1\C(=O)/C(=C/c2cc(c(c(c2)Cl)OCC#N)Cl)/S\C1=N/c3ccc(cc3)Cl)/[O-] C59437087
CCO/C(=C/1\C(=O)/C(=C/c2ccc(o2)c3ccc(cc3OC)[N+](=O)[O-])/S\C1=N/c4ccc(cc4)C)/[O-] C59437117
CCOc1ccc(cc1)/N=C\2/C(=C(/C(=C/c3ccc(c(c3)Br)OC)/S2)[O-])C(=O)OCC C59437156
CCOc1cc(c(cc1/C=C/2\C(=O)N(/C(=N\c3cccc(c3)C(=O)[O-])/S2)C)Br)OCC C35657163
CCOc1cc(ccc1OCc2ccccc2F)/C=C/3\C(=O)N(/C(=N\c4cccc(c4)C(=O)[O-])/S3)C C35656530
CCCC1=C([C@@H](n2c(=O)/c(=C/c3cccc(c3[O-])[N+](=O)[O-])/sc2=N1)c4ccccc4OC)C(=O)OCC C59953078
CCCC1=C([C@H](n2c(=O)/c(=C/c3cccc(c3[O-])[N+](=O)[O-])/sc2=N1)c4ccccc4OC)C(=O)OCC C59953080
COc1ccc(cc1OC)[C@@H]2[C@H]3C(=NC(=NC3=O)SCc4ccccc4Cl)N=C5C2=C(CCC5)[O-] C39731492
c1ccc2c(c1)c(cn2CCOc3ccccc3Cl)/C=C\4/C(=O)N=C(N(C4=O)c5ccc(cc5)F)[O-] C02221876
CCOC(=O)C1=C(N=c2n(c(=O)/c(=C/c3ccc(o3)c4ccccc4C(=O)[O-])/s2)[C@@H]1c5ccccc5)C C00714385
c1ccc(c(c1)C(=O)Oc2ccc(cc2)/C=C\3/C(=O)N(C(=S)S3)CC(=O)[O-])I C02932771
Cc1ccc(cc1C)/N=C\2/N(C(=O)/C(=C/c3ccc(c(c3)OC)OCC(=O)[O-])/S2)c4ccc(c(c4)C)C C02084654
CCOC(=O)C1=C(N=c2n(c(=O)/c(=C\c3ccc(o3)c4ccc(cc4)C(=O)[O-])/s2)[C@H]1c5ccccc5)C C08837098
CCCCc1ccc(cc1)N2C(=O)/C(=C\c3ccc(o3)c4cc(ccc4Cl)[N+](=O)[O-])/C(=NC2=S)[O-] C19804717
Cc1cc(c2c(c1)sc(n2)N3[C@H](C(=C(C3=O)[O-])C(=O)c4cccs4)c5ccc(c(c5)OC)OC)C C08905342
COc1cc(cc(c1OCC=C)Br)/C=C/2\C(=NC(=S)N(C2=O)c3ccc(cc3)Cl)[O-] C20228360
C[C@@H]1C[C@@H](CN(C1)S(=O)(=O)c2ccc(cc2)[N-]S(=O)(=O)c3ccc(c(c3)C(F)(F)F)Cl)C C14360834
Cc1ccc(cc1)[C@H]2C(=C(C(=O)N2c3nnc(s3)SCc4ccccc4)[O-])C(=O)c5ccc(cc5)C C27021091
CC(C)(C)c1c(c2cc(c3ccccc3c2o1)[N-]S(=O)(=O)c4ccc(c(c4)[N+](=O)[O-])Cl)C(=O)OC C28462916
CCCOc1cccc(c1)[C@H]2C(=C(C(=O)N2c3nc4ccc(cc4s3)Cl)[O-])C(=O)c5cccs5 C33369894
Cc1cc(c2c(c1)sc(n2)N3[C@@H](C(=C(C3=O)[O-])C(=O)c4ccco4)c5cccc(c5)OCCC(C)C)C C33525802
Cc1ccc(cc1)C(=O)C2=C(C(=O)N([C@H]2c3cccc(c3)OCC=C)c4nc5c(cc(cc5s4)C)C)[O-] C33534751
Cc1ccc(o1)C(=O)C2=C(C(=O)N([C@@H]2c3cccc(c3)OCC=C)c4nc5ccc(cc5s4)Cl)[O-] C33551040
CCOc1cccc(c1)C(=O)C2=C(C(=O)N([C@@H]2c3ccccc3F)c4nc5ccc(cc5s4)Cl)[O-] C33789883
CCCOc1cccc(c1)C(=O)C2=C(C(=O)N([C@@H]2c3cccs3)c4nc5ccc(cc5s4)Cl)[O-] C33789950
CCOc1cccc(c1)C(=O)C2=C(C(=O)N([C@@H]2c3ccc(cc3)N(C)C)c4nc5ccc(cc5s4)F)[O-] C33803752
C[C@@H]1Cc2cc(ccc2O1)C(=O)C3=C(C(=O)N([C@H]3c4ccc(c(c4)Cl)Cl)CCN5CCOCC5)[O-] C35005063
CCCOc1cccc(c1)C(=O)C2=C(C(=O)N([C@H]2c3ccccc3F)c4nc5c(cc(cc5s4)C)C)[O-] C35300553
CCCOc1cccc(c1)C(=O)C2=C(C(=O)N([C@@H]2c3ccccc3F)c4nc5c(cc(cc5s4)C)C)[O-] C35300558
CCOc1cccc(c1)C(=O)C2=C(C(=O)N([C@@H]2c3cccc(c3)Cl)c4nc5c(cc(cc5s4)C)C)[O-] C35342222
Cc1ccc(cc1[N+](=O)[O-])S(=O)(=O)[N-]/N=C/c2c3ccccc3n(c2c4ccccc4)c5ccccc5 C12565010
CCOc1ccccc1[C@@H]2C(=C(C(=O)N2c3nc4c(cc(cc4s3)C)C)[O-])C(=O)c5c(nc(s5)C)C C35566517
CCOc1cc(cc(c1OCC=C)Br)/C=C\2/C(=O)N(/C(=N\c3ccc(cc3)C(=O)[O-])/S2)C C35656703
CCN(CC)C(=O)C1=C(N=C2N([C@@H]1c3ccccc3F)C(=CS2)/C=C(/N(C)Cc4ccccc4)\[O-])C C35698033
CC1=C([C@@H](N2C(=CSC2=N1)/C=C(/N(C)Cc3ccccc3)\[O-])c4ccc(cc4)[N+](=O)[O-])C(=O)OC(C)C C35705390
CC1=C([C@H](N2C(=CSC2=N1)/C=C(/N3CCN(CC3)C(=O)C)\[O-])c4ccccc4Cl)C(=O)OC(C)C C36050501
CCC1=C([C@@H](N2C(=CSC2=N1)/C=C(/N3CCC[C@@H](C3)C(=O)OCC)\[O-])c4ccc(cc4)C)C(=O)OC C36052877
CC1=C([C@@H](N2C(=CSC2=N1)/C=C(/N(C)Cc3ccccc3)\[O-])c4ccc(cc4)Cl)C(=O)OCC=C C36053219
COc1ccc(cc1)C2=C(N=C3N=C([N-]N3[C@H]2c4ccc(cc4)Cl)C(F)(F)F)c5ccc(cc5)OC C02654150
C[C@@H]1Cc2cc(ccc2O1)C(=O)C3=C(C(=O)N([C@@H]3c4ccc(c(c4)Cl)Cl)CCN5CCOCC5)[O-] C38255440
C[C@H]1Cc2cc(ccc2O1)C(=O)C3=C(C(=O)N([C@@H]3c4ccc(c(c4)Cl)Cl)CCN5CCOCC5)[O-] C38255444
CCN(CC)c1ccc(cc1)[C@@H]2C(=C(C(=O)N2C[C@H]3CCCO3)[O-])C(=O)c4ccc(cc4)Br C38277506
CC[C@H](C)n1c(c(c(c(c1=O)C#N)C)C(=O)COc2c(c(c(c(c2Cl)Cl)Cl)Cl)Cl)[O-] C38617393
Cc1c(c(=O)n(c(c1C(=O)COc2c(c(c(c(c2Cl)Cl)Cl)Cl)Cl)[O-])CC(C)C)C#N C38617531
Cc1ccc(c(c1)Oc2c(c(=O)n3cccc(c3n2)C)/C=C/4\C(=O)N(C(=S)S4)CC(=O)[O-])C(C)C C39836033
CCCCCOc1ccc(cc1OC)/C=C(\C#N)/C(=N/c2nnc(s2)SCc3ccc(cc3)C)/[O-] C39997552
c1cc(cc(c1)Cl)c2ccc(o2)/C=C(\C#N)/C(=N/c3nnc(s3)SCc4ccc(cc4)Cl)/[O-] C39998210
CCSc1nnc(s1)N2[C@@H](C(=C(C2=O)[O-])C(=O)c3ccc(cc3)C)c4cccc(c4)Br C39999764
c1ccc(cc1)/C=C/CSc2nnc(s2)N3[C@H](C(=C(C3=O)[O-])C(=O)c4ccccc4)c5ccccc5 C40000567
CCCCCCOc1ccc(cc1OC)/C=C(\C#N)/C(=N/c2nnc(s2)Cc3ccc(cc3)Cl)/[O-] C40858477
COc1cc(cc(c1OCc2ccc(cc2)F)Cl)/C=C/3\C(=NC(=S)N(C3=O)c4ccccc4F)[O-] C59136111
Cc1cccc(c1)COc2c(cc(cc2Cl)/C=C/3\C(=NC(=S)N(C3=O)c4ccccc4F)[O-])OC C59136117
CCO/C(=C/1\C(=O)/C(=C/c2ccc(o2)c3cccc(c3Cl)Cl)/S\C1=N/c4ccc(cc4)OC)/[O-] C59364753
CCc1ccc(cc1)/N=C\2/C(=C(/C(=C/c3cc(n(c3C)c4ccc5c(c4)OCO5)C)/S2)[O-])C(=O)OCC C59437088
CCO/C(=C/1\C(=O)/C(=C/c2ccc(o2)c3ccc(cc3Cl)Cl)/S\C1=N/c4ccc(cc4)OC)/[O-] C59437155
CCCOC(=O)c1cc(ccc1Cl)c2ccc(o2)/C=C\3/C(=NC(=O)N(C3=O)c4cccc(c4C)C)[O-] C59861648
COc1ccc(c(c1OC)C(=O)[O-])[C@H]2[C@H]3[C@@H](C(=O)N(C3=O)c4ccc(cc4)Cl)ON2c5ccccc5 C13778996
CCOc1cc(ccc1OCC(=O)[O-])/C=C\2/C(=O)N(/C(=N\c3ccc(cc3)F)/S2)c4ccc(cc4)F C15985844
Cc1ccc(c(c1)C)CSC2=NC(=O)[C@@H]3[C@H](C4=C(CC(CC4=NC3=N2)(C)C)[O-])c5cc(ccc5OC)OC C63448104
[H]/N=C\1/C(=C/c2ccc(cc2)OCCCOc3ccc(cc3)OC)/C(=O)N=C4N1N=C(S4)c5cccs5 C03849508
CCc1ccc(cc1)N([C@@H](c2cn(nc2C)C)C(=O)NC3CCCCC3)C(=O)[C@@H]4COc5ccccc5O4 C00931336
CCc1ccc(cc1)N([C@H](c2cn(nc2C)C)C(=O)NC3CCCCC3)C(=O)[C@H]4COc5ccccc5O4 C00931335
CCOc1cc(cc(c1OCCOc2ccccc2)Cl)/C=C\3/C(=O)NC(=O)N(C3=O)c4ccc(cc4)C C08959064
CCOC(=O)c1c(nc(s1)NC(=O)Cn2c(=O)c3c(nc2SCc4ccccc4Cl)CCC3)C C09003372
Cc1cc(c(n1c2ccc(cc2)C(C)C)C)/C=C/3\C(=O)N(C(=O)S3)CC(=O)Nc4ccc5c(c4)OCO5 C09233499
Cc1cc(c(c(c1)C)NC(=O)CSc2nnc(n2c3ccccc3)Cn4c5ccccc5sc4=O)C C09278686
CCSc1nc2c(cnn2CCNC(=O)c3ccccc3I)c(n1)N4CCCC4 C09522788
C[C@H]1CCCN(C1)C(=O)/C(=C/c2cc(c(c(c2)OC)OC)OC)/NC(=O)c3ccc(cc3)Br C09974897
CC1=CC(N2c3c1cc(cc3[C@]4(C2=O)Nc5ccccc5CO4)C(=O)c6cc(c(c(c6)OC)OC)OC)(C)C C01051003
CCOC(=O)c1c2c(sc1NC(=O)CCN3C(=O)/C(=C/c4ccccc4Cl)/SC3=O)CCCC2 C11565615
Cc1cccn2c1nc(c(c2=O)/C=C\3/C(=O)N(C(=S)S3)CCCc4ccccc4)NC[C@H]5CCCO5 C12343988
Cc1ccc(cc1C)N([C@@H](c2cn(nc2C)C)C(=O)NC3CCCCC3)C(=O)[C@H]4COc5ccccc5O4 C00931346
Cc1cc(cc(c1)N([C@H](c2cn(nc2C)C)C(=O)NC3CCCCC3)C(=O)[C@@H]4COc5ccccc5O4)C C00931353
Cc1cc(cc(c1)N([C@@H](c2cn(nc2C)C)C(=O)NC3CCCCC3)C(=O)[C@@H]4COc5ccccc5O4)C C00931352
CCOc1c(cccc1OC)[C@H]2CN3C(=O)CN(C(=O)[C@@]3(c4c2c5ccccc5[nH]4)C)CCCOC(C)C C12873668
COc1ccccc1OCCn2cc(c3c2cccc3)/C=C\4/C(=O)NC(=O)N(C4=O)c5ccc(cc5)Cl C02298342
CC1=C([C@H](C2=C(N1)CC(CC2=O)(C)C)c3cc4c(cc3Br)OCO4)C(=O)OC[C@@H]5CCCO5 C00861189
Cc1ccc2cc(c(=O)[nH]c2c1C)[C@H](c3nnnn3C4CCCCC4)N5CCN(CC5)c6ccccc6F C19826483
Cc1ccc2cc(c(=O)[nH]c2c1C)[C@@H](c3nnnn3C4CCCCC4)N5CCN(CC5)c6ccc(cc6)F C19826496
CCc1ccc2c(c1)cc(c(=O)[nH]2)[C@H](c3nnnn3C4CCCCC4)N5CCN(CC5)c6ccc(cc6)F C19940702
Cc1cc2cc(c(=O)[nH]c2cc1C)[C@@H](c3nnnn3C4CCCCC4)N5CCN(CC5)c6ccccc6F C19940779
Cc1ccc2c(c1)cc(c(=O)[nH]2)[C@@H](c3nnnn3C4CCCC4)N5CCN(CC5)c6cc(ccc6C)Cl C19941348
CCc1ccc2c(c1)cc(c(=O)[nH]2)[C@@H](c3nnnn3C4CCCC4)N5CCN(CC5)c6cccc(c6)Cl C19941418
CC[NH+](CC)CCCN1[C@H](C(=C(C1=O)[O-])C(=O)c2ccc3c(c2)OCCO3)c4ccc(c(c4)Cl)Cl C20266920
c1ccc(c(c1)C(=O)N2CCN(CC2)c3ccc(cc3NC(=O)c4cc(ccc4Cl)[N+](=O)[O-])Cl)F C20973744
COc1ccc(cc1[C@H]2CC(=O)NC3=C2C(=O)C[C@H](C3)c4cc(c(c(c4)OC)OC)OC)Br C21249631
CCN(CC)C(=O)Oc1ccc2c(c1NC(=O)[C@@H]3COc4ccccc4O3)ccn2Cc5cccc(c5)F C25156431
CC(=O)c1cccc(c1)NC(=O)C[C@@H]2C(=O)N=C(S2)N3[C@@H](CC(=N3)c4cccs4)c5ccc(cc5)F C28160384
c1ccc(cc1)n2c(nnc2SCc3nc(co3)C(=O)NCCc4ccccn4)c5ccccc5Cl C00964642
CN(Cc1ccccc1)c2cc(nc(n2)SCC(=O)N3CCC(CC3)n4c5ccccc5[nH]c4=O)Cl C35247656
Cc1ccc(cc1)c2cn3c(csc3n2)CCN(CCN4CCOCC4)C(=O)Nc5c(cccc5C)C C35470969
Cc1cc(nn1c2cccc(c2)Cl)c3c(nc4c(cccn4c3=O)OCC(=O)Nc5ccc(cc5)F)C C35562832
Cc1ccc(cc1)C(=O)N(CCOC)CC(=O)/N=c/2\[nH]c(cn2c3ccc(cc3)F)c4ccc(cc4)OC C35695281
CC(C)(C)c1c2c(n(n1)c3ccc(cc3)F)N(C(=O)CS[C@@H]2c4cccs4)CC(=O)NCCOC C37264038
CC(C)S(=O)(=O)C1=C[C@H]2CN3[C@@H](C[C@@H]2C=C1Cc4ccccc4)CO[P@@](=O)(N3)S(=O)(=O)C(C)C C39469825
CC[C@H](C)N1C(=O)/C(=C\c2c(c(c(=O)n(c2NCCc3ccc(c(c3)OC)OC)C)C#N)C)/SC1=S C39851490
CCOc1cc(ccc1OC(=O)c2ccccc2I)/C=N/NC(=O)[C@H]3C=C(N=N3)C C39978058
CCOc1cc(ccc1O)[C@@H]2c3c(=O)c4cc(ccc4oc3C(=O)N2c5nc6ccc(cc6s5)OC)F C40014061
CCCn1c(c(c(c(c1=O)C#N)C)/C=C\2/C(=O)N(C(=S)S2)Cc3ccco3)NCc4ccc(cc4)F C40066869
CCOC(=O)c1c2c(sc1NC(=O)[C@H](C)n3c(=O)cc(c4c3n(nc4C)c5ccccc5)C)CCCC2 C40175201
CCCS(=O)(=O)c1ccc(cc1)c2cc(no2)C(=O)Nc3nnc(s3)SCc4ccc(cc4)F C40325256
c1ccc(cc1)/C=C/CSc2nnc(s2)NC(=O)c3c4c(n(n3)[C@H]5CCS(=O)(=O)C5)CCCC4 C40987798
CCCc1nc2n(n1)c(=O)/c(=C/c3cc(ccc3OCC(=O)Nc4ccc(cc4)F)Br)/s2 C47154860
Cc1c(cnn1C)CN(C)C(=O)c2c(c3n(n2)[C@@H](C[C@H](N3)c4cccs4)C(F)(F)F)Br C00649127
[H]/N=C\1/C(=C/c2ccc(cc2)OS(=O)(=O)c3ccc(cc3)C)/C(=O)N=C4N1N=C(S4)c5ccc(cc5)C C08493465
Cc1ccc2cc(c(=O)[nH]c2c1)[C@H](c3nnnn3C(C)(C)C)N(Cc4ccccc4Cl)Cc5ccco5 C57608296
Cc1cc(c2cc(c(=O)[nH]c2c1)CN(Cc3ccc(cc3)F)[C@@H](c4nnnn4C[C@@H]5CCCO5)C(C)C)C C13499046
c1ccc(cc1)[C@H]2[C@@H]3[C@@H](C(=O)N(C3=O)CCNc4c(cc(cn4)C(F)(F)F)Cl)ON2c5ccccc5 C13395046
CCn1c2c(c(n1)C)n(c(=O)n(c2=O)CCc3ccccc3)CC(=O)Nc4ccc(c(c4)C)Br C64775063
CC(C)(C)c1ccc(cc1)C2CCC3(CC2)Cc4ccc(cc4C3)C(=O)Nc5ccccc5OCCCC(=O)[O-] C03852273
Cc1c2c(cc(c1OC(=O)C)OC(=O)C)[C@@]3(CC[C@]4([C@@H]5C[C@](CC[C@@]5(CC[C@@]4(C3=CC2)C)C)(C)C(=O)[O-])C)C C04165414
CCc1c(c2cc3nc(cc4[nH]c(c5c6nc(cc1[nH]2)C(=C6C(=O)C5)C)[C@@H]([C@@H]4C)CCC(=O)[O-])C(=C3C=C)C)C C04208840
c1ccc2c(c1)-c3ccccc3C2COC(=O)N[C@H](Cc4ccc(cc4)I)CC(=O)[O-] C02385882
CC(C)C(=C)CC[C@H]([C@H]1[C@@H](C[C@@]2([C@@]1(CCC3=C2CC[C@@H]4[C@@]3(CC[C@@H](C4(C)C)OC(=O)C)C)C)C)O)C(=O)[O-] C05369099
Cc1c2cc3c4c(oc3c(c2oc(=O)c1CCC(=O)N5CCC(CC5)(c6ccccc6)C(=O)[O-])C)CCCC4 C02103725
CN(C)c1ccc(cc1)/C=C/2\CCC[C@H]3C2=NN([C@H]3c4ccc(cc4)N(C)C)C(=O)c5ccccc5C(=O)[O-] C12560315
CCCc1cc(cc(c1O[C@H](c2ccccc2Cl)C(=O)[O-])CCC)Cn3c(nc4c3nc(cc4C)C)CC C13834056
C[C@@H](C12CC3CC(C1)CC(C3)C2)NC(=O)CCCCCn4c(=O)c5cc(ccc5nc4[S-])Br C20644218
CCC(C)(C)[C@H]1CCc2c(c3cc(c4ccccc4c3o2)[N-]S(=O)(=O)c5ccc(c(c5)[N+](=O)[O-])Cl)C1 C28462728
Cc1cc(c2c(c1)sc(n2)N3[C@H](C(=C(C3=O)[O-])C(=O)c4ccco4)c5cccc(c5)OCCC(C)C)C C33525801
Cc1cc(c2c(c1)sc(n2)N3[C@@H](C(=C(C3=O)[O-])C(=O)c4ccc(c(c4)C)OC)c5ccc(cc5)C(C)C)C C09427385
CCOc1cccc(c1)C(=O)C2=C(C(=O)N([C@H]2c3ccc(cc3)Cl)c4nc5c(cc(cc5s4)C)C)[O-] C33790732
CCc1ccc(cc1)[C@@H]2C(=C(C(=O)N2c3nc4c(cc(cc4s3)C)C)[O-])C(=O)c5c(nc6n5cccc6)C C33814081
C[C@@H]1Cc2cc(ccc2O1)C(=O)C3=C(C(=O)N([C@H]3c4cccc(c4)Br)CCc5ccccc5)[O-] C09471304
CCOc1cccc(c1)[C@@H]2C(=C(C(=O)N2c3nc4c(cc(cc4s3)C)C)[O-])C(=O)c5ccc(cc5)Cl C34933302
Cc1ccc(c(c1)C)NC(=O)C2=C(N=C3N([C@@H]2c4ccc(cc4)Cl)C(=CS3)/C=C(/N5CCCC5)\[O-])C C35709878
Cc1ccc(c(c1)C)NC(=O)C2=C(N=C3N([C@H]2c4ccc(cc4)Cl)C(=CS3)/C=C(/N5CCCC5)\[O-])C C35709880
CCc1c(c(n(n1)c2ccc(c(c2)Cl)Cl)[O-])C3=C(C(=O)N(C3=O)c4ccc(cc4)F)N(CC)CC C35961240
C[C@H]1Cc2cc(ccc2O1)C(=O)C3=C(C(=O)N([C@@H]3c4cccc(c4)Br)CCc5ccccc5)[O-] C09471303
CCC(CC)[C@@H](C(=O)NC(C)(C)CC(C)(C)C)N(c1ccccc1Cl)C(=O)c2cc(ccc2[O-])[N+](=O)[O-] C36544668
c1cc(cc(c1)Cl)N2CCN(CC2)c3cnn(c(=O)c3Cl)C45C[C@@H]6C[C@H](C4)CC(C6)(C5)CC(=O)[O-] C16398928
Cc1ccc(cc1)C(=O)C2=C(C(=O)N([C@@H]2c3ccccc3)c4nnc(s4)SCc5ccccc5F)[O-] C39835279
c1ccc(c(c1)c2ccc(o2)/C=C/3\C(=O)N(/C(=N\c4cccc(c4)C(=O)[O-])/S3)C5CCCCC5)[N+](=O)[O-] C39866822
c1cc(cc(c1)/N=C/2\N(C(=O)/C(=C\c3ccc(o3)c4ccc(cc4)[N+](=O)[O-])/S2)C5CCCCC5)C(=O)[O-] C39866824
CC(C)c1ccc(cc1)N2[C@H](NC(=O)C(=C2[S-])C#N)c3ccc(o3)c4cc(ccc4Cl)C(F)(F)F C39887306
Cc1c\2c(oc1C(=O)N3CCCc4c3cccc4)CCC/C2=N\N=C(\C(C(C(F)(F)F)(F)F)(F)F)/[O-] C40823265
c1ccc(cc1)COc2ccccc2[C@H]3c4c(nc(s4)[O-])S[C@H]5[C@@H]3C(=O)N(C5=O)c6ccc(cc6)F C47147459
CC(C)(C)c1ccc(cc1)[C@@H]2CC3=C([C@@H](N(c4ccccc4N3)C(=O)CCC(=O)[O-])c5ccc(cc5)F)C(=O)C2 C00718143
c1ccc(c(c1)[N+](=O)[O-])S[C@H]2C[C@@H]3[C@@H](Nc4ccc(cc4[C@@H]3[C@H]2Cl)C(=O)[O-])c5cccc(c5)Br C01857357
CC(=C)[C@H]1CC[C@]2([C@@H]1[C@H]3CC[C@@H]4[C@@]5(CC[C@@H](C([C@@H]5CC[C@@]4([C@]3(CC2)C)C)(C)C)OC(=O)CCC(=O)[O-])C)COC(=O)C C01872169
Cc1c2c(n(n1)c3ccccc3)N=C4C(=Nc5ccccc5N4[C@H]2c6cccs6)[N-]c7cccc(c7)C(F)(F)F C01898627
c1ccc(c(c1)Cc2cc(c(c(c2)[N+](=O)[O-])[O-])/C=N/c3ccc(c(c3)c4[nH]c5ccccc5n4)Cl)Cl C16450157
CCOc1ccc(cc1)/N=C\2/C(=C(/C(=C/c3cc(c(cc3OCC)OCC)Cl)/S2)[O-])C(=O)OCC C59105298
CCO/C(=C/1\C(=O)/C(=C\c2cc(n(c2C)c3ccc(cc3)C(C)C)C)/S\C1=N/c4ccc(cc4)Cl)/[O-] C59105400
CCc1ccc(cc1)/N=C\2/C(=C(/C(=C/c3cn(c4c3cccc4)Cc5cccc(c5)C)/S2)[O-])C(=O)OCC C59105521
C=CCc1cc(ccc1OCc2cccc3c2cccc3)/C=C/4\C(=NC(=S)N(C4=O)c5ccccc5F)[O-] C59136348
CCCCc1ccc(cc1)n2c(cc(c2C)/C=C/3\C(=NC(=O)N(C3=O)c4ccc(cc4)Br)[O-])C C59198227
CCO/C(=C/1\C(=O)/C(=C/c2ccccc2OCc3cccc4c3cccc4)/S\C1=N/c5ccc(cc5)C)/[O-] C59247341
CCc1ccc(cc1)/N=C\2/C(=C(/C(=C/c3ccc(o3)c4ccc(cc4)C(=O)OCC)/S2)[O-])C(=O)OCC C59364658
CCO/C(=C/1\C(=O)/C(=C/c2ccccc2OCc3ccccc3C#N)/S\C1=N/c4ccc(cc4)Cl)/[O-] C59366155
CCOc1cc(c(cc1OC)/C=C\2/C(=C(/C(=N/c3ccc(cc3)C)/S2)C(=O)OCC)[O-])Br C59437110
CCOc1cc(cc(c1OCC=C)Br)/C=C/2\C(=O)N(/C(=N\c3cccc(c3)C(=O)[O-])/S2)C C35669294
CN(CCCl)c1ccc(cc1)/C=C/2\C(=NC(=O)N(C2=O)c3ccc(cc3)C45CC6CC(C4)CC(C6)C5)[O-] C59859688
CC1(CC(=C2[C@H]([C@@H]3C(=NC(=NC3=O)SCc4ccccc4Cl)N=C2C1)c5ccc(cc5)N(C)C)[O-])C C39730504
CC1(CC(=C2[C@@H]([C@H]3C(=NC(=NC3=O)SCc4ccccc4Cl)N=C2C1)c5ccc(cc5)N(C)C)[O-])C C39730507
CC1(CC(=C2[C@H]([C@H]3C(=NC(=NC3=O)SCc4ccccc4Cl)N=C2C1)c5ccc(cc5)N(C)C)[O-])C C39730510
CCc1cccc(c1NC(=O)CSC2=C([C@@H](C3=C(CC(CC3=N2)(C)C)[O-])c4ccc(cc4)Cl)C#N)C C20171666
CCc1cccc(c1NC(=O)CSC2=C([C@H](C3=C(CC(CC3=N2)(C)C)[O-])c4ccc(cc4)Cl)C#N)C C20171664
Cc1cc(c(c(c1)C)NC(=O)CSC2=C([C@H](C3=C(CC(CC3=N2)(C)C)[O-])c4ccc(cc4)Cl)C#N)C C13297898
C[C@@H](CCc1nc2ccccc2s1)[C@@H]3CC[C@@H]4[C@@]3(CC[C@@H]5[C@@H]4CC[C@H]6[C@@]5(CC[C@@H](C6)OCCC(=O)[O-])C)C C08386031
Cc1cc(ccc1c2ccc(o2)/C=c/3\c(=O)n4c(=NC5=C([C@@H]4c6ccccc6OC)CCc7c5cccc7)s3)C(=O)[O-] C01891893
COc1ccc(c(c1OC)C(=O)[O-])[C@H]2N3[C@@H](CC(=N3)c4ccccc4)c5cc(ccc5O2)Br C09085847
CCCCn1c2ccc(c3c2c(c1CC(C)(C)C(=O)[O-])S[C@@H](C3)C)OCc4ccc(cn4)c5ccccc5 C13832967
CCc1ccc(cc1)[C@@H]2C(=C(C(=O)N2c3nc4ccc(cc4s3)C)[O-])C(=O)c5ccc6c(c5)OCCO6 C09015303
Cc1cc(c2c(c1)sc(n2)N3[C@H](C(=C(C3=O)[O-])C(=O)c4ccc(c(c4)C)OC)c5ccccc5OC)C C13549448
Cc1c(sc(n1)N2[C@@H](C(=C(C2=O)[O-])C(=O)c3ccc4c(c3)C[C@H](O4)C)c5ccccc5F)C(=O)OC C09360297
C=CCOc1cccc(c1)[C@@H]2C(=C(C(=O)N2c3nc4ccc(cc4s3)Cl)[O-])C(=O)c5cccs5 C33374869
c1cc(ccc1[C@@H]2C(=C(C(=O)N2c3nc4ccc(cc4s3)F)[O-])C(=O)c5ccc(cc5)Cl)[N+](=O)[O-] C33555379
Cc1cc(c2c(c1)sc(n2)N3[C@H](C(=C(C3=O)[O-])C(=O)c4ccc(c(c4)C)OC)c5ccc(cc5)C(C)C)C C09427388
CCc1ccc2c(c1)sc(n2)N3[C@@H](C(=C(C3=O)[O-])C(=O)c4ccc(cc4)C)c5ccc(cc5)C(C)(C)C C08894478
CCc1ccc2c(c1)sc(n2)N3[C@H](C(=C(C3=O)[O-])C(=O)c4ccc(cc4)C)c5ccc(cc5)C(C)(C)C C08894481
c1cc(cc(c1)[N+](=O)[O-])[C@H]2C(=C(C(=O)N2c3nc4ccc(cc4s3)Cl)[O-])C(=O)c5ccc(cc5)F C34919862
c1cc(ccc1C(=O)C2=C(C(=O)N([C@@H]2c3ccc(c(c3)Cl)Cl)C[C@@H]4CCCO4)[O-])Br C34934632
Cc1ccc(c(c1)C(=O)C2=C(C(=O)N([C@H]2c3ccc(cc3)C(C)(C)C)c4nc5ccc(cc5s4)C)[O-])C C34954948
Cc1ccc(c(c1)C(=O)C2=C(C(=O)N([C@@H]2c3ccc(cc3)C(C)C)c4nc5c(cc(cc5s4)C)C)[O-])C C34955408
Cc1ccc2c(c1)sc(n2)N3[C@@H](C(=C(C3=O)[O-])C(=O)c4c(nc(s4)C)C)c5ccc(cc5)C(C)(C)C C35566405
Cc1ccccc1[C@H]2C(=C(N=C3N2C(=CS3)/C=C(/N4CCN(CC4)C(=O)C)\[O-])C)C(=O)OC(C)(C)C C35703781
CCC1=C([C@H](N2C(=CSC2=N1)/C=C(/N3CCC[C@@H](C3)C(=O)OCC)\[O-])c4cccc(c4)C)C(=O)OC C36052840
CC1=C([C@@H](N2C(=CSC2=N1)/C=C(/N(C)C3CCCCC3)\[O-])c4ccc(cc4)C(C)C)C(=O)OCC=C C36053257
CCOC(=O)C1=C(N=C2N([C@@H]1c3cccc(c3)Cl)C(=CS2)/C=C(/N4CCCC4)\[O-])c5ccccc5 C36063129
CC(C)c1ccc(cc1)N2C(=O)/C(=C/c3ccc4c(c3)CCN4Cc5ccccc5Cl)/C(=NC2=S)[O-] C02397571
Cc1ccc2c(c1)sc(n2)N3[C@@H](C(=C(C3=O)[O-])C(=O)c4ccc(c(c4)C)OC)c5ccc(cc5)C(C)(C)C C08893627
c1ccc2c(c1)cccc2Cc3nnc(n3c4cc(cc(c4)C(F)(F)F)C(F)(F)F)SCC(=O)[O-] C08649483
Cc1c(sc(n1)N2[C@@H](C(=C(C2=O)[O-])C(=O)c3ccc4c(c3)C[C@@H](O4)C)c5ccc(cc5)F)C(=O)OC C01105740
c1cc(ccc1C(=O)C2=C(C(=O)N([C@H]2c3ccc(c(c3)Cl)Cl)C[C@H]4CCCO4)[O-])Br C38241551
COc1ccc2cc(ccc2c1)C(=O)C3=C(C(=O)N([C@H]3c4ccc(c(c4)Cl)Cl)c5nncs5)[O-] C39848956
c1ccc(cc1)CSc2nnc(s2)/N=C(/C(=C/c3ccc(o3)c4cc(ccc4Cl)Cl)/C#N)\[O-] C39998194
c1ccc(c(c1)CSc2nnc(s2)/N=C(/C(=C/c3ccc(o3)c4ccccc4Cl)/C#N)\[O-])Cl C39998205
CCCCc1ccc(c(c1)C)SCC\2=NC(=C([C@@H](/C2=C(\[O-])/OCC)c3ccccc3C(F)(F)F)C#N)C C40447708
CC[C@H](C)c1ccc(cc1)N2C(=O)/C(=C/c3cn(c4c3cccc4)Cc5ccccc5Cl)/C(=NC2=O)[O-] C08744558
C[C@H](CCc1nc2ccccc2s1)[C@@H]3CC[C@@H]4[C@]3(CC[C@@H]5[C@@H]4CC[C@@H]6[C@]5(CC[C@@H](C6)OCCC(=O)[O-])C)C C43764340
C[C@H](CCc1nc2ccccc2s1)[C@H]3CC[C@@H]4[C@]3(CC[C@@H]5[C@@H]4CC[C@@H]6[C@]5(CC[C@@H](C6)OCCC(=O)[O-])C)C C43764342
Cc1c2c(n(n1)c3ccccc3)N=C4C(=Nc5ccccc5N4[C@@H]2c6cccc(c6)[N+](=O)[O-])[N-]c7ccc(cc7Cl)Cl C01865402
CCO/C(=C/1\C(=O)/C(=C/c2ccc(o2)c3ccc(cc3)F)/S\C1=N/c4ccc(cc4)Br)/[O-] C59105432
CCOc1ccc(cc1)/N=C\2/C(=C(/C(=C/c3ccc(o3)I)/S2)[O-])C(=O)OCC C59105527
Cc1cc(c(cc1[N-]S(=O)(=O)c2ccc(cc2)Br)Cl)[C@@H](C#N)c3ccc(cc3)Cl C59239798
CCc1ccc(cc1)/N=C\2/C(=C(/C(=C/c3cc(n(c3C)c4ccc(cc4)C(C)C)C)/S2)[O-])C(=O)OCC C59247258
CCc1ccc(cc1)/N=C\2/C(=C(/C(=C/c3ccc(o3)c4ccc(cc4Cl)Cl)/S2)[O-])C(=O)OCC C59247460
CCO/C(=C/1\C(=O)/C(=C/c2ccccc2OCc3ccccc3F)/S\C1=N/c4ccc(cc4)Cl)/[O-] C59247657
CCO/C(=C/1\C(=O)/C(=C/c2ccc(cc2)N3CCCCC3)/S\C1=N/c4ccc(cc4)Br)/[O-] C59366062
c1ccc(cc1)c2cc(c(n2c3ccc(cc3)Cl)c4ccccc4)/C=N/c5ccc(c(c5)C(=O)[O-])Cl C59427466
CCc1ccc(cc1)/N=C\2/C(=C(/C(=C/c3cn(c4c3cccc4)Cc5ccccc5)/S2)[O-])C(=O)OCC C59437153
CCc1ccc(cc1)/N=C\2/C(=C(/C(=C/c3ccc(o3)Sc4ccc(cc4)Cl)/S2)[O-])C(=O)OCC C59437178
Cc1c(cccc1/N=C/c2cc(cc(c2[O-])[N+](=O)[O-])Cc3ccccc3Cl)c4nc5ccccc5s4 C59476415
COC(=O)[C@@H]1[C@@H](C([C@@H](/C(=C(\[O-])/OC)/C1=O)c2cccc3c2cccc3)(C#N)C#N)c4cccc5c4cccc5 C39316301
CC(C)(C)c1ccc(cc1)OCCSc2nc3ccc(cc3s2)/N=C/c4cc(ccc4[O-])[N+](=O)[O-] C59855041
c1ccc(cc1)N(c2ccccc2)C(=O)CSC3=C([C@@H](C4=C(CCCC4=N3)[O-])c5ccccc5F)C#N C13174762
CCCCc1ccc(cc1)[N-]C2=NC(=O)/C(=C/c3ccc(c(c3)OCC)OCc4ccc(cc4)Cl)/S2 C08821797
c1cc(c(cc1C(=O)[O-])Br)OC(=O)COc2ccc(cc2Br)Br C66144960
c1ccc(c(c1)[C@H]2[C@H]3C[C@@H]([C@@H]([C@@H]3c4cc(ccc4N2)C(=O)[O-])Cl)Sc5ccccc5[N+](=O)[O-])Cl C04045292
c1ccc(c(c1)[C@H]2[C@H]3C[C@@H]([C@@H]([C@@H]3c4cc(ccc4N2)C(=O)[O-])Cl)Sc5ccccc5[N+](=O)[O-])F C06445673
c1ccc(c(c1)C(=O)Nc2cccc(c2)/C=N/Nc3c(c(nc(c3Cl)Cl)C(=O)[O-])Cl)Cl C13343892
c1ccc(c(c1)[C@H]2[C@H]3C[C@H]([C@H]([C@@H]3c4cc(ccc4N2)C(=O)[O-])Cl)Sc5ccccc5[N+](=O)[O-])F C13381883
COc1ccc(cc1Br)c2nc3cc(ccc3o2)/N=C/c4cc(cc(c4[O-])OC)[N+](=O)[O-] C13475893
c1ccc2c(c1)CCC3=C2N=c4n(c(=O)/c(=C/c5ccc(cc5)OCC(=O)[O-])/s4)[C@@H]3c6cccs6 C13647815
c1ccc(c(c1)[N+](=O)[O-])S[C@@H]2C[C@@H]3[C@H](Nc4ccc(cc4[C@H]3[C@@H]2Cl)C(=O)[O-])c5ccc(cc5)F C15163348
CC1=C([C@@H](C2=C(N1)C[C@@H](CC2=O)c3ccccc3)c4ccc(c(c4)[N+](=O)[O-])[O-])C(=O)OC5CCCCC5 C00728523
CC1=C([C@@H](C2=C(N1)CC(CC2=O)(C)C)c3cc(c(c(c3)OC)[O-])[N+](=O)[O-])C(=O)OC4CCCCCC4 C01151674
CCC/C(=N\CCc1c([nH]c2c1cc(cc2)OC(F)(F)F)C)/C3=C(C[C@@H](CC3=O)c4ccccc4)[O-] C08846564
Cc1ccc(cc1)C(=O)C2=C(C(=O)N([C@@H]2c3ccc(cc3)C(C)(C)C)c4nc5ccc(cc5s4)F)[O-] C09271051
CCc1ccc2c(c1)sc(n2)N3[C@@H](C(=C(C3=O)[O-])C(=O)c4cccs4)c5ccc(cc5)C(C)(C)C C08915059
Cc1cc(c(cc1Cl)c2ccc(o2)/C=C\3/C(=NN(C3=O)c4ccc(c(c4)C(=O)[O-])Cl)C)[N+](=O)[O-] C20344719
c1ccc(c(c1)/C=N/Nc2ccc(cc2[N+](=O)[O-])S(=O)(=O)[N-]c3ccc(cc3)Cl)Br C12562843
C/C(=N\Nc1ccc(cc1S(=O)(=O)[N-]c2ccc(cc2)Cl)[N+](=O)[O-])/c3ccc(cc3)OC(F)F C12601158
C[C@H](C(=O)N/N=C\c1cc(c(c(c1)Br)[O-])Br)Oc2ccc(cc2Cl)Cl C32114601
c1ccc(c(c1)[N-]C2=NC(=O)/C(=C\c3ccc(c(c3)[N+](=O)[O-])Sc4ccc(cc4)Cl)/S2)Cl C32124672
Cc1cc(c2c(c1)sc(n2)N3[C@@H](C(=C(C3=O)[O-])C(=O)c4ccncc4)c5ccc(cc5)C(C)(C)C)C C33757979
Cc1cc(c2c(c1)sc(n2)N3[C@H](C(=C(C3=O)[O-])C(=O)c4ccncc4)c5ccc(cc5)C(C)(C)C)C C33757980
Cc1cc(c2c(c1)sc(n2)N3[C@H](C(=C(C3=O)[O-])C(=O)c4ccc(c(c4)C)OC)c5ccc(cc5)F)C C08894996
Cc1ccc(cc1)C(=O)C2=C(C(=O)N([C@@H]2c3cc(c(c(c3)C(C)(C)C)O)C(C)(C)C)Cc4ccco4)[O-] C35297384
CC1=C([C@@H](N2C(=CSC2=N1)/C=C(/Nc3ccc(cc3)F)\[O-])c4ccccc4)C(=O)Nc5ccccc5 C35692626
CC1=C([C@@H](N2C(=CSC2=N1)/C=C(/N(C)C3CCCCC3)\[O-])c4ccccc4Cl)C(=O)OC(C)C C35693620
CC1=C([C@H](N2C(=CSC2=N1)/C=C(/N(C)C3CCCCC3)\[O-])c4ccccc4Cl)C(=O)OC(C)C C35693622
CC1=C([C@@H](N2C(=CSC2=N1)/C=C(/N[C@@H](C)c3ccccc3)\[O-])c4cccc(c4)Cl)C(=O)OCC=C C35701588
CCOC(=O)C1=C(N=C2N([C@H]1c3ccc(cc3)C(C)C)C(=CS2)/C=C(/NC(C)C)\[O-])c4ccccc4 C35705071
CC1=C([C@@H](N2C(=CSC2=N1)/C=C(/Nc3ccc(cc3)F)\[O-])c4ccccc4Cl)C(=O)OC(C)C C36050476
CC1=C([C@H](N2C(=CSC2=N1)/C=C(/N[C@H](C)c3ccccc3)\[O-])c4ccccc4Cl)C(=O)OCC=C C36053032
CC(C)c1ccc(cc1)[C@@H]2C(=C(N=C3N2C(=CS3)/C=C(/NC(C)C)\[O-])C(F)(F)F)C(=O)OC(C)C C36065060
Cc1ccc(c(c1)C)NC(=O)C2=C(N=C3N([C@H]2c4ccc(cc4)Cl)C(=CS3)/C=C(/NC(C)C)\[O-])C C36072104
CCN(C)/C(=C/C1=CSC2=NC(=C([C@H](N12)c3ccc(cc3)Cl)C(=O)Nc4ccc(cc4C)C)C)/[O-] C36072114
C[C@H](c1ccccc1)[C@@H](C(=O)NC(C)(C)C)N(c2cccc(c2)Cl)C(=O)c3cc(ccc3[O-])[N+](=O)[O-] C36484315
C[C@H](c1ccccc1)[C@H](C(=O)NC(C)(C)C)N(c2cccc(c2)Cl)C(=O)c3cc(ccc3[O-])[N+](=O)[O-] C36484317
CCC/C=C/[C@@H](C(=O)NC1CCCCC1)N(c2cccc(c2)Cl)C(=O)c3cc(ccc3[O-])[N+](=O)[O-] C36484324
Cc1ccc2c(c1)sc(n2)N3[C@H](C(=C(C3=O)[O-])C(=O)c4ccc(cc4)Cl)c5ccc(cc5)C(C)C C08973662
CCN\1C(=O)/C(=C\c2ccc(o2)c3ccc(cc3Cl)[N+](=O)[O-])/S/C1=N\c4cccc(c4)C(=O)[O-] C39866630
CCCCc1ccc(cc1)N2[C@@H](NC(=O)C(=C2[S-])C#N)c3ccc(o3)c4ccc(c(c4)Cl)Cl C39887365
CCCCc1ccc(cc1)N2[C@H](NC(=O)C(=C2[S-])C#N)c3ccc(o3)c4ccc(c(c4)Cl)Cl C39887366
c1ccc2c(c1)c(cn2CCOc3ccc(cc3)Cl)/C=C(\C#N)/C(=N/c4nc5ccccc5s4)/[O-] C41120705
c1ccc(cc1)c2c(nc([nH]2)c3cc(ccc3[O-])[N+](=O)[O-])c4ccc(cc4)SSc5ccccc5 C44594895
c1ccc(c(c1)/C=C\2/C(=O)N/C(=N/c3cccc(c3Cl)Cl)/S2)OCc4ccc(cc4)C(=O)[O-] C15799065
CCc1ccccc1N2C(=O)/C(=C/c3cc(n(c3C)c4cccc(c4)C(F)(F)F)C)/C(=NC2=S)[O-] C59137621
c1ccc(c(c1)Cc2cc(c(c(c2)[N+](=O)[O-])[O-])/C=N/c3ccc4c(c3)nc(o4)c5ccccc5F)Cl C59401214
CC(C)c1ccc(cc1)NC(=O)CSc2nc3ccc(cc3s2)/N=C/c4cc(ccc4[O-])[N+](=O)[O-] C59459195
Cc1cc(c(cc1C)Br)N2C(=O)/C(=C/c3ccc(cc3)N(C)CCC(C)C)/C(=NC2=O)[O-] C35363726
c1ccc(c(c1)NC(=O)C[C@@H]2C(=O)N=C(S2)[N-]N=C3CCCCCCCCCCC3)Br C22505710
C/C(=N\[N-]C1=NC(=O)[C@@H](S1)CC(=O)Nc2cccc(c2)[N+](=O)[O-])/CC3CCCCCCCCCCC3 C22507034
Cc1ccc(cc1)NC(=O)CSC2=C([C@@H](C3=C(CCCC3=N2)[O-])c4cccc(c4Cl)Cl)C#N C13174590
c1cc(c(c(c1)Cl)Cl)[C@@H]2C(=C(N=C3C2=C(CCC3)[O-])SCC(=O)Nc4ccc(cc4)F)C#N C01000434
Cc1ccc(cc1C)NC(=O)CSC2=C([C@H](C3=C(CC(CC3=N2)(C)C)[O-])c4ccc(cc4)Cl)C#N C13189405
COc1cc(cc(c1OC)OC)[C@H]2c3c(c4ccccc4[nH]3)C[C@@H]([NH2+]2)C(=O)OC C04027745
CC[NH+]1CCc2c(sc3c2C(=N[C@@H](N3)/C=C\c4ccc(cc4)[N+](=O)[O-])O)C1 C04556331
c1cc2c3c(ccc(c3c1)NC(=O)c4cc(ccc4N5CC[NH2+]CC5)[N+](=O)[O-])CC2 C04710908
C[C@@H]1CC(=O)Nc2ccccc2N1C(=O)C[NH+](C)CC(=O)Nc3ccccc3 C11068308
CCOC(=O)c1c2c(sc1NC(=O)c3cc(nn3C)C)C([NH2+]C(C2)(C)C)(C)C C12286769
Cc1cccc2c1[nH]c(n2)CN(C)C(=O)C[C@@H]3C(=O)NCC[NH+]3CC(C)(C)C C12299823
CC[C@@]1([C@@H]2[C@@H]([C@H]([NH2+]1)c3ccc(cc3)O)C(=O)N(C2=O)c4ccc(cc4)C)C(=O)OC C12497323
c1ccc(cc1)c2ccnc(n2)N[C@H]3CO[C@H]4[C@@H]3OC[C@@H]4[NH2+]Cc5ccccn5 C05397647
CCn1c(cc(n1)C(=O)Nc2c(c3c(s2)C([NH2+]C(C3)(C)C)(C)C)C(=O)OC)C C13702989
CC[C@@]1(Cc2c(c([nH+]c3c2c(c(s3)C(=O)OCC)N)N4CCOCC4)CO1)C C13739598
Cc1c(cn(n1)C=C)C[NH+]2CCC[C@@H]2c3cc(n4c(n3)cc(n4)C(C)(C)C)N C19584211
Cc1c(cn(n1)C)c2cc(n[nH]2)C(=O)NC3(CCCCC3)C[NH+]4CCC(CC4)C C19665418
Cc1cc2c(cc1C)nc([nH]2)CCc3nc(no3)c4c(ncc5c4CC[NH2+]C5)C C20541665
Cc1c(c2c(cn1)C[NH+](CC2)CC3CCCC3)c4nc(on4)c5ccc(nc5)N C23399077
Cc1cccc(c1C)NC(=O)NC(=O)C[NH+](C)Cc2cnn(c2)c3ccccc3 C27551581
CC(C)c1nc(on1)[C@@H]2C[C@@H](C[NH+]2C)NC(=O)Nc3ccc(cc3)C(F)(F)F C30879550
CCCC1=C2[C@@H](C(=C(N([C@@H]2N=N1)c3ccccc3)[NH3+])C#N)c4c(onc4Cl)C C39167691
CCCOc1ccc(cc1OC)[C@H]2[C@@H]3C(=c4ccccc4=[NH+]C3=O)OC(=C2C#N)N C39325786
CC[C@@H](C)C(=O)N1C[C@@H](C2(C1)CC[NH2+]CC2)C(=O)N[C@@H](C)C3=C(N=N[C@@H]3C)C C39674282
CC[C@H](C)C(=O)N1C[C@@H](C2(C1)CC[NH2+]CC2)C(=O)N[C@@H](C)C3=C(N=N[C@@H]3C)C C39674283
C[C@H]1C[C@@H](C[NH+](C1)CCCNC(=O)C(=O)Nc2ccc3c(c2)OC(O3)(C)C)C C41728770
Cc1cc(n(n1)c2ccccc2NC(=O)NC[C@H](c3ccco3)[NH+]4CCCC4)C C44209168
C[NH+](C)C1(CCCC1)CNC(=O)C(=O)Nc2ccc3c(c2)OC4(O3)CCCC4 C48752439
c1cc(oc1)[C@@H](CNC(=O)Nc2nnc(s2)c3ccsc3)[NH+]4CCCC4 C52496402
Cc1nnc(o1)c2ccccc2NC(=O)NCC(C)(C)[NH+]3C[C@H](C[C@@H](C3)C)C C54440661
C[C@@H]1C[C@H](C[NH+](C1)C(C)(C)CNC(=O)N2CCN(CC2)CC(=O)NC3CC3)C C54726379
CC1CCN(CC1)C(=O)c2ccc(cc2)NC(=O)NCc3ccc([nH+]c3)N(C)C C56765603
c1cc2cc([nH]c2c(c1)[N+](=O)[O-])C(=O)NCC3(CCCC3)[NH+]4CCSCC4 C57230014
C[NH+](Cc1ccc(s1)Cl)CC(=O)NC(=O)Nc2ccc3c(c2)OCO3 C14921182
c1ccn2c(c1)nnc2CCNC(=O)NCC3(CCCCC3)[NH+]4CCCCC4 C47751369
c1cc(oc1)CNC(=O)CNC(=O)N2CCC3=c4cc(ccc4=[NH+][C@@H]3C2)Cl C63295006
C[C@@]1(C(=O)N(C(=O)N1)NC(=O)CC2=c3ccccc3=[NH+]C2)CCc4ccccc4 C63399605
c1ccc2=[NH+]CC(=c2c1)CCNC(=O)CN3c4ccccc4N[C@H]3c5cnccn5 C64411394
CN1CCCc2c1ccc(c2)NC(=O)C(=O)NC[C@@H](c3ccco3)[NH+]4CCCC4 C64575450
Cc1c(sc(n1)NC(=O)C[NH2+][C@@H]2CCCc3c2nc(s3)C)C(=O)OC C65396170
Cn1cc(c(n1)c2ccc3c(c2)OCCCO3)C[NH2+]Cc4ccc(c(c4)OC)O C65978614
c1cc2c(c[nH]c2nc1)S(=O)(=O)/N=c\3/[nH]c(cs3)C[NH+]4CCCCCC4 C66250843
C[C@@H]1CCC[C@@H](C1)NC(=O)CN2CC[NH+](CC2)Cc3cc4c(cc3O)OCO4 C66449971
c1cc(ccc1c2nnc3n2CCCC3)NC(=O)N[C@H]4CC[NH+](C4)C5CCCC5 C66956358
CC1CC[NH+](CC1)[C@H](C)CNC(=O)Nc2ccc(cc2)c3nnc4n3CCCC4 C66956393
c1cc(ccc1c2nnc3n2CCCC3)NC(=O)NC4CC[NH+](CC4)C5CC5 C66956420
C[C@H]1C[C@@H](C[NH+](C1)CCNC(=O)Nc2ccc(cc2)c3nnc4n3CCCC4)C C66956556
C[C@@H]1C[C@H](C[NH+](C1)CCNC(=O)Nc2ccc(cc2)c3nnc4n3CCCC4)C C66956557
CC(C)[C@H](CNC(=O)Nc1ccc(cc1)c2nnc3n2CCCC3)[NH+]4CCCC4 C66956770
C[C@H]1CCC[NH+](C1)CCCNC(=O)Nc2ccc(cc2)c3nnc4n3CCCC4 C66956985
c1cc2c(cc1C[NH2+]Cc3c[nH]nc3c4ccc5c(c4)OCCO5)OCCCO2 C67011255
C[NH+]1CCN(CC1)c2ccc(cn2)NC(=O)CNC(=O)c3ccc4c(c3)CCC4 C67106473
C[C@@H]1CN(C[C@@H](O1)C)c2ccc(c[nH+]2)NC(=O)N(C)[C@@H](C)c3cccc(c3)O C67543568
Cn1c2cc(ccc2oc1=O)NC(=O)NC[C@@H]3CCC[NH+]3CC4CCCCC4 C67551523
Cc1cc(nc([nH+]1)C)N2CCN(CC2)C(=O)N[C@H](C)CCc3ccc(cc3)O C67612415
CCOC(=O)c1cnc(nc1N)SCC(=O)Nc2c(c3c(s2)CCCC3)C(=O)OC C09153489
CCOC(=O)C1=C(NC(=O)N[C@H]1C)COC(=O)CNC(=O)C23CC4CC(C2)CC(C4)C3 C09315394
CCOC(=O)c1ccccc1NC(=O)CSc2nnc(s2)NC(=O)NC(C)(C)C C09743981
c1ccc(c(c1)[N+](=O)[O-])OCc2ccc(o2)C(=O)Nc3c(c4c(s3)CCCC4)C(=O)N C02744738
CCN(CC)S(=O)(=O)c1ccc(nc1)SCc2nc(nc(n2)Nc3ccccc3C)N C13042259
c1ccc2c(c1)ccc(c2/C=N/NC(=O)CCc3c(=O)[nH]c(=O)[nH]n3)OCc4ccc(cc4)F C06143447
Cc1ccccc1Nc2nc(nc(n2)N)CSc3nnc(n3CC=C)c4ccncc4 C09469412
CCOC(=O)C1=C(NC(=O)N[C@@H]1c2ccccc2)COC(=O)c3c(c(c([nH]3)C)C(=O)C)C C14247142
CCCCn1c(c(c(=O)[nH]c1=O)N(Cc2ccco2)C(=O)c3ccccc3OC(F)F)N C14652716
CCCCn1c(c(c(=O)[nH]c1=O)N(C)C(=O)/C=C/c2cc(c(c(c2)Cl)OC)OCC)N C14654719
CCOC(=O)NNC(=S)NC(=O)c1cc(nc2c1cccc2)c3ccc(c(c3)OC)OC C03281447
Cc1ccc(cc1)Nc2nc(nc(n2)N)COC(=O)CSc3c4ccsc4ncn3 C16871887
CCCCn1c(c(c(=O)[nH]c1=O)N(CCCC)C(=O)c2cc3c(c(c2)Cl)OCCCO3)N C17341606
CC[C@H](C)Cc1c(sc2c1c(=O)[nH]c(n2)SCC(=O)NN3C(=O)[C@](NC3=O)(C)CC)C C19354494
COc1ccc(cc1OC)C(=O)CSc2nnc(n2N)N/N=C/c3ccc(cc3)Cl C20528284
CC(C)Sc1nnc(s1)NC(=O)CSc2nc([nH]n2)N/N=C/c3ccccc3Cl C20833455
C/C(=N\Nc1[nH]nc(n1)SCCC(=O)Nc2ccc(c(c2)OC)Cl)/c3ccncc3 C20835697
Cc1ccc(cc1C)NC(=O)CSc2nc([nH]n2)N/N=C/c3c(nn(c3C)C(C)C)C C20905008
Cc1ccccc1NC(=O)CCSc2nc([nH]n2)N/N=C/c3c(nn(c3C)C(C)C)C C20905138
CC(C)n1cc(cn1)/C=N/Nc2[nH]nc(n2)SCC(=O)Nc3ccc(cc3)C(C)(C)C C20910757
Cc1ccc(cc1)C2=NN([C@@H](C2)c3ccco3)C(=O)COC(=O)c4ccc(cc4)NC(=O)N C21171386
COc1ccc(c(c1)OC)c2nnc(n2N)SCC(=O)Nc3ccc(c(c3)Cl)OC C21576093
CC(C)c1nc(on1)CN(CCC2=CCCCC2)c3c(n(c(=O)[nH]c3=O)Cc4ccccc4)N C25449219
c1cc(oc1)Cn2c(nnc2SCc3nc(nc(n3)Nc4ccc(cc4)F)N)C5CC5 C27425651
COc1ccc(cc1)Cc2nnc(o2)SCc3nc(nc(n3)Nc4ccc(cc4)F)N C27426990
c1ccc(cc1)c2nc(on2)CCC(=O)Nc3ccc(cc3)NC(=O)NC[C@@H]4CCCO4 C27856518
CCn1c(=O)c2ccccc2nc1SCc3nc(nc(n3)Nc4ccccc4OC)N C29355216
c1ccc2c(c1)OC[C@H](O2)CNC(=O)NCCNc3ccc(cc3[N+](=O)[O-])C(F)(F)F C30996687
C/C(=C/C(=O)Nc1cc(c(cc1OC)Cl)OC)/NNC(=O)c2ccc(c(c2)OC)OC C10040102
CCCCNC(=O)[C@H](c1cc(ccc1Cl)[N+](=O)[O-])N(C)C(=O)c2cccc(c2O)O C36531381
CC(C)[C@H](C(=O)N/N=C\c1cc(c(c(c1)OC)O)CC=C)NC(=O)c2ccc3c(c2)OCO3 C39933916
CC[C@H](C(=O)Nc1nc2ccc(cc2s1)Cl)n3c(nnc3SCC(=O)OC)N C40173932
CC[C@H](C(=O)Nc1nc(cs1)c2ccc(cc2)C)n3c(nnc3SCC(=O)OC)N C40173970
CC[C@H](C(=O)Nc1nc2ccc(cc2s1)Cl)n3c(nnc3SCC(=O)OCC)N C40174474
CCOC(=O)C1=C(NC(=O)N[C@H]1c2ccc(cc2)Cl)COC(=O)c3c(nsc3NC)C C45660746
CCCOc1ccc(cc1)[C@@H]2c3c(n[nH]c3OC(=C2C#N)N)c4cc(c(c(c4)OC)OC)OC C51331016
Cn1c(cc2c1c(ccc2OC)OC)C(=O)NCCCC(=O)N=c3[nH]c4ccccc4[nH]3 C13688656
CCCC(=O)Nc1nc2ccc(cc2s1)NC(=S)NC(=O)c3ccccc3[N+](=O)[O-] C19638312
CCOC(=O)c1c(c(sc1NC(=O)COC(=O)c2cccc(c2N)C)C(=O)N(C)C)C C24892410
C[C@@H](C(=O)Nc1c(c2c(s1)CCC2)C(=O)N)OC(=O)c3ccc(cc3[N+](=O)[O-])Cl C23445182
Cc1ccc(c(c1)C)NC(=O)CSc2nc([nH]n2)N/N=C/c3ccc(c(c3)OC)OC C58995386
C/C(=N/Nc1[nH]nc(n1)SCC(=O)Nc2ccc(cc2)F)/c3ccc(c(c3)OC)OC C59016150
Cc1ccc(cc1F)NC(=O)CSc2nc([nH]n2)N/N=C(/C)\c3ccc(c(c3)OC)OC C59016160
COc1ccc(c(c1)OC)/C=N/Nc2[nH]nc(n2)SCC(=O)Nc3ccc(c(c3)F)F C59016708
CCSc1nnc(s1)NC(=O)CSc2nc([nH]n2)N/N=C(/C)\c3ccccc3 C59020326
c1cc(ccc1C(=O)NC(=S)NNC(=O)COc2ccc(cc2Cl)Cl)[N+](=O)[O-] C02122546
c1ccc(c(c1)CCNC(=O)CSc2nnc(n2N)c3ccc(cc3)[N+](=O)[O-])Cl C59790592
CCCCn1c(c(c(=O)[nH]c1=O)N(CCC(C)C)C(=O)c2cc(=O)c3ccccc3o2)N C14623585
CCN1CC(=C(c2c1cc3c(c2)OCO3)[O-])C(=O)NCC(=O)NCCC4=c5ccccc5=[NH+]C4 C64600341
CCOC(=O)c1c(c2c(nc(nc2s1)C)NCCNC(=O)c3c4ccccc4[nH]n3)C C65565070
CC[C@]1(c2cc-3n(c(=O)c2COC1=O)Cc4c3nc5ccccc5c4)OC(=O)C[NH3+] C03954650
Cc1ccc2cc(c(=O)[nH]c2c1C)[C@@H](c3nnnn3C(C)(C)C)[NH+]4CCC(CC4)O C04212240
Cc1cc2c(c(=O)n1CC[NH+]3CCOCC3)[C@H](C(=C(O2)N)C#N)c4cccc(c4)F C02710015
C[NH+](C)CC(=O)Nc1ccc2n(c1=O)C[C@H]3C[C@@H]2CN(C3)C(=O)NC4CCCCC4 C04277716
Cc1cc(c2c(c1)cc(c(=O)[nH]2)[C@H](c3nnnn3C(C)(C)C)[NH+]4CCC(CC4)O)C C00782379
CC1(Cc2c(c([nH+]c3c2c4c(s3)c(ncn4)NCCO)N5CCOCC5)CO1)C C01876213
Cc1cc2c(c(=O)n1CC[NH+]3CCOCC3)[C@H](C(=C(O2)N)C#N)c4ccc(cc4)F C04590338
Cc1ccc(c2c1cc(c(=O)[nH]2)[C@@H](c3nnnn3C4CCCC4)[NH+]5CCC(CC5)O)C C00910071
Cc1cc(c(c(c1)C)NC(=O)c2ccc3c(c2)nc([nH]c3=O)C[NH+]4CCOCC4)C C09507987
Cn1cccc1[C@H](CNC(=O)C(=O)Nc2ccc(c(c2)Cl)F)[NH+]3CCOCC3 C11898592
c1cc2n(c(=O)c1NC(=O)NC3CCCCC3)C[C@H]4C[C@@H]2C[NH+](C4)C5CCOCC5 C04260369
Cc1c(sc2c1c(nc(n2)C[NH+]3CCC(CC3)C)N4CCN(CC4)S(=O)(=O)N)C C14254607
Cc1cc2nc(cc(n2n1)N)[C@@H]3CCC[NH+](C3)Cc4ccc5c(c4)n(c(=O)n5C)C C19129290
Cc1ccc(cc1)[C@H]2c3ccc(cc3Oc4c2c(=[NH2+])n(cn4)CCN5CCOCC5)O C20566024
Cc1ccccc1n2c(=[NH2+])c3c(n[nH]c3nc2SCC(=O)N4CCC(CC4)C)C C20758446
C[NH+]1CCN(CC1)[C@H](CNC(=O)C(=O)Nc2ccc(cc2)F)c3ccc4c(c3)CCN4C C22734366
C[NH+]1CCN(CC1)[C@H](CNC(=O)C(=O)NC2CCCCC2)c3ccc4c(c3)CCCN4C C22735026
Cn1c(c(c(=O)n(c1=O)C)C(=O)C[NH+]2Cc3ccccc3[C@@H](C2)c4ccccc4)N C25398197
C[C@@H]1CCCCN1C(=O)c2cc(c(nc2)N3CC[NH2+]CC3)NC(=O)c4ccccc4F C33129157
Cn1c(c2c(nc(nc2n1)N3CCN(CC3)CC[NH+](C)C)c4cccc(c4F)F)N C37376152
CCOC(=O)c1c(c2c3c(c([nH+]c2s1)N4CCOCC4)CN(C(C3)(C)C)C)N C12413685
c1ccc(cc1)[C@H]2c3ccc(cc3Oc4c2c(=[NH2+])n(cn4)CCN5CCOCC5)O C19990826
COc1cc(cc(c1OC)OC)[C@@H]2[C@@H]3C(=c4ccccc4=[NH+]C3=O)OC(=C2C#N)N C38748421
COc1cc(cc(c1OC)OC)[C@H]2[C@@H]3C(=c4ccccc4=[NH+]C3=O)OC(=C2C#N)N C38748422
CC1(CC(CC([NH2+]1)(C)C)NC(=O)[C@H]2CCCN(C2)C3=NC(=NC4=NC=N[C@@H]43)Cl)C C39041535
COc1ccc(c(c1OC)OC)[C@@H]2[C@H]3C(=c4ccccc4=[NH+]C3=O)OC(=C2C#N)N C39231541
c1ccc(cc1)[C@H]2C[C@@H](ON2)CC3(CC[NH+](CC3)Cc4ccc(o4)[C@@H]5C=CN=N5)O C39412654
CC1(CCCCC1)C(=O)N2C[C@H](C3(C2)CC[NH2+]CC3)C(=O)NCCCN4CCOCC4 C39624998
CC1(OC[C@H](O1)CNC(=O)[C@@H]2CN(CC23CC[NH2+]CC3)C(=O)c4csc5c4cccc5)C C39659610
CC1(OC[C@@H](O1)CNC(=O)[C@@H]2CN(CC23CC[NH2+]CC3)C(=O)c4ccc5ccccc5n4)C C39659669
Cc1cc(n(n1)C(C)(C)C)C(=O)N2C[C@@H](C3(C2)CC[NH2+]CC3)C(=O)N[C@@H]4CCSC4=O C39661308
Cc1cc(n(n1)C(C)(C)C)C(=O)N2C[C@H](C3(C2)CC[NH2+]CC3)C(=O)N[C@H]4CCSC4=O C39661311
C[C@@H]1C(=C(N=N1)C)[C@@H](C)NC(=O)[C@@H]2CN(CC23CC[NH2+]CC3)C(=O)c4ccccc4F C39674146
C[C@H]1C(=C(N=N1)C)[C@H](C)NC(=O)[C@@H]2CN(CC23CC[NH2+]CC3)C(=O)c4cccn4C C39674381
COc1cc2=[NH+]C(=O)[C@@H]3[C@H](C(=C(OC3=c2c(c1OC)OC)N)C#N)c4ccccc4 C39732639
C[C@@H](C(=O)NC1CC1)N2CC[NH+](CC2)Cc3[nH]c(=O)c4c(csc4n3)c5ccccc5 C45682074
CC(C)C[C@H]1[C@H]2[C@H](C(=O)N(C2=O)C[C@@H]3CCCO3)[C@]4([NH2+]1)c5cc(ccc5NC4=O)F C05451292
c1ccc(cc1)c2nc(sn2)NC(=O)N3CCc4c([nH]c[nH+]4)[C@@H]3c5ccncc5 C55054021
Cc1ccc(cc1)N2C(=O)CNC(=N2)C(=O)NC[C@H](C)[NH+]3CCc4c(ccs4)C3 C25126404
CC(C)[C@@](C)(C#N)NC(=O)CS[C@@H]1NN=C(N1C2CC2)C3=c4ccccc4=[NH+]C3 C39774556
c1ccc2=[NH+]CC(=c2c1)C3=NN[C@@H](O3)SCC(=O)c4ccc5c(c4)CCC(=O)N5 C39780997
COc1cc(cc(c1OC)OC)C2=NN3[C@@H](NN[C@@H]3S2)[C@@H]4C=c5ccccc5=[NH+]4 C63282080
C[C@@]1(CCS(=O)(=O)C1)NC(=O)CNC(=O)N2CCC3=c4ccccc4=[NH+][C@@H]3C2 C63294239
c1ccc2=[NH+]CC(=c2c1)C[C@@H]3[C@H]4[C@H](C(=O)N(C4=O)C[C@@H]5CCCO5)[C@]6(N3)c7ccccc7NC6=O C63384450
C[C@@H]1c2ccc(cc2OC(=O)[C@H]1CC(=O)NCCC3=c4ccc(cc4=[NH+]C3)OC)O C63386045
CC(=O)N1CCCc2c1cc(cc2)NC(=O)C(=O)NCCC3=c4ccccc4=[NH+]C3 C63709155
COC(=O)c1cc(ccc1Cl)NC(=O)N2CCc3c([nH+]c[nH]3)[C@@H]2c4cccnc4 C40286621
COC(=O)c1cc(ccc1Cl)NC(=O)N2CCc3c([nH+]c[nH]3)[C@H]2c4cccnc4 C40286622
CC(=O)N[C@H](CC1=c2ccccc2=[NH+]C1)C(=O)Nc3nc4ccc(cc4s3)OC C64173270
Cc1cc(n(n1)CCC(=O)N2CC[C@@]3(C2)/C(=[NH+]/C(C)(C)C)/Nc4c(cccn4)N3)C C65266476
[H]/N=C/1\[C@@H](C2=CC[NH2+]C[C@@H]2[C@H](C1(C#N)C#N)c3ccc(c(c3)OCC)OCC)C#N C01302363
[H]/N=C/1\[C@H](C2=CC[NH2+]C[C@@H]2[C@@H](C1(C#N)C#N)c3ccc(c(c3)OC)OC(C)C)C#N C01296017
Cn1cccc1[C@H](CNC(=O)C(=O)Nc2ccccc2OC)[NH+]3CCCCCC3 C11898836
CCOC(=O)c1cnn(c1C[NH+]2CCC[C@@H](C2)C(=O)N)c3ccccc3Cl C12456602
CN1C(=O)[C@@H]2[C@H]([NH2+][C@@]([C@H]2C1=O)(Cc3ccccc3)C(=O)OC)c4ccc(cc4)O C12495076
Cc1cc2ccccc2n1CCNC(=O)C[C@H]3C(=O)NCC[NH+]3Cc4ccoc4 C12320650
c1csc2c1-c3c(c(no3)C(=O)N4CCC(CC4)(C(=O)N)[NH+]5CCCCC5)CC2 C15733289
C[C@H]([C@@H](c1cccs1)N2CC[NH+](CC2)C)NC(=O)C(=O)NCc3ccco3 C20287749
Cc1cc(n[nH]1)CN(C)C(=O)C[C@@H]2C(=O)NCC[NH+]2Cc3ccc(c(c3)F)F C20999920
CS(=O)(=O)c1ccccc1C[NH+]2CCC3(CC2)Nc4ccccc4S(=O)(=O)N3 C24905489
CCN1C(=C([C@@H](NC1=O)c2ccsc2)C(=O)OCC)CN3CCC[NH2+]CC3 C35640821
Cc1c(sc2c1c(=O)[nH]c(n2)c3cccc(c3)NC(=O)Cn4cc[nH+]c4C)C C23057952
COc1ccc(cc1OC)c2csc3c2c(=O)[nH]c(n3)C[NH2+]Cc4ccco4 C36154278
C[C@@H](C(=O)N1CCC2(CC1)[C@@H]3C(=NC=N3)CC[NH2+]2)NC(=O)c4ccc(c(c4)F)F C38767958
C[C@@H](C(=O)N1CCC2(CC1)[C@H]3C(=NC=N3)CC[NH2+]2)NC(=O)c4ccc(c(c4)F)F C38767962
C[C@@H](C(=O)N1CCC2(CC1)[C@H]3C(=NC=N3)CC[NH2+]2)NC(=O)c4cccc(c4)Br C38787311
C[C@H](C(=O)N1CCC2(CC1)[C@@H]3C(=NC=N3)CC[NH2+]2)NC(=O)c4cccc(c4)Br C39275725
C[C@@H]1[C@@H]([C@@H]2[C@@H]([NH+]1CC(C)C)CC(CC2=O)(C)C)CC(=O)N[C@@H](C)c3nc[nH]n3 C39490279
C[C@@H]1[C@H]([C@@H]2[C@@H]([NH+]1CC(C)C)CC(CC2=O)(C)C)CC(=O)N[C@@H](C)c3nc[nH]n3 C39490281
Cn1cncc1C(=O)N2C[C@@H](C3(C2)CC[NH2+]CC3)C(=O)NC4CCCCCCC4 C39659955
COc1c(csc1Cl)C(=O)N2C[C@H](C3(C2)CC[NH2+]CC3)C(=O)N[C@@H]4CCSC4=O C39661305
c1ccc2=[NH+]CC(=c2c1)C3=NN[C@H](N3C4CC4)SCC(=O)NCc5ccco5 C39982649
C[C@H]1CCC[NH+](C1)[C@@H](C)CNC(=O)C(=O)Nc2cc(c(cc2OC)OC)Cl C41653198
CC(C)(CNC(=O)Nc1ccc(cc1)n2cncn2)[NH+]3CCc4ccccc4C3 C44037926
CCc1ccc(cc1)[C@@H](CNC(=O)Cn2c3ccccc3c(=O)[nH]c2=O)[NH+](C)C C45820488
COc1ccc(cc1F)NC(=O)C(=O)NC[C@@H](c2ccco2)[NH+]3CCCCC3 C48731333
Cc1ccc(n1c2cccc(c2)NC(=O)C(=O)NC[C@@H](c3ccco3)[NH+](C)C)C C48733722
Cc1ccc(n1c2cccc(c2)NC(=O)C(=O)NC[C@H](c3ccco3)[NH+](C)C)C C48733724
c1cc(oc1)[C@@H](CNC(=O)C(=O)Nc2ccc(cc2)N3CCCC3)[NH+]4CCCC4 C48768427
c1cc(oc1)[C@H](CNC(=O)C(=O)Nc2ccc(cc2)N3CCCC3)[NH+]4CCCC4 C48768429
Cc1cc(c(n1c2ccccc2O)C)/C=C/3\C(=[NH2+])N4C(=NC3=O)SC(=N4)C5CC5 C20517690
Cc1ccc(cc1)C(=O)C2CC[NH+](CC2)CCC(=O)NC(=O)NCc3ccco3 C54299405
C[C@@H](c1ccccc1)[NH+]2CC[C@@H](C2)NC(=O)C(=O)Nc3cccc4c3OCCO4 C54939908
C[C@@H]1C[C@H](C[NH+](C1)C(C)(C)CNC(=O)C(=O)Nc2cccc3c2OCCO3)C C54946802
COc1cc(c(c2c1cc([nH]2)C(=O)NC3CC[NH+](CC3)CC(F)F)OC)OC C61602697
CC(C)[C@@H](C(=O)N1CCC[NH+](CC1)CC(=O)N)n2cnc3c2cc(c(c3)F)F C61622001
Cc1c(c(on1)C)CNC(=O)C(=O)Nc2ccccc2C[NH+](C)C3CCCCC3 C63230769
c1ccc2=[NH+]CC(=c2c1)CCC(=O)NNC(=O)c3cncn3c4ccc(cc4)F C63801470
c1ccc2=[NH+]CC(=c2c1)C3=NN[C@H](N3Cc4ccco4)SCC(=O)NC5CC5 C64137639
c1ccc2=[NH+]CC(=c2c1)C[C@H]3C(=O)N(C(=O)N3)CC(=O)NCCc4cccs4 C64723088
CC[C@]1(CCC(=O)NC1=O)c2ccc(cc2)NC(=O)Cc3cn4ccccc4[nH+]3 C65139846
CCCCS(=O)(=O)N1CC[C@@]2(C1)/C(=[NH+]/CCOC)/Nc3ccccc3CN2 C65265839
Cc1c(nc(s1)c2ccco2)C(=O)Nc3cccc(c3)C(=O)NCC[NH+](C)C C65756366
Cc1c(c(n(n1)c2ccccc2)C)C[NH2+]CCCN3C(=O)C4(CCCC4)NC3=O C15184413
Cc1csc(n1)N2CCC[NH+](CC2)[C@@H](C)C(=O)NC(=O)NCC(F)(F)F C66438112
Cc1c(c(n(n1)C)C)NC(=O)[C@@H](C)[NH+]2CCC(CC2)NC(=O)c3ccsc3 C66471811
CC[NH+]1CCC(CC1)n2c(ccn2)NC(=O)c3ccc([nH]c3=O)c4ccccc4 C66663138
C[C@H]1CCCC[NH+]1CCNC(=O)C(=O)Nc2ccc(c(c2)Cl)C(=O)N(C)C C67345350
Cc1ccc(cc1)[C@H](CNC(=O)C(=O)Nc2ccn(n2)c3ccccc3)[NH+](C)C C67557519
COc1ccccc1[C@H](CNC(=O)Nc2nnc(s2)C(F)F)[NH+]3CCCC3 C67585986
C[C@@H]1c2c(sc(n2)NC(=O)c3cccn3C)C[C@]4([C@H]1[C@H]([C@@H](CC4)[C@H](C)C(=O)N5CC[NH+](CC5)C)O)C C03840984
C[C@@H]1c2c(sc(n2)NC(=O)c3cccn3C)C[C@]4([C@H]1[C@H]([C@H](CC4)[C@H](C)C(=O)N5CC[NH+](CC5)C)O)C C03840986
C[NH+](C)CCCN(Cc1cc2cc3c(cc2[nH]c1=O)OCO3)C(=S)Nc4ccc(cc4)OC C06135723
Cc1ccc(cc1)C(=O)NNC(=O)CSc2nnc(n2c3ccc(cc3)F)[C@H](C)[NH+]4CCCCC4 C09396240
COc1cc2cc(c(=O)[nH]c2cc1OC)CN(CCC[NH+]3CCOCC3)C(=S)Nc4ccc(cc4)F C12471999
CCOc1ccc(cc1)NC(=S)N(CC[NH+](C)C)Cc2cc3cc(c(cc3[nH]c2=O)OC)OC C12472528
CN(C)c1ccc(cc1)[C@@H](CNC(=O)C(=O)NCCc2ccc(c(c2)OC)OC)[NH+]3CCCC3 C10755649
c1cc(c(cc1S(=O)(=O)NCCCN2CCCC2=O)C(=O)NCCC[NH+]3CCCC3)Cl C14170477
CN(C)c1ccc(cc1)C(=O)N[C@H]2C[C@H]3C(=O)NC[C@H]([NH+]3C2)CCC(=O)N4CCc5c4cccc5 C15707582
Cc1cccn2c1nc3c(c2=O)cc(c([n+]3Cc4ccco4)N)C(=O)NCc5ccccc5Cl C02410992
c1cc2c(cc1C(=O)N3CCC(CC3)C(=O)NCCC[NH+]4CCCCC4)NC(=O)[C@@H]5N2CCC5 C20917970
CCOc1ccccc1[N+]2=C3C(=C([NH2+][C@@H]2c4ccc(c(c4)OC)OC)[S-])Cc5c(cnc(c5O3)C)CO C21658385
CCC(=O)Nc1ccc(c(c1)C)S(=O)(=O)NC[C@H](c2ccc3c(c2)CCN3C)N4CC[NH+](CC4)C C21776948
C[NH+]1CCN(CC1)[C@H](CNc2cnn(c(=O)c2Cl)c3[nH]c4ccccc4n3)c5cccs5 C22804993
C[NH+](C)CCNC(=O)C(=O)NC[C@H](c1ccc(cc1)N(C)C)N2CCN(CC2)c3ccc(cc3)F C22856402
C[NH+](C)CCNC(=O)C(=O)NC[C@@H](c1ccc(cc1)N(C)C)N2CCN(CC2)c3ccc(cc3)F C22856403
c1cc(c(cc1S(=O)(=O)N2CC[NH+](CC2)CC(=O)NC(=O)NCCC3=CCCCC3)F)F C24169415
Cc1cccc(c1C)NC(=O)NC(=O)CSc2nnc(n2c3ccc(cc3)F)[C@H](C)[NH+](C)C C24505340
Cc1ccc(c(c1)C)NC(=O)NC(=O)[C@@H](C)Sc2[nH]c3ccccc3c(=O)[n+]2c4c(cccn4)C C25454991
Cc1cc(ccc1NC(=O)C[NH+](C)CC(=O)Nc2ccc3c(c2)C(=O)N(C3=O)C)Br C25786539
CCn1c(=O)c(c(n(c1=O)Cc2ccccc2)N)C(=O)CN3CC[NH+](CC3)Cc4ccsc4 C22798091
COc1ccc(cc1OC)c2csc3c2c(=O)[nH]c(n3)C[NH+](C[C@@H](COCC=C)O)C4CC4 C35747315
C[NH+]1CCC[C@@H]1CCNC(=O)CN2CCN(CC2)C(=O)c3csc(n3)Nc4ccc(cc4)Cl C35939433
CCC[C@@]12CN(C[C@@H]1C(=O)NC(=O)N2)C(=O)c3csc([n+]3Cc4ccccc4)Nc5ccccc5 C39302884
CCC[C@]12CN(C[C@H]1C(=O)NC(=O)N2)C(=O)c3csc([n+]3Cc4ccccc4)Nc5ccccc5 C39302889
CC(C)S(=O)(=O)N(c1ccccc1O)C(=O)[C@@H]2C[C@@H](C3=[N+]2Cc4ccccc4N3)c5ccccc5O C39545661
CC(C)OCCCNC(=O)[C@@H]1CN(CC12CC[NH2+]CC2)C(=O)[C@@H]3CCCN3C(=O)C(F)(F)F C39605062
COc1ccc(cc1OC)CCNC(=O)[C@H]2CN(CC23CC[NH2+]CC3)C(=O)c4cccnc4Cl C39634524
CCOC(=O)c1c(c(c(s1)N)C#N)CSC2=Nc3ccccc3C(=O)[N+]2=c4ccc(c[nH]4)C C36660005
CCOc1cc(ccc1OC)CCNC(=O)[C@H]2CN(CC23CC[NH2+]CC3)C(=O)c4cccn4C C39653407
c1ccc(cc1)[C@H](C#N)NC(=O)[C@H]2CN(CC23CC[NH2+]CC3)C(=O)[C@@H]4CCCN4C(=O)C(F)(F)F C39662241
c1cc2c(cc1CNC(=O)[C@@H]3CN(CC34CC[NH2+]CC4)C(=O)[C@@H]5CCCN5C(=O)C(F)(F)F)CCO2 C39668164
c1cc(oc1)CCNC(=O)[C@@H]2CN(CC23CC[NH2+]CC3)C(=O)[C@@H]4CCCN4C(=O)C(F)(F)F C39670884
Cc1cc(n(n1)CCCNC(=O)[C@H]2CN(CC23CC[NH2+]CC3)C(=O)c4csc(c4OC)Cl)C C39671785
Cc1csc(n1)CNC(=O)[C@@H]2CN(CC23CC[NH2+]CC3)C(=O)c4cccc(c4C)OC(=O)C C39672468
CCn1c(c(c(n1)C)Br)C(=O)N2C[C@H](C3(C2)CC[NH2+]CC3)C(=O)NCc4nc(cs4)C C39672557
CCSc1c(cccn1)C(=O)N2C[C@@H](C3(C2)CC[NH2+]CC3)C(=O)NC4CCN(CC4)C(=O)C C39688012
CCSc1c(cccn1)C(=O)N2C[C@H](C3(C2)CC[NH2+]CC3)C(=O)NC4CCN(CC4)C(=O)C C39688013
Cc1cc(c(o1)C(F)(F)F)C(=O)N2C[C@H](C3(C2)CC[NH2+]CC3)C(=O)NC4CCN(CC4)C(=O)C C39688061
Cc1cc(c(o1)C(F)(F)F)C(=O)N2C[C@@H](C3(C2)CC[NH2+]CC3)C(=O)NC[C@@H]4CN(CCO4)C C39696836
Cc1cc(c(o1)C(F)(F)F)C(=O)N2C[C@H](C3(C2)CC[NH2+]CC3)C(=O)NC[C@@H]4CN(CCO4)C C39696837
Cc1cccn2c1nc3c(c2=O)cc(c([n+]3CCCOC(C)C)N)C(=O)Nc4cccc(c4)Cl C39993677
Cc1cccn2c1nc3c(c2=O)cc(c([n+]3CCCOC(C)C)N)C(=O)Nc4ccccc4Cl C39993689
C[NH+]1CCN(CC1)[C@H](CNC(=O)CN2C(=O)[C@]3(CCc4c3cccc4)NC2=O)c5cccs5 C48324742
CN(C)c1ccc(cc1)[C@H](CNC(=O)C(=O)Nc2cccc(c2)N3CCCCC3=O)[NH+]4CCCC4 C49504543
CN1CCCc2c1ccc(c2)[C@H](CNC(=O)C(=O)Nc3cccc(c3)N4CCCCC4=O)[NH+](C)C C49508593
CC(C)(CNC(=O)c1cccc(c1)NC(=O)C[C@@H]2C(=O)N=C(S2)N3CCCCC3)[NH+]4CCCCC4 C23735773
c1ccc2=[NH+]CC(=c2c1)C[C@@H](C(=O)N/N=C/c3ccc4c(c3)OCCO4)NC(=O)c5cccs5 C63857816
c1ccc2=[NH+]CC(=c2c1)C[C@H](C(=O)N/N=C/c3ccc4c(c3)OCCO4)NC(=O)c5cccs5 C63857819
CC1CC[N+](=c2/c(=N\CC3CCC(CC3)C(=O)Nc4cc(cc(c4)OC)OC)/c(c2O)O)CC1 C35977495
Cc1nnnn1/N=C/c2ccc(c(c2)C(c3ccc(cc3)O)c4cc(ccc4O)/C=N/n5c(nnn5)C)O C03979524
C[C@@]12CC[C@H]([C@@]([C@H]1CC[C@H]([C@H]2CC(=O)N3CC[C@H](C3)O)O)(C)CO)OC(=O)Nc4cc(c(c(c4)OC)OC)OC C04236796
Cc1ccc(cc1NC(=O)CSc2nnc(n2C)[C@@H](CO)NC(=O)c3ccccc3Cl)[N+](=O)[O-] C02869290
Cc1cccc(c1)N2C(=O)[C@H]3[C@H]([NH2+][C@@]([C@@H]3C2=O)(Cc4c[nH]c5c4cccc5)C(=O)[O-])c6cccc(c6O)OC C08856534
COc1cc(ccc1O)/C=c\2/c(=O)n3c(=C([C@@H](C(=C3N)C#N)c4ccc(c(c4)OC)O)C(=O)OC)s2 C01835467
C[C@]12CCC(=O)C=C1CC[C@@H]3[C@H]2[C@H](C[C@]4([C@@H]3CC[C@@]4(C(=O)COC(=O)CCC(=O)NC(C)(C)CO)O)C)O C12889279
COc1ccc(cc1OC)c2cc3cc(cc(c3o2)OC)CCCO[C@@H]4[C@H]([C@@H]([C@@H]([C@@H](O4)CO)O)O)O C14440719
COc1cccc(c1O)[C@H]2[C@@H]3[C@H](C(=O)N(C3=O)c4ccccc4)[C@]([NH2+]2)(Cc5c[nH]c6c5cccc6)C(=O)[O-] C15276176
COc1ccc(cc1OC)/C=c/2\c(=O)n3c(=C([C@@H](C(=C3N)C#N)c4ccc(c(c4)OC)OC)C(=O)N)s2 C16227174
COC(=O)C1=C(Oc2c(c(nn2c3ccccc3)c4ccccc4)[C@]15c6ccccc6N(C5=O)CC(=O)N)N C16754143
Cc1c(cn(n1)C)/C=N/Nc2[nH]nc(n2)SCC(=O)Nc3ccc(cc3)S(=O)(=O)NC(C)(C)C C20424217
Cc1c(c(n(n1)C(C)C)C)/C=N/Nc2nnc(n2N)SCC(=O)Nc3c(c4c(s3)CCCC4)C#N C20805442
c1cc(cc(c1)O)/C=N/Nc2[nH]nc(n2)SCCC(=O)Nc3ccc(cc3)S(=O)(=O)N4CCCC4 C20906786
CCOC(=O)c1c(c(c(s1)NC(=O)CSc2nnc(n2N)N/N=C/c3cnn(c3)C(C)C)C#N)C C20920717
CC(C)n1cc(cn1)/C=N/Nc2nnc(n2N)SCC(=O)Nc3c(c4c(s3)CCCC4)C(=O)OC C20921567
C/C(=N\Nc1nnc(n1N)SCC(=O)Nc2cc(cc(c2)OC)OC)/c3ccc(c(c3)OC)OC C21317208
Cc1ccc(cc1)CS(=O)(=O)Nc2ccc(n(c2=O)CC(=O)N[C@@H]3CCc4c(sc(n4)N)C3)C C26963968
Cc1ccc(c(=O)n1CC(=O)N[C@@H]2CCc3c(sc(n3)N)C2)NS(=O)(=O)Cc4ccc(cc4)F C26968639
CC(=O)N[C@@H]1[C@H]([C@@H]([C@H](O[C@H]1n2c(=S)n(c(n2)c3ccc(c(c3)Cl)F)C4CCCC4)CO)O)O C32594356
CCN(c1c(n(c(=O)[nH]c1=O)Cc2ccccc2)N)C(=O)COC(=O)CCCc3nc4ccccc4s3 C32666504
COCCN(c1c(n(c(=O)[nH]c1=O)Cc2ccccc2)N)C(=O)COC(=O)C34C[C@H]5C[C@@H](C3)CC(C5)(C4)O C18211667
CN(CCc1ccc(c(c1)OC)OC)C(=O)c2ccc(cc2)NS(=O)(=O)c3ccc4c(c3)[nH]c(=O)[nH]4 C32720248
Cc1c2ccccc2nc(c1CC(=O)OCC(=O)N(CCOC)c3c(n(c(=O)[nH]c3=O)CC(C)C)N)C C32943434
CC(C)Cn1c(c(c(=O)[nH]c1=O)N(CC(C)C)C(=O)CN(C)C(=O)c2cc(cnc2)Br)N C32972005
Cc1cc2c(c(=O)n1CCc3ccc(c(c3)O)O)[C@@H](C(=C(O2)N)C#N)c4ccc(c(c4OC)OC)OC C02324506
Cc1cc2c(c(=O)n1CCc3ccc(c(c3)O)O)[C@H](C(=C(O2)N)C#N)c4ccc(c(c4OC)OC)OC C02324504
Cc1ccccc1N2C(=O)[C@H]3[C@H]([NH2+][C@@]([C@@H]3C2=O)(Cc4c[nH]c5c4cccc5)C(=O)[O-])c6cccc(c6O)OC C35225219
C[C@@]12CC[C@H]([C@@]([C@H]1Cc3c(nc(s3)NC(=O)OCC=C)[C@H]2CC(=O)NCCN4CCOCC4)(C)CO)O C20504829
Cc1c(c([nH]c1C(=O)OCC(=O)N(CC(C)C)c2c(n(c(=O)[nH]c2=O)Cc3ccccc3)N)C)C(=O)OC C24746067
c1ccc(cc1)NC(=O)C(=O)NCc2ccc(o2)/C=N/NC(=O)C(=O)Nc3ccccc3Br C02970008
CC[C@@H](C(=O)Nc1c(c(c(o1)C)C(=O)OCC)C(=O)N)n2c(=O)cc(c3c2n(nc3C)c4ccccc4)C C40175250
C[C@]12CC[C@H]([C@@]([C@H]1Cc3c(nc(s3)NC(=O)C4CCC4)[C@H]2CC(=O)NCCN5CCOCC5)(C)CO)O C43553533
C[C@]12CC[C@H]([C@@]([C@H]1Cc3c(nc(s3)NC(=O)COC)[C@H]2CC(=O)NCCN4CCOCC4)(C)CO)O C43553552
C[C@@]12CC/C(=N/OCC(=O)NCc3ccncc3)/C=C1CC[C@@H]4[C@@H]2[C@@H](C[C@@]5([C@@H]4CC[C@]5(C(=O)CO)O)C)O C43741813
C[C@@]12CCC(=O)C=C1CC[C@@H]3[C@H]2[C@@H](C[C@@]4([C@@H]3CC[C@]4(C(=O)COC(=O)CCC(=O)NC(C)(C)CO)O)C)O C43746669
Cc1ccc2c(c1C)NC(=O)[C@]23[C@H]4[C@@H]([C@@H](N3)CC(=O)N)C(=O)N(C4=O)CCc5ccc(c(c5)OC)OC C20611202
Cc1cccc2c1NC(=O)[C@]23[C@H]4[C@@H]([C@@H](N3)CCC(=O)N)C(=O)N(C4=O)CCc5ccc(c(c5)OC)OC C20611914
Cc1cc(c2c(c1)[C@@]3([C@H]4[C@@H]([C@@H](N3)CC(=O)N)C(=O)N(C4=O)CCc5ccc(c(c5)OC)OC)C(=O)N2)C C20611968
Cc1cc(c2c(c1)[C@@]3([C@H]4[C@@H]([C@H](N3)CC(=O)N)C(=O)N(C4=O)CCc5ccc(c(c5)OC)OC)C(=O)N2)C C20611966
CCN1CCN2c3ccc(cc3CC4([C@@H]2C1)C(=O)NC(=O)NC4=O)N/C=C\5/C(=O)NC(=O)N(C5=O)CC=C C17027356
COc1cc(c(cc1O)[N+](=O)[O-])/C=N/Nc2[nH]nc(n2)SCC(=O)Nc3c(c4c(s3)CCC4)C#N C59040069
C[C@]1(NC(=O)N(N1)c2ccccc2)C3=C4[C@@H](C(=O)N(C4=O)CCNc5c(cc(cn5)C(F)(F)F)Cl)ON3 C12857020
c1cc(cc(c1)[N+](=O)[O-])c2nnc(n2N)SCC(=O)Nc3ccc(cc3)S(=O)(=O)N4CCCC4 C59790017
Cc1ccc2c(c1C)NC(=O)[C@@]23[C@H]4[C@@H]([C@@H](N3)CC(=O)N)C(=O)N(C4=O)CCc5ccc(c(c5)OC)OC C15957945
Cc1cc(c2c(c1)[C@]3([C@H]4[C@@H]([C@@H](N3)CC(=O)N)C(=O)N(C4=O)CCc5ccc(c(c5)OC)OC)C(=O)N2)C C15959687
c1c(cc(c(c1Br)NC(=O)COC(=O)C2=NC(=O)NC(=O)[C@H]2N)Br)[N+](=O)[O-] C39949027
c1ccc2=[NH+]CC(=c2c1)C[C@@H](C(=O)N[C@@H](Cc3ccc(cc3)O)C(=O)[O-])N4C(=O)[C@H]5C=CC=CC5=NC4=O C63373800
Cc1c(ccc2c1OC(=O)[C@@H]([C@@H]2C)CC(=O)N[C@@H](CC3=c4ccccc4=[NH+]C3)C(=O)NCCC(=O)[O-])OC C63376089
CC(C)[C@@H]1C(=Nc2ccccc2N1C(=O)N[C@@H](C(C)C)C(=O)N[C@@H](CC3=c4ccccc4=[NH+]C3)C(=O)[O-])O C64228299
CC(C)[C@H]1C(=Nc2ccccc2N1C(=O)N[C@H](C(C)C)C(=O)N[C@@H](CC3=c4ccccc4=[NH+]C3)C(=O)[O-])O C64228309
C[C@@]12CC[C@H]([C@@]([C@H]1Cc3c(nc(s3)NC(=O)COC)[C@H]2CC(=O)N4CCOCC4)(C)CO)O C03841106
c1cc2c(cc1c3ccc(cc3F)F)C(=O)N4CC[C@@H](C[C@H]4C(=O)N2)NC(=O)c5cnccn5 C08299980
COc1cc(ccc1OCC(=O)N)/C=C\2/C(=O)NC(=O)N(C2=O)c3ccc(cc3)Br C09259585
CC(=O)NCc1ccc(s1)c2csc(n2)NC(=O)CCN3C(=O)C4(CCCC4)NC3=O C09591494
Cn1c2c(c(=O)[nH]c1=O)n(c(n2)N3CCC(CC3)C(=O)N)CCCSc4ccc(cc4)F C10248989
CC(=O)Nc1ccc(c(c1)F)c2csc(n2)NC(=O)Cc3csc(n3)N4CCCC4=O C10994780
C1[C@H]2[C@@H](CS1(=O)=O)N(C(=S)N2)[C@@H]3CS(=O)(=O)C[C@@H]3NC(=O)C(Cl)(Cl)Cl C12175734
c1cc(c(nc1)Cl)N2C3=C([C@H](C(=C2N)C#N)c4cc(cs4)Cn5cncn5)C(=O)CCC3 C12428597
Cn1c(cc(=O)[nH]c1=O)NC(=O)c2cc(on2)c3cc4c(cc3Br)OCCCO4 C13549937
c1ccc(cc1)SCC(=O)Nc2cnn(c2)CC(=O)N3CCNC(=O)[C@@H]3c4ccc(cc4)F C14990204
c1ccc(cc1)SCC(=O)Nc2cnn(c2)CC(=O)N3CCNC(=O)[C@H]3c4ccc(cc4)F C14990206
COc1cc(cc(c1O)I)/C=C/2\C(=O)NC(=O)N(C2=O)c3ccc(cc3)O C15837698
CCCn1c2ccc(cc2nc1S[C@@H](C)C(=O)N[C@@H]3CCS(=O)(=O)C3)S(=O)(=O)N C18522709
CCn1c(=O)c2cc(ccc2nc1SCC(=O)c3c(n(c(=O)[nH]c3=O)C4CC4)N)Br C24415578
C[C@H](C(=O)c1c(n(c(=O)n(c1=O)C)C)N)Sc2nccn2c3ccc(cc3)Br C27998973
CCn1cc(c(=O)c2c1ccc(c2)NC(=O)c3c[nH]c4c(c3=O)cccc4Cl)C(=O)OCC C32607714
Cc1c2c(cc(nc2n(n1)[C@H]3CCS(=O)(=O)C3)C4CC4)C(=O)N[C@H](c5ccccc5)C(=O)N C32876569
Cc1c(cc(n1CCCN2CCCC2=O)c3csc(n3)[C@@H]4COc5ccccc5O4)C(=O)N C33556561
CC(=O)c1ccc(cc1)N2C(=O)[C@H]3[C@H]([NH2+][C@@]([C@@H]3C2=O)(CO)C(=O)[O-])c4cc(cc(c4Cl)Cl)Cl C33676020
[H]/N=c\1/c(=C/c2cc(n(c2C)c3ccc(cc3)C)C)/c(=O)nc-4s/c(=C/C(=O)N5CCOCC5)/[nH]n14 C34766718
C1[C@@H](C=CS1(=O)=O)NC(=S)N[C@H]2CS(=O)(=O)C[C@@H]2NC(=O)C(Cl)(Cl)Cl C37531739
CC(C)N1C(=O)/C(=C/Nc2ccc3c(c2)CC4([C@H]5N3CCC5)C(=O)N(C(=O)N(C4=O)C)C)/C(=O)NC1=S C09430193
CN1C(=O)C2(Cc3cc(ccc3N4[C@H]2CCC4)N/C=C/5\C(=O)NC(=S)N(C5=O)C6CC6)C(=O)N(C1=O)C C09433901
CC(=O)O[C@@H]1C[C@]2([C@@H]3CC[C@@]4(C[C@@H](CC[C@@]4([C@@H]3CC[C@@]2([C@@H]1C5=CC(=O)OC5)C)C=O)O)O)O C38653859
CC(=O)N1CCc2c(sc(c2C(=O)N)NC(=O)/C=C/c3cc(c(c(c3)OC)OC)OC)C1 C38804912
c1cc2c(cc1C(F)(F)F)N[C@@H](N2C3CCN(CC3)C(=O)c4c[nH]c(=O)[nH]c4=O)C5CCC5 C39380379
Cc1cccn2c1nc(c(c2=O)/C=C\3/C(=O)N(C(=S)S3)C[C@@H]4CCCO4)NC[C@@H](C)O C40007780
[H]/N=c\1/c(=C/c2cc(n(c2C)c3ccc(cc3C)C)C)/c(=O)nc-4s/c(=C/C(=O)N5CCOCC5)/[nH]n14 C41085330
[H]/N=c\1/c(=C/c2cc(n(c2C)c3ccc(cc3)C)C)/c(=O)nc-4s/c(=C/C(=O)N5CCCC5)/[nH]n14 C41085374
[H]/N=c\1/c(=C/c2cc(n(c2C)c3ccccc3C)C)/c(=O)nc-4s/c(=C/C(=O)N5CCCC5)/[nH]n14 C33904688
CC(C)(C)N1C(=O)[C@H]2[C@@H]([NH2+][C@@]([C@@H]2C1=O)(Cc3c[nH]c4c3cccc4)C(=O)[O-])c5ccccc5OC C43218689
c1ccc(cc1)CN2C(=O)[C@H]3[C@@H]([NH2+][C@@]([C@@H]3C2=O)(CO)C(=O)[O-])c4cccc(c4)OC(F)(F)F C33905636
C[C@]12CC[C@H]([C@@]([C@H]1Cc3c(nc(s3)NC(=O)COC)[C@H]2CC(=O)N4CCOCC4)(C)CO)O C43553367
CC(=O)Nc1c(c2c(s1)CCCC2)C(=O)OCC(=O)N3CCc4c3ccc(c4)S(=O)(=O)N C45555102
CC(C)N1C(=O)/C(=C/Nc2ccc3c(c2)CC4([C@@H]5N3CCC5)C(=O)N(C(=O)N(C4=O)C)C)/C(=O)NC1=O C09487533
[H]/N=c\1/c(=C/c2cc(n(c2C)c3ccccc3)C)/c(=O)nc-4s/c(=C/C(=O)N5CCCC5)/[nH]n14 C20289443
[H]/N=c\1/c(=C\c2cc(n(c2C)c3ccc(cc3)F)C)/c(=O)nc-4s/c(=C/C(=O)N5CCCC5)/[nH]n14 C20292683
[H]/N=c\1/c(=C\c2cc(n(c2C)c3cccc(c3C)Cl)C)/c(=O)nc-4s/c(=C/C(=O)N5CCOCC5)/[nH]n14 C20517663
Cc1ccc2cc(c(=O)[nH]c2c1C)[C@H](c3nnnn3Cc4ccc(cc4)F)N5CCC(CC5)O C57589670
COc1cc(cc(c1OCc2ccccn2)Br)[C@H]3c4c([nH]cn4)C[C@H]([NH2+]3)C(=O)[O-] C21146888
[H]/N=c\1/c(=C/c2cc(n(c2C)c3ccc(cc3)Cl)C)/c(=O)nc-4s/c(=C/C(=O)N5CCOCC5)/[nH]n14 C41085321
C[C@H]1C(=C(C(=N1)C(=O)OCC(=O)Nc2c(cc(cc2Cl)S(=O)(=O)N)Cl)C)C(=O)C C39938556
Cc1coc2c1cc3c(c2)OC(=O)[C@H]([C@@H]3C)CC(=O)N[C@@H](CC4=c5ccccc5=[NH+]C4)C(=O)[O-] C63351396
c1ccc2c(c1)cccc2N3C(=O)/C(=C/N[C@@H](CC4=c5ccccc5=[NH+]C4)C(=O)[O-])/C(=O)NC3=O C63448372
C[C@H]([C@@H]1[C@@H]2[C@@H](C(=O)N(C2=O)C[C@@H]3CCCO3)[C@@]4(N1)c5cc(ccc5NC4=O)Br)O C15972847
c1cc(cnc1)[C@@H]2c3c(n(c(=O)s3)CC(=O)N4CCCCC4)S[C@@H]5[C@@H]2C(=O)N(C5=O)C(=O)N C39884087
c1cc(cnc1)[C@@H]2c3c(n(c(=O)s3)CC(=O)N4CCCCC4)S[C@H]5[C@@H]2C(=O)N(C5=O)C(=O)N C39884087
c1cc(ccc1[C@@H]2c3c(n(c(=O)s3)CC(=O)N4CCCCC4)S[C@@H]5[C@H]2C(=O)N(C5=O)C(=O)N)F C39884088
c1cc(sc1)[C@@H]2c3c(n(c(=O)s3)CC(=O)N4CCCCC4)S[C@H]5[C@@H]2C(=O)N(C5=O)C(=O)N C39884089
COC(=O)[C@@H]1[C@H]([C@@H]([C@H]([C@@H](O1)Oc2c(cc(cc2Br)C#N)Br)O)O)O C65356758
CCOC(=O)c1c(c(sc1NC(=O)COC(=O)c2cc(oc2C)C)C(=O)NC)C C03464317
Cc1c(c(=O)n(n1C)c2ccccc2)NC(=O)/C=N/OCC(=O)NCCc3ccc(cc3)F C03298761
CN(Cc1cnn(c1)Cc2ccccc2)C(=O)Cn3c(=O)c4ccccc4c(n3)C(=O)N C08862311
CCCNC(=O)CSc1nnc(s1)NC(=O)[C@H]2CC(=O)N(C2)c3ccccc3OC C08906687
Cc1c(sc(n1)NC(=O)CSc2nnc(n2CC=C)CNC(=O)c3ccco3)C C09095848
CCn1c(nnc1SCC(=O)Nc2nnc(s2)C)CCNC(=O)c3ccccc3F C09328576
CCn1cc(c(=O)c2c1cc3c(c2)OCO3)C(=O)NCCCCCC(=O)Nc4nccs4 C09341622
Cn1c(c(c(=O)n(c1=O)C)C(=O)COC(=O)CCCSc2nc3ccccc3s2)N C03340888
COCCNC(=O)NC(=O)CSc1nnc(n1C[C@H]2CCCO2)c3ccc(cc3)F C09535522
c1ccc(cc1)C(=O)NCCc2nnc3n2nc(cc3)SCC(=O)NC[C@@H]4CCCO4 C09578379
C[C@@H](C(=O)Nc1ccc(cn1)Cl)OC(=O)CNC(=O)c2ccc(c(c2)OC)OC C10595268
C[C@H](C(=O)Nc1ccc(cn1)Cl)OC(=O)CNC(=O)c2ccc(c(c2)OC)OC C10595269
CCCn1c(c(c(=O)n(c1=O)C)C(=O)CSc2nncn2CCc3cccs3)N C11106576
c1ccc(cc1)SCC(=O)Nc2cnn(c2)CC(=O)NCc3ccccc3n4cncn4 C12165478
CCOC(=O)c1ccc(o1)CNC(=O)c2cn(cc(c2=O)C(=O)NC(C)(C)C)C(C)C C12190767
Cc1c(c(=O)n(n1C)c2ccccc2)NC(=O)COC(=O)c3csc(n3)NCC=C C03569009
Cc1cc(c(n1c2ccc(cc2)S(=O)(=O)N)C)C(=O)CSc3nnnn3C4CC4 C09717104
Cc1ccc(cc1F)N(CC(=O)NC[C@@H]2CCCO2)C(=O)CCC(=O)Nc3cc(on3)C C13505892
C[C@H](c1nccs1)NC(=O)c2cc(cc3c2n(c(n3)c4ccncc4)C)NC(=O)COC C14971556
c1ccc(c(c1)NC(=O)CCc2nnc3n2nc(cc3)NCCCN4CCCC4=O)F C15776733
Cc1c(c(on1)C)S(=O)(=O)NCCC(=O)O[C@@H](C)C(=O)Nc2ccc(cc2Cl)F C18762328
CCOC(=O)c1c(c(c([nH]1)C)C(=O)C2=C(C(=O)N([C@H]2c3cccnc3)CC[NH+](C)C)[O-])C C09233070
Cc1c(c([nH]c1C(=O)OC)C)C(=O)C2=C(C(=O)N([C@H]2c3ccco3)CCC[NH+](C)C)[O-] C09007495
Cc1ccc(o1)[C@@H]2C(=C(C(=O)N2CCC[NH+](C)C)[O-])C(=O)c3c(c([nH]c3C)C(=O)OC)C C20290555
COc1cc(cc(c1OC)OC)CNc2c(c(=O)c2=O)c3ccc4c(c3)OCC(=O)N4 C09153127
Cc1c(c(n[nH]1)C)C(=O)C2=C(C(=O)N([C@H]2c3ccc(c(c3)OC)OC)CCC[NH+](C)C)[O-] C13732201
Cc1c(c(n(n1)Cc2nc(on2)C(=O)NCCNC(=O)c3cccs3)C)Br C21455217
CCCN1C(=O)c2c(ncn2C[C@]1(C)C(=O)NCCC(C)C)C(=O)NCc3ccco3 C21919113
COc1ccc(cc1OC)CCNC(=O)C(=O)Nc2ccc(c(c2)OC)N3CCCCC3=O C22857124
CCCn1c(=O)ccc(n1)C(=O)O[C@@H](C)C(=O)NCC(=O)Nc2ccc(c(c2F)F)F C23870092
CCN1C[C@@H](Oc2c1cccc2)CN(C)C(=O)c3cc(c(c(c3)OC)OCC(=O)N)OC C24652874
C=CCn1c(nnc1SCC(=O)NC(=O)Nc2ccccc2)[C@@H]3CCS(=O)(=O)C3 C24712460
Cc1nc(on1)CSc2ccccc2C(=O)NNC(=O)c3ccc(c(c3)OC)OC C24759199
Cc1c(c(n2cnc(c2n1)C(=O)N)C)CCC(=O)N(C)CCc3ccc(c(c3)OC)OC C30865940
CCOC(=O)c1ccsc1NC(=O)CSc2nncn2c3cccc(c3)NC(=O)C C32778441
C[NH+](C)CCN1[C@H](C(=C(C1=O)[O-])C(=O)c2ccc3c(c2)OCCO3)c4ccc(c(c4)OC)O C35004231
CCOC(=O)c1c(c(c([nH]1)C)C(=O)C2=C(C(=O)N([C@H]2c3ccc(o3)C)CC[NH+](C)C)[O-])C C04039825
COc1ccc(cc1OC)NC(=O)CCNS(=O)(=O)c2cccc3c2nsn3 C03665278
CCCn1c(c(c(=O)n(c1=O)C)C(=O)CSc2nnc(n2Cc3ccccc3)C4CC4)N C09464593
Cc1c(c(=O)n(n1C)c2ccccc2)NC(=O)[C@H](C)Sc3nnc(s3)NCCOC C12979610
CCCS(=O)(=O)c1c2ccc(cn2c(c1S(=O)(=O)CCC)C(=O)OC)C(=O)N C03065130
Cc1c(c([nH]c1C(=O)OC)C)C(=O)C2=C(C(=O)N([C@H]2c3ccccn3)CCC[NH+](C)C)[O-] C33813722
CC(C)Cn1c(c(c(=O)n(c1=O)C)C(=O)COC(=O)CCc2nc3ccccc3s2)N C02625368
Cc1ccc(cc1F)NC(=O)CCC(=O)N(CC(=O)NC[C@@H]2CCCO2)c3cc(on3)C C38804614
C[C@@H](C(=O)Nc1ccccc1C(=O)C)OC(=O)c2ccc(o2)S(=O)(=O)NC3CC3 C46767017
C[C@H]1CC=C(C(=O)N1CC(=O)NC/C=C/C2=NC=NC2)NS(=O)(=O)Cc3ccccc3 C52627318
CCC(C)(C)n1c(nnn1)[C@H](c2cc3cc(ccc3[nH]c2=O)OCC)N4CCC(CC4)O C57594866
c1cc2c(cc1/C=C\3/C(=O)N(C(=O)S3)CCNC(=O)CCCNC(=O)C4CC4)OCO2 C32956908
CCOC(=O)C1=C2N(C(=O)[C@H](S2)C)C(=C([C@@H]1c3ccc(c(c3)OC)OC)C(=O)OC)N C59293084
Cc1cc(ccc1NC(=O)c2c3n(cn2)C[C@@](N(C3=O)C4CC4)(C)C(=O)NCCOC)F C64954623
CC(C)(C)c1csc(n1)NC(=O)[C@H]2[C@H]3CC[C@@H]([C@@H]2C(=O)[O-])O3 C04124303
c1cc(c(cc1N2C(=O)[C@@H]3[C@H]4C[C@@H]([C@@H]3C2=O)C=C4)C(=O)[O-])O C04552591
Cc1c(nc(nn1)NN=Cc2ccc(cc2)C(F)(F)F)[O-] C12341108
c1ccc(cc1)/C=N/n2c(nnc2[S-])c3c4c(n[nH]3)CCC4 C19827496
CCn1c2ccccc2c3c1ccc(c3)CNc4[n-]nnn4 C19872300
CCc1ccccc1NCc2nc3nc(c(c(n3n2)[O-])C)C C21525730
c1cc2c(cc1CC(=O)Nc3[n-]c(c(n3)C#N)C#N)CCCC2 C31287881
Cc1c(nc(nn1)N/N=C/c2ccc(cc2Cl)Cl)[O-] C03902043
Cc1c(cccc1Cl)NC(=O)[C@@H](C)Sc2nc(cnn2)[O-] C05237835
Cc1ccc(c(c1)C)NC(=O)[C@H](C)Sc2nc(c(nn2)C)[O-] C05238377
c1cc[nH]/c(=N\S(=O)(=O)c2ccc(c(c2)C(=O)[O-])Cl)/c1 C20010715
c1cc(sc1)c2cc(no2)C(=O)Nc3c(ccs3)C(=O)[O-] C37450604
c1cc(c(c(c1)Cl)n2cccn2)NC(=O)[C@H]3C[C@H]3C(=O)[O-] C37788555
c1c(c(cc2c1OCCO2)NC(=O)C3CCCC3)C(=O)[O-] C07787162
CCOC(=O)c1cnn(c1[O-])[C@H]2Nc3ccccc3S2 C39272268
CCC[C@H](C)NC(=O)N1C[C@@H](Oc2c1cccc2)C(=O)[O-] C40533895
Cc1ccc(s1)S(=O)(=O)Nc2cccc3c2oc(n3)[O-] C41262037
Cc1c(sc(n1)NC(=O)[C@H]2C[C@H]2C)c3nnc(n3C)[S-] C42655741
C[C@H](c1[n-]nnn1)NC(=O)c2cc3c(s2)CCCCCC3 C44343810
C[C@H](c1[n-]nnn1)NC(=O)/C=C/c2ccc(c(c2)Cl)Cl C44344749
c1cc(c(cc1Br)OC[C@H]2CNC(=O)O2)C(=O)[O-] C44483428
c1cc(c(cc1Br)NC(=O)c2ccon2)C(=O)[O-] C44585663
C[C@H](c1[n-]nnn1)NC(=O)c2cc3c(s2)CCCCC3 C44924217
CC[C@@H]1CO[C@H](CN1C(=O)Nc2ccccc2C(=O)[O-])C C48916874
C1CCN([C@H](C1)CC(=O)[O-])C(=O)Nc2nc3c(s2)CCC3 C49548879
Cc1cs/c(=N\C(=O)CSc2c(cccn2)C(=O)[O-])/[nH]1 C49826982
c1ccc(c(c1)c2nc(cs2)C/C(=N/c3[nH]ncn3)/[O-])Cl C23142039
Cc1c(sc(n1)Nc2cnc(nc2C(=O)[O-])C(C)C)C C50364005
CNc1ncc(cn1)S(=O)(=O)[N-]c2ccc(cc2Cl)F C50650618
c1[nH]c2c(n1)c(ncn2)SC3(CCCCCC3)C(=O)[O-] C51036957
COc1ccccc1S(=O)(=O)[N-]c2c3ccccc3[nH]n2 C54433191
c1ccc(c(c1)N2C(=O)/C(=C\c3ccc[nH]3)/C(=NC2=O)[O-])Cl C19597146
C[C@@H]1CCC[NH+](C1)c2ccc(cc2[N-]S(=O)(=O)C)C(=O)[O-] C32971131
c1ccc(c(c1)/C=N\n2c(nnc2[S-])c3cccnc3)O C01244853
c1cc2c(cc1F)sc(c2Cl)C(=O)Nc3[n-]nnn3 C60850188
Cc1cc(c(c(c1)C)n2c(=O)[nH]nc2SCC(=O)[O-])C C61592196
CC(C)(C)[C@H]1CCCC[C@@]1(C(=O)[O-])Sc2n[nH]c(=O)n2C C61593178
CCn1c(=O)[nH]nc1S[C@@]2(C[C@@H](CC(C2)(C)C)C)C(=O)[O-] C61596319
C1CCCC(CCC1)(C(=O)[O-])Sc2n[nH]c(=O)n2C3CC3 C61606398
C1CCC2(CC1)CCN(CC2)C(=O)NC(=O)CCC(=O)[O-] C61822714
C[C@H]1C[C@@H](CN(C1)C(=O)NC(=O)CC(C)(C)CC(=O)[O-])C C61827604
C[C@@H]1CCN([C@H](C1)C)C(=O)NC(=O)CC(C)(C)CC(=O)[O-] C61827867
CN(Cc1ccc(s1)Cl)C(=O)Nc2cc(cnc2)C(=O)[O-] C62947891
C[C@H]1CCCC[C@@H]1N(C)C(=O)Nc2cc(cnc2)C(=O)[O-] C62948035
CC(C)(C)[C@H]1CCC2=C(C1)C[C@H](S2)C(=O)Nc3[n-]nnn3 C64104221
C[C@H]1CC2=C(O1)CC(C[C@@H]2NC(=O)c3ccc(nn3)[O-])(C)C C64265875
c1ccnc(c1)c2nc([n-]n2)NC(=O)c3ccc(cc3Cl)F C64372425
Cc1cccc(c1C)NCc2nc3nc(c(c(n3n2)[O-])C)C C21525728
COC(=O)c1ccc(cc1Cl)c2c[nH]c(=O)cc2C(=O)[O-] C65349027
c1ccc2c(c1)CC[C@@H]2CC(=O)Nc3ccccc3c4[n-]nnn4 C65372349
c1ccc(cc1)/C(=C\c2cccs2)/C(=O)Nc3[n-]nnn3 C05771965
c1ccc(c(c1)c2nnc(s2)NC(=O)/C=C/C(=O)[O-])F C00897613
c1cscc1C(=O)Nc2cc3c(cc2C(=O)[O-])OCCO3 C13431338
c1cc(sc1)C(=O)Cc2[nH]c3cc(ccc3c(=O)n2)C(=O)[O-] C19413776
Cc\1ccc[nH]/c1=N\S(=O)(=O)c2ccsc2C(=O)[O-] C15424132
c1ccc2c(c1)OC[C@H](O2)C(=O)Nc3ccsc3C(=O)[O-] C21818226
CCCn1c-2nc(nc(=S)c2c([nH]c1=O)[O-])C3CCCC3 C22143210
C[C@@H]1C[C@@H]1CNC(=O)c2cc(nc3c2c(nn3C)[O-])C4CC4 C32393143
Cc1c(sc(n1)c2ccsc2)C(=O)Nc3[n-]ncn3 C23141654
Cc1cc[nH]/c(=N\S(=O)(=O)c2ccsc2C(=O)[O-])/c1 C36949099
Cc1cc(sc1C(=O)[O-])NC(=O)c2cc(cn2C)C(=O)C C37429992
Cc1c(c(n(n1)C)C)/C=C/C(=O)Nc2ccsc2C(=O)[O-] C37451789
Cc1c(oc(c1C(=O)Nc2c(c(ns2)C)C(=O)[O-])C)C C37675624
Cc1c(cn[nH]1)S(=O)(=O)[N-]c2ccc(c(c2)Cl)C#N C37730955
c1cc(c(cc1Br)NC(=O)[C@@H]2COCCO2)C(=O)[O-] C37742427
c1cc2c(ccc(c2nc1)[N-]S(=O)(=O)c3c[nH]nc3)Cl C37791219
CC(C)(C)c1n[nH]c(=S)n1/N=C/c2ccccc2C(=O)[O-] C13352420
COC(=O)c1c2c(nc3c1c(=O)[nH]c(n3)[S-])CCCC2 C40541984
c1cc2c(ccc(c2nc1)Cl)[N-]S(=O)(=O)c3c[nH]nc3 C40828714
c1cc(cnc1)S(=O)(=O)[N-]c2ccc(cc2)c3ccn[nH]3 C41017521
C[C@@H]1CCC[C@@](C1)(C(=O)[O-])Nc2ccc(cc2[N+](=O)[O-])Cl C41035262
C[C@@H]1CCC[C@](C1)(C(=O)[O-])Nc2ccc(cc2[N+](=O)[O-])Cl C41035264
c1cc(c(c(c1)F)S(=O)(=O)/N=c\2/ccc(c[nH]2)C(=O)[O-])F C41115295
CC(C)(C)[C@H]1CCCC[C@@]1(C(=O)[O-])n2ccc(=O)[nH]c2=O C41909661
C[C@@](c1cc(ccc1Cl)Cl)(C(=O)[O-])n2ccc(=O)[nH]c2=O C41909917
C[C@@H]1c2ccsc2CCN1C(=O)NC(=O)CCC(=O)[O-] C42782126
C[C@H]1c2ccsc2CCN1C(=O)NC(=O)CCC(=O)[O-] C42782127
C1C[C@H]2[C@@H](C1)OCCN2C(=O)NC3CCC(CC3)C(=O)[O-] C43428523
C[C@H]1CCc2c(cc(s2)C(=O)N[C@H](C)c3[n-]nnn3)C1 C44343830
CCN1C[C@H](CC1=O)C(=O)Nc2ccc(c(c2)Cl)C(=O)[O-] C48807310
Cc1ccc(c(c1)C)c2nnc(s2)/N=C(/C(=O)NC)\[O-] C49199060
C1CCN([C@@H](C1)CC(=O)[O-])C(=O)Nc2nc3c(s2)CCC3 C49548878
Cc1c(cccc1F)[N-]S(=O)(=O)c2cnc(nc2)NC C50670137
Cc1cc(c(c(=O)o1)C(=O)/C=C/c2ccc(c(c2)OC)O)[O-] C03881954
C[C@H]1CCCC[C@]1(C(=O)[O-])Sc2c3c([nH]cn3)ncn2 C51036991
Cn\1c2ccccc2[nH]/c1=N\C(=O)[C@H]3CC=CC[C@H]3C(=O)[O-] C55175393
c1cc(sc1)c2nc(cs2)C/C(=N/c3[nH]ncn3)/[O-] C23141999
c1ccc(cc1)N2C(=O)/C(=C/c3ccc(cc3)O)/C(=NC2=O)[O-] C01225839
c1cc(=O)occ1C(=O)Nc2cc(c(cc2C(=O)[O-])F)F C61563522
c1cc(c(cc1Cl)n2c(=O)[nH]nc2SCC(=O)[O-])Cl C61592197
C[C@H]1CCC[C@](C1)(C(=O)[O-])Sc2n[nH]c(=O)n2C3CC3 C61606466
C[C@H](CC(=O)NC(=O)N1CCc2c(ccs2)C1)CC(=O)[O-] C61832527
Cc1cc-2cc/c(=N\S(=O)(=O)CCOC)/cc2[nH]c1[O-] C62324133
C[C@@H]1CC[C@H]([C@@H](C1)Sc2n[nH]c(=O)n2C(C)C)C(=O)[O-] C62767191
C[C@@]1(CCN(C1)C(=O)Nc2nc3c(s2)CCC3)C(=O)[O-] C62933575
Cc1cc(c(o1)C)[C@@H](C)NC(=O)N2CC[C@](C2)(C)C(=O)[O-] C62934715
CN(C[C@H]1Nc2ccccc2S1)C(=O)c3ccc(nn3)[O-] C64137525
c1cc(c2c(c1)OCCO2)NC(=O)CC3(CCCC3)C(=O)[O-] C58377133
Cc1c(c2ccccc2[nH]1)/C(=C(/C#N)\C(=O)[C@H]3COCCO3)/[O-] C66004486
c1cc2c(cc1Cl)nc(nc2[O-])/C(=C\c3[nH]ccn3)/C#N C67647898
COc1cc(cc(c1OC)OC)[C@@H]2c3c(c4ccccc4oc3=O)OC(=C2C#N)N C00850214
CCOC(=O)NC(=O)c1c2c(sc1NC(=O)C3=COCCO3)C[C@@H](CC2)C C05146009
c1cc2cccc3c2c(c1)N(S3(=O)=O)CC(=O)NC(=O)NCc4ccco4 C04807018
c1ccc(c(c1)NC(=O)NC(=O)COC(=O)[C@H]2COc3ccccc3O2)F C06055133
CC1=C([C@H](c2c(n(c(=O)n(c2=O)C)C)N1)c3cccc(c3)O)C(=O)OC(C)C C08236918
CNC(=O)NC(=O)CSc1nnc(n1c2ccccc2)N3CCCCC3 C08710756
Cc1cn2c3c(=O)[nH]c(=O)n(c3nc2n1CCCNc4ccccc4Cl)C C09421326
Cc1ccc(c(c1)NCCCn2c(cn3c2nc4c3c(=O)[nH]c(=O)n4C)C)C C10049366
CCc1c(nc([nH]c1=O)n2c(cc(n2)c3ccco3)NC(=O)[C@H](C)Cl)C C12008582
Cn1c2c(c(=O)[nH]c1=O)n(c(n2)N3CCCCCC3)C[C@@H](c4ccccc4)O C04371119
CNc1c(cnc(n1)N2CCC(CC2)n3cc(nn3)[C@H](c4ccccc4)O)F C23231580
CNC(=O)NC(=O)COC(=O)c1ccc2c(c1)C[C@@H](OC2=O)c3ccccc3 C23267563
CNC(=O)NC(=O)COC(=O)c1ccc2c(c1)C[C@H](OC2=O)c3ccccc3 C23267568
Cc1c(c(n(n1)C)Cl)/C=C/C(=O)Nc2ccc3c(c2)c(n[nH]3)C(=O)OC C25017500
Cc1c(c(no1)c2ccccc2Cl)C(=O)Nc3c4c(n(n3)C)NC(=O)C[C@@H]4C C35597809
Cc1c(c(n[nH]1)C)NS(=O)(=O)c2cc(ccc2[N+](=O)[O-])Br C38039742
COc1ccc(c(c1)C2=NN=C3[C@H]2[C@@H](C(=C(O3)N)C#N)c4ccncc4)OC C08566726
CCN1c2ccccc2[C@@]3(C1=O)[C@H]4C(=CC(=NC4=O)C)OC(=C3C(=O)OCC)N C39918752
c1ccc(cc1)[C@@H]2Nc3ccccc3C(=O)N2NC(=O)c4cccc(c4)[N+](=O)[O-] C39920280
COc1cc(c(cc1OC)OC)[C@@H]2c3cc4c(cc3OC(=C2C#N)N)OCO4 C40544850
Cc1ccc(nc1)NC(=O)c2c(c\3c(o2)CCC/C3=N\NC(=O)c4ccncc4)C C40814052
Cc1ccc(c(c1)NC(=O)N2CCN(CC2)CC(=O)Nc3cc(on3)C)F C43351097
Cc1cc(no1)NC(=O)CN2CCN(CC2)C(=O)N[C@H]3CCc4c3cccc4 C45596330
c1ccc(cc1)n2c3c(cn2)c(nc(n3)c4cccc(n4)N)N5CCOCC5 C49784061
C[C@]1(C(=O)N(C(=O)N1)C[C@H](c2ccc(c(c2)F)F)O)c3cccc(c3)[N+](=O)[O-] C51352327
c1cc2cc([nH]c2c(c1)[N+](=O)[O-])C(=O)NC[C@@]3(CCSC3)N4CCOCC4 C53808563
CNC(=O)NC(=O)CSc1nnc(n1c2ccccc2Cl)N3CCCC3 C06994337
c1ccc(c(c1)NC(=O)NCCc2cc(cc3c2OCOC3)F)n4cncn4 C57984597
CC(C)n1c2c(cc(cn2)NC(=O)CCc3[nH]c(=O)c4ccccc4n3)cn1 C17526176
Cn1cc(cc1C(=O)NNC(=O)/C=C/c2ccccc2[N+](=O)[O-])Br C16269787
Cc1ccc(cc1)n2c(c(nn2)C(=O)Nc3ccccc3NC(=O)N(C)C)C C58444079
Cc1c(sc2c1c(nc(n2)[C@H](C)Sc3nnnn3C[C@@H]4CCCO4)N)C C58500448
CC1(Cc2cccc(c2O1)OS(=O)(=O)c3ccc4c(c3)c(=O)[nH]c(=O)[nH]4)C C58646264
Cc1nnc(n1c2ccccc2)SCC(=O)Nc3ccc4c(c3)C(=O)NC4=O C59262349
Cc1cccc(c1)N2C(=O)CCC(=N2)C(=O)Nc3cccc(c3)N4CCNC4=O C47040018
CC(C)Oc1ccc(cc1NC(=O)c2ccc(cc2)N3C(=O)CCC(=O)N3)C#N C62282758
C[C@H]1C(=C(C(=N1)C(=O)Nc2ccc3c(c2)NC(=O)[C@H](O3)C)C)C(=O)OC(C)C C39778762
C[C@H]1C(=c2ccccc2=[NH+]1)C(=O)C(=O)/N=c\3/[n-][nH]c(n3)c4ccccc4OC C63952444
Cc1cccc(c1)N2C(=O)C[C@H](C2=O)c3c([nH]n(c3=O)c4[nH]c5ccccc5n4)C C14607949
CC(C)NC(=O)c1ccc(c(c1)NC(=O)c2c(ccs2)n3cnnn3)Cl C66329302
Cc1ccc(cc1)n2c(c(nn2)C(=O)NCc3[nH]nc(n3)c4cccs4)C C66429767
C[C@H]1CCC[C@H](C1)NC(=O)CN2CCN(CC2)C(=O)Nc3ccnn3C(C)C C66594648
Cc1cc(no1)CNC(=O)N2CCN(CC2)CC(=O)N[C@H]3CCC[C@H](C3)C C66597965
Cc1cc(on1)CNC(=O)N2CCN(CC2)CC(=O)N[C@@H]3CCC[C@@H](C3)C C66598564
Cc1c(nnn1c2ccc(cc2)OC(C)C)C(=O)Nc3ccc4c(c3)C(=O)NC4 C66768267
Cc1cnc(o1)c2cccc(c2)NC(=O)Cc3c(c4c([nH]n(c4=O)C)nc3C)C C66932528
Cc1c(n2ccccc2n1)C(=O)NNC(=O)N3CCO[C@@H](C3)c4ccccc4F C67038796
Cn1ccc2c1cccc2C(=O)NC3CCN(CC3)c4c5c([nH]cn5)ncn4 C67049920
C[C@H](c1nnc2n1cccc2)NC(=O)Nc3cc(c(c(c3)F)S(=O)(=O)C)F C67353740
CCS(=O)(=O)CCNC(=O)Nc1nc2cc3c(cc2s1)OC(O3)(F)F C67578086
Cc1cc2c(c(c1)OCC(=O)NCCC(=O)[O-])c3c(c(=O)o2)CCCC3 C02106792
C[C@H](C(=O)[O-])Oc1ccc(cc1)/C=C/2\C(=O)NC(=S)N(C2=O)CC=C C02988833
c1ccc2c(c1)OC[C@H](O2)CNC(=O)CSc3c(cccn3)C(=O)[O-] C13035466
c1ccc(cc1)/C=N\N=C/2\N(C(=O)[C@@H](S2)CC(=O)[O-])c3ccc(cc3)O C13154223
c1cc2c(cc1NC(=O)CSc3nc(cs3)CC(=O)[O-])OCCO2 C13415060
Cn1c(c2ccc(cc2nc1=S)C(=O)Nc3nnc(s3)C4CC4)[O-] C25444879
Cc1c(c(nc(n1)SC)[O-])CCC(=O)Nc2cccc(c2)C(=O)N(C)C C25545623
Cc1c(sc(n1)NC(=O)c2ccncc2)c3nnc(n3CC=C)[S-] C30671182
c1c(nc2n1c3c(s2)CCC3)[C@@H]4C(=C[NH+]=C(CS4)C(=O)[O-])C(=O)[O-] C31976934
Cc1ccccc1NC(=O)[C@H](C)Sc2nnc(n2C[C@@H]3CCCO3)[O-] C32950611
CC(C)NC(=O)c1c2nc(c3cc4c(cc3n2c(=S)s1)OCO4)[O-] C33251536
Cc1ccc(cc1)c2csc(n2)NC(=O)CSc3nc(cnn3)[O-] C04317424
c1c(c(sc1C(=O)[O-])Br)S(=O)(=O)NC2CCS(=O)(=O)CC2 C36331548
c1c(cnc2c1[n-]c(n2)SCC(=O)N[C@@H]3CCS(=O)(=O)C3)Cl C13683703
c1ccc(cc1)[C@H]2C(=C(C(=O)N2CCO)[O-])C(=O)c3ccc4c(c3)OCCO4 C40096481
CCc1nc2c(c(cs2)C(=O)[O-])c(=O)n1CC(=O)Nc3cccc(c3)C C40693067
Cc1cc(no1)[N-]S(=O)(=O)CCNC(=O)c2ccc(cc2Cl)Cl C41237840
CN1CCc2c(sc(n2)[N-]S(=O)(=O)c3ccc4c(c3)CC(=O)N4)C1 C41572356
C[C@@H](/C(=C(/C#N)\C(=O)Nc1ccccc1Cl)/[O-])Sc2nncn2C C50811608
C[C@H]1Cc2cc(ccc2N1S(=O)(=O)C)/C(=C(\C#N)/C(=O)NCC=C)/[O-] C50850749
c1c(cc(cc1Cl)Cl)N/C(=C(\C#N)/C(=O)CCN2C(=O)CCC2=O)/[O-] C50981516
CN(C/C(=C(\C#N)/C(=O)NCC=C)/[O-])C(=O)c1ccc(o1)Br C54453393
Cn1c(c(cn1)C(=O)[O-])C(=O)Nc2nc(cs2)c3ccccc3Cl C36615642
c1c(c(oc1C(=O)[O-])Br)S(=O)(=O)NCC[C@H]2CCCO2 C55329687
c1cc(oc1)/C=N/[N-]C2=NC(=O)C[C@@H](S2)C(=O)Nc3ccc(cc3)F C09329497
c1ccc(cc1)n2cc(c(n2)c3ccc(cc3)F)C/C(=N/c4[nH]ncn4)/[O-] C58173508
Cc1ccc(s1)c2nc([n-]n2)NC(=O)c3csc(n3)c4cnn(c4)C C58244697
CC(C)C[C@@H](C(=O)OC)NC(=O)c1ccc2c(c1)nc(=S)n(c2[O-])C C30685561
CCS(=O)(=O)[N-]c1ccc(cc1)NC(=O)/C=C/c2c(nn(c2C)C)C C58532238
CCOc1ccc(cc1CO)[N-]S(=O)(=O)c2cccc3c2nsn3 C54041009
Cc1c2cc(ccc2nc(n1)/N=C\3/N[C@H](CC(=N3)[O-])c4ccccc4)OC C08995760
Cc1c2cc(ccc2nc(n1)/N=C\3/N[C@@H](CC(=N3)[O-])c4ccccc4)OC C17043903
Cn1cc([nH+]c1)S(=O)(=O)[N-]c2c(cccc2Br)C(=O)[O-] C62826696
CS(=O)(=O)c1cccc(c1)S(=O)(=O)[N-]c2ccc(cc2)c3ccn[nH]3 C63182124
C[C@@H]1CC(=NO1)NC(=O)CSc2c(c(cc(n2)[O-])C(F)(F)F)C#N C39940251
Cc1c(c(n2c(n1)ncn2)[O-])CCC(=O)Nc3ccc(cc3)Br C12322082
c1ccc(cc1)CN(CCO)C2=N/C(=N\c3ccc(cc3)F)/[C@@H]4C=NN=C4[N-]2 C23135909
CCSCCN1C=N[C@@H]2[C@@H]1C(=O)N=C(N=C2[O-])Nc3ccc(cc3)Cl C39515346
c1cc(c(cc1Cl)NC(=O)C[C@]2(CCSC2)C(=O)[O-])n3cncn3 C64610562
c1ccc2c(c1)c(nc3n2ncc3C(=O)Nc4nnc(s4)C(F)(F)F)[O-] C65054411
c1ccc(cc1)[N-]S(=O)(=O)[C@H]2C(=CN=N2)C(=O)Nc3cc(cc(c3)F)F C65055338
CCS(=O)(=O)[N-]c1ccc(cc1C)NC(=O)c2c(nn(c2Cl)C)C C65659157
C[C@@H]1CN(C[C@@H](O1)C)/C(=C(\C#N)/C(=O)C[C@@H](C)NC(=O)C2CCCC2)/[O-] C66230547
CNC(=O)c1ccc(cc1)S(=O)(=O)[N-]c2nc(cs2)c3cccn3C C66254020
CCn1c(=O)c2ccc(cc2[nH]c1=O)/C(=C(/C#N)\C(=O)c3ccoc3C)/[O-] C66505939
C[C@@H](C(=O)Nc1cnn(c1)C(C)C)n2c(nnc2[S-])c3cccs3 C66673214
C[C@H](COC)NC(=O)c1ccc2c(c1)nc(=S)n(c2[O-])Cc3ccco3 C24753816
C[C@H](C#N)Oc1ccc(cc1)[C@@H]2/C(=C(\C)/[O-])/C(=NC(=S)N2)C(=O)OC C67029301
C[C@@H](C#N)Oc1ccc(cc1)[C@H]2/C(=C(\C)/[O-])/C(=NC(=S)N2)C(=O)OC C67029302
C[C@H]1CN(C[C@@H](O1)C)/C(=C(\C#N)/C(=O)C[C@@H](C)NC(=O)C2CCCCC2)/[O-] C67601299
CC(C)CNC(=S)N(CC[NH+]1CCOCC1)Cc2cc3cc(c(cc3[nH]c2=O)OC)OC C06015118
C[NH+](C)CCN(Cc1cc2cc(c(cc2[nH]c1=O)OC)OC)C(=S)NCc3ccco3 C06198558
COCCCNC(=S)N(CCC[NH+]1CCOCC1)Cc2cc3cc4c(cc3[nH]c2=O)OCO4 C06238909
c1cc(oc1)[C@@H](CNC(=O)C(=O)NCCCN2CCCC2=O)[NH+]3CCN(CC3)c4ccc(cc4)F C09828901
C[NH+](C)CCN(Cc1cc2cc(c(cc2[nH]c1=O)OC)OC)C(=O)Nc3ccccc3OC C12709001
CC[C@@H](c1nnnn1C2CCCC2)[NH+](CCCO)Cc3cc4cc5c(cc4[nH]c3=O)OCCO5 C13064449
CC[NH+](CC)CCN1[C@@H](C(=C(C1=O)O)C(=O)c2ccc(cc2)[N+](=O)[O-])c3ccc(c(c3)OC)O C09370762
CC[NH+](CC)CCCN1[C@@H](C(=C(C1=O)O)C(=O)c2c(c([nH]c2C)C(=O)OCC)C)c3ccco3 C08835085
CCOC(=O)Cn1c(nnn1)[C@H](C(C)C)[NH+](CCO)Cc2cc3cc(c(cc3[nH]c2=O)C)C C13498991
CCOC(=O)Cn1c(nnn1)[C@@H](C(C)C)[NH+](CCO)Cc2cc3c(ccc(c3[nH]c2=O)C)C C13499206
c1cc(ccc1Cn2c(nnn2)C[NH+](CCCO)Cc3cc4cc5c(cc4nc3O)OCO5)F C08582694
CC[NH+]1CCC[C@H]1CNC(=O)CCNC(=O)Cn2cnc3c(c2=O)c4c(s3)CCCC4 C20103564
CCOC(=O)c1c(c(c([nH]1)C)C(=O)N2CCC(CC2)CC(=O)NCC[NH+]3CCCCC3)C C21153856
CC(C)CCNC(=O)[C@]1(Cn2c(cc(n2)C(=O)NCCC[NH+]3CCCCC3)C(=O)N1C)C C21875827
CCCN1C(=O)c2cc(nn2C[C@@]1(C)C(=O)NC3CCCC3)C(=O)NCC[NH+]4CCCCC4 C21877849
CCCCn1c2c(c(=O)[nH]c1=O)n(c(n2)CCC(=O)NCc3ccc(cc3)C[NH+](C)C)CC(C)C C23962099
CC[C@@H]1C(=C(NC(=O)N1)CN2CC[NH+](CC2)CC(=O)N3C[C@@H](C[C@@H](C3)C)C)C(=O)OCC C24339210
CC[NH+](Cc1[nH]c(=O)c2cc(c(cc2n1)OC)OC)C[C@H](COc3ccc(cc3)OCC)O C25660345
CCOC(=O)c1c(csc1NC(=O)[C@H](C)N2CC[NH+](CC2)CC(=O)NCC=C)C3CC3 C27902598
Cc1ccc(cc1)NC(=O)c2nnc(s2)CCCC(=O)NCCCN3CC[NH+](CC3)C C32995146
CC[C@H]1C(=C(NC(=O)N1)CN2CC[NH+](CC2)CC(=O)N3C[C@H](C[C@@H](C3)C)C)C(=O)OCC C36007414
c1ccc2c(c1)c(c[nH]2)CC[NH+](Cc3ccoc3)Cc4nc(co4)C(=O)NC[C@@H]5CCCO5 C36073615
COCC[NH+](Cc1[nH]c(=O)c2c3c(sc2n1)CCCC3)C[C@@H](COCc4ccco4)O C36156824
Cc1c2c(=O)[nH]c(nc2sc1C(=O)OC(C)C)C[NH+](CCN3CCOCC3)C[C@@](C)(C=C)O C36206804
CCOC(=O)c1c(c2c(=O)[nH]c(nc2s1)C[NH+](Cc3ccco3)C[C@@H](COCC#C)O)C C36207200
CC[NH+](Cc1[nH]c(=O)c2c(csc2n1)c3ccc(c(c3)OC)OC)C[C@@H](COCC=C)O C36207715
C[C@@H](C[NH+](CCCOC)Cc1[nH]c(=O)c2c(csc2n1)c3ccc(c(c3)OC)OC)O C36207723
COC[C@H](C[NH+](CC=C)Cc1[nH]c(=O)c2c(csc2n1)c3ccc(c(c3)OC)OC)O C36207754
CC(C)COC[C@@H](C[NH+](CCN1CCOCC1)Cc2[nH]c(=O)c3cc(sc3n2)C(C)C)O C36313155
CC[C@@H](c1nnnn1C[C@H]2CCCO2)[NH+](CCCO)Cc3cc4cc(cc(c4[nH]c3=O)C)C C33937197
CC[C@@H](c1nnnn1C[C@H]2CCCO2)[NH+](CCCO)Cc3cc4cc(ccc4[nH]c3=O)OCC C33937199
CCC[C@H](c1nnnn1C[C@H]2CCCO2)[NH+](CCCO)Cc3cc4cc(c(cc4[nH]c3=O)C)C C33937282
CCOCCCNC(=S)N(CC[NH+](C)C)Cc1cc2cc3c(cc2[nH]c1=O)OCCO3 C06195258
CC[NH+](CC)CCN(Cc1cc2cc3c(cc2[nH]c1=O)OCO3)C(=S)NC[C@H]4CCCO4 C06193404
CC[NH+](CC)CCN(Cc1cc2cc3c(cc2[nH]c1=O)OCO3)C(=S)NCc4ccco4 C06193407
CCOC(=O)C[C@H]1C(=O)N(CCN1)CC(=O)NC2=c3cc(ccc3=[NH+][C@@H]2C(=O)OC)Cl C38597172
CCOC(=O)C[C@H]1C(=O)N(CCN1)CC(=O)NC2=c3cc(ccc3=[NH+][C@H]2C(=O)OC)Cl C38597174
CCOC(=O)C[C@@H]1C(=O)N(CCN1)CC(=O)NC2=c3cc(ccc3=[NH+][C@@H]2C(=O)OC)Cl C38918345
CC(C)CCNC(=O)[C@H]1CN(CC12CC[NH2+]CC2)C(=O)c3cc(c(c(c3)OC)OC)OC C39601154
CC(C)COCCCNC(=O)[C@H]1CN(CC12CC[NH2+]CC2)C(=O)[C@H]3COc4ccccc4O3 C39683316
CCOC(=O)c1c(c2c(=O)[nH]c(nc2s1)C[NH+](C[C@H](CN3CCOCC3)O)CC(C)C)C C36207177
Cc1c2c(=O)[nH]c(nc2sc1C(=O)OC)C[NH+](C[C@@H](COCc3ccco3)O)CC(C)C C36207493
C[C@H](C(=O)NC1CC1)[NH+]2CCN(CC2)CC(=O)Nc3c(c4c(s3)CCCC4)C(=O)OC C45681731
CC[NH+](CC)[C@H](CNC(=O)CSc1nncn1c2cccc(c2)NC(=O)C)c3ccco3 C46584617
Cc1ccc(cc1N2CCCC2=O)NC(=O)C(=O)NC[C@@H](c3ccc(cc3)N(C)C)[NH+](C)C C49504486
COc1cc(cc(c1OC)OC)N2C(=O)/C(=C/NCC[NH+]3CCCCC3)/C(=O)NC2=S C19994550
CC[NH+](CC)CCCN/C=C/1\C(=O)NC(=S)N(C1=O)CCc2ccc(c(c2)OC)OC C20442383
COc1cc(ccc1OCCO)C[NH+]2C[C@@H]3CC[C@@]([C@@H]3C2)(c4cnc(nc4OC)OC)O C57744048
CC(=O)N[C@@H](CC1=c2ccccc2=[NH+]C1)C(=O)OCC(=O)Nc3nnc(o3)c4ccccc4 C63731532
COC(=O)c1cc(cc(c1)NC(=O)Cn2cccn2)CNC(=O)CCC3=c4ccccc4=[NH+]C3 C64045400
CC(C)(C)n1c(nnn1)[C@@H](c2cc3cc(ccc3[nH]c2=O)OC)[NH+](Cc4ccc(cc4)OC)Cc5ccco5 C06014919
CCc1ccc2c(c1)cc(c(=O)[nH]2)[C@@H](c3nnnn3C(C)(C)CC)[NH+](Cc4ccccc4)Cc5ccco5 C06197921
CCc1ccc2c(c1)cc(c(=O)[nH]2)[C@H](c3nnnn3C(C)(C)CC)[NH+](Cc4ccc(cc4)F)Cc5ccco5 C06198164
CCc1ccc2c(c1)cc(c(=O)[nH]2)[C@H](c3nnnn3Cc4ccc(cc4)OC)[NH+]5CCC(CC5)C(=O)OCC C06198341
CCOC(=O)c1c2ccc(c(c2sc1NC(=O)C)OC[C@H](C[NH2+]C3CCCCC3)O)Br C00823397
CCC[NH+](CCC)CCCNC(=O)[C@@H]1c2cc(c(cc2C(=O)N([C@H]1c3ccc(cc3)SC)C)OC)OC C09936931
CCc1ccc2c(c1)cc(c(=O)[nH]2)C[NH+](Cc3ccc(cc3)C)[C@@H](CC)c4nnnn4CCc5ccccc5 C13063730
CCc1ccc2c(c1)cc(c(=O)[nH]2)C[NH+](Cc3ccc(cc3)F)[C@@H](CC)c4nnnn4Cc5ccc(cc5)F C13063733
CC[C@@H](c1nnnn1Cc2ccccc2)[NH+](Cc3ccccc3)Cc4cc5cc(c(cc5[nH]c4=O)OC)OC C13064503
CC[C@@H](c1nnnn1CCc2ccccc2)[NH+](Cc3ccc(cc3)C)Cc4cc5cc(c(cc5[nH]c4=O)C)C C13064685
CC[C@@H](c1nnnn1CCc2ccccc2)[NH+](Cc3ccc(cc3)F)Cc4cc5cc(c(cc5[nH]c4=O)C)C C13064725
CC[C@@H](c1nnnn1CCc2ccccc2)[NH+](CCc3ccccc3)Cc4cc5cc(c(cc5[nH]c4=O)C)C C13064737
CC[C@@H](c1nnnn1CCc2ccccc2)[NH+](Cc3ccc(cc3)F)Cc4cc5c(cc(cc5[nH]c4=O)C)C C13064979
CC[C@@H](c1nnnn1Cc2ccc(cc2)F)[NH+](CCc3ccccc3)Cc4cc5ccc(c(c5[nH]c4=O)C)C C13065117
CC[C@@H](c1nnnn1CCc2ccccc2)[NH+](Cc3cccs3)Cc4cc5ccc(c(c5[nH]c4=O)C)C C13065145
CC[C@@H](c1nnnn1C(C)(C)C)[NH+](CCc2ccc(c(c2)OC)OC)Cc3cc4cccc(c4[nH]c3=O)C C13494570
CC[C@@H](c1nnnn1Cc2ccc(cc2)F)[NH+](CCc3ccccc3)Cc4cc5cccc(c5[nH]c4=O)C C13495809
CC[C@@H](c1nnnn1Cc2ccc(cc2)F)[NH+](CCc3ccccc3)Cc4cc5cc(ccc5[nH]c4=O)C C13495827
CC[C@@H](c1nnnn1Cc2ccc(cc2)F)[NH+](CCc3cccc(c3)C)Cc4cc5cccc(c5[nH]c4=O)C C13495929
CC[C@H](c1nnnn1CCc2ccccc2)[NH+](CCc3cccc(c3)C)Cc4cc5cccc(c5[nH]c4=O)C C13495932
CC[C@H](c1nnnn1Cc2ccccc2)[NH+](CCc3cccc(c3)C)Cc4cc5cc(cc(c5[nH]c4=O)C)C C13495944
CCOc1ccc(cc1OC)[C@H]2C(=C(C(=O)N2CCC[NH+](C)C)O)C(=O)c3ccc(c(c3)C)OCC(C)C C09019597
COc1cc(cc(c1OCc2ccccc2)Br)C[NH2+]CCNc3ccc(cc3Cl)[N+](=O)[O-] C16195708
CCCN(Cc1cccn1Cc2nc(cs2)C(=O)N[C@@H](C)CCC[NH+](CC)CC)C(=O)c3ccccc3 C16566428
CCCCNC(=O)N1CCN(C[C@@H]1C)c2cc(nc(n2)SCC(=O)NCCC[NH+]3CCCC[C@@H]3C)Cl C16604527
CC[NH+](CC)CCN1[C@@H](/C(=C(/c2ccc3c(c2)C[C@H](O3)C)\O)/C(=O)C1=O)c4ccc(c(c4)OCC)OCC C09311993
CCCC[NH+](CC)CCNC(=O)c1c2c3ccccc3n(c2c(=O)n(n1)c4ccc(c(c4)Cl)OC)C C09693665
CCOc1cc(cc(c1OCc2ccc(cc2)F)Cl)C[NH2+]CCSc3nnnn3c4ccccc4 C22107917
CCCN1[C@H]([C@@H](c2ccccc2C1=O)C(=O)NCC[C@@H]3CCC[NH+]3C)c4cc(c(c(c4)OC)OC)OC C34928256
CC[NH+](CC)CCC[C@@H](C)NC(=O)CSc1nc(cc(n1)Cl)N2CCN([C@@H](C2)C)C(=O)C3CCCC3 C35727827
CCN(CC)c1c(c(no1)c2ccccc2)C[NH+](CCN3CCOCC3)C[C@@H](COc4ccccc4C)O C35747794
CCc1c(c(n(n1)c2ccccc2)Oc3ccccc3F)C[NH+](C[C@@H]4CCCO4)C[C@@H](COC(C)(C)C)O C35777524
CC(C)C[NH+](Cc1c(nn(c1Oc2cccc(c2)OC)C)c3ccccc3)C[C@@H](COCc4ccco4)O C35778162
CCCCOC[C@H](C[NH+](Cc1ccco1)Cc2c(nn(c2Oc3ccccc3)c4ccc(cc4)F)CC)O C35781385
c1ccc2c(c1)c(c[nH]2)CC[NH+](Cc3ccc(cc3)Cl)Cc4nc(co4)C(=O)NCCN5CCOCC5 C36064054
CCc1c(c(n(n1)c2ccc(cc2)F)Oc3ccccc3)C[NH+](Cc4ccco4)C[C@H](COC(C)(C)C)O C36303417
Cc1c(c(n(n1)c2ccccc2)Oc3ccccc3Cl)C[NH+](C[C@@H]4CCCO4)C[C@@H](COC(C)(C)C)O C36303553
CCCCOC[C@@H](C[NH+](Cc1c(nn(c1Oc2ccccc2F)c3ccccc3)CC)C[C@@H]4CCCO4)O C36313688
CCc1ccc2c(c1)cc(c(=O)[nH]2)C[NH+](C[C@H]3CCCO3)[C@@H](c4nnnn4CCc5ccccc5)C(C)C C33937223
CC(C)C[NH+](CCCNC(=O)c1cc(=O)[nH]c2c1cc(cc2)S(=O)(=O)N3CCCCCC3)CC(C)C C08583289
CC[NH+](CC)CCOC(=O)c1ccc(cc1)N/C=C(/C#N)\c2nc(cs2)c3cc4ccccc4oc3=O C20170676
C[C@H](c1ccc(c(c1)OC)OC)NC(=O)[C@@H]2CCC[NH+](C2)Cc3nc(no3)c4ccc(c(c4)OC)OC C38893531
COCCC(=O)N[C@H]1c2cc(c[nH+]c2N([C@@H]1C(=O)OC)CCc3c[nH]c4c3cccc4)NCc5ccncc5 C39352550
CC[NH2+]Cc1cn(c2c1cc(cc2)C(=O)OC)C[C@@H](S(=O)(=O)C(C)C)S(=O)(=O)Oc3ccccc3 C39491775
COc1cc(cc(c1OC)OC)C[NH+](C[C@@H]2CCCO2)C[C@@H](COc3ccccc3Br)O C40317005
CC(C)CCOc1ccc(cc1OC)[C@H]2c3c([nH]nc3C(=O)N2CCCn4cc[nH+]c4)c5ccc(cc5)OC C40345714
CCC[NH+](CCC)CCCNC(=O)CCS(=O)(=O)c1cc2c(cc1Br)CCN2C(=O)CC C40450814
CC[NH+](CC)CCC[C@H](C)NC(=O)c1cc(nc2c1c(nn2[C@@H]3CCS(=O)(=O)C3)C)c4ccc(cc4)C C57311875
C[C@@H]1C(=c2cc(ccc2=[NH+]1)OC)CCN(Cc3cc(c(c(c3)OC)OC)OC)C(=S)NCc4ccccc4 C63655352
CC[C@@H]1CCCC[NH+]1CCCNC(=O)CN(C)c2nn3c(c(nc3s2)c4ccccc4)NC(C)(C)C C64704443
CCC(C)(C)n1c(nnn1)[C@@H](c2cc3cc(c(cc3[nH]c2=O)C)C)[NH+](CCc4ccccc4)Cc5ccccc5 C06149062
CCC(C)(C)n1c(nnn1)[C@@H](c2cc3cccc(c3[nH]c2=O)C)[NH+](CCc4ccccc4)Cc5ccccc5 C06149302
CCOc1ccc2c(c1)cc(c(=O)[nH]2)[C@H](c3nnnn3C4CCCCC4)[NH+](Cc5ccco5)C[C@@H]6CCCO6 C06196935
CCc1ccc2c(c1)cc(c(=O)[nH]2)[C@H](c3nnnn3C(C)(C)C)[NH+](CCc4ccccc4)Cc5ccccc5 C06198121
CCc1ccc2c(c1)cc(c(=O)[nH]2)[C@H](c3nnnn3C(C)(C)C)[NH+](CCc4ccccc4)Cc5cccs5 C06198122
CCc1ccc2c(c1)cc(c(=O)[nH]2)[C@H](c3nnnn3C(C)(C)C)[NH+](Cc4cccc(c4)OC)C[C@@H]5CCCO5 C06198132
CCc1ccc2c(c1)cc(c(=O)[nH]2)[C@H](c3nnnn3C(C)(C)CC)[NH+](Cc4ccccc4)Cc5cccs5 C06198171
CCc1ccc2c(c1)cc(c(=O)[nH]2)[C@H](c3nnnn3CCOC)[NH+](Cc4ccccc4)Cc5cccnc5 C06135324
C[NH+](C)CCOC(=O)c1ccc(cc1)NC(=O)CCN2C(=O)/C(=C/c3ccccc3OC)/SC2=S C08819316
COCCN1[C@H]([C@@H](c2ccccc2C1=O)C(=O)NCCC[NH+](Cc3ccco3)C4CCCC4)c5cccs5 C09432874
c1ccc(c(c1)C(=O)NNC(=[NH2+])COc2ccc(cc2Cl)Cl)OCc3ncn(n3)c4cccc(n4)Cl C01391246
CC[C@@H](c1nnnn1Cc2ccc(cc2)F)[NH+](Cc3cc4cc(c(cc4[nH]c3=O)OC)OC)C5CCCC5 C13064517
CC[C@H](c1nnnn1Cc2ccc(cc2)F)[NH+](CCc3ccccc3)Cc4cc5cc(c(cc5[nH]c4=O)C)C C13064702
CC[C@H](c1nnnn1CCc2ccccc2)[NH+](Cc3cccs3)Cc4cc5cc(c(cc5[nH]c4=O)C)C C13064730
Cc1ccc2c(c1)cc(c(=O)[nH]2)[C@@H](c3nnnn3CCOC)[NH+](Cc4ccc(cc4)Cl)Cc5ccco5 C06408704
Cc1ccc2c(c1)cc(c(=O)[nH]2)[C@@H](c3nnnn3CCOC)[NH+](Cc4ccccc4Cl)Cc5ccco5 C06408719
CCOc1ccc(cc1OC)[C@@H]2C(=C(C(=O)N2CCC[NH+](C)C)O)C(=O)c3ccc(cc3)Br C08934795
CC[C@H](c1nnnn1Cc2ccc(cc2)F)[NH+](CCc3ccccc3)Cc4cc5cc(cc(c5[nH]c4=O)C)C C13495844
CC[C@@H](c1nnnn1Cc2ccco2)[NH+](CCc3ccccc3C)Cc4cc5cc(cc(c5[nH]c4=O)C)C C13495913
CC[C@@H](c1nnnn1CCc2ccccc2)[NH+](CCc3cccc(c3)C)Cc4cc5cccc(c5[nH]c4=O)C C13495933
CCC[C@@H](c1nnnn1CCc2ccccc2)[NH+](Cc3cc4cc(c(cc4[nH]c3=O)OC)OC)C5CCCC5 C13499426
CC[NH+](CC)CCN1[C@@H](C(=C(C1=O)O)C(=O)c2ccc(c(c2)C)OC(C)C)c3cccc(c3OC)OC C09370758
Cc1cccc2c1[nH]c(=O)c(c2)[C@H](c3nnnn3CCOC)[NH+](Cc4ccccc4)Cc5ccccc5Cl C06444009
CCCN(Cc1cccn1Cc2nc(cs2)C(=O)N[C@H](C)CCC[NH+](CC)CC)C(=O)c3ccccc3 C16566429
CCOc1ccc(cc1OCC)[C@H]2/C(=C(/c3ccc4c(c3)OCCO4)\O)/C(=O)C(=O)N2CCC[NH+](C)C C09312248
CCOc1cc(cc(c1OCc2ccccc2F)Cl)C[NH2+]CCSc3nnnn3c4ccccc4 C22107928
COc1cc(ccc1OCc2ccc(c(c2)Cl)Cl)C[NH2+]CCSc3nnnn3c4ccccc4 C22108063
CCOc1cc(cc(c1OCc2ccccc2)Cl)C[NH2+]CCCSc3nnnn3c4ccccc4 C22108943
CC[NH+](CC)CCC[C@@H](C)Nc1c2cc(ccc2nc(n1)/C=C/c3c(c(c(c(c3F)F)F)F)F)[N+](=O)[O-] C25582159
CC(C)C[NH+](Cc1c(nn(c1Oc2cccc(c2)OC)C)c3ccccc3)C[C@@H](COc4ccccc4)O C35778158
C[C@H]1CCCCN1c2c(c(no2)c3ccccc3)C[NH+](C[C@@H]4CCCO4)C[C@@H](COCc5ccccc5)O C35780871
CCCC[C@@H](CC)C(=O)N1CCN(CC1)c2[nH]c(=O)cc(n2)C[NH+]3CCN(CC3)CC(=O)N4CCCC4 C35926379
CCc1c(c(n(n1)c2ccccc2)Oc3ccccc3F)C[NH+](C[C@@H]4CCCO4)C[C@@H](COC(C)C)O C36303165
CCc1c(c(n(n1)c2ccccc2)Oc3ccccc3F)C[NH+](C[C@H]4CCCO4)C[C@@H](COCC=C)O C36303178
CC(C)COC[C@H](C[NH+](Cc1ccco1)Cc2c(nn(c2Oc3cccc(c3)OC)C)c4ccccc4)O C36305371
Cn1c(c(c(n1)c2ccccc2)C[NH+](Cc3ccco3)C[C@@H](COCc4ccccc4)O)Oc5ccccc5 C36308109
C[NH+]1CCN(CC1)c2c(c(no2)c3ccc(cc3)F)CN(CCCOC)C(=S)Nc4ccc(cc4)F C36312898
CCCCOC[C@H](C[NH+](Cc1c(nn(c1Oc2ccccc2F)c3ccccc3)CC)C[C@@H]4CCCO4)O C36313690
CCOc1cc(cc(c1OCC)OCC)C(=O)NC[C@@H](c2ccc3c(c2)CCN3C)N4CC[NH+](CC4)C C38672562
CCCCNC(=O)c1ccccc1NC(=O)[C@@H]2CCC[NH+](C2)Cc3nc(no3)c4ccc(cc4)C(C)(C)C C38902792
CC(C)CCOc1ccc(cc1OC)[C@@H]2c3c([nH]nc3C(=O)N2CCCn4cc[nH+]c4)c5ccc(cc5)OC C40345713
CCOc1cc(cc(c1OCc2ccccc2C)Cl)C[NH2+]CCSc3nnnn3c4ccccc4 C40741933
Cc1ccccc1COc2c(cc(cc2Cl)C[NH2+]CCCSc3nnnn3c4ccccc4)OC C40742465
CCCCC1=NN2C(=[NH2+])/C(=C/c3ccc(c(c3)OCC)OCCOc4c(cccc4C)C)/C(=O)N=C2S1 C27549390
CC[C@@H](c1nnnn1Cc2ccco2)[NH+](CCc3ccc(c(c3)OC)OC)Cc4cc5ccc(cc5[nH]c4=O)C C01374324
CC[C@@H](c1nnnn1Cc2ccc(cc2)F)[NH+](CCc3ccccc3)Cc4cc5cc6c(cc5[nH]c4=O)OCO6 C01375957
CC[C@H](c1nnnn1Cc2ccco2)[NH+](CCc3ccc(c(c3)OC)OC)Cc4cc5cccc(c5[nH]c4=O)C C01376002
CCc1ccc(cc1)c2cc(c3c(nn(c3n2)[C@H]4CCS(=O)(=O)C4)C)C(=O)N[C@H](C)CCC[NH+](CC)CC C57312046
CC[NH+]1CCN(CC1)c2ccc(cc2NC(=O)/C=C/c3ccc(o3)c4ccccc4[N+](=O)[O-])C(=O)OCC C59723310
CCCOc1ccc(cc1OCC)[C@@H]2CN3C(=O)CN(C(=O)[C@@]3([C@H]4C2=c5ccccc5=[NH+]4)C)CCCCCO C63374924
COC(=O)c1ccc(cc1)/C=C\2/C(=O)N(C(=S)S2)CCCCCC(=O)Nc3ccc(cc3)[N+](=O)[O-] C08820085
CCc1cccc(c1NC(=O)[C@@H](C)n2cnc3c(c2=O)c(c(s3)C(=O)OCCOc4ccccc4)C)C C08898617
CCOC(=O)c1c2c(sc1NC(=O)CSc3nnc(o3)c4ccc(c(c4)OC)OC)CCCCC2 C08924695
CCOC(=O)c1c(c2c(s1)nc(n(c2=O)Cc3ccc(cc3)C)SCC(=O)NCc4ccco4)C C03018461
CCC(C)(C)NC(=O)[C@H](c1ccc(c(c1)OC)OC)N(Cc2ccco2)C(=O)Cn3c4ccccc4nn3 C13024107
CCOc1cc(ccc1OCCOCCOc2ccc(c(c2)C)C)/C=C/3\C(=O)NN(C3=O)c4ccccc4 C13801803
CCOCCOC(=O)C1=C(NC2=C([C@H]1c3ccccc3OC)C(=O)C[C@H](C2)c4ccc(c(c4)OC)OC)C C19892240
Cc1ccc2c(c1)cc(c(=O)[nH]2)[C@@H](c3nnnn3CCOC)N(CCc4ccccc4)Cc5cccs5 C19972889
CCN(Cc1ccccc1)[C@@H](c2cc3cc(ccc3[nH]c2=O)OCC)c4nnnn4Cc5ccc(cc5)OC C20080430
CCC(C)(C)n1c(nnn1)[C@@H](c2cc3cc(ccc3[nH]c2=O)OCC)N(Cc4ccccc4)Cc5ccco5 C20084061
CC[C@H](c1nnnn1Cc2ccccc2)N(Cc3ccccc3OC)Cc4cc5cc(c(cc5[nH]c4=O)C)C C01375084
CC[C@H](c1nnnn1C2CCCC2)N(Cc3ccccc3Cl)Cc4cc5cc(ccc5[nH]c4=O)OCC C13494935
Cc1ccc(c2c1cc(c(=O)[nH]2)CN(CCc3ccccc3)[C@H](c4nnnn4C[C@@H]5CCCO5)C(C)C)C C13499181
CCOc1cc(ccc1OCCC(C)C)[C@@H]2C(=C(C(=O)N2CC[NH+](C)C)[O-])C(=O)c3ccc4c(c3)C[C@@H](O4)C C20533206
CCCCOc1ccc(cc1OC)[C@@H]2C(=C(C(=O)N2CCC[NH+](C)C)[O-])C(=O)c3ccc4c(c3)C[C@H](O4)C C24146961
CCOc1cc(ccc1OCc2ccccc2)[C@@H]3C(=C(C(=O)N3CCC[NH+](C)C)[O-])C(=O)c4ccc(o4)C C33555498
CC[NH+](CC)CCCN1[C@H](C(=C(C1=O)[O-])C(=O)c2cccc(c2)OCC)c3cc(c(c(c3)OC)OC)OC C33723330
CCCOc1cccc(c1)C(=O)C2=C(C(=O)N([C@H]2c3ccc(c(c3)OC)OCC)CCC[NH+](CC)CC)[O-] C33723541
CC[NH+](CC)CCCN1[C@H](C(=C(C1=O)[O-])C(=O)c2ccc(cc2)OC)c3ccc(c(c3)OCC)OCC=C C33767611
CCCCOc1ccc(cc1OCC)[C@H]2C(=C(C(=O)N2CCC[NH+](C)C)[O-])C(=O)c3c(nc4n3cccc4)C C33814136
CCCCCOc1ccc(cc1OC)[C@@H]2C(=C(C(=O)N2CC[NH+](C)C)[O-])C(=O)c3c(nc4n3cccc4)C C33814335
CCOC(=O)Cc1csc(n1)NC(=O)CSc2nnc(n2c3ccccc3)[C@@H](C)Oc4ccccc4 C33817351
CCOc1ccc(cc1)C(=O)C2=C(C(=O)N([C@H]2c3cccc(c3)OCCC(C)C)CCCn4cc[nH+]c4)[O-] C34919542
CCCOc1cccc(c1)C(=O)C2=C(C(=O)N([C@@H]2c3cc(c(c(c3)OC)OC)OC)CCC[NH+](C)C)[O-] C34933373
COc1ccc(cc1OC)CCN(Cc2cccs2)C(=O)CN(C3CC3)C(=O)Nc4ccc(cc4)C#N C35145065
CC(C)CCOc1ccc(cc1OC)[C@H]2C(=C(C(=O)N2CCCn3cc[nH+]c3)[O-])C(=O)/C=C/c4ccccc4 C35444489
CCCCOc1ccc(cc1OC)[C@H]2C(=C(C(=O)N2CCCn3cc[nH+]c3)[O-])C(=O)/C=C/c4ccccc4 C35444493
CC[NH+](CC)CCCN1[C@H](C(=C(C1=O)[O-])C(=O)c2c(n3cccc(c3n2)C)C)c4cccc(c4)OCC=C C35484807
COCCN(CC(=O)N(CCc1c[nH]c2c1cccc2)Cc3ccccc3)C(=O)c4ccc(cc4)[N+](=O)[O-] C35760714
CCOC(=O)c1cccc(c1)NC(=O)C[C@@H](c2cc(c(c(c2)OC)OC)OC)N3Cc4ccccc4C3=O C08592452
CCOC(=O)/C(=C/c1ccc([nH]1)[C@@H](c2ccc(cc2)N(C)C)[C@H]3C=CC(=N3)/C=C(\C#N)/C(=O)OCC)/C#N C39315161
CC[NH+](CC)CCCN1[C@H](C(=C(C1=O)[O-])C(=O)c2ccccc2OC)c3cc(c(c(c3)OC)OC)OC C39848070
CCn1c(nnc1SCC(=O)Nc2ccc(c(c2)OC)OC)[C@H](C)Oc3ccc(cc3Cl)Cl C39967040
CCN(CC)c1ccc(cc1)c2nnc(n2C)SCC(=O)Nc3c(c(c(s3)C(=O)OCC)C)C#N C39972389
CCOc1cc(ccc1OCC=C)[C@H]2C(=C(C(=O)N2CC[NH+](C)C)[O-])C(=O)c3c(nc4n3cccc4C)C C40003730
CCOc1ccccc1OCCn2c3ccccc3nc2[C@H](C)NC(=O)c4cc(c(c(c4)OC)OC)OC C40292865
CCOc1cc(ccc1OC(=O)[C@@H](C)N2C(=O)c3ccccc3C2=O)/C=C(\C#N)/C(=O)NCc4ccco4 C40935363
CC[C@@H](C)[C@@H](C(=O)Oc1ccc(cc1)/C=C(\C#N)/C(=O)NCc2ccco2)N3C(=O)c4ccccc4C3=O C40935558
COCCNC(=O)/C(=C/c1ccc(cc1)OC(=O)c2cc(c(c(c2Br)OC)OC)OC)/C#N C40969077
CCCSc1nc2n(n1)[C@@H](C(=C(N2)C)C(=O)OCC=C)c3ccc(c(c3)OC)OCC(=O)N(CC)CC C40982763
CCN(CC)C(=O)COc1ccc(cc1OC)[C@@H]2C(=C(Nc3n2nc(n3)SCC)C)C(=O)OC(C)C C41003153
CC(C)(C)n1c(nnn1)[C@H](c2cc3ccc(cc3[nH]c2=O)OC)N(CCc4ccccc4)Cc5cccc(c5OC)OC C01362157
CCc1ccc2c(c1)cc(c(=O)[nH]2)CN(Cc3ccc(cc3)OC)[C@H](CC)c4nnnn4Cc5ccco5 C01374073
CCOC(=O)c1c(c(sc1NC(=O)CCCN2C(=O)[C@@H]3CC[C@](C2=O)(C3(C)C)C)C(=O)OC(C)C)C C54647108
[H]/N=C\1/C(=C/c2ccc(c(c2)OCC)OCCOc3ccccc3CC=C)/C(=O)N=C4N1N=C(S4)CCC C08836909
CC[C@@H](c1nnnn1Cc2ccco2)N(Cc3ccc(cc3)C)Cc4cc5cc(ccc5[nH]c4=O)OCC C13494863
CC[C@@H](c1nnnn1C2CCCC2)N(Cc3ccc(cc3)OC)Cc4cc5cc(ccc5[nH]c4=O)OCC C13495191
CCC[C@@H](c1nnnn1Cc2ccco2)N(Cc3ccc(cc3)F)Cc4cc5cc(ccc5[nH]c4=O)OC C13499356
[H]/N=C\1/C(=C/c2ccc(c(c2)OCC)OCCOc3ccc(cc3)[C@H](C)CC)/C(=O)N=C4N1N=C(S4)CC C08817581
Cc1ccc(cc1S(=O)(=O)Nc2ccc(cc2)F)C(=O)O[C@@H](C)C(=O)C3=N[C@@H](C(=C3C)C(=O)OC)C C39944940
CCC(CC)c1cc(nc(n1)c2ccncc2)[C@H]3C[NH+]4CC[C@H]3C[C@@H]4CNC(=O)CCCC(=O)[O-] C08622979
CCOC(=O)c1c2c(sc1NC(=O)COC(=O)CNC(=O)c3ccccc3)C[C@H](CC2)C C01919348
CC[C@H](C)[C@@H](c1ccccc1)C(=O)OCC(=O)Nc2cccc(c2)S(=O)(=O)/N=C/3\CCCN3 C09098078
Cc1ccc(cc1Cl)NC(=O)CCc2nnc(n2CC=C)SCC(=O)Nc3nccs3 C09262803
CC[C@@H](C(=O)Nc1cccc(c1)C(=O)C)Sc2nnc(n2C)CC(=O)Nc3ccccc3F C09328848
C[C@@]1(C(=O)N(C(=O)N1)CC(=O)Nc2cc(ccc2OCCOC)C(F)(F)F)c3ccccc3 C09588381
C[C@]1(C(=O)N(C(=O)N1)CC(=O)Nc2cc(ccc2OCCOC)C(F)(F)F)c3ccccc3 C09588383
COc1ccc(cc1)N2C[C@@H](CC2=O)C(=O)Nc3nc(cs3)CC(=O)NCCC4=CCCCC4 C09700286
Cc1ccc(cc1)/C=C/S(=O)(=O)NCC(=O)OCC(=O)Nc2c(cc(cn2)Cl)Cl C09794056
CCCCNC(=O)C1CCC(CC1)Cn2c(=O)c3c(ccs3)n(c2=O)CC(=O)NCCC C10273839
c1ccc2c(c1)c(c[nH]2)CCCC(=O)OCC(=O)Nc3cc(ccc3n4cncn4)C(F)(F)F C10625111
CC(=O)Nc1cccc(c1)NC(=O)CSc2nnc(n2C3CC3)COc4ccccc4Cl C11065669
Cc1cc(c(n1CCC(C)C)C)/C=C(\C#N)/C(=O)OCC(=O)Nc2ccccc2C(=O)NC3CC3 C11179368
Cc1cc(c(n1C[C@H]2CCCO2)C)C(=O)COC(=O)CCNC(=O)NC34CC5CC(C3)CC(C5)C4 C11439911
Cc1cc(no1)NC(=O)CSCC(=O)OCC(=O)c2c3ccccc3[nH]c2c4ccccc4 C11640982
CCc1ccc(cc1)[C@H](CNS(=O)(=O)c2cc(cc(c2OC)OC)/C=C/C(=O)[O-])[NH+](C)C C13073206
CC(=O)Nc1ccc(c(c1)S(=O)(=O)Nc2cc(ccc2OCCOC)C(F)(F)F)OC C09491649
COCCCNC(=O)c1c2c(sc1NC(=O)c3cc(c(c(c3)OC)OC)OC)CCCC2 C02672249
COc1ccccc1/C=C/C(=O)NC(=S)N2CCNC(=O)[C@@H]2CC(=O)OCCc3ccccc3 C14011687
Cc1ccc(cc1)Cn2c(c(c(n2)C)/C=C/C(=O)OCC(=O)N(CCC(=O)N)c3ccccc3)C C14679745
c1ccc(cc1)n2c(cc(n2)c3cccs3)C(=O)OCC(=O)N(CCC(=O)N)c4ccccc4 C16809090
Cc1cc(c(n1NC(=O)c2ccccc2)C)C(=O)CSc3nnc(s3)NCc4ccco4 C17983724
CCC1(C(=O)N(C(=O)N1)CC(=O)OCC(=O)N[C@H](c2ccc(cc2)F)c3cccs3)CC C19044849
Cc1cc(no1)NC(=O)CSCC(=O)OCC(=O)N[C@@H](c2ccc(cc2)F)c3cccs3 C19141348
CC[NH+](CC)CCCN1[C@H](C(=C(C1=O)[O-])C(=O)c2c(c([nH]c2C)C(=O)OC)C)c3ccc(cc3)C C20133557
CC[NH+](CC)CCN1[C@@H](C(=C(C1=O)[O-])C(=O)c2cc(ccc2O)C)c3ccc(c(c3)OC)OC C20310546
CC[NH+](CC)CCN1[C@H](C(=C(C1=O)[O-])C(=O)c2ccc(cc2)OC(C)C)c3ccc(c(c3)OC)O C20393312
COCCNC(=O)CSc1ccc(cc1[N+](=O)[O-])C(=O)Nc2ccccc2C(F)(F)F C03020730
CC(C)CCn1c(=O)c2c3c(sc2nc1SCC(=O)NC(=O)NCCOC)CCCC3 C03535545
C[C@H](C(=O)Nc1cccc(c1)NC(=O)C)Sc2nnc(n2CC=C)COc3ccccc3F C23518461
Cc1ccc(cc1)n2c(c(c(n2)C)NC(=O)COC(=O)CCCNC(=O)c3ccc(cc3)Cl)C C23587136
CCOc1cc(cc(c1OCC)OCC)C(=O)NNC(=O)c2csc(n2)c3ccsc3 C29634772
c1ccc(cc1)[C@@H](c2cccs2)NC(=O)COC(=O)CCN3C(=O)C4(CCCCC4)NC3=O C31683474
c1ccc(cc1)[C@H](c2cccs2)NC(=O)COC(=O)CCN3C(=O)C4(CCCCC4)NC3=O C31683478
Cc1cc(on1)CSc2ccccc2C(=O)OCC(=O)NCC(=O)Nc3ccc(c(c3)F)F C32829286
CCOc1ccccc1CNS(=O)(=O)c2ccc(s2)/C=C/c3c(c(no3)C)NC(=O)C C33306481
CC[NH+](CC)CCN1[C@@H](C(=C(C1=O)[O-])C(=O)c2c(c([nH]c2C)C(=O)OCC)C)c3ccc(cc3)F C33515771
CCOc1ccc(cc1OCC)C(=O)NCC(=O)OCC(=O)N[C@H]2C[C@H]3CC[C@@]2(C3(C)C)C C36007606
CCOC(=O)c1ccc(cc1)NC(=O)C[C@H]2C(=O)N(/C(=N\c3ccccc3)/S2)CCCCO C17084589
Cc1ccc(cc1)CN2[C@H]([C@H](OC2=O)c3ccc(cc3)NC(=O)COC)C(=O)NCCC(C)C C36216812
CCCN([C@H](c1ccc(c(c1)OC)OC)C(=O)NC(C)(C)CC(C)(C)C)C(=O)[C@@H]2CCC(=O)N2 C36575832
Cc1c(c([nH]c1C(=O)[C@@H](C)OC(=O)[C@H](C(C)C)NC(=O)c2c(cccc2F)F)C)C(=O)OC C39194808
Cc1ccc(cc1)CN2[C@@H]([C@@H](OC2=O)c3cccc(c3)NC(=O)CC(C)C)C(=O)NCCOC C40406606
CC(C)OCCCNC(=O)CSc1nnc(n1C[C@H]2CCCO2)c3c[nH]c4c3cccc4 C45442608
CCCn1c(=O)ccc(n1)C(=O)NC[C@@H](c2cccc(c2OC)OC)c3c[nH]c4c3cccc4 C45575337
Cc1cc(c(n1[C@H](C)COC)C)C(=O)CSc2nnc(s2)Nc3cccc(c3)NC(=O)C C46587852
CC(=O)N/C(=C/c1ccccc1)/C(=O)OCc2csc(n2)CC(=O)Nc3ccccc3OC C57322597
CC[C@@H](c1nnnn1CCc2ccccc2)N(CCCO)Cc3cc4cccc(c4[nH]c3=O)C C13495990
CCn1c(nnc1SCC(=O)Nc2ccccc2OC)CCNC(=O)c3ccccc3Cl C59177982
CCOc1ccc(cc1)NC(=O)CSC2=NC(=O)C[C@@H]([C@H]2C#N)c3ccc(c(c3)OCC)O C64136904
C[C@@H](C(=O)N)OC(=O)c1ccc(c(c1)S(=O)(=O)N(CC=C)c2cccc(c2)C(F)(F)F)Cl C03367603
Cc1c(c(sc1C(=O)OC)NC(=S)Nc2cc(c(cc2OC)Cl)OC)C(=O)OC C02857348
CCOC(=O)c1c(csc1NC(=O)CSc2nnc(s2)NC(C)C)c3cccs3 C08879250
CCOc1ccc(cc1)OCC(=O)Nc2nc(cs2)CSCC(=O)Nc3ccc(cc3)F C09590603
CCOC(=O)c1ccc(cc1)NC(=O)CSc2ncc(n2Cc3c(cccc3F)F)CO C09650338
CCOC(=O)c1c(c(sc1N)C(=O)OCC)CSc2nnc(n2C)c3ccc(cc3)C C10263980
Cc1cccc(c1)CCN(Cc2cc3cc(c(cc3[nH]c2=O)OC)OC)C(=S)Nc4ccccc4OC C01224998
CC1=C([C@@H](NC(=O)N1)c2ccc(c(c2)OC)OCc3ccc(cc3)Cl)C(=O)OCCOC C12619874
CCCNC(=O)[C@H](C)NC(=O)CSc1nnc(n1CC(C)C)c2ccc(cc2Cl)Cl C11149697
CC(=O)Oc1ccccc1C(=O)Nc2c(nc(s2)SCC(=O)NCC=C)c3ccccc3 C12895048
c1ccc(c(c1)C(=O)OCC(=O)NCC2CCCCC2)SCC(=O)Nc3cccc(c3)C#N C13055977
CCn1c(nnc1SCC(=O)Nc2ccccc2C(=O)OC)CNc3ccccc3Cl C00649752
COc1cccc(c1)OCC(=O)Nc2c(nc(s2)SCC(=O)NCC=C)c3ccccc3 C13575750
COc1cc(ccc1OC[C@H](CN2C(=O)[C@](NC2=O)(Cc3ccccc3)c4ccccc4)O)CC=C C15238374
CCCC(=O)Nc1ccc(cc1)C(=O)COC(=O)[C@@H](CCSC)NC(=O)c2ccccc2Cl C15355403
C[C@H](c1ccc(cc1Cl)Cl)NC(=O)[C@H](C)OC(=O)CCNC(=O)CCC(=O)c2ccccc2 C16047148
CC(C)C[C@H](C(=O)OCC(=O)c1ccc(c(c1)NC(=O)C)SC)NC(=O)c2ccc(cc2)Cl C16767009
CCOC(=O)Cc1csc(n1)SCC(=O)Nc2ccccc2C(=O)Nc3ccc(cc3)F C18526640
COc1cc(c(cc1OC)NC(=O)CCCNC(=O)C23CC4CC(C2)CC(C4)C3)C(=O)OC C19168593
CCCOCCOC(=O)C1=C(NC2=C([C@@H]1c3cccc(c3)O)C(=O)[C@H]([C@H](C2)C)C(=O)OC)C C19727614
CCCn1c(nnc1S[C@H](C)C(=O)Nc2c(c(cs2)c3ccccc3)C(=O)OCC)O C21460943
COc1cc(ccc1OCc2ccccc2)CNC(=O)CSc3nc([nH]n3)/C=C/c4cccs4 C25007057
CSc1ccc(cc1)C(=O)COC(=O)CNC(=O)CNC(=O)c2ccc(cc2Cl)Cl C26756044
CCOc1cc(ccc1OCC#N)/C=N\NC(=O)[C@H](C(C)C)NC(=O)c2ccccc2Cl C30960778
CCCOc1cccc(c1)C(=O)C2=C(C(=O)N([C@@H]2c3cccc(c3)O)CCC[NH+](CC)CC)[O-] C33723808
Cc1c(c(n(n1)c2ccccc2)NC(=O)CCCC(=O)NCCc3ccccn3)c4ccccc4 C35318616
CCCCC1CCC(CC1)C(=O)OCC(=O)Nc2cccc(c2)S(=O)(=O)/N=C/3\CCCN3 C23568013
CN(CCCNC(=O)CN1C(=O)[C@](NC1=O)(Cc2ccccc2)c3ccccc3)c4ccccc4 C36784516
c1ccc(cc1)CN(CCC(=O)NC[C@@H]2CCCO2)C(=O)c3csc(n3)Nc4ccccc4 C37426439
CCCCNC(=O)c1ccc(cc1)n2ccnc2SCC(=O)Nc3cc(ccc3OC)Cl C38654145
CCOC(=O)C1=C(N[C@H](S1)NC(=O)CS[C@@H]2N=C(C(=N2)CC(C)C)C)c3ccccc3 C39218085
CC(C)[C@H](C(=O)OCC(=O)Nc1ccccc1SCC#N)NC(=O)c2ccccc2Cl C39611880
CCc1ccccc1NC(=O)Cc2nnc(n2CC)SCC(=O)NCc3ccccc3Cl C39757280
C[C@@H](c1ccccc1)NC(=O)CSc2nnc(n2CC=C)CC(=O)Nc3ccccc3Cl C39766037
CCOCCCNC(=O)c1c2c(sc1NC(=O)Cc3coc4c3cc(cc4)OC)CCCC2 C39883074
CCOCCCNC(=O)c1c2c(sc1NC(=O)Cc3coc4c3cc(cc4)OC)CCC2 C39883076
CCCC/C=C/CCN1C(=O)[C@H]2[C@@H]([NH2+][C@@]([C@@H]2C1=O)(CCSC)C(=O)[O-])c3ccc(cc3)OCCC C43218282
CCCC[C@H](C(=O)NCCCO[C@H](C)c1ccccc1)NC2=NS(=O)(=O)c3c2cccc3 C45872325
CCCCCC[C@H](C)NC(=O)c1ccc(cc1)NC(=O)C[C@@H]2C(=O)N=C(S2)N3CCCC3 C57681485
CC[C@@]1(C(=O)N(C(=O)N1)C[C@@H](COc2ccc(cc2OC)CC=C)O)c3ccc(cc3)Cl C24088577
CCCn1cc(c(n1)C)CN/C(=N/C(=O)c2ccc(c(c2)OC)OC)/Nc3cc(ccc3C)C C32972868
CCOc1cc(cc(c1OCC#N)Br)/C=N\NC(=O)CC[C@@H](c2ccccc2)O C58891544
CCOc1cc(c(cc1OCC#N)Br)/C=N\NC(=O)CC[C@H](c2ccccc2)O C58891679
Cc1ccc(c(c1)NC(=O)CSc2nnc(n2CC=C)CCNC(=O)c3ccccc3C)C C59177044
CCc1cccc(c1NC(=O)CSc2nnc(n2CC)CCNC(=O)c3ccc(cc3)C)C C59178472
CCCCOC(=O)c1ccc(cc1)NCN2C(=O)/C(=C\c3ccc(c(c3)OC)O)/SC2=S C59377632
CN(CCCNC(=O)c1ccc(c(c1)S(=O)(=O)NC2CCCC2)OC)c3ccccc3F C59824752
c1ccc(cc1)CCNC(=O)CCSc2nnc(n2C[C@@H]3CCCO3)c4c[nH]c5c4cccc5 C60128076
CCN(c1ccccc1)C(=O)c2cccc(c2)NCC(=O)Nc3cccc(c3)CCC(=O)N(C)C C66090918
CCN(c1ccccc1)C(=O)c2cccc(c2)NC(=O)CNc3cccc(c3)CCC(=O)N(C)C C66110318
CCOc1cc(ccc1OCC(=O)N)/C=C/2\C(=NN(C2=O)c3ccccc3)C C04702364
C[C@H]1CCC[C@H]([C@@H]1C)NC(=O)COC(=O)c2ccc(cc2)NC(=O)CC#N C04828164
COc1ccc(cc1OC)c2cc(c3ccccc3n2)C(=O)OCC(=O)N C03228634
CC(=O)N[C@@H](/C=C/c1cc(c(c(c1)OC)OC)OC)c2cccc(c(=O)c2)O C05602329
Cc1c(c2ccccc2[nH]1)C(=O)COC(=O)c3ccc(cc3)NC(=O)CC#N C07564436
CSc1ncc(n1c2ccccc2)C(=O)NCC(=O)NCc3ccco3 C08745593
CCC[C@@H](c1ccccc1)NC(=O)CN2C(=O)[C@@](NC2=O)(C)c3ccco3 C09752130
COCCNC(=O)NC(=O)COC(=O)c1c(c2ccccc2s1)Cl C11331831
CC(C)C(=O)Nc1ccc2c(c1)nc(n2C)CCCNC(=O)[C@@H]3CCCO3 C13691955
CCNC(=O)COc1ccc(cc1OCC)/C=C\2/C(=O)c3ccc(cc3O2)O C14017068
CCOC(=O)c1c(c([nH]c1C)C(=O)NCCn2c(nc3c2cccc3)C)C C15135891
CCN(CC)c1ccc(cc1)NS(=O)(=O)c2cnc(s2)NC(=O)C C16623946
CN(CC(=O)NCc1ccco1)C(=O)CC[C@@H]2Cc3ccccc3NC2=O C25378101
Cc1c(c(=O)[nH]c(n1)C)CCC(=O)O[C@H](C)C(=O)Nc2ccc3c(c2)CCC3 C26004481
CCNc1nnc(s1)S[C@H](C)C(=O)NC[C@@H]2COc3ccccc3O2 C27774525
CCCc1nc([nH]n1)S[C@H](C)C(=O)Nc2ccccc2S(=O)(=O)C C28751881
CCCOc1ccc(cc1NC(=O)Cn2ccc(=O)[nH]c2=O)C(F)(F)F C32904873
Cc1ccc(cc1NC(=O)c2cc(c([nH]c2=O)C)C(=O)OCCOC)Cl C32995553
C[C@H]1C[C@H]1C(=O)NCCC(=O)N(Cc2[nH]c(=O)c3ccccc3n2)C(C)C C33176362
C[C@@H]1C[C@@H]1C(=O)NCCC(=O)N(Cc2[nH]c(=O)c3ccccc3n2)C(C)C C33176365
C[C@@H]1CCCC[C@H]1OCCNC(=O)C(=O)Nc2cccc(c2)n3cccn3 C41820333
Cc1ccc(cc1)NC(=O)C(=O)N[C@@H](CCSC)c2nnc3n2cccc3 C47700239
C[C@@H](c1ccccc1OC)NC(=O)C(=O)Nc2ccccc2Cn3cccn3 C48728865
c1cc(oc1)Cn2c(nnc2SCC(=O)c3ccc(c(c3)O)O)C4CC4 C49775935
Cc1ccccc1NCC(=O)N/N=C\2/c3ccccc3N(C2=O)CCCC#N C05804321
C[C@H](C(=O)NC(=O)NCCOC)N1CCCc2c1ccc(c2)OC(F)F C55026645
CC(C)n1cnnc1SCC(=O)Nc2ccccc2C(=O)NC(C)(C)C C56173977
CCc1c(c(c([nH]1)C(=O)Nc2ccccc2CC(=O)N(C)C)C)C(=O)OC C56239656
CCOC(=O)c1c(oc2c1c(nc(n2)CN(C)Cc3cccc(c3)F)N)C C57362947
Cc1c(c([nH]c1C(=O)NCCc2cnn(c2)c3ccccc3)C)C(=O)OC C11531523
CC(C)NS(=O)(=O)Cc1ccc(cc1)CNc2ccc3c(n2)nccn3 C58218106
CC(C)(C)c1ccc(cc1)C(=O)C(=O)Nc2cnn(c2)CC(=O)NC3CC3 C58244938
CCc1ccc(cc1)N2C[C@H](CC2=O)C(=O)NCC(=O)NCc3ccco3 C24180480
CCCn1c(=O)ccc(n1)C(=O)N[C@@H](C)c2ccc(cc2)NC(=O)C3CC3 C31394572
Cn1ccnc1COc2ccc(cc2)CSc3nnc(n3N)C(F)(F)F C42571287
c1cc2c(cc1c3c(c[nH]n3)C(=O)NCCCOC4CCCC4)OCCO2 C61634186
C[C@H](C(=O)Nc1ccccc1F)NC(=O)c2cc(c(c(c2)OC)OC)OC C27493765
C[C@H](Cc1ccco1)NC(=O)C(=O)Nc2cc(c(cc2OC)Cl)OC C62177512
Cc1ccc(cc1)[C@@H](CC(=O)OC)NC(=O)Nc2ccc(cc2)N(C)C(=O)C C62453321
CCn1c(=O)[nH]nc1SCCC[C@@H]2NC(=NO2)c3ccc(cc3)Cl C39996041
CC(C)(C)C(=O)Nc1ccc(cc1)n2cccc(c2=O)C(=O)NCCOC C65062746
CCOC(=O)C[C@H](c1ccc(cc1)F)NC(=O)Nn2cnc3c2cccc3 C65431955
Cc1ccc(cc1)OC[C@H](C)NC(=O)C(=O)Nc2nnc(s2)C(F)F C65618710
CC(C)c1cccc(c1NC(=O)CN2C(=O)[C@](NC2=O)(C)COC)C(C)C C66083926
Cc1c[nH]c(=O)n1c2ccc(cc2)C(=O)Nc3cc(ccc3OCCOC)F C66678340
CC(C)NC(=O)CCCC(=O)Nc1ccc(cc1)c2nnc3n2CCCC3 C66931957
CN(C(=O)c1ccc(cc1)NC(=O)CSCc2[nH]c3ccccc3n2)OC C67049386
CCNC(=O)Cn1ccc(n1)NC(=O)[C@H](C)Oc2cc(ccc2Cl)C C67242254
CCOC(=O)c1c(c([nH]c1C)C(=O)NCc2ccccc2n3cccn3)C C67360013
Cc1cccc(c1OC[C@@H](C)NC(=O)C(=O)Nc2nnc(s2)C3CC3)C C67441805
COCCNC(=O)NC(=O)COC(=O)c1c(ccc(c1Cl)Cl)Cl C11495433
CCCn1c2ccccc2n(c1=O)CCC(=O)NCc3c(cc([nH]c3=O)C)C C16260391
CCc1ccc(cc1)N2C[C@@H](CC2=O)C(=O)OCC(=O)Nc3ccc(cc3)O C18333867
C[C@@H](c1[nH]c(=O)c2ccccc2n1)OC(=O)CCNC(=O)c3cccs3 C21538343
Cc1ccc(c(c1)S(=O)(=O)NCCNC(=O)/C(=C/c2ccco2)/C#N)C C25729533
c1ccc(cc1)C(=O)NCCNC(=O)COc2ccc3ccc(=O)oc3c2 C31046801
CCNC(=O)NC(=O)[C@H](C)Sc1nnc(n1CC=C)C2CCCCC2 C03485634
Cc1c(c(on1)C)CSCC(=O)NNC(=O)c2cc(ccc2OC)Cl C39575145
CCCNC(=O)[C@@H](C)NC(=O)Cn1c2ccccc2n(c1=O)C3=CCCCC3 C40131203
C[C@H](c1nc2ccccc2n1CC(=O)Nc3ccccc3F)NC(=O)COC C40298540
Cc1nc2n(n1)c(c(s2)[C@@H](c3ccc(cc3)OC(C)C)[NH+](C)CCO)[O-] C41634172
CCOC(=O)c1c(nc(s1)NC(=O)/C=C/c2ccc(cc2)NC(=O)C)C C41794167
CCOC(=O)c1cccc(c1)NC(=O)C(=O)NC[C@H]2Cc3ccccc3O2 C41849340
Cc1cc(n(n1)C[C@H](C)CNC(=O)C(=O)Nc2ccccc2N3CCCC3)C C42052260
CC(C)CCNc1nc(cs1)C(=O)Nc2nnc(s2)[C@@H]3CCCO3 C44892728
Cc1c(c(=O)[nH]c2c1c(nn2C)C)CCC(=O)NCc3ccc(cc3)COC C46620826
CCOC(=O)c1nc(cs1)CSc2nnc(n2N)c3cccs3 C47971478
CCN(CC)C(=O)CCNC(=O)Nc1ccccc1N2C[C@@H](O[C@H](C2)C)C C48095433
CC(C)CNC(=O)CNC(=O)C(=O)N1CCCc2c1c(ccc2)OC(F)F C50177740
Cc1cccc(c1)NCC(=O)N/N=C\2/c3ccccc3N(C2=O)CCCC#N C05705381
CC[C@H](C)N1C(=O)/C(=C/Nc2ccc(cc2)C(=O)OCC)/C(=O)NC1=S C06243264
CC(C)C(=O)Nc1nc(cs1)CC(=O)[C@H](C#N)C(=O)NC2CCCCC2 C50683393
Cc1cc(n2c(n1)nc(n2)C(F)(F)F)NC[C@@H](COc3cccc(c3)F)O C52238629
C[C@@H](CNC(=O)Nc1ccc(cc1)Cn2ccccc2=O)Cn3cccn3 C52463688
CCCC[C@H](C(=O)Nc1cc(on1)C)N2CCc3c(cccc3NC(=O)C)C2 C54392194
COc1cc(c(cc1OC)Br)NC(=O)NCCCn2cccn2 C54483529
Cc1ccc(cc1)/C=C\S(=O)(=O)NNC(=O)c2ccc(c(c2)OC)OC C55558509
CCOC(=O)c1c(c(sc1NC(=O)/C=C/c2ccc(o2)C)C(=O)NC)C C57682734
c1cc(c(nc1)Cl)NC(=O)CSc2nnc(s2)NCc3ccco3 C07161736
CCCn1c(nnc1SCC(=O)Nc2ccc(cc2)O)c3ccncc3 C18262238
CCOC(=O)c1c(c([nH]c1C)C(=O)N[C@@H](c2ccccc2)c3nccn3C)C C58435323
C[C@H]1CCCC[NH+]1CCCCNC(=O)c2cccc(c2)n3c(=O)ccc(n3)[O-] C61401244
C[C@@H](C(=O)Nc1ccccc1F)NC(=O)c2cc(c(c(c2)OC)OC)OC C27493760
CCn1cc(cn1)NC(=O)C(=O)Nc2cc(ccc2OCC)C(F)(F)F C63208295
Cn1c(nnc1SCC(=O)CC(=O)Nc2ccccc2)c3ccc(cc3)O C13123836
Cc1c(sc(n1)NCc2ccco2)C(=O)Nc3ccc(c(c3)OC)OC C65184683
CCCCCc1nnc(s1)NC(=O)c2ccc([nH]c2=O)c3ccncc3 C65736935
C[C@@H](C(=O)Nc1nc(cs1)c2cccn2C)NC(=O)COc3ccccc3 C66395913
CC(C)CCC(=O)NNC(=O)c1ccc(o1)Cn2cc(cn2)Br C66572289
Cc1c2c([nH]c1C(=O)NCCN(C3CC3)C(=O)OC(C)(C)C)CCCC2=O C66674450
Cc1cc(nc(c1CNC(=O)CCc2c(nc([nH]c2=O)SC)C)OC)C C66780749
Cc1ccc(c(c1)OC)OCCC(=O)Nc2ccc(cc2)N3CCNC3=O C67032377
Cc1c(sc(n1)c2ccccc2)CNC(=O)Nc3cnn(c3)CCOC C67034835
CCOC(=O)N(C)c1ccc(cc1)NC(=O)c2ccc(s2)CNC(=O)C C67057940
CCOc1ccc(cc1NC(=O)C(=O)N[C@H](C)c2ccc(c(c2)F)OC)C#N C67326735
C[C@H]1C[C@@H]1c2ccc(o2)CNC(=O)NCCCc3nnc4n3CCCCC4 C67407684
CCn1c(c(c(n1)C)CNC(=O)NCCc2ccn(n2)c3ccccc3)C C67417427
Cc1cccc(c1OC[C@@H](C)NC(=O)C(=O)Nc2nnc(s2)C(C)C)C C67441793
Cc1cccc(c1OC[C@H](C)NC(=O)C(=O)Nc2nnc(s2)C(C)C)C C67441795
CCOc1ccc(cc1OC)[C@H](C)NC(=O)N[C@@H](C)c2c(nn(c2C)C)C C67535248
CC[NH+](CC)CCCn1c(cc2c(c1=O)[C@H](C(=C(O2)N)C#N)c3ccc(c(c3OC)OC)OC)C C02253070
CC[NH+](CC)CCCN(Cc1cc2ccc(cc2[nH]c1=O)OC)C(=S)NC[C@@H]3CCCO3 C06193030
CC[NH+](CC)CCN(Cc1cc2cc3c(cc2[nH]c1=O)OCCO3)C(=S)NCc4ccccc4 C06193382
CCOC(=O)C1=C(NC(=O)N[C@H]1c2ccccc2)C[NH+](Cc3ccco3)Cc4cccs4 C10129894
CCC[NH+](CC(=O)Nc1cccc(c1)N2CCCC2=O)CC(=O)Nc3ccc(c(c3F)F)F C10225385
COc1cccc(c1OC)C[NH+]2CCNC(=O)[C@@H]2CC(=O)NCCc3cn4ccccc4n3 C11664865
COC(=O)c1cn(nn1)[C@@H]2C[C@H]([NH+](C2)Cc3ccccc3O)C(=O)NCCc4ccc(cc4)F C12190797
C=CCOc1ccccc1C[NH+]2CCC(CC2)(c3ccc4c(c3)cc(o4)C(=O)NC[C@H]5CCCO5)O C12279684
CC[NH+](CC)Cc1nc2c(c(c(s2)C)C)c(n1)Sc3nnc(n3C4CC4)CCC(=O)N C13001798
CC1CC[NH+](CC1)[C@@H](CNC(=O)c2ccc(cc2)S(=O)(=O)NCc3ccco3)c4cccs4 C13164930
CC[NH+](CC)CCCN1[C@H](C(=C(C1=O)O)C(=O)c2ccc3c(c2)C[C@@H](O3)C)c4cccc(c4)O C09459808
Cc1cccn2c1nc(c2C[NH2+]CCSc3[nH]ncn3)C(=O)N(C)CCc4ccccc4 C12302992
CC[NH+](CC)CCCN1[C@@H](C(=C(C1=O)O)C(=O)c2ccc3c(c2)C[C@@H](O3)C)c4cccc(c4)O C09459807
CCOC(=O)c1c(csc1NC(=O)C[NH2+]Cc2ccco2)c3ccc(c(c3)OC)OC C03306102
CCOC(=O)c1c(c(sc1NC(=O)C[NH+](C)CCOc2ccccc2C)C(=O)NC)C C15099424
CCOC(=O)c1c(c(sc1NC(=O)C[NH+](Cc2c(cccc2Cl)F)C3CC3)C(=O)NC)C C16311281
CC[NH+](CC)CCN1[C@H](C(=C(C1=O)O)C(=O)c2c(c([nH]c2C)C(=O)OC)C)c3ccccc3 C06499047
CC[NH+](CC)CCNC(=O)c1ccc2c(c1)[C@H]3C=CC[C@H]3[C@H](N2)c4ccc(c(c4)OC)OC(=O)C C20703055
c1cc(oc1)C[NH+](CCCNS(=O)(=O)c2ccc3c(c2)CCCC(=O)N3)C4CCCC4 C21535850
COc1ccccc1/C=C/C[NH+]2CCNC(=O)[C@H]2CC(=O)NCCn3ccc4c3cccc4 C23130006
CC[NH+](CC)[C@@H](CNC(=O)CCn1c2ccccc2c(=O)[nH]c1=O)c3ccccc3Cl C23546802
CCOC(=O)c1c(c(sc1NC(=O)C[NH+](C)[C@H](C)c2ccc(c(c2)F)F)C(=O)NC)C C23667563
CCCCc1c[nH+]c2c(c1NOCC(=O)NCc3ccccc3Cl)c(=O)n(c(=O)n2C)C C12309862
Cc1c(c(ccc1OC[C@H](C[NH2+]C(C)C)O)OC(=O)c2cc(c(c(c2)OC)OC)OC)C C00638665
Cc1c(c([nH]c1C(=O)C)CC(=O)NC[C@H](c2ccccc2Cl)[NH+]3CCCC3)C(=O)OC C32747988
Cc1ccccc1NC(=O)N(C)CCc2nc(on2)c3ccc(cc3)C(=O)NCC[NH+](C)C C33277882
c1cc(oc1)COC[C@@H](C[NH+]2CCCN(CC2)c3ccc(cn3)NC(=O)c4ccc(cc4)F)O C34682189
CCCCN(CC)C(=O)c1ccc(c(c1)NS(=O)(=O)c2cccs2)N3CC[NH2+]CC3 C33033297
Cc1c(sc2c1c(=O)[nH]c(n2)C[NH+](C[C@@H](COCc3ccco3)O)C4CCCCC4)C C35746931
CCOC(=O)c1c(c2cc(ccc2[nH]1)F)NC(=O)[C@H](C)N3CC[NH+](CC3)C/C=C/c4ccccc4 C22930526
CC[NH+](Cc1[nH]c(=O)c2c(csc2n1)c3ccc(c(c3)OC)OC)C[C@H](COC(C)C)O C36205965
Cc1c2c(=O)[nH]c(nc2sc1C(=O)OC)C[NH+](C[C@@H](COCc3ccccc3)O)C(C)C C36206942
Cc1c2c(=O)[nH]c(nc2sc1C(=O)OC)C[NH+](Cc3ccccc3)C[C@H](COCC=C)O C36207532
COc1ccc(cc1)c2csc3c2c(=O)[nH]c(n3)C[NH+](Cc4ccco4)C[C@H](COCC#C)O C36207846
CCC[NH+](Cc1[nH]c(=O)c2c(csc2n1)c3ccc(cc3)OC)C[C@H](COCC=C)O C36207872
C[C@H]1CCc2c(sc3c2c(=O)[nH]c(n3)C[NH+](CCOC)C[C@@H](COCc4ccco4)O)C1 C36208015
CCC[C@H](c1nnnn1C[C@H]2CCCO2)[NH+](CCCO)Cc3cc4c(ccc(c4[nH]c3=O)C)C C33937292
CCC(=O)N[C@](C(=O)OCC)(C(F)(F)F)Nc1c(c2c(s1)C[NH+](CC2)C)C(=O)OC C02050180
CC(C)CC[C@@H](c1c2c(sc1n3cccc3)C[NH+](CC2)C)NC(=O)NCCC(=O)OC C08590222
CCCC[C@H]1C[NH+](Cc2ccccc2O1)CCC(=O)NCCc3nc([nH]n3)c4ccncc4 C39387946
CC[NH+](Cc1ccc(c(c1)OC)OCc2cccs2)[C@H](C)c3nc(nc(n3)N(C)C)N C40017909
Cc1ccc(c(c1)C)c2csc3c2c(=O)[nH]c(n3)C[NH+](CC=C)C[C@@H](CN4CCOCC4)O C40404989
Cc1ccc(cc1)NC(=O)COc2c(cccc2OC)C[NH2+]CCSc3nnnn3C C40744727
C/C(=N\NC(=[NH2+])S[C@@H]1CC(=O)N(C1=O)c2ccccc2OC)/C=C/c3ccc(cc3)N(C)C C16677553
COC(=O)C=C1N(C(=O)CS1)CCC[NH+]2CCCC[C@@H]2CNC(=O)Nc3ccccc3 C60269034
c1ccc(cc1)CCNC(=O)CS[C@@H]2Nc3c(nccn3)C(=O)N2CCC4=c5ccccc5=[NH+]C4 C63541284
Cc1ccc2=[NH+]CC(=c2c1)CCNC(=O)CSC[C@@H]3N=N[C@@H](S3)C(=O)Nc4ccccc4 C64491464
c1ccc2=[NH+]CC(=c2c1)CCNC(=O)COC[C@@H]3N=N[C@H](S3)C(=O)Nc4cccc(c4)Cl C64491482
Cc1ccc2=[NH+]CC(=c2c1)CCNC(=O)CSC[C@H]3N=N[C@@H](S3)C(=O)Nc4cccc(c4)F C64538794
Cc1ccccc1NC(=O)[C@H]2N=N[C@H](S2)CCCC(=O)NCCC3=c4ccccc4=[NH+]C3 C64538906
COc1ccc(cc1)OCCOc2ccc(cc2OC)C=C3C(=O)NC(=S)NC3=O C02977593
CC(C)(CC(=O)NC[C@H]1C[C@@H]2CC[NH+]1C[C@@H]2c3cc(nn3C)c4ccco4)CC(=O)[O-] C08635395
CC[C@@]1(C(=O)N(C(=O)N1)CC(=O)Nc2ccc(cc2)C(=O)N(C)C)c3ccc(cc3)F C08891822
CC1CCC2(CC1)C(=O)N(C(=O)N2)NC(=O)CSc3nccn3Cc4ccccc4 C09219502
c1ccc(c(c1)C(=O)NCc2ccco2)NC(=O)CSc3nnc4n3CCCCC4 C09448187
CCn1c2ccc(cc2nn1)C(=O)Nc3nc(cs3)c4ccc(s4)CNC(=O)C C09670199
c1cc(cc(c1)F)N2C[C@H](CC2=O)C(=O)Nc3nc(cs3)CC(=O)NCc4ccco4 C09700939
Cc1cc(c(c(=O)n1C[C@@H]2CCCO2)Cc3c(cc(n(c3=O)C[C@@H]4CCCO4)C)O)O C10217781
Cc1cc(c(c(=O)n1C[C@H]2CCCO2)Cc3c(cc(n(c3=O)C[C@H]4CCCO4)C)O)O C10217790
c1cc2c(cc1C(=O)OCC(=O)NCC(=O)Nc3ccc(c(c3F)F)F)OCCO2 C10240011
c1ccc(cc1)n2c(nnn2)SCC(=O)NNC(=O)c3ccc(cc3)Br C10965511
COc1cc(c(cc1NC(=O)CNC(=O)c2ccc(cc2)N3CCCC3=O)Cl)OC C11603469
CC(=O)NCc1ccc(o1)c2csc(n2)NC(=O)c3cc(c(c(c3)Cl)OC)OC C12050814
COc1ccccc1C(=O)NNC(=O)CCN2C(=O)/C(=C\c3ccco3)/SC2=S C12278477
COc1ccc(cc1S(=O)(=O)N2CCCCC2)NC(=O)CCNC(=O)c3ccsc3 C12885310
COC(=O)c1c(ccs1)S(=O)(=O)Nc2ccc(c(c2)Cl)NS(=O)(=O)C C13007939
Cc1ccccc1/C=C(\C(=O)N2CCNC(=O)[C@@H]2CC(=O)OC3CCCCC3)/NC(=O)C C14024002
c1cc(cc(c1)[N+](=O)[O-])/C=C/C(=O)NC(=S)Nc2cccc(c2)C(=O)N3CCCC3 C14560695
COc1ccc(cc1OC)/C=C\2/C(=O)N(C(=O)N2)CC(=O)Nc3ccccc3C(F)(F)F C15052102
CC(C)Oc1c(cccc1OC)/C=C\2/C(=O)N(C(=O)N2)CC(=O)Nc3ccccc3F C15231458
Cc1c(c(sn1)NC)C(=O)OCC(=O)N2CC(=O)Nc3c2ccc(c3)C(F)(F)F C16553454
Cc1cc(no1)NS(=O)(=O)c2ccc(cc2)N/C=C(/C#N)\c3nc(cs3)C4CC4 C17025676
COc1ccc(cc1OC)CCN2Cc3c(=O)[nH]c(=S)n(c3NC2)Cc4ccco4 C19874664
CC(=O)Nc1ccc(cc1)N2C[C@H](CC2=O)C(=O)Nc3cc(c(cc3OC)Cl)OC C20370955
c1ccc(cc1)c2nc3c(c(n2)N4CCC[C@@H](C4)C(=O)NCCN5CCNC5=O)CCC3 C20994372
CCSc1nnc(s1)SCC(=O)NN2C(=O)[C@](NC2=O)(C)c3ccccc3 C22107156
Cc1ccc(cc1)[C@@H](CC(=O)OC)NC(=O)CN2C(=O)[C@](NC2=O)(C)c3ccc(cc3)F C25457860
Cn1c(nnc1SCC(=O)N2CCC(CC2)C(=O)N)COc3ccccc3Cl C25894476
c1ccn2c(c1)cnc2SCC(=O)Nc3cccc(c3)S(=O)(=O)/N=C/4\CCCN4 C26372892
Cc1ccnc(c1NC(=O)CC#N)NCc2ccc(cc2)[C@H]3CC=CC[C@@H]3c4nc(no4)C C28356881
C=CCn1c(n[nH]c1=S)Cc2csc(n2)NC(=O)c3ccc(cc3)n4ccnc4 C30689436
Cc1cc(n(n1)C)C(=O)N(Cc2cccc(c2)c3ccccc3)Cc4c[nH]c(=O)[nH]c4=O C35454272
CC(C)NC(=O)[C@@H]1[C@H](OC(=O)N1Cc2ccccc2)c3ccc(cc3)NC(=O)COC C35751271
CCN1C2=C([C@@H](NC1=O)c3cccc(c3)C)C(=O)N(C2)CCC(=O)NC[C@H]4CCCO4 C35964495
CC(C)[C@@H](C(=O)NC[C@H]1CCCO1)N2CC3=C(C2=O)[C@@H](NC(=O)N3C)c4cccs4 C35966041
CC(C)(C)NC(=O)CCN(C1=NS(=O)(=O)c2c1cccc2)/N=C/c3ccccc3O C27527421
CCC(=O)NCCC1=c2ccccc2=[NH+][C@H]1/C=C\3/C(=O)N=C(N(C3=O)c4ccccc4)[O-] C38685065
CC1=C2C(=NC(=NC2=O)Cc3ccccc3)S[C@@H]1C(=O)NCC(=O)NCc4ccco4 C39448225
CCCN(C(=O)[C@H]1CC(=O)[C@@H]2[NH+]1Cc3ccccc3N2)S(=O)(=O)Oc4ccccc4 C39544708
CCOC1=C2Nc3ccccc3C[NH+]2[C@H](C1)C(=O)N(F)S(=O)(=O)Oc4ccccc4 C39545783
CCON(C(=O)[C@@H]1CC(=C2[NH+]1Cc3ccccc3N2)F)S(=O)(=O)Oc4ccccc4 C39545835
CCOc1ccc(cc1)N2C(=O)C[C@H](C2=O)Sc3c(c(c(c(n3)N)C#N)C(C)C)C#N C39932831
CC1(C(=O)N(C(=O)N1)Cc2ccc(cc2)CNC(=O)Cc3csc(n3)c4ccco4)C C40105399
c1cc(oc1)CN2c3ccc(cc3N(CC2=O)C(=O)C[NH2+]CCc4cccs4)C(=O)[O-] C43259477
Cc1ccc(cc1)NC(=O)CSc2ccccc2C(=O)O[C@H](C)C(=O)N3CCNC3=O C45484951
CC[C@@]1(C(=O)N(C(=O)N1)CC(=O)Nc2ccc(cc2)S(=O)(=O)C)c3ccc(cc3)F C45799975
Cc1c(c(c(c(=O)n1CC(=O)N/N=C/c2ccccc2O)C#N)COC)Br C59639624
Cc1ccc(cc1)Cn2c(c(c(n2)C)C(=O)Nc3cnn(c3)CC(=O)NC4CC4)Cl C59886539
CC(=O)Nc1ccc(cc1NC(=O)c2ccc(c(c2)S(=O)(=O)N(C)C)OC)Cl C60213807
c1ccc(c(c1)C(=O)NC[C@@H]2CCCO2)NC(=O)CCN3C(=O)[C@@H]4CCCC[C@@H]4C3=O C14077636
CCOC(=O)c1cccc(c1)N2[C@H]([C@@]34C=C[C@@](O3)([C@@H]([C@@H]4C2=O)C(=O)NC5CC5)C)C(=O)NC(C)(C)C C04388885
Cc1cc2c(cc1NC(=S)NC(=O)c3cc(c(c(c3)OC)OC)OC)nn(n2)c4ccccc4 C00881677
COC(=O)c1c(ccs1)S(=O)(=O)NNC(=O)c2cnn(c2C(F)(F)F)c3ccc(cc3)Cl C08618166
COc1ccc(cc1OC)NC(=O)CSc2nnc(s2)NC(=O)c3ccc(o3)Br C08822185
CCn1c(cc(c(c1=O)C(c2cc(c(cc2OC)OC)OC)c3c(cc(n(c3=O)CC)C)O)O)C C09189916
Cc1ccccc1NC(=O)Cc2nnc(n2C)SCC(=O)Nc3nnc(s3)C4CCCCC4 C09303446
Cn1c(nnc1SCC(=O)Nc2c(c3c(s2)CCCC3)C#N)CNC(=O)c4ccccc4OC C09328091
Cc1c(c(no1)c2ccccc2Cl)C(=O)Nc3nnc(s3)SCC(=O)NCc4ccco4 C09600069
Cc1c(c(=O)n(n1C)c2ccccc2)NC(=O)CN3C(=O)C(NC3=O)(c4ccccc4)c5ccccc5 C09814342
CC(C)Cn1c(nnc1SCC(=O)c2c(n(c(=O)n(c2=O)C)C)N)c3ccc(cc3Cl)Cl C09847739
CCOc1cc(cc(c1OC)Br)/C=N/NC(=O)CNC(=O)c2ccc3c(c2)OCO3 C10002420
CC1CCN(CC1)c2nc3c(n2C[C@H](COc4ccc(cc4Cl)Cl)O)c(=O)[nH]c(=O)n3C C10386388
CCCCN1C[C@H](CC1=O)C(=O)Nc2ccc(cc2)C(=O)Nc3nc4ccc(cc4s3)S(=O)(=O)C C10462162
Cc1cc2c(c(=O)n1Cc3ccc(cc3)OC)[C@H](C(=C(O2)N)C#N)c4ccc(c(c4OC)OC)OC C12173123
C[C@@H](C(=O)N1c2ccccc2NC(=O)C1(C)C)OC(=O)c3ccc(c(c3)S(=O)(=O)NC)Cl C12750250
C[C@H]1C(=O)N(c2ccccc2O1)CCC(=O)Nc3cccc(c3)S(=O)(=O)/N=C/4\CCCCCN4 C16228628
CCOC(=O)c1cccc(c1)N2[C@@H]([C@]34C=C[C@](O3)([C@H]([C@@H]4C2=O)C(=O)NC5CC5)C)C(=O)NC(C)(C)C C12467161
C[NH+](Cc1cccc(c1)OC[C@H]2CCCN(C2)C(=O)c3cc(=O)[nH]c(n3)[O-])Cc4ccc5c(c4)cccn5 C20271873
CCNC(=O)COc1ccc(cc1OC)[C@H]2Nc3ccccc3C(=O)N2c4ccc5c(c4)OCCO5 C21360567
CCNC(=O)NC(=O)[C@H](C)OC(=O)c1ccc(c(c1)S(=O)(=O)N2CCc3ccccc3C2)Cl C21464260
c1ccc(cc1)c2c(cn(n2)c3ccccc3)C(=O)NNC(=O)C4=NN(C(=O)CC4)c5ccccc5 C24348565
CCCn1c(=O)c2ccccc2c(n1)C(=O)NNC(=O)c3cnc(n3c4ccc(cc4)F)SC C27077794
CC(=O)Nc1ccc(cc1)NC(=O)CSc2nnc(n2c3ccccc3)Cn4cnc5c4cccc5 C30953520
CCCNC(=O)[C@H]1CCCN(C1)c2nc3c(s2)c(=O)n(cn3)CC(=O)Nc4ccc(cc4)CC C33141344
CC(C)NC(=O)CCn1c(=O)c2cc(ccc2n3c1nnc3SCC(=O)NC4CCCC4)Cl C33292138
CCCCC(=O)N1CCN(C[C@H]1C)c2cc(nc(n2)SCC(=O)N3CCC(CC3)C(=O)N)Cl C35292954
CC(=O)Nc1ccc(cc1)NC(=O)Cn2c(=O)c3c(c(n2)c4cccs4)sc(n3)N5CCCCC5 C38488648
C[C@@H]1CC(=C(N1c2ccc3c(c2)OCCO3)C)C(=O)CN4C(=O)[C@H](NC4=O)Cc5c[nH]c6c5cccc6 C39586022
Cc1c(c(=O)n(n1C)c2ccccc2)NC(=O)[C@@H](C)OC(=O)CNC(=O)C34CC5CC(C3)CC(C5)C4 C39640255
Cc1c(c(=O)n(n1C)c2ccccc2)NC(=O)[C@H](C)OC(=O)CNC(=O)C34CC5CC(C3)CC(C5)C4 C39640256
CC[C@H](C(=O)Nc1nnc(s1)C)Sc2nnc(n2C)[C@@H](C)NC(=O)c3ccc(c(c3)Cl)Cl C39772617
CCOC(=O)c1ccc(cc1)N2[C@H](c3c(=O)c4cc(ccc4oc3C2=O)F)c5ccc(cc5)OCC(=O)N C39877110
CCOc1cc(ccc1OCC=C)[C@@H]2c3c(n[nH]c3C(=O)N2[C@@H]4CCS(=O)(=O)C4)c5ccccc5O C38701789
CCOc1ccc(cc1OCC)[C@@H]2c3c(n[nH]c3C(=O)N2[C@H]4CCS(=O)(=O)C4)c5cc(ccc5O)C C40548026
CCOc1ccc(cc1OC)[C@@H]2c3c(n[nH]c3C(=O)N2[C@@H]4CCS(=O)(=O)C4)c5cc(cc(c5O)C)C C38702102
CCOc1ccc(cc1OC)[C@H]2c3c(n[nH]c3C(=O)N2[C@@H]4CCS(=O)(=O)C4)c5cc(cc(c5O)C)C C38702103
CCOc1ccc(cc1OC)[C@H]2c3c(n[nH]c3C(=O)N2[C@H]4CCS(=O)(=O)C4)c5cc(cc(c5O)C)C C40548423
CCOc1ccc(cc1OC)[C@H]2c3c(n[nH]c3C(=O)N2[C@H]4CCS(=O)(=O)C4)c5cc(c(cc5O)C)C C40548790
Cc1cc(c(s1)C)c2cc(c3c(noc3n2)C)C(=O)O[C@@H](c4ccccc4)C(=O)NC(=O)NC C45682252
CC1=Nc2nc(nn2[C@@H]([C@H]1C(=O)N)c3cc(c(c(c3)OC)OC)OC)SCc4ccccc4F C54219816
CC(=O)c1ccc(cc1)NC(=O)C[C@H]2C(=O)NCCN2C(=O)CN3CCN(CC3)c4cccc(c4)Cl C12653388
CCN(CC)C(=O)c1ccc(cc1)NC(=O)c2cc(nc3c2c(=O)[nH]c(=O)n3CC(C)C)C(C)C C32466258
c1cc(ccc1NC(=O)CCSc2[nH]nc(n2)c3ccncc3)S(=O)(=O)N4CCCCCC4 C59886366
c1ccc2c(c1)ccc(n2)C(=O)OCC(=O)Nc3cccc(c3)S(=O)(=O)/N=C/4\CCCCCN4 C13140470
Cc1cc(ccc1[N+](=O)[O-])OCc2cc(ccc2OC)[C@H]3[C@@H]4C(=c5ccccc5=[NH+]4)C[C@@H](N3)C(=O)[O-] C63350531
Cc1cc(ccc1[N+](=O)[O-])OCc2cc(ccc2OC)[C@@H]3[C@H]4C(=c5ccccc5=[NH+]4)C[C@@H](N3)C(=O)[O-] C63350532
Cc1cc(c(cc1Cl)C2=NN=C3[C@@H]2[C@@H](N(C3=O)CCCO)c4cc(c(c(c4)OC)OC)OC)O C09124562
Cc1cc(c(cc1Cl)C2=NN=C3[C@H]2[C@@H](N(C3=O)CCCO)c4cc(c(c(c4)OC)OC)OC)O C09124562
Cc1ccc(cc1)CNC(=O)[C@]2(Cn3c(cc(n3)c4ccco4)C(=O)N2c5ccc(cc5)NC(=O)C)C C64816189
Cc1cc(cc(c1)NC(=O)Cn2cnc3c(c2=O)sc(n3)N4CCC(CC4)C(=O)NC(C)C)C C65101242
COc1ccc(cc1OC)/C=C/2\C(=O)N(C(=S)S2)CC(=O)Nc3ccc(cc3)O C01230974
CC(=O)N[C@H]1CCc2cc(c(c(c2-c3c1c(c(c(=O)cc3)O)CC=C)OC)OC)OC C01868273
CC(C)OCCCNC(=O)Cc1ccc(cc1)NC2=N[C@@H]3CS(=O)(=O)C[C@H]3S2 C02688992
Cc1c(cc(n1C[C@@H]2CCCO2)c3csc(n3)CCSCC(=O)OC)C(=O)N C06417984
Cc1ccc(cc1NC2=N[C@@H]3CS(=O)(=O)C[C@@H]3S2)C(=O)NCCCOC(C)C C06739199
CCc1cccc2c1n(cc2/C=C\3/C(=O)N(C(=S)N3)C)CC(=O)NC[C@@H]4CCCO4 C02061581
c1ccc(c(c1)/C=C/2\C(=O)N(C(=S)S2)CCC(=O)NNC(=O)c3ccncc3)F C08819268
CC(=O)NCc1ccc(s1)C(=O)CN2C(=O)[C@](NC2=O)(C)c3ccc4c(c3)CCC4 C09255544
CCOC(=O)C1=C(N2C(=O)[C@H](SC2=C([C@H]1c3ccccc3Cl)C(=O)OC)C)N C09695210
Cc1csc(n1)[C@H](C)NC(=O)CC[C@]2(CCC(=O)N2)Cc3ccc(c(c3)OC)OC C12097186
c1ccc(c(c1)[C@]2(CC(=O)N(C2=O)C3CCCC3)CC(=O)N(CCO)CCO)Cl C12198089
CC(=O)[C@@H](Cc1ccccc1)NC(=O)COC(=O)C[C@H]2C(=O)Nc3ccccc3S2 C12425718
COc1ccc(cc1OC)/C=C\2/C(=O)N(C(=S)S2)CC(=O)Nc3ccc(cc3)O C16769967
Cc1ccc(cc1)/C=C/2\C(=O)N(C(=S)S2)CCC(=O)NNC(=O)c3ccncc3 C17373728
C[C@@H]1[C@H](CC[C@]2([C@H]1[C@H]([C@H](CC2)[C@H](C)C(=O)N(CCOC)CCOC)O)C)NC(=O)C C20466056
CN1CCc2c1ccc(c2)[C@@H](CNC(=O)C(=O)NCc3cccs3)N4CCOCC4 C22733997
c1cc(c(cc1F)Br)OCC(=O)NNC(=O)C[C@H]2CCS(=O)(=O)C2 C24125592
CCOc1cc2cc(c(c(c2cc1OCC)C3=CCN(C(=O)C3)CCOC)CO)CO C26640978
Cc1ccc(c(c1)S(=O)(=O)NCCNC(=O)Cn2cc(ccc2=O)Br)C C30042173
COCCN1C(=O)/C(=C/c2ccc(o2)c3ccc(cc3)S(=O)(=O)N)/SC1=S C34107763
COCCCN1C(=O)/C(=C/c2ccc(o2)c3ccc(cc3)S(=O)(=O)N)/SC1=S C34107765
CN(C)c1ccc(cc1)[C@H](CNC(=O)C(=O)NCCOC)N2CCc3ccccc3C2 C35392507
CC[NH+](CC)CCN1[C@H](C(=C(C1=O)[O-])C(=O)c2c(nc(s2)C)C)c3ccc(cc3)O C35567417
Cn1c(cc(=O)n(c1=O)C)CNC(=O)CCNC(=O)c2ccc(cc2)Br C13607466
Cc1ccc(cc1)/C=C\2/C(=O)N(C(=S)S2)CCC(=O)NNC(=O)c3ccncc3 C02268572
c1cc(ccc1N2C[C@@H](CC2=O)C(=O)NCCNC(=O)C3=C[C@H]4C(=CC=N4)C=C3)Cl C38581745
CNC(=O)c1ccccc1NC(=O)CCSCC2=NC(=O)C3=C4CCC[C@@H]4SC3=N2 C38791012
COC1=CC2=N[C@@H](N[C@@H]2C=C1)SCC(=O)c3ccc(s3)CCNS(=O)(=O)C C39444628
COC1=CC2=N[C@@H](N[C@H]2C=C1)SCC(=O)c3ccc(s3)CCNS(=O)(=O)C C39444630
c1ccc(cc1)OS(=O)(=O)c2ccc(c(c2Br)O)[C@@H](CC=O)NC=O C39496725
c1ccc(cc1)OS(=O)(=O)c2c(ccc(c2O)[C@@H](CC=O)NC=O)Br C39496807
c1ccc(cc1)OS(=O)(=O)c2c(ccc(c2Br)[C@H](CC=O)NC=O)O C39497712
COc1cc(cc(c1OC)OC)/C=C\2/C(=O)N(C(=S)S2)c3ccccc3C(=O)N C39861565
CCN(CC)c1ccc(c(c1)O)C2=C(/C(=C/3\C=CC(=[N+](CC)CC)C=C3O)/C(=O)C2=O)[O-] C39959787
CN(C)c1ccc(cc1)[C@@H]2[C@@H]3[C@@H](C(=O)N(C3=O)C4CCCCC4)[C@@]([NH2+]2)(Cc5ccccc5)C(=O)[O-] C43210606
CSCC[C@@H](C(=O)N1CCC[C@H]1CO)NC(=O)[C@H]2CS[C@@H]3N2C(=O)c4c3cccc4 C43746385
CSc1c(cccn1)C(=O)N2CCC(CC2)CNC(=O)C(=O)Nc3ccc(cc3)Cl C43942736
CCOc1ccc(cc1)/C=N/[n+]2c(csc2NC[C@@H]3CCCO3)c4ccc(cc4[O-])O C45754198
CS(=O)(=O)NCCc1ccc(s1)C(=O)Nc2ccc(c(c2)N3CCCC3=O)F C46776118
c1cc(ccc1C(=O)NCC(F)(F)F)NC(=O)C[C@H]2C(=O)N=C(S2)N3CCCC3 C57681513
CS(=O)(=O)NCCc1ccc(s1)c2csc(n2)CC(=O)NCc3ccco3 C26163866
CCNc1ccc(cc1NCC(=O)N2CCc3c(ccs3)C2)S(=O)(=O)N(C)C C10173407
C[C@H](C(=O)NCCc1nnc2n1CCCCC2)NC(=O)c3ccc(s3)Br C59372424
CC(C)NC(=O)CSc1ccccc1C(=O)Nc2cc(ccc2OC)C(=O)N(C)C C59800835
CC[NH2+][C@@H](CCOc1c(cc(cc1Br)[N+](=O)[O-])Br)C(=O)[O-] C62595567
c1cc(ccc1N2C[C@H](CC2=O)C(=O)NCCNC(=O)C3=CC4=CC=N[C@H]4C=C3)Cl C39980259
c1cc(cc(c1)Cl)N2C[C@H](CC2=O)C(=O)NCCNC(=O)C3=C[C@H]4C(=CC=N4)C=C3 C63818906
c1cc(c(cc1NC(=O)CCC2=N[C@H](SC2)NC(=O)C3=CCC(=O)N=C3)Cl)F C64409391
c1ccc(c(c1)NC(=O)c2nnc(s2)CNS(=O)(=O)c3cc(ccc3F)F)F C64991786
C[C@@H]1CSc2ccc(cc2NC1=O)S(=O)(=O)CCC(=O)Nc3ccc(cc3)C(=O)C C65078126
CC[C@@H](c1nnnn1Cc2ccccc2)[NH+](Cc3cccnc3)Cc4cc5cc6c(cc5[nH]c4=O)OCCO6 C04618577
CCOc1ccc2c(c1)cc(c(=O)[nH]2)C[NH+](Cc3cccs3)Cc4nnnn4C[C@@H]5CCCO5 C06196732
COCCCN1C(=O)/C(=C/c2c(nc3ccccn3c2=O)N4CC[NH+](CC4)CCO)/SC1=S C06904377
c1cc(ccc1c2nnc(n2CC[NH+]3CCOCC3)SCC(=O)N[C@@H]4CCS(=O)(=O)C4)F C09516771
CCCn1c2c(c(=O)[nH]c1=O)n(c(n2)c3ccc(c(c3)OC)OC(F)F)CC[NH+]4CCOCC4 C09635048
Cc1c2c(oc(c2c(=O)[nH]n1)NC(=O)CSc3nnc(n3c4ccc(cc4)F)[C@H](C)[NH+](C)C)C C09339157
Cc1ccc(cc1)n2c(cc(n2)C)NC(=O)C[NH+](C)Cc3c(nn(c3C)[C@H]4CCS(=O)(=O)C4)C C10276196
CC1(CS(=O)(=O)N(C1=O)c2ccc(cc2)S(=O)(=O)NC[C@H](c3ccco3)[NH+]4CCCC4)C C11997976
Cc1cc(ccc1S(=O)(=O)NC[C@@H](c2ccco2)[NH+]3CCCC3)N4C(=O)[C@@H](CS4(=O)=O)C C11998040
C[NH+](CC(=O)Nc1ccc(c(c1)S(=O)(=O)N2CCOCC2)Cl)CC(=O)N(C)C3=CCCC3 C12780221
CCOc1ccc2c(c1)cc(c(=O)[nH]2)C[NH+](Cc3cccs3)Cc4nnnn4CC(=O)OCC C12833555
COc1cc2cc(c(=O)[nH]c2cc1OC)C[NH+](Cc3cccs3)Cc4nnnn4C5CCCC5 C13033511
CC[C@H](c1nnnn1Cc2ccccc2)[NH+](Cc3cccnc3)Cc4cc5cc6c(cc5[nH]c4=O)OCCO6 C13064429
CCC[NH+]1CCN(CC1)[C@H](c2cc3cc4c(cc3[nH]c2=O)OCO4)c5nnnn5C[C@@H]6CCCO6 C20080930
CCC[NH+]1CCN(CC1)[C@@H](c2cc3cc4c(cc3[nH]c2=O)OCO4)c5nnnn5C[C@H]6CCCO6 C20080938
CC[C@H](c1nnnn1Cc2ccco2)[NH+](CCN3CCOCC3)Cc4cc5ccc(cc5[nH]c4=O)C C20109382
CC[NH+]1CCC[C@@H]1CNC(=O)c2c3c(n(n2)CCOC)CCN(C3)Cc4c(nc5n4ccs5)C C14539257
c1ccc(cc1)SCC(=O)Nc2cnn(c2)CC(=O)N3CCC(CC3)(C(=O)N)[NH+]4CCCCC4 C20910763
C1CCC(CC1)[NH+]2CCN(CC2)CCCNC(=O)[C@@H]3CCCN3c4nnc(s4)N5CCCC5=O C21927356
CCN(CC)S(=O)(=O)c1ccc2c(c1)c(cc(=O)[nH]2)C(=O)NCc3cc[nH+]c(c3)N4CCCC4 C29554593
COCCCn1c(=O)c2ccccc2n3c1nn(c3=S)C[NH+]4CCC[C@H](C4)NS(=O)(=O)C C32916166
CCOC(=O)c1c2c(sc1NC(=O)[C@H](C)[NH2+]CC(=O)N[C@@H]3CCS(=O)(=O)C3)C[C@H](CC2)C C32927301
c1ccc(cc1)S(=O)(=O)Nc2cc(ccc2N3CC[NH2+]CC3)C(=O)NCCCN4CCCC4=O C33033745
C[NH+](C)CCNC(=O)Cc1csc(n1)NC(=O)CN(CCOC)C(=O)c2ccc(cc2)Cl C35416236
Cc1ccc(c(c1)OC)OCC(=O)c2ccc3c(c2)N(C(=O)CO3)CCCC(=O)NCC[NH+](C)C C37511865
C[NH+](C)CCNC(=O)CCN(CCOC)C(=O)c1cc2n(n1)CCCN(C2=O)Cc3ccccc3 C37576944
CC[C@H](C)[C@@H](C(=O)NCCCn1cc[nH+]c1)NC(=O)c2cn(c3cc4c(cc3c2=O)OCO4)CC C09410904
c1ccc(cc1)C[NH+](Cc2cc3cc4c(cc3[nH]c2=O)OCCO4)Cc5nnnn5Cc6ccco6 C20109371
COc1ccc(cc1)C2=[NH+][C@H](ON2)CCC(=O)Nc3nc(cs3)Cc4n[nH]c(=S)n4CC=C C38798862
COc1cc(cc(c1)OC)C(=O)N[C@H](CCSC)C(=O)N2CCC3(CC2)[C@@H]4C(=NC=N4)CC[NH2+]3 C39275351
c1ccc2=[NH+]CC(=c2c1)C(=O)CS[C@@H]3NN=C(O3)c4cccc(c4)S(=O)(=O)N5CCOCC5 C39612818
CC1=C([C@@H](NC(=O)N1)c2ccc(c(c2)OC)OCC(=O)N/N=C/C3=c4ccccc4=[NH+]C3)C(=O)OC C39978357
CCOC(=O)c1ccc(cc1)NC(=O)c2cc3c(nc4c(cccn4c3=O)C)[n+](c2N)C[C@@H]5CCCO5 C39993533
Cn1c2ccc(cc2n(c1=O)C)[C@@H](COc3ccc(cc3)C[NH2+]CCCSc4nnnn4C)O C40744582
COc1ccc(cc1OC)[C@@H](CNC(=O)c2cnc(nc2Cl)S(=O)(=O)C)[NH+]3CCCCC3 C40986029
COc1ccccc1OCCOc2ccc(cc2OC)/C=C\3/C(=[NH2+])N4C(=NC3=O)SN=C4SC C20154713
Cc1ccccc1OCCOc2ccc(cc2)/C=C\3/C(=[NH2+])N4C(=NC3=O)SN=C4S(=O)(=O)C C20205647
CCS(=O)(=O)C1=NSC2=NC(=O)/C(=C\c3ccc(c(c3)OC)OCc4ccccc4C)/C(=[NH2+])N21 C20206710
Cc1ccc(cc1)OCCOc2ccc(cc2)/C=C/3\C(=[NH2+])N4C(=NC3=O)SC(=N4)S(=O)(=O)C C20207492
CCOc1cc(ccc1O[C@@H](C)c2ccccc2)/C=C/3\C(=[NH2+])N4C(=NC3=O)SC(=N4)S(=O)(=O)C C20207526
CCS(=O)(=O)C1=NN2C(=[NH2+])/C(=C\c3ccc(c(c3)OC)OCc4ccccc4Cl)/C(=O)N=C2S1 C20208305
Cc1cc(c2c(c1)cc(c(=O)[nH]2)CN(CCCO)C3(CC[NH+](CC3)C)c4nnnn4CCOC)C C13510442
COc1cc(cc(c1OC)OC)[C@@H]2[C@@H]3C(=c4ccccc4=[NH+]3)C[C@@H]5N2C(=O)CN(C5=O)CCCO C63140209
COc1cc(cc(c1OC)OC)[C@@H]2[C@H]3C(=c4ccccc4=[NH+]3)C[C@@H]5N2C(=O)CN(C5=O)CCCO C63140212
C[C@@H](C(=O)NCCC1=c2ccccc2=[NH+]C1)NC(=O)CN3CNc4cc(c(cc4C3=O)OC)OC C63386762
CCc1[nH]c(c([nH+]1)C)CN2CC[C@@H]3C(=C(CC(=O)N3CC2)OC)C(=O)NCc4ccccc4OC C64040429
C[C@H]1CCCC[NH+]1CCCNC(=O)CCC(=O)N2CCc3c(c(nn3C)C(=O)N4CCCCC4)C2 C35457779
CCn1c(=O)c(nn(c1=O)c2ccccc2)c3nc(on3)C(=O)NCCC[NH+](C)C4CCCCC4 C45945722
CCn1c(=O)c(nn(c1=O)c2ccc(cc2)C)c3nc(on3)C(=O)NCCC[NH+]4CCC[C@H](C4)C C45946462
CC[NH+]1CCN(CC1)CCCNC(=O)c2nc(no2)c3c(=O)n(c(=O)n(n3)c4ccc(cc4)C)C C45946637
CCn1c(nnc1SCC(=O)NNC(=O)c2ccccc2Br)c3ccco3 C08620196
C[C@@H]1C(=O)Nc2cc(ccc2O1)NC(=O)CSc3nnc(n3Cc4ccccc4)C5CC5 C08753940
COc1ccc(cc1OC)CC(=O)/N=c/2\n(c3ccc(cc3s2)S(=O)(=O)N)CC#C C08802767
CCOc1ccc(cc1OCC)[C@H]2c3c(cc(n(c3=O)Cc4ccco4)C)OC(=C2C#N)N C02249907
CC1(Cc2c(c(nc3c2c4c(s3)c(ncn4)NCCOCCO)c5ccco5)CO1)C C02414143
CC(=O)Nc1cccc(c1)NC(=O)CSc2ccc(nn2)c3ccc(cc3)n4cccn4 C09296830
Cc1cc([nH]n1)NC(=O)CN(c2ccc(cc2)C(C)C)C3=N[C@H]4CS(=O)(=O)C[C@@H]4S3 C09408351
Cc1cc([nH]n1)NC(=O)CN(c2ccc(cc2)C(C)C)C3=N[C@H]4CS(=O)(=O)C[C@H]4S3 C09408353
c1ccc(cc1)n2c(nnc2SCC(=O)NC(=O)NCc3ccco3)c4cccs4 C09507547
CCOc1cc2c(cc1CNC(=O)CN3C(=O)[C@]4(CCc5c4cccc5)NC3=O)O[C@H](C2)C C09778594
CC(C)Oc1ccc(cc1NC(=O)c2ccc(s2)NC(=O)C)S(=O)(=O)N3CCCCC3 C10214160
c1ccc2c(c1)ccn2CCNC(=O)c3ccc(cc3)n4cc(cn4)NC(=O)c5ccoc5 C11913186
c1c(cc(c(c1C(=O)[O-])NC(=O)CSc2nnc(o2)C[NH+]3CCCCC3)Cl)Cl C13074886
COC(=O)[C@H](Cc1c(=O)[nH]c2ccccc2n1)C(=O)C(=O)Nc3cc(ccc3Cl)Cl C05399577
CCN(CC)c1ccc(c(c1)C)NC(=O)N[C@@H]2CC(=O)N(C2)c3ccc4c(c3)OCCO4 C09829799
COc1cc(cc(c1OC)OC)/C=C\2/C(=O)N(C(=S)S2)NC(=O)c3ccccc3O C13750572
C[C@@H]1C(=O)N(C(=O)N1c2ccccc2)CC(=O)NCC(=O)Nc3ccccc3Br C14171451
COc1cc(cc(c1OCC(=O)N)OC)/C=C\2/C(=O)OC(=N2)c3ccc(c(c3)Cl)Cl C14247415
COc1ccc(cc1Cl)n2nc3ccc(cc3n2)NC(=S)NC(=O)c4cccnc4 C01154255
Cc1ccc(cc1NC(=O)C)c2ccc(=O)n(n2)CC(=O)Nc3ccc(c(c3)Cl)OC C16648151
Cc1ccc(cc1F)NC(=O)[C@H](C)OC(=O)CN2C(=O)[C@]3(CCc4c3cccc4)NC2=O C16995147
c1ccc2c(c1)CCCN2CC(=O)NNC(=O)Cn3c4ccccc4nc3c5cscn5 C17402353
CC(=O)Nc1ccc(c(c1)NC(=O)CSc2nnc3n2cc(cc3Cl)Cl)OC C19293127
CCOC(=O)c1c2ccc(c(c2sc1NC(=O)C)Cl)/C=N\NC(=O)c3ccncc3 C20168532
CCCC(=O)Nc1cccc(c1)C(=O)Nc2nnc(s2)[C@H]3CC(=O)N(C3)c4ccc(cc4)C C20583337
CCC(=O)Nc1cccc(c1)C(=O)Nc2nnc(s2)[C@@H]3CC(=O)N(C3)c4ccc(cc4)C C20584230
Cc1cccc2c1nc(s2)NC(=O)c3cccc(c3)NC(=O)CSc4nncn4C C23244055
C[NH+]1CCN(CC1)c2ccc(cn2)NC(=O)c3ccc(cc3)[N-]S(=O)(=O)c4cccs4 C14521606
CNC(=O)NC(=O)[C@H](c1ccccc1)OC(=O)c2cnc(n2c3ccc(cc3)F)SC C25024691
Cn1c(nnn1)SCC(=O)Nc2ccc(cc2)C(=O)N[C@@H]3CCC[C@H](C3)C(F)(F)F C25145458
CCOc1ccccc1NC(=O)CNC(=O)Cn2cnc3c(c2=O)c4c(s3)CCCC4 C27534548
CCC(=O)N1CCN(CC1)c2ccc(cc2)NC(=S)NC(=O)c3ccc4c(c3)OCO4 C32126586
c1ccc(cc1)[C@@H](CNC(=O)Cn2c(=O)n(nn2)c3cccs3)c4c[nH]c5c4cccc5 C32865592
CC1(Cc2c(sc(n2)NC(=O)c3ccc(c(c3)S(=O)(=O)NC4CC4)OC)C(=O)C1)C C32913552
Cn1ccnc1[C@H](c2ccc(cc2)F)NC(=O)c3cc4c(cc(c(c4[nH]3)OC)OC)OC C32928289
c1cc(oc1)CNC(=O)CN2CCN(CC2)C(=O)c3csc(n3)Nc4ccc(cc4)F C34831447
CCOC(c1[nH]c(=O)c2c(n1)CCN(C2)C(=O)Nc3cccc(c3)C(F)(F)F)OCC C35417528
Cn1c(nnc1SCC(=O)Nc2ccc(cc2)NC(=O)c3ccccc3F)c4ccncc4 C01338812
C[C@@H](c1nnc(n1C)SCc2[nH]c(=O)c3ccccc3n2)NC(=O)c4ccccc4F C18219719
Cn1c(=O)c(cnc1SCC(=O)Nc2nc3ccccc3s2)C(=O)Nc4ccccc4 C08627046
CCC(=O)NCCC1=c2ccccc2=[NH+][C@H]1/C=C\3/C(=O)N=C(N(C3=O)c4cccc(c4)C)[O-] C38664333
CCCc1cc2c(c(=O)n1C[C@@H]3CCCO3)[C@@H](C(=C(O2)N)C#N)c4cccc(c4OC)OC C40569332
CN1C(=O)N(C(=O)C12CCCCC2)CC(=O)Nc3ccc(cc3)C(=O)NCC(F)(F)F C45328552
c1ccc(c(c1)CN2c3ccccc3/C(=N/NC(=O)CNC(=O)c4ccncc4)/C2=O)Cl C02289417
COc1ccc(cc1OC)[C@@H]2c3c(n[nH]c3C(=O)N2Cc4cccnc4)c5ccccc5O C08845306
Cc1ccc(s1)c2cc(c3cnn(c3n2)C(C)C)C(=O)N[C@H](C)C(=O)NCc4ccco4 C57994039
Cc1ccc(c(c1)C)OC[C@@H](CN2C(=O)[C@@](NC2=O)(C)c3ccc4c(c3)OCCCO4)O C24085827
CCc1nnc(s1)NC(=O)CSC2=NNC(=C3C=CC(=O)C=C3)N2c4ccccc4 C13123838
CNS(=O)(=O)c1cc(ccc1OC)C2=C[C@@H](N=N2)C(=O)Nc3ccc(c(c3)Cl)F C64031884
CC(=O)Nc1ccc(cc1)NC(=O)Cc2csc3n2cc(n3)c4ccc(c(c4)OC)OC C65079567
COc1ccccc1OCCOc2c(cc(cc2Br)/C=N/NC(=O)Nc3ccccc3)OC C04207639
CCc1ccc(cc1)NC(=O)C(=O)N/N=C/c2ccc(c(c2)OC)OC(=O)c3ccc(cc3Cl)Cl C02543325
c1ccc(cc1)C(=O)Oc2ccc(cc2/C=N/NC(=O)CNC(=O)c3cccc(c3)Cl)Br C02542467
Cc1ccc(cc1)C(=O)Oc2ccc(cc2OC)/C=N/NC(=O)CNC(=O)c3ccc(c(c3)Cl)Cl C02532050
CCCOc1ccc(cc1OC)[C@@H]2C3=C(C[C@H](CC3=O)c4ccc(c(c4)OC)OC)Nc5ccccc5N2 C04082637
CCOC(=O)C1=C(OC(=C([C@H]1c2cc(c(c(c2)Br)OCc3ccc(cc3)C)OC)C#N)N)C C00639264
Cc1ccc(c(c1)NC(=O)CSc2c3c(nc(n2)c4ccc(cc4)F)Oc5c(ncc(c5C3)CO)C)C C09116280
c1ccc2c(c1)ccc(c2/C=N/NC(=O)CNC(=O)c3ccc4c(c3)OCO4)OCc5ccc(cc5)Cl C10001252
CCOC(=O)c1ccc(cc1)NC(=O)CSc2nc3c4ccccc4[nH]c3c(=O)n2c5ccccc5F C10243987
CCOC(=O)C1=C(OC(=C([C@H]1c2cc(c(c(c2)OC)OC)OC)C#N)N)CSc3ccc(cc3)Cl C12172507
c1ccc(cc1)/C=N/N(c2cccc(c2)C(F)(F)F)C(=O)CSc3nnc(n3N)c4cccc(c4)F C14129583
CCCCOC(=O)C1=C(NC2=C([C@H]1c3ccc(c(c3)O)OC)C(=O)C[C@H](C2)c4ccc(c(c4)OC)OC)C C02074164
CC(C)(C)[C@@H]1CCc2c(sc(c2C(=O)Nc3cc(ccc3Cl)[N+](=O)[O-])NC(=O)c4ccnn4C)C1 C20467890
CC(C)Oc1ccc(cc1OC)[C@H]2CC3=C([C@H](Nc4ccccc4N3)c5ccc(c(c5)OC)OC)C(=O)C2 C20883221
CCOc1ccc(cc1OC)[C@@H]2CC3=C([C@H](Nc4ccccc4N3)c5cccc(c5OCC)OC)C(=O)C2 C21218923
CCOc1ccc(cc1OCC)[C@@H]2C3=C(C[C@@H](CC3=O)c4ccc(c(c4)OC)OC)Nc5ccccc5N2 C21227905
CCCOc1c(cccc1OC)[C@@H]2C3=C(C[C@H](CC3=O)c4ccc(c(c4)OC)OC)Nc5ccccc5N2 C21231941
CC(C)Oc1ccc(cc1)[C@H]2CC3=C([C@@H](Nc4ccccc4N3)c5cc(c(c(c5)OC)OC)OC)C(=O)C2 C21241690
CC(C)Oc1ccc(cc1)[C@H]2CC3=C([C@H](Nc4ccccc4N3)c5cc(c(c(c5)OC)OC)OC)C(=O)C2 C21241694
COc1ccccc1c2n[nH]c(=S)n2NCc3cc(c(c(c3)Cl)OCc4ccccc4Cl)OC C22111020
COc1ccccc1n2c(=O)c3c(c4ccccc4[nH]3)nc2SCC(=O)Nc5nc6ccccc6s5 C23771416
c1ccc(c(c1)C(=O)NCC(=O)N/N=C/c2ccc(cc2)OC(=O)c3cccc(c3)Br)Cl C04261007
Cc1c(c([nH]c1C(=O)[C@H](C)OC(=O)c2c3ccccc3nc\4c2CC/C4=C\c5ccc(cc5)O)C)C(=O)OC C32636417
Cc1ccc(c(c1)C)S(=O)(=O)Nc2ccc3c(c2)c(cc(n3)N4CC[NH+](CC4)[C@H](C)CC(C)C)C(=O)[O-] C32985220
CCC1=C(C(=Nc2ccccc2N1)N/C=C/3\c4ccccc4C(=O)N(C3=O)c5ccc(cc5)C)C(=O)OCC C13430169
Cc1ccc(cc1)C(=O)CSc2nc3n(n2)[C@H](C(=C(N3)C)C(=O)Nc4ccccc4OC)c5ccccc5 C33085409
CC[C@H](C)Sc1[nH]c(=O)c2c(n1)NC3=C([C@@H]2c4ccc(c(c4)OC)OCc5ccccc5)C(=O)CCC3 C35450015
CC[C@H](C)Sc1[nH]c(=O)c2c(n1)NC3=C([C@@H]2c4ccc(c(c4)OCc5ccccc5)OC)C(=O)CCC3 C35450035
CCCN1C(=C([C@H](NC1=O)c2ccc(cc2)NC(=O)c3ccc(cc3Cl)Cl)C(=O)OCCOC)C C35710192
Cc1ccc(cc1)CN2[C@H]([C@H](OC2=O)c3ccc(cc3)NC(=O)c4ccccc4F)C(=O)NCCC(C)C C36219752
CC(C)(C)CC(C)(C)NC(=O)[C@H](c1cc(ccc1Cl)[N+](=O)[O-])N(C(=O)c2ccc(cc2)O)C(C)(C)C C36586454
CCc1ccc(cc1)O[C@@H](C)C(=O)Oc2ccc3c(c2)OC(=C([C@@H]3c4ccc(c(c4)OC)OCC)C#N)N C38659650
CCOc1ccc(cc1OCC)[C@H]2c3ccc(cc3OC(=C2C#N)N)OC(=O)COc4ccc(c(c4)C)C C38679328
Cc1cc(c(cc1Cl)c2c3c([nH]n2)C(=O)N([C@H]3c4ccc(c(c4)OC)OCCC(C)C)CCOC)O C39914068
CCOc1ccc(cc1OC)[C@@H]2c3c(n[nH]c3C(=O)N2Cc4ccc(cc4)C)c5cc(c(cc5O)C)Cl C39914734
Cc1cc(c(c(c1)O)c2c3c([nH]n2)C(=O)N([C@H]3c4cccc(c4)Cl)CCc5ccc(c(c5)OC)OC)C C38705460
CN1CCc2c(c(c3c(c(sc3n2)C(=O)c4cccc(c4)Cl)N)c5cc(c(cc5OC)OC)OC)C1 C40570135
c1ccc2c(c1)c(c[nH]2)CCNC(=O)[C@@H]3CCCN(C3)c4ccc(cc4F)c5nc(on5)c6cccs6 C40897446
CCOc1ccccc1NC(=O)C2=C(Nc3nc(nn3[C@@H]2c4cccc(c4)Br)SCC)C C41020154
COc1cc(cc(c1O)OC)/C=C\2/C(=O)N(/C(=N\N=C/c3cc(ccc3O)Cl)/S2)Cc4ccco4 C47139128
c1ccc(c(c1)/C=N/NC(=O)CNC(=O)c2cccc(c2)Br)OC(=O)c3ccc(cc3)Cl C48573513
COc1ccccc1/C=C/C(=O)Nc2nc3n(n2)[C@@H](C[C@@H](N3)c4ccc(cc4)Cl)c5ccccc5OC C09344906
COc1ccccc1/C=C/C(=O)Nc2nc3n(n2)[C@@H](C[C@H](N3)c4ccc(cc4)Cl)c5ccccc5OC C09344908
Cc1cccc(c1C)NC(=O)C2=C(Nc3nc(nn3[C@H]2c4cccnc4)SCc5ccccc5Cl)C C01283023
CC1=C([C@H](n2c(nc(n2)SCc3ccccc3F)N1)c4ccc(cc4)N(C)C)C(=O)Nc5ccccc5 C54642077
Cc1ccc(cc1)C(=O)Nc2nnc(s2)CC(=O)N/N=C/c3ccc(o3)c4ccc(cc4Cl)Cl C13801099
CC(C)(C)NC(=O)c1c(c2cccc(c2s1)NC(=O)c3cc(ccc3N4CCOCC4)[N+](=O)[O-])Cl C59294129
Cc1ccc2c(c1)sc(n2)c3ccc(cc3)NC(=S)NC(=O)c4ccc(c(c4)[N+](=O)[O-])N5CCCC5 C59331507
CCOc1cc(ccc1OC(=O)c2ccc(cc2Cl)Cl)/C=N\NC(=O)c3ccc(cc3)NC(=O)C C59500509
Cc1ccc2c(c1)c3c([nH]2)nc(nn3)N/N=C/c4ccc(c(c4)OC)OCc5ccc(cc5)Br C64981640
CCOc1cccc(c1)N2C(=O)/C(=C\c3ccc(cc3)O[C@H](C)C(=O)[O-])/C(=O)NC2=O C09311413
CCCCn1c(=O)c2ccc(cc2nc1SCC(=O)Nc3cc(on3)C)C(=O)[O-] C13044170
C[C@H](C(=O)[O-])Oc1ccc(cc1)C2=C[C@@H](n3c(nnn3)N2)c4ccccc4OCC#N C13077500
CCn1c2ccccc2c3c1nc(nn3)N/N=C/c4ccc(c(c4C(=O)[O-])OC)OC C08926443
Cc1c(cccc1[N+](=O)[O-])NC(=O)CSc2nnc(n2CCC(=O)[O-])c3cccs3 C13192154
C[C@@H](C(=O)Nc1ccccc1[N+](=O)[O-])Sc2nnc(n2CCC(=O)[O-])c3cccs3 C13192758
Cc1c(c(n2c(n1)nc(n2)SCC(=O)Nc3ccc(cc3)N(C)C)C)CC(=O)[O-] C13221656
Cc1c(c(n2c(n1)nc(n2)SCC(=O)N[C@@H](C)c3ccccc3OC)C)CC(=O)[O-] C13222423
Cc1c(cccc1n2cnnn2)NS(=O)(=O)c3cc(ccc3OC)/C=C/C(=O)[O-] C13262166
CC(C)Sc1nnc(s1)Sc2ccc(cc2[N+](=O)[O-])C(=O)NCC(=O)[O-] C13273110
Cc1ccc(cc1C)n2c(nnn2)Sc3ccc(cc3C(=O)[O-])S(=O)(=O)NC C13276241
c1cc(c(cc1Cl)C(F)(F)F)NC(=O)Cn2cc(cc(c2=O)C(=O)[O-])[N+](=O)[O-] C13316552
Cn1c(nnc1SCC(=O)Nc2cccc(c2)C(=O)[O-])[C@@H]3COc4ccccc4O3 C13346403
Cn1c(nnc1SCC(=O)Nc2cccc(c2)C(=O)[O-])[C@H]3COc4ccccc4O3 C13346408
c1ccc(c(c1)NC(=O)CSc2ncc(n2c3ccc(cc3)F)C(=O)[O-])[N+](=O)[O-] C13354103
COc1cc(c(c(c1OC)OC)NC(=O)CSc2ccc(cc2)[N+](=O)[O-])C(=O)[O-] C13444552
COc1cc(c(c(c1OC)OC)NC(=O)CSc2ccccc2[N+](=O)[O-])C(=O)[O-] C13445094
CCOC(=O)C1CCN(CC1)C(=O)[C@H](C)Sc2[nH]c(=O)c(c(n2)C)CCC(=O)[O-] C13448752
c1cc(c(cc1C(=O)[O-])OCC(=O)Nc2cc3c(cc2Cl)OCCCO3)[N+](=O)[O-] C13457540
CCOC(=O)CSC1=C([C@@H](C(=C(N1)[O-])C(=O)OC)c2ccccc2[N+](=O)[O-])C#N C19848401
c1cc(cc(c1)F)[C@@H]2C(=C(C(=O)N2CCOCCO)[O-])C(=O)c3cccc(c3)[N+](=O)[O-] C09463286
c1cc(ccc1[C@@H]2C(=C(C(=O)N2CCOCCO)[O-])C(=O)c3ccc(cc3)[N+](=O)[O-])F C09437137
CCOCC(=O)Nc1cc(nn1c2nc3c(cnn3c4ccc(cc4C)C)c(n2)[O-])C C21011084
CCOC(=O)CNC(=O)CCc1c(nc2nc(nn2c1[O-])c3ccc(cc3)Cl)C C22250011
Cc1c(cccc1[N+](=O)[O-])C(=O)N(C)CCCNC(=O)c2nc3ccccc3c(n2)[O-] C22471309
Cc1cc(c(c(n1)N/N=C/c2cc(cc(c2[O-])Br)[N+](=O)[O-])C#N)COC C27519359
Cn1ccnc1[C@H](c2ccccc2OC)NC(=O)Cn3c(=O)c4ccccc4c(n3)[O-] C32842374
CCOC(=O)c1c2c(sc1NC(=O)COC(=O)c3ccc(nn3)[O-])C[C@H](CC2)C C32936166
Cc1ccc(c(c1)O[C@@H]2[C@@H]([C@@H]([C@@H]3[C@@H](O2)COC(O3)(C)C)OCC(=O)[O-])NC(=O)C)C C35057476
Cc1ccc(c(c1)O[C@@H]2[C@H]([C@@H]([C@@H]3[C@@H](O2)COC(O3)(C)C)OCC(=O)[O-])NC(=O)C)C C35057482
c1cc(cc(c1)[N+](=O)[O-])[C@H]2C(=C(C(=O)N2CCOCCO)[O-])C(=O)c3ccc(cc3)F C35062449
c1cc(cc(c1)[N+](=O)[O-])c2c(cn[nH]2)/C=C\3/C(=O)N(C(=S)S3)CCCC(=O)[O-] C35516381
COc1ccc(cc1CNc2nc3nc(cc(n3n2)[O-])CC(=O)OC)Br C35562366
CCOC(=O)c1c(c(sc1NC(=O)Cn2c(=O)c3ccccc3c(n2)C(=O)[O-])C)C C03396230
CC(C)c1cc(=O)n(cn1)CC(=O)Nc2ccc(cc2)S(=O)(=O)[N-]c3nccs3 C36703852
Cc1cccc(c1)Nc2nnc(s2)SCC3=NC(=O)C4=C([C@H](OC4=N3)C)C(=O)[O-] C39691473
C[C@@H]1CN(C[C@@H](O1)C)C[C@@H](C)C(=O)N/N=C(\C)/c2ccc(c(c2)OC)OCC(=O)[O-] C13264510
Cc1cc(ccc1OC)C(=O)C2=C(C(=O)N([C@@H]2c3ccccc3[N+](=O)[O-])CCCO)[O-] C40048721
Cc1ccc(cc1)C(=O)C2=C(C(=O)N([C@H]2c3ccc(cc3)[N+](=O)[O-])CCOCCO)[O-] C40076241
CC(C)Oc1ccc(cc1)C(=O)C2=C(C(=O)N([C@@H]2c3cccc(c3)[N+](=O)[O-])CCO)[O-] C40079219
c1c(cnc(c1Cl)Nc2c(c(ncn2)N3CCC(CC3)C(=O)[O-])[N+](=O)[O-])C(F)(F)F C40661582
Cc1c(c2c(=O)[nH]c(nc2o1)CSc3nnc(n3C)Cc4cccs4)C(=O)[O-] C13440452
C=CCn1c(nnc1SCc2[nH]c(=O)c3ccc(cc3n2)C(=O)[O-])c4ccncc4 C13346042
CCOC(=O)/C(=C\Nc1ccccc1[N-]S(=O)(=O)c2ccccc2[N+](=O)[O-])/C#N C16095742
CCOc1ccc(cc1)N2C(=O)/C(=C/c3ccc(c(c3)OC)OCCO)/C(=NC2=O)[O-] C59861183
Cc1c2c(n(n1)c3ccc(nn3)[O-])NC(=O)C[C@@H]2c4cccc(c4OCC(C)C)OC C31817943
Cc1c2c(n(n1)c3ccc(nn3)[O-])NC(=O)C[C@H]2c4ccc(c(c4)OC)OCC(C)C C31818667
C[C@@H]1c2ccc(c(c2OC(=O)[C@@H]1CC(=O)Nc3nc(cs3)CC(=O)[O-])OC)OC C39979170
CCc1nc2nc(cc(n2n1)[O-])CSc3nnc(s3)NC(=O)c4cccs4 C15785778
CCOC(=O)[C@@H]1[C@@H](SC2=C1CC[C@@H](C2)C)NC(=O)COC(=O)c3ccc(nn3)[O-] C64364193
COc1ccc(cc1OC)[C@@H]2c3c(c4ccccc4oc3=O)OC(=C2[N+](=O)[O-])N C00716307
c1ccc2c(c1)OC[C@H](O2)C(=O)NNC(=O)c3cc4cc(ccc4s3)[N+](=O)[O-] C04088521
c1cc(ccc1NC(=O)c2c[nH]c(=O)n(c2=O)c3ccc(c(c3)Cl)F)[N+](=O)[O-] C04225800
Cc1cccc(c1NC(=O)COC(=O)c2ccc3c(c2)NC(=O)CS3)[N+](=O)[O-] C04462615
c1ccc2c(c1)CC[C@]23C(=O)N(C(=O)N3)CC(=O)Nc4cc(ccc4F)[N+](=O)[O-] C03594987
Cc1cc2c(c(=O)n1Cc3ccco3)[C@@H](C(=C(O2)N)C#N)c4ccc(cc4)[N+](=O)[O-] C02360871
CCc1ccc(cc1)N2C[C@H](Cn3c2nc4c3c(=O)n(c(=O)n4C)CC(=O)N)C C08654148
CCc1ccc(cc1)N2C[C@@H](Cn3c2nc4c3c(=O)n(c(=O)n4C)CC(=O)N)C C08654150
c1ccc2c(c1)CC[C@@]23C(=O)N(C(=O)N3)CC(=O)Nc4cc(ccc4F)[N+](=O)[O-] C03594989
Cc1cc(ccc1NC(=O)COC(=O)c2ccc3c(c2)NC(=O)CS3)[N+](=O)[O-] C09074234
Cc1c(cccc1[N+](=O)[O-])NC(=O)COC(=O)c2ccc3c(c2)NC(=O)CS3 C09074375
Cc1ccc(cc1[N+](=O)[O-])NC(=O)COC(=O)c2ccc3c(c2)NC(=O)CS3 C09448588
CC(=O)Nc1ccc(cc1)[C@H]2C3=C(C[C@H](CC3=O)c4ccc(cc4)OC)Nc5n2nnn5 C09660470
c1cc(oc1)[C@@H]2CC(=NN2C(=O)COC(=O)c3c(nccn3)N)c4cccs4 C10139183
Cc1cc(cc(c1C)S(=O)(=O)N2c3ccc(cc3C[C@@H]2C)S(=O)(=O)N)[N+](=O)[O-] C10519084
Cn1c2c(c(=O)[nH]c1=O)n(c3n2c(nn3)c4ccc(cc4)O)CCc5ccccc5 C10967259
Cc1cccn2c1nc(c(c2=O)NC(=O)Nc3cc(c(c(c3)OC)OC)OC)C C13707424
c1cc2c(cc1[C@@H]3CCCN3c4ccc(cc4S(=O)(=O)N)[N+](=O)[O-])OCCO2 C15130163
c1cc(oc1)[C@H]2CC(=O)NC(=C2C#N)SCC(=O)Nc3ccc(cc3)[N+](=O)[O-] C09012712
CC1=NC2=NC(=[NH+][C@H](N2C(=C1)[O-])c3cc(c(c(c3)OC)O)OC)N4CCCCC4 C20555992
Cc1ccc(cc1S(=O)(=O)N2c3ccc(cc3C[C@H]2C)S(=O)(=O)N)[N+](=O)[O-] C22023439
Cc1ccc(cc1[N+](=O)[O-])S(=O)(=O)N2c3ccc(cc3C[C@H]2C)S(=O)(=O)N C22023509
C[C@H]1CC(=O)Nc2ccccc2N1C(=O)COC(=O)C[C@H]3C(=O)Nc4ccccc4O3 C24091845
c1ccc(cc1)c2nnnn2[C@H]3CO[C@H]4[C@@H]3OC[C@@H]4NC(=O)NC5CCCCC5 C06137765
c1ccc(c(c1)C(=O)N2CCc3c(c(n[nH]3)C(=O)NC4CCCCC4)C2)[N+](=O)[O-] C34797075
Cc1c(c(no1)c2ccccc2Cl)C(=O)Nc3c4c(n(n3)C)NC(=O)C[C@H]4c5ccco5 C38519855
Cn1c2c(c(n1)NC(=O)c3ccccc3[N+](=O)[O-])[C@H](CC(=O)N2)c4cccs4 C38520182
CC1=C2[C@H](CC(=N[C@@H]2N(N1)C3=NC=NC4=NC=N[C@@H]43)O)c5cccc(c5)OC(C)C C38581667
CC1=C2[C@@H](CC(=N[C@@H]2N(N1)C3=NC=NC4=NC=N[C@@H]43)O)c5ccc(cc5)OC(C)C C38585762
CC1=C2[C@H](CC(=N[C@@H]2N(N1)C3=NC=NC4=NC=N[C@@H]43)O)c5ccc(cc5)OC(C)C C38585764
CC(C)C1=C[C@H](N=N1)[C@@H]2NN[C@@H]3N2N=C(S3)c4cc(c(c(c4)OC)OC)OC C38742457
COc1cccc(c1OC)[C@H]2C3=C(C[C@@H](CC3=O)c4ccco4)Nc5c(non5)N2 C40287156
c1cc(cnc1)C(=O)NNc2c(c(ncn2)Sc3ccc(cc3)Cl)[N+](=O)[O-] C40607742
CN(C)C(=O)NC(=O)c1c2c(sc1NC(=O)c3ccc(cc3)[N+](=O)[O-])CCC2 C44452692
c1cc(ccc1/C=C\2/C(=O)OC(=N2)c3ccc(c(c3)[N+](=O)[O-])Cl)OCC(=O)N C13924247
Cc1c(c(=O)[nH]c2c1ccc(c2)NC(=O)c3cc(c(cc3[N+](=O)[O-])OC)OC)C C49472389
CCCNC(=O)[C@@H]1CCCN(C1)C(=O)C(=O)Nc2ccc(cc2Cl)[N+](=O)[O-] C51836419
C/C(=C/1\C(=O)NC(=S)N(C1=O)CCOC)/Nc2cc(ccc2[N+](=O)[O-])Cl C09866216
CCOc1ccc(cc1[N+](=O)[O-])c2c(n3cc(ccc3n2)N)CN4CCOCC4 C36278099
c1ccc2c(c1)c([nH]n2)C(=O)OCC(=O)Nc3cc(ccc3n4cncn4)Cl C06370713
Cc1ccc(cc1)C2=NN=C3[C@@H]2[C@]4(c5ccccc5N(C4=O)CC(=O)OC)C(=C(O3)N)C#N C00718474
CC1=C2[C@@H](CC(=O)N[C@H]2N(N1)C3=NC=NC4=NC=N[C@@H]43)c5ccc(cc5)OC(C)C C38585767
CC1=C2[C@H](CC(=O)N[C@H]2N(N1)C3=NC=NC4=NC=N[C@@H]43)c5ccc(cc5)OC(C)C C38585768
CC1=C2[C@H](CC(=O)N[C@@H]2N(N1)C3=NC=NC4=NC=N[C@@H]43)c5cccc(c5)OC(C)C C38581667
CC1=C2[C@H](CC(=O)N[C@H]2N(N1)C3=NC=NC4=NC=N[C@@H]43)c5cccc(c5)OC(C)C C38581669
Cc1nc(cn1CCC(=O)Nc2nc(cs2)c3c[nH]c4c3cccc4)[N+](=O)[O-] C65736926
Cc1nnnn1c2ccc(c(c2)NCC(=O)NC[C@H]3COc4ccccc4O3)F C66470113
Cc1ccc(cc1C(=O)NC(C)C)NCCn2cnc3c2c(=O)n(c(=O)n3C)C C66471996
c1cc(cc(c1)[N+](=O)[O-])n2cc(nn2)C(=O)NC3[C@@H]4CCC[C@H]3C[NH+](C4)C5CC5 C67145861
Cc1c2c(n(n1)c3c4c([nH]cn4)ncn3)N=C(C[C@@H]2c5ccc(cc5)OC(C)C)O C20719921
Cc1ccc(cc1)N2C[C@@H](CC2=O)CC(=O)Nc3cc(nn3c4[nH]c(=O)c5c(n4)CCCC5)C C09018181
Cc1c(cnc(c1Cl)NC(=O)COC(=O)Cn2c(=O)c3ccccc3c(=O)[nH]2)Cl C09032450
C[C@H]1CCc2c(sc3c2c(=O)n(nn3)CC(=O)N/N=C/c4ccc(c(c4)OC)O)C1 C09041968
CNC(=O)NC(=O)[C@H](c1ccccc1)OC(=O)c2ccc3c(c2)nc4n(c3=O)CCCCC4 C03558316
CCn1c(nnc1SCC(=O)NN2C(=O)C3(CCCCC3)NC2=O)c4ccccc4 C09485062
CC1CCC2(CC1)C(=O)N(C(=O)N2)NC(=O)CSc3nnc(n3C4CC4)c5cccs5 C09817556
c1cc(oc1)/C=C/2\CCC[C@H]3C2=NN([C@@H]3c4ccco4)C(=O)CSc5nnc(n5N)C6CC6 C10213158
Cc1ccccc1n2c(nnc2SCC(=O)NN3C(=O)[C@@](NC3=O)(C)c4ccccc4)C C10246418
Cc1c2c(cc(nc2on1)c3cccs3)C(=O)NCCCN4C(=O)C5(CCCC5)NC4=O C11065365
c1ccc(cc1)c2cc(=O)[nH]c(n2)n3c(cc(n3)C4CC4)NC(=O)c5cc(on5)C6CC6 C12129136
COc1ccc(nn1)c2ccc3c(c2)C[C@@H](O3)CNC(=O)c4c5ccccc5[nH]c(=O)n4 C12455386
c1ccc2c(c1)c3c([nH]2)[C@@H](N4[C@@H](C3)C(=O)N(CC4=O)CCCCCO)c5cccc(c5)[N+](=O)[O-] C02095914
COc1ccccc1NC(=O)N(Cc2ccco2)Cc3cc4cc5c(cc4[nH]c3=O)OCCO5 C01335882
CCOC(=O)c1c(c2c(nc(nc2s1)CSc3nnc4n3c(cc(n4)C)C)N)C C12533939
CNc1ccc(cc1C(=O)NCCN2C(=O)/C(=C/c3ccc(cc3)Cl)/SC2=O)[N+](=O)[O-] C12607543
Cc1cc(no1)N2[C@@H](/C(=C(/c3c(c(c([nH]3)C)C(=O)OC)C)\O)/C(=O)C2=O)c4cccs4 C13569611
Cc1cccc(c1C)NC(=O)NC(=O)CSc2nnc(n2C)[C@@H]3COc4ccccc4O3 C16622744
CCCN(CC(=O)Nc1ccccc1C)C(=O)CN2C(=O)[C@]3(CCOc4c3cccc4)NC2=O C16632252
CCNC(=O)NC(=O)[C@@H](C)Sc1nnc(n1c2ccccc2)[C@H]3COc4ccccc4O3 C11348783
Cc1ccc(cc1NC(=O)C(=O)NC[C@H](c2cccn2C)N3CCc4ccccc4C3)[N+](=O)[O-] C21155963
Cc1ccccc1c2nnc(n2C)SCC(=O)NC(=O)Nc3ccc4c(c3)OCCO4 C21753436
Cc1c(cccc1[N+](=O)[O-])NC(=O)COC(=O)C23C[C@H]4C[C@@H](C2)CC(C4)(C3)NC(=O)C C13109747
Cc1ccc(c(c1)S(=O)(=O)Nc2ccc(cc2)C(=O)OCC(=O)N3CCNC3=O)C C21902579
C[C@H](c1ccc2c(c1)OCCO2)NC(=O)CSc3[nH]c(=O)c4cnn(c4n3)c5ccccc5 C23262586
C[C@H]1CCC[C@@H]([C@@H]1C)NC(=O)NC(=O)CSc2nnc(n2C)[C@@H]3COc4ccccc4O3 C23587926
C[C@@]1(C(=O)N(C(=O)N1)CC(=O)Nc2cc(c(c(c2)OC)OC)OC)c3ccc4c(c3)CCC4 C24899048
Cc1ccc(c(c1)C)n2cnnc2SCC(=O)NN3C(=O)C4(CCCCC4)NC3=O C24971873
CN(C)c1nc(nc(n1)N)COC(=O)[C@H]2CCCN2C(=O)C34CC5CC(C3)CC(C5)C4 C25029531
CCn1c(cnc1S[C@H](C)c2nc(nc(n2)N(C)C)N)c3ccc4c(c3)OCCO4 C25041284
Cc1cc(ccc1NC(=O)C)NC(=O)c2cnn(c2C(F)(F)F)c3ccc(nn3)OC C25975330
Cc1c(nn(c(=O)c1C#N)CC(=O)Nc2ccc(cc2C(F)(F)F)NC(=O)c3ccco3)C C26873941
CCOC(=O)C1=C(NC(=O)N[C@@H]1c2ccccc2)CSc3nnc4n3c(nc(c4)C)C C33031384
C[C@H](C(=O)NC(=O)NC12CC3CC(C1)CC(C3)C2)Sc4nnc(n4C)N5CCOCC5 C33142382
Cc1c(c(on1)/C=C/c2ccc(s2)S(=O)(=O)Nc3ccc4c(c3)OCCO4)NC(=O)C C33306452
CCOC(=O)C1=c2n(c(=O)/c(=C/C(=O)OC)/s2)C(=C([C@@H]1c3cccc(c3)OC)C#N)N C33431922
CC[C@@H](C)[C@@]1([C@@H]2[C@@H]([C@@H]([NH2+]1)c3cc(ccc3C)C)C(=O)N(C2=O)c4cccc(c4)[N+](=O)[O-])C(=O)[O-] C33534843
CC[C@@H](C)[C@]1([C@@H]2[C@@H]([C@@H]([NH2+]1)c3cc(ccc3C)C)C(=O)N(C2=O)c4cccc(c4)[N+](=O)[O-])C(=O)[O-] C33534845
C[C@@H]1CCC[C@H]([C@@H]1C)NC(=O)NC(=O)COC(=O)C2=NN(C(=O)CC2)c3ccccc3 C09125258
Cc1ccc(cc1)n2c(c(nn2)C(=O)N3CCC(CC3)C(=O)N)CSc4nc(cc(n4)C)C C38491262
c1ccc(c(c1)c2c3c([nH]n2)C(=O)N([C@H]3c4ccc(cc4)[N+](=O)[O-])Cc5ccncc5)O C38609974
CCn1c(=O)c2ccccc2nc1SCc3nc(c4c(c(oc4n3)C)C(=O)OCC)N C45336006
Cc1cc(cc(c1C)S(=O)(=O)N(C)[C@@H](C)c2ccc(cc2)S(=O)(=O)N)[N+](=O)[O-] C45521222
Cc1cc(c(o1)C)c2cc(c3cnn(c3n2)C(C)C)C(=O)Nc4ccc(cc4)N5CCNC5=O C45755286
CCOc1ccc(cc1OC)[C@@H]2C(=C(Nc3n2ncn3)C)C(=O)Nc4ccccc4OC C00791370
COC(=O)c1ccccc1NC(=O)CSc2nc3c(cn[nH]3)c(=O)n2c4ccccc4 C51316697
CCC[C@@]1(C(=O)N(C(=O)N1)Cc2ccco2)C3CCN(CC3)C(=O)c4ccc5c(c4)nc([nH]5)C C19745100
COc1cc(cc(c1)OC)NC(=O)[C@@H]2CC(=O)Nc3n2nc(n3)c4ccc(cc4)Cl C10153438
C[C@@H]1CN(C[C@H](O1)C)c2ccc(cc2)NC(=O)CN3C(=O)[C@@](NC3=O)(C)c4cccc(c4)C#N C60350180
CCOC(=O)Cc1csc(n1)NC(=O)c2cc(ccc2N3CNN=N3)Br C39977030
CCCc1nnc(s1)NC(=O)CSc2nc(nc3n2[nH]c(=O)c3)c4ccccc4 C21537160
Cc1ccc(cc1C)NC(=O)c2ccc(=O)n(n2)CC(=O)NCc3ccco3 C09854981
Cc1cc(c(cc1CNC(=O)Cc2c([nH]c3nc(nn3c2=O)C)C)C(C)C)OC C12193902
CNC(=O)Cc1nc2ccccc2n1CC(=O)Nc3cccc(c3)C(=O)OC C00903298
CCOC(=O)c1c(c([nH]c1C)C(=O)N(C)Cc2[nH]c(=O)c3ccccc3n2)C C14932894
COc1ccc(cc1OC)/C=C/C(=O)NNC(=O)[C@H]2COc3ccccc3O2 C15795312
C[C@@H]1C(=O)N(c2cc(ccc2O1)NC(=O)COC)CC(=O)Nc3ccccc3 C16676726
CCNC(=O)NC(=O)[C@H](C)OC(=O)c1ccc(c(c1)N2CCCC2=O)Cl C19386985
COc1cc(cc(c1OC)OC)NCc2cc3cc4c(cc3[nH]c2=O)OCO4 C19549932
Cn1c2c(cn1)c(nc(n2)N3CCN(CC3)CCO)NCc4ccc(cc4)F C21929992
Cc1c(c(=O)n(n1C)c2ccccc2)NC(=S)Nc3ccc(cc3)[N+](=O)[O-] C05930299
C[C@H](C(=O)Nc1ccccc1C#N)OC(=O)C[C@@H]2C(=O)Nc3ccccc3O2 C24091422
CC(C)(C)OC(=O)NC1(CCCCCC1)CNC(=O)Cn2cccnc2=O C25311824
CCc1ccc(cc1)NC(=O)C(=O)NCCn2c(=O)ccc(n2)c3ccco3 C38717509
C[C@@H]1c2ccc(cc2OC(=O)[C@@H]1CC(=O)Nc3nc(cs3)CC(=O)OC)O C39272161
Cc1ccccc1c2nnc(o2)CCNS(=O)(=O)c3ccc4c(c3)CC(=O)N4 C41147782
C[C@H]1CCc2c(cc(s2)C(=O)NNC(=O)CSc3nnnn3C4CC4)C1 C42032636
Cc1nnnn1c2cccc(c2)NC(=O)C(=O)N[C@@H](c3cccs3)C(C)C C49299524
CCN(CC(=O)NNC(=O)c1c2ccccc2c(=O)n(n1)C)c3ccccc3 C53756449
CN(C)C(=O)c1ccc(c(c1)NC(=O)NCCc2cn3ccccc3n2)OC C56644005
CC[C@]1(C(=O)N(C(=O)N1)NC(=O)CSc2nccn2c3cccc(c3)F)C C27786590
C[C@H](C(=O)Nc1ccc(cc1C(=O)NC)Cl)Sc2nnnn2C3CC3 C58228778
C/C(=C(/C#N)\C(=O)COC(=O)c1c2ccccc2c(=O)n(n1)c3ccccc3)/N C06312141
c1ccc(cc1)C(=O)Nc2nnc(s2)SCC(=O)Nc3nncs3 C59042031
Cc1cc(nc(n1)/N=C(\NC(=S)NC[C@H]2CCCO2)/N3CCOCC3)C C14160653
c1cc2c(cc1[N+](=O)[O-])N(CC2)C(=O)CCCC[C@H]3[C@@H]4[C@H](CS3)NC(=O)N4 C59875983
C[C@@H](C(=O)NC1(CCCCC1)C#N)Sc2n[nH]c(=O)n2C[C@@H]3CCCO3 C60384937
C[C@@H](C(=O)NC1(CCCCC1)C#N)Sc2n[nH]c(=O)n2C[C@H]3CCCO3 C60384939
CCNc1ccc(cc1[N+](=O)[O-])C(=O)Nc2cc(ccc2F)S(=O)(=O)C C24593090
c1ccc(c(c1)NC(=O)NC[C@H]([C@H]2CCOC2)N3CCOCC3)n4cccn4 C61450639
CCCCn1c2c(c(=O)n(c1=O)C)[C@H](C(=O)N2)CC(=O)Nc3ccc(cc3C)C C24974497
c1cc2=[NH+]CC(=c2cc1Cl)CCNC(=O)CC[N-]C3=NC=N[C@@H]4C3=NC=N4 C63270839
CC1=NC(=NC(=O)[C@@H]1CCC(=O)Nc2ccc(cc2)NC(=O)[C@@H]3CCCO3)C C64073392
c1cc(c(cc1[N+](=O)[O-])NC(=O)C(=O)N[C@H]2CCN(C2)CC(F)(F)F)F C64295368
Cc1c(nn(c(=O)c1c2nc(c(s2)C(=O)NCC(=O)NCC(C)C)C)C)C C64499219
c1cnn(c1)c2cc(ncn2)NCCNS(=O)(=O)c3ccc(cc3F)F C65363443
Cc1cc(ccc1n2cnnn2)NC(=O)C(=O)NCCc3ccccc3Cl C65618073
CC(C)n1cc(cn1)NC(=O)c2cc(sc2)C(=O)Nc3cnn(c3)C(C)C C66386804
CCn1c(c(c(n1)C)CNC(=O)CN2C(=O)[C@](NC2=O)(C)c3ccccc3)C C66479003
Cc1nccn1Cc2ccc(cc2)NC(=O)Cc3csc(n3)c4nc[nH]n4 C66624376
CC(=O)NCc1ccc(o1)C(=O)Nc2ccnn2Cc3ccc(cc3)N(C)C C66661940
c1cc(c(nc1)n2cncn2)NC(=O)NCCCc3nc4c(s3)CCCC4 C66671328
c1cc2c(cc1[N+](=O)[O-])N(CC2)C(=O)CCCC[C@@H]3[C@@H]4[C@@H](CS3)NC(=O)N4 C67144780
Cc1c(c(on1)C)CCC(=O)Nc2ccc3c(c2)nc([nH]3)CN4CCOCC4 C67283685
CCNC(=O)Cn1ccc(n1)NC(=O)c2cc3c(s2)nc(s3)N(C)C C67345712
C[C@@H]1CN(C[C@H](O1)C)CCNC(=O)NCCCc2nnc3n2CCCCC3 C67388311
CCc1ncc(s1)CN(C)CC(=O)NN2C(=O)C3(CCCCC3)NC2=O C67403108
CCn1c(c(c(n1)C)CNC(=O)NCc2ccccc2Oc3cnccn3)C C67417765
C[C@H](COc1ccccc1F)NC(=O)C(=O)Nc2cccnc2n3cccn3 C67424784
Cc1ccccc1OC[C@H](C)NC(=O)C(=O)Nc2cccnc2n3cccn3 C67425528
Cc1nc(on1)CCCNC(=O)Nc2cc(ccc2Cl)N3CCCC3=O C67464767
Cc1cc(n[nH]1)NC(=O)CSc2nc3ccccc3c(=O)n2Cc4ccco4 C04599091
COc1ccc(c(c1OC)OC)[C@H]2CC(=O)Nc3c2c(=O)[nH]c(n3)SCC#C C04944361
c1ccc(c(c1)C(=O)N2CCCC[C@H]2CCO)NC(=O)c3cccc(c3)[N+](=O)[O-] C01141244
Cc1ccc(cc1)n2c(nnn2)S[C@@H](C)C(=O)Nc3ccc(cc3)NC(=O)C C05033732
C[C@@H](C(=O)NC(=O)NC)Sc1nnc(n1C[C@H]2CCCO2)c3ccc(cc3)F C05630488
CCNC(=O)NC(=O)[C@@H](c1ccccc1)Sc2nnc(n2C)c3ccoc3C C07236703
c1c(cc(c2c1OCCO2)Cl)C(=O)OCC(=O)NC(=O)NCC(F)(F)F C07874735
CCOC(=O)c1c(c([nH]c1C)C(=O)Nc2c(n(n(c2=O)c3ccccc3)C)C)C C07986508
Cc1c(cco1)c2nnc(n2C)SCC(=O)NNC(=O)c3ccc(cc3)Cl C08490651
COc1ccc(cc1OC)CS(=O)(=O)Nc2ccc3c(c2)C(=O)NCCO3 C08961857
c1ccc(c(c1)C(=O)NC2CCCC2)NC(=O)CSc3nc4ncccn4n3 C10074349
C[C@@H](C(=O)NC(=O)NC(C)(C)C)Sc1nnc(n1C2CC2)N3CCCCC3 C11380799
C[C@@]1(C(=O)N(C(=O)N1)CC(=O)Nc2ccccc2F)c3ccc(c(c3)OC)OC C11590906
CC(=O)NCc1ccc(o1)c2csc(n2)NC(=O)Cc3c4ccccc4on3 C12053409
CCNC(=O)NC(=O)[C@@H](C)OC(=O)c1ccc(cc1)n2c(c(c(n2)C)Cl)C C09248727
c1ccc2c(c1)c(nn(c2=O)CC(=O)NC[C@H](c3ccco3)[NH+]4CCCCC4)[O-] C14201884
CCOc1cc2c(cc1CNC(=O)CN3C(=O)C4(CCCC4)NC3=O)O[C@@H](C2)C C23673737
CC(=N/N=C/1\NC(=O)[C@@H](S1)CC(=O)Nc2ccc(c(c2OC)Cl)OC)C C28049393
CC(C)[C@H](C(=O)N1CCC[C@H](C1)C(=O)N)Sc2nnnn2C3CCCCC3 C30734414
CC(C)[C@H](C(=O)N1CCC[C@@H](C1)C(=O)N)Sc2nnnn2C3CCCCC3 C30734423
CCOC(=O)c1c(c2c(=O)n(c(=O)n(c2s1)CC(=O)N)C3CCCCC3)C C27531554
COCCn1c2c(=O)[nH]c(=O)n(c2nc1c3ccc(cc3)O)Cc4ccccc4 C32834130
CC(C)CC(=O)Nc1ccc2c(c1)nc(n2C)c3c(c(cn3C)C(=O)NC)OC C36369861
c1ccc(c(c1)Cn2cc(cn2)NC(=O)CNC(=O)c3cc4ccccn4n3)F C40767591
c1ccc(c(c1)C#N)OCC(=O)NNC(=O)c2cnn(c2)c3ccc(cc3)Cl C44949489
c1cc(ccc1CNC(=O)COc2ccc3ccc(=O)oc3c2)N4CCNC(=O)C4 C46769997
c1ccc(c(c1)CNC(=O)Nc2nnc(s2)c3ccsc3)Cn4cncn4 C52496026
Cc1cc(n(n1)c2nnc(n2N)SCC(=O)N(C)[C@H](C)c3cccs3)C C53617922
Cc1ccc(c(c1)OCC(=O)NNC(=O)c2c(nc(s2)c3ncccn3)C)C C56087612
CC(=O)Nc1ccc(c(c1)NC(=O)/C=C/c2cc3c(c(c2)OC)OCCO3)OC C21896140
Cc1c(c(=O)n2c([nH]1)ncn2)CC(=O)N[C@@H](c3ccccc3)c4ccccc4OC C19577155
c1cc(sc1)C(=O)NNC(=O)CSc2nnnn2c3ccc(cc3)Cl C15405298
CCOC(=O)c1c(c([nH]c1C)/C=C(\C#N)/C(=O)Nc2ccc3c(c2)OCCO3)C C17475965
Cc1ccc(cc1)n2c3c(cn2)c(=O)[nH]c(n3)SCC(=O)NC[C@@H]4CCCO4 C08013386
Cc1cc(nc(n1)C(C)C)NC(=O)Cc2csc(n2)NC(=O)c3ccoc3C C63439950
CCOc1ccc(cc1OCC)[C@@H]2[C@@H]3C(=NN=C3OC(=C2C#N)N)c4ccncc4 C00718581
CCCn1c2ccc(cc2[nH]c(=O)c1=O)C3=NO[C@H](N3)[C@H](C)Oc4ccccc4 C64438891
Cc1c(c([nH]n1)C(=O)Nc2cc(c(cc2C(=O)OC)OC)OC)Br C64850590
CCn1c(c(c(n1)C)NC(=O)CNC2CCN(CC2)c3ccc(nn3)Cl)C C65383192
c1cc(c(nc1)n2cncn2)CNC(=O)NC[C@@H]3CCN(C3)c4ccc(cc4)F C66345554
CCn1c(c(c(n1)C)CNC(=O)CN2C(=O)[C@@](NC2=O)(C)c3ccc(cc3)C)C C66479000
CCn1c(c(c(n1)C)CNC(=O)CN2C(=O)[C@](NC2=O)(C)c3ccc(cc3)C)C C66479001
CCNC(=O)NC1CCC(CC1)OC(=O)c2c(=O)cc(n(n2)c3ccccc3)C C66537709
C[C@H]1CCC[C@H](C1)NC(=O)CN2CCN(CC2)C(=O)NCCN3CCOCC3 C66596063
CCS(=O)(=O)N(C)C1CC[NH+](CC1)CN2[N-]NC(=N2)c3ccc(c(c3)C)F C66859110
c1ccn(c(=O)c1)CCCNC(=O)Nc2ccc(cc2)c3nnc4n3CCCC4 C66956866
c1ccc(c(c1)NCCNC(=O)[C@@]23CCC(=O)N2c4ccccc4S3)[N+](=O)[O-] C67509524
c1ccc(c(c1)NCCNC(=O)[C@]23CCC(=O)N2c4ccccc4S3)[N+](=O)[O-] C67509525
Cn1ccnc1[C@H](c2ccc(cc2)OC)NC(=O)Nc3nnc(s3)C(F)F C67586307
CN1c2cc(ccc2OC[C@@H]1CC(=O)NCc3cc([nH]n3)C4CC4)C(=O)N(C)C C67654810
c1ccc2c(c1)nc(c([n+]2[O-])N)C(=[NH2+])N/N=C/C(Cl)(Cl)Cl C05605041
c1ccc(cc1)N2C(=O)/C(=C/NC(=S)NC3CCCCC3)/C(=[NH2+])N2 C08665242
COc1ccc(cc1OC)[C@@H]2NC(=NC(=[NH+]2)N)Nc3ccccc3 C19798670
c1ccc(cc1)[C@H](C(=O)N)[NH+]2CCN(CC2)[C@@H](c3ccccc3)C(=O)N C23249138
c1cc(sc1CN2CC[NH+](CC2)Cc3nc(nc(n3)N)N)Cl C23478531
Cc1c(c(nc(n1)NC(=O)C)SC(=[NH2+])N)CCC2OCCO2 C04896233
c1c(csc1C[NH2+]CCNC(=O)c2c(non2)N)Br C32617194
c\1cc-2c(cc(oc2c/c1=[NH+]\C(=O)[C@H](CC(=O)[O-])[NH3+])O)C(F)(F)F C35051095
CC[NH+](CC)CCNS(=O)(=O)c1c(nc2n1ccs2)NN C37556090
c1c2c(cc(c1NC(=O)C[NH2+]CC3CC3)Br)[nH]c(=O)[nH]2 C37613284
c1cc(c(c(c1)Cl)Cl)C[NH2+]CCNC(=O)c2c(non2)N C04998068
Cc1ccc(cc1)S(=O)(=O)/N=c/2\[nH]c(cc(n2)NCC[NH3+])C C36003725
COc1cc(cc(c1O)Br)[C@@H](C(=O)N)[NH2+]C[C@@H]2CCCO2 C37943042
CCC[NH+]1CCCC[C@H]1C(=O)Nc2nc(cs2)c3cc([nH]c3)C(=O)N C40158609
c1cc(c(nc1)Cl)Nc2c(c(nc[nH+]2)N3CCN(CC3)CCO)N C40734658
CCOc1ccc(cc1Cl)C[NH2+]CCNC(=O)c2c(non2)N C40744401
CC(C)Oc1ccc(cc1)C[NH2+]CCNC(=O)c2c(non2)N C40744475
CCOC(=O)C1CCN(CC1)c2c(c([nH+]cn2)NNC(C)(C)C)N C40752655
C[C@@H](c1ccccc1)Nc2c(c(ncn2)NN3CC[NH+](CC3)C)N C40756847
C[C@@H]1CCCC[NH+]1CCNC(=O)C(=O)Nc2ccc(c(c2)Cl)C(=O)N C41665031
CCOC(=O)c1c(c(c(s1)N)C#N)C[NH+]2CCC(CC2)C(=O)N C45311243
C[NH+](C)[C@@H](CNC(=O)C(=O)Nc1c(ccs1)C(=O)N)C2CCCCC2 C47998889
CC/C(=C\1/C(=O)NC(=O)N(C1=O)C2CCCCC2)/N[C@@H]3CCCC[C@H]3[NH3+] C20267179
C[C@H](CNC(=O)c1cc(c(c(c1)Cl)NN)[N+](=O)[O-])[NH+](C)C C51116741
CCS(=O)(=O)NCCCNC(=O)NC1CC([NH2+]C(C1)(C)C)(C)C C51675357
CC[NH2+][C@H](C)c1cc(ccc1O[C@@H](C)C(=O)NC(=O)N)Br C52067365
c1cc(ccc1c2cn3c([nH+]2)CCCC3)NC(=O)CCCCNC(=O)N C54136392
C[C@@H]1C[C@@H](C[NH+](C1)C(C)(C)CNC(=O)NNC(=O)C(=O)NC2CC2)C C54726353
C[NH+](C)[C@H](CNC(=O)Nc1ccccc1CC(=O)N)c2ccco2 C45725471
c1ccc(c(c1)NCC(=O)NC(=O)NC2CC2)[NH+]3CCC(CC3)O C55888092
C[NH+](CC(=O)Nc1c(c2c(s1)CCCC2)C(=O)N)CC(=O)NC3CC3 C61002019
C[C@@H](CNC(=O)c1cc(cnc1NN)Br)C[NH+]2CCCC2 C62070907
c1c(cnc(c1C(=O)NCCC[NH+]2CCCC2)NN)Br C62071033
c1ccc2=[NH+]CC(=c2c1)CCNC(=S)Nc3ccc(cc3)S(=O)(=O)N C63289603
C[C@H]1c2c(cc(cc2OC(=O)[C@@H]1CC(=O)NCCc3c[nH]c[nH+]3)O)O C53619579
c1cc(ccc1C2=NN=C[C@H]2C[NH2+]CCCC3=NN[C@@H](S3)N)F C63832345
c1ccc2c(c1)[C@H](CN2CCC(=O)N)C[NH2+]CCc3c4c([nH]n3)CCCC4 C63834072
c1ccc2=[NH+]CC(=c2c1)CCCC(=O)OCc3nc(nc(n3)N)N C63996595
c1ccc2=[NH+][C@H](C=c2c1)CN3CCC[C@@H](C3)N4C=C(NN4)C(=O)NCCCO C64622242
Cc1ccc(cc1)C(=O)NCC2=CC[NH+](CC2)CCNC(=O)N C65453203
CC1CC[NH+](CC1)[C@@H](C)CNC(=O)N[C@H](C)c2cccc(c2)S(=O)(=O)N C65477646
CC(C)[NH+]1CC[C@@H](C1)CNC(=O)Nc2ccccc2CC(=O)N C65520357
C1CCC(CC1)CNC(=O)CC[NH+]2CCCC[C@H]2CNC(=O)N C66873712
C1CCC(C1)CC(=O)NC2CC[NH+](CC2)CCC(=O)NC(=O)N C66876326
c1cc(sc1)[C@H](c2ccc(cc2)F)NC(=O)C[NH+]3C[C@@H](C[C@@H]3C(=O)N)O C67129411
Cc1c(cccc1NC(=O)C(=O)NCC(C)(C)[NH+]2CCC[C@@H](C2)C)C(=O)N C67392818
CC(=O)NC[C@@H]1CCC[NH+](C1)CC(=O)Nc2c(c3c(s2)CCC3)C(=O)N C67418237
CC1CC[NH+](CC1)C[C@H](CNC(=O)Nc2ccc(c(c2)C(=O)NC)F)O C67550831
Cc1ccc(cc1)[C@H](CNC(=O)C(=O)Nc2ccc(c(c2)C(=O)N)C)[NH+](C)C C67557490
CC1CC[NH+](CC1)C[C@@H](CNC(=O)Nc2ccc3c(c2)CCCC(=O)N3)O C67577158
Cc1ccc(cc1)C(=O)C2=C(C(=O)N([C@H]2c3ccc(cc3)C(C)(C)C)CC[NH2+]CCO)O C03766507
CCCCNC(=O)Nc1ccc(c(c1)C(=O)NCC[NH+](CC)CC)N2CCC(CC2)C C04211706
CCOC(=O)c1c(c(sc1NC(=O)C[NH2+][C@@H](c2ccccc2)C(C)C)C(=O)NC)C C09951370
CCOC(=O)c1c(c(sc1NC(=O)C[NH2+][C@H](c2ccccc2)C(C)C)C(=O)NC)C C09951372
CC[NH+](CC(=O)Nc1ccc(cc1)NC(=O)C)[C@H](C)C(=O)Nc2ccccc2C(F)(F)F C12784931
CC[NH+](CC)CCNC(=O)c1ccc(cc1)NC(=S)NC(=O)c2ccc(cc2)C(C)C C13622124
CC[NH+](CC)CCNC(=O)c1ccc2c(c1)[C@@H]3C=CC[C@@H]3[C@@H](N2)c4ccc(c(c4)OC)O C14459460
CC(C)CCNc1cc(cc(c1)S(=O)(=O)NC(C)(C)C)C(=O)NC[C@H]2CCC[NH+](C2)C C14543337
C/C(=N\NC(=S)N)/[C@H](C[NH+](C)C)[C@H](c1ccccc1)[C@@H]2COc3ccccc3C2=O C16958107
CCCCN(c1c(n(c(=O)[nH]c1=O)CC(C)C)N)C(=O)C[NH+](CC)Cc2cccs2 C19537932
c1ccc(cc1)C(=O)c2cc(ccc2NC(=O)C[NH+](CCCO)CCCO)Br C19648597
CC1(CC(CC([NH2+]1)(C)C)NC(=O)CSc2nnc(n2CC=C)CNc3ccccc3)C C20831107
c1ccc(cc1)n2c(nnn2)SCCC[NH2+]Cc3c4ccccc4ccc3OCC(=O)N C20872873
c1cc(cc(c1)Cl)Nc2cncc(n2)c3cc(cnc3)NCCCN4CC[NH2+]CC4 C22933855
c1ccc(cc1)OC[C@H](C[NH2+]C2CCC(CC2)Nc3c4ccc(nc4ccn3)C(F)(F)F)O C24906463
C[NH+](Cc1ccccc1OC(F)(F)F)CC(=O)Nc2c(c3c(s2)CCCC3)C(=O)N C25241216
CC[NH+](CC(=O)Nc1c(cccc1Cl)Cl)CC(=O)NC(=O)NCc2ccco2 C27563515
CC[NH+](CC)[C@H](CNC(=O)c1cc(c(c(c1)Cl)OCC(=O)N)OC)c2ccccc2Cl C27579923
CCCCNC(=O)NC(=O)C[NH+](Cc1ccc(cc1)C(=O)NCC(F)(F)F)C2CC2 C29699209
CCCCn1c2ccc(cc2nc1C[NH2+][C@H](c3cccs3)C(C)C)S(=O)(=O)N C29201854
CC[NH+](CC)CCNC(=O)c1cc(ccc1N(C)C)NC(=O)Nc2ccc(cc2)C(F)(F)F C35210323
CC[NH+](CC)CCNC(=O)c1cc(ccc1N2CCCCC2)NC(=O)Nc3ccccc3F C35265163
CC[NH+](CC)CCNC(=O)c1cc(ccc1N2CCCC2)NC(=O)Nc3cccc(c3)C#N C35265290
CCOC(=O)C1=C(N=C2N([C@@H]1c3cccc(c3)NC(=O)CCCCC[NH3+])CCCS2)C C35495350
CCOC(=O)C1=C(N=C2N([C@H]1c3cccc(c3)NC(=O)CCCCC[NH3+])CCCS2)C C35495353
CCOc1cc(ccc1OCC(=O)NC(C)(C)C)C[NH2+]C23C[C@H]4C[C@@H](C2)CC(C4)(C3)O C18099410
CC[NH+](CC)CCNC(=O)c1ccc2c(c1)[C@@H]3C=CC[C@H]3[C@@H](N2)c4cc(ccc4O)[N+](=O)[O-] C14476256
COc1ccc(cc1)N2C[C@@H]([C@@H](N2)c3ccccc3Cl)C[NH2+]CCSc4cnn[nH]4 C39461380
COc1ccc(c(c1)F)[C@H]2[C@@H](CN(N2)c3ccccc3)C[NH2+]CCSc4cnn[nH]4 C39479189
CCOc1cc(ccc1O)/C=N/NC(=O)[C@@H](CCCCNC(=O)c2ccccc2)[NH+]3CCCCC3 C39724933
COc1cccc(c1OC)[C@@H](C[NH2+]C[C@@H](COC[C@@H]2CCCO2)O)c3c[nH]c4c3cccc4 C40459136
CCOc1cc(cc(c1OCC(=O)Nc2ccc(cc2)C)Br)C[NH2+]CCCCO C40744317
C[C@@H]1c2c(sc([nH+]2)NCC=C)C[C@@]3([C@H]1[C@@H]([C@@H](CC3)[C@H](C)C(=O)NCCOC)O)C C43548234
CCCCn1c2ccc(cc2nc1C[NH2+][C@H](C)c3ccccc3Cl)S(=O)(=O)N C06996471
CCCCN(c1c(n(c(=O)[nH]c1=O)CC(C)C)N)C(=O)C[NH+](CC)Cc2ccccc2Cl C46722045
C[NH+](Cc1ccccc1NC(=O)CCCC[C@H]2[C@@H]3[C@H](CS2)NC(=O)N3)C4CCCCC4 C46735343
CCC[NH+](CCC)CC(=O)Nc1ccccc1C2=NNC(=O)[C@@H]3[C@]2([C@@H]3C(=O)NC(C)C)C C57774729
CC(C)Cn1c(c(c(=O)[nH]c1=O)N(CC(C)C)C(=O)C[NH+](CC(C)C)CC(C)C)N C26647301
CCC[C@H](C(=O)NC[C@@H](c1ccsc1)[NH+](CC)CC)NC(=O)NCc2ccc(cc2)F C58954614
Cc1cc(cc(c1OCC(F)(F)F)C)C[NH+](C)CC(=O)Nc2c(c3c(s2)CCC3)C(=O)N C59577846
c1ccc(cc1)C[NH+](C[C@@H]2CCCO2)CC(=O)Nc3c(c4c(s3)CCCC4)C(=O)N C59958759
CCCc1ccc(cc1)c2cc(n(n2)CCO)NC(=O)NC[C@H](c3ccco3)[NH+]4CCCC4 C60330591
c1ccc(cc1)C[C@@H](COc2cc(cnc2)c3ccc4c(c3)[C@H](C(=O)N4)Cc5ccco5)[NH3+] C45300261
c1ccc2c(c1)C(=O)N([C@@H](N2)O)CCCCCC(=O)NCCC3=c4cc(ccc4=[NH+]C3)Cl C63376388
CCCC[C@@H]1NN[C@H](S1)NC(=O)[C@@H]2CC(=O)N(C2)CCC3=c4cc(ccc4=[NH+]C3)F C63557204
c1ccc2=[NH+]CC(=c2c1)C[C@@H](C(=O)OCCOc3cccc(c3)Br)NC(=O)N C63778138
C[C@@H]1Nc2ccc(cc2C(=O)N1c3cccc(c3)C(=O)NCCc4c[nH]c[nH+]4)OCC(=C)C C63818484
CCCCCCN1[C@@H](NN=C1C2=c3ccccc3=[NH+]C2)SCC(=O)/C(=C(\C)/N)/C#N C40012458
CCCCCCN1[C@H](NN=C1C2=c3ccccc3=[NH+]C2)S[C@H](C)C(=O)NC(=O)NCC C64055447
c1ccc(cc1)[C@H]2NN[C@@H](O2)c3ccccc3OCC(=O)NCCC4=c5ccccc5=[NH+]C4 C64503445
CCOC(=O)C1=C(Oc2c(cc(cc2Br)Cl)[C@H]1[C@H](C#N)C(=O)OCC)N C01030616
Cc1c(sc2c1c(=O)n(c(n2)SCC(=O)NC(=O)NCC=C)Cc3ccccc3)C C03516824
Cc1c(nn(n1)c2ccccc2)C(=O)NNC(=O)CSCc3cccc4c3cccc4 C08647820
Cc1ccc(cc1)c2nc3n(n2)c(cs3)CCNC(=O)C(=O)Nc4c(cccc4C)C C08768491
c1cc(oc1)CNC(=O)CSc2nnc(s2)NC(=O)c3cc(ccc3Cl)Cl C08823184
Cc1nnc2n1nc(s2)c3ccccc3NC(=S)NC(=O)Cc4ccc(cc4)Cl C09064571
c1ccc(cc1)CCn2c(=O)c3c4c(sc3n5c2nnc5SCC(=O)N)CCCC4 C01243739
CC(C)(C)C(=O)NCc1ccc(s1)C(=O)CN2C(=O)[C@@]3(CCc4c3cccc4)NC2=O C09591763
Cc1cc(cc(c1)NC(=O)Cc2csc(n2)NC(=O)[C@@H]3CC(=O)N(C3)c4ccccc4)C C09592292
Cc1ccc(cc1)N2C[C@@H](CC2=O)C(=O)Nc3nc(cs3)CC(=O)Nc4cccc(c4)C C09698445
c1cc(ccc1C(=O)Nc2ccc3c(c2)CCC3)NC(=O)C[C@@H]4C(=O)N=C(S4)N5CCCC5 C09781519
C=CCn1cc-2c(=O)n(nc2c(c1)C(=O)NCCc3c[nH]c4c3cccc4)c5ccccc5 C10063078
CCn1c2c(cc(cc2nc1c3ccccc3F)NC(=O)C)C(=O)NCCc4ccccn4 C12052100
c1cc(oc1)CNC(=O)CSc2nnc(s2)NC(=O)C34CC5CC(C3)CC(C5)C4 C12180464
Cc1ccc(cc1)NC(=O)O[C@@H]2C[C@H](c3c2cc(c(c3)OC)OC)NC(=O)C(F)(F)F C01399330
COc1ccccc1N2C[C@]34C=C[C@H](O3)[C@@H]([C@@H]4C2=O)C(=O)NCCc5c[nH]c6c5cccc6 C12896692
CC(=O)NCCNC(=O)c1cc(nc2c1cnn2Cc3ccccc3Cl)c4ccccc4 C12919425
Cc1ccnc(c1)NC(=O)C/C(=N/NC(=O)COc2ccc(c(c2)C)Br)/C C06444261
c1ccc(c(c1)CNc2cnn(c(=O)c2Cl)c3ccc(cc3)C(=O)[O-])C[NH+]4CCCC4 C13299446
Cc1ccc(s1)C(=O)CCC(=O)NN2C(=O)C(NC2=O)(c3ccccc3)c4ccccc4 C14066363
COCCCNC(=O)c1cccc2c1N[C@@H]([C@H]3[C@@H]2C=CC3)c4ccc(c(c4)[N+](=O)[O-])Cl C14471220
CC(C)NC(=O)NC(=O)CSc1nc2c(c(cs2)c3cccs3)c(=O)n1CC=C C03472676
CC(=O)Nc1cccc(c1)NC(=O)/C=C/c2csc(n2)N(c3ccccc3F)C(=O)C C15421591
C[C@@H]1CCc2c(sc(c2C(=O)N[C@@H]3CCS(=O)(=O)C3)NC(=O)COc4ccccc4)C1 C16741892
c1cc(ccc1c2nc(cs2)CCNC(=O)C(=O)Nc3ccc4c(c3)OCCO4)Cl C17156804
CCNc1nnc(s1)S[C@H](C)C(=O)N2CC(=O)Nc3c2ccc(c3)C(F)(F)F C18663546
COCCCNC(=O)c1cccc2c1N[C@@H]([C@H]3[C@H]2C=CC3)c4ccc(c(c4)[N+](=O)[O-])Cl C20704694
CCc1ccc(cc1)N2C[C@H](CC2=O)C(=O)Nc3ccccc3C(=O)NC[C@@H]4CCCO4 C21450020
CCn1c2ccc(cc2nc1S[C@H](C)C(=O)N(CC)c3ccccc3)S(=O)(=O)N C22310154
CN(Cc1c(cccc1Cl)F)C(=O)CSc2nnc(n2N)c3ccccc3OC C22616777
CCc1nc2n(n1)c(c(s2)[C@H](c3ccc(cc3)Br)[NH+]4CCN(CC4)CCO)[O-] C22854604
Cc1cc(c(c(c1)C)NC(=O)CNC(=O)CSc2nc3c(c(c(s3)C)C)c(=O)n2C)C C24918402
C[C@H]1CCc2ccccc2N1C(=O)CSc3nnc(n3CCC(=O)N)c4cccs4 C28948811
Cc1cc(ccc1O[C@H](C)C(=O)Nc2nc(cs2)c3ccc(o3)CNC(=O)C)Cl C29186670
CC(C)[C@H](C(=O)NC1CC1)N2CC3=C(C2=O)[C@@H](NC(=O)N3C)c4ccccc4C(F)(F)F C35966746
C[C@@H](C(=O)Nc1ccc(c(c1)Cl)C#N)OC(=O)C23C[C@H]4C[C@@H](C2)CC(C4)(C3)NC(=O)C C16826910
Cc1ccccc1NC(=O)[C@H](C)Sc2nnc(n2C)[C@H](C)NC(=O)c3ccccc3F C39752585
CN(C)c1ccc(cc1)NC(=O)CSc2nnc(s2)NC(=O)c3ccccc3F C40011514
c1ccc(c(c1)C(=O)c2ccc3c(c2)OCCO3)C(=O)Nc4ccc(cc4)C(=O)NC5CC5 C40047002
CCOc1cc(ccc1O)[C@@H]2c3c(n[nH]c3C(=O)N2Cc4cccnc4)c5ccc(cc5)C C40340627
Cc1c(c(n(n1)c2cc(ccc2F)F)C)CCC(=O)NCCn3c4ccccc4[nH]c3=O C44998749
C[C@@H](C(=O)N1CCNC1=O)Sc2nnc(s2)Nc3ccc(cc3)SC(F)F C45492903
CC(C)C[C@H](C(=O)Nc1ccc(cc1)C(=O)NC(C)(C)C)N2C(=O)[C@H]3CC=CC[C@@H]3C2=O C45893509
Cc1c(c(n(n1)[C@H]2CCS(=O)(=O)C2)C)/C=N/NC(=S)Nc3ccc(cc3)C(C)C C19632486
CCOC(=O)C1=C(NC(=O)NC1)CN2CCC(CC2)c3nc4cc(ccc4s3)Cl C25035075
COCc1c(c2n(n1)[C@@H](CC(=O)N2)C(=O)Nc3ccccc3C(F)(F)F)c4ccccc4 C44920731
C[C@@H]1CCC2=C(C1)S[C@@H]([C@@H]2C(=O)OC)NC(=O)CSc3[nH]c(=O)c4c(n3)CCC4 C63900055
C[C@H](CS(=O)(=O)c1ccc2c(c1)NC(=O)CCS2)C(=O)Nc3cc(ccc3OC)Cl C65077668
c1ccc2c(c1)nc(c(=O)n2CC(=O)Nc3ccccc3F)CCC(=O)NC4CCCC4 C65101513
CC(=O)Nc1ccc(cc1)NC(=O)CSc2nc3ccsc3c(=O)n2c4ccccc4F C67216227
COc1ccc(cc1)C(=O)NNC(=O)CSc2c3c4c(sc3ncn2)CCCC4 C06924796
COc1ccc(cc1Br)C(=O)NC(=S)Nc2ccc(c(c2)[N+](=O)[O-])F C00881818
C[C@H]1CCc2c(sc3c2c(=O)n(c(n3)SCC(=O)NC(=O)NC4CC4)CC=C)C1 C08632864
COc1cccc(c1)OCCn2cc(c3c2cccc3)C=C4C(=O)NC(=S)NC4=O C00813038
Cc1c(sc2c1c(=O)[nH]c(n2)[C@@H](C)Sc3nnc(s3)NC[C@@H]4CCCO4)C C09253650
CCOc1cc(ccc1O)[C@@H]2CC(=O)NC3=C2C(=O)C[C@H](C3)c4ccc(c(c4)OC)OC C09559943
C/C(=N\NC(=O)c1cc(nc2c1cccc2)c3ccccn3)/c4cccc(c4)NC(=O)C C09562681
CC1CCC(CC1)NC(=O)CCC(=O)Nc2nc(cs2)c3cc4ccccc4oc3=O C09590207
Cn1c(nnc1SCC(=O)NNC(=O)c2ccccc2F)c3ccccc3Cl C09666380
C=CCNC(=O)Nc1nc(cs1)CC(=O)N2CCN(CC2)c3cccc(c3)Cl C09651219
Cc1cc2c(c(=O)n1Cc3ccco3)[C@H](C(=C(O2)N)C(=O)OC)c4ccc(cc4)Cl C02710027
CCn1c2c(cn1)c(cc(n2)c3cccs3)C(=O)Nc4cccc(c4)C(=O)NC5CC5 C10205152
C[C@H](C(=O)NC(=O)NC)Sc1nc2c(c3c(s2)CCCCC3)c(=O)n1CC=C C11021331
Cc1nc([nH]n1)SCCNC(=O)c2csc3n2cc(n3)c4ccccc4Cl C12442915
COc1cc(cc(c1OCC(=O)N)Cl)/C=C\2/C(=O)OC(=N2)c3ccc(cc3)Cl C12863570
c1ccc(cc1)/C=C\2/C(=O)N(C(=O)S2)CCNC(=O)c3cc(nc4c3cccc4)O C14625812
CC(=O)Nc1ccc(cc1)N2C(=N/C(=C\c3ccc(c(c3)OC)O)/C2=O)c4ccccc4 C15220208
COc1ccc(cc1/C=C/C(=O)NNC(=O)c2ccc3c(c2)OCO3)Br C15793472
Cc1cccc(c1C)Nc2nnc(s2)S[C@H](C)C(=O)N[C@@H]3CCS(=O)(=O)C3 C15816960
Cc1cccc(c1C)Nc2nnc(s2)S[C@H](C)C(=O)N[C@H]3CCS(=O)(=O)C3 C15816964
Cc1nnc2n1nc(s2)c3ccccc3NC(=S)NC(=O)c4ccc(cc4)Cl C16363530
c1ccc(c(c1)NC(=O)N(Cc2nc(co2)C(=O)NC3CC3)C4CC4)Br C16456815
CCOc1ccc(cc1OC)[C@@H]2CC3=C([C@H](CC(=O)N3)c4ccc(c(c4)O)OC)C(=O)C2 C21227431
Cc1c(c(n(n1)c2ccc(cc2)C(=O)NNC(=O)[C@H](C)Oc3ccc(cc3)F)C)Cl C21968030
C[C@@H]1Cc2cc(ccc2N1C(=O)COC(=O)c3ccc4c5c3cccc5CC4)S(=O)(=O)N C26275132
CC[C@@]1(C(=O)N(C(=O)N1)NC(=O)CN2CCCc3c2cc(c(c3)F)F)c4ccccc4 C26344051
Cc1ccc(cc1)N(C)C(=O)NNC(=O)C[C@@H](C)n2c(c(c(n2)C)Br)C C28295848
C=CCNC(=O)NC(=O)CSc1nc2ccccc2c(=O)n1c3ccc(cc3F)F C03514642
c1ccc(c(c1)NC(=O)CNc2ccc(cc2)n3cnnn3)I C29940740
Cc1cc2cccc(c2nc1)S(=O)(=O)N[C@@H](C)c3ccc(cc3)NS(=O)(=O)C C32927726
Cc1ccccc1NC(=O)[C@@H]2[C@H]3C=C[C@@]4([C@@H]2C(=O)N([C@@H]4C(=O)NC(C)(C)C)CC(C)C)O3 C35314549
Cc1ccccc1NC(=O)[C@H]2[C@H]3C=C[C@@]4([C@@H]2C(=O)N([C@@H]4C(=O)NC(C)(C)C)CC(C)C)O3 C35314551
CC[C@@]1(C(=O)N(C(=O)N1)NC(=O)CSC2=Nc3ccccc3CS2)c4ccccc4 C36758062
c1ccc2c(c1)CCC[C@@]23C(=O)N(C(=O)N3)CC(=O)Nc4ccccc4SCC#N C36806880
C[C@@H](C(=O)NCCc1ccccc1F)N2C(=O)[C@@]3(c4c(c5ccccc5[nH]4)CCN3C2=O)C C08918226
CC[C@@H]1N=N[C@H](S1)NC(=O)[C@@H]2CC(=O)N(C2)CCc3c[nH]c4c3cc(cc4)Cl C39252115
c1ccc2c(c1)ccc3c2c(co3)CC(=O)NCCCN4C(=O)C5(CCCC5)NC4=O C36648879
Cc1c(c(n(n1)c2ccc(cc2F)F)C)C(=O)Nc3ccc(cc3)NS(=O)(=O)C C40087693
CCOc1cc(ccc1O)[C@@H]2c3c(n[nH]c3C(=O)N2C[C@H]4CCCO4)c5ccccc5 C40337788
CC[C@H](C(=O)Nc1ccccc1Cl)n2c(=O)c(cc(n2)c3ccccc3)NC(=O)C C46079174
Cc1c(c(no1)c2ccccc2Cl)C(=O)Nc3ccc4c(cc(=O)[nH]c4c3)COC C49472890
C[C@@H]1CN(CCO1)[C@@H](CNC(=O)c2c3ccccc3c(=O)[nH]n2)c4c(cccc4Cl)F C58951399
C[C@]1(C(=O)N(C(=O)N1)CC(=O)Nc2ccc(c(c2)Cl)OC)c3ccc(cc3F)F C59013203
c1cc2c(cc1NC(=O)C(F)(F)F)sc(n2)SCC(=O)Nc3nncs3 C59041180
COc1ccccc1[C@@H]2C[C@@H](n3c(c(cn3)C(=O)NCc4ccco4)N2)C(F)(F)F C12845585
COc1ccccc1[C@@H]2C[C@H](n3c(c(cn3)C(=O)NCc4ccco4)N2)C(F)(F)F C12845578
C[C@@H]1CCCN(C1)C(=O)CSc2nc([nH]n2)N/N=C/c3cccc(c3)Br C59812604
CC(C)(C)c1ccc(cc1)C(=O)NN[C@H]2CC(=O)N(C2=O)c3cc(ccc3OC)Cl C03375074
CCCSC1=NC(=O)[C@H]2[C@@H](CC(=O)NC2=N1)C(=O)Nc3ccc(cc3C)Br C64740133
Cc1cc2c([nH]1)c(=O)n(c(n2)SCC(=O)Nc3cccnc3Cl)c4ccccc4 C67239454
COC(=O)c1cc(n(n1)c2ccc(cc2)S(=O)(=O)N)c3ccc(c(c3)Cl)Cl C01389623
c1cc2c(c(c1)S(=O)(=O)NCC3CCC(CC3)C(=O)NC4CCCC4)nsn2 C05068365
CCOC(=O)c1ccc(cc1)N2C(=O)/C(=C\c3cc(ccc3O)Br)/C(=O)N2 C06492057
C[C@@H]1CN(C[C@H](O1)C)C(=O)[C@@H](C)Sc2nnc(n2N)Cc3cccc4c3cccc4 C06600292
CCNC(=O)NC(=O)CSc1nc2c(c3c(s2)C[C@@H](CC3)C)c(=O)n1CC=C C03516648
Cc1ccc(cc1)Cn2c(cc3c(c2=O)[C@H](C(=C(O3)N)C#N)c4cccc(c4OC)OC)C C02198217
C[C@H]1CN(C[C@@H](O1)C)C(=O)[C@@H](C)Sc2nnc(n2N)Cc3cccc4c3cccc4 C06600282
Cc1ccc2c(c1)NC(=NS2(=O)=O)SCC(=O)Nc3ccc(c(c3)Cl)OC C09530203
CC(=O)Nc1ccc(cc1Cl)NC(=O)c2nc(n(n2)c3ccccc3)c4cccs4 C11527305
Cc1c(cc(s1)[C@H]2C(=C(OC(=C2C(=O)OC)C)N)C#N)Cn3cnc4c3cccc4 C12372410
Cc1ccccc1n2c(c(cn2)[C@@H](C)NS(=O)(=O)c3ccc4c(c3)sc(=O)[nH]4)C C12589888
Cc1csc2n1c(=O)cc(n2)CNc3ccc(cc3)C(=O)Nc4ccccc4OC C12825412
CS(=O)(=O)N1CCCc2c1ccc(c2)C(=O)NNC(=O)CC34CC5CC(C3)CC(C5)C4 C12985276
c1cc2c(c(c1)C(=O)NC[C@H]3CCCO3)N[C@@H]([C@@H]4[C@@H]2C=CC4)c5ccc(cc5)[N+](=O)[O-] C14550874
Cc1c(c(n(n1)c2ccccc2)Cl)C(=O)Nc3nc(cs3)c4ccc(cc4)NC(=O)C C15991654
C/C(=N\N=C/1\N=C([C@@H](S1)CC(=O)Nc2ccc(cc2Cl)Cl)O)/c3ccco3 C16136729
c1cc2c(cc1C(F)(F)F)NC(=O)[C@@H](S2)CC(=O)Nc3ccc(c(c3)[N+](=O)[O-])F C16899408
[H]/N=c\1/c(cc2cc3c4c(c2o1)CCCN4CCC3)C(=O)Nc5ccc(cc5)C(=O)OCC C20237351
CC(=O)Oc1ccc2c(c1OC(=O)C)O[C@]3(C[C@H]2c4ccccc4)CC(NC(=S)N3)(C)C C20310592
Cc1ccc(c(c1)Cl)NC(=O)CSc2nc3c(=O)[nH]cnc3n2c4ccccc4 C20357106
c1cc(cc(c1)S(=O)(=O)/N=C/2\CCCCCN2)NS(=O)(=O)c3cc(ccc3F)F C20627853
CCOc1ccccc1[C@@H]2CC(=C3C(=O)NC(=O)N(C3=O)CC=C)Nc4ccccc4S2 C21149811
c1ccc2c(c1)CCCC[C@@]23C(=O)N(C(=O)N3)CC(=O)Nc4ccccc4SCC#N C21176217
Cc1cc(cc(c1)NC(=O)NCCn2cnc3c2ccc(c3)C(=O)N4CCCCC4)C C21714232
Cc1c(nc(s1)c2ccco2)C(=O)Nc3nc(cs3)c4ccc(cc4F)NC(=O)C C29333187
C[C@@H]1CN(C[C@H](O1)C)c2ccc(cn2)C(=O)NNC(=O)CC34CC5CC(C3)CC(C5)C4 C30017796
Cc1ccc(cc1)C(=O)NC(=S)Nc2cc(ccc2C)c3nn4c(nnc4s3)C C32126437
COc1cc(cc(c1OC)OC)[C@@H]2c3c(nc(nc3N)SC)CC4=C2C(=O)CCC4 C32655111
Cc1ccc(cc1)c2c(nn(c2NC(=O)C)c3ccc(cc3)C(=O)Nc4cccc(n4)C)C C33037147
c1ccc2c(c1)c(c(o2)C(=O)c3ccc(cc3)Cl)NC(=O)C[C@H]4C(=O)NC(=O)S4 C33569012
CC(=O)[C@]1(CC[C@@H]2[C@@]1(CC[C@@H]3[C@@H]2C[C@@H]([C@@]4([C@@]3(CC[C@@H](C4)OC(=O)C)C)O)OC(=O)C)C)O C35229632
COc1ccc2cc(c(=O)[nH]c2c1)c3c(n4cc(ccc4n3)Cl)NCc5ccco5 C35288988
c1cc(c(cc1NS(=O)(=O)c2ccc(o2)c3ccc(=O)[nH]n3)C(F)(F)F)Cl C20577153
c1ccc2c(c1)c(=O)cc(o2)C(=O)Nc3c(c4c(s3)CCCC4)C(=O)NC[C@H]5CCCO5 C08612254
Cc1c(nc2cc(ccc2n1)C(=O)NCC#Cc3ccccc3S(=O)(=O)NC(C)(C)C)C C39302302
CC(=O)Nc1ccc(c(c1)NC(=O)c2c3c(n(n2)c4ccc(c(c4)F)F)CCC3)OC C40140640
Cc1ccc2c(c1)NC(=O)[C@H](O2)CC(=O)Nc3nc(cs3)c4cc(ccc4OC)F C40807054
CNC(=O)c1cccc(c1)NC(=O)c2cc(n(n2)c3ccc(cc3)Cl)c4ccco4 C45798357
c1ccc2c(c1)c(c([nH]2)C(=O)OCC(=O)Nc3ccc4c(c3)OCCO4)Br C46767726
C[C@]1(C(=O)N(C(=O)N1)CC(=O)NC2(CCCCC2)C#N)c3ccccc3C(F)(F)F C48341753
C/C(=N\OCC(=O)N/N=C\1/c2cc(ccc2NC1=O)Br)/c3cccs3 C33089257
CC1(C[C@@H](CCO1)n2c3c(c(n2)O)[C@@H](SCC(=O)N3)c4ccc(cc4)OCC=C)C C02411322
Cn1c(nnc1SCC(=O)Nc2c(c3c(s2)CCCC3)C#N)c4ccc(cc4)O C09058498
CC(C)c1ccc(cc1)S(=O)(=O)/N=C\2/C=C3[C@](c4c2cccc4)(OCCN3CCO)O C12293575
Cc1c2cc(c(=O)[nH]c2n(n1)c3ccc(cc3)F)CNC[C@@H]4COc5ccccc5O4 C57810307
CC(C)[C@@H](c1ccc(cc1)F)NC(=O)CN2C(=O)[C@@]3(CCOc4c3cccc4)NC2=O C10840832
CC(C)[C@H](c1ccc(cc1)F)NC(=O)CN2C(=O)[C@]3(CCOc4c3cccc4)NC2=O C10840857
CCn1c2c(c(cc(n2)C(C)C)C(=O)Nc3cccc(c3)C4SCCS4)c(=O)[nH]c1=O C32414070
COC(=O)c1c(ccs1)NC(=O)c2cc3c([nH]c2=O)C[C@@H](CC3=O)c4ccccc4 C35506377
CCn1c2c(nc(nc2n(c1=O)c3ccc(cc3)F)c4ccc(cc4)C(F)(F)F)C(=O)N C64965904
c1ccc(cc1)NC(=O)CSc2nnc(n2c3cccc(c3)F)CNC(=O)C45CC6CC(C4)CC(C6)C5 C08793589
CC[C@@H](C(=O)Nc1c(c2c(s1)CCCC2)C#N)Sc3[nH]c(=O)c(c(n3)c4cccc(c4)OC)C#N C02757919
c1ccc2c(c1)c3c(s2)c(=O)n(c(n3)SCC(=O)NC4CCCC4)CCCC(=O)NC5CCCCC5 C09938651
CCOc1cc(cc(c1OC(C)C)Br)/C=N/NC(=O)[C@H](C(C)C)NC(=O)c2ccccc2F C10001275
CCCOc1c(cc(cc1Br)/C=N/NC(=O)[C@@H](C(C)C)NC(=O)c2ccccc2)OCC C10002374
COc1ccc(c(c1)OC)NC(=O)CSc2nc3c4ccccc4[nH]c3c(=O)n2c5ccccc5F C10243962
CCc1ccc(cc1)NC(=O)CSc2nc3c4ccccc4[nH]c3c(=O)n2c5ccc(c(c5)OC)OC C10244964
c1ccc(cc1)c2cc(=O)[nH]c(n2)n3c(cc(n3)c4ccco4)NC(=O)C(c5ccccc5)c6ccccc6 C12009303
CCOc1ccc(cc1)/C=c/2\c(=O)n3c(=C([C@H](C(=C3N)C#N)c4ccc(cc4)OCC)C(=O)OC)s2 C12321021
CCOc1ccc(cc1)/C=c/2\c(=O)n3c(=C([C@@H](C(=C3N)C#N)c4ccc(cc4)OCC)C(=O)OC)s2 C12321022
Cc1ccc(cc1)N([C@@H](c2ccccc2F)C(=O)NCc3ccco3)C(=O)CNC(=O)c4cccs4 C12487827
CC[C@H](C)c1ccc(cc1)N([C@H](c2ccccc2)C(=O)NC[C@@H]3CCCO3)C(=O)CNC(=O)c4cccs4 C12489803
CCC[C@H](CNC(=O)COC(=O)CNC(=O)c1ccc(o1)Br)c2ccc(cc2Cl)Cl C14359402
C[C@H](c1nnc(n1C)SCC(=O)N/N=C(\C)/c2ccc(cc2)F)Nc3ccc(cc3)Br C00667314
CCOC(=O)c1c(c(sc1N[C@@H](C(Cl)(Cl)Cl)NC(=O)c2cccs2)C(=O)OCC)C C02678220
CC[C@@H](C(=O)Nc1c(c2c(s1)C[C@H](CC2)C)C(=O)N[C@@H]3CCS(=O)(=O)C3)Oc4ccccc4F C16806193
CCc1ccc(cc1)NC(=O)CSC2=C([C@@H](C3=C(N2)CC(CC3=O)(C)C)c4ccc(c(c4)OC)OC)C#N C01171823
CCc1ccc(cc1)NC(=O)CSC2=C([C@@H](C(=C(N2)c3ccccc3)C(=O)OCC)c4ccco4)C#N C20136769
CCn1cc(c2c1cccc2)/C=C(/C(=O)NCCc3ccc(c(c3)OC)OC)\NC(=O)c4ccc(cc4)C C20438945
Cc1ccccc1NCc2nnc(n2c3ccccc3)SCCC(=O)Nc4ccc(c(c4)OC)Cl C20831447
CC1CCN(CC1)c2ccc(cc2[N+](=O)[O-])C(=O)NC(=S)Nc3ccc(c(c3)Cl)N4CCCCC4 C20971621
CC(=O)Nc1ccc(cc1)NC(=O)CSc2nc-3c(c(=O)n2CC=C)C4(CCCC4)Cc5c3cccc5 C26895566
CC1CCN(CC1)c2ccc(cc2C(=O)NC(=S)Nc3ccc(c(c3)Cl)N4CCCCC4)[N+](=O)[O-] C30830869
CCNC(=O)N(CCCCNC(=O)c1cc(cc(c1)C(F)(F)F)C(F)(F)F)c2ccc3c(c2)OCO3 C34945284
CCN(CC)C(=O)C1=C(N=C2N([C@H]1c3ccc(cc3)C(F)(F)F)C(=CS2)/C=C(/NCC[NH+](C)C)\[O-])C C36052602
CCCCNC(=O)[C@@H](c1c(cccc1Cl)Cl)N(Cc2ccco2)C(=O)CNC(=O)c3ccccc3 C36504389
Cc1ccc(o1)CN([C@H](c2cccc(c2)O)C(=O)NC(C)(C)CC(C)(C)C)C(=O)[C@H](c3ccccc3)OC C36556316
CCOC(=O)c1c(nc2c(c1c3ccc(cc3)OC)c4c(s2)C(=O)N[C@@H](N4)c5ccc(cc5)OC)C C00643039
CCN(CC)[P@@](=O)(c1ccc(cc1NC(=O)c2ccco2)N(C)C)Nc3ccc(cc3)SC(F)F C03190525
Cc1ccccc1N([C@@H](c2ccc(cc2)F)C(=O)NC3CCCC3)C(=O)/C=C/C(=O)Nc4cc(on4)C C08666923
CCCCCCC(=O)NCCC1=c2ccccc2=[NH+][C@H]1/C=C\3/C(=NC(=S)N(C3=O)c4ccccc4F)[O-] C38676014
Cc1cc(ccc1Cl)OCC(=O)Oc2ccc3c(c2)OC(=C([C@@H]3c4ccc(cc4)C(=O)OC)C#N)N C38683556
CCCN1C/C(=C\c2ccc(c(c2)OC)OC)/C3=C(C1)[C@@H](C(=C(O3)N)C#N)c4ccc(c(c4)OC)OC C39324523
CCCN1C/C(=C\c2ccc(c(c2)OC)OC)/C3=C(C1)[C@H](C(=C(O3)N)C#N)c4ccc(c(c4)OC)OC C39324524
CCn1c(nnc1S[C@H](C)C(=O)NC2CCCCC2)[C@@H](C)NC(=O)c3ccccc3Br C39741519
Cc1cccc(c1)NC(=O)[C@H](C)Sc2nnc(n2CC=C)CCNC(=O)c3ccc(c(c3)Cl)Cl C39750669
C=CCn1c(nnc1SCC(=O)NCc2ccccc2Cl)CCNC(=O)c3ccc(cc3)Cl C39757253
Cc1ccccc1NC(=O)[C@H](C)Sc2nnc(n2CC=C)CCNC(=O)c3ccc(c(c3)Cl)Cl C39773493
CCc1ccc(cc1)O[C@@H](C)C(=O)Nc2c(c3c(s2)C[C@@H](CC3)C)C(=O)N[C@@H]4CCS(=O)(=O)C4 C39836403
CCOc1ccc(cc1)N2[C@@H](c3c(=O)c4cc(ccc4oc3C2=O)Cl)c5ccc(cc5)OCC(=O)N C39874588
C[C@@H]1C[C@]2(CC(C1)(C)C)C(=O)N(C(=O)N2)CC(=O)OCC(=O)Nc3ccc(c(c3)C(F)(F)F)Cl C03376182
C[C@H]1C[C@@]2(CC(C1)(C)C)C(=O)N(C(=O)N2)CC(=O)OCC(=O)Nc3ccc(c(c3)C(F)(F)F)Cl C03376186
COc1cc(ccc1OCc2ccccc2)/C=C(\C#N)/C(=O)Nc3c(c4c(s3)CCCC4)C(=O)NCC=C C39992237
CC(C)COc1ccc(cc1OC)[C@@H]2c3c(n[nH]c3C(=O)N2Cc4cccnc4)c5cc(ccc5O)Cl C39899271
Cc1cccc(c1)NC(=O)C2=C(Nc3ncnn3[C@H]2c4ccc(c(c4)OC)OCc5ccc(cc5)Cl)C C41022293
CCCOc1c(cc(cc1Br)[C@H]2C(=C(Nc3n2ncn3)C)C(=O)Nc4cccc(c4C)C)OC C41023758
Cc1ccc(c(c1)C)[N-]S(=O)(=O)c2cc(ccc2Cl)C(=O)NCc3ccccc3n4cc[nH+]c4C C44884980
COc1ccc(cc1OC)CCNC(=O)CSc2nc3ccc(cc3s2)/N=C/c4ccccc4O C00714064
CC(=O)c1ccc(cc1)NC(=O)CSc2nnc(n2C)c3ccc(cc3)NC(=O)c4ccccc4F C59857049
C/C(=C/1\C(=NN(C1=O)c2nc3ccccc3s2)CC(=O)NCc4cccs4)/NCc5cccs5 C09356353
C=C([C@H](C#N)C(=O)COC(=O)CSc1nc2cc(ccc2n1Cc3ccccc3)Cl)[NH3+] C03302725
C[C@H](CC(C)(C)O)[NH+]1CCc2c(sc(c2C(=O)OC)S(=O)(=O)NCC3CCCCC3)C1 C12279410
CCN1C[C@H](Oc2c1cccc2)C[NH+](C)CC(=O)Nc3ccc(cc3)C(=O)Nc4ccccc4OC C09339430
CCOc1ccc(cc1)NC(=S)N(CC[NH+](C)C)Cc2cc3cc(ccc3[nH]c2=O)OCC C12566363
CCOC(=O)CCc1c(c2ccc(c(c2oc1=O)C[NH2+]Cc3ccc(c(c3)OC)OC)O)C C12891610
CC[NH+](CC)CCCN1[C@H](C(=C(C1=O)O)C(=O)c2ccc3c(c2)C[C@H](O3)C)c4cccc(c4)O C09459809
CCc1ccc2c(c1)cc(c(=O)[nH]2)C[NH+](CCCO)[C@H](c3nnnn3C4CCCC4)C(C)C C13498464
CCC[C@H](c1nnnn1C2CCCCC2)[NH+](CCO)Cc3cc4ccc(c(c4[nH]c3=O)C)C C13499649
CCC[C@H](c1nnnn1C(C)(C)CC)[NH+](CCCO)Cc2cc3ccc(c(c3[nH]c2=O)C)C C13499651
CCOc1cc(ccc1OCc2ccc(nc2)Cl)C[NH2+]CCNc3ccc(cc3)[N+](=O)[O-] C20875284
CCOC(=O)c1c(c(sc1NC(=O)C[NH+](C)Cc2c(cccc2Cl)F)C(=O)NC)C C03541138
CCCNC(=O)C[NH+](C)CC(=O)Nc1c(c(cs1)c2ccccc2Cl)C(=O)OCC C21324774
CC[NH+](CC)[C@H](CNC(=O)CSc1nnc(s1)Nc2cccc(c2)OC)c3ccco3 C24880367
CCOC(=O)CNC(=O)N1CCC(CC1)[NH+]2CCc3ccccc3[C@H]2CC(=O)NCc4ccco4 C24897766
CC[NH+](CC)[C@@H](CNC(=O)CS[C@@H](C)C(=O)Nc1cc(on1)C)c2ccccc2Cl C27578629
CC[NH+](CC)[C@H](CCCCNC(=O)c1ccccc1)C(=O)N/N=C/c2ccc(cc2)[N+](=O)[O-] C33959488
CC[C@@H](c1[nH]c(=O)c2ccccc2n1)N(CC[NH+](C)C)C(=O)Nc3ccc(cc3OC)OC C35035868
CCCNC(=O)N1CCC[NH+](CC1)CC2=C([C@@H](NC(=O)N2CC)c3ccsc3)C(=O)OCC C35664437
CCCNC(=O)N1CCC[NH+](CC1)CC2=C([C@H](NC(=O)N2CC)c3ccsc3)C(=O)OCC C35664438
CCNC(=O)N1CCC[NH+](CC1)CC2=C([C@@H](NC(=O)N2CC=C)c3ccsc3)C(=O)OCC C35664443
CC(C)[C@@H](C[NH+](Cc1ccco1)Cc2[nH]c(=O)c3c(csc3n2)c4cccc(c4)OC)O C35746172
COc1ccc(cc1OC)c2csc3c2c(=O)[nH]c(n3)C[NH+](C[C@@H](CCC=C)O)C4CC4 C35747311
COC[C@H](C[NH+](Cc1ccco1)Cc2[nH]c(=O)c3c(csc3n2)c4cccc(c4)Cl)O C35747595
CC(C)CC(=O)Nc1cccc(c1)[C@H]2[C@H](N(C(=O)O2)Cc3ccc(cc3)F)C(=O)NCC[NH+](C)C C35753714
CC(C)c1cc2c(=O)[nH]c(nc2s1)C[NH+](Cc3ccco3)C[C@H](COc4ccccc4)O C35780911
CCN1C2=C([C@@H](NC1=O)c3ccccc3)C(=O)N(C2)[C@@H](Cc4ccccc4)C(=O)NCC[NH+](C)C C35964447
CCc1c2c(=O)[nH]c(nc2sc1C(=O)OC)C[NH+](Cc3ccccc3)C[C@@H](COCC(C)C)O C36206725
CCC[C@@H](C[NH+](Cc1ccccc1)Cc2[nH]c(=O)c3c(c(sc3n2)C(=O)OCC=C)C)O C36206777
CCc1c2c(=O)[nH]c(nc2sc1C(=O)OC)C[NH+](C[C@H](COc3ccccc3)O)C(C)C C36207311
Cc1c2c(=O)[nH]c(nc2sc1C(=O)OC(C)C)C[NH+](Cc3ccccc3)C[C@H](CCC=C)O C36207395
Cc1ccc(cc1)C(=O)N/C(=C\c2ccc(o2)c3ccccc3[N+](=O)[O-])/C(=O)NCCC[NH+](C)C C12732673
CCOC(=O)c1c(c2cc(ccc2[nH]1)F)NC(=O)CN3CC[NH+](CC3)C/C=C/c4ccccc4 C20028765
C[C@H](C[NH+](C)C)Nc1cc2c(c(n(c2nc1)CCC(C)C)C(=O)OC)NC(=O)c3ccco3 C14750929
c1ccc(cc1)C(=O)c2ccc(c(c2)[N+](=O)[O-])NCc3ccc([nH+]c3)N4CCCC[C@@H]4CCO C40149333
Cc1ccc(c(c1)C)c2csc3c2c(=O)[nH]c(n3)C[NH+](CCOC)C[C@@H](COCC(C)C)O C40404724
Cc1c2c(=O)[nH]c(nc2sc1C(=O)OC(C)C)C[NH+](C[C@H](COC(C)(C)C)O)C(C)C C40404818
CCN1C[C@@H](Oc2c1cccc2)C[NH+](C)CC(=O)NN3C(=O)[C@@](NC3=O)(C)CCc4ccccc4 C45569554
Cc1c(c(n(n1)c2ccccc2)C)NC(=O)CC[NH+](C)CC(=O)Nc3ccccc3SC C58490582
Cc1ccc(o1)[C@H](CNC(=O)c2ccc(c(c2)[N+](=O)[O-])N[C@H](C)c3ccccn3)[NH+]4CCCC4 C60354950
CCCC/C(=N\NC(=[NH2+])S[C@H]1CC(=O)N(C1=O)c2cccc(c2)[N+](=O)[O-])/c3ccccc3 C04100104
CCOc1ccccc1NC(=O)C2=C3CCN(C[C@@H]3S[C@H]2NCC4=c5ccccc5=[NH+]C4)C(=O)OCC C63072165
COc1ccc(cc1OC)/C=C(\C(=O)NCCC2=c3ccccc3=[NH+]C2)/NC(=O)c4ccccc4 C63291126
COc1cc(cc(c1)OC)N/C(=N/C(=O)c2ccc3c(c2)OCO3)/NCCC4=c5ccccc5=[NH+]C4 C63589421
CCOC(=O)c1cc(sc1NC(=O)CN2C(=O)[C@H](NC2=O)CC3=c4ccccc4=[NH+]C3)C(C)C C63874480
c1ccc(cc1)NC(=O)[C@H]2N=N[C@@H](S2)CCCC(=O)NCCC3=c4cc(ccc4=[NH+]C3)Cl C64491501
Cc1ccc(cc1)NC(=O)[C@@H]2N=N[C@H](S2)COCC(=O)NCCC3=c4cc(ccc4=[NH+]C3)C C64538812
Cc1ccc(cc1)NC(=O)[C@@H]2N=N[C@H](S2)CCCC(=O)NCCC3=c4cc(ccc4=[NH+]C3)Cl C64538864
CC[NH+](CC)CCCNC(=O)[C@@H]1CCCN(C1)c2[nH]c(=O)c3c(n2)c(cs3)c4ccccc4 C64611677
CC[NH+](CC)CCNC(=O)CN(C)c1nn2c(c(nc2s1)c3ccccc3)NC4CCCC4 C64704301
C[NH+](C)CCNC(=O)c1ccc(cc1)Nc2c(nc3n2ccnc3)c4ccc(c(c4)OC)OC C65322693
c1cc(ccc1c2ccc(o2)/C=N/NC(=O)Cn3ccc(n3)C(F)(F)F)S(=O)(=O)N C03438110
Cc1c(sc(n1)NC(=O)CSc2nnc(n2N)C3CCCCC3)C(=O)OC(C)C C08978336
COc1ccc(cc1OC)CCNC(=O)c2c(n(nn2)c3ccc(c(c3)Cl)OC)N C08992670
c1ccc(c(c1)C(=O)NC[C@H]2CCCO2)NC(=S)NC(=O)/C=C/c3ccc(cc3)[N+](=O)[O-] C09229678
CCOC(=O)C1=C(Oc2c3ccccc3[nH]c(=O)c2[C@H]1c4cc(c(cc4OC)OC)OC)N C10326147
CCNC(=O)NC(=O)COC(=O)c1ccccc1SCC(=O)Nc2cccc(c2)C#N C11684140
CCOc1ccc(cc1OC)C(=O)NNC(=O)CCn2c(n[nH]c2=S)c3ccc(cc3)C C12693628
CC[C@@]1(C(=O)N(C(=O)N1)NC(=O)CSc2nnc(s2)NC3CC3)c4ccccc4 C12756375
CCCCn1c(c(c(=O)[nH]c1=O)N(CCCC)C(=O)[C@H]2Cc3ccccc3C(=O)O2)N C12858860
COC(=O)Cn1c(=O)c2ccccc2nc1SCC(=O)Nc3c(ccs3)C(=O)N C12880985
Cc1cc(no1)NC(=O)CSCC(=O)Nc2nc(cs2)c3ccc(cc3)NC(=O)C C13003793
CCc1ccc(cc1)OC[C@H](Cn2c3c(=O)[nH]c(=O)n(c3nc2SC[C@H](C)O)C)O C08934463
c1cc(ccc1/C=C/C(=O)NC(=S)Nc2ccc(cc2)C(=O)NC[C@@H]3CCCO3)[N+](=O)[O-] C13617079
COc1cc(cc(c1OC)OC)c2nnc(n2N)SCC(=O)Nc3ccc(c(c3)F)F C02368483
Cc1cc(nc(n1)N/C(=N/C(=S)Nc2cc(c(c(c2)OC)OC)OC)/NC3CC3)C C14156319
CN(C)S(=O)(=O)c1cc(cc(c1)NC[C@@H]2CCC=CC2)C(=O)NCCN3CCNC3=O C14750822
c1cc(cc(c1)NC(=S)NC(=O)c2ccc(cc2)[N+](=O)[O-])C(=O)NC[C@@H]3CCCO3 C14839078
Cc1c(cn(n1)C)/C=N/Nc2[nH]nc(n2)SCC(=O)Nc3cc(cc(c3)Cl)Cl C20424140
CCSc1ccccc1NC(=O)CSc2nc([nH]n2)N/N=C/c3cn(nc3C)C C20424193
CCOC(=O)c1c(c(c(s1)NC(=O)CCSc2nnc(n2N)C(F)(F)F)C#N)C C20841506
CCCN(c1c(n(c(=O)[nH]c1=O)Cc2ccccc2)N)C(=O)CSc3nccn3C C20893678
CC(C)n1cc(cn1)/C=N/Nc2[nH]nc(n2)SCC(=O)Nc3ccc(cc3F)Cl C20910372
CC(C)n1cc(cn1)/C=N/Nc2[nH]nc(n2)SCC(=O)Nc3ccccc3SC C20910683
CC(C)Cn1c(c(c(=O)[nH]c1=O)N(CC(C)C)C(=O)c2ccc(c(c2)OC)OC(F)F)N C21082895
CCOC(=O)c1c(csc1NC(=O)[C@H](C)Sc2nnc(n2N)c3ccco3)C4CC4 C21880249
C[C@@H](C(=O)Nc1cccc(c1)S(=O)(=O)N)Sc2nnc(n2Cc3ccco3)C4CC4 C22040319
C[C@H](C(=O)Nc1ccc(cn1)Cl)Sc2nnc(n2Cc3ccco3)CCC(=O)N C22408125
CCCCn1c(c(c(=O)[nH]c1=O)N(Cc2ccccc2)C(=O)CCc3c(noc3C)C)N C23121984
Cc1ccc(o1)c2c(cn(n2)c3ccccc3)C(=O)OCC(=O)Nc4ccc(cc4)C(=O)N C23553096
COCCn1c2ccc(cc2nc1SCC(=O)c3c(n(c(=O)[nH]c3=O)C4CC4)N)Cl C24420197
Cc1ccc(c(c1)C)n2ccnc2SCC(=O)c3c(n(c(=O)[nH]c3=O)CCOC)N C24833720
c1ccc(cc1)Cn2c(c(c(=O)[nH]c2=O)N(Cc3ccccc3)Cc4nc(no4)C5CC5)N C27308961
C[C@@H](C(=O)Nc1ccc(cc1)S(=O)(=O)N)Sc2nnc(n2CC=C)c3ccco3 C29548358
C[C@@H](C(=O)NNC(=O)c1cc2c(cc(c(c2[nH]1)OC)OC)OC)Oc3ccccc3F C31212441
CCOC(=O)C1=C(NC(=O)N[C@@H]1c2ccco2)CN[C@H](C)c3ccc(cc3)S(=O)(=O)C C32797387
Cc1c(c(n(n1)[C@@H](C)C(=O)NNC(=S)Nc2cc(ccc2Cl)Cl)C)[N+](=O)[O-] C02794208
CCCCn1c(c(c(=O)[nH]c1=O)N(CCCC)C(=O)c2ccc(cc2)N3CCCC3=O)N C12878306
CCCCn1c(=O)c2ccccc2c(n1)C(=O)OCC(=O)Nc3c(ccs3)C(=O)N C03456024
CCN1c2c(cc(cc2N[C@@H]1c3cccc(c3)OC)NC(=O)C)C(=O)NCCC4=CN=NC4 C39362487
C[C@H](c1ccc(cc1)n2cc(nn2)C(=O)N)NC(=O)/C=C/c3ccc(c(c3)OC)OC(C)C C32926651
Cc1cc(c(o1)C)C(=O)NCC(=O)NNC(=O)c2ccc(c(c2)OC)OCCC(C)C C40156783
CCOC(=O)CSc1nnc(n1[C@H](C)C(=O)Nc2nc(cs2)c3ccccc3)N C40174156
CCOC(=O)[C@H]1CCCN(C1)c2c(c(ncn2)NCCc3ccc(c(c3)OC)OC)N C40683731
CCOc1ccc(cc1OC)c2c3c([nH]n2)OC(=C([C@@H]3c4ccc(c(c4)OC)OC)C#N)N C09328606
CCSc1nnc(s1)NC(=O)CSc2nc([nH]n2)N/N=C/c3ccccc3F C59015026
C/C(=N/Nc1[nH]nc(n1)SCC(=O)Nc2cc(ccc2OC)Cl)/c3ccccn3 C59038597
C=CCn1cc(cn1)/C=N/Nc2[nH]nc(n2)SCC(=O)Nc3ccc(cc3F)Cl C59831878
Cc1cc(c(c(c1)O)c2c3c([nH]n2)C(=O)N([C@H]3c4cc(c(c(c4)OC)OC)OC)CCO)C C08606627
CC(C)C[C@H](C(=O)OCC(=O)Nc1c(ccs1)C(=O)N)N2C(=O)[C@H]3CC=CC[C@@H]3C2=O C08718463
CCCSC1=NC(=O)[C@@H]2[C@@H](CC(=O)NC2=N1)c3ccc(c(c3)OCC)OCC(=O)N C64773367
c1ccc(cc1)C(=O)[C@H](CC(=O)N[C@H]2CCS(=O)(=O)C2)C(=O)Nc3ccc4c(c3)OCCO4 C03418246
c1ccc(c(c1)/C=C\2/C(=O)N(C(=O)S2)CC(=O)NNC(=O)CSc3nc4ccccc4o3)F C06142213
Cc1cccc(c1NC(=O)COC(=O)[C@@H](C)NS(=O)(=O)c2cccc3c2nsn3)C C03248683
CC(C)NS(=O)(=O)Cc1ccc(cc1)CNC(=O)C2=CN3CCS(=O)(=O)N=C3C=C2 C08735301
CCn1cc(c(n1)C(=O)NC(=S)Nc2ccc(cc2[N+](=O)[O-])OCC)Br C08782549
CC(=O)NCCc1ccc(cc1)c2csc(n2)NC(=O)c3ccc(cc3)n4cnnn4 C08878770
COc1ccc(c(c1)/C=N/NC(=O)C(=O)Nc2c(c3c(s2)CCC3)C(=O)OC)OC C02404192
CCn1c(nnc1SCC(=O)NNC(=O)CN2CCCc3c2cccc3)c4ccco4 C09130925
Cc1ccc(cc1C)N2C[C@@H](CC2=O)C(=O)Nc3nnc(s3)SCC(=O)Nc4nccs4 C09517978
Cc1ccc(cc1C)N2C[C@H](CC2=O)C(=O)Nc3nnc(s3)SCC(=O)Nc4nccs4 C09517979
c1ccc(cc1)n2c3c(cn2)c(=O)[nH]c(n3)CCC(=O)NCc4ccc(cc4)N5CCCC5=O C09911250
Cc1c(c([nH]c1C(=O)CN2C(=O)[C@@](NC2=O)(C)c3ccc(cc3)OC(F)F)C)C(=O)OC C09986944
CC(=O)Nc1cccc(c1)NC(=O)Cn2cc(c(=O)cc2CSc3ncccn3)OC C10254955
CC[C@@H](C)NC(=O)COC(=O)c1ccc2c(c1)C(=O)N(C2=O)c3ccc(cc3)NC(=O)C C03471141
CC[C@]1(C(=O)N(C(=O)N1)CC(=C)C)C2CCN(CC2)C(=O)CCn3c4ccccc4[nH]c3=O C11782457
COc1ccc(cc1OC)[C@H]2C(=C(NC(=O)N2)Cn3ccc(n3)C(F)(F)F)C(=O)OC C12371253
c1cc(ccc1C(=O)NCCNC(=O)c2nc(no2)Cn3cc(cn3)Br)F C12429028
CC(=O)c1cc2c(cc1NC(=O)CSc3nnc(s3)NCc4ccco4)OCO2 C12751701
Cc1ccccc1OC[C@@H](Cn2c3c(=O)[nH]c(=O)n(c3nc2S[C@@H](C)C(=O)C)C)O C00863233
CCOC(=O)C1=C(NC(=O)N[C@@H]1C)COC(=O)c2c(nn(c2C)c3ccc(cc3)F)C C13985861
CCOC(=O)C1=C(NC(=O)N[C@H]1C)COC(=O)c2c(nn(c2C)c3ccc(cc3)F)C C13985865
CCOc1ccc(cc1S(=O)(=O)N2CCCC2)NC(=O)Cc3c4ccccc4c(=O)[nH]n3 C14171495
c1ccc2c(c1)c(cn2CC(=O)NC[C@H]3CCCO3)/C=C\4/C(=O)NC(=S)N(C4=O)Cc5ccco5 C16266835
CCCNC(=O)[C@H](C)OC(=O)c1ccc2c(c1)C(=O)N(C2=O)c3ccc(cc3)NC(=O)C C16828682
CCOC(=O)C1=C(NC(=O)N[C@@H]1c2ccco2)CSc3nnc(n3C)C(F)(F)F C18975578
Cn1c(c(c(=O)n(c1=O)C)C(=O)COC(=O)C2(CCCCC2)Cc3nc4ccccc4s3)N C19172278
Cn1cccc1[C@H](CNC(=O)C(=O)Nc2ccc(cc2)[N+](=O)[O-])N3CCc4ccccc4C3 C21155413
CCCn1c(=O)[nH]nc1SCC(=O)Nc2c(c(c(n2c3ccc(cc3)OC)C)C)C#N C22187322
CCn1c(=O)c2c(ccs2)nc1SCc3nc(c4c(c(oc4n3)C)C(=O)OCC)N C23053646
Cc1cc2nc(c(c(n2n1)C)CCC(=O)Nc3cccc(c3)NC(=O)[C@H](C)n4cccn4)C C31611883
Cc1cc2nc(c(c(n2n1)C)CCC(=O)Nc3cccc(c3)NC(=O)[C@@H](C)n4cccn4)C C31611886
c1ccc(cc1)COC(=O)Nc2cnc3c(cccn3c2=O)C(=O)NCCc4ccccn4 C35023529
Cc1cc(no1)CSc2c(cccn2)C(=O)Nc3cccc(c3)S(=O)(=O)/N=C\4/CCCN4 C35338879
Cc1c(sc2c1c(=O)[nH]c(n2)CC(=O)N/N=C/c3cc(c(c(c3)OC)OC)OC)C C36289845
Cc1ccc(c(c1)C)NC(=O)NC(=O)CSc2nnc(n2CCOC)c3ccncc3 C36826229
COc1ccc(cc1N2CCCCC2=O)NC(=O)Nc3cc(c(c(c3)OC)OC)OC C38699585
Cc1nnc(s1)NC(=O)[C@H](C)Sc2nnc(n2C)CCNC(=O)c3ccccc3 C39759489
COc1ccccc1N(CCC(=O)N)C(=O)[C@@H]2CCCN(C2)C3=NS(=O)(=O)c4c3cccc4 C40016013
Cc1cccc(c1O)c2cc([nH]n2)C(=O)N(Cc3ccc(c(c3)OC)OC)[C@@H]4CCS(=O)(=O)C4 C40527321
CCn1c(nnn1)COc2cccc(c2)C(=O)Nc3c(c4c(s3)CCCC4)C(=O)NC C40794662
Cc1c([nH]c(c1C(=O)C2=C(C(=O)N([C@@H]2c3cccc(c3)[N+](=O)[O-])CC[NH+]4CCCC4)[O-])C)C C41543488
Cc1c(cco1)C(=O)Nc2cc(ccc2F)NC(=O)CCc3nc(no3)c4ccccn4 C46891733
COC(=O)CC[C@@H](C(=O)OC)NC(=O)N1CCc2c([nH]cn2)[C@H]1c3cc(ccc3F)F C20720583
CCN(CC)S(=O)(=O)c1ccc(cc1)N/C=C\2/C(=O)NC(=O)N(C2=O)c3cccc(c3)Cl C02740067
C[C@@H](C(=O)NC(=O)NC(C)C)OC(=O)c1nc(n(n1)c2ccc(cc2)F)c3cccs3 C11371924
c1cc(cc(c1)Cl)N2CCN(CC2)CCNC(=O)[C@@H]3CCCN(C3)S(=O)(=O)c4cnc[nH]4 C61878083
c1cc(cc(c1)Cl)N2CCN(CC2)CCNC(=O)[C@H]3CCCN(C3)S(=O)(=O)c4cnc[nH]4 C61878084
COc1ccc(cc1OC)CCN2C(=O)[C@@](N=C2O)(C(F)(F)F)NC(=O)c3ccco3 C09419447
Cc1c(c(on1)NC(=O)C)c2ccc(c(c2)S(=O)(=O)Nc3ccc(cc3)C(=O)C)OC C65115905
c1cc2c(cc1NC(=O)CSc3ccc(nn3)N4CCC[C@@H](C4)C(=O)NC5CC5)OCO2 C65131755
CCOC(=O)C1=C(OC(=C([C@@]12c3ccccc3N(C2=O)CC(=O)OC)C(=O)OCC)N)C C00989145
C[C@]1(C(=O)N(C(=O)N1)NC(=O)CSc2nnnn2C3CCCC3)CCc4ccccc4 C08718333
CC[C@]1(C(=O)N(C(=O)N1)NC(=O)CSc2nnc(n2c3ccc(cc3)C)N4CCCC4)C C08720472
CCn1c(nnc1SCC(=O)OCC(=O)NNC(=O)c2cccs2)c3ccco3 C09283779
C[C@@H](C(=O)Nc1ccccc1[N+](=O)[O-])OC(=O)CNC(=O)c2ccc(o2)Br C09509959
CCOC(=O)C1=C(NC(=O)N[C@H]1C)COC(=O)[C@H]2CC(=O)N(C2)c3cc(ccc3OC)C C09579521
c1ccc(cc1)/C=C/S(=O)(=O)NCC(=O)OCC(=O)Nc2ccc(cc2[N+](=O)[O-])F C09631040
CCn1c(nnc1SCC(=O)Nc2cc(ccc2C)Cl)c3c(non3)NC(=O)C C09877549
CNC(=O)NC(=O)COC(=O)c1ccccc1C(=O)c2ccc(c(c2)[N+](=O)[O-])SC C10154789
CCCOC(=O)C[C@@H]1C(=O)NCCN1C(=S)NC(=O)/C=C/c2cccc(c2)[N+](=O)[O-] C10402870
c1cc(cc(c1)NC(=O)C2CC2)CNC(=O)CCCn3c4ccc(cc4oc3=O)[N+](=O)[O-] C10772044
CC(C)c1nnc(n1Cc2ccco2)SCC(=O)NN3C(=O)C4(CCCCC4)NC3=O C10932464
CCc1nc2ccccc2n1CC(=O)OCc3nc(c4c(c(oc4n3)C)C(=O)OCC)N C11395643
COc1ccc(cc1[N+](=O)[O-])C(=O)Nc2nc(cs2)Cc3n[nH]c(=S)n3CC=C C12823672
CCC(=O)Nc1cccc(c1)NC(=O)CSc2nc3c(n2CC)c(=O)n(c(=O)n3C)C C00930418
CCOC(=O)C1=C(NC(=O)N[C@@H]1c2ccco2)COC(=O)c3cnn(c3)c4ccccc4 C12867560
CCOC(=O)C1=C(NC(=O)N[C@H]1c2ccco2)COC(=O)c3cnn(c3)c4ccccc4 C12867568
Cn1c(cc2c1c(c(c(c2)OC)OC)OC)C(=O)NCCC(=O)Nc3ccc4c(c3)OCO4 C13723933
C[C@H](C(=O)Nc1cc(ccc1OC)[N+](=O)[O-])OC(=O)C[C@H]2C(=O)Nc3ccccc3S2 C14068267
C[C@@H](C(=O)Nc1cc(ccc1OC)[N+](=O)[O-])OC(=O)C[C@@H]2C(=O)Nc3ccccc3S2 C14068277
COc1ccccc1n2c(nnn2)SCc3c(c(sc3C(=O)OC)N)C(=O)OC C15226781
c1cc(cc(c1)S(=O)(=O)/N=C/2\CCCN2)NC(=O)CSc3nnnn3C4CCCCC4 C16295308
Cc1cccc(c1NC(=O)COC(=O)c2ccc(s2)CCNS(=O)(=O)C)[N+](=O)[O-] C17247389
c1cc(c(cc1NC(=O)CNC(=O)CCCn2c3ccc(cc3oc2=O)[N+](=O)[O-])F)F C17914830
COCCNC(=O)c1c2c(sc1NC(=O)COc3cccnc3[N+](=O)[O-])CCCC2 C18533314
COc1ccc(cc1OCn2cccn2)/C=N/Nc3[nH]nc(n3)SCc4ccncc4 C20424424
Cn1cc(c(n1)OC)C(=O)Nc2nnc(s2)SCC(=O)Nc3nc4ccccc4s3 C21011221
CNS(=O)(=O)c1ccc(c(c1)C(=O)OCC(=O)Nc2ccc(cc2Cl)[N+](=O)[O-])F C21462260
C[C@@H](C(=O)NNC(=O)c1cc(c(c(c1)OC)OC)OC)Sc2ccc(cc2)[N+](=O)[O-] C22598963
CCOC(=O)c1c(oc2c1c(nc(n2)COC(=O)CSc3nc(cc(n3)C)C)N)C C23075533
CCOC(=O)C1=C(NC(=O)N[C@H]1c2ccc(o2)C)COC(=O)CCn3c(cc(n3)C)C C24928658
CCOC(=O)CNC(=O)[C@@H]1CC=C(C[C@@H]1C(=O)Nc2ccc(cc2OC)[N+](=O)[O-])Cl C26806211
CS(=O)(=O)Cc1nc2ccccc2n1CC(=O)NCCNc3ccccc3[N+](=O)[O-] C27136434
CCOC(=O)C1=C(NC(=O)N[C@@H]1c2ccccc2)CSc3nnnn3C[C@@H]4CCCO4 C29798595
CCOC(c1[nH]c(=O)c2c(n1)CCN(C2)C(=O)Nc3ccc(cc3)C(=O)OCC)OCC C35417529
CCOc1ccc(cc1)n2c(nnc2S[C@@H](C)C(=O)OCC)Cc3cc(=O)[nH]c(=O)[nH]3 C06577957
CC(=O)Nc1c(non1)c2nnc(n2c3ccccc3)SCC(=O)Nc4ccccc4 C08614177
CCSc1nc(c2cnn(c2n1)CCNC(=O)c3cn(nc3OC)C)NCC(C)C C36660486
COC(=O)c1c(c(sc1N)C(=O)OC)COC(=O)C2=NN(C(=O)CC2)c3ccccc3 C39224741
CCCn1c(=O)ccc(n1)C(=O)OCC2=C([C@H](NC(=O)N2)c3ccccc3)C(=O)OCC C39573126
C[C@H]1C[C@@]2(CC(C1)(C)C)C(=O)N(C(=O)N2)CC(=O)O[C@@H](C)C(=O)Nc3ccnn3C(C)C C39579867
c1c(cnc(c1Cl)Nc2c(c(ncn2)N3CCN(CC3)CCO)[N+](=O)[O-])C(F)(F)F C40613550
c1cc(ncc1Br)Nc2c(c(ncn2)NCCCN3CCOCC3)[N+](=O)[O-] C40623049
c1cc2c(cc1NC(=O)CSc3nnc(s3)NC(=O)c4cc(on4)C5CC5)OCO2 C42379338
C[C@@H](C(=O)Nc1ccc(c(c1)[N+](=O)[O-])F)Sc2nncn2c3cccc(c3)NC(=O)C C46584799
COc1cccc(c1OC)CNC(=O)Cn2c(=O)n3ccc(nc3n2)Nc4ccccc4 C57507440
Cc1c(c(n2c(n1)nc(n2)SC)C)CC(=O)O[C@H](C)C(=O)NC(=O)NC3CCCCC3 C28039387
CCOC(=O)c1c(c2c(nc(nc2s1)COC(=O)c3c(c(nn(c3=O)C)C)C)N)C C30817312
CCCCCCN1C(=O)/C(=C\NC[C@@H]2c3c(cc4c(c3OC)OCO4)CCN2C)/C(=O)NC1=O C20410723
CCn1c2c(nc(nc2n(c1=O)c3ccc(cc3)F)c4ccc(c(c4OC)OC)OC)C(=O)N C64965902
CCOc1cc(ccc1OC(=O)c2cccs2)/C=N/NC(=O)CNC(=O)c3ccncc3 C03117966
CCc1nnc(s1)NC(=O)CSc2nnc(n2C[C@@H]3CCCO3)CNc4ccc(cc4)F C06860986
Cc1cc(c(c(c1)C)NC(=O)[C@@H](C)OC(=O)CNC(=O)c2cc(c(c(c2)OC)OC)OC)C C08800315
Cc1cc(c(c(c1)C)NC(=O)[C@H](C)OC(=O)CNC(=O)c2cc(c(c(c2)OC)OC)OC)C C08800316
Cc1ccc(c(c1)C(=O)CCC(=O)OCC(=O)NN2C(=O)C3(CCC(CC3)C)NC2=O)C C08852840
CCOC(=O)c1c(c(sc1NC(=O)COC(=O)CCc2[nH]c(=O)c3ccccc3n2)C)C C08882019
CCn1c(nnc1SCC(=O)OCC(=O)NNC(=O)c2ccccc2)c3cccs3 C09399115
Cn1c(nnc1SCC(=O)NC(=O)NCCCOC)CSc2nc3ccccc3s2 C09633102
Cn1cnnc1SCC(=O)Nc2ccc(cc2)C(=O)NCCCn3cnc4c3cccc4 C09725785
C=CCNc1nc(cs1)C(=O)OCC(=O)Nc2cc(ccc2n3cncn3)C(F)(F)F C10133187
CCC1CCC2(CC1)C(=O)N(C(=O)N2)CC(=O)OCC(=O)N[C@H](Cc3ccccc3)C(=O)C C10135903
CCOC(=O)c1c(oc2c1c(nc(n2)COC(=O)CCC(=O)c3ccc4c(c3)CCC4)N)C C10272871
COc1cc(cc(c1OC)OC)C(=O)OCC(=O)NCC(=O)Nc2ccc(c(c2F)F)F C10718613
Cc1c(sc(c1C(=O)OC)NC(=O)COC(=O)c2cc(ccc2Cl)S(=O)(=O)NC)C C11106801
CCCn1c2ccccc2n(c1=O)CC(=O)OCC(=O)Nc3cccc(c3)C(=O)NC4CC4 C11353628
CCCC(=O)Nc1nc2c(s1)C(=O)C[C@H](C2)C(=O)NCCc3nc(cs3)C(=O)OCC C12218744
C[C@@H](c1ccc(cc1)n2cncn2)NC(=O)CN3C(=O)[C@](NC3=O)(C)CCc4ccccc4 C12697294
CCN(CC)C(=O)c1ccc(cc1)NC(=O)COC(=O)c2cccc(c2NC(=O)c3ccco3)C C12839559
CC(=O)Nc1c2cc(cnc2n(c1C(=O)OC)C[C@@H]3CCCO3)NCc4ccc5c(c4)CCO5 C14530821
CC(C)Oc1ccccc1C(=O)NC(=S)N2CCNC(=O)[C@@H]2CC(=O)OC[C@H]3CCCO3 C14664569
CCOC(=O)c1csc(n1)CCNC(=O)c2c(c3c(ncnc3s2)NC[C@H]4CCCO4)C C14982146
Cc1c2c(=O)[nH]c(nc2sc1C(=O)OCC(=O)N[C@@H](C)c3cc(ccc3OC)OC)C C19010090
CC1CCC2(CC1)C(=O)N(C(=O)N2)CC(=O)OCC(=O)NCCc3ccc(cc3)OC(F)F C19132419
CC(C)CCNC(=O)[C@@]1(Cn2c(cc(n2)C(=O)NCCc3ccccc3OC)C(=O)N1C)C C21875982
CCCCNC(=O)c1ccccc1NC(=O)CN(c2ccc(cc2)C(=O)N(C)C)S(=O)(=O)C C22394118
Cc1c(c(nc(n1)c2ccco2)SC)C(=O)OCC(=O)N(CCC(=O)N)c3ccc(cc3)F C22978080
c1cc(oc1)CNS(=O)(=O)c2ccc(cc2)/C=C/C(=O)OCC(=O)NC(=O)c3cccs3 C23222039
Cc1c(sc(c1C(=O)OC)NC(=O)COC(=O)c2cc(ccc2F)S(=O)(=O)NC)C C24653121
CC(C)Cn1c(nnn1)SCC(=O)Nc2c(c3c(s2)CCCC3)C(=O)NCCOC C24754998
CCOc1cc(ccc1OCC(=O)Nc2c(c(c(s2)C(=O)NC)C)C(=O)OCC)C#N C26890587
CCNC(=O)c1cccc(c1)NC(=O)COC(=O)c2cccnc2SCc3c(noc3C)C C27939832
COC(=O)c1cn(c2c1cccc2)CC(=O)OCC(=O)Nc3cccc(c3)C(=O)NC4CC4 C29501909
CCOC(=O)c1cnn(c1C(F)(F)F)c2ccc(cc2)NC(=O)CCNC(=O)c3ccoc3 C33176437
CCOC(=O)CNC(=O)N[C@H](C(C)C)C(=O)N1CCN([C@@H](C1)C)C(=O)CCC2CCCC2 C34999903
CCOC(=O)CNC(=O)N[C@H](C(C)C)C(=O)N1CCN([C@H](C1)C)C(=O)CCC2CCCC2 C34999908
COCCN(CC(=O)Nc1nc(cs1)CC(=O)Nc2ccccc2F)C(=O)c3ccco3 C35809279
CCOC(=O)C1=C(NC(=O)N[C@H]1c2ccc(cc2)OC)CSc3nnc(o3)CSC C36395019
Cc1cc(no1)NC(=O)CCC(=O)N(CC(=O)NC[C@H]2CCCO2)c3ccc(cc3)C(C)C C13505859
c1ccc2c(c1)c(=O)n(c(=O)n2CC(=O)NCCC3=CCCCC3)CCC(=O)NCc4ccco4 C04077955
COc1cc(c(cc1OC)NC(=O)c2cccs2)C(=O)OCC(=O)NCc3ccco3 C03240513
Cc1c(c(=O)n(n1C)c2ccccc2)NC(=O)[C@H](C)OC(=O)/C=C/c3ccc(c(c3)OC)O C12851456
c1ccc(cc1)CCNc2c3cnn(c3ncn2)CCNC(=O)[C@H]4COc5ccccc5O4 C38484954
CCCCn1c(=O)[nH]nc1SCC(=O)N2CCN(CC2)CC(=O)Nc3c(cccc3C)C C27672299
Cc1ccc(cc1)c2nnc(o2)CCC(=O)OCC(=O)NCC(=O)Nc3c(cc(cc3C)C)C C45601256
c1ccc2c(c1)c(=O)n(c(=O)n2CC(=O)NCc3ccco3)CCCCC(=O)NC4CCCC4 C45898842
CN([C@@H]1CCCc2c1cccc2)C(=O)COC(=O)c3cc(c(c(c3)OC)OCC(=O)N)OC C30344316
CCCCOC(=O)C1=C(N2C(=O)[C@@H](SC2=C([C@@H]1c3ccc(c(c3)OC)OC)C(=O)OC)C)N C59293191
Cc1ccc(cc1)NCc2nnc(n2c3ccccc3)SCC(=O)NCc4nnc(o4)C(C)C C59844568
Cc1cc(cc(c1)NC(=O)c2c3n(cn2)C[C@@](N(C3=O)C4CC4)(C)C(=O)NCCCOC(C)C)C C64954712
CCCNC(=O)CCc1c(=O)n(c2ccccc2n1)CC(=O)Nc3ccc(c(c3)OC)OC C65101477
CC[C@]1(C(=O)N(C(=O)N1)NC(=O)CSc2nnc(n2Cc3ccccc3)C4CC4)C C08771647
CCOC(=O)C1=c2n(c(=O)/c(=C\c3ccncc3)/s2)C(=C([C@@H]1c4ccncc4)C(=O)OCC)N C08742301
CCOC(=O)C1=c2n(c(=O)/c(=C\c3ccncc3)/s2)C(=C([C@H]1c4ccncc4)C(=O)OCC)N C08742302
CC[C@]1(C(=O)N(C(=O)N1)CC(=O)N(C)CC(=O)NCc2ccco2)c3ccc(cc3)F C09223455
Cc1cc2c(c(=O)n1CCOC)[C@@H](C(=C(O2)N)C(=O)OC)c3cc(c(c(c3)Cl)OC)OC C10166102
Cc1cc(c(n1c2ccc(cc2)S(=O)(=O)N)C)C(=O)COC(=O)/C=C/c3c(nn(c3C)C)C C10438973
CCN(Cc1[nH]c(=O)c2ccccc2n1)C(=O)c3cccc(c3)S(=O)(=O)NC[C@H]4CCCO4 C12569352
c1cc(c(cc1S(=O)(=O)N2CCCCCC2)NCC(=O)N3CCNC3=O)OCC(F)(F)F C12532920
C[C@H](C(=O)Nc1ccc(cc1)NC(=O)C)Sc2nnc(n2CC=C)[C@@H]3CCS(=O)(=O)C3 C14249761
CC(C)CCNC(=O)c1c(cc(=O)n2c1CCN(CC2)C(=O)C[C@H]3c4ccccc4C(=O)N3)OC C14998412
CC(C)CCNC(=O)c1c(cc(=O)n2c1CCN(CC2)C(=O)C[C@@H]3c4ccccc4C(=O)N3)OC C14998415
CCOC(=O)C1=c2n(c(=O)/c(=C\c3cccnc3)/s2)[C@H](C(=C1N)C(=O)OCC)c4cccnc4 C20459050
CC(=O)Nc1ccc(cc1)NC(=O)CSc2c3c(n(c(=O)n2)CCN4CCOCC4)CCC3 C20573984
Cn1c2c(c(=O)[nH]c1=O)n(c(n2)N3CCN(CC3)CCO)CCCSc4ccc(cc4)Cl C21727742
COC(=O)C(=C1Nc2ccccc2N1)C(=O)CSc3nnc(n3C4CC4)c5ccncc5 C21761439
c1cc(ccc1N2C[C@H](CC2=O)C(=O)Nc3nc(cs3)CC(=O)NCCN4CCOCC4)F C23870127
CC(=O)Nc1ccc(cc1)CC(=O)NCCN2C(=O)/C(=C/c3ccc4c(c3)OCO4)/SC2=O C24103825
c1cc(sc1)/C=C/2\C(=O)N(C(=S)S2)CCCC(=O)NNC(=O)c3ccc(cc3)[N+](=O)[O-] C02381777
c1cc(oc1)C(=O)Nc2nc(cs2)CC(=O)N3CCC(CC3)NS(=O)(=O)c4cccs4 C25905303
c1ccc(cc1)CCNC(=O)c2ccccc2NC(=O)C3=NN(C(=O)CC3)[C@@H]4CCS(=O)(=O)C4 C25987148
Cc1cc(c(n1c2nccs2)C)/C=C/C(=O)OCC(=O)N3C[C@@H](Oc4c3cccc4)C(=O)N C29517153
CCN(CC)C(=O)c1cc(c(c(c1)OC)OC)NS(=O)(=O)c2ccc3c(c2)c(cc(=O)[nH]3)C C30947899
Cn1cnnc1c2cccc(c2)NC(=O)c3cccc(c3)S(=O)(=O)NC[C@@H]4CCCO4 C31808345
Cc1c(c(=O)[nH]c(=O)[nH]1)CCC(=O)OCC(=O)N(C)[C@@]2(CCCCC2=O)c3ccccc3Cl C32752762
C[C@@H](C(=O)NCC(=O)Nc1ccc(c(c1F)F)F)Sc2nnc(n2C)[C@H]3CCS(=O)(=O)C3 C32777890
Cc1nnc(s1)NC(=O)[C@H](C)Sc2nnc(n2C)CNC(=O)c3ccccc3F C09290080
CC(=O)c1ccc(cc1)S(=O)(=O)N(CCCO)Cc2cc3cc4c(cc3[nH]c2=O)OCCO4 C06014828
CCOC(=O)C1=c2n(c(=O)/c(=C/c3ccncc3)/s2)C(=C([C@@H]1c4ccncc4)C(=O)OCC)N C06545900
CCOC(=O)C1=c2n(c(=O)/c(=C/c3ccncc3)/s2)C(=C([C@H]1c4ccncc4)C(=O)OCC)N C06545905
c1cc(oc1)CNC(=O)CSc2nnc(s2)NC(=O)[C@@H]3CC(=O)N(C3)c4ccc(cc4)F C09517962
c1cc(ccc1N2C[C@H](CC2=O)C(=O)Nc3nnc(s3)SCC(=O)NC[C@@H]4CCCO4)F C09517965
c1cc(sc1)CNc2c3cnn(c3ncn2)CCNC(=O)[C@H]4CC(=O)N(C4)c5ccc(cc5)F C38484432
c1cc(sc1)S(=O)(=O)N2CCCC[C@H]2CCNC(=O)C(=O)Nc3ccc4c(c3)OCO4 C38562150
c1ccc(c(c1)NC(=O)C(=O)NC[C@@H](c2cccs2)S(=O)(=O)c3ccc(cc3)F)[N+](=O)[O-] C38565581
C[C@H](C(=O)/N=C\1/NCCS1)Sc2nnc(n2C)[C@H](C(C)C)NC(=O)c3ccc(cc3)OC C39750655
C[C@H](C(=O)/N=C\1/NCCS1)Sc2nnc(n2C)[C@@H](C(C)C)NC(=O)c3ccc(cc3)OC C39750656
c1ccc(c(c1)NC(=O)CNC(=O)COC(=O)c2cccnc2N3CCOCC3)Br C16289705
CCCn1c2c(cc(cn2)C(=O)N(CC)CC(=O)Nc3ccccc3C(F)(F)F)c(=O)[nH]c1=O C46538357
C[C@@H](C(=O)NNC(=O)Cn1c2ccccc2nc1CS(=O)(=O)C)Oc3ccccc3F C58442725
C[C@@H]1C(=O)N2C(=C([C@H](C(=C2S1)C(=O)OC)c3ccc(c(c3)OC)OC)C(=O)OC)N C59293021
CCOC(=O)C1=C(N2C(=O)[C@H](SC2=C([C@H]1c3cccc(c3OC)OC)C(=O)OC)C)N C59293070
CCOc1cc(ccc1O)/C=N/NC(=O)Cn2c(c(c(c(c2=O)C#N)COC)Br)C C59639794
C[C@H]1c2c(cc(cc2OC)OC)OC(=O)[C@@H]1CC(=O)N[C@@H](CC3=c4ccccc4=[NH+]C3)C(=O)[O-] C63362915
C[C@H]1c2c(cc(cc2OC)OC)OC(=O)[C@H]1CC(=O)N[C@@H](CC3=c4ccccc4=[NH+]C3)C(=O)[O-] C63362917
CCOC(=O)[C@@H]1[C@@H](SC2=C1CCC2)NC(=O)COC(=O)c3c(c4c(=O)[nH]c(nc4s3)C)C C64052912
CCOC(=O)[C@H]1[C@@H](SC2=C1CCC2)NC(=O)COC(=O)c3c(c4c(=O)[nH]c(nc4s3)C)C C64052914
COC(=O)c1ccc(cc1)NC(=O)CS[C@@H]2N=NC(=O)[C@H]3N2N[C@@H](C3)c4cccs4 C64702073
c1cc(ccc1OCC(=O)NCc2nnc(s2)C(=O)Nc3ccc4c(c3)OCO4)Cl C64991244
CCN(CC)S(=O)(=O)c1ccc2c(c1)c(cc(=O)[nH]2)C(=O)NC[C@@H](C)N3C[C@H](O[C@H](C3)C)C C29879396
CC(=O)c1cccc(c1)NC(=O)CSc2cc(ncn2)n3ccc(n3)C(=O)NC4CC4 C67225641
COc1ccc(cc1OC)CC(=O)Nc2nnc(s2)SCC(=O)Nc3nccs3 C08794527
[truncated: 2,313,505 more chars]
