# Supplementary material for: PyRMD Studio: A Unified Suite for Next-Generation, AI-Powered Virtual Screening
Source: J Chem Inf Model. 2026 May 19;66(11):6197–203. doi: 10.1021/acs.jcim.6c00648 (PMC13250901; doi:10.1021/acs.jcim.6c00648)
Supplement: Supplementary file 2 [file ci6c00648_si_002.zip › decoys/mp2k1_decoys.ism]

c1ccc2c(c1)c3c([nH]2)[C@H]([NH2+][C@H](C3)C(=O)[O-])c4ccc(cc4)O C02895992
CC1(N=C(N=C(N1c2ccc(cc2)Br)N)N)C C00146421
c1nc2c(nc(nc2n1[C@@H]3[C@H]([C@@H]([C@@H](CO3)O)O)O)Cl)N C04976490
C1[C@@H]2[C@H]3C/C(=N\NC(=O)N)/[C@@H]2[C@@H]\4[C@@H]1[C@@H]3C/C4=N\NC(=O)N C05224810
C1CCc2c(c(=O)[nH]c(=O)n2[C@H]3[C@H]([C@@H]([C@@H](O3)CO)O)O)C1 C05567001
c1cc2c(cc1S(=O)(=O)N)c3cc(ccc3o2)S(=O)(=O)N C04006554
C[C@]1([C@]([C@@]([C@@]([C@](O1)(C)SC)(C)O)(C)O)(C)O)CO C09915811
CC1(CC[C@@H]([C@]23[C@@H]1[C@@H]([C@]([C@]45[C@H]2CC[C@H]([C@H]4O)C(=C)C5=O)(OC3)O)O)O)C C12661785
c1nc(c2c(n1)n(cn2)[C@H]3[C@H]([C@@H]([C@@H](O3)CO)O)Br)N C05389757
c1c(c2c(ncnc2n1[C@@H]3[C@H]([C@@H]([C@@H](O3)CO)O)O)N)Br C04822465
C[C@@H]1[C@H]([C@@H]([C@@](O1)(CO)n2cnc3c2ncnc3N)O)O C05551009
c1nc(c2c(n1)n(cn2)[C@H]3[C@H]([C@@H]([C@@H](O3)CO)S)O)N C04809092
c1cc(c(cc1[C@H]2[C@@H](Cc3ccc(c(c3O2)O)O)O)O)O C13537293
c1[nH]c(=O)c2c(n1)n(c(n2)Cl)[C@H]3[C@H]([C@@H]([C@H](O3)CO)O)O C13783900
c1cc(c(cc1[C@@H]2[C@H]([C@H](c3ccc(c(c3O2)O)O)O)O)O)O C14436083
c1cc(sc1)[C@H]2CC3=C([C@@H](c4c([nH]nc4O)N3)c5[nH]ccn5)C(=O)C2 C18196398
Cc1c(c2c(c[nH+]1)CO[C@H]2c3c([nH]c(=S)[nH]c3=O)[O-])O C08575497
c1nc2c(nc(nc2n1[C@H]3C[C@@H]([C@H]([C@@H]3O)O)CO)F)N C21986506
c1c(c(nc(=O)n1[C@H]2[C@H]([C@@H]([C@@H](O2)CO)O)F)N)I C17142918
c1nc2c(c(n1)Cl)n[nH]c2[C@H]3[C@H]([C@@H]([C@@H](O3)CO)O)O C04984277
Cc1csc2c1c(nc(=O)n2[C@H]3[C@H]([C@@H]([C@@H](O3)CO)O)O)N C17021453
c1c(c2c(n1[C@@H]3[C@H]([C@@H]([C@H](O3)CO)O)O)c(=O)[nH]nc2N)Br C17196561
CC(=O)[C@]1(CC[C@@H]2[C@@]1(CC[C@@H]3[C@@H]2C[C@@H]([C@@]4([C@@]3(CC[C@@H](C4)O)C)O)O)C)O C33683481
C1=C([C@H](NC(=O)N1[C@H]2[C@@H]([C@@H]([C@@H](O2)CO)O)O)N)Br C33727946
c1c2c(cc(c1N)N[C@H]3CCS(=O)(=O)C3)NC(=O)C2 C35345249
C[C@H]1CN([C@@H](CO1)C)c2ccc(cc2N)S(=O)(=O)N C35783757
c1c(nc([nH]c1=O)[O-])C(=O)N[C@H]2CC[NH2+]C3(C2)CCC3 C36257402
CN1CC=C2[C@H](C1)[C@@H](C(C(=C2C#N)N)(C#N)C#N)c3ccc(c(c3)O)O C36378013
CC1(CC[C@@H]([C@]23[C@@H]1[C@H]([C@]([C@]45[C@H]2CC[C@H]([C@H]4O)C(=C)C5=O)(OC3)O)O)O)C C13815706
c1nc2c(nc(nc2n1[C@H]3[C@@H]([C@@H]([C@@H](O3)CO)O)F)Cl)N C05760034
CC(C)[NH+]1CCC2(CC1)C(=C(NC(=C2C#N)[S-])N)C#N C20458796
c1cc(c(cc1[C@H]2[C@@H]([C@@H](c3ccc(c(c3O2)O)O)O)O)O)O C36375220
c1nc2c(nc(nc2n1[C@@H]3[C@H]([C@@H]([C@H](O3)CO)O)O)Cl)N C01669640
c1nc2c(n1[C@H]3[C@@H]([C@@H]([C@@H](O3)CO)O)O)nc(nc2Cl)N C04293729
COc1ccc2=[NH+][C@H]3[C@@H]([NH2+]CCC3=c2c1)c4c(=O)[nH]c(nc4[O-])[O-] C38989928
c1cc(ccc1[C@@H]2[C@@H]3C(=NC(=NC3=O)N)[N-]C(=C2C#N)[NH3+])F C39359534
C[C@@H]1c2cc(c(cc2CCN1C(=O)c3cc(cnc3)N)O)O C40816187
C[C@@H]1[C@H]([C@]2([C@H](C2(C)C)[C@@H]3[C@@]1([C@H]4C=C(C(=O)[C@@]4(CC(=C3)CO)O)C)O)O)O C43409572
C[C@H]1[C@H]2C[C@@H]([C@@H]3[C@]4([C@@H](CCC([C@@H]4C[C@H]([C@@]3([C@@H]2O)C1=O)O)(C)C)O)C)O C43726297
C[C@@]12CCC(=O)C=C1CC[C@@H]3[C@@H]2[C@@H](C[C@@]4([C@@H]3CC[C@]4([C@@H](CO)O)O)C)O C43757655
c1c(c(nc(=O)n1[C@H]2[C@H]([C@H]([C@H](O2)CO)O)O)N)I C44021090
C[C@@]1(CCS(=O)(=O)C1)Nc2cc3c(cc2N)c(=O)[nH]cn3 C44924310
c1c(nc(nc1N)S[C@H]2CS(=O)(=O)C[C@@H]2O)N C48580603
Cc1c(c([nH]n1)C(=O)NNC(=O)NC)Br C48950832
c1c(c(cc2c1OCC(=O)N2)N[C@H]3CCCNC3=O)N C50397392
c1ccc2c(c1)CN(C2)c3ccc(cc3N)S(=O)(=O)N C50910903
c1ccc2c(c1)N(C[C@H](O2)C(=O)N)C(=O)c3c(non3)N C54432258
Cc1c(sc(n1)N)C(=O)N2CCC3(CC2)C(=O)NC(=O)N3 C55173982
c1ccn(c1)[C@@H]2c3c4c(sc3N[C@@H]2C(=O)NN)CCCC4 C65335102
Cc1ccc(o1)c2c(c[nH]n2)[C@H]3Nc4c([nH]nc4C(=O)N3)C C66740535
C[C@]12CC[C@H]3c4ccc(cc4/C(=N/OCC(=O)[O-])/C[C@@H]3[C@@H]1C[C@H]([C@@H]2O)O)O C04062211
C[C@]12CC[C@@H]3[C@@H]([C@@]1(CC[C@H]2C(=O)[O-])O)CC[C@@]4([C@@]3(CC[C@@H](C4)O)CO)O C05276696
C[C@@]12CC[C@@H]3c4ccc(cc4/C(=N/OCC(=O)[O-])/C[C@@H]3[C@@H]1CCC2(O)O)O C06415837
c1cc(c(cc1[N+](=O)[O-])[C@H]2c3c([nH]cn3)C[C@H]([NH2+]2)C(=O)[O-])[O-] C01868876
c1cc(c(cc1[N+](=O)[O-])[C@H]2c3c([nH]cn3)C[C@@H]([NH2+]2)C(=O)[O-])[O-] C01868878
Cc1cnc(s1)[N-]S(=O)(=O)c2ccc(c(c2)N)O C21508724
c1cc(c(cc1[N+](=O)[O-])c2c([nH]c(=S)nn2)[O-])N C04018158
c1ccc(cc1)N2[C@H](CC(=N2)C(=O)/N=c\3/c(ccc[nH]3)[O-])C(=O)N C30516294
C(=N/NC(=O)N)\C(=C(\C(=O)[O-])/Br)\Br C17284395
C1CCC(CC1)n2c(=O)c3c([nH]c2=O)[C@H](CC3)[N-][NH2+][NH-] C32604000
c1cn(c(nc1=S)[O-])[C@H]2[C@@H]([C@@H]([C@@H](O2)CO)O)O C06591389
c1cn(c(=O)c(c1[O-])Cl)[C@H]2[C@@H]([C@@H]([C@H](O2)CO)O)O C34363687
c1c2c(ncn1)n(c(nc2=S)[O-])[C@@H]3[C@H]([C@@H]([C@@H](O3)CO)O)O C06499965
c1c(nc2ncnn2c1[O-])CSc3[nH]c(=O)cc(n3)N C37037601
c1cc(c(cc1[N-]S(=O)(=O)c2c[nH]nc2)N)Cl C37744361
c1c(c(cc(c1[N-]S(=O)(=O)c2c[nH]nc2)F)F)N C37744426
c1cc2c(c3c1nc(c(n3)[O-])C(=O)NC(=O)N)nsn2 C16430939
Cc1c(c(n[nH]1)[O-])[C@H](c2ccc(c(c2)O)O)C3=C(N=N[C@@H]3O)C C39345080
CCCC1=NNC(=O)[C@H]1[C@]2(C(=O)NC(=O)N=C2[O-])O C09694454
c1cc2c(cn[nH]2)c(c1)[N-]S(=O)(=O)c3ccc(cc3Cl)N C40315397
c1c(c([nH]c(=O)c1I)[O-])[C@@H]2C[C@H]([C@@H](O2)CO)O C40511723
C1CC[C@@H]2[C@H](C1)C[C@@H](N2C(=O)NCC(=O)N)C(=O)[O-] C40531171
Cc1c\2c(oc1C(=O)[O-])CCC/C2=N\NC(=S)N C40824627
C[C@@H]1CCC[C@@](C1)(C(=O)[O-])NC(=O)NC2CCC(CC2)O C41035976
C[C@@H]1CCCC[C@@]1(C(=O)[O-])NC(=O)c2ccc(cc2O)O C41037164
c1cc2c(cn[nH]2)c(c1)[N-]S(=O)(=O)c3cc(cs3)N C41068035
c1c(nc([nH]c1=O)S[C@@]2(CCSC2)C(=O)[O-])N C42010840
CC1CCC(CC1)(C(=O)[O-])Sc2[nH]c(=O)cc(n2)N C42010859
c1c(nc([nH]c1=O)SC2(CCS(=O)(=O)CC2)C(=O)[O-])N C42334878
C[C@@H]1CC[C@@H](CN1C(=O)NC(=O)/C=C/C(=O)[O-])C(=O)N C42439251
c1ccc2c(c1)cccc2O[C@@H]3[C@H]([C@@H]([C@H]([C@H](O3)C(=O)[O-])O)O)O C43704798
C[C@@]12CC[C@@H](C1(C)C)C[C@H]2O[C@H]3[C@H]([C@@H]([C@H]([C@@H](O3)C(=O)[O-])O)O)O C43760822
c1cc(ccc1N)/N=N\c2c(cc3ccc(cc3c2O)N)S(=O)(=O)[O-] C38810789
C[C@@H](c1[n-]nnn1)Nc2cc3c(cc2N)c(=O)[nH]cn3 C44924990
Cc1cc(nc(c1)/C(=N/c2n[nH]nn2)/[O-])c3cccc(c3)N C29314384
c1c(cnc(c1/C(=N/c2nncs2)/[O-])NN)Br C51088666
C[C@H]1CCC[C@@](C1)(C(=O)[O-])NC(=O)N[C@@H]2CCCC[C@@H]2O C52012266
C1CC[C@H]2[C@H](C1)C[C@@H](N2C(=O)c3nc([nH]n3)N)C(=O)[O-] C55168751
c1cc2c(cc1C(=O)[O-])CCN2C(=O)c3nc([nH]n3)N C55168816
Cc1cc(=O)[nH]c(n1)/N=C/c2c([nH]c(=S)[nH]c2=O)[O-] C18127742
[H]/N=C/1\C(=N\Nc2cccc(c2)F)\C(=NN1c3ccccc3)[NH-] C15952568
c1csc(c1C(=O)[O-])NC(=O)N[C@H]2CCC[C@H](C2)O C62828511
Cc1c(sc(c1C(=O)[O-])NC(=O)N[C@H]2CCCC[C@@H]2O)C C62828874
Cc1c(sc(c1C(=O)[O-])NC(=O)N[C@H]2CCCC[C@H]2O)C C62828876
c1c(cncc1NC(=O)N[C@H]2CCCC[C@H]2O)C(=O)[O-] C62948172
c1cnc(c(n1)C(=O)[O-])NC(=O)[C@@H]2CCCN(C2)C(=O)N C63215752
Cc1ccc(cc1)C(=O)NNC(=O)c2ccc3c(c2)nc(=S)[nH]c3[O-] C47931881
C[C@@H](C(=O)NC(=O)N)Sc1[n-]c2cc(cnc2n1)Br C66276640
C[C@H](C(=O)NC(=O)N)Sc1[n-]c2cc(cnc2n1)Cl C05309989
c1ccc2c(c1)ncc(n2)NN/C=C/3\C(=O)NC(=S)N=C3[O-] C67190230
C[C@@]12CC[C@H](C[C@@H]1CC[C@@H]3[C@@H]2[C@@H](C[C@@]4([C@@H]3CC[C@@]4([C@@H](CO)O)O)C)O)O C04096781
Cc1ccc(cc1)c2csc(n2)C3=C(N(CC3=O)N)N C03195973
CC1(CC[C@H]([C@]23[C@@H]1C[C@H]([C@]45[C@@H]2[C@@H](C[C@H]([C@@H]4O)C(=C)C5=O)O)O[C@H]3O)O)C C04268246
C1CCC(CC1)N2Cc3c(nc4c(n3)c(nc(n4)N)N)C2=O C01705804
c1nc2c(n1[C@@H]3[C@H]([C@@H]([C@@H](O3)CO)O)O)nc(nc2Br)N C04743793
CNc1c2c(nc(n1)Cl)n(cn2)[C@H]3[C@H]([C@@H]([C@@H](CO3)O)O)O C04991153
C[C@H]1[C@H]([C@@]2([C@@H](C2(C)C)[C@@H]3[C@@]1([C@@H]4C=C(C(=O)[C@@]4(CC(=C3)CO)O)C)O)O)O C05121258
c1cc(ccc1[C@H]2[C@H](C(=O)c3c(cc(cc3O2)O)O)O)O C01573791
CC(=O)[C@H]1CC[C@]2([C@@]1(CC[C@@H]3[C@@H]2CC[C@@]4([C@@]3(CC[C@@H](C4)O)CO)O)C)O C06159030
CN1c2cc(c(cc2NC3([C@@H]1O)C(=O)NC(=O)NC3=O)Cl)Cl C01605043
c1c(=O)c(nn(c1O)[C@H]2[C@H]([C@@H]([C@@H](O2)CO)O)O)Cl C06494935
CC1(O[C@@]2([C@@]([C@]([C@]([C@]([C@@]2(O1)C)(C)O)(C)O)(C)O)(C)O)C)C C09970378
c1nc(c2c(n1)n(c(n2)Br)[C@@H]3[C@H]([C@@H]([C@H](O3)CO)O)O)N C01317724
c1nc(c2c(n1)n(cn2)[C@H]3[C@H]([C@@H]([C@@H](O3)CO)O)Cl)N C05389753
Cc1cc2c(cc1C)n(c(=S)[nH]2)[C@H]3[C@H]([C@@H]([C@@H](O3)CO)O)O C04830504
c1c(c(nc(=O)n1[C@H]2[C@@H]([C@@H]([C@H](O2)CO)O)O)N)Br C13542860
c1nc(c2c(n1)n(c(n2)Cl)[C@H]3C[C@@H]([C@H](O3)CO)O)N C17128985
Cc1c(n2ccsc2n1)[C@H]3c4ccc(cc4OC(=C3C#N)N)N C18199196
c1[nH]c(=O)c2c(n1)n(c(n2)Br)[C@@H]3[C@H]([C@@H]([C@@H](O3)CO)O)O C08306489
c1nc2c(nc(nc2n1[C@H]3[C@H]([C@H]([C@H](O3)CO)O)O)F)N C19939879
Cc1c2c([nH]n1)N(C(=O)[C@]23c4ccccc4-c5c3nc(o5)N)CC(=O)N C20343524
c1nc2c(nc(nc2n1[C@@H]3C[C@@H]([C@H]([C@@H]3O)O)CO)F)N C21986505
C[C@@H]1CC2=C(C(=O)C1)[C@@]3(C(=O)c4cccc(c4[C@@H]([C@@]3(CC2)O)O)O)O C31164725
c1nc(c2c(n1)n(c(=S)[nH]2)[C@@H]3[C@@H]([C@@H]([C@@H](O3)CO)O)O)N C04823533
C[C@@H]1CC2=C([C@@H]3C(=O)c4cccc(c4[C@@H]([C@]3([C@@H]([C@H]2O)O)O)O)O)C(=O)C1 C31158954
c1c(cc(c(c1O)O)O)[C@@H]2[C@@H](Cc3c(cc(cc3O2)O)O)O C03870336
c1nc2c(nc(nc2n1[C@H]3C[C@@H]([C@H](O3)CO)O)Cl)N C03798064
c1cc(c(cc1S(=O)(=O)N)N)n2cc(cn2)Br C38053954
c1cc(ccc1[C@H]2[C@@H](C(=O)c3c(cc(cc3O2)O)O)O)O C13517390
C1[C@@H]2[C@H]3/C(=N/NC(=O)N)/C[C@@H]2[C@H]4[C@@H]1[C@@H]3/C(=N/NC(=O)N)/C4 C21487090
COc1ccc2=[NH+][C@@H]3[C@@H]([NH2+]CCC3=c2c1)c4c(=O)[nH]c(nc4[O-])[O-] C38989927
Cc1ccc(cc1)C2=C[C@@H](N=N2)[C@H]3NN[C@@H](N3N)S C39280364
[H]/N=C/1\NN/C(=N/[H])/C1=NNc2c(cc(cc2Cl)Cl)Cl C06057203
c1ccc(cc1)[C@@H]2NN[C@H]3N2c4cc(ccc4NC3=O)S(=O)(=O)N C39930896
c1csc(c1N)C(=O)N2CCN(CC2)S(=O)(=O)N C40338438
C[C@@]1(CC(=O)[C@@]2([C@]3([C@H](CCC([C@H]3[C@@H]([C@@H]([C@]2(O1)C)O)O)(C)C)O)C)O)C=C C29477570
Cc1c(nn(c1C)c2ccc(cc2N)S(=O)(=O)N)C C40728537
C[C@H]1c2cc(c(cc2CCN1C(=O)c3cc(cnc3)N)O)O C40816188
c1cc(c(cc1n2c(nnn2)c3cc(cc(c3)N)N)F)F C42015767
C[C@@H]1CC2=C([C@H]3C(=O)c4cccc(c4[C@@H]([C@@]3([C@H]([C@@H]2O)O)O)O)O)C(=O)C1 C43509678
c1c2c(c(nc1Cl)N)ncn2[C@H]3[C@H]([C@H]([C@H](O3)CO)O)O C44135623
C[C@]1(CCS(=O)(=O)C1)n2c(nnn2)c3ccc(cc3N)N C44932441
c1c(nc(nc1N)S[C@@H]2CS(=O)(=O)C[C@H]2O)N C48580605
Cc1c(sc2n1ncn2)c3csc(n3)N=C(N)N C06418307
c1(c(n[nH]c1Br)C(=O)NN)Br C05941968
Cc1cccc(c1)/N=C/2\NC(=N[C@]3(N2)c4ccccc4N(C3=O)C(=O)C)N C19339164
c1cc(c(c2c1C3=C4C=C(C(=O)C=C4C[C@]3(CO2)O)O)O)O C04645692
CC1(CCN(CC1)C(=O)N[C@@H]2CCCC[C@@H]2[NH3+])C(=O)[O-] C62843412
C[C@@]1(CCCN(C1)C(=O)N[C@H]2CCCC[C@@H]2[NH3+])C(=O)[O-] C62874572
Cc1cc(cc2c1NC(=O)[C@@]23Nc4c([nH]nc4C(=O)N3)C)Br C66740424
C[C@@]12CC[C@H]3[C@@H]([C@@H]1CC[C@@H]2C(=O)[O-])CC[C@@]4([C@@]3(CC[C@@H](C4)O)CO)O C05275925
C[C@]12CC[C@H]3[C@@H]([C@@H]1CC[C@@H]2C(=O)[O-])CC[C@@]4([C@@]3(CC[C@@H](C4)O)CO)O C05276752
C1[C@H]([C@H]([C@@H]([C@@H]1n2c3c(c(nc(n3)N)[S-])nn2)O)O)CO C05426412
CC(C)c1c2c(n[nH]1)OC(=C([C@@]23c4ccccc4N(C3=O)CC(=O)[O-])C#N)N C05463577
c1cc2c(cc1S(=O)(=O)N)[C@H]3C=CC[C@H]3[C@@H](N2)C(=O)[O-] C02474446
C[C@]12CC[C@H]3c4ccc(cc4/C(=N/OCC(=O)[O-])/C[C@@H]3[C@@H]1CCC2(O)O)O C09886065
CC(C)c1c2c(n[nH]1)OC(=C([C@]23c4ccccc4N(C3=O)CC(=O)[O-])C#N)N C06419602
c1cc(c(cc1[N+](=O)[O-])/N=C/c2c([nH]c(=S)[nH]c2=O)O)[O-] C06554003
c1cc2cccnc2c(c1)O[C@H]3[C@@H]([C@@H]([C@@H]([C@H](O3)C(=O)[O-])O)O)O C15205747
C1Cc2c(sc(c2C(=O)[O-])NC(=O)C(=O)NN)C1 C06759953
c1ccc(cc1)n2c(n/c(=N\C(=O)/C=C/C(=O)[O-])/[nH]2)N C17138406
c1cc(c(cc1C2=C(C(=O)c3ccc(cc3C2)O)[O-])O)O C06321003
Cc1nc2c(c3c(s2)CCC[C@H]3C(=O)[O-])c(=O)n1CC(=O)NN C19764910
c1cn(c(nc1=S)[O-])[C@H]2[C@H]([C@@H]([C@@H](O2)CO)O)O C06591390
c1cc(c(cc1[N+](=O)[O-])Cc2c([nH]c(=S)[nH]c2=O)[O-])O C25498451
Cc1c(sc(n1)N)C(=O)NN/C=C/2\C=CC(=O)C=C2[O-] C04464206
c1ccc2c(c1)c3c([nH]2)[C@@H](N[C@H](C3)C(=O)[O-])c4ccc(cc4)O C34797882
c1cc(ccc1c2[nH]c(=S)[nH]n2)c3[nH]c(nn3)[S-] C15767718
c1ccc2c(c1)c3c([nH]2)[C@H](N[C@@H](C3)C(=O)[O-])c4ccc(c(c4)O)O C36368070
CSc1c2c3c(c(cc(=O)[nH]3)[O-])sc2nc(n1)N C17724752
C[C@H](C(=O)N1[C@H]2CCCC[C@@H]2C[C@@H]1C(=O)[O-])NC(=O)N C37452574
c1cc2c(cc1N)sc(n2)[N-]S(=O)(=O)c3c[nH]nc3 C37744360
c1ccc(c(c1)[C@@H]2c3c(nc[nH]3)C[C@H](N2)C(=O)[O-])O C32445554
c1cc2c(cc1NC(=O)C3=CO/C(=C/4\C(=NC=N4)N)/[N-]3)OCO2 C38170712
c1nc2c(n1[C@H]3[C@@H]([C@@H]([C@H](O3)CO)O)O)nc(nc2[O-])Cl C38580966
c1cc(ccc1[C@@H]([C@@H]2C(=O)Nc3nnc(n3N2)N)C(=O)[O-])Cl C39571040
C[C@@]12C[C@@]1([C@@]([C@@H]([C@H]3[C@@H]2CC(C3)(C)C)O)(CO)O)C(=O)[O-] C35465390
Cc1cc(cc(c1C)N)S(=O)(=O)[N-]c2cc[nH]n2 C42413794
C(=C\C=C1C(=O)NC(=S)NC1=O)\C=C\c2c([nH]c(=S)[nH]c2=O)[O-] C12378685
C[C@H](c1[n-]nnn1)NC(=O)[C@H]2CCCN(C2)C(=O)N C44888470
CC(C)(C(=O)N)NC(=O)N1[C@H]2CCCC[C@H]2C[C@@H]1C(=O)[O-] C45112290
c1ccc(c(c1)C(=O)NNC(=O)c2ccc3c(c2)nc(=S)[nH]c3[O-])Cl C47047383
c1cc(c(cc1Sc2c3c(nc[nH]3)ncn2)C(=O)[O-])N C51036903
c1cc(nc(c1Cl)/C(=N/c2nncs2)/[O-])NN C51088673
c1cnc(nc1[O-])Sc2c(nccn2)/C(=N\O)/N C54396352
Cc1c(sc(n1)N)C(=O)N[C@]2(CCC[C@H](C2)C)C(=O)[O-] C55175544
c1cc[nH+]c(c1)C(c2c([nH]c(=S)[nH]c2=O)[O-])c3c([nH]c(=S)[nH]c3=O)[O-] C13571167
c1c(nc(nc1N)S[C@]2(CCCSC2)C(=O)[O-])N C61589821
C1C[C@@](CSC1)(C(=O)[O-])Sc2nc([nH]n2)N C61589830
c1cc(ccc1C#N)C(=O)NNC(=O)c2ccc3c(c2)nc(=S)[nH]c3[O-] C61633155
C[C@@H]1CC[C@@H]([C@@H](C1)Sc2[nH]c(=O)cc(n2)N)C(=O)[O-] C62766906
c1c(nc(nc1N)S[C@@H]2CCCC[C@@H]2C(=O)[O-])N C62766937
c1csc(c1C(=O)[O-])NC(=O)N[C@@H]2CCC[C@@H](C2)O C62828508
Cc1c(sc(c1C(=O)[O-])NC(=O)N[C@@H]2CCCC[C@H]2O)C C62828875
CN(c1ccc(cc1N)C(=O)[O-])C(=O)c2c[nH]nc2 C62833375
CC1(CCN(CC1)C(=O)NC(C)(C)C(=O)N)C(=O)[O-] C62843866
CC[C@@]1(CCCN(C1)C(=O)c2nc([nH]n2)N)C(=O)[O-] C62870625
c1cc(ccc1/N=N\c2cc(c(=O)[nH]c2)[O-])S(=O)(=O)N C13130028
c1cc(ccc1N)O[C@@H]2[C@@H]([C@@H]([C@@H]([C@@H](O2)C(=O)[O-])O)O)O C06815727
C[C@@H](C(=O)NC(=O)N)Sc1[n-]c2cc(cnc2n1)Cl C05309986
Cc1cccc(c1)C(=O)N2[C@@]([C@H]3CCCCCC3=N2)(C(F)(F)F)O C00079284
Cc1c(c(nn1C)C(=O)NC2C3CC4CC(C3)CC2C4)Br C00657090
c1ccnc(c1)c2csc(n2)Nc3nc4ccc(cc4s3)F C04061297
c1ccc(c(c1)C(=O)N2[C@]([C@@H]3CCCCC3=N2)(C(F)(F)F)O)Cl C00196573
c1ccc(cc1)C2=Nc3ccccc3S[C@H]2NC(=O)c4ccco4 C00373906
Cc1ccc(c2c1N[C@H]([C@@H]3[C@H]2C=CC3)c4cccc(c4)Cl)[N+](=O)[O-] C04501468
Cc1ccc(cc1)[C@@H]2C=C(Nc3n2c4ccccc4n3)c5cccnc5 C02914874
CC1CCN(CC1)c2c3c(c4cc(ccc4[nH]3)Br)ncn2 C00510305
c1ccc2c(c1)c(c(s2)C(=O)Nc3c4ccsc4ncn3)Cl C05299426
CC(C)c1cccc2c1N[C@H]([C@@H]3[C@@H]2C=CC3)c4ccccc4[N+](=O)[O-] C06347789
Cc1ccc(c2c1N[C@H]([C@@H]3[C@H]2C=CC3)c4ccc(cc4)[N+](=O)[O-])Cl C00302473
Cc1c2ccc3ccccc3c2oc1C(=O)N[C@@H](C)c4ccccn4 C10557366
Cc1ccccc1N2C(=O)/C(=C\c3cc4ccccc4o3)/NC2=S C11294859
Cc1c(c(n(n1)c2ccccc2)C)/C=C/3\Cc4c(cccc4O)C3=O C11336192
c1ccc(c(c1)c2ccc(o2)C(=O)Nc3cccc4c3nccc4)F C14125148
Cc1c(ccc2c1N[C@H]([C@H]3[C@@H]2C=CC3)c4cccc(c4)Cl)[N+](=O)[O-] C14460259
c1ccc2c(c1)c3c([nH]2)CCN(C3)S(=O)(=O)c4ccc(cc4)Cl C14806183
C[C@@H]1CCc2c(sc(n2)NC(=O)[C@@H]3Cc4cc(ccc4O3)Cl)C1 C15612242
CC[C@@]1(Cc2ccccc2-c3c1c(=O)n(c(=O)[nH]3)c4ccc(cc4)C)C C15841721
CC1([C@H]2CC[C@@]1([C@H](C2=O)Sc3c(nc4ccccc4n3)O)C)C C16577459
c1ccc2c(c1)-c3ccc(cc3[C@@H]2O)/N=C/c4ccc5c(c4)OCO5 C16921866
c1ccc(c(c1)[C@@H]2c3cc4c(cc3NC5=C2C(=O)CCC5)OCO4)Cl C18196734
c1cc(ccc1Oc2coc3cc(ccc3c2=O)O)Br C06557402
C[C@@H]1CCc2c(sc3c2c(=O)n(c(=S)[nH]3)c4ccccc4OC)C1 C14136122
[H]/N=C\1/C=C(C(S1)c2nc(no2)c3cccc(c3)Br)C C20596201
Cc1c2c([nH]c(=O)n(c2=O)c3ccccc3)sc1c4ccccc4 C22309219
Cc1cc(ccc1F)c2nc(cs2)c3ccc4c(c3)NC(=O)CO4 C23625051
c1ccc2c(c1)cccc2/C=C/3\C(=O)N(C(=O)S3)c4cccc(c4)O C26895232
Cc1cc(c(cc1Cl)OC)n2c(=O)c3ccsc3[nH]c2=S C35698004
c1cc(nc(c1Cl)C(=O)Nc2ncc(s2)Br)Cl C37436461
C[C@@H]1c2ccsc2CCN1C(=O)NC(=O)c3ccc(cc3)Cl C00143378
c1ccc2c(c1)[C@@H](OC2=O)Nc3cc(cc4c3nccc4)Br C02204663
c1ccc2c(c1)/C(=C/Nc3cc4c(c(c3)Br)OCCO4)/C=N2 C01504771
c1cc2c(c(c1)NC(=O)C3(CCCC3)c4cccs4)nsn2 C38488753
c1ccc(c(c1)C2(CCCC2)NC(=O)c3ccc4c(c3)OCO4)F C41565695
c1ccc2c(c1)CCC[C@H]2NC(=O)N3CCN(CC3)c4ccccc4F C42957916
CC(=O)N1[C@@H](CC(=N1)c2ccc(c(c2)Cl)O)c3ccc(cc3)Cl C44604731
Cc1ccc(cc1)C2=C[C@@H](N3C(=N2)NC=N3)c4c(cccc4Cl)F C01808151
Cc1c([nH]c2c(c(nn2c1=O)C)c3ccc(cc3)Br)C C17879101
Cc1c2ccccc2oc1[C@@H](C)n3c(=O)c4ccccc4[nH]c3=S C55179637
c1cc(c2c(c1)OCCO2)NC(=O)[C@@H]3CCCC[C@@H]3C(F)(F)F C55952928
Cc1cc(cc(c1)n2c3c(c(n2)C)[C@H](CC(=O)N3)c4ccsc4)C C09486616
Cc1ccc(cc1)c2n[nH]c(=S)n2/N=C/c3ccc(cc3F)F C06685196
c1cc(cc(c1)F)[C@@H]2C[C@@H](Nc3n2ncn3)c4ccc(cc4)Cl C06584512
Cc1ccc(cc1)[C@H]2C[C@@H](n3c(ncn3)N2)c4c(cccc4Cl)F C00205898
C[C@H]1CCC[C@@H](N1C(=O)c2cccc\3c2-c4ccccc4/C3=N\O)C C13451595
Cc1cccc(c1)C(=O)N2CCC3(CC2)c4cccn4-c5ccccc5N3 C35399404
CCc1ccc(cc1)[C@@H]2CC(=O)Nc3c2cnn3c4ccc(cc4)F C64667261
CCN1[C@H](Nc2ccccc2C1=O)c3cnc(s3)c4ccccc4 C66739067
c1cc(c2c(c1)OCCO2)C(=O)N[C@H]3CCC[C@@H](C3)C(F)(F)F C67143995
Cc1ccc(cc1)[C@@H]2C3=C(c4ccc(cc4CC3)OC)NC(=S)N2 C00104965
Cc1cc(ccc1Cl)c2cc(nc(n2)N)c3cc(cs3)Br C01042652
Cc1cc(c2c(c(sc2n1)C(=O)C(C)(C)C)N)C(F)(F)F C00534518
c1cc2cccnc2c(c1)NCc3cc(cc(c3O)Cl)Cl C00464199
C[C@H]1C[C@H]2[C@@H]3CC[C@@H]4C[C@H](CC[C@]4([C@@H]3CC[C@]2([C@@]1(C(=O)C)O)C)C)O C00519851
C[C@]12CC[C@@H]3c4ccc(cc4CC[C@H]3[C@@H]1C/C(=C\c5ccncc5)/[C@@H]2O)O C05582967
c1ccc2c(c1)c(c(s2)C(=O)CC3(CCCCCCC3)O)O C06243729
CC(C)c1ccc(cc1)N2[C@@H](SCC2=O)c3ccc(cc3)N C06713788
Cc1cc(nc2c1c(c(s2)C(=O)C34CC5CC(C3)CC(C5)C4)N)C C08409884
C[C@]12CC[C@@H]3c4ccc(cc4CC[C@H]3[C@@H]1C[C@@H]([C@@H]2O)Cc5ccccn5)O C13681731
CC(=O)c1ccc2c(c1)[C@H]3C=CC[C@@H]3[C@@H](N2)c4c5ccccc5ccc4O C14547785
CCC(=O)Nc1ccc2c(c1)[C@H]3C=CC[C@H]3[C@@H](N2)c4cccs4 C14548976
C[C@@]12CC[C@@H]3[C@@H]([C@H]1CC[C@H]2c4cc[nH]n4)CC=C5[C@@]3(CC[C@@H](C5)O)C C17002670
Cc1ccc(cc1C)c2c(sc3n2cc(n3)c4cccc(c4)N)C C19767181
CC(C)c1ccc(cc1)c2csc3n2cc(n3)c4ccc(cc4)N C19767268
c1ccc(cc1)[C@H]2C3=C(C[C@H](CC3=O)c4cccs4)Nc5ccccc5N2 C21238631
c1cc2c3c([nH]c2c(c1)Cl)CC[C@@H](C3)NC(=O)[C@H]4CCC=CC4 C22332917
c1cc(ccc1c2nc(cs2)c3ccc(c(c3)O)O)Br C22459980
c1ccc(cc1)/C=C/[C@@H]2Nc3c(c(cs3)c4ccccc4)C(=N2)O C06529050
CCc1ccc(cc1)c2cn3c(csc3n2)c4ccc(cc4)N C33521275
Cc1cccc(c1)n2c(cc(n2)c3ccc(cc3)Br)N C35276985
c1ccc(c(c1)n2c(cc(n2)c3cccs3)N)Br C35779122
c1ccc(cc1)c2cc(n(n2)c3ccccc3Br)N C35779134
CCc1ccc(cc1)c2c(n3c4c(sc3n2)C[C@H](CC4)C)N C36290569
c1cc(ccc1c2c(noc2N)c3ccc(cc3Br)F)Cl C36936783
c1cc(ccc1c2c(noc2N)c3cc(ccc3Cl)Br)F C37288097
c1ccc(c(c1)c2c(c(on2)N)c3ccc(cc3)Cl)Br C37350257
c1cc(ccc1c2c(noc2N)c3ccc(s3)Br)F C37350377
Cc1ccsc1c2c(c(n(n2)C)N)c3c(cccc3Cl)Cl C37351222
CCn1c2ccc(cc2nc1c3ccc(cc3N)Cl)Br C37441497
CCCn1c2ccc(cc2nc1c3ccc(cc3)N)Br C37441647
c1ccc(cc1)C[C@@H]2CC[C@@]3(C2)C[C@@H](CN3c4ccccc4O)O C39503538
c1ccc(c(c1)[C@@H]2CC[C@@]3(C2)C[C@@H](CN3Cl)c4ccccc4O)O C39505922
c1cc2c(cc1[C@@H](c3ccc(cc3F)Cl)Br)[nH]c(=O)[nH]2 C40282571
c1cc2c(cc1[C@H](c3cc4c(s3)CCCC4)Br)[nH]c(=O)[nH]2 C40282812
c1cc(c(c(c1)Cl)c2c(noc2N)[C@H]3C[C@H]4CC[C@@H]3C4)Cl C42175424
c1ccc2c(c1)c(cs2)[C@H](c3ccc4c(c3)[nH]c(=O)[nH]4)Br C42892554
Cc1cc(c(c(c1)C)Cn2c(c(cn2)I)N)C C43666562
CC(C)(C)[C@@H]1CCCC[C@@H]1n2c(c(cn2)I)N C43666583
C[C@@]12CC[C@H]3[C@H]([C@@H]1CC[C@]2(C)O)CC[C@@H]4[C@]3(Cc5c[nH]nc5C4)C C44069419
CC[C@H]1CCc2c(sc3c2C(=N[C@H](N3)c4ccccc4Cl)O)C1 C04545385
Cc1ccsc1[C@@H]2Nc3c(c4c(s3)C[C@@H](CC4)C)C(=N2)O C04571567
c1ccc(cc1)[C@H]2CCN(C2)c3c(cc(cn3)Br)N C50599224
c1cc2c(cc1[C@@H](c3ccc(s3)Cl)Br)[nH]c(=O)[nH]2 C51173123
Cc1cc(ccc1c2c(c(on2)N)c3cccs3)Br C52902235
Cc1cc(c(c(c1)C2=NN[C@@H](C2)c3c(cccc3Cl)Cl)O)C C04423335
Cc1ccc(cc1)c2c(noc2N)c3ccc(cc3Br)F C55332853
Cc1c(c(n(n1)[C@H](C)c2ccc(cc2)C(C)C)N)Br C43668535
c1c(cnc(c1N)N2CCC3(CCCCC3)CC2)Br C61819155
CC[C@]1(NN(C(=[NH+]1)[S-])c2cccc(c2C)C)c3ccccc3 C18276209
CC[C@H]1c2c(c3ccccc3[nH]2)C[C@@H](N1C(=O)c4ccccc4)C(=O)[O-] C03173966
C[C@@H](C(=O)[O-])n1c(c(sc1=S)/C=C/2\C=Nc3c2cccc3)O C05559456
C[C@]12CC[C@@H]3c4ccc(cc4CC[C@H]3[C@@H]1CC[C@]2(C#C)O)OS(=O)(=O)[O-] C05764466
C[C@@H](C(=O)[O-])N1C(=O)/C(=C/c2c[nH]c3c2cccc3)/SC1=S C00969838
C[C@@H](C(=O)[O-])Nc1c2c3c(sc2nc(n1)SC)CCCC3 C12210994
Cc1c(sc(n1)c2ccc(cc2)Cl)C(=O)N[C@@H](C)C(=O)[O-] C12406660
c1cc(c(cc1S(=O)(=O)NC2(CCCCC2)C(=O)[O-])Cl)Cl C13262863
c1ccc2c(c1)CCC[C@H]2NC(=O)[C@H]3[C@H]4CC[C@H](C4)[C@H]3C(=O)[O-] C17052444
c1ccc(cc1)[C@H]2C[C@@H]2c3n[nH]c(=S)n3c4ccc(cc4)C(=O)[O-] C01311479
c1ccc(c(c1)C(=O)NC2(CCCCC2)C(=O)[O-])I C19503042
CC1(CC2=C(C(C3=C(N2)CC(CC3=O)(C)C)C(=O)[O-])C(=O)C1)C C20568354
C/C=C/[C@@H]1C=C[C@@H]2C[C@@H](CC[C@H]2[C@]1(C)/C(=C\3/C(=O)[C@H](N(C3=O)C)CO)/[O-])C C05833428
c1c(sc(n1)NC(=O)[C@@H]2CC=CC[C@@H]2C(=O)[O-])Br C37425344
c1cc(c(cc1F)S(=O)(=O)[N-]c2ncc(s2)C#CCO)F C37552340
Cc1ccc(c(c1)C)S(=O)(=O)[N-]c2ncc(s2)C#CCO C37552362
c1cc(nc(c1)[N-]S(=O)(=O)c2ccc(s2)Cl)C#CCO C37552581
Cc1c(sc(n1)[O-])S(=O)(=O)Nc2ccccc2SC C37856292
c1cc2c(c(c1)Cl)[C@@H]([C@@H](S2)C(=O)Nc3[n-]ncn3)Cl C39164522
CSc1cc2c(cc1SC)[C@@H]3CO[P@@](=O)(NN3CC2)[O-] C39465282
Cc1cc(cc(c1O)C)/C=C/C(=O)C2=C([C@H](N=C2C)C(=O)[O-])C C39701115
C[C@H]1CCC[C@](C1)(C(=O)[O-])NC(=O)/C=C/c2ccc(s2)Cl C41034319
C[C@H]1CCCC[C@@]1(C(=O)[O-])NC(=O)/C=C/c2ccc(s2)Br C41037909
C[C@@H]1C[C@@](CC(C1)(C)C)(C(=O)[O-])Nc2ccccc2Br C41657458
c1c(cc(c(c1Cl)N[C@]2(CCSC2)C(=O)[O-])Cl)Cl C41769928
C[C@@](c1ccccc1Br)(C(=O)[O-])Sc2[nH]ncn2 C41976917
c1nc([n-]n1)NC(=O)CC23C[C@H]4C[C@@H](C2)CC(C4)(C3)Br C42652324
C[C@H](c1ccccc1)N/C(=C/n2ccc3c(c2=O)ccs3)/[O-] C43865394
COc1cc(cc(c1O)/C=C/C(=O)[O-])I C02524652
CN(Cc1ccccc1F)C(=O)c2ccc3c(c2)nc(=S)[nH]c3[O-] C47047274
CC[C@H]1CCCN(C1)C(=O)c2ccc3c(c2)nc(=S)[nH]c3[O-] C47103244
Cc1ccc(s1)C(=O)Nn2c(c3ccccc3nc2=S)[O-] C17054333
c1c(cc(c2c1OCCCO2)Br)[C@H](C(C(=O)[O-])(F)F)O C52266287
c1cc(c(cc1CCCC(=O)/N=C/2\NCC(=N2)[O-])Cl)Cl C56214342
C[C@]12CC[C@H]3[C@H]([C@@H]1CC[C@@H]2O)CC[C@@H]4[C@@]3(C/C(=C/[O-])/C(=O)C4)C C13408317
c1cc2c(cc1c3csc4c3c(ncn4)NCC(=O)[O-])CCCC2 C58279609
Cc1ccc(c(c1)C)c2csc3c2c(ncn3)N[C@H](C)C(=O)[O-] C58279616
Cc1nc(c2c3c(sc2n1)C[C@@H](CC3)C)N[C@H](C(C)C)C(=O)[O-] C58279785
Cc1nc(c2c3c(sc2n1)C[C@@H](CC3)C)NC(C)(C)C(=O)[O-] C58279839
CCn1c(c2ccc(cc2nc1=S)C(=O)NCC(=C)Br)[O-] C58418135
c1c(cc(c(c1/C=C/2\C(=O)N(C(=S)S2)CCC(=O)[O-])O)Cl)Cl C13351846
CCNC(=O)[C@@H]1CCCN(C1)C(=O)Cc2c(nc(s2)[S-])C C61534036
CC(C)(Cc1[nH]c2cc(cnc2n1)Br)CC(=O)[O-] C61824672
Cc1ccc(cc1)NC(=O)C(=C2SC(S2)C(=O)[O-])C(=O)C C62716060
c1cscc1[C@@H]2CCCN2C(=O)Nc3c(ccs3)C(=O)[O-] C62828160
CC[C@]1(CCCN(C1)C(=O)c2cc(c[nH]2)Br)C(=O)[O-] C62869732
c1cc(sc1C(=O)Nc2cc(cnc2)C(=O)[O-])Br C62946416
Cc1cccc(c1)n2c(cc(c2C)/C=C/3\C(=O)NC(=S)N=C3[O-])C C13550252
C/C(=C\1/C(=O)[C@@H]2[C@H]3c4c[nH]c5c4c(ccc5)C[C@@H]3C(N2C1=O)(C)C)/[O-] C04685857
C1CCc2c(c(c(s2)NC(=O)C[C@]3(CCSC3)C(=O)[O-])C#N)C1 C64610506
C1Cc2c(sc(c2C#N)NC(=O)C[C@]3(CCSC3)C(=O)[O-])C1 C64610513
CCOc1ccc(cc1)NC(=O)C2=C(NC(=S)N[C@H]2c3ccc(cc3)O)C C00845602
CCCCCC(=O)N[C@@H]1CCc2cc(c(c(c2-c3c1cc(=O)c(cc3)SC)O)O)O C05810287
C[C@H]1CCc2c(sc(c2C(=O)N)NC(=S)NC(=O)/C=C/c3ccc(cc3)C(C)C)C1 C08831613
c1ccc(cc1)[C@H]2Cc3c4c(nc(nc4sc3[C@H](S2)c5ccccc5)SCC(=O)N)N C02356139
C[C@]1([C@]([C@@]([C@@]([C@](O1)(C)Oc2ccc3cc(ccc3c2)Br)(C)O)(C)O)(C)O)CO C09915639
Cc1ccc(c(c1)C)c2cc(c3c(c(sc3n2)C(=O)N)N)c4ccc(c(c4)OC)OC C09446432
Cc1cc(c(c(c1)Br)NC(=O)CSc2nc(cc(n2)N)N)Br C02649676
c1cc(ccc1CCCCc2c(c(nc(n2)N)N)c3ccc(c(c3)Cl)Cl)N C13283486
Cc1cccc(c1NS(=O)(=O)c2ccc3c(c2)[C@H]4C=CC[C@H]4[C@@H](N3)c5ccc(cc5O)O)C C13640039
Cc1ccc(c(c1)Cl)C(=O)NC(=S)Nc2c(c3c(s2)C[C@@H](CC3)C(C)(C)C)C(=O)N C14271552
CCCNC(=O)CCC[C@H]1CC[C@]2([C@@]1([C@H](C[C@@H]3[C@@H]2[C@@H](C[C@]4([C@@]3(CC[C@H](C4)O)C)C)O)O)C)C C14984550
Cc1cccc(c1)NCC(=O)N/N=C/c2cc(c(c(c2Br)O)O)Br C01433649
c1cc(c(cc1O)O)[C@@H]2[C@@H]3CC=C[C@H]3c4cc(ccc4N2)S(=O)(=O)NC5CCCCC5 C20681380
c1ccc(cc1)CCNS(=O)(=O)c2ccc3c(c2)[C@@H]4C=CC[C@H]4[C@H](N3)c5ccc(cc5O)O C20681412
CCNC(=O)N[C@H]1CC[C@@]2(CC[C@@H]([C@@H]([C@H]2[C@@H]1C)O)[C@H](C)C(=O)NCc3cc(cc(c3)F)F)C C30884190
C[C@H]1C[C@H]1C(=O)Nc2ccc(cc2)C(=O)NNC(=S)NC3CCCCC3 C31573869
C[C@@H](c1ccccc1)NC(=O)Nc2c(nn(c2N)c3ccc(cc3)Cl)c4ccc(cc4)Cl C34785529
c1ccc(cc1)Cn2c(c(c(n2)c3ccccc3)NC(=O)NC4CCCCC4)N C35542220
C[C@@H](CCC(=O)[O-])[C@@H]1CC[C@@H]2[C@@]1([C@H](C[C@@H]3[C@@H]2[C@]4(C[C@@H]5[C@@]3(CC[C@H](C5)O)C)[NH2+]N4)O)C C35644087
c1ccc(cc1)n2c(c(c(n2)c3ccc(cc3)Cl)NC(=O)NCc4ccc(cc4)F)N C35932777
c1cc(ccc1CS[C@H]2NN[C@@H](N2N)[C@@H]3C=C(N=N3)c4ccc(cc4)F)Br C38995145
c1ccc2c(c1)cccc2CS[C@H]3NN[C@@H](N3N)[C@@H]4C=C(N=N4)c5ccc(cc5)F C39016194
c1ccc(cc1)C2=C[C@H](N=N2)[C@H]3NN[C@@H](N3N)SCc4cccc(c4)C(F)(F)F C39575957
c1ccc(cc1)/C=C/C(=O)N[C@@H]2N/C(=C\C(=O)NCCc3c[nH]c4c3cccc4)/CS2 C39710078
c1cc(cc(c1)/C=C\2/c3nc\4c(c(c3CC2)c5cc(ccc5)N)CC/C4=C\c6cc(ccc6)N)N C26531136
CCCCc1ccc(cc1)Nc2c(c(ncn2)Nc3ccc(cn3)Br)N C40680094
CCc1ccccc1Nc2c(c(ncn2)Nc3nc4ccc(cc4s3)C)N C40688287
Cc1cccc2c1nc(s2)Nc3c(c(ncn3)Nc4ccccc4C(F)(F)F)N C40701809
Cc1cccc2c1nc(s2)Nc3c(c(ncn3)NCCc4ccccc4)N C40725936
Cc1cccc(c1C)Nc2c(c(ncn2)Nc3nc4c(cccc4s3)C)N C40755119
c1ccc2c(c1)cccc2Nc3c(c(ncn3)NC45CC6CC(C4)CC(C6)C5)N C40755636
Cc1ccc2cccc(c2n1)Nc3c(c(ncn3)NCCC4=CCCCC4)N C40755933
Cc1cccc2c1nc(s2)Nc3c(c(ncn3)N[C@H](C)c4ccccc4)N C40760334
Cc1ccc2c(c1)sc(n2)Nc3c(c(ncn3)N[C@H](C)c4ccccc4)N C40760338
C[C@@H](C(=O)Nc1ccccc1C(C)C)Nc2ccc(cc2)NC(=O)NC3CC3 C42667327
C[C@]12CC[C@H]([C@@]([C@H]1CC[C@H]([C@H]2CC(=O)NCC(c3ccccc3)c4ccccc4)O)(C)CO)O C43554560
CCCNC(=O)CCC[C@H]1CC[C@@]2([C@]1([C@H](C[C@H]3[C@@H]2[C@@H](C[C@@]4([C@]3(CC[C@H](C4)O)C)C)O)O)C)C C44699932
c1cc(ccc1CSc2[nH]ncn2)C(=O)Nc3cc(c(c(c3)Cl)N)Cl C45728136
c1cc(ccc1c2c3c([nH+]c4c2c(c(s4)C(=O)N)N)CCCCCC3)C(=O)[O-] C49067143
CCc1c(c(n[nH]1)C(=O)Nc2c(cc(cc2Br)Br)Br)N C50306995
CCc1ccc(cc1)[C@@H](c2cccs2)NCC(=O)Nc3ccc4c(c3)[nH]c(=O)[nH]4 C53517382
COc1c(cc(cc1Cl)Cl)C(=O)NC(=S)Nc2c(c3c(s2)CCC3)C(=O)N C16194608
c1cc(ccc1c2ccc(o2)/C=C/C(=O)NC(=S)Nc3c(c4c(s3)CCC4)C(=O)N)Cl C57316590
C1CCC(CC1)NC(=S)NNC(=O)CNC(=O)C23CC4CC(C2)CC(C4)C3 C28631870
Cc1ccc2c(nc(nc2c1)/N=C(\N)/NC(=S)Nc3ccc(c(c3)C)C)C C17077452
Cc1cc(cc(c1)C(=O)NC(=S)Nc2c(c3c(s2)C[C@@H](CC3)C(C)(C)C)C(=O)N)C C19639146
C=C(c1cc(ccc1O)O)NNC(=O)c2ccccc2OCc3ccccc3 C20115354
c1cc(ccc1Nc2c(c(nc(n2)N)N)/C=N\c3ccc(cc3)Br)Br C13152247
COc1ccc(cc1)[C@]2(C[C@@H]([NH+]=C(N2)[S-])c3ccccc3Cl)c4ccc(cc4O)O C13523686
CCCC[C@H](C(=O)Nc1ccccc1N2CCc3c(ccs3)C2)NC(=O)N C65585522
c1cc(cc(c1)F)C(=O)NC(C(F)(F)F)(C(F)(F)F)Nc2c(c3c(s2)CCC3)C(=O)N C03671777
Cc1ccccc1C(=O)NC(=S)NNC(=O)c2cc3ccccc3cc2O C06504627
CC(C)(C)[C@H]1CCc2c(sc(c2C(=O)N)NC(=S)NC(=O)c3cccc4c3cccc4)C1 C08831605
CCOc1cc(ccc1O)[C@@H]2C(=C(NC(=S)N2)C)C(=O)Nc3ccc(c(c3)C)C C08843880
c1cc(ccc1CN(C(=O)CSc2nc(cc(n2)N)N)C34CC5CC(C3)CC(C5)C4)Cl C09959956
CCc1cc(c(cc1OCc2ccccc2Cl)O)c3c(c([nH]n3)N)c4nc(cs4)C C11867300
CCc1cc(c(cc1OCc2ccc(cc2)F)O)c3c(c([nH]n3)N)c4nc(cs4)C C11867304
c1ccc2cc(c(cc2c1)C(=O)NNC(=S)NC(=O)c3ccc(cc3)F)O C12500962
C[C@@]12CC[C@H]([C@@]([C@@H]1CC[C@H]([C@H]2CC(=O)NCC(c3ccccc3)c4ccccc4)O)(C)CO)O C12604920
C[C@]12CC/C(=N/NC(=S)N)/C[C@@H]1CC[C@H]3[C@@H]2CC[C@]\4([C@@H]3CC/C4=N\NC(=S)N)C C12659486
c1cc(cc(c1)OCc2c(c(nc(n2)N)N)c3ccc(c(c3)Cl)Cl)N C13283481
c1ccc(cc1)/C=C/C=C/c2c(c(nc(n2)N)N)c3ccc(c(c3)Cl)Cl C13285055
CC[C@H](C)NS(=O)(=O)c1ccc2c(c1)[C@@H]3C=CC[C@@H]3[C@@H](N2)c4ccc(cc4O)O C13640373
C[C@@H]1CCc2c(sc(c2C(=O)N)NC(=S)NC(=O)C(c3ccccc3)c4ccccc4)C1 C14271601
CCOc1cc(ccc1OCCC(C)C)[C@H]2c3ccc(cc3OC(=C2C#N)N)N C16788560
CCCCCCn1c(=O)c(c([nH]c1=S)[O-])[C@H]2c3c(c4ccccc4[nH]3)CC[NH2+]2 C17198153
Cc1cccc(c1NS(=O)(=O)c2ccc3c(c2)[C@H]4C=CC[C@@H]4[C@H](N3)c5ccc(cc5O)O)C C20681924
C[C@H]1CCc2c(sc(c2C(=O)N)NC(=S)NC(=O)c3cc(cc(c3OC)Cl)Cl)C1 C22708080
C[C@H]1CCCC[C@H]1NC(=S)NNC(=O)c2ccc(cc2)NC(=O)[C@@H]3C[C@@H]3C C31610099
CC1(CC(=CC(=C1)NNC(=O)c2ccc(cc2)NC(=O)C3CCCCC3)O)C C06634146
c1cc(ccc1CNC(=O)Nc2c(nn(c2N)c3ccc(cc3)F)c4ccc(cc4)Cl)F C35932735
CC(C)Cc1cc(c2c(c1O)C(=O)c3c(c(cc(c3O)CC(C)C)N)C2=O)N C38634202
c1ccc2c(c1)c(c[nH]2)CCNC(=O)c3ccc(cc3)n4c(cc(n4)c5cccc(c5)Cl)N C38737337
Cc1ccc(cc1)CS[C@@H]2NN[C@@H](N2N)[C@@H]3C=C(N=N3)c4ccc(cc4)C C39016236
Cc1ccc(cc1)C2=C[C@@H](N=N2)[C@@H]3NN[C@@H](N3N)SCc4cccc5c4cccc5 C39021150
c1ccc(cc1)C2=C[C@@H](N=N2)[C@@H]3NN[C@@H](N3N)SCc4cccc(c4)C(F)(F)F C39575954
Cc1ccc2c(c1)sc(n2)Nc3c(c(ncn3)Nc4ccc(c(c4)C)C)N C40702904
Cc1ccc2c(c1)sc(n2)Nc3c(c(ncn3)NCCc4ccccc4)N C40725939
c1nc(c(c(n1)NC23CC4CC(C2)CC(C4)C3)N)NC56CC7CC(C5)CC(C7)C6 C40755614
C[C@@H](C(=O)Nc1ccc2ccccc2c1)Nc3ccc(cc3)NC(=O)NC4CC4 C42667197
CCC[C@@H](/C(=N/O)/N)C(=O)Nc1c(cc(cc1Br)Br)Br C44861271
CC1(CC2=C([C@@H](c3c(nc(nc3N2)SCc4ccccc4)N)c5ccc(cc5)O)C(=O)C1)C C44973593
C[C@@H](c1ccc(cc1)NC(=O)NC2CC2)NC(=O)Nc3c(cccc3F)F C47701024
CCc1cccc(c1NC(=O)N[C@@H](C)c2ccc(cc2)NC(=O)NC3CC3)CC C47706587
c1c(c[nH]c1C(=O)NNC(=O)NCCSC(F)(F)F)Br C48849620
c1cc(nc(c1)NN)C(=O)Nc2c(cc(cc2Br)Br)Br C51122997
c1cc(ccc1c2ccc(cc2)/N=C\c3ccc(c(c3)O)O)/N=C/c4ccc(c(c4)O)O C22015309
C[C@@H]1CCc2c(cc(s2)C(=O)NNC(=O)N[C@H](C)Cc3ccc(cc3)O)C1 C56762738
c1cc(cc(c1)Cl)c2ccc(o2)C(=O)NC(=S)Nc3c(c4c(s3)CCC4)C(=O)N C16399063
c1ccc(cc1)c2ccc(o2)/C=C/C(=O)NC(=S)Nc3c(c4c(s3)CCC4)C(=O)N C57316660
c1ccc(c(c1)c2cccs2)NC(=O)NCCc3ccc(cc3)S(=O)(=O)N C43913733
Cc1ccc2c(c1)c(nc(n2)/N=C(\N)/NC(=S)Nc3ccc(c(c3)C)C)C C17248158
CC(C)(C)c1ccc(c(c1)Br)OCC(=O)NNC(=C)c2cc(ccc2O)O C20115321
Cc1ccc(cc1NCC(=O)NCc2ccc(o2)c3ccc(cc3)Cl)C(=O)N C60211098
c1ccc(cc1)Sc2ccccc2NC(=[NH2+])Nc3[nH]c4c(c(=O)n3)CCCC4 C13110957
c1ccc(c(c1)CCNC(=O)NNC(=O)c2ccccc2O)Br C64242876
CCC[C@H](C(=O)Nc1ccc(cc1)c2nc3ccc(cc3s2)C)NC(=O)N C64282753
c1cc(ccc1Nc2c(c(nc(n2)N)N)/C=N/c3ccc(cc3)Br)Br C13152247
CCCC[C@@H](C(=O)N1CCC(=CC1)c2c[nH]c3c2cccc3CC)NC(=O)N C65582930
Cc1cc(c(cc1Cl)C(C)C)OC[C@H](CSc2nc(cc(n2)N)N)O C66238807
c1ccc(cc1)[C@@H](C(=O)c2c[nH]c3c2cccc3)[NH+]4CCC(CC4)C(=O)Nc5ccc6c(c5)OCO6 C08881015
C[NH+](Cc1[nH]c(=O)c2ccccc2n1)CC(=O)Nc3c(c4c(s3)CCCC4)C(=O)c5ccccc5 C03539783
C[C@H](C(=O)Nc1cc(ccc1Cl)S(=O)(=O)N2CCCCC2)[NH2+][C@@H](c3ccccc3)C4CC4 C09377057
c1cc2c(cc1CNC(=O)c3cc4cc(ccc4o3)C5(CC[NH+](CC5)C[C@@H]6CCC=CC6)O)OCO2 C11812975
CC(C)[C@@H](C(=O)OC)[NH2+]C1CCN(CC1)c2ccc(cc2)NC(=O)Cc3cccc(c3)F C11790569
COC(=O)[C@@H]1C[C@H](C[NH+]1Cc2ccc(cc2)Cl)NC(=O)c3cc4ccccc4cc3O C12158577
c1ccc(cc1)/C=C(/C[NH+]2CCC(CC2)(c3ccc4c(c3)cc(o4)C(=O)NC[C@@H]5CCCO5)O)\Cl C12279713
CCOC(=O)c1c(n(c2c1cc(cc2)OC[C@H](C[NH2+]C3CCCC3)O)c4ccc(cc4)C)C C09805976
C[C@]1(C(=O)N(C(=O)N1)CC(=O)NCC2(CCCCC2)[NH+]3CCCCC3)c4ccc5ccccc5c4 C12569229
CCc1ccc2c(c1)[C@@]3([C@H]4[C@@H]([C@@H]([NH2+]3)Cc5ccccc5)C(=O)N(C4=O)CCc6ccccc6)C(=O)N2 C12882358
CCn1c2c(c(n1)C(=O)N3CCCCCC3)C[C@H](CC2)[NH2+]CCc4c[nH]c5c4cccc5 C14745394
C[NH+](C)[C@H](CNC(=O)c1ccc(cc1)NS(=O)(=O)c2cccs2)c3ccccc3Cl C15787862
CCN(CC)c1ccc(cc1)[C@H]2[C@H]3CCCC[C@]3(CC[NH+]2CC(=O)NCc4ccco4)O C16009688
Cn1c2ccc(cc2n(c1=O)C)[C@H](COc3ccc(cc3)C[NH2+]C45CC6CC(C4)CC(C6)C5)O C16363889
c1ccc(cc1)C[NH+]2C[C@@H](C[C@H]2C(=O)NCCc3ccc4c(c3)OCO4)NCc5c(cccc5F)F C20149612
CCc1cccc(c1NC(=S)N/N=C\2/c3ccccc3N(C2=O)C[NH+]4C[C@@H](C[C@H](C4)C)C)CC C20685315
CC1CC[NH+](CC1)[C@H](CNC(=O)c2ccc(cc2)CNC(=O)OC(C)(C)C)c3cccs3 C22681006
Cc1ccc(cc1)NC(=O)CN2CC[NH+](CC2)CC(=O)N[C@@H](C)c3ccc(cc3)CC(C)C C23259550
Cc1ccc(cc1)NC(=O)C[NH+]2CCN(CC2)[C@@H](C)C(=O)Nc3ccc(cc3)C(C)(C)C C24072299
CC(C)[C@@H](C(=O)NC[C@H](c1cccs1)[NH+]2CCCC2)NS(=O)(=O)c3ccc4ccccc4c3 C25384372
Cc1ccc(cc1)CCC2CC[NH+](CC2)CC(=O)N3c4ccc(cc4C[C@H]3C)S(=O)(=O)N C29168578
c1ccc(cc1)CCC[NH+]2CCN(CC2)c3c4c5c(sc4nc(n3)SCC(=O)N)CCCC5 C34756485
CCN1C(=C([C@H](NC1=O)c2ccc(cc2)C(C)(C)C)C(=O)OCC)CN3CCC[NH2+]CC3 C35640718
Cc1ccc(c(c1)C)c2csc3c2c(=O)[nH]c(n3)C[NH+](Cc4ccco4)C[C@H](CCC=C)O C35747670
Cc1ccc(c(c1)C)C[NH+](CCc2c[nH]c3c2cccc3)Cc4nc(co4)C(=O)NC(C)C C36064036
Cc1ccsc1C[NH+](CCc2c[nH]c3c2cccc3)Cc4nc(co4)C(=O)N[C@@H](C)c5ccccc5 C36073603
Cc1ccc(cc1C)c2csc3c2c(=O)[nH]c(n3)C[NH+](C[C@H](COC(C)(C)C)O)C4CC4 C36205352
COCC[NH+](Cc1[nH]c(=O)c2c(csc2n1)c3ccc(cc3)Cl)C[C@@H](Cc4ccccc4)O C36206143
COC(=O)[C@@H](Cc1ccccc1)NC(=O)N2CCc3c([nH+]c[nH]3)[C@H]2c4ccccc4Cl C36579995
c1ccc(cc1)C[NH+]2C[C@@H](C[C@H]2C(=O)NCCc3ccc4c(c3)OCO4)NCc5cc(ccc5F)F C32576498
Cc1cc[nH+]c(c1)N[C@H](c2ccc(cc2)OC)c3cc(sc3NC(=O)c4ccco4)C C38546900
CCc1cc(c(s1)NC(=O)c2ccco2)[C@H](c3ccc4c(c3)OCO4)Nc5cccc[nH+]5 C38547919
CC(C)(C)c1ccc(cc1)NC(=O)NC[C@H](c2ccc(cc2)N(C)C)N3CC[NH+](CC3)C C38636925
Cc1ccccc1C[NH+](CCc2c[nH]c3c2cccc3)Cc4nc(co4)C(=O)NC(C)C C40401402
CCC[C@@H](C)C[NH+]1CCC(CC1)c2ccn3c(c2)nc(c3c4ccnc(n4)N)c5ccc(cc5)F C40424189
CC(C)(C)CC(C)(C)[NH2+]Cc1ccc(cc1)OC[C@@H](c2ccc3c(c2)n(c(=O)n3C)C)O C40721232
Cc1cccc(c1)c2nc(on2)C[NH+]3CCC(CC3)NC(=O)CCc4c[nH]c5c4cccc5 C40960068
C[NH+](C)[C@@H](CNC(=O)c1ccc(cc1)CNC(=O)C23CC4CC(C2)CC(C4)C3)c5ccco5 C45766940
c1ccc2c(c1)c(c[nH]2)c3cs/c(=N\C(=O)C[NH+](Cc4cccs4)C[C@H]5CCCO5)/[nH]3 C22373393
c1ccc(cc1)C[C@H]2C(=O)N(C3([NH2+]2)CCN(CC3)C(=O)Nc4ccc(cc4)C(F)(F)F)CC5CC5 C36029747
c1cc(cc(c1)F)CN2CCNC(=O)[C@@H]2CC(=O)NCC3(CCCCC3)[NH+]4CCCCC4 C55183152
Cc1ccc(o1)[C@@H](CNC(=O)[C@@H](C(C)C)NC(=O)Cc2ccc3ccccc3c2)[NH+]4CCCC4 C60354887
CCOc1ccc2c(c1)S[C@@H](N2)N3CCC[C@@H](C3)C(=O)NCCC4=c5ccccc5=[NH+]C4 C63502953
C[C@@H]1C(=C(NN1c2ccccc2)C)S(=O)(=O)NCCC3=c4cc(ccc4=[NH+]C3)Cl C63547657
COc1ccc(cc1)N/C(=N\C(=O)c2ccc(cc2)Br)/NCCC3=c4ccccc4=[NH+]C3 C63588697
CC(C)(C)[C@H]1C[C@H](N(N1)c2ccccc2)NC(=O)COC(=O)CC3=c4ccccc4=[NH+]C3 C63731401
c1ccc2=[NH+]CC(=c2c1)CCC(=O)Nc3ccc(cc3)NS(=O)(=O)c4ccc(cc4)F C64042839
Cc1cccc(c1)N2[C@@H](NN=C2C3=c4ccccc4=[NH+]C3)SCC(=O)N[C@H](C)c5cccs5 C64055475
c1cc(ccc1C2=CCC(=O)N(N2)CC(=O)NCCC3=c4cc(ccc4=[NH+]C3)Cl)Cl C64436138
C[C@@H](c1ccc(cc1)c2ccccc2)NC(=O)CN3C(=O)[C@H](NC3=O)CC4=c5ccccc5=[NH+]C4 C64730369
CCCC(=O)N[C@@H](C(Cl)(Cl)Cl)NC(=S)Nc1cccc(c1)O C02682887
CC(C)c1ccc(cc1)NC(=S)NNC(=S)N[C@@H]2C[C@H]3CC[C@@H]2C3 C04305696
c1ccc(cc1)NC(=S)Nc2cccc(c2)NC(=S)Nc3ccccc3 C05331823
c1cc(ccc1NC(=S)NCCc2ccc(c(c2)O)O)SC(F)F C03265214
c1cc(ccc1C(=O)NC(=S)Nc2c(c3c(s2)CCCC3)C(=O)N)Cl C05894255
Cc1cccc(c1)NC(=S)NC2CCC(CC2)NC(=S)Nc3cccc(c3)C C03360854
c1ccc(cc1)CNC(=S)NNC(=O)CCc2c[nH]c3c2cccc3 C02619543
C[C@H](C12CC3CC(C1)CC(C3)C2)NC(=S)NCCc4ccc(cc4)S(=O)(=O)N C04182722
c1ccc(cc1)/C=C/C(=O)NC(=S)NNC(=S)Nc2ccccc2 C06392707
CCCCCC(=O)NC(=S)Nc1c(c2c(s1)C[C@@H](CC2)C)C(=O)N C06635084
CCCCCC(=O)NC(=S)Nc1c(c2c(s1)C[C@H](CC2)C)C(=O)N C06635086
CCCCCC(=O)NC(=S)Nc1c(c2c(s1)CCCCC2)C(=O)N C06851812
Cc1ccc(cc1)CNC(=S)NNC(=O)C(c2ccccc2)(c3ccccc3)O C08372552
COc1ccc(cc1)c2cc(nc3c2c(c(s3)C(=O)N)N)C(F)F C13747859
c1ccc(c(c1)CCC(=O)NNC(=S)Nc2ccccc2C(F)(F)F)O C21345766
CC[C@@H](C)[C@H](C(=O)NCCc1c(cc(cc1C)C(C)(C)C)C)NC(=O)N C28696443
c1cc(ccc1CNC(=O)N)C(=O)NCCSCc2ccc(s2)Br C30513469
CC[C@H](CNC(=O)C[C@@H](c1ccc(cc1)Br)NC(=O)N)c2ccccc2 C32451982
Cc1cc(cc(c1CCNC(=O)[C@@H](CC(C)C)NC(=O)N)C)C(C)(C)C C32721420
CCCCc1c(c(c(n1CCc2ccc(cc2)O)C)C(=O)N)c3cccc(c3)O C33804121
c1ccc(cc1)CCCNC(=O)C[C@@H](c2ccc(cc2)Cl)NC(=O)N C03486657
c1ccc(cc1)C/C(=N/NC(=S)N)/CC(C(F)(F)F)(C(F)(F)F)O C06574857
c1ccc(cc1)C[C@H]2NN[C@H](S2)NC(=O)Cc3c[nH]c4c3cccc4 C39470321
CCc1ccc(c(c1)[C@H](COc2c(cc(cc2OC)CO)N)O)CC C40352279
CC(C)Cc1ccc(cc1)[C@H](C(C)C)NC(=O)Nc2ccccc2CC(=O)N C45724979
Cc1ccc(cc1)CSCCNC(=O)Nc2ccccc2CC(=O)N C45725083
CCCCc1ccc(cc1)CC(=O)N[C@@H](C)c2ccc(cc2)NC(=O)N C45834914
c1c(csc1CNC(=O)NNC(=S)NC2CCCC2)Br C47041149
c1cc(ccc1CNC(=O)N)C(=O)NCC2(CCCC2)c3ccc(cc3)F C48342070
Cc1cc(c(s1)C)[C@@H](C)NC(=O)c2cc(cnc2NN)Br C51114936
CC(C)(CNC(=O)[C@H](CCSC)NC(=O)N)c1ccc(cc1)Cl C56019690
C[C@@H](c1ccc2c(c1)CCCC2)N[C@H](C)C(=O)Nc3c(c4c(s3)CCC4)C(=O)N C14196728
CC[C@@H](C)[C@H](C(=O)NCCCc1ccc(c(c1)Cl)Cl)NC(=O)N C57455622
CC(C)(CNC(=O)[C@@H](CCSC)NC(=O)N)c1cccc(c1)Cl C58268071
CC(C)(CNC(=O)[C@H](CCSC)NC(=O)N)c1cccc(c1)Cl C58268073
c1cc(ccc1CCNC(=S)Nc2ccc(cc2)C(F)(F)F)S(=O)(=O)N C17082646
CSCC[C@@H](C(=O)NCC1(CCCCC1)c2ccc(cc2)F)NC(=O)N C55455241
CC(C)C[C@@H](C(=O)NCCCc1ccc(c(c1)Cl)Cl)NC(=O)N C62227572
Cc1ccc(cc1)CCCCC(=O)Nc2ccc(cc2)CNC(=O)N C63661387
c1ccc2c(c1)c(c[nH]2)CCC(=O)NNC(=S)NCC(F)(F)F C64080877
CCCCNC(=O)c1ccc(cc1)NC(=O)CCc2cccc(c2)N C66153619
C[C@H](c1ccc(cc1)CC(C)C)C(=O)NC(=S)Nc2ccccc2C(=O)N C66199479
C[C@@H](c1ccc(cc1)CC(C)C)C(=O)NC(=S)Nc2ccccc2C(=O)N C66199480
Cc1c(sc(c1C(=O)N)NC(=S)NC(=O)[C@H](C)c2ccc(cc2)CC(C)C)C C66199602
C[C@@H]([C@@H](c1ccc(cc1)Br)O)NC(=O)NCCc2cccc(c2)O C66235202
c1cc(c(cc1CCCNC(=O)NNC(=S)NC2CCCC2)Cl)Cl C66384021
C[C@@H](c1cccc(c1)S(=O)(=O)N)NC(=O)NCC2(CCCC2)C C66595816
CSCC[C@H](C(=O)NCC1(CCCCCC1)c2ccccc2)NC(=O)N C66684895
c1ccc2c(c1)CCC[C@]2(CNC(=O)NCCc3cccc(c3)O)O C66978203
c1cc(ccc1CNC(=O)N)NC(=O)CCCC[C@H]2CCSS2 C67262598
c1cc(c(cc1NC(=O)Nc2c(c3c(s2)CCCC3)C(=O)N)Cl)Cl C00830366
CC[C@@H]1CCc2c(sc(c2C(=O)N)NC(=O)Nc3cccc(c3)C)C1 C00672889
c1ccc(c(c1)C(=O)NC(=S)Nc2c(c3c(s2)CCCCCC3)C(=O)N)F C02316281
CN(C)c1cc(c(c(c1)Cl)Cc2c(cc(cc2Cl)N(C)C)N)N C01577038
CC1=C([C@H](NC(=S)N1)c2ccc(cc2)O)C(=O)Nc3ccc(cc3)Cl C00799840
c1cc(ccc1c2ccc(cc2)c3csc(n3)N)c4csc(n4)N C00654377
Cc1ccccc1C(=O)NC(=S)Nc2c(c3c(s2)C[C@H](CC3)C)C(=O)N C00623838
c1ccc(cc1)c2c(cc3c(c(sc3n2)N)O)C(=O)Nc4ccccc4 C05775434
c1ccc2c(c1)cccc2NC(=S)Nc3cc(c(c(c3)Cl)N)Cl C06653137
CCc1c(c(c(n1CCc2ccc(cc2)O)C)C(=O)N)c3cccc(c3)O C06934626
c1cc(ccc1OCCSc2nc(cc(n2)N)N)Br C05198493
CCCC(=O)Nc1ccc(c2c1[C@@H]3C=CC[C@H]3[C@@H](N2)c4ccc(cc4O)O)Cl C13640405
CCCC(=O)Nc1ccc(c2c1[C@H]3C=CC[C@@H]3[C@H](N2)c4ccc(cc4O)O)Cl C20682334
Cc1cc(cc(c1NS(=O)(=O)c2ccc(c(c2)N)O)C)Br C21062716
C[C@H](CCCO)[C@H]1CC[C@@H]2[C@@]1([C@H](C[C@H]3[C@H]2[C@@H](C[C@@H]4[C@@]3(CC[C@H](C4)O)C)O)O)C C30730478
CC[C@@H](C)[C@H](C(=O)N[C@@H](C)c1ccc(cc1)c2ccccc2)NC(=O)N C32978393
Cc1ccc(cc1)[C@@H]2C(=C(S[C@H]([C@@]2(C#N)C(=S)N)c3ccc(cc3)C)N)C#N C35183032
CC(C)c1cccc(c1)NC(=O)C[C@H](c2ccc(cc2)Br)NC(=O)N C36390588
CC(C)c1ccc(cc1)NC(=O)C[C@@H](c2ccc(cc2)Br)NC(=O)N C36396930
C[C@H](c1c(ccs1)Br)Nc2cccc(c2)NC(=O)N C37317588
c1ccc(cc1)c2cc(c(c(c2)O)C(=O)NN)c3ccc(cc3)Cl C39297275
c1ccc(cc1)CCC(=O)N[C@H]2NN[C@@H](S2)Cc3c[nH]c4c3cccc4 C39963389
Cc1cccc(c1C)Nc2c(c(ncn2)NCc3ccc(cc3)F)N C40755238
C[C@H](c1ccccc1)Nc2c(c(ncn2)NC34CC5CC(C3)CC(C5)C4)N C40755648
c1ccc(c(c1)CNc2c(c(ncn2)NC34CC5CC(C3)CC(C5)C4)N)Cl C40755869
C[C@H](c1ccccc1)Nc2c(c(ncn2)NCCC3=CCCCC3)N C40755948
Cc1ccc(cc1)CNc2c(c(ncn2)NCCC3=CCCCC3)N C40756032
C[C@@H](c1ccccc1)Nc2c(c(ncn2)NC(c3ccccc3)c4ccccc4)N C40760340
c1ccc(c(c1)Nc2c(c(ncn2)Nc3ccc(cc3)F)N)Br C40781397
C/C(=N\NC(=S)N)/[C@@H]1CC[C@@H]2[C@]1(CC[C@@H]3[C@@H]2CC[C@H]4[C@]3(CC[C@@H](C4)O)C)C C43737283
C/C(=N\NC(=S)N)/[C@@H]1CC[C@H]2[C@]1(CC[C@@H]3[C@@H]2CC[C@H]4[C@]3(CC[C@@H](C4)O)C)C C43737285
Cc1ccc(c(c1)C)/C=C\C(=O)N[C@@H](C)c2ccc(cc2)NC(=O)N C45781663
Cc1cc2c(c(c1NC(=O)c3cc(ccc3Cl)Cl)C)sc(n2)NN C45889067
Cc1ccc2c(c1)c(c([nH]2)C)CC(=O)NNC(=S)Nc3ccccc3C C46772249
C[C@H](c1ccc2ccccc2c1)NC(=O)NNC(=S)NC3CCCC3 C49787636
c1cc(nc(c1Cl)C(=O)Nc2cc(c(cc2Cl)Cl)Cl)NN C51089880
CC[NH+](CC)c1ccc(cc1)[C@@H](c2ccc3cccnc3c2O)Nc4cccc[nH+]4 C55364179
c1cc(cc(c1)F)C2(CCCCC2)C(=O)NCc3ccc(cc3)NC(=O)N C57195544
c1c(cc(c(c1Cl)N)Cl)NC(=O)CNC(=O)C23CC4CC(C2)CC(C4)C3 C57674762
C[C@@H]1CCc2c(csc2C1)C(=O)N[C@@H](C)c3ccc(cc3)NC(=O)N C58236874
c1ccc2c(c1)cccc2/C=C/C(=O)NCc3cccc(c3)NC(=O)N C58570182
Cc1cc(c(cc1C)/C=C/C(=O)NCc2cccc(c2)NC(=O)N)C C58570885
Cc1ccccc1[C@H](CC(=O)Nc2ccc-3c(c2)Cc4c3cccc4)NC(=O)N C58687406
CCCCC1CCC(CC1)C(=O)N[C@H](C)c2ccc(cc2)NC(=O)N C59894567
C=C(c1cc(ccc1O)O)NNC(=O)CSCc2ccccc2Cl C13124293
CC(C)c1ccccc1NC(=S)NNC(=O)c2ccc3cc[nH]c3c2 C66122606
CC(C)c1ccccc1NC(=S)NNC(=O)c2cc3c(cc2O)CCCC3 C66123616
CC(C)(C)C(=O)Nc1cccc(c1)NC(=O)CCc2cccc(c2)N C66153635
Cc1c(c2ccccc2[nH]1)CCNC(=O)NCCc3cccc(c3)O C66235401
c1ccc2cc(ccc2c1)CCC(=O)Nc3ccc(cc3)CNC(=O)N C67239173
c1ccc2cc(c(cc2c1)C(=O)NNC(=S)Nc3ccc(cc3)F)O C00672071
C[C@@H](C1(CC(C1)CCc2ccccc2)CNc3cc(nc(n3)N)Cl)O C01645738
c1cc(ccc1NC(=S)NNC(=O)NC23CC4CC(C2)CC(C4)C3)Cl C05041651
CCC[C@H]1CCc2c(sc(c2C(=O)N)NC(=O)NC3CCCCC3)C1 C05469905
CSc1c2c(c(sc2nc(n1)N)C(=O)c3ccc(s3)Cl)N C05478319
c1ccc(cc1)c2nc(cc(n2)c3cccc(c3)N)c4cccc(c4)N C00342326
C1C[C@@H]2C[C@H]1C[C@H]2NC(=S)NNC(=S)N[C@@H]3C[C@@H]4C[C@H]3C=C4 C00137465
c1ccc(cc1)c2ccc(cc2)NC(=O)C[C@@H](c3ccccc3Cl)NC(=O)N C09335552
c1cc(ccc1[C@@H]2CC(=O)Nc3c2c(c(s3)C(=O)c4ccc(cc4)Cl)N)O C12276231
c1ccc(cc1)NNC(=S)N/N=C\c2cc(cc(c2O)Cl)Cl C12368529
COc1ccc(cc1)c2cc(nc3c2c(c(s3)C(=O)N)N)C(F)(F)F C13215260
c1cc(cnc1)/C=C/C=C/c2c(c(nc(n2)N)N)c3ccc(c(c3)Cl)Cl C13283457
Cc1ccc(cc1C)c2cc(nc3c2c(c(s3)C(=O)N)N)C(F)(F)F C02558582
CCCC(=O)Nc1ccc2c(c1)[C@@H]3C=CC[C@H]3[C@@H](N2)c4ccc(cc4O)O C13640497
Cc1ccc(c(c1)NC(=S)Nc2cc(c(c(c2)Cl)N)Cl)C C20835370
c1ccc2c(c1)c3c(s2)cc(s3)C(=O)Nc4cccc(c4)NC(=O)N C29616278
c1ccc(cc1)/C=C/C(=O)NC(=S)Nc2c(c3c(s2)CCCCC3)C(=O)N C32125255
c1cc(ccc1NCc2c(ccc(c2Cl)Cl)Cl)NC(=O)N C37317671
CC(C)(C)[C@@H]1CCc2c(sc3c2c(nc(n3)SCC(=O)N)N)C1 C00870344
C[C@H](c1ccc(cc1)c2ccccc2)NC(=O)[C@@H](C(C)C)NC(=O)N C08073421
Cc1c(cccc1Cl)Nc2c(c(ncn2)NCCc3cccs3)N C40701682
Cc1ccc(c(c1)Nc2c(c(ncn2)NCc3ccc(cc3)Cl)N)C C40704590
C[C@@H](c1ccccc1)Nc2c(c(ncn2)NCCC3=CCCCC3)N C40755946
c1cc(ccc1CNc2c(c(ncn2)NCCC3=CCCCC3)N)F C40756147
c1cc(c(cc1F)Nc2c(c(ncn2)NCCC3=CCCCC3)N)F C40756150
c1ccc2c(c1)cccc2Nc3c(c(ncn3)NCc4ccc(cc4)F)N C40759030
c1ccc(c(c1)Nc2c(c(ncn2)NCCc3cccs3)N)Cl C40781382
c1cc(sc1)CCNc2c(c(ncn2)NCc3ccc(cc3)Cl)N C40784100
c1cc(sc1)CCNc2c(c(ncn2)Nc3ccc(cc3)C(F)(F)F)N C40799983
C/C(=N\NC(=S)N)/C1=CC[C@H]2[C@]1(CC[C@@H]3[C@@H]2CC[C@H]4[C@]3(CC[C@@H](C4)O)C)C C43736976
C/C(=N\NC(=S)N)/[C@H]1CC[C@H]2[C@]1(CC[C@@H]3[C@@H]2CC[C@H]4[C@]3(CC[C@@H](C4)O)C)C C43737286
Cc1ccc(c(c1)C)/C=C/C(=O)N[C@@H](C)c2ccc(cc2)NC(=O)N C45781667
CC(C)(C)[C@@H]1CCCC[C@H]1NC(=O)NNC(=S)NC2CCCC2 C46025270
CC(C)c1c(c(n[nH]1)C(=O)Nc2c(cc(cc2Cl)Cl)Cl)N C50309816
Cc1ccc(c(c1)Br)NC(=O)c2cc(nc(c2)Cl)NN C51089245
CC[C@H](C)[C@@H](C(=O)NCC1(CCCC1)c2ccc(cc2)F)NC(=O)N C53484427
c1ccc(cc1)C2=CCC(C=C2)(Oc3cccc(c3)N)Oc4cccc(c4)N C55162012
C[C@H](C(=O)NC(=O)N)N[C@@H](c1ccc(cc1)C2CCCCC2)C(C)C C38361494
C[C@H](c1ccc(cc1)NC(=O)N)NC(=O)C2C3CC4CC(C3)CC2C4 C58236905
Cc1cccc(c1)C2(CCCCC2)C(=O)NCc3cccc(c3)NC(=O)N C58571271
C[C@@H](c1ccc(cc1)C(C)C)NCC(=O)Nc2c(ccs2)C(=O)N C57881423
c1ccc(cc1)COc2ccc(cc2/C=C/C(=O)NNC(=S)N)Br C62715226
Cc1ccc(cc1)COc2ccccc2/C=C/C(=O)NNC(=S)N C62715355
c1cc(ccc1c2[nH]nc(n2)CCNc3ccc(cc3)C(F)(F)F)N C62719344
C[C@](C1CC1)(C(=O)Nc2c(cc(cc2Br)Br)C(=O)[O-])[NH3+] C62825395
C[C@@H](c1ccc(cc1)NC(=O)N)NC(=O)c2c(ccs2)c3ccc(cc3)F C65867191
Cc1ccc(c(c1)C)C[C@@H](C)NC(=O)Nc2ccccc2CC(=O)N C66667903
c1ccc(cc1)c2ccsc2C(=O)Nc3ccc(cc3)NC(=O)N C25879675
CCCC[C@@H](C(=O)Nc1cccc(c1)c2c(ccs2)C)NC(=O)N C66782047
CC[C@H](C)[C@@H](C(=O)Nc1cccc(c1)c2c(ccs2)C)NC(=O)N C67181058
CC1=C([C@H](n2c(nc(n2)c3cccc(c3)Cl)N1)c4ccc(cc4)O)C(=O)N C04574528
CC1=C([C@@H](n2c(nc(n2)c3ccc(cc3)O)N1)c4ccccc4Cl)C(=O)N C04574537
Cc1c2c(nc(nc2sc1c3nc(c(c(n3)N)C(=O)C)C)c4ccccc4)N C05242971
CNC(=O)c1c2c(sc1NC(=O)c3cc(c(cc3Cl)Cl)S(=O)(=O)N)CCCC2 C02750040
Cc1nc2ccc(cc2s1)N[C@@H](C)C(=O)Nc3ccc(cc3)S(=O)(=O)N C07242096
c1ccc2c(c1)c(nc(n2)c3ccc(cc3)Br)SCc4nc(nc(n4)N)N C09646592
c1ccc(cc1)n2c(=O)c3c([nH]2)NC4=C([C@@H]3c5ccc(c(c5)O)O)C(=O)C[C@H](C4)c6cccs6 C12349453
c1ccc(cc1)c2csc(n2)S(=O)(=O)c3ccc4c(c3)c(nc(n4)N)N C06244514
c1ccc2c(c1)c(cc(n2)c3ccc(cc3)O)C(=O)N/N=C/c4ccc(c(c4)O)O C13322286
c1cc(ccc1c2c(nn(n2)c3c(c(nc(c3F)N)N)F)c4ccncc4)F C13445020
CC1=C([C@@H](NC(=O)N1)c2cc(c(c(c2)I)O)OC)C(=O)Nc3ccccc3 C01134847
c1c(cc(c(c1/C=N/NC(=O)C[C@@H]2C(=O)NCC[NH2+]2)[O-])Br)Br C19798961
CC[C@H](C)n1c(=O)c(c([nH]c1=O)[O-])[C@@H]2c3c(c4cc(ccc4[nH]3)Cl)CC[NH2+]2 C20622535
Cc1nc2ccc(cc2s1)NC(=O)C[C@H](c3cccc(c3)Br)NC(=O)N C23682844
Cc1ccc(c(c1)C)NC(=O)NC(=O)[C@@H](C)Sc2nc(c3ccsc3n2)N C25455820
Cc1ccc(c(c1)C)NC(=O)NC(=O)[C@H](C)Sc2nc(c3ccsc3n2)N C25455824
CC1=C([C@H](n2c(nc(n2)c3ccccc3Cl)N1)c4ccc(cc4)NC)C(=O)N C32816944
c1ccc(c(c1)c2csc3c2c(=O)[nH]c(n3)CSc4nc([nH]n4)N)Cl C05355503
Cn1c2ccccc2c(c(c1=O)C3=C[C@H](NNC(=O)N3)/C=C/c4ccccc4)O C03846597
CCNC(=O)NC(=O)[C@@H](C)Sc1nc(c2c3c(sc2n1)C[C@H](CC3)C)N C36817727
C[C@H]1CCc2c(sc3c2c(nc(n3)SCC(=O)NC(=O)NCC=C)N)C1 C36821238
c1c(cc(c(c1Br)[N-]S(=O)(=O)c2c[nH+][nH]c2N)Br)Br C37558714
c1ccc\2c(c1)CC3(CCCC3)N/C2=C\C(=O)C(=O)N/N=C/c4ccc(c(c4)O)O C04880150
CCN(CC)c1c(c2c(c(=S)n(c(c2c(n1)N)N)c3ccccc3C)C#N)C#N C18178660
CC1=C([C@@H](N2C(=N1)N=C(N2)c3ccc(cc3)Cl)c4cccc(c4)O)C(=O)N C00940678
C[C@@H](c1ccccc1)N2[C@H](N=C([C@@H](C2=O)[C@@H]3c4c(c5ccccc5[nH]4)CCN3)O)O C39024673
C[C@H](C(=O)N)NC(=O)[C@@H]1CCCC[C@@H]1C(=O)N2CCc3c4ccccc4[nH]c3C2 C39228486
C[C@@H](C(=O)N)NC(=O)[C@H]1CCCC[C@@H]1C(=O)N2CCc3c4ccccc4[nH]c3C2 C39228487
c1c(nc([nH]c1=O)SCC(=O)N[C@H]2[C@H](C3=C(S2)CCCCCC3)C#N)N C39962493
c1c(nc([nH]c1=O)SCC(=O)N[C@@H]2[C@H](C3=C(S2)CCCCCC3)C#N)N C39962495
CCOc1ccc(cc1OC)[C@H]2c3c(nc(=S)[nH]c3NC4=C2C(=O)CCC4)N C08478798
c1ccc2c(c1)cccc2Oc3c(c(ncn3)NNC(=O)c4ccc(cc4)F)N C40683296
Cc1ccc2c(c1)NC(=O)[C@](O2)(C)C(=O)Nc3c(c4c(s3)C[C@@H](CC4)C)C(=O)N C41547175
C[C@H](c1ccc(cc1)NC(=O)NC2CC2)NC(=O)Nc3cccc4c3nccc4 C47747686
c1c(cnc(c1S(=O)(=O)/N=c/2\[nH]c3c(s2)CCC3)NN)Br C49548282
C[C@@H](c1ccccc1)n2c(=O)c(c([nH]c2=O)[O-])[C@H]3c4c(c5ccccc5[nH]4)CC[NH2+]3 C17029290
c1ccc(c(c1)C2=NO[C@H](C2)C(=O)Nc3c(c4c(s3)CCCC4)C(=O)N)O C00815013
c1c(cc(c(c1NC(=O)c2nc([nH]n2)N)OC(F)F)Br)Cl C55165658
Cc1c(c(n[nH]1)O)[C@@H](c2ccc(o2)c3cccc(c3)Cl)c4c(n[nH]c4O)C C20149654
c1cc(cc(c1)NC(=O)NCc2ccc(cc2)S(=O)(=O)N)c3nccs3 C56777706
Cc1cccc(c1C)N2C[C@@H](CC2=O)C(=O)N[C@H](C)c3ccc(cc3)NC(=O)N C58236795
Cc1c(sc2c1c(nc(n2)S[C@H](C)C(=O)NC(=O)NC(C)(C)C)N)C C58667789
Cc1c/c(=N/N2C(=[NH2+])CSC2=S)/nc([n-]1)N[C@H](C(Cl)(Cl)Cl)O C04795487
c1cc(ccc1N/N=C\2/c3cc(ccc3N=C2O)Br)S(=O)(=O)N C18043414
c1cc(ccc1/N=N/c2c3cc(ccc3[nH]c2O)Br)S(=O)(=O)N C18043414
c1cc(ccc1c2nc(co2)CSCc3nc(nc(n3)N)N)Br C63650872
CC1CCC(CC1)N2C[C@H](CC2=O)C(=O)N[C@H](C)c3ccc(cc3)NC(=O)N C66822866
C[C@@H](C(=O)NC[C@@]1(CCCc2c1cccc2)O)NC(=O)c3c4ccccc4[nH]n3 C66931428
C[C@H](C(=O)NC[C@@]1(CCCc2c1cccc2)O)NC(=O)c3c4ccccc4[nH]n3 C66931429
c1ccc(cc1)c2cc(c(s2)NC(=O)c3cccc4c3OCC(=O)N4)C(=O)N C67019335
C1CCc2c(sc(c2C(=O)N)NC(=O)[C@@H]3CCCC[C@H]3C(=O)[O-])CC1 C04150412
c1cc(sc1)C(=O)[C@@H]2[C@H](NC(=O)N[C@@]2(C(F)(F)F)O)c3ccc(cc3)C(=O)[O-] C04163215
C[C@@H]1CCc2c(sc(c2C(=O)N)NC(=O)[C@@H]3CC=CC[C@@H]3C(=O)[O-])C1 C04173447
CC1=C(C[C@H]([C@H](C1)C(=O)Nc2c(c3c(s2)CCCC3)C(=O)N)C(=O)[O-])C C04651490
Cc1c(c2ccccc2[nH]1)[C@@H](Cc3ccccc3NC(=O)/C=C(/C)\C(=O)[O-])c4c[nH]c5c4cccc5 C01683965
Cc1ccc(cc1)n2c(c(c(=O)[nH]c2=O)/C=N/c3ccc(c(c3)C(=O)[O-])O)O C06088244
c1cc(ccc1NC(=S)N)/N=C/c2cc(cc(c2[O-])[N+](=O)[O-])Br C06276587
Cc1ccc(c(c1)C)NC(=O)c2cc3ccccc3c(c2O)/N=N\c4cc(ccc4O)S(=O)(=O)[O-] C12359973
c1cc(ccc1n2c(cnc2SCC(=O)Nc3c(c4c(s3)CCC4)C(=O)N)C(=O)[O-])F C13015692
c1cc(ccc1CCNS(=O)(=O)c2cc(ccc2Cl)C(=O)[O-])S(=O)(=O)N C13075825
c1cc(cc(c1)O)C(=O)NNS(=O)(=O)c2ccc(cc2)CCC(=O)[O-] C13078939
c1cc(ccc1CNC(=O)COc2ccc(cc2Br)C(=O)[O-])S(=O)(=O)N C13231536
C[C@H]1CCN(c2ccccc2S1)C(=O)CNC(=O)N[C@@H](Cc3c[nH]c4c3cccc4)C(=O)[O-] C13234978
c1ccc2c(c1)ccc(c2OCC(=O)NCc3ccc(cc3)S(=O)(=O)N)C(=O)[O-] C13319537
C[C@@H](c1ccc(cc1)S(=O)(=O)N)NC(=O)[C@@H]2[C@@H]3C[C@H]([C@@H]2C(=O)[O-])C=C3 C13466548
Cc1cc(cc(c1C)NC(=O)[C@H]2[C@@H]3C[C@H]([C@@H]2C(=O)[O-])C=C3)S(=O)(=O)N C13468086
c1ccc(cc1)N(c2ccccc2)C(=O)c3c(c4cc(c(nc4s3)O)C(=O)[O-])N C16944725
Cc1c(c(c(s1)NC(=O)[C@@H]2CC=CC[C@H]2C(=O)[O-])C(=O)N)c3ccc(cc3)C(C)(C)C C19632175
Cc1ccccc1CSc2nnc(n2N)N/N=C/c3cc(c(c(c3)Br)[O-])Br C21320390
Cc1ccc(cc1)CSc2nnc(n2N)N/N=C/c3cc(c(c(c3)Br)[O-])Br C21320397
CC1=C(C(CCC1)(C)C)/C=C/C(=C/C=C/C(=C/C(=O)O[C@H]2[C@@H]([C@@H]([C@@H]([C@H](O2)C(=O)[O-])O)O)O)/C)/C C22066361
c1cc(cc(c1)[N-]S(=O)(=O)c2cccc(c2)S(=O)(=O)N)C(=O)NC3CC3 C22410994
C[C@]12CCC(=O)[C@@]([C@@H]1CC[C@]34[C@@H]2CC[C@H](C3)[C@](C4)(CO)O)(C)COC(=O)C[C@](C)(CC(=O)[O-])O C31159994
c1cc2c(cc1NC(=O)/C=C/C(=O)[O-])c(c[nH]2)[C@@H](C(=O)[O-])[NH+]3CCSCC3 C32094512
c1ccc(cc1)c2cc([nH]n2)c3nnc(n3/N=C/c4ccc(cc4O)O)[S-] C05596016
CCOc1cc(cc(c1OC)Br)[C@@H](c2c([nH]nc2O)C)c3c([nH]nc3[O-])C C08846489
c1cc(c(nc1)NN)S(=O)(=O)[N-]c2c(cc(cc2Br)Br)Br C35358614
c1cc2c(cc1NC(=O)[C@H]3CC=CC[C@@H]3C(=O)[O-])c(c[nH]2)[C@@H](C(=O)[O-])[NH+]4CCCCC4 C36352696
Cc1c(cn[nH]1)S(=O)(=O)[N-]c2c(cc(cc2Br)N)Br C37730327
C1CCc2c(sc(c2C(=O)N)NC(=O)[C@H]3CC=CC[C@H]3C(=O)[O-])CC1 C04019129
CC1=C(S[C@@H]2[C@H]1C(=O)N([C@@H](N2)SCC(=O)N[C@@H](Cc3c[nH]c4c3cccc4)C(=O)[O-])C)C C39680428
CC(C)CN1[C@@H](Nc2ccccc2C1=O)SCC(=O)N[C@@H](Cc3c[nH]c4c3cccc4)C(=O)[O-] C39690754
Cc1cc(c(n1[C@@H]2C(=C([C@@H](O2)C)C)C#N)C)[C@H](c3c([nH][nH]c3=O)C)c4c(n[nH]c4[O-])C C39715294
C[C@@H]1CC[C@H]2[C@@]([C@@]13Cc4c(cc5c(c4O3)CN(C5=O)[C@@H](C(C)C)C(=O)[O-])O)(C[C@H]([C@H](C2(C)C)O)O)C C31164517
CC[C@H](C)[C@H](C(=O)[O-])N1Cc2c(cc(c3c2O[C@]4(C3)[C@@H](CC[C@@H]5[C@]4(C[C@H]([C@H](C5(C)C)O)O)C)C)O)C1=O C43509980
C[C@H]([C@H](C(=O)[O-])NC(=O)CO/N=C/1\CC[C@]2([C@@H]3CC[C@@]4([C@@H]([C@H]3CCC2=C1)CC[C@@]4(C)O)C)C)O C43743472
c1cc(ccc1COc2ccc(cc2)n3ccnc3)C(=O)NC/C=C(/N)\[O-] C33692139
C[C@H]1C[C@@H]2[C@@H]3CCC4=CC(=O)C=C[C@@]4([C@@]3([C@@H](C[C@@]2([C@@]1(C(=O)[C@@H](CC(=O)[O-])O)O)C)O)F)C C56956110
c1cc(ccc1c2nc([nH]n2)/N=C(/C3=NN([C@@H](C3)C(=O)N)c4ccc(cc4)F)\[O-])F C12920962
Cc1ccc(cc1[N-]S(=O)(=O)C)N[C@@H](C)C(=O)NC(=O)NC(C)(C)C C58201428
c1ccc(c(c1)[N+](=O)[O-])S[C@H]2C[C@H]3[C@@H]([C@@H]2Cl)c4cccc(c4N[C@@H]3C(=O)[O-])C(=O)N C58982884
Cc1c(c2c(nc(nc2s1)C)N[C@H](CCC(=O)N)C(=O)[O-])c3ccc(cc3)F C62048898
C/C(=N\NC(=O)c1ccc(cc1)[N-]S(=O)(=O)c2cccs2)/c3ccc(cc3O)O C13119185
c1ccc2c(c1)cc(s2)/C(=N/S(=O)(=O)c3ccc(cc3)CNC(=O)N)/[O-] C62677891
Cc1nnc(s1)SCc2cc(nc(n2)/N=C(/N)\Nc3ccccc3Sc4ccccc4)[O-] C15978689
c1ccc2=[NH+][C@@H]3[C@H](NCCC3=c2c1)c4c([nH]c(=O)n(c4=O)c5ccc(cc5)C(=O)[O-])[O-] C64020220
CC(C)(C)C1=C[C@H](NN1)C(=O)N/N=C/c2ccc(o2)c3cccc(c3)C(=O)[O-] C39024432
C[C@H](c1ccc(cc1)CC(C)C)C(=O)O[C@H]2[C@@H]([C@@H]([C@@H]([C@@H](O2)C(=O)[O-])O)O)O C65743042
CC1=C(C(CCC1)(C)C)/C=C/C(=C/C=C/C(=C\C(=O)O[C@@H]2[C@H]([C@@H]([C@@H]([C@@H](O2)C(=O)[O-])O)O)O)/C)/C C65748225
c1ccc(c(c1)/C=C/S(=O)(=O)[N-]c2cccc(c2)NS(=O)(=O)N)Cl C66580862
c1ccc(c(c1)NC(=S)NNC(=S)N[C@@H]2C[C@H]3C[C@@H]2C=C3)Cl C04322165
c1ccc(cc1)C(=O)[C@H]2[C@@H](NC(=S)N[C@@]2(C(F)(F)F)O)c3ccc(cc3)O C04338027
Cc1c(c([nH]c1C(=O)Nc2c(c3c(s2)CCCC3)C(=O)N)C)C(=O)C C03358938
c1ccc(c(c1)C(=O)NC(=S)Nc2ccc3c(c2)[nH]c(=O)[nH]3)I C02225091
CC1=CC(C(=C(N1c2ccc(cc2)S(=O)(=O)N)N)C#N)(C(F)(F)F)C(F)(F)F C01240346
c1ccc(cc1)[C@@H](C(=O)N/N=C/c2cc(c(c(c2O)Br)O)Br)O C00989444
Cc1c(c(=O)[nH]c(=S)[nH]1)CCC(=O)Nc2cc(ccc2O)C(C)(C)C C11675461
Cc1c(sc(c1C(=O)N)NC(=S)NC(=O)/C=C/c2ccc(cc2)F)C C12500603
c1ccc(c(c1)C(=O)NC(=S)NNC(=O)c2ccc(cc2)O)Cl C12501628
C[C@]12CC/C(=N\NC(=S)N)/C[C@@H]1CC[C@H]3[C@@H]2CC[C@]4([C@]3(CC[C@@H]4C5=CC(=O)OC5)O)C C12662718
CC(C)[C@H](C(=O)NN)Sc1[nH]c(c(n1)c2ccccc2)c3ccccc3 C13215317
CC(C)(C)NS(=O)(=O)c1ccc2c(c1)[C@@H]3C=CC[C@H]3[C@@H](N2)c4ccc(cc4O)O C13639904
c1ccc(cc1)c2cc(c(s2)N)C(=O)NNC(=O)/C=C/c3ccco3 C14019234
CSc1ccc(cc1)N2[C@@H]3[C@@H](C[C@H]([C@@H]([C@@H]3NC2=S)O)O)C(=O)NC4CCCC4 C15675357
C[C@H](C(=O)Nc1ccccc1I)Sc2nc([nH]n2)N C22645632
c1ccc(cc1)CC(=O)NC(=S)Nc2c(c3c(s2)CCCCC3)C(=O)N C32125416
C[C@]12CC/C(=N\NC(=S)N)/C[C@@H]1CC[C@@H]3[C@@H]2CC[C@]4([C@@]3(CC[C@@H]4C5=CC(=O)OC5)O)C C35361912
c1cc2c(cccc2O)c(c1)NC(=O)C(=O)NCCc3ccc(cc3)O C36359235
c1cc(c(cc1Br)C(F)(F)F)[N-]S(=O)(=O)c2c[nH+][nH]c2N C37559971
c1ccc2c(c1)c(c[nH]2)C[C@H]3C(=O)N[C@H](C(=O)N3)Cc4c[nH]c5c4cccc5 C04073922
c1ccc(c(c1)N[C@@]2(COc3c2ccc(c3)O)C(=O)N)Br C37944033
CC(=C)CS[C@H]1NN[C@H](N1N)[C@@H]2C=C(N=N2)c3ccc(cc3)Cl C38985181
c1cc(ccc1NC(=O)CSC2=C(C3(CCCCC3)C(=C(N2)N)C#N)C#N)F C39335232
CC1=C([C@@H](c2c(nc(=S)[nH]c2N1)N)c3ccccc3)C(=O)OCC=C C07260504
C[C@@]1(CCS(=O)(=O)C1)NC(=S)Nc2ccc(cc2)c3ccc(cc3)N C40167307
c1cc(ccc1NC(=O)C(=O)NCCc2c[nH]c3c2cc(cc3)Cl)O C40309197
COc1cc(cc(c1OC[C@H](c2cc(ccc2Br)Br)O)N)CO C40352291
c1ccc(cc1)C(c2ccccc2)C(=O)NNc3c(c(ncn3)Cl)N C40572039
Cc1cccc(n1)Nc2c(c(ncn2)Nc3ccccc3C(F)(F)F)N C40685252
CN(Cc1cc(cs1)Br)c2ccc(cc2N)S(=O)(=O)N C42399091
C[C@@]12CC/C(=N\NC(=S)N)/C[C@H]1CC[C@H]3[C@H]2CC[C@@]4([C@@]3(CC[C@@H]4C5=CC(=O)OC5)O)C C43741411
c1ccc(cc1)CCC(=O)Nc2c(c3c(s2)CCC3)C(=O)NC(=O)N C44452662
C[C@@H](c1ccc(cc1)NC(=O)NC2CC2)NC(=O)c3cc4ccccc4[nH]3 C44626950
C[C@@H]1CCC[C@H]([C@@H]1C)NC(=O)NCCc2ccc(cc2)S(=O)(=O)N C45551352
c1cc(ccc1CNC(=O)c2c(ccs2)Br)NC(=O)N C48818800
c1cc(ccc1C2=C(CC(=N2)c3c(c(nc(c3F)N)N)F)c4ccncc4)F C52594423
c1c(cc(c(c1Br)S(=O)(=O)NC2(CCCCC2)CO)Br)N C53112806
C[C@@H]1CCC[C@@](C1)(CO)NS(=O)(=O)c2ccc(cc2Br)N C53113348
C[C@H]1CCC[C@](C1)(CO)NS(=O)(=O)c2ccc(cc2Br)N C53113357
c1ccc2c(c1)CC[C@H]2NC(=O)NCCc3ccc(cc3)S(=O)(=O)N C53502736
Cc1ccc(s1)[C@@H](C)NC(=O)NNC(=O)Cc2c[nH]c3c2cccc3 C54733569
Cc1cc(cc(c1O)C)/C=C(/C#N)\C(=O)Nc2c(c3c(s2)CCCC3)C(=O)N C57548472
CC1=C([C@@H](NC(=S)N1)c2ccccc2Cl)C(=O)N/N=C/c3ccc(cc3)O C59384873
CC1=C([C@@H](NC(=S)N1)c2ccccc2O)C(=O)N/N=C/c3ccc(cc3)Cl C59385145
C[C@@H](C12CC3CC(C1)CC(C3)C2)NC(=O)CSc4[nH]c(=O)cc(n4)N C59842642
CCCc1c(c(n[nH]1)C(=O)N[C@@H](C)c2ccc(cc2)Br)N C50322546
Cc1ccc(cc1)NC(=O)N[C@H](C)c2ccc(cc2)NC(=O)NC3CC3 C47697696
CNC(=O)C1CCC(CC1)NC(=O)NNc2c(cc(cc2Cl)Cl)Cl C63406814
c1cc(ccc1C(=O)N)NC(=O)NC[C@@H]2CCN(C2)c3ccc(cc3)F C66342311
c1cc(cc(c1)F)[C@@H]2C[C@@H]2C(=O)Nc3cccc(c3)NS(=O)(=O)N C67145027
c1cc(cc(c1)[N+](=O)[O-])C(c2ccc(c(c2)Cl)N)c3ccc(c(c3)Cl)N C04015916
CC(C)(C)c1ccc(cc1)C(=O)N/C(=C/c2ccccc2)/C(=O)NN C04226124
CC(C)(C)C(=O)N[C@@H](C(Cl)(Cl)Cl)NC(=S)Nc1cccc(c1)O C02905320
CCc1cc(c(c(c1)CC)[C@H]2c3c([nH]nc3NC(=C2C#N)N)C)CC C01312422
Cc1ccc(cc1)NC(=S)NNC(=S)Nc2ccc(cc2)F C00493369
Cc1ccc(cc1)NC(=S)NNC(=S)Nc2ccc(cc2)C C01674980
Cc1ccc2c(c1)c(c([nH]2)C(=O)N/N=C/c3ccc(cc3O)O)c4ccccc4 C01198449
c1cc(c(cc1F)Br)CSc2nc(nc(n2)N)N C08751080
CSc1c2c(c(sc2nc(n1)N)C(=O)Oc3ccccc3)N C09420198
CCc1c(sc(c1C(=O)N)NC(=S)NC(=O)c2cccc(c2)Cl)C C10149896
c1ccc(cc1)[C@@H]2Cc3c(c(n[nH]3)Nc4cccc(c4)C(F)(F)F)/C(=N/N)/C2 C06161341
CCC(=O)Nc1ccc2c(c1)[C@@H]3C=CC[C@@H]3[C@@H](N2)c4ccc(cc4O)O C13640501
CCCCc1c2c(n[nH]1)OC(=C([C@@H]2c3c[nH]c4c3cccc4)C#N)N C05044855
c1cc(c(cc1NS(=O)(=O)c2ccc(c(c2)N)O)Cl)Cl C21804479
c1ccc2c(c1)cccc2C(=O)NC(=S)Nc3c(c4c(s3)CCCCC4)C(=O)N C32125206
CCC(C)(C)[C@H]1CCc2c(sc(c2C(=O)N)NC(=O)NC3CCCCC3)C1 C17080032
CC[C@@H](C)[C@@H](C(=O)N[C@@H](C)C12CC3CC(C1)CC(C3)C2)NC(=O)N C32960666
c1cc(ccc1NN)S(=O)(=O)Nc2ccc(c(c2)Cl)Cl C35354205
c1cc(ccc1NN)S(=O)(=O)Nc2ccc(cc2Br)F C35354705
CC[C@@H](C)[C@H](C(=O)N[C@H](C)C12CC3CC(C1)CC(C3)C2)NC(=O)N C36427656
C[C@@H](c1ccc(s1)Cl)Nc2cccc(c2)NS(=O)(=O)N C37130811
c1cc2c(ccnc2cc1Cl)N/N=C/c3ccc(c(c3O)O)O C04965504
CC(C)CCNC(=O)NC(=O)CSc1ccc(cc1N)Cl C37037400
[H]/N=C/1\[C@@H](S[C@H]([C@H]1C2[NH+]=c3ccccc3=[NH+]2)Nc4ccccc4)C#N C39290073
[H]/N=C\1/[C@H](S[C@@H]([C@@H]1C2[NH+]=c3ccccc3=[NH+]2)Nc4ccccc4)C#N C39290074
Cc1ccc(cc1Cl)Nc2c(c(ncn2)NCCC3=CCCCC3)N C40703642
C[C@@H](c1ccccc1)Nc2c(c(ncn2)NCCc3ccccc3)N C40725855
C[C@H](c1ccccc1)Nc2c(c(ncn2)NCCc3ccccc3)N C40725857
Cc1c(sc(n1)Nc2c(c(ncn2)Nc3ccc(cc3)F)N)C C40782450
Cc1ccc(cc1)CNc2c(c(ncn2)NCc3ccc(cc3)F)N C40783800
C[C@@H]1CC[C@@H]([C@@H](C1)NC(=O)NNC(=O)Nc2ccccc2)C(C)C C45637158
c1ccc2cc(ccc2c1)CC(=O)NCc3ccc(cc3)NC(=O)N C45777385
c1ccc2c(c1)cccc2CC(=O)NCc3ccc(cc3)NC(=O)N C45818718
C[C@@H](c1ccc(s1)Cl)NS(=O)(=O)c2ccc(cc2)NN C49147394
Cc1cc(cc(c1NC(=O)c2c(ccc(n2)NN)Cl)C)Br C51088555
C[C@@H](c1ccc(s1)Cl)NC(=O)c2c(ccc(n2)NN)Cl C51095272
C[C@H](c1ccc(s1)Cl)NC(=O)c2cc(nc(c2)Cl)NN C51095275
C[C@@H](c1cccc(c1)Cl)NC(=O)c2cc(cnc2NN)Br C51117804
c1cc(c(nc1)NN)C(=O)Nc2c(cc(cc2Cl)Cl)Cl C51122687
c1cc(ncc1C(=O)Nc2c(cc(cc2Cl)Cl)Cl)NN C51122690
c1cc(sc1C(=O)NC2(CCCCCCC2)/C(=N\O)/N)Cl C51173199
CCC(CC)(CO)NS(=O)(=O)c1c(cc(cc1Cl)Cl)N C53044592
c1ccc2cc(c(cc2c1)C(=O)NNC(=O)c3cc(c[nH]3)Cl)O C53575833
CCCC1CCC(CC1)NC(=O)C[C@H](c2cccs2)NC(=O)N C55431865
CC(C)C[C@@H](C(=O)NCCC12CC3CC(C1)CC(C3)C2)NC(=O)N C29491037
c1cc(c(cc1Cl)c2nc(nc(n2)NC34CC5CC(C3)CC(C5)C4)N)O C04146832
CCC(C)(C)NC(=O)c1ccc(cc1)NC(=O)c2ccc(cc2)C(=S)N C60397013
CC(C)(C)NC(=O)c1ccccc1NC(=O)CCc2ccc(cc2)N C66153410
C[C@@H]1CCc2c(csc2C1)C(=O)Nc3ccc(cc3)CNC(=O)N C67240793
c1ccc2c(c1)cccc2CC(=O)Nc3ccc(cc3)CNC(=O)N C67264062
c1ccc(c(c1)C(=O)NC(=S)Nc2c(c3c(s2)CCCC3)C(=O)N)Cl C00939402
c1ccc(c(c1)NC2=NC(=O)/C(=C/c3ccc(c(c3)O)O)/S2)O C01774233
C(CC(Br)(Br)Br)c1nc(nc(n1)N)N C01871633
C[C@](C[NH2+][C@@H](Cc1c[nH]c2c1cccc2)C(=O)[O-])(C#Cc3ccccc3)O C03168838
c1ccc(cc1)NC(=S)C(=O)Nc2c(c3c(s2)CCCC3)C(=O)N C05589758
c1ccc(cc1)CNC(=O)C[C@H](c2ccc(cc2)Cl)NC(=O)N C05938584
C[C@@H](C(=O)N1CCc2ccccc2C1)Sc3nc(cc(n3)N)N C07692694
c1c(cc(c2c1COCO2)CSc3nc(cc(n3)N)N)Cl C06831842
C[C@@H]1CC[C@H]2[C@]([C@]13CC[C@](O3)(CCO)CO)(CC[C@@H]([C@@]2(C)CO)O)C C17122796
CCOc1ccc2ccccc2c1[C@H]3C(=C(NC(=S)N3)C)C(=O)N C04574710
c1cc(ccc1NC(=O)c2ccc(cc2O)Cl)S(=O)(=O)N C21010230
c1ccc2c(c1)CCC[C@H]2NC(=O)C[C@@H](c3cccs3)NC(=O)N C26565248
c1cc(ccc1C(=O)NC(=S)Nc2c(c3c(s2)CCCCC3)C(=O)N)F C32125068
c1ccc(cc1)CNC(=O)C[C@H](c2ccc(cc2)Br)NC(=O)N C32796268
c1cc(ccc1[C@H](CNC(=O)c2ccc(s2)Br)O)N C35367072
c1ccc2c(c1)c(ccc2/N=N\c3ccc(cc3)S(=O)(=O)N)N C04347949
C[C@H](CNS(=O)(=O)c1c(cc(cc1Br)Br)N)O C35599566
c1c(cc(c(c1N)S(=O)(=O)NCCO)Br)Br C37064415
C[C@H](c1ccc(cc1)O)Nc2ccc(cc2Br)S(=O)(=O)N C37137999
c1c(cc(c(c1Br)OCCC(=O)N)Br)N C37428694
Cc1cc2c(cc(=O)oc2cc1C)CSc3nc(cc(n3)N)N C03425740
C[C@@H]1CC[C@@H]2[C@@]([C@@]13CC[C@@](O3)(CCO)CO)(CC[C@@H]([C@@]2(C)CO)O)C C04731173
C[C@@H]1CC[C@@H]2[C@]([C@@]13CC[C@@](O3)(CCO)CO)(CC[C@@H]([C@@]2(C)CO)O)C C08681457
C[C@H](c1ccc(cc1)NC(=O)N)NC(=O)c2ccc(s2)Br C40232034
C[C@H]1CC[C@H](CN1S(=O)(=O)c2cc(ccc2N)Cl)C(=O)N C40334482
c1cc2c(cc1N)[nH]cc2C(=O)NCc3ccc(s3)Br C40335535
CC(C)NC(=O)Nc1c(cc(cc1Cl)S(=O)(=O)N)Cl C40383850
c1cc(ccc1CCNS(=O)(=O)c2cc(ccc2N)Br)O C40735085
CC(C)C[C@@H](CO)NS(=O)(=O)c1ccc(cc1Br)N C40773513
CC[C@](c1ccc(cc1)Br)(C(=O)[O-])[NH2+]CCC(=O)N C41804578
C[C@@](c1ccc(cc1)Br)(C(=O)[O-])[NH2+]CCCC(=O)N C41807775
CN(Cc1cc(cs1)Br)c2cc(cc(c2)S(=O)(=O)N)N C42399276
c1csc(c1Br)COC(=O)c2cc(cc(c2)N)N C43677252
c1cc(sc1)C(=O)Nc2c(c3c(s2)CCC3)C(=O)NC(=O)N C44452586
CSCC[C@H](C(=O)NCc1ccc2ccccc2c1)NC(=O)N C45416817
c1ccc(c(c1)CNS(=O)(=O)c2ccccc2NN)Br C48869851
C=C(CNC(=O)C[C@H](c1cccc(c1)Br)NC(=O)N)Br C49298978
C[C@H](c1ccc(s1)Cl)NC(=O)c2c(ccc(n2)NN)Cl C51095273
c1cc(nc(c1)NN)C(=O)Nc2c(cc(cc2Cl)Br)Cl C51122963
c1cc(sc1)[C@@H]2C[C@H](n3c(cc(n3)C(=O)NN)N2)C(F)(F)F C02731975
c1c(cc(c(c1N)S(=O)(=O)NC2(CCCCC2)CO)Cl)Cl C53112760
C[C@@H]1CCC[C@@](C1)(CO)NS(=O)(=O)c2cc(ccc2N)Br C53113487
CCC[C@@H](C(=O)Nc1ccc(c(c1)C(F)(F)F)Br)NC(=O)N C60091150
Cc1c(c[nH]n1)CNC(=O)c2cc(c(cc2Br)F)N C61088460
C[C@H](CNS(=O)(=O)c1cc(cc(c1Br)N)Cl)O C61881765
c1c(cncc1Br)C(=O)N[C@@H]2CCC[C@@H]2/C(=N\O)/N C61887391
C[C@@H](C(=O)NCc1ccccc1c2ccc(cc2)Cl)NC(=O)N C58406446
c1ccc(c(c1)CCC(=O)Nc2ccc(cc2)CNC(=O)N)Br C67239202
c1cc(ccc1CNC(=O)N)NC(=O)[C@H]2CCC[C@@H](C2)C(F)(F)F C67239533
Cc1ccccc1[C@@H](CC(=O)N[C@@H]2C[C@@H]2c3ccccc3)NC(=O)N C67514399
CNC(=S)NNC(=O)c1c2c(c(s1)SC)[C@@H](CCC2)O C02156860
c1cc(ccc1NC(=S)Nc2ccc(cc2)S(=O)(=O)N)F C00143346
c1cc(sc1)[C@H]2C[C@@H](n3c(c(cn3)C(=O)NN)N2)C(F)(F)F C06334886
c1ccc2cc(ccc2c1)NC(=O)C[C@H](c3ccccc3Cl)NC(=O)N C06543559
c1cc(ccc1NC(=S)N)/N=C/c2cc(ccc2O)Br C06276589
c1cc(c(cc1Cl)Br)OCc2nc(nc(n2)N)N C07142257
c1ccc2c(c1)cccc2CC(=O)NC(=S)Nc3ccc(cc3)C(=O)N C12500369
Cc1c(cnn1C)c2cc(nc3c2c(c(s3)C(=O)N)N)C(F)F C02564246
Cn1cc(cn1)c2cc(nc3c2c(c(s3)C(=O)N)N)C(F)(F)F C13747856
C[C@H]1CC[C@@H]2[C@]([C@@]13CC[C@](O3)(CCO)CO)(CC[C@@H]([C@]2(C)CO)O)C C14983111
C[C@@H]1CC[C@@H]2[C@]([C@@]13CC[C@](O3)(CCO)CO)(CC[C@@H]([C@@]2(C)CO)O)C C28537685
c1cc(ccc1[C@H](CNS(=O)(=O)c2ccc(cc2)Br)O)N C35367220
C[C@@H](CO)NS(=O)(=O)c1c(cc(cc1Br)Br)N C35599716
C[C@H](CO)NS(=O)(=O)c1c(cc(cc1Br)N)Br C35599722
c1c(cc(c(c1Cl)S(=O)(=O)N2CCC[C@H](C2)C(=O)N)Cl)N C37055359
c1cc(c(cc1C(=O)N)N)COc2ccc(cc2Br)Cl C37274620
C[C@@H](C(=O)NC(=O)NC)Oc1c(cc(cc1Br)Cl)N C37288306
c1cc(c(cc1Br)Cl)[N-]S(=O)(=O)c2c[nH+][nH]c2N C37558783
C[C@H]1CC[C@H]2[C@@]([C@@]13CC[C@@](O3)(CCO)CO)(CC[C@@H]([C@@]2(C)CO)O)C C02944053
Cc1c(c(n[nH]1)C)NS(=O)(=O)c2cc(ccc2N)Br C37929628
COc1cc(cc(c1O)Br)[C@H](C(=O)N)NCC(F)(F)F C37971425
C[C@H]1CC[C@H]2[C@@H](C1)S[C@@H]([C@@H]2C(=O)N)NC(=O)Cc3c[nH]c4c3cccc4 C39161277
c1c(cc(c(c1Br)NC(=S)NN)Br)F C13658902
CC1=C([C@H](c2c(nc(=S)[nH]c2N1)N)c3ccccc3)C(=O)OC C07260531
c1cc(ccc1c2ccc(cc2)NC(=O)N[C@@H]3CS(=O)(=O)C=C3)N C40167299
C[C@@H]1CC[C@H](CN1S(=O)(=O)c2ccc(cc2N)Cl)C(=O)N C40334439
c1cc([nH]c1)C(=O)Nc2ccc(cc2Br)S(=O)(=O)N C40378728
CC(C)C[C@H](CO)NS(=O)(=O)c1ccc(cc1Br)N C40773515
Cc1c(cc(cc1Cl)S(=O)(=O)N2CCCC[C@H]2C(=O)N)N C42272445
c1cc(c(cc1CNc2cc3c(cc2Br)[nH]c(=O)[nH]3)Cl)O C43479732
c1cc(c(cc1N)N)C(=O)OCc2cc(cs2)Br C43688587
c1cc(ccc1Cn2c(nnn2)c3cc(cc(c3)N)N)Br C48735822
c1cc(cc(c1)NC(=O)N)CNC(=O)c2ccc(s2)Br C48802748
CN(Cc1ccc(cc1)Cl)c2cc(cc(c2)S(=O)(=O)N)N C48880066
CC(C)N(Cc1cccs1)c2cc(cc(c2)S(=O)(=O)N)N C49026820
c1cc(ccc1[C@H](CNS(=O)(=O)c2c(ccs2)Br)O)N C49060781
c1cc(c(cc1F)CNC(=O)CCCCNC(=O)N)Br C49117068
CCC[C@H](C(=O)NCc1cc(sc1)Br)NC(=O)N C49476989
c1csc2c1c(nc(n2)CSc3nc(cc(n3)N)N)Cl C50841152
Cc1c(sc(n1)NC(=O)c2cc(cnc2NN)Br)C C51124991
c1cc(ccc1CNC(=O)[C@@H]2CCCC[C@H]2C(F)(F)F)NC(=O)N C56325864
CCCC#C[C@@](C)(C[NH2+][C@@H](Cc1c[nH]c2c1cccc2)C(=O)[O-])O C59409338
CSCC[C@H](C(=O)NCc1cc(ccc1Br)F)NC(=O)N C55817420
c1csc2c1[C@H](CCC2)NC(=O)c3cc(cnc3NN)Br C61374250
c1c(cc(c(c1N)Br)S(=O)(=O)NCCO)Cl C61881675
C[C@@H]1C[C@@H](CC(C1)(C)C)CC(=O)NCc2ccc(cc2)NC(=O)N C66604549
c1cc(ccc1CNC(=O)N)NC(=O)[C@@H]2CCC[C@H](C2)C(F)(F)F C67239535
c1cc(ccc1CNC(=O)N)NC(=O)C2(CCCC2)c3ccc(cc3)F C67240813
CSCC[C@@H](C(=O)N[C@@H]1C[C@@H]1c2cccc(c2)F)NC(=O)N C67334528
Cc1ccccc1[C@H](CC(=O)N[C@@H]2C[C@@H]2c3ccccc3)NC(=O)N C67514401
Cc1ccc(cc1)NC(=O)Nc2c(c3c(s2)CCC3)C(=O)N C01504437
Cc1ccc(cc1)NC(=S)NNC(=S)N[C@H]2CCCC=C2 C04562265
c1ccc(cc1)C(=O)N/C(=C\c2ccc(cc2)Cl)/C(=O)NN C04836859
Cc1cccc(c1NC(=S)N/N=C/c2ccc(cc2O)O)C C06288118
Cc1cccc(c1C)NC(=S)N/N=C/c2ccc(cc2O)O C06288385
Cc1ccccc1NC(=S)NNC(=S)NC2CCCCC2 C06632914
C[C@@]1([C@]([C@@]([C@@]([C@](O1)(C)Sc2ccccc2)(C)O)(C)O)(C)O)CO C09915643
Cc1ccc(cc1)CNC(=O)N[C@H](C)[C@H](c2ccc(cc2)O)O C12740815
C[C@@H](C(=O)c1ccc2c(c1)CCC2)Sc3nc(cc(n3)N)N C06533219
CC(C)(C)c1cc(nc2c1c(c(s2)C(=O)N)N)C(F)(F)F C02558574
c1ccc(cc1)NC(=O)Nc2c(c3c(s2)CCCC3)C(=O)N C00143445
C[C@H]([C@H](c1ccc(cc1)O[C@@H](C)[C@@H](c2ccc(cc2)O)O)O)O C35465527
c1c(cc(c(c1N)NC(=O)CCCSCCO)Cl)Cl C36336057
C[C@@H]1CCc2c(sc3c2c(nc(n3)S[C@H](C)C(=O)N)N)C1 C36812552
CC(C)CNC(=O)NC(=O)CSc1ccc(cc1N)Cl C37037319
Cc1c(sc2c1c(nc(n2)CSc3ccc(nc3)N)N)C C37192077
CC(C)CNC(=O)NC(=O)CSc1ccc(cc1Cl)N C37204664
Cc1ccc(cc1)/C(=C/2\C=CC(=CC2=O)OC)/NNC(=S)N C05793917
c1ccc2c(c1)[nH]c(n2)CS[C@@H]3Nc4ccc(cc4S3)N C39408847
c1cc(sc1CSc2nc(cc(n2)N)N)Br C41023703
C[C@@H](C(=O)N)[NH2+][C@](C)(c1ccc(cc1)Br)C(=O)[O-] C41805019
c1cc(ncc1C(F)(F)F)Sc2c(cc(cn2)N)C(=O)N C42140073
c1ccc(c(c1)CSc2nc3ccc(cc3s2)N)C(=O)N C42141758
CC[C@H](C)NC(=O)CCNc1c(cc(cn1)Br)N C44990372
c1ccc(cc1)C2C(=CN(C=C2C(=O)N)c3ccccc3)C(=O)N C45285472
c1ccc2c(c1)CC[C@H]2NC(=O)NNC(=S)NC3CCCC3 C45306303
c1ccc(c(c1)CNC(=O)Nc2ccc(cc2)N)Br C48869833
Cc1c(c(n[nH]1)C(=O)N[C@@H](C)c2ccccc2Br)N C50305887
CC[C@@H](C)[C@H](C)NC(=O)c1cc(cnc1NN)Br C51112969
c1ccc(c(c1)CNC(=O)c2cccc(n2)NN)Br C51117928
C[C@@H]1CCC[C@@](C1)(CO)NS(=O)(=O)c2ccc(c(c2)N)F C53113189
C[C@@H]1CCC[C@@](C1)(CO)NS(=O)(=O)c2ccc(cc2N)F C53113290
C[C@@H]1CCC[C@](C1)(CO)NS(=O)(=O)c2cc(ccc2N)F C53113470
C[C@@H]1CCC[C@](C1)(CO)NS(=O)(=O)c2c(cccc2F)N C53113548
C[C@H]1CCC[C@@](C1)(CO)Nc2c(cc(cn2)Br)N C53115324
C[C@H]1CCC[C@](C1)(CO)Nc2c(cc(cn2)Br)N C53115330
CC[C@@H](C/C(=N/O)/N)NC(=O)c1ccc(s1)Br C54162943
Cc1ccc(s1)[C@@H](C)NC(=O)Nc2ccccc2CC(=O)N C54410098
Cc1ccc(s1)CC(=O)N[C@@H](C)c2ccc(cc2)NC(=O)N C57212661
CC(C)[C@H](C(=O)NCCC12CC3CC(C1)CC(C3)C2)NC(=O)N C28333595
CCC1(C(=O)N(c2cc(ccc2O1)N)C[C@H](C)C(=S)N)CC C58006412
c1ccc(c(c1)CC(=O)N)NC(=O)NCc2ccc3c(c2)CCC3 C58548842
Cc1c(c([nH]n1)N)C(=O)N[C@H](C)c2ccc(cc2)Br C44388494
C=C(c1cc(ccc1O)O)NNC(=O)Cc2ccc(cc2)Cl C20115334
C[C@@H](c1ccc(c(c1)Cl)F)SCc2nc(nc(n2)N)N C60512394
c1cc(ccc1NN)S(=O)(=O)N[C@H]2CCCc3c2ccs3 C61368558
c1cc(ccc1CNC(=O)N)C(=O)NCC[C@H]2C[C@@H]3CC[C@H]2C3 C61955719
Cc1ccc(cc1NC(=O)[C@@H](CCSC)NC(=O)N)Cl C58265441
Cc1cc(c(c(c1)Cl)O)/C=N/c2ccc(cc2)NC(=S)N C00569421
c1ccc(cc1)[C@H]2C[C@H]2NC(=O)NNC(=S)NC3CCCC3 C67612524
c1cc(ccc1CCC(=O)NNC(=S)Nc2ccc(cc2)F)O C00067486
Cc1ccccc1NC(=O)C2=C(NC(=O)N[C@@H]2c3ccccc3O)C C00196838
c1cc(c(cc1C(=O)NNC(=O)C23CC4CC(C2)CC(C4)C3)O)O C04491841
Cc1nc(c2c(n1)nc(c(n2)SCc3ccc(cc3)Cl)N)N C01563397
c1cc(sc1)C(=O)NC(=S)Nc2ccc3c(c2)sc(n3)N C04733327
CC[C@H](C)[C@@H](C(=O)Nc1ccc(c(c1)C)Br)NC(=O)N C03611623
C/C(=N/NC(=S)N)/CC(C(F)(F)Cl)(C(F)(F)Cl)O C05941376
c1ccc(cc1)c2ccccc2NC(=O)C[C@@H](c3ccc(cc3)Cl)NC(=O)N C06582770
Cc1ccccc1NC(=O)NNC(=O)c2cc3ccccc3cc2O C20418855
CC(C)NC(=O)c1cccc2c1N[C@@H]([C@@H]3[C@H]2C=CC3)c4ccc(cc4O)O C20682022
CCNC(=O)c1ccc2c(c1)[C@H]3C=CC[C@@H]3[C@H](N2)c4ccc(cc4O)O C20682565
CC[C@H](c1ccc(cc1)Cl)NC(=O)c2ccc(cc2)CNC(=O)N C22327810
c1ccc(cc1)C[C@@H](C(=O)NCCc2ccc(cc2)Cl)NC(=O)N C22616324
c1c(c[nH]c1C(=O)NNC(=S)NC2CCCC2)Br C27250170
Cc1ccccc1NC(=O)NNC(=O)Nc2cccc3c2cccc3 C31091275
c1cc(cc(c1)O)CNc2cc3c(cc2Br)[nH]c(=O)[nH]3 C37129785
C[C@@H](c1cccc(c1)O)Nc2ccc(cc2Br)S(=O)(=O)N C37138036
CC(C)CCNC(=O)NC(=O)CSc1ccc(cc1Cl)N C37204745
c1ccc(cc1)C(c2ccccc2)(c3ccccc3)NC(=O)C[C@@H](C(=O)[O-])[NH3+] C04899601
C[C@]12CCCC([C@@H]1CC[C@@]([C@@H]2CC(=O)NNC(=S)Nc3ccccc3)(C)O)(C)C C04663691
C[C@]12CC[C@](C1(C)C)(C[C@@H]2O)C(=O)N/N=C/c3ccc(cc3O)O C16805085
CCC(CC)(/C(=N/O)/N)NC(=O)c1ccc(s1)Br C40370946
c1ccc(c(c1)C(=[NH2+])Nc2ccccc2C(F)(F)F)NCc3ccncc3 C40567989
Cc1cccc(c1C)Nc2c(c(ncn2)N[C@@H](C)c3ccccc3)N C40755042
CC[C@](c1ccc(cc1)Br)(C(=O)[O-])[NH2+]C(C)(C)C(=O)N C41834234
C[C@H](c1ccc(cc1F)F)NC(=O)NNC(=S)NC2CCCC2 C42807343
C1CCC(CC1)C(=O)Nc2c(c3c(s2)CCC3)C(=O)NC(=O)N C44452608
CCC[C@@H](/C(=N/O)/N)C(=O)Nc1c(cc(cc1C)Br)C C44861067
c1cc(c2c(c1)OCO2)c3cc(c(nc3)N)c4ccc(cc4)C(=O)N C45338211
Cc1cc2c(c(c1NC(=O)c3ccccc3Cl)C)sc(n2)NN C45888943
CC(C)c1c(c(n[nH]1)C(=O)Nc2c(cc(cc2Cl)Br)Cl)N C50309817
c1c([nH]nc1O)CSc2nc(c3c4c(sc3n2)CCCC4)N C01740646
C[C@H](c1cccc(c1)Br)NC(=O)c2ccc(nc2)NN C51095182
C[C@H](c1ccc(cc1)Br)NC(=O)c2cc(ccn2)NN C51117946
c1cc(nnc1C(=O)Nc2c(cc(cc2Cl)Cl)Cl)NN C51122703
c1c(cc(c(c1Br)S(=O)(=O)N[C@@H]2CCCC[C@@H]2O)Br)N C51994088
c1c(cc(c(c1Br)S(=O)(=O)N[C@H]2CCCC[C@@H]2O)Br)N C51994090
CC1CCC(CC1)(CO)NS(=O)(=O)c2ccc(c(c2)N)Cl C53113042
c1cc(cc(c1)Br)Sc2cc(cc(c2)S(=O)(=O)N)N C55306688
[H]/N=C/1\N[C@H](N/C(=N/c2ccc(cc2)Cl)/N1)c3ccc(cc3)OC C03077722
c1ccc(c(c1)C(=O)NNC(=O)C23C[C@H]4C[C@@H](C2)CC(C4)(C3)O)O C18056945
c1ccc(c(c1)CCNC(=O)c2ccc(cc2)CNC(=O)N)Br C61557791
CC1=C(C2(CCCCC2)[C@@H](C(=S)N1)C(=O)N)C(=O)Nc3ccccc3 C01103148
c1cc(sc1C(=O)N[C@@H]2CCC[C@@H]2/C(=N\O)/N)Br C61886342
Cc1ccc(cc1NCc2ccc(c(c2)Br)O)S(=O)(=O)N C62702661
CC[C@H](C)NC(=O)c1ccccc1NC(=O)CCc2ccc(cc2)N C66153454
C/C(=N/NC(=O)c1cc2ccccc2cc1O)/c3cc(ccc3O)O C20115204
Cc1cc(c(c(c1)Br)O)/C=N/c2ccc(cc2)NC(=S)N C06275706
Cc1ccc2c(c1)c(cc(n2)C)C(=O)Nc3ccc(cc3)NC(=O)N C25879974
c1cc(c(c(c1)F)CCC(=O)Nc2ccc(cc2)CNC(=O)N)F C67239892
CC1=C([C@@H](NC(=S)N1)c2cccc(c2)O)C(=O)Nc3ccccn3 C00071812
c1ccc(c(c1)C(=O)NC(=S)Nc2c(c3c(s2)CCC3)C(=O)N)Cl C02901797
c1cc(ccc1[C@H]2C[C@@H](n3c(cc(n3)C(=O)NN)N2)C(F)(F)F)F C01069043
Cc1ccccc1C(=O)NC(=S)Nc2c(c(c(s2)C)C)C(=O)N C00512823
Cc1c(sc(c1C(=O)N)NC(=S)NC(=O)c2ccc(cc2)Cl)C C04724005
Cc1ccc(cc1)N2[C@@H]3[C@@H](C[C@H]([C@@H]([C@@H]3NC2=S)O)O)C(=O)NC4CC4 C08254633
C[C@@H](C(=O)N1CCCc2c1cccc2)Sc3nc(cc(n3)N)N C09154561
CCc1c(sc(c1C(=O)N)NC(=S)NC(=O)Cc2ccccc2C)C C14563034
C[C@H]1CCC[C@@H]([C@@H]1C)NC(=O)Nc2ccc(cc2)S(=O)(=O)N C18178954
c1cc(ccc1N2c3c(c(c(c(n3)N)C#N)N)CC2=O)SC(F)F C25355370
CC1([C@@H]2CC[C@@]([C@H]([C@@]2(CC[C@@H]1O)C)CCC(=C)[C@H](CO)O)(C)O)C C31155636
c1ccc(cc1)CNC(=O)C[C@@H](c2ccc(cc2)Br)NC(=O)N C32796267
c1cc(ccc1NC(=O)c2cc(c[nH]2)Br)S(=O)(=O)N C35179484
C[C@@H](CNS(=O)(=O)c1c(cc(cc1Br)Br)N)O C35599564
Cc1ccc(c(c1)C)NC(=S)NNC(=S)Nc2ccccc2 C06572807
c1c(cc(c(c1Cl)S(=O)(=O)N2CCC(CC2)C(=O)N)Cl)N C37063435
Cc1cc(c(c(c1)Br)NC(=O)C(=O)NCC(=S)N)Br C37244630
c1ccc(c(c1)NS(=O)(=O)c2c[nH]nc2N)I C37558692
c1c(cc(c(c1F)[N-]S(=O)(=O)c2c[nH+][nH]c2N)Br)F C37558791
C[C@H]1CC[C@@H]2[C@@]([C@@]13CC[C@@](O3)(CCO)CO)(CC[C@@H]([C@@]2(C)CO)O)C C04731174
c1ccc(cc1)C(c2ccccc2)(c3ccccc3)NC(=O)C[C@H](C(=O)[O-])[NH3+] C08076151
Cn1c(c(c(=O)[nH]c1=O)NCc2ccc(s2)Br)N C37987136
C[C@H]1CC[C@H](CN1S(=O)(=O)c2ccc(cc2N)Cl)C(=O)N C40334440
C[C@@H]1CC[C@H](CN1S(=O)(=O)c2cc(ccc2N)Cl)C(=O)N C40334481
c1cc([nH]c1)C(=O)Nc2c(cc(cc2Cl)S(=O)(=O)N)Cl C40381117
CSCC[C@@H](C(=O)NCc1cc(sc1)Br)NC(=O)N C41988823
CC1(CCN2CCC(c3c2c1cc(c3O)[C@@H](CC(=O)[O-])[NH3+])(C)C)C C44216164
CC[C@@H](/C(=N/O)/N)C(=O)Nc1c(cc(cc1Br)C)Br C44861235
CCC[C@H](/C(=N/O)/N)C(=O)N[C@@H](C)c1ccc(cc1)Br C44876326
c1c(c[nH]c1C(=O)NNC(=O)NC2CCCCC2)Br C48644977
c1ccc(c(c1)CNc2cc3c(cc2N)c(=O)[nH]cn3)Br C48819773
CC[C@H]1CCCC[C@@H]1NC(=O)c2cc(cnc2NN)Br C51123765
CC1CCC(CC1)(CO)NS(=O)(=O)c2ccc(cc2Cl)N C53113019
c1cc(ccc1CC(=O)N)NCc2ccc(c(c2)Br)O C57998141
Cc1ccsc1[C@@H]2c3c(nn(c3OC(=C2C(=O)N)N)c4ccccc4)C C58903479
Cc1ccc(s1)[C@@H]2c3c(nn(c3OC(=C2C(=O)N)N)c4ccccc4)C C58903487
Cc1c2c(n(n1)c3ccccc3)OC(=C([C@@H]2c4cccs4)C(=O)N)N C58903663
CCCC#C[C@](C)(C[NH2+][C@H](Cc1c[nH]c2c1cccc2)C(=O)[O-])O C59409344
CC(C)c1c(c(n[nH]1)C(=O)Nc2ncc(s2)Br)N C50310011
c1c(cc(c(c1N)Br)S(=O)(=O)NCCCO)Cl C61881673
c1cc(ccc1NC(=S)Nc2ccc(c(c2)Cl)Br)S(=O)(=O)N C13545169
c1ccc(cc1)[C@@H]2c3cc(ccc3N=C(N2CC(=O)NN)O)Cl C08156576
c1c(cc(c(c1C(=O)[O-])NC(=O)C[NH3+])Br)Br C62825345
c1cc(c(c(c1)Br)NC(=O)[C@H]2C[C@@H](C[NH2+]2)O)C(=O)[O-] C62826894
CSCC[C@@H](C(=O)Nc1c(cccc1Br)C(=O)[O-])[NH3+] C62826954
CC1(CC[C@H](c2c1cccc2)NC(=O)[C@H](CCSC)NC(=O)N)C C58367570
c1ccc2c(c1)c(cc(=O)[nH]2)C(=O)N[C@@H]3NN[C@H](S3)C4CCC4 C64435868
CC(C)(c1ccc(cc1)Cl)NC(=O)C[C@@H](c2cccs2)NC(=O)N C66772875
c1cc(ccc1CNC(=O)N)NC(=O)[C@@H]2CCCC[C@H]2C(F)(F)F C67239392
c1cc(ccc1CNC(=O)N)NC(=O)CSc2ccc3c(c2)CCC3 C67262783
c1cc(ccc1C(c2ccc(cc2)F)[C@@H]([C@@H]([C@@H](CO)O)O)O)F C04962347
c1cc(ccc1N)S(=O)(=O)N[C@H](C(Cl)(Cl)Cl)O C01719216
c1cc2c(cc1C(=O)CSc3nc(cc(n3)N)N)CCCC2 C08394833
C[C@H](C(=O)NCCc1ccc(s1)Br)NC(=O)N C10500699
Cc1ccccc1[C@@H](CC(=O)NC2CCC(CC2)C)NC(=O)N C32796279
Cc1c(sc2c1c(nc(n2)CSc3c(cccn3)N)N)C C37190465
Cc1c(sc2c1c(nc(n2)CSc3ccc(cn3)N)N)C C37191264
Cc1c(sc(c1C(=O)N)NC(=S)Nc2ccc(cc2)F)C C13554787
Cc1ccc(cc1)COc2ccsc2C(=O)NNC(=S)N C13545051
c1ccc2c(c1)[nH]c(n2)CS[C@H]3Nc4ccc(cc4S3)N C39408848
C[C@H]1C[C@@H](c2ccccc2N1Cc3ccc(cc3)C(=O)N)C(=O)N C40498007
C[C@H]1C[C@H](c2ccccc2N1Cc3ccc(cc3)C(=O)N)C(=O)N C40498009
c1ccc(c(c1)[C@@H](CC(=O)NC2CCCCCC2)NC(=O)N)F C40498426
Cc1c(sc(n1)N)CC(=O)NCCc2c[nH]c3c2cccc3 C41182325
CC[C@@](c1ccc(cc1)Br)(C(=O)[O-])[NH2+]CC(=O)N C41760059
CC[C@](c1ccc(cc1)Br)(C(=O)[O-])[NH2+]CC(=O)N C41760062
C[C@@H](C(=O)N)[NH2+][C@@](C)(c1ccc(cc1)Br)C(=O)[O-] C41805017
C[C@H](C(=O)N)[NH2+][C@](C)(c1ccc(cc1)Br)C(=O)[O-] C41805020
C[C@@H](c1ccccc1Br)NC(=O)[C@@H](C)NC(=O)N C42162866
c1ccc2c(c1)c(c([nH]2)c3ccc(cc3)Cl)[C@H](CC(=O)[O-])[NH3+] C44217184
c1ccc2c(c1)c(c([nH]2)c3ccc(cc3)Cl)C[C@@H](C(=O)[O-])[NH3+] C44283786
CCCNC(=O)CCNC(=O)c1cc(c(c(c1)Cl)Cl)N C45064396
c1cc(sc1CCNC(=O)CCNC(=O)N)Br C47670313
C[C@@H](c1ccccc1Br)NC(=O)CCNC(=O)N C47837628
C[C@H](c1ccc(s1)Cl)Nc2cc3c(cc2N)NC(=O)CC3 C49127926
CCCNC(=O)[C@H](C)NC(=O)c1cc(c(c(c1)Cl)Cl)N C49191740
Cc1c(c(n(n1)Cc2ccc(cc2N)C(=O)N)C)Br C50588702
CCC[C@H](CC)NC(=O)c1cc(cnc1NN)Br C51093867
c1cc(c(cc1NC(=O)c2cc(nc(c2)Cl)NN)F)Cl C51120298
c1cc(ccc1CN(CC(=O)N)C(=O)c2ccc(s2)Cl)N C51171083
Cc1c(cc(cc1Cl)S(=O)(=O)N[C@@H]2CCCC[C@H]2O)N C51993159
c1c(cc(c(c1S(=O)(=O)N[C@@H]2CCCC[C@H]2O)F)Cl)N C51993977
c1cc(c(cc1N)Cl)S(=O)(=O)NC2(CCCCC2)CO C53112672
CC1CCC(CC1)(CO)NS(=O)(=O)c2ccc(cc2F)N C53113124
C[C@H]1CCC[C@@](C1)(CO)NS(=O)(=O)c2ccc(c(c2)N)F C53113193
C[C@H]1CCC[C@@](C1)(CO)NS(=O)(=O)c2cc(ccc2F)N C53113338
C[C@@H]1CCC[C@@](C1)(CO)Nc2c(cc(cn2)Br)N C53115321
CCC1(C(=O)N(c2ccc(cc2O1)N)C[C@@H](C)C(=S)N)CC C58006541
C[C@H]([C@H]1C[C@H]2CC[C@@H]1C2)NC(=O)Nc3ccccc3CC(=O)N C58172919
c1cc(ccc1CNC(=O)Cc2ccc3c(c2)CCC3)NC(=O)N C55334112
Cc1c(c([nH]n1)N)C(=O)N[C@@H](C)c2ccc(cc2)Br C44388492
c1cc(c(cc1S(=O)(=O)Nc2cc(c(c(c2)F)F)F)N)O C61098933
c1cc(ccc1NN)S(=O)(=O)Nc2cc(c(c(c2)F)F)F C61120878
c1cc(cc(c1)NS(=O)(=O)N)N[C@H]2CCCc3c2ccs3 C61327731
CCC[C@@H](C(=O)N[C@@H](C)c1ccc2c(c1)CCCC2)NC(=O)N C64174510
c1ccc(c(c1)NC(=O)NC[C@H]2CCC=CC2)SCC(=O)N C65585126
c1cc(cc(c1)O)CCNC(=O)NC[C@@H](c2ccc(cc2)F)O C66234786
c1ccc2c(c1)CCC[C@@]2(CNC(=O)c3cccc(c3)C(=O)N)O C66929760
Cc1ccc(cc1C(=O)N)N[C@H](C)C(=O)NCc2cccs2 C66963798
Cc1ccsc1C(=O)NNC(=O)c2ccc(cc2)C(=S)N C67195294
C[C@@]12CC[C@H]([C@@]([C@@H]1CC[C@H]([C@H]2CC(=O)NCc3ccccc3)O)(C)CO)O C04236957
Cc1cccc(c1NC(=S)NNC(=O)CCc2ccc(cc2)O)C C00067459
c1cc(cc(c1)O)NC(=S)N[C@@H](C(Cl)(Cl)Cl)NC(=O)CF C03137342
C[C@H]1CCc2c(sc(c2C(=O)N)NC(=S)NC(=O)/C=C/c3ccccc3)C1 C05920829
c1ccc(cc1)C(C[C@@H](c2ccccc2[S-])[NH3+])(c3ccccc3)O C06574835
c1ccc2c(c1)c(c[nH]2)CCNC(=O)c3c(c4cc5c(nc4s3)CCC5)N C08748694
c1cc(sc1)[C@@H](CC(=O)NCc2ccc(cc2)C(F)(F)F)NC(=O)N C10463815
c1ccc(cc1)NC(=S)NNC(=S)NC(=O)c2ccccc2Br C12500912
CC[C@@H](C)NC(=O)c1ccc2c(c1)[C@@H]3C=CC[C@@H]3[C@@H](N2)c4ccc(cc4O)O C13640488
c1ccc(cc1)[C@H](CC(=O)NCCc2ccc(cc2)Cl)NC(=O)N C14269318
CCc1c(sc(c1C(=O)N)NC(=O)Cc2c[nH]c3c2cccc3)C C27917167
c1cc(sc1)C(=O)N/C(=C/c2ccc(cc2)Br)/C(=O)NN C00867406
C[C@@H]1[C@@H](S[C@@H]([C@@H]1C(=O)N)NC(=O)Cc2c[nH]c3c2cccc3)C C39161245
C[C@@H]1[C@H](S[C@@H]([C@@H]1C(=O)N)NC(=O)Cc2c[nH]c3c2cccc3)C C39161249
CC[C@@H]1C[C@@H]([C@@H](S1)NC(=O)Cc2c[nH]c3c2cccc3)C(=O)N C39161259
C[C@@H]1CC[C@@H]2[C@@H](C1)S[C@@H]([C@@H]2C(=O)N)NC(=O)Cc3c[nH]c4c3cccc4 C39161271
C[C@H]1NN[C@@H](S1)SCC(=O)NCCc2c[nH]c3c2cccc3 C39455814
C[C@@H]1NN[C@H](S1)SCC(=O)NCCc2c[nH]c3c2cccc3 C39455815
c1cc(c(cc1F)CNS(=O)(=O)c2ccc(c(c2)N)O)Br C40347470
c1cc(ccc1/C(=N\O)/N)NC(=O)c2ccc(s2)Br C40367406
C[C@](c1cc(c(cc1Cl)Cl)F)(C(=O)[O-])[NH2+]CCCC(=O)N C41807884
CN(Cc1cc(sc1)Br)c2ccc(cc2N)S(=O)(=O)N C42361928
c1cc(cc(c1)OCC(=O)Nc2ccc(cc2Br)N)CO C43474886
C[C@]12CC[C@H]([C@@]([C@H]1CC[C@H]([C@H]2CC(=O)NCc3ccccc3)O)(C)CO)O C43554111
c1cc(ccc1C(=O)N/N=C/c2ccc(c(c2)Br)O)N C03574179
c1ccc2cc(ccc2c1)c3c(c4ccccc4[nH]3)[C@H](CC(=O)[O-])[NH3+] C44217627
Cc1cccc(c1)[C@@H]2CC(=O)C(=C(S2)SCC#C)[C@H](CC(=O)N)N C44254032
CCC[C@@H](/C(=N/O)/N)C(=O)N[C@H](C)c1ccc(cc1)Br C44876329
Cc1cc(c(cc1Br)C)SCC(=O)NCc2ccc(cc2)NC(=O)N C45777372
C[C@@H](c1ccc(s1)Cl)NC(=O)[C@@H](CCSC)NC(=O)N C46294148
Cc1ccc(c(c1)NC(=S)NNC(=S)Nc2cccnc2)C C47581918
CCC[C@H](C(=O)NCc1cc(cs1)Br)NC(=O)N C49115533
c1cc(ccc1CNC(=S)NCc2ccc(cc2)S(=O)(=O)N)F C13814877
Cc1ccc(s1)CNC(=O)c2cc(cnc2NN)Br C51093818
c1ccc(cc1)[C@H]2C[C@H]2NC(=O)c3cc(cnc3NN)Br C51115338
CC1CCC(CC1)(CO)NC(=O)c2cc(ccc2Br)N C53112005
C[C@H]1CCC[C@](C1)(CO)NC(=O)c2ccc(c(c2)N)Br C53112538
C[C@H]1CCC[C@@](C1)(CO)NS(=O)(=O)c2ccc(cc2Cl)N C53113165
C[C@H]1CCC[C@](C1)(CO)NS(=O)(=O)c2ccc(cc2Cl)N C53113171
C[C@H]1CCC[C@](C1)(CO)NS(=O)(=O)c2cc(ccc2Cl)N C53113244
C[C@H]1CCC[C@@](C1)(CO)NS(=O)(=O)c2ccc(c(c2)N)Cl C53113253
C[C@H]1CCC[C@](C1)(CO)NS(=O)(=O)c2c(cccc2Cl)N C53113525
CC[C@H](C)[C@H](C(=O)NCc1cc(cs1)Br)NC(=O)N C53968815
CC[C@H](c1ccc(cc1)Br)NCC(=O)Nc2c(ccs2)C(=O)N C57456007
Cc1cccc(c1)NC(=S)NCc2ccc(cc2)NC(=O)NC(C)C C36848113
c1cc(cc(c1)NC(=O)N)CNC(=O)C2(CCC2)c3cccc(c3)F C58570362
C[C@H](c1ccsc1)NC(=O)c2cc(cnc2NN)Br C61374370
c1ccc2c(c1)c(c[nH]2)CC(=O)NNC(=S)NCC(F)(F)F C64080920
c1cc(ccc1CNC(=O)N)NC(=O)[C@H]2CCCC[C@H]2C(F)(F)F C67239394
c1cc(ccc1CNC(=O)c2ccc(cc2)C(=S)N)C(=O)NC3CC3 C67474435
Cc1ccccc1NC(=O)c2c3c(sc2N)C[C@@H](CC3)C(C)(C)C C00305523
CCc1cccc(c1NC(=S)NCc2ccc3c(c2)c4c([nH]3)CCCC4)C C04925161
c1cc(ccc1C(F)(F)F)NC(=S)NCc2ccc3c(c2)c4c([nH]3)CCCC4 C04925193
Cc1c(c2ccccc2[nH]1)[C@H]3[C@H](C3(C)C)CCNC(=S)NC C03765654
C=C(c1cccc(c1)Br)NNC(=S)NCc2ccccc2 C03228844
CNC(=S)NC[C@@H](c1cccs1)c2c[nH]c3c2cccc3 C07662574
c1ccc(cc1)/C=C\c2cc3c(cc2N)N[C@H](C3)c4ccccc4 C04701132
c1cc(ccc1NC(=S)Nc2cc(ccc2O)Cl)Br C17073859
CC(C)(C)c1ccc(c(c1)NC(=S)Nc2ccc(cc2)Br)O C17077524
C[C@@H](c1ccc(cc1O)O)Nc2ccc(cc2Br)F C20430504
c1ccc(c(c1)Nc2c(cccn2)C(=S)N)I C20480323
CC1(CCC[C@@]2([C@@H]1CC[C@@]([C@@H]2CCC(=C)[C@H](CO)O)(C)O)C)C C31155297
Cc1ccc(c(c1)C)NCCCc2ccc(c(c2)N)N3CCCC3 C31899731
CCCCS[C@H](C)C(=O)Nc1c(cc(cc1Cl)N)Cl C36333020
c1cc(sc1)CCNC(=O)CSc2ccc(cc2N)Cl C37037378
c1cc(cc(c1)Cl)c2c(n[nH]c2N)CCCc3cccs3 C37348352
CC(C)SCCCC(=O)Nc1c(cc(cc1Cl)Cl)N C37685470
c1ccc(c(c1)N[C@H](c2ccc(c(c2)Cl)Cl)C(=O)N)Br C37944051
C[C@@](c1ccccc1Br)(C(=O)N)Nc2ccc(cc2)F C37950361
C[C@@H](c1ccccc1Br)NC(=O)c2cc(c(cc2F)F)N C40309636
C[C@@H](c1ccc(cc1)Br)NC(=O)c2cc(ccc2Cl)N C40311873
C[C@@H](CCCC(C)C)NC(=O)c1ccc(c(c1)N)Br C40314360
Cc1ccc(c(c1)N)OC[C@@H](c2cc(ccc2Br)Br)O C40352480
c1cc(sc1C(=O)N[C@H](C2CCCCC2)C(=S)N)Br C40360355
c1cc(c(c(c1)O)O)CNc2cc(c(cc2Cl)Cl)Cl C41116269
c1cc(c(c(c1)O)O)CNc2ccc(cc2)I C41116753
c1cc(ccc1CNc2c(cc(cn2)Br)N)Br C42228402
c1ccc(cc1)[C@@H](CC(c2ccccc2)c3ccccc3)NC(=O)N C00758891
c1cc(ccc1CCNc2ccc(cc2Br)N)Cl C43597115
CC[C@H](C(=S)N)C(=O)Nc1c(cc(cc1Cl)Cl)Cl C44834399
C[C@H](c1cccc(c1)Cl)NC(=O)c2cc(ccc2Br)N C45623891
C[C@@H](c1ccc(s1)Cl)NC(=O)c2ccc(cc2Cl)N C49126270
Cc1cc(c(s1)C)[C@@H](C)Nc2c(cc(cn2)Br)N C49506269
C[C@H](c1ccc(cc1)Br)Nc2ccc(cn2)C(=S)N C49526867
CC(C)CN1C(=[NH2+])[C@H]([NH+]=C1C2CC2)c3ccc(c(c3)F)Cl C51000802
c1ccc(c(c1)[C@@H](COc2ccccc2I)O)N C51328091
C[C@H](C1CCCCC1)NC(=O)C2(CCCCCC2)C(=S)N C52343301
CC(C)(C)C1CCN(CC1)c2ccc(cc2/C(=N/O)/N)Cl C52860726
Cc1ccc(c(c1)Br)NC(=O)[C@](C)(c2ccccc2)N C52881030
Cc1cc(cc(c1NC(=O)[C@@](C)(c2ccccc2)N)C)Br C52881325
C[C@H]1CCC[C@@H](C1)SCC(=O)Nc2ccc(c(c2)N)Cl C54689787
c1cc(cc(c1)Br)SCc2cc(ccc2O)N C55306840
c1cc(cc(c1)OC[C@H](CSc2cccc(c2)Br)O)N C55306991
CC(C)c1ccccc1NC(=S)Nc2cccc3c2cccc3O C16187728
CC(C)(C)N1C(=[NH2+])[C@H]([NH+]=C1C2CC2)c3cccc(c3Cl)Cl C60280507
C[C@H](c1ccc(cc1)Cl)NC(=O)c2cc(c(cc2Br)F)N C61079878
Cc1ccc(s1)[C@H](C)NC(=O)c2cc(c(cc2Br)F)N C61088782
c1cc(ccc1CNc2cc(ccc2C(=S)N)Cl)Br C62787987
c1cc(sc1)C2(CCCC2)CN[C@@H](c3ccc(cc3)F)C(=O)N C66940422
c1ccc(c(c1)CN[C@@H](c2ccc(cc2)F)C(=O)N)c3ccc(cc3)Cl C66940632
Cc1ccc(c(c1)NC(=S)NCCc2c([nH]c3c2cc(cc3)Cl)C)C C04905096
Cc1ccc2c(c1)c(c([nH]2)C)CCNC(=S)Nc3ccc(cc3)C(F)(F)F C04905412
CC(C)(C)[C@@H](c1cc(cc(c1)[C@@H](C(C)(C)C)O)[C@@H](C(C)(C)C)O)O C05383699
Cc1ccc(cc1)CNC(=O)c2cc(sc2N)c3ccccc3 C01930611
Cc1c(c2ccccc2[nH]1)[C@@H](Cc3ccccc3N)[C@@H]4c5ccccc5N=C4C C05552114
CCC(C)(C)[C@H]1CCc2c(sc(c2C(=O)NCc3ccccc3)N)C1 C02558499
CCCCc1ccc(cc1)NC(=S)Nc2ccc(cc2O)C C10750761
Cc1cc(ccc1Br)NC(=O)Cc2ccc(cc2)N C19402783
c1cc(cc(c1)N)CCC(=O)Nc2ccc(cc2)Br C20187148
CC(C)c1ccc(cc1)/C=C/C(=O)Nc2ccc(c(c2)N)Cl C20345192
C[C@@H](c1ccc(cc1O)O)Nc2cc(c(cc2Cl)Cl)Cl C21798336
CCc1cc(cc2c1nc(s2)NC(=S)N)I C22125100
C[C@@H](CC(=O)Nc1cccc(c1C(=S)N)F)CC(C)(C)C C36158873
C[C@@H](c1ccc(cc1O)O)Nc2ccc(cc2)SC(F)F C36919574
Cc1ccc(cc1I)N[C@H](C)c2cc(ccc2O)O C37056011
c1cc(c(cc1CNc2cc(ccc2Br)Br)O)O C37121607
C[C@@H]1CCC[C@H]([C@@H]1C)NC(=O)CSc2ccc(cc2Cl)N C37204668
c1cc(c(cc1Cl)C(=O)/C=C(/C(Cl)(Cl)Cl)\N)O C04663788
c1ccc2c(c1)CC[C@@]2(C(=O)N)Nc3ccccc3Br C37944063
Cc1ccccc1[C@@](C)(C(=O)N)Nc2ccccc2Br C37950983
c1cc(cc(c1)Cl)CNC(=O)c2cc3cc(ccc3s2)N C40314527
C[C@@H](CC(=O)NC1(CCCCCC1)C(=S)N)CC(C)(C)C C40357630
C[C@@H](CC(=O)N[C@H](C1CCCCC1)C(=S)N)CC(C)(C)C C40360902
c1ccc(cc1)[C@H](CC(c2ccccc2)c3ccccc3)NC(=O)N C00758890
c1ccc(c(c1)CNc2c(cc3c(n2)CCC3)C(=S)N)Cl C43408305
C[C@@H](Cc1ccsc1)Nc2c(cc3c(n2)CCC3)C(=S)N C43408851
C[C@H]1CCC[C@H]([C@@H]1C)NC(=O)C2(CCCCCC2)C(=S)N C44772541
c1c(cc(c(c1Cl)NC(=O)C2(CCCC2)C(=S)N)Cl)Br C44774682
CCC(CC)(C(=S)N)C(=O)N[C@@H](C)c1ccc(s1)Cl C44779430
CC[C@H](c1cccs1)NC(=O)C2(CCCCCC2)C(=S)N C44780459
Cc1nc2cc(c(cc2s1)N)NCc3ccc(cc3)Br C47975285
c1ccc(c(c1)CNC(=O)c2cc(ccc2N)Cl)Br C48819277
Cc1nc2cc(c(cc2s1)N)N[C@H](C)c3ccccc3Cl C49506596
Cc1nc2cc(c(cc2s1)N)N[C@H](C)c3ccc(cc3)Cl C49515614
C[C@H](c1ccccc1NCc2cccc(c2O)Br)O C49543311
CCN1C(=[NH2+])[C@@H]([NH+]=C1C(C)C)c2ccc(cc2)Br C50998505
CCCN1C(=[NH2+])[C@@H]([NH+]=C1C(C)C)c2ccc(cc2)Br C50998808
c1cc(sc1C(=O)NC2(CCCCCC2)C(=S)N)Cl C51172000
Cc1ccc(c(c1)NCc2cccc(c2)Br)C(=S)N C51596844
Cc1ccc(cc1C)CC(=O)Nc2c(cc(cc2N)Br)C C53137357
c1cc(cc(c1)OC[C@@H](CSc2cccc(c2)Cl)O)N C54185234
C[C@H]1CCC[C@H](C1)SCC(=O)Nc2c(cc(cc2Cl)N)Cl C54689926
C[C@H]1CCC[C@H](C1)SCCC(=O)Nc2ccc(c(c2)N)F C54689939
Cc1ccc2c(c1)c(c[nH]2)CCNC(=S)Nc3cccc(c3C)C C59292630
Cc1ccc2c(c1)c(c[nH]2)CCNC(=S)Nc3ccc(cc3C)Cl C59292638
CC(C)(C)C1=[NH+][C@@H](C(=[NH2+])N1CC=C)c2c(cccc2Cl)F C60280772
CCc1cccc(c1NC(=S)NCCc2c([nH]c3c2cc(cc3)C)C)C C08860122
c1ccc(cc1)CNC(=O)C2=C([C@@H](C(=S)S2)c3ccccc3)N C16245296
C[C@@H](Cc1ccc(cc1)F)Nc2c(cc(cn2)Br)N C62052264
c1cc2cccnc2c(c1)Nc3cc(ccc3C(=S)N)Cl C62787908
Cc1ccc(cc1)c2cc(c3c(c(sc3n2)C(=O)N)N)c4ccco4 C01279910
Cc1ccc(c(c1)C(=O)NNC(=S)Nc2ccccc2C(F)(F)F)O C01040837
c1ccc2c(c1)cccc2NC(=S)NNC(=S)Nc3ccc(cc3)Cl C02858355
c1cc(sc1)c2cc(c3c(c(sc3n2)C(=O)N)N)c4ccc(cc4)F C02255194
c1cc(ccc1C(=O)NNC2=CCCCC2)NNC3=CCCCC3 C03231972
Cc1c(c(nc(n1)N)N)[C@@H]2CCC[C@H](C2)c3ccc(cc3)C(F)(F)F C07078376
c1ccc(cc1)c2cc(nc3c2c(c(s3)C(=O)N)N)c4ccc(cc4)F C01125931
Cc1ccc(cc1)c2nc(cs2)CSc3nc(cc(n3)N)N C06831841
CCN(Cc1ccc(c(c1)Cl)Cl)c2ccc3c(c2C)c(nc(n3)N)N C13283510
CC(C)C(=O)Nc1ccc2c(c1)[C@H]3C=CC[C@@H]3[C@@H](N2)c4ccc(cc4O)O C13640424
CC(C)CC(=O)Nc1ccc2c(c1)[C@H]3C=CC[C@@H]3[C@@H](N2)c4ccc(cc4O)O C13640431
C/C(=N/NC(=O)N)/CC[C@H]1[C@]2(CCCC([C@H]2CC[C@@]1(C)O)(C)C)C C13800496
c1ccc2cc(c(cc2c1)C(=O)NNC(=S)N[C@H]3C[C@H]4CC[C@@H]3C4)O C16238228
CCC(=O)Nc1ccc2c(c1)[C@H]3C=CC[C@H]3[C@H](N2)c4ccc(cc4O)O C20682461
Cc1cccc(c1)Nc2nc(c(s2)C(=O)c3c[nH]c4c3cccc4)N C32947577
C[C@H](c1ccccc1O)Nc2cc3c(cc2Br)[nH]c(=O)[nH]3 C37129848
CC[NH+](CC)c1ccc(c(c1)O)C2Nc3cccc4c3c(ccc4)N2 C01740248
CC[NH+](CC)CC/[NH+]=c/1\ccc(c-2sc3ccccc3c(c12)O)CO C19796104
c1ccc(cc1)c2cc(nc(n2)c3cccc(c3)N)c4cccc(c4)N C02474891
CC(C)c1ccc(cc1)c2c(c(nc3c2c(c(s3)C(=O)C)N)N)C#N C39328117
c1ccc(c(c1)c2ccc(c(c2)c3ccccc3O)N4CC[NH2+][C@H](C4)[O-])O C39529898
Cc1cc(cc(c1)Nc2c(c(ncn2)N[C@@H](C)c3ccccc3)N)C C40681943
Cc1cc(cc(c1)Nc2c(c(ncn2)N[C@H](C)c3ccccc3)N)C C40681946
CCc1ccccc1Nc2c(c(ncn2)NCCc3ccccc3)N C40688195
CCc1ccccc1Nc2c(c(ncn2)NCCC3=CCCCC3)N C40688232
CCc1ccc(cc1)Nc2c(c(ncn2)NCc3ccc(cc3)C)N C40688512
Cc1ccc(c(c1)Nc2c(c(ncn2)NCCC3=CCCCC3)N)C C40704470
Cc1cccc(c1C)Nc2c(c(ncn2)NCCc3ccccc3)N C40725818
Cc1ccc(c(c1)C)Nc2c(c(ncn2)NCCc3ccccc3)N C40725820
c1ccc(cc1)CCNc2c(c(ncn2)NC34CC5CC(C3)CC(C5)C4)N C40725823
Cc1ccc(cc1)CNc2c(c(ncn2)Nc3cccc(c3C)C)N C40755125
C/C(=N\NC(=S)N)/C1=CC[C@@H]2[C@]1(CC[C@H]3[C@@H]2CC[C@H]4[C@]3(CC[C@@H](C4)O)C)C C43736977
CCC(CC)(/C(=N/O)/N)C(=O)Nc1c(ccc(c1Cl)C)Cl C44783812
C[C@@H](c1ccc2c(c1)CCCC2)NC(=O)Nc3ccccc3SCC(=O)N C45696022
CC(C)(C)[C@@H]1CCCC[C@@H]1NC(=O)Nc2ccccc2CC(=O)N C45724189
c1ccc(cc1)CNC(=S)N/N=C/c2cc(c(c(c2)Cl)O)O C08014870
CC[C@H](C)[C@H](C(=O)N[C@@H](C)c1ccc(cc1)C(C)(C)C)NC(=O)N C48154503
Cc1cc(cc(c1)Oc2cc(c(c(c2)O)C[C@@H](C(C)(C)O)O)C)O C49181623
CCCc1c(c(n[nH]1)C(=O)Nc2cc(c(cc2Cl)Cl)Cl)N C50322014
CCC[C@@H](c1cccs1)NC(=O)c2c(ccc(n2)NN)Cl C51114803
c1cc(ccc1c2nc(cs2)CSc3nc(cc(n3)N)N)F C14846050
C[C@H](C(=O)NC(=O)N)N[C@H](c1ccc(cc1)C2CCCCC2)C(C)C C38361493
CC(C)c1ccccc1NC(=S)NNC(=O)c2ccccc2O C06541271
CC[NH+](CC)c1ccc(cc1)[C@H](C[NH3+])N2CCCc3c2cccc3 C33462226
CC[NH+](CC)c1ccc(cc1)[C@@H](C[NH3+])N2c3ccccc3C[C@@H]2C C33462227
CC[NH+](CC)c1ccc(cc1)[C@H](C[NH3+])N2c3ccccc3C[C@@H]2C C33462228
C[C@H](c1ccc(cc1)NC(=O)N)NC(=O)c2cc3c(s2)CCCCC3 C45834885
c1cc(ccc1C(=O)N)NC(=O)NCCCc2ccc(c(c2)Cl)Cl C66383873
C[C@@H](CCc1ccc(cc1)O)NC(=O)NC[C@@]2(CCCc3c2cccc3)O C66908540
CC[C@@H](C)[C@H](C(=O)Nc1cccc(c1)c2c(ccs2)C)NC(=O)N C67181059
CC[NH+](Cc1cccs1)CC(=O)Nc2ccccc2C(=O)Nc3ccc4c(c3)OCO4 C09388951
CCOC(=O)c1c2c(sc1NC(=O)c3ccc(s3)[N+](=O)[O-])C([NH2+]C(C2)(C)C)(C)C C09639827
C[NH2+][C@H]1CCc2cc(c(c(c2-c3c1cc(=O)c(cc3)NCCc4ccccc4OC)OC)OC)OC C12658414
C[C@@H](c1cccc2c1cccc2)NC(=O)C[NH+]3CCC(CC3)C(=O)Nc4ccc5c(c4)OCO5 C12690165
CCc1ccc(cc1)[C@@H](CNC(=O)CN2C(=O)[C@](NC2=O)(CC)c3ccccc3)[NH+](C)C C12781587
CC(C)[C@@H](C(=O)NC[C@H](c1ccccc1Cl)[NH+]2CCCC2)NC(=O)c3cc(cc(c3)OC)OC C12784969
CC(C)[C@H](C(=O)NC[C@H](c1ccc(cc1)OC)[NH+]2CCCCC2)NC(=O)c3ccc(cc3)OC C13073311
C[C@@H](c1cc([nH]n1)c2ccccc2)[NH+](C)Cc3ccc4c(c(sc4n3)C(=O)OC)NC(=O)C5CC5 C12151055
CC[NH+](CC)CCN1[C@H](/C(=C(/c2ccc(cc2)OCC(C)C)\O)/C(=O)C1=O)c3ccc(cc3)O C09244169
CC[NH+](CC(=O)Nc1ccccc1C(F)(F)F)CC(=O)Nc2c(c(ccc2[N+](=O)[O-])C)C C19534557
CC[C@@H](C)[NH+]1CCN(CC1)CC2=C([C@@H](NC(=O)N2)c3ccc(cc3)OC(C)C)C(=O)OCC C20214586
COC(=O)c1cc(cc(c1)C(=O)OC)c2ccc(o2)C[NH2+]CCc3c[nH]c4c3cccc4 C22108613
Cc1cc([nH+]c2c1c(c(s2)C(=O)OCc3csc(n3)c4cccc(c4OC)OC)N)C C22227574
c1ccc(cc1)c2cs/c(=N\S(=O)(=O)c3ccc(cc3)NC(=O)C[NH+]4CCCCCC4)/[nH]2 C16740493
C[NH+](C)[C@@H](CN[C@@H](c1ccccc1)C(=O)Nc2ccc(cc2Cl)[N+](=O)[O-])c3ccccc3 C12631142
C[C@H](C(=O)NC[C@H](c1ccc(cc1)OC)[NH+]2CCCCC2)NC(=O)/C=C/c3ccc(cc3)OC C27669623
CCc1c(c(=O)c2ccc(c(c2o1)C[NH+]3CCN(CC3)CCO)O)c4nc5ccccc5s4 C28121149
CCOc1ccc2c(c1)/c(=[NH+]/c3ccc(cc3)S(=O)(=O)N)/cc(o2)c4ccc(cc4)OC C01993126
CCCCC(=O)Nc1ccc2c(c1)c(cc([nH+]2)N3CCC(CC3)[NH+]4CCCCC4)C(=O)[O-] C33260535
CCCC[C@@H](CC)C(=O)N1CCC2(CC1)[NH2+][C@H](CS2)C(=O)NCc3ccc4c(c3)OCO4 C33369990
CCOC(=O)[NH+]=c1ccc-2c(cc(oc2c1)O)CSc3[nH]nc(n3)c4ccccc4F C33504578
CC(C)(C)NC(=O)Nc1ccc([nH+]c1)N2CCCN(CC2)C(=O)COc3ccc(cc3)Cl C34681326
CC1=C([C@@H](N2CCCSC2=[NH+]1)c3ccc(cc3)NC(=O)[C@@H](C)Cl)C(=O)Nc4ccc(cc4)OC C35760388
c1cc(oc1)COC[C@@H](C[NH+](Cc2[nH]c(=O)c3c4c(sc3n2)CCCC4)C5CCCCC5)O C36157035
COc1ccccc1[C@@H]2c3c([nH]c[nH+]3)CCN2C(=O)N[C@@H](Cc4ccccc4)C(=O)OC C32124334
CCOc1cc(ccc1OC(=O)c2ccc(cc2)F)[C@@H]3Nc4c(c5c(s4)C[NH+](CC5)C)C(=N3)O C36093617
C[NH+](C)CCCn1cc(c2c1ccc(c2)OC)C3=C(C(=O)NC3=O)c4c[nH]c5c4cccc5 C02526562
Cc1cc2c(cc1S(=O)(=O)NCc3ccc(o3)C[NH+]4CCCCCC4)[nH]c5c2C(=O)CC(C5)(C)C C09685628
CONC[C@@H](c1ccc(cc1)S(=O)(=O)Oc2ccccc2)N3CC[NH2+][C@@H](C3)Cc4ccccc4 C39534223
CN1CCc2c(c(c3c(c(sc3[nH+]2)C(=O)Oc4ccccc4)N)c5ccc(c(c5)OC)OC)C1 C40570143
CCN(c1cccc2c1cccc2)c3c(c(ncn3)NC4CC([NH2+]C(C4)(C)C)(C)C)[N+](=O)[O-] C40589160
c1ccc2c(c1)c(c[nH]2)CCNC(=O)C3CC[NH+](CC3)Cc4nc(no4)c5ccc(cc5)Cl C40930948
Cc1c[nH+]c(c(c1OC)C)CN2c3c(c(nc(n3)N)Cl)N(C(=O)[C@@H]2C(C)C)CC(C)C C43014447
c1cc2c(cc1c3ccnc(n3)N[C@H]4CO[C@H]5[C@@H]4OC[C@@H]5[NH2+]CC6CCCCC6)OCO2 C05433804
Cc1cccc(c1)NS(=O)(=O)c2cc(ccc2C)NC(=O)Cc3cn4ccccc4[nH+]3 C32061015
Cc1ccc(cc1)NC(=O)c\2cc3ccc(cc3o/c2=[NH+]\NS(=O)(=O)c4ccc(cc4)C)OC C59170419
Cc1ccc(cc1)S(=O)(=O)N/[NH+]=c\2/c(cc3cc(ccc3o2)C)C(=O)Nc4ccc(cc4)OC C59170499
CCOc1ccc(cc1)NC(=S)/[NH+]=C(/c2ccc(cc2)C)\NCc3ccc(cc3)[N+](=O)[O-] C16319324
C[C@H]1CN(C[C@@H](O1)C)c2ccc(cc2)NC(=O)C[NH+]3CCCC[C@@H]3CNC(=O)OC(C)(C)C C60269174
CC[NH+]1CCc2c(sc3c2C(=N[C@@H](N3)c4ccc(c(c4)OCC)OC(=O)c5ccc(cc5)F)O)C1 C15947155
c1ccc2=[NH+]CC(=c2c1)CCNC(=O)CCCNC(=O)N3CC[C@@H]4[C@@H](C3)N=C5[C@@H]4C=C(C=C5)Cl C63270967
CC(=O)Nc1ccc(cc1)OCc2cc(ccc2OC)[C@@H]3[C@H]4C(=c5cc(ccc5=[NH+]4)OC)CCN3 C63349922
COc1ccc(cc1)[C@H](C(=O)Nc2ccc3c(c2)OCO3)NC(=O)C[C@@H]4C=c5ccccc5=[NH+]4 C63437147
C[C@H](C(=O)NCCC1=c2ccc(cc2=[NH+]C1)OC)S[C@H]3N=NNN3c4ccc(cc4)Cl C63478311
COc1ccccc1N/C(=N\C(=O)c2ccc3c(c2)OCO3)/NCCC4=c5ccccc5=[NH+]C4 C63588630
c1ccc2=[NH+]CC(=c2c1)CCN/C(=N\C(=O)c3ccc(cc3)F)/Nc4ccc5c(c4)OCCO5 C63589466
c1ccc(cc1)C(=O)CS[C@@H]2Nc3ccccc3C(=O)N2NC(=O)CCC4=c5ccccc5=[NH+]C4 C63667422
CC[C@]1(C(=O)N(C(=O)N1)CC(=O)NC[C@@H](c2ccccc2Cl)C3=c4ccccc4=[NH+]C3)C C63844196
CCC(CC)C(=O)/N=C(\NCCC1=c2cc(ccc2=[NH+]C1)OC)/Nc3nc(cc(n3)C)C C64479949
Cc1cc(c(s1)NC(=O)c2ccco2)[C@@H](c3cccc(c3OC)OC)Nc4cccc[nH+]4 C64790084
CCOc1cccc(c1O)[C@H]2CC(=N[C@H]([NH2+]2)c3ccc(c(c3)Br)OC)c4ccc(cc4)OC C09542428
CCOC(=O)N1CCC(CC1)NC(=O)[C@@H]2CC23CC[NH+](CC3)[C@@H](C)CCc4c[nH]c5c4cccc5 C11980576
COC(=O)[C@@H]1C[C@@H](C[NH+]1Cc2cccc(c2)F)NC(=O)c3c(c4cc(ccc4[nH]3)Cl)c5ccccc5 C12328496
C[NH+](C)Cc1ccccc1c2ccc(cc2)N3CCc4c(n(nc4C(F)(F)F)c5cccc(c5)N)C3=O C14950577
COc1c(cc(cc1Br)Br)C[NH2+]CCNc2ccc(cc2Cl)[N+](=O)[O-] C16194484
C[C@H]1CCc2c(sc(c2C(=O)OC)NC(=O)C[NH+](C)CC(=O)Nc3c(cccc3Cl)Cl)C1 C16635742
C[NH+](C)[C@@H](CNC(=O)c1ccc(cc1)NS(=O)(=O)/C=C/c2ccccc2)c3ccccc3Cl C17909322
CC[NH+]1CCc2c(sc3c2C(=O)N[C@@H](N3)c4ccc(c(c4)COc5ccc(c(c5)Cl)F)OC)C1 C02738032
Cc1cccc(c1)C[NH2+][C@H]2C[C@H](N(C2)Cc3ccc(cc3)Cl)C(=O)NCCc4ccc5c(c4)OCO5 C19940078
CC(C)CNC(=O)C[NH+]1CCN(CC1)CC(=O)Nc2c(c3c(s2)CCCC3)C(=O)c4ccccc4 C22783313
C[C@H]1CCC[C@@H]([C@@H]1C)NC(=O)C[NH+]2CCN(CC2)CC(=O)Nc3ccccc3C(F)(F)F C22915651
C[NH+](C)[C@@H](CNC(=O)c1ccccc1OCC(=O)Nc2ccc(cc2)Br)c3ccco3 C23236240
c1ccc(cc1)NC(=O)C[NH+]2CCC(CC2)Nc3c4c(csc4ncn3)c5ccc(cc5)F C24950161
CC[C@H](C)Cc1c(sc2c1c(=O)[nH]c(n2)SCc3cc(oc-4cc(=[NH+]C(=O)C)ccc34)O)C C26197022
c1ccc(cc1)CC(=O)NC2CC[NH+](CC2)CC(=O)N[C@H]3CCc4cc(ccc4[C@@H]3Cc5cccnc5)F C29397676
C[C@@H](c1nc2cc(ccc2c(=O)n1C)Cl)N(CCCCCC[NH3+])C(=O)c3ccc(c(c3)Cl)Cl C33537969
c1ccc(cc1)C[NH+]2CCN(CC2)c3c4c(csc4nc(n3)SCC(=O)N)c5ccccc5 C34774692
Cc1ccccc1OC[C@H](C[NH+](Cc2ccco2)Cc3[nH]c(=O)c4c5c(sc4n3)CCCCC5)O C35781249
CC[C@H]([C@H]1c2cc(c(cc2CC[NH+]1Cc3ccccc3F)OC)OC)NC(=O)NC(C)(C)C C36048510
Cc1ccc(cc1C)c2csc3c2c(=O)[nH]c(n3)C[NH+](Cc4ccccc4)C[C@@H](COC(C)(C)C)O C36205289
Cc1ccc(cc1C)c2csc3c2c(=O)[nH]c(n3)C[NH+](C[C@@H](COCc4ccccc4)O)C(C)C C36205297
c1ccc(cc1)C[C@@H](C[NH+](Cc2ccco2)Cc3[nH]c(=O)c4c(csc4n3)c5ccc(cc5)Cl)O C36206161
c1ccc(cc1)COC[C@@H](C[NH+](Cc2[nH]c(=O)c3c(csc3n2)c4ccc(cc4)Cl)C5CC5)O C36206198
CCC[NH+](Cc1[nH]c(=O)c2c(csc2n1)c3ccc(cc3)Cl)C[C@H](COC(C)(C)C)O C36206219
Cc1ccccc1OC[C@@H](C[NH+](Cc2[nH]c(=O)c3c(csc3n2)c4ccc(c(c4)C)C)C5CC5)O C36207583
Cc1c(sc(c1[C@H](c2ccc(c(c2)OC)OC)Nc3cccc[nH+]3)NC(=O)c4ccco4)C C08385096
c1cc[nH+]c(c1)N[C@H](c2ccc3c(c2)OCO3)c4c5c(sc4NC(=O)c6ccco6)CCCC5 C38547447
Cc1c(sc(c1[C@@H](c2ccc(cc2OC)OC)Nc3cccc[nH+]3)NC(=O)c4ccco4)C C38547672
CCc1cc(c(s1)NC(=O)c2ccco2)[C@@H](c3cccc(c3OC)OC)Nc4cccc([nH+]4)C C38547928
CCN(CC)c1ccc(cc1)/C=C(\C(=O)N/N=C/C2=c3ccccc3=[NH+]C2)/NC(=O)c4ccccc4 C39205038
Cn1c(cc(n1)c2ccccc2)NC(=O)C[NH+]3CCC[C@H]3C(=O)NC(c4ccccc4)c5ccccc5 C39266380
CC(C)Cc1ccc(cc1)[C@H](CNCl)N2CC[NH2+][C@@H](C2)S(=O)(=O)Oc3ccccc3 C39533580
CCCC[C@H](C)C(=O)N1C[C@@H](C2(C1)CC[NH2+]CC2)C(=O)N[C@@H](C)CCc3ccc(cc3)OC C39675423
C[C@@H](Cc1ccc(cc1)F)NC(=O)[C@H]2CN(CC23CC[NH2+]CC3)C(=O)c4ccc(o4)c5ccccc5F C39688732
C[C@H](Cc1ccc(cc1)F)NC(=O)[C@H]2CN(CC23CC[NH2+]CC3)C(=O)c4ccc(o4)c5ccccc5F C39688733
Cc1ccc(cc1)C[NH+]2CCC(CC2)C(=O)Nc3ccc(cc3)S(=O)(=O)Nc4ccc(cc4)F C39763448
c1cc(ccc1C[NH+]2CCC(CC2)C(=O)Nc3ccc(cc3)S(=O)(=O)Nc4ccc(cc4)F)F C39773263
c1ccc2c(c1)cc([nH]2)C(=O)NC3CC[NH+](CC3)Cc4nc(no4)c5cccc(c5)C(F)(F)F C40960666
Cc1ccc(cc1)S(=O)(=O)Nc2ccc(cc2)C(=O)NCc3ccc(cc3)C[NH+]4CCC(CC4)C C44876109
Cc1cc(cc(c1OCC(F)(F)F)C)C[NH+](C)CC(=O)NC(=O)NCCc2cccs2 C59577954
CC(C)[C@@H](c1ccc(cc1)C(C)(C)C)[NH2+]Cc2nnc(s2)C(=O)Nc3ccc(cc3)OC C60160281
COc1cc(cc(c1OC)OC)[C@@H]2N[C@@H](CS2)CC(=O)NCCC3=c4cc(ccc4=[NH+]C3)Cl C63279935
CN1C[C@H](c2c1cccc2)/C=C(/C(=O)NCCC3=c4ccccc4=[NH+]C3)\NC(=O)c5ccc(cc5)OC C63098802
C[C@]12CC[C@H]3[C@@H]([C@@H]1CC[C@]2(C)O)CCC4=C/C(=N/OCC(=O)NCCC5=c6ccccc6=[NH+]C5)/C=C[C@]34C C63363005
CCCCNC(=O)[C@H](CC(C)C)NC(=O)[C@@H]1CC2=c3ccccc3=[NH+][C@H]2[C@@H]4N1C(=O)c5c4cccc5 C63383806
COc1ccc(cc1)/C=C(\C(=O)NCCC2=c3ccccc3=[NH+]C2)/NC(=O)c4ccc(cc4)OC C63395272
c1ccc2=[NH+]CC(=c2c1)CCNC(=O)[C@H]3[C@H]([C@@H]4N=C(C=C(N4N3)C(F)(F)F)c5cccs5)Cl C63541086
c1ccc(cc1)C(=O)c2ccccc2NC(=O)CCS[C@@H]3NN=C(O3)C4=c5ccccc5=[NH+]C4 C64175311
CC1=C(CN(N1)c2ccccc2)C(=O)N3CCC(CC3)CC(=O)NCCC4=c5ccccc5=[NH+]C4 C64518594
CC(C)c1ccc(cc1)S(=O)(=O)N2CCC3(CC2)C(=[NH+]CCN3)NCc4cc(cc(c4)F)F C65074840
c1ccc(c(c1)OCc2ccc(o2)[C@H]3C(=C(OC4=C3C(=O)CCC4)N)C#N)Br C02769566
c1ccc(c(c1)OCc2ccc(o2)[C@@H]3C(=C(OC4=C3C(=O)CCC4)N)C#N)Br C00648631
COc1cc(cc(c1O)Br)/C=N/Nc2c3c4c(sc3ncn2)CCCC4 C04091300
CC1(CC2=C([C@H](C(=C(O2)N)C#N)c3ccc(o3)COc4ccc(cc4)Br)C(=O)C1)C C00648545
CCC1=C[C@@](N2c3c1cc(cc3[C@@]4(C2=O)c5c(cc(oc5=O)C)OC(=C4C#N)N)C)(C)CC C09427268
COc1cc(cc(c1O)Cl)[C@@H]2Nc3ccc(cc3-c4c(nc(nn4)SC)O2)Br C02977732
Cc1ccsc1[C@H]2C(=C(N(C3=C2C(=O)CC(C3)(C)C)c4nnc(s4)SC(C)C)N)C#N C12463219
Cc1ccc(cc1)CSc2[nH]c(=O)c3c(n2)NC4=C([C@H]3c5ccncc5)C(=O)CC(C4)(C)C C09524344
CC1(CC2=C(C(=O)C1)[C@]3(c4ccccc4N(C3=O)C)C(=C(N2c5ccccc5Cl)N)C#N)C C13567640
C[C@@H](c1ccc2ccccc2c1)NC(=O)CN3C(=O)[C@@]4(CCCc5c4ccs5)NC3=O C14018081
c1ccc2c(c1)cc3ccccc3c2/C=C\4/C(=O)N(C(=O)S4)CC(=O)Nc5ccc(cc5)O C15049779
c1cc(ccc1[C@H]2[C@@H]3CC=C[C@@H]3c4cc(cc5c4N2C[C@H]6[C@H]5C=CC6)S(=O)(=O)N)[N+](=O)[O-] C15658641
Cc1c(cccc1Cl)N2C(=O)/C(=C/c3ccc(c(c3)Br)O)/C(=O)NC2=O C01176086
c1cc(ccc1C(=O)N2CCC(CC2)C(=O)NNC(=O)C34CC5CC(C3)CC(C5)C4)Br C17158487
c1ccc(c(c1)[C@H]2C(=C(OC3=C2S(=O)(=O)N(c4c3cccc4)Cc5ccc(cc5)F)N)C#N)Cl C20558473
c1cc2c(cc1C(=O)N3CCCCCC3)[C@@H]4C=CC[C@H]4[C@@H](N2)c5cc(ccc5O)[N+](=O)[O-] C14476216
c1ccc2c(c1)nc(o2)C3CC[NH+](CC3)[C@H](c4c[nH]c5c4cc(cc5)Br)C(=O)[O-] C20721173
c1c2c(cc(c1Cl)Cl)C(=O)N(C2=O)CC(=O)NC(=O)NC34CC5CC(C3)CC(C5)C4 C21785595
Cc1cc(cc(c1S(=O)(=O)N2c3ccc(cc3C[C@H]2C)S(=O)(=O)N)C)C(C)(C)C C22023511
C[C@@H]1Cc2ccccc2N1C(=O)[C@H](C)Sc3nnc(n3N)c4ccccc4Br C22297344
CS(=O)(=O)c1nc(c2c(n(nc2n1)c3ccc(c(c3)Cl)Cl)N)c4ccccc4 C35575681
CN1CCN(CC1)S(=O)(=O)c2ccc3c(c2)[C@H]4C=CC[C@@H]4[C@@H](N3)c5c6ccccc6ccc5O C14547983
CCn1c(c(c(n1)C)/C=C/2\CCCC3=C2OC(=C([C@H]3c4c(nn(c4C)CC)C)C#N)N)C C00650541
Cc1cc2c3c(c1C)[C@@]4(C(=C(OC5=C4C(=O)CC(C5)(C)C)N)C#N)C(=O)N3C(C[C@@H]2C)(C)C C01079559
Cc1nc(cs1)/C=C(\C)/[C@H]2C/C=C(\CCC[C@@H]([C@@H]([C@@H](C(=O)C([C@@H](CC(=O)O2)O)(C)C)C)O)C)/C C38664689
CC1(CC2=C([C@H](C(=C(N2c3nnc(s3)SC)N)C#N)c4c(cccc4Cl)F)C(=O)C1)C C39426043
CC1(CC2=C([C@@H](C(=C(N2c3nnc(s3)SC)N)C#N)c4c(cccc4Cl)Cl)C(=O)C1)C C39426045
c1ccc(c(c1)c2cc3c(c4c(n(c3=O)I)C(=O)C[C@H](N4)F)nc2)O C39450781
CSn1c2c(c3c(c1=O)cc(cn3)c4ccccc4O)N[C@@H](CC2=O)I C39451534
c1ccc(c(c1)c2cc3c(c4c(n(c3=O)F)C(=O)C[C@@H](N4)I)nc2)O C39451578
CSc1cccc2c1cc3c(n2)c4c(n(c3=O)Cl)C(=O)C[C@@H](N4)c5ccccc5O C39452708
c1ccc(cc1)Cn2c3c(c4c(c2=O)cc5c(n4)cccc5I)N[C@H](CC3=O)O C39453301
c1cc2c(cc3c(n2)c4c(n(c3=O)Cl)C(=O)C[C@@H](N4)I)c(c1)O C39454332
CSc1cc2c(cc1O)c(=O)n3c(n2)-c4c(c5ccccc5n4c6ccccc6O)CC3 C39541822
c1cc(ccc1C2=C[C@H](N=N2)C(=O)N/N=C/c3cc(ccc3O)Br)Br C39573895
CC(C)CSc1[nH]c(=O)c2c(n1)NC3=C([C@H]2c4ccc(cc4)C#N)C(=O)CC(C3)(C)C C40476487
Cc1cc(c(c(c1)c2c3c([nH]n2)C(=O)N([C@@H]3c4cccc(c4)Br)Cc5cccnc5)O)C C38184192
c1ccc(c(c1)c2c3c([nH]n2)C(=O)N([C@@H]3c4ccc(c(c4)Cl)Cl)Cc5cccnc5)O C38609895
Cc1cc(c(cc1C)O)c2c3c([nH]n2)C(=O)N([C@H]3c4ccc(cc4)Cl)[C@H]5CCS(=O)(=O)C5 C40548690
C[C@]1(C(=O)Nc2ccccc2O1)C(=O)N3CCC(=CC3)c4c[nH]c5c4cc(cc5)Br C41545501
C[C@@]12C[C@@H]([C@@H]3[C@@H]([C@@H]1C[C@H]4[C@@]2(O[C@@H](O4)C5CCCCC5)C(=O)CO)CCC6=CC(=O)C=C[C@@]36C)O C44019788
c1cc(c(c(c1)Br)O)/C=N/n2cnc3c4cc(ccc4[nH]c3c2=O)Br C02275490
c1ccc2c(c1)OC[C@@H](O2)C(=O)N/N=C\c3cc(cc(c3O)Br)Br C09272496
Cc1c(ccc2c1NC(=O)[C@]23[C@H]4[C@@H]([C@H](N3)CCSC)C(=O)N(C4=O)C5CCCC5)Cl C16012613
Cc1c(ccc2c1NC(=O)[C@]23[C@H]4[C@@H]([C@@H](N3)CCSC)C(=O)N(C4=O)C5CCCCCC5)Cl C16020885
c1ccc(c(c1)CSc2nc3n(n2)[C@@H](C4=C(N3)CCCC4=O)c5ccc(cc5)O)Cl C01282818
Cc1ccc(cc1)[C@H]2C[C@H](n3c(cc(n3)C(=O)Nc4ccc(cn4)Cl)N2)C(F)(F)F C08442772
[H]/N=c/1\c(=C\c2cn(c3c2cccc3)Cc4ccc(cc4Cl)Cl)\c(=O)nc-5s/c(=C\CC)/[nH]n15 C01857175
c1cc(ccc1NC(=O)c2cc3c(s2)CCCC3)S(=O)(=O)/N=C/4\CCCCCN4 C09671780
c1ccc(cc1)N2C(=O)[C@H]3[C@H](C4=C(C[C@@H](CC4=O)c5cccs5)NC3=N2)c6ccc(cc6)O C18197077
C[NH+]1CCc2c(sc3c2C(=O)N[C@H](N3)c4ccccc4OC(=O)c5cc(c(c(c5)OC)OC)OC)C1 C09379811
CCCCn1c2ccc(cc2nc1C[NH+]3CCC[C@@H]3c4cc(ccc4OC)OC)S(=O)(=O)N C09199436
c1ccc(cc1)[C@H](C(=O)Nc2ccc(c(c2)[N+](=O)[O-])Cl)[NH+]3CCN(CC3)c4ccccc4O C02626158
Cc1cccc(c1C)NC(=O)C[NH+](CCOC)Cc2[nH]c(=O)c3c(csc3n2)c4ccco4 C09723390
c1ccc(c(c1)N2CC[NH+](CC2)Cc3cccc(c3)OC[C@@H]4CCCN(C4)C(=O)C[C@H]5C(=O)NC(=O)N5)F C12218781
c1ccc(c(c1)N2CC[NH+](CC2)Cc3cccc(c3)OC[C@H]4CCCN(C4)C(=O)C[C@@H]5C(=O)NC(=O)N5)F C12218784
C[NH+]1CCc2c(sc3c2C(=O)N[C@@H](N3)c4ccccc4OC(=O)c5cc(c(c(c5)OC)OC)OC)C1 C13596117
Cc1c(c2ccccc2[nH]1)CCC[NH2+]CC3=NO[C@H](C3)Cc4cc(c5c(c4OC)OCO5)OC C15082623
c1ccc(cc1)CNC(=O)c2ccccc2NC(=O)C[NH+]3CCN(CC3)c4ccc(cc4)[N+](=O)[O-] C15418316
C[NH+](C)[C@H](CNC(=O)c1ccc(cc1)NS(=O)(=O)c2cccc(c2)[N+](=O)[O-])c3cccc(c3)F C18016935
CCOC(=O)[NH+]=c1ccc-2c(cc(oc2c1)O)COC(=O)c3c(c(c([nH]3)C)C(=O)OC(C)C)C C22306683
C[C@@H]1CCCC[C@H]1NC(=O)NC(=O)C[NH+]2CCN(CC2)c3ccc(cc3[N+](=O)[O-])C(F)(F)F C23824358
CNC(=O)c1ccc(cc1)C[NH+](Cc2ccco2)CC(=O)Nc3c(c4c(s3)CCCC4)C(=O)OC C27574640
CC[C@H](C)NC(=O)c1ccccc1NC(=O)C2CC[NH+](CC2)Cc3nc(no3)c4ccc(cc4)C C30975776
c1ccc(c(c1)c2nc(on2)C[NH+]3CCC(CC3)C(=O)Nc4ccccc4C(=O)NC[C@H]5CCCO5)Cl C30984143
CC[C@@H](C)NC(=O)c1ccccc1NC(=O)C2CC[NH+](CC2)Cc3nc(no3)c4cccc(c4)Cl C30985310
CC(C)CNC(=O)c1ccccc1NC(=O)[C@@H]2CCC[NH+](C2)Cc3nc(no3)c4cccs4 C31056681
CC[C@@H](C)NC(=O)c1ccccc1NC(=O)[C@@H]2CCC[NH+](C2)Cc3nc(no3)c4cccs4 C31056690
CCOC(=O)C1=C(N(C(=O)N[C@@H]1c2ccc(cc2)C)CC=C)C[NH+]3CCCN(CC3)C(=O)NC(C)C C35664812
CCN1C(=C([C@@H](NC1=O)c2ccc(cc2)OC)C(=O)OCC)C[NH+]3CCCN(CC3)C(=O)NC(C)(C)C C36005499
CCNC(=O)N1CCC[NH+](CC1)CC2=C([C@@H](NC(=O)N2CC)c3ccccc3C)C(=O)OCC C36013945
CCOC(=O)C1=C(N(C(=O)N[C@@H]1c2ccsc2)CC=C)C[NH+]3CCCN(CC3)C(=O)NC(C)C C36016913
COc1ccc(cc1OC)[C@H]2c3c([nH]c[nH+]3)CCN2C(=O)N[C@H](Cc4ccccc4)C(=O)OC C36589848
COCC[NH+]1CCN(CC1)c2nc(c3c(n(nc3n2)c4ccc(cc4)OC)N)c5ccc(cc5)Cl C37358491
Cc1cccc(c1)c2c3c(n(nc3nc(n2)N4CCN(CC4)CC[NH+](C)C)Cc5ccccc5)N C37360712
Cc1ccc(cc1)S(=O)(=O)N/[NH+]=c\2/c(cc3ccccc3o2)C(=O)Nc4ccc(cc4)OC C12437626
CC(C)(C)NC(=O)c1ccccc1NC(=O)C2CC[NH+](CC2)Cc3nc(no3)c4cccs4 C38872863
CC[C@@H](C)NC(=O)c1ccccc1NC(=O)[C@@H]2CCC[NH+](C2)Cc3nc(no3)c4ccc(cc4)C C38890320
CC[C@@H](C)NC(=O)c1ccccc1NC(=O)[C@H]2CCC[NH+](C2)Cc3nc(no3)c4ccc(cc4)C C38890327
CC(C)(C)NC(=O)c1ccccc1NC(=O)[C@@H]2CCC[NH+](C2)Cc3nc(no3)c4ccc(cc4)F C38894068
Cc1ccc(cc1)[C@H]2NN=C(N2c3ccc(cc3)OC)SCC(=O)N/N=C/C4=c5ccccc5=[NH+]C4 C38918226
c1cc(cc(c1)Br)/C=N/NC2=[NH+][C@H](N=N2)SCC(=O)N[C@@H]3[C@@H](C4=C(S3)CCC4)C#N C39403940
c1cc(ccc1/C=N/NC2=[NH+][C@@H](N=N2)SCC(=O)N[C@@H]3[C@@H](C4=C(S3)CCCC4)C#N)Cl C39439796
CC(C)[C@H](c1ccc2c(c1)OCCCO2)NC(=O)CS[C@H]3NN=C(O3)C4=c5ccccc5=[NH+]C4 C39982675
C[C@@]1(C(=O)N(C(=O)N1)CC(=O)NC[C@H](c2ccc(cc2)OC)[NH+]3CCCCC3)c4ccc(cc4)F C45820606
Cc1ccc(cc1)S(=O)(=O)N/[NH+]=c\2/c(cc3ccccc3o2)C(=O)Nc4cccc(c4)[N+](=O)[O-] C59170718
CC[NH+]1CCN(CC1)CCNc2ccc(cc2[N+](=O)[O-])S(=O)(=O)Nc3ccc(cc3C)C C59386003
Cc1cccc(c1C)NC(=S)N/C(=N/c2nc(cc(n2)C)C)/N3CCN(CC3)c4cccc[nH+]4 C14159766
CCOc1ccccc1NC(=O)C2=C3CCN(C[C@H]3S[C@@H]2NCC4=c5ccccc5=[NH+]C4)C(=O)OCC C63072162
CCOc1ccccc1NC(=O)C2=C3CCN(C[C@H]3S[C@H]2NCC4=c5ccccc5=[NH+]C4)C(=O)OCC C63072167
C/C(=C/1\C(=NN(C1=O)[C@H]2Nc3ccccc3S2)CC(=O)OC)/NCCC4=c5ccccc5=[NH+]C4 C63106875
COc1ccc(cc1)/C=C(\C(=O)NCCC2=c3ccccc3=[NH+]C2)/NC(=O)c4ccc(c(c4)OC)OC C63395085
CCc1ccc(cc1)NC(=O)CS[C@@H]2Nc3c(nccn3)C(=O)N2CCC4=c5ccccc5=[NH+]C4 C63541288
C[C@@H]1C(=C(NN1c2ccc(nn2)N3CCCCC3)C)CCC(=O)NCCC4=c5ccccc5=[NH+]C4 C63652890
CC(=O)N[C@@H](CC1=c2ccccc2=[NH+]C1)C(=O)OC[C@H]3CC(=O)N4[C@@H](N3)SC5=C4CCCC5 C63731551
Cc1cccc(c1)S(=O)(=O)N[C@H](CC2=c3ccccc3=[NH+]C2)C(=O)NCc4ccc5c(c4)OCO5 C63817140
Cc1cccc(c1)S(=O)(=O)N[C@H](CC2=c3ccccc3=[NH+]C2)C(=O)Nc4ccc5c(c4)OCO5 C63835817
COc1cc(cc(c1OC)OC)C(=O)NCC(=O)NC[C@H](c2ccccc2Cl)C3=c4ccccc4=[NH+]C3 C63886482
Cc1ccc2c(c1)[C@@H]([NH+]=N2)C(=O)NCc3c(oc(n3)c4ccc(cc4)NC(=O)Cc5ccccc5)C C64031638
COc1ccc2=[NH+]CC(=c2c1)CCNC(=O)CC3CCN(CC3)C(=O)c4cc5ccc(cc5[nH]4)OC C64518498
CCc1ccc2c(c1)cc(c(=O)[nH]2)[C@@H](c3nnnn3C4CCCC4)[NH+](C)C5CCCCC5 C06197933
c1cc(ccc1C[NH+]2CCC(CC2)C(=O)N/N=C/c3ccc(c(c3)Cl)Cl)[N+](=O)[O-] C08780805
COc1cc(cc(c1OC)OC)NC(=O)N2CC[NH+](CC2)C(c3ccccc3)c4ccccc4 C09086872
CN1CCCc2c1ccc(c2)[C@@H](CNC(=O)c3cc(ccc3Cl)[N+](=O)[O-])[NH+]4CCCCC4 C09137498
CCCCn1c(nnc1S[C@@H](C)C(=O)Nc2c(cc(cn2)Cl)Cl)[C@H](CC)[NH+](C)C C09283233
CCc1ccccc1NC(=O)C[NH+]2CCN(CC2)C(=O)c3ccc(o3)c4nc5ccccc5s4 C09637153
Cc1c(sc2c1c(=O)n3c(n2)c4ccccc4c(n3)NC[C@@H](c5ccc(cc5)OC)[NH+](C)C)C C09685047
CC[C@@]1(C(=O)N(C(=O)N1)Cc2ccc3c(c2)OCO3)C4CC[NH+](CC4)Cc5cccc6c5cccc6 C11911227
CC[C@]1(C(=O)N(C(=O)N1)Cc2ccc3c(c2)OCO3)C4CC[NH+](CC4)Cc5ccc(cc5C)C C12244651
Cc1cc2cc(c(=O)[nH]c2cc1C)[C@@H](c3nnnn3C4CCCC4)[NH+]5CCC(CC5)Cc6ccccc6 C06320994
Cc1ccc2cc(c(=O)[nH]c2c1)C[NH+](C3CCCCC3)[C@H](c4nnnn4C(C)(C)C)C(C)C C13498493
Cc1cc2cc(c(=O)[nH]c2cc1C)C[NH+](C3CCCC3)[C@@H](c4nnnn4C(C)(C)C)C(C)C C13498848
CCC[C@@H](c1nnnn1C(C)(C)C)[NH+](Cc2cc3ccc(cc3[nH]c2=O)C)C4CCCCC4 C13499272
CCC[C@@H](c1nnnn1C2CCCC2)[NH+](Cc3cc4ccc(cc4[nH]c3=O)C)C5CCCC5 C13499290
CCC[C@@H](c1nnnn1C(C)(C)C)[NH+](Cc2cc3cccc(c3[nH]c2=O)C)C4CCCC4 C13500094
CCC[C@@H](c1nnnn1C(C)(C)C)[NH+](Cc2cc3cc(ccc3[nH]c2=O)C)C4CCCC4 C13500132
COc1ccc(c(c1)[C@H]2CCC[NH+]2CC(=O)N3c4ccccc4NC(=O)C[C@@H]3C(F)(F)F)OC C21312860
CCCC[NH+](CC)CCN1C(=O)c2cc3c(n2C[C@@]1(C)C(=O)NC4CCCCCC4)cco3 C21526700
Cc1cc2c(o1)cc3n2C[C@@](N(C3=O)CC[NH+](C)C4CCCCC4)(C)C(=O)NC5CCCCC5 C21810868
CCCCOC(=O)c1ccc(cc1)NC(=O)[C@H](C)[NH+]2CCN(CC2)c3ccc(cc3)C(=O)C C26161719
CC[C@@H](c1nnnn1C(C)(C)C)[NH+](Cc2ccccc2)Cc3cc4c(cc(cc4[nH]c3=O)C)C C01375194
CCCCC(=O)Nc1nccc(n1)c2c(nc3n2ccc(c3)C[NH+](C)C)c4ccc(cc4)F C28963743
c1ccc(cc1)C(CNC(=O)C[NH+]2CCN(CC2)c3ccc(cc3)[N+](=O)[O-])c4ccccc4 C28928259
c1ccc(cc1)C[NH+]2CCC(CC2)NC(=O)c3cccc(c3)Cn4c5c(cccn5)n6cccc6c4=O C33012122
Cc1ccc(cc1)S(=O)(=O)N(c2ccc3c(c2)OCO3)C4CC[NH+](CC4)Cc5ccccc5O C34683980
c1ccc(c(c1)C[NH+]2CCC(CC2)N(c3ccc4c(c3)OCO4)S(=O)(=O)c5ccc(cc5)F)O C34683985
c1ccc(cc1)Cn2c(=O)c3c4c(sc3nc2N5CC[NH+](CC5)CC(=O)Nc6ccccc6)CCC4 C34748155
CC[C@@H](c1nc2ccccc2c(=O)n1CC)[NH+]3CCN(CC3)C(=O)Nc4ccc(cc4)C(C)C C35034509
CCCCNC(=O)N1CC[NH+](CC1)[C@H](C)c2nc3ccccc3c(=O)n2c4ccc(cc4)C C35063894
CC1=C[C@H]([C@@H](C[C@H]1Cc2nnc(o2)c3cncn3C)C(C)C)C[NH2+]Cc4ccccc4OC C35442730
CC[C@H](C)NC(=O)[C@@H]1Cc2cc(ccc2N3[C@@H]1C[NH+](CC3)Cc4ccc(cc4)Cl)[N+](=O)[O-] C35870340
c1cc(cc(c1)F)CNC(=O)[C@@H]2Cc3cc(ccc3N4[C@@H]2C[NH+](CC4)Cc5ccc(cc5)F)[N+](=O)[O-] C35871005
C[NH+](Cc1cc(ccc1Cl)[N+](=O)[O-])Cc2[nH]c3c(c(cs3)c4ccccc4)c(=O)n2 C36446961
CC[NH+]1CCN(CC1)[C@@H](c2ccc3c(c2)OCO3)c4c5c(sc4NC(=O)c6ccco6)CCCC5 C38546598
Cc1ccc(cc1)COc2ccc(cc2)C3=C[C@@H](N=N3)C(=O)N/N=C/C4=c5ccccc5=[NH+]C4 C38926182
Cc1ccc(cc1)COc2ccccc2C3=C[C@@H](N=N3)C(=O)N/N=C\C4=c5ccccc5=[NH+]C4 C39923119
CC[C@H](C(=O)Nc1nc(cs1)c2ccccc2)SC3=N[C@H]4C(=c5ccccc5=[NH+]4)N=N3 C39960896
c1ccc(cc1)C2=c3cc(ccc3=[NH+]C(=O)[C@H]2SCC(=O)Nc4ccc(cc4)[N+](=O)[O-])Cl C39962498
C=CCNc1c2ccccc2[nH+]c(n1)N3CCN(CC3)S(=O)(=O)c4ccc(cc4)Cl C41150829
Cc1nc(cc(n1)[C@H]2C[NH+]3CC[C@@H]2C[C@@H]3COC(=O)NC(C)C)c4ccc(cc4)N(C)C C43527759
c1ccc(cc1)C[NH+]2CCc3c(s/c(=N/C(=O)CCCN4C(=O)c5ccccc5C4=O)/[nH]3)C2 C15317971
c1ccc2c(c1)CC[NH+](C2)Cc3ccc(cc3)C(=O)N/N=C/c4cc(ccc4Cl)[N+](=O)[O-] C08843142
CCCc1nnc2n1nc(s2)c3cc(c(cc3Cl)Cl)NC(=O)C[NH+]4CCCCC4 C57335194
CC[NH+]1CCN(CC1)c2ccc(cc2NC(=O)[C@@H](C)Sc3ccc(cc3)[N+](=O)[O-])Cl C23139808
CN(C)c1ccc(cc1)CN2Cc3c([nH+]c[nH]3)C[C@H]2c4nc(no4)c5ccc(cc5)C(F)(F)F C15675532
CCCCc1ccc(cc1)NC(=O)[C@H](C)N2C(=O)[C@@]3([C@H]4C(=c5ccccc5=[NH+]4)CCN3C2=O)C C63362157
C[C@@H]1c2cc3c(cc2OC(=O)[C@@H]1CC(=O)NCCC4=c5ccc(cc5=[NH+]C4)OC)OC(CC3)(C)C C63385992
CCOc1ccccc1N[C@@H]2/C(=N/S(=O)(=O)c3ccc(c(c3)C)C)/N=c4ccccc4=[NH+]2 C38970853
CC(C)Oc1cccc(c1)[C@@H]2N=[NH+]C(=S)N2/N=C/c3cc(c(c(c3)Br)O)OC C38981432
COc1ccc(cc1S(=O)(=O)N2CCCC2)c3ccc([nH+]n3)Nc4cc(ccc4F)F C65009556
C[NH+]1CCc2c(sc3c2C(=O)N[C@@H](N3)c4cccc(c4)OC(=O)c5cc(c(c(c5)OC)OC)OC)C1 C08448849
c1cc(ccc1C(=O)CN(c2cc(ccc2N)[N+](=O)[O-])S(=O)(=O)C34CC[NH+](CC3)CC4)Cl C09086706
C[C@@H]1C[NH+](C[C@@H](O1)C)C(C)(C)CNC(=O)c2ccc(cc2)NS(=O)(=O)c3cccc(c3)[N+](=O)[O-] C09319696
CC(C)[C@@H](C(=O)N/N=C/c1cc(ccc1N2CC[NH+](CC2)C)[N+](=O)[O-])NC(=O)c3ccc(cc3)Cl C09886393
CN(C)c1ccc(cc1)[C@@H](CNC(=O)C(=O)Nc2ccc(cc2)[N+](=O)[O-])[NH+]3CCc4ccccc4C3 C10188478
CC[NH+](CC(=O)Nc1cc(ccc1OC(C)C)S(=O)(=O)N2CCCCC2)CC(=O)NC(C)C C12779198
Cc1cc(c(cc1NC(=O)C[NH+](CC=C)CC(=O)Nc2cc(c(cc2C)[N+](=O)[O-])OC)OC)[N+](=O)[O-] C13117214
CCCCn1c(c(c(=O)[nH]c1=O)N(Cc2ccccc2)C(=O)C[NH+](C)CCOc3ccc(cc3)F)N C15101609
C[NH+]1CCc2c(sc3c2C(=O)N[C@H](N3)c4ccc(cc4)OC(=O)c5cc(c(c(c5)OC)OC)OC)C1 C19816747
COc1cc(cc(c1)OC)NC(=O)c2cc(ccc2NC(=O)C[NH2+]Cc3ccc4c(c3)OCO4)[N+](=O)[O-] C20155039
Cc1c(c(n2c1c(=O)n(nc2)CC(=O)NCCC[NH+]3C[C@H](C[C@@H](C3)C)C)C)C(=O)NC4CCCCC4 C20388322
C[C@H]1CCCC[C@]12C(=O)N(C(=O)N2)CN3CC[NH+](CC3)CC(=O)Nc4ccc(cc4)OC(F)(F)F C22788866
CCNc1c(c(n([nH+]1)CC(=O)Nc2cc(ccc2OC)C)N)c3nc(no3)c4ccc(cc4)Cl C23125446
C[C@@H](C(=O)Nc1ccc(cc1)[N+](=O)[O-])[NH+]2CCCN(CC2)[C@@H](C)C(=O)Nc3ccc(cc3)[N+](=O)[O-] C14244732
CCOc1ccc2c(c1)cc(c(=O)[nH]2)C[NH+](CCO)C3(CCCCC3)c4nnnn4C5CCCC5 C26363750
C[C@@H](C(=O)NCCc1c[nH]c2c1cccc2)[NH+]3CCN(CC3)S(=O)(=O)c4cccc5c4nsn5 C26464202
CN(C)C(=[NH2+])c1ccc(cc1)C(=O)N[C@@H](CC(=O)Nc2ccc(cn2)Cl)C(=O)N3CCCCC3 C28374348
CN(C)C(=[NH2+])c1ccc(cc1)C(=O)N[C@H](CC(=O)Nc2ccc(cn2)Cl)C(=O)N3CCCCC3 C28382666
C[NH+](Cc1c(nnn1c2c(non2)N)C(=O)N/N=C/c3c(cccc3Cl)Cl)C4CCCCC4 C09308142
CC[C@@H](C)NC(=O)[C@@H]1CSC2([NH2+]1)CCN(CC2)S(=O)(=O)c3ccc(c(c3)[N+](=O)[O-])Cl C33665917
C[C@@H](c1nc2cc(ccc2c(=O)n1C)Cl)N(CCCCCC[NH3+])C(=O)c3cccc(c3)[N+](=O)[O-] C35743740
C[C@H](c1nc2cc(ccc2c(=O)n1C)Cl)N(CCCCCC[NH3+])C(=O)c3cccc(c3)[N+](=O)[O-] C35743742
Cc1c2c(=O)[nH]c(nc2sc1C(=O)OC)C[NH+](Cc3ccco3)C[C@H](COc4ccc(cc4)Cl)O C36207508
C[C@@H]([C@@H](c1cccs1)N2CC[NH+](CC2)Cc3ccccc3)NC(=O)C(=O)Nc4ccc(cc4)[N+](=O)[O-] C38596963
C[C@@H]([C@H](c1cccs1)N2CC[NH+](CC2)Cc3ccccc3)NC(=O)C(=O)Nc4ccc(cc4)[N+](=O)[O-] C38596969
Cc1cc(ccc1NC(=O)C(=O)N[C@@H](C)[C@H](c2cccs2)N3CC[NH+](CC3)Cc4ccccc4)[N+](=O)[O-] C38597095
c1ccc2=[NH+]CC(=c2c1)/C=N/NC(=O)[C@H]3[C@@H](N(N=N3)c4c(non4)N)CSc5ccc(cc5)Cl C38688987
CCOc1ccc(cc1)/C=N/[NH+]=C/2\N[C@H](N=N2)SCC(=O)Nc3nnc(s3)SCC(C)C C39404335
Cc1cccc(c1)NC(=O)[C@@H](C)OC(=O)c2ccccc2[N-]S(=O)(=O)c3ccc4=[NH+]C(=O)[NH+]=c4c3 C39422748
CCOC1=C[C@@H]2C[C@@H]3CO[P@@](=O)(N[NH+]3C[C@@H]2C=C1c4ccccc4O)S(=O)(=O)Oc5ccccc5 C39469760
COc1ccc2c(c1)c(c[nH]2)CCNC(=O)[C@@H]3CN(CC34CC[NH2+]CC4)C(=O)c5ccc(cc5OC)OC C39599042
Cc1ccc(cc1)Oc2c(cccn2)C(=O)N3C[C@H](C4(C3)CC[NH2+]CC4)C(=O)N[C@H](C)C5=C(N=N[C@@H]5C)C C39674449
Cc1ccc(cc1)S(=O)(=O)NNc2c(c(ncn2)N3CC[NH+](CC3)Cc4ccccc4)[N+](=O)[O-] C40611600
CCN1C[C@@H](Oc2c1cccc2)C[NH+](C)CC(=O)NN3C(=O)[C@@](NC3=O)(C)CCc4ccccc4 C45569554
Cc1ccc2c(c1)[nH]c(n2)[C@H](C)NC(=O)[C@H]3CN(CC34CC[NH2+]CC4)C(=O)c5ccc(cc5OC)OC C44737162
Cc1ccc2c(c1)[nH]c(n2)[C@@H](C)NC(=O)[C@H]3CN(CC34CC[NH2+]CC4)C(=O)c5ccc(cc5OC)OC C44737159
Cc1nn(c(c1/C=N/c2[nH+]c(ccc2)/N=C/c3c(n(nc3C)c4ccccc4)O)O)c5ccccc5 C16671866
CC1CCC(CC1)NS(=O)(=O)c2ccc(c(c2)[N+](=O)[O-])NC[C@H](C(C)C)N3CC[NH+](CC3)C C12565113
Cc1ccc(cc1)S(=O)(=O)N/[NH+]=c\2/c(cc3cc(ccc3o2)[N+](=O)[O-])C(=O)Nc4ccccc4 C59170394
Cc1ccc(cc1)S(=O)(=O)N/[NH+]=c\2/c(cc3cc(ccc3o2)[N+](=O)[O-])C(=O)Nc4ccc(cc4)OC C59170502
COC(=O)c1cc(cc(c1)N2C(=O)C[C@@H](C2=O)[NH2+]CCc3c[nH]c4c3cc(cc4)Cl)C(=O)OC C21123135
COc1cc(ccc1N2C(=O)C[C@H](C2=O)[NH2+]C[C@@H](c3ccccc3)c4c[nH]c5c4cccc5)[N+](=O)[O-] C40375162
CC[NH+](CC)CCn\1c2ccccc2[nH]/c1=N\C(=O)CN3C(=O)[C@]4(C[C@@H](CC(C4)(C)C)C)NC3=O C36648961
c1ccc(cc1)C2=N[NH+]=C(S[C@H]2C(=O)Nc3ccc4c(c3)OCO4)NCc5ccc6c(c5)OCO6 C16976908
COc1cc(cc(c1OC)OC)NC(=O)CCNC(=O)N2CCC3=c4cc(ccc4=[NH+][C@@H]3C2)Cl C63315907
COc1cc2c(cc1OC)[nH]c(=O)n(c2=O)CCCCCC(=O)NCCC3=c4ccccc4=[NH+]C3 C63439883
CCOC(=O)c1cc(sc1NC(=O)CN2C(=O)[C@@H](NC2=O)CC3=c4ccccc4=[NH+]C3)C(C)C C63874478
Cc1ccc(cc1S(=O)(=O)Nc2ccccc2OC)C(=O)NNC(=O)CC3=c4ccccc4=[NH+]C3 C64220527
Cc1ccc(cc1)CNC(=O)[C@@]2(CN3CN[C@@H]([C@@H]3C(=O)N2CCC4=c5cc(ccc5=[NH+]C4)C)C(=O)OC)C C64480863
CCCc1c2c(c(=O)[nH]c(n2)c3cc(ccc3OCC)S(=O)(=O)N4C[C@H]([NH2+][C@H](C4)C)C)n(n1)C C34313125
CCCC[NH+](CCNC(=O)[C@@H]1CCCN(C1)c2c3c(ncn2)n4c(n3)CCCCC4)Cc5ccco5 C09211116
CC[C@H](c1nnc(n1Cc2ccccc2)SCC(=O)Nc3cc(c(cc3C)[N+](=O)[O-])OC)[NH+](C)C C09661762
Cc1ccc(cc1)C2=NN([C@H](C2)c3ccco3)C(=O)C[NH+](CCOC)Cc4[nH]c(=O)c5ccccc5n4 C09796022
CC[C@H](c1nnc(n1Cc2ccccc2)SCC(=O)Nc3cc(ccc3OC)[N+](=O)[O-])[NH+](C)C C10021808
C[C@H](C(=O)Nc1cc(ccc1Cl)[N+](=O)[O-])Sc2nnc(n2c3ccccc3)C[NH+]4CCCC4 C09873341
CC(C)C[C@@H](c1nnc2n1CC[NH+](CC2)Cc3ccc(cc3)N(C)C)NC(=O)c4ccc(o4)COC C11912660
CC(C)C[C@H](c1nnc2n1CC[NH+](CC2)Cc3ccc(cc3)N(C)C)NC(=O)c4ccc(o4)COC C11912661
CCC[C@@]1(C(=O)N(C(=O)N1)CC[C@H]2CCC[NH+]2C)C3CCN(CC3)C(=O)Cc4ccc5c(c4)OCO5 C12163955
Cc1ccc2c(c1)cc(c(=O)[nH]2)C[NH+](Cc3ccc4c(c3)OCO4)Cc5nnnn5Cc6ccc(cc6)OC C12717304
Cc1ccc2cc(c(=O)[nH]c2c1)C[NH+](Cc3ccc4c(c3)OCO4)Cc5nnnn5Cc6ccccc6 C12832838
COc1ccc(cc1)Cn2c(nnn2)C[NH+](Cc3cc4cc(ccc4[nH]c3=O)OC)C5CCCCC5 C12833459
Cc1cc(c2cc(c(=O)[nH]c2c1)C[NH+](Cc3ccc4c(c3)OCO4)Cc5nnnn5CCc6ccccc6)C C13033083
Cc1ccc(c2c1cc(c(=O)[nH]2)[C@H](c3nnnn3C4CCCC4)[NH+](Cc5cccnc5)Cc6ccco6)C C06244874
CC[C@@H](c1nnnn1Cc2ccco2)[NH+](Cc3ccc(cc3)C)Cc4cc5cc(ccc5[nH]c4=O)OC C13064145
CC[C@@H](c1nnnn1Cc2ccc(cc2)OC)[NH+](Cc3cc4ccc(cc4[nH]c3=O)OC)C5CCCC5 C13064302
CC[C@H](c1nnnn1Cc2ccco2)[NH+](Cc3cc4cc5c(cc4[nH]c3=O)OCCO5)C6CCCCC6 C13064466
CC[C@@H](c1nnnn1CC(=O)OCC)[NH+](Cc2cc3c(cc(cc3[nH]c2=O)C)C)C4CCCCC4 C13064913
c1ccc(cc1)CC[NH+](Cc2cc3cc4c(cc3[nH]c2=O)OCO4)Cc5nnnn5Cc6ccc(cc6)F C13065560
Cc1ccc2cc(c(=O)[nH]c2c1)[C@@H](c3nnnn3C4CCCCC4)[NH+](Cc5ccco5)C[C@@H]6CCCO6 C06409846
Cc1ccc2cc(c(=O)[nH]c2c1)[C@H](c3nnnn3C4CCCC4)[NH+](Cc5ccco5)C[C@@H]6CCCO6 C06409980
Cc1cccc2c1[nH]c(=O)c(c2)[C@H](c3nnnn3C(C)(C)C)[NH+](Cc4ccc(cc4)OC)Cc5cccnc5 C06443747
CCCCOc1ccc(cc1C)C(=O)C2=C(C(=O)N([C@@H]2c3cccc(c3)[N+](=O)[O-])CC[NH+](C)C)O C09272577
CC[C@@H](c1nnnn1Cc2ccco2)[NH+](CCc3cccc(c3)C)Cc4cc5cc(ccc5[nH]c4=O)OCC C13495960
CC(C)[C@H](c1nnnn1Cc2ccco2)[NH+](Cc3cc4ccc(cc4[nH]c3=O)OC)C5CCCCC5 C13498767
CCOC(=O)Cn1c(nnn1)[C@H](C(C)C)[NH+](Cc2cc3cc(c(cc3[nH]c2=O)C)C)C4CCCC4 C13498921
CCC[C@@H](c1nnnn1C2CCCC2)[NH+](Cc3cc4cc5c(cc4[nH]c3=O)OCO5)C6CCCCC6 C13500202
CC(C)[C@H](c1nnnn1Cc2ccco2)[NH+](Cc3cc4cc5c(cc4[nH]c3=O)OCO5)C6CCCC6 C13500690
C[NH+](C)CCCN1[C@@H](/C(=C(/c2cc3cccc(c3o2)OC)\O)/C(=O)C1=O)c4ccc(cc4)[N+](=O)[O-] C08836217
CCCOc1ccc(cc1OCC)[C@H]2C(=C(C(=O)N2CCC[NH+](C)C)O)C(=O)c3ccc4c(c3)OCCO4 C09463476
CCC[C@]1([C@@H]2[C@@H]([C@H]([NH2+]1)c3ccc(cc3)N(C)C)C(=O)N(C2=O)c4ccc5c(c4)OCCO5)C(=O)OCC C12497976
Cc1ccc2cc(c(nc2c1)O)[C@H](c3nnnn3C4CCCC4)[NH+](Cc5cccnc5)Cc6ccco6 C08582548
CC[NH+]1CCN(CC1)c2ccc(cc2NC(=O)c3c(c4cccc(c4s3)[N+](=O)[O-])Cl)C(=O)OC C20974876
C[C@@H]1CCCN(C1)S(=O)(=O)c2ccc(c(c2)[N+](=O)[O-])N3CC[NH+](CC3)CC(=O)NCC(C)C C22015625
c1ccc(cc1)[C@@H](C(=O)Nc2ccc(c(c2)[N+](=O)[O-])Cl)N3CCC[NH+](CC3)CC(=O)N4CCCC4 C24757647
Cc1ccc(cc1S(=O)(=O)N2CC[NH+](CC2)CC(=O)NCc3ccc(cc3)OC(F)F)[N+](=O)[O-] C30578277
CC[NH+]1CCN(CC1)c2ccc(cc2NC(=O)C=Cc3ccc(o3)c4ccc(cc4[N+](=O)[O-])C)C(=O)OC C30826092
Cc1cc2cc(c(=O)[nH]c2cc1C)[C@H](c3nnnn3C[C@H]4CCCO4)[NH+](Cc5ccccc5)Cc6ccco6 C06321344
CC(C)[C@H](c1nnnn1C[C@H]2CCCO2)[NH+](CCc3ccccc3)Cc4cc5cc6c(cc5[nH]c4=O)OCO6 C33937339
CCOC(=O)c1c2c(sc1NC(=O)[C@H](C)N3CC[NH+](CC3)Cc4nc(no4)C(C)C)CCCC2 C24841318
CCc1nc2n(n1)c(c(s2)[C@H](c3ccc(cc3)[N+](=O)[O-])N4CC[NH+](CC4)Cc5ccccc5)O C15391762
c1ccc(cc1)N2CC[NH+](CC2)CCCNC(=O)[C@H]3CCCN(C3)c4c5c(ncn4)n6c(n5)CCCCC6 C09153351
CC[C@@H]1CCCC[NH+]1Cc2ccc(o2)CNC(=O)CCc3nnc4n3nc(cc4)N5CCCCC5 C09431122
CCOC(=O)Cn1c(nnn1)[C@H](C(C)C)[NH+](Cc2cccs2)Cc3cc4cc(ccc4[nH]c3=O)C C13151174
c1ccc(cc1)C(c2ccccc2)N3CCN(CC3)c4c(c(ncn4)NCCCn5cc[nH+]c5)[N+](=O)[O-] C40611958
Cc1ccc(cc1)c2nc(on2)C[NH+]3CCC(CC3)C(=O)N4CCC(CC4)NC(=O)OC(C)(C)C C40927373
c1cc(oc1)[C@@H](CNC(=O)C2CCN(CC2)c3ccc4nnc(n4n3)C(F)(F)F)[NH+]5CCCCC5 C45772692
C[C@H]1C[C@@H](C[NH+](C1)Cc2ccccc2CNC(=O)CCCn3c4ccc(cc4oc3=O)[N+](=O)[O-])C C59286866
C[C@@H]1C[C@H](C[NH+](C1)Cc2ccc(cc2)CNC(=O)CCCn3c4ccc(cc4oc3=O)[N+](=O)[O-])C C59410838
Cc1cccc(c1C)N2CCN(CC2)CC(=O)NC3=c4cc(c(cc4=[NH+][C@H]3C(=O)OC)OC)OC C38610423
CCOc1ccc2=[NH+][C@@H](C(=c2c1)NC(=O)CN3CCN(C[C@@H]3C)c4ccc(cc4)OC)C(=O)OCC C38688978
C[C@H]1CCCN(C1)S(=O)(=O)c2ccc(cc2)C(=O)Nc3c(c4c(s3)C[NH+](CC4)C(C)C)C(=O)OC C03007133
COc1ccccc1c2ccc(c([nH+]2)N3CCN(CC3)c4ccccc4F)C(=O)N5CCC[C@H]5C(=O)OC C12078788
c1ccc2c(c1)OC[C@@H](O2)COC[C@@H](C[NH+]3CCC(CC3)CN4C(=O)c5cccc6c5c(ccc6)C4=O)O C12170624
c1ccc2c(c1)OC[C@@H](O2)COC[C@H](C[NH+]3CCC(CC3)CN4C(=O)c5cccc6c5c(ccc6)C4=O)O C12170631
Cc1ccc2c(c1)cc(c(=O)[nH]2)C[NH+](Cc3ccccc3Cl)Cc4nnnn4Cc5ccc(cc5)OC C13065450
Cc1cccc2c1[nH]c(=O)c(c2)[C@H](c3nnnn3CCOC)[NH+](CCc4ccccc4)Cc5cccs5 C06443995
Cc1ccc(c2c1cc(c(=O)[nH]2)[C@H](c3nnnn3C4CCCCC4)[NH+](Cc5ccco5)C[C@@H]6CCCO6)C C06405573
COc1cc(cc2c1OCO2)C[NH+]3CCN(CC3)c4cccc5c4C(=O)N(C5=O)CCc6cccc(c6)F C14881548
Cc1ccc(c(c1)C)C[NH+]2C[C@H](C[C@H]2C(=O)N3CCN(CC3)c4ccc(cc4)F)n5cc(nn5)C(=O)OC C14997362
C[NH+](C)CCCN(c1nc2cc3c(cc2s1)OCO3)C(=O)c4ccc(cc4)S(=O)(=O)N5CCCC5 C16913530
COC(=O)c1c2c(sc1NC(=O)C3CC[NH+](CC3)Cc4nc(no4)c5ccc(cc5)Cl)CCCC2 C30986698
c1cc(sc1)c2nc(on2)C[NH+]3CCC[C@@H](C3)C(=O)Nc4ccc(cc4)S(=O)(=O)N5CCCCC5 C31056536
c1ccc(cc1)C[NH+]2CCC(CC2)NC(=O)C[C@@H](c3ccc4c(c3)OCO4)c5cnc6n5cc(cc6)Cl C33467943
CCn1c(c(c(c(c1=O)C#N)C)/C=C\2/C(=O)N(C(=S)S2)CCCc3ccccc3)N4CC[NH+](CC4)C C33468036
CCn1c(c(c(c(c1=O)C#N)C)/C=C\2/C(=O)N(C(=S)S2)CCc3ccccc3)N4CC[NH+](CC4)CC C33479051
CCN(CC)C(=O)Cn1c(=O)c2c3c(sc2nc1N4CC[NH+](CC4)Cc5ccccc5)COC(C3)(C)C C34734834
c1ccc(cc1)CC[NH+]2CCN(CC2)c3nc4c(c5c(s4)CCC5)c(=O)n3CC(=O)NC6CCCCC6 C34747951
CCN(CC)C(=O)Cn1c(=O)c2c(c(sc2nc1N3CC[NH+](CC3)CC(=O)Nc4ccccc4C)C)C C34748839
CCN(CC)C(=O)CSc1nc(c2c3c(sc2n1)CCC3)N4CC[NH+](CC4)CC(=O)N5CCCC5 C34757797
CC[C@H](C)N(Cc1c(nn(c1N2CC[NH+](CC2)CC)c3cccc(c3)F)C)C(=O)c4cccc(c4)[N+](=O)[O-] C34832089
CC[C@@H](c1nc2ccccc2c(=O)n1CCOC)[NH+]3CCN([C@@H](C3)C)C(=O)c4ccc(c(c4)Cl)Cl C35033718
CC(C)CN(Cc1cc(ccc1N(C)C2CC[NH+](CC2)C)NC(=O)C3CCC3)C(=O)c4ccc(cc4)OC C35619678
CCN1C(=C([C@H](NC1=O)c2ccccc2Cl)C(=O)OCC)C[NH+]3CCCN(CC3)C(=O)c4ccco4 C35646479
Cc1ccc(cc1)C[NH+](Cc2cccc(c2)C(F)(F)F)Cc3nc(co3)C(=O)N4CCN(CC4)C(=O)C C36065297
C[C@H]1CCCC[NH+]1CCCNC(=O)[C@@H](C2CCCC2)N3CCN(CC3)C(=O)c4cc(cc(c4)OC)OC C36256990
CCC[NH+](C[C@@H](COCc1ccco1)O)CC(=O)N2CCc3c(ccs3)[C@@H]2COc4ccc(cc4)F C36309797
Cc1cccc2c1nc(s2)N(CC[NH+](C)C)C(=O)c3ccc(cc3)S(=O)(=O)N4C[C@H](C[C@@H](C4)C)C C36637412
Cc1cccc2c1nc(s2)N(CC[NH+](C)C)C(=O)c3ccc(cc3)S(=O)(=O)N4C[C@@H](C[C@H](C4)C)C C36637413
CC[NH+](CC)CCN(c1nc2cc3c(cc2s1)OCCO3)C(=O)c4ccc(cc4)S(=O)(=O)N(C)C C36638104
C[C@@H]1C[C@@H](C[NH+](C1)CCCNC(=O)CN2c3cc(ccc3SCC2=O)S(=O)(=O)N4CCCCC4)C C08812742
CC[C@H]1CCCC[NH+]1CCCNC(=O)CN2c3cc(ccc3OCC2=O)S(=O)(=O)N4CCC(CC4)C C09962950
CCCn1c(c(c(c(c1=O)C#N)C)/C=C\2/C(=O)N(C(=S)S2)CCc3ccccc3)N4CC[NH+](CC4)C C33812611
CCCn1c(c(c(c(c1=O)C#N)C)/C=C/2\C(=O)N(C(=S)S2)CCc3ccccc3)N4CC[NH+](CC4)C C33812612
CCCCn1c(c(c(c(c1=O)C#N)C)/C=C\2/C(=O)N(C(=S)S2)Cc3ccccc3)N4CC[NH+](CC4)C C33812713
CCCCn1c(c(c(c(c1=O)C#N)C)/C=C/2\C(=O)N(C(=S)S2)Cc3ccccc3)N4CC[NH+](CC4)C C33812714
C[C@@H]1CCC[C@@H]([NH+]1CCNC(=O)CN2c3cc(ccc3SCC2=O)S(=O)(=O)N4CCC(CC4)C)C C15895262
C[C@H]1CCC[C@@H]([NH+]1CCNC(=O)CN2c3cc(ccc3SCC2=O)S(=O)(=O)N4CCC(CC4)C)C C15895258
C[C@@H]1CCC[C@H]([NH+]1CCNC(=O)CN2c3cc(ccc3SCC2=O)S(=O)(=O)N4CCC(CC4)C)C C38150049
C[NH+](C)CCCN(c1nc2c(cc(cc2s1)F)F)C(=O)c3ccc(cc3)S(=O)(=O)N4CCOCC4 C36643791
Cc1ccc(cc1)S(=O)(=O)N2CCC[C@H]2C(=O)N(CC[NH+](C)C)c3nc4c(ccc(c4s3)Cl)C C36660319
C[NH+](C)CCN(c1nc2c(ccc(c2s1)Cl)OC)C(=O)CCS(=O)(=O)c3ccc(cc3)Cl C36702578
CC[NH+](CC)CCN(c1nc2c(cccc2s1)OCC)C(=O)CCCS(=O)(=O)c3ccc(cc3)F C38827753
c1ccc(cc1)S(=O)(=O)N2CCN(CC2)Cc3ccc(cc3)C(=O)NCc4cccc(c4)C[NH+]5CCCC5 C38831568
CC[NH+](CC)CCN(c1nc2c(s1)cccc2SC)C(=O)CCS(=O)(=O)c3ccc(cc3)OC C38845257
CC[NH+](CC)CCN(c1nc2c(s1)cccc2S(=O)(=O)C)C(=O)c3cc(c(c(c3)OC)OC)OC C38845272
c1cc(sc1)[C@@H](CNC(=O)c2cnc(nc2Cl)S(=O)(=O)Cc3ccc(cc3)F)[NH+]4CCCCC4 C40986397
Cc1ccccc1OCCOc2c(cc(cc2Cl)/C=C\3/C(=[NH2+])N4C(=NC3=O)SN=C4SC)OC C20114542
Cc1cc(ccc1Cl)OCCOc2ccc(cc2OC)/C=C\3/C(=[NH2+])N4C(=NC3=O)SN=C4SC C20114588
CCOc1cc(ccc1OCc2ccccc2F)/C=C\3/C(=[NH2+])N4C(=NC3=O)SC(=N4)c5ccc(cc5)C C19798586
COc1ccc(cc1)CCN2CC(=O)N3[C@H](C2=O)CC4=c5ccccc5=[NH+][C@H]4[C@@H]3c6ccc(cc6)C(=O)OC C63139719
CS(=O)(=O)N1CCN([C@H](C1)C(=O)N[C@@H](CC2CCCCC2)C(=O)N)C(=O)C3CC[NH2+]CC3 C05413428
COCCN(c1c(n(c(=O)[nH]c1=O)Cc2ccccc2)N)C(=O)C[NH+]3CCCC3 C03352851
c1cc(sc1)C(=O)N2CCN(C[C@@H]2C(=O)N[C@H]3CCCNC3=O)C(=O)[C@@H]4CSC[NH2+]4 C08299482
C[NH+](C)CCN1[C@H](/C(=C(\c2cccs2)/O)/C(=O)C1=O)c3ccc(cc3)OCC(=O)N C08467988
C[C@@H]([C@H]1[C@@H]2[C@@H](C(=O)N(C2=O)Cc3ccccc3OC)[C@@]4([NH2+]1)c5ccccc5NC4=O)O C08789567
c1cc(sc1)C(=O)N2CC[NH+](CC2)CC(=O)NCCc3ccc(cc3)S(=O)(=O)N C09730368
C[C@@H](C(=O)c1c(n(c(=O)n(c1=O)C)C)N)[NH+]2CCC(CC2)c3c[nH]c4c3cccc4 C10140481
CN(C)c1ccc(cc1NC(=O)C[NH+]2CCC(CC2)C(=O)N)S(=O)(=O)N(C)C C12536622
c1ccc2c(c1)[C@]3([C@H]4[C@@H]([C@@H]([NH2+]3)CCC(=O)N)C(=O)N(C4=O)c5ccc6c(c5)OCO6)C(=O)N2 C12877954
CNS(=O)(=O)c1c[nH+]ccc1N2CCN(CC2)c3ccc(cc3)S(=O)(=O)N C06142670
C[C@@H](C(=O)N1CCC2(CC1)c3c([nH]c[nH+]3)CCN2)NC(=O)c4cc(cc(c4)OC)OC C20759847
c1ccc2c(c1)C[C@H]([NH+](C2)Cc3ccc(cc3)O)C(=O)N4CCC(CC4)C(=O)N C23157166
c1cc(ccc1OC(F)(F)F)S(=O)(=O)N2CC[NH+](CC2)CC(=O)NC(=O)N C23828086
c1cc(sc1S(=O)(=O)N2CCC[C@@H]2C(=O)NC3CC[NH+](CC3)CC(=O)N)Br C25518172
c1ccc(cc1)[C@]23C[NH+]4C[C@](C2O)(CN(C3)[C@@H]4[C@H]([C@@H]([C@@H](CO)O)O)O)c5ccccc5 C35365982
CC[NH+]1CCN(CC1)CC(=O)Nc2c(c(c(s2)C(=O)N)C)C(=O)OC(C)C C23095773
C[C@@H]1C[C@H](CN(C1)C(=O)C[NH+]2CCN(CC2)[C@@H](c3ccccc3)C(=O)NC(=O)N)C C36007419
CCCCNC(=O)CSc1nc2c(c([nH]n2)C)c([n+]1c3cccc(c3C)Cl)N C33617603
c1cc(ncc1Cl)NC(=O)C[NH+]2CCC(CC2)N(CC(=O)N3CSC[C@H]3C#N)N C38576006
CCCN1c2ccccc2[C@@H]([C@H](C1=O)C(=O)N/N=C(/C)\[C@@H]3C(=c4ccccc4=[NH+]C3=O)O)O C38574003
C[C@H]1[C@@H]([C@@H](S[C@@H]1C(=O)N)NC(=O)/C(=C/C2=c3ccccc3=[NH+]C2)/C#N)C(=O)OC C39410180
CCCN1c2ccccc2[C@@H]([C@H](C1=O)C(=O)N[C@@H]3C(=c4ccccc4=[NH+]C3=O)O)O C39550194
CCn1c(c(c(n1)C)Br)C(=O)N2C[C@H](C3(C2)CC[NH2+]CC3)C(=O)NCCOCCO C39601881
c1ccc2=[NH+]C(=O)CC(=c2c1)C(=O)OCC(=O)N[C@@H]3[C@H](C4=C(S3)CCC4)C(=O)N C39612657
C[C@H](CCCC(C)(C)O)NC(=O)[C@@H]1CN(CC12CC[NH2+]CC2)C(=O)C3CCC3 C39631518
CSCCC(=O)N1C[C@H](C2(C1)CC[NH2+]CC2)C(=O)NCc3cc4ccccc4[nH]3 C39671501
c1ccc2c(c1)c(=O)[nH]c(n2)CNC(=O)[C@@H]3CN(CC34CC[NH2+]CC4)C(=O)[C@H]5CCC=CC5 C39676318
CC[C@@H](c1ccccc1)C(=O)N2C[C@H](C3(C2)CC[NH2+]CC3)C(=O)N[C@@H](C)C(=O)NC C39683931
Cc1cccc2c1[nH]cc2CCNC(=O)[C@@H]3CN(CC34CC[NH2+]CC4)C(=O)CCOC C39684263
CC(C)[C@@H](C(=O)NC(C)(C)C)NC(=O)[C@@H]1CN(CC12CC[NH2+]CC2)C(=O)c3cncn3C C39685906
CC(C)C(=O)N1C[C@@H](C2(C1)CC[NH2+]CC2)C(=O)NCCNC(=O)OC(C)(C)C C39693368
CC1CCC2(CC1)C(=O)N(C(=O)N2)NC(=O)CS[C@@H]3NN=C(O3)C4=c5ccccc5=[NH+]C4 C39730771
Cc1cc2c(c(=O)n1CC[NH+](C)C)[C@]3(c4ccccc4N(C3=O)CC(=O)N)C(=C(O2)N)C#N C39919031
c1cc(ccc1NC(=O)/C=C/C(=O)N2CC[NH2+]CC2)S(=O)(=O)/N=C\3/CCCCCN3 C41105208
c1ccc(cc1)COC(=O)N2CCN(CC2)C(=O)c3coc(n3)[C@H](Cc4ccc(cc4)O)[NH3+] C33898201
Cc1c(c(n[nH]1)C)[C@H](C)NC(=O)[C@@H]2CN(CC23CC[NH2+]CC3)C(=O)CCSC C44713964
Cc1c(c(n2cnc(c2n1)C(=O)N)C)CCC(=O)NCc3ccc([nH+]c3)N(C)C C46387407
CNC(=O)Cc1ccccc1NC(=O)C(=O)NC[C@H](c2ccco2)[NH+]3CCCC3 C48768332
Cc1ccc2c(c1)[nH]c(n2)[C@@H](C)NC(=O)[C@H]3CN(CC34CC[NH2+]CC4)C(=O)CCOC C44737643
c1ccc(cc1)[C@@H](CNC(=O)NNC(=O)[C@H]2CCS(=O)(=O)C2)[NH+]3CCCC3 C54044348
[H]/N=c/1\[nH]c(nc2n1nc(n2)c3ccco3)CN[C@H]4CCC[NH+]4Cc5ccnc(c5)Cl C40395063
CC[NH+](CC(=O)NC(C)(C)C)CC(=O)NN1C(=O)C2(CCC(CC2)C)NC1=O C15442297
CC[C@@H](C)NC(=O)CSc1nc2c(c([nH]n2)C)c([n+]1c3ccc(cc3)Br)N C34145556
CC[C@@H](C)[C@@H](C(=O)[O-])NC(=O)C1CCN(CC1)C(=O)[C@H](CC2=c3ccccc3=[NH+]C2)[NH3+] C63362689
C[C@@H]1NN[C@H](S1)NC(=O)[C@@H]2CC(=O)N(C2)CCC3=c4cc(ccc4=[NH+]C3)OC C63557212
C[C@@H](C(=O)Nc1ccc(cc1)S(=O)(=O)N)OC(=O)CC2=c3ccccc3=[NH+]C2 C63920430
c1ccc2=[NH+]CC(=c2c1)C(=O)N3CSC[C@@H]3C(=O)NCCc4ccc(cc4)S(=O)(=O)N C63970726
c1ccc2=[NH+]CC(=c2c1)C[C@@H](C(=O)N3CCC[C@@H]3CO)N4[C@@H](Nc5ccccc5C4=O)O C64227746
c1ccc2=[NH+]CC(=c2c1)CC(=O)NNC(=O)CCNS(=O)(=O)c3ccc4c(c3)OCCO4 C64674373
CN(C)c1nc2c(s1)cc(s2)C(=O)NNC(=O)NCCCn3cc[nH+]c3 C64885819
CC1=C([C@H](NC(=S)N1)c2ccc(c(c2)Cl)Cl)C(=O)N C00071685
Cc1cc(ccc1N)S(=O)(=O)c2ccc(cc2)N C05930744
c1cc(sc1)c2c3c(c4c(c(sc4n2)C(=O)N)N)CCCC3 C06398837
c1cc(ccc1c2ccc3c(c(sc3n2)C(=O)N)N)F C08419255
Cc1ccc(c(c1)O)C(=O)Nc2c(ccc(c2C)N)C C19511706
c1cc(ccc1CN2CCc3c2cc(cc3)N)C(=O)N C19875129
c1cc2c(cc1Br)sc(n2)NNC(=S)N C22125022
C1C[C@H]2CC3C[C@@H]1CC(C2)(C3)C(=O)NNC(=S)N C01498425
CC1(CCC[C@H](C1)NC(=S)Nc2ccc(nc2)N)C C13600672
C[C@@H](c1ccc(cc1)O)Nc2ccccc2CC(=O)N C37125089
C[C@H]1CCC[C@H](C1)OCc2ccc(cc2N)C(=O)N C37285378
Cc1c(nc(c(n1)c2ccc(cc2)N)C)c3ccc(cc3)N C37637827
C[C@@H](c1ccccc1O)N(C)C(=O)[C@@](C)(C2CC2)[NH3+] C37826591
C[C@H]1CCC[C@@H](C1)NC(=O)c2c[nH]c3c2ccc(c3)N C40303010
CC(C)CN(CC(C)C)C(=O)c1ccc(cc1N)N C40305061
CCN(Cc1ccc(s1)Cl)C(=O)c2ccc(cc2N)N C40333851
CCC[C@H](C(=S)N)NC(=O)c1cc(ccc1O)C C40353687
CCC[C@H](C(=S)N)NC(=O)Nc1cccc2c1cccc2 C40361337
C1CCC(CC1)[C@@H](C(=S)N)NC(=O)NC2CCCCC2 C40362264
CC(C)(C)NC(=O)N[C@@H](C1CCCCC1)C(=S)N C40362268
c1cc(c(nc1)NCCc2ccc(cc2)O)C(=S)N C40737126
CCN(Cc1ccc(cc1N)C(=O)N)CC(F)(F)F C42737471
CC(C)(C)CC(C)(C)NC(=O)c1c[nH]c2c1ccc(c2)N C43429359
CC(C)(C)c1cc(cc(c1O)C(C)(C)C)[C@@H](CC(=O)[O-])[NH3+] C44215072
[H]/N=C/1\C(=C([C@@H](O1)c2ccccc2)c3ccccc3)C[NH3+] C44248838
c1ccc(c(c1)c2ccc(cc2)C[C@@H](CO)[NH3+])C(=O)[O-] C44463622
CC1(CCCCC1)NC(=O)c2c[nH]c3c2ccc(c3)N C45024721
CC1(CCCCC1)Nc2cc3c(cc2N)CCC(=O)N3 C45042261
c1cc(c(cc1N)C(=O)N)N(Cc2ccsc2)C3CC3 C48969432
C[C@@H](c1ccccc1N[C@@H](C)c2cc(ccc2O)O)O C49542242
c1cc(c(cc1[C@@H](CCC(=O)NC2CC2)O)N)Cl C49860268
CC(C)[NH+]1C[C@H]2CCC[C@@H](C1)C2[NH2+][C@@H]3CC[NH+](C3)C4CC4 C49931106
C[C@H]1C[C@](CC(C1)(C)C)(C[NH3+])[NH+]2Cc3ccccc3C2 C50910673
Cc1nc2cc(c(cc2s1)N)N[C@H]3CCCC[C@H]3O C51999413
c1c(cc(c(c1N)Cl)Cl)C(=O)NC2(CCCC2)CO C53044081
C[C@H]1CCC[C@@](C1)(CO)NC(=O)c2cc(ccc2Cl)N C53112154
C[C@H]1CCC[C@@](C1)(CO)NC(=O)c2c(ccs2)N C53112593
C[C@@H]1CCC[C@](C1)(CO)NC(=O)c2c(ccs2)N C53112597
C[C@@H]1CCC[C@@](C1)(CO)Nc2ccc3cc(ccc3n2)N C53114906
C[C@H]1CCC[C@](C1)(CO)Nc2ccc3cc(ccc3n2)N C53114916
C[C@H](C(=O)N)NCc1cccc(c1O)Br C42411932
c1c(cc(c2c1[nH]c(n2)CCCO)Br)N C59098854
c1cc2c(cc1N)nc(s2)Cc3nc4cc(ccc4s3)N C03064734
c1ccc2c(c1)c(c[nH]2)CCC(=O)Nc3ccc(cc3)N C59974152
c1csc2c1[C@@H](CCC2)Nc3cc4c(cc3N)CC(=O)N4 C61361003
c1cc(ccc1C(=O)N[C@@H]2CCCc3c2ccs3)NN C61374285
c1cc(sc1)CNC(=O)c2c[nH]c3c2cc(cc3)N C62832444
c1cc(cc(c1)Br)CNC(=O)c2c[nH]c3c2cc(cc3)N C62832767
CCC1(CCN(CC1)c2ccc(cc2C(=O)N)N)CC C62960713
CC[C@H](C)NC(=O)[C@H](C)[NH+](CC)c1ccc(cc1)N C63114776
Cc1nc2c(c3c(s2)C[C@H](CC3)C(C)(C)C)c(=O)n1N C00390119
CC1(CCC2=C(C1=O)[C@H](C(=C(O2)N)C#N)c3ccc(cc3)F)C C00503603
Cc1ccc(s1)S(=O)(=O)N2CCCc3c2ccc(c3)N C11847704
Cc1c2c(oc1C(=O)NC3CCCC3)CC(C[C@@H]2O)(C)C C16740214
c1cc(ccc1[C@@H]2C=C(C(=C(C2(C#N)C#N)N)C#N)C3CC3)F C01864236
Cc1cc(c2ccccc2n1)[C@@H](c3nc4ccccc4n3C)N C19931123
c1cc(cc(c1)O)C2C3=C(CCCC3=O)NC4=C2C(=O)CCC4 C19973817
Cc1cc(cc(c1C)S(=O)(=O)N2[C@@H](CCC[C@@H]2C)C)N C20000140
Cc1c(cc(cc1Cl)S(=O)(=O)N2[C@@H](CCC[C@H]2C)C)N C20001800
C[C@H]1CCc2ccccc2N1S(=O)(=O)c3cccc(c3)N C21500791
CC[C@@H]1CCc2c(sc3c2C(=N[C@@H](N3)c4ccncc4)O)C1 C06247070
c1cc2c3c([nH]c2c(c1)C(=O)NC4=NCCS4)CCCC3 C32795544
Cc1ccc(c(c1)C)S(=O)(=O)N2CCc3c2ccc(c3)N C20182729
c1cc(c(cc1Cn2cnc3ccc(cc3c2=O)N)Cl)Cl C35328423
Cc1ccc(c2n1c(nn2)c3ccc(cc3)Br)N C36242556
c1cc(cnc1)c2csc3n2c(c(n3)c4ccc(cc4)F)N C36290401
c1cc(nc2c1c(c(s2)c3ccncc3)N)c4ccncc4 C36358912
C[C@@H]1Cc2cc(ccc2N1S(=O)(=O)c3ccc(cc3)Cl)N C36743606
Cc1cc(cc(c1)S(=O)(=O)N2CC[C@@H]3CCCC[C@@H]3C2)N C36809483
Cc1c(n(c2c1c(ncn2)N)c3ccc(c(c3F)F)F)C C37353046
Cc1ccc(s1)[C@@H]2C(=C(OC3=C2C(=O)CC(C3)(C)C)N)C#N C00043748
c1cc(ccc1[C@H]2CC(=O)Oc3c2c(cc(c3)O)O)Cl C01387371
C[C@@H]1CC(=S)Nc2ccccc2N1C(=O)Nc3ccccc3 C05175941
C1CCNC(=O)[C@H](C1)NC(=O)C23CC4CC(C2)CC(C4)C3 C38207315
C[C@]12C[C@H](CC(C1)(C)C)N(C2)S(=O)(=O)c3ccccc3N C40334057
C[C@H]1c2ccsc2CCN1S(=O)(=O)c3cc(ccc3N)F C40347905
c1cc(cc(c1)N)c2nccn2c3c(cc(cn3)Cl)Cl C40516861
c1cc2c(cc1N)oc(n2)Sc3ccc(cn3)Br C42143847
Cc1cc(c(o1)C)[C@H](C)n2c3ccc(cc3nc2N)Cl C44731035
CC1CCC(CC1)c2nc(on2)c3ccc(cc3Cl)N C44983212
c1cc(ccc1[C@H]2CCCN2c3cc(nc(n3)N)Cl)F C45026278
c1cc(c(c(c1)Cl)/C=C\2/C(=O)c3ccc(c(c3O2)CO)O)F C45918883
Cc1cc(nc2c1cccc2)c3cccc(c3)S(=O)(=O)N C48332566
c1cnccc1Cc2nc(c3c4c(sc3n2)CCCC4)N C48413484
Cc1ccc(s1)[C@@H](C)n2c(c(c3c2nc(nc3N)C)C)C C49185791
Cc1cc(c(cc1C)S(=O)(=O)N2CCC[C@H]([C@@H]2C)C)N C50563715
c1cc2c(cc1Br)cc(o2)c3ccnc(n3)N C52812007
Cc1cc(nc(n1)N)c2cc3cc(ccc3o2)Br C52837899
C/C=C/1\CN2CC[C@@]34[C@@H]2C[C@@H]1C(=C3Nc5c4cccc5O)C=O C55065569
Cc1c(sc(n1)N)C(=O)N(C)C2C3CC4CC(C3)CC2C4 C55173674
Cn1c(c(c(n1)c2ccccn2)c3c(cccc3Cl)Cl)N C61125708
C[C@@H]1CCC[C@@H](C1)c2nc(on2)c3cc(c(cc3N)F)F C61564032
c1c(cc(nc1N)Cl)C(=O)N2CCC3(CCCCC3)CC2 C61591080
C[C@H]1C(=O)N(c2ccc(cc2O1)N)Cc3ccc(s3)Cl C61912421
CN1c2cc(cc(c2O[C@H](C1=O)c3ccc(cc3)F)N)Cl C62563281
Cc1ccc(cc1N)S(=O)(=O)N2CCC3(CCCC3)CC2 C62952815
c1cc2c(cc1N)sc(n2)N3CCO[C@@H]4[C@@H]3CCCC4 C63104257
c1cc2c(cc1N)sc(n2)N3CCO[C@H]4[C@@H]3CCCC4 C63104259
Cc1c(c([nH]n1)C(=O)N[C@H]2CCC[C@@H]([C@H]2C)C)Br C64731276
c1ccc2c(c1)C[C@H](N(C2)C(=O)C=C3CCCCC3)C(=O)N C65771867
Cc1cccc(c1)NC(=O)N[C@@H](Cc2c[nH]c3c2cccc3)C(=O)[O-] C04029782
Cc1c(c(c(s1)NC(=O)/C=C/C(=O)[O-])C(=O)N)c2ccccc2 C02764767
c1cc(c(cc1[N+](=O)[O-])c2ccc(o2)/C=N/NC(=S)N)[O-] C02955676
c1ccc(c(c1)CCC(=O)N[C@@H](Cc2c[nH]c3c2cccc3)C(=O)[O-])O C08156864
c1ccc(c(c1)CCC(=O)N[C@H](Cc2c[nH]c3c2cccc3)C(=O)[O-])O C08156865
CC[C@@H]1CCc2c(sc(c2C(=O)N)NC(=O)CCC(=O)[O-])C1 C00369064
c1cc(ccc1CCNC(=O)[C@@H]2CCCC[C@@H]2C(=O)[O-])S(=O)(=O)N C11949595
c1cc(ccc1CCNC(=O)[C@H]2CCCC[C@@H]2C(=O)[O-])S(=O)(=O)N C11949598
c1cc(ccc1CSCC(=O)Nc2ccc(cc2)C(=O)N)C(=O)[O-] C13066249
Cc1cc(cc(c1C)S(=O)(=O)N[C@H](C)[C@H](c2ccc(cc2)O)O)C(=O)[O-] C13247720
C[C@H]1CCc2c(sc(c2C(=O)N)NC(=O)C[C@](C)(c3ccccc3)C(=O)[O-])C1 C13254975
C[C@@H](CCC(=O)NCC(=O)[O-])[C@H]1CC[C@@H]2[C@@]1([C@@H](C[C@@H]3[C@@H]2CC[C@@H]4[C@@]3(CC[C@@H](C4)O)C)O)C C13483680
CCc1c(sc(c1C(=O)N)NC(=O)[C@@H]2[C@@H]3C[C@H]([C@@H]2C(=O)[O-])C=C3)C C16226142
CCCc1cc(c(s1)NC(=O)[C@@H]2CCCC[C@H]2C(=O)[O-])C(=O)N C17071012
Cc1c(sc(c1C(=O)N)NC(=O)[C@@H]2CC(=C(C[C@@H]2C(=O)[O-])C)C)C C17072718
CC1=C(C[C@@H]([C@H](C1)C(=O)Nc2c(c3c(s2)C[C@@H](CC3)C(C)(C)C)C(=O)N)C(=O)[O-])C C17098097
c1ccc(cc1)/C(=N\NC(=S)N)/C[C@@H]([C@@H]2C=N[C@H]3[C@@H]2C=CC=C3)C(=O)[O-] C22018019
c1nc(c2c3c(sc2n1)CCCC3)NN/C=C/4\C(=O)NC(=S)N=C4[O-] C29009544
CC(C)c1ccc(cc1)/C=C\c2cc(nc(n2)[S-])C(=O)NNC(=O)NC3CCCCC3 C17197313
CC1=CC[C@@H]2[C@@]([C@@H]1C[C@@]34[C@@H](C=C([C@@H]([C@@H]3O4)O)CO)O)(CCC[C@@]2(C)C(=O)[O-])C C35464951
CC1=CC[C@H]2[C@]([C@@H]1C[C@@]34[C@@H](C=C([C@@H]([C@@H]3O4)O)CO)O)(CCC[C@@]2(C)C(=O)[O-])C C35464960
c1cc(cc(c1)NS(=O)(=O)c2ccc(c(c2)[N+](=O)[O-])[O-])N C36283995
Cc1cc(cc(c1O)[C@H]2c3c(c4ccccc4[nH]3)C[C@@H](N2)C(=O)[O-])[N+](=O)[O-] C36368056
c1ccc(cc1)c2c(c[nH]n2)[C@H]3CC(=Nc4ccccc4N3)c5c([nH]c(=O)sc5=O)[O-] C36621362
Cc1c(c(c(s1)NC(=O)CCCC(=O)[O-])C(=O)N)c2ccccc2 C00215154
Cc1c(c(c(s1)NC(=O)[C@H]2CCCC[C@H]2C(=O)[O-])C(=O)N)c3ccc(cc3)C(C)(C)C C04574485
c1cc(ccc1NC(=O)CSc2nc3c(c(n2)[O-])CCCC3)S(=O)(=O)N C18247568
CCOc1cc(ccc1O)[C@@H](c2c([nH]nc2[O-])C)C3=C(N=N[C@@H]3O)C C39355951
Cc1ccc(c(c1)C)OCC(=O)Nc2cccc(c2)[N-]S(=O)(=O)N C39558240
c1ccc(c(c1)/C=N\NC(=O)CSc2nnc(s2)N)C(=O)[O-] C40947033
CC[C@](c1ccc(cc1)OC)(C(=O)[O-])Sc2nc([nH]n2)N C41992365
C[C@H]1C[C@](CC(C1)(C)C)(C(=O)[O-])Sc2[nH]c(=O)cc(n2)N C42010933
C[C@]12CC[C@H]([C@@]([C@H]1Cc3c([nH]/c(=N/C(=O)OCC=C)/s3)[C@H]2CC(=O)[O-])(C)CO)O C43554280
C1CCC(CC1)[C@@H](/C=C/[C@H]2[C@H](C[C@@H]([C@@H]2C/C=C\CCCC(=O)[O-])O)O)O C43772244
CC(C)c1cccc(c1O[C@H]2[C@@H]([C@H]([C@H]([C@H](O2)C(=O)[O-])O)O)O)C(C)C C44608454
Cc1cc(nc(n1)SC[C@@](c2ccccc2)(C(=O)[O-])[NH3+])[O-] C45585907
c1ccc(cc1)c2ccccc2OCC(=O)NNC(=O)c3ccc4c(c3)nc(=S)[nH]c4[O-] C46659582
c1cc(c(c(c1)F)/C(=N\O)/N)[N-]S(=O)(=O)c2c(ccs2)Br C49060993
CC(C)(C)c1csc(n1)[N-]S(=O)(=O)c2ccc(c(c2)N)O C49496693
CCCc1cc(nc(n1)SCc2c(nn(c2NN)C)C)[O-] C51150549
c1ccc2cc(ccc2c1)CC(=O)NN/C=C\3/C(=O)NC(=S)N=C3[O-] C55007433
Cc1ccc(cc1)NC(=O)C[C@@H]2C(=O)N=C(S2)[N-]c3ccc(cc3)S(=O)(=O)N C01797016
c1cc(ccc1C(=O)[O-])NNC(=S)N[C@@H]2C[C@H]3CC[C@@H]2C3 C16190916
c1ccc2c(c1)c(c[nH]2)C[C@H](/C(=N/c3[nH]ncn3)/[O-])NC(=O)c4ccccc4Cl C23142369
c1ccc(c(c1)CC(=O)N)NC(=O)c2cc3cccc(c3[n-]2)[N+](=O)[O-] C58291152
c1ccc(c(c1)[C@H](Nc2cc([nH]c(=O)n2)[O-])SC3=NCCS3)O C59369632
c1ccc(cc1)c2c3c(sc2C(=O)[O-])[C@]4(CC(=O)N3)c5ccccc5N(C4=O)CC(=O)N C32104144
CCCC(=O)Nc1cccc(c1C)NC(=O)c2ccc3c(c2)nc(=S)[nH]c3[O-] C63107765
CC(C)c1cccc(c1O[C@@H]2[C@H]([C@@H]([C@@H]([C@@H](O2)C(=O)[O-])O)O)O)C(C)C C65748507
CCCc1nnc(n1CC(=O)NNC(=S)Nc2ccccc2C(C)C)[S-] C66122958
CCc1ccc(cc1)N(CC(=O)NC(C)(C)CC)C(=O)c2c(c(ns2)C(=O)N)N C04213688
c1ccc(cc1)NC(=O)c2ccccc2NC(=O)C(=O)N/N=C/c3ccc(cc3O)O C02520283
CC(C)OP(=O)([C@H](c1cccc(c1)N)Nc2cccc(c2)N)OC(C)C C02293248
c1cc(ccc1Nc2nc(nc(n2)N)CSc3nnc(n3N)C(F)(F)F)F C16618203
c1ccc2c(c1)c(c[nH]2)/C=N/Nc3nnc(n3N)SCC(=O)Nc4ccc(cc4)F C20527871
Cc1ccccc1NC(=O)CSc2nnc(n2N)N/N=C/c3cccc(c3)O C20806245
c1cc(cc(c1)O)/C=N/Nc2nnc(n2N)SCC(=O)Nc3cccc(c3)F C20806295
CC[C@H](C)c1ccc(cc1)NC(=O)CCSc2nnc(n2N)NN C20922478
CC[C@H](C)[C@H](C(=O)NNC(=S)Nc1cc(ccc1C)C)NC(=O)N C28347732
CN(CCO)c1c(c2c3c(nc(c2c(n1)N)N)N(C(=O)C3)CCC4=CCCCC4)C#N C23444267
Cc1c(c(no1)c2ccccc2)C(=O)NC(=S)NNC(=O)c3ccc(cc3O)O C02255164
COc1ccc(cc1)C2=C[C@H](N=N2)[C@@H]3NN[C@@H](N3N)SCC(=O)NC4CCCCC4 C39000787
c1ccc(cc1)C2=C[C@H](N=N2)[C@@H]3NN[C@@H](N3N)SCC(=O)Nc4ccc(cn4)Cl C38990418
c1cc(ccc1C(=O)NNc2c(c(ncn2)NCc3ccc4c(c3)OCO4)N)Cl C40686196
c1ccc(cc1)CC(=O)NNc2c(c(ncn2)NCc3ccc4c(c3)OCO4)N C40686233
CCCCNc1c(c(ncn1)NNC(=O)c2ccc(cc2Cl)Cl)N C40706641
Cc1ccccc1C(=O)NNc2c(c(ncn2)Nc3nc4c(cccc4s3)C)N C40783470
Cc1ccc(cc1)S(=O)(=O)NNc2c(c(ncn2)Nc3ccc(cn3)C)N C40794705
Cc1ccc(cc1)S(=O)(=O)NNc2c(c(ncn2)Nc3cccnc3Cl)N C40794806
C[C@@H](C(=O)NC(=O)NC1CCCC1)Nc2ccc(cc2)NC(=O)NC3CC3 C42667427
C[C@@H](c1ccc(cc1)NC(=O)NC2CC2)NC(=O)N3CCC(CC3)C(=O)N C42948225
CCCCN(Cc1cccc(c1)C(=O)N)c2c(n(c(=O)[nH]c2=O)CC(C)C)N C47461715
C[C@@H]1CCC[C@@H]([C@@H]1C)NC(=S)NNC(=O)c2cc(sc2)S(=O)(=O)N C53367244
CCCC(=O)Nc1cccc(c1)CNC(=O)[C@@H]([C@H](C)CC)NC(=O)N C53538867
c1ccc2c(c1)c(c[nH]2)C[C@@H](C(=O)Nc3cccc(c3)[N+](=O)[O-])NC(=O)N C12459867
Cc1cccc(c1)OC[C@H](C)NC(=O)[C@@H](Cc2c[nH]c3c2cccc3)NC(=O)N C54165426
C[C@@H](c1ccc(cc1)S(=O)(=O)NC)NC(=O)NNC(=S)NC2CCCC2 C54580905
C[C@H](c1ccc(cc1)NC(=O)NC2CC2)N[C@@H](C)C(=O)NC(=O)NCC(C)C C56159702
CC(C)NC(=O)Nc1ccc(cc1)NC(=O)CNC(=O)NCc2ccco2 C56401095
CCCCNC(=S)NNc1ccc(cc1[N+](=O)[O-])S(=O)(=O)N C16218217
CC(C)c1ccc(cc1)NC(=S)NNc2ccc(cc2[N+](=O)[O-])S(=O)(=O)N C16218256
c1c(c(cc(c1Cl)Cl)Cl)NC(=O)CSCc2nc(nc(n2)N)N C19220689
c1ccc2c(c1)C(=O)[C@H](N2)NNC(=S)N/N=C/3\c4ccccc4NC3=O C01504146
c1ccc2c(c1)c(c[nH]2)C[C@@H](C(=O)Nc3ccc(cc3)c4nnco4)NC(=O)N C58291697
c1cc(sc1)CCNC(=S)NNC(=O)CNC(=O)NC2CCCCC2 C58834714
CC[C@@H](C)C(=O)Nc1cccc(c1)CNC(=O)[C@H](C(C)C)NC(=O)N C58939415
C[C@@H]([C@@H]1C[C@H]2CC[C@@H]1C2)NC(=O)NC(=O)CNc3ccc(cc3)C(=O)N C60464691
CCC[C@@H](C(=O)NNC(=O)CC12CC3CC(C1)CC(C3)C2)NC(=O)N C63638579
CCC[C@H](C(=O)NNC(=O)c1cc2c(s1)CC[C@H](C2)C)NC(=O)N C63663306
Cc1ccc(cc1)CNC(=O)N[C@@H](CC(C)C)C(=O)NNC(=O)NC2CC2 C64427866
CCCC[C@H](C(=O)Nc1ccccc1C(=O)NCc2ccc(cc2)C)NC(=O)N C65582726
CCCC[C@H](C(=O)Nc1ccc(cc1)CC(=O)NC(C)C)NC(=O)N C65584310
CCCC[C@H](C(=O)N[C@H](C)c1ccc(cc1)NC(=O)CC)NC(=O)N C65584656
CCCC[C@H](C(=O)NNC(=S)N[C@@H]1CCCC[C@@H]1C)NC(=O)N C65621942
CCCC[C@@H](C(=O)NNC(=O)Cc1ccc2ccccc2c1)NC(=O)N C65622066
CCCCCNC(=O)NNC(=O)/C=C/c1ccc(cc1)S(=O)(=O)N C65622356
CC[C@@H](C)[C@@H](C(=O)NNC(=S)Nc1ccccc1C(C)C)NC(=O)N C66123213
Cc1c(c(nc(n1)N)c2ccc(c(c2)Br)OCCC(C)C)C(=O)NN C66134894
c1ccc(cc1)CNC(=S)NNC(=O)CCNC(=O)Nc2ccccc2 C66276854
CCNC(=O)Nc1cccc(c1)NC(=O)c2cc(cc(c2N)[N+](=O)[O-])F C67300399
Cc1cccc(c1N(C(=O)c2ccc(cc2)Cl)C(=O)[C@@H](c3ccc(cc3)[N+](=O)[O-])[NH+]4CCOCC4)C C04109056
CC[C@@H](c1nnc(n1c2ccc(cc2)OC)Sc3c4c5c(sc4ncn3)CCCCC5)[NH+](C)C C03438572
c1ccc(cc1)C(c2ccccc2)[NH+]3CCN(CC3)C(=O)c4cc(ccc4Cl)S(=O)(=O)N5CCc6ccccc6C5 C03242633
CC1=C([C@@H](n2c(=O)/c(=C/c3ccc(o3)N4CC[NH+](CC4)C)/sc2=N1)c5ccc(cc5)C(C)C)C(=O)OC C08767203
CC[C@@H](c1nnc(n1Cc2ccccc2)SCC(=O)N3CC[C@@H](Sc4c3cccc4)C)[NH+](C)C C09173552
CCN(CC)C(=O)[C@H](c1ccccc1)Sc2nnc(n2c3ccc(cc3)F)[C@H](C)[NH+]4CCCCC4 C09415994
C[C@H](c1nnc(n1c2ccc(cc2)F)SCc3nc(no3)c4ccccc4Cl)[NH+]5CCCCC5 C09338553
c1ccc(cc1)Cn2c(nnc2SCc3cc(=O)oc4c3c5ccccc5cc4)C[NH+]6CCCCC6 C10288171
CCn1c(=O)c2c3c(sc2n4c1nnc4SCc5ccccc5Cl)C[NH+](CC3)Cc6ccccc6 C02406859
c1ccc(c(c1)N2CC[NH+](CC2)Cc3cccc(c3)OC[C@H]4CCCN(C4)C(=O)Cc5cccs5)F C11910844
COc1ccc(cc1)c2cn3c(csc3n2)C(=O)N4CC[NH+](CC4)C(c5ccccc5)c6ccccc6 C11902235
c1ccc(cc1)C2(CCCC2)C[NH2+][C@@H]3CCc4c(sc5c4c(=O)n(cn5)CCCc6ccncc6)C3 C12150799
CCOC(=O)N1CCC(CC1)[NH+]2CCOc3c(cc(cc3O[C@@H]4CCOC4)c5csc6c5cccc6)C2 C12282833
CCOC(=O)N1CCC(CC1)[NH+]2CCOc3c(cc(cc3O[C@H]4CCOC4)c5csc6c5cccc6)C2 C12282835
CC[C@H](c1nnc(n1c2ccc(cc2)OC)Sc3c4c5c(sc4ncn3)CCCCC5)[NH+](C)C C03438576
CC1(C[C@@](CCO1)(CC[NH2+]C[C@H]2[C@H]3C[C@@H]4C(=C)CCC[C@@]4(C[C@H]3OC2=O)C)c5ccc(cc5)OC)C C12659910
C[NH+](Cc1ccc(c(c1)Cl)Cl)Cn2c(=S)n(c(n2)c3ccc4c(c3)OCO4)c5ccccc5 C13071938
c1ccc(cc1)[C@](CC#CC[NH+]2CCN(CC2)c3ccc(cc3)[N+](=O)[O-])(c4ccccc4Br)O C06474034
CC(C)c1ccc(cc1)c2cc(n3c(n2)cc(n3)C(=O)N4CC[NH+](CC4)Cc5ccco5)C(F)(F)F C02804748
C[NH+](Cc1cccc(c1)OCC[C@@H]2CCCCN2C(=O)c3ccccc3F)Cc4cccc5c4nccc5 C14879132
CCc1cc2c(s1)cc3n2C[C@](N(C3=O)CCC[NH+]4CCCC[C@@H]4C)(C)C(=O)NC5CCCCC5 C21526060
c1ccc(cc1)N2CCN(CC2)c3nnc(s3)n4cccc4C[NH+]5CCN(CC5)c6ccc(cc6)F C21531648
Cc1ccc(cc1)[C@@H](c2ccccc2)NC(=O)[C@H]3CCC[NH+](C3)Cc4nc(no4)c5ccc(cc5)Cl C31046744
CCc1c(sc2c1c(=O)n(c(n2)N3CC[NH+](CC3)Cc4ccccc4Cl)Cc5cc(ccc5C)C)C C34749130
CCc1c(sc2c1c(=O)n(c(n2)N3CC[NH+](CC3)Cc4ccc(cc4)Cl)Cc5cc(ccc5C)C)C C34749150
c1ccc(cc1)Cn2c(=O)c3c(csc3nc2N4CC[NH+](CC4)Cc5ccc(cc5)Cl)c6ccccc6 C34749736
c1ccc(cc1)Cc2nc(c3c4c(sc3n2)CCC4)N5CC[NH+](CC5)CC(=O)NCc6ccccc6 C34756979
CCN(CC)C(=O)CSc1nc(c2c3c(sc2n1)CCC3)N4CC[NH+](CC4)Cc5ccccc5 C34757770
c1ccc(cc1)CC[NH+]2CCN(CC2)c3c4c5c(sc4nc(n3)SCC(=O)N6CCCC6)CCC5 C34757826
CCCC[C@H](CC)C(=O)N1CCN(C[C@@H]1C)C(=O)CC[NH+]2CCc3c(ccs3)[C@@H]2c4ccccc4 C34830107
CC[C@@H](c1ccccc1)C(=O)N2CCCN(CC2)C(=O)[C@@H](C)[NH+]3CCc4c(ccs4)[C@@H]3c5ccccc5C C34830414
CC[NH+](CCN1CCN(CC1)S(=O)(=O)c2ccc(cc2)Br)CC3=CC[C@H]4C[C@@H]3C4(C)C C35095746
CCCCCc1ccc(cc1)C(=O)N2CCc3c(c(nc(n3)c4ccccc4)N5CC[NH+](CC5)CC)C2 C35456641
Cc1ccc(cc1)[C@@H]2c3cccn3CC[NH+]2CC(=O)N4CCN(CC4)C(c5ccccc5)c6ccccc6 C35523098
c1ccc(cc1)CN2CCN(CC2)C(=O)c3ccc(o3)C[NH+]4CCn5cccc5[C@H]4c6ccccc6Cl C35523306
c1ccc(cc1)CN2CC[NH+](CC2)CC(=O)N3[C@H](CC(=N3)c4ccccc4Cl)c5ccc(cc5)Cl C35783475
c1ccc(cc1)C(c2ccccc2)N3CCN(CC3)C(=O)C[NH+]4CCn5cccc5[C@@H]4c6ccc(cc6)Cl C35845804
Cc1ccc(cc1)Cc2nc3c(c(nn3c4ccccc4)C)c(n2)N5CCC[NH+](CC5)Cc6ccccc6 C35924710
c1ccc(cc1)C[NH+](Cc2ccc(cc2Cl)Cl)Cc3nc(co3)C(=O)NCc4ccc(cc4)F C36073682
CC(C)CCN(Cc1c(noc1N2CC[NH+](CC2)C)c3ccc(cc3)F)C(=O)c4ccc(cc4)Cl C36312308
c1ccc(cc1)CC2CC[NH+](CC2)CC(=O)N3[C@H](CC(=N3)c4cccc(c4)F)c5ccc6c(c5)OCO6 C36345618
C[C@H]([C@@H](c1cccs1)N2CC[NH+](CC2)Cc3ccccc3)NS(=O)(=O)c4ccc5ccccc5c4 C38596204
C[C@@H]([C@H](c1cccs1)N2CC[NH+](CC2)Cc3ccccc3)NS(=O)(=O)c4cccc5c4cccc5 C38596212
C[C@]12CCCC(=C)[C@H]1C[C@H]3[C@@H](C2)OC(=O)[C@H]3C[NH2+]CC[C@@]4(CCOC(C4)(C)C)c5ccc(cc5)OC C38918001
CCOC(=O)C1=C(N=c2n(c(=O)/c(=C\[C@@H]3C=c4ccccc4=[NH+]3)/s2)[C@@H]1c5ccc(cc5)OC(C)C)C C39322072
CCc1ccc2=[NH+]C(=O)[C@@H](C=c2c1)CN(Cc3ccc(cc3)OC)S(=O)(=O)c4ccc(cc4)Cl C39325344
CCCCCc1ccc(cc1)C(=O)N2CCC(CC2)[NH+]3CCC(CC3)C(=O)N[C@H]4CCCc5c4cccc5 C40428040
c1ccc(c(c1)[C@H](CNC(=O)c2cnc(nc2Cl)SCc3ccc(cc3)F)[NH+]4CCCC4)Cl C40985894
COc1ccc(cc1)c2ccnc(n2)SCC(=O)N3CCC4=c5ccccc5=[NH+][C@@H]4[C@@H]3C(F)(F)F C63150955
Cc1cccc(c1)n2c(nnc2SCC(=O)c3ccc(cc3)c4ccccc4)C5=c6ccccc6=[NH+]C5 C63221837
c1ccc(cc1)C[NH+](Cc2ccccc2)C[C@H](CN(c3ccccc3)S(=O)(=O)c4ccc(cc4)[N+](=O)[O-])O C01820328
C[C@@H]1C[C@@H](CN(C1)S(=O)(=O)c2ccc(cc2)C(=O)N(CCC[NH+](C)C)c3nc4c(cccc4s3)F)C C08768468
CCCCN(CCCC)S(=O)(=O)c1ccc(cc1)C(=O)Nc2c(c3c(s2)C[NH+](CC3)CC)C(=O)OC C08880875
CC[NH+]1CCc2c(sc(c2C(=O)NC)NC(=O)c3ccc(cc3)S(=O)(=O)N(CC(C)C)CC(C)C)C1 C08920490
Cc1ccc2c(c1)cc(c(=O)[nH]2)[C@H](c3nnnn3CCOC)[NH+](Cc4ccccc4)Cc5ccccc5Cl C06409152
Cc1ccc2c(c1)cc(c(=O)[nH]2)[C@H](c3nnnn3Cc4ccccc4)[NH+](Cc5ccccc5)Cc6cccnc6 C06281933
CCN(CC)c1ccc(cc1)[C@H]2[C@H]3CCCC[C@@]3(CC[NH+]2CC(=O)Nc4c(c(c(s4)C)C)C(=O)OC)O C09158556
CCN(Cc1ccccc1)S(=O)(=O)c2ccc(cc2)C(=O)Nc3c(c4c(s3)C[NH+](CC4)C)C(=O)OC C09383407
Cc1ccc(cc1)S(=O)(=O)N=C(C[NH+]2CCCC2)N3CCN([C@H]3C(C)C)S(=O)(=O)c4ccc(cc4)C C09426184
Cc1ccc(cc1)c2c(cc3c(ccc(c3n2)OC)OC)CN(CC[NH+](C)C)C(=O)c4ccc5c(c4)OCO5 C11968398
CCC[C@H](c1nnnn1Cc2ccc(cc2)OC)[NH+](Cc3cc4cc5c(cc4[nH]c3=O)OCO5)C6CCCC6 C13500195
C[NH+](Cc1cccc(c1)OCC[C@H]2CCCCN2C(=O)c3cn4ccccc4n3)Cc5cccc6c5nccc6 C12151266
Cc1cc(c2c(c1)cc(c(=O)[nH]2)[C@H](c3nnnn3C4CCCCC4)[NH+](Cc5ccccc5)Cc6cccnc6)C C06178040
C[NH+]1C/C(=C\c2cc(c(c(c2)OC)OC)OC)/C3=C(C1)[C@H](NC(=S)N3)c4cc(c(c(c4)OC)OC)OC C16958654
Cc1ccc(c2c1sc(n2)N(CC[NH+](C)C)C(=O)c3ccc(cc3)S(=O)(=O)N4CCCC[C@@H]4C)OC C17026776
CCCOc1cc([nH+]c(c1)NCc2cc(cc(c2)Cl)NC(=O)OC(C)C)CCc3nc(c(s3)CC)C C29472351
CCN(CC)C(=O)C[NH+]1CCN(CC1)c2c3c(c(sc3nc(n2)SCC(=O)NC4CCCCC4)C)C C34760083
C[C@@H]1CCCC[NH+]1CCCNC(=O)CSc2nc(cc(n2)Cl)N3CCN([C@@H](C3)C)C(=O)C4CCCC4 C34771125
CCCN(Cc1c(nn(c1N2CC[NH+](CC2)C(C)C)c3ccc(cc3)F)CC)C(=O)c4cccc(c4)[N+](=O)[O-] C34835393
CC[C@H](c1nc2ccccc2c(=O)n1c3ccc(cc3)OC)N(CC[NH+](C)C)C(=O)COCc4ccccc4 C35068442
CCc1ccc(cc1)n2c(=O)c3ccccc3nc2[C@H](C)N(CC[NH+](C)C)C(=O)COc4ccc(cc4)Cl C35091481
CCOc1ccccc1n2c(=O)c3ccccc3nc2[C@@H](C)N(CC[NH+](C)C)C(=O)c4ccc(cc4)[N+](=O)[O-] C35093661
C[NH+](C)CCN(Cc1cnc(n1Cc2ccccc2)S(=O)(=O)Cc3ccccc3)C(=O)Cc4ccccc4 C35667595
C[C@@H](c1nc2ccccc2c(=O)n1Cc3ccccc3)N(CC[NH+](C)C)C(=O)NC45CC6CC(C4)CC(C6)C5 C35688687
C[NH+](C)CCN(Cc1cnc(n1Cc2ccccc2)S(=O)(=O)Cc3ccc(cc3)F)C(=S)NC4CC4 C36040701
CC(C)NC(=S)N(CC[NH+](C)C)Cc1cnc(n1Cc2ccccc2)S(=O)(=O)Cc3ccc(cc3)F C36040702
CCCCN(CC)S(=O)(=O)c1ccc(cc1)C(=O)N(CC[NH+](C)C)c2nc3c(cccc3s2)OCC C36637457
CC[NH+](CC)CCN(c1nc2c(cccc2s1)C)C(=O)c3ccc(cc3)S(=O)(=O)N4CCCC[C@H]4C C36637965
CC[NH+](CC)CCN(c1nc2c(cccc2s1)F)C(=O)c3ccc(cc3)S(=O)(=O)N4CCCC[C@@H]4C C36638047
CC[NH+](CC)CCN(c1nc2cc3c(cc2s1)OCO3)C(=O)c4cc(c(c(c4)OCC)OCC)OCC C36638102
c1ccc(cc1)CN2CCN(CC2)C(=O)c3coc(n3)C[NH+]4CCN(CC4)Cc5ccc(cc5)C(F)(F)F C34678358
CC[NH+](CC)CCN(c1nc2c(cccc2s1)OCC)C(=O)c3ccc(cc3)S(=O)(=O)N4CCCC4 C17287589
CCCC[C@@H](CC)CN1C(=O)/C(=C/c2c(c(c(=O)n(c2N3CC[NH+](CC3)CC)CC)C#N)C)/SC1=S C33812500
CCCC[C@H](CC)CN1C(=O)/C(=C/c2c(c(c(=O)n(c2N3CC[NH+](CC3)CC)CC)C#N)C)/SC1=S C33812502
CCCC[C@@H](CC)CN1C(=O)/C(=C/c2c(c(c(=O)n(c2N3CC[NH+](CC3)C)CCC)C#N)C)/SC1=S C33812600
CC[C@@H]1CCCCN1S(=O)(=O)c2ccc(cc2)C(=O)N(CCC[NH+](C)C)c3nc4c(cccc4s3)F C36643477
CCCCN(CC)S(=O)(=O)c1ccc(cc1)C(=O)N(CCC[NH+](C)C)c2nc3c(cc(cc3s2)C)C C36643709
Cc1ccc(cc1)S(=O)(=O)N2CCC[C@H]2C(=O)N(CCC[NH+](C)C)c3nc4c(ccc(c4s3)C)OC C36660317
CCc1ccc2c(c1)sc(n2)N(CCC[NH+](C)C)C(=O)C3CCN(CC3)S(=O)(=O)c4ccc(cc4)F C38847365
CCOc1ccc2c(c1)sc(n2)N(CC[NH+](C)C)C(=O)C3CCN(CC3)S(=O)(=O)c4ccc(cc4)C C38847399
CC[NH+](CC)CCN(c1nc2c(cccc2s1)F)C(=O)C3CCN(CC3)S(=O)(=O)c4ccc(cc4)C C38847414
CC(C)S(=O)(=O)c1ccc(c(c1)N2CC[NH2+][C@H](C2)Cc3ccccc3)NS(=O)(=O)Cc4ccccc4 C39482829
C[C@@H](CCc1ccc(cc1)OC)NC(=O)[C@H]2CN(CC23CC[NH2+]CC3)C(=O)c4ccc(cc4)OC(F)(F)F C39675260
Cc1ccc2=[NH+]C(=O)[C@@H](C=c2c1)[C@@H](c3nnnn3Cc4ccccc4)N(Cc5ccccc5)Cc6cccnc6 C39710304
Cc1ccc2=[NH+]C(=O)[C@@H](C=c2c1)[C@H](c3nnnn3Cc4ccccc4)N(Cc5ccccc5)Cc6cccnc6 C39710306
Cc1ccc(c2c1sc(n2)N(CCC[NH+](C)C)C(=O)c3ccc(cc3)S(=O)(=O)N4CCCCC4)OC C36643755
CCCOc1ccc(cc1)c2nc(c(o2)NCCC[NH+](CC)CC)S(=O)(=O)c3ccc4c(c3)OCCO4 C40178045
C[C@@H](c1ccccc1)NC(=O)c2ccccc2NC(=O)[C@@H]3CCC[NH+](C3)Cc4nc(no4)c5ccc(cc5)F C44813358
CCCCCCNC(=O)[C@H](CCSC)NC(=O)[C@@H]1CC2=c3ccccc3=[NH+][C@@H]2[C@@H]4N1C(=O)c5c4cccc5 C63384202
CCCCCCNC(=O)[C@H](CCSC)NC(=O)[C@@H]1CC2=c3ccccc3=[NH+][C@@H]2[C@H]4N1C(=O)c5c4cccc5 C63384206
c1cc(ccc1/C=C/2\C(=O)N(C(=S)S2)CCC(=O)Nc3ccc(cc3)S(=O)(=O)N)F C01752155
c1cc(ccc1/C=C\2/C(=O)N(C(=S)S2)CCC(=O)Nc3ccc(cc3)S(=O)(=O)N)F C01752158
CC(=O)NS(=O)(=O)c1ccc(cc1)NC(=S)NC(=O)c2ccc(c(c2)Cl)Cl C00678973
c1nc2c(c3c(s2)CCC3)c(n1)SCC(=O)Nc4c(c5c(s4)CCC5)C(=O)N C02889050
c1cc(oc1)/C=C/2\C(=O)N(C(=S)S2)CCC(=O)Nc3c(c4c(s3)CCCC4)C(=O)N C08820280
CCCCN1C(=O)C(=O)C2=C(O[C@]3([C@]21C(c4c3cccc4)(O)O)O)c5ccc(cc5)Br C03624818
c1cc(sc1)S(=O)(=O)N2CCCC[C@@H]2C(=O)Nc3c(c4c(s3)CCC4)C(=O)N C09664061
CCCCN1C(=O)C(=O)C2=C(O[C@]3([C@@]21C(c4c3cccc4)(O)O)O)c5ccc(cc5)Br C09972531
CC(=O)NS(=O)(=O)c1ccc(cc1)NC(=S)NC(=O)c2cc(cc(c2)Cl)Cl C10505327
Cc1c(sc(c1C(=O)N)NC(=O)[C@@H]2CCCCN2S(=O)(=O)c3cccs3)C C10785802
Cc1c(sc(c1C(=O)N)NC(=O)C2CCN(CC2)S(=O)(=O)c3ccc(cc3)F)C C11120254
c1c(cn(n1)CC(=O)Nc2c(c3c(s2)CCCC3)C(=O)N)I C12428308
C[C@]12CCC(=O)C=C1CC[C@H]3[C@@H]2[C@H](C[C@]4([C@H]3CC[C@@]4(C(=O)CSCCO)O)C)O C12661273
c1cc(ccc1C(=O)N)NC(=O)C2CCN(CC2)S(=O)(=O)c3ccc4c(c3)CCC4 C12924703
c1cc2c(cc1F)NC(=O)C[C@H]2C(=O)OCc3nc(c4c5c(sc4n3)CCCC5)N C12656835
c1ccc(cc1)S(=O)(=O)N2CCC[C@@H](C2)C(=O)Nc3c(c4c(s3)CCC4)C(=O)N C14016669
CN(Cc1ccccc1)C(=O)[C@@H]2C[C@H]([C@@H]([C@H]3[C@@H]2N(C(=S)N3)c4ccc(cc4)F)O)O C08636410
c1cc(sc1)S(=O)(=O)N2CCC[C@H]2C(=O)Nc3c(c4c(s3)CCC4)C(=O)N C15822860
c1cc(ccc1[C@H](CC(=O)N2CCN(CC2)Cc3ccc(s3)Br)NC(=O)N)Cl C23844550
CC(=O)N[C@@H](Cc1c[nH]c2c1cccc2)C(=O)N3CCC(CC3)NC(=O)c4ccccc4 C26059389
CC(C)(C)N1C(=O)[C@H]2[C@H]([NH2+][C@@]([C@@H]2C1=O)(Cc3ccc(cc3)O)C(=O)[O-])c4cccc5c4cccc5 C33553002
Cc1ccccc1N2C(=O)[C@H]3[C@@H]([NH2+][C@@]([C@@H]3C2=O)(Cc4ccc(cc4)O)C(=O)[O-])c5cccs5 C33596976
CCc1cccc(c1N2C(=O)[C@H]3[C@H]([NH2+][C@@]([C@@H]3C2=O)(CO)C(=O)[O-])c4cccc5c4cccc5)CC C33676260
c1ccc(cc1)C(=O)N2CCN(CC2)CC(=O)Nc3c(c4c(s3)CCCC4)C(=O)N C13000324
c1cc(ccc1c2ccc(o2)/C=C(\C#N)/[C@H]3N[C@H]4C(=N3)C=C(C=N4)Br)C(=O)N C39159950
c1ccc2c(c1)N[C@@H](S2)NC(=O)[C@H]3CC(=O)N(C3)CCc4c[nH]c5c4cc(cc5)F C39252423
CC(C)S(=O)(=O)C1=C2Nc3ccccc3C[NH+]2[C@@H](C1)C(=O)N(c4ccccc4O)F C39545544
CC1(CCCCC1)C(=O)N2C[C@@H](C3(C2)CC[NH2+]CC3)C(=O)NC4CCC(CC4)C(=O)[O-] C39658006
C1C[C@H](CC=C1)C(=O)N2C[C@H](C3(C2)CC[NH2+]CC3)C(=O)NCC4CCC(CC4)C(=O)[O-] C39662833
CC(C)NC(=O)CN(C)S(=O)(=O)c1c(cc(cc1Br)N)Br C40346836
CCCN(CC(=O)NC)S(=O)(=O)c1c(cc(cc1Br)N)Br C40347946
Cc1csc(n1)CNS(=O)(=O)c2c(cc(cc2Br)N)Br C40348245
CCc1cccc(c1N2C(=O)[C@H]3[C@@H]([NH2+][C@@]([C@@H]3C2=O)([C@@H](C)O)C(=O)[O-])c4cc(ccc4C)C)CC C43221858
Cc1ccccc1N2C(=O)[C@H]3[C@H]([NH2+][C@@]([C@@H]3C2=O)(Cc4ccc(cc4)O)C(=O)[O-])/C=C/c5ccccc5 C44174363
C[C@H](Cn1cccn1)NS(=O)(=O)c2c(cc(cc2Br)Br)N C49074608
c1cnn(c1)CCNS(=O)(=O)c2c(cc(cc2Br)N)Br C49074813
c1ccc2c(c1)[C@@]3([C@H]4[C@@H]([C@H](N3)Cc5ccc(cc5)O)C(=O)N(C4=O)C6CCCC6)C(=O)N2 C15958690
C[C@H]([C@H]1[C@@H]2[C@@H](C(=O)N(C2=O)CCc3ccccc3)[C@@]4(N1)c5cc(ccc5NC4=O)Cl)O C16032929
Cc1cccc2c1NC(=O)[C@@]23[C@H]4[C@@H]([C@H](N3)[C@@H](C)O)C(=O)N(C4=O)Cc5ccc(cc5)F C16021829
c1c(cc(c(c1N)S(=O)(=O)N2CCC[C@H]2CCCO)Br)Br C52759496
Cc1ccc(o1)CNS(=O)(=O)c2c(cc(cc2Br)N)Br C53035687
CC(C)N1C(=O)[C@H]2[C@H](N[C@@]3([C@@H]2C1=O)c4ccccc4NC3=O)Cc5c[nH]c6c5cccc6 C59086945
C[C@]1(C[C@H](CC(C1)(C)C)O)CN/C=C/2\C(=O)NC(=O)N(C2=O)c3ccc(cc3)Br C06232514
C[C@H]1CCC2=C3C(=NC(=NC3=O)[C@@H](C)S[C@@H]4NN=C(N4N)c5cccs5)S[C@@H]2C1 C39940719
c1ccc2=[NH+][C@@H]3[C@H](N[C@@H](CC3=c2c1)C(=O)[O-])c4cc(cc(c4O)Br)Br C63225455
c1ccc2=[NH+][C@@H]3[C@H](NCCC3=c2c1)c4c([nH]c(=O)n(c4=O)c5ccc(cc5)Br)[O-] C63351465
C[C@H]1C(=C2C(=NC(=NC2=O)[C@@H](C)S[C@@H]3NN=C(N3N)c4ccc(cc4)Cl)S1)C C38653126
C[C@@H]1C(=C2C(=NC(=NC2=O)[C@H](C)S[C@@H]3NN=C(N3N)c4ccc(cc4)Cl)S1)C C38653130
C[C@H]1C(=C2C(=NC(=NC2=O)[C@@H](C)S[C@@H]3NN=C(N3N)c4cccc(c4)Cl)S1)C C38653213
c1ccc2c(c1)[C@@H]([C@H](S2)CNC(=O)N[C@@H](CC3=c4ccccc4=[NH+]C3)C(=O)[O-])Cl C64683658
CC(C)(C)NC(=O)[C@H](c1ccncc1)N(c2cccc(c2)F)C(=O)Cn3nc(nn3)c4ccc(cc4)Cl C06075179
c1ccc(cc1)CN([C@H]([C@H]2CCC=CC2)C(=O)Nc3ccc4c(c3)OCO4)C(=O)Cn5c6ccccc6nn5 C08712984
CCS(=O)(=O)Nc1ccc(cc1)C2=NN([C@H](C2)c3ccc(cc3)F)S(=O)(=O)c4ccc(cc4)OC C09380818
CCOc1cc(ccc1O)[C@H]2c3c(=O)c4ccccc4oc3C(=O)N2c5nc(c(s5)C(=O)OCC=C)C C03643551
Cc1nc2ccc(cc2s1)S(=O)(=O)N[C@H](CC(C)C)C(=O)N3CCN(CC3)c4cccc(c4)OC C09610845
c1ccc(cc1)CCN([C@@H](c2ccccc2F)C(=O)NC[C@@H]3CCCO3)C(=O)Cn4c5ccccc5nn4 C12483312
c1ccc(cc1)CCN([C@H](c2ccccc2F)C(=O)NC[C@H]3CCCO3)C(=O)Cn4c5ccccc5nn4 C12483320
CC[C@@H](C)c1ccccc1N2C[C@H](CC2=O)C(=O)OCC(=O)Nc3c(c(cs3)C4CC4)C(=O)OCC C12531357
c1ccc(c(c1)C(=O)OCC(=O)N2[C@H](CC(=N2)c3ccc(cc3)Cl)c4ccco4)NC(=O)c5ccco5 C12601185
CCOc1ccc2c(c1)cc(c(=O)[nH]2)CN(CCc3cccc(c3)C)C(=O)c4cc(c(c(c4)OC)OC)OC C01367005
Cc1ccc(o1)[C@@H](C(=O)NC2CCCC2)N(c3ccccc3F)C(=O)Cn4nc(nn4)c5ccc(cc5)F C12703959
Cc1ccc(o1)[C@@H](C(=O)NC2CCCCC2)N(c3ccccc3)C(=O)Cn4nc(nn4)c5ccc(cc5)F C12705586
CCC(C)(C)NC(=O)[C@H](c1ccc(cc1)C)N(c2ccc3c(c2)OCO3)C(=O)Cn4c5ccccc5nn4 C13024786
Cc1cccc(c1)N([C@H](c2ccncc2)C(=O)NC3CCCC3)C(=O)Cn4nc(nn4)c5ccc(cc5)F C06442257
CC(C)C[C@@H](c1nnc(n1CC=C)SCC(=O)N2CCN(CC2)c3ccccc3)NC(=O)c4ccccc4 C14133978
c1ccc(cc1)n2c(nnc2SCc3nc(co3)C(=O)NCc4ccc5c(c4)OCO5)c6cccs6 C16459786
CCCCCc1ccc(cc1)C(=O)N2CCC3(CC2)C(=O)N(CN3c4ccccc4)CC(=O)NCCCOC C16646939
Cc1cc2cc(c(=O)[nH]c2cc1C)[C@H](c3nnnn3C4CCCCC4)N(Cc5ccccc5)Cc6cccnc6 C19973230
Cc1ccc(c2c1cc(c(=O)[nH]2)[C@@H](c3nnnn3C4CCCCC4)N(Cc5cccs5)C[C@@H]6CCCO6)C C20083463
CCn1c(nnc1SCC(=O)Nc2cc(ccc2OC)Cl)[C@@H]3CCCN3C(=O)c4cccc(c4)C C20333468
CCn1c(nnc1SCC(=O)Nc2cc(ccc2OC)Cl)[C@H]3CCCN3C(=O)c4cccc(c4)C C20333472
CCOc1cc(ccc1OCC=C)[C@@H]2C(=C(C(=O)N2CCC[NH+](C)C)[O-])C(=O)c3ccc4c(c3)C[C@@H](O4)C C20395358
Cc1ccc(cc1)S(=O)(=O)N(CC(=O)N[C@H](C)c2ccc(cc2)S(=O)(=O)C)c3ccccc3OC C22362545
CCS(=O)(=O)c1ncc(c(n1)C(=O)Nc2c(cccc2C)C)N(Cc3ccco3)Cc4c(ccs4)C C27992485
CCOC(=O)C1=C(NC2=C([C@@H]1c3cc(c(cc3Br)OC)OC)C(=O)[C@H]([C@@H](C2)C)C(=O)OC)C C03631429
CCCCCNc1c(c(=O)n2cccc(c2n1)C)/C=C/3\C(=O)N(C(=S)S3)Cc4ccc5c(c4)OCO5 C33781307
COCCN(CCC(=O)Nc1nnc(s1)c2cccc(c2)Br)C(=O)c3ccccc3OC C35156052
C[C@@H]1CN(CCN1C(=O)CC(C)C)c2cc(nc(n2)SCC(=O)NCc3ccc4c(c3)OCO4)Cl C00737594
c1ccc(cc1)c2cn(c(n2)NC(=O)CN(Cc3ccco3)C(=O)c4ccc5c(c4)OCO5)c6ccccc6 C35673598
CCN(CC(=O)Nc1nc(cn1c2ccc(cc2)C)c3ccc(cc3)OC)C(=O)c4ccc5c(c4)OCO5 C35694658
CCN1C(=C([C@@H](NC1=O)c2ccc(cc2)F)C(=O)OCC)CN3CCN([C@@H](C3)C)C(=O)c4cccs4 C35992806
CC[C@@](C)(C(=O)Nc1ccc(cc1)OC)N(Cc2ccccc2F)C(=O)CN3c4ccccc4C(=O)C3=O C36056979
CC1=C([C@H](N2C(=CSC2=N1)/C=C(/N3CC[NH+](CC3)C)\[O-])c4cc(ccc4OC)OC)C(=O)OC(C)C C36071753
Cc1ccc2c(c1)cc(c(=O)[nH]2)[C@@H](c3nnnn3C[C@H]4CCCO4)N(Cc5ccccc5)Cc6cccs6 C33936801
Cc1ccc2cc(c(=O)[nH]c2c1)[C@@H](c3nnnn3C[C@H]4CCCO4)N(Cc5ccccc5)Cc6cccs6 C33936814
Cc1ccc(cc1)S(=O)(=O)CNC(=O)[C@H](c2ccc(cc2)N(C)C)N(Cc3ccco3)C(=O)C=C(C)C C36502903
CCCCC(=O)N(Cc1ccco1)[C@@H](c2ccc(cc2)N(C)C)C(=O)NCS(=O)(=O)c3ccc(cc3)C C36507443
Cc1cc(ccc1OC)S(=O)(=O)NC[C@@H](c2ccc3c(c2)OCO3)N4CCN(CC4)c5ccccc5F C38620981
CC(C)c1ccc(cc1)NC(=O)N(CCOC)Cc2nc(cs2)C(=O)N3CCN(CC3)Cc4ccccc4 C16459509
CCOc1cc(cc(c1OCc2ccc(cc2)C)Br)[C@@H]3C(=C(Nc4n3nnn4)C)C(=O)OC C40917223
CCOc1ccc(cc1)NC(=O)CSc2nc3c(c4c(s3)CN(CC4)C)c(=O)n2c5ccc(cc5)OCC C01279668
c1ccc(c(c1)[C@@H](C(=O)NC2CCCC2)N(Cc3ccc4c(c3)OCO4)C(=O)Cn5c6ccccc6nn5)F C01372654
CC[C@H](c1nnnn1C2CCCC2)N(Cc3ccc4c(c3)OCO4)Cc5cc6cc(c(cc6[nH]c5=O)C)C C01375054
CC[C@H](c1nnnn1Cc2ccccc2)N(Cc3ccc(cc3)OC)Cc4cc5c(cc(cc5[nH]c4=O)C)C C01375266
[H]/N=C\1/C(=C/c2ccc(o2)c3ccc(cc3)C(=O)OCC)/C(=O)N=C4N1N=C(S4)COc5ccccc5C C41108282
Cc1ccc(c2c1cc(c(=O)[nH]2)[C@H](c3nnnn3C4CCCCC4)N(Cc5cccnc5)Cc6ccco6)C C57530898
Cc1cc2cc(c(=O)[nH]c2cc1C)[C@H](c3nnnn3C(C)(C)C)N(Cc4ccccc4Cl)Cc5ccco5 C57531002
Cc1ccc(c(c1)C)n2c(cc(c2C)/C=N/NC(=O)CN(c3ccccn3)S(=O)(=O)c4ccccc4)C C58915060
C[C@@H]1CCCN(C1)S(=O)(=O)c2ccc(cc2)NC(=O)CSc3nnc(n3c4ccccc4)C5CCC5 C59908209
[H]/N=C\1/C(=C/c2ccc(c(c2)OC)OCCOc3ccccc3[C@@H](C)CC)/C(=O)N=C4N1N=C(S4)C(C)C C27549847
COc1cccc(c1OC)C[NH2+]Cc2cccn2c3nnc(s3)N4CC[NH+](CC4)C5CCCCC5 C09265762
C[NH+]1CCC=C(C1)c2c(nsn2)OCCCCCCCOc3c(nsn3)C4=CCC[NH+](C4)C C13471091
COc1ccc(cc1)S(=O)(=O)NC[C@H]2C[C@@H]3CC[NH+]2C[C@@H]3CN4CCN(CC4)c5cccc[nH+]5 C20503899
CCCc1ccc(cc1)S(=O)(=O)Nc2cc(ccc2N3CC[NH2+]CC3)C(=O)N(CC)CC[NH+](C)C C33033615
c1ccc(c(c1)C[NH+]2CCN(CC2)c3[nH]c(=O)cc(n3)CN4CC[NH+](CC4)C5CCCCC5)[N+](=O)[O-] C35564776
c1ccc(c(c1)N2CC[NH+](CC2)Cc3cc(=O)[nH]c(n3)N4CC[NH+](CC4)Cc5ccc(cc5)[N+](=O)[O-])Cl C35564799
C[C@H]1C[NH+](CCN1c2ccc(cc2)OC)CC(=O)NC3=c4cc(ccc4=[NH+][C@@H]3C(=O)OC)Br C38600405
c1cc2=C(C[NH+]=c2cc1)/C=N/NC(=O)COc3ccc(cc3)OCC(=O)N/N=C/C4=c5c(=[NH+]C4)cccc5 C38612597
CCOC(=O)[C@@H]1C(=c2cc(ccc2=[NH+]1)OC)NC(=O)CN3CC[NH+](CC3)Cc4ccc(cc4)[N+](=O)[O-] C39022207
CCC[C@H](c1nnnn1Cc2ccc(cc2)F)[NH+](C[C@@H]3C=c4ccc(cc4=[NH+]C3=O)OC)C5CCCC5 C39324766
C[C@@H]1C(=c2cc(ccc2=[NH+]1)C#N)CCNC(=O)[C@H]3CN(CC34CC[NH2+]CC4)C(=O)CCC5CCCC5 C39674662
C[NH+](C)[C@@H](CNC(=O)[C@@H]1CN(CC12CC[NH2+]CC2)C(=O)c3ccc(o3)c4ccccc4)c5ccccc5 C39675890
Cc1ccc2=[NH+]C(=O)[C@@H](C=c2c1)[C@@H]([C@@H]3N=NNN3C(C)(C)C)[NH+](Cc4ccc(cc4)Cl)Cc5ccco5 C39710316
CCC(C)(C)N1[C@@H](N=NN1)[C@@H]([C@@H]2C=c3cc(ccc3=[NH+]C2=O)C)[NH+](Cc4ccco4)Cc5cccs5 C39710364
CCc1ccc2=[NH+]C(=O)[C@H](C=c2c1)[C@@H]([C@@H]3N=NNN3C(C)(C)C)[NH+]4CCN(CC4)c5ccc(cc5)OC C39710473
CCc1ccc2=[NH+]C(=O)[C@H](C=c2c1)[C@H](c3nnnn3CCOC)[NH+](Cc4ccccc4)Cc5ccco5 C39710519
CCc1ccc2=[NH+]C(=O)[C@H](C=c2c1)[C@H]([C@@H]3N=NNN3C(C)(C)C)[NH+](Cc4ccccc4Cl)Cc5ccco5 C39710527
CCc1ccc2=[NH+]C(=O)[C@@H](C=c2c1)[C@H]([C@@H]3N=NNN3C(C)(C)C)[NH+](Cc4ccc(cc4)F)Cc5ccco5 C39710574
Cc1ccc2=C[C@H](C(=O)[NH+]=c2c1)[C@H]([C@@H]3N=NNN3C(C)(C)C)[NH+](Cc4ccccc4)Cc5cccs5 C39710696
Cc1ccc2=C[C@@H](C(=O)[NH+]=c2c1)[C@H]([C@@H]3N=NNN3C(C)(C)C)[NH+](Cc4ccc(cc4)F)Cc5ccco5 C39710714
Cc1cccc2=C[C@@H](C(=O)[NH+]=c12)[C@@H](c3nnnn3CCOC)[NH+](Cc4ccccc4)Cc5ccc(cc5)Cl C39710879
Cc1cccc2=C[C@H](C(=O)[NH+]=c12)[C@@H](c3nnnn3CCOC)[NH+](Cc4ccccc4)Cc5ccc(cc5)Cl C39710880
Cc1cccc2=C[C@H](C(=O)[NH+]=c12)[C@@H]([C@@H]3N=NNN3C4CCCCC4)[NH+](Cc5cccs5)C[C@@H]6CCCO6 C39710964
Cc1cccc2=C[C@H](C(=O)[NH+]=c12)[C@H](c3nnnn3Cc4ccccc4)[NH+](Cc5cccs5)C[C@@H]6CCCO6 C39710970
CCOc1ccc(cc1)C[NH+](Cc2ccco2)[C@H]([C@@H]3C=c4cccc(c4=[NH+]C3=O)C)[C@@H]5N=NNN5C(C)(C)C C39710978
Cc1ccc(c2=[NH+]C(=O)[C@@H](C=c12)[C@H]([C@@H]3NN=NN3C(C)(C)C)[NH+](Cc4ccccc4Cl)Cc5ccco5)C C39711109
CCC(C)(C)N1[C@H](NN=N1)[C@H]([C@@H]2C=c3c(ccc(c3=[NH+]C2=O)C)C)[NH+](Cc4ccccc4)Cc5cccnc5 C39711114
CCC(C)(C)N1[C@@H](NN=N1)[C@H]([C@@H]2C=c3c(ccc(c3=[NH+]C2=O)C)C)[NH+](Cc4ccccc4)Cc5cccs5 C39711121
Cc1cc(c2=C[C@H](C(=O)[NH+]=c2c1)[C@@H]([C@@H]3NN=NN3C4CCCC4)[NH+](Cc5ccccc5)Cc6cccnc6)C C39711142
CCC(C)(C)N1[C@@H](N=NN1)[C@@H]([C@@H]2C=c3cc(c(cc3=[NH+]C2=O)C)C)[NH+](Cc4ccccc4)Cc5ccco5 C39711242
CCC(C)(C)N1[C@@H](N=NN1)[C@@H]([C@@H]2C=c3cc(c(cc3=[NH+]C2=O)C)C)[NH+](Cc4ccccc4)Cc5cccnc5 C39711255
CCOc1ccc2=[NH+]C(=O)[C@@H](C=c2c1)[C@H]([C@@H]3N=NNN3C(C)(C)C)N4CC[NH+](CC4)C5CCCCC5 C39711415
CCOc1ccc2=[NH+]C(=O)[C@@H](C=c2c1)[C@@H]([C@@H]3N=NNN3C(C)(C)C)[NH+]4CCN(CC4)c5ccc(cc5)OC C39711500
COc1ccc2=[NH+][C@H]([NH+]=c2c1)/C(=C/c3cc(c(c(c3)Cl)OCc4cccc(c4)[N+](=O)[O-])OC)/C#N C39935007
CCOC(=O)[C@H]1[C@@H](SC2=C1CCCC2)NC(=O)C[NH2+][C@@H]3CCCC4=c5cc(ccc5=[NH+][C@@H]34)[N+](=O)[O-] C63290961
Cc1ccc2=[NH+][C@@H]([NH+]=c2c1)SCC(=O)Nc3ncc(s3)S(=O)(=O)c4ccc(cc4)[N+](=O)[O-] C63515220
CCOc1ccc2=[NH+][C@H]([NH+]=c2c1)SCC(=O)N3CCN([C@@H]3C(C)C)S(=O)(=O)c4ccccc4 C63521093
CCOc1ccc2=[NH+][C@@H]([NH+]=c2c1)SCC(=O)N3[C@@H](CN([C@@H]3C(C)C)S(=O)(=O)c4ccc(cc4)C)C C63526755
CCc1ccc(cc1)NC(=O)[C@H](CC)S[C@H]2[NH+]=c3ccccc3=C4N2NC(=[NH+]4)CCC5=C(N=N[C@@H]5C)C C63708245
CC[C@H](C(=O)NCc1ccc(cc1)C)S[C@H]2[NH+]=c3ccccc3=C4N2NC(=[NH+]4)CCC5=C(N=N[C@@H]5C)C C63708263
Cc1ccc(c(c1)C)NC(=O)CS[C@H]2[NH+]=c3ccccc3=C4N2NC(=[NH+]4)CCC5=C(N=N[C@@H]5C)C C63708299
Cc1cccc(c1NC(=O)CS[C@@H]2[NH+]=c3ccccc3=C4N2NC(=[NH+]4)CCC5=C(N=N[C@@H]5C)C)C C63708300
CC[C@@H](C(=O)Nc1ccc(cc1)F)S[C@@H]2[NH+]=c3ccccc3=C4N2NC(=[NH+]4)CCC5=C(N=N[C@@H]5C)C C63708310
CC(C)CNc1cc2c([nH+]c1)N([C@H]([C@@H]2NC(=O)CCOC)C(=O)OC)CCC3=c4ccccc4=[NH+]C3 C63985795
Cc1cccc(c1)CNc2cc3c([nH+]c2)N([C@@H]([C@@H]3NC(=O)C)C(=O)OC)CCC4=c5ccccc5=[NH+]C4 C63985880
COC(=O)[C@H]1[C@H](c2cc(c[nH+]c2N1CCC3=c4ccccc4=[NH+]C3)NC5CCOCC5)NC(=O)[C@@H]6CCOC6 C63993684
COCCN1C(=O)N(C(=O)C12CC[NH+](CC2)CC3=c4ccccc4=[NH+]C3)Cc5cccc6c5cccc6 C63994178
CC1=c2cc(ccc2=[NH+][C@@H]1C(=O)N3CCC[C@@H](C3)COc4ccc(cc4)C[NH+](C)Cc5ccon5)Cl C64002447
CC1=c2cc(ccc2=[NH+][C@H]1C(=O)N3CCC[C@@H](C3)COc4ccc(cc4)C[NH+](C)Cc5ccon5)Cl C64002448
Cc1ccccc1[C@]2(CC(=O)N(C2=O)CCCOC)CC(=O)N(C)CC[C@H]3[NH+]=c4ccc(cc4=[NH+]3)F C64131534
CC1=NN(C(=O)[C@H]1/C=N/CC[NH+]2CCN(CC2)C(=O)Cc3ccc(cc3)Cl)c4ccc(cc4)[N+](=O)[O-] C08694284
Cc1ccc(cc1)S(=O)(=O)N2CCC[C@@H]2C(=O)N(CCC[NH+](C)C)c3nc4ccc(cc4s3)F C08868808
Cc1ccc(cc1)S(=O)(=O)N2CCC[C@@H]2C(=O)N(CC[NH+](C)C)c3nc4c(cccc4s3)OC C08868824
Cc1ccc2c(c1)sc(n2)N(CCC[NH+](C)C)C(=O)[C@@H]3CCCN3S(=O)(=O)c4ccc(cc4)F C08868887
C[NH+](C)CCCN(c1nc2ccccc2s1)C(=O)[C@H]3CCCN3S(=O)(=O)c4ccc(cc4)OC C08869007
C[NH+](C)CCN(c1nc2ccc(cc2s1)F)C(=O)[C@H]3CCCN3S(=O)(=O)c4ccc(cc4)OC C08869012
CC[NH+](CC)CCN(c1nc2ccc(cc2s1)OCC)C(=O)CCS(=O)(=O)c3ccc(cc3)C C09385192
c1ccc(cc1)CS(=O)(=O)N2CC[NH+](CC2)[C@@H](CNS(=O)(=O)c3ccccc3)c4ccccc4 C09442053
Cc1cc(c(n1CCOC)C)C(=O)CSc2nnc(n2c3ccc(cc3)F)[C@@H](C)[NH+]4CCCCC4 C09470842
Cc1cc(c2c(c1)sc(n2)N(CCC[NH+](C)C)C(=O)CCCS(=O)(=O)c3ccc(cc3)OC)C C09911843
CC[NH+](CC)CCN(c1nc2c(s1)cccc2Cl)C(=O)CCS(=O)(=O)c3ccc(cc3)OC C10028359
CC[NH+](CC)CCN(c1nc2c(ccc(c2s1)C)C)C(=O)CCS(=O)(=O)c3ccc(cc3)OC C10028526
CC[NH+](CC)CCN(c1nc2c(c(ccc2s1)C)C)C(=O)CCS(=O)(=O)c3ccc(cc3)OC C10028635
CCN(CC)S(=O)(=O)c1ccc(cc1)C(=O)N(CC[NH+](C)C)c2nc3c(cccc3s2)OCC C10065807
CC[NH+](CC)CCN(c1nc2ccc(cc2s1)SC)C(=O)c3ccc(cc3)S(=O)(=O)N(C)C C10816924
Cc1c(scn1)CCOc2cc(=O)n3c(c2C(=O)OC)CC[NH+](CC3)Cc4ccc5c(c4)OCO5 C12036445
C[NH+](C)CCN1C(=O)[C@](NC1=O)(Cc2cccc(c2)F)C3CCN(CC3)C(=O)/C=C/c4cccs4 C12155281
Cc1ccc(s1)C(=O)N(CCCN2CCCC2=O)Cc3cc4c(ccc(c4[nH+]c3N(C)C)OC)OC C12212800
COC(=O)c1cn(nn1)[C@H]2C[C@H]([NH+](C2)Cc3cc4ccccc4s3)C(=O)Nc5cccc(c5)SC C12218271
Cc1ccc2c(c1)sc(n2)N(CC[NH+](C)C)C(=O)c3ccc(cc3)S(=O)(=O)N(CC=C)CC=C C12226698
Cc1cc(n(n1)c2ccc(cc2)F)NC(=O)CSc3nnc(n3c4ccc(cc4)F)[C@H](C)[NH+](C)C C12642879
CC[C@@H](c1nnnn1CCc2ccccc2)[NH+](Cc3cccs3)Cc4cc5ccc(cc5[nH]c4=O)C C13063972
C[NH+](C)CCN(c1nc2ccccc2s1)C(=O)[C@@H]3CCCN(C3)S(=O)(=O)c4ccc(cc4)OC C14023431
Cc1ccc(cc1)S(=O)(=O)N2CCC[C@H](C2)C(=O)N(CCC[NH+](C)C)c3nc4ccccc4s3 C14023457
CCN(CC)S(=O)(=O)c1ccc2c(c1)nc(n2C)CCC(=O)n\3cccc/c3=[NH+]\C4CCCCC4 C21899780
CC(=O)c1ccccc1NC(=O)CSc2nc3c(c4c(s3)CCCC4)c(=O)n2CCC[NH+](C)C C22204087
Cc1ccc(cc1)S(=O)(=O)N(C[C@H](CN2CC[NH+](CC2)Cc3ccccc3)O)c4ccc(cc4)OC C23118686
CCOc1ccc(cc1)c2ccc(=O)n(n2)CC[NH+]3CCN(CC3)S(=O)(=O)c4ccc(cc4)Cl C23244588
CC(C)[NH+](CCSc1nc2cc(ccc2n1C[C@H]3CCCO3)S(=O)(=O)N4CCOCC4)C(C)C C23331239
CCCCCCN1C(=O)/C(=C/c2c(c(c(=O)n(c2N3CC[NH+](CC3)CC)CC)C#N)C)/SC1=S C33479002
CC[NH+]1CCN(CC1)c2c(c(nn2c3cccc(c3)F)C)CN(C(C)C)C(=O)c4cccc(c4)[N+](=O)[O-] C34831293
CC[C@H](C)N(Cc1c(nn(c1N2CC[NH+](CC2)CC)c3cccc(c3)F)C)C(=O)CCC(=O)OCC C34832076
CCCN(Cc1c(nn(c1N2CC[NH+](CC2)CC)c3cccc(c3)F)C)S(=O)(=O)c4ccccc4 C34835912
CCn1c(=O)c2ccccc2nc1[C@H](C)N(CC[NH+](C)C)S(=O)(=O)c3cc(ccc3Cl)Cl C35032913
C#CCOC[C@H](C[NH+](Cc1c(noc1N2CCc3ccccc3C2)c4ccccc4)C[C@@H]5CCCO5)O C36246129
CCOC[C@@H](C[NH+](Cc1ccco1)CC(=O)N2CCc3c(ccs3)[C@@H]2COc4cccc(c4)F)O C36309213
C[NH+]1CCN(CC1)c2ccc(cc2NC(=O)CSCc3ccccc3)S(=O)(=O)N4CCCCC4 C12523110
CCN(CC)S(=O)(=O)c1ccc(cc1)C(=O)NC[C@H](c2ccc3c(c2)CCN3C)[NH+]4CCCCC4 C38671603
C[NH+](C)CCN(c1nc2c(ccc(c2s1)OC)OC)C(=O)/C=C/c3cc(c(c(c3)OC)OC)OC C36640875
CC[NH+](CC)CCN(c1nc2cc(cc(c2s1)C)C)C(=O)Cn3cnc4c3c(=O)n(c(=O)n4C)C C36642713
C[NH+](C)CCCN(c1nc2c(ccc(c2s1)OC)OC)C(=O)[C@@H]3CC(=O)N(C3)c4ccc(cc4)F C36644850
CC(C)(C)c1ccc(cc1)c2nc(on2)C[NH+]3CCC[C@H](C3)C(=O)NCc4ccccc4n5ccnc5 C38903393
Cc1ccc(cc1)S(=O)(=O)N(Cc2ccc(cc2)OC)C[C@@H]3C=c4cc(c(cc4=[NH+]C3=O)OC)OC C39324838
CCN(CC)S(=O)(=O)c1cccc(c1)[C@H]2[NH+]=N[C@H](N2c3ccccc3)SCC(=O)[C@@H]4C=CC=N4 C39413859
CCOc1cc(ccc1OC[C@@H](C[NH+](Cc2cccc3c2cccc3)[C@@H]4CCS(=O)(=O)C4)O)C=O C40320264
Cc1c(nc(o1)c2cccc(c2OC)OC)C[NH+]3CCN(CC3)Cc4ccc(c(c4OC)OC)OC C40962273
CC[NH+](CC)CCN(c1nc2ccc(cc2s1)Br)C(=O)Cn3c4ccccc4oc3=O C36642482
c1ccc(cc1)[C@H]2C(=c3ccccc3=[NH+]2)C(=O)COC(=O)C4CCN(CC4)S(=O)(=O)[C@@H]5CC=CS5 C39944427
C[C@@H]1CN(C[C@H](O1)C)C(=O)COC(=O)[C@H](CC2=c3ccccc3=[NH+]C2)NC(=O)c4ccc(cc4)Cl C63775732
CCOC(=O)[C@H]1C(=C(N=C1C)C(=O)N2CCC[C@H](C2)C(=O)NCCC3=c4cc(ccc4=[NH+]C3)Cl)C C64491990
CCc1ccc2c(c1)cc(c(=O)[nH]2)[C@H](c3nnnn3C(C)(C)C)[NH+](CCc4ccccc4)Cc5cccs5 C06198122
c1ccc(cc1)n2c(nnn2)SCCC[NH2+]Cc3cn(c4c3cccc4)Cc5ccc(cc5Cl)Cl C10315668
Cc1c(non1)C[NH+](C)Cc2cc(ccc2OCC(=O)N3CCc4ccccc4C3)c5ccc6c(c5)OCO6 C14998683
CCCCOC(=O)c1ccc(cc1)N2C(=O)C[C@@H](C2=O)[NH+]3CCN(CC3)C(c4ccccc4)c5ccccc5 C20583468
CCOCCCn1c2ccc(cc2nc1SCC[NH+](C(C)C)C(C)C)S(=O)(=O)N3CCC[C@H](C3)C C23330354
CCOCCCn1c2ccc(cc2nc1SCC[NH+](C(C)C)C(C)C)S(=O)(=O)N3CCC[C@@H](C3)C C23330357
CC(C)(C)c1ccc(cc1)c2nc(on2)C[NH+]3CCC(CC3)C(=O)NCCCSCc4ccccc4F C30977843
c1cc(cc(c1)Cl)c2nc(on2)C[NH+]3CCC[C@@H](C3)C(=O)NCCSCc4c(cccc4Cl)F C31052310
C=CCSc1nc(c2c3c(sc2n1)CCCC3)N4CC[NH+](CC4)CC(=O)Nc5cccc6c5cccc6 C34756055
CCN(CC)C(=O)CSc1nc(c2c3c(sc2n1)CCCC3)N4CC[NH+](CC4)Cc5ccc(cc5C)C C34756572
CCc1c(sc2c1c(nc(n2)SCC(=O)N(CC)CC)N3CC[NH+](CC3)Cc4ccc(cc4C)C)C C34762381
CCc1c(sc2c1c(nc(n2)SCC(=O)Nc3ccccc3C)N4CC[NH+](CC4)Cc5ccccc5)C C34762857
CC(C)CSc1nc(c2c(csc2n1)c3ccccc3)N4CC[NH+](CC4)CC(=O)NCc5ccccc5 C34774432
CC[C@H](c1ccccc1)C(=O)N2CCN(C[C@@H]2C)C(=O)C[NH+]3CCc4c(ccs4)[C@@H]3c5ccc(cc5)OC C34829669
CC[NH+]1CCN(CC1)c2c(c(nn2c3cccc(c3)F)C)CN(C(C)C)C(=O)Nc4ccc(cc4)[N+](=O)[O-] C34831369
C[C@H](c1nc2cc(ccc2c(=O)n1c3ccc(cc3)OC)Cl)N(CC[NH+](C)C)C(=O)/C=C/c4ccccc4 C35065706
CCc1ccc(cc1)n2c(=O)c3ccccc3nc2[C@@H](CC)N(CC[NH+](C)C)C(=O)CSc4ccccc4 C35093793
Cc1ccc(cc1)c2nnc(n2c3ccc(cc3)C)SCCCC(=O)N(CC[NH+](C)C)Cc4ccccc4 C35128800
CCCCCc1ccc(cc1)C(=O)N(Cc2c(nn(c2N3CC[NH+](CC3)CC)c4ccccc4)C)CC(C)C C35938447
CC(C)CN(Cc1cc(ccc1N(C)C2CC[NH+](CC2)C)NC(=O)C3CCCC3)C(=O)c4ccc(cc4)OC C35945015
CCCN(Cc1c(nn(c1N2CC[NH+](CC2)CC)c3cccc(c3)F)C)S(=O)(=O)/C=C/c4ccccc4 C35954334
c1ccc(cc1)CNC(=O)c2coc(n2)C[NH+](Cc3ccc(cc3)C(F)(F)F)Cc4ccc5c(c4)OCO5 C36065734
c1ccc(cc1)CNC(=O)c2coc(n2)C[NH+](Cc3ccc4c(c3)OCO4)Cc5ccccc5C(F)(F)F C36068453
C=CC[NH+](C[C@H](COCc1ccccc1)O)CC(=O)N2CCc3c(ccs3)[C@@H]2COc4ccc(cc4)F C36309871
CCOc1cccc2c1nc(s2)N(CC[NH+](C)C)C(=O)c3ccc(cc3)S(=O)(=O)N(CC=C)CC=C C36637447
CCCCn1c(c(c(c(c1=O)C#N)C)/C=C\2/C(=O)N(C(=S)S2)C3CCCCC3)N4CC[NH+](CC4)CC C33812669
CN1CCCc2c1ccc(c2)[C@@H](CNC(=O)c3ccc(cc3)S(=O)(=O)N4CCCCC4)[NH+]5CCCCC5 C38671085
CC[NH+](CC)CCN(c1nc2c(cccc2s1)OCC)C(=O)c3ccc(c(c3)[N+](=O)[O-])N4CCCCC4 C36642550
CCCCN(CC)S(=O)(=O)c1ccc(cc1)C(=O)N(CCC[NH+](C)C)c2nc3cc(ccc3s2)OC C36643632
Cc1ccc2c(c1C)nc(s2)N(CCC[NH+](C)C)C(=O)c3ccc(cc3)S(=O)(=O)N(CC=C)CC=C C36643646
Cc1cc(c2c(c1)sc(n2)N(CCC[NH+](C)C)C(=O)c3ccc(cc3)S(=O)(=O)N(CC=C)CC=C)C C36643688
Cc1c(ccc2c1nc(s2)N(CC[NH+](C)C)C(=O)[C@@H]3CCCN3S(=O)(=O)c4ccc(cc4)F)Cl C36660384
C[NH+](C)CCCN(c1nc2c(s1)cccc2Cl)C(=O)C3CCN(CC3)S(=O)(=O)c4cccs4 C36704286
Cc1c(ccc2c1nc(s2)N(CCC[NH+](C)C)C(=O)[C@@H]3CCCN3S(=O)(=O)c4cccs4)Cl C36704416
C[NH+](C)CCN(c1nc2ccc(cc2s1)Cl)C(=O)C3CCN(CC3)S(=O)(=O)c4ccc(cc4)F C38847367
C[NH+](C)CCN(c1nc2c(s1)cccc2Cl)C(=O)C3CCN(CC3)S(=O)(=O)c4ccc(cc4)F C38847374
COc1ccc(c2c1nc(s2)N(CCCn3cc[nH+]c3)C(=O)CC(c4ccccc4)c5ccccc5)OC C38848251
c1cc(ccc1CSCCNC(=O)C2CC[NH+](CC2)Cc3nc(no3)c4ccc(cc4Cl)Cl)F C38872644
C[NH+](Cc1cccc(c1)OCC[C@H]2CCCCN2C(=O)[C@@H]3C4=C(CCC4)N=N3)Cc5cccc6c5nccc6 C39357111
CCCC[NH+](CCCC)CCCN1[C@H](c2c(=O)c3cc(ccc3oc2C1=O)Cl)c4cccc(c4)[N+](=O)[O-] C40014587
CCc1cc2c(s1)cc3n2C[C@](N(C3=O)CCC[NH+]4C[C@@H](C[C@@H](C4)C)C)(C)C(=O)NC5CCCCCC5 C21522671
CCc1ccc(cc1)c2cc3n(n2)C[C@@](N(C3=O)CCC[NH+]4C[C@@H](C[C@@H](C4)C)C)(C)C(=O)NC5CCCCCC5 C37000959
Cc1ccn2c(c1)[nH+]c(c2NC(C)(C)CC(C)(C)C)c3ccccc3OC(=O)/C=C/c4ccc(cc4)[N+](=O)[O-] C45357374
CC(=O)[C@H]1CC[C@H]2[C@@]1(CC[C@@H]3[C@@H]2CCC4=C/C(=N/OCC(=O)NCC[C@@H]5C=c6ccccc6=[NH+]5)/CC[C@]34C)C C63351384
CCCOc1ccc(cc1OCC)[C@@H]2CN3C(=O)N(C(=O)[C@@]3([C@@H]4C2=c5ccccc5=[NH+]4)C)c6cccc(c6)C C63372167
CCCOc1cccc(c1OCC)[C@@H]2CN3C(=O)N(C(=O)[C@@]3([C@@H]4C2=c5ccccc5=[NH+]4)C)c6ccc(cc6)C C63374926
CCCOc1cccc(c1OCC)[C@H]2CN3C(=O)N(C(=O)[C@@]3([C@@H]4C2=c5ccccc5=[NH+]4)C)c6ccc(cc6)C C63374927
Cc1cccc(c1NC(=O)CS[C@@H]2N=N[C@@H](O2)[C@H](CC3=c4ccccc4=[NH+]C3)NC(=O)OC(C)(C)C)C C63425950
Cc1ccc(c(c1)NC(=O)CS[C@@H]2N=N[C@H](O2)[C@H](CC3=c4ccccc4=[NH+]C3)NC(=O)OC(C)(C)C)C C63426751
Cc1cc(c(cc1Cl)C(C)C)OCc2cc(ccc2OC)[C@H]3[C@H]4C(=c5ccccc5=[NH+]4)C[C@@H](N3)C(=O)OC C64349153
CCOc1ccc2c(c1)cc(c(=O)[nH]2)[C@H](c3nnnn3Cc4ccc(cc4)F)[NH+]5CCCC6(C5)CCCCC6 C06197008
CCC(CC)c1cc(nc(n1)c2ccncc2)[C@H]3C[NH+]4CC[C@H]3C[C@@H]4CNC(=O)Nc5ccc(cc5)C(=O)C C08623031
CCN(CC)c1ccc(cc1)[C@H]2[C@@H]3CCCC[C@@]3(CC[NH+]2CC(=O)Nc4c(c(c(s4)C)C)C(=O)OC)O C09158554
CCCCN(CCCC)C(=O)CSc1c2c(c3c4c(c([nH+]c3s2)N5CCOCC5)CCCC4)ncn1 C09215617
CC(C)CN1[C@@H]([C@@H](c2ccccc2C1=O)C(=O)NCCC[NH+](Cc3ccco3)C4CCCC4)c5cccs5 C09433319
CC[C@H](C)[NH+](CCCNC(=O)[C@@H]1c2ccccc2C(=O)N([C@@H]1c3cccs3)C4CCCC4)Cc5ccco5 C09433698
c1cc2cccc3c2c(c1)C(=O)N(C3=O)CC4CC[NH+](CC4)C[C@@H](COCCC56CC7CC(C5)CC(C7)C6)O C12170545
Cc1ccc(c(c1)N2CC[NH+](CC2)Cc3nc4ccc(cc4c(=O)n3c5ccc(cc5OC)OC)[N+](=O)[O-])C C04801102
CCN(CC)c1ccc([nH+]c1N(CC)CC)N2CCN(CC2)C(=O)[C@@]3(CCc4c(c(c(c(c4O3)C)C)O)C)C C13651282
CC[C@@H]1CCCC[NH+]1CC(=O)Nc2c(c3c(s2)C[C@H](CC3)C(C)(C)C)C(=O)Nc4cccc(c4)[N+](=O)[O-] C15946690
CCCCC(=O)N1CCN(C[C@@H]1C)c2cc(nc(n2)SCC(=O)NCCC[NH+]3CCCC[C@@H]3C)Cl C16604386
CC(C)(C)c1ccc(cc1)c2nc(on2)C[NH+]3CCC(CC3)C(=O)NCCSCc4ccc(cc4)Cl C30977051
CCN(CC)C(=O)C[NH+]1CCN(CC1)c2nc3c(c4c(s3)CCCC4)c(=O)n2Cc5ccc(cc5)Cl C34747460
CN(C)C(=O)C[NH+]1CCN(CC1)c2c3c4c(sc3nc(n2)SCc5ccc(cc5)[N+](=O)[O-])CCCC4 C34756360
c1ccc(cc1)CC[NH+]2CCN(CC2)c3c4c5c(sc4nc(n3)SCC(=O)N6CCCCC6)CCCC5 C34756644
CCc1c(sc2c1c(nc(n2)SCc3ccccc3)N4CC[NH+](CC4)CC(=O)NCc5ccccc5)C C34761631
CCc1c(sc2c1c(nc(n2)SCC(=O)N3CCCCC3)N4CC[NH+](CC4)Cc5cc(ccc5C)C)C C34762561
CC(=C)CSc1nc(c2c(csc2n1)c3ccccc3)N4CC[NH+](CC4)CC(=O)NCc5ccccc5 C34774323
CCN(CC)C(=O)CSc1nc(c2c(csc2n1)c3ccccc3)N4CC[NH+](CC4)Cc5ccccc5 C34774787
CC(C)(C)c1ccc(cc1)[C@@H]2C3=C(CN(C3=O)CC(=O)NC4CC[NH+](CC4)Cc5ccccc5)N(C(=O)N2)C C34792561
Cc1ccccc1[C@@H]2c3ccsc3CC[NH+]2CCC(=O)N4CCN([C@@H](C4)C)C(=O)COCc5ccccc5 C34830286
Cc1ccccc1[C@H]2c3ccsc3CC[NH+]2CCC(=O)N4CCN([C@@H](C4)C)C(=O)COCc5ccccc5 C34830287
Cc1c(c(n(n1)c2ccccc2)N3CC[NH+](CC3)C)CN(CCC(C)C)C(=O)c4ccc(cc4)C(F)(F)F C34834687
CCCCCCC(=O)Nc1ccc(c(c1)S(=O)(=O)N[C@@H]2CCCc3c2cccc3)N4CC[NH+](CC4)CC C34919641
C[C@@H](c1nc2ccccc2c(=O)n1c3ccccc3)N(CC[NH+](C)C)C(=O)C(c4ccccc4)c5ccccc5 C35036944
CCCCOc1ccc(cc1)[C@@H]2c3c(=O)c4cc(ccc4oc3C(=O)N2CC[NH+](CC)CC)Br C35486236
CC[NH+](CC)CCN(c1nc2ccc(cc2s1)C)C(=O)c3ccc(cc3)S(=O)(=O)N4CCC[C@H](C4)C C36637726
CC[NH+](CC)CCN(c1nc2c(cccc2s1)C)C(=O)c3ccc(cc3)S(=O)(=O)N4CCC(CC4)C C36637960
CC[NH+](CC)CCN(c1nc2c(cccc2s1)F)C(=O)c3ccc(cc3)S(=O)(=O)N4CCC(CC4)C C36638043
C[C@H]1C[C@@H](C[NH+](C1)CCCNC(=O)[C@@]2(Cn3c4ccccc4cc3C(=O)N2Cc5ccc6c(c5)OCO6)C)C C37006612
CC1(CC2=C([C@H](N3C(=[NH+]2)N=C(N3)SCc4ccccc4F)c5cc(c(c(c5)OC)OC)OC)C(=O)C1)C C17242616
C[NH+](C)CCCN(c1nc2c(cccc2s1)F)C(=O)c3ccc(cc3)S(=O)(=O)N(C)c4ccccc4 C36643475
Cc1c(ccc2c1nc(s2)N(CC[NH+](C)C)C(=O)[C@@H]3CCCN(C3)S(=O)(=O)c4cccs4)Cl C36648001
C[NH+](C)CCCN(c1nc2ccccc2s1)C(=O)[C@@H]3CCCN(C3)S(=O)(=O)c4ccc(s4)Cl C36648009
Cc1ccc2c(c1)sc(n2)N(CC[NH+](C)C)C(=O)[C@H]3CCCN(C3)S(=O)(=O)c4ccc(s4)Cl C36648015
CC[NH+](CC)CCN(c1nc2ccc(cc2s1)Br)C(=O)c3ccccc3S(=O)(=O)CC C36694367
Cc1cc(c2c(c1)sc(n2)N(CC[NH+](C)C)C(=O)[C@@H]3CCCN3S(=O)(=O)c4ccc(s4)Cl)C C36704485
Cc1ccc(c2c1nc(s2)N(CC[NH+](C)C)C(=O)[C@@H]3CCCN3S(=O)(=O)c4ccc(s4)Cl)C C36704489
CC[NH+](CC)CCN(c1nc2ccc(cc2s1)C)C(=O)C3CCN(CC3)S(=O)(=O)c4ccc(cc4)C C38847393
CCOc1cc(cc(c1OCC)OCC)C(=O)N(C[C@H]2C=c3cc(ccc3=[NH+]C2=O)OC)c4cccc(c4)C C38959659
CCCOc1cccc(c1)[C@H]2c3c(=O)c4cc(ccc4oc3C(=O)N2CCC[NH+](CC)CC)Br C40008632
CC(C)[NH+](Cc1ccc(cc1)Br)Cc2ccc(o2)C(=O)N3CCN(CC3)c4ccc(cc4)OC C40363212
CCc1ccc2c(c1)c(=O)c3c(o2)C(=O)N([C@H]3c4cccc(c4)OCc5ccccc5Cl)CCC[NH+](C)C C40561834
CCc1cc2c(s1)cc3n2C[C@@](N(C3=O)CCC[NH+]4C[C@@H](C[C@@H](C4)C)C)(C)C(=O)NC5CCCCCC5 C21522669
CC1=C[C@H]2[C@@H](CC[C@@]3([C@@H]2CC[C@]3(C(=O)C)OC(=O)C)C)[C@]4(C1=C[C@@H](CC4)OC(=O)CC[NH+]5CCCCC5)C C43743317
CCc1cc(cc(c1)OCCOc2ccc(cc2)/C=C\3/C(=[NH2+])N4C(=NC3=O)SC(=N4)c5ccc(cc5)C)C C19853976
CC[C@@H]([C@H]1C(=NN(C1=O)c2nc3ccccc3s2)CSc4ccc(cc4)Cl)[NH2+]CCc5c[nH]cn5 C20573354
CCCOc1ccc(cc1OCC)[C@@H]2CN3C(=O)N(C(=O)[C@@]3([C@@H]4C2=c5ccccc5=[NH+]4)C)c6ccc(cc6)F C63372771
CCCOc1ccc(cc1OCC)[C@@H]2CN3C(=O)N(C(=O)[C@@]3([C@H]4C2=c5ccccc5=[NH+]4)C)c6ccc(cc6)F C63372774
C[C@H]1C(=c2ccccc2=[NH+]1)CCNC(=O)/C(=C/c3cccc(c3)[N+](=O)[O-])/NC(=O)c4ccc(cc4)C(C)(C)C C63513886
C[NH+](Cc1cn(nc1c2ccccc2)Cc3ccccc3Cl)CN4C(=O)C5(CCCCC5)NC4=O C08756330
c1ccc(cc1)[C@H]2[C@H]([NH2+][C@@H]([C@@H](C2=O)c3ccccc3)c4cccc(c4)[N+](=O)[O-])c5cccc(c5)[N+](=O)[O-] C08838331
CC(C)c1c2c(c3c4c(c(nc(n4)SC)N5CC[NH+](CC5)CCO)sc3n1)CC(OC2)(C)C C02410846
CCN1C(=O)N(C(=O)C12CC[NH+](CC2)[C@H](C)CCc3c[nH]c4c3cccc4)C5Cc6ccccc6C5 C14742603
C/C=C(\C)/C[NH+]1CCC(CC1)(c2ccc3c(c2)cc(o3)C(=O)N(C)Cc4cccc5c4cccn5)O C14977211
CC[C@H](C)C[NH+]1CCC(CC1)(c2ccc3c(c2)cc(o3)C(=O)N(C)Cc4cccc5c4cccn5)O C14984406
Cc1cc2c(o1)cc3n2C[C@](N(C3=O)CC[NH+]4CCCCCC4)(C)C(=O)NC5CCCCCCC5 C15675846
CC(C)[NH+]1CCc2c(sc(c2C(=O)OC)NC(=O)c3cc(nc4c3cccc4)c5ccccc5)C1 C16837155
CC(C)(C)c1ccc(cc1)S(=O)(=O)N2CC[NH+](CC2)CC(=O)Nc3ccccc3C(F)(F)F C21177815
CC[C@@H]1CCCC[NH+]1CCCN2C(=O)c3cc4c(n3C[C@@]2(C)C(=O)NC5CCC(CC5)C)ccs4 C21808708
C[C@]1(Cn2c3ccsc3cc2C(=O)N1CC[NH+](C)C4CCCCC4)C(=O)NC5CCCCCC5 C21809873
CCc1cc2c(s1)cc3n2C[C@](N(C3=O)CCC[NH+]4CCCCC4)(C)C(=O)NC5CCCCC5 C21810069
C[C@H](C(=O)NC1CC1)[NH+]2CCN(CC2)c3c4c5c(sc4nc(n3)/C=C/c6ccccc6)CCCC5 C22195977
c1ccc(cc1)C(c2ccccc2)NC(=O)C3CC[NH+](CC3)Cc4nc(no4)c5ccc(cc5)Cl C30986855
C[C@H](c1nnc(n1c2ccc(cc2)Cl)S[C@H](C)C(=O)NC34CC5CC(C3)CC(C5)C4)[NH+](C)C C32772053
COc1cccc(c1O)C[NH+]2CCC(CC2)N(c3ccccc3)S(=O)(=O)c4ccc(cc4)Cl C34683891
CCCC[NH+]1CCN(CC1)c2nc3c(c4c(s3)CCCC4)c(=O)n2CC(=O)Nc5ccc(cc5)C C34747228
CCCCn1c(=O)c2c3c(sc2nc1N4CC[NH+](CC4)CC(=O)Nc5ccccc5C)CCCC3 C34747584
CC(C)Cn1c(=O)c2c3c(sc2nc1N4CC[NH+](CC4)CC(=O)NC5CCCCC5)CCCC3 C34747616
CC[NH+]1CCN(CC1)c2c(c(nn2c3cccc(c3)F)C)CN(C(C)C)C(=O)NC4CCCCC4 C34831366
CC1([C@H]2CC=C([C@@H]1C2)CN(CC[NH+]3CCN(CC3)C(=O)c4ccc(cc4)F)C(=O)NC(C)(C)C)C C34999718
C[C@H](c1ccccc1)NC(=O)[C@H]2Cc3cc(ccc3N4[C@@H]2C[NH+](CC4)Cc5ccc(cc5)F)[N+](=O)[O-] C35870390
Cc1cccc(c1)[C@@H](c2c(n3c(s2)nc(n3)c4ccco4)O)N5CC[NH+](CC5)Cc6ccccc6 C22795386
Cc1ccc(cc1)[C@H](c2c(n3c(s2)nc(n3)c4ccco4)O)N5CC[NH+](CC5)Cc6ccccc6 C22795399
c1ccc(cc1)C(CNC(=O)[C@H]2CCCC[C@H]2C(=O)N3CCN(CC3)c4cccc[nH+]4)c5ccccc5 C38732556
c1cc(ccc1NC(=O)[C@H]2CCC[NH+](C2)Cc3ccc(c(c3)Cl)Cl)S(=O)(=O)N4CCCCC4 C38850366
COc1cccc(c1OC)C2=NC(=CC3=c4ccccc4=[NH+][C@@H]32)C(=O)NCCc5ccc(cc5)Cl C39024500
c1ccc(cc1)S(=O)(=O)c2ccc(o2)C(=O)NC[C@H](c3ccccc3Cl)[NH+]4CCCCCC4 C40321706
c1ccc(cc1)S(=O)(=O)c2ccc(o2)C(=O)NC[C@H](c3ccc(cc3)Cl)[NH+]4CCCCCC4 C40321712
Cc1ccc(cc1)[C@@H](CNC(=O)c2ccc(o2)S(=O)(=O)c3ccc(cc3)Cl)[NH+]4CCCCC4 C40322019
c1ccc(c(c1)[C@H](CNC(=O)c2ccc(o2)S(=O)(=O)c3ccc(cc3)Cl)[NH+]4CCCC4)Cl C40322074
c1cc(sc1)[C@@H](CNC(=O)c2ccc(o2)S(=O)(=O)c3ccc(cc3)Cl)[NH+]4CCCCCC4 C40322239
CCc1ccc(cc1)c2ccc(nn2)N3CCC(CC3)C(=O)NC4CC[NH+](CC4)Cc5ccccc5 C40923937
c1ccc(cc1)[C@@H](c2ccc(cc2)Cl)NC(=O)[C@H]3CC=CC[C@@H]3C(=O)N4CCN(CC4)c5cccc[nH+]5 C38740593
CC[C@H](C)CN1C(=O)[C@H]([NH2+]C12CCN(CC2)S(=O)(=O)c3ccc(c(c3)Cl)Cl)CC(C)C C36038444
CCCC[NH+](C)Cc1c(cc(c2c1O/C(=C\c3cc(cc4c3OCOC4)Br)/C2=O)C)O C41584051
CCn1cc(c2c1cccc2)/C=C/3\C(=O)c4ccc(c(c4O3)C[NH+]5CCN(CC5)Cc6ccccc6)O C41584921
c1cc(ccc1Cc2c3ccc(c(c3on2)CN4CC[NH+](CC4)Cc5ccc6c(c5)OCO6)O)Cl C41585046
CCn1cc(c2c1cccc2)/C=C/3\C(=O)c4c(cc(c(c4O3)C[NH+]5CCN(CC5)c6ccccc6)O)C C41585117
CCOc1ccccc1/C=C\2/C(=O)c3c(cc(c(c3O2)C[NH+]4CCN(CC4)c5ccccc5F)O)C C41585389
C[C@@H](CCCC(C)C)NC(=O)c1cccc(c1)N2C(=O)[C@@]3([C@H]4C(=c5ccccc5=[NH+]4)CCN3C2=O)C C63362167
C[C@H]1[C@H]2C(=c3ccccc3=[NH+]2)C[C@@H]4N1C(=O)N(C4=O)c5ccccc5C(=O)N[C@@H](C)CCCC(C)C C63375654
c1ccc(cc1)N2[C@H](N[C@@H]3[C@@H](C2=O)C4=C(S3)CCCC4)SCC5=c6ccc(cc6=[NH+]C5)[N+](=O)[O-] C63503287
COc1ccc(cc1)S(=O)(=O)/N=C\2/[C@@H]([NH+]=c3ccccc3=N2)Nc4ccccc4Br C38971032
c1ccc(c(c1)CN[C@@H]2/C(=N/S(=O)(=O)c3cc(ccc3Cl)Cl)/N=c4ccccc4=[NH+]2)Cl C38975796
CC(=O)c1cccc(c1)N[C@H]2/C(=N/S(=O)(=O)c3cc(ccc3Cl)Cl)/N=c4ccccc4=[NH+]2 C38976637
COc1ccc(cc1)[C@@H]2[C@@H]3C(=c4ccccc4=[NH+]3)CCN2C(=O)Nc5cc(c(cc5OC)OC)Cl C64623036
COc1ccc(cc1)[C@@H]2[C@H]3C(=c4ccccc4=[NH+]3)CCN2C(=O)Nc5cc(c(cc5OC)OC)Cl C64623038
COc1ccc(cc1)[C@H]2[C@@H]3C(=c4cc(ccc4=[NH+]3)Cl)CCN2C(=O)Nc5ccc(cc5OC)OC C64623125
COc1ccc(cc1)[C@@H]2[C@H]3C(=c4cc(ccc4=[NH+]3)Cl)CCN2C(=O)Nc5ccc(cc5OC)OC C64623126
C[C@H]1[C@H]2C[C@H]3[C@]45CCC[C@]([C@@H]4C[C@@H]([C@@]3(C2)[C@H]1O)OC(=O)c6ccccc6)(C[N+](=C5)CCOC(=O)c7ccccc7)C C01902206
C[NH+](CCN1C(=O)/C(=C/c2ccc(cc2)Cl)/SC1=O)CCN3C(=O)/C(=C/c4ccc5c(c4)OCO5)/SC3=O C01413663
CC(C)CC[n+]1cn(c2c1cccc2)c3c(nc4ccccc4n3)NS(=O)(=O)c5ccc(cc5)Br C01805141
CCC(C)(C)n1c(nnn1)[C@H](c2cc3cc(c(cc3[nH]c2=O)C)C)[NH+](Cc4ccccc4)Cc5cccnc5 C06077664
Cc1ccc(cc1)S(=O)(=O)Cn2c(nnn2)[C@H](c3ccc(cc3)OC)[NH+]4CCN(CC4)c5ncccn5 C08677088
C[NH+](C)CCN(c1nc2c(cccc2s1)F)C(=O)c3ccc(cc3)S(=O)(=O)N(C)C[C@H]4CCCO4 C09603999
C[C@@H]([C@@H](c1cccs1)[NH+]2CCN(CC2)c3ccc(cc3)OC)NC(=O)c4cc(c(c(c4)OC)OC)OC C09611936
C[NH+](C)CCN(c1nc2ccc(cc2s1)F)C(=O)c3ccc(cc3)S(=O)(=O)N(C)C[C@H]4CCCO4 C12140799
C[C@@H](c1nccs1)N2C(=O)c3cccc(c3C2=O)N4CC[NH+](CC4)CC(c5ccccc5)c6ccccc6 C12149701
Cc1ccc2cc(c([nH+]c2c1)N3CCC[C@@H](C3)O)CN(CCCN4CCCC4=O)C(=O)c5csc(n5)C C12331699
CCOC(=O)[C@@H]1CCCN(C1)c2c(ccc([nH+]2)c3csc4c3cccc4)C(=O)N(C)Cc5c(non5)C C12456065
Cc1ccc2c(c1)cc(c(=O)[nH]2)[C@H](c3nnnn3Cc4ccccc4)[NH+](Cc5cccs5)C[C@@H]6CCCO6 C06409349
Cc1ccc2cc(c(=O)[nH]c2c1)[C@H](c3nnnn3C4CCCCC4)[NH+](Cc5cccs5)C[C@@H]6CCCO6 C06410005
CCN(CC)C(=O)CCc1nc(no1)C[NH+]2CCN(CC2)S(=O)(=O)c3ccc(s3)Br C20562373
CC1CCN(CC1)S(=O)(=O)c2ccc3c(c2)N(C(=O)CS3)CC(=O)NCC[NH+](C)Cc4ccccc4 C20687458
c1cc(oc1)CSCCCNC(=O)C2CC[NH+](CC2)Cc3nc(no3)c4ccc(cc4)Br C30979722
CCN(CC)C(=O)C[NH+]1CCN(CC1)c2nc3c(c4c(s3)CCCC4)c(=O)n2CC(=O)N5CCCCC5 C34747469
CCN(CC)C(=O)CSc1nc(c2c3c(sc2n1)COC(C3)(C)C)N4CC[NH+](CC4)CC(=O)N(C)C C34750192
Cc1ccc(cc1)[C@H]2c3ccsc3CC[NH+]2CC(=O)N4CCN([C@@H](C4)C)C(=O)COCc5ccccc5 C34829777
CC[NH+]1CCN(CC1)c2c(c(nn2c3ccccc3)C)CN(CCCOC)C(=O)c4cccc(c4)[N+](=O)[O-] C34835129
CC[C@H](c1nc2ccccc2c(=O)n1CCOC)[NH+]3CCN([C@@H](C3)C)C(=O)c4ccc(c(c4)[N+](=O)[O-])Cl C35033727
C[C@@H]1[C@H]([C@@H]([C@@H]([C@@H](O1)Oc2ccc3c(c2OC)[nH+]c4c(c3OC)cco4)OC(=O)C)OC(=O)C)OC(=O)C C08740249
CC(=O)N1CCN(CC1)C(=O)c2coc(n2)C[NH+](CCc3c[nH]c4c3cccc4)Cc5ccccc5Cl C36063995
CCCn1c(c(c(c(c1=O)C#N)C)/C=C/2\C(=O)N(C(=S)S2)CCCOCC)N3CC[NH+](CC3)CC C33812576
C[C@@H]1CCC[NH+](C1)CCCNC(=O)CN2c3cc(ccc3SCC2=O)S(=O)(=O)N4CCC(CC4)C C38140496
C[C@H]1CCCC[NH+]1CCCNC(=O)CN2c3cc(ccc3SCC2=O)S(=O)(=O)N4CCC(CC4)C C38140497
CCOC(=O)c1c2c(sc1NC(=O)[C@@H]3CCCN(C3)S(=O)(=O)c4cccs4)C[NH+](CC2)C(C)C C36647915
CCOC(=O)c1c2c(sc1NC(=O)[C@H]3CCCN(C3)S(=O)(=O)c4cccs4)C[NH+](CC2)C(C)C C36647917
C[NH+](C)CCCN(c1nc2c(ccc(c2s1)OC)OC)C(=O)CCS(=O)(=O)c3ccc(cc3)Cl C36698069
Cc1ccc(cc1)S(=O)(=O)CCCC(=O)N(CCC[NH+](C)C)c2nc3c(ccc(c3s2)OC)OC C36718273
CC[NH+](CC)CCN(c1nc2c(cccc2s1)OC)C(=O)CCCS(=O)(=O)c3ccc(cc3)OC C36718321
C[NH+](C)CCN(c1nc2c(ccc(c2s1)OC)OC)C(=O)CCCS(=O)(=O)c3ccc(cc3)Cl C38827778
CC[NH+](CC)CCN(c1nc2c(s1)cccc2S(=O)(=O)C)C(=O)Cc3ccc(cc3)S(=O)(=O)C C38845299
CC[NH+](CC)CCN(c1nc2ccc(cc2s1)S(=O)(=O)C)C(=O)c3ccccc3S(=O)(=O)CC C38845446
CC(C)S(=O)(=O)c1ccc(cc1)CC(=O)NC[C@@H](c2ccco2)[NH+]3CCN(CC3)c4ccc(cc4)OC C38607045
C[NH+](C)CCN(Cc1ccccc1)C(=O)CCN(Cc2ccco2)S(=O)(=O)c3cccc4c3nsn4 C39266765
Cc1ccccc1CCN(C[C@@H]2C=c3cc(ccc3=[NH+]C2=O)OC)S(=O)(=O)c4ccc5c(c4)OCCO5 C39325362
Cc1ccc2cc(c([nH+]c2c1)N3CCN(CC3)CCO)CN(CCOC)C(=O)C4=CC5=C(C(=N[C@H]5C=C4)C)C C39379438
c1ccc2c(c1)cccc2CN3CC[NH+](CC3)CC(=O)Nc4ccc(cc4)S(=O)(=O)N5CCCCCC5 C39964953
CC(=O)c1cccc(c1)OC[C@@H](C[NH+](Cc2ccc(o2)c3cccc(c3)Cl)[C@@H]4CCS(=O)(=O)C4)O C40319523
CCOc1cc(ccc1OC[C@@H](C[NH+](Cc2cccc(c2)Br)[C@@H]3CCS(=O)(=O)C3)O)C=O C40320260
CCOC(=O)[C@H]1CCCN(C1)C(=O)C2CC[NH+](CC2)Cc3c(oc(n3)c4cc(c(c(c4)OC)OC)OC)C C40968959
c1cc(ccc1CNC(=O)[C@@H]2CCCN(C2)S(=O)(=O)Cc3ccc(c(c3)Cl)Cl)C[NH+]4CCCC4 C44872347
CC1CC[NH+](CC1)Cc2ccc(cc2)CNC(=O)c3ccc(c(c3)S(=O)(=O)N4CCCCCC4)Cl C44876268
Cc1[nH+]ccn1c2ccccc2CNC(=O)c3cccc(c3)CN4CCN(CC4)S(=O)(=O)c5ccccc5 C44932533
CCc1cc(cc(c1)OCCOc2ccc(cc2OC)/C=C\3/C(=[NH2+])N4C(=NC3=O)SC(=N4)CC(C)C)C C27549824
CC[C@H]1C2=NC(=NC(=O)C2=NN1C)c3cc(cnc3O[C@@H](C)COC)S(=O)(=O)N4CC[NH+](CC4)CC C52550528
CCC[NH+]1CCN(CC1)S(=O)(=O)c2cc(c(nc2)O[C@H](C)COC)C3=NC(=O)C4=NN([C@@H](C4=N3)CC)C C52550609
C[C@@H]1C[C@@H](CN(C1)S(=O)(=O)c2ccc(cc2)C(=O)N(CC[NH+](C)C)c3nc4c(cccc4s3)F)C C36637464
CCn1cc(c(n1)S(=O)(=O)N2CCN(CC2)c3ccccc3Cl)C(=O)N4CC[NH+](CC4)CC(C)C C67337329
c1cc2c(cc1O)OC(=C([C@]23c4cc(ccc4NC3=O)Br)C#N)N C00754847
CC[C@]1(Cc2c([nH]c3c2c(=O)n(c(n3)NN)c4ccc(cc4)OC)CO1)C C02304757
CC[C@@]1(C[C@@H](c2c(cc3c(c2O)C(=O)c4c(cccc4O)C3=O)[C@@H]1C(=O)OC)O)O C05004097
C[C@H]([C@@]1(CCc2c(c(c3c(c2O)C(=O)c4c(cccc4OC)C3=O)O)C1)O)O C05395987
Cc1ccc(c(c1)C)n2c(c(c(n2)C)[C@@]3(c4cc(cc(c4NC3=O)Cl)Cl)O)N C03308408
Cc1ccc(cc1)c2ccc(o2)[C@@H]3c4c(=O)[nH]c(=O)[nH]c4OC(=C3C#N)N C06480149
c1ccc(cc1)c2ccc(o2)[C@@H]3c4c(=O)[nH]c(=S)[nH]c4OC(=C3C#N)N C06885702
c1ccc2c(c1)cccc2N3[C@@H]4[C@@H](C[C@H]([C@@H]([C@@H]4NC3=S)O)O)C(=O)NC5CC5 C08636522
Cc1c2c(on1)NC3=C([C@@H]2c4ccc(c(c4)O)O)C(=O)C[C@H](C3)c5ccc(cc5)O C09575750
CC(C)(C)[C@H]1CCc2c(cc(s2)C(=O)NNC(=O)c3c(nccn3)N)C1 C10406051
c1ccc2c(c1)nc3c(c(n(c3n2)N)N)S(=O)(=O)c4ccc(cc4)Cl C11764974
C1CCCC2(CC1)C(=O)N(C(=O)N2)CC(=O)Nc3c(c4c(s3)CCCC4)C(=O)N C12904954
Cc1cc(nc(n1)SCC(=O)NC(=O)NC23CC4CC(C2)CC(C4)C3)N C07048796
c1ccc(cc1)c2cc(n[nH]2)C(=O)NNC(=O)c3cc(c[nH]3)Br C07775943
c1ccc(c(c1)c2nnc(o2)CSc3nc(cc(n3)N)N)Br C05198502
c1cc(ccc1c2cc(n3c(n2)cc(n3)c4nc(c(o4)N)C(=O)N)C(F)(F)F)F C13644838
CC1(CC2=C([C@H](c3c(c(c(nc3O2)N)C#N)N)c4ccc(cc4)N(C)C)C(=O)C1)C C19931941
CC1(Cc2ccccc2/C(=C/C(=O)C(=O)N/N=C/c3ccc(c(c3)O)O)/N1)C C04565005
Cc1c2c(n[nH]1)NC(=O)[C@@]23c4cc(ccc4-c5c3nc(o5)N)Br C20343641
Cn1c(=O)c(c([nH]c1=S)[O-])[C@@H]2c3c(c4cc(ccc4[nH]3)Cl)CC[NH2+]2 C20759472
Cc1cc2c(cc1Br)NC(=O)[C@@]23c4ccc(cc4OC(=C3C#N)N)O C22781877
c1cc(c2c(c1)OCCO2)C(=O)c3c(c4c(c(c(nc4s3)N)C#N)c5ccco5)N C35087269
CC[C@H](C)N1C(=O)[C@H]2[C@@H](N[C@@]3([C@@H]2C1=O)c4cc(ccc4NC3=O)Cl)CC(=O)N C35375024
C[C@H]1CCCC[C@@]12C(=O)N(C(=O)N2)CC(=O)Nc3c(c4c(s3)CCC4)C(=O)N C03408117
C[C@@H]1[C@H]([C@@H](C[C@@H](O1)c2cc3c(c(=O)cc(o3)c4ccccc4)c(c2O)O)O)O C31161115
c1c(cc(c(c1/C=[NH+]/Nc2nncn2N)[O-])Br)Br C04187678
C[C@@H](C(=O)NC(=O)N)Sc1[nH]nc(n1)c2ccccc2Br C07252101
Cc1ccc(cc1)N2[C@H]([C@@H](C(=O)NC2=O)[C@@H]3c4c(c5ccccc5[nH]4)CCN3)O C38555965
Cc1cccc(c1)N2[C@@H](N=C([C@@H](C2=O)[C@@H]3c4c(c5ccccc5[nH]4)CCN3)O)O C38958851
Cc1ccccc1N2[C@@H](N[C@@H]([C@@H](C2=O)[C@@H]3c4c(c5ccccc5[nH]4)CCN3)O)S C38959947
CC[C@H](C)N1[C@@H](C(=C(NC1=O)O)[C@@H]2c3c(c4ccccc4[nH]3)CCN2C)O C39029569
CC1=C2[C@@H](C(=C(O[C@H]2N=N1)N)C#N)c3cc(cs3)CSc4nnc(s4)N C39217804
C[C@]12CC[C@](C1(C)C)(C[C@H]2O)C(=O)NNC(=O)[C@]34CC[C@](C3(C)C)([C@H](C4)O)C C05206147
Cc1cc(c2=[NH+]C(=O)[C@@H](C=c2c1)[C@H]([C@@H]3NN=NN3C(C)(C)C)[NH+]4CCC(CC4)O)C C39699305
c1cc(ccc1/C(=N\O)/N)NS(=O)(=O)c2ccc(s2)Br C40376006
C[C@H]1CCCN(C1)c2c(c(ncn2)NNC(=O)c3cccc4c3cccc4)N C40731257
Cc1cc(n(n1)c2c(c(ncn2)NNC(=O)c3ccc(cc3)Br)N)C C40784582
CCc1cc(c(s1)NC(=O)[C@]2(C(=O)Nc3cc(ccc3O2)C)C)C(=O)N C41547152
c1c(cncc1Br)S(=O)(=O)NC2(CCCCC2)/C(=N\O)/N C44243875
c1cc(c(cc1N)N)c2nnnn2c3cc(ccc3Br)Br C49121984
CC1(c2cc(ccc2NC1=O)NS(=O)(=O)c3ccc4c(c3)[nH]c(=O)[nH]4)C C49741340
CC(C)n1c(=O)c(c([nH]c1=O)[O-])[C@H]2c3c(c4cc(ccc4[nH]3)OC)CC[NH2+]2 C20611218
Cc1ccc(cc1)n2c(=O)c(c([nH]c2=O)[O-])[C@H]3c4c(c5cc(ccc5[nH]4)OC)CC[NH2+]3 C20611384
Cc1ccc(cc1)c2c3c([nH]n2)OC(=C([C@@]34c5ccccc5NC4=O)C#N)N C05164040
Cc1c2c([nH]n1)OC(=C([C@@H]2c3cc(c(c(c3)Br)O)Br)C#N)N C01437106
c1ccc2c(c1)[C@]3(c4c(n[nH]c4OC(=C3C#N)N)c5ccc(s5)Cl)C(=O)N2 C00718717
Cc1c(c(n[nH]1)O)[C@@H](c2ccc(c(c2)Br)O)C3=C(N=N[C@@H]3O)C C39709490
CC1(C(=[N+]([C@]\2(N1O)CCCC/C2=N\NC(=O)N)[O-])c3ccc(cc3)Br)C C15746722
CC1(C(=[N+]([C@@]\2(N1O)CCCCC/C2=N\[NH+]=C(/N)\[S-])[O-])c3cccs3)C C08579810
CC1CCC(CC1)N2C[C@@H](CC2=O)C(=O)Nc3ccc(cc3)NC(=O)N C66820730
CCC(C)(C)n1c(nnn1)[C@H](c2cc3cc(ccc3[nH]c2=O)C)[NH+](CCc4ccccc4)Cc5ccccc5 C06149427
C[C@H]1CC[C@H]([C@@H](C1)OC[C@@H](C[NH+]2CCC(CC2)CN3C(=O)c4cccc5c4c(ccc5)C3=O)O)C(C)C C08431524
CCCC[NH+](CCCC)Cc1c(ccc2c1O/C(=C/c3cn(c4c3cc(cc4)OC)CC)/C2=O)O C09422151
CCn1cc(c2c1ccc(c2)OC)/C=C/3\C(=O)c4ccc(c(c4O3)C[NH+](CC(C)C)CC(C)C)O C09422797
C[C@@H](CCC=C(C)C)C[NH+]1CCC(CC1)[C@]2(C(=O)N(C(=O)N2)CCOC)Cc3cccc(c3)F C12159508
CC[C@@H](c1nnnn1C2CCCC2)[NH+](CCc3ccccc3)Cc4cc5cc(c(cc5[nH]c4=O)C)C C13064598
CC[C@H](c1nnnn1C(C)(C)CC)[NH+](Cc2cccs2)Cc3cc4c(cc(cc4[nH]c3=O)C)C C13064796
CC[NH+]1CCC[C@H]1CNC(=O)COc2ccc3c(c2CC(=C)C)c4ccnc5c4n3c(=O)c6c5cccc6 C08792525
CC[NH+](CC)CCN1[C@H](/C(=C(/c2ccc(cc2)OC(C)C)\O)/C(=O)C1=O)c3ccc(cc3)C(C)C C09046272
Cc1ccc2cc(c(=O)[nH]c2c1)C[NH+](C3CCCCC3)[C@H](c4nnnn4Cc5ccccc5)C(C)C C13498549
CCCCC[NH2+][C@@H](C)c1nc2ccccc2c(=O)n1c3cc(cc(c3Br)OC)OC C16423918
c1ccc(cc1)COc2cccc(c2)C=NNC(=O)C[NH+]3CCN(CC3)Cc4ccccc4Cl C19849429
CCCC[NH+](CC)CCN1C(=O)c2ccc(n2C[C@]1(C)C(=O)NC3CCCCCC3)c4ccco4 C21364823
CC[C@H](C)c1ccccc1NC(=O)[C@@H](C)Sc2nnc(n2c3ccccc3)C[NH+]4CCCCC4 C22673200
CC[C@@H](C)c1ccccc1NC(=O)[C@H](C)Sc2nnc(n2c3ccccc3)C[NH+]4CCCCC4 C22673205
CC[C@H](C)c1ccccc1NC(=O)[C@H](C)Sc2nnc(n2c3ccccc3)C[NH+]4CCCCC4 C22673209
CCn1c(nnc1SCC(=O)N[C@@H]2CC[NH+](C2)Cc3ccccc3)c4ccc(cc4)C(C)(C)C C24142776
Cc1ccc(cc1)CC[NH2+]Cc2cccc(n2)COc3c4ccccc4c5nnc(n5n3)C(F)(F)F C26497543
Cc1ccccc1c2nc(on2)C[NH+]3CCC(CC3)C(=O)NCCCSc4ccc(cc4)Cl C30973596
CC(C)(C)c1ccc(cc1)c2nc(on2)C[NH+]3CCC(CC3)C(=O)NCCCc4ccc(cc4)F C30977509
CC[C@@H](c1ccccc1C)NC(=O)C2CC[NH+](CC2)Cc3nc(no3)c4ccc(cc4)C(C)(C)C C30978177
Cc1ccc(cc1)CSCCNC(=O)[C@H]2CCC[NH+](C2)Cc3nc(no3)c4ccc(cc4)Cl C31044715
C[C@H](Cc1cccc2c1cccc2)CNC(=O)[C@H]3CCC[NH+](C3)Cc4nc(no4)c5cccs5 C31057674
C[C@H]1CCCC[NH+]1CCCN2CC3=C(C2=O)[C@@H](NC(=O)N3C)c4cccc(c4)OCc5ccccc5 C33692606
CCc1c(sc2c1c(=O)n(c(n2)N3CC[NH+](CC3)CC(=O)Nc4ccccc4)CCc5ccccc5)C C34749435
CCc1c(sc2c1c(nc(n2)SCC(=O)NC3CCCCC3)N4CC[NH+](CC4)CC=C)C C34762640
Cc1cccc(c1)n2cc(nc2NC(=O)CN(CC[NH+](C)C)C(=O)CC(C)C)c3ccc(cc3)Cl C36052033
Cn1c(c(c(n1)c2ccccc2)C[NH+](Cc3ccco3)C[C@H](CCC=C)O)Oc4ccc(cc4)F C36307508
CC[C@H](C)[NH+](Cc1c(noc1N2CCCCC2)c3ccccc3)C[C@@H](COCc4ccccc4)O C36313005
CC(C)(C)c1ccc(cc1)OCC(=O)NC[C@@H](c2ccc3c(c2)CCCN3C)N4CC[NH+](CC4)C C38672913
C[C@@H](Cc1cccc2c1cccc2)CNC(=O)C3CC[NH+](CC3)Cc4nc(no4)c5cccs5 C38884149
Cc1ccc(cc1)c2nc(on2)C[NH+]3CCC[C@@H](C3)C(=O)NCCSCc4ccccc4Cl C38889751
CC[C@@H](c1ccc(cc1)OC)NC(=O)[C@H]2CCC[NH+](C2)Cc3nc(no3)c4ccc(cc4)C(C)(C)C C38903525
CCSc1ccccc1NC(=O)[C@H]2CCC[NH+](C2)Cc3nc(no3)c4ccc(cc4)C(C)(C)C C38903594
CCC[NH+](Cc1nnc(o1)c2ccco2)CC(=O)Nc3ccccc3Sc4ccc(cc4)Cl C40161550
CC[NH+](CC)[C@H](CNC(=O)c1ccc(o1)S(=O)(=O)c2ccc(cc2)Cl)c3ccc(cc3)C C40322012
CCCCOc1cccc(c1)[C@H]2c3c([nH]nc3C(=O)N2CCCn4cc[nH+]c4)c5ccc(cc5)Cl C40343440
c1ccc(cc1)n2c(nnn2)SCCC[NH2+]Cc3ccccc3OCc4c(cccc4Cl)F C40732269
Cn1c(nnn1)SCC[NH2+]Cc2c3ccccc3ccc2OCc4ccc(c(c4)Cl)Cl C40744739
CCN(CCCNC(=O)C1CC[NH+](CC1)Cc2nc(no2)c3cccc(c3)C(F)(F)F)c4ccccc4 C41250898
C[C@H]1CCC[NH+](C1)Cc2ccc(cc2)CNC(=O)CN(c3ccc(cc3)C(C)(C)C)S(=O)(=O)C C44878660
c1ccc(cc1)C[C@@H](C(=O)N2CCC[NH+](CC2)Cc3cccs3)NC(=O)OCc4ccccc4 C46685491
Cc1cc(c(c2c1C(=O)/C(=C\c3cn(c4c3cc(cc4)OC)C)/O2)C[NH+](CC(C)C)CC(C)C)O C41513674
CCC[NH+](CCC)Cc1c(ccc2c1oc(c(c2=O)Oc3ccccc3OCC)C(F)(F)F)O C41584538
Cc1ccccc1n2c(nnc2SCC(=O)Nc3ccccc3OC(F)F)C4=c5ccccc5=[NH+]C4 C63253471
C[C@@H]1C(=c2cccc(c2=[NH+]1)C(F)(F)F)CCNC(=O)CCCCCN3C(=O)c4ccccc4C3=O C63506915
C[C@@H]1C(=c2cc(ccc2=[NH+]1)OC(F)(F)Cl)CCNC(=O)[C@@H]3Cc4cccc(c4OC3=O)CC=C C63514554
c1ccc2=[NH+]CC(=c2c1)CCNC(=O)/C=C/c3ccc(c(c3)[N+](=O)[O-])Sc4ccc(cc4)Cl C63587469
Cc1ccc(cc1)C(=O)COC(=O)[C@H](CC2=c3ccccc3=[NH+]C2)NC(=O)c4ccc(cc4)Cl C63622978
Cc1cc(nc(n1)C(C)C)SCC(=O)NC[C@H](c2ccc(cc2)OC)C3=c4ccccc4=[NH+]C3 C64156081
C[C@@H]1CC[C@H]([C@@H](C1)OC[C@@H](C[NH+]2CCC(CC2)CN3C(=O)c4cccc5c4c(ccc5)C3=O)O)C(C)C C08431523
CC[NH+](CC)CCCNc1c2c(c3c4c(c(nc3s2)C(C)C)COC(C4)(C)C)nc(n1)SC C09210443
CC[C@@H](c1nnnn1Cc2ccccc2)[NH+](Cc3cc4c(cc(cc4[nH]c3=O)C)C)C5CCCCC5 C13064881
CC[C@H](c1nnnn1C(C)(C)CC)[NH+](Cc2ccc(cc2)C)Cc3cc4c(cc(cc4[nH]c3=O)C)C C13064920
C[C@H](c1cc([nH]n1)c2ccccc2)[NH+](C)Cc3cc4ccc(cc4n(c3=O)Cc5cccc(c5)OC)F C12151085
CCC[C@H](c1nnnn1C2CCCCC2)[NH+](Cc3cc4cc(c(cc4[nH]c3=O)C)C)C5CCCCC5 C13499477
CCC[C@@H](c1nnnn1C2CCCCC2)[NH+](Cc3cc4ccc(c(c4[nH]c3=O)C)C)C5CCCCC5 C13499638
CCCC[NH+](CC)CCN1C(=O)c2cc3c(n2C[C@]1(C)C(=O)NC4CCCCCCC4)ccs3 C15672927
Cc1ccc(c(c1)C)NC(=O)[C@@H](C)Sc2nc3ccccc3c(=O)n2CC[NH+](C(C)C)C(C)C C16861156
c1ccc(cc1)n2c(nnn2)SCCC[NH2+]Cc3cc(ccc3OCc4ccccc4Cl)Cl C22108985
Cc1ccccc1[C@H](C(C)C)NC(=O)C2CC[NH+](CC2)Cc3nc(no3)c4ccc(cc4)C(C)(C)C C30978119
c1cc(cc(c1)Cl)CSCCCNC(=O)C2CC[NH+](CC2)Cc3nc(no3)c4cccc(c4)Cl C30985948
Cc1cccc(c1)CCCNC(=O)[C@@H]2CCC[NH+](C2)Cc3nc(no3)c4ccc(cc4Cl)Cl C31055443
COc1ccc(cc1)[C@@H]2[C@H]([C@@H]3C=CC=C[NH+]3[C@@H]2C(=O)NCCc4ccccc4)C(=O)c5ccc(cc5)OC C32117002
CCOC(=O)[NH+]=c1ccc-2c(cc(oc2c1)O)CSc3nc4cc(ccc4n3CCOC)Cl C32881556
CC(C)(C)CC(C)(C)Nc1c([nH+]c2n1cccc2)c3ccc(cc3)OS(=O)(=O)c4ccc(cc4)F C33720900
CCc1c(sc2c1c(=O)n(c(n2)N3CC[NH+](CC3)CC(=O)Nc4ccc(cc4)C)CCc5ccccc5)C C34749449
CC(C)CSc1nc(c2c3c(sc2n1)CCC3)N4CC[NH+](CC4)CC(=O)NCc5ccccc5 C34757341
CCc1c(sc2c1c(nc(n2)SCCc3ccccc3)N4CC[NH+](CC4)CC(=O)Nc5ccccc5)C C34762141
CC[C@@H](C)N(Cc1c(nn(c1N2CC[NH+](CC2)CC)c3ccccc3)C)C(=O)NC4CCCCC4 C34835240
CCc1cccc2c1[nH]cc2[C@H](CC(=O)N(CC[NH+](C)C)Cc3ccccc3)c4cccc(c4)[N+](=O)[O-] C35908188
CCc1cccc2c1[nH]cc2[C@H](CC(=O)N(CC[NH+](C)C)Cc3ccccc3)c4cccc5c4OCO5 C35908214
CCNC(=O)N(CC[NH+]1CCCC1)CC(=O)N2CCc3c(ccs3)[C@@H]2COc4ccc(cc4)C(C)C C36122160
CCOC(=O)[C@@H](Cc1ccc(cc1)Cl)NC(=O)[C@H]2CCCC[NH+]2Cc3cc(ccc3OC)C(C)C C38737907
Cc1ccc(cc1)CCCNC(=O)C2CC[NH+](CC2)Cc3nc(no3)c4ccc(cc4Cl)Cl C38872532
c1ccc(cc1)c2nc(on2)C[NH+]3CCC[C@H](C3)C(=O)Nc4ccccc4SCc5ccc(cc5)Cl C38885470
CC[C@H](Cc1ccccc1)CNC(=O)[C@H]2CCC[NH+](C2)Cc3nc(no3)c4ccc(cc4)C(C)(C)C C38903717
CC(C)(C)c1ccc(cc1)c2nc(on2)C[NH+]3CCC[C@H](C3)C(=O)NCCSCc4ccc(cc4)F C38904015
Cc1cccc(c1)OCC2=NN[C@H](N2c3ccc(cc3)OC)SCC4=c5ccccc5=[NH+]C(=O)C4 C39698856
CC[NH+](CC)[C@H](CNC(=O)c1ccc(o1)S(=O)(=O)c2ccc(cc2)C)c3ccc(cc3)C(C)C C40322734
C[C@@H]1CCCCN1c2c(c(no2)c3ccccc3)C[NH+](C[C@@H](COCc4ccccc4)O)CC(C)C C35780815
c1ccc(cc1)n2c(nnn2)SCCC[NH2+]Cc3ccc(cc3)OCc4c(cccc4Cl)F C40722901
c1ccc(cc1)n2c(nnn2)SCCC[NH2+]Cc3ccccc3OCc4ccc(c(c4)Cl)Cl C40732471
Cc1ccccc1COc2ccc3ccccc3c2C[NH2+]CCSc4nnnn4c5ccccc5 C40735121
Cc1cccc(c1)COc2c(cc(cc2Cl)C[NH2+]CCCSc3nnnn3c4ccccc4)OC C40742396
C[NH+](C)[C@@H](CNC(=O)c1cnc(nc1Cl)SCc2ccc(cc2)Cl)c3ccccc3OC C40985979
Cc1ccc(cc1)c2nc(on2)C[NH+]3CCC[C@H](C3)C(=O)NC[C@@H](C)Cc4cccc5c4cccc5 C44812626
c1ccc(cc1)N(CC(=O)NCc2ccc(cc2)C[NH+]3CCCCC3)S(=O)(=O)c4ccc(cc4)Cl C44874011
CCCN(CC1CC1)C(=O)CS[C@H]2NN=C(N2c3ccc(cc3)Cl)C4=c5ccccc5=[NH+]C4 C39948179
C[C@@H]1C(=c2cc(ccc2=[NH+]1)OC(F)(F)Cl)CCNS(=O)(=O)c3cc(ccc3OC)C(C)C C63291434
CCCC[C@H](CC)CNC(=O)c1cccc(c1)N2C(=O)[C@@]3([C@@H]4C(=c5ccccc5=[NH+]4)CCN3C2=O)C C63362266
C[C@H]1C(=c2cc(ccc2=[NH+]1)OC(F)(F)Cl)CCNC(=O)[C@@H]3CCCC[C@@H]3C(=O)OCC(F)(F)F C63514970
CCOc1cc(c(cc1S(=O)(=O)NCCC2=c3cc(ccc3=[NH+][C@H]2C)OC(F)(F)F)Cl)C C63515481
Cc1cc(c(c(c1Cl)C)S(=O)(=O)NCCC2=c3cc(ccc3=[NH+][C@H]2C)OC(F)(F)F)OC C63515534
Cc1cc(c(c(c1OC)C)C)S(=O)(=O)NCCC2=c3cc(ccc3=[NH+][C@H]2C)OC(F)(F)Cl C63515538
c1ccc(cc1)C(=O)COC(=O)[C@@H](CC2=c3ccccc3=[NH+]C2)NC(=O)C45CC6CC(C4)CC(C6)C5 C63622952
Cc1ccc(cc1)C(=O)COC(=O)[C@H](CC2=c3ccccc3=[NH+]C2)NC(=O)c4ccc(cc4)C(C)(C)C C63623047
CCc1ccc(cc1)C(=O)COC(=O)[C@@H](CC2=c3ccccc3=[NH+]C2)NC(=O)c4ccc(cc4)CC C63732064
CC(C)(C)c1ccc(cc1)C(=O)N[C@@H](CC2=c3ccccc3=[NH+]C2)C(=O)OCC(=O)c4ccccc4 C63732068
CC(C)CC(=O)N1CCN(CC1)C(=O)[C@H](CC2=c3ccccc3=[NH+]C2)NC(=O)OCc4ccccc4 C64208287
Cc1ccc(cc1)S(=O)(=O)N2CCC[C@H]2C(=O)NC[C@@H](c3ccc(cc3)OC)[NH+]4CCCCC4 C09465398
Cc1ccc(cc1NC(=O)C[NH+](Cc2cccs2)C[C@H]3CCCO3)S(=O)(=O)N4CCCCC4 C09778685
C[C@H](C(=O)Nc1ccc(cc1)C(=O)C)Sc2nnc(n2c3ccc(cc3)F)C[NH+]4CCCCC4 C09880668
CCC[C@@]1(C(=O)N(C(=O)N1)CC[C@@H]2CCC[NH+]2C)C3CCN(CC3)C(=O)/C=C/c4ccccc4F C11782708
c1cc(ccc1CCNC(=O)[C@@H]2C[C@@H](C[NH+]2Cc3ccc(o3)c4ccc(cc4)Cl)n5cnnn5)F C11841151
CC[C@@]1(C(=O)N(C(=O)N1)C[C@@H]2COc3ccccc3O2)C4CC[NH+](CC4)Cc5ccc(cc5)OCC C11871728
CC[C@@]1(C(=O)N(C(=O)N1)C[C@H]2COc3ccccc3O2)C4CC[NH+](CC4)Cc5ccc(cc5)OCC C11871732
CCC[C@@]1(C(=O)N(C(=O)N1)CC[C@H]2CCC[NH+]2C)C3CCN(CC3)C(=O)/C=C/c4ccc(cc4)F C11976239
CC(=O)N/C(=C\c1ccc(c(c1)OC)OC)/C(=O)N2CC[NH+](CC2)C(c3ccccc3)c4ccccc4 C12137712
C[NH+](Cc1cccc(c1O)OC)Cc2nnc(n2c3cccc(c3)Cl)SCc4ccncc4 C12156489
CC(C)Cc1ccc(cc1)C[NH+]2CCc3c(c(cc(=O)n3CC2)OC)C(=O)N[C@H](C)c4ccco4 C12206264
CC(C)Oc1ccc(cc1)[C@H]2C(=C(C(=O)N2CCC[NH+](C)C)O)C(=O)c3ccc(cc3)OCC=C C08826781
Cc1cc(c2c(c1)cc(c(=O)[nH]2)C[NH+](CCc3ccccc3)Cc4nnnn4Cc5ccccc5)C C12833050
CC[NH+](CC)[C@H](CNC(=O)CSc1nnc(n1c2ccccc2)Cc3cccs3)c4ccco4 C12538366
Cc1ccc2cc(c(=O)[nH]c2c1C)C[NH+](Cc3cccs3)Cc4nnnn4CCc5ccccc5 C13033144
Cc1cccc(c1)CC[NH+](Cc2cc3cccc(c3[nH]c2=O)C)Cc4nnnn4Cc5ccc(cc5)F C13065565
Cc1ccc2cc(c(=O)[nH]c2c1)[C@@H](c3nnnn3C(C)(C)C)[NH+](Cc4ccco4)Cc5cccs5 C06409800
Cc1ccc(cc1)S(=O)(=O)N2CCC[C@@H]2C(=O)NC[C@H](c3ccc(cc3)OC)[NH+]4CCCCC4 C13113209
CC(C)CCN1C(=O)N(C(=O)C12CC[NH+](CC2)Cc3c[nH]c4c3cccc4)CCCc5ccncc5 C14541310
COc1cccc(c1)[C@H](CNC(=O)CCCN2C(=O)c3cccc4c3c(ccc4)C2=O)[NH+]5CCCC5 C14628509
CC[C@@]1(C(=O)N(C(=O)N1)C[C@H]2COc3ccccc3O2)C4CC[NH+](CC4)Cc5ccccc5OCC C14987805
c1cc2c(ccn2CC(=O)NCCC[NH+]3CCCCCC3)cc1S(=O)(=O)N4CCCCCC4 C15722277
C[NH+](C)[C@H](CNC(=O)c1cc(nc2c1cnn2Cc3ccncc3)c4ccccc4)c5ccccc5 C16599785
CCOc1c(cc(cc1C)S(=O)(=O)NC[C@@H](c2ccc3c(c2)CCN3C)N4CC[NH+](CC4)C)C C21777073
Cc1c(c(n2c(n1)nc(n2)C(F)(F)F)C)CCC(=O)NC[C@@H](c3ccccc3Cl)[NH+]4CCCC4 C22461530
CC[NH+]1CCN(CC1)c2ccc(cc2NC(=O)c3ccc(s3)Cl)S(=O)(=O)N(CC)CC C23228884
Cc1ccc(cc1)S(=O)(=O)N(Cc2ccco2)CC(=O)NC[C@@H](c3ccccc3)[NH+]4CCCC4 C25155822
c1cc(cc(c1)Cl)c2nc(on2)C[NH+]3CCC[C@H](C3)C(=O)NCCCSCc4ccco4 C31053564
CC(=O)N(c1ccccc1F)c2nc(cs2)/C=C/C(=O)NC[C@@H](c3ccco3)[NH+]4CCCCC4 C29939083
CC[NH+](CC)[C@H](CNC(=O)CSc1nc2ccc(cc2c(=O)n1CC(C)C)Cl)c3ccco3 C32624692
CC[NH+](CC)CCCNC(=O)[C@H](C)C1CCN(CC1)C(=O)c2ccc3c(c2)oc(n3)c4ccccc4 C33115995
Cc1ccc(cc1F)n2cc(nc2NC(=O)CN(CC[NH+](C)C)C(=O)CC(C)C)c3ccccc3 C35695479
c1ccc(cc1)COC[C@@H](C[NH+](Cc2ccco2)Cc3c(noc3N4CCCC4)c5ccccc5)O C36156221
CC[C@H](C)[NH+](Cc1c(noc1N2CCOCC2)c3ccc(cc3)F)C[C@@H](COCc4ccccc4)O C36249689
CC[NH+](C[C@@H](COCc1ccco1)O)CC(=O)N2CCc3c(ccs3)[C@@H]2COc4ccccc4C C36309939
CC[NH+](CCNC(=O)[C@H]1CCCN(C1)c2c3c(ncn2)n4c(n3)CCCCC4)Cc5ccccc5 C09211157
CC[C@@H](c1ccccc1)OC[C@H](CN2CC[NH+](CC2)CCN3C(=O)c4cccc5c4c(ccc5)C3=O)O C20347402
CCc1ccc(cc1)c2nc(c(o2)C)C[NH+]3CCC(CC3)C(=O)NC4CCN(CC4)C(=O)OCC C06577110
CCOc1ccc(cc1NC(=O)C[NH+]2CCC[C@H]2c3cccs3)S(=O)(=O)N4CCCCC4 C09725085
Cc1c(cccc1[N+](=O)[O-])C(=O)N[C@H](C)[C@H](c2cccs2)N3CC[NH+](CC3)Cc4ccccc4 C38595812
C[C@@H]([C@H](c1cccs1)N2CC[NH+](CC2)Cc3ccccc3)NC(=O)Cc4ccc(cc4)[N+](=O)[O-] C38595834
COC(=O)[C@@H]1C(=c2ccccc2=[NH+]1)NC(=O)CN3CCN(CC3)C(c4ccccc4)c5ccccc5 C39582244
CCN1[C@H](NN=C1SCC(=O)C2=c3ccccc3=[NH+][C@@H]2c4ccccc4)CN5CCCCCC5=O C39730085
c1cc(cc(c1)OC[C@@H](C[NH+](Cc2ccc(o2)c3cccc(c3)Cl)[C@@H]4CCS(=O)(=O)C4)O)C=O C40318643
CCCS(=O)(=O)c1ccc(cc1)c2cc(no2)C(=O)NC[C@H](c3ccccc3)[NH+]4CCCCC4 C40325289
Cn1c(nnn1)SCCC[NH2+]Cc2cc(c(c(c2)Br)OCc3cccc(c3)Cl)OC C40744725
c1ccc(cc1)[C@@H](CNC(=O)c2cnc(nc2Cl)S(=O)(=O)Cc3ccc(cc3)Cl)[NH+]4CCCC4 C40986415
C[C@@H]1C(=c2cc(ccc2=[NH+]1)OC(F)(F)F)CCNS(=O)(=O)c3ccc(c4c3cccn4)OC C63529318
CCOC(=O)[C@H]1[C@H](SC2=C1CC[C@@H](C2)C)NC(=O)[C@@H](C)OC(=O)CCC3=c4ccccc4=[NH+]C3 C63886476
Cc1ccc2=[NH+]CC(=c2c1)CCN3C[C@H](CC3=O)C(=O)N[C@@H]4N=N[C@@H](S4)CSc5ccccc5 C63941274
CCc1ccc2c(c1)cc(c(=O)[nH]2)[C@H](c3nnnn3Cc4ccc(cc4)OC)[NH+](C)C5CCCCC5 C06198338
c1cc(ccc1N2CC[NH+](CC2)CCCNC(=O)c3ccc(o3)CS(=O)(=O)c4ccc(cc4)Cl)F C08813510
C[C@H]1CCCC[NH+]1CCCNC(=O)Cn2c(=O)c3c(cn2)c4ccccc4n3Cc5ccc(cc5)F C08933393
CCCC[NH+](C)CCCNC(=O)Cn1c(=O)c2c(cn1)c3ccccc3n2Cc4ccc(cc4)F C08933404
CC[NH+](CC)Cc1nc(c2c(c(sc2n1)C)C)N3CCC(CC3)NS(=O)(=O)c4cccs4 C09256406
Cc1ccc(cc1)S(=O)(=O)N(C)c2ccc(cc2)OCC(=O)NC[C@@H](c3cccs3)[NH+](C)C C09591959
Cc1ccc(cc1NC(=O)C[NH+](Cc2ccco2)Cc3cccs3)S(=O)(=O)N4CCCCC4 C09796102
c1ccc2c(c1)c(c[nH]2)C(=O)CSc3nnc(n3c4ccc(cc4)OC(F)F)C[NH+]5CCCCC5 C09946433
C[C@H](c1nnc(n1c2ccccc2)SCC(=O)NCCCN(C)c3ccccc3)[NH+]4CCCCC4 C11217717
COc1ccccc1[C@@H](CNC(=O)C2CCN(CC2)S(=O)(=O)/C=C/c3ccccc3)[NH+]4CCCC4 C11603358
Cc1ccc2c(c1)cc(c([nH+]2)N(C)Cc3ccn[nH]3)CN(C[C@H]4CCCO4)C(=O)c5ccccc5F C11908869
CC(=O)c1ccc(cc1)OC[C@@H](C[NH+]2CCC(CC2)CN3C(=O)c4cccc5c4c(ccc5)C3=O)O C12138973
CCOc1ccc(cc1)N2C(=O)[C@H]3[C@H]([NH2+][C@@]([C@@H]3C2=O)(CCSC)C(=O)OC)c4ccccc4F C12497845
CCOC(=O)[C@H]1CCCN(C1)c2c(ccc([nH+]2)c3csc4c3cccc4)C(=O)NCc5ccon5 C12513370
CN(C)S(=O)(=O)c1ccc(c(c1)C(=O)NC[C@@H](c2ccc(cc2)OC)[NH+]3CCCCC3)Cl C12788203
Cc1cc(c2cc(c(=O)[nH]c2c1)C[NH+](Cc3ccc(cc3)OC)Cc4nnnn4C5CCCCC5)C C12833251
Cc1ccc2cc(c(=O)[nH]c2c1C)C[NH+](Cc3ccc(cc3)F)Cc4nnnn4CCc5ccccc5 C13033057
CC[C@H]1CCCC[NH+]1CCCNC(=O)Cn2ccc3c2ccc(c3)S(=O)(=O)N4CCCCC4 C09276365
CCc1ccc(cc1)[C@H](CNC(=O)C2CCN(CC2)c3ccc4nnc(n4n3)C(F)(F)F)[NH+](C)C C14247647
C[NH+](CCC(=O)Nc1cc(ccc1Cl)S(=O)(=O)N(C)C)Cc2ccccc2N3CCCCC3 C15103871
COc1ccc(cc1)[C@H](CNC(=O)C2CCN(CC2)S(=O)(=O)c3cccs3)[NH+]4CCCCC4 C15478329
C[C@@H](C(=O)NCCC[NH+]1CCCCC1)n2ccc3c2ccc(c3)S(=O)(=O)N4CCCCCC4 C15722716
C[C@H](C(=O)Nc1ccccc1C(=O)C)Sc2nnc(n2c3ccc(cc3)F)C[NH+]4CCCCC4 C16938595
Cc1cccc(c1)CCN(Cc2cc3cc(c(cc3nc2O)OC)OC)/C(=N/CCC[NH+](C)C)/S C08686722
c1ccc(cc1)C[NH+]2CC[C@H](C2)NC(=O)CSc3nnc(n3c4ccccc4)N5CCCCC5 C19354375
c1ccc(c(c1)OC[C@@H](CN2CC[NH+](CC2)CCN3C(=O)c4cccc5c4c(ccc5)C3=O)O)Cl C20388758
c1ccc(cc1)Cn2c(nnc2SCC(=O)c3ccc4c(c3)CCC(=O)N4)C[NH+]5CCCCC5 C24090523
Cc1ccc(cc1)n2c(nnc2SCC(=O)N[C@H]3CC[NH+](C3)Cc4ccccc4)N5CCCCC5 C24173697
C[C@@H]1CN(C[C@H](O1)C)S(=O)(=O)c2ccc(cc2)NC(=O)C[NH+](C)Cc3ccccc3C(F)(F)F C25532338
Cc1ccc(cc1)n\2cc([nH]/c2=N\C(=O)CN(CC[NH+](C)C)C(=O)c3cccs3)c4ccccc4 C35671675
CC[NH+](CC)[C@@H](CNC(=O)CSc1nnc(n1Cc2ccccc2)c3cccs3)c4ccco4 C36240621
CCOC[C@H](C[NH+](Cc1ccco1)Cc2c(nn(c2Oc3cccc(c3)C)C)c4ccccc4)O C36306385
CCOC[C@@H](C[NH+](Cc1c(nn(c1Oc2cccc(c2)C)C)c3ccccc3)C[C@@H]4CCCO4)O C36306537
CCOC[C@@H](C[NH+](Cc1c(nn(c1Oc2ccccc2F)C)c3ccccc3)C[C@@H]4CCCO4)O C36306849
CCN(CC)S(=O)(=O)c1cc(ccc1OC)C(=O)NC[C@@H](c2ccccc2Cl)[NH+]3CCCC3 C36735679
CN(CCNC(=O)[C@H]1CCC[NH+](C1)Cc2nc(no2)c3ccc(cc3)Br)c4ccccc4 C38905594
C[C@@H](C(=O)N[C@@](C)(C#N)C(C)C)Sc1nc2c(c3c(s2)CCCC3)c(=O)n1CCC[NH+](C)C C36806304
c1ccc(cc1)S(=O)(=O)c2c(oc(n2)c3ccc(cc3)Br)NCCCn4cc[nH+]c4 C39844947
c1cc(cc(c1)OC[C@H](C[NH+](Cc2ccc(o2)c3cccc(c3)Cl)[C@@H]4CCS(=O)(=O)C4)O)C=O C40318645
Cc1ccc(cc1)n\2cc([nH]/c2=N\C(=O)CN(CC[NH+](C)C)C(=O)c3ccccc3)c4ccccc4 C40400254
CC(C)Oc1c(cc(cc1Br)C[NH2+]CCSc2nnnn2c3ccccc3)OC C40721913
Cc1ccc(cc1)CS(=O)(=O)c2ncc(c(n2)Cl)C(=O)NC[C@H](c3cccs3)[NH+]4CCCC4 C40986366
COc1ccccc1c2cc(nc(n2)SCCCC(=O)NCCCn3cc[nH+]c3)C(F)(F)F C58974277
CC(C)C[C@@H](C(=O)NC[C@H](c1ccccc1OC)[NH+]2CCCCC2)N3C(=O)[C@@H]4CC=CC[C@@H]4C3=O C59782647
C[C@@H]1CCC[C@](C1)(CNC(=O)COc2ccc(cc2)N(C)S(=O)(=O)c3cccs3)[NH+](C)C C59890621
CC(C)CNS(=O)(=O)c1cc(c(cc1Cl)Cl)C(=O)OCC(=O)C2=c3ccccc3=[NH+]C2 C39946229
Cc1c(ccc2c1OC(=O)[C@H]([C@@H]2C)CCC(=O)NCCC3=c4cc(ccc4=[NH+]C3)Cl)OC(=O)C C63492369
C[C@H](C1CCN(CC1)C(=O)[C@H]2C=c3ccc(cc3=[NH+]2)OC)C(=O)NCc4ccc(cc4)OC(C)C C63739208
Cc1ccc(cc1)Cn2c3ccccc3n(c(=O)c2=O)CCC(=O)NCCC4=c5ccccc5=[NH+]C4 C64526433
C[C@H](C1CCN(CC1)S(=O)(=O)c2cccs2)C(=O)NCCC3=c4cc(ccc4=[NH+]C3)OC C65061850
CC[NH+](Cc1ccccc1)[C@@H](c2cc3cc(cc(c3[nH]c2=O)C)C)c4nnnn4Cc5ccccc5 C06193611
C[NH+](CCCNC(=O)Cn1c(=O)c2c(cn1)c3ccccc3n2Cc4ccccc4)C5CCCCC5 C08933098
C[C@@H](c1nnc(n1c2ccc(cc2)F)SCCCn3c4ccccc4[nH]c3=O)[NH+]5CCCCC5 C09396347
CC[NH+](CC)C[C@@H](C)CNC(=O)CSc1nc2nc(c(c(n2n1)C)Cc3ccccc3C)C C09841036
CC[C@]1(C(=O)N(C(=O)N1)CCc2ccc(cc2)OC)C3CC[NH+](CC3)Cc4ccc(cc4)OC C12041766
Cc1c(nc(o1)c2ccccc2NS(=O)(=O)C)C[NH+](C)Cc3c4ccccc4ccc3OC C11785338
Cc1ccc2cc(c(=O)[nH]c2c1C)C[NH+](CCc3ccccc3)Cc4nnnn4C5CCCCC5 C12832944
CC[C@H](c1nnnn1C(C)(C)C)[NH+](Cc2cccs2)Cc3cc4cc(c(cc4[nH]c3=O)C)C C13064551
CC[C@@H](c1nnnn1C(C)(C)CC)[NH+](Cc2ccccc2)Cc3cc4cc(c(cc4[nH]c3=O)C)C C13064564
CC[C@@H](c1nnnn1C(C)(C)C)[NH+](Cc2ccc(cc2)C)Cc3cc4c(cc(cc4[nH]c3=O)C)C C13064919
C[NH+](Cc1ccc(c(c1OC)OC)OC)Cn2c(=S)[nH]c(n2)c3ccc(cc3Cl)Cl C13073726
CC(C)[C@H](c1nnnn1C(C)(C)C)[NH+](Cc2cc3cc(ccc3[nH]c2=O)OC)C4CCCCC4 C13498608
CC(C)[C@H](c1nnnn1C2CCCCC2)[NH+](Cc3cc4cc(ccc4[nH]c3=O)OC)C5CCCC5 C13498646
Cc1ccc2cc(c(=O)[nH]c2c1C)C[NH+](C3CCCC3)[C@@H](c4nnnn4Cc5ccco5)C(C)C C13499160
CCC(C)(C)n1c(nnn1)[C@@H](C(C)C)[NH+](Cc2cc3cc(ccc3[nH]c2=O)C)C4CCCCC4 C13500642
Cc1ccc2c(c1)cc(c(=O)[nH]2)C[NH+](C3CCCCC3)[C@@H](c4nnnn4Cc5ccco5)C(C)C C13500652
CCC[C@H](c1nnnn1C(C)(C)C)[NH+](CCc2ccccc2)Cc3cc4cccc(c4[nH]c3=O)C C13500752
CCC[C@H](c1nnnn1C(C)(C)C)[NH+](CCc2ccccc2)Cc3cc4cc(ccc4[nH]c3=O)C C13500754
C[NH+](CCOc1ccccc1F)CC(=O)Nc2cccc(c2)S(=O)(=O)N(C)c3ccccc3 C15045797
CCCC[NH+](CC)CCN1C(=O)c2cc3c(n2C[C@]1(C)C(=O)NC4CCCCCCC4)cco3 C15675663
CCCOc1ccc2ccccc2c1C[NH+](C)CC(=O)NCc3cc(c(cc3OC)OC)OC C16354826
CC[NH+]1CCC[C@H]1CNC(=O)c2ccc(nc2N3CCC(CC3)C(=O)OCC)c4cc(cs4)C C19301114
CC[NH+](CC)CCCNc1c2c(c3c4c(c(nc3s2)N5CCCC5)COC(C4)(C)C)ncn1 C20358411
C[C@]1(C(=O)N(C(=O)N1)CCc2ccc(cc2)OC)C3CC[NH+](CC3)Cc4ccc(cc4)N5CCCC5 C20539230
CCCOc1c(cc(cc1Br)C[NH2+]CCSc2nnnn2c3ccccc3)OC C20932985
C[C@H]([C@H](c1cccs1)N2CC[NH+](CC2)Cc3ccccc3)NC(=O)c4ccc(cc4)[N+](=O)[O-] C23181263
COc1ccc(cc1)[C@@H](CNC(=O)CSc2nc3ccccc3c(=O)n2CC=C)[NH+]4CCCCC4 C24965909
CC[NH+](CC)[C@@H](CNC(=O)CSc1nc2ccccc2c(=O)n1C3CCCC3)c4ccco4 C26120301
c1ccc(c(c1)NC(=O)C[NH+]2CCN(CC2)c3ccc(cc3[N+](=O)[O-])C(F)(F)F)OC(F)F C32511012
CCOc1ccc(cc1)C[NH+](CCOC)Cc2cc(=O)n3c(n2)cc([nH]3)c4ccc(cc4)Cl C33126312
CCCC[NH+]1CCN(CC1)c2nc3c(c4c(s3)CCCC4)c(=O)n2CC(=O)NCc5ccccc5 C34747226
CCCn1c(=O)c2ccccc2nc1[C@@H](C)N(CC[NH+](C)C)C(=O)Nc3cccc4c3cccc4 C35032445
C[C@H](c1nc2ccccc2c(=O)n1c3ccc(cc3)OC)N(CC[NH+](C)C)C(=O)NC(C)(C)C C35041427
CCOc1ccc(cc1)n2cc(c3c2ncnc3NC[C@@H](c4ccco4)[NH+](C)C)c5ccccc5 C35681704
CCN1C(=C([C@H](NC1=O)c2cc(ccc2C)C)C(=O)OCC)C[NH+]3CCCN(CC3)C(=O)C4CCC4 C36017229
CC(C)[NH+](CCNC(=O)[C@@H]1CCCN(C1)c2c3c(ncn2)n4c(n3)CCCCC4)Cc5ccccc5 C09211140
CCOC(=O)C1CC[NH+](CC1)[C@@H](c2cccnc2)c3c4c(sc3NC(=O)c5ccco5)CCCC4 C38546391
Cc1cc(ccc1[N+](=O)[O-])C(=O)N[C@@H](C)[C@H](c2cccs2)N3CC[NH+](CC3)Cc4ccccc4 C38595818
COc1ccc(cc1)c2nc(on2)C[NH+]3CCC[C@H](C3)C(=O)NCCSc4ccc(cc4)Cl C38892258
CC(C)C[C@H](c1ccc(cc1)OC)NC(=O)[C@@H]2CCC[NH+](C2)Cc3nc(no3)c4ccc(cc4)F C38901496
CCOc1ccccc1CNC(=O)[C@@H]2CCC[NH+](C2)Cc3nc(no3)c4ccc(cc4)Br C38905605
C[C@H](C(=O)N[C@@](C)(C#N)C(C)C)Sc1nc2ccccc2c(=O)n1CC[NH+](C(C)C)C(C)C C22137878
CCCOc1ccc(cc1)[C@@H](CNC(=O)c2ccc(o2)S(=O)(=O)c3ccc(cc3)C)[NH+](C)C C40322790
Cc1ccc(cc1)[C@@H](CNC(=O)c2cnc(nc2Cl)S(=O)(=O)Cc3ccc(cc3)Cl)[NH+](C)C C40986417
CC[C@H]1CCCC[NH+]1CCCNC(=O)c2ccc(cc2)CN3CCN(CC3)S(=O)(=O)c4ccc(cc4)C C44908326
CC[C@H]1CCCC[NH+]1CCCNC(=O)[C@@H]2CN(c3cc(ccc3O2)C(C)(C)C)S(=O)(=O)C C44908412
C[C@@H]1C(=c2cc(ccc2=[NH+]1)OC(F)(F)F)CCNC(=O)C3CCN(CC3)C(=O)OC(C)(C)C C63280787
CCNC(=S)N(CCC1=c2cc(ccc2=[NH+][C@H]1C)OC)Cc3cc(c(c(c3)OC)OC)OC C63655347
CCOC(=O)[C@H]1C(=c2cc(ccc2=[NH+]1)OC)NC(=O)CN3CCN(CC3)c4cc(ccc4C)C C39007525
CCC[NH+]1CCN(CC1)C(=O)CN(C)c2nn3c(c(nc3s2)c4ccc(cc4)C)NC(C)(C)C C64704070
CC[NH+](CC)CCCN1CC(=O)N2[C@H](C1=O)Cc3c4ccccc4[nH]c3[C@H]2c5ccc(cc5)C(C)C C02095792
C[NH+](C)CCCN(c1nc2ccccc2s1)C(=O)c3ccccc3NS(=O)(=O)c4ccc(cc4)F C09292523
CCc1cccc(c1NC(=O)CSc2nnc(n2c3ccc(cc3)F)[C@H](C)[NH+]4CCCCC4)CC C09396438
c1ccc2c(c1)c(c[nH]2)C(=O)CSc3nnc(n3c4ccccc4C(F)(F)F)C[NH+]5CCCCC5 C09946370
C[C@@H](c1ccc(cc1)Br)NC(=O)C[NH+]2CCC(=CC2)c3c(cc(cc3OC)OC)OC C11062587
CC(=O)c1ccc(cc1)N2CC[NH+](CC2)Cc3nc4ccccc4c(n3)NCCc5ccccc5OC C11913617
CC(C)C[C@@]1(C(=O)N(C(=O)N1)CCc2cccs2)C3CC[NH+](CC3)Cc4cccc5c4nccc5 C12156430
CCCC[C@]1([C@@H]2[C@@H]([C@@H]([NH2+]1)c3cccc(c3)F)C(=O)N(C2=O)c4cccc(c4)C(=O)C)C(=O)OCC C12498241
CCCC[C@]1([C@@H]2[C@@H]([C@H]([NH2+]1)c3cccc(c3)F)C(=O)N(C2=O)c4cccc(c4)C(=O)C)C(=O)OCC C12498245
CC[C@H](c1nnnn1Cc2ccc(cc2)F)[NH+](Cc3cc4cc(c(cc4[nH]c3=O)C)C)C5CCCC5 C13064698
CC[C@@H](c1nnnn1C2CCCCC2)[NH+](CCc3ccccc3)Cc4cc5c(cc(cc5[nH]c4=O)C)C C13064851
Cc1ccc2cc(c(=O)[nH]c2c1)[C@H](c3nnnn3C(C)(C)C)[NH+](Cc4ccccc4)Cc5ccccc5Cl C06409954
CC(C)Oc1ccc(cc1)[C@H]2/C(=C(/c3ccc(cc3)Br)\O)/C(=O)C(=O)N2CCC[NH+](C)C C08921136
C[C@H](c1nnc(n1c2ccc(cc2)F)S[C@@H](C)C(=O)Nc3ccccc3c4ccccc4)[NH+](C)C C09790702
CCCOc1ccc(cc1)[C@H]2/C(=C(/c3ccc(cc3)OC)\O)/C(=O)C(=O)N2CCC[NH+](CC)CC C09270351
CC[NH+](CC)CCN1[C@H](/C(=C(/c2ccc(cc2)OC(C)C)\O)/C(=O)C1=O)c3ccc(cc3)OCC C09411214
CC[C@H]1CCCC[NH+]1CCCNC(=O)CN(c2cc(c(cc2Cl)Cl)Cl)S(=O)(=O)C C22365203
CC[C@H]1CCCC[NH+]1CCCNC(=O)CN(c2ccc(cc2)C34CC5CC(C3)CC(C5)C4)S(=O)(=O)C C22366938
Cc1cccc(c1)CC[NH2+]Cc2cccc(n2)COc3c4ccccc4c5nnc(n5n3)C(F)(F)F C26500021
COC(=O)C[C@@H](c1ccc(cc1)OCc2ccccc2)[NH2+][C@H]3C4=C(CCCC4)C(=O)N3Cc5ccc(cc5)F C27842189
CC(C)C[C@@H](c1ccc(cc1)OC)NC(=O)C2CC[NH+](CC2)Cc3nc(no3)c4ccc(cc4)Cl C30987202
c1ccc(cc1)CSCCCNC(=O)[C@H]2CCC[NH+](C2)Cc3nc(no3)c4ccc(cc4)Cl C31046863
C[NH+](C)CCN(Cc1ccccc1)C(=O)C[C@@H](c2cc(cc(c2)OC)OC)c3c[nH]c4c3cccc4 C35371051
C[C@@H]1CCCCN1c2c(c(no2)c3ccccc3)C[NH+](C[C@@H]4CCCO4)C[C@@H](Cc5ccccc5)O C35780881
C[C@H]1CCCCN1c2c(c(no2)c3ccccc3)C[NH+](C[C@@H]4CCCO4)C[C@@H](Cc5ccccc5)O C35780884
Cc1ccc(cc1)S(=O)(=O)N[C@H](C)[C@@H]2c3cc(c(cc3CC[NH+]2Cc4ccccc4C)OC)OC C36043398
CC[NH+]1CCN(CC1)c2cc(nc(n2)SCc3ccc(cc3)C(=O)NCC(C)C)C(F)(F)F C36045157
CC(C)(C)OC[C@@H](C[NH+](Cc1c(nn(c1Oc2cccc(c2)F)C)c3ccccc3)CC4CC4)O C36307335
CC(C)(C)OC[C@H](C[NH+](Cc1c(nn(c1Oc2cccc(c2)F)C)c3ccccc3)CC4CC4)O C36307338
CC(C)(C)OC[C@H](C[NH+](Cc1c(nn(c1Oc2ccc(cc2)F)C)c3ccccc3)CC4CC4)O C36307804
CCc1cc(c(s1)NC(=O)c2ccco2)[C@@H](c3cccc(c3)F)[NH+]4CCC(CC4)C(=O)OCC C38546383
C[C@H]([C@H](c1cccs1)N2CC[NH+](CC2)Cc3ccccc3)NC(=O)c4cc(ccc4[N+](=O)[O-])Cl C38595940
COc1ccc(cc1)c2nc(on2)C[NH+]3CCC[C@@H](C3)C(=O)NCCCSc4ccc(cc4)Cl C38892922
CCN(CC)C(=O)c1ccccc1NC(=O)[C@H]2CCC[NH+](C2)Cc3nc(no3)c4ccc(cc4)C(C)(C)C C38903296
CCOc1ccc(cc1OC)C2=NC(=CC3=c4ccccc4=[NH+][C@H]32)C(=O)NCCc5ccc(cc5)F C39024740
CCOC(=O)c1c2c(sc1NC(=O)CN3CC[NH+](CC3)Cc4ccc(cc4)SC)C[C@@H](CC2)C C39972139
Cn1c(nnn1)SCCC[NH2+]Cc2cc(ccc2OCc3cccc(c3)Cl)Br C40744790
C[NH+](C)[C@H](CNC(=O)c1cnc(nc1Cl)SCc2ccc(cc2)F)c3ccc(cc3)N(C)C C40985911
CCc1ccc(cc1)[C@@H](CNC(=O)c2cnc(nc2Cl)S(=O)(=O)Cc3ccc(cc3)C)[NH+]4CCCC4 C40986373
c1ccc(cc1)N(CC(=O)NCc2ccc(cc2)C[NH+]3CCCCC3)S(=O)(=O)c4ccc(cc4)F C44874181
COc1ccc(cc1)C2=CC(=O)N(c3ccccc3S2)CCC[NH2+]C[C@@H]4COc5ccccc5O4 C48533918
CCC[C@@]1(C(=O)N(C(=O)N1)CC[C@H]2CCC[NH+]2C)C3CCN(CC3)C/C(=C/c4ccccc4)/Cl C55042411
C[C@@H](CCc1ccccc1)NC(=O)CSc2nnc(n2c3ccccc3)C4=c5ccccc5=[NH+]C4 C63228993
Cc1ccc(cc1)CN2C[C@@H](CC2=O)C(=O)NC[C@@H](c3ccc(cc3)N(C)C)C4=c5ccccc5=[NH+]C4 C63237039
Cc1ccc(cc1)CN2C[C@H](CC2=O)C(=O)NC[C@@H](c3ccc(cc3)N(C)C)C4=c5ccccc5=[NH+]C4 C63237041
C[C@H](CCc1ccccc1)NC(=O)[C@H](CC(C)C)N2C(=O)[C@@]3([C@@H]4C(=c5ccccc5=[NH+]4)CCN3C2=O)C C63373564
CCOc1ccc(c(c1)S(=O)(=O)NCCC2=c3cc(ccc3=[NH+][C@H]2C)Br)OCC C63514308
COc1ccc2=[NH+]CC(=c2c1)CCN3[C@H](C(=O)N(C3=S)c4ccccc4)CC(=O)Nc5ccccc5 C63529259
Cc1ccc(cc1)[C@H](C(=O)Nc2ccc(cc2)OC)N(Cc3ccco3)C(=O)CC4=c5ccccc5=[NH+]C4 C63617053
c1ccc(cc1)C(=O)COC(=O)[C@@H](CC2=c3ccccc3=[NH+]C2)NC(=O)c4ccc(cc4)Br C63623029
CNC(=O)O/N=C\1/C2(CC[NH+](CC2)CCCC(=O)c3ccc(cc3)F)N(CN1C)c4ccccc4 C01641855
Cn1c2c(c(=O)[nH]c1=O)n(c(n2)C[NH+](Cc3ccccc3)Cc4ccccc4)Cc5ccccc5Cl C09278369
C[C@@H](c1nnc(n1c2ccc(cc2)Cl)S[C@@H](C)C(=O)NCc3ccc4c(c3)OCO4)[NH+](C)C C03376368
C[C@H](c1nnc(n1c2ccc(cc2)Cl)S[C@H](C)C(=O)NCc3ccc4c(c3)OCO4)[NH+](C)C C03376376
CC(=O)c1ccc(cc1)OC[C@H](C[NH+]2CCC(CC2)CN3C(=O)c4cccc5c4c(ccc5)C3=O)O C09444479
CC(C)Oc1ccc(cc1NC(=O)C[NH+]2CCC[C@@H]2c3cccn3C)S(=O)(=O)N4CCCCC4 C09579849
C[C@H](c1nnc(n1c2ccc(cc2)F)S[C@@H](C)C(=O)c3ccc(cc3)NC(=O)C)[NH+]4CCCCC4 C09396193
C[NH+](C)CCCn1c(=O)c2c3c(sc2nc1SCC(=O)Nc4ccc(cn4)Cl)CCCC3 C10190928
CCOC(=O)N1CCN(CC1)C(=O)c2ccc(cc2)N3CCC(CC3)[NH2+][C@@H](C)Cc4cccs4 C11787777
CC(=C)[C@H]1CCC(=CC1)C[NH+]2CCC(CC2)[C@@]3(C(=O)N(C(=O)N3)Cc4cccc(c4OC)OC)C C11882282
C[NH+](Cc1ccc2c(c(sc2n1)C(=O)OC)NC(=O)Cc3cccc(c3)F)Cc4cscn4 C11909647
CC(C)CN(C)S(=O)(=O)c1c(c2c(s1)C[NH+](CC2)Cc3ccc(c(c3)Cl)O)C(=O)OC C11910098
Cc1c(c(n(n1)C)Cl)C[NH+]2CCC(CC2)[C@@]3(C(=O)N(C(=O)N3)CCc4cccs4)CC(C)C C11983132
Cc1ccc(c(c1)C)C(=O)Nc2c3ccc(nc3sc2C(=O)OC)C[NH+](C)[C@H](C)c4ccon4 C12246730
CCOc1ccc(cc1)N2C(=O)[C@H]3[C@@H]([NH2+][C@@]([C@@H]3C2=O)(CCSC)C(=O)OC)c4ccccc4F C12497851
CCOc1cc(cc(c1OCC)OCC)C(=O)NC[C@H](c2ccc3c(c2)CCN3C)[NH+]4CCCCC4 C13007781
CC[C@H](c1nnnn1Cc2ccc(cc2)F)[NH+](Cc3cccs3)Cc4cc5cc(c(cc5[nH]c4=O)C)C C13064696
C[NH+](CCCNC(=O)Cn1ccc2c1ccc(c2)S(=O)(=O)N3CCCCC3)C4CCCCC4 C15722231
C[NH+]1C[C@H](C[C@H]1c2nc(no2)c3ccc(cc3)OC(F)(F)F)NC(=O)Cc4ccc(cc4)OC C20464074
CCCOc1c(cc(cc1OC)Br)C[NH2+]CCSc2nnnn2c3ccccc3 C20934353
c1cc(oc1)C[NH+]2CCC(CC2)CNS(=O)(=O)c3ccc(s3)c4cc(on4)C(F)(F)F C20978159
CN(C)c1ccc(cc1)[C@H](CNS(=O)(=O)c2cccc(c2)[N+](=O)[O-])[NH+]3CCc4ccccc4C3 C21755414
CCOc1cc(cc(c1OCc2ccc(cc2)F)Br)C[NH2+]CCCSc3nnnn3C C22109245
C[C@H](c1nnc(n1c2ccc(cc2)Cl)SCC(=O)Nc3ccccc3OC(F)F)[NH+](C)C C22718658
CCN(CC)S(=O)(=O)c1ccc(c(c1)NC(=O)C[NH+]2CCc3c(ccs3)[C@H]2C4CC4)OC C24970699
CN(c1c(c(no1)c2ccccc2)C[NH+](C[C@@H]3CCCO3)C[C@@H](COCC#C)O)C4CCCCC4 C35760757
CC(C)CN(Cc1cc(ccc1N(C)C2CC[NH+](CC2)C)NC(=O)C(C)C)C(=O)c3ccc(cc3)OC C35945011
CC(C)CNC(=O)c1coc(n1)C[NH+](Cc2ccc3c(c2)OCO3)Cc4ccc(cc4Cl)Cl C36065834
c1ccc2c(c1)n3cccc3c(=O)n2CCCC(=O)NCCC[NH+]4CCC(CC4)N5CCCCC5 C20489811
COCC[NH+](Cc1ccco1)Cc2ccc(o2)C(c3ccc(cc3)OC)(c4ccc(cc4)OC)O C36145498
Cc1c(c(n(n1)c2ccccc2)Oc3ccc(cc3F)F)C[NH+](C[C@@H]4CCCO4)C[C@@H](COCC#C)O C36304248
CC[NH+](CC)[C@H](CNC(=O)/C=C/c1ccc(c(c1)S(=O)(=O)N2CCCCC2)OC)c3ccccc3 C36333176
CCOC[C@@H](C[NH+](Cc1ccco1)Cc2c(nn(c2Oc3cccc(c3)F)c4ccccc4)C)O C36346281
CC[NH+](CCNC(=O)[C@@H]1CCCN(C1)c2c3c(ncn2)n4c(n3)CCCCC4)Cc5ccccc5 C09211156
Cc1c2cnn(c(=O)c2c(n1Cc3ccccc3Cl)C)CC(=O)NCCC[NH+]4C[C@H](C[C@@H](C4)C)C C15941262
C[NH+]1CCN(CC1)[C@@H](CNS(=O)(=O)c2ccc(cc2)OC(F)(F)F)c3ccc4c(c3)CCCN4C C38673161
C[C@H]1C[C@@H](CN(C1)S(=O)(=O)c2cc(ccc2OC)C(=O)NC[C@@H](c3ccccc3)[NH+]4CCCC4)C C36659969
CC(C)Cc1cc(ccc1N2CC[NH2+][C@H](C2)S(=O)(=O)Oc3ccccc3)S(=O)(=O)C(C)C C39529556
CCc1ccccc1NC(=O)CN2CCN(CC2)C(=O)C[NH+]3CCN(CC3)Cc4ccc(cc4)Cl C23297323
CCCCS(=O)(=O)c1ncc(c(n1)Cl)C(=O)NC[C@@H](c2ccc(cc2)Cl)[NH+]3CCCC3 C40986235
c1ccc(cc1)CS(=O)(=O)N2C[C@H](Oc3c2cccc3)C(=O)NCc4ccc(cc4)C[NH+]5CCCCC5 C44874907
C[C@H]1C[C@@H](C[NH+](C1)CCCNC(=O)c2cccc(c2)CN3CCN(CC3)S(=O)(=O)c4ccccc4)C C44907648
CC[C@@H]1CCCC[NH+]1CCCNC(=O)c2cccc(c2)CN3CCN(CC3)S(=O)(=O)c4ccc(cc4)C C44908349
C[NH+](Cc1ccccc1NC(=O)[C@@H]2CCCN(C2)S(=O)(=O)c3ccc(cc3)OC)C4CCCCC4 C46735423
CC(C)C[C@@H]1C(=O)N(C2([NH2+]1)CCN(CC2)S(=O)(=O)c3ccc(c(c3)Cl)Cl)CCCOC C36038423
CCN(CC)S(=O)(=O)c1ccc(cc1)/C=C/C(=O)Nc2ccc(cc2)c3cn4c([nH+]3)CCCC4 C59588835
COc1ccc(cc1)[C@@H](CNc2ccc(cn2)S(=O)(=O)N3CCCC3)C4=c5ccccc5=[NH+]C4 C63230181
CC1CCN(CC1)C(=O)COC(=O)[C@H](CC2=c3ccccc3=[NH+]C2)NC(=O)c4ccccc4Cl C63772682
CCOC(=O)[C@H]1[C@@H](SC2=C1CC[C@@H](C2)C)NC(=O)[C@@H](C)OC(=O)CCC3=c4ccccc4=[NH+]C3 C63886474
Cc1ccc2=[NH+]CC(=c2c1)CCN3C[C@@H](CC3=O)C(=O)N[C@@H]4N=N[C@@H](S4)CSc5ccccc5 C63941271
C[C@H](c1nnc(n1c2ccc(cc2)Cl)S[C@@H](C)C(=O)Nc3ccc(cc3)C(=O)C)[NH+](C)C C03375941
CCC(=O)Nc1ccc(cc1)C(=O)CSc2nnc(n2c3ccc(cc3)Cl)[C@@H](C)[NH+](C)C C09101825
CCC(=O)Nc1ccc(cc1)C(=O)CSc2nnc(n2c3ccc(cc3)Cl)[C@H](C)[NH+](C)C C09101830
CC(C)Oc1ccc(cc1)[C@H]2C(=C(C(=O)N2CC[NH+](C)C)O)C(=O)c3ccc(cc3)OCC=C C08826779
CCOc1ccc(cc1OCC)C(=O)c2ccccc2C(=O)NCc3cc[nH+]c(c3)N4CCCC4 C12752168
CC[C@H](c1nnnn1C2CCCC2)[NH+](Cc3ccc(cc3)C)Cc4cc5ccc(cc5[nH]c4=O)C C13063916
CC[C@H](c1nnnn1C(C)(C)C)[NH+](CCc2ccccc2)Cc3cc4cc(c(cc4[nH]c3=O)C)C C13064557
CC[C@H](c1nnnn1Cc2ccccc2)[NH+](Cc3cc4c(cc(cc4[nH]c3=O)C)C)C5CCCC5 C13064882
CC[C@@H](c1nnnn1Cc2ccccc2)[NH+](Cc3cc4c(cc(cc4[nH]c3=O)C)C)C5CCCC5 C13064883
CC[C@H](c1nnnn1C(C)(C)C)[NH+](Cc2ccc(cc2)C)Cc3cc4c(cc(cc4[nH]c3=O)C)C C13064918
CCC(C)(C)n1c(nnn1)C[NH+](Cc2ccccc2Cl)Cc3cc4cc(ccc4[nH]c3=O)C C13065441
CC[NH+](CC)CCN1[C@@H](/C(=C(/c2ccc(cc2)OC(C)C)\O)/C(=O)C1=O)c3ccc(cc3)OC C08837527
CCCOc1ccc(cc1)[C@H]2/C(=C(/c3ccc(cc3)OCC=C)\O)/C(=O)C(=O)N2CC[NH+](C)C C09041753
CC[C@@H](c1nnnn1Cc2ccc(cc2)F)[NH+](Cc3cc4cccc(c4[nH]c3=O)C)C5CCCC5 C13501107
CC[C@@H](c1nnnn1Cc2ccccc2)[NH+](Cc3cc4cc(ccc4[nH]c3=O)C)C5CCCCC5 C13501163
c1ccc(cc1)CCC[NH+]2C[C@@H](C[C@H]2C(=O)NC(c3ccccc3)c4ccccc4)n5cnnn5 C14885927
CCOC(=O)c1csc(n1)CC[NH2+][C@@H]2CCc3c(sc4c3c(=O)n(cn4)C5CCCC5)C2 C15009227
Cn1c(nnn1)SCC[NH2+]Cc2cc(c(c(c2)Br)OCc3ccccc3Cl)OC C16363645
CC[NH+](CC)CCC[C@@H](C)N(CC(=O)Nc1cc(on1)C)C(=O)c2ccc(c(c2)Cl)Cl C16646133
CCCOc1ccc(cc1)[C@H]2/C(=C(/c3ccc(cc3)OC(C)C)\O)/C(=O)C(=O)N2CC[NH+](C)C C09186703
CCCC[NH+](CC)CCN1C(=O)c2ccc(n2C[C@@]1(C)C(=O)NC3CCC(CC3)C)c4ccco4 C20920100
C[NH+](C)[C@H](CNC(=O)/C=C/c1ccc(cc1)S(=O)(=O)N2CCCCCC2)c3ccccc3OC C21333683
CCCC[NH+](CC)CCN1C(=O)c2ccc(n2C[C@]1(C)C(=O)NC3CCCCC3)c4ccco4 C21364677
CCOc1cc(cc(c1OCC)OCC)C(=O)NC[C@@H](c2ccc3c(c2)CCCN3C)[NH+]4CCCC4 C23858673
CCN(CC)c1ccc(cc1)c2nnc(o2)SCC(=O)N[C@H]3CC[NH+](C3)Cc4ccccc4 C24139929
C[C@H](c1nnc(n1c2ccc(cc2)Cl)SCC(=O)NCCOc3ccc(cc3)Cl)[NH+](C)C C27493152
CC(C)C[C@H](c1ccc(cc1)OC)NC(=O)[C@@H]2CCC[NH+](C2)Cc3nc(no3)c4cccs4 C31057518
CC(C)C[C@H](c1ccc(cc1)OC)NC(=O)[C@H]2CCC[NH+](C2)Cc3nc(no3)c4cccs4 C31057522
COc1ccc(cc1OC)[C@@H](CNC(=O)c2cc(on2)c3ccc(cc3)Cl)[NH+]4CCCCC4 C32622204
C[NH+](CCNC(=O)CCc1cn(nc1c2ccc3c(c2)OCO3)c4ccccc4)Cc5ccccc5 C32975015
Cc1cccc(c1)N2CC[NH+](C[C@@H]2C)CCCNC(=O)CCn3c4cc(c(cc4nc(c3=O)C)C)C C33005739
CCc1ccc(cc1)n2c(=O)c3ccccc3nc2[C@H](C)N(CC[NH+](C)C)C(=O)NC(C)(C)C C35091489
Cc1ccc(cc1)c2cn(/c(=N/C(=O)CN(CC[NH+](C)C)C(=O)CC(C)C)/[nH]2)c3ccc(cc3)C C35694820
CCc1nc2n(n1)c(c(s2)[C@@H](c3ccc(cc3)OCC)N4CC[NH+](CC4)Cc5ccccc5)O C22854735
Cc1c(c(on1)C)COc2ccc(cc2OC)/C=C/C(=O)NC[C@@H](c3ccccc3Cl)[NH+](C)C C36735722
Cc1cc(ccc1OC)S(=O)(=O)NC[C@H](c2ccco2)[NH+]3CCN(CC3)c4ccccc4F C08601334
CCc1cc(c(s1)NC(=O)c2ccco2)[C@@H](c3cccc(c3OC)OC)N4CC[NH+](CC4)C C38546478
CCOc1c(cc(cc1C)S(=O)(=O)NC[C@@H](c2ccc3c(c2)CCCN3C)N4CC[NH+](CC4)C)C C38673140
CC[C@@H](c1ccc(cc1)OC)NC(=O)[C@@H]2CCC[NH+](C2)Cc3nc(no3)c4ccc(cc4)Br C38905667
CCOc1ccc(cc1)c2nc(c(o2)NCCC[NH+](C)C)S(=O)(=O)c3ccc(cc3)Cl C39845297
CC[NH+](CC)[C@H](CNC(=O)c1ccc(o1)S(=O)(=O)c2ccc(cc2)C)c3ccc(cc3)OC C40322669
CC[NH+](CC)[C@@H](CNC(=O)c1cnc(nc1Cl)S(=O)(=O)CC)c2ccc(cc2)C(C)C C40986097
Cc1ccc(cc1)CS(=O)(=O)c2ncc(c(n2)Cl)C(=O)NC[C@H](c3cccs3)[NH+]4CCCCC4 C40986364
CCOc1ccc(cc1)N(CC(=O)NCc2ccc(cc2)C[NH+]3CCC(CC3)C)S(=O)(=O)C C44875859
C[NH+](Cc1ccccc1NC(=O)[C@H]2CCCN(C2)S(=O)(=O)c3ccc(cc3)OC)C4CCCCC4 C46735425
Cn1c(nnc1SCC(=O)NC[C@@H](c2ccc(cc2)OC)[NH+]3CCCCC3)c4cccs4 C26981692
COc1ccccc1c2cc(nc(n2)SCCC(=O)NCCCn3cc[nH+]c3)C(F)(F)F C58967550
c1ccc2=[NH+]CC(=c2c1)C(=O)COC(=O)c3ccccc3OCC(=O)Nc4cccc(c4)C(F)(F)F C39944854
C[C@H]1CC(=C(N1CC=C)C)C(=O)COC(=O)[C@@H](CC2=c3ccccc3=[NH+]C2)NC(=O)c4cccs4 C63253382
CCCOC(=O)c1ccc(cc1)NC(=O)[C@@H]2CC(=O)N(C2)CCC3=c4cc(ccc4=[NH+]C3)Cl C63557769
C[C@H]([C@@H](c1cccs1)[NH+]2CCN(CC2)c3ccc(cc3)OC)NS(=O)(=O)c4ccc(cc4)F C09382680
Cc1cc(cc(c1)C(=O)N[C@H](CC(C)C)c2nnc3n2CC[NH+](CC3)Cc4ccc(c(c4)OC)F)C C12041807
CC[C@@]1(C(=O)N(C(=O)N1)CCc2ccc(cc2)OC)C3CC[NH+](CC3)Cc4ccc(cc4)SC C12159540
C[C@@H](Cc1ccc2c(c1)OCO2)C[NH+]3CCC4(CC3)C[C@@H]4C(=O)NCCc5nc6ccccc6n5C C12242577
CCCCc1[nH]cc(n1)C[NH+]2CCC3(CC2)[C@H](CC(=O)N3Cc4ccc5ccccc5c4)C(=O)OC C11789418
CCN(CC)C(=O)[C@@H]1CCC[NH+](C1)C2CCN(CC2)c3ccc(cc3)NC(=O)Cc4cccc(c4)F C12151889
C[C@@H](c1nnc(n1Cc2ccccc2)SCC(=O)NC(c3ccccc3)c4ccccc4)[NH+](C)C C02658995
C[C@@H](CCc1c[nH]c2c1cccc2)[NH+]3CCC4(CC3)C(=O)N(C(=O)N4CCc5ccc(cc5)OC)C C14540826
CC[NH+](CC)Cc1ccc(cc1)CNC(=O)C2CCN(CC2)S(=O)(=O)c3ccc(cc3)C(C)C C16780299
CCCCn1c(=O)c2c(c(sc2nc1SCC(=O)N[C@H]3CC[NH+](C3)Cc4ccccc4)C)C C19314046
c1ccc(cc1)C(c2ccccc2)[NH+]3CCN(CC3)C[C@H](COc4ccc(cc4)c5csnn5)O C19834905
CC(=C)[C@H]1CCC(=CC1)C[NH+]2CCC(CC2)[C@@]3(C(=O)N(C(=O)N3)CCOC)Cc4cccc(c4)F C20271093
Cc1cccc(c1NC(=O)CSc2nc3ccccc3c(=O)n2CC[NH+](C(C)C)C(C)C)C(C)C C21138371
C[C@@H](C(=O)NCCc1ccccc1)Sc2nc3c(c4c(s3)CCCC4)c(=O)n2CCC[NH+](C)C C21603956
C[C@]1(Cn2c(ccc2C(=O)N1CCC[NH+](C)C3CCCCC3)c4ccco4)C(=O)NC5CCCC5 C21864189
C[C@@]1(Cn2c(ccc2C(=O)N1CCC[NH+](C)C3CCCCC3)c4ccco4)C(=O)NC5CCCC5 C21864194
C[C@@H](c1nnc(n1c2ccc(cc2)Cl)SCC(=O)Nc3ccc(cc3)SC(F)F)[NH+](C)C C22522728
Cc1ccccc1CCNC(=O)CSc2nnc(n2c3ccc(cc3)F)[C@@H](C)[NH+]4CCCCC4 C24143607
Cc1ccccc1CCNC(=O)CSc2nnc(n2c3ccc(cc3)F)[C@H](C)[NH+]4CCCCC4 C24143612
C[C@H](c1nnc(n1c2ccc(cc2)Cl)SCC(=O)Nc3ccccc3SC(F)F)[NH+](C)C C24952031
CC[C@@H](c1nnc(n1Cc2ccccc2)SCC(=O)Nc3ccccc3SC(F)F)[NH+](C)C C24952051
CCN(CC)S(=O)(=O)c1ccc(cc1)NC(=O)[C@@H]2CCC[NH+](C2)Cc3ccc(c(c3)Cl)Cl C30939189
Cc1cccc(c1)c2nc(on2)C[NH+]3CCC(CC3)C(=O)NCCCSCc4ccc(cc4)F C30975042
C[C@H](c1ccc2c(c1)CCCC2)NC(=O)CSc3nnc(n3c4ccc(cc4)F)[C@@H](C)[NH+](C)C C32739562
Cc1ccc(cc1)n2cc(nc2NC(=O)CN(CC[NH+](C)C)C(=O)c3ccccc3)c4ccc(cc4)Cl C35694936
CC[NH+](C[C@@H](COC(C)(C)C)O)CC(=O)N1CCc2c(ccs2)[C@@H]1COc3ccc(cc3C)C C35778883
Cn1c(c(c(n1)c2ccccc2)C[NH+](CC3CC3)C[C@@H](COCC#C)O)Oc4ccccc4Cl C36305061
Cn1c(c(c(n1)c2ccccc2)C[NH+](CC3CC3)C[C@H](COCC#C)O)Oc4ccccc4Cl C36305064
Cc1ccc(cc1)OC[C@H]2c3ccsc3CCN2C(=O)C[NH+](CC=C)C[C@@H](COC(C)(C)C)O C36309184
CC[NH+](C[C@@H](COCc1ccccc1)O)CC(=O)N2CCc3c(ccs3)[C@@H]2COc4ccccc4C C36309928
Cc1ccc(c(c1)C)OC[C@H]2c3ccsc3CCN2C(=O)C[NH+](CCC(C)C)C[C@@H](COC)O C36310137
CCOc1ccc(cc1F)S(=O)(=O)N[C@@H](C)[C@@H](c2cccs2)N3CC[NH+](CC3)Cc4ccccc4 C38596355
CCOc1ccc(cc1F)S(=O)(=O)N[C@H](C)[C@H](c2cccs2)N3CC[NH+](CC3)Cc4ccccc4 C38596362
Cc1ccccc1c2nc(on2)C[NH+]3CCC[C@H](C3)C(=O)NCCCSCc4ccccc4F C38887407
c1ccc(c(c1)CSCCNC(=O)[C@H]2CCC[NH+](C2)Cc3nc(no3)c4ccc(cc4)F)Cl C38893895
c1cc(cc(c1)Cl)CSCCNC(=O)[C@H]2CCC[NH+](C2)Cc3nc(no3)c4ccc(cc4)F C38893897
c1cc(ccc1CSCCNC(=O)[C@@H]2CCC[NH+](C2)Cc3nc(no3)c4ccc(cc4)F)Cl C38893898
Cc1ccc(cc1)S(=O)(=O)N(CCc2cccs2)CC(=O)N[C@@H]3CC[NH+](C3)Cc4ccccc4 C39266803
Cc1ccc(c(c1)C)OC[C@@H](C[NH+](Cc2ccc(o2)c3ccc(cc3)F)[C@@H]4CCS(=O)(=O)C4)O C40315690
Cc1ccc(c(c1)C)OC[C@H](C[NH+](Cc2ccc(o2)c3ccc(cc3)F)[C@@H]4CCS(=O)(=O)C4)O C40315692
CSc1ccc(cc1)CNC(=O)C2CC[NH+](CC2)Cc3nc(no3)c4ccc(cc4)C(F)(F)F C41251130
CCC(CC)c1cc(nc(n1)c2ccncc2)[C@H]3C[NH+]4CC[C@@H]3C[C@@H]4CNC(=O)Cc5cccs5 C43527837
CS(=O)(=O)N(CC(=O)NCc1ccc(cc1)C[NH+]2CCCCC2)c3cc(ccc3Cl)Cl C44874021
Cc1ccc(cc1)S(=O)(=O)N(C)c2ccc(cc2)C(=O)NCc3ccc(cc3)C[NH+]4CCCCC4 C44874076
CC1CC[NH+](CC1)Cc2ccc(cc2)CNC(=O)CN(c3cccc(c3Cl)Cl)S(=O)(=O)C C44875938
C[C@@H](c1ccc2c(c1)CCCC2)NC(=O)CSc3nnc(n3c4ccccc4)C[NH+]5CCCCC5 C45411674
Cc1ccc(cc1)[C@@H](CNC(=O)CCc2ccc(cc2)S(=O)(=O)N3CCCCC3)[NH+]4CCCC4 C60238982
Cc1ccc(cc1)[C@H](CNC(=O)CCc2ccc(cc2)S(=O)(=O)N3CCCCC3)[NH+]4CCCC4 C60238984
C[C@@H](C(=O)NC1(CCCCC1)C#N)Sc2nc3ccccc3c(=O)n2CC[NH+](C(C)C)C(C)C C22137870
CC[C@H](C)NC(=O)Cn1c(=O)c2c(nc1c3ccc(cc3)C(F)(F)F)C[NH+](CC2)Cc4ccccc4 C35456603
CC[C@H](C)c1ccccc1NC(=O)CSc2nnc(n2c3ccc(cc3)F)[C@H](C)[NH+]4CCCCC4 C09217360
Cc1c(c(n2c(n1)nc(n2)SCC(=O)NCCC[NH+](CC(C)C)CC(C)C)C)Cc3ccccc3 C09841336
CC[C@@H](C)c1ccccc1NC(=O)[C@@H](C)Sc2nnc(n2c3ccc(cc3)F)C[NH+]4CCCCC4 C09881575
CCN(CC)c1ccc(c([nH+]1)N(CC)CC)NC(=O)c2c(onc2c3c(cccc3Cl)Cl)C C12369301
CC[C@H](c1nnnn1Cc2ccccc2)[NH+](CCc3ccccc3)Cc4cc5cc(c(cc5[nH]c4=O)C)C C13064650
CC[C@H](c1nnnn1Cc2ccc(cc2)F)[NH+](CCc3ccccc3)Cc4cc5cc(c(cc5[nH]c4=O)C)C C13064702
CC[C@H](c1nnnn1C2CCCCC2)[NH+](CCc3ccccc3)Cc4cc5c(cc(cc5[nH]c4=O)C)C C13064850
Cc1ccc2c(c1)cc(c(=O)[nH]2)[C@@H](c3nnnn3C(C)(C)C)[NH+](CCc4ccccc4)Cc5ccccc5 C06408528
CC[NH+](CC)CCCN1[C@@H](/C(=C(/c2c(nc3n2cccc3)C)\O)/C(=O)C1=O)c4ccc(cc4)C(C)C C09174061
CC[C@H](c1nnnn1C(C)(C)CC)[NH+](CCc2cccc(c2)C)Cc3cc4cc(cc(c4[nH]c3=O)C)C C13495938
CC[C@H](c1nnnn1C2CCCC2)[NH+](CCc3cccc(c3)C)Cc4cc5cc(cc(c5[nH]c4=O)C)C C13495940
CCC[C@@H](c1nnnn1CCc2ccccc2)[NH+](Cc3cc4cc(cc(c4[nH]c3=O)C)C)C5CCCC5 C13500076
CCC[C@@H](c1nnnn1Cc2ccc(cc2)F)[NH+](Cc3cc4cccc(c4[nH]c3=O)C)C5CCCC5 C13500104
CCOc1cccc(c1OCc2ccccc2F)C[NH2+]CCCSc3nnnn3c4ccccc4 C13730028
C[C@@H](CCC=C(C)C)C[NH+]1CCC(CC1)(c2ccc3c(c2)cc(o3)C(=O)N(C)Cc4cscn4)O C14986607
CCCC[NH+](CCCC)CCCN1[C@H](C(=C(C1=O)O)C(=O)c2ccc(cc2)Br)c3ccco3 C08695331
CCCOc1ccc(cc1)[C@H]2/C(=C(/c3ccc(cc3)OCCC)\O)/C(=O)C(=O)N2CC[NH+](CC)CC C09334079
Cc1ccc2c(c1)cc(c(n2)O)C[NH+](CCc3ccccc3)[C@H](c4nnnn4Cc5ccco5)C(C)C C08582496
Cc1c(c(n(n1)C)C)S(=O)(=O)N(CC(=O)NCCC[NH+](C)C2CCCCC2)c3ccc(cc3)C(C)C C20323194
CC(C)[NH+](CCn1c(=O)c2ccccc2nc1SCC(=O)NC34CC5CC(C3)CC(C5)C4)C(C)C C21964881
c1ccc(cc1)n2c(nnn2)SCC[NH2+]Cc3c4ccccc4ccc3OCc5ccccc5Cl C22107822
Cc1ccc(cc1)c2nc(on2)C[NH+]3CCC(CC3)C(=O)NCCSCc4c(cccc4Cl)F C30975735
Cc1ccc(cc1)SCCNC(=O)C2CC[NH+](CC2)Cc3nc(no3)c4ccc(cc4)C(C)(C)C C30977033
CC(C)(C)c1ccc(cc1)c2nc(on2)C[NH+]3CCC(CC3)C(=O)NCCCSC4CCCCC4 C30977825
c1ccc(cc1)SCCCNC(=O)C2CC[NH+](CC2)Cc3nc(no3)c4ccc(cc4)Br C30979716
c1ccc(c(c1)CSCCNC(=O)C2CC[NH+](CC2)Cc3nc(no3)c4cccc(c4)Cl)Cl C30985118
CC(C)Oc1ccc(cc1)CCCNC(=O)[C@@H]2CCC[NH+](C2)Cc3nc(no3)c4ccc(cc4)Cl C31046393
CCc1c(c(n(n1)c2ccc(cc2)F)N3CC[NH+](CC3)C(C)C)CN(CC(C)C)C(=O)NC(C)(C)C C34835763
CC[C@@H]([C@H]1c2cc(c(cc2CC[NH+]1Cc3ccccc3C)OC)OC)NS(=O)(=O)c4ccc(cc4)C C35674912
CN(Cc1ccccc1)c2c(c(no2)c3ccccc3)C[NH+](CC4CC4)C[C@@H](COc5ccccc5)O C35760727
CC(C)CC[NH+](Cc1c(noc1N2CCc3ccccc3C2)c4ccccc4)C[C@@H](COCC=C)O C36246132
CCc1c(c(n(n1)c2ccccc2)Oc3ccccc3F)C[NH+](CCOC)C[C@@H](Cc4ccccc4)O C36303104
CCC[NH+](Cc1c(nn(c1Oc2cccc(c2)F)C)c3ccccc3)C[C@H](COCc4ccco4)O C36307163
Cn1c(c(c(n1)c2ccccc2)C[NH+](CC3CC3)C[C@H](COCc4ccco4)O)Oc5cccc(c5)F C36307285
CC(C)(C)OC[C@@H](C[NH+](Cc1ccco1)Cc2c(nn(c2Oc3ccc(cc3)F)C)c4ccccc4)O C36307511
CCOc1ccc(cc1C)S(=O)(=O)N[C@H](C)[C@@H](c2cccs2)N3CC[NH+](CC3)Cc4ccccc4 C38596284
CCOc1ccc(cc1C)S(=O)(=O)N[C@H](C)[C@H](c2cccs2)N3CC[NH+](CC3)Cc4ccccc4 C38596287
CCCOc1ccc(cc1)S(=O)(=O)N[C@H](C)[C@H](c2cccs2)N3CC[NH+](CC3)Cc4ccccc4 C38596301
c1ccc(cc1)c2nc(on2)C[NH+]3CCC[C@@H](C3)C(=O)NCCSCc4c(cccc4Cl)Cl C38884795
c1cc(ccc1CSCCCNC(=O)[C@H]2CCC[NH+](C2)Cc3nc(no3)c4ccc(cc4)F)Cl C38901608
CC[C@H](c1ccc(cc1)OC)NC(=O)[C@@H]2CCC[NH+](C2)Cc3nc(no3)c4ccc(cc4)C(C)(C)C C38903522
Cc1cccc(c1)OC[C@@H](C[NH+](Cc2ccc(o2)c3cc(ccc3Cl)Cl)[C@@H]4CCS(=O)(=O)C4)O C40313518
c1ccc(cc1)c2c3c(n[nH]2)C(=O)N([C@H]3c4ccc(cc4)OCc5ccc(cc5)Cl)CCCn6cc[nH+]c6 C40339828
CCCCOc1ccc(cc1)[C@H]2c3c([nH]nc3C(=O)N2CCCn4cc[nH+]c4)c5ccc(cc5)Cl C40343494
C[C@@H]1CCCC[NH+]1CCCNC(=O)c2cccc(c2)CSc3nc(cc(n3)Cl)N(CC=C)CC=C C40368223
COc1cccc(c1OCc2c(cccc2Cl)F)C[NH2+]CCCSc3nnnn3c4ccccc4 C40722465
CCOc1cc(ccc1OCc2ccccc2C)C[NH2+]CCCSc3nnnn3c4ccccc4 C40736785
CCOc1cc(ccc1OCc2cccc(c2)Cl)C[NH2+]CCCSc3nnnn3c4ccccc4 C40737823
Cc1ccc(cc1)CS(=O)(=O)c2ncc(c(n2)Cl)C(=O)NC[C@@H](c3ccc(cc3)C(C)(C)C)[NH+](C)C C40986371
c1cc(c(cc1Cl)Cl)c2cc(nc(n2)SCCC(=O)NCCCn3cc[nH+]c3)C(F)(F)F C58969199
CCc1ccc2c(c1)cc(c(=O)[nH]2)[C@@H](c3nnnn3C4CCCC4)[NH+](Cc5ccco5)Cc6cccs6 C06197951
Cc1ccc2c(c1)cc(c(=O)[nH]2)[C@H](c3nnnn3C(C)(C)C)[NH+](Cc4ccccc4Cl)Cc5ccco5 C06408974
Cn1c2c(c(=O)n(c1=O)C)n(c(n2)C[NH+](Cc3ccccc3)Cc4ccccc4)Cc5ccccc5Cl C09190717
CCOc1cc(cc(c1OCc2ccccc2)Cl)[C@@H](c3ccc4cccnc4c3O)Nc5cc(cc[nH+]5)C C09601830
C[NH+](C)CCN(c1nc2c(cccc2s1)F)C(=O)c3ccc(cc3)S(=O)(=O)N(C)c4ccccc4 C10065881
Cc1ccc2c(c1C)nc(s2)N(CC[NH+](C)C)C(=O)c3ccc(cc3)S(=O)(=O)N(CC=C)CC=C C12140826
CCN(CC[NH+](C)C)C(=O)C1CCN(CC1)c2cccc3c2C(=O)N(C3=O)Cc4cccc5c4cccc5 C12243041
CC[C@H](c1nnc(n1Cc2ccccc2)SCc3cc(=O)n4cc(ccc4n3)Br)[NH+](C)C C12579037
CC[C@@H](c1nnnn1C(C)(C)CC)[NH+](Cc2ccc3c(c2)OCO3)Cc4cc5cc(c(cc5[nH]c4=O)C)C C13064570
CC[C@H](c1nnnn1C2CCCC2)[NH+](Cc3ccc4c(c3)OCO4)Cc5cc6cc(c(cc6[nH]c5=O)C)C C13064587
Cc1ccc2cc(c(=O)[nH]c2c1)[C@@H](c3nnnn3C4CCCCC4)[NH+](Cc5ccco5)Cc6cccs6 C06409847
Cc1ccc2c(c1)cc(c(=O)[nH]2)[C@@H](c3nnnn3C4CCCCC4)[NH+](Cc5ccccc5)Cc6cccs6 C06408646
CC[C@@H](c1nnnn1Cc2ccc(cc2)F)[NH+](CCc3ccccc3C)Cc4cc5cccc(c5[nH]c4=O)C C13495879
CCC[C@@H](c1nnnn1C[C@@H]2CCCO2)[NH+](CCc3cccc(c3)C)Cc4cc5cc(ccc5[nH]c4=O)C C13501001
CC(C)(C)[C@H]([C@H](n1cncn1)Oc2ccc(cc2)Cl)n3c(nnn3)[C@H](c4ccccc4)[NH+]5CCCCC5 C15135357
CCc1ccc(cc1)n2c(=O)c3ccccc3nc2[C@H](CC)N(CC[NH+](C)C)C(=O)COc4ccccc4 C16430238
c1ccc(cc1)N2CN(C(=O)C23CC[NH+](CC3)CCCC(=O)c4ccc(cc4)F)CCc5ccc(cc5)N C22048675
CCOc1c(cc(cc1Br)Br)C[NH2+]CCSc2nnnn2c3ccccc3 C22108081
Cc1ccc(cc1)CO[C@H](C[NH+]2CCN(CC2)S(=O)(=O)c3ccccc3Cl)c4cccc(c4)OC C23449518
c1ccc(cc1)[C@@H](c2ccc(c(c2)F)F)OCC[NH+]3CCN(CC3)S(=O)(=O)c4cccc(c4)[N+](=O)[O-] C23452425
Cc1nccn1c2ccccc2CNC(=O)C3CC[NH+](CC3)Cc4nc(no4)c5ccc(cc5)C(C)(C)C C30977692
CC(C)(C)c1ccc(cc1)c2nc(on2)C[NH+]3CCC(CC3)C(=O)NCc4ccc(cc4)Cn5ccnc5 C30978069
CC(C)(C)c1ccc(cc1)c2nc(on2)C[NH+]3CCC(CC3)C(=O)NCc4cccc(c4)Cn5ccnc5 C30978102
CCCNC(=O)N1CCN(C[C@H]1C)c2cc(nc(n2)SCC(=O)NCCC[NH+]3CCCC[C@@H]3C)Cl C33772122
CC[NH+]1CCN(CC1)c2c(c(nn2c3cccc(c3)F)C)CN(C4CC4)C(=O)c5ccc(cc5)C(C)(C)C C34835612
C[C@H]1CCCC[NH+]1CCCNC(=O)CSCSc2nc3ccccc3c(=O)n2c4ccc(cc4)F C35191337
CC(C)CC[NH+](Cc1[nH]c(=O)c2c(csc2n1)c3ccc(cc3)Cl)C[C@@H](COCc4ccco4)O C35747360
Cc1ccc(cc1)c2csc3c2c(=O)[nH]c(n3)C[NH+](CCOC)C[C@@H](COc4ccc(cc4)Cl)O C36207639
Cc1ccccc1OC[C@H](C[NH+](CCOC)Cc2[nH]c(=O)c3c(csc3n2)c4ccc(cc4)Cl)O C36207766
c1cc(oc1)C[NH+](Cc2[nH]c(=O)c3c4c(sc3n2)CCCCC4)C[C@@H](COc5ccc(cc5)Cl)O C36313544
CCCCCN1C(=O)/C(=C/c2c(c(c(=O)n(c2N3CC[NH+](CC3)CC)CCCC)C#N)C)/SC1=S C33812656
CCN(CC)S(=O)(=O)c1ccc(cc1)C(=O)NC[C@@H](c2ccc3c(c2)CCCN3C)[NH+]4CCCCC4 C38671081
C[NH+](C)CCN(c1nc2c(ccc(c2s1)OC)OC)C(=O)c3ccc(c(c3)[N+](=O)[O-])N4CCCCC4 C36642820
Cc1ccc2c(c1)sc(n2)N(CCC[NH+](C)C)C(=O)c3ccc(cc3)S(=O)(=O)N4CCC[C@@H](C4)C C36643164
Cc1ccc2c(c1)sc(n2)N(CCC[NH+](C)C)C(=O)c3ccc(cc3)S(=O)(=O)N4CCC[C@H](C4)C C36643165
C[NH+](C)CCCN(c1nc2c(cccc2s1)F)C(=O)c3ccc(cc3)S(=O)(=O)N(CC=C)CC=C C36643467
CCOc1cc(cc(c1OCC)OCC)C(=O)N(CCC[NH+](C)C)c2nc3cc4c(cc3s2)OCO4 C36643548
CC[NH+](CC)CCN(c1nc2ccc(cc2s1)OCC)C(=O)Cc3ccc(cc3)S(=O)(=O)C(C)C C36652696
CCc1ccc2c(c1)sc(n2)N(CCC[NH+](C)C)C(=O)[C@@H]3CCCN3S(=O)(=O)c4ccc(cc4)C C36660268
Cc1ccc(cc1)S(=O)(=O)N2CCC[C@@H]2C(=O)N(CCC[NH+](C)C)c3nc4c(cc(cc4s3)C)C C36660308
CC[NH+](CC)CCN(c1nc2c(c(ccc2s1)C)C)C(=O)[C@H]3CCCN3S(=O)(=O)c4cccs4 C36704414
CC[NH+](CC)CCN(c1nc2c(cc(cc2s1)Cl)C)C(=O)CS(=O)(=O)c3ccc(cc3)Cl C38837387
Cc1ccc(cc1)S(=O)(=O)N2CCC(CC2)C(=O)N(CCC[NH+](C)C)c3nc4ccc(cc4s3)C C38847394
CCc1ccc2c(c1)sc(n2)N(CC[NH+](C)C)C(=O)C3CCN(CC3)S(=O)(=O)c4ccc(cc4)C C38847395
CCOC(=O)[C@@]1(CCC[NH+](C1)CC(=O)N2CCN(CC2)c3ccccc3)Cc4ccc(cc4)C(F)(F)F C39304606
CCCC[C@H](C)C(=O)N1C[C@@H](C2(C1)CC[NH2+]CC2)C(=O)NC(c3ccc(cc3)OC)c4ccc(cc4)OC C39676585
Cc1cc(c2c(c1)sc(n2)N(CCC[NH+](C)C)C(=O)[C@H]3CCCCN3S(=O)(=O)c4cccs4)C C36648089
CC[NH+](CC)CCCN1[C@@H](c2c(=O)c3cc(ccc3oc2C1=O)Br)c4ccc(cc4)[N+](=O)[O-] C40008577
Cc1ccc(cc1)c2nc(on2)C[NH+]3CCC[C@H](C3)C(=O)NCCSCc4ccc(c(c4)Cl)Cl C44812457
C[C@@]12C[C@@H](CC(C1)(C)C)[NH+](C2)CN3c4ccccc4/C(=N/NC(=O)CO/N=C/c5ccc(cc5)OC)/C3=O C33957228
CCCCN(C)S(=O)(=O)c1ccc(cc1)C(=O)Nc2c(c3c(s2)C([NH2+]C(C3)(C)C)(C)C)C(=O)OC C09391495
CC1(C[C@H](CCO1)NC(=O)COc2ccc(cc2C[NH+](C)Cc3cscn3)c4ccc5c(c4)OCO5)C C12155238
c1ccc2c(c1)[nH]c(n2)S[C@@H]3C[C@H]([NH+](C3)Cc4ccc5c(c4)OCO5)C(=O)NCCc6cccc(c6)F C11789385
CC[C@@H](c1nnnn1Cc2ccccc2)[NH+](Cc3ccccc3OC)Cc4cc5cc(c(cc5[nH]c4=O)C)C C13064653
C[NH+](Cc1cccc(c1)OC[C@@H]2CCCN(C2)C(=O)c3cn4ccsc4n3)Cc5ccc6c(c5)cccn6 C12246356
CC(C)(C)[C@@H]([C@@H](n1cncn1)Oc2ccc(cc2)Cl)n3c(nnn3)[C@H](c4ccccc4)[NH+]5CCCCC5 C15135359
CC[NH+](CC)CCN1[C@@H](/C(=C(/c2ccc3c(c2)C[C@H](O3)C)\O)/C(=O)C1=O)c4cccc(c4)OCCC(C)C C09312479
CCCOc1ccc(cc1)N2C(=O)C[C@H](C2=O)[NH+]3CCN(CC3)C(c4ccc(cc4)F)c5ccc(cc5)F C19367741
c1ccc(c(c1)N2CCN(CC2)[C@@H]3CC[NH+](C[C@@H]3CCC(=O)NC4CCCCCC4)Cc5ccncc5)F C20780499
c1ccc(cc1)c2nc(on2)C[NH+]3CCC(CC3)C(=O)Nc4ccccc4SCc5ccc(cc5)Cl C30955643
CCc1c(sc2c1c(nc(n2)SCC(=O)N(CC)CC)N3CC[NH+](CC3)Cc4ccccc4Cl)C C34762373
CC[C@H](C)N(Cc1c(nn(c1N2CC[NH+](CC2)CC)c3ccccc3)C)S(=O)(=O)c4ccc(cc4)OC C34835276
CCc1c(c(n(n1)c2ccc(cc2)F)N3CC[NH+](CC3)C(C)C)CN(CC(C)C)C(=O)c4ccccc4F C34835338
CCCCCOc1ccc(cc1OCC)[C@@H]2c3c(=O)c4cc(c(cc4oc3C(=O)N2CCC[NH+](C)C)C)C C35487008
C[C@@H]1CCCCN1c2c(c(no2)c3ccccc3)C[NH+](C[C@@H]4CCCO4)C[C@@H](COCc5ccccc5)O C35780866
CC[C@@H](C)N(Cc1c(nn(c1N2CC[NH+](CC2)CC)c3cccc(c3)F)C)C(=O)[C@@H](CC)c4ccccc4 C35939593
CCOc1ccc(cc1)C[NH+](CCc2c[nH]c3c2cccc3)Cc4nc(co4)C(=O)N[C@@H](C)c5ccccc5 C36065635
CCN(c1ccccc1)S(=O)(=O)c2ccc(cc2)C(=O)N(CC[NH+](C)C)c3nc4c(cccc4s3)C C36637422
CCCCN(CC)S(=O)(=O)c1ccc(cc1)C(=O)N(CC[NH+](C)C)c2nc3c(cccc3s2)OC C36637436
CC[NH+](CC)CCN(c1nc2c(cccc2s1)OC)C(=O)c3ccc(cc3)S(=O)(=O)N(CC)CC C36637979
C[C@H]1c2cc(c(cc2CC[NH+]1Cc3cc(ccc3OC)/C=N/NC(=O)c4ccccc4[N+](=O)[O-])OC)OC C13143734
Cc1ccc(c(c1)CN[C@H]2C[C@H]([NH+](C2)Cc3ccc(cc3)Cl)C(=O)NCCc4ccc5c(c4)OCO5)C C32507827
CCN(CC)S(=O)(=O)c1ccc(cc1)C(=O)N(CCC[NH+](C)C)c2nc3c(cccc3s2)OCC C36643446
C[C@@H]1CCCN(C1)S(=O)(=O)c2ccc(cc2)C(=O)N(CCC[NH+](C)C)c3nc4c(cccc4s3)F C36643471
C[C@@H]1CCCCN1S(=O)(=O)c2ccc(cc2)C(=O)N(CCC[NH+](C)C)c3nc4c(cccc4s3)F C36643473
C[C@H]1CCCCN1S(=O)(=O)c2ccc(cc2)C(=O)N(CCC[NH+](C)C)c3nc4c(cccc4s3)F C36643474
CCCCN(CC)S(=O)(=O)c1ccc(cc1)C(=O)N(CCC[NH+](C)C)c2nc3c(cccc3s2)F C36643476
CCN(CC)S(=O)(=O)c1ccc(cc1)C(=O)N(CCC[NH+](C)C)c2nc3c(ccc(c3s2)C)OC C36643752
CC[NH+](CC)CCN(c1nc2c(c(ccc2s1)Cl)C)C(=O)Cc3ccc(cc3)S(=O)(=O)C(C)C C36652703
Cc1ccc(cc1)S(=O)(=O)N2CCC[C@H]2C(=O)N(CCC[NH+](C)C)c3nc4c(s3)cccc4Cl C36660297
Cc1cc(c2c(c1)sc(n2)N(CCC[NH+](C)C)C(=O)[C@@H]3CCCN3S(=O)(=O)c4ccc(cc4)F)C C36660370
CC[NH+](CC)CCN(c1nc2ccc(cc2s1)C)C(=O)[C@H]3CCCN3S(=O)(=O)c4ccc(cc4)OC C36660395
CC[NH+](CC)CCN(c1nc2ccc(cc2s1)Br)C(=O)CS(=O)(=O)c3ccc(cc3)C C36694365
CCN(CC)S(=O)(=O)c1ccc(cc1)C(=O)N(CC[NH+](C)C)c2nc3c(ccc(c3s2)Cl)OC C36702549
CC[NH+](CC)CCN(c1nc2c(ccc(c2s1)C)C)C(=O)[C@@H]3CCCN3S(=O)(=O)c4cccs4 C36704396
CC[NH+](CC)CCN(c1nc2cc(cc(c2s1)C)C)C(=O)CCCS(=O)(=O)c3ccc(cc3)Cl C38827775
CC[NH+](CC)CCN(c1nc2c(s1)cccc2S(=O)(=O)C)C(=O)CCSc3ccc(cc3)Cl C38845285
Cc1ccc(cc1Cl)S(=O)(=O)N(Cc2cccs2)C[C@@H]3C=c4cc(c(cc4=[NH+]C3=O)OC)OC C39325072
CC[NH+](CC)CCN(c1nc2ccc(cc2s1)C)C(=O)[C@H]3CCCCN3S(=O)(=O)c4cccs4 C36648033
CC[NH+](CC)CCN(c1nc2c(cccc2s1)C)C(=O)[C@H]3CCCCN3S(=O)(=O)c4cccs4 C36648057
CCc1cccc2c1nc(s2)N(CCC[NH+](C)C)C(=O)[C@H]3CCCCN3S(=O)(=O)c4cccs4 C36648061
C[C@H]1CCCN(C1)S(=O)(=O)c2ccc(cc2)C(=O)N(CCC[NH+](C)C)c3nc4ccc(cc4s3)F C36643288
CC[NH+](CC)CCN(c1nc2ccc(cc2s1)OC)C(=O)c3ccc(cc3)S(=O)(=O)N(C)C(C)C C39736414
c1ccc(cc1)COc2ccc(cc2)[C@H]3c4c([nH]nc4C(=O)N3CCCn5cc[nH+]c5)c6ccc(cc6)Cl C40343810
Cc1cc(ccc1Br)N(CC(=O)NCc2ccc(cc2)C[NH+]3CCC(CC3)C)S(=O)(=O)C C44876047
Cc1cccc(c1)N(Cc2ccc(cc2)C(=O)NCc3ccc(cc3)C[NH+]4CCC(CC4)C)S(=O)(=O)C C44876331
CC1=C([C@@H](N(N1)Cc2ccccc2Cl)Cl)C(=O)O[C@@H](c3ccccc3)C(=O)C4=c5ccccc5=[NH+]C4 C39944622
CCOc1ccccc1N2CCN(CC2)CN3C(=S)N([C@@H](N3)C4=c5ccccc5=[NH+]C4)C[C@@H]6CCCO6 C63245258
COc1ccc(cc1)C(=O)N/C(=C/c2ccc(cc2)Br)/C(=O)NCCC3=c4ccccc4=[NH+]C3 C63393972
c1ccc2=[NH+]CC(=c2c1)CCC(=O)NN3[C@@H](Nc4ccccc4C3=O)SCC(=O)c5ccc(cc5)Cl C63708521
CC[C@H](c1nnc(n1Cc2ccccc2)SCC(=O)Nc3nc4ccc(cc4s3)OCC)[NH+](C)C C02623383
CC[NH+]1CCN(CC1)c2ccc(cc2NC(=O)c3ccc(cc3)C(C)C)S(=O)(=O)N(CC)CC C12608066
CCc1ccc2c(c1)cc(c(=O)[nH]2)C[NH+](Cc3ccccc3OC)[C@@H](CC)c4nnnn4Cc5ccccc5 C13063698
CC[C@@H](c1nnnn1Cc2ccc(cc2)OC)[NH+](Cc3cc4ccc(cc4[nH]c3=O)C)C5CCCCC5 C13063887
CC[C@H](c1nnnn1C2CCCCC2)[NH+](Cc3cc4ccc(cc4[nH]c3=O)OC)C5CCCCC5 C13064267
CC[C@@H](c1nnnn1Cc2ccco2)[NH+](Cc3ccc(cc3)C)Cc4cc5c(cc(cc5[nH]c4=O)C)C C13064931
CC[C@@H](c1nnnn1C2CCCCC2)[NH+](Cc3ccc4c(c3)OCO4)Cc5cc6ccc(c(c6[nH]c5=O)C)C C13065043
CC[NH+](CC)CCN1[C@@H](/C(=C(/c2ccc(cc2)OCC)\O)/C(=O)C1=O)c3cccc(c3)OCC=C C09339582
CC(C)Oc1ccc(cc1)[C@@H]2/C(=C(/c3ccc(cc3)OC(C)C)\O)/C(=O)C(=O)N2CCC[NH+](C)C C08987067
CC(C)Oc1ccc(cc1)[C@H]2/C(=C(/c3ccc(cc3)OC(C)C)\O)/C(=O)C(=O)N2CCC[NH+](C)C C08987071
Cc1cc(c2cc(c(=O)[nH]c2c1)[C@H](c3nnnn3C4CCCCC4)[NH+](Cc5ccccc5)Cc6cccnc6)C C06193736
CC[C@H](c1nnnn1Cc2ccccc2)[NH+](CCc3ccccc3)Cc4cc5cc(ccc5[nH]c4=O)C C13495824
Cc1ccc2cc(c(=O)[nH]c2c1)C[NH+](C3CCCC3)[C@@H](c4nnnn4Cc5ccc(cc5)F)C(C)C C13498575
Cc1ccc2cc(c(=O)[nH]c2c1)C[NH+](C3CCCC3)[C@H](c4nnnn4Cc5ccc(cc5)F)C(C)C C13498576
CCC[C@H](c1nnnn1C(C)(C)CC)[NH+](Cc2cc3c(cc(cc3[nH]c2=O)C)C)C4CCCCC4 C13499559
CCC[C@@H](c1nnnn1C2CCCC2)[NH+](Cc3cc4c(cc(cc4[nH]c3=O)C)C)C5CCCCC5 C13499570
CCC[C@H](c1nnnn1C2CCCCC2)[NH+](Cc3cc4cc(cc(c4[nH]c3=O)C)C)C5CCCC5 C13500065
CCC[C@@H](c1nnnn1Cc2ccccc2)[NH+](Cc3cc4cc5c(cc4[nH]c3=O)OCO5)C6CCCCC6 C13500204
CCOc1ccc2c(c1)cc(c(=O)[nH]2)C[NH+](C3CCCCC3)[C@@H](c4nnnn4C5CCCC5)C(C)C C13500677
CCC[C@H](c1nnnn1C(C)(C)C)[NH+](CCc2cccc(c2)C)Cc3cc4cc5c(cc4[nH]c3=O)OCO5 C13500760
CC[C@@H](c1nnc(n1Cc2ccccc2)S[C@@H](C)C(=O)Nc3c(cc(cn3)Cl)Cl)[NH+](C)C C14561166
Cc1ccc2c(c1)cc(c(=O)[nH]2)[C@@H](c3nnnn3C4CCCC4)[NH+](Cc5ccc(cc5)Cl)Cc6ccco6 C06408573
Cc1ccc2cc(c(=O)[nH]c2c1)[C@@H](c3nnnn3C4CCCC4)[NH+](Cc5ccc(cc5)Cl)Cc6ccco6 C06409811
CC[NH+](CC)CCC[C@H](C)NC(=O)c1cc(nn1c2ccc(cc2)[N+](=O)[O-])c3ccc(c(c3)C)C C16572959
CC[NH+](CC)CCCN1[C@H](/C(=C(/c2ccc(cc2)OC)\O)/C(=O)C1=O)c3ccc(cc3)OCC=C C09008204
CCC[C@@H](c1nnnn1CC(=O)OCC)[NH+](Cc2cc3c(cc(cc3nc2O)C)C)C4CCCC4 C08582536
CCOC(=O)Cn1c(nnn1)[C@@H](C(C)C)[NH+](Cc2cc3c(cc(cc3nc2O)C)C)C4CCCC4 C08584105
c1cc(cc(c1)OC[C@H](CN2CC[NH+](CC2)C(c3ccc(cc3)F)c4ccc(cc4)F)O)[N+](=O)[O-] C12567240
CCCc1ccc(cc1)[C@@H](C(C)C)[NH2+]Cc2nc3cc(ccc3n2CC)S(=O)(=O)N4CCOCC4 C24830159
CCc1ccc(cc1)N2C[C@@H](CC2=O)C(=O)OCc3cc(oc-4cc(=[NH+]C(=O)OCC)ccc34)O C28871983
Cc1ccc(cc1)c2nc(on2)C[NH+]3CCC(CC3)C(=O)NCCCc4ccc(cc4)OC(C)C C30976254
CC(C)(C)c1ccc(cc1)c2nc(on2)C[NH+]3CCC(CC3)C(=O)Nc4ccccc4C(=O)OC C30976969
CC(C)C[C@H](c1ccc(cc1)OC)NC(=O)[C@@H]2CCC[NH+](C2)Cc3nc(no3)c4ccc(cc4)Cl C31046698
CC(C)C[C@@H](c1ccc(cc1)OC)NC(=O)[C@@H]2CCC[NH+](C2)Cc3nc(no3)c4ccc(cc4)Cl C31046702
CC[C@@](C)(C(=O)Nc1cc(cc(c1)OC)OC)N(C[C@H]2CCC[NH+]3[C@H]2CCCC3)C(=O)c4ccccc4 C33435674
CCCCC[C@@H]1N([C@@H](CS1)C(=O)NC2CC[NH+](CC2)Cc3ccccc3)C(=O)c4cc(cc(c4)OC)OC C35193237
CC[NH+](CC)CCC[C@@H](C)NC(=O)C[C@@H](c1ccc2c(c1)OCO2)c3cnc4n3cc(cc4)Cl C35253783
CCN1C(=C([C@@H](NC1=O)c2cccc(c2)C)C(=O)OCC)C[NH+]3CCCN(CC3)C(=O)c4cccs4 C35664168
CCN1C(=C([C@H](NC1=O)c2cccc(c2)C)C(=O)OCC)C[NH+]3CCCN(CC3)C(=O)c4cccs4 C35664169
CCCC[C@H](CC)C(=O)N1CCN(CC1)c2[nH]c(=O)cc(n2)C[NH+]3CCN(CC3)c4ccccc4OC C35926256
CCCC[C@@H](CC)C(=O)N1CCN(CC1)c2[nH]c(=O)cc(n2)CN3CC[NH+](CC3)CCc4ccccc4 C35926578
CCOC(=O)C1=C(N(C(=O)N[C@H]1c2ccc(cc2)C(C)C)C)C[NH+]3CCCN(CC3)C(=O)c4ccco4 C36005258
Cc1cc(nc(n1)SCc2ccc(o2)C(=O)NCC(C)C)N3CC[NH+](CC3)Cc4ccc5c(c4)OCO5 C36038922
CCCCCOc1ccc(cc1)C(=O)CCC(=O)OCc2cc(oc-3c/c(=[NH+]\C(=O)C)/ccc23)O C39482616
Cc1ccc(cc1)c2c3c(n[nH]2)C(=O)N([C@H]3c4ccc(c(c4)OC)OCCC(C)C)CCCn5cc[nH+]c5 C40341734
CC[C@](C)(C(=O)Nc1cc(cc(c1)OC)OC)N(C[C@H]2CCC[NH+]3[C@@H]2CCCC3)C(=O)c4ccccc4 C43883929
CCOc1cccc2c1oc(=O)c(c2)c3cc(=O)oc4c3ccc(c4C[NH+]5CCC[C@@H](C5)C(=O)OCC)O C41586565
c1ccc2=[NH+]CC(=c2c1)C[C@@H](C(=O)OCc3cccc(c3)[N+](=O)[O-])NC(=O)c4ccccc4Cl C63187804
c1ccc2=[NH+]CC(=c2c1)C[C@H](C(=O)OCc3cccc(c3)[N+](=O)[O-])NC(=O)c4ccccc4Cl C63187805
Cc1ccc(cc1)S(=O)(=O)N[C@@H](C(C)C)C(=O)OCC(=O)C2=c3ccccc3=[NH+][C@H]2c4ccccc4 C40060427
CCC(C)(C)n1c(nnn1)[C@H](c2cc3cccc(c3[nH]c2=O)C)[NH+](Cc4ccc(cc4)Cl)Cc5ccco5 C06149593
CCc1ccc2c(c1)cc(c(=O)[nH]2)[C@@H](c3nnnn3C(C)(C)C)[NH+](Cc4ccccc4)Cc5cccs5 C06197896
c1ccc(cc1)/N=N/c2ccc(cc2)NC(=O)CSc3nnc(n3c4ccccc4)C[NH+]5CCCC5 C09379450
CCc1ccc2c(c1)cc(c(=O)[nH]2)C[NH+](Cc3ccccc3)[C@H](CC)c4nnnn4CCc5ccccc5 C13063757
CC[C@@H](c1nnnn1C(C)(C)CC)[NH+](Cc2ccc(cc2)OC)Cc3cc4c(cc(cc4[nH]c3=O)C)C C13064789
CC[C@H](c1nnnn1C(C)(C)CC)[NH+](Cc2ccc3c(c2)OCO3)Cc4cc5c(cc(cc5[nH]c4=O)C)C C13064790
CC[C@@H](c1nnnn1Cc2ccc(cc2)OC)[NH+](Cc3cc4ccc(c(c4[nH]c3=O)C)C)C5CCCCC5 C13065081
CC[C@@H](c1nnnn1Cc2ccc(cc2)F)[NH+](Cc3ccc(cc3)C)Cc4cc5ccc(c(c5[nH]c4=O)C)C C13065099
CC[C@H](c1nnnn1C2CCCCC2)[NH+](Cc3ccc4c(c3)OCO4)Cc5cc6c(ccc(c6[nH]c5=O)C)C C13065204
Cc1ccc2cc(c(=O)[nH]c2c1)[C@@H](c3nnnn3C4CCCC4)[NH+](CCc5ccccc5)Cc6cccs6 C06409809
Cc1ccc2c(c1)cc(c(=O)[nH]2)[C@@H](c3nnnn3C(C)(C)C)[NH+](CCc4ccccc4)Cc5cccs5 C06408529
CC[C@H](c1nnnn1C2CCCC2)[NH+](CCc3ccccc3C)Cc4cc5cc(cc(c5[nH]c4=O)C)C C13495906
CCC(C)(C)n1c(nnn1)[C@@H](C(C)C)[NH+](CCc2ccccc2)Cc3cc4ccc(cc4[nH]c3=O)C C13498502
Cc1cc(c2cc(c(=O)[nH]c2c1)C[NH+](C3CCCC3)[C@@H](c4nnnn4Cc5ccccc5)C(C)C)C C13499058
Cc1cc(c2cc(c(=O)[nH]c2c1)C[NH+](C3CCCC3)[C@H](c4nnnn4CCc5ccccc5)C(C)C)C C13499099
CCC[C@@H](c1nnnn1CCc2ccccc2)[NH+](Cc3cc4cccc(c4[nH]c3=O)C)C5CCCC5 C13500112
CCC(C)(C)n1c(nnn1)[C@@H](C(C)C)[NH+](Cc2cc3cc(ccc3[nH]c2=O)OCC)C4CCCCC4 C13500675
CCC[C@H](c1nnnn1C(C)(C)C)[NH+](CCc2ccccc2)Cc3cc4cc(cc(c4[nH]c3=O)C)C C13500756
CCC[C@@H](c1nnnn1C2CCCC2)[NH+](CCc3ccccc3)Cc4cc5cccc(c5[nH]c4=O)C C13500979
CCC[C@H](c1nnnn1C(C)(C)CC)[NH+](CCc2ccccc2)Cc3cc4cc(ccc4[nH]c3=O)C C13500986
CC[C@H](c1nnnn1CCc2ccccc2)[NH+](Cc3cc4cc(cc(c4[nH]c3=O)C)C)C5CCCCC5 C13501094
Cc1cccc2c1[nH]c(=O)c(c2)[C@@H](c3nnnn3C4CCCCC4)[NH+](CCc5ccccc5)Cc6ccccc6 C06443647
CC[NH+](CC)CCC[C@@H](C)NC(=O)c1cc(nn1c2cccc(c2)Cl)c3ccc(cc3)[N+](=O)[O-] C16606219
CC(C)c1ccc(cc1)CCNC(=O)C[NH+]2CCN(CC2)c3cnn(c(=O)c3Cl)c4ccccc4 C24584537
CC(C)CCn1c(nnc1SCc2cc(oc-3cc(=[NH+]C(=O)C)ccc23)O)COc4ccccc4 C24848303
CCOC(=O)[NH+]=c1ccc-2c(cc(oc2c1)O)COC(=O)Cn3c4ccccc4nc3C(F)(F)F C26585813
CC[C@H](c1ccc(cc1)OC)NC(=O)C2CC[NH+](CC2)Cc3nc(no3)c4ccc(cc4)C(C)(C)C C30977756
CC[NH+](CC)CCC[C@H](C)NC(=O)c1cc(nn1c2ccccc2Cl)c3ccc(cc3)[N+](=O)[O-] C33622160
C[C@@H]1CCCC[NH+]1CCCN2CC3=C(C2=O)[C@@H](NC(=O)N3C)c4cccc(c4)OCc5ccccc5 C33692604
CC[NH+](CC)CCC[C@H](C)NC(=O)c1cc(nn1c2cccc(c2)[N+](=O)[O-])c3ccccc3Cl C33758278
CC[C@@H](c1nc2ccccc2c(=O)n1c3ccc(cc3)OC)N(CC[NH+](C)C)C(=O)Nc4cccc(c4)C C35066425
CCCCNC(=O)N(CC[NH+](C)C)[C@H](C)c1nc2ccccc2c(=O)n1c3cccc(c3C)Cl C35071689
CC[NH+](CC)CCC[C@H](C)NC(=O)CSc1nc2c(c3ccccc3n2Cc4cccc(c4)Cl)nn1 C35156482
CC(C)CN(Cc1cc(ccc1N(C)C2CC[NH+](CC2)C)NC(=O)CC(C)(C)C)C(=O)c3ccc(cc3)OC C35619683
Cc1ccccc1OC[C@@H](C[NH+](Cc2ccc(cc2)F)C[C@@H]3CC(=NO3)c4ccc5c(c4)OCO5)O C35743236
Cc1ccccc1OC[C@H](C[NH+](Cc2ccc(cc2)F)C[C@@H]3CC(=NO3)c4ccc5c(c4)OCO5)O C35743237
CC[NH+]1CCN(CC1)c2c(c(nn2c3ccccc3)C)CN(CCC(C)C)C(=O)Nc4cccc(c4)F C35939613
CCOC(=O)C1=C(N(C(=O)N[C@H]1c2ccc(cc2)C(C)(C)C)C)C[NH+]3CCCN(CC3)C(=O)c4ccco4 C36005208
CCN1C(=O)[C@H](N(C1=S)CCC[NH+]2CCN(CC2)c3ccc(cc3)F)CC(=O)Nc4ccc(cc4)F C04761859
CCOC(=O)c1c2c(sc1NC(=O)[C@H]3CCC[NH+](C3)Cc4nc(no4)c5ccc(cc5)C)CCCC2 C38890497
C[C@@H]1CCCN(C1)c2ccc(cc2)[C@@H](C)NC(=O)[C@@H]3CCC[NH+](C3)Cc4nc(no4)c5ccc(cc5)OC C38892996
CC[C@H](c1ccc(cc1)OC)NC(=O)[C@H]2CCC[NH+](C2)Cc3nc(no3)c4ccc(cc4)C(C)(C)C C38903528
CCCCOc1ccc(cc1OCC)[C@H]2c3c([nH]nc3C(=O)N2CCCn4cc[nH+]c4)c5ccc(cc5)C C40341576
CCCCOc1ccc(cc1)[C@@H]2c3c([nH]nc3C(=O)N2CCCn4cc[nH+]c4)c5ccc(cc5)Cl C40343493
Cc1c(nc(o1)c2ccc(cc2)OC(C)C)C[NH+]3CCC(CC3)C(=O)N4CCC(CC4)NC(=O)OC(C)(C)C C40983898
CCCCS(=O)(=O)c1ncc(c(n1)Cl)C(=O)NC[C@@H](c2ccc(cc2)C(C)(C)C)[NH+]3CCCC3 C40986273
Cc1ccc(cc1C)N(CC(=O)NCc2ccccc2n3cc[nH+]c3C)S(=O)(=O)c4ccc(cc4)Cl C44884067
Cc1ccc(cc1)c2nc(on2)C[NH+]3CCN(CC3)CC(=O)N[C@H](c4ccccc4)c5cccs5 C22842788
C[C@@H](CCCC(C)C)NC(=O)c1ccccc1N2C(=O)[C@@]3([C@@H]4C(=c5cc(ccc5=[NH+]4)OC)CCN3C2=O)C C63361859
CCCCC[C@H](CC)NC(=O)c1ccccc1N2C(=O)[C@@]3([C@@H]4C(=c5ccccc5=[NH+]4)CCN3C2=O)C C63361931
CC[C@@H](c1nnnn1Cc2ccccc2)[NH+](Cc3cccnc3)Cc4cc5cc(c(cc5[nH]c4=O)C)C C04618641
CC[NH+](Cc1ccccc1)[C@H](c2cc3ccc(cc3[nH]c2=O)C)c4nnnn4Cc5ccc(cc5)OC C06193784
CN(c1ccccc1)S(=O)(=O)c2cccc(c2)NC(=O)C[NH+](Cc3ccco3)Cc4ccco4 C09547255
CCOc1ccccc1N2CC[NH+](CC2)Cc3ccc4c(c(sc4n3)C(=O)OC)NC(=O)C5CC5 C12218978
Cc1ccc(cc1)n2c(cc(n2)C)NC(=O)CSc3nnc(n3c4ccc(cc4)F)[C@H](C)[NH+](C)C C09216801
CCOc1ccc2c(c1)cc(c(=O)[nH]2)C[NH+](Cc3cccs3)Cc4nnnn4C5CCCCC5 C12833519
CCc1ccc2c(c1)cc(c(=O)[nH]2)C[NH+](Cc3ccccc3OC)[C@@H](CC)c4nnnn4C5CCCC5 C13034040
CC[C@@H](c1nnnn1C[C@@H]2CCCO2)[NH+](CCc3ccccc3)Cc4cc5ccc(cc5[nH]c4=O)C C13063858
CC[C@H](c1nnnn1C(C)(C)CC)[NH+](Cc2ccc(cc2)C)Cc3cc4cc(ccc4[nH]c3=O)OC C13064136
CC[C@H](c1nnnn1Cc2ccccc2)[NH+](Cc3ccco3)Cc4cc5c(cc(cc5[nH]c4=O)C)C C13064876
CC[C@H](c1nnnn1CC(=O)OCC)[NH+](Cc2ccc(cc2)C)Cc3cc4c(ccc(c4[nH]c3=O)C)C C13065300
Cc1ccc2cc(c(=O)[nH]c2c1)[C@@H](c3nnnn3C4CCCC4)[NH+](Cc5ccc(cc5)OC)Cc6ccco6 C06409814
Cc1cc(c2c(c1)cc(c(=O)[nH]2)[C@H](c3nnnn3C(C)(C)C)[NH+](Cc4ccc(cc4)OC)Cc5ccco5)C C06300896
Cc1ccc(c(c1)C[NH+]2CCN(CC2)c3ccc(cc3[N+](=O)[O-])S(=O)(=O)NC(C)(C)C)OC C09117690
CC[C@@H](c1nnnn1C[C@@H]2CCCO2)[NH+](CCc3ccccc3)Cc4cc5cc(ccc5[nH]c4=O)C C13495831
CCOC(=O)Cn1c(nnn1)[C@@H](C(C)C)[NH+](Cc2cc3cc(c(cc3[nH]c2=O)C)C)C4CCCCC4 C13498918
CCOC(=O)Cn1c(nnn1)[C@H](C(C)C)[NH+](Cc2cc3c(cc(cc3[nH]c2=O)C)C)C4CCCCC4 C13499063
CCC[C@@H](c1nnnn1C[C@@H]2CCCO2)[NH+](Cc3cc4cc(c(cc4[nH]c3=O)C)C)C5CCCC5 C13499486
CCC[C@@H](c1nnnn1CC(=O)OCC)[NH+](Cc2cc3cc(cc(c3[nH]c2=O)C)C)C4CCCCC4 C13500090
CCC[C@H](c1nnnn1C2CCCC2)[NH+](Cc3cc4cc(ccc4[nH]c3=O)OCC)C5CCCC5 C13500177
CC[C@@H](c1nnnn1C2CCCC2)[NH+](Cc3cc4cc(ccc4[nH]c3=O)OCC)C5CCCCC5 C13501190
CCOc1ccccc1C=NNC(=O)C[NH+]2CCN(CC2)S(=O)(=O)c3ccc(cc3)Br C19850459
CCOC(=O)N1CCN(CC1)c2c(cc3cc(c(cc3n2)OC)OC)C[NH2+]CCC4=CCCCC4 C14882993
Cc1ccc(cc1NC(=O)CSc2nc3ccccc3c(=O)n2CC[NH+](C(C)C)C(C)C)[N+](=O)[O-] C21137355
C[NH+](CCCNC(=O)[C@@H]1CCCN(C1)c2nn3c(=O)c4c(nc3s2)CCCC4)Cc5ccccc5 C21664006
CC[C@H](C)c1ccc(cc1)S(=O)(=O)N2CC[NH+](CC2)CC(=O)NC[C@@H]3CN(CCO3)CC(C)C C12601287
c1cc(cc(c1)Cn2ccnc2)CNC(=O)C3CC[NH+](CC3)Cc4nc(no4)c5cccc(c5)Cl C30986178
COc1ccc(c(c1OC)OC)CNC(=O)[C@H]2CCC[NH+](C2)Cc3nc(no3)c4ccc(cc4)Cl C31045940
CC[NH+](CC)CCC[C@H](C)NC(=O)CSc1nc(cc(n1)Cl)N2CCN(CC2)C(=O)C(C)(C)C C35305389
CCCCCCC(=O)N1CCN(CC1)c2[nH]c(=O)cc(n2)C[NH+]3CCN(CC3)Cc4ccccc4 C35926340
c1ccc(cc1)c2c(c(on2)N3CCCCC3)C[NH+](Cc4ccco4)C[C@@H](COCc5ccco5)O C36312988
COC[C@H](C[NH+](Cc1ccc2c(c1)OCO2)Cc3c(noc3N4CCCCC4)c5ccccc5)O C36313011
CC[C@H](c1nnnn1C[C@H]2CCCO2)[NH+](Cc3cccs3)Cc4cc5c(cc(cc5[nH]c4=O)C)C C33937051
CC[C@H](c1nnnn1C[C@H]2CCCO2)[NH+](CCc3ccccc3)Cc4cc5cc(ccc5[nH]c4=O)C C33937172
Cc1c(c(on1)/C=C/c2cccs2)S(=O)(=O)N3CCC(CC3)C(=O)NCCC[NH+]4CCC(CC4)C C13521378
CCOC(=O)C1CCN(CC1)C(=O)C2=CC3=[NH+][C@@H](C[C@H](N3N2)C(F)(F)F)c4ccc(c(c4)OC)OC C03012093
Cc1nccn1Cc2ccc(cc2)CNC(=O)[C@H]3CCC[NH+](C3)Cc4nc(no4)c5ccc(cc5)C(C)(C)C C38903945
CCCC[C@@H](CC)C(=O)N1CCN(CC1)c2[nH]c(=O)cc(n2)C[NH+]3CCN(CC3)Cc4ccccc4 C40386468
CCS(=O)(=O)N(CC(=O)NCc1ccc(cc1)C[NH+]2CCC(CC2)C)c3ccc4c(c3)OCO4 C44876498
c1cc(nc(c1)F)COc2ccc(cc2Cl)n3ccc4c3ncnc4NCCCn5cc[nH+]c5 C45201644
c1ccc(cc1)Cn2c(nnc2SCC(=O)Nc3ccnn3C4CCCC4)C[NH+]5CCCCC5 C23970565
c1cc(ccc1c2c[nH+]c(o2)CCC(=O)Nc3ccc(cc3)S(=O)(=O)c4ccc(cc4)[N+](=O)[O-])F C22240962
C[NH+]1CCN(CC1)C[C@@H](c2ccc(cc2)OC)NC(=O)CCCc3nc(no3)c4ccc(cc4)F C58178814
C[NH+](Cc1ccccc1CNC(=O)CCCn2c3ccc(cc3oc2=O)[N+](=O)[O-])C4CCCCC4 C59888602
CN(c1ccccc1)S(=O)(=O)c2cccc(c2)NC(=O)COC(=O)CC3=c4ccccc4=[NH+]C3 C63775575
CCC(=O)Nc1ccc(cc1)C(=O)CSc2nnc(n2C[C@@H]3CCCO3)C4=c5ccccc5=[NH+]C4 C63798196
CCC(=O)Nc1ccc(cc1)C(=O)CSc2nnc(n2C[C@H]3CCCO3)C4=c5ccccc5=[NH+]C4 C63798198
CCCN(C[C@@H]1NN=C(O1)c2ccco2)C(=O)CCC3=c4ccccc4=[NH+][C@H]3c5ccc(cc5)OC C64000201
CCOC(=O)[C@H]1C(=C(C(=N1)C)CCC(=O)N2CCC[C@@H](C2)C(=O)NCC[NH+](C)C3CCCCC3)C C64507931
CCc1c2c(nc(nc2on1)CCC(=O)NC3CC[NH+](CC3)Cc4ccccc4)N5CCCCC5 C35457719
CCC(C)(C)n1c(nnn1)[C@H](c2cc3c(cc(cc3[nH]c2=O)C)C)[NH+](Cc4ccco4)Cc5cccs5 C06149335
CC(C)(C)c1ccc(cc1)C(=O)NC[C@H]2C[C@@H]3CC[NH+]2C[C@@H]3c4cc(nn4C)c5ccc(c(c5)OC)OC C08635510
CC(C)(C)c1ccccc1OC[C@@H](C[NH+]2CCC(CC2)CN3C(=O)c4cccc5c4c(ccc5)C3=O)O C09434027
CC[C@@H]1CCCC[NH+]1CCCn2c(=O)c3ccccc3nc2SCC(=O)NCc4ccccc4Cl C09473179
c1ccc(cc1)Cc2ccccc2NC(=O)CSc3nnc(n3c4ccccc4)C[NH+]5CCCCC5 C09876731
Cc1cc2cc(c(=O)[nH]c2cc1C)[C@H](c3nnnn3C(C)(C)C)[NH+](CCc4ccccc4)Cc5cccs5 C06321186
CC[NH+](CC)CCN1[C@@H](/C(=C(/c2ccc(cc2)OC(C)C)\O)/C(=O)C1=O)c3ccc(cc3)OC(C)C C09271201
CCCCOc1ccc(cc1)[C@@H]2/C(=C(/c3ccc4c(c3)C[C@@H](O4)C)\O)/C(=O)C(=O)N2CCC[NH+](CC)CC C09354468
CCCOc1ccc(cc1)[C@@H]2/C(=C(/c3ccc(cc3)Br)\O)/C(=O)C(=O)N2CC[NH+](CC)CC C08905450
CC[C@H](c1nnnn1C2CCCCC2)[NH+](CCc3cccc(c3)C)Cc4cc5cc(ccc5[nH]c4=O)OCC C13495957
CCC[C@@H](c1nnnn1C2CCCCC2)[NH+](CCc3ccccc3)Cc4cc5cc(ccc5[nH]c4=O)C C13500991
Cc1cc2c(o1)cc3n2C[C@@](N(C3=O)CC[NH+](CC(C)C)CC(C)C)(C)C(=O)NC4CCCCCC4 C15675935
CC[NH+](CC)CCCN1[C@@H](/C(=C(/c2cc3cccc(c3o2)OC)\O)/C(=O)C1=O)c4ccc(cc4)C(C)(C)C C09065208
CCOC(=O)[NH+]=c1ccc-2c(cc(oc2c1)O)COC(=O)CSc3ccc(cc3)Br C21256199
c1ccc(cc1)n2c(nnn2)SCC[NH2+]Cc3cc(ccc3OCc4ccccc4F)Br C22107897
Cc1ccc(c(c1)NC(=O)[C@H](C)Sc2nc3c(c4c(s3)CCCC4)c(=O)n2CCC[NH+](C)C)C C22638938
c1ccc(cc1)C(c2ccccc2)N3CC[NH+](CC3)CCC(=O)N/N=C/c4ccccc4OC(F)F C22836269
C[C@H](C(=O)NC1CCCCC1)Sc2nnc(n2c3ccccc3C(F)(F)F)C[NH+]4CCCCC4 C12136653
c1ccc(cc1)SCCCNC(=O)C2CC[NH+](CC2)Cc3nc(no3)c4cccc(c4)Br C30978865
CC(C)C[C@H](c1ccccc1)NC(=O)C2CC[NH+](CC2)Cc3nc(no3)c4ccc(cc4)Br C30979692
c1cc(cc(c1)Cl)CSCCCNC(=O)C2CC[NH+](CC2)Cc3nc(no3)c4ccc(cc4)F C30983243
Cc1ccc(cc1)c2nnc(n2c3ccccc3)SCC(=O)NC4CC[NH+](CC4)Cc5ccccc5 C35172831
Cn1c(c(c(n1)c2ccccc2)C[NH+](Cc3ccco3)C[C@@H](Cc4ccccc4)O)Oc5ccc(cc5)F C36307490
CC[C@H]1CCCC[NH+]1CCCNC(=O)CSc2nc3nc(c(c(n3n2)C)Cc4ccccc4Cl)C C15942420
CCOc1ccc(cc1S(=O)(=O)N[C@@H](C)[C@@H](c2cccs2)N3CC[NH+](CC3)Cc4ccccc4)C C38596277
CCOc1ccc(cc1S(=O)(=O)N[C@H](C)[C@@H](c2cccs2)N3CC[NH+](CC3)Cc4ccccc4)C C38596278
CCOc1ccc(cc1C)S(=O)(=O)N[C@@H](C)[C@@H](c2cccs2)N3CC[NH+](CC3)Cc4ccccc4 C38596283
CCOc1cc(cc(c1OCC)OCC)C(=O)NC[C@H](c2ccc3c(c2)CCCN3C)[NH+]4CCCCC4 C38671075
c1ccc(cc1)C(CCNC(=O)[C@@H]2CCCC[C@@H]2C(=O)N3CCN(CC3)c4cccc[nH+]4)c5ccccc5 C38732669
c1ccc(cc1)c2nc(on2)C[NH+]3CCC[C@H](C3)C(=O)NCCSCc4ccc(c(c4)Cl)Cl C38884768
c1cc(cc(c1)Cl)CSCCCNC(=O)[C@@H]2CCC[NH+](C2)Cc3nc(no3)c4ccc(cc4)F C38901602
c1cc(cc(c1)Cl)CSCCCNC(=O)[C@H]2CCC[NH+](C2)Cc3nc(no3)c4ccc(cc4)F C38901603
CC(C)(C)c1ccc(cc1)c2nc(on2)C[NH+]3CCC[C@@H](C3)C(=O)NCCCSC4CCCCC4 C38903654
c1cc(ccc1CCCNC(=O)[C@H]2CCC[NH+](C2)Cc3nc(no3)c4ccc(cc4)Br)F C38905489
Cc1ccc(cc1)CCCNC(=O)[C@@H]2CCC[NH+](C2)Cc3nc(no3)c4ccc(cc4)Br C38905517
C[C@@H]([C@@H]1CC(=NN1)c2ccccc2)[NH+](C)Cc3cc4ccc(cc4n(c3=O)Cc5cccc(c5)OC)F C39461463
C[C@@H](c1ccc(cc1)F)NC(=O)[C@H](C)Sc2nc3ccccc3c(=O)n2CC[NH+](C(C)C)C(C)C C22715928
C[C@H](c1ccc(cc1)F)NC(=O)[C@@H](C)Sc2nc3ccccc3c(=O)n2CC[NH+](C(C)C)C(C)C C22715940
COC(=O)c1c2c(sc1NC(=O)CN3CC[NH+](CC3)Cc4ccc(cc4)SC)CCCCCC2 C39972160
C[C@@H](c1nnc(n1c2ccc(cc2)F)S[C@H](C)C(=O)Nc3ccccc3C(C)C)[NH+]4CCCCC4 C24227983
Cc1cc(cc(c1)OC[C@@H](C[NH+](Cc2ccc(o2)c3cccc(c3)Cl)[C@@H]4CCS(=O)(=O)C4)O)C C40317736
Cc1ccc(cc1)S(=O)(=O)c2ccc(o2)C(=O)NC[C@H](c3ccc(cc3)C(C)C)[NH+]4CCCCC4 C40322743
Cc1ccc(c(c1)C)OC[C@H]2c3ccsc3CCN2C(=O)C[NH+](C[C@@H](COC(C)C)O)CC(C)C C35779147
CCCCCOc1ccc(cc1)[C@H]2c3c([nH]nc3C(=O)N2CCCn4cc[nH+]c4)c5ccc(cc5)OC C40345612
Cc1ccccc1COc2c(cc(cc2Cl)C[NH2+]CCSc3nnnn3c4ccccc4)OC C40742464
CCCc1nc(no1)c2ccc(c(c2)F)N3CCC(CC3)C(=O)NC4CC[NH+](CC4)Cc5ccccc5 C40903789
Cc1c(cccc1Cl)N(CC(=O)NCc2ccc(cc2)C[NH+]3CCCC3)S(=O)(=O)c4ccccc4 C44857252
c1ccc(cc1)S(=O)(=O)N(CC(=O)NCc2ccc(cc2)C[NH+]3CCCCC3)c4ccccc4Cl C44873510
CCc1ccccc1N(CC(=O)NCc2ccc(cc2)C[NH+]3CCC[C@@H](C3)C)S(=O)(=O)c4ccccc4 C44877689
Cc1ccc2=[NH+][C@H](C(=c2c1)NC(=O)CN3CCN(CC3)[C@H](c4ccccc4)c5ccc(cc5)Cl)C(=O)OC C38985823
Cc1ccc(c(c1)OC[C@@H](C[NH+]2CCC(CC2)CN3C(=O)c4cccc5c4c(ccc5)C3=O)O)C(C)C C12170472
CCc1ccc2c(c1)cc(c(=O)[nH]2)C[NH+](C3CCCCC3)[C@H](CC)c4nnnn4Cc5ccc(cc5)OC C13063705
CC[C@@H](c1nnnn1CCc2ccccc2)[NH+](CCc3ccccc3)Cc4cc5cc(c(cc5[nH]c4=O)C)C C13064737
CC[C@@H](c1nnnn1C2CCCCC2)[NH+](Cc3ccc(cc3)OC)Cc4cc5c(cc(cc5[nH]c4=O)C)C C13064837
CC[C@H](c1nnnn1Cc2ccccc2)[NH+](Cc3ccc(cc3)C)Cc4cc5c(cc(cc5[nH]c4=O)C)C C13064932
CC[C@@H](c1nnnn1Cc2ccccc2)[NH+](Cc3ccc(cc3)C)Cc4cc5c(cc(cc5[nH]c4=O)C)C C13064933
CC[C@@H](c1nnnn1C(C)(C)CC)[NH+](CCc2cccc(c2)C)Cc3cc4cc(cc(c4[nH]c3=O)C)C C13495939
Cc1cc2cc(c(=O)[nH]c2cc1C)C[NH+](C3CCCCC3)[C@H](c4nnnn4Cc5ccccc5)C(C)C C13498911
CCC[C@H](c1nnnn1C2CCCC2)[NH+](CCc3ccccc3)Cc4cc5cc(c(cc5[nH]c4=O)C)C C13499469
Cc1ccc2c(c1)cc(c(=O)[nH]2)[C@@H](c3nnnn3C(C)(C)C)[NH+](Cc4ccccc4)Cc5ccc(cc5)C(C)C C06408538
CCCC[NH+](CCCC)CCCN1CC(=O)N2[C@@H](C1=O)Cc3c4ccccc4[nH]c3[C@H]2c5ccccc5 C16042782
CCCCc1ccc(cc1)C(=O)N(CC[NH+](C)C)CC(=O)Nc2cc(nn2c3ccccc3C)C(C)(C)C C16437178
CC[NH+](CC)CCCN1[C@H](/C(=C(/c2ccc3c(c2)C[C@H](O3)C)\O)/C(=O)C1=O)c4ccc(cc4)C(C)(C)C C09312699
c1ccc(cc1)COc2ccc(cc2C[NH2+]CCCSc3nnnn3c4ccccc4)Br C22108900
c1cc(ccc1CSCCNC(=O)C2CC[NH+](CC2)Cc3nc(no3)c4ccc(cc4)Cl)Cl C30986457
c1cc(ccc1CSCCCNC(=O)[C@@H]2CCC[NH+](C2)Cc3nc(no3)c4ccc(cc4)Cl)Cl C31046906
Cc1cccc(c1)CSCCNC(=O)[C@H]2CCC[NH+](C2)Cc3nc(no3)c4ccc(cc4Cl)Cl C31054869
CC(C)(C)c1ccc(cc1)OC[C@@H](C[NH+]2CCC(CC2)CN3C(=O)c4cccc5c4c(ccc5)C3=O)O C12170588
Cc1ccc(cc1)NC(=O)N(CC[NH+]2CCCCC2)CC(=O)N(Cc3ccc(cc3)F)Cc4ccc(s4)C C33716539
CCCCSc1nc(c2c(c(sc2n1)C)CC)N3CC[NH+](CC3)CC(=O)NCc4ccccc4 C34761412
CCc1c(sc2c1c(nc(n2)SCC(=O)NC3CCCCC3)N4CC[NH+](CC4)Cc5ccccc5)C C34762660
CCNC(=O)N(Cc1cc(ccc1Sc2ccc(cc2)C)[N+](=O)[O-])C3CC[NH+](CC3)Cc4ccccc4 C35001594
Cc1ccc(cc1)c2nnc(n2c3ccc(c(c3)Cl)Cl)SCCCCC(=O)N4CC[NH2+][C@@H](C4)C C35172433
CC[C@@H]([C@@H]1c2cc(c(cc2CC[NH+]1Cc3ccccc3C)OC)OC)NS(=O)(=O)c4ccc(cc4)C C35674908
Cc1cccc(c1)Oc2c(c(nn2c3ccccc3)C)C[NH+](Cc4ccco4)C[C@H](COc5ccccc5)O C35777995
CCOC(=O)C1=C(N(C(=O)N[C@H]1c2ccc(cc2)C(C)(C)C)C)C[NH+]3CCCN(CC3)C(=O)c4ccccc4 C36005210
Cc1ccccc1OC[C@@H](C[NH+](Cc2c(nn(c2Oc3cccc(c3)F)C)c4ccccc4)CC5CC5)O C36307310
CC(C)[NH+](Cc1c(nn(c1Oc2ccc(cc2)F)C)c3ccccc3)C[C@H](COCc4ccccc4)O C36307548
CCCCn1c(nnc1SCC(=O)Nc2cc(cc(c2)C(F)(F)F)C(F)(F)F)[C@@H](CC)[NH+](C)C C08685398
Cc1ccc(cc1)c2nc(on2)C[NH+]3CCC[C@@H](C3)C(=O)NCCCSCc4ccc(cc4)Cl C38891721
Cc1ccc(cc1)c2nc(on2)C[NH+]3CCC[C@H](C3)C(=O)NCCCSCc4ccc(cc4)Cl C38891723
CCOc1ccccc1CCCNC(=O)[C@H]2CCC[NH+](C2)Cc3nc(no3)c4ccc(cc4)C(C)(C)C C38903169
Cc1cccc(c1)CSCCCNC(=O)[C@H]2CCC[NH+](C2)Cc3nc(no3)c4ccc(cc4)C(C)(C)C C38903672
CC[NH+](CC)[C@@H](CNC(=O)c1ccc(o1)S(=O)(=O)c2ccc(cc2)Cl)c3ccc(cc3)C(C)C C40322113
CC(C)c1ccc(cc1)[C@@H](CNC(=O)c2ccc(o2)S(=O)(=O)c3ccc(cc3)Cl)[NH+]4CCCC4 C40322126
CC(C)c1ccc(cc1)[C@H](CNC(=O)c2ccc(o2)S(=O)(=O)c3ccc(cc3)Cl)[NH+]4CCCCCC4 C40322249
CCCCCOc1ccc(cc1)[C@@H]2c3c([nH]nc3C(=O)N2CCCn4cc[nH+]c4)c5ccc(cc5)Cl C40343623
c1ccc(cc1)n2c(nnn2)SCCC[NH2+]Cc3cc(ccc3OCc4cccc(c4)Cl)Cl C40743543
Cc1cccc(c1)c2nc(on2)C[NH+]3CCC[C@@H](C3)C(=O)NCCSCc4ccc(c(c4)Cl)Cl C44811985
CC(C)(C)c1ccc(cc1)c2nc(on2)C[NH+]3CCC[C@H](C3)C(=O)NC(c4ccccc4)c5ccccc5 C44813752
CCc1ccc(cc1)N(CC(=O)NCc2ccc(cc2)C[NH+]3CCCCC3)S(=O)(=O)c4ccccc4 C44873986
CC1CC[NH+](CC1)Cc2ccc(cc2)CNC(=O)CN(c3ccc(cc3)Cl)S(=O)(=O)c4ccccc4 C44875745
C[C@@H](C(=O)NCCCn1cc[nH+]c1)Sc2nc(cc(n2)C(F)(F)F)c3ccc(cc3Cl)Cl C58961623
CN(C)c1ccc(cc1)[C@@H](CNC(=O)CSc2nnc(o2)c3ccc(cc3)F)C4=c5ccccc5=[NH+]C4 C63234531
Cc1cccc(c1)n2c(nnc2SCC(=O)Nc3ccccc3OC(F)F)C4=c5ccccc5=[NH+]C4 C63258933
CCCCC[C@H](C)NC(=O)c1ccc(cc1)N2C(=O)[C@@]3([C@@H]4C(=c5cc(ccc5=[NH+]4)OC)CCN3C2=O)C C63362286
Cc1ccc(cc1)[C@@H](C(=O)Nc2ccc(cc2)C(C)C)N(Cc3ccco3)C(=O)CC4=c5ccccc5=[NH+]C4 C63437164
CC(C)(C)OC(=O)N[C@@H](CC1=c2ccccc2=[NH+]C1)[C@H]3N=N[C@H](O3)SCC(=O)c4ccc(cc4)Cl C63458473
CC(C)(C)c1ccc(cc1)C(=O)N[C@@H](CC2=c3ccccc3=[NH+]C2)C(=O)OCC(=O)c4ccc(cc4)Cl C63623040
COc1ccc(cc1)c2csc3c2c(ncn3)NC[C@@H](c4ccc(cc4)OC)C5=c6ccccc6=[NH+]C5 C63896810
c1ccc(c(c1)C[C@@]2(C(=O)N(C(=O)N2)CC3CC3)C4CC[NH+](CC4)Cc5ccc6c(c5)OCO6)Cl C12098185
CC[C@H](c1nnnn1C2CCCCC2)[NH+](Cc3cc4cc(c(cc4[nH]c3=O)C)C)C5CCCCC5 C13064611
Cc1cc(c2cc(c(=O)[nH]c2c1)[C@@H](c3nnnn3Cc4ccc(cc4)OC)[NH+](C)C5CCCCC5)C C06301727
Cc1ccc2cc(c(=O)[nH]c2c1)C[NH+](C3CCCCC3)[C@@H](c4nnnn4C5CCCC5)C(C)C C13498512
CCC[C@@H](c1nnnn1C2CCCC2)[NH+](Cc3cc4ccc(cc4[nH]c3=O)C)C5CCCCC5 C13499288
Cc1cc(c2c(c1)cc(c(=O)[nH]2)C[NH+](C3CCCCC3)[C@H](c4nnnn4C5CCCC5)C(C)C)C C13500595
c1ccnc(c1)c2ccc(cc2)C[NH+]3C[C@@H](C[C@H]3c4nc(no4)c5ccc(cc5)OC(F)(F)F)O C15674286
c1cc(ccc1C(=O)N[C@H](C(Cl)(Cl)Cl)OC[C@H]2CCC[NH+]3[C@H]2CCCC3)[N+](=O)[O-] C16041247
c1cc(ccc1C(=O)N[C@@H](C(Cl)(Cl)Cl)OC[C@H]2CCC[NH+]3[C@H]2CCCC3)[N+](=O)[O-] C16041248
c1ccc(c(c1)C(=O)N[C@H](C(Cl)(Cl)Cl)OC[C@H]2CCC[NH+]3[C@H]2CCCC3)[N+](=O)[O-] C16041356
c1ccc(c(c1)C(=O)N[C@H](C(Cl)(Cl)Cl)OC[C@H]2CCC[NH+]3[C@@H]2CCCC3)[N+](=O)[O-] C02137262
C[C@@H]1CCCN(C1)/N=N/c2ccc(cc2)[C@](c3ccccc3)(C(=O)O[C@@H]4C[NH+]5CCC4CC5)O C17214841
C[C@H]1CCCN(C1)/N=N/c2ccc(cc2)[C@](c3ccccc3)(C(=O)O[C@@H]4C[NH+]5CCC4CC5)O C17214848
CC[C@H](c1nnnn1C2CCCC2)[NH+](Cc3cccs3)Cc4cc5cc(ccc5nc4O)C C08582662
CC1(Cc2c(c(nc3c2c4c(s3)c(nc(n4)SC)NCCC[NH+](C)C)N5CCOCC5)CO1)C C20330948
c1ccc(c(c1)C(F)(F)F)NC(=O)C[NH+]2CCN(CC2)c3ccc(cc3[N+](=O)[O-])C(F)(F)F C20668547
CN(C)c1ccc(cc1)[C@@H](CNC(=O)c2cc(ccc2[N+](=O)[O-])Cl)[NH+]3CCc4ccccc4C3 C22418150
C=CCNC(=O)C[NH+]1CCN(CC1)c2c3c(csc3nc(n2)c4cccnc4)c5ccccc5 C28623820
CC(C)(C)c1ccc(cc1)c2nc(on2)C[NH+]3CCC(CC3)C(=O)NCc4ccc5c(c4)OCO5 C30977299
CC1CCN(CC1)c2ccc(cc2)[C@H](C)NC(=O)[C@H]3CCC[NH+](C3)Cc4nc(no4)c5cccs5 C31057723
C[C@@H]1CCCN(C1)c2ccc(cc2)[C@@H](C)NC(=O)[C@@H]3CCC[NH+](C3)Cc4nc(no4)c5cccs5 C31057745
C[C@@H](CCNC(=O)c1cccc(c1)Cn2c3c(cccn3)n4cccc4c2=O)[NH+]5CCCCCC5 C33018596
C[C@@H]1CCC[NH+](C1)CCCNC(=O)C2CCN(CC2)c3ccc4nnc(n4n3)c5ccc(cc5)Cl C33260174
C[C@H]1CCC[NH+](C1)CCCNC(=O)C2CCN(CC2)c3ccc4nnc(n4n3)c5ccc(cc5)Cl C33260175
Cc1cc2c(o1)cc3n2C[C@](N(C3=O)CCC[NH+](C)C4CCCCC4)(C)C(=O)NC5CCCCC5 C33331902
CCCC[NH+]1CCN(CC1)c2nc3c(c4c(s3)CCCC4)c(=O)n2CC(=O)NC5CCCCC5 C34747233
CCCCn1c(=O)c2c3c(sc2nc1N4CC[NH+](CC4)CC(=O)Nc5ccc(cc5)C)CCC3 C34748169
CCCCn1c(=O)c2c3c(sc2nc1N4CC[NH+](CC4)CC(=O)Nc5ccccc5C)CCC3 C34748180
CCCC[NH+]1CCN(CC1)c2nc3c(c(c(s3)C)C)c(=O)n2CC(=O)Nc4ccc(cc4)C C34748392
CCCn1c(=O)c2c(c(sc2nc1N3CC[NH+](CC3)CC(=O)Nc4ccc(cc4)C)C)CC C34749444
CCN(C)c1c2c(nc(n1)N3CCN(CC3)c4ccc(cc4)F)CC[NH+](C2)Cc5cccc(c5O)OC C34755477
Cc1cccc(c1)n2c(=O)c3ccccc3nc2[C@H](C)N(CC[NH+](C)C)C(=O)Nc4ccc(cc4)Cl C35065897
c1cc(sc1)CCNC(=O)[C@@H]2Cc3cc(ccc3N4[C@@H]2C[NH+](CC4)Cc5ccc(cc5)F)[N+](=O)[O-] C35894809
COc1cccc(c1)[C@@H](c2c(n3c(s2)nc(n3)c4ccco4)O)N5CC[NH+](CC5)Cc6ccccc6 C22798549
c1cc(ccc1/C=C\C(=O)NCC[NH+]2CCN(CC2)c3nc4ccc(cc4s3)Br)[N+](=O)[O-] C38774067
c1ccc2c(c1)cccc2CC(=O)NCC[NH+]3CCN(CC3)c4nc5ccc(cc5s4)[N+](=O)[O-] C38774233
c1cc(oc1)[C@@H](CNC(=O)c2ccc(o2)S(=O)(=O)c3ccc(cc3)Cl)[NH+]4CCCCCC4 C40322242
C[C@@H]1CN(C[C@@H](O1)C)c2ccc(c[nH+]2)CNC(=O)/C=C/c3ccc(s3)c4ccccc4[N+](=O)[O-] C46791694
CCOc1ccc(cc1OCC)c2csc3c2nc([nH]c3=O)N4CCN(CC4)c5cccc[nH+]5 C48989287
CCCc1nnc2n1nc(s2)c3cc(c(c(c3)Cl)OC)NC(=O)C[NH+]4CCC(CC4)C C57335028
C[C@@H]1C[C@H](C[NH+](C1)Cc2ccc(cc2)CNC(=O)C3CCN(CC3)c4ccccc4[N+](=O)[O-])C C59410524
CCOC(=O)[C@@H]1CCC[NH+](C1)Cc2c(cc(c3c2O/C(=C\c4ccc(cc4)N(C)C)/C3=O)C)O C41586429
CN(C)c1ccc(cc1)[C@@H](CNC(=O)c2ccc(c(c2)[N+](=O)[O-])Cl)C3=c4ccccc4=[NH+]C3 C63230124
Cc1cc(=O)oc2c1cc(c(c2)OC(C)C)CCC(=O)NCCC3=c4cc(ccc4=[NH+]C3)OC C63271300
CCCCC[C@H](C)NC(=O)c1ccccc1N2C(=O)[C@@]3([C@H]4C(=c5ccccc5=[NH+]4)CCN3C2=O)C C63361833
CCCCCNC(=O)c1ccc(cc1)N2C(=O)[C@@]3([C@H]4C(=c5cc(ccc5=[NH+]4)OC)CCN3C2=O)C C63362323
Cc1c(c(nc(c1Cl)C)S(=O)(=O)NCCC2=c3cc(ccc3=[NH+][C@@H]2C)OC(F)(F)F)C#N C63526619
Cc1c2c(ncnc2sc1C(=O)NCCC3=c4cc(ccc4=[NH+]C3)OC)N(C)C5CCCCC5 C63698427
CCOC(=O)Cc1ccc(cc1)NC(=O)N2CCC3=c4cc(ccc4=[NH+][C@@H]3[C@H]2c5ccc(cc5)C)OC C64623250
COc1ccc(cc1)[C@@H](CNC(=O)CN2C(=O)CC3(C2=O)CCCCC3)C4=c5ccccc5=[NH+]C4 C64715660
C[NH+](CCCNC(=O)C1CCN(CC1)c2nnc(s2)n3cccc3)C4CCCCC4 C05144196
C[NH+](C)[C@@H](CNC(=O)c1c2ccccc2c(=O)n(n1)Cc3ccccc3)c4ccco4 C07406391
Cc1cccn2c1nc(c2C(=O)C3=C(C(=O)N([C@H]3c4ccc(cc4)Cl)CCC[NH+](C)C)O)C C08826947
C[NH+]1CCC(=NNC(=O)c2ccc(cc2)CN(c3ccccc3)S(=O)(=O)c4ccccc4)CC1 C08861385
CC(C)c1ccc(cc1)S(=O)(=O)N2CC[NH+](CC2)[C@@H](C)C(=O)Nc3ccc(cc3)N(C)C C08965990
c1ccc(cc1)C[NH+]2CCC(CC2)NC(=O)CCCn3c4c(cccn4)n5cccc5c3=O C09115009
CC[NH+]1CCN(CC1)c2ccc(cc2NC(=O)CC(C)C)S(=O)(=O)N3CCCCC3 C09491113
c1cc(ccc1n2c(nnc2S[C@H]3CCCCNC3=O)C[NH+]4CCCCC4)OC(F)F C10992298
CCc1ccc(cc1)[C@@H](CNC(=O)C2CCN(CC2)c3ccccc3[N+](=O)[O-])[NH+](C)C C11604016
C[NH+](Cc1cnc(n1CC2CCCCC2)S(=O)(=O)C)Cc3c4c([nH]n3)CCCC4 C11934657
CC[C@]1(C(=O)N(C(=O)N1)CC(=C)C)C2CC[NH+](CC2)Cc3cccn3c4cccnc4 C11912330
CC(C)N(Cc1cnn(c1)C)C(=O)C[C@@H]2C(=O)NCC[NH+]2Cc3cccc4c3cccc4 C12200162
COC(=O)[C@@H]1C[C@@H](C[NH+]1Cc2ccc3ccccc3c2)NC(=O)c4ccccc4n5cccn5 C12207635
Cc1ccc(cc1)N2[C@@H](C(=O)N(C2=O)CC(=O)NC[C@@H](c3cccs3)[NH+]4CCC(CC4)C)C C12731312
Cc1ccc2cc(c(=O)[nH]c2c1C)C[NH+](Cc3cccs3)Cc4nnnn4C(C)(C)C C12832914
C[C@H]1c2cccn2CC[NH+]1CC(=O)Nc3ccc(cc3)S(=O)(=O)N(C)Cc4ccccc4 C12922267
c1cc(oc1)[C@@H](CNC(=O)[C@@H]2CCCN(C2)S(=O)(=O)c3ccc(cc3)Cl)[NH+]4CCCCC4 C13020489
Cc1ccc2c(c1)cc(c(=O)[nH]2)C[NH+](C3CCCC3)[C@@H](c4nnnn4C(C)(C)C)C(C)C C13500279
Cc1cccc2c1[nH]c(=O)c(c2)C[NH+](C3CCCC3)[C@@H](c4nnnn4C5CCCC5)C(C)C C13500604
CC(C)CCN1C(=O)N(C(=O)C12CC[NH+](CC2)Cc3cc(ccc3O)OC)C(C)C C14532046
CCOC(=O)N1CCN(CC1)C(=O)[C@H]2CC23CC[NH+](CC3)[C@H](C)CCc4c[nH]c5c4cccc5 C14991851
COC(=O)CCC[NH2+]Cc1c(nc2n1cc(cc2)Cl)C(=O)N3CCCCCCC3 C19535277
COc1ccc(c(c1)OC)C[NH2+]Cc2cccn2c3nnc(s3)N4CCCCCC4 C20576871
Cc1c(c(n2c(n1)nc(n2)SC)C)CC(=O)Nc3ccccc3C[NH+](C)C4CCCCC4 C23352718
COc1ccc(cc1)[C@H](CNC(=O)N2CCN(CC2)c3ccc(cn3)C(F)(F)F)[NH+]4CCCC4 C23844914
C[NH+]1CCN(CC1)[C@@H](CNC(=O)c2cccc(c2OC)OC)c3ccc4c(c3)CCCN4C C23858970
Cc1ccc(cc1)CCC2CC[NH+](CC2)CC(=O)Nc3cc(nn3[C@@H]4CCS(=O)(=O)C4)C C29168702
CC(C)c1ccc(cc1)S(=O)(=O)N2CCC(CC2)C(=O)NCc3ccc([nH+]c3)N4CCCC4 C31313431
Cc1cc(n(n1)c2ccc(nn2)S[C@H](C)C(=O)NC[C@H](c3ccccc3)[NH+](C)C)C C28516112
CC(=O)N(C[C@@H]1CCC[NH+]2[C@H]1CCCC2)C3(CCCCC3)C(=O)Nc4cc(cc(c4)OC)OC C33435679
CCNC(=O)N(Cc1c(nn(c1N2CC[NH+](CC2)CC)c3cccc(c3)F)C)C4CC4 C34835831
C[C@H](c1ccccc1)NC(=O)c2csc(n2)CN3CC[NH+](CC3)Cc4ccc5c(c4)OCO5 C35853838
C[C@@H]([C@H](c1cccs1)N2CC[NH+](CC2)c3ccc(cc3)OC)NC(=O)C(=O)N4CCCCC4 C20289298
CCOC(=O)[C@@H]1C(=c2cc(c(cc2=[NH+]1)OC)OC)NC(=O)C3(CC3)c4ccc(cc4)C C39035204
CCOC(=O)CCNC(=O)c1cccc(c1)c2ccc3c(c2)C(=O)CC4(O3)CC[NH+](CC4)C C39226150
Cc1ccc(cc1)S(=O)(=O)c2ccc(o2)C(=O)NC[C@@H](c3ccco3)[NH+]4CCCCCC4 C40322873
COc1ccc(cc1)/C=C/C(=O)NC2CC[NH+](CC2)Cc3nc(no3)c4ccc(cc4)F C40958671
C[C@H]1CCC[NH+](C1)Cc2ccc(cc2)CNS(=O)(=O)Cc3cccc(c3)[N+](=O)[O-] C44879792
C[C@@H]1CN(C[C@H](O1)C)S(=O)(=O)c2ccc(cc2)NC(=O)C[NH+](C)Cc3cccc(c3)F C45312773
CC1CC[NH+](CC1)[C@@H](CNC(=O)CCc2nc(no2)c3ccccn3)c4cccs4 C48287491
Cc1c(c(n2c(n1)ncn2)C)CCC(=O)NCc3ccccc3C[NH+]4C[C@H](C[C@@H](C4)C)C C59286579
c1ccc(cc1)c2[nH+]ccn2CC3CCN(CC3)C(=O)CNS(=O)(=O)c4ccccc4 C62129359
CC(=O)OCC[C@@H]1C(=O)N/C(=N\N=C\C2=c3ccccc3=[NH+][C@H]2c4ccccc4)/S1 C39843836
CCOC(=O)CCNC(=O)N1CCC2=c3cc(ccc3=[NH+][C@H]2[C@@H]1c4ccc(cc4)F)OC C63491720
Cc1ccc2=[NH+]CC(=c2c1)CCN/C(=C\3/C(=NN(C3=O)c4ccccc4)CC(=O)OC)/C C63493311
CCC[C@H]1N=N[C@H](S1)NC(=O)[C@@H]2CC(=O)N(C2)CCC3=c4cc(ccc4=[NH+]C3)C C63515474
CC(C)(C)C[C@@H]1N=N[C@@H](S1)NC(=O)[C@@H]2CC(=O)N(C2)CCC3=c4cc(ccc4=[NH+]C3)Cl C63557151
CCO[C@H]1c2cc(ccc2S[C@H]1C(=O)OC)NC(=O)[C@@H]3C=c4ccc(cc4=[NH+]3)OC C63743555
COc1cc(c(cc1N2C[C@@H](CC2=O)C(=O)NCCC3=c4ccccc4=[NH+]C3)Cl)OC C64057259
COc1ccc(cc1)[C@@H](CNC(=O)CN2C(=O)CC3(C2=O)CCCC3)C4=c5ccccc5=[NH+]C4 C64705398
CC(C)(C)NC(=O)NC(=O)COC(=O)c1cc(cc(c1N)Cl)Cl C03503314
c1cc(ccc1C(=O)OCC(=O)Nc2ccc(c(c2)Cl)Cl)NC(=O)N C03247812
CC(C)CC(=O)Nc1ccc(cc1)C(=O)N/N=C/c2ccc(cc2O)O C06364305
c1cc(c(cc1O)O)C(=O)CSc2nnc(n2N)c3cc(ccc3Cl)Cl C03312537
CC[C@H](C)[C@@H](C(=O)NNC(=S)NC1CCCC1)NC(=O)c2ccccc2 C08016498
Cc1ccccc1C(=O)N[C@@H](C(C)C)C(=O)NNC(=S)NC2CCCC2 C08016575
Cc1ccc(cc1)CSc2nnc(n2N)N/N=C/c3c[nH]c4c3cccc4 C20527838
c1ccc2c(c1)c(c[nH]2)/C=N/Nc3nnc(n3N)SCc4ccc(cc4)F C20527839
CC[C@H](C)Sc1nnc(n1N)N/N=C/c2c3ccccc3ccc2O C20917078
C[C@@H](CCc1ccc(cc1)O)NC(=O)NCCCc2[nH]c3ccccc3n2 C27362778
c1cc(ccc1/N=N/c2c(nc(nc2Cl)N)NCC3(CC3)CO)Cl C17258632
CC(C)NC(=O)[C@H](Cc1c[nH]c2c1cccc2)NC(=O)Nc3ccccc3 C36109087
CCCC(=O)N(C)[C@H](c1c(cc(cc1O)O)O)C(=O)NC2CCCCC2 C36535454
CCC(=O)N([C@@H](c1c(cc(cc1O)O)O)C(=O)NC(C)(C)C)C(C)(C)C C36594214
CCC(=O)N([C@H](c1c(cc(cc1O)O)O)C(=O)NC(C)(C)C)C(C)(C)C C36594215
c1cc(ccc1C(=O)N/N=C/c2ccc(cc2O)O)NC(=O)C3CCCCC3 C00674530
CC(C)NC(=O)Nc1ccc(cc1)CNC(=O)Cc2c[nH]c3c2cccc3 C39195629
CC[C@H](C)S[C@H]1NN[C@@H](N1c2cc(ccc2C)C)Cc3cc(=O)[nH]c(=O)[nH]3 C39361830
C[C@H](COC)Nc1c(c(ncn1)NC(c2ccccc2)c3ccccc3)N C40783718
c1ccc(c(c1)C(=O)NNc2c(c(ncn2)OC3CCCCC3)N)Cl C40784933
CC[C@H](C)[C@H](C(=O)NNC(=S)NC1CCCCC1)NC(=O)c2ccccc2 C28631926
COc1ccccc1NC(=S)NNC(=O)CCc2c[nH]c3c2cccc3 C41964026
Cc1ccc(cc1)NC(=S)NNC(=O)c2ccc(cc2)NC(=O)[C@H]3C[C@H]3C C42016664
CC(C)[C@H](c1ccc(cc1)OC)NC(=O)NNC(=S)NC2CCCC2 C45149505
C[C@@H](C(=O)NC(=O)NC1CCCCC1)Nc2ccc(cc2)NC(=O)C(C)C C28910039
C[C@H](C(=O)NC(=O)NC1CCCCC1)Nc2ccc(cc2)NC(=O)C(C)C C28910044
C[C@@H](c1ccc(cc1)OC(F)F)NC(=O)Nc2ccccc2SCC(=O)N C45695297
Cc1ccccc1NC(=O)NNC(=O)NC[C@H](C)N(C)c2ccccc2 C46341294
CCC(=O)Nc1ccc(cc1)[C@H](C)NC(=O)NNC(=O)c2ccc(cc2)Cl C46695136
CC(C)c1nc2cc(ccc2o1)NC(=O)C[C@@H](c3cccs3)NC(=O)N C47687779
CCCCC[C@H](C)NS(=O)(=O)c1cc(cnc1NN)Br C49102193
C[C@H](c1cccc(c1)Cl)NC(=O)NNC(=O)c2cc(n[nH]2)c3ccccc3 C54065065
CC[NH+](c1ccc(cc1)NC(=O)CNc2cccc(c2)NC(=O)C(C)C)C(C)C C56397687
CCC(CC)[C@H](c1cccs1)NC(=O)Nc2ccc(cc2)OCC(=O)N C56604387
Cc1ccc(cc1)NCC(=O)NNC(=O)CCCc2c[nH]c3c2cccc3 C58168748
CCCCSc1ccccc1NC(=O)CSc2nnc(s2)NN C59048693
c1ccc2c(c1)cc3ccccc3c2/C=N/Nc4[nH]nc(n4)SCC(=O)N C59310035
c1ccc2c(c1)[C@@](C(=O)N2)(CC(=O)c3ccc(cc3)NC(=O)NC4CCCCC4)O C59474651
C[C@H](c1ccc(cc1)NC(=O)NC2CC2)NC(=O)Nc3ccc(cc3)CC#N C61106495
CCCCCCn1c(=O)c(c([nH]c1=O)[O-])[C@@H]2c3c(c4ccccc4[nH]3)CC[NH2+]2 C20411170
CCCCCCn1c(=O)c(c([nH]c1=O)[O-])[C@H]2c3c(c4ccccc4[nH]3)CC[NH2+]2 C17194671
CC(C)CNC(=O)CNC(=O)NC[C@H](c1cccs1)c2c[nH]c3c2cccc3 C50118313
CC(C)c1ccccc1NC(=S)NNC(=O)CCNC(=O)C2CCCCC2 C66123436
Cc1ccc(c(c1)NC(=O)CCC(=O)N/N=C(\C)/c2ccc(cc2O)O)C C12447246
c1ccc2c(c1)cccc2CC(=O)NNC(=O)NCCc3cccc(c3)O C66234665
c1ccc2c(c1)cccc2OC[C@H](CNC(=O)NCCc3cccc(c3)O)O C66235221
C[C@@H](CC(=O)Nc1c2ccccc2oc1C(=O)N)NC(=O)C3CCCCC3 C66278559
Cc1ccc2c(c1)[nH]cc2CCNC(=O)NCc3[nH]nc(n3)c4cccs4 C66702384
Cc1c(sc(n1)c2ccccc2)CNC(=O)[C@@H](Cc3ccccc3)NC(=O)N C66791270
c1ccn(c1)c2cccc(c2)NC(=O)NCc3cccc(c3)NC(=O)NC4CC4 C67574903
c1cc(ccc1[C@H]2[C@@H](C[C@@H]([NH2+]2)C(=O)[O-])C(=O)[O-])Cl C04203124
c1cc(ccc1[C@H]2[C@H](C[C@@H]([NH2+]2)C(=O)[O-])C(=O)[O-])Cl C04203125
Cc1c(sc2c1c(nc(n2)CCC(=O)[O-])N)C C19512746
c1csc(n1)[N-]S(=O)(=O)c2cc(c(cc2F)F)N C20562421
Cc1csc(n1)[N-]S(=O)(=O)c2ccc(c(c2)N)F C21517893
CC1([C@H]([C@H]1C(=O)[O-])C(=O)N2CCC[C@@H](C2)C(=O)N)C C34926421
c1cscc1[C@H]2c3c(nc[nH]3)C[C@H](N2)C(=O)[O-] C34928675
CS(=O)(=O)[N-]c1ccc(cc1F)S(=O)(=O)N C34959314
Cn1ccc(c1)S(=O)(=O)[N-]c2nc3ccc(cc3s2)N C36283743
c1cc(c(cc1N)[N-]S(=O)(=O)[C@H]2CCS(=O)(=O)C2)F C36295967
c1cc(c(cc1N)Br)S(=O)(=O)[N-]c2cnccn2 C36333796
c1cnccc1[N-]S(=O)(=O)c2c(cc(cc2Cl)N)Cl C37055106
c1cc(ccc1[C@@H]2c3c(nc[nH]3)C[C@@H](N2)C(=O)[O-])F C13544115
Cc1nnc2n1N/C(=C/3\C=CC(=O)C(=C3[O-])O)/CS2 C05648892
C[C@]1([C@H](C[C@@H]2[C@]13CC(C[C@H]3C=C2C(=O)[O-])(C)C)O)O C31162496
c1cc(cc(c1)S(=O)(=O)[N-]c2ccc3c(c2)nccn3)N C40349197
CC(=O)N1CCSc2c1c(c(cc2)N)C(=O)[O-] C40494688
C1CN(CCC1CO)C(=O)N2C[C@H](C[C@H]2C(=O)[O-])O C40559124
C1C[C@@H](CN(C1)C(=O)N2C[C@@H](C[C@H]2C(=O)[O-])O)CO C40588661
C[C@@H]1CCC[C@@](C1)(C(=O)[O-])NC(=O)N2CCNC(=O)C2 C41035900
C[C@@H]1CCC[C@](C1)(C(=O)[O-])NC(=O)NC2CCCCCC2 C41036086
c1cc(ncc1SC2(CCS(=O)(=O)CC2)C(=O)[O-])N C42334870
C[C@@H]1c2ccsc2CCN1C(=O)N[C@H]([C@@H](C)O)C(=O)[O-] C42793702
CC(C)(C)c1ccc(cc1)[C@@H]2c3c(nc[nH]3)C[C@H](N2)C(=O)[O-] C43814057
C[C@H]1CCC[C@@](C1)(C(=O)[O-])NC(=O)NC2(CCCCC2)C C45047477
Cc1c(n2ccccc2n1)[N-]S(=O)(=O)c3ccc(cc3)N C45067944
C[C@H]1CCC[C@](C1)(C(=O)[O-])NC(=O)N[C@@H]2CC2(C)C C45139172
C1CCN([C@H](C1)CO)C(=O)N2C[C@@H](C[C@@H]2C(=O)[O-])O C48858782
CC[C@@H]1CCCC[C@H]1NC(=O)N2C[C@@H](C[C@H]2C(=O)[O-])O C49123846
c1c(c(cc(c1[N-]S(=O)(=O)C2CCOCC2)F)F)N C50199165
Cc1c(c(n(n1)C)C)S(=O)(=O)[N-]c2ccc(c(c2)N)Cl C50252609
Cn1cc(cn1)S(=O)(=O)[N-]c2ccc(cc2Br)N C50252784
C[C@H]1CC[C@H](CN1C(=O)C2(CCC2)C(=O)[O-])C(=O)N C50292421
C[C@H]1CCCN([C@@H]1C)C(=O)N[C@@H](CO)C(=O)[O-] C50567601
Cc1ccc(cc1Cl)[N-]S(=O)(=O)c2cnc(nc2)N C50632609
c1c(cc(nc1N)Cl)/C(=N/c2nncs2)/[O-] C50693506
C1CC[C@@H]([C@H](C1)NC(=O)N2CCC(CC2)C(=O)[O-])O C52011275
CN(Cc1ccccc1O)C(=O)c2ccc3c(c2)nc(=S)[nH]c3[O-] C53916161
CC1CCC(CC1)(C(=O)[O-])NC(=O)N2CCC[C@@H]2CO C48865798
C[C@H](C(=O)[O-])NC(=O)N[C@H]1CCCc2c1ccs2 C61369152
Cc1cc(c(cc1C)S(=O)(=O)[N-]c2cnoc2)N C61685193
c1c(cc(c(c1F)S(=O)(=O)[N-]c2cnoc2)F)N C61685236
CN1C(=O)/C(=C/c2c[nH]c3c2cc(cc3)O)/C(=NC1=O)[O-] C09341556
C1CN(C[C@@H]1C(=O)[O-])C(=O)N2CCC(CC2)C(=O)N C62134707
C1C[C@H](N(C1)C(=O)N2CC[C@@H](C2)C(=O)[O-])C(=O)N C62135118
c1ccc2c(c1)c(n(c(=S)n2)Cc3ccc(cc3)S(=O)(=O)N)[O-] C17072258
C[C@@]1(CCN(C1)C(=O)N2CCC[C@H](C2)C(=O)N)C(=O)[O-] C62923853
C[C@H]([C@@H](C(=O)[O-])NC(=O)N1CCC2(CCCC2)CC1)O C62960365
C=CCn1c(nnc1[S-])[C@H]2[C@@H](c3cccnc3S2)N C63348910
c1cc2c(nc1)S[C@H]([C@@H]2N)c3nnc(n3C4CC4)[S-] C63348926
c1cc(ccc1[C@@H]2[C@H](C[C@@H]([NH2+]2)C(=O)[O-])C(=O)[O-])Cl C02528542
c1ccc2c(c1)c(cc(c2N)[N+](=O)[O-])S(=O)(=O)[O-] C04062525
C[C@H]1CCc2c(cc3c(c(sc3n2)C(=O)N4CCC[C@H]4C(=O)[O-])N)C1 C08783356
c1cc2c(cc1O)[C@@H]3c4c([nH]c(=O)s4)S[C@@H]([C@H]3C(=O)O2)C(=O)[O-] C12661466
c1nc2c(c(n1)[S-])ncn2[C@H]3C[C@@H]([C@H](O3)CO)O C17163387
Cn1c(c2c(n1)CCCC2)c3nnc(n3N)[S-] C06557156
c1c(cnc(c1N2CCC[C@H](C2)C(=O)[O-])N)C(F)(F)F C20278359
c1ccc2c(c1)C[C@H](N(C2)c3ccccc3C(=O)N)C(=O)[O-] C21983014
c1cc(ccc1[N-]S(=O)(=O)c2cnc(nc2)N)F C33074019
CC1CCC(CC1)NC(=O)NC(=O)/C=C/C(=O)[O-] C20218382
CC1([C@@H]([C@@H]1C(=O)[O-])C(=O)N2CCC(CC2)C(=O)N)C C34926414
C1CC[C@@H]([C@@H](C1)C(=O)N2CCCC[C@@H]2C(=O)N)C(=O)[O-] C34994222
c1ccc2c(c1)nc(o2)c3cc(ccc3N)S(=O)(=O)[O-] C35572252
c1cc(c(c(c1)Cl)[C@H]2c3c(nc[nH]3)C[C@H](N2)C(=O)[O-])Cl C35920839
c1cnc(cn1)[N-]S(=O)(=O)c2c(cc(cc2Cl)N)Cl C36333802
c1cc(c(cc1N)[N-]S(=O)(=O)N2CCCCC2)Cl C36743251
Cc1ccc(c(c1S(=O)(=O)[N-]c2cc(on2)C)C)N C37055178
CC1CCC(CC1)(C(=O)[O-])NC(=O)[C@@H]2CSC(=O)N2 C37366527
C[C@@H]1CC[C@H](CN1C(=O)[C@@H]2C[C@@H]2C(=O)[O-])C(=O)N C37835208
c1cc(c(nc1)Cl)[N-]S(=O)(=O)c2ccc(cc2)N C39257195
c1ccc2c(c1)C[C@H](N2)C(=O)N3C[C@@H](C[C@@H]3C(=O)[O-])O C40470668
c1ccc2c(c1)C[C@H](NC2)C(=O)N3C[C@H](C[C@H]3C(=O)[O-])O C40486928
c1ccc2c(c1)NC[C@H](O2)C(=O)N3C[C@H](C[C@H]3C(=O)[O-])O C40486932
C[C@H](C(C)C)NC(=O)N1C[C@@H](C[C@@H]1C(=O)[O-])O C40548053
C[C@H]1CCC[C@@H](N1C(=O)N[C@@H](CO)C(=O)[O-])C C40551921
C[C@@H]1CCC[C@@H]([C@@H]1C)NC(=O)NC2(CCCCC2)C(=O)[O-] C40557113
C1C[C@@H](N(C1)C(=O)N2CCC[C@H]2C(=O)[O-])C(=O)N C40558350
C1CN(CCC1CO)C(=O)N2C[C@@H](C[C@@H]2C(=O)[O-])O C40559121
c1c(c[nH]c1C(=O)N[C@]2(CCSC2)C(=O)[O-])Br C43508522
CC1(CCCCC1)NC(=O)NC2(CCCC2)C(=O)[O-] C45047482
CC1(CCCCC1)NC(=O)N2C[C@H](C[C@@H]2C(=O)[O-])O C45047501
c1cc(ccc1Cc2nnc3n2cnc4c3[n-]cn4)N C45048952
CC1(C[C@@H]1NC(=O)NC2CCC(CC2)C(=O)[O-])C C45138961
C[C@@H]1CCC[C@@](C1)(C(=O)[O-])NC(=O)N[C@@H]2CC2(C)C C45139166
C1CC[C@H]([C@H](C1)NC(=O)N2CSC[C@@H]2C(=O)[O-])O C52011323
C1CC[C@H]([C@H](C1)NC(=O)N2CCC[C@@H]2CC(=O)[O-])O C52012277
C[C@H]1CCC[C@@](C1)(C(=O)[O-])NC(=O)N[C@@H]2C[C@@H]2C C52296455
C[C@H]1CCC[C@](C1)(C(=O)[O-])NC(=O)N[C@@H]2C[C@@H]2C C52296460
Cc1c(sc(n1)N)C(=O)N2CCC(CC2)C(=O)[O-] C55174603
Cc1c(sc(n1)N)C(=O)N2CCC[C@H]2CC(=O)[O-] C55175560
c1c2c(nc(c1C(=O)N)N3CCC(CC3)C(=O)[O-])CCC2 C43404853
c1csc2c1c(nc(n2)S[C@@H]3CC(=NC3=O)[O-])N C54710957
Cc1cc(c(cc1C)S(=O)(=O)[N-]c2ccon2)N C61685137
CC1(CCN(CC1)C(=O)N[C@@H](CO)C(=O)[O-])C C61823767
C[C@@H]1CC[C@@H](CN1C(=O)N2CC[C@@H](C2)C(=O)[O-])C(=O)N C62136239
Cc1nc(c(s1)C(=O)[O-])c2ccc(c(c2)N)OC C62469892
CC1(CCN(CC1)c2ccccc2S(=O)(=O)N)C(=O)[O-] C62843693
C[C@]1(CCN(C1)C(=O)N2CCC[C@@H]2C(=O)N)C(=O)[O-] C62924580
c1cc2c(nc1)S[C@@H]([C@H]2N)c3nnc(n3C4CC4)[S-] C63348927
C[C@]12CCC(=O)C=C1C=C[C@@H]3[C@@H]2[C@@H](C[C@]4([C@H]3CC[C@@]4(CCC(=O)[O-])O)C)O C66331720
C1CCC2(CC1)C[C@@]3([C@@H]2NC(=O)NC3=O)F C01582808
CS(=O)(=O)c1ccc(c(c1)N)Br C15443187
CS(=O)(=O)N1CCc2c1ccc(c2)N C00154325
Cc1c(c(nn1C)I)N C00984395
CS(=O)(=O)N1CCc2c1cc(cc2)N C11847741
Cc1c(sc2c1c(=O)[nH]c(=S)[nH]2)C C12341323
c1cc(cc(c1)N)c2nnc3n2CCCC3 C20368397
CCN1C(=O)[C@@H]2C[C@@]2(C1=O)c3ccc(cc3)N C28091424
Cc1ccc2ncc(n2c1)[C@@H](C(F)(F)F)N C31919708
Cc1cc(c(c(=O)n1C)N)N2CCC(CC2)C C33464384
c1cc(nc2c1cc(cc2)N)n3ccnc3 C35343714
c1cc2nc(cn2cc1Br)CC(=S)N C36221910
Cc1c(c(n(n1)C[C@@H]2CCCCO2)C)N C36231024
Cc1ccn2cc(nc2c1N)c3ccncc3 C36243634
CC[C@H]1CC[C@@]2(C[C@@H]([C@@H](CO2)O)O)OC1 C36448968
C[C@@H]1COCCN1c2c(cc(cc2F)N)F C38040121
c1cc2c(cc1N)N(CCS2)C(=O)CC(F)(F)F C38051250
CS(=O)(=O)N1CCSc2c1cc(cc2)N C38051301
C[C@@H]1CCCC[C@@]1(C[O-])[NH+]2CCNCC2 C38120536
[H]/N=C\1/NC(=O)/C(=C/c2ccc3c(c2)C[C@@H](O3)C)/S1 C40018680
C[C@H]1COCCN1C(=O)c2c(ccs2)N C40303933
CS(=O)(=O)N[C@@H]1c2ccccc2C[C@@H]1O C42191366
Cc1cccc(c1C)[C@H]2[NH2+][C@@H](CCS2)C(=O)[O-] C43304888
C(=N/O)(\Br)/C(=N\O)/Br C06691135
CCn1c(nnc1c2ccc(cc2C)N)C C44750413
C1CCCN(CC1)C(=O)C2(CCCC2)C(=S)N C44767687
C[C@@H]1CN(CC(O1)(C)C)C[C@@](C)(C#N)N C45708594
C[C@@]1(CC[C@@H]2C(=CC(=O)C[C@@]2(C)CO)C1)O C49181783
c1cc(c(cc1N)F)c2nnc(o2)C3CC3 C50309055
c1cc2c(c3c1[nH]c(=S)[nH]3)nsn2 C00246374
c1cnc(cc1N)C(=O)N2C[C@H]3CC[C@@H]2C3 C50708439
c1ccc2c(c1)CN(C2)[C@H]3COc4ccccc4[C@@H]3N C50910910
c1cc2c(cc1N)N(CCC2)[C@H]3CCS(=O)(=O)C3 C51296727
C[C@H]1CCN([C@@H](C1)C)C(=O)[C@@H](C)C(=S)N C51734161
C[C@H]1CCN([C@@H](C1)C)C(=O)c2cc(c(nc2)N)Cl C51752246
Cc1c(n(cn1)c2ccc3cc(ccc3n2)N)C C51925428
Cc1nc(n(n1)C)c2cc(c(cc2F)F)N C54499251
Cc1cc(c2c(c1)[C@@H](C(=O)N2Cc3ccsc3)N)C C42068747
c1cc(sc1Cn2ccc(=O)cc2)C#CCN C61628376
C[C@H](C(=O)N)N1CCO[C@@H]2[C@@H]1CCCC2 C61679386
Cc1c(c(nc(n1)[C@@H]2CCOC2)N)C(C)C C61687561
CC1(CCN(CC1)[C@@H]2CS(=O)(=O)C[C@@H]2N)C C61820131
C[C@@H](C(=S)N)C(=O)N1CCC(CC1)(C)C C61821362
C1C[C@H]([C@@H](C1)NC(=O)[C@@H]2CSCN2)C#N C61890553
C1C[C@@H](CC=C1)C(=O)N2CC[C@H](C2)C(=O)N C41128885
C1CN[C@H]([C@@H]2C1=NCN2)C3=CC4=CC=N[C@@H]4C=C3 C65393818
c1cc2n(c(=O)c1)C[C@H]3C[C@@H]2CN(C3)C(=S)N C66089423
c1ccc(cc1)[C@@H]2CC(=Nc3c2c[nH]n3)O C20719779
c1ccc(c(c1)[C@H]2CC(=Nc3c2c[nH]n3)O)F C20721958
c1cscc1[C@H]2CC(=Nc3c2c[nH]n3)O C20720251
C1CCC2(CC1)OCCO2 C00407081
C1C[C@@H]2C[C@H]1C[C@H]2C=O C01420749
C1CCc2c(sc(=O)s2)C1 C01743804
C[C@H]1C[C@@H](C1(C)C)C(=O)C C01677923
C[C@@H]1CC[C@@H]([S@@](=O)S1)C C04758757
CCCC1=N[C@H](CS1)C C05417592
CC1(C(=C)C(=O)OC1(C)C)C C01570260
Cc1ccc(n1C(C)C)C C08729234
C[C@@H]1[C@@H]2C[C@@]2(CC1=O)C(C)C C01694437
C[C@@H]1C[C@H]2CCC[C@@](O1)(O2)C C15119699
Cc1csc(=S)n1C C00330646
C1CC[C@H]2[C@H](C1)COCO2 C00397831
C1COC2(O1)C[C@H]3[C@H]2CC=C3 C01669125
C1CC[C@H]2CS(=O)(=O)CC[C@@H]2C1 C01762026
C1CCCN(CC1)C=O C04786433
C1C=C[C@@H]([C@@H]1N=O)Cl C05004375
C(OC(F)(F)F)(F)F C05178907
CCn1ccc(cc1=S)C C32191874
Cc1cc(n(c(=S)c1)C)C C32191910
CC(=O)[C@]1(CC1(F)F)C C34347223
Cn1ccc(n1)Br C34411984
C1C[C@H]2[C@H]3CC[C@@H]([C@@H]2C(=O)C1)CC3=O C37631715
C[C@@]1(CO1)C#CCOC C39048939
C#C[C@@]12CCC[C@@H]1CN=N2 C39049163
CC1(CCO[C@H](O1)C#C)C C39049477
CC1(CC1)C(=O)CBr C39054925
C1C[C@H]2C[C@@](C1)(CO2)C=O C39060767
CC1(CCC(CC1)F)C=O C39061378
C#CC[C@]1(CCCC=C1)C=O C39061772
C[C@]1(CC1(Cl)Cl)C=O C39062479
CC(=O)C#CCCCC#C C39068660
CC#C/C(=C\CC(=O)C)/C C39068734
C1CC=CCN(C1)C=O C39073821
C1C[C@H]2CCCN2[C@@H](C1)C#N C39080114
C1=CC(=C([C@@]2([C@H]1O2)F)F)F C39088330
C1CO[C@H](C1(Cl)Cl)F C39088796
CC(C)[C@@H]1CSC(=S)N1C C39104871
CC(=O)[C@](C)(SC)Cl C39125702
C1C[C@H]2[C@H](O2)C[C@@H]1CF C39131878
C1=C[C@@H]2C(=C3C(=CC=N3)O2)C=C1 C39136454
CC1CCC(CC1)CC#N C39184576
CC(C)(C)C1=NN=CC1 C39945543
C[C@@H]1C=NN=C1C(C)C C40154302
C1CSCCC1(C#N)Cl C45626964
C1C[C@H]2CCS(=O)(=O)[C@H]2C1 C45809792
CC1(C[C@@H](CCS1)C#N)C C62715812
CC1(C[C@@H](CCS1)C=O)C C62715928
c1nc2c(c(n1)Cl)CSC2 C35269988
Cc1nc2c(c(n1)Cl)C[C@@H](C2)C C66054817
Cc1c(nc(s1)C)CCl C67425175
c1cc(oc1)C(=O)N2CCN(CC2)C(=O)C(F)(F)F C00350995
c1cc2n(c(=O)c1)C[C@@H]3C[C@H]2CN(C3)C(=O)C(F)(F)F C04839577
CN1C(=O)C(=C/C=C\c2ccco2)C(=O)N(C1=S)C C05659737
c1cnccc1/C=N/[C@@H]2CS(=O)(=O)C[C@H]2Cl C05906222
c1cc(oc1)CN2C(=O)CS[C@@]23CCS(=O)(=O)C3 C05183751
C[C@H]1C[C@@H](CN(C1)C(=O)c2cnc3n(c2=O)ccs3)C C06416790
Cc1c(c(n(c(=O)c1C#N)C)N2CCSCC2)C=O C06933331
Cc1ccc(cc1)S(=O)(=O)N2CCN(CC2)C(=O)C C00453311
Cc1c2c(n(n1)C)SC(=NS2(=O)=O)SCC#C C04323363
C[C@]12C=C[C@H](O1)[C@@H]3[C@@H]2C(=O)N(C3=O)c4cccnc4 C10004014
CCc1ccccc1[n+]2c(c(on2)[O-])I C06169018
C1C[C@@H](OC1)C(=O)N2CCN(CC2)C(=O)CCl C20181221
Cc1csc(n1)N2CCN(CC2)S(=O)(=O)C C30446454
C[C@@H](C(=O)N1CCCC1)N2C(=O)[C@H]3CC=CC[C@@H]3C2=O C32945320
CC1CCN(CC1)C(=O)[C@@H]2CCCN2C(=O)N(C)C C36107363
c1c(nc(s1)CN2CCS(=O)(=O)CC2)CCl C36162930
CC(=O)N1[C@H](CC(=N1)c2cccnc2)c3ccco3 C36396731
CCN1CCN(C(=O)C1=O)[C@@H]2C[C@@H](CC[C@@H]2C#N)C C37147518
CN(c1c(nsn1)Cl)[C@@H]2CCS(=O)(=O)C2 C37372510
CN(c1c(nsn1)Cl)[C@H]2CCS(=O)(=O)C2 C37372512
CCN1C(=O)/C(=C/c2cnn(c2C)C)/SC1=S C01016014
c1cc(ccc1c2c[n+](c3c([n+]2[O-])CCCCC3)[O-])Cl C02985574
CC(C)(C)OC(=O)N1CCC2(CC1)CC(=O)CO2 C39325891
CN(C)C(=O)[C@H]1CC[C@H](O1)C2=CC3=CC=N[C@@H]3C=C2 C39394257
C1CCC(CC1)C(=O)N2CCO[C@H]3[C@@H]2CS(=O)(=O)C3 C40624229
C1C[C@H]2[C@H](O2)CN(C1)S(=O)(=O)CBr C43199292
Cn1cc(cn1)[C@H]([C@H]2CCS(=O)(=O)C2)Br C43302316
C1CC[C@@H]2[C@@H](C1)N(CCO2)CC(=O)N3CCC(=O)CC3 C43426386
C1COCCN1[C@H]2[C@@H](S(=O)(=O)C23CC=CC3)Cl C45069172
C1CS(=O)(=O)C[C@H]1SCC(=O)N2CCSCC2 C49208850
Cc1c(c(n(n1)CC(=O)N2CCC(=O)CC2)C)Br C50593720
CN(C)C(=O)C1CCN(CC1)C(=O)[C@@H]2CCC=CC2 C52949798
CN(C)C(=O)C1CCN(CC1)C(=O)[C@H]2CCC=CC2 C52949800
Cc1c(c(n(n1)[C@H]2CCS(=O)(=O)C2)C)[C@@H](C)Cl C54740181
CC(=O)c1cnc(s1)N2CCS(=O)(=O)CC2 C54862278
CC1CCC2(CC1)[C@@H](C(=NC(=S)[C@H]2C#N)[O-])C#N C55043945
c1cn(c(n1)Br)[C@H]2CCS(=O)(=O)C2 C57552744
Cc1ccc(o1)/C=N/N2C(=O)[C@H]3[C@@H]4CC[C@H]([C@@H]3C2=O)C=C4 C59502767
Cc1c(c(n(n1)CCS(=O)(=O)C)C)Br C50594004
C1CCN(CC1)C(=O)CS[C@@H]2CCS(=O)(=O)C2 C61468697
CN([C@H]1CCS(=O)(=O)C1)C(=O)C2=NC=C(C2)Br C64002804
Cc1c(oc(n1)CN2C(=O)[C@@H]3CC=CC[C@@H]3C2=O)C C58380477
C1CCC(C1)OC2CCN(CC2)C(=O)[C@@H]3C=CC=NC3=S C64313795
C[C@H]1CCCN(C1)C(=O)[C@H]2[C@@H]3C[C@@H]4[C@H]2C(=O)O[C@@H]4C3 C21782847
CN1CCN(CC1)C(=O)CCC2=C[C@H]3C(=CC=N3)C=C2 C64611322
CN(Cc1nnc2n1CCC2)C(=O)[C@@H]3CCC=CC3 C65390732
c1ncn(n1)CC(=O)N2CC3C[C@H]4C[C@@H](C3)CC2C4 C65814510
Cc1ccc(s1)CC(=O)N2CSC[C@H]2C(=O)N(C)C C66648270
Cc1ccc(o1)C(=O)N2CSC[C@@H]2C(=O)N(C)C C66657557
CN(C)C(=O)[C@H]1CSCN1C(=O)C2CCOCC2 C66657604
CCn1c(nnc1SCC(=O)Nc2ccc3ccccc3c2)[C@H](C)NC(=O)c4ccc(cc4)C C00661095
COc1cc(cc(c1OC)OC)c2cc(nc3c2c(c(s3)C(=O)OC)N)c4ccccc4 C01256249
c1ccc(cc1)Nc2ccc(cc2)NC(=S)N3CCC(CC3)n4nc(nn4)c5cccs5 C08694575
Cc1ccc(c(c1)NC(=O)CSc2nnc(s2)NC(=O)COc3ccc4ccccc4c3)C C08794429
CCOc1ccccc1C(c2c(nn(c2O)c3ccccc3)C)c4c(nn(c4O)c5ccccc5)C C08846306
Cc1ccccc1OCC(=O)NC(=S)Nc2cc3c(cc2C)nn(n3)c4cccc5c4cccc5 C08894835
CCCC(=O)Nc1ccccc1NC(=O)C2CCN(CC2)S(=O)(=O)c3ccc4ccccc4c3 C09227117
c1ccc(cc1)CCn2c(nnc2SCC(=O)NC(=O)NC3CCCC3)c4ccccc4F C09390423
CCS(=O)(=O)n1c(nc(n1)NCc2cccc3c2cccc3)NCc4cccc5c4cccc5 C09948728
C[C@H](C(=O)Nc1ccc2c(c1)C(=O)c3ccccc3C2=O)Sc4nnc(s4)NCC=C C11526357
CCc1ccc(cc1)N(c2nc(cs2)CSc3nnc(n3N)c4cccs4)C(=O)C C11591815
Cc1cc(c(n1c2ccc(cc2)OC(F)F)C)C(=O)CSc3[nH]c(nn3)c4ccccc4O C09220344
CCCC[C@]1(C(=O)N(C(=O)N1)CC(=O)Nc2ccc(cc2)N3CCCCC3)c4ccc(cc4)F C09130912
COc1ccc(c(c1)/C=N/c2ccc(c(c2)S(=O)(=O)Nc3ccccc3Cl)OC)O C13140086
CC(C)[C@@H](C(=O)Nc1cc2c(cc1OC)c3ccccc3o2)NC(=O)c4ccc(cc4)OC C13148016
Cc1ccc2nc(c(n2c1)CSc3nnc(n3N)COc4ccccc4F)c5ccccc5 C10548010
COc1ccc(cc1OC)/C=C(\C(=O)N/N=C/c2cccc(c2)Cl)/NC(=O)c3ccccc3 C13305582
Cc1ccc(cc1)c2nnc(n2c3ccc(cc3)C)SCC(=O)N/N=C(\C)/c4ccc(cc4)O C13897310
CCCc1ccc(cc1)c2c(sc(n2)NC(=O)CN3C(=O)[C@@](NC3=O)(C)c4ccc(cc4)F)C C14117965
Cc1cccc(c1)c2nnc(s2)NC(=O)[C@@H](C(C)C)NS(=O)(=O)c3ccc4ccccc4c3 C16614650
CCOc1ccccc1[C@@H]2C(=C(Nc3n2nc(n3)SCC)C)C(=O)Nc4ccccc4C C17315907
Cc1ccc(cc1)n2c(nnc2SCC(=O)NC(=O)NCCc3cccs3)c4ccccc4 C20067610
c1ccc(cc1)N(c2ccccc2)C(=O)CSc3nc([nH]n3)N/N=C/c4ccc(cc4)F C21077213
CCC[C@]1(C(=O)N(C(=O)N1)CC(=O)NCc2ccc(o2)c3ccc(cc3)Cl)c4ccccc4 C21237570
CCc1cccc2c1[nH]cc2C(=O)[C@@H](c3ccccc3)OC(=O)Cc4c5ccccc5c(=O)[nH]n4 C22163143
C[C@@H]1Cc2ccccc2N1C(=O)[C@H](C)Sc3nnc(n3N)COc4ccc(cc4)C(C)(C)C C22534971
Cc1cccc(c1C)Nc2nnc(s2)S[C@@H](C)C(=O)c3ccc(cc3)NS(=O)(=O)C C23221850
Cc1ccc(c(c1)C)/C=C/C(=O)Nc2cc(ccc2OC)S(=O)(=O)Nc3ccccc3OC C25260284
Cc1ccc(cc1C)NS(=O)(=O)c2ccc(cc2)NC(=O)CCc3ccc4c(c3)OCO4 C27094765
COc1ccccc1/C=C(/C(=O)Nc2ccccc2Cl)\NC(=O)c3ccc(c(c3)OC)OC C27521341
COCCNc1ccn2c(c1)c(c(n2)c3ccc(cc3)F)c4ccnc(n4)NC5CCCC5 C29039854
CCC(=O)Nc1c(noc1/C=C\c2ccc(cc2)S(=O)(=O)Nc3ccc(cc3Cl)C)C C33297913
CCCCNC(=O)N1CCN(C[C@H]1C)C(=O)[C@@H]([C@@H](C)CC)NC(=O)c2ccc3ccccc3c2 C35098271
Cc1ccc(cc1)c2nnc(s2)NC(=O)[C@@H](C(C)C)NS(=O)(=O)c3ccc(cc3)C C35344391
CCOc1ccccc1Nc2nnc(s2)SCc3[nH]c(=O)c4c(c(sc4n3)C)C C23557804
CCN1C2=C([C@@H](NC1=O)c3ccc(cc3)C)C(=O)N(C2)[C@H](CC(C)C)C(=O)Nc4ccc(cc4)F C35636155
CC[C@H](C)[C@H](C(=O)Nc1nnc(s1)c2ccccc2)NS(=O)(=O)c3ccc(cc3)C C35725346
CC[C@@H](C)c1nc(c2cnn(c2n1)c3ccccc3)NC4CCC(CC4)NC(=O)c5cccs5 C36002886
C[C@@H](C(=O)NC(=O)Nc1ccccc1)Sc2nnc(n2C3CCCCC3)Cc4cccs4 C11979690
Cc1c([nH]c(n1)S[C@@H](C)C(=O)Nc2ccc(cc2C(F)(F)F)[N+](=O)[O-])Cc3ccccc3 C09946703
Cc1cc(ccc1OC[C@@H](CN2C(=O)[C@]3(CCCc4c3ccc(c4)OC)NC2=O)O)C(C)(C)C C40020041
CCCOc1ccc(cc1)[C@H]2c3c(n[nH]c3C(=O)N2Cc4cccnc4)c5cc(cc(c5O)C)C C39912627
C[C@@H](C(=O)NC(=O)NC(C)(C)C)Sc1nc2cc(ccc2c(=O)n1CCC(C)C)Cl C16819884
Cc1cc(sc1C(=O)O[C@@H](C)C(=O)Nc2cccc3c2cccc3)NC(=O)c4ccco4 C45670682
CC(C)CCOc1ccc(cc1)CN2c3ccccc3/C(=N/NC(=O)c4ccc(cc4)O)/C2=O C46085052
CC1=NN(C(=O)[C@H]1/C(=N/NC(C)(C)C)/C(=O)Nc2c(cccc2C(C)C)C(C)C)c3ccccc3 C48547741
CSCC[C@H](C(=O)Nc1ccc-2c(c1)Cc3c2cccc3)NC(=O)c4cccc(c4)[N+](=O)[O-] C15982526
C[C@@H]1CN(C[C@@H](O1)C)S(=O)(=O)c2ccc(cc2)NC(=O)CNc3ccc(cc3)C(C)(C)C C57523948
Cc1ccc(c(c1)[C@@H](C)NC(=O)c2c(c3ccccc3o2)CSc4[nH]c(=O)ccn4)OC C58005081
Cc1ccc(cc1)N(CC(=O)N/N=C/c2ccccc2O)S(=O)(=O)c3ccc(cc3)Cl C19926211
c1cc(ccc1Sc2cc(nc(n2)N)N)Cl C01556849
c1ccc(cc1)c2ccc(cc2)c3cn(c(n3)N)N C00500515
Cc1ccc(cc1)c2c(sc(c2C(=O)N)N)C C02597435
CC1=C([C@H](CC1)C(=C)C)CCC(=C)NNC(=O)N C01823688
CNC(=S)N/N=C/1\c2ccccc2-c3c1cc(cc3)N C06228508
c1ccc(cc1)c2ccc(cc2)c3cc(nc(n3)N)N C13283434
c1cc(ccc1C(=S)N)NC2CCC(CC2)O C19866639
C[C@H](c1cc(ccc1O)O)Nc2ccc3c(c2)cc[nH]3 C20132577
c1cc2c(c(c1)Br)nc(s2)NNC(=S)N C22125004
CCCCNc1c(cc(cc1Br)C)C(=O)NN C33494872
C[C@H]1CCC[C@@H](C1)Nc2cc3c(cc2N)NC(=O)CC3 C35341487
c1cc(c(cc1N)Cc2cnc(s2)N)Cl C36205411
Cc1ccccc1NC(=O)c2c(cc(s2)NN)C C36224448
C[C@H](CC(=O)NCc1cc(ccc1O)N)CC(C)(C)C C36737428
Cc1ccc(cc1)CNc2ccc(cc2)NC(=O)N C37136345
C[C@H]1CCC[C@@H](C1)Nc2ccc(cc2)NC(=O)N C37136377
Cc1ccsc1CNc2ccc(cc2)NC(=O)N C37136404
c1cc(ccc1NC[C@@H]2C[C@H]3C[C@@H]2C=C3)NC(=O)N C37317648
CC[C@@H](C)[NH2+][C@@]1(C[C@@H](CC[C@@H]1C(C)C)C)C(=O)N C38064940
C[C@H]1C[C@](CC(C1)(C)C)(C[NH3+])[NH+](C)[C@@H](C)C(C)C C36786907
C[C@H](CC(C)C)NC(=O)c1c[nH]c2c1ccc(c2)N C40303101
CC(C)[C@@H](c1ccccc1)NC(=O)c2cc(c[nH]2)N C40312574
CC(C)(C)CNc1cc2c(cc1N)CCC(=O)N2 C40494642
C[C@H](C12CC3CC(C1)CC(C3)C2)Nc4c[nH]nc4N C40999065
c1cc(ccc1N[C@H]2C[C@H]3CC[C@@H]2C3)NC(=O)N C41092848
c1cc(c(cc1N2CCCC[C@H]2C(=O)N)C(F)(F)F)N C42406194
CC[C@H](C(C)C)Nc1cc2c(cc1N)CC(=O)N2 C42586780
C[C@@H]1CCCC[C@@H]1[NH+](C)C2(CCCCCC2)C[NH3+] C42606927
C[C@H]1CCCC[C@@H]1CNc2cc3c(cc2N)CC(=O)N3 C42860055
CC[C@@H]([C@H](C(C)(C)C)[NH+](CC)C1CCCC1)[NH3+] C43292378
CC(C)(C)CC(C)(C)NC(=O)c1cc(c[nH]1)N C43429337
CC[C@@H](Cc1c2cc(ccc2[nH]c1C(=O)[O-])C)[NH3+] C44409449
C[C@@H]1CC[C@@H]([C@@H](C1)[NH+]2CCC[C@@H](C2)C[NH3+])C(C)C C44527829
CC(C)c1ccc(cc1)CNC(=O)c2cc(c[nH]2)N C45024208
C[C@H](Cc1ccsc1)Nc2cc3c(cc2N)NC(=O)CC3 C49152744
C[C@@H](c1cccc(c1)Cl)Nc2c[nH]nc2N C49515353
C[C@H](c1ccccc1N[C@H](C)c2cc(ccc2O)O)O C49542245
C[C@H](c1ccc(cc1)F)NC(=O)c2ccccc2NN C51113838
Cc1ccc(c(c1)C(=O)NC2(CCCCC2)C)NN C53007493
Cc1ccc(c(c1)C(=O)N[C@@H](C)c2ccc(cc2)Cl)NN C53007507
C[C@@H](c1ccccc1F)NC(=O)c2cccc(c2NN)F C54216604
c1ccc2c(c1)ccc(c2/C=N\[NH+]=C(\N)/[S-])O C12635780
CC[C@@](c1ccc(cc1)F)(C(=O)[O-])N[C@@H]2CCCC[C@@H]2[NH3+] C48846872
C[C@@H](C(C)(C)C)N(C)c1ccc(cc1N)C(=O)N C42739579
c1cc2c(cc1Br)c(c[nH]2)/C=N/NC(=S)N C59367719
c1cc(c(cc1C(=O)N)N)N2CCC[C@@H]2C3CCCC3 C45071538
c1cc2c(ccc(c2nc1)N[C@@H]3CCCC[C@@H]3O)N C51999393
c1cc2c(ccc(c2nc1)NC3(CCCC3)CO)N C53045091
c1csc2c1[C@H](CCC2)Nc3cc4c(cc3N)CC(=O)N4 C61361004
c1ccc(cc1)CC[NH+]2C[C@H]3CCC[C@@H](C2)C3[NH3+] C62710531
c1ccc2c(c1)cc([nH]2)CC[NH2+]CC(=O)Nc3c4ccccc4nc5c3CCC5 C02104216
CC1(CC(CC([NH2+]1)(C)C)NC(=S)NC(=O)c2ccc(cc2)Cl)C C05614197
CC1(C[C@H](C[C@](C1)(C)CNc2ccc(cc2[N+](=O)[O-])S(=O)(=O)C(F)(F)F)[NH3+])C C04284110
CC1(CC(CC([NH2+]1)(C)C)NC(=S)NCCSc2ccc(cc2)Cl)C C07926153
C[NH+](CC(=O)Nc1c(c2c(s1)CCCC2)C(=O)N)[C@H]3CCCc4c3cccc4 C08126982
Cc1ccccc1NC(=O)c2c(c3c(c4c(nc3s2)CC[NH+](C4)C)c5cccs5)N C08837627
CC[NH+]1CCc2c3ccccc3[nH]c2[C@H]1c4c([nH]c(=O)n(c4=O)c5ccc(c(c5)C)C)O C08876387
C[C@@H]1C[C@@H](C[NH+](C1)Cc2[nH]/c(=N\c3ccc4ccccc4c3)/nc(n2)N)C C09358452
c1cc(c(c(c1)Cl)/C=N/NC(=O)c2c(c(c(c([nH+]2)Cl)Cl)N)Cl)Cl C09763345
CC(=O)Nc1ccc(cc1)c2csc(n2)[C@H](c3ccc(cc3)C(C)(C)C)[NH3+] C11825171
Cc1cc(c2c(c1)c(cc([nH+]2)NCCc3ccc(cc3)S(=O)(=O)N)C)C C12641191
c1ccc(c(c1)[C@H](c2ccc3cccnc3c2O)Nc4c(ccc[nH+]4)O)F C05556438
CC(C)c1cc(n[nH]1)C[NH+]2CCc3c4ccccc4[nH]c3[C@@H]2c5cccc(c5)O C12447160
CNC(=O)c1c2c(n(n1)CC3CCCCC3)CC[C@@H](C2)[NH2+]CC4(CCCCC4)O C14536792
Cc1ccc2c(c1)c(c[nH]2)[C@H](C[NH+]3CCC4(CC3)C[C@H](c5cc(c(cc5O4)C)C)O)O C19220537
C/C(=C(/C#N)\C(C(F)(F)F)(C(F)(F)F)NC(=O)C1CCCCC1)/[NH3+] C04390852
c1ccc2c(c1)ccc(c2C[NH2+]CCNCc3c4ccccc4ccc3O)O C20436765
CCC(=O)Nc1ccc(cc1)[C@@H](C)[NH2+][C@H](C)C(=O)Nc2cc(ccc2C)C C30499586
C[C@H]1CCCc2c1c3c(s2)N=C(N[C@@H]3[NH3+])SCc4cccc5c4cccc5 C32604479
c1ccc2c(c1)c(c[nH]2)CCNC(=O)[C@@H]3CCCN(C3)c4[nH]c5ccccc5[nH+]4 C33071753
Cc1cc(ccc1Br)S(=O)(=O)NCC2(CCCCCC2)[NH3+] C36266818
C[NH+](C)CCNc1nc(c2c(n(nc2n1)Cc3ccccc3)N)c4cccc(c4F)F C37361495
C[C@@H]1CCCC[NH+]1Cc2c(ccc3c2oc(c(c3=O)c4nc5ccccc5s4)N)O C13496648
c1ccc2=[NH+][C@@H](N3c4ccccc4NC3=c2c1)c5ccc(o5)c6ccc(cc6)S(=O)(=O)N C01032666
CC[C@@H]([C@H]1N=NNN1c2c(cc(cc2C)C)C)[NH2+]CCc3c[nH]c4c3cccc4 C39330231
c1ccc(cc1)[C@H]2[C@H]3CCC[C@H](C3=NNC(=S)N)[C@@H]([NH2+]2)c4ccccc4 C39431519
CCO[C@@H]1C[NH+](CCN1)[C@@H](CNc2ccccc2O)c3ccc(cc3)C C39531901
CC(C)Cc1ccc(cc1)[C@H](CNF)N2CC[NH2+][C@@H](C2)c3ccccc3O C39533337
c1ccc(cc1)C[C@@H]2CN(CC[NH2+]2)[C@@H](CNCl)c3ccc(cc3)c4ccccc4O C39533945
C[C@H](c1ccc(cc1)C(C)C)[NH2+][C@@H](C)C(=O)NC(=O)NC2CCCCC2 C32664953
CCN(c1ccccc1)c2c(c(nc[nH+]2)Nc3ccc(cn3)Br)N C40679612
Cc1ccc2c([nH+]1)cccc2Nc3c(c(ncn3)Nc4cc(cc(c4)C)C)N C40682281
c1ccc2c(c1)CCN2c3c(c(nc[nH+]3)NC45CC6CC(C4)CC(C6)C5)N C40687329
c1ccc2c(c1)cccc2Nc3c(c(nc[nH+]3)N4CCc5c4cccc5)N C40687340
Cc1cccc(c1C)Nc2c(c(ncn2)N3CC[NH+](CC3)Cc4ccccc4)N C40728615
CC[C@@H]1CCCCN1c2c(c([nH+]cn2)NN(c3ccccc3)c4ccccc4)N C40733454
CN(c1ccccc1C(=O)OC)c2c(c(nc[nH+]2)NC34CC5CC(C3)CC(C5)C4)N C40755857
Cc1ccc2c([nH+]1)cccc2Nc3c(c(ncn3)OC4CCCCC4)N C40802158
C[C@@H]([C@@H](c1ccc(cc1)Br)Sc2[nH]c3ccccc3n2)[NH3+] C42958868
CCCCNC(=O)[C@H]1CCCN(C1)C(=O)NC2CC([NH2+]C(C2)(C)C)(C)C C51267717
c1cc2c(cc1Br)c(c(c[nH+]2)N)NC3(CCCCC3)CO C53114032
Cc1ccc2c(n1)cccc2Nc3c(c(nc[nH+]3)N4CCc5c4cccc5)N C40687473
CCN(c1cccc2c1cccc2)c3c(c([nH+]cn3)Nc4ccncc4)N C40687492
CCc1cc(=O)oc2c1ccc(c2CNC3CC([NH2+]C(C3)(C)C)(C)C)O C20591809
C[C@@H]1CCC[NH+](C1)C(C)(C)CNC(=O)Nc2ccc(cc2)NC(=O)CC(C)C C58308539
CCCCOc1ccc(cc1OCC)[C@@H]2NC(=[NH2+])Nc3n2c4ccccc4n3 C07127230
c1ccc(cc1)c2c([nH+]c([nH]2)C3=CNN(N3)c4ccccc4)c5ccccc5 C38223287
c1ccc(cc1)CC[C@@H]2[NH2+][C@@H](N(N2)c3ccccn3)c4ccccc4c5nc[nH]n5 C65423536
c1ccc(cc1)NC(=[NH2+])NCc2ccc(cc2)Cn3cnc4c3cccc4 C66243890
Cc1ccsc1C(=O)NNC(=O)NCC2(CCCCC2)[NH+]3CCCCC3 C67381540
CC(C)(C)c1cc(c(c(c1)Br)NC(=O)C(C)(C)C)C(C(F)(F)F)(C(F)(F)F)O C01872042
Cc1ccc(cc1)[C@H]2[C@@H]3CC=C[C@H]3c4cc(ccc4N2)S(=O)(=O)Nc5ccc(cc5C)C C00653949
CC(C)c1cccc(c1NC(=S)Nc2ccc3c(c2)sc(c3Cl)C(=O)OC)C(C)C C02856771
CC1=C(O[C@H]2[C@H]1[C@]3(CC[C@@H]4[C@@H]([C@@H]3C2)CC=C5[C@@]4(CC[C@@H](C5)O)C)C)CC[C@@H](C)CNC(=O)C C08740057
CC1CCN(CC1)c2ccc(cc2Cl)NC(=S)NC(=O)/C=C/c3ccc(cc3)C(C)C C08831755
Cc1ccccc1N2C3=C([C@H](C(=C2N)C#N)c4cc(sc4SC)C)C(=O)C[C@H](C3)c5ccccc5 C09982516
CC1([C@@H]([C@@H]1C(=O)N[C@@H](C(Cl)(Cl)Cl)Nc2ccccc2OC)C=C(Cl)Cl)C C11027022
CC1=C(O[C@H]2[C@H]1[C@]3(CC[C@@H]4[C@H]([C@H]3C2)CC=C5[C@@]4(CC[C@@H](C5)O)C)C)CC[C@@H](C)CNC(=O)C C12654732
CCc1ccc(s1)[C@@H]2C(=C(N(C3=C2C(=O)CC(C3)(C)C)c4ccccc4C(F)(F)F)N)C#N C06284090
c1ccc(c(c1)NC(=S)Nc2ccc(cc2)Cl)Sc3c4c5c(sc4ncn3)CCCC5 C03192709
c1ccc(c(c1)C(F)(F)F)NC(=S)Nc2ccn(n2)Cc3ccc(cc3Cl)Cl C13329387
Cc1ccc(cc1C)NS(=O)(=O)c2ccc3c(c2)[C@H]4C=CC[C@H]4[C@@H](N3)c5c(ccs5)C C13645396
Cc1ccsc1[C@H]2[C@H]3CC=C[C@@H]3c4cc(ccc4N2)S(=O)(=O)NCCc5ccccc5 C13645421
CC(C)c1ccc(cc1)NC(=S)NC(=O)c2cc3ccccc3c(c2OC)Br C14270007
Cc1ccc(cc1C)NS(=O)(=O)c2ccc3c(c2)[C@H]4C=CC[C@@H]4[C@@H](N3)c5ccc(s5)C C14456289
c1ccc(cc1)COc2ccc3c(c2)[C@@H]4C=CC[C@@H]4[C@@H](N3)c5cc(ccc5O)Br C14461118
c1ccc(cc1)CNS(=O)(=O)c2ccc3c(c2)[C@H]4C=CC[C@@H]4[C@@H](N3)c5ccc6ccccc6c5 C14475282
Cc1ccccc1[C@H]2[C@@H]3CC=C[C@@H]3c4cc(ccc4N2)S(=O)(=O)Nc5c(cccc5C)C C14478791
CCCC(=O)Nc1ccc(c2c1[C@@H]3C=CC[C@@H]3[C@@H](N2)c4c5ccccc5ccc4OC)Cl C14544458
C=CCNS(=O)(=O)c1ccc2c(c1)[C@H]3C=CC[C@@H]3[C@@H](N2)c4c5ccccc5cc6c4cccc6 C14549265
Cc1cc(cc(c1)NS(=O)(=O)c2ccc3c(c2)[C@@H]4C=CC[C@H]4[C@@H](N3)c5ccc(cc5)SC)C C14551929
c1ccc(cc1)CCOc2ccc(cc2)NC(=S)NC(=O)c3c(c4ccccc4s3)Cl C14669083
Cc1cc(c(cc1CSc2ccc(cc2)Cl)[C@H]3[C@H]4CCCC=C4C(=C(C3(C#N)C#N)N)C#N)C C00651025
Cc1cc(c(cc1COc2ccc(cc2)F)[C@@H]3[C@@H]4CCCC=C4C(=C(C3(C#N)C#N)N)C#N)C C02727498
CCCC(=O)Nc1ccc(c2c1[C@H]3C=CC[C@@H]3[C@H](N2)c4ccc(cc4)Br)Cl C20681185
CCOc1ccc(cc1)C2=N[C@H](N[C@@H](C2)c3cc(ccc3O)Cl)c4c(cccc4Cl)F C20765135
CC(C)COc1ccc(cc1)[C@H]2CC3=C([C@H](Nc4ccccc4N3)c5ccccc5F)C(=O)C2 C21250641
C[C@@H]([C@H](c1cccs1)N2CCN(CC2)c3ccccc3F)NC(=S)Nc4cccc(c4)F C23182437
c1ccc(cc1)c2c(nc([nH]2)SCC(=O)Nc3ccc(cc3C(F)(F)F)Cl)c4ccccc4 C32523006
CC(C)NC(=O)c1c2c(sc1NC(=O)c3ccc(cc3)Br)C[C@@H](CC2)C(C)(C)C C33612864
CC(C)(C)[C@@H]1CCc2c(sc(c2C(=O)NCC=C)NC(=O)c3ccccc3Br)C1 C34701630
c1ccc(cc1)[C@@H](CNS(=O)(=O)c2ccc(s2)Cl)NCc3ccc(cc3Cl)Cl C13129817
CC(C)(C)c1ccc(cc1)[C@H]2C[C@@H]2C(=O)NN/C=C/3\C=C(C=C(C3=O)Br)Br C08448717
CCn1c2ccccc2c3c1ccc(c3)[C@@H]4[C@H]5CC=C[C@@H]5c6cccc(c6N4)C(=O)NCc7ccccc7 C36550995
CN(C1CCCCC1)S(=O)(=O)c2ccc3c(c2)[C@H]4C=CC[C@@H]4[C@@H](N3)c5c[nH]c6c5cccc6 C36557997
c1ccc(cc1)[C@@H]2[C@H](N=C(N2)SCC(=O)Nc3ccc(s3)C(F)(F)F)c4ccccc4 C39154565
c1ccc(cc1)S(=O)(=O)N2CCC[C@H]([C@@]23CC[C@@H](C3)c4ccccc4O)c5ccccc5O C39510744
c1cc(ccc1CN2[C@H](c3c(n[nH]c3C2=O)c4ccc(cc4)Cl)c5ccc(cc5)O)Cl C40342148
Cc1cc(c(c(c1)O)c2c3c([nH]n2)C(=O)N([C@H]3c4ccc(cc4)F)Cc5ccc(cc5)F)C C38704756
Cc1c(cc(n1CCc2ccc(cc2)F)c3csc(n3)c4ccc(cc4)C(F)(F)F)C(=O)N C44145460
CC(=C)COc1ccc(c(c1)O)c2c(c([nH]n2)C(F)(F)F)c3ccc(cc3)Br C39550981
c1ccc(cc1)[C@@H](c2ccc3c(c2)[nH]cn3)NC(=O)CCCc4ccc(s4)Br C25146035
c1ccc2c(c1)cccc2C(=O)NC(=S)NCc3ccc(o3)c4ccc(cc4)Br C57316448
c1ccc(cc1)C(c2ccccc2)C(=O)NC(=S)NCc3ccc(o3)c4ccc(cc4)Br C57316462
c1cc(cc(c1)Cl)c2ccc(s2)/C=C/C(=O)Nc3cc4c(cc3Cl)NC(=O)CO4 C58760998
Cc1ccc(c(c1)[C@@H]2[C@@H]3CC=C[C@@H]3c4cc(ccc4N2)S(=O)(=O)Nc5c(cccc5C)C)C C58846419
CCc1ccccc1NS(=O)(=O)c2ccc3c(c2)[C@H]4C=CC[C@H]4[C@H](N3)c5c(cccc5Cl)F C58850184
CCOc1cccc(c1O)[C@@H]2CC(=N[C@@H](N2)c3ccc(cc3)Cl)c4cccc(c4)Br C53363422
CCc1ccc(cc1)C2=N[C@H](N[C@@H](C2)c3cccc(c3O)OCC)c4ccc(c(c4)Br)F C53364073
C[C@@H](C(=O)N/N=C(\C)/c1ccc2c(c1)[C@H]3C=CC[C@@H]3[C@@H](N2)c4ccccc4Cl)Sc5ccccc5 C67194252
CC(C)CNC(=O)c1c2c(nc3ccccc3n2)n(c1N)c4ccc(cc4)Br C02291858
c1cc(ccc1NC(=S)N[C@@H](C(Cl)(Cl)Cl)NC(=O)CF)Br C03136762
c1cc(sc1)C(=O)[C@@H]2[C@H](NC(=S)N[C@@]2(C(F)(F)F)O)c3ccc(cc3)Cl C00943923
c1ccc2c(c1)c(c(s2)c3nnc(n3N)SCC(=O)NC4CCCCC4)Cl C03285555
c1ccc(cc1)NC(=O)NCC(=O)NCCSCc2ccc(s2)Br C12927686
c1ccc(cc1)/C=C/2\CCc3c2nc4ccccc4c3C(=O)Nc5ccc(cc5)S(=O)(=O)N C13150150
c1ccc(cc1)c2c(sc(n2)SCC(=O)N)NC(=O)c3cc(ccc3Cl)Br C13575540
c1ccc(cc1)CCNC(=O)c2cccc3c2N[C@@H]([C@H]4[C@@H]3C=CC4)c5c[nH]c6c5cccc6 C14544869
c1cc(ccc1C(=O)N[C@H](C(Cl)(Cl)Cl)NC(=S)Nc2ccc(cc2)F)F C01181982
c1ccc(cc1)[C@@H]2CNC(=O)[C@@H]2C(=O)N/N=C\c3cc(cc(c3O)Cl)Br C15938662
C[C@@H]1[C@H](CC[C@]2([C@H]1[C@H]([C@H](CC2)[C@H](C)C(=O)NC(C)(C)C)O)C)NC(=O)c3ccc(cc3)C#N C20466440
CC1=C([C@H](NC(=S)N1)c2ccccc2OC(F)F)C(=O)Nc3ccccc3OC C20790999
CC(C)(C)[C@@H]1CCc2c(cc(s2)C(=O)NNC(=O)c3ccc4c(c3)NC(=O)CS4)C1 C21273396
c1ccc2c(c1)-c3ccccc3C2COC(=O)[C@H](c4ccc(cc4)Br)[C@H](CC(=O)[O-])[NH3+] C21302087
C[C@H]1CCCC[C@@H]1NC(=O)[C@@H](C)Sc2nnc(n2N)c3ccccc3Br C22106793
CC(C)(C)c1ccc(c(c1)NC(=O)c2cc(ccc2Br)S(=O)(=O)NC)O C24838249
c1ccc(cc1)[C@]2([C@H]([C@H](NC(=O)N2)c3ccc(o3)c4ccccc4Cl)C(=O)C(F)(F)F)O C27754202
c1ccc(cc1)/C=C/C(=O)N[C@H](C(Cl)(Cl)Cl)NC(=S)Nc2ccccn2 C28338055
CC[C@@H](C(=O)Nc1c(c2c(s1)CCCC2)C(=O)N)n3c4ccccc4c(cc3=O)C C32526604
CC[C@@H](C(=O)Nc1c(c2c(s1)CCCC2)C(=O)N)n3c(=O)cc(c4c3c(cc(c4)C)C)C C32527472
CCC1=Nc2c(c3c(s2)COC(C3)(C)C)[C@H](N1)NNC(=O)C(Cl)(Cl)Cl C34788575
c1ccc(cc1)[C@]2([C@@H]([C@@H](NC(=O)N2)c3ccc(o3)c4ccc(cc4)Cl)C(=O)C(F)(F)F)O C35099387
c1ccc2c(c1)c(c[nH]2)[C@H](CC(=O)N3CCC(CC3)C(=O)N)c4ccc(c(c4)C(F)(F)F)Cl C35911213
CC(C)CC(=O)NC(=S)Nc1ccc2c(c1)N/C(=C/3\C=CC(=O)C(=C3)Br)/O2 C19646871
CC1=C([C@H](N2C(=[NH+]1)N=C([N-]2)SCc3ccccc3Cl)c4ccc(cc4)F)C(=O)N C04574842
C[C@@H](CCC(C)C)NS(=O)(=O)c1c(cc(cc1Br)N)Br C36129262
c1cc(cc(c1)Cl)c2cc(n(n2)c3ccc(cc3)C(=O)NCCc4cccnc4)N C38737397
Cc1ccc2c(c1)[nH]c(n2)SCC(=O)N[C@H]3Nc4ccc(cc4S3)Br C39152440
Cc1c(cc(s1)[C@H]2[C@H]3[C@@H](NN=C3C)OC(=C2C#N)N)COc4ccc(cc4)Br C39237398
c1ccc(cc1)c2ccc(c(c2)N3CCN[C@H](C3)F)NS(=O)(=O)c4ccccc4O C39482068
c1ccc(c(c1)c2ccc(c(c2Br)c3ccccc3O)[C@@H](CC=O)NC=O)O C39495682
CCNC(=O)c1c2c(sc1NC(=O)/C(=C/c3cc(c(c(c3)C)O)C)/C#N)CCCC2 C39992163
Cc1ccc2cccc(c2n1)Nc3c(c(ncn3)Oc4ccc(cc4)Br)N C40758806
c1cc(cc(c1)F)Cn2c3ccoc3cc2C(=O)Nc4c(c5c(s4)CCCC5)C(=O)N C40799906
CCCc1ccc(c(c1)Br)OCC(=O)Nc2c(c3c(s2)CCC3)C(=O)N C40943068
Cc1c(cc(n1[C@@H](Cc2ccccc2)C(=O)NCc3cccs3)c4cccc(c4)Cl)C(=O)N C43225836
C[C@]12CC[C@H]([C@@]([C@H]1Cc3c(nc(s3)c4cccnc4)[C@H]2CC(=O)NC5CCCCC5)(C)CO)O C43554525
c1ccc2c(c1)cccc2CNC(=O)NCC3CCN(CC3)C(=O)Nc4cccs4 C44004587
c1cc(ccc1Cn2c3ccsc3cc2C(=O)Nc4ccc(cc4)S(=O)(=O)N)Cl C44903836
Cc1cc(c(c(c1)c2c3c([nH]n2)C(=O)N([C@H]3c4cccc(c4)O)Cc5ccc(cc5)F)O)C C08845162
c1ccc(c(c1)COc2ccc(cc2)[C@H]3c4c(n[nH]c4OC(=C3C#N)N)c5cccs5)F C00718493
COc1cccc(c1O)[C@H]2[C@@H]3CC=C[C@H]3c4cccc(c4N2)C(=O)NC5CCCCC5 C20694142
CC[NH+](CC)c1ccc(cc1)[C@@H]2c3c([nH]n(c3=O)c4ccccc4)NC5=C2C(=O)CCC5 C12348310
c1cc(ccc1NCC(=O)N/N=C/c2cc(cc(c2O)Br)Br)F C58900802
c1ccc2c(c1)[nH]c(n2)SCC(=O)N/N=C/c3cc(cc(c3O)Cl)Br C59181383
CCOc1cc(cc(c1OCc2ccccc2F)Br)/C=N/NC(=S)N C59535707
Cc1ccc(cc1NC(=S)NC(=O)CSc2ccc(cc2)Cl)c3ccc(o3)CO C20153747
c1cc(cc(c1)NC(=O)c2ccco2)CNC(=O)c3c(c4cc(ccc4[nH]3)Cl)Cl C59849769
c1c(cc(c(c1Cl)S(=O)(=O)N[C@@H]2CCC[C@H]2C(=S)N)Cl)Br C61886867
Cc1c(sc(n1)NC(=O)c2cccc3c2cccc3)[C@@H]4N[C@@H](NO4)c5cccs5 C53626410
c1ccc2c(c1)ccc3c2ccc(c3)c4cc(nn4c5ccc(cc5)NC(=O)C[NH3+])C(F)(F)F C03960083
c1ccc(c(c1)NC(=O)C[NH+]2[C@H]3CC[C@@H]2CC(C3)NC(=O)NC4CCCCC4)[N+](=O)[O-] C04908263
c1ccc(cc1)COc2ccc(cc2C[NH2+]CCc3ccc(cc3)S(=O)(=O)N)Cl C08437896
c1ccc2c(c1)c3ccccc3n2C[C@H](C[NH2+]C[C@@H](Cn4c5ccccc5c6c4cccc6)O)O C03642090
CC[NH+]1CCc2c3ccccc3[nH]c2[C@H]1c4c([nH]c(=O)n(c4=O)c5ccccc5OCC)O C08876241
CCC[NH+]1CCc2c(sc(c2C(=O)N)NC(=O)CCCSc3ccc(cc3)C)C1 C09472929
CCCCn1c(c(c(=O)[nH]c1=O)N(C2CCCC2)C(=O)C[NH+](C)[C@H]3CCCc4c3cccc4)N C09951780
CCCC/[NH+]=C/[C@]12CC[C@H](C[C@]1(CC[C@@H]3[C@@H]2CC[C@]4([C@]3(CC[C@H]4[C@H]5C=CC(=O)O5)O)C)O)O C12657975
CCc1ccccc1Nc2nc(nc(n2)N)C[NH+]3CCC[C@@H]3c4ccc5c(c4)OCCO5 C09127258
C[C@H](C(=O)N1CC(=O)Nc2c1cccc2)[NH2+]C[C@H](c3cccs3)c4c[nH]c5c4cccc5 C13128580
c1ccc(cc1)[C@H]2c3ccsc3CC[NH+]2CC(=O)Nc4c(c5c(s4)CCC5)C(=O)N C13164799
C[C@]12CC3C[C@](C1)(CC(C3)(C2)[NH2+]Cc4cc(c(c(c4)Br)OCC(=O)N)OC)C C13896228
C[C@@H](C12CC3CC(C1)CC(C3)C2)[NH2+]Cc4cc(c(c(c4)Br)OCC(=O)N)OC C16576117
Cc1cc([nH+]c2c1c(c(s2)C(=O)O[C@H](c3ccccc3)C(=O)Nc4cc(on4)C)N)C C22313524
CCN(CC)c1ccc(c(c1)O)/C=N/NC(=O)c2cc3cc(cc(c3oc2=[NH2+])Cl)Cl C23230290
c1ccc(cc1)CNC(=O)C2CC[NH+](CC2)Cc3nc(c4c5c(sc4n3)CCCCC5)N C27367976
CC(C)(C(=O)N[C@H](CSCc1ccccc1)C(=O)N2CCC3(CCc4c3cccc4)CC2)[NH3+] C29467025
Cc1cc(oc-2cc(=[NH+]C(=S)NNC(=O)[C@H](C)Oc3ccc4ccccc4c3)ccc12)O C32579241
CC1=C([C@H](N2CCCSC2=[NH+]1)c3cccc(c3)NC(=O)Nc4ccc(cc4)C(F)(F)F)C(=O)NC C35337809
c1ccc(cc1)C[C@H](C(=O)N2CCC3(CC2)c4c([nH+]c[nH]4)CCN3)NC(=O)c5ccc(cc5)Br C13571704
CC(C)(C)CC(C)(C)[NH2+]Cc1cc(c(c(c1)I)OCC(=O)N)OC C36612902
COc1ccc(cc1)[C@H]2NN[C@@H](N2c3ccc(cc3)OC)SCC(=O)N/N=C/C4=c5ccccc5=[NH+]C4 C39575920
c1ccc(cc1)CCCC(=O)N2C[C@@H](C3(C2)CC[NH2+]CC3)C(=O)NCCc4c[nH]c5c4cccc5 C39597815
Cc1ccc2c(c1)c(c[nH]2)CCNC(=O)[C@H]3CN(CC34CC[NH2+]CC4)C(=O)CCc5ccccc5 C39655822
CCCC[C@H](C)C(=O)N1C[C@@H](C2(C1)CC[NH2+]CC2)C(=O)NCCc3c([nH]c4c3cccc4)C C39674071
c1ccc(cc1)CCC(=O)N2C[C@@H](C3(C2)CC[NH2+]CC3)C(=O)NCCc4c[nH]c5c4cc(cc5)Cl C39676390
Cc1c(c([nH]c1C(=O)[C@H](C)[NH2+]C[C@H](c2c[nH]c3c2cccc3)[C@@H]4CC=CS4)C)C(=O)C C39727274
Cc1cccc(c1n2c(nnn2)C3(CCCC3)[NH2+]CC(=O)N/N=C/c4ccc(cc4)O)C C39775863
C[C@@]1(CC[C@]2([C@@H](C1)C(C[C@@H]2[NH2+]Cc3ccc(cc3)F)(C)C)CCC(=O)NCc4ccco4)O C20464663
CC1(CC(CC([NH2+]1)(C)C)Nc2c(c(ncn2)Nc3ccccc3Br)[N+](=O)[O-])C C40645185
c1ccc2c(c1)ccc(c2C[NH2+]CCc3ccc(cc3)S(=O)(=O)N)OCc4c(cccc4Cl)F C40735699
c1ccc2c(c1)nc(s2)Nc3c(c(ncn3)N4CC[NH+](CC4)Cc5ccc6c(c5)OCO6)N C40761157
c1ccc(cc1)CN(c2ccccn2)c3c(c([nH+]cn3)NN(c4ccccc4)c5ccccc5)N C40777962
c1cc2c(cccn2)c(c1)Nc3c(c(ncn3)N4CC[NH+](CC4)Cc5ccc6c(c5)OCO6)N C40796968
c1ccc(c(c1)N2CCN(CC2)c3c(c([nH+]cn3)Nc4c(cc(cn4)C(F)(F)F)Cl)N)F C40799619
CCC[C@@H](c1nc(co1)C(=O)NC[C@]2(CCC[C@]3([C@H]2CCc4c3ccc(c4)C(C)C)C)C)[NH3+] C43218169
C[C@@]1(CC[C@@]2([C@@H](C1)C(C[C@@H]2[NH2+]Cc3ccc(cc3)F)(C)C)CCC(=O)NCc4ccco4)O C43548098
CCCCNc1[nH+]c2c(s1)C[C@]3(CC[C@@H]([C@@H]([C@H]3[C@@H]2C)O)[C@H](C)C(=O)NCCOC)C C43548604
CCCCNc1[nH+]c2c(s1)C[C@]3(CC[C@H]([C@@H]([C@H]3[C@@H]2C)O)[C@H](C)C(=O)NCCOC)C C43548606
c1cc(cc(c1)Cl)[C@H](c2c(n3c(s2)nc(n3)c4ccco4)O)[NH+]5CCC(CC5)C(=O)N C09807742
CC1CC[NH+](CC1)[C@@H](CNC(=O)CCCNC(=O)NC2CCCCC2)c3cccs3 C27575421
c1cc(c(c(c1)Cl)[C@H](CNC(=O)CNC(=O)NCc2ccc(cc2)F)[NH+]3CCCC3)F C59332281
Cc1cc([nH+]c2c1c(c(s2)C(=O)N/N=C\c3cn(nc3c4ccccc4)c5ccccc5)N)C C33384156
c1ccc(cc1)CNC(=S)NNC2=NC(=O)[C@@H]3C(=[NH+]2)c4ccccc4CC35CCCCC5 C63225535
C[C@H]1CC(=O)N2[C@H](N=C(N[C@@H]2N1)NCCC3=c4cc(ccc4=[NH+]C3)OC)c5ccccc5 C63633445
Cc1ccc(c(c1)C)NC(=O)CS[C@H]2NN[C@H](N2CC=C)CC3=c4ccccc4=[NH+]C3 C63730282
Cc1cc(nc(n1)N/C(=N\C(=O)Nc2ccc(c(c2)Cl)Cl)/NCCC3=c4ccccc4=[NH+]C3)C C63744056
C[C@H](C(=O)NC[C@H](c1ccccc1Cl)C2=c3ccccc3=[NH+]C2)NC(=O)Nc4ccccc4 C64215646
Cc1cccc(c1)NC(=O)[C@H](CC2=c3ccccc3=[NH+]C2)NC(=O)[C@@H]4Cc5ccccc5CN4 C64277689
CCNc1[nH+]c(cc(n1)Nc2ccc(cc2)NS(=O)(=O)c3ccc(c(c3)Cl)Cl)C C64801727
CCCCN(c1c(n(c(=O)[nH]c1=O)Cc2ccccc2)N)C(=O)C[NH+]3CCc4c(ccs4)C3 C10341365
CC[NH+](CC)CCC[C@@H](C)n1cnc2c1ncnc2NCCc3ccc(cc3)S(=O)(=O)N C12410610
C[NH+](C)[C@H](CNC(=O)[C@H](Cc1c[nH]c2c1cccc2)NC(=O)OCc3ccccc3)c4ccccc4 C12790128
CN1CCc2c1ccc(c2)[C@H](CNC(=O)C(=O)NCCc3c[nH]c4c3cccc4)[NH+]5CCCC5 C08964214
c1ccc(cc1)CCC[C@@]2(C(=O)NC(=O)N2)C3CC[NH+](CC3)Cc4c[nH]nc4c5ccc(cc5)F C11911928
c1ccc(cc1)C[C@@H](C(=O)N2CCC3(CC2)c4c([nH]cn4)CC[NH2+]3)NC(=O)Cc5ccccc5 C09130671
C[C@H](C(=O)N1CC(=O)Nc2c1cccc2)[NH2+]C[C@H](c3ccc(cc3)OC)c4c[nH]c5c4cccc5 C14164961
CCCCN(c1c(n(c(=O)[nH]c1=O)CC(C)C)N)C(=O)C[NH+](Cc2cccs2)C[C@H]3CCCO3 C17308055
c1ccc(cc1)C[C@@H](C(=O)N2CCC3(CC2)c4c([nH]c[nH+]4)CCN3)NC(=O)Cc5ccccc5 C20572748
CCCCN(c1c(n(c(=O)[nH]c1=O)CCC)N)C(=O)C[NH+](Cc2ccc3c(c2)OCO3)C4CCCC4 C22015008
CC1(O[C@@H]2[C@@H]([C@@H](O[C@@H]2O1)[C@H](COC(c3ccccc3)(c4ccccc4)c5ccccc5)[NH3+])O)C C22048300
C[C@@H](c1nnc(n1c2ccc(cc2)Cl)S[C@@H](C)C(=O)Nc3ccc(cc3)C(=O)N)[NH+](C)C C22561447
CC(C)[C@H](C(=O)NC(=O)N)Sc1nc2c(c3c(s2)CCCC3)c(=O)n1CCC[NH+](C)C C22583041
C[NH+](C)[C@@H](CNC(=O)[C@H](Cc1c[nH]c2c1cccc2)NC(=O)c3ccccc3Cl)c4ccccc4 C25424921
c1ccc2c(c1)ccn2C[C@@H](C[NH+](CCO)C[C@@H](COc3ccc(cc3)Br)O)O C27228651
CCc1c(sc2c1c(nc(n2)SCC(=O)Nc3ccccc3)N4CC[NH+](CC4)CC(=O)N)C C34762772
c1ccc2c(c1)ccn2C[C@H](C[NH+](CCO)C[C@@H](Cn3c4ccccc4c5c3CCCC5)O)O C35048277
C[C@H](c1nnc(n1c2ccc(cc2)[N+](=O)[O-])SCc3ccccc3)NC(=O)CCCCC[NH3+] C35730290
CCCCCCOc1ccc(cc1)N2C(=O)C[C@@H](C2=O)[NH2+]Cc3ccc(cc3)S(=O)(=O)N C20191654
CCC[NH+]1CCc2c(sc(c2C(=O)N)NC(=O)[C@@H]3CCCN3S(=O)(=O)c4ccc(s4)Cl)C1 C36704449
CCC[NH+]1CCc2c(sc(c2C(=O)N)NC(=O)[C@H]3CCCN3S(=O)(=O)c4ccc(s4)Cl)C1 C36704451
CC(C)CNc1cc2c([nH+]c1)N([C@@H]([C@@H]2NC(=O)COC)C(=O)OC)CCc3c[nH]c4c3cccc4 C39344530
C[C@H](CC(C)(C)OC)Nc1cc2c([nH+]c1)N([C@@H]([C@@H]2NC(=O)C)C(=O)OC)CCc3c[nH]c4c3cccc4 C39344730
CCCNc1cc2c([nH+]c1)N([C@H]([C@@H]2NC(=O)COC)C(=O)OC)CCc3c[nH]c4c3cccc4 C39344995
CCc1ccc(o1)CNc2cc3c([nH+]c2)N([C@@H]([C@@H]3NC(=O)C)C(=O)OC)CCc4c[nH]c5c4cccc5 C39352447
C[C@H](COC)Nc1cc2c([nH+]c1)N([C@@H]([C@@H]2NC(=O)[C@@H]3CCOC3)C(=O)OC)CCc4c[nH]c5c4cccc5 C39352633
Cc1ccc(c(c1)N2CC[NH2+][C@@H](C2)S(=O)(=O)Oc3ccccc3)NS(=O)(=O)c4ccccc4O C39481020
Cc1ccc(cc1)[C@@H](C[N-]S(=O)(=O)Oc2ccccc2)[NH+]3CC[NH2+][C@@H](C3)c4ccccc4O C39531585
COc1ccc2c(c1)c(c[nH]2)CCNC(=O)[C@@H]3CN(CC34CC[NH2+]CC4)C(=O)[C@H]5CCC=CC5 C39599372
C[C@@H](CCCC(C)(C)O)NC(=O)[C@H]1CN(CC12CC[NH2+]CC2)C(=O)c3ccc4ccccc4c3 C39631312
C[C@@H](CCCC(C)(C)O)NC(=O)[C@H]1CN(CC12CC[NH2+]CC2)C(=O)c3ccc(cc3)OC(F)(F)F C39631422
c1ccc(cc1)NCCNC(=O)[C@@H]2CN(CC23CC[NH2+]CC3)C(=O)c4c(cccc4Cl)Cl C39655218
Cc1cccc2c1[nH]cc2CCNC(=O)[C@@H]3CN(CC34CC[NH2+]CC4)C(=O)[C@H]5C=C(O[C@@H]5C(F)(F)F)C C39684207
c1ccc(cc1)N2[C@H](NN[C@@H]2SCC(=O)N/N=C/C3=c4ccccc4=[NH+]C3)c5ccncc5 C39769480
c1cc(ccc1C(=O)NNc2c(c(ncn2)NCC[NH+]3CCCCC3)[N+](=O)[O-])Br C40622690
CC1(CC(CC([NH2+]1)(C)C)Nc2c(c(ncn2)NC(c3ccccc3)c4ccccc4)[N+](=O)[O-])C C40645207
CC1(CC(CC([NH2+]1)(C)C)Nc2c(c(ncn2)Nc3c(cc(cn3)C(F)(F)F)Cl)[N+](=O)[O-])C C40645298
c1cc(ncc1C(F)(F)F)N2CC[NH+](CC2)C3(CCCC3)C(=O)NC4[C@@H]5CC6C[C@H]4CC(C5)(C6)C(=O)N C36286336
CC(C)(C)c1cc(cc(c1O)C(C)(C)C)[C@H]2CSC[C@H]([NH2+]2)C(=O)NCc3ccc4c(c3)OCO4 C44163951
Cc1cc(nc([nH+]1)NCCc2cccnc2)N[C@@H](Cc3ccccc3)C(=O)NCc4cccc(c4)F C45302463
Cc1ccc2c(c1)[nH]c(n2)[C@@H](C)NC(=O)[C@H]3CN(CC34CC[NH2+]CC4)C(=O)c5ccc(cc5)OC(F)(F)F C44737171
CC1(CC2=C([C@@H](N(c3ccccc3N2)CC(=O)NCCc4c[nH]c[nH+]4)c5ccccc5)C(=O)C1)C C09356380
COc1ccc(cc1)NC(=O)c\2cc3ccc(cc3o/c2=[NH+]\c4ccc(cc4)S(=O)(=O)N)OC C59170496
C[C@H]1Cc2cc(ccc2N1C(=O)C[NH+]3CCCC[C@@H]3[C@@H](C)NC(=O)OC(C)(C)C)S(=O)(=O)N C60343124
CC(=O)[C@]1(CC[C@H]2[C@@]1(CC[C@H]3[C@@H]2CCC4=C/C(=N\OCC(=O)NCCc5c[nH]c[nH+]5)/CC[C@]34C)C)O C35361452
Cc1ccccc1n2c(nnc2SCC(=O)Nc3ccc(cc3)C(=O)N)C4=c5ccccc5=[NH+]C4 C63240664
c1cc(ccc1CN2[C@@H]3C[C@@H](NN3CCC2=O)c4ccc(cc4)Cl)C(=O)NCCc5c[nH]c[nH+]5 C64490998
Cc1c([nH]c([nH+]1)SCC(=O)N[C@H]2[C@@H]([C@H](C(=N2)CCSC)C)C#N)Cc3ccc(cc3)O C64670831
Cc1c([nH]c([nH+]1)SCC(=O)N[C@@H]2[C@H]([C@H](C(=N2)CCSC)C)C#N)Cc3ccc(cc3)O C64670832
Cc1c([nH]c([nH+]1)SCC(=O)N[C@H]2[C@H]([C@H](C(=N2)CCSC)C)C#N)Cc3ccc(cc3)O C64670834
CCc1ccccc1NC(=O)c2c3c(sc2NC(=O)C[NH2+]CC(C)C)CCCCC3 C04554291
CC(C)[NH+]1CCc2c(sc(c2C(=O)N)NC(=O)CS(=O)(=O)c3ccc(cc3)Cl)C1 C09629756
CC(C)(C#Cc1ccc(cc1)C[NH+]2CCC(CC2)[C@@]3(C(=O)NC(=O)N3)Cc4ccccc4)O C12035245
C[C@@H](C(=O)N[C@@H](C(=O)N1CCC[C@@H]1C(=O)N[C@@H]2CCCc3c2cccc3)C(C)(C)C)[NH2+]C C12502378
c1ccc(cc1)C(=O)N[C@H]2C[C@H]3C(=O)NC[C@H]([NH+]3C2)CCC(=O)NCc4ccc(cc4)F C12530431
C[C@@H](C(=O)Nc1c(c2c(s1)CCC2)C(=O)N)[NH+]3CCC[C@H](C3)c4nc5ccccc5s4 C12981943
C[C@@H](C(=O)Nc1c(c2c(s1)CCC2)C(=O)N)[NH+]3CCc4cc(c(cc4C3)OC)OC C13163357
C[C@H](C(=O)Nc1c(c2c(s1)CCC2)C(=O)N)[NH+]3CCc4cc(c(cc4C3)OC)OC C13163358
c1ccc(cc1)CCC(=O)Nc2ccc(cc2)N3CCC(CC3)[NH2+]CCN4CCNC4=O C14884347
Cc1c2cc(ccc2[nH]n1)c3cc(cnc3)OC[C@H](Cc4cccc(c4)Br)[NH3+] C14961651
c1ccc(cc1)C[C@@]2(C(=O)NC(=O)N2)C3CC[NH+](CC3)Cc4c[nH]nc4c5ccccc5 C15006985
c1ccc(cc1)NC(=S)N[C@H]2C[C@H]3C(=O)NC[C@H]([NH+]3C2)CCC(=O)N4CCc5c4cccc5 C15707616
Cc1ccc(cc1)S(=O)(=O)NC[C@@H]2[C@@H]([C@@H]([C@@H](O2)CO)O)[NH+](C)CCc3ccccc3 C20465791
c1cc(sc1CN2CC[NH+](CC2)CC(=O)Nc3c(c4c(s3)CCC4)C(=O)N)Cl C23083248
c1ccn(c(=O)c1)c2ccc(cc2)C(=O)N[C@H]3C[NH2+]C[C@H]3NC(=O)c4ccc(s4)Cl C28826205
C[NH+](Cc1ccccc1)[C@H]2[C@H](O[C@H]([C@H]2O)CO)CNS(=O)(=O)c3ccc(cc3)Cl C30879711
c1cc(ccc1CCNC(=O)CCN2CC[NH+](CC2)Cc3ccc(s3)Cl)S(=O)(=O)N C28883045
CC(C)c1ccc(cc1)n2c(c3c(nc(nc3[nH+]2)NC[C@H]4CCCO4)c5ccccc5)N C35929644
CC[NH+]1CCC[C@H]1CNS(=O)(=O)c2c(cc(cc2Br)N)Br C37063223
Cc1c(cccc1Cl)n2c(=[NH2+])c3c(n[nH]c3nc2SCC(=O)NCc4ccccc4)C C08583581
Cc1ccc(cc1)CNC(=O)CSc2nc3c(c([nH]n3)C)c(=[NH2+])n2c4cccc(c4)C C08671989
c1ccc(cc1)c2ccc(cc2)[C@@H](CNS(=O)(=O)c3ccccc3)N4CC[NH2+][C@@H](C4)c5ccccc5O C39533662
Cc1ccc(cc1)C(=O)N2C[C@@H](C3(C2)CC[NH2+]CC3)C(=O)N[C@H](C)CCCC(C)(C)O C39631122
CCOc1ccc(cc1)C(=O)N2C[C@@H](C3(C2)CC[NH2+]CC3)C(=O)N[C@@H](C)CCCC(C)(C)O C39631370
CCOc1ccc(cc1)C(=O)N2C[C@H](C3(C2)CC[NH2+]CC3)C(=O)N[C@@H](C)CCCC(C)(C)O C39631372
C[C@@H](CCCC(C)(C)O)NC(=O)[C@@H]1CN(CC12CC[NH2+]CC2)C(=O)c3ccc(cc3)Br C39631492
CCOc1ccccc1C(=O)N2C[C@@H](C3(C2)CC[NH2+]CC3)C(=O)N[C@@H](C)CCCC(C)(C)O C39631611
Cc1ccc2c(c1)c(c[nH]2)CCNC(=O)[C@H]3CN(CC34CC[NH2+]CC4)C(=O)c5ccc(cc5Cl)Cl C39655753
CCSc1c(cccn1)C(=O)N2C[C@@H](C3(C2)CC[NH2+]CC3)C(=O)NCCc4c[nH]c5c4cc(cc5)Cl C39676460
COCCC(=O)N1C[C@@H](C2(C1)CC[NH2+]CC2)C(=O)NCCc3c[nH]c4c3cc(cc4)Cl C39676536
Cc1cccc2c1[nH]cc2CCNC(=O)[C@@H]3CN(CC34CC[NH2+]CC4)C(=O)[C@H]5CCC=CC5 C39684217
CC(C)[C@@H](C(=O)NC(C)(C)C)NC(=O)[C@@H]1CN(CC12CC[NH2+]CC2)C(=O)Cc3ccc(cc3)Cl C39685780
CC[C@H](C)CC(=O)N1C[C@@H](C2(C1)CC[NH2+]CC2)C(=O)N[C@@H](C(C)C)C(=O)NC(C)(C)C C39685881
Cc1cccc(c1)CC(=O)N2C[C@H](C3(C2)CC[NH2+]CC3)C(=O)N[C@@H](C(C)C)C(=O)NC(C)(C)C C39685905
CCc1cccc2=C(C[NH+]=c12)C(=O)CS[C@@H]3NN[C@@H]([NH+]3CCC(=O)[O-])c4ccc(cc4)F C39709382
CCc1cccc2=C(C[NH+]=c12)C(=O)CS[C@H]3NN[C@H]([NH+]3CCC(=O)[O-])c4cccc(c4)C C39709869
Cc1c(c(n[nH]1)C)[C@@H](C)NC(=O)[C@H]2CN(CC23CC[NH2+]CC3)C(=O)c4ccccc4C(F)(F)F C44713679
Cc1ccc2c(c1)[nH]c(n2)[C@H](C)NC(=O)[C@H]3CN(CC34CC[NH2+]CC4)C(=O)CCSC C44737363
c1ccc(cc1)C[NH+]2CCC[C@@H]2[C@@H]3CCCN3CCC(=O)Nc4cccc(c4)S(=O)(=O)N C60356704
COc1ccc(cc1)[C@H]2CS[C@H](N2)C3=C(N(CC3=O)/N=C/C4=c5ccccc5=[NH+]C4)N C39950405
Cc1cc(c2c(n1)S[C@H]([C@@H]2N)C(=O)NCCC3=c4cc(ccc4=[NH+][C@@H]3C)OC(F)(F)F)COC C63514836
CC(C)(C)[C@@H]1NN[C@@H](S1)NC(=O)[C@@H]2CC(=O)N(C2)CCC3=c4cc(ccc4=[NH+]C3)F C63557230
Cc1ccc2=[NH+]CC(=c2c1)CCN3C[C@H](CC3=O)C(=O)N[C@@H]4NN[C@@H](S4)CC(C)C C63941181
CC1=CC(=O)N2[C@@H](NC(=N[C@@H]2N1)NCCC3=c4ccccc4=[NH+]C3)c5ccc(cc5)Cl C63980137
C[C@H](CNC(=O)[C@H]1C2=C(CCC2)NN1)Oc3cccc(c3)C[NH+](C)Cc4cscn4 C39363328
c1ccc2=[NH+]CC(=c2c1)C[C@H](C(=O)NCC3=CN4CC=CC=C4N3)NC(=O)c5cccs5 C64220445
c1ccc2c(c1)C[C@H](NC2)C(=O)N[C@H](CC3=c4ccccc4=[NH+]C3)C(=O)NCc5ccco5 C64228070
CSCC[C@H](C(=O)N1CCC2(CC1)c3c([nH]c[nH+]3)CCN2)NC(=O)CCCc4ccccc4 C24986830
c1ccc2c(c1)C[C@H](NC2)C(=O)N[C@@H](CC3=c4ccccc4=[NH+]C3)C(=O)NC[C@H]5CCCO5 C64428316
C=C1C=C(N2[C@@H]([NH+]=C(N=C2N1)NCCC3=c4ccccc4=[NH+]C3)c5ccc(cc5)Cl)[O-] C64600295
Cc1cccc2c1NC(=O)[C@@]23[C@H]4[C@@H]([C@@H]([NH2+]3)Cc5c[nH]c6c5cccc6)C(=O)N(C4=O)CCOC C08791569
CC[NH+]1CCc2c(sc(c2C(=O)N)NC(=O)[C@@H]3CCCN3S(=O)(=O)c4ccc(cc4)C)C1 C08868724
Cc1ccc(cc1)S(=O)(=O)N2CCC[C@@H]2C(=O)Nc3c(c4c(s3)C[NH+](CC4)C(C)C)C(=O)N C08868741
CC[NH+]1CCc2c(sc(c2C(=O)N)NC(=O)[C@H]3CCCN3S(=O)(=O)c4ccc(cc4)Cl)C1 C08869021
CCCCN1C(=O)[C@@H]2[C@@H]([NH2+][C@@]3([C@@H]2C1=O)c4cc(ccc4NC3=O)Cl)Cc5ccc(cc5)O C08995715
c1cc2c(cc1S(=O)(=O)N3CC[NH+](CC3)CC(=O)Nc4c(c5c(s4)CCC5)C(=O)N)CCC2 C09595430
c1ccc(c(c1)C(F)(F)F)S(=O)(=O)N2CC[NH+](CC2)CC(=O)Nc3ccc(cc3)C(=O)N C09632429
CCN(c1c(n(c(=O)[nH]c1=O)Cc2ccccc2)N)C(=O)C[NH+]3CCC[C@@H]3c4cccs4 C09671893
c1ccc(cc1)c2csc3c2c(=O)[nH]c(n3)C[NH+]4CCC(CC4)C(=O)Nc5ccccc5O C09721560
c1ccc(cc1)C[NH+]2CCc3c(sc(c3C(=O)N)NC(=O)CCCS(=O)(=O)c4ccccc4)C2 C09911295
C[NH+]1CCc2c(sc(c2C(=O)N)NC(=O)[C@@H]3CCCCN3S(=O)(=O)c4ccc(s4)Cl)C1 C10775609
CC[NH+]1CCc2c(sc(c2C(=O)N)NC(=O)[C@@H]3CCCN3S(=O)(=O)c4ccc(s4)Cl)C1 C12465682
Cc1ccc2c(c1)[C@@]3([C@H]4[C@@H]([C@@H]([NH2+]3)Cc5c[nH]c6c5cccc6)C(=O)N(C4=O)CCOC)C(=O)N2 C12887889
CC[NH+]1CCc2c(sc(c2C(=O)N)NC(=O)[C@@H]3CCCN(C3)S(=O)(=O)c4ccc(cc4)F)C1 C14023273
C[NH+]1CCc2c(sc(c2C(=O)N)NC(=O)[C@@H]3CCCN(C3)S(=O)(=O)c4ccc(cc4)Cl)C1 C14023331
c1ccc2c(c1)CCCN2S(=O)(=O)c3ccc(cc3)C(=O)NC4CC[NH+](CC4)CC(=O)N C14239547
c1ccc(cc1)[C@H]2c3ccsc3CC[NH+]2CC(=O)NCc4ccc(cc4)S(=O)(=O)N C15033708
CC[C@@H](C(=O)NCc1ccco1)Sc2nc3c(c([nH]n3)C)c(=[NH2+])n2c4ccc(cc4)Br C02927060
C1CCCN(CC1)C(=O)C[NH+]2CCN(CC2)CC(=O)Nc3c(c4c(s3)CCC4)C(=O)N C22803669
CC(=O)N[C@@H](Cc1c[nH]c2c1cccc2)C(=O)N3CC[NH+](CC3)CC(=O)Nc4ccccc4 C23495391
Cc1cc(c(s1)C)c2cc(c3cnn(c3n2)C(C)C)C(=O)NC4CC[NH+](CC4)CC(=O)N C25148560
c1cc(ncc1C(F)(F)F)n2c(c(cn2)C(=O)NC3CC[NH+](CC3)CC(=O)N)C(F)(F)F C25539724
COC(=O)/C=C/C(=O)N[C@@H]1CC[C@@]2([C@@H]3Cc4ccc(c5c4[C@@]2([C@@H]1O5)CC[NH+]3CC6CC6)O)O C33740735
COC(=O)/C=C/C(=O)N[C@@H]1CC[C@]2([C@H]3Cc4ccc(c5c4[C@]2([C@H]1O5)CC[NH+]3CC6CC6)O)O C03995756
CC(C)c1ccc(cc1)[C@@H]2NC(=NC(=[NH+]2)N)SCC(=O)N3c4ccccc4CCc5c3cccc5 C39448859
CN(C)c1ccc(cc1)[C@H]2NC(=NC(=[NH+]2)N)SCC(=O)N3c4ccccc4CCc5c3cccc5 C39448860
CC(C)Cc1ccc(cc1)[C@H](CNS(=O)(=O)C(C)C)N2CC[NH2+][C@@H](C2)c3ccccc3O C39533351
c1ccc2c(c1)c(c[nH]2)CCNC(=O)[C@H]3CN(CC34CC[NH2+]CC4)C(=O)[C@@H]5COc6ccccc6O5 C39597840
C[C@H](CCCC(C)(C)O)NC(=O)[C@H]1CN(CC12CC[NH2+]CC2)C(=O)c3ccc4ccccc4c3 C39631314
C[C@H](CCCC(C)(C)O)NC(=O)[C@@H]1CN(CC12CC[NH2+]CC2)C(=O)[C@@H]3COc4ccccc4O3 C39631893
Cc1c(c2ccccc2[nH]1)CCNC(=O)[C@H]3CN(CC34CC[NH2+]CC4)C(=O)c5ccc(cc5)Cl C39673981
c1ccc2c(c1)c(=O)[nH]c(n2)CNC(=O)[C@@H]3CN(CC34CC[NH2+]CC4)C(=O)c5ccccc5C(F)(F)F C39676192
c1ccc2c(c1)c(=O)[nH]c(n2)CNC(=O)[C@@H]3CN(CC34CC[NH2+]CC4)C(=O)Cc5ccc(cc5)Cl C39676234
c1ccc2c(c1)ccc(n2)C(=O)N3C[C@@H](C4(C3)CC[NH2+]CC4)C(=O)NCCc5c[nH]c6c5cc(cc6)Cl C39676520
c1ccc2c(c1)cccc2CC(=O)NCCNC(=O)[C@H]3CN(CC34CC[NH2+]CC4)C(=O)c5ccccn5 C39691349
CSCCC(=O)N1C[C@H](C2(C1)CC[NH2+]CC2)C(=O)NCCNC(=O)Cc3cccc4c3cccc4 C39691355
CC(C)(C)OC(=O)NCCNC(=O)[C@@H]1CN(CC12CC[NH2+]CC2)C(=O)c3cc(cc(c3)Cl)Cl C39693414
Cc1ccsc1C(=O)N2C[C@H](C3(C2)CC[NH2+]CC3)C(=O)NCCNC(=O)OC(C)(C)C C39693575
C[C@H](C(=O)NC1CC1)[NH+]2CCN(CC2)[C@H](C)C(=O)NC(=O)NC34CC5CC(C3)CC(C5)C4 C40024828
CCc1c(c(cc([nH+]1)C)NCC(=O)[C@@]2(CC[C@H]3[C@]2(CC[C@@H]4[C@@H]3CCC5=CC(=O)CC[C@@]45C)C)O)O C43735935
Cc1c(c(n[nH]1)C)[C@H](C)NC(=O)[C@@H]2CN(CC23CC[NH2+]CC3)C(=O)c4ccc(cc4)OC(F)(F)F C44713734
Cc1c(c(n[nH]1)C)[C@@H](C)NC(=O)[C@H]2CN(CC23CC[NH2+]CC3)C(=O)c4ccc(cc4)OC(F)(F)F C44713735
Cc1c(c(n[nH]1)C)[C@H](C)NC(=O)[C@@H]2CN(CC23CC[NH2+]CC3)C(=O)c4cc(c(c(c4)Cl)OC)Cl C44714201
c1cc(c(c(c1)Cl)C[NH+]2CCN(CC2)CC(=O)Nc3c(c4c(s3)CCC4)C(=O)N)F C23333252
CCC[NH+](CC(=O)NCc1ccc(cc1)S(=O)(=O)N)[C@H](C)c2ccccc2Br C59121802
CSCC[C@@H](C(=O)N1CCC2(CC1)c3c([nH]c[nH+]3)CCN2)NC(=O)c4ccc(o4)Br C20592279
c1ccc(c(c1)[C@@H]2[C@H]3[C@@H](C(=O)N(C3=O)c4ccc(cc4)F)[C@@]([NH2+]2)(CC5=c6ccccc6=[NH+]C5)C(=O)[O-])O C63465133
c1ccc(cc1)N2C(=O)[C@H]3[C@@H]([NH2+][C@@]([C@@H]3C2=O)(CC4=c5ccccc5=[NH+]C4)C(=O)[O-])c6ccccc6O C63473071
Cc1cccc(c1)N2C(=O)[C@H]3[C@@H]([NH2+][C@@]([C@@H]3C2=O)(CC4=c5ccccc5=[NH+]C4)C(=O)[O-])c6ccccc6O C63478219
Cc1cccc(c1)N2C(=O)[C@H]3[C@H]([NH2+][C@@]([C@@H]3C2=O)(CC4=c5ccccc5=[NH+]C4)C(=O)[O-])c6ccccc6O C63478220
c1ccc(cc1)c2csc3c2c(nc(n3)C[NH+]4CCCCC4)NCCc5ccc(cc5)S(=O)(=O)N C03300402
CC(C)(C(=O)N[C@H](CCCc1ccccc1)C(=O)N2CCC3(CC2)CN(c4c3cccc4)S(=O)(=O)C)[NH3+] C03644854
c1cc(sc1)[C@@H]2c3ccsc3CC[NH+]2CC(=O)NCCc4ccc(cc4)S(=O)(=O)N C09711980
c1cc(sc1)[C@H]2c3ccsc3CC[NH+]2CC(=O)NCCc4ccc(cc4)S(=O)(=O)N C09711981
C[C@@H](C(=O)N1CC(=O)Nc2c1cccc2)[NH2+]C[C@H](c3cccc(c3OC)OC)c4c[nH]c5c4cccc5 C09723369
c1c(cc(c2c1C[C@H](O2)CNC(=O)C3(CCCCC3)[NH+]4CCCCC4)F)c5cc(cnc5)C(=O)N C12167603
C[C@@H](c1ccc(cc1)S(=O)(=O)N)[NH2+]Cc2cn(nc2c3ccc(cc3)OC)c4ccccc4 C12568528
C[C@@H](C(=O)N1CC(=O)Nc2c1cccc2)[NH2+]C[C@@H](c3ccc(cc3)OC)c4c[nH]c5c4cccc5 C14164958
CCCCN(c1c(n(c(=O)[nH]c1=O)CCC)N)C(=O)C[NH+]2CCN(CC2)c3cccc(c3C)C C18709430
Cc1c(cccc1Cl)n2c(=[NH2+])c3c(n[nH]c3nc2SCC(=O)NCCc4ccccc4)C C02927212
c1cc(oc1)c2nc3nc(cc(n3n2)N)NC[C@H]4CCC[NH+]4Cc5c(cncc5Cl)Cl C28390643
CC(C)(CC(=O)N[C@H](COCc1ccccc1)C(=O)N2CCC3(CCc4c3cccc4)CC2)[NH3+] C29467939
CCc1c(sc2c1c(nc(n2)SCC(=O)Nc3ccc(cc3)C)N4CC[NH+](CC4)CC(=O)N)C C34762815
c1ccc2c(c1)ccn2C[C@@H](C[NH+](CCO)C[C@@H](Cn3c4ccccc4c5c3CCCC5)O)O C35048276
C[C@H](c1cccs1)[NH2+]CC(=O)N2[C@@H]([C@@H](C(=N2)c3c[nH]c4c3cccc4)O)c5ccc(cc5)OC C37210652
c1ccc2c(c1)c(c[nH]2)C[C@@H](C(=O)NC[C@@H]([C@@H]3CC=CS3)[NH+]4CCCC4)NC(=O)c5cccs5 C38752136
CC(C)Cc1ccc(c(c1)N2CC[NH2+][C@H](C2)Cc3ccccc3)NS(=O)(=O)c4ccccc4O C39481517
CC(C)S(=O)(=O)NC[C@H](c1ccc(cc1)c2ccccc2)N3CC[NH2+][C@@H](C3)c4ccccc4O C39533665
CC(C)S(=O)(=O)NC[C@H](c1ccc(cc1)c2ccccc2O)N3CC[NH2+][C@@H](C3)Cc4ccccc4 C39533956
C[C@@H](C(=O)N1C[C@H](C2(C1)CC[NH2+]CC2)C(=O)NCCc3c[nH]c4c3cccc4)Oc5ccccc5 C39597708
C[C@@H](CCCC(C)(C)O)NC(=O)[C@H]1CN(CC12CC[NH2+]CC2)C(=O)c3c(cccc3Cl)Cl C39631246
Cc1ccc2c(c1)c(c[nH]2)CCNC(=O)[C@@H]3CN(CC34CC[NH2+]CC4)C(=O)CCCc5ccccc5 C39656077
Cc1ccc2c(c1)c(c[nH]2)CCNC(=O)[C@H]3CN(CC34CC[NH2+]CC4)C(=O)c5ccc(o5)c6ccc(cc6)F C39656158
CCCC[C@@H](C)C(=O)N1C[C@H](C2(C1)CC[NH2+]CC2)C(=O)NCc3ccccc3Sc4ccccc4CO C39657762
Cc1ccccc1CC(=O)N2C[C@@H](C3(C2)CC[NH2+]CC3)C(=O)NCCc4c[nH]c5c4cc(cc5)Cl C39676526
Cc1cccc2c1[nH]cc2CCNC(=O)[C@@H]3CN(CC34CC[NH2+]CC4)C(=O)[C@H](C(C)C)Oc5ccccc5 C39684235
Cc1ccccc1CC(=O)N2C[C@H](C3(C2)CC[NH2+]CC3)C(=O)NCCc4c[nH]c5c4cccc5C C39684252
CC[C@H](c1ccccc1)C(=O)N2C[C@H](C3(C2)CC[NH2+]CC3)C(=O)N[C@@H](C)c4[nH]c5cc(ccc5n4)C C39695803
Cc1ccc2c([nH+]1)cccc2Nc3c(c(ncn3)NNC(=O)c4ccc(cc4Cl)Cl)[N+](=O)[O-] C40658844
Cn1c2ccc(cc2n(c1=O)C)[C@H](COc3ccc(cc3)C[NH2+]CCc4c[nH]c5c4cccc5)O C40721224
Cc1ccc(cc1n2c(=[NH2+])c3c(n[nH]c3nc2SCC(=O)NCCC4=CCCCC4)C)Cl C15890389
C[C@@H]1CN(C[C@@H](O1)C)c2ccc(c[nH+]2)CNC(=O)CCNC(=O)NC34CC5CC(C3)CC(C5)C4 C46792386
CC1(CC2=C([C@H](N(c3ccccc3N2)CC(=O)NCCc4c[nH]c[nH+]4)c5ccccc5)C(=O)C1)C C09356381
CCN(CC)S(=O)(=O)c1ccc(cc1)c2ccc(o2)[C@@H]3NC(=[NH+]c4n3c5ccccc5n4)N C05493735
Cc1cc(cc(c1OCC(F)(F)F)C)C[NH+](C)CC(=O)Nc2c(c3c(s2)CCC3)C(=O)N C59577846
Cc1ccc2=[NH+]C(=O)C(=c2c1)NNC(=O)/C(=C/c3ccc(cc3)[N+](=O)[O-])/NC(=O)c4ccccc4 C15015346
CCCCn1c(c(c(=O)[nH]c1=O)N(CC)C(=O)C[NH+](C)Cc2ccccc2c3ccccc3)N C60356594
CCCCn1c(c(c(=O)[nH]c1=O)N(CC)C(=O)C[NH+]2Cc3ccccc3-c4ccccc4C2)N C60361381
CC(C)CN1[C@H](NN=C1SCC(=O)C2=c3ccccc3=[NH+][C@@H]2c4ccccc4)CCC(=O)N C39939485
CC(C)CN1[C@H](NN=C1SCC(=O)C2=c3ccccc3=[NH+][C@H]2c4ccccc4)CCC(=O)N C39939487
CCCCN1[C@H]([C@@H](C(=NC1=O)[O-])N(Cc2ccccc2)C(=O)CCC3=c4ccccc4=[NH+]C3)[NH3+] C63399213
CC(C)(C)C[C@@H]1NN[C@@H](S1)NC(=O)[C@@H]2CC(=O)N(C2)CCC3=c4cc(ccc4=[NH+]C3)OC C63557686
c1cc(ccc1NC(=O)NNC(=O)[C@H]2C=c3cc(ccc3=[NH+]2)OC(F)(F)F)OC(F)(F)F C63598853
CN1c2ccc(cc2N[C@H]1C(F)(F)F)NC(=O)C(=O)NCCC3=c4cc(ccc4=[NH+]C3)Cl C63817997
C[C@H]1C(=C(NN1c2ccccc2)C)NC(=O)CN3C(=O)[C@@H](NC3=O)CC4=c5ccccc5=[NH+]C4 C63824922
Cc1ccc2=[NH+]CC(=c2c1)CCN3C[C@@H](CC3=O)C(=O)N[C@H]4NN[C@@H](S4)Cc5ccc(cc5)OC C63941174
COc1ccc(cc1)C(=O)N[C@@H]2NC3=C(CCC[C@@H]3S2)C(=O)NCCC4=c5ccccc5=[NH+]C4 C64375482
C/C(=C/1\C(=NN(C1=O)[C@@H]2Nc3ccccc3S2)c4ccc(cc4)OC)/NCCc5c[nH+]c[nH]5 C53629486
C/C(=C/1\C(=NN(C1=O)[C@H]2Nc3ccccc3S2)c4ccc(cc4)OC)/NCCc5c[nH+]c[nH]5 C53629488
CC(=O)N[C@@H](CC1=c2ccccc2=[NH+]C1)C(=O)NNC(=O)c3ccc(s3)c4ccc(cc4)F C64697824
c1ccc(cc1)C[NH+]2CCc3c(sc4c3C(=O)N[C@H](N4)c5c[nH]nc5c6ccccc6)C2 C04113129
c1ccc2c(c1)c(c[nH]2)C[NH2+][C@H]3CO[C@H]4[C@@H]3OC[C@@H]4Nc5nccc(n5)c6cccs6 C05434208
C[C@H](C(=O)Nc1c(c2c(s1)CCC2)C(=O)N)[NH+](C)Cc3ccc(cc3)N4CCCCC4 C08779819
C[C@@H](C(=O)Nc1c(c2c(s1)CCC2)C(=O)N)[NH+](C)Cc3ccccc3N4CCCCC4 C09593346
CCc1c(c(cc([nH+]1)C)NCC(=O)[C@]2(CC[C@@H]3[C@@]2(CC[C@@H]4[C@@H]3CCC5=CC(=O)CC[C@]45C)C)O)O C12655066
C[C@H]1CCc2c(sc3c2c(nc(n3)c4cccnc4)NC5CC[NH+](CC5)CC(=O)N)C1 C14855569
CCc1ccc(cc1)n2c(=O)c(c(nc2O)O)[C@H]3c4c(c5ccccc5[nH]4)CC[NH+]3CC C09042844
CC1CC[NH+](CC1)[C@H](CNC(=O)c2ccc(cc2)CNC(=O)NC(C)C)c3cccs3 C21916653
Cc1ccccc1C[NH+]2CCN(CC2)CC(=O)Nc3c(c4c(s3)C[C@@H](CC4)C)C(=O)N C19632514
C[NH+](C)CCNc1nc(c2c(n(nc2n1)c3ccc(cc3)OC)N)c4ccc(cc4)OC C35929246
c1ccc(cc1)N2CC[NH+](CC2)CC[C@@H]3NN[C@@H](O3)SCCc4c[nH]c5c4cccc5 C39201027
c1ccc(c(c1)[C@H]2[C@H](CN(N2)c3ccc(cc3)F)C[NH2+]CCSc4nc[nH]n4)Cl C39455268
CCOC1=C[C@H]2C[NH+]3[C@@H](C[C@@H]2C=C1c4ccccc4O)CO[P@@](=O)(N3)c5ccccc5O C39467132
c1ccc2c(c1)c(c[nH]2)CCNC(=O)[C@@H]3CN(CC34CC[NH2+]CC4)C(=O)c5ccc(cc5)Br C39597682
CCCC[C@H](C)C(=O)N1C[C@@H](C2(C1)CC[NH2+]CC2)C(=O)NCCc3c[nH]c4c3cccc4 C39597847
Cc1ccc(cc1)C(=O)N2C[C@H](C3(C2)CC[NH2+]CC3)C(=O)NCCc4c[nH]c5c4cc(cc5)C C39655748
c1ccc2cc(ccc2c1)C(=O)N3C[C@@H](C4(C3)CC[NH2+]CC4)C(=O)NCc5cc6ccccc6[nH]5 C39671408
CC1(CCCCC1)C(=O)N2C[C@@H](C3(C2)CC[NH2+]CC3)C(=O)NCc4cc5ccccc5[nH]4 C39671468
Cc1ccccc1C(=O)N2C[C@@H](C3(C2)CC[NH2+]CC3)C(=O)NCCc4c[nH]c5c4cccc5C C39684053
Cc1cccc2c1[nH]cc2CCNC(=O)[C@H]3CN(CC34CC[NH2+]CC4)C(=O)c5cccc(c5F)Cl C39684150
Cc1ccc(c(c1)C)C(=O)N2C[C@H](C3(C2)CC[NH2+]CC3)C(=O)NCCc4c[nH]c5c4cccc5C C39684220
CCC(CC)C(=O)N1C[C@H](C2(C1)CC[NH2+]CC2)C(=O)N[C@@H](C)c3[nH]c4cc(ccc4n3)C C39695763
CCC(CC)C(=O)N1C[C@@H](C2(C1)CC[NH2+]CC2)C(=O)N[C@H](C)c3[nH]c4cc(ccc4n3)C C39695764
c1ccc2c(c1)c(c[nH]2)CCNC(=O)CN3CC[NH+](CC3)C[C@H]4Nc5ccccc5S4 C39736711
c1ccc2c(c1)c(cc(c2N)/N=N/c3ccc(cc3)/C=C/C4[NH+]=c5ccccc5=[NH+]4)S(=O)(=O)[O-] C39738099
CCOC(=O)[C@H]1[C@@H](SC2=C1CCCC2)NC(=O)C[NH2+][C@@H]3CCCc4c3[nH]c5c4cc(cc5)[N+](=O)[O-] C39962632
CCc1ccccc1Nc2nc(nc(n2)N)C[NH+]3CCN(CC3)c4ccccc4[N+](=O)[O-] C16564812
CCCCN(c1c(n(c(=O)[nH]c1=O)CCC)N)C(=O)C[NH+]2CCC[C@@H]3[C@@H]2[C@@H](CCC3)C C48361659
Cc1cccc([nH+]1)N[C@H](c2ccc3ccc(nc3c2O)C)c4cc(c(c(c4)OC)O)OC C15015905
c1ccc2c(c1)[nH]c(n2)c\3cc4ccc(cc4o/c3=[NH+]\NC(=O)c5ccc(cc5)[N+](=O)[O-])O C27496747
Cc1ccc2c(c1)[nH]c(n2)[C@H](C)NC(=O)[C@@H]3CN(CC34CC[NH2+]CC4)C(=O)c5cc(cc(c5)Cl)Cl C39695737
Cc1ccc2c(c1)[nH]c(n2)[C@H](C)NC(=O)[C@H]3CN(CC34CC[NH2+]CC4)C(=O)c5ccc(cc5)Br C44737195
c1cc(cc(c1)Br)[C@@H](c2c(n3c(s2)nc(n3)c4ccco4)O)[NH+]5CCC(CC5)C(=O)N C09807983
CCc1nc2n(n1)c(c(s2)[C@H](c3ccc(c(c3)Cl)Cl)[NH+]4CCC(CC4)C(=O)N)O C16690090
c1ccc(c(c1)N2CC[NH+](CC2)CCC(=O)Nc3c(c4c(s3)CCCC4)C(=O)N)Cl C58490350
Cc1ccccc1NC(=O)c\2cc3cc(ccc3o/c2=[NH+]\c4ccc(cc4)S(=O)(=O)N)[N+](=O)[O-] C59170456
CCc1ccccc1NC(=O)c\2cc3ccccc3o/c2=[NH+]\c4ccc(cc4)S(=O)(=O)N C59170641
c1ccc2c(c1)cc(/c(=[NH+]/c3ccc(cc3)S(=O)(=O)N)/o2)C(=O)Nc4cccc(c4)[N+](=O)[O-] C59170709
c1cc(sc1)[C@H]2c3ccsc3CC[NH+]2CC(=O)NCc4ccc(cc4)OCC(=O)N C59387645
C[C@@H]1C[C@]2(CC(C1)(C)C)C(=O)N(C(=O)N2)CC(=O)N[C@@H](C)c3[nH]cc([nH+]3)c4ccccc4 C60199514
C[C@H]1C[C@@]2(CC(C1)(C)C)C(=O)N(C(=O)N2)CC(=O)N[C@@H](C)c3[nH]cc([nH+]3)c4ccccc4 C60199519
c1ccc(cc1)C[C@@H](COc2cc(cnc2)c3ccc4c(c3)[C@@H](C(=O)N4)Cc5ccco5)[NH3+] C45300261
c1cc(c(c(c1)Cl)COc2ccc(cc2)[C@@H]3NC(=[NH2+])Nc4n3c5cc6c(cc5n4)OCCCO6)F C12549529
CC[NH+]1CCc2c(sc3c2C(=N[C@H](N3)c4c(c(cc(c4Cl)Cl)OCC)O)O)C1 C15947408
CC[C@H]1CC2=c3ccccc3=[NH+][C@H]2[C@@H]([NH2+]1)c4c(=O)[nH]c(=O)n(c4[O-])Cc5ccc(cc5)OC C63386184
Cc1cccc(c1NC(=O)CS[C@H]2NN[C@H](N2CC=C)CC3=c4ccccc4=[NH+]C3)C C63426971
c1cc(oc1)[C@@H]2C[C@@H](N3[C@@H](N2)[C@@H](CN3)C(=O)NC[C@@H]4C=c5cc(ccc5=[NH+]4)Cl)C(F)(F)F C63537901
c1ccc2c(c1)C[C@H](NC2)C(=O)N[C@@H](CC3=c4ccccc4=[NH+]C3)C(=O)NC5CCCC5 C64227830
Cc1cccc(c1)NC(=O)[C@@H](CC2=c3ccccc3=[NH+]C2)NC(=O)[C@H]4Cc5ccccc5CN4 C64277690
c1ccc2=[NH+]CC(=c2c1)CCC(=O)NNC(=O)CN3c4ccccc4N[C@@H]3C(F)(F)F C64674374
Cc1ccc(c(c1)NC(=O)CSc2nnc(n2N)c3ccc(cc3)OC(F)F)C C03573224
Cc1ccc(cc1C)n2c3c(c(nc(n3)c4ccc(cc4)C(C)C)C(=O)N)[nH]c2=O C04518760
CC[C@@H](C)[C@H](C(=O)Nc1nnc(s1)c2ccccc2)NC(=O)Nc3ccccc3C C04761600
Cc1ccc(cc1)NC(=O)c2c3c(nc4ccccc4n3)n(c2N)Cc5ccco5 C02296900
Cc1c(cccc1Cl)NC(=O)C2=C(NC(=S)N[C@H]2c3cccc(c3)[N+](=O)[O-])C C01218704
CC[C@@H](C)[C@@H](C(=O)Nc1nnc(s1)c2ccc(cc2)C)NC(=O)NC(C)(C)C C05074367
CC[C@H](C)[C@@H](C(=O)Nc1nnc(s1)c2ccc(cc2)C)NC(=O)NC(C)(C)C C05074368
CC[C@H]1CCc2c(sc(c2C(=O)N)NC(=O)c3cc(ccc3Cl)[N+](=O)[O-])C1 C01217812
c1ccc(cc1)c2c(c(=O)[nH]nc2c3ccccc3)C(=O)N/N=C/c4ccc(cc4)O C01971825
CC1=C([C@@H](NC(=S)N1)c2cccc(c2)Cl)C(=O)Nc3cccc(c3)[N+](=O)[O-] C05523377
CCC[C@@H]1CCc2c(sc(c2C(=O)N)NC(=O)c3ccccc3[N+](=O)[O-])C1 C06045566
Cc1ccc(cc1)S(=O)(=O)Nc2ccccc2/C=N/NC(=O)c3ccccc3O C04795083
c1ccc(cc1)S(=O)(=O)Nc2ccc(cc2)C(=O)N/N=C/c3c[nH]c4c3cccc4 C05344756
C/C(=N\Nc1ccc(cc1[N+](=O)[O-])S(=O)(=O)N)/c2ccc3ccccc3c2 C05494713
CC/N=c\1/n(c(cs1)c2ccc(c(c2)C(=O)N)O)/N=C/c3ccc(o3)C C06942118
CC(C)(C)NC(=O)Nc1nnc(s1)SCC(=O)Nc2cccc3c2cccc3 C07573053
CC/N=c\1/n(c(cs1)c2ccc(c(c2)C(=O)N)O)/N=C/c3ccc4c(c3)OCCO4 C13145331
Cc1ccc(c(c1)C)n2c(nnn2)SCc3nc(nc(n3)Nc4ccccc4C)N C09162996
c1cc(cc(c1)[N+](=O)[O-])c2ccc(o2)C(=O)Nc3c(c4c(s3)CCCCC4)C(=O)N C13946131
CCC[C@@H]1CCc2c(sc(c2C(=O)N)NC(=O)c3ccc(cc3Cl)[N+](=O)[O-])C1 C01200180
CCCc1c(nc([nH]c1=O)Nc2[nH]c(=O)c(c(n2)C)Cc3cc(ccc3C)C)C C16808625
CC(C)(C)c1ccc(cc1)[C@H]2C[C@@H]2C(=O)NNC(=O)Nc3cccc(c3)[N+](=O)[O-] C17081003
CC[C@@H](C)NC(=O)c1ccc2c(c1)[C@H]3C=CC[C@H]3[C@@H](N2)c4cc(ccc4O)[N+](=O)[O-] C20710229
c1ccc(cc1)[C@H]2CC3=C([C@H](Nc4ccccc4N3)c5ccc(c(c5)[N+](=O)[O-])O)C(=O)C2 C21219204
C1CCC(CC1)NC(=O)N[C@H]2CO[C@H]3[C@@H]2OC[C@H]3OC(=O)NC4CCCCC4 C06131110
CC[C@@H](C)[C@@H](C(=O)Nc1ccc2c(c1)CCC2)NC(=O)Nc3ccc(cc3)[N+](=O)[O-] C34970171
CC(C)(C)n1c(c2c(nc(nc2n1)NCc3ccc4c(c3)OCO4)c5ccccc5)N C35929394
COc1cc(cc(c1O)[N+](=O)[O-])/C=N/NC(=O)c2cc3ccccc3cc2O C36288121
C[C@H](C(=O)N/N=C/c1cc(cc(c1O)[N+](=O)[O-])OC)Nc2ccc3ccccc3c2 C12364804
CCC(C)(C)[C@H]1NN[C@@H](S1)NC(=O)N(C)C[C@@H]2C=NN=C2c3ccccc3 C39406672
CCc1ccccc1Nc2c(c(ncn2)NNC(=O)c3ccccc3C)[N+](=O)[O-] C40587107
Cc1ccc(c(c1)Nc2c(c(ncn2)NNC(=O)c3cccc(c3)Cl)[N+](=O)[O-])C C40592167
Cc1ccc(c(c1)Nc2c(c(ncn2)NNC(=O)c3cccc4c3cccc4)[N+](=O)[O-])C C40592174
Cc1ccccc1C(=O)NNc2c(c(ncn2)Nc3cccc(c3C)C)[N+](=O)[O-] C40620627
C[C@H](c1ccccc1)Nc2c(c(ncn2)NNC(=O)c3cccc4c3cccc4)[N+](=O)[O-] C40629457
COC(=O)c1c2c(sc1NC(=O)N/N=C\c3ccccc3O)CCCC2 C40844713
c1ccc(cc1)OCc2ccc(o2)C(=O)NNC(=O)c3cc4cc(ccc4[nH]3)Cl C45528483
CCC(=O)Nc1ccc(cc1)[C@H](C)NC(=O)Nc2ccc3c(c2)OC(O3)(C)C C48542310
CC(C)CNC(=O)CNC(=O)Nc1ccc(cc1)c2nc(on2)C(C)(C)C C50059072
c1ccc(cc1)/N=C\c2ccc(c3c2OC(=C([C@@H]3c4ccc(cc4)[N+](=O)[O-])C#N)N)O C15134488
C=C1[C@H]([C@@H](NC(=O)N1)c2ccc(cc2)c3ccccc3)C(=O)Nc4cccc(c4)[N+](=O)[O-] C03278438
C=CCN\1C(=O)/C(=C\2/c3ccccc3NC2=O)/S/C1=N\NC(=O)c4ccccc4O C38188573
Cc1cc(c(c(c1/C=N\NC(=O)[C@@H]2COc3cc4ccccc4cc3O2)O)C)O C55444147
C[C@@H](c1cc2ccccc2o1)NC(=O)Nc3cccc(c3)S(=O)(=O)NC(C)(C)C C58439451
CCOc1cc(ccc1OC(=O)c2c(c3ccccc3s2)Cl)/C=N/NC(=O)N C58871845
c1ccc(c(c1)CSc2[nH]c(nn2)N/N=C/c3cc(ccc3O)[N+](=O)[O-])Cl C35609773
C[C@@H](C(=O)N/[NH+]=C/c1cc(cc(c1[O-])OC)[N+](=O)[O-])Nc2cccc3c2cccc3 C36051489
CCCCCn1c(=O)c2ccc(cc2[nH]c1=O)[C@@H]3N[C@H](NO3)c4ccccc4Cl C64392544
CC(C)CCNC(=O)NNC(=O)c1c(nc(s1)c2ccco2)c3ccccc3 C65134804
Cc1cccc(c1)C(=O)NNC(=O)N2CCC[C@H](C2)NC(=O)OC(C)(C)C C67102864
c1cc(ccc1/C=C/c2cc(cc(c2)O[C@H]3[C@H]([C@@H]([C@@H]([C@@H](O3)CO)O)O)O)O)O C03881962
c1c(nc(nc1N)SCCCCSc2nc(cc(n2)N)N)N C02828989
Cc1ccc(cc1)C2=NN[C@@H](S2)[C@](C)([C@@](C)([C@@](C)([C@@](C)(CO)O)O)O)O C06204415
c1cc(c(cc1O)O)/C=c\2/c(=O)n3c(=C([C@@H](C(=C3N)C#N)c4ccc(cc4O)O)C#N)s2 C08780946
C1CCc2c(c(c(s2)NC(=O)C(=O)Nc3c(c4c(s3)CCCC4)C(=O)N)C(=O)N)C1 C01908416
C[C@]12CC/C(=N/NC(=O)N)/C=C1CC[C@H]3[C@@H]2CC[C@]\4([C@@H]3CC/C4=N\NC(=O)N)C C12660237
C[C@]12CC/C(=N/NC(=O)N)/C=C1CC[C@@H]3[C@H]2CC[C@]\4([C@@H]3CC/C4=N\NC(=O)N)C C12660238
Cc1cc(nc2c1cccc2)N/N=C/[C@H]([C@@H]([C@@H]([C@@H](CO)O)O)O)O C05330617
Cc1c(cc2cc3c(c(c2c1O)O)C(=O)[C@@H]([C@H](C3)[C@H](C(=O)[C@H]([C@@H](C)O)O)OC)O)O C13409681
CCNC(=O)NCc1cccc(n1)c2csc(n2)N=C(N)N C13600817
Cc1cc(nc2c1cccc2)N/N=C/[C@@H]([C@@H]([C@H]([C@H](CO)O)O)O)O C15775001
c1cc(ccc1c2ccc(cc2)N[C@H]3C[C@@H]([C@@H](O3)CO)O)N[C@@H]4C[C@H]([C@H](O4)CO)O C16121467
c1cc(ccc1CNC(=S)NNc2ccc(cc2)S(=O)(=O)N)S(=O)(=O)N C16401530
c1cc(ccc1CCNC(=O)Nc2ccc(cc2)S(=O)(=O)N)S(=O)(=O)N C18177214
c1cc(ccc1NC(=S)NC(=O)c2ccc(nc2)Cl)S(=O)(=O)N=C(N)N C20478590
c1cc(c(c(c1)O[C@H]2[C@H]([C@H]([C@@H]([C@@H](O2)CO)O)O)O)C(=O)CCc3ccc(cc3)O)O C22055941
C[NH2+]C[C@H](c1ccc(cc1)O[C@H]2[C@H]([C@H]([C@@H]([C@@H](O2)C(=O)[O-])O)O)O)C3(CCCCC3)O C22057182
c1(nc(nc(n1)N[C@H](C(Cl)(Cl)Cl)O)N[C@H](C(Cl)(Cl)Cl)O)N C25666830
c1cc(ccc1/C=C/C(=O)c2ccc(cc2O[C@@H]3[C@H]([C@H]([C@@H]([C@@H](O3)CO)O)O)O)O)O C25692236
c1ccc(cc1)[C@@H]2[C@@H](C(=S)NC(=C2C(=O)Nc3ccccc3)N)C(=O)N C33727049
c1ccc(cc1)[C@H]2[C@@H](C(=S)NC(=C2C(=O)Nc3ccccc3)N)C(=O)N C33727050
C[C@@]12CC/C(=N/NC(=O)N)/C=C1CC[C@@H]3[C@@H]2CC[C@@]\4([C@@H]3CC/C4=N/NC(=S)N)C C33734272
c1ccc(cc1)[C@H]2C[C@@]3(C(=O)NC(=NN3)c4ccccc4N)NN2 C34858358
C[C@@]12CC/C(=N/NC(=O)N)/C=C1CC[C@@H]3[C@@H]2CC[C@@]\4([C@@H]3CC/C4=N\NC(=O)N)C C35351870
c1cc(ccc1c2coc3c(c2=O)ccc(c3[C@H]4[C@H]([C@@H]([C@@H]([C@@H](O4)CO)O)O)O)O)O C05273635
C[C@@H]1C[C@H](CC([C@@]1(/C=C/[C@@H](C)O[C@@H]2[C@@H]([C@@H]([C@@H]([C@@H](O2)CO)O)O)O)O)(C)C)O C35454669
CCc1c(c(c(c(c1)CC)/C=N/NC(=O)N)CC)/C=N/NC(=O)N C00042581
Cc1ccc(cc1)N2[C@H](N[NH2+]N2)SCC(=O)N[C@@H](Cc3c[nH]c4c3cccc4)C(=O)[O-] C39691466
Cc1ccc(cc1C)N2[C@H](N[NH2+]N2)SCC(=O)N[C@@H](Cc3c[nH]c4c3cccc4)C(=O)[O-] C39692638
c1cc(c(cc1O)O)/C=N/NC(=O)c2cc(c(c(c2)O)O)O C39771608
C1Cc2c(c(sc2CC1)/N=C/C=N/c3sc4c(c3C(=O)NN)CCCC4)C(=O)NN C03353255
Cc1c(cccc1S(=O)(=O)N)NS(=O)(=O)c2c[nH]nc2N C40349010
c1cc(c(cc1N)Br)CSc2nc(cc(n2)N)N C41023563
c1cc(ccc1c2coc3c(c2=O)ccc(c3[C@@H]4[C@@H]([C@@H]([C@H]([C@@H](O4)CO)O)O)O)O)O C43465490
c1cc(ccc1/C=C\c2cc(cc(c2)O[C@H]3[C@@H]([C@H]([C@H]([C@@H](O3)CO)O)O)O)O)O C44171073
c1cc(ccc1[C@@H](C[NH3+])C2(CCCCC2)O)O[C@H]3[C@@H]([C@@H]([C@@H]([C@@H](O3)C(=O)[O-])O)O)O C44963153
C[C@@H]1CCC[C@H]([C@@H]1C)NC(=S)NNC(=O)[C@@H](C(C)C)NC(=O)N C47872193
c1ccc(cc1)[C@H](CC(=O)NCc2ccc(s2)S(=O)(=O)N)NC(=O)N C48300035
c1cc(ccc1N)OC[C@H](CSc2[nH]c(=O)cc(n2)N)O C51328572
C[C@H]1CCC[C@@](C1)(CO)Nc2cc(cc(c2)S(=O)(=O)N)N C53115268
C/C(=N/NC(=S)N)/c1nc(ccc1)/C(=N\NC(=S)N)/C C17063377
C[C@@H]1CCC[C@@H]([C@@H]1C)NC(=S)NNC(=O)[C@@H](CC(C)C)NC(=O)N C58072257
C/N=C(/NCCSCc1csc(n1)N=C(N)N)\NC#N C18193448
CC[NH+](CC)c1ccc(cc1)[C@H]2C(=C(OC(=C2C(=O)N)N)C)C(=O)N C58949518
CC1=C([C@H](C(=C(O1)N)C(=O)N)c2ccc(s2)[N+](=O)[O-])C(=O)N C58949565
CC1=C([C@H](NC(=S)N1)c2ccccc2O)C(=O)N/N=C/c3ccc(cc3O)O C59385140
c1cc(c(c(c1)Br)NC(=O)[C@H](CC(=O)N)[NH3+])C(=O)[O-] C62826915
c1cc(ccc1CCNC(=S)Nc2ccc(cc2)S(=O)(=O)N)S(=O)(=O)N C08682382
c1cc(ccc1CNC(=O)N)NC(=O)C2=NN([C@@H](C2)C(=O)N)c3ccc(cc3)F C67240499
CCCC[C@H](C(=O)Nc1ccc(c(c1)S(=O)(=O)N)CC)NC(=O)N C67315358
Cc1ccc(cc1)c2c(cn[nH]2)/C=N\n3c(nc4ccccc4c3=O)CONC(=C)c5ccccc5 C02332610
CC(=CC(=O)Nc1c(c(cs1)c2ccccc2)C(=O)OCC(=O)Nc3ccc4c(c3)OCO4)C C08824254
Cc1ccc(cc1)n2c(nnc2SCC(=O)N/N=C/c3cccc(c3)O)c4ccc(cc4)OC C01474490
CC(=O)Nc1ccc(cc1)NC(=O)CSc2ccc(cc2[N+](=O)[O-])[S@](=O)C(F)(F)F C09082912
CC(C)CNC(=O)c1ccccc1NC(=O)CSc2nnc(n2C3CCCCC3)c4ccco4 C09222859
CCN(CC)S(=O)(=O)c1ccc(c(c1)NC(=O)COC(=O)c2cc3ccccc3cc2O)C C09588572
CCc1cccc2c1[nH]cc2C(=O)[C@H](c3ccccc3)OC(=O)CN4C(=O)C5(CCCC5)NC4=O C09670545
c1ccc(c(c1)/C=N/NC(=O)CNC(=O)c2ccc3c(c2)OCO3)OCc4ccc(cc4)Cl C10000954
CC(C)[C@H](C(=O)N/N=C/c1cc(ccc1OC(C)C)Cl)NC(=O)c2ccc3c(c2)OCO3 C10001519
Cc1ccc(cc1)NS(=O)(=O)c2ccc(cc2)NC(=O)/C=C/c3cc(c(c(c3)OC)OC)OC C09886181
Cc1ccc(cc1O)C(=O)O[C@@H](C)C(=O)Nc2cc(ccc2Cl)S(=O)(=O)N3CCCCC3 C10980427
Cc1cc(c(c(c1)Cl)NC(=O)COC(=O)c2cc(c(cc2NC(=O)C(C)(C)C)OC)OC)C C11165910
CC(C)(C)c1ccc(cc1Br)C(=O)NNC(=O)COc2ccc(cc2)[N+](=O)[O-] C12492740
Cc1ccc(cc1C)N(c2nc(cs2)CSc3nnc(n3N)c4ccc(cc4)OC)C(=O)C C09684888
c1ccc(cc1)Nc2nnc(s2)SCC(=O)Nc3ccc(cc3C(F)(F)F)[N+](=O)[O-] C09662929
Cc1ccc(cc1)n2c(nnc2S[C@@H](C)C(=O)NC(=O)NCC(C)C)c3ccc(cc3)OC C14131725
Cc1c(sc(n1)c2ccccc2)C(=O)NNC(=O)CCc3nc(no3)c4ccc(cc4)Cl C14939818
c1ccc(cc1)CNC(=O)/C(=C/c2ccc(cc2)[N+](=O)[O-])/NC(=O)c3ccc(o3)Br C01112135
COc1ccc2ccccc2c1CNNc3nncn3/N=C\c4c5ccccc5ccc4OC C16227904
CCCCNC(=O)N1CCC2(CC1)C(=O)N(CN2c3ccccc3)CC(=O)NC4CCCCC4 C16647116
c1ccc(cc1)Cn2c(nnc2SCc3ccc(cc3[N+](=O)[O-])C(=O)N)c4ccccc4F C16759505
CCCCCOC(=O)CSc1nnc2n1c(nc3c2c4c(s3)CO[C@@](C4)(C)CC)N C16846806
C[C@H](C(=O)Nc1ccc(cc1Cl)[N+](=O)[O-])Sc2cc(c3ccccc3n2)C(=O)NC4CC4 C17274777
CCCC[C@@]1(C(=O)N(C(=O)N1)CC(=O)N[C@@H](C)c2ccc3c(c2)OCO3)c4ccc(cc4)F C21282984
CCCCn1c2ccc(cc2nc1CSc3nnc(o3)c4cccc(c4)Cl)S(=O)(=O)N C21548281
C[C@@H](c1cc2ccccc2o1)NC(=O)CN3C(=O)[C@@](NC3=O)(C)CCc4ccc(cc4)OC(F)F C22080664
CCOc1ccc(cc1OC)c2nc(cs2)CSc3nnc(n3N)c4ccc(cc4)OC C22149210
Cc1ccc(cc1)C(=O)NNC(=O)CSc2nnc(n2Cc3ccco3)c4ccc(cc4)Cl C25511734
COc1cc(ccc1OC(=O)c2cccc(c2)F)/C=N\NC(=O)[C@@H]3[C@H](CNC3=O)c4ccccc4 C30734358
CCNc1c2ccccc2nc(n1)SCc3[nH]c4cc(ccc4n3)S(=O)(=O)N(CC)CC C31766436
Cc1ccc(cc1)n2c(=O)c3ccccc3nc2SCC(=O)N/N=C\c4cccc(c4O)OC C31879736
Cc1cc(c(c(c1)C)NS(=O)(=O)c2cc(ccc2OC)/C=C\c3c(c(no3)C)NC(=O)C)C C33170666
CC(=O)Nc1ccc(cc1)Cc2nc(no2)c3ccc(cc3)NS(=O)(=O)c4ccc(cc4)Cl C33276486
CCCCNC(=O)[C@@H](c1cccc(c1)O)N(C2CCCCC2)C(=O)c3ccc(cc3)[N+](=O)[O-] C36492584
CC(C)(C)NC(=O)[C@H](c1cccc(c1)O)N(c2ccccc2Cl)C(=O)c3cccc(c3)[N+](=O)[O-] C36548583
CCCN([C@H](c1cc(ccc1Cl)[N+](=O)[O-])C(=O)NC2CCCCC2)C(=O)c3ccc(cc3)O C36570769
CC[C@H](C)NC(=O)CSC1=Nc2ccccc2C3=N[C@H](C(=O)N31)CC(=O)NCc4ccccc4 C02968175
C[C@@H]1C[C@@]2(CC(C1)(C)C)C(=O)N(C(=O)N2)CC(=O)O[C@@H](C)C(=O)Nc3ccc(cc3)C(C)C C21868866
Cc1ccc(cc1)Cn2c(c(c(n2)C)/C=C/C(=O)O[C@H](C)C(=O)NC(=O)NC3CCCCC3)C C22301642
Cc1ccc2c(c1)/C(=N/NC(=O)[C@@H](C)Oc3ccc(cc3)O)/C(=O)N2CCOc4ccccc4C C39987413
CCCCN1[C@H](c2c(n[nH]c2C1=O)c3cc(c(cc3O)C)Cl)c4cc(c(c(c4)OC)OC)OC C39914331
CCOc1cc(ccc1O)/C=N\N=C\2/N(C(=O)/C(=C/c3ccc(cc3)O)/S2)Cc4ccco4 C47137630
CCOc1cc(ccc1O)/C=N\N=C\2/N(C(=O)/C(=C/c3ccccc3O)/S2)Cc4ccco4 C47137657
c1ccc(cc1)[C@@H](CC(=O)Nc2ccccc2[N+](=O)[O-])NS(=O)(=O)c3ccc(cc3)Cl C54200726
Cc1cc(ccc1NC(=O)C[C@H](c2ccccc2)NS(=O)(=O)c3ccc(cc3)Cl)[N+](=O)[O-] C54200751
C[C@@H]1CC[C@@H]([C@@H](C1)OC(=O)COc2ccc(cc2C(=O)N)S(=O)(=O)N3CCCC3)C(C)C C11176383
c1ccc(cc1)[C@@H](CCC(=O)N/N=C\c2cn(c3c2cccc3)Cc4cccc(c4)[N+](=O)[O-])O C58891232
c1ccc(cc1)C(c2ccccc2)NC(=O)CCSc3[nH]nc(n3)c4ccc(cc4)[N+](=O)[O-] C59793058
CCC[C@@H]1CCc2c(sc(n2)NC(=O)CCc3nc(no3)C4(CCCCCC4)NC(=O)C)C1 C60308983
CCOc1ccc(cc1)NC(=O)N2CC(=O)N(c3c2cccc3)CC(=O)NCCc4cccs4 C64971728
CCN(CC)S(=O)(=O)c1cccc(c1)c2nnc(n2N)SCc3c(cccc3Cl)Cl C03478621
CC(=O)Nc1ccc(cc1)N([C@@H](c2ccco2)C(=O)NC3CCCCC3)C(=O)/C=C/c4cccs4 C00902077
c1ccc(c(c1)c2nnc(n2c3cccc(c3)C(F)(F)F)SCC(=O)NC(=O)NC4CC4)Cl C08752170
CCOC(=O)C1=C(n2c(=O)/c(=C/c3ccc(cc3)C)/sc2=C([C@@H]1c4ccc(cc4)C)C(=O)OC)N C01772187
CC(C)Nc1c2cnn(c2nc(n1)SC)CCNC(=O)C3(CCCC3)c4ccc(cc4)Cl C08941847
Cc1ccc(cc1)c2csc3c2c(=O)n(c(n3)SCC(=O)N/N=C/c4ccc(cc4)O)CC=C C08950469
CC(C)[C@H](C(=O)N/N=C/c1cc(c(c(c1)Br)OC)OC)NC(=O)c2ccc(cc2)Cl C10000284
c1ccc2c(c1)c(n[nH]c2=O)CC(=O)OCC(=O)Nc3ccccc3Sc4ccc(cc4)Cl C10912446
C=CCNC(=O)NC(=O)CSc1nnc(n1c2ccccc2C(F)(F)F)c3cccc(c3)Cl C09023439
CCNC(=O)NC(=O)[C@H](C)Sc1nnc(n1c2ccccc2C(F)(F)F)c3cccc(c3)Cl C09023446
c1ccc2c(c1)c(c[nH]2)CCNC(=O)Cn3c(=O)c4c(cn3)c5ccccc5n4Cc6ccc(cc6)F C09822581
CC[C@H](C)Cc1c(sc2c1c(=O)[nH]c(n2)SCC(=O)Nc3c(nn(c3C)c4ccccc4)C)C C14241419
CCc1nnc2n1nc(s2)c3ccc(cc3)CNC(=S)NC(=O)/C=C/c4ccc(cc4)Cl C14274009
CCCc1ccc(cc1)c2c(sc(n2)NC(=O)CN3C(=O)[C@](NC3=O)(CC)c4ccccc4)C C14913942
COc1ccccc1NC(=O)C(=O)N/N=C/c2ccccc2OCc3ccc(cc3)Br C02100830
Cc1ccc(cc1)n2c(nnc2SCC(=O)Nc3ccc(cc3)C(=O)NC)c4ccc(cc4)Cl C18972612
CCOCCOC(=O)C1=C(NC2=C([C@@H]1c3cc(c(c(c3)Cl)O)OC)C(=O)CC(C2)(C)C)C C02055154
CCOc1cc(cc(c1O)Br)/C=C(\C#N)/C(=O)Nc2c(cc(s2)C(C)C)C(=O)OC C20175509
Cc1ccc(cc1C)[C@@H](C)NC(=O)CSc2nnc(n2C[C@@H]3CCCO3)c4c[nH]c5c4cccc5 C21902449
CC(C)(C)c1ccc(cc1)OCc2nnc(n2N)SCC(=O)N(C)[C@H]3CCCc4c3cccc4 C23262696
CC(C)(C)c1ccc(cc1)c2nnc(n2Cc3ccccc3)SCC(=O)N4CCC[C@H](C4)C(=O)N C24138455
Cc1ccccc1n2c(nnc2SCC(=O)N3CCC[C@@H](C3)C(=O)N)c4ccc(cc4)C(C)(C)C C24138471
Cc1ccc(cc1S(=O)(=O)Nc2ccccc2Cl)NC(=O)Cc3csc(n3)c4ccco4 C24619040
COc1ccc(cc1C(=O)NNC(=O)CSc2nc3c(n2c4ccccc4)CCCC3)Cl C25597769
CCOC(=O)c1c2c(sc1NC(=O)C(=O)N/N=C/c3cccc(c3)Br)C[C@@H](CC2)C C04260615
CCCn1c(=O)c2ccccc2c(n1)C(=O)NC[C@H](c3ccc(cc3)N(C)C)c4c[nH]c5c4cccc5 C28910650
CC(C)C(=O)N1CCN(CC1)c2ccc(cc2)NC(=S)NC(=O)c3cc4ccccc4cc3OC C32125130
CN1C2=C([C@@H](NC1=O)c3ccc(cc3)F)C(=O)N(C2)CC(=O)N[C@@H](Cc4ccccc4)c5ccccc5 C34792053
CCCCNC(=O)N1CCN(C[C@H]1C)C(=O)[C@H]([C@@H](C)CC)NC(=O)c2ccc(cc2)Br C35098303
CC1=C([C@@H](c2c(=O)[nH]c(nc2N1)SCc3ccccc3F)c4ccc(cc4)N(C)C)C(=O)OC C35384200
CCCCSc1[nH]c(=O)c2c(n1)NC3=C([C@H]2c4cccc(c4OC)OC)C(=O)CC(C3)(C)C C35451025
CCc1ccccc1n2c3c(c(n2)C(C)(C)C)[C@@H](SCC(=O)N3CC(=O)N)c4ccc(cc4)OC C35592465
CCN1C2=C([C@H](NC1=O)c3ccc(cc3)C)C(=O)N(C2)[C@H](CC(C)C)C(=O)Nc4ccc(cc4)F C35636156
CCCCNC(=O)N1CCN(C[C@H]1C)C(=O)[C@@H]([C@@H](C)CC)NC(=O)c2ccc(cc2Cl)Cl C35689491
CC[C@@H](C)[C@H](C(=O)Nc1nnc(s1)c2ccccc2)NS(=O)(=O)c3cccc4c3cccc4 C35725352
CC[C@H](C)[C@H](C(=O)Nc1nnc(s1)c2ccccc2)NS(=O)(=O)c3cccc4c3cccc4 C35725354
CC(C)(C)c1ccc(cc1)c2nnc(n2C3CCCCC3)SCC(=O)N4CCC[C@H](C4)C(=O)N C24138698
Cc1ccc(cc1)CN2[C@@H]([C@@H](OC2=O)c3cccc(c3)NC(=O)c4cccs4)C(=O)NCC(C)C C36218814
c1ccc(cc1)c2csc3c2c(=O)[nH]c(n3)CSc4[nH]nc(n4)COc5ccc(cc5)Cl C36800465
Cc1c(c2ccccc2[nH]1)C(=O)[C@@H](C)Sc3nnc(n3C[C@@H]4CCCO4)c5c[nH]c6c5cccc6 C36806113
C[C@@H]1C[C@@H](CN(C1)C(=O)COC(=O)[C@@H](Cc2c[nH]c3c2cccc3)NC(=O)c4ccccc4Cl)C C39612212
CCCN1[C@H](c2c(n[nH]c2C1=O)c3cc(c(cc3O)C)Cl)c4ccc(c(c4)OCC)OCC C39914275
CC(C)(C)c1ccc(cc1)C(=O)NCC(=O)N/N=C\2/c3ccccc3N(C2=O)CCc4ccccc4 C01298918
C=C(c1ccncc1)NNC(=O)CSc2nnc(n2c3ccc(cc3)Cl)c4ccc(cc4)Cl C01832574
Cc1ccccc1NC(=O)/C=N/OCC(=O)N2[C@@H](C=C(N2)c3ccc4ccccc4c3)c5ccccc5 C03445698
CCN(CC)c1ccc(cc1)[C@@H]2[C@@H](C(=Nc3n2nc(n3)SCc4ccccc4Cl)C)C(=O)N C56992185
CS(=O)(=O)N(Cc1ccc(cc1)C(=O)N/N=C/c2ccccc2O)c3cccc(c3Cl)Cl C19926539
C/C(=N\NC(=O)COc1ccccc1)/c2ccc3c(c2)[C@@H]4C=CC[C@@H]4[C@@H](N3)c5cccc(c5OC)OC C36080545
c1ccc(cc1)CNC(=O)/C(=C\c2ccccc2)/NC(=O)c3ccc(cc3)N4C(=O)c5ccccc5C4=O C59730344
C[C@@H](C(=O)Nc1cc(ccc1O)C=O)Sc2nc3c(c(cs3)c4ccccc4)c(=O)n2CC=C C62038817
CC(C)(C)c1ccc(cc1)/C=C(\C(=O)NN)/NC(=O)c2ccccc2 C04226065
C[C@@H]1CCc2c(sc(c2C(=O)N)NC(=S)NC(=O)c3ccccc3)C1 C00849487
Cc1ccc(cc1)NC(=O)Nc2c(c3c(s2)CCCC3)C(=O)N C03213880
c1cc(ccc1NC(=S)Nc2ccc(c(c2)Cl)Cl)S(=O)(=O)N C00640770
CC(C)c1cc(cc(c1O)C(C)C)NS(=O)(=O)c2ccccc2N C00354329
CCCCC(=O)NC(=S)Nc1c(c2c(s1)CCCC2)C(=O)N C13985625
C[C@@H](c1ccc(cc1)Br)NC(=O)CCCCNC(=O)N C23524020
c1ccc(cc1)[C@@H](C(=O)N)NNC(=O)CC23CC4CC(C2)CC(C4)C3 C26223417
c1ccc2c(c1)cccc2NC(=O)Nc3c(c4c(s3)CCC4)C(=O)N C28224861
c1cc(ccc1c2cc(c3cc(ccc3n2)N)OCC(=O)N)Cl C32951379
CSCC[C@@H](C(=O)Nc1ccc-2c(c1)Cc3c2cccc3)NC(=O)N C32995996
c1cc(sc1)C(=O)NC(=S)Nc2c(c3c(s2)CCCCC3)C(=O)N C32125238
c1cc2c3cc(ccc3[nH]c2cc1C(F)(F)F)NS(=O)(=O)N C38223491
C/C(=C\CO)/[C@@H](C[C@@H]1[C@@]2(CC[C@@H](C([C@@H]2CC[C@@]1(C)O)(C)C)O)C)O C39560067
CCC(CC)(/C(=N/O)/N)NC(=O)c1ccccc1Br C40370922
c1ccc(c(c1)CNc2c(c(ncn2)NCc3ccc(cc3)F)N)Cl C40800042
c1cc(c(cc1F)CSc2nc(cc(n2)N)N)Br C41023931
CC[C@@](c1ccc(cc1)Br)(C(=O)[O-])[NH2+][C@H](C)C(=O)N C41804847
c1cc(c(cc1Cl)Br)Oc2c(cc(cn2)N)C(=O)N C42139661
c1cc(ccc1C(=O)N)NC(=O)N[C@H]2CCC[C@@H](C2)C(F)(F)F C43712723
c1cc(ccc1C(=O)N)NC(=O)N[C@H]2CCC[C@H](C2)C(F)(F)F C43712726
CCC[C@@H](/C(=N/O)/N)C(=O)NCc1ccccc1Br C44872117
CC[C@@H](/C(=N/O)/N)C(=O)N[C@@H](C)c1ccc(cc1)Br C44876311
CC[C@H](/C(=N/O)/N)C(=O)N[C@H](C)c1ccc(cc1)Br C44876320
C[C@H](c1ccc(cc1)Br)NC(=O)[C@@H](C(C)C)/C(=N/O)/N C44876341
c1cc(ccc1CNC(=O)N)NC(=O)c2ccc(s2)Br C49378586
c1cc(cc(c1)Br)OCCOC(=O)c2cc(cc(c2)N)N C49600264
C[C@H](c1ccccc1Br)NC(=O)c2c(c([nH]n2)C(C)C)N C50310072
CC(C)c1c(c(n[nH]1)C(=O)NCc2ccccc2Br)N C50321366
c1ccc(c(c1)NC(=O)c2cc(nc(c2)Cl)NN)Br C51096398
CC1CCC(CC1)(CO)NC(=O)c2cc(c(c(c2)Cl)Cl)N C53111980
CC(C)(C)[C@@H](c1ccccc1)NCC(=O)Nc2c(ccs2)C(=O)N C54396840
Cc1cccc(c1NC(=S)Nc2cc(c(c(c2)Cl)N)Cl)C C20835373
C[C@H](c1ccc(cc1)NC(=O)N)NC(=O)CSc2ccc3c(c2)CCC3 C58236332
C[C@@H](c1ccccc1Cl)N[C@@H](C)C(=O)Nc2c(c3c(s2)CCC3)C(=O)N C14932300
c1ccc(c(c1)CC(=O)N)NC(=O)c2c(c3ccccc3[nH]2)Cl C58291054
c1cc(ccc1CNC(=O)c2ccc(cc2)C(=S)N)c3ccn[nH]3 C58899400
COC(=O)C1=C(Oc2cc(ccc2[C@@H]1c3cccc(c3)Cl)N)N C58950991
c1cc(c(cc1NC(=O)CCCCNC(=O)N)C(F)(F)F)Br C08249228
CC(C)C[C@@H](C(=O)Nc1cccc(c1)C2SCCS2)NC(=O)N C29498823
Cc1ccccc1NC(=O)C2=C(NC(=S)[C@@H](C23CCCCC3)C(=O)N)C C00885477
c1cc(ccc1CNC(=S)NCc2ccc(cc2)Cl)S(=O)(=O)N C08830322
c1ccc(c(c1)CC(=O)N)NC(=O)NC2(CCC2)c3ccc(cc3)F C63268655
c1cc(ccc1CC(=O)N)NC(=O)c2c[nH]c3c2ccc(c3)Cl C64354685
c1cc(ccc1c2[nH]nc(n2)CCNc3ccc(cc3)Br)N C64873689
CC(C)(C)NC(=O)c1ccc(cc1)NC(=O)CCc2ccc(cc2)N C66153481
C[C@H](c1ccc(cc1)NC(=O)N)NC(=O)c2c(ccs2)C3CC3 C67164047
c1cc(ccc1CNC(=O)N)NC(=O)[C@H]2CCC[C@H](C2)C(F)(F)F C67239537
c1cc(ccc1CNC(=O)N)NC(=O)c2cc3c(s2)CCCC3 C67262464
c1cc(ccc1CNC(=O)N)NC(=O)/C=C/c2ccc(cc2)Cl C67264045
c1ccc2c(c1)c(c(o2)C(=O)N3CCC(CC3)[NH+]4CCCCC4)NC(=O)C5CCCC5 C07001576
c1ccc2c(c1)[C@@]3([C@H]([C@H]([C@@H]4[NH+]3CSC4)c5cccc(c5)[N+](=O)[O-])C(=O)c6ccc(cc6)F)C(=O)N2 C08970499
c1ccc(c(c1)N2C(=O)[C@@H]3[C@@H]4CCC[NH+]4[C@@]5([C@@H]3C2=O)c6cc(ccc6NC5=O)F)Cl C09233316
c1ccc(cc1)C(=O)[C@H]2[C@@H]([C@@H]3CSC[NH+]3[C@]24c5cc(ccc5NC4=O)F)c6cccc(c6)[N+](=O)[O-] C09233969
Cc1c(cccc1Cl)N2C(=O)[C@@H]3[C@@H]4CCC[NH+]4[C@@]5([C@@H]3C2=O)c6ccc(c(c6NC5=O)C)Cl C09234649
Cc1c(ccc2c1NC(=O)[C@]23[C@H]4[C@@H]([C@H]5[NH+]3CCC5)C(=O)N(C4=O)c6ccc(cc6)OC(=O)C)Cl C09307417
c1cc(cc(c1)[N+](=O)[O-])[C@H]2[C@@H]3CSC[NH+]3[C@@]4([C@@H]2C(=O)c5cccs5)c6cc(ccc6NC4=O)F C09332942
c1cc(oc1)c2csc3c2c(=O)[nH]c(n3)C[NH+]4CCC[C@@H]4c5ccc6c(c5)OCCCO6 C09726933
c1cc(sc1)c2csc3c2c(=O)[nH]c(n3)C[NH+]4CCN(CC4)C(=O)c5ccc6c(c5)CCCC6 C09952498
CC1(C[C@@H]2C[C@](C1)(C[NH+]2CN3c4ccccc4/C(=N/NC(=O)c5cccnc5)/C3=O)C)C C09969867
C[C@@H]1CCC=C2[C@@]1([C@@H]([C@H]3[C@@H](C2)OC(=O)[C@H]3C[NH+]4CCN(CC4)c5ccc(cc5)C(=O)C)O)C C02096830
Cc1cc2cc(c(=O)[nH]c2cc1C)[C@H](c3nnnn3C4CCCCC4)[NH+]5CCC[C@@H](C5)C C06321264
C[C@H]1CCC=C2[C@@]1([C@@H]([C@H]3[C@@H](C2)OC(=O)[C@@H]3C[NH+]4CCN(CC4)c5ccc(cc5)C(=O)C)O)C C08964915
c1ccc(cc1)[C@@]2(CC[NH+]([C@H]3[C@@H]2CCCC3)Cc4nc(no4)c5cccnc5Cl)O C13992530
c1ccc2c(c1)CC(C2)[NH2+][C@H]3CCc4c(sc5c4c(=O)n(cn5)Cc6ccncc6)C3 C15069131
Cc1cccc2c1NC(=O)[C@@]23[C@@H]4[C@@H]([C@H]5[NH+]3CCC5)C(=O)N(C4=O)c6ccccc6C(F)(F)F C16000673
C[NH+]1CCN(CC1)S(=O)(=O)c2ccc3c(c2)[C@H]4C=CC[C@@H]4[C@H](N3)c5ccc(cc5)Cl C20699526
C[NH+]1CCN(CC1)C(=O)c2cccc3c2N[C@H]([C@H]4[C@H]3C=CC4)c5c6ccccc6ccc5OC C20719111
c1ccc(c(c1)N2CC[NH+](CC2)CC(=O)N3CCc4c(ccs4)[C@@H]3c5cccs5)O C22057840
C[C@]1(C(=O)N(C(=O)N1)CN2CCN(CC2)c3cccc[nH+]3)c4ccc(cc4)Br C14187472
CN1c2ccccc2[C@@]3(C1=O)Nc4ccccc4C(=O)N3C[C@H](c5cccs5)[NH+](C)C C36358064
C[C@H]1CN(C[C@@H]([NH2+]1)C)c2c(nnc(n2)c3ccc(cc3)Br)c4ccccc4 C08445195
c1c2=C[C@H](C(=O)[NH+]=c2cc3c1OCO3)/C=N/Nc4c5c6c(sc5ncn4)CCCC6 C38696255
c1cc[nH+]c(c1)N2CCN(CC2)C(=O)[C@H]3CC=CC[C@H]3C(=O)N4CCC(CC4)(c5ccc(cc5)Cl)O C38733492
CC(=O)N1[C@H](CC(=N1)[C@@H]2C(=c3cc(ccc3=[NH+]C2=O)Cl)c4ccccc4)c5ccccc5O C38787652
COc1ccc(cc1)[C@H]2[NH+]=NC(=S)N2/N=C/c3cc(cc(c3O)Br)Br C38898360
C[C@H]1C(=c2ccccc2=[NH+]1)/C=C/[C@@H]3Nc4ccccc4C(=O)N3c5ccc(cc5)[N+](=O)[O-] C39381087
CN1[C@H](NN=C1S[C@H]2C(=c3ccccc3=[NH+]C2=O)c4ccccc4)c5cc6ccccc6o5 C39935055
Cc1c(ccc2c1NC(=O)[C@]23[C@@H]4[C@H]([C@@H]5[NH+]3CCC5)C(=O)N(C4=O)c6cccc7c6cccc7)Cl C34388808
c1ccc2c(c1)c3c(n2C[C@H](C[NH+]4C[C@H]5C[C@@H](C4)c6cccc(=O)n6C5)O)CCCC3 C43741217
CC[NH+]1[C@@H]2CC[C@H]1CC(C2)c3ccnc4n3nc(c4c5ccc(c(c5)O)F)c6ccncc6 C45259057
C[C@H]1CCC=C2[C@@]1([C@H]([C@H]3[C@@H](C2)OC(=O)[C@H]3C[NH+]4CCN(CC4)c5ccc(c(c5)Cl)Cl)O)C C02099075
CCC1=NN2C(=[NH2+])/C(=C\c3cc(n(c3C)c4ccc(cc4)C(C)C)C)/C(=O)N=C2S1 C20438673
Cc1cccc(c1)C2=NN3C(=[NH2+])/C(=C\c4cc(n(c4C)Cc5ccccc5)C)/C(=O)N=C3S2 C49723402
c1ccc(cc1)CC2CCN(CC2)c3ccc(cc3)N4[C@H]5CS(=O)(=O)C[C@@H]5SC4=[NH2+] C09236393
Cc1cccc(c1)[C@@H]2C3=C(c4cc(ccc4O2)Cl)N=C5[NH+]=NNN5[C@H]3c6cccnc6 C10337051
c1cc(cnc1)[C@@H]2C3=C(c4cc(ccc4O[C@H]3c5ccc(cc5)Cl)Cl)N=C6N2NN=[NH+]6 C10337110
c1ccc2cc(ccc2c1)c3nc(on3)[C@@H]4Cc5c([nH]c[nH+]5)CN4C(=O)c6cccs6 C15675932
Cc1ccc(cc1)/C=C\2/C(=O)c3ccc(c(c3O2)C[NH+]4CCCC[C@H]4c5cccnc5)O C41584605
Cc1ccc2=[NH+]CC(=c2c1)CCN3C=C[C@H]4C(=CNc5n4nc(n5)c6ccccc6)C3=O C63349004
c1ccc2c(c1)[C@@H]3[C@@H]4C(=c5ccccc5=[NH+]4)C[C@H](N3C2=O)C(=O)NCCc6cccc(c6)F C63376013
C[C@@H]1C(=c2cc(ccc2=[NH+]1)Br)CCN3C(=O)OC4([C@]3(C)O)CCCCC4 C63515205
C[C@H]1c2c([nH]n(c2=O)c3nc4ccccc4s3)CC(=O)N1CCC5=c6ccccc6=[NH+]C5 C63625822
Cc1ccc(c(c1)S(=O)(=O)/N=C\2/[C@@H]([NH+]=c3ccccc3=N2)Nc4ccccc4F)C C38965521
C[C@H]1CN(c2cc(ccc2O1)S(=O)(=O)Nc3cccc(c3)[C@H]4C=c5cc(ccc5=[NH+]4)F)C(=O)C C63737632
Cc1ccc(cc1)N2C(=O)C[C@H](C2=O)N3CC[NH+]=C3C4=C(/C(=C\c5ccc(cc5)Cl)/CC4)O C21670328
c1ccc2=[NH+]CC(=c2c1)CCN3C=C[C@@H]4C(=CNc5n4nc(n5)c6ccc(cc6)Cl)C3=O C63980353
c1ccc2=[NH+][C@H](C=c2c1)c3cccc(c3)NC(=O)C4CCN(CC4)C(=O)[C@@H]5CCC=CC5 C64093584
c1ccc2=[NH+][C@H](C=c2c1)[C@H]3Nn4c(nnc4S3)COc5ccc(cc5)Br C64600320
COc1ccc2=[NH+][C@H]3[C@@H](N(CCC3=c2c1)C(=O)Nc4ccc5c(c4)OCO5)c6ccc(cc6)F C64623201
COc1ccc(cc1)[C@@H]2C3(CCCC3)C(=O)N2c4ccc(cc4)OC C00111938
COc1ccc(cc1)[C@H]2C3(CCCC3)C(=O)N2c4ccc(cc4)OC C00111933
CCCCn1c2ccoc2cc1C(=O)N3C[C@]4(C[C@@H]3CC(C4)(C)C)C C04146271
CC(C)(C(=O)c1ccc(cc1)c2ccc(cc2)[N+](=O)[O-])Br C01689002
CCN(c1ccccc1)[C@H]2C(=O)N(C(=O)S2)c3ccc(cc3)C C04853072
Cc1cccc(c1)n2c(nnn2)SCc3ccc(cc3Cl)F C02625551
CCn1c2c(c(n1)C)c(cc(n2)c3ccccc3OC)C(F)(F)F C02732442
Cc1cc(c(cc1S(=O)(=O)N2C[C@@H](C[C@H](C2)C)C)C(C)C)OC C06667924
CCc1nnc(c2n1c3ccoc3c2)SCc4cccc(c4)C C06894193
Cc1c(cco1)c2nnc(o2)SCc3cccc4c3cccc4 C07194299
CCN(c1cccc(c1)C)C(=O)c2ccc(s2)c3c(noc3C)C C08226608
Cc1ccc(cc1)c2csc3c2c(ncn3)SCc4cc(no4)C C08315026
c1cc(c(nc1)SCc2nc(no2)c3ccc(cc3)F)Cl C08704417
CSCCn\1c2ccc(cc2s/c1=N\C(=O)c3ccco3)Cl C09563284
Cc1c2c(=O)cc(cc(c2c(o1)C)OC)/C=C/c3ccccc3OC C00525785
CCOc1cc(c(cc1S(=O)(=O)N2c3ccccc3C[C@@H]2C)C)C C11614184
CCOc1ccc2c(c1)s/c(=N\C(=O)c3cccs3)/n2CC#C C13627854
c1ccc(cc1)OCc2nc(no2)c3ccc(cc3)C(F)(F)F C17055151
CCCN(c1nc(cs1)c2ccc(cc2)C)C(=O)c3ccco3 C17086989
CCOc1ccc(c2c1cccc2)S(=O)(=O)N3C[C@H](C[C@@H](C3)C)C C19942991
Cc1ccc(c(c1)[N+](=O)[O-])OCc2cccc(c2)Br C22052045
Cc1ccc(c(c1)C)n2c(nnn2)S[C@@H](C)c3ccc(cc3)F C23524148
Cc1c(c(on1)C)CSc2c3ccccc3nc(n2)c4ccsc4 C24094175
Cc1ccc(cc1)S(=O)(=O)O/N=C\2/CCC/C2=C/c3ccccc3 C08656140
Cc1cc(on1)CSc2c3ccccc3c(nn2)c4ccc(cc4)F C32388127
Cc1cc2nnc(n2c(n1)C)SC(c3ccccc3)c4ccccc4 C33034374
Cc1cc(n(n1)c2nc3c(c4c(s3)CCC4)c(n2)SCC=C)C C34787723
C[C@@H](C(=O)c1ccc(cc1)Cl)Sc2ccc(cc2)[N+](=O)[O-] C37352038
Cc1ccc(cc1)C(=O)CSC2=NC(=O)C3=C([C@H](SC3=N2)C)C C38747538
CCOC(=O)C1(C[C@H]2C[C@@H](C1)CN(C2)C(=O)C3CCCCC3)C C39982859
c1ccc(cc1)C#CCOC(=O)/C=C/c2c(nc3n2ccs3)Cl C40157155
c1ccc2c(c1)cccc2CC(=O)Oc3cccc4c3nsn4 C41009091
c1ccc2c(c1)cccc2OCCn3c4ccccc4nc3C=O C41058287
Cc1ccc2c(c1)CCCN2C(=O)c3ccc(nc3)OCC(F)(F)F C48302982
CCc1ccsc1C(=O)OCc2c(nc3n2ccs3)Cl C49005852
C[C@@H](c1ccc(c(c1)Cl)Cl)Sc2c(cccn2)[N+](=O)[O-] C49418438
Cc1c2ccccc2nc(c1Cl)Cn3cc(nn3)CCCl C52226353
CC[C@@H](C)n1c(=O)c2c3c(sc2nc1SCC#N)CCCCC3 C08621338
Cc1csc(n1)c2ccc(cc2)OS(=O)(=O)c3cccc(c3)F C15359226
Cn\1c2ccccc2s/c1=N\C(=O)CCC(=O)c3cccs3 C16005018
CCC[C@@H](Cc1ccc(c2c1cccn2)[N+](=O)[O-])Br C63044960
CCC[C@H](Cc1ccc2cc(ccc2n1)[N+](=O)[O-])Br C63045147
c1ccc2c(c1)c(cs2)/C=C/C(=O)c3cccc(c3)N4CCOC4=O C63556729
Cc1c2c(cc(nc2n(n1)C)OCc3ccccc3F)c4ccccc4 C45995162
CCc1nc(cs1)c2ccc(cc2)c3nc(on3)c4cccc(c4)F C64669176
CCCCc1ccc(cc1)N2C=C(S(=O)(=O)c3c2cc(cc3)C)C#N C65096110
COC(=O)[C@@H]1C[C@H]2CCCC[C@@H]2N1C(=O)/C=C/c3ccsc3 C55458649
C[C@@H](CC(=O)N1CCCN(CC1)C(=O)C(C)(C)C)C2CCCCC2 C66727770
c1cc(sc1)c2cnc(o2)COc3ccc4c(c3)CCCC4=O C67429734
CC(C)(C)OCCSc1nnc2n1cc(cc2Cl)Cl C67652137
Cc1c(c(=O)n(n1C)c2ccccc2)/N=C/c3ccc4c(c3)C([C@H](N4C)C)(C)C C04116090
COc1ccc(cc1)c2nc3n(n2)c(=O)/c(=C/C=C/c4ccccc4)/s3 C01161538
Cc1cc2cc(c3nnc(n3c2cc1C)SCC(=O)N4CCCC[C@@H]4C)C C01223245
c1ccc(cc1)c2ccccc2CN3CCN(C3=O)c4ccc5c(c4)OCO5 C01500236
COc1cccc(c1OC)c2nc(no2)c3ccc(cc3)Br C02493206
Cc1ccc(cc1)n2c3c(c(ncn3)SCc4cc(ccc4C)C)nn2 C04273813
CCOc1ccc(cc1)c2nc3n(n2)c(=O)/c(=C/c4ccc(cc4)C)/s3 C00635310
c1cc(cc(c1)OC(F)F)c2cc(n3c(n2)cc(n3)C#N)C(F)(F)F C02796750
CC1=CN2C(=N[C@@](N=C2c3ccc(cc3)F)(C(=O)OC)C(F)(F)F)C=C1 C03618099
CC(C)c1ccc(cc1)[C@@H]2N(CCS2)C(=O)c3cccc(c3)[N+](=O)[O-] C00691127
Cc1cc(c(n1c2c(c(c(s2)C)C)C#N)C)/C=N/c3ccc4c(c3)OCO4 C01098496
CCCCn1c(=O)c-2cc3ccccc3n(c2nc1=O)c4cccc(c4C)C C02124402
CCCCn1c(=O)c-2cc3ccccc3n(c2nc1=O)c4ccc(cc4C)C C02124405
C[C@H](c1nn2c(nnc2s1)c3ccc(cc3)F)Oc4ccc(cc4)F C00632930
c1cc(ccc1/C=N/N=C/c2ccc(c(c2)[N+](=O)[O-])Cl)Br C04703532
Cc1ccc(cc1)Cc2c(=O)nc3n(n2)c(=O)/c(=C\c4ccc(cc4)C)/s3 C05006736
c1cc(cc(c1)[N+](=O)[O-])[C@H]2N(C(=O)CS2)CC34CC5CC(C3)CC(C5)C4 C05008362
c1cc(cc(c1)[N+](=O)[O-])[C@@H]2N(C(=O)CS2)c3cc(cc(c3)Cl)Cl C05190437
CCn\1c2cc(c(cc2s/c1=N\C(=O)c3ccc(cc3)S(=O)(=O)C)C)C C05152492
Cc1ccc(cc1)c2nc(c(c(n2)N3CCN(CC3)C(=O)C(C)(C)C)C)C C06740438
Cc1cccn2c1nc(cc2=O)COC(=O)c3cc4c(s3)CCCCC4 C07048387
c1ccc(cc1)c2c(n3ccsc3n2)Sc4ccccc4[N+](=O)[O-] C03878225
Cc1c(nc(o1)c2ccccc2Cl)CSc3nc4c(o3)cccn4 C09688155
c1ccc(cc1)C(=O)N2[C@H](CC(=N2)c3cccs3)c4ccc5c(c4)nccn5 C11692662
c1ccc(cc1)c2nc3c(c(n2)N4CCC[C@H](C4)C(=O)N5CCCCC5)CCC3 C11814378
CC(C)C(=O)N1[C@@H](CC(=N1)c2ccc(cc2)Cl)c3ccc4c(c3)nccn4 C12420896
Cc1ccc(c(c1)C)c2nc(co2)Cn3cnc4c(c3=O)c5c(s4)CCC5 C12850823
c1ccc(cc1)CSc2nc3ccccc3c4n2nc(n4)c5ccncc5 C13625432
Cc1cc(on1)CSc2nnc(o2)c3c(c4ccccc4s3)Cl C14185549
Cc1c(nc(o1)c2ccccc2)CSc3nc4ccccc4c(=O)n3C C16991652
C[C@@H]1Cc2c(cn3c(n2)nc(n3)SCc4cccc5c4cccc5)C(=O)C1 C20632300
C[C@@H]1C[C@@H](CN(C1)C(=O)[C@@H](C)Sc2nnc3n2c4ccccc4s3)C C21740189
c1ccc2c(c1)n3c(s2)nnc3SCc4cn5cc(ccc5n4)Cl C24286192
CC(=O)c1ccc(cc1)c2ccc(o2)/C=c/3\c(=O)n4c5ccccc5nc4s3 C25581069
CCC(=O)N1CCN(CC1)c2c3c4c(sc3nc(n2)C(C)C)C[C@@H](CC4)C C35865720
CCn1cc(c(n1)C)c2cc(nc(n2)N3CCC[C@H](C3)C)C(F)(F)F C36618614
c1ccnc(c1)/N=C/2\N(C(=O)/C(=C/c3cccnc3)/S2)C4CCCCC4 C39863085
CCN\1C(=O)/C(=C/c2cccc(c2)OC)/S/C1=N\c3nc(cs3)C C39865257
CCCn1ccc2c(c1=O)cnc3n2nc(c3c4ccc(cc4)Cl)CC C40397397
c1ccnc(c1)c2nc(cs2)/C=C/3\C(=O)OC(=N3)C45CC6CC(C4)CC(C6)C5 C48325148
Cc1ccc(cc1)c2ccc3nn(c(=O)n3n2)Cc4c(cccc4Cl)F C49399390
Cc1ccccc1[C@@H]2CC(=NN2S(=O)(=O)c3ccccc3)c4ccco4 C49550042
c1ccc(c(c1)[C@@H]2CC(=Nc3n2ncn3)c4ccc(cc4)Cl)OC(F)F C02917993
Cc1ccc(c(c1)C(=O)CSc2nc3ccccc3c4n2nc(n4)C)C C58492239
c1cc(c(cc1[N+](=O)[O-])C(=O)OC2CCCCC2)I C31664042
Cc1ccccc1c2nc(on2)Cn3c4ccccc4nc3C(F)(F)F C29300731
Cc1c(sc(n1)C(C)(C)C)C(=O)N2[C@H]3CCCC[C@H]3C[C@H]2C(=O)OC C61136529
Cc1ccc(cc1)N2C(=O)[C@H]3[C@@H](N(O[C@@H]3C2=O)c4ccccc4)CC(C)C C18119506
Cc1ccc2c(c1)s/c(=N/C(=O)c3cccc(c3)S(=O)(=O)C(C)C)/n2C C14070571
Cc1ccc2c(c1)s/c(=N/C(=O)c3ccc(cc3)S(=O)(=O)C(C)C)/n2C C14070704
CC1=C([C@@H](c2c(c(sc2N1)C(=O)NC34CC5CC(C3)CC(C5)C4)N)c6ccncc6)C(=O)OC C09060704
CCC(=O)Nc1ccc(cc1)C(=O)NNC(=S)NC(=O)/C=C/c2cccc3c2cccc3 C12503473
Cc1ccc(cc1S(=O)(=O)N)C(=O)OCC(=O)NC(=O)NC23CC4CC(C2)CC(C4)C3 C12677658
Cc1ccc(c(c1)C)n2c(c(cn2)C(=O)N)NC(=S)NC(=O)/C=C/c3ccc4c(c3)OCO4 C13145816
CC(C)c1ccccc1n2c(nnc2SCc3nc(nc(n3)N)N)c4ccc(cc4)OC C09111798
C[C@H](C(=O)Nc1ccc(cc1)S(=O)(=O)N)Sc2[nH]c(cn2)c3ccc(cc3)Br C08720144
c1cc(c(cc1C(=O)NC(=S)Nc2c(c3c(s2)CCCC3)C(=O)N)[N+](=O)[O-])N4CCCCC4 C14274384
Cc1ccc(cc1)N2C(=O)/C(=C/c3ccc(cc3)C(C)C)/N=C2SCc4nc(nc(n4)N)N C17672717
c1ccc(cc1)c2cc([nH]n2)c3nnc(n3N)SCC(=O)Nc4ccc(cc4C(F)(F)F)Cl C19826971
c1ccc(cc1)CNC(=O)CSc2nnc(n2N)N/N=C/c3ccc(cc3Cl)Cl C20527915
Cc1ccc(cc1NC(=O)CSc2nnc(n2N)N/N=C/c3ccccc3Cl)Cl C20528249
Cc1ccc(cc1NC(=O)CSc2nnc(n2N)N/N=C/c3ccc(cc3)Cl)Cl C20528325
c1cc(oc1)CNC(=S)NNC(=O)c2cc3n(n2)[C@H](C[C@H](N3)c4ccc(cc4)Cl)C(F)(F)F C02793650
CC(C)(C)c1nnc(n1N)SCC(=O)Nc2ccc(cc2)S(=O)(=O)NC3CCCCC3 C20842193
c1ccc(c(c1)NC(=O)CSc2nc([nH]n2)N/N=C/c3cccc(c3)O)Br C20906210
c1cc(cc(c1)O)/C=N/Nc2[nH]nc(n2)SCCC(=O)Nc3ccc(cc3)I C20906661
c1ccc2c(c1)ccc(c2/C=N/Nc3[nH]nc(n3)SCC(=O)NCc4ccc(cc4)Cl)O C20907180
c1ccc2c(c1)ccc(c2/C=N/Nc3nnc(n3N)SCC(=O)N4CCc5ccccc5C4)O C20917034
c1cc(ccc1OCc2nnc(n2N)SCc3nc(c4c5c(sc4n3)CCCCC5)N)F C22283762
C[C@H](C(=O)NC(=O)NC1CCCCC1)OC(=O)CCNC(=O)NC23CC4CC(C2)CC(C4)C3 C22301832
CC(C)(C)c1ccc(cc1)c2nnc(n2N)SCCC(=O)NC(=O)NCc3ccccc3 C23003961
C[C@H]1CCCC[C@H]1NC(=O)NC(=O)CSc2nnc(n2N)c3ccc(cc3)OC(F)F C23634935
c1cc(ccc1CCNC(=O)NC2(Oc3cc(c(cc3O2)Cl)Cl)C(F)(F)F)S(=O)(=O)N C26771068
CC(=O)N[C@H](CC(=O)Nc1cc(ccc1O)S(=O)(=O)Nc2cccc(c2)Cl)c3cccs3 C29699494
CC(C)[C@H](C(=O)N/N=C\c1cn(c2c1cccc2)CC(=O)N)NC(=O)c3ccc(c(c3)Cl)Cl C30961950
C[C@@]12CC[C@H]([C@@]([C@@H]1CC[C@H]([C@H]2CC(=O)NCc3cccs3)O)(C)CO)OC(=O)Nc4ccccc4 C06137716
Cc1ccccc1CC(=O)N(Cc2ccco2)[C@H](c3c(cc(cc3O)O)O)C(=O)NC(C)(C)C C36495188
CC(C)(C)NC(=O)[C@@H](c1c(cc(cc1O)O)O)N(c2ccccc2Cl)C(=O)c3cccnc3 C36549343
CC(C)C[C@H]1Nc2cc(cc(c2N1C)C(=O)NCc3cc4ccccc4[nH]3)NS(=O)(=O)N(C)C C39538117
Cc1ccc(cc1)S(=O)(=O)N[C@@H]2N/C(=C\C(=O)NCCc3c[nH]c4c3cccc4)/CS2 C39710091
COc1ccccc1[C@@H]2NN[C@@H]([NH+]2CC=C)SCc3[nH]c(=O)c4ccc(cc4n3)C(=O)[O-] C39722546
COc1ccc(cc1)CN2[C@@H](c3c(n[nH]c3C2=O)c4ccccc4O)c5ccc(cc5)OCC(=O)N C38609877
Cc1cc(c(c(c1)O)c2c3c([nH]n2)C(=O)N([C@@H]3c4cc(c(c(c4)Br)O)OC)CCCO)C C38705369
Cc1ccc2cccc(c2n1)Oc3c(c(ncn3)NNC(=O)c4ccccc4Br)N C40752333
Cc1ccc(cc1)C(=O)NNc2c(c(ncn2)Oc3ccc(c4c3nccc4)Br)N C40784198
C[C@]12CC[C@H]([C@@]([C@H]1Cc3c(nc(s3)NC(=O)C4CCC4)[C@H]2CC(=O)NC5CCCCC5)(C)CO)O C43553535
C[C@]12CC[C@H]([C@@]([C@H]1Cc3c(nc(s3)NC(=O)CSC)[C@H]2CC(=O)NC4CCCCC4)(C)CO)O C43554443
C[C@@]12CC[C@H]3[C@@H]([C@@H]1CC[C@@H]2O)CCC4=C/C(=N\OCC(=O)NCCc5ccc(c(c5)O)O)/CC[C@@]34C C43737414
C[C@@H]1CCc2c(sc3c2c(nc(n3)SCC(=O)N(CCC(=O)N)c4ccc(cc4)F)N)C1 C45555374
Cc1c(c(n[nH]1)O)[C@@H](c2cc(c(c(c2)I)OC)OC)c3c(n[nH]c3O)C C09763258
Cc1cc(cc2c1NC(=O)[C@]23[C@H]4[C@@H]([C@H](N3)CC(=O)N)C(=O)N(C4=O)Cc5ccccc5Cl)Cl C16009795
Cc1c(nc(s1)NC(=O)C[C@H](c2cccs2)NC(=O)N)c3ccc(cc3)OC(F)F C10957900
c1c(cc(c(c1/C=N/NC(=O)CSc2nnc(s2)N)O)Br)Br C58990181
c1ccc(cc1)/C=N/Nc2nnc(n2N)SCC(=O)Nc3c(c4c(s3)CCCC4)C#N C20291770
Cc1cccc(c1)NS(=O)(=O)c2ccc(cc2)NC(=O)CSc3nnc(n3N)c4ccc(cc4)F C59804511
CC(=O)Nc1ccc(cc1)NC(=O)CSc2nc([nH]n2)N/N=C/c3cccc(c3)Br C59812565
c1c(cc(c(c1Br)O)Br)/C=N/Nc2[nH]nc(n2)SCCCO C59880584
CCCCNc1ccc(cc1NS(=O)(=O)c2cccc3c2ncc(c3)C)S(=O)(=O)N C60060166
CCCC[C@@]1(C(=O)N(C(=O)N1)CC(=O)Nc2c(c3c(s2)CCC3)C(=O)N)c4ccccc4 C60386546
c1cc(ccc1c2cc(n[nH]2)c3nnc(n3N)SCC(=O)Nc4ccc(cn4)Br)Cl C09449257
CC[NH+](CC)Cc1c(cco1)CC[C@H]2C(=C)CC[C@@H]3[C@@]2(CCC[C@]3(C)C(=O)OC)C C04044002
CC(C)(C)c1ccc(cc1)C(=O)N(CCC[NH+](C)C)c2nc3c(cccc3s2)F C04359773
CCCCN(C)c1c2c(c3c4c(c([nH+]c3s2)N5CCCCC5)CCCC4)ncn1 C01829142
C[C@@H]1CCCC[C@@H]1n2c(nn(c2=S)C[NH+]3CCCCC3)c4ccc(cc4)C(C)(C)C C03259378
CC[C@@H]1CCCC[NH+]1Cc2c(ccc3c2oc(c(c3=O)c4cccc5c4cccc5)C(F)(F)F)O C08766266
c1ccc(cc1)C[NH+](Cc2ccccc2)[C@H](c3ccccc3)c4nnnn4c5ccc(cc5)Cl C09112998
CCCCSc1nc(c2c3c(sc2n1)CO[C@](C3)(C)CC)N4CC[NH+](CC4)CC C09184836
c1cc(ccc1C[NH+]2CCCN(CC2)c3ccc(cc3[N+](=O)[O-])S(=O)(=O)C(F)(F)F)F C09415088
Cc1ccc2c(c1C)nc(s2)N(CC[NH+](C)C)C(=O)c3c(c4ccccc4s3)Cl C10066132
CC[NH+](CC)CCN(c1nc2ccc(cc2s1)Cl)C(=O)c3ccc(c(c3)C)C C10066550
CC[NH+](CC)CCN(c1nc2c(s1)cccc2Cl)C(=O)Cc3cc(ccc3C)C C10698420
c1ccc2c(c1)cc3ccccc3c2/C=N/NC(=O)c4ccc(cc4)C[NH+]5CCc6ccccc6C5 C03663969
CCC[NH+]1CCc2c(sc3c2c(=O)n(c(n3)SCCC(C)C)c4ccc(cc4)C)C1 C01808110
CC[C@@H](c1nnc(o1)Sc2c3c4c(sc3nc(n2)/C=C/c5ccccc5)CCCC4)[NH+](C)C C12888498
CCC[NH+]1CCN(CC1)c2c3c4c(sc3nc(n2)CSc5ccc(cc5)Cl)CCC4 C13041165
C[C@H]1C[NH+](C[C@@H](O1)C)Cn2c(=S)n(c(n2)c3ccc(cc3Cl)Cl)c4ccccc4C(C)C C02645494
c1ccc(cc1)c2ccc(cc2)C(=O)CN(c3ccc4c(c3)OCO4)C5=[NH+]CCCCC5 C16768982
CC1=C[C@H]([C@@H](C[C@H]1Cc2nnc(o2)c3ccccc3)C(C)C)C[NH+](C)CCN(C)C C30882849
CCCn1c(=O)c2c(csc2nc1N3CC[NH+](CC3)Cc4ccccc4Cl)c5ccccc5 C34749722
CC(C)CSc1nc(c2c3c(sc2n1)CCCC3)N4CC[NH+](CC4)CC(=C)C C34756171
CCCSc1nc(c2c3c(sc2n1)CCC3)N4CC[NH+](CC4)Cc5cc(ccc5C)C C34757114
CC(C)CSc1nc(c2c3c(sc2n1)CCC3)N4CC[NH+](CC4)Cc5ccccc5 C34757315
CCC[NH+]1CCN(CC1)c2c3c(c(sc3nc(n2)SCc4cc(ccc4C)C)C)C C34759277
CCc1c(sc2c1c(nc(n2)SCC=C)N3CC[NH+](CC3)Cc4ccccc4)C C34761154
CCc1c(sc2c1c(nc(n2)SCc3ccccc3)N4CC[NH+](CC4)CC(C)C)C C34761577
CCc1c(sc2c1c(nc(n2)SCc3ccc(cc3C)C)N4CC[NH+](CC4)CC=C)C C34761926
c1ccc(cc1)c2csc3c2c(nc(n3)c4ccccc4)N5CC[NH+](CC5)Cc6ccccc6Cl C34773989
CC(=C)C[NH+]1CCN(CC1)c2c3c(csc3nc(n2)Cc4ccccc4)c5ccccc5 C34774027
CC[NH+]1CCN(CC1)c2c3c(csc3nc(n2)SCc4cc(ccc4C)C)c5ccccc5 C34774628
CC[NH+](CC)CCN(c1nc2c(s1)cccc2Cl)C(=O)Cc3cccc4c3cccc4 C36638089
c1ccc(cc1)CCCNC(=O)C2=CC3=c4ccccc4=[NH+][C@H]3C(=N2)c5ccccc5Cl C38563950
CC(C)(C)c1cc(cc(c1O)C(C)(C)C)CCC2=NCCC3=c4cc(ccc4=[NH+][C@H]32)OC C38573934
CCc1cccc2c1nc(s2)N(CC[NH+](C)C)C(=O)Cc3ccc(cc3)SC(C)C C36653000
CCc1ccc(cc1)N(Cc2ccc(cc2)C)C[C@H]3C=c4ccc(cc4=[NH+]C3=O)OC C38825829
Cc1ccc2c(c1)sc(n2)N(CCCn3cc[nH+]c3)C(=O)c4ccc(cc4)c5ccccc5 C38847511
Cc1ccc(cc1C)N(C[C@@H]2C=c3ccccc3=[NH+]C2=O)C(=O)c4ccc(cc4)C(C)(C)C C38889520
Cc1cccc2=C[C@H](C(=O)[NH+]=c12)CN(c3ccccc3)C(=O)c4ccc(cc4)C(C)(C)C C38897995
Cc1ccc(c(c1)C)N(C[C@H]2C=c3ccc(cc3=[NH+]C2=O)C)C(=O)c4ccc(cc4)C(C)(C)C C38917483
Cc1cccc2=C[C@@H](C(=O)[NH+]=c12)CN(c3ccccc3OC)C(=O)c4ccc(cc4)C(C)(C)C C38918454
CC(=O)Nc1c(c2c(s1)CCCC2)[C@@H](c3ccc(cc3)Cl)[NH+]4CCN(CC4)c5ccccc5 C39853451
CC(C)(C)c1ccc(cc1)Cn2c3ccccc3[nH+]c2/N=C/c4ccc5c(c4)OCO5 C00972605
Cc1ccccc1/C=C/2\C(=O)c3c(cc(c(c3O2)C[NH+](CC(C)C)CC(C)C)O)C C41513622
c1ccc2=[NH+]CC(=c2c1)c3nnc(n3c4ccc(cc4)Cl)SCc5c(cccc5Cl)Cl C63230414
c1ccc(cc1)COc2ccc(cc2)/C=N/N3[C@H](N=[NH+]C3=S)c4ccc(cc4Cl)Cl C38915543
CC(=CCC[C@]1(CCC[C@]2([C@@](O1)(N(C(=O)O2)CCC3=c4cc(ccc4=[NH+]C3)OC)C)C)C)C C63529263
Cc1ccc(cc1)SC2=c3ccc(cc3=[NH+][C@H]2C(=O)NCCc4ccc(cc4)Cl)OC C63531148
Cc1ccc(cc1)SC2=c3ccc(cc3=[NH+][C@H]2C(=O)NCCCc4ccccc4)OC C63531178
Cc1cccc(c1)/C=C\2/C(=O)N(/C(=N/c3ccccc3)/S2)CCC4=c5ccccc5=[NH+]C4 C63613541
Cc1ccc(cc1)n2c(nnc2SCC3=c4ccccc4=[NH+]C3)c5ccc(cc5)Cl C63893409
Cc1ccc2=[NH+]C(=O)[C@@H](C(=c2c1)c3ccccc3)C4=NN([C@@H](C4)c5ccc(cc5)N(C)C)C(=O)C(C)C C64128011
COc1cc(cc(c1OC)Br)[C@H](c2ccc3cccnc3c2O)Nc4cccc[nH+]4 C04164751
c1ccc(cc1)CCC2=[NH+]C(c3c(=O)[nH]c(=O)n(c3N2)c4ccccc4)(C(F)(F)F)C(F)(F)F C08868538
CN1CCCc2c1ccc(c2)[C@H](CNC(=O)C(=O)Nc3ccc(cc3)C(F)(F)F)[NH+]4CCCCC4 C09138334
C=CCOc1ccc(cc1)C(=O)[C@H]2[C@H]3CCC[NH+]3[C@@]4([C@@]25c6ccccc6NC5=O)c7ccccc7NC4=O C09233751
c1ccc(cc1)CC2(C(=O)N(C(=O)N2)C[NH+]3CCN(CC3)c4ccccc4O)Cc5ccccc5 C09727066
CC1(Cc2c(c(sc2C([NH2+]1)(C)C)NC(=O)[C@@H]3CCCN(C3)S(=O)(=O)c4ccc(s4)Cl)C#N)C C10770112
CC1(Cc2c(c(sc2C([NH2+]1)(C)C)NC(=O)C3CCN(CC3)S(=O)(=O)c4ccc(cc4)F)C#N)C C11118124
c1ccc2c(c1)nc(s2)CNC(=O)c3cc4cc(ccc4o3)C5(CC[NH+](CC5)C6CCCC6)O C12279561
COC(=O)[C@@]1([C@@H]2[C@@H]([C@H]([NH2+]1)c3cccc(c3)F)C(=O)N(C2=O)c4ccccc4F)Cc5ccc(cc5)O C12497568
CCCCc1ccc(cc1)N2C(=O)[C@@H]3[C@@H]([NH2+][C@]4([C@@H]3C2=O)c5ccccc5NC4=O)CCSC C12879253
c1ccc(cc1)C[NH+]2CCc3c(sc4c3C(=O)N[C@H](N4)c5cc6c(cc5Br)OCO6)C2 C15945025
c1ccc(cc1)Oc2ccccc2NC(=O)N3CC(C3)[NH+]4CCC(CC4)n5c6ccccc6[nH]c5=O C24911642
CC1(Cc2c(sc3c2c(nc(n3)SCC(=O)N)N4CC[NH+](CC4)Cc5ccc(cc5)Cl)CO1)C C34750156
Cc1c(sc2c1c(nc(n2)SCc3ccc(cc3)Cl)N4CC[NH+](CC4)CC(=O)N)C C34758957
c1cc(c(cc1[N+](=O)[O-])Cl)NCCC/[NH+]=C/c2cc(cc(c2O)Br)Br C16385803
Cc1cc(c(c(c1)C)S(=O)(=O)Nc2ccc(cc2)[C@@H]3C(=C([NH+]=C4N3CCCS4)C)C(=O)NC)C C35337836
CC1=C([C@H](N2CCCSC2=[NH+]1)c3ccc(cc3)NC(=O)[C@@H]4C[C@H]4c5ccccc5)C(=O)Nc6ccccc6 C35760416
CCc1ccc2c(c1)[C@@]3(C(=O)N2)[C@]4(c5ccccc5NC4=O)[C@@H]([C@@H]6[NH+]3CCC6)C(=O)c7cccs7 C35876553
c1cc[nH+]c(c1)N2CCN(CC2)c3nc(c4c(n(nc4n3)c5cccc(c5)F)N)c6ccc(cc6)F C35930144
c1cc(cc(c1)[C@]2(C3=[NH+]CCCN3C(=N2)N)c4ccc(cc4)OC(F)(F)F)c5cccnc5F C35998747
COc1ccccc1c2c3c(n(nc3nc(n2)N4CCC(CC4)[NH+]5CCCCC5)c6cccc(c6)F)N C37358160
c1cc(cnc1)C(=O)NC2=NC3=[NH+]C(=C[C@@H](N3N2)c4ccc(cc4)Cl)c5ccc(cc5)Cl C10001156
c1cc(cnc1)C(=O)NC2=NC3=[NH+]C(=C[C@H](N3N2)c4ccc(cc4)Cl)c5ccc(cc5)Cl C10001155
Cc1ccc(cc1)[C@H](C)NC(=O)[C@@H]2CN(CC23CC[NH2+]CC3)C(=O)c4ccc(o4)c5ccccc5F C39639409
C[C@@H](c1ccc(cc1)Br)NC(=O)[C@@H]2CN(CC23CC[NH2+]CC3)C(=O)CCc4ccc(cc4)OC C39657148
C[C@@H](CNC(=O)[C@H]1CN(CC12CC[NH2+]CC2)C(=O)Cc3ccc(cc3)Cl)Oc4ccccc4Cl C39666463
Cc1ccc(c(c1)C)CCNC(=O)[C@@H]2CN(CC23CC[NH2+]CC3)C(=O)c4cccnc4Sc5ccccc5 C39667118
CC[C@@H](c1ccccc1)C(=O)N2C[C@H](C3(C2)CC[NH2+]CC3)C(=O)NCc4ccccc4N5CCCCC5 C39678324
CCc1ccc(cc1)[C@H](C)NC(=O)[C@@H]2CN(CC23CC[NH2+]CC3)C(=O)c4cccc5c4-c6ccccc6C5=O C39695951
CCc1ccc(cc1)[C@H](C)NC(=O)[C@@H]2CN(CC23CC[NH2+]CC3)C(=O)c4cc(c(c(c4)Cl)OC)Cl C39696251
c1ccc2c(c1)c(cc(c2O)/N=N/c3cccc(c3)/C=C/C4[NH+]=c5ccccc5=[NH+]4)S(=O)(=O)[O-] C39738097
c1ccc(cc1)N2[C@@H](N[C@@H]3[C@@H](C2=O)C4=C(S3)CCCC4)SCC(=O)N/N=C/C5=c6ccccc6=[NH+]C5 C39926557
c1ccc(cc1)N2[C@H](N[C@@H]3[C@@H](C2=O)C4=C(S3)CCCC4)SCC(=O)N/N=C/C5=c6ccccc6=[NH+]C5 C39926558
c1ccc(cc1)N2[C@H](N[C@H]3[C@@H](C2=O)C4=C(S3)CCCC4)SCC(=O)N/N=C/C5=c6ccccc6=[NH+]C5 C39926560
c1ccc(cc1)C[NH+]2CCN(CC2)c3c(c(ncn3)N4CCN(CC4)C(c5ccccc5)c6ccccc6)N C40728536
c1ccc2c(c1)c(c[nH]2)CC(=O)NC3CC[NH+](CC3)Cc4nc(no4)c5cccc(c5)C(F)(F)F C40960712
CCOc1ccccc1C(=O)[C@@H]2[C@H]3CCC[NH+]3[C@]4([C@]25c6ccccc6NC5=O)c7cccc(c7NC4=O)C C43746755
CC(C)C(=O)N1CCCc2c1cc(cc2)NC(=O)C(=O)NC[C@@H](c3cccc4c3cccc4)[NH+](C)C C49487620
C[C@H]1C[C@]2(CC(C1)(C)C)C(=O)N(C(=O)N2)CC(=O)/N=c/3\[nH]c4c(s3)C[NH+](CC4)Cc5ccccc5 C21529238
c1ccc2=[NH+]CC(=c2c1)C[C@@H](C(=O)Nc3ccc4c(c3)OC5(O4)CCCC5)NC(=O)c6cccs6 C63180041
Cc1ccc(cc1)N2[C@@H]([C@@H](C(=O)N(C2=O)c3ccc(cc3)C)[C@@H]4[C@@H]5C(=c6cc(ccc6=[NH+]5)OC)CCN4)O C63374365
CC[C@@H](C)[C@@H](C(=O)NC1CCCCC1)NC(=O)[C@@H]2CC3=c4ccccc4=[NH+][C@H]3[C@@H]5N2C(=O)c6c5cccc6 C63375685
CC[C@H](C)[C@@H](C(=O)NC1CCCCC1)NC(=O)[C@@H]2CC3=c4ccccc4=[NH+][C@H]3[C@@H]5N2C(=O)c6c5cccc6 C63375686
C/C(=C\1/C(=NN(C1=O)[C@@H]2Nc3ccccc3S2)C(F)(F)F)/NCCC4=c5ccccc5=[NH+]C4 C63110578
Cc1cc(c2c(c1)[C@@]3([C@H]4[C@@H]([C@@H](N3)CC5=c6ccccc6=[NH+]C5)C(=O)N(C4=O)c7ccccc7)C(=O)N2)C C63479862
c1ccc2=[NH+]CC(=c2c1)C[C@H]3[C@@H]4[C@@H](C(=O)N(C4=O)c5ccc(cc5)F)[C@@]6(N3)c7cccc(c7NC6=O)Cl C63479901
Cc1ccc(cc1)N2C(=O)[C@@H]3[C@@H](N[C@]4([C@@H]3C2=O)c5cc(ccc5NC4=O)F)CC6=c7ccccc7=[NH+]C6 C63480014
Cc1ccc(cc1C)N2C(=O)[C@@H]3[C@H](N[C@]4([C@@H]3C2=O)c5ccccc5NC4=O)CC6=c7ccccc7=[NH+]C6 C63480063
Cc1ccc(cc1C)N2C(=O)[C@@H]3[C@@H](N[C@]4([C@@H]3C2=O)c5ccccc5NC4=O)CC6=c7ccccc7=[NH+]C6 C63480068
Cc1cc(cc(c1)N2C(=O)[C@@H]3[C@@H](N[C@@]4([C@@H]3C2=O)c5ccccc5NC4=O)CC6=c7ccccc7=[NH+]C6)C C63480113
Cc1cccc2c1NC(=O)[C@]23[C@H]4[C@@H]([C@H]([NH2+]3)Cc5ccccc5)C(=O)N(C4=O)CCc6ccccc6 C08791143
Cc1cccc2c1NC(=O)[C@@]23[C@]4(c5ccccc5NC4=O)[C@@H]([C@H]6[NH+]3CCC6)C(=O)c7ccccc7OC C08791219
CC[NH+]1CCc2c(sc3c2C(=N[C@@H](N3)c4cccc(c4)OC(=O)c5cccc(c5)F)O)C1 C08928010
C[NH+]1CCc2cc3c(c(c2[C@@H]1c4c(=O)[nH]c(=S)n(c4O)c5cccc6c5cccc6)OC)OCO3 C08952391
CN1CCCc2c1ccc(c2)[C@@H](CNC(=O)C(=O)Nc3ccccc3SC)[NH+]4CCCCC4 C09138260
CCOc1ccccc1C(=O)[C@@H]2[C@H]3CCC[NH+]3[C@@]4([C@@]25c6ccccc6NC5=O)c7ccccc7NC4=O C09235727
c1cc(sc1)/C=C/2\CCC[C@@H]3C2=NN([C@@H]3c4cccs4)C(=O)C[NH+]5CCC(CC5)C(=O)N C09846785
Cc1ccc(c(c1)Br)NC(=O)[C@H](C)[NH+]2CCC(CC2)NS(=O)(=O)c3cccs3 C11720021
Cc1c(nc(s1)NS(=O)(=O)c2ccc(cc2)Cl)C(=O)NC[C@@H]3CCC[NH+]4[C@@H]3CCCC4 C12296366
Cc1cccc2c1NC(=O)[C@@]23[C@H]4[C@@H]([C@H]([NH2+]3)Cc5ccccc5)C(=O)N(C4=O)CCc6ccccc6 C12885754
C[C@@H](C(=O)NC12CC3CC(C1)CC(C3)C2)[NH+]4CCC(CC4)NS(=O)(=O)c5cccs5 C12984789
c1cc(sc1)/C=C/2\CCC[C@@H]3C2=NN([C@H]3c4cccs4)C(=O)C[NH+]5CCC[C@@H](C5)C(=O)N C13059064
c1cc2cccc3c2c(c1)N(S3(=O)=O)CCC[NH+]4CCC(=CC4)c5c[nH]c6c5cc(cc6)O C13826819
Cc1cccc(c1NC(=O)C[NH+]2CCN(CC2)[C@H](C)c3[nH]c(=O)c4c5c(sc4n3)C[C@H](CC5)C)C C20810771
c1cc(ccc1C[NH+]2CCN(CC2)c3ccc(cc3)O)CN4CCN(CC4)c5ccc(cc5)O C23696123
CN1CCc2c1ccc(c2)[C@@H](CNC(=O)C(=O)Nc3ccccc3C(F)(F)F)[NH+]4CCCCC4 C23858082
CCCc1ccc(cc1)S(=O)(=O)Nc2cc(ccc2N3CC[NH2+]CC3)C(=O)N4CCCCCC4 C33033611
c1cc(cc(c1)[N+](=O)[O-])C[NH+]2CCC3(CC2)Nc4ccc(cc4C(=O)N3)I C34812263
Cc1c(c(n(n1)c2ccccc2)C)[C@@H]3C(=O)NCC[NH+]3CC(=O)N[C@@H](C)c4ccc5c(c4)CCCC5 C34870115
COC(=O)[C@@H]1Cc2c3ccccc3[nH]c2[C@@H]4N1[C@@H](C[C@H](C4)[NH+]5CC[C@H](C5)O)c6ccccc6F C12602944
Cc1ccc(c(c1)C2=NN([C@H](C2)c3ccccc3Cl)C(=O)C[NH+]4CCC(CC4)C(=O)N)C C35785370
CC(C)[NH+]1CCN(CC1)c2nc(c3c(n(nc3n2)c4ccccc4)N)c5ccccc5Cl C35929689
CCOc1cc(ccc1OC(=O)c2cccs2)[C@H]3Nc4c(c5c(s4)C[NH+](CC5)C)C(=N3)O C36093624
C[NH+]1CCc2c(sc3c2C(=O)N[C@H](N3)c4ccc(cc4)OC(=O)c5ccc(cc5)Cl)C1 C00970742
COC(=O)[C@@H]1C(=c2cc(ccc2=[NH+]1)Br)NC(=O)C(c3ccccc3)(c4ccccc4)O C38653685
C[C@@H]1CCC[C@H]([C@@H]1C)NC(=O)[C@@H]2CN(CC23CC[NH2+]CC3)C(=O)c4cccnc4Sc5ccccc5 C39637407
c1ccc(c(c1)c2ccc(o2)C(=O)N3C[C@@H](C4(C3)CC[NH2+]CC4)C(=O)NCCc5cccc(c5)F)F C39637767
Cc1ccc(cc1)[C@H](C)NC(=O)[C@@H]2CN(CC23CC[NH2+]CC3)C(=O)c4cccc5c4-c6ccccc6C5=O C39639245
CCOc1ccccc1C(=O)N2C[C@H](C3(C2)CC[NH2+]CC3)C(=O)N[C@@H](C)c4ccc(cc4)Br C39656978
CC[C@H](c1ccccc1)C(=O)N2C[C@@H](C3(C2)CC[NH2+]CC3)C(=O)NCc4ccc5c(c4)CCCN5C C39672239
c1ccc(cc1)CN(Cc2ccccc2)c3c(c(ncn3)N4CCN(CC4)c5cccc[nH+]5)N C40709658
C[C@@H]1c2c(sc([nH+]2)NCC=C)C[C@@]3([C@H]1[C@H]([C@H](CC3)[C@H](C)C(=O)N4CCN(CC4)C)O)C C43548250
Cc1c(sc(n1)c2cnccn2)[C@@H]3CSC[C@H]([NH2+]3)C(=O)N[C@H](C)c4cccc5c4cccc5 C44166839
C[C@H]1C[C@@]2(CC(C1)(C)C)C(=O)N(C(=O)N2)CC(=O)NC3CC[NH+](CC3)Cc4ccc(cc4)Cl C45500882
c1cc(cc(c1)O)c2cc(ccn2)C[NH+]3[C@@H]4CC[C@H]3CN(C4)Cc5ccnc(c5)c6cccc(c6)O C28707561
c1cc(oc1)CNC(=O)C2=CC3=[NH+][C@@H](C[C@H](N3N2)C(F)(F)F)c4ccc(c(c4)Cl)Cl C13124139
c1cc(oc1)CNC(=O)C2=CC3=[NH+][C@H](C[C@H](N3N2)C(F)(F)F)c4ccc(c(c4)Cl)Cl C13124141
c1ccc(cc1)C[NH+]2CCc3c(sc4c3C(=N[C@H](N4)c5ccc(c(c5)[N+](=O)[O-])Cl)O)C2 C15947338
c1ccc2=[NH+]CC(=c2c1)C[C@@H](C(=O)Nc3ccc4c(c3)OCCCO4)NC(=O)c5ccc(cc5)F C63160906
CC1(CC(CC([NH2+]1)(C)C)N/C=C/2\C(=NN(C2=O)c3ccc(cc3)[N+](=O)[O-])c4ccccc4)C C19944165
c1ccc(cc1)CN2C(=O)[C@@H]3[C@H](N[C@]4([C@@H]3C2=O)c5cc(ccc5NC4=O)Cl)CC6=c7ccccc7=[NH+]C6 C63375457
Cc1ccc2c(c1)[C@]3([C@H]4[C@@H]([C@H](N3)CC5=c6ccccc6=[NH+]C5)C(=O)N(C4=O)c7ccc(cc7)OC)C(=O)N2 C63375964
CC(C)C[C@@H](C(=O)NCC(C)C)NC(=O)[C@@H]1CC2=c3ccccc3=[NH+][C@H]2[C@@H]4N1C(=O)c5c4cccc5 C63383571
c1ccc2=[NH+][C@H](C(=c2c1)NC(=O)c3ccc(cc3)Cl)C(=O)NCc4ccc5c(c4)OCO5 C63752612
Cc1ccc(c(c1)C)S(=O)(=O)/N=C\2/[C@H]([NH+]=c3ccccc3=N2)Nc4ccc(cc4)C(=O)O C38971665
c1ccc2=[NH+]CC(=c2c1)C[C@H](C(=O)Nn3cnc4c3cccc4)NC(=O)c5ccccc5Cl C64173255
c1ccc(cc1)CCn2c(=O)c3ccc(cc3[nH]c2=O)[C@H]4[NH+]=C(NO4)c5ccc(c(c5)F)Cl C64392187
Cc1ccc(cc1)Cn2c(=O)c3ccc(cc3[nH]c2=O)[C@@H]4[NH+]=C(NO4)c5cccc(c5)Cl C64392214
Cc1ccc(cc1)Cn2c(=O)c3ccc(cc3[nH]c2=O)[C@H]4[NH+]=C(NO4)c5cccc(c5)Cl C64392215
Cc1ccc(c(c1)S(=O)(=O)N2CCC3(CC2)C(=[NH+]CCN3)NCc4ccc(cc4)Cl)C C65074755
Cc1c(cn(n1)C)/C=c/2\c(=O)n3c(=NC(=C([C@@H]3c4cccs4)C(=O)Nc5ccccc5)C)s2 C00651547
Cc1ccc(cc1)c2c3c(ncnc3n(n2)C(C)(C)C)NS(=O)(=O)c4ccc(cc4)Cl C01404525
c1ccc(c(c1)CSc2nc3c(c4cc(ccc4[nH]3)S(=O)(=O)N5CCCCC5)nn2)Cl C03021296
c1cc(cc(c1)Cl)c2ccc(o2)[C@@H]3C(=C(C(=O)N3c4nncs4)O)C(=O)c5cccs5 C06143994
c1ccc(cc1)n2c(nnc2SCc3[nH]c(=O)c4ccccc4n3)c5cc6ccccc6o5 C09189749
C[C@@]1(C(=O)N(C(=O)N1)CC(=O)N2[C@H]([C@@H]3CCC/C(=C\c4ccccc4)/C3=N2)c5ccccc5)C6CC6 C09550180
Cc1c2c(nc3n(c2=O)CCCCC3)sc1C(=O)O[C@@H](C)C(=O)Nc4ccc5ccccc5c4 C11063736
COc1ccc(cc1I)C(=O)N/N=C/c2cc(ccc2Cl)[N+](=O)[O-] C12573871
CCCc1nc2c3cc4c(nc3sc2c(=O)n1CC(=O)Nc5ccccc5C)CC(OC4)(C)C C09193114
c1cc(cc(c1)[N+](=O)[O-])[C@H]2[C@H]3CC=C[C@@H]3c4cc(ccc4N2)S(=O)(=O)N5CCCCCC5 C14471713
CC1CCN(CC1)S(=O)(=O)c2ccc3c(c2)[C@H]4C=CC[C@H]4[C@@H](N3)c5cccc(c5)[N+](=O)[O-] C14471738
c1ccc2c(c1)cccc2C(=O)NC(=S)N3CCN(CC3)c4c(cccc4Cl)[N+](=O)[O-] C16526241
c1ccc2c(c1)-n3cccc3[C@H](N2C(=O)CN(C4CC4)C(=O)Nc5ccc(c(c5)F)F)c6ccco6 C16570162
Cc1c(n(c(c1C#N)NC(=O)CSc2nnc3n2c4ccccc4s3)c5cccc(c5)F)C C16628392
Cn1c2c(cc(s2)C(=O)Nc3ncn(n3)Cc4ccc(cc4Cl)Cl)c(n1)C(F)(F)F C20616188
c1ccc2c(c1)CCN2S(=O)(=O)c3ccc4c(c3)[C@@H]5C=CC[C@H]5[C@H](N4)c6ccccc6[N+](=O)[O-] C20713114
Cc1cccc(c1C)n2c(=O)c3ccccc3n4c2nnc4SCC(=O)Nc5c(cccc5C)C C21626379
CCOc1ccc(cc1)[C@@H](c2c(n3c(s2)nc(n3)C)O)N4CCN(CC4)c5ccccc5 C22626886
Cc1nc2n(n1)c(c(s2)[C@H](c3ccc(cc3)Cl)N4CCN(CC4)c5ccc(cc5)OC)O C23156981
Cc1cccc(c1n2c(=O)c3ccccc3nc2SCC(=O)c4ccc5c(c4)NC(=O)CO5)C C28832005
c1cc(ccc1C(=O)N[C@@H](C(Cl)(Cl)Cl)n2cnc3c2ncnc3N4CCCCC4)F C32620158
c1ccc2c(c1)/C(=C\Nc3ccccc3[N+](=O)[O-])/C(=O)N(C2=O)c4cccc(c4)C(F)(F)F C12312247
Cc1ccc2c(c1)-c3c(cnc(n3)SCC(=O)Nc4ccc(cc4Cl)C)S(=O)(=O)N2C C33039705
Cc1ccc(cc1)Cn2c3cc(ccc3n4c(c2=O)nc(n4)C(=O)NCc5ccc(cc5)Cl)C C33274282
Cn1c2c(c(n1)CN(c3ccccc3)C(=O)c4ccc(cc4)F)CN(CC2)C(=O)Nc5ccccc5 C33287118
Cc1ccc(cc1)n2c(=O)c3ccccc3n4c2nnc4SCC(=O)c5c([nH]c6c5cccc6)C C36799965
Cc1c2c(n(nc2c(nn1)N3CCC(CC3)C(=O)NC4CCCCC4)c5ccc(cc5)Cl)C C08594315
COc1ccc(c(c1)[C@@H]2C3=C(c4ccccc4O2)N=C5N=CNN5[C@@H]3c6ccccc6F)OC C02398702
COc1ccc(cc1OC)[C@H]2C3=C(c4ccccc4O[C@H]3c5cccc(c5)Cl)N=C6N2NC=N6 C02419627
Cc1ccc2c(c1)C3=C([C@@H](N4C(=N3)N=CN4)c5ccccc5F)[C@H](O2)c6ccc(cc6OC)OC C02398957
Cc1ccc2c(c1)C3=C([C@@H](O2)c4ccc(cc4)F)[C@@H](N5C(=N3)N=CN5)c6ccc(c(c6)OC)OC C02416132
Cc1ccccc1[C@@H]2C3=C(c4ccccc4O[C@H]3c5cccc(c5OC)OC)N=C6N2NC=N6 C02209579
c1cc2c(cc1NC(=O)CCC3=NC(=O)C4=C5CCCC[C@@H]5SC4=N3)OC6(O2)CCCCC6 C38762364
Cc1ccccc1NC(=O)C2=C(N=c3n(c(=O)/c(=C\[C@@H]4C=CC=N4)/s3)[C@H]2[C@@H]5CC=C(O5)C)C C39237946
CC(C)S(=O)(=O)c1cccc2c1cc3c(n2)c4c(n(c3=O)F)C(=O)C[C@H](N4)Cc5ccccc5 C39452531
Cc1ccc(c(c1)C)n2c(nnn2)S[C@@H](C)c3[nH]c(=O)c4c(csc4n3)c5cccs5 C22148559
C[C@@H](C1=NC(=O)C2=C(CSC2=N1)c3ccccc3)S[C@@H]4NN=NN4c5ccc(cc5)Cl C39573509
C[C@H](C1=NC(=O)C2=C(CSC2=N1)c3ccccc3)S[C@@H]4NN=NN4c5ccc(cc5)Cl C39573510
C[C@H](C1=NC(=O)C2=C(CSC2=N1)c3ccccc3)S[C@H]4NN=NN4c5ccc(cc5)Cl C39573512
CCOc1cc(ccc1O)[C@H]2c3c(=O)c4c(cc(cc4oc3C(=O)N2c5nc(c(s5)C)C)C)C C40058122
CN\1CCCCC/C1=N\S(=O)(=O)c2cccc(c2)NS(=O)(=O)c3ccc4ccccc4c3 C40146701
CCc1c(c2ncc3c(n2n1)ccn(c3=O)NC(=O)c4ccc(cc4)F)c5ccc(cc5)Cl C40397545
CC1(CC2=C([C@H](n3c(nnn3)N2)c4ccc(cc4)OCc5ccc(cc5)Br)C(=O)C1)C C40921734
c1ccc(cc1)[C@@H]2CC(=NN2C(=O)CN3C(=O)C4(CCCC4)NC3=O)c5ccc6ccccc6c5 C45235736
Cc1ccc(cc1)S(=O)(=O)[N-]c2[nH+]c3n(n2)[C@@H](CC(=N3)c4ccccc4)c5ccc(cc5)F C06101515
Cc1cc2c(cc1C)n(cn2)CC(=O)N/N=C/3\c4ccccc4N(C3=O)Cc5ccccc5F C59148374
COc1c(cc(cc1Br)/C=N\NC(=O)c2ccc(cc2)[N+](=O)[O-])Br C59418928
[H]/N=C\1/N(C(=O)/C(=C/[C@@H]2C=NN=C2c3ccc(cc3)F)/S1)c4ccc(cc4)/N=N/c5ccccc5 C39211115
C[C@@H]1CCCC[C@@H]1NC(=O)[C@@]2(Cn3c4ccsc4cc3C(=O)N2Cc5ccc6c(c5)OCO6)C C35528205
C[C@@]1(Cn2c(cc(n2)c3cccs3)C(=O)N1c4ccc(c(c4)Cl)OC)C(=O)NC(C)(C)C C64815940
c1ccc(c(c1)c2n[nH]c(=S)n2/N=C/c3ccc(c(c3)[N+](=O)[O-])Cl)Br C09087921
CCn1c(=O)c2c3c(sc2nc1SCC(=O)Nc4ccc5c(c4)OCO5)CCCC3 C02399279
Cc1cccc(c1)[C@@H]2C3=C(c4ccccc4O2)Nc5ncnn5[C@H]3c6cccc(c6OC)OC C02707358
COc1ccc(c(c1)[C@H]2C3=C(c4ccccc4O[C@H]3c5cccs5)Nc6n2ncn6)OC C02707413
Cc1cccc2c1nc(s2)NC(=O)c3cn(cc-4c(=O)n(nc34)c5ccccc5)CC=C C10063072
CC(C)c1ccc(cc1)N2C(=O)[C@@H]3[C@@H](CCN3S(=O)(=O)c4ccc(cc4)Cl)NC2=O C04260712
C[C@H](c1cc2ccccc2o1)NC(=O)CN3C[C@H](Oc4c3cccc4)C(=O)N5CCCCC5 C13126853
c1ccc(c(c1)[C@@H]2[C@H]3CC=C[C@@H]3c4cc(ccc4N2)S(=O)(=O)N5CCCCC5)[N+](=O)[O-] C14478041
CC1CCN(CC1)S(=O)(=O)c2ccc3c(c2)[C@@H]4C=CC[C@H]4[C@@H](N3)c5ccccc5[N+](=O)[O-] C14478049
COc1cc(ccc1NC(=O)c2cnn3c2nc(cc3C(F)(F)F)c4ccco4)Cl C01218903
Cc1cc(no1)NC(=O)[C@H](c2ccccc2)Sc3nnc4n3cc(cc4Cl)Cl C16129976
CCOc1cc2c(cc1NC(=O)c3c(c4c(s3)nc5n(c4=O)CCCCC5)C)O[C@H](C2)C C16303180
Cc1cccc2c1ncn(c2=O)CCC(=O)Nc3c(nc4n3cccc4C)c5ccccc5 C16470319
Cc1ccc(s1)c2c(cc(=O)n(n2)[C@@H](C)C(=O)NC3CCCCCC3)c4cc(no4)C C19217372
Cc1c2c(n(nc2c(nn1)N3CCC(CC3)C(=O)NC4CCCC4)c5ccc(cc5)Cl)C C20564379
CN(C)S(=O)(=O)c1ccc2c(c1)[C@H]3C=CC[C@@H]3[C@H](N2)c4cc(ccc4Cl)[N+](=O)[O-] C20705935
Cc1c2c(nc3n(c2=O)CCCCC3)sc1C(=O)O[C@H](C)C(=O)N[C@H]4CCCC[C@H]4C C20990375
COc1ccc2c(c1)sc(n2)NC(=O)CSc3nnc4n3cc(cc4Cl)Cl C21143183
Cc1c2c(on1)NC3=C([C@@H]2c4cccc(c4OC)OC)C(=O)C[C@H](C3)c5ccc(cc5)OC C21660443
C[C@H]1Cc2c(c3ccccc3nc2/C(=C/c4ccco4)/C1)C(=O)NCc5nnc6n5cccc6 C22232211
Cc1nc2n(n1)c(c(s2)[C@H](c3ccc(cc3)OC)N4CCN(CC4)c5ccc(cc5)F)O C23157317
Cc1nc2n(n1)c(c(s2)[C@@H](c3cccc(c3)OC)N4CCN(CC4)c5ccc(cc5)F)O C23157920
C[C@H]1CCc2c(cc(s2)c3nnc(o3)SCC(=O)N4CC(=O)Nc5c4cccc5)C1 C23955927
CCOc1ccc(cc1)[C@H]2C3=C(c4ccccc4O2)Nc5nnnn5[C@H]3c6ccccc6F C28057226
C[C@H](C(=O)Nc1cc(ccc1Cl)[N+](=O)[O-])Sc2c3c4c(sc3ncn2)CCC4 C03485878
Cc1cc2c(cc1C)n(c(=O)c(n2)C(F)(F)F)[C@H](C)C(=O)NCc3ccc4c(c3)OCO4 C32944986
CC1(Cc2c3c4nc(nn4cnc3sc2C(N1)(C)C)CO/N=C\c5ccccc5Cl)C C13645022
Cc1ccc(cc1)n2c(nnn2)S[C@H](C)c3[nH]c(=O)c4c5c(sc4n3)C[C@@H](CC5)C C21175468
Cc1cccc(c1)n2c(nnn2)S[C@H](C)c3[nH]c(=O)c4c5c(sc4n3)C[C@H](CC5)C C21178139
C[C@@H]1CCc2c(sc3c2c(=O)[nH]c(n3)[C@@H](C)Sc4nnnn4Cc5cccs5)C1 C21738183
Cc1ccc(cc1)n2c3c(c(n2)C)c(cc(n3)C)C(=O)Nc4cc(c(cc4OC)OC)Cl C08598439
CN(C)c1ccc(cc1)[C@H]2C3=C(c4ccccc4O[C@@H]3c5ccccc5OC)N=C6N2NC=N6 C00638008
CCOc1ccccc1[C@H]2C3=C(c4cc(ccc4O2)Cl)N=C5N=CNN5[C@H]3c6cccnc6 C09309702
c1cc2c(cc1NC(=O)CCC3=NC(=O)C4=C5CCC[C@H]5SC4=N3)OC6(O2)CCCCC6 C38762379
Cc1cccc(c1)n2ccnc2SCC(=O)/[NH+]=C/3\C=C4C(=NC(=N4)[O-])C=C3Br C39586055
Cc1cccc2c1nc(s2)NC(=O)CSc3nnc(n3C)c4cc5ccccc5o4 C39763777
CCOc1cc(ccc1O)[C@H]2c3c(=O)c4cc(cc(c4oc3C(=O)N2c5cccc(n5)C)C)C C40044524
CCOc1cc(ccc1O)[C@H]2c3c(=O)c4c(cc(cc4oc3C(=O)N2c5cccc(n5)C)C)C C40058115
Cc1cc(c2c(c1)oc3c(c2=O)[C@@H](N(C3=O)c4nnc(s4)CC(C)C)c5cccc(c5)O)C C40061016
c1cc(ccc1[C@@H]2C3=C(CCCC3=O)Nc4n2nnn4)OCc5ccc(c(c5)Cl)Cl C40921479
Cc1ccc(cc1)c2nnc3n2nc(s3)NC(=O)COc4ccc(cc4)Br C41005852
Cc1ccc(cc1)N2CN(S(=O)(=O)c3c2nccc3)CC(=O)Nc4cc(ccc4C)C C49411457
COc1ccc(cc1)C2=NN([C@H](C2)c3ccccc3O)C\4=NC(=O)S/C4=C\c5cccnc5 C54201283
Cc1ccccc1n2c(cc(c2C)C(=O)CN3C(=O)[C@@](NC3=O)(C)c4cc5ccccc5o4)C C59271043
Cc1ccc2c(c1)sc(n2)N3C4=NC(=O)CS[C@H](C4=C(N3)C)c5ccc(c(c5)OC)OC C15084917
c1cc(oc1)Cn\2c3ccc(cc3[nH]/c2=N\C(=O)c4ccc(nc4)N5CCCC5)C(F)(F)F C60373769
Cc1c(cccc1Cl)N2C(=O)[C@@H]3[C@@H](N(O[C@@H]3C2=O)c4ccccc4)c5cccc(c5O)OC C18144265
CCOC(=O)N1CCN(CC1)Cc2c(cc(c3c2O/C(=C\c4ccc(cc4)C)/C3=O)C)O C41585988
Cc1ccc(cc1)CNC(=O)N2CCN(CC2)Cc3nc4cccnc4n3c5cccc(c5)C C64578781
c1ccc(cc1)C2=Nc3nc(nn3[C@H](C2)c4c(cccc4Cl)F)NC(=O)c5ccco5 C64790727
Cc1cccc(c1)NC(=O)C(=O)N/N=C/c2c3ccccc3ccc2OC(=O)c4ccc(cc4)Cl C04296148
c1ccc(cc1)/C=C(/C(=O)N/N=C/c2ccc(o2)c3ccc(cc3)Cl)\NC(=O)c4ccccc4 C02912102
CCCCSc1nc2c(nn1)-c3ccccc3N[C@@H](O2)c4c5ccccc5ccc4O C08456314
C[C@@H]1CC(=CC[C@@H]1/C=N/n2c(=O)c3c(c4cc(ccc4[nH]3)Br)nc2O)CCC=C(C)C C08743110
Cc1ccc(cc1)C(=O)NN(c2nc(cs2)c3ccc(cc3)F)C(=O)Nc4ccc(cc4)Cl C03768092
Cc1ccc(cc1)S(=O)(=O)Nc2cc(c(c3c2cccc3)O)Sc4nc5ccccc5o4 C08870688
CCCN1C(=O)N([C@H](C1(C)C)N(C(=O)Nc2cccc3c2cccc3)O)c4cccc5c4cccc5 C09144831
c1ccc(c(c1)/N=N/c2ccc(c(c2)/C=N/NC(=O)Cc3ccc(cc3)Br)O)Cl C09289440
Cc1ccc(c(c1)Nc2cc(c3c4c2C(=O)c5ccccc5-c4on3)N(CCO)Cc6ccccc6)C C09612311
c1ccc(cc1)[C@H](C(=O)Nc2ccc(cc2Cl)[N+](=O)[O-])OC(=O)c3cc4ccccc4cc3O C12659963
c1ccc(cc1)c2ccc(cc2)OCC(=O)NNC(=O)N3c4ccccc4Sc5c3cccc5 C13988922
Cc1ccc(c(c1)Nc2c(nc3ccccc3n2)NS(=O)(=O)c4ccc(cc4C)F)C C15911158
CC(C)(C)[C@@H]1CCc2c(sc3c2C(=O)N[C@H](N3)c4ccc(o4)c5cccc(c5)[N+](=O)[O-])C1 C15945201
CC(C)COc1ccc(cc1)[C@H]2CC3=C([C@@H](Nc4ccccc4N3)c5ccccc5[N+](=O)[O-])C(=O)C2 C21257500
CN(C)c1ccc(cc1)/C=C(/C(=O)N/N=C/c2c(cccc2Cl)Cl)\NC(=O)c3ccccc3 C22637356
c1ccc(cc1)c2c3cc(ccc3[nH]c2C(=O)N/N=C/c4ccc(cc4)Br)[N+](=O)[O-] C01883134
COc1ccccc1C(=O)N/C(=C\c2ccc(cc2)[N+](=O)[O-])/C(=O)Nc3ccc(c(c3)Cl)Cl C27521896
Cc1c(sc(n1)N/N=N/c2ccc(cc2)c3ccc(cc3)N/N=N/c4nc(c(s4)C)C)C C27586887
c1ccc2cc(ccc2c1)NC(=O)/C(=C\c3ccc4c(c3)OCO4)/NC(=O)c5ccccc5Cl C28313221
CC1=C([C@@H](n2c(nc(n2)SCc3ccc(cc3)Cl)N1)c4ccccc4)C(=O)Nc5ccccc5 C33085588
Cc1ccc(cc1)C23C[C@H]4C[C@@H](C2)CC(C4)(C3)NC(=O)N/N=C/c5cccc(c5)[N+](=O)[O-] C18269855
c1ccc(cc1)c2c3cc(ccc3[nH]c2C(=O)N/N=C\c4cccc(c4)Br)[N+](=O)[O-] C33154751
Cc1ccc(cc1)n2c(nnc2SCc3ccccc3C)[C@@H](C)NC(=O)Nc4cccc(c4C)C C33660971
c1ccc2c(c1)c(c([nH]2)c3ccc(cc3)Cl)SCCNC(=O)c4cc(ccc4Cl)[N+](=O)[O-] C33734721
Cc1cc(n(n1)c2nc(c3c4c(sc3n2)CCCC4)N(Nc5ccccc5)NC6CCCCC6)C C34786594
Cc1ccc(cc1)n2c(nnc2SCc3ccccc3C)[C@@H](C)NC(=O)Nc4ccccc4C C34829079
CC[C@H](C)[C@H](C(=O)Nc1nnc(s1)c2cccc(c2)Cl)NC(=O)C34CC5CC(C3)CC(C5)C4 C35267844
CC1=C([C@H](NC(=S)N1C)c2ccc(cc2)NC(=O)c3ccc(cc3)C(C)(C)C)C(=O)OC(C)C C35729545
CN(C)c1ccc(cc1)/C=C(\C(=O)N/N=C/c2ccc(c(c2)Cl)Cl)/NC(=O)c3ccccc3 C36235415
C[C@H]1CCc2c(sc3c2c(nc(n3)SCc4csc(n4)N(c5ccccc5)C(=O)C)N)C1 C36833891
CC(C)c1ccc(cc1)c2c3c(n(nc3nc(n2)N4CCCCC4)c5ccc(cc5)F)N C37360845
C/C=C(/C)\C(=O)O[C@H]1C=C(C[C@@H]([C@@H]2[C@@]1(CC[C@]2(C(C)C)O)C)OC(=O)c3ccc(cc3)O)C C31157383
c1cc(c(cc1Br)[O-])/C=[NH+]/Nc2nc(nc(n2)N3CCCCCC3)N4CCCCCC4 C08453804
c1cc2c(c(c1)O)C[C@H]3C[C@@H]2CN(C3)c4nc(nc(n4)Cl)NCCC5=CCCCC5 C39211752
C[C@H]1C[C@]2(CC(C1)(C)C)C(=O)N(C(=O)N2)CC(=O)N[C@@H](c3ccc(cc3)C(C)C)c4cccs4 C24220976
Cc1ccc(cc1)/C=N/c2c(ccc(c2)S(=O)(=O)c3cc(c(cc3)O)/N=C/c4ccc(cc4)C)O C16133960
C[C@]12CC[C@](C1(C)C)(c3c2nc4cc(c(cc4n3)Cl)Cl)C(=O)NNc5ccc(cc5)[N+](=O)[O-] C33775205
CCOc1ccc(cc1)[C@@H]2c3c(n[nH]c3C(=O)N2Cc4ccc(cc4)C)c5cc(c(cc5O)C)Cl C39914732
Cc1ccc2c(c1)sc(n2)Nc3c(c(ncn3)Nc4ccc(cc4)C(F)(F)F)[N+](=O)[O-] C40650554
CCCSc1nc2n(n1)[C@@H](C(=C(N2)C)C(=O)Nc3ccc(cc3)C)c4cccc5c4cccc5 C40982551
CCCSc1nc2n(n1)[C@H](C(=C(N2)C)C(=O)Nc3cccc(c3)C)c4c(cccc4Cl)Cl C41019721
CCCCSc1nc2n(n1)[C@@H](C(=C(N2)C)C(=O)Nc3cccc(c3)C)c4cccc5c4cccc5 C41022870
CCC(C)(C)[C@H]1CCc2c(sc3c2C(=N[C@@H](N3)c4ccc(o4)c5ccc(cc5[N+](=O)[O-])C)O)C1 C08920408
CC(C)(C)NC(=O)[C@@H](c1c2ccccc2ccc1OC)N(c3ccccc3)C(=O)c4ccccc4O C36608066
Cc1ccccc1[C@@H](C(=O)NC2CCCCC2)N(c3ccccc3)C(=O)c4cc(ccc4O)[N+](=O)[O-] C36609352
Cc1ccc(c(c1)C)n2c(nnc2SCC(=O)Nc3ccc(c(c3)Cl)C)c4ccccc4O C02875847
c1ccc(cc1)c2csc3c2c(nc(n3)c4ccccn4)N5[C@H]6CCCC[C@@H]6C[C@@H]5C(=O)N C58167373
Cc1ccc(cc1)[C@H]2C(=C(N=c3n2c(=O)/c(=C\c4ccc(cc4)O)/s3)C)C(=O)Nc5ccccc5 C59305563
Cc1ccc(c(c1)C)Nc2nc(nc(n2)Sc3nncn3C)Nc4ccc(cc4C)C C59431839
CCOc1ccc(cc1[N+](=O)[O-])C(=O)NC(=S)/N=c\2/[nH]c(cs2)c3ccc4ccccc4c3 C09329641
COc1cc(nc(n1)OC)NS(=O)(=O)c2ccc(cc2)/N=C/c3cc(ccc3O)Br C00934373
C/C(=N\NC(=O)CSc1nnc(n1c2ccc(cc2)OC)c3ccc(cc3)OC)/c4ccc(cc4)O C08431894
c1ccc(c(c1)C(=O)Nc2nnc(s2)SCC(=O)Nc3ccc(cc3)C(F)(F)F)[N+](=O)[O-] C08821952
CCOc1cc(cc(c1O)I)/C=N/NC(=O)COc2ccccc2[N+](=O)[O-] C01092733
c1ccc2c(c1)c3c([nH]2)c(=O)n(c(n3)SCC(=O)NCc4ccc(cc4)F)c5ccc(cc5)[N+](=O)[O-] C08923754
Cc1ccc(c(c1)[N+](=O)[O-])NC(=O)[C@@H](c2ccccc2)OC(=O)c3ccc4c(c3)NC(=O)CS4 C09074174
CCSc1nnc(s1)NC(=O)CSc2nnc(s2)NC(=O)c3cc(ccc3OC)Cl C09368217
CCCSc1ncc(c(n1)C(=O)Nc2ccc(cc2)S(=O)(=O)Nc3c(c(no3)C)C)Cl C09409316
CCOC(=O)c1c2c(sc1NC(=O)[C@@H](C)Sc3nnc4n3c5c(c(=O)[nH]4)CCCC5)CCCCC2 C09520495
Cc1ccc2c(c1)sc(n2)NC(=O)CSc3ccc4nnc(n4n3)CCNC(=O)c5ccccc5 C09578391
c1cc(ccc1/C=C/C(=O)OCC(=O)NC(=O)NC2CCCCC2)S(=O)(=O)N3CCCCCC3 C09647178
Cc1ccccc1NC(=O)CSC2=Nc3ccccc3C4=N[C@H](C(=O)N42)CCC(=O)NCc5ccco5 C09674402
Cc1cc(no1)NC(=O)CSc2nc3c4ccccc4[nH]c3c(=O)n2c5ccc(cc5)OC(F)(F)F C10244402
CCCCCn1c(=O)c2ccccc2n3c1nnc3SCC(=O)NNC(=O)c4ccc(cc4)Cl C10266588
C[C@@H](C(=O)Nc1cc2c(cc1OC)c3ccccc3o2)OC(=O)c4ccccc4NS(=O)(=O)C C10265620
c1ccc(cc1)[C@@H](CNC(=O)CCCn2c3ccc(cc3oc2=O)[N+](=O)[O-])c4c[nH]c5c4cccc5 C10696597
CC1=C([C@@H](NC(=S)N1)c2cn(nc2c3ccc(cc3)[N+](=O)[O-])c4ccccc4)C(=O)OC(C)C C11219805
C[C@@H]1CCCC[C@@H]1NC(=O)NC(=O)CSc2nnc3n2c4ccccc4c(=O)n3CCC(C)C C10058742
Cc1ccc(cc1)S(=O)(=O)N/N=c\2/c(cc3ccccc3o2)C(=O)Nc4ccc(c(c4)OC)OC C12437714
Cc1ccc(cc1)c2nnn(n2)CC(=O)N([C@H](c3ccc(cc3)O)C(=O)NC4CCCCC4)C(C)(C)C C12705512
CCN(CC)S(=O)(=O)c1cccc(c1)c2nnc(n2N)SCc3cc4c(c(c3)Cl)OCO4 C12721936
COc1ccccc1c2nnc(n2c3ccccc3)SCC(=O)C(=C4Nc5ccccc5N4)C(=O)OC C13057622
CC(C)c1ccc(cc1)[C@@]2(C(=O)N(C(=O)N2)CC(=O)Nc3ccc(cc3)S(=O)(=O)N4CCCCC4)C C14094600
CCN(CC)S(=O)(=O)c1ccc(cc1)NC(=O)CN2C(=O)[C@@](NC2=O)(C)c3ccc(cc3)C(C)(C)C C14162287
Cc1ccc(cc1S(=O)(=O)Nc2ccc(cc2)NS(=O)(=O)c3ccc(c(c3)F)F)[N+](=O)[O-] C16127320
Cc1ccc(cc1S(=O)(=O)Nc2cccc(c2)Cl)NS(=O)(=O)c3ccc(cc3)[N+](=O)[O-] C16146870
c1ccc(c(c1)NS(=O)(=O)c2ccc(cc2)F)NS(=O)(=O)c3ccc(c(c3)[N+](=O)[O-])Cl C16150571
CC[C@@H](C)[C@@H](C(=O)Nc1nnc(s1)c2ccc3c(c2)OCO3)NS(=O)(=O)c4ccc(cc4)C C16608656
Cc1ccc(cc1)[C@@H](c2cccs2)NC(=O)CN3C(=O)[C@](NC3=O)(C)c4ccc(cc4)[N+](=O)[O-] C17656026
C[C@@H](c1ccc(c(c1)F)F)NC(=O)c2ccc(cc2)S(=O)(=O)Nc3cc(ccc3OC)[N+](=O)[O-] C18016580
CCOc1ccccc1NC(=O)[C@@H](c2ccccc2)OC(=O)CN3C(=O)[C@]4(CCCC[C@@H]4C)NC3=O C22035383
CCOc1ccc(cc1)O[C@H](C)C(=O)NNC(=O)c2c(c3c(nc(nc3s2)c4ccco4)C)C C22506437
c1ccc2c(c1)c(c[nH]2)c3nnc(n3C[C@@H]4CCCO4)SCC(=O)Nc5cccc6c5nsn6 C23517033
CC(C)c1ccc2c(c1)/C(=N/NC(=O)CCc3ccc(cc3)S(=O)(=O)N4CCOCC4)/C(=N2)O C23740824
COc1ccc(cc1c2nc([nH]n2)SCC(=O)Nc3ccc(cc3Br)[N+](=O)[O-])Cl C09689760
CCCOc1ccc(cc1OCC)[C@H]2[C@H]3CN(CC=C3C(=C(C2(C#N)C#N)N)C#N)C(=O)OC(C)(C)C C01825881
CC(C)[C@@H](C(=O)N/N=C\c1ccc(c(c1)[N+](=O)[O-])N(C)C)NC(=O)c2ccc(cc2Cl)Cl C30961205
CCCc1c2c(c(=O)nc([nH]2)c3cc(ccc3OCC)S(=O)(=O)Nc4ccc(cc4)C)n(n1)C C00632601
C[C@@H](c1nnc(n1c2ccc(cc2)[N+](=O)[O-])SCc3ccc(cc3)F)NC(=O)NCc4ccccc4 C35201010
CCOc1ccc(cc1OC)/C=N/NC(=O)/C(=C\c2ccc3c(c2)OCO3)/NC(=O)c4ccccc4 C36235374
CC(C)(C)CC(C)(C)NC(=O)[C@H](c1ccc(cc1)[N+](=O)[O-])N(C2CCCCC2)C(=O)[C@@H]3CCC(=O)N3 C36490867
c1ccc(c(c1)C(=O)N(Cc2ccco2)[C@H](c3ccc(cc3)[N+](=O)[O-])C(=O)NC4CCCCC4)O C36497960
c1ccc(c(c1)[C@@H](C(=O)NC2CCCCC2)N(Cc3ccco3)C(=O)c4ccc(cc4)[N+](=O)[O-])O C36506479
CC(C)(C)CC(C)(C)NC(=O)[C@@H](c1cc(ccc1Cl)[N+](=O)[O-])N(C(=O)[C@@H]2CCC(=O)N2)C(C)(C)C C36591472
C[C@H]1CC(=O)Nc2ccccc2N1C(=O)COC(=O)CCNS(=O)(=O)c3ccc4ccccc4c3 C40161879
CCOc1cc(cc(c1OCC)Br)[C@@H]2C(=C(Nc3n2nnn3)C)C(=O)Nc4ccccc4C C38185106
c1ccc(cc1)c2nc(nn2c3ccccc3)C(=O)NNC(=O)CCc4ncc(o4)c5ccccc5F C45728177
COc1ccc(cc1OC)[C@@H]2[C@@H]3CC=C[C@@H]3c4cc(ccc4N2)S(=O)(=O)Nc5cccc(c5)[N+](=O)[O-] C58850009
CC1=C2C=C(C=C[C@@H]2N=C1C)[C@H]3NN=C(N3Cc4ccccc4)SCC(=O)Nc5cccc(c5)[N+](=O)[O-] C63730219
Cc1ccnc(n1)SCC(=O)/N=C(/Nc2nc(cc(n2)C)C)\[N-]CCC3=c4cc(ccc4=[NH+]C3)Cl C63744088
Cc1cccc(c1C)Nc2nc(nc(n2)N3CCC(CC3)C)N/N=C/c4ccc(cc4)Cl C04044955
Cc1ccccc1C(=O)Oc2ccc(cc2)/C=N/NC(=O)c3cc4ccccc4cc3O C02519952
c1ccc2c(c1)cccc2C(=O)Oc3ccc(cc3)/C=N/NC(=O)c4cc5ccccc5cc4O C02570260
Cc1cccc(c1)NC(=S)N/N=C/c2cccc(c2)OC(=O)c3ccc(cc3Cl)Cl C02542701
CCN(CC)c1nc(nc(n1)N/N=C/c2ccc(cc2)Cl)Nc3cc(ccc3C)C C05003869
CCOc1ccc(cc1)c2csc(n2)c3c4ccccn4c(c3N)C(=O)c5ccc(cc5)C C08844880
CCn1c2ccccc2c3c1ccc(c3)NC(=O)C[C@@H](C)CC(=O)Nc4ccc(cc4)C(C)C C09805886
Cc1cccc(c1)Nc2nc(nc(n2)Sc3nc4ccccc4o3)Nc5cccc(c5)C C09246928
COc1ccc(cc1)C(=O)c2c(c3c(cc(nc3s2)c4ccc(cc4)Cl)c5ccco5)N C12250434
c1ccc(c(c1)/C=N/[C@@H]2c3ccccc3O[C@@]4([C@@H]2CCCC4)/N=C/c5ccccc5O)O C12375287
Cc1ccc(cc1)c2cc(c3c(c(sc3n2)c4nnc(o4)c5ccccc5)N)c6ccccc6 C06246462
CCc1ccc(cc1)c2c3c(cc(nc3n[nH]2)c4ccc(cc4)C)C(=O)NCc5ccc(cc5)C C09228165
c1ccc2c(c1)ccc(c2C(=O)N/N=C/c3cn(c4c3cccc4)Cc5cccc(c5)Cl)O C13321951
CC(C)(C)c1ccc(c(c1)C(C)(C)C)OCC(=O)Nc2ccccc2C(=O)Nc3ccccc3 C14661163
CC(C)(C)c1ccc(c(c1)C(C)(C)C)OCC(=O)Nc2ccccc2C(=O)NC(C)(C)C C14661347
c1cc(ccc1C(=O)Nc2ccc(cc2)S(=O)(=O)NCC(F)(F)F)SC(F)(F)F C16500640
c1ccc(cc1)c2c(nc([nH]2)c3cccc(c3)O)c4ccc(cc4)c5ccc(cc5)[N+](=O)[O-] C06446729
c1cc(c(cc1[N+](=O)[O-])[C@H]2[C@@H]3CC=C[C@@H]3c4cc(ccc4N2)OCCC5CCCCC5)O C14476135
CCC(C)(C)[C@H]1Cc2c(c3ccccc3[nH+]c2/C(=C/c4ccc(c(c4)[N+](=O)[O-])NC)/C1)C(=O)[O-] C14361472
Cc1ccc(cc1)c2c(sc(n2)N/N=C/c3ccc(cc3)C(C)(C)C)NC(=O)c4ccco4 C27016023
COc1cc2ccccc2cc1C(=O)NC(=S)/N=c\3/[nH]c4c(s3)ccc(c4Cl)Cl C32126862
CCc1cccc(c1)NC(=O)N(CC)CC(=O)Nc2cc(nn2c3cccc(c3)C)C(C)(C)C C00739261
c1ccc(cc1)C(=O)Oc2ccc3ccccc3c2/C=N/NC(=S)NC4CCCCC4 C25580392
c1ccc(cc1)c2c(c(n(n2)C(=S)N)c3ccccc3)/N=N/c4ccc(cc4)Br C16930158
CCc1ccccc1NC(=O)c2c3c(sc2NC(=O)c4ccco4)C[C@@H](CC3)C(C)(C)C C34882500
c1ccc(cc1)N(CCCNC(=O)NC23CC4CC(C2)CC(C4)C3)C(=O)c5ccc(cc5)Cl C34971578
CCN(CC(=O)Nc1cc(nn1c2ccccc2C)C(C)(C)C)C(=O)Nc3cccc(c3C)C C35130519
CCCCSc1[nH]c(=O)c2c(n1)NC3=C([C@H]2c4ccc(cc4)C(C)C)C(=O)CC(C3)(C)C C35451119
C/C=C\[C@@H](C(=O)NC(C)(C)CC(C)(C)C)N(c1ccccc1Cl)C(=O)c2ccccc2O C36543580
CC(C)(C)c1ccc(cc1)C(=O)NCCNc2c3ccc(cc3nc(n2)c4ccccc4)Cl C37382737
CC(C)(C)c1ccc(cc1)[C@@H]2NN=C(N2c3ccccc3)SCc4[nH]c5ccccc5n4 C38578132
Cc1ccc(cc1)C2=C[C@@H](N=N2)C(=O)N/N=C\c3cc(c(c(c3)C(C)(C)C)O)C(C)(C)C C39273405
CC[C@H]1C/C(=C\c2ccc(cc2)OC)/C3=C(C1)[C@@H](C(=C(O3)N)C#N)c4ccc(cc4)OC C39324434
Cc1cc(c(c(c1)c2c3c([nH]n2)C(=O)N([C@@H]3c4ccc(cc4)C(C)(C)C)Cc5ccccc5)O)C C39912273
Cc1ccc(cc1)CN2[C@H](c3c(n[nH]c3C2=O)c4cc(cc(c4O)C)C)c5ccc(cc5)C(C)C C39912407
CCSc1nc2n(n1)[C@H](C(=C(N2)C)C(=O)Nc3cccc(c3C)C)c4ccc(cc4)C(C)C C41020646
Cc1ccc(cc1Cl)C(=O)N/N=C/c2cc(ccc2O)/N=N/c3cccc4c3cccc4 C12466406
CCC(C)(C)[C@H]1CCc2c(sc3c2C(=N[C@@H](N3)c4ccc(o4)c5ccccc5[N+](=O)[O-])O)C1 C08919633
C[C@]12CCCC[C@@H]1CC[C@@H]3[C@@H]2CC[C@]4([C@@H]3CC[C@@]4(C[NH+]=Cc5cc(ccc5[O-])[N+](=O)[O-])O)C C19703168
CC(C)(C)c1cc(cc(c1O)C(C)(C)C)/C(=N\O)/c2nc3ccccc3n2Cc4ccccc4 C04467457
COc1ccc(cc1)c2c(n[nH]c2C(F)(F)F)c3ccc(cc3O)OCc4ccccc4F C09130659
CCc1ccc(cc1)NC(=O)C2=C(Nc3nc4ccccc4n3[C@H]2c5ccc(cc5)C(C)C)C C20970025
CC(C)(C)CC(C)(C)NC(=O)[C@H](c1ccc(cc1)O)N(c2ccccc2)C(=O)C3CCCCC3 C36604629
CC(C)(C)CC(C)(C)NC(=O)[C@@H](c1ccccc1O)N(c2ccccc2)C(=O)C3CCCCC3 C36604696
COc1ccccc1NC(=O)c2cc3ccccc3c(c2O)/C=N/c4ccc(cc4)Cl C03130101
Cc1ccc(cc1/N=C/c2ccccc2O)c3nc4cc(ccc4o3)/N=C/c5ccccc5O C01884073
C/C(=C\N=C\1/N=C(S1)[N-]c2ccc(c(c2)Cl)F)/[NH2+]Cc3ccc(cc3)OC C20157332
Cc1ccc(cc1Cl)OCC(=O)N/N=C/c2cc(c(c(c2)C(C)(C)C)O)C(C)(C)C C59148684
Cc1ccccc1Nc2nc(nc(n2)Sc3nc4ccccc4o3)Nc5ccccc5C C02190046
CCOc1cc(ccc1O)/C=N/N=c/2\[nH]c(c(s2)c3ccccc3)c4ccc(cc4)Cl C59484219
CCOc1ccc(cc1)n2c(nnc2SCc3nc(nc(n3)Nc4ccccc4C)N)c5cccnc5 C02629626
c1ccc2c(c1)c(nc3n2nnc3c4cccc(c4)C(F)(F)F)NCCc5ccc(cc5)S(=O)(=O)N C02694371
CCc1ccc(cc1)NC(=O)C(=O)N/N=C/c2cccc(c2)OCC(=O)Nc3cc(cc(c3)Cl)Cl C02178198
Cc1ccc(cc1)n2c(c(c3c2nc4ccccc4n3)C(=O)Nc5c(c6c(s5)CCCC6)C(=O)OC)N C02314489
CC(C)OCCCNC(=O)c1c2c(nc3ccccc3n2)n(c1N)/N=C/c4ccc(cc4)C(C)(C)C C08871175
Cc1ccccc1Nc2nc(nc(n2)N)CSc3nnc(o3)c4c(c5ccccc5s4)Cl C09224272
Cc1ccc(cc1)[C@@H](C(=O)Nc2ccc(cc2)C(C)C)N(Cc3ccco3)C(=O)C[C@H]4C(=O)NC(=O)N4 C09601420
Cc1cccc(c1)c2nnc(n2Cc3ccco3)SCc4nc(nc(n4)Nc5ccccc5C)N C09634024
c1ccc(c(c1)C(=O)N/C(=C\c2cccc(c2)[N+](=O)[O-])/C(=O)NCCc3[nH]c4ccccc4n3)Cl C12375329
Cc1ccc(cc1S(=O)(=O)Nc2ccc(cc2)SC(F)F)NC(=O)Nc3ccc(cc3)[N+](=O)[O-] C12500345
CCOc1ccc(cc1OCC)CCNC(=O)c2c3c(nc4ccccc4n3)n(c2N)c5cc(cc(c5)C)C C02247863
c1cc(ccc1c2nnc(n2c3ccc(cc3)Cl)SCC(=O)N/N=C/c4ccc(cc4O)O)Cl C02360232
COc1ccc(cc1NC(=S)N[C@@H](C(Cl)(Cl)Cl)NC(=O)c2ccccc2Cl)[N+](=O)[O-] C03051801
Cc1cccc(c1C)n2c(=O)c3ccccc3nc2S[C@@H](C)C(=O)Nc4ccc5c(c4)[nH]c(=O)[nH]5 C15817351
CC[C@H](C)[C@H](C(=O)Nc1nnc(s1)c2ccc3c(c2)OCO3)NC(=O)Nc4ccccc4C(F)(F)F C16608487
CCN1C(=C([C@@H](NC1=S)c2ccc(cc2)NC(=O)Nc3ccc(cc3)[N+](=O)[O-])C(=O)OCC(C)C)C C16610484
CCN1C(=C([C@H](NC1=S)c2cccc(c2)NC(=O)Nc3ccccc3OCC)C(=O)OC(C)C)C C16611164
Cc1cccc(c1n2c(=O)c3ccccc3nc2S[C@@H](C)C(=O)Nc4ccc5c(c4)[nH]c(=O)[nH]5)C C16908575
Cc1ccc(cc1)c2nnc(n2c3ccc(cc3)C)S[C@@H](C)C(=O)Nc4ccc5c(c4)[nH]c(=O)[nH]5 C17059675
c1ccc(cc1)C(=O)N/C(=C/c2ccc3c(c2)OCO3)/C(=O)N/N=C/c4ccc(c(c4)Br)O C03168106
CCOc1ccc(cc1)NS(=O)(=O)c2ccc3c(c2)[C@H]4C=CC[C@H]4[C@H](N3)c5cc(ccc5O)[N+](=O)[O-] C20709314
CC(C)Oc1ccc(cc1)[C@H]2CC3=C([C@H](Nc4ccccc4N3)c5ccc(c(c5)[N+](=O)[O-])O)C(=O)C2 C20883323
CC(C)Oc1ccc(cc1)[C@@H]2CC3=C([C@@H](Nc4ccccc4N3)c5ccc(c(c5)[N+](=O)[O-])O)C(=O)C2 C20883331
CCCOc1ccc(cc1)[C@H]2CC3=C([C@@H](Nc4ccccc4N3)c5cc(c(c(c5)OC)O)[N+](=O)[O-])C(=O)C2 C20885905
COc1ccc(cc1)[C@H]2CC3=C([C@H](Nc4ccccc4N3)c5cc(c(c(c5)OC)O)[N+](=O)[O-])C(=O)C2 C21229372
CC(C)COc1ccc(cc1)[C@@H]2CC3=C([C@H](Nc4ccccc4N3)c5cc(c(c(c5)OC)O)[N+](=O)[O-])C(=O)C2 C21255016
CC(C)Oc1ccc(cc1)[C@@H]2CC3=C([C@H](Nc4ccccc4N3)c5cc(c(c(c5)OC)O)[N+](=O)[O-])C(=O)C2 C21256976
Cc1ccc(cc1)n2c(c(c(n2)C)NC(=O)CSc3nnc(n3N)c4ccc(cc4)C(C)(C)C)C C21331564
c1ccc(c(c1)c2nnc(n2N)SCC(=O)N3c4ccccc4NC(=O)C[C@H]3C(F)(F)F)Cl C22240259
CCC(=O)Nc1ccc(cc1)S(=O)(=O)Nc2ccc3c(c2)nc(s3)NC(=O)C4CCCCC4 C15870259
CCCN1C(=C([C@H](NC1=O)c2cccc(c2)NC(=O)Nc3c(cccc3C(C)C)C(C)C)C(=O)OC)C C34847050
CC(C)(C)NC(=O)[C@@H](c1c2ccccc2ccc1OC)N(Cc3ccco3)C(=O)c4c(cccc4O)O C36500544
c1ccc(c(c1)N([C@@H](c2ccc(cc2)[N+](=O)[O-])C(=O)NC3CCCCC3)C(=O)c4cccc(c4O)O)Cl C36545449
CC(C)(C)CC(C)(C)NC(=O)[C@@H](c1cc(ccc1Cl)[N+](=O)[O-])N(C(=O)c2cccc(c2O)O)C(C)(C)C C36586997
COc1ccc(cc1)/C=C/2\CCC[C@@H]3C2=NN([C@H]3c4ccc(cc4)OC)C(=O)CSc5nc([nH]n5)N C13865325
C[C@@H]1C(=C(N=N1)C)NC(=O)CS[C@@H]2NN[C@@H](N2c3ccccc3)COc4cccc5c4cccc5 C38870161
C[C@@H]1C(=C(N=N1)C)NC(=O)CS[C@H]2NN[C@@H](N2c3ccccc3)COc4cccc5c4cccc5 C38870163
Cc1ccc(cc1)n2c(=O)c3c(nc2N/N=C/c4ccc(cc4)OCC(=O)N)-c5ccccc5CC3(C)C C40034845
CC[C@@H](C(=O)Nc1nc2ccc(cc2s1)OC)n3c(nnc3SCc4ccccc4Cl)N C40173195
Cc1ccc2c(c1)sc(n2)Nc3c(c(ncn3)NNC(=O)c4ccccc4Br)[N+](=O)[O-] C40650510
Cc1ccc2c(c1)sc(n2)Nc3c(c(ncn3)NNC(=O)C(c4ccccc4)c5ccccc5)[N+](=O)[O-] C40650524
CCSc1nc2n(n1)[C@H](C(=C(N2)C)C(=O)N)c3ccc(c(c3)OC)OCc4ccc(cc4)C(C)(C)C C41004978
c1cc(ccc1Cn2c3ccc(cc3nc2[C@H](Cc4c[nH+]c[nH]4)NC(=O)CC5CCCCC5)C(=O)[O-])Cl C43254847
c1cc(cc(c1)NC(=O)Nc2cc(cc(c2)Cl)Cl)c3cn4ccnc4c(n3)NCc5ccncc5 C49046988
CCOc1cc(ccc1OCc2ccccc2)[C@@H]3c4c(n[nH]c4C(=O)N3CCO)c5cc(cc(c5O)C)C C08569259
Cc1ccc2c(c1)[nH]c(n2)CSc3nc([nH]n3)N/N=C/c4ccccc4OCc5ccccc5Cl C21083276
c1ccc(cc1)N([C@H](c2ccc(cc2)[N+](=O)[O-])C(=O)NC3CCCCC3)C(=O)c4cccc(c4O)O C36610411
CC1=C([C@@H](n2c(nc(n2)c3ccccc3Cl)N1)c4ccc(cc4)O)C(=O)Nc5ccccc5OC C00646487
c1ccc(cc1)NS(=O)(=O)c2ccc(cc2)NC(=O)CCSc3[nH]nc(n3)c4cccc(c4)Cl C59793906
Cc1ccc(cc1C)c2c(sc3c2c(=O)nc([nH]3)SCC(=O)Nc4cc(ccc4O)[N+](=O)[O-])C C62038971
CCc1cccc(c1)NC(=O)N[C@H](C(C)C)C(=O)Nc2nnc(s2)c3ccccc3 C04753512
c1ccc(cc1)/C=N/n2c(c(c3c2nc4ccccc4n3)C(=O)NCc5ccc(cc5)F)N C08836206
CC(C)(C)NC(=O)CSc1nnc(s1)NC(=O)Nc2ccc(c(c2)Cl)Cl C09324745
CC1=C([C@@H](NC(=S)N1)c2ccc(c(c2)[N+](=O)[O-])Cl)C(=O)Nc3ccc(c(c3)F)F C01158097
CCOc1ccc(cc1)N2C(=O)Nc3ccccc3[C@]2(C(=O)NCCC4=CCCCC4)O C09836167
c1ccc(c(c1)c2[nH]c(nn2)SCC(=O)NC(=O)NC34CC5CC(C3)CC(C5)C4)F C09836958
CC(C)n1c2c(cn1)c(cc(n2)c3ccco3)C(=O)Nc4cc(c(c(c4)Cl)N)Cl C10226355
COc1ccccc1c2nnc(n2N)Sc3c(c4ccccc4[nH]c3=O)c5ccccc5 C09633628
Cc1cc(cc(c1)C(=O)NCC(=O)OCc2nc(c3c4c(sc3n2)CCCCC4)N)C C10395928
Cc1cc(nc(n1)N/C(=N/C(=O)NC23CC4CC(C2)CC(C4)C3)/NC5CC5)C C14156362
CC[C@@H](C)c1ccc(cc1)n2c(=O)c3cc(ccc3nc2SCC(=O)NC(=O)N)Cl C09092079
CC[C@@H](C)[C@@H](C(=O)Nc1nnc(s1)c2ccc(cc2)C)NC(=O)Nc3ccc(cc3)C C16572438
CC[C@H](C)[C@@H](C(=O)Nc1nnc(s1)c2ccc(cc2)C)NC(=O)Nc3ccc(cc3)C C16572439
CC[C@H](C)[C@H](C(=O)Nc1nnc(s1)c2ccc(cc2)C)NC(=O)Nc3ccccc3C C16572473
Cc1cccc(c1)c2nnc(s2)NC(=O)[C@@H](C(C)C)NC(=O)Nc3cccc(c3C)C C16614578
Cc1ccc(cc1)NC(=O)CSc2nnc3n2c(nc4c3c5c(s4)CC[C@H](C5)C)N C16845708
CC[C@@H](C)Cc1c(sc2c1c(=O)[nH]c(n2)S[C@@H](C)C(=O)NC(=O)NC(C)(C)C)C C18581032
c1ccc(cc1)NC(=O)c2cccc3c2N[C@@H]([C@H]4[C@H]3C=CC4)c5cc(ccc5O)[N+](=O)[O-] C20709007
C[C@H]1CCc2c(sc(c2C(=O)OC(C)C)NC(=O)[C@@H](C)Sc3nnc(s3)N)C1 C22738490
C[C@@H]1CCc2c(sc(c2C(=O)OC(C)C)NC(=O)[C@@H](C)Sc3nnc(s3)N)C1 C22738495
Cc1ccc(cc1)NC(=O)C2=C(NC(=S)N[C@@H]2c3ccc(c(c3)[N+](=O)[O-])Cl)C C23779752
CC(=C(C(=O)N/N=C/c1cc(c(c(c1)Br)O)OC)NC(=O)c2ccccc2)C C27520865
CC1=C([C@@H](NC(=S)N1)c2ccc(c(c2)Cl)Cl)C(=O)Nc3cccc(c3)[N+](=O)[O-] C28422844
Cc1ccc(cc1)c2c(sc3c2c(=O)[nH]c(n3)CNc4ccc5c(c4)NC(=O)[C@H](O5)C)C C32814879
c1ccc(cc1)[C@H]2C(=NNC(=N2)SCC(=O)NC(=O)Nc3ccccc3)c4ccccc4 C01092312
c1ccnc(c1)CNc2nc(c3c(n(nc3n2)c4ccc(cc4)Cl)N)c5ccc(cc5)F C35576997
CCCC(=O)Nc1ccc(c2c1[C@@H]3C=CC[C@@H]3[C@@H](N2)c4cc(ccc4O)[N+](=O)[O-])Cl C14476174
Cc1cc(nc(n1)N/C(=N/C(=O)Nc2cccc(c2)Cl)/NCCc3cccs3)C C14159065
CCCCn1c(c(c(=O)[nH]c1=O)N(CC(C)C)C(=O)c2cc3c(s2)CCCCC3)N C14670240
C/C(=C/C(=O)Nc1ccc2c(c1)OCCO2)/NNC(=O)c3ccc(cc3)C(C)(C)C C04691174
Cc1ccccc1/N=C\2/NC(=O)/C(=C/[C@H]3C=CC(=N3)c4ccc(cc4)S(=O)(=O)N)/S2 C39243038
Cc1cccc(c1)N2[C@@H](NN=C2SCc3cc(ccc3C)C)Cc4cc(=O)[nH]c(=O)[nH]4 C39361791
Cc1ccc(c(c1)CSC2=NN[C@H](N2c3ccc(cc3)F)Cc4cc(=O)[nH]c(=O)[nH]4)C C39362927
c1ccc(cc1)C2=C(CN(N2)c3ccccc3)C/C=N/NC(=O)Cc4[nH]c5ccccc5n4 C39775596
Cc1ccc2c(c1)sc(n2)NC(=O)[C@@H](C)n3c(nnc3SCc4ccccc4)N C40172775
c1ccc(cc1)N(c2ccccc2)Nc3c(c(ncn3)n4cnc5c4cccc5)N C40778093
CCOc1cc(ccc1OC(C)C)[C@@H]2c3c(n[nH]c3OC(=C2C#N)N)C(C)(C)C C06419992
CC1=NC2=NC(=[NH+][C@@H](N2C(=C1)[O-])[C@H]3CCC=CC3)NCCc4c[nH]c5c4cccc5 C20344167
COc1ccc(cc1)CCN2[C@H](c3c(n[nH]c3C2=O)c4ccccc4O)c5cccc(c5)O C09123821
Cc1ccccc1Nc2nc(nc(n2)N)CN3CCCC[C@@H]3c4nc5ccccc5s4 C58160429
C[C@H]1CCC[C@@H]([C@@H]1C)NC(=O)COC(=O)c2ccccc2NC(=O)NC(C)C C58240702
C/C(=N/Nc1[nH]nc(n1)SCC(=O)Nc2ccccc2)/c3ccc4ccccc4c3 C06213279
CCc1c(sc(n1)NC(=O)CSc2nnc(n2N)c3ccc(cc3)C(C)(C)C)C C59121134
C[C@@H](C(=O)Nc1ccc2c(c1)cc[nH]2)NC(=O)N3CCN(CC3)c4ccc(cc4)Cl C61719894
CC(C)(C)c1ccc(cc1)NC(=O)CNC(=O)N2CC(=O)Nc3c2cccc3 C08739162
C[C@H]1CCc2c(sc3c2c(=O)nc([nH]3)S[C@@H](C)C(=O)Nc4cc(ccc4O)C=O)C1 C62038810
c1ccc2c(c1)ccc(c2/C=N/Nc3c4ccccc4c(nn3)c5[nH]ccn5)O C05072233
c1ccc2c(c1)-c3nc4ccccc4n3[C@H](N2)c5ccc(o5)c6ccc(cc6)S(=O)(=O)N C01032666
Cc1ccc(cc1)S(=O)(=O)/N=c/2\[nH]c(c(s2)NC(=O)Nc3ccc(cc3)Cl)C C01251592
CC[NH+]1CCc2c3ccccc3[nH]c2[C@@H]1c4c([nH]c(=O)n(c4=O)c5c(cc(cc5C)C)C)[O-] C20567678
COc1ccc(cc1NC(=O)CSc2c3ccccc3c(nn2)c4ccc(cc4)F)[N+](=O)[O-] C03431838
c1ccc(cc1)[C@@H](C(=O)Nc2ccc(cc2Cl)[N+](=O)[O-])OC(=O)c3ccc4c(c3)scn4 C08937356
CC(C)CCn1c(=O)c2ccccc2c(n1)C(=O)Nc3nc(c(s3)c4ccco4)c5ccco5 C09662565
c1ccc(cc1)n2c(nnc2SCC(=O)Nc3ccc(cc3)Cl)c4ccc(cc4)[N+](=O)[O-] C01142254
CCn1c(=O)c2c(csc2nc1SCC(=O)Nc3ccc(cc3[N+](=O)[O-])C)c4cccs4 C09752069
c1ccc(cc1)n2c(nnc2SCC(=O)Nc3ccc(c(c3)[N+](=O)[O-])F)c4ccc(cc4)F C09928167
CCc1ccccc1n2c(c(n3c2nc4c3c(=O)n(c(=O)n4C)CCCNc5ccccc5)C)C C10048845
CCc1c(c(c2ccccc2n1)C(=O)OCC(=O)Nc3ccc(cc3Br)[N+](=O)[O-])C C10361038
CC[C@H]1CCc2c(cc(s2)c3nnc(n3C)SCC(=O)Nc4ccc(cc4C)[N+](=O)[O-])C1 C10440093
C[C@H](C(=O)Nc1cc(ccc1OC)[N+](=O)[O-])OC(=O)c2c(c3ccc(cc3s2)F)Cl C11443765
CCn1c(nnc1SCC(=O)Nc2cc(ccc2OC)Cl)c3cc4cccc(c4o3)OC C13880400
Cc1ccc(c(c1)C)NC(=O)[C@H](C)OC(=O)c2ccc(c(c2)[N+](=O)[O-])Sc3nc(cs3)C C16903572
Cc1cc(c(c(c1)C)S(=O)(=O)c2c3nc(c4ccccc4n3nn2)NCCCOC(C)C)C C20356009
CC(C)CC(=O)N1CCN(CC1)c2ccc(cc2Cl)NC(=O)/C=C/c3cccc(c3)[N+](=O)[O-] C20528705
c1cc(sc1)S(=O)(=O)N(CC(=O)Nc2cc(ccc2Cl)[N+](=O)[O-])c3ccc(cc3)F C22400375
CCCCn1c(nnc1S[C@@H](C)C(=O)N2[C@H](CC(=N2)c3ccc(cc3)Cl)c4ccco4)O C24209206
CC(C)c1ccc(cc1)[C@@H](c2cccs2)NC(=O)CN3c4cc(ccc4OCC3=O)[N+](=O)[O-] C24221196
Cc1ccc(c(c1)[N+](=O)[O-])NC(=O)[C@H](c2ccccc2)Sc3nnc(n3Cc4ccccc4)C C28609130
CCOC(=O)c1c(nc(s1)NC(=O)[C@@H](C)Sc2nnc3n2c4c(cc(cc4c(c3)C)C)C)C C32535255
COc1cc(ccc1NC(=O)Cn2c3ccccc3nc2SCc4ccc(cc4)F)[N+](=O)[O-] C32684637
c1ccc(cc1)c2c(c(oc2c3ccccc3)NC(=O)CSc4nnc(o4)c5ccco5)C#N C32699201
c1ccc(cc1)S(=O)(=O)N(Cc2ccco2)CC(=O)Nc3ccc4c(c3)OC5(O4)CCCCC5 C32810331
Cc1ccc(cc1)n2c(nnc2S[C@H](C)C(=O)Nc3ccnn3C(C)C)c4ccc(cc4)OC C23464277
CCn1c(=O)c2ccccc2nc1[C@H](C)N(CCC(C)C)C(=O)Nc3ccc(cc3OC)OC C35061807
CCc1ccc(cc1)C(=O)NCc2nnc(n2c3ccc(cc3)[N+](=O)[O-])SCc4ccccc4 C35199734
c1ccc(cc1)Cn2c(nnc2SCC(=O)Nc3cc(ccc3F)[N+](=O)[O-])c4cccs4 C23449391
CCOC(=O)CNC(=O)N1CCN(CC1)c2c3c4c(sc3nc(n2)CC(C)C)C[C@H](CC4)C C35867586
CCOC(=O)[C@H]1CCC[NH+](C1)[C@@H](c2ccccc2Cl)c3c(n4c(s3)nc(n4)c5ccco5)[O-] C36370405
c1cc(oc1)CN([C@@H](C2CCCCC2)C(=O)NC3CCCCC3)C(=O)c4ccc(cc4)[N+](=O)[O-] C36506417
Cc1c(cccc1[N+](=O)[O-])NC(=O)CSc2nnc(n2Cc3ccccc3)c4cccs4 C36859555
CC(C)c1ccc(cc1)NC(=O)CSc2ccc3nnc(n3n2)c4ccc(c(c4)OC)OC C38575031
c1ccc(c(c1)c2nnc(n2c3ccccc3F)SCC(=O)Nc4ccccc4[N+](=O)[O-])Cl C39482831
c1cc(cc(c1)[N+](=O)[O-])CSc2nnc(s2)NC(=O)COc3ccc(cc3Cl)Cl C39723885
CC[C@@H](C(=O)Nc1ccc(cc1)[N+](=O)[O-])Sc2nnc(n2C)c3ccccc3Br C39755622
C=CCn1c(nnc1SCC(=O)Nc2ccccc2[N+](=O)[O-])c3csc4c3CCCCC4 C39966634
C=CCn1c(nnc1SCC(=O)Nc2cccc3c2non3)c4csc5c4CCCCC5 C39966732
c1ccc(cc1)CCNc2c(c(ncn2)Oc3ccc(c4c3nccc4)Br)[N+](=O)[O-] C40610307
CC1=C([C@H](n2c(nnn2)N1)c3ccc(cc3)OCc4cccc(c4)Br)C(=O)OC(C)C C40921656
C[C@H](C(=O)Nc1nn2c(nnc2s1)COc3ccc(cc3)Cl)Oc4ccc(cc4)C(C)C C41006715
CC(C)(C)NC(=O)[C@@H](c1ccc(cc1)[N+](=O)[O-])N(c2ccccc2)C(=O)[C@H](c3ccccc3)OC C36605326
CCCOc1ccc(cc1[C@@H]2C(=C(Nc3n2nnn3)C)C(=O)OC4CCCCC4)Br C54641555
CC(=O)N(c1ccccc1)c2nc(cs2)/C=C/C(=O)N3CCC(CC3)NC(=O)OC(C)(C)C C59021877
c1ccc(cc1)n2c(nnc2SCCC(=O)Nc3ccc(cc3)[N+](=O)[O-])c4ccc(cc4)F C26368894
c1ccc(c(c1)C(=O)Oc2ccc(cc2)/C=N\NC(=O)c3ccc(cc3)[N+](=O)[O-])Br C59421107
COc1cc(c(c(c1OC)OC)[N+](=O)[O-])C(=O)N[C@@H](Cc2ccc(cc2)Cl)c3ccccc3 C59852638
Cc1ccc(c(c1)C)NS(=O)(=O)c2ccc(c(c2)[N+](=O)[O-])N3CCN(CC3)Cc4ccccc4 C62640739
Cc1c2cc(ccc2oc1C(=O)c3ccc(c(c3)OC)OC)NC(=O)CCc4cc(no4)Cl C41358976
CCOc1ccc(cc1)c2nc(c(o2)C)Cn3c(c(nn3)C(=O)Nc4ccc(cc4Cl)C)C C64967633
CC(C)(C)c1ccc(c(c1)S(=O)(=O)NCCc2nc(cs2)c3ccc(cc3)[N+](=O)[O-])OC C65008656
CCCOc1ccc(cc1)CNc2c3ccccc3n4c(n2)c(nn4)S(=O)(=O)c5ccccc5 C67261320
CNC(=O)NC(=O)[C@@H](c1ccccc1)OC(=O)c2ccc(c(c2)S(=O)(=O)N3CCCCC3)Cl C03557552
c1ccc(c(c1)C(=O)NC(=S)Nc2ccc(cc2)N3CCN(CC3)C(=O)c4cccs4)[N+](=O)[O-] C08897776
Cc1ccc(cc1)c2nnn(n2)CC(=O)N(c3ccc(cc3)F)[C@@H](c4ccc(cc4)O)C(=O)NC(C)(C)C C09193517
CC(C)[C@H](c1nnc(n1C)SCC(=O)Nc2ccc(cc2)Cl)NC(=O)c3ccc4c(c3)OCO4 C10000956
CC(C)[C@H](C(=O)N/N=C/c1ccc(cc1)OCc2ccc(cc2)OC)NC(=O)c3ccc4c(c3)OCO4 C10001064
CC(C)[C@H](C(=O)N/N=C/c1ccc(c(c1)[N+](=O)[O-])OCc2ccccc2)NC(=O)c3ccc(cc3)F C10001688
CCOC(=O)NC(=O)c1c2c(sc1NC(=O)c3ccc(cc3)S(=O)(=O)N(C)C(C)C)C[C@H](CC2)C C10098868
Cc1ccc(c(c1)NC(=O)Cc2nc(cs2)COC(=O)CN3C(=O)[C@]4(CCCC[C@H]4C)NC3=O)C C10750476
CCc1ccc(cc1)/C=C\2/C(=O)N(C(=S)S2)CCCC(=O)NNC(=O)c3cccc(c3)[N+](=O)[O-] C12032384
Cc1ccc(o1)[C@@H](C(=O)NC2CCCCC2)N(c3cccc(c3)NC(=O)C)C(=O)[C@H]4COc5ccccc5O4 C00931096
CCOC(=O)N/N=C(/C)\[C@]1([C@@H](C[C@@H]2[C@@]1(CC[C@@H]3[C@H]2CC=C4[C@@]3(CC[C@@H](C4)OC(=O)C)C)C)OC(=O)C)O C12656021
c1ccc(cc1)CN([C@H](c2ccc(cc2)O)C(=O)NC3CCCC3)C(=O)Cn4nc(nn4)c5ccc(cc5)F C12702761
COc1ccccc1CN([C@H](c2ccc(cc2)O)C(=O)NC3CCCCC3)C(=O)Cn4c5ccccc5nn4 C00921264
Cc1ccc(cc1)S(=O)(=O)N[C@@H](c2nc(no2)c3ccc4c(c3)[nH]c(=O)n4C5CCCC5)C(C)C C15729866
C[C@H](c1nnc(n1c2ccc(cc2)[N+](=O)[O-])SCc3ccc(cc3)F)NC(=O)Nc4ccccc4 C16567835
CCCCNC(=O)N1CCN(C[C@@H]1C)c2cc(nc(n2)SCC(=O)NCc3ccncc3)Cl C16604566
CCc1ccccc1NC(=O)N2CCC3(CC2)C(=O)N(CN3c4ccccc4)CC(=O)NCCCOC C16613188
CCn1c(nc2c1ccc(c2)C(=O)NN/C=C\3/c4ccccc4C(=O)N(C3=O)c5ccc(cc5)OCC)C C17967215
C[C@H]1C[C@@H](CN(C1)S(=O)(=O)c2ccc(cc2)NC(=O)COC(=O)c3cc4ccccc4c(=O)[nH]3)C C19472174
C[C@H]1CC2=C([C@H](C(=C(N2)C)C(=O)OCCOC)c3cc(c(c(c3)Cl)O)OC)C(=O)[C@@H]1C(=O)OC C04787605
Cc1ccccc1OCC(=O)Nc2c(c(c(s2)C(=O)Nc3ccccc3C(=O)OC)C)C(=O)OC C20885418
COc1cc(cc(c1OC)OC)/C=N/Nc2[nH]nc(n2)SCC(=O)c3ccc(cc3)Br C20909269
C/C(=N\Nc1[nH]nc(n1)SCCC(=O)N(c2ccccc2)c3ccccc3)/c4ccc5c(c4)OCO5 C21079594
CC[C@H](C)NC(=O)c1ccc2c(c1)n3c(nnc3SCC(=O)Nc4ccc(cc4)Cl)n(c2=O)C C23126400
c1ccc(c(c1)CCNC(=O)N2CCN(CC2)c3c(cccn3)C(=O)NCc4ccc5c(c4)OCO5)F C23434886
CN(Cc1ccc(o1)c2ccc(cc2)Cl)C(=O)CSc3nnc(n3CCC(=O)N)c4ccco4 C25246373
CCN1C(=O)/C(=C\c2cccc(n2)/C=N\NC(=O)Nc3ccc(cc3)/N=N/c4ccccc4)/SC1=S C17353800
c1ccc2c(c1)c(=O)n(c3n2c(nn3)SCC(=O)NC4CCCC4)CCC(=O)NC5CCCCC5 C33291983
CCc1ccc(cc1)NC(=O)NCc2nnc(n2c3ccc(cc3)[N+](=O)[O-])SCc4ccccc4C C00749320
C[C@@H](c1nnc(n1c2ccc(cc2)[N+](=O)[O-])SCc3ccccc3)NC(=O)Nc4ccccc4F C35200962
CC[C@H](C)[C@@H](C(=O)Nc1nnc(s1)c2ccc(cc2)F)NC(=O)c3ccc(cc3Cl)[N+](=O)[O-] C35300253
CCNC(=O)N1CCN(C[C@@H]1C)CC2=C([C@@H](NC(=O)N2CC)c3ccc(cc3)C(C)C)C(=O)OCC C36013938
Cc1ccc(o1)CN([C@H](c2cc(ccc2Cl)[N+](=O)[O-])C(=O)NC(C)(C)C)C(=O)c3ccc(cc3)O C36597268
COc1cccc(c1OC)[C@H](CNC(=O)CCc2nc(no2)c3ccncc3)c4c[nH]c5c4cccc5 C36650406
CCCCn1c(nnc1SCC(=O)Nc2nnc(s2)C)CNC(=O)C34CC5CC(C3)CC(C5)C4 C08628243
Cc1cc(cc(c1)NC(=S)N/N=C/2\c3cc(ccc3N(C2=O)CC=C)S(=O)(=O)N4CCOCC4)C C03037273
CS(=O)(=O)N(CC(=O)Nc1ccc(cc1)S(=O)(=O)Nc2cccnc2)c3cccc4c3cccc4 C38756962
CCOc1ccc2ccccc2c1C(=O)/N=c/3\n(c4ccc(cc4s3)S(=O)(=O)N)CC(=O)OCC C38930491
C[C@@H]1C[C@]2(CC(C1)(C)C)C(=O)N(C(=O)N2)CC(=O)O[C@@H](C)C(=O)Nc3ccc(cc3)N4CCCCC4 C22105682
C[C@H]1Cc2ccccc2N1S(=O)(=O)c3cccc(c3)C(=O)OCC(=O)NNC(=O)c4cccs4 C39595736
CCN(CCO)c1c(c(ncn1)Nc2cc(c(cc2C)[C@@H](C#N)c3ccc(cc3)Cl)Cl)[N+](=O)[O-] C40587468
COCc1[nH]c2ccc(cc2n1)C(=O)N/N=C\c3ccc(c(c3)CSc4nc5ccccc5o4)OC C45235316
Cc1c(cccc1Cl)NC(=O)CNC(=O)COC(=O)c2cc(nc3c2c(no3)C)c4cccs4 C45680723
CCOc1cc(ccc1OCc2cccc(c2)C)[C@@H]3C(=C(Nc4n3nnn4)C)C(=O)Nc5cccc(c5C)C C54614680
COc1ccccc1NS(=O)(=O)c2ccc3c(c2)[C@H]4C=CC[C@H]4[C@H](N3)c5ccc(c(c5)[N+](=O)[O-])OC C58849010
CCOc1ccc(cc1)N2[C@H](N(N=C2C(=O)C)c3ccc(cc3)C)c4ccc(c(c4)OC)OCC(=O)N C59719367
c1cc(cc(c1)[N+](=O)[O-])c2nc([nH]n2)SCCC(=O)Nc3nc4ccc(cc4s3)Br C59788654
Cc1ccc(cc1)c2c(n3c(n2)sc(n3)N(C)CC(=O)NCc4ccc5c(c4)OCO5)NC(C)(C)C C64704025
CCc1c(c(c2ccccc2n1)C(=O)OCC(=O)Nc3cccc(c3)S(=O)(=O)/N=C\4/CCCCCN4)C C13139064
Cc1c(cccc1[N+](=O)[O-])NC(=O)[C@H]2c3ccccc3C(=O)N([C@@H]2c4c[nH]c5c4cccc5)CCOC C20155840
Cc1ccc(o1)[C@@H](C(=O)NC2CC2)N(c3ccc(cc3)F)C(=O)Cn4nc(nn4)c5ccc(cc5)C(F)(F)F C01337552
CC(C)(C)NC(=O)[C@@H](c1ccco1)N(Cc2ccc(cc2)F)C(=O)Cn3nc(nn3)c4ccc(cc4)F C06074632
c1ccc2c(c1)CCCN2S(=O)(=O)c3cccc(c3)C(=O)OCC(=O)NCc4ccc5c(c4)OCO5 C03312238
Cc1ccccc1CN([C@@H]([C@@H]2CCC=CC2)C(=O)Nc3ccc4c(c3)OCO4)C(=O)CN5c6ccccc6C(=O)C5=O C08712837
CC[C@H](C)N1C(=O)c2ccc(cc2C1=O)C(=O)OCC(=O)Nc3c(c4c(s3)C[C@H](CC4)C)C(=O)OC C01962983
Cc1cc(=O)n(c2c1c(nn2c3ccccc3)C)CC(=O)Nc4nc(c(s4)C(=O)OCC(C)C)C C09004032
c1ccc(c(c1)OCc2nnc(n2C3CC3)SCC(=O)Nc4cc(ccc4Cl)[N+](=O)[O-])Cl C09414994
C[C@@H](C(=O)Nc1cc(ccc1OC)[N+](=O)[O-])Sc2nnc(n2c3ccc(cc3)F)c4ccccc4 C10212530
Cc1ccc(cc1)[C@@H](C(=O)NC(C)(C)C)N(C[C@@H]2CCCO2)C(=O)Cn3nc(nn3)c4ccc(cc4)F C12476853
Cc1ccc(c(c1)C)N([C@H](c2ccco2)C(=O)NC(C)(C)C)C(=O)Cn3nc(nn3)c4ccc(cc4)F C12478082
Cc1ccc(o1)[C@H](C(=O)NC(C)(C)C)N(c2ccccc2F)C(=O)Cn3nc(nn3)c4ccc(cc4)F C12478428
CCc1ccc(cc1)N([C@@H](c2cccn2C)C(=O)NC[C@@H]3CCCO3)C(=O)Cn4c5ccccc5nn4 C12480275
Cc1ccc(cc1)c2nnn(n2)CC(=O)N(C[C@@H]3CCCO3)[C@H](c4cccs4)C(=O)NC5CCCC5 C12704148
Cc1ccc(o1)[C@@H](C(=O)NCc2ccco2)N(c3cc(cc(c3)C)C)C(=O)Cn4c5ccccc5nn4 C01339199
Cc1cccc(c1C)N([C@@H](c2ccc(o2)C)C(=O)NCc3ccco3)C(=O)Cn4c5ccccc5nn4 C01339209
C/C(=N/NC(=O)CSc1nnc(n1C2CCCCC2)c3ccc(cc3)Cl)/c4cccc(c4)[N+](=O)[O-] C13898851
Cc1ccc(cc1)S(=O)(=O)N(Cc2c(cccc2Cl)F)CC(=O)N/N=C/c3ccccc3[N+](=O)[O-] C15231381
Cc1ccc(cc1[N+](=O)[O-])S(=O)(=O)N(CC(=O)N[C@@H]2C[C@H]3CC[C@@H]2C3)c4cc(ccc4OC)Cl C16347906
Cc1cccc(c1C)NC(=O)N(C[C@H]2CCCO2)CC(=O)N(Cc3ccc4c(c3)OCO4)Cc5ccc(o5)C C16651147
CCOC(=O)N1CCN(CC1)Cc2ccc(cc2)OC[C@H]3CCCN(C3)C(=O)c4c5c(n[nH]4)CCCC5 C20999727
C[C@@H]1CCCN(C1)c2ccc(cc2)CNC(=O)CN(c3ccc(cc3)[N+](=O)[O-])S(=O)(=O)c4ccccc4 C22314053
Cc1ccc(cc1)S(=O)(=O)N(Cc2ccc(cc2)Cl)CC(=O)N/N=C/c3ccc(cc3)[N+](=O)[O-] C23410673
Cn1c2c(c(=O)[nH]c1=O)n(c3n2c(nn3)c4ccc(cc4)COc5ccccc5)CCCc6ccccc6 C23834294
CCCn1c(=O)c2ccccc2nc1Sc3ccc(cc3[N+](=O)[O-])S(=O)(=O)Nc4ccccc4 C25390328
CCS(=O)(=O)c1ncc(c(n1)C(=O)Nc2ccccc2Cl)N(Cc3ccco3)Cc4ccc(o4)C C27661982
CCCn1c(=O)c2ccc(cc2n3c1nnc3SCC(=O)c4ccc(cc4)OC)C(=O)NC(C)C C33256567
COc1cccc(c1)CSc2nnc(n2c3ccc(cc3)[N+](=O)[O-])CNC(=O)c4ccccc4F C00748458
C[C@@H]1CN(CCN1C(=O)CCC2CCCC2)C(=O)[C@H](C(C)C)NC(=O)/C=C/c3ccc(cc3)[N+](=O)[O-] C34998524
Cc1ccccc1C(=O)N[C@H](C)c2nnc(n2c3ccc(cc3)[N+](=O)[O-])SCc4cccc(c4)OC C00748315
Cc1cccc(c1)CSc2nnc(n2c3ccc(cc3)[N+](=O)[O-])[C@H](C)NC(=O)c4ccccc4OC C35198713
Cc1cccc(c1)CSc2nnc(n2c3ccc(cc3)[N+](=O)[O-])CNS(=O)(=O)c4ccc(cc4)F C35209418
CCOC(=O)C1=C(N(C(=O)N[C@@H]1c2cccc(c2)C)CC=C)CN3CCN([C@@H](C3)C)C(=O)c4ccco4 C36019779
CCOC(=O)C1=C(N(C(=O)N[C@@H]1c2ccccc2Cl)CC=C)CN3CCCN(CC3)S(=O)(=O)C C36024724
c1ccc(cc1)[C@@H](C(=O)Nc2ccc(cc2Cl)[N+](=O)[O-])OC(=O)c3ccc(cc3)N4CCCC4=O C36186536
CC(C)[C@H](C(=O)OCC(=O)N1[C@H](CC(=N1)c2ccc(cc2)Cl)c3ccco3)NC(=O)c4ccco4 C39193189
CC(C)(C)c1ccc(cc1)c2nnc(n2c3ccccc3)SCC(=O)Nc4ncc(s4)[N+](=O)[O-] C39744594
C[C@@H](c1nnc(n1C)SCC(=O)c2cccc(c2)[N+](=O)[O-])NC(=O)c3ccc(c(c3)Cl)Cl C39757012
CCn1c(nnc1SCC(=O)c2ccc(c(c2)[N+](=O)[O-])Cl)CC(=O)Nc3ccccc3C(C)C C39762084
Cc1ccc(cc1)COc2ccc(cc2OC)C3=C[C@@H](N=N3)C(=O)N/N=C\c4ccc(cc4)C(=O)OC C39923264
COCCN(CC(=O)Nc1cc(nn1c2ccc(cc2)F)c3ccccc3)C(=O)c4ccc5c(c4)OCO5 C40361656
C[C@@H](c1nnc(n1c2ccc(cc2)[N+](=O)[O-])SCc3cccc(c3)OC)NC(=O)Cc4ccccc4 C40363584
Cc1ccc(o1)c2nnn(n2)CC(=O)N(C3CCCCC3)[C@@H](c4ccc(cc4)F)C(=O)NC5CCCC5 C00885970
CCn1c(nnc1S[C@@H](C)C(=O)/N=c\2/[nH]c(cs2)c3cccc(c3)[N+](=O)[O-])Cc4ccccc4 C09629264
CCCN(CC(=O)c1c(nn(c1O)c2cccc(c2C)C)c3ccccc3)C(=O)c4cccc(c4)[N+](=O)[O-] C33667712
Cc1ccc(cc1)[C@@H](C(=O)NC[C@@H]2CCCO2)N(c3cc(ccc3C)C)C(=O)Cn4nc(nn4)c5cccs5 C00887678
CC[C@@H](c1nnnn1C(C)(C)C)N(Cc2ccc3c(c2)OCO3)Cc4cc5cc(c(cc5[nH]c4=O)C)C C01375008
CC[C@H](c1nnnn1C(C)(C)CC)N(Cc2ccc3c(c2)OCO3)Cc4cc5cc(ccc5[nH]c4=O)C C13495223
CCCN(CCC)c1ccc(cc1)C(=O)N/N=C/2\c3ccccc3N(C2=O)Cc4cccc(c4)[N+](=O)[O-] C59167383
c1ccc(cc1)CCN(CC(=O)N/N=C/c2ccccc2[N+](=O)[O-])S(=O)(=O)c3ccc(cc3)Cl C59435885
CCOc1ccc(cc1)c2nc(on2)c3c(c4cc(ccc4o3)S(=O)(=O)Nc5ccc(cc5)OC)C C35462605
Cc1ccc(cc1)S(=O)(=O)N2c3ccccc3[C@H]4[NH+]([C@@H]2c5ccccc5N4S(=O)(=O)c6ccc(cc6)C)CCCC(=O)[O-] C08694320
Cc1ccc(cc1)CN([C@H](c2ccc3c(c2)OCO3)C(=O)Nc4ccc(cc4)N(C)C)C(=O)CSc5nc(cc(n5)C)C C01407683
Cc1cc(nc(n1)SCC(=O)N(Cc2nc(cs2)c3ccccc3)[C@H]([C@@H]4CCC=CC4)C(=O)Nc5ccc(cc5)N(C)C)C C08695685
Cc1ccccc1CN([C@H](c2c[nH]c3c2cccc3)C(=O)Nc4ccc(cc4)N(C)C)C(=O)CN5c6ccccc6C(=O)C5=O C03771359
CCOCCn\1c2ccc(cc2s/c1=N\C(=O)c3ccc(cc3)S(=O)(=O)N4CCC(CC4)C)OCC C08999053
CCOCCn\1c2c(cccc2s/c1=N\C(=O)c3ccc(cc3)S(=O)(=O)N4CCCC[C@H]4C)OCC C09766111
C[C@@H]1CCC[C@H]([C@@H]1C)NC(=O)[C@@H]2[C@@]34C=C[C@@H](O3)[C@@H]([C@@H]4C(=O)N2CCC(C)C)C(=O)Nc5cccc(c5)SC C09777248
CCCCN(CC)S(=O)(=O)c1ccc(cc1)C(=O)N(C[C@@H]2CCCO2)c3nc4c(cccc4s3)OC C10874766
CCCN(CCC)S(=O)(=O)c1ccc(cc1)C(=O)N(C[C@@H]2CCCO2)c3nc4c(cc(cc4s3)C)C C11142203
C[C@]12CC[C@H]3[C@H]([C@@H]1CC[C@]2(C)O)CCC4=C/C(=N/OCC(=O)N[C@H](Cc5ccccc5)C(=O)OC)/C=C[C@]34C C12661332
CCC(C)(C)NC(=O)[C@H](c1ccc(cc1)OC)N(Cc2ccc(cc2)OC)C(=O)Cn3c4ccccc4nn3 C13024603
CCC(C)(C)NC(=O)[C@@H](c1ccc(cc1)OC)N(Cc2ccc(cc2)OC)C(=O)Cn3c4ccccc4nn3 C13024605
c1ccc(cc1)CN([C@H](c2ccc(cc2)F)C(=O)NC3CCCCC3)C(=O)CCCC(=O)Nc4ccccn4 C13027358
COc1ccc(cc1)[C@@H](C(=O)NC2CCCC2)N(c3ccccc3F)C(=O)CCCC(=O)Nc4ccccn4 C13027786
CC[C@H](C)N(CC(=O)N1CCc2c(ccs2)[C@@H]1c3ccc(cc3)C(C)(C)C)C(=O)c4ccc(cc4)[N+](=O)[O-] C16503454
CCc1cccc(c1)NC(=O)N(CCOC)CC(=O)N(CCc2c[nH]c3c2cccc3)Cc4ccc(cc4)F C16649386
CCOCCCN(CC(=O)N(Cc1ccc2c(c1)OCO2)Cc3ccc(o3)C)C(=O)Nc4cccc(c4C)C C16651954
CCCCCN1C(=O)/C(=C\c2c(nc3ccc(cn3c2=O)C)N4CCN(CC4)C(=O)OCC)/SC1=S C33389919
CCOC(=O)[C@@H]1CCCN(C1)C(=O)C[C@H](c2cccc(c2)F)c3cnc4n3cccc4OCc5ccccc5 C33467560
CCc1cccc(c1N2C(=O)[C@H]3[C@H]([NH2+][C@@]([C@@H]3C2=O)(CC4CCCCC4)C(=O)[O-])c5ccc(cc5)N(C)C)CC C33604698
Cc1ccccc1n2c(nnc2SCCCC(=O)N3CCN([C@H](C3)C)C(=O)C4CCCC4)c5ccccc5 C34869079
CCCCNC(=O)N1CCN(C[C@H]1C)C(=O)[C@@H]([C@@H](C)CC)NS(=O)(=O)c2ccc(cc2)Br C35098379
CCCCNC(=O)N1CCN(C[C@H]1C)C(=O)[C@H]([C@@H](C)CC)NS(=O)(=O)c2ccc(cc2)Br C35098383
C[C@H]1CN(CCN1C(=O)C2CCCC2)C(=O)CCCCSc3nnc(n3c4ccccc4)c5ccccc5 C35174924
CC[C@@H](C)[C@H](C(=O)Nc1nnc(s1)c2ccc(cc2)N(C)C)NS(=O)(=O)c3ccc(cc3)C(C)(C)C C35729131
CC(C)CN(CC(=O)N1CCc2c(ccs2)[C@H]1c3ccc(cc3)C(C)(C)C)C(=O)c4ccc(cc4)[N+](=O)[O-] C35770666
CCCCN(Cc1ccco1)c2ccc(cc2C(=O)N3CCCC3)NC(=O)Nc4c(cccc4Cl)Cl C35818120
CC[C@@H](C)N(CC(=O)N1CCN(CC1)c2ccc(nn2)c3ccc(cc3)c4ccccc4)C(=O)c5ccccc5 C36094106
Cc1ccc(c(c1)C)[C@@H](C(=O)NC(C)(C)CC(C)(C)C)N(Cc2ccco2)C(=O)CNC(=O)c3ccccc3 C36504293
CC(C)(C)CC(C)(C)NC(=O)[C@H](c1ccc(cc1)[N+](=O)[O-])N(C)C(=O)C(c2ccccc2)(c3ccccc3)O C36534682
Cc1ccc(o1)CN([C@@H](c2ccccc2O)C(=O)NC(C)(C)CC(C)(C)C)C(=O)Cc3ccc4c(c3)OCO4 C36598878
CCOc1ccc(cc1)CSc2nc3cc(ccc3n2C[C@H]4CCCO4)S(=O)(=O)N5CCC[C@@H](C5)C C37483096
CCCCCN1C(=O)/C(=C\c2c(c(c(=O)n(c2N3CCC(CC3)C(=O)OCC)CC)C#N)C)/SC1=S C39769481
CCCCN1C(=O)/C(=C\c2c(c(c(=O)n(c2N3CCC[C@H](C3)C(=O)OCC)CCC)C#N)C)/SC1=S C39770206
Cc1c(c(n(n1)Cc2ccccc2F)C)NC(=S)Nc3ccc(cc3)S(=O)(=O)N4[C@@H](CCC[C@@H]4C)C C39974397
Cc1c(c(n(n1)Cc2ccccc2F)C)NC(=S)Nc3ccc(cc3)S(=O)(=O)N4[C@H](CCC[C@@H]4C)C C39974398
CCCC[C@@H](CC)CN1C(=O)/C(=C/c2c(c(c(=O)n(c2N3C[C@H](O[C@H](C3)C)C)CC)C#N)C)/SC1=S C39989903
CCCCn1c(c(c(c(c1=O)C#N)C)/C=C\2/C(=O)N(C(=S)S2)CCCOCC)N3C[C@@H](C[C@@H](C3)C)C C39990498
CCCCn1c(c(c(c(c1=O)C#N)C)/C=C\2/C(=O)N(C(=S)S2)CCCOCC)N3C[C@@H](C[C@H](C3)C)C C39990500
CCCCOc1ccc(cc1OCC)[C@H]2C(=C(C(=O)N2CC[NH+](C)C)[O-])C(=O)c3c(nc4n3cccc4C)C C40003732
CCCOc1ccc(cc1OCC)[C@@H]2c3c(n[nH]c3C(=O)N2Cc4ccc(cc4)F)c5cc(cc(c5O)C)C C39912526
Cc1ccc(cc1)[C@@H](C(=O)NCc2ccc(cc2)F)N(Cc3ccc4c(c3)OCO4)C(=O)Cn5nc(nn5)c6cccs6 C00888013
Cc1ccc(o1)[C@@H](C(=O)NC2CCCCC2)N(c3ccc4c(c3)OCCO4)C(=O)Cn5nc(nn5)c6ccccc6F C00888461
CC[C@@H](c1nnnn1Cc2ccc(cc2)OC)N(Cc3cccs3)Cc4cc5cc(ccc5[nH]c4=O)OCC C01375862
CCOc1cccc(c1O)/C=N/NC(=O)CSc2nc3c(c4c(s3)CCCC4)c(=O)n2c5ccc(cc5)C C01825132
C=C(c1ccc(cc1)[N+](=O)[O-])NNC(=O)CSc2nc3c(c4c(s3)CCCC4)c(=O)n2c5ccccc5 C01879772
Cc1cc(ccc1OCC=C)c2c(cn(n2)c3ccccc3)/C=c\4/c(=O)n5c(s4)nc(=O)c(n5)Cc6ccc(cc6)OC C01897657
c1cc-2c(cc1[N+](=O)[O-])/C(=N/O)/c3c2c(cc(c3)[N+](=O)[O-])C(=O)OCC(C(C(C(F)F)(F)F)(F)F)(F)F C03219814
CC[C@@H](c1nnnn1C2CCCCC2)N(Cc3ccc(cc3)OC)Cc4cc5cc6c(cc5[nH]c4=O)OCO6 C13495217
CCN(CC)c1ccc(cc1/C=N/c2ccc(c(c2)S(=O)(=O)N3CCOCC3)N4CCCCC4)[N+](=O)[O-] C59490046
CCOc1ccc(cc1)C(=O)N[C@H](CCSC)C(=O)N2CCC3(CC2)c4c(nc[nH]4)CC[NH2+]3 C08738337
CC(=O)Nc1ccc(cc1)N2C[C@@]34C=C[C@@H](O3)[C@@H]([C@@H]4C2=O)C(=O)NC5CC([NH2+]C(C5)(C)C)(C)C C09134415
C[C@H](C(=O)N1CC(=O)Nc2c1cccc2)[NH+]3CCC(CC3)C(=O)Nc4ccccc4O C15044705
c1cscc1NC(=O)N[C@H]2C[C@H]3C(=O)NC[C@H]([NH+]3C2)CCC(=O)N4CCCC4 C15707515
C[C@H]1CCC[NH+](C1)CC(=O)N(CC(C)C)c2c(n(c(=O)[nH]c2=O)CC(C)C)N C16446169
c1cc(ccc1C2=CC[NH+](CC2)CCC(=O)NN3C(=O)C4(CCCCC4)NC3=O)O C25680522
Cc1c(c(c(c2c1O[C@@H](C2)CCn3ccc(=O)c(c3C)O)C)OC(=O)CC[NH3+])C C26992308
c1ccc(c(c1)N2CC[NH+](CC2)CC(=O)N(CCC(=O)N)c3ccc(cc3)F)O C29636205
c1cc(oc1)C[NH+](Cc2cccs2)CC(=O)c3c(n(c(=O)[nH]c3=O)C4CC4)N C32851027
c1ccc2c(c1)C[C@@H]([NH+](C2)Cc3nnc(s3)C(=O)Nc4ccc(cc4)F)C(=O)N C32908072
c1ccc(cc1)C(=O)N2[C@H](N[C@@H](N2)c3cccnc3)[NH2+]CC4=CC5=CC=N[C@@H]5C=C4 C38576868
CCCCN1c2ccccc2C(=O)[C@@H]([C@@H]1O)C(=O)N[C@@H]3C(=c4ccccc4=[NH+]C3=O)O C38976632
CCCCN1c2ccccc2C(=O)[C@H]([C@@H]1O)C(=O)N[C@@H]3C(=c4ccccc4=[NH+]C3=O)O C38976633
Cc1ccc2c(c1)c(c[nH]2)CCNC(=O)[C@H]3CN(CC34CC[NH2+]CC4)C(=O)CCOC C39656248
c1ccc2c(c1)c(=O)[nH]c(n2)CNC(=O)[C@@H]3CN(CC34CC[NH2+]CC4)C(=O)c5ccc(cc5)Cl C39676216
c1ccc2c(c1)c(=O)[nH]c(n2)CNC(=O)[C@H]3CN(CC34CC[NH2+]CC4)C(=O)c5cccnc5Cl C39676219
CC[C@@H](C)C(=O)N1C[C@H](C2(C1)CC[NH2+]CC2)C(=O)NCc3[nH]c(=O)c4ccccc4n3 C39676222
CC(C)(C)OC(=O)NCCNC(=O)[C@H]1CN(CC12CC[NH2+]CC2)C(=O)[C@@H]3CCC=CC3 C39693541
c1cc[nH+]c(c1)N2CCN(CC2)c3c(c(ncn3)NCc4ccc5c(c4)OCO5)N C40686285
c1cc(oc1)C(=O)Nc2ccc(cc2)NC(=O)C(=O)NC3CC[NH+](CC3)C4CC4 C41240327
CC(C)CC(=O)Nc1ccc(cc1)NC(=O)C(=O)NCc2cc[nH+]c(c2)N(C)C C41607704
Cc1ccc(cc1)C(=O)N2C[C@@H](C3(C2)CC[NH2+]CC3)C(=O)N[C@H](C)c4c([nH]nc4C)C C44713607
Cc1c(c(n[nH]1)C)[C@@H](C)NC(=O)[C@@H]2CN(CC23CC[NH2+]CC3)C(=O)c4cc(cc(c4)F)F C44713717
CCCC[C@@H](C)C(=O)N1C[C@H](C2(C1)CC[NH2+]CC2)C(=O)N[C@@H](C)c3c([nH]nc3C)C C44714126
C[C@@H](C(=O)Nc1c(ccs1)C(=O)N)[NH+]2CCN(CC2)c3ccc(cc3)[N+](=O)[O-] C45557147
CC(C)(C)OC(=O)N1CCC(CC1)C(=O)NCCC[NH+]2CCC(CC2)C(=O)N C46919512
CC(C)(CNC(=O)NCCCN1C(=O)C2(CCCC2)NC1=O)[NH+]3CCCCC3 C47910040
C[NH+](C)[C@H](Cc1ccccc1)CNC(=O)NNC(=O)c2ccc3ccccc3n2 C49795338
Cc1ccc(s1)C(=O)NC2CC[NH+](CC2)[C@@H](C)C(=O)NC(=O)NCCOC C51098419
Cc1ccc2c(c1)[nH]c(n2)[C@H](C)NC(=O)[C@@H]3CN(CC34CC[NH2+]CC4)C(=O)c5ccncc5 C39695807
CCN(CC)S(=O)(=O)c1ccc(cc1)CCNc2cc([nH+]c3c2nccn3)N C01701951
c1ccn2cc([nH+]c2c1)CN3CCN(CC3)CC(=O)Nc4c(ccs4)C(=O)N C54613699
Cc1c[nH+]c(c(c1OC)C)CN2CC[NH+](CC2)[C@H](c3c[nH]c4c3cc(cc4)CO)C(=O)[O-] C31808530
CCCCNC(=O)CSc1nc2c(c([nH]n2)C)c([n+]1c3ccc(cc3)CC)N C33552076
CCc1ccccc1[n+]2c(c3c(n[nH]c3nc2SCC(=O)NCCC4=CCCCC4)C)N C33560107
Cc1ccc(cc1)NC(=O)CSc2nc3c(c([nH]n3)C)c([n+]2c4ccccc4Cl)N C33692110
c1ccc2=[NH+]CC(=c2c1)c3nnc(o3)SCC(=O)Nc4c(ccs4)C(=O)N C63209551
Cc1c(c(n2c(n1)nc(n2)N)C)CCC(=O)NC3CC[NH+](CC3)CC4CCCC4 C63272541
CSc1nnc(s1)NC(=O)CS[C@H]2NN[C@H]([NH+]2C3CC3)c4ccco4 C39977103
c1ccc(cc1)NC(=S)NNC(=O)CSC2=N[C@@H]3C(=c4ccccc4=[NH+]3)N=N2 C63363141
CCCNC(=O)[C@@H](CC1=c2ccccc2=[NH+]C1)N3[C@H](Nc4ccccc4C3=O)O C63376351
COc1ccc(cc1)C2=N[C@H]3C(=CNN3C(=C2)C(F)(F)F)C(=O)NCCc4c[nH]c[nH+]4 C53629632
Cc1cc(cc(c1C)NC(=O)C[NH+]2CCCN(CC2)C(C)(C)C)S(=O)(=O)N C64010105
c1ccc2c(c1)c(n[nH]c2=O)CC(=O)NCCC(=O)NCCC3=c4ccccc4=[NH+]C3 C64417100
c1cc(cc(c1)C2=[NH+][C@H](ON2)CNS(=O)(=O)c3ccc(cc3)F)c4ccn[nH]4 C65137084
CSCC[C@H](C(=O)N1CCC[NH+](CC1)CC(=O)N)NC(=O)c2ccccc2 C65515450
CN(C1CCN(CC1)c2cccc[nH+]2)C(=O)Nc3ccccc3SCC(=O)N C66176087
C[C@@H](C(=O)N1CCC[C@@H](C1)C(=O)N)[NH+]2CCC(CC2)NC(=O)c3cccs3 C66471185
CSCC[C@@H](C(=O)N1CCC2(CC1)c3c([nH+]c[nH]3)CCN2)NC(=O)c4ccco4 C20573754
C[C@H](c1cccc(c1)S(=O)(=O)NC)NC(=O)NCc2cn3c([nH+]2)CCCC3 C67421297
Cc1nc2c(s1)C[C@H]3[C@]([C@@H]2CC(=O)NCCOC)(CC[C@H]([C@@]3(C)CO)O)C C04222529
c1cc(sc1)C(=O)N2CCC(CC2)C(=O)Nc3ccc(cc3)S(=O)(=O)N C00661254
CN(C)c1ccc(cc1)[C@@H]2[C@H]3[C@@H](C(=O)N(C3=O)C4CCCCC4)[C@@]([NH2+]2)(CO)C(=O)[O-] C05986011
c1cc(sc1)C(=O)N2CCC[C@H]2C(=O)NCc3ccc(cc3)S(=O)(=O)N C03337205
CC(=O)Nc1cc(ccc1OC)S(=O)(=O)NNC(=O)c2cc3c(s2)CCC3 C07379777
C[C@@]12CC[C@H]3[C@@]1(CN([C@@]2(C3)C(=O)N)NC(=O)c4ccc(c(c4)[N+](=O)[O-])Cl)C C08534577
CS(=O)(=O)N1Cc2ccccc2C[C@@H]1C(=O)Nc3c(c4c(s3)CCC4)C(=O)N C06578642
CC(=O)N1CCc2c(sc(c2C(=O)N)NC(=O)CSCc3ccccc3)C1 C10612648
Cc1ccc(cc1)S(=O)(=O)N(C)CC(=O)NNC(=O)c2cc(c[nH]2)Br C14187441
c1ccc2c(c1)C[C@H](N(C2)C(=O)CCCN3C(=O)C4(CCCC4)NC3=O)C(=O)N C14201710
c1ccc(cc1)n2c3c(cn2)c(ncn3)SCC(=O)Nc4c(ccs4)C(=O)N C15088300
C[C@H](c1ccc(cc1)S(=O)(=O)N)NC(=O)Cc2ccc(cc2)N3CCCC3=O C17853349
CS(=O)(=O)c1ccc2c(c1)sc(n2)/N=C(/C[NH+]3CCC(CC3)C(=O)N)\[O-] C20913807
C[C@@]1(CCC(=O)N1CCc2ccc(cc2)S(=O)(=O)N)C(=O)NC3CCCC3 C21775829
Cc1c(cco1)c2nnc(n2N)S[C@@H](C)C(=O)N[C@@H]3CCOc4c3cccc4 C23616809
CC(=O)Nc1ccc(cc1)/C=C/C(=O)NCc2ccc(cc2)CS(=O)(=O)NC C23669470
c1ccc(cc1)C[C@@H](C(=O)NNC(=O)c2ccccn2)NC(=O)c3cccs3 C24583254
c1c2cn[nH]c2cc(c1NCN3C(=O)CSC3=S)NCN4C(=O)CSC4=S C26770111
Cc1c(c(n(n1)CCC(=O)Nc2ccc(cc2)S(=O)(=O)N)C)Br C27969233
c1cc(oc1)CNC(=O)C(=O)NNC(=O)C2C[C@H]3CC[C@@H](C2)C34SCCS4 C12893672
Cn1cc(cc1C(=O)N)S(=O)(=O)N2CCN(CC2)Cc3cc4c(cc3O)CCC4 C32888267
CC(=O)c1ccc(cc1)N2C(=O)[C@H]3[C@@H]([NH2+][C@@]([C@@H]3C2=O)(CO)C(=O)[O-])c4ccc(cc4)Br C33617245
c1ccc(cc1)c2ccc(cc2)[C@H]3[C@H]4[C@@H](C(=O)N(C4=O)Cc5ccccn5)[C@@]([NH2+]3)(CO)C(=O)[O-] C33704973
C[C@H]([C@@]1([C@@H]2[C@@H]([C@@H]([NH2+]1)c3cccc4c3cccc4)C(=O)N(C2=O)Cc5ccccc5)C(=O)[O-])O C34259563
c1ccc(cc1)S(=O)(=O)Cc2ccc(o2)C(=O)NCc3ccc(cc3)C(=O)N C36727860
CC1([C@H]2CC[C@@]1(C(=O)C2)CS(=O)(=O)NCc3ccc(cc3)S(=O)(=O)N)C C03356651
CC(=O)N1CCc2c(sc(c2C(=O)N)NC(=O)CCS(=O)(=O)c3ccccc3)C1 C09599595
CC(=O)O[C@H]1C[C@@]2([C@@H]3CC[C@@]4(C[C@@H](CC[C@@]4([C@@H]3CC[C@@]2([C@@H]1C5=CC(=O)OC5)C)C=O)O)O)O C38653855
C[C@H]1C(=O)N(CCN1C(=O)CC[C@H]2NN[C@@H](O2)CCc3c[nH]c4c3cccc4)C C39461106
c1ccc(cc1)[C@@H](CC(=O)[O-])NC(=O)[C@H]2CN(CC23CC[NH2+]CC3)C(=O)c4ccc5ccccc5n4 C39682607
CS(=O)(=O)c1ccc2c(c1)S[C@@H](N2)NC(=O)[C@H]3C=C(N=N3)c4ccccc4O C39927142
c1ccc(cc1)CN2C(=O)[C@H]3[C@H]([NH2+][C@@]([C@@H]3C2=O)(Cc4ccc(cc4)O)C(=O)[O-])c5ccccn5 C33596982
Cc1ccc(c(c1)[C@H]2[C@H]3[C@@H](C(=O)N(C3=O)c4ccc(cc4)C(=O)C)[C@@]([NH2+]2)(CO)C(=O)[O-])C C43221545
c1ccc(c(c1)[C@H](CC(=O)[O-])[NH3+])N2CCN(CC2)c3ccc(cn3)C(F)(F)F C44215735
CCn1c2ccc(cc2nc1SCC(=O)N[C@H]3CCOc4c3cccc4)S(=O)(=O)N C45446412
c1cc(ccc1CNC(=O)CSc2c3c(ccs3)ncn2)S(=O)(=O)N C45605283
CCN(CC)C(=O)N1CCC(CC1)C(=O)N[C@H](C)c2ccc(cc2)S(=O)(=O)N C46810120
CC(C)NC(=O)C(=O)NNC(=O)c1c2c(sc1n3cccc3)CSCC2 C52773332
c1cc(c(cc1N2CC[C@@H](C2=O)C(=O)Nc3ccn(n3)CC(=O)N)Cl)Cl C56135184
C[C@@H](C(=O)Nc1ccc(cc1)N2CCNC2=O)NS(=O)(=O)c3cccs3 C56307440
Cc1ccc(cc1)S(=O)(=O)N[C@@H](C)C(=O)NNC(=O)c2ccc(nc2)Cl C58381309
C[C@H](C(=O)N)NC(=O)c1c(ccs1)S(=O)(=O)N2CCc3ccccc3C2 C41842194
c1cc(cc(c1)O)CC(=O)NNC(=O)c2ccc(cc2)S(=O)(=O)N3CCCC3 C60201208
CC(C)C(=O)N[C@H]1CCCN(C1)C(=O)[C@@H](Cc2c[nH]c3c2cccc3)NC(=O)C C60344809
CCNC(=O)c1ccc(cc1)CNC(=O)c2ccc(cc2)S(=O)(=O)NCC#C C46638104
c1ccc(cc1)/C=C/C(=O)N2CCC(CC2)C(=O)N[C@H]3CCCN(C3)CC(=O)N C66448919
CC(C)n1c(n[nH]c1=S)CNC(=O)CSCC(=O)Nc2ccc(cc2)F C66640684
Cc1ccsc1C(=O)NNC(=O)NCc2ccccc2S(=O)(=O)N(C)C C67041139
c1cc(ccc1c2cc(n(n2)CCO)NC(=O)N[C@@H]3CCS(=O)(=O)C3)Cl C67357062
CC(C)C(=O)Nc1ccc(cc1)CNC(=O)N[C@@H]2CCCN(C2)S(=O)(=O)C C67554653
c1ccc(c(c1)C(F)(F)F)NC(=[NH2+])Nc2[nH]c(=O)c3c(n2)CCC3 C01407602
C[C@@H]1CCC[C@@H]([C@@H]1C)NC(=O)C[NH2+]CCc2ccc(cc2)S(=O)(=O)N C06530525
C[C@H](c1ccco1)[NH2+]CC(=O)Nc2c(c3c(s2)CCC3)C(=O)N C07800490
c1ccc(cc1)c2cc(c(s2)NC(=O)C[NH2+]C3CCCC3)C(=O)N C08038416
CC[C@H](CO)Nc1c2ccccc2[nH+]c3c1c(nn3C[C@H](CO)O)C C00392089
CC(C)(C)c1ccccc1NC(=O)[C@H](Cc2c[nH]c3c2cccc3)[NH3+] C11754615
c1cc(ccc1C(=O)N[C@@H]2C[NH2+]CCC[C@@H]2OC(=O)c3ccc(cc3)O)O C12502341
CC1(CC(CC([NH2+]1)(C)C)NC(=O)CSc2nnc(n2N)C(C)(C)C)C C20842175
Cc1cccc(c1)NC(=O)C[NH2+]Cc2ccc(cc2)S(=O)(=O)N C21266065
CC(C)CCNC(=O)NC(=O)C[NH+]1Cc2ccccc2C[C@@H]1C(=O)N C24828989
C[C@@H](c1ccccc1F)[NH2+]CC(=O)Nc2c(c3c(s2)CCC3)C(=O)N C25406154
CC(C)(C)[C@H]1CCc2c(sc(c2C(=O)N)NC(=O)CCC[NH3+])C1 C33521096
CC[NH+](CC(=O)NC)CC(=O)Nc1c(cc(cc1Cl)N)Cl C36797466
CNC(=O)C[NH+](C)CCC(=O)Nc1c(cc(cc1Cl)Cl)N C37269648
C[C@@H](C(=O)Nc1c(cc(cc1Cl)Cl)N)[NH+](C)CC(=O)NC C37269650
CS[C@@H]1C[NH+](CCN1)[C@@H](CNO)c2ccc(cc2)c3ccccc3O C39534015
CCN(c1cccc(c1)C)c2c(c(nc[nH+]2)NNc3ccccc3)N C40661779
CC1(CC(CC([NH2+]1)(C)C)Nc2c(c(ncn2)NC[C@@H]3CCCO3)N)C C40686985
CCCNc1c(c([nH+]cn1)NN(c2ccccc2)c3ccccc3)N C40707746
CC(C)Nc1c(c([nH+]cn1)NN(c2ccccc2)c3ccccc3)N C40708143
CCN(CCO)c1c(c(ncn1)Nc2cccc3c2ccc([nH+]3)C)N C40736462
CCOC(=O)C1CCN(CC1)c2c(c([nH+]cn2)NNC(C)(C)C)N C40752655
c1cn(c[nH+]1)CCCNc2c(c(ncn2)NCCC3=CCCCC3)N C40756178
c1cc(c(cc1F)Nc2c(c(ncn2)NCCCn3cc[nH+]c3)N)F C40800155
C[C@H]([C@H](c1ccccc1Br)N(CC(C)C)CC(=O)N)[NH3+] C43093513
C[C@H]([C@@H](c1ccccc1Br)Oc2ccccc2C(=O)N)[NH3+] C43094842
Cc1ccccc1NC(=O)NNC(=O)NC[C@H](c2cccs2)[NH+]3CCCC3 C43231296
c1cc(ccc1C(=O)N)O[C@H](C[NH3+])c2ccc(s2)Br C43264944
CC[C@@H]([C@H](c1cc(cs1)Br)[NH+]2CCC[C@@H]2C(=O)N)N C43285115
CCC/[NH+]=C(\N)/SCC1=C([C@H](NC(=O)N1)c2ccco2)C(=O)OCC C44793199
C[NH+](CCCNC(=O)NNC(=O)Nc1ccccc1)CC(F)(F)F C46982884
C[C@H]1CCCC[C@H]1NC(=O)NC(=O)C[NH+]2CCC(CC2)CC(=O)N C48025060
c1cc(cc(c1)NC(=O)N)C[NH2+]Cc2cc(sc2)Br C48520323
CCC(CC)(CO)Nc1c2cc(ccc2[nH+]cc1N)Br C53045633
CC(C)(C)CC(C)(C)[NH2+]CC(=O)Nc1cccc(c1)S(=O)(=O)N C53123352
C[C@H]1CCC[NH+](C1)C[C@@H](C)NC(=O)C[C@@H](c2cccs2)NC(=O)N C55405268
C[C@H](Cc1ccc(cc1)O)NC(=O)NCCC[NH2+]C2CCCCC2 C56761740
C[NH+](C)[C@H](CNC(=O)NNC(=S)NC1CCCC1)c2ccc(cc2)F C56949997
CC[C@H](Cc1cc(c(c(c1)Br)O[C@@H](CC)C(=O)N)OC)[NH3+] C61678364
CCC[NH2+][C@H](c1cc2c(cc1Br)[nH]c(=O)[nH]2)c3c[nH]nc3 C62777444
CC[C@@H](C)[C@@H](C(=O)NCc1ccccc1C[NH+]2CCCC2)NC(=O)N C63662002
Cc1ccc(cc1)NC(=O)CC(=[NH2+])NOC(=O)Nc2cccc(c2)C C06550680
Cc1ccc(c(c1)C)OC[C@@H](CNc2c3ccccc3nc(n2)CC[NH3+])O C65395419
CC1CC[NH+](CC1)[C@@H](C)CNC(=O)NNC(=S)NC2CCCC2 C65480660
c1cc(ccc1CCC2CC[NH+](CC2)CCCC(=O)NC(=O)N)O C65550234
CCCC[C@@H](C(=O)NCc1cc[nH+]c(c1)N2CCCCC2)NC(=O)N C65592597
C[C@@H]1C[C@@H](C[NH+](C1)C[C@H](C)NC(=O)C[C@@H](c2cccs2)NC(=O)N)C C65760805
C1CCC(CC1)C[NH+]2CCC(CC2)NC(=O)CCCCNC(=O)N C65917744
c1ccc(cc1)CNC(=[NH2+])NCCNc2c(cccn2)C(F)(F)F C66243999
Cc1c2ccccc2[nH+]c(c1CC(=O)Nc3ccc(cc3)CNC(=O)N)C C67238609
CCOc1cc(ccc1O)[C@H]2[NH+]=C(Nc3n2c4ccccc4n3)N C04618723
CC1([C@@H]([NH+]([C@@H](C1(C)C)NC(=O)C(C)(C)O)C)NC(=O)C(C)(C)O)C C01733220
c1ccc2cc(ccc2c1)NC(=O)[C@H](Cc3c[nH]c4c3cccc4)[NH3+] C04899492
COc1cc(c(cc1C(=O)N[C@H]2CC[NH2+]C[C@@H]2OC)Cl)N C05019451
c1ccc2c(c1)c(c[nH]2)C[C@@H](C(=O)Nc3cccc4c3nccc4)[NH3+] C11754682
c1ccc2c(c1)c(nc([nH+]2)N3CCC(CC3)C(=O)N)NCCO C24052763
c1ccc2c(c1)c(c[nH]2)C[C@@H](C(=O)Nc3ccc(cc3)[N+](=O)[O-])[NH3+] C25668426
CCC(=O)Nc1ccc(cc1)[C@H](C)[NH2+][C@@H](C)C(=O)NC(=O)NCC C30498897
c1ccc(cc1)C[C@H]2[NH+]=C(N=C(N2c3ccc(cc3)Cl)N)N C16951243
CC1(CC(CC([NH2+]1)(C)C)NC(=O)C(=O)Nc2ccc3cc[nH]c3c2)C C32069467
Cc1cc(c2ccccc2n1)C(=O)NNC(=O)c3c[nH+]c4ccccc4c3N C32605441
CCNS(=O)(=O)c1ccccc1NC(=O)[C@@H](CC(C)C)[NH3+] C37028406
Cc1cc(cc(c1C)NC(=O)CC[NH2+]C2CC2)S(=O)(=O)N C37612819
CCNS(=O)(=O)c1ccccc1NC(=O)C2(CCCC2)[NH3+] C37616542
CC[NH+](CCC(=O)Nc1c(cc(cc1Cl)Cl)N)CCO C37899911
CCCNS(=O)(=O)c1ccccc1N[C@H]2CCCC[C@H]2[NH3+] C38050901
C[C@@H](c1ccc(cc1)S(=O)(=O)N)[NH2+]CCNC(=O)C(C)C C37219887
c1ccc2c(c1)[nH]c(n2)[C@@H]3c4c(nc5ccccc5n4)N([C@H]3[NH3+])CCO C38971888
c1ccc(cc1)c2ccc(cc2)[C@H](CNO)N3CC[NH2+][C@@H](C3)O C39533726
COc1ccc(c(c1)Br)[C@H](CC2(CCCC2)CC(=O)N)[NH3+] C40225020
Cc1cccnc1Nc2c(c(nc[nH+]2)Nc3ccc(cn3)Cl)N C40758010
Cc1ccc(cc1)Nc2c(c(ncn2)NCCCn3cc[nH+]c3)N C40782107
CC[C@H](Cc1cccc(c1OCCC(=O)N)Br)[NH3+] C42412895
COc1ccccc1NC(=O)c2coc(n2)[C@H](Cc3c[nH]c4c3cccc4)[NH3+] C43216854
C[C@H]1CC[C@@H](CN1[C@@H](c2ccc(s2)Cl)[C@@H](C)[NH3+])C(=O)N C43253789
c1cc(sc1[C@H](C[NH3+])N2CCCC[C@@H]2C(=O)N)Br C43262408
CNS(=O)(=O)c1ccc(c(c1)N)NCC2CC[NH+](CC2)C C44516747
C[C@@H](CNC(=O)[C@H](C(C)C)NC(=O)N)[NH+]1CCc2ccccc2C1 C47684403
CCNC(=O)NC(=O)[C@H](C)Oc1c(cccc1Br)C[NH3+] C48787691
C[C@@H](c1ccc(cc1)NC(=O)N[C@@H](C)c2ccc(s2)Cl)[NH3+] C49148758
CC(C)[NH+]1CC[C@H](C1)CNC(=O)c2cc(c(nc2)NN)Cl C51094937
c1c(cnc(c1C(=O)N[C@@H]2CC[NH+]3[C@@H]2CCCC3)NN)Br C51121176
CC(C)NS(=O)(=O)c1ccccc1NC2CCC(CC2)[NH3+] C51693901
COc1ccccc1[C@H](c2cc3c(cc2Br)[nH]c(=O)[nH]3)[NH3+] C52094390
CC[NH+]1CCC[C@@H](C1)NC(=O)NNC(=S)NC2CCCC2 C52593111
c1cc2c(cc1Br)c(c(c[nH+]2)N)NC3(CCCC3)CO C53045313
Cc1cccc2c1[nH]cc2CCNC(=O)[C@@H]3CCC[NH+](C3)CC(=O)N C55414051
Cc1cc2c(cc1C)n(c(n2)c3ccc(c(c3)N)OC)[C@@H](C)C[NH3+] C57802249
CC[C@H](Cn1c2cc3c(cc2nc1c4cccc(c4)N)OCO3)[NH3+] C57804016
CC1(CC(CC([NH2+]1)(C)C)NC(=O)CSc2nnc(n2N)C3CC3)C C59912708
CC[NH2+][C@@H](C)CC(=O)N[C@@H](C)c1ccc(cc1)S(=O)(=O)N C61270385
CC[NH2+]C(C)(C)C(=O)N[C@@H](C)c1ccc(cc1)S(=O)(=O)N C61290872
C[C@@]1(CC[NH2+]C1)C(=O)Nc2cc(ccc2Cl)S(=O)(=O)N C62893329
CCNS(=O)(=O)c1ccccc1N[C@@H]2CCCCC[C@@H]2[NH3+] C63214793
CCC[C@@H](C(=O)NCc1ccc([nH+]c1)N2CCCCC2)NC(=O)N C63691615
C[C@H]1C(=c2ccccc2=[NH+]1)C(=O)[C@H](C)Sc3nc(cc(n3)N)N C39996962
C[C@@H](C1=CCCCC1)[NH2+]CCC(=O)Nc2ccc(cc2)C(=O)N C65382274
CC1=c2cc(ccc2=[NH+][C@@H]1CN3CCN(CC3)c4cc(nc(n4)N)N)F C65434049
C#CC[NH+]1CCCC[C@@H]1C(=O)Nc2ccc(cc2)CNC(=O)N C67239545
c1ccc(cc1)CNc2nc(nc(n2)N3CC[C@]4(C3)CCC[NH2+]C4)N C67605956
c1ccc2c(c1)c(c[nH]2)C[C@H](C(=O)N/N=C/c3ccc4c(c3)nccn4)[NH3+] C01889699
C[C@@H](C(=O)Nc1c(ccs1)C(=O)N)[NH+]2CCN(CC2)c3ccccc3O C08309202
C[C@H](C(=O)Nc1c(ccs1)C(=O)N)[NH+]2CCN(CC2)c3ccccc3O C08309204
c1ccc(c(c1)OCC[NH2+]CC(=O)NCc2ccc(cc2)S(=O)(=O)N)F C16695452
c1cc(ccc1[C@H]2C(=C(C(=O)N2CC[NH2+]CCO)O)C(=O)c3ccc(cc3)Cl)O C04635149
Cc1cc(=O)[nH]c(n1)NCCNC(=O)c2ccc(s2)[C@H]3CCC[NH2+]3 C20535269
C[C@@H](C(=O)Nc1c(ccs1)C(=O)N)[NH+]2CCC(=CC2)c3ccc(cc3)O C25680398
c1cc(oc1)C[NH+](Cc2ccc(cc2)C(=O)N)Cc3ccc(cc3)C(=O)N C28973171
c1ccc2c(c1)C[C@H]([NH+](C2)CCOc3ccc(cc3)S(=O)(=O)N)C(=O)N C32851021
c1ccc2c(c1)N(c3ccccc3S2)C[C@@H](C[NH2+]C(CO)(CO)CO)O C04150548
CCCCNC(=O)C[NH+]1CCN(CC1)[C@H](c2ccccc2)C(=O)NC(=O)N C39516778
Cc1ccc(cc1)C(=O)NNc2c(c(ncn2)Nc3cccc4c3ccc([nH+]4)C)N C40784250
C[NH+]1CCC(CC1)N(C)c2c(c(ncn2)NNC(=O)Cc3ccccc3)N C40795169
c1ccc(c(c1)CNc2c(c(ncn2)NCCCn3cc[nH+]c3)N)Cl C40801385
CCn1c2c(cnc(c2nc1c3c(non3)N)C#CC4CC4)OCCC[NH3+] C40957571
CC(C)(CNS(=O)(=O)c1cc(cnc1NN)Br)C[NH+](C)C C41069863
C[NH+](C)[C@H](CNC(=O)C(=O)Nc1ccccc1CC(=O)N)C2CCCCC2 C41642241
CC[NH+](CC)C[C@H](C)NS(=O)(=O)c1cc(cnc1NN)Br C41681801
[truncated: 177,439 more chars]
