# Supplementary material for: PyRMD Studio: A Unified Suite for Next-Generation, AI-Powered Virtual Screening
Source: J Chem Inf Model. 2026 May 19;66(11):6197–203. doi: 10.1021/acs.jcim.6c00648 (PMC13250901; doi:10.1021/acs.jcim.6c00648)
Supplement: Supplementary file 2 [file ci6c00648_si_002.zip › decoys/pa2ga_decoys.ism]

c1cc(c(cc1NC(=O)/C=C/C(=O)[O-])NC(=O)/C=C/C(=O)[O-])N2CCCCCC2 C04361776
C[C@H](CNC(=O)[C@H]1CCCC[C@@H]1C(=O)[O-])NC(=O)[C@@H]2CCCC[C@@H]2C(=O)[O-] C06267357
COc1cc(cc(c1OC)S(=O)(=O)Nc2ccc(cc2)C(=O)[O-])/C=C/C(=O)[O-] C00715666
c1cc(cc(c1)NC(=O)/C=C/C(=O)[O-])/C=C/C(=O)c2cccc(c2)NC(=O)/C=C/C(=O)[O-] C09724319
c1ccc2c(c1)c(c[nH]2)C[C@@H](C(=O)[O-])NS(=O)(=O)c3ccc(cc3)/C=C/C(=O)[O-] C13027175
Cc1cc(cc(c1C)S(=O)(=O)Nc2cc(c(cc2C(=O)[O-])OC)OC)C(=O)[O-] C13027930
c1c(cc(cc1C(=O)[O-])NC(=O)CSc2nnc(o2)C3CCCCC3)C(=O)[O-] C13057897
C[C@@H](C(=O)Nc1cc(cc(c1)C(=O)[O-])C(=O)[O-])Sc2ccc(cc2)[N+](=O)[O-] C13169531
CCN(CC)S(=O)(=O)c1ccc(c(c1)C(=O)Nc2cc(cc(c2)C(=O)[O-])C(=O)[O-])Br C13169591
COc1ccc(cc1)[C@H](CC(=O)[O-])NS(=O)(=O)c2ccc(c(c2)C(=O)[O-])F C13196106
CC(C)Cn1c(=O)c2ccc(cc2nc1SCC(=O)Nc3ccc(cc3)C(=O)[O-])C(=O)[O-] C13231724
Cc1ccc(cc1)[C@H](CC(=O)[O-])NS(=O)(=O)c2ccc(c(c2)C(=O)[O-])F C13261994
c1ccc(c(c1)[C@@H](CC(=O)[O-])NS(=O)(=O)c2ccc(c(c2)[N+](=O)[O-])[O-])Cl C13265112
CC(C)C[C@@H](C(=O)[O-])NC(=O)CSc1nc2cc(ccc2c(=O)n1CC(C)C)C(=O)[O-] C13273974
CC(C)C[C@@H](C(=O)[O-])NC(=O)CSc1nc2ccccc2c(=O)n1[C@H](C(C)C)C(=O)[O-] C13274532
CC(C)C[C@H](C(=O)[O-])NC(=O)CSc1nnc(n1[C@H](C(C)C)C(=O)[O-])c2cccs2 C13274555
COc1ccc(cc1OC)[C@H](CC(=O)[O-])NS(=O)(=O)c2cc(cs2)C(=O)[O-] C13300636
c1cc(ccc1[C@H](CC(=O)[O-])NS(=O)(=O)c2ccc(c(c2)C(=O)[O-])Cl)Cl C13343124
Cc1ccc(cc1C(=O)[O-])S(=O)(=O)N[C@H](CC(=O)[O-])c2ccc(c(c2)OC)OC C13344500
Cc1ccc(cc1)[C@H](CC(=O)[O-])NS(=O)(=O)c2ccc(cc2)/C=C/C(=O)[O-] C13348265
c1cc(sc1)CCNc2nnc(s2)SCC(=O)Nc3cc(ccc3C(=O)[O-])C(=O)[O-] C13407581
C1Cc2c(sc(c2C(=O)[O-])NC(=O)CCCCC(=O)Nc3c(c4c(s3)CCC4)C(=O)[O-])C1 C02333545
c1cc(ccc1C[C@H](c2ccc(cc2)[C@H](Cc3ccc(cc3)O)C(=O)[O-])C(=O)[O-])O C17288959
Cc1ccc(cc1)C(=O)[C@](C(=O)[O-])([C@](C(=O)c2ccc(cc2)C)(C(=O)[O-])O)O C21298978
C[C@@]12CC[C@@H]3[C@H]([C@@H]1CC[C@@H]2O)CCC4=C/C(=N/OCC(=O)N[C@@H](CCC(=O)[O-])C(=O)[O-])/CC[C@@]34C C26771812
C[C@]12CC[C@@H]3[C@@H]([C@@H]1CC[C@@H]2O)CCC4=C/C(=N/OCC(=O)N[C@@H](CCC(=O)[O-])C(=O)[O-])/CC[C@]34C C08917764
c1ccc(cc1)[C@H](CC(=O)Nc2cccc(c2)S(=O)(=O)[N-]c3ccccc3Cl)C(=O)[O-] C13250687
c1c(cc(c(c1F)NC(=O)CSc2nc(c(nn2)CCC(=O)[O-])[O-])Br)F C13280562
Cc1c(c(nc(n1)SCC(=O)N[C@H]2CCC[C@@H]([C@H]2C)C)[O-])CCC(=O)[O-] C13447504
Cc1c(c(nc(n1)SCC(=O)NC(=O)NCCC(C)C)[O-])CCC(=O)[O-] C13448529
Cc1c(c(nc(n1)SCC(=O)NC(=O)N[C@H]2CCC[C@H]([C@H]2C)C)[O-])CCC(=O)[O-] C13449285
c1cc(ccc1C2=N[C@H](N=C2)SCC(=O)Nc3cc(ccc3C(=O)[O-])C(=O)[O-])Br C39692745
C1CCC2=C(CC1)S[C@H]([C@@H]2C#N)NC(=O)CSc3nc(c(nn3)CCC(=O)[O-])[O-] C39703865
c1cc(ccc1C2=N[C@@H](N=C2)SCC(=O)Nc3cc(cc(c3)C(=O)[O-])C(=O)[O-])Br C39704647
CCN(CC)S(=O)(=O)c1ccc(c(c1)NS(=O)(=O)c2ccc(c(c2)C(=O)[O-])F)[O-] C13362447
c1cc(ccc1NC(=O)[C@@H]2CC=CC[C@@H]2C(=O)[O-])Oc3ccc(cc3)NC(=O)[C@H]4CC=CC[C@@H]4C(=O)[O-] C39899737
c1ccc(cc1)C(=O)N/C(=C/c2ccc(o2)/C=C(/C(=O)[O-])\NC(=O)c3ccccc3)/C(=O)[O-] C39932582
Cc1cc(c(c(=O)[nH]1)[C@H](c2ccc(c(c2)OC)OCc3ccc(cc3)F)c4c([nH]c(=O)cc4[O-])C)[O-] C40568478
CC(C)(C)OC(=O)N[C@@H](Cc1cc(c(c(c1[O-])Br)Br)[N+](=O)[O-])C(=O)[O-] C44319343
Cc1c(c(nc(n1)SCC(=O)NC(=O)N[C@@H]2CCC[C@H]([C@@H]2C)C)[O-])CCC(=O)[O-] C46302365
Cc1cc(sc1C(=O)[O-])S(=O)(=O)[N-]c2ccc(cc2)C(=O)NCC=C C48382932
c1cc(cc(c1)S(=O)(=O)NC2CC2)[N-]S(=O)(=O)c3cc(ccc3Br)C(=O)[O-] C39670159
CCOc1ccc(cc1OC)/C=C\2/C(=O)N=C(S2)[N-]c3ccc(c(c3)C(=O)[O-])O C16933384
CCOc1cc(ccc1OCCC(=O)[O-])/C=C/2\C(=O)N=C(S2)[N-]c3ccc(cc3)O C16920090
Cc1cc(sc1C(=O)[O-])S(=O)(=O)[N-]c2ccccc2NCC(F)(F)F C58377496
c1cc(cc(c1)NC(=S)N/N=C/c2cc(cc(c2[O-])[N+](=O)[O-])Br)C(=O)[O-] C20457074
c1cc(c(cc1NC(=O)/C=C/C(=O)[O-])NC(=O)/C=C\C(=O)[O-])N2CCCCCC2 C33363522
c1cc(ccc1[N-]S(=O)(=O)c2cc(c(cc2Cl)F)C(=O)[O-])S(=O)(=O)NC3CC3 C60211031
COc1cc(c(cc1OC)[N-]S(=O)(=O)c2cc(cs2)C(=O)[O-])C(=O)N C63634161
CCS(=O)(=O)[N-]c1ccc(c(c1)C(=O)[O-])N2CCN(CC2)CC(=O)NC(C)(C)C C33253211
c1ccc(c(c1)c2ccc(o2)/C=C/3\C(=O)N(C(=S)S3)[C@H](CC(=O)[O-])C(=O)[O-])C(F)(F)F C09884839
Cc1ccc(cc1S(=O)(=O)N2CCc3cc(c(cc3[C@H]2CC(=O)[O-])OC)OC)C(=O)[O-] C13029385
c1cc(cc(c1)[N+](=O)[O-])c2ccc(o2)/C=C/3\C(=O)N(C(=S)S3)[C@H](CC(=O)[O-])C(=O)[O-] C13073931
C[C@@H]1CCCCN1S(=O)(=O)c2cc(ccc2OC)C(=O)Nc3cc(cc(c3)C(=O)[O-])C(=O)[O-] C13169407
c1cc(ccc1c2nnc(n2CC(=O)[O-])SCC(=O)N3CCC(CC3)C(=O)[O-])Cl C13232570
c1ccc(c(c1)C(=O)c2ccc(c(c2)[N+](=O)[O-])Sc3c(cccn3)C(=O)[O-])C(=O)[O-] C13273961
CC(C)[C@@H](C(=O)[O-])n1c(=O)c2ccccc2nc1Sc3ccc(cc3[N+](=O)[O-])C(=O)[O-] C13274547
COc1cc2c(cc1OC)[C@H](N(CC2)S(=O)(=O)c3cc(cs3)C(=O)[O-])CC(=O)[O-] C13300951
COc1ccc(cc1S(=O)(=O)Nc2ccc(cc2C(=O)[O-])N3CCOCC3)C(=O)[O-] C13317496
COc1cc2c(cc1OC)[C@@H](N(CC2)S(=O)(=O)c3ccc(c(c3)C(=O)[O-])Cl)CC(=O)[O-] C13360728
COc1ccc(cc1S(=O)(=O)N2CCCC2)C(=O)Nc3cc(ccc3C(=O)[O-])C(=O)[O-] C13391906
C[C@@H]1C[C@@H](CN(C1)S(=O)(=O)c2cc(ccc2OC)C(=O)Nc3cc(ccc3C(=O)[O-])C(=O)[O-])C C13391910
c1cc(ccc1n2c3c(cn2)c(ncn3)SCC(=O)Nc4cc(cc(c4)C(=O)[O-])C(=O)[O-])F C13408210
c1ccc(cc1)n2cc(c(n2)c3ccc(cc3)Cl)/C=C\4/C(=O)N(C(=S)S4)[C@H](CC(=O)[O-])C(=O)[O-] C02425029
c1cc(cc(c1)NC(=O)c2cccc(c2)[N+](=O)[O-])C(=O)c3ccc(c(c3)C(=O)[O-])C(=O)[O-] C22588649
Cc1ccc(cc1)Oc2ccccc2[N-]S(=O)(=O)c3ccc4c(c3)N(C(=O)CO4)CC(=O)[O-] C23144767
Cc1cc(nc(n1)C)[N-]S(=O)(=O)c2ccc(cc2)NC(=O)CSc3nc(cc(n3)[O-])C C26505007
c1cc(cc(c1)[N+](=O)[O-])C(=O)Nc2ccc(cc2)Oc3ccc(c(c3)C(=O)[O-])C(=O)[O-] C03146348
CS(=O)(=O)[N-]c1ccc(c(c1)Cl)C(=O)Nc2ccc(cc2)S(=O)(=O)[N-]c3ncccn3 C30862185
c1cc(ccc1CCC(=O)[O-])S(=O)(=O)[N-]c2ccc(c(c2)S(=O)(=O)N3CCCCC3)Cl C13079043
Cc1cc(nc(n1)C)[N-]S(=O)(=O)c2ccc(cc2)NC(=O)CSc3[n-]c4cc(cnc4n3)Cl C17968523
c1cc(cc(c1)S(=O)(=O)Nc2cccc(c2)S(=O)(=O)[N-]c3ccc(cc3)Br)C(=O)[O-] C25392697
C=CCOc1cccc(c1)[C@H]2C(=C(C(=O)N2c3cccc(c3)C(=O)[O-])[O-])C(=O)C4CC4 C13276023
c1cc(ccc1CC(=O)[O-])N2[C@H](C(=C(C2=O)[O-])C(=O)C3CC3)c4cc(ccc4Cl)[N+](=O)[O-] C13277921
c1cc2c(cc1NC(=O)CSc3nc(c(nn3)CCC(=O)[O-])[O-])OC(O2)(F)F C13092876
C[C@H]1C=C([C@H](N1c2ccc(cc2)C(C)C)C)C(=O)CSc3nc(c(nn3)CCC(=O)[O-])[O-] C39704482
c1ccc(c(c1)C(=O)C2=C(C(=O)N([C@H]2c3ccc(cc3)OC(F)F)c4cccc(c4)C(=O)[O-])[O-])Cl C13193522
CC(C)(C)c1ccc(cc1)[C@@H]2C(=C(C(=O)N2c3ccc(cc3)CC(=O)[O-])[O-])C(=O)c4cccs4 C13194838
COc1cc(cc(c1)OC)[C@@H]2C(=C(C(=O)N2c3cccc(c3)C(=O)[O-])[O-])C(=O)c4ccc(cc4)F C13213259
COc1ccc(cc1OC)[C@@H]2C(=C(C(=O)N2c3cccc(c3)C(=O)[O-])[O-])C(=O)c4ccco4 C13214016
Cc1cc(cc(c1OC(F)F)C)[C@H]2C(=C(C(=O)N2c3cccc(c3)C(=O)[O-])[O-])C(=O)c4ccco4 C13214154
c1ccc(c(c1)C(=O)C2=C(C(=O)N([C@@H]2c3ccc(cc3)[N+](=O)[O-])c4ccc(cc4)CC(=O)[O-])[O-])F C13217605
c1ccc(cc1)N2C[C@@H]([N-][C@@H]2SCc3[nH]c(=O)c4ccc(cc4n3)C(=O)[O-])c5cccc(c5)[N+](=O)[O-] C39722518
COC(=O)c1ccc(cc1)c2ccc(o2)/C=C\3/C(=O)N(C(=S)S3)[C@@H](CC(=O)[O-])C(=O)[O-] C40567572
CCn1c(cc(c(c1=O)[C@@H](c2cc(c(c(c2)OC)OC)OC)c3c(n(c(=O)cc3[O-])CC)C)[O-])C C40568613
CCn1c(cc(c(c1=O)[C@H](c2ccc(cc2OC)OC)c3c(n(c(=O)cc3[O-])CC)C)[O-])C C40568682
C[C@@H](CCC(=O)OC)[C@@H]1CC[C@@H]2[C@]1([C@H](C[C@@H]3[C@@H]2C(=O)C[C@@H]4[C@]3(CC[C@H](C4)C(=O)[O-])C)C(=O)[O-])C C43726787
C/C(=N\CCSSCC/N=C(/C1=C(C[C@H]2[C@@H]1C2(C)C)[O-])\C)/C3=C(C[C@H]4[C@@H]3C4(C)C)[O-] C37238164
c1ccc2c(c1)-c3ccccc3C2COC(=O)N[C@@H](Cc4cc(c(c(c4[O-])Cl)Cl)[N+](=O)[O-])C(=O)[O-] C44323576
Cc1c2c(=O)[nH]c(nc2sc1C(=O)[O-])CSc3nc4cc(ccc4c(=O)n3CC=C)C(=O)[O-] C13230702
CC(C)Cn1c(=O)c2ccc(cc2nc1SCc3[nH]c(=O)c4ccc(cc4n3)C(=O)[O-])C(=O)[O-] C13231823
C[C@@H]1CCCC[C@@H]1N(c2nnc(s2)[S-])S(=O)(=O)c3cc(cc(c3OC)OC)/C=C/C(=O)[O-] C46316794
Cc1cc(nc(n1)C)[N-]S(=O)(=O)c2ccc(cc2)NC(=O)CSc3[n-]c4cc(c(nc4n3)C)Br C01878450
CC(=O)c1ccc(cc1)S(=O)(=O)[N-]c2cc(c(cc2C(=O)[O-])OC)OC(F)F C47250964
COc1cc(c(cc1OC(F)F)[N-]S(=O)(=O)c2cc(sc2Cl)Cl)C(=O)[O-] C59000070
COc1cc(c(cc1OC(F)F)C(=O)[O-])[N-]S(=O)(=O)c2ccc(cc2Cl)F C60060022
COc1cc(c(cc1OC(F)F)C(=O)[O-])[N-]S(=O)(=O)c2cc(ccc2F)C(=O)OC C60353871
CCCCN(C)S(=O)(=O)[N-]c1c(cc(cc1Br)Br)C(=O)[O-] C62825234
C[C@@H](C(=O)[O-])Oc1ccc(cc1)/C=C\2/C(=O)N(/C(=N/c3ccc(c(c3)O)C(=O)[O-])/S2)CC=C C16927409
COc1c(nccn1)[N-]S(=O)(=O)c2ccc(cc2)NC(=O)[C@@H]3CCCC[C@H]3C(=O)[O-] C66200258
c1ccc(c(c1)c2ccc(o2)/C=C\3/C(=O)N(C(=S)S3)[C@H](CC(=O)[O-])C(=O)[O-])C(F)(F)F C10232846
CC(C)[C@@H](C(=O)[O-])n1c(=O)c2ccccc2nc1SCC(=O)N3Cc4ccccc4C[C@H]3C(=O)[O-] C13234231
C[C@@H](C(=O)[O-])Sc1ccc(cc1[N+](=O)[O-])S(=O)(=O)N2CCC(CC2)C(=O)[O-] C13274705
c1cc(ccc1/C=C/C(=O)c2ccc(cc2)S(=O)(=O)N3CCCC[C@H]3C(=O)[O-])C(=O)[O-] C13358084
C[C@@H]([C@@H]1CC[C@H]2[C@@]1([C@@H](C[C@@H]3[C@H]2CC[C@H]([C@@]3(C)CC(=O)[O-])C(=O)[O-])OC(=O)C)C)C(=O)OC C19927961
C[C@H](C(=O)[O-])Oc1ccc(cc1)/C=C/2\C(=O)N=C(S2)[N-]c3ccc(c(c3)C(F)(F)F)Cl C16907183
CC[C@H](C(=O)[O-])Oc1ccc(cc1)/C=C/2\C(=O)N=C(S2)[N-]c3ccc(cc3)Cl C16907745
CCCCN(C)c1ccc(cc1C(=O)[O-])[N-]S(=O)(=O)c2cc(cc(c2)C)C C33253375
c1cc(n(c1)c2ccc(cc2)[N+](=O)[O-])/C=C\3/C(=O)N(C(=S)S3)[C@@H](CC(=O)[O-])C(=O)[O-] C35516685
Cc1ccc(c(c1)C)[C@H]2C(=C(N=C3N2C(=CS3)C=C([O-])[O-])C)C(=O)OCCOC C35674946
CCOC(=O)C1=C(N=C2N([C@H]1c3ccc(c(c3)OC)OC)C(=CS2)C=C([O-])[O-])C C36048910
c1cc(ccc1/C=C(/C=C\2/C(=O)N(C(=S)S2)[C@@H](CC(=O)[O-])C(=O)[O-])\Cl)[N+](=O)[O-] C32508930
Cc1cccc(c1)c2nnc(n2CC(=O)[O-])SCC3=NC(=O)C4=C([C@H](SC4=N3)C(=O)[O-])C C39646943
COc1ccc(cc1OC)[C@@H]2C(=C(C(=O)N2c3cccc(c3)C(=O)[O-])[O-])C(=O)C4CC4 C13275884
CC(C)Oc1ccc(cc1OC)[C@H]2C(=C(C(=O)N2c3cccc(c3)C(=O)[O-])[O-])C(=O)C4CC4 C13275974
Cc1cc(cc(c1OC(F)F)C)[C@H]2C(=C(C(=O)N2c3cccc(c3)C(=O)[O-])[O-])C(=O)C4CC4 C13276032
CC(C)(C)c1ccc(cc1)[C@@H]2C(=C(C(=O)N2c3ccc(cc3)CC(=O)[O-])[O-])C(=O)C4CC4 C13277898
CCc1ccc(cc1[N+](=O)[O-])[C@H]2C(=C(C(=O)N2c3nc4ccc(cc4s3)C(=O)[O-])[O-])C(=O)C5CC5 C13278130
Cc1c(c(nc(n1)SCC(=O)N([C@H]2CCS(=O)(=O)C2)C3CCCC3)[O-])CCC(=O)[O-] C13450083
COc1ccc2c(cc(=O)oc2c1)CSc3nc(c(nn3)CCC(=O)[O-])[O-] C13092880
C[C@H]1C=C([C@@H](N1c2ccc3c(c2)OCO3)C)C(=O)CSc4nc(c(nn4)CCC(=O)[O-])[O-] C39704353
C[C@@H]1C=C([C@@H](N1c2ccc(cc2)C(F)(F)F)C)C(=O)CSc3nc(c(nn3)CCC(=O)[O-])[O-] C39704413
CC(C)Oc1ccc(cc1OC)[C@@H]2C(=C(C(=O)N2c3cccc(c3)C(=O)[O-])[O-])C(=O)c4ccccc4 C13193385
c1ccc(c(c1)[C@@H]2C(=C(C(=O)N2c3cccc(c3)C(=O)[O-])[O-])C(=O)c4cccs4)OCC#N C13193801
COc1ccc(c(c1)OC)C(=O)C2=C(C(=O)N([C@H]2c3cccs3)c4cccc(c4)C(=O)[O-])[O-] C13213061
Cc1ccsc1[C@@H]2C(=C(C(=O)N2c3cccc(c3)C(=O)[O-])[O-])C(=O)c4ccc(cc4OC)OC C13213103
Cc1ccc(c(c1)C)[C@@H]2C(=C(C(=O)N2c3cccc(c3)C(=O)[O-])[O-])C(=O)c4ccc(cc4OC)OC C13213113
COc1ccc(cc1OC)C(=O)C2=C(C(=O)N([C@H]2c3cccs3)c4cccc(c4)C(=O)[O-])[O-] C13213784
COc1cc(cc(c1)OC)[C@H]2C(=C(C(=O)N2c3cccc(c3)C(=O)[O-])[O-])C(=O)c4ccco4 C13214118
COc1ccc(c(c1)C(=O)C2=C(C(=O)N([C@H]2c3ccsc3)c4cccc(c4)C(=O)[O-])[O-])OC C13214233
CC(C)c1ccc(cc1)[C@H]2C(=C(C(=O)N2c3ccc(cc3)CC(=O)[O-])[O-])C(=O)c4ccc5c(c4)OCO5 C13217526
COc1ccc(cc1OC(F)F)[C@H]2C(=C(C(=O)N2c3ccc(cc3)CC(=O)[O-])[O-])C(=O)c4ccco4 C13217848
Cc1c(c(sc1C(=O)OC)S(=O)(=O)[N-]c2cc(ccc2C(=O)[O-])Cl)C(=O)OC C13340550
c1ccn2c(c1)nc(c(c2=O)/C=C\3/C(=O)N(C(=S)S3)CCCCCC(=O)[O-])[O-] C40021939
CCC(CC)[C@@H](c1c(n(c(=O)cc1[O-])CC)C)c2c(cc(n(c2=O)CC)C)[O-] C40568697
CN(C)c1ccc(cc1)/C=C\2/C(=O)N(C(=S)S2)[C@@H](CCC(=O)[O-])C(=O)[O-] C15034841
COc1ccc(cc1C(=O)[O-])S(=O)(=O)[N-]c2ccccc2OC(F)(F)F C47949107
CC[C@H](C(=O)[O-])Oc1ccc(cc1)/C=C/2\C(=O)N=C(S2)[N-]c3ccc(cc3C)C C16907665
CC[C@@H](C(=O)[O-])Oc1ccc(cc1)/C=C/2\C(=O)N=C(S2)[N-]c3ccc(c(c3)C)C C16907673
CCCc1ccc(c(c1)C(=O)[O-])[N-]S(=O)(=O)c2ccc(cc2)S(=O)(=O)C C55600825
CCN(CC)C(=O)c1ccc(cc1)[N-]S(=O)(=O)c2cc(c(s2)C(=O)[O-])C C45774684
COc1cc(c(cc1OC(F)F)[N-]S(=O)(=O)c2ccc(c(c2)Cl)C#N)C(=O)[O-] C60031054
Cc1cc2cccc(c2nc1)S(=O)(=O)[N-]c3cc(c(cc3C(=O)[O-])OC(F)F)OC C60060014
CCN(CC)C(=O)c1ccc(cc1)[N-]S(=O)(=O)c2cc(c(cc2Cl)F)C(=O)[O-] C60211025
c1cc(sc1)S(=O)(=O)[N-]c2ccc(c(c2)C(=O)[O-])N3CCN(CC3)CC(=O)N4CCCC4 C63600939
CCCS(=O)(=O)[N-]c1cccc(c1C)[N-]S(=O)(=O)c2ccc(s2)C C64381371
CCCC(=O)N(Cc1ccc(cc1)c2ccccc2c3[n-]nnn3)[C@@H](C(C)C)C(=O)[O-] C65749016
Cc1cc(sc1C(=O)[O-])S(=O)(=O)[N-]c2ccccc2S[C@@H](C)CC#N C66813920
C[C@@H](CC#N)Sc1ccccc1[N-]S(=O)(=O)c2ccc(c(c2)C(=O)[O-])F C66814102
C[C@H](CC#N)Sc1ccccc1[N-]S(=O)(=O)c2ccc(c(c2)C(=O)[O-])F C66814104
COc1cc(cc(c1OC)S(=O)(=O)Nc2ccc(cc2)C(=O)[O-])/C=C\C(=O)[O-] C04567637
c1cc(ccc1c2ccc(cc2)NC(=O)/C=C/C(=O)[O-])NC(=O)/C=C/C(=O)[O-] C00833024
c1cc(c(cc1S(=O)(=O)N2CCCCCC2)NC(=O)CS[C@@H](CC(=O)[O-])C(=O)[O-])Cl C09443551
COC(=O)c1cc(ccc1S(=O)(=O)Nc2cc(cc(c2)C(=O)[O-])C(=O)[O-])Br C13027974
C/C(=N\Nc1ccc(c(c1)C(=O)[O-])Cl)/c2ccc(cc2)S(=O)(=O)NCC(=O)[O-] C13060776
C[C@H](C(=O)[O-])n1c(=O)c2ccccc2nc1SCC(=O)Nc3c(cc(cc3Cl)Cl)C(=O)[O-] C13233556
COc1ccc(cc1OC)[C@H](CC(=O)[O-])NS(=O)(=O)c2ccc(c(c2)C(=O)[O-])F C13261907
CC(C)C[C@@H](C(=O)[O-])NC(=O)CSc1nc2cc(ccc2c(=O)n1c3ccccc3)C(=O)[O-] C13273605
C=CCn1c(=O)c2ccc(cc2nc1SCC(=O)Nc3cc4ccccc4cc3C(=O)[O-])C(=O)[O-] C13273706
COc1cc(ccc1Oc2ccc(cc2C(=O)[O-])S(=O)(=O)N)/C=C/C(=O)[O-] C13273819
C[C@H](C(=O)[O-])n1c(=O)c2ccccc2nc1SCC(=O)Nc3cc(ccc3C(=O)[O-])F C13274492
CC(C)[C@H](C(=O)[O-])n1c(=O)c2ccccc2nc1SCC(=O)Nc3cc(ccc3C(=O)[O-])F C13274540
CC(C)C[C@@H](C(=O)[O-])NC(=O)CSc1nnc(n1[C@H](C(C)C)C(=O)[O-])c2cccs2 C13274556
c1ccc(c(c1)[C@H](CC(=O)[O-])NS(=O)(=O)c2ccc(c(c2)C(=O)[O-])Cl)Cl C13342956
Cc1ccc(cc1)[C@@H](CC(=O)[O-])NS(=O)(=O)c2cc(cc(c2OC)OC)/C=C/C(=O)[O-] C13348251
Cc1c(sc2c1c(=O)n(c(n2)SCC(=O)Nc3cc(cc(c3)C(=O)[O-])C(=O)[O-])C(C)C)C C13353938
C=CCNc1nnc(s1)SCC(=O)Nc2cc(cc(c2)C(=O)[O-])C(=O)[O-] C13364297
c1ccc(cc1)/C=C/S(=O)(=O)N2CCC(CC2)C(=O)Nc3cc(ccc3C(=O)[O-])C(=O)[O-] C13392306
C=CCn1c(=O)c2c3c(sc2nc1SCC(=O)Nc4cc(ccc4C(=O)[O-])C(=O)[O-])CCCC3 C13416053
C=CCn1c(=O)c2c3c(sc2nc1SCC(=O)Nc4cc(ccc4C(=O)[O-])C(=O)[O-])CCC3 C13416151
CCN\1C(=O)/C(=C/c2ccc(cc2)O[C@@H](C)C(=O)[O-])/S/C1=N\c3ccc(c(c3)O)C(=O)[O-] C16928193
CCN\1C(=O)/C(=C/c2ccc(cc2)O[C@H](C)C(=O)[O-])/S/C1=N\c3ccc(c(c3)O)C(=O)[O-] C16928197
CCN\1C(=O)/C(=C/c2cccc(c2)O[C@@H](C)C(=O)[O-])/S/C1=N\c3ccc(c(c3)O)C(=O)[O-] C16928212
CC[C@@H](C(=O)[O-])Oc1cccc(c1)/C=C\2/C(=O)N(C(=S)S2)c3ccc(c(c3)O)C(=O)[O-] C16929418
COc1cccc(c1)C(c2c(=O)[nH]c(nc2[O-])SCC=C)c3c(=O)[nH]c(nc3[O-])SCC=C C16213770
CC(C)c1c(c(cc(n1)C(C)(C)C)c2ccc(cc2)F)C#C[P@@](=O)(C[C@@H](CC(=O)[O-])O)[O-] C26674773
CC(C)c1c(c(cc(n1)C(C)(C)C)c2ccc(cc2)F)/C=C/[P@](=O)(C[C@@H](CC(=O)[O-])O)[O-] C26675383
Cc1cccc(c1)[N-]S(=O)(=O)c2ccc(c(c2)NS(=O)(=O)c3cc(n(c3)C)C(=O)[O-])C C23055711
c1c(ccc(c1)Oc2ccc(cc2)NC(=O)/C=C\C(=O)[O-])NC(=O)/C=C\C(=O)[O-] C33340095
CC(C)(CNC(=O)[C@@H]1[C@@H]2CC[C@@H](C2)[C@@H]1C(=O)[O-])CNC(=O)[C@H]3[C@@H]4CC[C@@H](C4)[C@@H]3C(=O)[O-] C17098969
c1ccc(c(c1)[N-]S(=O)(=O)c2ccc(cc2)C(=O)Nc3cccc(c3)[N-]S(=O)(=O)N)Cl C39558436
CC(=O)Nc1ccc(cc1)[C@H]2C(=C(C(=O)N2c3ccc(cc3)CC(=O)[O-])[O-])C(=O)C4CC4 C13277803
Cc1c(c(nc(n1)SCC(=O)N[C@@H]2CCC[C@H]([C@H]2C)C)[O-])CCC(=O)[O-] C13447495
Cc1ccc(cc1S(=O)(=O)[N-]c2ccccc2Cl)NS(=O)(=O)c3ccc(c(c3)C(=O)[O-])O C13345928
Cc1ccc(cc1NS(=O)(=O)c2ccc(c(c2)C(=O)[O-])F)S(=O)(=O)[N-]c3ccc(cc3)Cl C13367308
C=CCSc1[nH]c(=O)c(c(n1)[O-])C(c2ccncc2)c3c(=O)[nH]c(nc3[O-])SCC=C C12343936
c1cc(ccc1C(=O)[O-])S(=O)(=O)Nc2ccc(cc2)S(=O)(=O)[N-]c3nccs3 C28632055
Cc1c(c(nc(n1)SCC(=O)Nc2c(c3c(s2)CCC3)C(=O)OC)[O-])CCC(=O)[O-] C13448030
CCS(=O)(=O)[N-]c1ccc(cc1)NS(=O)(=O)c2ccc(cc2)C(=O)[O-] C48382961
COc1cc(ccc1OCCC(=O)[O-])/C=C/2\C(=O)N=C(S2)[N-]c3ccc(cc3)O C16912272
CC[C@@H](C(=O)[O-])Oc1ccc(cc1OC)/C=C/2\C(=O)N=C(S2)[N-]c3cc(ccc3O)C C16913287
Cc1ccc(cc1)NC(=O)C[C@H]2C(=O)N=C(S2)[N-]c3ccc(cc3)S(=O)(=O)[N-]c4nccs4 C39843637
CCCNC(=O)c1ccc(cc1)[N-]S(=O)(=O)c2cc(c(s2)C(=O)[O-])C C55665561
CC[C@@H](C)NC(=O)c1ccc(cc1)[N-]S(=O)(=O)c2ccc(c(c2)C(=O)[O-])F C57121443
CC(C)NC(=O)CN1CCN(CC1)c2ccc(cc2C(=O)[O-])[N-]S(=O)(=O)c3cccs3 C58009195
C[C@H](C(=O)[O-])Oc1cccc(c1)/C=C\2/C(=O)N(/C(=N\c3ccc(cc3C(=O)[O-])O)/S2)CC=C C16927137
CC[C@H](C(=O)[O-])Oc1cccc(c1)/C=C\2/C(=O)N(/C(=N\c3ccc(cc3C(=O)[O-])O)/S2)C C16930942
CC[C@H](C(=O)[O-])Oc1ccc(cc1)/C=C\2/C(=O)N=C(S2)[N-]c3ccc(cc3O)C C16937307
CC[C@H](C(=O)[O-])Oc1ccc(cc1)/C=C\2/C(=O)N(/C(=N/c3ccc(cc3C(=O)[O-])O)/S2)C C16930925
C/C(=N\CCC[C@@H](C(=O)[O-])NC(=O)OC(C)(C)C)/C1=C(CC(CC1=O)(C)C)[O-] C66349147
CC(C)[C@H](C(=O)[O-])NC(=O)/C(=C/c1ccc(cc1)Cl)/NC(=O)c2ccc(cc2)Br C02891968
Cc1ccc(c(c1)C)S(=O)(=O)Nc2cccc(c2)S(=O)(=O)Nc3ccccc3C(=O)[O-] C09540074
CC(C)(C)c1ccc(cc1)C(=O)N/C(=C\c2ccc(cc2)Cl)/C(=O)N[C@H](CCSC)C(=O)[O-] C12381660
Cc1c2cc3c(cc2oc(=O)c1CC(=O)N[C@@H](Cc4c[nH]c5c4cccc5)C(=O)[O-])occ3C(C)(C)C C02120874
Cc1ccc(cc1C)S(=O)(=O)Nc2cccc(c2)NS(=O)(=O)c3ccc(c(c3)C(=O)[O-])C C13030467
C[C@@H](c1ccc2c(c1)CCCC2)NC(=O)CSc3nc4cc(ccc4c(=O)n3CCO)C(=O)[O-] C13046461
C[C@H](Cn1c(=O)c2ccc(cc2nc1SCC(=O)Nc3ccc(cc3)Br)C(=O)[O-])O C13051054
Cc1ccc(cc1)C(=O)N/N=C(\C)/c2ccc(cc2)S(=O)(=O)Nc3ccc(cc3)C(=O)[O-] C13060889
C/C(=N\NC(=S)Nc1ccc(cc1)Cl)/c2ccc(cc2)S(=O)(=O)N(C)CCCC(=O)[O-] C13066514
Cc1ccc(cc1C(=O)[O-])S(=O)(=O)Nc2nc(cs2)c3ccc(cc3)NC(=O)C(C)(C)C C13195425
CC(C)(C)C(=O)Nc1ccc(cc1)c2csc(n2)NS(=O)(=O)c3ccc(cc3)C(=O)[O-] C13195437
Cc1ccc(cc1C(=O)[O-])S(=O)(=O)Nc2nc(cs2)c3ccc(c(c3)NC(=O)C)SC C13239868
COCCNc1nnc(s1)SCC(=O)Nc2ccc(cc2C(=O)[O-])I C13244112
c1cc(sc1)/C(=N\O)/CCCNS(=O)(=O)c2ccc(c(c2)C(=O)[O-])Br C13248688
Cc1ccc(c(c1)C)NS(=O)(=O)c2cc(ccc2Cl)NC(=O)CC3(CCCC3)C(=O)[O-] C13248980
COc1ccc(cc1NS(=O)(=O)c2ccc(c(c2)Cl)Cl)NC(=O)[C@H]3CC=CC[C@H]3C(=O)[O-] C13251329
Cc1ccc(cc1S(=O)(=O)Nc2cccc(c2)C(F)(F)F)NC(=O)[C@@H]3CC=CC[C@@H]3C(=O)[O-] C13251865
Cc1ccc(cc1S(=O)(=O)Nc2cccc(c2)C(F)(F)F)NC(=O)[C@@H]3CC=CC[C@H]3C(=O)[O-] C13251870
Cc1ccc(cc1C)S(=O)(=O)Nc2cccc(c2)NS(=O)(=O)c3cc(cs3)C(=O)[O-] C13302408
C[C@@H](c1ccc(cc1)c2csc(n2)NS(=O)(=O)c3ccc(c(c3)C(=O)[O-])Cl)NC(=O)C C13302485
c1cc(ccc1/C=C/C(=O)Nc2ccc(cc2)S(=O)(=O)NCCC(=O)[O-])C(F)(F)F C13394714
Cc1ccc(cc1)[C@H]2C(=C(NC(=C2C(=O)OC)[O-])SCC(=O)Nc3ccc4ccccc4c3)C#N C20029050
CCC(=O)Nc1ccc(cc1c2c(nc(nn2)SCC(=O)Nc3ccc(cc3)Cl)[O-])C C21882739
C[C@H](CCCOC(=O)CCC(=O)[O-])[C@H]1CC[C@@H]2[C@@]1([C@H](C[C@@H]3[C@@H]2[C@@H](C[C@@H]4[C@@]3(CCC(=O)C4)C)O)O)C C22061730
c1cc(cc(c1)[N-]S(=O)(=O)c2ccc(c(c2)Cl)Cl)C(=O)NCCNC(=O)c3ccco3 C23041674
c1cc(cc(c1)S(=O)(=O)[N-]c2cccc(c2)C(F)(F)F)C(=O)NNC(=O)CCc3ccsc3 C24093836
c1cc(cc(c1)S(=O)(=O)[N-]c2cccc(c2)C(F)(F)F)C(=O)NNC(=O)c3cc(ccc3F)F C24778889
c1ccnc(c1)n2c(c(c(n2)C(F)(F)F)/C=C/[C@H](C[C@H](CC(=O)[O-])O)O)c3ccc(cc3)F C26180735
c1cc(cc(c1)[N-]S(=O)(=O)c2ccc(c(c2)C(=O)NNC(=O)c3cccnc3)Cl)C(F)(F)F C27635151
Cc1cccc(c1)C(=O)N[C@H](C(C)(Cl)Cl)N/C(=N/C#N)/[N-]c2cc(cnc2)Br C28866558
Cc1cc(nc(n1)[N-]S(=O)(=O)c2ccc(cc2)NC(=S)NC(=O)c3ccc4ccccc4c3)C C30830694
Cc1ccc(cc1NC(=O)c2ccccc2)C(=O)Nc3ccc(cc3)S(=O)(=O)[N-]c4nccs4 C20630717
CSCC[C@H](CO)NC(=O)c1ccc2c(c1)sc(n2)[N-]S(=O)(=O)c3ccc(cc3)Cl C36569620
C[C@@H]1C=C([C@H](N1c2ccccc2C(=O)[O-])C)/C=C(/C#N)\C(=O)NCCc3c[nH]c4c3cccc4 C39351975
CC(C)S(=O)(=O)[C@@H]1CN(CCN1)c2cc(ccc2[N-]S(=O)(=O)SC)c3ccccc3O C39482576
C[C@@H](Cn1c(=O)c2ccc(cc2nc1SCC(=O)N[C@H](c3cccs3)C(C)C)C(=O)[O-])O C13052590
c1cc(c(cc1Cl)c2ccc(o2)/C=C/3\C(=O)N(C(=S)S3)[C@H](CCC(=O)N)C(=O)[O-])Cl C39862144
Cc1cc(c(n1[C@@H]2C(=C([C@H](S2)C)C)C(=O)[O-])C)/C=C(\C#N)/C(=O)NCCc3c[nH]c4c3cccc4 C39939198
Cc1ccc(cc1F)C(=O)C2=C(C(=O)N([C@H]2c3cc(c(c(c3)Br)O)OC)CCCO)[O-] C40053745
CC[C@@H](C)C[C@H](C)/C=C(\C)/[C@@H]1[C@H](CC[C@@H](O1)c2c(c(cn(c2=O)C)[C@@]3(CCC(=O)C[C@@H]3O)O)[O-])C C40577144
CC[C@H](C)[C@@H](C(=O)[O-])NC(=O)CO/N=C/1\CC[C@]2([C@@H]3CC[C@@]4([C@@H]([C@H]3CCC2=C1)CC[C@@]4(C)O)C)C C43743415
Cc1ccccc1NS(=O)(=O)c2ccc(cc2)NC(=O)c3ccc(c(c3)Cl)[N-]S(=O)(=O)C C44900894
c1cc(cc(c1)NC(=O)c2ccc(c(c2)S(=O)(=O)[N-]c3ccc(cc3)F)Cl)C(=O)NC4CC4 C14482206
Cc1ccc(c(c1)C)NS(=O)(=O)c2cccc(c2)C(=O)N/N=C/c3ccccc3C(=O)[O-] C06165949
c1ccc(cc1)[C@@H](CNC(=O)c2cnn(c2C(F)(F)F)c3ccc(nn3)[O-])c4c[nH]c5c4cccc5 C46571032
Cc1c(sc(n1)c2ccccc2)C(=O)NNC(=O)c3cccc(c3)[N-]S(=O)(=O)c4cccs4 C46903139
c1ccc(c(c1)C(=O)NNC(=O)COc2ccc(cc2)C(F)(F)F)[N-]S(=O)(=O)c3cccs3 C46904169
CC[C@H](C)[C@H](C(=O)[O-])NC(=O)CO/N=C/1\CC[C@@]2([C@@H]3CC[C@]4([C@@H]([C@@H]3CCC2=C1)CC[C@]4(C)O)C)C C51336668
c1ccc(c(c1)C(=O)NNc2cccc(c2)C(F)(F)F)[N-]S(=O)(=O)c3ccc(cc3)F C58573507
CC(C)(C)C(=O)Nc1ccc(cc1C(=O)[O-])N2CCN(CC2)CC(=O)Nc3ccc(cc3)F C64589994
CCCCCCC(=O)N(CC=C)CC(=O)N(Cc1ccccc1)Cc2ccc(o2)C C04796965
CCCCC/C(=C\c1ccccc1)/CN([C@@H](C)CC)C(=O)[C@H](CC)c2ccccc2 C06739986
CCCCC/C(=C\c1ccccc1)/CN([C@H](C)CC)C(=O)[C@H](CC)c2ccccc2 C06739987
C[C@@H](CC(=O)N(CC=C)CC(=O)N(Cc1ccccc1)Cc2ccco2)CC(C)(C)C C06838654
CC1=C(C(=O)c2ccccc2C1=O)C/C=C(/C)\CCC[C@H](C)CCC[C@@H](C)CCCC(C)C C12503234
CCCCC[C@H](C)NC(=O)CSc1nnc(n1[C@@H](C(C)C)C(=O)[O-])c2cccs2 C13245746
CCCCN([C@@H](C)CC)C(=O)CSc1nnc(n1[C@@H](C(C)C)C(=O)[O-])c2cccs2 C13271588
c1cc(ccc1C(=O)CSCCCCCCSCC(=O)c2ccc(cc2)Cl)Cl C16400715
c1cc(ccc1/C=C\2/C(=O)N(C(=S)S2)CCCCCCCCCC(=O)[O-])C(=O)[O-] C16926505
CCCCCNC(=O)[C@@H]1COC(=N1)c2ccc(cc2)/C(=C\CCCCC(=O)[O-])/c3cccnc3 C29565473
c1ccc(cc1)c2nc(cs2)CSCCCCCCCCSCc3csc(n3)c4ccccc4 C30952708
c1ccc(c(c1)/C=C/2\C(=O)N(C(=S)S2)CCCCCCCCCCC(=O)[O-])Cl C33396095
CC[C@H](c1ccccc1)C(=O)N(CCOC)CC(=O)N(Cc2ccccc2)Cc3ccc(s3)C C33414982
CC[C@H](c1ccccc1)C(=O)N(CCOC)CC(=O)N(Cc2ccc(cc2)F)Cc3cccs3 C33474363
CCCCc1ccc(cc1)C(=O)N(CC=C)CC(=O)N(Cc2ccccc2)Cc3ccco3 C33510428
CCOc1cc(ccc1OCCC(C)C)[C@H]2C(=C(C(=O)N2CCCOC)[O-])C(=O)c3ccc(cc3)C C33546727
CCc1ccc(cc1)C(=O)N(CCCOC)CC(=O)N(Cc2ccccc2)Cc3ccc(s3)C C33652378
CC[C@H](C)N(CC(=O)N(Cc1ccc(cc1)F)Cc2cccs2)C(=O)COCc3ccccc3 C33669824
CCCCCOC(=O)S[C@@H]1CC[C@@]2([C@@H]3CC[C@@]4(C[C@@H](C[C@@H]4[C@@H]3CC=C2C1)[C@@H](C)CCCC(C)C)C)C C33671049
Cc1ccsc1CN(Cc2ccccc2)C(=O)CN(CCCOC)C(=O)c3ccc(cc3)C(F)(F)F C33722285
CCOCCCN(CC(=O)N(Cc1ccccc1)Cc2c(ccs2)C)C(=O)C3CCCC3 C33724934
CCCCCCOC(=O)S[C@H]1CC[C@]2([C@@H]3CC[C@@]4([C@@H]([C@@H]3CC=C2C1)CC[C@@H]4[C@@H](C)CCCC(C)C)C)C C33757381
CCCCN(Cc1cccn1Cc2cccc(c2)C(F)(F)F)C(=O)CN(CC)C(=O)C3CC3 C34718559
C=CCN(CC(=O)N(CCc1ccccc1)Cc2ccco2)C(=O)CCc3ccccc3 C34896358
COCCCN(CC(=O)N(Cc1ccc(cc1)F)Cc2cccs2)C(=O)CCc3ccccc3 C35044895
CCc1ccc(cc1)C(=O)N(CCCOCC)CC(=O)N(Cc2ccccc2)Cc3cccs3 C35125687
Cc1ccsc1CN(Cc2ccccc2)C(=O)CN(CCCOC)C(=O)[C@@H]3C[C@H]3c4ccccc4 C35384028
CCOc1cc(ccc1OCCC(C)C)[C@@H]2C(=C(C(=O)N2CCOC)[O-])C(=O)/C=C/c3ccccc3 C35443247
CCOCCCN(CC(=O)N(Cc1ccccc1)Cc2ccc(s2)C)C(=O)C3CCCC3 C35799149
CCCCOc1ccc(cc1OC)/C=C(\C#N)/C(=N/c2nnc(s2)SCCCC)/[O-] C39997032
CCOc1cc(ccc1OCCC(C)C)[C@@H]2C(=C(C(=O)N2CC=C)[O-])C(=O)c3ccc(cc3)OC C40026206
CC(C)COc1ccc(cc1)C(=O)C2=C(C(=O)N([C@@H]2c3ccc(c(c3)OC)OCC=C)CC=C)[O-] C40026902
CC(C)COc1ccc(cc1)C(=O)C2=C(C(=O)N([C@H]2c3ccc(c(c3)OC)OCC=C)CC=C)[O-] C40026903
Cc1cc(ccc1OCC=C)C(=O)C2=C(C(=O)N([C@H]2c3ccc(c(c3)OC)OCC=C)CC=C)[O-] C40027545
CCCOc1ccc(cc1OCC)[C@@H]2C(=C(C(=O)N2CC=C)[O-])C(=O)c3cccc(c3)OCC=C C40029876
C=CCOc1ccccc1[C@H]2C(=C(C(=O)N2CCCO)[O-])C(=O)c3cccc(c3)OCc4ccc(cc4)F C40055063
CCCCN1[C@@H](C(=C(C1=O)[O-])C(=O)c2ccco2)c3ccc(c(c3)OCC)OCCC(C)C C40068450
Cc1cc(ccc1C(=O)C2=C(C(=O)N([C@@H]2c3ccc(cc3)C(C)C)CCOCCO)[O-])OCC(C)C C40084719
Cc1cc(ccc1OCC=C)C(=O)C2=C(C(=O)N([C@H]2c3cccc(c3)OCCC(C)C)CCO)[O-] C40092210
CCCCN1[C@H](C(=C(C1=O)[O-])C(=O)c2cccc(c2)OCC)c3ccc(c(c3)OC)OCC=C C40101131
CCCCN1[C@@H](C(=C(C1=O)[O-])C(=O)c2cccc(c2)OCC=C)c3ccc(c(c3)OC)OCC=C C40102480
CCCCN(CC(=O)N(Cc1ccccc1)Cc2ccc(s2)C)C(=O)C[C@@H](C)CC(C)(C)C C40372151
C=C[C@H](CCC1(CCCC1=O)CC[C@@H](C=C)Sc2ccccc2)Sc3ccccc3 C43198817
c1ccc(cc1)SC/C=C/CCC2(C(=O)CCC2)CC/C=C/CSc3ccccc3 C43762898
CC1=C(C(=O)c2ccccc2C1=O)CC[C@H](C)CCC[C@@H](C)CCC[C@@H](C)CCCC(C)C C14883354
CC1=C(C(=O)c2ccccc2C1=O)CC[C@@H](C)CCC[C@H](C)CCC[C@@H](C)CCCC(C)C C44136243
CCOc1cc(ccc1OCC(C)C)C[C@@H](C(=O)[O-])NC(=O)OCC2c3ccccc3-c4c2cccc4 C44321127
CCCCCC(=O)N(CC(=O)N(Cc1ccccc1)Cc2cccn2C)[C@H](C)CC C04374700
CCCCCCCCCCCCCCCC(=O)OC[C@H](c1c(c(c(o1)O)[O-])O)O C17838218
CC1=C(C(=O)c2ccccc2C1=O)CC[C@@H](C)CCC[C@H](C)CCC[C@H](C)CCCC(C)C C38429648
CCOc1cc(ccc1OCc2ccc(cc2)Cl)/C=C\3/C(=O)N(C(=S)S3)CCCCCC(=O)[O-] C08763339
COc1cccc(c1)/C=C\2/C(=O)N(C(=S)S2)CCCCCCCCCCC(=O)[O-] C08765553
c1cc(cc(c1)Cl)/C=C\2/C(=O)N(C(=S)S2)CCCCCCCCCCC(=O)[O-] C08821562
CCCCC[C@H](C)NC(=O)CSc1nc2cc(ccc2c(=O)n1CCCC)C(=O)[O-] C13044491
CCCOc1c(cc(cc1Cl)/C=C/C(=O)c2ccc(c(c2)CSCC(=O)[O-])OC)OCC C13216763
CCCCCc1cc(c(cc1COc2cccnc2)c3ccccc3C)C(=O)N[C@@H](CCSC)C(=O)[O-] C13800695
C/C(=C\c1ccccc1)/C=C\2/C(=O)N(C(=S)S2)CCCCCCCCCC(=O)[O-] C16926612
c1cc(cnc1)Cc2cnc(nc2[O-])OCCCCCCCC(=O)c3ccc(cc3)Cl C06142671
C[C@H]1C(=Cc2cccc(c2O1)OC)/C=C\3/C(=O)N(C(=S)S3)CCCCCCCCCCC(=O)[O-] C33514471
CCCCOc1ccc(cc1OC)[C@H]2C(=C(C(=O)N2Cc3ccccc3)[O-])C(=O)c4cccc(c4)OCC C33532337
CCCCOc1ccc(cc1OCC)[C@@H]2C(=C(C(=O)N2CCc3ccccc3)[O-])C(=O)c4ccco4 C33532366
CCOc1cc(ccc1OCc2ccccc2)[C@@H]3C(=C(C(=O)N3CCCOC)[O-])C(=O)c4ccc(cc4)C C33541594
CCCCOc1ccc(cc1OCC)[C@@H]2C(=C(C(=O)N2Cc3ccccc3)[O-])C(=O)/C=C/c4ccccc4 C35444671
CCCCCOc1ccc(cc1OCC)[C@H]2C(=C(C(=O)N2Cc3ccccc3)[O-])C(=O)/C=C/c4ccccc4 C35444677
CCCCCC[C@@H](c1csc(n1)NC(=O)c2cccc(n2)COc3ccccc3)C(=O)[O-] C28464447
CCCCCC[C@H](c1csc(n1)NC(=O)c2cccc(n2)COc3ccccc3)C(=O)[O-] C28464442
Cc1cccc(c1)COc2ccc(cc2)C(=O)C3=C(C(=O)N([C@H]3c4ccc(cc4)OCC=C)CCOC)[O-] C09463319
CC(=CCC/C(=C/CC/C(=C/CC/C(=C/COC(=O)C)/COC(=O)C)/C)/C(=O)[O-])C C31158560
C[C@@H](CCCC(C)C)NC(=O)CSc1nc2ccccc2c(=O)n1[C@@H](Cc3ccccc3)C(=O)[O-] C13333074
c1ccc(c(c1)COc2ccc(cc2)/C=C/3\C(=O)N(C(=S)S3)CCCCCCCCCCC(=O)[O-])F C40006466
CCCOc1ccc(cc1OCC)[C@H]2C(=C(C(=O)N2CC=C)[O-])C(=O)c3ccc(cc3)OCC(C)C C40026847
CCOc1ccc(cc1OCC)[C@@H]2C(=C(C(=O)N2CC=C)[O-])C(=O)c3ccc(c(c3)C)OCC(C)C C40027806
CCCCOc1ccc(cc1OCC)[C@H]2C(=C(C(=O)N2CC=C)[O-])C(=O)c3cccc(c3)OCC C40029279
CCCCOc1ccccc1[C@H]2C(=C(C(=O)N2CC=C)[O-])C(=O)c3cccc(c3)OCc4ccc(cc4)F C40030523
CCN(CC)c1ccc(cc1)[C@H]2C(=C(C(=O)N2CCCO)[O-])C(=O)c3ccc(cc3)OCc4ccc(cc4)F C40055357
CCCCN1[C@@H](C(=C(C1=O)[O-])C(=O)c2ccc(cc2)OC)c3ccc(c(c3)OCC)OCc4ccccc4 C40077482
CCCCN1[C@H](C(=C(C1=O)[O-])C(=O)c2ccc(cc2C)OCC)c3ccc(c(c3)OC)OCC(C)C C40082056
CCCCN1[C@H](C(=C(C1=O)[O-])C(=O)c2ccc(cc2C)OCCC)c3cccc(c3)OCC=C C40082703
CCCCN1[C@H](C(=C(C1=O)[O-])C(=O)c2ccc(cc2C)OCCC)c3ccc(c(c3)OCC)OCC=C C40082733
CCCCOc1ccc(c(c1)C)C(=O)C2=C(C(=O)N([C@@H]2c3cccc(c3)OCCC(C)C)CCO)[O-] C40083814
CCCCN1[C@@H](C(=C(C1=O)[O-])C(=O)c2ccc(cc2C)OCCCC)c3ccc(c(c3)OCC)OCC=C C40084093
CCCCN1[C@H](C(=C(C1=O)[O-])C(=O)c2ccc(cc2C)OCCCC)c3ccc(c(c3)OC)OCC(C)C C40084173
CCCCN1[C@@H](C(=C(C1=O)[O-])C(=O)c2ccc(cc2C)OCC(C)C)c3ccc(c(c3)OC)OCC C40084943
CCCCN1[C@H](C(=C(C1=O)[O-])C(=O)c2ccc(cc2C)OCC(C)C)c3cccc(c3)OCCC C40084988
Cc1cc(ccc1OCC(C)C)C(=O)C2=C(C(=O)N([C@H]2c3cccc(c3)OCCC(C)C)CCO)[O-] C40094013
CCCCN1[C@H](C(=C(C1=O)[O-])C(=O)c2cc3ccccc3o2)c4ccc(c(c4)OCC)OCCCC C40097592
CCCCN1[C@H](C(=C(C1=O)[O-])C(=O)c2ccc(cc2)OCC=C)c3ccc(c(c3)OCC)OCC=C C40099669
CCCCN1[C@H](C(=C(C1=O)[O-])C(=O)c2ccc(cc2)OCC=C)c3ccc(c(c3)OC)OCC=C C40099719
CCCCN1[C@H](C(=C(C1=O)[O-])C(=O)c2cccc(c2)OCC)c3ccc(c(c3)OCC)OCCC C40101077
CCCCN1[C@H](C(=C(C1=O)[O-])C(=O)c2cccc(c2)OCCC)c3cccc(c3)OCCC(C)C C40101531
CCCCOc1cccc(c1)C(=O)C2=C(C(=O)N([C@H]2c3ccc(cc3)C(C)(C)C)CCOCCO)[O-] C40101629
CCCCN1[C@H](C(=C(C1=O)[O-])C(=O)c2cccc(c2)OCCCC)c3ccc(cc3)N(CC)CC C40102007
CC(C)(C)c1ccc(cc1)[C@@H]2C(=C(C(=O)N2CCOCCO)[O-])C(=O)c3cccc(c3)OCc4ccccc4 C40102514
CC(C)c1ccc(cc1)[C@H]2C(=C(C(=O)N2CCOCCO)[O-])C(=O)c3cccc(c3)OCc4ccccc4 C40102543
CCCCN1[C@@H](C(=C(C1=O)[O-])C(=O)c2cccc(c2)OCc3ccc(cc3)C)c4ccccc4OCC=C C40109286
CCCCN1[C@H](C(=C(C1=O)[O-])C(=O)c2cccc(c2)OCc3ccc(cc3)F)c4ccc(cc4)OCC=C C40109469
CCCCOc1cccc(c1)C(=O)C2=C(C(=O)N[C@H]2c3ccc(c(c3)OCC)OCCCC)[O-] C40125981
CCCCOc1cccc(c1)C(=O)C2=C(C(=O)N[C@H]2c3ccc(c(c3)OCC)OCCC(C)C)[O-] C40125985
CCCCCCOc1ccc(cc1OCC)/C=C\2/C(=O)N(C(=S)S2)[C@H](c3ccccc3)C(=O)[O-] C40936299
CC(C)(C)OC(=O)CCCC[C@@H](C(=O)[O-])NC(=O)OCC1c2ccccc2-c3c1cccc3 C43463361
CCCCN(CCCC)S(=O)(=O)c1cccc(c1)C(=O)Nc2cccc(c2)C(=O)[O-] C03079893
CCCc1c(c(nn1c2ccc(cc2)C(C)(C)C)C[C@@H](C)CCCC(C)(C)O)C(=O)[O-] C06891230
CCCCn1c(=O)c2ccc(cc2nc1SCC(=O)N[C@H](C)c3ccc(cc3)CC(C)C)C(=O)[O-] C13044401
CCCCn1c(=O)c2ccc(cc2nc1SCC(=O)N[C@H](CC(C)C)c3ccccc3)C(=O)[O-] C13044455
CCN(CC)c1ccc(cc1)N(Cc2cccs2)S(=O)(=O)c3ccc(cc3)CCC(=O)[O-] C13079333
CCCCCN(Cc1ccc(cc1)Cl)S(=O)(=O)c2ccc(cc2)CCC(=O)[O-] C13089554
Cc1ccc(cc1)c2nnc(n2CCC(=O)[O-])SCC(=O)c3cc(n(c3C)CCC(C)C)C C13197065
Cc1ccc(cc1)c2nnc(n2CCC(=O)[O-])SCC(=O)N[C@@H](C)c3ccc(cc3)CC(C)C C13197443
C[C@@H](Cc1cccs1)N(Cc2ccc(cc2)OC)S(=O)(=O)c3ccc(cc3)CCC(=O)[O-] C13246525
C[C@H](Cc1cccs1)N(Cc2ccc(cc2)OC)S(=O)(=O)c3ccc(cc3)CCC(=O)[O-] C13246527
CN(CCCC(=O)[O-])S(=O)(=O)c1ccc(cc1)C(=O)/C=C/c2ccc(cc2)SC(F)(F)F C13272900
CCCCc1ccc(cc1)[C@H](c2cccs2)NS(=O)(=O)c3cc(ccc3OC)/C=C/C(=O)[O-] C13311719
CCOc1cc(ccc1OCCOc2ccc(cc2)F)/C=C(\CC(=O)[O-])/c3nc4ccccc4s3 C13343983
CC(C)(C)c1ccc(cc1)OCc2ccc(cc2)C(=O)NC[C@H](CCC(=O)[O-])C(F)(F)F C02649110
CCCCOC(=O)c1cccc(c1)NC(=O)CSc2nc(cc(n2)[O-])CCC C32520998
CCCCCn1c2ccccc2c(=O)c(c1[O-])C(=O)Nc3ccc(cc3)C(=O)OCCCC C02059148
CCCOc1ccc(cc1OCC)[C@H]2C(=C(C(=O)N2CCc3ccccc3)[O-])C(=O)c4cccs4 C33497922
CCOc1cc(ccc1OCCC(C)C)[C@@H]2C(=C(C(=O)N2Cc3ccco3)[O-])C(=O)c4cccs4 C33509890
CC(C)CCOc1ccc(cc1OC)[C@@H]2C(=C(C(=O)N2CCc3ccccc3)[O-])C(=O)c4ccco4 C33533446
CCCCCC1=NO[C@@](C1)([C@@H](c2ccc(cc2)C(F)(F)F)OCc3ccccc3)C(=O)[O-] C34258593
CCOc1ccc(cc1)C(=O)C2=C(C(=O)N([C@H]2c3cccc(c3)OCCC(C)C)Cc4ccco4)[O-] C34919534
CCOc1cc(ccc1OCC=C)[C@@H]2C(=C(C(=O)N2CCc3ccccc3)[O-])C(=O)c4ccccc4 C35270094
CCCOc1cccc(c1)C(=O)C2=C(C(=O)N([C@@H]2c3ccc(cc3)C(C)(C)C)CCCOC)[O-] C35279533
CCCOc1ccc(cc1OCC)[C@H]2C(=C(C(=O)N2Cc3ccccc3)[O-])C(=O)/C=C/c4ccccc4 C35444665
CCCOc1ccc(cc1OCC)/C=C(\C#N)/C(=N/c2nnc(s2)SCc3ccc(cc3)C)/[O-] C39997596
CCOc1cc(ccc1OCCC(C)C)[C@H]2C(=C(C(=O)N2CC=C)[O-])C(=O)c3ccc(cc3)C C40025736
CCOc1ccc(cc1)C(=O)C2=C(C(=O)N([C@H]2c3ccc(c(c3)OC)OCc4ccccc4)CC=C)[O-] C40026327
CC(C)COc1ccc(cc1)C(=O)C2=C(C(=O)N([C@@H]2c3ccc(cc3)OCc4ccccc4)CC=C)[O-] C40026808
CC(C)COc1ccc(cc1)C(=O)C2=C(C(=O)N([C@H]2c3ccc(cc3)OCc4ccccc4)CC=C)[O-] C40026809
CCOc1cccc(c1)C(=O)C2=C(C(=O)N([C@H]2c3cccc(c3)OCCC(C)C)CC=C)[O-] C40029269
CCCOc1cccc(c1)C(=O)C2=C(C(=O)N([C@H]2c3ccc(cc3)N(CC)CC)CC=C)[O-] C40029581
CCN(CC)c1ccc(cc1)[C@@H]2C(=C(C(=O)N2CC=C)[O-])C(=O)c3cccc(c3)OCc4ccccc4 C40030060
C=CCN1[C@@H](C(=C(C1=O)[O-])C(=O)c2ccc(cc2)OCc3ccc(cc3)F)c4ccc(cc4)OCC=C C40031028
Cc1cc(ccc1OCC=C)C(=O)C2=C(C(=O)N([C@H]2c3cccc(c3)Oc4ccccc4)CCCO)[O-] C40051978
CCCCN1[C@@H](C(=C(C1=O)[O-])C(=O)c2ccc(o2)C)c3ccc(c(c3)OCC)OCc4ccccc4 C40075836
CCCCN1[C@H](C(=C(C1=O)[O-])C(=O)c2ccc(cc2)OC(C)C)c3ccc(c(c3)OC)OCC C40079398
CCCCN1[C@@H](C(=C(C1=O)[O-])C(=O)c2ccc(cc2)OC(C)C)c3cccc(c3)OCC=C C40079447
CCCCN1[C@@H](C(=C(C1=O)[O-])C(=O)c2ccc(cc2)OCC(C)C)c3cccc(c3)OCC C40081095
CCCCN1[C@@H](C(=C(C1=O)[O-])C(=O)c2ccc(cc2C)OCC=C)c3ccc(cc3)OCC C40083361
CCCCN1[C@H](C(=C(C1=O)[O-])C(=O)c2ccc(cc2C)OCC=C)c3cccc(c3)Oc4ccccc4 C40083370
CCCCN1[C@H](C(=C(C1=O)[O-])C(=O)c2ccc(cc2C)OC(C)C)c3ccc(c(c3)OC)OCC C40084526
CCCCN1[C@H](C(=C(C1=O)[O-])C(=O)c2cc3ccccc3o2)c4ccc(c(c4)OC)OCCC(C)C C40097512
CCOc1cc(ccc1OCc2ccccc2)[C@H]3C(=C(C(=O)N3)[O-])C(=O)c4ccc(c(c4)C)OCC=C C40123931
CCCOc1ccc(cc1OCC)[C@@H]2C(=C(C(=O)N2)[O-])C(=O)c3cccc(c3)OCc4ccccc4 C40126298
CCCCCN1[C@@H](c2c([nH]nc2C1=O)c3cc(ccc3[O-])Cl)c4ccc(c(c4)OC)OCCCC C39898565
CCCCCCOc1ccc(cc1OC)/C=C(\C#N)/C(=N/c2nc(cs2)c3ccc(cc3)C)/[O-] C40858407
CCCCCC1=NO[C@@](C1)([C@@H](c2ccc(cc2)C(F)(F)F)OCc3ccccc3C)C(=O)[O-] C43209162
CCOc1ccc(cc1C[C@@H](C(=O)[O-])NC(=O)OCC2c3ccccc3-c4c2cccc4)COC C44325186
CCCCO[C@]1(C(=NN=C([N-]1)SCC(=O)NCC(C)C)c2ccc(cc2)C)c3ccc(cc3)C C13133774
CCOc1ccc(cc1OCC)CCN/C(=C\N=C/2\N=C(S2)[N-]c3ccccc3)/C C59074127
CCOC(=O)c1c(c(sc1NC(=O)[C@H]2[C@@H]3CC[C@@H](C3)[C@@H]2C(=O)[O-])C)c4ccc(c(c4)C)C C03864155
CSc1cccc(c1)NC(=S)N(Cc2cccc(c2)Br)CC3CCC(CC3)C(=O)[O-] C03036510
c1ccc(cc1)/C=C/C=C/2\C(=O)N(C(=S)S2)CCC(=O)Nc3ccccc3C(=O)[O-] C01150364
CCOC(=O)c1c(csc1NC(=O)[C@@H]2CC=CC[C@H]2C(=O)[O-])c3ccc(c(c3)Cl)Cl C08453956
CCOC(=O)c1c(csc1NC(=O)[C@H]2CC=CC[C@H]2C(=O)[O-])c3ccc(c(c3)Cl)Cl C08453957
Cc1c(c(n(n1)c2ccc(cc2)C(C)(C)C)C)[C@H]3C[C@@H](C=C3)NC(=O)CC4(CCCC4)CC(=O)[O-] C08624104
Cc1ccc(cc1F)NC(=O)[C@@H](C)Sc2nc3cc(ccc3c(=O)n2CC=C)C(=O)[O-] C13016390
Cc1ccc(c(c1)F)NC(=O)CSc2nc3ccccc3c(=O)n2[C@H](C(C)C)C(=O)[O-] C13025082
Cc1ccc(s1)c2csc(n2)NS(=O)(=O)c3cc(ccc3OC)/C=C/C(=O)[O-] C13030388
Cc1nc(cs1)c2ccc(cc2)NS(=O)(=O)c3cc(ccc3OC)/C=C/C(=O)[O-] C13032152
COc1ccc(cc1)c2cc(ccc2OC)NS(=O)(=O)c3ccc(c(c3)C(=O)[O-])F C13195860
C[C@H](C(=O)Nc1cc(ccc1Cl)C(F)(F)F)Sc2ncc(n2c3ccc(cc3)F)C(=O)[O-] C13355583
C=CCn1c(=O)c2ccc(cc2nc1SCC(=O)Nc3ccc4c(c3)CCC4)C(=O)[O-] C13363432
C=CCn1c(=O)c2ccc(cc2nc1SCC(=O)Nc3ccc(c(c3)F)F)C(=O)[O-] C13364189
CCc1ccc(cc1)/C=C/C(=O)Nc2ccc(cc2)S(=O)(=O)N3CCC[C@@H](C3)C(=O)[O-] C13398326
c1cc(ccc1CCNC(=O)[C@@H]2CCCN(C2)S(=O)(=O)c3ccc(cc3)F)C(=O)[O-] C13443748
c1cc(ccc1CCNC(=O)[C@H]2CCCN(C2)S(=O)(=O)c3ccc(cc3)F)C(=O)[O-] C13443751
c1cc(ccc1CNS(=O)(=O)c2cc(c(cc2Cl)Cl)C(=O)[O-])OC(F)(F)F C13456289
c1ccc2c(c1)-c3ccccc3C2COC(=O)N[C@@H](Cc4cc(c(c(c4)F)F)F)C(=O)[O-] C02569520
Cc1ccc(c(c1)c2csc(c2C(=O)OC(C)C)NC(=O)[C@H]3CC=CC[C@H]3C(=O)[O-])C C19634521
c1cc(ccc1CCC(=O)Nc2ccc(cc2)S(=O)(=O)[N-]c3ccc(nn3)Cl)F C20607762
c1cc(sc1)CCNC(=O)c2ccc(c(c2)S(=O)(=O)[N-]c3ccc(cc3)Cl)Cl C21911701
CCOc1ccc(cc1)NC(=O)c2ccccc2[N-]S(=O)(=O)c3ccc(cc3)Br C06146156
CCOC(=O)c1cc(ccc1Cl)NC(=O)c2ccc(c(c2)Cl)[N-]S(=O)(=O)C C30864659
Cn1c2ccccc2c(=O)c(c1[O-])C(=O)C[C@@H](c3ccc(cc3)N(C)C)Nc4ccccc4Br C03846611
CCN(CC)C(=O)C1=C(N=C2N([C@H]1c3ccccc3C)C(=CS2)/C=C(/NC(C)C)\[O-])C C36052542
Cc1ccc(cc1)[C@H]2[C@H](C(=NC(=C2C#N)SCC(=O)Nc3ccccc3)[O-])C(=O)OC C12250289
CCC[C@H](C(=O)[O-])NC(=O)CCc1c(c2cc3c4c(oc3c(c2oc1=O)C)CCCC4)C C02105376
COc1ccc(cc1)/C=C\2/C(=O)N(C(=S)S2)CCC(=O)Nc3ccc(cc3)C(=O)[O-] C02451178
CCCc1ccc(cc1)[C@@H](C[N-]S(=O)(=O)Oc2ccccc2)N3CCN[C@@H](C3)Br C39533075
CCCCOc1ccc(cc1OC)[C@H]2NC(=O)C(=C(N2c3ccc(cc3C)C)[S-])C#N C39887498
Cc1cc(ccc1C(=O)C2=C(C(=O)N([C@H]2c3ccccc3Br)CCO)[O-])OCC(C)C C40084896
CC(C)COc1ccc(cc1)C(=O)C2=C(C(=O)N[C@H]2c3cc(ccc3OC)Br)[O-] C40123325
Cc1ccc(cc1)COc2ccc(cc2)C(=O)C3=C(C(=O)N[C@H]3c4cc(ccc4OC)Br)[O-] C40127526
CC(C)OCCCN1[C@@H](c2c([nH]nc2C1=O)c3cc(ccc3[O-])Cl)c4cccc(c4)Br C39899279
Cc1ccc(cc1)CNC(=O)c2c(c\3c(o2)CCC/C3=N\N=C(\C(C(C(F)(F)F)(F)F)(F)F)/[O-])C C40823189
C[C@@H](c1ccc(cc1)CC(C)C)NC(=O)c2cnn(c2C(F)(F)F)c3ccc(nn3)[O-] C28419960
Cc1ccc(cc1)[C@@H]2CC(=C(C(=O)C2)/C=N/CCN3CCN(CC3)C(=S)Nc4ccccc4)[O-] C13543756
CCCCc1ccc(cc1)[N-]S(=O)(=O)c2ccc(c(c2)C(=O)NCc3ccncc3)Cl C57379189
CC[NH+](CC)c1ccc(cc1C(=O)[O-])[N-]S(=O)(=O)c2ccc(s2)Br C32962203
CCO/C(=C/1\[C@@H](N=C(N=C1C)SCC(=O)Nc2ccc(c(c2)C)C)c3ccc(cc3)SC)/[O-] C58961736
Cc1ccsc1[C@@H]\2c3c(=O)[nH]c(nc3N=C(/C2=C(/[O-])\OCC=C)C)SCC(C)C C13117842
CCCS(=O)(=O)[N-]c1cccc(c1C)NC(=O)[C@H]2CCN(C2=O)c3ccc(c(c3)C)C C60371998
Cc1c(c(n(n1)C)C)C[N-]/C(=N/C(=O)c2cccc(c2)Br)/Nc3ccc(cc3)C(C)C C32972621
c1cc(sc1)c2nnc(n2CC(=O)NCCSCC3=CC[C@@H](S3)Br)[S-] C64147259
Cc1ccc(cc1)[C@H]2CC(=C(C(=O)C2)/C=N/CCN3CCN(CC3)C(=S)Nc4ccc(cc4)F)[O-] C13572145
CCOc1cc(ccc1OCC#C)[C@@H]2CC(=O)Nc3c2sc(c3c4ccc(cc4)Cl)C(=O)[O-] C64795691
CCCOc1ccc(cc1OC)[C@H]2CC(=O)Nc3c2sc(c3c4ccc(cc4)C)C(=O)[O-] C64796039
Cc1cc(cc(c1)O[C@H](C)C(=O)Nc2ccc(cc2)S(=O)(=O)[N-]c3nccs3)C C64982512
c1ccc(cc1)C(=O)/C=C\Nc2ccc(cc2)S(=O)(=O)[N-]c3cnc4ccccc4n3 C06101748
CC(C)c1ccc(cc1)CNS(=O)(=O)c2ccc(cc2)N C08019854
CC(=O)Nc1ccc(cc1)c2csc(n2)[C@@H](c3cccs3)N C19930373
CC1CCC(CC1)NS(=O)(=O)c2ccc(cc2)C(=S)N C20023281
Cc1ccc(cc1)CNS(=O)(=O)c2cc(c(c(c2)N)C)C C20545816
C[C@H](c1ccccc1)NS(=O)(=O)c2cc(c(cc2F)F)N C20563239
c1cc(ccc1[C@@H]2C[C@H]2C(=O)NNC(=S)NC3CCCC3)F C27250550
c1ccc(cc1)NC(=S)NNC(=O)[C@@H]2C[C@H]2c3ccc(cc3)F C28618459
Cc1ccc(c(c1)Cl)S(=O)(=O)N[C@H](C)c2cccc(c2)N C36233481
CCC[C@@H](C)N(C)c1ccc(cc1/C(=N/O)/N)C(F)(F)F C36790744
CCC[C@H](C)N(C)c1ccc(cc1/C(=N/O)/N)C(F)(F)F C36790746
c1cc(sc1)CCNS(=O)(=O)c2cc(cc(c2F)Cl)N C37063046
CCCN(c1ccc(c(c1)C(F)(F)F)/C(=N/O)/N)C(C)C C37096256
C[C@@H](c1ccccc1N)NS(=O)(=O)c2ccc(cc2F)F C37178627
Cc1ccc(cc1F)N[C@H](C)c2cccc(c2)S(=O)(=O)N C37213130
C[C@@H](C(C)C)N(C)c1ccc(c(c1)C(F)(F)F)/C(=N/O)/N C36787410
CN(C)c1ccc(cc1C(=O)Nc2ccc(cc2)SC)N C40296857
Cc1ccc(cc1S(=O)(=O)N[C@@H](C)c2ccccc2F)N C40321124
Cc1cc(cc(c1)S(=O)(=O)N[C@H](C)c2ccccc2F)N C40321200
Cc1cc(ccc1S(=O)(=O)N[C@@H](C)c2ccccc2Cl)N C40323673
c1ccc2c(c1)C[C@H]2CNS(=O)(=O)c3ccc(cc3N)Cl C40332540
Cc1ccc(cc1)[C@H](C)NS(=O)(=O)c2cc(ccc2C)N C40349120
c1cc(ccc1CNS(=O)(=O)c2cc(cs2)N)Cl C41067842
CC(C)N(CC(F)(F)F)c1cc2c(cc1N)NC(=O)CC2 C42741499
C[C@@H]1CCCC[C@@H]1CNS(=O)(=O)c2ccc(c(c2)N)F C42858408
C[C@@H]1CCCC[C@H]1CNS(=O)(=O)c2ccc(c(c2)N)F C42858413
C[C@H]1CCCC[C@H]1CNS(=O)(=O)c2c(cc(cc2F)N)F C42859062
c1c(cc(cc1C(F)(F)F)NC(=O)NCCO)C(F)(F)F C42875163
Cc1cc(ccc1N(Cc2cccs2)C3CC3)/C(=N/O)/N C49024264
CCC1CCC(CC1)NS(=O)(=O)c2ccc(c(c2)N)F C49118218
c1cc(c(cc1Cl)F)[N-]S(=O)(=O)c2ccc(s2)C[NH3+] C49147521
C[C@@H](Cc1ccsc1)N[C@@H](C)c2ccc(cc2)S(=O)(=O)N C49156348
c1cc(c(cc1S(=O)(=O)NC(C2CC2)C3CC3)N)Cl C49234526
c1c(c(cc(c1S(=O)(=O)NC(C2CC2)C3CC3)Cl)F)N C49234568
Cc1cc(c(s1)C)[C@H](C)Nc2ccccc2S(=O)(=O)N C49509456
Cc1ccc(cc1C)C(=O)NNC(=S)NCC(F)(F)F C49519336
CCC[C@@H](c1cccs1)NS(=O)(=O)c2cccc(c2)N C49541377
CC(=O)Nc1ccc(cc1)NC[C@H](c2ccc(s2)Cl)O C49922683
CSc1ccc(cc1)NS(=O)(=O)Cc2ccccc2N C50102119
C[C@H](c1cccs1)N(C)[C@@H](C/C(=N/O)/N)c2ccccc2 C55021405
Cc1c(sc(n1)N)C(=O)N[C@@H](C)c2ccc(cc2)SC C55172332
c1ccc(cc1)[C@H]2C[C@H]2C(=O)NNC(=S)Nc3ccc(cc3)F C16037513
c1cc(ccc1CNC(=O)C2C3CC4CC(C3)CC2C4)C(=O)N C52837701
CC(=C[C@H]1[C@@H](C1(C)C)C(=O)NCc2ccc(cc2)C(=O)N)C C58403977
CCc1ccc(cc1N)S(=O)(=O)N[C@H](C)c2ccsc2 C61360489
C[C@@H](c1ccsc1)NS(=O)(=O)c2cc(c(cc2Cl)F)N C61360542
c1c(cc(c(c1N)S(=O)(=O)NCCC(F)(F)F)Cl)Cl C63099095
c1c(c(cc(c1S(=O)(=O)NCCC(F)(F)F)Cl)F)N C63099126
CC[C@@](C)(CNC(=O)Nc1ccc(cc1F)Br)O C66157717
Cc1ccc(cc1C(=O)N)NC(=O)c2ccc(c(c2)C(F)(F)F)F C66441002
c1ccc(cc1)[C@@H]2C[C@@H]2C(=O)NNC(=S)NC3CCCC3 C67463517
C=CCOc1ccc(cc1)/C=C/C(=O)N[C@@H](CC(=O)[O-])c2ccc(cc2)Cl C13175264
COc1ccc(cc1OC)[C@H](CC(=O)[O-])NC(=O)/C=C/c2cc(ccc2F)Br C13184410
c1cc(ccc1[C@@H](CC(=O)[O-])NC(=O)c2ccc(cc2)OCc3cscn3)F C13257825
c1cc(cc(c1)Br)/C=C/C(=O)c2cccc(c2)S(=O)(=O)NCCC(=O)[O-] C13264610
C[C@H](c1ccc(c(c1)Br)OC)NS(=O)(=O)c2ccc(cc2)CCC(=O)[O-] C13313318
c1c(c(cc(c1S(=O)(=O)NCCCOCC2CC2)Cl)Cl)C(=O)[O-] C13315213
COc1ccc(cc1S(=O)(=O)Nc2ccc(cc2)SC(F)F)/C=C/C(=O)[O-] C13366945
CC(C)OCc1ccc(cc1)C(=O)NCc2ccc(c(c2)C(=O)[O-])OC C13393066
CCc1ccc(c(c1NC(=O)/C=C/c2ccc(o2)CCC(=O)[O-])CC)Cl C13408252
CCN(CC)c1ccc(cc1)NC(=O)CSc2nc(cs2)CC(=O)[O-] C13414503
Cc1ccc(cc1)Oc2ccc(cc2)NC(=O)CSc3nc(cs3)CC(=O)[O-] C13416083
Cc1ccc(cc1)[C@@H]2C(=C(C(=O)N2CCOCCO)[O-])C(=O)c3cccs3 C09360289
c1ccc(cc1)[C@H]2C(=C(C(=O)N2CCOCCO)[O-])C(=O)c3ccc(cc3)Br C34771148
c1ccc(cc1)C(=O)C2=C(C(=O)N([C@@H]2c3ccc(cc3)Cl)CCOCCO)[O-] C06813848
Cc1ccc(cc1)C(=O)C2=C(C(=O)N([C@@H]2c3ccccc3)CCOCCO)[O-] C08549860
CCCCN(CCO)S(=O)(=O)c1cc(sc1Br)C(=O)[O-] C37836811
CCOc1ccccc1[C@H]2C(=C(C(=O)N2CCCO)[O-])C(=O)c3cccs3 C40046382
CC(C)c1ccc(cc1)[C@H]2C(=C(C(=O)N2CCCO)[O-])C(=O)c3ccc(cc3)OC C40047948
CCOc1cccc(c1)C(=O)C2=C(C(=O)N([C@H]2c3ccc(cc3)C)CCCO)[O-] C40054013
C[C@H](CCC(C)C)NC(=O)CSc1nc(c(nn1)c2ccc(c(c2)F)F)[O-] C24747149
Cc1cc(ccc1C(=O)C2=C(C(=O)N([C@@H]2c3ccc(cc3)Cl)CCO)[O-])OCC(C)C C40084767
Cc1cc(ccc1OCC=C)C(=O)C2=C(C(=O)N([C@@H]2c3c(cccc3Cl)F)CCO)[O-] C40092290
c1cc(cc(c1)Cl)[C@H]2C(=C(C(=O)N2CCOCCO)[O-])C(=O)c3ccc(cc3)F C40094386
CCCOc1cccc(c1)C(=O)C2=C(C(=O)N([C@@H]2c3c(cccc3Cl)F)CCO)[O-] C40101426
CCOc1ccc(cc1)C(=O)C2=C(C(=O)N[C@H]2c3ccc(cc3)OCC=C)[O-] C40117855
CC(C)(C)OC(=O)N[C@H](Cc1ccc(cc1C(F)(F)F)C(F)(F)F)C(=O)[O-] C44296075
COCCCCNS(=O)(=O)c1ccc(cc1Br)C(=O)[O-] C44659097
c1cc(c(c(c1)Cl)Cl)/C=C\2/C(=O)N(C(=S)S2)CCCC(=O)NCCC(=O)[O-] C15040345
CCCOc1c(cc(cc1Br)/C(=C(/C#N)\C(=O)NCC=C)/[O-])OC C50848889
CCCCN/C(=C(\C#N)/C(=O)[C@H](C)Oc1ccc(c(c1)Cl)Cl)/[O-] C51011782
CCOc1cc(ccc1OC(F)F)/C=C\C(=C(/C#N)\C(=O)NC2CCCC2)\[O-] C51651474
COCCCNC(=O)c1ccc(cc1)S(=O)(=O)[N-]c2ccccc2F C15437748
CCCNC(=O)c1cccc(c1)S(=O)(=O)[N-]c2ccc(c(c2)Br)OCC C57390053
CCS(=O)(=O)[N-]c1ccc(c(c1)C)S(=O)(=O)NCCc2ccccc2C C57479731
c1ccc(cc1)C(=O)C2=C(C(=O)N([C@H]2c3cccc(c3)Br)CCOCCO)[O-] C15230017
CC(C)c1ccc(cc1)S(=O)(=O)NCCS(=O)(=O)[N-]c2ccccc2 C62066261
c1ccc(cc1)[N-]S(=O)(=O)CCNS(=O)(=O)Cc2ccc(cc2)F C62163056
CS(=O)(=O)[N-]c1ccc(cc1)CCCNC(=O)Cc2ccc(cc2)Cl C62184198
CS(=O)(=O)[N-]c1ccc(cc1)CCCNC(=O)CCc2cccs2 C62184271
Cc1ccc(cc1)/C(=C/C(=O)NCCS(=O)(=O)[N-]c2ccccc2)/C(C)C C62216126
Cc1ccc(cc1)[N-]S(=O)(=O)C[C@@H](C)C(=O)NCCCc2cccnc2 C62217222
CC/C(=C\c1ccccc1)/C(=O)NCCS(=O)(=O)[N-]c2ccccc2 C62313402
Cc1ccc(cc1)[N-]S(=O)(=O)C[C@H](C)C(=O)NCCc2csc(n2)C C62347436
C[S@@](=O)CC[C@@H](C(=O)[O-])NC(=O)OCC1c2ccccc2-c3c1cccc3 C04899536
C[C@@H](COCC(F)(F)F)NC(=O)c1cc(ccc1[N-]S(=O)(=O)C)Cl C64497333
COCCOCC/C(=C(/C#N)\C(=O)Nc1ccccc1C(F)(F)F)/[O-] C64682197
CCOCCOc1ccc(cc1/C=C/C(=C(\C#N)/C(=O)NC)/[O-])Br C65651596
CCS[C@H](C(C)C)C(=O)Nc1ccc(cc1)S(=O)(=O)[N-]c2nccs2 C66267392
CC(C)CCSC/C(=C(\C#N)/C(=O)Nc1ccc(cc1)C(=O)N(C)C)/[O-] C66509961
Cc1ccc(c(c1)C(=O)N[C@@H](C)COCC(F)(F)F)[N-]S(=O)(=O)C C67278555
CC(C)C[C@@H](C(=O)N[C@H](CC(C)C)C(=O)[O-])NC(=O)c1ccc(cc1)[N+](=O)[O-] C05632982
CC(C)C[C@H](C(=O)N[C@H](CC(C)C)C(=O)[O-])NC(=O)c1ccc(cc1)[N+](=O)[O-] C05633089
C[C@H](C(=O)NCC1CCC(CC1)C(=O)[O-])NC(=O)[C@@H]2CSCN2C(=O)OC(C)(C)C C08790031
CC(C)C[C@@H](C(=O)N[C@@H](CC(C)C)C(=O)[O-])NC(=O)[C@@H]1C(S[C@@H]2N1C(=O)c3c2cccc3)(C)C C08876497
c1ccc2c(c1)c(c[nH]2)C[C@H](C(=O)[O-])NC(=O)Cc3ccc(cc3)S(=O)(=O)N4CCCCC4 C09789400
Cc1coc2c1cc3c(c(c(=O)oc3c2)CCC(=O)NCC(=O)N[C@@H](C(C)C)C(=O)[O-])C C02128620
C[C@@H](C(=O)[O-])NS(=O)(=O)c1ccc(cc1)C(=O)/C=C/c2cc(c(c(c2)Br)O)OC C13026224
Cc1ccc(cc1)CSCCNc2ccc(cc2[N+](=O)[O-])C(=O)N[C@@H](C)C(=O)[O-] C13037368
C/C(=N\NC(=O)COc1cccc(c1)C(F)(F)F)/c2ccc(cc2)S(=O)(=O)NCC(=O)[O-] C13060938
COc1ccc(cc1OC)[C@H](CC(=O)[O-])NS(=O)(=O)c2ccc3c(c2)CCC(=O)N3 C13195214
Cc1ccc(cc1S(=O)(=O)NC)NS(=O)(=O)c2cc(ccc2OC)/C=C/C(=O)[O-] C13196406
COc1cc(c(cc1OC)NC(=O)CSc2nnc(s2)NCC=C)C(=O)[O-] C13244294
COc1ccc(cc1)c2nc(cs2)CNC(=O)N[C@@H](CC(=O)N3CCCC3)C(=O)[O-] C13244976
Cc1ccc(cc1)[C@H](CC(=O)[O-])NC(=O)c2ccc(c(c2)S(=O)(=O)NC(C)C)OC C13258351
C/C(=N\NC(=S)NCCOC)/c1ccc(cc1)S(=O)(=O)N2CCC(CC2)C(=O)[O-] C13264219
CC(C)CNc1nnc(s1)SCC(=O)Nc2cc(c(cc2C(=O)[O-])OC)OC C13273589
CCN(CC(=O)Nc1ccc(cc1)NC(=O)C)S(=O)(=O)c2ccc(s2)CC(=O)[O-] C13307963
Cc1ccc(n1c2ccc(cc2)C(=O)NNS(=O)(=O)c3cc(ccc3OC)/C=C/C(=O)[O-])C C13367670
CC(C)NS(=O)(=O)c1cc(ccc1OC)C(=O)NCc2ccc(c(c2)C(=O)[O-])OC C13393264
c1cc(ccc1C(=O)[O-])S(=O)(=O)NCCCC(=O)Nc2ccc(cc2)N3CCCC3=O C13418005
CCN(CC)S(=O)(=O)c1ccc(cc1)S(=O)(=O)Nc2ccc(c(c2)O)C(=O)[O-] C13464490
CC(C)[C@@H](C(=O)NC1(CCCC1)C(=O)N[C@@H](Cc2ccc(nc2)c3ccsc3)C(=O)[O-])S C13859921
COc1ccccc1C(=O)N/C(=C/c2ccc3c(c2)OCO3)/C(=O)N[C@@H](CCSC)C(=O)[O-] C02276718
CC(C)C[C@@H](C(=O)N[C@@H](CC(C)C)C(=O)[O-])NC(=O)[C@H]1C(S[C@@H]2N1C(=O)c3c2cccc3)(C)C C16026242
CCOc1cc(ccc1O)[C@H]2C(=C(C(=O)N2CCOCCO)[O-])C(=O)c3cccs3 C19923498
CCCc1nnc(n1CC(=O)NCCNc2ccc(cc2[N+](=O)[O-])C(F)(F)F)[S-] C09891505
CC(=O)Nc1ccc(cc1)S(=O)(=O)N2CCC(CC2)C(=O)NCCCCCC(=O)[O-] C26477727
CCCC1(CCC1)[C@@H](C/C=C/[C@H]2[C@H](CC(=O)[C@H]2C/C=C\CCCC(=O)[O-])O)O C27639844
CCCC1(CCC1)[C@@H](C/C=C/[C@H]2[C@@H](CC(=O)[C@H]2C/C=C\CCCC(=O)[O-])O)O C27639847
CCOC(=O)c1c[nH]nc1S(=O)(=O)[N-]c2cccc(c2)C(=O)NCC(F)(F)F C32899945
Cc1cc(=O)oc2c1cc(c(c2)OC)CCC(=O)N[C@@H](Cc3c[nH]c4c3cccc4)C(=O)[O-] C35686286
Cc1ccc(cc1)/C=C/C(=O)NC(=S)Nc2ccc(cc2)S(=O)(=O)[N-]c3ccc(nn3)OC C02394421
COc1ccc(cc1)NS(=O)(=O)c2cc(ccc2OC)NC(=O)[C@H]3[C@H]4C[C@@H]([C@@H]3C(=O)[O-])C=C4 C39679357
CN(C1CCCCC1)S(=O)(=O)c2ccc(cc2)C(=O)Nc3ccc(cc3)C(=O)NCC(=O)[O-] C13258458
C[C@@H](CNc1c(c(=O)n2ccccc2n1)/C=C\3/C(=O)N(C(=S)S3)CCCCCC(=O)[O-])O C40007677
CC[C@@H](CO)Nc1c(c(=O)n2cccc(c2n1)C)/C=C\3/C(=O)N(C(=S)S3)CCCC(=O)[O-] C40007999
Cc1ccc(o1)C(=O)C2=C(C(=O)N([C@@H]2c3ccc(cc3)OCC(=O)N)CC=C)[O-] C40025336
CCOc1cccc(c1)C(=O)C2=C(C(=O)N([C@@H]2c3cccc(c3)O)CCOCCO)[O-] C40100746
CC[C@@H](C)[C@@H](C(=O)[O-])NC(=O)[C@H](CC(C)C)NC(=O)[C@H]1C(S[C@@H]2N1C(=O)c3c2cccc3)(C)C C43618892
Cc1ccc(c(c1)C)n2c(nnn2)SCC(=O)N[C@H](Cc3c[nH]c4c3cccc4)C(=O)[O-] C13253844
CCn1c(=O)c2c(c(sc2nc1SCC(=O)N[C@@H](Cc3c[nH]c4c3cccc4)C(=O)[O-])C)C C13435055
c1ccc2c(c1)c(c[nH]2)C[C@@H](C(=O)[O-])NC(=O)CSc3nc4ccccc4c(=O)n3C5CCCC5 C13393859
c1ccc2c(c1)c(c[nH]2)C[C@@H](C(=O)[O-])NC(=O)CSc3nc4ccccc4c(=O)n3C5CC5 C13405157
Cn1c(nnc1SCC(=O)N[C@H](Cc2c[nH]c3c2cccc3)C(=O)[O-])c4cccs4 C13407558
CNS(=O)(=O)Cc1ccc(cc1)CNC(=O)c2cccc(c2)[N-]S(=O)(=O)c3cccs3 C46912873
CCOC(=O)c1c(c([nH]c1C)C\2=NC(=S)N[C@H](/C2=C(/[O-])\OCC)c3ccc(c(c3)OC)OC)C C03268801
CCOCCCNC(=O)c1c[nH]c2ccc(cc2c1=O)S(=O)(=O)[N-]c3ccc(cc3F)F C09833766
Cc1cccc(c1)S(=O)(=O)Nc2ccc(c(c2)C(=O)[O-])N3CCN(CC3)CC(=O)NC(C)C C33253157
CC(C)CC(=O)NC(=S)Nc1ccc(cc1)S(=O)(=O)[N-]c2c(nccn2)OC C66200588
CCCc1nnc(n1CC(=O)N[C@H](C)c2cccc(c2)S(=O)(=O)NC)[S-] C67190341
c1cc(ccc1C(=O)NC[C@@H]2CCCO2)NC(=O)[C@H]3CC=CC[C@@H]3C(=O)[O-] C04196989
CC(C)[C@H](C(=O)[O-])NC(=O)/C(=C\c1ccc2c(c1)OCO2)/NC(=O)c3ccccc3 C05005377
CC(C)[C@H](C(=O)[O-])NC(=O)/C(=C/c1ccc2c(c1)OCO2)/NC(=O)c3ccccc3 C02902058
CC(C)C[C@@H](C(=O)[O-])NS(=O)(=O)c1ccc2c3c1cccc3C(=O)N2 C02889408
CC(C)C[C@H](C(=O)[O-])NS(=O)(=O)c1ccc2c3c1cccc3C(=O)N2 C02889410
CC(C)NS(=O)(=O)c1ccc(cc1)NC(=O)[C@@H]2CC=CC[C@@H]2C(=O)[O-] C13253855
Cc1ccc(cc1S(=O)(=O)NC)NS(=O)(=O)c2cc(cs2)C(=O)[O-] C13301719
c1cc(oc1)CNC(=O)CNS(=O)(=O)c2ccc(cc2)/C=C/C(=O)[O-] C13314575
c1cc(ccc1/C=C/C(=O)[O-])S(=O)(=O)NNC(=O)c2ccc(cc2)F C13345361
CC(=O)Nc1ccc(cc1)NS(=O)(=O)c2cc(ccc2OC)/C=C/C(=O)[O-] C13366947
c1cc(ccc1NC(=O)c2ccc(cc2Cl)Cl)S(=O)(=O)NCC(=O)[O-] C13393800
c1cc(oc1)CNC(=O)CSc2nc(cc(n2)[O-])CC(=O)NC3CC3 C23145246
CC(C)NC(=O)c1ccccc1[N-]S(=O)(=O)c2ccc(cc2)C(=O)NC C32602232
c1ccc(cc1)C(=O)NCCNS(=O)(=O)c2ccc3c(c2)oc(n3)[O-] C36126099
c1ccc2c(c1)c(c[nH]2)C[C@H](C(=O)[O-])NS(=O)(=O)c3ccc(cc3)Cl C03886296
C=CCOc1ccc(cc1)/C=C\2/C(=O)N(C(=S)S2)[C@@H](CCC(=O)N)C(=O)[O-] C39862207
c1cc(sc1)C(=O)C2=C(C(=O)N([C@@H]2c3ccc(cc3)O)CCCO)[O-] C40046293
c1cc(cc(c1)O)[C@@H]2C(=C(C(=O)N2CCCO)[O-])C(=O)c3cccs3 C40046345
C=CCOc1cccc(c1)C(=O)C2=C(C(=O)N([C@@H]2c3ccc(cc3)O)CCCO)[O-] C40054504
CNS(=O)(=O)c1ccc(cc1)CCC(=O)Nc2nc([n-]n2)C(F)(F)F C45946982
c1cc(ccc1C(=O)NCCO)[N-]S(=O)(=O)c2ccc(s2)Cl C46870318
CC(=O)Nc1ccc(cc1)S(=O)(=O)[N-]c2ccccc2C(=O)NCC#C C47211750
COCCCN/C(=C(\C#N)/C(=O)CNC(=O)C12CC3CC(C1)CC(C3)C2)/[O-] C49102779
Cc1ccc(s1)c2nc([nH]n2)/N=C(/C[C@@H](c3cccs3)NC(=O)C)\[O-] C50006740
CC(=O)NCCCCC/C(=C(\C#N)/C(=O)Nc1ccc2c(c1)OCCO2)/[O-] C51070395
C[C@@H](C(=O)Nc1ccc(c(c1)Cl)[N-]S(=O)(=O)C)NC(=O)c2ccoc2 C52362476
COc1ccc(cc1[N-]S(=O)(=O)c2ccsc2C(=O)OC)C(=O)N C55611839
c1cc(ccc1C(=O)NCCO)[N-]S(=O)(=O)c2ccc(c(c2F)F)F C55622007
Cc1c2c([nH]c(nc2=O)SCC(=O)NCCCOC)sc1C(=O)[O-] C58160411
Cc1c(c(sn1)NC)C(=O)N[C@@H](C)c2cccc(c2)[N-]S(=O)(=O)C C58193559
C[C@@H](C(=O)Nc1ccc(c(c1)OC)[N-]S(=O)(=O)C)NC(=O)C2CCCC2 C58434526
CC(C)NC(=O)CNC(=O)c1ccc2c(c1)nc(n(c2=O)CC=C)[S-] C17809018
CS(=O)(=O)[N-]c1ccccc1CNC(=O)Nc2nnc(s2)C(F)(F)F C58534334
CC(C)CNC(=O)c1ccccc1[N-]S(=O)(=O)c2cc([nH]c2)C(=O)N3CCCC3 C26533757
CC[C@@H](C(=O)Nc1cc(on1)C)Nc2ccc(cc2)[N-]S(=O)(=O)CC C56198777
Cc1cccc(c1C(=O)OC)S(=O)(=O)[N-]c2cccc(c2)S(=O)(=O)N C60243534
c1cc(ccc1NC(=O)CSCC/C(=N/c2[nH]ncn2)/[O-])Br C60625994
CS(=O)(=O)[N-]c1cc(ccc1Cl)C(=O)NCCNc2c(cccn2)C#N C61430406
C[C@H](CS(=O)(=O)[N-]c1cccc(c1)F)C(=O)NCC(=O)Nc2ccccc2 C62371288
CCC(=O)Nc1ccc(cc1)S(=O)(=O)[N-]c2ccc(c(c2)Cl)C(=O)NC C64476790
c1cc(c(cc1NC(=O)C[C@]2(CCSC2)C(=O)[O-])Cl)C(=O)NC3CC3 C64611112
Cc1ccc(c(n1)OC)CNC(=O)N[C@@H](C)c2cccc(c2)[N-]S(=O)(=O)C C66124674
Cc1ccc(c(n1)OC)CNC(=O)N[C@H](C)c2cccc(c2)[N-]S(=O)(=O)C C66124675
C[C@H](/C(=C(/C#N)\C(=O)Nc1ccc(cc1)SC(F)F)/[O-])NC(=O)C2CCC2 C66230713
Cc1ccc(cc1C(=O)NC(C)C)NC(=O)c2cccc(c2)[N-]S(=O)(=O)C C66426670
C[C@@H](C(=O)Oc1ccc(cc1)[N-]S(=O)(=O)C)NC(=O)Nc2ccccc2 C66517263
C[C@H](C(=O)Oc1ccc(cc1)[N-]S(=O)(=O)C)NC(=O)Nc2ccccc2 C66517264
C[C@@H](CCCC(C)C)NC(=O)c1cc(ccc1[N-]S(=O)(=O)C)NC(=O)C C67043335
CCNC(=O)Nc1cccc(c1)[N-]S(=O)(=O)c2ccc(cc2)S(=O)(=O)C C67124445
C[C@@H](c1ccccc1[N-]S(=O)(=O)C)NC(=O)c2ccc(s2)CNC(=O)C C67164031
CCCCN1C(=O)/C(=C/c2c(nc3c(cccn3c2=O)C)NCCO)/SC1=S C02992050
CC(=O)Nc1ccc(cc1)C(=O)OCC(=O)Nc2c(cc(cn2)C(F)(F)F)Cl C03263115
C/C(=N\NC(=S)Nc1ccc(cc1)S(=O)(=O)N(C)C)/c2ccc(cc2)OC C04868065
c1cc(oc1)[C@@H](CC(=O)NC[C@@H]2CCCO2)NS(=O)(=O)c3ccc(cc3)Cl C02938586
Cc1ccc(c(c1N(C)S(=O)(=O)c2ccc(cc2)F)C)S(=O)(=O)NCCO C04291784
Cc1ccc(cc1C)C(=O)Nc2nnc(s2)SCC(=O)NC[C@@H]3CCCO3 C07389003
c1cc(ccc1C(=O)NCCCC(=O)OCc2[nH]c(=O)c3c(n2)ccs3)Cl C07990729
CC[C@@H](C)NS(=O)(=O)c1ccc(cc1)NC(=O)[C@@H]2CC(=O)N(C2)C3CCCC3 C08234670
c1cc(oc1)[C@@H](CNC(=O)C(=O)NC2CCCCC2)S(=O)(=O)c3cccs3 C04519282
CCCCN1c2ccc(cc2CCC1=O)NS(=O)(=O)c3ccc(cc3)NC(=O)C C08840713
Cc1ccc(c(c1)[C@@H](C)NC(=O)CNC(=O)c2ccc(cc2)N3CCCC3=O)OC C09919253
Cc1ccn2cc(nc2c1)C(=O)NCc3ccc(cc3)CS(=O)(=O)NC(C)C C10748836
COC(=O)c1ccc2c(c1)[nH]c(=S)n(c2=O)CC(=O)NCCC3=CCCCC3 C12415780
CC(C)CNC(=O)c1cn(cc(c1=O)C(=O)NC[C@H]2c3ccccc3CCO2)C(C)C C12470762
Cc1cc(cc(c1)NC(=O)CCCNS(=O)(=O)c2ccc3c(c2)OCCO3)C C12729593
CCN(Cc1[nH]c(=O)c2ccc(cc2n1)Cl)C(=O)C[C@H](c3cccs3)NC(=O)C C12782590
C[C@@H](C(=O)c1ccc(cc1)NC(=O)C)Sc2nnc(s2)NC[C@H]3CCCO3 C12811706
COc1ccc(cc1)COC[C@H](CN2C(=O)[C@@]3(CCCc4c3ccs4)NC2=O)O C12917058
C=CCNC(=O)C1CCN(CC1)C(=O)c2cccc(c2)NS(=O)(=O)c3ccccc3 C13357121
C[C@H](C1CC1)NC(=O)c2cccc(c2)S(=O)(=O)NCc3ccc4c(c3)OCO4 C14200296
C[C@]1(C(=O)N(C(=O)N1)C[C@H](COc2ccc(cc2)OC)O)c3ccc(c(c3)F)F C15506179
CCN(CC)S(=O)(=O)c1cc(ccc1C)C(=O)Nc2ccc(cc2)NC(=O)C C16019443
Cc1ccc(cc1)[C@@H](CNC(=O)C(=O)Nc2ccc(cc2)N(C)C)N3CCOCC3 C23974942
C[C@@H](C(=O)c1c[nH]c2c1cccc2)OC(=O)c3cc(ccc3F)S(=O)(=O)NC C24653204
CC(=O)Nc1nc(cs1)COC(=O)CNC(=O)c2ccc(c(c2)Cl)Cl C24910110
CCN(CC(=O)NC(C)(C)C)C(=O)CCc1[nH]c(=O)c2c3c(sc2n1)CCC3 C24955242
Cc1c(cccc1NC(=O)[C@@H](CCSC)N2C(=O)[C@H]3CCCC[C@@H]3C2=O)NC(=O)C C25601325
CN(C)[C@@H](CNC(=O)Cc1csc(n1)NC(=O)c2ccco2)c3cccs3 C27676909
CC(C)CNS(=O)(=O)c1ccc(cc1)C(=O)NCc2ccc3c(c2)OCCO3 C28430316
CC(C)(C)NC(=O)c1ccc(cc1)NC(=O)CN(C)S(=O)(=O)c2cccs2 C31072403
CCN(CCC(=O)Nc1c(ccs1)C#N)Cc2[nH]c(=O)c3ccc(cc3n2)Cl C31465708
Cc1c(c(on1)C)S(=O)(=O)N[C@@H](C)C(=O)N[C@H](C)c2cccc(c2)C(F)(F)F C30020257
CCCNC(=O)[C@@H]1[C@H](OC(=O)N1Cc2ccc(cc2)C)c3cccc(c3)NC(=O)C C35755289
Cc1cccc(c1)C(=O)N[C@H](C2CCN(CC2)C(=O)c3ccco3)C(=O)NCC(C)C C36211822
Cc1ccc(o1)CN([C@@H](C2CCCCC2)C(=O)NC(C)(C)C)C(=O)[C@@H]3CCC(=O)N3 C36601034
c1cc2cccnc2c(c1)S(=O)(=O)NCC3CCC(CC3)C(=O)NC[C@H]4CCCO4 C13831135
Cc1ccc(cc1)[C@H](CNS(=O)(=O)c2ccc(cc2)NC(=O)C)N3CCOCC3 C38629580
c1cc(sc1)CNC(=O)C(=O)NCCc2csc3n2nc(n3)c4cccs4 C38669850
CCOC(=O)C1=C(NC(=C([C@H]1c2cccs2)C#N)SC[C@H]3C=C(N=N3)O)C C39324762
CCCN[C@@H]1NN=C(S1)SCC2=NC(=O)C3=C(CSC3=N2)c4ccco4 C39729825
CCCCN1C(=O)/C(=C/c2c(nc3ccccn3c2=O)NC[C@H](C)O)/SC1=S C40007620
C[C@H](C(=O)N[C@@](C)(C#N)C(C)C)OC(=O)c1c2c(sc1NC(=O)C)CCCC2 C06325502
CNC(=O)c1ccc(cc1)NC(=O)CSc2nc3ccccc3c(=O)n2CC=C C08511838
CC(C)[C@@H](C(=O)Nc1ccc(c(c1)N2CCCC2=O)F)NC(=O)c3ccc(cc3)OC C46775683
Cc1ccc(cc1)NC(=O)CSCC(=O)Nc2ccc(nc2)n3c(cc(n3)C)C C46793480
c1cc(cc(c1)n2cccn2)CNC(=O)C[C@H]3C(=O)NCCN3Cc4cccc(c4F)F C55342116
C=CCc1ccccc1OC[C@@H](CN2C(=O)[C@@]3(CCOc4c3cccc4)NC2=O)O C24095424
CCOc1cc2c(cc1NC(=O)c3ccc(cc3)S(=O)(=O)NCC#C)O[C@H](C2)C C26079647
CCC(C)(C)NC(=O)Cn1c(ccc(c1=O)NS(=O)(=O)c2ccc(cc2)C)C C65212514
CC(C)COC(=O)C[C@H]1C(=O)NCCN1C(=O)CNc2ccc(cc2Cl)Cl C66192226
c1cc(cc(c1)NC(=O)[C@@H]2CCCC[C@H]2C(=O)[O-])C(=O)Nc3nccs3 C04978113
COc1cc(cc(c1O)/C=N/N=C/2\N=C([C@H](S2)CC(=O)[O-])O)Br C09012952
C[C@H]1CCc2c(cc(s2)C(=O)Nc3ccc(cc3)C(=O)NCC(=O)[O-])C1 C13180958
CNS(=O)(=O)c1ccc(s1)CNS(=O)(=O)c2ccc(c(c2)C(=O)[O-])F C13251755
Cc1ccc(cc1C(=O)[O-])S(=O)(=O)Nc2ccc(cc2)S(=O)(=O)NC(C)C C13262345
c1cc2c(cc1c3csc(n3)NS(=O)(=O)c4cc(cs4)C(=O)[O-])CC(=O)N2 C13301633
c1cc(ccc1NC(=O)c2ccc(cc2F)Br)S(=O)(=O)NCC(=O)[O-] C13394422
Cc1ccc(cc1)C(=O)N/C(=C\c2ccc3c(c2)OCO3)/C(=O)N[C@H](C)C(=O)[O-] C20035283
CSc1nc2ccc(cc2s1)[N-]S(=O)(=O)c3cccc(c3)S(=O)(=O)N C22410166
c1cc(ccc1C(=O)NCCC(=O)Nc2[n-]c(c(n2)C#N)C#N)Br C26275293
C=CCn1c(=O)c2ccc(cc2nc1[S-])C(=O)NNC(=O)c3cccnc3 C27634591
COc1cc(cc(c1O)OC)/C=C/2\C(=O)N(C(=S)S2)c3ccc(c(c3)O)C(=O)[O-] C28296858
c1csc(c1C(=O)NC2CCCC2)NC(=O)[C@@H]3[C@H]4CC[C@@H]([C@@H]3C(=O)[O-])O4 C35897889
c1cc(oc1)CNC(=O)c2ccsc2NC(=O)[C@@H]3[C@H]4C[C@@H]([C@@H]3C(=O)[O-])C=C4 C35897914
CC1=C([C@](C(=N1)[O-])(C(F)(F)F)NS(=O)(=O)c2ccc(cc2)NC(=O)C)C#N C05047808
c1cc(ccc1[C@H]2NN=C(O2)SCC(=O)Nc3[n-]ncn3)Br C38577067
Cc1c(c(nc(n1)SC[C@H]2NC(=NO2)c3ccc(cc3)OC)[O-])CCO C39588068
CCOc1cccc(c1O)/C=N/N2[C@@H](NN=C2[S-])[C@@H]3C4=C(CCC4)N=N3 C39593114
CCOc1cc(ccc1O)/C=N/N2[C@H](NN=C2[S-])[C@@H]3C4=C(CCC4)N=N3 C39593325
CC(C)NS(=O)(=O)c1ccc(cc1)NC(=O)[C@H]2[C@H]3C[C@@H]([C@@H]2C(=O)[O-])C=C3 C39679277
Cc1cc(c(c(c1C(=O)OC)O[C@H]2C(=O)C(=C([C@@H]([C@@]2(C)OC)O)[O-])C)C)O C31160753
Cc1ccc(s1)c2nc([nH]n2)/N=C(/c3ccc(cc3)S(=O)(=O)NC)\[O-] C50006772
Cc1nc([nH]n1)c2ccc(cc2)NS(=O)(=O)c3ccc(c(c3)C(=O)[O-])F C50535225
CCOc1cccc(c1)[N-]S(=O)(=O)c2cc(cnc2N)Br C50673672
Cc1c(c(n(n1)C)Cl)S(=O)(=O)[N-]c2ccc(cc2)NC(=O)NC(C)C C55581449
Cc1cc(n(n1)c2ccc(cc2F)[N-]S(=O)(=O)c3cc(n(c3)C)C(=O)N)C C55649447
c1cc(ccc1/C=N/NC(=O)CSc2c(=O)[nH]c(nn2)[O-])Br C00942823
C[C@@]1(C(=O)NC(=O)N1)c2cc(ccc2OC)S(=O)(=O)[N-]c3cccc(c3F)Cl C58912116
CCOC(=O)C1=C(N2C(=O)[C@@H](SC2=C([C@H]1c3ccc(cc3)C)C#N)CC(=O)[O-])N C59293952
c1ccc(cc1)[C@@H](/C(=N\Nc2ccc(cc2)S(=O)(=O)[O-])/c3ccccc3)O C59382622
Cc1ccc(cc1[N-]S(=O)(=O)C)C(=O)Nc2cccc(c2)N3CCNC3=O C47039800
c1ccc(c(c1)CNC(=O)c2ccc3c(c2)nc(=S)[nH]c3[O-])Cn4cncn4 C60626845
CC(=O)Nc1cccc(c1)[N-]S(=O)(=O)CCC(=O)Nc2ccc(cc2)C#N C62160041
c1cc(cc(c1)[N-]S(=O)(=O)c2ccc(c(c2)C#N)Cl)CS(=O)(=O)N C62930964
CS(=O)(=O)CCS(=O)(=O)[N-]c1c(cc(cc1Br)N)Br C63142053
[H]/N=C(/Nc1nc2ccccc2s1)\N=C(\CN3C(=O)[C@@H]4CCCC[C@@H]4C3=O)/[O-] C18136703
CCNC(=O)c1cccc(c1)NC(=O)c2cc(ccc2[N-]S(=O)(=O)C)F C63678388
CC(C)CCNC(=O)c1c[nH]c2ccc(cc2c1=O)S(=O)(=O)[N-]c3ccccc3F C20726902
c1ccc2c(c1)C(=O)N([C@H](N2)SC/C(=N/c3[nH]ncn3)/[O-])C4CCCC4 C63763415
c1ccnc(c1)CCNC(=O)C2=CNN([C@H]2C(F)(F)F)c3ccc(nn3)[O-] C64064608
C[C@@H]1C(=C(NN1c2cccc(c2)C(F)(F)F)C)C(=O)/C(=N/c3[nH]ncn3)/[O-] C64070047
COC(=O)[C@H](CC1=c2ccccc2=[NH+]C1)/N=C/c3c([nH]c(=S)nc3[O-])[O-] C63425406
c1cc(ccc1C2=C[C@H]3C(=NC=CN3N2)SC/C(=N/c4[nH]ncn4)/[O-])Cl C64395943
Cc1ccc(cc1[N-]S(=O)(=O)C)C(=O)Nc2ccc(c(c2)C(=O)NC)F C64525216
C[C@H](/C(=C(/C#N)\C(=O)Nc1ccc(c(c1)OC)OC)/[O-])NC(=O)C2CCC2 C66230817
CS(=O)(=O)[N-]c1cccc(c1)C(=O)NCc2[nH]nc(n2)c3cccs3 C66428926
Cc1ccc(cc1F)S(=O)(=O)[N-]c2cccc(c2)C(=O)NCc3[nH]ncn3 C66456879
Cc1c(sc(n1)NC(=O)[C@H](C(C)C)NC(=O)C)c2nnc(n2CC=C)[S-] C66621224
CS(=O)(=O)[N-]c1ccccc1C(=O)Nc2ccc(nc2)NC(=O)C3CC3 C66842183
CNS(=O)(=O)c1ccc(cc1OC)NC(=O)[C@@H]2[C@H]3C[C@@H]([C@@H]2C(=O)[O-])C=C3 C66965896
C[C@H](C(=O)N[C@H](Cc1c[nH]c2c1cc(cc2)O)C(=O)[O-])Oc3cc4c(cc3Cl)c5c(c(=O)o4)CCCC5 C02136492
Cc1c2cc3c(cc2oc(=O)c1CC(=O)N[C@@H](Cc4ccc(cc4)O)C(=O)[O-])occ3c5ccc(cc5)F C02125042
CCn1cc(c(=O)c2c1nc(nc2)N3CCN(CC3)C(=S)N[C@@H](C)C45CC6CC(C4)CC(C6)C5)C(=O)[O-] C12413826
Cc1c2cc3c(coc3c(c2oc(=O)c1CC(=O)N[C@@H](CCSC)C(=O)[O-])C)c4ccc(cc4)Cl C02117054
c1cc(ccc1[C@H]2/C(=C(/c3ccc(cc3)[N+](=O)[O-])\O)/C(=O)C(=O)N2CCCCCC(=O)[O-])Br C09333891
CC1(CC2=C([C@@H](n3c(nc(n3)SCc4ccc(cc4)C(=O)[O-])N2)c5ccc(c(c5)OC)OC)C(=O)C1)C C20135296
Cc1c(c([nH]c1C(=O)OC)C)C(=O)C2=C(C(=O)N([C@H]2c3ccc(cc3)C(C)C)CCCN4CCOCC4)[O-] C09270385
c1cc(ccc1[C@@H]2C(=C(C(=O)N2CCCN3CCOCC3)[O-])C(=O)c4cc(ccc4O)Br)F C20308933
c1ccc(cc1)c2ccc(nn2)N3CCC(CC3)C(=O)Nc4ccc(cc4)S(=O)(=O)[N-]c5ncccn5 C22490475
c1cc(c(c(c1)Cl)Cl)[N-]S(=O)(=O)c2ccc(cc2)NC(=O)c3ccc(cc3)CN4CCOCC4 C28617766
Cc1cc(nc(n1)[N-]S(=O)(=O)c2ccc(cc2)NC(=O)c3ccc(c(c3)[N+](=O)[O-])N4CCCCC4)C C30828752
CCOc1cccc(c1)C(=O)C2=C(C(=O)N([C@H]2c3ccc(cc3)O)c4nc(c(s4)C(=O)OCC=C)C)[O-] C33385766
CC1CCN(CC1)c2ccc(cc2C(=O)NCCN3CCOCC3)[N-]S(=O)(=O)c4ccc(cc4)[N+](=O)[O-] C35228170
CCCNC(=O)CN1CCN(CC1)c2cc(c3cc(ccc3n2)NS(=O)(=O)c4cccs4)C(=O)[O-] C32985214
CC1=C([C@@H](N2C(=CSC2=N1)/C=C(/NC[C@@H]3CCCO3)\[O-])c4ccc(cc4)[N+](=O)[O-])C(=O)OCCOC C35701091
CC1=C([C@H](N2C(=CSC2=N1)/C=C(/NCc3cccnc3)\[O-])c4ccc(cc4)C(F)(F)F)C(=O)N(C)C C35702100
CCC1=C([C@H](N2C(=CSC2=N1)/C=C(/NCCN3CCOCC3)\[O-])c4cccc(c4)[N+](=O)[O-])C(=O)OC C35704452
CC1=C([C@H](N2C(=CSC2=N1)/C=C(/NC[C@H]3CCCO3)\[O-])c4ccc(c(c4)OC)OC)C(=O)OCC=C C36058630
CC1=C([C@@H](N2C(=CSC2=N1)/C=C(/NC[C@@H]3CCCO3)\[O-])c4cccc(c4OC)OC)C(=O)OCC=C C36058733
Cc1ccc(c(c1)[C@@H]2C(=C(N=C3N2C(=CS3)/C=C(/NCCN4CCOCC4)\[O-])C)C(=O)OCCOC)C C36061152
CC1=C([C@H](N2C(=CSC2=N1)/C=C(/NC[C@@H]3CCCO3)\[O-])c4cccc(c4OC)OC)C(=O)OC(C)C C36071717
c1cc(oc1)CN([C@@H](c2ccc3c(c2)OCO3)C(=O)NC4CCCCC4)C(=O)c5cc(ccc5[O-])[N+](=O)[O-] C36499865
COc1cc(ccc1O)[C@H](C(=O)NC2CCCCC2)N(Cc3ccco3)C(=O)c4cc(ccc4[O-])[N+](=O)[O-] C36499878
C[C@H]1c2cc3c(cc2OC(=O)[C@@H]1CCC(=O)N[C@H](Cc4c[nH]c5c4cccc5)C(=O)[O-])oc6c3CCCC6 C38773982
Cc1c(c([nH]n1)[O-])[C@H](c2ccc(c(c2)OC)OC(=O)c3cccc(c3)Br)C4=C(N=N[C@@H]4O)C C39011832
CC(C)Cc1ccc(c(c1)N2CCN[C@@H](C2)Br)[N-]S(=O)(=O)S(=O)(=O)c3ccccc3 C39481769
CC(C)S(=O)(=O)S(=O)(=O)[N-]c1ccc(cc1N2CCN[C@@H](C2)Cl)S(=O)(=O)c3ccccc3 C39482666
CCOC(=O)[C@@H]1[C@@H]([C@@H](S[C@@H]1NC(=O)CSc2nnc3n2c(cc(n3)[O-])C(C)(C)C)C(=O)OCC)C C39732330
COc1ccc(cc1OC)c2nc(on2)CCC(=O)Nc3ccc(cc3)S(=O)(=O)[N-]c4nccs4 C21122765
CC1=C2C(=NC(=NC2=O)SCC(=O)Nc3ccc(cc3)S(=O)(=O)NC(C)(C)C)S[C@@H]1C(=O)[O-] C39926971
CC1=C2C(=NC(=NC2=O)SCC(=O)Nc3ccc(cc3)S(=O)(=O)NC(C)(C)C)S[C@H]1C(=O)[O-] C39926972
c1ccc(cc1)/C=C/CSc2nnc(s2)N3[C@@H](C(=C(C3=O)[O-])C(=O)c4ccco4)c5ccc(cc5)O C40000554
Cc1cc(ccc1C(=O)C2=C(C(=O)N([C@H]2c3cccc(c3)Br)CCOCCO)[O-])OC(C)C C40084194
Cc1cc(ccc1C(=O)C2=C(C(=O)N([C@H]2c3cc(ccc3OC)Br)CCO)[O-])OCC(C)C C40084894
c1ccc(cc1)Oc2cccc(c2)[C@@H]3C(=C(C(=O)N3CCOCCO)[O-])C(=O)c4ccc5c(c4)OCCO5 C40096316
CN(C)c1ccc(cc1)[C@H]2C(=C(C(=O)N2CCO)[O-])C(=O)c3ccc(cc3)S(=O)(=O)N4CCCCCC4 C40112187
CC[C@@H](C)[C@H](C(=O)Nc1ccc(cc1)S(=O)(=O)[N-]c2c(c(no2)C)C)N3C(=O)c4ccccc4C3=O C40845437
C/C=C\CN1C(=O)[C@H]2[C@@H](N[C@@]([C@@H]2C1=O)(Cc3ccc(cc3)[N+](=O)[O-])C(=O)[O-])c4ccc(cc4)c5ccccc5 C43218313
CCc1ccc(cc1)N2C(=O)[C@H]3[C@H](N[C@@]([C@@H]3C2=O)(Cc4ccc(cc4)[N+](=O)[O-])C(=O)[O-])c5cc(ccc5C)C C33860038
C[C@@]12CC[C@@H]3[C@@H]([C@@H]1CC[C@@H]2O)CCC4=C/C(=N/OCC(=O)N[C@@H](CC(=O)[O-])[C@@H]5CCOC(C5)(C)C)/CC[C@@]34C C43740135
C[C@@]12CC[C@H]3[C@H]([C@@H]1CC[C@@H]2O)CCC4=C/C(=N/OCC(=O)N[C@@H](CC(=O)[O-])[C@@H]5CCOC(C5)(C)C)/CC[C@@]34C C43740141
CC(=O)[C@@]1(CC[C@H]2[C@]1(CC[C@@H]3[C@@H]2CCC4=C/C(=N\OCC(=O)NCC5CCC(CC5)C(=O)[O-])/CC[C@@]34C)C)O C43740196
CC(=O)[C@@]1(CC[C@H]2[C@]1(CC[C@H]3[C@@H]2CCC4=C/C(=N\OCC(=O)NCC5CCC(CC5)C(=O)[O-])/CC[C@@]34C)C)O C43740200
CCOc1cc(cc(c1OCc2ccccc2C#N)Br)/C=C/c3c(c(=O)[nH]c(n3)[O-])[N+](=O)[O-] C09234740
CC(=O)[C@]1(CC[C@H]2[C@@]1(CC[C@H]3[C@@H]2CCC4=CC(=CC[C@]34C)NOCC(=O)N[C@@H](CC(=O)[O-])[C@H]5CCOC(C5)(C)C)C)O C01815572
c1cc(ccc1NC(=O)C2(CC2)c3cc(on3)c4ccc5c(c4)OCO5)S(=O)(=O)[N-]c6nccs6 C56921255
c1ccc2c(c1)CC(C2)NC(=O)CN3CCN(CC3)CC/N=C/C4=C(C[C@@H](CC4=O)c5ccc(cc5)F)[O-] C21344432
c1cc(cc(c1)S(=O)(=O)c2cnc(nc2[O-])SCC(=O)Nc3ccc4c(c3)OCO4)C(F)(F)F C46016297
C[C@@H]1CCc2c(c(c3cc(ccc3n2)S(=O)(=O)N4CCC(CC4)C(=O)NCCCOC(C)C)C(=O)[O-])C1 C20355710
CC(C)COc1ccc(cc1)C(=O)NC(=S)Nc2ccc(cc2)S(=O)(=O)[N-]c3cc(ncn3)OC C66200671
c1ccc(cc1)CNC(=O)CSc2nc3ccccc3c(=O)n2NC(=O)c4cccs4 C02974033
CCCC(=O)Nc1ccc(cc1)S(=O)(=O)Nc2ccc3c(c2)CN(CC3)C(=O)CC C08977012
c1ccc2c(c1)c(cn2CC(=O)NCc3ccco3)/C=C(\C#N)/C(=O)Nc4ccc(cc4)F C00883547
c1ccc2cc(ccc2c1)S(=O)(=O)Nc3cccc(c3)S(=O)(=O)NCc4ccco4 C09631019
C=CCn1c(=O)c2ccccc2nc1SCC(=O)NNC(=O)c3ccc(cc3)Cl C02618525
Cc1ccc(cc1)S(=O)(=O)N2CCCC[C@@H]2CCNC(=O)C(=O)NC3CCCCCC3 C09745135
CC(C)NS(=O)(=O)c1ccc(cc1)C(=O)Nc2cc(ccc2n3cccn3)C(F)(F)F C10406365
CCCC(=O)Nc1ccc(cc1)c2csc(n2)NC(=O)c3cccc(c3)N4CCCC4=O C11434829
CC(=O)c1cccc(c1)NC(=O)CSc2ccc(nn2)NC(=O)c3cccc(c3)F C11737982
c1cc(cc(c1)S(=O)(=O)NCc2ccco2)NS(=O)(=O)c3cccc(c3)Cl C12630689
C[C@H](C(=O)Nc1ccccc1C(=O)NC2CCCCC2)N(c3ccccc3)S(=O)(=O)C C13893084
C[C@H](COC)NS(=O)(=O)c1ccc(cc1)NC(=O)c2cc3cc(ccc3o2)Cl C14937149
CC(C)[C@H](c1ccc2c(c1)OCCO2)NC(=O)c3cccc(c3)S(=O)(=O)NC(C)C C15027262
c1cc(c(cc1C(F)(F)F)[N+](=O)[O-])NCCNC(=O)c2ccc(o2)Br C15033431
C=CCNC(=O)c1ccccc1NC(=O)c2ccc(cc2)S(=O)(=O)N3CCCCCC3 C15609228
CC(C)N(Cc1nc(cs1)C(=O)NCc2ccco2)C(=O)Nc3ccc(cc3)Cl C16459818
COCC[NH+]1CCc2c(c(nc(n2)SCC(=O)Nc3ccc(cc3)Br)[O-])C1 C20467814
CC1(c2cc(ccc2N(C1=O)C)S(=O)(=O)NCC(=O)NCCc3ccc(cc3)Cl)C C20487187
c1cc2c(cc1S(=O)(=O)NCCC(=O)NC3CCCCCCC3)CCN2C(=O)C4CC4 C21111897
Cc1ccc(cc1)CCNC(=O)c2cccc(c2)NC(=O)Cn3c(cc(c(c3=O)C#N)C)C C21354237
Cc1cc(ccc1F)S(=O)(=O)Nc2ccc(cc2)C(=O)NCCN3C[C@H](O[C@@H](C3)C)C C22612566
Cc1ccc(cc1)NS(=O)(=O)c2ccc(cc2)C(=O)N(C)CC(=O)NC(C)(C)C C24075625
Cc1cc(c(c(c1)C)NC(=O)CNC(=O)CSc2nnc3n2cc(cc3)C(F)(F)F)C C24144211
CC(C)N(C)S(=O)(=O)c1ccc(cc1)NCC(=O)Nc2ccc(c(c2)Cl)C#N C25073611
CC(C)CC(=O)Nc1ccc(cc1)NC(=O)c2cc(ccc2Cl)S(=O)(=O)N(C)C C26386303
CCC(=O)Nc1ccc(cc1)[C@H](C)NC(=O)c2c(ccs2)S(=O)(=O)N3CCCCC3 C31827415
Cc1ccc(c(c1)C)NC(=O)CSc2ccc(nn2)N3CCC(CC3)C(=O)NC4CC4 C33277132
CCCNC(=O)[C@@H]1CCCN(C1)c2c(ccc[nH+]2)[N-]S(=O)(=O)c3cccc(c3)Cl C33303075
Cc1c(sc(n1)NC(=O)CCNC(=O)c2ccc(cc2)C(C)(C)C)c3nccn3C C34865625
C[C@@H](CC(=O)N1CCN(CC1)CC(=O)Nc2ccc(cc2)F)NC(=O)c3ccccc3 C12796606
Cc1ccc(cc1)CN2[C@H]([C@@H](OC2=O)c3cccc(c3)NC(=O)C(C)C)C(=O)NC(C)C C36218803
C=CCN1C2=C([C@@H](NC1=O)c3ccc(cc3)C(F)(F)F)C(=O)N(C2)CC(=O)NC4CC4 C40389685
c1cc(cc(c1)[N+](=O)[O-])c2cnc(n2c3cccc(c3)C(F)(F)F)SCC(=O)N C44087813
CCOC(=O)c1ccc(cc1Cl)NC(=O)c2cc(ccc2Cl)NS(=O)(=O)C C44844036
Cc1ccc(cc1)c2nnc(n2CC(=O)NC[C@@H](c3ccco3)[NH+]4CCCCC4)[S-] C45819975
Cc1cc(c2cc([nH]c2c1)C(=O)NC[C@H](c3ccc(c(c3)OC)OC)N4CCOCC4)C C45828860
CCOc1ccc(cc1OC)CNS(=O)(=O)c2ccc3c(c2)C(=C4CCCC4)C(=O)N3 C46054007
CCCNC(=O)c1cccc(c1)NC(=O)[C@@H]2CCCN2S(=O)(=O)c3ccc(cc3)C C46880401
CCNC(=O)C1CCN(CC1)c2cc(ncn2)SCC(=O)Nc3ccc(cc3C)C C49402043
CCc1c(c2ccc(cc2[nH]c1=O)NC(=O)c3ccc(cc3)S(=O)(=O)N(CC)CC)C C49472087
Cc1ccc(c(c1)Cl)C(=O)NC(=S)Nc2cc(ccc2N3CCOCC3)C(=O)OC C57327503
CCN(Cc1[nH]c(=O)c2ccccc2n1)C(=O)[C@H](C(C)C)NC(=O)c3ccccc3C C24945252
Cc1cc(ccc1N(C)C)NC(=O)c2ccc(c(c2)S(=O)(=O)NC[C@H]3CCCO3)Cl C31236633
C[C@@H](C(=O)Nc1nc2ccccc2s1)Sc3nc4ccccc4c(=O)n3CCCO C58985729
Cc1ccc(cc1)NS(=O)(=O)c2ccc(cc2)NC(=O)c3ccc(cc3)OC(=O)C C59132927
CCCNC(=O)c1ccc(cc1)NC(=O)C2CCN(CC2)S(=O)(=O)c3ccc(cc3)C C59800309
COC(=O)[C@H](CCSC)NC(=O)N1CCc2c([nH]cn2)[C@@H]1c3ccc(c(c3F)F)F C20732840
c1ccc(cc1)Oc2ccc(cc2)NC(=O)C[C@H]3C(=O)N/C(=N/Cc4ccco4)/S3 C13130428
Cc1c(c([nH]c(=O)c1C#N)C)CCC(=O)Nc2nc(cs2)C3=C(N([C@H](C3)C)CC=C)C C63900330
COC(=O)CC1=CC(=O)N(c2ccccc2N1)CC(=O)Nc3ccc(cc3)C(F)(F)F C64869441
c1cc2c(cc1c3csc(n3)/C(=C/Nc4ccc(c(c4)C(=O)[O-])O)/C#N)OCO2 C01882634
c1ccc(c(c1)/C=C/2\C(=O)N(C(=S)S2)CC(=O)Nc3ccc(cc3C(=O)[O-])O)Cl C08996073
c1ccc(c(c1)/C=C\2/C(=O)N(C(=S)S2)CC(=O)Nc3ccc(c(c3)O)C(=O)[O-])Cl C09215945
c1cc(c(cc1[N+](=O)[O-])NC(=S)NC(=O)c2cc(cc(c2)Cl)Cl)[O-] C10505227
c1cc(cc(c1)C(=O)[O-])[C@H]2[C@@H]3CC=C[C@@H]3c4cc(ccc4N2)S(=O)(=O)Nc5ncccn5 C12428652
Cc1ccc(cc1S(=O)(=O)NNC(=O)c2cc3c(s2)CC[C@@H](C3)C)C(=O)[O-] C13029441
Cc1ccc(c(c1)C)C(=O)NNS(=O)(=O)c2cc(c(cc2Cl)Cl)C(=O)[O-] C13059864
c1cc(cc(c1)I)C(=O)NC(=S)Nc2cc(ccc2[O-])[N+](=O)[O-] C09064929
Cc1ccc(cc1S(=O)(=O)NC)NS(=O)(=O)c2ccc(cc2)/C=C/C(=O)[O-] C13196393
c1c(cc(c(c1C(=O)[O-])NC(=O)CSc2n[nH]c(=O)n2C3CC3)Cl)Cl C13218736
CNC(=O)c1ccc(cc1)S(=O)(=O)Nc2cc(ccc2C(=O)[O-])C(F)(F)F C13317347
c1cc(ccc1NC(=O)[C@H]2[C@H]3C[C@@H]([C@@H]2C(=O)[O-])C=C3)S(=O)(=O)NCC(F)(F)F C13469494
Cc1ccc(cc1)/C(=N/N=C/2\NC(=O)C[C@@H](S2)C(=O)Nc3ccc(cc3)C(=O)[O-])/C C13941998
Cc1ccc(c(c1)C)N2C(=O)[C@H](SC2=O)CC(=O)Nc3ccc(c(c3)C(=O)[O-])O C16923674
Cc1ccc(cc1C)N2C(=O)[C@H](SC2=O)CC(=O)Nc3ccc(c(c3)C(=O)[O-])O C16923832
Cc1ccc(cc1C)N2C(=O)[C@H](SC2=O)CC(=O)Nc3ccc(c(c3)O)C(=O)[O-] C16923845
Cc1ccc(c(c1)N2C(=O)[C@H](SC2=O)CC(=O)Nc3ccc(c(c3)C(=O)[O-])O)C C16923993
c1ccc(c(c1)NC(=O)c2ccsc2NC(=O)[C@H]3CC=CC[C@H]3C(=O)[O-])F C17079251
C1CCc2c(c(c(s2)NC(=O)[C@H]3CCCC[C@H]3C(=O)[O-])C(=O)NC4CC4)C1 C17079684
CC(C)(C)[C@H]1CCc2c(sc(c2C(=O)NC3CC3)NC(=O)CCC(=O)[O-])C1 C17080229
c1cc(ccc1NC(=O)[C@@H]2CCCC[C@@H]2C(=O)[O-])S(=O)(=O)/N=c\3/[nH]ccs3 C19864213
c1ccc(cc1)C(=O)C2=C(C(=O)N([C@H]2c3ccc(cc3)F)c4ccc(cc4)S(=O)(=O)N)[O-] C17208787
c1cc(ccc1[N-]S(=O)(=O)c2cc(cnc2N)Br)OC(F)(F)F C20467674
c1cc(ccc1C(=O)/C(=C/2\C(=C[C@@](O2)(c3ccc(cc3)Cl)O)O)/C(=O)C(=O)[O-])Cl C20478059
c1cc(ccc1C(=O)[O-])NC(=O)C[C@H]2C(=O)N/C(=N\N=C3CCCCCC3)/S2 C28049997
CC(C)NC(=O)Nc1ccc(cc1)[N-]S(=O)(=O)c2cc(ccc2C#N)Cl C31668252
Cc1c(c2cc(ccc2o1)NS(=O)(=O)c3ccc(c(c3)C(=O)[O-])O)C(=O)C C04001826
Cc1cc(nc(c1C(=O)[O-])SCC(=O)NC(=O)N[C@H]2CCC[C@H]([C@@H]2C)C)C C39630307
c1cc(cc(c1)NC(=S)Nc2ccc(cc2Cl)Br)c3[n-]nnn3 C39974012
COc1cc(ccc1O)[C@H]2c3c([nH]nc3C(=O)N2Cc4ccco4)c5cc(ccc5[O-])Cl C39898746
c1ccc(c(c1)[N-]S(=O)(=O)c2cccc(c2)C(=O)NC3CCC(CC3)O)F C41295563
C[C@@H](/C(=C(/C#N)\C(=O)Nc1ccc(c(c1)Cl)F)/[O-])NC(=O)c2cccs2 C50949509
COc1cc(ccc1O)/C=N\n2c(nnc2[S-])c3cc(n[nH]3)c4ccccc4 C01278834
CCC1=C(N2[C@H](N=C(N=C2NC1=C)Nc3ccc(cc3)OC)c4cccnc4)[O-] C53625028
C/C(=N\c1ccc(cc1)S(=O)(=O)[N-]c2nccs2)/c3ccc(cc3O)O C12362711
CN(C)c1ccc(cc1)NC(=O)CSc2c(c3c(s2)c(cc(=O)[nH]3)[O-])C#N C04945708
CC(C)c1ccc2c(c1)/C(=N/[N-]S(=O)(=O)c3ccc(cc3)NC(=O)C)/C(=O)N2 C59155134
Cc1cc([nH]c(=O)c1CNC(=O)c2cccc(c2)[N-]S(=O)(=O)c3cccs3)C C59290017
CC(C)(C)c1[nH]c2cc(ccc2n1)NC(=O)c3ccc(cc3)[N-]S(=O)(=O)C C12520238
c1ccc2c(c1)[C@H](CC(=O)N2)C(=O)Nc3ccc(cc3)S(=O)(=O)[N-]c4cccc(c4)F C59362514
c1cc(cc(c1)N[C@@H]2CC(=O)N(C2=O)c3ccc(c(c3)C(=O)[O-])O)C(F)(F)F C16901918
COCCCN1C(=O)/C(=C\2/C[C@H](NN2)c3c(cccc3Cl)Cl)/C(=O)N=C1[O-] C17027987
CCN1c2ccccc2[C@@H](C(=C1[O-])C(=O)/N=c/3\[nH]c(cs3)CC(=O)OCC)O C64197100
Cc1ccc(cc1)CN2[C@H](C(=C(N2)C)C(=O)Nc3cccc(c3)c4[n-]nnn4)C C64213527
Cc1ccc(c(c1)[N-]S(=O)(=O)C2=CN=C(C2)[C@H]3NN[C@@H](O3)c4ccccc4)C C64612756
Cc1ccc(cc1C)[N-]S(=O)(=O)C2=CN=C(C2)[C@@H]3NN[C@H](O3)c4ccccc4 C64612788
Cc1cc(ccc1[N-]S(=O)(=O)C2=CN=C(C2)[C@@H]3NN[C@H](O3)c4ccccc4)F C64612874
c1cc(ccc1C#N)[N-]S(=O)(=O)C2=CN=C(C2)[C@H]3NN[C@@H](O3)c4ccc(cc4)F C64924248
CS(=O)(=O)[N-]c1ccc(cc1)/C=C/C(=O)Nc2ccc(cc2)C(=O)NCC=C C65653943
C[C@H](c1cccc(c1)[N-]S(=O)(=O)C)NC(=O)N[C@H]2C[C@@H]2c3cccc(c3)F C67562176
CN(C)c1ccc(cc1)NC(=O)C(=O)NC[C@@H](c2ccco2)N3CCc4c3cccc4 C05152864
CCN(CC)S(=O)(=O)c1ccc(cc1)C(=O)NCC(=O)Nc2cc(ccc2C)F C08079030
Cc1ccc(cc1C)NC(=O)COc2ccc(cc2)N3C[C@H](CC3=O)C(=O)NCC=C C04551685
c1ccc(c(c1)C(=O)Nc2nnc(s2)SCC(=O)NCc3ccco3)Br C08823203
C[C@H](COC)NS(=O)(=O)c1ccc(cc1)NS(=O)(=O)c2ccc(s2)Cl C09120535
c1cc(c(cc1Cl)Cl)C(=O)Nc2nnc(s2)SCC(=O)NC[C@@H]3CCCO3 C09600015
C[C@@H](c1ccc(cc1)n2ccnc2)NC(=O)c3ccc(c(c3)S(=O)(=O)NC4CC4)Cl C09607968
CC[C@H](c1ccc(cc1)Cl)NC(=O)NCc2ccc(s2)S(=O)(=O)N3CCOCC3 C09733790
CCc1nnc(s1)NS(=O)(=O)c2ccc(cc2)NC(=O)/C=C/c3cccs3 C10105230
Cc1ccc(cc1)/C=C/S(=O)(=O)NCC(=O)Nc2ccc(c(c2)C)N3CCCC3=O C11744940
c1cc(cc(c1)NC(=O)COC(=O)C[C@H]2C(=O)Nc3cc(ccc3S2)C(F)(F)F)C#N C12426749
Cc1ccc(o1)/C=C/C(=O)NC(=S)Nc2ccc(cc2)S(=O)(=O)N3CCCCC3 C13978236
Cc1cc(no1)NC(=O)[C@@H](C)SCC(=O)Nc2nc(cs2)c3ccc(c(c3)F)F C14585892
Cn1ccnc1[C@@H](c2ccc(cc2)Cl)NC(=O)c3cccc(c3)S(=O)(=O)NC4CC4 C16262659
Cn1cc(cc1C(=O)NNC(=O)c2cc(c(c(c2)OC)OC)CC=C)Br C16271483
CC(C)CNC(=O)c1cc(ccc1N(C)C)NS(=O)(=O)c2cccc3c2nccc3 C16568164
Cc1ccc(c(c1)S(=O)(=O)Nc2ccc(cc2)C(=O)N3CCC[C@@H]3C(=O)NCC=C)C C21712948
C[C@@H](c1ccc(cc1F)F)NC(=O)CNC(=O)c2cccc(c2)S(=O)(=O)N(C)C C21917379
Cc1ccc(cc1)NS(=O)(=O)c2cccc(c2)C(=O)NCCN3C[C@@H](O[C@H](C3)C)C C22612349
c1cc(cc(c1)C(F)(F)F)c2ccc(o2)C(=O)OCC(=O)N3CCC(CC3)C(=O)N C22668660
Cc1ccc(s1)S(=O)(=O)N2CCC[C@H](C2)C(=O)Nc3ccccc3C(=O)NCC=C C22696747
CN1CCc2c1ccc(c2)[C@@H](CNC(=O)C(=O)NCCC3=CCCCC3)N4CCOCC4 C22734009
Cc1cc(cc(c1C)S(=O)(=O)NC)C(=O)N[C@@H](CN2CCOCC2)c3ccccc3 C22749057
Cc1cc(cc(c1)NC(=O)C(=O)NC[C@@H](c2ccc(cc2)N(C)C)N3CCOCC3)C C22998843
CCC(=O)NCC(=O)NCCN1C(=O)/C(=C/c2ccc(cc2Cl)Cl)/SC1=O C24751695
C[C@H](C(=O)Nc1ccc(c(c1F)F)F)OC(=O)c2cc(ccc2F)S(=O)(=O)NC C24803856
CCCNC(=O)CNC(=O)[C@@H]1CCCN(C1)S(=O)(=O)c2ccc(cc2)Br C25391922
CCOc1ccc(cc1)OC[C@H](CN2C(=O)[C@@](NC2=O)(C)c3ccc(c(c3)F)F)O C25700205
COC(=O)CNC(=O)c1ccc(cc1)NS(=O)(=O)c2ccc(cc2)Br C30592997
c1cc(ncc1C(F)(F)F)NCCNc2ccc(cn2)S(=O)(=O)N3CCCCC3 C32825004
CCN(Cc1[nH]c(=O)c2ccccc2n1)C(=O)[C@@H](C(C)C)NC(=O)c3ccccc3F C32997836
CC(C)CCNC(=O)[C@@H]1CCCN1C(=O)c2cccc(c2)NC(=O)c3ccc(cc3)C#N C33272255
CCc1ccc(cc1)S(=O)(=O)[N-]c2ccc[nH+]c2N3CCC[C@@H](C3)C(=O)NC4CC4 C33303054
CC[C@H](C)NC(=O)[C@H]1[C@@H](OC(=O)N1Cc2ccc(cc2)C)c3ccc(cc3)NC(=O)C C35751727
CCNC(=O)Nc1ccc(c(c1)CN(C[C@@H]2CCCO2)C(=O)c3cccc(c3)C)N(C)C C35944790
CC(C)(C)NC(=O)[C@H](c1ccc(cc1)Cl)N(Cc2ccco2)C(=O)[C@@H]3CCC(=O)N3 C36504698
CN(C)C(=O)c1ccc(cc1)NC(=O)CSc2nnc(s2)NC3CCCCC3 C23532864
Cc1ccc(cc1F)NC(=O)C(=O)NCC[C@H]2CCCCN2S(=O)(=O)c3cccs3 C38562125
CC[C@H](C)N1C(=O)/C(=C\[C@H]2C(=c3ccccc3=[NH+]2)CCNC(=O)CC)/C(=NC1=S)[O-] C38669278
C[C@@H](c1[nH]c(=O)c2ccccc2n1)OC(=O)C[C@H](c3ccccc3)NC(=O)c4ccccc4 C39482531
C[C@H](C(=O)NCc1ccco1)OC(=O)CNC(=O)c2c(c3ccccc3s2)Cl C39542672
CCn1ccc(n1)NC(=S)Nc2ccc(cc2)S(=O)(=O)N3[C@H](CCC[C@@H]3C)C C39974500
CCCCN1C(=O)/C(=C/c2c(nc3c(cccn3c2=O)C)NC[C@H](C)O)/SC1=S C40007730
CC(C)(C)n1c(c(cn1)C(=O)Nc2cccc(c2)S(=O)(=O)NC3CC3)C(F)(F)F C40116137
CC(C)C(=O)Nc1ccc(cc1)C(=O)N(Cc2ccc(cc2)C(=O)NC)Cc3ccco3 C45929598
c1cc(ccc1SCCN2CCN(CC2)S(=O)(=O)c3ccc(o3)C(=O)N)Cl C58156981
CN(C)c1ccc(c(c1)C(F)(F)F)NC(=O)c2ccc(cc2)S(=O)(=O)NCCC#N C59576363
CC[C@@]1(CCC(=O)NC1=O)c2ccc(cc2)NC(=O)c3ccc(c(c3)OC)OCC=C C59989155
Cc1ccc(cc1)S(=O)(=O)NC[C@@H]2CCCN(C2)C(=O)CNC(=O)C3CCCC3 C60359503
c1cc(ccc1NC(=O)CSc2ccc(nn2)N3CCC(CC3)C(=O)NC4CC4)F C65314729
Cc1ccc(cc1)NC(=O)CSC2=C([C@H](CC(=O)N2)c3ccc(c(c3)OC)OC)C#N C00795216
CCCNS(=O)(=O)c1ccc(cc1)NC(=O)[C@H]2CC(=O)N(C2)c3ccc(c(c3)C)C C09191143
c1ccc(cc1)CCN(Cc2ccccc2)S(=O)(=O)c3ccc4c(c3)[nH]c(=O)c(=O)[nH]4 C09597725
CCC(=O)N1CCc2c1ccc(c2)S(=O)(=O)N[C@H](C(C)C)C(=O)NC3CCCCC3 C09692113
Cc1ccc(cc1)NC(=O)C(=O)NCC[C@H]2CCCCN2S(=O)(=O)c3cccs3 C09746549
c1cc(ccc1C(=O)NCC(F)(F)F)S(=O)(=O)NCCc2ccc3c(c2)OCCO3 C09767557
Cc1ccc(cc1)S(=O)(=O)N[C@@H](C(C)C)C(=O)NCc2ccc(cc2)N3CCCC3=O C10454597
c1ccc(cc1)[C@H](C(=O)OCC(=O)Nc2c(ccs2)C#N)NC(=O)c3ccccc3 C10723850
C#CCNS(=O)(=O)c1ccc(cc1)C(=O)NCC2(CCCC2)c3ccc4c(c3)OCCO4 C10778584
c1ccnc(c1)c2c(nc3cc(ccc3n2)NC(=S)NCc4ccco4)c5ccccn5 C06475638
CC(=O)Nc1ccc(cc1)S(=O)(=O)NCC(=O)N(C)Cc2ccc(cc2Cl)Cl C12784836
c1cc(ccc1S(=O)(=O)NCCC(=O)NCCc2ccc3c(c2)OCCO3)Cl C12798372
CC(C)NC(=O)CN(CC(=O)NC(C)C)S(=O)(=O)c1ccc(s1)Br C12926548
CCC(CC)c1nnc(s1)NC(=O)[C@@H]2CC(=O)N(C2)CCc3c[nH]c4c3cc(cc4)F C13944941
Cc1cc(cc(c1)C(=O)NCC(=O)NCCN2C(=O)/C(=C/c3cccs3)/SC2=O)C C14229066
CC(C)N(C)S(=O)(=O)c1cccc(c1)C(=O)NCC(=O)Nc2ccc(c(c2)F)F C15388079
Cc1nc2cc(ccc2o1)NC(=O)[C@@H](CCSC)NS(=O)(=O)c3ccccc3F C15569235
C[C@H]1Cc2cc(ccc2N1C(=O)C3CC3)S(=O)(=O)NCCC(=O)NC4CCCC4 C20529693
Cc1ccc(cc1)S(=O)(=O)[C@@H](CNC(=O)C(=O)NC2CCCCCC2)c3ccco3 C20614935
Cc1ccc(cc1)NS(=O)(=O)c2cccc(c2)C(=O)NCCN3C[C@H](O[C@@H](C3)C)C C22612344
CCC(C)(C)C1CCC2(CC1)C(=O)N(C(=O)N2)CC(=O)NCCc3csc(n3)C C22761547
Cc1ccc(c(c1)C)NC(=O)C(=O)NC[C@H](c2ccc(cc2)N(C)C)N3CCOCC3 C22998901
C=CCNC(=O)c1ccccc1NC(=O)[C@@H]2CCCN(C2)S(=O)(=O)c3cccs3 C24606616
C[C@@H](c1ccc(c(c1)F)F)NC(=O)CNC(=O)c2cccc(c2)S(=O)(=O)N(C)C C24630483
CC(C)C(=O)NCCNC(=O)c1ccc(c(c1)S(=O)(=O)N2CCc3c2cccc3)Cl C28212386
Cn1cc(cc1C(=O)NC[C@H]2CCCc3c2cccc3)S(=O)(=O)NCc4ccco4 C29110344
Cc1ccc(cc1)NS(=O)(=O)c2ccc(cc2)C(=O)N(C)Cc3ccc(cc3)C(=O)NC C31529625
Cc1ccc(cc1)NS(=O)(=O)c2ccc(cc2)C(=O)N[C@@H](CC(C)C)C(=O)N(C)C C32932396
c1cc(sc1)C(=O)Nc2ccc(c(c2)C(=O)NCCCN3CCOCC3)N4CCCC4 C35227515
c1ccc2c(c1)c(=O)[nH]c(n2)CSCCNC(=O)Cc3ccc4c(c3)OCCCO4 C35686387
Cc1cccc(c1)CN2[C@@H]([C@H](OC2=O)c3ccc(cc3)NC(=O)C)C(=O)NCC4CC4 C35752196
c1ccc(c(c1)NC(=O)C(=O)NCC[C@H]2CCCCN2S(=O)(=O)c3cccs3)F C16689716
C[NH+](C)[C@@H](CNC(=O)c1ccc(cc1)S(=O)(=O)[N-]c2ccccc2F)c3ccco3 C33024264
Cc1cc(ccc1F)S(=O)(=O)Nc2ccc(cc2)C(=O)NCCCN3CCCC3=O C22461985
CS(=O)(=O)NNC(=O)c1c(ccs1)OCc2c(cc(cn2)C(F)(F)F)Cl C03137887
CCC(=O)N1CCc2c1ccc(c2)CNS(=O)(=O)c3ccc(cc3)NC(=O)CC(C)C C08599391
Cc1ccc(cc1)[C@H](CNS(=O)(=O)c2ccc(cc2C)NC(=O)C)N3CCOCC3 C38629637
CCC(CC)[C@@H]1NN=C(S1)NC(=O)CCC2=NC(=O)C3=C4CCC[C@@H]4SC3=N2 C38785206
CCOC(=O)C1=C([C@H](S[C@@H]1NC(=O)CSc2[nH]ncn2)C)c3ccc(cc3)C C39741401
CCn1ccc(n1)NC(=S)Nc2ccc(cc2)S(=O)(=O)N3[C@@H](CCC[C@H]3C)C C39974501
Cc1ccc(cc1)[C@H](CN2CCOCC2)NC(=O)CNC(=O)c3ccc(o3)Br C16829278
C[C@H](C(=O)Nc1ccc(cc1)S(=O)(=O)NC(C)C)OC(=O)[C@@]2(CC2(Cl)Cl)C C22511070
CCn1c2ccccc2n(c1=O)CC(=O)Nc3ccc(cc3)C(=O)NCC(F)(F)F C45328561
c1cc(ccc1CSCC(=O)Nc2cc(ccc2O)S(=O)(=O)N3CCCC3)C#N C46910386
c1ccc(c(c1)C(F)(F)F)NC(=O)CSc2nnc(s2)NC3=NC(=O)CS3 C54201813
c1cc(ccc1CCNC(=O)CCN2C(=O)/C(=C/c3ccc4c(c3)OCO4)/SC2=S)O C54360682
c1ccc(c(c1)/C=C\2/C(=O)N(C(=O)S2)CCNC(=O)CNc3ccc(cc3)C#N)F C15291324
Cc1ccc(cc1)NC(=O)CS[C@@H](C)C(=O)N2CCC(CC2)C(=O)Nc3ccc(cn3)C C59318997
CC(=O)N(C)c1ccc(cc1)NC(=O)c2cccc(c2)S(=O)(=O)NCc3cccs3 C60167704
CCC(=O)Nc1ccc(cc1)S(=O)(=O)N2CCc3ccccc3[C@@H]2CC(=O)NC(C)C C35559555
CC[C@H](CO)Nc1c(c(=O)n2cccc(c2n1)C)/C=C\3/C(=O)N(C(=S)S3)CC=C C01480725
CC(=O)Nc1ccc(cc1)NC(=O)CCCN(c2ccc(cc2)Cl)S(=O)(=O)C C09194695
Cc1cccc(c1)NC(=O)C(=O)NCC[C@@H]2CCCCN2S(=O)(=O)c3cccs3 C09746580
c1cc(ccc1C(=O)NNC(=O)c2ccc(cc2)S(=O)(=O)N3CCCC3)SC(F)F C10372779
CC[C@H](C)OC(=O)C[C@H]1C(=O)NCCN1C(=S)NC(=O)c2cc(cc(c2)Cl)Cl C10505714
Cc1ccc(cc1)S(=O)(=O)N2CCC[C@H]2C(=O)NCc3ccc(cc3)NC(=O)C4CC4 C10900428
c1c2cc3c(cc2[nH]c(=O)c1CN(C4CCCC4)C(=S)NC[C@@H]5CCCO5)OCO3 C00890851
Cc1ccc(cc1)/C=C\2/C(=O)N(C(=O)S2)CCNC(=O)CNC(=O)c3ccccc3F C12852017
CCN(Cc1[nH]c(=O)c2ccccc2n1)C(=O)CNC(=O)c3ccc(cc3)C(F)(F)F C12934154
c1cc(ccc1C(=O)NC(=S)N2CCNC(=O)[C@H]2CC(=O)OC3CCCCC3)Cl C14010123
CC(C)COC(=O)C[C@@H]1C(=O)NCCN1C(=S)NC(=O)c2ccc(cc2Cl)Cl C14663672
CCN(CC)S(=O)(=O)c1ccc(c(c1)C(=O)NCC(=O)Nc2ccc(c(c2)F)F)F C15388139
CCOc1ccc(cc1)NC(=O)[C@@H](C)CS(=O)(=O)c2ccc3c(c2)NC(=O)CS3 C15726815
C[C@H](C1CC1)N(CC(F)(F)F)C(=O)CN2C(=O)[C@@H](NC2=O)Cc3c[nH]c4c3cccc4 C16047173
CCN(CC)S(=O)(=O)c1cc(ccc1C)C(=O)Nc2cccc(c2)C(=O)NC3CC3 C16173049
Cc1ccc(cc1)S(=O)(=O)N(C)CC(=O)NNC(=O)C2(CC2)c3ccc(cc3)Cl C17406054
CN(CC(=O)Nc1cccc(c1)F)C(=O)CCNS(=O)(=O)c2ccc(c(c2)F)F C18008156
Cc1c2c(ncnc2sc1C(=O)NCCN3CCOCC3)N[C@H](C)c4cccs4 C20166281
c1ccc2c(c1)N=C(NS2(=O)=O)CCC(=O)NCCCOC3C4CC5CC(C4)CC3C5 C20618520
c1cc2c(cc1Cl)cc([nH]2)CNC(=O)[C@H]3CCC(=O)N(C3)CCCN4CCOCC4 C20774325
c1ccc2c(c1)C(=O)N(C2=O)CCCC(=O)Nc3ccccc3C(=O)NCC(F)(F)F C21586310
CCCNC(=O)[C@H]1CCCN1C(=O)c2cccc(c2)NS(=O)(=O)c3ccc(c(c3)C)C C21662757
Cc1ccc(cc1C)NC(=O)C(=O)NC[C@H](c2ccc(cc2)N(C)C)N3CCOCC3 C22998896
c1cc(oc1)CNC(=O)Cn2c(c3c(n2)CSC3)NC(=O)c4ccc(cc4)C(F)(F)F C23139300
c1ccc2c(c1)c(=O)n(c(n2)SCC(=O)/C(=C/3\Nc4ccccc4S3)/C#N)CCCO C23486013
C1[C@H]2CC3(C[C@@H]1CC(C2)(C3)O)C(=O)OCC(=O)COC(=O)C45C[C@@H]6C[C@H](C4)CC(C6)(C5)O C23644145
Cc1ccc(cc1S(=O)(=O)N2CCCCC2)NC(=O)C[C@H](c3cccs3)NC(=O)C C26640177
C[C@H]1CCCC[C@]12C(=O)N(C(=O)N2)CN(Cc3ccc(cc3)C(=O)NC4CC4)C5CC5 C27539125
CC(=O)c1cccc(c1)NC(=O)C[C@H]2C(=O)N/C(=N\N=C/C=C/c3ccccc3)/S2 C28050317
Cc1ccc(cc1)N2[C@@H]([C@@H](CC2=O)C(=O)NCCNC(=O)c3ccco3)c4cccs4 C31051562
c1ccc2c(c1)OC[C@H](O2)CNC(=O)CCNS(=O)(=O)c3ccc(cc3)Br C32995811
CC(C)CCNC(=O)[C@H]1CCCN1C(=O)c2cccc(c2)NC(=O)c3cccc(c3)C#N C33272254
c1cc(nnc1N2CCC(CC2)C(=O)NC3CC3)SCC(=O)Nc4cc(cc(c4)F)F C33277178
C[C@H]1CCCC[C@H]1NS(=O)(=O)c2ccc(cc2)S(=O)(=O)NCCc3ccncc3 C35311613
CC(C)(C)NS(=O)(=O)c1cccc(c1)NC(=O)CSc2ccc3c(c2)OCCO3 C36773995
CCN(CC(=O)Nc1c(cccc1F)F)C(=O)CNC(=O)c2ccc(o2)Br C13005013
C[C@@H](C(c1ccccc1)(c2ccccc2)O)NS(=O)(=O)c3ccc(nc3)N4CCOCC4 C39198584
C[C@@H](C(=O)NCCN1C(=O)/C(=C/c2ccc(cc2Cl)Cl)/SC1=O)NC(=O)C(C)C C12890963
CC[C@@H](C)N1C(=O)/C(=C/c2c(nc3ccccn3c2=O)N[C@H](CC)CO)/SC1=S C40007947
CC(C)[C@H](c1cccs1)NC(=O)CSc2nncn2c3cccc(c3)NC(=O)C C40066757
Cc1c(c(c(c(c1C)C)S(=O)(=O)NCCC(=O)NC2CCN(CC2)C(=O)C3CC3)C)C C45893084
Cc1cc(c(n1c2cccc(c2)C(F)(F)F)C)C(=O)COC(=O)C3=CCC(=O)NN3 C03278801
CN(Cc1[nH]ccn1)C(=O)C[C@H]2C(=O)NCCN2CC(c3ccccc3)c4ccccc4 C55183302
CC(C)Cn1c(=O)c2c(ccs2)nc1SCC(=O)Nc3ccc(cc3)NC(=O)C C57426291
Cc1ccc(cc1)N/C(=N/C(=O)c2ccc(cc2)CN3CCOCC3)/NCc4ccncc4 C45940131
Cc1cc(c(n1c2ccccc2C(F)(F)F)C)/C=N/NC(=O)C(=O)NCc3ccco3 C58912149
c1cc(ccc1CS(=O)(=O)Nc2ccc(cc2)S(=O)(=O)NC[C@H]3CCCO3)Cl C59244790
CC(=O)NCc1ccc(o1)c2csc(n2)NC(=O)COc3ccc(cc3)C(F)(F)F C59274951
c1ccc(cc1)CC[C@H]2C(=O)N(C(=O)N2)C[C@H](CN3CCN(CC3)c4ccccc4)O C60358161
CCC(=O)Nc1ccc(cc1)S(=O)(=O)NCc2ccc3c(c2)CCN3C(=O)C(C)C C64977132
CC(C)[C@H](C(=O)[O-])NC(=O)/C(=C\c1ccc(cc1)Cl)/NC(=O)c2ccco2 C05092759
CC(C)[C@@H](C(=O)[O-])NC(=O)/C(=C/c1ccco1)/NC(=O)c2ccc(cc2)Br C02902308
CC(C)[C@H](C(=O)[O-])NC(=O)/C(=C/c1ccco1)/NC(=O)c2ccccc2Br C02918109
C[C@H](C(=O)[O-])NC(=O)/C(=C/c1ccc(cc1)Cl)/NC(=O)c2ccc(cc2)Br C02910837
C(CC(=O)N)[C@@H](C(=O)[O-])N1C(=O)c2c(c(c(c(c2Cl)Cl)Cl)Cl)C1=O C00938075
c1cc(sc1)/C=C\2/C(=O)N(C(=S)S2)CC(=O)Nc3ccc(c(c3)C(=O)[O-])O C01839985
c1cc(ccc1C[C@@H](C(=O)[O-])NC(=O)COc2ccc3c(c2)oc(=O)c4c3CCCC4)O C11866828
Cc1cc(ccc1Br)S(=O)(=O)N[C@@H](Cc2c[nH]c3c2cccc3)C(=O)[O-] C13027208
CC[C@H](c1ccc(cc1)Br)Nc2ccc(cc2[N+](=O)[O-])C(=O)N[C@@H](C)C(=O)[O-] C13037288
c1cc(ccc1C(=O)NCC(=O)[O-])NC(=O)c2ccc(cc2)I C13179809
Cc1ccc(cc1C(=O)[O-])S(=O)(=O)NNC(=O)c2cc(cn2C)Br C13278520
c1cc(c(cc1S(=O)(=O)N2CCCC2)NC(=O)[C@H]3CC=CC[C@@H]3C(=O)[O-])O C13469994
Cc1ccc(cc1)/C=C\2/C(=O)N(C(=O)S2)CC(=O)Nc3ccc(c(c3)C(=O)[O-])O C16921025
c1cc(ccc1N2C(=O)[C@@H](SC2=O)CC(=O)Nc3ccc(c(c3)O)C(=O)[O-])F C16925074
COC(=O)c1ccsc1NC(=O)c2ccsc2NC(=O)[C@@H]3CCCC[C@@H]3C(=O)[O-] C17100253
c1ccnc(c1)Cc2c(=O)[nH]c(=O)n(c2[O-])CCNc3c(cc(cn3)C(F)(F)F)Cl C20365394
CCc1nc2n(n1)c(c(s2)[C@H](c3cccs3)N4CCC(CC4)C(=O)N)[O-] C22853836
c1ccc(c(c1)[N-]S(=O)(=O)c2ccc(cc2)C(F)(F)F)n3c(c(cn3)C#N)N C24578428
CC(C)C[C@@H](C(=O)[O-])NC(=O)/C(=C\c1ccccc1Cl)/NC(=O)c2ccco2 C26580507
COC(=O)c1c(n(c(=S)s1)c2ccc(cc2)S(=O)(=O)[N-]c3nccs3)N C26948034
c1cc(cnc1)CNC(=O)c2cc(=O)[nH]c3c2cc(cc3)S(=O)(=O)[N-]c4ccc(cc4)F C17168888
Cc1ccc(c(c1)S(=O)(=O)[N-]c2ccc(cc2C(=O)N3CCC[C@@H](C3)C(=O)N)Cl)C C36395921
c1cc(c(cc1S(=O)(=O)N)Br)[N-]S(=O)(=O)CCCCl C37843405
Cc1nc(co1)c2ccc(cc2)S(=O)(=O)[N-]c3ccc(cc3)S(=O)(=O)N C15941453
Cc1c(cc2c(n1)nc([n-]2)SCC(=O)Nc3ccc(cc3)NC(=O)C)Br C09308549
COc1ccc(cc1)[C@H]2C(=CN(N2)CC(=O)[O-])/C=C/c3cc(nc(=O)[nH]3)C(F)(F)F C38708691
c1ccc2c(c1)cc(o2)C(=O)C3=C(C(=O)N([C@@H]3c4ccc(cc4)O)CCCO)[O-] C40053082
Cc1c2ccc(cc2oc(=O)c1CCC(=O)NC[C@H](CC(=O)[O-])c3ccc(cc3)Cl)O C42711665
C[C@@H](C(=O)[O-])NC(=O)CO/N=C/1\CC[C@]2([C@@H]3CC[C@@]4([C@@H]([C@H]3CCC2=C1)CC[C@@]4(C#C)O)C)C C43743628
CC(=O)NNC(=O)c1cccc(c1)[N-]S(=O)(=O)c2ccc(cc2)Br C45824888
C[C@@H](C(=O)[O-])n1c(=O)c2ccccc2nc1SCC(=O)NCCc3c[nH]c4c3cccc4 C13336715
CCNS(=O)(=O)c1ccc(cc1)/C(=N/c2[nH]nc(n2)c3ccc(s3)C)/[O-] C50006827
CC[C@H](C)N1C(=O)[C@@H]2[C@H](N[C@]3([C@@H]2C1=O)c4cc(ccc4NC3=O)Cl)CCC(=O)[O-] C16024744
COC(=O)Nc1cccc(c1)[N-]S(=O)(=O)c2cccc(c2)C(=O)NCC=C C55637411
CC(C)N(CC(=O)N)C(=O)c1ccc(cc1)S(=O)(=O)[N-]c2ccc(cc2)F C58074285
c1cc(ccc1[N-]S(=O)(=O)c2ccc(cc2F)Cl)n3ccc(n3)C(=O)N C58244440
CCCN(CCC)C(=O)c1ccccc1[N-]S(=O)(=O)c2ccc3c(c2)[nH]c(=O)[nH]3 C58592007
[H]/N=C\1/[C@@H](SC(=O)[C@H]1/N=C/c2ccccn2)CC(=O)Nc3ccc(cc3)C(=O)[O-] C58836368
[H]/N=C\1/N(C(=O)C[C@H](S1)C(=O)Nc2ccc(cc2)C(=O)[O-])/N=C/c3ccc(cc3)Cl C58836833
Cc1ccccc1C(=O)N[N-]C2=NC(=O)C[C@H](S2)C(=O)Nc3ccc(c(c3)C)C C02438142
COCCCN1C(=O)/C(=C\2/C[C@H](NN2)c3ccc(cc3Cl)Cl)/C(=NC1=O)[O-] C09058785
c1cc(sc1)/C=C/2\C(=O)N(C(=O)S2)CC(=O)Nc3ccc(c(c3)C(=O)[O-])O C33542658
c1cc(sc1)/C=C/2\C(=O)N(C(=O)S2)CC(=O)Nc3ccc(cc3C(=O)[O-])O C33543064
c1ccc(cc1)C(=O)NNC(=O)C2=NCC(=C2)S(=O)(=O)[N-]c3ccccc3F C64103821
CCCS(=O)(=O)[N-]c1ccccc1C(=O)N[C@H](C)C(=O)NCc2ccco2 C65912838
Cc1c(sc(n1)[N-]S(=O)(=O)c2ccc(cc2F)S(=O)(=O)N)SC C66254560
Cc1cnc(o1)c2cccc(c2)[N-]S(=O)(=O)c3cccc(c3)S(=O)(=O)N C66814779
CS(=O)(=O)[N-]c1ccc(c(c1)C(=O)NCc2ccc3c(c2)OCCCO3)O C67180158
Cc1cccc(c1)C(=O)NNC(=O)c2ccc3c(c2)nc(n(c3=O)CC=C)[S-] C67189847
CCNC(=O)c1cc(ccc1[N-]S(=O)(=O)c2ccc3c(c2)oc(=O)[nH]3)Cl C67244335
CC(C)[C@@H](C(=O)[O-])NC(=O)/C(=C/c1ccco1)/NC(=O)c2ccccc2Br C02918105
Cc1c2ccc(c(c2oc(=O)c1CCC(=O)N[C@@H](Cc3ccc(cc3)O)C(=O)[O-])C)OC C02105349
c1ccc(c(c1)C(=O)N/C(=C\c2ccc3c(c2)OCO3)/C(=O)NCC(=O)[O-])Br C09057042
c1ccc(c(c1)/C=C/2\C(=O)N(C(=O)S2)CC(=O)Nc3ccc(cc3C(=O)[O-])O)Cl C09429803
c1cc(sc1)/C=C/2\C(=O)N(C(=S)S2)CC(=O)Nc3ccc(c(c3)C(=O)[O-])O C01839984
C[C@H](c1ccc2ccccc2c1)Nc3ccc(cc3[N+](=O)[O-])C(=O)N[C@@H](C)C(=O)[O-] C13037208
c1cc(ccc1c2nnc(n2N)SCC(=O)N3CCC(CC3)C(=O)[O-])Cl C13218286
Cc1cc(cc(c1CNC(=O)N[C@H](CC(=O)N2CCOCC2)C(=O)[O-])C)C(C)(C)C C13243236
c1ccc(cc1)[C@H]2Cc3cc(ccc3C(=O)O2)C(=O)N[C@@H](Cc4c[nH]c5c4cccc5)C(=O)[O-] C13260041
Cc1ccc(c(c1)n2cnnc2Sc3ccc(cc3C(=O)[O-])S(=O)(=O)N)C C13273264
Cn1cc(cc1C(=O)NNS(=O)(=O)c2ccc(c(c2)C(=O)[O-])Br)Cl C13278531
C[C@H]1CCc2c(cc(s2)C(=O)Nc3ccc(cc3)S(=O)(=O)NCC(=O)[O-])C1 C13393563
c1cc(ccc1C(=O)Nc2ccc(cc2)S(=O)(=O)NCC(=O)[O-])OC(F)(F)F C13394043
c1cc(oc1)/C=C\2/C(=O)N(C(=S)S2)CC(=O)Nc3ccc(cc3C(=O)[O-])O C16922293
c1cc(ccc1N2C(=O)[C@H](SC2=O)CC(=O)Nc3ccc(c(c3)O)C(=O)[O-])F C16925078
Cc1ccc(c(c1)NC(=O)C[C@@H]2C(=O)N(C(=O)S2)c3ccc(cc3)O)C(=O)[O-] C16926126
COC(=O)c1ccsc1NC(=O)c2ccsc2NC(=O)[C@H]3CCCC[C@@H]3C(=O)[O-] C17100255
CC1([C@H](N2[C@@H](S1)[C@@H](C2=O)NC(=O)/C=C/c3ccc(c(c3)OC)O)C(=O)[O-])C C17255090
[H]/[S+]=c/1\nc(c(c(n1CCCC)[O-])C2=[NH+]c3ccccc3S[C@@H]([C@@H-]2)c4ccc(cc4)O)[O-] C20899302
CC(=O)Nc1ccc(cc1)[C@H](/C(=N\N(C)C)/c2c(nc3cc(ccc3n2)Cl)[O-])O C25585009
CC(=O)NCCc1c2ccccc2[nH]c1/C=C\3/C(=O)N=C(N(C3=O)c4ccccc4)[O-] C36496278
CC(C)C[C@@H](C(=O)[O-])NC(=O)/C(=C/c1ccco1)/NC(=O)c2ccc(o2)Br C12473675
CCOc1ccc2c(c1)S[C@H](N2)NS(=O)(=O)c3ccc4c(c3)oc(n4)[O-] C38797272
Cc1cc(cc(c1C)S(=O)(=O)NNC(=O)[C@@H]2C=C(C=N2)Br)C(=O)[O-] C39631199
c1cc(ccc1N)Sc2ccc(cc2)[N-]S(=O)(=O)[C@@H]3CCS(=O)(=O)C3 C40166394
C[C@@]12C[C@@H]([C@@H]3[C@@H]([C@H]1CC[C@@]2(C(=O)CSCC(=O)[O-])O)CCC4=CC(=O)C=C[C@@]34C)O C43743360
C[C@@]12CC/C(=N\OCC(=O)NCC(=O)[O-])/C=C1CC[C@H]3[C@H]2CC[C@@]4([C@@H]3CC[C@]4(C#C)O)C C43746896
c1cc(c(cc1Br)/C=C\2/C(=O)N(C(=S)S2)CCC(=O)NCCC(=O)[O-])O C15038398
COc1cc(cc(c1O)OC)[C@H]2CC(=O)Nc3c2n(cc3C(=O)[O-])c4ccc(cc4)Cl C49548292
C/C(=N\N=C\1/NC(=O)C[C@@H](S1)C(=O)Nc2ccc(cc2)C(=O)[O-])/c3cccs3 C09554012
CCCCNC(=O)[C@@H]1CCCN(C1)C(=O)c2cc(ccc2O)[N-]S(=O)(=O)C C51444920
Cc1c(sc(n1)NC(=O)CNC(=O)c2ccsc2)c3nnc(n3C)[S-] C55189112
CC[C@H](C)N1C(=O)[C@@H]2[C@H](N[C@@]3([C@@H]2C1=O)c4ccc(c(c4NC3=O)C)C)CCC(=O)[O-] C43730164
c1ccc(c(c1)C(=O)N2CCC(CC2)C(=O)N)[N-]S(=O)(=O)c3ccc(s3)Cl C57566387
[H]/N=C\1/N(C(=O)C[C@H](S1)C(=O)Nc2cccc(c2)C(=O)[O-])/N=C/c3ccccc3F C58837424
c1cc(cc(c1)O)[C@H]2C(=C(C(=O)N2CCO)[O-])C(=O)c3ccc(cc3)Br C15919935
CS(=O)(=O)[N-]c1ccc(cc1)c2csc(n2)NC(=O)c3ccc4c(c3)[nH]cn4 C12559098
c1ccc(c(c1)[N-]S(=O)(=O)c2ccc(cc2F)S(=O)(=O)N)n3cccn3 C60442910
CCSc1ccccc1[N-]S(=O)(=O)c2ccc(cc2F)S(=O)(=O)N C60443521
CS(=O)(=O)[N-]c1ccccc1CNC(=O)NCCCN2CCCCCC2=O C48002739
c1cc(cc(c1)n2c(=O)ccc(n2)[O-])C(=O)Nc3ccc(cc3)C(=O)NC4CC4 C61374246
CC/C(=C\1/C(=NC(=O)N(C1=O)c2ccccc2C)[O-])/NNC(=O)c3ccccc3 C17014510
CS(=O)(=O)[N-]c1ccc(cc1C(=O)Nc2ccc(cc2)C(=O)NC3CC3)F C63722374
COCCCN1C(=O)/C(=C\2/C[C@@H](NN2)c3ccc(cc3Cl)Cl)/C(=O)N=C1[O-] C09058784
CC(C)N/C(=C(\C#N)/C(=O)c1cccc(c1)N2C(=O)[C@@H]3CC=CC[C@H]3C(=O)N2)/[O-] C65651179
c1cc(cc(c1)S(=O)(=O)[N-]c2ccc(cc2)F)C(=O)NCC(=O)NC3CC3 C06989615
c1ccc(c(c1)C(=O)NCc2[nH]ncn2)[N-]S(=O)(=O)c3ccc(cc3)Cl C66456745
c1ccc(c(c1)C(=O)N2CCC(CC2)C(=O)N)[N-]S(=O)(=O)C3CCCCC3 C66580120
CC(C)CCC(=O)NNC(=O)c1ccc(cc1)S(=O)(=O)[N-]c2ccncc2 C66790822
c1cc(cc(c1)S(=O)(=O)[N-]c2ccc(c(c2)C(F)(F)F)F)S(=O)(=O)N C67124843
c1cc2c(cc1[C@H]3[C@H]4CC=C[C@@H]4c5cc(ccc5N3)C(=O)NCCC(=O)[O-])OCO2 C04623653
C[C@H](C(=O)Nc1ccc(cc1C(=O)[O-])O)N2C(=O)/C(=C\c3ccccc3F)/SC2=S C09429652
CC(C)[C@H](C(=O)[O-])NC(=O)/C(=C\c1ccco1)/NC(=O)c2ccccc2Br C12382008
C[C@]12CCC(=O)C=C1CC[C@H]3[C@@H]2[C@H](C[C@]4([C@H]3CC[C@@]4(C(=O)CSCC(=O)[O-])O)C)O C12873853
C[C@]12CCC(=O)C=C1CC[C@@H]3[C@@H]2[C@H](C[C@]4([C@@H]3CC[C@@]4(C(=O)CSCC(=O)[O-])O)C)O C12873871
c1cc(ccc1NS(=O)(=O)c2ccc(c(c2)C(=O)[O-])F)S(=O)(=O)NCC(F)(F)F C13031386
CCCNC(=O)[C@@H](C)NS(=O)(=O)c1ccc(c(c1)C(=O)[O-])Br C13198496
c1cc(ccc1n2c(cnc2SCC(=O)N3CCCC[C@@H]3C(=O)N)C(=O)[O-])F C13218781
c1cc(cc(c1)S(=O)(=O)NCc2ccco2)NC(=O)CC3(CCCC3)C(=O)[O-] C13250396
C[C@H](COC)NS(=O)(=O)c1ccc(cc1)NC(=O)[C@H]2CC=CC[C@@H]2C(=O)[O-] C13253943
Cn1cc(cc1C(=O)NNS(=O)(=O)c2ccc(c(c2)C(=O)[O-])Cl)Cl C13278526
c1ccc(c(c1)C(=O)NNS(=O)(=O)c2cc(cs2)C(=O)[O-])Br C13299867
Cc1c(cco1)C(=O)NNS(=O)(=O)c2ccc(c(c2)C(=O)[O-])Br C13346796
c1cc(ccc1C(=O)NCCC(=O)[O-])NS(=O)(=O)c2ccc(c(c2F)F)F C13360288
c1cc(ccc1NC(=O)c2c(ccc(c2Cl)Cl)Cl)S(=O)(=O)NCC(=O)[O-] C13394248
c1cc(c(cc1S(=O)(=O)N2CCCC2)NC(=O)[C@@H]3CC=CC[C@@H]3C(=O)[O-])O C13469996
c1cc(ccc1/C=C/2\C(=O)N(C(=S)S2)CC(=O)Nc3ccc(cc3C(=O)[O-])O)F C13575712
C[C@]12C[C@@H]([C@H]3[C@H]([C@@H]1CC[C@@]2(COC(=O)CCC(=O)[O-])O)CCC4=CC(=O)C=C[C@]34C)O C15231020
C1CCC(C1)NC(=O)c2c3c(sc2NC(=O)[C@H]4[C@H]5CC[C@@H]([C@H]4C(=O)[O-])O5)CCC3 C17091462
c1ccc2c(c1)cc(c(=O)o2)C(=O)N/C(=N\NS(=O)(=O)c3ccc(cc3)Cl)/[S-] C03669168
Cc1c(sc(n1)[N-]S(=O)(=O)c2ccc(cc2)NC(=O)C)C(=O)Nc3ccccc3 C06269190
C[C@@H](C(=O)Nc1ccc(c(c1)O)C(=O)[O-])N2C(=O)/C(=C\c3ccco3)/SC2=S C09253289
c1cc(oc1)/C=C\2/C(=O)N(C(=S)S2)CC(=O)Nc3ccc(c(c3)C(=O)[O-])O C05348669
c1cc(sc1)/C=C\2/C(=O)N(C(=O)S2)CC(=O)Nc3ccc(c(c3)O)C(=O)[O-] C05345492
c1cc(oc1)/C=C/2\C(=O)N(C(=S)S2)CC(=O)Nc3ccc(cc3C(=O)[O-])O C05345820
CC(C)C[C@H](C(=O)[O-])NC(=O)/C(=C/c1ccco1)/NC(=O)c2ccc(o2)Br C12473668
c1ccc(c(c1)C(=O)N)[N-]S(=O)(=O)c2ccc(cc2)S(=O)(=O)N3CCCC3 C06352488
C[C@@H](C(=O)NCCc1c[nH]c2c1cc(cc2)F)S[C@H]3[C@@H]4C(=NC=N4)N=C([N-]3)Cl C39040726
CC1(CC2=C3C(=NC(=NC3=O)[N-]NC(=S)Nc4ccccc4)S[C@@H]2CO1)C C39143156
CC(C)Oc1ccc(cc1)C(=O)C2=C(C(=O)N([C@@H]2c3ccc(cc3)O)CCO)[O-] C40079231
C[C@H]1Cc2cc(ccc2O1)C(=O)C3=C(C(=O)N([C@H]3c4ccc(cc4)O)CCO)[O-] C40095330
c1ccc(cc1)C[C@]2([C@H]3[C@@H]([C@@H](N2)c4ccc(cc4)/C=C/c5ccccc5)C(=O)NC3=O)C(=O)[O-] C33574659
Cc1ccc(s1)c2nc([nH]n2)/N=C(/c3cccc(c3)NC(=O)[C@@H]4CCCO4)\[O-] C50006635
C[C@H](/C(=C(\C#N)/C(=O)Nc1cc(cc(c1)Cl)Cl)/[O-])NC(=O)c2ccoc2 C50982069
CC(C)N/C(=C(\C#N)/C(=O)CN1C(=O)C2(CCC(CC2)C(C)(C)C)NC1=O)/[O-] C50983360
CCCCNC(=O)[C@H]1CCCN(C1)C(=O)c2cc(ccc2O)[N-]S(=O)(=O)C C51444922
C[C@@]1(C(=O)NC(=O)N1)c2cc(ccc2OC)S(=O)(=O)[N-]c3cc(ccc3F)F C45774718
Cc1cc(nc(n1)[N-]S(=O)(=O)c2ccc(cc2)/N=C/c3ccc(c(c3)O)O)C C59466627
c1cc(cc(c1)n2cccn2)[N-]S(=O)(=O)c3ccc(cc3F)S(=O)(=O)N C60443049
c1ccc(c(c1)C(F)(F)F)n2cc(c(n2)C(=O)NNC(=O)c3ccccn3)[O-] C17329338
CSCC[C@@H](C(=O)Nc1cccc(c1)c2[n-]nnn2)NC(=O)c3ccccc3Cl C12698765
c1cc(sc1)S(=O)(=O)[N-]c2ccc(cc2)C(=O)N/N=C/3\c4cc(ccc4N=C3O)F C09738274
CC[C@H](C)N1C(=O)[C@@H]2[C@@H](N[C@@]3([C@@H]2C1=O)c4cc(ccc4NC3=O)Cl)CCC(=O)[O-] C35375370
c1ccc(cc1)S(=O)(=O)C2=C(C(=O)N([C@H]2c3ccc(cc3)F)c4ccc(cc4)C(=O)N)[O-] C64557875
c1ccc(cc1)[C@@H]2NN[C@H](O2)C3=NC=C(C3)S(=O)(=O)[N-]c4ccc(cc4)C#N C64924176
Cc1csc(n1)c2cc(c(n2C)C)S(=O)(=O)[N-]c3ccc(cc3)S(=O)(=O)N C65008994
c1ccnc(c1)CCn2ccc(n2)NC(=O)c3ccc4c(c3)nc(=S)[nH]c4[O-] C51416920
Cc1ccc(cc1[N-]S(=O)(=O)C)C(=O)NCc2[nH]nc(n2)c3cccs3 C66427443
CCS(=O)(=O)[N-]c1ccc(c(c1)C)S(=O)(=O)NNC(=O)CCC(C)C C66589347
C[C@@H](c1cccc(c1)[N-]S(=O)(=O)c2ccc3c(c2)[nH]c(=O)c(=O)[nH]3)SC C67244690
Cc1ccc(cc1)S(=O)(=O)N[C@@H](C)C(=O)O[C@@H](C)C(=O)Nc2cc(ccc2C)C C07361538
Cc1ccc(cc1)S(=O)(=O)N[C@@H](C)C(=O)O[C@H](C)C(=O)Nc2cc(ccc2C)C C07361541
Cc1ccc(cc1)C(=O)COC(=O)c2cccc(c2)NC(=O)c3cc(=O)[nH]c4c3cccc4 C08411751
Cc1ccc(cc1)C(=O)N[C@H](C)c2nnc(n2C)SCC(=O)Nc3ccc(cc3)Cl C01145541
CCc1ccc(cc1)S(=O)(=O)c2cnc([nH]c2=O)SCC(=O)Nc3ccc(cc3)C C09939080
CCOC(=O)C1=C(NC(=O)N[C@H]1c2ccc(cc2)C)CS(=O)(=O)c3ccc(c(c3)C)C C09969283
CCNC(=O)NC(=O)CSc1nc2c(c3c(s2)CCCC3)c(=O)n1CCC(C)C C03532429
CC(C)(C)c1ccc(cc1)S(=O)(=O)CC2=C([C@@H](NC(=O)N2)c3ccccc3)C(=O)OC C10273332
CCc1cc2c(s1)nc(n(c2=O)CC=C)SCC(=O)NC(=O)N[C@@H]3CCCC[C@@H]3C C10418465
CCOC(=O)c1c2c(sc1NC(=O)/C(=C\c3ccc(c(c3)O)OC)/C#N)C[C@@H](CC2)C C11689771
CCC[C@H]1C[C@H]1C(=O)NCc2c(oc(n2)c3ccc(cc3)NC(=O)c4cccnc4)C C12157421
CC1(CC(=C(C(=O)C1)C(=O)CCCN2C(=O)c3ccccc3C2=O)Nc4ccccc4O)C C12402110
Cc1ccc(cc1)NC(=O)CN(C)C(=O)c2ccc(cc2)S(=O)(=O)Nc3ccccc3C C12584720
CCS(=O)(=O)Nc1ccccc1c2nc(c(o2)C)CNC(=O)c3cccc(c3C)C C11790067
Cc1cc(ccc1S(=O)(=O)Nc2ccc(cc2)C(=O)Nc3ccc(c(c3)OC)OC)F C09467584
Cc1c(cccc1[N+](=O)[O-])NC(=S)NC(=O)c2ccc(c(c2)Br)OC(C)C C14659410
CC(C)(C)[C@H]1CCc2c(cc(s2)C(=O)NNC(=O)c3cc(c(c(c3)OC)OC)OC)C1 C14800107
Cc1ccc(cc1C)[C@@H](C)NC(=O)/C(=C/c2c[nH]nc2c3ccc(c(c3)OC)OC)/C#N C17096959
CC1(Cc2c(c(nc(c2C#N)Nc3ccccc3)NCCCN4CCOCC4)CO1)C C20590909
CCN(CC)c1ccc(cc1NC(=O)CN2C(=O)[C@]3(CCCC[C@H]3C)NC2=O)C(F)(F)F C23299994
C=Cc1ccc(cc1)S(=O)(=O)Nc2ccccc2C(=O)NCc3ccc4c(c3)OCO4 C23432596
CCOc1cc2c(cc1/C=C/C(=O)Nc3ccc(cc3)C(=O)Nc4nccs4)O[C@@H](C2)C C24914441
Cc1ccc(cc1S(=O)(=O)NNC(=O)CC23CC4CC(C2)CC(C4)C3)C(=O)OC C28197689
CC(C)C(=O)Nc1cccc(c1)NC(=O)C2CCN(CC2)S(=O)(=O)/C=C/c3ccccc3 C31919247
CC(C)CC(=O)Nc1ccc(cc1)c2csc(n2)NC(=O)[C@@H]3CC(=O)N(C3)C4CCCC4 C32738397
Cc1ccc(cc1)[C@@H](C)NC(=O)CCCc2nc(no2)c3cc4ccc(cc4[nH]c3=O)C C33013720
CCCCC(=O)N1CCN(C[C@H]1C)C(=O)[C@@H](C(C)C)NC(=O)Nc2ccc(cc2)C C34975437
CCN1C2=C([C@@H](NC1=O)c3ccc(cc3C)C)C(=O)N(C2)[C@@H](C(C)C)C(=O)NCC(C)C C35966247
CCOC(=O)C1=C(NC(=O)NC1)CSc2c3ccccc3nc(n2)c4cccs4 C36774413
COC(c1c(cc2c(c(sc2n1)C(=O)c3ccc(cc3)Cl)N)C(=O)OC)OC C01031899
CCc1ccc(cc1)O[C@H](C)C(=O)Oc2ccc3c(c2)OC(=C([C@H]3c4ccco4)C#N)N C38657550
CC(C)C[C@H]1N=N[C@H](S1)NC(=O)[C@@H]2CC(=O)N(C2)CCc3c[nH]c4c3cc(cc4)Cl C39252073
Cc1cccc(c1)N(C)c2cc(ncn2)Nc3cccc(c3)C(=O)NC[C@@H]4CCCO4 C39300882
CC(=O)Nc1ccc(cc1)NC(=O)C[C@H]2C(=O)N(C(=S)N2CCC3=CCCCC3)C C39425766
C[C@@H](c1ccc2c(c1)CCCC2)NC(=O)COC(=O)C3CCN(CC3)C(=O)NC(C)C C32933322
CCOc1cccc(c1)[C@H]2c3c(n[nH]c3C(=O)N2CCOC)c4cc(cc(c4O)C)C C39911635
c1ccc2c(c1)nc(s2)[C@@H]3CC=CC[C@@H]3C(=O)NCCNc4ccccc4[N+](=O)[O-] C46568122
c1ccc2c(c1)nc(s2)[C@H]3CC=CC[C@@H]3C(=O)NCCNc4ccccc4[N+](=O)[O-] C46568124
C[C@@H](c1cccc(c1)NC(=O)c2ccccc2)NC(=O)CCN3C(=O)c4ccccc4C3=O C46758183
Cc1ccc(cc1S(=O)(=O)Nc2ccc(cc2)C(=O)NCC(=O)OC)C(C)(C)C C15789675
Cc1c(sc(c1C(=O)O[C@H](C)C(=O)NC2(CCCCC2)C#N)NC(=O)C(C)(C)C)C C17133824
CC(C)c1nc(cs1)CCNC(=O)Nc2cc(ccc2N3CCCC3)C(=O)OC C58326546
CC(=O)Nc1ccc(cc1)/C=C/C(=O)Nc2ccc(cc2)S(=O)(=O)N(C)C3CCCCC3 C58563949
CCCC(=O)Nc1ccc(cc1)C(=O)Nc2ccc(cc2)S(=O)(=O)N3CCCCCC3 C59132622
CC(C)C(=O)Nc1ccc(cc1)C(=O)Nc2nnc(s2)COc3ccc(cc3)Cl C59132795
Cc1ccc(cc1)S(=O)(=O)N(C)c2ccc(cc2)C(=O)Oc3ccc(cc3)C(=O)N C25974414
Cc1[nH+]c(cc(n1)N(C)C)Nc2ccc(cc2)[N-]S(=O)(=O)c3ccccc3C(F)(F)F C33326848
Cc1ccc(cc1)CNC(=O)CS[C@H]2N=NC(=O)[C@H]3N2NC(=C3)c4ccc(cc4)C(C)C C64701300
c1cc(ccc1CNc2ccc(nn2)SCC(=O)Nc3ccc4c(c3)OCO4)Cl C64945065
Cc1ccc(cc1)NC(=O)Cn2c3ccccc3nc(c2=O)CCC(=O)NC4CCCC4 C65101523
c1cc(c(cc1NC(=O)[C@@H]2CC=CC[C@H]2C(=O)[O-])Cl)NC(=O)C3CCCCC3 C04810048
c1cc(sc1)C(=O)Nc2cc(ccc2Cl)NC(=O)[C@@H]3[C@H]4C[C@@H]([C@@H]3C(=O)[O-])C=C4 C05102578
CC(C)(C)[C@@H]1CCc2c(csc2C1)C(=O)NNC(=O)[C@@H]3[C@@H]4CC[C@@H](C4)[C@@H]3C(=O)[O-] C06363902
CC(=O)Nc1ccc(cc1)Nc2cnn(c(=O)c2Cl)C34C[C@H]5C[C@@H](C3)CC(C5)[C@@H]4C(=O)[O-] C09238227
CCN1c2ccc(c3c2c(ccc3)C1=O)S(=O)(=O)Nc4ccc(c(c4)O)C(=O)[O-] C11615721
Cc1cc(cc(c1C)S(=O)(=O)NNC(=O)c2cc3c(s2)CC[C@@H](C3)C)C(=O)[O-] C13079138
c1cc(cc(c1)NS(=O)(=O)c2ccc(c(c2)C(=O)[O-])O)C3SCCCS3 C13196433
c1c(c(cc(c1S(=O)(=O)NNC(=O)C23CC4CC(C2)CC(C4)C3)Cl)Cl)C(=O)[O-] C13265073
c1cc(c(cc1C(F)(F)F)S(=O)(=O)Nc2ccc(cc2C(=O)[O-])O)Cl C13464001
c1cc(c(cc1NS(=O)(=O)c2ccc(c(c2)C(F)(F)F)Cl)O)C(=O)[O-] C13464473
c1cc(cc(c1)NC(=O)C2CC2)C(=O)Nc3ccc(cc3C(=O)[O-])Br C13955217
COc1cc(cc(c1O)OC)[C@H]2CC(=O)Nc3c2sc(c3c4ccc(cc4)F)C(=O)[O-] C15082783
c1ccc2c(c1)cc(o2)C(=O)NC(=S)Nc3ccc(cc3C(=O)[O-])Br C16525726
Cc1c(sc(c1C(=O)NC2CCCCC2)NC(=O)[C@H]3CCCC[C@H]3C(=O)[O-])C C17087440
CC(C)(C)[C@H]1CCc2c(csc2C1)C(=O)NNC(=O)[C@H]3[C@@H]4C[C@H]([C@@H]3C(=O)[O-])C=C4 C17090752
c1cc(ccc1NC(=O)c2ccsc2NC(=O)[C@H]3[C@H]4C[C@@H]([C@@H]3C(=O)[O-])C=C4)Cl C17090900
C[C@@H]1CCc2c(sc(c2C(=O)NC3CC3)NC(=O)[C@H]4CC(=C(C[C@@H]4C(=O)[O-])C)C)C1 C17097104
C[C@H]1CCc2c(sc(c2C(=O)NC3CC3)NC(=O)[C@H]4CC(=C(C[C@@H]4C(=O)[O-])C)C)C1 C17097105
C=CCn1c(=O)c2ccc(cc2nc1[S-])C(=O)NNC(=O)c3cc4c(s3)CCCCC4 C21970941
c1cc(c(cc1C(=O)NC(=S)Nc2cc(c(c(c2)Cl)[O-])Cl)[N+](=O)[O-])Cl C32118628
c1ccc(c(c1)C(=O)Nc2ccccc2O)[N-]S(=O)(=O)c3ccc(s3)Cl C32904343
Cc1cc(nc(n1)C)[N-]S(=O)(=O)c2ccc(cc2)NC(=S)NC3CCCCC3 C06213887
c1ccc(c(c1)c2c(c(=O)[nH][nH]2)[C@@H](C[N+](=O)[O-])c3ccc(cc3Cl)Cl)[O-] C04649876
c1ccc(cc1)Nc2ccc(cc2)/N=N/c3c4ccc(cc4ccc3O)S(=O)(=O)[O-] C38171513
C1CCC(C1)NC(=O)c2c3c(sc2NC(=O)[C@H]4[C@@H](C5CCC4CC5)C(=O)[O-])CCC3 C17097116
C1CCC(C1)NC(=O)c2c3c(sc2NC(=O)[C@@H]4[C@@H](C5CCC4CC5)C(=O)[O-])CCC3 C17097114
Cc1ccc2c(c1)/C(=N/NC(=O)c3ccc(cc3)[N-]S(=O)(=O)c4cccs4)/C(=N2)O C13598436
c1cc(ccc1[C@H]2c3c([nH]nc3C(=O)N2CCCO)c4cc(ccc4[O-])Cl)Cl C39898026
c1cc(ccc1c2ccc(cc2)Oc3cncc4c3cc(s4)c5[n-]nnn5)C(=O)N C40950733
CC(C)NC(=O)Nc1ccccc1[N-]S(=O)(=O)c2cccc3c2nsn3 C47383576
CC[C@H]1Nc2cc[nH]c(=O)c2N1Cc3ccc(cc3)c4ccccc4c5[n-]nnn5 C52584272
Cc1ccc(cc1)CSc2nc3c(c(n2)[O-])[C@H](CC(=O)N3)c4ccc(c(c4)OC)O C13567304
Cc1ccc(cc1)CSc2nc3c(c(n2)[O-])[C@@H](CC(=O)N3)c4ccc(c(c4)OC)O C13567303
CC(C)(C)c1ccc(cc1)NC(=O)CSc2nc3c(s2)c(cc(=O)[nH]3)[O-] C04945370
CC(C)(C)c1ccc(cc1)NC(=O)CSc2c(c3c(s2)c(cc(=O)[nH]3)[O-])C#N C04945438
CC(C)(C)NC(=O)CNC(=O)c1ccc(cc1)[N-]S(=O)(=O)c2cccs2 C15175681
Cc1cc(c(s1)C)S(=O)(=O)[N-]c2cccc(c2)NC(=O)Nc3ccccc3 C23399800
CS(=O)(=O)[N-]c1ccc(cc1)c2csc(n2)NC(=O)c3cc4cc(ccc4[nH]3)Cl C58647849
Cc1ccc(cc1)NC(=O)Nc2ccc(cc2)S(=O)(=O)[N-]c3ccc(nn3)Cl C59192276
Cc1ccc(cc1)NC(=O)Nc2ccc(cc2)S(=O)(=O)[N-]c3c(c(no3)C)C C59266208
c1ccc2c(c1)cc(o2)C(=O)NC(=S)Nc3cc(c(cc3Cl)Cl)C(=O)[O-] C20152370
c1cc(c(cc1N[C@@H]2CC(=O)N(C2=O)c3ccc(c(c3)C(=O)[O-])O)C(F)(F)F)Cl C16901922
Cc1ccccc1Oc2ccccc2[N-]S(=O)(=O)c3ccc4c(c3)[nH]c(=O)[nH]4 C62192706
C[C@H](CS(=O)(=O)[N-]c1cccc(c1)F)C(=O)NCc2c[nH]c3c2cccc3 C62212375
c1cc(oc1)CCNC(=O)Nc2ccc(cc2C(=O)[O-])I C62824805
CC[C@@H]1C(=CNN1c2ccc(cc2)C)/C(=N/c3[nH]nc(n3)c4ccc(cc4)OC)/[O-] C39781424
Cc1ccc(cc1)c2c3c(sc2C(=O)[O-])[C@@H](CC(=O)N3)c4cc(c(c(c4)OC)O)OC C64796074
c1cc(ccc1C(=O)Nc2ccc3cn[nH]c3c2)[N-]S(=O)(=O)C4CCCCC4 C66584938
CCNC(=O)Nc1cccc(c1)[N-]S(=O)(=O)c2cc(sc2Cl)Cl C67124428
CS(=O)(=O)[N-]c1ccc(c(c1)C(=O)NCc2ccccc2N3CCCC3)O C67138680
c1cc(ccc1C(=O)NNC(=S)NC2CCCCC2)Br C00951643
Cc1ccc(c(c1)NC(=S)NCCc2cc3ccc(c(c3[nH]c2=O)C)C)C C04225415
c1ccc(cc1)[C@@H]2[C@@H]([C@@](NC(=S)N2)(C(F)(F)F)O)C(=O)c3ccccc3 C05242211
c1cc(ccc1N)S(=O)(=O)Nc2cc(cc(c2)C(F)(F)F)C(F)(F)F C01042266
C/C(=C/1\[C@H]2[C@H](C2(C)C)CC1=O)/NCCNc3c(c(c(c(c3F)F)CO)F)F C04955756
c1cc(ccc1CS(=O)(=O)Nc2ccc(cc2)Br)C(=S)N C21807975
CNS(=O)(=O)c1ccc(c(c1)N)Sc2cc(ccc2Cl)Cl C35340346
c1cc(sc1CC[NH3+])S(=O)(=O)[N-]c2c(cc(cc2Cl)Cl)Cl C35679434
CSc1cccc(c1)NS(=O)(=O)c2c(cc(cc2Cl)Cl)N C37053682
Cc1ccc(cc1N[C@@H](C)c2cccc(c2)Br)S(=O)(=O)N C37135443
Cc1ccc(c(c1)C)CNc2ccc(cc2Br)S(=O)(=O)N C37137893
C[C@@H](c1cccc(c1)F)Nc2ccc(cc2Br)S(=O)(=O)N C37138064
C[C@@H](c1cccc(c1)N)NS(=O)(=O)c2cc(sc2Cl)Cl C37178366
Cc1ccc(c(c1)Br)N[C@H](C)c2ccc(cc2)S(=O)(=O)N C37188916
C[C@H](c1c(ccs1)Br)Nc2ccc(cc2)NC(=O)NC C37317530
Cc1cccc(c1)[C@@H](C)Nc2ccc(cc2Br)S(=O)(=O)N C37317906
Cc1ccc(cc1C)CNc2ccc(cc2Br)S(=O)(=O)N C37317909
CC1=C([C@@H](NC(=S)N1)c2ccc(cc2)C(F)(F)F)C(=O)NC(C)(C)C C37399016
Cc1ccccc1NC(=S)NNC(=O)c2csc3c2CC[C@H](C3)C C08581802
CCOc1cc(ccc1O)[C@H](CO)Nc2ccc(cc2)Br C38117996
CSNC[C@@H](c1ccc(cc1)c2ccccc2O)N3CCN[C@@H](C3)Cl C39534091
CCCc1ccc(cc1)S(=O)(=O)Nc2ccc(cc2Br)N C40225501
CCCn1cc(cc1C(=O)N[C@@H](C)c2ccc(cc2)Br)N C40311950
c1cc(c(cc1Br)N)S(=O)(=O)NCCC2=CCCCC2 C40316639
Cc1c(cccc1S(=O)(=O)N[C@@H](C)c2ccccc2Br)N C40316727
Cc1ccc(cc1S(=O)(=O)N[C@H](C)c2ccc(cc2)Br)N C40324259
Cc1cc(ccc1S(=O)(=O)N[C@H](C)c2ccc(cc2)Br)N C40324332
c1c(c(sc1Cl)Cl)S(=O)(=O)N[C@H](C2CCCCC2)C(=S)N C40364979
C[C@H](c1ccc(cc1Cl)Cl)NS(=O)(=O)c2cc(cs2)N C41067828
Cc1cc(c(cc1C)S(=O)(=O)NCc2ccc(cc2)Br)N C42371227
c1ccc(cc1)C(=O)[C@@H]2[C@@H](NC(=S)N[C@@]2(C(F)(F)F)O)c3ccsc3 C42652391
C[C@H]1CCCC[C@H]1CNS(=O)(=O)c2c(cc(cc2Cl)N)Cl C42858857
C1CCC(CC1)CC[C@H](/C(=C\[C@@H]2[C@@H]3C[C@@H](O[C@@H]3C[C@@H]2O)O)/Br)O C44709683
c1c(cc(cc1F)Br)C(=O)NNC(=S)NC2CCCC2 C46570931
C[C@@H](c1ccc(s1)Cl)NS(=O)(=O)c2cc(ccc2N)Cl C49127126
Cc1ccc(s1)[C@H](C)NS(=O)(=O)c2c(cc(cc2Cl)N)Cl C49152168
Cc1cc(ccc1C(=O)NNC(=S)NCC(F)(F)F)Br C49496806
C[C@H](c1ccc(cc1)F)NS(=O)(=O)c2cc(ccc2N)Br C49504610
CC[C@H](c1cccs1)NS(=O)(=O)c2ccc(cc2Br)N C49528713
C[C@@H](C[C@@H](c1cc2c(cc1Br)[nH]c(=O)[nH]2)O)CC(C)(C)C C52094881
c1ccc2c(c1)C[C@@H]([C@@H]2NC(=O)NCCc3ccccc3C(F)(F)F)O C57005846
C[C@H](c1ccccc1C(F)(F)F)NC(=O)N[C@@H]2c3ccccc3C[C@@H]2O C57006018
c1ccc(c(c1)[C@H](CNC(=O)Nc2ccc(cc2)Br)O)F C58823575
CC[C@@H](C(C)C)NS(=O)(=O)c1cc(cc(c1Br)N)Cl C61882325
c1c(cc(c(c1N)Br)S(=O)(=O)NC(C2CC2)C3CC3)Cl C61882356
c1cc(ccc1NC(=S)NNC(=O)c2cc(ccc2F)Br)F C08347776
Cc1ccc(cc1C(=O)N)NC(=O)[C@H]2C[C@@H]2c3ccc(cc3)Br C66440673
Cc1ccc(cc1C(=O)N)NC(=O)/C=C(/C)\c2ccc(cc2)C(F)(F)F C66440898
Cc1ccc(cc1C(=O)N)NC(=O)C2(CCC2)c3ccc(cc3)Br C66441516
c1ccc(c(c1)[C@H](CNC(=O)N[C@H]2C[C@@H]2c3cccc(c3)F)O)C(F)(F)F C67564875
C[C@H](C(=O)Nc1ccc(cc1)S(=O)(=O)N)Sc2ccc(cc2)C(C)(C)C C05999519
c1ccc(cc1)[C@H](CNC(=O)CNC(=O)c2cccs2)c3c[nH]c4c3cccc4 C10696278
C=CCN/C(=N/N=C\c1cc(c(c(c1O)Br)O)Br)/S C12374177
Cc1cc(cc(c1CCNC(=O)CCc2c([nH]c(=S)[nH]c2=O)C)C)C(C)(C)C C12599205
c1ccc(cc1)[C@@H](C(=O)Nc2ccc(cc2)F)Nc3cccc(c3)C(=O)NC4CC4 C12788051
Cc1cccc(c1)NC(=S)Nc2ccc(cc2)S(=O)(=O)Nc3ccccc3C C13936211
CCN(CC)c1ccc(cc1)[C@H]2[C@H]3CC=C[C@@H]3c4cc(ccc4N2)S(=O)(=O)N C14461453
CC(C)C(=O)NC(=S)Nc1cccc(c1)C(=O)Nc2cccc(c2)C(F)(F)F C14567718
C/C(=N/NC(=S)Nc1ccc(cc1)Cl)/c2ccc(cc2)NC(=O)C(F)(F)F C17090129
CCSC1=C([C@@H]([C@H]([C@@](N1)(C)O)C(=O)Nc2ccccc2C)c3cccs3)C#N C20814143
c1ccc2c(c1)CCC[C@@H]2NC(=O)CCNC(=O)NC34CC5CC(C3)CC(C5)C4 C22407923
CC(=O)Nc1cc(ccc1F)NCC(=O)Nc2ccc(cc2)SC(F)F C24361946
C[C@@H](C(=O)Nc1cccc(c1)Br)Nc2ccc(c(c2)NC(=O)C)F C25047241
c1ccc(cc1)C(=O)N[C@@H](C(Cl)(Cl)Cl)NC(=S)Nc2ccccn2 C28338455
Cc1cc(ccc1Br)N[C@@H](C)C(=O)Nc2cccc(c2)C(=O)NC C29381149
c1cc(sc1CC(=O)NCCC23CC4CC(C2)CC(C4)C3)S(=O)(=O)N C32672489
CC(C)NC(=O)Nc1ccc(cc1)CNC(=O)c2cccc(c2)Br C36392569
CC12CC3(CC(C1)(CC(C2)(C3)C(=O)NCCc4ccc(cc4)S(=O)(=O)N)C)C C05445956
CC(=O)N/C(=C/c1ccc(cc1)Cl)/C(=O)NCCc2c[nH]c3c2cccc3 C01741748
c1ccc(cc1)N2CCN(CC2)C(=S)NNC(=S)Nc3ccc(cc3)Cl C38225451
CSc1c(ccc(c1c2ccccc2O)[C@H](CC=O)NC=O)c3ccccc3O C39495581
CCNS(=O)(=O)c1ccc(cc1)NC(=S)NC23CC4CC(C2)CC(C4)C3 C39974570
CCCNC(=O)[C@@H](C)NC(=O)Nc1ccc(cc1Cl)I C44082499
CC(C)NC(=O)Nc1ccc(cc1)CNC(=O)c2ccc(s2)Br C46595310
c1cc(cc(c1)Cl)[C@H](CNC(=O)c2cccc(c2)NC(=O)c3cccs3)O C46689272
Cc1ccc(cc1NC(=O)N[C@@H]2CCC[C@H](C2)C(F)(F)F)C(=O)NC3CC3 C47988438
C=CCNC(=O)c1ccc(cc1)NC(=O)NCc2cc(cs2)Br C48160987
CC(=CC(=O)Nc1ccc(cc1)CS(=O)(=O)N)C23CC4CC(C2)CC(C4)C3 C48326371
c1cc(ccc1C(=O)Nc2ccc(cc2)NC(=O)NCc3ccsc3)Cl C54507272
Cc1ccc(c(c1)Br)NC(=O)CNc2cc(ccc2C)NC(=O)C C55841743
C[C@@H](c1ccc(cc1)F)NC(=O)CNc2ccc(c(c2)Cl)C(=O)NC3CC3 C55872971
Cc1cccc(c1)NC(=O)C2CCC(CC2)CNC(=O)[C@H]3Cc4ccccc4CN3 C16020185
Cc1cc(ccc1Br)NC(=O)CNc2ccc(c(c2)NC(=O)C)F C24362216
Cc1ccc(cc1)NCC(=O)NNC(=O)c2cc(ccc2Cl)Br C58168770
c1ccc2c(c1)c(c([nH]2)C(=O)NCCNc3c(cccn3)C(F)(F)F)Cl C58470780
c1cc2cc(cc(c2nc1)C(=O)NNC(=S)NCCc3cccs3)Cl C58834732
Cc1cc(cc(c1)C(=O)NC(=S)Nc2ccc(cc2)c3ccc(o3)CO)C C20152179
Cc1cc(cc(c1C)NC(=O)CCCC[C@H]2CCSS2)S(=O)(=O)N C61509557
c1ccc(cc1)C2(CCC2)NC(=O)Nc3ccc(c(c3)Cl)C(=O)NC4CC4 C62252124
c1c(cc(c(c1C(=O)[O-])NC(=O)C[NH2+]CC2CC2)Br)Br C62825391
c1cc(ccc1C(=O)N)N/C=C(/C#N)\c2nc(cs2)c3ccc(cc3Cl)Cl C09405008
C[C@H](c1ccccc1)Nc2ccc(cc2)NC(=O)c3ccc(c(c3)NC(=O)C)F C64738379
CC(C)NC(=O)c1cccc(c1)NCC(=O)Nc2cccc(c2)Br C55854048
Cc1ccc(cc1NC(=O)C)NC(=S)NC(=O)c2c(c3ccccc3s2)Cl C66185193
CC(C)NC(=O)CCNC(=O)N[C@@H](c1ccc(cc1)Cl)c2ccsc2 C66348624
c1cc(cc(c1)NC(=O)NC2CC2)C(=O)Nc3cc(ccc3F)C(F)(F)F C67046014
CC(C)C(=O)NCCNC(=O)NC(C)(C)Cc1ccc(cc1)Br C67383599
c1ccc(cc1)N2CC[C@H](C2)CNC(=O)NC[C@@H](c3ccc4ccccc4c3)O C67461035
c1cc(cc(c1)C(F)(F)F)[C@@H]2C[C@H]2NC(=O)NNC(=O)c3ccc(cc3)F C67568641
CC[C@@H](c1ccc(cc1)Cl)NC(=O)Nc2ccc(cc2Cl)NC(=O)C C67576933
Cc1ccc(cc1)C(=O)NC(=S)NNc2c(cc(cn2)C(F)(F)F)Cl C04394795
c1cc(ccc1NC(=S)NNc2c(c(nc(c2F)F)F)F)OC(F)(F)F C03771017
c1ccc(cc1)[C@@H]2[C@H]([C@@](NC(=O)N2)(C(C(F)F)(F)F)O)C(=O)c3ccccc3 C05242265
CC(C)NC(=S)Nc1ccc(cc1)S(=O)(=O)Nc2ccc(cc2)Cl C02780866
Cc1ccc(cc1)S(=O)(=O)NNC(=S)Nc2ccc(cc2)Br C06613772
c1ccc(c(c1)C(=O)N2CCC(CC2)C(=O)N)Nc3cccc(c3)C(F)(F)F C08160059
CCCC(=O)NNC(=S)NC(=O)c1ccc(c(c1)I)C C08568997
CCCNS(=O)(=O)c1ccc2c(c1)[C@H]3C=CC[C@H]3[C@@H](N2)c4ccc(cc4)O C13637395
CCN(CC)c1ccc(cc1)[C@@H]2[C@@H]3CC=C[C@@H]3c4cc(ccc4N2)S(=O)(=O)N C14461450
Cc1ccc(cc1)NC(=S)NNC(=O)c2c(nc(s2)c3ccsc3)C C15427770
Cc1cc(c(s1)NC(=S)Nc2cc(c(c(c2)Cl)O)Cl)C(=O)OC C17079876
c1cc(sc1)/C=C/C(=O)NC(=S)Nc2ccc(cc2)C(=O)NC3CCCCC3 C20058760
Cc1cccc(c1)C(=O)NC(=S)Nc2ccc(cc2)C(=O)N[C@H](C)c3ccccc3 C20119184
CC[C@@H](C)NC(=O)c1ccc2c(c1)[C@H]3C=CC[C@H]3[C@H](N2)c4ccc(c(c4)OC)O C20693646
C[C@H](C(=O)NNC(=O)c1cc(c[nH]1)Br)Sc2ccc(cc2)Cl C24124223
Cc1ccc2cc(c(nc2c1C)Cl)CN[C@H](C)c3ccc(cc3)S(=O)(=O)N C12684273
c1ccc(cc1)C(=O)N[C@H](C(Cl)(Cl)Cl)NC(=S)Nc2ccccn2 C28338462
Cc1cc(ccc1Br)N[C@H](C)C(=O)Nc2cccc(c2)NC(=O)C C29381054
Cc1ccc(c(c1)C)NCC(=O)NNC(=O)C23C[C@H]4C[C@@H](C2)CC(C4)(C3)Cl C18066145
c1cc(ccc1SCc2nc(c3c4c(sc3n2)CCC4)NCCC(=O)N)Cl C32932661
c1ccc2c(c1)c(cc(=O)[nH]2)C(=O)NC[C@H](c3cccs3)c4c[nH]c5c4cccc5 C32960814
c1ccc(cc1)C(=O)Nc2cccc(c2)NC(=S)NC(=O)C3CCCCC3 C13632606
CCOC(=O)[C@H]1[C@H](NC(=S)N[C@@]1(C(F)(F)F)O)c2ccc(cc2)Cl C05600762
CC1=NN2[C@H]([C@@H]([N-][C@@H]2S1)c3ccccc3)C[NH2+]CCc4c[nH]c5c4cccc5 C39330712
C[C@@]1(CC[C@]2([C@@H](C1)C(C[C@@H]2NC(=O)c3cccs3)(C)C)CCC(=O)NC4CC4)O C20464645
C[C@H](c1cccc(c1)NC(=O)C)NC(=O)Nc2c(cccc2C(C)C)C(C)C C40096273
Cc1ccc(c(c1)C)S[C@@H](C)C(=O)N[C@H](C)c2ccc(cc2)S(=O)(=O)N C42187145
C[C@@H](C(=O)NNc1c(c(c(c(c1F)F)F)F)F)NC(=O)/C=C/c2ccccc2 C42523208
Cc1ccc(cc1)SCC(=O)NNC(=O)N[C@@H]2CCC[C@H](C2)C(F)(F)F C45440188
C[C@H](c1ccc(cc1)F)NC(=O)C2(CCCC2)NC(=O)NCc3ccccc3 C45873015
C[C@@H](c1ccc(cc1F)F)NC(=O)Nc2ccc(c(c2)Cl)C(=O)NC3CC3 C47588578
c1cc(c(cc1CN(C2CC2)C(=O)Nc3ccc(c(c3)C(=O)N)F)Cl)Cl C48077766
Cc1ccc(cc1NC(=O)NCc2ccc(s2)C)C(=O)NCC(F)(F)F C48373792
C[C@H](c1cccc(c1)NC(=O)C)NC(=O)NCCc2ccccc2C(F)(F)F C54650734
c1cc(ccc1C(=O)NCCNC(=O)Nc2ccc(c(c2)F)F)Br C56541286
CC(=O)Nc1ccc(cc1)/C=N/NC(=S)Nc2cccc(c2)C(F)(F)F C08125110
CC[NH+](CC)c1ccc(cc1)NC(=O)CNC(=O)c2cccc(c2)Br C16598687
CC(C)[NH+](Cc1ccccc1)[C@H](c2ccc(cc2)F)c3c([nH]c(=S)[nH]c3=O)[O-] C20156114
c1cc(cc(c1)C(F)(F)F)C2(CCCC2)CNC(=O)CNC(=O)NC3CC3 C62512061
CC(=O)Nc1cc(ccc1Cl)NC(=O)NCCc2ccccc2C(F)(F)F C63292909
C[C@@H](c1ccc(cc1)F)NC(=O)CNc2cc(ccc2NC(=O)C)C(F)(F)F C64398447
C[C@H](c1ccc(cc1F)F)NC(=O)C(=O)NNc2ccc(cc2Cl)Cl C64458261
c1ccc(c(c1)CCNC(=O)NCC(=O)Nc2cccc(c2)F)Br C51301386
c1cc(cc(c1)F)[C@@H]2C[C@@H]2NC(=O)Nc3ccc(c(c3)C(=O)NC4CC4)Cl C65413112
CC(C)(c1ccc(cc1)Br)NC(=O)NCCC(=O)NC2CCCC2 C54753096
c1ccc(cc1)NC(=O)c2cccc(c2)NC(=S)NC(=O)c3ccccc3F C66197965
C[C@@H](c1ccc2ccccc2c1)NC(=O)CNc3cc(c(cc3F)F)NC(=O)C C66375627
C[C@@H](c1ccccc1C(F)(F)F)NC(=O)NCCNC(=O)c2ccc(cc2)F C66385844
Cc1cccc(c1C)NC(=S)NNC(=O)c2cnc(s2)c3cccs3 C67149216
CC(C)(c1cccc(c1)C(F)(F)F)NC(=O)NCC(=O)NCC(F)(F)F C67406101
c1ccc(c(c1)C(=O)[O-])/N=C(\N[C@H](C(Cl)(Cl)Cl)NC(=O)c2cccc(c2)[N+](=O)[O-])/S C08672739
c1ccc(c(c1)C(=O)[O-])/N=C(\N[C@H](C(Cl)(Cl)Cl)NC(=O)c2ccccc2[N+](=O)[O-])/S C08672744
CCCNc1ccc(cc1NS(=O)(=O)c2ccc(c(c2)C(=O)[O-])C)S(=O)(=O)N(CC)CC C10514199
CC(=O)[C@H]1CC[C@@H]2[C@@]1(CC[C@@H]3[C@H]2CCC4=C/C(=N\OCC(=O)NCC(C)(C)[C@H](C(=O)[O-])O)/CC[C@@]34C)C C12296652
C[C@]12CC[C@H]3[C@@H]([C@@H]1CC[C@@H]2O)CCC4=C/C(=N\OCC(=O)NC[C@@H](CC(=O)[O-])c5ccccc5)/CC[C@]34C C12296999
CC[C@@H](C)[C@@H](C(=O)[O-])NC(=O)CNC(=O)Cc1c(c2cc3c(cc2oc1=O)occ3c4ccc(cc4)F)C C02123479
Cc1ccccc1NC(=S)N/N=C(\C)/c2ccc(cc2)S(=O)(=O)Nc3ccc(cc3)C(=O)[O-] C13058815
Cc1ccc(cc1)NC(=S)N/N=C(\C)/c2ccc(cc2)S(=O)(=O)NCc3ccc(cc3)C(=O)[O-] C13066512
Cc1cc(cc(c1C)S(=O)(=O)NCCNc2ccc(cc2[N+](=O)[O-])C(F)(F)F)C(=O)[O-] C13184596
C[C@@H](c1ccc(c(c1)F)F)Nc2ccc(cc2[N+](=O)[O-])S(=O)(=O)Nc3ccc(cc3)C(=O)[O-] C13211865
CC(=O)NCCc1ccc(s1)c2csc(n2)NS(=O)(=O)c3ccc(cc3)/C=C/C(=O)[O-] C13239825
CC(C)[C@H](C(=O)[O-])n1c(nnc1SCC(=O)Nc2cccc(c2)NC(=O)C)c3cccs3 C13271457
C[C@H]1CCCC[C@H]1NC(=O)NC(=O)CSc2nnc(n2[C@@H](C(C)C)C(=O)[O-])c3cccs3 C13271914
CC(C)[C@@H](C(=O)[O-])n1c(nnc1SCC(=O)Nc2ccc(cc2)C(=O)NC)c3cccs3 C13272076
COc1ccc(cc1)NS(=O)(=O)c2ccc(cc2)NS(=O)(=O)c3cc(cs3)C(=O)[O-] C13300004
C[C@H](C(=O)Nc1ccc(cc1)NC(=O)C)Sc2nc3cc(ccc3c(=O)n2CC=C)C(=O)[O-] C13363239
c1cc(ccc1C#N)c2ccc(cc2)OCC(=O)NNS(=O)(=O)c3ccc(c(c3)C(=O)[O-])F C13367802
CCc1c(sc2c1c(c(c(n2)C3CC3)/C=C/[C@H](C[C@H](CC(=O)[O-])O)O)c4ccc(cc4)F)C C13888864
CCOC(=O)C(=CNNC(=O)[C@@]1(CC=C(C[C@@H]1c2ccc(cc2)Br)C)C(=O)[O-])C(=O)OCC C15230718
c1cc(c(cc1NC(=O)NCCC[C@H](C(=O)[O-])NC(=O)Nc2ccc(c(c2)Cl)Cl)Cl)Cl C16385443
CCCc1cc(nc(n1)SCC(=O)NCCCNc2ccc(cc2[N+](=O)[O-])C(F)(F)F)[O-] C20595820
Cc1ccc(cc1)NC(=O)CCSc2nc([nH]n2)N/N=C/c3cc(cc(c3[O-])Cl)Cl C21079715
c1cc(cc(c1)Cl)NC(=O)CCSc2nc([nH]n2)N/N=C/c3cc(cc(c3[O-])Cl)Cl C21079727
Cc1ccc(c(c1)C)NC(=O)CCSc2nc([nH]n2)N/N=C/c3cc(cc(c3[O-])Cl)Cl C21079753
Cc1ccc(cc1)CNC(=O)CSc2nnc(n2N)N/N=C/c3cc(cc(c3[O-])Cl)Cl C21318606
CC(=O)[C@@H]1CC[C@H]2[C@@]1(CC[C@@H]3[C@@H]2CCC4=C/C(=N\OCC(=O)NCC(C)(C)[C@@H](C(=O)[O-])O)/CC[C@@]34C)C C36369743
CC(C)(C)CC(C)(C)NC(=O)[C@@H](c1ccccc1O)N(C)C(=O)c2cc(ccc2[O-])[N+](=O)[O-] C36530142
CC(=O)Nc1ccc(cc1)NC(=O)CSC2=C([C@@H]([C@@H](C(=N2)[O-])C(=O)OC)c3ccc(cc3)Cl)C#N C02309740
CC(=C1C(=O)CC(CC1=O)(C)C)NCCC[C@H](C(=O)[O-])NC(=O)OCC2c3ccccc3-c4c2cccc4 C33851866
Cc1cc(ccc1NC(=O)/C(=N\O)/CC(=O)C[C@@H](c2ccccc2)c3c(=O)c4ccccc4oc3[O-])Cl C16958205
Cc1cc(ccc1NC(=O)/C(=N\O)/CC(=O)C[C@H](c2ccccc2)c3c(=O)c4ccccc4oc3[O-])Cl C17216802
C[C@@H](C(=O)NC(=O)NC(C)C)OC(=O)c1ccccc1[N-]S(=O)(=O)c2ccc(cc2)F C24223264
C[C@H](Cn1c(=O)c2ccc(cc2nc1SCC(=O)N[C@H](c3ccc(cc3)OC)C(C)C)C(=O)[O-])O C13052573
c1cc(ccc1C(=O)[O-])NC(=S)N[C@@H](C(Cl)(Cl)Cl)NC(=O)c2ccc(cc2)Cl C03142349
COc1cc(ccc1OCc2ccccc2)[C@H]3c4c([nH]nc4C(=O)N3CCCO)c5cc(ccc5[O-])Cl C39898072
C[C@@]12CC[C@H]3[C@H]([C@@H]1CC[C@@]2(C)O)CCC4=C/C(=N/OCC(=O)NC[C@@H](CC(=O)[O-])c5ccccc5)/C=C[C@@]34C C43743692
C[C@@]12CC[C@H]3[C@H]([C@@H]1CC[C@@H]2O)CCC4=C/C(=N\OCC(=O)NC[C@@H](CC(=O)[O-])c5ccccc5)/CC[C@@]34C C43746952
c1ccc2c(c1)-c3ccccc3C2COC(=O)N[C@H](Cc4cc(c(cc4O)F)[N+](=O)[O-])C(=O)[O-] C44323553
Cc1ccc(c(c1)C)Nc2nnc(s2)SCC(=O)N[C@@H](Cc3c[nH]c4c3cccc4)C(=O)[O-] C13416810
CCc1ccccc1Nc2nnc(s2)SCC(=O)N[C@@H](Cc3c[nH]c4c3cccc4)C(=O)[O-] C13406489
CN(C)c1ccc(cc1)[C@H](CNS(=O)(=O)c2ccc(c(c2)C(=O)[O-])O)c3c[nH]c4c3cccc4 C13197502
Cc1ccccc1NC(=S)NNC(=O)c2cccc(c2)S(=O)(=O)[N-]c3ccccc3F C46772497
C[C@@H](C(=O)NC(=O)NC1CC1)OC(=O)c2ccccc2[N-]S(=O)(=O)c3cc(ccc3F)F C28807389
c1ccc(c(c1)C(=O)Nc2cccc(c2)C(=O)NC[C@H](CC(=O)[O-])c3ccc(cc3)Cl)Br C58863041
c1ccc(c(c1)NCCNC(=O)c2cccc(c2)[N-]S(=O)(=O)c3cccs3)[N+](=O)[O-] C59289915
CCOc1ccc(cc1)[C@@H]2C(=C(N=C3C2=C(CCC3)[O-])SCC(=O)Nc4ccc(cc4)NC(=O)C)C#N C02310213
CCc1ccc(cc1)S(=O)(=O)Nc2ccc(c(c2)C(=O)[O-])N3CCN(CC3)CC(=O)NC(C)C C33253152
CC(C)(C)NC(=O)CN1CCN(CC1)/C(=N\c2cccc(c2)C(=O)[O-])/NC[C@H]3CCCO3 C46022192
CCCCCc1cc(c(c(c1)O[C@@H]2[C@H]([C@@H]([C@@H]([C@@H](O2)C(=O)[O-])O)O)O)[C@@H]3C=C(CC[C@H]3C(=C)C)C)O C65735129
CC1=C(C(CCC1)(C)C)/C=C/C(=C\C=C\C(=C\C(=O)O[C@H]2[C@H]([C@@H]([C@@H]([C@@H](O2)C(=O)[O-])O)O)O)\C)/C C65748653
CC(C)c1ccc(cc1)/C=C/C(=O)NC(=S)Nc2ccc(c(c2)Cl)C(=O)[O-] C01160123
c1ccc(cc1)/C=C/C=C\2/C(=O)N(C(=S)S2)CC(=O)Nc3ccc(c(c3)C(=O)[O-])O C08820412
Cc1cc(c(c(c1)C)S(=O)(=O)Nc2cc(c(c3c2cccc3)O)S[C@H](C)C(=O)[O-])C C08870722
Cc1cc(c(cc1C)S(=O)(=O)Nc2cc(c(c3c2cccc3)O)S[C@@H](C)C(=O)[O-])C C08870729
Cc1ccc(cc1Cl)c2ccc(o2)C(=O)NC(=S)Nc3ccc(c(c3)C(=O)[O-])Cl C09428564
Cc1ccc(cc1S(=O)(=O)NNC(=O)c2cc3c(s2)CC[C@H](C3)C(C)(C)C)C(=O)[O-] C13029335
c1cc(cc(c1)S(=O)(=O)Nc2ccc(cc2)SC(F)F)Nc3c(cccn3)C(=O)[O-] C13090515
c1cc(cc(c1)F)Nc2nnc(s2)SCC(=O)Nc3cc(ccc3C(=O)[O-])F C13245959
Cc1ccc(c(c1)C)NS(=O)(=O)c2cc(ccc2Cl)NC(=O)[C@@H]3CC=CC[C@H]3C(=O)[O-] C13248976
CCCCNc1ccc(cc1NS(=O)(=O)c2ccc(cc2)/C=C/C(=O)[O-])C(F)(F)F C13249978
c1cc(ccc1C(=O)NCC(=O)[O-])NC(=O)c2ccc(cc2)SC(F)(F)F C13258468
c1ccc(c(c1)Nc2nnc(s2)SCC(=O)Nc3ccc(cc3)/C=C/C(=O)[O-])Cl C13401267
c1cc(ccc1CNS(=O)(=O)c2cc(c(cc2Cl)Cl)C(=O)[O-])NC(=O)C3CC3 C13454667
Cc1c(cccc1NC(=S)NC(=O)c2ccc(o2)c3cccc(c3Cl)Cl)C(=O)[O-] C14269358
CCC(C)(C)[C@@H]1CCc2c(sc(c2C(=O)NC3CC3)NC(=O)CCC(=O)[O-])C1 C17087455
CC(C)c1cc(c(s1)NC(=O)[C@H]2CCCC[C@@H]2C(=O)[O-])C(=O)Nc3ccccc3 C17089982
CCc1c(sc(c1C(=O)NC2CCCC2)NC(=O)[C@H]3CC(=C(C[C@H]3C(=O)[O-])C)C)C C17098101
CC[C@@H]1CCc2c(sc(c2C(=O)Nc3ccc(cc3)Cl)NC(=O)CCC(=O)[O-])C1 C17099309
C[C@@H]1CCc2c(sc(c2C(=O)NCc3ccco3)NC(=O)[C@H]4CC=CC[C@@H]4C(=O)[O-])C1 C19636272
CC[C@H]1CCc2c(sc(c2C(=O)NC3CCCC3)NC(=O)[C@@H]4CC=CC[C@@H]4C(=O)[O-])C1 C19641752
CC[C@H]1CCc2c(sc(c2C(=O)NC3CCCC3)NC(=O)[C@H]4CC=CC[C@@H]4C(=O)[O-])C1 C19641760
CC(C)(C)[C@@H]1CCc2c(sc(c2C(=O)NC3CC3)NC(=O)[C@H]4CCCC[C@@H]4C(=O)[O-])C1 C19645106
CC(C)NC(=O)c1c2c(sc1NC(=O)[C@H]3CC=CC[C@H]3C(=O)[O-])C[C@H](CC2)C(C)(C)C C19645142
CCNC(=O)[C@@H](C)NC(=O)c1cc(ccc1Cl)S(=O)(=O)[N-]c2ccc(c(c2)Cl)C C24956833
CC([C@@H](NC(=O)c1ccc(cc1)F)N/C(=N/C#N)/[N-]c2ccc(nc2)Cl)(Cl)Cl C28866415
c1ccc(c(c1)[N-]S(=O)(=O)c2cccc(c2)NC(=O)c3cc(n[nH]3)C4CC4)Cl C32776680
Cc1cc(ccc1O)N[C@H](CC(=O)c2c(=O)c3ccccc3n(c2[O-])C)c4ccc(cc4)Cl C03846538
c1ccc2c(c1)C(=CC2=O)NNC(=O)c3cccc(c3)S(=O)(=O)[N-]c4ccc(cc4)Cl C12600050
CC[C@H](C)N/C(=C/C1=CSC2=NC(=C([C@@H](N12)c3ccccc3)C(=O)NC)C)/[O-] C35692579
CC(=C1[C@H]2CC[C@@H]1[C@@H]([C@@H]2C(=O)Nc3c(ccs3)C(=O)NCc4ccco4)C(=O)[O-])C C35897908
c1ccc(cc1)S(=O)(=O)[N-]c2nc3ccc(cc3s2)C(=O)Nc4ccc(cc4)CCO C13548863
c1ccc(c(c1)/C=[NH+]/NC(=O)c2ccc(cc2)[N-]S(=O)(=O)c3ccc(cc3)Cl)[O-] C06088334
CC(=C[C@@H]1[C@@H](C1(C)C)C(=O)N[C@@H]2[N-]C(=CS2)Cc3n[nH]c(=S)n3CC=C)C C38798865
Cc1ccc2c(c1)S[C@@H](N2)c3ccc(cc3)NC(=O)CSc4nc(cc(n4)[O-])COC C39434185
Cc1ccc2c(c1)S[C@H](N2)c3ccc(cc3)NC(=O)CSc4nc(cc(n4)[O-])COC C39434188
Cc1c(c([nH]n1)[O-])[C@@H](c2cc(ccc2OCC=C)Br)C3=C(N=N[C@@H]3O)C C39715517
CCOc1cc(ccc1O)[C@H]2C(=C(C(=O)N2)[O-])C(=O)c3cc(c(c(c3)C)OCC(C)C)C C40124197
CC(C)(C)c1ccc(cc1)[C@H]2c3c([nH]nc3C(=O)N2CCCO)c4cc(ccc4[O-])Cl C39898044
c1ccc2c(c1)c(c[nH]2)/C=N/NC(=O)c3ccc(cc3)[N-]S(=O)(=O)c4ccc(cc4)Cl C43190772
Cc1ccc(cc1)C(=O)/N=C(/Nc2nc(cc(n2)C)C)\[N-]CCc3c[nH]c4c3cccc4 C09971301
c1ccc2c(c1)c(c[nH]2)CCNC(=O)c3ccc(cc3)[N-]S(=O)(=O)c4ccc(c(c4)F)F C15616316
Cc1ccc(cc1S(=O)(=O)[N-]c2ccccc2Cl)NC(=O)c3c(c(c([nH]3)C)C(=O)C)C C57386805
Cc1ccc(c(c1)O)NC(=O)c2ccc(cc2)S(=O)(=O)[N-]c3cccc(c3)C(F)(F)F C17410484
CCOc1ccc(cc1)[N-]S(=O)(=O)c2cc(ccc2Cl)C(=O)Nc3ccc(cc3O)C C17410461
c1ccc2c(c1)[nH]c(n2)CCNC(=O)c3cccc(c3)S(=O)(=O)[N-]c4ccccc4F C12813404
c1ccc(cc1)C2=NC(N=C(O2)/N=C(\N)/[N-]c3ccccc3)(C(F)(F)F)C(F)(F)F C20509844
C[C@H](c1ccc(cc1)NC(=O)c2ccc(cc2)F)NC(=O)c3ccc(cc3)[N-]S(=O)(=O)C C59887954
C[C@H](CCc1ccc(cc1)Br)NC(=O)c2cc(ccc2O)[N-]S(=O)(=O)C C59994880
CCc1cccc(c1[N-]S(=O)(=O)C2=CN=C(C2)[C@H]3NN[C@@H](O3)c4ccccc4)C C64612808
Cc1ccc(cc1)CNc2nc3nc(cc(n3n2)[O-])CNc4ccc(cc4)Cl C65322928
c1cc(sc1)/C=C(\c2cccs2)/C(=O)OCC(=O)Nc3ccc(cc3)C(=O)N C03249916
CO[C@H]1[C@H]([C@@H]([C@@H]([C@@H](O1)COC(c2ccccc2)(c3ccccc3)c4ccccc4)O)O)O C04721310
CCOC(=O)N[C@H](C(Cl)(Cl)Cl)NC(=S)Nc1ccc(cc1)C(=O)C C02951878
C[C@@H](C(=O)NC12CC3CC(C1)CC(C3)C2)Sc4nnc(s4)SCC(=O)N C06107543
Cc1ccc(cc1C)NS(=O)(=O)c2ccc(cc2)NC(=S)NC(=O)C3CCC3 C00938149
c1cc(cc(c1)NS(=O)(=O)c2ccc(cc2)NC(=S)NC(=O)C3CC3)C(F)(F)F C01045002
Cc1ccccc1NS(=O)(=O)c2ccc(cc2)NC(=S)Nc3ccc(cc3)C(=O)C C02853980
CCOC(=O)c1ccc(cc1)NC(=S)NNC(=O)c2ccc(s2)Br C02851085
C[C@H](C(=O)Nc1c(ccs1)C(=O)N)OC(=O)/C=C/c2ccc(cc2)C(F)(F)F C07815833
c1ccc(c(c1)C(=O)NCc2ccco2)NCC(=O)Nc3ccc(cc3)C(F)(F)F C07976134
CC[C@@]1(CCC(=O)NC1=O)c2ccc(cc2)NC(=O)CCCc3c[nH]c4c3cccc4 C08990872
CCCC(=O)Nc1ccc(c(c1)NC(=S)NC(=O)c2ccc(o2)Br)Cl C10289104
CCN(Cc1ccc(cc1)C(F)(F)F)c2c(n(c(=O)[nH]c2=O)Cc3ccccc3)N C10431748
CC(C)c1ccc(cc1)C(=O)NC(=S)Nc2ccccc2C(=O)NC[C@@H]3CCCO3 C10012403
CC(C)Oc1cccc(c1)C(=O)NC(=S)Nc2ccccc2C(=O)NC(C)(C)C C10122496
C=CCNS(=O)(=O)c1ccc(cc1)NC(=S)NC(=O)c2cc(cc(c2)Cl)Cl C10505441
c1ccc(cc1)[C@H](CNC(=O)CCNS(=O)(=O)c2ccccc2)c3c[nH]c4c3cccc4 C10690175
c1cc(cc(c1)NC(=O)CNc2cc(ccc2N3CCCC3)C(F)(F)F)C(=O)NC4CC4 C10849398
C[C@H](c1cccc(c1)S(=O)(=O)N)NC(=O)CCc2ccc(o2)c3ccccc3F C13007398
CC(C)C(=O)Nc1ccc(cc1)C(=O)NCCNC(=O)c2ccc(cc2)C(F)(F)F C13854445
c1ccc(cc1)NS(=O)(=O)c2ccc(cc2)NC(=S)NC(=O)/C=C/c3cccs3 C13981861
c1cc(cc(c1)NC(=S)NC(=O)/C=C/c2ccc(cc2)Cl)C(=O)NCc3ccco3 C14837418
Cc1cc(c(c(c1)C)NC(=O)CNC(=O)CCNC(=O)c2ccc(cc2)C(C)(C)C)C C15621070
CC(C)(C)c1ccc(cc1)C(=O)NCCC(=O)NCC(=O)Nc2ccc(c(c2)F)F C17913649
c1ccc(cc1)c2ccc(cc2)OC[C@H](CN3CCc4c3ccc(c4)S(=O)(=O)N)O C22013035
CO[C@H]1[C@@H]([C@H]([C@H]([C@@H](O1)COC(c2ccccc2)(c3ccccc3)c4ccccc4)O)O)O C22063907
CO[C@@H]1[C@H]([C@H]([C@H]([C@@H](O1)COC(c2ccccc2)(c3ccccc3)c4ccccc4)O)O)O C22063917
c1ccc(c(c1)[C@H](CC(=O)OCc2csc(n2)c3ccc(cc3)F)NC(=O)N)Cl C23482914
c1c(cc(c(c1Cl)NC(=O)CSc2nnc(s2)SCC(=O)N)Cl)Cl C24206523
C[C@H](C(=O)Nc1cccc(c1)C(=O)NCC(F)(F)F)Nc2nc3ccccc3s2 C25463365
CC(=O)Nc1ccc(cc1)C(=O)NC[C@H](c2ccc(cc2)N(C)C)c3c[nH]c4c3cccc4 C28881505
CC(C)[C@@H](C(=O)NCC(=O)Nc1ccc(c(c1)F)F)NC(=O)c2ccccc2Cl C31410384
c1ccc2cc(ccc2c1)C(=O)NCC(=O)NCCNc3ccc(cn3)C(F)(F)F C32828319
C[C@@H](c1cccc(c1)NC(=O)c2ccccc2)NC(=O)CNC(=O)c3ccccc3F C32925185
c1ccc2c(c1)c(c[nH]2)CCNC(=O)/C(=C\c3cccnc3)/NC(=O)c4ccccc4F C09075700
COCCNC(=S)N1[C@H]2CC[C@@H]1CC(C2)NC(=O)NC34CC5CC(C3)CC(C5)C4 C17860602
CC(C)[C@@H](c1cccs1)NC(=O)c2cc(c[nH]2)S(=O)(=O)Nc3ccccc3F C40115481
CC(C)[C@H](c1cccs1)NC(=O)c2cc(c[nH]2)S(=O)(=O)Nc3ccccc3F C40115483
c1ccc(cc1)CNC(=O)NCC(=O)NC[C@@H](c2ccccc2)N3CCc4c(ccs4)C3 C46809661
C[C@H](c1ccc(cc1)NC(=O)C2CC2)NC(=O)[C@@H](C(C)C)NC(=O)c3c(cccc3F)F C31395772
COc1ccc(cc1OC)NC(=S)N/N=C/c2cc(ccc2O)Br C06370219
C[C@H](c1ccc(cc1)NC(=O)c2ccc(cc2)F)NC(=O)CNC(=O)c3ccccc3 C59887865
C[C@H]1C[C@@H]1C(=O)Nc2ccc(cc2)C(=O)NC[C@@H](COc3ccc(cc3)C(F)(F)F)O C60035230
c1cc(cc(c1)NC(=O)CNc2cccc(c2)C(F)(F)F)C(=O)NC[C@H]3CCCO3 C66084170
c1cc(ccc1C(=O)NC[C@@H]2CCCO2)NCC(=O)Nc3ccc(c(c3)Cl)Cl C66089403
c1cc(cc(c1)NC(=O)CNc2cccc(c2)Br)C(=O)NCc3ccco3 C66094488
c1cc(cc(c1)NC(=O)CNc2ccc(c(c2)Cl)Cl)C(=O)NC[C@@H]3CCCO3 C66209911
c1cc(cc(c1)NC(=O)CNc2ccc(c(c2)Cl)Cl)C(=O)NC[C@H]3CCCO3 C66209914
c1cc(cc(c1)NC(=O)CNc2cc(cc(c2)Cl)Cl)C(=O)NC[C@@H]3CCCO3 C66210239
c1cc(cc(c1)NC(=O)CNc2cccc(c2Cl)Cl)C(=O)NC[C@H]3CCCO3 C66215321
CCCCC[C@@H](/C=C/[C@H]1[C@@H](C[C@@H]2[C@@H]1C/C(=C/CCCC(=O)[O-])/O2)O)O C03830760
Cc1ccc(cc1S(=O)(=O)Nc2ccc(cc2)C(=O)NCCC(=O)[O-])C(C)(C)C C07779686
CCCCC[C@@H](/C=C/[C@@H]1[C@@H](C[C@@H]2[C@@H]1C/C(=C/CCCC(=O)[O-])/O2)O)O C03830758
COc1ccc(cc1OC)CCNC(=S)N/N=C/c2ccc(cc2)C(=O)[O-] C08519804
CCNc1nnc(s1)SCC(=O)Nc2ccc(cc2C(=O)[O-])Br C13024335
C/C(=N\Nc1ccc(c(c1)Cl)Cl)/c2ccc(cc2)S(=O)(=O)NCC(=O)[O-] C13060588
CCCc1cc(sc1C)C(=O)NNS(=O)(=O)c2cc(cc(c2C)C)C(=O)[O-] C13079197
CC(C)(C)c1ccc(cc1)OCC(=O)NNC(=O)[C@@H]2CC=CC[C@@H]2C(=O)[O-] C13250935
CC(C)(C)c1ccc(cc1)OCC(=O)NNC(=O)CC2(CCCC2)C(=O)[O-] C13250943
CC(C)c1ccc(cc1)NC(=O)CCCNS(=O)(=O)c2ccc(cc2)C(=O)[O-] C13253641
CC[C@H](C)c1ccc(cc1)NC(=O)CCCNS(=O)(=O)c2ccc(cc2)C(=O)[O-] C13255641
c1ccc(c(c1)C(=O)[O-])NC(=O)CSc2nnc(s2)NCCc3cccs3 C13278332
c1cc(cc(c1)NC(=S)N/N=C/c2ccc(cc2)C(=O)[O-])C(F)(F)F C13339133
CC[C@H](C)c1ccc(cc1)S(=O)(=O)Nc2ccc(cc2)C(=O)NCCC(=O)[O-] C13360270
CC[C@H](C)Nc1nnc(s1)SCC(=O)Nc2ccc(cc2)/C=C/C(=O)[O-] C13406129
Cc1c(c(=O)[nH]c(n1)Nc2ccc(cc2)C(=O)[O-])CCSCC(=C)C C16854557
CC[C@H]1CCc2c(sc(c2C(=O)NC3CCCC3)NC(=O)CCC(=O)[O-])C1 C17080221
CC(C)NC(=O)c1c2c(sc1NC(=O)CCCC(=O)[O-])C[C@@H](CC2)C(C)(C)C C17088088
C[C@@H]1CCc2c(sc(c2C(=O)NC3CCCCC3)NC(=O)C[C@@H](C)CC(=O)[O-])C1 C17092414
CCCCC[C@@H](/C=C\[C@H]1[C@@H](C[C@@H]2[C@H]1C/C(=C\CCCC(=O)[O-])/O2)O)O C21983257
CCCCC[C@@H](/C=C\[C@H]1[C@@H](C[C@@H]2[C@@H]1C/C(=C\CCCC(=O)[O-])/O2)O)O C21983259
Cc1ccc(cc1)CNC(=O)CSc2nc(cc(n2)[O-])CC(=O)NCC=C C22629019
c1cc(ccc1C(=O)NCCC(=O)[O-])NCCC(=O)c2ccc(cc2)Cl C26959066
C[C@@H](C(=O)Nc1ccc(c(c1)F)F)Nc2ccc(c(c2)OC)[N-]S(=O)(=O)C C27023016
Cc1ccc(c(c1)F)NC(=O)[C@@H](C)Nc2ccc(c(c2)OC)[N-]S(=O)(=O)C C27023203
Cc1c(c(=O)[nH]c(n1)S[C@@H](C)C(=O)N[C@H]2CCC[C@@H]([C@@H]2C)C)CCC(=O)[O-] C39667973
CCCC(=O)NCC(=O)Nc1cccc(c1)S(=O)(=O)[N-]c2ccccc2Cl C40155375
c1ccc2c(c1)c(c[nH]2)C[C@H](C(=O)[O-])NCc3ccc(o3)c4ccc(cc4)Cl C40721723
CCC(CC)C(=O)NNC(=O)c1ccccc1[N-]S(=O)(=O)c2cccs2 C42034212
c1ccc2c(c1)-c3ccccc3C2COC(=O)NC[C@@H](c4ccc(cc4)O)C(=O)[O-] C02530173
CC(C)c1cc(c(c(c1)OC)O)C[C@@H](C(=O)[O-])NC(=O)OC(C)(C)C C44319529
c1ccc2c(c1)-c3ccccc3C2COC(=O)N[C@H](Cc4[nH]ccn4)C(=O)[O-] C44320338
c1ccc2c(c1)-c3ccccc3C2COC(=O)N[C@H](Cc4ccc[nH]4)C(=O)[O-] C44320348
CCNC(=O)c1cccc(c1)NC(=O)CCn2c(nnc2[S-])c3cccs3 C45773484
Cc1c2c(cc(=O)[nH]c2sc1C(=O)[O-])CSc3nnc(s3)NCC(C)C C13405900
CC[C@H](C)Nc1nnc(s1)SCc2cc(=O)[nH]c3c2c(c(s3)C(=O)[O-])C C13406017
CCCc1nnc(n1CC(=O)Nc2cc(ccc2C)NC(=O)C(C)C)[S-] C46838236
CCCCN/C(=C(\C#N)/C(=O)Cc1cs/c(=N\C(=O)c2cccs2)/[nH]1)/[O-] C51010297
C[C@](CC(=O)Nc1ccc(cc1)C(=O)NC2CCCC2)(c3ccccc3)C(=O)[O-] C55150488
CCS(=O)(=O)[N-]c1ccc(cc1)N[C@H](C)C(=O)Nc2ccc(c(c2)F)C C56198672
CC(C)c1ccc(cc1)C(=O)NC(=S)NCc2ccc(cc2)C(=O)[O-] C20151631
CCCc1cc(=O)[nH]c(n1)N/C(=N/C(=O)c2ccccc2)/[N-]c3ccc(cc3)F C17821191
CCCS(=O)(=O)[N-]c1ccc(cc1)N[C@@H](C)C(=O)NCCC(C)C C63632566
CC(C)COC(=O)Nc1cccc(c1)NC(=O)CC2(CCCC2)C(=O)[O-] C63640191
C[C@H]1C(=C(N(N1)CC(C)C)C)CC/C(=N/c2[nH]nc(n2)C(F)(F)F)/[O-] C64069956
CCC(CC)[C@@H]1NN=C(S1)NC(=O)c2ccc3c(c2)nc(n(c3=O)CC=C)[S-] C64201989
Cc1ccc(cc1[N-]S(=O)(=O)C)N[C@H](C)C(=O)NCc2cccs2 C64409881
CCc1ccc(cc1)/N=C(\Nc2ccc(cc2)S(=O)(=O)Nc3ncccn3)/[S-] C13878676
CC(C)CC(=O)Nc1cccc(c1)CNC(=O)c2cc(c(nc2[O-])SC)C#N C64752527
CC(C)Oc1ccc(cc1NC(=O)NCc2ccccc2[N-]S(=O)(=O)C)F C67295389
c1ccc2c(c1)-c3ccc(cc3[C@@H]2NC(=O)C(F)(F)F)NC(=O)/C=C/C(=O)[O-] C01688061
C[C@H]1CCc2c(cc(s2)C(=O)NNS(=O)(=O)c3ccc(cc3)C(=O)[O-])C1 C13059575
Cc1cc(cc(c1C)S(=O)(=O)NNC(=O)c2ccc(s2)Br)C(=O)[O-] C13079141
Cc1ccc(c(c1)C)N2C(=O)[C@@H](SC2=O)CC(=O)Nc3ccc(cc3C(=O)[O-])O C16923666
Cc1c(sc(c1C(=O)NC2CCCC2)NC(=O)[C@H]3CCCC[C@@H]3C(=O)[O-])C C17080225
Cc1c(sc(c1C(=O)NC2CCCC2)NC(=O)[C@@H]3CCCC[C@H]3C(=O)[O-])C C17080226
C[C@@H]1CCc2c(sc(c2C(=O)NC3CC3)NC(=O)[C@H]4CCCC[C@@H]4C(=O)[O-])C1 C17082906
Cc1c(sc(c1C(=O)NC2CCCCC2)NC(=O)[C@H]3CC=CC[C@@H]3C(=O)[O-])C C17082915
Cc1cc(cc(c1C)S(=O)(=O)[N-]c2cc(ccc2Cl)C(=O)N)[N+](=O)[O-] C26541631
c1cc2cn[nH]c2c(c1)NC(=O)c3ccc(cc3)[N-]S(=O)(=O)c4cccs4 C29385448
c1cc(c(cc1Br)F)NC(=O)COC(=O)c2cc([nH]c(=O)c2)[O-] C12500255
CC1=C([C@H](N2C(=CSC2=N1)/C=C(/NC3CC3)\[O-])c4ccccc4)C(=O)NC C35692591
c1csc(c1C(=O)NC2CCCC2)NC(=O)[C@@H]3[C@H]4CC[C@@H]([C@@H]3C(=O)[O-])C=C4 C35897891
CSc1ccc(cc1)[C@@H]2N=C(N=C3N2C(=CC(=C)N3)[O-])NC[C@H]4CCCO4 C20392588
c1ccc(cc1)/N=C(/c2ccc3ccccc3n2)\NN/C=C/4\C=CC(=O)C=C4[O-] C08048625
COS(=O)(=O)[N-]c1ccc(cc1N2CCN[C@H](C2)Br)c3ccccc3O C39482494
Cc1cc(nc(c1C(=O)[O-])SCC(=O)NC(=O)N[C@@H]2CCC[C@H]([C@@H]2C)C)C C39630303
C[C@@H](C(=O)Nc1ccc(c(c1)C(F)(F)F)Cl)Sc2c(=O)[nH]c(nn2)[O-] C41606061
Cc1ccc(s1)c2nc([nH]n2)/N=C(/c3cccc(c3)NC(=O)[C@@H]4C[C@@H]4C)\[O-] C50006337
C[C@H](/C(=C(\C#N)/C(=O)Nc1ccc(c(c1)Cl)F)/[O-])NC(=O)c2cccs2 C50949512
c1cc(cc(c1)NC(=O)c2cccc(c2)NC(=O)[C@@H]3CC=CC[C@H]3C(=O)[O-])C#N C55150908
Cc1c(cccc1[N-]S(=O)(=O)c2cccc(c2)C(=O)NCC=C)C(=O)NC C55588996
CC(C)NC(=O)Nc1ccccc1[N-]S(=O)(=O)c2ccc(c(c2F)F)F C55614567
CCNC(=O)c1ccc(cc1)[N-]S(=O)(=O)c2cc3c(cc2F)NC(=O)CC3 C55622793
c1cc(c(cc1CNC(=O)CSc2c(c3c(s2)c(cc(=O)[nH]3)[O-])C#N)Cl)Cl C13568711
Cc1cc(c(c(c1)S(=O)(=O)Nc2ccc(c(c2)F)N3CCCC3)O)C(=O)[O-] C58368609
C[C@]1(C(=O)NC(=O)N1)c2cccc(c2)[N-]S(=O)(=O)c3cc(ccc3Cl)C(F)(F)F C59017697
Cc1ccc(cc1)N2C3=NC(=O)[C@](C3=C(NC2=S)[O-])(C(F)(F)F)NC(=O)CC(C)C C59255203
C[C@H](c1cccc(c1)[N-]S(=O)(=O)C)NC(=O)c2ccccc2NC(=O)c3ccccc3 C59404311
c1cc(ccc1C(F)(F)F)NC(=O)CSc2c(c3c(s2)c([nH]c(=O)n3)[O-])C#N C13568742
c1ccc(c(c1)C(F)(F)F)N[C@@H]2CC(=O)N(C2=O)c3ccc(c(c3)C(=O)[O-])O C16901912
c1ccc(c(c1)C(F)(F)F)N[C@@H]2CC(=O)N(C2=O)c3ccc(c(c3)O)C(=O)[O-] C16902036
c1cc(c(nc1)OC2CCCC2)CNC(=O)c3ccc4c(c3)nc(=S)[nH]c4[O-] C60630863
Cc1ccc(cc1NC(=O)c2cc(c(nc2[O-])SC)C#N)NC(=O)C(C)C C60648681
CC(C)NC(=O)c1ccc(cc1)NC(=O)c2cccc(c2)n3c(=O)ccc(n3)[O-] C61409665
CS(=O)(=O)[N-]c1cccc(c1)NC(=O)c2csc(n2)Nc3cccnc3 C62163162
c1ccc2c(c1)/C(=N\NC(=O)c3ccccc3[N-]S(=O)(=O)c4cccs4)/C(=O)N2 C13123238
c1cc(c(cc1I)C(=O)[O-])NC(=O)NCC[C@H]2CCCO2 C62824854
c1ccc(cc1)NC(=O)Nc2cccc(c2)[N-]S(=O)(=O)c3cc(cnc3)F C63476544
CNC(=O)c1cc(ccc1F)NC(=O)c2cc(ccc2[N-]S(=O)(=O)C)Cl C64525073
Cc1cccc(c1C)[N-]S(=O)(=O)C2=CN=C(C2)[C@@H]3NN[C@@H](O3)c4ccccc4 C64612655
Cc1ccccc1[N-]S(=O)(=O)C2=CN=C(C2)[C@@H]3NN[C@@H](O3)c4ccccc4 C64612747
Cc1ccc(cc1C)[N-]S(=O)(=O)C2=CN=C(C2)[C@H]3NN[C@H](O3)c4ccccc4 C64612790
COc1ccccc1[N-]S(=O)(=O)C2=CN=C(C2)[C@@H]3NN[C@H](O3)c4ccccc4 C64612924
Cc1ccc(cc1[N-]S(=O)(=O)C2=CN=C(C2)[C@@H]3NN[C@H](O3)c4ccc(cc4)F)Cl C64612994
Cc1ccc(cc1C)[N-]S(=O)(=O)C2=CN=C(C2)[C@@H]3NN[C@H](O3)c4ccc(cc4)F C64613049
c1cc(cc(c1)NC(=O)CSc2c(c3c(s2)c(cc(=O)[nH]3)[O-])C#N)C(F)(F)F C13568716
CCc1ccc(cc1S(=O)(=O)N)[N-]S(=O)(=O)c2c(cc(cc2F)F)F C67124652
CCc1ccc(cc1S(=O)(=O)N)[N-]S(=O)(=O)c2ccc(cc2Cl)C C67124728
C[C@@H](c1cccc(c1)[N-]S(=O)(=O)C)NC(=O)N[C@@H]2C[C@@H]2c3cccc(c3)F C67562164
COc1ccc(cc1)/C=C\2/C(=O)N(C(=S)S2)CCCCCC(=O)Nc3ccc(c(c3)O)C(=O)[O-] C08819914
c1ccc(cc1)/C=C/C=C\2/C(=O)N(C(=S)S2)CCCC(=O)Nc3ccc(c(c3)C(=O)[O-])O C08820552
CC(=O)[C@@]1(CC[C@H]2[C@@]1(CC[C@@H]3[C@@H]2CCC4=C/C(=N/OCC(=O)NCCCCC(=O)[O-])/CC[C@@]34C)C)O C09171079
CC(C)C[C@H](C(=O)[O-])NC(=O)/C(=C\c1ccc(cc1)Cl)/NC(=O)c2ccc(cc2)Br C12382137
Cc1ccc(cc1C(=O)[O-])S(=O)(=O)Nc2nc(cs2)c3ccc(cc3)NC(=O)CC(C)C C13031181
C[C@H](C(=O)Nc1ccc(cc1)C(C)(C)C)Sc2nc3cc(ccc3c(=O)n2CCO)C(=O)[O-] C13045792
C[C@H](Cn1c(=O)c2ccc(cc2nc1SCC(=O)N[C@@H](C)C34CC5CC(C3)CC(C5)C4)C(=O)[O-])O C13051540
C[C@@H](Cn1c(=O)c2ccc(cc2nc1SCC(=O)N[C@H](C)C34CC5CC(C3)CC(C5)C4)C(=O)[O-])O C13051543
C/C(=N\NC(=O)c1cccs1)/c2ccc(cc2)S(=O)(=O)NCc3ccc(cc3)C(=O)[O-] C13066480
CC(C)(C)[C@H]1CCc2c(cc(s2)C(=O)NNS(=O)(=O)c3ccc(cc3)CCC(=O)[O-])C1 C13079059
CCCC(=O)Nc1ccc(cc1)c2csc(n2)NS(=O)(=O)c3ccc(c(c3)C(=O)[O-])Cl C13195347
c1ccc2cc(c(cc2c1)C(=O)[O-])NC(=O)CSc3nnc(s3)NC[C@H]4CCCO4 C13245425
C/C(=N\NC(=S)NCCc1ccccc1)/c2ccc(cc2)S(=O)(=O)N3CCC(CC3)C(=O)[O-] C13264198
c1cc(sc1)CCNc2nnc(s2)SCC(=O)Nc3cc(ccc3C(=O)[O-])Cl C13278334
c1cc(ccc1c2ccc(o2)C(=O)Nc3ccc(cc3)S(=O)(=O)NCCC(=O)[O-])Cl C13395435
Cc1c(c(=O)[nH]c(n1)SCC(=O)Nc2cc(ccc2N3CCCCC3)C(F)(F)F)CCC(=O)[O-] C13450351
C=CCOC(=O)NCCC[C@@H](C(=O)[O-])NC(=O)OCC1c2ccccc2-c3c1cccc3 C14632660
CC(=O)[C@]1(CC[C@@H]2[C@@]1(CC[C@@H]3[C@H]2CCC4=C/C(=N/OCC(=O)NCCCCC(=O)[O-])/CC[C@@]34C)C)O C15956808
CC(=O)[C@@]1(CC[C@@H]2[C@@]1(CC[C@@H]3[C@H]2CCC4=C/C(=N/OCC(=O)NCCCCC(=O)[O-])/CC[C@@]34C)C)O C15956809
c1cc(ccc1/C=C(/C(=O)NCCCC(=O)[O-])\NC(=O)c2ccc(o2)Br)Br C02322870
CCc1ccccc1NC(=O)CSC2=C([C@H](C(=C(N2)[O-])C(=O)OC)c3ccccc3F)C#N C20057944
CC[C@H](C(=O)Nc1c(cc(cc1C)C)C)Sc2nc(c(nn2)c3cc(ccc3NC(=O)CC)C)[O-] C21882708
CC[C@@H](C(=O)Nc1cc(ccc1F)F)Sc2nc(c(nn2)c3cc(ccc3NC(=O)CC)C)[O-] C21882731
CCCC(=O)c1c(c(c(c(c1OC)C)O)C[C@@]2(C(=O)C(C(=O)C(=C2[O-])C)C(=O)[C@H](C)CC)C)O C04098829
c1cc(ccc1NC(=O)CSc2nc(cc(n2)[O-])CC(=O)NC3CC3)OC(F)(F)F C23145237
CC(C)C[C@@H](C(=O)[O-])NC(=O)/C(=C/c1ccccc1Cl)/NC(=O)c2ccc(cc2Cl)Cl C26804237
CC([C@@H](NC(=O)c1ccc(cc1)Cl)N/C(=N/C#N)/[N-]c2ccc(nc2)C(F)(F)F)(Cl)Cl C28866286
CC([C@H](NC(=O)c1ccc(cc1)C(F)(F)F)N/C(=N/C#N)/[N-]c2ccc(nc2)Cl)(Cl)Cl C28866443
CC(=C1C(=O)CC(CC1=O)(C)C)NCC[C@@H](C(=O)[O-])NC(=O)OCC2c3ccccc3-c4c2cccc4 C38528694
C=CCn1c(nnc1[S-])CC2=N[C@@H](SC2)NC(=O)c3ccc(cc3)NC(=O)c4cccs4 C38798769
C=CCn1c(nnc1[S-])CC2=N[C@H](SC2)NC(=O)c3cccc(c3)NC(=O)c4cccs4 C38798778
c1ccc(cc1)OS(=O)(=O)[N-]C[C@H](c2ccc(cc2)c3ccccc3O)N4CCN[C@@H](C4)F C39534082
C[C@]12CC[C@@H]3[C@H]([C@@H]1CC[C@@H]2O)CCC4=C/C(=N/OCC(=O)NCCCCC(=O)[O-])/CC[C@]34C C39546555
C[C@H](Cn1c(=O)c2ccc(cc2nc1SCC(=O)N[C@@H](CC(C)C)c3ccccc3)C(=O)[O-])O C13052190
Cc1ccc(o1)C(=O)C2=C(C(=O)N([C@H]2c3cc(c(c(c3)C(C)(C)C)O)C(C)(C)C)CCCO)[O-] C40046854
Cc1c(sc(n1)C)C(=O)C2=C(C(=O)N([C@H]2c3cc(c(c(c3)C(C)(C)C)O)C(C)(C)C)CCCO)[O-] C40053507
c1cc(cc(c1)S(=O)(=O)[N-]c2cccc(c2)C(F)(F)F)C(=O)NNC(=O)C[C@@H]3C[C@H]4CC[C@@H]3C4 C45574515
CCC(=O)Nc1ccc(cc1)[C@H](C)NC(=O)c2ccc(cc2)S(=O)(=O)[N-]c3ccccc3Cl C46793983
C[C@H](c1ccc(cc1)NC(=O)C2CC2)NC(=O)c3ccc(cc3)S(=O)(=O)[N-]c4ccccc4Cl C46794993
c1ccc(c(c1)[N-]S(=O)(=O)c2ccc(cc2)S(=O)(=O)N)OC([C@H](C(F)(F)F)F)(F)F C48331847
Cc1cccc(c1)c2nnc(n2CCC(=O)N[C@@H](C)c3ccc(cc3)NC(=O)C4CC4)[S-] C31397694
c1ccc(c(c1)C(=O)Nc2cccc(c2)C(=O)NC[C@H](CC(=O)[O-])c3ccc(cc3)Cl)Cl C58845801
CCOc1ccc(cc1)[C@@H](CCC(=O)N/N=C/c2ccc(o2)c3ccc(c(c3)C(=O)[O-])Cl)O C58892778
c1cc(cc(c1)[N-]S(=O)(=O)c2cccc(c2)NC(=O)CNC(=O)C3CC3)C(F)(F)F C59120989
C[C@@H](c1ccccc1[N-]S(=O)(=O)C)NC(=O)CCNC(=O)c2ccc(cc2)C(C)(C)C C59266508
C=CCn1c(=O)c2ccc(cc2nc1[S-])C(=O)NCCNc3c(cccn3)C(F)(F)F C59352675
CC[C@H](C)[C@H](C(=O)N[C@@H](C)c1cccc(c1)[N-]S(=O)(=O)C)NC(=O)c2ccc(cc2)Cl C59404309
CCOc1cccc(c1)C(=O)NNC(=O)c2ccccc2[N-]S(=O)(=O)c3cccs3 C59594047
CC(C)C(=O)Nc1ccc(cc1C(=O)[O-])N2CCN(CC2)CC(=O)Nc3ccccc3C(F)(F)F C45967683
C[C@@H](c1ccc(cc1)CC(C)C)C(=O)NC(=S)Nc2ccc(cc2)S(=O)(=O)[N-]c3nccs3 C66199594
Cc1c2ccc(c(c2oc(=O)c1CCC(=O)NCC3CCC(CC3)C(=O)[O-])C)O C02096750
c1c(cc(c(c1/C=N/NC(=S)NC2CCCCC2)[O-])[N+](=O)[O-])Br C05756604
Cc1ccc(cc1)S(=O)(=O)Nc2ccc(cc2)NC(=O)[C@H]3CC=CC[C@H]3C(=O)[O-] C01083499
c1ccc(c(c1)/C=N/NC(=S)Nc2cc(ccc2Cl)C(F)(F)F)C(=O)[O-] C03283660
c1ccc(cc1)/C=C/C=C\2/C(=O)N(C(=S)S2)CC(=O)Nc3ccc(c(c3)O)C(=O)[O-] C08820411
Cc1ccc(c(c1)S(=O)(=O)Nc2cc(c(c3c2cccc3)O)S[C@H](C)C(=O)[O-])C C08870746
c1cc(cc(c1)NC(=S)NC(=O)c2ccc(o2)c3ccc(cc3)Br)C(=O)[O-] C01157891
c1ccc2cc(ccc2c1)[C@H]([C@H](C(=O)[O-])O)NC(=O)OCC3c4ccccc4-c5c3cccc5 C12351523
c1ccc(c(c1)C(=O)N/C(=C\c2ccco2)/C(=O)Nc3cccc(c3)C(=O)[O-])Br C12659476
c1cc(c(cc1C(=O)[O-])S(=O)(=O)NNc2ccc(cn2)C(F)(F)F)Br C12516730
CC[C@@H]1CCc2c(cc(s2)C(=O)NNS(=O)(=O)c3cc(cc(c3C)C)C(=O)[O-])C1 C13079143
Cc1cc(cc(c1C)S(=O)(=O)NNC(=O)c2ccc(s2)c3ccc(cc3)F)C(=O)[O-] C13079360
c1cc(ccc1NC(=O)CC2(CCCC2)C(=O)[O-])S(=O)(=O)Nc3ccc(cc3)Cl C13251114
c1cc(ccc1c2ccc(o2)CNS(=O)(=O)c3ccc(c(c3)C(=O)[O-])O)Br C13461460
c1cc(oc1)/C=C(\C(=O)Nc2ccc(cc2)C(=O)[O-])/NC(=O)c3ccc(cc3)Br C15768225
c1c(cc(c(c1C(=O)[O-])NC(=S)NC(=O)CCCCl)Br)Br C16383293
c1cc(ccc1SCC(=O)NC(=S)Nc2ccc(cc2C(=O)[O-])Br)Cl C16429166
CCc1c(sc(c1C(=O)NC2CCCC2)NC(=O)[C@@H]3CC(=C(C[C@@H]3C(=O)[O-])C)C)C C17098098
CCc1c(sc(c1C(=O)NC2CCCC2)NC(=O)[C@@H]3CC(=C(C[C@H]3C(=O)[O-])C)C)C C17098100
C[C@H]1CCc2c(sc(c2C(=O)Nc3ccc(cc3)Cl)NC(=O)CCCC(=O)[O-])C1 C17099324
CNC(=O)c1ccsc1NC(=O)c2ccccc2[N-]S(=O)(=O)c3ccc(cc3)Cl C20570058
CC(=O)NCc1ccc(cc1)C(=O)Nc2cccc(c2)S(=O)(=O)[N-]c3ccccc3Cl C21221737
c1cc(cnc1)[N-]/C(=N\C#N)/N[C@H](C(Cl)(Cl)Cl)NC(=O)c2ccc(cc2)Cl C13588829
c1cc(c(c(c1)Cl)S(=O)(=O)[N-]c2ccc(cc2)NC(=O)NCc3ccco3)Cl C27802103
c1cc(ccc1OC(F)(F)F)S(=O)(=O)[N-]c2ccc(c(c2)C(=O)N)Cl C28258853
Cc1ccc(cc1)N/C=C(/[C@H](C(F)(F)F)O)\C(=N\S(=O)(=O)c2ccc(cc2)C)\[O-] C32620411
CC[C@@H](C)N/C(=C/C1=CSC2=NC(=C([C@@H](N12)c3ccccc3)C(=O)NC)C)/[O-] C35692577
CC[C@@H](C)N/C(=C/C1=CSC2=NC(=C([C@H](N12)c3ccccc3)C(=O)NC)C)/[O-] C35692581
CC1=C([C@@H](N2C(=CSC2=N1)/C=C(/NCC3CC3)\[O-])c4ccccc4Cl)C(=O)NC C35693338
CC(C)NC(=O)c1c2c(sc1NC(=O)[C@@H]3CC=CC[C@H]3C(=O)[O-])C[C@@H](CC2)C(C)(C)C C35897805
c1ccc(c(c1)/C=[NH+]/[N-]C2=NC(=O)[C@@H](S2)CC(=O)Nc3ccccc3C(F)(F)F)[O-] C08385301
c1ccc(cc1)/C=C/Cc2c(=O)[nH]c(nc2[O-])SCC(=O)Nc3cccc(c3)F C08606287
CCCC[C@H]1[N-][C@H]([C@@H]([NH+]1Cc2ccc(cc2)c3ccccc3c4[n-]nnn4)CO)Cl C38664621
Cc1ccc(cc1)COc2ccccc2[C@H](c3c(n[nH]c3[O-])C)C4=C(N=N[C@@H]4O)C C39422245
CC(C)CCc1c(=O)[nH]c(nc1[O-])SCC(=O)Nc2nc3ccccc3s2 C39425454
CCOS(=O)(=O)[N-]c1ccc(cc1N2CCN[C@@H](C2)Cl)c3ccccc3O C39482473
Cc1ccc(c(c1)C)NS(=O)(=O)c2cc(ccc2C)NC(=O)[C@H]3[C@H]4C[C@@H]([C@@H]3C(=O)[O-])C=C4 C39679301
CC(C)(C)c1cc(cc(c1O)C(C)(C)C)[C@H]2C(=C(C(=O)N2CCCO)[O-])C(=O)c3ccco3 C40046570
Cc1ccc(o1)C(=O)C2=C(C(=O)N([C@@H]2c3cc(c(c(c3)C(C)(C)C)O)C(C)(C)C)CCO)[O-] C40075716
CC(C)CC(=O)C1=C(C(=O)N([C@H]1c2ccc(cc2O)O)CC3(CCCC3)c4ccccc4)[O-] C40358093
COCCCN1[C@H](c2c([nH]nc2C1=O)c3cc(ccc3[O-])Cl)c4cccc(c4)O C39898278
CC(C)(C)OC(=O)N[C@@H](Cc1c[nH]nc1c2ccc(cc2)C(F)(F)F)C(=O)[O-] C44298259
Cc1cccc(c1)Oc2ccc(cc2[N-]S(=O)(=O)c3cccc(c3)S(=O)(=O)N)Cl C45772656
c1cc(cc(c1)S(=O)(=O)[N-]c2cccc(c2)Oc3cccc4c3[nH]c(=O)[nH]4)C(F)(F)F C45364573
C[C@H](c1[nH]c2ccccc2n1)NC(=O)c3ccc(cc3)S(=O)(=O)[N-]c4ccc(cc4)Cl C57895437
c1ccc(cc1)/N=C(\NCCc2c[nH]c3c2cccc3)/N=C(/CCC(=O)N4CCCCCC4)\[O-] C32943156
Cc1ccc(cc1[N-]S(=O)(=O)C)N[C@@H](C)C(=O)Nc2ccc(c(c2)Cl)C C64409846
Cc1ccc(cc1)NCc2cc(n3c(n2)nc(n3)NCc4ccc(cc4)Cl)[O-] C65322879
Cc1ccc(cc1)CNc2nc3nc(cc(n3n2)[O-])CNc4cccc(c4)C(F)(F)F C65322903
Cc1cc(ccc1O[C@@H](C)CC(C)C)[N-]S(=O)(=O)c2cc(n(c2)C)C(=O)N C66585666
c1cc(sc1)/C=C\2/C(=O)N(C(=S)S2)CCCCCC(=O)Nc3ccc(c(c3)C(=O)[O-])O C10434575
Cc1c2ccc(c(c2oc(=O)c1CCC(=O)N[C@@H](Cc3ccc(cc3)Cl)C(=O)[O-])C)O C02155896
CC(C)C[C@@H](C(=O)[O-])NC(=O)/C(=C\c1ccc(cc1)F)/NC(=O)c2ccc(cc2)Br C12382140
CC[C@H](C)[C@@H](C(=O)[O-])NC(=O)CO/N=C/1\CC[C@@]2([C@@H]3CC[C@]4([C@@H]([C@@H]3CCC2=C1)CC[C@@H]4O)C)C C12662328
c1cc(ccc1/C=C/C(=O)[O-])S(=O)(=O)Nc2ccc(cc2)S(=O)(=O)NCC(F)(F)F C13031383
c1cc(ccc1[C@H](C(=O)N)Sc2nc3cc(ccc3c(=O)n2C[C@@H]4CCCO4)C(=O)[O-])F C13053705
c1ccc(c(c1)C(=O)[O-])NS(=O)(=O)c2cccc(c2)NS(=O)(=O)c3cc(ccc3F)F C13087341
c1cc(c(cc1Br)C(=O)[O-])NC(=O)CSc2nnc(s2)NC[C@H]3CCCO3 C13238112
c1cc(c(c(c1)Cl)S(=O)(=O)Nc2ccc(cc2)NC(=O)[C@@H]3CC=CC[C@@H]3C(=O)[O-])Cl C13249209
c1cc(cc(c1)NS(=O)(=O)c2ccc(cc2)NC(=O)[C@@H]3CC=CC[C@@H]3C(=O)[O-])C(F)(F)F C13250414
c1cc(cc(c1)NS(=O)(=O)c2cccc(c2)NC(=O)[C@@H]3CC=CC[C@@H]3C(=O)[O-])C(F)(F)F C13250724
c1cc(cc(c1)NC(=O)[C@H]2CC=CC[C@@H]2C(=O)[O-])C(=O)Nc3cccc(c3)C(F)(F)F C13252279
c1ccc(c(c1)C(=O)NC2CCCC2)NS(=O)(=O)c3ccc(cc3)/C=C/C(=O)[O-] C13262375
c1cc(ccc1CNc2cnn(c(=O)c2Cl)c3ccc(cc3)C(=O)[O-])NC(=O)C4CC4 C13279913
c1cc(ccc1C(=O)NC(=S)Nc2ccc(cc2C(=O)[O-])I)[N+](=O)[O-] C16400907
CC(=O)c1cccc(c1)NC(=O)c2ccsc2NC(=O)[C@H]3CCCC[C@@H]3C(=O)[O-] C17089850
Cc1ccc(cc1)S(=O)(=O)Nc2ccc(cc2)NC(=O)[C@H]3[C@@H]4C[C@H]([C@@H]3C(=O)[O-])C=C4 C17094871
Cc1ccc(cc1)c2csc(c2C(=O)NC3CC3)NC(=O)[C@@H]4[C@@H]5C[C@H]([C@@H]4C(=O)[O-])C=C5 C17100372
Cc1ccc(cc1)NC(=O)CSC2=C([C@H](C(=C(N2)[O-])C(=O)OC)c3ccc(cc3)Cl)C#N C20131442
c1ccc(c(c1)C(=O)NNS(=O)(=O)c2ccc(cc2)Cl)[N-]S(=O)(=O)c3cccs3 C23055369
c1cc(cc(c1)S(=O)(=O)[N-]c2cccc(c2)C(F)(F)F)C(=O)NNC(=O)[C@@H]3CCC=CC3 C24350664
CC(C)N(c1ccccc1)c2ccc(cc2)NC(=O)COC(=O)c3cc([nH]c(=O)c3)[O-] C09716324
Cc1cc(nc(n1)NNC(=O)c2ccccc2[N-]S(=O)(=O)c3cccc(c3)C(F)(F)F)C C25932428
CC(=O)Nc1ccc(cc1)/C=C/C(=O)Nc2cccc(c2)S(=O)(=O)[N-]c3ccccc3Cl C27598603
c1cc(sc1)/C=C/2\C(=O)N(C(=S)S2)CCCCCC(=O)Nc3ccc(cc3C(=O)[O-])O C28296903
CC([C@@H](NC(=O)c1cc(cc(c1)F)F)N/C(=N/C#N)/[N-]c2ccc(nc2)Cl)(Cl)Cl C28866409
Cc1cccc(c1)C(=O)N[C@@H](C(C)(Cl)Cl)N/C(=N/C#N)/[N-]c2ccc(nc2)Cl C28866432
CC1([C@H](N2[C@H](S1)[C@@H](C2=O)NC(=O)[C@@H](c3ccccc3)NC(=O)c4ccccc4F)C(=O)[O-])C C35678166
c1cc(ccc1Cc2c(=O)[nH]c(=O)n(c2[O-])CCNc3c(cc(cn3)C(F)(F)F)Cl)Cl C20219146
CCOC(=O)c1ccc(cc1)NC(=S)N[N-]C2=NC(=O)C3=C([C@@H](SC3=N2)C)C C38827284
Cc1c(c([nH]n1)[O-])[C@@H](c2ccc(cc2)OCc3ccc(cc3)F)C4=C(N=N[C@@H]4O)C C39012120
Cc1c(c([nH]n1)[O-])[C@H](c2ccc(c(c2)OC)OCc3ccc(cc3)Cl)C4=C(N=N[C@@H]4O)C C39030021
Cc1ccccc1C(=O)Oc2ccc(cc2)[C@H](c3c(n[nH]c3[O-])C)C4=C(N=N[C@@H]4O)C C39422249
Cc1ccc(cc1C)NS(=O)(=O)c2ccc(cc2)NC(=O)[C@H]3[C@H]4C[C@@H]([C@@H]3C(=O)[O-])C=C4 C39679260
C[C@@H]1CCC[C@H]([C@@H]1C)NC(=O)[C@@H](C)Sc2nc3cc(ccc3c(=O)n2C[C@@H](C)O)C(=O)[O-] C39698609
CCC1=C(S[C@@H]2[C@@H]1C(=O)N([C@@H](N2)SCc3[nH]c(=O)c4ccc(cc4n3)C(=O)[O-])CC)C C39724279
CC(C)(C)c1cc(cc(c1O)C(C)(C)C)[C@@H]2C(=C(C(=O)N2CCO)[O-])C(=O)c3ccco3 C40068324
COc1cc(ccc1OCC=C)[C@@H]2c3c([nH]nc3C(=O)N2CCO)c4cc(ccc4[O-])Cl C39898015
Cc1ccc(c(c1)[N-]S(=O)(=O)c2cccc(c2)C(=O)NCc3ccc(cc3)O)Br C45853048
Cc1ccc(cc1)CSc2nc3c(c(n2)[O-])[C@@H](CC(=O)N3)c4cc(c(c(c4)OC)O)OC C13567311
COC(=O)c1ccc(cc1NC(=O)CSc2c(c3c(s2)c(cc(=O)[nH]3)[O-])C#N)Cl C13990381
Cc1ccc(cc1S(=O)(=O)Nc2ccccc2Cl)[N-]S(=O)(=O)[C@H]3CCCC[C@H]3O C58330778
c1ccc(cc1)[C@@H](CCC(=O)N/N=C/c2cc(c(c(c2)I)[O-])[N+](=O)[O-])O C58886438
c1cc(cc(c1)S(=O)(=O)[N-]c2ccc(cc2)SC(F)F)C(=O)Nc3ccn[nH]3 C60063357
c1ccc(cc1)Oc2ccc(cc2)NC(=O)C3=CNN([C@H]3C(F)(F)F)c4ccc(nn4)[O-] C39779958
Cc1ccc(cc1)c2nc([n-]n2)NC(=O)c3cccnc3SCC4=C(NO[C@H]4C)C C64151411
CCN(CC)c1ccc(cc1)/C=C\2/C(=O)N=C(N(C2=O)c3ccc(cc3)Oc4ccc(cc4)N)[O-] C08997173
Cc1cccc(c1C)NC(=O)CSc2nc(c(nn2)c3cc(cc(c3NC(=O)C)C)C)[O-] C64774483
Cc1cc(c(c(c1)c2c(nc(nn2)S[C@H](C)C(=O)Nc3ccc(cc3F)F)[O-])NC(=O)C)C C64774501
CCCS(=O)(=O)[N-]c1ccc(cc1)NC(=O)N2CCC[C@@H](C2)C(=O)NCC3CC3 C65315411
CCC[C@H](C(=O)[O-])NC(=O)/C(=C\c1ccc(cc1)Cl)/NC(=O)c2ccc(cc2)C C05104810
Cc1csc(c1NS(=O)(=O)c2ccc(cc2)NC(=O)C(=C(Cl)Cl)Cl)C(=O)[O-] C02156670
c1cc(cc(c1)NC(=O)/C(=C/c2ccco2)/NC(=O)c3ccc(o3)Br)C(=O)[O-] C00915811
c1cc(cc(c1)Br)C(=O)N/C(=C\c2ccc3c(c2)OCO3)/C(=O)NCCCC(=O)[O-] C08720986
Cc1c2ccc(cc2oc(=O)c1CC(=O)N[C@H](CC(=O)[O-])c3ccc(cc3)OCC(C)C)O C08878186
c1ccc2c(c1)c(ccc2Br)S(=O)(=O)N[C@H](Cc3c[nH]c4c3cccc4)C(=O)[O-] C11635066
C[C@H](Cn1c(=O)c2ccc(cc2nc1S[C@@H](C)C(=O)NCCC3=CCCCC3)C(=O)[O-])O C13051809
C[C@H](Cn1c(=O)c2ccc(cc2nc1S[C@H](c3ccc(cc3)F)C(=O)NC4CC4)C(=O)[O-])O C13052635
CC(C)[C@@H](c1[nH]c2ccccc2n1)NS(=O)(=O)c3ccc(c(c3)C(=O)[O-])Br C13247360
c1cc(cc(c1)NS(=O)(=O)c2ccc(cc2)NC(=O)[C@H]3CC=CC[C@H]3C(=O)[O-])C(F)(F)F C13250408
CC(=O)Nc1ccc(c(c1)F)c2csc(n2)NS(=O)(=O)c3ccc(c(c3)C(=O)[O-])Cl C13278701
C[C@@H](c1ccc(cc1)c2csc(n2)NS(=O)(=O)c3ccc(c(c3)C(=O)[O-])F)NC(=O)C C13302535
Cc1ccc(cc1)NC(=O)c2ccccc2NS(=O)(=O)c3ccc(cc3)/C=C/C(=O)[O-] C13348463
c1cc(cc(c1)Br)/C=C(\C(=O)NCCCC(=O)[O-])/NC(=O)c2ccco2 C13400858
c1cc(oc1)C(=O)N/C(=C/c2ccc(cc2)Br)/C(=O)NCCCC(=O)[O-] C02271099
c1cc(c(cc1C(=O)NC(=S)Nc2ccc(cc2C(=O)[O-])Br)[N+](=O)[O-])Cl C16384484
c1cc(oc1)/C=C/C(=O)NC(=S)Nc2c(cc(cc2Br)Br)C(=O)[O-] C16430050
CC(=O)c1cccc(c1)NC(=O)c2ccsc2NC(=O)[C@@H]3CC=CC[C@@H]3C(=O)[O-] C17089156
Cc1ccc(cc1)c2csc(c2C(=O)NC3CC3)NC(=O)[C@H]4[C@@H]5C[C@H]([C@@H]4C(=O)[O-])C=C5 C17100374
C[C@H]1CCc2c(sc(c2C(=O)NCc3ccco3)NC(=O)[C@@H]4CCCC[C@@H]4C(=O)[O-])C1 C19641230
Cc1ccc(cc1C)C(=O)NC(=S)Nc2ccc(cc2)S(=O)(=O)[N-]c3nc(cc(n3)C)C C20496850
Cc1ccc(c(c1)c2c(nc(nn2)S[C@@H](C)C(=O)Nc3cccc(c3C)Cl)[O-])NC(=O)C C21882667
CCC(=O)Nc1ccc(cc1c2c(nc(nn2)SCC(=O)Nc3ccc(cc3)C)[O-])C C21882745
CC(C)C[C@@H](C(=O)[O-])NC(=O)/C(=C\c1ccccc1Cl)/NC(=O)c2ccccc2 C26464001
CC([C@@H](NC(=O)c1cccc(c1)F)N/C(=N/C#N)/[N-]c2ccc(nc2)C(F)(F)F)(Cl)Cl C28866492
CC([C@@H](NC(=O)c1cccs1)N/C(=N/C#N)/[N-]c2cc(cnc2)Br)(Cl)Cl C28866553
Cc1cc(cc(c1)C(=O)NC(=S)Nc2ccc(cc2)S(=O)(=O)[N-]c3nc(cc(n3)C)C)C C30828813
CCc1cc(=O)[nH]c(n1)SCC(=O)Nc2c(c3c(s2)C[C@@H](CC3)C)C(=O)[O-] C32522334
CCOc1ccc(cc1)[N-]S(=O)(=O)c2cc([nH]n2)C(=O)Nc3ccc(cc3)Br C32950935
CCc1c(sc(c1C(=O)NC2CCCC2)NC(=O)[C@@H]3[C@H]4C[C@@H]([C@@H]3C(=O)[O-])C=C4)C C35897810
CCc1c(sc(c1C(=O)NC2CCCC2)NC(=O)[C@@H]3[C@H](C4CCC3CC4)C(=O)[O-])C C17098109
Cc1c(c(nc(n1)SC[C@@H]2NC(=NO2)c3ccc(cc3)C(F)(F)F)[O-])CCO C39588087
Cc1ccc(cc1)C(=O)C2=C(C(=O)N([C@H]2c3cc(c(c(c3)Br)O)OC)CCCO)[O-] C40047269
Cc1ccc(cc1)C(=O)C2=C(C(=O)N([C@H]2c3cc(c(c(c3)Br)O)OC)CCO)[O-] C40076373
Cc1cc(c(cc1I)C[C@@H](C(=O)[O-])NC(=O)OC(C)(C)C)O C44319261
Cc1ccc(cc1)N/C(=C/C2=NC(=O)/C(=C/c3ccc(c(c3)[N+](=O)[O-])NC)/S2)/[O-] C25562260
CCc1nc2n(n1)c(c(s2)[C@H](c3ccc(cc3)C(F)(F)F)N4CCC(CC4)C(=O)N)[O-] C22853789
[H]/N=C\1/[C@@H](SC(=O)[C@H]1/N=C/c2ccc(cc2)N(C)C)CC(=O)Nc3ccc(cc3)C(=O)[O-] C58836569
Cc1ccc(cc1)NS(=O)(=O)c2ccc(cc2)[N-]S(=O)(=O)c3ccc(cc3)NC(=O)C C59132900
CCS(=O)(=O)[N-]c1ccc(cc1)NC(=O)[C@@H](C(C)C)NC(=O)c2ccccc2C C59885304
Cc1ccc(c(c1)C(=O)NCC2(CCCCCC2)NC(=O)OC(C)(C)C)[N-]S(=O)(=O)C C60093068
Cc1ccc(cc1[N-]S(=O)(=O)C)N[C@@H](C)C(=O)Nc2ccc(cc2)Br C60099881
Cc1cc(ccc1S(=O)(=O)[N-]c2ccccc2C(=O)Nc3ccc(c(c3)Cl)NC(=O)C)F C21135868
COc1cc(ccc1O)[C@@H]2C(=C(N=C3C2=C(CCC3)[O-])SCC(=O)Nc4nccs4)C#N C02216003
CC(C)(C)NC(=O)CN1CCN(CC1)c2ccc(c(c2)C(=O)[O-])NC(=O)C3CCCC3 C35482738
c1ccc(cc1)[C@@H](C(=O)Nc2cc(ccc2Cl)C(F)(F)F)Sc3c([nH]c(=O)nn3)[O-] C13638198
CCOc1ccccc1[N-]S(=O)(=O)C2=CN=C(C2)[C@H]3NN[C@@H](O3)c4ccccc4 C64612845
CC[C@@H](C(=O)Nc1ccc(c(c1)Cl)F)Sc2nc(c(nn2)c3ccccc3NC(=O)C)[O-] C64774686
Cc1cccc(c1NC(=O)C)c2c(nc(nn2)SCC(=O)Nc3ccc(c(c3)C)C)[O-] C64774869
CN(C)c1ccc(cc1)CNC(=O)c2c[nH]nc2S(=O)(=O)[N-]c3ccc(cc3)Cl C67245515
C=CCOC(=O)NC[C@@H](C(=O)[O-])NC(=O)OCC1c2ccccc2-c3c1cccc3 C02564726
CC(C)C[C@@H](C(=O)[O-])NC(=O)/C(=C/c1ccc(cc1)F)/NC(=O)c2ccc(cc2)Br C02981790
Cc1coc2c1cc3c(c(c(=O)oc3c2C)CCC(=O)N[C@@H](c4ccc(cc4)O)C(=O)[O-])C C02122140
CC[C@@H](C)[C@@H](C(=O)[O-])NC(=O)CO/N=C/1\CC[C@@]2([C@@H]3CC[C@]4([C@@H]([C@@H]3CCC2=C1)CC[C@@H]4O)C)C C12662326
Cc1cc(cc(c1C)S(=O)(=O)Nc2ccc(cc2)S(=O)(=O)NC3CC3)C(=O)[O-] C12653028
c1cc(ccc1/C=C/C(=O)[O-])S(=O)(=O)NCC(=O)Nc2ccc(c(c2F)F)F C13088341
Cc1cc(ccc1NC(=O)CNc2ccc(cc2[N+](=O)[O-])/C=C/C(=O)[O-])Br C13192539
CC[C@H](c1ccc(cc1)Br)Nc2ccc(cc2[N+](=O)[O-])C(=O)NCC(=O)[O-] C13211905
c1cc(c(cc1Br)C(=O)[O-])NC(=O)CSc2nnc(s2)NC[C@@H]3CCCO3 C13238108
c1cc(cc(c1)NC(=O)[C@H]2CC=CC[C@H]2C(=O)[O-])C(=O)Nc3cccc(c3)C(F)(F)F C13252277
c1ccc(cc1)NS(=O)(=O)c2ccc(cc2)NS(=O)(=O)c3cc(cs3)C(=O)[O-] C13300723
c1cc(ccc1NS(=O)(=O)c2ccc(c(c2)F)F)NS(=O)(=O)c3cc(cs3)C(=O)[O-] C13301071
C[C@@H](c1ccc(cc1)c2csc(n2)NS(=O)(=O)c3ccc(cc3)/C=C/C(=O)[O-])NC(=O)C C13302516
c1ccc(cc1)NS(=O)(=O)c2ccc(cc2)NS(=O)(=O)c3ccc(c(c3)C(=O)[O-])Cl C13349770
CC(=O)Nc1ccc(c(c1)C(F)(F)F)NS(=O)(=O)c2cc(ccc2OC)C(=O)[O-] C14205424
c1cc(cc(c1)[N+](=O)[O-])C(=O)NC(=S)Nc2c(cc(cc2Cl)Cl)C(=O)[O-] C16399789
Cc1ccc(cc1)c2csc(c2C(=O)NC3CC3)NC(=O)[C@@H]4CC=CC[C@H]4C(=O)[O-] C17093996
Cc1ccc(c(c1)c2c(nc(nn2)SCC(=O)Nc3ccc(cc3)Cl)[O-])NC(=O)C C21882680
c1cc(oc1)CNC(=O)CNC(=O)c2ccc(c(c2)[N-]S(=O)(=O)c3ccc(cc3)F)Cl C21960750
c1cc(oc1)C(=O)NCCNC(=O)c2ccc(c(c2)[N-]S(=O)(=O)c3ccc(cc3)F)Cl C23041680
C[C@H]1CCc2c(cc(s2)C(=O)NNC(=O)CCn3c(nnc3[S-])c4cccs4)C1 C24310006
c1ccc(cc1)[C@H](c2ccc3c(c2)[nH]cn3)NC(=O)Cn4c(nnc4[S-])c5cccs5 C25145877
CCOC(=O)c1c2c(sc1NC(=O)CSc3nc(c(c(n3)[O-])CCO)C)CCCC2 C32522911
Cc1ccccc1Oc2ccc(cc2)S(=O)(=O)[N-]c3ccc(cc3)S(=O)(=O)N C33642862
C[C@H]1C[C@H]1C(=O)NNC(=O)c2cccc(c2)S(=O)(=O)[N-]c3ccc(cc3)Cl C12757554
c1ccc(cc1)C2=C(N(CC2=O)c3cccc(c3)S(=O)(=O)[N-]c4cccc(c4)C(F)(F)F)N C08686516
Cc1ccc(cc1Cl)[N-]S(=O)(=O)c2ccc(c(c2)C(=O)NCCNC(=O)C(C)C)Cl C39484932
Cc1c(c(nc(n1)SC[C@@H]2NC(=NO2)c3cccc(c3)C(F)(F)F)[O-])CCO C39588085
c1cc(c(cc1Cl)c2ccc(o2)/C=C/3\C(=O)N(C(=S)S3)[C@@H](CC(=O)N)C(=O)[O-])Cl C39861959
c1ccc2c(c1)-c3ccccc3C2COC(=O)N[C@@H](Cc4c[nH]c5c4cc(cc5)F)C(=O)[O-] C02583087
CC(C)(C)OC(=O)N[C@@H](Cc1cc(c(c(c1O)Br)F)Br)C(=O)[O-] C44319241
c1cc(cc(c1)NC(=O)c2cccc(c2)S(=O)(=O)[N-]c3cccc(c3)Cl)C(=O)NC4CC4 C14482200
Cc1cccc(c1)[N-]S(=O)(=O)c2ccc(c(c2)C(=O)NNC(=O)c3cc(oc3C)C)Cl C45794066
c1cc(ccc1C(=O)Nc2ccc(cc2)N3CCC(CC3)O)[N-]S(=O)(=O)c4ccc(cc4)F C46668505
Cc1cc(ccc1NC(=O)c2ccc(cc2)[N-]S(=O)(=O)c3ccc(c(c3)Cl)F)C(=O)NC C46779181
Cc1ccc(cc1)S(=O)(=O)[N-]/N=C(\C=C\c2ccccc2)/c3c(nc(s3)NNC(=O)C)C C48547808
c1cc(ccc1/C=C\2/C(=O)N(C(=S)S2)CCC(=O)Nc3ccc(cc3C(=O)[O-])O)Cl C54360666
CC(C)(C)[C@H](NC(=O)CCCc1cccnc1)N/C(=N/C#N)/N=c/2\cccc-3[n-]cccc23 C40952190
c1cc(c(cc1[N-]S(=O)(=O)c2cc(cc(c2)C(F)(F)F)C(F)(F)F)[N+](=O)[O-])N C18707257
CC(=O)Nc1cccc(c1)C(=O)/N=C(\Nc2ccc(cc2)Br)/[N-]Cc3ccncc3 C45940615
CC(=O)Nc1cccc(c1)C(=O)/N=C(\Nc2cccc(c2)Br)/[N-]Cc3ccccn3 C46126766
c1ccnc(c1)Sc2ccc(cc2Cl)[N-]S(=O)(=O)c3ccc(cc3)S(=O)(=O)N C58367045
c1cc(ccc1[C@@H](CC(=O)[O-])CNC(=O)c2ccc(cc2)NC(=O)c3ccc(cc3)Cl)Cl C58840832
C[C@H](c1cccc(c1)[N-]S(=O)(=O)C)NC(=O)CNC(=O)c2c(c3ccccc3s2)Cl C58952196
c1ccc(c(c1)C(=O)N[N-]C2=NC(=O)C[C@H](S2)C(=O)Nc3cccc(c3)C(F)(F)F)Cl C22707000
COC(=O)CCNC(=O)Nc1c(cc(cc1Br)Br)C(=O)[O-] C62825578
CC(C)(C)NC(=O)CN1CCN(CC1)c2ccc(c(c2)C(=O)[O-])NC(=O)c3ccccc3F C64589546
Cc1ccc(cc1)NC(=O)[C@@H](C)Sc2nc(c(nn2)c3cc(cc(c3NC(=O)C)C)C)[O-] C64774528
C[C@@H](C(=O)Nc1cc(ccc1F)F)Sc2nc(c(nn2)c3ccccc3NC(=O)C(C)C)[O-] C64774637
Cc1ccc(cc1S(=O)(=O)Nc2ccc(cc2)SC(F)F)NC(=O)c3ccc(nn3)[O-] C09444332
CC(C)c1cc(cs1)C(=O)NNC(=O)[C@H]2[C@@H]3CC[C@@H](C3)[C@@H]2C(=O)[O-] C00373914
Cc1ccc(cc1C(=O)[O-])S(=O)(=O)Nc2ccc(cc2)NC(=O)C C08710308
Cc1ccc(c(c1)S(=O)(=O)Nc2ccc(cc2)C(=O)NCC(=O)[O-])C C13360017
c1cscc1CC[NH+]2CCc3c(sc(c3C(=O)[O-])NC(=O)C(=O)[O-])C2 C13491489
CC(C)CNC(=O)C(=O)Nc1c(c2c(s1)COC(C2)(C)C)C(=O)[O-] C06758951
CC[C@@H](C)[C@@H](C(=O)[O-])N1C(=O)/C(=C/c2ccc(c(c2)O)O)/SC1=S C16935289
c1ccc(cc1)NC(=O)c2ccsc2NC(=O)[C@H]3CC=CC[C@H]3C(=O)[O-] C17075877
c1ccc2c(c1)c(nc(n2)C(=O)NCCNC(=O)C(Cl)(Cl)Cl)[O-] C22470731
CS(=O)(=O)Nc1ccc(cc1)NC(=O)[C@@H]2[C@@H]3C[C@H]([C@@H]2C(=O)[O-])C=C3 C23625773
CC(=O)c1ccc(cc1)S(=O)(=O)[N-]c2cc(ccc2Cl)C(=O)N C26541568
c1ccc(cc1)C(=O)/C(=C/2\C(=C[C@](O2)(c3ccccc3)O)O)/C(=O)C(=O)[O-] C31909125
Cc1ccc(cc1)C(=O)C2=C(C(=O)N([C@@H]2c3cccc(c3)O)C[C@H](C)O)[O-] C18043105
C[C@@H](CNS(=O)(=O)c1cc(cc(c1F)C(=O)[O-])Br)O C35600792
Cc1[nH]c(=O)c(c(n1)/C=C/c2ccc(cc2)O)[C@@H](c3ccccc3)C(=O)[O-] C16853105
C/C(=N/C[C@@H](CO)O)/c1c(=O)c2ccccc2n(c1[O-])c3ccccc3 C08101037
C[C@H](c1ccccc1Br)NS(=O)(=O)c2cc([nH]c2)C(=O)[O-] C36983683
C[C@H](CS(=O)(=O)c1cc(cc(c1F)C(=O)[O-])Br)C(=O)N C37227813
CC(C)[C@H](C(=O)Nc1cc(ccc1C(=O)[O-])Br)NC(=O)C C37742484
c1c(c(sc1C(=O)[O-])Br)S(=O)(=O)NCc2c[nH]nc2 C38005959
CCCc1nnc(n1CC(=O)N[C@H]2Nc3ccc(cc3S2)C)[S-] C39446597
COc1cc(ccc1O)[C@H]2C(=C(C(=O)N2CCCO)[O-])C(=O)c3cccs3 C40046308
c1cn[nH]c1CNS(=O)(=O)c2cc(c(cc2Cl)Cl)C(=O)[O-] C41015822
Cc1ccc(c(c1)C)NC(=S)Nn2c(nnc2[S-])c3cnccn3 C44550227
c1cc(ccc1C(=O)N)[N-]S(=O)(=O)c2cc(cs2)c3ccno3 C44903083
c1ccc(c(c1)/C=C\2/C(=O)N(C(=S)S2)CC(=O)Nc3ccc(cc3)C(=O)[O-])O C15036058
C[C@H](C(=O)NC)NS(=O)(=O)c1cc(cc(c1Cl)C(=O)[O-])Cl C49098894
C[C@@H](/C(=C(/C#N)\C(=O)NC1CCCCC1)/[O-])NC(=O)c2cccs2 C50680300
c1cc(ccc1S(=O)(=O)N)S(=O)(=O)[N-]c2ccc(c(c2)F)OC(F)F C55638201
CCc1ccc(s1)S(=O)(=O)[N-]c2cccc(c2C)S(=O)(=O)N C55650573
Cc1ccc(cc1)/C=C/S(=O)(=O)[N-]c2cc(cc(c2)S(=O)(=O)N)F C55678633
COc1c(cc(cc1F)[N-]S(=O)(=O)c2cccc(c2)S(=O)(=O)N)F C55682275
CCCCN(CC(=O)N)C(=O)/C=C\c1ccc(cc1)[N-]S(=O)(=O)C C57325754
CSc1cccc(c1)[N-]S(=O)(=O)c2ccc(cc2)S(=O)(=O)N C07708213
CS(=O)(=O)[N-]c1cccc(c1)CNC(=O)c2cc3c([nH]2)cccc3F C25239883
c1ccc(cc1)NC(=O)[C@H]2CC(=O)N=C(S2)[N-]NC(=O)c3ccc(cc3)Cl C17082562
c1cc2c(cc1C(=O)NC(=S)Nc3ccc(c(c3)Cl)C(=O)[O-])OCCO2 C20493882
c1cc(cc(c1)[N-]S(=O)(=O)c2cc(ccc2F)F)CS(=O)(=O)N C60184760
CC(=O)Nc1ccc(cc1)S(=O)(=O)[N-]c2ccc3c(c2)nc([nH]3)C(F)(F)F C36354471
CC(=O)Nc1cccc(c1)[N-]S(=O)(=O)CCNC(=O)c2cccs2 C62066342
C[C@@H](C1CC1)C(=O)NCCS(=O)(=O)[N-]c2cccc(c2)NC(=O)C C62216329
Cc1cccc(c1[N-]S(=O)(=O)c2ccc(c(c2)S(=O)(=O)C)F)C(=O)N C63150643
CC(=O)Nc1ccc(c(c1)NC(=O)c2ccccc2[N-]S(=O)(=O)C)F C63733688
Cc1ccc(cc1)[N-]S(=O)(=O)C2=CN=C(C2)[C@H]3NN[C@@H](O3)c4ccccc4 C64612893
c1ccc(c(c1)[N-]S(=O)(=O)c2cccc(c2)C(=O)Nc3ccn[nH]3)F C66457106
Cc1ccc(cc1C(=O)NC(C)C)NC(=O)[C@H]2[C@H]3C[C@@H]([C@@H]2C(=O)[O-])C=C3 C66585552
Cc1ccsc1C(=O)NNS(=O)(=O)c2cc(c(cc2Cl)F)C(=O)[O-] C66588672
Cc1cccc(c1)C(=O)NNS(=O)(=O)c2ccc(c(c2)C(=O)[O-])F C66589027
Cc1ccsc1C(=O)NNC(=O)c2cc(ccc2[N-]S(=O)(=O)C)F C66783527
Cn1cc(cc1C(=O)N)S(=O)(=O)[N-]c2ccc(c(c2)C(F)(F)F)F C67124847
CC(=O)N[C@@H](C/C(=N/c1[nH]nc(n1)c2cccs2)/[O-])c3c(cccc3F)F C67152494
Cc1c2cc(c(cc2oc(=O)c1CCC(=O)NCC(=O)[O-])O)Cl C02125904
CC(=O)Nc1ccc(c(c1)NC(=O)[C@@H]2CC=CC[C@@H]2C(=O)[O-])OC C06847306
c1cc(ccc1CNC(=O)CN2C(=O)C3(CCCC3)NC2=O)C(=O)[O-] C13092185
c1ccc(c(c1)/C=C/C(=O)Nc2ccc(cc2)C(=O)NCC(=O)[O-])F C13180903
CCCNC(=O)[C@H](C)NS(=O)(=O)c1ccc(cc1)/C=C/C(=O)[O-] C13198517
CC(C)(C)c1nnc(n1N)SCC(=O)N2CCC(CC2)C(=O)[O-] C13218378
c1cc2c(cc1C(=O)NNC(=O)CC3(CCCC3)C(=O)[O-])OCO2 C13250899
c1cc2c(cc1C(=O)NNC(=O)CC3(CCCCC3)C(=O)[O-])OCO2 C13250901
CNS(=O)(=O)c1ccc(cc1)NC(=O)[C@@H]2CC=CC[C@H]2C(=O)[O-] C13253880
C[C@@H]1CCc2c(sc3c2c(ncn3)NCC(=O)NCC(=O)[O-])C1 C20311590
c1cnn(c1)c2ccc(cn2)[N-]S(=O)(=O)c3ccc(cc3)C(=O)N C23144567
COc1ccc(cn1)[N-]S(=O)(=O)c2cccc(c2)S(=O)(=O)N C23391015
CC1(C[C@@](CCO1)(CCNC(=O)Nc2[n-]nnn2)c3ccccc3)C C23505966
CS(=O)(=O)Nc1ccc(cc1)NC(=O)[C@@H]2CC=CC[C@@H]2C(=O)[O-] C23625745
Cc1cc(ccc1S(=O)(=O)[N-]c2ccc(cc2)C(=O)N)[N+](=O)[O-] C32585869
c1cc(cc(c1)C(=O)Nc2cccc(c2)C(=O)NC3CC3)c4[n-]nnn4 C35354942
CC(C)C[C@@H](C(=O)Nc1ccc(s1)C(=O)[O-])NS(=O)(=O)C C35425627
C[C@H](CNS(=O)(=O)c1cc(sc1Br)C(=O)[O-])O C35600768
c1ccc2c(c1)c(c[nH]2)C[C@@H](C(=O)[O-])NCc3ccc(cc3)[N+](=O)[O-] C35610504
Cc1ccc(cc1[N+](=O)[O-])S(=O)(=O)[N-]c2ccc(cc2)C(=O)N C04697860
c1ccc(c(c1)/C=C\2/C(=O)N(C(=S)S2)[C@@H](CC(=O)N)C(=O)[O-])Cl C39862003
c1ccc(c(c1)/C=C\2/C(=O)N(C(=S)S2)[C@H](CC(=O)N)C(=O)[O-])Cl C39862004
c1cc(oc1)C(=O)C2=C(C(=O)N([C@H]2c3ccc(cc3)O)CCCO)[O-] C40046456
CC(C)CC(=O)C1=C(C(=O)N([C@@H]1c2ccc(cc2)O)CCCO)[O-] C40358530
CC(C)C[C@@H](CO)NC(=O)Cc1csc(n1)[N-]S(=O)(=O)C C40792198
CC(=O)Nc1cc(ccc1OC)NC(=O)[C@@H]2CC=CC[C@@H]2C(=O)[O-] C44830301
Cc1cc(sc1C(=O)[O-])S(=O)(=O)NNC(=O)c2cccn2C C45774472
CC(C)N(C)S(=O)(=O)[N-]c1cc(ccc1Cl)S(=O)(=O)N C49042894
CC(C)(C)c1csc(n1)NC(=O)N[C@H](CCSC)C(=O)[O-] C49500266
CCNc1c(cc(cn1)Br)C(=O)N[C@H](C)c2[n-]nnn2 C50778875
CC(C)N/C(=C(\C#N)/C(=O)c1cccc(c1)NC(=O)[C@H]2CCCO2)/[O-] C50984477
CC(=N/N=C\1/NC(=O)[C@@H](S1)CC(=O)Nc2ccc(cc2)C(=O)[O-])C C04679774
CC(=O)Nc1ccc(cc1)N/C(=C(\C#N)/C(=O)/C=C\c2ccco2)/[O-] C51429124
CCOc1cccc(c1O)/C=N\n2c(nnc2[S-])c3cc(n[nH]3)C C01298110
C[C@H]1CN(C[C@@H](O1)C)/C(=C(\C#N)/C(=O)CNC(=O)NC2CCCCC2)/[O-] C54807325
Cc1csc(n1)CNC(=O)c2cc(ccc2O)[N-]S(=O)(=O)C C55161035
CC[C@@H](CO)NS(=O)(=O)c1cc(oc1Br)C(=O)[O-] C55313453
C[C@@H](c1cccc(c1)[N-]S(=O)(=O)C)NC(=O)NCCCCOC C56918365
CC(=O)NCCNC(=O)c1ccc2c(c1)nc(n(c2=O)CC=C)[S-] C36620255
c1cc(ccc1N[C@H]2CC(=O)N(C2=O)c3nc(cs3)CC(=O)[O-])O C16902232
c1ccnc(c1)c2nc([nH]n2)/N=C(/c3ccc(cc3)NC(=O)C4CC4)\[O-] C47343286
CCNC(=O)CNC(=O)c1ccc(c(c1)[N-]S(=O)(=O)C)Cl C61366724
CS(=O)(=O)CCS(=O)(=O)[N-]c1ccc(cc1N)C(F)(F)F C63141954
CS(=O)(=O)CCS(=O)(=O)[N-]c1ccc(cc1N)Br C63141989
c1cc(ccc1N[C@@H]2CC(=O)N(C2=O)c3nc(cs3)CC(=O)[O-])O C16902232
CCn1c(=O)c2ccc(cc2[nH]c1=O)/C(=C(/C#N)\C(=O)NCC=C)/[O-] C66508332
CC(C)CCC(=O)NNC(=O)c1ccc(c(c1)[N-]S(=O)(=O)C)F C66790669
C[C@@H](C(=O)NC(C)(C)C)NC(=O)c1cc(c(nc1[O-])SC)C#N C66923853
CCn1c(n[nH]c1=S)CCNC(=O)Cc2c(nc(s2)[S-])C C67077111
Cc1nc(on1)CCCNC(=O)c2ccc3c(c2)nc(=S)[nH]c3[O-] C67178199
Cc1c2ccc(c(c2oc(=O)c1CC(=O)NCC3CCC(CC3)C(=O)[O-])C)O C02153966
c1cc(cc(c1)NC(=O)[C@@H]2CC=CC[C@H]2C(=O)[O-])C(=O)Nc3nccs3 C04977996
C[C@@H](C(=O)Nc1ccc(c(c1)O)C(=O)[O-])N2C(=O)/C(=C\c3cccs3)/SC2=S C09429174
c1cc(ccc1/C=C/C(=O)[O-])S(=O)(=O)Nc2ccc(cc2)C(=O)NC3CC3 C13460408
c1cc-2c(cc1NC(=O)/C=C\C(=O)[O-])Cc3c2ccc(c3)NC(=O)C(F)(F)F C17162350
c1ccc(cc1)c2cc(n[nH]2)c3n[nH]c(=S)n3/N=C/c4ccc(cc4)C(=O)[O-] C09329143
c1cc(oc1)CNC(=O)c2ccc(cc2)NC(=O)[C@H]3CCCC[C@H]3C(=O)[O-] C20114591
c1cc(cc(c1)NC(=O)[C@H]2CC=CC[C@@H]2C(=O)[O-])NC(=O)c3cccs3 C25209936
c1cc(cc(c1)NC(=O)[C@@H]2CC=CC[C@H]2C(=O)[O-])NC(=O)c3cccs3 C25209940
Cc1ccc(cc1F)NS(=O)(=O)CCNC(=O)c2cccnc2[S-] C36397593
COc1ccccc1[C@@H]2N=C(N=C3N2C(=CC(=C)N3)[O-])NC[C@@H]4CCCO4 C20392567
Cc1c(c([nH]n1)[O-])[C@H](c2cc(ccc2OCC#C)Br)C3=C(N=N[C@@H]3O)C C39715520
c1ccc(c(c1)C(=O)N)[N-]C2=NC(=O)/C(=C/c3ccc(cc3)[N+](=O)[O-])/S2 C39869889
c1cc(cc(c1)O)[C@@H]2C(=C(C(=O)N2CCCO)[O-])C(=O)c3ccc(cc3)Cl C40047566
C[C@H](C(=O)Nc1ccc(c(c1)C(F)(F)F)Cl)Sc2c(=O)[nH]c(nn2)[O-] C41606065
Cc1ccc(cc1NS(=O)(=O)c2cc(c(cc2C)C)C(=O)[O-])NC(=O)C C42791683
Cc1cc(ccc1NS(=O)(=O)c2ccc(c(c2)C(=O)[O-])F)C(=O)NC C42791837
[H]/N=C(\Nc1nc2ccccc2s1)/N=C(/[C@H](C)N3C(=O)c4ccccc4C3=O)\[O-] C05897112
Cc1cc(c(cc1C(=O)[O-])S(=O)(=O)Nc2ccc(cc2)c3[nH]nc(n3)C)C C50535000
CCOc1ccc(cc1)NC2=N[C@H](N3C(=CC(=C)NC3=N2)[O-])c4cccnc4 C51249023
CCOC(=O)N(C)c1ccc(cc1)NC(=O)c2ccc3c(c2)nc(=S)[nH]c3[O-] C54312272
c1cc(oc1)C(=O)Nc2ccc(cc2)NC(=O)[C@@H]3[C@H]4C[C@@H]([C@@H]3C(=O)[O-])C=C4 C55372667
CC(C)NC(=O)Nc1ccccc1[N-]S(=O)(=O)c2ccc(nc2)Cl C55614577
Cc1ccc(cc1[N+](=O)[O-])S(=O)(=O)[N-]c2cc(cc(c2C)F)C(=O)N C55615067
Cc1ccc(cc1)/C=C\S(=O)(=O)[N-]c2cc(cc(c2)S(=O)(=O)N)F C55678632
CSCC(=O)NNC(=O)c1ccccc1[N-]S(=O)(=O)c2cccs2 C28667975
CC(C)C(=O)Nc1ccc(cc1)[N-]S(=O)(=O)c2ccc(cc2)C(=O)NC C15756574
Cc1cc(no1)[N-]S(=O)(=O)c2ccc(cc2)/N=C/c3ccc(cc3O)O C59466352
c1cc(cc(c1)[N-]S(=O)(=O)c2ccc(cc2)Br)C(=O)Nc3ccn[nH]3 C60063293
Cc1cc(c(cc1C)S(=O)(=O)[N-]c2ccc(c(c2)C(=O)N)F)[N+](=O)[O-] C60442732
CC(C)Oc1ccccc1[N-]S(=O)(=O)c2ccc(cc2F)S(=O)(=O)N C60443063
[H]\N=C(\Nc1nc2ccccc2s1)/N=C(/[C@@H](C)N3C(=O)c4ccccc4C3=O)\[O-] C05898878
c1ccc(cc1)[N-]S(=O)(=O)CCNC(=O)/C=C/c2cc3ccccc3[nH]c2=O C62216175
C[C@H](CS(=O)(=O)[N-]c1cccc(c1)F)C(=O)NCCc2ccccc2O C62282036
CC(=O)NCCC(=O)Nc1c(cc(cc1Br)Br)C(=O)[O-] C62825127
CCc1ccc(s1)S(=O)(=O)[N-]c2ccc(c(c2)S(=O)(=O)N)Cl C62930525
c1ccc(cc1)NC(=S)N[N-]C2=NC(=O)C3=C4CCCC[C@H]4SC3=N2 C39729647
c1cc(c(cc1Br)NC(=O)NCCc2nccs2)C(=O)[O-] C63136451
CCCS(=O)(=O)[N-]c1cccc(c1)C(=O)NC2CCC(CC2)C(=O)NC C63259647
c1cc(cc(c1)Cl)[N-]S(=O)(=O)C2=CN=C(C2)[C@@H]3NN[C@H](O3)c4ccc(cc4)F C64612979
Cc1c2c(c(c(=O)[nH]c2sc1C(=O)C)C(=O)Nc3cccc(c3)C(=O)OC)[O-] C65150543
Cc1csc(n1)CCCCNC(=O)c2ccc3c(c2)nc(=S)[nH]c3[O-] C66143807
C[C@@H](/C(=C(/C#N)\C(=O)Nc1ccc(cc1Cl)Cl)/[O-])NC(=O)C2CCC2 C66230809
C[C@H](/C(=C(\C#N)/C(=O)Nc1cc(cc(c1)Cl)Cl)/[O-])NC(=O)C2CCC2 C66230819
Cc1cc(cc(c1)n2c(cc(n2)C)[N-]S(=O)(=O)c3ccc(cc3)C(=O)N)C C66248222
c1cnn(c1)c2ccc(cc2Cl)[N-]S(=O)(=O)c3ccc(cc3)C(=O)N C66585739
Cc1c(sc(n1)NC(=O)c2cccc3c2[nH]nc3)c4nnc(n4CC=C)[S-] C66621221
CCNC(=O)Nc1cccc(c1)[N-]S(=O)(=O)c2cccc3c2nsn3 C67124409
CCc1ccc(cc1S(=O)(=O)N)[N-]S(=O)(=O)c2ccc(c(c2)F)C C67124656
C[C@@H](c1cccc(c1)[N-]S(=O)(=O)C)NC(=O)N[C@@H]2C[C@@H]2c3ccccc3 C67619187
c1ccc(cc1)/C(=C/C(=O)C(=O)[O-])/N/N=C\2/c3cc(ccc3NC2=O)Br C06041688
c1cc(ccc1NC(=O)[C@H]2CCCC[C@H]2C(=O)[O-])S(=O)(=O)Nc3nccs3 C04877552
C/C(=N\NC(=O)c1ccc(cc1)C(C)(C)C)/c2ccc(cc2)S(=O)(=O)NCC(=O)[O-] C13061040
CC(=O)NCc1ccc(s1)c2csc(n2)NS(=O)(=O)c3ccc(cc3)/C=C/C(=O)[O-] C13093447
CNC(=O)c1ccc(cc1)S(=O)(=O)Nc2ccc(cc2C(=O)[O-])Br C13239739
C/C(=N\NC(=S)NC1CCCCC1)/c2ccc(cc2)S(=O)(=O)N3CCCC[C@@H]3C(=O)[O-] C13264200
c1cc(c(cc1S(=O)(=O)NNC(=O)C23CC4CC(C2)CC(C4)C3)C(=O)[O-])Cl C13346940
Cc1c2ccccc2oc1C(=O)NNS(=O)(=O)c3ccc(c(c3)C(=O)[O-])Cl C13347393
Cc1ccc(cc1C(=O)[O-])S(=O)(=O)NNC(=O)c2ccc(cc2)Br C13348643
c1cc(ccc1NC(=O)/C=C/c2ccc(c(c2)C(F)(F)F)Cl)S(=O)(=O)NCC(=O)[O-] C13393620
c1ccc(c(c1)NC(=O)c2ccsc2NC(=O)[C@H]3[C@H]4C[C@@H]([C@@H]3C(=O)[O-])C=C4)F C17081836
C[C@H]1CCc2c(sc(c2C(=O)NC3CC3)NC(=O)[C@@H]4[C@@H]5C[C@H]([C@@H]4C(=O)[O-])C=C5)C1 C17089994
C1CCc2c(c(c(s2)NC(=O)[C@H]3CC=CC[C@@H]3C(=O)[O-])C(=O)NC4CCCC4)C1 C17090754
C1CCc2c(c(c(s2)NC(=O)[C@@H]3CC=CC[C@H]3C(=O)[O-])C(=O)NC4CCCC4)C1 C17090755
CCCCNC(=O)c1c[nH]c2ccc(cc2c1=O)S(=O)(=O)[N-]c3cccc(c3)C(F)(F)F C20211819
c1ccc2c(c1)c(nc(n2)C(=O)NCCNC(=O)c3ccccc3I)[O-] C22470333
CNC(=O)c1cccc(c1)NC(=O)c2ccc(cc2)[N-]S(=O)(=O)c3cccs3 C25082707
CCN(CC)c1ccc(cc1)[C@H]2C/C(=C/3\C(=NC(=O)N(C3=O)c4cccc(c4)Cl)[O-])/NN2 C26599700
c1cc(ccc1C(=O)[O-])NC(=O)C[C@H]2C(=O)N/C(=N\N=C3CCCCCCC3)/S2 C28050043
c1cc(ccc1C(=O)[O-])NC(=O)C[C@@H]2C(=O)N/C(=N\N=C3CCCCCCC3)/S2 C28050045
C1CCC(CC1)NC(=O)c2c3c(sc2NC(=O)[C@@H]4CC=CC[C@@H]4C(=O)[O-])CCC3 C17090768
c1cc(ccc1CN(C2CC2)C(=O)Cn3c(nnc3[S-])c4ccc(cc4)Cl)C(=O)N C31175702
Cc1ccc(cc1)C(=O)C2=C(C(=O)N([C@H]2c3ccc(cc3)F)c4ccc(cc4)S(=O)(=O)N)[O-] C01220721
Cc1ccc(cc1)N2C(=O)/C(=C/c3c(c4ccccc4[nH]3)CCNC(=O)C)/C(=NC2=S)[O-] C01262495
Cc1c(sc(c1C(=O)NC2CCCC2)NC(=O)[C@@H]3[C@H]4C[C@@H]([C@@H]3C(=O)[O-])C=C4)C C35897781
C[C@@H](C(=O)NCCc1c[nH]c2c1cc(cc2)F)Sc3c4c(nc[n-]4)nc(n3)Cl C13549032
c1cc(c(cc1NC(=S)NC(=O)c2cc(cnc2)Br)C(=O)[O-])Cl C15856740
C1CCc2c(c(c(s2)NC(=O)[C@H]3[C@H](C4CCC3CC4)C(=O)[O-])C(=O)NC5CC5)C1 C17090760
C1CC[C@@H]([C@@H](C1)C(=O)Nc2c(c3c(s2)CCC3)C(=O)NC4CCCC4)C(=O)[O-] C17082911
c1ccc(c(c1)[N-]S(=O)(=O)c2cccc(c2)C(=O)Nc3cccc4c3[nH]nc4)F C39555314
c1cc(ccc1c2ccc(o2)/C=C(\C#N)/C(=N/c3nccs3)/[O-])S(=O)(=O)N C39998063
c1cc(ccc1CS(=O)(=O)N)[N-]S(=O)(=O)c2ccc(s2)Br C40217355
CCOc1ccc(cc1OC)[C@H]2c3c([nH]nc3C(=O)N2CCO)c4cc(ccc4[O-])Cl C39897940
c1ccc(c(c1)[C@H]2c3c([nH]nc3C(=O)N2CCCO)c4cc(ccc4[O-])Cl)F C39898080
c1ccc2c(c1)c(c[nH]2)/C=C\3/C(=O)N(C(=S)S3)CC(=O)Nc4ccc(cc4)C(=O)[O-] C15036099
c1cc(oc1)CN2C3=NC(=O)[C@@](C3=C(NC2=S)[O-])(C(F)(F)F)NC(=O)c4ccc(cc4)F C13556990
c1ccc\2c(c1)CCC/C2=N\N=C/3\NC(=O)[C@H](S3)CC(=O)Nc4ccc(cc4)C(=O)[O-] C09763091
c1cc(cc(c1)S(=O)(=O)[N-]c2ccc(cc2)SC(F)F)C(=O)N3CCC(CC3)C(=O)N C57383036
Cc1cc(sc1C(=O)N[C@H](C)c2ccccc2[N-]S(=O)(=O)C)NC(=O)c3ccco3 C58912384
C=CCNC(=O)c1ccccc1[N-]S(=O)(=O)c2cc3c(cc2F)NC(=O)CC3 C47328674
C[C@@H]([C@@H]1CCCO1)NC(=O)c2cc(=O)[nH]c3c2cc(cc3)S(=O)(=O)[N-]c4ccc(cc4)F C13006735
COCCCN1C(=O)/C(=C\2/C[C@H](NN2)c3c(cccc3Cl)Cl)/C(=NC1=O)[O-] C17027987
COc1cc(cc(c1O)OC)[C@@H]2CC(=O)Nc3c2n(cc3C(=O)[O-])c4ccc(cc4)F C40287482
C[C@H](C(=O)Nc1ccc(c(c1)C(=O)[O-])O)N2C(=O)/C(=C\c3ccco3)/SC2=S C33585270
c1ccc(cc1)/C=C/2\C(=O)N(C(=S)S2)CCC(=O)Nc3ccc(c(c3)O)C(=O)[O-] C33545824
c1ccc2c(c1)cccc2NN/C=C/3\C(=O)N=C(N(C3=O)Cc4ccc(cc4)F)[O-] C05218449
Cc1cc(c(n1c2ccc(cc2)S(=O)(=O)N)C)/C=C\3/C(=O)N=C(S3)[N-]c4ccccc4 C18254848
Cc1ccc(c(c1)Cl)[N-]S(=O)(=O)C2=CN=C(C2)[C@H]3NN[C@@H](O3)c4ccccc4 C64612781
COc1ccccc1[N-]S(=O)(=O)C2=CN=C(C2)[C@H]3NN[C@@H](O3)c4ccccc4 C64612922
COc1ccc(cc1)[N-]S(=O)(=O)C2=CN=C(C2)[C@@H]3NN[C@H](O3)c4ccc(cc4)F C64612960
c1cc(ccc1C(=O)Nc2nccs2)NC(=O)[C@H]3CCCC[C@H]3C(=O)[O-] C01145108
CC(C)C[C@H](C(=O)[O-])N1C(=O)/C(=C/c2ccc(c(c2)O)O)/SC1=S C05371268
c1cc(cc(c1)NC(=O)[C@H]2CC=CC[C@@H]2C(=O)[O-])NC(=O)c3ccco3 C12744662
Cc1ccc(cc1)C[NH2+][C@H](c2ccc3c(c2)OCCO3)P(=O)([O-])[O-] C12997555
CC(C)NS(=O)(=O)c1ccc(cc1)NC(=O)CC2(CCCCC2)C(=O)[O-] C13253865
c1ccc(c(c1)C(=O)NNC(=O)CC2(CCCC2)C(=O)[O-])n3cccc3 C13255275
Cc1ccc(cc1)[C@@H](CC(=O)[O-])NC(=O)c2ccc(cc2)S(=O)(=O)NC3CC3 C13258359
CC[C@H](C)[C@@H](C(=O)[O-])N1C(=O)/C(=C/c2ccc(c(c2)O)O)/SC1=S C16935292
c1ccc(cc1)NC(=O)c2ccsc2NC(=O)[C@H]3CC=CC[C@@H]3C(=O)[O-] C17075878
C1Cc2c(sc(c2C(=O)NC3CC3)NC(=O)[C@@H]4CC=CC[C@@H]4C(=O)[O-])C1 C17076638
C1Cc2c(sc(c2C(=O)NC3CC3)NC(=O)[C@H]4[C@H]5CC[C@@H]([C@H]4C(=O)[O-])C=C5)C1 C17081924
COc1cccc(c1OC)[C@H](c2c([nH]c(=S)nc2[O-])[O-])[NH+]3CCCC3 C20156096
Cc1cc(c2c(c(c(=O)oc2c1)CC(=O)NCC3CCC(CC3)C(=O)[O-])C)O C20412585
Cc1cc(c2c(c(c(=O)oc2c1)CC(=O)N[C@@H](CC(C)C)C(=O)[O-])C)O C20609895
c1cc(oc1)C(=O)Nc2ccc(cc2)NC(=O)[C@H]3CC=CC[C@H]3C(=O)[O-] C23625672
CCCc1nnc(n1CC(=O)N(Cc2ccc(cc2)C(=O)N)C3CC3)[S-] C31175704
c1ccc(cc1)C(=O)Nc2ccc3c(c2)c(c[nH]3)[C@H](C(=O)[O-])N4CCOCC4 C31807340
CCCS(=O)(=O)[N-]c1ccc(c(c1)Br)S(=O)(=O)N C34959310
CCC/C=C/C=C/C1=C([C@H]([C@H]2[C@@](C1=O)(O2)C/C=C(\C)/C(=O)[O-])O)CO C35270757
C[C@H](CNS(=O)(=O)c1cc(cc(c1F)C(=O)[O-])Br)O C35600794
CSc1ccc(cc1)[C@H]2N=C(N=C3N2C(=CC(=C)N3)[O-])NC[C@H]4CCCO4 C20392591
c1cc(oc1C(=O)NCC(=O)Nc2c(ccs2)C(=O)[O-])Br C37450640
c1cc(ccc1C(=O)Nc2nccs2)NC(=O)[C@H]3CC=CC[C@H]3C(=O)[O-] C01148091
c1cc(ccc1/C=N/N[C@@H]2NC(=O)[C@H](S2)CC(=O)[O-])Br C03909464
CNS(=O)(=O)c1ccc(cc1)NC(=O)[C@@H]2[C@H]3C[C@@H]([C@@H]2C(=O)[O-])C=C3 C39679278
Cc1ccccc1c2nc3c(c(cs3)C(=O)[O-])c(=O)n2C[C@@H](CO)O C40694565
Cc1c2c(nc(n(c2=O)C3CCCCC3)SCC(=O)N)sc1C(=O)[O-] C36646100
Cc1ccc(cc1NC(=O)[C@H]2CC=CC[C@@H]2C(=O)[O-])S(=O)(=O)NC C48383609
C[C@H](C(=O)NC)NS(=O)(=O)c1cc(c(cc1Cl)Cl)C(=O)[O-] C48445723
CC(C)N(C)S(=O)(=O)[N-]c1c(cc(cc1Cl)S(=O)(=O)N)Cl C49042923
CC(C)NC(=O)c1ccc(cc1NC(=O)[C@H]2CC=CC[C@@H]2C(=O)[O-])Cl C55150212
c1cc(ccc1C(=O)NC2CCCC2)NC(=O)[C@H]3CC=CC[C@H]3C(=O)[O-] C55150496
Cc1c(cccc1S(=O)(=O)N)[N-]S(=O)(=O)c2ccccc2C(F)(F)F C55650729
CC[C@@H](C)N1C(=O)/C(=C/Nc2ccc(cc2)C(=O)[O-])/C(=O)NC1=S C20291736
C[C@H](Cc1ccsc1)NC(=O)NCc2ccccc2[N-]S(=O)(=O)C C50112281
c1cc(cc(c1)[N-]S(=O)(=O)c2ccc(c(c2F)F)F)CS(=O)(=O)N C60184775
CC[C@H](C(=O)N)S(=O)(=O)c1cc(cc(c1F)C(=O)[O-])Br C61677971
CC(C)CCNC(=O)CCS(=O)(=O)[N-]c1cccc(c1)NC(=O)C C62104203
CC(=O)Nc1cccc(c1)NC(=O)c2cc(ccc2[N-]S(=O)(=O)C)F C63452432
COc1cc(c(cc1OC)[N-]S(=O)(=O)c2ccc(c(c2F)F)F)C(=O)N C63634238
CC(=O)Nc1ccc(c(c1)NC(=O)c2cc(ccc2[N-]S(=O)(=O)C)Cl)F C64487717
CC(C)CNC(=O)CNC(=O)c1ccc2c(c1)nc(=S)n(c2[O-])C C64499324
Cc1ccc(cc1)[N-]S(=O)(=O)C2=CN=C(C2)[C@@H]3NN[C@H](O3)c4ccccc4 C64612894
CS(=O)(=O)[N-]c1cccc(c1)C(=O)NCCC(=O)NC2CCCC2 C53321808
CCOC(=O)c1ccc(cc1)NC(=O)c2c(c3c(ccs3)[nH]c2=O)[O-] C65215121
C[C@H](CNC(=O)c1c(c2c(ccs2)n(c1=O)Cc3ccccc3)[O-])O C65215717
CC[C@@H](C)NC(=O)[C@H](C)NC(=O)c1cc(ccc1[N-]S(=O)(=O)C)F C65913567
C[C@H](/C(=C(\C#N)/C(=O)Nc1ccccc1C(F)(F)F)/[O-])NC(=O)C2CCC2 C66230939
c1ccc(c(c1)[N-]S(=O)(=O)C2CCCCC2)N3CCC(CC3)C(=O)N C66584463
CC(=O)Nc1ccc(c(c1)C(=O)NCc2cc(ccc2F)F)[N-]S(=O)(=O)C C67072429
CCn1c(nnc1SCC(=O)Nc2ncc(s2)C)CNc3ccc(cc3C)C C00899183
CC1=C([C@H](NC(=S)N1C)c2cccc(c2)NC(=O)C3CCC3)C(=O)OCCOC C04562574
CC[C@@H](C)NC(=O)c1ccccc1NC(=O)CN(c2cccc(c2)F)S(=O)(=O)C C00665681
Cc1ccc(cc1)S(=O)(=O)NCCC(=O)N(C)CC(=O)Nc2cccc(c2C)C C08413914
Cc1ccc(cc1Cl)NC(=O)COc2ccc(cc2)N3C[C@H](CC3=O)C(=O)NCC=C C09329148
c1cc(cc(c1)OC(F)F)C(=O)Nc2cccc(c2)S(=O)(=O)NCc3ccco3 C09957261
CNS(=O)(=O)c1ccc(c(c1)C(=O)OCC(=O)Nc2ccc(cc2)C(F)(F)F)Cl C11107491
CC(=O)N[C@H](CCSC)C(=O)Oc1cc(c2c(=O)cc(oc2c1)c3ccccc3)O C02124049
CCN(CC)S(=O)(=O)c1cccc(c1)C(=O)NCC(=O)Nc2ccc(c(c2)C)C C12765864
CSCC[C@@H](C(=O)Nc1ccc2c(c1)OC(O2)(F)F)NS(=O)(=O)c3ccccc3 C12937633
CC(C)[C@@H](C(=O)OCC(=O)Nc1ccc(cc1)N(C)C)NC(=O)c2ccccc2F C07229283
Cc1ccc(cc1S(=O)(=O)Nc2cc(cc(c2)C)C)C(=O)NCCCn3ccnc3 C09668797
CSCC[C@@H](C(=O)Nc1cccc(c1)F)NC(=O)c2ccc(c(c2)[N+](=O)[O-])Cl C14427642
CCNC(=O)c1cccc(c1)NC(=O)c2cc(ccc2Cl)S(=O)(=O)N(CC)CC C14573108
Cc1nc2cc(ccc2o1)NC(=O)[C@@H](CCSC)NS(=O)(=O)c3ccc(cc3)Cl C15545226
CCN(CC)S(=O)(=O)c1ccc(cc1)CCC(=O)Nc2ccc(cc2)NC(=O)C C18076685
Cc1c(sc(n1)c2cccs2)C(=O)OCC(=O)NCC(=O)Nc3ccc(c(c3)F)F C19352960
CC[NH+](CC)CCN1[C@H](C(=C(C1=O)[O-])C(=O)c2ccc3c(c2)C[C@@H](O3)C)c4cccc(c4)O C20267121
CC(C)[C@@H](C(=O)NCCC1=CCCCC1)NS(=O)(=O)c2ccc3c(c2)OCCCO3 C21002892
COC(=O)CSCc1ccc(cc1)NC(=O)c2ccc(cc2)NC(=O)c3ccco3 C21126042
Cc1ccc(c(c1)S(=O)(=O)N[C@@H](CCSC)C(=O)Nc2ccc3c(c2)nc(o3)C)C C22131576
Cc1ccc(cc1)NC(=O)Cc2nc(cs2)COC(=O)c3ccc(cc3)NC(=O)C C22139779
c1cc(oc1)C[NH+](Cc2ccc(cc2)C(=O)NC3CC3)Cc4nc5ccsc5c(n4)[O-] C23186248
CC[C@H](c1cccs1)Nc2c3c(c(sc3ncn2)C(=O)NCCN4CCOCC4)C C23337444
CSc1ccc(cc1)NC(=O)COC(=O)c2ccc(s2)NC(=O)c3ccco3 C23576686
CC(C)(C)NS(=O)(=O)c1ccc(cc1)C(=O)OCC(=O)N[C@@H]2CCCc3c2cccc3 C25031795
C[NH+](C)[C@@H](CNC(=O)c1cccc(c1)S(=O)(=O)[N-]c2cccc(c2)Cl)c3ccco3 C12767623
Cc1ccc(cc1)S(=O)(=O)N[C@@H](C)C(=O)OCC(=O)N[C@H]2C[C@H]3CC[C@@]2(C3(C)C)C C36007610
C/C(=C/C(=O)C(C(C(F)(F)F)(F)F)(F)F)/NNC(=O)c1ccc(cc1)[N+](=O)[O-] C08424729
Cc1ccc(cc1)C(=O)N[C@H](C2CCN(CC2)C(=O)CC(C)(C)C)C(=O)NCc3ccco3 C36213024
CC(C)(C)NC(=O)[C@@H](c1ccc(cc1)O)N(Cc2ccco2)C(=O)c3ccc(cc3)OC C36498059
CC(C)(C)NC(=O)[C@H](c1ccc(cc1)N(C)C)N(Cc2ccco2)C(=O)c3ccc(cc3)O C36500419
c1ccc(c(c1)N(CC(=O)NC2CCCCC2)C(=O)CCC(=O)Nc3nccs3)F C13501745
Cc1ccc(c(c1)C)N(CC(=O)NC2CCCC2)C(=O)CCC(=O)Nc3nccs3 C13501698
C[C@H]1C[C@@]2(CC(C1)(C)C)C(=O)N(C(=O)N2)C[C@@H](COc3ccc(cc3)CCC(=O)C)O C08395405
Cc1ccc(cc1)S(=O)(=O)N[C@H](C(C)C)C(=O)OCC(=O)NC2CCC(CC2)C C39211126
CCOC(=O)CC1(CCCCC1)NC(=O)C[C@@H]2C(=O)NCCN2Cc3cccs3 C39515388
CCN(CC)S(=O)(=O)c1ccc2c(c1)c(cc(=O)[nH]2)C(=O)N[C@H](C)CCC(C)C C36661572
CC(C)N(C)S(=O)(=O)c1ccc(cc1)NC(=O)NCc2ccc(cc2)OC(F)F C40103874
CCOC(=O)c1c(c2c(s1)[nH]c(nc2=O)CN(C[C@@H](c3ccccc3)O)C4CC4)C C40404762
CCN(CC)c1ccc(cc1)N/C=C/2\C(=O)NC(=S)N(C2=O)c3ccc(cc3)OCC C13809760
CC[C@]1(C(=O)N(C(=O)N1)C[C@H](COc2cccc(c2)C(=O)C)O)c3ccc(cc3)Cl C24088294
Cc1ccc(cc1)[C@]2(C(=O)N(C(=O)N2)C[C@@H](COc3ccc(cc3)CCC(=O)C)O)C C15236262
Cc1ccc(cc1)[C@H](c2ccccc2)OC[C@@H](CN3C(=O)[C@@](NC3=O)(C)c4ccco4)O C58322407
CCN(CC)S(=O)(=O)c1ccc(c(c1)NS(=O)(=O)c2ccccc2Cl)NC C58504449
Cc1nc(cs1)CSc2ccc(cc2)C(=O)O[C@@H](C)C(=O)NC(=O)NC(C)(C)C C11702360
CC(C)CC(=O)N[C@@H](C(C)C)C(=O)N1CCN(CC1)CC(=O)Nc2ccc(cc2)F C59361999
CCN(CC)S(=O)(=O)c1cccc(c1)c2nnc(n2N)SCC(=C)Br C59928043
C[C@H](CC(=O)Nc1cccc(c1)N2CCCC2)NC(=O)[C@H]3CC(=O)N(C3)CC(F)(F)F C60360222
CC(C)COC(=O)C[C@H]1C(=O)NCCN1CC(=O)Nc2ccc(cc2Cl)Cl C66228845
c1ccc(cc1)C(=O)NC(c2ccc(c(c2)[N+](=O)[O-])[O-])NC(=O)c3ccccc3 C00713389
Cc1ccc(cc1)NC(=O)c2cc(ccc2N3CCOCC3)NC(=O)/C=C\C(=O)[O-] C05931974
c1cc(cc(c1)F)/C=C/2\C(=O)N(C(=O)S2)CCC(=O)Nc3ccc(c(c3)C(=O)[O-])O C09348559
c1cc(cc(c1)S(=O)(=O)NC2CC2)NS(=O)(=O)c3ccc(cc3)/C=C/C(=O)[O-] C10518297
Cc1c(sc(n1)c2ccc(cc2)Cl)C(=O)N[C@@H](Cc3c[nH]c4c3cccc4)C(=O)[O-] C12322626
c1ccc2c(c1)c(c[nH]2)C[C@@H](C(=O)[O-])NS(=O)(=O)c3ccc(cc3)C(F)(F)F C13027245
C[C@@H](Cn1c(=O)c2ccc(cc2nc1SCC(=O)Nc3ccc4c(c3)CCC4)C(=O)[O-])O C13051615
CCC(=O)N/N=C(\C)/c1ccc(cc1)S(=O)(=O)Nc2ccc(cc2)C(=O)[O-] C13058779
C[C@H](c1ccc(cc1)S(=O)(=O)N)N(C)S(=O)(=O)c2ccc(cc2)C(=O)[O-] C13089147
C[C@@H](c1ccc(cc1)S(=O)(=O)N)N(C)S(=O)(=O)c2ccc(cc2)C(=O)[O-] C13089148
CC(C)COc1ccc(cc1OC)/C=C/C(=O)Nc2ccc(cc2)C(=O)NCC(=O)[O-] C13180738
c1cc(ccc1C(=O)NCC(=O)[O-])NC(=O)c2cc(cc(c2)C(F)(F)F)C(F)(F)F C13180888
Cc1ccc(cc1S(=O)(=O)NC)NS(=O)(=O)c2cc(c(cc2Cl)Cl)C(=O)[O-] C13196373
C[C@@H](c1ccc2ccccc2c1)Nc3ccc(cc3[N+](=O)[O-])C(=O)NCC(=O)[O-] C13211802
c1cc(ccc1C(=O)[O-])NC(=O)CSc2nnc(s2)NC[C@H]3CCCO3 C13238073
c1ccc(c(c1)c2nc(cs2)CNC(=O)N[C@@H](CC(=O)N3CCCC3)C(=O)[O-])Cl C13245418
c1cc(cc(c1)S(=O)(=O)NCc2ccco2)NC(=O)[C@H]3CC=CC[C@@H]3C(=O)[O-] C13250390
c1cc(oc1)CNS(=O)(=O)c2ccc(cc2)NC(=O)CC3(CCCCC3)C(=O)[O-] C13250752
Cc1ccc(cc1C(=O)[O-])S(=O)(=O)NCc2ccc(cc2)CS(=O)(=O)NC(C)C C13279307
c1ccc(c(c1)C(=O)NC[C@H]2CCCO2)NS(=O)(=O)c3cc(cs3)C(=O)[O-] C13302177
c1cc(ccc1C(=O)NCC(=O)[O-])NS(=O)(=O)c2ccc(cc2C(F)(F)F)Cl C13360101
c1cc(ccc1/C=C/C(=O)Nc2ccc(cc2)S(=O)(=O)NCC(=O)[O-])OC(F)(F)F C13393624
c1ccc2c(c1)c(=O)n(c(n2)SCC(=O)Nc3ccc(cc3)/C=C/C(=O)[O-])CCCO C13410610
CS(=O)(=O)[N-]c1ccccc1C(=O)Nc2ccccc2C(=O)NCc3ccco3 C06268827
c1ccc(c(c1)C(=O)NCC(=O)NCc2ccco2)[N-]S(=O)(=O)c3ccc(cc3)F C22696368
Cc1c(sc(n1)NC(=O)CCNC(=O)C2CCCC2)c3nnc(n3CC=C)[S-] C30603451
c1cc(ccc1NC(=S)NC(=O)c2ccc(c(c2)F)F)S(=O)(=O)[N-]c3nccs3 C02376978
c1ccc(cc1)[C@H](C(=O)N)N2CCN(CC2)S(=O)(=O)c3ccc(c(c3)C(=O)[O-])Cl C13252347
C=CCN1[C@H](Nc2ccccc2C1=O)SCc3[nH]c(=O)c4ccc(cc4n3)C(=O)[O-] C39722278
COc1cccc2c1oc(c2)C(=O)C3=C(C(=O)N([C@H]3c4cccc(c4)O)CCCO)[O-] C40053293
CC(C)Oc1ccc(cc1)C(=O)C2=C(C(=O)N([C@@H]2c3cccc(c3)O)CCOCCO)[O-] C40079096
CC(C)Oc1ccc(cc1)C(=O)C2=C(C(=O)N([C@H]2c3cccc(c3)O)CCOCCO)[O-] C40079097
CCOc1cc(ccc1O)[C@H]2C(=C(C(=O)N2CCO)[O-])C(=O)c3ccc(cc3)OC(C)C C40079248
c1ccc2c(c1)cc(o2)C(=O)C3=C(C(=O)N([C@@H]3c4ccc(cc4)O)CCOCCO)[O-] C40096977
COc1cccc2c1oc(c2)C(=O)C3=C(C(=O)N([C@@H]3c4cccc(c4)O)CCO)[O-] C40098064
CCOc1cccc(c1)C(=O)C2=C(C(=O)N[C@H]2c3cc(c(c(c3)Br)O)OC)[O-] C40125623
c1cc(c(c(c1)Cl)F)S(=O)(=O)[N-]c2cc(ccc2NCCO)[N+](=O)[O-] C55582497
CCOc1ccc(cc1)C(=O)NNC(=O)c2ccccc2[N-]S(=O)(=O)c3cccs3 C14805252
c1ccc(c(c1)NC(=O)CCNC(=O)c2ccoc2)[N-]S(=O)(=O)c3cccs3 C25016949
CSCC[C@@H](/C(=N/c1[nH]ncn1)/[O-])NS(=O)(=O)c2cc(ccc2Cl)Cl C26260246
CC(=O)c1ccc(cc1)NC(=S)Nn2c(=O)c3cc(c(cc3nc2[S-])OC)OC C59228445
CCOc1ccc(cc1)[N-]S(=O)(=O)c2cc(ccc2Cl)C(=O)Nc3ccn[nH]3 C60063361
Cc1ccc(cc1[N-]S(=O)(=O)C)NC(=O)CCCNC(=O)OC(C)(C)C C60100993
CNc1ccc(cc1[N-]S(=O)(=O)c2cc(sc2Cl)Cl)S(=O)(=O)NC C60341691
C[C@H](CS(=O)(=O)[N-]c1cccc(c1)F)C(=O)Nc2ccc3c(c2)oc(=O)[nH]3 C62089672
Cc1ccc(c2c1cn[nH]2)NS(=O)(=O)c3cc(ccc3OC)/C=C/C(=O)[O-] C63635647
COc1ccc(cc1)[N-]S(=O)(=O)C2=CN=C(C2)[C@H]3NN[C@@H](O3)c4ccc(cc4)F C64612958
C[C@H](C(=O)Nc1ccc(cc1)Cl)Sc2nc(c(nn2)c3ccccc3NC(=O)C)[O-] C64774697
CC(C)C[C@H](C(=O)NC)NC(=O)CS(=O)(=O)[N-]c1ccc(cc1)OC(C)C C65153828
CCC(=O)Nc1ccc(cc1)S(=O)(=O)[N-]c2ccc(nc2)NC(=O)C3CC3 C67004775
c1ccc(c(c1)C(=O)OCC(=O)N[C@@H]2CCS(=O)(=O)C2)Nc3cccc(c3)C(F)(F)F C03531041
CCOc1ccc(cc1)/C=C/C(=O)Nc2ccc(cc2)S(=O)(=O)Nc3nccs3 C00947474
CCOC(=O)c1c2c(sc1NC(=O)CNc3ccc(c(c3)OC)OC)C[C@H](CC2)C C08788414
C[C@@H](C(=O)OCC(=O)Nc1ccc(cc1F)F)NS(=O)(=O)c2ccc(c(c2)Cl)Cl C08824807
C[C@H](C(=O)NC1CC1)OC(=O)c2ccccc2NS(=O)(=O)c3ccc(s3)Cl C09126871
C[C@H](C12CC3CC(C1)CC(C3)C2)NC(=O)COC(=O)CNC(=O)c4ccc(o4)Br C09612571
Cc1ccc(cc1)N2C[C@@H](CC2=O)C(=O)Nc3nc(cs3)CC(=O)NCCC4=CCCCC4 C09698224
Cc1ccc(cc1)N([C@@H](c2ccco2)C(=O)NC3CCCC3)C(=O)CNC(=O)c4cccs4 C13506074
c1ccc(cc1)N([C@@H](c2ccco2)C(=O)NC3CCCCC3)C(=O)CNC(=O)c4cccs4 C13506425
COc1cc(cc(c1OC)OC)[C@@H]2[C@H]3CC=C[C@@H]3c4cc(ccc4N2)S(=O)(=O)NCC=C C13641097
CCCNS(=O)(=O)c1ccc2c(c1)[C@H]3C=CC[C@H]3[C@@H](N2)c4cc(c(c(c4)OC)OC)OC C13641131
c1ccc(c(c1)C(=O)NCc2ccco2)NC(=O)CCc3ncc(o3)c4ccc(cc4)Cl C14800917
c1cc(cc(c1)S(=O)(=O)N2CCCCC2)NCC(=O)Nc3ccc(cc3)OC(F)F C15086960
C/C=C/c1ccc(c(c1)OC)OC[C@@H](CN2C(=O)[C@@](NC2=O)(C)c3ccc4ccccc4c3)O C15236721
CCC(=O)c1ccc(cc1)OC[C@@H](CN2C(=O)[C@@](NC2=O)(C)c3ccc4ccccc4c3)O C15236785
C[C@H](C(=O)Nc1ccccc1C(=O)C)OC(=O)CNC(=O)c2c(c3ccccc3s2)Cl C15848431
Cc1ccc(cc1)NC(=O)CN(C)C(=O)CCNS(=O)(=O)c2c(c(c(c(c2C)C)C)C)C C15916951
COCCN(Cc1nc(cs1)C(=O)NC2CCCCC2)C(=O)Nc3ccc(cc3)Cl C16459098
CC1=C([C@H](NC(=S)N1C)c2cccc(c2)NC(=O)c3cccc(c3)F)C(=O)OCCOC C16609502
Cc1ccc(cc1F)NC(=O)[C@@H](C)OC(=O)[C@H](C)NS(=O)(=O)c2ccc(cc2)Cl C16773213
Cc1ccc(cc1)S(=O)(=O)N[C@@H](C)C(=O)O[C@H](C)C(=O)Nc2ccc(cc2F)Cl C16773549
CC(C)[C@@H](C(=O)NCCc1ccc(cc1)Cl)NS(=O)(=O)c2cccc3c2nsn3 C19077494
CNC(=O)c1ccc(cc1)NC(=O)COC(=O)C2(CCCC2)Cc3nc4ccccc4s3 C19355085
C[C@H](CO)NC(=O)COc1ccc2cc(c(=O)oc2c1)c3ccc(cc3)OC(F)(F)F C20426212
CC(C)CCNC(=O)[C@@]1(Cn2c3ccccc3c(c2C(=O)N1CCC(C)C)NC(=O)C)C C21866967
CCCc1ccc(cc1)NC(=O)CCCNS(=O)(=O)c2ccc3c(c2)OCCCO3 C22617075
CCOc1ccc(cc1)OC[C@@H](CN2C(=O)[C@](NC2=O)(C)c3ccc4ccccc4c3)O C24093062
CC(C)Cn1c(=O)c2cc(ccc2nc1SCCOc3ccc(cc3)S(=O)(=O)N)Cl C24144489
Cc1ccc(cc1)[C@H](CN2CCOCC2)NC(=O)c3ccc(cc3)NC(=O)OC(C)(C)C C12775703
CCOC(=O)C1=C(NC(=O)N[C@@H]1c2cccs2)CSc3nccc(n3)C(F)(F)F C25256754
C[C@@H]1CN(C[C@@H](O1)C)CCCNC(=O)c2ccc(cc2)S(=O)(=O)Nc3ccc(cc3)Cl C32899240
CCOC(=O)CC1(CCCCC1)NC(=O)N[C@@H](C(C)C)C(=O)N2CCc3c2cccc3 C33127610
Cc1cccc(c1)NC(=O)CNC(=O)CN(Cc2ccco2)C(=O)c3cccc4c3cccc4 C33662307
CCOC(=O)c1c(c(c([nH]1)C)C(=O)CN(C2CC2)C(=O)Nc3ccc(cc3)SC)C C35538974
Cc1cccc(c1)CN2[C@H]([C@H](OC2=O)c3ccc(cc3)NC(=O)CC(C)C)C(=O)NC4CC4 C35752603
Cc1ccc(cc1)CN2[C@@H]([C@@H](OC2=O)c3cccc(c3)NC(=O)C(C)C)C(=O)NCC4CC4 C35755439
CC1=C([C@H](C(=C(N1)SCC(=O)OC(C)C)C#N)c2ccco2)C(=O)Nc3ccccc3 C06530709
C[C@H](C(=O)Nc1ccc(cc1)S(=O)(=O)NC(C)C)OC(=O)c2cc3ccccc3s2 C23034220
CC[C@H]1CCCCN1C(=O)[C@H](C)OC(=O)CCNC(=O)NC23CC4CC(C2)CC(C4)C3 C39579503
c1ccc2c(c1)c(c[nH]2)C[C@H](C(=O)OCC(=O)N3CCCCCC3)NC(=O)c4ccc(cc4)F C39616100
Cc1c(c(=O)[nH]c(n1)SCC(=O)N(c2ccccc2)C3CCCCC3)CCC(=O)O C13449530
CCc1cccc2=C(C[NH+]=c12)C(=O)CS[C@H]3Nc4cc(ccc4C(=O)N3CC(C)C)C(=O)[O-] C39697910
Cc1cc(ccc1Br)NC(=O)[C@H](CCSC)NC(=O)c2cccc(c2)[N+](=O)[O-] C15583062
Cc1cccc(c1)NS(=O)(=O)c2ccc(c(c2)C(=O)N[C@H](CC(C)C)C(=O)OC)C C57380764
CCCCn1c(nn(c1=S)CCC(=O)Nc2c(ccc[nH+]2)[O-])c3ccc(cc3)Cl C22263763
Cc1ccc(c(c1)n2ccnc2SCC(=O)NCc3ccc(cc3)NC(=O)c4ccco4)C C25402204
c1ccc(cc1)Oc2ccc(cc2)NS(=O)(=O)c3ccc(cc3)S(=O)(=O)NC4CC4 C28196172
Cc1cc(ccc1C(C)C)O[C@@H](C)C(=O)Nc2nc(cs2)c3ccc(o3)CNC(=O)C C59274954
C[C@H]1C[C@@H](C[NH+](C1)C(C)(C)CNC(=O)c2ccc3c(c2)nc(n(c3=O)CCCOC)[S-])C C59990162
CC(C)C[C@@H](C(=O)NC1CCN(CC1)C(=O)OC(C)(C)C)NC(=O)c2ccc(cc2)Cl C60031820
c1ccc2c(c1)-c3ccccc3C2COC(=O)N[C@H](c4cccc(c4)F)[C@H](C(=O)[O-])O C08700591
c1ccc(c(c1)C(=O)NC2CC2)NS(=O)(=O)c3ccc(c(c3)C(=O)[O-])Br C09910317
CC(C)[C@H](C(=O)[O-])NC(=O)/C(=C/c1ccccc1)/NC(=O)c2ccc(cc2)Br C02272251
c1ccc2c(c1)CCCN2CC(=O)NNS(=O)(=O)c3cc(ccc3Br)C(=O)[O-] C13059983
c1cc(cc(c1)S(=O)(=O)Nc2ccc(cc2)Cl)Nc3c(cccn3)C(=O)[O-] C13090441
CC[C@H]1CCc2c(cc(s2)C(=O)NNC(=O)C[C@H](c3ccccc3)C(=O)[O-])C1 C13250103
CCNc1ccc(cc1NS(=O)(=O)c2ccc(cc2)/C=C/C(=O)[O-])C(=O)OCC C13250737
c1cc(cc(c1)NC(=O)[C@@H]2CC=CC[C@@H]2C(=O)[O-])C(=O)Nc3cccc(c3)C(F)(F)F C13252283
c1ccc(c(c1)C(=O)NC2CCCC2)NS(=O)(=O)c3ccc(c(c3)C(=O)[O-])Cl C13262369
Cc1ccc(cc1NC(=S)N/N=C/c2ccc(cc2)C(=O)[O-])S(=O)(=O)N(C)C C13338049
c1cc(oc1)CNc2nnc(s2)SCC(=O)Nc3ccc(cc3)/C=C/C(=O)[O-] C13402873
c1ccc(cc1)/C=C/C=N/N=C\2/N=C([C@@H](S2)CC(=O)Nc3ccc(cc3)C(=O)[O-])O C02955581
c1cc(c(cc1[N+](=O)[O-])Cl)C(=O)NC(=S)Nc2ccc(cc2C(=O)[O-])Cl C16385782
Cc1ccc(cc1)[C@H]2C(=C(NC(=C2C(=O)OC)[O-])SCC(=O)Nc3ccc(cc3)F)C#N C20101514
CCn1c(c2ccc(cc2nc1=S)C(=O)Nc3cccc(c3)C(=O)NCC(F)(F)F)[O-] C25581183
CCC(=O)N[C@H](C(Cl)(Cl)Cl)Oc1ccc(cc1)/C=C\2/C(=O)NC(=O)N=C2[O-] C26967539
CC([C@H](NC(=O)c1cccs1)N/C(=N/C#N)/[N-]c2ccc(nc2)C(F)(F)F)(Cl)Cl C28866479
Cc1c(sc(n1)NC(=O)CCc2c[nH]c3c2cccc3)c4nnc(n4CC=C)[S-] C30672564
Cc1cc(c(cc1S(=O)(=O)Nc2ccc(c(c2)C(=O)OC)Cl)C(=O)[O-])O C31668468
C[C@H]1CCc2c(sc(c2C(=O)[O-])NC(=O)[C@@H](C)N(C)Cc3[nH]c(=O)c4ccccc4n3)C1 C14123871
Cc1ccc(cc1)NC(=O)c2cc(ccc2N3CCOCC3)NC(=O)[C@H]4CC=CC[C@@H]4C(=O)[O-] C01115825
Cc1ccc(cc1)NC(=O)c2cc(ccc2N3CCOCC3)NC(=O)[C@H]4CC=CC[C@H]4C(=O)[O-] C01115822
CC(C)Cc1nnc(s1)NC(=O)CSc2[nH]c(=O)c(c(n2)[O-])c3ccccc3 C13496814
Cc1ccc(cc1)/C=C/C(=O)NC(=S)Nc2ccc(cc2)S(=O)(=O)[N-]c3cc(on3)C C06088862
c1ccc(cc1)CCNC(=O)c2c[nH]c3ccc(cc3c2=O)S(=O)(=O)[N-]c4ccccc4F C08595133
Cc1cccc(c1)c2nnc(n2CCC(=O)NC3=NN[C@H](S3)CC(C)C)[S-] C38762491
Cc1c(c([nH]n1)[O-])[C@H](c2ccc(cc2)OC(=O)c3c(cccc3F)F)C4=C(N=N[C@@H]4O)C C39422285
c1cc(c(cc1NCCNc2c(cc(cn2)C(F)(F)F)Cl)C(=O)[O-])[N+](=O)[O-] C13212039
c1cc(c(cc1/C=C/C(=O)[O-])[N+](=O)[O-])NCCNc2c(cc(cn2)C(F)(F)F)Cl C13212042
Cc1cc(ccc1C(=O)C2=C(C(=O)N([C@@H]2c3ccc(c(c3)OC)O)CCO)[O-])OCC(C)C C40084797
COc1cc(cc(c1O)Br)[C@@H]2C(=C(C(=O)N2)[O-])C(=O)c3cccc(c3)OCC=C C40126108
c1ccc2c(c1)[nH]c(n2)SCC(=O)Nc3ccc(cc3)S(=O)(=O)[N-]c4nccs4 C40176160
CCOc1cc(ccc1O)[C@@H]2c3c([nH]nc3C(=O)N2Cc4ccco4)c5cc(ccc5[O-])Cl C39898747
CC(C)C[C@@]1([C@H]2[C@@H]([C@@H]([NH2+]1)c3cccc(c3)SC(F)(F)F)C(=NC2=O)[O-])C(=O)[O-] C43211166
c1ccc(cc1)[C@H](C(=O)Nc2cc(ccc2Cl)C(F)(F)F)Sc3c(=O)[nH]c(nn3)[O-] C13638195
CC(C)CC(=O)Nc1ccc(cc1)NC(=O)c2ccc3c(c2)nc(n(c3=O)CCCOC)[S-] C45914858
c1cc(ccc1/C=C\2/C(=O)N(C(=S)S2)CCCC(=O)Nc3ccc(cc3)C(=O)[O-])O C15039955
Cc1cc(nc(n1)/N=C(/NCCc2c[nH]c3c2cc(cc3)Cl)\N=C(\C(C)C)/[O-])C C18066700
CC(C)[C@@H](C(=O)Nc1ccc(c(c1)C(=O)[O-])O)N2C(=O)/C(=C/c3ccco3)/SC2=S C33539364
c1ccc(cc1)[C@H](C(=O)[O-])NC(=O)c2cccc(c2)NC(=O)c3ccccc3Br C58844891
C[C@@H](c1ccccc1)NC(=O)c2ccccc2[N-]S(=O)(=O)c3cc4c(cc3F)NC(=O)CC4 C59007095
Cc1cc(cc(c1)C(=O)NCC(=O)N[C@@H](C)c2ccccc2[N-]S(=O)(=O)C)C C43284253
Cc1ccc(cc1)NCC(=O)N/N=C\c2cc(cc(c2[O-])[N+](=O)[O-])Br C36145063
Cc1ccc2c(c1)[nH]c(n2)SCC(=O)Nc3ccc(cc3)S(=O)(=O)[N-]c4nccs4 C59497519
c1ccc(cc1)/C(=N/S(=O)(=O)c2ccc(cc2)Cl)/[N-]c3ccc(cc3)S(=O)(=O)N C12378356
CC1(CC(=C2[C@@H](C(=C(N=C2C1)SCC(=O)N)C#N)c3cc(c(c(c3)OC)OC)OC)[O-])C C09329086
CC(C)N1C(=CCN1)NC(=O)CSc2nc(c(nn2)c3cc(sc3Cl)Cl)[O-] C64064360
Cc1ccc(c(c1)[N-]S(=O)(=O)C2=CN=C(C2)[C@H]3NN[C@H](O3)c4ccccc4)OC C64612891
Cc1cccc(c1NC(=O)C)c2c(nc(nn2)SCC(=O)Nc3c(cc(cc3C)C)C)[O-] C64774873
C[C@@H](c1cccc(c1)S(=O)(=O)NC)NCc2cc(cc(c2[O-])[N+](=O)[O-])Cl C67010283
c1ccc2c(c1)c(c(s2)C(=O)NCC(=O)N/N=C/c3cccc(c3)F)Cl C04209942
c1ccc2c(c1)cc(o2)C(=O)NC(=S)Nc3ccc(cc3)N4CCCCC4 C01092933
Cc1cccc(c1)NCC(=O)N/N=C/c2ccc(o2)I C04746717
CCOC(=O)C1=C(OC2=C([C@H]1c3ccc(cc3)C(F)(F)F)C(=O)CCC2)N C05457868
Cc1ccc(cc1)[C@@H](c2cccc3c2n(nn3)C(=C)[C@@H](c4ccc(cc4)C)O)O C06788525
c1cc(cc(c1)NC(=O)c2ccc(o2)c3ccc(cc3)Cl)C(=O)NC4CC4 C08230435
c1ccc(cc1)CCCN2CC3=C(C2=O)[C@H](NC(=O)N3)c4ccc(cc4)Cl C08755390
CC(C)(C)c1ccc(cc1)C(=O)Nc2ccc(cc2)NC(=O)c3cccnc3 C00848978
c1cc(c(c(c1)Cl)Cl)S(=O)(=O)NNc2ccc(cn2)C(F)(F)F C09469688
c1ccc(cc1)C(CC(=O)Nc2ccc3c(c2)OCC(=O)N3)c4ccccc4 C12169510
c1cc(cc(c1)NC(=O)c2ccc(cc2Cl)Cl)C(=O)NCc3ccco3 C14837120
c1ccc2c(c1)C[C@@H](C(=O)N2)CCC(=O)Nc3ccc(cc3)c4nccs4 C14849568
CCc1c(cc(c(=O)[nH]1)C(=O)N[C@H](c2ccncc2)c3ccc(c(c3)C)C)C C19521466
Cc1ccc(nc1)NC(=O)[C@@H](C(C)C)NC(=O)C23CC4CC(C2)CC(C4)C3 C21877202
CC(C)(C)[C@@H]1CCc2c(sc3c2c(=O)[nH]c(n3)CCC(=O)NC4CC4)C1 C21882602
Cc1nc(cs1)c2ccc(cc2)N[C@H](C)C(=O)NC3(CCCCC3)C#N C28623210
CC(C)c1ccc(cc1)NC(=O)c2cc(ccc2Cl)NS(=O)(=O)C C30752773
Cc1c(c([nH]c1C(=O)NCc2ccc(o2)c3ccc(cc3)Cl)C)C(=O)C C32524567
Cc1cccc(c1)NC(=O)NC[C@H](c2cccnc2)N3CCc4c3cccc4 C39703177
c1cc(ccc1CCC(=O)N2CCCC2)NC(=O)Nc3ccc(cc3)Cl C41116525
CS(=O)(=O)c1cccc(c1)NC(=O)N[C@@H](c2cccs2)C3CCCC3 C43867526
CC(C)c1ccc(cc1)/N=C/2\NC(=O)[C@@H](S2)CC(=O)Nc3ccc(cc3)F C44827445
C[C@@H]1CCc2c(sc(n2)NC(=O)[C@H](C(C)C)NC(=O)c3cccs3)C1 C45652929
CC(C)(C)NS(=O)(=O)c1ccc(cc1)C(=O)Nc2ccc(cc2Cl)F C45726344
Cc1ccc(cc1NC(=O)c2ccc(cc2)n3c(ccc3C)C)NC(=O)C(C)C C46881068
C[C@@H](c1cccs1)N(C)C(=O)Nc2ccc(c(c2)C(=O)NC3CC3)Cl C47728337
CC(C)CNC(=O)c1ccc(cc1)NC(=O)N2CCC[C@H]2c3ccsc3 C47730941
CCC[C@H](C)NC(=O)[C@H]1CCCN(C1)C(=O)Nc2ccc(c(c2F)F)F C51583383
Cc1cc(ccc1N2CCNC2=O)C(=O)N[C@@H](c3cccs3)C4CCCC4 C53510937
CC[C@H](C)NC(=O)c1ccc(cc1)NC(=O)N2CCC[C@H]2c3cccs3 C54478239
Cc1cccc(c1)S(=O)(=O)Nc2cccc(c2)NC(=O)c3cccs3 C55397710
Cc1ccc(cc1Cl)S(=O)(=O)Nc2ccc(cc2)NC(=O)C(C)C C55567381
CCN(Cc1ccc(s1)Cl)C(=O)Nc2ccc(c(c2)Cl)C(=O)NC C56694918
CC(C)(C)NS(=O)(=O)c1cccc(c1)NC(=O)c2ccc(cc2Cl)F C18837065
c1cc(ccc1NC(=O)NCc2cn3ccsc3n2)SC4CCCC4 C58106860
Cc1ccc(c(c1)F)NC(=O)c2cc(ccc2Cl)S(=O)(=O)NC(C)C C11432008
Cc1ccc(c(c1)NC(=O)CSc2nc3ccc(cc3s2)NC(=O)C)C C06272162
c1ccc(c(c1)[C@@H](Nc2cc(nc(n2)Cl)Cl)SC3=NCCS3)O C59369739
c1cc(c(c(c1)Cl)/C=N/NC(=O)C(=O)NCc2ccc(cc2)Cl)Cl C07782418
CCNC(=O)[C@@H]1CCCN(C1)C(=O)N[C@H](c2ccc(cc2)F)c3cccs3 C61855279
c1cc(sc1)C[C@H](c2ccc(cc2)F)C(=O)Nc3ccc4c(c3)oc(=O)[nH]4 C62082809
C[C@H]1CN(C[C@@H](O1)C)c2ccc(cc2)NC(=O)CNc3cc(ccc3F)F C64552313
Cc1ccc(cc1)NC(=O)c2ccc(cc2)c3ccc(cn3)NC(=O)C4CC4 C64754550
C[C@H](c1ccc(cc1)N2CCOCC2)NC(=O)NC3(CCC3)c4ccccc4 C66220663
Cc1ccccc1[C@H](C#N)NC(=O)c2cccc(c2)NC(=O)C3CCCCC3 C66401331
COC(=O)Nc1cc(ccc1F)NC(=O)c2cc(ccc2Cl)SC C66489488
Cc1ccc(cc1)c2nc(cs2)CC(=O)NNC(=O)c3c(ccs3)C C66557729
COC(=O)[C@H](c1cc(ccc1F)F)NC(=O)c2c[nH]c3c2ccc(c3)Cl C66659830
CC(C)(C)C(=O)N1CCC(CC1)C(=O)NNc2ccccc2C(F)(F)F C55543231
CCCC(=O)Nc1cccc(c1C)NC(=O)N2CCC[C@@H]2c3ccsc3 C67585015
COC(=O)c1cc(cc(c1)Nc2cnn(c(=O)c2Cl)C34C[C@@H]5C[C@H](C3)CC(C5)[C@@H]4C(=O)[O-])C(=O)OC C16194045
COc1ccc(cc1OC)[C@H]2CC3=C([C@@H](c4c(cc(cc4OC)OC)N3)c5ccc(cc5)C(=O)[O-])C(=O)C2 C18198631
CCOC(=O)c1c(c(c([nH]1)C)C(=O)C2=C(C(=O)N([C@@H]2c3ccc(cc3)C(=O)OC)Cc4cccnc4)[O-])C C09175358
Cc1ccc(cc1)CSc2nnc(s2)N3[C@H](C(=C(C3=O)[O-])C(=O)c4ccco4)c5ccc(cc5)O C09360032
c1ccc(c(c1)CSc2nnc(s2)N3[C@H](C(=C(C3=O)[O-])C(=O)c4ccco4)c5ccc(cc5)O)F C09360629
COc1ccc(cc1)C(=O)Oc2ccc(cc2/C=N/N=C/3\NC(=O)[C@H](S3)CC(=O)[O-])Br C27552002
Cc1ccc(cc1)C2=NN([C@@H](C2)c3ccc(cc3)C(C)C)C4=NC(=O)[C@@H](S4)CC(=O)NCCC(=O)[O-] C28156293
c1ccc(c(c1)NS(=O)(=O)c2ccc(cc2)[N-]S(=O)(=O)c3ccc(cc3)N4CCCC4=O)Cl C30752637
CCOc1cccc(c1)C(=O)C2=C(C(=O)N([C@H]2c3cccc(c3)O)c4nc(c(s4)C(=O)OCC)C)[O-] C33368092
CCOC(=O)C1=C(N=C2N([C@@H]1c3ccc(cc3C)C)C(=CS2)/C=C(/NCCCN4CCCC4=O)\[O-])C C34922872
Cc1ccc(cc1)[C@@H]2C(=C(N=C3N2C(=CS3)/C=C(/NCCCN4CCCC4=O)\[O-])C)C(=O)OC(C)C C34923390
CCCc1c(c(n(n1)c2ccc(cc2)Cl)[O-])/C=C\3/C(=O)N(C(=O)N3)Cc4ccc(cc4)C(F)(F)F C35455657
Cc1c(sc(n1)C)C(=O)C2=C(C(=O)N([C@@H]2c3cc(c(c(c3)C(C)(C)C)O)C(C)(C)C)C[C@@H]4CCCO4)[O-] C35568550
CC1=C([C@H](N2C(=CSC2=N1)/C=C(/NCc3ccncc3)\[O-])c4ccc(cc4)OC)C(=O)OCCOC C35693088
CC1=C([C@H](N2C(=CSC2=N1)/C=C(/Nc3ccc(cc3)F)\[O-])c4ccc(cc4)OC)C(=O)OCCOC C35693120
CC1=C([C@@H](N2C(=CSC2=N1)/C=C(/NC[C@H]3CCCO3)\[O-])c4ccc(cc4)C(C)C)C(=O)OCCOC C35696448
CC1=C([C@@H](N2C(=CSC2=N1)/C=C(/NCCc3ccccn3)\[O-])c4ccc(cc4)Cl)C(=O)OCC=C C35697358
CC1=C([C@H](N2C(=CSC2=N1)/C=C(/NCc3ccncc3)\[O-])c4cccc(c4)[N+](=O)[O-])C(=O)OCC=C C35701489
CC1=C([C@@H](N2C(=CSC2=N1)/C=C(/NC[C@@H]3CCCO3)\[O-])c4ccc(cc4)C(F)(F)F)C(=O)N(C)C C35702102
Cc1ccc(cc1)[C@@H]2C(=C(N=C3N2C(=CS3)/C=C(/NCCN4CCOCC4)\[O-])C)C(=O)OC(C)(C)C C35703854
CCC1=C([C@H](N2C(=CSC2=N1)/C=C(/NCCN3CCOCC3)\[O-])c4ccc(cc4)Cl)C(=O)OC C36052886
CC1=C([C@@H](N2C(=CSC2=N1)/C=C(/NCc3ccco3)\[O-])c4ccc(c(c4)OC)OC)C(=O)OCCOC C36058320
CC1=C([C@@H](N2C(=CSC2=N1)/C=C(/NC[C@H]3CCCO3)\[O-])c4ccc(c(c4)OC)OC)C(=O)OCCOC C36058343
CC1=C([C@H](N2C(=CSC2=N1)/C=C(/NC[C@H]3CCCO3)\[O-])c4cccc(c4OC)OC)C(=O)OCCOC C36061147
Cc1ccc(c(c1)C)[C@@H]2C(=C(N=C3N2C(=CS3)/C=C(/NCc4ccccn4)\[O-])C)C(=O)OCCOC C36061186
CCC1=C([C@@H](N2C(=CSC2=N1)/C=C(/NCCN3CCOCC3)\[O-])c4ccc(cc4)C(C)C)C(=O)OC C36063266
CC1=C([C@@H](N2C(=CSC2=N1)/C=C(/NCCc3ccccn3)\[O-])c4ccccc4OC)C(=O)OC(C)C C36064940
CC1=C([C@H](N2C(=CSC2=N1)/C=C(/NCCc3ccccn3)\[O-])c4ccccc4OC)C(=O)OC(C)C C36064941
C[C@H](c1ccccc1)[C@H](C(=O)NC2CCCCC2)N(Cc3ccco3)C(=O)c4cc(ccc4[O-])[N+](=O)[O-] C36499701
CCC/C=C/[C@H](C(=O)NCS(=O)(=O)c1ccc(cc1)C)N(CCC)C(=O)c2cc(ccc2[O-])[N+](=O)[O-] C36570185
CCCN([C@H](c1ccc2c(c1)OCO2)C(=O)NC(C)(C)CC(C)(C)C)C(=O)c3cc(ccc3[O-])[N+](=O)[O-] C36570317
Cc1ccc(o1)CN([C@H](c2ccccc2O)C(=O)NC3CCCCC3)C(=O)c4cc(ccc4[O-])[N+](=O)[O-] C36596633
Cc1ccc(o1)CN([C@@H](c2ccc(cc2)N(C)C)C(=O)NC(C)(C)C)C(=O)c3cc(ccc3[O-])[N+](=O)[O-] C36596747
CCOC(=O)c1ccc(cc1Cl)NC(=O)c2ccc(c(c2)S(=O)(=O)[N-]c3cccc(c3)C)Cl C38754221
CCc1c(n2c(nc1[O-])nnc2S[C@@H](C)C(=O)N[C@@H]3[C@@H](C4=C(S3)CCCCC4)C(=O)OCC)C C39732232
CCOc1ccc(cc1OCC)[C@@H]2C(=C(C(=O)N2CCOCCO)[O-])C(=O)c3cc4cccc(c4o3)OC C40097849
CCOc1cc(ccc1OCCC(C)C)[C@@H]2c3c([nH]nc3C(=O)N2CCOC)c4cc(ccc4[O-])Cl C39898207
CC(C)CCOc1ccc(cc1OC)[C@H]2c3c([nH]nc3C(=O)N2Cc4ccco4)c5cc(ccc5[O-])Cl C39898764
COc1cc(ccc1OCC=C)[C@@H]2c3c([nH]nc3C(=O)N2Cc4ccc(cc4)F)c5cc(ccc5[O-])Cl C39899075
c1ccc2c(c1)-c3ccccc3C2COC(=O)N[C@H](Cc4ccc(c(c4)[N+](=O)[O-])N5CCCCC5)C(=O)[O-] C44320786
CCOc1ccc(cc1OCC)[C@@H](C)NC(=O)c2ccc(cc2Cl)[N-]S(=O)(=O)c3ccc(cc3)C C44850546
CC(C)CNS(=O)(=O)c1ccc(cc1)[N-]S(=O)(=O)c2ccc(cc2)c3ncc(o3)c4ccccc4 C47162775
CCCC[C@H]1Nc2ccn(c(=O)c2N1Cc3ccc(cc3)c4ccccc4c5[n-]nnn5)CC(=O)C(C)(C)C C52584103
CC(C)(C)/N=c\1/c(=N/[C@@H](Cc2ccc(cc2)NC(=O)c3c(cncc3Cl)Cl)C(=O)[O-])/c(c1O)O C26002473
c1ccc2c(c1)n(c(=O)o2)CCC(=O)Nc3ccc(cc3)S(=O)(=O)[N-]c4ccc(c(c4)Cl)Cl C59317072
c1ccc(cc1)c2csc(n2)N3C(=O)/C(=N\Nc4ccccc4C(=O)[O-])/C(=N3)c5ccc(cc5)[N+](=O)[O-] C22023352
c1cc(ccc1NC(=O)CSc2nc3ccc(cc3s2)/N=C/c4cc(ccc4[O-])[N+](=O)[O-])[N+](=O)[O-] C59474808
COc1ccc(cc1)/C=C/C(=N/C2=NN3[C@H](C=C(N=C3N2)c4ccc(cc4)Cl)c5ccc(cc5)OC)/[O-] C09462340
CC[C@@H](C(=O)N[C@H]1[C@@H](C2=C(S1)CCCC2)C#N)Sc3nc(c(c(n3)[O-])C#N)c4ccc(cc4)N(C)C C39273050
Cc1ccc(cc1Cl)S(=O)(=O)c2cnc(nc2[O-])SCC(=O)N[C@H]3C=CS[C@@H]3C(=O)OC C64727475
CC(=O)Nc1ccc(cc1)S(=O)(=O)N[C@@H](CC(=O)[O-])c2ccc(cc2)C(C)(C)C C04593256
CC[C@H](C(=O)[O-])Sc1nnc(s1)NC(=O)Nc2ccc(c(c2)Cl)Cl C07573100
c1cc(ccc1/C=C\2/C(=O)N(C(=S)S2)CCC(=O)Nc3ccc(cc3C(=O)[O-])O)F C09044224
Cc1ccc(cc1C(=O)[O-])S(=O)(=O)Nc2ccc(cc2)S(=O)(=O)NCC(F)(F)F C13031380
C[C@H](Cn1c(=O)c2ccc(cc2nc1SCC(=O)NCCc3cccs3)C(=O)[O-])O C13052211
c1cc(ccc1[C@H](C(=O)N)Sc2nc3cc(ccc3c(=O)n2C[C@H]4CCCO4)C(=O)[O-])F C13053707
C=CCNc1nnc(s1)SCC(=O)Nc2cc3ccccc3cc2C(=O)[O-] C13244295
CC(=O)Nc1ccc(cc1)c2csc(n2)NC(=O)/C=C/c3ccc(o3)CCC(=O)[O-] C13255873
CC(C)Oc1ccc(cc1)C(=O)NNS(=O)(=O)c2ccc(cc2)/C=C/C(=O)[O-] C13347157
c1cc(cc(c1)Br)[C@@H](CC(=O)[O-])NS(=O)(=O)c2ccc3c(c2)CCC(=O)N3 C15721625
Cc1c(c(sc1C(=O)OC)NC(=S)Nc2ccc(cc2)C(=O)[O-])C(=O)OC C17087908
CCc1c(sc(c1C(=O)NC2CCCC2)NC(=O)[C@H]3[C@@H]4C[C@H]([C@@H]3C(=O)[O-])C=C4)C C17090741
CC(C)CC(=O)NC(=S)Nc1ccccc1[N-]S(=O)(=O)c2cccs2 C05858297
Cc1cc(nc(n1)NNC(=O)c2ccc(c(c2)S(=O)(=O)[N-]c3ccc(cc3)F)Cl)C C22235176
c1cc(ccc1NC(=O)c2ccc(nc2[O-])C(F)(F)F)NS(=O)(=O)c3ccc(cc3)F C25010495
Cc1c(c(nc(n1)SC(F)F)[O-])CCC(=O)N(C)[C@@H](C)c2ccc(cc2)S(=O)(=O)N C25576978
c1cc(oc1)C(=O)N/C(=C\c2ccc(cc2Cl)Cl)/C(=O)NCCCC(=O)[O-] C26580545
Cc1ccc(cc1)NC(=O)c2cc(ccc2N3CCOCC3)NC(=O)[C@@H]4CC=CC[C@@H]4C(=O)[O-] C01115827
Cc1ccc(cc1)NC(=O)c2cc(ccc2N3CCOCC3)NC(=O)[C@@H]4CC=CC[C@H]4C(=O)[O-] C01115823
CC(C)(C)OC(=O)NCC1CCC(CC1)C(=O)NC[C@H](CC(=O)[O-])c2ccc(cc2)Cl C09410273
c1cc(sc1)c2nnc(n2CC(=O)NNC(=O)c3ccc(s3)c4ccc(cc4)F)[S-] C10735745
c1ccc(cc1)C(=O)CC(=O)C(=O)Nc2ccc(cc2)NC(=O)C(=O)/C=C(/c3ccccc3)\[O-] C00847115
Cc1cccc(c1)COc2ccc(cc2OC)[C@H](c3c(n[nH]c3[O-])C)C4=C(N=N[C@@H]4O)C C39411905
CCOc1cc(ccc1OCc2ccccc2)[C@@H](c3c(n[nH]c3[O-])C)C4=C(N=N[C@@H]4O)C C39422216
CC(C)c1nc([nH]n1)SCC(=O)Nc2ccc(cc2C(=O)[O-])I C13243180
c1cc(ccc1CNC(=O)CNC(=O)C23C[C@H]4C[C@@H](C2)CC(C4)(C3)Cl)C(=O)[O-] C18068816
C[C@@H](c1ccc(cc1)CC(C)C)Nc2ccc(cc2[N+](=O)[O-])C(=O)NCC(=O)[O-] C13211689
CC(C)COc1ccc(cc1)C(=O)C2=C(C(=O)N[C@@H]2c3ccc(c(c3)OC)O)[O-] C40123222
COc1cc(cc(c1O)Br)[C@H]2C(=C(C(=O)N2)[O-])C(=O)c3ccc(cc3)OCC=C C40125193
CC[C@H](C)[C@@H](c1[nH]c2ccccc2n1)NC(=O)c3ccc4c(c3)nc(=S)n(c4[O-])CC C40146811
c1ccc2c(c1)-c3ccccc3C2COC(=O)N[C@H](Cc4c[nH]c5c4cccn5)C(=O)[O-] C40566543
CC(C)(C)OC(=O)N[C@@H](Cc1cc(c(cc1O)Br)Br)C(=O)[O-] C44319335
Cc1c(c([nH]c1C(=O)Nc2cccc(c2)S(=O)(=O)[N-]c3ccccc3Cl)C)C(=O)C C45829471
CCC(C)(C)NC(=O)c1ccc(cc1Cl)NC(=O)CC(CC)(CC)C(=O)[O-] C55150563
CCC(=O)Nc1ccc(c(c1)[N-]S(=O)(=O)c2ccc(cc2)C(=O)NC)Cl C55622186
CC(=O)Nc1cccc(c1)C(=O)/N=C(\Nc2ccc(c(c2)Cl)F)/[N-]Cc3ccccn3 C46126333
c1ccc(c(c1)[N-]S(=O)(=O)c2cccc(c2)C(=O)Nc3ccc4c(c3)[nH]c(n4)C5CCC5)F C58163401
c1ccc(cc1)Oc2ccccc2NC(=O)CSc3c(c4c(s3)c([nH]c(=O)n4)[O-])C#N C13568753
CCCc1nnc(n1CC(=O)Nc2ccc3c(c2)nc([nH]3)c4cc(ccc4F)F)[S-] C59850068
c1cc(ccc1C(=O)NNc2ccc(cc2)Br)S(=O)(=O)[N-]c3ccncc3 C59877914
CCCc1nnc(n1CC(=O)N[C@@H](C)c2ccc(cc2)NC(=O)c3ccc(cc3)F)[S-] C59887884
CC(C)(C)CC(=O)NNC(=O)c1ccc(cc1)[N-]S(=O)(=O)c2cccs2 C17518731
Cc1ccc(cc1)C(=O)Nc2ccc(cc2C(=O)[O-])N3CCN(CC3)CC(=O)NC(C)C C64589302
Cc1cc(c(c(c1)c2c(nc(nn2)SCC(=O)Nc3cc(cc(c3)F)F)[O-])NC(=O)C)C C64774462
CCOc1ccccc1NCc2cc(n3c(n2)nc(n3)NCc4cccs4)[O-] C65323246
CCS(=O)(=O)[N-]c1ccc(cc1)NC(=O)C[C@@H](C)NC(=O)C2CCCCC2 C66619732
CCS(=O)(=O)[N-]c1ccc(cc1)NC(=O)C[C@H](C)NC(=O)C2CCCCC2 C66619735
Cc1ccc(cc1[N-]S(=O)(=O)C)NC(=O)C[C@@H](C)NC(=O)C2CCCCC2 C66632321
Cc1cccc(c1)NNC(=O)c2cccc(c2)S(=O)(=O)[N-]c3ccccc3F C66777986
CCCC1CCC(CC1)NC(=O)c2cc(ccc2[N-]S(=O)(=O)C)NC(=O)C C67044208
c1cc(ccc1C(=O)NC2CCCCC2)NC(=O)[C@@H]3CC=CC[C@@H]3C(=O)[O-] C04810496
CC(=O)Nc1ccc(cc1)NC2=NC(=O)/C(=C/c3ccc(cc3)C(=O)[O-])/S2 C05372888
c1ccc(c(c1)/C=N/NC(=O)C(=O)Nc2cccc(c2)C(F)(F)F)C(=O)[O-] C05771283
c1cc(sc1)[C@@H](C2CC2)NS(=O)(=O)c3ccc(c(c3)C(=O)[O-])O C10683353
c1cc(ccc1/C=C/C(=O)Nc2ccc(cc2)C(=O)NCC(=O)[O-])C(F)(F)F C13180789
Cc1ccc(cc1)[C@@H](CC(=O)[O-])NS(=O)(=O)c2ccc3c(c2)CCC(=O)N3 C13195194
c1cc(c(cc1S(=O)(=O)NNC(=O)C2CCCCC2)C(=O)[O-])F C13265189
CCc1c(scc1C(=O)NNC(=O)[C@@H]2CC(=C(C[C@@H]2C(=O)[O-])C)C)C C02765297
c1cc(cnc1)[C@H]2CCCCN2C(=S)Nc3ccc(c(c3)O)C(=O)[O-] C01437233
c1ccc2c(c1)c(c(s2)C(=O)NNC(=O)CC3(CCCC3)C(=O)[O-])Cl C22226104
CC1(C[C@@](CCO1)(CCNC(=O)Nc2[n-]ncn2)c3ccccc3)C C23380439
C[C@@H](C(=O)Nc1ccccc1F)Nc2ccc(cc2)[N-]S(=O)(=O)C C23628232
CC(C)(C)NC(=O)c1ccc(cc1)NC(=O)[C@@H]2CC=CC[C@@H]2C(=O)[O-] C24940383
C=CCn1c(=O)c2ccc(cc2nc1[S-])C(=O)NNC(=O)c3ccccc3F C26971537
c1cc(ccc1CC(=O)N)[N-]S(=O)(=O)c2ccc(c(c2F)F)F C32097006
CC(C)(C)c1ccc(cc1)S(=O)(=O)[N-][NH2+]/C=C/2\C=CC(=O)C=C2[O-] C04472014
CC(C)c1ccc(cc1)C(=O)NNC(=O)[C@H]2[C@@H]3CC[C@@H](C3)[C@@H]2C(=O)[O-] C05847980
c1ccc(c(c1)c2c(c(=O)[nH][nH]2)[C@@H](C[N+](=O)[O-])c3cccc(c3)Cl)[O-] C04247756
CC(C)N(CCO)C(=O)Nc1cc(ccc1C(=O)[O-])Br C42481378
CC(C)(C)C(=O)Nc1cccc(c1)NC(=O)[C@@H]2[C@H]3C[C@@H]([C@@H]2C(=O)[O-])C=C3 C42733977
Cc1cc(c(cc1C(=O)[O-])S(=O)(=O)Nc2ccc(cc2)c3cc[nH]n3)C C42796020
CC(C)C[C@H](C(=O)[O-])NC(=O)Nc1ccc(cc1Br)Br C43564478
Cc1cc(c(cc1C(=O)[O-])S(=O)(=O)Nc2ccc(cc2)C(=O)NC3CC3)C C45947063
Cc1cc(c(c(c1)S(=O)(=O)Nc2ccc(cc2)SC)O)C(=O)[O-] C48289484
Cc1ccc(cc1NC(=O)[C@@H]2[C@H]3C[C@@H]([C@@H]2C(=O)[O-])C=C3)S(=O)(=O)NC C48383606
CC(C)N(CCO)C(=O)Nc1ccc(cc1C(=O)[O-])Br C50208957
C[C@@H]1CCc2c(sc3c2c(=O)[nH]c(n3)CC/C(=C(\C#N)/C(=O)NCC=C)/[O-])C1 C50854497
C[C@H](/C(=C(/C#N)\C(=O)NCC=C)/[O-])NC(=O)c1ccc(s1)Br C50879241
Cc1ccccc1[C@@H](C)NC(=O)c2cc(ccc2O)[N-]S(=O)(=O)C C55106948
Cc1ccc(cc1)/C=C\S(=O)(=O)[N-]c2ccc(c(c2)C(=O)N)Cl C55583653
Cc1ccc(cc1)/C=C/S(=O)(=O)[N-]c2ccc(c(c2)C(=O)N)Cl C55583654
Cc1ccc(cc1)/C=C\S(=O)(=O)[N-]c2ccc(c(c2)Cl)C(=O)N C55585164
c1ccc(c(c1)NC(=O)c2ccc(cc2)[N-]S(=O)(=O)c3cccs3)O C10633595
CC(C)(C)c1cc([nH]n1)NC(=O)c2ccc(c(c2)[N-]S(=O)(=O)C)Cl C58264042
c1ccc(c(c1)/C=N/NC(=O)C(=O)Nc2ccc(c(c2)Cl)Cl)C(=O)[O-] C59444395
c1cc(cc(c1)[N-]S(=O)(=O)c2c(cc(cc2F)F)F)CS(=O)(=O)N C62930913
c1ccc(c(c1)C(F)(F)F)S(=O)(=O)[N-]c2ccc(cc2C(=O)N)Cl C63182859
c1ccc(cc1)C(=O)NNS(=O)(=O)c2cc(c(cc2Cl)F)C(=O)[O-] C63876990
CC(C)(C)N1C(=C[C@@H](N1)/C(=N/c2[nH]nc(n2)C(F)(F)F)/[O-])C3CC3 C63941668
CNC(=O)c1cc(ccc1Cl)NC(=O)c2cc(ccc2[N-]S(=O)(=O)C)F C64299552
CC(C)C[C@H](c1ccccc1)NC(=O)c2ccc3c(c2)nc(=S)[nH]c3[O-] C65626931
Cc1cc(ccc1C(=O)NC(C)C)NC(=O)c2ccccc2[N-]S(=O)(=O)C C66426978
c1cc(cc(c1)Br)/C=C/S(=O)(=O)[N-]c2ccc(cc2)C(=O)N C66575070
CNC(=O)Nc1ccc(cc1)[N-]S(=O)(=O)/C=C/c2ccccc2Cl C66578947
c1cc(cc(c1)Br)/C=C/S(=O)(=O)[N-]c2ccc(c(c2)F)C(=O)N C66584930
Cc1cc(ccc1C(=O)NC(C)C)NC(=O)[C@@H]2CC=CC[C@@H]2C(=O)[O-] C66585499
Cc1cc(ccc1C(=O)NC(C)C)NC(=O)[C@H]2CC=CC[C@H]2C(=O)[O-] C66585504
Cc1ccc(cc1C(=O)N)[N-]S(=O)(=O)/C=C/c2ccc(cc2)Cl C66587164
Cc1ccc(cc1C(=O)[O-])S(=O)(=O)NNC(=O)c2c(ccs2)C C66588820
CCNC(=O)Nc1cccc(c1)[N-]S(=O)(=O)c2ccc(cc2)C#N C67124402
CCc1nnc(s1)NC(=O)CSc2nc3ccc(cc3s2)NC(=O)[C@@H]4CCCC[C@@H]4C(=O)[O-] C06860917
COC(=O)c1ccc(cc1)/C=C\2/C(=O)N(C(=S)S2)CCCC(=O)Nc3ccc(c(c3)O)C(=O)[O-] C08819600
c1cc2c(cc1/C=C\3/C(=O)N(C(=S)S3)CCCCCC(=O)Nc4ccc(c(c4)O)C(=O)[O-])OCO2 C08820053
c1cc2c(cc1/C=C\3/C(=O)N(C(=S)S3)CCCCCC(=O)Nc4ccc(c(c4)C(=O)[O-])O)OCO2 C08820054
CC[C@H](C)[C@@H](C(=O)N1CCC(CC1)C(=O)N[C@@H](CC(C)C)C(=O)[O-])NC(=O)OC(C)(C)C C08918339
CC(C)[C@H](C(=O)[O-])NC(=O)/C(=C\c1cccc(c1)[N+](=O)[O-])/NC(=O)c2ccccc2Br C12382000
CC(C)C[C@@H](C(=O)N1CCC(CC1)C(=O)N[C@@H](CSC)C(=O)[O-])NC(=O)OC(C)(C)C C12863626
Cc1coc2c1cc3c(c(c(=O)oc3c2)CC(=O)NCCCC(=O)NCC4CCC(CC4)C(=O)[O-])C C12864963
CC[C@@H](C)[C@@H](C(=O)N1CCC(CC1)C(=O)N[C@@H](C(C)C)C(=O)[O-])NC(=O)OC(C)(C)C C12865314
CC[C@@H](C)[C@@H](C(=O)N1CCC(CC1)C(=O)N[C@@H](CSC)C(=O)[O-])NC(=O)OC(C)(C)C C12866068
CC(C)CNC(=O)NC(=O)CSc1nnc(n1CC(=O)[O-])c2ccc(cc2)Cl C13204171
CCC(C)(C)C1CCC(CC1)Nc2ccc(cc2[N+](=O)[O-])S(=O)(=O)NCCC(=O)[O-] C13212730
C[C@H](C(=O)[O-])n1c(=O)c2ccccc2nc1SCC(=O)N(CCC(=O)N)c3ccccc3Cl C13245255
COc1cc(cc(c1OC)S(=O)(=O)NCCC/C(=N/O)/c2cccs2)/C=C/C(=O)[O-] C13248686
CCN(CC)S(=O)(=O)c1ccc(c(c1)NS(=O)(=O)c2cc(cc(c2C)C)C(=O)[O-])NC C13250906
COc1ccc(cc1)NS(=O)(=O)c2cc(ccc2OC)NC(=O)[C@H]3CC=CC[C@@H]3C(=O)[O-] C13251207
Cc1ccc(n1c2ccc(cc2)C(=O)N/N=C(\C)/c3ccc(cc3)S(=O)(=O)NCCC(=O)[O-])C C13264115
c1cc(oc1)CNS(=O)(=O)c2ccc(cc2)NS(=O)(=O)c3ccc(cc3)C(=O)[O-] C13264890
c1cc(sc1)c2nc(on2)CCCCCNS(=O)(=O)c3ccc(c(c3)C(=O)[O-])O C13314865
CCN(CC)S(=O)(=O)c1ccc(cc1)NS(=O)(=O)c2ccc(c(c2)C(=O)[O-])O C13345575
Cc1cc(c(c(c1)C)NC(=O)CNC(=O)CSc2nc3cc(ccc3c(=O)n2CC=C)C(=O)[O-])C C13363619
c1ccc(c(c1)C(=O)Nc2cccc(c2)/C=C/C(=O)c3cccc(c3)S(=O)(=O)NCC(=O)[O-])Cl C13366673
c1ccc2c(c1)-c3ccccc3C2COC(=O)N[C@@H](Cc4ccc(c(c4)[N+](=O)[O-])O)C(=O)[O-] C21991921
CC(C)(C)C(=O)Nc1cccc(c1)NS(=O)(=O)c2cc(cc(c2OC)OC)/C=C/C(=O)[O-] C25473630
CC(C)(C)n1c2c(c(c(c(n2)C3CC3)/C=C/[C@H](C[C@H](CC(=O)[O-])O)O)c4ccc(cc4)F)c(n1)C5CC5 C28265721
CC([C@@H](NC(=O)c1cc(cc(c1)OC)OC)N/C(=N/C#N)/[N-]c2ccc(nc2)Cl)(Cl)Cl C28866464
CCOc1ccc(cc1)NC(=O)c2cc(n[nH]2)S(=O)(=O)[N-]c3ccc(cc3)OCC C32950938
CCCCNC(=O)C[NH+]1CCN(CC1)c2ccc(cc2C(=O)[O-])[N-]S(=O)(=O)c3ccccc3C C33253165
CCCNC(=O)C[NH+]1CCN(CC1)c2ccc(cc2C(=O)[O-])[N-]S(=O)(=O)c3ccc(cc3C)C C33253174
CCCNC(=O)C[NH+]1CCN(CC1)c2ccc(cc2C(=O)[O-])[N-]S(=O)(=O)c3ccc(c(c3)C)C C33253175
CCOc1cc(ccc1O)[C@H]2C(=C(C(=O)N2CCOCCO)[O-])C(=O)c3ccc(cc3)Br C35384767
CC(C)(C)CC(C)(C)NC(=O)[C@H](c1cccc(c1)O)N(C)C(=O)c2cc(ccc2[O-])[N+](=O)[O-] C36530065
COc1cc(cc(c1OC)OC)/C=C(/C(=O)N[C@@H](c2ccccc2)C(=O)[O-])\NC(=O)c3ccccc3 C02109321
c1ccc(c(c1)C(F)(F)F)[N-]S(=O)(=O)c2ccc(cc2)NC(=S)NC(=O)/C=C/c3cccs3 C06058770
c1ccc(cc1)S(=O)(=O)[N-]c2ccc(c(c2)Cl)C(=O)Nc3ccccc3C(=O)NC[C@H]4CCCO4 C38754609
CCOc1cc(ccc1OC(=O)c2cccc(c2)C)[C@H](c3c(n[nH]c3[O-])C)C4=C(N=N[C@@H]4O)C C39015683
CCOc1ccc(c(c1)C)C(=O)C2=C(C(=O)N([C@H]2c3cc(c(c(c3)Br)O)OC)CCO)[O-] C40081603
COc1cc(cc(c1O)Br)[C@@H]2C(=C(C(=O)N2CCO)[O-])C(=O)c3cccc(c3)OCC=C C40102240
CCc1c(sc2c1c(=O)n(c(n2)SCC(=O)N[C@H](Cc3c[nH]c4c3cccc4)C(=O)[O-])CC)C C13427618
CCc1cc2c(s1)nc(n(c2=O)CC=C)SCC(=O)N[C@H](Cc3c[nH]c4c3cccc4)C(=O)[O-] C13416927
C=CCn1c(nnc1SCC(=O)N[C@@H](Cc2c[nH]c3c2cccc3)C(=O)[O-])c4ccc(cc4)F C13397501
Cc1ccc(cc1F)S(=O)(=O)[N-]c2cccc(c2)C(=O)O[C@@H](C)C(=O)NC(=O)NC3CC3 C28796634
Cc1ccc(cc1)S(=O)(=O)Oc2ccc(cc2)/C=C(/C(=O)Nc3ccc(cc3)C(=O)[O-])\NC(=O)C C02261742
CCc1ccccc1S(=O)(=O)Nc2ccc(cc2C(=O)[O-])N3CCN(CC3)CC(=O)NC(C)C C33007085
CCCNC(=O)CN1CCN(CC1)c2ccc(c(c2)C(=O)[O-])NS(=O)(=O)c3cc(ccc3C)C C33259960
CCCNC(=O)CN1CCN(CC1)c2ccc(c(c2)C(=O)[O-])NS(=O)(=O)c3ccccc3CC C33260000
CC(C)NC(=O)CN1CCN(CC1)c2ccc(cc2NS(=O)(=O)c3ccc(c(c3)F)F)C(=O)[O-] C33253256
CC[C@H](C(=O)Nc1ccc(cc1)C(=O)C)Sc2nc(c(nn2)c3ccccc3NC(=O)CC)[O-] C45900351
CCCCC(=O)NC(=S)Nc1ccc(cc1)S(=O)(=O)[N-]c2cc(ncn2)OC C66200659
CC(C)(C)C(=O)NC(=S)Nc1ccc(cc1)S(=O)(=O)[N-]c2cc(ncn2)OC C66200663
CC(C)[C@@H](C(=O)N1CCC(CC1)C(=O)N[C@@H](C(C)C)C(=O)[O-])NC(=O)OC(C)(C)C C04073723
CC1(CC(=O)c2c(cc(cc2O1)OCC(=O)NC[C@H](CC(=O)[O-])c3ccc(cc3)Cl)O)C C08764441
Cc1c2ccc(c(c2oc(=O)c1CCC(=O)N[C@H](CC(=O)[O-])c3ccc(c(c3)OC)OC)C)O C08765202
CC[C@@H](C)[C@@H](C(=O)N1CCC(CC1)C(=O)NC2(CCCCC2)C(=O)[O-])NC(=O)OC(C)(C)C C08918313
Cc1ccc(cc1)S(=O)(=O)N[C@@H](C)C(=O)N2CCC(CC2)C(=O)N[C@@H](c3ccccc3)C(=O)[O-] C08918418
c1cc(cc(c1)S(=O)(=O)Nc2cccc(c2)S(=O)(=O)NCc3ccco3)C(=O)[O-] C09126054
CC(C)C[C@H](C(=O)[O-])NC(=O)[C@H](CC(C)C)N1C(=O)[C@@]2(c3c(c4ccccc4[nH]3)CCN2C1=O)C C12877753
CC(C)[C@@H](C(=O)[O-])n1c(=O)c2ccccc2nc1SCC(=O)Nc3ccc(cc3)NC(=O)C C13024902
CC(C)[C@H](C(=O)[O-])n1c(=O)c2ccccc2nc1SCC(=O)Nc3ccc(cc3)NC(=O)C C13024904
CCCNC(=O)NC(=O)CSc1nc2cc(ccc2c(=O)n1CC(C)C)C(=O)[O-] C13049101
C[C@H](Cn1c(=O)c2ccc(cc2nc1S[C@H](C)C(=O)NCc3ccc(cc3)OC)C(=O)[O-])O C13051690
C[C@@H](Cn1c(=O)c2ccc(cc2nc1S[C@@H](C)C(=O)NCc3ccc(cc3)OC)C(=O)[O-])O C13051693
CC(C)Oc1ccc(cc1OC)C(=O)NNS(=O)(=O)c2ccc(cc2)C(=O)[O-] C13059461
CCOC(=O)N/N=C(\C)/c1ccc(cc1)S(=O)(=O)NCc2ccc(cc2)C(=O)[O-] C13066464
C/C(=N\NC(=S)Nc1ccc(cc1F)F)/c2ccc(cc2)S(=O)(=O)N(C)CCCC(=O)[O-] C13066530
CCN(CC(=O)Nc1ccc(cc1)NC(=O)C)S(=O)(=O)c2ccc(cc2)C(=O)[O-] C13068727
c1cc(c(cc1C(=O)[O-])S(=O)(=O)NCCNc2ccc(cc2[N+](=O)[O-])C(F)(F)F)Cl C13184572
c1cc(c(cc1C(F)(F)F)[N+](=O)[O-])NCCNS(=O)(=O)c2ccc(c(c2)C(=O)[O-])Cl C13184575
C[C@H]1CCC[C@H]([C@@H]1C)NC(=O)NC(=O)CSc2nnc(n2CCC(=O)[O-])c3cccs3 C13193093
CCCc1nnc(n1CC(=O)[O-])SCC(=O)NC(=O)N[C@H]2CCC[C@@H]([C@@H]2C)C C13203164
CCCc1nnc(n1CC(=O)[O-])SCC(=O)NC(=O)N[C@H]2CCCC[C@H]2C C13203172
CC(C)NC(=O)CNC(=O)CSc1nc2cc(ccc2c(=O)n1CC=C)C(=O)[O-] C13230785
CC(=O)NCc1ccc(o1)c2csc(n2)NS(=O)(=O)c3ccc(cc3)/C=C/C(=O)[O-] C13239929
CCNc1nnc(s1)SCC(=O)Nc2cc(c(cc2C(=O)[O-])OC)OC C13245365
C/C(=N\NC(=O)CNc1ccccc1)/c2ccc(cc2)S(=O)(=O)N3CCC(CC3)C(=O)[O-] C13264155
CC(C)[C@@H](C(=O)[O-])n1c(nnc1SCC(=O)NC(=O)NC(C)C)c2cccs2 C13271580
COc1cc(cc(c1)OC)C(=O)NNS(=O)(=O)c2ccc(cc2)/C=C/C(=O)[O-] C13347309
CCNC(=O)NC(=O)[C@@H](C)OC(=O)c1ccccc1[N-]S(=O)(=O)c2ccc(s2)Cl C21364348
Cc1ccc(s1)C(=O)CCC(=O)NNC(=O)c2ccccc2[N-]S(=O)(=O)c3cccs3 C22259670
CC(=O)Nc1cc(ccc1F)NS(=O)(=O)c2cc(cc(c2OC)OC)/C=C/C(=O)[O-] C25510044
Cc1ccccc1S(=O)(=O)[N-]c2ccc(cc2C(=O)[O-])N3CC[NH+](CC3)CC(=O)NC(C)(C)C C33007045
Cc1ccc(c(c1)S(=O)(=O)[N-]c2ccc(c(c2)C(=O)[O-])N3CC[NH+](CC3)CC(=O)NC(C)C)C C33253149
CCCN([C@H](c1ccccc1O)C(=O)NC(C)(C)C)C(=O)c2cc(ccc2[O-])[N+](=O)[O-] C36570153
c1cc(cc(c1)[N-]S(=O)(=O)c2ccc(c(c2)F)F)C(=O)OCC(=O)NC(=O)NC3CCCC3 C08686669
CC(C)(C)OC(=O)N1CCC[C@@H](C1)C(=O)N[C@@H]2[N-]C(=CS2)Cc3n[nH]c(=S)n3CC=C C38798812
CCOc1cc(ccc1OC(=O)c2ccc(cc2)F)[C@@H](c3c(n[nH]c3[O-])C)C4=C(N=N[C@@H]4O)C C39422174
C[C@H](C(=O)NC(=O)NC(C)C)OC(=O)c1cccc(c1)S(=O)(=O)[N-]c2cccc(c2)Cl C24893908
C[C@H](C(=O)NC(=O)NC(C)C)OC(=O)c1ccccc1[N-]S(=O)(=O)c2ccc(s2)Cl C24894394
CC(C)C[C@H](C(=O)[O-])NC(=O)[C@H](CC(C)C)N1C(=O)[C@]2(c3c(c4ccccc4[nH]3)CCN2C1=O)C C02130471
c1ccc(c(c1)NCCNC(=O)Cn2c(nnc2[S-])c3cccs3)[N+](=O)[O-] C09916791
Cc1cc(c2cc(ccc2n1)Br)[C@H](c3ccncc3)OC[C@H](CNc4[n-]nnn4)O C49049394
CCOC(=O)c1c(c(sc1NC(=O)CSc2[nH]c3c(c(c(s3)C(=O)[O-])C)c(=O)n2)C)C C54138222
CCCCc1ccc(cc1)NS(=O)(=O)c2cc(ccc2C)C(=O)Nc3[n-]nnn3 C57681367
Cc1c(cccc1S(=O)(=O)[N-]c2ccc(cc2)C(=O)O[C@H](C)C(=O)NC(=O)NC3CC3)F C28796187
c1ccc(c(c1)OC(F)(F)F)S(=O)(=O)[N-]c2cc(ccc2NCCO)[N+](=O)[O-] C26540625
c1cc(ccc1CNC(=S)NC(=O)c2ccc(c(c2)[N+](=O)[O-])N3CCCCC3)C(=O)[O-] C20153060
Cc1ccccc1[N-]/C(=N\C(=O)c2ccccc2)/Nc3[nH]c(cc(=O)n3)CC(=O)OC C18085129
Cc1ccc(cc1C)S(=O)(=O)Nc2ccc(cc2C(=O)[O-])N3CCN(CC3)CC(=O)NC(C)C C33007005
CC(C)NC(=O)CN1CCN(CC1)c2ccc(c(c2)C(=O)[O-])NS(=O)(=O)c3ccc(cc3)F C33259862
CC(C)(C)NC(=O)CN1CCN(CC1)c2ccc(c(c2)C(=O)[O-])NS(=O)(=O)c3ccc(cc3)F C33259867
Cc1c(c(c(s1)NC(=O)[C@@H]2CCCC[C@@H]2C(=O)[O-])C(=O)OC)c3ccc(cc3)C(C)C C03864159
CC(=C1[C@@H]2CC[C@H]1[C@H]([C@@H]2C(=O)NCCC(c3ccccc3)c4ccccc4)C(=O)[O-])C C05457098
c1ccc(c(c1)[C@@H]2[C@@H](CO[C@@H](O2)c3ccccc3Cl)C/C=C/CCC(=O)[O-])O C06474088
Cc1ccc(cc1)c2csc3c2c(ncn3)SCC(=O)NCc4ccc(cc4)C(=O)[O-] C13058004
c1cc(c(cc1S(=O)(=O)N2CCCCC2)C(=O)[O-])NCCC3=CCCCC3 C13192138
c1cc(sc1)CCNc2ccc(cc2C(=O)[O-])S(=O)(=O)N3CCCCC3 C13192171
CC[C@@H](C)c1ccc(cc1)[C@@H](c2cccs2)NS(=O)(=O)c3ccc(c(c3)C(=O)[O-])F C13312833
Cc1ccc(cc1C(=O)[O-])S(=O)(=O)N[C@H](c2ccc(cc2)C(C)C)c3cccs3 C13312889
COc1cc(ccc1OCC=C)[C@@H]2CC(=O)Nc3c2sc(c3c4ccccc4)C(=O)[O-] C15107216
CCOC(=O)c1c2c(sc1NC(=O)[C@@H]3[C@@H]4C[C@H]([C@@H]3C(=O)[O-])C=C4)C[C@H](CC2)C(C)(C)C C15746361
CCOC(=O)c1c2c(sc1NC(=O)[C@H]3[C@@H]4C[C@H]([C@@H]3C(=O)[O-])C=C4)C[C@H](CC2)C(C)(C)C C15746363
CCOC(=O)c1c2c(sc1NC(=O)[C@@H]3[C@@H]4CC[C@@H](C4)[C@@H]3C(=O)[O-])C[C@H](CC2)C(C)(C)C C17136271
c1ccc(c(c1)C(=O)Nc2cccc(c2)/C=C(/c3nc4ccccc4s3)\SCC(=O)[O-])Cl C19309573
Cc1ccc(c(c1)c2csc(c2C(=O)OC(C)C)NC(=O)[C@H]3CCCC[C@H]3C(=O)[O-])C C19638739
CCCCc1ccc(cc1)[C@@H](C(C)C)NC(=O)c2ccc(nc2[O-])C(F)(F)F C25062711
c1ccc(cc1)CC2CCN(CC2)c3ccc(cc3C(=O)[O-])NS(=O)(=O)c4ccc(cc4)F C33253337
CCC1=C([C@@H](N2C(=CSC2=N1)/C=C(/NCC#C)\[O-])c3cc(ccc3C)C)C(=O)OC C34923146
CCN(CC)C(=O)C1=C(N=C2N([C@@H]1c3ccc(cc3)F)C(=CS2)/C=C(/NC(C)C)\[O-])C C35696105
CCC1=C([C@@H](N2C(=CSC2=N1)/C=C(/NC3CC3)\[O-])c4ccc(cc4)Cl)C(=O)OC C35696768
CCN/C(=C/C1=CSC2=NC(=C([C@@H](N12)c3cccs3)C(=O)OC(C)C)C)/[O-] C35701996
CCOC(=O)C1=C(N=C2N([C@@H]1c3ccccc3C)C(=CS2)/C=C(/NC(C)C)\[O-])C C36049911
CCOC(=O)C1=C(N=C2N([C@H]1c3cc(ccc3C)C)C(=CS2)/C=C(/NC4CC4)\[O-])C C36050331
CC1=C([C@@H](N2C(=CSC2=N1)/C=C(/NC3CC3)\[O-])c4ccccc4Cl)C(=O)OC(C)C C36050480
CC1=C([C@H](N2C(=CSC2=N1)/C=C(/NCC(C)C)\[O-])c3cccs3)C(=O)OC C36053278
CCN(CC)C(=O)C1=C(N=C2N([C@@H]1c3ccccc3F)C(=CS2)/C=C(/NC(C)C)\[O-])C C36053698
CC1=C([C@@H](N2C(=CSC2=N1)/C=C(/NC(C)C)\[O-])c3ccccc3F)C(=O)OC(C)(C)C C36061464
CCN/C(=C/C1=CSC2=NC(=C([C@@H](N12)c3cc(ccc3C)C)C(=O)OC(C)C)C)/[O-] C36071813
Cc1ccc(c(c1)NC(=S)N(Cc2cccc(c2)Br)CC3CCC(CC3)C(=O)[O-])C C03036495
Cc1ccc(cc1)S(=O)(=O)[N-]c2ccc(c(c2)C(=O)NCCCc3ccc(cc3)F)Cl C38772504
CCOC(=O)c1c(csc1NC(=O)[C@@H]2[C@H]3C[C@@H]([C@@H]2C(=O)[O-])C=C3)c4ccc(c(c4)C)C C39679508
CCOC(=O)c1c(csc1NC(=O)[C@H]2[C@H]3C[C@@H]([C@@H]2C(=O)[O-])C=C3)c4ccc(cc4C)C C39679535
CCOC(=O)c1c(csc1NC(=O)[C@H]2[C@H]3C[C@@H]([C@@H]2C(=O)[O-])C=C3)c4cc(ccc4C)C C39679537
CC(C)COc1ccc(cc1)C(=O)C2=C(C(=O)N[C@H]2c3ccc(cc3)C(C)(C)C)[O-] C40123217
CC1=C([C@@H](N2C(=CSC2=N1)/C=C(/NCc3ccc(cc3)F)\[O-])c4ccsc4)C(=O)OC C40400760
CCCN1[C@@H](c2c([nH]nc2C1=O)c3cc(ccc3[O-])Cl)c4cccc(c4)OCC=C C39898381
CCOC(=O)c1c2c(sc1NC(=O)[C@H]3[C@@H](C4CCC3CC4)C(=O)[O-])C[C@@H](CC2)C(C)(C)C C35898103
CCc1cc(cc2c1oc(c2)C[C@@H](C(=O)[O-])NC(=O)OC(C)(C)C)Br C44320220
c1ccc2c(c1)-c3ccccc3C2COC(=O)N[C@H](Cc4cc(cc(c4)F)C(F)(F)F)C(=O)[O-] C44320552
c1ccc2c(c1)-c3ccccc3C2COC(=O)N[C@H](Cc4ccc5c(c4)cccn5)C(=O)[O-] C44320780
c1ccc2c(c1)-c3ccccc3C2COC(=O)N[C@@H](Cc4ccc5c(c4)CCCO5)C(=O)[O-] C44326244
Cc1cccc(c1)[N-]S(=O)(=O)c2cc(ccc2Cl)C(=O)N[C@@H](CC(C)C)c3ccccc3 C44844965
C[C@@H](C(C)C)NC(=O)Cc1ccc(cc1)[N-]S(=O)(=O)c2ccc(c(c2)Cl)Cl C17056968
CCOc1ccc(cc1)NC(=O)c2ccc(c(c2)S(=O)(=O)[N-]c3ccc(cc3)F)Cl C24814413
CC[C@H](C)c1ccc(cc1)[C@H](c2cccs2)NC(=O)c3ccc(c(c3)[N-]S(=O)(=O)C)C C58647633
CC(C)[C@@H](CNC(=O)Cn1c(nnc1[S-])c2ccc(cc2)Cl)c3ccccc3 C58775027
C/C(=C\N=C/1\N=C(S1)[N-]c2ccc(c(c2)Cl)Cl)/NCCN3CCOCC3 C59358142
Cc1ccc(cc1C(F)(F)F)NC(=O)CS(=O)(=O)[N-]c2ccc(cc2)N3CCCCC3 C60166740
C[C@H](CCc1ccc(cc1)Br)NC(=O)c2ccc(c(c2)[N-]S(=O)(=O)C)Cl C60238228
CCOc1cc(ccc1OCC#C)[C@@H]2CC(=O)Nc3c2sc(c3c4ccc(cc4)C)C(=O)[O-] C64796066
COc1ccc(cc1)c2c3c(sc2C(=O)[O-])[C@@H](CC(=O)N3)c4cccc(c4)OCC=C C64797152
Cn1c(c(cn1)Cl)C(=O)NC(=S)Nc2cc(cc(c2[O-])Cl)[N+](=O)[O-] C04839046
CC(C)[C@H](C(=O)N[C@H](c1ccc(cc1)O)C(=O)[O-])n2c(=O)c3ccccc3nn2 C06758978
CC(C)(CC(=O)N[C@H]1C[C@H]2C(=O)Nc3ccc(cc3C(=O)N2C1)c4ccco4)CC(=O)[O-] C12604310
Cc1coc2c1cc3c(c(c(=O)oc3c2C)CC(=O)NCC(=O)N[C@@H](C(C)C)C(=O)[O-])C C02121919
COc1cc(c(cc1OC)NS(=O)(=O)c2ccc3c(c2)CC(=O)N3)C(=O)[O-] C13027940
Cc1ccc(cc1C(=O)[O-])S(=O)(=O)NNC(=O)c2ccc3c(c2)OCCO3 C13278762
COc1cc(cc(c1)OC)C(=O)NNS(=O)(=O)c2cc(cs2)C(=O)[O-] C13300436
c1cc(c(cc1S(=O)(=O)N2CCOCC2)NC(=O)[C@H]3CC=CC[C@@H]3C(=O)[O-])O C13469791
c1cc(c(cc1S(=O)(=O)N2CCOCC2)NC(=O)[C@@H]3CC=CC[C@@H]3C(=O)[O-])O C13469793
c1cc(c(cc1S(=O)(=O)N2CCOCC2)NC(=O)[C@H]3[C@H]4C[C@@H]([C@@H]3C(=O)[O-])C=C4)O C13469801
CC(C)[C@@H](C(=O)N[C@@H](c1ccc(cc1)O)C(=O)[O-])n2c(=O)c3ccccc3nn2 C13548353
COc1cc(cc(c1OC)OC)[C@@H]2c3cc4c(cc3[C@@H]([C@@H]([C@H]2C(=O)[O-])CO)O)OCO4 C01668755
CCn1cc(c(=O)c2c1cc(c(c2)F)NN3[C@H](SCC3=O)c4ccccc4O)C(=O)[O-] C01090668
CNc1cc(nc(n1)c2ccncc2)CCNC(=O)c3ccc4c(c3)nc(o4)[O-] C19592308
c1cc(ccc1NC(=O)[C@H]2[C@H]3CC[C@@H]([C@@H]2C(=O)[O-])O3)S(=O)(=O)/N=c\4/[nH]ccs4 C17093563
Cc1c(sc(n1)NC(=O)c2cccc(c2)NC(=O)[C@H]3CCCO3)c4nnc(n4C)[S-] C24764614
CCCCN1C(=O)/C(=C\2/C[C@H](NN2)c3ccc(cc3)[N+](=O)[O-])/C(=NC1=S)[O-] C15834810
c1ccc(c(c1)C(=O)NNC(=O)[C@@H]2CC(=O)N(C2)C3CC3)[N-]S(=O)(=O)c4cccs4 C29564098
c1cc(cc(c1)S(=O)(=O)[N-]c2ccc(cc2)C(=O)NC3CCC(CC3)O)[N+](=O)[O-] C33028115
CCOC(=O)c1cccc(c1)[N-]S(=O)(=O)c2cc3c(cc2C)[nH]c(=O)c(=O)[nH]3 C06887343
CC(=O)N[C@H](CC(=O)Nc1ccc(cc1)S(=O)(=O)[N-]c2nccs2)c3ccccc3 C09790961
Cc1cc(no1)[N-]S(=O)(=O)c2ccc(cc2)NC(=S)NC(=O)c3cccnc3 C02264434
Cn1c2ccccc2n(c1=O)CC(=O)N[C@@H]3[N-]C(=CS3)Cc4n[nH]c(=S)n4CC=C C38798873
C/C(=N\NC(=O)[C@@H]1C=CC=N1)/c2ccc(cc2)S(=O)(=O)Nc3ccc(cc3)C(=O)[O-] C39621197
C[C@@H]1[C@@H](c2c(=O)[nH]c(nc2O1)CSc3nc([nH]n3)c4ccc(cc4)Cl)C(=O)[O-] C39692142
C/C(=C/1\C(=O)N(C(=S)S1)[C@H](CCC(=O)N)C(=O)[O-])/c2ccc(cc2)[N+](=O)[O-] C39862256
CCc1nnc(s1)/N=C(/C(=C/c2ccc(o2)c3ccc(cc3)S(=O)(=O)N)/C#N)\[O-] C39998112
c1cc(cc(c1)O)[C@H]2C(=C(C(=O)N2CCCO)[O-])C(=O)c3ccc4c(c3)OCCO4 C40052975
c1cc(ccc1[C@H]2C(=C(C(=O)N2CCO)[O-])C(=O)c3ccc4c(c3)OCCO4)O C40096507
c1cc(cc(c1)O)[C@H]2C(=C(C(=O)N2CCO)[O-])C(=O)c3ccc4c(c3)OCCO4 C40096586
Cc1c(sc(n1)NC(=O)CCNC(=O)OC(C)(C)C)c2nnc(n2C)[S-] C44380071
COC(=O)[C@H](Cc1cnc[nH]1)NS(=O)(=O)c2ccc(c(c2)C(=O)[O-])Cl C13251091
Cc1nnc(s1)N[C@@]2(C3=C(NC(=O)N(C3=NC2=O)Cc4ccccc4)[O-])C(F)(F)F C40266609
Cn1c(c(c(=O)n(c1=O)C)/C(=C(\C#N)/C(=O)/C=C/c2ccc(cc2)N(C)C)/[O-])N C51067546
CCc1nnc(s1)NC(=O)CSc2c(c3c(s2)c(=O)[nH]c(n3)[O-])C#N C12413615
CS(=O)(=O)[N-]c1ccc(c(c1)C(=O)NC2CCN(CC2)c3ncccn3)O C55253245
c1cc(oc1)/C=N/N=C\2/NC(=O)[C@H](S2)CC(=O)Nc3ccc(cc3)C(=O)[O-] C04980166
CS(=O)(=O)[N-]c1nc(cs1)CC(=O)N[C@@H]2CCC(=O)N[C@H]2[C@H]3CCC=CC3 C57742706
CC(C)(C)N1C(=O)c2ccc(cc2C1=O)C(=O)Nc3ccc(cc3)NC(=O)C(=O)[O-] C59432174
Cc1cccc(c1S(=O)(=O)[N-]c2ccc(cc2)CS(=O)(=O)N)[N+](=O)[O-] C55580470
CS(=O)(=O)[N-]c1ccccc1C(=O)Nc2ccc(cc2)NC(=O)CN3CCOCC3 C12753567
c1ccc(cc1)Cn2c3c(c(=O)nc2[O-])[C@](C(=O)N3)(C(F)(F)F)NC(=O)c4ccco4 C01850653
CC/C(=C\1/C(=O)N=C(N(C1=O)c2ccccc2C)[O-])/NNC(=O)c3ccncc3 C09359923
CN(C)c1ccc(cc1)[C@H]2C/C(=C/3\C(=O)N=C(N(C3=O)CCCOC)[O-])/NN2 C08974699
Cc1ccc(cc1/C(=N/c2[nH]nc(n2)c3ccccn3)/[O-])S(=O)(=O)NC4CC4 C64372348
Cc1c(sc(n1)[N-]S(=O)(=O)c2ccc(s2)[N+](=O)[O-])SCC(=O)N C66253842
Cc1ccc(cc1[N-]S(=O)(=O)C)NC(=O)[C@H](C)NC(=O)C2CCOCC2 C66829407
C[C@H](CSC)/C(=N/S(=O)(=O)c1ccc(cc1)[C@@]2(C(=O)NC(=O)N2)C)/[O-] C67003642
CCc1ccc(cc1S(=O)(=O)[N-]c2ccc(cc2)CS(=O)(=O)N)[N+](=O)[O-] C67116737
c1cnc(nc1N2CCC[C@@H](C2)O)N3CCC(CC3)c4cc([nH]n4)CC(=O)[O-] C67447230
C[C@H](C(=O)[O-])NC(=O)/C(=C/c1ccc(cc1)Cl)/NC(=O)c2ccc(cc2)C(C)(C)C C02917885
CCc1ccc(cc1)[C@H](C)NC(=O)CSc2nc3cc(ccc3c(=O)n2C[C@@H](C)O)C(=O)[O-] C13052114
Cc1cc(cc(c1C)S(=O)(=O)NNC(=O)CSc2nc3ccccc3s2)C(=O)[O-] C13078717
c1cc(cc(c1)S(=O)(=O)Nc2ccc(cc2)Cl)NC(=O)CC3(CCCCC3)C(=O)[O-] C13250662
C[C@@H](C(=O)[O-])NS(=O)(=O)c1ccc(cc1)/C(=N/Nc2c(cc(cc2Cl)Cl)Cl)/C C13336883
C[C@@H](C(=O)NNS(=O)(=O)c1ccc(c(c1)C(=O)[O-])Cl)Oc2cccc(c2)Br C13349652
c1ccc(cc1)NS(=O)(=O)c2ccc(cc2)NS(=O)(=O)c3ccc(cc3)/C=C/C(=O)[O-] C13349782
CC[C@@H]1CCc2c(cc(s2)C(=O)NNS(=O)(=O)c3cc(ccc3OC)C(=O)[O-])C1 C13361261
c1cc(ccc1NC(=O)c2cc(cc(c2)C(F)(F)F)C(F)(F)F)S(=O)(=O)NCCC(=O)[O-] C13395263
CCC(C)(C)[C@@H]1CCc2c(sc(c2C(=O)NC3CC3)NC(=O)C[C@H](C)CC(=O)[O-])C1 C17099174
Cc1ccc(cc1)[C@@H]2C(=C(NC(=C2C(=O)OC)[O-])SCC(=O)Nc3ccc4ccccc4c3)C#N C20029053
CCOc1ccc(cc1)NC(=O)c2cc(n[nH]2)S(=O)(=O)[N-]c3ccc(cc3)C(C)C C20849099
CCC(=O)Nc1ccc(cc1c2c(nc(nn2)S[C@H](C)C(=O)Nc3c(cc(cc3C)C)C)[O-])C C21882723
CCC(=O)Nc1ccc(cc1c2c(nc(nn2)SCC(=O)Nc3ccc(c(c3)Cl)C)[O-])C C21882743
CCCC(=O)c1c(c(c(c(c1OC)C)O)C[C@@]2(C(=O)C(C(=O)C(=C2[O-])C)C(=O)[C@@H](C)CC)C)O C13309261
Cc1ccc(c(c1)Cl)S(=O)(=O)NNC(=O)c2ccccc2[N-]S(=O)(=O)c3cccs3 C22513889
Cc1c(sc(n1)NC(=O)CCCNC(=O)c2ccc(cc2F)F)c3nnc(n3CC=C)[S-] C22972905
c1ccc(cc1)[C@H](c2ccc3c(c2)[nH]cn3)NC(=O)c4ccc(cc4)[N-]S(=O)(=O)c5cccs5 C25146410
Cc1c(sc(n1)NC(=O)CNC(=O)C23CC4CC(C2)CC(C4)C3)c5nnc(n5CC=C)[S-] C26300581
c1cc(c(cc1Cl)Cl)/C=C(/C(=O)NCCC(=O)[O-])\NC(=O)c2ccc(cc2Cl)Cl C26804431
CC([C@@H](NC(=O)c1ccc(cc1)Cl)N/C(=N/C#N)/[N-]c2cccnc2Cl)(Cl)Cl C28866315
CN(C)c1ccc(cc1)/N=N/c2ccc(cc2)C(=O)N[C@H](Cc3c[nH]c4c3cccc4)C(=O)[O-] C32602896
C/C(=C\c1ccccc1)/C=C/2\C(=O)N(C(=S)S2)CCC(=O)Nc3ccc(c(c3)C(=O)[O-])O C33366744
Cc1ccc(cc1)S(=O)(=O)[N-]c2ccc(cc2)C(=O)N/[NH+]=C/c3cc(ccc3[O-])OC C04231864
Cc1c(c([nH]n1)[O-])[C@@H](c2ccc(c(c2)OC)OCc3c(cccc3Cl)Cl)C4=C(N=N[C@@H]4O)C C38971222
C[C@@H](C(=O)Nc1ccc(cc1)S(=O)(=O)NC(C)C)Oc2c(cc(cc2Cl)C(=O)[O-])Cl C13423442
C[C@@H](CCCC(C)C)NC(=O)CSc1nc2cc(ccc2c(=O)n1C[C@H](C)O)C(=O)[O-] C13052262
Cc1cc(c(n1[C@@H]2C(=C([C@@H](S2)C)C)C(=O)[O-])C)/C=C(\C#N)/C(=O)NCCc3c[nH]c4c3cccc4 C39939196
CCOc1cc(ccc1O)[C@@H]2C(=C(C(=O)N2CCO)[O-])C(=O)c3ccc(cc3C)OCC(C)C C40084799
Cc1c(sc(n1)C)C(=O)C2=C(C(=O)N([C@H]2c3cc(c(c(c3)C(C)(C)C)O)C(C)(C)C)CCO)[O-] C40098987
CC[C@H](C)C[C@H](C)/C=C(\C)/[C@@H]1[C@H](CC[C@@H](O1)c2c(c(cn(c2=O)C)[C@@]3(CCC(=O)C[C@@H]3O)O)[O-])C C40577146
c1ccc2c(c1)-c3ccccc3C2COC(=O)N[C@@H](Cc4c(cn[nH]4)Br)C(=O)[O-] C44320783
c1ccc2c(c1)-c3ccccc3C2COC(=O)N[C@H](Cc4c(cn[nH]4)Br)C(=O)[O-] C44320784
Cc1ccc(cc1)S(=O)(=O)[N-]c2ccc(cc2Cl)C(=O)Nc3ccccc3C(=O)NC(C)C C44904186
CC(C)(C)NC(=O)c1ccc(cc1)NC(=O)c2ccc3c(c2)nc(n(c3=O)CCCOC)[S-] C45914493
Cc1ccc(cc1NC(=O)c2ccc(cc2)[N-]S(=O)(=O)c3ccc(cc3)F)NC(=O)C(C)C C46838616
Cc1ccc(c(c1)Cl)N/C(=N/C(=O)c2cccc(c2)NC(=O)C)/[N-]C[C@H]3CCCO3 C46131973
[H]\N=C(\C)/C(=C(/C)\[O-])/C(=O)COC(=O)c1c2ccccc2nc\3c1CC/C3=C\c4ccc(cc4)O C58380205
Cc1cc(ccc1F)S(=O)(=O)[N-]c2ccccc2C(=O)OCc3nc4ccccc4c(n3)N C58668886
c1cc(cc(c1)S(=O)(=O)[N-]c2cccc(c2)Cl)NC(=S)NC[C@@H]3CCCO3 C13069777
C[C@H](c1ccccc1[N-]S(=O)(=O)C)NC(=O)c2cccc(c2)NC(=O)OC(C)(C)C C59266498
CCCc1cc(nc(n1)SCC2=C([C@H](NC(=O)N2)c3cccs3)C(=O)OCC)[O-] C12776052
Cc1cc(cc(c1OC)C(=O)NC(=S)NCc2ccc(cc2)C(=O)[O-])Br C20153411
c1ccc(cc1)C(=O)Nc2ccc(cc2)C(=O)Nc3ccccc3[N-]S(=O)(=O)c4cccs4 C36831629
c1ccc(cc1)C(=O)Nc2ccc(cc2C(=O)[O-])N3CCN(CC3)CC(=O)Nc4ccc(cc4)F C64590094
CC[C@@H](C(=O)Nc1ccc(cc1)Cl)Sc2nc(c(nn2)c3ccccc3NC(=O)C)[O-] C35377890
Cc1ccc(c(c1)NC(=O)CSc2nc(c(nn2)c3ccccc3NC(=O)C(C)C)[O-])C C64774580
Cc1ccc(cc1C)NC(=O)[C@@H](C)Sc2nc(c(nn2)c3ccccc3NC(=O)C(C)C)[O-] C64774631
CCC(=O)Nc1ccc(cc1c2c(nc(nn2)SCC(=O)Nc3c(cccc3F)F)[O-])C C64774916
C[C@H]1CCC[C@](C1)(CNc2ccc(cc2[N+](=O)[O-])S(=O)(=O)[N-]c3ccccc3Cl)O C65547927
CC(C)COc1ccc(cc1)C(=O)N/C(=C/c2ccc(cc2)Cl)/C(=O)NCCC(=O)[O-] C02891975
CC(C)C[C@H](C(=O)[O-])NC(=O)/C(=C/c1ccccc1Cl)/NC(=O)c2ccc(cc2)Br C02982758
c1ccc2c(c1)-c3ccccc3C2COC(=O)N[C@H](c4cccc(c4)C(F)(F)F)[C@H](C(=O)[O-])O C08700609
Cc1ccc(cc1)/C=C\2/C(=O)N(C(=S)S2)CCCCCC(=O)Nc3ccc(c(c3)O)C(=O)[O-] C08763486
Cc1ccc(cc1)/C=C\2/C(=O)N(C(=S)S2)CCCCCC(=O)Nc3ccc(c(c3)C(=O)[O-])O C08763488
c1ccc(cc1)/C=C/C=C\2/C(=O)N(C(=S)S2)CCCC(=O)Nc3ccc(c(c3)O)C(=O)[O-] C08820551
CC(C)C[C@@H](C(=O)[O-])NC(=O)/C(=C\c1ccc(cc1)Cl)/NC(=O)c2ccc(cc2)Br C12382136
c1ccc(cc1)[C@H](CC(=O)Nc2ccc(cc2)NS(=O)(=O)c3c(cccc3Cl)Cl)C(=O)[O-] C12630804
c1ccc(cc1)[C@@H](c2cccs2)NC(=O)CSc3nc4cc(ccc4c(=O)n3CCO)C(=O)[O-] C13046630
C[C@@H](Cn1c(=O)c2ccc(cc2nc1SCC(=O)NCC34CC5CC(C3)CC(C5)C4)C(=O)[O-])O C13051661
C[C@@H](Cn1c(=O)c2ccc(cc2nc1SCC(=O)N[C@@H](C)c3ccc4ccccc4c3)C(=O)[O-])O C13052106
C[C@@H](Cn1c(=O)c2ccc(cc2nc1SCC(=O)N[C@H](C)c3ccc4c(c3)CCCC4)C(=O)[O-])O C13052218
CC(=O)Nc1ccc(cc1)/C=C/C(=O)c2ccc(cc2)S(=O)(=O)NCc3ccc(cc3)C(=O)[O-] C13066672
CCCC(=O)Nc1ccc(cc1)c2csc(n2)NS(=O)(=O)c3ccc(c(c3)C(=O)[O-])F C13195356
c1ccc(cc1)[C@H](CC(=O)Nc2ccc(cc2)NS(=O)(=O)c3ccc(c(c3)F)F)C(=O)[O-] C13249175
c1cc(cc(c1)NS(=O)(=O)c2ccc(cc2)NC(=O)CC3(CCCCC3)C(=O)[O-])C(F)(F)F C13250418
c1cc(cc(c1)NS(=O)(=O)c2cccc(c2)NC(=O)CC3(CCCCCC3)C(=O)[O-])C(F)(F)F C13250735
Cc1ccc(cc1S(=O)(=O)Nc2cccc(c2)C(F)(F)F)NC(=O)CC3(CCCCC3)C(=O)[O-] C13251876
COc1ccc(cc1C(=O)[O-])CNC(=O)CSc2nnc(s2)NCCc3cccs3 C13278339
c1cc(ccc1CNc2ccc(cc2C(=O)[O-])S(=O)(=O)N3CCCCC3)NC(=O)C4CC4 C13279904
COc1ccc(cc1C(=O)[O-])CNC(=O)CSc2nnc(s2)NC3CCCCC3 C13341830
CCc1c(cc(s1)C(=O)N/N=C(\C)/c2ccc(cc2)S(=O)(=O)Nc3ccc(cc3)C(=O)[O-])C C13361463
c1cc(ccc1c2ccc(s2)C(=O)Nc3ccc(cc3)S(=O)(=O)NCCC(=O)[O-])F C13395463
CC(=O)NCSC(C)(C)[C@@H](C(=O)[O-])NC(=O)OCC1c2ccccc2-c3c1cccc3 C02517146
CC(C)(C)c1ccc(cc1)OCc2nnc(n2NC(=S)Nc3ccc(cc3)OC)[S-] C19808681
CCOC(=O)[C@H](Cc1c[nH]c2c1cccc2)NS(=O)(=O)c3ccc4c(c3)nc(s4)[O-] C20609182
c1cc(sc1)CNC(=O)Cc2cc(nc(n2)SCC(=O)Nc3ccc(c(c3)Cl)Cl)[O-] C22629357
CCCC(=O)NC(C(F)(F)F)(C(F)(F)F)Nc1ccc(cc1)S(=O)(=O)[N-]c2c(c(no2)C)C C27572721
CCOC(=O)c1c(csc1NC(=O)CSc2nc(c(c(n2)[O-])CCO)C)c3ccc(cc3)C C32522913
CN(C)c1ccc(cc1)/C=C(/C(=O)N/N=C/c2ccc(cc2)C(=O)[O-])\NC(=O)c3ccccc3 C15936942
CCOc1cc(ccc1OCc2ccc(cc2)F)[C@@H](c3c(n[nH]c3[O-])C)C4=C(N=N[C@@H]4O)C C39422252
c1ccc(cc1)OS(=O)(=O)[N-]C[C@@H](c2ccc(cc2)c3ccccc3O)N4CCN[C@@H](C4)F C39534081
C[C@@H](CCCC(C)C)N1[C@H](Nc2ccccc2C1=O)SCc3[nH]c(=O)c4ccc(cc4n3)C(=O)[O-] C39668106
C[C@H](C(=O)Nc1ccc(cc1)S(=O)(=O)NC(C)C)Oc2c(cc(cc2Cl)C(=O)[O-])Cl C13423441
C[C@@H](Cn1c(=O)c2ccc(cc2nc1SCC(=O)N[C@@H](C)c3ccc(cc3)CC(C)C)C(=O)[O-])O C13052077
C[C@H](CCCC(C)C)NC(=O)CSc1nc2cc(ccc2c(=O)n1C[C@H](C)O)C(=O)[O-] C13052261
C[C@@H](Cn1c(=O)c2ccc(cc2nc1SCC(=O)N[C@@H](c3ccccc3)C(C)C)C(=O)[O-])O C13052584
CC(C)(C)c1cc(cc(c1O)C(C)(C)C)[C@H]2C(=C(C(=O)N2CCOCCO)[O-])C(=O)c3cccs3 C40067200
Cc1ccc(o1)C(=O)C2=C(C(=O)N([C@@H]2c3cc(c(c(c3)C(C)(C)C)O)C(C)(C)C)CCOCCO)[O-] C40075556
CCCCOc1ccc(cc1OCC)[C@H]2c3c([nH]nc3C(=O)N2CCO)c4cc(ccc4[O-])Cl C39898006
CCOc1ccc(cc1OCC)[C@@H]2c3c([nH]nc3C(=O)N2CCCO)c4cc(ccc4[O-])Cl C39898099
CCCCOc1ccc(cc1OCC)[C@@H]2c3c([nH]nc3C(=O)N2CCCO)c4cc(ccc4[O-])Cl C39898105
Cc1c(c(nc(n1)SC(F)F)[O-])CCC(=O)NCCNc2ccc(cn2)C(F)(F)F C46644042
C[C@@H](c1ccccc1)NC(=O)c2ccc(cc2)NCCC(=O)c3ccc(cc3)[N-]S(=O)(=O)C C55104718
CCOc1ccc(cc1)[C@H](CCC(=O)N/N=C/c2ccc(o2)c3ccc(c(c3)Cl)C(=O)[O-])O C58894659
C[C@@H](c1ccc(cc1)[N-]S(=O)(=O)C)NC(=O)[C@H](C(C)C)NC(=O)c2ccccc2Cl C58915764
CC(C)[C@@H](C(=O)Nc1ccc(cc1)[N-]S(=O)(=O)C)NC(=O)Cc2ccc3ccccc3c2 C60019909
c1ccc(cc1)CNC(=O)CN2CCN(CC2)c3ccc(c(c3)C(=O)[O-])NC(=O)c4ccccc4F C64589550
CC[C@H](C(=O)Nc1ccc(c(c1)Cl)F)Sc2nc(c(nn2)c3ccccc3NC(=O)CC)[O-] C64774720
CC[C@H](C(=O)Nc1ccc(cc1F)F)Sc2nc(c(nn2)c3ccccc3NC(=O)CC)[O-] C64774722
CC(C)Cn1c(=O)c2ccc(cc2nc1SCC(=O)N[C@@H](c3ccccc3)C(C)C)C(=O)[O-] C13049616
CC[C@@H](c1ccc(cc1)Br)NS(=O)(=O)c2cc(cc(c2OC)OC)/C=C/C(=O)[O-] C13073398
c1cc(ccc1CCNc2ccc(cc2C(=O)[O-])S(=O)(=O)N3CCCCC3)OC(F)F C13181598
CN(C)S(=O)(=O)c1ccc(c(c1)C(=O)[O-])NCCSc2c(cc(cn2)C(F)(F)F)Cl C13212339
COc1cc(c(cc1OC)NC(=O)COc2cc(cc(c2)C(F)(F)F)C(F)(F)F)C(=O)[O-] C13244200
C[C@@H](c1ccccc1)OCCCNc2ccc(cc2C(=O)[O-])S(=O)(=O)N3CCCCC3 C13298743
CCCN(CC(=O)Nc1ccc(c(c1F)F)F)S(=O)(=O)c2ccc(s2)CC(=O)[O-] C13308133
C=CCN(c1ccc(cc1)Cl)S(=O)(=O)c2cccc(c2)C(=O)N[C@H](CC(=O)[O-])c3ccccc3 C13427762
CC(C)[C@@H](c1ccccc1)NC(=O)CSc2nc3ccccc3c(=O)n2[C@@H](C(C)C)C(=O)[O-] C13446597
COC(=O)CCNC(=O)c1ccc(cc1)[N-]S(=O)(=O)c2cc(cc(c2)C(F)(F)F)C(F)(F)F C24348548
CCC(=O)N[C@@H](C(Cl)(Cl)Cl)Oc1ccc(cc1)/C=C\2/C(=O)N(C(=S)S2)CCC(=O)[O-] C26967141
CC1=C([C@H](N2C(=CSC2=N1)/C=C(/N[C@H]3CCCc4c3cccc4)\[O-])c5ccccc5)C(=O)OCCOC C34922725
CCC1=C([C@@H](N2C(=CSC2=N1)/C=C(/NCCCOC)\[O-])c3ccccc3F)C(=O)OC C34923102
CCC1=C([C@@H](N2C(=CSC2=N1)/C=C(/NCCCOC)\[O-])c3ccc(cc3C)C)C(=O)OC C34923274
CC[C@H](C)N/C(=C/C1=CSC2=NC(=C([C@@H](N12)c3ccc(cc3)OC)C(=O)OCC)C)/[O-] C35692664
CCOC(=O)C1=C(N=C2N([C@H]1c3cccs3)C(=CS2)/C=C(/NCc4ccco4)\[O-])c5ccccc5 C35692888
CCOC(=O)C1=C(N=C2N([C@H]1c3cccc(c3)OC)C(=CS2)/C=C(/NCC(C)C)\[O-])C C35693560
Cc1ccc(cc1)[C@@H]2C(=C(N=C3N2C(=CS3)/C=C(/NCC4CC4)\[O-])C)C(=O)OCCOC C35696262
CC1=C([C@H](N2C(=CSC2=N1)/C=C(/NCc3cccnc3)\[O-])c4cccs4)C(=O)OCC=C C35697121
CC1=C([C@H](N2C(=CSC2=N1)/C=C(/NC[C@@H]3CCCO3)\[O-])c4ccccc4)C(=O)OCC=C C35697141
CC1=C([C@H](N2C(=CSC2=N1)/C=C(/NC[C@H]3CCCO3)\[O-])c4ccccc4)C(=O)OCC=C C35697145
CC1=C([C@H](N2C(=CSC2=N1)/C=C(/NCCc3ccccn3)\[O-])c4ccc(cc4)F)C(=O)OC(C)C C35701896
CCOC(=O)C1=C(N=C2N([C@@H]1c3cccc(c3)F)C(=CS2)/C=C(/NC[C@H]4CCCO4)\[O-])c5ccccc5 C35705102
CCOC(=O)C1=C(N=C2N([C@@H]1c3ccccc3)C(=CS2)/C=C(/NC[C@H]4CCCO4)\[O-])c5ccccc5 C36049999
CC1=C([C@@H](N2C(=CSC2=N1)/C=C(/NCc3ccncc3)\[O-])c4ccccc4Cl)C(=O)OCC=C C36053011
CC1=C([C@@H](N2C(=CSC2=N1)/C=C(/NCc3ccncc3)\[O-])c4ccc(cc4)F)C(=O)OCC=C C36053055
CC1=C([C@@H](N2C(=CSC2=N1)/C=C(/NC[C@H]3CCCO3)\[O-])c4ccc(cc4)F)C(=O)OCC=C C36053075
Cc1ccccc1[C@@H]2C(=C(N=C3N2C(=CS3)/C=C(/NC[C@@H]4CCCO4)\[O-])C)C(=O)OCC=C C36053131
CC1=C([C@@H](N2C(=CSC2=N1)/C=C(/NCCOC)\[O-])c3ccccc3F)C(=O)OC(C)(C)C C36061462
CCCCN(CCCC)C(=O)c1c[nH]c2ccc(cc2c1=O)S(=O)(=O)[N-]c3cccc(c3C)Cl C06181484
c1ccc(c(c1)C(=O)OCC(=O)Nc2ccccc2C(F)(F)F)[N-]S(=O)(=O)c3ccc(cc3)F C39599242
C[C@H](c1ccc(cc1)CC(C)C)NC(=O)CSc2nc3ccccc3c(=O)n2[C@H](C(C)C)C(=O)[O-] C13025609
C[C@@H](c1ccc(cc1)Cl)NC(=O)CSc2nnc(n2[C@H](C(C)C)C(=O)[O-])c3cccs3 C13271925
C[C@@H](C(=O)[O-])n1c(nnc1SCC(=O)N[C@@H](c2cccs2)C(C)C)c3cccs3 C13443631
Cc1ccc(cc1)C(=O)C2=C(C(=O)N([C@H]2c3ccc(c(c3)OC)OCC(C)C)CCCO)[O-] C40047451
CC(C)Oc1ccc(cc1)C(=O)C2=C(C(=O)N([C@H]2c3ccccc3Br)CCOCCO)[O-] C40079188
CC(C)COc1ccc(cc1)C(=O)C2=C(C(=O)N([C@H]2c3cccc(c3)Oc4ccccc4)CCO)[O-] C40080717
CCOc1cccc(c1)[C@H]2C(=C(C(=O)N2CCO)[O-])C(=O)c3ccc(cc3)OCC(C)C C40080802
CCN(CC)c1ccc(cc1)[C@@H]2C(=C(C(=O)N2CCO)[O-])C(=O)c3ccc(cc3C)OCC C40081720
CCN(CC)c1ccc(cc1)[C@H]2C(=C(C(=O)N2CCO)[O-])C(=O)c3ccc(cc3C)OCC C40081721
CCOc1cccc(c1)[C@@H]2C(=C(C(=O)N2CCO)[O-])C(=O)c3ccc(cc3C)OCC(C)C C40084839
Cc1cc(ccc1C(=O)C2=C(C(=O)N([C@H]2c3ccc(cc3)N(C)C)CCO)[O-])OCC(C)C C40084876
Cc1ccc(cc1)COc2ccc(cc2)C(=O)C3=C(C(=O)N[C@@H]3c4ccc(c(c4)OC)OCC=C)[O-] C40127544
CC(C)COc1ccc(cc1OC)[C@@H]2C(=C(C(=O)N2)[O-])C(=O)c3ccc(cc3)OCc4ccc(cc4)F C40127880
c1ccc(c(c1)[N-]S(=O)(=O)c2cccc(c2)C(=O)NCc3ccc(cc3)OC[C@@H]4CCCO4)F C46795387
Cc1nc(cs1)c2ccc(cc2)CCNC(=O)CS(=O)(=O)[N-]c3ccc(cc3)OC(C)C C59362962
CCCOc1c(cccn1)CNC(=O)c2c(ccs2)S(=O)(=O)[N-]c3ccc(cc3)C C60337309
Cc1cc(c(c(c1)C)S(=O)(=O)Nc2cc(c(nc2)N(CC(C)C)CC(C)C)C(=O)[O-])C C35479640
CCCCN(Cc1ccccc1)c2c(cc(c[nH+]2)[N-]S(=O)(=O)c3cccs3)C(=O)[O-] C35397573
CCCCN(CC)c1c(cc(c[nH+]1)C(=O)[O-])[N-]S(=O)(=O)c2ccc(s2)Br C64843948
c1ccc(cc1)C(=O)[C@@H](Nc2ccccc2C(=O)[O-])NC(=O)c3ccco3 C04058724
c1ccc(c(c1)C(=O)NC(=S)Nc2ccc(c(c2)Cl)C(=O)[O-])[N+](=O)[O-] C03000871
Cc1cc(cc(c1C)S(=O)(=O)Nc2ccc(cc2)S(=O)(=O)NC)C(=O)[O-] C05135113
c1ccc(c(c1)C(=O)NC(=S)Nc2ccc(c(c2)C(=O)[O-])Cl)[N+](=O)[O-] C06884452
C[C@@H](C(=O)[O-])NC(=O)c1ccc(c(c1)[N+](=O)[O-])NC2CCCCCCC2 C13036379
C[C@@H]1CCC[C@@H]([C@@H]1C)Nc2ccc(cc2[N+](=O)[O-])C(=O)N[C@@H](C)C(=O)[O-] C13036573
C[C@@H](C(=O)NC(=O)NC1CC1)Sc2ncc(n2c3ccc(cc3)F)C(=O)[O-] C13270367
c1cc(cc(c1)NS(=O)(=O)c2ccc(cc2)C(=O)[O-])C(=O)NC3CC3 C12557164
CC(C)(C)NC(=O)CNS(=O)(=O)c1cc(c(cc1Cl)Cl)C(=O)[O-] C13312476
C[C@H](c1ccc(cc1)S(=O)(=O)C)NS(=O)(=O)c2ccc(c(c2)C(=O)[O-])O C13312991
c1ccc(c(c1)C(=O)NNS(=O)(=O)c2ccc(cc2)/C=C/C(=O)[O-])F C13346153
Cc1cc(c(c(c1C)S(=O)(=O)Nc2ccc(cc2)C(=O)NCC(=O)[O-])C)C C13359980
c1ccnc(c1)NS(=O)(=O)c2ccc(cc2)NC(=O)[C@H]3CC=CC[C@@H]3C(=O)[O-] C13469637
CCOC(=O)c1ccc(cc1)[C@H]2[C@H]([C@@H]([NH2+][C@H]2C(=O)[O-])c3ccc(cc3)Cl)C(=O)[O-] C16082727
CCCCn1c(=O)c(c(nc1[O-])[O-])[C@@H]2c3cc(c(cc3CC[NH2+]2)OC)OC C20113850
CC[C@H](C)N1C(=O)/C(=C\c2c(c3ccccc3[nH]2)CCNC(=O)C)/C(=NC1=S)[O-] C20437740
Cc1c(cco1)C(=O)NNC(=O)c2ccccc2[N-]S(=O)(=O)c3cccs3 C21197213
c1cc2c(cc1C(=O)NNC(=O)CC3(CCCCC3)CC(=O)[O-])OCO2 C32496960
c1cc(c(c(c1)Cl)CSCCNS(=O)(=O)c2cnc([nH]c2=O)[O-])F C33330674
CC(C)NC(=O)CNS(=O)(=O)c1cc(sc1Br)C(=O)[O-] C36781802
CC[C@H](C)NC(=O)Nc1ccc(cc1)S(=O)(=O)[N-]c2ccnc(n2)C C39972744
CC[C@H](C(=O)Nc1ccc(cc1)C(F)(F)F)Sc2c(=O)[nH]c(nn2)[O-] C41605662
CCC(=O)Nc1ccc(c(c1)NS(=O)(=O)c2ccc(c(c2)C(=O)[O-])F)C C42792381
COC(=O)Nc1ccc(cc1)NS(=O)(=O)c2ccc(c(c2)C(=O)[O-])F C42795831
CC(C)(C)OC(=O)N[C@H](Cc1cc(ccc1Br)O)C(=O)[O-] C44298462
Cc1cc(c(cc1C(=O)[O-])S(=O)(=O)Nc2cc(ccc2OC)NC(=O)C)C C45946942
Cc1c2c(=O)[nH]c(nc2sc1C(=O)[O-])CSc3nnc(s3)NC(C)(C)C C13246619
CCC1(C(=O)N(C(=O)N1)C/C(=C(\C#N)/C(=O)NC2CCCCC2)/[O-])CC C50681428
Cn1cc(cc1C(=O)N)S(=O)(=O)[N-]c2ccccc2Sc3ccccc3 C44667924
c1cc(ccc1C(=O)NCCO)[N-]S(=O)(=O)c2ccc(cc2Cl)F C55621972
COC(=O)Nc1cccc(c1)NC(=O)c2ccccc2[N-]S(=O)(=O)C C57365090
CCc1c(cc(s1)C(=O)NNC(=O)c2cccc(c2)[N-]S(=O)(=O)C)C C12677357
c1cc(ccc1[N-]S(=O)(=O)c2ccc(c(c2F)F)F)OCC(=O)N C28256485
CC(C)[C@@H](/C(=N/c1[nH]ncn1)/[O-])NS(=O)(=O)c2ccc3ccccc3c2 C26258589
c1ccc(cc1)NC(=O)C[C@H]2C(=O)N=C(S2)[N-]N/C=C/3\C=Nc4c3cccc4 C15974319
C[C@H](c1cccc(c1)[N-]S(=O)(=O)C)NC(=O)CNC(=O)c2ccccc2 C46702984
CC(C)(C)OC(=O)NNC(=O)c1ccc(c(c1)[N-]S(=O)(=O)C)Cl C61341894
Cc1ccc(cc1)[N-]S(=O)(=O)C[C@@H](C)C(=O)Nc2ccc3c(c2)[nH]c(=O)o3 C62220184
c1ccc(c(c1)NC/C(=C(\C#N)/C(=O)Nc2ccc(c(c2)Cl)F)/[O-])[N+](=O)[O-] C62676059
CCC(=O)Nc1cccc(c1)NC(=O)c2cc(ccc2[N-]S(=O)(=O)C)F C63734210
Cc1ccc(c(c1)C(=O)Nc2cccc(c2)NC(=O)OC)[N-]S(=O)(=O)C C64298601
COC(=O)Nc1ccc(cc1)NC(=O)c2cc(ccc2[N-]S(=O)(=O)C)Cl C64489259
Cc1ccc(c(c1)c2c(nc(nn2)SCC(=O)Nc3cccc(c3)F)[O-])NC(=O)C C64774907
CCS(=O)(=O)[N-]c1ccccc1C(=O)NCCNC(=O)c2ccccc2F C65876223
Cc1ccc(c(c1)S(=O)(=O)[N-]c2nc(c(s2)SCC(=O)N)C)F C66253791
Cc1ccc(cc1C(=O)NC(C)C)NC(=O)CC2(CCCCC2)C(=O)[O-] C66585564
CNC(=O)c1ccc(cc1)S(=O)(=O)[N-]c2ccc(c(c2)NC(=O)OC)F C66587916
CCc1ccc(cc1S(=O)(=O)[N-]c2ccc(c(c2)C(=O)N)F)[N+](=O)[O-] C67123942
CS(=O)(=O)[N-]c1ccccc1CNC(=O)c2ccc(cc2O)n3cccc3 C67292704
CN(Cc1ccc(cc1)c2nc(cc(n2)[O-])C(F)(F)F)Cc3[nH]c(=O)[nH]n3 C19744135
CCCCn1c(=O)c2ccc(cc2nc1S[C@H](C)C(=O)Nc3ccc4c(c3)OCCO4)C(=O)[O-] C13044233
C[C@@H](C(=O)Nc1ccccc1SC)Sc2nc3cc(ccc3c(=O)n2C[C@H]4CCCO4)C(=O)[O-] C13053255
C[C@H](c1ccc(cc1)F)NC(=O)CSc2nc3cc(ccc3c(=O)n2C[C@H]4CCCO4)C(=O)[O-] C13053318
C[C@@H](c1cccs1)NC(=O)CSc2nc3cc(ccc3c(=O)n2C[C@@H]4CCCO4)C(=O)[O-] C13053409
Cc1ccc(cc1)CNC(=O)[C@H](C)Sc2nc3cc(ccc3c(=O)n2C[C@@H]4CCCO4)C(=O)[O-] C13053611
c1cc(ccc1CNS(=O)(=O)c2ccc(cc2)C(=O)/C=C/c3ccc4c(c3)OCCO4)C(=O)[O-] C13066678
CCN(CC)S(=O)(=O)c1ccc(cc1)[C@H](C)NS(=O)(=O)c2ccc(c(c2)C(=O)[O-])Cl C13073427
CN(c1ccc(cc1)c2csc(n2)NS(=O)(=O)c3ccc(cc3)/C=C/C(=O)[O-])S(=O)(=O)C C13093437
CC(C)[C@@H](C(=O)[O-])n1c(=O)c2ccccc2nc1SCC(=O)NC[C@H]3COc4ccccc4O3 C13234276
Cc1cc(no1)NC(=O)[C@H](c2ccccc2)Sc3nc4cc(ccc4c(=O)n3CC=C)C(=O)[O-] C13244449
CC(C)(C)c1ccc(cc1)/C=C\2/C(=O)N(C(=O)S2)CCNS(=O)(=O)c3cccc(c3)C(=O)[O-] C13247206
CC(C)N(CC(=O)Nc1ccccc1C(F)(F)F)S(=O)(=O)c2ccc(c(c2)C(=O)[O-])Cl C13250713
COc1ccc(cc1OC)[C@H](CC(=O)[O-])NC(=O)c2ccc3c(c2)C[C@H](OC3=O)c4ccccc4 C13257125
CCc1c(sc2c1c(=O)n(c(n2)SCC(=O)Nc3ccc(cc3)C(=O)[O-])C[C@H]4CCCO4)C C13364596
c1cc(ccc1C(=O)/C=C/c2ccc(o2)c3ccc(c(c3)Cl)Cl)S(=O)(=O)NCC(=O)[O-] C13366164
c1cc(cc(c1)S(=O)(=O)NCC(=O)[O-])C(=O)/C=C/c2ccc(o2)c3ccc(cc3)Br C13366679
COc1ccc(cc1S(=O)(=O)Nc2nc(c(s2)c3ccco3)c4ccco4)/C=C/C(=O)[O-] C13367838
COCCOc1ccc(cc1NS(=O)(=O)c2cc(ccc2OC)/C=C/C(=O)[O-])C(F)(F)F C13367870
C=CCN(c1ccccc1)S(=O)(=O)c2cccc(c2)C(=O)Nc3cc4c(cc3C(=O)[O-])OCCO4 C13431117
CC1=C([C@@H](NC(=S)N1c2ccc3c(c2)OCCO3)c4ccc(cc4)C(=O)[O-])C(=O)OCCOC C13460264
CC(=O)N1[C@@H](CC(=N1)Nc2cc(cs2)/C(=N/OC)/C(=O)[O-])c3cccc(c3)Oc4ccccc4 C15222982
Cc1ccc(cc1S(=O)(=O)Nc2ccccc2F)[N-]S(=O)(=O)c3cccc(c3)C(=O)OC C24259428
c1ccc(cc1)CN2CCO[C@H](C2)CNC(=O)c3ccc(cc3)[N-]S(=O)(=O)c4cccs4 C24715081
Cc1ccc(cc1)C2=NN([C@H](C2)c3ccc(cc3)C(C)C)C4=NC(=O)[C@H](S4)CC(=O)NCC(=O)[O-] C28156268
CCOC(=O)c1c(nc(s1)N2[C@@H](C(=C(C2=O)[O-])C(=O)/C=C/c3ccccc3)c4ccc(cc4)O)C C35420604
CCOC(=O)C1=C(N=C2N([C@@H]1c3ccccc3)C(=CS2)/C=C(/NCCN4CCOCC4)\[O-])C C35692723
CC1=C([C@H](N2C(=CSC2=N1)/C=C(/NCc3ccco3)\[O-])c4cccs4)C(=O)OCCOC C35695845
CC1=C([C@H](N2C(=CSC2=N1)/C=C(/NC[C@@H]3CCCO3)\[O-])c4ccccc4F)C(=O)OCCOC C35696409
CCOC(=O)C1=C(N=C2N([C@@H]1c3cccs3)C(=CS2)/C=C(/NCCN4CCOCC4)\[O-])C C36050235
Cc1cc(nn1C[C@@H](C)CNS(=O)(=O)c2cc(c(cc2Cl)Cl)C(=O)[O-])C(F)(F)F C36614956
CCOS(=O)(=O)[N-]c1ccc(cc1N2CCN[C@@H](C2)Cl)S(=O)(=O)Oc3ccccc3 C39482800
C[C@@H](c1ccc2c(c1)OCO2)NC(=O)CSc3nc4ccccc4c(=O)n3[C@@H](C(C)C)C(=O)[O-] C13025565
C[C@H](c1ccc(cc1)Cl)NC(=O)CSc2nc3ccccc3c(=O)n2[C@H](C(C)C)C(=O)[O-] C13025606
Cc1cc(ccc1C(=O)C2=C(C(=O)N([C@H]2c3ccc(c(c3)OC)OCC=C)CCO)[O-])OC(C)C C40084484
CCOc1ccc(cc1OC)[C@H]2C(=C(C(=O)N2CCO)[O-])C(=O)c3ccc(cc3C)OCC(C)C C40084790
CCN(CC)c1ccc(cc1)[C@@H]2C(=C(C(=O)N2CCOCCO)[O-])C(=O)c3ccc4c(c3)C[C@H](O4)C C40095179
CCN(CC)c1ccc(cc1)[C@H]2C(=C(C(=O)N2CCOCCO)[O-])C(=O)c3ccc4c(c3)C[C@H](O4)C C40095181
C[C@H]1Cc2cc(ccc2O1)C(=O)C3=C(C(=O)N([C@@H]3c4ccc(c(c4)OC)OCC(C)C)CCO)[O-] C40095755
c1cc2c(cc1C(=O)C3=C(C(=O)N([C@@H]3c4ccc(cc4Cl)Cl)CCOCCO)[O-])OCCO2 C40096413
c1ccc2c(c1)cccc2[C@H]3C(=C(C(=O)N3CCOCCO)[O-])C(=O)c4ccc5c(c4)OCCO5 C40096429
COc1cccc2c1oc(c2)C(=O)C3=C(C(=O)N([C@H]3c4c(cccc4Cl)F)CCOCCO)[O-] C40097919
COc1cccc2c1oc(c2)C(=O)C3=C(C(=O)N([C@@H]3c4ccc(cc4)SC)CCOCCO)[O-] C40097936
C=CCOc1cccc(c1)C(=O)C2=C(C(=O)N([C@H]2c3ccc(cc3)Br)CCOCCO)[O-] C40102059
c1ccc(cc1)/C=C/[C@H]2C(=C(C(=O)N2CCO)[O-])C(=O)c3ccc(cc3)S(=O)(=O)N4CCCC4 C40111868
COCCN1[C@@H](c2c([nH]nc2C1=O)c3cc(ccc3[O-])Cl)c4ccc(c(c4)OC)OCC=C C39898213
Cc1c(nsn1)COc2cccc(c2)C(=O)Nc3ccc(cc3)S(=O)(=O)[N-]c4nccs4 C40794967
Cc1c([nH]c(c1C(=O)C2=C(C(=O)N([C@@H]2c3ccc(cc3)OCC=C)CCN4CCOCC4)[O-])C)C C41534920
Cc1ccc(cc1)[C@H](CN2CCOCC2)NC(=O)c3ccc4c(c3)nc(n(c4=O)CCCOC)[S-] C45899452
CC(C)[C@H](C(=O)[O-])n1c(=O)c2ccccc2nc1SCC(=O)c3cc([nH]c3)C(=O)N4CCCC4 C13238245
CC[C@@]1(C(=O)N(C(=O)N1)C/C(=N/c2nnc(s2)SCc3cccs3)/[O-])c4ccccc4 C49597269
COc1cc(cc(c1[O-])/C=N/NC(=S)Nc2ccccc2)[N+](=O)[O-] C05329661
c1cc(oc1)/C=C/C(=O)NC(=S)Nc2ccc(c(c2)Cl)C(=O)[O-] C06926618
Cc1ccc(c(c1)C)S(=O)(=O)N[C@@H](Cc2c[nH]c3c2cccc3)C(=O)[O-] C08189290
CC[C@H](C)[C@H](C(=O)[O-])NC(=O)Cc1c(c2ccc(c(c2oc1=O)C)O)C C11865452
C[C@@H]1CCC[C@@H]([C@@H]1C)Nc2ccc(cc2[N+](=O)[O-])C(=O)NCC(=O)[O-] C13211176
C[C@H]1CCC[C@@H]([C@@H]1C)Nc2ccc(cc2[N+](=O)[O-])C(=O)NCC(=O)[O-] C13211177
CC(C)Cc1ccc(cc1)C(=O)Nc2ccc(cc2)S(=O)(=O)NCC(=O)[O-] C13394180
CC[C@@H](C)N1C(=O)/C(=C\c2c(c3ccccc3[nH]2)CCNC(=O)C)/C(=NC1=S)[O-] C20437735
c1cc(cc(c1)NC(=O)c2ccco2)NC(=O)CC3(CCCCC3)C(=O)[O-] C23625615
CCNC(=O)[C@@H](C)NC(=O)CCn1c(nnc1[S-])c2cccs2 C26011752
C[C@H](C(=O)[O-])NC(=O)/C(=C\c1ccco1)/NC(=O)c2ccc(cc2)C(C)(C)C C27551405
c1cc(cc(c1)NC(=O)[C@H]2[C@H]3C[C@@H]([C@@H]2C(=O)[O-])C=C3)C(=O)NCC(F)(F)F C32771969
CCCc1c(nc([nH]c1=O)N/C(=N/S(=O)(=O)c2cccs2)/[O-])C C13407811
CCc1ccc(cc1)OC[C@H](Cn2c-3c([nH]c(=O)n(c3nc2=S)C)[O-])O C13739388
CCCc1nnc(s1)NC(=O)[C@@H](CC)Sc2[nH]c(=O)cc(n2)[O-] C09667803
c1cc(c(cc1S(=O)(=O)NCC(=O)NC2CC2)C(=O)[O-])Br C35140677
CC[C@@H](CO)NS(=O)(=O)c1ccc(c(c1)C(=O)[O-])Br C35600542
Cc1ccc(c(c1)S(=O)(=O)N[C@H](Cc2c[nH]c3c2cccc3)C(=O)[O-])C C00811628
CCOC(=O)[C@H](C)NC(=O)Nc1cc(ccc1C(=O)[O-])Br C49376229
c1cc(ccc1CC(=O)NCC(F)(F)F)NC(=O)c2ccc(nn2)[O-] C49523926
CCOC(=O)[C@H](C)NC(=O)Nc1ccc(cc1C(=O)[O-])Br C50208933
Cc1cc(ccc1NC(=O)[C@H]2CC=CC[C@H]2C(=O)[O-])C(=O)NCC(C)C C51186002
C[C@H](/C(=C(\C#N)/C(=O)NCCc1ccc(cc1)OC)/[O-])NC(=O)c2cccs2 C51594957
C/N=C(\[C@]\1(CCCC/C1=C\C=N\OC[C@@H](CO)O)c2cccnc2)/[S-] C13589998
C/N=C(\[C@]\1(CCCC/C1=C\C=N\OC[C@H](CO)O)c2cccnc2)/[S-] C13589996
Cc1c(noc1[N-]S(=O)(=O)c2ccc(cc2)NC(=S)Nc3ccccc3)C C06706962
c1cc(ccc1C(=O)NCCO)[N-]S(=O)(=O)c2cc(cc(c2)F)F C55622036
CCNC(=O)[C@@H](C)NC(=O)c1ccc2c(c1)nc(n(c2=O)CC=C)[S-] C10433164
CCNC(=O)c1cccc(c1)NC(=O)c2cccc(c2)[N-]S(=O)(=O)C C57993482
CC(=O)NNC(=O)c1ccc(cc1)[N-]S(=O)(=O)/C=C/c2ccccc2 C36748007
CCOC(=O)NNC(=O)Cn1c(nnc1[S-])c2ccc(cc2)Cl C58436718
CC1CCC(CC1)NC(=O)[C@H](C)Nc2ccc(cc2)[N-]S(=O)(=O)C C46815128
COC(=O)c1cc(ccc1O)S(=O)(=O)Nc2ccc(cc2)C(=O)[O-] C47521548
c1cc(cc(c1)Oc2ccc(cn2)[N-]S(=O)(=O)c3cccs3)C(=O)N C60341763
c1cc(ccc1C(=O)NCCO)[N-]S(=O)(=O)c2c(cc(cc2F)F)F C60443337
CC(=O)Nc1cccc(c1)[N-]S(=O)(=O)CCNC(=O)c2ccccc2F C62066347
CC(C)(C)OC(=O)NCCNC(=O)c1cc(c(nc1[O-])SC)C#N C63701620
CC[C@@H](C)NC(=O)[C@H](C)NC(=O)c1cc(ccc1[N-]S(=O)(=O)C)Cl C64497563
c1cc(oc1)C(=O)Nc2ccc(cc2)NC(=O)C[C@]3(CCSC3)C(=O)[O-] C64610695
CC1=C[C@@H]([C@H](S1)NC(=O)C(C)(C)C)C(=O)NCCCc2[n-]nnn2 C65429891
CC1=C[C@H]([C@H](S1)NC(=O)C(C)(C)C)C(=O)NCCCc2[n-]nnn2 C65429897
CCS(=O)(=O)[N-]c1ccccc1C(=O)Nc2ccc(cc2)NC(=O)C C65834060
CCS(=O)(=O)[N-]c1ccccc1C(=O)NCc2ccc(cc2)C(=O)NC C65843127
CCS(=O)(=O)[N-]c1ccccc1C(=O)NCCC(=O)NC2CCCC2 C65882088
CS(=O)(=O)[N-]c1ccccc1C(=O)NCc2ccc(cc2)C(=O)NC3CC3 C57436167
CC(C)(C)c1ccc(cc1)[C@H](C#N)NC(=O)CCc2c(=O)[nH]c(nn2)[O-] C66396685
CC(=O)Nc1cc(c(cc1F)F)NC(=O)CC2(CCCC2)CC(=O)[O-] C66873851
CC(=O)Nc1ccc(c(c1)C(=O)NC[C@H]2C[C@H]3CC[C@@H]2C3)[N-]S(=O)(=O)C C67045706
Cc1cc(no1)CNC(=O)N[C@@H](C)c2cccc(c2)[N-]S(=O)(=O)C C67610057
Cc1cc(no1)CNC(=O)N[C@H](C)c2cccc(c2)[N-]S(=O)(=O)C C67610058
CC(C)C[C@H](C(=O)[O-])NC(=O)/C(=C/c1ccccc1F)/NC(=O)c2ccccc2 C02300677
CCn1cc(c(n1)C(=O)NCC(C)C)NC(=O)[C@@H]2CC(=C(C[C@H]2C(=O)[O-])C)C C05962259
c1ccc2c(c1)C=C(S2(=O)=O)COC(=O)N[C@@H](Cc3c[nH]c4c3cccc4)C(=O)[O-] C05240331
CC(C)[C@@H](C(=O)[O-])NC(=O)/C(=C\c1ccc(cc1)Br)/NC(=O)c2ccccc2 C06190674
c1ccc(cc1)NS(=O)(=O)c2ccc(cc2)NC(=O)[C@H]3[C@H]4C=C[C@@H]([C@@H]3C(=O)[O-])O4 C04001770
CN(C)c1cccc2c1cccc2S(=O)(=O)N[C@@H](Cc3c[nH]c4c3cccc4)C(=O)[O-] C04517301
C[C@H](C(=O)[O-])NC(=O)/C(=C\C=C\c1ccccc1)/NC(=O)c2cccc(c2)Br C08721004
C[C@@H](Cn1c(=O)c2ccc(cc2nc1SCC(=O)NC3CCCC3)C(=O)[O-])O C13051267
Cc1cc(ccc1NC(=O)CNS(=O)(=O)c2ccc(c(c2)C(=O)[O-])F)Br C13072245
c1ccc(cc1)NS(=O)(=O)c2ccc(cc2)NC(=O)[C@H]3[C@@H]4C=C[C@H]([C@H]3C(=O)[O-])O4 C13152980
CCC(=O)Nc1ccc(cc1)c2csc(n2)NS(=O)(=O)c3ccc(c(c3)C(=O)[O-])F C13195378
c1cc(ccc1c2nc(cs2)CNC(=O)N[C@@H](CC(=O)N3CCCC3)C(=O)[O-])Cl C13244551
CC[C@@H](C)NS(=O)(=O)c1ccc(cc1)C(=O)N[C@H](CC(=O)[O-])c2ccc(cc2)C C13258357
CCN(CC)c1ccc(cc1)C(=O)NNS(=O)(=O)c2ccc(cc2)C(=O)[O-] C13265014
CC(C)Oc1ccc(cc1)C(=O)NNS(=O)(=O)c2cc(cs2)C(=O)[O-] C13300429
COc1ccc(cc1S(=O)(=O)NNC(=O)c2ccc(cc2)F)/C=C/C(=O)[O-] C13367016
c1cc(ccc1C(=O)NC2CC2)NS(=O)(=O)c3ccc(c(c3)C(=O)[O-])Cl C13460394
c1cc(oc1)/C=C\2/C(=O)N(C(=S)S2)CCCC(=O)Nc3ccc(c(c3)C(=O)[O-])O C13576271
COc1cccc(c1O)/C=N/NC(=O)c2ccccc2[N-]S(=O)(=O)c3cccs3 C20930697
c1ccc2c(c1)c(c[nH]2)C[C@H](C(=O)[O-])NS(=O)(=O)c3ccc(c(c3)C(F)(F)F)Cl C02646183
CC(=C[C@H]1[C@@H](C1(C)C)C(=O)N[C@@H]2[N-]C(=CS2)Cc3n[nH]c(=S)n3CC=C)C C38798866
c1ccc(c(c1)c2ccc(o2)/C=C/3\C(=O)N(C(=S)S3)[C@@H](CC(=O)N)C(=O)[O-])Cl C39861955
Cc1c(c([nH]n1)[O-])[C@H](c2ccc(cc2OC(C)C)OC(C)C)C3=C(N=N[C@@H]3O)C C39960979
CCOC(=O)NNC(=O)c1ccccc1[N-]S(=O)(=O)c2ccc(c(c2)C)F C44009358
CC(=O)Nc1cc(ccc1F)NC(=O)c2cccc(c2)S(=O)(=O)[N-]c3ccccc3F C45520508
Cc1c(c([nH]c1C(=O)[O-])C)C(=O)/C=C/c2ccc(o2)c3ccc(cc3)S(=O)(=O)NC C13458135
COc1cc(ccc1O)/C=C\2/C(=O)N(C(=S)S2)CC(=O)Nc3ccc(cc3)C(=O)[O-] C15036041
C/C(=C\c1ccccc1)/[C@@H](/C(=N\NC(=O)CC#N)/c2c(nc3cc(ccc3n2)Cl)[O-])O C48553280
C/C(=C\c1ccccc1)/[C@H](/C(=N\NC(=O)CC#N)/c2c(nc3cc(ccc3n2)Cl)[O-])O C48553286
C=CCN/C(=C(\C#N)/C(=O)Cc1cs/c(=N\C(=O)Cc2cccs2)/[nH]1)/[O-] C50856169
CSCC[C@@H](c1[nH]c2ccccc2n1)NC(=O)Cn3c(=O)c4ccccc4c(n3)[O-] C09661943
Cc1c(sc(n1)[S-])CC(=O)N[C@@H](C)c2ccc(cc2)S(=O)(=O)NC C54142269
c1ccc(c(c1)[N-]S(=O)(=O)c2ccc(cc2)C(=O)NNC(=O)c3cccnc3)Cl C27765119
CCOC(=O)c1c(ccs1)NC(=O)CSc2nc3cc([nH]c3c(n2)[O-])C C57522195
Cc1ccc(cc1NC(=O)c2ccc(cc2)[N-]S(=O)(=O)C)NC(=O)c3ccccc3 C58328940
c1ccc(cc1)[C@@H](CCC(=O)N/N=C/c2cc(c(c(c2)Br)[O-])[N+](=O)[O-])O C58887777
c1ccc(cc1)/N=C\2/N(C(=O)[C@H](S2)CC(=O)Nc3ccc(cc3)C(=O)[O-])CCO C17085163
c1cc(sc1)c2nnc(n2CCC(=O)NNC(=O)c3ccc(cc3)C#N)[S-] C61633216
c1ccc(c(c1)/C=C/2\C(=O)N(C(=S)S2)CCC(=O)Nc3ccc(cc3C(=O)[O-])O)F C33585424
c1ccc(cc1)c2ccc(cc2)C(=O)CSC3=C(C4=NC(=O)C=C([C@@H]4S3)[O-])C(=O)N C44920443
Cc1cccc(c1C(=O)OC)S(=O)(=O)[N-]c2cccc(c2C)S(=O)(=O)N C64476617
CCc1ccc(cc1S(=O)(=O)Nc2ccc(cc2)C(=O)[O-])c3ccc(=O)[nH]n3 C35378119
CCOc1ccccc1[N-]S(=O)(=O)C2=CN=C(C2)[C@H]3NN[C@H](O3)c4ccccc4 C64612849
CCCSc1nnc(s1)NC(=O)CSc2c(c3c(s2)c(cc(=O)[nH]3)[O-])C#N C13990397
C[C@@H](C(=O)Nc1ccc(cc1)Cl)Sc2nc(c(nn2)c3ccccc3NC(=O)C)[O-] C64774696
Cc1cccc(c1NC(=O)C)c2c(nc(nn2)SCC(=O)Nc3c(cccc3F)F)[O-] C64774840
CCCS(=O)(=O)[N-]c1cccc(c1C)NC(=O)c2cc3ccccc3c(=O)[nH]2 C64901255
CCOc1cc(ccc1C)[N-]S(=O)(=O)c2ccc(cc2F)S(=O)(=O)N C66588147
CCNC(=O)Nc1cccc(c1)[N-]S(=O)(=O)c2ccsc2C(=O)OC C67124439
CS(=O)(=O)[N-]c1ccc(c(c1)C(=O)Nc2cccc(c2)SC(F)F)O C67181156
c1cc(oc1)C(=O)N/C(=C\c2ccc(cc2)Br)/C(=O)NCCC(=O)[O-] C04891601
c1ccc(c(c1)/C=N\N=C/2\N(C(=O)[C@H](S2)CC(=O)[O-])c3ccc(cc3)O)O C05023200
C[C@@H](c1ccc(c(c1)F)F)Nc2ccc(cc2[N+](=O)[O-])C(=O)NCC(=O)[O-] C13211878
c1cc2c(cc1C(=O)NNC(=O)CC3(CCCCCC3)C(=O)[O-])OCO2 C13250907
CC(C)NS(=O)(=O)c1ccc(cc1)NC(=O)[C@@H]2CC=CC[C@H]2C(=O)[O-] C13253859
Cc1ccc(n1c2ccc(cc2)C(=O)NNC(=O)[C@H]3[C@@H]4C[C@H]([C@@H]3C(=O)[O-])C=C4)C C13466369
Cc1ccc(cc1)/C=C\2/C(=O)N(C(=S)S2)CC(=O)Nc3ccc(cc3C(=O)[O-])O C16921750
c1cc(ccc1C(=O)[O-])NC(=O)C[C@H]2C(=O)N(C(=O)S2)c3ccc(cc3)O C16926078
COC(=O)c1cccc(c1)[N-]S(=O)(=O)c2cccc(c2)S(=O)(=O)N C22410397
COC(=O)c1cccc(c1)S(=O)(=O)[N-]c2ccc(cc2)S(=O)(=O)N C24256013
c1cc(sc1)S(=O)(=O)Nc2ccc(cc2)CC(=O)Nc3[n-]ncn3 C23140625
CCN(CC)c1ccc(c(c1)O)/N=N\c2cc(ccc2O)S(=O)(=O)[O-] C17378758
Cc1ccc(cc1)S(=O)(=O)[N-]c2c(n[nH]n2)C(=O)NC3CCCCC3 C06173449
C[C@](CNS(=O)(=O)c1ccc2c(c1)oc(n2)[O-])(c3ccc(cc3)F)O C36125892
c1ccc2c(c1)NC(=C(C#N)C(=O)CSc3[n-]nc(n3)c4cccs4)N2 C02656709
Cc1ccc(cc1)c2nc3c(c(cs3)C(=O)[O-])c(=O)n2C[C@H](CO)O C40694962
c1cc(sc1)S(=O)(=O)/N=C(/CCCC[C@H]2[C@@H]3[C@@H](CS2)NC(=O)N3)\[O-] C42243470
Cc1ccc(cc1C(=O)[O-])S(=O)(=O)Nc2ccc(c(c2)NC(=O)C)C C42796478
CCC[C@@H]1[C@@H]([C@@H](/C=C\CC[C@@H](C(=O)O1)OC(=O)/C=C/C=C/C(=O)[O-])O)O C43509982
c1cc(oc1)C(=O)Nc2ccc(cc2)C(=O)Nc3nc([n-]n3)C(F)(F)F C29389123
COc1cc(ccc1NS(=O)(=O)C)NC(=O)[C@@H]2CC=CC[C@H]2C(=O)[O-] C46834782
CC(C)C(=O)NNS(=O)(=O)c1ccc(c(c1)C(=O)[O-])Br C47215115
CCS(=O)(=O)Nc1ccc(cc1)NC(=O)[C@@H]2[C@H]3C[C@@H]([C@@H]2C(=O)[O-])C=C3 C48382536
CCC1CCC2(CC1)C(=O)N(C(=O)N2)C/C(=C(/C#N)\C(=O)NC(C)C)/[O-] C50985669
C[C@H]1C[C@@H]1C(=O)Nc2ccc(cc2)/C(=N/c3[nH]nc(n3)c4ccccn4)/[O-] C53527171
C[C@@H]1C[C@H]1C(=O)Nc2ccc(cc2)/C(=N/c3[nH]nc(n3)c4ccccn4)/[O-] C53527178
C[C@H]1C[C@H]1C(=O)Nc2cccc(c2)/C(=N/c3[nH]nc(n3)c4ccccn4)/[O-] C53527232
Cc1cccc(c1)NC(=O)N2CCC[C@H](C2)/C(=C(\C#N)/C(=O)NCC=C)/[O-] C54453405
CCCNC(=O)CNS(=O)(=O)c1cc(oc1Br)C(=O)[O-] C55313556
C=CCOc1cccc(c1)[N-]S(=O)(=O)c2ccc(cc2)S(=O)(=O)N C57124130
CCS(=O)(=O)[N-]c1ccc(cc1)NC(=O)[C@@H](C2CCCC2)NC(=O)C C58532394
CCC(=O)Nc1ccc(c(c1)NC(=O)c2cc(c(nc2[O-])SC)C#N)C C60690326
c1cc(ccc1c2ccn[nH]2)[N-]S(=O)(=O)c3cc([nH]c3)C(=O)N4CCCC4 C63182120
c1ccc(c(c1)[C@H]2NN=C(O2)SC/C(=N/c3[nH]ncn3)/[O-])Br C63393594
[H]/N=C(/Nc1nc2ccccc2s1)\N=C(\CN3C(=O)[C@@H]4CCCC[C@H]4C3=O)/[O-] C18136703
CC(C)CN1[C@H](Nc2ccsc2C1=O)SC/C(=N/c3[nH]ncn3)/[O-] C63763323
c1cc(c(cc1[N-]S(=O)(=O)c2ccc(s2)[N+](=O)[O-])Cl)C(=O)N C63911886
C[C@@H]1C(=C(NN1c2ccc(cn2)C(F)(F)F)C)C/C(=N/c3[nH]ncn3)/[O-] C63952349
C[C@H]1C(=C(NN1c2ccc(cn2)C(F)(F)F)C)C/C(=N/c3[nH]ncn3)/[O-] C63952350
COc1ccccc1C2=C(CN(N2)c3ccccc3)/C(=N/c4[nH]ncn4)/[O-] C64050302
C[C@H]1C(=C(NO1)C)S(=O)(=O)[N-]c2ccccc2c3[nH]nc(n3)C4CC4 C64058159
C[C@H]1C(=C(NN1c2cccc(c2)C(F)(F)F)C)C(=O)/C(=N/c3[nH]ncn3)/[O-] C64070049
C[C@H](/C(=C(/C#N)\C(=O)Nc1ccc(cc1)NC(=O)C)/[O-])OC[C@@H]2CCCCO2 C64101621
COc1ccc(cc1[N-]S(=O)(=O)c2ccc(cc2)S(=O)(=O)N)C#N C64479081
CS(=O)(=O)[N-]c1ccc(c(c1)C(=O)NCc2cn3ccsc3n2)O C65633903
C[C@@H](/C(=C(/C#N)\C(=O)Nc1ccc(c(c1)OC)OC)/[O-])NC(=O)C2CCC2 C66230816
CCOC(=O)c1csc(n1)[N-]S(=O)(=O)c2ccc(c(c2)C(=O)N)C C66247256
Cc1ccsc1C(=O)NNC(=O)c2ccc(c(c2)[N-]S(=O)(=O)C)F C66783196
c1cocc1C(=O)NNS(=O)(=O)c2cc(cc(c2Cl)Cl)C(=O)[O-] C66813837
CCc1ccc(cc1S(=O)(=O)N)[N-]S(=O)(=O)c2cccc3c2nsn3 C67124710
Cc1cc(cc(c1)NC(=O)C(=O)NCCc2csc(n2)c3ccc(cc3)Cl)C C04375444
Cc1ccc(cc1)/C(=N/NC(=O)/C(=C\c2cccs2)/NC(=O)c3ccccc3)/C C05003519
CC[C@H](C)c1ccc(cc1)n2c(=O)c3cc(ccc3nc2S[C@@H](C)C(=O)N)Cl C05449930
Cc1ccccc1NS(=O)(=O)c2cc(ccc2C)C(=O)N[C@@H](C)c3ccccc3 C01116452
CCc1ccc(cc1)NC(=O)c2ccc(c(c2)S(=O)(=O)N[C@@H]3CCCC[C@@H]3C)F C03022256
CCc1cccc2c1[nH]cc2[C@@H](CC(=O)N[C@H](C)CC)c3ccc4c(c3)OCO4 C06740116
CCCCc1ccc(cc1)c2csc3c2C(=O)N[C@@H](N3)c4cn(nc4C)CC C06890865
Cc1ccc(c(c1)S(=O)(=O)Nc2cccc(c2)C(=O)N[C@H](C)c3ccccc3)C C07123381
C[C@H](c1ccc(cc1)F)NC(=O)[C@H](C)Sc2nnc(s2)Nc3ccccc3 C06560055
CC[C@H](C)Cc1c(sc2c1c(=O)[nH]c(n2)S[C@@H](C)C(=O)NC3CCCC3)C C05272413
c1ccc(cc1)c2c(cn(n2)c3ccccc3)/C=N/NC(=S)Nc4ccccc4 C03188438
Cc1cc(c(c(c1)C)NC(=O)c2csc(n2)Nc3ccc(cc3)OC(F)(F)F)C C09240092
c1ccnc(c1)/C=C/c2cccc(c2)NC(=O)c3ccc(cc3)NC(=O)c4cccs4 C09515313
Cc1ccc(cc1)OC[C@H](CSc2[nH]c(=O)c3c4c(sc3n2)C[C@H](CC4)C)O C09792869
CCCC1C/C(=C\c2ccc(cc2)C(=O)NC)/C(=O)/C(=C\c3ccc(cc3)C(=O)NC)/C1 C12911646
Cc1cccc(c1)N[C@H](C)C(=O)Nc2cc(ccc2N3CCOCC3)C(F)(F)F C13038665
CCOc1ccc(cc1)[C@@H]2[C@@H]3CC=C[C@@H]3c4cc(ccc4N2)S(=O)(=O)NC(C)(C)C C14480646
c1ccc(cc1)/C=C/S(=O)(=O)Nc2ccc(cc2)C(=O)Nc3ccc4ccccc4c3 C16598967
Cc1ccc(c(c1)C)NC(=O)C(=O)NCCc2c(nc(s2)c3ccc(cc3)Cl)C C17025779
Cc1ccc(cc1)c2nc(c(s2)CCNC(=O)C(=O)Nc3cc(ccc3C)Cl)C C17051841
Cc1c(c2ccccc2[nH]1)/C=N\NC(=O)c3ccc(cc3)OC(C(F)F)(F)F C17080332
Cc1ccccc1C(=O)Nc2cccc(c2)/C(=N/NC(=O)[C@H]3C[C@@H]3c4ccccc4)/C C17088930
Cc1ccc(cc1)c2nc([nH]n2)SCC(=O)Nc3ccc(c(c3)C(F)(F)F)Cl C21674860
C[C@H](c1ccc(cc1Cl)Cl)NC(=O)[C@@H](C)Sc2[nH]nc(n2)c3cccs3 C22514196
Cc1ccc(cc1)NC(=O)/C(=C\c2ccc(cc2)N(C)C)/NC(=O)c3ccccc3C C27548552
Cc1cc(ccc1F)[C@@H]2C[C@H](CN(C2)C(=O)NCc3ccccc3)C(=O)NCC=C C34715903
Cc1cc(ccc1F)[C@@H]2C[C@@H](CN(C2)C(=O)NC(C)C)C(=O)NCCc3ccccc3 C34716288
Cc1cc(ccc1F)[C@H]2C[C@@H](CN(C2)C(=O)NC(C)C)C(=O)NCCc3ccccc3 C34716290
CC[C@H](C)NC(=O)c1cc(ccc1N2CCc3ccccc3C2)NC(=O)C4CCCC4 C35293933
C[C@@H]([C@H]1C[C@H]2CC[C@@H]1C2)NC(=O)CSc3nnc(s3)Nc4ccccc4F C36395102
CCCN([C@H](c1ccccc1O)C(=O)NC2CCCCC2)C(=O)C#Cc3ccccc3 C36570425
CC1=C([C@@H](C(=C(N1)SCc2ccccc2)C#N)c3ccco3)C(=O)Nc4ccccc4 C06530731
Cc1ccc(cc1)S(=O)(=O)[C@H](CNC(=O)Nc2ccc(c(c2)C)C)c3cccs3 C38564948
c1ccc2c(c1)CCN2[C@@H](CNC(=O)Nc3ccc(cc3)C(F)(F)F)c4ccco4 C38632065
c1cc(ccc1NC(=O)CNC(=O)C23CC4CC(C2)CC(C4)C3)OCC(F)(F)F C45818579
CC(C)(C)NC(=O)c1ccc(cc1)NC(=O)/C=C/c2ccc(cc2)OC(F)(F)F C45936738
C[C@@H](CC(=O)Nc1cc(ccc1N2CCCC2)C(F)(F)F)NC(=O)c3ccccc3 C46873968
CC[C@H](C)NC(=O)c1cc(ccc1N2CCCC2)NC(=O)c3ccc(cc3)C(C)(C)C C04782035
Cc1ccc(cc1)CN2c3ccccc3/C(=N/NC(=S)Nc4ccc(cc4)C)/C2=O C06715224
c1ccc(cc1)[C@H](CCC(=O)N/N=C/c2ccc(o2)c3ccc(cc3Cl)Cl)O C58886766
Cc1cc(c(cc1Br)C(C)C)OCC(=O)NC(=S)/N=c/2\[nH]ccs2 C12499981
CCOc1ccc(cc1)N[C@@H](c2ccc(cc2)N(C)C)c3ccc4cccnc4c3O C59381979
c1cc(cc(c1)C(F)(F)F)c2ccc(o2)C(=O)Nc3cccc(c3)c4ccc(o4)CO C20140271
C[C@@H](c1cc(ccc1F)F)OC(=O)CCNC(=O)NC23CC4CC(C2)CC(C4)C3 C59832142
CCC(CC)C(=O)N1CCC(CC1)NC(=O)N[C@@H](C)c2ccc(cc2Cl)Cl C56446597
c1cc(cc(c1)Cl)NC(=O)N2CCC(CC2)CC(=O)NCCC3=CCCCC3 C35528864
C[C@H](CNC(=O)c1ccc(cc1)NC(=O)c2c3ccccc3sn2)c4ccccc4 C35447542
c1ccc2c(c1)c(c(c(=O)o2)NC(=O)Cc3cccs3)NCC4CCCCC4 C46004950
Cc1ccc(cc1)NC(=O)N2CCC[C@H](C2)CCC(=O)NCc3ccc(c(c3)C)C C65136284
CCCC(=O)N[C@H]1CCCN(C1)C(=O)NC(C)(C)c2cccc(c2)C(F)(F)F C67471403
CCN(CC)c1ccc(cc1)/C=N/NC(=O)CNC(=O)c2c(c3ccccc3s2)Cl C04210841
CC(C)(C)NC(=O)[C@@H](c1ccco1)N(Cc2cccs2)C(=O)c3ccc([nH]3)c4ccccc4 C06074651
Cn1c(nnc1SCC(=O)Nc2cc(ccc2Cl)C(F)(F)F)CNc3ccc(cc3)F C00877784
CCn1c(nnc1SCC(=O)Nc2ccc(cc2)Br)CNc3ccc(cc3C)C C00786360
Cc1cc(ccc1NC(=O)COC(=O)c2ccccc2NCc3ccco3)Br C09023202
c1ccc(cc1)[C@@H](C(=O)Nc2ccc(cc2)F)Sc3nnc(s3)NC[C@@H]4CCCO4 C09580470
c1ccc(cc1)[C@H](C(=O)Nc2ccc(cc2)F)Sc3nnc(s3)NC[C@H]4CCCO4 C09580476
CC[C@H](C)c1ccc(cc1)[C@H](c2cccs2)NC(=O)c3ccc(cc3)CN4C(=O)CNC4=O C09930348
c1ccc(cc1)CCNc2nnc(s2)SCC(=O)/C(=C/3\Nc4ccccc4S3)/C#N C10607338
C[C@@H]1CCCC[C@H]1NC(=O)CSc2nnc(s2)SCC(=O)N[C@@H]3CCCC[C@@H]3C C10798256
Cc1ccc(cc1C)S(=O)(=O)Nc2ccc(cc2)C(=O)NCc3ccc(cc3)OC(F)F C11325630
Cc1cc(c2cc(c(=O)[nH]c2c1)CN(CCCO)S(=O)(=O)c3ccc(cc3)C(C)(C)C)C C12474279
Cc1ccc2cc(c(=O)[nH]c2c1C)CN(Cc3ccc4c(c3)OCO4)C(=S)NCC(C)C C00875227
CCOc1ccc(cc1)NC(=S)N(Cc2ccco2)Cc3cc4c(ccc(c4[nH]c3=O)C)C C01224567
c1ccc(c(c1)C(=O)NC2CC2)NC(=O)COC(=O)C3(CCCC3)c4ccc(cc4)Cl C13059177
CCOc1ccc(cc1)Nc2nnc(s2)SCC(=O)N[C@@H]3CCCc4c3cccc4 C09613566
Cc1cc(cc(c1O[C@@H](C)C(=O)Nc2ccc(cc2)S(=O)(=O)NCC=C)C)Br C14642769
CC(C)[C@@H](C(=O)OCC(=O)Nc1ccccc1C(F)(F)F)NC(=O)c2ccc(cc2)Cl C18354476
C[C@@H](C(=O)NCc1ccc(cc1)Cl)OC(=O)c2cccc(c2)NC(=O)c3cccs3 C18532185
CC(C)c1ccc(cc1)CCNC(=O)COC(=O)C23C[C@H]4C[C@@H](C2)CC(C4)(C3)NC(=O)C C18955665
Cc1ccc(cc1)NC(=O)CSC2=C([C@H](C(=C(N2)C)C(=O)OCC=C)c3cccs3)C#N C20028857
Cc1ccc(cc1C)[C@@H](C)NC(=O)COC(=O)[C@@H](c2ccccc2)NC(=O)c3ccccc3 C26285558
CCCOc1c(cc(cc1Br)[C@H]2C(=C(NC(=S)N2)C)C(=O)OC(C)C)OC C02184092
CC(C)(C)c1ccc(cc1)C(=O)Nc2ccc(c(c2)C(=O)NCCCOC)N3CCCCC3 C34721139
CC(C)c1ccc(cc1)OCc2nc(cs2)C(=O)NC3CCC(CC3)NC(=O)C4CCC4 C35957105
CC(C)(C)NC(=O)[C@H](c1ccc(cc1)O)N(Cc2ccco2)C(=O)CCC3CCCCC3 C36495540
C[C@H](CC(=O)N(Cc1ccco1)[C@@H](c2cccc(c2)O)C(=O)NC(C)(C)C)c3ccccc3 C36501587
C/C=C/[C@H](C(=O)NC1CCCCC1)N(c2ccccc2Cl)C(=O)CNC(=O)c3ccccc3 C36548259
C/C=C\[C@H](C(=O)NC1CCCCC1)N(c2cccc(c2)Cl)C(=O)CNC(=O)c3ccccc3 C36552759
C/C=C/[C@H](C(=O)NC(C)(C)CC(C)(C)C)N(c1cccc(c1)Cl)C(=O)[C@@H]2CCC(=O)N2 C36552976
CC(C)(C)N([C@@H](c1ccccc1)C(=O)NC2CCCCC2)C(=O)CNC(=O)c3ccccc3 C36591185
CC(C)(C)CC(C)(C)NC(=O)[C@@H](C1CCCCC1)N(C(=O)[C@@H]2CCC(=O)N2)C(C)(C)C C36591324
CCN1C=C[C@@H](N1)CN(CCc2c[nH]c3c2cccc3)S(=O)(=O)c4cc(ccc4C)C C39248103
CCOC(=O)C1=C(NC(=C([C@@H]1c2cccs2)C#N)SCC(=O)Nc3ccc(cc3)Cl)C C39324769
Cc1cc(c(c(c1)Cl)NC(=O)COC(=O)[C@@H](C(C)C)NC(=O)c2ccccc2F)C C39653657
C=CCNC(=O)c1c2c(sc1NC(=O)/C(=C/c3ccc(cc3)OCC=C)/C#N)CCCC2 C39992230
c1ccc2c(c1)c(=O)n(c(=S)[nH]2)CCCCCC(=O)Nc3ccc(cc3)OC(F)(F)F C45573971
Cc1cccc(c1C)Nc2nnc(s2)SCC(=O)c3ccc(c(c3)F)CCNC(=O)C C46690348
CC(C)CNC(=O)c1csc(n1)CN(CC(C)C)C(=O)Nc2ccc(cc2Cl)Cl C00961243
C[C@@H]1CCCC[NH+]1CCCNC(=O)c2ccc(c(c2)[N-]S(=O)(=O)c3ccc(cc3)F)Cl C57997156
CC(C)c1ccccc1OC[C@@H](CN2C(=O)C(NC2=O)(c3ccccc3)c4ccccc4)O C15234587
CCCC[C@H](CC)C(=O)Nc1ccc(c(c1)Cl)NC(=O)c2cccc(c2)S(=O)(=O)C C32965088
c1ccc(cc1)CCNS(=O)(=O)c2ccc(cc2)NS(=O)(=O)Cc3ccc(cc3)Cl C59244766
c1cc(c(nc1)OCC(F)(F)F)CNC(=O)N2CCC(CC2)CCc3ccc(cc3)O C59303546
c1cc(ccc1c2cnc(o2)CCC(=O)NCCCC(=O)Nc3ccc(cc3)Cl)Cl C59581760
CC[C@H](C)c1ccc(cc1)[C@H](c2cccs2)NC(=O)Cc3c(nc([nH]c3=O)c4ccncc4)C C59835744
CC(C)Oc1ccc(cc1)NC(=O)CCSCc2[nH]c(=O)c3c4c(sc3n2)CCCC4 C59895999
c1cc(ccc1NC(=O)CCCNS(=O)(=O)c2ccc(c(c2)Cl)Cl)OC(F)F C29560306
CC[NH+](CC)c1ccc(cc1)CNC(=O)[C@@H]2CCCN(C2)c3ccnc(n3)c4ccc(cc4)C C64929023
CC[C@@H](C)c1ccc(c(c1)Br)OCc2c(c(nc(n2)N)C)C(=O)N(CC)CC C66138360
CC(C)(C)c1ccc(cc1)C(=O)N/C(=C/c2ccc(cc2)Cl)/C(=O)N[C@H](CCSC)C(=O)[O-] C02910412
C[C@@H](Cn1c(=O)c2ccc(cc2nc1SCC(=O)NC3CCCCCCC3)C(=O)[O-])O C13051271
CCc1ccc(cc1)[C@@H](C)NC(=O)CSc2nc3cc(ccc3c(=O)n2C[C@H](C)O)C(=O)[O-] C13052115
CCCc1ccc(cc1)NC(=O)CSc2nc3cc(ccc3c(=O)n2C[C@H](C)O)C(=O)[O-] C13052570
CC(=O)Nc1ccc(cc1)c2ccc(cc2)S(=O)(=O)Nc3cc(ccc3C(=O)[O-])C(F)(F)F C13239409
CCNc1ccc(cc1NS(=O)(=O)c2ccc(c(c2)C(=O)[O-])F)S(=O)(=O)C(F)(F)F C13250632
c1ccc(c(c1)C(=O)[O-])NS(=O)(=O)c2cccc(c2)NS(=O)(=O)c3ccc(c(c3F)F)F C13262766
c1ccc2cc(ccc2c1)S(=O)(=O)Nc3cccc(c3)S(=O)(=O)Nc4ccccc4C(=O)[O-] C13340720
c1cc(c(cc1Br)C(=O)[O-])NC(=O)CSc2nnc(s2)NC3CCCCC3 C13341828
c1ccc(c(c1)C(F)(F)F)Nc2nnc(s2)SCC(=O)Nc3ccc(cc3)/C=C/C(=O)[O-] C13401440
C=CCOC(=O)NCC[C@@H](C(=O)[O-])NC(=O)OCC1c2ccccc2-c3c1cccc3 C15722150
C[C@@H]1CCc2c(sc(c2C(=O)Nc3ccc(cc3)Cl)NC(=O)CCCC(=O)[O-])C1 C17099323
C[C@@H](CC(=O)Nc1c(c2c(s1)C[C@H](CC2)C(C)(C)C)C(=O)NC3CCCC3)CC(=O)[O-] C19648073
CC[C@H]1CCc2c(sc(c2C(=O)Nc3ccc(cc3)Cl)NC(=O)CCCC(=O)[O-])C1 C19648385
C=COCCSc1nc([nH]n1)N/N=C/c2cc(c(c(c2)Br)[O-])Br C21080530
CCC(CC)C(=O)Nc1ccc(cc1)C(=O)Nc2cc(ccc2C(=O)[O-])Br C21145387
c1ccc(c(c1)C(=O)Nc2cccc(c2)C(=O)NCC(F)(F)F)[N-]S(=O)(=O)c3cccs3 C25710561
c1ccc(c(c1)/C=C(/C(=O)NCCC(=O)[O-])\NC(=O)c2ccc(cc2Cl)Cl)Cl C26804188
CCN(CC)c1ccc(c(c1)O)/C=N/Nn2c(nnc2[S-])c3ccc(cc3)OCC C28379592
Cc1ccc(cc1)c2nnc(n2c3ccccc3)SCC(=O)NN/C=C/4\C=CC(=O)C=C4[O-] C04460667
Cc1cc(c(c(c1)O)Oc2ccc(c(c2C(=O)[O-])OC)[C@H](CC(C)C)OC(=O)C)CO C37538713
c1ccc(cc1)[C@H]2C(=CN(N2)c3ccccc3)CNC(=O)Cn4c(nnc4[S-])c5cccs5 C39448168
c1cc(ccc1C(=O)[O-])n2c(=O)c(c(cn2)NCCNc3c(cc(cn3)C(F)(F)F)Cl)Cl C13037360
C[C@H]1Cc2ccccc2N1S(=O)(=O)c3ccc(cc3)NC(=S)NCc4ccc(cc4)C(=O)[O-] C39971087
c1cc(ccc1NC(=S)Nc2ccc(cn2)Cl)S(=O)(=O)[N-]c3cc(cc(c3)Cl)Cl C39971221
CC(C)(C)c1cc(cc(c1O)C(C)(C)C)[C@H]2C(=C(C(=O)N2CCO)[O-])C(=O)c3ccc(cc3)F C40094589
C=CCOc1ccc(cc1)[C@@H]2c3c([nH]nc3C(=O)N2CCCO)c4cc(ccc4[O-])Cl C39898063
CC(C)COc1ccc(cc1OC)[C@@H]2c3c([nH]nc3C(=O)N2CCCO)c4cc(ccc4[O-])Cl C39898121
c1cc(c(c(c1)Cl)/C=[NH+]/C(=C(\C(=O)[O-])/NCc2c(nc(s2)Cl)Cl)/C(=O)[O-])Cl C44225996
COC(=O)c1ccc2c(c1)[nH]cc2C[C@@H](C(=O)[O-])NC(=O)OCC3c4ccccc4-c5c3cccc5 C44321315
COC(=O)c1ccc2c(c1)c(c[nH]2)C[C@@H](C(=O)[O-])NC(=O)OCC3c4ccccc4-c5c3cccc5 C44321894
COC(=O)c1ccc2c(c1)c(c[nH]2)C[C@H](C(=O)[O-])NC(=O)OCC3c4ccccc4-c5c3cccc5 C44321896
Cc1c2c(cc(=O)[nH]c2sc1C(=O)[O-])CSc3[nH]nc(n3)COc4ccc(cc4)Cl C13395286
c1ccc2c(c1)c(c[nH]2)[C@@H](CNS(=O)(=O)c3ccc(cc3)/C=C/C(=O)[O-])c4ccccc4Cl C13088069
c1ccc(cc1)[C@H](CNc2ccc(cc2[N+](=O)[O-])/C=C/C(=O)[O-])c3c[nH]c4c3cccc4 C13191350
CC(C)[C@H](/C(=N/c1[nH]nc(n1)C(F)(F)F)/[O-])Nc2ccc(cc2Cl)C(F)(F)F C12736728
Cc1cc(=O)[nH]c(n1)N/C(=N\C(=O)c2ccccc2)/[N-]c3ccc(cc3)Oc4ccccc4 C18142647
CC(C)[C@@H](c1[nH]c2ccccc2n1)NC(=O)c3cccc(c3)S(=O)(=O)[N-]c4ccccc4F C57886512
CCCS(=O)(=O)[N-]c1cccc(c1)C(=O)N[C@@H](C)c2cccc(c2)NC(=O)c3ccccc3 C32739868
CC1(CC(=C(/C(=N/CCN2CCOCC2)/C1)C(=S)Nc3ccc(cc3)Nc4ccccc4)[O-])C C13923866
CC[C@@H](C)[C@@H](C(=O)N[C@@H](C)c1cccc(c1)[N-]S(=O)(=O)C)NC(=O)c2ccc(cc2)Cl C59404306
Cc1ccccc1C(=O)/N=C(\Nc2nc(cc(n2)C)C)/[N-]CCc3c[nH]c4c3cc(cc4)Cl C18175863
Cc1ccc(cc1S(=O)(=O)[N-]c2ccccc2Cl)NC(=O)[C@H](C)NC(=O)C3CCCCC3 C59892211
Cc1ccc(cc1)C(=O)Nc2ccc(cc2C(=O)[O-])N3CCN(CC3)CC(=O)Nc4ccc(cc4)F C64589321
CC(C)(C)NC(=O)CN1CCN(CC1)c2ccc(c(c2)C(=O)[O-])NC(=O)c3ccc(cc3)F C64589482
Cc1ccc(c(c1)c2c(nc(nn2)SCC(=O)Nc3ccc(cc3)F)[O-])NC(=O)c4ccccc4 C35377871
CC[C@@H](C(=O)Nc1ccc(c(c1)Cl)C)Sc2nc(c(nn2)c3ccccc3NC(=O)CC)[O-] C64774709
Cc1cccc(c1NC(=O)C)c2c(nc(nn2)SCC(=O)Nc3ccc(cc3)C(C)C)[O-] C64774875
CCC(=O)Nc1ccc(cc1c2c(nc(nn2)S[C@H](C)C(=O)Nc3ccc(cc3)C)[O-])C C64774927
C=CCOC(=O)NCC[C@H](C(=O)[O-])NC(=O)OCC1c2ccccc2-c3c1cccc3 C66327967
Cc1c2cc3c(coc3c(c2oc(=O)c1CCC(=O)NCCCC(=O)[O-])C)C(C)(C)C C02118747
CCCCc1cc(=O)oc2c1cc3c(c2)occ3CCNC(=O)c4ccccc4C(=O)[O-] C09484971
C[C@@H](c1ccc2c(c1)CCCC2)NS(=O)(=O)c3cc(cc(c3OC)OC)/C=C/C(=O)[O-] C13198794
CCCc1nnc(n1CC(=O)[O-])SCC(=O)Nc2c(cc(cc2Cl)Cl)Cl C13201735
Cc1ccc(c(c1)CCNc2ccc(cc2C(=O)[O-])S(=O)(=O)N3CCCCC3)OC C13212831
CN(C1CCCCC1)S(=O)(=O)c2ccc(cc2)NC(=O)C[C@@H](c3ccccc3)C(=O)[O-] C13252386
Cc1c(c(c(c(c1C)C)S(=O)(=O)N[C@H](CC(=O)[O-])c2ccc(c(c2)OC)OC)C)C C13261908
Cc1cc(cc(c1)NC(=O)CSc2nnc(n2[C@@H](C(C)C)C(=O)[O-])c3cccs3)C C13271246
CCCc1ccc(cc1)[C@H](c2cccs2)NS(=O)(=O)c3ccc(cc3)/C=C/C(=O)[O-] C13315014
C[C@H](c1ccccc1)NC(=O)CSc2nc3cc(ccc3c(=O)n2CC=C)C(=O)[O-] C13363967
CCc1cc2c(s1)nc(n(c2=O)CC)SCC(=O)Nc3ccc(cc3)/C=C/C(=O)[O-] C13435614
COCCOc1cc(c(cc1OC)C(=O)[O-])NC(=O)c2ccc(cc2F)Br C13453457
Cc1cccc(c1)N2C(=C([C@H](NC2=S)c3ccc(cc3)C(=O)[O-])C(=O)OCCOC)C C13460455
CCOC(=O)c1ccc(cc1)CN([C@@H](CC(C)C)C(=O)[O-])C(=S)Nc2ccc(c(c2)C)Cl C03036385
Cc1ccc(cc1)CNC(=O)c2ccccc2[N-]S(=O)(=O)c3ccsc3C(=O)OC C22021389
C=CCOc1ccc(cc1)C(=O)C2=C(C(=O)N([C@@H]2c3ccc(cc3)O)Cc4ccco4)[O-] C09969610
CCOC(=O)C1=C(N=C2N([C@H]1c3ccc(cc3)OC)C(=CS2)/C=C(/NC(C)C)\[O-])C C35692660
CCOC(=O)C1=C(N=C2N([C@@H]1c3ccccc3)C(=CS2)/C=C(/NCc4ccncc4)\[O-])C C35692719
CCOC(=O)C1=C(N=C2N([C@H]1c3ccccc3)C(=CS2)/C=C(/NCc4ccco4)\[O-])C C35692737
CCN(CC)C(=O)C1=C(N=C2N([C@H]1c3ccc(cc3)C)C(=CS2)/C=C(/NCC4CC4)\[O-])C C35698176
CCOC(=O)C1=C(N=C2N([C@@H]1c3cccc(c3)F)C(=CS2)/C=C(/NC4CC4)\[O-])c5ccccc5 C35705098
CC1=C([C@@H](N2C(=CSC2=N1)/C=C(/NCCc3cccs3)\[O-])c4ccccc4)C(=O)OC C35970124
CC[C@@H](C)N/C(=C/C1=CSC2=NC(=C([C@H](N12)c3ccc(cc3)F)C(=O)N(CC)CC)C)/[O-] C36052609
CC[C@@H](C)N/C(=C/C1=CSC2=NC(=C([C@H](N12)c3cccc(c3)OC)C(=O)OC)C)/[O-] C36053612
CCC1=C([C@H](N2C(=CSC2=N1)/C=C(/NC[C@@H]3CCCO3)\[O-])c4ccccc4)C(=O)OC C36058515
c1cc(oc1)CN(CCC(=O)[O-])C(=O)c2csc(n2)Nc3cc(ccc3Cl)Cl C37426974
C[C@@H](C(=O)Nc1ccc(cc1)S(=O)(=O)[N-]c2nccs2)Oc3ccc(cc3)C(C)C C12137052
CC(C)[C@@H](C(=O)[O-])n1c(nnc1SCC(=O)NC2CCCCC2)c3cccs3 C13271360
C[C@H](C(=O)[O-])n1c(=O)c2ccccc2nc1SCC(=O)N[C@H](c3ccccc3)C(C)C C13445653
C[C@H](C(=O)[O-])n1c(=O)c2ccccc2nc1SCC(=O)N[C@@H](c3cccs3)C(C)C C13445673
Cc1ccc(cc1)c2nnc(n2CCC(=O)[O-])SCC(=O)N[C@@H]3CCC[C@H]([C@@H]3C)C C39709836
C[C@H](C(=O)Nc1ccc(cc1)C(C)C)Sc2nnc(n2CC(=O)[O-])c3cccs3 C13203596
CCc1cc(nc(n1)S[C@H](C)C(=O)N[C@H]2[C@@H](C3=C(S2)CCCC3)C(=O)OCC)[O-] C39724690
C=CCN1[C@H](C(=C(C1=O)[O-])C(=O)c2ccc(cc2)OCc3ccc(cc3)Cl)c4ccc(cc4)O C40030688
CC(C)COc1ccc(cc1)C(=O)C2=C(C(=O)N([C@H]2c3c(cccc3Cl)Cl)CCCO)[O-] C40048588
CC(C)c1ccc(cc1)[C@H]2C(=C(C(=O)N2CCCO)[O-])C(=O)c3cc4cccc(c4o3)OC C40053319
c1cc(cc(c1)OCc2ccc(cc2)Cl)C(=O)C3=C(C(=O)N([C@H]3c4ccc(cc4)F)CCCO)[O-] C40054837
c1cc(cc(c1)OCc2ccc(cc2)F)C(=O)C3=C(C(=O)N([C@@H]3c4ccc(cc4)Cl)CCCO)[O-] C40054984
c1cc(cc(c1)OCc2ccc(cc2)F)C(=O)C3=C(C(=O)N([C@H]3c4c(cccc4Cl)F)CCO)[O-] C40109421
Cc1cc(cc(c1OCC(C)C)C)C(=O)C2=C(C(=O)N[C@H]2c3ccc(cc3OC)OC)[O-] C40124281
C=CCOc1ccccc1[C@@H]2C(=C(C(=O)N2)[O-])C(=O)c3cccc(c3)OCc4ccc(cc4)Cl C40126628
CCC(C)(C)C(=O)O[C@H]1C[C@@H](C=C2[C@@H]1[C@H]([C@H](C=C2)C)CC[C@@H]3C[C@H](CC(=O)O3)O)C(=O)[O-] C44019475
COc1c(cc(cc1Cl)C[C@H](C(=O)[O-])NC(=O)OCC2c3ccccc3-c4c2cccc4)F C44321746
Cc1cc(ccc1S(=O)(=O)[N-]c2ccccc2C(=O)O[C@@H](C)C(=O)NC(C)(C)C)F C58152789
CCN(CCNC(=O)c1ccc(cc1)[N-]S(=O)(=O)c2cccs2)c3ccccc3C C58952845
CCCCSc1[nH]c(=O)c2c(n1)N=C(/C(=C(\[O-])/OCC=C)/[C@@H]2c3ccc(cc3)Cl)C C13114394
CCn1c(c(c(n1)C)CC[N-]/C(=N\C(=O)c2ccc(cc2)Cl)/Nc3ccc(c(c3)Cl)F)C C32973393
Cc1ccc(cc1)CNC(=O)CSc2c([n-]c(n2)c3ccccc3)S(=O)(=O)c4ccccc4 C12112475
Cc1ccc(cc1Cl)S(=O)(=O)c2cnc(nc2[O-])SCC(=O)NCCC(C)C C46016330
Cc1cc(no1)[N-]S(=O)(=O)c2ccc(cc2)NC(=O)[C@H](C)c3ccc(cc3)CC(C)C C66198682
CCSc1c2c3c([nH]c2nc(n1)SCC)COC(C3)(C)C C01246112
Cc1ccc(cc1)c2csc3c2c(ncn3)NCc4ccco4 C00066604
c1ccc2c(c1)cc([nH]2)SCc3ccccc3[N+](=O)[O-] C00480272
CC(C)(C)OC(=O)N/N=C/c1ccc(s1)Br C05481436
CN(C)c1ccc(cc1)Nc2cc(ncn2)c3ccccc3 C01286910
CC(C)(C)c1ccc(cc1)NS(=O)(=O)c2cccc(c2)C#N C06316064
Cc1ccc2c(c1)nc([nH]2)SCc3ccc(cc3)n4cccn4 C08458510
CC(C)(C)c1csc(n1)NC(=O)c2cccc(c2)N(C)C C14793895
c1ccc(cc1)CN2C(=O)C=C(C2=O)Nc3ccc(cc3)Cl C21945363
CC(C)c1nnc(s1)NC(=O)[C@@H]2[C@H](C2(C)C)C=C(C)C C26601279
c1cc(ccc1c2nccs2)Nc3nccc(n3)C(F)(F)F C29374849
C[C@@H](c1ccccc1F)Nc2ccc(cc2[N+](=O)[O-])Cl C34979166
CC(C)[C@@H](c1ccccc1)Nc2ccc(cc2[N+](=O)[O-])F C35019715
C[C@H](c1cccc(c1)Br)Nc2ccc(cc2)[N+](=O)[O-] C35230941
c1cc(c(cc1F)CNc2cc(cc(c2)Cl)Cl)[N+](=O)[O-] C35308042
c1cc(c(cc1CNc2ccc(cc2Cl)[N+](=O)[O-])F)F C36971000
C[C@@H](c1ccc(s1)Cl)Nc2ccccc2c3nncn3C C37028000
Cc1ccc(cc1[N+](=O)[O-])N[C@H](C)c2cc(sc2C)C C37059066
Cc1ccc(cc1[N+](=O)[O-])N[C@H](C)c2ccc(c(c2)F)F C37059172
Cc1ccc(c(c1)[N+](=O)[O-])N[C@H](C)c2ccc(cc2F)F C37059743
c1cc(ccc1CNc2cc(ccc2Cl)[N+](=O)[O-])Cl C37059949
Cc1cc(c(c(c1)C)CNc2cc(ccc2F)[N+](=O)[O-])C C37060307
C[C@H](c1ccc(cc1)Cl)Nc2cc(ccc2F)[N+](=O)[O-] C37060369
C[C@@H](c1cc(ccc1F)F)Nc2ccc(c(c2)[N+](=O)[O-])Cl C37061029
C[C@H](c1ccccc1Cl)Nc2cc(c(cc2F)F)[N+](=O)[O-] C37076782
c1cc(ccc1c2nc(on2)CNc3ccc(cc3)Cl)F C37390015
c1ccc2c(c1)C[C@@H]2CNc3ccc(cc3Cl)[N+](=O)[O-] C37566361
Cc1ccc(cc1)[C@@H](C)N[C@@H](C)c2ccccc2[N+](=O)[O-] C37770196
Cc1ccc(c(c1)OC)N[C@@H](C)c2ccc3c(c2)OCO3 C37783054
c1cc(ccc1O)Sc2ccc(cc2[N+](=O)[O-])C(F)(F)F C37995907
C[C@@H](c1ccc(cc1)C(C)C)NC(=O)c2ccc(nn2)Cl C38103963
CCO[C@@H]1CCC[C@@]2(N1OC)CCC[C@@H](C2)c3ccccc3O C39521945
C[C@H]1C(=C(N=N1)C)Sc2ccccc2/N=C/c3ccccc3O C39697195
Cc1ccc(cc1[N+](=O)[O-])[C@H](C)Nc2cccc(c2F)F C40230155
Cc1ccc(cc1N[C@@H](c2cccs2)C3CC3)[N+](=O)[O-] C42330441
CC(C)c1ccc(cc1)NC(=O)N(C)Cc2ccc(cc2)C#N C43192235
c1cc(c(cc1CNc2cc(c(cc2F)F)[N+](=O)[O-])F)Cl C43389477
Cc1ccc(cc1)[C@H](C)NC(=O)/C=C/c2ccc3c(c2)OCO3 C44900207
c1ccc2c(c1)CCC[C@H]2CNc3ccc(s3)[N+](=O)[O-] C48999636
CC(C)(C)c1ccc(cc1)c2ccc(c([nH+]2)N(C)C)C(=O)[O-] C49904145
Cc1ccc(c(c1)F)NCc2ccc(cc2Cl)[N+](=O)[O-] C49963282
CCc1c(nc(nc1NCC)c2ccc(cc2)N(C)C)C C50864829
CCNc1cc(nc(n1)c2c(cc(cc2C)C)C)COC C51698096
CC(C)(C)c1ccc(cc1)S(=O)(=O)NC2(CCCC2)C#N C57636945
CC(C)c1ccc(cc1)CN(C)C(=O)NC[C@H]2CCOC2 C47067002
CC[C@H](C)c1ccc(cc1)S(=O)(=O)/N=c/2\[nH]ccs2 C60486740
c1ccc(cc1)c2nnc(o2)CNc3c(cccc3Cl)Cl C62639527
C[C@H]1CCCCN1C(=O)C[C@H](C)NC(=O)C2CCCCC2 C66269321
C[C@H]1CCCN(C1)C(=O)C[C@@H](C)NC(=O)C2CCCCC2 C66590196
CC[C@@H]1CN(CCO1)C(=O)N[C@H](C)Cc2ccc(cc2C)C C66618027
CCOC(=O)c1c(c(sc1NC(=O)C)C(=O)OC(C)C)C C00149440
COc1cc(c(cc1OC)OC)C(=O)O[C@H]2CCCC[C@@H]2O C02069699
C[C@@H](CCc1ccco1)Nc2nnnn2c3ccccc3 C08205210
C[C@@H](c1ccco1)NS(=O)(=O)c2ccc(cc2)C(=O)OC C08709163
Cc1ccc(cc1C)n2c(nnn2)SCC(=O)NCC=C C11618376
C[C@@H](C#N)OC(=O)c1ccc(cc1)S(=O)(=O)NC(C)(C)C C24724050
C[C@@H](C(=O)NCC=C)OC(=O)c1c(cnc(n1)SC)Cl C28470602
c1cc(sc1)CNS(=O)(=O)Cc2ccc(cc2)[N+](=O)[O-] C32804260
CC(C)[C@H](C(=O)OC)NS(=O)(=O)N(C)C1CCCCC1 C35220835
CCOCCCNc1cc2c(cc1[N+](=O)[O-])sc(n2)C C35342569
CCOc1c(cccn1)NCc2c(nc3n2ccs3)OC C37294127
CCOc1cc(cc(c1OCC)OCC)c2nc([nH]n2)C C37374468
C[C@H](c1cccc(c1)[N+](=O)[O-])NS(=O)(=O)CCCCl C37843567
C/C=C/c1ccc(c(c1)OC)OCCN2C(=O)C(NC2=O)(C)C C00614207
CCC1(C(=O)N(C(=O)N1)CC(=O)N(CC)c2ccccc2)CC C39570327
C[C@@H]1C(=C(C(=N1)C(=O)NCCc2ccco2)C)C(=O)OC(C)C C39738531
c1cnccc1CCNc2c(cc(cn2)C(F)(F)F)[N+](=O)[O-] C39956627
CCN(CCCO)c1c2cnn(c2ncn1)c3ccccc3C C40227537
CCCCc1[nH]c(=O)cc(n1)CSc2nnc(n2C)CC C41359722
CCOC(=O)c1cnc(nc1CN2CCc3c2cccc3)NC C41391879
CN(C[C@H](COC)O)c1ccc(cc1[N+](=O)[O-])C(F)(F)F C42287564
Cc1cc(sc1C(=O)OCCOC)NC(=O)c2ccco2 C45917439
Cc1cc(n(n1)C[C@H](C)CNC(=O)N(C)Cc2ccco2)C C47095627
C[C@@H](c1ccccc1)OCCCNc2ccc3nncn3n2 C48235799
CC[C@H]1CCCC[C@H]1NC(=O)CCSc2nnnn2C C48703301
CC(C)c1nc(no1)CSc2nnc(s2)NC3CC3 C48872814
CCNc1nnc(s1)SCc2nc(on2)C(C)C C48872898
CCN(Cc1ccco1)c2ccc(cc2[N+](=O)[O-])[C@@H](C)O C48906148
CCC[C@@H](C)N(C)S(=O)(=O)c1c(nc2n1ccs2)NC C50658730
CCCNc1ccc(c(c1)C(=O)N(C)[C@H](C)CC)[N+](=O)[O-] C50746784
CCCNc1ccc(cc1[N+](=O)[O-])CN2CCOC[C@H]2C C50813622
CCNc1c(nns1)COc2ccc(cc2OC)C#N C50830660
CC[C@H](C)CN(C)C(=O)c1ccc(c(c1)NCC)[N+](=O)[O-] C54414658
Cc1nc(on1)[C@H](C)Nc2ccc(cc2)OC[C@@H]3CCCO3 C59830154
CCCNc1ccc(cc1[N+](=O)[O-])C(=O)N(C)[C@@H](C)CC C50746748
CCCN(CC(=O)NC)C(=O)/C=C/c1ccc2c(c1)OCO2 C60403107
CC(=O)c1cc(ccc1N2CCC[C@@H]2CCCO)[N+](=O)[O-] C61570036
COc1ccc(cn1)CNCCc2ccc(cc2)[N+](=O)[O-] C62070718
CC(C)COc1ccc(cc1)n2c(c(nn2)CO)c3ccco3 C62262214
CC(C)Cn1c(c(nn1)CO)c2cc(cc(c2)OC)OC C62300699
CCCS(=O)(=O)N1CCC(CC1)NC(=O)N(C)CC(C)C C62484499
CCCNc1ccc(cc1[N+](=O)[O-])CN2C[C@H](CC2=O)C C62817758
CCCc1nc(on1)CNc2cc(ccc2OCC)C#N C63472415
CCOC(=O)CN(C)Cc1cc(=O)oc2c1ccc(c2C)O C63512872
CC(C)Oc1ccc(cc1NC(=O)c2ccoc2)C(=O)OC C63621562
C[C@H](C(=O)Nc1ccc2c(c1)n(c(=O)n2C)C)OCCC(C)C C64407336
CCCCCC[C@H](C)Nc1c(c(=O)n(c(=O)n1C)C)C#N C66410877
C[C@H](CCOC)Nc1nc2ccc(cc2s1)[N+](=O)[O-] C66466086
CN(C)c1ccc(nc1)NC(=O)c2ccc(nc2)OCC3CC3 C66641454
C[C@@H](c1ccc2c(c1)OCO2)OC(=O)[C@@H](C(C)C)NC(=O)C C66882086
Cc1ccc(o1)/C=N/Nc2ccc(nn2)Cl C04963885
c1cc(ccc1NC2=C(C(=O)CCC2)Cl)[N+](=O)[O-] C05224127
c1ccc(cc1)Nc2nnc(s2)c3cnccn3 C01238279
CC(C)(C)c1cc(=O)[nH]c2n1c(nn2)SCC#C C09018713
C=CCSc1[nH]c(=O)c(c(n1)c2ccco2)C#N C14076135
CCc1c(c(n(n1)C)c2nc([nH]n2)SCC)Cl C05686722
Cc1ccccc1n2cc(cn2)c3ccnc(n3)NC C20543194
Cc1nnc(o1)c2ccccc2N[C@@H](C)c3ccco3 C36932356
c1cc(cc(c1)n2cnnn2)NC[C@H]3CCC=CC3 C36958071
Cc1ccc(o1)[C@@H](C)N[C@H](C)c2nnc3n2cccc3 C36969115
C[C@H](c1cccs1)Nc2ccccc2n3cnnn3 C37015370
c1cc(c(cc1Cl)[N+](=O)[O-])O[C@H]2CCC[C@H]2O C37694796
CC1=C([C@H](N=N1)O)[C@H](c2ccccc2)C(C#N)C#N C38574013
Cc1ccc(cc1)[C@@H](C2=C(N=N[C@@H]2O)C)C(C#N)C#N C39024727
CC[C@@H](C)OC(=O)N[C@@H]1CCS(=O)(=O)C1 C40166670
c1cc(c(cc1[C@H](c2ccc(o2)[N+](=O)[O-])O)F)F C40254712
c1cc(c(cc1Cl)[N+](=O)[O-])N2CCC[C@@H](C2)CO C40412374
c1cc(c(c(c1)F)[N+](=O)[O-])N2CCC[C@@H](C2)CO C40452965
c1c(cc(cc1[N+](=O)[O-])F)N2CCC[C@H](C2)CO C40452968
c1cc(c(cc1[N+](=O)[O-])NCc2cscn2)F C40504625
C[C@H]1CCN(C1)c2ccc(cc2[N+](=O)[O-])[C@@H](C)O C40718812
C[C@H]\1Cc2c(cc(c(c2/C1=N\O)OC)OC)OC C41308441
CC[C@@H](C)[C@@H](C)Nc1cc(nc2n1ncn2)C C42417190
CCCCN1C(=O)[C@@](NC1=O)(C)c2ccc(cc2)C#N C42675141
C[C@@H](c1cccs1)N(C)C(=O)Nc2nncs2 C43130736
C[C@@H](CN(C)C(=O)NCc1ccc(cc1)C#N)C#N C46047312
CCC[C@]1(C(=O)N(C(=O)N1)Cc2ccc(cc2)C#N)C C47203111
C1[C@@H]([C@@H]1[N+](=O)[O-])C(=O)NC23CC4CC(C2)CC(C4)C3 C47238530
CC[C@@H]1CCCC[C@@H]1Nc2c3cnn(c3ncn2)C C47873497
CC[C@H]1CCCC[C@@H]1Nc2c3cnn(c3ncn2)C C47873498
Cc1cc(nc(n1)N/N=C(/C)\c2ccc(cc2)C#N)C C48252393
Cc1c2c(=O)[nH]c(nc2sc1C(=O)OC)SC C49068532
Cc1c2c(=O)[nH]cnc2sc1C(=O)OC(C)(C)C C49452832
c1ccc(c(c1)O)Sc2ccncc2[N+](=O)[O-] C50047194
CN1C(=O)c2ccc(cc2C1=O)NC[C@@H]3CCC=CO3 C50267224
CCCNc1c2c(nc(n1)c3cnccn3)CCCC2 C50852485
c1cc(c(cc1[N+](=O)[O-])F)N2CCC[C@@H](C2)CCO C51895231
c1cc(c(cc1F)N2CCC[C@@H](C2)CCO)[N+](=O)[O-] C52121695
c1cc(cc(c1)[N+](=O)[O-])NCc2cncs2 C54770870
Cc1ccc(c(c1)[N+](=O)[O-])NCc2cncs2 C54770874
CC1(Oc2ccc(cc2O1)NCc3ccncn3)C C54789019
Cc1c2c([nH]c(n2)c3ccco3)n(n1)CC(C)C C20774426
CCc1ccc(cc1)[C@H]2C(=O)N(C(=O)N2)C[C@H](C)C#N C57844433
C[C@H](c1ccsc1)Nc2cc(ccn2)[N+](=O)[O-] C61364507
C[C@@H](c1ccsc1)Nc2nnnn2c3ccccc3 C61364758
CC(C)n1c(=O)[nH]nc1S[C@@H]2CCCC[C@@H]2C#N C61595496
Cc1cccc(c1)n2c(c(nn2)CO)c3ccco3 C62243590
c1cc(ccc1c2cnco2)NC(=O)c3cscn3 C62659190
CC1(CCCN1c2ccc(cc2CO)[N+](=O)[O-])C C63067620
c1cc(sc1CNc2ccncc2[N+](=O)[O-])Cl C66808306
CCCCC1(C(=O)NC(=O)NC1=O)/C(=C/C)/C C01710338
Cc1nc2c3ccccc3oc2c(n1)NCCCO C05180453
CC(C)(C)c1ccc(cc1)/C=N/NC(=O)C(=O)NC C05383830
CC(C)NC(=O)CNC(=O)c1ccc2c(c1)scn2 C09459972
Cc1ccc(c(c1)[N+](=O)[O-])NC(=S)NC2CC2 C13330398
CN(C)c1nc(nc(n1)N)CSC2CCCC2 C24959481
c1cc(ccc1CSc2nnc(n2C3CC3)N)C#N C31452694
C1CCC(CC1)NC(=O)C[NH+]2CCC(CC2)C(=O)[O-] C32116027
C[C@H]1C[C@H]1c2ccc(o2)/C=C/C(=O)Nc3c[nH]nc3 C35247888
CNS(=O)(=O)c1ccccc1NC2CCOCC2 C36320040
CC(C)CCC(=O)c1ccc2c(c1)NC(=O)CC(=O)N2 C36942454
Cn1c(ccn1)CNc2cccc(c2)c3ccn[nH]3 C37137368
COC(=O)c1c(cco1)CNc2ccc(cc2)O C37316878
C[C@@H](c1cc[nH]n1)Nc2cccc(c2)n3ccnc3 C37907293
C[C@@H](c1cc[nH]n1)Nc2ccc(cc2)n3cccn3 C37907481
CCCn1cc(ccc1=O)N[C@@H](C)c2cc[nH]n2 C37908427
Cc1c(c(n(n1)C(C)C)C)N[C@@H](C)c2cc[nH]n2 C37908541
c1cc(oc1)CNC(=O)c2cc([nH]n2)c3cccs3 C36709886
Cc1cc(c2cc(c(=O)[nH]c2c1)CCNC(=O)OC)C C41170891
C[C@H](CN(C)C(=O)Nc1cccc(c1)[C@H](C)O)C#N C42462374
c1cc2c(cc1N(CCO)C3CCCC3)NC(=O)C2=O C42509038
CC(C)Cc1nnc(s1)NC(=O)NCC(C)C C43374971
c1cc(c(cc1N)F)c2nnnn2C(C3CC3)C4CC4 C43575827
CCn1cc(cn1)[C@@H](C)Nc2cccc3c2[nH]nc3 C44497744
Cc1cccc(c1)C2CC(C2)[NH2+][C@H](C)c3n[n-]nn3 C44925441
CC(C)N(C)c1ccc(cc1F)NC(=O)c2cc[nH]n2 C46225849
C[C@H](c1ccc(cc1)C#N)NC(=O)NC[C@H]2CCCO2 C47594035
C1CC1CNC(=O)C2CCN(CC2)C(=O)NC3CC3 C48031877
C[C@@H](c1ccc2c(c1)OCCO2)NC(=O)NCC=C C48389232
C[C@H](Cn1cccn1)Nc2cc3ccccc3c(=O)[nH]2 C49077399
c1cc(oc1)CCNC(=O)NC[C@H]2CCCCO2 C49241281
CC(C)c1csc(n1)NC(=O)c2ccc(nc2)NC C50777970
CCNc1ccc(cn1)C(=O)Nc2nc(c(s2)C)C C50790344
c1ccc2c(c1)/C(=N/NCCc3ccccn3)/C(=O)N2 C04689484
CCC[C@@H](C)NC(=O)[C@@H]1CCCN(C1)C(=O)NC C51674340
C[C@@H]1C(=O)Nc2cc(ccc2O1)N[C@H](C)COC C53173351
C[C@H](COC)Nc1ccc(cc1)N2CCNC2=O C53173838
C[C@H](CNC(=O)Nc1cccc(c1)C(=O)C)C#N C54157625
C1CCC(CC1)C(=O)NC[NH+]2CCC[C@@H](C2)C(=O)[O-] C58010049
C[C@H](Cc1ccco1)NC(=O)c2ccc3cn[nH]c3c2 C59184128
Cc1ccc(c(c1)C)[C@@H](C)[NH2+][C@@H](C)c2[n-]nnn2 C44888675
Cc1ccc(cc1C)[C@@H](C)[NH2+][C@H](C)c2[n-]nnn2 C44923441
CNc1c(cnc(n1)N/N=C\c2cccc(c2)F)F C59639966
CC[NH2+][C@H](C)CC(=O)N1CCC(CC1)C(=O)[O-] C61273151
Cc1cccc(n1)Nc2nc(cs2)C(=O)NC3CC3 C62022563
c1cc(cc(c1)NS(=O)(=O)NC2CCCC2)C#N C62159888
Cc1c(c(on1)C(C)C)C(=O)NCC2(CCCC2)O C62440211
Cc1nc([nH]n1)c2ccccc2NCc3ccoc3 C63047110
c1cc(c(c(c1)F)C#N)NCCNc2ncccn2 C58405455
C[C@H](Cc1ccco1)NC(=O)c2c[nH]c3c2cccn3 C64862002
CCCc1cc(c(s1)NC(=O)c2ccc3c(c2)OCO3)C(=O)OC C01054760
C#CCOC(=O)/C(=C\c1ccc2c(c1)OCO2)/NC(=O)c3ccccc3 C04819682
CC(C)C(=O)N[C@@H](C(Cl)(Cl)Cl)Oc1ccc(cc1)[N+](=O)[O-] C01232915
C[C@H]1[C@H]([C@@H](C[C@@H](O1)O)OC(=O)c2ccccc2)OC(=O)c3ccccc3 C05810313
c1ccc(cc1)CNC(=S)N2CCN(CC2)c3ccccc3[N+](=O)[O-] C05930787
COc1ccc(cc1)/C=C(/C#N)\C(=O)N/N=C/c2ccc(cc2)OC C01560790
CCNc1nnc(s1)SCc2nc(no2)c3ccc(cc3)F C07247861
CCCn1c(nnn1)NCc2ccc(o2)c3cccc(c3C)Cl C07263432
Cc1cccc(c1)NC(=O)[C@H](C)OC(=O)/C=C/c2ccc3c(c2)OCO3 C07602137
CCOC(=O)Cc1csc(n1)N/N=C/2\CC(Cc3c2cco3)(C)C C08476868
c1ccc(cc1)c2nnc(o2)CSc3[nH]nc(n3)Cc4cccs4 C11601104
c1cnn(c1)CCNc2nc(cnn2)c3ccc(cc3)C4CCCCC4 C12074296
COc1ccc(c(c1OC)OC)/C=N/Nc2ccc3ccccc3n2 C05637135
C[C@H](c1ccccn1)Nc2ccc(cc2[N+](=O)[O-])C(=O)c3ccccc3 C08053897
CCc1ccc(cc1)c2cn3c(csc3n2)C(=O)N[C@H](C)C(=O)OC C12433968
CNc1nnc(s1)SCc2cc(no2)c3ccc(cc3)OC C14067266
CCC(CC)NC(=O)c1ccc2c(c1)C(=O)N(C2=O)Cc3ccco3 C14077267
CCC[C@H](C)NC(=O)c1cc(ccc1N2CCC(CC2)C)[N+](=O)[O-] C22623664
Cc1ccccc1NS(=O)(=O)c2ccc(cc2)C(=O)O[C@@H](C)C#N C23417252
Cc1ccc(c(c1)C)OC[C@@H](Cn2c(=O)oc(n2)c3ccc(cc3)F)O C24839730
C[C@@H](c1ccc(cc1)SC)NC(=O)c2cc(ccc2OC)[N+](=O)[O-] C27161802
Cc1ccc(c(c1)C)NC(=O)[C@H](C(C)C)Sc2nnnn2C3CC3 C30744383
CCc1ccc(cc1)c2nc([nH]n2)SCc3nnc(o3)C(C)(C)C C31843493
CC(C)N(CC(=O)Nc1cc(nn1C(C)(C)C)C(C)(C)C)C(=O)C C35136632
CC(C)Nc1c(c(nc(n1)SC)c2ccc(c(c2)OC)OC)C#N C41306348
C[C@@](COc1c(cc(cc1Cl)[N+](=O)[O-])Cl)(C#N)NC2CC2 C50440655
Cc1ccc(cc1)c2c[nH+]c(o2)CC/C(=C(\C#N)/C(=O)c3ccco3)/[O-] C49197967
Cn1c(c(c(n1)C(F)(F)F)/C=N/O)Sc2ccccc2C(=O)OC C01387948
CCC[C@@H](C)NC(=O)[C@H]1CCCN(C1)c2c(cc(s2)[N+](=O)[O-])C C50933802
Cc1c(nnc(c1C#N)Nc2cccc(c2)COC[C@H]3CCCCO3)C C52445736
CCSc1ccccc1NCC(=O)N2CCc3c2cc(cc3)[N+](=O)[O-] C55879732
COC(=O)c1ccc(c(c1)NC(=O)c2ccc(s2)Cl)C(=O)OC C57341742
CC(C)N(c1ccccc1)C(=O)CNc2ccc(c(c2)[N+](=O)[O-])F C11160938
CC(C)(C)c1ccc(cc1)SCC(=O)Nc2ncc(s2)[N+](=O)[O-] C59213007
CCOc1ccc(cc1OCC)S(=O)(=O)/N=c\2/[nH]c(cs2)C C61031911
c1ccc2c(c1)cc(o2)CNC(=O)CCc3nc(no3)c4cccs4 C57511729
COC(=O)c1ccc(cc1)NCc2nnc(o2)c3ccc(cc3)Cl C62650147
CCOc1ccc(cc1)Oc2ccc(cc2)N[C@H]3CC(=O)N(C3=O)C C12632592
C=CCN(Cc1cccc(c1)C#N)C(=O)NCc2ccc3c(c2)OCO3 C63320490
CCOc1cc2c(cc1NC(=O)N(CC#C)Cc3ccco3)O[C@H](C2)C C63390179
CCCc1nc(no1)CSc2[nH]nc(n2)c3ccc(cc3)Cl C63416094
Cc1cc(c(c(c1)C)CNS(=O)(=O)Cc2ccc(cc2)[N+](=O)[O-])C C63764605
CCN(C[C@H]1COc2ccccc2O1)C(=O)N[C@H](C)Cc3ccco3 C65418652
C[C@@H](COc1ccc(cc1)F)NC(=O)c2cc(ccc2Cl)[N+](=O)[O-] C65730992
C[C@@H](COc1ccccc1F)Nc2ccc3nnc(n3n2)C(F)(F)F C66410990
CC(=C)COc1cccc(c1)NC(=O)c2cc(on2)c3cccnc3 C66463171
CC(C)[C@@H](C(=O)[C@H](C#N)c1nc2cc(ccc2s1)F)NC(=O)OC C66730743
Cc1cc(ccc1[N+](=O)[O-])C(=O)Nc2ccccc2S[C@H](C)CC#N C66802387
CCOc1cccc(c1O)/C=N/c2ccc(cc2)N(C)C(=O)OC C66887799
Cc1ccc(cc1C(=O)N[C@H](C)c2ccc(cc2)OC(F)F)[N+](=O)[O-] C67035156
COC(=O)N/N=C/c1ccc(cc1OC(F)F)OC(F)F C03319226
Cc1nc(c(o1)N/N=C/c2ccc(cc2)OCC=C)C#N C06861411
CCCCCCN1C(=O)/C(=C/C=C/c2ccco2)/C(=O)NC1=O C02292977
CCCCn1c(nnn1)CSc2[nH]c3ccc(cc3n2)C C05184881
Cc1ccc(cc1S(=O)(=O)NCCC(C)C)[N+](=O)[O-] C14399053
C[C@H](C(=O)NC(C)(C)C)OC(=O)c1ccc(cc1)C(=O)OC C16825691
CCCCc1nc(on1)CSc2nnc(s2)NCC C22763900
CCCn1c(nnc1S[C@@H](C)C(=O)N(CC)CC(=C)C)O C23763244
CCCc1nc(on1)CSc2nnc(s2)NCC=C C29397553
CC[C@H](C)N(CC(=O)Nc1ccon1)C(=O)CC(C)(C)C C35338515
CC(C)CN(CC(=O)Nc1ccon1)C(=O)CC(C)(C)C C35338620
CC[C@H](C)N=C(NC(=O)c1ccc2c(c1)OCO2)OC(C)C C35417172
CCCOC(=O)c1ccc(cc1)NC(=O)c2cnsn2 C36815883
Cc1ccc(cc1N[C@@H](C)CC(C)(C)OC)n2cnnn2 C37008503
Cc1ccc(cc1N[C@H](C)CC(C)(C)OC)n2cnnn2 C37008504
C[C@@H](CCCC(C)C)NC(=O)c1ccc(cc1)n2cnnn2 C20427048
CC(C)C[NH+](CC(C)C)CC(=O)c1cc(c[n-]1)[N+](=O)[O-] C42034350
CCc1ccc(cc1[N+](=O)[O-])N[C@H](C)c2cnn(c2)CC C44497805
CC(=O)Nc1cccc(c1)C(=O)Oc2cccc(c2)C(=O)OC C44672556
CC(C)Oc1ccc(cc1)CNc2ccc(cn2)[N+](=O)[O-] C45726889
CCCc1nc(on1)[C@H](C)Nc2ccc3c(c2)nc(o3)C4CC4 C46820008
C[C@@H](C(=O)N(C)Cc1ccoc1)NC(=O)OC(C)(C)C C48820279
c1cnn(c1)CCNc2ccc(cc2C(F)(F)F)[N+](=O)[O-] C49077630
COC(=O)c1ccc(cc1)NCC(=O)c2ccc3c(c2)OCO3 C49926236
CCCNc1ccc(cc1C(=O)N(C)CC(C)C)[N+](=O)[O-] C50747783
CCC[C@@H](C)N(C)C(=O)c1cc(c(c(c1)Cl)NC)[N+](=O)[O-] C50756150
CCCNc1ccc(cc1[N+](=O)[O-])CN2CCOC[C@@H]2C C50813621
C[C@@H](CNc1nnnn1c2ccccc2)N(C)c3ccccc3 C52182738
CCCNc1cc(ccc1[N+](=O)[O-])C(=O)N(C)[C@@H](C)CC C54414601
CC(C)CCN(C)C(=O)NCCc1nnc2n1CCCCC2 C56828176
CC(C)OC(=O)c1cc2c(cc(c(c2[nH]1)OC)OC)OC C46444500
CCCN(C(C)C)C(=O)c1cc(ccc1NCC)[N+](=O)[O-] C50748252
C[C@@H](Cc1ccsc1)Nc2nc(nc(n2)OC)OC C61451643
CC(C)N(CCCO)c1nc(nc(n1)Cl)N2CCCC2 C61539939
CCC[C@@](C)(C(=O)OC)Nc1c(=O)n(ccn1)CC(C)C C61771041
CCN(CC)c1nc(nc(n1)Cl)NCc2ccc(nc2)C C62053297
CC[NH+](CC)c1ccc(cc1)n2c(c(nn2)C=O)c3ccco3 C62218769
CCCOc1nc(nc(n1)Cl)NCCc2nccs2 C63138517
CCC(C)(C)NS(=O)(=O)[C@@H]1C(=C(N=C1C)C(=O)OCC)C C64491247
COCCCNc1ccc(cn1)c2nc(no2)c3ccccc3 C64676765
Cc1ccc(cn1)OC(=O)[C@@H](C)NC(=O)OC(C)(C)C C64701214
CCNc1ccc(cc1[N+](=O)[O-])C(=O)N(C)C(C2CC2)C3CC3 C64974900
CC(C)Cc1nc([nH]n1)c2ccc(c(c2OC)OC)OC C65384203
c1cc(cc(c1)OCCSc2nnc(o2)c3ccc[nH]3)C#N C53611993
C=CCOC(=O)/C(=C\c1c[nH]nc1c2cc3ccccc3o2)/C#N C66406561
c1cncc(c1NCCCc2nc3c(s2)CCCC3)[N+](=O)[O-] C66812458
C[NH+](CC/N=C/c1cc(ccc1[O-])[N+](=O)[O-])Cc2ccccc2 C66887665
Cc1cc(c(o1)C)[C@@H](C)NC(=O)CCc2nc(no2)C(C)(C)C C67078132
CC(C)Cc1nc(no1)COc2cccc(c2)c3c[nH]nc3 C67099478
C[C@H](c1cccc(c1)C#N)OC(=O)CCNC(=O)OC(C)(C)C C67640488
C1CCC(C1)NC(=O)CSc2nnnn2C3CCCC3 C01238085
c1cc(c(cc1N2CCCC2)NC[C@H]3CCCO3)[N+](=O)[O-] C04187743
CCC[C@@H](C)NS(=O)(=O)c1ccc(cc1)[N+](=O)[O-] C00442492
CCCCn1c2c(=O)[nH]c(=O)n(c2nc1SC(C)C)C C01904318
CC(C)(C)n1c2c(cn1)c(nc(n2)SCCOC)O C09520940
C[C@@H](c1ccccn1)NC(=O)/C=C/c2ccccc2[N+](=O)[O-] C09753235
c1cc(ncc1[N+](=O)[O-])OCC2=CC=C(SS2)CO C05933596
Cc1c(cccc1[N+](=O)[O-])C(=O)NCCc2ccco2 C17910129
CC[C@@H](C)NC(=O)CN1c2cc(ccc2O[C@H](C1=O)C)C=O C19758330
Cn1c2c(cn1)c(nc(n2)N(C)C)NCCc3cccs3 C21637459
Cc1ccc(cc1[N+](=O)[O-])S(=O)(=O)NC[C@H]2C[C@@H]2C C32473907
Cc1cc(ccc1S(=O)(=O)NC[C@H]2C[C@H]2C)[N+](=O)[O-] C32474414
c1ccc2c(c1)OC[C@@H](O2)CNCc3ccc(cc3)[N+](=O)[O-] C36062136
CCCNS(=O)(=O)c1ccc(cc1[N+](=O)[O-])Cl C37023140
C[C@@H](c1ccc(cc1)[N+](=O)[O-])Nc2cccnc2OC C37070366
C=CCNc1nc(nc(n1)n2ccnc2)c3ccccc3 C06056404
C[C@@H](Cc1ccco1)NC(=O)c2cc(ccc2F)[N+](=O)[O-] C38103589
C=CCNC(=O)c1ccc(o1)c2ccc(cc2)[N+](=O)[O-] C02951149
CCC[C@H](C)NC(=O)c1cc(ccc1N(C)C)[N+](=O)[O-] C36703726
C[C@H](C(C)C)N=C(NC(=O)c1ccc2c(c1)OCO2)OC C04560194
c1cc(ccc1CO)Oc2ccc(cc2C=O)[N+](=O)[O-] C40432028
CC(C)N(CCO)c1ccc(c2c1cccn2)[N+](=O)[O-] C40452599
Cc1ccc2c(c1)c(c(nn2)C#N)NCCCn3cccn3 C41530723
CC(C)n1c(=O)c(nn(c1=O)C(C)C)NCC2CCCC2 C41668305
CCCn1cc(cc1C(=O)NCCCN=[N+]=[N-])Cl C42013158
c1cc2c(c(c1NCCc3ccncc3)[N+](=O)[O-])ncs2 C48262661
Cc1cc(c(cc1C)S(=O)(=O)N[C@H](C)C2CC2)[N+](=O)[O-] C48840425
CCc1nc(no1)CSc2[nH]nc(n2)c3cccs3 C48872545
C[C@H](c1ccc(c(c1)[N+](=O)[O-])N(C)C[C@@H]2CCCCO2)O C48948611
Cc1cc(cc(c1)[N+](=O)[O-])C(=O)NC[C@@H](C)COC C49198727
Cc1ccc(cc1S(=O)(=O)N[C@@H](C)C2CC2)[N+](=O)[O-] C49358323
CCNc1ccc(c(c1)C(=O)N(C)CC(C)C)[N+](=O)[O-] C50747816
CCNc1ccc(cc1CN2C[C@@H](OC[C@@H]2C)C)[N+](=O)[O-] C50813675
CNc1ccc(cc1CSc2nccn2C)[N+](=O)[O-] C50833860
Cc1cc(nc(n1)c2cc(c(c(c2)OC)OC)OC)NC C50864481
CCCC1CC[NH+](CC1)CC(=O)c2cc(c[n-]2)[N+](=O)[O-] C50894259
CCN(CC)c1ccc(cn1)Nc2nccc(n2)OC C52314677
c1ccc(cc1)NCCCn2nc(nn2)c3ccco3 C53539223
CC[C@H](c1ccco1)Nc2cccc(c2)n3cnnn3 C54084565
Cc1c2c([nH]c(n2)c3cnn(c3C)CC=C)n(n1)CC(C)C C20537931
CC(C)CCN(C)C(=O)c1ccc(c(c1)[N+](=O)[O-])NC C55464231
Cc1cc(on1)C(=O)O[C@@H](C)C(=O)c2c[nH]c3c2cccc3 C07226682
C=CCn1cc(cn1)/C=N/Nc2nc3ccccc3o2 C59829981
CC[C@@H](C)N(CC)C(=O)c1ccc(c(c1)[N+](=O)[O-])NCC C50748047
CC[C@@H](C)CN(C)C(=O)c1ccc(c(c1)[N+](=O)[O-])NC C50748658
CCOc1nc(nc(n1)Cl)NCc2csc(n2)C C61516881
CC(C)n1cc(cn1)NCc2cc(ccc2Cl)[N+](=O)[O-] C61682864
Cc1nnnn1c2cccc(c2)N[C@@H](C)Cc3ccco3 C62771405
CC(C)(C)c1ccc(cc1)[C@H](C#N)NC(=O)[C@H]2C[C@@H]2[N+](=O)[O-] C66397083
Cc1c(scn1)CN(C)Cc2cc(ccc2O)[N+](=O)[O-] C66562721
CCCCCC(=O)Nc1ccc(c(c1)C(=O)N[C@@H](C)c2ccccc2)N3CCCC3 C04417395
CCCCCCOC(=O)C1=C(NC(=O)N[C@@H]1c2ccc(cc2)Br)C C04744631
CCCCCC(=O)Nc1ccc(c(c1)C(=O)N[C@@H](C)c2ccccc2)N3CCCCC3 C04630433
CCCCC(CCCC)(C(=O)NN(c1ccccc1)C(=O)c2cc(sc2)C)O C02207742
CCCCc1ccc(cc1)C(=O)Nc2ccc(c(c2)C(=O)NCC(C)C)N3CCCC3 C04780834
CCCCc1c2c(c3c4c(c(nc(n4)SC)NCCCO)sc3n1)CCC2 C02429440
Cc1cccc(c1)Nc2nnc(s2)SCC(=O)NC[C@H](C)c3ccccc3 C06057591
C[C@@H](C(=O)Nc1ccc(cc1Cl)Cl)OC(=O)CCCc2c[nH]c3c2cccc3 C06375922
CCCCC[C@@H](C)NC(=O)CCN1[C@H](c2ccccc2C1=O)c3c[nH]c4c3cccc4 C09355608
CCCOC(=O)c1ccc(cc1)NCC(=O)Nc2ccc(cc2C)Br C11042741
CCCCc1ccc(cc1)NS(=O)(=O)c2cccc(c2)C(=O)NC3CCCC3 C13098193
c1ccc(cc1)Nc2nnc(s2)SC[C@@H](COc3ccc4ccccc4c3)O C15240334
CCCCCCCn1c2ccccc2c(c(c1=O)C(=O)Nc3cccc(c3)F)O C02291798
CCCCC(=O)Nc1ccc2c(c1)sc(n2)SCC(=O)Nc3ccccc3C C20894881
c1cc(cc(c1)Cl)NC(=S)N/N=C/c2ccc(cc2)OC(=O)c3cccs3 C00731386
CC(C)c1ccc(cc1)/C=C(/C)\C=N/NC(=O)CCC(=O)Nc2cccc(c2)Cl C28632601
CCCCC[C@@H](C)NC(=O)c1ccc(cc1)S(=O)(=O)Nc2ccccc2C C29431771
CCOC(=O)N[C@H](CC(C)C)CNC(=O)c1ccc(cc1Br)F C31703313
CCCN(CC)c1ccc(cc1)/C=N\NC(=S)Nc2ccc(c(c2)Cl)OC C33096953
CC[C@@H](C)N(CCC(=O)N[C@@H](C)c1ccccc1)C(=O)Nc2ccc(cc2)C(C)C C34944402
C[C@H](C12CC3CC(C1)CC(C3)C2)NC(=O)CNc4cccc(c4)OC[C@H]5CCCO5 C36394187
CCCCNC(=O)[C@H](/C=C\C)N(c1cccc(c1)Cl)C(=O)c2ccccc2O C36483306
CCCCNC(=O)[C@@H](/C=C\C)N(c1ccccc1Cl)C(=O)c2ccccc2O C36543584
CCCCC(=O)N(c1ccccc1Cl)[C@@H](c2ccccc2O)C(=O)NCCCC C36550716
CC(C)(C)NC(=O)[C@H](c1ccccc1O)N(C(=O)CCC2CCCCC2)C(C)(C)C C36581652
CCCC[C@@H](CC)C(=O)N([C@H](c1cccc(c1)O)C(=O)NC(C)(C)C)C(C)(C)C C36582400
CCC/C=C/[C@H](C(=O)NC1CCCCC1)N(C(=O)c2ccccc2O)C(C)(C)C C36584156
CCC(CC)[C@@H](C(=O)NC1CCCCC1)N(C(=O)c2ccccc2O)C(C)(C)C C36584183
CCCCC[C@@H](C(=O)NC1CCCCC1)N(C(=O)c2ccc(cc2)O)C(C)(C)C C36586525
CC(=C)C(=O)N([C@H](c1ccc(cc1)O)C(=O)NC(C)(C)CC(C)(C)C)C(C)(C)C C36591889
CC(C)CCNC(=O)CSc1nnc(s1)Nc2ccc(cc2)SC(F)F C36773121
C[C@H](C(=O)NC1CC1)OC(=O)CCc2cc(c(c(c2)C(C)(C)C)O)C(C)(C)C C05448100
c1cc(ccc1Nc2nc(cs2)C(=O)NCCC3=CCCCC3)OC(F)F C38511789
C[C@H](c1ccc(cc1)CC(C)C)C(=O)O/N=C(/c2ccc(cc2)OC(F)(F)F)\N C04390538
CCCCCCSC1=C([C@@H](C(=C(N1)C)C(=O)Nc2ccccc2)c3ccoc3)C#N C39777194
Cc1ccc(cc1)NC(=S)N/N=C/c2ccc(cc2)OC(=O)/C=C/c3ccccc3 C39868053
CCCCC[C@H](C)NC(=O)CSc1[nH]nc(n1)c2ccccc2Br C07695768
Cc1ccc(cc1)[C@@H](C2CC2)NC(=O)CSc3nnc(s3)Nc4ccccc4 C45839584
C[C@H](CC(=O)N[C@@H](C)c1ccc(cc1)OC(F)(F)F)NC(=O)c2ccccc2 C46645052
CCc1ccc(cc1)CN(C2CC2)C(=O)N[C@@H](C)c3ccc(cc3)NC(=O)CC C46711398
CCCCc1ccc(cc1)[C@@H](C(C)C)NC(=O)C2CCN(CC2)C(=O)NC(C)C C46912468
Cc1ccc(cc1)Nc2nnc(s2)SCC(=O)NCCC3=CCCCC3 C03244207
CCCCNC(=O)[C@@H](/C=C/CCC)N(c1ccccc1)C(=O)c2ccc(cc2)O C36609866
Cc1ccc(c(c1)Cl)NC(=O)[C@H](C)Nc2cccc(c2)COCc3ccco3 C56188576
C[C@@H](c1cccc(c1)NC(=O)Cc2ccccc2F)NC(=O)N(C)CCC(C)C C56867113
CC[NH+](CC)c1ccc(cc1)CN(C[C@H]2CCCO2)C(=O)Nc3ccc(cc3)Cl C06311514
CCCc1ccc(cc1)C(=O)N[C@@H](C)CC(=O)Nc2cccc(c2)N3CCCC3 C60360125
[H]/N=C(\COc1ccc(cc1)C(C)(C)C)/NC(=O)c2ccc(cc2)OC(F)(F)F C20230210
CCS(=O)(=O)NCCCNC(=O)/C=C/c1ccc(cc1)SC(F)(F)F C65323732
Cc1cc(cc(c1Cl)C)OCC(=O)NNC(=O)[C@H](C)c2ccc(cc2)CC(C)C C66199210
c1cc(cnc1)/C(=C/CCCCC(=O)[O-])/c2ccc(cc2)c3nc(co3)C(=O)NCCCCC4CCCCC4 C03827905
CCCCCCn1c(c(c(n1)C)C(c2ccc(cc2)N(C)C)c3c(nn(c3O)CCCCCC)C)O C09144808
CCCCCCOP(=O)(C(C(F)(F)F)(C(F)(F)F)NC(=O)OCC)OCCCCCC C06004712
CCCC[C@H](CC)C(=O)N(CCCOC)CC(=O)Nc1cc(nn1c2cccc(c2)C)C(C)(C)C C16437088
CCCCNC(=O)N(CCOC)CC(=O)N(CCc1c[nH]c2c1cccc2)Cc3ccc(cc3)C(F)(F)F C16649502
c1ccc(cc1)COC(=O)CNC(=O)[C@H](CSCc2ccccc2)NC(=O)OCc3ccccc3 C16997609
CCCC[NH+](CCCC)CCCN1[C@H](C(=C(C1=O)[O-])C(=O)c2ccc(cc2)Cl)c3ccc(cc3)CC C25181344
CC1=C(C(C(=C(N1)C)C(=O)OCC=C)c2ccc(cc2)OC(=O)COc3ccccc3F)C(=O)OCC=C C26964000
c1cc(cc(c1)/C(=C\CCCCC(=O)[O-])/c2cccnc2)C3=N[C@H](CO3)C(=O)NCCCCC4CCCCC4 C29560509
c1ccc(c(c1)C2=N[C@H](CO2)C(=O)NCCCCC3CCCCC3)/C(=C/CCCCC(=O)[O-])/c4cccnc4 C29563068
c1ccc(c(c1)c2nc(co2)C(=O)NCCCCC3CCCCC3)/C(=C\CCCCC(=O)[O-])/c4cccnc4 C29565772
c1cc(cnc1)/C(=C\CCCCC(=O)[O-])/c2ccc(cc2)c3nc(co3)C(=O)NCCCCC4CCCCC4 C29566975
CCN(C[C@H](COc1ccc(cc1)OC[C@@H](CN(CC)c2cccc(c2)C)O)O)c3cccc(c3)C C35083488
CCCC[C@H](CC)C(=O)N(CC(=O)N(Cc1cccn1Cc2ccccc2C)[C@H](C)CC)C(C)C C35395307
CCCCC(=O)N(CC(C)C)CC(=O)N(CCCC)Cc1cccn1Cc2ccc(cc2)Br C35753311
CCCCN(Cc1cccn1Cc2ccc(cc2)Br)C(=O)CN(CCCC)C(=O)CC(C)C C35753345
CCCCC[C@H](C(=O)NCCCC)N(Cc1ccco1)C(=O)/C(=C/c2ccccc2)/c3ccccc3 C36493940
CCCCC/C=C\C(=O)N(Cc1ccco1)[C@@H]([C@@H](C)c2ccccc2)C(=O)NC(C)(C)CC(C)(C)C C36495949
CCCCCCN([C@@H](c1ccc(cc1)[N+](=O)[O-])C(=O)NC2CCCCC2)C(=O)/C=C\CCCCC C36510181
CCCCCCN([C@H](c1ccc2c(c1)OCO2)C(=O)NC3CCCCC3)C(=O)/C=C/CCCCC C36510308
CCCCCCN([C@H](c1ccc(cc1)[N+](=O)[O-])C(=O)NC2CCCCC2)C(=O)[C@@H](CC)CCCC C36510669
CCCCCCN([C@@H](c1ccc(cc1)[N+](=O)[O-])C(=O)NC2CCCCC2)C(=O)[C@H](CC)CCCC C36510670
CCCCCCN([C@@H](/C=C/CCC)C(=O)NC(C)(C)C)C(=O)c1cc(cc(c1)[N+](=O)[O-])[N+](=O)[O-] C36511548
CCCCCCN([C@@H]([C@H](C)c1ccccc1)C(=O)NCCCC)C(=O)Cc2ccc3c(c2)OCO3 C36516128
CCCCCCN([C@H](/C=C/CCC)C(=O)NCS(=O)(=O)c1ccc(cc1)C)C(=O)C=C(C)C C36516779
CCCCCCN([C@@H](c1ccco1)C(=O)NC(C)(C)CC(C)(C)C)C(=O)CNC(=O)c2ccccc2 C36518938
CCCCC/C=C/C(=O)N(Cc1ccc(o1)C)[C@@H](c2ccc(cc2)C(F)(F)F)C(=O)NCCCC C36557409
CCCC[C@@H](CC)C(=O)N(Cc1ccc(o1)C)[C@@H](c2ccc(cc2)[N+](=O)[O-])C(=O)NC(C)(C)CC(C)(C)C C36558190
CCCCC/C=C/C(=O)N(CCC)[C@@H](C(CC)CC)C(=O)NCS(=O)(=O)c1ccc(cc1)C C36563549
CCCCC[C@@H](C(=O)NCS(=O)(=O)c1ccc(cc1)C)N(CCC)C(=O)C[C@@H](C)c2ccccc2 C36572652
CCCCC/C=C\C(=O)N([C@@H](/C=C/CCC)C(=O)NCS(=O)(=O)c1ccc(cc1)C)C(C)(C)C C36582086
CCCCC/C=C\C(=O)N([C@H](/C=C/CCC)C(=O)NCS(=O)(=O)c1ccc(cc1)C)C(C)(C)C C36582088
CCC/C=C/[C@@H](C(=O)NC(C)(C)CC(C)(C)C)N(Cc1ccc(o1)C)C(=O)CCc2ccc(cc2)OC C36598052
CCCCC[C@H](C(=O)NC(C)(C)CC(C)(C)C)N(Cc1ccc(o1)C)C(=O)C[C@H](C)c2ccccc2 C36598733
CCCC[NH+](CCCC)CCCN1[C@H](C(=C(C1=O)[O-])C(=O)c2cccs2)/C=C/c3ccccc3 C40018818
CCCC[NH+](CCCC)CCCN1[C@H](C(=C(C1=O)[O-])C(=O)c2ccco2)c3ccc(cc3)C(C)C C40018902
CCCC[NH+](CCCC)CCCN1[C@@H](C(=C(C1=O)[O-])C(=O)c2ccccc2)c3ccc(cc3)N(C)C C40019099
CCCC[NH+](CCCC)CCCN1[C@H](C(=C(C1=O)[O-])C(=O)c2ccc(cc2)F)/C=C/c3ccccc3 C40019644
CCCC[NH+](CCCC)CCCN1[C@H](C(=C(C1=O)[O-])C(=O)c2cc3cccc(c3o2)OC)c4ccc(cc4)O C40019748
CCCC[NH+](CCCC)CCCN1[C@@H](C(=C(C1=O)[O-])C(=O)c2cccc(c2)OC)c3ccc(cc3)Cl C40020061
CCCC[NH+](CCCC)CCCN1[C@H](C(=C(C1=O)[O-])C(=O)c2cccc(c2)OC)c3c(cccc3Cl)F C40020188
CCCCOc1ccc(cc1OC)[C@H]2C(=C(Nc3n2nc(n3)SCCCC)C)C(=O)OCC=C C41000725
CCCCSc1nc2n(n1)[C@@H](C(=C(N2)C)C(=O)OCCC)c3ccc(c(c3)OCC)OCCC C41000773
CC(C)(C)Oc1ccc(cc1)C[C@H](C(=O)C=O)NC(=O)[C@@H](Cc2ccccc2)NC(=O)OCc3ccccc3 C44681780
C1CC[C@@H]([C@@H](C1)C(=O)NCCCCCCCCCCCCNC(=O)[C@@H]2CCCC[C@@H]2C(=O)[O-])C(=O)[O-] C48533254
CCOC(=O)/C(=N\Nc1ccc(cc1)OC)/C(=O)CSP(=S)(OC(C)C)OC(C)C C15636962
CCOc1ccc(cc1)[C@H](CCC(=O)N/N=C\c2cc(c(c(c2)OC)OCc3cccc(c3)C)CC=C)O C58895285
CCOc1ccc(cc1OCC)CCNC(=S)N(Cc2ccc(cc2)OC)Cc3cccc(c3)F C59074520
CCOc1ccc(cc1OCC)CCNC(=S)N(Cc2ccc(cc2)OC)Cc3ccccc3C C59074532
CCCCCCN(CCCCCC)CN1c2ccccc2/C(=N\c3c(n(n(c3=O)c4ccccc4)C)C)/C1=O C59377587
Cc1c(c(c(c2c1O[C@@](CC2)(C)CCC[C@H](C)CCC[C@@H](C)CCCC(C)C)C)OC(=O)c3cccnc3)C C03875150
Cc1c(c(c(c2c1O[C@](CC2)(C)CCC[C@H](C)CCC[C@@H](C)CCCC(C)C)C)OC(=O)c3cccnc3)C C03875151
COC(=O)[C@@H]1CCCN1C(=O)[C@@H](CCCCNC(=O)OCc2ccccc2)NC(=O)OCc3ccccc3 C05706985
CCCC(=NNC(=O)[C@@H](C)Sc1nnc(s1)S[C@H](C)C(=O)NN=C(CCC)CCC)CCC C09034301
Cc1ccc(cc1)c2nnc(o2)CSCCCCCCCCSCc3nnc(o3)c4ccc(cc4)C C12462088
CC(C)CCOc1ccc(cc1OC)/C=N/Nc2nncn2/N=C/c3ccc(c(c3)OC)OCCC(C)C C16575177
C[C@H](CC(=O)N(CCCOC)CC(=O)N(CCc1c[nH]c2c1cccc2)Cc3ccc(cc3)F)CC(C)(C)C C16648917
CCCCCC/C(=C\c1ccccc1)/C=N/N2CCN(CC2)/N=C/C(=C\c3ccccc3)/CCCCCC C17422671
CCCOCCOC(=O)C1=C(NC(=C(C1c2cccc(c2)[N+](=O)[O-])C(=O)OCCOCCC)C)C C26891857
Cc1ccsc1CN(CCc2ccc(c(c2)OC)OC)C(=O)CN(CC=C)C(=O)C[C@@H](C)CC(C)(C)C C33473029
CCCCCCc1ccc(cc1)C(=O)N(CCCOC)CC(=O)N(Cc2ccccc2)Cc3cccs3 C33587869
CC[NH+](CC)CCN1[C@H](C(=C(C1=O)[O-])C(=O)c2ccc(cc2)OC)c3ccc(c(c3)OCC)OCCC(C)C C33777203
CCCC[C@@H](CC)C(=O)N(CCC)CCC(=O)Nc1nnc(s1)c2cc(c(c(c2)OC)OC)OC C35154176
CC[NH+](CC)CCCN1[C@@H](C(=C(C1=O)[O-])C(=O)c2ccccc2)c3ccc(c(c3)OCC)OCCC(C)C C35273026
CCc1ccc(cc1)OCc2nnc(n2[C@H](C)CCCC(C)C)SCC(=O)O[C@H]3C[C@@H](CC[C@@H]3C(C)C)C C35526428
CCCCCc1ccc(cc1)C(=O)N(CCCOC)CC(=O)N(Cc2ccccc2)Cc3cccn3C C35745103
CCCCCC(=O)N(CC)CC(=O)N(CCCCC)Cc1cccn1Cc2cccc(c2)C(F)(F)F C35745308
CCCCCCC(=O)N(CC(=O)N(CCc1ccc(c(c1)OC)OC)Cc2cccs2)C(C)C C35795727
CCCC[C@H](CC)C(=O)N(CCOC)CC(=O)N(CCc1ccc(c(c1)OC)OC)Cc2ccc(s2)C C35797672
CCCCC[C@@H](C(=O)NC(C)(C)CC(C)(C)C)N(c1cccc(c1)Cl)C(=O)[C@H](CC)CCCC C36482454
CCCC[C@@H](CC)C(=O)N(Cc1ccco1)[C@@H](C(c2ccccc2)c3ccccc3)C(=O)NCCCC C36496349
CCCCCCN([C@H](CCCCC)C(=O)NC1CCCCC1)C(=O)/C(=C\c2ccccc2)/c3ccccc3 C36507873
CCCCCCN([C@@H](C1CCCCC1)C(=O)NCS(=O)(=O)c2ccc(cc2)C)C(=O)/C=C/CCCCC C36509738
CCCCCCN([C@H](C(c1ccccc1)c2ccccc2)C(=O)NC3CCCCC3)C(=O)/C=C\CCCCC C36509853
CCCCCCN([C@H](c1ccc(cc1)C(F)(F)F)C(=O)NC2CCCCC2)C(=O)/C=C\CCCCC C36509926
CCCCCCN([C@@H](c1ccco1)C(=O)NCS(=O)(=O)c2ccc(cc2)C)C(=O)/C=C/CCCCC C36510130
CCCCCCN([C@H](c1cc(ccc1Cl)[N+](=O)[O-])C(=O)NC2CCCCC2)C(=O)[C@@H](CC)CCCC C36510585
CCCCCCN([C@H](c1cc(ccc1Cl)[N+](=O)[O-])C(=O)NCCCC)C(=O)[C@@H](CC)c2ccccc2 C36511045
CCCCCCN([C@@H]([C@@H](C)c1ccccc1)C(=O)NCCCC)C(=O)c2cc(cc(c2)[N+](=O)[O-])[N+](=O)[O-] C36511544
CCCCCCN([C@@H]([C@H](C)c1ccccc1)C(=O)NCCCC)C(=O)c2cc(cc(c2)[N+](=O)[O-])[N+](=O)[O-] C36511546
CCCCCCN([C@H](/C=C/C)C(=O)NCS(=O)(=O)c1ccc(cc1)C)C(=O)CCc2ccc(cc2)OC C36515255
CCCCCCN([C@H](C1CCCCC1)C(=O)NCS(=O)(=O)c2ccc(cc2)C)C(=O)CCCCC C36518086
CCCCC/C=C/C(=O)N(Cc1ccc(o1)C)[C@@H](c2ccc(c(c2)OC)OC)C(=O)NC(C)(C)CC(C)(C)C C36557598
CCCCC[C@@H](C(=O)NC(C)(C)CC(C)(C)C)N(CCC)C(=O)[C@@H]1CCCN1C(=O)OCc2ccccc2 C36560103
CCCCC/C=C/C(=O)N(CCC)[C@H](C(c1ccccc1)c2ccccc2)C(=O)NC(C)(C)CC(C)(C)C C36563155
CCCCC/C=C\C(=O)N(CCC)[C@H](c1ccc(c(c1)OC)OC)C(=O)NC(C)(C)CC(C)(C)C C36563666
CCCCC/C=C\C(=O)N([C@H](CCCCC)C(=O)NCS(=O)(=O)c1ccc(cc1)C)C(C)(C)C C36582252
CCOc1c(cc(cc1)/C=N/NC(=O)CCCCCCC(=O)N/N=C/c2cc(c(cc2)OCC)OC)OC C04527655
C=CCOc1c(cccc1)/C=N/NC(=O)CCCCCCCC(=O)N/N=C/c2c(cccc2)OCC=C C04527891
CCCC[NH+](CCCC)CCCN1[C@H](C(=C(C1=O)[O-])C(=O)c2cccs2)c3ccc(cc3)N(CC)CC C40018792
CCCC[NH+](CCCC)CCCN1[C@H](C(=C(C1=O)[O-])C(=O)c2ccccc2)c3cccc(c3)OCC=C C40019086
CCCC[NH+](CCCC)CCCN1[C@H](C(=C(C1=O)[O-])C(=O)c2ccc(cc2)C)c3ccc(cc3)N(CC)CC C40019168
CCCC[NH+](CCCC)CCCN1[C@@H](C(=C(C1=O)[O-])C(=O)c2c(nc(s2)C)C)c3cccc(c3)OCC=C C40019803
CCCC[NH+](CCCC)CCCN1[C@H](C(=C(C1=O)[O-])C(=O)c2cccc(c2)OCC)c3c(ccs3)C C40020283
CCCC[NH+](CCCC)CCCN1[C@H](C(=C(C1=O)[O-])C(=O)c2cccc(c2)OCC=C)c3ccc(cc3)C C40020363
CCCCC[C@@H]\1C(=C(N=C(/C1=C(\[O-])/OCCCc2cccnc2)C)C)C(=O)OCC[NH+](C)Cc3ccccc3 C26659647
CCCCOC(=S)SSC(=S)NCCNC(=S)SSC(=S)OCCCC C04692279
CCOc1ccc(cc1)[C@@H](CCC(=O)N/N=C\c2cc(c(c(c2)OCC)OCc3ccc(cc3)F)CC=C)O C58895363
CC[NH+](CC)c1ccc(cc1)CN(Cc2ccccc2)C(=S)NCCc3ccc(c(c3)OCC)OCC C59008736
CC[NH+](CC)c1ccc(cc1)CN(C[C@H]2CCCO2)C(=S)NCCc3ccc(c(c3)OCC)OCC C59074658
COC(=O)[C@H]1CCCN1C(=O)[C@H](CCCCNC(=O)OCc2ccccc2)NC(=O)OCc3ccccc3 C05706988
COCCOc1ccccc1NC(=S)SCCSC(=S)Nc2ccccc2OCCOC C08648011
CC(C)COC(=O)c1ccc(cc1)NC(=O)CCC(=O)OCC(=O)c2ccc(cc2)OC(=O)c3ccco3 C08922124
CCCOc1ccc(cc1)OCCOC(=O)c2cccnc2SCCOc3ccc(cc3)OCCC C13148794
CCCC[C@@H](CC)C(=O)N(CC(=O)N(CCc1c[nH]c2c1cccc2)Cc3ccc(cc3)OCC)C4CC4 C16648619
CCc1ccc(cc1)OCc2ccc(o2)C(=O)NNC(=S)NCCc3ccc(c(c3)OCC)OCC C20613819
CCOc1ccc(cc1OCC)CCNc2c(cccn2)C(=O)NCCc3ccc(c(c3)OCC)OCC C22072004
CCCC[NH+](CCCC)CCCN1[C@@H](C(=C(C1=O)[O-])C(=O)c2ccccc2)c3ccc(c(c3)OC)OC C25181021
CCc1c([nH]c(=O)c(c1Cc2cc(cc(c2)C)C)NC(=O)CCCCCCCCCNC(=O)OC(C)(C)C)C C29563877
CC[NH+](CC)CCN1[C@@H](C(=C(C1=O)[O-])C(=O)c2ccc(cc2)OC)c3ccc(c(c3)OCC)OCCC(C)C C33777202
CC[NH+](CC)CCCN1[C@@H](C(=C(C1=O)[O-])C(=O)c2ccc(o2)C)c3ccc(c(c3)OCC)OCCC(C)C C34918048
CC[NH+](CC)CCN1[C@@H](C(=C(C1=O)[O-])C(=O)c2ccc(cc2C)OCC=C)c3ccc(c(c3)OC)OCC=C C34918990
CC[NH+](CC)CCN1[C@@H](C(=C(C1=O)[O-])C(=O)c2ccc(c(c2)C)OCC=C)c3ccc(c(c3)OC)OCC=C C34919126
CC[NH+](CC)CCN1[C@H](C(=C(C1=O)[O-])C(=O)c2ccc(c(c2)C)OCC=C)c3ccc(c(c3)OC)OCC=C C34919128
COc1cccc(c1)CC[NH2+]C[C@H]([C@H](c2ccc(cc2)[N+](=O)[O-])NCCc3cccc(c3)OC)C(=O)[O-] C35190248
CCCC[C@H](CC)C(=O)N(CCCC)CC(=O)N(CCc1ccc(c(c1)OC)OC)Cc2ccc(s2)C C35394569
CCCCCCc1ccc(cc1)C(=O)Nc2ccc(c(c2)C(=O)NCCC)N(CCCC)Cc3ccco3 C35417642
CCCCOc1ccc(cc1OCC)[C@@H]2C(=C(C(=O)N2CCC[NH+](CC)CC)[O-])C(=O)/C=C/c3ccccc3 C35444855
CC[C@@H](C)N(CC(=O)N(CCc1ccc(c(c1)OC)OC)Cc2ccc(s2)C)C(=O)C[C@@H](C)CC(C)(C)C C35797791
CCCCC[C@H](C(=O)NCCCC)N(Cc1ccco1)C(=O)[C@@H]2CCCN2C(=O)OCc3ccccc3 C36494086
CCCCCCN([C@@H](c1ccccc1C)C(=O)NCS(=O)(=O)c2ccc(cc2)C)C(=O)/C=C/CCCCC C36509954
CCCCCCN([C@H](c1cc(ccc1Cl)[N+](=O)[O-])C(=O)NC2CCCCC2)C(=O)/C=C/CCCCC C36510100
CCCCCCN([C@H](c1ccco1)C(=O)NCS(=O)(=O)c2ccc(cc2)C)C(=O)/C=C/CCCCC C36510132
CCCCCCN([C@H](c1ccc(cc1)N(C)C)C(=O)NC(C)(C)CC(C)(C)C)C(=O)/C=C/CCCCC C36510276
CCCCCCN([C@H]([C@@H](C)c1ccccc1)C(=O)NCCCC)C(=O)c2cc(cc(c2)[N+](=O)[O-])[N+](=O)[O-] C36511545
CCCCCCN([C@H](C(CC)CC)C(=O)NC(C)(C)CC(C)(C)C)C(=O)c1cc(cc(c1)[N+](=O)[O-])[N+](=O)[O-] C36511567
CCCCCCN([C@H](CCCCC)C(=O)NC1CCCCC1)C(=O)c2cc(cc(c2)[N+](=O)[O-])[N+](=O)[O-] C36511597
CCCCCCN([C@@H](c1cc(ccc1Cl)[N+](=O)[O-])C(=O)NCCCC)C(=O)CCc2ccc(cc2)OC C36515214
CCCCCCN([C@H](c1cc(ccc1Cl)[N+](=O)[O-])C(=O)NCCCC)C(=O)C[C@@H](C)c2ccccc2 C36515833
CCCCCCN([C@H](c1ccc(cc1)N(C)C)C(=O)NCS(=O)(=O)c2ccc(cc2)C)C(=O)CCCCC C36518608
C[C@]1(CC(=C([C@H]([C@@H]1C(=O)OCC=C)c2ccccc2)C(=O)OCC=C)NCCc3ccc(c(c3)OC)OC)O C36553465
CCCCC[C@H](C(=O)NCCCC)N(Cc1ccc(o1)C)C(=O)[C@H]2CCCN2C(=O)OCc3ccccc3 C36555523
CCCCC/C=C\C(=O)N(Cc1ccc(o1)C)[C@@H](c2ccc(c(c2)OC)OC)C(=O)NC(C)(C)CC(C)(C)C C36557597
CCCCC/C=C/C(=O)N(Cc1ccc(o1)C)[C@H](c2ccc(c(c2)OC)OC)C(=O)NC(C)(C)CC(C)(C)C C36557600
CCCCCN(c1c(n(c(=O)[nH]c1=O)CCCC)N)C(=O)CCC(=O)OCc2ccc(cc2)C(C)(C)C C15934733
COc1c(cc(cc1)/C=N/NC(=O)CCCCCCCCC(=O)N/N=C/c2cc(c(cc2)OC)OC)OC C17024752
c1c(cc2c(c1)CCC2)/C=N\NC(=O)CCCCCCCCCCC(=O)N/N=C\c3cc4c(cc3)CCC4 C33378797
CCCC[NH+](CCCC)CCCN1[C@@H](C(=C(C1=O)[O-])C(=O)c2cccs2)c3cccc(c3OC)OC C40018793
CCCC[NH+](CCCC)CCCN1[C@H](C(=C(C1=O)[O-])C(=O)c2cccs2)c3ccccc3OCC=C C40018806
CCCC[NH+](CCCC)CCCN1[C@@H](C(=C(C1=O)[O-])C(=O)c2cccc(c2)OC)c3ccc(cc3)[N+](=O)[O-] C40020069
CCCC[NH+](CCCC)CCCN1[C@@H](C(=C(C1=O)[O-])C(=O)c2cccc(c2)OC)c3ccc(cc3)C(C)C C40020136
CCCC[NH+](CCCC)CCCN1[C@@H](C(=C(C1=O)[O-])C(=O)c2cccc(c2)OCC)c3ccccc3OCC C40020270
CCCC[NH+](CCCC)CCCN1[C@H](C(=C(C1=O)[O-])C(=O)c2cccc(c2)OCC=C)c3ccc(cc3)CC C40020369
c1ccc(cc1)CC[C@@H](CC[C@H]2[C@@H](C[C@@H]([C@@H]2C/C=C\CCCC(=O)Oc3ccc(cc3)c4cc(=S)ss4)O)O)O C43203257
CCCCC[NH2+][C@@H](c1ccc(cc1)Cl)[C@@H](CN(CCCCC)S(=O)(=O)c2ccc(cc2)F)C(=O)[O-] C43209084
CCCCC[C@@H](C(=O)NCS(=O)(=O)c1ccc(cc1)C)N(c2ccccc2)C(=O)[C@H](CC)CCCC C36606912
CCOc1ccc(cc1OCC)CCNC(=S)N(Cc2ccc(c(c2OC)OC)OC)Cc3ccco3 C59074593
C=CCCCCCCCCCCCCCCN1C(=O)c2ccc(cc2C1=O)c3nc4ccccc4c(=O)o3 C59487165
c1cc(ccc1C(=O)NCCCCCCNC(=O)c2ccc(cc2)OC[C@@H]3CCCO3)OC[C@H]4CCCO4 C18031214
CC(C)[C@@H](Cc1ccc(c(c1)OCCCOC)OC)C[C@@H]([C@H](CCCO)O)NC(=O)OCc2ccccc2 C65734246
Cc1c(c(c(c2c1O[C@@](CC2)(C)CCC[C@@H](C)CCC[C@@H](C)CCCC(C)C)C)OC(=O)CCC(=O)[O-])C C05179475
Cc1c(c(c(c2c1O[C@@](CC2)(C)CCC[C@H](C)CCC[C@@H](C)CCCC(C)C)C)OC(=O)CCC(=O)[O-])C C05179479
C=C(C(=O)NCCCCC1CCCCC1)NC(=O)c2ccc(cc2)/C(=C\CCCCC(=O)[O-])/c3cccnc3 C13782527
CC[NH+](CC)CCC[C@@H](C)NC(=O)CCN(Cc1ccco1)c2nc(ns2)Cc3ccc(cc3)C C16516166
CC[NH+](CC)CCC[C@H](C)NC(=O)CSc1nc(cc(n1)Cl)N(C)CCc2ccc(c(c2)OC)OC C16611558
CCCCc1[nH+]cc(n1Cc2ccc(cc2)C(=O)OC)[C@H]([C@@H](Cc3cccs3)C(=O)OC)OC(=O)C C22005991
CCCCCC(=O)N(C[C@H]1CCCO1)CC(=O)N(CCc2ccc(c(c2)OC)OC)Cc3cccs3 C34793471
CCCCCc1ccc(cc1)C(=O)N(CC[NH+](CCCC)CCCC)Cc2ccc(nc2)c3ccncc3 C34802936
CCCCCc1ccc(cc1)C(=O)N(CC[NH+](CCCC)CCCC)Cc2ccc(cn2)c3ccncc3 C34802945
CC[NH+](CC)CCN1[C@H](C(=C(C1=O)[O-])C(=O)c2ccc(cc2C)OCC=C)c3ccc(c(c3)OC)OCC=C C34918992
CC[NH+](CC)CCC[C@H](C)N(Cc1ccc(c(c1)OC)OCc2ccccc2)C(=O)/C=C/c3ccccc3 C34970452
CCCCc1ccc(cc1)C(=O)N(CCCCCCNc2cccc[nH+]2)Cc3ccc(c(c3)OC)OC C34971870
CCCC[C@@H](CC)C(=O)N(CC(=O)N(CCc1c[nH]c2c1cccc2)Cc3ccc(cc3)N(C)C)[C@@H](C)CC C35394888
CC[NH+](CC)CCN1[C@H](C(=C(C1=O)[O-])C(=O)/C=C/c2ccccc2)c3ccc(c(c3)OCC)OCCC(C)C C35444037
CC[NH+](CC)CCCN1[C@@H](C(=C(C1=O)[O-])C(=O)/C=C/c2ccccc2)c3ccc(c(c3)OCC)OCC=C C35444851
CCCC[NH+](CCCC)CCCN1[C@H](c2c(=O)c3ccccc3oc2C1=O)c4ccc(c(c4)OCC)OCC C35483560
CC[C@@H](C)N(CC(=O)N(CCc1ccc(c(c1)OC)OC)Cc2ccco2)C(=O)C[C@H](C)CC(C)(C)C C35764828
CCCCOC[C@H](C[NH+](Cc1c(nn(c1Oc2cccc(c2)OC)C)c3ccccc3)C[C@@H]4CCCO4)O C35781405
CC[C@@H](C)N(CC(=O)N(CCc1ccc(c(c1)OC)OC)Cc2cccs2)C(=O)C[C@@H](C)CC(C)(C)C C35795998
CCCCCCC(=O)N(CC(=O)N(CCc1ccc(c(c1)OC)OC)Cc2ccc(s2)C)C3CC3 C35797593
CCc1c(c(n(n1)c2ccccc2)Oc3ccccc3F)C[NH+](CCOC)C[C@@H](COCC(C)C)O C36303110
CCCCOC[C@@H](C[NH+](CCOC)Cc1c(nn(c1Oc2cccc(c2)F)c3ccccc3)CC)O C36313695
CCCCOC[C@H](C[NH+](CCOC)Cc1c(nn(c1Oc2ccccc2Cl)c3ccccc3)C)O C36313707
CCCCOC[C@H](C[NH+](CCOC)Cc1c(nn(c1Oc2cccc(c2)OC)c3ccccc3)CC)O C36313866
CCCCOC[C@H](C[NH+](CCOC)Cc1c(nn(c1Oc2ccc(cc2)F)c3ccccc3)CC)O C36313882
CCCCCCN([C@@H](c1ccc(cc1)O)C(=O)NCCCC)C(=O)[C@@H]2CCCN2C(=O)OCc3ccccc3 C36507939
CCCCCCN([C@@H](c1ccccc1O)C(=O)NCCCC)C(=O)[C@@H]2CCCN2C(=O)OCc3ccccc3 C36507955
CCCCC/C=C/C(=O)N(Cc1ccc(o1)C)[C@H](C(CC)CC)C(=O)NCS(=O)(=O)c2ccc(cc2)C C36557541
CCCC[C@H](CC)C(=O)N(Cc1ccc(o1)C)[C@H](c2ccc(c(c2)OC)OC)C(=O)NC(C)(C)CC(C)(C)C C36558177
CCCC(=O)OC[C@@H](C[NH+](CCC)Cc1c(nn(c1Oc2ccc(cc2)F)c3ccccc3)CC)O C37266863
C[C@@H](c1ccc(cc1)CC(C)C)C(=O)NCCCC[C@@H](C(=O)[O-])NC(=O)[C@@H](C)c2ccc(cc2)CC(C)C C32603186
CC[NH+](CC)CCC(=O)OCCOc1ccc(cc1)C(C)(C)c2ccc(cc2)OCCOC(=O)C=C C38636727
CCCC[NH+](CCCC)CCCN1[C@H](c2c(=O)c3cc(ccc3oc2C1=O)F)c4ccc(cc4)OCCCC C40014181
CCCC[NH+](CCCC)CCCN1[C@@H](C(=C(C1=O)[O-])C(=O)c2ccco2)c3ccc(c(c3)OC)OCC C40018841
CCCC[NH+](CCCC)CCCN1[C@H](C(=C(C1=O)[O-])C(=O)c2ccco2)c3ccc(c(c3)OC)OCC=C C40018942
CCCC[NH+](CCCC)CCCN1[C@H](C(=C(C1=O)[O-])C(=O)c2ccco2)c3ccc(c(c3)OC)OCC(C)C C40018956
CCCC[NH+](CCCC)CCCN1[C@H](C(=C(C1=O)[O-])C(=O)c2ccc(o2)C)c3ccc(c(c3)OCC)OCC C40019010
CCCC[NH+](CCCC)CCCN1[C@H](C(=C(C1=O)[O-])C(=O)c2ccccc2)c3ccccc3OCC=C C40019122
CCCC[NH+](CCCC)CCCN1[C@@H](C(=C(C1=O)[O-])C(=O)c2cccc(c2)OC)c3ccc(cc3)N(C)C C40020159
CCCC[NH+](CCCC)CCCN1[C@@H](C(=C(C1=O)[O-])C(=O)c2cccc(c2)OCC)c3ccc(cc3)C C40020218
CCCOc1cccc(c1)C(=O)C2=C(C(=O)N([C@H]2c3ccc(c(c3)OCC)OCCC(C)C)CCCO)[O-] C40054267
CCCCN1[C@@H](C(=C(C1=O)[O-])C(=O)c2ccc(cc2C)OCC=C)c3ccc(c(c3)OCC)OCCC(C)C C40083431
CCCCN1[C@@H](C(=C(C1=O)[O-])C(=O)c2cccc(c2)OCC=C)c3ccc(c(c3)OCC)OCCCC C40102432
CCCCN1[C@@H](C(=C(C1=O)[O-])C(=O)c2cccc(c2)OCC=C)c3ccc(c(c3)OCC)OCCC(C)C C40102436
CCCCC/C=C/C(=O)N(c1ccccc1)[C@@H](CCCCC)C(=O)NCS(=O)(=O)c2ccc(cc2)C C36606423
CCCCC[C@@H](C(=O)NCS(=O)(=O)c1ccc(cc1)C)N(c2ccccc2)C(=O)[C@@H](CC)CCCC C36606910
CCOc1ccc(cc1OCC)CCNC(=S)N(Cc2ccc(cc2OC)OC)C[C@H]3CCCO3 C59074636
CC[NH+](CC)CCCN(C[C@@H](COc1ccc(cc1)[N+](=O)[O-])O)CC(=O)N(C2CCCCC2)C3CCCCC3 C34966049
CCOc1ccc(cc1OCC)CCN/C(=[NH+]/CCc2ccc(c(c2)OCC)OCC)/S[C@@H]3CCCC=C3 C59225381
CC/C(=C/[C@H](C)C/C=C/C(=C\[C@@H](C)C(=O)[C@@H](C)[C@@H]([C@@H](C)C/C(=C/C(=O)[O-])/C)O)/C)/C=C\[C@H]1[C@H](C=CC(=O)O1)C C64858626
CCCOc1ccc(cc1)C(=O)Oc2ccc(cc2OCC)/C=N/NC(=S)Nc3ccc(cc3)OC C04231407
CCCCOC(=O)c1ccc(cc1)NC(=O)CSc2nnc(n2CCOC)c3ccc(cc3)OC C06480741
CCCC[C@H](C(=O)NC1CCCC1)N(CCCOCC)C(=O)Cn2nc(nn2)c3ccc(cc3)Cl C06481479
CC(C)CCOc1cccc(c1)C(=O)NC(=S)N2CCNC(=O)[C@@H]2CC(=O)OCCCc3ccccc3 C14644773
CCCCCCc1ccc(cc1)C(=O)N(CCOC)CC(=O)Nc2cc(nn2c3ccc(cc3)C)C(C)(C)C C16435437
CC(C)CCN(CC(=O)N(CCOC)Cc1cccn1Cc2ccccc2)C(=O)/C=C/c3ccccc3 C16510635
CCCCCc1ccc(cc1)C(=O)N(CC(C)C)CC(=O)N(CCc2c[nH]c3c2cccc3)Cc4ccccc4 C16647846
CCCCCC(=O)N(CC(C)C)CC(=O)N(CCc1c[nH]c2c1cccc2)Cc3ccc(cc3)N(C)C C16648471
CCCC(=O)N(CCCOC)CC(=O)N(CCc1c[nH]c2c1cccc2)Cc3ccc(cc3)C(F)(F)F C16649320
CCCC[NH+](CCCC)CCCN1[C@H](C(=C(C1=O)[O-])C(=O)c2ccc(cc2)C)c3ccc(c(c3)OC)O C25181221
CC(C)OC(=O)CCC/C=C\C[C@H]1[C@H]([C@H](CC1=O)O)/C=C/[C@@H](COc2cccc(c2)C(F)(F)F)O C27641700
CC(C)OC(=O)CCC/C=C\C[C@@H]1[C@@H](C[C@H]([C@@H]1/C=C/C(=O)COc2cccc(c2)C(F)(F)F)O)O C27641766
CC(C)OC(=O)CCC/C=C\C[C@H]1[C@@H](C[C@H]([C@@H]1/C=C/C(=O)COc2cccc(c2)C(F)(F)F)O)O C27641773
CCCCCC(=O)OC[C@@H](CO[P@@](=O)([O-])OC1[C@H]([C@H](C([C@H]([C@H]1O)C)C)C)O)OC(=O)CCCCC C27645562
CC[NH+](CC)CCN1[C@H](C(=C(C1=O)[O-])C(=O)c2ccc(cc2C)OCC=C)c3ccc(cc3)OCC=C C33375240
CC[NH+](CC)CCCN1[C@H](C(=C(C1=O)[O-])C(=O)c2cccs2)c3ccc(c(c3)OCC)OCC=C C33498783
Cc1ccsc1CN(CCc2ccc(c(c2)OC)OC)C(=O)CN(CCCOC)C(=O)C(C)(C)C C33717464
CCOc1ccc(cc1)C(=O)C2=C(C(=O)N([C@@H]2c3ccc(c(c3)OCC)OCCC(C)C)CCOC)[O-] C34921424
CCc1cc(=O)n(c(n1)S[C@@H](C)C(=O)NCCCCOc2ccc(cc2C(C)(C)CC)C(C)(C)CC)C C35157887
CC[NH+](CC)CCCN1[C@@H](C(=C(C1=O)[O-])C(=O)c2ccc(cc2)F)c3ccc(c(c3)OCC)OCC=C C35299408
CCCCCc1ccc(cc1)C(=O)Nc2ccc(cc2)[C@H]3C(=C(N(C(=O)N3)CCC)C)C(=O)OCCOC C35710299
CC(C)N(CC(=O)N(CCc1ccc(c(c1)OC)OC)Cc2cccs2)C(=O)COCc3ccccc3 C35795739
COc1ccc(cc1OC)CCN(Cc2cccs2)C(=O)CN(CC=C)C(=O)COc3ccccc3 C33863872
CCOCCOc1nc(n(n1)c2ccc(cc2)NC[C@@H](COCc3ccccc3)O)c4ccc(cc4)C C36145518
CCOCCOc1nc(n(n1)c2ccc(cc2)NC[C@H](COCc3ccccc3)O)c4ccc(cc4)C C36145519
CCCCC/C=C\C(=O)N(Cc1ccco1)[C@@H](c2ccc(cc2)C(F)(F)F)C(=O)NC(C)(C)CC(C)(C)C C36495901
CCCC[C@H](CC)C(=O)N(Cc1ccco1)[C@H](c2ccc(cc2)C(F)(F)F)C(=O)NC(C)(C)CC(C)(C)C C36496396
CCCC[C@H](CC)C(=O)N(Cc1ccco1)[C@@H](c2ccc(cc2)N(C)C)C(=O)NC(C)(C)CC(C)(C)C C36496689
CCCC[C@H](CC)C(=O)N(Cc1ccco1)[C@H](c2ccc(c(c2)OC)O)C(=O)NC(C)(C)CC(C)(C)C C36496739
CCCCCCN([C@H](c1ccc(cc1)O)C(=O)NCCCC)C(=O)/C(=C/c2ccccc2)/c3ccccc3 C36507736
CCCCCCN([C@H](c1ccco1)C(=O)NC(C)(C)CC(C)(C)C)C(=O)/C(=C/c2ccccc2)/c3ccccc3 C36507846
CCCCCCN([C@@H]([C@@H](C)c1ccccc1)C(=O)NC(C)(C)CC(C)(C)C)C(=O)c2cccc(c2)[N+](=O)[O-] C36519881
CCCCC/C=C/C(=O)N(c1ccccc1Cl)[C@@H](c2ccc(c(c2)OC)OC)C(=O)NCCCC C36542218
CCCCC[C@H](C(=O)NCCCC)N(Cc1ccc(o1)C)C(=O)/C(=C/c2ccccc2)/c3ccccc3 C36555455
CCCC[C@H](CC)C(=O)N(Cc1ccc(o1)C)[C@@H](c2ccc(cc2)OC)C(=O)NC(C)(C)CC(C)(C)C C36558247
CCCC[C@H](CC)C(=O)N(Cc1ccc(o1)C)[C@H](c2ccc(cc2)OC)C(=O)NC(C)(C)CC(C)(C)C C36558249
CCCCCC(=O)N(Cc1ccc(o1)C)[C@H](C(c2ccccc2)c3ccccc3)C(=O)NC(C)(C)CC(C)(C)C C36600639
CCOc1ccc(cc1[N+](=O)[O-])C(=O)CSc2nnc(n2CC=C)CCNC(=O)c3ccccc3OC C39760071
CC[NH+](CC)CCN1[C@@H](C(=C(C1=O)[O-])C(=O)c2ccc(cc2)OCC(C)C)c3ccc(c(c3)OC)OCC C39828014
CCCC[NH+](CCCC)CCCN1[C@H](C(=C(C1=O)[O-])C(=O)c2ccc(cc2)Cl)/C=C/c3ccccc3 C40019226
CCCC[NH+](CCCC)CCCN1[C@H](C(=C(C1=O)[O-])C(=O)c2ccc(c(c2)F)C)c3ccc(cc3)C(C)(C)C C40019920
CCCC[NH+](CCCC)CCCN1[C@H](C(=C(C1=O)[O-])C(=O)c2cccc(c2)OC)c3c(ccs3)C C40020172
CCCCOc1ccc(cc1OCC)[C@@H]2C(=C(C(=O)N2CCCO)[O-])C(=O)c3cccc(c3)OCC=C C40054578
CCOc1cc(ccc1OCCC(C)C)[C@H]2C(=C(C(=O)N2CCCO)[O-])C(=O)c3cccc(c3)OCC=C C40054583
CCN(CC)c1ccc(cc1)[C@@H]2C(=C(C(=O)N2CCOCCO)[O-])C(=O)c3ccc(cc3C)OCC(C)C C40084741
CC(C)CCOc1cccc(c1)[C@H]2C(=C(C(=O)N2CCOCCO)[O-])C(=O)c3ccc(cc3)OCC=C C40099371
C/C=C\C(C(C(=O)OC[C@H](O)COC(=O)C=C)(/C=C\C)/C=C\C)(C(=O)OCCOC(=O)C=C)/C=C\C C44710358
COc1ccc(cc1OC)CCNC(=S)N(Cc2ccccc2)Cc3cc(c(cc3OC)OC)OC C59006965
COc1ccc(cc1OC)CCNC(=S)N(Cc2ccccc2)Cc3cc(c(c(c3)OC)OC)OC C59007679
CCOc1ccc(cc1OCC)CCNC(=S)N(Cc2cc(c(cc2OC)OC)OC)C[C@@H]3CCCO3 C59074690
CCOc1cc(ccc1OC(=O)c2cc(c(c(c2)OCC)OCC)OCC)/C=C(\C#N)/C(=O)OCC C04290887
CC(C)(C)COC(=O)C(C)(C)NC(=O)[C@@H](CC(=O)OCc1ccccc1)NC(=O)OCc2ccccc2 C06005358
CC(=C)COc1ccc(cc1)NC(=O)CCCCCCCCC(=O)Nc2ccc(cc2)OCC(=C)C C09813890
CC(=C)COc1cccc(c1)NC(=O)CCCCCCCCC(=O)Nc2cccc(c2)OCC(=C)C C09824409
C[C@@H](CCC=C(C)C)CCN(CCN(CCN(CC[C@@H](C)CCC=C(C)C)C(=O)C)C(=O)C)C(=O)C C12659743
CCCCOP(=O)(C(=C(Cl)Cl)OP(=O)(OCCCC)OCCCC)OCCCC C05217509
CCOC(=O)[C@@H](CC/C=C(\C)/CC/C=C/COC(=O)N(C(C)C)C(C)C)P(=O)(OCC)OCC C17174884
CCOC(=O)[C@@H](CC/C=C(/C)\CC/C=C/COC(=O)N(C(C)C)C(C)C)P(=O)(OCC)OCC C17174885
Cc1cn(c(=O)[nH]c1=O)[C@H]2C[C@@H]([C@H](O2)COC(=O)CCCCCCCCCCCBr)F C17224370
CCCCCC(=O)/C=C/[C@H]1[C@@H](C[C@@H]([C@@H]1C/C=C\CCCC(=O)OC)OC(=O)C)O[C@@H]2CCCCO2 C22002533
C[C@@H](CC(=O)N(CCCOC)CC(=O)N(CCc1c[nH]c2c1cccc2)Cc3ccccc3)CC(C)(C)C C33624686
CCCC[C@@H](CC)C(=O)Nc1ccc(c(c1)C(=O)NCCCOCC)N2CCC(CC2)Cc3ccccc3 C34701544
CCCC[C@H](CC)C(=O)Nc1ccc(c(c1)C(=O)NCCCOCC)N2CCC(CC2)Cc3ccccc3 C34701545
CCCCCC(=O)N1CCN(CC1)CCN(C/C=C/c2ccccc2OC)C(=O)C[C@H](C)CC(C)(C)C C35100567
CCCC[C@H](CC)C(=O)N(CCCC)CC(=O)N(CCc1c[nH]c2c1cccc2)Cc3ccc(cc3)C C35351008
CCCC[C@H](CC)C(=O)N(CC(=O)N(CCc1ccc(c(c1)OC)OC)Cc2ccco2)C(C)(C)C C35764604
CCCCC[C@@H](C(=O)NCCCC)N(Cc1ccco1)C(=O)[C@H]2CCCN2C(=O)OCc3ccccc3 C36494087
CCCCC/C=C\C(=O)N(Cc1ccco1)[C@@H](C(c2ccccc2)c3ccccc3)C(=O)NCCCC C36495861
CCCCC/C=C/C(=O)N(Cc1ccco1)[C@H](C(c2ccccc2)c3ccccc3)C(=O)NCCCC C36495864
CCCCC/C=C\C(=O)N(Cc1ccco1)[C@@H](/C=C/CCC)C(=O)NCS(=O)(=O)c2ccc(cc2)C C36495973
CCCC[C@H](CC)C(=O)N(Cc1ccco1)[C@@H](C(c2ccccc2)c3ccccc3)C(=O)NCCCC C36496350
CCCC[C@@H](CC)C(=O)N(Cc1ccco1)[C@@H](/C=C/CCC)C(=O)NCS(=O)(=O)c2ccc(cc2)C C36496468
CCCCCCN([C@@H](c1ccccc1C)C(=O)NCCCC)C(=O)[C@H]2CCCN2C(=O)OCc3ccccc3 C36507949
CCCCCCN([C@H](/C=C/CCC)C(=O)NCS(=O)(=O)c1ccc(cc1)C)C(=O)/C=C\CCCCC C36510059
CCCCCCN([C@H](c1cc(ccc1Cl)[N+](=O)[O-])C(=O)NC(C)(C)C)C(=O)/C=C\CCCCC C36510095
CCCCCCN([C@@H](/C=C\C)C(=O)NCS(=O)(=O)c1ccc(cc1)C)C(=O)/C=C\CCCCC C36510197
CCCCCCN([C@@H](c1cc(ccc1Cl)[N+](=O)[O-])C(=O)NC2CCCCC2)C(=O)[C@H](CC)CCCC C36510586
CCCCCCN([C@@H](c1cc(ccc1Cl)[N+](=O)[O-])C(=O)NCCCC)C(=O)[C@H](CC)CCCC C36510590
CCCCCCN([C@@H](c1cc(ccc1Cl)[N+](=O)[O-])C(=O)NCCCC)C(=O)[C@H](CC)c2ccccc2 C36511046
CCCCCCN([C@@H](c1ccc(cc1)O)C(=O)NCS(=O)(=O)c2ccc(cc2)C)C(=O)CCCCC C36518125
CCCCCCN([C@H](c1ccc(cc1)[N+](=O)[O-])C(=O)NCCCC)C(=O)CNC(=O)c2ccccc2 C36518976
CCCCC/C=C/C(=O)N(Cc1ccc(o1)C)[C@@H](/C=C/CCC)C(=O)NCS(=O)(=O)c2ccc(cc2)C C36557489
CCCCC[C@H](C(=O)NCS(=O)(=O)c1ccc(cc1)C)N(C(=O)[C@H](CC)CCCC)C(C)(C)C C36582788
CCCC[NH+](CCCC)CCCN1[C@H](C(=C(C1=O)[O-])C(=O)c2ccc(o2)C)c3cccc(c3)OCC=C C40019002
CCCC[NH+](CCCC)CCCN1[C@@H](C(=C(C1=O)[O-])C(=O)c2ccc(cc2)Cl)c3cccc(c3)OCC=C C40019201
CCCC[NH+](CCCC)CCCN1[C@H](C(=C(C1=O)[O-])C(=O)c2c(nc(s2)C)C)c3ccccc3OCC=C C40019830
CCCC[NH+](CCCC)CCCN1[C@@H](C(=C(C1=O)[O-])C(=O)c2cccc(c2)OC)c3ccc(cc3)CC C40020090
CCCC[NH+](CCCC)CCCN1[C@@H](C(=C(C1=O)[O-])C(=O)c2cccc(c2)OCC)c3ccccc3 C40020211
CCCC[NH+](CCCC)CCCN1[C@@H](C(=C(C1=O)[O-])C(=O)c2cccc(c2)OCC)c3ccc(c(c3)OC)O C40020239
CCCC[NH+](CCCC)CCCN1[C@@H](C(=C(C1=O)[O-])C(=O)c2cccc(c2)OCC)c3cccc(c3)OC C40020249
CCCC[NH+](CCCC)CCCN1[C@H](C(=C(C1=O)[O-])C(=O)c2cccc(c2)OCC)c3ccc(cc3)N(C)C C40020279
CCCC[NH+](CCCC)CCCN1[C@@H](C(=C(C1=O)[O-])C(=O)c2cccc(c2)OCC)c3ccc(o3)C C40020284
CCCC[NH+](CCCC)CCCN1[C@H](C(=C(C1=O)[O-])C(=O)c2cccc(c2)OCC=C)c3ccc(cc3)O C40020367
CCCC[NH+](CCCC)CCCN1[C@@H](C(=C(C1=O)[O-])C(=O)c2cccc(c2)OCC=C)c3cccs3 C40020386
CCCCCCC(=O)N(CC(=O)N(CCc1ccc(c(c1)OC)OC)Cc2ccc(s2)C)[C@@H](C)CC C40372111
CCOc1cc(ccc1OC(=O)/C=C/c2ccc(c(c2)OC)OCCC(C)C)/C=C(\C#N)/C(=O)OCC C40999864
CCCCOc1ccc(cc1OCC)[C@H]2C(=C(Nc3n2nc(n3)SCCCC)C)C(=O)OCCCC C41001407
CCOC1=N[C@@H](C(=N[C@H]1C[C@H](Cc2ccc(c(c2)OCCCOC)OC)C(C)C)OCC)C(C)C C44460334
CCCCOc1ccc(cc1OCC)/C=C/C(=O)Oc2ccc(cc2OC)/C=C(\C#N)/C(=O)OCC C54624622
CCCCOc1ccc(cc1OCC)CCC(=O)Nc2c(c(c(s2)C(=O)OC(C)C)C)C(=O)OCC C54624740
CC[C@H]([C@H]1[C@H](C[C@](O1)(CC)[C@H]2CC[C@@]([C@@H](O2)C)(CC)O)C)C(=O)[C@H](C)[C@H]([C@H](C)CCc3ccc(c(c3C(=O)[O-])O)C)O C03977799
CCOC(=O)[C@@](CCC(C)C)(CCC(=O)[O-])c1csc(n1)Nc2ccc(cc2)C C02207834
CC[C@@H](C)c1ccc(cc1)OP(=O)(C[C@H](C)CC(C)(C)C)Oc2ccc(cc2)[C@@H](C)CC C01665833
CCCCCC(=O)N(CC(=O)N(Cc1ccccc1)Cc2ccc(s2)C)[C@H](C)CC C04925437
CCCC/N=C\1/N(C(=O)/C(=C/c2ccc(c(c2)OC)OCCCC)/S1)CCCC C05552193
CCCC[C@@H](CC)C(=O)N(CCC(C)C)Cc1ccc(cc1)OS(=O)(=O)C C04732561
CCCC[C@@H](CC)CN(C[C@H](CC)CCCC)S(=O)(=O)c1ccc(cc1)C C04759388
CCCC[C@H](CC)C(=O)N(Cc1ccc(cc1)OS(=O)(=O)CC)CC(C)C C05074643
CCCC[C@H](CC)C(=O)N(Cc1cccc(c1)OS(=O)(=O)CC)[C@@H](C)CC C04379321
CCCCn1c(=O)c2c(nc1SCC(=O)N(CCCC)CCCC)-c3ccccc3CC24CCCCC4 C09380385
CCc1ccc(cc1)OCCCOc2c(cc(cc2Cl)/C=C/3\C(=O)N(C(=S)S3)CC=C)OCC C13893154
CCCCN(Cc1cccn1Cc2ccc(cc2)Br)C(=O)CN(CC(C)C)C(=O)CC(C)C C16462633
CCCCCOC(=O)CSc1c2c3c(sc2nc(n1)SCCCC)CCCC3 C16845626
COCCn1c(nnc1SCCOc2ccccc2Cl)COc3ccccc3c4ccccc4 C13160284
c1cc(ccc1COC(=O)c2ccc(cc2)OC(F)F)COC(=O)c3ccc(cc3)OC(F)F C03355505
CCC(=O)N(CC[C@@H](CCC(C)C)c1ccc(cc1)OC(C)C)Cc2ccc(cc2)OC(C)C C26961899
CCCC[C@H](CC)COC(=O)CCSCCC(=O)OC[C@H](CC)CCCC C31362369
c1ccc2c(c1)C(=O)C(=C(C2=O)[O-])CCCCCCCCCCSCCCl C04715248
CCCC[C@H](C)CCCOC(=O)c1ccccc1C(=O)OCCC[C@@H](C)CCCC C33608887
CCCC[C@@H](CCC)COC(=O)c1ccccc1C(=O)OC[C@H](CCC)CCCC C33609379
C[C@@H](CC(=O)N(CC=C)CC(=O)N(Cc1ccc(cc1)F)Cc2coc3ccccc3c2=O)CC(C)(C)C C33643920
Cc1ccsc1CN(Cc2ccccc2)C(=O)CN(C[C@@H]3CCCO3)C(=O)C[C@H](C)CC(C)(C)C C33657620
CC(C)C(=O)N(CC=C)CC(=O)N(Cc1ccccc1)Cc2cccn2Cc3cccc(c3)C(F)(F)F C33741773
CCCC[C@@H](CC)COC(=O)O[C@@H]1CC[C@@]2([C@@H]3CC[C@@]4([C@@H](CC[C@@H]4[C@@H]3CC=C2C1)CCCCC(C)C)C)C C34897198
CCCn1c(=O)c2ccccc2nc1[C@@H](CC)N(CCCOC)C(=O)C[C@@H](C)CC(C)(C)C C35109712
CCCCN(Cc1cccn1Cc2cccc(c2)C(F)(F)F)C(=O)CN(CC)C(=O)c3cccc(c3)F C35336308
CCCCCc1ccc(cc1)C(=O)N(CC(=O)N(Cc2cccn2C)Cc3ccco3)[C@@H](C)CC C35336878
CC[C@@H](C)N(CC(=O)N(Cc1cccn1Cc2ccccc2)C3CCCCC3)C(=O)[C@@H](CC)c4ccccc4 C35349538
CCCCc1ccc(cc1)C(=O)N(CC(=O)N(Cc2ccccc2)Cc3ccc(s3)C)[C@@H](C)CC C35394427
CC(C)CN(CC(=O)N(Cc1cccn1Cc2ccc(cc2)F)C3CCCCC3)C(=O)CCc4ccccc4 C35746819
CCCCCN(CC(=O)N(Cc1cccn1Cc2ccccc2)C3CCCCC3)C(=O)c4cccc(c4)F C35759575
CCCC[C@H](CC)C(=O)N(Cc1ccc(cc1)OS(=O)(=O)c2cccc(c2)C(F)(F)F)[C@@H](C)CC C35776408
CCCCc1ccc(cc1)C(=O)N(C[C@@H]2CCCO2)CC(=O)N(Cc3ccccc3)Cc4cccs4 C35797224
CCCCc1ccc(cc1)C(=O)N(CC(C)C)CC(=O)N(Cc2ccccc2)Cc3ccc(s3)C C35798311
Cc1ccc(s1)CN(Cc2ccccc2)C(=O)CN(CCOC)C(=O)C(c3ccccc3)c4ccccc4 C35798536
CCCC[C@H](CC)C(=O)N(C[C@H]1CCCO1)CC(=O)N(Cc2ccccc2)Cc3c(ccs3)C C35798937
CCCCCc1ccc(cc1)C(=O)N(CC=C)[C@@H](C)C(=O)c2c(c(n(c2C)C)C(=O)OCC)C C35868677
CCCCCCN([C@@H](c1ccc(cc1C)C)C(=O)NC(C)(C)CC(C)(C)C)C(=O)c2cc(ccc2[O-])[N+](=O)[O-] C36513788
CCCCCCN([C@@H]([C@H](C)c1ccccc1)C(=O)NC(C)(C)C)C(=O)c2cc(ccc2[O-])[N+](=O)[O-] C36513828
CO[C@@H]1C[C@@H]([C@@H](O1)[C@H](COCc2ccccc2)OCc3ccccc3)OCc4ccccc4 C37246210
CO[C@H]1C[C@H]([C@@H](O1)[C@H](COCc2ccccc2)OCc3ccccc3)OCc4ccccc4 C37246213
c1c(ccc(c1)F)/C=C/C(=O)OCCCCCCOC(=O)/C=C/c2ccc(cc2)F C13987481
CCCCN(CCCC)C(=O)SSSC(=O)N(CCCC)CCCC C38645422
CCCC[C@@H](CC)COc1ccc(cc1)OCC(=O)Oc2ccc(cc2)Br C39842845
CCCC[C@@H](CC)CN1C(=O)/C(=C/c2ccc(c(c2)OCC)OCc3ccccc3Cl)/SC1=S C40006195
CCCOc1cccc(c1)C(=O)C2=C(C(=O)N([C@H]2c3ccc(c(c3)OCC)OCc4ccccc4)CC=C)[O-] C40029539
CCOc1cccc(c1)C(=O)C2=C(C(=O)N([C@H]2c3cc(c(c(c3)C(C)(C)C)O)C(C)(C)C)CCOCCO)[O-] C40100803
CCOc1cc(ccc1OCCC(C)C)[C@@H]2C(=C(C(=O)N2)[O-])C(=O)c3cc(c(c(c3)C)OCC(C)C)C C40124260
COCOCC[C@@H]1C(=O)C(CC1)(CC/C=C/CSc2ccccc2)CC/C=C/CSc3ccccc3 C43762903
c1ccc2c(c1)nc(n2C[C@H]3CO3)CCCCCCCCc4nc5ccccc5n4C[C@@H]6CO6 C18037022
CCN(CC)c1ccc(cc1)C(c2ccc(cc2)N(CC)CC)(C(=O)OCC)C(=O)OCC C03845374
Cc1c2c(c3ccccc3c1OC(=O)C)O[C@@](CC2)(C)CCC[C@@H](C)CCC[C@@H](C)CCCC(C)C C05371779
C[C@@H](CC(C)(C)C)COC(=O)CC1(COCOC1)CC(=O)OC[C@@H](C)CC(C)(C)C C05919469
COC(=O)c1ccc(cc1)/C=C\2/C(=O)N(C(=S)S2)CCCCCCCCCCC(=O)[O-] C08765568
CCC(=O)N(CC[C@@H](c1ccc(cc1)OC(C)C)c2ccccc2OC)Cc3ccc(cc3)N(C)C C08836817
CCCCN(Cc1cccn1Cc2cccc(c2)C)C(=O)CN(CCC(C)C)C(=O)c3cccs3 C16462428
CCCCN(Cc1cccn1Cc2cccc(c2)C)C(=O)CN(CCC)C(=O)CC(C)(C)C C16462500
CCc1ccc(cc1)OCCCOc2ccc(cc2OCC)/C=C/3\C(=O)N(C(=S)S3)CC=C C22257639
CCOc1ccc(cc1)CSCCc2c(nc(nc2[O-])SCc3ccc(c(c3)[N+](=O)[O-])OC)C C16854072
C[C@@H](COc1ccc(cc1)C(C)(C)c2ccc(cc2)OC[C@H](C)OC(=O)C(=C)C)OC(=O)C(=C)C C31332826
Cc1cc(ccc1OC[C@@H](C)OC(=O)C(=C)C)C(C)(C)c2ccc(c(c2)C)OC[C@@H](C)OC(=O)C(=C)C C31362463
C[C@H](CC(=O)N(CCOC)Cc1ccc(cc1)OS(=O)(=O)c2cccc(c2)C(F)(F)F)CC(C)(C)C C33555698
Cc1ccc(s1)CN(Cc2ccccc2)C(=O)CN(CCCOC)C(=O)c3ccc(cc3)c4ccccc4 C33561291
C[C@@H]1CC[C@@H](C[C@@H]1OP(=O)([C@@H](c2cccnc2)OC(=O)CC(C)C)O[C@@H]3C[C@@H](CC[C@@H]3C)C(C)C)C(C)C C33708189
CC[C@H](C)CN(CC(=O)N(Cc1ccccc1)Cc2cccs2)C(=O)COc3ccc(cc3)Cl C33741649
CCc1ccc(cc1)C(=O)N(CC(=O)N(CCc2ccc(c(c2)OC)OC)Cc3ccc(s3)C)[C@H](C)CC C33746875
C=COCC1CCC(CC1)COC(=O)c2ccc(cc2)C(=O)OCC3CCC(CC3)COC=C C33771993
CCCCN(Cc1cccn1C)C(=O)CN([C@@H](C)CC)C(=O)c2cc(cc(c2)C(F)(F)F)C(F)(F)F C34889622
CCOc1ccc(cc1)CN(CCc2ccc(c(c2)OC)OC)S(=O)(=O)c3cccc(c3)C(F)(F)F C34951794
CCCCCc1ccc(cc1)C(=O)N(CCOC)[C@H](CC)c2nc3ccccc3c(=O)n2CC C35008899
CCCC[C@H](CC)C(=O)N(CCc1ccccn1)[C@H](CC)c2nc3ccccc3c(=O)n2CC C35036445
CCCCCc1ccc(cc1)C(=O)N(CCOC)[C@@H](CC)c2nc3ccccc3c(=O)n2c4ccc(cc4)CC C35093437
CCCC[C@H](CC)C(=O)N(CC(=O)N(CCc1ccccc1)Cc2ccco2)[C@@H](C)CC C35354604
CCCCCc1ccc(cc1)C(=O)N(CC(=O)N(Cc2ccc(cc2)F)Cc3ccc(o3)C)C4CC4 C35355003
CCCCCCC(=O)N(CCc1csc2n1cc(n2)c3ccc(cc3)Cl)CCOC C35493674
CCCCN(CC(=O)N(Cc1ccccc1)Cc2cccn2C)C(=O)[C@H](CC)c3ccccc3 C35745085
CCCCCN(Cc1cccn1Cc2cccc(c2)C(F)(F)F)C(=O)CN(CC)C(=O)c3ccccc3F C35745314
CCCCN(CC(=O)N(Cc1cccn1Cc2ccc(cc2)F)C3CCCCC3)C(=O)CC(C)(C)C C35746862
CC(C)CC(=O)N(CC(C)C)CC(=O)N(Cc1ccccc1)Cc2cccn2Cc3ccc(cc3)F C35753170
COCCN(Cc1cccc(c1)OS(=O)(=O)c2cccc(c2)C(F)(F)F)C(=O)CCC3CCCC3 C04198603
CCCCCCc1ccc(cc1)C(=O)N(CCCC)CC(=O)N2CCc3c(ccs3)[C@H]2c4ccc(cc4)C C35770612
CC[C@@H](C)N(CC(=O)N(Cc1ccccc1)Cc2ccc(s2)C)C(=O)C[C@@H](C)CC(C)(C)C C35798663
CCCCCc1ccc(cc1)C(=O)N(CC(=O)N(Cc2ccccc2)Cc3ccc(s3)C)[C@@H](C)CC C35798675
CCCN(CC(=O)N(Cc1ccccc1)Cc2ccc(s2)C)C(=O)C[C@@H](C)CC(C)(C)C C35798727
CCCCCCC(=O)N(C[C@@H]1CCCO1)CC(=O)N(Cc2ccccc2)Cc3c(ccs3)C C35798981
CCCCCCN([C@@H](CCCCC)C(=O)NC(C)(C)C)C(=O)c1cc(ccc1[O-])[N+](=O)[O-] C36513912
CCCN([C@H](C(CC)CC)C(=O)NC(C)(C)CC(C)(C)C)C(=O)c1cc(ccc1[O-])[N+](=O)[O-] C36570215
CCCCC[C@H](C(=O)NC(C)(C)CC(C)(C)C)N(C(=O)c1cc(ccc1[O-])[N+](=O)[O-])C(C)(C)C C36585965
CCCCC/C=C\C/C=C\C/C=C\CCCCC(=O)Oc1ccc2ccc(=O)oc2c1 C38337286
CCCCCC/C(=C\c1ccccc1)/C=N/c2ccccc2C(=O)O[C@@](C)(CCC=C(C)C)C=C C33955121
C[C@H]1CC[C@H](C[C@H]1OP(=O)([C@@H](c2cccnc2)OC(=O)CC(C)C)O[C@H]3C[C@H](CC[C@@H]3C)C(C)C)C(C)C C33708191
CCCCc1ccc2c(c1)s/c(=N\C(=O)c3ccc(cc3)S(=O)(=O)N(CC)CCCC)/n2CC=C C39722070
CC(C)COc1ccc(cc1)C(=O)C2=C(C(=O)N([C@H]2c3ccc(c(c3)OC)OCc4ccccc4)CC=C)[O-] C40026815
CC(C)(C)c1ccc(cc1)COc2ccc(cc2OC)/C=C/3\C(=O)N(C(=S)S3)CCCCCC(=O)[O-] C40927766
CCOC(c1ccc(cc1)C[C@H](C(=O)[O-])NC(=O)OCC2c3ccccc3-c4c2cccc4)OCC C44320402
CCCCc1ccc(cc1)/N=C(/N(Cc2ccc(cc2)OC)Cc3ccc(cc3)OC)\SCC C59283751
C[C@H]1CC[C@@H](C[C@H]1OP(=O)([C@H](c2cccnc2)OC(=O)CC(C)C)O[C@H]3C[C@H](CC[C@@H]3C)C(C)C)C(C)C C12524465
CCCCCCN(CCCCCC)CN1c2ccccc2/C(=N/c3ccc(cc3)C)/C1=O C59377241
CCCCCCN(CCCCCC)CN1c2ccccc2/C(=N/c3ccc(cc3)c4ccccc4)/C1=O C59378965
CC(C)CCOCCSc1nnc(n1CCOC)COc2ccccc2c3ccccc3 C59738277
CC(C)CCCCCOC(=O)c1ccccc1SSc2ccccc2C(=O)OCCCCCC(C)C C04409129
CC(C)CCCCCCCOC(=O)c1ccccc1C(=O)OCCCCCCCC(C)C C04655189
CCCN(CCC)C(=O)CCN(CC(C)C)c1nc(ns1)Cc2ccc(cc2)C C04779611
CCCC[C@H](CC)COP(=O)(C[C@H](CC)CCCC)OC[C@@H](CC)CCCC C04410230
CCCCN(Cc1cccn1Cc2cccc(c2)C)C(=O)CN(CCC)C(=O)c3ccccc3F C16462517
CCCCN(CC(=O)N(Cc1cccn1Cc2ccccc2)C3CCCCC3)C(=O)/C=C/c4ccccc4 C16463521
CCCCCc1ccc(cc1)C(=O)N(CCCOC)CC(=O)N2CCc3c(ccs3)[C@H]2c4ccccc4 C16486956
CCCCc1ccc(cc1)C(=O)N(CCCOCC)CC(=O)N2CCc3c(ccs3)[C@H]2c4ccccc4C C16530523
CCCC[C@@H](CC)CN(C[C@H](CC)CCCC)C(=O)[C@H](C)OC(=O)[C@H](CC)CCCC C16890108
CCCC[C@@H]1C=C[C@H]([C@@H]([C@H]1C#N)C#N)/C=C/CCCCCCCC(=O)OCCCC C16951900
CCCCC/C=C\C/C=C\C/C=C\C/C=C\CCCC(=O)NC[C@H](CC(=O)[O-])O C27638827
CC(C)CC(C)(C)COC(=O)CSSSSCC(=O)OCC(C)(C)CC(C)C C31374605
CC(C)CCCCCOC(=O)CCSCCC(=O)OCCCCCC(C)C C05758434
CCCC[C@@H](CC)COC(=O)CSSCC(=O)OC[C@@H](CC)CCCC C14982204
COc1cccc2c1OCC(=C2)/C=C\3/C(=O)N(C(=S)S3)CCCCCCCCCCC(=O)[O-] C33515936
Cc1ccc(o1)CN(Cc2ccccc2)C(=O)CN(CC=C)C(=O)C[C@@H](C)CC(C)(C)C C33591794
CC[C@@H](C)CCCCCOC(=O)c1ccccc1C(=O)OCCCCC[C@H](C)CC C33608882
CCOCCCN(CC(=O)N(Cc1ccccc1)Cc2c(ccs2)C)C(=O)C34CC5CC(C3)CC(C5)C4 C33709401
CC[C@@H](C)N(CC(=O)N(CCc1ccccc1)Cc2ccco2)C(=O)CCc3ccccc3 C34702682
CC[C@H](C)N(CC(=O)N(Cc1ccccc1)Cc2cccs2)C(=O)C[C@H](C)CC(C)(C)C C34795538
CC1=C([C@@H](N2C(=CSC2=N1)/C=C(/NCCOc3ccccc3)\[O-])c4ccccc4)C(=O)OCCOC C34922748
CCOc1ccc(cc1)CN(CCC(c2ccccc2)c3ccccc3)C(=O)C[C@@H](C)CC(C)(C)C C34931510
CCCCCN(Cc1cccn1Cc2cccc(c2)C(F)(F)F)C(=O)CN(CC)C(=O)C(C)(C)C C35336311
CC[C@@H](C)N(CC(=O)N(Cc1cccn1C)CC(C)C)C(=O)C[C@@H](C)CC(C)(C)C C35336377
CCCCN(Cc1cccn1Cc2ccc(cc2)Br)C(=O)CN(CCC)C(=O)C3CCCC3 C35753352
CCCCCCC(=O)N(CC(=O)N(Cc1ccccc1)Cc2ccc(o2)C)C(C)C C35765847
Cc1ccsc1CN(CCc2ccc(c(c2)OC)OC)C(=O)CN(CC(C)C)C(=O)C3CCCC3 C35773734
CCCCCc1ccc(cc1)C(=O)N(CC(=O)N(Cc2ccccc2)Cc3c(ccs3)C)[C@H](C)CC C35774752
CCCCc1ccc(cc1)C(=O)N(C[C@H](C)CC)CC(=O)N(Cc2ccccc2)Cc3ccc(s3)C C35795369
CCCC[C@H](CC)C(=O)N(CCCOC)CC(=O)N(Cc1ccccc1)Cc2cccs2 C35797084
CCCCCCc1ccc(cc1)C(=O)N(CC(=O)N(Cc2ccccc2)Cc3ccc(s3)C)C4CC4 C35798519
CCCC[C@H](CC)C(=O)N(C[C@@H]1CCCO1)CC(=O)N(Cc2ccccc2)Cc3c(ccs3)C C35798931
CCOCCCN(CC(=O)N(Cc1ccc(cc1)F)Cc2ccc(s2)C)C(=O)CCc3ccccc3 C35808231
CCCC[C@H](CC)C(=O)N(CCCOC)CC(=O)N1CCc2c(ccs2)[C@H]1c3ccccc3C C35808772
CCCCCCN([C@H](c1ccc(cc1)O)C(=O)NCCCC)C(=O)c2cc(ccc2[O-])[N+](=O)[O-] C36513783
CCCCCCN([C@@H](/C=C/C)C(=O)NCCCC)C(=O)c1cc(ccc1[O-])[N+](=O)[O-] C36513909
CCCCNC(=O)[C@H](/C=C/CCC)N(CCC)C(=O)c1cc(ccc1[O-])[N+](=O)[O-] C36570191
CCCCC[C@H](C(=O)NC(C)(C)CC(C)(C)C)N(CCC)C(=O)c1cc(ccc1[O-])[N+](=O)[O-] C36570277
CCCCNC(=O)[C@@H](/C=C/CCC)N(Cc1ccc(o1)C)C(=O)c2cc(ccc2[O-])[N+](=O)[O-] C36596657
Cc1c(c(c(c2c1O[C@](CC2)(C)CCC[C@@H](C)CCC[C@@H](C)CCCC(C)C)C)OC(=O)C)C C03871496
C[C@H](CCOC(=O)C[C@H](C)CC(C)(C)C)CC(C)(C)COC(=O)C[C@@H](C)CC(C)(C)C C38656393
CCCC[C@@H](CC)CN1C(=O)/C(=C/c2ccc(c(c2)OCC)OCc3ccc(cc3)Cl)/SC1=S C40006197
CCN(CC)c1ccc(cc1)[C@@H]2C(=C(C(=O)N2CCCO)[O-])C(=O)c3cccc(c3)OCc4ccc(cc4)C C40054960
Cc1cc(ccc1C(=O)C2=C(C(=O)N([C@H]2c3cccc(c3)OCCC(C)C)CCO)[O-])OCC(C)C C40084846
CCCCOc1ccc(cc1OCC)[C@H]2c3c([nH]nc3C(=O)N2CCCOC)c4cc(ccc4[O-])Cl C39898300
CCCCCOc1ccc(cc1OCC)[C@@H]2c3c([nH]nc3C(=O)N2CCCC)c4cc(ccc4[O-])Cl C39898503
CCCCCN1[C@H](c2c([nH]nc2C1=O)c3cc(ccc3[O-])Cl)c4ccc(c(c4)OCC)OCCCCC C39898602
CCOc1ccc(cc1)OCc2ccc(o2)C[C@H](C(=O)[O-])NC(=O)OCC3c4ccccc4-c5c3cccc5 C44322357
C[C@@H](CC[C@H](C)CC(C)(C)C)C[C@@H](C(=O)[O-])NC(=O)OCC1c2ccccc2-c3c1cccc3 C44326418
CCCN(CCC)c1ccc(cc1)C(=O)N/N=C/c2ccc(c(c2)OC)OCc3ccc(cc3)C(=O)[O-] C59167137
C[C@@H]1CC[C@@H]([C@@H](C1)OC(=O)[C@@H](C(C)[C@@H](C(=O)C)C(=O)O[C@@H]2C[C@@H](CC[C@@H]2C(C)C)C)C(=O)C)C(C)C C03846298
C[C@@H]1CC[C@H]([C@@H](C1)OC(=O)[C@@H](C(C)[C@@H](C(=O)C)C(=O)O[C@@H]2C[C@@H](CC[C@@H]2C(C)C)C)C(=O)C)C(C)C C03846300
c1ccc(cc1)C(=O)OCCSc2c(sc(=O)s2)SCCOC(=O)c3ccccc3 C03214590
CCCCN(CC(=O)N(Cc1cccn1Cc2ccccc2)C3CC3)C(=O)CC(C)(C)C C04795853
CCCCCC(=O)N(CC(=O)N(Cc1ccccc1)Cc2ccc(s2)C)[C@@H](C)CC C04925435
C[C@H]1CC[C@H]([C@@](C1)(CCCCCCCC/C=C\SCCCCCC(=O)C)CC(=O)[O-])C(C)C C05225851
COc1cc(c(c(c1)OC)CSC[C@H](C(=O)[O-])NC(=O)OCC2c3ccccc3-c4c2cccc4)OC C08665374
CCCc1nnc(n1/N=C/c2ccc(c(c2)OCC)OCc3ccccc3)SCc4ccc(cc4)Cl C02610894
CCCC[C@@H](CC)CN1C(=O)/C(=C/c2c(nc3ccccn3c2=O)N(CCC)CCC)/SC1=S C13513869
CCCCCc1ccc(cc1)C(=O)N(CCOC)[C@H](C)c2nc3ccccc3c(=O)n2Cc4ccccc4 C16424108
CC[C@@H](C)N(CC(=O)N(Cc1cccn1Cc2ccccc2Cl)CC(C)C)C(=O)CCc3ccccc3 C16458856
CCCC(=O)N(CCC(C)C)CC(=O)N(Cc1cccn1Cc2ccc(cc2)F)C3CCCCC3 C16462032
CCCCCC(=O)N(CCCOCC)CC(=O)N1CCc2c(ccs2)[C@@H]1c3ccccc3 C16487021
C[C@H](CC(=O)N(CCOC)Cc1ccc(cc1)OS(=O)(=O)c2ccc(cc2)F)CC(C)(C)C C16498010
CCCCCCC(=O)N(CCCCC)CC(=O)N1CCc2c(ccs2)[C@@H]1c3ccc(cc3Cl)Cl C16530728
CCCN(CCC)c1cc(nc(n1)SCC(=O)N(CCc2ccccc2)Cc3ccccc3)Cl C16611586
CCCC(=NOC(=O)O[C@H]1CC[C@@]2([C@@H](C1)CC[C@@H]3[C@@H]2CC[C@@]4([C@@H]3CC[C@@H]4[C@@H](C)CCCC(C)C)C)C)CCC C33661878
CC[C@@H](C)N(CCC(=O)N(CCc1ccccc1)Cc2ccccc2)c3nc(ns3)Cc4ccc(cc4)F C33717192
CCCC[C@@H](CC)C(=O)N(Cc1ccc(cc1)OS(=O)(=O)c2cccc(c2)C(F)(F)F)CC(C)C C33781956
CCCCN(Cc1cccn1Cc2ccc(cc2)Br)C(=O)CN(CCCC)C(=O)C(C)(C)C C34714782
CCCCN(CC(=O)N(Cc1ccccc1)Cc2coc3ccc(cc3c2=O)C)C(=O)CCC4CCCC4 C34859547
CCOc1ccc(cc1)CN(CCC(c2ccccc2)c3ccccc3)C(=O)C[C@H](C)CC(C)(C)C C34931512
CCCN(CCC(=O)N(CCc1ccccc1)Cc2ccccc2)S(=O)(=O)c3ccc(cc3)C C34943039
CCOC(=O)C1CCN(CC1)C(=O)CCN([C@H](C)c2ccccc2)C(=O)C[C@H](C)CC(C)(C)C C34968030
CCCC[C@H](CC)C(=O)N(CCc1ccccn1)[C@@H](CC)c2nc3ccccc3c(=O)n2CC C35036441
CCCC[C@H](CC)C(=O)N(CC(=O)N(Cc1ccc2c(c1)OCO2)Cc3cccs3)C4CC4 C35146580
CC[C@H](C)N(CC(=O)N(Cc1cccn1C)CC(C)C)C(=O)C[C@H](C)CC(C)(C)C C35336383
CCCN(CCC)C(=O)c1cccc(c1)CSc2nc(cc(n2)Cl)N(CC=C)CC=C C35338235
CCCCCc1ccc(cc1)C(=O)N(CCC(C)C)[C@H](C)c2nc3ccccc3c(=O)n2c4ccc(cc4)CC C35689328
CCCCCCc1ccc(cc1)C(=O)N(CC(=O)N(CCCC)Cc2cccn2C)C(C)C C33851679
CC[C@H](C)N(CC(=O)N(Cc1cccn1Cc2ccccc2Cl)CC(C)C)C(=O)CCC3CCCC3 C35752145
CCCCCC(=O)N(CC(=O)N(Cc1cccn1Cc2ccccc2)C3CCCCC3)C(C)C C35759320
CCCN(CC(=O)N(Cc1ccc(cc1)F)Cc2c(ccs2)C)C(=O)C[C@@H](C)CC(C)(C)C C35774295
CC[C@@H](C)N(Cc1ccc(cc1)OS(=O)(=O)c2cccc(c2)C(F)(F)F)C(=O)C[C@@H](C)CC(C)(C)C C35776392
CCCCCCC(=O)N(CCCC)CC(=O)N(Cc1ccccc1)Cc2cccs2 C35795509
CCCCCc1ccc(cc1)C(=O)N(CC(=O)N(Cc2ccccc2)Cc3ccc(s3)C)C4CCCCC4 C35798588
Cc1ccc(s1)CN(Cc2ccccc2)C(=O)CN(CCCOC)C(=O)C[C@@H](C)CC(C)(C)C C35798777
CCCCCN(CC(=O)N(CCc1ccccc1)Cc2ccc(o2)C)C(=O)c3ccc(cc3)C C35809397
CC(C)CN(Cc1cccn1Cc2ccc(cc2)C(F)(F)F)CC(=O)OCc3ccccc3 C35844671
CCC/C=C/[C@H](C(=O)NC(C)(C)CC(C)(C)C)N(CCC)C(=O)c1cc(ccc1[O-])[N+](=O)[O-] C36570189
CCC/C=C/[C@@H](C(=O)NC(C)(C)CC(C)(C)C)N(Cc1ccc(o1)C)C(=O)c2cc(ccc2[O-])[N+](=O)[O-] C36596654
CCCCC[C@@H](C(=O)NC(C)(C)CC(C)(C)C)N(Cc1ccc(o1)C)C(=O)c2cc(ccc2[O-])[N+](=O)[O-] C36596728
CCCCc1ccc2c(c1)s/c(=N\C(=O)c3ccc(cc3)S(=O)(=O)N(CC=C)CC=C)/n2CC=C C39721862
CCCOc1ccc(cc1OCC)[C@@H]2C(=C(C(=O)N2CC=C)[O-])C(=O)c3cccc(c3)OCc4ccccc4 C40030030
CCCCN1[C@H](C(=C(C1=O)[O-])C(=O)c2ccc(cc2C)OCC)c3ccc(c(c3)OCC)OCC C40081937
CCCCN1[C@@H](C(=C(C1=O)[O-])C(=O)c2ccc(cc2C)OC(C)C)c3ccc(c(c3)OCC)OCC C40084583
CCOc1cc(ccc1OCCC(C)C)[C@@H]2C(=C(C(=O)N2CCO)[O-])C(=O)c3ccc(cc3C)OCC(C)C C40084857
CCCCN1[C@H](C(=C(C1=O)[O-])C(=O)c2cc3cccc(c3o2)OC)c4ccc(c(c4)OCC)OCC=C C40098387
CCCCCOc1ccc(cc1OCC)[C@H]2c3c([nH]nc3C(=O)N2CCCOC)c4cc(ccc4[O-])Cl C39898302
CCCCCOc1cccc(c1)[C@H]2c3c([nH]nc3C(=O)N2CCCOC(C)C)c4cc(ccc4[O-])Cl C39899332
CCCCC[C@@H](CC[C@@H]1[C@@H](CC(=O)[C@@H]1CCCCCCC(=O)[O-])O)O C03870600
CC[C@]1(N(C(CO1)(C)C)O)CCCCCCCCCCCCCCC(=O)[O-] C04529065
C(CCCCC(=O)[O-])CCCCO[C@@H](C[N+](=O)[O-])C(Cl)(Cl)Cl C05437249
C(CCCCC(=O)[O-])CCCCO[C@H](C[N+](=O)[O-])C(Cl)(Cl)Cl C05501010
CCCCCC(=O)CC[C@H]1[C@@H](CC(=O)[C@@H]1C/C=C\CCCC(=O)[O-])O C12496032
CCCCCC(=O)CC[C@H]1[C@@H](C[C@@H]([C@H]1C/C=C\CCCC(=O)[O-])O)O C12496925
CCCCC[C@@H](/C=C/[C@H]1CCC(=O)[C@@H]1CCCCCCC(=O)N[C@H]([C@H](C)CC)C(=O)[O-])O C12659239
CCCOc1c(cc(cc1Cl)/C=C/C(=O)N[C@@H](CC(=O)[O-])c2ccc(c(c2)OC)OC)OCC C13184702
CCCCCC[C@@H](C)NC(=O)CSc1nnc(n1CC(=O)[O-])CCC C13219594
CCOc1cc(ccc1OCc2ccc(o2)C(=O)OC)/C=C/C(=O)c3ccc(cc3)O[C@@H](C)C(=O)[O-] C13365827
CCCCC[C@@H](/C=C/[C@@H]1[C@H]([C@H](C[C@H](O1)O)O)CCCCCCC(=O)[O-])O C13523511
CCCCC[C@H](/C=C/[C@H]1[C@H](CC(=O)[C@@H]1CCCCCCC(=O)[O-])O)O C15111061
CC(C)(C)OC(=O)NCCCSC[C@@H](C(=O)[O-])NC(=O)OCC1c2ccccc2-c3c1cccc3 C15722206
CC[C@@H]1C=C1C/C=C\C[C@@H](/C=C/C=C/C/C=C\C/C=C\CCC(=O)[O-])O C27643257
CCCCC[C@@H](/C=C\C=C\C=C/C=C\[C@H]([C@H](CCCC(=O)[O-])O)O)O C27644552
CCCC1(CCC1)[C@@H](C/C=C/[C@H]2[C@@H](CC(=O)[C@H]2CCCCCCC(=O)[O-])O)O C27644909
CC/C=C\C[C@@H](/C=C/C=C/C=C\[C@H](C/C=C\C/C=C\CCC(=O)[O-])O)O C27645744
CCCCC[C@@H]1[C@H](O1)C/C=C\C/C=C\C/C=C\CCC/C(=N/S(=O)(=O)C)/[O-] C27646456
CC(C)CCCCCOCC(COCCCCCC(C)C)OS(=O)(=O)[O-] C05758445
CCCCC[C@@H](CC[C@H]1[C@@H](C[C@@H]([C@@H]1C/C=C\CCCC(=O)[O-])O)O)O C33820484
CCOc1ccc(cc1)C(=O)C2=C(C(=O)N([C@H]2c3ccc(c(c3)OCC)OCC=C)CCOC)[O-] C34920387
CCOc1ccc(cc1)C(=O)C2=C(C(=O)N([C@@H]2c3ccc(c(c3)OCC)OCC=C)CCOC)[O-] C34920389
CCOc1cc(ccc1OCC=C)[C@H]2C(=C(C(=O)N2CCCOC)[O-])C(=O)/C=C/c3ccccc3 C35443403
C1C2CC3CC1CC(C2)(C3)NC(=O)NCCCCCCCCCCCC(=O)[O-] C27645646
CCCCOc1cccc(c1)C(=O)C2=C(C(=O)N([C@@H]2c3ccc(c(c3)OC)OCCC(C)C)CC=C)[O-] C40029676
CC(C)COc1ccc(cc1)C(=O)C2=C(C(=O)N([C@@H]2c3ccc(c(c3)OC)OCC=C)CCCO)[O-] C40048593
CCOc1cc(ccc1OCC=C)[C@@H]2C(=C(C(=O)N2CCCO)[O-])C(=O)c3ccc(cc3)OCC=C C40053614
CCOc1cc(ccc1OCCC(C)C)[C@H]2C(=C(C(=O)N2CCCO)[O-])C(=O)c3cccc(c3)OC C40053945
CCCOc1cccc(c1)C(=O)C2=C(C(=O)N([C@H]2c3cccc(c3)OCCC(C)C)CCCO)[O-] C40054255
CCCCOc1cccc(c1)C(=O)C2=C(C(=O)N([C@H]2c3ccc(c(c3)OC)OCC=C)CCCO)[O-] C40054469
CC(C)COc1ccc(cc1)C(=O)C2=C(C(=O)N([C@H]2c3cccc(c3)OCC=C)CCOCCO)[O-] C40080546
CCOc1cccc(c1)[C@H]2C(=C(C(=O)N2CCOCCO)[O-])C(=O)c3ccc(cc3)OCC(C)C C40080554
CCOc1cc(ccc1OCC=C)[C@H]2C(=C(C(=O)N2CCO)[O-])C(=O)c3ccc(cc3)OCC(C)C C40080824
CCCOc1cccc(c1)[C@H]2C(=C(C(=O)N2CCOCCO)[O-])C(=O)c3ccc(cc3C)OCCC C40082170
CCCOc1ccc(c(c1)C)C(=O)C2=C(C(=O)N([C@H]2c3ccc(c(c3)OCC)OCCC)CCO)[O-] C40082460
Cc1cc(ccc1C(=O)C2=C(C(=O)N([C@H]2c3ccc(cc3)OCC=C)CCOCCO)[O-])OCC=C C40082951
CCCOc1cccc(c1)[C@@H]2C(=C(C(=O)N2CCOCCO)[O-])C(=O)c3ccc(cc3C)OCC=C C40082975
Cc1cc(ccc1C(=O)C2=C(C(=O)N([C@@H]2c3cccc(c3)OCC=C)CCOCCO)[O-])OCC=C C40082979
CCN(CC)c1ccc(cc1)[C@@H]2C(=C(C(=O)N2CCOCCO)[O-])C(=O)c3ccc(cc3C)OCC=C C40083049
CCCOc1ccc(cc1)[C@@H]2C(=C(C(=O)N2CCOCCO)[O-])C(=O)c3ccc(cc3C)OC(C)C C40084238
Cc1cc(ccc1C(=O)C2=C(C(=O)N([C@H]2c3ccccc3OCC=C)CCOCCO)[O-])OCC(C)C C40084754
Cc1cc(ccc1OC(C)C)C(=O)C2=C(C(=O)N([C@@H]2c3cccc(c3)OCC=C)CCOCCO)[O-] C40093209
CCOc1cc(ccc1OCC=C)[C@H]2C(=C(C(=O)N2CCO)[O-])C(=O)c3ccc(c(c3)C)OCC(C)C C40094022
CCCOc1cccc(c1)C(=O)C2=C(C(=O)N([C@@H]2c3ccc(cc3)N(CC)CC)CCOCCO)[O-] C40101256
CCCOc1ccc(cc1OCC)[C@H]2C(=C(C(=O)N2CCO)[O-])C(=O)c3cccc(c3)OCC=C C40102269
CCCCC[C@@H](/C=C/[C@@H]1[C@@H]([C@@H](C[C@@H](O1)O)O)CCCCCCC(=O)[O-])O C43772615
CCCCC(CCCC)C[C@H](C(=O)[O-])NC(=O)OCC1c2ccccc2-c3c1cccc3 C44321479
COc1cc(cc(c1OCc2ccc(cc2)C(=O)[O-])CC=C)/C=N\NC(=O)CC[C@@H](c3ccccc3)O C58892119
CCCCCC(=O)/C=C/[C@H]1[C@H](C[C@H]([C@@H]1CCCCCCC(=O)[O-])O)O C13517992
CCCCCC/C=C\CCCCCCCC(=O)OC[C@@H]1CC[P@@](=O)(O1)[O-] C64859250
CCCCCC(=O)CC[C@H]1[C@H](C[C@@H]([C@@H]1CC(=O)CCCCC(=O)[O-])O)O C06778016
CCC(CC)(CC(=O)Nc1c(c(c(s1)C(=O)OC)C)C(=O)OC)C(=O)[O-] C10168617
CCN(CC)S(=O)(=O)c1ccc(c(c1)C(=O)[O-])NCc2ccc(cc2)OC(F)F C13091629
CCOC(=O)c1ccc(cc1)S(=O)(=O)N[C@@H](CC(=O)[O-])c2ccc(cc2)OC C13196027
CCCc1nnc(n1CC(=O)[O-])SCC(=O)Nc2ccc(cc2)C(=O)OC(C)C C13203236
CCCc1nnc(n1CC(=O)[O-])SCC(=O)N[C@@H](C)CCCC(C)C C13219587
Cc1ccc(cc1)c2nnc(n2CCC(=O)[O-])SCC(=O)N[C@@H](C)CCC(C)C C13219777
Cc1cccc(c1)c2nnc(n2CC(=O)[O-])SCC(=O)N[C@@H](C)CCCC(C)C C13220443
CC[C@@H](C)[C@@H](C(=O)OC)NC(=O)CSc1nnc(n1CC(=O)[O-])c2ccc(cc2)C C13220639
CCOC(=O)/C=C/c1ccc(cc1)NS(=O)(=O)c2cc(ccc2OC)/C=C/C(=O)[O-] C13278676
Cc1ccc(cc1C(=O)[O-])S(=O)(=O)N[C@H](CC(=O)OC(C)C)c2ccc(cc2)OC C13313790
CCOC(=O)c1ccc(cc1)S(=O)(=O)N[C@H](CC(=O)[O-])c2ccc(c(c2)OC)OC C13344457
Cc1ccc(c(c1)SCC(=O)Nc2cc(c(cc2C(=O)[O-])OC)OCCOC)C C13452874
COCCOc1cc(c(cc1OC)C(=O)[O-])NC(=O)CCc2ccsc2 C13453134
CCOc1ccccc1[C@H]2C(=C(NC(=C2C(=O)OCC)[O-])SCC(=O)OCC)C#N C20057916
CCOC(=O)c1ccc(cc1)S(=O)(=O)[N-]c2ccccc2C(=O)NCCOC C24347395
COC(=O)CCCCCNC(=O)c1ccc2c(c1)nc(n(c2=O)CC=C)[S-] C24466933
CC/C=C\C[C@@H](/C=C/[C@H]1[C@@H](CC(=O)[C@@H]1CCCCCCC(=O)[O-])O)O C27639634
C[C@H](CCC[C@@H](CC[C@H]1[C@@H](CC(=O)[C@@H]1CCCCCCC(=O)[O-])O)O)O C27639759
CCCCC[C@H](/C=C/[C@H]1[C@H](CC(=O)[C@H]1C/C=C\CCCC(=O)[O-])O)O C27640016
CCCCC[C@](C)(/C=C/[C@H]1[C@@H](CC(=O)[C@@H]1C/C=C\CCCC(=O)[O-])O)O C27640192
CCCCC[C@@H](/C=C/[C@H]1[C@H](C[C@H]([C@@H]1CCCC[C@@H](CC(=O)[O-])OC)O)O)O C27640500
CCCCC[C@@H](CC[C@H]1[C@@H](C[C@H]([C@@H]1CC(=O)CCCCC(=O)[O-])O)O)O C27640524
CC/C=C\C[C@@H](/C=C/[C@H]1[C@H](C[C@H]([C@H]1C/C=C\CCCC(=O)[O-])O)O)O C27642393
CCCCC[C@H](/C=C/[C@@H]1[C@H](C[C@H]([C@H]1C/C=C\CCCC(=O)[O-])O)O)O C27645725
CCCC(=O)Nc1ccc(cc1)C(=O)COC(=O)c2ccccc2[N-]S(=O)(=O)C C32848148
CCCCC[C@H](/C=C/[C@H]1[C@@H]([C@@H](CC1=O)O)C/C=C/CCCC(=O)[O-])O C33838891
CCCCNC(=O)[C@H](/C=C/C)N(Cc1ccco1)C(=O)c2cc(ccc2[O-])[N+](=O)[O-] C36499810
CCCCNC(=O)[C@H](/C=C\C)N(CCC)C(=O)c1cc(ccc1[O-])[N+](=O)[O-] C36570268
C[C@H](C[C@@H]1CC[C@@H](O1)[C@@H](C)C(=O)O[C@@H](C)C[C@@H]2CC[C@@H](O2)[C@@H](C)C(=O)[O-])O C35456112
CCOC(=O)c1cc(c(nc1[O-])SCC(=O)N[C@H](C)CCCC(C)C)C#N C12776199
Cc1ccc(cc1)C(=O)C2=C(C(=O)N([C@@H]2c3cccc(c3)OCC=C)CCOCCO)[O-] C40076278
Cc1ccc(cc1)C(=O)C2=C(C(=O)N([C@H]2c3cccc(c3)OCC=C)CCOCCO)[O-] C40076279
COc1cc(ccc1OCC=C)[C@@H]2C(=C(C(=O)N2)[O-])C(=O)c3cccc(c3)OCC=C C40126192
CCCCNc1nccc(n1)c2cc(c(nn2)[O-])C(=O)NCCCc3cccnc3 C33969157
CCCCC[C@@H](/C=C/[C@@H]1[C@@H](CC(=O)[C@H]1C/C=C\CCCC(=O)[O-])O)O C33985220
CC/C=C/C[C@H](/C=C/[C@H]1[C@H](C[C@@H]([C@@H]1C/C=C\CCCC(=O)[O-])O)O)O C43772419
CCCc1nnc(n1CC(=O)[O-])S[C@@H](C)C(=O)c2c(c(c([nH]2)C)C(=O)OCC)C C13202728
c1cc(sc1)/C=C\2/C(=O)N(C(=S)S2)CCCCCC(=O)NCCCC(=O)[O-] C15044874
C[C@H](C(=O)NCCCCCC(=O)[O-])N1C(=O)/C(=C/c2ccc(cc2)OC)/SC1=S C15048033
CCOc1ccc(cc1OC)/C=C/C(=C(/C#N)\C(=O)NCCCOC(C)C)/[O-] C49218427
CCOc1cc(ccc1OC)/C=C\C(=C(\C#N)/C(=O)NCCCOC(C)C)\[O-] C49218510
CCc1ccc(cc1)CC/C(=C(/C#N)\C(=O)NCCCOC(C)C)/[O-] C49219011
CCCCCCN/C(=C(\C#N)/C(=O)/C=C/c1ccc(cc1)[N+](=O)[O-])/[O-] C49223579
CCCCN/C(=C(\C#N)/C(=O)c1cc(ccc1C)S(=O)(=O)N(CC)CC)/[O-] C51007827
CC(C)COCC/C(=C(/C#N)\C(=O)NCCc1ccc(cc1)OC)/[O-] C51619228
CCOc1ccc(cc1)[C@H](CCC(=O)N/N=C/c2ccc(o2)c3cccc(c3)C(=O)[O-])O C58892763
COC(=O)CCCCCCNC(=O)c1cccc(c1)n2c(=O)ccc(n2)[O-] C61378091
CCCC[C@H](CC)C(=O)Nc1ccc(cc1)[N-]S(=O)(=O)CCC C64322619
CCCCCCN/C(=C(\C#N)/C(=O)[C@@H](C)NC(=O)OC(C)(C)C)/[O-] C65649803
CCCOc1ccc(cc1OC)/C=C/C(=O)Oc2ccc(cc2OCC)/C=C(\C#N)/C(=O)OCC C04290891
CCO[C@]1(O[C@H]2[C@@H]([C@@H]([C@@H](O[C@@H]2O1)COCc3ccccc3)OCc4ccccc4)OCc5ccccc5)C C05371386
CCOc1cccc2c1n(/c(=N/C(=O)c3ccc(cc3)S(=O)(=O)N(CC=C)CC=C)/s2)CCOC C08958662
CCc1ccc2c(c1)s/c(=N\C(=O)c3ccc(cc3)S(=O)(=O)N(CCOC)CCOC)/n2CC=C C09275897
CC(C)CN(CC(C)C)C(=O)CSc1nnc(s1)SCC(=O)N(CC(C)C)CC(C)C C09666615
CCOc1ccc2c(c1)s/c(=N\C(=O)c3cc(c(c(c3)OCC)OCC)OCC)/n2CCOC C09723788
CCOCCn\1c2c(cccc2s/c1=N\C(=O)c3ccc(cc3)S(=O)(=O)N(CC=C)CC=C)OCC C09765978
CCOc1cccc2c1nc(s2)N(C[C@H]3CCCO3)C(=O)c4cc(c(c(c4)OCC)OCC)OCC C10877735
CCN(CC)S(=O)(=O)c1cccc(c1)c2nnc(n2CC(C)C)SCC(=O)OC(C)(C)C C11718055
CCn1c2ccc(cc2nc1SCC(=O)N(CC(C)C)CC(C)C)S(=O)(=O)N(CC)CC C12520226
CCOc1cc(ccc1OCCOCCOc2ccccc2)/C=C/3\C(=O)N(C(=S)S3)c4ccccc4 C13892895
CCCN(Cc1cccn1Cc2ccc(o2)C(=O)N3CCC[C@@H](C3)C(=O)OCC)C(=O)CC(C)C C16533932
Cc1ccc(o1)CN(Cc2ccc3c(c2)OCO3)C(=O)CN(C[C@H]4CCCO4)C(=O)C[C@@H](C)CC(C)(C)C C16649939
CCCCCc1ccc(cc1)C(=O)N(CC(=O)N(Cc2ccc3c(c2)OCO3)Cc4ccco4)C(C)C C16652741
CCOC(=O)C1=CN(C=C(C1c2ccc(cc2)OC(F)(F)F)C(=O)OCC)Cc3ccc(cc3)OC C02805675
CC(C)(C)c1ccc(cc1)COc2coc(cc2=O)CN3CCN(CC3)C(=O)CCCCCCC(=O)OC C22333340
COC(=O)CCCCC(=O)N1CCN(CC1)C[C@H](c2ccc(cc2)Cl)OCc3c(cccc3F)F C22668235
CCN(CCOC=O)c1ccc(cc1)/N=N/c2ccc(cc2)S(=O)(=O)OCC(C(F)F)(F)F C25559729
CCCCN(CCCC)C(=O)CCCN(C)S(=O)(=O)c1ccc2c(c1)C(=O)c3ccccc3C2=O C28295618
Cc1ccc(cc1)S(=O)(=O)N(CCCOC)CC(=O)N(Cc2ccc(cc2)F)Cc3ccc(s3)C C33400904
Cc1ccc(o1)CN(Cc2ccccc2)C(=O)CN(C[C@H]3CCCO3)C(=O)C[C@@H](C)CC(C)(C)C C33453604
CC[C@H](c1ccccc1)C(=O)N(CCOC)CC(=O)N(Cc2ccc3c(c2)OCO3)Cc4cccs4 C33534482
CC(C)N(CC(=O)N(CCc1ccc(c(c1)OC)OC)Cc2cccs2)C(=O)/C=C/c3ccccc3 C33792536
CCCN(CC(=O)N(CCc1ccccc1)Cc2ccco2)S(=O)(=O)c3cccc(c3)C(F)(F)F C34864013
CCCS(=O)(=O)N(CCC(C)C)CC(=O)N(Cc1ccccc1C)C2CCN(CC2)C(=O)C(C)(C)C C34909683
CCCCC(=O)N1CCC(CC1)N(Cc2cccc(c2)F)C(=O)CN(CCC)S(=O)(=O)c3ccccc3 C34909817
CC(C)CN(CC(=O)N(CCc1ccccc1)Cc2ccco2)C(=O)/C=C/c3ccc(cc3)[N+](=O)[O-] C35152327
Cc1ccc(cc1)Cc2nc(sn2)N(CCC(=O)N(C)CCc3ccc(c(c3)OC)OC)C(C)C C35178058
CC[C@@H](C)N(CC(=O)N(CCc1ccc(c(c1)OC)OC)Cc2ccco2)C(=O)C3CCCCC3 C35764812
CCCC[C@H](CC)C(=O)N(C[C@H]1CCCO1)CC(=O)N(Cc2ccc3c(c2)OCO3)Cc4ccc(o4)C C35765688
CCCCc1ccc(cc1)C(=O)N(C[C@@H]2CCCO2)CC(=O)N(Cc3ccc(cc3)F)Cc4ccco4 C35767442
CCCCCc1ccc(cc1)C(=O)N(CC(C)C)CC(=O)N(Cc2ccc3c(c2)OCO3)Cc4ccco4 C35767504
CC[C@@H](C)N(CC(=O)N(CCc1ccc(c(c1)OC)OC)Cc2ccc(s2)C)C(=O)c3cccs3 C35797774
Cc1ccc(s1)CN(CCc2ccc(c(c2)OC)OC)C(=O)CN(CCCOC)C(=O)CC(C)(C)C C35797987
Cc1ccc(s1)CN(CCc2ccc(c(c2)OC)OC)C(=O)CN(C[C@@H]3CCCO3)C(=O)CC(C)(C)C C35798054
Cc1ccc(o1)CN(CCc2ccc(c(c2)OC)OC)C(=O)CN(CCC(C)C)C(=O)c3ccc(cc3)F C35809052
CCn1c(c(c(c1C(=O)OCC)C)C(=O)CN(CCCOCC)C(=O)C23CC4CC(C2)CC(C4)C3)C C35869039
CCn1c(c(c(c1C(=O)OCC)C)C(=O)CN(Cc2ccco2)S(=O)(=O)c3ccc(cc3)C(C)(C)C)C C35869505
COc1ccc(cc1)n2c(nnc2SCCOc3ccc(cc3)OC)COc4ccc(cc4)OC C39743854
CCCOc1ccc(cc1OCC)[C@@H]2c3c(=O)c4cc(ccc4oc3C(=O)N2CCCOC(C)C)CC C40042753
CCOc1cc(cc(c1OCC)Br)/C=C\2/C(=O)N(C(=S)S2)CCCCCC(=O)OC C40928059
CCOc1cc(ccc1OCCC(C)C)/C=C/2\C(=O)N(C(=S)S2)CCCCCC(=O)OC C40928097
CCCCCOc1c(cc(cc1Br)/C=C\2/C(=O)N(C(=S)S2)CCC(=O)OC)OCC C40937887
CCCOC(=O)CCCN1C(=O)/C(=C\c2ccc(c(c2)OC)OCc3cc(c(cc3C)C)C)/SC1=S C40939001
CCOc1cc(ccc1OC(=O)/C=C/c2ccc(c(c2)OC)OC(C)C)/C=C(\C#N)/C(=O)OCC C40950624
CC(C)CCOc1ccc(cc1OC)/C=C/C(=O)Oc2ccc(cc2OC)/C=C(\C#N)/C(=O)OC C40999862
CCOC(=O)C1(Cc2ccccc2-c3ccccc3CC1(C(=O)OCC)C(=O)OCC)C(=O)OCC C45070966
CCCn1c2ccc(cc2nc1CCC(=O)N(CC)CC(CC)CC)S(=O)(=O)N3CCCC3 C58822032
CCOc1cc(cc(c1OCC(=O)OCC)CC=C)/C=C(/C#N)\C(=O)N2CCN(CC2)c3ccccc3 C59333336
CCOc1ccc(cc1)CN(Cc2ccco2)[C@@H](c3ccc(cc3)C(F)(F)F)c4nnnn4CCOC C13561917
COc1ccc(cc1OC)CCNC(=O)CCCSc2nc(cc(n2)C(F)(F)F)c3ccco3 C08442761
CCOc1cc(cc(c1OCC(=O)OCC)Br)/C=N/NC(=O)COc2ccc(cc2)C C08452374
c1ccc(cc1)C(=O)CSc2nc3ccccc3c(=O)n2CCCCCC(=O)NC[C@H]4CCCO4 C09472519
CCN(c1ccc(cc1)NC(=O)COC(=O)Cc2csc(n2)c3ccc(c(c3)OC)OC)C(C)C C10245585
CCOC(=O)[C@@H](CSCCCN1C(=O)c2ccccc2C1=O)NS(=O)(=O)c3ccc(cc3Cl)Cl C12859016
Cc1ccc(cc1)S(=O)(=O)N(Cc2ccc(cc2)Cl)c3ccc(cc3)OCC(=O)NCCCOC C13585594
CCOC(=O)Cc1csc(n1)NC(=O)CSc2nnc(n2CC=C)c3ccc(cc3)C(C)(C)C C14101654
CCOc1ccc2c(c1)cc(c(=O)[nH]2)CN(CCc3cccc(c3)C)Cc4nnnn4CCc5ccccc5 C13494293
CCOc1ccc(cc1)[C@H]2C(=C(C(=O)N2CCC[NH+](C)C)[O-])C(=O)c3ccc(cc3C)OCC(C)C C20129983
CC[NH+](CC)CCN1[C@@H](C(=C(C1=O)[O-])C(=O)c2ccc(cc2C)OCC(C)C)c3cccc(c3)[N+](=O)[O-] C20130756
CC[NH+](CC)CCN1[C@H](C(=C(C1=O)[O-])C(=O)c2ccc(cc2)OC(C)C)c3ccc(cc3)OC(C)C C20219465
CCOc1ccc(cc1)N(CC(=O)NCCc2ccc(c(c2)OC)OC)S(=O)(=O)c3ccc(cc3)C C20235713
CCCOc1ccc(cc1)[C@@H]2C3=C(C[C@@H]([C@@H](C3=O)C(=O)OC)C)NC(=C2C(=O)OCCOC(C)C)C C04766917
CCOc1ccc(cc1)N(CC(=O)NCc2ccc(c(c2)OC)OC(C)C)S(=O)(=O)c3ccc(cc3)C C22322297
CC[C@@H](c1ccc(c(c1)OC)OC)NC(=O)CN(c2ccc(cc2)OCC)S(=O)(=O)c3ccc(cc3)C C22322631
CCOc1ccc(cc1)N(CC(=O)NCCCOC2CCCC2)S(=O)(=O)c3ccc(cc3)Cl C22345452
Cc1ccc(cc1)S(=O)(=O)N(CC(=O)N[C@H](C)COc2ccc(cc2)OC)c3ccc(c(c3)OC)OC C22431394
CC[NH+](CC)CCCN1[C@@H](C(=C(C1=O)[O-])C(=O)c2cc3cc(ccc3o2)C)c4ccc(c(c4)OC)OCC C33515684
CC(C)CCOc1cccc(c1)[C@@H]2C(=C(C(=O)N2CCC[NH+](C)C)[O-])C(=O)c3cc4cccc(c4o3)OC C33522782
CCCOc1ccc(cc1)[C@@H]2C3=C(C[C@H]([C@@H](C3=O)C(=O)OC)C)NC(=C2C(=O)OCCOC(C)C)C C04766923
CCc1ccccc1NC(=O)N(CC(=O)N(CCc2ccc(c(c2)OC)OC)Cc3cccs3)C4CC4 C34795542
CCOc1cc(ccc1OCc2ccccc2)[C@@H]3C(=C(C(=O)N3CCC[NH+](C)C)[O-])C(=O)c4ccc(cc4)F C35299700
COCCCN(CC(=O)N(CCc1c[nH]c2c1cccc2)Cc3ccc(cc3)OC)C(=O)c4ccccc4F C35393358
CCCC[C@H](CC)C(=O)N1CCN(C[C@@H]1C)C(=O)[C@@H]([C@@H](C)CC)NC(=O)/C=C/c2ccc(cc2)[N+](=O)[O-] C35688239
CCCOCCOC(=O)C1=C(NC2=C([C@@H]1c3ccccc3OC(C)C)C(=O)[C@@H]([C@@H](C2)C)C(=O)OC)C C35898311
C/C=C/[C@@H](C(=O)NC(C)(C)CC(C)(C)C)N(Cc1ccco1)C(=O)[C@@H]2CCCN2C(=O)OCc3ccccc3 C36494070
C/C=C/[C@H](C(=O)NC(C)(C)CC(C)(C)C)N(Cc1ccco1)C(=O)[C@@H]2CCCN2C(=O)OCc3ccccc3 C36494072
CCCCC[C@H](C(=O)NCS(=O)(=O)c1ccc(cc1)C)N(Cc2ccco2)C(=O)c3cccc(c3)Cl C36499142
CCCCC[C@H](C(=O)NCS(=O)(=O)c1ccc(cc1)C)N(Cc2ccco2)C(=O)c3ccccc3 C36502588
CCC/C=C/[C@H](C(=O)NCS(=O)(=O)c1ccc(cc1)C)N(Cc2ccco2)C(=O)Cc3ccccc3 C36506740
CCCCC/C=C\C(=O)N(C)[C@H](c1ccc(cc1)[N+](=O)[O-])C(=O)NCS(=O)(=O)c2ccc(cc2)C C36526459
CCCN([C@@H](c1ccco1)C(=O)NC(C)(C)CC(C)(C)C)C(=O)[C@@H]2CCCN2C(=O)OCc3ccccc3 C36560055
CCCN([C@H](c1ccc(cc1)N(C)C)C(=O)NCS(=O)(=O)c2ccc(cc2)C)C(=O)CCC3CCCCC3 C36562855
CCC/C=C/[C@@H](C(=O)NCS(=O)(=O)c1ccc(cc1)C)N(CCC)C(=O)Cc2ccc3c(c2)OCO3 C36572876
CCCN([C@H](c1ccc(c(c1)OC)OC)C(=O)NC(C)(C)CC(C)(C)C)C(=O)Cc2ccc3c(c2)OCO3 C36572933
CCCN([C@@H](C(CC)CC)C(=O)NCS(=O)(=O)c1ccc(cc1)C)C(=O)c2cccc(c2)[N+](=O)[O-] C36576156
Cc1ccc(o1)CN([C@@H](c2ccc(c(c2)OC)OC)C(=O)NC(C)(C)C)C(=O)CCc3ccc(cc3)OC C36598084
CCCCCC(=O)N(Cc1ccc(o1)C)[C@@H](c2ccco2)C(=O)NCS(=O)(=O)c3ccc(cc3)C C36600748
CCCCCC(=O)N(Cc1ccc(o1)C)[C@H](c2ccc(cc2)C)C(=O)NCS(=O)(=O)c3ccc(cc3)C C36600837
CCN(CC)c1ccc(c(c1)OS(=O)(=O)c2ccc(cc2)NC(=O)C)CN(CC(C)C)C(=O)C3CCC3 C37422500
CCn1c(nnc1SCC(=O)Nc2ccc(cc2)S(=O)(=O)N(CC)CC)COc3cc(ccc3C)C C39967396
CC[NH+](CC)CCCN1[C@H](C(=C(C1=O)[O-])C(=O)c2c(nc3n2cccc3C)C)c4ccc(cc4)OCC=C C40004118
C[C@H](C(=O)N(CC(C)C)CC(=O)N(CCc1c[nH]c2c1cccc2)Cc3ccc(c(c3)OC)OC)Cl C35350398
CCOc1cc(ccc1OC(=O)COc2cc(ccc2C(C)C)C)/C=C(\C#N)/C(=O)NCc3ccco3 C40929337
CCOc1cc(ccc1OC(=O)COc2ccc(cc2)c3ccccc3)/C=C(\C#N)/C(=O)NCc4ccco4 C40934376
COC(=O)CCCCCCNC(=O)c1ccc(c(c1)S(=O)(=O)N2CCCCC2)N3CCCCC3 C46685907
c1ccc(c(c1)NC(=O)CSc2c(cccn2)C(=O)OCCOc3ccc(cc3)C#N)OC(F)F C49574644
CC[NH+](CC)c1ccc(cc1)[C@H]2C(=C(C(=O)N2CCc3ccc(c(c3)OC)OC)[O-])C(=O)CC(C)C C54143217
Cc1ccc(c(c1)NC(=S)N(Cc2ccc(cc2)OC)Cc3ccc(c(c3OC)OC)OC)OC C33785751
Cc1ccc(cc1)S(=O)(=O)N(CC(=O)N/N=C/c2ccc(c(c2)OC)OCC=C)c3cccc(c3)OC C59401592
CCOc1ccc(cc1)C(=O)Oc2ccc(cc2OCC)/C=N/NC(=O)COc3ccccc3OC C04330112
CCOc1ccc(cc1)NC2=C(C(=O)/C(=C/c3ccc(c(c3)OCC)OCC=C)/S2)C(=O)OCC C08438465
CCOCCn\1c2ccc(cc2s/c1=N\C(=O)c3cc(c(c(c3)OCC)OCC)OCC)OCC C08999082
CCCCn1c2c(c(=O)[nH]c1=O)n(c(n2)COC(=O)/C=C/c3ccc(c(c3)OCC)OCCCC)C C09646783
CCCCc1cc(=O)oc2c1c(cc(c2)C)OC(=O)CCCCCNS(=O)(=O)c3ccc(cc3)C C11865482
CCCOc1ccc(c(c1)OCCC)/C=N/Nc2ccc(cc2[N+](=O)[O-])S(=O)(=O)N(CC)CC C12555508
CCC(CC)NC(=O)CSc1nnc(n1CC(C)C)c2cccc(c2)S(=O)(=O)N(CC)CC C15089257
CCc1ccc(cc1)n2c(=O)c3ccccc3nc2[C@@H](CC)N(CCC(C)C)C(=O)CCC(=O)OCC C16430100
CCOC(=O)c1cccc(c1)NC(=O)CSc2nnc(n2CC=C)CSCc3ccccc3F C16448745
CCCOCCOC(=O)C1=C(NC2=C([C@H]1c3ccc(cc3)OCCC)C(=O)[C@@H]([C@H](C2)C)C(=O)OC)C C19723381
CC[NH+](CC)CCCN1[C@H](C(=C(C1=O)[O-])C(=O)c2ccc(cc2)C)c3ccc(c(c3)OCC)OCC C20280613
CCCOc1ccc(cc1OCC)/C=C/C(=O)OCc2csc(n2)CC(=O)Nc3ccc(cc3)C C22155020
CC[NH+](CC)CCN1[C@H](C(=C(C1=O)[O-])C(=O)c2ccc(cc2C)OCC)c3ccc(cc3)OCC=C C33375239
Cc1ccsc1CN(CCc2ccc(c(c2)OC)OC)C(=O)CN(CCOC)C(=O)NC3CCCCC3 C33552505
CC(C)CN(CC(=O)N(CCc1ccc(c(c1)OC)OC)Cc2ccco2)C(=O)CCC3CCCC3 C33575550
C=CCN(CC=C)c1cc(nc(n1)SCc2cccc(c2)C(=O)NCCCN3CCOCC3)Cl C33667201
CCCN(CC(=O)N(CCc1ccc(c(c1)OC)OC)Cc2c(ccs2)C)C(=O)C(C)(C)CCl C33713996
Cc1ccsc1CN(CCc2ccc(c(c2)OC)OC)C(=O)CN(CC=C)C(=O)C(C)(C)CCl C33730438
CCOCCCN(CC(=O)N(CCc1ccccc1)Cc2ccc(o2)C)C(=O)c3ccc(cc3)Cl C33789475
CCc1ccccc1NC(=O)N(CCCOCC)CC(=O)N(Cc2ccccc2)Cc3cccs3 C35085612
Cc1ccccc1n2c(cc(n2)C(C)(C)C)NC(=O)CN(CCCOC)C(=O)C[C@@H](C)CC(C)(C)C C35142847
CCOc1ccc(cc1)CN(CCc2c[nH]c3c2cccc3)C(=O)CN(CC(C)C)C(=O)CC(C)(C)C C35350834
CCNC(=O)c1ccc(o1)CSc2nc(cc(n2)N(C)CCc3ccc(c(c3)OC)OC)COC C35667928
CCCCCc1ccc(cc1)C(=O)N(CCC)CC(=O)N(Cc2ccc3c(c2)OCO3)Cc4ccco4 C35767602
CCCCNC(=O)N(CC(C)C)CC(=O)N(CCc1ccc(c(c1)OC)OC)Cc2c(ccs2)C C35775318
CCCC[C@H](CC)C(=O)Nc1ccc(cc1)n2c(nc(n2)OCCOC)c3ccc(cc3)C(F)(F)F C35777580
CCCCC[C@@H](C(=O)NCS(=O)(=O)c1ccc(cc1)C)N(C2CCCCC2)C(=O)CCCCC C36490321
CCCC[C@@H](CC)C(=O)N(Cc1ccco1)[C@H](C2CCCCC2)C(=O)NCS(=O)(=O)c3ccc(cc3)C C36496256
CCCCCCN([C@@H](C(CC)CC)C(=O)NC1CCCCC1)C(=O)c2cc(cc(c2)[N+](=O)[O-])[N+](=O)[O-] C36511564
CCCCCCN([C@@H](/C=C\C)C(=O)NC(C)(C)CC(C)(C)C)C(=O)c1cc(cc(c1)[N+](=O)[O-])[N+](=O)[O-] C36511586
CCCCCCN([C@@H](/C=C/C)C(=O)NC(C)(C)CC(C)(C)C)C(=O)c1cc(cc(c1)[N+](=O)[O-])[N+](=O)[O-] C36511587
CCCCC/C=C/C(=O)N(Cc1ccc(o1)C)[C@@H](/C=C\C)C(=O)NCS(=O)(=O)c2ccc(cc2)C C36557626
CCCC[C@@H](CC)C(=O)N(Cc1ccc(o1)C)[C@@H](c2ccco2)C(=O)NCS(=O)(=O)c3ccc(cc3)C C36558138
CCCCC[C@@H](C(=O)NCS(=O)(=O)c1ccc(cc1)C)N(CCC)C(=O)CCC2CCCCC2 C36562790
CCCC[C@@H](CC)C(=O)N(CCC)[C@@H](c1ccccc1C)C(=O)NCS(=O)(=O)c2ccc(cc2)C C36564391
CCCC[C@H](CC)C(=O)N(CCC)[C@H](c1ccc(cc1)C)C(=O)NCS(=O)(=O)c2ccc(cc2)C C36565029
CCC/C=C/[C@@H](C(=O)NCS(=O)(=O)c1ccc(cc1)C)N(CCC)C(=O)C[C@H](C)c2ccccc2 C36572490
CCCCNC(=O)[C@@H](c1ccc(cc1)N(C)C)N(Cc2ccc(o2)C)C(=O)CCc3ccc(cc3)OC C36598134
CCCCC[C@H](C(=O)NC(C)(C)CC(C)(C)C)N(Cc1ccc(o1)C)C(=O)Cc2ccc3c(c2)OCO3 C36598955
CCCCCC(=O)N(Cc1ccc(o1)C)[C@H](c2ccc(cc2)[N+](=O)[O-])C(=O)NC(C)(C)CC(C)(C)C C36600777
CC[C@@H](C)N(Cc1ccc(cc1OS(=O)(=O)c2ccc(cc2)OC)N(CC)CC)C(=O)CC(C)C C37423671
CCCC[C@H](CC)COc1ccc(cc1)OCC(=O)Nc2ccc(cc2)S(=O)(=O)N3CCCCC3 C39842824
CCCC[NH+](CCCC)CCCN1[C@@H](C(=C(C1=O)[O-])C(=O)c2cccs2)c3cccc(c3)[N+](=O)[O-] C40018709
CCCC[NH+](CCCC)CCCN1[C@@H](C(=C(C1=O)[O-])C(=O)c2ccco2)c3ccc(cc3)C(C)(C)C C40018843
CCCC[NH+](CCCC)CCCN1[C@H](C(=C(C1=O)[O-])C(=O)c2ccc(o2)C)c3ccc(cc3)[N+](=O)[O-] C40018966
CCCC[NH+](CCCC)CCCN1[C@H](C(=C(C1=O)[O-])C(=O)c2ccc(cc2)C)c3ccc(cc3)N(C)C C40019160
CC(C)(C)c1ccc(cc1)OCCCC(=O)Oc2ccc3cc(c(=O)oc3c2)C(=O)NCCCOC C40897006
CCCCc1ccc(cc1)NC(=O)CSc2nnc(n2CC=C)c3cc(c(c(c3)OC)OC)OC C40978263
CCCC[C@@H](CC)CNC(=O)c1cc(n(c1C)CCC2=CCCCC2)c3csc(n3)C(=O)OCC C33897806
CCOc1ccc(cc1)C[C@H](CNC(=O)/C=C/c2ccccc2OCc3csc(n3)C)C(=O)OC C62588273
CCOc1cc(cc(c1OCC)OCC)C(=O)OCC(=O)Nc2c(c3c(s2)C[C@@H](CC3)C)C(=O)OCC C08766404
C[C@H](C(=O)c1ccccc1)OC(=O)c2ccc(cc2)NC(=O)CCCC(=O)OCC(=O)c3ccc(cc3)F C09445888
CCCCCCc1ccc(cc1)OCCOc2c(cc(cc2Br)/C=N/n3cnnc3)OCC C13899096
CCOC(=O)CCC(=O)N(CC(C)C)CC(=O)N(Cc1cccn1Cc2ccc(cc2)F)C3CCCCC3 C16458189
CCCCN(Cc1cccn1Cc2ccc(cc2)Br)C(=O)CN(CCCOC)C(=O)C(C)(C)C C16462802
COCCN(CCC(=O)N(CCc1ccccc1)Cc2ccccc2)c3nc(ns3)Cc4ccc(cc4)F C16499325
C[C@@H](CC(=O)N(CCOC)CC(=O)N(CCc1c[nH]c2c1cccc2)Cc3ccc(cc3)F)CC(C)(C)C C16648866
CC[NH+](CC)CCCN1[C@@H](C(=C(C1=O)[O-])C(=O)c2ccc(cc2)OC(C)C)c3ccc(cc3)OCC=C C20219752
CCCN1CCCc2c1ccc(c2)CN(CCCN3CCOCC3)C(=S)Nc4ccc(cc4)C(=O)OCC C20731575
CC(C)(C)C(=O)OC[C@H]([C@H]1[C@H]([C@@H]([C@@H](O1)OC(=O)C(C)(C)C)OC(=O)C(C)(C)C)OC(=O)C(C)(C)C)O C22066916
CCCCc1ccc(cc1)C(=O)N(CC(=O)N(CCc2ccc(c(c2)OC)OC)Cc3cccs3)C4CC4 C33605958
CC(C)CN(CC(=O)N(CCc1ccc(c(c1)OC)OC)Cc2cccs2)C(=O)CCC3CCCC3 C33759741
CC[NH+](CC)CCN1[C@@H](C(=C(C1=O)[O-])C(=O)c2ccc(cc2)F)c3ccc(c(c3)OCC)OCCC(C)C C34941022
CC[C@@H](C)N(CCC(=O)Nc1nnc(s1)c2cc(c(c(c2)OC)OC)OC)C(=O)C[C@@H](C)CC(C)(C)C C35156110
CCCC[NH+](CCCC)CCCN1[C@H](C(=C(C1=O)[O-])C(=O)c2ccc(cc2)C)c3cccc(c3)[N+](=O)[O-] C35164499
CCCOc1cccc(c1)C(=O)C2=C(C(=O)N([C@H]2c3ccc(c(c3)OC)OCCC(C)C)CC[NH+](C)C)[O-] C35295827
CCCN(CCC)C(=O)c1csc(n1)CN(CCc2ccc(c(c2)OC)OC)Cc3ccc(cc3)C C35404660
CCOCCCN(CC(=O)N(Cc1cccn1Cc2ccc(cc2)F)C3CCCCC3)C(=O)CC(C)C C35746880
CC[C@H](C)N(CC(=O)N(CCc1ccc(c(c1)OC)OC)Cc2cccs2)C(=O)[C@H](CC)c3ccccc3 C35796043
CCCC[C@@H](CC)C(=O)N1CCC(CC1)N(Cc2ccc(cc2)C)C(=O)CN(CC(C)C)S(=O)(=O)CC C35958159
CCCC[C@H](CC)C(=O)N1CCC(CC1)N(Cc2ccc(cc2)C)C(=O)CN(CC(C)C)S(=O)(=O)CC C35958160
CC(C)CNC(=O)c1ccc(o1)CSc2nc(cc(n2)N(C)CCc3ccc(c(c3)OC)OC)COC C36040929
CN(CCc1ccc(c(c1)OC)OC)c2cc(nc(n2)SCc3ccc(o3)C(=O)NCC4CC4)COC C36040933
CCCC[C@H](CC)C(=O)N(Cc1ccco1)[C@H](c2ccc(cc2)[N+](=O)[O-])C(=O)NC(C)(C)CC(C)(C)C C36496603
CCCCCCN([C@H](c1cc(ccc1Cl)[N+](=O)[O-])C(=O)NC(C)(C)C)C(=O)CCc2ccc(cc2)OC C36515213
CCCCCCN([C@@H](c1cc(ccc1Cl)[N+](=O)[O-])C(=O)NC(C)(C)CC(C)(C)C)C(=O)CCS C36515474
CCCCCCN([C@@H](c1cc(ccc1Cl)[N+](=O)[O-])C(=O)NCCCC)C(=O)Cc2ccc3c(c2)OCO3 C36516152
CCCCCCN([C@H](c1cc(ccc1Cl)[N+](=O)[O-])C(=O)NCCCC)C(=O)Cc2ccc3c(c2)OCO3 C36516153
CCCCCCN([C@H](c1ccc(cc1)[N+](=O)[O-])C(=O)NCS(=O)(=O)c2ccc(cc2)C)C(=O)CCC C36517142
CCCCC[C@@H](C(=O)NCS(=O)(=O)c1ccc(cc1)C)N(c2ccccc2Cl)C(=O)CCCCC C36548089
CCCCNC(=O)[C@H](C(CC)CC)N(Cc1ccc(o1)C)C(=O)[C@@H]2CCCN2C(=O)OCc3ccccc3 C36555493
CCCC[C@H](CC)C(=O)N(CCC)[C@H](c1ccc(cc1)OC)C(=O)NCS(=O)(=O)c2ccc(cc2)C C36564913
CCCC[C@H](CC)C(=O)N(CCC)[C@@H](c1ccc(cc1)N(C)C)C(=O)NCS(=O)(=O)c2ccc(cc2)C C36564985
CCCN([C@@H](C(CC)CC)C(=O)NCS(=O)(=O)c1ccc(cc1)C)C(=O)CCc2ccc(cc2)OC C36571828
CCC(CC)[C@H](C(=O)NC(C)(C)CC(C)(C)C)N(Cc1ccc(o1)C)C(=O)CCc2ccc(cc2)OC C36598069
CCCCCOP(=O)([C@]1(C=CC(=O)c2c1cccc2)NS(=O)(=O)c3ccccc3)OCCCCC C08686156
CCCC[NH+](CCCC)CCCN1[C@H](C(=C(C1=O)[O-])C(=O)c2ccc(cc2)Cl)c3ccc(cc3)N(C)C C40019208
CCCC[NH+](CCCC)CCCN1[C@H](C(=C(C1=O)[O-])C(=O)c2ccc3c(c2)OCCO3)/C=C/c4ccccc4 C40019678
CCCC[NH+](CCCC)CCCN1[C@@H](C(=C(C1=O)[O-])C(=O)c2cc3ccccc3o2)c4cccc(c4)OC C40019701
CCCC[NH+](CCCC)CCCN1[C@H](C(=C(C1=O)[O-])C(=O)c2cc3cccc(c3o2)OC)c4ccc(cc4)C C40019744
CCCC[NH+](CCCC)CCCN1[C@@H](C(=C(C1=O)[O-])C(=O)c2cc3cccc(c3o2)OC)c4ccc(cc4)F C40019745
CCCC[NH+](CCCC)CCCN1[C@H](C(=C(C1=O)[O-])C(=O)c2cc3cccc(c3o2)OC)c4ccc(cc4)F C40019746
CCCC[NH+](CCCC)CCCN1[C@H](C(=C(C1=O)[O-])C(=O)c2cc3cccc(c3o2)OC)c4ccccc4F C40019752
CCCC[NH+](CCCC)CCCN1[C@H](C(=C(C1=O)[O-])C(=O)c2cc3cccc(c3o2)OC)c4ccco4 C40019758
CCCC[NH+](CCCC)CCCN1[C@H](C(=C(C1=O)[O-])C(=O)c2ccc(c(c2)F)C)c3ccc(cc3)N(C)C C40020007
CCOc1cc(ccc1OC(=O)CCCOc2ccc(cc2)C(C)(C)C)/C=C(\C#N)/C(=O)NCc3ccco3 C40935076
CCCCC/C=C/C(=O)N(c1ccccc1)[C@@H](/C=C/CCC)C(=O)NCS(=O)(=O)c2ccc(cc2)C C36606263
CCCCC/C=C\C(=O)N(c1ccccc1)[C@H](/C=C/CCC)C(=O)NCS(=O)(=O)c2ccc(cc2)C C36606264
CCCC[C@H](CC)C(=O)N(c1ccccc1)[C@@H](C(CC)CC)C(=O)NCS(=O)(=O)c2ccc(cc2)C C36606803
CCOC(=O)c1ccc(cc1)NC(=S)N(Cc2ccc(cc2)OC)Cc3cc(c(cc3OC)OC)OC C05948228
CC(=O)O[C@@H]1[C@H]([C@@H]([C@@H](O1)COC(=O)c2ccccc2)OC(=O)c3ccccc3)OC(=O)c4ccccc4 C00621841
COc1cc(c(c(c1)OC)Oc2cc(c(c(c2)OC)Oc3cc(c(c(c3)OC)OC)OC)OC)OC C01761471
CCN(C1CCCCC1)S(=O)(=O)c2ccc(cc2)S(=O)(=O)N(Cc3ccc(cc3)OCC)C[C@@H]4CCCO4 C00933632
CCOC(=O)C[C@@H](C(C)C)N(Cc1ccc(c(c1)[N+](=O)[O-])Cl)S(=O)(=O)c2ccc(cc2)OC C03026242
CCOc1cc(cc(c1OCC)OCC)C(=O)Oc2coc(cc2=O)CSc3nc(cc(n3)C)C C09829226
CCc1ccc(cc1)OCc2nnc(n2CC=C)SCC(=O)NCCc3ccc(cc3Cl)Cl C12659532
COc1cc(ccc1OCC=C)CN(C[C@@H]2CCCO2)C(=O)/C=C/c3cc(c(c(c3)OC)OC)OC C14425028
COCCN(CC(=O)N(CCc1c[nH]c2c1cccc2)Cc3ccc(cc3)C(F)(F)F)C(=O)C4CC4 C16649282
CCN(CC)c1ccc(cc1)c2nnc(n2C)SCC(=O)N(CC)Cc3ccc(c(c3)OC)OC C19314317
CCCOc1ccc(cc1)[C@H]2C3=C(C[C@@H]([C@H](C3=O)C(=O)OC)C)NC(=C2C(=O)OCCSCC)C C20560962
CCOc1ccc(cc1)N(CC(=O)NCCCc2ccc(cc2)OC)S(=O)(=O)c3ccc(cc3)C C22322334
CCOc1ccc(cc1)S(=O)(=O)N(CC(=O)NCCCc2ccc(cc2)OC)c3ccc(cc3)C C22344746
CCOc1ccccc1N(CC(=O)N[C@H](C)COc2ccc(cc2)C)S(=O)(=O)c3ccc(cc3)SC C22370134
CSc1ccc(cc1)S(=O)(=O)N(CC(=O)NCCCSCc2ccco2)c3cccc(c3)F C22402024
CCOc1ccc(cc1)N(CC(=O)N[C@@H](CC(C)C)c2ccc(cc2)OC)S(=O)(=O)c3ccc(cc3)C C22431266
CCCCn1c(=O)ccc(n1)C(=O)OCc2ccc(cc2)COC(=O)c3ccc(=O)n(n3)CCCC C22721749
CC[NH+](CC)CCN1[C@H](C(=C(C1=O)[O-])C(=O)c2ccc(cc2C)OCC=C)c3ccc(cc3)C(C)(C)C C24081105
CC[NH+](CC)CCN1[C@@H](C(=C(C1=O)[O-])C(=O)c2ccc(cc2C)OCC=C)c3ccc(cc3)C(C)(C)C C24081108
CC(C)CCn1c(nnc1SCC(=O)N(Cc2ccco2)C3=CCCCC3)COc4ccccc4 C24829473
Cc1ccc(cc1)S(=O)(=O)N(CC(=O)N(CCc2ccc(c(c2)OC)OC)Cc3ccc(o3)C)C(C)C C33731702
c1ccc(cc1)COCC(=O)N(C[C@@H]2CCCO2)CC(=O)N(Cc3ccc(cc3)F)Cc4cccs4 C33738344
c1cc(sc1)CN(Cc2ccc(cc2)F)C(=O)CN(CCN3CCOCC3)C(=O)CCC4CCCC4 C33764197
Cc1cccc(c1)NC(=O)N(CC=C)CC(=O)N(CCc2ccc(c(c2)OC)OC)Cc3c(ccs3)C C34771964
CCCN(CCC)C(=O)[C@H](CC(C)C)N1CC2=C(C1=O)[C@H](NC(=O)N2CC=C)c3ccccc3C(F)(F)F C34791546
CC(C)CN(CC(=O)N(CCc1ccccc1)Cc2ccco2)S(=O)(=O)c3ccc(cc3)[N+](=O)[O-] C34806470
CCCS(=O)(=O)N(CCC(C)C)CC(=O)N(Cc1ccccc1C)C2CCN(CC2)C(=O)CCl C34909680
Cc1ccc(cc1)Sc2ccc(cc2CN(CCCN3CCOCC3)C(=O)CCC4CCCC4)[N+](=O)[O-] C34998057
CCOCCCN(CC(=O)N(Cc1ccccc1)Cc2cccn2C)C(=O)c3ccc(cc3)C(F)(F)F C35335927
Cc1ccc(cc1)CN(CCc2c[nH]c3c2cccc3)C(=O)CN(CCOC)C(=O)C(C)(C)CCl C35351000
CC[C@@H](C)N(CC(=O)N(CCc1ccc(c(c1)OC)OC)Cc2ccco2)C(=O)Cc3cccs3 C35764817
COc1ccc(cc1OC)CCN(Cc2cccs2)C(=O)CN(C[C@H]3CCCO3)C(=O)c4cccs4 C35796289
Cc1ccc(o1)CN(CCc2ccc(c(c2)OC)OC)C(=O)CN(CCC(C)C)C(=O)c3ccco3 C35809057
CC(C)NC(=S)N(CC=C)Cc1cnc(n1C2CC2)S(=O)(=O)Cc3cccc(c3)C(F)(F)F C36040771
CCC/C=C/[C@@H](C(=O)NC(C)(C)CC(C)(C)C)N(Cc1ccco1)C(=O)Cc2ccc3c(c2)OCO3 C36502084
CCCCNC(=O)[C@@H](c1ccc(cc1)N(C)C)N(Cc2ccco2)C(=O)C(c3ccccc3)c4ccccc4 C36503650
CCCCC[C@@H](C(=O)NCS(=O)(=O)c1ccc(cc1)C)N(C)C(=O)C(c2ccccc2)c3ccccc3 C36536201
CCCCC[C@H](C(=O)NCS(=O)(=O)c1ccc(cc1)C)N(C)C(=O)C(c2ccccc2)c3ccccc3 C36536202
CCCCC/C=C\C(=O)N([C@@H](c1ccccc1)C(=O)NCS(=O)(=O)c2ccc(cc2)C)C(C)(C)C C36582106
CCCCC/C=C\C(=O)N([C@H](c1ccccc1)C(=O)NCS(=O)(=O)c2ccc(cc2)C)C(C)(C)C C36582108
CCC/C=C/[C@@H](C(=O)NCS(=O)(=O)c1ccc(cc1)C)N(C(=O)[C@@H](CC)c2ccccc2)C(C)(C)C C36583123
CCC/C=C/[C@H](C(=O)NCS(=O)(=O)c1ccc(cc1)C)N(C(=O)[C@@H](CC)c2ccccc2)C(C)(C)C C36583124
CCC/C=C/[C@@H](C(=O)NCS(=O)(=O)c1ccc(cc1)C)N(Cc2ccc(o2)C)C(=O)Cc3ccccc3 C36603287
CC(C)(C)CC(=O)N(CCc1ccc(c(c1)OC)OC)CCc2nc(no2)c3ccc(cc3)[N+](=O)[O-] C37381992
CC(C)OC(=O)c1cccc(n1)C(=O)Oc2ccc(cc2)OC(=O)c3cccc(n3)C(=O)OC(C)C C01513919
CC[NH+](CC)CCN1[C@@H](C(=C(C1=O)[O-])C(=O)c2ccc(cc2)OC(C)C)c3cccc(c3)Oc4ccccc4 C39828030
CCCCCCN1C(=O)/C(=C/c2c(c(c(=O)n(c2NCCc3ccccc3)CCC)C#N)C)/SC1=S C40066711
Cc1ccc2c(c1)c(=O)c(co2)CN(Cc3ccccc3)C(=O)CN(CCCOC)C(=O)C(C)(C)CCl C40374509
CC[C@H](C)[C@H](C(=O)Oc1ccc(cc1OCC)/C=C(\C#N)/C(=O)OCC)N2C(=O)c3ccccc3C2=O C40867355
CCOc1ccc(cc1)N(CC(=O)N[C@@H](CC(C)C)c2ccccc2)S(=O)(=O)c3ccc(cc3)SC C44947623
COc1ccc(cc1OC)CCNC(=O)CCCSc2nc(cc(n2)C(F)(F)F)c3cccs3 C58975576
CCOc1cc(ccc1OCc2ccc(cc2)Cl)/C=N/NC(=O)COc3ccc(cc3OC)CC=C C04295767
CCOc1ccc(cc1)c2nnc(o2)SCC(=O)Nc3c(c(c(s3)C(=O)OCC)C)C(=O)OCC C08924685
CCOc1cc(cc(c1OCC)OCC)C(=O)N/N=C/c2ccc(c(c2)COc3ccc(cc3)Cl)OC C10039727
CC[C@@H](C)c1ccc(cc1)OCC(=O)N/N=C/c2ccc(cc2)OC(=O)c3cc(c(c(c3)OC)OC)OC C10058873
CC(C)CCO[P@](=O)(c1ccc(cc1)N(C)C)[C@@H](c2cc(c(c(c2)OC)OC)OC)Nc3ccccc3 C09466154
CCOC(=O)c1ccc(cc1)NC(=O)CSc2nnc(n2CC=C)c3cc(c(c(c3)OC)OC)OC C14084297
C[C@]1(CC(=NCCc2ccccc2)C([C@H]([C@@H]1C(=O)OCC=C)c3cccc(c3)[N+](=O)[O-])C(=O)OCC=C)O C15081177
CSCCOC(=O)COc1ccc(cc1)/C=N/NC(=O)CSCc2ccccc2Br C16248646
CCCCN(Cc1cccn1Cc2ccc(cc2)Br)C(=O)CN(CC(C)C)C(=O)COC C16462635
COCCCN(CC(=O)N(CCc1c[nH]c2c1cccc2)Cc3ccccc3)C(=O)/C=C/c4ccccc4 C16648078
CC[C@@H](c1ccccc1)C(=O)N(CCOC)CC(=O)N(CCc2c[nH]c3c2cccc3)Cc4ccc(cc4)F C16648872
CC(C)(C)C(=O)N(CCCOC)CC(=O)N(CCc1c[nH]c2c1cccc2)Cc3ccc(cc3)C(F)(F)F C16649324
CC(C)C(=O)N(CCCOC)CC(=O)N(CCc1c[nH]c2c1cccc2)Cc3ccc(cc3)C(F)(F)F C16649326
CCOCCCN(CC(=O)N(Cc1ccc(cc1)F)Cc2ccco2)C(=O)c3ccc(cc3)C(C)(C)C C16652877
CC[NH+](CC)CCN1[C@@H](C(=C(C1=O)[O-])C(=O)c2ccc3c(c2)C[C@H](O3)C)c4ccc(c(c4)OCC)OCC=C C20391978
CCOc1ccccc1N(CC(=O)NCCCOC2CCCC2)S(=O)(=O)c3ccc(cc3)SC C22370104
CCCN(CC(=O)N(CCc1ccc(c(c1)OC)OC)Cc2cccs2)C(=O)c3ccc(cc3)CC C33458185
CCCC[C@H](C(=O)N1CCC[C@H](C1)C(=O)OCC)Sc2nc(c(c(=O)n2C)Cc3ccccc3)COC C33665144
C[C@@H](CC(=O)N(CCN1CCOCC1)CC(=O)N(Cc2ccc(cc2)F)Cc3ccco3)CC(C)(C)C C16652604
C/C=C(\C)/C=C/C=C/[C@H]([C@@H](C)[C@@H]([C@@H](C)CCc1c(c(=O)c2c(cc(c(c2o1)O)OC)OC)C)OC)OC C33836525
Cc1cc(ccc1OCC(C)C)C(=O)C2=C(C(=O)N([C@H]2c3ccc(c(c3)OC)OCC=C)CC[NH+](C)C)[O-] C35025494
Cc1ccsc1CN(Cc2ccccc2)C(=O)CN(CCCOC)S(=O)(=O)/C=C/c3ccccc3 C35044901
CCCCc1ccc(cc1)C(=O)N(CCN2CCOCC2)CC(=O)N(Cc3ccccc3)Cc4cccs4 C35088692
CC[C@H](c1ccccc1)C(=O)N(CCN2CCOCC2)CC(=O)N(CCc3ccccc3)Cc4ccco4 C35354477
Cc1ccc(cc1)CN(CCc2c[nH]c3c2cccc3)C(=O)CN(CC(C)C)C(=O)COCc4ccccc4 C35760857
C[C@H](CC(=O)N(CCN1CCOCC1)CC(=O)N(Cc2ccc(cc2)F)Cc3cccs3)CC(C)(C)C C35771168
CC(C)CN(CC(=O)N(CCc1ccc(c(c1)OC)OC)Cc2cccs2)C(=O)C(C)(C)CCl C35795607
CCCCC[C@H](C(=O)NC(C)(C)C)N(Cc1ccco1)C(=O)[C@H]2CCCN2C(=O)OCc3ccccc3 C36494080
CCCCCCN([C@H](c1ccc(cc1)[N+](=O)[O-])C(=O)NCS(=O)(=O)c2ccc(cc2)C)C(=O)C=C(C)C C36516843
CCCC[C@H](CC)C(=O)N(C)[C@@H](c1ccc(c(c1)OC)OC)C(=O)NCS(=O)(=O)c2ccc(cc2)C C36527001
CCCCC/C=C/C(=O)N(CCC)[C@H](c1ccc(cc1C)C)C(=O)NCS(=O)(=O)c2ccc(cc2)C C36563068
CCCCC/C=C\C(=O)N(CCC)[C@@H](c1ccc(cc1)Cl)C(=O)NCS(=O)(=O)c2ccc(cc2)C C36563847
CCCCC/C=C\C(=O)N(CCC)[C@H](c1ccc(cc1)Cl)C(=O)NCS(=O)(=O)c2ccc(cc2)C C36563851
CCCC[C@@H](CC)C(=O)N(CCC)[C@@H](c1ccc(cc1)Cl)C(=O)NCS(=O)(=O)c2ccc(cc2)C C36564946
CCCC[C@@H](CC)C(=O)N(CCC)[C@H](c1ccc(cc1)Cl)C(=O)NCS(=O)(=O)c2ccc(cc2)C C36564950
CCCCN(CCCC)S(=O)(=O)c1ccc(cc1)C(=O)Nc2nnc(o2)c3cccc(c3)SC(C)C C36652619
CC[NH+](CC)CCN1[C@H](C(=C(C1=O)[O-])C(=O)c2ccc(cc2)OCC(C)C)c3ccc(cc3OC)OC C39827951
CC[NH+](CC)CCCN1[C@@H](C(=C(C1=O)[O-])C(=O)c2ccc3cc(ccc3c2)OC)c4cccc(c4)OCC=C C39847657
CCCC[NH+](CCCC)CCCN1[C@H](C(=C(C1=O)[O-])C(=O)c2ccco2)c3cccc(c3)Br C40018828
CCCC[NH+](CCCC)CCCN1[C@@H](C(=C(C1=O)[O-])C(=O)c2ccc(o2)C)c3ccc(cc3)Br C40018969
CCCC[NH+](CCCC)CCCN1[C@H](C(=C(C1=O)[O-])C(=O)c2ccc(cc2)Br)c3ccc(o3)C C40019228
CCCC[NH+](CCCC)CCCN1[C@@H](C(=C(C1=O)[O-])C(=O)c2cc3ccccc3o2)c4c(ccs4)C C40019729
CCCC[NH+](CCCC)CCCN1[C@H](C(=C(C1=O)[O-])C(=O)c2c(nc(s2)C)C)c3ccccc3Cl C40019814
CCCCOc1ccc(cc1OCC)[C@H]2c3c(=O)c4cc(ccc4oc3C(=O)N2CCCOC(C)C)CC C40042865
CCc1ccc2c(c1)c(=O)c3c(o2)C(=O)N([C@H]3c4ccc(c(c4)OCC)OCCC(C)C)CCCOC(C)C C40042950
CCn1c(c(c(c1C(=O)OCC)C)C(=O)CN(CCCOCC)S(=O)(=O)c2c(cc(cc2C)C)C)C C40384651
CCc1c(c(nc(n1)n2c(cc(n2)C)C)SCCC(=O)NCCc3ccc(c(c3)OCC)OCC)C C40851296
CC(C)(C)c1ccc(cc1)OCCCc2nnc(n2CC=C)SCC(=O)Nc3ccc(c(c3)Cl)OC C40978407
CCCOc1ccc(cc1OCC)[C@@H]2C(=C(Nc3n2nc(n3)SCCC)C)C(=O)OCc4ccccc4 C40981479
CCCSc1nc2n(n1)[C@@H](C(=C(N2)C)C(=O)OCC=C)c3ccc(c(c3)OCC)OCc4ccccc4 C40982655
CCOCCCN([C@@H](c1ccco1)C(=O)NC2CCCC2)C(=O)Cn3nc(nn3)c4ccc(cc4)OC C06600084
CCOCCCN([C@H](c1ccco1)C(=O)NC2CCCC2)C(=O)Cn3nc(nn3)c4ccc(cc4)OC C06600159
CC[C@H](C)NC(=O)CSc1nc2ccsc2c(=O)n1CCCCCC(=O)Nc3ccc(cc3)OC C09474666
CCCN(CCC)C(=O)Cn1c2ccccc2c(=O)n(c1=O)Cc3ccc(cc3)C(=O)NCCCOC C09617313
CCOC(=O)c1c(c(c(s1)NC(=O)CCSc2nnc(n2CC=C)CNc3ccccc3)C#N)C C09695107
c1ccc(cc1)c2ncc(o2)COC(=O)[C@H](CCCCNC(=O)c3ccccc3)NC(=O)c4ccccc4 C09805621
CCOCCCNC(=O)[C@H](c1ccc(cc1)C)N(Cc2cccs2)C(=O)CNC(=O)c3ccccc3 C09834947
C[C@@]1(CC(=O)[C@@H]([C@@H]([C@@H]1C(=O)OCCOC)c2ccc(c(c2)Oc3ccccc3)F)C(=O)OCCOC)O C12402135
C[C@]1(CC(=O)[C@@H]([C@@H]([C@@H]1C(=O)OCCOC)c2ccc(c(c2)Oc3ccccc3)F)C(=O)OCCOC)O C12402136
C[C@H](CNC(=O)/C=C/c1cc(c(c(c1)OC)OC)OC)OC(=O)/C=C/c2cc(c(c(c2)OC)OC)OC C12562601
c1ccc(cc1)c2ncc(o2)COC(=O)[C@@H](CCCCNC(=O)c3ccccc3)NC(=O)c4ccccc4 C12629798
CCOc1cc(c(cc1N2CCOCC2)OCC)NC(=O)COC(=O)c3c(c([nH]c3C)C(=O)OCC)C C12546989
CC(C)COC(=O)C[C@@H]1C(=O)NCCN1C(=S)NC(=O)c2cccc(c2)OCCOc3ccccc3 C14663863
C[C@@]1(CC(=O)[C@@H]([C@@H]([C@H]1C(=O)OCCOC)c2ccc(c(c2)Oc3ccccc3)F)C(=O)OCCOC)O C15021648
CCN(CC)c1ccc(cc1)/C=N/NC(=O)CSc2nnc(n2CC=C)CNc3ccc(cc3)Cl C15930362
CCCN(CCC)S(=O)(=O)c1ccc2c(c1)c(cn2CC)/C=N/NC(=S)Nc3ccccc3OCC C20183392
CCCC[C@H](CC)CN1C(=O)/C(=C\c2c(nc3c(cccn3c2=O)C)NCCOCCO)/SC1=S C33498242
CCOC(=O)CCC(=O)N(CC=C)CC(=O)N(CCc1ccc(c(c1)OC)OC)Cc2c(ccs2)C C33673437
CC(C)(CCl)C(=O)N(C[C@H]1CCCO1)CC(=O)N(CCc2ccc(c(c2)OC)OC)Cc3cccs3 C33748587
CC[NH+](CC)CCN1[C@@H](C(=C(C1=O)[O-])C(=O)c2ccc(cc2)OC)c3ccc(c(c3)OCC)OCC=C C33766201
COCCN(CC(=O)N(CCc1ccc(c(c1)OC)OC)Cc2cccs2)C(=O)c3ccccc3F C33827893
CC(C)CN(C[C@@H]1CN(CCO1)C[C@@H](COc2ccccc2)O)C(=O)c3cc(c(c(c3)OC)OC)OC C34691305
CC[NH+](CC)CCN1[C@H](C(=C(C1=O)[O-])C(=O)c2ccc(cc2)C)c3ccc(c(c3)OC)OCCC(C)C C34918358
CCOCCCN(CC(=O)N(CCc1ccc(c(c1)OC)OC)Cc2cccs2)C(=O)CCCl C35147268
COCCCN(CC(=O)N(CCc1ccc(c(c1)OC)OC)Cc2ccco2)C(=O)c3ccccc3F C35354584
CC[NH+](CC)CCCN1[C@H](C(=C(C1=O)[O-])C(=O)c2c(nc(s2)C)C)c3ccc(c(c3)OCC)OCC C35568287
CC[NH+](CC)CCCN1[C@@H](C(=C(C1=O)[O-])C(=O)c2c(nc(s2)C)C)c3ccc(c(c3)OC)OCC=C C35568320
CC1=C([C@H](N2C(=CSC2=N1)/C=C(/NCC[NH+](C)C)\[O-])c3cc(cc(c3)OC)OC)C(=O)OCCOC C35700966
CC1=C([C@H](N2C(=CSC2=N1)/C=C(/NCC[NH+](C)C)\[O-])c3cccc(c3OC)OC)C(=O)OCCOC C35703612
COCCN(CC(=O)N(CCc1c[nH]c2c1cccc2)Cc3ccc(c(c3)OC)OC)C(=O)C4CCC4 C35760943
COCCN(CC(=O)N(CCc1ccc(c(c1)OC)OC)Cc2ccco2)C(=O)C34CC5CC(C3)CC(C5)C4 C35764974
COCCN(CC(=O)N(CCc1ccc(c(c1)OC)OC)Cc2cccs2)C(=O)c3ccc(cc3)F C35795847
COc1cccc(c1)C(=O)N(CC=C)CC(=O)N(CCc2ccc(c(c2)OC)OC)Cc3cccs3 C35796405
Cc1ccc(s1)CN(CCc2ccc(c(c2)OC)OC)C(=O)CN(CCCOC)C(=O)CCCl C35798001
CCCS(=O)(=O)N(CCC(C)C)CC(=O)N(Cc1ccccc1C)C2CCN(CC2)C(=O)CCCl C35958154
CCC/C=C/[C@H](C(=O)NC(C)(C)CC(C)(C)C)N(Cc1ccco1)C(=O)c2cc(cc(c2)[N+](=O)[O-])[N+](=O)[O-] C36497604
COc1c(ccc(c1)/C=N/NC(=O)CCCC(=O)N/N=C/c2cc(c(cc2)OCC=C)OC)OCC=C C04527745
CCc1c(sc(c1C(=O)OCC)NC(=O)CSc2nnc(n2CC=C)[C@@H](C)Oc3cccc(c3)C)C C39972608
CCCC[NH+](CCCC)CCCN1[C@@H](C(=C(C1=O)[O-])C(=O)c2ccc3c(c2)OCCO3)c4cccc(c4)O C40019663
CCCC[NH+](CCCC)CCCN1[C@H](C(=C(C1=O)[O-])C(=O)c2ccc3c(c2)OCCO3)c4cccc(c4)O C40019664
CCS(=O)(=O)N(C[C@@H]1CCCO1)CC(=O)N(CCc2ccc(c(c2)OC)OC)Cc3cccs3 C40372170
CCOc1cc(cc(c1OCC)OCC)C(=O)Oc2ccc3cc(c(=O)oc3c2)C(=O)NCCCOC C40893077
CCN(CC)C(=O)COc1ccc(cc1OC)[C@@H]2C(=C(Nc3n2nc(n3)SCC)C)C(=O)OCC=C C41003496
CC(C)(C)C(=O)OC[C@H]1[C@@H]([C@@H]([C@H]([C@H](O1)N)OC(=O)C(C)(C)C)OC(=O)C(C)(C)C)OC(=O)C(C)(C)C C44608700
CCOc1ccc(cc1)[C@@H](CCC(=O)N/N=C\c2ccc(c(c2)CC=C)OCc3ccc4c(c3)OCO4)O C58895140
Cc1ccc(cc1)NCc2nnc(n2CC=C)SCC(=O)N/N=C/c3cc(c(c(c3)OC)OC)OC C59475528
C[C@@H](CSc1nc2ccc(cc2s1)NC(=O)CCC=C)C(=O)NCCc3ccc(c(c3)OC)OC C59721162
CCOC(=O)C1=C(C(=N[C@@H]1C)C(=O)[C@@H](C)OC(=O)CCNS(=O)(=O)c2cccc(c2)C(F)(F)F)C C39944689
CCOC(=O)C1=C(C(=N[C@H]1C)C(=O)[C@@H](C)OC(=O)CCNS(=O)(=O)c2cccc(c2)C(F)(F)F)C C39944691
CCOC(=O)c1ccc(cc1)NC(=O)[C@H](C)Sc2nnc(n2CC=C)CCNC(=O)c3ccccc3F C10934549
CCOc1ccc(cc1)C(=O)Oc2ccc(cc2OCC)/C=N/NC(=O)C(=O)Nc3ccc(cc3)OCC C04360078
CCCC(=O)Nc1ccn(c(=O)n1)[C@H]2[C@H]([C@@H]([C@@H](O2)COC(=O)CCC)OC(=O)CCC)OC(=O)CCC C04984383
COC(=O)[C@H](Cc1ccc(cc1)O)NC(=O)[C@@H](CSCc2ccccc2)NC(=O)OCc3ccccc3 C05023366
CCOc1ccc(cc1)NC(=S)N[C@@H]2[C@H]([C@@H]([C@@H]([C@@H](O2)COC(=O)C)OC(=O)C)OC(=O)C)OC(=O)C C05614847
CCOC(=O)CN([C@@H](c1ccc(cc1)O)C(=O)NCCC(C)C)C(=O)Cn2nc(nn2)c3ccc(cc3)F C06546242
CCOCCCN([C@H](c1ccco1)C(=O)NC2CCCCC2)C(=O)Cn3nc(nn3)c4ccc(cc4)OC C06600162
CCOc1ccc(cc1)C(=O)Oc2ccc(cc2OCC)/C=N/NC(=O)CNS(=O)(=O)c3ccccc3 C04292830
CCOc1ccc(cc1OCC)N2C[C@H](OC2=O)CNC(=O)Nc3cc(c(c(c3)OCC)OCC)OCC C08868686
CCN(CC)S(=O)(=O)c1ccc(cc1)C(=O)NCCn2c3c(cn2)c(nc(n3)SC)NCCOC C08943981
CCCNc1c2cnn(c2nc(n1)SCC)CCNC(=O)c3ccc(cc3)S(=O)(=O)N(CC)CC C08948138
CCOCCCNC(=O)[C@@H](c1ccccc1)N(Cc2ccc3c(c2)OCO3)C(=O)CNC(=O)c4ccccc4 C09601397
CCOc1ccc(cc1)c2csc(n2)NC(=O)c3ccc(cc3)S(=O)(=O)N(CCOC)CCOC C11617197
COC(=O)[C@@H](CSCc1ccccc1)NC(=O)COC(=O)[C@@H](c2ccccc2)NC(=O)c3ccccc3 C12417318
CCOC(=O)CN([C@H](CC(C)C)C(=O)NC1CCCCC1)C(=O)C[S@](=O)CC(=O)Nc2ccc(cc2)C C12473826
Cc1c(c(sc1C(=O)N)NC(=O)COC(=O)CCCc2nc3ccccc3s2)C(=O)OCCOC C12579270
CCOC(=O)C(=CNc1ccc(c(c1)S(=O)(=O)Nc2ccccc2OC)N3CCCCC3)C(=O)OCC C12631814
CC(C)CCOc1cccc(c1)C(=O)NC(=S)N2CCNC(=O)[C@H]2CC(=O)OCCOc3ccccc3 C14644770
CC(C)CCOC(=O)C[C@H]1C(=O)NCCN1C(=S)NC(=O)c2ccccc2OCCOc3ccccc3 C14775237
Cc1ccc(cc1)N(c2nnc(s2)[C@@H]([C@@H]([C@H](COC(=O)C)OC(=O)C)OC(=O)C)OC(=O)C)C(=O)C C15775197
Cc1ccc(cc1)N(c2nnc(s2)[C@@H]([C@H]([C@H](COC(=O)C)OC(=O)C)OC(=O)C)OC(=O)C)C(=O)C C15775200
COc1ccc(cc1OC)/C(=C\c2ccc(c(c2)OC)OC(F)F)/C(=O)OCC(=O)NCC(F)(F)F C15979423
CCN(CC)C(=O)c1c(c(c(s1)NC(=S)Nc2cc(c(cc2C(=O)OC)OC)OC)C(=O)OC)C C16361069
CCOCCCN(CC(=O)N1CCc2c(ccs2)[C@H]1c3ccc(cc3)Cl)C(=O)CCC(=O)OCC C16488645
CCOCCCN(CC(=O)N(Cc1ccc(cc1)F)Cc2ccc(o2)C)C(=O)c3ccc(c(c3)[N+](=O)[O-])C C16650833
CCOCCCN(CC(=O)N(Cc1ccc2c(c1)OCO2)Cc3ccc(o3)C)S(=O)(=O)c4ccccc4 C16652251
CC(C)(C)OC(=O)CC[C@@H](C(=O)OC(C)(C)C)NC(=O)c1ccc(cc1)N(C)Cc2cnc(c(n2)C#N)N C17060384
CCOC(=O)CC[C@@H](C(=O)OCC)NC(=O)c1ccc(cc1)NCC(=O)CN2C(=O)c3ccccc3C2=O C17430483
CCCCN(CCCC)S(=O)(=O)c1ccc(cc1)NC(=O)CCNS(=O)(=O)c2ccc(cc2)Cl C20628714
Cc1c(c(=O)ccn1CCOCCOCCOCCOCCCc2cc(c(c(c2)C(C)(C)C)O)C(C)(C)C)O C27074428
Cc1ccc(o1)CN(CCc2ccc(c(c2)OC)OC)C(=O)CN(CCN3CCOCC3)C(=O)C4CCCC4 C33475464
COCCCN(CC(=O)N(Cc1ccc2c(c1)OCO2)Cc3cccs3)C(=O)Cc4ccc(cc4)OC C33614511
CC[NH+](CC)CCCN1[C@H](C(=C(C1=O)[O-])C(=O)c2cccc(c2)OCC)c3cc(c(c(c3)OC)OC)OC C33723330
CCCN(CC(=O)N(CCc1ccc(c(c1)OC)OC)Cc2cccs2)S(=O)(=O)c3ccc(cc3)C C34696718
CCCCC(=O)N1CCC(CC1)N(Cc2ccc(cc2)Cl)C(=O)CN(CCOC)S(=O)(=O)CCC C34909720
CC[NH+](CC)CCN1[C@@H](C(=C(C1=O)[O-])C(=O)c2ccc(cc2)OCC)c3ccc(c(c3)OCC)OCC=C C34920398
CCOc1ccc(cc1)NC(=O)N(CCC(=O)NCCC(c2ccccc2)c3ccccc3)Cc4ccco4 C34945437
CC(C)CCOc1ccc(cc1OC)[C@@H]2C(=C(C(=O)N2CC[NH+](C)C)[O-])C(=O)c3ccc(cc3)OC(C)C C35024642
CCS(=O)(=O)N(CCOC)CC(=O)N(CCc1c[nH]c2c1cccc2)Cc3ccc(cc3)C(F)(F)F C35351149
CCOCCCN(CC(=O)N(CCc1ccc(c(c1)OC)OC)Cc2c(ccs2)C)C(=O)c3ccco3 C35384125
CN(C)c1ccc(cc1)CN(CCc2c[nH]c3c2cccc3)C(=O)CN(CCc4ccccc4)C(=O)COC C35394986
COCCCN(CC(=O)N(CCc1c[nH]c2c1cccc2)Cc3ccc(c(c3)OC)OC)C(=O)c4ccco4 C35760974
COCCN(CC(=O)N(CCc1ccc(c(c1)OC)OC)Cc2ccco2)C(=O)Nc3cccc(c3)C#N C35766158
CCOC(=O)CNC(=O)N(CCOC)CC(=O)N(CCc1ccc(c(c1)OC)OC)Cc2c(ccs2)C C35775330
CCOCCCN(CC(=O)N(CCc1ccc(c(c1)OC)OC)Cc2ccc(s2)C)C(=O)[C@H](C)Cl C35799080
CCCCCCN([C@@H](c1ccc(cc1)[N+](=O)[O-])C(=O)NC2CCCCC2)C(=O)CNC(=O)c3ccccc3 C36518969
CCC(=O)Nc1cc(ccc1/N=N\c2ccc(cc2Cl)[N+](=O)[O-])N(CCC(=O)OC)CCC(=O)OC C31371359
CC(C)COC(=O)c1ccc(cc1)Nc2c(c(ncn2)Nc3cc(cc(c3)C(=O)OC)C(=O)OC)[N+](=O)[O-] C40594029
CCCn1c(nnc1SCc2c(cnc(n2)N3CCCCC3)C(=O)OCC)CCc4cn(nc4C)CC C41347438
Cc1cc(nc(n1)N/C(=N\C(=S)Nc2cc(cc(c2)C(=O)OC)C(=O)OC)/NCCN3CCOCC3)C C14158236
C[C@H](c1ccc(cc1)CC(C)C)C(=O)NC(=S)N2CCNC(=O)[C@@H]2CC(=O)OCCCc3ccccc3 C66199699
COC(=O)c1ccc(cc1)/C=C\2/C(=O)N(C(=S)S2)CCCCCC(=O)N(CCC#N)c3ccccc3 C08820121
CCCCc1ccc2c(c1)s/c(=N/C(=O)CCCS(=O)(=O)Cc3ccccc3)/n2CC(=O)OC C10688243
CCN(CC)c1nc2ccc(cc2s1)OC(=O)c3ccc(cc3)S(=O)(=O)N(CC(C)C)CC(C)C C12489329
CCN(CC)C(=O)c1c(c(c(s1)NC(=O)CSCc2ccc(cc2)C(=O)[O-])C(=O)OCC)C C13062429
CCOc1ccc(cc1)c2nnc(n2CC(=O)[O-])SCC(=O)N[C@@H](C)c3ccc(cc3)CC(C)C C13195899
CC(C)(C)N(Cc1ccc(cc1)OCC=C)S(=O)(=O)c2cc(cc(c2OC)OC)/C=C/C(=O)[O-] C13250044
CCCC(=O)OC[C@H]1[C@@H]([C@H]([C@H](O1)n2cnc3c2ncnc3[S-])OC(=O)CCC)OC(=O)CCC C17004210
CCOc1cc(ccc1OCC=C)[C@@H]2C(=C(C(=O)N2CCCOC)[O-])C(=O)c3ccc4c(c3)C[C@@H](O4)C C09312160
CCOc1cc(ccc1OCC=C)[C@@H]2C(=C(C(=O)N2CCCOC)[O-])C(=O)c3ccc4c(c3)C[C@H](O4)C C09312162
c1ccc(cc1)CN(Cc2cccs2)C(=O)CN(CCN3CCOCC3)C(=O)COc4ccccc4 C33460253
CCOc1cccc(c1)C(=O)C2=C(C(=O)N([C@@H]2c3ccc(cc3)OCC=C)CCCn4ccnc4)[O-] C33470292
CC(C)CCOc1cccc(c1)[C@H]2C(=C(C(=O)N2CCCOC)[O-])C(=O)c3cc4cccc(c4o3)OC C33522934
COCCN(CC(=O)N(CCc1ccc(c(c1)OC)OC)Cc2cccs2)C(=O)c3cccs3 C33657615
CCOc1cc(ccc1OCCC(C)C)[C@@H]2C(=C(C(=O)N2CCCOC)[O-])C(=O)c3ccc4c(c3)C[C@@H](O4)C C09290663
c1ccc(cc1)CCN(Cc2ccco2)C(=O)CN(CCN3CCOCC3)C(=O)[C@@H]4C[C@H]4c5ccccc5 C33694566
CC(C)CCOc1ccc(cc1OC)[C@H]2C(=C(C(=O)N2CCCOC)[O-])C(=O)c3ccc4c(c3)OCCO4 C08383841
COc1ccc(cc1)C(=O)C2=C(C(=O)N([C@@H]2c3ccc(c(c3)OC)OCC=C)CCCN4CCOCC4)[O-] C33758345
CCOc1cc(ccc1OCC=C)[C@H]2C(=C(C(=O)N2CCCn3ccnc3)[O-])C(=O)c4ccc(cc4)OC C33766319
CC[C@@H](C)N(CC(=O)N(CCc1ccc(c(c1)OC)OC)Cc2ccco2)C(=O)c3ccccc3F C34704909
CCOc1ccc(cc1)C(=O)C2=C(C(=O)N([C@H]2c3ccc(c(c3)OCC)OCC=C)Cc4ccco4)[O-] C34920406
Cc1cc(ccc1C(=O)C2=C(C(=O)N([C@@H]2c3ccc(cc3)OCC=C)CCCN4CCOCC4)[O-])OC(C)C C35038575
CCOc1cc(ccc1OCC=C)[C@@H]2C(=C(C(=O)N2CCCN3CCOCC3)[O-])C(=O)c4ccc(cc4)F C35298969
Cc1ccc(o1)CN(Cc2ccccc2)C(=O)CN(CCCN3CCOCC3)C(=O)C(C)(C)CCl C16649716
CCc1ccc(cc1)C(=O)N(CCCN2CCOCC2)CC(=O)N(Cc3ccccc3)Cc4ccco4 C16652332
CC[C@@H](C)N/C(=C/C1=CSC2=NC(=C([C@H](N12)c3cccc(c3OC)OC)C(=O)OCCOC)C)/[O-] C35703603
c1ccc(cc1)CCN(Cc2ccco2)C(=O)CN(CCN3CCOCC3)C(=O)CCC4CCCC4 C35764616
COCCCN(CC(=O)N(Cc1ccc2c(c1)OCO2)Cc3cccs3)C(=O)Cc4ccccc4 C33860117
CC[C@@H](C)N/C(=C/C1=CSC2=NC(=C([C@@H](N12)c3ccc(c(c3)OC)OC)C(=O)OCCOC)C)/[O-] C36058328
CC[C@H](C)N/C(=C/C1=CSC2=NC(=C([C@H](N12)c3ccc(c(c3)OC)OC)C(=O)OCCOC)C)/[O-] C36058337
CCOC(=O)/C(=C/c1[nH]c(cc1)C(c2[nH]c(cc2)/C=C(/C(=O)OCC)\C#N)c3ccc(cc3)C(=O)[O-])/C#N C17729632
C[C@@H]1Cc2cc(ccc2O1)C(=O)C3=C(C(=O)N([C@@H]3c4ccc(c(c4)OC)OCCC(C)C)CCCOC)[O-] C38249652
C[C@H]1Cc2cc(ccc2O1)C(=O)C3=C(C(=O)N([C@@H]3c4ccc(c(c4)OC)OCCC(C)C)CCCOC)[O-] C38249653
CCOC(=O)[C@@H]1C(=C([C@@H](S1)NC(=O)CSc2nc(c(nn2)CCC(=O)[O-])[O-])C(=O)OCC)C C39703840
CCOc1cccc(c1)C(=O)C2=C(C(=O)N([C@H]2c3cccc(c3)OCC=C)CCCN4CCOCC4)[O-] C39847854
CCCCCOc1ccc(cc1OCC)[C@H]2c3c(=O)c4cc(ccc4oc3C(=O)N2CCCOC)CC C40042904
CCOc1cc(ccc1OCCC(C)C)[C@@H]2C(=C(C(=O)N2CCOCCO)[O-])C(=O)c3ccc(o3)C C40075522
CCOc1cc(ccc1OCCC(C)C)[C@H]2C(=C(C(=O)N2CCOCCO)[O-])C(=O)c3ccc(cc3)OC C40077263
CC(C)COc1ccc(cc1)C(=O)C2=C(C(=O)N([C@@H]2c3ccc(c(c3)OC)OCC(C)C)CCO)[O-] C40080949
Cc1cc(ccc1C(=O)C2=C(C(=O)N([C@H]2c3ccc(c(c3)OC)OC)CCOCCO)[O-])OCC=C C40082917
Cc1cc(ccc1C(=O)C2=C(C(=O)N([C@H]2c3cc(ccc3OC)OC)CCOCCO)[O-])OCC(C)C C40084748
Cc1cc(ccc1OC(C)C)C(=O)C2=C(C(=O)N([C@H]2c3ccc(cc3OC)OC)CCOCCO)[O-] C40093250
COc1cccc2c1oc(c2)C(=O)C3=C(C(=O)N([C@@H]3c4cc(c(c(c4)OC)OC)OC)CCOCCO)[O-] C40097780
Cc1c(sc(n1)C)C(=O)C2=C(C(=O)N([C@H]2c3ccc(c(c3)OC)OCC(C)C)CCOCCO)[O-] C40098757
Cc1ccc(cc1F)C(=O)C2=C(C(=O)N([C@@H]2c3ccc(c(c3)OC)OCCC(C)C)CCOCCO)[O-] C40099788
CCOc1cccc(c1)C(=O)C2=C(C(=O)N([C@@H]2c3ccc(c(c3)OC)OCCC(C)C)CCOCCO)[O-] C40100732
CCCOc1ccc(cc1OCC)[C@H]2C(=C(C(=O)N2CCOCCO)[O-])C(=O)c3cccc(c3)OCC=C C40102123
CCOc1cc(ccc1OCC=C)[C@@H]2C(=C(C(=O)N2CCOCCO)[O-])C(=O)c3cccc(c3)OCC=C C40102124
CCN(CC)c1ccc(cc1)[C@H]2C(=C(C(=O)N2CCOCCO)[O-])C(=O)c3cccc(c3)OCC=C C40102151
CCOc1ccc(cc1OCC)[C@H]2C(=C(C(=O)N2CCO)[O-])C(=O)c3cccc(c3)OCc4ccc(cc4)C C40109143
CCCCN1[C@H](C(=C(C1=O)[O-])C(=O)c2ccc(cc2)S(=O)(=O)N(C)C)c3ccc(c(c3)OC)OCC=C C40110978
CCO[C@H]1[C@@H]([C@H]([C@H](O1)[C@H](COCc2ccccc2)OCc3ccccc3)OCc4ccccc4)O C03956886
CC(C)COC(=O)c1ccc(cc1)NC(=O)CCC(=O)OCC(=O)c2ccc(cc2)Br C04084576
CCOc1cc(cc(c1OC)Cl)/C=C/C(=O)OCC(=O)c2c(c(c([nH]2)C)C(=O)OCC)C C09617228
CCCOc1ccc(cc1OCCC)[C@@H](C)NC(=O)CN(C)S(=O)(=O)c2ccc(s2)Cl C09963533
CC(C)CN(CC(C)C)C(=O)COC(=O)c1cc(c(cc1NC(=O)c2cccs2)OC)OC C11344432
COc1ccccc1C(=O)N[C@H](CCSC)C(=O)OCC(=O)N(C2CCCCC2)C3CCCCC3 C13148274
CCOc1cc(ccc1OC(F)F)C(=O)Nc2c(c(c(s2)C(=O)OCC)C)C(=O)OC(C)C C13959875
CCCC(=O)Nc1ccc(cc1)C(=O)[C@H](C)OC(=O)/C=C/c2ccc(c(c2)OCC)OCCC C15355486
CCO[C@H]1[C@@H]([C@@H]([C@H](O1)[C@@H](COCc2ccccc2)OCc3ccccc3)OCc4ccccc4)O C04245719
CC(C)(C)CC(=O)N(CCCOC)CC(=O)N(CCc1c[nH]c2c1cccc2)Cc3ccccc3 C16648055
CCOC(=O)c1ccc(cc1)NC(=O)N(CC(C)C)CC(=O)N(Cc2ccccc2)Cc3ccco3 C16653113
CCCCn1c2ccc(cc2nc1SCC(=O)NC(C)(C)CC)S(=O)(=O)N(CC)CC C19316258
CCCCn1c2ccc(cc2nc1S[C@H](C)C(=O)NCC(C)C)S(=O)(=O)N(CC)CC C21604178
CCOc1ccc(cc1)C(=O)NCC(=O)OCc2csc(n2)c3ccc(c(c3)OC)OCC C22146640
Cc1ccc(cc1)S(=O)(=O)N(CC(=O)NCCCSCc2ccco2)c3ccc(cc3)OC C22321635
CS(=O)(=O)N(CC(=O)NCCCSCc1ccco1)c2ccc(cc2)Oc3ccccc3 C22338916
CCCCn1c2c(c(=O)[nH]c1=O)n(c(n2)COC(=O)CCSc3ccc(cc3)Cl)CCC C22403833
CC(C)Oc1ccc(cc1)N(CC(=O)NCCCSCc2ccc(cc2)Cl)S(=O)(=O)C C22424901
Cc1ccc(cc1)S(=O)(=O)N(Cc2ccco2)CC(=O)NCCCO[C@H](C)c3ccccc3 C23021415
CCOC(=O)CSc1nnc(s1)NC(=O)c2cc(c(c(c2)Cl)OCCC(C)C)OC C29392111
CCC(=O)N(CC(C)C)CC(=O)N(CCc1c[nH]c2c1cccc2)Cc3ccc(cc3)OCC C33408990
CCCCCCN1C(=O)/C(=C\c2c(nc3ccc(cn3c2=O)C)NCCCOCC)/SC1=S C33475546
CCOC(=O)CCC(=O)N(CC(C)C)CC(=O)Nc1cc(nn1c2ccccc2Cl)C(C)(C)C C35130443
COCCCN(CC(=O)N(CCc1c[nH]c2c1cccc2)Cc3ccccc3)C(=O)c4cccs4 C35350532
CC[NH+](CC)CCCN1[C@H](C(=C(C1=O)[O-])C(=O)/C=C/c2ccccc2)c3ccc(cc3)C(=O)OC C35444809
CCCC(=O)N(CC(C)C)CC(=O)N(CCc1c[nH]c2c1cccc2)Cc3ccc(cc3)OCC C35761109
CCc1c(c(n(n1)c2ccccc2)Oc3ccccc3OC)CN(CC4CC4)C[C@@H](c5ccccc5)O C35777409
CCc1c(c(n(n1)c2ccccc2)Oc3ccccc3F)CN(CCOC)C[C@@H](c4ccccc4)O C35777452
CCOC(=O)c1c(c(c([nH]1)C)C(=O)[C@H](C)N(CCOC)S(=O)(=O)c2ccc(cc2)C(C)(C)C)C C35869550
Cc1ccc(cc1Cl)c2nc(on2)CCN(Cc3ccco3)C[C@H](COCc4ccccc4)O C36147539
CCCC(CCC)(c1ccc(o1)CN(CCN2CCOCC2)Cc3cccc(c3OC)OC)O C36202318
CCCCNC(=O)[C@H](c1cccc(c1)OC)N(Cc2ccco2)C(=O)[C@H](c3ccccc3)OC C36494954
CCCCNC(=O)[C@@H](c1ccc(cc1)[N+](=O)[O-])N(Cc2ccco2)C(=O)[C@@H](CC)c3ccccc3 C36497178
CCCCNC(=O)[C@@H](c1ccc(cc1)N(C)C)N(Cc2ccco2)C(=O)[C@@H](CC)c3ccccc3 C36497263
CCCCC(=O)N(Cc1ccco1)[C@H](/C=C/CCC)C(=O)NCS(=O)(=O)c2ccc(cc2)C C36507320
CCCC[C@@H](CC)C(=O)N(C)[C@H](c1ccc(cc1)OC)C(=O)NCS(=O)(=O)c2ccc(cc2)C C36527082
CCC/C=C/[C@@H](C(=O)NCS(=O)(=O)c1ccc(cc1)C)N(Cc2ccc(o2)C)C(=O)CC(C)C C36556141
CCCCNC(=O)[C@H]([C@@H](C)c1ccccc1)N(Cc2ccc(o2)C)C(=O)[C@H](c3ccccc3)OC C36556382
CCCN([C@H](c1ccc(cc1)[N+](=O)[O-])C(=O)NC(C)(C)CC(C)(C)C)C(=O)[C@H](c2ccccc2)OC C36561314
CCCCC/C=C/C(=O)N(CCC)[C@@H](c1ccco1)C(=O)NCS(=O)(=O)c2ccc(cc2)C C36563588
CCCCCC(=O)N(CCC)[C@@H](c1ccc(cc1C)C)C(=O)NCS(=O)(=O)c2ccc(cc2)C C36574988
CCCC[C@H](CC)C(=O)N([C@H](c1ccco1)C(=O)NCS(=O)(=O)c2ccc(cc2)C)C(C)(C)C C36582700
CCCCNC(=O)[C@@H](c1ccc(cc1)[N+](=O)[O-])N(C(=O)CCc2ccc(cc2)OC)C(C)(C)C C36587493
CCCCNC(=O)/C(=C/c1ccc(c(c1)OC)OC(=O)CCCOc2cc(ccc2C)C)/C#N C40990561
CCCC[C@@H](CC)CNC(=O)c1cc(n(c1C)C[C@H]2CCCO2)c3csc(n3)C(=O)OCC C43252309
CCn1c2ccc(cc2nc1CCC(=O)N[C@@H](C)CCCC(C)C)S(=O)(=O)N(CC)CC C25344371
CCn1c2ccc(cc2nc1CCC(=O)N[C@H](C)CCCC(C)C)S(=O)(=O)N(CC)CC C25344375
CCCN(CC(=O)Nc1ccccc1C)C(=O)COC(=O)CSC(=S)N2CCC(CC2)C C57854197
CCOc1ccc(cc1)NC(=S)N(Cc2ccc(cc2)OC)Cc3ccc(c(c3)OC)OC C59059805
CCOc1ccc(cc1OCC)CCNC(=S)N(Cc2ccc(cc2)OC)Cc3ccco3 C59074555
c1cc(ccc1c2c3c(sc2C(=O)[O-])[C@@H](CC(=O)N3)c4ccc(cc4)Cl)F C12374683
c1cc(ccc1[C@H]2[C@H]3CC=C[C@@H]3c4cc(ccc4N2)I)C(=O)[O-] C09010395
c1cc(c(cc1/N=C/c2cc(cc(c2[O-])Br)[N+](=O)[O-])C(F)(F)F)Br C13548905
CC1=C(C[C@@H]([C@@H](C1)C(=O)Nc2c(c3c(s2)C[C@H](CC3)C(C)(C)C)C#N)C(=O)[O-])C C17090086
Cc1cccc2c1nc(o2)c3ccc(cc3)/N=C/c4cc(cc(c4[O-])Br)Br C03114107
Cc1ccc(c(c1)Br)[N-]S(=O)(=O)c2cc(cc(c2)Cl)Cl C20302172
Cc1ccc(cc1/N=C/c2cc(cc(c2[O-])Br)Br)C34CC5CC(C3)CC(C5)C4 C20615358
CC(C)(C)[C@H]1CCc2c(sc3c2c4nc(nn4c(n3)[O-])c5ccccc5Cl)C1 C27516870
Cc1c(sc2c1c(nc(n2)/C(=C/c3ccc(o3)c4cccc(c4)C(F)(F)F)/C#N)[O-])C C28356495
c1cc(cc(c1)C(F)(F)F)c2ccc(o2)[C@@H]3NC(=O)C(=C(N3c4ccc(cc4)Cl)[S-])C#N C28356580
Cc1ccc(cc1)N2[C@@H](NC(=O)C(=C2[S-])C#N)c3ccc(o3)c4cc(ccc4Cl)Cl C28356877
CC(C)(c1nc2c(cc(cc2Br)Br)c(n1)[S-])Cl C05461018
c1ccc(cc1)C(c2ccccc2)C3=C(C(=O)c4ccc(cc4C3=O)Br)[O-] C05479633
c1cc(ccc1[C@H]2[C@@H]3CC=C[C@@H]3c4c(ccc(c4N2)Cl)C(=O)[O-])Br C32192950
Cc1ccc(c(c1)C)CN2CCN(CC2)/N=C\c3cc(cc(c3[O-])Br)Br C33097048
Cc1ccc2c(c1)sc(n2)c3ccc(cc3Cl)[N-]S(=O)(=O)c4ccc(c(c4)F)C C33169067
c1cc(ccc1/N=C\c2cc(cc(c2[O-])Cl)Br)I C03115099
c1ccc(cc1)n2c(nnc2[S-])c3c(c4c(s3)cc(cn4)C(F)(F)F)c5cccs5 C01392025
c1cc(sc1)[C@H]2C(=C(C(=O)N2c3nc4ccc(cc4s3)F)[O-])C(=O)c5ccc(cc5)Cl C33555387
c1ccc(cc1)c2cc(n(n2)c3ccc(cc3)/C=C\4/C(=NC(=S)S4)[O-])c5ccccc5 C33568616
Cc1cc(c(c(c1Cl)C)/C=N/c2ccc3c(c2)nc(o3)c4cccc(c4)I)[O-] C02071409
c1ccc(cc1)n2c3ccccc3c(=O)c(c2[O-])Sc4cc(c(cc4Cl)Cl)Cl C08384874
Cc1ccc(c(c1)C(=O)C2=C(C(=O)N([C@@H]2c3cccs3)c4nc5ccc(cc5s4)F)[O-])C C34954315
Cc1ccc(cc1C)N2C(=O)/C(=C\c3cc(cc(c3O)Cl)Cl)/N=C2[S-] C08319440
c1cc(c(cc1c2ccc(o2)/C=C(\C#N)/c3nc4ccc(cc4c(n3)[O-])Cl)Cl)Cl C35518903
Cc1cc(ccc1Br)S(=O)(=O)[N-]c2ccc(c(c2)Cl)Cl C37385718
c1cc(c(c(c1)Cl)Cl)[N-]S(=O)(=O)c2c(cc(cc2Cl)Br)Cl C37385908
Cc1ccc(c(c1Cl)[N-]S(=O)(=O)c2cc(ccc2Br)Br)Cl C37385934
Cc1cc(ccc1Br)S(=O)(=O)[N-]c2c(cc(cc2Cl)Cl)Cl C37387075
Cc1cc(c(c(=O)o1)C2=Nc3ccccc3S[C@H](C2)c4cc(cc(c4O)Cl)Cl)[O-] C00754238
Cc1cc(c(c(=O)o1)C2=Nc3cc(ccc3S[C@@H](C2)c4ccc(cc4)C(C)C)C(F)(F)F)[O-] C08951169
COc1c(cc(cc1Br)Br)/C=C/c2cc(nc(n2)[O-])C(F)(F)F C12417989
Cc1ccc(c(c1)C)N2[C@@H](NC(=O)C(=C2[S-])C#N)c3ccc(o3)c4cccc(c4)C(F)(F)F C39887519
Cc1ccc(cc1C)N2[C@@H](NC(=O)C(=C2[S-])C#N)c3ccc(o3)c4ccc(cc4)Cl C39887705
Cc1ccc(cc1)N2C(=O)[C@@H]3[C@H]4C[C@@H]([C@@H]3C2=O)[C@@H]5[C@@H]4[C@@H](c6c(nc(s6)[S-])S5)c7ccc(cc7)F C40475297
c1ccc2cc(ccc2c1)S(=O)(=O)[N-]c3nc(cs3)c4cccc(c4)Br C40945542
c1cc(sc1S(=O)(=O)[N-]c2c(cc(cc2Cl)Cl)Cl)Br C42337461
Cc1c(cccc1F)[N-]S(=O)(=O)c2c(cc(cc2Cl)Br)Cl C43322908
CN1c2ccccc2/C(=C\3/C(=N/C(=N\c4cccc(c4)C(F)(F)F)/S3)[O-])/C1=O C33334705
Cc1ccc(cc1)Sc2ccc(o2)/C=C/3\C(=NC(=S)N(C3=O)c4ccccc4C)[O-] C59137957
Cc1ccc(c(c1)C)/N=C\2/N=C(/C(=C/3\c4cc(ccc4N(C3=O)C(C)C)Br)/S2)[O-] C59145952
c1cc2c(cc1/N=C/c3cc(ccc3O)I)sc(n2)[S-] C59502665
Cc1cc\2c(c(c1)Br)NC(=O)/C2=C/3\C(=O)N=C(S3)[N-]c4ccccc4Cl C15015836
CN1c2ccccc2/C(=C/3\C(=N/C(=N\c4cccc(c4)C(F)(F)F)/S3)[O-])/C1=O C16901375
CN(C)c1ccc(cc1Br)/C=C\2/C(=O)N=C(S2)[N-]c3cccc(c3)Br C09311835
CC[C@H](C)SC1=NC(=O)[C@H]2[C@@H](C3=C(CCCC3=NC2=N1)[O-])c4ccc(c(c4)Cl)Cl C39775356
Cc1ccc(cc1)N2C(=N/C(=N\c3ccccc3C)/[C@@]24CCOC(C4)(C)C)[S-] C13477762
CC(C)CSC1=NC(=O)[C@@H]2[C@@H](C3=C(CCCC3=NC2=N1)[O-])c4ccc(cc4)Br C63448030
CC(C)(C)c1cc2c(c(c1)O)Oc3c(c(nc(n3)c4cc(ccc4O)Cl)[S-])C2 C15830912
c1cc(ccc1c2c3c(sc2C(=O)[O-])[C@H](CC(=O)N3)c4cc(ccc4F)Cl)F C64796629
c1cc(cnc1)c2c3c(cc(cn3)C(F)(F)F)sc2C(=O)[O-] C01400616
Cc1cc(c(c(=O)o1)C2=NCCS[C@@H](C2)c3ccc(c(c3)Cl)Cl)[O-] C05441446
Cc1cc(c(c(c1)Br)n2cnnc2[S-])Br C20583421
c1cc(ccc1c2csc(n2)/N=C(/C(F)(F)F)\[O-])Br C06926595
Cc1ccc(cc1S(=O)(=O)[N-]c2cc(cc(c2)F)F)Br C28781294
c1c(cc(cc1F)F)[N-]S(=O)(=O)c2c(cc(cc2Br)F)F C28794347
c1cc(c(cc1F)[N-]S(=O)(=O)c2ccc(cc2Br)F)F C32926333
c1ccc(c(c1)[N-]S(=O)(=O)c2cc(c(nc2)Cl)Cl)Cl C35552404
c1cc(sc1)c2nnc(n2c3cc(ccc3F)Br)[S-] C36752661
c1cc(ccc1CCCl)S(=O)(=O)[N-]c2cc(cc(c2)Cl)Cl C36900466
CC(C)c1nnc(n1c2c(cc(cc2Br)F)F)[S-] C37393050
CSc1cccc(c1)[N-]S(=O)(=O)c2ccc(cc2Br)F C37408640
c1cc(c(cc1Br)[N-]S(=O)(=O)CCCCl)Br C37843518
c1cc(c(cc1Br)F)[N-]S(=O)(=O)c2c(cc(cc2F)F)F C37909026
Cc1cc(ccc1Br)[N-]S(=O)(=O)c2c(cc(cc2F)F)F C37909027
c1cc(c(cc1F)Br)[N-]S(=O)(=O)c2c(cc(cc2F)F)F C37909031
C[C@@H]1C2=C(C[C@H](CC2=O)c3ccc(cc3)C(C)(C)C)N=C1C(=O)[O-] C39313654
C[C@H]1C2=C(C[C@H](CC2=O)c3ccc(cc3)C(C)(C)C)N=C1C(=O)[O-] C39313656
c1cc(c(c(c1)F)F)[N-]S(=O)(=O)c2ccc(cc2)Br C40231543
c1cc(cc(c1)I)[C@@H](c2ccc3c(c2)oc(n3)[O-])Cl C40273623
Cc1ccc(cc1C)[C@@H](c2ccc3c(c2)oc(n3)[O-])Br C40285702
Cc1ccc(cc1C)[N-]S(=O)(=O)c2cc(cnc2Cl)Br C41065685
CC(C)(C)c1cc(ccn1)[N-]S(=O)(=O)c2ccc(cc2)Cl C41528856
c1csc(c1Br)S(=O)(=O)[N-]c2cc(cc(c2)F)F C42350537
c1cc(c(c(c1)F)F)[N-]S(=O)(=O)c2ccc(s2)Br C42412936
CC(C)C1=C[C@@]23CC[C@H]4[C@H]([C@@H]2C[C@@H]1[C@@H]5[C@@H]3C(=O)C=CC5=O)CCC[C@H]4C(=O)[O-] C44786632
c1cc(cc(c1)F)[N-]S(=O)(=O)c2ccc(cc2)I C48430057
c1cc(sc1)c2nc3c(cc(cc3Br)Br)c(n2)[O-] C48606386
c1cc(cc(c1)Br)Cn2c(c3c(ccs3)nc2=S)[O-] C48866573
c1c(c(sc1Cl)Cl)/C(=C(\C#N)/C(=O)N2CCCCC2)/[O-] C48981335
c1cc(c(c(c1)F)F)[N-]S(=O)(=O)c2cc(ccc2Cl)Cl C49375352
COc1ccc(cc1n2c(c3c(ccs3)nc2=S)[O-])Br C49569697
Cc1ccc(cc1[N-]S(=O)(=O)c2ccc(c(c2)C)Br)C#N C50212743
c1cc(c(cc1[N-]S(=O)(=O)c2ccc(s2)Br)C#N)F C51637897
c1cc(sc1)/C=C/2\C(=O)N=C(S2)[N-]c3ccc(cc3)Br C17823030
c1ccc2c(c1)nc(s2)[N-]S(=O)(=O)c3ccc(cc3F)F C13947963
Cc1ccc(cc1F)[N-]S(=O)(=O)c2cccc3c2ncc(c3)C C23371305
Cc1ccc(s1)/C=C(\C#N)/c2nc3ccc(cc3c(n2)[O-])Br C25582398
Cc1ccc(cc1)S(=O)(=O)[N-]c2ccc(cc2C(F)(F)F)Cl C05617771
c1cc(c(nc1)Cl)[N-]S(=O)(=O)c2cc(sc2Cl)Cl C60544757
c1cc(cc(c1)[N-]S(=O)(=O)c2cc(ccc2F)F)C3SCCCS3 C18708308
c1cc(c(cc1Br)[N-]S(=O)(=O)c2cc(cnc2)F)Cl C61693112
CC(C)(CC(=O)c1cc(sc1Br)Br)CC(=O)[O-] C61824847
Cc1cc(c(c(=O)o1)C2=Nc3ccccc3S[C@@H](C2)c4ccc(cc4)F)[O-] C13122482
Cc1ccc(cc1)S(=O)(=O)[N-]c2ccc(nc2)c3ccccc3 C62545897
c1ccc2c(c1)c(n(c(=S)n2)c3cccc(c3)Br)[O-] C17068503
c1cc(c(cc1S(=O)(=O)c2cnc3c(c2[O-])cc(cc3F)Cl)Cl)F C15829423
c1cc(c(cc1/C(=C(\C#N)/C(=O)N2CCCC2)/[O-])C(F)(F)F)F C65649433
c1cc(c(cc1[N-]S(=O)(=O)C2CCCCC2)F)N3CCCC3 C66582342
Cc1ccc(c(c1)C)c2csc3c2c(nc(n3)C(F)(F)F)[O-] C66606472
C[C@H]1C[C@H](c2ccccc2N1C(=O)c3ccccc3)N(c4ccccc4)C(=O)C(C)(C)C C04550906
c1cc(ccc1[C@@H]2C(=O)N(CC(=O)N2C3CCCCCCC3)C4CCCCCC4)Cl C03039023
CC(C)Cc1c2c(c3c4c(c(nc(n4)SC)N5CCCCC5)sc3n1)CCC2 C02416947
c1ccc2cc(ccc2c1)Oc3c4c5c(sc4nc(n3)c6cccnc6)CCCC5 C03330505
c1cc(sc1)c2nc3ccc(cc3o2)Cc4ccc5c(c4)nc(o5)c6cccs6 C02894667
c1ccc(cc1)C(=O)c2c(c3cc(ccc3o2)Cl)c4cc5c(nc4)-c6ccccc6OC5 C08448330
c1ccc2c(c1)nc(s2)N(C(=O)c3cc(sc3Cl)Cl)/N=C/c4cccs4 C09147905
Cc1ccc(cc1)C(=O)c2cnc3ccc(cc3c2S(=O)(=O)c4ccc(c(c4)C)C)C C09847507
c1cc(ccc1c2cc(cc3c2oc(=O)s3)OC(=O)c4ccc(cc4)Cl)Cl C02669223
CCOc1ccc2c(c1)sc(n2)Sc3c4c(csc4ncn3)c5ccc(cc5)C C12549902
c1ccc(c(c1)/N=c\2/c(nss2)Cl)Oc3c(cc(cn3)C(F)(F)F)Cl C12959018
CN\1c2ccccc2S/C1=C/3\C(=O)N(/C(=N/Cc4ccccc4)/S3)Cc5ccccc5 C13306346
Cc1ccc(cc1)c2c(c(n(n2)c3nc(cc(n3)C(F)(F)F)C)c4ccc(cc4)C)Cl C13643486
CCCn\1c(cs/c1=N\c2ccc(c(c2)Cl)Cl)c3ccc4c(c3)OCCO4 C14356916
Cc1ccc(cc1C)c2cc(n(n2)Cn3c(c(c(n3)C)Cl)C)c4ccc(c(c4)C)C C17091731
Cc1ccccc1Cn2c3c4ccccc4sc3c(=O)n(c2=O)c5ccc(c(c5)C)C C20354854
Cc1ccc(c(c1)Cn2c3c4ccccc4sc3c(=O)n(c2=O)c5ccc(c(c5)F)C)C C20859833
c1cc(ccc1C(=O)N2CCCc3c2ccc(c3)C(F)(F)F)S(=O)(=O)C(F)(F)F C24473612
c1ccc(cc1)C2=CC(=C(C#N)C#N)C=C(O2)/C=C/c3cc4c5c(c3)CCCN5CCC4 C27515362
Cc1ccc(cc1)Sc2c(cc3cc(ccc3n2)C)/C=C/4\C(=O)OC(=N4)c5ccccc5 C27572992
Cc1cccc(c1)C2=N/C(=C/c3cc4cc(ccc4nc3Sc5ccccc5)C)/C(=O)O2 C27573013
c1ccc2c(c1)c(cc(n2)c3ccc(cc3)Cl)c4nc(no4)c5c(cccc5F)F C27837705
Cc1ccc(cc1)c2csc(n2)N3[C@H](CC(=N3)c4ccc(cc4)OC)c5ccc(cc5)F C28061924
c1ccc(c(c1)n2c(c3ccn(c(=O)c3n2)CC(F)(F)F)c4ccc(cc4)Cl)Cl C28568340
c1ccc2c(c1)c(cc(n2)c3cccs3)c4nnc(o4)c5ccc(cc5)Br C30823861
C[C@@H]\1CC[C@@H](C(=O)/C1=C/c2ccc(cc2)/N=C/c3cnc(nc3)c4ccccc4)C(C)C C32603795
Cc1ccc(cc1)N2/C(=N/c3c(cc(cc3C)C)C)/[C@H](C4(C2=O)CCCCC4)N5CCCC5 C33435819
CCOc1ccc2c(c1)s/c(=N\C(=O)c3cc(sc3Cl)Cl)/n2CC=C C33702856
Cc1cc(n(n1)c2nc3c(c4c(s3)CCCC4)c(n2)SCc5ccc(cc5)Cl)C C34762885
CC1(Cc2c(c3c(s2)c(nc(n3)SCc4ccccc4)N5CCCCC5)CO1)C C34773138
CN(C)c1ccc(cc1)/C=C\2/C(=O)N(/C(=N/c3ccccc3)/S2)Cc4ccccc4 C35339773
Cc1ccc(cc1C)c2cc(n(n2)c3ccc(cc3)F)C(=O)N4C[C@@]5(C[C@H]4CC(C5)(C)C)C C35708575
CCOCCn\1c2cc(cc(c2s/c1=N\C(=O)c3cc(sc3Cl)Cl)C)C C36632199
CC1=C(C([C@@H](OC1=O)c2ccc(cc2)Br)(C)C)OC(=O)c3ccccc3 C00717941
CC1=C(C([C@@H](OC1=O)c2ccccc2)(C)C)OC(=O)c3ccc(cc3)Br C01183016
c1cc(ccc1/C=N/N(c2nc3ccc(cc3s2)Cl)C(=O)C4CCCCC4)F C39713558
c1ccc(cc1)N\2C(=O)/C(=C/c3cccc(c3)Cl)/S/C2=N\c4cccnc4Cl C39864046
c1cc(c(nc1)Cl)/N=C/2\N(C(=O)/C(=C/c3ccc(cc3)F)/S2)C4CCCCC4 C39864132
CC(C)(C)c1ccc(cc1)[C@H]2c3c(=O)c4ccccc4oc3C(=O)N2c5ccc(cc5)F C39872059
Cc1cccc(c1)N2[C@@H](c3c(=O)c4cc(ccc4oc3C2=O)C)c5ccc(cc5)C(C)C C39880193
CCc1ccc(cc1)[C@@H]2c3c(=O)c4cc(ccc4oc3C(=O)N2Cc5ccc(cc5)C)CC C40043867
Cc1ccnc2c1cccc2N3C(=O)[C@H]4[C@H](C=C[C@@H]([C@@H]4C3=O)c5ccccc5)c6ccccc6 C09600909
Cc1ccc(cc1)C2=N/C(=C\c3ccc(cc3)OC(C)C)/C(=O)N2c4ccccc4C C59232627
CC(=O)c1ccc(cc1)N2C(=N/C(=C\c3ccccc3)/C2=O)c4ccc(cc4)C(C)(C)C C59232677
Cc1ccc(cc1)c2c3c(cc(nc3n(n2)c4ccc(cc4)C)c5ccccn5)C(F)(F)F C59316850
CCOc1cc2c3c(c1)/C(=N/c4ccc(c(c4)Cl)Cl)/C(=O)N3C(C[C@H]2C)(C)C C04740378
Cc1c2c(cc3c1O/C(=C\c4ccc(cc4)C(C)C)/C3=O)CN(CO2)Cc5ccc(cc5)F C41587205
CC(C)(C)c1ccc(cc1)/C=C\2/C(=O)c3ccc4c(c3O2)CN(CO4)C5CCCCC5 C41659212
CCc1ccc(cc1)[C@@H]2C3=C(N=N[C@H]3C(=O)N2c4ccc(cc4)Cl)c5ccc(cc5)C C09679012
CC1=C([C@@H](N=C1)/C=C\2/C(=C(C(=N2)CC3=N[C@@H](C(=C3C)C)/C=C\4/C(=C(C=N4)C)C)C)C)C C64428174
Cc1ccc(c2c1cc(c(=O)[nH]2)CN(C3CCCC3)C(=S)NC)C C00418397
Cc1cc2cc(c(=O)[nH]c2cc1C)CN(C3CCCC3)C(=S)NC C00418307
c1cc(sc1)C(=O)NCc2ccc(cc2)NC(=O)c3cccs3 C04512255
C=CCNC(=O)[C@@H]1CC=CC[C@H]1C(=O)Nc2ccc(cc2)Cl C02894553
c1ccc2c(c1)c(c[nH]2)CCNS(=O)(=O)c3ccc(cc3)F C01013303
Cc1ccc(c(c1)NC(=S)Nc2ccc(cc2)N3CCOCC3)C C06044283
c1ccc2c(c1)c(c[nH]2)C3=CCN(CC3)C(=S)NC[C@H]4CCCO4 C11084787
c1ccc2c(c1)C[C@@H](C(=O)N2)CCC(=O)NCc3ccc(cc3)Cl C11257199
CCNC(=S)N1[C@@H]2CCC[C@H]1CC(C2)NC(=O)c3ccc(cc3)C C12499754
c1ccc(c(c1)/C=N/NC(=S)Nc2cccnc2)Br C09439231
CC(C)Oc1ccc(cc1C(=O)NC(=S)NC)Br C14668552
Cc1ccc(cc1C)NC(=O)C(=O)NCC2(CC2)c3cccs3 C22682890
c1cc(ccc1C(=O)NCC(=O)N[C@@H]2CCC[C@H](C2)C(F)(F)F)F C25145099
C[C@H](C(=O)NC1CCCCC1)Sc2ccc(cc2)NC(=O)C C07028094
C[C@@H](c1ccc(s1)Cl)Nc2ccccc2NS(=O)(=O)C C37135157
c1ccc(cc1)C(c2ccccc2)C(=O)NNC(=O)c3cccs3 C00320263
CCN(Cc1ccc(s1)Cl)S(=O)(=O)c2c(cccc2N)C C40346653
Cc1cc(ccc1F)S(=O)(=O)NC[C@@](C)(c2ccc(cc2)F)O C40628770
Cc1ccccc1S(=O)(=O)NC[C@](C)(c2ccc(cc2)F)O C40629020
C[C@H](c1ccccn1)[NH2+][C@@](C)(c2ccc(cc2)Br)C(=O)[O-] C41804018
C[C@@](c1cc(c(cc1Cl)Cl)F)(C(=O)[O-])[NH2+]C[C@H]2CCOC2 C41833851
CCN(Cc1cccs1)S(=O)(=O)c2cc(c(c(c2)Cl)C)N C42272568
C[C@@H]1C[C@H]1CNC(=O)CNC(=O)c2cccc(c2)Br C43114576
CCN(Cc1ccc(s1)Cl)S(=O)(=O)c2c(cccc2F)N C45147975
C[C@H](c1ccc(s1)Cl)NC(=O)CNC(=O)c2ccccc2F C46621128
C[C@H](C(C)C)NC(=O)CNC(=O)c1ccc(s1)Br C48184852
CC[C@@H](C)[C@@H](C)NS(=O)(=O)c1ccc(cc1Cl)C#CCO C49106039
Cc1ccc(cc1[N-]S(=O)(=O)CC[C@H]2CCCC[NH2+]2)Cl C49631638
Cc1ccc(c(c1)Cl)[N-]S(=O)(=O)CC[C@@H]2CCCC[NH2+]2 C49642491
c1cc(ccc1/C=C\c2cc(c(nc2)OCCO)Br)O C49803787
CC(C)[C@H](c1cccs1)NC(=O)c2cc(c(nc2)NC)Cl C50778333
CC[C@H](C)NC(=O)c1ccc(cc1)NC(=O)c2cc(sc2C)C C54195797
CC[C@H](C)NC(=O)c1ccc(cc1)NC(=O)c2ccc(s2)C C54196201
c1cc(ccc1C2(CCOCC2)CNC(=O)NCC(F)(F)F)F C56803629
CC(C)NC(=O)C1(CC1)c2ccc(cc2)NC(=O)c3cccs3 C46141217
C[C@]12CC[C@H](C1(C)C)C[C@H]2NC(=O)CCNC(=O)C3CCCC3 C41809518
C[C@@H](CC(C)C)N(C)S(=O)(=O)c1ccc(cc1N)Br C40317790
C[C@@H](C(=O)Nc1cc(ccc1F)F)Sc2ccc(cc2)NC(=O)C C08531258
c1cc(cc(c1)NC(=O)CNc2ccc(cc2)C#N)C(F)(F)F C15291172
Cc1cc(c2c(c1)cc(c(=O)[nH]2)C(=O)NCCCC(C)(C)C)C C62121193
c1ccc(c(c1)CCNS(=O)(=O)c2ccc(s2)Cl)O C62194416
C[C@H](c1ccc(cc1)S(=O)(=O)N)N(C)Cc2ccc(s2)Cl C48345122
c1cc(ccc1C#N)NCC(=O)N[C@@H]2CCC[C@@H](C2)C(F)(F)F C21355396
c1cc(ccc1N2CC[C@@H](C2)CNC(=O)NCC(F)(F)F)F C66344958
C[C@@H](CC(=O)N1CCC[C@@H](C1)C(=O)N)c2ccc(cc2)C(F)(F)F C66394121
Cc1ccc(c(c1)C)C[C@H](C)NC(=O)N[C@@H](C)c2nc(cs2)C C66599041
C[C@@H]1C[C@H](CC(C1)(C)C)CC(=O)N2CCC[C@@H](C2)CCC(=O)N C66660091
c1cc(cc(c1)F)[C@@H]2C[C@@H]2C(=O)Nc3cccc(c3)C(=O)NC4CC4 C67031556
C[C@H](c1cccc(c1)NC(=O)C2(CCCCC2)NC(=O)C)SC C67238108
CC(C)(C)c1ncc(s1)C(=O)NC[C@H](c2ccc(cc2)Cl)O C67479897
CC(=O)Nc1ccc(cc1)NC(=S)NC(=O)c2ccc(cc2)Cl C00358129
CCOC(=O)[C@H]1[C@H](NC(=S)N[C@@]1(C(F)(F)F)O)c2cccs2 C04269850
c1cc(ccc1C(=O)Nc2c(ccs2)C(=O)N)OC(F)(F)F C02628819
CC(C)C/N=C(\N)/SCc1[nH]c(=O)c2c3c(sc2n1)CCC3 C07286290
c1cc(ccc1c2c(sc(n2)SCC(=O)NC[C@@H]3CCCO3)N)F C13591519
C#CCNC(=O)[C@H](Cc1c[nH]c2c1cccc2)NC(=O)c3cccs3 C21903556
c1ccc(cc1)C(Cc2nnc(s2)/N=C(/C[NH3+])\[O-])c3ccccc3 C31959200
c1cc(ccc1C(=O)NCCO)NC(=O)c2cc(sc2)Br C37844748
c1cc(sc1)CC(=O)NNC(=S)NC(=O)c2ccc(c(c2)F)F C02437461
C[C@@H](c1ccc(cc1)S(=O)(=O)N)NC(=O)[C@@H](C(C)C)Br C37003661
C[C@@H](Cc1ccco1)NS(=O)(=O)c2ccc(cc2Br)N C40348477
C[C@H]1CCCCN1S(=O)(=O)N[C@@H](C2CCCCC2)C(=S)N C40365055
Cc1ccc(cc1F)NC(=O)C(=O)NC[C@@H](c2ccc(c(c2)F)F)O C41740262
Cc1ccc(c(c1)F)NC(=O)C(=O)NC[C@H](c2ccc(c(c2)F)F)O C41740289
Cc1ccc(cc1C(F)(F)F)NCC(=O)N2CCC(CC2)C(=O)N C42567968
CC(C)C(=O)NCCNC(=O)NCc1cc(cs1)Br C43312589
Cc1cc(ccc1C(=O)N(CC/C(=N/O)/N)CC(C)C)Br C43419223
CC(C)(CO)NC(=O)Cc1ccc(cc1)NC(=O)c2ccsc2 C44034141
c1cc(ccc1CNC(=O)[C@@H]2CCCC[C@H]2C(F)(F)F)S(=O)(=O)N C44853944
CCC[C@@H](/C(=N/O)/N)C(=O)N(C)Cc1cc(sc1)Br C44877583
CC1CCC(CC1)N(C)C(=O)CNc2ccc(c(c2)C(=O)N)Cl C46488430
CC(C)NC(=O)CNC(=O)NCc1cc(sc1)Br C48159431
CN(Cc1ccc(s1)Cl)S(=O)(=O)c2ccccc2NN C48987127
CNC(=O)CNC(=O)NCCc1cc(ccc1F)Br C49177523
Cc1ccc2cc(c(=O)[nH]c2c1C)CCNC(=S)NC[C@H]3CCCO3 C04225404
CCCNC(=O)CCNC(=O)NCc1cc(sc1)Br C49471545
C[C@@H](Cc1ccsc1)NC(=O)Nc2ccc(c(c2)C(=O)NC)F C50084367
C[C@@H](Cc1ccsc1)NC(=O)N(C)Cc2cccc(c2)C(=O)N C50157201
CCCNc1c(cc(cn1)Br)C(=O)NC2CCC(CC2)O C50727079
c1cc(ccc1NC(=O)C(=O)NCCCO)Sc2ccc(cc2)Cl C52621929
CC(=C1C(=O)NC(=S)NC1=O)NCCc2ccc(cc2)C(F)(F)F C54500730
c1cc(sc1)/C(=N\OCC(=O)NC23CC4CC(C2)CC(C4)C3)/N C50512668
COCc1ccc(cc1)CNC(=O)NC[C@@H](c2ccc(c(c2)F)F)O C49243233
C[C@@H](c1cccc(c1)Br)NC(=O)NCCC(=O)NC(C)C C59297594
c1ccc2c(c1)CCC[C@H]2NC(=O)NCCC(=O)NC3CCCCC3 C57176328
CC(C)NC(=O)C[NH2+][C@](C)(c1ccc(c(c1)Br)F)C(=O)[O-] C61690083
c1ccc(c(c1)[C@H](CNC(=O)C(=O)Nc2ccc(cc2F)Cl)O)F C62132000
c1cc(ccc1[C@H](CNC(=O)C(=O)Nc2cc(ccc2F)F)O)Cl C62206549
CC[C@@H](c1ccc(cc1)C)NC(=O)c2cc(c(cc2C)C)S(=O)(=O)N C63336974
Cc1cc(c(o1)C)[C@H](C)NC(=O)NC[C@@H](c2ccc(cc2)Cl)O C65498421
c1ccc2c(c1)CCC[C@@H]2OC[C@@H](CSc3nnc(s3)N)O C66237241
c1ccc2c(c1)CC[C@H]2NC(=O)NCc3ccc(cc3)C(=O)NC4CC4 C66359057
CC(C)c1ccc(cc1)CCC(=O)N[C@H]2CCCN(C2)CC(=O)N C66448246
Cc1cc(ccc1C(=O)NC(C)C)NCC(=O)NCC(F)(F)F C66470869
CC(C)[C@H](C(=O)N)NS(=O)(=O)c1ccc(cc1)Br C66992694
c1cc(c(cc1F)F)NC(=O)CCCC[C@H]2[C@@H]3[C@@H](CS2)NC(=O)N3 C67126004
c1cc(ccc1OC[C@@H](CNC(=O)c2cc3cc(ccc3[nH]2)F)O)F C67147375
Cc1ccsc1CNC(=O)CCCC[C@@H]2[C@@H]3[C@@H](CS2)NC(=O)N3 C67161331
CC(C)c1nc(cs1)C(=O)NNC(=S)Nc2cccc(c2)C#C C67196119
c1ccc2c(c1)c(c[nH]2)C(=O)NCCC(=O)N[C@@H]3C[C@H]3c4cccc(c4)F C67332616
