# Supplementary material for: PyRMD Studio: A Unified Suite for Next-Generation, AI-Powered Virtual Screening
Source: J Chem Inf Model. 2026 May 19;66(11):6197–203. doi: 10.1021/acs.jcim.6c00648 (PMC13250901; doi:10.1021/acs.jcim.6c00648)
Supplement: Supplementary file 2 [file ci6c00648_si_002.zip › decoys/parp1_decoys.ism]

COc1ccc-2c(cc1=O)[C@H](CCc3c2c(c(c(c3)OC)OC)OC)[NH3+] C01735280
CC[C@@H](C)[C@@H](c1nnc(o1)S(=O)(=O)Cc2ccc(cc2)Cl)[NH3+] C05560937
CN1CCc2c3ccccc3n(c2C1=O)C[C@H](C[NH2+]C[C@H]4CCCO4)O C00803232
CN1CCc2c3ccccc3n(c2C1=O)C[C@@H](C[NH2+]C[C@@H]4CCCO4)O C00803233
C[NH+](C)[C@H](CNC(=O)C(=O)Nc1ccccc1F)c2ccsc2 C08863646
Cc1ccc(nc1)NC(=O)C(=O)NC[C@H](c2ccc(cc2)F)[NH+](C)C C10020054
c1ccc2c(c1)CCC[C@H]2OC[C@H](C[NH2+][C@@H]3CCS(=O)(=O)C3)O C12739557
CC(C)(C)NC(=O)C(=O)NC[C@H](c1ccc2c(c1)CCN2C)[NH+](C)C C08963966
Cc1cn2cc(nc2s1)C[NH2+]C[C@@]3(CCCN(C3=O)CC4CC4)O C12317593
COc1ccc(cc1)N2C(=O)C[C@H](C2=O)[NH2+]C[C@H](c3ccccc3)O C19848337
CN(Cc1nccs1)C(=O)c2ccc(s2)[C@H]3CCCN3C(=O)C[NH3+] C20450983
CC(C)(c1cn(nn1)C2CCN(CC2)C(=O)/C=C/c3cccnc3)[NH3+] C23430755
Cc1cc([n+](s1)/C(=N/c2ccc(cc2)F)/Nc3ccc(cc3OC)OC)N C35740022
Cc1cc([n+](s1)/C(=N\c2cccc(c2)C#N)/Nc3cccc(c3)OC)N C35740313
CS(=O)(=O)NCC[NH2+]Cc1cc2c(c(c1)Cl)OCCCO2 C37324592
Cc1nc(no1)COc2c(cc(cc2Br)CC[NH3+])OC C37720697
C[C@@H](C(=O)N(C)C)Oc1c(cc(cc1Br)CC[NH3+])OC C37720707
Cc1nc(on1)COc2c(cc(cc2Br)C[C@H](C)[NH3+])OC C37724949
C[C@H](Cc1cc(c(c(c1)Br)O[C@@H](C)C(=O)N(C)C)OC)[NH3+] C37724963
CN(Cc1cccc(c1Cl)Cl)C(=O)[C@@H](CCS(=O)(=O)C)[NH3+] C37798526
CN(Cc1cc(cs1)Br)C(=O)[C@@H](CCS(=O)(=O)C)[NH3+] C37814119
C1CC(C1)CN2CCC[C@@](C2=O)(C[NH2+]CC3=CC=C[C@@H]4C3=CC=N4)O C39398908
Cc1ncc(s1)C[NH+]2CCC[C@H](C2)CNC(=O)[C@@H]3[C@@H]4C=CC=CC4=NN3 C39461019
CCCCC(=O)N1C[C@@H](C2(C1)CC[NH2+]CC2)C(=O)NC[C@@H]3CCCO3 C39604585
CSCCC(=O)N1C[C@H](C2(C1)CC[NH2+]CC2)C(=O)NC[C@@H]3CCCO3 C39604822
CC[C@H](C)CC(=O)N1C[C@H](C2(C1)CC[NH2+]CC2)C(=O)NC[C@H]3CCCO3 C39658835
Cc1ccsc1CNC(=O)[C@@H]2CN(CC23CC[NH2+]CC3)C(=O)CCSC C39677244
C[C@H](c1ccncc1)NC(=O)[C@H]2CN(CC23CC[NH2+]CC3)C(=O)CCSC C39680998
Cc1nc(cs1)CNC(=O)[C@@H]2CN(CC23CC[NH2+]CC3)C(=O)CCSC C39682107
CN1c2ccccc2[C@H]([C@H](C1=O)C\3=NNC(=O)/C3=C\C4=c5ccccc5=[NH+]C4)O C39939737
CCc1cccc(c1NC(=O)C(=O)NCc2ccc([nH+]c2)N(C)C)C C41637510
C[C@@H](C(=O)N[C@H]1CCOc2c1cccc2)[NH+](C)CC(=O)NC(C)(C)C C42506087
c1cc(c(cc1OCCO)Br)C[NH2+][C@@H]2CCS(=O)(=O)C2 C48396599
CN(CCOC)[C@H](C[NH3+])c1cc2c(c(c1)Br)OCCO2 C48924436
Cn1cc(cn1)CN(C)[C@H](C[NH3+])c2cc(ccc2OC)Br C48971844
Cn1c2c(cn1)[C@H](CCC2)NC(=O)Nc3cccc(c3)c4c[nH+]co4 C52469641
COc1cc(cc(c1OCc2ncccn2)Br)CC[NH3+] C54461670
Cc1c(c(n(n1)C)C)CN(C(C)C)C(=O)[C@H](Cc2cscn2)[NH3+] C55195431
CC[NH+]1CCC[C@@H]1CN/C=C/2\C(=O)NC(=S)N(C2=O)CC(C)C C28843129
CC(C)C[C@H](c1nnc(o1)S(=O)(=O)Cc2ccccc2Cl)[NH3+] C08235577
CS(=O)(=O)NC1CC[NH+](CC1)C[C@@H](c2ccccc2C(F)(F)F)O C60466585
CS(=O)(=O)N1CCN(CC1)[C@@H](C[NH3+])c2c(cccc2Cl)F C62082388
CCN1[C@@H]([C@H](C(=O)N(C1=O)CC)[C@@H]2[C@@H]3C(=c4ccccc4=[NH+]3)CCN2)O C63373797
CC1=N[C@H](S[C@H]1CC(=O)N)S[C@H](C)C(=O)C2=c3ccccc3=[NH+]C2 C63399706
c1cc(ccc1CN2CCC[C@H](C2)C[NH3+])C3=NC(=O)CC(=N3)c4ccncc4 C63868738
CS(=O)(=O)N[C@H]1CCCN(C1)C(=O)N[C@@H]2CC[NH+]3[C@@H]2CCCC3 C65399513
C[NH+](C)CCN(Cc1ccsc1)C(=O)[C@@H]2CCCN(C2)C(=O)N C65470084
Cc1ccc2c(c1S(=O)(=O)N[C@@H]3C[C@H]([NH+](C3)C)CO)nsn2 C65504924
Cn1c(c(c(=O)n(c1=O)C)C(=O)C[NH+]2CC3C[C@H]4C[C@@H](C3)CC2C4)N C65968684
CC(C)(CO)[NH2+]CC(=O)N(c1ccccc1)[C@@H]2CCS(=O)(=O)C2 C66862723
Cc1cc(c(cc1Br)[N+](=O)[O-])NC(=O)C C04364677
c1cc(oc1)C(=O)Nc2ncc(cn2)Br C04600271
c1cc(ccc1[C@@H]([C@H]2CCCCC2=O)O)[N+](=O)[O-] C00225046
C1CCc2nnc(n2CC1)c3c4c([nH]n3)CCCC4 C09219579
Cc1c(s/c(=N/N=Cc2cccnc2)/[nH]1)C(=O)C C03960927
C[C@@H]1CN(CCO1)CC(=O)NC2(CCCCC2)C#N C25756504
c1ccc2c(c1)ncn2c3c(n4ccsc4n3)CO C35429248
c1cnc2nnc(n2c1)c3ccc4c(c3)CCCN4 C36827904
C[C@H](C(=O)Nc1cc(c(cc1F)F)[N+](=O)[O-])Cl C37008331
c1ccc(cc1)CNc2c3c(nc4n2ncn4)CCC3 C01326176
Cc1ccc(o1)[C@@H](C)NC(=O)c2ccc(nn2)Cl C38103513
CC(C)n1c(c[nH]c1=S)c2cccc(c2)[N+](=O)[O-] C38493028
Cc1ccc(o1)[C@@H]2[N-]C3=C/C(=[NH+]/C(=O)C)/C=CC3=N2 C39356109
c1c(ncs1)[C@H]2NC(=NO2)C3=CC=C[C@H]4C3=CC=N4 C39500311
C[NH+]1[C@@H]2CC[C@H]1CC(C2)/N=C/3\C=CC4=NC(=NC4=C3)[O-] C39580844
C1CCC(CC1)(C#N)NS(=O)(=O)N2CCCC2 C40217250
Cc1ccc2c(c1)cc(o2)C(=O)Nc3nnc(s3)C C41308068
C[C@H]1CN(CC(O1)(C)C)C(=O)NC(=O)[C@@H](C)Cl C41684064
C[C@H]1CN(CC(O1)(C)C)C(=O)NC(=O)[C@H](C)Cl C41684068
C[C@@H]1CN(CCO1)c2c3ccccc3[nH+]cc2C(=O)[O-] C41719032
CCO[C@@H]1CCCN(C1)C(=O)NC(=O)[C@@H](C)Cl C42426436
CC[C@H]1CO[C@@H](CN1C(=O)NC(=O)[C@@H](C)Cl)C C42452279
c1c(c(cc2c1OCO2)O[C@@H]3CCCC[C@@H]3O)C=O C42875199
CC[C@H]1CCCC[C@H]1NC(=O)C2=NN(C(=O)CC2)C C48456322
Cc1ccc(o1)[C@@H](C)Nc2nn3cc(nc3s2)C C48545896
Cc1ccc(c(c1)C)NS(=O)(=O)c2cnn(c2)C C48652291
Cc1ccc(cc1)n2c(c(nn2)C(=O)NC3CC3)C C48667506
C[C@H](c1cc(ccc1F)F)N(C)C(=O)c2cn[nH]n2 C48891292
Cc1cc(no1)CNc2c3c(cccc3F)ncn2 C49056075
Cc1ccc(c(c1)OC)NC(=O)C2=COCCO2 C49315250
c1[nH]c2c(n1)ncnc2S[C@@H]3CCCC[C@@H]3C#N C51036487
c1[nH]c2c(n1)ncnc2S[C@H]3CCCC[C@@H]3C#N C51036488
Cc1cc(c(o1)C)[C@@H](C)Nc2cnnc(n2)Cl C51040062
Cc1ccoc1[C@@H](c2ccc3c(c2)n(c(=O)n3C)C)O C51392777
Cc1c(cnn1C)[C@H]2C[C@@H](n3c(ccn3)N2)C(F)(F)F C04291323
CSCc1nc(on1)[C@H]2CNc3ccccc3O2 C54493932
[H]/N=C\1/C=C([C@@H](S1)c2nc(no2)C[C@@H]3CCCO3)C C55483681
Cc1ccc2c(c1)sc(n2)NC(=O)C(=O)OC C01847061
C[C@@H](c1nncn1C)Nc2ccc(cc2C#N)Cl C52858308
Cc1cc(=O)n(cn1)Cc2c(ccc(n2)NC)Cl C61639656
CC(C)(C)n1ccnc(c1=O)Oc2ccccc2O C61769008
Cc1ccc(o1)/C=C\2/C(=O)N/C(=N\C(=O)C)/S2 C18255078
Cc1c(c(no1)C(C)(C)C)C(=O)NC(C)(C)C#N C62195215
c1c2c(ncnc2Cl)n(n1)[C@@H]3CCCCC[C@@H]3O C62366735
Cc1ccc(cc1)Cn2c3c(cn2)c(ncn3)NC C62366977
C[C@@H]1COC[C@@H](N1C(=O)c2c3c([nH]n2)CCCC3)C C62509964
C[C@H]1COC[C@@H](N1c2ccc(cc2)NC(=O)OC)C C62554153
CNc1c2cc(ccc2ncc1C#N)N3CCOCC3 C62997261
Cn1c(=O)c2cnc3cc(c(cc3c2[nH]1)OC)Cl C64874604
Cc1c2c(ncn1)n(cn2)c3ccc4cc[nH]c4c3 C67433607
C[NH+](CCO)[C@H]1CCc2cc(c(c(c2-c3c1cc(=O)c(cc3)N)OC)OC)OC C06419911
C[C@H]([C@H]1[C@@H]2[C@@H](C(=O)N(C2=O)Cc3ccc(cc3)OC)[C@@]4([NH2+]1)c5ccccc5NC4=O)O C08789615
c1cc2c(cc1[C@H](C[NH+]3CCC4(CC3)C[C@H](c5cc(ccc5O4)O)O)O)OCCO2 C12329350
COc1ccc(cc1OC)[C@@H](C[NH+]2CCC3(CC2)C[C@H](c4cc(ccc4O3)O)O)O C12329689
c1cc(ccc1c2csc3c2c(ncn3)NC4CC[NH+](CC4)CC(=O)N)F C14729197
C[C@H]1c2ccsc2CC[NH+]1CC(=O)NCCc3ccc(cc3)S(=O)(=O)N C15547644
CC(C)NC(=O)CC[C@@H]1CNC(=O)[C@H]2[NH+]1C[C@H](C2)NC(=O)c3ccc(c(c3)Cl)F C15707391
CC(=O)Nc1ccc(cc1)[C@H](C[NH+]2CCC3(CC2)C[C@@H](c4cc(ccc4O3)OC)O)O C19022392
Cc1c2c(cc(c(=[NH2+])o2)C(=O)Nc3ccc(cc3)Br)c(cn1)CO C20617275
CC[C@@H](C)NC(=O)CSc1nc2c(c([nH]n2)C)c(=[NH2+])n1c3ccc(cc3)Br C20758600
Cc1c2c(cc(c(=[NH2+])o2)C(=O)Nc3cc(ccc3Cl)C(F)(F)F)c(cn1)CO C20849343
C[C@@H](c1ccc(c(c1)Cl)Cl)[NH2+][C@@H](C)C(=O)c2c(n(c(=O)n(c2=O)C)C)N C32791558
Cc1ccc(cc1)S(=O)(=O)Nc2cc(ccc2N3CC[NH2+]CC3)C(=O)NC(C)C C33033769
CN(C)C(=[NH2+])c1ccc(cc1)C(=O)Nc2ccc(cc2C(=O)Nc3ccc(cn3)Cl)C#C C34242229
COC(=O)c1cc(cc(c1NC(=O)[C@@H]2C[C@@H](C[NH2+]2)O)Br)Br C37769913
Cc1ccc(cc1)N2CC(=O)N(CC2=O)NC(=O)c3c(c4c(cc([nH+]c4s3)C)C)N C01036157
Cc1ccc(cc1C)n2c(cc(=O)[nH+]c2SCC(=O)Nc3cc(on3)C)N C04271835
c1cc(cnc1)[C@H]2N[C@@H](N(N2)C(=O)c3cccs3)[NH2+]CC4=CC5=CC=N[C@@H]5C=C4 C38599002
c1ccc(cc1)CN2[C@H](N[C@@H]([C@@H](C2=O)C(=O)/C=C/C3=c4ccccc4=[NH+]C3)O)O C39029695
CCc1cccc2=C(C[NH+]=c12)C(=O)C(=O)N[C@H]3[C@H]([C@@H]4CCCC[C@@H]4S3)C(=O)N C39354231
c1cc(c(c(c1)Cl)C(=O)N2C[C@@H](C3(C2)CC[NH2+]CC3)C(=O)NCCCO)Cl C39605314
c1cc(ccc1c2ccc(o2)C(=O)N3C[C@@H](C4(C3)CC[NH2+]CC4)C(=O)NCCCO)F C39605536
CC(C)[C@@H](C(=O)NC(C)(C)C)NC(=O)[C@@H]1CN(CC12CC[NH2+]CC2)C(=O)C(C)C C39685702
Cc1cc(ccc1NC(=O)C(=O)NCc2ccc([nH+]c2)N3CCCC3)C(=O)NC C41490915
Cc1ccc(cc1)C(=O)N2C[C@H](C3(C2)CC[NH2+]CC3)C(=O)N[C@@H](C)c4c([nH]nc4C)C C44713606
Cc1ccc(cc1F)C(=O)N2C[C@@H](C3(C2)CC[NH2+]CC3)C(=O)N[C@H](C)c4c([nH]nc4C)C C44713853
CC[C@H](C)CC(=O)N1C[C@@H](C2(C1)CC[NH2+]CC2)C(=O)N[C@@H](C)c3c([nH]nc3C)C C44714234
Cc1ccccc1CC(=O)N2C[C@H](C3(C2)CC[NH2+]CC3)C(=O)N[C@@H](C)c4c([nH]nc4C)C C44714313
C[C@](COc1c(cc(cc1Br)[N+](=O)[O-])Br)(C(=O)N)[NH2+]C C50441536
C1CCc2c(c3c(nc(nc3s2)C[NH+]4CCC[C@@H](C4)C(=O)NC5CC5)N)C1 C51046133
COc1ccccc1[C@@H](CNC(=O)N2CCO[C@@H](C2)C(=O)N)[NH+]3CCCCC3 C51710590
c1cc(c2=C([C@@H]([NH+]=c2c1)O)/N=N/c3ccc(cc3)S(=O)(=O)N)CCc4ccncc4 C52595454
C[C@H]1CN(C[C@@H](O1)C)c2ccc(c[nH+]2)CNC(=O)c3cc(ccc3O)NC(=O)C C55256631
C/C(=N\NC(=[NH2+])S[C@H]1CC(=O)N(C1=O)c2ccc(cc2)F)/c3ccc(cc3)O C05029975
C[C@@H]1C[C@H](C[NH+](C1)C(C)(C)CNC(=O)c2cc(ccc2N3CCOCC3)S(=O)(=O)N)C C60341862
c1cc(ccc1/C=C/C(=O)NCc2ccc([nH+]c2)N3CCCC3)S(=O)(=O)N C60399746
c1ccc2=[NH+]CC(=c2c1)CCNC(=O)CN3CCc4c3ccc(c4)S(=O)(=O)N C63069245
CCNC(=O)NC(=O)[C@@H](C)S[C@@H]1NN=C(N1C2CC2)C3=c4ccccc4=[NH+]C3 C39763567
C[C@@]12[C@H]3C(=c4ccccc4=[NH+]3)CCN1C(=O)N(C2=O)c5ccccc5C(=O)NN C63351394
COc1ccc2=[NH+][C@@H]3[C@@H](NCCC3=c2c1)[C@@H]4[C@@H](N(C(=S)NC4=O)C5CC5)O C63375616
c1ccc2=[NH+]CC(=c2c1)CCNC(=O)c3cccc(c3)NC(=O)N[C@@H]4CCS(=O)(=O)C4 C63389237
c1ccc2c(c1)cccc2NC(=O)C(=O)NCCNC(=O)[C@H]3C=c4ccccc4=[NH+]3 C63778217
CC[C@H]1NN[C@@H](S1)NC(=O)[C@@H]2CC(=O)N(C2)CCC3=c4cc(ccc4=[NH+]C3)C C63941231
CN1[C@@H](NN[C@@H]1SCC(=O)N/N=C/C2=c3ccccc3=[NH+]C2)c4ccccc4 C63974366
CC(C)[C@@H](C(=O)NNC(=O)C1=c2ccccc2=[NH+]C1)NC(=O)c3ccc(cc3)F C64046757
COc1ccc2=[NH+][C@H]3[C@H](NCCC3=c2c1)[C@@H]4C(=N[C@@H](N(C4=O)Cc5ccccc5)O)O C64062502
CC1=NN[C@H](O1)c2ccc(cc2)NC(=O)C(=O)NCCC3=c4cc(ccc4=[NH+]C3)F C64369638
C[C@@H]1C[C@@H](C[NH+](C1)CCNC(=O)C(=O)Nc2ccc(c(c2)NC(=O)C)Cl)C C64588121
Cc1ccc(c(c1)S(=O)(=O)Nc2cc(c(nc2)N3CC[NH2+]CC3)C(=O)NC(C)C)C C65025183
Cc1ccc(cc1NC(=O)C(=O)N[C@H](C)C[NH+]2C[C@@H](C[C@@H](C2)C)C)C(=O)NC C67438751
C[NH+](C)CC/N=C/c1c(n(c(=S)n(c1=O)c2ccccc2)c3ccccc3)O C06087953
CC(C)c1ccc(cc1)S(=O)(=O)N2CC[NH+](CC2)[C@@H]3CS(=O)(=O)C[C@@H]3O C08315160
COc1ccc(c(c1)F)c2c(c[nH]n2)C[NH+]3CCN(CC3)[C@@H]4CCS(=O)(=O)C4 C19739998
CC1(Cc2c(sc3c2c([n+](c(=O)n3CCCc4ccccc4)Cc5ccco5)N)CO1)C C20462481
C[C@H]1C[C@@H](C[NH+](C1)CCCNC(=O)C2=C(C(=O)OC23CCN(CC3)C(=O)C)C)C C20531856
COC(=O)C[C@H]1C(=O)NCC[NH+]1Cc2cc3c(cc2Br)OCCO3 C21576799
Cc1c(n(c(c1C#N)NC(=O)C[NH+]2CCC[C@@H]2C(=O)N(C)C)C3CCCCC3)C C22014738
CN(C)C(=O)C[NH+]1CCN(CC1)CCC(=O)Nc2c(c3c(s2)CCCC3)C#N C22845094
c1cc2c(cc1N3C[C@H](CC3=O)C(=O)NCc4ccc([nH+]c4)N5CCCC5)CCC2 C30295911
Cc1ccc(cc1)c2ccc(nn2)N3CCN(CC3)C(=O)C[NH2+]C[C@H]4CCCO4 C36059041
Cc1ccc(c(c1)Br)NC(=O)[C@@H](CC(=O)OC)N2CC[NH+](CC2)C C19882034
CC(C)[NH+]1CCC(CC1)NC(=O)CCn2c(=O)cc(c3c2nn(c3)C)C(F)F C36621345
Cc1c(cnn1C)C[NH+]2CCC(CC2)n3c(ccn3)NC(=O)c4cccc(c4)F C15072958
c1ccc(cc1)/C=C/c2[nH]c(=S)n(n2)C[NH+]3CCN(CC3)Cc4ccncc4 C22924527
c1cc(cc(c1)O)N2C(=O)/C(=C\[C@H]3C=c4cc5c(cc4=[NH+]C3=O)OCCO5)/SC2=S C38787873
CC(C)(C)C1=N[N+](=C2C1=C[C@@H](C(=O)N2)CNc3cccc(c3)OC)c4ccccc4 C38790136
CC(C)(C)C1=N[N+](=C2C1=C[C@H](C(=O)N2)CNc3cccc(c3)OC)c4ccccc4 C38790138
Cc1ccc(nc1)[n+]2c(=O)c3ccccc3[nH]c2S[C@@H](C)C(=O)N[C@H]4CCCC[C@@H]4C C36660019
c1cc(ccc1C(=O)N(CCCO)C[C@@H]2C=c3cc4c(cc3=[NH+]C2=O)OCO4)F C39697705
C[C@@H]1[C@H](CC(=[N+]1c2ccccc2F)C)/C=C(/C#N)\C(=O)NCCc3c[nH]c4c3cccc4 C39940307
Cc1cc(n(n1)[C@H]2CCS(=O)(=O)C2)NC(=O)C[NH+]3CCC[C@@H](C3)C(F)(F)F C40020201
C[C@H](Cn1cc[nH+]c1)NC(=O)[C@H]2CCCN(C2)S(=O)(=O)c3ccc(cc3)F C40092424
c1ccc2c(c1)CC[C@@H]2NC(=O)C3CC[NH+](CC3)Cc4nnc(o4)c5ccncc5 C41272037
c1ccc2c(c1)CC[C@H]2NC(=O)C3CC[NH+](CC3)Cc4nnc(o4)c5cccnc5 C41272342
Cn1cc(c(n1)c2ccccc2)CN3CC[NH+]([C@@H](C3)CCO)C4CCN(CC4)C C43139760
Cc1cc(n(n1)[C@@H]2CCS(=O)(=O)C2)NC(=O)C[NH+]3CCc4c(ccs4)C3 C45727732
C[C@H](C(=O)N1CCc2c(ccs2)C1)[NH+]3CCC(CC3)C(=O)Nc4nncs4 C48229815
Cc1ccc(c(c1)n2c(cc(c2C)/C=C/3\C(=[NH2+])N4C(=NC3=O)SC(=N4)C)C)OC C20480031
CCOc1ccc(cc1OCC)c2cc-3[n+](c(c2C#N)N)CCc4c3cc5c(c4)OCCCO5 C49749956
c1cc(sc1)C(=O)N2CCC3(CC2)[NH2+]CC(=O)N3Cc4ccc5c(c4)OCO5 C36024194
Cc1ccc(o1)C(=O)NC2CC[NH+](CC2)Cn3c(=S)ncn3c4ccccc4 C50923405
COc1ccc(c(c1)/C=N/[n+]2c(csc2Nc3cccnc3)c4ccco4)O C06476028
C[NH+](CC(=O)/N=c/1\[nH]c2ccccc2n1c3ccccc3)[C@H]4CCS(=O)(=O)C4 C54032042
CC[NH+]1CCN(CC1)C(C)(C)CNC(=O)C2CCN(CC2)C(=O)C(F)(F)F C36091465
CC(C)(C)NS(=O)(=O)c1cc(ccc1Cl)C(=O)[n+]2ccccc2NC3CCCCC3 C58531076
Cc1ccc(cc1)NS(=O)(=O)c2ccc(cc2)C(=O)N(C)Cc3[nH+]ccn3C C61211118
Cc1c(cccc1NC(=O)[C@H]2CCCN2S(=O)(=O)C)C[NH+]3CCSCC3 C61308041
C[C@@H]1CC=C(O1)/C=C/c2[nH]c(=S)n(n2)C[NH+]3CCN(CC3)Cc4cccnc4 C39932281
c1ccc(c(c1)[N-]S(=O)(=O)c2ccc3=[NH+]C(=O)C(=O)[NH+]=c3c2)Br C63405373
c1ccc2=[NH+]CC(=c2c1)C[C@H](C(=O)NCc3ccco3)N4CCS(=O)(=O)CC4 C63582097
c1ccc2=[NH+]CC(=c2c1)CCNC(=O)[C@H]3CC(=O)N(C3)c4ccc5c(c4)OCCO5 C63819012
C[C@H]1CN(CCO1)c2ccc(c[nH+]2)CNC(=O)C3=NN=C(C3)c4ccc(cc4)F C63921731
Cc1csc2n1c(=O)cc([nH+]2)CN3CCC[C@H](C3)CNS(=O)(=O)C(C)C C51102040
C[C@H](C(=O)Nc1ccc(c(c1)Cl)C#N)[NH+]2CCC(CC2)N(C)S(=O)(=O)C C65750267
CCCC(=O)N1CSC[C@@H]1C(=O)NCc2ccc([nH+]c2)N3CCO[C@@H](C3)C C66310169
CC(C)(CNC(=O)c1c(ccs1)S(=O)(=O)N2CCSCC2)[NH+](C)C C67130185
C[NH+](C)[C@H]1Cc2ccccc2N(C1)C(=O)CCN3C(=O)C4(CCCCC4)NC3=O C67205181
C[NH+](C)[C@H](CNC(=O)c1c2ccccn2c(n1)S(=O)(=O)C)c3cccs3 C67285026
Cc1cccc(c1NC(=O)[C@H](C)N2CC[NH+](CC2)Cc3c(noc3C)C)C(C)C C67410977
Cc1ccc(c(c1)OC2CC[NH+](CC2)[C@H](C)C(=O)N[C@H]3CCS(=O)(=O)C3)C C67459812
CC[C@]1([C@H]([NH2+]C(S1)(C)C)C(=O)[O-])C C01690113
C1CCC2(CC1)C[C@@]3([C@H]2NC(=O)NC3=O)F C01582809
c1cc(ccc1C=O)S(=O)(=O)N C06092824
CC1([C@@H]([NH2+]C(S1)(C)C)C(=O)[O-])C C00057168
Cc1ccsc1[C@@H]2[NH2+][C@H](CS2)C(=O)[O-] C00082610
Cc1cc(n(n1)[C@@H]2CCOC(C2)(C)C)N C00209146
c1c(csc1[N+](=O)[O-])C(=S)N C01043506
c1cc(c(cc1Br)[C@H](C#N)N)F C22165592
c1cc(c(cc1[C@@H](C#N)N)Br)F C22209605
CC[C@]1([C@H](C[C@H](OC1=O)CO)O)C C31162888
CC[C@@]1([C@@H](C[C@H](OC1=O)CO)O)C C31162900
Cc1c(cccc1N)Cn2cncn2 C35649178
C1[C@H]2C[C@H]([C@@H]1C=C2)n3c(=O)[nH][nH]c3=S C04289394
Cc1ccc(s1)[C@H]2[NH2+][C@@H](CS2)C(=O)[O-] C36623616
C1CS(=O)(=O)Cc2c1c(c(s2)N)C#N C36818794
CC[C@@]1(/C(=N\N)/C(=O)[C@](O1)(C)CC)C C37629703
C[C@H]1CC[C@@H](CN1C(=O)C=C)C(=O)N C37833543
Cc1c(c(c(s1)C2(CC[NH+](CC2)C)O)[O-])C#N C39294075
CS[C@@H]1C[C@]2(CC[C@@H](C2)O)N(C1)O C39504900
CC(C)C1=C(C(=NC(=S)[C@@H]1C#N)N)C#N C39698471
C[C@H]([C@H]1[C@H](OC(O1)(C)C)[C@H](C)O)O C04099945
Cc1c(nnc(c1C(=S)N)OC)C C40291335
c1c(c(cc(c1N)F)F)c2ncno2 C40454130
CC(C)c1c(c(=O)n(n1C)C(C)C)N C40926688
c1c(csc1[C@@H](C#N)N)Br C41677444
c1c(cc(c(c1F)S[C@H]2CCOC2=O)F)N C42143425
C1CC(CCC1NC(=O)N2CCSCC2)O C42961357
c1c(c(n(n1)CC(F)(F)F)N)C#N C02582027
Cc1c(nn(c1C)C[C@@](C)(C#N)N)C C45207084
c1cc(c(c2c1c(=O)c(co2)F)CO)O C45919164
Cc1cc(c(s1)C)[C@@H]2[NH2+][C@@H](CS2)C(=O)[O-] C49685196
C[C@H]1CCCN([C@@H]1C)S(=O)(=O)N C50566216
[H]/N=C\1/C(=C([C@@H](S1)C)C)c2nc([nH]n2)C C40429481
Cc1c(n(cn1)c2ccc(cn2)N)C C51925460
CS(=O)(=O)N[C@@H]1CCCC[C@H]1O C52004348
c1cnc(cn1)N[C@@H]2CCCC[C@H]2O C52007114
[H]/N=C\1/C(=C2CCC[C@@H]2S1)c3nc([nH]n3)C C40429477
C1CCCN(CCC1)[C@@H]2CS(=O)(=O)C[C@@H]2N C54492876
C[C@@H]1CCN([C@@H](C1)C)[C@@H]2CS(=O)(=O)C[C@@H]2N C54493755
c1cnc(nc1[O-])SC2C[NH2+]C2 C54931784
Cn1cnnc1c2cc(c(cc2N)F)F C61564114
C[C@@H](C(C)C)n1c(=O)[nH][nH]c1=S C61591505
Cn1cccc1/C=C(/C#N)\C(=S)N C12410457
c1cc(ncc1Br)C(=O)NO C61863198
CCN(C)c1c(c(ncn1)Cl)N C62362560
CC(C)c1cc(cc2c1OCC(=O)N2C)N C62527858
CC(C)c1cc(cc2c1OCCC(=O)N2C)N C62531607
Cc1ccc(cc1C)C2=C[C@@H]3C(=O)NC=CN3N2 C64389489
Cc1ccc(cc1C)C2=C[C@H]3C(=O)NC=CN3N2 C64389491
c1cscc1[C@H]2c3c[nH]nc3N=C(CS2)O C20725767
CC1CC[NH+](CC1)CCC2CC[NH+](CC2)[C@H]3CC(=O)N(C3=O)c4ccc(cc4)F C04727888
CC[NH+](CC)CCn1cnc2c(c1=[NH2+])[C@H](c3ccc4ccccc4c3O2)c5ccco5 C05347919
CC(C)(C#Cc1ccc(s1)C[NH+]2CCC[C@H](C2)CCC(=O)N(C)C3CC[NH+](CC3)C)O C11817705
c1cc(ccc1C[NH+]2CCC[C@@]3(C2)CC[NH+](C3)Cc4ccc(s4)C#CCO)F C12004950
Cc1ccccc1c2ncc(cn2)C[NH+]3C[C@@H]4CCC[C@H](C3)C4(c5[nH+]ccn5C)O C19237539
Cc1[nH+]ccn1[C@@H]2c3ccccc3C4([C@H]2O)CC[NH+](CC4)Cc5cccs5 C19642453
c1ccc2c(c1)[C@H]([C@@H](C23CC[NH+](CC3)CCC(F)(F)F)O)[NH+]4CCC=CC4 C20454361
COCC[NH+]1CCC[C@@]2(C1)CCN(C2)Cc3cc(cs3)C[NH+]4CCCCC4 C20537790
CC[NH+](Cc1ccncc1)[C@H]2CCCN(C2)Cc3[nH+]ccn3c4cccc(c4)C C20906033
CC1(C[C@@H](CCO1)C[NH+](Cc2ccncc2)CC3CCN(CC3)C4CC[NH+](CC4)C)C C23338586
c1cc(cc(c1)C#N)C[NH+]2CCC(CC2)[NH+]3CCN(CC3)C[C@H](c4ccc(cc4)F)O C24914933
C[NH+]1CCN(CC1)[n+]2c(csc2Nc3ccccc3)c4ccc(cc4Cl)Cl C35945941
Cc1cc(nc([nH+]1)C(C)C)N2CC[NH+](CC2)[C@H](C)C(=O)N[C@H](C)c3ccc(cc3)F C12746636
C[C@@H](c1ccc(cc1)I)[NH2+][C@H]2CCC[C@@H]2n3cc[nH+]c3 C37313981
C[C@H](C(=O)NC1=c2cc(ccc2=[NH+][C@H]1C(=O)OC)Br)[NH+]3CCCC(C3)(C)C C38605301
C[C@H](C(=O)N(C)C1=c2cc(ccc2=[NH+][C@H]1C(=O)OC)Cl)[NH+]3CCCC(C3)(C)C C38610339
CC1CC[NH+](CC1)[C@@H](CNC(=O)[C@H]2C=c3ccccc3=[NH+]C2=O)c4cccs4 C38752088
CC1(CCC[NH+](C1)CC(=O)NC2=c3c(=[NH+][C@@H]2C(=O)OC)cccc3Cl)C C38985058
C[C@H]1C[C@@H](C[NH+](C1)CC(=O)NC2=c3c(=[NH+][C@@H]2C(=O)OC)cccc3Cl)C C38994808
c1ccc2=[NH+]C([NH+]=c2c1)/C=C/3\C(=O)N(C(=S)S3)NC(=O)c4ccc(cc4)F C39156625
COc1cc(cc(c1OC)C[NH+]2CC[C@]3(C2)CCC[NH+](C3)CC4CC4)Cl C39515548
Cc1ccc(cc1)S(=O)(=O)N2CCC[NH+](CC2)[C@@H](C)C(=O)C3=c4ccccc4=[NH+]C3 C39991017
CCOc1ccc2=[NH+]C(=O)[C@H](C=c2c1)[C@H]3c4cc(c(cc4CC[NH2+]3)OC)OC C40011060
Cc1cccc2=C[C@H](C(=O)[NH+]=c12)[C@H]3[C@@H](N4C=C(C=CC4=N3)C)[NH2+]C[C@@H]5CCCO5 C40011152
Cc1nc(cc(n1)[C@H]2C[NH+]3CC[C@@H]2C[C@@H]3C[NH2+]Cc4cccc(c4)C#N)c5ccco5 C44681592
CC[NH+]1CCC(CC1)C[NH2+]Cc2cc(c(o2)Br)Br C50361365
C[NH+](C)[C@H]1CCN(C1)c2cccc3n2cc([nH+]3)CN(C)[C@H]4CCCc5c4nccc5 C35968373
C[NH+](C)[C@@H]1CCN(C1)c2cccc3n2cc([nH+]3)CN(C)[C@H]4CCCc5c4nccc5 C35968371
c1ccc(cc1)C[C@H](c2ccccc2)NS(=O)(=O)c3ccc4=[NH+]C(=O)[NH+]=c4c3 C07688930
c1ccc2=[NH+][C@H]3[C@@H](N4[C@@H](CC3=c2c1)C(=O)N(CC4=O)CCCn5cc[nH+]c5)c6ccc(cc6)Cl C63137033
CCOC(=O)C1=C([C@H](S[C@H]1NC(=O)CSC2[NH+]=c3ccccc3=[NH+]2)C)C C63229220
Cc1ccc(cc1)C2=N[C@@H](SC2)NC(=O)CSC3[NH+]=c4ccccc4=[NH+]3 C63289652
C[C@@H](Cc1ccco1)NC(=O)C2CCN(CC2)[C@H]3[NH+]=c4ccc(cc4=[NH+]3)Cl C63695514
CS(=O)(=O)c1ccccc1C(=O)Nc2ccccc2C3[NH+]=c4ccccc4=[NH+]3 C63698384
CS(=O)(=O)N1[C@@H](CC(=N1)c2ccc(cc2)Br)C3[NH+]=c4ccccc4=[NH+]3 C63712164
Cc1ccc2=[NH+][C@@H]([NH+]=c2c1)SCC(=O)Nc3ccc(cc3)S(=O)(=O)C(F)F C63742991
CCOc1ccc2=[NH+][C@@H]([NH+]=c2c1)S[C@H](c3ccccc3)C(=O)N4CCOCC4 C63743000
CCOc1ccc2=[NH+][C@H]([NH+]=c2c1)SCC(=O)N([C@H]3CCS(=O)(=O)C3)C4CCCC4 C63743019
c1ccc2=[NH+]C([NH+]=c2c1)SCC3=CC(=O)N4C=C(C=C[C@H]4N3)Br C63749876
c1ccc2=[NH+]CC(=c2c1)CCNC(=O)C[NH+]3CCC[C@H]3c4ccc5c(c4)OCCO5 C63830613
COCCN1C(=O)N(C(=O)C12CC[NH+](CC2)C[C@@H]3C=c4ccccc4=[NH+]3)C5Cc6ccccc6C5 C63985506
CN1C(=O)N(C(=O)C12CC[NH+](CC2)C[C@@H]3C=c4ccccc4=[NH+]3)Cc5ccccc5 C63985742
Cc1ccc2=[NH+][C@@H](C(=c2c1)C)CN3CCN([C@@H](C3)CCO)C4CC[NH+](CC4)C(C)C C64024014
c1ccc2=[NH+][C@H](C=c2c1)C(=O)NC[C@H]3CCC[NH+](C3)Cc4cccc5c4OCO5 C64044979
CN(C[C@@H]1[NH+]=c2ccc(cc2=[NH+]1)F)C(=O)c3ccc4c(c3)oc(n4)CCOC C64045391
Cc1ccccc1C2=N[C@@H]3N(C2)C(=CS3)C(=O)NCC4[NH+]=c5ccccc5=[NH+]4 C64053714
Cc1ccc2=[NH+][C@H]([NH+]=c2c1)SCC(=O)NCc3ccc4c(c3)OCCCO4 C64987109
c1ccc2c(c1)CC[NH+](C2)C[C@H](CN3CC[NH+](CC3)CCc4cccs4)O C65512398
Cc1ccc2[nH+]c(cc(=O)n2c1)CN3CC[NH+](CC3)CCc4ccc(cc4)OC C65683341
C[C@H]1CCC[NH+](C1)CCCCNC(=O)N(C)C2CC[NH+](CC2)C3CCOCC3 C66179276
Cc1c(c(n[nH]1)C)S(=O)(=O)NC2(CCCCC2)C[NH3+] C20431573
Cc1ccc(cc1)NC(=O)CS[C@@H](C)C(=O)NCC[NH3+] C31946383
C[C@H](C(=O)NCC[NH3+])SCC(=O)Nc1ccc(cc1)Cl C31946390
C[C@@H](C(=O)NCC[NH3+])SCC(=O)Nc1ccc(cc1)Cl C31946391
c1cc(oc1)C(=O)Nc2ccc(cc2NC(=O)C[NH3+])F C31963981
CC(C)[C@@H](C(=O)Nc1ccc(c(c1)OC)NC(=O)C)[NH3+] C37006268
c1c(c(cc2c1OCCO2)N)C[NH+]3CCC[C@@H](C3)C(=O)N C37065141
c1c(c(cc2c1OCCO2)N)C[NH+]3CCC[C@H](C3)C(=O)N C37065142
CC(=O)Nc1ccc(c(c1)NC(=O)[C@@](C)(C2CC2)[NH3+])OC C37615285
CCOc1cc(cc(c1OCC(=O)N)Br)CC[NH3+] C37719880
CCC1CCC(CC1)(C[NH3+])NS(=O)(=O)c2c[nH]nc2 C37744298
C=CCNC(=O)c1ccc(cc1)NC(=O)[C@H]2C[C@H](C[NH2+]2)O C37769489
c1ccc(cc1)CN(CC(F)(F)F)C(=O)[C@H](CC(=O)N)[NH3+] C37801279
c1cc(c(cc1Cl)Cl)OC[C@H](C[NH2+]CC(=O)N)O C37882994
c1cc(c(cc1Cl)OC[C@H](C[NH2+]CC(=O)N)O)Cl C37883007
C[NH+](CCCC(=O)Nc1ccc(cc1N)Cl)CCO C37899097
C[NH+](CCCC(=O)Nc1ccc(cc1Cl)N)CCO C37899138
c1cc2c(cc1O)OC[C@]2(C(=O)N)[NH2+]C[C@@H]3CCCO3 C37942983
Cc1c(cn[nH]1)S(=O)(=O)N[C@@H](C[NH3+])C2CCCCC2 C40366968
COc1c(cccn1)NC(=O)[C@H](Cc2ccc(cc2)O)[NH3+] C40463477
CC(C)C[C@@H](C(=O)N1C[C@@H](Oc2c1cccc2)C(=O)N)[NH3+] C40857250
CC(C)C[C@@H](C(=O)N1C[C@H](Oc2c1cccc2)C(=O)N)[NH3+] C40857253
C[C@@H]1CC[C@@H](C[NH+]1CC(=O)c2ccc(c(c2)O)O)C(=O)N C42437970
CC(C)[NH+](CCC(=O)Nc1ccc(cc1Cl)N)CCO C42478153
c1cc(c(cc1Cl)N)NC(=O)CC[NH+](CCO)C2CC2 C42478365
CC(C)N(CCO)c1c2ccccc2[nH+]cc1/C(=N/O)/N C42479530
c1ccc2c(c1)c(c(c[nH+]2)/C(=N\O)/N)N(CCO)C3CC3 C42479553
C[C@H](c1ccc(cc1)NC(=O)NC[C@H]2CCCCO2)[NH3+] C42827403
CC(C)(CNS(=O)(=O)c1ccc(c(c1)N)O)[NH+](C)C C43411107
CC[NH+]1CCC[C@H]1CNC(=O)C2(CCCC2)/C(=N/O)/N C44784499
c1cc2c(cc1O)CCC[C@@H]2[NH2+]CCCS(=O)(=O)N C45070927
C[C@@](c1ccc(cc1)OC(F)(F)F)(C(=O)[O-])[NH2+]CC[NH3+] C48834909
CCC[NH+](CCO)[C@@H](C)C(=O)Nc1cc(ccc1F)N C48917632
CCC[NH+](CCO)[C@@H](C)C(=O)Nc1ccc(cc1Cl)N C48917670
C[C@H](C(=O)NCC[NH+]1CCc2c(ccs2)C1)NC(=O)N C48943418
CCC[C@H](C(=O)N[C@H]1CC[NH+]2[C@@H]1CCCC2)NC(=O)N C49115065
C[C@H](CC[NH+](C)C)Nc1cc2c(cc1N)c(=O)[nH]cn2 C49555391
c1cc(ccc1NC(=O)[C@@H]2C[C@@H]2[NH3+])S(=O)(=O)NC3CC3 C50460941
CCNC(=O)NC(=O)[C@@H](C)[NH2+]C1(CCC(CC1)C)CO C53118656
c1cc(ccc1CCO)NS(=O)(=O)c2ccc([nH+]c2)N C50669561
Cc1c(cccc1S(=O)(=O)N)NCc2c[nH]c([nH+]2)C C54822372
C[C@@H](C[NH+]1CCCC1)NC(=O)C2(CCCC2)/C(=N/O)/N C44786157
c1ccc(c(c1)C(=S)N)OC[C@H](C[NH+]2CC[C@@H](C2)O)O C61710466
c1cc(ccc1c2c(nnn2C[C@@H](CO)O)C[NH3+])Cl C62314337
C1CC(CCC1C(=O)N)[NH2+]CC(=O)NC2CCOCC2 C62768618
CC[NH2+][C@H]1CCc2c1cccc2OCC(=O)NC(=O)N C62799787
CC[C@]1(CCC[NH2+]C1)C(=O)N2CCC[C@@H](C2)CNC(=O)N C62857515
CC[C@]1(CCC[NH2+]C1)C(=O)N2CCC[C@H](C2)CNC(=O)N C62857517
C[C@@H](CCNc1ccc(cc1)S(=O)(=O)NC2CC2)[NH3+] C63171722
Cc1c(cccc1Cl)NC(=O)C[NH+]2C[C@H](C[C@@H]2C(=O)N)O C65606261
COc1ccc(cn1)NS(=O)(=O)Cc2ccc(cc2)C[NH3+] C21016538
CC[C@@H](C(=O)NCC[NH3+])N1c2cc(ccc2O[C@H](C1=O)C)C C31947006
CC[NH2+][C@@H](C)c1ccc(cc1)S(=O)(=O)Nc2c[nH]nc2 C35764298
CC[NH+](CC(=O)Nc1ccc(cc1N)Cl)CC(=O)N(C)C C36198357
CO[C@H]1C[NH2+]C[C@H]1Nc2ccccc2S(=O)(=O)NC3CC3 C36268072
COC(=O)c1ccc(cc1NC(=O)[C@@H]2C[C@@H](C[NH2+]2)O)Cl C37014842
COC(=O)c1ccc(cc1NC(=O)[C@@H]2C[C@H](C[NH2+]2)O)Cl C37014844
CC[C@H](C)[C@@H](C(=O)Nc1cc(ccc1n2cncn2)Cl)[NH3+] C37014985
CCC[C@](C)(C(=O)N[C@@H](C)c1nnc2n1CCCCC2)[NH3+] C37622529
CCC[C@@](C)(C(=O)N[C@H](C)c1nnc2n1CCCCC2)[NH3+] C37622530
Cc1c(cn[nH]1)S(=O)(=O)N(CCC[NH3+])c2ccc(cc2)F C37730236
Cc1ccc(cc1)N(CCC[NH3+])S(=O)(=O)c2c[nH]nc2 C37744299
CCCN(c1ccc(cc1)C[NH3+])S(=O)(=O)c2c[nH]nc2 C37744337
C[C@@H](c1ccc2c(c1)[nH]c(=O)[nH]2)[NH2+]CCCS(=O)(=O)C C38047437
C[C@H](c1ccc2c(c1)[nH]c(=O)[nH]2)[NH2+]CCCS(=O)(=O)C C38047438
CSCC[C@@H](C(=O)Nc1cc(ccc1Cl)[N+](=O)[O-])[NH3+] C40463408
CNC(=O)c1ccc(c(c1)NC(=O)[C@@H]2C[C@H](C[NH2+]2)OC)Cl C40633308
c1c(cc(c(c1[N+](=O)[O-])Cl)Cl)C(=O)NCCC[NH3+] C40808742
CCCO[C@H]1CCCN(C1)c2c(c(c(nn2)C)C)C(=[NH2+])N C42422627
c1c(c(cc2c1OCO2)OCC(=O)NCC(F)(F)F)C[NH3+] C42873942
CCNC(=O)[C@H](C)Oc1cc2c(cc1C[C@@H](C)[NH3+])OCO2 C42877898
CC(C)C(=O)NNC(=O)NC[C@H](c1cccs1)[NH+](C)C C43145508
CC[NH2+]CC(=O)Nc1cc(ccc1Cl)NS(=O)(=O)C C44648548
C[NH+](C)[C@@H](CNC(=O)NCc1cc[nH]n1)c2cccs2 C44966424
C[NH+](C)[C@H](CNC(=O)NCc1cc[nH]n1)c2cccs2 C44966426
CCCN(CC[NH+](C)C)c1cc2c(cc1N)OCC(=O)N2 C45689377
Cc1cc([nH+]c(c1/C(=N/O)/N)N(C)C[C@@H]2CCCCO2)C C48948090
CCN(C[C@@H]1CCCO1)c2c(c(cc([nH+]2)C)C)/C(=N/O)/N C48964008
Cc1c(nnc(c1C(=S)N)N[C@@H](C)Cn2cc[nH+]c2)C C49237611
CCCN(C1(CCCC1)C[NH3+])S(=O)(=O)c2c([nH]nc2C)C C50093216
Cc1c(sc2c1c(nc(n2)C[NH+](C)C[C@H](COC)O)N)C C50119668
CC(C)[C@@H](c1cccs1)NC(=O)Cn2cc(nn2)C[NH3+] C50224384
C[C@H]1CCC[C@](C1)(CNC(=O)Cn2ccc(n2)N)[NH+](C)C C50468074
CNc1c(ccc[nH+]1)S(=O)(=O)Nc2ccc(cc2)CCO C50669558
C[C@@H](CNS(=O)(=O)c1ccc2c(c1)ccc(n2)N)[NH+](C)C C50673062
C[C@H](CNS(=O)(=O)c1ccc2c(c1)ccc(n2)N)[NH+](C)C C50673063
CC(C)c1ncc(c(n1)C(=O)N[C@@H](C[NH+](C)C)C(C)C)N C50708770
Cc1c(sc2c1c(nc(n2)C[NH+](C)[C@@H](C)COC)NN)C C51144919
[H]/N=C(/c1c(c(nnc1N2CC[NH+](CC2)[C@@H](C)CC)C)C)\N C55067212
CC(C)(C)[C@H](Cn1cc[nH+]c1)NC(=O)c2csc(n2)N C55185739
CC[C@@]1(C(=O)N(C(=O)N1)CC[NH3+])c2ccc(c(c2)C)OC C57840120
CC[C@]1(C(=O)N(C(=O)N1)CC[NH3+])c2ccc(cc2)OCC C57840148
CC[C@]1(C(=O)N(C(=O)N1)CC[NH3+])c2ccc(cc2)OC(C)C C57840162
CCOc1ccc(cc1)[C@]2(C(=O)N(C(=O)N2)[C@H](C)C[NH3+])C C57845680
CC(C)NS(=O)(=O)c1ccc(cc1)NC(=O)C(C)(C)[NH2+]C C61318639
CC[C@H]([C@H](c1ccco1)Sc2n[nH]c(=O)n2C3CC3)[NH3+] C61594625
CCCn1cc[nH+]c1CNc2cccc(c2)S(=O)(=O)N C61877324
CN(CCCOC)c1c(cc2c([nH+]1)CCCC2)/C(=N/O)/N C62031790
C[C@H]1CCC[C@](C1)(CNC(=O)c2c(nccn2)N)[NH+](C)C C63802874
C[C@@H](c1ccc(cc1)S(=O)(=O)NC)[NH2+]Cc2cc[nH]n2 C66989298
c1cc(ccc1O[C@H]2[C@H]([C@@H]([C@@H]([C@@H](O2)CO)O)O)O)Br C01231718
c1ccc(c(c1)[C@H]2c3c(=O)[nH]c(=O)[nH]c3OC(=C2C#N)N)Br C00634306
c1cc(oc1)[C@H]2C[C@@H](n3c(c(cn3)C(=O)NN)N2)C(F)(F)F C02568586
CC(=O)N[C@H]1[C@H]([C@@H]([C@@H](O[C@@H]1Oc2ccc(cc2Cl)Cl)CO)O)O C05126651
Cc1cc(c(c(c1)C)NC(=O)CNC(=O)c2c(nccn2)N)C C14059791
c1cc(c(cc1Br)/C=C\2/C(=O)NC(=O)N2)OCC(=O)N C02772902
c1cc(ccc1O[C@H]2[C@H]([C@H]([C@@H]([C@H](O2)CO)O)O)O)Br C16029520
CC1=C([C@@H](C(=C(N1)SCC(=O)N)C#N)c2ccc(cc2)O)C(=O)C C04638365
Cc1cc(ccc1NS(=O)(=O)c2cc(n(c2)C)C(=O)NN)F C22160714
c1ccc2c(c1)c(c[nH]2)C[C@H]3C(=O)N[C@@H](C(=O)N3)Cc4cnc[nH]4 C31158691
C[C@@H](c1ccc(cc1)F)NC(=O)[C@@H](C)Sc2nc([nH]n2)N C05473024
C[C@@H](c1ccc(cc1)F)NC(=O)[C@H](C)Sc2nc([nH]n2)N C05473029
c1c(c(cc2c1OCC(=O)N2)NC3CCS(=O)(=O)CC3)N C36331031
C[C@@H]1CN(C[C@@H](O1)C)C(=O)[C@@H](Cc2c[nH]c3c2cccc3)NC(=O)N C14071137
c1cc(ccc1NS(=O)(=O)c2c[nH]nc2N)OC(F)(F)F C37558296
C[C@@H](C(=O)N)NS(=O)(=O)c1c(cc(cc1F)F)C#CCO C37579701
C[C@@]1(C[C@@H](CC(C1)(C)C)O)CNC=C2C(=O)NC(=O)NC2=O C03189460
C=CCn1c2ccccc2nc1S[C@H]3[C@H]([C@@H]([C@@H]([C@@H](O3)CO)O)O)O C39915843
C[C@H]1CC[C@H](CN1S(=O)(=O)c2ccc(cc2Br)N)C(=O)N C40334454
C[C@@H](/C(=N/O)/N)NS(=O)(=O)c1cc(cc(c1)Cl)Cl C40376628
CC[C@H](/C(=N/O)/N)NS(=O)(=O)c1cccc2c1ccnc2 C40376797
c1cc(c(cc1S(=O)(=O)N)Br)NC(=O)c2ccc(=O)[nH]c2 C40378685
Cc1c(sc(n1)Nc2c(c(ncn2)NCc3cccnc3)N)C C40686637
Cc1c\2c(oc1C(=O)NCc3ccco3)CCC/C2=N\NC(=S)N C40824528
CC[C@H](C)NS(=O)(=O)c1cc(cnc1NN)Br C41069914
CNS(=O)(=O)c1ccccc1NCc2cccc(c2O)O C41117620
CC[C@H](/C(=N/O)/N)NS(=O)(=O)c1c(ccs1)Br C42524619
C1CCC(C1)NC(=S)NNC(=O)N[C@H]2CCS(=O)(=O)C2 C42872229
c1c(nc(nc1Cl)N)Sc2nnc(s2)SCC(=O)N C43534893
Cc1cc(c(o1)C)[C@H](C)NS(=O)(=O)c2ccccc2NN C44731545
C[C@@H](c1ccc(cc1)NC(=O)N)NC(=O)c2ccc3c(c2)CCN3C(=O)C C45834560
Cc1c(sc(n1)C)[C@H](C)NS(=O)(=O)c2ccc(cc2)NN C49539272
c1cc(ccc1NN)S(=O)(=O)NC[C@@H]2CCS(=O)(=O)C2 C50603579
c1c(cnc(c1S(=O)(=O)NCC(=O)NC2CC2)N)Br C50657997
c1cc(c(cc1F)F)CNS(=O)(=O)c2cnc(nc2)NN C51017979
c1cc(nc(c1Cl)C(=O)NC2CCS(=O)(=O)CC2)NN C51090468
c1c(cncc1Br)CO[C@H]2c3c([nH]cn3)N=C(N2)N C27564272
CCn1cc(c(n1)N)S(=O)(=O)NC2(CCC(CC2)C)CO C53113093
Cc1c(cc(cc1F)C(=O)N)NC(=O)[C@H](C)NC(=O)c2cccs2 C58352574
c1cc(c(cc1S(=O)(=O)N)Br)NC(=O)c2c[nH]nc2 C40834392
C/C(=C(/C#N)\C(=O)CSc1nnc(n1N)c2cccs2)/N C06567113
c1cc2c(c(c1)Br)[C@@H](C(=O)N2)NCCCS(=O)(=O)N C45066507
c1c(cc(c2c1[C@@H](C(=O)N2)NCCCS(=O)(=O)N)Br)F C45070616
Cc1cnc(cn1)CNc2ccc(cc2N)S(=O)(=O)NC C61320747
CCc1cc(cc(c1NC(=O)c2cc[nH]n2)C)S(=O)(=O)N C62777966
C[C@H](C(=O)NNC(=O)NC(C)C)NC(=O)c1ccc(cc1)Cl C63271678
C[C@@H]1CC[C@H](CN1C(=O)CNC(=O)NCC2CCCC2)C(=O)N C50584691
CC(=O)Nc1cc(c(cc1F)F)NCC(=O)NC(=O)NC2CC2 C66375640
Cc1ccsc1C(=O)NNC(=O)NC[C@H](c2ccccc2)O C67102096
CC(C)CCC(=O)NNC(=O)N[C@H]1CCCc2c1ccc(=O)[nH]2 C67387782
Cc1ccc(cc1C)N2C[C@@H](CC2=O)NC(=O)Nc3ccc(c(c3)F)F C05188391
C[C@H]1C[C@@H](CC(C1)(C)C)NC(=O)N[C@@H]2CC(=O)N(C2)c3ccc(cc3)F C05194734
C[C@H]1CCN(c2ccccc2S1)C(=O)CSc3nnc(s3)N C05636455
c1ccc2c(c1)c(=O)c3c(o2)OC(=C([C@H]3c4cccc(c4)Cl)C#N)N C01073563
c1ccc(c(c1)NC(=O)c2cc3ccc(cc3oc2=O)O)Br C00845992
Cc1c(sc2c1c(nc(n2)CSc3c4ccsc4ncn3)N)C C10396122
C[C@@H]1C[C@H](CC(C1)(C)C)NC(=O)N[C@H]2CC(=O)N(C2)c3ccc(cc3)F C13958633
C[C@H]1C[C@H](CC(C1)(C)C)NC(=O)N[C@H]2CC(=O)N(C2)c3ccc(cc3)F C13958634
c1cc(ccc1C[C@H]2C(=O)N(C(=O)N2)C34CC5CC(C3)CC(C5)C4)O C16577139
Cc1c2c(oc1C(=O)Nc3ccc(cc3)OC)CC(C[C@@H]2O)(C)C C16740186
CCOc1cc2c(cc1O)/C(=N\OC)/C[C@H]3[C@H]2CC[C@@]4([C@@H]3CC[C@H]4O)C C16958902
Cc1ccc(cc1C)n2c3c(cn2)[C@@H](CCC3)NC(=O)c4c(cc([nH]4)C)C C19146030
CN1CC=C2[C@H](C1)[C@H](C(C(=C2C#N)N)(C#N)C#N)c3cccc4c3cccc4 C05400181
CC(=O)N(C)c1ccc2c(c1)[C@@H]3C=CC[C@H]3[C@H](N2)c4cccc(c4O)OC C20693845
CC(=O)Nc1ccc(c(c1)NC(=O)[C@@H]2Cc3cc(ccc3OC2)Cl)F C25601865
C1CCC(CC1)CC(=O)Nn2c(=O)c3c4c(sc3[nH]c2=S)CCC4 C17074808
C[C@@H]1C=C2C(=C(C([C@H]([C@@]2(CN1C)C)c3ccc(cc3)F)(C#N)C#N)N)C#N C35212995
CC(C)N1CC=C2[C@H](C1)[C@@H](C(=C(C2(C#N)C#N)N)C#N)c3ccccc3 C36378123
CCC1=C2[C@@H](C(=C(O[C@H]2N=N1)N)C#N)c3ccc(cc3F)Br C39324252
c1ccc2c(c1)c3c(c(=O)o2)[C@@H](C(=C(O3)N)C#N)c4ccc(s4)Cl C39327246
c1cc(ccc1[C@@H]2C3=C(N=N[C@H]3NC4=C2C(=O)CCC4)O)Br C39358878
c1cc2c(cc1Cl)[nH]c(n2)SCC3=CC(=O)N4C=CS[C@H]4N3 C39443920
CC1=C2C(=N[C@H]1C(=O)Nc3cc(ccc3O)C(C)(C)C)CCCC2=O C39446796
CC(C)S(=O)(=O)[C@@H]1CC[C@@]2(C1)[C@@H](CCCN2O)c3ccccc3O C39520123
Cc1cs/c(=N/C(=O)[C@@H](C)[C@@H]2CC[C@@]3(C=CC(=O)C=C3[C@@H]2O)C)/[nH]1 C37514982
c1cc(c(cc1c2nnnn2c3ccc(cc3F)F)N)Br C42015729
c1c(cc(c2c1OCCCO2)Br)Cn3c(c(cn3)Cl)N C43665730
c1c(cc(c2c1OCCCO2)Cl)Cn3c(c(cn3)Br)N C43666436
C[C@@H]1CCCC[C@H]1n2c(nnn2)c3cc(ccc3Br)N C45626346
Cc1ccc(cc1NC(=O)N[C@H](C)c2cnn(c2C)C)Br C47005939
C1CCC(CC1)NC(=O)C(=O)Nc2c(c3c(s2)CCCC3)C#N C47962438
CNC(=O)c1cc(ccc1NC(=O)c2ccc(o2)Br)Cl C48794619
c1ccc(c(c1)Cn2c(nnn2)c3ccc(c(c3)N)F)Br C48867353
c1cc(c(cc1F)Cl)C(=O)NNC(=O)c2c(ncs2)Cl C48892075
CC(C)(C)n1c2c(cn1)[C@H](SCC(=O)N2)c3ccc(c(c3)Cl)O C49546793
c1cc(ccc1Cn2c3c(cn2)[C@H](CC(=O)N3)c4ccc(cc4)O)Cl C49550007
c1cc(ccc1n2c(nnn2)c3cc(c(cc3N)F)F)Br C50037029
C[C@@H]1CCCC[C@@H]1N(C)S(=O)(=O)c2cc(cnc2N)Br C50674229
COc1cc(c(cc1OC)Br)c2nc3c(c(n2)N)CCC3 C50866089
C[C@@]1\2CC[C@@](C1(C)C)(C(=O)/C2=N\O)C(=O)Nc3cccc4c3cccc4 C33942229
Cc1csc(n1)Cc2nc(on2)c3cc(cc(c3N)Cl)Cl C55266209
Cc1c(c(n(n1)[C@H](C)c2ccc3c(c2)OCCCO3)N)Br C43668239
CC1(Cc2c(sc3c2C(=N[C@H](N3)c4ccc(cc4)OC)O)CO1)C C00531059
c1ccc(cc1)C2=NN=C3[C@H]2[C@@H](C(=C(O3)N)C#N)c4ccc(cc4F)F C06720051
c1ccc(c(c1)[C@H]2[C@H]3C(=NN=C3OC(=C2C#N)N)c4cccs4)Cl C00718530
c1cc(sc1)[C@@H]2[C@H]3C(=NN=C3OC(=C2C#N)N)c4ccc(cc4)Cl C00622691
Cc1c2cc(ccc2oc1C(=O)Nc3cc(ccc3C(=O)NC)Cl)F C65499975
C[C@H]1[C@@H](Oc2ccccc2O1)C(=O)NC[C@@]3(CCCc4c3cccc4)O C66930481
Cc1c2c(oc1C(=O)NC[C@@]3(CCCc4c3cccc4)O)CCCC2=O C66930800
CC(=O)Nc1cc(c(cc1F)F)NC(=O)N2CCC[C@H]2C3CCCC3 C66981957
C[C@H](c1ccc(cc1O)O)N[C@@H]2C[NH+]3CCC2CC3 C19946880
C[C@H](c1ccc(cc1O)O)N[C@H]2C[NH+]3CCC2CC3 C19946888
C[C@H](c1cccnc1)[NH2+][C@@H](C)c2ccc(cc2O)O C20127617
c1ccc(c(c1)CC(=O)N[C@@H]2C[NH+]3CCC2CC3)N C22216552
c1cc(c(cc1[C@@H](C[NH3+])N2CCOCC2)Br)O C32066868
c1cc(sc1S(=O)(=O)NC2CC(C2)[NH3+])Cl C36265930
C[C@H]([C@H](c1cc2c(c(c1)Cl)OCCCO2)O)[NH3+] C36897223
C[C@H]1C[C@@H](CC(C1)(C)C)Oc2cc(ccn2)C(=[NH2+])N C36915107
C[C@H](c1cc(ccc1F)F)NC(=O)[C@H]2C[C@@H](C[NH2+]2)O C37007729
C[C@H](c1ccc(cc1F)F)NC(=O)[C@H]2C[C@@H](C[NH2+]2)O C37014958
C[C@H](c1ccc(c(c1)F)F)NC(=O)[C@H]2C[C@@H](C[NH2+]2)O C37015107
c1ccc(cc1)[C@H](C2CC2)NC(=O)[C@H]3C[C@@H](C[NH2+]3)O C37032749
CC[NH+]1CCc2c(sc(c2C(=O)NC3CC3)N)C1 C36673730
Cc1ccc(cc1S(=O)(=O)NC(C)C)C#CC[NH3+] C37580462
c1cc(c(cc1C#CC[NH3+])Cl)S(=O)(=O)NC2CC2 C37580774
c1ccc(cc1)[C@@H]2[C@H](CCCO2)C(=O)NC3CC(C3)[NH3+] C37921539
C[C@@]12CC[C@@H](C1(C)C)C[C@H]2NC(=O)[C@@H]3C[C@@H](C[NH2+]3)O C37413712
C[C@]12C[NH+]3C[C@](C1O)(CN(C2)[C@@H]3c4ccc(cc4)N)C C19330012
c1cc(c2c3c1C[NH2+]CC[C@]34C=C[C@@H](C[C@H]4O2)O)O C33994921
CC(C)(C)[C@@H](C(=O)N[C@@H]1CCOc2c1cccc2)[NH3+] C40463552
CC(C)(C(=O)N)Nc1cc[nH+]c2c1ccc(c2)Cl C40675389
c1ccc2c(c1)[C@@H](CCO2)[NH2+]Cc3cccc(c3O)O C41117306
COc1ccc2c(c1)[C@](CC3(O2)CCCC3)(C[NH3+])O C41356601
C[C@@H]1CC[C@H](C[NH+]1Cc2ccccc2C#CCO)C(=O)N C42438798
Cc1cc(ccc1N2CCO[C@@H]3[C@@H]2CCC3)C(=[NH2+])N C43425639
c1cc(ccc1CN2CCO[C@@H]3[C@@H]2CCC3)C(=[NH2+])N C43425655
c1c(csc1C[NH+]2CCC[C@H]2C(=O)N)C#CCO C43698528
Cc1cc(c(c(c1Cl)C)C[C@H](C(=O)OC)[NH3+])O C44328334
C[C@]1(CCS(=O)(=O)C1)NCC2(CCCCC2)[NH3+] C44933880
c1cc(c(cc1F)C#CC[NH3+])CSc2[nH]ncn2 C49611305
Cc1cc(cc(c1O)C)c2ncc3c(n2)CCC[C@H]3[NH3+] C50101375
CO[C@@H]1CCC[C@H]1NC(=O)c2ccc(s2)C#CC[NH3+] C50377308
c1c(s/c(=N\C(=O)[C@H]2C[C@H]2[NH3+])/[nH]1)Br C50459325
Cc1c(c(n(n1)[C@H](C)CC(=[NH2+])N)C)Br C50593434
Cc1ccnc(n1)Sc2ccc(cc2C)C(=[NH2+])N C51331671
Cc1ccc(c(c1)N2CCO[C@@H]3[C@@H]2CCC3)C(=[NH2+])N C51579834
Cc1ccc(c(c1)C#CC[NH3+])S(=O)(=O)NC2CCC2 C52214263
C[C@H]1C[C@@H]1NS(=O)(=O)c2ccc(cc2)C#CC[NH3+] C52300100
C[C@H]1C[C@H]1NS(=O)(=O)c2ccc(cc2)C#CC[NH3+] C52300105
C[C@H]1C[C@@H]1NS(=O)(=O)c2ccccc2C#CC[NH3+] C52300166
Cc1cc(c[nH+]c1N[C@@H](C)c2c(nc(s2)C)C)N C52813179
Cc1cc(nc([nH+]1)N)N[C@@H]2CCc3c2cccc3F C48962682
C[C@H](c1ccc2c(c1)[C@@H](CC(O2)(C)C)NC(=O)C(C)(C)C)[NH3+] C58123034
Cc1cc(c2c(c1)[C@@H](C(=O)N2)[NH2+][C@@H]3CCCC[C@@H]3O)C C52002131
c1ccc2c(c1)c(c(c[nH+]2)C(=S)N)N3CC[C@@H](C3)O C61712585
c1cc2c(cc1[C@@](C[NH3+])(C(F)(F)F)O)OCCCO2 C62784467
C[C@@H](C(=[NH2+])N)Sc1ccc(cc1)S(=O)(=O)C C63131384
c1cc(c(cc1S(=O)(=O)N[C@@H]2CCC[C@@H]2[NH3+])F)F C63175967
Cc1c(sc2c1c(ncn2)N[C@@H]3CCC[C@@H]3[NH3+])C C63177523
Cc1cc(c(c(c1)C)CN2C[C@@H](C[C@H]2C(=O)NC)[NH3+])C C67472846
C[C@@H](c1cc(ccc1O)O)N[C@H]2C[NH+]3CCC2CC3 C19947220
C[NH2+][C@@H](CC(F)(F)F)c1ccc2c(c1)[nH]c(=O)[nH]2 C35488651
Cc1ccc(cc1S(=O)(=O)N[C@@H]2C[C@H]2[NH3+])Cl C36264205
c1cc(c(cc1Cl)S(=O)(=O)N[C@@H]2C[C@@H]2[NH3+])Cl C36264787
c1cc2c(cc1S(=O)(=O)NC3CC(C3)[NH3+])CCC2 C36265772
C[C@@H]1C[C@@H](CC(C1)(C)C)Oc2cc(ccn2)C(=[NH2+])N C36915106
C[C@@H](c1ccc(cc1F)F)NC(=O)[C@@H]2C[C@@H](C[NH2+]2)O C37014955
C[C@H](c1ccc(s1)Cl)NC(=O)[C@@H]2C[C@@H](C[NH2+]2)O C37020920
C1C[C@@H](C[C@@H](C1)NC(=O)[C@@H]2C[C@@H](C[NH2+]2)O)C(F)(F)F C37042626
C1CC(CCC1C(F)(F)F)NC(=O)[C@@H]2C[C@H](C[NH2+]2)O C37044188
Cc1ccc(c(c1)[C@@H](C)NC(=O)[C@@H]2C[C@@H](C[NH2+]2)O)C C37045058
CC[C@@H](C(=O)N[C@@H]1CC(Cc2c1cc(o2)C)(C)C)[NH3+] C37046286
C[C@H](c1ccc(cc1O)O)[NH2+][C@@H]2CCN3[C@@H]2CCC3 C37168870
c1cc(oc1)C(=O)Nc2ccc(cc2F)C#CC[NH3+] C37551341
Cc1ccc(o1)C(=O)Nc2ccc(c(c2)C)C#CC[NH3+] C37551427
Cc1cnc(s1)NC(=O)c2ccc(cc2C#CC[NH3+])F C37570289
Cc1ccnc(c1)NC(=O)c2cc(ccc2C#CC[NH3+])F C37572256
c1c(cc(c(c1F)S(=O)(=O)N[C@H]2C[C@@H]2[NH3+])F)F C37909093
c1ccc(cc1)[C@H]2[C@@H](CCCO2)C(=O)NC3CC(C3)[NH3+] C37921538
Cc1ccc(cc1C)S(=O)(=O)N[C@@H]2CCCC[C@@H]2[NH3+] C38050152
Cc1ccc(s1)S(=O)(=O)N[C@H]2CCCC[C@@H]2[NH3+] C38050373
C1[C@H](C[NH2+][C@H]1C(=O)NC2C3CC4CC(C3)CC2C4)O C37030209
C[C@@H]1C[C@H](CN(C1)C(=O)[C@H](Cc2ccc(cc2)O)[NH3+])C C40458520
CC(C)(C)[C@@H](C(=O)N[C@H]1CCOc2c1cccc2)[NH3+] C40463553
C[C@@H](c1ccc(cc1)Cl)NC(=O)[C@@H]2C[C@@H](C[NH2+]2)O C40852339
C[NH+]1CCC(CC1)(C(=S)N)NC(=O)[C@H]2C[C@H]3CC[C@@H]2C3 C42175089
Cc1cc(nc(c1C(=[NH2+])N)N2CCCSCC2)C C42444036
c1cc(c(cc1[C@H](CO)[NH+]2CCCNCC2)Cl)O C43490046
Cc1ccc2c(c1)c(c(c(=O)o2)C[C@@H](CO)[NH3+])Cl C44467426
Cc1cc(c(o1)C)[C@@H](C)NC(=O)C2CCC(CC2)[NH3+] C44731248
CC1(C[C@@H]1NS(=O)(=O)c2ccccc2C#CC[NH3+])C C45141228
Cc1c(cco1)C(=O)N[C@H](C)c2ccc(cc2)C#CC[NH3+] C49586758
Cc1ccc(o1)C(=O)NCc2cc(ccc2F)C#CC[NH3+] C49586992
CO[C@H]1CCC[C@H]1NC(=O)c2ccc(s2)C#CC[NH3+] C50377309
c1ccc(c(c1)NC(=O)[C@@H]2C[C@H]2[NH3+])OC(F)(F)F C50457604
c1cc(ccc1C#N)[C@H](C[NH2+][C@@H]2CCCC[C@@H]2O)O C52014870
C[C@H]1C[C@@H]1NS(=O)(=O)c2ccc(cc2C#CC[NH3+])F C52300205
Cc1cc(cc2c1NC(=O)[C@@H]2N(C)CC[NH3+])Br C54417185
C[C@@H]1C[C@@H](CC(C1)(C)C)Oc2ccnc(c2)C(=[NH2+])N C61814577
c1cc(cc(c1)Br)Cc2[nH]nc(n2)C[NH3+] C61843839
C[C@@H](c1cccs1)NC(=O)c2ccc(cn2)C#CC[NH3+] C61871828
Cc1ccc(cc1C)S(=O)(=O)N[C@H]2CCC[C@H]2[NH3+] C63174838
c1ccc(c(c1)S(=O)(=O)N[C@@H]2CCC[C@@H]2[NH3+])Cl C63174869
c1cc(ccc1S(=O)(=O)N[C@@H]2CCC[C@@H]2[NH3+])Cl C63175350
Cc1cc(cc(c1)S(=O)(=O)N[C@H]2CCC[C@H]2[NH3+])C C63175776
c1c(cc(cc1F)S(=O)(=O)N[C@H]2CCC[C@@H]2[NH3+])F C63175800
c1cc(c(c(c1F)F)F)S(=O)(=O)N[C@H]2CCC[C@@H]2[NH3+] C63175861
c1ccc(c(c1)F)S(=O)(=O)N[C@H]2CCC[C@@H]2[NH3+] C63175885
c1cc(c(cc1S(=O)(=O)N[C@H]2CCC[C@H]2[NH3+])F)F C63175972
c1c(csc1[C@H]2c3c([nH]c[nH+]3)CCN2)C#CCO C65508105
c1cc(oc1)C[NH+](CC(=O)Nc2c(ccs2)C(=O)N)[C@@H]3CCS(=O)(=O)C3 C10834302
Cc1c(c(n2c(n1)nc(n2)N)C)CC(=O)NCc3ccc([nH+]c3)N4CCCC4 C23101445
C[C@@H](C(=O)NC(=O)N)[NH+]1CCN(CC1)[C@@H](c2ccccc2Cl)C(=O)OC C24826296
C[C@@H](C(=O)NC(=O)NC1CCCC1)N2CC[NH+](CC2)CC(=O)NCC=C C27560262
CCNC(=O)NC(=O)C[NH+](Cc1ccc(cc1)C(=O)NC)Cc2ccco2 C27574817
C[NH+](Cc1ccccc1)[C@H]2[C@H](O[C@H]([C@H]2O)CO)CNS(=O)(=O)c3ccc(cc3)F C30879705
CCN(CC)c1ccc2cc(c(=O)oc2c1)/C(=[NH+]/NC(=O)c3ccncc3)/N C04748814
Cc1ccc(cc1)CC(=O)N2C[C@@H](C3(C2)CC[NH2+]CC3)C(=O)NCCOCCO C39602009
Cc1ccccc1CC(=O)N2C[C@H](C3(C2)CC[NH2+]CC3)C(=O)NCCOCCO C39602015
Cc1cc(c(o1)C(F)(F)F)C(=O)N2C[C@@H](C3(C2)CC[NH2+]CC3)C(=O)NCCCO C39605488
C[C@@H](C(=O)NC)NC(=O)[C@@H]1CN(CC12CC[NH2+]CC2)C(=O)c3cccc(c3F)Cl C39683911
C[C@@H](C(=O)NC)NC(=O)[C@H]1CN(CC12CC[NH2+]CC2)C(=O)c3cccc(c3F)Cl C39683912
CCC(=O)N1C[C@H](C2(C1)CC[NH2+]CC2)C(=O)NCCNC(=O)OC(C)(C)C C39693445
CC(=O)Nc1cc(ccc1F)NC(=O)C(=O)NCc2ccc([nH+]c2)N(C)C C41637331
CCOC(=O)[C@@H](Cc1c(c(cc(c1Br)[N+](=O)[O-])OC)O)[NH3+] C44357708
CC[NH+](CC)Cc1ccccc1CNC(=O)NN[C@]2(CCS(=O)(=O)C2)C C45184881
CCC(CC)[C@H](CNC(=O)NNC(=O)[C@@H]1CCS(=O)(=O)C1)[NH+]2CCCC2 C45533570
C[C@]1(CCS(=O)(=O)C1)NNC(=O)NCc2cccc(c2)OCC[NH+](C)C C45815737
CN(C)c1ccc(c[nH+]1)CNC(=O)NNC(=O)c2ccc3c(c2)OCCO3 C46285966
C[C@@]1(CCS(=O)(=O)C1)NNC(=O)NCCC[NH+](C)CC(F)(F)F C46982962
c1ccc(c(c1)NC(=O)NCc2ccc[nH+]c2N3CCOCC3)N4CCC(CC4)O C48253560
CNC(=O)Cc1ccccc1NC(=O)C(=O)NC[C@@H](c2ccco2)[NH+](C)C C48733155
C[NH+](C)[C@@H](CNC(=O)C(=O)Nc1ccc(cc1)C(=O)NC2CC2)c3ccco3 C48733853
CC[NH+](CC)Cc1ccc(o1)C(=O)NNC(=O)C2(CCCCC2)NC(=O)C C50611180
CNC(=O)c1ccc(c(c1)NC(=O)NCc2cc[nH+]c(c2)N3CCCC3)OC C57706474
CCCCNC(=O)CSc1nc2c(c([nH]n2)C)c([n+]1c3ccc(c(c3)Cl)C)N C49539617
CCCCNC(=O)CSc1nc2c(c([nH]n2)C)c([n+]1c3ccc(cc3)CC)N C33552076
C[C@H]1C[C@@H](C[NH+](C1)Cc2ccccc2CNC(=O)CNC(=O)CNC(=O)C)C C58902774
C[C@@H](Cn1cc[nH+]c1)NC(=O)c2cc(c(c(c2)Cl)OCC(=O)N)OC C52749834
COc1cc(ccc1OCC(=O)N)C(=O)NC2CC[NH+](CC2)CC(F)F C61603201
Cc1nc2n(n1)c(c(s2)[C@H](c3cccc(c3)OC)[NH+](CCO)CCO)O C41633571
Cc1ccc(cc1NC(=O)C(=O)N[C@@H](C)CC[NH+](C)C)C(=O)NC2CC2 C62587047
c1ccc2=[NH+]CC(=c2c1)C(=O)CSC3=NN[C@H](N3C4CC4)CCC(=O)N C39791444
Cc1ccc(cc1)CNC(=O)c2nnc(s2)C[NH+](CC(=O)N)C(C)C C63483190
Cc1ccc(cc1)CNC(=O)c2nnc(s2)C[NH+](CC(=O)N)C3CCCC3 C63504410
C[C@@H](c1[nH]c(c[nH+]1)c2ccccc2)NC(=O)CN3CNc4c(cnn4C)C3=O C64121011
CC(C)NC(=O)NC(=O)C[NH+]1CCC[C@@H](C1)CNS(=O)(=O)C(C)C C51101970
COc1ccc(cc1)[C@H](C[C@@H](Cc2cc(c3c(c2OC)OCO3)OC)O)[NH3+] C66091425
CCOC(=O)N1CCC(CC1)NC(=O)C[NH+]2CCC[C@@H](C2)CCC(=O)N C66156261
CCOC(=O)N1CCC(CC1)NC(=O)C[NH+]2CCC[C@H](C2)CCC(=O)N C66156262
C[C@@H](C(=O)NC(=O)NCCOC)[NH2+]CC1(CCOCC1)c2ccc(cc2)F C66390438
Cn1ccnc1COc2ccc(cc2)C(=O)N[C@@H]3CCC[NH+](C3)CC(=O)N C66448498
CC(C)[NH+](CCNc1ccc(cc1S(=O)(=O)C)S(=O)(=O)N)C2CC2 C67095764
CCOc1ccc(cc1)C(=O)NCCC(=O)N2CCC3(CC2)c4c([nH+]c[nH]4)CCN3 C20573431
Cc1nc(no1)COc2ccc(cc2)C[NH2+][C@H]3CCCN(C3)CC(=O)N C67501756
CCOc1cc(ccc1C)NC(=O)C(=O)NC2CC[NH+](CC2)CC(=O)NC C67524562
CCN(Cc1ccccc1NC(=O)NC[C@@H](C[NH+]2CCC(CC2)C)O)C(=O)C C67542332
CCOC(=O)N1CCC(CC1)NC(=O)NC[C@@H](C[NH+]2CCC(CC2)C)O C67581179
CC1CC[NH+](CC1)C[C@@H](CNC(=O)NC[C@H](C(C)C)N2CCOCC2)O C67614100
Cc1cc(n(n1)C[C@@H](C)CNC(=O)NC[C@@H](C[NH+]2CCC(CC2)C)O)C C67626892
CC[C@@H](C)NC(=O)C(=O)Nc1c2c(nn1C(C)(C)C)CSC2 C05438088
C1CCN(CC1)S(=O)(=O)NC(=O)NCC(C(F)(F)F)(F)F C01697254
c1ccc(cc1)S(=O)(=O)C/C(=N/OC(=O)c2cccs2)/N C06241463
CN1C(=S)N[C@@H]([C@H]([C@]1(C(=O)OC)O)C(=O)C2CC2)c3ccccc3 C12699634
COc1cccnc1n2ccnc2[S@](=O)Cc3ccccc3N C13746206
Cc1c(c(n(n1)C)C)NC(=O)[C@@H](C)Sc2ccc(cc2)NC(=O)C C15748830
CC(=O)c1ccccc1NCC(=O)N[C@]2(CCS(=O)(=O)C2)C C22894039
c1ccc(cc1)OC[C@H](CN2C(=O)[C@@]3(CCSC3)NC2=O)O C24096843
C1CSS[C@H]1CCCCC(=O)N2CCC3(CC2)C(=O)NC(=O)N3 C25406392
C[C@H](c1ccc(cc1)F)NC(=O)c2cc(cn2C)S(=O)(=O)NC C27087374
C[C@]1(C(=O)N(C(=O)N1)C[C@H](COc2ccccc2F)O)C3CC3 C32750887
Cc1ccc(cc1)[C@H](C(=O)NC(C)(C)C)N(C)C(=O)[C@@H]2CCC(=O)N2 C36537443
CC(C)(C)NC(=O)[C@@H](c1ccccc1O)N(C)C(=O)c2cccnc2 C36538496
C1C[C@H]2C(=C3C(=NC(=NC3=O)SCC(=O)NCCO)S2)C1 C39922258
CCn1cc(c(n1)N)S(=O)(=O)N(C)Cc2ccc(s2)Cl C40346702
C[C@@H]1C[C@@H](CN(C1)C(=O)c2ccccc2NC(=O)C(=O)NCC=C)C C48619347
Cc1c(c([nH]n1)C(=O)N[C@@H](CC(C)C)C(=O)N(C)C)Br C48892513
C[C@H]1CN(C[C@@H](O1)C)C(=O)CCNC(=O)NCC(=C)Br C49286040
C[C@H](Cn1cc[nH+]c1)Nc2c(cc(cn2)Br)C(=O)[O-] C50044066
CCCNc1ccc(c(n1)C(=O)N[C@@H]2CCS(=O)(=O)C2)Cl C50712140
CCCNc1cc(cc(n1)Cl)C(=O)N[C@@H]2CCS(=O)(=O)C2 C50712146
C[C@@H]1CCCC[C@@H]1N/C(=C\2/C(=O)NC(=S)N(C2=O)CCOC)/C C54501269
CC(C)Sc1ccc(cc1)C(=O)NNC(=O)[C@H]2CCS(=O)(=O)C2 C55050867
c1cc(oc1)CN2CCN(C[C@H]2CCO)C(=O)c3ccc4cc[nH]c4c3 C55383621
C[C@H](C(=O)NC(C)(C)C)Nc1ccc(cc1)N2C(=O)CCCC2=O C56144842
c1ccnc(c1)CNC(=O)C(=O)Nc2ccc(cc2)c3nccs3 C57916628
CSc1ccc(cc1)NC(=O)C(=O)NCc2cn3ccsc3n2 C61979013
CCC[C@H](C(=O)[O-])n1cc(c(=O)cc1C[NH+]2CCC(CC2)C)O C62392964
Cc1cc(c(n1C(C)(C)C)C)C(=O)CSc2nnc(n2N)C C62687858
Cc1ccc(c(c1)NC(=O)CC2=c3ccccc3=[NH+][C@H]2C(=O)[O-])OC C63439998
CNC(=O)c1ccc(cc1Cl)NC(=O)c2csc(n2)COC C65067374
c1cc(c(cc1NC(=O)C(=O)NCCc2nccs2)Cl)C#N C50772160
CCOc1cc2c(cc1CNC(=O)[C@H]3CCC(=O)NC3)O[C@H](C2)C C65440944
Cc1cc(cc(c1)N(C)C(=O)C(=O)N2CCC[C@@H](C2)CCC(=O)N)C C66221752
CCCN(CC1CC1)C(=O)c2ccc(cc2)n3c(c(cn3)C#N)N C66239628
c1c(coc1C(=O)CSc2cc3c(cc2Cl)OCCO3)C(=O)N C66262133
Cc1ccsc1C(=O)NNC(=O)[C@@H]2CC(=O)N(C2)CC(F)(F)F C66557110
Cc1c(c(n(n1)CC(=O)NNC(=O)Cc2ccccc2F)C)Cl C66785199
C[C@H](CC#N)Sc1ccccc1NC(=O)N[C@H]2CCS(=O)(=O)C2 C66954002
CC(C)(CNc1ncc(cn1)Br)NS(=O)(=O)C C67119652
C[C@@H](C(=O)NC(C)(C)C)NC(=O)CN(C)C(=O)c1cccs1 C67281691
C[C@@H](C(C)C)NC(=O)C(=O)Nc1ccc(c(c1)Cl)C(=O)N(C)C C67320564
C[C@@H](c1cccnc1)NC(=O)C(=O)Nc2cccc(c2OC)Cl C67325958
CCc1ncc(s1)CN(C)C(=O)c2cc(c(s2)C)S(=O)(=O)N C67342199
C[C@@H](C(=O)N1CCC[C@@H](C1)CNC(=O)C)NC(=O)C2CCCCC2 C67362346
CC1CCC(CC1)CNC(=O)C(=O)Nc2nnc(s2)C(F)(F)F C67415720
CC(C)Oc1ccc(cc1NC(=O)C(=O)NC[C@@H]2CCCO2)F C67488976
CCCn1c(cc(c1C)/C=C(/C#N)\C(=O)N2CCC[C@@H](C2)C(=O)N)C C67510552
Cc1cc(c(n1CC(C)C)C)/C=C(/C#N)\C(=O)N2CCC[C@@H](C2)C(=O)N C67510877
C[C@@H](COCC(F)(F)F)NC(=O)N1CCC[C@@H](C1)NC(=O)C C67533620
CC[NH+](CC)CCNC(=O)C(=O)Nc1cc(ccc1C#N)Cl C09981084
Cc1c(c[nH]n1)C(=O)NCc2ccc[nH+]c2N(C)Cc3ccccc3 C11663935
Cn1cccc1[C@@H](CNC(=O)C(=O)Nc2ccccc2Cl)[NH+](C)C C11899014
Cc1cc(n[nH]1)C[NH+](C)C[C@@]2(CCCN(C2=O)CC(C)(C)C)O C12317582
C[NH+](C)[C@H](CNC(=O)C(=O)NCc1ccc(cc1)Cl)c2ccco2 C22858502
C[C@@H](C(=O)NC(=O)NCc1cccs1)[NH+](C)Cc2ccco2 C24376618
CS(=O)(=O)NC[C@@H]1CCCC[NH+]1CC(=O)NCC(F)(F)F C26172499
Cc1c(sc2c1c(=O)[nH]c(n2)C[NH+](CCOC)C[C@H](C)O)C C36206989
CS(=O)(=O)NCC[NH2+]Cc1cc2c(c(c1)Cl)OCCO2 C37324551
Cc1c(sc(=O)[nH]1)S(=O)(=O)NC[C@@H](CC(C)C)[NH+](C)C C40809509
CCc1nnc(s1)NC(=O)NC[C@@H](c2ccsc2)[NH+](C)C C43344456
CCc1nnc(s1)NC(=O)NC[C@H](c2ccsc2)[NH+](C)C C43344458
C[C@H](C(=O)NC(=O)NCC(F)(F)F)N1CC[NH+](CC1)CC(C)C C43606405
Cc1cc(cc(c1)N(CCC#N)C(=O)C[NH+]2CCC(CC2)C(=O)N)C C45510749
C[C@@H]1Cc2cc(c(cc2O1)C[NH+](Cc3ccco3)CC(=O)N)OC C48276067
Cc1ccc(c(c1)F)NC(=O)C(=O)NC[C@@H](c2ccco2)[NH+](C)C C48732536
Cc1ccc(c(c1)F)NC(=O)C(=O)NC[C@H](c2ccco2)[NH+](C)C C48732539
Cn1cnnc1C[NH2+]C[C@H](COc2ccc(cc2)Br)O C50417827
Cn1cnnc1C[NH2+]C[C@@H](COc2cc(ccc2Cl)Cl)O C50417869
C[C@@H](c1nncn1C)[NH2+]C[C@H](COc2ccc(cc2)Br)O C50419024
CCNc1c(cc(cn1)Br)C(=O)NCCn2cc[nH+]c2 C50791425
Cc1c(scn1)C(=O)NC2CC[NH+](CC2)[C@@H](C)C(=O)NCC=C C51099829
c1ccc(cc1)CN(CCC(=O)N)Cc2cc(=O)n3ccccc3[nH+]2 C13010910
CCCNC(=O)C[NH+]1CCC(CC1)NC(=O)/C=C/c2nccs2 C57187079
Cc1c(c(n(n1)C)OC)C[NH2+]Cc2ccc(cc2)C(=O)NC3CC3 C58421537
Cc1[nH+]ccn1CCCNC(=O)/C(=C/c2ccccc2)/NC(=O)C C58971231
CCOC1CC[NH+](CC1)[C@H](C)C(=O)NC(=O)NC2CCCCC2 C60493522
Cc1c(n(c([nH+]1)SCC(=O)NC(=O)NC2CC2)CC(C)C)C C08479040
Cc1cc(ccc1N(C)C)NC(=O)C(=O)NC[C@@H](C)[NH+]2CCCC2 C62110556
C[C@H](CNC(=O)C(=O)Nc1ccc(cc1)OC(F)F)[NH+]2CCCC2 C62110587
Cc1c(c(n(n1)CCO)C)C[NH2+]Cc2ccccc2n3cccn3 C62425801
C[C@H](CC[NH+](C)C)NC(=O)C(=O)Nc1ccc(cc1)N2CCCC2 C62586912
Cc1ccc(cc1)S(=O)(=O)N[C@@H](C)C(=O)N[C@H]2CC[NH+](C2)C3CC3 C63116050
CCOc1ccc(cc1)NC(=O)C(=O)NC2CC[NH+](CC2)CC(F)F C64304442
Cc1c(c(n(n1)C)N(C)C)C[NH2+]CCC(=O)NC2CCCCC2 C58407397
CCn1c(c(c(n1)C)NC(=O)C[NH2+]C[C@H]2c3ccccc3CCO2)C C65395290
c1cc(cnc1)NC(=O)CC[NH2+]C[C@@H]2C=NN=C2c3ccc(cc3)F C65468495
CCn1cc(cn1)CN(CC)c2c3ccccc3nc(n2)CC[NH3+] C65495989
C[C@@H](C(=O)NC[C@H](C(C)C)N1CC[NH+](CC1)C)NC(=O)C2CCC2 C66146606
CCc1c(sc(n1)CCNC(=O)NCCc2[nH+]ccn2C)C C66233835
CC[NH+](Cn1c(=S)n(c(n1)CCC(=O)N)C)[C@H]2CCCC[C@@H]2C C66793755
C[C@H](C(=O)NC[C@H](C(C)C)[NH+]1CCCC1)NC(=O)C2CCOCC2 C66838577
CCS(=O)(=O)NCC[NH2+]Cc1cc2c(c(c1)Cl)OCCO2 C66876232
Cc1c(cco1)C(=O)NC2CC[NH+](CC2)C[C@@H](c3ccc(cc3)OC)O C66890272
CNS(=O)(=O)c1cccc(c1)C[NH2+]Cc2cccc3c2OCCO3 C66988744
Cc1c(c(n(n1)CCO)C)CN[C@H](c2ccc(cc2)F)c3[nH+]ccn3C C67186659
CCn1c(c(c(n1)C)CNC(=O)NC[C@@H](c2ccsc2)[NH+](C)C)C C67389865
CCn1c(c(c(n1)C)CNC(=O)NC[C@H](c2ccsc2)[NH+](C)C)C C67389866
Cc1c(c([nH]c1C(=O)C[NH+]2CCC[C@@H](C2)CNC(=O)C)C)C(=O)C C67418675
CCCC[NH+]1Cc2cccc(c2C1)NC(=O)C(=O)NC[C@@H]3CCCO3 C67488970
CC[NH+](CC)[C@@H]1[C@H]([C@@H]([C@H]2CO[C@@H]1O2)[NH2+]Cc3ccc(cc3)N(C)C)O C12483644
C[C@H]1C[C@@]([C@H](C[NH+]1C)C)(CC[NH2+]Cc2ccc(c(c2)OC)OC)O C12489385
CCOc1ccc(cc1)OCC[C@@H](C[NH3+])N2CC[NH+](CC2)C C19665558
Cc1ccc(c(c1)OC)OCC[C@@H](C[NH3+])N2CC[NH+](CC2)C C19665639
CCc1[nH]c(c([nH+]1)C)CN2CC[NH+]([C@H](C2)CCO)CCC(C)C C22913227
Cc1nccn1CC[NH+](C)[C@@H]2c3ccccc3C4([C@H]2O)CC[NH2+]CC4 C23158340
CCCCN1CC[NH+](CC1=O)[C@@H]2c3ccccc3C4([C@H]2O)CC[NH2+]CC4 C23231749
C[NH+](CCCn1cccn1)[C@@H]2c3ccccc3C4([C@H]2O)CC[NH2+]CC4 C23379843
c1cc(ccc1/C=C/c2cn3cc(ccc3n2)C4=[NH+]CCN4)C5=[NH+]CCN5 C27436590
CC(C)C[C@@H](c1ccc2c(c1)N(C(=O)CO2)CCC[NH+](C)C)[NH3+] C31917252
CCC[C@@H](c1ccc2c(c1)N(C(=O)[C@H](O2)C)CCC[NH+](C)C)[NH3+] C31917521
CC[C@@H]1C(=O)N(c2cc(ccc2O1)[C@H](C(C)C)[NH3+])CC[NH+](C)C C31917621
CN1CCC(CC1)[NH+](C)[C@H](C[NH3+])c2ccc(c(c2)OC)OC C32068854
CCOc1ccc(cc1OCC)[C@H](C[NH3+])N2CC[NH+](CC2)C C32068878
CCOc1cc(ccc1OC)[C@@H](C[NH3+])N(C)C2CC[NH+](CC2)C C33461413
C[C@@H]1CN(C[C@H](O1)C)[C@@H](C[NH3+])c2cccc(c2)OCC[NH+](C)C C33461431
CCC[NH2+]Cc1c(nc2n1ccs2)[NH+]3CCC(CC3)CO C35430047
COC1CC[NH+](CC1)[C@H](C[NH3+])c2cc3c(c(c2)Cl)OCO3 C37265920
Cc1c(scn1)CCOC[C@@H](C[NH2+]C2CC[NH+](CC2)C)O C37887316
CCOC(=O)[C@H]1[C@H](C(=C(S1)SC)C2[NH+]=c3ccccc3=[NH+]2)N C39286920
CCCC[C@H](C)C(=O)N1C[C@@H](C2(C1)CC[NH2+]CC2)C(=O)NCC[NH+](C)C C39626426
CC(C)C(=O)N1C[C@H](C2(C1)CC[NH2+]CC2)C(=O)NCC[NH+]3CCCCC3 C39627804
C[C@H]1CCC[C@](C1)(CNS(=O)(=O)N2CC[NH2+]CC2)[NH+](C)C C40862298
Cc1c(c(n(n1)c2ccccc2)C)C[NH2+]C[C@]3(CCC[NH+](C3)C)O C41123503
CC[NH2+][C@H](C)c1ccc(cc1)S(=O)(=O)NC[C@@H](C)[NH+](C)C C45110248
C[C@H](Cn1cc[nH+]c1)NC(=O)NCC2(CCCCC2)[NH+](C)C C47746600
CC(C)(C)[NH+]1CCN(CC1)S(=O)(=O)c2ccc(s2)CC[NH3+] C48946322
Cc1[nH+]ccn1CCOc2c(cc(cc2Cl)CC[NH3+])OC C49331338
C1CC[NH2+][C@H](C1)CCS(=O)(=O)N[C@H]2CC[NH+]3[C@@H]2CCCC3 C49570490
CCc1ccc(cc1)[C@@H](C[NH2+][C@H]2CS(=O)(=O)C[C@@H]2O)[NH+](C)C C22777180
CC[NH+]1CCC[C@H]1CNC(=O)CCC2CCN(CC2)Cc3[nH]cc[nH+]3 C55183331
C[C@H](C(=O)NC(=O)NC(C)C)[NH+]1CCC(CC1)CC[NH+](C)C C56524057
CN(C)c1c(ccc[nH+]1)CNC(=O)NC[C@H](c2ccco2)[NH+]3CCCCC3 C47777805
COc1ccc(cc1Br)[C@H](C[NH3+])N2CCn3cc[nH+]c3C2 C62248831
c1ccc2=[NH+]CC(=c2c1)CCNC(=O)[C@H]3C=C(ON3)C[NH+]4CCCC4 C63655773
c1ccc2=[NH+]C([NH+]=c2c1)SCC3=NN[C@H](N3)c4ccccn4 C63807463
C[C@H]1[C@@H](S[C@@H](N1)N(C(C)C)C(=O)C)C(=O)NC2[NH+]=c3ccccc3=[NH+]2 C63831894
C[C@@H]1C(=CN(N1)CC=C)C[NH2+]C[C@@H]2C=c3ccc(cc3=[NH+]C2=O)F C63835547
C[NH+](C)[C@@H](CNC(=O)NCc1ccc[nH+]c1N(C)C)c2ccco2 C47792174
Cc1cc2n(n1)C[C@@H](CN2)C[NH2+]CCC3=c4ccccc4=[NH+]C3 C64330841
Cc1ccc(n[nH+]1)NCCNC(=O)CC2=c3ccccc3=[NH+]C2 C64410605
C[C@H]1C(=c2cc(ccc2=[NH+]1)CNC(=O)C[NH+]3CCC(CC3)O)C C64640573
C[NH+]1CNN[C@@H]1[C@@H]2CCCN(C2)C(=O)CCC3=c4ccccc4=[NH+]C3 C65287844
C[C@@H](C(=O)NC1[NH+]=c2ccccc2=[NH+]1)NC(=O)c3cccc(c3)N(C)C C65305769
Cc1ccc2=[NH+][C@H]([NH+]=c2c1C)CNCC3=NO[C@H](N3)[C@@H]4CCCO4 C65385913
CCc1nnc(s1)NC(=O)[C@@H](C)[NH+]2CCC(CC2)(C[NH+]3CCCC3)O C65407594
C[NH+]1C[C@@H]2[C@H](C1)[C@@](N[C@@H]2c3[nH+]ccn3CCOC)(CO)c4ccccc4 C65454757
COCCN(C[C@@H]1CCCO1)c2c3ccccc3nc([nH+]2)CC[NH3+] C65525996
Cc1ccc(cc1)[C@@H](CNC(=O)NCCc2[nH+]ccn2C)[NH+](C)C C66233692
Cc1ccccc1[C@@H](CNc2c3c(ncn2)C[NH2+]CC3)[NH+](C)C C67561859
CC(C)(C)CN1CCC[C@@](C1=O)(C[NH+]2CCC(CC2)CO)O C11873191
c1c2cc3c(cc2nc(c1C[NH2+]CCCO)Cl)OCO3 C13999030
Cc1c(cnn1C)c2cc(nc(n2)SCC[NH3+])C(F)F C02538503
c1cc2c(cc1OC[C@H](CC[NH3+])N3CCCCC3)OCO2 C19662961
c1ccc(cc1)Oc2ccc(cc2)Cc3nnc(o3)CC[NH3+] C19733069
c1ccc(c(c1)OCc2nc(on2)CC[NH3+])Br C19786263
Cc1ccc(o1)C[NH2+]Cc2cccnc2N3CCC[C@H](C3)O C20908126
C[C@H](C(=O)NC(=O)NCC=C)[NH+](C)Cc1ccccc1F C24370417
Cc1ccc(c(c1C)OCc2nnc(o2)SCC[NH3+])C C32155982
Cc1ccc(c(c1)C)O[C@H](C)c2nnc(o2)SCC[NH3+] C32156104
COc1cc2c(cc1OC)O[C@]3(CC2)CCN(C3)CCC[NH3+] C36149318
Cc1cc(c(c(c1)C)S(=O)(=O)N[C@@H]2C[NH2+]C[C@@H]2OC)C C36265228
CO[C@H]1C[NH2+]C[C@@H]1NS(=O)(=O)c2ccc(s2)Cl C36265276
CC(C)c1ccc(cc1)S(=O)(=O)N(C)[C@@H]2C[NH2+]C[C@H]2O C36267000
Cc1c(sc(c1C#N)NC(=O)C[NH+](C)C2CCNCC2)C C36301170
CC(C)C[C@H](C(=O)N(C)C)[NH2+][C@@H]1COc2c1ccc(c2)O C36931689
CCN(CC)c1ncc(s1)C[NH2+][C@@H]2CCCCNC2=O C37282660
CC(C)[NH2+]CCC(=O)Nc1cc2c(cc1Cl)OCCO2 C37618474
C[C@H](Cc1cc(c(c(c1)Cl)OCc2cnoc2)OC)[NH3+] C37722903
c1ccc2c(c1)CC[C@@H]2[NH2+]C[C@@H](COc3cnsn3)O C37893537
Cc1ccc(cc1)NC(=O)C[NH2+]C[C@@H]2CCS(=O)(=O)C2 C37999660
CC[NH+](Cc1[nH]c(=O)c2c(c(sc2n1)C)C)C[C@H](C)O C40404843
C[NH2+]C[C@@H]1CCCN(C1)c2ccc(cc2)S(=O)(=O)NC C40601790
CCCC[C@H](C(=O)N(C)C[C@H]1COc2ccccc2O1)[NH3+] C40833793
CC[C@@H](c1ccc(cc1)C)NS(=O)(=O)N2CC[NH2+]CC2 C40860617
Cc1ccc(cc1S(=O)(=O)NC[C@@H](C)[NH+](C)C)C#CCO C45113690
CC1CCC(CC1)N(C)C(=O)C[NH+]2CCC(CC2)CC(=O)N C48024656
CN(C[C@@H]1CCCCO1)S(=O)(=O)c2cccc(c2)C[NH3+] C48949902
CN(C[C@H]1CCCCO1)S(=O)(=O)c2ccccc2C[NH3+] C48949913
c1cc(cc(c1)Br)C[C@@H](c2ccc(o2)[N+](=O)[O-])[NH3+] C50041395
CCN(C1(CCCCC1)C[NH3+])S(=O)(=O)N(C)C(C)C C50092756
CCCN(C1(CCCCCC1)C[NH3+])S(=O)(=O)N(C)C C50093100
Cc1c(c(n(n1)CC[C@](C)(C(=O)OC)[NH3+])C)Br C50595092
CC[C@@H]([C@H](c1ccc(cc1)OC)Sc2nnc(o2)C)[NH3+] C51037938
COc1cc(c(cc1OC)OC)C[NH2+][C@@H]2CCCC[C@@H]2O C51770051
C=CC/[NH+]=C(/N)\SCc1csc(n1)c2ncccn2 C48641089
Cc1ccc2c(c1)N(C(=O)[C@@H](O2)C(C)C)CCOCC[NH3+] C57789920
Cc1ccc2c(c1)N(C(=O)[C@H](O2)C(C)C)CCOCC[NH3+] C57789923
C[C@@H](C[NH3+])n1c2cc(c(cc2nc1C(F)(F)F)OC)OC C57802716
CC[NH2+][C@@H]1c2ccc(cc2NC1=O)Sc3nccc(n3)C C51331756
CC[C@@H]([C@@H](c1ccncc1)Sc2nnc3n2cccc3)[NH3+] C61405863
CCn1ccnc(c1=O)N(CCC[NH3+])C2CCCCCC2 C61758612
CCOc1ccc2c(c1)OC([C@@H]([C@H]2O)[NH+](C)CCO)(C)C C62181645
CCOc1cccc2c1[C@@H]([C@@H](C(O2)(C)C)[NH+](C)CCO)O C62182013
CC[C@H](C)n1c(cc(=O)c(c1C[NH+]2CCC(CC2)C)O)CO C62382799
CC[C@@H](CO)n1c(cc(=O)c(c1C[NH+]2CCCC[C@@H]2C)O)C C62387050
CC[C@H](CO)n1c(cc(=O)c(c1C[NH+]2CCCC[C@@H]2C)O)C C62387052
CC[C@@]1(CCC[NH2+]C1)C(=O)NCC(C)(C)N2CCOCC2 C62859052
C[NH+](C)[C@H](CNC(=O)NCc1ccoc1)c2ccsc2 C46346756
CN(CC1CCCCC1)C(=O)C[NH+]2CCC(CC2)C(=O)N C51185912
C[C@H](c1cc(c(=O)oc1/C=C/[NH+](C)C)NC(=O)c2ccccc2)O C06183583
c1ccc(cc1)[C@H](CNc2c3cn[nH]c3ncn2)[NH+]4CCCC4 C12556515
c1ccc(cc1)[C@@H](CNc2c3cn[nH]c3ncn2)[NH+]4CCCC4 C12556516
Cc1ccc(o1)CNC(=O)c2c3c(n(n2)C)CC[C@@H](C3)[NH2+]C4CC4 C14749858
C[C@H](c1[nH]c(=[NH2+])nc(n1)N(C)C)N(C)Cc2ccc(s2)Cl C23641063
C1CCC(CC1)(C#N)NC(=O)C[NH+]2CCC(CC2)NC(=O)C3CC3 C30281242
CCN1c2cc(ccc2OCC1=O)c3csc4n3c(cn4)C[NH3+] C31973634
Cc1cc(cc(c1S(=O)(=O)N[C@@H]2C[NH2+]C[C@@H]2OC)C)OC C36265343
CC1(CC(=O)[C@H](C([NH2+]1)(C)C)[C@H](c2cccc(c2)[N+](=O)[O-])O)C C04785601
CC1(CC(=O)[C@H](C([NH2+]1)(C)C)[C@@H](c2cccc(c2)[N+](=O)[O-])O)C C04785599
c1ccc2=[NH+][C@H](C=c2c1)/C=N/NC(=O)Cc3[nH]c4ccccc4n3 C38937042
c1ccc2=[NH+]CC(=c2c1)/C=N/NC(=O)CNC(=O)c3cccs3 C39359651
Cc1ccc(cc1)c2nnc(n2N)SCC(=O)C3=[NH+]C=CC3 C39611206
Cc1ccc(cc1C)NC(=O)C(=O)NCc2ccc([nH+]c2)N(C)C C41637470
Cc1ccc(cc1C)NC(=O)C(=O)NCc2ccc[nH+]c2N(C)C C41638757
C[C@H]1CC[C@@H](C[NH+]1Cc2cc(ccc2Cl)[N+](=O)[O-])C(=O)N C42428654
C[C@H]1CC[C@H](C[NH+]1Cc2cc(ccc2Cl)[N+](=O)[O-])C(=O)N C42428656
c1cc(ccc1n2c(nnn2)SCC[C@H]3CCCC[NH2+]3)O C43499623
Cc1nc2cc(c(cc2s1)[N+](=O)[O-])NCC3CC[NH2+]CC3 C44509280
c1c(cnc(c1[N+](=O)[O-])N2CCCC[C@H]2C[NH3+])Br C44559838
Cc1cc(n(n1)c2nc(c(c(n2)NC[C@@H]3CCC[NH2+]C3)C)C)C C45947353
C[C@@H](C(=O)OC)S(=O)(=O)N[C@H]1CC[NH2+]C2(C1)CCCCC2 C49063790
CNc1ccc(c[nH+]1)S(=O)(=O)Nc2ccc(cc2OC)F C50673382
c1cs/c(=N\C(=O)C[NH+]2CCC[C@@H](C2)C(=O)NC3CC3)/[nH]1 C51045347
CCNC(=O)NC(=O)C[NH+]1CCc2ccc(cc2C1)OCC C58178506
Cc1c(c(n(n1)C)OC)C[NH2+][C@@H](C)c2ccc3c(c2)CCC(=O)N3 C58405175
Cc1cc(n([nH+]1)[C@@H](C)c2ccc(cc2)S(=O)(=O)N(C)C)N C44493999
Cc1ccc(cc1)/C(=N/NC(=[NH2+])S[C@H]2CC(=O)N(C2=O)C)/C C59489375
CCc1nnc(s1)NC(=O)NC2CC[NH+](CC2)CC(F)F C61746282
CCc1ccc(cc1)n2c3c(cn2)c(ncn3)N4CC[C@H](C4)[NH3+] C62202381
COc1ccc(cc1n2c(c(nn2)C[NH3+])c3ccncc3)Cl C62247277
C[NH+](C)CCCNC1=NS(=O)(=O)c2cc(ccc2N1)Cl C62325865
Cc1nnc(s1)n2c(c(nn2)C[NH3+])c3ccccc3Cl C62426688
C1CCc2c(nc(s2)n3c(c(nn3)C[NH3+])[C@@H]4CCCO4)C1 C62427584
C1CCc2c(nc(s2)n3c(c(nn3)C[NH3+])[C@H]4CCCO4)C1 C62427585
CC(C)(C)[NH2+]Cc1c(nc2n1ccs2)N3CCNC(=O)C3 C62734817
COc1ccc(cc1)NC(=O)C[C@@H]2C(=c3ccccc3=[NH+]C2=O)O C18116190
Cc1cc(c(o1)C)C(=O)NCC(=O)Nc2ccc3=[NH+][C@H](C=c3c2)C C63963778
CCN1C(=NNN1)S[C@H](C)C(=O)C2=c3ccccc3=[NH+][C@H]2C C64155579
CC(C)c1c(c(n([nH+]1)C)N(C)C)CN[C@@H]2CCCCNC2=O C58392178
Cc1cc2n(n1)C[C@H](CN2)C[NH2+]Cc3cnn(c3)c4ccccc4 C58293125
Cc1c[nH]c([nH+]1)CN2CCC(CC2)N3CC(=NN3)C4CCCC4 C64626322
CN(c1cc(nc(n1)N)Cl)C2CC[NH+](CC2)C3CCOCC3 C65231416
CC(C)[C@H]1NN[C@@H]2N1CCN(C2)C(=O)CC3=c4ccccc4=[NH+]C3 C65289086
C[C@@H]1C=C(N(C(=O)[C@H]1C(=O)N)/N=C\[C@@H]2C=c3ccccc3=[NH+]2)C C65356983
CC(C)(C(=O)OC)NC(=O)[C@@]12CNC[C@@H]1C[NH+](C2)C3CCCC3 C65372435
Cc1cc(n(n1)C)NC(=O)NC[C@@H](c2ccsc2)[NH+](C)C C43433642
c1cc2c(cc1[C@@H]3CC[NH+](C[C@H]3O)Cc4ccc(o4)CO)OCO2 C65426137
Cc1ccc2c(c1)n(c(=O)o2)C[NH+]3CCC[C@@H](C3)CCC(=O)N C66080064
C1CCC(C1)NC(=O)NC(=O)CN2CCC[C@@H]2C[NH+]3CCCC3 C66536987
C[C@H](C(=O)Nc1ccccc1OC(F)F)[NH+]2CCN(CC2)c3ccccc3O C08309184
CC(C)[C@H](c1ccc2c(c1)OCCCO2)[NH2+]CC(=O)Nc3c(ccs3)C#N C08734767
Cc1ccccc1NC(=O)C(=O)NC[C@H](c2ccc3c(c2)CCCN3C)[NH+](C)C C09135447
Cc1ccc(cc1)[C@@H](CNC(=O)C(=O)Nc2nc3ccc(cc3s2)C)[NH+](C)C C10019622
Cn1cccc1[C@@H](CNC(=O)C(=O)NC2CCCCCC2)[NH+]3CCc4ccccc4C3 C11898443
Cc1ccc(cc1C)NC(=O)C(=O)NC[C@@H](c2cccn2C)[NH+]3CCCCCC3 C11898846
Cc1ccc(cc1)n2c3c(cn2)[C@@H](CC(C3)(C)C)[NH2+]Cc4cc(c(c(c4)OC)O)OC C12072842
CC(=O)Nc1ccc(cc1)C[NH2+][C@@H]2CC(Cc3c2cnn3c4ccc(cc4)OC)(C)C C12708150
CN1CCCc2c1ccc(c2)[C@@H](CNC(=O)C(=O)Nc3cc(ccc3F)F)[NH+](C)C C13008627
CN1CCc2c1ccc(c2)[C@@H](CNC(=O)C(=O)Nc3ccc(c(c3)Cl)F)[NH+](C)C C08963911
Cc1ccc(cc1)NC(=O)C(=O)NC[C@@H](c2ccc3c(c2)CCN3C)[NH+]4CCCC4 C08964041
Cc1ccc(cc1C)NC(=O)C(=O)NC[C@H](c2ccc3c(c2)CCN3C)[NH+]4CCCC4 C08964188
CCC[C@@H]1C[C@@](CC[NH2+]1)(Cn2cnc3c(c2=O)c(c(n3Cc4ccccc4)C)C)O C19502088
CC[C@H]1C[C@H](n2c(c(cn2)C(=O)NC[C@@H](C)[NH+]3CCC(CC3)C)N1)C(F)(F)F C19520884
c1c2cc3c(cc2nc(c1C[NH2+]C4CCCC4)N5CCC[C@@H](C5)CO)OCO3 C20600607
CC[NH+]1CCc2c(sc3c2C(=N[C@H](N3)c4ccc(c(c4)OCC)OCC)O)C1 C22635981
CC(C)(C)/[NH+]=C(\N)/SCC(=O)N1[C@H](CC(=N1)c2ccco2)c3cccs3 C29500404
CCNC(=O)C[NH+]1CCN(CC1)[C@@H](C)C(=O)Nc2cc(ccc2Cl)Cl C29669194
C[C@H](C(=O)NC1CCCCC1)[NH+]2CCC(CC2)C(=O)Nc3ccccc3OC C29905177
CN1CCCc2c1ccc(c2)[C@H](CNC(=O)C(=O)Nc3ccccc3)[NH+]4CCCC4 C09135661
Cc1cccc(c1)n\2cc([nH]/c2=N\C(=O)C[NH2+]C[C@@H]3CCCO3)c4ccccc4 C36039504
Cc1cccc([nH+]1)N[C@H](c2ccccn2)c3c(c(sc3NC(=O)c4ccco4)C)C C38547609
Cc1ccc2=[NH+][C@H](C(=c2c1)NC(=O)C(c3ccccc3)(c4ccccc4)O)C(=O)OC C38612413
CC(C)[C@H](C(=O)N/N=C/C1=c2ccccc2=[NH+]C1)NC(=O)c3ccc(cc3)Cl C39937988
CC(C)[C@@H](C(=O)N/N=C/C1=c2ccccc2=[NH+]C1)NC(=O)c3ccccc3Cl C39938013
C[C@H](c1cccs1)NC(=O)CS[C@H]2NN=C(O2)C3=c4ccccc4=[NH+]C3 C39947453
C[C@H]1CN(C[C@@H](O1)C)C(=O)[C@H]2C[NH2+]C[C@@H]2C(=O)N[C@@H](C)c3cccc4c3cccc4 C43222935
c1cc2c(c(c1)NC(=O)C(=O)NC[C@@H](c3ccco3)[NH+]4CCCCC4)CCCC2 C48731213
c1cc(c(c(c1)Cl)F)NC(=O)C(=O)NC[C@H](c2ccco2)[NH+]3CCCCC3 C48731562
c1cc(oc1)[C@@H](CNC(=O)C(=O)Nc2cc(ccc2Cl)Cl)[NH+]3CCCC3 C48767467
c1cc(oc1)[C@@H](CNC(=O)C(=O)Nc2cc(cc(c2)Cl)Cl)[NH+]3CCCC3 C48767535
C[C@H]1CCCC[C@H]1OCC[NH+]2CCN(CC2)Cc3nc4ccccc4c(n3)N C52430349
C[C@@H](c1ccc2c(c1)OCCO2)[NH2+][C@H](C)C(=O)Nc3ccc(c(c3)Cl)OC C52658489
CCCNC(=O)c1ccc(cc1NCc2cc(=O)n3c(csc3[nH+]2)C)Cl C55878037
C[C@@H]1C[C@@H](C[NH+](C1)C[C@@H](C)NC(=O)Nc2ccc(cc2)Cn3ccccc3=O)C C56722211
C[C@H]1C[C@@H](C[NH+](C1)C[C@@H](C)NC(=O)N2CCC[C@@H]2C(=O)NCC(F)(F)F)C C56947184
Cc1ccc(c(c1)NC(=O)CNC(=O)C[NH+]2CCc3c(ccs3)[C@H]2C)OC C15547844
Cc1ccc2[nH+]c(cc(=O)n2c1)CNc3ccccc3C(=O)NCC(F)(F)F C11701834
C[NH+](C)C1(CCCC1)CNC(=O)N[C@@H]2CCCc3c2cnn3Cc4ccccc4 C47836482
c1ccc(c(c1)Cc2c3ccc(c(c3on2)C[NH+]4CCN(CC4)CCO)O)F C41514154
C[C@@H](C(=O)NC(C)(C)C)S[C@@H]1NN=C(N1C2CC2)C3=c4ccccc4=[NH+]C3 C39763915
c1ccc2=[NH+]CC(=c2c1)C[C@@H](C(=O)Nc3ccc(cc3)C#N)NC(=O)c4cccs4 C63187785
C[C@H]1c2ccc(cc2OC(=O)[C@H]1CCC(=O)NCCC3=c4cc(ccc4=[NH+]C3)F)O C63486401
c1ccc2=[NH+]CC(=c2c1)CCNC(=O)c3cccc(c3)NC(=O)C4=CSCCO4 C63666682
Cc1cc(c(c(c1)C)NC(=O)CNC(=O)C[NH+]2CCCN(CC2)C(C)(C)C)C C64010143
c1ccc2=[NH+][C@@H](C=c2c1)CNC(=O)[C@H]3C=C(ON3)COc4ccc(cc4F)F C64103152
Cc1ccc(c2c1nc(s2)NC(=O)CCNC(=O)C3=c4ccccc4=[NH+]C3)C C64104151
C[C@H]1C[C@@H](C[NH+](C1)C[C@@H](C)NC(=O)C(=O)Nc2cccc(c2N(C)C)Cl)C C67439448
C[C@H]1CN(CCO1)c2ccc(c[nH+]2)CNC(=O)NCCc3ccccc3Cl C67557914
CC1CC[NH+](CC1)[C@@H](CNC(=O)Nc2nnc(s2)C(F)F)c3ccccc3 C67587526
CCOC(=O)[C@]1([C@H]2[C@@H]([C@@H]([NH2+]1)c3ccccc3C)C(=O)N(C2=O)C)Cc4ccc(cc4)O C04884142
CCN1C(=O)[C@H]2[C@@H]([NH2+][C@@]([C@@H]2C1=O)(Cc3ccc(cc3)O)C(=O)OC)c4ccccc4C C04885169
Cc1cc(ccc1OC)/C(=C/2\[C@@H](N(C(=O)C2=O)CC[NH+](C)C)c3ccc(cc3)O)/O C05445921
CC[NH+](CC(=O)Nc1cccc2c1cccc2)CC(=O)N[C@H]3CCS(=O)(=O)C3 C03491223
COCCOc1ccc2c(c1)ncn2c3ccc4cccc(c4n3)N5CCC(CC5)[NH3+] C06717217
Cc1cc(ccc1S(=O)(=O)NC[C@@H](c2ccc3c(c2)CCN3C)[NH+](C)C)NC(=O)C C08800760
CC[NH+](CC(=O)Nc1cc(cc(c1)Cl)Cl)CC(=O)N[C@H]2CCS(=O)(=O)C2 C09223164
c1cc(cc(c1)S(=O)(=O)NC2=[NH+]CCC2)NC(=O)[C@H]3Cc4cc(ccc4O3)Cl C09664300
Cc1ccc(cc1)[C@H]2C(=C(C(=O)N2CC[NH+](C)C)O)C(=O)c3ccc(cc3O)OC C11615280
C[C@H](c1ccco1)[NH+](C)Cc2ccc(c(=O)[nH]2)C(=O)NCc3nc4ccccc4s3 C12190467
COc1ccccc1NC(=O)Nc2ccnn2C3CC[NH+](CC3)[C@H]4CCSC4 C12201271
CN1C(=O)[C@@H]2[C@@H]([NH2+][C@]([C@H]2C1=O)(Cc3ccc(cc3)O)C(=O)OC)c4ccc(cc4)F C12495851
CCOC(=O)[C@@]1([C@@H]2[C@@H]([C@H]([NH2+]1)c3ccccc3C)C(=O)N(C2=O)C)Cc4ccc(cc4)O C12495866
Cc1ccc(c(c1)NC(=O)C(=O)NC[C@@H](c2ccc3c(c2)CCCN3C)[NH+](C)C)OC C13008567
CN1CCCc2c1ccc(c2)[C@@H](CNC(=O)C(=O)Nc3ccccc3C#N)[NH+](C)C C13008596
c1cc(ccc1c2nn(c(=S)n2C[C@@H]3CCCO3)C[NH+]4CCC(CC4)C(=O)N)Cl C13063480
c1ccc(c(c1)NC(=O)C2CC[NH+](CC2)CC(=O)N(CCC#N)c3ccccc3F)O C15042986
CC(C)c1ccc(cc1)C[NH+](CC(=O)NC(=O)N[C@H]2CCS(=O)(=O)C2)C3CC3 C16397123
CCn1c(=O)c(c(n(c1=O)Cc2ccccc2)N)C(=O)C[NH+]3CCC[C@H](C3)C(F)(F)F C16591766
c1cc(ccc1[C@H]2C[NH+](C[C@@H]2c3csnn3)CC(=O)N4CCC[C@@H](C4)C(=O)N)Cl C19336306
CCOc1cc(ccc1OCC#C)C[NH+]2CCC[C@@H](C2)c3cc(n4c(n3)cc(n4)C)N C19532191
CC(=O)NCc1ccc(s1)S(=O)(=O)N[C@H](c2ccc(cc2)Cl)c3[nH+]ccn3C C32843972
CC(=C)Cn1c(=O)c2c3c(sc2nc1N4CC[NH+](CC4)CC(=O)N)CCCC3 C34747403
C[C@@H]1CCCC[C@]12C(=O)N(C(=O)N2)CC(=O)NC[C@@H](c3cccc(c3)F)[NH+](C)C C36062902
c1cc(oc1)[C@H](CNC(=O)CNC(=O)c2ccc(o2)Br)[NH+]3CCCCC3 C39484793
Cc1[nH]nc(n1)[C@H](C)NC(=O)C[C@@H]2[C@H]([NH+]([C@@H]3[C@@H]2C(=O)CC(C3)(C)C)CC(C)C)C C39543983
Cc1c(c(no1)c2ccccc2)C(=O)N3C[C@@H](C4(C3)CC[NH2+]CC4)C(=O)NCCC(C)C C39601443
c1ccc(cc1)c2ccc(o2)C(=O)N3C[C@@H](C4(C3)CC[NH2+]CC4)C(=O)NC[C@@H]5CCCO5 C39604958
CCC(CC)CNC(=O)[C@H]1CN(CC12CC[NH2+]CC2)C(=O)[C@H]3COc4ccccc4O3 C39666860
CCCCC(=O)N1C[C@H](C2(C1)CC[NH2+]CC2)C(=O)NC3CCN(CC3)C(=O)CC(C)C C39686165
CCc1ccc(cc1)[C@H](C)NC(=O)[C@H]2CN(CC23CC[NH2+]CC3)C(=O)c4cc(n(n4)C)C C39696325
CCN1[C@@H](NN=C1SCC(=O)N/N=C/C2=c3ccccc3=[NH+]C2)c4ccccc4 C39698748
C[C@@H](C(=O)NC[C@@H]1CCCO1)S[C@@H]2NN=C(N2C3CC3)C4=c5ccccc5=[NH+]C4 C39947219
CC(C)[NH2+]C[C@@H](COc1c(cc(cc1I)C#N)[N+](=O)[O-])O C43414891
c1c(cc(c(c1[N+](=O)[O-])OC[C@H](C[NH2+]C2CC2)O)I)C#N C43414897
CC[C@H]1c2ccsc2CC[NH+]1CCC(=O)NN3C(=O)C4(CCCCC4)NC3=O C54256485
c1cc(sc1)[C@H](CNC(=O)NCCc2nnc3n2CCCCC3)[NH+]4CCCC4 C47951356
CC(C)[C@@](C)(C#N)NC(=O)CS[C@@H]1NN=C(N1C2CC2)C3=c4ccccc4=[NH+]C3 C39774556
c1ccc(c(c1)C#N)NC(=O)CS[C@@H]2NN=C(N2C3CC3)C4=c5ccccc5=[NH+]C4 C39939411
CN1c2ccc(cc2C[C@H]1C(=O)NCC(=O)NCCC3=c4ccccc4=[NH+]C3)OC C63270679
CC(=O)Nc1nc2ccc(cc2s1)C(=O)NCCC3=c4cc(ccc4=[NH+]C3)OC C63328925
Cc1cc(cc(c1)NC(=O)CC[C@@H]2C(=O)N(C(=N2)O)CCC3=c4ccccc4=[NH+]C3)C C63376211
CCN(CC)S(=O)(=O)c1ccc(c(c1)NC(=O)CC2=c3ccccc3=[NH+]C2)O C63405947
C[C@H]1c2c(ncnc2S[C@H]1C(=O)N3CCC[C@H]3CO)NCCC4=c5ccccc5=[NH+]C4 C64024082
CC(C)[C@@H](C(=O)NCCC1=c2ccccc2=[NH+]C1)NC3=NS(=O)(=O)c4c3cccc4 C64042651
C[C@H]1c2c(ncnc2S[C@@H]1C(=O)NCc3ccco3)NCCC4=c5ccccc5=[NH+]C4 C64120753
C[C@@H]1C(=c2ccccc2=[NH+]1)C(=O)Nc3ccc(cc3)S(=O)(=O)N[C@H](C)COC C64151276
C[C@H]1[C@@H](N[C@@H](O1)c2ccccc2[N-]S(=O)(=O)C)C[NH+](C)CC3=c4ccccc4=[NH+]C3 C64626300
COC(=O)[C@H](CC1=c2ccccc2=[NH+]C1)NC(=O)C[C@H]3C(=O)Nc4ccccc4S3 C64727756
CN1C(=O)[C@H]2C(=CN1)c3ccccc3N2CC(=O)NCCC4=c5ccccc5=[NH+]C4 C64775880
CC[NH+](CC)CCCn1c(cc2c(c1=O)[C@@H](C(=C(O2)N)C#N)c3cccc(c3)Cl)C C02258047
C[C@H](c1cccs1)[NH2+][C@@H](C)C(=O)Nc2ccc(cc2)S(=O)(=O)N3CCCCC3 C08185779
Cc1cccc(c1C)NC(=O)C(=O)NC[C@@H](c2ccc3c(c2)CCCN3C)[NH+](C)C C09135422
CN1CCCc2c1ccc(c2)[C@@H](CNC(=O)C(=O)Nc3ccccc3Cl)[NH+](C)C C09135444
Cc1ccc(c(c1)C)NC(=O)C(=O)NC[C@@H](c2ccc3c(c2)CCCN3C)[NH+](C)C C09135450
Cc1c(sc2c1c(nc(n2)c3cccs3)NC[C@@H](C[NH+]4CCOCC4)O)C C09576223
C[C@H](C(=O)Nc1ccc(cc1Cl)F)[NH+]2CCC(CC2)NS(=O)(=O)c3cccs3 C11718290
C[C@H](C(=O)Nc1ccc(cc1)C(F)(F)F)[NH+]2CCC(CC2)NS(=O)(=O)c3cccs3 C11718644
Cn1cccc1[C@H](CNC(=O)C(=O)Nc2cccc(c2)SC)[NH+]3CCc4ccccc4C3 C11898396
CCOc1ccc(cc1)[C@@H](C[NH+]2CCC3(CC2)C[C@H](c4cc(ccc4O3)OC)O)O C12293667
Cc1ccc(cc1)NC(=O)[C@@H](C)[NH+]2CCC(CC2)NS(=O)(=O)c3cccs3 C12807621
CN1CCCc2c1ccc(c2)[C@@H](CNC(=O)C(=O)NCc3ccc(cc3)F)[NH+](C)C C13008573
CCc1cccc(c1NC(=O)C(=O)NC[C@@H](c2ccc3c(c2)CCN3C)[NH+](C)C)C C08963895
CC(C)c1ccc(cc1)NC(=O)C(=O)NC[C@@H](c2ccc3c(c2)CCN3C)[NH+](C)C C08964017
CN1CCc2c1ccc(c2)[C@@H](CNC(=O)C(=O)Nc3ccc(c(c3)Cl)F)[NH+]4CCCC4 C08964101
CN1CCc2c1ccc(c2)[C@@H](CNC(=O)C(=O)Nc3ccc(cc3)C(F)(F)F)[NH+]4CCCC4 C08964117
C[NH+](C)[C@H](CN1[C@H](C(=C(C1=O)O)C(=O)c2cccs2)c3ccc(cc3)O)c4cccs4 C09410128
C[C@@H]1c2ccsc2CC[NH+]1CC(=O)Nc3c(c4c(s3)CCCC4)C(=O)NCCOC C21584756
Cc1cc(c(c(c1)C)NC(=O)CNC(=O)C[NH+]2CCN(CC2)Cc3ccc(s3)Cl)C C23083163
c1ccc(cc1)[C@@H]2C[C@@H]([NH+]=C(N2)SCC(=O)NCc3ccc4c(c3)OCO4)C(F)(F)F C02807517
Cc1ccc(c(c1)Br)NC(=O)[C@H](C)N2CC[NH+](CC2)CC(=O)NCC=C C27560213
C[C@H](CNC(=O)NCc1cccnc1OC2CCCC2)[NH+]3CCc4c(ccs4)C3 C31124270
C[C@@H](c1ccc(cc1Cl)Cl)NC(=O)C[NH+]2CCC[C@@H]2C(=O)NCc3ccco3 C31557797
C[NH+](C)[C@@H](CNC(=O)C[C@H]1C(=O)Nc2cc(ccc2S1)Cl)c3ccc(cc3)OC C28932340
CCc1ccc(cc1)NC(=O)[C@H](C)[NH+]2CCC(CC2)NS(=O)(=O)c3cccs3 C32865319
Cc1c(c([nH]c1C)C(=O)N2CCC(CC2)CC(=O)NCCC[NH+]3CCCC[C@H]3C)C C33024417
CN(C)CC[NH2+]Cc1cc-2c([n-]n(c2[nH+]c1=O)c3ccccc3)c4cccc(c4)F C19582926
CC[C@@H](C)CNC(=O)[C@@H]1CSC2([NH2+]1)CCN(CC2)C(=O)COc3ccc(cc3)Cl C35374638
C[NH+](C)[C@H](CNC(=O)c1ccc(c(c1)NC(=O)c2cccs2)Cl)c3ccco3 C36620244
C[C@H](CNC(=O)[C@H]1CN(CC12CC[NH2+]CC2)C(=O)[C@@H]3CCC=CC3)Oc4ccc(cc4)F C39596421
CC(C)CCNC(=O)[C@@H]1CN(CC12CC[NH2+]CC2)C(=O)c3cc(ccc3Br)OC C39601276
CC(C)CCNC(=O)[C@@H]1CN(CC12CC[NH2+]CC2)C(=O)c3ccc(o3)c4ccccc4 C39601412
CCCCNC(=O)[C@H]1CN(CC12CC[NH2+]CC2)C(=O)c3cccnc3Sc4ccccc4 C39624014
Cc1cc(c(o1)C(F)(F)F)C(=O)N2C[C@@H](C3(C2)CC[NH2+]CC3)C(=O)N[C@@H]4CCC[C@@H]([C@@H]4C)C C39637445
Cc1cc(c(o1)C(F)(F)F)C(=O)N2C[C@H](C3(C2)CC[NH2+]CC3)C(=O)N[C@H]4CCC[C@@H]([C@@H]4C)C C39637448
CCSCCNC(=O)[C@H]1CN(CC12CC[NH2+]CC2)C(=O)c3ccc(o3)c4ccc(cc4)F C39656660
c1ccc(cc1)[C@H](C#N)NC(=O)[C@@H]2CN(CC23CC[NH2+]CC3)C(=O)c4ccc(cc4)C(F)(F)F C39662251
CC[C@H](c1ccccc1)C(=O)N2C[C@H](C3(C2)CC[NH2+]CC3)C(=O)NCc4ccc5c(c4)CCO5 C39668275
CN1CCCc2c1ccc(c2)CNC(=O)[C@H]3CN(CC34CC[NH2+]CC4)C(=O)CCC5CCCC5 C39672163
CCCCCCC(=O)N1C[C@@H](C2(C1)CC[NH2+]CC2)C(=O)NCc3csc(n3)C C39682115
C[C@H](Cc1ccccc1OC)NC(=O)[C@@H]2CN(CC23CC[NH2+]CC3)C(=O)[C@@H]4CCC=CC4 C39686699
c1cc(ccc1OCCNC(=O)[C@@H]2CN(CC23CC[NH2+]CC3)C(=O)[C@H]4CCC=CC4)F C39688312
CCSc1c(cccn1)C(=O)N2C[C@H](C3(C2)CC[NH2+]CC3)C(=O)NCCc4ccccc4C C39691187
C[C@@H](c1ccccc1)NC(=O)CS[C@H]2NN=C(N2C3CC3)C4=c5ccccc5=[NH+]C4 C39947162
c1ccc2c(c1)CCC[C@@H]2NC(=O)CS[C@H]3NN=C(N3C4CC4)C5=c6ccccc6=[NH+]C5 C39947257
CC[C@@H](c1ccc(cc1)C)NC(=O)CS[C@H]2NN=C(O2)C3=c4ccccc4=[NH+]C3 C39947288
C[C@@H]1Cc2cc(ccc2N1C(=O)C[NH+](C3CC3)[C@@H](C)c4ccccc4Cl)S(=O)(=O)N C59333846
C=CCn1c2cc3c(cc2cc(c1=O)C[NH+]4CCC(CC4)(C(=O)N)N5CCCCC5)CCC3 C14976588
COc1ccc2=[NH+]CC(=c2c1)CCNC(=O)CS[C@@H]3CCc4ccccc4N=C3O C63303181
c1ccc2=[NH+]CC(=c2c1)[C@@H](CNC(=O)CCN3CNc4ccccc4C3=O)c5cccs5 C64160204
C1CCC2(CCCCC2(C1)O)O C01727330
C1[C@H]2C[C@@H]([C@@H]1CBr)[C@@H]([C@@H]2O)O C05282978
CC(C)([C@H]1CCC(=CC1)CO)O C05357514
Cc1c(c(nc(n1)Cl)N)Br C01766288
c1cc(oc1)[C@@H]([C@@H]2CCC[C@@H]2O)O C06334336
c1c(c(c(cn1)Cl)C(=S)N)Cl C00076577
c1nc(c2c3c(sc2n1)CCCC3)N C00078174
C[C@@](C#C[C@](C)(C1CC1)O)(C2CC2)O C01715177
c1c(nc2c(n1)c3c(s2)CCCC3)N C04858705
CC1=CC[C@](C[C@@H]1O)(C(C)C)O C14588761
C1Cc2c(c(=S)sc(c2C#N)N)C1 C00151928
C[C@@H]1CCC/C(=C(\C#N)/C(=S)N)/C1 C03269600
CC(C)[C@@]1(CC[C@](C=C1)(C)O)O C05179610
Cc1ccc(cc1)/C=C(/C#N)\C(=S)N C12341480
C[C@@H]1C[C@H](CN(C1)C(=S)N)C C19258203
C[C@@](C#N)(c1ccc(c(c1)F)F)N C19260818
c1c(cnc(c1Br)N)F C19616065
C1CCC2(CC1)CNC(=S)N2 C03635603
Cc1ccc(s1)c2cc(on2)N C03715907
Cc1cc(ccc1F)c2c(cnn2C)N C20267368
c1ccc2c(c1)[C@@](CCS2)(C#N)N C22178125
CC(C)c1cc(=O)[nH]c(=S)[nH]1 C17315931
CSc1ncc(c(n1)N)Br C32253548
CN(c1nc2ccccc2s1)N C32299697
CC(C)c1ccc2c(c1)[C@H](CNC2)O C36155553
CC1(CCC(CC1)C(C)(C)O)O C00002137
C[C@@H]1Cc2cc(c(cc2C(=O)C1)O)O C31164325
Cc1ccccc1N[C@H]2COC[C@H]2O C37882673
c1c(cc(c(c1F)N2CCCCC2)F)N C38039804
c1cc2c(cc1N)N(CCS2)CC#N C38051454
c1cc(ccc1O)S[C@H]2CCC[C@H]2O C38078944
CC\1=NN(C(=S)/C1=C/N)c2ccccc2 C08548294
C[C@]1(CCC[C@@]1(c2ccccc2)O)O C39112223
C1Cc2c(sc(n2)[C@]3(CCSC3)N)C1 C41060139
Cc1ccc(s1)[C@H](c2nccs2)N C41676611
C[C@H](C1C2CC=CCC1C2[C@H](C)O)O C45072004
CCc1cc(cc2c1scn2)N C45236441
c1cc(sc1C(=O)NO)Cl C48106403
Cc1nc(c(s1)N)C(C)(C)C C50308163
Cc1ccc(s1)c2ccc(c(n2)N)C#N C50871256
C[C@@H](C#N)N[C@@H]1CCCC[C@@H]1O C52015262
C1CCC2(C1)C(=S)NC3(N2)CCCC3 C56701122
C[C@]12CC[C@H](C1(C)C)[C@H]([C@H]2O)CO C57348481
Cc1c(oc2c1[C@@H](CCC2)O)CO C57348762
c1cc(c2c(c1F)c(c[nH]2)CO)F C59731692
Cc1c(cc(c2c1nco2)Cl)N C62520248
c1c2c(cc(c1F)Cl)oc(n2)N C62520458
CCc1cc(cc2c1O[C@H](CN2C)C)N C62524704
CC(C)c1cc2cc(c(cc2nc1N)F)F C63118184
c1cc2cc[nH]c2c(c1)[C@@H](C(F)(F)F)O C66338892
C[C@]12CCCC(=C)[C@@H]1C[C@H]3[C@@H](C2)OC(=O)[C@@H]3C[NH2+]CCCN4CCCC4=O C04028597
COc1ccc(cc1)N2C(=O)C[C@H](C2=O)[NH2+]Cc3ccc(c(c3)Cl)Cl C04553067
CN1CCc2c1ccc(c2)[C@H](CNS(=O)(=O)c3ccc(cc3)F)[NH+](C)C C08800515
c1cc(ccc1C[NH2+][C@H]2CS(=O)(=O)C[C@@H]2S(=O)(=O)c3ccc(cc3)Cl)F C11996738
CSc1ccc2cc(c(=O)n(c2c1)CC(=C)Cl)C[NH2+][C@H]3CCS(=O)(=O)C3 C12217560
CCn1c(c(cn1)C[NH2+][C@@H]2CC(Cc3c2cnn3c4ccc(cc4)C)(C)C)C C12300813
C[C@]12CCCC(=C)[C@@H]1C[C@H]3[C@@H](C2)OC(=O)[C@H]3C[NH2+]CCCN4CCCC4=O C12659923
c1cc([nH+]cc1CNC(=O)Cc2csc(n2)c3ccsc3)N4CCCC4 C12972639
c1cc(sc1)S(=O)(=O)[C@H]2CS(=O)(=O)C[C@@H]2[NH2+]C3CCCCCC3 C13371239
COc1ccc(cc1)[C@H](CNC(=O)c2cc(cnc2)Br)[NH+]3CCCC3 C14184548
CN(C)C(=O)C1CC[NH+](CC1)C[C@@H](COc2cc(ccc2Cl)Cl)O C14238422
Cc1cccc(n1)C[NH+]2CCN(C[C@@H]2CCO)Cc3cccc4c3nccc4 C22914392
C[C@@H]1Cc2ccccc2N1C(=O)C[NH2+]C[C@H](c3ccc(cc3)F)N4CCOCC4 C25765573
Cc1csc(=O)n1CC(=O)NC[C@H](c2cccs2)[NH+]3CCC(CC3)C C27573837
c1cc(cc(c1)S(=O)(=O)c2cn(c3c2cccn3)[C@H]4CC[NH2+]C4)C(F)(F)F C28862200
c1cc2c(cc1S(=O)(=O)[C@H]3CS(=O)(=O)C[C@@H]3[NH2+]C4CCCC4)CCCC2 C32536130
CC(=O)N1C[C@@H](CC[C@@H]1c2cccc(c2)C(F)(F)F)C(=O)NCC[NH+](C)C C34710082
Cc1ccc(cc1)c2c(sc([n+]2C[C@@H]3CCCO3)Nc4ccccc4)NC(=O)C C34898265
Cc1ccccc1[C@@H](CNC(=O)[C@H]2CCCN2C(=O)C(F)(F)F)[NH+]3CCCC3 C36097376
c1ccc(cc1)[C@H](C[NH+]2CC[C@@H](C2)O)n3cccc(c3=O)c4ccccc4C=O C36190558
C[C@@H](c1nnc2n1CCCCC2)[NH2+]Cc3ccc(o3)I C37318547
Cc1ccc(s1)S(=O)(=O)NC[C@@H](c2cccs2)N3CC[NH+](CC3)C C36089998
C[NH+](C)[C@H](CNC(=O)[C@H]1CCCN1C(=O)C(F)(F)F)c2ccccc2Cl C36090923
C[NH+](C)[C@H](CNC(=O)[C@H]1CC(=O)N(C1)c2ccc(cc2)Cl)c3ccsc3 C38673353
COC1=C[C@H]2C[C@@H]3CO[P@@](=O)(N[NH+]3C[C@@H]2C=C1Br)Cc4ccccc4 C39466586
c1c(cnc(c1S(=O)(=O)NC[C@@H]2CC[NH+](C2)C3CC3)Cl)Br C41066293
CC[NH+]1CC[C@H](C1)CNS(=O)(=O)c2cc(cnc2Cl)Br C41066419
Cn1cc[nH+]c1[C@H](c2ccccc2)Nc3ccc(cc3)S(=O)(=O)C(F)F C43272660
C[C@H](c1ccc(cc1)Br)NC(=O)C[NH+]2CCS(=O)(=O)CC2 C45858471
c1cnn(c1)C[C@H](C[NH+]2CCC(CC2)c3nc4cc(ccc4s3)Cl)O C51291625
CN(C)C(=O)[C@@H]1CCC[NH+]1CC(=O)NCC2(CCCC2)c3ccc(cc3)F C52312026
Cc1nc(c2c3c(sc2n1)CCC3)NC4CC[NH+](CC4)Cc5ccccn5 C52407456
C[C@H](C(=O)Nc1ccc(cc1)SC)[NH+]2CCC(CC2)CC(=O)N3CCCC3 C61050959
Cc1ccccc1[C@@H](CNC(=O)[C@@H]2CCC(=O)N2c3ccccc3)[NH+]4CCCC4 C62370277
c1ccc2=[NH+]CC(=c2c1)C(=O)CS[C@@H]3NN=C(N3C4CC4)c5cccs5 C63820613
CCOc1ccc(cc1)[C@H]2[C@H]3[C@@H](CCN2Cc4[nH]cc[nH+]4)[C@@H]5C=CC=CC5=N3 C64151923
c1ccc2c(c1)CCC[C@H]2OC[C@H](C[NH+]3CCCN(CC3)c4nccs4)O C64518810
Cc1ccc(o1)CNC(=O)c2c(oc3c2C[NH+](CC3)Cc4ccc(cc4)F)C C65291947
CCC[NH+]1Cc2cccc(c2C1)NC(=O)[C@]34CCC(=O)N3c5ccccc5S4 C66514660
C=CC[NH+](CC(=O)Nc1cc(ccc1Cl)Cl)[C@@H]2CCS(=O)(=O)C2 C66560123
CCN1CCN(CC1)C(=O)CC2CC[NH+](CC2)C[C@@H](c3ccc(cc3)Cl)O C66568335
CC(C)(C)n1cc(c(n1)c2ccccc2Cl)C[NH2+][C@H]3CCS(=O)(=O)C3 C66586824
CNC(=O)C1CC[NH+](CC1)Cc2csc(n2)COc3ccc(cc3)Cl C25932645
CCc1ccc(cc1)[C@@H](C)NC(=O)C[NH+]2CCC[C@@H]2C(=O)N3CCSCC3 C67117731
Cc1ccc(cc1)[C@@H](CNC(=O)Cn2cc(ccc2=O)Br)[NH+](C)C C67267716
Cc1cc(ccc1N(C)C(=O)C(=O)NC[C@@H](C(C)C)[NH+](C)C)Br C67375298
C[C@@H]1CCC[NH+](C1)C[C@@H](C)NC(=O)C(=O)N2CCCSc3c2cccc3 C67397753
Cc1c(c(n(n1)c2ccccc2)C)C[NH2+]Cc3ccccc3N4CCOCC4 C67449933
CN(Cc1ccco1)C(=O)C[NH+]2CCC(CC2)[C@H](c3ccc(cc3)Cl)O C67486449
CC1CC[NH+](CC1)[C@@H](C)CNC(=O)CCn2cc(ccc2=O)Br C67622745
Cc1c2c(n(n1)c3ccccc3)OC(=C([C@@H]2c4ccc(cc4)SC)C#N)N C00850136
c1cc(sc1)C(=O)NC(=O)Nc2ccc(cc2)OC(F)(F)Cl C00091524
CNC(=O)/C(=C\c1ccco1)/NC(=O)c2ccc(cc2Cl)Cl C05002859
CC1=C([C@@](C(=O)N1)(C(F)(F)F)NC(=O)c2ccc(cc2Cl)Cl)C#N C05050727
Cc1ccc(o1)/C=C/C(=O)NNC(=O)c2ccc(cc2Cl)Cl C00491487
c1ccc(c(c1)c2n[nH]c(=S)n2/N=C/c3ccc(cc3)O)Br C06059917
Cc1cc2c(c(=O)n1CC(C)C)[C@H](C(=C(O2)N)C#N)c3ccc(cc3)Cl C02328476
c1cc(ccc1C(=O)NC2CCCCC2)NC(=O)C3=CSCCO3 C09737961
Cc1c(c(n[nH]1)C)S(=O)(=O)N[C@@H](C)c2ccc(c(c2)Cl)Cl C10509970
CC(C)C(=O)NNC(=O)c1ccc(s1)c2nc3ccccc3s2 C09378045
C[C@H]1C[C@@H](CC(C1)(C)C)NC(=O)N[C@H]2CC(=O)N(C2)c3ccc(cc3)Cl C13958667
Cc1cc(cc(c1)CN2C(=O)[C@H](NC2=O)Cc3c[nH]c4c3cccc4)C C14281160
Cc1ccc(c(c1)NS(=O)(=O)c2ccc3c(c2)NC(=O)C[C@@H](S3)C)C C15730412
Cc1c2ccccc2oc1C(=O)NNC(=O)c3cccc(c3)Br C17448507
Cc1ccc(c(c1)C(=O)N(C)CC(=O)Nc2c(cc(cc2C)C)C)O C17961984
Cc1ccc(c(c1)C)CN2CCN(CC2)/N=C\c3ccc(cc3O)O C15745821
CCCN1CC=C2[C@@H](C1)[C@H](C(=C(C2(C#N)C#N)N)C#N)c3ccccc3Cl C20026557
Cc1cc(cc2c1[nH]c(c2CCNC(=O)c3cc(nn3C)C)C)Cl C28573169
CCSc1nnc(s1)NC(=O)c2cc3cc(ccc3[nH]2)Cl C32760352
Cc1ccccc1NS(=O)(=O)c2cc(ccc2C)c3cc(n[nH]3)C C33021765
CC(C)NC(=O)N1C[C@@H](CC[C@H]1c2ccc(cc2)F)C(=O)NC3CC3 C37546473
CC(C)C1=CC(=Nc2ccc(cc2)S(=O)(=O)N)C=C(C1=O)C(C)C C04903895
CC\1(c2ccccc2N(/C1=C\C(=O)CSc3nnc(s3)N)C)C C12510581
CCCn1cc(cc1C(=O)Nc2ccc3c(c2)cn[nH]3)Br C37895416
CC(C)(C12CC3CC(C1)CC(C3)C2)NC(=O)C[C@H]4C(=O)NCCN4C C39354767
C[C@H](c1ccccc1)[NH2+][C@@H]2N=C(CS2)c3ccc4c(c3)oc(n4)[O-] C39747975
Cc1cc(ccc1NC(=O)N(C)[C@H](C)c2ccc(cc2)F)C(=O)NC C48182873
C[C@H](C(=O)Nc1cc[nH]n1)Oc2ccc(cc2Br)Cl C48798651
C[C@@H](C(C)C)NC(=O)NCc1cc2c(c(c1)Br)OCO2 C49070368
CCCNC(=O)[C@@H]1CCCN(C1)C(=O)c2cc3c(cc2O)CCCC3 C51442772
Cc1ccc(cc1F)NC(=O)N2CCC(CC2)NC(=O)c3ccc(s3)C C51583913
Cn1cc(c2c1cccc2)C(=O)NNC(=O)c3cc(sc3Cl)Cl C10736737
Cc1ccc(cc1Cl)S(=O)(=O)NNC(=O)c2ccc(cc2)F C55546448
Cc1cc(cc(c1)NS(=O)(=O)c2c(cc(cc2C)NC(=O)C)C)C C55555601
Cc1ccccc1NC(=O)/C(=C/c2cc(c(c(c2)Cl)O)OC)/C#N C03547044
C[C@@H]1CCCC[C@H]1NC(=O)C(=O)Nc2ccc(cc2)c3nccs3 C61773561
CCC(CC)n1c2c(c(n1)O)[C@@H](SCC(=O)N2)c3ccc(cc3)C C05642598
Cc1cc(cc2c1C(=O)/C(=C/c3ccc(cc3)Cl)/O2)OCC(=O)N C41498461
CCCC1=C2[C@@H](C(=C(O[C@@H]2N=N1)N)C#N)c3c(c(c(c(c3F)F)F)F)F C63411481
CC(C)(C)c1ncc(cn1)NC(=O)CC23C[C@H]4C[C@@H](C2)CC(C4)(C3)O C63819264
CC(C)(C)[C@@H]1C2=C(CCN(C2)Cc3ccc(s3)[C@@H]4C=CN=N4)NN1 C39405289
Cc1ccc(cc1)NC2=C(C(=O)O[C@@H]2NC(=O)c3ccccc3)Cl C08677247
CN1CCCc2c1ccc(c2)NC(=O)C(=O)NC34CC5CC(C3)CC(C5)C4 C64565259
c1cc(ccc1[C@@H]2CCN(C[C@H]2O)C(=O)c3ccc(s3)c4[nH]ccn4)F C65455913
CNC(=O)c1ccc(cc1Cl)NC(=O)c2c(c3ccccc3n2C)Cl C65863184
c1ccc2c(c1)cc(s2)C(=O)NCc3[nH]nc(n3)c4cccs4 C66428166
Cc1cccc2c1oc(c2C)C(=O)NNC(=O)Cc3ccccc3F C66775506
C[C@H](c1ccccc1)N(C)C(=O)Nc2cc(c(cc2F)F)NC(=O)C C66980751
Cc1cccc(c1)C(=O)NNC(=O)N(C)[C@@H](C)c2cc(ccc2F)F C67103065
C[C@H](c1cccc2c1cccc2)NC(=O)Nc3nnc(s3)C(F)F C67586034
CC[C@H](c1nnnn1C(C)(C)C)[NH+](CCO)Cc2cc3cc(cc(c3[nH]c2=O)C)C C04847556
CN1CCCc2c1ccc(c2)[C@H](CNC(=O)C(=O)Nc3ccccc3[N+](=O)[O-])[NH+](C)C C09135433
Cn1c(c(c(=O)n(c1=O)C)C(=O)C[NH+]2CCC(CC2)CCc3cc(cc(c3)OC)OC)N C09217751
Cn1cccc1[C@@H](CNC(=O)C(=O)Nc2ccc(c(c2)OC)OC)[NH+]3CCc4ccccc4C3 C11898457
CCC(=O)N[C@H](c1nnc2n1CC[NH+](CC2)Cc3cccc(c3O)OCC)C(C)C C11911065
CN1CCCc2c1ccc(c2)[C@@H](CNC(=O)C(=O)NCc3ccc4c(c3)OCO4)[NH+](C)C C13008606
CN1CCc2c1ccc(c2)[C@H](CNC(=O)C(=O)Nc3ccc(cc3)[N+](=O)[O-])[NH+]4CCCC4 C08964026
CN1CCc2c1ccc(c2)[C@@H](CNC(=O)C(=O)Nc3ccc(c(c3)OC)OC)[NH+]4CCCC4 C08964141
Cc1cc([nH+]c2c1cccc2)NCCNC(=O)CN3C(=O)/C(=C/c4ccco4)/SC3=O C13689777
CC(=O)N[C@H](Cc1ccccc1)C(=O)NC2CCN(CC2)c3c(ccc[nH+]3)[N+](=O)[O-] C05002372
Cc1ccc(o1)[C@H]2C(=C(C(=O)N2CC[NH+](C)C)O)C(=O)c3c(c([nH]c3C)C(=O)OC)C C06498863
Cc1c(c([nH]c1C(=O)[C@H](C)N2CC[NH+](CC2)CC(=O)NC(C)(C)C)C)C(=O)OC C21793104
CCOc1ccc(cc1)NC(=O)C(=O)NC[C@@H](c2ccc3c(c2)CCN3C)N4CC[NH+](CC4)C C22734290
CCCCc1c[nH+]c2c(c1NOCC(=O)Nc3ccccc3F)c(=O)n(c(=O)n2C)C C12309767
c1c[nH+]ccc1NCCN2CC[C@@H](C2=O)NS(=O)(=O)c3cc4ccnc(c4s3)Cl C25985627
Cc1ccc(cc1C(=O)NCc2cc[nH+]c(c2)N3CCCC3)S(=O)(=O)NCc4ccco4 C30012423
CCN(CC)C(=O)c1ccc(c(c1)NS(=O)(=O)c2ccc(cc2)OC)N3CC[NH2+]CC3 C33032992
CCc1c(sc2c1c(nc(n2)SCC(=O)N)N3CC[NH+](CC3)CC(=O)N4CC4)C C34762209
CCCCc1c[nH+]c2c(c1NOCC(=O)NC3CCCCC3)c(=O)n(c(=O)n2C)C C12309794
COC(=O)CC[C@H](C(=O)OC)NC(=O)N1CCc2c([nH+]c[nH]2)[C@H]1c3ccc(cc3F)F C36569470
COC(=O)CC[C@H](C(=O)OC)NC(=O)N1CCc2c([nH+]c[nH]2)[C@@H]1c3cccc(c3F)F C36569632
COC(=O)CC[C@H](C(=O)OC)NC(=O)N1CCc2c([nH+]c[nH]2)[C@@H]1c3cccc(c3)F C36569763
C/C(=[NH+]\c1ccc(cc1)OC)/C2=C(C(=O)N([C@@H]2c3ccc(cc3)[N+](=O)[O-])CCO)O C05061320
C/C(=[NH+]\c1ccc(cc1)OC)/C2=C(C(=O)N([C@H]2c3ccc(cc3)[N+](=O)[O-])CCO)O C05061319
CCOc1ccc(cc1)C(=O)N[C@@H](CCSC)C(=O)N2CCC3(CC2)[C@H]4C(=NC=N4)CC[NH2+]3 C38776898
CCOC(=O)CCNC(=O)[C@@H]1CN(CC12CC[NH2+]CC2)C(=O)c3ccc(o3)c4ccc(cc4)F C39604249
CCOC(=O)CCNC(=O)[C@H]1CN(CC12CC[NH2+]CC2)C(=O)c3ccc(o3)c4ccc(cc4)F C39604250
Cc1c(c(no1)c2ccccc2)C(=O)N3C[C@@H](C4(C3)CC[NH2+]CC4)C(=O)NCCCOC(C)C C39605260
C[C@H](CNC(=O)[C@@H]1CN(CC12CC[NH2+]CC2)C(=O)C3CCOCC3)Oc4ccc(cc4)OC C39665869
CCC[C@H](C)NC(=O)[C@H]1CN(CC12CC[NH2+]CC2)C(=O)c3cc(c(c(c3)OC)OC)OC C39673621
Cc1c(c(on1)C)C(=O)N2C[C@H](C3(C2)CC[NH2+]CC3)C(=O)N[C@@H](C)CCc4ccc(cc4)OC C39675483
Cc1cc(c(o1)C(F)(F)F)C(=O)N2C[C@@H](C3(C2)CC[NH2+]CC3)C(=O)NCC(=O)OC(C)C C39678800
Cc1ccc(cc1)C(=O)N[C@H]2N=N[C@H](S2)CC(=O)N/N=C/C3=c4ccccc4=[NH+]C3 C39775612
CCOC(=O)C1=C(Oc2cc(n(c(=O)c2[C@@H]1c3cccc(c3)OC)CC[NH+](C)C)C)N C40568143
C[C@H](CNc1[nH+]c2ccccc2n1CC(=O)N([C@H]3CCS(=O)(=O)C3)C4CCCC4)O C29363337
CN(C)S(=O)(=O)c1ccc(cc1)CNC(=O)Nc2ccc([nH+]c2)N3CCOCC3 C48070072
Cc1ccc(cc1N2CCCC2=O)NC(=O)C(=O)NCC3CC[NH+](CC3)Cc4cc(oc4C)C C49522536
CC1(N2C[C@@H]3C(=c4ccccc4=[NH+]3)C[C@H]2C(=O)N1[C@@H](CC(=O)N)C(=O)OCc5ccccc5)C C52636818
C[C@@H]1CN(CCO1)c2ccc(c[nH+]2)CNC(=O)CNC(=O)c3ccc(c(c3)OC)OC C58952702
C[C@H]1CN(CCO1)c2ccc(c[nH+]2)CNC(=O)CNC(=O)c3ccc(c(c3)OC)OC C58952703
C/C(=N\[NH+]=C(/N)\S[C@H]1CC(=O)N(C1=O)c2ccc(cc2)C(=O)OC)/c3cccs3 C59489493
C[C@H]1C[C@@H](C[NH+](C1)C[C@@H](C)NC(=O)c2cccc(c2)NC(=O)CSc3nncn3C)C C60015799
CC(=O)NC1(CCCCCC1)c2nc(on2)CCC(=O)NCc3cn4c([nH+]3)CCCC4 C60372066
C[C@@H](C(=O)N1CC(=O)Nc2c1cccc2)OC(=O)[C@@H](CC3=c4ccccc4=[NH+]C3)NC(=O)C C63117872
CC[C@H](C)[C@@H](C(=O)NCc1ccco1)NC(=O)N2CCN(CC2)C(=O)[C@H]3C=c4ccccc4=[NH+]3 C63279975
Cc1ccccc1N2C(=O)/C(=C/N[C@@H](CC3=c4ccccc4=[NH+]C3)C(=O)OC)/C(=O)NC2=O C63426704
COC(=O)[C@@H](CC1=c2ccccc2=[NH+]C1)N/C=C/3\C(=O)NC(=S)N(C3=O)CC=C C63426771
Cc1ccc(cc1)S(=O)(=O)N(C)CC(=O)NNC(=O)CCC2=c3ccccc3=[NH+]C2 C63800384
COc1ccc2=[NH+]CC(=c2c1)CCNC(=O)CN3CNc4cc(c(cc4C3=O)OC)OC C63818491
Cc1c(c(n(n1)[C@H]2C=Cc3nnc(n3N2)C)C)CCC(=O)NCCC4=c5ccccc5=[NH+]C4 C64508447
CC1(Cc2c(cc3c(c(sc3n2)C(=O)NN)N)CO1)C C00331062
c1cc(ccc1NN=C(C(=O)N)C(=O)N)Br C04477553
c1c(cc(c(c1Cl)NC(=O)N)Cl)S(=O)(=O)N C01655064
c1cc(ccc1N)S(=O)(=O)NCc2ccc(cc2O)O C08019819
c1cc(c(cc1[C@H]2[C@@H](Cc3ccc(c(c3O2)O)O)O)O)O C13537293
c1cc(c(cc1[C@@H]2[C@H](Cc3ccc(c(c3O2)O)O)O)O)O C14643018
c1c(cc(c(c1Cl)NC(=S)N)Cl)S(=O)(=O)N C16847674
c1cc(c(cc1C(=O)N)CSc2[nH]c(=O)cc(n2)N)F C20433420
C[C@@H](C(=O)N)Nc1ccc(cc1N)Br C35794076
c1cc(c(c(c1)F)C#N)Nc2ccc(cc2N)S(=O)(=O)N C36157301
c1cc(ccc1C(=O)N)S(=O)(=O)Nc2ccc(c(c2)N)F C36295833
c1cc(ccc1CNc2ccc(cc2N)S(=O)(=O)N)F C36926810
c1ccc(c(c1)CNc2ccc(cc2N)S(=O)(=O)N)F C36926811
CNC(=O)Nc1ccc(cc1)NCc2ccc(cc2O)O C37135598
c1ccc(c(c1)CNc2ccc(cc2N)S(=O)(=O)N)Cl C37333591
CC1CCC(CC1)Nc2ccc(cc2N)S(=O)(=O)N C37333631
c1cc2c(cc1Cl)sc(n2)/N=C(/[C@@H](CC(=O)N)[NH3+])\[O-] C37622827
C[C@H](c1ccc(cc1)N)Nc2ccc(cn2)S(=O)(=O)N C37673385
CCOc1cc(ccc1O)[C@@H]2c3ccc(cc3OC(=C2C#N)N)N C00411783
Cc1ccc(cc1)[C@H]2CC(=O)Nc3c2c(c(s3)C(=O)N)N C00195967
c1cc(c(cc1F)F)Nc2cc(cc(c2)S(=O)(=O)N)N C37934128
C[C@H]1CCC[C@H]([C@@H]1C)NC(=O)c2cc(cc(c2)N)N C40295284
Cc1c(c(n[nH]1)C)NC(=O)c2c[nH]c3c2ccc(c3)N C40304095
CN(C)c1ccc(cc1Cl)NC(=O)c2ccc(cc2N)N C40308081
CC[C@H](/C(=N/O)/N)NC(=O)c1ccc(c(c1)Cl)O C40370238
C[C@H](/C(=N/O)/N)NC(=O)NC12CC3CC(C1)CC(C3)C2 C40375143
c1ccc(c(c1)NC(=O)c2cc(ccc2N)F)S(=O)(=O)N C40377987
Cc1c(cc(s1)C(=O)Nc2ccccc2S(=O)(=O)N)N C40377993
Cc1cc(ccc1Cl)Oc2c(c(ncn2)NN)N C40783876
c1cc(sc1[C@H](C[NH3+])Sc2nc(cc(n2)[O-])N)Cl C43258307
c1csc(c1C#CCCO)CSc2nc(cc(n2)N)N C43683417
c1c2c(sc1C(=O)NC(C(=O)N)C(=O)N)CCCC2 C44390149
c1ccc(cc1)[C@H]2C[C@@H]2Nc3ccc(cc3N)S(=O)(=O)N C44676292
Cc1ccccc1CNc2ccc(cc2N)S(=O)(=O)N C48265804
c1cc(c(cc1N)N)C(=O)Nc2ccc(c(c2)F)Cl C49116945
C[C@@H](c1ccc(cc1)F)Nc2cc(cc(c2)S(=O)(=O)N)N C49506032
C[C@@H](c1ccccc1F)Nc2ccc(cc2N)S(=O)(=O)N C49528782
c1cc(c(cc1N)N)C(=O)Nc2nc3c(s2)CCCC3 C49551270
C[C@H](C(=O)NC(=O)N)Oc1ccc(c(c1)Cl)N C50470979
c1cc(ccc1NN)S(=O)(=O)N[C@@H]2CCCC[C@@H]2O C52010899
c1cc(ccc1NN)S(=O)(=O)N[C@@H]2CCCC[C@H]2O C52010904
c1cc(cc(c1)N)CNc2ccc(cc2)S(=O)(=O)N C52925965
Cc1ccc(c(c1)C(=O)N[C@@H]2CCCC[C@H]2O)NN C53008538
C[C@H]1CCC[C@](C1)(CO)NC(=O)c2c(c(n[nH]2)C3CC3)N C53112365
c1c(nc(nc1N)S[C@@H]\2[C@@H]3CC[C@@H](C3)/C2=N\O)N C05338008
Cc1c2c([nH]n1)OC(=C([C@H]2c3ccc(cc3)SC)C(=O)N)N C58950895
C[C@H]([C@H](c1ccccn1)Sc2nc(cc(n2)[O-])N)[NH3+] C43345281
c1c(c(nc2c1c(c(s2)C(=O)NC3CCCCC3)N)N)C#N C59371205
c1cc(c(cc1I)c2nc([nH]n2)N)N C62824375
Cc1c(sc(c1C(=O)[O-])NC(=O)NC2CCC(CC2)[NH3+])C C62828856
C1C2CC3CC1CC(C2)C34C[C@](N(N4)C(=S)N)(C(F)(F)F)O C04084653
Cc1cc(c(c(c1)Br)NC(=S)NN)Br C00172780
C[C@]12CC[C@@H]3c4ccc(c(c4CC[C@H]3[C@@H]1CC[C@@H]2O)N)O C04522956
C1CCCCCc2c(c(n[nH]2)C(=O)NN)CCCC1 C00408294
c1cc(ccc1N)Oc2ccc(c(c2)Br)N C03161462
c1ccc(cc1)/C(=N\NC(=S)N)/C2(CCCCC2)O C05899094
Cc1ccc(c(c1NC(=O)Nc2ccc(cc2)Cl)C)N C19811236
Cc1cc2c(cc1Cl)nc(s2)NNC(=S)N C22124832
c1c(cc(c(c1Cl)NC(=O)CCCO)Cl)N C34978143
Cc1ccc(c(c1Cl)NC(=O)c2cc(c[nH]2)N)Cl C36861773
Cc1ccc(c(c1)[C@H](C)Nc2cc(ccc2F)C(=O)N)O C37013637
c1cc(sc1)SCc2ccc(cc2N)C(=O)N C37285827
c1cc2c(cc1O)OC[C@@]3([C@H]2c4cc(c(cc4C3)O)O)O C01648164
CC1(CCCC[C@H]1NC(=S)Nc2ccc(nc2)N)C C13600670
C[C@H]1C[C@](CC(C1)(C)C)(C(=O)N)[NH2+]Cc2cccs2 C37946399
c1cc(c(cc1C(F)(F)F)Cl)NC(=S)NN C13658599
c1cc2c(cc1N)[nH]cc2C(=O)Nc3ccc(cc3Br)F C40302104
Cc1cc(cc(c1Cl)C)Oc2c(c(ncn2)N)N C40724056
C[C@@H](c1ccc(cc1Cl)Cl)Nc2c[nH]nc2N C40999042
C[C@@H](c1ccc(s1)Cl)Nc2cc3c(cc2N)CC(=O)N3 C49127959
C[C@H](c1ccc(s1)Cl)Nc2cc3c(cc2N)CC(=O)N3 C49127962
C[C@@H](c1ccc(cc1)Cl)NC(=O)Nc2ccc(cc2)N C49527016
C[C@@H](c1ccc(cc1O)O)Nc2ccccc2[C@@H](C)O C49542180
c1ccc2c(c1)ccc3c2[nH]cc3/C=N\NC(=S)N C04579084
Cc1ccc(cc1)NC(=O)c2cc(ccc2NN)Cl C51121577
C[C@@H](c1cccs1)NC(=O)c2cc(ccc2NN)Cl C51127991
C[C@H](c1cccs1)NC(=O)c2cc(ccc2NN)Cl C51127992
c1ccc2c(c1)cc(c(n2)NN)CSc3ccc(cc3)O C51151087
CC(C)[C@H](C(=S)N)C(=O)N[C@@H]1CCCC[C@@H]1O C52010372
c1c(cc(c(c1Cl)N/C(=N/O)/N)Cl)Br C52833575
C[C@@H]1CCC[C@@](C1)(CO)NC(=O)c2cc(c(c(c2)Cl)Cl)N C53112507
C[C@@H]1CCC[C@@](C1)(CO)Nc2ccc(cc2Br)N C53114414
C[C@@H]1CCC[C@](C1)(CO)Nc2ccc(cc2N)Cl C53114517
C[C@]1\2CC[C@H]3[C@@H]([C@@H]1CC/C2=N\NC(=O)N)CC=C4[C@@]3(CC[C@@H](C4)O)C C33939211
C[C@@H]1CCC[C@](C1)(CO)Nc2c(ccc(c2F)F)N C53167859
c1cc(cc(c1)Cl)Sc2ccc(cc2N)S(=O)(=O)N C54185079
C[C@H](c1ccc(s1)Cl)NC(=O)c2cccc(c2NN)F C54216332
c1c(cc(c(c1/C=N/NC(=S)N)O)Br)Br C01107570
Cc1cc(ccc1NCc2ccc(cc2O)O)[NH+](C)C C57667943
CCC1(CN(c2ccc(cc2O1)N)Cc3ccc(cc3)N)CC C58005995
C[C@](c1ccccc1Br)(C(=O)[O-])N[C@@H]2CCCC[C@@H]2[NH3+] C48846457
C[C@H]1CCC[C@](C1)(CO)Nc2ccc(c3c2nccc3)N C53114554
c1cc(ccc1N)NC(=O)N[C@@H]2CCCc3c2ccs3 C61368403
Cc1cc(ccc1NC(=O)c2c[nH]c3c2cc(cc3)N)Br C62832383
c1cc2c(cc1N)cc([nH]2)C(=O)NCc3ccc(s3)Br C62834341
c1ccc(cc1)[C@@H](CO)Nc2ccc(cc2N)Br C63000872
CCC1CCC(CC1)NC(=O)c2cc(c(c(c2)F)NN)F C63007600
C[C@@H]1CCC[C@@H]([C@@H]1C)NC(=O)c2cc(c(c(c2)F)NN)F C63007666
Cc1ccc(cc1)[C@@H](C)NC(=O)c2ccc(c(c2)C)NN C63059314
C[C@@]1\2CC[C@H]3[C@@H]([C@@H]1CC/C2=N\NC(=O)N)CC=C4[C@@]3(CC[C@@H](C4)O)C C33939210
C[NH+](C)CCNc1c(nc(o1)c2ccc(cc2)Cl)C#N C00544883
CCCC[NH+](C)[C@@H]1CCc2c(c(nn2CC)C(=O)NC)C1 C14744374
CCn1c(ccn1)[C@@H](C)[NH2+]Cc2ccnn2C3CCCC3 C20350099
CCn1c(c(cn1)[C@H](C)[NH2+]Cc2ccnn2C3CCCC3)C C20350180
CC(C)C[NH+](CC(C)C)CN1C(=O)[C@@]2(CCSC2)NC1=O C30542200
Cc1ccc(nc1)C[C@@H](C)[NH2+][C@H](C)c2nncn2C3CCCC3 C32578110
C[C@H]1C[C@@H]1C(=O)NCCC(=O)n\2cccc/c2=[NH+]\C(C)C C33164364
C[C@@H]([C@@H]1CCCO1)[NH2+]Cc2cc(ccc2Cl)[N+](=O)[O-] C35368236
C[NH+](C)[C@H](CNc1c(cccn1)C#N)c2ccc(cc2)OC C36226921
Cc1ccc(o1)[C@H](C)[NH2+]Cc2c(nc(s2)N(C)C)OC C36960546
C[C@@H](CC(C)(C)OC)[NH2+][C@@H](C)c1nnc2n1CCCCC2 C37140603
c1ccc(cc1)C(c2ccccc2)[NH2+]Cc3nnnn3C4CC4 C37164918
CN(C)c1ccc(c[nH+]1)NCc2cccc(c2)OCC#N C37283821
CC[C@H](C)[C@@H](C(=O)OC)NCc1c([nH+]c2n1cccc2)C C37313026
CC[NH2+][C@@H](c1cc2c(c(c1)Cl)OCCCO2)C(=O)OC C37446860
CC[NH2+][C@@H](c1cc2c(c(c1)Br)OCO2)C(=O)OC C37446868
Cc1nc(on1)C[NH2+][C@@H](C)c2ccc(cc2)OCC(C)C C38034220
CCn1c(c(cn1)C[NH2+]CC2=C[C@@H](N=N2)c3cccs3)C C39305535
CC(C)[C@@H](CNS(=O)(=O)c1cnc(s1)Cl)[NH+](C)C C40803524
Cc1c(c(c2ccccc2[nH+]1)NC[C@H]3CCCO3)CC(=O)OC C41473173
CC[C@@H]1CC[C@H]([C@@H](C1)[NH+](C)CC(=O)NCCOC)C#N C42428820
C1CC[NH2+][C@@H](C1)CCSc2nnnn2C3CCCC3 C43499381
CCC[NH2+][C@H]1c2ccc(cc2CC[C@H]1n3cncn3)OC C43990317
Cc1c(c(on1)C)C[NH+](C)CC(=O)N[C@H]2CCCC[C@@H]2C C46407085
C[C@H](C(=O)Nc1ccc(c(c1)Cl)OC(F)F)n2cc[nH+]c2 C46763132
C[C@@H]1CCCC[C@@H]1NC(=O)C[NH+](C)C[C@@H](C)C(=O)OC C48335719
c1cc(oc1)[C@H](CNc2cncc(n2)Cl)[NH+]3CCCC3 C48892907
Cc1cn2c(n1)sc(n2)NCCCC[NH+](C)C(C)C C49320339
CC(C)c1nc(no1)COc2ccccc2C[NH2+]C(C)C C49336070
Cc1ccc(cc1)[C@@H](CNC(=O)c2cc(on2)C)[NH+](C)C C49407488
Cc1ccc(cc1)[C@H](CNC(=O)c2c(nns2)C)[NH+](C)C C49488466
CC(C)C[NH+]1C[C@@H](O[C@@H]1c2ccc(cc2OC)OC)CO C49896881
C[C@@H](c1cccnc1)[NH2+]Cc2ccc(cc2Cl)[N+](=O)[O-] C49963370
C[C@H](C(=O)NC1CCCCC1)[NH+](CC(=O)OC)C(C)C C50063585
c1cc(c(cc1F)C[NH+](CCO)C2CCCC2)[N+](=O)[O-] C50106721
CC[NH2+][C@@](C)(CCn1c(c(c(n1)C)Cl)C)C(=O)OC C50588397
CCC[NH2+]CCCc1nnc(o1)c2cc3ccccc3o2 C50617203
CCC[NH2+]CCCc1nnc(o1)c2ccc3c(c2)CCO3 C50892707
CCC[NH2+]Cc1cc(on1)CN2C[C@@H](OC[C@@H]2CC)C C52570995
C[C@@H](c1ccc(s1)Cl)n2c(nnn2)C[NH2+]C(C)(C)C C54747312
CC[C@H](c1nnc(o1)[C@H](C)Oc2cccc(c2)Cl)[NH2+]C C61498129
C[NH2+][C@H](c1ccc(c(c1OC)OC)OC)C2CCOCC2 C61672122
C[NH2+]C[C@@H]1CCCCN1S(=O)(=O)N(C)C2CCCCC2 C63168138
C[C@@H](C(=O)C1=c2ccccc2=[NH+]C1)S[C@@H]3NN=C(O3)C4CC4 C39996669
C[C@@H](C(=O)C1=c2ccccc2=[NH+]C1)Sc3[nH]nc(n3)C(C)C C38739061
Cc1c(c(n(n1)C)OC)C[NH2+][C@@H](c2ccccc2)c3ccco3 C58329528
Cc1ccc2c(c1)c(nn2C)C[NH2+][C@H](C)CCn3cccn3 C65384469
Cc1c(c(n(n1)C)N(C)C)C[NH2+]C[C@H]2Cc3ccccc3OC2 C65478102
Cc1nc(no1)C2(CCCCC2)[NH2+]CCOC(C)(C)C C65951693
Cc1c[nH+]c(c(c1OC)C)CN2CCC[C@@H](C2)NC(=O)C(C)C C67227462
CCOC(=O)c1c(oc2c1cc(c(c2)C[NH+](C)C)O)C C00227097
Cc1c(cnn1c2cccc(c2)F)[C@H](C)[NH2+]Cc3ccon3 C12075293
CCn1c2c(c(n1)C(=O)NC)C[C@@H](CC2)[NH+](CC)CC C20208924
CC(C)[NH+](Cc1c2c(n[nH]1)CCCC2)Cc3nccn3C C20819218
c1c(nnn1CC2CC[NH+](CC2)C[C@@H]3CCC=CC3)CO C23398614
C[C@@]1(C(=O)N(C(=O)N1)C[NH+](C2CCCC2)C3CC3)C4CC4 C29539905
CCOc1ccc2c(c1OCC)O[C@]3(CC[NH2+]C3)CC2=O C36141111
CCO[C@@H]1C[C@@]2(CC[NH2+]C2)Oc3c1ccc(c3OC)OC C36147184
CCO[C@@H]1C[C@]2(CC[NH2+]C2)Oc3c1ccc(c3OC)OC C36147189
Cc1c(c(n(n1)C)N2CCOC(C2)(C)C)C[NH2+]C(C)C C36232910
CO[C@H]1C[C@H]([NH2+]C1)c2nc(no2)Cc3ccc(cc3)F C36925427
C[C@@H](c1ccccn1)Nc2c(cc[nH+]c2OC)N(C)C C36941698
C[C@H](c1nncn1C)[NH2+][C@H](c2ccccc2)c3ccco3 C37017267
C[C@@H](c1ccccc1OC)[NH2+][C@@H](C)c2nnc3n2CCC3 C37149004
c1ccc2c(c1)[C@H](CCS2)[NH2+]Cc3ccc(o3)[N+](=O)[O-] C37316033
Cn1cnnc1C[NH2+]C2CC(C2)c3ccc(cc3)OC C38007786
COc1cc(cc2c1OCCO2)C[NH2+]C[C@H]3CCCCO3 C42817420
Cc1c(c(n(n1)C)C)[C@H](C)Nc2ccc[nH+]c2N(C)C C45170596
C[C@@H]([C@H]1CCCO1)[NH2+]CCn2c3ccccc3oc2=O C47943800
C[C@@H](C[NH+](C)[C@@H](C)C(=O)NC1(CCCCC1)C#N)C#N C49001170
C[C@H]1CCC[C@](C1)(CNC(=O)c2cnsn2)[NH+](C)C C49093920
C[C@H]1C[C@@H](C[NH+](C1)C[C@@H](C)NC(=O)c2cnsn2)C C49119550
Cc1[nH+]ccn1C[C@@H](C)CNc2c3c(ccs3)ncn2 C49228828
Cc1c(cco1)C[NH+](C)CC(=O)NC2(CCCC2)C#N C49238280
Cc1ccc(s1)C[NH2+]CCn2c(=O)n3ccccc3n2 C49948400
CCc1c(ccc(n1)C)OCc2[nH]c3cnccc3[nH+]2 C00272827
CC[NH2+][C@H](c1ccccc1)c2nnc(o2)c3ccoc3 C50618073
CCC[NH2+][C@@H](c1ccc2c(c1)oc(=O)n2C)c3ccoc3 C51362297
C[C@H]1CN(CCO1)c2cnc(nc2C[NH2+]C(C)C)C(C)C C51400249
CC[C@@H]1COCCN1c2ccc(nn2)C[NH2+]C(C)(C)C C51447003
CC(C)c1ncc(c(n1)C[NH2+]C)N2CCOCC2(C)C C51493133
c1cc(oc1c2nc(no2)C[NH2+]C3CC3)Br C51861378
CC[NH2+]Cc1cc(on1)CN2C[C@@H](OC(C2)(C)C)C C52543493
Cc1ccc(o1)C[NH2+]Cc2cc3c(c(c2)OC)OCCO3 C53036742
CC[NH2+]Cc1nnnn1[C@H](C)c2ccc(s2)Cl C54747302
Cc1ccc(c(n1)C)c2nnc(o2)CC[NH2+]C(C)(C)C C55331775
C[C@@H](C(=O)NC1CCCC1)[NH+]2CCC(CC2)C(=O)OC C55422310
CC(C)c1nc(on1)CN2CCC[C@H](C2)[C@@H]3CCC[NH2+]3 C37917833
CC(C)(C)OC(=O)N1CCC[C@H](C1)N[C@@H]2CC[NH+](C2)C C43327543
Cc1c(c(on1)C)C(=O)N[C@@H](C)C[NH+]2C[C@H](C[C@@H](C2)C)C C55758033
CCCn1cc[nH+]c1CNc2ccc3c(c2)OCCCO3 C61877285
CC[NH2+]Cc1c(cnc(n1)C(C)C)N2CCCO[C@@H](C2)C C61935238
CCOc1ccc(cc1)S(=O)(=O)N2C[C@H]([NH2+]C[C@@H]2C)C C62712013
Cc1c(c(n(n1)C)N2C[C@H](O[C@@H](C2)C)C)C[NH2+]C(C)(C)C C62734258
Cc1c(c(n(n1)C)N2C[C@H](O[C@H](C2)C)C)C[NH2+]CC(C)C C62734260
Cc1c(c(n(n1)C)N2CCCO[C@@H](C2)C)C[NH2+]CC(C)C C62738343
CCC[C@]1(CCC[NH2+]C1)c2nc(no2)C[C@@H]3CCCO3 C62871736
c1ccc2=[NH+]CC(=c2c1)CC(=O)NO[C@@H]3CCCCO3 C64313725
COC(=O)[C@H]1C(=c2cc(ccc2=[NH+]C1=O)F)NCC=C C64887858
Cc1cnc(cn1)C(=O)N[C@H](C)C[NH+]2C[C@@H](C[C@@H](C2)C)C C55748389
CC1=C([C@@H](NC(=O)N1)c2cccc(c2)[N+](=O)[O-])C(=O)Nc3ccccc3F C04993673
CC(C)CNC(=O)c1c2c(nc3ccccc3n2)n(c1N)/N=C/c4ccco4 C05030814
Cc1cc(ccc1NC(=O)c2c(c3c(cc(nc3s2)C)COC)N)[N+](=O)[O-] C05069124
CC1=C([C@@H](NC(=O)N1)c2cccc(c2)F)C(=O)Nc3ccc(cc3)[N+](=O)[O-] C05560306
Cc1ccc(cc1)S(=O)(=O)Oc2c(cc(cc2Cl)/C=N/NC(=O)N)OC C02726876
C[C@H]1CCc2c(sc(c2C(=O)N)NS(=O)(=O)c3ccc(cc3)[N+](=O)[O-])C1 C05392688
CC(=O)c1cc2c(cc1NC(=O)COC(=O)c3ccc(c(c3)N)Cl)OCO2 C06422328
Cc1ccccc1Nc2nc(nc(n2)N)Cn3cnc4c(c3=O)c5c(s4)CCC5 C07781456
CC(C)CCNC(=O)c1c2c(nc3ccccc3n2)n(c1N)/N=C/c4cccnc4 C02368937
CC[C@H](C)NC(=O)NC(=O)CN1C(=O)[C@](NC1=O)(CC)c2ccc(cc2)C C09077037
CC1(Cc2cccc(c2O1)OCC(=O)NNC(=O)c3cc(n[nH]3)c4ccccc4)C C07948161
Cc1ccc(cc1)NC(=O)/N=C(\NC[C@H]2CCCO2)/Nc3nc(cc(n3)C)C C14157591
c1ccc(c(c1)NCC(=O)NN2C(=O)C3(CCCCC3)NC2=O)OC(F)(F)F C22812206
Cc1ccccc1Nc2nc(nc(n2)N)CSc3nncn3c4ccccc4 C06787168
CC[C@@H](C)[C@@H](C(=O)N1CCN([C@@H](C1)C)C(=O)NC(C)C)NC(=O)NC(C)(C)C C35004390
Cc1ccc(cc1)S(=O)(=O)N2CCNC(=O)[C@@H]2CC(=O)Nc3ccccc3O C36358734
Cc1ccc(cc1)S(=O)(=O)N2CCNC(=O)[C@H]2CC(=O)Nc3ccccc3O C36358735
CC(C)NC(=O)NNC(=O)c1cc(on1)COc2cc(cc(c2)Cl)Cl C04394386
Cc1ccc(c(c1)C)S(=O)(=O)NNC(=O)Nc2cc(ccc2OC)OC C15934220
Cc1ccc(c(c1)C)NS(=O)(=O)c2cccc(c2)C(=O)n3c(c(cn3)C#N)N C02622176
Cc1ccc(o1)/C=C/c2[nH]nc(n2)S[C@@H](C)C(=O)NC(=O)Nc3ccccc3 C12843987
Cc1c\2c(oc1C(=O)NNC(=O)COc3ccccc3)CC(C/C2=N\O)(C)C C39855707
C1CC[C@@H]2[C@H](C1)N=N[NH+]2C3CCC(CC3)[NH2+][C@@H]4CC[C@@H](C[C@@H]4[N+](=O)[O-])C#N C40151357
Cc1c\2c(oc1C(=O)N[C@@H](C)COC)CCC/C2=N\NC(=O)c3ccccc3O C40826278
Cc1cc(cc(c1)NC(=O)[C@H](C)Sc2nnc(n2N)n3c(cc(n3)C)C)C C42532076
CC(C)[C@H](c1ccc(cc1)OC)NC(=O)NNC(=O)c2ccc3c(c2)OCCO3 C45148702
CC(C)(C)NC(=O)c1cccc(c1)NC(=O)c2cc(ccc2NC)[N+](=O)[O-] C46605186
c1ccc(c(c1)Cn2cc(ccc2=O)NC(=O)c3ccc(c(c3)[N+](=O)[O-])N)Cl C47276216
Cc1cc(cc(c1C)NC(=O)c2ccc(cc2[N+](=O)[O-])Cl)S(=O)(=O)N C47740750
C[C@H](c1nc(no1)c2ccc(cc2)F)NC(=O)Nc3ccc(cc3)C(=O)NC C50051751
Cc1cc(ccc1[N+](=O)[O-])OCC(=O)Nc2c(c3c(s2)C[C@H](CC3)C)C(=O)N C02609916
CC[C@H](C)Cc1c(sc2c1c(=O)[nH]c(n2)Cc3nc(nc(n3)N(C)C)N)C C55503339
Cc1ccc(c(c1)C2(CCOCC2)CNC(=O)c3ccc(c(c3)[N+](=O)[O-])N)OC C56450840
Cc1c2ccccc2oc1[C@H](C)NC(=O)NNC(=O)c3ccc4c(c3)OCCO4 C56905447
Cc1cc(n([nH+]1)c2nc(c(c(n2)[O-])C)C)NC(=O)NCc3ccc(cc3)Cl C44389405
Cc1cc(n([nH+]1)c2nc3c(c(n2)[O-])CCC3)NC(=O)NCc4ccc(cc4)Cl C44389959
COc1cc(c(c(c1)OC)[C@H]2c3c(n[nH]c3OC(=C2C#N)N)c4ccccc4)OC C05408746
CNC(=O)c1cc(ccc1NC(=O)c2ccc(c(c2)[N+](=O)[O-])NC3CC3)Cl C58226913
CCOc1ccc(cc1)/C=C(\C#N)/C(=O)Nc2ccc(cc2)n3c(c(cn3)C#N)N C58293719
c1ccc(c(c1)C(=O)NC(=S)NNC(=O)c2cccc(c2)Cl)[N+](=O)[O-] C12501190
c1cc(ccc1C(=O)NNC(=S)NC(=O)c2ccc(cc2)Cl)[N+](=O)[O-] C12501752
CCCn1c2ccc(cc2[nH]c1=O)[C@@H]3N[C@H](ON3)c4cc5ccccc5oc4=O C63617934
C[C@H]1[C@@H]2[C@@H](CC(=O)N[C@@H]2N(N1)c3ccc(=O)[nH]n3)c4cccc(c4)OC(C)C C63823015
C[C@H]1C(=C(NN1C)C)NC(=O)c2c(c3ccccc3o2)CSc4[nH]ncn4 C63908891
C[C@@H](c1nc(nc(n1)N(C)C)N)Sc2nc([nH]n2)/C=C/c3cccs3 C12901756
Cc1ccc(cc1)Nc2nc(nc(n2)N)CSC3=NC(=O)C4=CCSC4=N3 C64066210
CCNC(=O)NNC(=O)c1ccc(c(c1)[N+](=O)[O-])Sc2ccc(cc2)C C65191188
Cc1c(cccc1[N+](=O)[O-])NC(=O)CNc2cc(c(cc2F)F)NC(=O)C C66375671
C[C@@H](c1ccc2c(c1)OCCO2)NC(=O)Nc3ccc(c(c3)NC(=O)OC)F C67324165
Cc1ccc(cc1n2cnnn2)NC(=O)NC[C@H](c3ccc4ccccc4c3)O C67541074
c1ccc2c(c1)N(C[C@@H](O2)C(=O)N)C(=O)c3ccc(o3)Br C06646382
Cc1c(cc(s1)C(=O)Nc2ccc(cc2)O)S(=O)(=O)N(C)C C06679459
C[C@H]1Cc2ccccc2N1S(=O)(=O)c3ccc(cc3)S(=O)(=O)N C07708102
c1c(cn(c(=O)c1Cl)CC(=O)NC(=O)NC2CC2)C(F)(F)F C08631648
c1cc(c(cc1Cl)C(=O)NNC(=O)[C@H]2CCS(=O)(=O)C2)Cl C09930871
CN(C(=O)[C@H]1CCC(=O)N1)C2(CCCCC2)C(=O)NC3CCCC3 C09972458
Cc1cc(c(c(n1)S[C@H](C)C(=O)NC(=O)NC)C#N)C(F)(F)F C10399413
Cc1coc2c1cc3c(c(c(=O)oc3c2)CC(=O)NC[C@@H](C)O)C C12894434
Cc1ccc(c(c1)C)S[C@@H](C)C(=O)c2c(n(c(=O)n(c2=O)C)C)N C16552428
[H]/N=C\1/N(C(=O)/C(=C/c2cn[nH]c2c3ccccc3)/S1)c4nccs4 C05647852
c1cc(ccc1F)S(=O)(=O)N2CCc3c2ccc(c3)S(=O)(=O)N C21974930
CC(C)(C)C(=O)NC1=N[C@H]2[C@@H](C(C=N2)I)C(=O)N1 C22013366
Cc1c(c([nH]c1C(=O)C)C)C(=O)N2CCc3c(c(n[nH]3)C(C)C)C2 C23379865
Cc1c(cco1)C(=O)Nc2ccc(c(c2)Cl)NS(=O)(=O)C C29311593
CC1(CC(=O)C(=CNNc2c3c4c(sc3ncn2)CCC4)C(=O)C1)C C29009522
Cc1c(c2ccccc2[nH]1)C(=O)C(=O)Nc3cccc(c3)C(=O)N(C)C C30709301
Cc1ccc(cc1/N=C/2\N[C@H]3CS(=O)(=O)C[C@@H]3S2)C(=O)NC4CC4 C33315000
CCc1c(sc2c1c(=O)n(c(=S)[nH]2)NC(=O)c3ccoc3C)C C17072591
C[C@H]1C(=O)N(Cc2cc(ccc2O1)N)Cc3ccc(cc3OC)OC C35908936
C[C@H]1CO[C@@]2(O1)[C@@]3([C@@H]([C@@]3(C(=N2)N)C#N)c4ccc(cc4)SC)C#N C36044180
Cc1nc2n(n1)c(c(s2)[C@H](c3ccccc3)[NH+]4CCC(CC4)O)[O-] C23156766
c1cc(cnc1)[C@@H]2[C@H]3C(=NN=C3OC(=C2C#N)N)c4ccc(cc4)F C05068166
CC1=N[C@@H]2C(=N1)[C@@H](C(=C(O2)N)C#N)c3cc(ccc3Br)OC C39443827
CC1=C([C@H](C(=O)N=N1)N)[C@H]2C=C(N=N2)c3ccc(c(c3)Cl)Cl C39448323
CCOC1=C[C@@H]2C[C@H]3CO[P@@](=O)(N[NH+]3C[C@@H]2C=C1Br)[O-] C39469231
C[C@H](c1ccc(cc1)Cl)N(C)S(=O)(=O)c2cn(nc2N)C C40317135
c1c(cc(c2c1OCCCO2)Cl)C(=O)N[C@@H]3CCCCNC3=O C40521756
CS(=O)(=O)c1ccc(c(c1)NC(=O)NCc2ccco2)Cl C40526432
Cc1c(c(on1)C)CN(C)S(=O)(=O)c2ccc(cc2N)Cl C41662582
CCn1cc(c(=O)c2c1nc(cc2)C)C(=O)NCC3(CCCC3)O C44158485
C[C@H]1C[C@@H](CC(C1)(C)C)NC(=O)CN(C)C(=O)c2ccc(=O)[nH]c2 C44459020
Cn1cccc1C(=O)NNS(=O)(=O)c2ccc(c(c2)Cl)F C45499994
C[C@H]1C[C@H](C(=O)O1)N2CCC(CC2)C(=O)Nc3cc(ccc3O)Cl C53020562
CN(Cc1c(cccc1Cl)F)C(=O)c2ccc(o2)S(=O)(=O)N C56119696
Cn1c2c(c(=O)nc1SCC=C)[C@@H](CC(=N2)O)c3ccc(cc3)O C09320023
CC1(C(=O)N(C(=O)N1)CC(=O)NCc2csc3c2cccc3)C C57838137
Cc1c(c(n(n1)C)C)[C@@H](C)NC(=O)N[C@H]2CCOc3c2cccc3 C63069080
CC1=C2C(=N[C@H]1C(=O)NNC(=O)c3cc4c(s3)CCC4)CCCC2=O C64155917
C[C@H]1COCCN1C(=O)C(=O)NNc2ccc(cc2Cl)Cl C64386082
CCCSC1=NC(=O)[C@@H]2[C@@H](CC(=O)NC2=N1)c3cccc(c3)O C64773067
CC(=O)Nc1c(nsc1C(=O)NC2CCCC2)c3ccccn3 C65149955
c1cc2c(cc1N3CCNC3=O)NC(=O)C[C@@H]2c4ccncc4Cl C65372414
COCC1=NN=C2[C@@H]1[C@H](C(=C(O2)N)C#N)c3c(cccc3Cl)F C05044919
Cc1nc(n(n1)c2ccc(cc2)C(F)(F)F)Cc3nnc(s3)N C65426306
c1c(cc(c2c1OCCCO2)Cl)CNC(=O)N3CCC(CC3)O C65439977
Cc1c(c(n(n1)C)C)[C@@H](C)NC(=O)C(=O)Nc2ccc3c(c2)CCC3 C65615782
C[C@H]1[C@@H](Oc2ccccc2O1)C(=O)NNC(=O)Cc3ccccc3F C66784478
Cc1cccc2c1oc(c2C)C(=O)NCCc3n[nH]c(=S)n3C C67051381
Cc1c(c(n(n1)C)C)[C@@H](C)NC(=O)N[C@H]2CCOc3c2cccc3Cl C67535180
C[C@@H](c1cccc(c1)O)N(C)C(=O)N[C@H]2CCCc3c2cnn3C C67625105
Cc1cc(n(c(=O)c1)NC(=O)c2cnn3c2nc(cc3C(F)F)c4ccc(cc4)F)C C02787190
Cc1c2c(ncn(c2=O)CC(=O)Nc3cccc(c3Cl)Cl)sc1C(=O)OC C01961522
Cc1c2c(ncn(c2=O)CC(=O)Nc3cc(cc(c3)Cl)Cl)sc1C(=O)OC C01961516
Cc1cc2c(cc1S(=O)(=O)[C@H](C)CC(=O)N3CCC[C@H]4[C@@H]3CCCC4)OCC(=O)N2 C09151823
COc1cc(ccc1O)[C@H]2c3c(=O)c4cc(ccc4oc3C(=O)N2Cc5ccco5)Cl C02429222
CS(=O)(=O)Nc1ccccc1C2=NN([C@H](C2)c3ccco3)C(=O)c4ccc(cc4)F C09060556
Cc1ccccc1[C@@H]2CC(=NN2C(=O)c3ccco3)c4ccccc4NS(=O)(=O)C C09418360
Cc1ccccc1[C@H]2CC(=NN2C(=O)c3ccco3)c4ccccc4NS(=O)(=O)C C09418361
Cc1cc(c(n1Cc2ccco2)C)C(=O)CN3C(=O)[C@]4(C[C@H](CC(C4)(C)C)C)NC3=O C09691372
CS(=O)(=O)Nc1cccc(c1)C2=NN([C@@H](C2)c3cccc(c3)F)C(=O)c4ccco4 C09392226
Cc1cc(c(cc1C)S(=O)(=O)Nc2ccc3c(c2)N(CCC3)S(=O)(=O)C)OC C08717937
Cc1ccc(cc1Cl)NS(=O)(=O)c2ccc(cc2)N3C(=O)[C@@H](CS3(=O)=O)C C11904997
Cc1ccc(cc1S(=O)(=O)Nc2ccc(c(c2)Cl)F)N3C(=O)CCS3(=O)=O C11906039
c1csc2n1cc(n2)CC(=O)NC[C@H]3Cc4cc(cc(c4O3)Cl)c5cncnc5 C11784779
COc1ccc(cc1OC)NC(=O)c2ccc(c(c2)N3CCCCS3(=O)=O)Cl C12195118
C[C@@H]1C[C@H](CN(C1)C(=O)c2ccc(cc2)NS(=O)(=O)c3ccc4c(c3)OCCO4)C C12605161
COc1cccc(c1)N2C(=O)/C(=C\c3cc4cc5c(cc4nc3O)OCO5)/SC2=S C13552842
Cc1ccc(cc1C)n2c3c(cn2)c(=O)n4c(n3)SC[C@H]4CC(=O)NC5CCCC5 C14013093
Cc1c(c(n(n1)C)C)S(=O)(=O)N[C@H](C)c2cnn(c2C)c3cccc4c3cccc4 C14977437
Cc1c(c(n(n1)C)C)S(=O)(=O)N[C@@H](C)c2cnn(c2C)c3cccc4c3cccc4 C14977439
C[C@]12c3c(c4ccccc4[nH]3)[C@@H](CN1C(=O)CN(C2=O)C[C@H]5CCCO5)c6ccccc6OC C02133182
Cc1c(oc(n1)C)C(=O)N2CC[C@H](C2)c3cc4n(n3)[C@H](C[C@H](N4)C(C)C)C(F)(F)F C19559249
Cc1ccc(cc1)n2c(cc(n2)C)NC(=O)Cn3cnc4c(c3=O)c5c(s4)CCCC5 C23104040
Cc1ccc(cc1)n2c(cc(n2)C)NC(=O)CSc3nc4c(ccs4)c(=O)n3C C30548403
Cc1ccc(cc1C)c2nn(c(=S)o2)CN3Cc4c(ccc(c4[C@@H](C3)O)OC)OC C31783764
Cc1ccc(cc1)S(=O)(=O)N2[C@H](CC(=N2)c3ccc(cc3)NC(=O)C)c4ccco4 C32608354
C[C@@H]1CCC[C@@H]([C@@H]1C)NC(=O)[C@@]2(Cn3c4ccoc4cc3C(=O)N2Cc5ccco5)C C35325120
Cc1ccc(cc1)[C@@]2(C(=O)N(C(=O)N2)CC3=NC(=O)C4=C5CC[C@H](C[C@@H]5SC4=N3)C)C C38689321
Cc1ccc(cc1NC(=O)[C@@H]2CC(=O)N(C2)c3ccc(cc3)Cl)N4CCCS4(=O)=O C38695444
CCn1cc(c(=O)c2c1nc(cc2)C)C(=O)NCc3cc(on3)c4ccc(cc4F)F C38754028
CCOC(=O)N1CCc2c(sc(c2C#N)NC(=O)c3ccc(o3)Br)C1 C38805347
CC(C)S(=O)(=O)n1c2c(c3c(c1=O)cc4c(n3)cccc4F)N[C@H](CC2=O)SC C39453279
CC(C)S(=O)(=O)c1cccc2c1cc3c(n2)c4c(n(c3=O)SC)C(=O)C[C@@H](N4)Cl C39453894
CN1C=C(C2=NC(=O)N(C(=O)[C@@H]21)c3ccc(cc3)F)C(=O)Nc4ccc(cc4)C(F)(F)F C39727452
Cc1cc2c(cc1C)oc3c(c2=O)[C@@]4(c5ccccc5N(C4=O)CC=C)N(C3=O)CCO C39890790
Cc1c(c(n(n1)Cc2ccc(c(c2)Cl)Cl)C)NS(=O)(=O)c3c(noc3C)C C39973374
Cc1c(c2c(o1)ncn(c2=O)Cc3ccco3)C(=O)Nc4ccccc4Br C41024285
Cc1cc(ccc1Cl)N2C[C@H](CC2=O)c3nc(on3)c4cc(n[nH]4)c5cccs5 C44424750
Cc1cc(n(n1)c2ccccc2NC(=O)c3ccc4c(c3)C[C@@H](N4S(=O)(=O)C)C)C C46706951
Cc1ccccc1NC(=O)[C@H](C)N2C(=O)/C(=C/c3cccc(c3)[N+](=O)[O-])/SC2=S C47152301
Cc1ccc(c(c1)OC)OS(=O)(=O)c2cc3c(cc2Br)NC(=O)CO3 C48234492
CCc1nc2n(n1)c(c(s2)[C@H](c3ccc(c(c3)F)F)N4CCC5(CC4)OCCO5)O C22854149
[H]/N=C\1/C(=C\c2cc(n(c2C)c3cc(ccc3C)C)C)/C(=O)N=C4N1N=C(S4)N5CCCC5 C20356351
Cc1cc(nc(n1)C(C)C)N2CCN(CC2)[C@@H](C)c3[nH]c(=O)c4c(c(sc4n3)C)C C15506687
CC(C)CC[C@@H]1[C@H]2[C@@H](C(=O)N(C2=O)c3nccs3)[C@@]4(N1)c5ccccc5N(C4=O)C C59256446
Cc1ccccc1n2c(c(c(n2)C)CN(C)CN3C(=O)C4(CCC(CC4)C)NC3=O)C C60112714
c1cc(cc(c1)F)n2ccc(n2)C(=O)Nc3cc(ccc3n4cncn4)Br C60271685
Cc1c2c(n(n1)[C@H]3CCOC(C3)(C)C)N=C(CS[C@H]2c4ccc(c(c4)OC)OC)O C13124634
c1cc2c(cc1CNC(=O)CCC3=NC(=O)C4=C5CCCCC[C@H]5SC4=N3)OCO2 C64491065
Cc1ccc(cc1)N2c3c(cccn3)S(=O)(=O)C(=N2)C(=O)NCc4ccc(cc4)F C65183457
Cc1cc(ccc1Br)NC(=O)CCc2c(nc3nc(nn3c2C)C)C C04936150
CS(=O)(=O)N1CCCc2c1cc(cc2)NS(=O)(=O)c3ccccc3Cl C05136874
Cc1cc(ccc1NS(=O)(=O)c2ccc(cc2F)F)N3CCCS3(=O)=O C05075506
Cc1ccccc1S(=O)(=O)Nc2ccc(c(c2)N3CCCS3(=O)=O)Cl C05075850
C[C@H]1CCc2c(sc(n2)NC(=O)[C@@H]3CCCN3S(=O)(=O)c4cccs4)C1 C05298739
CC(C)c1ccc(cc1)S(=O)(=O)[C@@H]2[C@H]3C[C@@](NC2=O)(Oc4c3cccc4OC)C C04316279
CN(C)c1ccc(cc1Br)/C=N/NC(=O)[C@H]2COc3ccccc3O2 C01201960
Cc1c(c(c(n1C)C)S(=O)(=O)NC2CCCCCC2)C(=O)N3CCCCCC3 C09685276
C[C@@]1(C(=O)N(C(=O)N1)Cc2ccc(cc2)Br)Cc3ccc4c(c3)OCO4 C09799076
C[C@]1(C(=O)N(C(=O)N1)Cc2ccc(cc2)Br)Cc3ccc4c(c3)OCO4 C09799079
Cc1ccc(cc1)c2csc3c2c(=O)n(cn3)CC(=O)N[C@H]4CCOc5c4cccc5 C09877779
COc1ccc(cc1)[C@@H]2CC(=O)N3C(=C2C#N)SC[C@@]3(c4ccc(cc4)OC)O C12275712
c1cc(ccc1COc2ccc(cc2)[C@H]3CC(=O)Nc4c3c(=O)nc5n4ccs5)F C12374455
Cc1c(c(n(n1)Cc2ccc(cc2)F)C)NC(=O)c3c(c(n(n3)C)C)Br C02768829
CC[C@@H](C)n1cc(c2c1cccc2)/C=C/3\C(=O)NC(=O)N(C3=O)c4ccc(cc4)F C04106876
c1cc(ccc1F)S(=O)(=O)N2CCC[C@@H](C2)C(=O)Nc3c(c4c(s3)CCC4)C#N C14016618
c1ccc(c(c1)N2C[C@H](CC2=O)C(=O)Nc3nnc(s3)C4CCCCC4)Cl C16722914
Cc1cc(cc(c1C)S(=O)(=O)N2CCC(CC2)C)C(=O)Nc3ncc(s3)C C20006762
Cc1ccc(cc1)n2c3c(c(n2)C)[C@H](SCC(=O)N3)c4ccc(cc4OC)OC C20892589
Cc1c2c(n(n1)c3ccc(cc3)F)NC(=O)CS[C@H]2c4cc(ccc4OC)OC C20892656
c1cc2cnccc2c(c1)NC(=O)Cn3cnc4c(c3=O)c(cs4)c5cccs5 C21218187
Cc1cc(c(s1)C)S(=O)(=O)Nc2ccccc2c3nnc4n3CCCCC4 C24346214
C[C@@]1(C(=O)N(C(=O)N1)Cc2coc(n2)c3ccc(cc3)F)c4ccc(c(c4)F)F C25525281
Cc1ccc(cc1)c2csc3c2c(ncn3)NC4CCN(CC4)S(=O)(=O)C C26141020
Cc1ccc(c(c1)NC(=O)c2ccn(n2)Cn3c(c(c(n3)C)Br)C)F C27973448
Cc1cc2nnc(n2c(n1)C)S[C@@H](C)C(=O)Nc3ccc(cc3)Br C33034272
CCN1C(=O)/C(=C\c2c(nc3ccccn3c2=O)NC4CCCCC4)/SC1=S C33452964
[H]/N=C\1/C(=C\c2cc(n(c2C)c3cc(cc(c3)C)C)C)/C(=O)N=C4N1N=C(S4)CCC C05249573
Cc1ccc(cc1C)N2C[C@@H](CC2=O)C(=O)Nc3ccc(c(c3)C)N4CCCCC4=O C38697954
Cc1ccc(cc1N2CCCCC2=O)NC(=O)[C@H]3CC(=O)N(C3)c4ccc(cc4)Cl C38699074
CC(=O)N1CCc2c(sc(c2C#N)NC(=O)C(C)(C)Oc3ccc(cc3)Cl)C1 C38804618
CS(=O)(=O)N1CC[C@@H](Oc2c1cccc2)C(=O)Nc3ccc(cc3)C(F)(F)F C38860523
Cc1c(c2c(n1S(=O)(=O)C(C)C)-c3c(c(=O)cc[nH]3)C(=O)CC2)Cc4ccccc4 C39458473
C[C@@H]1CN(C[C@@H](O1)C)[C@@H](C(Cl)(Cl)Cl)NC(=O)c2cc3ccccc3oc2=O C39916753
[H]/N=C\1/C(=C/c2cccn2c3c(cccc3CC)C)/C(=O)N=C4N1N=C(S4)C(C)C C41083193
Cc1ccc(cc1C)[C@@H](C)NC(=O)[C@H]2CCN(c3ccccc3O2)S(=O)(=O)C C44856431
Cc1c2cc(cnc2n(n1)C)C(=O)NCc3ccc(o3)c4ccc(cc4)Br C45809510
C[C@H](C(=O)Nc1ccc2c(c1)OCCO2)N3CCO[C@@H](C3)c4ccc(cc4)Cl C52248103
CN(C)CN1c2ccc(cc2/C(=N/NC(=O)c3ccccc3)/C1=O)Br C19882702
[H]/N=C\1/C(=C/c2ccc(o2)c3ccccc3Cl)/C(=O)N=C4N1N=C(S4)CC(C)C C30696344
Cc1ccc(cc1)n2c3c(c(n2)C)[C@@H](S[C@@H](C(=O)N3)C)c4ccc(c(c4)OC)OC C06679025
C[C@@H]1CN(C[C@@H](O1)C)S(=O)(=O)c2cc(ccc2Cl)C(=O)NC3CCCCC3 C16025720
c1cc2c(cc1F)sc(n2)NC(=O)CCC3=NC(=O)C4=C5CCC[C@H]5SC4=N3 C39779803
CCOc1ccc(cc1)[C@@H]2c3c(nn(c3NC(=O)CS2)[C@@H]4CCOC(C4)(C)C)C C13132412
CCOc1ccc(cc1)[C@H]2c3c(nn(c3NC(=O)CS2)[C@H]4CCOC(C4)(C)C)C C13132413
COc1ccc(cc1)S(=O)(=O)c2csc3c2NC(=O)C[C@H]3c4ccc(cc4)C#N C64799288
c1cc(ccc1NC(=O)Cn2c3cc4c(cc3nc2C(F)(F)F)OCCO4)Cl C64814435
Cc1ccccc1NC(=O)c2c(c(c(n2C)C)S(=O)(=O)N3CCC[C@@H](C3)C)C C64865927
Cc1ccccc1NC(=O)c2c(c(c(n2C)C)S(=O)(=O)N3CCC[C@H](C3)C)C C64865928
Cc1ccc2c(c1)N(CC[C@H](O2)C(=O)Nc3ccccc3C(C)C)S(=O)(=O)C C64988654
Cc1cc(cc(c1)c2nc3c(c(n2)S[C@H](C)C(=O)[O-])c(=O)n(c(=O)n3C)C)C C07392849
C[C@H]1CCc2c(sc3c2c(ncn3)SCC(=O)N4CCC[C@H](C4)C(=O)[O-])C1 C13256507
Cc1ccc(c(c1)C)n2c(c(c(n2)C)/C=C\3/C(=O)N(C(=S)S3)CC(=O)[O-])Cl C13262467
Cc1c2c(ncn(c2=O)Cc3cc(=O)oc4c3ccc(c4)Br)sc1C(=O)[O-] C13418136
CCN1C(=O)/C(=C\c2cc(cc(c2[O-])Br)[N+](=O)[O-])/SC1=S C15011449
c1ccc(c(c1)/C=C/C=C\2/C(=NC(=S)N(C2=O)c3ccc(cc3)Cl)[O-])[N+](=O)[O-] C15659355
Cc1ccc(cc1)N2C(=O)/C(=C\c3ccc(c(c3)F)N4CCCC4)/C(=NC2=O)[O-] C19824828
c1ccc2c(c1)nc(s2)/C(=C/n3c4cc(ccc4nc3[S-])[N+](=O)[O-])/C#N C05734218
c1ccc(c(c1)N2C(=O)/C(=C/c3cccn3c4cccc(c4)[N+](=O)[O-])/C(=NC2=S)[O-])F C01132030
Cc1ccccc1N2C(=O)/C(=C/c3cccn3c4cccc(c4)[N+](=O)[O-])/C(=NC2=S)[O-] C01142599
Cc1cc(no1)N2[C@H](C(=C(C2=O)[O-])C(=O)c3cccs3)c4cccc(c4)Br C08996860
Cc1cc(no1)N2[C@H](C(=C(C2=O)[O-])C(=O)c3ccco3)c4ccc(cc4)Br C08740918
CC1(Cc2c(c(nc3c2c4c(s3)c(ncn4)SCC(=O)[O-])N5CCOCC5)CO1)C C20813389
c1cc(c(cc1[N-]S(=O)(=O)c2ccc(cc2F)F)N3CCCS3(=O)=O)Cl C21753134
c1ccc2c(c1)c(nc(n2)/C(=C/c3cccn3c4ccc(cc4)[N+](=O)[O-])/C#N)[O-] C08436555
CS(=O)(=O)c1nc2ccc(cc2s1)[N-]S(=O)(=O)c3ccc(c(c3)Cl)F C33298972
Cc1ccc(cc1)[C@H]2C(=C(C(=O)N2c3nccs3)[O-])C(=O)c4ccc5c(c4)OCCO5 C09293126
CCN1c2ccc(cc2/C(=C\3/C(=O)N(C(=S)S3)[C@@H](C)C(=O)[O-])/C1=O)Br C33633614
Cc1ccc(c(c1)C(=O)C2=C(C(=O)N([C@@H]2c3cccs3)c4nnc(s4)C)[O-])C C33662078
C[C@@H]1[C@@H](ON=C1C(=O)[O-])c2c(c3c(c(c2Br)OC)OCO3)Br C35327406
Cc1c(cc(cc1Cl)S(=O)(=O)[N-]c2ncc(s2)Br)[N+](=O)[O-] C37437339
Cc1cc(cc(c1C)[N+](=O)[O-])S(=O)(=O)[N-]c2ncc(s2)Br C37437422
CC(C)N1C(=O)/C(=C/c2ccc(o2)c3ccc(c(c3)C(=O)[O-])Cl)/SC1=O C04704794
c1ccc(cc1)c2csc3c2c(=O)n(cn3)/N=C/c4cccc(c4[O-])[N+](=O)[O-] C01508034
CC(C)c1ccc(cc1)N2C(=O)/C(=C\c3cnc(nc3)c4ccccc4)/C(=NC2=O)[O-] C20325523
c1c(cc(c(c1/C=N/N2C(=O)[C@@H]3[C@H]4C=C[C@@H]([C@@H]3C2=O)C45CC5)[O-])Br)[N+](=O)[O-] C38534864
Cc1c(c(n(n1)c2ccccc2)[O-])/C=N/[C@H]3[C@@H](N(N(C3=O)c4ccccc4)C)C C38574142
Cc1c(c(n(n1)c2ccccc2)[O-])/C=N/[C@H]3[C@H](N(N(C3=O)c4ccccc4)C)C C38574144
C[C@H]1CCc2c(sc3c2c(ncn3)SCC4=NC(=O)C5=C([C@H](OC5=N4)C)C(=O)[O-])C1 C39680336
Cc1c(sc2c1c(ncn2)SCC3=NC(=O)C4=C([C@H](SC4=N3)C(=O)[O-])C)C C39691579
Cc1nc2c(c3c(s2)CCCC3)c(n1)SCC4=NC(=O)C5=C([C@H](OC5=N4)C)C(=O)[O-] C39691586
c1ccc2c(c1)/C(=c/3\c(=O)n4c(s3)nc(n4)/C=C/c5cccs5)/C(=O)N2CC(=O)[O-] C39993257
Cn1cc(cn1)c2ccc(nc2)Cn3cc(c(=O)c4c3c(ccc4F)F)C(=O)[O-] C45391054
CS(=O)(=O)c1ccc(cn1)[N-]S(=O)(=O)c2c(ccs2)Br C49061152
Cc1cc(oc1/C(=N/S(=O)(=O)c2cc(cnc2)Br)/[O-])Br C49135900
C[C@@H]1CN(C[C@@H](O1)C)/C(=C(\C#N)/C(=O)/C=C/c2cc3c(c(c2)Cl)OCO3)/[O-] C49264638
Cc1ccc(cc1)S(=O)(=O)/C(=C\n2c3cc(ccc3nc2[S-])[N+](=O)[O-])/C#N C01637530
Cc1cc(c(n1C)C)/C=C\2/C(=NC(=O)N(C2=O)c3cccc(c3Cl)Cl)[O-] C13810248
Cc1ccc(cc1)N2C(=O)/C(=C\c3cc(n(c3C)C[C@H]4CCCO4)C)/C(=NC2=O)[O-] C59109217
Cc1cc(c(n1c2ccc3c(c2)OCO3)C)/C=C\4/C(=NC(=O)N(C4=O)c5ccc(cc5)F)[O-] C13801096
Cc1ccc(cc1)S(=O)(=O)/N=C(/N2C[C@H](N([C@@H](C2)C)c3ccccc3)C)\[O-] C62091175
CCCc1nnnn1c2c(cc(cc2Br)Br)C(=O)[O-] C62825446
C#CCn1cc(c2c1cccc2)/C=C/3\C(=O)N=C(N(C3=O)c4ccc(cc4)F)[O-] C09111171
c1cc(oc1)/C=C/C=C\2/C(=O)N=C(N(C2=O)c3ccc(cc3)I)[O-] C15798905
Cc1ccccc1N2C(=O)[C@]3(Cc4c5ccccc5ccc4N(C3)C)C(=O)N=C2[O-] C08995742
c1cc(c(cc1Cl)[N+](=O)[O-])/C(=N/S(=O)(=O)c2ccc(cc2F)Cl)/[O-] C64690859
C[C@@H](/C(=N/S(=O)(=O)c1ccc(cc1F)Cl)/[O-])n2c3ccccc3oc2=O C64696573
CC(C)c1ccsc1/C(=N/S(=O)(=O)c2ccc3c(c2)CCN3C(=O)C)/[O-] C66004335
Cc1cc(cc(c1C)S(=O)(=O)[N-]c2nc3c(s2)C(=O)CCC3)[N+](=O)[O-] C66255168
c1cc(c(cc1S(=O)(=O)/N=C(/Cc2coc3c2cc4c(c3)CCC4)\[O-])C#N)F C66736363
c1cc(ccc1C(=O)N2[C@](CC(=N2)C(F)(F)F)(c3ccncc3)O)[N+](=O)[O-] C00827407
CC(C)(C)n1c(c2c(n1)C[S@](=O)C2)NC(=O)c3cc(ccc3Cl)[N+](=O)[O-] C04224899
c1ccc2c(c1)[nH]c(n2)/C(=C/c3c(nc4ccccn4c3=O)N5CCOCC5)/C#N C05023466
c1cc2c(c(c1)NC(=O)CN3C(=O)/C(=C\c4cccs4)/SC3=O)non2 C06660387
c1ccc(cc1)c2nc(on2)CN3C(=O)[C@]4(CCOc5c4cccc5)NC3=O C09639706
Cc1c(n2c3c(nc2n1CCNc4ccccc4F)n(c(=O)n(c3=O)C)C)C C10049320
Cc1cc(nc(n1)n2c(c(cn2)C#N)NS(=O)(=O)c3ccc(cc3)Cl)C C10382151
c1cc(c(cc1[N+](=O)[O-])Cl)c2ccc(o2)C(=O)N[C@@H]3CCS(=O)(=O)C3 C11851762
Cc1ccc2nc3c(cc(n3C)C(=O)NC[C@H]4COc5ccccc5O4)c(=O)n2c1 C12421569
Cc1c(c(n(n1)C)C)NC(=O)c2ccc3c(c2)S(=O)(=O)N=C4N3CCCCC4 C12515602
C[C@@H](C(=O)Nc1ccc(cc1Cl)Cl)n2cnc3c2c(=O)n(c(=O)n3C)C C08011888
Cc1cc(nc(n1)SCCn2c3c(=O)[nH]c(=O)n(c3nc2Br)C)C C04314052
Cc1ccc(cc1C)c2nnc(o2)NC(=O)[C@@H]3CCCCN3S(=O)(=O)C C13793106
Cc1cc(nc(n1)n2c(c(c(n2)C)C#N)NS(=O)(=O)c3ccc(cc3)Cl)C C14608429
Cc1ccc(c(c1)C)NC(=O)c2cnc3n(c2=O)nc(s3)N4CCOCC4 C15732739
c1ccc(cc1)n2c3c(c(=O)[nH]cn3)nc2SCc4cc(=O)n5ccccc5n4 C20530632
Cn1c2c(c(=O)n(c1=O)C)n(c(n2)N3CCCCCC3)C[C@H](c4ccccc4)O C23115235
Cc1cc(ccc1n2cnnn2)C(=O)N[C@@H](C)c3ccc4c(c3)OCCCO4 C32283944
CC[C@@]1(CC2=C(CO1)S[C@H]3[C@@H]2C(=O)N(N=N3)CC(=O)Nc4nccs4)C C35323883
Cc1cc(n2c(n1)ncn2)C(=O)Nc3c(nn(c3C)Cc4ccccc4Cl)C C36619385
Cc1ccc2cc(c(=O)[nH]c2c1C)[C@H](c3nnnn3C4CCCC4)N5CCOCC5 C19234206
c1cc(ccc1n2c3c(cn2)c(nc(n3)NN4CCOCC4)N5CCCCC5)F C36656928
c1ccc2c(c1)OC[C@@H](O2)C(=O)Nc3nnc(o3)c4ccc(o4)Br C38934128
c1ccc2c(c1)OC[C@H](O2)C(=O)Nc3nnc(o3)c4ccc(o4)Br C38934130
C/C(=C/1\C(=O)N(C(=O)S1)c2ccc(cc2)NC(=O)C)/c3ccc(cc3)[N+](=O)[O-] C39861493
CC\1=C(C(=O)N(C(=O)/C1=C\Nc2ccc(c(c2)C(F)(F)F)[N+](=O)[O-])C)C#N C39894266
C[C@@H](C(=O)Nc1c(cnn1C)C#N)Sc2nnc3n2c4ccccc4cc3 C40169324
Cc1nc([nH]n1)n2ccc3c(c2=O)cc4c(n3)ccn(c4=O)c5ccccc5Cl C40398588
COc1cc(cc(c1OC)Br)[C@@H]2C3=C(CCCC3=O)Nc4n2nnn4 C38223085
C[C@]1(C(=O)N(C(=O)N1)Cc2nc(no2)c3ccco3)c4ccc5c(c4)CCC5 C44112339
C[C@]1(C(=O)N(C(=O)N1)CCn2c(=O)n3ccccc3n2)c4cccc5c4cccc5 C46582215
Cc1c(nc2nc(nn2c1C)S[C@@H](C)C(=O)c3ccc4c(c3)NC(=O)CO4)C C46865653
Cc1c(nc2nc(nn2c1C)S[C@H](C)C(=O)Nc3ccc4c(c3)OCCO4)C C46865700
Cc1cc(cc(c1)N2C[C@H](CC2=O)c3nc(on3)c4cc(n[nH]4)c5ccco5)C C49060680
CCc1c2ccccc2oc1C(=O)/C=C/c3nc4c(n3C)c(=O)[nH]c(=O)n4C C60374668
Cc1cccc(c1n2c(nnn2)CN3C(=O)[C@@](NC3=O)(C)c4cccs4)C C60428583
Cc1c2c(n(n1)c3ccc4nnc(n4n3)C)NC(=O)C[C@H]2c5ccc(c(c5F)F)F C40283215
CS(=O)(=O)N1CCC[C@@H](C1)NC(=O)c2cc3cc(ccc3s2)[N+](=O)[O-] C62303331
CNS(=O)(=O)c1ccc2c(c1)CCN2C(=O)c3ccc(cc3Cl)[N+](=O)[O-] C63498127
Cc1c2c(n(n1)c3ccc4nncn4n3)N=C(C[C@H]2c5cccc(c5)Cl)O C33011460
Cc1c2c(n(n1)c3ccc4nncn4n3)N=C(C[C@@H]2c5ccc(cc5F)F)O C33011447
Cc1nc(c(n1CC(=O)Nc2ccc(c(c2)Cl)C#N)Br)[N+](=O)[O-] C64332466
C[C@]1(C(=O)N(C(=O)N1)CCn2c(=O)n3ccccc3n2)c4ccc(s4)Cl C66263050
Cc1cc(nc(n1)n2c(cc(n2)C)NC(=O)c3c(c4c(o3)CCCC4=O)C)C C66379577
Cc1cc(nc(n1)n2c(cc(n2)C)NC(=O)/C=C/c3c(nn(c3Cl)C)C)C C66379769
C[C@H](C(=O)Nc1nc2cc3c(cc2s1)OC(O3)(F)F)Sc4nncn4C C67203624
COc1cc2c(cc1OC)[nH]c3c2nc4n(c3=O)[C@@H]5CS(=O)(=O)C[C@H]5S4 C67341809
CCCc1nc(no1)N2CCOc3c(cc(cc3O)c4c(ncc(n4)C)C)C2 C67472709
Cc1ccc(cc1NC(=O)N2C[C@H](O[C@H](C2)c3ccccc3)C)n4cnnn4 C67555687
C[C@H]1CN(C[C@H](O1)c2ccccc2)C(=O)NCc3ccc(nc3)n4cncn4 C67591851
C1[C@@H]2CC3(C[C@H]1CC(C2)(C3)n4c(nc(n4)[N+](=O)[O-])Br)C(=O)[O-] C02755793
C[C@@H]1C[C@H](CN(C1)S(=O)(=O)N2CCC[C@@H](C2)C(=O)[O-])C C04670194
Cc1nc2c(c3c(s2)CCCC3)c4n1nc(n4)/C=C\C(=O)[O-] C06208563
Cc1nc2c(c3c(s2)CCC[C@H]3C)c4n1nc(n4)/C=C/C(=O)[O-] C02323683
c1c(cc(c2c1OCCO2)Cl)/C=C/C(=O)N3CCC(CC3)C(=O)[O-] C13167503
c1ccc2c(c1)N(C[C@H](O2)C(=O)[O-])C(=O)c3ccc(cc3[N+](=O)[O-])Cl C13434710
Cc1cc(ccc1Br)n2c3c(c(ncn3)[O-])nn2 C19723879
CCN1C(=O)/C(=C/c2ccc(s2)[N+](=O)[O-])/C(=NC1=S)[O-] C04371417
Cn1c2ccccc2c(=O)c(c1[O-])Sc3ccc(cc3)[N+](=O)[O-] C06557249
c1cc(cc(c1)F)N2C(=O)/C(=C\C=C\c3ccco3)/C(=NC2=O)[O-] C17043054
Cc1c2c(nc(nc2sc1C(=O)[O-])C)N3C[C@H](O[C@@H](C3)C)C C20327895
Cc1nc2c(c3c(s2)CCC[C@@H]3C)c4n1nc(n4)/C=C\C(=O)[O-] C32513839
c1cc(cnc1)[N-]S(=O)(=O)c2c(nc3n2ccs3)Cl C37555261
Cc1cc2c(cc1OCc3[n-]nnn3)c4c(c(=O)o2)CCCC4 C13540394
Cc1c(cccc1Cl)[N-]S(=O)(=O)c2cn(c(=O)n(c2=O)C)C C04337628
c1cc2c(cc1[N-]S(=O)(=O)c3cnc(s3)Cl)nccn2 C38103724
CSc1ncc(cn1)/C=C\2/C(=NC(=O)N(C2=O)C3CCCCC3)[O-] C19866759
c1ccc2cc(ccc2c1)S(=O)(=O)/N=C\3/[C@H]4C(=NC=N4)N=C[N-]3 C39165101
CCCn1cc(c(=O)c2c1ccc3c2S(=O)(=O)C=C3)C(=O)[O-] C39297343
C[C@H]1CCC[C@](C1)(C(=O)[O-])n2cc(cc(c2=O)[N+](=O)[O-])Br C41918834
c1c(c(nn1C2(CCSCC2)C(=O)[O-])[N+](=O)[O-])Br C41920276
Cc1cc(on1)/C(=N/S(=O)(=O)c2cc(ccc2Cl)Cl)/[O-] C42233307
Cc1cc(sc1C(=O)[O-])S(=O)(=O)N2CCO[C@H]3[C@@H]2CCC3 C43425770
c1csc(c1S(=O)(=O)N2CCO[C@@H]3[C@@H]2CCC3)C(=O)[O-] C43425850
Cc1cc(no1)[N-]S(=O)(=O)c2cc(cnc2)Br C44243428
c1cc2c(cc1[N-]S(=O)(=O)c3cc(cnc3)Br)nccn2 C44244226
Cc1c(c(n(n1)C)C)S(=O)(=O)/N=C(/c2ccc(s2)Cl)\[O-] C48505809
c1cc(c(c(c1F)F)F)S(=O)(=O)/N=C(/c2csnn2)\[O-] C48519326
c1cc(c(cc1S(=O)(=O)/N=C(/c2csnn2)\[O-])F)F C48519822
CS(=O)(=O)/N=C(/[C@@H]1CC(=NO1)c2ccc(s2)Cl)\[O-] C48619223
Cc1c(cc(s1)/C(=C(\C#N)/C(=O)N2C[C@H](O[C@@H](C2)C)C)/[O-])[N+](=O)[O-] C49269571
CC1=CC(=O)C=C([C@]12C(=O)c3c(cc(c(c3O2)Cl)OC)OC)[O-] C31157236
c1cc2nc(cc(=O)n2cc1Cl)Cn3cc(nn3)C(=O)[O-] C50213362
c1cc2c(cc1Br)N(C(=O)CO2)C[C@H]3CC[C@@H](O3)C(=O)[O-] C51394669
Cc1c(c(c(o1)C)S(=O)(=O)N2CC[C@@H](C[C@@H]2C)C)C(=O)[O-] C51731145
Cc1cc(c(c(=O)o1)C(=O)/C=C/c2cccc3c2OCCO3)[O-] C54801721
CC1(CC(=O)C2=C(C[C@@H](C(C2=C1)(C#N)C#N)c3ccccc3[N+](=O)[O-])[O-])C C01199498
C[C@@H]1CCC[C@@H](N1S(=O)(=O)N2CCC[C@@H](C2)C(=O)[O-])C C37655910
c1cc(ccc1/C=C\2/C(=NC(=O)N(C2=O)c3ccc(cc3)F)[O-])[N+](=O)[O-] C59106164
c1cnc(nc1[O-])Sc2nc(nc(n2)Cl)n3ccnc3 C61543200
c1cc2cnn(c2cc1[N+](=O)[O-])[C@@]3(CCCSC3)C(=O)[O-] C61588265
Cc1ccc2c(c1)C[C@@]3(CN2C)C(=O)N=C(N(C3=O)c4ccccc4C)[O-] C09087710
C[C@H]1C(=C(N=N1)C)S(=O)(=O)[N-]c2ccc3c(c2)C(=O)N(CCO3)C C64414911
Cc1c(n2c(n1)sc(n2)C)S(=O)(=O)[N-]c3cc(ccc3Cl)F C65183666
Cc1ccc(cc1C)[N-]S(=O)(=O)C2=CN3[C@@H](N=NC(=O)[C@@H]3C2)C C65246881
c1cc2c(cc1[N-]C3=NC=NC4=NC=C([C@H]43)Br)OCCO2 C32919168
c1c(cncc1S(=O)(=O)[N-]c2nc3cc4c(cc3s2)OCCO4)F C66249812
Cn1c2cc(ccc2oc1=O)[N-]S(=O)(=O)C3CCCCC3 C66584879
c1ccc2c(c1)[C@H](CCO2)/C(=N/S(=O)(=O)c3ccc(c(c3)C#N)F)/[O-] C66735300
Cc1ccc(cc1)N2c3c(cccn3)S(=O)(=O)C(=N2)C(=O)[O-] C67172748
CC1=C(C[C@H]([C@H](C1)C(=O)N2CCC3(CC2)OCCO3)C(=O)[O-])C C06698963
CSc1nnc2n1N=C([C@@H](S2)CC(=O)[O-])c3ccc(cc3)F C13182860
Cc1c(sc2c1c(=O)n(c(n2)C)Cc3ccc(o3)C(=O)[O-])C C20375687
Cc1ccc(cc1)CS(=O)(=O)c2ncc(c(n2)C(=O)[O-])Cl C32623452
C[C@@H]1CN([C@@H](CO1)C)S(=O)(=O)c2ccc(c(c2)C(=O)[O-])Br C35216385
C[C@@H]1CN([C@@H](CO1)C)S(=O)(=O)c2cc(sc2Br)C(=O)[O-] C35784411
Cn1c2ccccc2c(=O)c(c1[O-])C3=NO[C@@H](C3)c4ccc(cc4)N(C)C C03846603
Cc1cc(sc1C(=O)[O-])S(=O)(=O)N2CCOC(C2)(C)C C36232087
c1csc(n1)[N-]S(=O)(=O)c2c(nc3n2ccs3)Cl C37555170
Cc1c(c(c(o1)C)S(=O)(=O)N(C)[C@H](C)C(C)(C)C)C(=O)[O-] C37836510
Cc1cc(c(cc1Cl)Cl)S(=O)(=O)[N-]c2nc(n(n2)C)SC C01023945
CC(C)N(CC(=O)[O-])c1ccc(cc1[N+](=O)[O-])Br C37994576
c1ccc2c(c1)cc(cn2)[N-]S(=O)(=O)c3cnc(nc3)Cl C38104501
Cc1c(c(=O)n(c(c1C(=O)c2ccco2)[O-])[C@@H](C)c3ccccc3)C#N C38622712
C1CC[C@H]2[C@@H](C1)C(=O)[C@@H](C(=O)O2)CC3=C([C@@H]4CCCC[C@H]4OC3=O)[O-] C39289730
C1CC[C@H]2[C@H](C1)C(=O)[C@@H](C(=O)O2)CC3=C([C@@H]4CCCC[C@@H]4OC3=O)[O-] C39289733
c1cc(ccc1OC(=O)c2c(nccn2)C(=O)[O-])Br C40803776
Cc1c(cnn1c2ccc(cc2)F)/C(=N/S(=O)(=O)c3cccs3)/[O-] C42244148
CC(=O)c1ccc(cc1)S(=O)(=O)/N=C(/c2cc(cnc2)Br)\[O-] C46929471
CC[C@H]1[C@H](C[C@H]2[C@H]3C[C@@H]([C@@H](C[C@@H]3CCN2C1=O)OC)OC)C(=O)[O-] C48552933
CN(C[C@H]1CCCCO1)S(=O)(=O)c2ccc(s2)C(=O)[O-] C48949688
Cc1c(cnn1c2ccc(cc2)F)/C(=C(\C#N)/C(=O)c3ccoc3C)/[O-] C49166255
Cc1c(cco1)/C(=C(\C#N)/C(=O)[C@@H]2CC(=NO2)c3ccccc3)/[O-] C49169144
CC(C)S(=O)(=O)/N=C(/c1cc2c(s1)nc3n2ccs3)\[O-] C49417678
CC(=O)N(c1ccc(cc1)F)c2nc(cs2)/C=C(\C#N)/C(=O)[O-] C55036905
c1ccc(c(c1)C#N)S(=O)(=O)[N-]c2nc-3c(s2)COc4c3cccc4 C57689866
CCOc1cc(cc2c1O[C@@H](C(=O)N2C)C(C)C)/C=C/C(=O)[O-] C57917458
CC(=O)c1cccc(c1)S(=O)(=O)[N-]c2ccc3c(c2)OC(O3)(F)F C07726545
Cc1ccc(cc1C)Oc2ccc(cn2)/N=C(/c3cccc[n+]3[O-])\[O-] C58364079
Cc1cc(c(c(c1C)S(=O)(=O)[N-]c2ccccc2n3cncn3)C)C C26542048
Cc1cc(c2c(c1)[N-]C(=NS2(=O)=O)S[C@@H](C)C(=O)OC)C C62326099
C[C@@]1(CCN(C1)S(=O)(=O)c2ccc(c(c2)Br)OC)C(=O)[O-] C62924684
C[C@]1(CCN(C1)S(=O)(=O)c2ccc(c(c2)Br)OC)C(=O)[O-] C62924685
C[C@@H]1C(=C(N=N1)C)S(=O)(=O)[N-]c2cc(cc(c2OC)Br)F C39764143
c1cc(c(cc1Cl)[N-]S(=O)(=O)c2cc(cnc2)F)N3CCOCC3 C63476397
Cc1ccc(cc1C)C2=C3C(=NC(=NC3=O)c4[n-]ncn4)SC2 C64020333
Cc1ccc(c(c1)C)N2C(=O)[C@]3(Cc4cc(ccc4N(C3)C)C)C(=O)N=C2[O-] C09087567
Cc1ccc(c(c1)S(=O)(=O)[N-]c2cc(nn2CCC#N)C)C C58304535
Cn1c2ccc(cc2oc1=O)S(=O)(=O)[N-]c3cc(ccc3SC)Cl C64374891
Cn1c(c-2nc(nc2n(c1=O)C)c3ccc(c(c3)Br)F)[O-] C21359569
Cc1c(sc(n1)C(C)C)/C(=N/S(=O)(=O)N2CCCCC2)/[O-] C64618242
c1cc(ccc1C#N)[N-]S(=O)(=O)[C@@H]2CC[C@H](S2)[C@@H]3C=CN=N3 C64952801
Cc1ccc(cc1Cl)S(=O)(=O)[N-]c2cc(no2)c3ccncc3 C65153381
Cc1c(cc(o1)[C@@H]2C=CN=N2)S(=O)(=O)[N-]c3ccccc3F C65217892
Cc1ccc(cc1F)[N-]S(=O)(=O)c2cc(oc2C)[C@@H]3C=CN=N3 C65217975
CCc1ccsc1/C(=N/S(=O)(=O)c2c(nn(c2C)C)C)/[O-] C66003007
c1ccc2c(c1)[C@@H](CS2(=O)=O)S(=O)(=O)[N-]c3nc4ccccc4s3 C66246915
c1ccc2c(c1)[C@H](CS2(=O)=O)S(=O)(=O)[N-]c3nc4ccccc4s3 C66246916
Cc1c(sc(n1)C(C)(C)C)/C(=N/S(=O)(=O)c2ccc(c(c2)C#N)F)/[O-] C66735042
Cc1ccc(cc1)S(=O)(=O)/N=C(/c2cnn(c2C(F)F)C)\[O-] C67599814
c1ccc(c(c1)[N+](=O)[O-])OCC(=O)N/N=C/c2cc(ccc2Br)O C03026937
c1cc(ccc1/C=N/NC(=O)COc2ccc(cc2[N+](=O)[O-])Br)O C04721219
CCNC(=O)N1CCN(C[C@@H]1C)c2cc(nc(n2)SCC(=O)NC3CC3)Cl C04752998
CC(C)CCn1c2c(=O)[nH]c(=O)n(c2nc1N/N=C/c3c(cccc3Cl)F)C C04812662
c1cc(cc(c1)[N+](=O)[O-])/C=N/NC(=O)C(=O)NCc2ccc(cc2Cl)Cl C05569022
Cc1cc(ccc1OCC(=O)NNC(=O)c2ccc(cc2)[N+](=O)[O-])Br C05724976
Cc1ccc(cc1)c2c(c(n(c(=O)c2C#N)NS(=O)(=O)c3ccccc3)O)C#N C01650972
C[C@@H]1CCCC[C@@H]1NC(=O)[C@@H](C)OC(=O)CN2C(=O)[C@@]3(CCCC[C@@H]3C)NC2=O C06368962
Cc1c(cccc1Cl)NC(=O)COC(=O)CN2C(=O)[C@@]3(CCCC[C@H]3C)NC2=O C06369315
C[C@H](c1cc2ccccc2o1)NC(=O)CSc3nnnn3c4ccc(cc4)O C07946370
C[C@H](c1ccc2c(c1)OCO2)NC(=O)CN3C(=O)[C@@]4(CCCc5c4cccc5)NC3=O C08131207
c1ccc2c(c1)c(c[nH]2)/C=C\3/C(=O)N(C(=S)S3)NC(=O)c4cccc(c4)[N+](=O)[O-] C01821438
c1cc(ccc1COc2ccc(cc2Br)/C=C\3/C(=O)NC(=O)N3)[N+](=O)[O-] C09311701
Cc1ccc(cc1)n2c(=O)c3c(c(cn3C)C(=O)Nc4cc(ccc4OC)C)[nH]c2=O C09820985
C[C@H](C(=O)Nc1c2c([nH]cn2)ncn1)OC(=O)c3ccc(cc3)Br C11135034
CNC(=O)[C@@H]1CN(c2ccccc2O1)C(=O)COC(=O)c3ccc(cc3O)Cl C11867828
Cc1c(c(c(nc1C)SCC(=O)NC(=O)Nc2ccc3c(c2)OCCCO3)C#N)C C12635520
Cc1cccn2c1nc(c2)COc3ccccc3C(=O)NNC(=O)c4ccco4 C12822797
CCOC(=O)NC(=O)c1c2c(sc1NC(=O)c3cc(no3)C)CCCCC2 C12870342
c1ccc2c(c1)[nH]c(n2)n3c(=O)c(c(cn3)NCCCN4CCCCCC4=O)Cl C08135076
c1ccc2c(c1)cc(c(=O)o2)C(=O)NNc3ccc(cc3[N+](=O)[O-])C(F)(F)F C14075963
CC(C)(C)NS(=O)(=O)c1cc(ccc1OC)C(=O)Nc2ccc3c(c2)OCO3 C15267275
Cc1cc(nc2c1c(nc(n2)SCC(=O)NCc3ccccc3n4ccnc4)O)C C19118873
CC1CCN(CC1)c2[nH]c(=O)cc(n2)[C@H](C)NC(=O)c3cc(n(n3)C)C(F)(F)F C19497010
CCc1cc(c2c(noc2n1)C)C(=O)Nc3ccc(c(c3)S(=O)(=O)NC(C)C)C C19714490
Cc1cc(cc(c1)Oc2cc(nc(n2)C)n3c(c(c(n3)SC)C(=O)OC)N)C C19910305
CC(C)CCOc1ccc(cc1)c2c(c(nc3c2c(=O)n(c(=O)n3C)C)N)C#N C20101693
CC[C@@H](C(=O)Nc1ccc(cn1)Cl)n2ccc(n2)C(=O)Nc3ccc(cn3)Cl C20617639
c1ccc(c(c1)[N+](=O)[O-])OCC(=O)NC(=O)Nc2ccc(cc2)Br C22863525
C/C(=N\Nc1ccc(cn1)S(=O)(=O)N2CCCCC2)/c3ccc(cc3O)OC C24046373
CN(C)c1ccc(cc1C(=O)NC2CC2)NC(=O)c3ccc(c(c3)[N+](=O)[O-])Cl C35266203
CCOC(=O)N1CCN(CC1)[C@@H](C)C(=O)NC(=O)NC23CC4CC(C2)CC(C4)C3 C35741570
c1cc([nH]c1)c2nnc(o2)SCc3[nH]c(=O)c4c(csc4n3)c5ccco5 C19357516
CN([C@@H](c1ccc(cc1)O)C(=O)NC2CCCCC2)C(=O)c3ccc(cc3)[N+](=O)[O-] C36539331
c1ccc(cc1)C2=C[C@H](N=N2)[C@@H]3NN[C@@H]4N3N=C(S4)C[C@@H]5COc6ccccc6O5 C38743174
Cc1c(snn1)C(=O)/N=c\2/n(c3ccc(cc3s2)S(=O)(=O)N)CC=C C38874972
c1cc(cc(c1)Br)Nc2c(c(ncn2)NCc3cccnc3)[N+](=O)[O-] C40585519
Cc1cc(no1)NC(=O)c2c(c\3c(o2)CCC/C3=N\NC(=O)c4ccc(cc4)F)C C40811967
Cc1nc(no1)C2(CCCCC2)NC(=O)c3ccc(s3)NC(=O)c4ccco4 C48311185
c1ccc2c(c1)C[C@@H](CO2)CNC(=O)C(=O)Nc3ccc(cc3Cl)[N+](=O)[O-] C49308874
Cn1nc(nn1)NC(=S)NC(=O)c2ccc(o2)c3cc(ccc3Cl)Cl C57316536
C[C@@]1(C(=O)N(C(=O)N1)C[C@@H](COc2ccc(cc2)Cl)O)c3ccc4c(c3)OCO4 C15245376
CCC(C)(C)C1CCC2(CC1)C(=O)N(C(=O)N2)CC(=O)/N=c/3\[nH]ccn3CC(C)C C58141503
c1cc(c(cc1[N+](=O)[O-])Cl)c2ccc(o2)C(=O)N(CC(=O)N)C3CCCC3 C58395806
c1cc(ccc1CCNc2ccc(cc2[N+](=O)[O-])N3C(=O)[C@@H]4CC=CC[C@H]4C3=O)O C13496413
COC(=O)c1ccc(cc1)NC(=O)[C@@H]2CC(=Nc3n2ncc3c4ccc(cc4)Cl)O C20725889
COc1cc(cc(c1)OC)NC(=O)Nc2c(=O)n(ccn2)c3ccc(cc3)Cl C65060567
CC[C@H](C)n1c2c(cn1)c(cc(n2)C)C(=O)Nc3ccc(c(c3)NC(=O)OC)F C66487865
CCOc1ccccc1/C=C/C(=O)NC2CCN(CC2)c3c4c([nH]cn4)ncn3 C67049978
Cc1cc2c([nH]1)c(=O)n(c(n2)SCC(=O)Nc3nccs3)Cc4ccco4 C67239487
CCOC(=O)N1CCc2c(sc3c2c(=O)n(c(n3)SCC#N)N)C1 C02181026
C[C@@H](CNc1nc2c(n1Cc3ccc(cc3)F)c(=O)n(c(=O)n2C)C)O C00838187
c1cc(cc(c1)S(=O)(=O)NNC(=O)Cc2cccs2)[N+](=O)[O-] C04957253
C[C@]1(C(=O)N(C(=O)N1)CC(=O)NC(C)(C)C)c2ccc3c(c2)OCCO3 C06393106
c1cc(oc1)CNC(=O)NC(=O)COc2c3c4c(sc3ncn2)CCC4 C03366469
CC(C)[C@@](C)(C#N)NC(=O)CSc1nnnn1c2ccc(cc2)O C07036058
C[C@H](CNc1ccc(cc1[N+](=O)[O-])S(=O)(=O)N2CCCCC2)O C06911905
CCS(=O)(=O)c1ccc(c(c1)NC(=O)c2ccc(cc2)[N+](=O)[O-])O C00846825
Cc1c(c([nH]c1C(=O)NCc2nnc3n2cccc3)C)C(=O)OC(C)C C09513069
Cc1cccc(c1C)NCCn2c(cn3c2nc4c3c(=O)[nH]c(=O)n4C)C C10049279
CC[C@]1(C(=O)N(C(=O)N1)NC(=O)COC(=O)c2c(ccs2)C)C C14077282
c1cc(oc1)C(=O)NCC(=O)N/N=C/c2cc3c(cc2Cl)OCO3 C20073400
CCOC(=O)c1c(c2c(s1)ncnc2Sc3nnc(n3N)C)C C22024878
c1ccc2c(c1)CCO[C@H]2CNC(=O)C(=O)Nc3ccc(cc3)[N+](=O)[O-] C28541427
c1csc(n1)NC(=O)c2cc([nH]c(=S)n2)C3=CC=C[C@@H](C=C3)[N+](=O)[O-] C01620779
COCC1=C2[C@@H](C(=C(O[C@H]2N=N1)N)C#N)c3cc(cc(c3)OC)OC C39323438
Cc1cc(c2cnn(c2n1)Cc3cccs3)C(=O)NNc4ncccn4 C44717384
CCOC(=O)c1c(oc2c1c(nc(n2)CSc3nncs3)N)C C06985821
c1ccc(cc1)N2C[C@H](CC2=O)C(=O)NNc3ccccc3[N+](=O)[O-] C46305485
Cc1ccc(cc1)n2c(c(c(n2)C)NC(=O)COC(=O)c3cc[nH]n3)C C46669466
Cn1c2c(c(=O)n(c1=O)C)[nH]c(n2)SCCNC(=O)c3cccs3 C48546391
C[C@H](c1cc2ccccc2o1)NC(=O)C(=O)Nc3ccccc3n4cncn4 C49203603
COc1ccc(cc1NC(=O)NCCc2nnc3n2CCCCC3)C#N C50107634
CC1=C([C@H](n2c(ncn2)N1)c3cccnc3)C(=O)Nc4ccccc4OC C00807883
Cc1cc2c(c(cnc2[nH]1)OC3=NC=NN4C3=C([C@@H](C4)OC[C@@H](C)O)C)F C52637300
CC(C)OCc1c2ccccc2oc1C(=O)NNC(=O)c3cnccn3 C11528628
Cc1cc(on1)NC(=O)CNc2cc(ccc2F)N3CCCS3(=O)=O C55896380
CCCN1C(=O)/C(=C\Nc2cc(ccc2C)[N+](=O)[O-])/C(=O)NC1=S C06907436
c1ccc(cc1)NC(=O)NC(=O)Cn2c(noc2=O)c3cccs3 C58190922
CNS(=O)(=O)c1ccc(cc1)/C=C/C(=O)/N=c/2\[nH]nc3n2cccc3 C47232422
CC1=NC2=NC(=[NH+][C@H](N2C(=C1)[O-])[C@H]3CCC=CC3)N4CCN(CC4)CCO C59619559
CC1=NN=C2[C@@H]1[C@@]3(c4ccccc4N(C3=O)CC=C)C(=C(O2)N)C(=O)OC C04870728
C[C@H](C(=O)NC(C)(C)C)Nc1ccc(cc1[N+](=O)[O-])S(=O)(=O)C C63507383
COc1cc(cc2c1OCCO2)[C@H]3Nc4cc(c(cc4C(=O)N3)OC)OC C63775247
CCCC1=NN=C2[C@@H]1C3(CCN(CC3)C(=O)OCC)C(=C(O2)N)C#N C04453471
CN1/C(=N\C(=O)CSC2=NNNN2C)/CC(=N1)c3ccc(cc3)Cl C64677791
Cc1ccc(cc1)Nc2ccn3c(n2)nn(c3=O)CC(=O)NC4CC4 C65308103
Cc1cc(on1)CNC(=O)N2CCC(CC2)NC(=O)c3c(ncs3)C C51714535
Cc1c(c(n(n1)C)C)[C@H](C)NC(=O)N2CCN(CC2)CC(=O)NC3CC3 C65486927
Cc1nc(no1)C2(CCCC2)NC(=O)C(=O)Nc3ccc(c(c3)Cl)C#N C65872722
COC(=O)N1CCC(CC1)NC(=O)Nc2nnc(s2)c3ccsc3 C66364817
Cc1c2c(cc(nc2n(n1)C(C)(C)C)C(C)C)C(=O)NCc3nc[nH]n3 C66457053
Cc1nnnn1c2ccc(c(c2)NCC(=O)N[C@](C)(C#N)C(C)C)F C66470480
C[C@H]1CCC[C@@H](C1)NC(=O)CN2CCN(CC2)CC(=O)NC(=O)OC C66566900
C[C@H]1CCC[C@H](C1)NC(=O)CN2CCN(CC2)CC(=O)NC(=O)OC C66566902
C[C@H](CNC(=O)Nc1cccnc1n2cncn2)c3ccccc3OC C66669998
CC(=O)c1cc(sc1)C(=O)NC2CCN(CC2)c3c4c([nH]cn4)ncn3 C67049769
Cc1cc(nc(c1CNC(=O)N[C@@H](C)c2nnc3n2cccc3)OC)C C67386750
Cc1cc(c(cc1NC(=O)N[C@@H]2CCCN(C2)S(=O)(=O)C)OC)OC C67558861
CNC(=O)CNC(=O)c1cc(on1)COc2ccc3c(c2)cccn3 C67604621
CCn1c2c(nc1NC[C@H](c3ccccc3)O)n(c(=O)n(c2=O)C)C C00105203
COc1ccc(cc1)n2c(nnc2SC)Cc3cc(=O)[nH]c(=O)[nH]3 C00251261
Cc1c(sc(c1C(=O)NC)NC(=O)c2ccc(o2)[N+](=O)[O-])C C05144939
C/C(=N\CCc1c[nH]cn1)/C2C(=O)NC(=O)N(C2=O)c3cccc(c3)F C04818507
CC(C)(C)c1ccnc(n1)N[C@H]2CO[C@H]3[C@@H]2OC[C@@H]3NS(=O)(=O)C C05433899
c1nnc(s1)SCC(=O)NN2C(=O)C3(CCCCC3)NC2=O C07194743
CC(C)(C)NS(=O)(=O)c1ccc(c(c1)[N+](=O)[O-])N2CCC(CC2)O C08054676
c1cc(cc(c1)[N+](=O)[O-])NC(=O)N[C@@H]2CS(=O)(=O)C[C@H]2Cl C11027302
c1cc(oc1)CN2CC3=C(C2=O)[C@H](NC(=O)N3)c4ccc5c(c4)OCO5 C12347271
Cc1c2c(ncnc2sc1C(=O)NCc3ccon3)N[C@H]4CCOC4 C12452042
Cc1c(c2c(=O)[nH]cnc2o1)C(=O)O[C@@H](C)C(=O)NC3CCCCC3 C13097417
Cc1nnc(s1)Sc2ccc(cc2[N+](=O)[O-])S(=O)(=O)N C15165200
CN(C)c1nc(nc(n1)N)CN(C)S(=O)(=O)c2ccc(cc2)F C16339813
C[C@@H](c1ccco1)NC(=O)CN2C(=O)[C@@](NC2=O)(C)c3ccco3 C21733038
C[C@@H](C(=O)NC(=O)NC1CC1)Sc2nnc(o2)c3ccco3 C24710927
Cn1c(=O)c2ccsc2nc1SCc3nc(nc(n3)N(C)C)N C24971225
c1cc(c(cc1C(F)(F)F)[N+](=O)[O-])NNC(=O)[C@H]2COCCO2 C30716989
CC(C)c1cc(c2cnn(c2n1)C(C)C)C(=O)NNC(=O)[C@H]3CCCO3 C32259690
Cc1cc(c(o1)C)c2cc(c3c(noc3n2)C)C(=O)O[C@H](C)C(=O)N C32869737
C[C@@H]1C(=C(N=N1)C)S(=O)(=O)Nc2ccc3c(c2)NC(=O)[C@H](O3)C C39165170
CC1=C2[C@@H](C(=C(O[C@@H]2N=N1)N)C#N)c3ccccc3OCC(=O)OC C39957980
Cc1ccccc1c2nnc(o2)CNS(=O)(=O)c3c([nH]nc3C)C C41135781
Cc1ccccc1c2nc(on2)CNS(=O)(=O)c3c([nH]nc3C)C C41152652
Cc1ccc(cc1n2cnnn2)NC(=O)C(=O)NCc3ccc(s3)C C41442785
CCn1c(=O)ccc(n1)C(=O)Nc2ccc(cc2)c3ccc(=O)[nH]n3 C42379877
c1cc(cnc1)CNC(=O)C(=O)Nc2ccc(cc2Cl)[N+](=O)[O-] C48591997
Cc1cc2cc(cnc2[nH]1)OC3=NC=NN4C3=C([C@@H](C4)OC[C@@H](C)O)C C52637349
Cc1nnc(n1N)SCc2nnnn2c3ccc(cc3)C(F)(F)F C54429876
CCOc1ccc(cc1NC(=O)NCc2nnc3n2CCC3)C#N C56594489
C[C@H](C(=O)Nc1ccnn1C(C)C)N2C(=O)C3(CCCC3)NC2=O C57476088
Cc1c(c(n2c(n1)nc(n2)SC)C)CC(=O)Nc3cc(n[nH]3)C4CC4 C58196369
Cc1ccccc1C(=O)NNC(=O)C2=CN3CCS(=O)(=O)N=C3C=C2 C58324122
Cc1c(c(n(n1)C)Cl)C(=O)O[C@H](C)C(=O)NC(=O)NC(C)(C)C C14365089
Cc1c(nn(c(=O)c1C(=O)OCc2nc3ccccc3c(n2)N)C)C C30672318
c1cc(c(cc1NC(=O)N[C@H]2CCS(=O)(=O)C2)[N+](=O)[O-])Cl C58853163
COC(=O)/C=C/1\C(=O)N[C@@H](S1)N/N=C/c2ccc3c(c2)OCO3 C00502024
Cc1cc(no1)NC(=O)C(=O)Nc2nnc(s2)C3CCCCC3 C59772024
CCn1cc([nH+]c1C)S(=O)(=O)/N=c\2/[nH]c(cs2)CC(=O)[O-] C50265397
CCO[C@@H]1CCCN(C1)c2ccc(cc2S(=O)(=O)N)[N+](=O)[O-] C60082064
Cc1cc(ccc1n2cnnn2)NC(=O)C(=O)NC3CCC(CC3)C C61784497
C[C@H](C(=O)NCc1ccco1)NC(=O)N2CCC3(CC2)OCCO3 C62520299
CC(C)c1cc([nH]n1)NC(=O)c2nc3ncc(cn3n2)Br C63111659
CCOc1ccc(cc1)[C@@H]2CC(=O)N[C@@H]3[C@@H]2C(=O)N=C4N3NC=N4 C39217700
CC(C)c1nc(c(o1)NNC(=O)c2ccc(cc2)S(=O)(=O)C)C#N C63851816
Cc1ccc(cc1)/N=C\2/C3=NN=N[C@H]3NC(=N2)NCc4cccnc4 C64426915
Cn1c(nnc1SCC(=O)N)c2cc3c(cc2OC)OCCCO3 C64986920
Cc1c(nc(o1)c2ccccc2)[C@H]3CC(=O)N[C@@H]4[C@@H]3[C@@H](N=N4)C(=O)NC C65461763
COc1cc(ccc1C(=O)NNC(=O)[C@@H]2CCCN2C(=O)OC)Cl C66603947
Cc1c(nnn1c2ccc(cc2)OC(C)C)C(=O)N[C@H]3CCC(=O)NC3 C66834675
CCO[C@@H]1C[C@@H]1C(=O)NC2CCN(CC2)c3c4c([nH]cn4)ncn3 C67049887
c1ccc(cc1)N[C@H]2[C@@H]([C@H]([C@@H](CO2)O)O)O C01100133
CN(N)P(=O)(c1ccccc1)N(C)N C01655557
c1ccc(c(c1)CON)CON C01713186
c1c(nc(nc1F)N)NCCO C02472828
c1ccc(c(c1)O[C@@H-]C(=[NH2+])N)Br C19487267
C[C@H](CNc1ccc(cn1)N)O C19952794
Cc1nc(c2c(n1)nc(s2)N)N C25492333
c1cc(c(cc1O)O)[C@H]2[NH2+][C@@H](CS2)C(=O)[O-] C33486945
C[C@H](c1ccncc1)NC(=S)NN C35693851
C[C@H]([C@@H]1CCCO1)NC(=S)NN C35736256
Cc1cc(c[nH+]c1NCC(=O)[O-])N C36241399
Cc1cc([nH+]cc1N)N[C@@H](C)C(=O)[O-] C36244962
CC(C)NC(=O)CNC(=S)N C36781838
C[C@@H](CO)NC(=O)c1cc(cn1C)N C36863063
C[C@H]1CCCC[C@@H]1NC(=O)C/C(=N/O)/N C36929796
C[C@H]1CCC[C@@H](C1)NC(=S)NN C37256290
C[C@@H]1CCC[C@H](C1)NC(=O)C/C(=N/O)/N C37257286
c1cc(c(cc1N)CNc2cnccn2)O C37671283
c1cc(nc(c1N)N)Br C38540940
C[C@@H](C(=O)N[C@H]1CC=CC(=C1)C(=O)[O-])[NH3+] C39084078
CCN(CC)c1cc([n+](c(c1)N)[O-])N C39117057
c1csc2c1[C@H](C[C@H](C2)C(=O)NN)O C39294022
c1cc(c(c(c1)O)O)CNc2c[nH]nc2 C41049423
CC(C)N(CC(=O)N)c1cc(cc(c1)F)N C42428410
C1CC[C@@H]([C@H](C1)[NH3+])NC(=O)[C@@H]2C[C@@H]2C(=O)[O-] C42430652
Cc1ccc2c(c1)[NH+]=C([C@@H](N2)O)O C44075907
Cc1cc(cc(c1O)[C@H](CC(=O)[O-])[NH3+])F C44219953
C[C@H](/C(=N/O)/N)C(=O)N[C@@H]1CC1(C)C C45140445
C[C@](CN1CCO[C@@H]2[C@@H]1CCC2)(C(=O)N)N C45277636
CC1=C[C@@](C(=O)c2c1[nH]cn2)(N)O C45821147
Cc1ccc(s1)[C@@H](C)NC(=O)C(=O)NN C49188639
Cc1ccc(cc1)[C@H](C)NC(=O)C(=O)NN C49561742
Cc1ccc(s1)CNc2c[nH]nc2N C50226473
Cc1c(c(n[nH]1)C(=O)N[C@H](C)C(C)C)N C50305554
CO[C@@H]1CCC[C@@H]1Nc2c[nH]nc2N C50369320
c1csc(c1N)C(=O)N[C@@H]2CCCNC2=O C50397165
C[C@H]1C[C@@H]1NC(=O)c2c(c(n[nH]2)C3CC3)N C52268440
C[C@@H]1C[C@H]1NC(=O)c2c(c(n[nH]2)C3CC3)N C52268442
C[C@@H]1C[C@@H]1NC(=O)c2ccc(nc2)NN C52303855
C1C[C@@H](CN(C1)/C(=N\O)/N)CO C52833073
C1CN(CCC1CO)/C(=N\O)/N C52833355
C[C@@H]([C@H]1CCCO1)N/C(=N/O)/N C52833721
CO[C@H]1CCC[C@H]1N/C(=N/O)/N C52833941
CC(C)C(=O)NC(C)(C)/C(=N/O)/N C40371215
Cc1c(c[nH]n1)CNc2ccccc2N C44410916
C1[C@@H]2C[C@]3(C[C@@](C2=O)(C[C@@H]1C3=O)N)N C12343399
c1csc2c1[C@@H](CCC2)N/C(=N/O)/N C61374419
Cc1ccc(cc1N)NCCCO C61701122
Cc1cc(cc(c1)OCC(=O)N)N C62701999
C[C@H](C(C)C)NC(=O)c1c(c[nH]n1)N C62810800
c1cc2c(cc1c3nc4cc(ccc4o3)N)sc(n2)N C00301733
CNC(=S)NNC(=O)c1cc2ccccc2cc1O C05668896
c1cc(ccc1NS(=O)(=O)c2ccc(c(c2)N)O)Cl C03885414
c1cc(ccc1NS(=O)(=O)c2ccc(c(c2)N)O)F C19230854
Cc1cc(cc(c1NCC(=O)NC(=O)N)C)Br C20071100
C[C@H](C(=O)NC(=O)N)Nc1ccc(cc1Cl)Cl C20307821
Cc1cc(cc(c1N[C@H](C)C(=O)NC(=O)N)C)Br C20420386
Cc1cccc(c1NS(=O)(=O)c2ccc(cc2)NN)C C35354635
Cc1cccc(c1C)NS(=O)(=O)c2ccc(cc2)NN C35354652
C[C@@H](CO)NS(=O)(=O)c1c(cc(cc1Cl)Cl)N C35599766
Cc1ccc(cc1)NC(=O)N(CCO)c2ccccc2N C36743932
C[C@H]1CCC[C@H](C1)NS(=O)(=O)c2ccc(c(c2)N)O C37254633
Cc1c(c([nH]n1)N)C(=O)Nc2ccc(cc2)C(C)(C)C C37353325
c1c2c(cc(c1N)NCCC3CCCC3)nc[nH]c2=O C37741127
C[C@@H](C(C)C)N(C)c1cc(cc(c1)S(=O)(=O)N)N C37934261
Cc1ccccc1[C@H](C)NS(=O)(=O)c2ccc(c(c2)N)O C40324608
C[C@@H](/C(=N/O)/N)NC(=O)c1ccc(s1)Br C40369879
CC1CCC(CC1)(/C(=N/O)/N)NC(=O)Cc2ccsc2 C40372555
CCC1CCC(CC1)(/C(=N/O)/N)NC(=O)C2CCCC2 C40372650
CC[C@@](C)(/C(=N/O)/N)NC(=O)c1cc(cc(c1)Cl)Cl C40373064
c1cc(cc(c1)NS(=O)(=O)N)N[C@@H]2C[C@H]3CC[C@@H]2C3 C41092821
Cc1nc2cc(c(cc2s1)N)N3C[C@@H](CC[C@@H]3C)C(=O)N C42427705
C[C@H]1CC[C@H](CN1c2c(cc(cn2)Br)N)C(=O)N C42427803
C[C@@H]1CCCC[C@@H]1N(C)c2ccc(cc2N)S(=O)(=O)N C42603054
Cc1cc(c(c(c1)C)NC(=O)C2(CCCC2)/C(=N/O)/N)C C44783682
C[C@@H]1CCC[C@H]([C@@H]1C)NC(=O)C2(CCCC2)/C(=N/O)/N C44784286
CC[C@@H](/C(=N/O)/N)C(=O)Nc1cc(cc(c1)Cl)Cl C44863310
C[C@H](/C(=N/O)/N)C(=O)NCc1ccccc1Br C44872102
C1CCCC(CC1)(CC(=O)N[C@H]2CCCC[C@H]2[NH3+])C(=O)[O-] C48838544
C[C@@H](c1ccc(cc1)Br)NC(=O)C/C(=N/O)/N C49527704
C[C@@H](c1ccccc1NC(=O)c2ccc(cc2O)O)O C49549760
C[C@@H](c1cccs1)N(C)c2ccc(cc2N)S(=O)(=O)N C49726988
CCc1c(c(n[nH]1)C(=O)N[C@H](C)c2ccc(cc2)C)N C50307259
Cc1cc(ccc1NC(=O)c2c(c([nH]n2)C(C)C)N)F C50309690
Cc1cc(ccc1NC(=O)c2c(c(n[nH]2)C3CC3)N)Br C50323527
C[C@H]1CCCC[C@@H]1NC(=O)c2c(ccc(n2)NN)Cl C51096564
C[C@@H]1CCCC[C@H]1NC(=O)c2c(ccc(n2)NN)Cl C51096565
C[C@H](c1ccccc1F)NC(=O)c2c(ccc(n2)NN)Cl C51112812
C[C@H]1CCC[C@H](C1)NC(=O)c2cc(nc(c2)Cl)NN C51127708
Cc1ccc(c(c1S(=O)(=O)N[C@H]2CCCC[C@@H]2O)C)N C51994178
CC(C)(C)Oc1c(ccc(n1)N[C@H]2CCCC[C@@H]2O)N C51998998
C[C@@H]1CCC[C@@](C1)(CO)NC(=O)c2cc(cn2C(C)C)N C53112250
Cc1ccc(cc1S(=O)(=O)NC2(CCC(CC2)C)CO)N C53113035
C[C@@H]1CCC[C@](C1)(CO)Nc2ccc(cc2N)S(=O)(=O)C C53114840
CCC(C)(C)C(=O)NC1(CCC(CC1)C)/C(=N/O)/N C54404293
Cc1c(cc(cc1F)C(=O)N)NC(=O)c2ccc3cc[nH]c3c2 C55399946
Cc1ccc2c(c1)[nH]c(n2)SCc3ccnc(c3)NN C61441106
CN(CC1CCC1)c2ccc(cc2N)S(=O)(=O)N C61455773
c1cc(c(cc1C(=O)N[C@H]2CCC[C@@H]2/C(=N\O)/N)Cl)Cl C61886223
c1cc(c(cc1I)C(=O)[O-])NC(=O)C[NH3+] C62824455
c1cc(ccc1/C(=N/NC(=[NH2+])N)/CBr)[N+](=O)[O-] C04803083
CN1C(=O)N([C@@]2([C@@]1(NC(=[NH2+])NN2)c3ccccc3)c4ccccc4)C C04811962
C[C@@H](C(=O)NC(=O)N)[NH2+][C@@H](c1ccccc1)c2ccco2 C07648135
C[C@@H](C(=O)NC(=O)N)[NH2+][C@H](c1ccccc1)c2ccco2 C07648137
Cc1ccc(c(c1)NC(=O)[C@H](Cc2c[nH]c3c2cccc3)[NH3+])OC C11754632
Cc1c[nH+]c(c(c1N)C)Cn2cnc3c2nc(nc3Cl)N C14974611
c1cc(c(cc1Cl)NNC2=[NH+]C(COC2=O)(CO)CO)Cl C06414252
CNc1ccccc1C(=O)N/[NH+]=C(/c2cc3ccccc3oc2=O)\N C08553026
Cc1ccc(cc1)CNc2ccc(nc2)NC(=O)[C@H](C)[NH3+] C31960710
CN(c1ccc(cc1)O)[C@H](C[NH3+])c2cccc(c2O)OC C33443125
c1c2c(cc(c1N)N[C@H]3C[NH+]4CCC3CC4)NC(=O)C2 C35345276
c1c2c(cc(c1NC3CC(C3)[NH3+])[N+](=O)[O-])NC(=O)CC2 C36268674
c1cc(ccc1C[NH3+])C(=O)Nc2ccc(cc2[N+](=O)[O-])O C37000621
c1cc(c(cc1O)[N+](=O)[O-])NC(=O)C2(CCCCC2)[NH3+] C37000648
C[C@@H](C(=O)Nc1c(cc(cc1Cl)N)Cl)[NH+](C)CC(=O)NC C37269658
Cc1cc(ccc1NS(=O)(=O)C)NC(=O)[C@@](C)(C2CC2)[NH3+] C37615455
CCC[C@](C)(C(=O)Nc1ccc(cc1)N2CCNC2=O)[NH3+] C37622423
C[C@@H](c1ccc(cc1Cl)Cl)NC(=O)CNC(=O)C[NH3+] C37623328
c1c(cc(c(c1Cl)NC(=O)CNC(=O)C[NH3+])Cl)Cl C37626074
Cc1c(cn[nH]1)S(=O)(=O)Nc2ccc(cc2)C(C)(C)C[NH3+] C37730269
CN(Cc1ccccc1C[NH3+])c2ccccc2S(=O)(=O)N C37757542
CN(Cc1ccc(cc1Cl)Cl)C(=O)[C@H](CC(=O)N)[NH3+] C37805036
CN(Cc1cc(cc(c1)Cl)Cl)C(=O)[C@H](CC(=O)N)[NH3+] C37816118
c1ccc2c(c1)-c3ccccc3C2COC(=O)NNC(=O)C[NH3+] C02924296
c1ccc2c(c1)[nH+]c(n2CCO)c3ccc(cc3O)N C37900732
CC(C)(C)[C@@H](C(=O)Nc1ccccc1C(=O)NC2CC2)[NH3+] C40458736
Cc1cccc(n1)Nc2c(c(nc[nH+]2)Nc3ccccn3)N C40685522
C1C2CC3CC1CC(C2)(C3)CNC(=O)CNC(=O)C[NH3+] C40850613
CC[NH2+][C@H](C)c1c(cccc1Sc2[nH]c(=O)cc(n2)N)F C41027259
c1c2c(cc(c1N)N[C@@H]3CC[NH+](C3)C4CC4)NC(=O)C2 C44689439
CC(C)(CNC(=O)C1(CCCCC1)/C(=N/O)/N)[NH+](C)C C44792705
CC(C)[C@@H](/C(=N/O)/N)C(=O)N[C@H]1CC[NH+](C1)C2CC2 C44879879
CC(C)[C@H](/C(=N/O)/N)C(=O)N[C@H]1CC[NH+](C1)C2CC2 C44879882
C[C@@H](CNC(=O)C1(CCCCCC1)/C(=N/O)/N)[NH+](C)C C45112929
C1CCC(C1)NC(=O)C[NH+]2CCC[C@H](C2)CNC(=O)N C48575692
C[C@@H]1CCCC[C@H]1OC(=O)[C@H](Cc2ccc(c(c2)O)O)[NH3+] C48633794
C[C@@H](C[NH+](C)[C@@H](C)C(=O)Nc1cc(ccc1N)Cl)O C51816789
CN1CCc2c1ccc(c2)c3c(n(c([nH+]3)C4CC4)N)N C52839159
C/C(=N/[NH+]=C(/c1c(non1)N)\N)/c2cccc3c2cccc3 C05826560
CC(C)[NH+](Cc1ccccc1)Cc2cnc(nc2N)N C62339187
c1c2c(cc(c1[N+](=O)[O-])N[C@@H]3CCC[C@@H]3[NH3+])NC(=O)C2 C63177761
CCNS(=O)(=O)c1ccccc1N[C@H]2CCC[C@@H]2[NH3+] C63177798
CCNS(=O)(=O)c1ccccc1N[C@H]2CCC[C@H]2[NH3+] C63177802
Cc1cc(=O)[nH]c(n1)/N=C(/N)\NCCC2=c3ccccc3=[NH+]C2 C63385904
CC[C@H]1CC2=c3ccccc3=[NH+][C@H]2[C@@H]([NH2+]1)c4c([nH]c(=O)[nH]c4=O)[O-] C63386217
c1cc(ccc1C2=[NH+][C@@H](ON2)CSc3nc([nH]n3)N)Cl C39339097
c1ccc2c(c1)CCC[C@@]2(CN/C(=[NH+]/C[C@H]3CCCO3)/N)O C67004491
CC(C)(C)c1ccccc1NC(=O)C[NH+]2C[C@H](C[C@@H]2C(=O)N)O C67128731
C[C@@H](c1ccc(cc1)Cl)NC(=O)C[NH+]2C[C@@H](C[C@@H]2C(=O)N)O C67129489
CC(C)C[NH+]1CCC(CC1)NC(=O)C2CCC(CC2)NC(=O)N C67264718
c1cc(c(c(c1)Cl)/C=N/NC(=[NH2+])c2c(non2)N)Cl C00049835
CN1C(=O)N([C@]2([C@@]1(NC(=[NH2+])NN2)c3ccccc3)c4ccccc4)C C02298728
CC/[NH+]=C/1\N[C@](NN1)(C)c2c(c3ccccc3n(c2=O)CC)O C05414793
c1ccc(cc1)N(CCC(=[NH2+])N)c2c3c(nc[nH]3)ncn2 C19430395
c1ccc2c(c1)cccc2Cc3nnc(n3N)SCC[NH3+] C20396765
CC(C)(C)c1c(c(n([nH+]1)C(C)(C)C)N)NC(=O)NC[C@@H]2CCCO2 C35932571
CC(C)(C)c1c(c(n([nH+]1)C(C)(C)C)N)NC(=O)NC[C@H]2CCCO2 C35932573
c1cc(cc(c1)NS(=O)(=O)N)N[C@@H]2C[NH+]3CCC2CC3 C37130922
C[C@@H](CC(=O)Nc1ccc(cc1)Sc2[nH]ncn2)[NH3+] C37608640
C[C@H](CC(=O)Nc1ccc(cc1)Sc2[nH]ncn2)[NH3+] C37608641
CC(C)(C)[C@@H]1CCCC[C@H]1NC(=O)CNC(=O)C[NH3+] C37626955
CC(C)NS(=O)(=O)c1ccc(cc1)N[C@@H]2CCCC[C@H]2[NH3+] C38050832
C1CCC(CC1)NC(=O)C[NH2+]C2CCC(CC2)C(=O)N C38092016
C[C@H]1[C@@H]2C[C@@H](C2(C)C)C[C@@H]1NC(=O)c3ccc(nc3)NCC[NH3+] C39229400
c1ccc(cc1)c2ccc(cc2)[C@@H](CNO)N3CC[NH2+][C@@H](C3)O C39533725
Cc1ccnc(c1)Nc2c(c(nc[nH+]2)Nc3cccc(n3)C)N C40685246
Cc1cccc(n1)Nc2c(c(nc[nH+]2)Nc3ccc(cn3)Cl)N C40685525
Cc1ccnc(c1)Nc2c(c(ncn2)Nc3cc[nH+]cc3)N C40687489
c1cc(ncc1Cl)Nc2c(c(ncn2)Nc3cc[nH+]cc3)N C40687585
Cc1ccnc(c1)Nc2c(c(nc[nH+]2)Nc3c(cccn3)C)N C40701317
CC1(CC(CC([NH2+]1)(C)C)Nc2c(c(ncn2)N3CCCCC3)N)C C40724733
CC(C)(C)NNc1c(c(nc[nH+]1)N(C)c2ccccc2)N C40757850
c1cc(cnc1)Nc2c(c(nc[nH+]2)Nc3cccnc3)N C40759633
c1cc(cnc1)Nc2c(c(nc[nH+]2)Nc3ccc(cn3)Cl)N C40759661
CN(C)Nc1c(c(nc[nH+]1)Nc2ccc(cn2)Br)N C40759936
c1ccnc(c1)Nc2c(c(nc[nH+]2)Nc3ccc(cn3)Cl)N C40778904
Cc1ccc(nc1)Nc2c(c(nc[nH+]2)Nc3ccc(cn3)C)N C40798818
Cc1ccc(nc1)Nc2c(c([nH+]cn2)Nc3cccnc3Cl)N C40798919
C[C@@H]1CCC[C@H](C1)OC(=O)[C@@H](Cc2ccc(c(c2)O)O)[NH3+] C40953849
CC[NH2+][C@H](C)c1ccccc1Sc2[nH]c(=O)cc(n2)N C41027263
Cc1cc([nH+]c(c1C(=S)N)N(CC(=O)N)C2CCCC2)C C42438980
c1cnc(cn1)/C(=[NH+]/NC(=S)NC23CC4CC(C2)CC(C4)C3)/N C44549554
CCC(CC)(/C(=N/O)/N)C(=O)N[C@H]1CC[NH+]2[C@@H]1CCCC2 C44786423
C[C@H]1CCCC[C@@H]1OC(=O)[C@H](Cc2ccc(c(c2)O)O)[NH3+] C48633792
CC(C)[C@@H](C[NH+](C)C)Nc1cc2c(cc1N)CCC(=O)N2 C49194802
C[C@H](C[NH+](C)[C@@H](C)C(=O)Nc1c(cc(cc1Cl)Cl)N)O C51816824
Cc1[nH+]c(c(n1N)N)c2ccc(cc2)OC(F)(F)F C52838385
c1ccc(c(c1)c2c(n(c([nH+]2)C3CC3)N)N)OC(F)F C52839007
CC(C)(C)c1[nH+]c(c(n1N)N)c2ccccc2OC(F)F C52839647
c1ccc(cc1)/C=C/[C@H]2NN3C(=[NH+]2)C=C([NH+]=C3[S-])N C40176448
c1ccc(cc1)/C=C/[C@@H]2NN3C(=[NH+]2)C=C([NH+]=C3[S-])N C40176449
CCc1ccccc1NC(=[NH2+])c2cnn(c2N)c3ccccc3 C20799532
COc1ccc(cc1)C\2=N[NH+]=C(/C2=C\3/NC(=c4ccccc4=[NH+]3)[O-])N C19721677
C[C@H]([C@H]1C[C@H]2CC[C@@H]1C2)[NH2+][C@@H](C(C)C)C(=O)NC(=O)N C58615859
CC[NH2+][C@@H](c1cc2c(cc1Br)[nH]c(=O)[nH]2)c3c[nH]nc3 C62777439
c1ccc2=[NH+]CC(=c2c1)CCNc3c4c([nH]cn4)nc(n3)N C63376407
C1CCC(CC1)(C(=O)NC2=CC3=CC=N[C@H]3C=C2)N4CN[NH2+]N4 C63795247
Cc1cc(c2c(c1)c(c([nH]2)C)C)CN/C(=[NH+]/C[C@H]3CCCO3)/N C66244918
c1ccc2c(c1)CCC[C@@]2(CN/C(=[NH+]/Cc3ccco3)/N)O C67004483
Cc1cccc(c1OC[C@@H](C)Nc2c3c(nc(n2)N)C[NH2+]CC3)C C67642325
c1cc(c(cc1O)C(=O)[O-])NS(=O)(=O)c2ccc3c(c2)CCC3 C13464053
COCCn1c(nnc1[S-])c2c(c3cccnc3s2)N C19894307
Cc1cc(cc(c1NC(=O)NC(=O)/C=C/C(=O)[O-])C)Br C20217990
Cn1c(=O)c(c(nc1[O-])[O-])[C@@H]2c3ccccc3CC[NH2+]2 C16363561
c1cc(ccc1NC(=O)NC(=O)/C=C/C(=O)[O-])I C20478129
Cc1cc(nc(n1)[N-]S(=O)(=O)c2ccc(c(c2)N)F)C C20567509
c1c2c(sc1c3nnc(n3N)SCC(=O)[O-])CCC2 C20588374
c1cc(cc(c1)S(=O)(=O)[N-]c2ccc(cc2Cl)F)S(=O)(=O)N C22409769
Cc1ccccc1[C@H]2CC(=C/C(=N/c3c(non3)N)/C2)[O-] C22607697
c1c(cc(c(c1C(=O)[O-])NC(=O)[C@@H]2CSC(=O)N2)Cl)Cl C36927139
c1csc(c1S(=O)(=O)N[C@@H]2CCC[C@H](C2)O)C(=O)[O-] C37002640
Cc1ccc(cc1C(=O)[O-])S(=O)(=O)N[C@@H]2CCC[C@H](C2)O C37002699
Cc1cc(sc1C(=O)[O-])S(=O)(=O)Nc2ccc(cc2)O C37047925
CCc1ccc(cc1S(=O)(=O)[N-]c2cc(no2)C)N C37053665
C[C@H](C(=O)[O-])SCC(=O)NC(=O)NC1CCCCC1 C37405412
C[C@@H](C(=O)Nc1cc(ccc1C(=O)[O-])Cl)NC(=O)C C37433343
c1cc(c(cc1NS(=O)(=O)c2cc[nH]c2)C(=O)[O-])F C37591513
c1ccc2c(c1)cccc2NN/C=C/3\C(=NC(=S)N(C3=O)C4CC4)[O-] C05092921
C[C@]1([C@@H](CCC1(C)C)C(=O)NNC(=O)c2ccccc2)C(=O)[O-] C12384472
Cc1c(c([nH]n1)[O-])[C@@H](c2cccc(c2)Cl)C3=C(N=N[C@@H]3O)C C39960414
c1ccc2c(c1)[C@@H](CCO2)NC(=O)c3ccc4c(c3)nc(=S)[nH]c4[O-] C40108629
CCn1cc(ccc1=O)[N-]S(=O)(=O)c2cc(ccc2F)N C40349220
Cc1ccc(s1)S(=O)(=O)[N-]c2cc(ccc2Cl)S(=O)(=O)N C40384500
c1cc(c(cc1S(=O)(=O)N)[N-]S(=O)(=O)C(F)F)Cl C40384537
Cc1cc(ccc1[N-]S(=O)(=O)c2ccc(s2)Cl)S(=O)(=O)N C40385400
CC(C)(C)[C@H](C(=O)[O-])NC(=O)Nc1ccc(c(c1)Cl)C#N C40560455
C[C@H]([C@H]1CCCO1)NC(=O)NC2CCC(CC2)C(=O)[O-] C40576341
Cc1ccc(cc1C(=O)[O-])S(=O)(=O)Nc2ccc(c(c2C)O)C C42794720
Cc1c(c(sn1)NC(=O)c2ccc(cc2O)Br)C(=O)[O-] C44483684
CCN(CCO)C(=O)Nc1ccc(c(c1)Cl)C(=O)[O-] C48814253
C[C@@H](C1CC1)N(C)C(=O)Nc2ccc(cc2C(=O)[O-])O C48847475
CNC(=O)CNc1c(cc(cn1)Br)C(=O)[O-] C50043334
C[C@H]1CC[C@H](CN1c2c(cc(cn2)Br)C(=O)[O-])C(=O)N C50044190
Cc1c(c(n(n1)C)C)S(=O)(=O)[N-]c2ccc(cc2N)F C50252597
[H]\N=C(\Nc1nc(c2cc(cc(c2n1)C)C)C)/N=C(/CC)\[O-] C03900905
Cc1cc(cc(c1[N-]S(=O)(=O)c2cnc(nc2)N)C)Br C50631711
c1csc(n1)[N-]S(=O)(=O)c2cc(cnc2N)Br C50636540
c1cc(c(c(c1)Cl)F)[N-]S(=O)(=O)c2cnc(nc2)N C50650300
Cc1cc(c(s1)C)/C(=C(\C#N)/C(=O)Nc2ccc(cc2)NC(=O)C)/[O-] C51430694
CC[C@H](C1CCCCC1)NC(=O)N2C[C@H](C[C@@H]2C(=O)[O-])O C52344358
Cc1ccc(cc1C)S(=O)(=O)[N-]c2cc(cc(c2)S(=O)(=O)N)F C55678867
Cc1ccc(cc1F)[N-]S(=O)(=O)c2ccc(cc2F)S(=O)(=O)N C60436875
c1cc(c(cc1S(=O)(=O)N)F)S(=O)(=O)[N-]c2cc(cc(c2)F)F C60442040
c1conc1[N-]S(=O)(=O)c2cc(c(cc2F)F)N C61685144
c1cc(c(cc1Cl)S(=O)(=O)[N-]c2ccon2)N C61685178
Cc1cc(cc(c1C)C(=O)[O-])NC(=O)[C@@H](C)NC(=O)C C62348649
Cc1c(sc(c1C(=O)[O-])NC(=O)N[C@@H](C)[C@@H]2CCCO2)C C62827821
Cc1c(sc(c1C(=O)[O-])NC(=O)N[C@@H](C)CC#N)C C62828824
Cc1c(sc(c1C(=O)[O-])NC(=O)N2CC[C@@H](C2)O)C C62828951
c1ccc2=[NH+]CC(=c2c1)CC/N=C/c3c([nH]c(=S)nc3[O-])[O-] C63234701
C[C@@H]1c2c(sc(n2)NS(=O)(=O)c3c(cccc3Cl)Cl)C[C@@]4([C@H]1[C@@H]5[C@@H](CC4)[C@@H](C(=O)O5)C)C C03839998
CN(C1CCCCC1)C(=O)c2c(c3n(n2)[C@@H](C[C@H](N3)c4ccc(o4)Br)C(F)(F)F)Br C00674799
Cc1ccc(cc1C)N2C[C@H](CC2=O)C(=O)Nc3nnc(s3)SCc4ccc(cc4)Br C08909412
Cc1c(cccc1Cl)NC(=O)CSC2=C([C@@H]([C@H]3C(=N2)CC(CC3=O)(C)C)c4ccc(cc4)OC)C#N C09013156
Cc1ccc(c(c1)N2C[C@H](CC2=O)C(=O)Nc3cc(c(cc3C)[C@H](C#N)c4ccc(cc4)Cl)Cl)OC C09342340
Cc1ccc(cc1)[C@H]2CC(=NN2C3=NC(=O)[C@@H](S3)CC(=O)Nc4cccc(c4)Cl)c5ccc(cc5)F C09432158
Cc1ccc(cc1)C2=NN([C@@H](C2)c3cccc(c3)Cl)C4=NC(=O)[C@H](S4)CC(=O)Nc5ccc(cc5)C C09432209
Cc1ccc(cc1F)NC(=O)C[C@@H]2C(=O)N=C(S2)N3[C@@H](CC(=N3)c4ccc(cc4)Cl)c5ccccc5 C09432305
CC1(CC2=C(C(C3=C(N2CCOC)CC(CC3=O)(C)C)c4cc(c(c(c4)Br)O)OC)C(=O)C1)C C09731340
CN(C)c1ccc(cc1)[C@H]2c3c([nH]c(=O)s3)S[C@@H]4[C@@H]2[C@H]5C[C@@H]4[C@@H]6[C@@H]5C(=O)N(C6=O)c7ccc(cc7)F C12579789
Cc1cc2c(c(c1)OCC(=O)N3CC[C@]4(CCCC[C@H]4[C@@H]3c5ccc(cc5)Cl)O)c6c(c(=O)o2)CCC6 C12867881
c1ccc(cc1)C(=O)[C@H]2c3nc4ccccc4n3C(=O)[C@H]([C@@H]2c5ccc(cc5)Cl)NC(=O)c6ccccc6 C13126413
c1ccc(cc1)Oc2ccccc2NC(=O)[C@@H]3CN(c4ccccc4O3)S(=O)(=O)c5ccc(cc5)Cl C13681991
C/C(=N/NC(=O)CSc1nc2c(c3c(s2)CCCC3)c(=O)n1c4ccccc4)/c5ccc(cc5)Cl C13689515
CCn1c(=O)c2c3c(sc2nc1SCC(=O)Nc4cc5c(cc4OC)c6ccccc6o5)CCCC3 C02387316
Cc1c(c(nn1CC(=O)Nn2c(nc3c(c2=O)c4c(s3)C[C@H](CC4)C(C)(C)C)C)C(F)(F)F)Cl C02778867
c1cc(ccc1c2nnc(s2)NC(=O)[C@@H]3CCCN3C(=O)C45CC6CC(C4)CC(C6)C5)Br C16571626
CC1(Cc2c(c(nc3c2c4c(s3)c(nc(n4)SC)NCCc5ccccc5)N6CCOCC6)CO1)C C20392143
Cc1ccc(cc1)[C@@H]2CC(=NN2C3=NC(=O)[C@H](S3)CC(=O)Nc4ccccc4F)c5ccc(cc5)Cl C20490773
Cc1ccc(cc1)[C@@H]2CC(=NN2C3=NC(=O)[C@@H](S3)CC(=O)Nc4ccccc4F)c5ccc(cc5)Cl C20490777
Cc1ccc(cc1)NC(=O)C[C@@H]2C(=O)N=C(S2)N3[C@@H](CC(=N3)c4ccc(cc4)Cl)c5ccc(cc5)F C20490795
Cc1ccc(cc1)C2=NN([C@H](C2)c3ccccc3)C4=NC(=O)[C@H](S4)CC(=O)Nc5ccc(c(c5)Cl)C C20491398
Cc1ccc(cc1)C2=NN([C@@H](C2)c3ccccc3)C4=NC(=O)[C@H](S4)CC(=O)Nc5ccc(c(c5)Cl)C C20491402
Cc1ccc(cc1)C2=NN([C@@H](C2)c3ccccc3)C4=NC(=O)[C@@H](S4)CC(=O)Nc5ccc(c(c5)Cl)C C20491404
CC1=C([C@@H](C2=C(N1)C[C@H](CC2=O)c3cccs3)c4cc(c(cc4OC)Br)OC)C(=O)OC C01089466
CCCC(=O)N1CCN(CC1)c2ccc(cc2NC(=O)c3c(c4cccc(c4s3)[N+](=O)[O-])Cl)Cl C21576513
CCc1nc2n(n1)c(c(s2)[C@H](c3ccc(c(c3)Cl)Cl)N4CCN(CC4)c5ccc(cc5)OC)O C23888541
Cc1ccc(cc1)[C@@H]2CC(=NN2C3=NC(=O)[C@H](S3)CC(=O)Nc4ccc(cc4)Cl)c5ccc(cc5)C C28155454
CCOc1ccccc1NC(=O)N2Cc3c(nn(c3-n4cccc4[C@H]2c5cccc(c5)F)c6ccccc6)C C33052154
CC(C)N(CC(=O)N1c2ccccc2-n3cccc3[C@@H]1c4ccco4)C(=O)Nc5cccc(c5Cl)Cl C35231413
CC(C)N1CCc2c(sc(c2c3nc4ccccc4s3)NC(=O)[C@@H]5CC(=O)N(C5)c6ccccc6)C1 C36629491
CC(C)(C)c1c2c(n(n1)c3ccccc3Cl)N(C(=O)CS[C@H]2c4ccccc4F)CC(=O)NC5CC5 C37264005
CN1C(=O)N([C@@]2([C@]1(Nn3c(=O)/c(=C/c4ccc(cc4)N(C)C)/sc3=N2)c5ccccc5)c6ccccc6)C C08686408
CC(C)Cc1cccc(c1)[C@@H]2c3cc4c(c(c3C(=O)[C@@H]5[C@H]2C(=O)N(C5)c6ccccc6SC)O)OCO4 C39486594
C[C@@]1(CN(C(=O)N1CC2(CCN(CC2)F)C3CCCCC3)S(=O)(=O)c4ccccc4)c5ccccc5O C39488213
C[C@]12CC[C@H](C1(C)C)[C@H](C2=O)Sc3nnc(n3c4ccc(cc4)F)CNC(=O)C56CC7CC(C5)CC(C7)C6 C08793681
Cc1ccc(cc1C)N\2C(=O)[C@@H](S/C2=C(\C#N)/C(=O)Nc3ccccc3OC)Cc4ccc(cc4)Cl C39897545
Cc1cc(c2c(c1)c(=O)c3c(o2)C(=O)N([C@@H]3c4ccc(c(c4)OC)O)c5nc6ccc(cc6s5)Cl)C C40045555
Cc1ccc2c(=O)c3c(oc2c1C)C(=O)N([C@H]3c4ccc(c(c4)OC)O)c5nc6ccc(cc6s5)Cl C40064123
CCOC(=O)C1=C(Oc2ccc3ccccc3c2[C@@H]1c4ccccc4)NC(=O)c5cc6ccccc6oc5=O C40844555
[H]\N=C\1/C(=C/c2cn(c3c2cccc3)CCOc4cc(cc(c4)C)C)/C(=O)N=C5N1C(=CS5)c6ccccc6 C13810124
Cc1cccc(c1)Nc2c3ccccc3c(nn2)c4ccc(cc4)C(=O)N5C[C@H]6C[C@@H](C5)c7cccc(=O)n7C6 C15990071
CCn1c(nnc1SCC(=O)Nc2c(cc(cc2Br)Br)Br)c3ccncc3 C01271209
[H]/N=C\1/C(=C/c2cn(c3c2cccc3)Cc4ccc(cc4)C)/C(=O)N=C5N1N=C(S5)SCc6ccccc6 C09424885
Cc1ccc(c(c1)C)NC(=O)[C@@H]2CC(=O)N(/C(=N/c3ccc(cc3)F)/S2)CCc4ccc5c(c4)OCO5 C58942632
Cc1ccc(c(c1)C)NC(=O)[C@@H]2CC(=O)N(/C(=N/c3ccc(cc3)Cl)/S2)Cc4ccc5c(c4)OCO5 C59108867
CC(C)[C@H](c1nc(no1)c2ccc3c(c2)Sc4ccccc4C(=O)N3C)NS(=O)(=O)c5ccccc5 C35511154
c1ccc2c(c1)C(=O)O[C@@]23c4ccc(cc4Oc5c3ccc(c5)OS(=O)(=O)c6c(c(c(c(c6F)F)F)F)F)O C64858704
Cc1cccc(c1C)NC(=O)c2c(c3nc(cc(n3n2)C)C)c4ccc(c(c4)S(=O)(=O)N5CCCCC5)C C65119146
c1ccc(cc1)c2ccc(cc2)[C@H]3c4c([nH]c(=O)s4)S[C@@H]5[C@H]3C(=O)N(C5=O)c6ccc(cc6)[N+](=O)[O-] C47146120
CCOc1cccc2c1O[C@@]3(C[C@H]2NC(=S)N3c4c(cccc4C)C)C C02963709
C[C@H]1c2ccsc2CCN1C(=O)NC(=O)c3ccc(cc3)C(F)(F)F C01024478
c1cc(ccc1N2C(=O)/C(=C/c3ccc(c(c3)Cl)O)/SC2=O)Cl C01011846
Cc1ccc(cc1)N2C(=O)/C(=C/c3ccc(cc3)C(C)C)/C(=O)NC2=S C01195549
c1ccc2c(c1)cc(c(=O)o2)C(=O)Nc3ccccc3I C02288758
c1ccc(cc1)[C@@]2(CSC3=C([C@@H](CC(=O)N32)c4ccc(cc4)Cl)C#N)O C04960423
C[C@@H](C12CC3CC(C1)CC(C3)C2)NC(=O)[C@@]4(Cc5ccccc5C(=O)O4)C C07397928
Cc1ccc(c(c1)NC(=O)C2=Cc3cc(ccc3OC2)Br)OC C10368120
COc1cc2c(c(c1)OC)[C@H](C3=C(N2)CCCC3=O)c4ccc(cc4)Cl C12349271
CC(=O)[C@]1(CC[C@]2([C@H](C1)CC[C@@H]3[C@H]2CC[C@]4([C@H]3CC[C@@H]4O)C)C)OC(=O)C C13408474
c1cc(c(c(c1)Cl)CN2C(=O)/C(=C\c3ccc(cc3)O)/SC2=O)Cl C15008540
Cc1ccc(cc1)[C@H](C)NC(=O)c2c(c-3c(o2)CCc4c3nc(s4)C)C C15869939
CC(=O)[C@@]1(CC[C@H]2[C@]1(CC[C@@H]3[C@@H]2CC[C@@H]4[C@@]3(CC[C@@H](C4)OC(=O)C)C)C)O C16889984
CSc1ccc(cc1)[C@H]2c3cc4c(cc3NC5=C2C(=O)CCC5)OCO4 C18196771
c1cc(ccc1Oc2coc3cc(ccc3c2=O)O)I C05997058
C[C@@H]1C[C@H](C[NH+](C1)Cc2c(ccc3c2O/C(=C\c4cccs4)/C3=O)[O-])C C20647501
c1cc(sc1)[C@H]2c3ccsc3CCN2Cc4cc5c(cc4O)OCO5 C23855514
c1ccc(cc1)[C@H]2c3ccsc3CCN2Cc4cc5c(cc4O)OCO5 C24527509
c1ccc(c(c1)[C@@H]2C=C(Nc3n2ncn3)c4ccc(c(c4)F)F)C(F)(F)F C19891530
Cn1c2c(cc(s2)C(=O)Nc3ccc(c(c3)Cl)F)c(n1)C(F)(F)F C01027181
CCOc1cnc2n1c(cc(c2)c3ccccc3O)I C39459791
CC(C)S(=O)(=O)[C@@H]1CCC[C@]2(C1)CCC[C@@H](N2F)c3ccccc3O C39523602
c1cc(ccc1/C=C\2/C(=O)N(C(=O)S2)c3ccc(c(c3)Cl)Cl)O C39861004
C[C@@]12C[C@@H](c3c4ccccc4ccc3O1)NC(=S)N2c5ccc(cc5)OC C40374271
Cc1ccc(c(c1)Br)S(=O)(=O)NC2(CCCCCC2)C#N C40692557
Cc1ccc(c(c1)Br)S(=O)(=O)/N=c\2/[nH]c(cs2)C3CC3 C42360675
c1csc(c1Br)CN2C(=O)C3(CCCCCCC3)NC2=O C43523051
CC(=O)[C@@]1(CC[C@H]2[C@@]1(CC[C@@H]3[C@@H]2CC[C@@H]4[C@@]3(CC[C@H](C4)OC(=O)C)C)C)O C43722580
CC(=O)[C@H]1CC[C@H]2[C@]1(CC[C@@H]3[C@@H]2CC=C4[C@]3(CC[C@H](C4)O/C(=N\O)/C)C)C C43919337
C[C@@H](c1ccc(cc1Cl)Cl)NC(=O)c2ccc3c(c2)OCCCO3 C45575101
c1csc(c1Br)S(=O)(=O)NC2(CCCCCCC2)C#N C49060900
Cc1cccc(c1NC(=O)N2CCO[C@H](C2)c3ccc(cc3)Cl)C(C)C C56543153
Cc1ccc(cc1)C2(CCN(CC2)Cc3nc4ccccc4n3C(C)C)O C57822745
Cc1ccc(cc1)[C@H]2C[C@@H](n3c(ncn3)N2)c4ccc(cc4)Br C02499976
c1ccc(cc1)[C@@H]2c3ccsc3CC[NH+]2Cc4nc5ccsc5c(n4)[O-] C58175553
c1ccc(cc1)Cc2nnc3n2N[C@@H](S3)c4cccc(c4)Br C59168521
Cc1ccc(c(c1)N2C[C@H](CC2=O)C(=O)Nc3cc(ccc3Cl)Cl)C C15453299
c1cc(sc1)C(=O)N/N=C/c2cc(c(o2)Br)Br C59421090
Cc1csc(n1)S[C@@H](C)c2[nH]c(=O)c3c4c(sc3n2)C[C@@H](CC4)C C06465631
CC[C@H](C(=O)Nc1c(cc(c2c1nsn2)Cl)Cl)Br C61489598
Cc1ccc2c(c1)[C@H](CCN2C(=O)c3c(ccc(c3OC)Cl)Cl)O C62550603
C[C@@H]1C(=C2C(=C3CCCCCC3=N2)S1)C(=O)Nc4ccc(cc4)C(=O)C C63749592
c1cc(ccc1N[C@@H]2CC(=O)N(C2=O)c3ccc(cc3)Cl)Br C23634098
Cc1ccc(cc1C)N[C@H]2CC(=O)N(C2=O)c3ccc(cc3)Br C21915083
Cc1ccccc1S(=O)(=O)N[C@H]2Cc3cc(ccc3OC2)Br C65330374
C1[C@@H]2CC3C[C@H]1CC(C2)N(C3)C(=O)CNC(=O)C45CC6CC(C4)CC(C6)C5 C65924995
c1cc(c(c(c1)Cl)Cl)[C@@H](C#N)NC(=O)c2ccc(o2)Br C66392645
Cc1c(scn1)CN(C)C(=O)Nc2ccc(cc2Cl)Br C66667257
C#Cc1cccc(c1)NC(=O)N2CCO[C@@H](C2)c3ccc(c(c3)Cl)Cl C67256885
C[C@H]1CN(C[C@H](O1)c2ccccc2)C(=O)Nc3ccccc3Br C67555975
Cc1cccn2c1nc3c(c2=O)cc(s3)C(=O)Nc4ccccc4F C02466917
Cc1cccn2c1nc3c(c2=O)cc(s3)C(=O)Nc4cc(cc(c4)C)C C02722898
c1cc(ccc1C(=O)Nc2ccc(cc2[N+](=O)[O-])Cl)Br C04036958
Cc1ccc2c(c1)nc([nH]2)SCc3c(n4cccnc4n3)Br C04150386
CCOc1cc(ccc1O)/C=c/2\c(=O)n3c4cc(c(cc4nc3s2)C)C C00978848
Cc1c(c(=O)n(n1C)c2ccccc2)/N=C(\C)/c3cc(ccc3O)Cl C04673368
Cc1nc(c2c3c(sc2n1)CCCC3)NCc4ccc5c(c4)OCO5 C00752862
Cc1c(sc2c1c(=O)[nH]c(n2)SCC(=O)N3[C@H](CCC[C@@H]3C)C)C C01368214
Cc1ccc(cc1)n2ccc(=O)c(n2)C(=O)Nc3cccc(c3Cl)Cl C05483016
Cc1ccc(cc1)n2ccc(=O)c(n2)C(=O)Nc3ccc(c(c3)Cl)Cl C05483112
Cc1cc2c(cc1NS(=O)(=O)c3ccc(cc3)Cl)sc(=O)o2 C04914180
Cc1ccccc1[C@@H]2CC(=O)Nc3c2c(nn3c4nc5ccccc5s4)C C06767922
C[C@@H]1CCc2c(sc3c2c(=O)[nH]c(n3)[C@H](C)Sc4ncccn4)C1 C06291871
Cc1ccsc1[C@H]2C=C(Nc3n2nnn3)c4ccc(cc4)Br C06947584
Cc1cccc(c1C)NC(=O)/C(=C/c2c(nc3n2ccs3)Cl)/C#N C03250199
c1ccc(cc1)/C=C/[C@H]2CC3=C([C@@H](n4c(ncn4)N3)c5ccccc5)C(=O)C2 C09190049
c1ccc2c(c1)c3nncn3c(n2)Nc4ccc(cc4F)Br C09880135
C[C@@H]1CCCC[C@]12C(=O)N(C(=O)N2)Cc3csc(n3)c4ccc(cc4)F C14845284
C[C@H]1CCCC[C@]12C(=O)N(C(=O)N2)Cc3csc(n3)c4ccc(cc4)F C14845286
Cc1ccc(c(c1)C)[C@@H]2C[C@H](Nc3n2nnn3)c4ccc(cc4)Br C15866233
Cc1ccc(c(c1)NC(=O)c2c(c3c(ncnc3s2)N4CCCC4)C)C C21717146
Cc1cccc(c1)[C@@H](c2c(n3c(s2)nc(n3)C)[O-])[NH+]4C[C@H](C[C@@H](C4)C)C C22626489
Cc1cc(c(c(c1CN2C(=O)C3(CCCCCC3)NC2=O)C)C(=O)C)C C28186354
C[C@@H]1CN(C[C@@H](O1)C)c2ccc(cn2)C(=O)Nc3cccc4c3CCCC4 C30039668
C[C@H]1CN(C[C@@H](O1)C)c2ccc(cn2)C(=O)NC34CC5CC(C3)CC(C5)C4 C30017927
c1cc(ccc1C2(CCN(CC2)C(=O)c3c4c(on3)CCCCC4)O)Cl C35686480
c1cc(c(cc1C(=O)Nc2cc(ccc2F)Br)[N+](=O)[O-])F C36752295
Cc1ccc(s1)C(=O)N/N=C/c2cc3c(cc2Br)OCO3 C00667677
c1ccc(cc1)[C@H]2C3=C(c4ccccc4O2)N=C5N=CNN5[C@H]3c6cccs6 C02253393
Cc1ccc2c(c1)sc(n2)NC(=O)[C@@H]3CC(=O)c4cc(ccc4O3)Cl C39011916
C[C@@H]1[C@@H](OC2=C1C(=O)CC(C2)(C)C)C(=O)Nc3nc4ccccc4s3 C39012619
C[C@]12CC[C@]([C@@H]1Br)(C2(C)C)C(=O)Nc3cccc(c3)[N+](=O)[O-] C07260407
C[C@@]12CC[C@@]([C@@H]1Br)(C2(C)C)C(=O)Nc3ccc(cc3)[N+](=O)[O-] C07011206
Cc1cc(c2c(c1)oc3c(c2=O)[C@@H](N(C3=O)CC=C)c4ccc(cc4)O)C C40057642
CCCN1[C@@H](c2c(=O)c3ccc(c(c3oc2C1=O)C)C)c4ccc(cc4)O C40063624
Cc1ccc(cc1C)C(=O)Nc2ccc(c(c2)N3CCCCS3(=O)=O)C C40616928
Cc1ccc(cc1NC(=O)N2CCC[C@@H]2c3ccc4c(c3)OCCO4)Cl C43357348
Cc1cc(ccc1NC(=O)c2cc(ccc2Br)[N+](=O)[O-])F C45625246
Cc1c2c(ncn(c2=O)C)sc1C(=O)N[C@@H]3C[C@H](CC[C@@H]3C(C)C)C C49729749
C[C@H]1Cc2ccccc2N1C(=O)/C=C/c3c[nH]nc3c4cc5ccccc5o4 C06314533
Cc1c(sc2c1c(=O)n(c(n2)C)/N=C/c3c4ccccc4ccc3O)C C00973325
c1ccc2c(c1)[C@@H]3CC(=NN3[C@@H](O2)c4ccccn4)c5cc(ccc5O)Cl C10215323
c1ccc2c(c1)[C@H]3CC(=NN3[C@@H](O2)c4ccccn4)c5cc(ccc5O)Cl C10215328
c1cc(ccc1c2csnn2)NC(=O)N3CC4C[C@H]5C[C@@H](C4)CC3C5 C62410611
COc1ccc(cc1O)/C=C/C2=NC(=O)C3=C4CCCCC[C@@H]4SC3=N2 C39779181
CN1C(=O)/C(=C/c2cc(ccc2O)/N=N/c3ccccc3)/SC1=S C05008585
Cc1c(ccc2c1oc(=O)cc2CN3C[C@@H](O[C@@H](C3)c4ccccc4)C)O C63581229
CC(C)c1ccc(cc1)[C@@H]2CC(=Nc3c2sc(n3)N4CCOCC4)O C36358547
c1c(c(=O)n2c3c(sc2n1)CCCCC3)C(=O)NC4CCCCCC4 C35430414
C[C@@H]1CC[C@@H]2[C@@H](C1)CCCN2C(=O)c3ccc(s3)NC(=O)c4ccco4 C67518131
C/C=C\1/C[NH+]([C@@H]2Cc3c4ccccc4[nH]c3C(=O)C[C@@H]1[C@@H]2C(=O)OC)C C04097974
CN(C)c1ccc(cc1)[C@H](c2cc3c(cc2O)OCO3)[NH+]4CCCC4 C00045039
CN(C)c1ccc(cc1)[C@@H](c2cc3c(cc2O)OCO3)[NH+]4CCCC4 C00045038
c1cc(ccc1[C@H](c2cc3c(cc2O)OCO3)[NH+]4CCOCC4)Cl C01586976
C[C@@H]1CCCC[NH+]1Cc2c(ccc3c2O/C(=C\c4ccco4)/C3=O)O C05577806
Cc1cc(c(c2c1C(=O)/C(=C/c3ccc(cc3)OC)/O2)C[NH+]4CCCC4)O C06764261
[H]/N=C/1\C(C2=CC[NH+](C[C@@H]2[C@@H](C1(C#N)C#N)c3ccc(cc3)Cl)C(C)C)C#N C04115120
c1cc(ccc1C[NH+]2C[C@@H](C[C@H]2c3nc(no3)c4ccc(cc4)F)O)Cl C15674904
CC(=O)[NH+]=c1ccc-2c(cc(oc2c1)O)COc3cccc(c3)Cl C21235402
Cc1c(cccc1Cl)n2c(nnn2)C3(CCC(CC3)C)[NH2+]C(C)C C22439138
Cc1ccccc1c2c(c(no2)C)C(=O)NC3CC([NH+](C(C3)(C)C)C)(C)C C22622943
COc1cc2c(cc1OC)C3(CCCC3)C[NH2+][C@@H]2c4ccc5c(c4)OCO5 C34790546
c1ccc2c(c1)cccc2NC[C@H]3C=c4cc5c(cc4=[NH+]C3=O)OCCO5 C38789459
Cc1ccc2=[NH+]C(=O)[C@H](C=c2c1)CN(c3ccccc3F)C(=O)NC4CC4 C38806535
c1cc(cc(c1)F)[C@@H]2[NH+]=N/C(=N/C(=O)Nc3cccc(c3)Cl)/S2 C39034866
c1ccc(cc1)[C@H]2C(=C(N=[NH+]2)O)[C@H](c3ccc(cc3)Cl)C(C#N)C#N C39315598
CC1=C2[C@H]([NH2+][C@@H](C3=C2CC(CC3=O)(C)C)c4ccc(cc4)N(C)C)N=N1 C39336894
Cc1cc(ccc1Br)S(=O)(=O)Nc2ccc3c(c2)N=[NH+]C3 C39725240
Cc1ccc2c(coc2c1C)CC(=O)Nc3cccc(c3)c4[nH+]ccn4C C40146446
c1cnc(nc1)N2CCC(CC2)/[NH+]=C/c3cc(cc(c3O)Cl)Cl C44009707
Cc1ccc(c(c1)C)c2csc3c2c(ncn3)NN4CC[NH+](CC4)C C49754946
C[C@H]1CCC[NH+](C1)Cc2cs/c(=N\C(=O)/C=C/c3cscn3)/[nH]2 C50604028
Cc1ccc(o1)/C=C\2/C(=O)c3ccc(c(c3O2)C[NH+]4C[C@H](C[C@@H](C4)C)C)O C13656046
CCc1ccc2c(c1)c(cc([nH+]2)NC3CCN(CC3)S(=O)(=O)C)C C55281592
CC(C)(CNC(=O)N1CCO[C@H](C1)c2ccc(cc2)Cl)[NH+](C)C C56795126
C[C@@H]1CN(C[C@H](O1)C)C(=O)[C@H](C)Nc2ccc(cc2)[NH+]3CCC(CC3)C C57452169
COc1cccc(c1)[C@@H]2C[C@@H](N3C(=N2)[NH+]=CN3)c4ccccc4Cl C13123515
COc1ccccc1[C@@H]2C[C@H](N=C3N2NC=[NH+]3)c4ccc(cc4)Cl C13124762
Cc1cc(c(c2c1C(=O)/C(=C/c3ccco3)/O2)C[NH+]4CCCC[C@H]4C)O C41511331
c1ccc2=[NH+]CC(=c2c1)CCN3C(=O)c4cccc5c4c(ccc5O)C3=O C63102169
Cc1ccc(cc1)C2=[NH+][C@@H](ON2)C3=NN=C(C3)c4ccc5ccccc5c4 C39781036
CC1=c2cc(ccc2=[NH+][C@@H]1C(=O)N/N=C/c3ccc(cc3)OC)Cl C63150414
c1cc(c(cc1[N+](=O)[O-])Br)N2CCCC[C@H]2[C@@H]3CCC[NH2+]3 C63190639
c1cc(c(cc1Br)[N+](=O)[O-])N2CCC(CC2)[C@@H]3CCC[NH2+]3 C63201097
c1ccc(cc1)[C@H]2N=[NH+]C(=S)N2/N=C/c3cc(ccc3O)Br C38898071
CC(C)CN1c2ccccc2[C@]3(C1=O)[C@@H]4C(=c5cc(ccc5=[NH+]4)OC)CCN3 C63385207
C[C@@]12CC(NC(=S)N1[C@@H](C(=O)O2)CC3=c4ccccc4=[NH+]C3)(C)C C63521061
Cc1ccccc1NS(=O)(=O)c2cc(ccc2C)[C@H]3C=C(N=[NH+]3)C C63625270
c1ccc2=[NH+][C@@H]3[C@@H](CCCC3=c2c1)C(=O)Nc4ccc5c(c4)OCCO5 C63745878
c1ccc(c(c1)[C@@H]2C(=O)NC(=S)N=[NH+]2)/N=C/c3ccc(cc3Cl)Cl C40006029
c1ccc2=[NH+][C@@H]3C=C(C=CC3=c2c1)OCC(=O)Nc4ccc(cn4)Cl C64042020
c1ccc(cc1)[C@@H]2CC3=c4ccccc4=[NH+][C@H]3[C@@H](N2)c5ccc(cc5)[N+](=O)[O-] C64137014
c1ccc2=[NH+]CC(=c2c1)CC(=O)Nc3ccc4c(c3)sc(n4)N5CCCC5 C64176118
c1cc2=[NH+]CC(=c2cc1Br)/C=N/Nc3ccc(nn3)Cl C64230936
CC1=C(CCO1)C(=O)N/N=C/C2=c3ccccc3=[NH+][C@@H]2c4ccccc4 C64340359
Cc1ccc(cc1S(=O)(=O)Nc2cc(ccc2F)F)[C@H]3C=C(N=[NH+]3)C C64503739
c1ccc2c(c1)c(=O)c(co2)C[NH+]3CCc4c([nH]cn4)C35CCCCC5 C65383664
C[C@H]1CN(CC(O1)(C)C)C(=O)Nc2ccc(cc2)[NH+]3CCC(CC3)C C65451903
C[C@@]12CC[C@@H](C1(C)C)C[C@H]2NC(=O)N(C)C3CC[NH+](CC3)C4CCOCC4 C66179878
Cn1c2ccccc2nc1C[NH2+]C3(CCCC3)c4ccc5c(c4)OCCO5 C66992223
Cc1ccccc1NC(=S)N2CCn3cccc3[C@@H]2c4cccs4 C03582776
CC1([C@@H]([C@@H]1C(=O)Nc2c(c3c(s2)CCC3)C#N)C=C(Cl)Cl)C C01085581
c1cc(ccc1/C=N/N=C/c2cc(ccc2O)Br)Br C04703550
C[C@@H](C12CC3CC(C1)CC(C3)C2)NC(=O)c4cc(cnc4)Br C05444008
Cc1ccc(c(c1)C)C(=O)Nc2ccc(cn2)I C01311415
c1cc(ccc1/C=C(\C#N)/C(=O)Nc2ccc(cc2)Br)Cl C05766028
Cc1ccsc1/C=N/NC(=O)c2cccc(c2)I C00727776
c1ccc(c(c1)NS(=O)(=O)c2ccc(cc2)Br)Cl C00514270
Cc1ccc(cc1)NS(=O)(=O)c2ccc(cc2Cl)Br C07053409
c1ccc(c(c1)S(=O)(=O)Nc2cccc(c2Cl)Cl)Br C07405334
c1ccc(c(c1)S(=O)(=O)Nc2ccc(c(c2)Cl)F)Br C07405568
C[C@H](c1ccc(c(c1)F)F)NC(=O)C2c3ccccc3Oc4c2cccc4 C07683742
c1cc(c(cc1Br)S(=O)(=O)NC2CCCC2)Br C12791286
C[C@]12CCC[C@]1([C@@H]3CC[C@]4(CC(CC[C@]4([C@@H]3CC2)C)(OC)OC)C)O C13400457
c1cc(c(cc1S(=O)(=O)Nc2ccc(cc2Cl)Br)F)F C14256574
COc1c(c(c(c(c1F)F)C(=O)NC23CC4CC(C2)CC(C4)C3)F)F C14258540
COc1ccc(cc1OC)[C@@H]2[C@H]3CC=C[C@@H]3c4cccc(c4N2)Br C14479352
c1ccc(cc1)[C@H]2[C@@H]3CC=C[C@@H]3c4cc(ccc4N2)OC[C@@H]5CCCO5 C14551488
Cc1cccc(c1)NS(=O)(=O)c2c(cc(cc2Br)F)F C16100067
c1cc(c(c(c1)Cl)Cl)S(=O)(=O)Nc2ccc(cc2F)Cl C16130035
C[C@H](c1ccc2c(c1)OCCCO2)Nc3cccc(c3)Br C19941845
CC(=O)N(C)c1ccc2c(c1)[C@H]3C=CC[C@@H]3[C@H](N2)c4ccccc4Cl C20700165
c1ccc(cc1)[C@H]2[C@@H]3CC=C[C@@H]3c4cc(ccc4N2)OC[C@H]5CCCO5 C20758101
Cc1ccc(cc1)[C@@H]2CC3=C([C@H](CC(=O)N3)c4ccc(cc4)SC)C(=O)C2 C21231208
Cc1ccc(c(c1)Br)S(=O)(=O)Nc2c(cccc2C)C C28197206
c1cc(c(cc1Cl)F)NCc2cc3c(cc2Br)OCO3 C35039927
C[C@H](c1ccccc1F)Nc2cc3c(cc2Br)OCCO3 C36954734
c1c(csc1Br)CNc2cc3c(cc2Cl)OCO3 C36970188
CC(C)[C@@H](C(=O)Nc1c(ccc2c1ncs2)Cl)Br C37002514
CCC1CCC(CC1)NS(=O)(=O)c2ccc(s2)Br C14251881
Cc1csc2n1c(c(n2)C)CNc3ccc(cc3Cl)Br C37252726
COCc1ccccc1N[C@@H]2CCOc3c2cc(cc3)Br C37275074
c1cc(c(cc1Cl)N[C@H]2CCOc3c2cc(cc3)Br)C#N C37277948
c1cc(ccc1NCc2cc3c(c(c2)Br)OCO3)Br C37324640
c1ccc(c(c1)NCc2cc3c(c(c2)Br)OCCCO3)F C37324900
CCO[C@H]1CC[C@@]2(C1)[C@@H](CCCN2c3ccccc3O)Br C39513106
COc1ccc(cc1Br)[C@H](c2ccc3c(c2)CCCO3)O C40264904
Cc1cc(ccc1[C@@H](c2ccc3c(c2)NC(=O)CO3)Cl)Br C40274641
CC1(C[C@@H]1NS(=O)(=O)c2c(cc(cc2Cl)Br)Cl)C C44374548
Cc1ccc(c(c1)S(=O)(=O)Nc2ccc(cc2C)Br)F C48653551
Cc1ccc(cc1C)NC(=O)N(C)Cc2cc(sc2)Br C48983351
C[C@@H](c1ccc(c(c1)F)F)NC(=O)c2cc(cnc2Cl)Br C50045109
c1c(cnc(c1C(=O)N[C@H]2CCCC[C@@H]2C(F)(F)F)Cl)Br C50045236
[H]/N=C\1/N(C(=O)/C(=C/c2ccc(cc2)SC)/S1)c3ccc(c(c3)C)C C12462208
c1cc(sc1)CN2C(=O)/C(=C/c3cc(ccc3O)Cl)/SC2=S C54499526
Cc1ccccc1/N=C\2/NC(=O)[C@@H](S2)Cc3ccc(cc3)Br C13477821
c1ccc(c(c1)NC(=O)/C(=C/c2ccc(s2)Br)/C#N)Cl C06410809
c1ccc(c(c1)/C=C(\C#N)/C(=O)Nc2ccc(cc2)Cl)Br C06342000
c1c(csc1CNC(=O)N2CCC[C@H](C2)C(F)(F)F)Br C47040778
c1c(cc(c2c1sc(c2Cl)C(=O)NC[C@H]3CCCO3)Cl)Cl C41779116
C[C@@H]1CCc2c(sc3c2c(ncn3)SCC(=O)Nc4ccccc4F)C1 C00955533
C[C@@]12C[C@@H](c3cc(ccc3O1)Br)NC(=O)N2c4cccc(c4)SC C02468535
CC1=NN([C@@](C1)(C(F)(F)F)O)C(=O)c2c(c3c(s2)cccc3Cl)Cl C04178902
c1cc(ccc1[C@@H]2[C@H]3CC=C[C@@H]3c4c(ccc(c4N2)C(F)(F)F)Cl)[N+](=O)[O-] C04427869
CC1(CC2=C(C(=O)C1)[C@](C(=O)N2c3ccc(c(c3)Cl)Cl)(C(F)(F)F)O)C C02386342
c1ccc(c(c1)c2nn(c(=S)o2)CNc3ccc(cc3)Br)Cl C03149060
CN1C(=O)/C(=C/c2ccc(c(c2)Cl)OCc3ccccc3Cl)/NC1=S C04754544
CC1(CC2=C(C(C3=C(N2CCO)CC(CC3=O)(C)C)c4ccccc4)C(=O)C1)C C02285869
Cc1ccc(cc1NC(=O)[C@@H]2CC(=O)N(C2)c3ccc(cc3)Br)Cl C04832190
COc1ccc(cc1Cl)/C=C(\C#N)/C(=O)Nc2ccccc2Br C03236797
c1cc(ccc1C(=O)N[C@@H](C(=O)N2CCCC2)C34CC5CC(C3)CC(C5)C4)F C05043499
Cc1c(cccc1Cl)NS(=O)(=O)c2cc(ccc2OC)Br C01156227
CC1=C(S(=O)(=O)N=C1N[C@H]2CCCc3c2cccc3)c4ccc(cc4)C(C)C C06797392
c1ccc(cc1)C(=O)Nc2ccccc2[C@@H]3N(C(=O)CS3)c4ccccc4F C06838585
Cc1ccc(cc1F)N2C(=C([C@H](NC2=S)c3c(cccc3F)F)C(=O)N(C)C)C C07256785
Cc1ccc(c(c1)C)NC(=O)[C@@H](C)Sc2c3c(c(sc3nc(n2)C)C)C C07832904
c1cc(c2cc(sc2c1)C(=O)Nc3cc4c(cc3Br)OCCO4)F C08071896
CN1/C(=C\c2cc(c(c(c2)Cl)O)Cl)/C(=O)N(C1=S)C3CCCCC3 C04498623
c1cc(ccc1NC(=O)C2=Cc3cc(ccc3OC2)Br)OC(F)F C10369416
c1cc(ccc1[C@H]2CC(=O)N3C(=C2C#N)SC[C@@]3(c4ccc(cc4)F)O)Cl C12275036
C[C@]12CCC(=O)C[C@H]1CC[C@@H]3[C@H]2CC[C@]4([C@@H]3CC[C@]4(CSc5nccn5C)O)C C12656200
c1cc(c(cc1NS(=O)(=O)c2ccc(c(c2)C(F)(F)F)Cl)Cl)C#N C12844719
Cc1ccc(cc1C)N2C(=O)[C@@H](SC2=O)Nc3ccc(cc3)Br C06627575
Cc1c2c([nH]n1)C(=O)N([C@@H]2c3ccccc3Cl)c4ccc(cc4)Br C08024897
Cc1ccc(s1)[C@H]2[C@@H]3CC=C[C@@H]3c4cc(ccc4N2)S(=O)(=O)N5CCCCC5 C14456459
CN(C)S(=O)(=O)c1ccc2c(c1)[C@H]3C=CC[C@@H]3[C@@H](N2)c4ccccc4Cl C14466106
CC(=O)Oc1ccc(cc1OC)[C@H]2[C@H]3CC=C[C@@H]3c4ccc5ccccc5c4N2 C14468126
c1cc(cc(c1)S(=O)(=O)Nc2ccc(cc2Br)Br)C#N C16130766
C[C@@H](C(=O)N1c2ccccc2NC(=O)C1(C)C)Sc3ccccc3Br C16549045
CCn1cc(c(n1)C)/C=C\2/C[C@H]3[C@H]4CC=C5C[C@H](CC[C@]5([C@@H]4CC[C@]3(C2=O)C)C)O C11847578
CC1(CC2=C([C@H](C(=C(N2)SCc3ccccc3)C#N)c4ccco4)C(=O)C1)C C12250634
c1c(cc(cc1Cl)Cl)C(=O)/C=C\2/c3cc4c(cc3CCN2)OCCCO4 C05424041
Cc1cc(ccc1N2C(=O)/C(=C\c3ccccc3OC(F)F)/NC2=S)Cl C20670610
Cc1ccsc1[C@H]2[C@@H]3CC=C[C@H]3c4cc(ccc4N2)S(=O)(=O)N5CCCCC5 C20687815
COc1ccc(cc1Cl)NC(=O)C2=Cc3cc(ccc3OC2)Br C21095780
c1cc(c(cc1Cl)NC(=O)c2ccc(s2)Br)N3CCOCC3 C21331376
c1c(cc(cc1Cl)Cl)C(=O)Nc2cc3c(cc2Br)OCCO3 C24945392
CS(=O)(=O)Nc1ccc(cc1)C(=O)c2cc(ccc2Cl)Br C37287677
CN(C)c1ccc(cc1NC(=O)c2c(ccc(n2)Cl)Cl)Br C37976502
CC1=CC=C[C@H]2N1[C@@H](C(=N2)CCSc3[nH]c4ccccc4n3)Br C39140959
Cc1ccc(c(c1)N2C(=O)[C@H]3[C@@H](C2=O)C4(c5ccccc5C3c6c4cccc6)[C@@H](C)O)C C04656513
Cc1ccc(cc1)N2C(=O)[C@H]3[C@H](C2=O)C4(c5ccccc5C3c6c4cccc6)[C@@H](C)O C04656519
c1ccc(cc1)S(=O)(=O)[C@H]2CCC[C@@]3(C2)CCC[C@@H](N3F)c4ccccc4O C39523605
C[C@]12C[C@H](c3cc(ccc3O1)OC)NC(=S)N2c4ccc(cc4)Br C40374249
C[C@@H](c1ccccc1)NC(=O)c2c(ccn2c3cccc(c3)Br)C#N C04780773
Cc1ccc(cc1S(=O)(=O)Nc2ccc(cc2C)N3CCSCC3)Cl C60266418
C[C@H]1C(=C2C(=NC(=NC2=O)[C@H](C)S[C@@H]3Nc4cc(ccc4S3)Cl)S1)C C64055042
c1ccc(cc1)S(=O)(=O)c2csc3c2NC(=O)C[C@@H]3c4ccccc4Cl C64656622
Cc1ccc(cc1)S(=O)(=O)c2csc3c2NC(=O)C[C@@H]3c4ccc(cc4)Cl C64656792
Cc1ccc(cc1C)NC(=O)c2c(onc2c3ccc(s3)Br)C C64820144
Cc1ccc(cc1)N2C(=O)[C@@H]3[C@@H]([NH2+][C@]4([C@@H]3C2=O)c5ccccc5NC4=O)Cc6ccc(cc6)O C08789037
C[C@H]([C@@H]1[C@@H]2[C@@H](C(=O)N(C2=O)Cc3ccccc3OC)[C@@]4([NH2+]1)c5cc(ccc5NC4=O)Cl)O C08789429
c1ccc(cc1)N2C(=O)[C@@H]3[C@@H]([NH2+][C@@]4([C@@H]3C2=O)c5ccccc5NC4=O)Cc6c[nH]c7c6cccc7 C08876659
c1ccc(cc1)N2C(=O)[C@@H]3[C@H]([NH2+][C@]4([C@@H]3C2=O)c5ccccc5NC4=O)Cc6c[nH]c7c6cccc7 C08876667
C[NH+]1CCc2c(sc3c2C(=O)N[C@H](N3)c4c(c(cc(c4Br)Br)OC)O)C1 C02361245
COC(=O)[C@]1([C@@H]2[C@@H]([C@@H]([NH2+]1)c3ccc(cc3)O)C(=O)N(C2=O)c4ccc5c(c4)OCO5)c6ccccc6 C12498372
C[C@H]([C@H]1[C@@H]2[C@@H](C(=O)N(C2=O)Cc3ccc(cc3)OC)[C@@]4([NH2+]1)c5cc(ccc5NC4=O)Cl)O C12874046
c1ccc2c(c1)[C@@]3([C@H]4[C@@H]([C@@H]([NH2+]3)Cc5ccc(cc5)O)C(=O)N(C4=O)C6CCCCCC6)C(=O)N2 C02133367
CC[C@H](C)N1C(=O)[C@@H]2[C@H]([NH2+][C@]3([C@@H]2C1=O)c4cc(ccc4NC3=O)C)Cc5c[nH]c6c5cccc6 C12886942
Cc1cc(c(cc1N2C(=O)[C@H]3[C@H](C2=O)[C@@]4(c5ccccc5NC4=O)[NH2+][C@@H]3C(C)C)OC)[N+](=O)[O-] C09360876
C[NH+]1CCc2c(sc3c2C(=O)N[C@@H](N3)c4cc(c(c(c4)I)O)OC)C1 C19832527
CN1CCc2c(c([nH+]c3c2c(c(s3)C(=O)Nc4ccc(cc4)Cl)N)N5CCOCC5)C1 C31809373
c1ccc(cc1)C[C@H](C(=O)N2CCC3(CC2)c4c([nH+]c[nH]4)CCN3)NC(=O)c5ccc(cc5)Br C13571704
c1ccc(c(c1)C(=O)NCC(=O)NNC2=c3cc(ccc3=[NH+]C2=O)Br)Br C27520783
CCC1=C(C[C@@H]2c3cc(c(cc3CC[NH+]2C1)OC)OC)[C@@H]4c5cc(c(cc5CCN4)OC)O C38655482
c1ccc2=[NH+][C@H]3C(=c2c1)N=NC(=N3)SCC(=O)N[C@H]4CC(=O)NC(=O)N4C5CCCCC5 C38784441
c1ccc(cc1)N(c2ccccc2O)C(=O)[C@@H]3C[C@@H](C4=[N+]3Cc5ccccc5N4)c6ccccc6O C39545107
Cc1ccc(c(c1)C)CNC(=O)[C@@H]2CN(CC23CC[NH2+]CC3)C(=O)c4csc(c4OC)Cl C39607168
Cc1ccc(c(c1)CNC(=O)[C@H]2CN(CC23CC[NH2+]CC3)C(=O)c4csc(c4OC)Cl)C C39636622
C[C@H](c1ccc(cc1)Br)NC(=O)[C@@H]2CN(CC23CC[NH2+]CC3)C(=O)C4CCN(CC4)C(=O)C C39657013
C[C@@H](c1ccc(cc1)Br)NC(=O)[C@@H]2CN(CC23CC[NH2+]CC3)C(=O)C4CCOCC4 C39657216
C[C@H](c1ccc(cc1)Br)NC(=O)[C@H]2CN(CC23CC[NH2+]CC3)C(=O)C4CCOCC4 C39657220
CC1(OC[C@@H](O1)CNC(=O)[C@H]2CN(CC23CC[NH2+]CC3)C(=O)c4cc(ccc4Br)OC)C C39659489
Cc1ccc(c(c1F)C(=O)N2C[C@H](C3(C2)CC[NH2+]CC3)C(=O)NCCc4c([nH]c5c4cccc5)C)Cl C39674021
C[C@H](c1cccc(c1)OC)NC(=O)[C@H]2CN(CC23CC[NH2+]CC3)C(=O)c4cccc(c4Cl)Cl C39676721
Cc1c2c(c(cnc2n(n1)C)C(=O)N3C[C@H](C4(C3)CC[NH2+]CC4)C(=O)N[C@H](C)c5cccc(c5)OC)Cl C39676835
Cc1ccsc1CNC(=O)[C@H]2CN(CC23CC[NH2+]CC3)C(=O)c4cnc5c(c4Cl)c(nn5C)C C39677337
COc1c(csc1Cl)C(=O)N2C[C@@H](C3(C2)CC[NH2+]CC3)C(=O)NCc4ccc5c(c4)OCCO5 C39677516
CCn1c(c(c(n1)C)Br)C(=O)N2C[C@@H](C3(C2)CC[NH2+]CC3)C(=O)N[C@H](C)c4ccncc4 C39681073
C[C@@H](c1ccncc1)NC(=O)[C@@H]2CN(CC23CC[NH2+]CC3)C(=O)c4csc5c4cccc5 C39681103
Cc1nc(cs1)CNC(=O)[C@H]2CN(CC23CC[NH2+]CC3)C(=O)c4cc(cc(c4)F)C(F)(F)F C39682046
Cc1ccc(c(c1F)C(=O)N2C[C@H](C3(C2)CC[NH2+]CC3)C(=O)NCc4csc(n4)C)Cl C39682090
Cc1cc(n(n1)C(C)(C)C)C(=O)N2C[C@H](C3(C2)CC[NH2+]CC3)C(=O)NC4CCN(CC4)C(=O)C(C)C C39686077
Cc1cc(cc(c1)CNC(=O)[C@@H]2CN(CC23CC[NH2+]CC3)C(=O)c4csc(c4OC)Cl)C C39694848
Cc1cc(no1)c2c(c(no2)C)C(=O)N3C[C@@H](C4(C3)CC[NH2+]CC4)C(=O)NCc5cccc(c5C)Cl C39695096
Cc1cc(no1)c2c(c(no2)C)C(=O)N3C[C@H](C4(C3)CC[NH2+]CC4)C(=O)NCc5cccc(c5C)Cl C39695097
c1ccnc(c1)/C(=[NH+]\N=C\c2cc(c(c(c2O)Br)O)Br)/Nc3ccccn3 C39774344
Cc1c(c(n[nH]1)C)[C@@H](C)NC(=O)[C@H]2CN(CC23CC[NH2+]CC3)C(=O)c4ccc5ccccc5n4 C44714292
Cc1ccc2c(c1)[nH]c(n2)[C@@H](C)NC(=O)[C@H]3CN(CC34CC[NH2+]CC4)C(=O)c5ccc(c(c5)Cl)Cl C44736967
Cc1ccc2c(c1)[nH]c(n2)[C@H](C)NC(=O)[C@H]3CN(CC34CC[NH2+]CC4)C(=O)c5ccc(cc5)C(F)(F)F C44737082
Cc1ccc2c(c1)[nH]c(n2)[C@@H](C)NC(=O)[C@H]3CN(CC34CC[NH2+]CC4)C(=O)c5c(ccc(c5F)C)Cl C44737287
COc1ccc(cc1[C@H]2NC(=[NH+]c3n2c4cc5c(cc4n3)OCCCO5)N)Br C12506237
c1ccc(cc1)N2C(=O)[C@@H]3[C@H](N[C@]4([C@@H]3C2=O)c5cc(ccc5NC4=O)F)CC6=c7ccccc7=[NH+]C6 C63472815
CC(C)(C)N1C(=O)[C@@H]2[C@H](N[C@@]3([C@@H]2C1=O)c4cc(ccc4NC3=O)Cl)CC5=c6ccccc6=[NH+]C5 C63478576
c1cc2c(c(c1)c3cc(cnc3)C(=O)N)O[C@@H](C2)CNC(=O)c4ccc5=[NH+][C@@H]6CCCCC6=c5c4 C64040803
c1cc2c(c(c1)c3cc(cnc3)C(=O)N)O[C@H](C2)CNC(=O)c4ccc5=[NH+][C@@H]6CCCCC6=c5c4 C64040805
CC(C)(C)N1C(=O)[C@H]2[C@@H](N[C@@]3([C@@H]2C1=O)c4cc(ccc4NC3=O)Cl)CC5=c6ccccc6=[NH+]C5 C63478578
c1ccc(cc1)C[C@H](C(=O)N2CCC3(CC2)c4c([nH]c[nH+]4)CCN3)NC(=O)c5cccs5 C24985650
c1ccc2=[NH+]CC(=c2c1)C[C@H]3[C@H]4[C@@H](C(=O)N(C4=O)c5cccc(c5)[N+](=O)[O-])[C@@]6(N3)c7ccccc7NC6=O C63480122
c1ccc(cc1)CCn2c(=O)c(c([nH]c2=S)[O-])[C@H]3[C@H]4C(=c5cc(ccc5=[NH+]4)Cl)CC[NH2+]3 C64416882
CC1=NC2=C([C@H](C1C(=O)OC)c3cc(c(c(c3)Br)O)OC)C(=O)C[C@@H](C2)c4ccccc4 C04060266
Cc1ccc(cc1)N2C3=C(C(=O)CC(C3)(C)C)[C@](C2=O)(C(F)(F)F)NS(=O)(=O)c4ccc(cc4)C C02421725
[H]/N=C\1/C(=Cc2ccc(o2)c3ccc(cc3Cl)Cl)C(=O)N=C4N1N=C(S4)c5ccccc5Cl C08493312
c1ccc(cc1)C(=O)[C@H]2[C@H]([C@@]3(c4ccccc4NC3=O)[C@@H]5N2c6ccccc6C=C5)C(=O)c7ccco7 C08742941
Cc1cc2c(c(c1)O[C@H](C)C(=O)N3CC[C@@]4(CCCC[C@@H]4[C@@H]3c5ccccc5)O)c6c(c(=O)o2)CCC6 C02136469
Cc1cc2c(c(c1)O[C@H](C)C(=O)N3CC[C@]4(CCCC[C@@H]4[C@@H]3c5ccccc5)O)c6c(c(=O)o2)CCC6 C08789605
Cc1ccc(cc1)S(=O)(=O)N2CCc3ccc(cc3C2)NS(=O)(=O)c4ccc5c(c4)CCCC5 C08839992
c1cc(cc(c1)NS(=O)(=O)c2ccc(cc2)I)c3ccc(nn3)N4CCCCC4 C09297309
Cc1ccc(cc1)S(=O)(=O)N2C[C@H](Oc3c2cccc3)C(=O)Nc4ccccc4Br C09699527
Cc1ccc(cc1C)N2CN3C(=O)C[C@H](C(=C3SC2)C#N)c4cc(c(c(c4)Br)O)OC C09693500
COc1cc(cc(c1O)Br)[C@H]2CC(=O)N3CN(CSC3=C2C#N)c4cccc(c4)Cl C09693518
Cc1ccc(cc1)N2CN3C(=O)C[C@@H](C(=C3SC2)C#N)c4cc(c(c(c4)Br)O)OC C09693521
c1ccc(cc1)[C@H]2[C@H](c3nc4ccccc4n3C(=O)[C@@H]2NC(=O)c5ccccc5)C(=O)c6ccccc6 C09731431
c1cc(c(c2c1sc(n2)NC(=O)[C@@H]3CCCN3S(=O)(=O)c4ccc(s4)Cl)Cl)Cl C12466908
Cc1ccc(cc1)C(=O)N/C(=C\c2ccc(o2)c3ccc(cc3)Br)/C(=O)N4CCOCC4 C13603192
c1ccc(c(c1)NC(=O)[C@H]2CN(c3ccccc3O2)S(=O)(=O)c4ccc(cc4)Cl)Br C13679784
C[C@@H]1CCc2c(sc(c2c3nc4ccccc4s3)NC(=O)C5CCN(CC5)S(=O)(=O)C)C1 C13704815
CC(=O)N(c1cccc(c1)Cl)c2nc(cs2)/C=C(\C#N)/C(=O)Nc3cc(ccc3Cl)Cl C15188700
CC(C)c1ccc(cc1)N2C(=O)/C(=C\c3csc(n3)N(c4ccc(cc4F)F)C(=O)C)/NC2=S C15257414
Cc1ccc(cc1C)N(c2nc(cs2)/C=C/3\C(=O)N(C(=S)N3)c4ccc(cc4)C(C)C)C(=O)C C15257550
Cc1ccc(cc1)NC(=O)[C@@H]2[C@H](c3cc(ccc3OC2=O)Br)C4(CCCCC4)C(=O)OC C01442596
Cc1ccc(c(c1)Br)NC(=O)c2ccc(c(c2)S(=O)(=O)N3C[C@@H](C[C@H](C3)C)C)OC C15737924
c1ccc(cc1)[C@H]2[C@@H]3CSCN3[C@@]4([C@@H]2C(=O)c5ccc6c(c5)OCO6)c7cc(ccc7NC4=O)Cl C20533491
Cc1c2c(n(n1)c3nc4ccccc4s3)NC(=O)CS[C@@H]2c5cc(ccc5OC)Br C20891391
Cc1nc2n(n1)c(c(s2)[C@H](c3ccc(cc3)Br)N4CCN(CC4)c5ccc(cc5)F)O C23157060
Cc1c2c(on1)NC3=C([C@H]2c4cc(ccc4F)Br)C(=O)C[C@H](C3)c5ccc(c(c5)OC)OC C28052586
[H]/N=C\1/C(=C/c2cc(n(c2C)c3ccc(cc3C)C)C)/C(=O)N=C4N1N=C(S4)CCC5CCCCC5 C34256653
CCn1c(=O)c2c3c(sc2nc1S[C@@H](C)c4[nH]c(=O)c5c(c(sc5n4)C)C)C[C@H](CC3)C C21233456
CC(C)(C)C(=O)[C@H]1[C@@H]([C@@]2(c3ccccc3NC2=O)[C@@H]4N1c5ccc(cc5C=C4)OC)C(=O)c6ccccc6 C09111076
CC(=O)[C@@H]1[C@@H]([C@@]2(c3ccccc3NC2=O)[C@@H]4N1c5ccc(cc5C=C4)OC)C(=O)c6ccc(cc6)Cl C37237680
CN(C)c1ccc(cc1)[C@@H]2C3=C(c4ccccc4O2)N=C5N=CNN5[C@H]3c6ccc(cc6)Br C19891512
c1ccc(cc1)N2C(=O)[C@@H]3[C@H](C2=O)C4(c5ccccc5C3c6c4cccc6)/C=N/NC(=O)c7cccs7 C16488655
C[C@@H]1C(=C2C(=NC(=NC2=O)[C@@H](C)Sc3nnc(s3)Nc4cccc(c4)Br)S1)C C39444262
COc1ccc(cc1NC(=O)c2ccc(cc2)n3c-4c(c(n3)C(F)(F)F)CCc5c4cco5)Cl C39852083
c1cc(ccc1C(=O)Nc2ccc(cn2)Br)n3c-4c(c(n3)C(F)(F)F)CCc5c4cco5 C39852223
CCOc1ccc(cc1)N2[C@H](c3c(=O)c4cc(ccc4oc3C2=O)Br)c5ccc(cc5)O C39875242
COc1cc(ccc1O)[C@@H]2c3c(=O)c4cc(ccc4oc3C(=O)N2c5cccc(c5)Cl)Br C39875321
Cc1c2ccc(cc2oc1C(=O)Nc3ccc(cc3)S(=O)(=O)N4CCCC[C@@H]4C)Br C40115564
c1cc(ccc1S(=O)(=O)c2ccc(o2)C(=O)Nc3c(c4c(s3)CCCC4)C#N)Br C40322910
CC1=C([C@H](n2c(ncn2)N1)c3cc(ccc3OCc4ccc(cc4Cl)Cl)Br)C(=O)C C40916889
[H]/N=C\1/C(=C/c2cc(n(c2C)c3ccc(c(c3)C)C)C)/C(=O)N=C4N1N=C(S4)CCC5CCCCC5 C33906648
c1ccc2c(c1)[C@]3([C@H]([C@H]([C@@H]4N3CCC4)c5ccc(cc5)Cl)C(=O)c6ccc7c(c6)OCO7)C(=O)N2 C43732448
c1ccc2c(c1)C=CN3[C@@H]2[C@@H]4[C@H]([C@H]3C(=O)Nc5ccc(cc5)Cl)C(=O)N(C4=O)c6cccc(c6)Cl C43716822
[H]/N=C\1/C(=C/c2ccc(cc2)O[C@@H](C)c3ccccc3)/C(=O)N=C4N1N=C(S4)c5ccccc5Cl C41108007
CCN(CC)c1ccc(cc1)[C@@H]2c3c([nH]c(=O)s3)S[C@H]4[C@@H]2C(=O)N(C4=O)c5ccc(cc5)Cl C47145749
[H]/N=C\1/C(=C\c2cc(n(c2C)c3cc(ccc3C)Cl)C)/C(=O)N=C4N1N=C(S4)c5ccccc5C C09290580
Cn1c2cc(c(cc2n(c1=O)C)Sc3ccc(cc3)F)NS(=O)(=O)c4ccc5c(c4)CCCC5 C45941135
Cc1ccc(c(c1)C)N2C(=O)c3cc(nn3C[C@@]2(C)C(=O)NCc4ccc(cc4)F)c5cccs5 C64815357
Cc1ccc(cc1)S(=O)(=O)N2C[C@@H](Oc3c2cc(cc3)Cl)C(=O)Nc4cccc(c4)SC C64986174
c1ccc(cc1)Oc2cccc(c2)[C@H]3c4c([nH]c(=O)s4)S[C@@H]5[C@H]3C(=O)N(C5=O)c6ccc(cc6)F C47147326
C[C@H]1CCc2c(sc3c2c(ncn3)SCC(=O)N)C1 C00084896
C[C@H]1CCc2c(sc(c2C(=O)NC)NC(=O)C(C)C)C1 C05055605
c1ccc(cc1)NN2C(=O)/C(=C/c3ccc[nH]3)/SC2=S C05552799
Cc1ccc(o1)[C@H]2CC(=NN2C(=S)N)c3cccs3 C19797221
Cn1c(nnc1SCc2ccc(cc2)Br)N C28047562
Cc1c(c(n[nH]1)C)CNc2cc(cc3c2nccc3)Cl C36918574
Cc1c(sc(n1)N)SCC(=O)N2[C@H](CCC[C@@H]2C)C C37036772
Cc1csc2n1c(=O)cc(n2)CSc3ccc(cc3)N C37182252
CNc1ccc(cc1)S(=O)(=O)Nc2cccc(c2)C#C C37336143
CCCOc1c(cc(cc1Cl)S(=O)(=O)N)Cl C37470351
C[C@@H]1CCC[C@H](C1)NS(=O)(=O)c2ccc(cc2)C#CCO C37578502
c1ccc(cc1)[C@H](CNc2ccc3c(c2)OCCCO3)O C37856762
c1cc(sc1)C(=O)NNc2c(cncc2Cl)Cl C00146808
Cc1c(c[nH]n1)CNC(=O)c2cc3c(s2)CC[C@@H](C3)C C37990222
Cc1c(c(n[nH]1)C)C(=O)N[C@H](C)c2ccc(cc2)Br C40852179
CC(C)Oc1ccc(cc1)N(C)C(=O)c2ccc(cc2)N C41459449
Cc1c(c(c2cc(ccc2[nH+]1)Br)NC)CC(=O)[O-] C41474703
Cc1cc(n2cc(nc2n1)CSc3ccc(cc3F)N)C C41639313
c1ccc2c(c1)CCC[C@@H]2NC(=O)/C(=C/c3cccc(c3)O)/C#N C41718196
c1cc(c(cc1F)Cl)C(=O)NNC(=O)[C@H]2CCC=CC2 C41943468
CC1CCC(CC1)N(C)S(=O)(=O)c2c(cccc2F)N C45147868
C[C@@H](c1ccc(cc1)CNc2c3c(ccs3)ncn2)O C48894383
Cc1ccc(cc1C)C[S@](=O)c2nc3ccc(cc3o2)N C49669940
Cc1cc(c(cc1C)S(=O)(=O)c2ccc(cc2)N)OC C49892341
CN(c1ccc(cc1)F)S(=O)(=O)c2ccc(cc2Cl)N C49964774
CN(c1ccc(cc1)F)S(=O)(=O)c2c(cc(cc2F)N)F C49964853
Cc1ccc(c(c1)C)N(C)C(=O)c2cc(cn2C3CC3)N C49977352
Cc1ccc(cc1)N(C)S(=O)(=O)c2c(cccc2F)N C50002172
c1cc2c(ccn2CCn3cc(cn3)N)cc1Br C50614992
Cc1ccccc1N(C)Cc2nc(c3ccsc3n2)N C50816212
c1ccc2c(c1)CCC[C@H]2NS(=O)(=O)c3ccc(cc3)O C51633359
CCc1ccc(cc1)S(=O)(=O)N[C@@H]2CCCC[C@@H]2O C52004767
Cc1cc(cc(c1)S(=O)(=O)N[C@H]2CCCC[C@@H]2O)C C52005555
c1cc(cc2c1ccn2CC(=O)NC3CCC(CC3)O)Cl C52934602
c1cc(c(cc1F)Cl)Oc2c(nccn2)C(=S)N C54398704
CCCc1nc(n(n1)C)c2ccc(cc2N)Br C54697358
Cc1ccc(s1)[C@@H](C)NC(=O)N[C@@H]2CCOc3c2cccc3 C54729792
Cc1cc([nH]c(=O)c1CNC(=O)c2cc(c(s2)C)C)C C24186744
C[C@@H]1CCCC[C@H]1N(C)S(=O)(=O)c2c(cc(cc2F)N)F C40317454
Cc1ccc(c2c1[C@@H](C(=O)N2)N[C@H](C)Cc3ccco3)C C42107601
c1cc(ccc1c2nnc(n2N)SC/C=C/Cl)F C42141915
Cc1cc2c(o1)CC(C[C@@H]2NC(=O)N[C@H](C)C(C)C)(C)C C59036819
c1cc(c(cc1N)C(F)(F)F)Oc2c3c(ncn2)CCC3 C61277555
C[C@@H](c1ccc(s1)Cl)NC(=O)c2ccc(cn2)C#CCO C61862374
C[C@H]1CCc2c(sc(c2C(=O)N)/N=C\c3ccco3)C1 C13147182
CCN1c2cc(ccc2O[C@H](C1=O)Cc3ccc(cc3)C)N C62496743
CC(C)n1c(nnc1SCc2ccc(cc2F)F)N C62801372
Cc1c(c(n(n1)C)C)[C@@H](C)N2CCCC[C@@H]2[C@@H]3CCC[NH2+]3 C63188657
c1cc(ccc1[C@@H](CNc2cncc(n2)Cl)O)Cl C64905719
Cc1ccsc1C(=O)NNC(=O)C2=C(CCCC2)Cl C66557494
c1cc2c(cccc2O)c(c1)NC(=S)NC[C@H]3CCCO3 C07519908
C[C@@H](CNC(=S)NC(=O)c1c(c2ccccc2s1)Cl)O C09270768
C[C@H](CNC(=S)NC(=O)c1c(c2ccccc2s1)Cl)O C09270769
Cc1cc(c(c(c1)C)NC(=O)[C@H](C)Sc2ccc(cn2)N)C C19951492
CSc1ccc(cc1)NS(=O)(=O)c2cc(c(cc2F)F)N C20001774
CCCCS(=O)(=O)Nc1ccc(cc1N)Br C20520996
C[C@H](c1cc(ccc1F)F)Nc2cccc(c2)S(=O)(=O)N C20545904
C[C@@H](c1ccc(c(c1)F)F)Nc2ccc(cc2)S(=O)(=O)N C21501774
Cc1ccc(cc1)CNS(=O)(=O)c2ccc(cc2)C(=S)N C21511933
C[C@H]([C@H](c1ccc(cc1)O)O)NC(=O)c2csc3c2cccc3 C32869652
Cc1cccc(c1S(=O)(=O)Nc2ccc(cc2)SC)N C35346981
c1cc(ccc1CNS(=O)(=O)c2cc(cc(c2)Cl)Cl)N C36288622
Cc1c(sc(n1)N)SCC(=O)NCCC2=CCCCC2 C37036990
Cc1cc(c(s1)C)[C@H](C)Nc2ccc(cc2)OCC(=O)N C37041013
C[C@@H](c1ccc(cc1)S(=O)(=O)N)Nc2ccc(c(c2)F)F C37201611
C[C@H](c1ccc(cc1)S(=O)(=O)N)Nc2ccc(c(c2)F)F C37201612
C[C@](C#N)(C1CC1)NC(=O)CSc2c(cccc2Cl)N C37204128
CCC(CC)NC(=O)[C@@H](C)N1CCSc2c1cc(cc2)N C38051398
C[C@H](C(C)C)NS(=O)(=O)c1cc(ccc1N)Br C37929326
Cc1cc(cc(c1)S(=O)(=O)Nc2ccccc2SC)N C40323424
Cc1ccc(cc1)[C@@H](C)NS(=O)(=O)c2cc(ccc2F)N C40349139
CC[C@](c1ccc(cc1)Br)(C(=O)[O-])[NH2+][C@@H](C)CO C41802112
Cc1cc(cc(c1)CNc2ccc(cc2)CS(=O)(=O)N)C C43393456
CCC1CCC(CC1)CNS(=O)(=O)c2ccc(cc2F)N C43592638
c1cscc1CNC(=O)NNc2c(c(c(c(c2F)F)F)F)F C46038357
CC[C@H](CO)NC(=O)N[C@@H](CC)c1ccc(cc1)Br C47599666
Cc1ccc(cc1)[C@H](CNC(=O)c2cc(c[nH]2)Br)O C48456557
C[C@@H](c1ccc(c(c1)Cl)Cl)SCCC(=O)NC(=O)N C48682138
CC[C@H](C)[C@@H](C)NS(=O)(=O)c1ccc(cc1)C(=S)N C49095179
C[C@@H](Cc1ccsc1)NS(=O)(=O)c2cc(ccc2N)F C49151776
C[C@@H](c1ccc(cc1)F)NS(=O)(=O)c2ccc(cc2Cl)N C49504491
C[C@H](CCc1ccco1)Nc2c(cc(cn2)Br)N C49564482
Cc1ccc(s1)[C@H](C)NS(=O)(=O)Cc2ccccc2N C50102809
Cc1ccc(cc1[N-]S(=O)(=O)c2ccc(cc2F)F)C[NH3+] C50430774
CC[C@@H](c1ccccc1)Nc2ccc(cc2N)S(=O)(=O)C C51626630
c1ccc(cc1)[C@H]2C[C@H]2N/C(=N/c3ccc(cn3)Br)/N C14943864
C[C@@](c1ccc(cc1)SC)(C(=O)[O-])[NH2+]C2(CCCC2)CO C53072874
CC[C@@H](C)CNS(=O)(=O)c1ccc(cc1N)Br C54466532
c1cc(ccc1[C@@H](Cc2ccc(o2)C(=O)[O-])C[NH3+])Br C57752005
c1cc(c(cc1[C@@H](CNC(=O)Nc2cc(ccc2F)F)O)F)F C43235411
c1cc(ccc1NCCc2cc(cc(c2)F)F)S(=O)(=O)N C60719139
c1ccc(c(c1)C[NH3+])S(=O)(=O)[N-]c2cc(c(cc2F)F)F C61094193
CCCc1ccc(cc1)S(=O)(=O)N[C@H]2CCC[C@@H]2C(=S)N C61886510
CN(Cc1ccccc1Br)c2cccc(c2)/C(=N/O)/N C61950554
CC[NH+](c1ccc(cc1)NC(=O)c2ccc[nH]c2=S)C(C)C C14075727
c1cc(c(cc1/C(=N\O)/N)Cl)N(CC(F)(F)F)C2CC2 C62794662
c1cc(c(c(c1)Cl)F)S(=O)(=O)NCCc2ccc(cc2)N C63129947
c1csc(n1)CCNc2c(cc3c(n2)CCCC3)C(=S)N C63135677
Cc1cc(cc(c1Br)C)OCCCCC(=O)NN C66056465
C[C@@H]1C[C@@H]1c2ccc(o2)CN[C@@H](c3ccc(cc3)F)C(=O)N C66939853
CC(=O)[C@@H](c1ccccc1)NC(=O)CSc2nnc(s2)N C04999562
CCc1cccc(c1NC(=O)[C@@H](C)Sc2nnc(n2N)C)C C05581686
CCNC(=O)c1cc(c(s1)C)S(=O)(=O)NC(C)(C)CO C06680146
c1cc(sc1)CNC(=O)CSc2nnc(n2N)C(F)(F)F C03287574
Cc1cc(c(o1)C)C(=O)NN[C@H](c2ccccc2)C(=O)NC3CC3 C15472879
c1cc(oc1)/C=C/C(=O)NNC(=O)c2cc(c[nH]2)Br C08122794
c1ccc2c(c1)c(c(s2)C(=O)NCC(=O)OCC(=O)N)Cl C03325898
CC(C)[C@@H](C(=O)OC)NS(=O)(=O)c1c(cc(cc1F)N)F C37928435
CCN1[C@@H](NN=C1SCC(=O)N)C2=CC3=C(C(=N[C@@H]3C=C2)C)C C39711975
c1cc(oc1)/C=C/C(=O)NCCc2ccc(s2)S(=O)(=O)N C40218148
CS(=O)(=O)CCCNS(=O)(=O)c1ccc(cc1N)Cl C40347433
c1ccc(cc1)NS(=O)(=O)c2ccc(cc2F)S(=O)(=O)N C42278232
COC(=O)CCS(=O)(=O)Nc1ccc(cc1N)Br C42536069
CC(C)NC(=O)CN(C)S(=O)(=O)c1ccc(cc1)C(=S)N C42610394
c1cc(c(cc1[N+](=O)[O-])[C@H](CC(=O)[O-])[NH3+])SC2CCCCC2 C44217218
Cc1ccc(cc1)Sc2ccc(cc2[C@@H](CC(=O)[O-])[NH3+])[N+](=O)[O-] C44217462
Cc1ccc(cc1)Sc2ccc(cc2C[C@H](C(=O)[O-])[NH3+])[N+](=O)[O-] C44284007
COc1c(cccn1)CNC(=O)NC[C@@H](c2ccc(c(c2)F)F)O C44955260
CC[C@H](CO)NC(=O)N[C@@H](c1ccc(cc1)F)c2nccn2C C48235380
CNS(=O)(=O)c1ccc(cc1)CNC(=O)NCC(F)(F)F C48759553
C[C@H](CNC(=O)c1ccc(c(c1)S(=O)(=O)N)Cl)COC C49198661
C[C@@H]1C[C@H]1CNS(=O)(=O)c2ccc(cc2F)S(=O)(=O)N C49239344
c1cc(sc1CNC(=O)c2ccc(o2)S(=O)(=O)N)Cl C49315773
c1cc(cc(c1)NS(=O)(=O)c2cccs2)CS(=O)(=O)N C49463505
CCC[C@@H](C)NS(=O)(=O)c1cc(ccc1N)S(=O)(=O)C C50632878
c1cc(cc(c1)F)CNS(=O)(=O)c2c(nc3n2ccs3)N C50650359
c1ccnc(c1)CNCc2cc3cc(oc3s2)S(=O)(=O)N C13726348
CC[C@@H](C)CNS(=O)(=O)c1cc(ccc1N)S(=O)(=O)C C54492319
Cc1c(c([nH]c1C(=O)NCCC(=O)NC2CCCC2)C)C(=O)C C56190046
Cc1cc(ccc1O[C@H](C)C(=O)NCCS(=O)(=O)N)Cl C56862491
Cc1c(c(n[nH]1)C)NC(=O)[C@@H](C)Sc2ccc(cc2)NC(=O)C C58367439
CS(=O)(=O)NCCNC(=O)NCc1csc2c1cccc2 C61735223
Cc1ccc2cc(c(=O)[nH]c2c1)CCNS(=O)(=O)NC(C)C C62222307
C[C@@H](C(=O)NCc1ccco1)NC(=O)N[C@@H]2C[C@@H]2c3ccccc3 C58248011
CC(C)NC(=O)CCNC(=O)N[C@@H]1CCCOc2c1cccc2 C58341594
CC(C)[C@@H](C(=O)NCc1cc[nH]c(=O)c1)NC(=O)c2cccs2 C58315613
Cc1ccc(cn1)CNC(=O)N[C@H](C)c2ccc3c(c2)CC(=O)N3 C65415616
C[C@@H](C(=O)NCc1ccco1)NC(=O)Cc2c[nH]c3c2cccc3 C65779632
CC(C)(C)NC(=O)c1ccc(cc1)C(=O)N[C@H]2CCCCNC2=O C66021716
Cc1cc(cc(c1)NC(=O)C(=O)N2CCC[C@@H](C2)CCC(=O)N)C C66222468
CCCC(=O)N1CSC[C@@H]1C(=O)N[C@H](c2ccccc2)C(=O)N C66281648
Cc1ccccc1[C@@H](C#N)NC(=O)c2cc(sc2)S(=O)(=O)N C66399409
C[C@@H](CN(C)CC(=O)Nc1c(c2c(s1)CCC2)C(=O)N)C#N C66470348
CC(C)CC(=O)N[C@@H](c1ccccc1)C(=O)N[C@@H]2CCCNC2=O C66643442
CC1CCC(CC1)N2C[C@@H](CC2=O)C(=O)N[C@H](C(C)C)C(=O)N C66774027
CC(=O)N[C@H](C1CCCC1)C(=O)NNC(=O)Cc2ccccc2F C66784257
CC(=O)N[C@](C)(C1CC1)C(=O)NNC(=O)Cc2ccccc2F C66784279
CC1CCC(CC1)N2C[C@@H](CC2=O)C(=O)NCC(C)(C)C(=O)N C66824074
CC(C)(C)c1ccc(cc1)C(=O)N2CSC[C@@H]2C(=O)NCC(=O)N C67266148
Cc1c(c(n(n1)C)C)[C@H](C)NC(=O)NC[C@@H](c2cccc(c2)F)O C67535388
Cc1c(cccc1Cl)NC(=O)C[C@H](C(=O)[O-])[NH2+]C[C@H]2CCCO2 C04318924
CCc1nnc(n1N)SCC(=O)Nc2c(cccc2C(C)C)C C05555136
c1cc(oc1)C[NH2+][C@@H](CC(=O)Nc2ccc(cc2)Br)C(=O)[O-] C10186508
CC(C)[C@H](C(=O)Nc1ccc(cc1)C(=O)NC(C)(C)C)NC(=O)C C12983703
CCN(CC(=O)NCc1ccc(cc1)F)C(=O)c2ccc(cc2)C(=O)N C18072256
C[C@H](C(=O)NNC(=O)c1ccc(s1)c2ccc(cc2)F)NC(=O)C C22698890
C[C@@H](C(=O)NCCNC(=O)C)NC(=O)c1ccc(cc1)C(C)(C)C C22755741
CCOCCCNC(=O)c1cc(ccc1Br)S(=O)(=O)N C24043921
CCc1cccc(c1NC(=S)NNC(=O)Cc2c(noc2C)C)C C26959178
C[C@@H]1C[C@H]1C(=O)NCCC(=O)NNc2c(c(nc(c2F)F)F)F C31491309
Cc1c(c(=O)[nH]c(=O)[nH]1)CCC(=O)N[C@@H](C)c2ccc(cc2)SC C31690808
c1ccc(cc1)CCN(CC(=O)NN)S(=O)(=O)c2ccc(cc2)Cl C01219487
CC(C)OC(=O)CSC1=C(C2(CCCCC2)C(=C(N1)N)C#N)C#N C39335173
c1ccc2c(c1)c(c[nH]2)CC(=O)NNC(=O)CCC(=O)[C@@H]3CC=CS3 C39367573
CC1CCC(CC1)NC(=O)CSc2nnc(s2)SCC(=O)N C36663279
CC(C)NC(=O)C(=O)NN/C(=C/C(=O)c1cccs1)/C(F)(F)F C39756080
C[C@H](CO)NC(=O)C(=O)Nc1cc(ccc1OCC(F)(F)F)Cl C41378753
COc1ccc(cc1)[C@@H](CNC(=O)C(=O)Nc2ccc3c(c2)CCC3)O C41964259
Cc1c(nc(s1)[N-]S(=O)(=O)CCOC)c2ccc(s2)C[NH3+] C42810218
c1ccc(cc1)CO[C@H]2[C@H]([C@H](O[C@H]([C@@H]2OCc3ccccc3)O)CO)O C44608363
C1CCC(CC1)NC(=O)CSc2nnc(s2)SCC(=O)N C06107779
CC(=O)NCCNC(=O)C(=O)Nc1ccccc1Sc2ccccc2 C48736173
CCCNc1c(cc(cn1)Br)C(=O)NCCNC(=O)C C50752734
CCCC[C@@H](C)NS(=O)(=O)c1cc(ccc1N)S(=O)(=O)C C50891364
c1cc(c(cc1N2CC[C@@H](C2=O)C(=O)NCCCC(=O)N)Cl)Cl C53809332
c1ccc(cc1)[C@H](C(=O)N)NC(=O)/C=C/c2cn(c3c2cccc3)CCC#N C54550810
C[C@H](CNC(=O)NC[C@H](c1ccc(c(c1)F)F)O)Cn2cccn2 C54577031
CNC(=O)c1ccc(cc1)/C=C/C(=O)NCCC(=O)NC2CCCC2 C56190657
C[C@H](c1[nH]c(=O)c2c(csc2n1)c3ccco3)S[C@@H](C)C(=O)N C56229977
c1cc(ccc1C(=O)NNC(=O)CCNC(=O)c2ccsc2)Cl C25133118
C1CCc2c(c3c(nc(nc3s2)C4CC4)NCCS(=O)(=O)N)C1 C60217988
CC(C)NC(=O)C(=O)NNC(=O)CCSc1ccc(cc1)Cl C08390379
Cc1ccc(cc1)c2ccsc2C(=O)NNC(=O)C(=O)NC3CC3 C61091156
CC[C@H](c1ccc(cc1)C)NC(=O)C(=O)Nc2ccccc2CC(=O)NC C61883341
C[C@H](C/C(=N/O)/N)N(C)S(=O)(=O)c1ccc(cc1)Br C63092124
Cc1ccc(c(c1)NC(=S)NNC(=O)Cc2c(noc2C)C)F C63345167
CC[NH+](CC)[C@@H](C)CNC(=O)c1ccc2c(c1)nc(=S)[nH]c2[O-] C63737588
CC(C)[NH+](C)CCCNC(=O)c1ccc2c(c1)nc(=S)[nH]c2[O-] C63738078
C[C@@H](C[C@H]1Nc2ccccc2S1)NC(=O)CSc3[nH]ncn3 C63991011
Cc1cccc(c1)CNC(=O)N[C@@H](CC2=c3ccccc3=[NH+]C2)C(=O)[O-] C64683445
C[C@H](C(=O)Nc1ccccc1NCC(F)(F)F)NS(=O)(=O)C C66050445
c1cc(ccc1Cc2ncc(s2)C(=O)NCCCS(=O)(=O)N)F C66075828
CC[C@@](C)(CNC(=O)Nc1ccc(cc1)S(=O)(=O)C(F)F)O C66158270
CCCC(=O)N1CSC[C@H]1C(=O)Nc2ccccc2SCC(=O)N C66277343
CCNC(=O)[C@@H](C)NC(=O)Nc1ccccc1S[C@H](C)CC#N C66954195
Cc1c(cco1)CNC(=O)CCCC[C@@H]2[C@H]3[C@@H](CS2)NC(=O)N3 C67231751
Cc1ccc(c(c1)F)NC(=O)C(=O)NCc2ccc(cc2)C(=O)NC3CC3 C67443523
C=CCNC(=S)NNC(=O)[C@H]1CC(=O)N(C1)c2cc(cc(c2)F)F C67464005
CC(C)(C)SCCNC(=O)C(=O)N(C)c1ccc(cc1)C(=O)N C67597409
C[C@H](COCC(F)(F)F)NC(=O)c1ccc(cc1)S(=O)(=O)N C67648107
COc1cc(cc(c1O)OC)/C=C(\C#N)/c2nc3ccccc3s2 C04040036
CCc1ccc(cc1)NC(=O)c2cn(c3c(c2=O)ccc(n3)C)CC C00415136
c1cc(c(c(c1)Cl)C(=O)NC(=O)Oc2ccc(cc2)CC#N)F C00092452
Cc1cccc(c1C)NC(=O)CSc2nnc3n2CCCCC3 C06098097
C[C@@H](C(=O)Nc1ccccc1C#N)Sc2c3ccsc3ncn2 C06115509
c1cc(ccc1C(=O)Nc2ccc3c(c2)OCCO3)OC(F)(F)F C06251309
Cc1ccc(cc1C)n2c(cc(n2)CSc3nnc(s3)C)O C09937163
Cc1ccc(c(c1)C(=O)Nc2ccc(c(c2)OC)N3CCCC3=O)C C11257869
CCc1cccc(c1NC(=O)c2c(n(nn2)c3ccc(cc3)F)C)C C11690246
c1cc2c(cc1c3cnccn3)C[C@H](O2)CNC(=O)[C@@H]4CCC=CC4 C11909267
CCn1c(cc(n1)C(=O)Nc2nc3c(s2)cccc3SC)C C13703354
Cc1ccc(cc1Cl)Nc2nnc(s2)S[C@@H]3CCOC3=O C16325247
CCO[C@H]1/C(=C\Nc2nccs2)/C(=O)c3cc(ccc3O1)Cl C06207039
COc1ccc2c(c1)c(ccn2)[C@H]([C@@H]3C[C@H]4CC[N+]3(C[C@@H]4C=C)[O-])O C22066245
COc1cc(c(cc1NC(=O)c2ccc3c(c2)COC3)Cl)OC C28580420
c1cc(ccc1n2c(nnn2)SCc3ccc(cc3Cl)F)O C28856377
COc1cccc2c1OCC(=C2)/C=C(/C#N)\C(=O)NC3CCCCC3 C33328885
C[C@H]1C[C@@H](CN(C1)C(=O)/C=C/c2ccc(cc2)NS(=O)(=O)C)C C36708625
Cc1ccc(cc1)N2C[C@H](CC2=O)C(=O)N/N=C/c3c(ccs3)C C00526778
CC(C)(C)n1cnc2c1ccc(c2)NS(=O)(=O)c3ccccc3 C00549145
Cc1cc(c2c(c1)occ2CC(=O)Nc3nnc(s3)C(C)C)C C06809843
c1cc(ccc1C2=NN=C[C@H]2/C=C(/C#N)\C(=O)NC3CCCCC3)F C39321961
CN(c1ccccc1)C(=O)CNc2cc3c(cc2Cl)OCCO3 C39539996
c1ccc2=[NH+]CC(=c2c1)/C=N/[N-]S(=O)(=O)c3ccc(cc3)Cl C39780142
Cc1ccc(cc1C)N/C=C/2\C(=C(C(=O)N(C2=O)CC(C)C)C#N)C C39893421
c1cc(cc(c1)Cl)C[C@H]2C(=O)N/C(=N/N=C/c3ccco3)/S2 C06057798
C=CCSc1ccccc1NC(=O)N2CCC3(CC2)OCCO3 C40526816
Cc1ccc(cc1)/C=C/S(=O)(=O)Nc2ccc3c(c2)OCCO3 C42653668
Cc1c(c(n(n1)C)Cl)C(=O)Nc2ccc(c(c2)F)N(C)C(C)C C46226106
Cc1cnc(c(c1OC)C)CNC(=O)c2cc(c(n2C)Cl)Cl C50448326
Cc1cnc(c(c1OC)C)CNC(=O)c2cc(c(nc2)Cl)Cl C50448712
c1cc(ccc1c2ccc(o2)/C=N/N[C@H]3CCS(=O)(=O)C3)Cl C57407267
c1cc(sc1)c2nc(co2)CN3CCN(CC3)c4ccc(cc4)O C57439709
Cc1c(c(c(c(c1C)C)S(=O)(=O)NC[C@H]2CN(CCO2)C)C)C C58406044
CCN1/C(=N/c2ccccn2)/SC[C@@]1(c3ccc(cc3)OC)O C05928204
CC(C)[C@H]1C(=O)N(C(=O)N1)Cc2csc(n2)c3ccc(cc3)F C59010940
Cc1cc(ccc1N2CCCCS2(=O)=O)NC(=O)[C@H](C)C3CC3 C62366761
c1ccc(cc1)[C@@H](c2cccs2)NC(=O)c3cnn4c3nccc4 C43509668
c1cc(c2c(c1)OCCO2)CSc3[nH]nc(n3)c4cccs4 C64338527
CCOc1cc2c(cc1CNC(=O)N3CCSCC3)O[C@@H](C2)C C65446435
c1ccc(c(c1)NC(=O)N2CCC(CC2)n3cccc3)OC(F)F C65607878
CC[C@@H](c1c(noc1C)C)C(=O)Nc2nc3c(s2)C[C@H](CC3)C C66274520
C[C@H]1C[C@@H](CC(C1)(C)C)CC(=O)NCc2nnc3n2CCCCC3 C66605394
Cc1cc(c2c(c1)N(CCC2)C(=O)CNC(=O)/C=C/c3ccco3)C C66732892
CCn1cc(cn1)S(=O)(=O)N[C@H]2CCC(c3c2cccc3)(C)C C66915129
CN(C(=O)c1ccc(cc1)NC(=O)c2ccc3c(c2)CCCC3)OC C67027250
Cc1nc2c(ccs2)c(=O)n1NC(=O)CC(C)(C)c3ccccc3 C67030533
c1cc(cc(c1)[N+](=O)[O-])CNC(=O)c2c(ccs2)Br C67073304
Cc1cc(ccc1S(=O)(=O)N[C@H](C)c2c(nn(c2C)C)C)Cl C67431494
Cc1ccc(s1)[C@H](C)N(C)C(=O)N[C@H](C)c2c(nn(c2C)C)C C67535203
c1ccc2c(c1)nc(s2)c3cc4ccc(c(c4oc3=O)C[NH+]5C[C@H]6C[C@@H](C5)c7cccc(=O)n7C6)O C04482555
CC[C@@]1(Cc2c(c([nH+]c3c2c4c(s3)c(ncn4)NCc5ccccc5)N6CCOCC6)CO1)C C08737950
C[C@]12CCCC(=C)[C@@H]1C[C@H]3[C@@H](C2)OC(=O)[C@@H]3C[NH+]4CCc5cc(c(cc5[C@@H]4CCO)OC)OC C08790367
c1ccnc(c1)C(=O)[C@@H]2[C@@H]([C@@H]3CSC[NH+]3[C@]24c5cc(ccc5NC4=O)F)c6ccc(cc6)[N+](=O)[O-] C09123931
CC1(Cc2c(c([nH+]c3c2c4c(s3)c(nc(n4)SC)N(C)CCO)N5CCOCC5)CO1)C C02421524
Cc1ccc(c(c1)S(=O)(=O)N2CC[NH+](CC2)CN3C(=O)[C@@](NC3=O)(C)c4ccc5c(c4)CCC5)C C09533527
CC1=C(C(CCC1)(C)C)CC[NH+]2CCc3c(c(cc(=O)n3CC2)OC)C(=O)N4CCC[C@@H](C4)O C11813778
Cc1ccccc1C(=O)N[C@H](C)c2nnc3n2CC[NH+](CC3)Cc4cnc(s4)c5ccccc5 C11980500
Cc1c2c(ncnc2sc1C(=O)N(C)C[C@@H]3CCCC[NH+]3C)NCc4ccc5c(c4)OCO5 C11996451
CC[C@]1(C(=O)N(C(=O)N1)C[C@@H]2COc3ccccc3O2)C4CC[NH+](CC4)Cc5ccc(s5)C C12025674
Cc1ccccc1[C@@H]2[C@@H]3[C@H](C(=O)N(C3=O)c4cccc(c4)C(=O)C)[C@]([NH2+]2)(c5ccccc5)C(=O)OC C12498265
Cc1cc(c2cc(c(=O)[nH]c2c1)[C@H](c3nnnn3C[C@@H]4CCCO4)[NH+]5CCCC6(C5)CCCCC6)C C06301867
c1ccc(c(c1)C(F)(F)F)NC(=O)CN(c2ccc(cc2)F)C3=[NH+][C@@H]4CS(=O)(=O)C[C@H]4S3 C20436911
C[C@@H]1CCC[C@@H]([NH+]1CCCN2C(=O)c3cc4c(n3C[C@@]2(C)C(=O)NC5CCCCC5)cco4)C C21810712
Cc1c(sc2c1c(nc(n2)CN3CCOCC3)N[C@@H](c4ccc(cc4)F)c5[nH+]ccn5C)C C22261423
C[C@H](c1nnc(n1c2ccc(cc2)F)SCc3[nH]c4c(c5c(s4)CCC5)c(=O)n3)[NH+](C)C C23968687
Cc1ccc(cc1)S(=O)(=O)N2CC[NH+](CC2)CC(=O)N/N=C\c3cc(ccc3F)Br C30735392
Cc1ccc2c(c1)[C@@H](CC(O2)(C)C)NC(=O)C3CC[NH+](CC3)Cc4nc(no4)c5ccccc5C C30973728
Cc1ccc2c(c1)OC(C[C@@H]2NC(=O)C3CC[NH+](CC3)Cc4nc(no4)c5cccc(c5)Cl)(C)C C30986053
C[NH+](C)CCCN1[C@H](c2c(=O)c3ccccc3oc2C1=O)c4cc(c(c(c4)Br)O)OC C32622612
C[C@H](C(=O)NC1CC1)N2CC[NH+](CC2)Cn3c(=S)oc(n3)c4c(c5ccccc5s4)Cl C23247971
C[NH+](C)CCN1[C@H](c2c(=O)c3cc(ccc3oc2C1=O)Br)c4ccc(c(c4)OC)O C35486635
CC[NH+]1CCN(CC1)c2ccc(c(c2)C)NC(=O)c3ccc(cc3)S(=O)(=O)N4C[C@@H](C[C@@H](C4)C)C C36781784
C[C@@H](C1=NC(=O)C2=C(CSC2=N1)c3ccccc3)S[C@@H]4NN=C(O4)C5=c6ccccc6=[NH+]C5 C38770127
Cc1ccc2c(c1)OC(C[C@@H]2NC(=O)C3CC[NH+](CC3)Cc4nc(no4)c5cccs5)(C)C C38884173
Cc1c(c(n(n1)c2ccc(cc2)C(=O)OCc3cc(oc-4c/c(=[NH+]\C(=O)C)/ccc34)O)C)Cl C39210358
CO[C@H]1[C@@H](c2ccccc2C13CC[NH+](CC3)C[C@@H]4C=NN=C4c5ccccc5)NC(=O)c6ccco6 C39404974
CSC1=C[C@H]2C[NH+]3[C@@H](C[C@@H]2C=C1S(=O)(=O)Oc4ccccc4)CO[P@@](=O)(N3)Cc5ccccc5 C39466950
CSC1=C[C@@H]2C[C@@H]3CO[P@@](=O)(N[NH+]3C[C@@H]2C=C1Cc4ccccc4)S(=O)(=O)Oc5ccccc5 C39469656
c1ccc(cc1)CC2=C[C@H]3C[NH+]4[C@@H](C[C@@H]3C=C2Cl)CO[P@@](=O)(N4)S(=O)(=O)Oc5ccccc5 C39469735
c1ccc(c(c1)[C@@H](CNC(=O)c2c3c(n(n2)[C@H]4CCS(=O)(=O)C4)CCCC3)[NH+]5CCCCC5)Cl C40988511
Cc1c(c(n(n1)Cc2ccccc2Cl)Cl)C(=O)NCc3ccc([nH+]c3)N4C[C@H](O[C@@H](C4)C)C C46842402
c1ccc(cc1)OCC2=NN3C(=[NH2+])/C(=C\c4cccn4c5ccc(cc5)Br)/C(=O)N=C3S2 C32964245
Cc1ccccc1COc2c(cc(cc2Br)/C=C\3/C(=[NH2+])N4C(=NC3=O)C=C(O4)C)OC C20236337
CC1CCN(CC1)S(=O)(=O)c2ccc(cc2)C(=O)Nc3ccc(cc3)c4cn5c([nH+]4)CCCC5 C59588686
Cc1cc(c(c2c1C(=O)/C(=C/c3cccc(c3)[N+](=O)[O-])/O2)C[NH+]4CCCC[C@H]4c5cccnc5)O C41584567
Cc1cc(c(c2c1C(=O)/C(=C/c3ccc(c(c3)OC)OC)/O2)C[NH+]4C[C@H]5C[C@@H](C4)c6cccc(=O)n6C5)O C41584722
Cc1ccc(o1)/C=C\2/C(=O)c3c(cc(c(c3O2)C[NH+]4CCN(CC4)Cc5ccc6c(c5)OCO6)O)C C41585004
Cc1cccc(c1)/C=C\2/C(=O)c3ccc(c(c3O2)CN4CC[NH+](CC4)Cc5ccc6c(c5)OCO6)O C41585028
COc1cccc(c1)[C@H]2[C@H]3C(=c4ccccc4=[NH+]3)C[C@@H]5N2C(=O)CN(C5=O)C[C@@H](c6ccccc6)O C63138201
c1ccc(cc1)/C=C/CN2CCN(CC2)C(=O)CCNC(=O)N3CCC4=c5ccccc5=[NH+][C@@H]4C3 C63303074
CCOc1cc(ccc1O)/C=N/N2CC(=O)N3[C@H](C2=O)CC4=c5ccccc5=[NH+][C@H]4[C@@H]3c6ccccc6 C63351543
CC1([C@H](N2[C@@H](S1)c3ccc(c(c3C2=O)OC)OC)C(=O)NCCC4=c5ccccc5=[NH+]C4)C C63362778
C[C@@]12[C@H]3C(=c4ccccc4=[NH+]3)[C@H](CN1C(=O)CN(C2=O)C[C@@H](c5ccccc5)O)c6ccccc6OC C63374589
C[C@@H]1C(=c2ccccc2=[NH+]1)CCNC(=O)[C@@H]3C=C4[C@@H](CC(CC4=O)(C)C)N(C3=O)c5ccccc5OC C63526563
COc1ccc(cc1OC)N[C@@H]2/C(=N/S(=O)(=O)c3cccc(c3)Cl)/N=c4ccccc4=[NH+]2 C38965821
Cc1cc2c(cc1S(=O)(=O)Nc3cccc(c3)[C@H]4C=c5cc(ccc5=[NH+]4)F)OCCN2C(=O)C C63737619
CC(=O)Nc1ccc(cc1)S(=O)(=O)/N=C\2/[C@H]([NH+]=c3ccccc3=N2)Sc4ccccc4Cl C39007757
c1ccc2=[NH+]CC(=c2c1)[C@H](CNC(=O)N3CCC(CC3)C(=O)N4CCOCC4)[C@H]5CC=CS5 C64185877
C[C@]1(CSC2=c3ccccc3=[NH+][C@H]2C(=O)N1Cc4ccc5c(c4)OCO5)C(=O)NC6CCCC6 C65321949
CCSc1nc(c2c3c(sc2n1)C[NH+](CC3)Cc4ccccc4)NN C02208054
Cc1ccc(cc1)NC(=O)[C@@H]2CC(=O)NC(=[NH+]2)Nc3nc4ccccc4s3 C00891572
C[C@@H]1C[C@H](C[NH+](C1)Cc2nc(nc(n2)Nc3ccc(cc3)OC)N)C C00542772
c1cc(c(cc1Cl)NC(=O)C[C@@H]2C(=O)N[C@H]3CCCC[C@@H]3[NH2+]2)Cl C09225479
Cc1ccccc1[C@@H](C)NC(=O)C[NH+]2Cc3ccccc3C[C@@H]2C(=O)N C09495855
CC1(CC(CC([NH2+]1)(C)C)NC(=O)c2ccc(c(c2)[N+](=O)[O-])NC3CC3)C C10558227
c1cc(c(cc1Cl)NC(=O)C[C@H]2C(=O)N[C@H]3CCCC[C@H]3[NH2+]2)Cl C13942757
C1CC[C@@H]2C[NH+](CC[C@H]2C1)CC(=O)Nc3c(c4c(s3)CCC4)C(=O)N C14128683
COc1cc2c(cc1O)[C@H]([NH+]=CN2)Nc3ccc(c(c3)Cl)F C22008602
c1ccc2c(c1)nc3n2[C@H]([NH+]=C(N3)N)c4cc5c(c(c4)Br)OCO5 C07127109
c1ccc2c(c1)nc3n2[C@@H]([NH+]=C(N3)N)c4cc5c(c(c4)Br)OCO5 C07127100
C[C@H]1CCCC[C@]12C(=O)N(C(=O)N2)CC(=O)NC3CC([NH2+]C(C3)(C)C)(C)C C29787282
C[C@@H]1CCCC[C@@]12C(=O)N(C(=O)N2)CC(=O)NC3CC([NH2+]C(C3)(C)C)(C)C C29787284
c1cc(cc(c1)O)[C@@H]2c3cccn3CCC[NH+]2Cc4ccc(cc4O)O C35792268
Cc1cc([nH+]c2c1c(c(s2)C(=O)N/N=C/c3ccccc3)N)C C00159130
CC1(CC(CC([NH2+]1)(C)C)NC(=O)Nc2ccc(cc2)[N+](=O)[O-])C C04927511
COc1ccccc1NC(=O)c\2cc3ccc(cc3o/c2=[NH+]\O)O C05045809
Cc1ccc(cc1C)Nc2[nH+]c3cc(c(cc3c(n2)N)OC)OC C06791683
CC(C)(C)c1c(=O)n(c(n[nH+]1)N/N=C/c2ccc(cc2)Br)N C04279678
CC(C)[C@H](C(=O)NC(=O)N)OC(=O)c1ccc2=[NH+][C@H]3CCCCC3=c2c1 C39443563
CC(C)CC1=NN=C2[C@H]1CN(CC2)[C@@H]3N[NH2+]NN3c4ccccc4 C39515664
Cc1ccc(cc1N)NC(=O)[C@@H](C)SC2=N[C@@H]3C(=c4ccccc4=[NH+]3)N=N2 C39697691
Cc1cccc(n1)Nc2c(c(nc[nH+]2)N3CCN(CC3)c4ccccc4F)N C40685753
c1cc(cc(c1)Cl)N2CCN(CC2)c3c(c(ncn3)Nc4cc[nH+]cc4)N C40687526
CC1=C([C@H](N(N1)c2ccccc2)[NH3+])/N=C/c3ccc(cc3)N(C)C C51330068
CCC[NH2+][C@H](c1cc2c(cc1Br)[nH]c(=O)[nH]2)[C@@H]3CCOC3 C52094680
CCC[NH2+][C@@H](c1cc2c(cc1Br)[nH]c(=O)[nH]2)[C@H]3CCOC3 C52094681
C/C(=C\c1ccccc1)/[C@H]2NC(=[NH+]c3n2c4cc5c(cc4n3)OCCCO5)N C19357019
c1cc(c(cc1Cl)C(=[NH2+])N)Oc2ccc(cc2[N+](=O)[O-])Cl C52860370
c1ccc2c(c1)nc3n2[C@H](NC(=[NH2+])N3)c4ccc(c(c4)Cl)Cl C07125488
c1ccc2c(c1)nc3n2[C@@H](NC(=[NH2+])N3)c4cc(sc4)Br C28923044
c1ccc2c(c1)nc3n2[C@H](NC(=[NH2+])N3)c4cc(sc4)Br C28923043
CC1=[NH+][C@@H](NN1c2ccc(cc2)Cl)C(=O)N=c3[nH]c4ccccc4[nH]3 C39446763
C[C@H]1C[C@@H](C[NH+](C1)C(C)(C)CNC(=O)c2ccc(c(c2)[N+](=O)[O-])N)C C54260434
C[C@@H]1C[C@@H](C[NH+](C1)C(C)(C)CNC(=O)Nc2ccc(cc2)C(=O)NC)C C54384384
Cc1cc(ccc1NC(=O)NCC(C)(C)[NH+]2C[C@H](C[C@@H](C2)C)C)C(=O)NC C54411769
Cc1ccc(cc1C)[C@H]2NC(=[NH+]c3n2c4cc5c(cc4n3)OCCCO5)N C54426187
Cc1cc(ccc1NC(=O)N[C@H](C)C[NH+]2C[C@H](C[C@@H](C2)C)C)C(=O)NC C56648540
CC1(CC(CC([NH2+]1)(C)C)NC(=O)C(=O)Nc2ccc(cc2)c3nccs3)C C57935713
Cc1ccc(cc1)[C@H]2NC(=[NH2+])Nc3n2c4cc5c(cc4n3)OCCCO5 C09835535
Cc1cccc(c1)[C@@H]2NC(=[NH+]c3n2c4cc5c(cc4n3)OCCCO5)N C12630185
C[C@H](C(=O)Nc1ccc(cc1)NC(=O)Nc2ccc(cc2)Cl)n3cc[nH+]c3 C62524095
c1ccc2=[NH+][C@@H]3CN(CCC3=c2c1)C(=O)NCCC(=O)Nc4ccc(cc4)O C63271296
c1ccc(cc1)CN[C@H]2C3=C(CCN(C3)Cc4ccccc4)C5=C([NH+]=NC5=N2)N C38573928
CCOc1ccc2=[NH+][C@@H](C=c2c1)C(=O)N/N=C/c3ccc(cc3O)O C63464976
CC[C@@]1([C@H]2CN(C[C@H]2[C@H]([NH2+]1)c3ccc(c(c3)O)OC)c4ccccc4)CO C65407094
Cc1cccc(c1C)[C@@H]2NC(=[NH+]c3n2c4cc5c(cc4n3)OCCCO5)N C66586583
C[C@@H](C#N)Oc1ccc(cc1)[C@@H]2NC(=[NH2+])Nc3n2c4ccccc4n3 C66738779
C[C@H](C#N)Oc1ccc(cc1)[C@H]2NC(=[NH2+])Nc3n2c4ccccc4n3 C66738785
c1ccc2c(c1)cc(/c(=[NH+]/c3ccc(cc3)C(=O)N)/o2)C(=O)Nc4ccccn4 C67296268
Cc1ccc(cc1c2ccc(o2)/C=C/C(=O)[O-])[N+](=O)[O-] C04294427
c1cc(ccc1c2ccc(s2)C(=O)[O-])[N+](=O)[O-] C05006119
Cc1ccc(c(c1)/N=C/c2cc(cc(c2[O-])[N+](=O)[O-])Cl)C C05578290
c1ccc(cc1)OC(=O)c2cc(c3ccccc3c2[O-])[N+](=O)[O-] C06115961
Cc1cc(ccc1c2ccc(o2)/C=C\C(=O)[O-])[N+](=O)[O-] C06130948
c1cc(c(cc1c2ccc(o2)/C=C/[N+](=O)[O-])Cl)C(=O)[O-] C00563908
Cc1ccc(cc1)/N=C/c2cccc(c2[O-])[N+](=O)[O-] C08549923
C[C@H]1CCc2c(c(nn2c3nc4ccccc4o3)C(=O)[O-])C1 C11802244
Cc1ccc(o1)/C=N/n2c(nnc2[S-])c3ccccc3 C06556899
Cc1ccc(o1)/C=N\n2c(nnc2[S-])c3ccccc3 C00439781
Cc1ccc(c(c1)c2cc(nc(n2)N(C)C)C(=O)[O-])C C20264854
Cc1ccc(c(c1)[N-]S(=O)(=O)c2ccccc2[N+](=O)[O-])F C07428476
C[C@@H]1CCC[C@@H](C1)Oc2ccc(cc2C(=O)[O-])[N+](=O)[O-] C20509353
CCn1c(=O)c(c(cn1)c2ccc(cc2)C(C)C)C(=O)[O-] C33420071
CC(C)(c1ccc(cc1)c2ccccc2[N+](=O)[O-])C(=O)[O-] C33427608
CC(=CCC/C(=C\c1nnc2nnc(n2n1)[S-])/C)C C17059697
CN(C)c1nc(cc(n1)C(=O)[O-])c2ccc(s2)Cl C36176624
Cc1ccc(cc1C)n2c(c(nn2)C(=O)[O-])C(C)(C)C C36895368
Cc1ccc(c(c1)n2c(c(nn2)C(=O)[O-])C(C)(C)C)C C36895370
CCn1c(ccc1C(=O)[O-])c2ccc(cc2Cl)[N+](=O)[O-] C36917870
Cc1ccc(cc1Cl)n2c(c(nn2)C(=O)[O-])C(C)C C37312250
C[C@H]1CC[C@@H]([C@@](C1)(C(=O)[O-])n2cc(cn2)[N+](=O)[O-])C(C)C C41886494
C[C@H]1CCC[C@](C1)(C(=O)[O-])Oc2ccc(cc2Cl)[N+](=O)[O-] C41939185
Cc1ccc(c(c1)[N+](=O)[O-])O[C@]2(CCC[C@H](C2)C)C(=O)[O-] C41958388
Cc1c(cccc1O[C@@]2(CCC[C@H](C2)C)C(=O)[O-])[N+](=O)[O-] C41962163
CC1CCC(CC1)N(C)c2ccc(cc2C(=O)[O-])[N+](=O)[O-] C42295260
Cc1csc(n1)Sc2cc(cc(c2C)[N+](=O)[O-])C(=O)[O-] C43387263
Cc1cc(ccc1c2ccc(n2C(C)C)C(=O)[O-])[N+](=O)[O-] C43511908
c1cc(ccc1[N+](=O)[O-])Oc2cc(ccc2C(=O)[O-])Cl C48803015
Cc1ccc(c(c1)Oc2ccc(cc2)[N+](=O)[O-])C(=O)[O-] C48803434
c1cc(c(cc1Cl)C(=O)[O-])Oc2ccc(cn2)[N+](=O)[O-] C48803570
CC(C)(C)Oc1cc(c(cc1F)[N+](=O)[O-])C(=O)[O-] C50019130
C[C@H]1CCCC[C@H]1Oc2cnc(nc2C(=O)[O-])C(C)C C50362826
Cc1ccc(cc1Oc2ccc(c(c2)C)C(=O)[O-])[N+](=O)[O-] C50577426
Cc1cc(c(c(c1)[N+](=O)[O-])Oc2ccc(o2)C(=O)[O-])C C50907786
CC(C)c1cc(c2c(nn(c2n1)C)C(C)(C)C)C(=O)[O-] C51456307
Cc1ccc(c(c1)C)Oc2c(c(c(nn2)C)C)C(=O)[O-] C54552803
Cc1ccc(cc1Oc2c(nccn2)C(=O)[O-])C(C)C C54553537
Cc1c(nnc(c1C(=O)[O-])OC2CCCCCC2)C C54553598
c1ccc2c(c1)nc(s2)C/N=C/c3cc(ccc3[O-])[N+](=O)[O-] C60805135
c1cc(c(cc1Cl)Oc2ccnc(c2)C#N)C(=O)[O-] C61812901
c1cc(ccc1[C@H]2CCCC[C@H]2CC(=O)[O-])[N+](=O)[O-] C62660909
C[C@H]1CC[C@@H]([C@@H](C1)Oc2ccc(cc2[N+](=O)[O-])Cl)C(=O)[O-] C62761217
C[C@@H]1CC[C@@H]([C@@H](C1)Oc2ccc(cc2Cl)[N+](=O)[O-])C(=O)[O-] C62763627
Cc1cc(c(cc1Oc2ccc(o2)C(=O)[O-])C)[N+](=O)[O-] C62997926
Cc1cc(c(cc1O[C@H]2CCC[C@H]2C(=O)[O-])C)[N+](=O)[O-] C62998386
Cc1ccc(c(c1)[N-]c2cc(nc3n2ncn3)C)C C17137695
Cc1cccc(c1)c2[n-]n3c(n2)c4ccccc4nc3=O C09940305
CCc1ccccc1[N-]c2cc(nc3n2ncn3)C C01255558
Cc1ccc(cc1C)[N-]S(=O)(=O)c2ccc(s2)[N+](=O)[O-] C63911018
C[C@H]1CCCC[C@H]1Nc2c3c(nc4n2ncn4)CCCC3 C01350991
c1cc(ccc1C=C2C(=O)OC3(CCCC3)OC2=O)O C00241982
c1ccn(c1)c2ncnc(n2)Nc3ccc(cc3)F C00089655
Cc1ccc(cc1)NC=C2C(=O)OC(OC2=O)(C)C C03165774
c1ccc(c(c1)/N=C/c2ccc(c(c2)[N+](=O)[O-])Cl)O C00502662
c1cc2c(cc1Nc3c4c(nc5n3ncn5)CCC4)CCC2 C04898048
c1ccc2c(c1)ccc3c2c(c(o3)[N+](=O)[O-])CCO C01589243
c1ccc(cc1)[C@H]2[C@H]3CCCO[C@@H]3c4cc(ccc4N2)[N+](=O)[O-] C05741164
c1[nH]c2c(n1)c(ncn2)N3CCC[C@@H]4[C@@H]3CCCC4 C06753082
CC1(OC(=O)C(=CNc2cccc(c2Cl)Cl)C(=O)O1)C C10213418
Cc1c(cc(c2c1cn[nH]2)Br)[N+](=O)[O-] C12336537
Cc1ccc(cc1)/C(=N/O)/c2ccc(cc2)[N+](=O)[O-] C12405192
Cn1c2c(cn1)c(nc(n2)Cl)Nc3ccc(cc3)F C13365976
c1c(cc(c2c1[nH]nc2Br)Cl)[N+](=O)[O-] C14984758
Cc1ccc2c(c1[N+](=O)[O-])[nH]nc2I C14986294
Cc1c(c(sc1C#N)/N=N/c2ccc(cc2)O)C#N C16249592
Cc1ccc(o1)/C=C\2/C(=O)N(/C(=N/c3ccc(cc3)O)/S2)C C16904541
CC/C(=N\Nc1c2cc3ccccc3n2cnn1)/C C17124144
Cc1ccc(c(c1)Cl)NC(=O)N2CCCn3c2cc(n3)C C20944329
c1ccc2c(c1)CCC[C@H]2Nc3ccc(cn3)[N+](=O)[O-] C23549932
Cc1c(s/c(=N/N=C\c2ccc3c(c2)OCO3)/[nH]1)C C33406272
c1cc(c(cc1[N+](=O)[O-])Cl)NC2CCOCC2 C36320055
c1cc2n(c1)CCCN[C@@H]2c3cc(ccc3Cl)[N+](=O)[O-] C36347212
C[C@@H]1CCC[C@H](C1)Nc2c(ccc(n2)Cl)[N+](=O)[O-] C37257278
C[C@H]1CCCC[C@H]1Nc2c(ccc(n2)Cl)[N+](=O)[O-] C37331818
Cc1c(cccc1O[C@@H]2CCCC[C@H]2O)[N+](=O)[O-] C37694784
Cc1ccc(cc1Cl)Nc2c3c(noc3ncn2)C C08596071
Cc1ccc(c(c1)Nc2cc(nc3n2ncn3)C)C C17137695
c1cc(oc1)C(=O)/[NH+]=C/2\C=CC3=N[C@H]([N-]C3=C2)c4cccs4 C38966295
c1ccc(cc1)C(=O)/[NH+]=C/2\C=CC3=N[C@H]([N-]C3=C2)c4ccco4 C38980907
C1CCC(=NNC(=O)[C@H]2C3=C(CCCC3)N=N2)CC1 C39580072
Cc1cc(c(cc1Cl)OC)NC(=O)N2C[C@H](O[C@@H](C2)C)C C40099183
c1cc2c(cc1Nc3cc(ncn3)Cl)OCCO2 C40431913
Cc1ccc(c(c1)F)Nc2cc(nc3n2ncn3)C C40980820
C[C@@H]1C[C@@H](CN(C1)c2[nH]nc(c(=O)n2)C(C)(C)C)C C41600948
C[C@@H]1CCC[C@@H]([C@@H]1C)NC(=O)N2CCC3(CC2)OCCO3 C43040278
Cc1ccc\2c(c1)O[C@@H](C/C2=N\O)c3ccc4c(c3)OCCO4 C44605540
Cc1c(cc(s1)C(=O)NC2(CCCC2)C)[N+](=O)[O-] C49223084
Cc1c(cccc1Cl)Nc2cc(ccn2)[N+](=O)[O-] C49855126
C[C@@H](c1ccc(o1)c2ccc(cc2Cl)[N+](=O)[O-])O C52924829
Cc1ccc(cc1)[C@H]2C[C@H](n3c(nnn3)N2)c4ccccc4 C00113609
Cc1ccc(cc1)[C@@H]2C[C@@H](n3c(nnn3)N2)c4ccccc4C C00222934
Cc1cc(nc(n1)c2cc3c(c(c2)Cl)OCO3)NC C50864531
C1C[C@@H](COC1)CNc2nc(nc(n2)Cl)Cl C61519016
CC(C)(C)Nc1nc(nc(n1)Cl)N2CCCC2 C61534334
CC(C)(C)Nc1nc(no1)c2cc3ccccc3o2 C62798068
Cc1c(scn1)C(=O)/N=c/2\[nH]c3ccccc3n2C(C)(C)C C58222775
CCc1c2c(ncnc2on1)NC3CCCCC3 C35479071
c1ccc(cc1)[C@@H]2C[C@H](n3c(nnn3)N2)c4ccc(cc4)F C21653253
CCc1c(nc2ncnn2c1NC3CCCCCC3)C C64555403
Cc1ccc(o1)/C=C/C(=O)Nc2ccc3c(c2)c(cc([nH+]3)N4CCC(CC4)C)C C04757653
c1cc(ccc1NC(=O)N=S2CCN(CC2)c3c(cc(c[nH+]3)C(F)(F)F)Cl)Cl C08648424
Cc1cccc(c1)N2CC[NH+](C[C@@H]2C)C[C@@H]3[C@@H]4[C@@H](CC5=CCC[C@@H]([C@]5([C@@H]4O)C)C)OC3=O C08917770
C[C@H]1c2cc3c(cc2C4(CCCC4)C[NH+]1CC(=O)Nc5c(cccc5F)F)OCCO3 C08988684
Cc1c(sc2c1c(nc(n2)C[NH+]3CCCC3)N[C@H]4CCOc5c4cccc5)C C12601476
Cc1cc(oc-2cc(=[NH+]C(=O)c3ccccc3SC[C@@H]4CCCO4)ccc12)O C19310254
Cc1cc(oc-2c/c(=[NH+]/C=C(\C#N)/c3nc(cs3)c4ccc(cc4)Cl)/ccc12)O C19947745
Cc1cc([nH+]c2c1cc(cc2)NC(=O)/C=C/c3cccs3)N4CCN(CC4)C C20114419
C[NH+]1CCN(CC1)S(=O)(=O)c2ccc3c(c2)[C@H]4C=CC[C@H]4[C@H](N3)c5ccc(cc5)Cl C20699523
CC(=O)[NH+]=c1ccc-2c(cc(oc2c1)O)COc3ccc(cc3Cl)Br C21237390
C[C@H]1c2cccn2-c3c(c4c(s3)C[NH+](CC4)C)CN1C(=O)Nc5ccc(cc5)Cl C33265601
C[NH2+][C@@H](c1ccc(o1)[N+](=O)[O-])c2cc(ccc2Br)Br C35467107
C[C@@H]1CN(C[C@H]([NH2+]1)C)c2c(nnc(n2)c3ccc(cc3)Br)c4ccccc4 C08445197
COC(=O)[C@H]1C(=c2ccccc2=[NH+]1)NC(=O)C34C[C@H]5C[C@@H](C3)CC(C5)(C4)Cl C38610590
c1ccc(cc1)[C@H]2[NH+]=NC(=S)N2/N=C/c3cc(cc(c3O)Br)Br C38937082
c1cc(cc(c1)Cl)NC(=O)/N=C\2/N=[NH+][C@H](S2)c3ccc(cc3)Br C39029818
C[NH+]1CCC2(CCc3cc(ccc3O2)c4ccc(cc4)C(=O)NN5C[C@H]6CCC[C@H]6C5)CC1 C39226477
CC1CCC(CC1)NC(=O)c2ccc(cc2)c3ccc4c(c3)C(=O)CC5(O4)CC[NH+](CC5)C C39227529
C[C@H]1C(=c2ccccc2=[NH+]1)C3=NN4[C@H](NN=C4c5cccc(c5)Cl)S[C@@H]3C C39712480
COc1cc(cc(c1O)Cl)[C@@H]2C[C@@H]3CN(C(=O)[C@]34[NH+]2CCC4)C5CCCC5 C43632094
Cc1ccc(cc1Cl)n2c(=O)c(c(cn2)NC3CC[NH+](CC3)C4CC4)Cl C51621647
CN(Cc1ccc(s1)Br)C(=O)Nc2cccc(c2)c3c[nH+]co3 C52471129
CC(C)(c1ccc2c(c1)OCO2)[NH2+]Cc3cc4c(c(c3)Br)OCO4 C58143474
C[C@H]1CCCCN1C(=O)C2=CC3=[NH+][C@@H](C[C@H](N3N2)C(F)(F)F)c4ccccc4 C13623633
c1cc(ccc1[C@@H]2C[C@@H](N3C(=[NH+]2)C=C(N3)C(=O)N4CCCC4)C(F)(F)F)Cl C12468178
Cc1cc(c(c2c1C(=O)/C(=C/c3cn(c4c3cccc4)C)/O2)C[NH+]5CCCC[C@@H]5C)O C41511536
Cc1cc(c(c2c1C(=O)/C(=C\c3cn(c4c3cccc4)C)/O2)C[NH+]5CCC[C@@H](C5)C)O C41512326
Cc1cc(c(c2c1C(=O)/C(=C/c3ccc(cc3Cl)Cl)/O2)CN4CC[NH+](CC4)C)O C41513845
Cc1cc(c(c2c1C(=O)/C(=C/C=C/c3ccccc3)/O2)CN4CC[NH+](CC4)C)O C41513904
C[C@@H]1C[C@H](C[NH+](C1)Cc2c(ccc3c2O/C(=C/c4ccc(cc4)OC)/C3=O)O)C C41583752
C[C@H]1C[C@@H](C[NH+](C1)Cc2c(ccc3c2O/C(=C/c4cccc(c4)OC)/C3=O)O)C C41583754
C[C@H]1C[C@@H](C[NH+](C1)Cc2c(ccc3c2oc(=O)c(c3)c4ccc(cc4)OC)O)C C41583853
C[C@@H]1C[C@H](C[NH+](C1)Cc2c(ccc3c2oc(=O)c(c3)c4ccc(cc4)OC)O)C C41583854
c1ccc2=[NH+][C@H](C=c2c1)c3nnc4n3N[C@@H](S4)c5ccccc5Br C63293849
Cc1ccc2=[NH+][C@@H]3[C@@H](CCCC3=c2c1)NC[C@@H]4[C@H]5C[C@@H]6[C@](CCC[C@]67CO7)(C[C@H]5OC4=O)C C63362918
CC(C)C(=O)N1CCC2=c3ccccc3=[NH+][C@@H]2[C@]14c5cc(ccc5NC4=O)Br C63384968
CCC(=O)N1CCC2=c3ccccc3=[NH+][C@@H]2[C@]14c5cc(ccc5NC4=O)Br C63384976
CN1[C@@H](C=C2C1=c3ccccc3=[NH+]C2=O)C(=O)NCC4(CCCC4)c5ccccc5 C63480689
C[C@@H]1C(=c2cc(ccc2=[NH+]1)F)CCNC(=O)[C@@H]3Cc4cc(ccc4OC3=O)Cl C63521263
c1ccc(c(c1)[C@H]2N=[NH+]C(=S)N2/N=C/c3cc(ccc3O)Br)Br C38984858
c1ccc2=[NH+][C@@H]3[C@@H](N(CCC3=c2c1)Cc4cccc5c4nccn5)c6cccc(c6)O C64066854
CCCC(=O)N1CCC2=c3ccccc3=[NH+][C@H]2[C@@]14c5cc(ccc5NC4=O)Br C64480005
Cc1cc(sc1C(=O)N2C[C@H](Cc3c2cccc3)[NH+](C)C)NC(=O)C(C)(C)C C67208858
c1cc2c(c(c1)Cl)OCC[C@H]2[NH2+]Cc3ccc(c(c3)[N+](=O)[O-])Br C67248773
c1ccc(c(c1)/[NH+]=c\2/c(cc3cc(ccc3o2)Cl)C(=O)NCc4ccco4)F C67293180
c1cc(c(cc1F)/[NH+]=c\2/c(cc3cc(ccc3o2)Cl)C(=O)Nc4nccs4)F C67294951
c1ccc2c(c1)cc(/c(=[NH+]/c3ccc(cc3F)Cl)/o2)C(=O)NCc4ccco4 C67295497
c1ccc2c(c1)cc(/c(=[NH+]/c3ccc(cc3F)Cl)/o2)C(=O)Nc4nccs4 C67296112
Cc1cccc(n1)NC(=O)c\2cc3ccccc3o/c2=[NH+]\c4ccc(cc4F)Cl C67296793
Cc1cccn2c1nc(cc2=O)C[NH+]3CCC(CC3)[C@@H](c4ccc(cc4)Cl)O C67400966
c1cc(c(cc1Cl)Cl)NC(=S)NNc2c(cncc2Cl)Cl C01042708
CCC[C@H]1CCc2c(sc(c2C(=O)N)NC(=O)[C@]3(CC3(Cl)Cl)C)C1 C02103250
c1ccc2c(c1)c(c(s2)C(=O)NNC(=S)N[C@H]3C[C@H]4CC[C@@H]3C4)Cl C06330225
CC1(CC(CC([NH2+]1)(C)C)NC(=O)[C@@H]2C3c4ccccc4C([C@@H]2C(=O)[O-])c5c3cccc5)C C08926481
c1cc(c(cc1Cl)Cl)NC(=S)Nc2cc(c(c(c2)Cl)O)Cl C17078036
c1ccc(c(c1)[C@@H]2c3c([nH]nc3O)NC4=C2C(=O)C[C@H](C4)c5cccs5)Cl C18196460
Cc1cc(cc(c1NS(=O)(=O)c2ccc(cc2Cl)N)C)Br C20012974
CC[C@H]1CCc2c(sc(c2C(=O)N)NC(=O)[C@@]3(CC3(Br)Br)C)C1 C02764267
CCC(C)(C)[C@@H]1CCc2c(sc(c2C(=O)N)NC(=O)c3c(c(c(c(c3F)F)F)F)F)C1 C02754655
C[C@H](CCCO)[C@H]1CC[C@@H]2[C@@]1([C@H](C[C@@H]3[C@H]2[C@@H](C[C@@H]4[C@@]3(CCC(=O)C4)C)O)O)C C22061719
C[C@]12CC[C@@H](C[C@H]1CC[C@H]3[C@@H]2CC[C@]4([C@@]3(CC[C@@H]4/C=N/Nc5ccccn5)O)C)O C27080085
c1cc(ccc1c2cs/c(=N\N=C/c3ccc(cc3O)O)/[nH]2)Br C31904198
Cc1cc(nc2c1c(c(s2)C(=O)NCCC3=CCCCC3)N)C(F)(F)F C32117781
c1cc(sc1CC[NH3+])S(=O)(=O)[N-]c2c(cc(cc2Cl)Cl)Cl C35679434
c1cc(ccc1CNS(=O)(=O)c2cc(sc2Br)Br)N C36288635
Cc1cc(c(c(c1)C)C(=O)Nc2c(cc(cc2Br)Br)N)C C36737330
Cc1cc(cc(c1)C(=O)Nc2c(cc(cc2Br)Br)N)C C36737396
c1cc(c(cc1C(=O)Nc2c(cc(cc2Br)Br)N)Cl)Cl C36737407
Cc1ccc(cc1C)S(=O)(=O)Nc2c(cc(cc2Br)Br)N C36743175
Cc1ccc(cc1)S(=O)(=O)Nc2c(cc(cc2Br)Br)N C36743208
c1cc(c(cc1C(=O)Nc2ccc(cc2Cl)I)N)Cl C37045434
CC(C)CCNS(=O)(=O)c1c(cc(cc1Br)N)Br C37063864
Cc1cc(c(c(c1)Br)[N-]S(=O)(=O)c2ccc(cc2)C[NH3+])Br C37573172
Cc1ccc2c(c1)[C@H]3[C@H]([C@@](O2)(NC(=S)N3)C)C(=O)Nc4ccc(cc4)Cl C08682935
C[C@H](CC(C)C)NS(=O)(=O)c1c(cc(cc1Br)Br)N C37264478
CCOc1cc(cc(c1O)Cl)[C@H]2Nc3c(c4c(s3)CCCC4)C(=N2)O C08253534
c1cc2c(cc1N)cc(s2)C(=O)Nc3ccc(cc3Cl)Br C40302525
c1cc(c(cc1F)CNS(=O)(=O)c2ccc(cc2N)Br)Br C40347482
c1cc(ccc1Nc2c(c(ncn2)N3CCCC3)N)I C40724391
c1cc(c(cc1S(=O)(=O)NCc2cc(ccc2F)Br)N)Cl C41069137
C[C@H](c1ccc(cc1Br)Br)Nc2ccc(cc2)S(=O)(=O)N C41640931
C[C@@H](/C=C/[C@H](C1CC1)O)[C@H]2CC[C@@H]\3[C@]2(CCC/C3=C\C=C/4\C[C@H](C[C@@H](C4=C)O)O)C C44830915
C[C@H](CCCO)[C@@H]1CC[C@@H]2[C@@]1([C@@H](C[C@@H]3[C@H]2[C@@H](C[C@@H]4[C@@]3(CCC(=O)C4)C)O)O)C C44963753
c1cc(c(c(c1)Cl)S(=O)(=O)NCc2cc(ccc2F)Br)N C45166601
c1cc(c(cc1F)Br)C(=O)NNC(=S)Nc2ccc(cc2Cl)Cl C46772906
c1cc(c(cc1Br)NC(=O)c2cc(c(c(c2)Cl)Cl)N)Br C49116298
C[C@H](c1ccc(s1)Cl)NS(=O)(=O)c2ccc(cc2Br)N C49127012
c1c(cc(c(c1Br)S(=O)(=O)/N=c\2/[nH]c(cs2)C3CC3)Br)N C49234453
C[C@@H](c1ccc(cc1)Br)NC(=O)NC[C@@H](c2ccc(c(c2)F)F)O C49242413
Cc1cc(c(s1)C)[C@H](C)NS(=O)(=O)c2ccc(cc2Br)N C49504802
Cc1cc(c(s1)C)[C@@H](C)NS(=O)(=O)c2ccc(cc2N)Br C49504882
CCC[C@H](c1cccs1)NS(=O)(=O)c2ccc(cc2Br)N C49541476
c1cc2c(cccc2O)c(c1)NC(=S)NC(=O)c3ccc(cc3)Br C17082136
Cc1cc(c(c(c1)C)NC(=S)NNc2c(cc(cc2Cl)Cl)Cl)C C59115045
Cc1ccc(c(c1)NC(=S)NNC(=O)c2ccc(cc2Br)F)C C14806096
c1cc(ncc1Br)C(=O)Nc2c(cc(cc2Br)Br)N C61860150
C[C@@H]1CCCC[C@H]1CNS(=O)(=O)c2cc(cc(c2Br)N)Cl C61882422
c1c(cc(c(c1N)Br)S(=O)(=O)NC[C@H]2CCC=CC2)Cl C61882489
C[C@@H](C1CCCCC1)NS(=O)(=O)c2cc(cc(c2Br)N)Cl C61882570
Cc1cc(cc2c1[C@H](C[C@@]3(O2)CC(NC(=S)N3)(C)C)c4ccc(cc4)OC)O C08686937
c1cc(ccc1[C@H]2C(=C(OC3=C2C(=O)CCC3)N)C#N)O C00123081
Cc1ccc(cc1)[C@H]2[C@@H](C(=O)NN2)NC(=O)c3ccc(cc3)C C04550942
c1ccc2c(c1)NC3=C([C@@H](C(=C(N23)N)C#N)c4ccsc4)C#N C00495453
c1ccc2c(c1)NC3=C([C@@H](C(=C(N23)N)C#N)c4cccs4)C#N C00495495
c1ccc(cc1)[C@@H]2[C@H]3[C@@H](NN=C3C(F)(F)F)OC(=C2C#N)N C05604289
Cc1ccc(cc1N)NS(=O)(=O)N2CCC[C@H](C2)C C20257618
C[C@@H](C(=O)Nc1c(cc(cc1Cl)Cl)N)N2CCOCC2 C20565273
c1ccc2c(c1)[C@H](CCO2)Nc3cccc(c3)S(=O)(=O)N C21803677
c1c(c[nH]c1C(=O)NNC(=O)c2cc3c(s2)CCC3)Cl C26545909
[H]/N=C/1\CSC(=S)N1NC(=O)Nc2ccc(cc2)C C26948309
c1c(cc(cc1Cl)Cl)/N=C/2\NC(=O)[C@H](S2)CC(=O)N C27792223
[H]/N=C/1\[C@H]([C@H](C(=C(S1)N)C#N)c2ccc(cc2)OCC)C#N C03889091
C[C@@H](C(=O)Nc1cc(ccc1N)Cl)N2CCOC(C2)(C)C C36231824
Cc1cc(cc(c1NC(=O)c2cnoc2C)N)Br C36739025
C[C@H]1CCCCN1S(=O)(=O)Nc2ccc(cc2Cl)N C20547013
Cc1ccc2c(c1)sc(n2)NC(=O)c3cc(cn3C)N C36861866
CCn1cc(cc1C(=O)Nc2ccc(cn2)Br)N C36862466
c1c(c(cc2c1OCCCO2)NC(=O)CC3CCCC3)N C37865069
c1cc([nH]c1)[C@H]2[C@@H]3CCCC=C3C(=C(C2(C#N)C#N)N)C#N C19860525
c1c2c(c(c(c1O)O)O)[C@H](OC2=O)C(Cl)(Cl)Cl C39289723
c1ccc(cc1)N2C(=O)[C@H](C(=N2)N)[C@H](c3ccc(cc3)Cl)O C18195778
Cc1csc(n1)Nc2c(c(c(nn2)C)C)C(=S)N C40291063
Cc1cccc(c1C(=O)Nc2c(nn(c2C)C(C)C)C)N C40306500
CCn1cc(ccc1=O)NC(=O)c2ccc(cc2N)Cl C40307415
Cc1ccsc1C(=O)Nc2cc(cc(c2)S(=O)(=O)N)F C40382267
c1cc(nc(c1/N=C(/c2cc(cc[nH+]2)N)\[O-])Cl)C(F)(F)F C40816584
CCc1ccc(s1)S(=O)(=O)/N=c\2/ccc(c[nH]2)N C42520844
c1csc(n1)Sc2c(cc3c(n2)CCCC3)/C(=N\O)/N C43410728
Cc1cc(cc(c1NC(=O)c2ccon2)N)Br C44585062
Cc1cc(ccc1C(=O)N[C@@H]2CCC[C@H](C2)C)S(=O)(=O)N C44749679
C[C@@H]1CCCN(C1)C(=O)C2(CCCCCC2)/C(=N/O)/N C44783532
C[C@H]1CCCN(C1)C(=O)C2(CCCCCC2)/C(=N/O)/N C44783534
c1cc(c(cc1NNC(=O)c2ccc(=O)[nH]c2)Cl)Cl C45328240
C[C@@H](C(=O)NC)NC(=O)c1cc2c([nH]1)ccc(c2Cl)Cl C48812540
c1cc(c(cc1Cl)Cl)NC(=O)[C@@H]2CC(=O)N=C(S2)N C00186392
CC1=[NH+][C@H](C(=[NH2+])N1C2CC2)c3cc4c(c(c3)Cl)OCCO4 C50987014
c1cc(c(cc1N)C(F)(F)F)Sc2c3c(nc[nH]3)ncn2 C51021863
C[C@@H]1CCCC[C@H]1N(C)C(=O)c2cc(c(nc2)NN)Cl C51119164
c1ccc2c(c1)cc(c(n2)NN)Cn3cc(cn3)Br C51147934
c1ccnc(c1)c2nc(c3c4c(sc3n2)CCC4)NN C51151394
CNc1ccc(c(n1)C(=O)N[C@@H]2CCCC[C@@H]2O)Cl C52016428
c1cc(c(c(c1)Cl)/C(=N\O)/N)N2CCO[C@@H]3[C@@H]2CCC3 C52905942
Cc1ccc(cc1F)C2=N/C(=C\3/C=CC(=[NH2+])C=C3O)/O[N-]2 C21038468
c1ccc(c(c1)Oc2ccnc(c2)/C(=N\O)/N)Br C61813915
Cc1cc2c(c(c1Cl)C)-c3c(c([nH]n3)C(=O)N)CCO2 C62707282
c1ccc(c(c1)C(F)(F)F)S(=O)(=O)/N=c/2\cc[nH]cc2N C62725964
c1cc(c(cc1S(=O)(=O)N2CCC3(CCCC3)CC2)N)O C62952806
c1ccc(cc1)N2C(=O)[C@@H](C(=N2)N)[C@@H](c3ccc(cc3)Cl)O C18195780
Cc1c2c(n[nH]1)C(=O)N[C@@H](N2)c3c(c(c(c(c3F)F)F)F)F C66740505
Cc1ccsc1C(=O)NNC(=O)c2cc3cc(ccc3[nH]2)F C66783620
CC(C)c1ccc(cc1)OCC(=O)NC(=S)Nc2c(c3c(s2)CCC3)C(=O)N C06263211
CSCC[C@@H](C(=O)Nc1cc(ccc1N2CCCCCC2)Cl)NC(=O)N C06654629
C[C@@H]1CCc2c(sc(c2C(=O)N)NC(=O)COC(=O)/C=C/c3ccc(cc3)O)C1 C06787288
C1CCC(C1)NC(=S)NNC(=O)CCNC(=O)C23CC4CC(C2)CC(C4)C3 C07524397
Cc1c(sc(c1C(=O)N)NC(=S)NC(=O)c2ccc(cc2)OC(C)C)C C08563307
Cc1c(c(=O)oc2c1c(cc(c2)O)O)CC(=O)N[C@@H](C)Cc3c[nH]c4c3cccc4 C08764571
c1ccc(c(c1)Nc2nnc(s2)SCC(=O)Nc3c(c4c(s3)CCC4)C(=O)N)F C02618291
c1ccc2c(c1)c(c(s2)C(=O)NC(=S)NNC(=O)CNC(=O)C3CCCCC3)Cl C12292004
Cc1c(sc(c1C(=O)N)NC(=S)NC(=O)[C@@H](C)Oc2ccc(cc2Cl)Cl)C C12497946
Cc1ccc(c(c1)C)NC(=O)c2c(c(c(s2)NC(=O)c3ccc(cc3)N)C(=O)OC)C C01222995
c1ccc2cc(c(cc2c1)C(=O)NNC(=S)NC(=O)COc3ccccc3Cl)O C13976854
C[C@@H]1CCc2c(sc(c2C(=O)N)NC(=S)NC(=O)c3ccc(cc3)OCC(C)C)C1 C14271599
Cc1ccc(c(c1)NC(=O)[C@@H](C)SCc2nc(nc(n2)Nc3ccc(cc3)F)N)C C15496268
Cc1ccc(cc1C)/N=N/N(C[C@H]([C@H]([C@H](CO)O)O)O)c2ccc(c(c2)C)C C15938555
Cc1cc(c(c(c1)Cl)Nc2nnc(s2)S[C@H](C(C)C)C(=O)NC(=O)N)C C16328459
c1ccc2c(c1)Oc3cc(ccc3S2)NC(=S)Nc4ccc(cc4)S(=O)(=O)N C16525012
Cc1ccc(cc1)CSc2nnc(n2N)N/N=C/c3cccc(c3O)CC=C C20527540
c1cc(cc(c1)Br)CSc2nnc(n2N)N/N=C/c3cccc(c3)O C20806327
c1ccc2c(c1)cccc2NC(=O)CSC3=C(C4(CCCCC4)C(=C(N3)N)C#N)C#N C09126773
c1ccc2c(c1)c(c[nH]2)[C@@H](CNC(=O)c3ccc(cc3)S(=O)(=O)N)c4ccccc4Cl C25257502
CCCNc1ccc(cc1NS(=O)(=O)C2=Cc3ccccc3CC2)S(=O)(=O)N C32803710
CC(C)(C)NC(=O)[C@@H](c1c(cc(cc1O)O)O)N(c2cccc(c2)Cl)C(=O)CCS C36485495
CC(C)(C)CC(C)(C)NC(=O)[C@H](c1ccccc1O)N(C)C(=O)c2cccc(c2O)O C36531323
CC(=CC(=O)N(C)[C@H](c1c(cc(cc1O)O)O)C(=O)NC(C)(C)CC(C)(C)C)C C36535146
CCCCNC(=O)[C@H](c1c(cc(cc1O)O)O)N(C(=O)C#Cc2ccccc2)C(C)(C)C C36586087
C[C@@H](C(=O)NC(=O)N)Sc1nnc(s1)Nc2ccc(cc2)SC(F)F C36796584
c1c[nH+]c(cc1S(=O)(=O)[N-]c2c(cc(cc2Cl)Br)Cl)NN C38009012
c1cc(c(cc1Cl)NC(=O)CSC2=C(C3(CCCCC3)C(=C(N2)N)C#N)C#N)Cl C39335247
CCN(c1cccc(c1)C)c2c(c(ncn2)NNC(=O)c3ccc(cc3)Cl)N C40661865
COc1ccc(cc1OC)CCNc2c(c(ncn2)Nc3cc(ccc3F)F)N C40684012
COCCCNc1c(c(ncn1)Nc2ccc(cc2)I)N C40757171
CNS(=O)(=O)c1ccc(c(c1)C(=O)Nc2cc(c(c(c2)Cl)N)Cl)Cl C45352878
c1ccc(cc1)c2cc([nH]n2)C(=O)NNC(=O)N[C@H]3CCC[C@@H](C3)C(F)(F)F C45440163
c1cc(oc1)C(=O)NCCNC(=O)NNc2c(cc(cc2Cl)Cl)Cl C45562024
c1ccc(cc1)[C@@H](c2ccc3cccnc3c2O)Nc4ccc(cc4)S(=O)(=O)N C54621190
Cc1nc(c2c(csc2n1)c3ccccc3)NCCCc4c(c([nH]n4)N)C#N C09647428
CC(C)COc1ccc(cc1)C(=O)NC(=S)Nc2c(c3c(s2)CCC3)C(=O)N C06262858
C[C@H](C(=O)Nc1c(c2c(s1)CCC2)C(=O)N)OC(=O)c3cc(ccc3O)Br C58153180
c1ccc(cc1)[C@H](CCC(=O)N/N=C/c2cc(c(cc2O)O)Br)O C58886458
CC1=C([C@H](NC(=S)N1)c2ccc(c(c2)OC)O)C(=O)N/N=C/c3ccc(cc3)Cl C59384244
CC1=C([C@@H](NC(=S)N1)c2ccc(cc2)O)C(=O)N/N=C/c3cccc(c3)Cl C59385080
CCOc1ccc(cc1NC(=O)C[C@@H](c2cccc(c2)Br)NC(=O)N)Cl C59784060
c1cc(sc1)[C@H](CC(=O)N2CCC[C@H]2C(=O)Nc3cc(cc(c3)Cl)Cl)NC(=O)N C59849766
Cc1csc(n1)Sc2ccc(cc2)NC(=O)N[C@@H](C)c3ccc(cc3)S(=O)(=O)N C60036745
CCNC(=O)NNC(=O)c1c(cc(s1)NC(=O)c2ccc(cc2Cl)F)C C65189682
CC[C@@H](C)Cc1c(sc2c1c(=O)nc([nH]2)SCCCC(=O)NC(=O)N)C C66256386
CC[C@H](C)Oc1ccc(cc1)N[C@@H](C)C(=O)Nc2ccc(cc2)S(=O)(=O)N C66390973
Cc1ccccc1[C@H](CC(=O)N[C@H](C#N)c2ccc(cc2)C(C)(C)C)NC(=O)N C66396559
Cc1cc(cc(c1C)NC(=O)C[C@@H](C)NC(=O)C2CCCCC2)S(=O)(=O)N C66600864
c1cc(ccc1c2ccc(o2)CNC(=O)CCCCNC(=O)N)Br C25877055
CC1=C([C@@H](NC(=S)N1)c2ccc(c3c2cccc3)OC)C(=O)NC C00083309
c1cc2c(cc1C(=O)Nc3c(c4c(s3)CCCC4)C(=O)N)scn2 C03392545
c1ccc(c(c1)/C=C(\C#N)/C(=O)Nc2c(c3c(s2)CCCC3)C(=O)N)F C01242523
CC(C)Oc1ccc(cc1)C(=O)Nc2c(c3c(s2)CCC3)C(=O)N C00568595
CC1([C@@H]([C@H]1C(=O)Nc2ccc(cc2)S(=O)(=O)N)C=C(Cl)Cl)C C00758750
C[C@@H]1CCc2c(csc2C1)C(=O)Nc3ccc(cc3)S(=O)(=O)N C03315508
C[C@H]1[C@H](SC(=N1)NS(=O)(=O)c2ccc(cc2)N)c3ccccc3 C01718259
C[C@@H](C(=O)Nc1ccc(c(c1F)F)F)Sc2nnc(s2)N C03402765
COc1c(cc(cc1Br)Br)/C=N/NC(=O)N C07894996
c1ccc2c(c1)CCC[C@@H]2NC(=O)CSc3nc(c4ccsc4n3)N C09743640
COc1ccccc1[C@H]2[C@H]3CC=C[C@@H]3c4cc(ccc4N2)S(=O)(=O)N C14545955
c1cc(ccc1NCC(=O)NC(=O)NCC(F)(F)F)Br C07115763
C[C@@H](c1ccc(cc1)S(=O)(=O)N)NC(=O)c2ccc(s2)Cl C17852138
Cc1ccc(cc1C(=O)N[C@@H](C)c2ccc(cc2)F)S(=O)(=O)N C17916701
CNC(=O)c1ccc(cc1)NC(=S)NC(=O)c2ccc(cc2)Cl C20120282
COc1cccc(c1)[C@H]2[C@@H]3CC=C[C@H]3c4cc(ccc4N2)S(=O)(=O)N C20755113
C[C@@H](C(=O)Nc1c(cc(cc1Cl)Cl)N)OC[C@H]2CCCO2 C21814829
C[C@H](C(=O)Nc1c(c(c(c(c1F)F)F)F)F)Sc2nnc(s2)N C22738712
c1ccc(c(c1)NC(=O)CNC(=O)c2cc(c[nH]2)Cl)Br C24682922
Cc1c(sc(n1)NC(=O)c2ccc(cc2Cl)F)SCC(=O)N C31798679
CC[C@H](C)S(=O)(=O)[C@@H](C)C(=O)Nc1c(cc(cc1Cl)N)Cl C35320122
Cc1ccc(cc1NS(=O)(=O)c2ccc(c(c2)Br)OC)N C36296620
CC(C)(C)C(=O)Nc1ccc(cc1Br)S(=O)(=O)N C36721865
COc1cc(ccc1NS(=O)(=O)c2cc(sc2Cl)Cl)N C36961624
CC(C)[C@H](C(=O)Nc1cc(ccc1Cl)S(=O)(=O)N)Br C37012203
C[C@@H](C(=O)Nc1c(cc(cc1Cl)Cl)N)S(=O)(=O)CC(C)C C35320343
CCOc1c(cc(cc1Br)Cl)NC(=O)N[C@@H](C)CO C40104416
CC(=O)c1cccc(c1)NS(=O)(=O)c2ccc(cc2Br)N C40328023
Cc1ccc(o1)[C@H](C)NS(=O)(=O)c2cc(cc(c2F)Cl)N C40348326
Cc1cc(nc(c1/C(=N/O)/N)Oc2ccc(cc2Br)F)C C40515731
CNC(=O)NC(=O)CNc1ccc(cc1Cl)I C42121647
CCc1ccc(s1)CNC(=O)c2cc(ccc2C)S(=O)(=O)N C46839676
CC(C)Oc1c(cccn1)CNc2c(cc(cn2)Br)N C48760463
CN(Cc1ccccc1Br)S(=O)(=O)c2ccc(cc2)NN C48892805
c1c(cnc(c1S(=O)(=O)NC(C2CC2)C3CC3)N)Br C50677692
c1cc(c(c(c1)Br)CSc2c3c(nc[nH]3)ncn2)N C51035890
Cc1c(c(n(n1)C)NN)COc2ccc(cc2Br)Cl C51149883
C[C@@H](Cc1ccsc1)NC(=O)NNC(=O)c2ccc(cc2)Cl C52584630
CNC(=O)c1ccc(cc1)/C=C\C(=O)NC2[C@@H]3CCC[C@H]2C[NH+](C3)C4CC4 C56252883
CC(C)(C)[C@H]1CCc2c(cc(s2)C(=O)NCCS(=O)(=O)N)C1 C56850278
c1cc(ccc1[C@H](CNC(=O)C(=O)Nc2cc(ccc2F)Cl)O)Cl C59120025
Cc1ccc(cc1NCc2cc(cc3c2OCOC3)Cl)C(=O)N C63888469
c1cc(cc(c1)Br)[C@@H]2C[C@@H]2C(=O)NNC(=O)NC3CC3 C64496717
Cc1ccc(cc1)/C(=N\O[C@@H](C)C(=O)Nc2c(cc(cc2C)C)C)/N C55396720
C[C@@H](C(=O)NNc1ccc(cc1)F)NC(=O)c2ccc(cc2)Cl C66282121
Cc1cc(cc(c1C)NC(=O)[C@H]2C[C@@H]2c3ccccc3)S(=O)(=O)N C66312796
C[C@H]1CCCC[C@H]1NC(=O)CNc2cc(c(cc2F)F)NC(=O)C C66375695
c1c(c[nH]c(=O)c1NC(=O)NCC[C@H]2C[C@H]3CC[C@@H]2C3)C(F)(F)F C66402392
C[C@H](CC#N)Sc1ccccc1NC(=O)N[C@@H]2c3ccccc3C[C@@H]2O C66955863
C/C(=C/C(=O)Nc1ccc(cc1)S(=O)(=O)N)/c2ccc(cc2)F C67124937
COc1ccc(cc1Br)[C@@H]2c3cc4c(cc3OC(=C2C#N)N)OCO4 C02502486
CCn1cc(c(n1)C)[C@H]2Nc3c4c(cc(nc4sc3C(=O)N2)C(F)(F)F)C C00655727
CC(C)Oc1ccc(cc1OC)[C@H]2C(=C(OC3=C2C(=O)CC(C3)(C)C)N)C#N C04476383
CSc1nn(c(=S)n1N)CC(=O)N2c3ccccc3Sc4c2cccc4 C04525208
CCOc1cc(ccc1O)/C=C/2\C(=O)NN(C2=O)c3ccc(c(c3)Cl)Cl C01188921
Cc1cc2c(c(=O)n1Cc3ccco3)[C@H](C(=C(O2)N)C#N)c4cccc(c4)Cl C02213753
C[C@@H]1CCc2c(sc(c2C(=O)NC)NC(=O)c3cc4ccccc4oc3=O)C1 C05055574
c1ccc(cc1)[C@H]2COc3ccccc3N2C(=O)CSc4nnc(s4)N C08496473
Cc1ccc(cc1)[C@H]2[C@H](Sc3nnc(n3N2)C)C(=O)Nc4ccccc4C C09237256
Cc1ccc(cc1)[C@H]2[C@H](Sc3nnc(n3N2)C)C(=O)Nc4ccccc4Cl C09237327
Cc1c(sc2c1c(nc(n2)CSc3nnc(n3C)c4cccs4)N)C C10711009
Cc1cccc(c1C)n2c3c(cn2)[C@H](CCC3)NC(=O)c4ccc(o4)C#CC(C)(C)O C11754207
CCN(CC)c1ccc(cc1)[C@H]2c3c(c4ccccc4oc3=O)OC(=C2C#N)N C00844177
c1cc(ccc1Oc2ccc(cc2[N+](=O)[O-])C(=O)N)I C15164943
CCN1CC=C2[C@@H](C1)[C@H](C(C(=C2C#N)N)(C#N)C#N)c3ccc(c4c3cccc4)OC C13471533
c1ccc(cc1)n2c(c(c(=O)n(c2=O)c3ccccc3)[C@@H]4c5ccccc5CC[NH2+]4)[O-] C20192029
Cc1ccc(c(c1)C)NC(=O)[C@@H]2[C@H](Nc3ncnn3[C@H]2c4ccc(cc4)F)C C20803956
Cc1ccc(c(c1)C)NC(=O)[C@@H]2[C@@H](Nc3ncnn3[C@H]2c4cccc(c4)F)C C20804031
Cc1c(c(no1)c2c(cccc2Cl)F)C(=O)Nc3cccc(c3)C(=O)NC C21357944
C[C@@H]1CCc2ccccc2N1C(=O)[C@H](C)Sc3nnc(n3N)C(F)(F)F C23282436
Cc1ccc2c(cc(=O)oc2c1C)CN3c4ccc(cc4C[C@@H]3C)S(=O)(=O)N C27556013
Cn1c(=O)c2c3c(sc2nc1SCC(=O)Nc4ccccc4O)CCC3 C32617210
Cc1ccc(cc1)NC(=O)[C@@H]2CC(=O)Nc3n2ncc3c4ccc(cc4)Cl C35685218
Cc1cc(cc(c1O)/C=N\NC(=O)[C@@H]2C=C(N=N2)C)I C38611370
CC1=C[C@H](N=N1)C(=O)N/N=C/c2cc(cc(c2O)Br)Br C39000040
CCN(CC)c1ccc(cc1)[C@H]2C3=C(N=N[C@H]3NC4=C2C(=O)CC(C4)(C)C)O C39358757
CC1=NC(=O)[C@H]2[C@H](C(=C(OC2=C1)N)C(=O)OC)c3ccc(cc3Cl)Cl C39395913
c1ccc(cc1)OS(=O)(=O)[C@H]2C[C@@]3(CC[C@@H](C3)c4ccccc4O)N(C2)O C39505199
COc1ccc2ccccc2c1[C@@H]3[C@H]4C(=NN=C4OC(=C3C#N)N)C(F)(F)F C06289811
CC1=C2[C@H](C(=C(O[C@H]2N=N1)N)C#N)c3cn(c4c3cccc4)Cc5ccccc5 C39958083
C[C@@]1(C(=O)Nc2ccccc2O1)C(=O)Nc3c(c4c(s3)CCCCC4)C#N C41546075
Cc1ccc(cc1)n2c3c(c(n2)C)c(=O)c(c[nH]3)C(=O)Nc4c(cc(cc4C)C)C C43922094
C[C@@H]1CN(C[C@@H](O1)C)c2ccccc2NC(=O)N[C@@H]3CCOc4c3cccc4 C47807524
Cc1ncc(o1)c2ccc(cc2)NC(=O)C(=O)NC34CC5CC(C3)CC(C5)C4 C48570149
c1cc(sc1)NC(=O)N2CCC[C@@H](C2)C(=O)Nc3nc4c(s3)CCCC4 C49428329
CC1(CC2=C([C@@H](N=C(N2)Nc3nc4ccccc4s3)c5cccnc5)C(=O)C1)C C13003615
Cc1nc2n(n1)[C@@H](C3=C(N2)C[C@H](CC3=O)c4ccccc4)c5c[nH]c6c5cccc6 C04945114
Cc1cc(ccc1NC(=O)N2CCC[C@@H](C2)C(=O)Nc3nccs3)Cl C56532931
C/C(=N\NC(=O)c1cc2ccccc2cc1O)/c3ccc(cc3)S(=O)(=O)C C23086688
Cn1c(=O)c2c(ccs2)nc1SCc3nc(c4c5c(sc4n3)CCCC5)N C26112837
COc1cccc2c1O/C(=N/O)/[C@@H](C2)C(=O)Nc3cccc(c3)Br C12473521
c1cc(ccc1Cn2c3c(cn2)[C@@]4(CC(=O)N3)c5cc(ccc5NC4=O)F)Cl C32073997
Cc1ccc(c(c1)O)NC(=O)CCC2=NC(=O)C3=C4CCCC[C@H]4SC3=N2 C39776265
COc1cccc2c1O/C(=N\O)/[C@H](C2)C(=O)Nc3cccc(c3)Br C12473529
Cc1cc(c(c(c1)Br)O)C(=O)Nc2ccc3c(c2)n(c(=O)n3C)C C64663105
Cc1cccc(c1)CNC(=O)CNC(=O)N2CCSc3c2c(cc(n3)C)C C64816865
Cc1cc(cc(c1NC(=O)N[C@@H](C)c2cnn(c2C)C)OC)Br C65788770
CC1CCC(CC1)NC(=O)CN2C(=O)[C@@](NC2=O)(C)c3ccc(s3)Cl C66263277
c1ccc2c(c1)CCC[C@@]2(CNC(=O)c3cc4cnn(c4nc3)C5CCCC5)O C66931054
CC(C)(C)c1nnc(s1)NC(=O)C(=O)N[C@H]2CCc3c2ccc(c3)Cl C67430222
c1ccc(c(c1)C(=O)NNC(=O)c2cccc3c2OCCO3)Br C01455724
Cc1c2c(=O)ccc3c(c2c(o1)C)OC(=C([C@H]3c4ccc(cc4)OC)C#N)N C00807679
C/C(=N/NC(=O)c1cccc(c1)Br)/c2cc3ccc(cc3oc2=O)O C00847772
c1cc(ccc1/C=C/2\C(=O)NC(=O)N(C2=O)c3ccc(c(c3)Cl)Cl)O C01178202
CCc1ccc(cc1)NC(=O)C(=O)Nc2ccc3c(c2)N(CCC3)C(=O)C C05252505
c1ccc(c(c1)SCC(=O)NN2C(=O)C3(CCCCC3)NC2=O)Cl C05637922
Cc1cc2c(c(=O)n1CC(C)C)[C@@H](C(=C(O2)N)C#N)c3ccc(cc3)OC C02241325
c1ccc(cc1)n2c(c(c(nc2=O)C#N)/N=C/c3c(cccc3Cl)F)N C06864638
C[C@@H]1C(=O)Nc2cc(ccc2O1)NS(=O)(=O)c3ccc(c(c3)Cl)F C07729321
C[C@H]1Cc2cc(ccc2N1Cc3cc(cc4c3OCOC4)Cl)S(=O)(=O)N C08025305
C[C@@H]1CCc2ccccc2N1CC(=O)N3C[C@@H](Oc4c3cccc4)C(=O)N C08710719
Cc1nnc2n1N[C@H]([C@@H](S2)C(=O)Nc3ccccc3F)c4ccccc4 C09236370
C1CCc2c(c3c(nc(nc3s2)SCC(=O)N4CCOCC4)N)C1 C06108901
C/C(=N\NC(=O)c1cc(n[nH]1)c2ccco2)/c3ccc(cc3)Br C05296934
Cc1cc(nc2c1c3c(s2)C(=O)N[C@@H](N3)c4cnn(c4)c5ccccc5)C C15502838
C[C@H]1CSc2ccc(cc2NC1=O)S(=O)(=O)Nc3ccc(cc3)C#N C15731103
Cc1cc(ccc1NN/C=C\2/C(=C(C(=O)N(C2=O)C)C#N)C)Br C16282747
Cc1ccc2c(c1)c(c[nH]2)[C@@H](CN3CCN(CC3)c4nc(cc(n4)C)C)O C19220584
Cc1c(cnn1C)[C@H](C)NC(=O)c2ccc([nH]c2=O)c3ccc(cc3)Cl C19718208
c1ccc(cc1)C(=O)c2c(c(c(=O)n(n2)c3ccc(cc3)Br)C#N)N C19799649
C[C@H]1CC=C2[C@H](C1)[C@H](C(C(=C2C#N)N)(C#N)C#N)c3cc(ccc3OC)OC C04631522
CCN1CC=C2[C@H](C1)[C@@H](C(C(=C2C#N)N)(C#N)C#N)c3ccc(cc3)OCC C00850204
CC(C)Oc1ccc(cc1)[C@H]2[C@H]3CN(CC=C3C(=C(C2(C#N)C#N)N)C#N)C C00658967
CN(C)c1nc(nc(n1)N)CN2CCc3c(ccs3)[C@H]2c4cccs4 C23989999
Cc1cc(c(n1c2ccc(cc2)S(=O)(=O)N)C)c3cs/c(=N\C)/n3C C25665737
CN(C)c1nc(nc(n1)N)COc2ccccc2I C31657384
C[C@@H]1CCC[C@@H]([C@@H]1C)N2C[C@@H](CC2=O)C(=O)Nc3ccc(cc3)C(=O)NC C37203388
C[C@H]1CCC[C@H]([C@@H]1C)N2C[C@@H](CC2=O)C(=O)Nc3ccc(cc3)C(=O)NC C37203394
CCOc1cc(ccc1O)[C@@H]2c3c(=O)c4c(cc(cc4oc3C(=O)N2)C)C C38703356
c1ccc(cc1)C2=C[C@@H](N=N2)[C@@H]3NN[C@@H]4N3N=C(S4)c5ccc(cc5)F C38742910
c1ccc(cc1)OS(=O)(=O)c2cc(ccc2N3CCN[C@@H](C3)Cl)O C39530489
c1ccc(cc1)C2=C[C@@H](N=N2)[C@H]3NN[C@@H]4N3N=C(S4)Cc5cccs5 C39590806
Cc1ccc2c(c1)NC(=O)[C@@H](O2)CC(=O)Nc3nc4ccc(cc4s3)F C40807020
Cc1cc(ccc1NC(=O)C(=O)N[C@@H]2CCC[C@@H]([C@@H]2C)C)N3CCOCC3 C48684482
CCOc1cc(ccc1O)[C@H]2c3c(n[nH]c3C(=O)N2C)c4ccc(cc4)F C04909264
Cc1cc(c2c(c1)c(ccn2)NC(=O)c3cccc(c3)S(=O)(=O)NC)C C41057132
Cc1ccc2c(c1)[C@]3([C@H]4[C@@H]([C@H](N3)C(C)C)C(=O)N(C4=O)C(C)(C)C)C(=O)N2 C16025247
C[C@@H](C(=O)N1CCCC1)OC(=O)c2c(c(c(c(n2)Cl)Cl)N)Cl C28020060
CC(=O)Nc1cc(c(cc1NC(=O)c2cc3c(c(c2)Cl)OCO3)F)F C58192015
CN(C)C(=O)Nc1ccccc1NC(=O)[C@H]2Cc3cc(ccc3OC2)Cl C58435936
CCOC(=O)C1=C(OC2=C([C@@H]1c3ccc(cc3)C#N)C(=O)CC(C2)(C)C)N C58949808
Cc1ccc(cc1)N2C[C@@H](CC2=O)C(=O)Nc3c(c(n[nH]3)C(F)(F)F)C C60208788
Cc1nnc(s1)SCC(=O)NC(=O)NC23CC4CC(C2)CC(C4)C3 C07192602
Cc1cc(c(c(c1)C)OS(=O)(=O)c2ccc(cc2F)S(=O)(=O)N)C C60496607
Cc1cc(no1)NC(=O)CNC(=O)c2cc(cc(c2)Br)Cl C62280627
COc1cc(ccc1O)[C@H]2CC(=Nc3c2ncn3c4cc(ccc4F)F)O C40268248
Cc1c(cc(s1)[C@@H]2NN=C(O2)C(C)C)NC(=O)C3=C[C@H]4C(=CC=N4)C=C3 C65149322
CC(=O)Nc1cc(c(cc1F)F)NC(=O)c2cc3c(c(c2)Cl)OCO3 C66284413
COC(=O)Nc1cc(ccc1F)NC(=O)[C@H]2Cc3cc(ccc3O2)Cl C66489336
Cn1c(c(cn1)C(=O)NNC(=O)c2cc3c(s2)CCCCC3)C(F)F C66593215
c1ccc(cc1)n2c3c(sc2=S)C(=O)N[C@@H](N3)c4ccc5c(c4)OCO5 C00662892
c1ccc2c(c1)cc(c(=O)o2)C(=O)NNC(=O)c3ccc(cc3)Br C01512958
Cc1ccc(cc1)NC(=O)c2ccc(cc2)NC(=O)[C@@H]3CC(=O)OC34CCCC4 C05274445
C[C@@H]1CCCC[C@@H]1NC(=O)NC(=O)Cn2cc(cc(c2=O)Cl)C(F)(F)F C07778480
Cc1nnc2n1N[C@@H]([C@@H](S2)C(=O)Nc3ccccc3F)c4ccc(cc4)Cl C09237492
Cc1ccc(cc1NC(=O)C(=O)Nc2cc3c4c(c2)CCC(=O)N4CCC3)Cl C12342525
Cc1ccc(cc1C)S(=O)(=O)NNC(=O)c2cc(cn2C)Br C12787474
CC1CCC2(CC1)C(=O)N(C(=O)N2)NC(=O)c3cc4c(s3)CCCCCC4 C18022984
Cc1cc2cc(cc(c2o1)Cl)NC(=O)c3cc(ccc3F)S(=O)(=O)NC C19659636
Cc1cc(cc(c1)NC(=O)[C@H]2[C@@H](Nn3c(nnc3S2)C)c4ccccc4)C C20060373
CNC(=O)c1cccc2c1N[C@@H]([C@@H]3[C@H]2C=CC3)c4ccc(c(c4)[N+](=O)[O-])Cl C20704649
Cc1cc(sc1C)C(=O)Nc2cc(ccc2O)S(=O)(=O)N3CCCC3 C21006240
c1cc2c(cc1S(=O)(=O)N)CCN2S(=O)(=O)c3cc(cc(c3)Cl)Cl C21974973
C[C@H]1Cc2cc(ccc2N1S(=O)(=O)c3ccc(cc3F)Cl)S(=O)(=O)N C22023500
Cn1c(c2ccc(cc2nc1=S)C(=O)NCC3(CCCCCC3)[NH+](C)C)[O-] C25443817
c1ccc(c(c1)Cn2c3c(cccn3)c(n2)c4ncc(c(n4)N)C5=CCCC5)F C27871321
Cc1ccc(nc1)NC(=O)C2=C(NC3=C([C@@H]2c4cccnc4)C(=O)CC(C3)(C)C)C C18097460
CSc1nc2c(c3n1c(nn3)SCC(=O)N)SC4=C(C2)CCCC4 C34788848
C[C@H](c1ccccc1F)NC(=O)CN2C(=O)[C@]3(CCc4c3cccc4)NC2=O C36835518
C[C@]12C[C@@H]([C@@H]3[C@H]([C@@H]1C[C@@H]4[C@]2(OC(O4)(C)C)C(=O)CO)CCC5=CC(=O)C=C[C@]35C)O C15449368
CCO[P@@]1(=O)NN2C[C@@H]3C=C(C(=C[C@@H]3C[C@@H]2CO1)c4ccccc4O)F C39469356
c1ccc(cc1)NC(=O)C[C@@H]2C(=O)N/C(=N/c3nc4ccccc4s3)/S2 C39847206
c1cc(cc(c1)O)[C@@H]2c3c(=O)c4cc(ccc4oc3C(=O)N2CCCO)Cl C40031366
Cc1cc2c(cc1C)oc3c(c2=O)[C@@H](N(C3=O)CCCO)c4cccc(c4)O C40031944
C[C@]12C[C@H]([C@@H]3[C@H]([C@H]1C[C@@H]4[C@]2(OC(O4)(C)C)C(=O)CO)CCC5=CC(=O)C=C[C@]35C)O C40163066
C[C@@H]1CN(C[C@H](O1)C)Cc2ccccc2NC(=O)N[C@@H]3CCOc4c3cccc4 C43165596
C[C@@]12C[C@@H]([C@H]3[C@@H]([C@@H]1C[C@H]4[C@@]2(OC(O4)(C)C)C(=O)CO)CCC5=CC(=O)C=C[C@@]35C)O C44019839
Cc1cc(c(c(c1)C)NC(=O)CNC(=O)c2c(c3c(nc(nc3s2)C)C)C)C C46561665
Cc1c2cc(cnc2n(n1)C)NC(=O)NCc3cc(cs3)Br C47036972
Cc1ccc(nc1)NC(=O)[C@@H]2CCCN(C2)C(=O)Nc3c(cc(cc3C)C)C C47323592
Cc1ccc(s1)CNC(=O)Nc2cc(ccc2F)N3CCCS3(=O)=O C56748541
CCc1cccc(c1NC(=O)CN2C(=O)[C@@]3(CCCc4c3ccs4)NC2=O)C C05679953
Cc1cc(c(c(c1)C)NC(=O)CN2C(=O)[C@]3(CCCc4c3ccs4)NC2=O)C C05681158
C[C@H](c1ccc(cc1)S(=O)(=O)N)N(C)C(=O)[C@@H]2Cc3cc(ccc3O2)Cl C08401672
c1cc(cc(c1)S(=O)(=O)Oc2ccc(c(c2)Cl)Cl)S(=O)(=O)N C23390819
CC(=O)Nc1cc(c(cc1NC(=O)Cc2cc3c(c(c2)Cl)OCCO3)F)F C60351910
c1cc(c(cc1S(=O)(=O)N)F)S(=O)(=O)N2CCC[C@H]2C3CCCCC3 C60506374
C[C@H](c1ccc2c(c1)OCCCO2)NC(=O)C(=O)Nc3ccc(c(c3)F)Cl C41560076
CC(=O)Nc1cc(ccc1Cl)NC(=O)[C@H]2CC(=NO2)c3ccc(s3)Cl C63345017
Cc1cc(c(c(c1)O)C2=C3[C@@H](N(C(=O)[C@@H]3N=N2)CCO)c4ccc(cc4)F)C C27583739
Cc1ccc(cc1)N2CC[C@H](C2=O)C(=O)Nc3ccc(c(c3)NC(=O)C)Cl C64321684
c1cc2c(cc1n3ccnc(c3=O)NC(=O)Nc4ccc(cc4F)F)CCC2 C65060706
Cc1ccn2cc(nc2c1)C(=O)Nc3c(c4c(s3)CCC4)C(=O)NC5CC5 C65067390
CC(=O)Nc1cc(c(cc1F)F)NC(=O)C(=O)N2CCC[C@H]2C3CCCCC3 C65569704
Cc1cnc(o1)c2cccc(c2)NC(=O)C(=O)N[C@@H]3CCCCc4c3cccc4 C66999155
c1cc(c(cc1[C@@H]2CN(CCO2)C(=O)N[C@H]3CCCCNC3=O)Cl)Cl C67066846
Cc1ccc(cc1NC(=O)N[C@@H](C)c2ccc(s2)Cl)N3C(=O)CCC3=O C67289831
Cn1c(cnc1CNC(=O)N2CCC(CC2)[C@H](c3ccc(cc3)Cl)O)Cl C67479957
C[C@H](c1cccc(c1)O)N(C)C(=O)Nc2cc(c(c(c2)F)S(=O)(=O)C)F C67573857
CC(C)NC(=O)CNC(=O)N1CCO[C@@H](C1)c2ccc(cc2)Br C67590429
C[C@@H](c1cccnc1)NS(=O)(=O)c2cccc(c2)C(=O)Nc3ccc4c(c3)OCCCO4 C08720735
Cn1c(c(c(=O)n(c1=O)C)C(=O)CSc2ncc(n2c3ccccc3)c4ccccc4)N C09126276
CCn1c2ccc(cc2nc1SCC(=O)c3ccc4c(c3)OCCO4)S(=O)(=O)N C09155417
CC1(Cc2c(sc3c2c(=O)n(c(=O)n3CC(=O)Nc4ccccc4)CCCO)CO1)C C09410756
Cc1ccc(nc1)NC(=O)[C@@H](C(C)C)NS(=O)(=O)c2ccc3c(c2)C[C@H](N3C(=O)C)C C09118204
Cc1c(sc2c1c(=O)n(cn2)CC(=O)NCC(=O)Nc3cc(ccc3OC)Cl)C C02924810
COc1ccc(cc1OC)NC(=O)c2ccc(cc2)NC3=N[C@H]4CS(=O)(=O)C[C@@H]4S3 C09529880
Cc1c(sc2c1c(nc(n2)C)SCC(=O)c3c(n(c(=O)n(c3=O)C)CC(C)C)N)C C09602683
Cc1cc(c(c(=O)n1C[C@H]2CCCO2)Cc3c(cc(n(c3=O)C[C@H]4CCCO4)C)O)O C10217790
Cn1c2c(cn1)c(ncn2)SCC(=O)NCC(=O)Nc3ccccc3Br C11685003
CC(C)(CO)NC(=O)c1cnn(c1C2CC2)c3ncc4c(n3)-c5cc(ccc5CC4)OC C12022778
Cc1c(c(n(n1)c2ccccc2)C)C(=O)C(=O)NNC(=O)CN3CCCc4c3cccc4 C12590009
CC(=O)N1CCCc2c1ccc(c2)S(=O)(=O)Nc3ccc(cc3)S(=O)(=O)NC4CC4 C12508234
Cc1cccc(c1C)NC(=O)NC(=O)CSc2ccc(cn2)S(=O)(=O)N(C)C C12548777
CCn1cc(c(n1)C(=O)NC)NC(=O)[C@H](C)n2c(c(c(n2)C(F)(F)F)Br)C C02798940
CC(=O)OCC(=O)[C@@]1([C@@H](C[C@H]2[C@@]1(C[C@@H]([C@@H]3[C@H]2CCC4=CC(=O)C=C[C@@]34C)OC(=O)C)C)O)O C15956927
Cc1cc(c(n1c2ccc(cc2)F)C)C(=O)NNC(=O)[C@H]3CN(c4ccccc4O3)C(=O)C C17444785
CC1(Cc2c(c(nc3c2c4c(s3)c(ncn4)N(CCO)CCO)N5CCCC5)CO1)C C20029339
C[C@H](CN(C[C@@H](C)O)c1c2c(c3c4c(c(nc3s2)N5CCOCC5)CCC4)ncn1)O C20358176
Cc1csc(n1)NC(=O)[C@H](C(C)C)NS(=O)(=O)c2ccc3c(c2)C[C@@H](N3C(=O)C)C C20922557
CN(C)S(=O)(=O)c1ccc(c(c1)C(=O)NNC(=O)c2ccc3ccccc3n2)Cl C21007596
C[C@@]1(C(=O)N(C(=O)N1)C[C@H](COc2ccc(cc2)F)O)c3ccc4c(c3)OCCCO4 C21558856
Cc1c(c(n(n1)C)C)CNC(=O)CC2(CCCC2)CC3=NS(=O)(=O)c4ccccc4N3 C21661430
C[C@]1(Cn2c(cc(n2)C(=O)NCc3ccc(cc3)SC)C(=O)N1C)C(=O)NC4CCCC4 C21874580
C[C@@H](C(=O)c1c(n(c(=O)n(c1=O)C)C)N)Sc2c3ccccc3nc(n2)C(F)(F)F C22248708
C[C@H]1CN(C[C@@H](O1)C)S(=O)(=O)c2cc(ccc2Cl)C(=O)NNC(=O)CC(C)C C22699053
C=CCN(c1nc2c(s1)CCCC2)C(=O)Cn3c(=O)c4ccccc4c(n3)C(=O)N C23263584
Cc1ccc(cc1)n2c(nnc2SCC(=O)N3CCC[C@@H](C3)C(=O)N)N4CCCCC4 C24173687
Cc1ccc(c(c1)N2C[C@H](CC2=O)C(=O)Nc3ccc(c(c3)NS(=O)(=O)C)F)OC C25670290
c1ccc2c(c1)c3c(o2)c(=O)n(cn3)CC(=O)Nc4ccccc4C(=O)NCC(F)(F)F C27405334
CCS(=O)(=O)c1ccc(c(c1)NC(=O)C2CCN(CC2)c3ccc(nn3)Cl)O C30515902
CCS(=O)(=O)c1ccc(c(c1)NC(=O)c2cnn(c2C)c3ccc(cn3)C(F)(F)F)O C30515945
Cc1c(c(n(n1)c2ccc(cc2)Cl)N3CCC(CC3)C(=O)NC[C@H]4CCCO4)NC(=O)C C33069459
Cc1ccc(cc1)NC(=O)c2nnc(s2)C3CCN(CC3)C(=O)NC[C@H]4CCCO4 C33114060
C[C@@H]1CN(C[C@H](O1)C)C(=O)COC(=O)c2cc(c(cc2Cl)Cl)S(=O)(=O)N C03261172
CC1=C2C(=N[C@@H]1C(=O)Nc3nc(cs3)Cc4n[nH]c(=S)n4CC=C)CC(CC2=O)(C)C C38798741
C[C@@H]1CCC[C@@H](C1)NC(=O)[C@H](CC(C)C)N2CC[C@]3(C2=O)CCCN3C(=O)[C@@H]4CCC(=O)N4 C39225632
C[C@H]1CCC[C@H](C1)NC(=O)[C@H](CC(C)C)N2CC[C@]3(C2=O)CCCN3C(=O)[C@@H]4CCC(=O)N4 C39225635
c1ccc2c(c1)cccc2NC(=O)CN3C(=O)[C@H](SC3=O)CC(=O)Nc4nccs4 C39793359
CCOC(=O)C1=C(Oc2cc(n(c(=O)c2[C@@]13c4ccccc4N(C3=O)CC=C)C5CC5)C)N C39918878
Cc1ccc(cc1Cl)n2c(c(cn2)C(=O)NNC(=O)Cn3c(cc(n3)C)C)C4CC4 C58744699
CNC(=O)c1ccc(cc1NC(=O)[C@H]2CC(=O)N(C2)c3cc(ccc3OC)OC)Cl C59421636
[H]/N=C/1\C2=C(N=NC2=N[C@@H](N1c3ccc(c(c3)C)C)SCC(=O)NCc4ccco4)C C63731634
[H]/N=C/1\C2=C(N=NC2=N[C@@H](N1c3cccc(c3C)Cl)SCC(=O)NC[C@@H]4CCCO4)C C63731669
CCOc1cc(ccc1O)[C@H]2C3=C(N=N[C@H]3C(=O)N2Cc4ccncc4)c5ccccc5O C08845136
c1cc(ccc1c2nnc(n2N)SCC3=NC(=O)[C@@H]4C(=N3)C=CS4)OC(F)F C64041959
Cc1cc2n(n1)C[C@](N(C2=O)c3ccc(cc3)NC(=O)C)(C)C(=O)NCc4ccc(cc4)F C35477349
CCN1C(=O)c2c(ncn2C[C@]1(C)C(=O)NC3CCCC3)C(=O)NCc4ccc(cc4)Cl C35427456
C[C@@H]1[C@@H](C(=O)N(N1C)c2ccccc2)NC(=O)c3ccc(cc3)CSc4[nH]ncn4 C39752196
C[C@H]1[C@@H](C(=O)N(N1C)c2ccccc2)NC(=O)c3ccc(cc3)CSc4[nH]ncn4 C39752197
Cc1ccc(cc1Cl)NC(=O)[C@H](CCSC)NS(=O)(=O)c2ccc3c(c2)oc(=O)n3C C02928755
Cc1c(cccc1Cl)NC(=O)[C@@H](CCSC)NS(=O)(=O)c2ccc3c(c2)oc(=O)n3C C02928961
CCn1c(nnc1SCC(=O)Nc2nc3ccccc3s2)[C@@H](C)NC(=O)c4ccccc4F C02887561
CC(C)[C@H](C(=O)Nc1ccc2c(c1)sc(n2)N3CCOCC3)NS(=O)(=O)c4cccs4 C08775745
COc1ccc(cc1)N(Cc2cccs2)C(=O)CN3C(=O)[C@H](NC3=O)Cc4c[nH]c5c4cccc5 C08825673
C1CCc2c(c(c(s2)NC(=O)COC(=O)CCc3[nH]c(=O)c4c5c(sc4n3)CCCC5)C#N)C1 C08889149
Cc1ccccc1NC(=O)CSc2nnc(s2)NC(=O)[C@@H]3CC(=O)N(C3)c4ccccc4C C08904677
Cc1ccc(cc1)N2C[C@H](CC2=O)C(=O)Nc3nnc(s3)SCC(=O)NCc4ccc(cc4)F C08906367
Cc1c(sc(n1)NC(=O)[C@H](C)Sc2nnc(n2C)CCC(=O)Nc3ccccc3Cl)C C09095949
CCc1c(sc2c1c(=O)n(c(n2)SCC(=O)NC(=O)NC3CCCC3)C[C@H]4CCCO4)C C09181854
Cc1ccc(cc1)n2ccc(=O)c(n2)C(=O)Nc3c(c4c(s3)CCCC4)C(=O)NCc5ccco5 C09205896
CCOC(=O)c1c([nH]c(c1S(=O)(=O)N(C)CC(=O)Nc2ccc(c(c2)C)Br)C)C C09300941
COc1ccc(cc1)NC(=O)c2c3c(sc2NC(=O)CSc4nnc(o4)C5CC5)CCCC3 C09461466
c1ccc2c(c1)NC(=C(C#N)C(=O)CSc3nnc(n3C[C@H]4CCCO4)c5ccc(cc5)F)N2 C09536709
C[C@H](C(=O)NCc1ccc2c(c1)OCO2)OC(=O)C[C@H]3C(=O)Nc4cc(ccc4S3)C(F)(F)F C12426319
C[C@@H](C(=O)NCc1ccc2c(c1)OCO2)OC(=O)C[C@@H]3C(=O)Nc4cc(ccc4S3)C(F)(F)F C12426322
C#CCn\1c2ccc(cc2s/c1=N\C(=O)CCS(=O)(=O)Cc3ccccc3)S(=O)(=O)N C12311160
Cc1c(cco1)C(=O)Nc2nc3c(s2)C(=O)C[C@@H](C3)C(=O)NCC4(CCOCC4)c5ccccc5 C14884549
Cc1ccc(cc1C)S(=O)(=O)N2C[C@@H](C[C@H]2C(=O)O[C@@H](C)C(=O)Nc3ccccc3Cl)O C16827078
CCc1c(sc2c1c(=O)n(c(n2)S[C@@H](C)C(=O)NC(=O)NC(C)(C)C)C[C@@H]3CCCO3)C C16996683
C[C@@H](C(=O)NNC(=O)c1cc(ccc1Cl)S(=O)(=O)N(C)C)Oc2ccc3ccccc3c2 C18050553
Cc1ccc(c(c1)C(=O)NCCN2C(=O)/C(=C/c3ccc(c(c3)OC)OC(F)F)/SC2=O)O C18093337
C[C@@H](C(=O)N[C@@H]1CCS(=O)(=O)C1)Sc2nnc(s2)Nc3ccc(cc3)OC(F)(F)F C18516761
Cc1ccc(cc1)N2C(=O)[C@@H]3[C@H](N[C@]([C@H]3C2=O)(CCSC)C(=O)OC)c4ccc(c(c4)OC)O C20150662
c1cc(ccc1NC(=O)[C@@H]2CCCN(C2)S(=O)(=O)c3ccc4c(c3)ccc(=O)[nH]4)OC(F)(F)F C20530471
C[C@@H](C(=O)NNC(=O)c1c(cco1)CS(=O)(=O)c2ccccc2)Oc3ccc4ccccc4c3 C22023966
Cc1ccc(c(c1)Sc2c(cccn2)C(=O)NNC(=O)c3cccc(c3)S(=O)(=O)N(C)C)C C22505566
COc1cc(c(cc1NS(=O)(=O)c2ccc(c(c2)C(=O)NC3=NCCS3)Cl)Cl)OC C23028033
COCCNC(=O)NC(=O)CSc1nc2cc(ccc2c(=O)n1c3ccc(cc3)Cl)Cl C23468836
C[C@H](C(=O)Nc1ccc(cc1)Cl)NC(=O)[C@H]2CC(=O)N(C2)c3cc(c(cc3OC)OC)Cl C32925009
Cc1ccc(o1)CNC(=O)c2ccc(cc2)NC(=O)c3nnc(s3)COc4cc(cc(c4)C)C C33031921
C[C@H](C(=O)Nc1ccc(c(c1)C(=O)NC[C@H]2CCCO2)N3CCN(CC3)c4ccccc4OC)Cl C00748397
C=CCN1C2=C([C@@H](NC1=O)c3ccccc3C(F)(F)F)C(=O)N(C2)CC(=O)NC[C@H]4CCCO4 C35971954
Cc1c(c(n(n1)Cc2ccccc2Cl)C)/C=C/C(=O)NCCCN3C(=O)C4(CCCC4)NC3=O C36719397
c1cc(oc1)C(=O)NCC(=O)N(c2ccc(cc2)F)[C@H](c3ccncc3)C(=O)NC4CCCCC4 C13150790
Cc1ccc(cc1)NC(=O)CN2C(=O)/C(=C\c3ccc(o3)S[C@H]4N[C@H]5C=CC=CC5=N4)/SC2=O C39352940
CCNS(=O)(=O)[C@@H]1C(=C2CCN(C[C@@H]2S1)C(=O)c3c(c4cc(ccc4[nH]3)Cl)C)C(=O)OC C39518755
C[C@@H]1C[C@@]2(CC(C1)(C)C)C(=O)N(C(=O)N2)CC(=O)OCC(=O)Nc3c(cccc3C(C)C)C(C)C C22001415
Cc1cccc2c1nc(s2)NC(=O)CSc3nnc(n3C)CNC(=O)c4ccc(cc4)Cl C39750592
C[C@H](c1nnc(n1c2ccccc2)S[C@H](C)C(=O)Nc3ccc(cc3)F)NC(=O)c4ccco4 C39758419
Cc1cccc2c1nc(s2)NC(=O)CSc3nnc(n3C)[C@H](C)NC(=O)c4ccccc4F C39759825
c1cc2c(cc1C(=O)[O-])N(CC(=O)N2Cc3ccc(cc3Cl)Cl)C(=O)C[NH2+]C[C@H]4CCCO4 C43259322
Cc1cc(sc1C(=O)NCCN2C(=O)/C(=C/c3ccccc3)/SC2=O)NC(=O)c4ccco4 C45915359
CCCn1c(=O)c2ccccc2c(n1)C(=O)NNC(=O)c3ccccc3SCc4cscn4 C46588704
CCOC(=O)[C@@]1([C@@H]2[C@@H]([C@H](N1)c3ccco3)C(=O)N(C2=O)c4ccccc4F)Cc5ccc(cc5)O C19529780
Cc1c(c([nH]c1C(=O)N(C)CCN(c2ccccc2)C(=O)c3c(c(c([nH]3)C)C(=O)C)C)C)C(=O)C C60342423
CCOc1cc(ccc1O)[C@H]2C3=C(N=N[C@@H]3C(=O)N2Cc4cccnc4)c5cc(c(cc5O)C)Cl C09243595
CCCN1C(=O)c2c(ncn2C[C@]1(C)C(=O)NC3CCCC3)C(=O)Nc4c(c(cc(c4F)F)F)F C35427656
CCCN1C(=O)c2c(ncn2C[C@]1(C)C(=O)NCc3ccc(cc3)C)C(=O)NCc4ccccc4Cl C64953042
CCc1ccc(cc1)CNC(=O)c2c3n(cn2)C[C@](N(C3=O)C4CC4)(C)C(=O)NCc5cccc(c5)C C64955007
COc1cc(cc(c1OC)Br)/C=N/NC(=O)Cn2cnc3c(c2=O)c4c(s3)CCCC4 C00958300
CCCNc1c(c(=O)n2cccc(c2n1)C)/C=C\3/C(=O)N(C(=S)S3)Cc4ccc5c(c4)OCO5 C08858067
Cc1c(sc2c1c(=O)n(c(n2)SCC(=O)Nc3c(n(n(c3=O)c4ccccc4)C)C)C(C)C)C C09124982
c1ccn2c(c1)nc(c(c2=O)/C=C(\C#N)/C(=O)NC[C@@H]3CCCO3)Oc4ccc(cc4)Br C02427448
Cn1c2c(c(nc(n2)c3cccs3)SCC(=O)Nc4ccc(cc4)C(F)(F)F)c(=O)n(c1=O)C C09411546
c1cc(cc(c1)NC(=O)c2cc3cc(ccc3oc2=O)Br)c4ccc(nn4)N5CCOCC5 C09455527
c1ccc(cc1)C2=NN3[C@@H](C2)c4ccccc4O[C@@H]3c5ccc(cc5)OC(=O)C[C@@H]6C(=O)NC(=O)S6 C09636760
Cc1ccc(cc1)N2CCN(C[C@H]2C)C(=O)CN(c3ccc(cc3)C)S(=O)(=O)c4c([nH]nc4C)C C09681548
CC(=O)NC1=NN([C@]2(S1)c3cc(ccc3N(C2=O)CCCOc4cccc5c4cccc5)Cl)C(=O)C C09871930
C[C@@H](C(=O)N1CC(=O)Nc2c1ccc(c2)C(F)(F)F)Sc3nnc(n3C4CC4)N5CCCCC5 C11380320
Cc1c(cn(n1)C)[C@@H](C(=O)NC2CCCCC2)N(c3ccc(cc3)F)C(=O)[C@@H]4COc5ccccc5O4 C00931384
Cc1c(cn(n1)C)[C@H](C(=O)NC2CCCCC2)N(c3cccc(c3)F)C(=O)[C@H]4COc5ccccc5O4 C00931387
CCc1nc2c(c3c(s2)CCCC3)c(=O)n1NC(=O)CSc4nc5ccccc5c(=O)n4CC C03227195
COc1ccc2c(c1OC)C(=O)O[C@@H]2N3[C@@H](CCC3=O)C(=O)Nc4cc(ccc4Cl)C(F)(F)F C12661836
CC(=O)[C@@H]1[C@H]([C@]2(C(=C([C@@]1(C2(OC)OC)Cl)Cl)Cl)Cl)C(=O)Nc3ccc(cc3)[N+](=O)[O-] C13577072
CC[C@H](C)N1C(=O)/C(=C/c2c(nc3ccc(cn3c2=O)C)NCc4ccc5c(c4)OCO5)/SC1=S C16734297
Cc1cc(=O)c(nn1c2ccccc2Cl)C(=O)Nn3cnc4c(c3=O)c(cs4)c5ccccc5 C17172239
CCOc1ccc(cc1)N2C(=O)[C@H]3[C@@H](c4c([nH]c(=O)s4)S[C@@H]3C2=O)c5ccc(c(c5)OC)OC C18179164
Cc1ccc(cc1)Oc2ccc(cc2NC(=O)c3cc(cn3C)S(=O)(=O)N4CCOCC4)Cl C18230775
c1cc2c(cc1Cl)N(C(=O)CO2)CC(=O)N/N=C/c3coc4ccc(cc4c3=O)Br C19863337
CCc1ccc(cc1)NC(=O)Cn2cnc3c(c2=O)c(c(s3)C)S(=O)(=O)N4C[C@@H](C[C@H](C4)C)C C20116943
Cc1ccc(cc1)S(=O)(=O)N2CC(=O)N([C@](C2)(C)C(=O)NC3CCCC3)c4ccc(cc4)C(=O)C C20532573
c1cc(ccc1c2ccc(o2)CNC(=O)CN3C(=O)C(=O)N(C3=O)C45CC6CC(C4)CC(C6)C5)Cl C21473815
COc1cccc(c1)[C@@H]2C3=C(C[C@@H](CC3=O)c4ccc(c(c4)OC)OC)Nc5n2nc(n5)C(F)(F)F C22821978
Cc1c(c(on1)C)NC(=O)N2CCN(CC2)c3c4ccc(nc4c(cn3)c5ccsc5)C(F)(F)F C24903959
c1cc(cc(c1)[N+](=O)[O-])/C=C\2/C(=O)N(C(=S)S2)NC(=O)COc3ccc(cc3)Br C32637890
CCC1=C(Cc2c1c3c(=O)n(c(=O)n(c3s2)CC(=O)Nc4cccc5c4cccc5)CC(=O)N(C)C)C C34733675
COc1ccc(c(c1)NC(=O)[C@@H]2[C@@H]3[C@@H]([C@@H]4N2c5ccccc5C=C4)C(=O)N(C3=O)c6ccccc6)OC C09015612
Cc1ccc(cc1n2c(cc(n2)c3c(nc4n(c3=O)c(cs4)CC(=O)NCc5cccnc5)C)C)Cl C35911989
c1cc(sc1)S(=O)(=O)N2CCC[C@@H](C2)C(=O)Nc3nnc(o3)c4cc(sc4Cl)Cl C36630093
Cc1c(sc2c1c(=O)n(c(=O)n2CC(=O)Nc3cc(ccc3OC)OC)c4ccc(cc4)Cl)C C08592124
C[C@H]1Cc2ccccc2N1S(=O)(=O)c3cccc(c3)C(=O)N4C[C@@H](Oc5c4cccc5)C(=O)NC C09864851
CC(C)c1ccc(cc1)[C@@]2(C(=O)N(C(=O)N2)CC(=O)N([C@H]3CCS(=O)(=O)C3)C4CCCCC4)C C24718671
CC1CCN(CC1)c2ccc(nn2)c3ccc(cc3)NC(=O)C[C@H]4CSc5n4c(=O)c6c(n5)CCC6 C38788093
CCOC(=O)c1c2c(sc1NC(=O)[C@@H]3CN(c4cc(ccc4O3)Cl)S(=O)(=O)C)CCCC2 C38857864
COc1ccc(cc1OC)[C@@H]2CC3=C([C@@H](C4=C(N3)N=NC4=O)c5ccc(cc5)OC(F)(F)F)C(=O)C2 C39359454
Cc1cccn2c1nc(c(c2=O)/C=C(\C#N)/C(=O)Nc3cccc(c3)Br)N4C[C@H](O[C@H](C4)C)C C39994108
Cc1c(sc(n1)c2cccs2)c3ccc(=O)n(n3)CCNC(=O)[C@@H]4[C@@H](Oc5ccccc5O4)C C49469078
Cc1cccc(c1)C(=O)N2CCC[C@@H]2c3nnc(n3C)SCC(=O)Nc4c(c5c(s4)CCCC5)C#N C59179979
C[C@H](C(=O)Nc1ccc(c(c1)C(F)(F)F)Cl)N2CCN(CC2)c3c(nc(o3)c4ccco4)C#N C12898375
CC(C)(C)OC(=O)NCCC(=O)/N=C\1/N([C@H]2CS(=O)(=O)C[C@H]2S1)c3ccc(c(c3)Cl)Cl C32635390
Cc1cc(c(cc1Cl)C2=C3[C@@H](N(C(=O)[C@@H]3N=N2)Cc4cccnc4)c5ccc(c(c5)OC)OC)O C18113695
c1cc(c(cc1Cl)F)NC(=O)CSc2nnc3n2c4ccsc4c(=O)n3C[C@@H]5CCCO5 C35532476
Cc1ccc(c(c1)C)NC(=O)C2CCN(CC2)S(=O)(=O)c3cc(sc3C)c4nc(on4)C5CC5 C35554306
Cc1c(cc(s1)c2nc(on2)C3CCC3)S(=O)(=O)N4CCC[C@@H](C4)C(=O)NC5CCC(CC5)C C35556270
Cc1c(cc(s1)c2nc(on2)C3CCC3)S(=O)(=O)N4CCC[C@H](C4)C(=O)NC5CCC(CC5)C C35556275
Cc1ccc(cc1F)NC(=O)[C@@H]2CCCN(C2)S(=O)(=O)c3cc(sc3C)c4nc(on4)C5CCC5 C35556279
CC(C)(C)OC(=O)NCCC(=O)/N=C/1\N([C@@H]2CS(=O)(=O)C[C@H]2S1)c3ccc(c(c3)Cl)Cl C32635392
CC(C)(C)OC(=O)NCCC(=O)/N=C/1\N([C@@H]2CS(=O)(=O)C[C@H]2S1)c3cc(ccc3Cl)Cl C32639286
CCCCn1c(=O)c2c(ccs2)n3c1nn(c3=O)CC(=O)Nc4ccc(c(c4)C)Br C65305344
CCN1C(=O)/C(=C\c2cc(c(c(c2)Br)OCc3ccc(cc3)C(=O)[O-])OC)/SC1=O C06470360
Cc1ccc(cc1)c2csc3c2c(=O)n(c(n3)SCC(=O)N4CCC[C@H](C4)C(=O)[O-])CC=C C13254011
C[C@H]1CCc2c(sc3c2c(=O)n(c(n3)SCc4c5ccccc5oc4C(=O)[O-])CCOC)C1 C13393567
c1ccc(c(c1)[N+](=O)[O-])S[C@@H]2C[C@H]3[C@H]([C@@H]2Cl)c4cc(cc5c4N([C@H]3C(=O)[O-])C[C@@H]6[C@H]5C=CC6)Cl C13601306
c1ccc2c(c1)nc(s2)/C(=C/c3ccc(o3)c4ccc(cc4Br)[N+](=O)[O-])/CCC(=O)[O-] C14359111
CCc1ccc(cc1)[C@H]2C(=C(C(=O)N2c3nc4ccc(cc4s3)C)[O-])C(=O)c5ccc6c(c5)OCCO6 C09015304
CCc1ccc(cc1)[C@@H]2C(=C(C(=O)N2c3nc4ccc(cc4s3)C)[O-])C(=O)c5ccc6c(c5)OCCO6 C09015303
Cc1ccc(cc1)[C@@H]2C(=C(C(=O)N2c3nc4ccc(cc4s3)Cl)[O-])C(=O)c5ccc6c(c5)OCCO6 C09460774
Cc1ccc2c(c1)sc(n2)N3[C@@H](C(=C(C3=O)[O-])C(=O)c4ccc5c(c4)C[C@@H](O5)C)c6cccs6 C09436324
Cc1cc(c2c(c1)sc(n2)N3[C@H](C(=C(C3=O)[O-])C(=O)c4ccc5c(c4)C[C@@H](O5)C)c6cccnc6)C C09350640
c1ccc(cc1)Oc2cccc(c2)[C@@H]3C(=C(C(=O)N3Cc4ccncc4)[O-])C(=O)c5cc6ccccc6o5 C33380835
CCCOc1cccc(c1)C(=O)C2=C(C(=O)N([C@@H]2c3ccc(c(c3)Cl)Cl)Cc4ccco4)[O-] C33423679
CCOc1ccc2c(c1)sc(n2)N3[C@H](C(=C(C3=O)[O-])C(=O)c4ccc(cc4)Cl)c5cccnc5 C33547236
CCOc1ccc2c(c1)sc(n2)N3[C@@H](C(=C(C3=O)[O-])C(=O)c4ccc(cc4)Cl)c5ccccc5F C33547524
CCOc1cccc(c1)[C@@H]2C(=C(C(=O)N2c3nc4c(cc(cc4s3)C)C)[O-])C(=O)c5ccc(o5)C C33551940
Cc1cc(no1)N2[C@H](C(=C(C2=O)[O-])C(=O)c3ccc(cc3)OCC=C)c4ccc(c(c4)Cl)Cl C08894842
Cc1ccc(c(c1)C(=O)C2=C(C(=O)N([C@@H]2c3cccc(c3)Oc4ccccc4)c5nccs5)[O-])C C33700193
CCCOc1ccc(cc1)C(=O)C2=C(C(=O)N([C@H]2c3ccco3)c4nc5c(cc(cc5s4)C)C)[O-] C35264050
Cc1ccccc1COc2ccc(cc2)C(=O)C3=C(C(=O)N([C@H]3c4cccc(c4)Cl)c5nccs5)[O-] C35445655
CC(C)c1ccc(cc1)N2[C@H](SCC2=O)c3cccc(c3)[N-]S(=O)(=O)c4cccc5c4nccc5 C35559913
Cc1cc(nc(c1C#N)SCc2cc(ccc2OC)/C=N/n3c(nnc3[S-])C(F)F)C(F)F C13959793
CCC1=C([C@@H](N2C(=CSC2=N1)/C=C(/N3C[C@H](O[C@@H](C3)C)C)\[O-])c4cc(ccc4C)C)C(=O)OC C35969782
CC[C@H](C)c1ccc(cc1)N2C(=O)/C(=C\c3cc(n(c3C)c4ccc(cc4)Br)C)/C(=O)N=C2[O-] C36548260
C[C@@H](c1ccco1)N(c2ccccn2)C(=O)c3ccccc3[N-]S(=O)(=O)c4ccc(cc4)Cl C04403497
CCCn1c(c(c(c(c1=O)C#N)C)C(=O)COc2c(c(c(c(c2Cl)Cl)Cl)Cl)Cl)[O-] C38616522
C[C@]12C[C@H](CC(C1)(C)C)N(C2)S(=O)(=O)c3cccc(c3)[N-]S(=O)(=O)c4cc(ccc4OC)F C04022978
Cc1ccc(cc1)CSc2nnc(s2)N3[C@H](C(=C(C3=O)[O-])C(=O)c4ccco4)c5ccccc5 C39835228
Cc1ccc(cc1)CSc2nnc(s2)N3[C@@H](C(=C(C3=O)[O-])C(=O)c4ccco4)c5ccc(cc5)C C39835229
c1ccc(cc1)C(=O)C2=C(C(=O)N([C@@H]2c3ccco3)c4nnc(s4)SCc5ccccc5F)[O-] C39835277
Cc1ccc(cc1)[C@@H]2C(=C(C(=O)N2c3nnc(s3)SCc4ccccc4F)[O-])C(=O)c5ccco5 C39835299
c1cc(oc1)C(=O)C2=C(C(=O)N([C@@H]2c3ccc(cc3)F)c4nnc(s4)SCc5ccc(cc5)F)[O-] C39835339
Cc1csc(n1)N2[C@H](C(=C(C2=O)[O-])C(=O)c3cc4ccccc4o3)c5ccc(cc5)Br C39848532
CCSc1nnc(s1)N2[C@H](C(=C(C2=O)[O-])C(=O)c3ccco3)c4cccc(c4)Br C39999483
CCSc1nnc(s1)N2[C@H](C(=C(C2=O)[O-])C(=O)c3c(nc(s3)C)C)c4ccc(cc4)Cl C40000493
Cc1c(c(=O)n(c(c1C(=O)[C@H](C)Oc2ccc(cc2Cl)Cl)[O-])Cc3ccccc3Cl)C#N C40523614
Cc1ccc(cc1)[N-]S(=O)(=O)c2c(c3c(s2)CN(CC3)C(=O)[C@@H]4C[C@@H]5C[C@H]4C=C5)C(=O)OC C43619951
CC\1=NN(C(=O)/C1=C\c2cc(ccc2OCC(=O)[O-])Br)c3ccc(c(c3)Cl)Cl C13914946
CCN1C(=O)/C(=C/c2cn(c3c2cc(cc3)Br)CCOc4ccc(c(c4)C)C)/C(=NC1=O)[O-] C59087297
CCOc1cc(ccc1OCc2ccccc2F)/C=C/3\C(=NC(=S)N(C3=O)c4ccccc4F)[O-] C59135917
Cc1ccc(cc1)S(=O)(=O)[N-]/N=C\2/c3cc(ccc3N(C2=O)CCc4ccccc4)Br C59153258
Cc1cc(c(n1c2ccc(cc2)C(C)C)C)/C=C/3\C(=NC(=O)N(C3=O)c4ccc(cc4)Br)[O-] C59198170
CCO/C(=C/1\C(=O)/C(=C/c2ccc(c(c2)OC)OC)/S\C1=N/c3ccc(cc3)Br)/[O-] C59437119
COC(=O)[C@@H]1[C@@H](C([C@@H](/C(=C(\[O-])/OC)/C1=O)c2cccc3c2cccc3)(C#N)C#N)c4cccc5c4cccc5 C39316301
CCCCOc1ccc(cc1OC)/C=C\2/C(=NC(=O)N(C2=O)c3cc(c(cc3Br)C)C)[O-] C59860823
CCOc1ccc(cc1)[C@H]2[C@@H]3C(=NC(=NC3=O)SCc4ccccc4)N=C5C2=C(CC(C5)(C)C)[O-] C39730207
CC1(CC(=C2[C@H]([C@H]3C(=NC(=NC3=O)SCc4ccccc4F)N=C2C1)c5ccc(cc5)N(C)C)[O-])C C39730358
Cc1ccc(cc1)CSC2=NC(=O)[C@H]3[C@@H](C4=C(CCCC4=NC3=N2)[O-])c5ccc(c(c5)OC)OC C39765101
CC[C@@H](C)c1ccc(cc1)N2C(=O)/C(=C/c3cccn3CCOc4ccc(cc4)Cl)/C(=O)N=C2[O-] C08739492
CCc1ccc(cc1)[C@@H]2C(=C(C(=O)N2Cc3ccc4c(c3)OCO4)[O-])S(=O)(=O)c5ccc(cc5)C C64558416
c1cc(c(cc1C(=O)Oc2ccc(cc2C(=O)[O-])Br)Br)OC[C@@H]3CCCO3 C66145636
Cc1ccc(c(c1)NC(=O)CSc2nnc(n2C)[C@H](C)NC(=O)c3ccc(c(c3)Cl)Cl)OC C02843004
Cc1ccc(cc1)NC(=O)CSc2nnc(s2)NC(=O)[C@@H]3CC(=O)N(C3)c4ccc(c(c4)C)C C08909041
Cc1ccc(cc1Cl)n2c(nnc2SCC(=O)Nc3ccc(cc3)NC(=O)C)c4ccncc4 C09291041
Cc1ccc(cc1)Cn2c(c(c(n2)C)NC(=O)c3cnn4c3N[C@@H](C[C@@H]4C(F)(F)F)c5ccco5)C C09435536
c1ccc(cc1)n2c(nnc2SCC(=O)C(=C3Nc4ccccc4N3)C#N)COc5ccccc5F C09635208
CCC1CCC2(CC1)C(=O)N(C(=O)N2)CC(=O)OCC(=O)Nc3cc(c(cc3Cl)Cl)Cl C10135570
C[C@@H]1CCCC[C@@H]1NC(=O)NC(=O)CSc2nc3c(c4c(s3)CCCC4)c(=O)n2CCOC C11019158
CCn1c(=O)c2c(c(sc2nc1SCc3nc(c4c(c(sc4n3)C(=O)OCC)C)N)C)C C12400950
CC(C)[C@@H](C(=O)Nc1ccc(cc1)OC(F)(F)F)NC(=O)N2C[C@H]3C[C@@H](C2)c4cccc(=O)n4C3 C02093827
C[C@@H](C(=O)NC(=O)NC1CC1)Sc2nc3c(c4c(s3)CCCC4)c(=O)n2c5ccccc5OC C12721279
Cc1ccc(cc1)[C@@H](c2cccs2)NC(=O)CN3C(=O)[C@](NC3=O)(C)c4ccc(c(c4)OC)OC C12805701
CCOC(=O)c1c2c(sc1NC(=O)[C@H](C)OC(=O)c3cc(=O)c4cc(ccc4[nH]3)C)C[C@H](CC2)C C12944052
Cc1ccc(cc1)S(=O)(=O)NC(=O)N([C@@H]2C(SC(=S)N2Cc3ccccc3OC)(C)C)O C13582134
CC(C)NC(=O)c1ccccc1NC(=O)[C@@H]2CN(c3ccccc3O2)S(=O)(=O)Cc4ccccc4 C13678100
c1cc(c(cc1[C@H]2[C@H]3CC=C[C@@H]3c4cc(ccc4N2)S(=O)(=O)NC[C@@H]5CCCO5)[N+](=O)[O-])Cl C14471271
COC(=O)c1c2c(sc1S(=O)(=O)Nc3ccccc3)CN(CC2)C(=O)c4cc5ccccc5[nH]4 C15005155
C[C@@H]1CCCCN1S(=O)(=O)c2cc(ccc2OC)C(=O)NNC(=O)C34CC5CC(C3)CC(C5)C4 C15900462
CCCCNC(=O)NC(=O)CSc1nc2c(c3c(s2)C[C@H](CC3)C)c(=O)n1C[C@H]4CCCO4 C16861032
c1cc(ccc1Cn2cc(cn2)Br)C(=O)NC(=S)Nc3ccc(cc3Cl)[N+](=O)[O-] C17143401
c1ccn2c(c1)nnc2CNC(=O)Cc3ccc(cc3)NS(=O)(=O)c4ccc(c(c4)Cl)Cl C18124384
Cc1ccc2c(c1)sc(n2)NC(=O)[C@H](C(C)C)NS(=O)(=O)c3ccc4c(c3)CCCN4C(=O)C C20239772
c1cc(c(cc1[C@@H]2[C@@H]3CC=C[C@H]3c4cc(ccc4N2)S(=O)(=O)NC[C@@H]5CCCO5)[N+](=O)[O-])Cl C20704749
Cc1cc(ccc1Br)NC(=O)COC(=O)CN2C(=O)[C@]3(C[C@@H](CC(C3)(C)C)C)NC2=O C21136479
Cc1cc(ccc1Br)NC(=O)COC(=O)CN2C(=O)[C@@]3(C[C@@H](CC(C3)(C)C)C)NC2=O C21136485
c1cc2c(cccn2)c(c1)NC(=O)COC(=O)c3cc(c(cc3Cl)Cl)S(=O)(=O)NC4CC4 C21476996
c1cc(cc(c1)F)Nc2nnc(s2)SCC(=O)Nc3cc(ccc3n4cncn4)C(F)(F)F C22171962
C[C@H]1CCc2c(sc(c2C(=O)OC)NC(=O)CN3C(=O)[C@](NC3=O)(C)c4ccc5c(c4)CCC5)C1 C22744904
Cc1ccc(cc1Cl)n2cnnc2S[C@@H](C)C(=O)Nc3ccc(cc3)S(=O)(=O)NC(C)C C23588545
CC(C)c1ccc(cc1)N(CC(=O)N2C[C@H](Oc3c2cccc3)C(=O)N)S(=O)(=O)c4ccccc4 C32986131
CC1CCC(CC1)N2[C@@H]([C@@]34C=C[C@@H](O3)[C@@H]([C@@H]4C2=O)C(=O)Nc5ccc(cc5)OC)C(=O)NC6CCCCC6 C34858536
CCOC(=O)C1=C(N(C(=O)C[C@@H]1c2ccc(c(c2)Cl)Cl)CC(=O)N[C@H]3CCCCNC3=O)C C35292371
COc1ccc2ccccc2c1[C@@H](C(=O)NC3CCCCC3)N(Cc4ccco4)C(=O)[C@@H]5CCC(=O)N5 C36504583
C[C@@H]1CCCC[C@@H]1NS(=O)(=O)c2cc(ccc2OC)C(=O)N[C@@H](C)c3ccc(cc3)n4ccnc4 C36624517
COc1cccc(c1OC)[C@@H]2c3ccc(cc3OC(=C2C#N)N)OC(=O)COc4ccc(cc4)Cl C38658742
COc1cccc(c1OC)[C@H]2c3ccc(cc3OC(=C2C#N)N)OC(=O)COc4cccc(c4)Cl C38659040
C[C@@H](c1ccccc1)NC(=O)c2ccccc2NC(=O)[C@H]3CN(c4cc(ccc4O3)Cl)S(=O)(=O)C C38856015
C[C@@H]1C[C@]2(CC(C1)(C)C)C(=O)N(C(=O)N2)CC(=O)OCC(=O)Nc3ccc(c(c3)C(F)(F)F)Cl C03376182
Cc1ccc(cc1)n2c3c(c(n2)C)c(nc(n3)COC)NC4CCC(CC4)NC(=O)c5cccs5 C40399671
CCCCOc1cccc(c1)[C@@H]2c3c(n[nH]c3C(=O)N2[C@@H]4CCS(=O)(=O)C4)c5cc(ccc5O)C C38701959
CCCCOc1cccc(c1)[C@H]2c3c(n[nH]c3C(=O)N2[C@H]4CCS(=O)(=O)C4)c5cc(ccc5O)C C40547998
Cc1cc(c(c(c1)c2c3c([nH]n2)C(=O)N([C@@H]3c4cccc(c4)OCC=C)[C@H]5CCS(=O)(=O)C5)O)C C40548573
C[C@@H]1CCc2c(sc(c2C(=O)N[C@H]3CCS(=O)(=O)C3)NC(=O)CCc4ncc(o4)c5ccccc5)C1 C41019556
CC(=O)c1cccc(c1)N2[C@@H]([C@@]34C=C[C@@](O3)([C@@H]([C@H]4C2=O)C(=O)Nc5ccccc5)C)C(=O)NC(C)(C)C C01380883
CC1=C([C@H](n2c(nc(n2)SCc3ccccc3Cl)N1)c4cccnc4)C(=O)Nc5cccnc5 C06144743
Cc1ccc(o1)[C@@H]2C(=C(NC3=C2C(=O)CCC3)SCC(=O)Nc4cc(c(cc4OC)Cl)OC)C#N C02310203
c1ccc(c(c1)NC(=O)CSc2nnc3n2nc(s3)SCC(=O)Nc4ccccc4F)F C58825019
Cc1c(c([nH]c1C(=O)[C@H](C)Sc2nnc(n2C[C@@H]3CCCO3)c4c[nH]c5c4cccc5)C)C(=O)C C14076761
CCCCn1c2ccc(cc2nc1S[C@@H](C)C3=NC(=O)C4=C([C@@H](SC4=N3)C)C)S(=O)(=O)N C40017107
CCOc1cc(ccc1O)[C@H]2[C@@H]3C(=NN=C3C(=O)N2Cc4cccnc4)c5cc(c(cc5O)C)Cl C09243595
CCOc1cc(ccc1O)[C@H]2[C@H]3C(=NN=C3C(=O)N2Cc4cccnc4)c5cc(c(cc5O)C)Cl C09243595
C[C@@]12CC[C@@H]3[C@]([C@@H]1CC[C@H]([C@H]2CC(=O)NCc4ccc5c(c4)OCO5)O)(CO[C@H](O3)COC)C C04236857
c1cc(cc2c1ccc(c2)NS(=O)(=O)N3CCCCC3)NS(=O)(=O)N4CCCCC4 C01576545
Cc1cc2c(c(=O)n1Cc3ccc(cc3)OC)[C@@H](C(=C(O2)N)C#N)c4cc(ccc4OC)OC C02257735
CN(C)N1C2=C([C@@H](C(=C1N)C#N)c3cc(c(c(c3)OC)OC)OC)C(=O)C[C@H](C2)c4ccccc4 C01440829
c1cc(ccc1NC(=O)c2ccc(c(c2)N3CCCC3=O)Cl)S(=O)(=O)Nc4nccs4 C08778927
C[C@H](C(=O)NC(=O)NC)SC1=N/C(=C\c2cccs2)/C(=O)N1c3ccc(c(c3)Cl)OC C08953114
CS(=O)(=O)c1ccc(cc1)CC(=O)/N=c/2\n(c3ccc(cc3s2)S(=O)(=O)N)CC=C C09565891
C[C@H]1CCc2c(sc(c2C(=O)NC(=O)OC)NC(=O)c3cccc(c3)S(=O)(=O)C(C)C)C1 C09622307
CC(C)n1c2c(cc(cn2)NC(=O)c3cc(c(cc3Cl)Cl)S(=O)(=O)NC4CC4)cn1 C09690916
C[C@H]1CCc2c(sc3c2c(=O)n(c(n3)S[C@H](C)C(=O)NC(=O)NC)Cc4ccco4)C1 C11066818
c1cc(oc1)c2nnc(n2N)SCC(=O)N3[C@@H](CC(=N3)c4cccs4)c5cccs5 C11668431
CCS(=O)(=O)N1CCCc2c1ccc(c2)NS(=O)(=O)c3ccc(cc3C)NC(=O)C C12180512
Cc1ccc(cc1S(=O)(=O)N2CCCCCC2)NS(=O)(=O)c3ccc(cc3)NC(=O)C C09493902
CC(C)n1c(=O)c2ccccc2c(n1)C(=O)NNS(=O)(=O)c3cc(ccc3Cl)Cl C16095357
Cc1cc(c(c(c1Cl)S(=O)(=O)NNC(=O)c2c(nc(s2)N3CCOCC3)C)C)Cl C16098519
c1cc(sc1)C(=O)N2CCC[C@H]2C(=O)OCC(=O)NC(=O)NC34CC5CC(C3)CC(C5)C4 C18247784
Cc1c(cccc1Cl)NC(=O)CSC2=C([C@H](CC(=O)N2)c3ccccc3[N+](=O)[O-])C#N C09354028
Cc1ccc2c(c1)sc(n2)NC(=O)[C@@H](C(C)C)NS(=O)(=O)c3ccc4c(c3)CCN4C(=O)C C20232071
Cc1c(c([nH]c1C(=O)CN2C(=O)[C@](NC2=O)(C)c3ccc(cc3Cl)Cl)C)C(=O)OC C21705805
CCNC(=O)NC(=O)[C@H](C)Sc1nc2c(c3c(s2)C[C@H](CC3)C)c(=O)n1C[C@@H]4CCCO4 C22299820
CNS(=O)(=O)c1ccc(cc1)NC(=O)c2cc(n(n2)c3ccc(cc3)Cl)c4ccco4 C26629500
Cc1c2c(on1)NC3=C([C@@H]2c4cc(c(c(c4)OC)OC)OC)C(=O)C[C@@H](C3)c5ccc(cc5)O C28053062
Cc1cc(cc(c1NC(=O)c2cc(nn2c3c(cccn3)Cl)OC(F)F)C(=O)NC)Cl C28956907
CCC(C)(C)C1CCC2(CC1)C(=O)N(C(=O)N2)CN3Cc4c(ccc(c4[C@H](C3)O)OC)OC C31783925
Cc1ccc(cc1S(=O)(=O)Nc2cc(ccc2F)F)c3c(nn4c3NC(=O)CCC4=O)C C33122974
Cc1ccc(c(c1)NC(=O)N2CCN(CC2)Cc3nc4cc(ccc4n3C)C(=O)NC(C)C)C C33275791
CCOC(=O)c1c2c(sc1NC(=O)CN3C(=O)[C@@]4(CCCc5c4cccc5)NC3=O)CCC2 C23447659
Cc1nc(c2cnn(c2n1)c3ccc(cc3)OC)NC4CCC(CC4)NC(=O)c5ccccc5 C36006190
Cc1c(sc2c1c(=O)[nH]c(n2)CS[C@@H](C)C(=O)Nc3cc4c(cc3C(=O)C)OCO4)C C22923048
Cc1ccc(cc1NC(=O)[C@@H]2CCCN2S(=O)(=O)c3ccc(s3)c4ccc(=O)[nH]n4)Cl C09265828
Cn1c(=O)c(cnc1SCC(=O)Nc2nc3ccccc3s2)C(=O)Nc4ccc(cc4)Cl C08601450
C[C@@H](c1ccccc1)NC(=O)c2ccccc2NC(=O)[C@H]3CN(c4ccccc4O3)S(=O)(=O)C C38856001
c1ccc(cc1)[C@H]2[C@@H]([C@@H](O[C@@H]2c3ccccc3)NC(=O)CSc4c5c(nc[nH]5)ncn4)C#N C39152825
c1cc(sc1)C(=O)N2CCC[C@@H]2C(=O)OCC(=O)NC(=O)NC34CC5CC(C3)CC(C5)C4 C39614955
CCOC(=O)C1=C(OC2=CC(=NC(=O)[C@H]2[C@@]13c4ccccc4N(C3=O)Cc5ccccc5C)C)N C39918791
Cc1ccc2c(c1)c(=O)c3c(o2)C(=O)N([C@@H]3c4ccc(cc4)OCC(=O)N)c5cccc(n5)C C33859030
Cc1cc(c2c(c1)c(=O)c3c(o2)C(=O)N([C@H]3c4ccc(cc4)OCC(=O)N)C[C@H]5CCCO5)C C40041730
CCc1ccc2c(c1)c(=O)c3c(o2)C(=O)N([C@@H]3c4ccc(cc4)OCC(=O)N)c5cccc(n5)C C40045315
Cc1cc2c(cc1Cl)c(=O)c3c(o2)C(=O)N([C@@H]3c4ccc(cc4)OCC(=O)N)C[C@@H]5CCCO5 C40056636
Cc1cc(c2c(c1)oc3c(c2=O)[C@H](N(C3=O)C[C@H]4CCCO4)c5ccc(cc5)OCC(=O)N)C C40061897
C=CCOc1ccc(cc1)[C@H]2c3c(n[nH]c3C(=O)N2[C@H]4CCS(=O)(=O)C4)c5ccccc5O C40547648
C[C@]12CC[C@@H]3[C@]([C@@H]1CC[C@H]([C@H]2CC(=O)NCc4ccc5c(c4)OCO5)O)(CO[C@H](O3)COC)C C43553965
Cn1c(nnc1Sc2c3c4c(sc3nc(n2)c5cccnc5)CCCC4)CCC(=O)N C45351885
CC(=O)Nc1c(c2c(s1)CCCC2)C(=O)OCC(=O)N3c4ccccc4NC(=O)C35CCCC5 C45599306
c1cc(ccc1c2cc(n[nH]2)C(=O)OCC(=O)Nc3cc4c(cc3Br)OCCO4)F C46657993
Cc1ccc(cc1)COc2c(cc(cc2Br)[C@H]3[C@H](C(=Nc4n3ncn4)C)C(=O)N)OC C54219820
Cc1c(c2ccccc2[nH]1)/C=N/NC(=O)Cn3c(c(c(c(c3=O)C#N)COC)Br)C C59639894
C[C@H]1CCc2c(sc(c2C(=O)OC)NC(=O)CN3C(=O)[C@](NC3=O)(C)c4ccsc4)C1 C60346586
CCCN1C(=O)c2c(ncn2C[C@@]1(C)C(=O)NC3CCCC3)C(=O)Nc4ccc(cc4C)C C35427635
Cc1ccc(c(c1)NC(=O)c2c3n(cn2)C[C@@](N(C3=O)C4CC4)(C)C(=O)NCc5ccc(cc5)F)C C64954080
COc1cc(c(cc1OCC(=O)OC)Br)[C@@H]2c3ccc4ccccc4c3OC(=C2C#N)N C01142334
CC(C)c1cc(cc(c1O)S(=O)(=O)c2ccc(cc2)OC)NS(=O)(=O)c3ccc(cc3)Cl C03620712
CC(C)(C(=O)Nc1ccc2c(c1)sc(n2)NC(=O)c3ccco3)Oc4ccc(cc4)Br C08902796
Cc1cc2c(cc1Cl)c(=O)cc(o2)C(=O)Nc3c(c4c(s3)CCCC4)C(=O)NCc5ccco5 C02225715
CC(C)Sc1ncc(c(n1)C(=O)Nc2c(c3c(s2)CCCC3)C(=O)NCc4ccco4)Cl C08916968
c1ccc(cc1)OCc2nnc3n2N[C@H]([C@@H](S3)C(=O)Nc4ccc(cc4)Cl)c5ccc(cc5)F C09295257
CCc1ccccc1NC(=O)[C@H]2[C@@H](Nn3c(nnc3S2)COc4ccccc4)c5ccc(cc5)F C09295309
CCc1ccccc1NC(=O)[C@H]2[C@H](Nn3c(nnc3S2)COc4ccccc4)c5ccc(cc5)F C09295311
c1cc(c(cc1/C=C/C(=O)NC(=S)Nc2ccc(cn2)I)[N+](=O)[O-])Cl C09009920
c1cc(ccc1C(=O)Nc2ccc(cc2)Oc3ccc(cc3)Cl)NC4=N[C@H]5CS(=O)(=O)C[C@H]5S4 C09530055
c1cc(c(cc1[N+](=O)[O-])NC(=S)NC(=O)COc2ccc(cc2Br)Br)F C12498533
C[C@H](c1ccc2c(c1)OCO2)NC(=O)c3ccc(cc3)NS(=O)(=O)c4ccc(c(c4)Cl)Cl C09116205
CCOc1ccc(cc1)NC(=O)c2cccc3c2N[C@@H]([C@H]4[C@@H]3C=CC4)c5cc(ccc5Cl)[N+](=O)[O-] C14473089
Cc1c2c(ncnc2sc1C(=O)N[C@@H](C)c3nccs3)NCC4(CCOCC4)c5ccccc5 C14989937
Cc1ccc(cc1)N(C)S(=O)(=O)c2cccc(c2)C(=O)NNC(=O)CC34CC5CC(C3)CC(C5)C4 C16044217
COc1ccccc1NS(=O)(=O)c2cc(ccc2Cl)NS(=O)(=O)c3ccc(s3)Cl C16125087
c1ccc(cc1)S(=O)(=O)N(CC(=O)N/N=C/c2cc(ccc2O)Br)C3CCCCC3 C16491051
Cc1cccc(c1OCC(=O)Nc2c(c3c(s2)C[C@H](CC3)C)C(=O)N[C@H]4CCS(=O)(=O)C4)C C16741979
CCOc1cc(cc(c1O)Cl)[C@H]2C3=C(CC(CC3=O)(C)C)NC(=C2C(=O)OC[C@@H]4CCCO4)C C09113403
CC1=C([C@@H](C2=C(N1)CCCC2=O)c3cc(c(c(c3)Br)O)OC)C(=O)OC[C@@H]4CCCO4 C01453846
CCOC(=O)c1c(/c(=C\c2ccc(cc2)C)/c3=C(S[C@H](C(=O)n31)c4ccc(cc4)C)C(=O)OC)N C20167900
Cc1ccc(cc1)NC(=O)C2=C(NC3=C([C@@H]2c4ccc(o4)C)C(=O)C[C@H](C3)c5ccc(c(c5)OC)OC)C C20367624
CCOc1ccc(cc1)NC(=O)c2cccc3c2N[C@@H]([C@H]4[C@H]3C=CC4)c5cc(ccc5Cl)[N+](=O)[O-] C20706092
Cc1ccc(c(c1)c2c(=O)n(c3ccccc3n2)[C@H](C)C(=O)Nc4cccc(c4C)Cl)NC(=O)C C21790610
Cc1c(cco1)c2nnc(n2N)SCC(=O)N(Cc3ccc(cc3)F)C45CC6CC(C4)CC(C6)C5 C25116448
CC1=C([C@H](N2C(=CSC2=N1)/C=C(/NCC[C@H]3CCC[NH+]3C)\[O-])c4ccccc4Cl)C(=O)OC C34923445
CCc1nc(c2c(nn(c2n1)c3ccc(cc3)C)C)NC4CCC(CC4)NC(=O)c5ccc(cc5)Cl C36024895
Cc1ccc(cc1Cl)NC(=O)[C@H]2[C@H]3C=C[C@@]4([C@@H]2C(=O)N([C@@H]4C(=O)N[C@@H]5CCC[C@@H]([C@@H]5C)C)C(C)(C)C)O3 C36066210
CC(=O)Oc1ccc(cc1OC)[C@H]2[C@@H]3CC=C[C@@H]3c4cc(ccc4N2)S(=O)(=O)Nc5ccccc5 C14468175
Cc1nc2ccc(cc2s1)S(=O)(=O)N[C@H](C(C)C)C(=O)Nc3nc4ccc(cc4s3)Cl C08671680
COc1ccc(c(c1)[C@@H]2c3ccc(cc3OC(=C2C#N)N)OC(=O)/C=C/c4ccc(cc4)Cl)OC C38659754
C[C@@H]1CCc2c(sc(c2C(=O)N[C@@H]3CCS(=O)(=O)C3)NC(=O)c4ccc(cc4)OC(C)C)C1 C39836279
Cc1cc(cc(c1)OCC(=O)Nc2c(c3c(s2)C[C@@H](CC3)C(C)(C)C)C(=O)N[C@@H]4CCS(=O)(=O)C4)C C39836511
c1ccc2c(c1)C=C(CO2)/C=C(\C#N)/C(=O)Nc3c(c4c(s3)CCCC4)C(=O)NC[C@H]5CCCO5 C39992710
CC1(Cc2ccccc2-c3c1c(=O)n(c(n3)N/N=C/c4cc(c(c(c4)Br)O)OC)CC=C)C C40034803
Cc1c\2c(oc1C(=O)Nc3cc(ccc3Cl)Cl)CCC/C2=N\NS(=O)(=O)c4ccccc4 C40815047
Cc1ccc(cc1)S(=O)(=O)N/N=C/2\CCCc3c2c(c(o3)C(=O)Nc4cccc(c4)C(F)(F)F)C C40815271
Cc1c\2c(oc1C(=O)Nc3ccc(cc3)C(C)C)CCC/C2=N\NC(=O)c4cc(cnc4)Br C40822994
CC(C)(C)N1C(=O)[C@H]2[C@H]([NH2+][C@@]([C@@H]2C1=O)(c3ccccc3)C(=O)[O-])c4cc(ccc4OC)Br C43218848
COc1ccc(cc1OC)[C@H]2C[C@H](n3c(cc(n3)C(=O)Nc4cc(ccc4Cl)Cl)N2)C(F)(F)F C03011044
[H]/N=c/1\c(=C\c2ccc(cc2)OCCOc3ccc(cc3)C(C)(C)C)\c(=O)nc-4sc(=C(C)C)[nH]n14 C01772235
[H]/N=c/1\c(=C\c2cccc(c2)OCCOc3ccc(cc3)C4CCCCC4)\c(=O)nc-5s/c(=C/C)/[nH]n15 C01832948
Cc1ccccc1NC(=O)/C=N/OCC(=O)N2[C@H](C=C(N2)c3ccc4ccccc4c3)c5ccccc5 C03445689
CS(=O)(=O)N(Cc1ccc(cc1)C(=O)N/N=C/c2ccccc2O)c3cccc(c3Cl)Cl C19926539
c1ccc(cc1)C(=O)NN2[C@@H](C(=O)N(C2=S)c3ccc(cc3)Cl)CC(=O)Nc4ccccc4Cl C58941512
CCOc1cc(ccc1O)[C@@H]2C3=C(N=N[C@@H]3C(=O)N2Cc4ccccc4)c5cc(c(cc5O)C)Cl C04643557
CC1=C([C@@H](n2c(nc(n2)SCc3ccccc3Cl)N1)c4cccs4)C(=O)Nc5cccnc5 C09672759
CCOc1cc(ccc1O)[C@H]2[C@@H]3C(=NN=C3C(=O)N2Cc4ccccc4)c5cc(c(cc5O)C)Cl C04643558
CCOc1cc(ccc1O)[C@H]2[C@H]3C(=NN=C3C(=O)N2Cc4ccccc4)c5cc(c(cc5O)C)Cl C04643558
COc1ccc(cc1)[C@H](CNC(=O)Cn2c(nnc2[S-])c3cccs3)C4=c5ccccc5=[NH+]C4 C64143966
Cc1ccc(cc1)C(=O)N/C(=C\c2cccc(c2)Oc3ccccc3)/C(=O)N[C@H]4CCS(=O)(=O)C4 C04502406
CCn1c(nnc1SCC(=O)Nc2cc(ccc2Cl)Cl)[C@@H](C)NC(=O)c3cccc(c3)C C00661074
CCCc1cc(c(s1)NC(=O)/C(=C/c2c[nH]nc2c3ccc(cc3)Br)/C#N)C(=O)OC C05919313
COc1ccccc1C(=O)NNC(=O)CCCN2C(=O)/C(=C\c3ccccc3Cl)/SC2=S C08911489
c1ccc(cc1)Cn2c3ccc(cc3nc2SCC(=O)N4C[C@@H](Oc5c4cccc5)C(=O)N)Cl C08746455
CN(C)c1ccc(cc1)[C@H](CNC(=O)C(=O)NC2CCCCC2)S(=O)(=O)c3ccc(cc3)Cl C09080944
C[C@@H]1CCc2c(sc(c2C(=O)N[C@@H]3CCS(=O)(=O)C3)NC(=O)[C@@H](C)Oc4ccccc4F)C1 C09158863
C[C@H]1CCc2c(sc(c2C(=O)N[C@H]3CCS(=O)(=O)C3)NC(=O)[C@@H](C)Oc4ccc(cc4)F)C1 C09209512
C[C@@H](c1ccc(cc1)Br)NC(=O)COC(=O)c2cc(ccc2Cl)S(=O)(=O)NC C11106428
CCOC(=O)C1[C@H](C2=C(CC(CC2=O)(C)C)N=C1C)c3cc(cs3)CSc4nnc(s4)N C12412662
c1ccc(cc1)[C@@H]2CSc3ccccc3N2C(=O)CN4C(=O)[C@@H](NC4=O)Cc5c[nH]c6c5cccc6 C12796295
Cc1ccc(cc1S(=O)(=O)Nc2cccc(c2)C(=O)N[C@@H]3CCc4c(cnc(n4)C)C3)C(C)(C)C C12798984
CN(CC(=O)Nc1c(cccc1Cl)Cl)C(=O)c2ccc(cc2)S(=O)(=O)Nc3ccccc3 C12544920
CCc1nc(c2c3c(sc2n1)CCCC3)NCCNC(=O)c4c(nn(c4Cl)c5ccccc5)C C13502673
Cc1ccc(c(c1)C)N([C@@H](c2ccncc2)C(=O)NC3CCCC3)C(=O)CNC(=O)c4cccs4 C13506310
Cc1ccc(c(c1)C)N([C@@H](c2ccc(cc2)F)C(=O)NC3CCCC3)C(=O)CNC(=O)c4ccco4 C13506606
COc1ccc(cc1I)C(=O)NNC(=O)c2ccc(cc2)OC[C@@H]3CCCO3 C13619626
C[C@H](c1ccc(c(c1)F)OC)NC(=O)c2cccc(c2)S(=O)(=O)Nc3cc(ccc3OC)Cl C14023641
Cc1cc(no1)NC(=O)[C@@H](C)SCC(=O)Nc2nc(c(s2)C)c3ccc(cc3)Br C14911495
CCOc1ccc(cc1)NS(=O)(=O)c2cc(ccc2C)NC(=O)c3cc(cnc3)Br C15898557
CCc1cc(ccc1NC(=S)NC(=O)c2ccc(c(c2)[N+](=O)[O-])OCC)I C01848705
Cc1ccc(cc1)NS(=O)(=O)c2ccc(cc2)C(=O)N[C@H](c3ccc(cc3)Cl)c4nccn4C C16975042
Cc1ccc(cc1)C(=O)N/C(=C/c2cccc(c2)Oc3ccccc3)/C(=O)N[C@H]4CCS(=O)(=O)C4 C04012863
CCOC(=O)c1c(c(c(s1)N)C#N)CSc2nc3c(c(c(s3)C)C)c(=O)n2C4CCCC4 C21246885
C[C@H](c1ccccc1Cl)NC(=O)CSc2nnc(n2C[C@@H]3CCCO3)c4c[nH]c5c4cccc5 C21329041
CCc1ccccc1N2C(=O)c3c(c4cc(ccc4n3C[C@@]2(C)C(=O)NC5CCCC5)F)NC(=O)C C21866263
CCOc1ccccc1/C=C/C(=O)Nc2ccc(c(c2)Cl)NC(=O)c3cccc(c3)S(=O)(=O)C C22974880
c1ccc(cc1)/C=C/2\C(=O)N(C(=N2)SCC(=O)NNC(=O)c3ccccc3F)c4ccc(cc4)F C23647016
CS(=O)(=O)c1cccc(c1)C(=O)Nc2ccc(cc2Cl)NC(=O)/C=C/c3ccc4c(c3)CCO4 C25577899
Cc1cc(cc(c1NC(=O)c2cc(nn2c3c(cccn3)Cl)C(F)(F)F)C(=O)NC)C(F)(F)F C28956899
CCNC(=O)c1cn(cc(c1=O)C(=O)N[C@H](C)c2ccc3cc(ccc3c2)OC)CC4CCCCC4 C14975652
CC(C)NC(=O)[C@H](Cc1ccccc1)N2CC3=C(C2=O)[C@H](NC(=O)N3CC=C)c4ccc(cc4)Cl C34791903
CC[C@H](C)NC(=O)[C@@H]1[C@@H](OC(=O)N1Cc2ccc(cc2)F)c3ccc(cc3)NC(=O)c4cccs4 C36215380
COc1cc(cc(c1OC)OC)[C@@H]2[C@@H]3CC=C[C@@H]3c4cc(ccc4N2)S(=O)(=O)Nc5ccccc5 C13640631
CNC(=O)c1c2c(sc1NC(=O)c3ccc(cc3)S(=O)(=O)N(C)C4CCCCC4)CCCCC2 C12064330
Cc1ccc(cc1)C(=O)CSC2=C([C@H](C(=C(N2)C)C(=O)Nc3ccccc3OC)c4ccco4)C#N C04691660
Cc1cccc(c1C)NC(=O)C2CCC(CC2)CNS(=O)(=O)c3ccc4c(c3)C[C@H](N4C(=O)C)C C08619034
COc1cc(c(c(c1O)Br)Br)/C=N/NC(=O)[C@@H]2C=C(N=N2)c3ccccc3 C39770258
Cc1ccc2c(c1)c(co2)CC(=O)Nc3c(c4c(s3)C[C@H](CC4)C)C(=O)N[C@H]5CCS(=O)(=O)C5 C39883430
Cc1c\2c(oc1C(=O)Nc3ccccc3C(F)(F)F)CCC/C2=N\NS(=O)(=O)c4ccccc4 C40815012
c1cc(oc1)CNC(=O)c2c3c(sc2NC(=O)CCc4ncc(o4)c5ccc(cc5)F)CCCC3 C41022306
CCCCN1C(=O)[C@H]2[C@@H]([NH2+][C@@]([C@@H]2C1=O)(c3ccccc3)C(=O)[O-])c4cc(ccc4OC)Br C43218845
CCc1ccc(cc1)N2C(=O)[C@H]3[C@H]([NH2+][C@@]([C@@H]3C2=O)(CC4CCCCC4)C(=O)[O-])c5ccccc5OC C33899946
CCCOc1ccc(cc1)[C@H]2[C@H]3[C@@H](C(=O)N(C3=O)c4ccc(c(c4)Cl)C)[C@@]([NH2+]2)([C@@H](C)CC)C(=O)[O-] C43221563
Cc1ccc(cc1NC(=O)c2cnn3c2N[C@H](C[C@@H]3C(F)(F)F)c4ccc(c(c4)OC)OC)Cl C03012504
Cc1ccc(cc1)CN2[C@H]([C@@]34C=C[C@@H](O3)[C@@H]([C@H]4C2=O)C(=O)Nc5ccccc5F)C(=O)NC(C)(C)C C01380908
CCc1nnc(s1)NC(=O)[C@H](Cc2ccccc2)NS(=O)(=O)c3ccc(cc3)Br C54201042
c1ccc(cc1)NC(=O)C[C@H]2C(=O)N/C(=N\N=C\c3ccccc3OCc4ccccc4Cl)/S2 C16115499
Cc1cc(c(n1c2ccccc2C(F)(F)F)C)/C=N/NC(=O)C(=O)Nc3ccc(c(c3)Cl)OC C58913580
C[C@@H](C(=O)Nc1ccc(cc1)S(=O)(=O)/N=C\2/CCCCCN2)Oc3ccc(cc3)Br C14866525
c1ccc(cc1)NC(=O)Nc2ccc3n(c2=O)C[C@H]4C[C@@H]3CN(C4)C(=O)COc5ccccc5 C04236439
Cc1c(c(n(n1)Cc2ccc(cc2)C(=O)NNC(=O)c3cc4ccccc4oc3=O)C)Cl C00649797
Cc1ccc(cc1)S(=O)(=O)N2CC(CN(CC(C2)(C)O)S(=O)(=O)c3ccc(cc3)C)(C)O C01643963
C[C@]1(C(=O)N(C(=O)N1)CC(=O)Nc2ccc(cc2F)Br)c3ccc4c(c3)OCO4 C09092819
C[C@H]1CCc2c(sc3c2c(=O)n(c(n3)S[C@H](C)C(=O)NC(=O)NC)C[C@@H]4CCCO4)C1 C10439472
Cc1ccc(cc1S(=O)(=O)NC)NC(=O)c2cc(nc3c2c(no3)C)c4cc(sc4C)C C12849509
c1ccc2c(c1)c(c[nH]2)CCN3C[C@@]45C=C[C@@H](O4)[C@@H]([C@H]5C3=O)C(=O)Nc6ccc7c(c6)OCCO7 C12891316
Cc1c2cc3c(cc2oc(=O)c1CCC(=O)N[C@H]4CS(=O)(=O)C[C@H]4O)occ3c5ccccc5 C12894286
Cc1cc2c(c(c(c(=O)o2)CC(=O)N[C@H]3CS(=O)(=O)C[C@@H]3O)C)c4c1c(co4)c5ccccc5 C12895015
Cc1cc2c(c(c(c(=O)o2)CC(=O)N[C@H]3CS(=O)(=O)C[C@H]3O)C)c4c1c(co4)c5ccccc5 C12895030
c1ccc2c(c1)N(C[C@H](O2)C(=O)N)CC(=O)N3[C@H](CC(=N3)c4ccc(cc4)Cl)c5ccco5 C12563193
Cc1ccc(cc1)NC(=O)CN2C(=O)/C(=C/c3cc(n(c3C)c4c(c(c(s4)C)C)C#N)C)/NC2=O C13749062
Cc1cc(c2c(c1)sc(n2)NC(=O)c3cccc(c3)S(=O)(=O)N[C@H]4CCS(=O)(=O)C4)C C14249053
c1ccc2c(c1)C(=NS2(=O)=O)N3CCC[C@@H](C3)C(=O)NNC(=O)c4cc5c(s4)CCCCC5 C14752197
Cn1c(c(c(=O)n(c1=S)C)C2=Nc3ccccc3S[C@@H](C2)c4cc(c(c(c4)OC)O)OC)O C15834936
C[C@@H]1CCc2c(cc(s2)C(=O)NNC(=O)C3CCN(CC3)S(=O)(=O)c4ccccc4C#N)C1 C16061900
CC\1=NN(C(=O)/C1=C\c2c([nH]c(=O)n(c2=O)c3cccc(c3)Cl)O)c4ccc(cc4)Cl C17136190
C[NH+]1CCc2cc3c(c(c2[C@@H]1c4c([nH]c(=S)n(c4=O)c5ccc(cc5)Cl)[O-])OC)OCO3 C20411231
C[NH+]1CCc2cc3c(c(c2[C@H]1c4c([nH]c(=S)n(c4=O)c5ccc(cc5)Cl)[O-])OC)OCO3 C20411234
Cc1ccc(c(c1)NC(=O)C2CCN(CC2)S(=O)(=O)c3ccc4c(c3)NC(=O)CS4)OC C20577110
Cc1cccc(c1)n2c(=O)c(c([nH]c2=S)[O-])[C@H]3c4c(cc5c(c4OC)OCO5)CC[NH+]3C C17180026
CCn1c(nc2c1ccc(c2)C(=O)NNC(=O)c3c(onc3c4c(cccc4Cl)F)C)C C20889944
c1cc(ccc1n2c(=S)sc(n2)SCC(=O)NN3C(=O)C4(CCCCC4)NC3=O)Cl C22864083
c1cc(oc1)C(=O)N2CCN(CC2)C(=O)CSc3nc(c4c5c(sc4n3)CCCC5)N C03553429
Cc1c2c(on1)NC3=C([C@H]2c4ccc(cc4)NC(=O)C)C(=O)C[C@@H](C3)c5ccc(c(c5)OC)OC C28052722
Cc1c2c(on1)NC3=C([C@H]2c4ccc(c(c4)OC)O)C(=O)C[C@H](C3)c5cc(ccc5OC)OC C28052933
Cc1c2c(on1)NC3=C([C@H]2c4ccc(cc4)NC(=O)C)C(=O)C[C@@H](C3)c5cc(ccc5OC)OC C28052982
Cc1ccc(c(c1)Br)S(=O)(=O)NNC(=O)c2c3ccccc3c(=O)n(n2)C(C)C C28197989
Cc1c(c(n(n1)c2ccccc2)C)CNC(=O)CN3C(=O)[C@]4(C[C@H](CC(C4)(C)C)C)NC3=O C32741340
Cc1ccccc1NC(=O)[C@@H]2CCCN(C2)C(=O)Nc3ccc(s3)S(=O)(=O)N(C)C C33121632
c1ccc(cc1)CN2C(=O)[C@H]3[C@H]([NH2+][C@@]([C@@H]3C2=O)(c4ccccc4)C(=O)[O-])c5ccc6c(c5)OCCO6 C33708600
Cc1cc(cc(c1)NC(=O)[C@H]2CCCN(C2)S(=O)(=O)c3cc4c(cc3C)NC(=O)CO4)C C35378855
Cc1ccc(cc1)NC(=O)N2CCC(CC2)[C@@H](C(=O)N3CCOCC3)NC(=O)c4cccs4 C36213530
Cc1ccsc1[C@@H]2C3=C(N=N[C@H]3NC4=C2C(=O)C[C@H](C4)c5cc(c(c(c5)OC)OC)OC)O C39359410
CC1=NC(=O)[C@H]2C(=C1)OC(=C([C@@]23c4ccccc4N(C3=O)Cc5ccccc5Cl)C(=O)OC)N C39361265
CC1=NC(=O)[C@H]2C(=C1)OC(=C([C@]23c4ccccc4N(C3=O)Cc5ccc(cc5)Cl)C(=O)OC)N C39361482
CC(C)S(=O)(=O)n1c2c(c3c(c1=O)cc(cn3)c4ccccc4O)N[C@H](CC2=O)SC C39450128
c1ccc(c(c1)C(=O)N)N2C(=O)/C(=C\c3ccc(o3)c4cccc(c4)[N+](=O)[O-])/SC2=S C39861536
Cc1ccc2c(c1)c(=O)c3c(o2)C(=O)N([C@H]3c4ccc(cc4)OCC(=O)N)c5c(cccn5)C C40008516
CCOc1cccc(c1)[C@H]2c3c(n[nH]c3C(=O)N2[C@H]4CCS(=O)(=O)C4)c5cc(ccc5O)C C40548004
CCn1c2ccccc2c3c1ccc(c3)[C@H]4[C@H]5[C@@H](C(=O)N(C5=O)c6ccccc6)ON4CC(=O)N C33375812
c1cc(ccc1C(=O)N/N=C/c2cc(cc(c2O)Br)Br)n3cnnn3 C45334178
C[C@H]1C[C@@H](n2c(nc(n2)C(=O)Nc3cnn(c3)Cc4ccc(cc4Cl)Cl)N1)C(F)F C02769289
C[C@@H](c1ccc(cc1)Cl)NC(=O)CN2C(=O)[C@](NC2=O)(C)c3ccc4c(c3)OCCCO4 C14368105
Cc1cc(n(n1)c2ccccc2)NC(=O)c3cnn4c3N[C@H](C[C@@H]4C(F)(F)F)c5ccco5 C12845639
C[C@@]1(C(=O)N(C(=O)N1)CC(=O)NC2(CCCC2)c3ccc4c(c3)OCCO4)c5ccsc5 C60346631
[H]/N=C\1/N=C(/C(=N/Nc2ccc(cc2)S(=O)(=O)N3CCOCC3)/S1)c4ccc(cc4)Cl C12538293
C[C@@H]1[C@H](S[C@@H](N1)N(C[C@@H]2CCCO2)C(=O)C)C(=O)/N=c/3\[nH]c4ccc(cc4s3)OC C63795751
Cc1ccc(cc1C)NC(=O)[C@@H]2CCCN2S(=O)(=O)c3cc4c(cc3Cl)NC(=O)CO4 C64921192
Cc1ccc(c(c1)NC(=O)N2CCC[C@H]2c3nnc(s3)C(=O)Nc4ccc(cc4)F)OC C64930539
Cc1cc(cc(c1)N2C(=O)/C(=C\c3cc(cc(c3O)OC)Br)/C(=O)NC2=O)C C08440534
C[C@]12CC[C@@H](C[C@@H]1CC[C@@H]3[C@@H]2C[C@@H]([C@]4([C@]3(CC[C@H]4C5=CC(=O)OC5)O)C)O)OC(=O)c6cccnc6 C08743566
C[C@]12CC[C@H](C[C@@H]1CC[C@@H]3[C@@H]2C[C@@H]([C@]4([C@]3(CC[C@H]4C5=CC(=O)OC5)O)C)O)OC(=O)c6cccnc6 C08743567
CCCCN1c2ccccc2[C@]3(C1=O)C=C4c5cc6c(cc5CCN4C(=C3C#N)N)OCO6 C09128904
Cc1cccc(c1)CN2c3ccccc3[C@@]4(C2=O)c5c(cc(n(c5=O)C)C)OC(=C4C#N)N C09743069
Cc1cc(c(n1c2ccc(cc2)O)C)/C=C/3\C(=O)NC(=O)N(C3=O)c4cccc(c4)Br C01186289
c1ccc(cc1)N2C3=C(C(=O)OC3)[C@@]4(c5ccccc5N(C4=O)Cc6ccccc6F)C(=C2N)C#N C12376686
CCN1c2ccccc2[C@]3(C1=O)C(=C(N(C4=C3C(=O)OC4)c5cc(cc(c5)Cl)Cl)N)C#N C12412007
CN(C)N1C2=C(C(=O)CCC2)[C@]3(c4ccccc4N(C3=O)Cc5cccc(c5)F)C(=C1N)C#N C12413949
CC(=O)O[C@@H]1CC[C@@]2([C@H]3CC[C@@]4([C@@H](CC[C@]4([C@@H]3CC[C@]2(C1)O)O)[C@@H]5C=CC(=O)O5)C)C#N C12657912
CC(=O)N[C@@H]1[C@@H]([C@H]2[C@H](CO[C@@H](O2)c3ccccc3)O[C@@H]1Oc4ccc(cc4Cl)Cl)O C12776396
CC(=O)Nc1ccc(cc1Cl)NC(=O)c2c(ccs2)S(=O)(=O)N3CCc4ccccc4C3 C12864240
C[C@H]1[C@H](ON=C1C(=O)N)c2c(c3c(c(c2Br)OC)OCO3)Br C15084107
CCOC(=O)N1CC=C2[C@H](C1)[C@H](C(C(=C2C#N)N)(C#N)C#N)c3ccccc3C(F)(F)F C06195036
C[C@@H]1[C@H](CC[C@]2([C@H]1[C@H]([C@H](CC2)[C@H](C)C(=O)N3CCOCC3)O)C)NC(=O)c4ccc(cc4)C#N C20466477
Cc1ccccc1CN2c3ccccc3C4=C(S2(=O)=O)[C@@H](C(=C(O4)N)C#N)c5cccnc5 C20558695
Cc1ccc(cc1)N2C(=O)c3c(c4cc(ccc4n3C[C@]2(C)C(=O)NC5CCCC5)F)NC(=O)C C21866406
CCNC(=O)NC(=O)CSc1nc2ccc(cc2c(=O)n1CC(C)C)Br C22323808
CN(Cc1ccccc1Cl)c2c(ncnc2N)C#Cc3ccc(nc3)N4CCOCC4 C12914527
CC1([C@@H]2CC[C@]1([C@H](C2)N3C(=O)C[C@H](C3=O)N)CS(=O)(=O)N4CCC5(CCc6c5cccc6)CC4)C C28226840
Cc1cc(cc(c1NC(=O)c2cc(nn2c3c(cccn3)Cl)Cl)C(=O)NC)Cl C28956881
C[C@H](c1ccccc1)N2C(=O)c3c(c4cc(ccc4n3C[C@]2(C)C(=O)NC5CCCC5)F)NC(=O)C C33249241
C[C@@]12C=C[C@@]3(O1)[C@@H]([C@@H]2C(=O)NC4CCCC4)C(=O)N([C@@H]3C(=O)NC5CCCC5)C(C)(C)C C35313239
C[C@]12C=C[C@]3(O1)[C@@H]([C@@H]2C(=O)NC4CCCC4)C(=O)N([C@@H]3C(=O)NC5CCCC5)C(C)(C)C C35313240
CC(=O)N[C@H]1[C@@H]([C@@H]2[C@@H](CO[C@@H](O2)c3ccccc3)O[C@@H]1Oc4cccc5c4cccc5)O C35736503
C[C@@]12CC[C@H]3C(=C1C[C@@H](O[C@H]2c4ccoc4)O)C[C@H]5[C@@H](C([C@@H]([C@@]3(C5=O)C)CC(=O)OC)(C)C)O C04175495
CC1=NN=C2[C@H]1[C@]3(c4ccccc4N(C3=O)Cc5c(cccc5Cl)F)C(=C(O2)N)C#N C09374969
c1ccc(c(c1)[C@H]2[C@H]3C(=NC(=O)S3)SC[C@@]24CC(=O)N(C4=O)c5ccc(cc5)O)O C39145873
CC(C)S(=O)(=O)c1cc2c(cc1Br)CCN3[C@H]2CO[P@@](=O)(N3)c4ccccc4O C39464463
CC(C)S(=O)(=O)[P@]1(=O)NN2C[C@@H]3C=C(C(=C[C@@H]3C[C@@H]2CO1)c4ccccc4O)F C39469841
CSN(C(=O)[C@H]1CC(=C2[NH+]1Cc3ccccc3N2)Br)S(=O)(=O)Oc4ccccc4 C39545726
CCON(C(=O)[C@@H]1CC(=C2[NH+]1Cc3ccccc3N2)I)S(=O)(=O)C(C)C C39546039
CCN1c2ccccc2[C@@]3(C1=O)c4c(cc(n(c4=O)Cc5ccccc5)C)OC(=C3C#N)N C39918686
CC1=NC(=O)[C@@H]2C(=C1)OC(=C([C@@]23c4ccccc4N(C3=O)Cc5ccccc5Cl)C#N)N C39918930
CCc1ccc(cc1)[C@H]2c3c(n[nH]c3C(=O)N2[C@H]4CCS(=O)(=O)C4)c5ccccc5O C40547618
CCc1ccc(cc1)N2C(=O)[C@H]3[C@H]([NH2+][C@@]([C@@H]3C2=O)(c4ccccc4)C(=O)[O-])c5ccccn5 C43218986
CC(=O)O[C@@H]1CC[C@]2([C@@H]3CC[C@]4([C@@H](CC[C@@]4([C@@H]3CC[C@@]2(C1)O)O)[C@@H]5C=CC(=O)O5)C)C#N C43736524
c1cc(sc1)C(=O)C[C@@H]2C(=O)N/C(=N/N=C/3\c4cc(ccc4NC3=O)Br)/S2 C15054554
CSCC[C@H]1[C@H]2[C@H](C(=O)N(C2=O)C[C@@H]3CCCO3)[C@]4(N1)c5cc(ccc5NC4=O)Br C15971744
COc1ccc(cc1OC)[C@H]2[C@@H]3[C@@H](C(=O)N(C3=O)c4ccc(cc4)F)SC(=C2C#N)N C33697660
c1ccc2c(c1)/C(=N/S(=O)(=O)c3ccc(cc3)Cl)/C=C4[C@@]2(OCCN4CCO)O C16676066
CN1C(=O)/C(=C\2/C[C@H](Sc3ccccc3N2)c4ccc(cc4OC)OC)/C(=O)NC1=S C49735084
COc1ccc(cc1)n2c3c(cn2)[C@]4(CC(=O)N3)c5cc(ccc5NC4=O)Br C20728528
COc1cc(c(cc1OC)Br)[C@@H]2[C@@H]3C(=NN=C3OC(=C2C#N)N)c4cccs4 C01111412
c1cc(sc1S(=O)(=O)c2cnc(nc2N)SCC(=O)N3CCCCC3)Br C45925218
c1ccc(c(c1)CSC2=NC(=O)[C@@H]3[C@H](CC(=O)NC3=N2)C(=O)Nc4ccccc4Cl)F C64742274
Cc1ccc(cc1)N2C(=O)[C@H]3[C@H](C(=C(S[C@@H]3C2=O)N)C#N)c4ccc(c(c4)OC)OC C33697655
CCOc1cc(ccc1O)[C@H]2c3c([nH]c(=O)s3)S[C@@H]4[C@H]2C(=O)N(C4=O)c5ccc(cc5)F C47147231
c1ccc(cc1)CN2c3ccccc3[C@@]4(C2=O)[C@H]5C(=NN=C5OC(=C4C#N)N)C(F)(F)F C01081564
CC(C)N1C(=O)[C@@H]2[C@H](N[C@@]3([C@@H]2C1=O)c4ccccc4N(C3=O)C)Cc5c[nH]c6c5cccc6 C36034345
C[C@@H]1c2c(sc(n2)NC(=O)c3cccn3C)C[C@@]4([C@H]1[C@H]([C@@H](CC4)[C@H](C)C(=O)N5CCSCC5)O)C C03840987
COc1ccc(cc1OC)c2c(c(=O)n3c4c(sc3n2)[C@H](C(=C(O4)N)C#N)c5ccc(cc5)Cl)C#N C04293418
Cn1c(nnc1SCC(=O)Nc2cc(ccc2OC)Cl)CNC(=O)c3ccc(cc3Cl)Cl C02843780
Cc1ccc(c(c1)C)NC(=O)c2c(c3c(s2)ncn(c3=O)CC(=O)Nc4c(c5c(s4)CCC5)C#N)C C01789779
CC(C)NC(=O)C1CCC(CC1)CNC(=O)COc2cc3c(c4c2c5c(c(=O)o4)CCC5)CCC(O3)(C)C C09135054
c1cc(ccc1Cc2nnc(s2)NC(=O)CCNS(=O)(=O)c3ccc(cc3)Br)Cl C09342880
c1cc(c(cc1Cl)Cl)OCC(=O)Nc2c(c3c(s2)CCCC3)C(=O)N[C@@H]4CCS(=O)(=O)C4 C09411398
CCOC(=O)NC(=O)c1c2c(sc1NC(=O)c3ccc(cc3)S(=O)(=O)N(C)C(C)C)C[C@H](CC2)C C10098868
C[C@@H]1CCc2c(sc(c2C(=O)NC(=O)OC)NC(=O)[C@H]3CCCCN3S(=O)(=O)c4cccs4)C1 C10785864
Cc1c(sc2c1c3nnc(n3cn2)SCC(=O)Nc4ccc(cc4)S(=O)(=O)NC5CCCC5)C C12640648
CC(=O)Nc1ccc(cc1)N([C@H](c2ccccc2F)C(=O)NC(C)(C)C)C(=O)Cn3c4ccccc4nn3 C12713634
Cc1ccccc1C[C@H](C(=O)NC2CCN(CC2)c3c(c(nc4n3ncn4)C)Cc5ccccc5)NC(=O)C C13565750
CCS(=O)(=O)N1C[C@@H](Oc2c1cccc2)C(=O)Nc3ccc(cc3)S(=O)(=O)Nc4ccc(cc4)C C13679590
c1cc2c(cc1CNc3cc(cc(c3)S(=O)(=O)N4CCCC4)C(=O)Nc5ccc6c(c5)COC6)CCO2 C14742879
CC1=C([C@@H](NC(=S)N1C)c2ccc(cc2)NC(=O)c3ccc(cc3)Br)C(=O)OCCOC C16608842
CCOc1ccc(cc1)NC(=O)[C@@H]2[C@H]3C=C[C@@]4([C@@H]2C(=O)N([C@@H]4C(=O)N[C@@H]5CCCC[C@@H]5C)C[C@@H]6CCCO6)O3 C20107011
CC(C)C[C@@H](C(=O)Nc1nc2ccc(cc2s1)OC)NS(=O)(=O)c3ccc4c(c3)CCN4C(=O)C C20232512
C[NH+](C)CCN1[C@H](C(=C(C1=O)[O-])C(=O)c2cc3ccccc3o2)c4cc(c(c(c4)Br)O)OC C24147881
Cc1cccn2c1nc(c(c2=O)/C=C\3/C(=O)N(C(=S)S3)Cc4ccco4)NC[C@@H](c5ccccc5)O C26531759
Cc1ccc(cc1)[C@H]2CC(=NN2C3=NC(=O)[C@@H](S3)CC(=O)Nc4ccc(cc4)NC(=O)C)c5ccccc5 C28065913
CC(=O)Nc1ccc(cc1)NC(=O)C[C@H]2C(=O)N=C(S2)N3[C@H](CC(=N3)c4cccs4)c5ccccc5 C28159719
CCc1ccc(cc1)S(=O)(=O)N[C@@H]2c3cc(cnc3OC([C@H]2O)(C)C)C(=O)N(CC)Cc4ccccc4 C29056019
CCc1cccc(c1N2C(=O)[C@H]3[C@@H]([NH2+][C@@]([C@@H]3C2=O)(Cc4ccccc4)C(=O)[O-])c5ccc(cc5)N(C)C)CC C33631792
CCCCN1C(=O)[C@H]2[C@H]([NH2+][C@@]([C@@H]2C1=O)(CC3CCCCC3)C(=O)[O-])c4cc(ccc4OC)Br C33703390
c1cc(ccc1/C=C/C(=O)N2CCC[C@@H](C2)C(=O)N[C@@H]3CCCC[C@H]3NC(=O)c4ccc(cc4)F)[N+](=O)[O-] C34900274
Cc1cc(cc(c1)OCc2nc(cs2)C(=O)NC3CCC(CC3)NS(=O)(=O)c4ccc(cc4)F)C C34906440
Cc1ccc(cc1)NC(=O)C[C@@H]2C(=O)N(/C(=N\N=C\c3ccc(c(c3)OC)OC)/S2)c4cccc(c4)O C34953108
Cc1nc(c2cnn(c2n1)c3ccc(cc3)OC)NC4CCC(CC4)NS(=O)(=O)c5ccc(cc5)Cl C35647120
C[C@@H]1CCC[C@H]([C@@H]1C)NC(=O)[C@@H]2[C@@]34C=C[C@@H](O3)[C@@H]([C@@H]4C(=O)N2CCCOC)C(=O)Nc5ccc(cc5)Cl C36066203
Cc1ccc(cc1)S(=O)(=O)CNC(=O)[C@H](c2ccc(cc2C)C)N(c3ccccc3Cl)C(=O)CO C36547642
CCC[C@]12CN(C[C@H]1C(=O)NC(=O)N2)C(=O)/C=C/c3cn(c4c3cccc4)S(=O)(=O)c5ccc(cc5)C C39195377
Cc1ccc(cc1)NC(=O)C[C@H]2C(=O)N(/C(=N\N=C\c3ccc(c(c3)OC)OC)/S2)c4cccc(c4)O C39729614
c1cc(ccc1[C@H]2c3c(=O)c4cc(ccc4oc3C(=O)N2Cc5ccc6c(c5)OCO6)Cl)OCC(=O)N C39825407
CC(C)(C)[C@H]1CCc2c(sc(c2C(=O)N[C@H]3CCS(=O)(=O)C3)NC(=O)c4ccc(cc4)[N+](=O)[O-])C1 C39836478
CC(C)(C)[C@H]1CCc2c(sc(c2C(=O)N[C@H]3CCS(=O)(=O)C3)NC(=O)c4ccccc4[N+](=O)[O-])C1 C39836490
CCCCOc1ccc(cc1OC)[C@@H]2c3c(n[nH]c3C(=O)N2[C@@H]4CCS(=O)(=O)C4)c5cc(ccc5O)C C38701937
CCCOc1ccc(cc1OCC)[C@@H]2c3c(n[nH]c3C(=O)N2[C@H]4CCS(=O)(=O)C4)c5cc(ccc5O)C C40548035
Cc1ccc(c(c1)c2c3c([nH]n2)C(=O)N([C@@H]3c4ccc(c(c4)OC)OCC(C)C)[C@H]5CCS(=O)(=O)C5)O C40548096
CCOc1ccc(cc1OCC)[C@@H]2c3c(n[nH]c3C(=O)N2[C@H]4CCS(=O)(=O)C4)c5cc(cc(c5O)C)C C40548627
CCOc1ccc(cc1OCC)[C@@H]2c3c(n[nH]c3C(=O)N2[C@H]4CCS(=O)(=O)C4)c5cc(c(cc5O)C)C C40549016
CCc1ccc(cc1)N2C(=O)[C@H]3[C@@H]([NH2+][C@@]([C@@H]3C2=O)(CC4CCCCC4)C(=O)[O-])c5ccc(cc5)OC(=O)C C33904227
c1cc(cc(c1)[N+](=O)[O-])N2C(=O)[C@H]3[C@@H]([NH2+][C@@]([C@@H]3C2=O)(CC4CCCCC4)C(=O)[O-])c5ccc(s5)Cl C33916930
CCc1ccc(cc1)N2C(=O)[C@H]3[C@@H]([NH2+][C@@]([C@@H]3C2=O)(Cc4ccc(cc4)[N+](=O)[O-])C(=O)[O-])/C=C/c5ccccc5 C33860923
C[C@]12CC[C@]3([C@]([C@@]1(Cc4c(cc(oc4=O)c5cc(c(c(c5)OC)OC)OC)O2)O)(C(=O)C=CC3(C)C)C)O C44681225
Cc1ccc(cc1C)NS(=O)(=O)c2ccc(cc2)NC(=O)[C@@H]3CN(c4ccccc4O3)S(=O)(=O)C C44849728
CC(C)(C)NC(=O)N1CCN(CC1)[C@H]2c3ccc(cc3C(=Cc4c2nccc4)[C@H](c5cncn5C)O)Cl C45391676
Cc1cc(no1)NC(=O)[C@@H]2[C@H]3C(=O)N([C@@H]([C@]34C=C[C@]2(O4)C)C(=O)NCc5ccccc5)Cc6ccc(cc6)Cl C01380935
[H]/N=c\1/c(=C/c2cn(c3c2cccc3)Cc4ccc(cc4)C)/c(=O)nc-5s/c(=C/C(=O)N6CCCCC6)/[nH]n15 C35107769
Cc1c(c(n(n1)Cc2ccc(cc2)F)C)NC(=O)c3cnn4c3N[C@H](C[C@@H]4C(F)(F)F)c5cccs5 C18209996
Cc1cc(c(c(c1)C2=NN=C3[C@H]2[C@@H](N(C3=O)CCCOC)c4cc(c(c(c4)Br)O)OC)O)C C09124622
CCOC(=O)c1c2c(sc1NC(=O)C(=O)N/N=C/c3cc(ccc3OC)Br)C[C@H](CC2)C C02520318
CC(=O)Nc1ccc(cc1)N2[C@H](C(=C(C2=O)O)C(=O)c3ccc(cc3)[N+](=O)[O-])c4ccc(cc4)Br C01746188
Cc1c(noc1NS(=O)(=O)c2ccc(cc2)NC(=O)COc3ccc(cc3Br)Br)C C00729771
COc1ccc(cc1)N([C@@H](c2ccc(cc2)O)C(=O)NC3CCCCC3)C(=O)[C@@H]4COc5ccccc5O4 C00930892
COc1ccc(cc1)N([C@H](c2ccc(cc2)O)C(=O)NC3CCCCC3)C(=O)[C@@H]4COc5ccccc5O4 C00930893
CC[C@@H](CO)Nc1c(c(=O)n2cccc(c2n1)C)/C=C\3/C(=O)N(C(=S)S3)Cc4ccccc4Cl C01480750
Cc1ccc(cc1)S(=O)(=O)N2CCC[C@@H]2C(=O)/N=c/3\n(c4ccc(cc4s3)S(=O)(=O)N)CC#C C08841273
Cc1ccc(cc1)c2nnn(n2)CC(=O)N(c3cccc(c3)O)[C@@H](c4ccc(cc4)F)C(=O)NC(C)(C)C C09193447
CCOc1cc(cc(c1O)Br)[C@@H]2CC(=O)NC3=C2C(=O)C[C@@H](C3)c4cc(ccc4OC)OC C09560073
Cc1ccc(cc1)CSc2nnc(s2)N3C4=C([C@H](C(=C3N)C#N)c5cccnc5)C(=O)CC(C4)(C)C C12447719
CC(C)(C)NC(=O)[C@H](c1ccc(cc1)Cl)N(c2cccc(c2)O)C(=O)Cn3nc(nn3)c4cccs4 C12470572
CCCn1c(c2ccccc2n1)P(=Nc3ccc(cc3)S(=O)(=O)N)(N4CCCCC4)N5CCCCC5 C12559652
c1cc(ccc1C2(CCC2)C(=O)OCC(=O)Nc3ccc(cc3)S(=O)(=O)/N=C/4\CCCCCN4)Cl C13075835
COC(=O)[C@H]1[C@H](CC2=C(C1=O)[C@H](C(=C(N2c3ccccc3)N)C(=O)OC)c4ccccc4F)c5ccccc5 C15319250
c1cc(c(cc1/C=C/C(=O)NC(=S)Nc2cc(ccc2N3CCOCC3)C(F)(F)F)[N+](=O)[O-])Cl C16384221
Cc1ccc(cc1)OCC(=O)Nc2c(c3c(s2)C[C@@H](CC3)C(C)(C)C)C(=O)N[C@H]4CCS(=O)(=O)C4 C16741899
CC1=C([C@@H](C2=C(N1)CC(CC2=O)(C)C)c3ccc(cc3OC)OC)C(=O)Nc4ccc(cn4)Br C08413419
CCOc1ccc(cc1)NC(=O)[C@H]2[C@H]3C=C[C@@]4([C@@H]2C(=O)N([C@@H]4C(=O)NC5CCCCC5)C6CCCCC6)O3 C20106541
Cc1ccc(o1)[C@@H]2C3=C(C[C@@H](CC3=O)c4ccc(c(c4)OC)OC)NC(=C2C(=O)Nc5ccccc5OC)C C09598271
C[C@@H]1CN([C@H](CN1C(=O)Nc2ccc(nc2)NC(=O)OC(C)(C)C)C)c3ccc(c(c3)C(F)(F)F)C#N C28567548
c1ccc(cc1)C(=O)C2=C(c3ccccc3S(=O)(=O)N2CC(=O)c4ccc(cc4)Br)NCCO C01836432
C[C@@H]1CCCC[C@H]1NC(=O)[C@@H]2[C@@]34C=C[C@@H](O3)[C@@H]([C@@H]4C(=O)N2C[C@@H]5CCCO5)C(=O)Nc6ccc(cc6)C(C)C C33707601
Cc1cccc(c1)NC(=O)[C@H]2[C@H]3C=C[C@@]4([C@@H]2C(=O)N([C@@H]4C(=O)N[C@@H]5CCCC[C@@H]5C)C6CCC(CC6)C)O3 C34849346
Cc1ccc(cc1)OCc2nc(cs2)C(=O)NC3CCC(CC3)NS(=O)(=O)c4ccc(cc4)Cl C34906433
CC(=O)N[C@@H]1[C@H]([C@@H]2[C@@H](CO[C@@H](O2)c3ccccc3)O[C@@H]1Oc4ccc(cc4)/C=C/C(=O)c5ccccc5)O C35056651
CC1(CC2=C([C@H](C(=C(N2)SCC(=O)Nc3ccc4c(c3)OCO4)C#N)c5ccc(cc5)OC)C(=O)C1)C C16577811
Cc1ccc(cc1)CN2[C@@H]([C@@H](OC2=O)c3ccc(cc3)NC(=O)c4cccc(c4)C)C(=O)NCc5ccco5 C36217072
Cc1ccc(cc1)S(=O)(=O)CNC(=O)[C@H](c2ccc(cc2)Cl)N(C(=O)c3ccc(cc3)O)C(C)(C)C C36586544
CCOC(=O)C1=C(OC(=C([C@@H]1c2ccc(cc2)Cl)C#N)N)CSc3c(cc4c(n3)CCN(C4)C)C#N C19597418
C[C@H](c1nnc(n1C)SCC(=O)Nc2c(c3c(s2)CCCC3)C#N)NC(=O)c4ccc(cc4)Cl C38535146
CC[C@@H](C(=O)N[C@@H]1[C@@H](C2=C(S1)CCCC2)C#N)Sc3[nH]c(=O)c(c(n3)c4ccc(cc4)N(C)C)C#N C39273048
Cc1cccc2c1nc(s2)NC(=O)CSc3nnc(n3C)CCC(=O)Nc4ccc(c(c4)Cl)C C39755316
CCOc1cc(ccc1O)/C=N/N=c\2/[nH]c(cs2)c3cccc(c3)S(=O)(=O)N4C[C@H](O[C@@H](C4)C)C C39774679
Cc1cc(cc(c1Cl)C)OCC(=O)Nc2c(c3c(s2)C[C@@H](CC3)C)C(=O)N[C@@H]4CCS(=O)(=O)C4 C39836323
Cc1cc(cc(c1Cl)C)OCC(=O)Nc2c(c3c(s2)C[C@@H](CC3)C)C(=O)N[C@H]4CCS(=O)(=O)C4 C39836325
C[C@H]1CCc2c(sc(c2C(=O)N[C@H]3CCS(=O)(=O)C3)NC(=O)Cc4coc5c4cc(cc5)Cl)C1 C39883245
Cc1cc(c2c(c(oc2c1)C(=O)Nc3c(c4c(s3)C[C@@H](CC4)C)C(=O)N[C@@H]5CCS(=O)(=O)C5)C)C C40038429
Cc1ccc2c(c(oc2c1C)C(=O)Nc3c(c4c(s3)C[C@@H](CC4)C)C(=O)N[C@H]5CCS(=O)(=O)C5)C C40038535
CCN1CCCc2c1ccc(c2)/C=C(\C#N)/C(=O)Nc3c(c4c(s3)CCCC4)C(=O)NC[C@@H]5CCCO5 C40113555
c1ccc(cc1)S(=O)(=O)c2ccc(o2)C(=O)Nc3c(c4c(s3)CCCC4)C(=O)NC[C@H]5CCCO5 C40321281
Cc1ccc(cc1)S(=O)(=O)c2ccc(o2)C(=O)Nc3c(c4c(s3)CCC4)C(=O)NC[C@@H]5CCCO5 C40322312
Cc1ccc(cc1)CN2[C@@H]([C@@H](OC2=O)c3ccc(cc3)NC(=O)c4ccco4)C(=O)N[C@@H](C)c5ccccc5 C40405931
Cc1cc(c(c(c1)c2c3c([nH]n2)C(=O)N([C@@H]3c4cccc(c4)OCCC(C)C)[C@@H]5CCS(=O)(=O)C5)O)C C38702164
Cc1cc(c2c(c1)occ2CC(=O)N/N=C/3\CCCc4c3c(c(o4)C(=O)NCc5ccc6c(c5)OCO6)C)C C40826876
Cc1ccc(cc1Cl)N2C(=O)[C@H]3[C@@H]([NH2+][C@@]([C@@H]3C2=O)(CC4CCCCC4)C(=O)[O-])c5ccc(cc5)N(C)C C33904133
CCOC(=O)N/N=C(/C)\[C@@]1([C@@H](C[C@@H]2[C@]1(CC[C@@H]3[C@@H]2CC=C4[C@]3(CC[C@@H](C4)OC(=O)C)C)C)OC(=O)C)O C43736100
Cc1ccccc1n2c3c(c4nc5ccccc5n4c(n3)SCC(=O)Nc6cc(n[nH]6)C)sc2=S C09474170
CC(C)OC(=O)c1c2c(sc1NC(=O)c3cnn4c3N[C@H](C[C@@H]4C(F)(F)F)c5ccco5)CCCC2 C03013007
Cc1ccc(cc1NC(=O)CSc2nc3ccc(cc3s2)NC(=O)CSc4nccn4C)Cl C59459223
Cc1ccc(c(c1)OCc2[nH]c3ccc(cc3n2)S(=O)(=O)N[C@H]4[C@H](N(N(C4=O)c5ccccc5)C)C)C C39948176
C[C@@]12C=C[C@@]3(O1)[C@@H]([C@H]2C(=O)Nc4ccccc4)C(=O)N([C@H]3C(=O)NC(C)(C)C)c5cccnc5 C01380879
C[C@H]1C(=O)N(C(=S)N1)c2ccc(cc2)S(=O)(=O)c3ccc(cc3)N4C(=O)[C@@H](NC4=S)C C01699145
Cn1cccc1C(=O)N[C@H]2C[C@H]3C(=O)Nc4ccc(cc4C(=O)N3C2)/C=C/c5ccc(cc5)OC C08299914
c1ccc(cc1)N2/C(=C\3/C=c4ccccc4=N3)/NN=C2SCC(=O)N[C@H]5CCS(=O)(=O)C5 C09127146
Cc1cc(c(c(c1)C)NC(=O)[C@@H]2CCCN2S(=O)(=O)c3ccc(s3)c4ccc(=O)[nH]n4)C C09265855
C[C@@H](c1ccc2c(c1)OCCO2)NC(=O)c3ccc(cc3)NC4=N[C@@H]5CS(=O)(=O)C[C@@H]5S4 C09529978
Cc1c(sc(n1)N2CCOCC2)C(=O)NNC(=O)c3cc(c(c(c3)Cl)OC)Cl C12702497
CC\1=NN(C(=O)/C1=C\c2c([nH]c(=O)n(c2=O)c3ccc(cc3)Cl)O)c4ccc(cc4)Cl C13590386
Cc1c2ccccc2oc1C(=O)NNC(=O)[C@@H]3CCCN3S(=O)(=O)c4ccc(cc4)F C15819654
Cn1cc(cc1C(=O)NNC(=O)c2ccc3c(c2)nc4n(c3=O)CCCCCC4)Br C16271268
CCNC(=O)c1c2c(sc1NC(=O)c3c(cnc(n3)S(=O)(=O)C)Cl)CCCC2 C16751812
Cc1ccc(cc1NC(=O)C(=O)Nc2cc(nc3c2cccc3)C)N4CCCS4(=O)=O C20799996
C1CCc2c(sc3c2c(nc(n3)CSc4nnc(o4)C[C@@H]5CCS(=O)(=O)C5)N)CC1 C22000188
Cc1ccc2c(c1)sc(n2)NC(=O)c3cccc(c3)S(=O)(=O)N[C@@H]4CCS(=O)(=O)C4 C22024300
Cc1cc(c(c(c1)C)NC(=O)CN(C)C(=O)CN2C(=O)[C@@]3(C[C@@H](CC(C3)(C)C)C)NC2=O)C C23524380
Cc1ccc(c(c1)C)n2c(c3c(n2)CS(=O)(=O)C3)NC(=O)C(=O)N[C@H]4CCCC[C@@H]4C C23944386
Cc1ccc(s1)c2cc(c3c(noc3n2)C)C(=O)N(C)[C@@H](C)c4ccc(cc4)S(=O)(=O)N C25064207
Cn1cc(c(=O)n(c1=O)C)C=C(C(=O)Nc2ccccc2Cl)C(=O)Nc3ccccc3Cl C25251529
c1ccc2c(c1)[C@H](CCO2)NC(=O)c3ccc(cc3)NS(=O)(=O)c4ccc5c(c4)OCCO5 C28665315
Cc1ccc(cc1)[C@@]2(C(=O)N(C(=O)N2)CC(=O)Nc3cc(ccc3Cl)S(=O)(=O)C)C C31632307
Cc1cc2nnc(n2c(n1)C)S[C@@H](C)C(=O)NC(=O)Nc3ccc(cc3)Br C33030309
C[C@H](C(=O)Nc1ccccc1F)NS(=O)(=O)c2ccc3c(c2)CCN3C(=O)N4CCCC4 C33129105
Cc1c(sc2c1c(nc(n2)CSc3ccc(cn3)S(=O)(=O)N4CCN(CC4)C)N)C C35269259
C[C@@H](C(=O)N1CC(=O)Nc2c1cccc2)OC(=O)C34C[C@H]5C[C@@H](C3)CC(C5)(C4)NC(=O)C C14245441
Cc1cc(ccc1S(=O)(=O)Nc2ccc3c(c2)N(CCC3)S(=O)(=O)C)NC(=O)C C38692910
COc1cc(cc(c1OC)OC)[C@H]2C3=C(N=N[C@H]3NC4=C2C(=O)C[C@@H](C4)c5cccs5)O C38717041
C[C@@]1(C(=O)N(C(=O)N1)CC(=O)N2c3ccccc3NC(=O)C2(C)C)c4ccc(cc4)Cl C08623146
CC1=NC(=O)[C@@H]2C(=C1)OC(=C([C@@]23c4ccccc4N(C3=O)Cc5ccccc5)C(=O)OC)N C39361487
CCOc1cc2c(cc1S(=O)(=O)C(C)C)[C@@H]3CO[P@@](=O)(NN3CC2)c4ccccc4O C39464506
CCOc1cc2c(cc1S(=O)(=O)C(C)C)[C@@H]3CO[P@](=O)(NN3CC2)c4ccccc4O C39464508
C[C@]12CC[C@](C1(C)C)([C@@H](C2=O)Br)C(=O)NNC(=O)c3ccccc3[N+](=O)[O-] C35548787
Cc1ccc(cc1)CN2C(=O)/C(=C\c3nc(c(o3)N4CCC(CC4)C(=O)N)C#N)/SC2=S C39836583
Cc1ccc(cc1Cl)N2C(=O)[C@H]3[C@@H](N(O[C@@H]3C2=O)CC(=O)N)c4ccc(c(c4)C)OC C33903926
c1cc2c(c(c1)F)CCC3(O2)CCN(CC3)c4ccc(nn4)C(=O)NC[C@H](c5cccnc5)O C45348541
Cc1nc2c(s1)cc(c3c2scc3)OCC(=O)NNC(=O)[C@H]4COc5ccccc5O4 C46899903
COc1cc(c(cc1OC)OC)[C@H]2c3c([nH]n(c3=O)c4ccccc4)NC5=C2C(=O)CCC5 C06905879
[H]/N=c\1/c(=C/c2ccccc2OS(=O)(=O)c3ccc(cc3)C)/c(=O)nc-4s/c(=C/CC)/[nH]n14 C01882981
C[C@@H]1CN(C[C@@H](O1)C)S(=O)(=O)c2cccc(c2)C(=O)NNC(=O)c3cc4c(s3)CCC4 C15938869
Cc1ccc(o1)CNC(=O)CN2CCN(CC2=O)C(=O)Nc3ccc(cc3)Br C46153501
CC(=O)Nc1cc(c(cc1Cl)C(=O)Nc2nc3ccc(cc3s2)S(=O)(=O)C)OC C34702861
COc1cc(cc(c1OC)OC)[C@@H]2c3c([nH]n(c3=O)c4ccccc4)NC5=C2C(=O)CCC5 C13147156
C[C@@H](C(=O)N1CC(=O)Nc2c1ccc(c2)C(F)(F)F)S[C@@H]3NN=C(O3)C4=NC=CC4 C63122521
Cc1cccc(c1)NC(=O)C2=C([C@@H]3C(=NC(=NC3=O)c4cc5ccc(cc5oc4=O)O)S2)C C08588213
Cc1cc2n(n1)C[C@](N(C2=O)c3ccc(cc3)NC(=O)C)(C)C(=O)NCc4ccc(cc4)Cl C35477353
C[C@]1(Cn2cnc(c2C(=O)N1C3CC3)C(=O)Nc4cccc(c4)Cl)C(=O)NC5CCCC5 C35504825
Cc1cc2c(cc1S(=O)(=O)N3CCC[C@H]3C(=O)Nc4ccc(cc4)Cl)OCC(=O)N2 C64920761
Cc1ccc(cc1)NC(=O)[C@H]2CCCN2S(=O)(=O)c3cc4c(cc3Cl)NC(=O)CO4 C64921260
c1cc(ccc1NC(=O)c2nnc(s2)[C@@H]3CCCN3C(=O)NC[C@@H]4CCCO4)Cl C64930660
Cc1ccc2c(c1)N(CC[C@H](O2)C(=O)Nc3ccccc3C(=O)NC(C)(C)C)S(=O)(=O)C C64988715
Cc1ccc(c(c1)NS(=O)(=O)c2ccc3c(c2)NC(=O)[C@H](S3)C(=O)N4CCCC4)OC C65021494
c1cc(c(cc1c2ccc(o2)/C=C/3\C(=O)N(C(=S)S3)CC(=O)[O-])[N+](=O)[O-])Cl C02932654
Cn1ccnc1[C@H](c2ccc(cc2)Cl)N(C)S(=O)(=O)c3ccsc3C(=O)[O-] C12604453
C[C@@H]1Cc2ccccc2N1C(=O)[C@H](C)Sc3nnc(n3CC(=O)[O-])c4cccs4 C13203551
CN(C)S(=O)(=O)c1ccc2c(c1)CCN2S(=O)(=O)c3ccc(s3)CC(=O)[O-] C13240523
Cc1ccc(cc1)S[C@@H](C)C(=O)N2CCN(CC2)S(=O)(=O)c3cc(cs3)C(=O)[O-] C13400920
c1cc2c(cc1Cl)C=C(CO2)C(=O)N3CCN(CC3)S(=O)(=O)c4cc(cs4)C(=O)[O-] C13401533
c1ccc(cc1)/C=C/S(=O)(=O)N2CCC(CC2)C(=O)N3C[C@@H](Oc4c3cccc4)C(=O)[O-] C13436310
Cn1c2ccc(cc2n(c(=O)c1=O)C)S(=O)(=O)[N-]c3cc(cc(c3)C(F)(F)F)C(F)(F)F C20239687
Cc1c(c(=O)n(n1C)c2ccccc2)N3C(=O)/C(=C/c4cc(ccc4[O-])[N+](=O)[O-])/SC3=S C02268341
CN([C@@H]1CCS(=O)(=O)C1)C(=O)c2cc3ccccc3cc2[N-]S(=O)(=O)c4cccs4 C25676647
c1ccc(c(c1)[N-]S(=O)(=O)c2cc(ccc2Cl)N3[C@@H]4CS(=O)(=O)C[C@@H]4CC3=O)Cl C32912740
CCOc1ccc(cc1)N2C(=O)/C(=C\[C@H]3C(=NN(C3=O)c4ccccc4)C)/C(=NC2=S)[O-] C18010659
Cc1nnc(s1)N2[C@@H](C(=C(C2=O)[O-])C(=O)c3ccc4c(c3)OCCO4)c5ccc(cc5)OC C33469520
c1cc(cnc1)[C@H]2C(=C(C(=O)N2c3nc4ccc(cc4s3)Cl)[O-])C(=O)c5ccncc5 C33767546
c1cc(ccc1[C@@H]2C(=C(C(=O)N2c3ccc(cc3)Cl)[O-])C(=O)c4nccs4)[N+](=O)[O-] C33782139
Cc1c(c(n(c(=O)c1C#N)C)N2C[C@H](C[C@@H](C2)C)C)/C=C\3/C(=O)N(C(=S)S3)CCC(=O)[O-] C33812227
COc1ccc2c(c1)CCN3[C@@H]2[C@H]4CCC[C@@H](C3=O)N4S(=O)(=O)[N-]c5ccc(nc5)F C34799831
COc1ccc2c(c1)CCN3[C@H]2[C@H]4CCC[C@@H](C3=O)N4S(=O)(=O)[N-]c5ccc(nc5)F C34799832
Cc1ccc(c(c1)C(=O)C2=C(C(=O)N([C@H]2c3cccnc3)c4nc(c(s4)C(=O)OC)C)[O-])C C34953258
Cc1c(sc(n1)C)C(=O)C2=C(C(=O)N([C@H]2c3ccc(cc3)N(C)C)c4nccs4)[O-] C35565980
Cc1c(sc(n1)C)C(=O)C2=C(C(=O)N([C@H]2c3ccc(cc3)F)c4nnc(s4)C)[O-] C35566138
COc1cc(ccc1/C=C/2\C(=NC(=O)N(C2=O)Cc3cccs3)[O-])N4CCOCC4 C01153343
Cc1cc(nc(n1)C)[N-]S(=O)(=O)c2ccc(cc2)N3C(=O)[C@H]4[C@@H]5C[C@H]([C@@H]4C3=O)C=C5 C08690045
Cc1cc(ccc1OC)C(=O)C2=C(C(=O)N([C@@]23c4ccccc4N(C3=O)C)C[C@@H]5CCCO5)[O-] C09557504
c1c(c(c(=O)n(n1)C23C[C@@H]4C[C@H](C2)CC(C4)[C@@H]3C(=O)[O-])Cl)N5CCC6(CC5)OCCO6 C09234679
c1cc(ccc1/C=C/C(=O)[O-])S(=O)(=O)N2CCN(CC2)[C@H](C#N)c3ccc(cc3)F C13314743
CC1=C2C(=NC(=NC2=O)CSc3nnc(n3c4ccccc4)c5cccs5)S[C@H]1C(=O)[O-] C39690589
CCn1c(=O)c2ccccc2nc1SCC3=NC(=O)C4=C([C@@H](SC4=N3)C(=O)[O-])C C39691706
CC1=C2C(=CC(=O)N=C2S[C@@H]1C(=O)[O-])CSc3nnc4n3c5ccccc5c(=O)n4C C39693110
Cc1c2c(ncn(c2=O)CC(=O)N([C@H]3CCS(=O)(=O)C3)C4CCCCC4)sc1C(=O)[O-] C13418160
CC1=C2C(=NC(=NC2=O)Cn3nc(nn3)c4ccc(cc4)Br)S[C@@H]1C(=O)[O-] C39708346
Cc1ccc2nc(c(c(=O)n2c1)/C=C/3\C(=O)N(C(=S)S3)CC(=O)[O-])N4C[C@H](C[C@@H](C4)C)C C39716349
C[C@@H]1C[C@@H](CN(C1)c2c(c(=O)n3ccccc3n2)/C=C/4\C(=O)N(C(=S)S4)CCCC(=O)[O-])C C33451682
Cc1ccc(c(c1)C)Oc2c(c(=O)n3ccccc3n2)/C=C/4\C(=O)N(C(=S)S4)CC(=O)[O-] C39835852
Cc1cccn2c1nc(c(c2=O)/C=C/3\C(=O)N(C(=S)S3)CC(=O)[O-])Oc4cc(cc(c4)C)C C39836054
CC(C)[C@@H](C(=O)[O-])N1C(=O)/C(=C/C(=C/c2ccc(cc2)[N+](=O)[O-])/Cl)/SC1=S C39984764
Cc1nnc(s1)/N=C(/C(=C/c2cn(nc2c3ccc4c(c3)OCCO4)c5ccccc5)/C#N)\[O-] C39997809
CC(=O)[C@@H]1CC[C@H]2[C@]1(CC[C@@H]3[C@@H]2CCC4=C/C(=N/OCC(=O)N5CCC[C@@H]5C(=O)[O-])/CC[C@@]34C)C C43740265
Cc1ccc(o1)[C@H]2CC(=NN2S(=O)(=O)C)c3ccccc3[N-]S(=O)(=O)c4ccccc4 C46085446
c1ccc(c(c1)[C@H]2C(=C(C(=O)N2c3ccc(cc3)Cl)[O-])C(=O)c4nccs4)[N+](=O)[O-] C48267862
Cc1cc(c(n1c2cccc(c2)[N+](=O)[O-])C)/C=C/3\C(=NC(=O)N(C3=O)c4ccccc4F)[O-] C13546434
COc1cc(cc(c1OCC#C)Cl)/C=C/2\C(=NC(=O)N(C2=O)c3ccc4c(c3)OCO4)[O-] C59104465
CC1=NN(C(=O)[C@H]1/C=C\2/C(=NC(=O)N(C2=O)c3ccc(cc3)Br)[O-])c4ccccc4 C15013562
C[C@@H](/C(=N/S(=O)(=O)c1ccc(c(c1)C(F)(F)F)C#N)/[O-])Oc2ccccc2C#N C59250721
Cc1cc(c2c(n1)nc(=S)n(c2[O-])CC(=O)N(C)Cc3ccc(s3)Cl)C(=O)OC C60112905
CC1=NN(C(=O)[C@H]1/C=C/2\C(=NC(=O)N(C2=O)c3ccc(cc3)Cl)[O-])c4ccccc4 C04209204
C[C@@H](C(=O)[O-])N1C(=O)/C(=C\c2ccc(o2)c3ccc(cc3[N+](=O)[O-])Cl)/SC1=S C62825018
Cc1c(cc(s1)C2=NN=C(C2)C(F)(F)F)S(=O)(=O)[N-]c3ccc4c(c3)OCCO4 C63763246
Cc1cc(c(n1c2cccc(c2)[N+](=O)[O-])C)/C=C/3\C(=O)N=C(N(C3=O)c4ccccc4F)[O-] C13546434
Cc1c(cccc1Cl)[N-]S(=O)(=O)c2cc(oc2C)[C@@H]3C(=CN=N3)C(=O)N(C)C C65259255
Cc1cc2c(c(=O)n1C[C@H]3CCCO3)[C@H](C(=C(O2)N)C#N)c4ccc(cc4OC)OC C02255945
COc1ccc(cc1OS(=O)(=O)c2ccc(cc2)Cl)C=C3C(=O)NC(=S)NC3=O C02142508
C[C@@]1(CCS(=O)(=O)C1)NC(=O)CN2C(=O)[C@](NC2=O)(C)c3ccc(cc3)C(C)(C)C C08946574
Cc1ccc(cc1C)N2C[C@H](CC2=O)c3nnc(s3)NC(=O)c4ccc(cc4)NC(=O)C C09198083
Cc1cccc(n1)N2[C@H](c3c(=O)c4ccccc4oc3C2=O)c5ccc(cc5)OCC(=O)N C09281614
Cc1c2cc3c(cc2oc(=O)c1CC(=O)N[C@H]4CS(=O)(=O)C[C@@H]4O)occ3C(C)(C)C C09306844
Cc1ccc(c(c1)NC(=O)c2cn(c3c2[nH]c(=O)n(c3=O)c4ccc(cc4)F)C)OC C09820450
Cc1ccc(cc1C)OC[C@H](Cn2c3c(=O)[nH]c(=O)n(c3nc2Br)C)O C10274011
c1ccc2c(c1)CCO[C@H]2CNC(=O)[C@@H]3Cc4c(sc(n4)NC(=O)c5ccco5)C(=O)C3 C12040133
c1ccc2c(c1)CCO[C@@H]2CNC(=O)[C@H]3Cc4c(sc(n4)NC(=O)c5ccco5)C(=O)C3 C12040135
c1ccc2c(c1)CCO[C@@H]2CNC(=O)[C@@H]3Cc4c(sc(n4)NC(=O)c5ccco5)C(=O)C3 C12040138
CCn1cc(c(n1)C)[C@@H]2C(=C(N(C3=C2C(=O)CCC3)c4nnc(s4)SC(C)C)N)C#N C12413839
Cc1c(sc2c1c(nc(n2)C)SCC(=O)NN3C(=O)C4(CCC(CC4)C)NC3=O)C C13115277
CC\1=NN(C(=O)/C1=C\c2c([nH]c(=O)n(c2=O)c3cccc(c3)Cl)O)c4ccc(cc4)F C13615017
CCN1c2c(ccc(n2)Cl)N(C(=O)c3c1ncc(c3)CCc4ccnc(c4)C(=O)N)C C13780560
c1cc(oc1)C(=O)NNC(=O)[C@@H]2CCCN(C2)S(=O)(=O)c3ccc(cc3)Br C14226908
c1ccc(c(c1)/C=C\2/C(=O)N(C(=S)S2)CC(=O)Nc3ccc(cc3O)[N+](=O)[O-])F C16922117
CCOc1ccc(cc1OCC)[C@H]2[C@H]3CN(CC=C3C(=C(C2(C#N)C#N)N)C#N)C(=O)C C00658830
CCN1c2ccccc2[C@@]3(C1=O)C4=C(C[C@@H](CC4=O)c5ccco5)OC(=C3C(=O)OCC)N C20676964
Cc1ccc(cc1S(=O)(=O)NC)NC(=O)c2ccc(cc2)N3CCCS3(=O)=O C24355081
C[C@]1(C(=O)N(C(=O)N1)NC(=O)[C@H]2CC(=O)N(C2)c3ccc(cc3)SC)c4ccccc4 C24924600
c1ccc(cc1)C(=O)NNS(=O)(=O)c2ccc(cc2)n3c(=O)c(c(cn3)Cl)Cl C25523739
Cc1ccc(c(c1)C)S(=O)(=O)N2CCN(CC2)[C@@H](c3ccccc3)C(=O)NC(=O)NC C15417664
CN(c1ccccc1C(=O)NNC(=O)[C@H]2COc3ccccc3O2)C(=O)c4cccs4 C25683461
CCOc1cc(ccc1OC(C)C)[C@H]2[C@@H]3CN(CC=C3C(=C(C2(C#N)C#N)N)C#N)C(=O)C C01242176
c1cc2c(cc1N3C[C@H](CC3=O)C(=O)NNC(=O)C45CC6CC(C4)CC(C6)C5)OCCO2 C17157180
Cc1ccc(cc1)[C@]2(C(=O)N(C(=O)N2)CC(=O)Nc3cc(ccc3Cl)S(=O)(=O)C)C C31632310
c1ccc2c(c1)N(C[C@H](O2)C(=O)N)C(=O)Cn3cnc4c(c3=O)c(cs4)c5cccs5 C32719589
CC(=O)N[C@H]1[C@H]([C@@H]2[C@@H](CO[C@@H](O2)c3ccco3)O[C@@H]1Oc4cccc5c4cccc5)O C35056768
CNC(=O)NC(=O)[C@H](c1ccccc1)N2CCC[C@@H](C2)c3nnc4n3cc(cc4)C(F)(F)F C36437918
c1ccc(c(c1)S(=O)(=O)NNC(=O)c2c(=O)ccn(n2)c3ccc(cc3)F)Cl C01047908
Cc1nnc(s1)NC(=O)CSc2nc3c(c4cc(ccc4[nH]3)Br)nn2 C15935854
CC(=O)NCCC1=c2ccccc2=[NH+][C@H]1/C=C\3/C(=NC(=O)N(C3=O)c4ccccc4F)[O-] C38654051
Cc1cc(c(o1)C)C(=O)NNC(=O)c2ccc(cc2)S(=O)(=O)N3C[C@@H](C[C@H](C3)C)C C36667785
CC(=O)Nc1ccc2c(c1)sc(n2)NC(=O)[C@H]3[C@H](C4=CC=C[C@@H]([C@@H]4S3)[N+](=O)[O-])Cl C39276525
CCCN1c2ccccc2[C@@]3(C1=O)c4c(cc(n(c4=O)C5CC5)C)OC(=C3C(=O)OC)N C39918564
Cc1cc2c(c(=O)n1C3CC3)[C@@]4(c5ccccc5N(C4=O)CC(C)C)C(=C(O2)N)C(=O)OC C39918568
Cc1cc2c(c(=O)n1C3CC3)[C@]4(c5ccccc5N(C4=O)CC(C)C)C(=C(O2)N)C(=O)OC C39918569
CCn1c(cc2c(c1=O)[C@]3(c4ccccc4N(C3=O)CC(C)C)C(=C(O2)N)C(=O)OC)C C39918591
Cc1cc2c(c(=O)n1CCOC)[C@@]3(c4ccccc4N(C3=O)CC(C)C)C(=C(O2)N)C#N C39918720
Cc1ccc(cc1)S(=O)(=O)N2Cc3ccccc3C[C@H]2C(=O)NNc4ncccn4 C45931064
COc1ccc(cc1NC(=O)c2cccc(c2)F)NC(=O)c3cnc4n(c3=O)ccs4 C46844463
Cc1c(c(n(n1)C)C)CNC(=O)c2cc3n(n2)[C@@H](C[C@H](N3)c4ccco4)C(F)(F)F C00884586
Cc1ccc(cc1C)Cn2c(=O)c3c(ccs3)n(c2=O)CC(=O)Nc4cc(n[nH]4)C C57427098
Cc1cc(c2cc(c(=O)[nH]c2c1)[C@@H](c3nnnn3C4CCCCC4)N5CCC(CC5)O)C C57589893
C[C@H](C(=O)NC(=O)NC)Sc1nc2c(c3c(s2)CCCC3)c(=O)n1C[C@@H]4CCCO4 C10439799
C[C@H]1c2cc(cc3c2N(C1=O)CCC3)NC(=O)C(=O)NC[C@H]4COC5(O4)CCCCC5 C49504309
Cc1ccccc1Cn2c(c(c(n2)C)NC(=O)c3nc4n(n3)[C@@H](C[C@H](N4)C)C(F)F)C C13124660
C[C@H](C(=O)/N=c/1\[nH]c2ccccc2s1)NC(=O)C3=NC4=CC=C([C@@H]([C@@H]4C3)OC)OC C39983801
C[C@H]1c2cc(cc3c2N(C1=O)CCC3)S(=O)(=O)Nc4cc(ccc4OC)NC(=O)C C09708648
Cc1ccc(cc1)S(=O)(=O)Nc2ccc(cc2)[C@@]3(N(N=C(S3)NC(=O)C)C(=O)C)C C06116637
c1ccc2cc(ccc2c1)S(=O)(=O)Oc3cccc(c3)C=C4C(=O)NC(=O)NC4=O C08860892
Cc1c(sc(c1C(=O)OC)NC(=O)CN2C(=O)[C@]3(CCc4c3cccc4)NC2=O)C C08890198
C[C@H](C(=O)Nc1ccc(cc1)N2CCOCC2)N3C(=O)[C@@]4(CCCc5c4ccs5)NC3=O C09639214
Cc1cc2c(c(=O)n1C)[C@@]3(c4ccccc4N(C3=O)CC(C)C)C(=C(O2)N)C(=O)OC C09742829
CCOC(=O)C1=C(OC2=C([C@]13c4ccccc4N(C3=O)C)C(=O)C[C@@H](C2)c5ccco5)N C09926781
Cc1ccc(cc1S(=O)(=O)Nc2ccc(cc2)NC(=O)C)N3CCCCS3(=O)=O C12209288
CC1(Cc2c(sc3c2c4nc(nn4c(=O)n3CC(=O)N)Cc5ccccc5)CO1)C C12323106
Cc1nc2ccc(cc2s1)NC(=O)[C@@H](C)NS(=O)(=O)c3ccc4c(c3)OCCCO4 C12598808
c1ccc2c(c1)N(C[C@H](O2)C(=O)N)CC(=O)N3[C@H](CC(=N3)c4cccs4)c5ccco5 C12585906
c1csc(c1S(=O)(=O)N2CCOCC2)C(=O)NNC(=O)c3cc4c(s3)CCCC4 C12817845
C[C@@H](C(=O)N1c2ccccc2NC(=O)C1(C)C)OC(=O)C[C@H]3C(=O)Nc4ccccc4S3 C12873695
C[C@H](C(=O)N1c2ccccc2NC(=O)C1(C)C)OC(=O)C[C@@H]3C(=O)Nc4ccccc4S3 C12873704
C[C@@H](C(=O)N1c2ccccc2NC(=O)C1(C)C)OC(=O)C[C@@H]3C(=O)Nc4ccccc4S3 C12873713
C[C@@H]1CN(C[C@H](O1)C)S(=O)(=O)c2cc(ccc2Cl)C(=O)NNC(=O)c3ccccc3 C14824996
Cc1cc(c(c(c1)C)NC(=O)CN(C)C(=O)CN2C(=O)C3(CCC(CC3)C)NC2=O)C C15768542
Cc1c(c(=O)n(n1C)c2ccccc2)NC(=O)/C(=C/c3c[nH]nc3c4ccccc4)/C#N C20293755
CC(=O)Nc1ccc(cc1)N2C[C@H](CC2=O)C(=O)Nc3nc4c(s3)C(=O)CC(C4)(C)C C20371206
CCS(=O)(=O)c1ccc(cc1)NC(=O)CN2C(=O)[C@@]3(C[C@H](CC(C3)(C)C)C)NC2=O C22285893
c1cc(ccc1n2c3c(c(n2)C(=O)NNC(=O)C[C@H]4CCS(=O)(=O)C4)CCCC3)F C22872385
c1ccc2c(c1)OC[C@@H](O2)C(=O)NNC(=O)[C@H]3CCCN3C(=O)C45CC6CC(C4)CC(C6)C5 C22884474
Cc1c(c(=O)n(n1C)c2ccccc2)NC(=O)c3ccc(s3)NC(=O)c4ccco4 C23679271
COc1ccc(cc1C(=O)N2CCC[C@@H]2C(=O)Nc3ccc4c(c3)NC(=O)CO4)Cl C25058375
Cc1ccc(cc1)NC(=O)C(=Cc2cn(c(=O)n(c2=O)C)C)C(=O)Nc3ccc(cc3)C C25523587
CC(=C)[C@@H]1Cc2c(ccc3c2O[C@H]4[C@H](Oc5cc(c(cc5[C@@]4(C3=O)O)OC)OC)O)O1 C31163265
CC1(Cc2c(sc3c2c(=O)n(c(=O)n3CC(=O)NC4CCCCC4)CCO)CO1)C C13607320
Cc1c(non1)CN2CC[NH+](CC2)[C@H](c3c[nH]c4c3ccc(c4)Br)C(=O)[O-] C32093615
Cc1ccc(cc1)NC(=O)c2nnc(s2)[C@@H]3CCCN(C3)C(=O)NC[C@@H]4CCCO4 C33113361
CC(=O)N[C@@H]1[C@H]([C@@H]2[C@@H](CO[C@@H](O2)c3ccco3)O[C@@H]1Oc4ccc5ccccc5c4)O C35056774
CC(=C)[C@H]1Cc2c(ccc3c2O[C@@H]4[C@@H](Oc5cc(c(cc5[C@@]4(C3=O)O)OC)OC)O)O1 C35458245
Cc1ccc(c(c1)C)[C@@H]2C3=C(CN(C3=O)[C@@H](C)C(=O)NC[C@@H]4CCCO4)N(C(=O)N2)C C35971233
c1ccc2c(c1)[C@@]3(CCO2)C(=O)N(C(=O)N3)CC(=O)Nc4ccccc4SCC#N C36807054
C[C@]1(C(=O)N(C(=O)N1)CC(=O)N[C@@H]2CCS(=O)(=O)C2)c3ccc(cc3)C(C)(C)C C07000138
CC1=C2[C@H](SCC(=N[C@H]2N(N1)C3=NC=NC4=NC=N[C@@H]43)O)c5ccccc5C(F)(F)F C38581873
CC1=C2[C@H](SCC(=N[C@H]2N(N1)C3=NC=NC4=NC=N[C@@H]43)O)c5ccc(cc5)C(F)(F)F C38586940
CC(=O)NCCC1=c2ccccc2=[NH+][C@H]1/C=C\3/C(=NC(=O)N(C3=O)c4ccc(cc4)Cl)[O-] C38664267
Cc1ccc2c(c1)N(C[C@@H](O2)C(=O)Nc3ccccc3C(=O)NC(C)C)S(=O)(=O)C C38854429
CC(=O)NCCC1=c2ccccc2=[NH+][C@@H]1/C=C/3\C(=O)N=C(N(C3=O)c4ccccc4Cl)[O-] C38669500
C[C@@H]1C(=C2C(=NC(=NC2=O)CS[C@@H](C)C(=O)Nc3ccc4c(c3)NC(=O)CO4)S1)C C39439063
Cc1cc2c(c(=O)n1C3CC3)[C@]4(c5ccccc5N(C4=O)C(C)C)C(=C(O2)N)C(=O)OC C39918567
Cc1ccc(cc1)CN2c3ccccc3[C@]4(C2=O)[C@H]5C(=NN=C5OC(=C4C#N)N)COC C00971439
Cc1c(cc(c(n1)SCC(=O)N2c3ccc(cc3C[C@@H]2C)S(=O)(=O)N)C#N)C(=O)C C40012644
c1cc2c(cc1Cl)C[C@@H](CO2)C(=O)NNC(=O)c3csc(n3)N4CCOCC4 C46645319
CC(C)c1c(cnn1c2ccccn2)C(=O)NNC(=O)c3cc(cn3C)Br C46661072
CCn1c2ccc(cc2nc1SCc3cc(=O)n4c(cccc4n3)C)S(=O)(=O)N C22311486
Cc1cc(c2c(c1)cc(c(=O)[nH]2)[C@@H](c3nnnn3C4CCCCC4)N5CCC(CC5)O)C C57589774
CCC(C)(C)n1c(nnn1)[C@H](c2cc3c(cc(cc3[nH]c2=O)C)C)N4CCC(CC4)O C57589900
CC1=C2[C@@H](SCC(=O)N[C@H]2N(N1)C3=NC=NC4=NC=N[C@@H]43)c5ccc(cc5)C(F)(F)F C38586936
c1ccc2=[NH+]CC(=c2c1)CCNC(=O)[C@H]3CCCN(C3)[C@@H]4[C@@H]5C(=NC=N5)[N-]C(=N4)Cl C64417673
CCN1C(=O)c2c(ncn2C[C@@]1(C)C(=O)NC3CCCC3)C(=O)Nc4ccc(cc4)C C64953598
Cn1cnnc1Sc2ccc(cc2NS(=O)(=O)c3ccc4c(c3)OCCO4)Cl C03368654
Cc1c(c(=O)oc2c1c(cc3c2CCC(O3)(C)C)OC)CCC(=O)N[C@@H]4CCS(=O)(=O)C4 C08765439
Cc1c(c(=O)oc2c1c(cc3c2CCC(O3)(C)C)OC)CCC(=O)N[C@H]4CCS(=O)(=O)C4 C08765440
c1cc(sc1)c2nnc(o2)NC(=O)[C@@H]3CCCN3S(=O)(=O)c4ccc(cc4)Cl C08977752
c1cc(sc1)c2nnc(o2)NC(=O)[C@H]3CCCN3S(=O)(=O)c4ccc(cc4)Cl C08977756
CS(=O)(=O)c1cccc(c1)c2nnc(o2)NC(=O)COc3ccc(cc3Cl)Cl C09707636
Cc1cc(c(n1c2ccc3c(c2)OCO3)C)C(=O)CN4C(=O)[C@]5(CCc6c5cccc6)NC4=O C09782023
COc1cc(cc2c1OCCO2)/C=C/C(=O)Nc3ccc(cc3)S(=O)(=O)N4CCCC4 C09882459
COc1ccc(cc1)S(=O)(=O)CC(=O)Nc2nnc(o2)c3cc(ccc3Cl)Cl C10024925
c1cc(ccc1NC(=O)[C@H]2CCCN2S(=O)(=O)c3ccc4c(c3)OCCO4)N5CCCCC5 C11660599
C[C@H]1CS(=O)(=O)N(C1=O)c2ccc(cc2)S(=O)(=O)Nc3ccccc3OC(C)C C11858217
c1cc(sc1)c2c(nco2)C(=O)Nc3ccc(cc3N4CCOCC4)N5CCOCC5 C12115121
Cc1c(cnn1c2nccc(n2)c3ccco3)C(=O)NCC4(CCOCC4)c5ccccc5 C12126680
Cn1c2cc(c(cc2oc1=O)S(=O)(=O)Nc3ccc(c(c3)Cl)n4ccnc4)Cl C12428014
CC(=O)c1ccc(cc1)n2c(nnn2)SCC(=O)Nc3c(c4c(s3)CCCC4)C#N C12712019
Cc1cc(=O)c(nn1c2ccccc2C(F)(F)F)C(=O)Nc3ncc(s3)C(=O)OC C12927943
COc1ccc(cc1COc2ccccn2)/C=N/n3cnc4c5cc(ccc5[nH]c4c3=O)F C09161080
CCOc1ccc(cc1S(=O)(=O)Nc2c(cccc2C)C)N3C(=O)CCS3(=O)=O C16684278
CCOc1ccccc1NS(=O)(=O)c2ccc(cc2)N3C(=O)C(CS3(=O)=O)(C)C C16688853
Cc1cc(c2c(c1)c(=O)c3c(o2)C(=O)N([C@H]3c4cc(c(c(c4)OC)OC)OC)CCO)C C16751293
COc1ccccc1NC(=O)c2cn(cc-3c(=O)n(nc23)c4ccccc4)C[C@H]5CCCO5 C16973855
CS(=O)(=O)N[C@H]1c2cccc3c2c(ccc3)[C@@H]1Sc4nncn4/N=C/c5ccco5 C02214559
COc1ccc(c(c1)OC)NC(=O)C[C@@H]2C(=O)N=C(S2)c3cc4ccccc4oc3=O C18992422
Cc1ccc(cc1F)NC(=O)[C@@H]2CCCN(C2)S(=O)(=O)c3ccc4c(c3)oc(=O)n4C C20327112
CN1CC[NH+](CC1)Cc2c(ccc3c2O/C(=C\c4ccc(c(c4OC)OC)OC)/C3=O)[O-] C20611247
Cc1ccc(cc1S(=O)(=O)Nc2cccc(c2)F)c3nc(on3)[C@@H]4[C@H]5C[C@H]6[C@@H]4C(=O)O[C@H]6C5 C21021800
CCOc1cc(ccc1O)[C@@H]2c3c4c(c(n3CCO2)c5ccccc5)c(=O)n(c(=O)n4C)C C21175996
Cc1cc(=O)c(nn1c2ccccc2C(F)(F)F)C(=O)N3C[C@@H](Oc4c3cccc4)C(=O)NC C29767745
Cc1c(c(n2c(n1)ncn2)C)CCC(=O)N3CCC[C@H]3C(=O)Nc4cc(cc(c4)Cl)Cl C33096553
Cc1ccc(cc1)CNC(=O)[C@H]2CCCN2S(=O)(=O)c3ccc4c(c3)nnn4C(C)C C33262930
COc1ccc(cc1)Nc2c(nc(o2)/C=C\3/C(=O)N(C(=S)S3)C[C@H]4CCCO4)C#N C33777710
c1cc(ccc1CNc2c(nc(o2)c3ccc(cc3)S(=O)(=O)N4CCOCC4)C#N)F C36627701
C[C@@H]1CN(C[C@H](O1)C)S(=O)(=O)c2cc(ccc2Cl)C(=O)Nc3ccc(nc3)OC C09983295
CCC(C)(C)NC(=O)Cn1c2ccc(cc2oc1=O)S(=O)(=O)N3C[C@@H](C[C@H](C3)C)C C09830822
COc1cc(ccc1O)[C@H]2c3c(=O)c4cc(ccc4oc3C(=O)N2Cc5ccc6c(c5)OCO6)F C03656137
Cc1cc(c2c(c1)oc3c(c2=O)[C@@H](N(C3=O)CCO)c4cc(c(c(c4)OC)OC)OC)C C38592003
c1cc(ccc1NC(=O)[C@@H]2CCCN(C2)C3=NC(=NC4=NC=N[C@@H]43)Cl)OC(F)(F)F C39272685
c1cc(ccc1[C@H]2c3c(=O)c4cc(ccc4oc3C(=O)N2CCO)Br)[N+](=O)[O-] C40021523
Cc1cc2c(cc1C)oc3c(c2=O)[C@@H](N(C3=O)CCO)c4cc(c(c(c4)OC)OC)OC C40021840
[H]/N=C/1\C(=C/c2ccc(c(c2)Cl)OC(=O)c3ccc(cc3)OC)\C(=O)N=C4N1OC(=C4)C C41078404
[H]/N=C/1\C(=C/c2cc(c(c(c2)Cl)OC(=O)c3ccccc3)OC)\C(=O)N=C4N1OC(=C4)C C41078450
CCn1c(nnc1SCC(=O)N2C[C@@H](Oc3c2cccc3)C(=O)NC)c4cccs4 C45631174
Cc1ccc(cc1)N2CCN(C2=O)CC(=O)Nc3nc4ccc(cc4s3)S(=O)(=O)C C49379591
c1ccc(c(c1)NC(=O)CN2[C@@H]3[C@H](C(=O)N(C3=O)c4ccc(cc4)Br)N=N2)Cl C09674657
c1cc(ccc1NC(=O)CN2[C@@H]3[C@H](C(=O)N(C3=O)c4ccc(cc4)Br)N=N2)Cl C09674670
CCOc1ccc2ccccc2c1C(=O)Nc3nnc(o3)[C@@H]4CC(=O)N(C4)c5ccccc5 C62165577
[H]/N=C/1\C(=C\c2ccc(o2)c3cccc(c3)Cl)\C(=O)N=C4N1C(=NS4)S(=O)(=O)CC(C)C C20206963
[H]/N=C/1\C(=C\c2ccc(o2)c3ccc(cc3)Cl)\C(=O)N=C4N1C(=NS4)S(=O)(=O)CC(C)C C20206971
Cc1c(sc(n1)c2cc(c(n2C)C)S(=O)(=O)/N=c\3/cccc[nH]3)C(=O)N4CCCCC4 C65036023
c1cc(sc1)Cn2c(=O)c3c(ccs3)n4c2nn(c4=O)CC(=O)Nc5ccc(cc5F)F C65305395
Cc1cnc(nc1N)Cl C02583509
C1C[C@H]2[C@@H]([C@@H]([C@@H]1O2)CO)CO C05217503
CC(C)(C)[C@H]1C(=O)NC(=O)N1 C05481479
CCC1=C(C(=NC(=S)[C@@H]1C#N)N)C#N C05792082
Cc1c(c(c(cn1)CS)CO)O C05614296
C1CCC2(CC1)[NH2+][C@@H](CS2)C(=O)[O-] C00039919
C1CCC(=C(C#N)C(=O)N)C1 C00402612
CN(C)P(=S)(N)N(C)C C01869726
c1cc(ccc1NCC#N)O C02023082
CC(C)c1nc(sn1)N C02506755
C1CC[C@H]2C[NH2+][C@@H](C[C@@H]2C1)C(=O)[O-] C02513960
c1c(cc(c(c1F)N)F)[N+](=O)[O-] C04348057
C1[C@@H]2COC[C@@H]2C[C@@H]([C@@H]1O)O C05600657
CC(C)Sc1nnc(s1)N C00017831
CSc1ncnc(n1)N C19093284
Cc1c2c(nc(c1C#N)N)C(=C(C2)C)C#N C19593527
CN(C)c1nc(sn1)N C20388047
C1CCN(C1)c2nc(sn2)N C20388060
CN/N=C/c1ccc(cc1)O C28635866
c1ccc2c(c1)O[C@H]([C@H](O2)O)O C12410274
Cc1[nH]c2c([nH+]1)CC[C@H](C2)C(=O)[O-] C34479622
COc1cncc(c1C#N)N C35270320
CCc1[nH]c(=O)c(c([nH+]1)[O-])C C35287792
C[C@H]1COCCN1c2ccc(nc2)N C35774384
Cc1c(noc1N)c2ccoc2C C36937118
CC(C)(C#C)c1cc(no1)N C39048560
CCc1c(c(n(n1)C)N)C#N C39048725
CO[C@H]1CCC[C@@H]([C@@H]1O)O C39058981
C[C@]1(CC(O[C@H]1O)(C)C)O C39058992
C1C[C@@H]2C[C@H]1C[C@@H]2C(=O)NO C39064994
CN(C)c1cnc(s1)N C39079068
C[C@@]12CC[C@@]3([C@@](O1)([C@@](C2)(CO3)O)C)O C39104884
Cc1cc([nH]n1)[C@H]2C=C(ON2)C C39113139
C[C@H]1[C@H](N(C(CN1O)(C)C)O)C C39113929
Cn1c(=S)ccc(n1)N C39118681
c1ccc2c(c1)[C@@H](O[C@H]2O)O C39120494
C1C[C@@H]([C@@]2(CC[C@@H](C2)F)N(C1)O)O C39512226
CC1=C(N=NC(=O)[C@@H]1C(=S)N)C C39606446
C[C@@]1(C(CC(=O)N1)(C)C)O C03897383
CC(C)(C)[C@@H]1N=NC(=S)N1N C39948948
CCc1cc(c2c(c1)n(c(=O)o2)C)N C41568819
c1cn(c2c1[C@H](CCC2)O)c3c[nH]nc3 C41716369
CCS(=O)(=O)c1cc(cc(c1)F)N C42350086
c1cocc1c2cc(ncn2)N C44119060
[H]/[O+]=C(/[NH+]1C[C@@H]([C@H]([C@@H]1C)C(=O)C)C)\[O-] C45820136
CC1=NCCc2c1cc(c(c2)O)O C02037639
COC(=O)C1(CCCC1)N C54320219
c1(c(nc(nc1F)N)F)Br C59378038
Cc1c(nc(nc1N)C2CC2)C C45628394
c1cn[nH]c1[C@H](C2=CCCC2)O C62778743
c1cc(ccc1Nc2nccs2)S(=O)(=O)N C00256126
c1c(nc(nc1Cl)N)OCC2(CC=CC2)CO C01645810
C[C@@H]1CN=C(S1)Nc2ccc(cc2)S(=O)(=O)N C03103169
Cc1cc2cc3c(nn(c3nc2cc1C)CCO)N C11727780
c1cc(ccc1CN2C(=O)C3(CCCC3)NC2=O)N C19389167
Cc1cccc(c1C)Oc2ccc(cn2)/C(=N/O)/N C19502866
C[C@@H](C(=O)NC(=O)NC)Nc1cc(cc(c1)F)F C20362064
Cc1cc(ccc1N)Oc2ccnc(c2)C(=O)NC C35673717
CCn1cc(cc1C(=O)Nc2ccccc2C#N)N C36861238
CCn1cc(cc1C(=O)Nc2ccc(cn2)Cl)N C36862474
c1cc(c(cc1N)C#N)S(=O)(=O)NC2CCCC2 C37052928
Cc1ccc(c(c1N)C)NS(=O)(=O)N2CCCC2 C37905140
c1cc2c(ccc(c2nc1)N)NC[C@@H]3COCCO3 C38062617
c1ccc(cc1)[C@@H]([C@H]2C(=NN(C2=O)c3ccccc3)N)O C18195784
c1c(c(cc(c1N)F)F)C(=O)Nc2nncs2 C40301742
C[C@H](C(=O)NC)OC(=O)c1cc(ccc1N)Cl C41098765
C[C@@H](C(=O)NC)NC(=O)c1ccc(cc1O)Cl C42350830
CC[C@@H](/C(=N/O)/N)C(=O)N(C)[C@H]1CCC[C@@H](C1)C C44873994
CC(C)(C)CN(C)C(=O)C1(CCCC1)/C(=N/O)/N C45091413
CC(=O)NNC(=O)N[C@@H]1CCC[C@H](C1)C(F)(F)F C45439952
C[C@@H]1CCCC[C@@H]1NC(=O)NCC(=O)NC2CC2 C48396967
C[C@@H]1CCCC[C@H]1NC(=O)NCC(=O)NC2CC2 C48396971
Cc1ccc(cc1)SCC(=O)NNC(=O)NC C48644490
C1C[C@H](CN(C1)C(=O)N)C(=O)NC[C@H]2CCC=CC2 C49298248
CCc1ccc(s1)C(=O)NNC(=O)NC(C)C C49468580
CC(C)NC(=O)NNC(=O)[C@@]1(CC1(Cl)Cl)C C49468932
CCc1c(c(n[nH]1)C(=O)N(C)C2CCC(CC2)C)N C50307341
CC[C@H](/C(=N/O)/N)n1c(c(c(n1)C)Br)C C50593392
CN(c1ccc(cc1)F)C(=O)c2ccc(nc2)NN C51114300
c1csc2c1CN(CC2)Cc3c(snn3)NN C51146818
Cc1c(c(n(n1)C)NN)CO[C@H]2CCC[C@@H](C2)C C51149276
c1cc(c(cc1F)Sc2c3c(nc[nH]3)ncn2)N C52122473
C[C@H]1C[C@@H]1NS(=O)(=O)c2ccc(cc2N)OC C52271693
C[C@@H]1C[C@H]1NS(=O)(=O)c2ccc(cc2N)OC C52271695
Cc1c(c(n[nH]1)C)C(=O)N[C@@]2(CCC[C@@H](C2)C)CO C53128652
Cc1c(cccc1F)[N-]S(=O)(=O)c2ccc[nH+]c2N C50670144
CSc1c(c(n(n1)[C@@H]2CCCCC[C@@H]2O)N)C#N C54600523
c1cc(ccc1Oc2ccc(cn2)/C(=N/O)/N)Cl C04394699
c1cc(ccc1N)n2c(ccn2)NC(=O)CC3CC3 C61628839
c1ccc(c(c1)Oc2ccnc(c2)/C(=N\O)/N)Cl C61813892
C1CCC2(CC1)CCN(CC2)C(=O)C/C(=N/O)/N C61823941
CC[C@H]1COCCN1c2ccc(c(c2)Cl)/C(=N/O)/N C61855838
COc1cc(ccn1)CNc2ccc(cc2N)C#N C62069686
COc1ccc(cn1)CNc2ccc(cc2N)C#N C62069804
c1cc(ccc1C#CCCO)NC(=O)c2cc[nH]n2 C62778202
Cc1c(nnc(c1/C(=N/O)/N)SC2CCCC2)C C62829679
CC[C@@H](/C(=N/O)/N)C(=O)N1CCC(CC1)(C)CC C62960544
CCC[C@@H](C(=O)N1C[C@@H](C[C@H](C1)C)C)NC(=O)N C63663385
CC(C)CNC(=O)NNC(=O)[C@H]1C[C@@H]2CC[C@H]1C2 C65180299
CC1(CCCC1)CNC(=O)N2CC[C@H](C2)C(=O)N C66600028
CC1=C([C@H](NC(=S)N1)c2ccc(cc2)OC)C(=O)NC C00082421
COc1ccc(cc1)[C@H]2c3ccc(cc3OC(=C2C#N)N)O C00066787
COc1cccc(c1O)CNc2cccc3c2[nH]nc3 C04629485
CCc1nc(c2c3c(sc2n1)COC(C3)(C)C)NN C04898087
c1cc(ccc1Nc2ncnc(n2)N)SC(F)F C03208514
C/C(=N\NC(=O)C(=O)N)/CC12CC3CC(C1)CC(C3)C2 C07993038
Cc1cc2c(cc3c(nn(c3n2)CCO)N)cc1Cl C11727804
CCc1nc(c2c3c(sc2n1)CCCC3)NC(=O)N C12650663
c1csc2n1c(c(n2)Br)/C=N\NC(=S)N C05386507
c1cc(c(cc1Cl)NS(=O)(=O)N2CCCC2)N C20254636
C[C@@H]1CCCN(C1)S(=O)(=O)Nc2ccc(cc2N)Cl C21050515
c1ccc2c(c1)c(no2)CC(=O)Nc3ccccc3N C22174429
CCCS(=O)(=O)Nc1nc2ccc(cc2s1)N C22177904
Cc1cc(cnc1NS(=O)(=O)c2ccc(cc2)N)Cl C27657800
c1ccc(cc1)n2c(=O)c3c4c(sc3nc2NN)CCC4 C06664130
c1cc(c(cc1/C=N\O)Br)OCC(=O)N C01105561
CC(C)(C(=O)Nc1ccc(cc1)N)n2cc(ccc2=O)Cl C33512783
C[C@H]1CCC[C@@H](C1)Oc2cc3c(cc2N)OCC(=O)N3 C35453519
CN(CC(=O)NC1CC1)c2ccc3c(c2N)ncs3 C36131353
c1cc(c(cc1NS(=O)(=O)N2CCCC2)Cl)N C36288549
C[C@H]1CCCN(C1)S(=O)(=O)Nc2ccc(c(c2)Cl)N C36288551
Cc1ccc(nc1)NS(=O)(=O)c2ccc(cc2C)N C37063976
c1cc2cn[nH]c2cc1N[C@@H]3COc4c3ccc(c4)O C37134397
c1cc2c(cn[nH]2)c(c1)N[C@@H]3COc4c3ccc(c4)O C37783699
C[C@@]1(C(NC(=O)N1c2ccccc2Cl)(C)C)NO C02223613
Cc1c(nnc(c1C(=S)N)N[C@@H](C)c2ccco2)C C40291209
c1cc2c(cc1NC(=O)c3c(ccs3)N)OCCCO2 C40296802
c1cc2c(cc1N)cc(o2)C(=O)Nc3ccc(cn3)Cl C40302068
C[C@@H]1CCCN(C1)c2c(c(ncn2)NC3CCCC3)N C40731524
c1cc2c(cc1N)cc(s2)C(=O)O[C@@H]3CCCCNC3=O C41093778
Cc1cc(c(c(c1)C)C(=O)N(C)C[C@H](C)/C(=N/O)/N)C C42458641
Cc1ccc2c(c1)cc([nH]2)C(=O)Nc3c[nH]ccc3=O C45827843
CCc1c(cc(s1)C(=O)NNC(=O)NC(C)C)C C47464111
C[C@H]1CCC[C@@H](C1)N(C)c2cc3c(cc2N)OCC(=O)N3 C49010232
Cc1cc(c(o1)C)[C@@H](C)Nc2cc(nc(n2)N)Cl C49390132
Cc1c(c(n[nH]1)C(=O)N2CCC[C@@H]2C3CCCCC3)N C50306187
Cc1ccc(cc1NS(=O)(=O)c2ccc(cc2N)F)C#N C50428910
C[C@H]1CCCN([C@H]1C)C(=O)C2(CCCCC2)/C(=N/O)/N C50568144
COc1c(ccc(n1)NC[C@@H]2Cc3ccccc3O2)N C51086681
CCc1c(nn(c1C)c2cc(ccc2/C(=N/O)/N)C)C C51580240
Cc1cc(cc(c1)S(=O)(=O)[N-]c2ccc([nH+]c2)N)C C41650859
CCc1ccccc1[N-]S(=O)(=O)c2cc[nH+]c(c2)N C50648848
C[C@@H]1CN([C@@H](CO1)C)[C@@H](C/C(=N/O)/N)c2ccccc2 C55020994
C/C(=N\NC(=O)c1cccs1)/c2cc(ccc2O)O C21021279
C[C@H]1C(=O)N(c2cc(c(cc2N1)Cl)Cl)C[C@@H](CO)O C57933719
C[C@H](/C(=N/O)/N)C(=O)N1CCC2(CCCCC2)CC1 C61823944
C[C@@H]1CCCC[C@H]1NS(=O)(=O)c2cc(cnc2)N C62430890
c1ccc2c(c1)NC[C@@H](O2)Cc3ccc(cc3)S(=O)(=O)N C62495896
C[C@@]1([C@@H](OC([C@@]([C@]1(C)O)(C)O)(C)C)Oc2ccccc2)O C64220370
c1ccc2c(c1)CCC[C@]2(CNc3c4cc[nH]c4ncn3)O C66859928
Cc1cc(no1)NC(=O)[C@@H](C)Sc2ccc(cc2)N C17007761
Cc1cc(no1)NC(=O)[C@H](C)Sc2ccc(cc2)N C17007764
CC(C)c1ccccc1Oc2ccc(cn2)/C(=N/O)/N C19470701
Cc1c(ccc2c1[nH+]cc(c2NCCO)C(=O)[O-])Cl C19793892
CN(CC/C(=N/O)/N)c1ccc(cn1)Br C19834245
Cc1ccc(nc1)[N-]S(=O)(=O)c2cccc(c2)C[NH3+] C19844303
Cc1cccnc1[N-]S(=O)(=O)c2ccc(cc2)C[NH3+] C19844307
Cc1cc(cc(c1C)N)S(=O)(=O)NC[C@@H]2CCCO2 C20003884
Cc1ccc(cc1S(=O)(=O)N)N[C@@H](C)c2ccco2 C20126669
c1cc(ccc1CNC2(CCCC2)C#N)S(=O)(=O)N C20177853
c1cc(c(cc1NS(=O)(=O)N2CCCC2)N)Cl C20254734
Cc1cc(c(cc1C)S(=O)(=O)NC[C@@H]2CCCO2)N C21009133
Cc1cc(cc(c1C)S(=O)(=O)NCc2ccco2)N C21806323
c1cnc(c(n1)C(=O)NC2CCC(CC2)C(F)(F)F)N C25997733
Cc1ccc(cc1N)S(=O)(=O)N[C@@H](C)[C@H]2CCCO2 C35734482
CN(C1CCCCC1)S(=O)(=O)Nc2ccc(cc2)N C36283861
C[C@@H]1C[C@@H]1C(=O)N[C@@H](C)c2ccc(cc2)S(=O)(=O)N C37008964
Cc1ccc(cc1N[C@H](C)c2ccco2)S(=O)(=O)N C37135436
Cc1cc(ccc1SCC(=O)Nc2cc(no2)C)N C37193472
Cc1c(cccc1S(=O)(=O)N)N[C@H](C)c2ccco2 C37787705
Cc1c(c(n[nH]1)C)NC(=O)CSc2ccc(cc2)O C38078785
C[C@@H](Cc1ccco1)NC(=O)c2cc3cc(ccc3o2)N C40346215
C[C@H](Cc1ccco1)NC(=O)c2cc3cc(ccc3o2)N C40346216
C/C=C/C=C/C(=O)Nc1ccc(cc1C)S(=O)(=O)N C40382135
CC(C)(C)[C@H](C(=O)[O-])NC(=O)[C@@H]1C[C@@H]2CCCC[C@@H]2[NH2+]1 C40482080
Cc1ccc(cc1S(=O)(=O)N)NCc2cscn2 C40504073
Cc1ccc(cc1NCc2cscn2)S(=O)(=O)N C40505017
C[C@H](C(=O)NC)OC(=O)c1cc2cc(ccc2s1)N C41093837
CC(C)N(C)S(=O)(=O)Nc1cc(c(cc1F)F)N C42520263
CC(=O)c1ccc(cc1)NC(=O)NC2CCC(CC2)O C42738904
c1c(cn[nH]1)NC(=O)NC2CCC(CC2)C(F)(F)F C45464158
c1c(csc1CNC(=O)Nc2c[nH]nc2)Br C47040338
[H]/N=C(/c1c(c(nnc1N(C)Cc2ccccc2C)C)C)\N C48872357
c1cc(ccc1[C@H]2C[C@H]2C(=O)NNC(=O)NC3CC3)F C49150838
Cc1ccc(cc1S(=O)(=O)N)NC[C@H]2CCC=CO2 C50267565
Cc1ccc(c(c1)N)S(=O)(=O)N[C@@H]2CCC[C@H]2OC C50368251
Cc1cccc(c1S(=O)(=O)N[C@@H]2CCC[C@H]2OC)N C50368309
CO[C@H]1CCC[C@@H]1Nc2ccc(cc2N)S(=O)(=O)C C50368992
CCO[C@H]1CCCN(C1)c2cc(ccc2/C(=N/O)/N)C C51579517
C#CCNC(=O)CNC(=O)Nc1ccc(c(c1F)F)F C51583369
C#CCNC(=O)CNC(=O)Nc1ccc(cc1F)Cl C51583726
C[C@@H]1CCC[C@](C1)(CO)NC(=O)c2cc(c[nH]2)C(=O)C C53105850
CC1CCN(CC1)S(=O)(=O)Nc2ccc(cc2)N C20254563
Cc1c(sc2c1c(=O)nc([nH]2)SCC(=O)N)C C08714279
CC[C@@H]1C(=O)N(c2cc(c(cc2N1)C)C)C[C@@H](CO)O C57930669
Cc1cc(ccc1Cl)OCc2[nH]c(=O)cc(n2)CN C58054321
CCC1CCC(CC1)NC(=O)Cn2cc(ccc2=O)N C61091572
c1cc(nc(c1Cl)Cn2cc(cn2)Br)NN C61639375
Cc1cc(cc(c1C)C(=O)[O-])NC(=O)[C@H]2CSC[NH2+]2 C62349216
CCC[C@]1(CCCN(C1)C(=O)C2(CCCC2)[NH3+])C(=O)[O-] C62871300
c1ccc(c(c1)COc2cccc(c2)/C=N/N=C(N)N)Cl C04575206
Cc1ccc(cc1)NC(=S)NNC(=S)Nc2ccc(cc2)C C01674980
C/C(=N\NC(=S)N)/CC(=O)Nc1ccc(cc1Cl)Cl C19595643
C/C(=N\NC(=S)N)/CC(=O)Nc1cc(ccc1Cl)Cl C19868098
Cc1ccc(cc1)CNS(=O)(=O)c2ccc(cc2)NN C35354641
C[C@@H](c1cccs1)NS(=O)(=O)c2ccc(cc2)NN C35736948
Cc1ccsc1CNc2cccc(c2)NS(=O)(=O)N C37130782
Cc1ccc(cc1)[C@@H](C)Nc2cccc(c2)NS(=O)(=O)N C37130860
CCC[C@H](/C(=N/O)/N)NC(=O)c1cc(ccc1F)Br C40370656
CCC[C@@H](/C(=N/O)/N)NC(=O)c1cc2c(s1)CCCCC2 C40370657
CCC[C@@H](/C(=N/O)/N)NC(=O)C12CC3CC(C1)CC(C3)C2 C40370799
CCC(CC)(/C(=N/O)/N)NC(=O)c1cc2c(s1)CCCC2 C40370899
CC(C)Nc1c(c(ncn1)Nc2ccccc2C(F)(F)F)N C40701704
Cc1ccc(cc1Nc2c(c(ncn2)NC(C)C)N)Cl C40704777
Cc1ccc(cc1Nc2c(c(ncn2)NCC=C)N)Cl C40704781
CC(C)Nc1c(c(ncn1)NCc2ccccc2Cl)N C40708350
c1cc(ccc1CNc2c(c(ncn2)NC3CCCCC3)N)F C40708731
C=CCNc1c(c(ncn1)Nc2ccc(cc2)Br)N C40708993
c1cc(ccc1CCO)NS(=O)(=O)c2ccc(c(c2)N)Cl C40737622
CC[C@H](C)Nc1c(c(ncn1)Nc2cc(ccc2F)F)N C40800149
CC[C@@H](C)Nc1c(c(ncn1)Nc2ccc(c(c2)F)F)N C40800344
Cc1cccc(c1C)CNc2cccc(c2)NS(=O)(=O)N C43314087
CCC(CC)(/C(=N/O)/N)C(=O)Nc1ccc(cc1Cl)F C44783094
CCC(CC)(/C(=N/O)/N)C(=O)Nc1ccc(cc1)Br C44784343
CC[C@@H]1CCCC[C@@H]1NC(=O)C2(CCCCC2)/C(=N/O)/N C44786077
C[C@@H](c1ccc(cc1)Br)NC(=O)C2(CCCC2)/C(=N/O)/N C44786297
CCCC1CCC(CC1)NC(=O)C2(CCCC2)/C(=N/O)/N C44786370
CCC[C@@H](/C(=N/O)/N)C(=O)Nc1c(cc(cc1C)Br)C C44861067
CC[C@H](/C(=N/O)/N)C(=O)N[C@H](C)c1ccc(cc1Cl)Cl C44861105
c1cc(cc(c1)Br)CNS(=O)(=O)c2ccc(c(c2)N)O C48817539
c1ccc(c(c1)CNS(=O)(=O)c2ccccc2NN)Br C48869851
CC[C@H]1CCCC[C@@H]1NS(=O)(=O)c2ccccc2NN C49122855
CCC1CCC(CC1)NS(=O)(=O)c2ccc(cc2)NN C49122935
Cc1c(cn[nH]1)CCCNC(=O)c2cc(c(c(c2)Cl)Cl)N C50182332
CCCc1c(c(n[nH]1)C(=O)N[C@@H](C)c2ccc(s2)C)N C50323003
CC(C)[C@H](c1cccs1)NC(=O)c2cc(ccn2)NN C51115410
CC(C)[C@H](c1cccs1)NC(=O)c2c(ccc(n2)NN)Cl C51115454
CCCc1cc(nc(n1)Sc2ccc(cc2C(=[NH2+])N)Cl)[O-] C52860418
c1ccc(cc1)CN/C(=[NH+]/N=C\c2ccc(cc2O)O)/[S-] C16480020
Cc1ccc(cc1F)NC(=S)N/N=C/c2ccc(cc2O)O C59156345
c1cc(ccc1C(=O)NNC2=C(CCCCC2)C(=O)C(F)(F)F)N C59489003
C[C@H](c1ccc(cc1)Br)NC(=O)c2c(c([nH]n2)C(C)C)N C50310091
CC[C@H]([C@H](C(C)(C)C)Sc1n[nH]c(=O)n1C(C)C)[NH3+] C61595156
c1ccc(cc1)[C@@H](C(=O)N)NC(=O)NCc2csc3c2cccc3 C61632577
CCc1c(c(n[nH]1)C(=O)N[C@H](C)Cc2ccc(cc2)F)N C62050853
CC1CCC(CC1)CNS(=O)(=O)c2ccccc2NN C63147505
CCC[C@H](C(=O)NC12CC3CC(C1)CC(C3)C2)NC(=O)N C63879948
Cc1cc(ccc1N[C@H](C)C(=O)NC(=O)N)SC(C)(C)C C58356317
COc1cc(cc(c1O)/C=N/c2ccc(cc2)NC(=S)N)Cl C00569571
CC(C)CCC(=O)NNC(=O)c1ccc(cc1)C(=S)N C67195336
COc1ccc(cc1CSCCNC(=[NH2+])N)Br C01778192
c1cc([nH]c1)C(=O)NNC(=[NH2+])COc2ccc(cc2Cl)Cl C01385314
CC(C)Cc1ccc(cc1)[C@H](C(C)C)[NH2+][C@@H](C)C(=O)NC(=O)N C07875356
CCSCC[C@@H]([C@H](C(=O)N[C@@H](C)c1cccc2c1cccc2)O)[NH3+] C12504144
CCC[C@@](C)(C(=O)Nc1ccc(cc1)NS(=O)(=O)CC)[NH3+] C37770038
C[C@H](C(=O)N)[NH2+]C[C@@H](COc1ccc(cc1Cl)Cl)O C37890736
C[C@H](C(=O)N)[NH2+]C[C@H](COc1ccc(c(c1)Cl)Cl)O C37890814
CCCC[NH2+]CCC(=O)Nc1c(c2c(s1)CCCC2)C(=O)N C39296857
CCN(c1cccc(c1)C)c2c(c([nH+]cn2)NNC(C)(C)C)N C40661915
CC(C)(C(=O)N)[NH2+]C[C@@H](COc1cc(ccc1Cl)Cl)O C40674864
CC(C)(C(=O)N)[NH2+]C[C@H](COc1ccc(c(c1)Cl)Cl)O C40674899
c1cc(ccc1Nc2c(c(ncn2)Nc3cc[nH+]cc3)N)Br C40687600
CC(C)(C)NNc1c(c(nc[nH+]1)N2CCC(CC2)Cc3ccccc3)N C40729457
C=CCNc1c2ccccc2[nH+]c(n1)Nc3ccc(cc3)C(=O)N C41150626
CC(C)[NH+](CCCO)CC(=O)Nc1ccc(cc1N)Cl C42482866
CCCCN(CC(=O)N)c1c2cc(ccc2[nH+]cc1N)Br C42691356
CCCCN(CC(=O)N)c1cc(ccc1C[NH3+])Br C42691737
C[NH+](C)C1(CCCCC1)CNC(=O)NNC(=S)NC2CCCC2 C43109701
C[NH+](C)C1(CCCC1)CNC(=O)NNC(=S)NC2CCCC2 C43147382
c1cc(c(c(c1)F)C[NH3+])NCCOC(=O)NC(=C(Cl)Cl)Cl C44249498
c1ccc(cc1)N(c2ccccc2)c3ccc(cc3)[C@H](CC(=O)N)[NH3+] C44251553
CC(C)C[C@@H](C[NH+](C)C)NC(=O)C1(CCCC1)/C(=N/O)/N C44786379
CC[C@H](C)NC(=O)CCNc1c(c(cc([nH+]1)C)C)C(=S)N C45010160
CCc1ccc(c(c1)C(C)(C)C)OCC[C@@](C)(C(=O)N)[NH3+] C45507688
C[C@@](CCCCOc1ccc(cc1)C(C)(C)C)(C(=O)N)[NH3+] C45514477
CCCc1cc(=O)[nH]c(n1)SC[C@@H](C(=O)N)[NH2+]C(C)C C45581702
CCCc1cc(=O)[nH]c(n1)SC[C@H](C(=O)N)[NH2+]C2CC2 C45581726
C[NH+](C)[C@@H](CNC(=O)NNC(=S)NC1CCCC1)c2ccsc2 C46347487
CCCNC(=O)[C@H](C)Nc1c2cc(ccc2[nH+]cc1N)Br C49194463
CC(C)C[C@@H](C(=O)NNC(=O)CCc1ccccc1Cl)[NH3+] C49924948
CC(C)C[C@H](C(=O)NNC(=O)CCc1ccc(cc1)Cl)[NH3+] C49924953
C[C@H]1CCC[C@@](C1)(CNC(=O)NNC(=S)NC2CCCC2)[NH+](C)C C52586870
C[C@H]1CCC[C@](C1)(CNC(=O)NNC(=S)NC2CCCC2)[NH+](C)C C52586873
CCNC(=O)c1c2c(sc1NC(=O)[C@H](CC(C)C)[NH3+])CCCC2 C55052713
c1ccc(cc1)[C@H](C(=O)Nc2ccc(cc2)F)[NH2+]CCCC(=O)N C56153633
C[NH+](C)[C@@H](CNC(=O)Nc1ccccc1CC(=O)N)c2ccccc2 C58173269
Cc1cc(ccc1NN)C(=O)N[C@@H](CC(C)C)C[NH+](C)C C63059176
CCC[C@H](C(=O)NC[C@H](c1ccccc1Cl)[NH+](C)C)NC(=O)N C64121996
CCC[C@@H](C(=O)N[C@@H](C)C[NH+]1C[C@@H](C[C@H](C1)C)C)NC(=O)N C64312914
c1ccc(c(c1)CCCNc2c3ccccc3nc(n2)CC[NH3+])O C65398897
c1cc(oc1)C/[NH+]=C(/N)\NCCNc2c(cc(cn2)Cl)Cl C66243189
CC(C)[C@@H](CN/C(=[NH+]/C[C@@H]1CCCO1)/N)Nc2ccccc2 C66243467
C[C@H](c1ccc(cc1)CC(C)C)NC(=O)C[NH+]2C[C@@H](C[C@@H]2C(=O)N)O C67128920
C[C@@H](c1ccc(cc1)CC(C)C)NC(=O)C[NH+]2C[C@@H](C[C@@H]2C(=O)N)O C67128922
CCCC[C@@H](C(=O)NC1CC[NH+](CC1)CC(C)C)NC(=O)N C67264590
CCC[C@H](C(=O)NC[C@@H]1CCC[NH+]1CC2CCCCC2)NC(=O)N C67332852
CCC[C@@H](C(=O)NC[C@H]1CCC[NH+]1CC2CCCCC2)NC(=O)N C67332854
CCC[C@H](C(=O)NC[C@H]1CCC[NH+]1CC2CCCCC2)NC(=O)N C67332855
CC(C)C[C@@H](C(=O)NC[C@H]1CCC[NH+]1CC2CCCCC2)NC(=O)N C67483774
CC(C)[C@@H](C(=O)NC[C@@H]1CCC[NH+]1CC2CCCCC2)NC(=O)N C67483778
Cc1c2ccc(c(c2oc(=O)c1CC(=O)NCCCO)C)O C04085335
CC(C)Cc1nnc(s1)NS(=O)(=O)c2ccc(cc2)N C01603234
c1ccc(c(c1)NS(=O)(=O)c2ccc(cc2)S(=O)(=O)N)F C00302231
Cc1ccccc1C(=O)NNC(=S)NC(=O)c2ccco2 C06504673
c1cc(ccc1c2nnc(n2N)SCC(=O)NC3CC3)F C06532690
C1CCC(CC1)C(=O)NC(=O)CSc2nnc(s2)N C14139681
c1cc([nH]c1)C(=O)NCc2ccc(cc2)NC(=O)c3ccco3 C32893070
C[C@@H]([C@H]1CCCO1)Nc2ccc(cc2N)S(=O)(=O)N(C)C C35734630
Cc1c(c(on1)C)COc2ccc(cc2N)C(=O)NC(C)C C36292729
Cc1ccc(c(c1)N)SCC(=O)Nc2nnc(o2)C(C)C C37192864
CC(C)c1nnc(o1)NC(=O)CSc2ccc(cc2N)F C37194796
Cc1c(c(n(n1)C)C)N[C@@H](C)c2ccc(cc2)S(=O)(=O)N C37230885
C[C@H](c1cccc(c1)S(=O)(=O)N)Nc2cccnc2OC C37301176
Cc1cc(ccc1C#CCCO)NS(=O)(=O)c2c[nH]nc2 C37745266
Cc1nnc(n1N)S[C@H](C)C(=O)N[C@@H]2CCCC[C@@H]2C C08140179
CC(C)n1c(ccn1)NS(=O)(=O)c2cc(ccc2N)F C37929120
C[C@H](c1ccccc1F)N(C)S(=O)(=O)c2c[nH]nc2N C40317822
Cc1ccc(o1)[C@@H](C)NS(=O)(=O)c2cc(ccc2OC)N C40348285
CCn1cc(ccc1=O)NS(=O)(=O)c2ccc(c(c2)N)F C40349215
Cc1c(cco1)C(=O)NNC(=O)NCC2(CC2)c3ccccc3 C40498181
Cc1cc(nc(c1/C(=N/O)/N)OCCc2c(ncs2)C)C C40515725
C[C@@H](Cc1ccco1)NC(=O)/C(=C/c2ccc(c(c2)O)O)/C#N C41692210
C[C@H](c1ccc(cc1)F)NC(=O)CSc2nnc(n2C)N C42372192
CCn1cc(cn1)[C@H](C)Nc2cccc(c2C)S(=O)(=O)N C44499670
CCC(C)(C)C1CCC2(CC1)C(=O)N(C(=O)N2)CCC(=O)N C44871052
CCN(C/C(=N/O)/N)S(=O)(=O)c1ccc(s1)Cl C45062303
Cc1cc(no1)CNS(=O)(=O)c2c(cccc2Cl)N C45166790
CC(C)Oc1c(cccn1)NS(=O)(=O)c2ccc(cc2)N C48761038
CCc1ccc(s1)CNC(=O)c2ccc(o2)S(=O)(=O)N C48779902
c1cc(c(c(c1)Cl)F)S(=O)(=O)NNC(=O)NC2CC2 C49125118
c1cc(oc1/C=C/C(=O)NNC(=O)NC2CC2)Br C49144660
C[C@H](Cc1ccco1)NC(=O)c2ccc(cc2)S(=O)(=O)N C49148364
c1ccc(c(c1)O)SCC(=O)NC(=O)NCc2ccco2 C50046567
CCCn1cc([nH+]c1C)S(=O)(=O)[N-]c2ccc(c(c2)C)N C50265342
COc1ccc(c(c1)N)S(=O)(=O)N[C@@H]2CCC[C@H]2OC C50367991
CC(C)NS(=O)(=O)c1ccccc1N[C@H]2CCCNC2=O C50396641
Cc1c(c(n(n1)CCOc2ccc(cc2)/C(=N/O)/N)C)Cl C50586864
Cc1nnc(s1)SCc2nc(c3ccsc3n2)NN C51151027
CCNc1ccc(cn1)S(=O)(=O)N[C@H]2CCCC[C@H]2O C52015889
CC(=O)NCC(=O)NCC(=O)NC12CC3CC(C1)CC(C3)C2 C58838451
Cc1cnc(cn1)CNS(=O)(=O)c2ccc(cc2N)Cl C61320274
CCNC(=O)CNC(=O)C(=O)Nc1cc(cc(c1)Cl)Cl C61924581
Cc1ccc(c(c1)N)S(=O)(=O)NCc2ccc(nc2)OC C62069375
CC(C)(C)c1ccc2c(c1)S(=O)(=O)N=C(N2)NCCCO C62324079
CC1CCC(CC1)NC(=O)CSc2nnc(n2C(C)C)N C57951695
c1cc(ccc1NC(=O)CNC(=O)NCc2ccoc2)Cl C54649595
C[C@@H](CC(=O)N1CCC[C@@H](C1)C(=O)N)NC(=O)C2CCCC2 C66146274
Cc1ccc(c(c1)Cl)NC(=O)CCNC(=O)c2cc[nH]n2 C66439034
C[C@H]1C[C@@H](CC(C1)(C)C)CC(=O)NNC(=O)C(=O)NC(C)C C66601945
Cc1ccc(c(c1)NC(=O)[C@H](C)NC(=O)C2CCOCC2)O C66928757
CC1([C@H]([C@@H](c2cc(ccc2O1)C#N)n3ccccc3=O)O)C C03784097
Cc1c(cco1)C(=O)N2[C@](CC(=N2)C)(c3ccccc3)O C00048594
c1ccc2c(c1)cc(c(=O)o2)C(=O)NC3=C(CCC3)C#N C00830897
CCN1C(=O)/C(=C/c2cc3c(cc2Cl)OCO3)/NC1=S C04845642
c1ccc(c(c1)NC(=O)c2cnc3ccccn3c2=O)F C00253240
c1ccn2c(c1)ncc(c2=O)C(=O)Nc3ccc(cc3)F C00253251
C[C@@H]1c2c(cc(=O)n(c2O)Cc3ccccc3)C(=O)N1C C06441966
Cc1c(cnn1C)NC(=O)c2ccc(o2)Br C02781296
Cn1c(c(cn1)Cl)C(=O)Nc2c(c3c(s2)CCC3)C#N C06790344
c1cc(cc(c1)O)/C=C(\C#N)/c2nnc3n2CCCCC3 C07158917
Cc1cc(nn1C)C(=O)Nc2c(c3c(s2)CCCC3)C#N C09001763
c1cc(ccc1/C=C\2/C(=O)N=C(S2)N3CCOCC3)O C12588771
Cc1cc(n2c(n1)c(cn2)C(=O)NC3CCC(CC3)C)C C27601515
Cc1ccoc1C(=O)Nc2nc3c(s2)CN(CC3)C C27988327
c1ccnc(c1)[C@@H]2c3c(n4c(s3)nc(n4)C5CC5)CCN2 C28429261
C/C/1=C\CC[C@@]2([C@H](O2)C(=O)C3=C(C(=O)O[C@@]3(C1)O)C)C C31166568
Cc1ccccc1NC(=O)c2cnc3n(c2=O)ccs3 C06208013
Cn1c2c(c(=S)n(c1=O)C)[nH]c(n2)SC3CCCCC3 C08626618
CN1C(=O)c2ccc(cc2C1=O)/N=C/3\NCCCS3 C34971958
c1ccc(cc1)[C@@H]2CSc3nnc(n3N2)[C@H]4CCCO4 C36152514
[H]/N=C\1/CN2CC(=O)N(N=C2C=C1)Cc3cccc4c3cccc4 C36240125
Cc1cc(on1)NC(=O)c2cc(cn2C)Br C36858233
CNC(=O)c1cc(ccc1I)[N+](=O)[O-] C37253239
Cc1ccccc1NC(=O)c2cnc3ccccn3c2=O C00253218
c1ccc(c(c1)/C=N/N2C(=O)[C@H]3[C@@H]4C[C@H]([C@@H]3C2=O)C=C4)O C05177221
C1CO/C(=C(\C(=C(/Cl)\Br)\Cl)/[N+](=O)[O-])/N1 C38200335
Cc1cn(nc1C)C(=O)[C@@H]2C[C@H](CN2c3ccccc3)O C39294449
c1ccc(cc1)C2=C[C@@H](n3c(ncn3)N2)c4cccnc4 C39379273
Cc1cc2c(cn(c2nc1)C(=O)OC(C)(C)C)C#CCO C39961364
C[C@@H]1CCN([C@@H]2[C@@H]1CCCC2)S(=O)(=O)N3CCNCC3 C40860453
Cc1cccc2c1oc(c2)C(=O)N[C@@H]3CCS(=O)(=O)C3 C41306732
Cc1cc2c(n1Cc3nc(no3)C)CC(C[C@H]2O)(C)C C41709499
c1cc(c(cc1[N+](=O)[O-])F)n2ccc3c2CCC[C@H]3O C41710206
c1cc2c(ccc(c2nc1)NC(=O)[C@@H]3COCCO3)Cl C41808069
C[C@@H](C(=O)NC(=O)N1CCO[C@H]2[C@@H]1CCCC2)Cl C43428859
c1ccc2c(c1)CCCCN2S(=O)(=O)c3c[nH]nc3 C48904952
CC[C@@H]1CN(CCO1)C(=O)c2c(c(n[nH]2)C)Br C48912775
Cc1cs/c(=N\C(=O)CN2C[C@@H](OC(C2)(C)C)C)/[nH]1 C49177258
c1ccc2c(c1)nnn2c3c(cc(cn3)Br)CO C50043467
Cn1c2c(cn1)c(ncn2)N[C@@H]3CCc4ccccc4C3 C50499207
CNc1c(cc(cn1)C(=O)N2CCO[C@H]3[C@H]2CCCC3)Cl C50789712
c1csc2c1c(ncn2)[NH+]3[C@@H]4CCCC[C@@H]4C[C@@H]3C(=O)[O-] C57366917
Cn1c2c(cn1)c(ncn2)N[C@@H]3CCCc4c3ccs4 C61364363
c1cc(cnc1)[C@@H]2CC(=Nc3c2ncn3c4ccc(cc4)F)O C40283923
c1cc(cc(c1)F)n2cnc3c2N=C(C[C@H]3c4cccnc4)O C40287807
CN1[C@H]2C(=N[C@@H](N2)c3c4ccccc4ccc3OC)C=N1 C63856148
CC1=C2[C@H](SCC(=O)N[C@@H]2N=N1)c3cccc4c3nccc4 C63796200
Cc1ccsc1[C@H]2C3=C(C[C@@H](CC3=O)C)Nc4n2ncn4 C19959635
c1cc2c(ccc(c2nc1)F)S(=O)(=O)/N=C/3\NCCS3 C66255416
c1cc(cc(c1)F)[C@H]2CN(CCO2)c3c4cc[nH]c4ncn3 C66814748
CC1=CC(=C2C(=O)NC(=S)NC2=O)C=C(N1CCOC)C(F)(F)F C01803599
c1cc(ccc1C(=O)N[C@H]2CCSC2=O)C(=O)N[C@H]3CCSC3=O C00753216
c1cc(=O)n(cc1C(F)(F)F)CC(=O)NC(=O)NC2CCCC2 C03516429
c1ccc(cc1)[C@@H]2OC[C@H]([C@H](O2)[C@H]3[C@H](CO[C@H](O3)c4ccccc4)O)O C08579491
c1cc(ncc1I)NC(=O)CSc2[nH]ncn2 C32697239
[H]/N=C\1/C(CC(CC1=O)(C)C)N2CCN(CC2)C\3CC(CC(=O)/C3=N/[H])(C)C C33779674
CC(=O)N[C@@H]1CCCC[C@@H]1NC(=O)[C@H]2CCCN(C2)C(=O)C(C)(C)C C34900589
C[C@H]1CCC[C@]2(C1=C[C@H]3[C@@H](C2)OC(=O)[C@@H]3C[NH2+][C@@H]4CON=C4[O-])C C35361892
CCc1nnc(s1)NC(=O)[C@H](C)[C@H]2CC[C@@]3(C=CC(=O)C=C3[C@@H]2O)C C37515118
C[C@@H](C(=O)[O-])NC(=O)C1=CC2=c3ccccc3=[NH+][C@H]2C(=N1)c4ccccc4 C38570532
COC1=C[C@@H]2C[C@@H]3CO[P@@](=O)(N[NH+]3C[C@@H]2C=C1Cc4ccccc4)[O-] C39468849
CCOC1=C[C@H]2C[NH+]3[C@@H](C[C@@H]2C=C1SC)CO[P@@](=O)(N3)[O-] C39468963
COC1=C2Nc3ccccc3C[NH+]2[C@@H](C1)C(=O)N(c4ccccc4)OC C39545140
c1ccc2c(c1)C=CN3[C@@H]2C([C@H]([C@@H]3C(=O)N)c4cccnc4)(C#N)C#N C39940544
Cc1c(c2ccccc2[nH]1)/C=C(/C#N)\C(=O)N[C@H]3CCS(=O)(=O)C3 C40570637
Cc1c(c2cc(ccc2[nH]1)F)CC(=O)Nc3cccnc3n4ccnc4C C40821685
Cc1c(c(c2cc(ccc2[nH+]1)F)N[C@@H]3CCS(=O)(=O)C3)CC(=O)[O-] C41473780
Cc1cc(ccc1NC(=O)C(=O)N[C@@H]2CCCc3c2cnn3C)Cl C41954982
Cn1cc(cc1C(=O)N)S(=O)(=O)N2CCCc3c2cc(cc3F)F C42006984
C[C@@H](C(=O)NC)NS(=O)(=O)c1cc(cnc1Cl)Br C42350309
c1cc(c(cc1Cl)Cl)NC(=O)C(=O)N[C@@H]2CCS(=O)(=O)C2 C48589194
CS(=O)(=O)N[C@@H]1CCCN(C1)C(=O)NCC(=C)Br C49286116
c1c(cnc(c1S(=O)(=O)N[C@H]2CCCNC2=O)Cl)Br C50397684
CC1(COCCN1S(=O)(=O)c2cc(cnc2N)Br)C C50674051
C[C@@H]1CCN([C@@H](C1)C)S(=O)(=O)c2ccc(cc2)S(=O)(=O)N C51750491
c1cc(c(cc1CC(=O)NNC(=O)[C@@H]2CCS(=O)(=O)C2)Cl)Cl C15639412
Cc1cc(cc(c1)C2(CCC2)C(=O)NNC(=O)[C@H]3CCS(=O)(=O)C3)C C55050835
Cc1c(c(on1)C)S(=O)(=O)NC2[C@@H]3CCC[C@H]2C[NH+](C3)C4CC4 C57011245
C[C@@H]1[C@@H]2[C@@H](C(=O)N(C2=O)Cc3ccccc3)[C@@]4(N1)c5ccccc5NC4=O C19798258
CCc1nnc(s1)NC(=O)C23C[C@H]4C[C@@H](C2)CC(C4)(C3)NC(=O)C C18323352
c1csc2c1[C@@]3(CCC2)C(=O)N(C(=O)N3)CC(=O)NCC(F)(F)F C05679536
Cc1ccccc1C(=O)NNC(=O)[C@@H]2CS[C@]3(N2C(=O)CC3)C C57677052
CCC[C@@H]1CCCN(CC1)C(=O)c2c(oc(c2S(=O)(=O)N)C)C C58381088
CNC(=O)c1ccc(=O)n(c1)CC(=O)Nc2cc(ccc2F)Cl C58438674
CN[C@@H]1c2cc(cc(c2N(C1=O)CC(=O)NCC#N)Br)F C42079608
C#CCN1c2ccccc2/C(=N\NC(=O)[C@H](c3ccccc3)O)/C1=O C18212613
c1cc(c(cc1NC(=O)C(=O)NCc2cn3ccsc3n2)F)F C61978713
Cc1cc2c(o1)CC(C[C@@H]2NC(=O)C(=O)Nc3ccc(cc3)CC#N)(C)C C62208359
Cc1ccc(c(c1)Br)NC(=O)C(=O)NCc2c(noc2C)C C63230534
COc1ccc(c(c1)[C@@H]2[C@@H]3C(=c4ccccc4=[NH+]3)C[C@@H](N2)C(=O)[O-])OC C63351507
COc1ccc(c(c1)[C@H]2[C@H]3C(=c4ccccc4=[NH+]3)C[C@@H](N2)C(=O)[O-])OC C63351510
C[C@@H]1CCC2=C3C(=NC(=NC3=O)CN4CCC(CC4)C(=O)N)S[C@@H]2C1 C40010824
c1ccc(cc1)[C@H](c2ccccn2)NC(=O)N[C@H]3CCS(=O)(=O)C3 C47594096
Cc1c2c(nc(nc2sc1C(=O)N[C@H]3CCCCNC3=O)C)C C47214636
c1cc(cnc1)C2=NN=C3[C@@H]2[C@H](C(=C(O3)N)C#N)c4cc(ccc4F)F C05130054
Cn1c(c(cn1)C(=O)Nc2cc(c[nH]c2=O)Br)C(F)F C66337326
Cc1cc(c(cc1C(=O)N(C)Cc2c(ncs2)C)S(=O)(=O)N)C C66406824
C[C@H](C(=O)NC(=O)NC(C)C)N1CCO[C@@H](C1)c2ccc(c(c2)F)F C66850278
Cc1nc2ccc(cc2s1)NC(=O)N[C@H](C)C(=O)N3CCSCC3 C67537154
CCO[C@@H]1CCCN(C1)C(=O)Nc2ccc(c(c2C)NC(=O)C)C C67583120
c1cc2c(cc1O)OC(=C([C@H]2c3cc(cs3)C[NH+]4CCOCC4)C#N)N C04594351
Cc1ccc(cc1)NC(=O)C(=O)NC2CC([NH2+]C(C2)(C)C)(C)C C03084869
CC(C)Cc1c2c(c3c4c(c(ncn4)NCC[NH3+])oc3n1)CCC2 C02241332
c1ccc(c(c1)CSc2nnc(o2)[C@@H](Cc3c[nH]c4c3cccc4)[NH3+])F C08607271
C[C@@H]1CCc2c(sc3c2c(ncn3)N4CC[NH2+][C@@H](C4)C(=O)N)C1 C11173789
COc1ccc(cc1)[C@@H]2[C@H]([C@@H](n3c(ncn3)N2)c4ccccc4)[NH3+] C15830344
COc1cc(cc2c1OCO2)[C@H]3c4cc(c(cc4CC[NH2+]3)O)O C20272885
C[C@H](C(=O)Nc1c(cc(cc1Cl)N)Cl)[NH+](CC#N)CC#N C21008745
c1cc(oc1)C2=NN([C@H](C2)c3cccs3)C(=O)CSC(=[NH2+])N C29335388
c1cc(sc1)C(=O)N/[NH+]=C(\c2cc3cc(ccc3oc2=O)Cl)/N C05445877
CC(C)[C@H](C(=O)Nc1ccc(cc1Br)[N+](=O)[O-])[NH3+] C37040255
CCCC[C@@H](C(=O)Nc1cc(ccc1Cl)S(=O)(=O)C)[NH3+] C37619878
CCN1C=C([C@H](N1)C)C[NH2+]Cc2cc([nH]n2)c3ccc(cc3)F C39305622
CCN1[C@H](C(=C[NH2+]1)CNCc2cc([nH]n2)c3ccc(cc3)F)C C39305628
CO[C@@H]1C[NH+](CCN1)[C@@H](CNO)c2ccc(cc2)c3ccccc3 C39533674
C[C@H]1C(=c2ccccc2=[NH+]1)C(=O)[C@H](C)Sc3[nH]c(=O)cc(n3)N C39990762
Cc1c(c(n[nH]1)C)S(=O)(=O)NC2CC([NH2+]C(C2)(C)C)(C)C C40808958
C[C@H](c1ccccc1)NC(=O)[C@H]2C[NH2+]C[C@@H]2C(=O)N[C@@H]3CCc4c3cccc4 C43223128
CC(C)(CNS(=O)(=O)c1ccc(cc1Br)N)[NH+](C)C C43411126
c1ccc2=[NH+]C(=O)/C(=C\NCc3ccc(cc3)S(=O)(=O)N)/C=c2c1 C44546425
C[C@H](CNS(=O)(=O)c1ccc(cc1Cl)C#CC[NH3+])COC C45650490
C1CCCC(CC1)(C#N)NC(=O)C[NH+]2CCC(CC2)CC(=O)N C48025001
C[C@@H](CC[NH+](C)C)NS(=O)(=O)c1cc(cc(c1F)Cl)N C49554801
CCN(C1(CCCCCC1)C[NH3+])S(=O)(=O)c2cn[nH]c2C C50093088
c1cc(c(cc1Cl)Cl)OC[C@H](C[NH2+][C@H]2CCCNC2=O)O C50396197
CC[NH2+][C@H](c1cc2c(cc1Br)[nH]c(=O)[nH]2)[C@@H]3CCOC3 C52094608
C[NH+]1C[C@]2([C@H](O[C@@H]([C@@](C1)(C2O)CO)c3ccccc3)c4ccccc4)CO C17175884
CC(C)[NH+](C)CCNS(=O)(=O)c1cc(cc(c1F)Cl)N C54111674
CC(C)[NH+](C)CCNS(=O)(=O)c1cc(ccc1N)Br C54111686
Cc1cc(nc([nH+]1)N)NCc2cn3cc(ccc3n2)Br C54841337
Cc1ccccc1CSc2nnc(o2)[C@@H](Cc3c[nH]c4c3cccc4)[NH3+] C16039285
COc1ccccc1NC(=O)Nc2c(c3c(s2)C[NH2+]CC3)C#N C41603479
Cc1cc(ccc1/C=N/NC(=O)[C@@H](CC(C)C)[NH3+])N2CCCC2 C59158987
c1ccc(c(c1)NCC(=O)NCC(F)(F)F)[NH+]2CCC(CC2)O C55887831
CC[C@H]([C@@H](c1ccc(cc1)Cl)Sc2n[nH]c(=O)n2CC)[NH3+] C61594197
CC[C@H]([C@@H](c1ccc(s1)C)Sc2n[nH]c(=O)n2C3CC3)[NH3+] C61594557
CCCn1c(=O)[nH]nc1S[C@H](C[NH3+])c2cc(cs2)Br C61594964
CC[C@H]([C@@H](c1ccc(s1)Cl)Sc2n[nH]c(=O)n2C(C)C)[NH3+] C61595102
CC[NH2+][C@@H](c1cc2c(cc1Br)[nH]c(=O)[nH]2)C3CCOCC3 C61672316
CCOc1ccc(cc1S(=O)(=O)NC(C)(C)C[NH3+])Br C63020617
c1cc(c(cc1[N+](=O)[O-])C(=O)N[C@@H]2CCC[C@H]2[NH3+])Br C63171912
c1ccc2=[NH+]CC(=c2c1)C[C@H]3N[C@H](ON3)C(=O)NC4CCCCC4 C63295580
c1cc(c(cc1Cl)Cl)OC/C(=[NH+]/NC(=O)[C@@H]2C=CC=N2)/N C39314972
CC(=O)N[C@@H]1Nc2ccc(cc2S1)NC(=O)[C@@H]3C=c4ccccc4=[NH+]3 C63600808
CC(=O)N[C@@H]1Nc2ccc(cc2S1)NC(=O)[C@H]3C=c4ccccc4=[NH+]3 C63600812
C[NH+](CC1CCCC1)CC(=O)Nc2c(c3c(s2)CCC3)C(=O)N C64021414
c1ccc(cc1)[C@@H]2N/C(=C\C(=O)NNC(=O)C3=c4ccccc4=[NH+]C3)/CS2 C64048568
C[C@@H]1CC[C@H]2[C@H](C1)CCC[NH+]2CC(=O)Nc3ccccc3SCC(=O)N C64515529
CC(C)(C)C1=C[C@H](N=N1)[C@@H]2[C@@H]3C[NH+](C[C@@H]3[C@](N2)(CCO)CO)C C65410421
CC[C@H](c1c(cccn1)C)Nc2c3ccccc3nc(n2)CC[NH3+] C65434488
C[NH+]1CCc2c(sc3c2C(=N[C@@H](N3)c4ccc(c(c4)OC)O)O)C1 C04995351
Cc1ccc(cc1)CSc2nnc(o2)[C@H](Cc3c[nH]c4c3cccc4)[NH3+] C01271502
CC(C)[C@@H](C)[NH2+]CC(=O)NNC(=O)c1ccc(cc1)Br C06510560
c1cc(sc1)[C@@H]2c3ccsc3CC[NH+]2CCC(=O)NC(=O)N C11455290
Cc1ccc(cc1C)NS(=O)(=O)c2cc(ccc2OC)C[NH3+] C20189775
c1cc(ccc1C(=S)N)S(=O)(=O)N[C@H]2C[NH+]3CCC2CC3 C21806473
CC[NH+]1CCc2c(sc3c2C(=N[C@H](N3)c4ccccc4O)O)C1 C22635723
c1cc(ncc1Br)NC(=S)NCCC2=[NH+][C@H]3C=CC=C[C@H]3N2 C27426696
C[C@H]1CN(C[C@@H](O1)C)[C@@H](C[NH3+])c2cc(c(c(c2)OC)O)CC=C C33460781
Cc1c(sc(c1C(=O)N)NC(=O)N2CC[NH+](CC2)CC(=C)C)C C34785978
COc1c(cc(cc1Br)Cl)S(=O)(=O)NCC[NH3+] C36286517
CC(C)(C)[C@H]1CCCC[C@H]1NC(=O)[C@@H](CCS(=O)(=O)C)[NH3+] C37007198
CC(C)C[C@H](C(=O)Nc1ccccc1S(=O)(=O)C(F)F)[NH3+] C37042823
c1c(cc(c(c1[N+](=O)[O-])OC[C@H](C[NH3+])O)Br)Cl C37288589
COc1cc(cc(c1OC[C@H]2CNC(=O)O2)Br)C[NH3+] C37711803
CC(C)(CNS(=O)(=O)c1cc(ccc1N)Br)C[NH+](C)C C37929119
CC1(CC(CC([NH2+]1)(C)C)NC(=O)C(=O)NC2=CC3=CC=N[C@H]3C=C2)C C39272223
C[C@H]1c2cc(c(cc2CC[NH+]1CC(=O)Nc3c(ccs3)C#N)O)O C39303971
CCN1[C@@H](C(=C[NH2+]1)CNCc2cc([nH]n2)c3ccc(cc3)F)C C39305625
CC(C)C[C@H]1CSC(=[NH+]1)NCc2ccc(cc2)S(=O)(=O)N C40795627
C[NH+]1CCC(CC1)N(C)c2c(c(ncn2)Nc3cc(ccc3F)F)N C40800131
CC(C)C[C@@H](c1nc(co1)C(=O)NC[C@H]2CC[C@H]3C[C@@H]2C3(C)C)[NH3+] C43213214
C[C@H](C(=O)NC1CC([NH2+]C(C1)(C)C)(C)C)NC(=O)c2ccoc2 C48363981
CC1(CC(CC([NH2+]1)(C)C)NC(=O)C(=O)Nc2ccc(cc2)SC)C C48605302
C[C@H](COC)[NH+](C)[C@@H](C)C(=O)Nc1c(cc(cc1Cl)N)Cl C49025880
CC(C)[C@@H](C[NH+](C)C)NS(=O)(=O)c1cc(ccc1Cl)N C49192804
Cc1c(sc(n1)C)[C@H](C)NS(=O)(=O)c2ccc(s2)CC[NH3+] C49539323
c1cc(c(cc1S(=O)(=O)N[C@@H]2CC[NH+]3[C@@H]2CCCC3)N)Cl C49563195
c1c(oc(c1Br)Br)C[NH2+]CCS(=O)(=O)N C50359424
C[C@H](c1nncn1C)Nc2c3cc(ccc3[nH+]cc2N)Br C50417271
c1ccc2c(c1)[nH+]c(n2C[C@H](c3ccc(c(c3)F)F)O)NCCO C51092771
CC(C)(C)c1ccc2c(c1)ccn(c2=O)CCC(=O)NCC[NH3+] C57876168
C[C@@H]1C[C@H](C[NH+](C1)CCC(=O)Nc2c(c3c(s2)CCCC3)C(=O)N)C C54423757
CC1(CC(CC([NH2+]1)(C)C)NC(=O)CCNC(=O)c2ccco2)C C25876357
CC[C@@H]([C@@H](c1ccc(cc1)Cl)Sc2n[nH]c(=O)n2CC)[NH3+] C61594196
CC[C@H]([C@H](c1ccc(s1)Br)Sc2n[nH]c(=O)n2CC)[NH3+] C61594295
CC[C@@H]([C@@H](c1ccc(s1)C)Sc2n[nH]c(=O)n2C3CC3)[NH3+] C61594556
CCCn1c(=O)[nH]nc1S[C@H](c2ccc(s2)Cl)[C@@H](C)[NH3+] C61594930
c1cc(c(cc1Br)C[NH3+])OCC(=O)NC2CCOCC2 C62767693
Cn1c2cc(c(cc2n(c1=O)C)Br)[C@@H](c3c[nH]nc3)[NH3+] C62777423
c1cc(cc(c1)OCC[NH3+])NS(=O)(=O)c2ccc(cc2)Cl C62839273
c1ccc(c(c1)CCC(=O)NNC(=O)C2=c3ccccc3=[NH+]C2)O C63073264
C[C@@H](CCNc1c2cc(ccc2ncc1[N+](=O)[O-])Br)[NH3+] C63171468
c1cc(c(cc1[N+](=O)[O-])C(=O)N[C@H]2CCC[C@H]2[NH3+])Br C63171913
COc1ccc(cc1S(=O)(=O)N[C@H]2CCCCC[C@H]2[NH3+])Br C63213679
c1ccc2=[NH+]CC(=c2c1)C[C@@H]3N[C@H](ON3)C(=O)NC4CCCCC4 C63295579
CCN1CCC2=C(C1)[C@@H](N=C3C2=C([NH+]=N3)N)NCc4ccccc4 C38971465
CCc1c(sc(n1)C)CNc2c3ccccc3nc(n2)CC[NH3+] C65382291
C[NH+](C)[C@@H](CNC(=O)NC[C@]1(CCCc2c1cccc2)O)c3ccsc3 C66908714
c1cc2c(c(c1)Cl)OCC[C@H]2[NH2+]Cc3ccc(cc3)OCC(=O)N C67248743
C[C@H](C1=NO[C@@H](C1)CNc2c(cc(c[nH+]2)C(F)(F)F)Cl)O C05211626
c1cc(c(c2c1c3c(c(=O)o2)CCC3)C[NH2+]C[C@H]4CCCO4)O C06661394
CC[NH+](CC)C[C@@H]1[C@H]2[C@H](CC(=C)[C@H](CC/C(=C/[C@H]2O)/C)O)OC1=O C04041311
C1CCC(CC1)CN2CCC[C@@](C2=O)(C[NH+]3CCC(CC3)O)O C11818523
C[C@H]1CCC[C@]2([C@@]13[C@@H](O3)[C@H]4[C@@H](C2)OC(=O)[C@H]4C[NH2+]CCCO)C C12659739
Cc1ccc(cc1)Cn2c3cc4c(cc3nc2CC[NH3+])OCCO4 C19752823
c1cc2c(cc1[C@@]3(C[C@H]3C[NH3+])C(=O)N4CCc5c(ccs5)C4)OCO2 C29047602
Cc1ccc(cc1)N/C(=N\c2cccc(c2)C(=O)C)/[n+]3c(cc(s3)C)N C35740220
Cc1cc([n+](s1)/C(=N\c2cccc(c2)Cl)/Nc3cccc(c3)C#N)N C35740268
CO[C@H]1C[NH2+]C[C@@H]1NS(=O)(=O)c2ccc(cc2Cl)Br C36265034
CCn1cc(cc1C(=O)N[C@@H]2C[NH2+]C[C@@H]2OC)Br C36856746
CCn1cc(cc1C(=O)N[C@H]2C[NH2+]C[C@@H]2OC)Br C36856747
CN([C@@H]1C[NH2+]C[C@H]1O)C(=O)c2cc(cn2C3CC3)Br C36857918
C[NH2+]C[C@H](CN1c2cc(ccc2OCC1=O)Br)O C36926370
c1cc(c(cc1F)c2cc(n([nH+]2)[C@H]3CCS(=O)(=O)C3)N)Br C36938729
c1cc(c(cc1Cl)F)c2cc(n([nH+]2)[C@H]3CCS(=O)(=O)C3)N C37352709
CC[NH2+]C[C@H](CN1c2cc(ccc2OCC1=O)Br)O C37372392
CN(CCC#N)S(=O)(=O)c1c(cc(cc1Cl)C#CC[NH3+])Cl C37581688
C[C@@H]1CN(CCO1)[C@@H](C[NH3+])c2cc(c(cc2Br)OC)OC C37754889
CCOc1cc(cc(c1O[C@H]2CCS(=O)(=O)C2)Br)C[NH3+] C38084687
C[C@@H]1CCCC[C@@H]1NC(=O)[C@@H]2CN(CC23CC[NH2+]CC3)C(=O)C C39635699
C[C@H]1CCCC[C@H]1NC(=O)[C@@H]2CN(CC23CC[NH2+]CC3)C(=O)CCSC C39635971
C[C@@H]1C(=c2ccccc2=[NH+]1)C(=O)[C@@H](C)SC3=NN[C@@H](S3)NC C39738748
C[C@@H]1C(=c2ccccc2=[NH+]1)C(=O)[C@H](C)SC3=NN[C@@H](S3)NC C39738750
CC(C)[C@H](c1ccc(cc1)Cl)NS(=O)(=O)N2CC[NH2+]CC2 C40860844
c1cc(sc1c2nnc(o2)C[NH+]3CCC[C@H](C3)N)Br C41028947
c1ccc(c(c1)C(F)(F)F)S(=O)(=O)N2CCO[C@H](C2)C[NH3+] C41161966
Cc1ccsc1[C@H](C[NH3+])Sc2nnnn2c3ccccc3 C43251105
COc1ccccc1[C@H]2C[S@@](=O)C[C@H]([NH2+]2)C(=O)NCC3CCCCC3 C44171852
c1cc(cc(c1)S(=O)(=O)c2cn(c3c2cccn3)CC[NH3+])F C45258563
CCCN(C1(CCCC1)C[NH3+])S(=O)(=O)c2cc(cnc2)F C50093223
c1cc(sc1c2cc(n([nH+]2)[C@@H]3CCS(=O)(=O)C3)N)Cl C51172253
CC[C@H](Cn1c2cc(c(cc2nc1C(F)(F)F)OC)OC)[NH3+] C57802722
CC[C@H](Cn1c2cc3c(cc2nc1C(F)(F)F)OCCO3)[NH3+] C57804636
Cc1cc([n+](s1)/C(=N\c2ccc(cc2)Cl)/Nc3ccc(cc3)C#N)N C35740276
c1cc(ccc1c2nnc(o2)C[NH+]3CC[C@@H](C3)N)Br C50243754
C[C@H](c1ccc(c(c1)Br)Oc2ccccc2[N+](=O)[O-])[NH3+] C61699508
C[C@H]([C@H](c1cccc(c1)Cl)N2CCN(CC2)S(=O)(=O)C)[NH3+] C62081576
C[C@H]([C@@H](c1cc(cs1)Br)N2CCN(CC2)S(=O)(=O)C)[NH3+] C62081702
C[C@]12C[C@H](CC(C1)(C)C)[NH+](C2)Cc3cc(=O)c(cn3CCO)O C62388260
C[NH+](C)CCN1c2ccc(cc2O[C@H](C1=O)Cc3ccccc3)N C62497523
c1ccc2c(c1)CC3(CCCC3)[C@H]4C2=[NH+]C(=NC4=O)NCCCO C63182556
c1cc2=[NH+]CC(=c2cc1Br)C(=O)N3CCC(CC3)C(=O)N C64155843
C[NH+](C)[C@@H](CNC(=O)N[C@@H]1CCOc2c1cccc2)c3cccs3 C47832417
Cc1c(c(n[nH]1)C(=O)NC[C@H](C2CC2)[NH+](C)C)Br C65088387
CC(C)(C#Cc1ccc(cc1)C(=O)N2C[C@@H]([C@H](C2)O)[NH+]3CCCC3)O C65372374
c1ccc(cc1)C2(CCN(CC2)C(=O)[C@@]34C[NH2+]C[C@@H]3CNC4)C#N C65506015
Cc1c(c(n[nH]1)C(=O)N[C@H]2CC[NH+]3[C@H]2CCCC3)Br C65780737
C[C@@H]1CCC[C@@H]([NH+]1CC(=O)N[C@@H](c2ccccc2)C(=O)NC)C C66532077
CNS(=O)(=O)c1cccc(c1)C[NH2+]Cc2ccc(o2)Cl C66988876
C[C@@H](Cn1c2c(=O)[nH]c(=O)n(c2nc1Br)C)Cl C00495091
Cn1/c(=C\[N+](=O)[O-])/s/c(=C/c2ccccc2O)/c1=O C05218968
Cc1cc(nn1C)C(=O)N2[C@](CC(=N2)C)(C(F)(F)F)O C01012139
Cc1c(c(n(n1)C)C(=O)N2[C@](CC(=N2)C)(C(F)(F)F)O)Cl C06184287
c1ccc2c(c1)C(=O)[C@@H]([C@H](O2)c3ccc(cc3)[N+](=O)[O-])O C08381780
Cc1c(c(nn1C)C(=O)N2[C@@](CC(=N2)C)(C(F)(F)F)O)Cl C08536020
Cn1c2cc(c(cc2n(c1=O)C)N3CCCCC3)NC=O C08416968
c1cc2c(c(c1)Br)C(=O)C(=O)N2C[C@H]3CNC(=O)O3 C20254172
Cn1cc(cn1)c2cc(c3c(=O)[nH]c(=S)n(c3n2)C)C(F)(F)F C20615666
Cc1cc(cc(c1O)C)C=C2C(=O)N(C(=O)N(C2=O)C)C C25044302
CC1([C@H]([C@@H](c2cc(ccc2O1)C#N)n3ccc(cc3=O)OC)O)C C27553920
c1nc2c3c(sc2c(=O)n1C[C@H]4CCCO4)SCC(=O)N3 C27562771
c1c(c(cc2c1OCCO2)Cl)NC(=O)[C@@H]3COCCO3 C32582919
c1ccc(cc1)C#CCNC(=O)C2=CN3CCS(=O)(=O)N=C3C=C2 C32899029
Cc1c(oc2c1c(ncn2)N3CCC[C@@H](C3)C(=O)NC)C C32960056
[H]/N=C\1/N(C(=O)CS1)c2c(n(n(c2=O)c3ccccc3)C)C C33570188
[H]/N=C\1/[C@@H](C2=CCN(C[C@H]2[C@@H](C1(C#N)C#N)CC)C(=O)C)C#N C00804159
CN(C)C(=O)Nc1ccc(c(c1)N2CCCS2(=O)=O)Cl C36079051
c1cc(nnc1C(=O)Nc2cc3c(cc2Cl)OCCO3)Cl C38103439
C1CC1c2nnc3n2N[C@H](S3)[C@@H]4C(=CN=N4)Br C38581861
Cc1nnc2n1N[C@@H](S2)[C@@H]3C=C(N=N3)c4ccccc4 C38744704
Cc1nnc2n1N[C@H](S2)[C@@H]3C=C(N=N3)c4ccccc4 C38744705
C1=C([C@H](N=N1)[C@H]2Nn3c(nnc3S2)C(F)F)Cl C39246248
C[C@@]1(CC1(Br)Br)C(=O)NC2N=NN=N2 C39409523
CCO[C@@H]1CC(=O)c2c(c3c(cc(cn3)F)c(=O)n2Cl)N1 C39451854
CCO[C@@H]1CC(=O)c2c(c3c(cc(cn3)Cl)c(=O)n2Cl)N1 C39451858
CC1(CC(=C/C(=N\n2cnnc2)/C1)[NH+]3CCOCC3)C C39931557
c1c(cnc(c1[N+](=O)[O-])N2CCC(CC2)O)Br C40713480
Cc1cc(cc(c1O)C)[C@H]2[C@H]3[C@@H](C(=O)N(C3=O)C)ON2C C43253975
Cc1cc(no1)NC(=O)C(=O)N2c3ccccc3C[C@@H]2C C45801131
Cc1nccc(n1)CNC(=O)N2C[C@@H](OC(C2)(C)C)C C49177456
C[C@@]12C[C@@](CC(C1)(C)C(=O)Nc3nccs3)(C(=O)N(C2=O)C)C C08534746
Cc1ccc(c(c1)NC=C2C(=O)N(C(=O)N(C2=O)C)C)C C60860636
Cc1ccc(c(c1)C)NC=C2C(=O)N(C(=O)N(C2=O)C)C C60860846
C1CS(=O)(=O)C[C@H]1Nc2nc(nc(n2)Cl)Cl C61518155
Cc1c(c(n[nH]1)C)S(=O)(=O)N2C[C@@H](OCC2(C)C)C C36076006
Cc1ccc2c(c1)[C@@]3(CC(=O)NC4=NN=C[C@@H]43)C(=O)N2CC#C C31810031
Cc1ccc2c(c1)[C@]3(CC(=O)NC4=NN=C[C@H]43)C(=O)N2CC#C C31810026
Cc1c(c(on1)C)[C@H]2c3cnn(c3N=C(CS2)O)c4ccccc4 C44892677
Cc1c(cnn1C)[C@@H]2C3=C(N=N[C@H]3N=C(CS2)O)C C63808284
CCn1cc(c(n1)C)[C@@H]2C3=C(N=N[C@H]3NC(=O)CS2)C C63808409
CC1=C2C(=NC=NC2=O)S[C@H]1C(=O)NC3=CC4=CC=N[C@H]4C=C3 C64436145
CO[C@@H]1C/C(=N\O)/[C@@H]2[C@@H](O1)CO[C@@H](O2)c3ccccc3 C04568287
Cc1nc2cc(ccc2o1)C3=NO[C@@H](N3)C4=CC=C[C@@H]5C4=CC=N5 C65149633
Cc1ccsc1[C@@H]2CCN(C[C@H]2O)C(=O)c3ccc(=O)n(n3)C C65366020
Cn1c(c(cn1)[C@@H]2CC(=O)NCc3c2n4ccsc4n3)C5CC5 C65508760
Cn1c(c(cn1)[C@H]2CC(=O)NCc3c2n4ccsc4n3)C5CC5 C65508762
Cc1c(c(on1)C)CN2C(=O)C3([C@@H](CCC[C@H]3C)C)NC2=O C24377891
c1cnn(c1)[C@@H]2CCCN(C2)C(=O)c3c4c([nH]n3)CCC4 C65624263
Cc1cc(n[nH]1)c2nn3c(nnc3s2)c4ccsc4 C66087734
CC(=O)N1CCc2c(sc(c2C#N)NC(=O)c3cc4ccccc4oc3=O)C1 C04275198
CC(=O)N[C@@H]1CCc2cc3c(c(c2-c4c1cc(=O)c(cc4)OC)OC)OCO3 C05160415
Cc1c(sc(n1)NC(=O)c2c(cn(n2)C)Br)C(=O)N(C)C C02780383
CCCN1c2c(c(ccc2[C@]3(C1=O)N(N=C(S3)NC(=O)C)C(=O)C)C)C C09873018
Cc1nc2c(c3c(s2)C[C@H](CC3)C)c4n1c(=O)n(n4)CC(=O)NC5CC5 C12184218
C[C@@H]1CS(=O)(=O)N(C1=O)c2ccc(c(c2)C(=O)NC3=NCCS3)Cl C12205446
Cn1c(=O)ccc(n1)C(=O)N2CCc3c(c(n[nH]3)c4ccc(c(c4)F)F)C2 C12316179
C1CS(=O)(=O)C[C@H]1N2C(=O)CCC(=N2)C(=O)NC34CC5CC(C3)CC(C5)C4 C12622924
c1cc(c(cc1Cl)F)NC(=O)C2=NN(C(=O)CC2)[C@H]3CCS(=O)(=O)C3 C12782233
c1cc(c(cc1NC(=O)C2=NN(C(=O)CC2)[C@H]3CCS(=O)(=O)C3)Cl)Cl C12821114
C[C@]1(CCS(=O)(=O)C1)NC(=O)c2ccc3c(c2)nc4n(c3=O)CCCCC4 C12914459
c1cc(c(cc1F)Cl)NC(=O)C2=NN(C(=O)CC2)[C@@H]3CCS(=O)(=O)C3 C12944971
Cc1c(cco1)C(=O)NN2C(=O)/C(=C/c3cccc4c3nccn4)/SC2=S C13720187
CC1(Cc2c(sc(n2)NC(=O)[C@@H]3CCCN(C3)S(=O)(=O)C)C(=O)C1)C C13789869
Cc1cn2c3c(=O)[nH]c(=O)n(c3nc2n1c4ccc(cc4)Br)C C13816695
Cc1ccc(cc1)[C@@H]2C3=C(CN(C3=O)[C@H]4CCS(=O)(=O)C4)N(C(=O)N2)C C15106392
Cc1c(sc2c1c(=O)n(cn2)NC(=O)c3ccc(cc3)S(=O)(=O)C)C C15593934
Cc1nc2c(c3c(s2)C[C@@H](CC3)C)c(=O)n1CC(=O)Nc4nnc(s4)C C19996288
C[C@@H](C(=O)N[C@H]1CCCc2c1cccc2)n3c(=O)c4cc5c(n4cn3)cco5 C20863514
CC(C)c1ccc(cc1)[C@H]2CC(=C3C(=O)N(C(=S)N(C3=O)C)C)NN2C(=O)C C21788514
Cc1c(c(=O)n(n1C)c2ccccc2)N3C(=O)CS[C@@]34c5ccccc5NC4=O C00783975
Cn1c2c(c(n1)C(=O)NC3CCCC3)CN(CC2)C(=O)C4=C[C@@H]5C(=CC=N5)C=C4 C39352521
CC(C)S(=O)(=O)c1cc2c(c3c(n(c2=O)F)C(=O)C[C@H](N3)Cl)nc1 C39451041
CC(C)S(=O)(=O)[P@]1(=O)NN2CCc3cc(c(cc3[C@@H]2CO1)F)OC C39466114
CC(C)S(=O)(=O)[P@]1(=O)NN2CCc3cc(c(cc3[C@@H]2CO1)OC)Cl C39466241
c1cc2c(cc1S(=O)(=O)N3CCN(CC3)c4nccs4)CCC(=O)N2 C40025173
C[C@@H]1CN(C[C@@H](O1)C)c2ccc(cn2)NC(=O)[C@@H]3CS[C@@]4(N3C(=O)CC4)C C40142624
C[C@@H]1CN(C[C@H](O1)C)c2ccc(cn2)NC(=O)[C@@H]3CS[C@@]4(N3C(=O)CC4)C C40142626
CC(C)N1C[C@@H](CC1=O)C(=O)Nn2cnc3c(c2=O)c4c(s3)CCCC4 C46320852
c1cc(ccc1S(=O)(=O)N2CCc3c(c[nH]n3)[C@H]2c4cncnc4)Cl C49072371
[H]\N=C\1/C(=C/c2ccc(cc2)C(C)C)/C(=O)N=C3N1C(=NS3)S(=O)(=O)C C20205739
[H]/N=C\1/C(=C/c2ccc(cc2)N(C)C)/C(=O)N=C3N1N=C(S3)N4CCCCC4 C41084814
c1ccc2c(c1)c3c(o2)c(=O)n(cn3)CC(=O)N[C@@H]4CCOc5c4cccc5 C57767244
Cc1ccc(c(c1)N2C(=O)CCC(=N2)C(=O)N[C@@]3(CCS(=O)(=O)C3)C)C C49959151
Cc1ccc(c(c1)N2C(=O)CCC(=N2)C(=O)N[C@]3(CCS(=O)(=O)C3)C)C C49959152
COC(=O)C1=NN[C@@H]2[C@H]1C(=O)N(C2=O)c3ccc(cc3)I C04889220
Cc1c(cnn1C)C2=C3[C@@H](C(=O)N(C3=O)c4ccc(cc4)Br)ON2 C13693044
CC1=NN=C2[C@@H]1[C@@H](SCC(=O)N2)c3cc4ccc(cc4n(c3=O)C)OC C44920967
Cc1cccc(c1NC(=O)[C@@H](C)n2c(=O)c3c(cc(nc3n(c2=O)C)C)C)C C64604591
Cc1cccc(c1NC(=O)[C@H](C)n2c(=O)c3c(cc(nc3n(c2=O)C)C)C)C C64604593
CN1[C@H]2[C@@H]([C@@H](CC(=O)N2)c3ccc(s3)[C@@H]4C=CN=N4)C(=N1)c5cccnc5 C65387812
Cc1ccc(cc1)c2c(n3ccsc3n2)CN4CCN5[C@@H](C4)C(=O)NCC5=O C65404393
CN1[C@H]2[C@@H]([C@@H](CC(=O)N2)c3ccc(s3)[C@@H]4C=CN=N4)C(=N1)c5ccccn5 C65525543
c1cc(ccc1[C@H]2CC(=O)NCc3c2sc(n3)N4CCCC4)n5cncn5 C65531844
C[C@@H](C(=O)N1CCCn2c1ncn2)NC(=O)c3ccc(s3)Br C65895889
Cc1nc2c(ccs2)c(=O)n1NC(=O)[C@H]3CC(=O)N(C3)C4CCC(CC4)C C66756454
c1cc(ccc1c2nnc3n2CCCC3)NC(=O)C(=O)N4CCSCC4 C66997271
Cc1ccc(c2c1c(c(o2)C(=O)N[C@@H](C)C(=O)N3CCS(=O)(=O)CC3)C)C C67277655
Cc1ccc(c2c1c(c(o2)C(=O)N[C@H](C)C(=O)N3CCS(=O)(=O)CC3)C)C C67277658
CC(C)N(C)C(=O)c1ccc(c(c1)NC(=O)N2CCS(=O)(=O)CC2)Cl C67577461
c1ccc(cc1)N2C(=O)C[C@H](C2=O)[NH+]3CCN(CC3)c4ccccc4O C04198961
Cc1cccc(c1C)N2CC[NH+](CC2)[C@H](C)C(=O)N[C@@H]3CCS(=O)(=O)C3 C08338353
Cc1ccc(s1)S(=O)(=O)N2CC[NH+](CC2)[C@@H]3CCCCNC3=O C10988142
c1cnc(nc1)N2CCC[C@@H](C2)[NH2+]Cc3cc4c(cc3Cl)OCO4 C12298191
c1cc(c(c(c1)F)F)CN2CCC[C@](C2=O)(C[NH+]3CCC4(CC3)OCCO4)O C12298754
Cc1c(c(n(n1)C)Cl)C[NH2+][C@@H]2CCCc3c2cnn3c4ccccn4 C12429817
CC1(Cc2c(cnc(n2)N3CCOCC3)[C@@H](C1)[NH2+]Cc4cccnc4)C C12439730
Cc1c[nH+]c([nH]1)CN2CCC(CC2)n3c4c(cccn4)nc3C5CCC5 C19224268
COc1cc2c(cc1C[NH+]3CCC(CC3)(c4cccnc4)O)OCCO2 C19550551
c1c(c(cc2c1OCO2)Cl)C[NH+]3CC[C@H]([C@@H](C3)O)N4CCOCC4 C19794712
c1cc2c(cc1[C@@H]3CCC[NH+]3CC(=O)NC4(CCCC4)C#N)OCCO2 C23218287
C[NH+]1CCC2(CC1)C(=O)N(C(=O)N2)CN(C)Cc3ccc(s3)Cl C23642311
Cc1cc(ccc1NC(=O)[C@@H](C)[NH+]2CCN(CC2)S(=O)(=O)C)Cl C27766377
Cc1ccc(c(c1)Cl)NC(=O)[C@H](C)[NH+]2CCN(CC2)S(=O)(=O)C C27766401
COC(=O)[C@H](c1cc2c(c(c1)Br)OCO2)N3CC[NH2+]CC3 C37963915
Cc1cccc(c1)CN2CCC[C@](C2=O)(C[NH+]3CCC4=C(C3)CN=N4)O C39400443
Cc1c-2nc([nH+]c2n([nH]1)[C@@H](C)C3CC3)[C@@H]4C=NN=C4c5cccc(c5)F C39515572
CC1=N[C@@H](N=C1)C(=O)N2CCC3(CC2)c4ccccc4[C@H]([C@@H]3O)[NH+]5CCC=CC5 C39532719
CS(=O)(=O)[C@@H]1Nc2ccccc2N1CC(=O)C3=c4ccccc4=[NH+]C3 C39738587
Cc1cc(c(c(c1)C)NC(=O)[C@@H](C)[NH+]2CCC(CC2)C(=O)N3CCOCC3)C C41106634
Cc1cc(c(c(c1)C)NC(=O)[C@H](C)[NH+]2CCC(CC2)C(=O)N3CCOCC3)C C41106635
C[C@H](CNC(=O)[C@@H]1CCCN(C1)C(=O)N2CCCC2)[NH+]3CCc4c(ccs4)C3 C42726962
Cc1cc(c(n1c2ccccc2)C)/C=C/3\C(=[NH2+])N4C(=NC3=O)SC(=N4)CC(C)C C49576755
Cc1cc(c(n1c2ccccc2)C)/C=C\3/C(=[NH2+])N4C(=NC3=O)SN=C4SC C20114586
Cc1ccc(cc1)/C=C/2\C(=[NH2+])N3C(=NC2=O)SC(=N3)c4cccnc4 C20358261
Cc1cc(c(n1c2cccc(c2C)Cl)C)/C=C/3\C(=[NH2+])N4C(=NC3=O)SC(=N4)C C20502617
Cc1ccc(o1)C(=O)NC2CC[NH+](CC2)Cc3ncc(o3)C(C)(C)C C51065346
C[C@@H]1CCc2c(sc(c2C#N)NC(=O)CC[NH+]3CCN(CC3)C(=O)C)C1 C54423725
C[C@@H]1CCC[NH+](C1)C[C@@H](C)NC(=O)N2CCN(CC2)c3nccs3 C56786495
C[C@@H]1CCCN(C1)C(=O)C2CC[NH+](CC2)[C@@H](C)C(=O)Nc3nccs3 C52702780
Cc1ccc(c(c1)C)n2nc(c(n2)C(=O)N[C@H]3CC[NH+]4[C@H]3CCCC4)C C60567977
c1ccc2=[NH+][C@@H]3[C@H](N4[C@@H](CC3=c2c1)C(=O)N(CC4=O)CCO)c5ccc(cc5)Cl C63137135
c1ccc2=[NH+][C@H](C=c2c1)C(=O)N3CCC[C@H](C3)C(=O)Nc4nccs4 C63272876
c1ccc2=[NH+][C@H](C=c2c1)C(=O)N3CCC[C@@H](C3)C(=O)NC[C@@H]4CCCO4 C63303001
COc1ccc2=C[C@H](C(=O)[NH+]=c2c1)/C=C/3\C(=O)N(C(=S)S3)c4cccc(c4)O C39984600
C[C@H](c1cccs1)NC(=O)C[NH+]2CCCN(CC2)S(=O)(=O)C C24923497
Cc1ccn2cc([nH+]c2c1)CNC(=O)[C@H](c3ccccc3)n4cccn4 C58355807
Cc1cc(c(cc1Cn2cncn2)C[NH+]3CCC4(CC3)CC(=O)NC4)C C65505618
Cc1ccc(o1)[C@H](C)NC(=O)N(C)C2CC[NH+](CC2)C3CCOCC3 C66175356
Cc1cc(ccc1NC(=O)[C@H](C)n2cc[nH+]c2)C(=O)N3CCCC[C@@H]3C C66341859
Cc1cc(ccc1NC(=O)[C@H](C)n2cc[nH+]c2)C(=O)N3CCCC[C@H]3C C66341865
Cc1c(scn1)CN(C)C(=O)Nc2ccc(cc2)c3cn4c([nH+]3)CCCC4 C66680311
CC1CCC(CC1)N2C[C@H](CC2=O)C(=O)N[C@H]3CCC[C@@H]3n4cc[nH+]c4 C66760697
Cc1c(cco1)C(=O)NC2CC[NH+](CC2)Cc3cccc4c3OCCO4 C66889883
Cc1c(cco1)C(=O)NC2CC[NH+](CC2)Cc3ncc(o3)C(C)(C)C C66890386
Cn1cc(c(n1)c2cc3ccccc3o2)C[NH2+][C@@H]4CCS(=O)(=O)C4 C67185240
c1cc2c(c(c1)Cl)OCC[C@H]2[NH2+]Cc3cnc(nc3)N4CCOCC4 C67248857
Cn1cc(c(=O)n(c1=O)C)C[NH2+]C[C@@H]2CCN(C2)c3ccc(cc3)F C67253203
Cc1cc(nc([nH+]1)C)N2CCN(CC2)C(=O)N[C@H]3CCc4c3cccc4 C67611605
C[C@H]1C[NH+](C(CN1Cc2cc3cc(c(cc3[nH]c2=O)OC)OC)(C)C)C C67643420
C[C@H](c1ccccc1Cl)[NH2+]Cc2cc(=O)n(c(=O)n2C)C C08766884
C[NH+]1CCC(CC1)(c2c3cc(c(cc3ccn2)OC)OC)O C13283878
C[NH+](CC(=O)NC1CCCCCC1)[C@H]2CCS(=O)(=O)C2 C14019592
c1cc(cnc1)C[NH2+]Cc2nnc(o2)c3ccc(cc3)Cl C30824810
Cc1c(cnn1C)[C@H](C)NC(=O)[C@H](c2cccc(c2)F)[NH+](C)C C32592965
Cc1[nH+]cc(n1C)CN2CCC(CC2)(c3ccccc3OC)O C36741305
COc1c(n2ccsc2n1)CNC3CC[NH+](CC3)C4CC4 C37318598
CCCN([C@H]1CCC[NH2+]C1)S(=O)(=O)N2CCC[C@@H](C2)C C37540777
C[NH+]1[C@@H]2CC[C@H]1CC(C2)NC(=O)c3cc(cc(c3)OC)OC C02800379
c1c(cc(c2c1OCCCO2)Cl)C[NH2+]C[C@H]3COCCO3 C37998155
CC(=O)NC1=c2cc(ccc2=[NH+][C@@H]1C(=O)OC)Br C39328769
C[NH+](CCN1CCC(CC1)O)C[C@@H]2C3=C(CCCCC3)N=N2 C39360046
C[NH2+]C[C@H]1CCCN(C1)S(=O)(=O)N(C)C2CCCCC2 C40597693
C[NH2+]C[C@H]1CCCN(C1)c2ccccc2S(=O)(=O)N(C)C C40601971
Cn1cc[nH+]c1CCNCc2cc3c(c(c2)Cl)OCCO3 C40638998
C[NH+](C)[C@H](CNC(=O)c1ccc(nn1)Cl)c2ccccc2 C40798930
CN(c1cc(c2ccccc2[nH+]1)CO)[C@H]3CCS(=O)(=O)C3 C40879001
C[NH+]1CCN(CC1)CCCc2cc3c(c(c2)OC)OCCN3 C41139036
CN1C[C@H]([C@@]2(C1=O)CCC[NH2+]C2)c3cc(cc(c3)OC)OC C44137187
CN1C[C@@H]([C@]2(C1=O)CCC[NH2+]C2)c3cc(cc(c3)OC)OC C44137190
C[C@H](c1ccc(cc1)S(=O)(=O)N(C)C)Nc2cccc[nH+]2 C44977084
c1cc2nc(cc(=O)n2cc1Cl)C[NH+]3CCC(CC3)CO C48347325
CC[C@H]1CO[C@H](CN1S(=O)(=O)CC[C@@H]2CCCC[NH2+]2)C C48916434
c1c(cncc1Br)c2nnc(o2)CC[NH2+]C3CC3 C50620399
CCNCc1cc(cc[nH+]1)N2CCN(CC2)c3nccs3 C51400504
CC(C)c1ncc(c(n1)C[NH2+]C)n2cc(cn2)Br C51493319
Cn1c(nnc1SC[C@H]2CCCCO2)CC3CC[NH2+]CC3 C55382792
CCc1c(c(on1)C)C(=O)NC2CC[NH+](CC2)CC(F)F C61603188
CC(C)n1cc(cn1)N[C@H](c2cccs2)c3[nH+]ccn3C C61682963
CC[C@@H]1CC[C@@H]([C@@H](C1)N2CCN(CC2)S(=O)(=O)C)[NH2+]CC C62083972
CCC[NH2+][C@H]1CCCCC[C@H]1N2CCN(CC2)S(=O)(=O)C C62083992
C[NH2+]Cc1c(cccc1Cl)N2CCN(CC2)S(=O)(=O)C C62085586
CC[NH2+][C@H]1CCCCC[C@@H]1CN2CCN(CC2)S(=O)(=O)C C62096377
CC(=O)c1cc(cc(c1O)CN(C)Cc2[nH+]ccn2C)Cl C62254400
CCCC1(CC[NH2+]CC1)c2nc(no2)Cc3csc(n3)C C62845901
CN(C)C(=O)c1ccccc1NC(=O)CC2=c3ccccc3=[NH+]C2 C64076252
c1csc2c1c(ncn2)NC[C@@H]([C@@H]3CCOC3)[NH+]4CCCC4 C58279949
CC(C)c1c(c(n(n1)C)OC)C[NH2+][C@H]2CCOc3c2cccc3 C58392531
CC(C)C(=O)NC1CCN(CC1)C(=O)[C@H]2C=c3ccccc3=[NH+]2 C64435231
C[C@@H]([C@@H]1C=c2ccccc2=[NH+]1)N(C)C(=O)c3ccnc(c3)NC C65395478
Cc1ccc2=[NH+][C@@H](C(=c2c1)C)C(=O)N3C[C@@H]([C@H](C3)OC(C)C)O C65404492
c1cc(ccc1C(=O)N[C@@H]2CCc3[nH+]ccn3C2)OCC4CC4 C65477402
Cc1cccc2c1OCC[C@@H]2NCc3c([nH+]n(c3N(C)C)C)C C65502782
Cc1ncc(s1)C[NH+]2CC[C@@H](C2)CNc3ccc(cn3)C#N C65549652
Cn1cc(c2c1cccc2)CC(=O)NCc3ccc([nH+]c3)N(C)C C65866343
CC[C@H]1c2ccsc2CC[NH+]1CCCN3C(=O)CNC3=O C66411590
C[C@H](CN1CC[NH+](CC1)C)NS(=O)(=O)C2CCCCC2 C66579968
CC1(CCCC1)CNC(=O)C[NH+](C)[C@@H]2CCS(=O)(=O)C2 C66650965
CC(=O)NC[C@H]1CCC[NH+](C1)Cc2cc(cc3c2OCOC3)F C67415715
C[NH+]1CCN(CC12CCN(CC2)Cc3cc(ccc3OC)O)C C67641394
COc1cc(cnc1)N2CCC[NH2+]CCC2 C00023621
C[C@H]1C[C@@H](N1C(=O)C[NH2+]C(C)(C)C)C#N C13977550
Cc1nc2n(n1)c3c(s2)C[NH2+][C@@H](C3)C C11596243
Cc1cccc([nH+]1)N[C@@H]2CCS(=O)(=O)C2 C19813167
C1COC[C@H]1C[NH2+][C@H]2CCS(=O)(=O)C2 C19900339
C[C@H]1CSC(=[NH+]1)N[C@H]2CCS(=O)(=O)C2 C35294819
C[C@H](C1CC[NH2+]CC1)N2CCCS2(=O)=O C35688607
C[C@@H]1CCC[C@@H](C1)[NH2+][C@@H]2CC(=O)N(C2=O)C C36850779
Cn1c2c(cn1)[C@H](CCC2)N[C@@H]3C[NH+]4CCC3CC4 C37051620
C[C@H]1CN(C[C@@H](O1)C)C(=O)C[NH2+]C2CC2 C37395115
CC[C@H]1CCCC[NH+]1[C@@H]2CS(=O)(=O)C[C@@H]2O C37487351
C1CC[C@@H](C(=O)CC1)[NH+]2CCNC(=O)C2 C37660937
C[NH2+]CC(=O)N1CCO[C@@H]2[C@H]1CCCC2 C37815429
C1C[NH2+]CCN(C1)[C@@H](C#N)[C@@H]2CCOC2 C37940438
C[C@H]1C[NH+]=C(S1)NC[C@@H]2COCCO2 C38062800
C[C@H]([C@@H]1C=c2cc(ccc2=[NH+]C1=O)OC)O C39781885
C1CSC(=C1)c2[nH]nc(n2)C3=[NH+]C=CC3 C39947879
C1C[C@H]2CC(C[C@@H]1[NH2+]2)N3C(=O)CCC3=O C41054514
C1CC(=O)N(C(=O)C1)[C@H]2CC[NH2+]C3(C2)CCC3 C41156875
Cc1nnc(n1C)[C@H]2C[C@@H]3CCCC[C@@H]3[NH2+]2 C42013806
CC1(COCCN1c2ccc(c[nH+]2)CO)C C42462799
CC[C@@H]1CN(CCO1)C[C@@H]2C[NH2+]CCO2 C43802242
CC[C@H]1CN(CCO1)C[C@@H]2C[NH2+]CCO2 C43802245
C[C@@H]1CN(CCO1)[C@@H]2COCC[C@@H]2[NH2+]C C43812546
CC1(O[C@@H]2C[NH+]3CCC[C@H]([C@H]3[C@@H]2O1)O)C C44021131
CC[NH2+][C@@H]1CCC[C@@H]1n2c(nc(n2)C)C C44035122
Cc1nc(n(n1)[C@H]2C[C@H](CC[C@@H]2[NH2+]C)C)C C44035422
C[NH+](C[C@H]1CCCO1)[C@@H]2COCC[C@@H]2O C44171243
Cc1[nH+]ccn1[C@H]2COc3ccccc3[C@@H]2O C44180894
C[C@H](CN1CCOCC1)N2CCCC2=[NH2+] C49509114
Cc1cc(ncn1)N[C@H]2CC[NH+]3[C@@H]2CCC3 C49569003
C1C[C@@H]2C[C@H]1CN2S(=O)(=O)C3CC[NH2+]CC3 C49717243
Cc1cc(on1)CNC2=[NH+]C[C@@H](S2)C C45005797
C1CCC2(C1)OC[C@@H](O2)C[NH+]3CCC(CC3)O C50103594
CC1(COCCN1c2cccc([nH+]2)CO)C C51041985
C1C[NH2+]CCN(C1)[C@@H](C#N)C2CCOCC2 C52178788
C1C[NH2+]CCN(C1)[C@H](C#N)C2CCOCC2 C52178790
C[C@@H]1C[C@H]1[NH2+][C@@H]2CC(=O)N(C2=O)C3CC3 C52276622
Cc1ccsc1c2nnc3n2CC[NH2+]C3 C53709658
Cn1c2c(cn1)[C@@H](CCC2)NC3C[C@H]4CC[C@@H](C3)[NH+]4C C37087316
CC1(COCCN1c2c(ccc[nH+]2)CO)C C42462791
C[C@@H]1C[C@H](CCN1C2CCS(=O)(=O)CC2)[NH2+]C C49711458
C[C@H]1C[NH2+]CCN(C1)[C@@]2(CCS(=O)(=O)C2)C C44932711
C[C@]1(CCS(=O)(=O)C1)N2CCC[NH2+]CCC2 C44932766
C[C@H]1C[NH2+]CCN(C1)C[C@@H]2CCS(=O)(=O)C2 C50604592
Cc1ccc[nH+]c1NCc2cnc(cn2)C C61321653
Cc1ccnc(n1)N[C@H]2C[NH+]3CCC2CC3 C61858888
C[C@@H]1CC[C@H](C[NH2+]1)CN2C(=O)CCC2=O C62037664
C1C[C@H]2C[NH+](CCCN2C1)[C@@H]3COCC[C@@H]3O C62941498
CC1(CCCN1C(=O)[C@@H]2C[C@H](C[NH2+]2)OC)C C63071892
CCOC(=O)C1=C(Oc2ccccc2[C@]13C4=C(CC(CC4=O)(C)C)NC3=O)N C04517200
C[C@]1([C@H]2[C@@H]([C@@H]([NH2+]1)c3ccccc3O)C(=O)N(C2=O)c4ccc(cc4)Cl)C(=O)[O-] C04580757
c1ccc2c(c1)[C@H](C(=O)N2)/C=C\3/C(=O)N(C(=S)S3)NC(=O)c4cccc(c4)O C05375960
CC(C)[C@@H](C(=O)NC(=O)N)Sc1nc2c(c3c(s2)CCC3)c(=O)n1C C05570855
CC(C)[C@H](C(=O)NC(=O)N)Sc1nc2c(c3c(s2)CCC3)c(=O)n1C C05570856
Cc1nnc(s1)SCC(=O)Nc2c(c3c(s2)C[C@H](CC3)C)C(=O)N C07192685
c1ccc(c(c1)NS(=O)(=O)c2ccc(cc2)Br)S(=O)(=O)N C06352493
c1ccc(c(c1)NCC(=O)NC(=O)N[C@@H]2CCS(=O)(=O)C2)Br C25893516
C[C@H]1[C@@H](Oc2ccccc2O1)C(=O)NNC(=O)c3cc(c[nH]3)Br C27807118
c1cc(c(cc1NCC(=O)NC(=O)N[C@H]2CCS(=O)(=O)C2)Cl)Cl C30285292
c1cc(ccc1C(=O)NC2CCCCC2)NC(=O)N[C@H]3CCS(=O)(=O)C3 C32095461
Cc1ccccc1N2C(=O)[C@H]3[C@@H]([NH2+][C@@]([C@@H]3C2=O)(CO)C(=O)[O-])c4cccc5c4cccc5 C33676253
C[C@@]12CC[C@H]3[C@H]([C@@]1(CC[C@@H]2C4=CC(=O)OC4)O)CC[C@@]5([C@@]3(CC[C@H](C5)O)C=O)O C35489076
Cc1ccc(cc1C)N2C(=O)[C@@H]3[C@@H]([NH2+][C@@H]([C@@H]3C2=O)C(=O)[O-])c4ccccc4O C13571900
c1ccc(cc1)n2c3c(c(=O)[nH]c2=O)C(NC(=O)N3)(C(F)(F)F)C(F)(F)F C01067280
c1cc(ccc1[C@@H]2c3c(c(=O)cc(o3)CO)OC(=C2C#N)N)OC(F)(F)F C39325549
c1cc(ccc1[C@H]2c3c(c(=O)cc(o3)CO)OC(=C2C#N)N)OC(F)(F)F C39325551
CC(C)S(=O)(=O)c1ccc(cc1)[C@H](CNO)N2CCN[C@@H](C2)Br C39534594
c1cc(c(cc1Br)Cl)S(=O)(=O)N(CC/C(=N\O)/N)C2CC2 C42547922
C[C@@]12CC[C@@H]3[C@@H]([C@@]1(CC[C@@H]2C4=CC(=O)OC4)O)CC[C@@]5([C@@]3(CC[C@H](C5)O)C=O)O C43772759
CC(=O)NNC(=O)c1c2c(sc1NC(=O)c3ccc(cc3)C#N)CCCCC2 C44452884
C[C@]1(CCS(=O)(=O)C1)NS(=O)(=O)c2cc(ccc2N)Br C44886943
C[C@@]12CC[C@@H](C1(C)C)C[C@H]2NC(=O)NNC(=O)c3ccc(cc3)S(=O)(=O)C C46907417
c1cc(sc1S(=O)(=O)N2CCC[C@H](C2)CNC(=O)N)Br C48045922
CNC(=O)CCNC(=O)C(=O)Nc1ccc(cc1Cl)I C49199138
c1ccc2c(c1)[C@H](CCO2)NC(=O)C(=O)NNc3ccc(cc3Cl)Cl C50552733
CC[C@@H](C)N1C(=O)[C@H]2[C@@H](C1=O)[C@@]3(c4cc(ccc4NC3=O)Br)N[C@@H]2[C@@H](C)O C35375293
C[C@H](c1ccc2c(c1)CCCC2)NC(=O)NNC(=O)[C@H]3CCS(=O)(=O)C3 C54071501
Cc1ccc(s1)[C@@H](C)NC(=O)C(=O)Nc2cc(ccc2Cl)C(=O)NC C54948060
Cc1c(cc(cc1F)C(=O)N)NS(=O)(=O)c2ccc3c(c2)CCN3C(=O)C C55615014
Cc1cc2c(o1)CC(C[C@H]2NS(=O)(=O)c3ccc(cc3)S(=O)(=O)N)(C)C C56072599
c1ccc2c(c1)C[C@@H]([C@@H]2NC(=O)NCc3ccnc(c3)OCC(F)(F)F)O C57004488
Cc1c(sc(n1)NC(=O)CN2c3ccc(cc3C[C@H]2C)S(=O)(=O)N)C C58481271
CN(C)c1ccc(cc1)[C@H]2NC[C@H](O2)CSc3c(cc(c(n3)N)C#N)C#N C59417018
C[C@H](c1cc2c(cc1Br)OCCO2)NC(=O)c3c(nccn3)N C54594678
Cc1ccc(cc1NC(=O)C(=O)N[C@H](C)c2ccc(cc2)F)C(=O)NC3CC3 C48724435
C/C(=C\1/C=CC(=O)C(=C1)OC)/NNC(=O)C(c2ccccc2)(c3ccccc3)O C13130291
CCN(CC(=O)NC)S(=O)(=O)c1cc(cc(c1Br)N)Cl C61881864
CN(C)c1c(cccc1Cl)NC(=O)C(=O)NC[C@H](c2ccccc2F)O C62131907
c1ccc2=[NH+][C@H]3[C@H](NCCC3=c2c1)c4c(=O)[nH]c(=O)n(c4[O-])c5ccc(cc5)F C63372808
CS(=O)(=O)N[C@@H]1Nc2ccc(cc2S1)C(=O)NC3=C[C@@H]4C(=CC=N4)C=C3 C63823295
CCC1=C(C[C@@H](S1)C(=O)NNC(=O)c2ccc(cc2)n3cc[nH]c3=S)C C64104253
C[C@H](c1ccc(cc1)SC)NC(=O)C(=O)Nc2ccc(c(c2)C(=O)NC)F C50167033
COCCCNC(=O)NNC(=O)C12C[C@H]3C[C@@H](C1)CC(C3)(C2)Br C65206186
Cc1ccccc1[C@H](CC(=O)N2C[C@@H](OC[C@@H]2C)c3ccccc3)NC(=O)N C66710978
CC1CCC(CC1)NS(=O)(=O)CC(=O)NC[C@]2(CCCc3c2cccc3)O C66929387
c1ccc2c(c1)CCC[C@@]2(CNC(=O)C(=O)Nc3cccc4c3OCCO4)O C67000464
c1ccc2c(c1)CCC[C@]2(CNC(=O)C(=O)Nc3cccc4c3OCCO4)O C67000465
C[C@@H]1C[C@@H](c2c1cccc2)Nc3ccc(cc3S(=O)(=O)C)S(=O)(=O)N C67095743
C[C@H]1CCc2c(cc(s2)C(=O)NNC(=O)c3ccc(s3)CNC(=O)C)C1 C67129938
CC1=[N+]([C@H](N(C1(C)C)O)c2ccccc2C(F)(F)F)[O-] C00195005
C[C@@H]1CC(=O)[C@]2(C[C@@H](CC[C@@]2([C@@H]1C)C)OC(=O)C)O C01319110
CN1C(=O)/C(=C/c2ccc(c(c2)Cl)O)/SC1=O C01198129
Cc1c(sc2c1c(ncn2)NC3=NCCS3)C C01291042
Cc1ccc(cc1)NC2=N[C@@H]3CS(=O)(=O)C[C@H]3S2 C02602002
Cc1cc(cc(c1)NC(=O)[C@@]23CC[C@@](C2(C)C)(C(=O)O3)C)C C06500805
c1ccc(cc1)N2C(=O)/C(=C/c3ccc(cc3)O)/SC2=O C01188680
c1ccc2c(c1)cc(s2)C(=O)N[C@H]3CCS(=O)(=O)C3 C09365469
Cc1c(c(sn1)NC)C(=O)N2C[C@@H](C[C@@H](C2)C)C C30548696
C[C@@H]1CCc2c(sc3c2c(=O)n(cn3)[C@@H](C)CO)C1 C32558430
C[C@H](c1ccco1)n2c(=O)c3ccsc3[nH]c2=S C35739687
Cc1cc(c2c(c1)CC[C@]3(O2)CC[NH+](C3)CC(=O)[O-])C C36148529
c1ccc(cc1)N2C(=O)/C(=C\c3ccsc3)/NC2=O C00382368
c1cscc1[C@@H]2CC(=O)Nc3c2cc4c(c3)OCCO4 C04488815
c1ccc(cc1)[C@H]2C/C(=N/O)/C(=O)N2Br C17285412
C[C@]12C[C@H](CC(C1)(C)C)N(C2)C(=O)c3ccc(=O)[nH]c3 C37493659
C1CCC2(CC1)CC(=O)N(C(=O)C2)C3CCC(CC3)O C40619962
C[NH+]1CCC[C@H](C1)n2c(c3c(ccs3)nc2=S)[O-] C40715995
c1c(cncc1Br)c2[nH]nc(n2)C3CC3 C41057632
Cc1cc2c(n1c3ccc4c(c3)OCCO4)CCC[C@H]2O C41714647
C[C@H]1COCCN1[C@@H]2CCc3cc(ccc3[C@@H]2O)OC C44132331
c1cc(oc1C(=O)N[C@@]2(CCSC2)C#N)Br C44349477
Cc1nnc(n1C2CCCC2)[C@H]3c4ccsc4CCN3 C44593047
Cn1c(cc(c1Cl)Cl)C(=O)/N=C\2/NCCS2 C47428243
C[C@@]12CN(C(=O)[C@]1(N(c3c2cc(cc3)Cl)C)O)C C48533409
CC[C@@H]1CO[C@H](CN1C(=O)c2ccc(s2)C#CCO)C C48917261
c1cc(=O)[nH]cc1C(=O)N2CC3C[C@H]4C[C@@H](C3)CC2C4 C49457853
C1CC[NH+]2CC[C@@H]([C@@H]2C1)n3c(nnc3[S-])C4CC4 C49569244
CC1(Cc2c(ccn2C[C@@H]3CCS(=O)(=O)C3)[C@H](C1)O)C C50604764
CC1(Cc2c(ccn2C[C@H]3CCS(=O)(=O)C3)[C@H](C1)O)C C50604767
Cc1c(c(n(n1)c2cccc(n2)CO)C)Br C51042579
C1CCC(CC1)(CO)N2C(=O)CC3(C2=O)CCCC3 C53073701
C[C@H]1CCC[C@](C1)(CO)N2C(=O)[C@@H]3CCCC[C@@H]3C2=O C53111599
[H]/N=C/1\C(=C2CCC[C@@H]2S1)c3nc(nn3C)C4CCCC4 C54699260
COc1cc(c2c(c1OC)[C@H](COCC2)O)Br C54743009
C[C@H]1CN(C[C@@H](O1)C)c2nc3c(s2)[C@@H](CCC3)O C54910389
C[C@H]1CN(CC(O1)(C)C)c2nc3c(s2)[C@@H](CCC3)O C54927984
CC1(COCCN1c2nc3c(s2)[C@@H](CCC3)O)C C54928276
c1c(cc(cc1F)F)O[C@@H]2CC3(CC[C@H]2O)OCCO3 C54933663
CC1(c2cc(ccc2N(C1=O)C)[C@H]([C@@H]3CCCO3)O)C C58089887
c1cc(ccc1N2C(=O)[C@H]3[C@H]4C=C[C@@H]([C@H]3C2=O)[C@@H]5[C@H]4C5)O C13858255
C1CN(CCNC1=O)C(=O)C23CC4CC(C2)CC(C4)C3 C54547357
C[C@@H]1C[C@H](CN(C1)C(=O)c2ccc(cn2)C#CCCO)C C61860987
C[C@@H]1CCCC[C@@H]1N(C)C(=O)c2ccc(cn2)C#CCO C61862811
Cc1ccc2c(c1)[C@H]([C@H](C(O2)(C)C)N3CCC(=O)CC3)O C62178789
Cc1cc2c(cc1C)OC([C@H]([C@@H]2O)N3CCC(=O)CC3)(C)C C62179847
Cc1cc(c2c(c1)OC([C@H]([C@H]2O)N3CCC(=O)CC3)(C)C)C C62180072
Cc1cc2c(o1)CC(C[C@H]2NC(=O)c3cscn3)(C)C C62661637
CN(C)C(=O)Nc1c(cc(s1)Br)C#N C66331957
c1ccc(c(c1)F)S(=O)(=O)/C(=C\2/CCCN2)/C#N C67340856
c1ccc2c(c1)n(c(=[N+]=c3n(c4ccccc4s3)CCO)s2)CCO C04600977
Cc1c(c(n(n1)C)C)S(=O)(=O)N2CCC[C@@H](C2)[NH+]3CCC(CC3)CO C14961460
Cc1ccc(cc1)S(=O)(=O)c2cc3c(nc4ccc(cn4c3=O)C)[n+](c2N)C5CCCC5 C06034158
CC[C@H](C)[n+]1c(c(cc2c1nc3ccc(cn3c2=O)C)S(=O)(=O)c4ccc(cc4)Cl)N C02205134
CCC[n+]1c(c(cc2c1nc3ccc(cn3c2=O)C)S(=O)(=O)c4ccc(cc4)Cl)N C08827838
CC(C)[n+]1c2c(c3c(s2)COC(C3)(C)C)c(n(c1=O)Cc4ccco4)N C20477065
COc1c(cc2ccccc2n1)CN3CC[C@H]([C@@H](C3)O)[NH+]4CCC(CC4)O C15071271
COc1ccc(cc1)[C@@H]\2CC(=N/[N+]2=C/3\C(=C\c4ccc(cc4)O)\SC(=O)N3)c5ccccc5 C32594625
c1cc2c(cc1CBr)C(=C(C(=C3C=CC(=[N+]4CCOCC4)C=C3)O2)O)O C32616566
CC(C)C[n+]1cnc2c(c1N)[C@H](c3ccc(cc3O2)O)c4ccccc4OC C05345563
c1cc2c(cc1Cl)CCN2C(=O)N[C@@H]3CCC/[N+](=c/4\c(c(c4=O)O)NC5CC5)/C3 C35632665
c1ccc(c(c1)[C@@H]2c3ccc(cc3Oc4c2c([n+](cn4)CCO)N)O)Cl C06660300
CN1CCN(CC1)S(=O)(=O)c2cc(ccc2N3CC[NH2+]CC3)[N+](=O)[O-] C36026078
c1ccn2c(c1)nc3c(c2=O)cc(c([n+]3C4CCCC4)N)S(=O)(=O)c5ccc(cc5)Cl C19938795
CC(C)NC(=O)N1CCN(CC1)c2cc[nH+]cc2S(=O)(=O)N3CCOCC3 C04473027
Cc1ccc(cc1)S(=O)(=O)c2cc3c(nc4c(cccn4c3=O)C)[n+](c2N)C[C@H]5CCCO5 C20236553
Cc1cc(cc(c1)NC(=O)c2ccc(cc2)C/N=c\3/c(=[N+]4CCCC4)c(c3O)O)C C36118574
Cc1cccc[n+]1[C@@H]2[C@H](C(=C(N[C@@]2(C3CC3)O)C(C#N)C#N)C#N)c4ccccc4 C36020200
c1ccc(cc1)[C@@H]2c3ccc4ccccc4c3Oc5c2c([n+](cn5)CCCO)N C05219657
C[C@@H](C(=O)N1CCC2(CC1)[C@@H]3C(=NC=N3)CC[NH2+]2)NC(=O)c4cccs4 C38776581
C/C(=N/NC(=O)[C@@H]1[C@H](c2ccccc2N(C1=O)C)O)/[C@@H]3C(=c4ccccc4=[NH+]C3=O)O C38573991
c1ccc(cc1)N(C(=O)[C@H]2C[C@@H](C3=[N+]2Cc4ccccc4N3)c5ccccc5O)O C39545196
c1ccc(cc1)C[C@H]2C[C@H]([N+]3=C2Nc4ccccc4C3)C(=O)N(c5ccccc5O)O C39545484
C[C@@H]1CCCC[C@H]1NC(=O)[C@@H]2CN(CC23CC[NH2+]CC3)C(=O)c4cncn4C C39636168
Cn1cccc1C(=O)N2C[C@H](C3(C2)CC[NH2+]CC3)C(=O)N[C@@H](C#N)c4ccccc4 C39662431
C[C@H]1C(=C(N=N1)C)[C@@H](C)NC(=O)[C@@H]2CN(CC23CC[NH2+]CC3)C(=O)C4CCN(CC4)C(=O)C C39674371
C[C@H](c1ccncc1)NC(=O)[C@@H]2CN(CC23CC[NH2+]CC3)C(=O)C4CCOCC4 C39681188
c1ccc2c(c1)OC[C@H](O2)C(=O)N3C[C@H](C4(C3)CC[NH2+]CC4)C(=O)NCCF C39681862
CC(C)C(=O)N1CCC(CC1)NC(=O)[C@H]2CN(CC23CC[NH2+]CC3)C(=O)C C39685925
CC(=O)N1CCC(CC1)NC(=O)[C@@H]2CN(CC23CC[NH2+]CC3)C(=O)C4CCOCC4 C39688114
Cc1c(c(on1)C)C(=O)N2C[C@H](C3(C2)CC[NH2+]CC3)C(=O)NC[C@H]4CN(CCO4)C C39696887
CC(=O)N1CCN(CC1)C(=O)CS[C@H]2NN=C(O2)C3=c4ccccc4=[NH+]C3 C39741359
CCC[n+]1c(c(cc2c1nc3ccccn3c2=O)C(=O)Nc4ccc(cc4)Cl)N C39993418
Cc1cccn2c1nc3c(c2=O)cc(c([n+]3CC=C)N)C(=O)Nc4ccc(cc4)Cl C39993580
CCC[n+]1c(c(cc2c1nc3c(cccn3c2=O)C)C(=O)Nc4ccc(cc4)Cl)N C39993624
c1c(cc(c2c1OCCCO2)Br)[C@@H]([C@H]3CCS(=O)(=O)C3)[NH3+] C43300067
C[C@@]12CCC[C@@]3([C@H]1C[C@H]4[C@@H](C2)OC(=O)[C@@H]4C[NH+]5CCN(CC5)CCO)CO3 C43741170
C[C@H]1CCC[C@@]2([C@]13[C@H](O3)[C@H]4[C@@H](C2)OC(=O)[C@@H]4C[NH+]5CCN(CC5)CCO)C C43746301
Cc1c(c(n[nH]1)C)[C@H](C)NC(=O)[C@@H]2CN(CC23CC[NH2+]CC3)C(=O)c4c(noc4C)C C44714274
CCOc1cc(ccc1O)/C=c/2\c(=[NH2+])n-3[nH]/c(=C\C(=O)N4CCCCC4)/sc3nc2=O C20393915
CSC1=NSC2=NC(=O)/C(=C/c3coc4ccccc4c3=O)/C(=[NH2+])N21 C49733306
CSC1=NSC2=NC(=O)/C(=C/c3coc4ccc(cc4c3=O)O)/C(=[NH2+])N21 C49735338
COc1ccc(cc1c2cc-3[n+](c(c2C#N)N)CCc4c3cc(c(c4)OC)OC)Br C09429223
CC1(Cc2c(c[n+](c(c2C#N)N)c3ccc(cc3)Oc4ccccc4)C(=O)C1)C C49997298
Cc1c(c(n2c(n1)c(cn2)C#N)C)CCC(=O)N3CCC(CC3)c4[nH]cc[nH+]4 C58166158
C[C@H]1C[C@@H](CN(C1)C(=O)c2ccc(cc2)C/N=c/3\c(=[N+]4CCCC4)c(c3O)O)C C36118608
CCn1c2ccc(cc2[nH]c(=O)c1=O)C3=[NH+][C@@H](ON3)c4cc5ccccc5oc4=O C64890593
CC[C@@H]1C[N+]2=CNc3c(c(c(o3)C)C(=O)Nc4ccc(cc4Br)F)C2=N1 C65330669
Cc1cc(nc([nH+]1)C)N2CCN(CC2)[C@H](C)C(=O)N[C@H]3CCS(=O)(=O)C3 C67486412
CS(=O)(=O)N1CCC[C@H](C1)NC(=O)Nc2ccc[nH+]c2N3CCOCC3 C67583727
C[C@@H](c1nn2cc(nc2s1)c3ccc4c(c3)CCCC4)[NH3+] C19950230
COC[C@@H](c1cnc2n1cc(cc2)Br)[NH3+] C31911900
C[C@H]1C(=O)N(c2cc(ccc2O1)[C@@H](CC(C)C)[NH3+])C C33501819
CC(C)[C@@H](c1ccc2c(c1)N(C(=O)C(O2)(C)C)C)[NH3+] C33503218
c1ccc2c(c1)[C@H](CS2(=O)=O)[NH2+]C3CCC(CC3)O C35687828
CN([C@@H]1C[NH2+]C[C@H]1O)C(=O)C[C@H]2C[C@H]3CC[C@@H]2C3 C36261595
c1cc(oc1)/C=C/C(=O)N2C[C@H]3CC[C@@H](C[C@H]3C2)[NH3+] C36262122
C1C[C@@H]2CN(C[C@@H]2C[C@@H]1[NH3+])S(=O)(=O)C(F)F C36267287
CC(C)[C@]1(CC(=O)N(C1=O)C2CCC(CC2)[NH3+])C C36881165
Cc1c(nnn1c2ccc(cc2)Br)[C@@H](C)[NH3+] C36917030
CSc1ccn(c1)C(=O)N[C@H]2C[C@H]3C[C@@H]2C[NH2+]3 C38437137
C[C@@H](c1ccc2c(c1)N(C(=O)C(O2)(C)C)C(C)C)[NH3+] C19769276
Cc1ccc(c(c1)C)[C@H](Cn2cnc(cc2=O)C)[NH3+] C40728184
CC(C)[C@]1(CC(=O)N(C1=O)[C@@H]2CCCC[C@@H]2[NH3+])C C41158147
Cc1cc2c(n1[C@H](C)Cn3cccn3)CCC[C@@H]2[NH3+] C41723769
CC1(Cc2c(ccn2c3ccc(nc3)OC)[C@H](C1)[NH3+])C C41724494
Cc1cc2c(n1c3ccc4c(c3)OCO4)CCC[C@H]2[NH3+] C41729179
Cc1cc2c(n1c3ccn(n3)C)CC(C[C@@H]2[NH3+])(C)C C41731532
CCC1CCC(CC1)[NH2+][C@H]2CS(=O)(=O)C[C@@H]2O C42580363
C[C@H]1c2ccsc2CCN1S(=O)(=O)CC[NH3+] C42769920
Cc1nc(n(n1)[C@@H](C[NH3+])c2ccc(s2)Cl)C C43254560
Cc1ccc(o1)[C@@H]([C@H](C)[NH3+])N2C[C@@H](OC[C@@H]2C)C C43364182
CC[C@H]1CN(CCO1)C(=O)C2(CCCCC2)C[NH3+] C44762792
C[C@H]1CN(CC(O1)(C)C)C(=O)C2(CCCC2)C[NH3+] C45708654
c1c(c(cc2c1OCCO2)Cl)[C@@H]([C@H]3CCOC3)[NH3+] C48623091
C[C@H](c1ccc(cc1)C#CC[NH3+])N2C(=O)CCC2=O C49587740
C(c1nnc(o1)c2c(c(c(c(c2F)F)F)F)F)[NH3+] C50283502
Cc1cc2c(n1C[C@@H]3CCS(=O)(=O)C3)CC(C[C@H]2[NH3+])(C)C C50604785
c1cc(sc1c2nc(no2)[C@H](C3CC3)[NH3+])Cl C51173362
Cc1c(n(cn1)C[C@H](c2cc3ccccc3o2)[NH3+])C C51926482
C[C@H]1CC[C@@H]([C@@H](C1)CN2CCS(=O)(=O)CC2)[NH3+] C53867702
c1c(cc(c(c1F)F)F)c2nc(on2)[C@H](C3CC3)[NH3+] C54503176
CC[C@H]1COCCN1c2nc3c(s2)[C@@H](CCC3)[NH3+] C54896011
CN(C[C@@H]1CCCO1)c2nc3c(s2)[C@@H](CCC3)[NH3+] C54897378
C[C@H]1CN(CC(O1)(C)C)C(=O)[C@@H]2CCCC[C@@H]2[NH3+] C55090128
C[C@@H]1CCC[C@@H]([C@@H]1C(=O)N2CCOC(C2)(C)C)[NH3+] C55129926
CN(C1CCOCC1)C(=O)C[C@H]2CCCC[C@H]2[NH3+] C55129975
C[C@@H]1CCC[C@@H]([C@@H]1[NH3+])C(=O)N(C)C2CCOCC2 C55129986
CC[C@@H]1COCCN1C(=O)[C@H]2C[C@@H](CC[C@@H]2C)[NH3+] C55130071
C[C@H]1CCC[C@H]([C@@H]1[NH3+])C(=O)N(C)C[C@@H]2CCCO2 C55138802
C[C@H]1CN(CC(O1)(C)C)C(=O)CC2CCC(CC2)[NH3+] C55139325
C[C@@H]1CC[C@@H](C[C@@H]1C(=O)N2CCOCC2(C)C)[NH3+] C55141463
CCO[C@H]1CCCN(C1)C(=O)[C@H]2CC[C@@H](C[C@@H]2C)[NH3+] C55142011
Cc1cc(c2c(c1)c(cc3n2c(nn3)[C@@H](C)[NH3+])C)C C58021674
C[C@@H]1CCC[C@@H](N1C(=O)CN2CC[C@@H](C2)C[NH3+])C C50247868
c1ccc2c(c1)[C@@H](CS2(=O)=O)[C@@]3(CCOC3)C[NH3+] C54637652
Cc1cc(c(c(c1)C)[C@@H](Cn2c(=O)cccn2)[NH3+])C C61402894
CC[C@@H](c1nnc(o1)c2csc3c2cccc3)[NH3+] C61497385
CCC1CCN(CC1)[C@]2(CCS(=O)(=O)C2)C[NH3+] C62962559
c1c(cc(c(c1F)F)F)c2nc(no2)[C@H](C3CC3)[NH3+] C63008628
CCN1c2cc(ccc2OC(C1=O)(C)C)[C@@H](C)[NH3+] C19769277
c1ccc2c(c1)cccc2[C@H](Cn3cncn3)[NH3+] C22565710
C1CSC[C@]1(c2nc(on2)C(F)(F)F)[NH3+] C36765011
CC1CCC(CC1)[NH2+][C@H]2CS(=O)(=O)C[C@@H]2O C37487535
CN([C@H]1CS(=O)(=O)C[C@@H]1[NH3+])C2CCCCC2 C31990116
Cc1cc(no1)n2ccc3c2CC(C[C@@H]3[NH3+])(C)C C41726786
CC1(Cc2c(ccn2c3ccn(n3)C)[C@H](C1)[NH3+])C C41731551
Cc1cc2c(n1Cc3cc(on3)C)CCC[C@H]2[NH3+] C41732399
Cc1nnc(n1C(C)C)[C@H](C2CCCCC2)[NH3+] C42030763
C[C@H]1CCN(C1)C2(CCS(=O)(=O)CC2)C[NH3+] C42332395
CC[C@@H]1CO[C@H](CN1C2(CCOCC2)C[NH3+])C C42450202
Cc1nc(n(n1)[C@H](c2ccsc2)[C@H](C)[NH3+])C C43124259
C[C@@H]([C@@H](c1ccco1)N2CCOCC2(C)C)[NH3+] C43335703
C[C@@H]1CN([C@@H](CO1)C)[C@@H](c2cccnc2)[C@@H](C)[NH3+] C43346439
C[C@@H]([C@@H](c1ccncc1)n2cc(cn2)Cl)[NH3+] C43354971
CC(C)C[C@H](C(=O)N1CCO[C@@H]2[C@@H]1CCC2)[NH3+] C43427501
C1CN2C[C@@H]([C@H]1C[C@@H]2C[NH3+])CN3CCOCC3 C43526541
C[C@H]1CN([C@H](CO1)C)C(=O)C2(CCCC2)C[NH3+] C44762735
C1C[C@@H](CC=C1)C[NH2+][C@H]2CS(=O)(=O)C[C@@H]2O C45629505
c1cnc(=O)n(c1)Cc2ccc(cc2)C#CC[NH3+] C49610036
Cc1nc(n(n1)Cc2ccc(s2)C#CC[NH3+])C C43689958
C1CCO[C@@H](C1)C(=O)NC2C[C@H]3CC[C@@H](C2)[NH2+]3 C50970893
C1C[C@H]2[C@@H](C1)OCCN2CC3(CC[NH2+]CC3)O C51016351
CCn1c2ccc(cc2oc1=O)[C@H](C(C)(C)C)[NH3+] C51363227
CC(C)(C)[C@@H](c1ccc2c(c1)n(c(=O)n2C)C)[NH3+] C51392389
CC1(COCCN1[C@@H](C[NH3+])C2CCOCC2)C C52177507
C[C@H]1CN([C@@H](CO1)C)CC2(CCOCC2)C[NH3+] C52181670
C[C@@H]1CN(CC(O1)(C)C)C[C@@H]2CC[C@@H](O2)C[NH3+] C52543533
C[C@@H](C[NH3+])c1nc2c(s1)CS(=O)(=O)CC2 C54158427
c1ccc(cc1)n2cnnc2C3CCC(CC3)[NH3+] C54526722
Cc1c(sc(n1)N2CCOC[C@@H]2C)[C@@H](C)[NH3+] C54895581
CC[C@H]1COCCN1c2ncc(s2)[C@@H](C)[NH3+] C54896016
C[C@@H](c1cnc(s1)N2CCOCC2(C)C)[NH3+] C54898420
C[C@@H]1CC[C@@H](C[C@@H]1[NH3+])C(=O)N2CCO[C@@H](C2)C C55122711
C[C@@H]1COCCN1C(=O)[C@H]2CCC[C@@H]([C@@H]2C)[NH3+] C55127617
C[C@@H]1CC[C@H](C[C@@H]1C(=O)N2CCOC[C@@H]2C)[NH3+] C55127633
CCc1cc2c(s1)ncn(c2=O)[C@@H](C)C[NH3+] C57834525
C[C@@H]([C@H](C(C)(C)C)N1CCS(=O)(=O)CC1)[NH3+] C43292762
Cc1c(c(n(n1)C)C)[C@H](C)N2CCC(CC2)[NH3+] C45173235
Cc1c(c(n(n1)C)Cl)CN2CC[C@@H](C2)C[NH3+] C50247609
C[C@@H]1C[C@@H](CCN1C[C@@H]2CCS(=O)(=O)C2)[NH3+] C50602460
Cn1cc[nH+]c1[C@@H](c2ccc3c(c2)cccn3)N C61418596
C1CN(CCOC1)[C@]2(CN3CCC2CC3)C[NH3+] C61916603
C1CNCC[NH+](C1)[C@]2(CCN(C2)C3CC3)CO C61992145
C[C@@H]1CC[C@@H](C[NH2+]1)CNC(=O)[C@@H]2CCCOC2 C62230320
CN1c2cc(cc(c2O[C@H](C1=O)CC[NH3+])F)F C62533723
c1cc2c(cc1OC[C@H]3CCCCO3)OC[C@H]2[NH3+] C62803374
C1CCCN(CC1)[C@@]2(CCS(=O)(=O)C2)C[NH3+] C62962342
CC1([C@H]2C(=c3ccccc3=[NH+]2)C[C@@H]([NH2+]1)C(=O)[O-])C C63102146
c1ccc2c(c1)[C@H](CN2c3cccnn3)CC[NH3+] C63129276
c1cnc(c(n1)N/N=C/c2c(c(c(c(c2F)F)F)F)F)Cl C04321531
CC1(CC2=C([C@H](Nc3c2c4cccnc4cc3)c5cccnc5)C(=O)C1)C C04543556
Cc1cc(cc(c1)N2C(=O)/C(=C\c3ccsc3)/C(=O)NC2=S)C C04724068
COc1ccc(cc1)N2C(=O)/C(=C/c3ccc(cc3)O)/SC2=S C03071888
CC/C(=C/1\C(=O)NN(C1=O)c2ccc(cc2)I)/C C00824593
Cc1ccccc1CN2C(=O)[C@]3(CCCc4c3ccs4)NC2=O C05680252
CC1([C@H]2CC[C@](C2)(C1=O)C(=O)Nc3c(cc(cn3)Cl)Cl)C C00526320
Cc1ccc(cc1)NC(=O)c2cc(ccc2Cl)S(=O)(=O)C C06152037
C[C@]12CC[C@@H]3c4ccc(cc4CC[C@H]3[C@@H]1CC(=O)N(C2=O)CC=C)O C06482688
c1ccc2c(c1)[C@H](CCS2)NC(=O)c3cc4c(c(c3)Cl)OCO4 C08754818
C[C@H]1CN(C[C@@H](O1)C)C(=O)c2c[nH]c3c2cc(cc3)Br C12889478
Cc1cc2cccc(c2nc1)S(=O)(=O)Nc3cccc(c3)C#C C12526171
C[C@H]1CCc2c(sc3c2c(=O)n(c(=S)[nH]3)C[C@H]4CCCO4)C1 C06420522
CC(C)c1ccc(cc1)N2C(=O)/C(=C\c3cccnc3)/NC2=S C07039496
CC[C@]1(Cc2c(sc3c2c(=O)n(c(=S)[nH]3)CC=C)CO1)C C05059460
C[C@@H]1[C@H](CC[C@]2([C@H]1[C@@H]3[C@@H](CC2)[C@@H](C(=O)O3)C)C)NC(=O)c4ccccc4 C20466327
Cc1c(cnn1c2ccccc2)C(=O)N[C@H]3CCCc4c3cccc4 C26565651
c1cc(sc1)C(=O)c2cc3c(cc2Br)NC(=O)CO3 C35369646
c1cc(sc1S(=O)(=O)N2CCCC[C@H]2CO)Br C36796970
Cc1c(nc(s1)C)[C@@H](C)Nc2cc3c(cc2Cl)OCCO3 C36922362
Cn1c2c(cn1)[C@H](CCC2)Nc3ccc(cc3Br)C#N C37072403
C[C@H](c1ccc(cc1)O)N(C)C(=O)c2ccc(o2)Br C38089891
c1ccc2c(c1)CCC[C@@H]2NS(=O)(=O)c3ccnc(c3)Cl C38105921
c1ccc2c(c1)[C@@H](CCS2)NS(=O)(=O)c3ccnc(c3)Cl C38106561
CCNS(=O)(=O)c1ccc2c(c1)sc(n2)Br C39281293
CCC1CCC(CC1)(C#N)NC(=O)c2cc(cnc2)Br C40356939
CN(C)C(=O)[C@H]1CC=CC[C@@H]1C(=O)Nc2ccc(cc2Cl)Cl C40567942
CN(C1CCCCC1)C(=O)c2cc(c(c(c2)Br)O)OC C41778106
C[C@H]1CCCC[C@H]1NS(=O)(=O)c2cc(cnc2)Br C44243745
c1cc(c(cc1Cl)[C@H](Cn2cnc3c(c2=O)ccs3)O)Cl C48374235
C[C@@H]1CCCN(C1)C(=O)C(=O)Nc2ccc(cc2Cl)Br C48724593
Cc1cc(oc1C(=O)N[C@H](C)c2c(nc(s2)C)C)Br C48832432
C[C@@H](Cn1cccn1)n2c3ccc(cc3[nH]c2=S)Br C49077916
c1c(csc1CSc2c3c(nc[nH]3)ncn2)Br C51037044
Cc1c(sc2c1c(=O)n(cn2)C[C@H](c3ccc(cc3F)F)O)C C51282979
Cn1c2ccc(cc2oc1=O)[C@@H](c3ccc(c(c3)F)Br)O C51362456
[H]/N=C\1/N(C(=O)/C(=C/c2cccnc2)/S1)c3ccc(c(c3)Cl)Cl C15054060
Cc1c(c([nH]n1)C(=O)N(C)[C@@H](C)c2ccc(cc2)F)Br C54675638
C[C@H](c1cnc(s1)N2CCN(CC2)c3ccccc3Cl)O C54910726
Cc1cc(ccc1C(=O)N[C@@H](C)c2cnn(c2C)C)Br C56882696
CN1c2ccccc2[C@@H](C1=O)Nc3ccc(cc3Br)C#N C42064181
CC(=O)N1[C@@H](C/C(=C/2\C=C(C=CC2=O)Br)/N1)c3ccccc3 C44604774
c1ccc2c(c1)[C@H](CCO2)NS(=O)(=O)c3c(cc(cc3F)F)F C60497646
c1cc(ncc1Br)[C@@H](c2cc3c(cc2Cl)OCCO3)O C61870322
c1ccc(c(c1)S(=O)(=O)N[C@H]2CCC[C@H]2C#N)Br C61889710
c1csc(c1Br)S(=O)(=O)N[C@H]2CCC[C@@H]2C#N C61889906
c1ccc2=[NH+][C@H](C(=c2c1)C(=O)[O-])C(=O)c3ccc(cc3)Br C39711921
c1ccc2c(c1)nc(s2)[C@@H]3CC=CC[C@H]3C(=O)NC4CCOCC4 C64997654
C#Cc1cccc(c1)/N=C/2\NN=C(CS2)c3ccc4c(c3)COC4 C66938687
C#Cc1cccc(c1)NC(=O)N2CCO[C@@H](C2)c3ccc(c(c3)F)F C67256879
C1CC2=C(CC[C@@]23CCC(=C3)CN4CC(=O)NC4=O)C(=O)C1 C05566681
CCN1C(=O)/C(=C/c2cc(n(c2C)C)C)/C(=O)NC1=S C00465998
CS(=O)(=O)NC1CCN(CC1)C(=O)[C@@H]2C[C@H]3CC[C@@H]2C3 C10665427
CNC(=O)c1ccc(c(c1)S(=O)(=O)N(C)C)Br C14862092
C[C@H]1C(=O)N(C(=S)N1)[C@@H](C)c2ccc(cc2)S(=O)(=O)C C15570409
Cc1c2cc(ccc2oc1C(=O)N[C@H]3CCS(=O)(=O)C3)F C17636887
[H]/N=C\1/C(=C\c2ccc(cc2)Cl)/C(=O)N=C3N1N=CS3 C19881804
CN1C(=O)CCC(=N1)C(=O)N[C@H]2CCSc3c2cc(cc3)F C21759035
C[C@@H](c1ccco1)NC(=O)[C@@H]2CS[C@@]3(N2C(=O)CC3)C C25462334
CC1([C@@H]([C@H](c2cc(ccc2O1)C#N)c3cccc[n+]3[O-])O)C C26393651
c1cc(cnc1)/C=C/2\C(=O)N(C(=O)S2)c3ccc(cc3)O C27229297
CC1([C@H]([C@H](c2cc(ccc2O1)C#N)n3ccc(=O)cc3)O)C C27557293
Cn1c2c(cn1)[C@@H](CCC2)NC(=O)c3ccc(cc3)N(C)C C31594708
c1cc(cc2c1ccn2CC(=O)N[C@@H]3CCS(=O)(=O)C3)F C32088619
Cc1cc(cc(c1)N2[C@H]3CS(=O)(=O)C[C@H]3NCC2=O)C C36316817
c1c(sc(n1)N2C(=O)CC3(C2=O)CCCCC3)C#CCO C37556408
CCC1(CC(=O)N(C1=O)c2ncc(s2)C#CCO)CC C37556410
CCO[C@@]12NC(=O)CC(=O)N1C(=CS2)c3ccccc3 C00457451
c1cc(ccc1N2C[C@H](CC2=O)C(=O)N[C@H]3CCSC3=O)F C04815886
Cc1c(c(n(n1)C)C)C(=O)N(C)[C@@H](C)c2ccc(cc2)O C38090180
Cc1c(c(n(n1)C)C)C(=O)N(C)[C@H](C)c2ccc(cc2)O C38090181
Cc1ccc(c(c1)C)n2c(c3c(n2)C[S@](=O)C3)NC(=O)C C02724907
CC(C)S(=O)(=O)[C@@H]1CC[C@]2(C1)[C@@H](CCCN2OC)O C39519977
CSC1=NC(=O)[C@@H]2[C@@H](CC(=O)NC2=N1)c3ccccc3F C39969723
COc1cc(ccc1[C@@H]2N[C@H]3C=CC=NC3=N2)[S@@](=O)C C40685382
CN(c1ccc(c(n1)CO)Cl)[C@@H]2CCS(=O)(=O)C2 C40878988
Cc1cc(c(s1)C)C(=O)NCc2nnc3n2CCCC3 C41140205
C[C@H]1CN(C[C@@H](O1)C)[C@@H](C)C(=O)N[C@@H]2CCOc3c2cccc3 C42242441
c1cc(c(cc1C=O)Cl)O[C@@H]2CS(=O)(=O)C[C@H]2O C43488647
CCN1C[C@@H](CC1=O)C(=O)N[C@@H]2CC(Cc3c2cc(o3)C)(C)C C44687581
C[C@@]1(CCS(=O)(=O)C1)N[C@H]2CS(=O)(=O)c3c2cccc3 C44929574
C[C@]1(CCS(=O)(=O)C1)n2c(=O)c3c(ccs3)[nH]c2=S C44931844
C[C@H](C(=O)N(C)C)NC(=O)[C@@H]1Cc2cc(ccc2O1)Cl C46828568
C[C@]1(CCS(=O)(=O)C1)NC(=O)c2c(ncs2)Cl C49221301
c1cc2c(cc1Cl)[C@@H](CCS2)NC(=O)Cn3cncn3 C49304480
CN([C@@H]1CCS(=O)(=O)C1)C(=O)c2c(cc(cc2F)F)O C49446633
C[C@@]1(CC1(Cl)Cl)C(=O)N2CCC[C@H](C2)N3CCNC3=O C49450590
C[C@H](C(=O)N1CCCC1)NC(=O)c2cc(cnc2)Br C49464890
CN([C@@H]1CCS(=O)(=O)C1)C(=O)[C@@H]2CCCC[C@@H]2CO C49887454
c1c2c([nH+]c(c1C(=O)[O-])N3CCS(=O)CC3)CCCC2 C54535131
c1c(c(cc2c1OCCCO2)Cl)[C@@H]([C@H]3COCCO3)O C55303433
c1nc(c2c3c(sc2n1)CCCC3)[NH+]4CCC[C@H]4C(=O)[O-] C57630950
CS(=O)(=O)N1Cc2ccc(cc2C1)[C@H](c3ccco3)O C58138845
c1ccc(cc1)S(=O)(=O)[C@@H]2CC3(CC[C@H]2O)OCCO3 C61702977
c1csc(c1C#CCCO)Cn2c(=O)n3c(n2)CCCC3 C61817766
CCOc1ccc2c(c1)[C@H]([C@H](CO2)N3CCC(=O)CC3)O C62177322
CCc1c(scc1C(=O)NN2C(=O)[C@@H]3CC=CC[C@H]3C2=O)C C20191647
CC(C)c1cc(cs1)C(=O)NN2C(=O)[C@@H]3CC=CC[C@@H]3C2=O C20550142
c1ccc(c(c1)[C@@H]2CN(CCO2)[C@@H]3CS(=O)(=O)C[C@@H]3O)F C66846491
c1c(cnc(n1)N[C@@H]2CCS(=O)(=O)C2)Br C67119582
CN1C(=O)C(=CNc2ccc(cc2)F)C(=O)N(C1=S)C C00034011
c1cc(sc1)/C=C(\C#N)/C(=O)N[C@H]2CCS(=O)(=O)C2 C02667355
Cc1c(cco1)C(=O)N2[C@@](CC(=N2)C(F)F)(C(F)F)O C00373477
c1cc2c(cc1S(=O)(=O)N[C@H]3CCS(=O)(=O)C3)CCC2 C07308510
CCN1C(=O)/C(=C/c2cc(n(c2C)C3CC3)C)/C(=O)NC1=S C00555541
Cc1ccc(o1)/C=C\2/C(=O)N(C(=S)N2)C[C@H]3CCCO3 C10224304
c1cc2c(cc1C(=O)N[C@H]3CCS(=O)(=O)C3)scn2 C12322700
C1C[C@H](CC=C1)/C=C(\C#N)/C(=O)N[C@H]2CCS(=O)(=O)C2 C16732822
CS(=O)(=O)c1ccc(cc1)N[C@@H]2CCS(=O)(=O)C2 C19434968
Cc1cc(c(cc1C)S(=O)(=O)N2CCC(CC2)O)OC C19780701
c1cc2c(cc1C(=O)N[C@@H]3CS(=O)(=O)C=C3)ncs2 C19853089
c1ccnc(c1)/C=C\2/C(=O)N(C(=[NH+]2)[S-])C[C@H]3CCCO3 C07099701
C[C@H]1CCC[C@H](C1)NC(=O)[C@@H]2CCCN2S(=O)(=O)C C32030049
c1cc2cnccc2c(c1)S(=O)(=O)N3CCC[C@@H](C3)O C34274107
c1cc(cc(c1)F)/C=C(\C#N)/C(=O)N[C@@H]2CCS(=O)(=O)C2 C34942872
Cn1cc(cc1C(=O)N[C@H]2CCS(=O)(=O)C2)Br C35180341
c1c(cc(c2c1OCCCO2)Cl)C[NH+]3CCC[C@H]3C(=O)[O-] C35302866
c1cc(oc1C(=O)N[C@@H]2CCS(=O)(=O)C2)Br C04247066
c1c(cc2c3c1CCC(=O)N3CC2)NS(=O)(=O)C4CC4 C38680428
CS[C@@H]1CC(=O)c2c(c3c(cc(cn3)F)c(=O)n2F)N1 C39449991
Cc1ccc(cc1)C(=O)C(=O)N[C@@]2(CCS(=O)(=O)C2)C C40489006
C[C@](c1ccc(cc1)F)(C(=O)[O-])[NH+]2CCS(=O)(=O)CC2 C41879473
C[C@](c1ccc(c(c1)F)F)(C(=O)[O-])[NH+]2CCS(=O)(=O)CC2 C41879532
Cn1c(ccn1)C(=O)N(C)Cc2cc(sc2)C#CCO C42364023
CC[C@H]1CCCN1S(=O)(=O)c2cc(cnc2)C#CCO C44245715
C[C@@H](CN1C(=O)c2cc(ccc2S1(=O)=O)Br)O C44644758
CS(=O)(=O)N1CCC(CC1)NC(=O)[C@@H]2C[C@H]3CC[C@@H]2C3 C44778037
Cc1ccc(cc1C(=O)NC2=NCCS2)S(=O)(=O)C C44817293
CC(=O)N1C=Cc2ccccc2[C@H]1CC(=O)NC3=NCCS3 C44872214
C[C@@]1(CCS(=O)(=O)C1)n2c(=O)c3ccsc3[nH]c2=S C44931845
c1cc(=O)n(cc1Br)CC(=O)NC2=NCCS2 C47527018
CN(Cc1ccsc1)C(=O)N[C@H]2CCS(=O)(=O)C2 C48730340
C[C@H](C(=O)N1CCOCC1)NC(=O)[C@]2(CC2(Cl)Cl)C C49465234
Cc1ccc(cc1C)C(=O)C(=O)N[C@@H]2CCS(=O)(=O)C2 C49896832
CN(C)c1c(cc(cc1F)NC(=O)c2ccc[n+](c2)[O-])F C54118371
c1c(c(cc2c1OCCCO2)Cl)[C@H]([C@H]3COCCO3)O C55303434
Cc1cnc(cn1)CN[C@H]2CS(=O)(=O)c3c2cccc3 C61320887
c1ccc(cc1)S(=O)(=O)[C@@H]2CC3(CC[C@@H]2O)OCCO3 C61702975
c1ccc(cc1)S(=O)(=O)[C@H]2CC3(CC[C@H]2O)OCCO3 C61702978
Cc1cc(=O)c(c(n1C(C)C)CN2C[C@H](O[C@H](C2)C)C)O C62384344
Cc1cc(=O)c(c(n1C2CC2)CN3C[C@H](O[C@H](C3)C)C)O C62387706
CS(=O)(=O)c1ccc(c(c1)NC(=O)c2cscn2)F C62661141
C[C@H](C(=O)N1CCOCC1)NC(=O)C2=C(CCCC2)Cl C62886276
C1Cc2c(sc3c2C(=O)N(CN3)CC(=O)C4=NC=CC4)C1 C39734910
Cc1cc2c(o1)CC(C[C@H]2NC(=O)[C@H](C)S(=O)(=O)C)(C)C C44687938
Cn1c(c(cn1)C(=O)N[C@@H]2CCOc3c2cccc3)C(F)F C66274751
CN(C)C(=O)[C@@H]1CSCN1C(=O)c2ccc3cc[nH]c3c2 C66649401
c1ccc(c(c1)[C@H]2CN(CCO2)[C@@H]3CS(=O)(=O)C[C@@H]3O)F C66846492
C[C@H]1CN(C[C@@H](O1)C)[C@@H](C(C)C)C(=O)N2CCC[C@@H](C2)O C66896144
CC(=O)NCc1ccc(s1)C(=O)N2CCOC(C2)(C)C C67163175
c1ccc2c(c1)cc(c(=O)o2)C(=O)N[C@@H]3CCS(=O)(=O)C3 C04333220
Cc1ccc(cc1)S(=O)(=O)NN2CCS(=O)(=O)[C@@H](C2)C C00405433
CC(=O)c1ccc(cc1)N2C(=O)[C@H]3[C@@H]4C=C[C@]([C@@H]3C2=O)(O4)CO C12380090
Cc1cnc2n(c1=O)[C@H](CS2)CC(=O)NC[C@@H]3CCCO3 C14032017
Cc1c(nc2n(c1=O)[C@H](CS2)CC(=O)NC[C@@H]3CCCO3)C C14034885
Cc1c(cn(n1)CC(=O)N2[C@@](CC=N2)(C(F)(F)F)O)Cl C06921625
c1cc(ncc1S(=O)(=O)N[C@H]2CCS(=O)(=O)C2)Cl C20014236
CC1CCC(CC1)N(C)C(=O)CN2C(=O)[C@@]3(CCSC3)NC2=O C24736994
CCn1cc(c(=O)n(c1=O)C[C@@H](c2ccc(cc2)F)O)C#N C28919823
c1cc(ccc1[C@@H](Cn2c(=O)c(cn(c2=O)C3CC3)C#N)O)F C31560533
Cc1c(sc(n1)C(C)C)C(=O)NCc2nnc3n2CCC3 C32059128
C[C@@H](c1ccccc1Cl)NC(=O)Cn2ccc(=O)n(c2=O)C C32687036
C[C@H]1C[C@@H](CN(C1)S(=O)(=O)N2CCN(CC2)CCO)C C35199701
CN([C@H]1CCS(=O)(=O)C1)C(=O)[C@@H]2CNc3ccccc3O2 C36870012
Cc1cc(nc(n1)SCC(=O)NC2=NC(=O)[C@H](S2)C)C C01064363
Cc1cc(nc(n1)SCC(=O)NC2=NC(=O)[C@@H](S2)C)C C01064364
CC[C@@H]1CO[C@@H](CN1S(=O)(=O)c2c([nH]c(=O)s2)C)C C37926459
c1cnc(cc1S(=O)(=O)NC2CCS(=O)(=O)CC2)Cl C38008746
C[C@]1(CCS(=O)(=O)C1)NS(=O)(=O)c2cnc(s2)Cl C38107025
C1C[C@H]2[C@H](C=CS2)[C@@]3(C1)C(=O)N(C(=O)N3)CC(=O)[C@@H]4C=CC=N4 C39445150
CC[C@@H]1N=NC(=S)N1NC(=O)c2cc(cnc2)Br C39729684
COC(=O)C[C@@H]1C(=O)N[C@@H]2CCCC[C@@H]2N1C(=O)C(F)(F)F C39909742
Cc1cc(n(c(=O)n1)[C@@H](C)C(=O)Nc2nc(c(s2)C)C)C C40170789
CC(C)[C@@H](C(=O)Nc1cccnc1n2cncn2)Br C40499966
Cc1cc(n(n1)C)NC(=O)C[C@H]2c3ccccc3C=CN2C(=O)C C40504809
CCCn1c(=O)ccc(n1)C(=O)N[C@@H]2CCOc3c2cccc3 C44868689
C[C@H]1CCCN(C1)S(=O)(=O)NC[C@@H]2CCS(=O)(=O)C2 C45806527
c1csc2n1cc(n2)CC(=O)NC[C@H]3CCS(=O)(=O)C3 C48438939
C[C@H](C(=O)N1CCCS1(=O)=O)NC(=O)C2CCCCC2 C48762910
c1c(nsn1)C(=O)N2CCC[C@H]2C(=O)NCC(F)(F)F C48783154
Cc1c(cnn1[C@@H]2CCS(=O)(=O)C2)C(=O)NC3CCCC3 C49657989
C[C@@]12C[C@@](CC(C1)(C)C(=O)NCCOC)(C(=O)N(C2=O)C)C C08534620
c1cc(c(cc1N2CCCS2(=O)=O)NC=C(C#N)C#N)F C55011064
CCn1c(=O)c2c(ccs2)n(c1=O)CC(=O)NC(C)(C)C C57478739
c1ccc2c(c1)CCC[C@@H]2NC(=O)c3cccnc3n4cncn4 C24430608
Cc1cc(n(n1)[C@@H]2CCS(=O)(=O)C2)NC(=O)C[C@H]3CCC=C3 C54534005
CS(=O)(=O)c1ccc(cc1)N[C@H]2CC(=O)N(C2=O)C3CC3 C36851356
CS(=O)(=O)N1CC[NH+](CC1)CC2(CCCCC2)C(=O)[O-] C62096522
c1cc(ccc1C2=C[C@@H](N=N2)[C@@H]3NC(=NO3)c4ccncc4)F C39983853
Cc1ncc(s1)C(=O)Nc2ccc(cc2)S(=O)(=O)N(C)C C63451819
c1ccc(c(c1)NC(=O)CSC2=NC=NC3=NC=N[C@@H]32)F C63625912
Cc1ccc(o1)[C@@H](C)NC(=O)c2cnc3n(c2=O)CCS3 C48252910
C[C@H]1NN=C(N1C2CC2)SCC3=NC(=O)[C@H]4C(=N3)C=CS4 C39756543
Cc1ccc(s1)C(=O)N2CCN(CC2)CC(=O)NCC#N C66495627
CS(=O)(=O)c1c(cc(cc1F)NC(=O)c2cnccn2)F C66552843
CS(=O)(=O)N[C@H]1CCCN(C1)S(=O)(=O)C2CCCCC2 C66575560
CN(C)C(=O)[C@@H]1CSCN1C(=O)c2cc([nH]n2)c3ccccc3 C66657305
CN(C)C(=O)Sc1ccc(cc1)NC(=O)c2cccc[n+]2[O-] C67049074
c1cc2c3c(c(=O)n(c(=O)[nH]3)C[C@@H]4CCCO4)sc2nc1 C67349615
Cc1c(sc2c1c(=O)n(cn2)CCC(=O)N3CCC[C@H](C3)O)C C67510533
Cc1c(cnn1c2ccc3ccccc3n2)[C@H](C)[NH3+] C11851173
CC[C@@H](c1ccc2c(c1)N(C(=O)C(O2)(C)C)C(C)C)[NH3+] C19769366
CCN1c2cc(ccc2O[C@H](C1=O)C)[C@H](C(C)(C)C)[NH3+] C33501776
CC1(C(=O)N(c2cc(ccc2O1)[C@H](C3CC3)[NH3+])C)C C33503223
c1cc2c(cc1F)[C@H](CCS2(=O)=O)[NH2+]C3CCC(CC3)O C35295601
Cc1ccc(cc1)[C@H](C[NH3+])N2CCS(=O)(=O)CC2 C36161100
C1CC2(C1)C[C@H](CC[NH2+]2)NC(=O)C3CCOCC3 C36256836
c1ccn2cc(c(c2c1)C#N)CN3CCC(CC3)[NH3+] C36754382
CC1CCC(CC1)(C[NH3+])N(C)[C@H]2CCS(=O)(=O)C2 C36869841
CN(c1ccc(cc1C[NH3+])F)[C@@H]2CCS(=O)(=O)C2 C36870393
Cc1cc(ccc1Br)n2c(c(nn2)[C@H](C)[NH3+])C C36917187
C[C@H]1CN(C[C@@H](O1)C)[C@@H]2COc3ccccc3[C@@H]2[NH3+] C36994103
c1ccc(c(c1)[C@H]2C(=O)N(C(=O)S2)CC[NH3+])Cl C39320018
C[C@H](c1ccc2c(c1)N(C(=O)C(O2)(C)C)C(C)C)[NH3+] C19769275
CN([C@@H]1CCSC1)C2(CCS(=O)(=O)CC2)C[NH3+] C42332279
Cc1ccsc1[C@H]([C@@H](C)[NH3+])n2c(nc(n2)C)C C43249241
Cc1nc(n(n1)[C@@H](c2ccc(s2)Cl)[C@@H](C)[NH3+])C C43254570
c1ccc2c(c1)[C@@H]([C@H](CO2)n3ccc(n3)C(F)(F)F)[NH3+] C43298525
C[C@@H]([C@H](C(F)(F)F)N1CCN(CC1)C(=O)C)[NH3+] C43376477
Cc1ccc(s1)[C@@H](C)NC(=O)[C@@H]2C[NH2+]CCO2 C43801452
CC[C@@H]1COCCN1C(=O)C2(CCCCC2)C[NH3+] C44762936
Cc1cc2c(o1)CC(C[C@@H]2[NH2+]Cc3[nH]ccn3)(C)C C49715314
Cc1ccc(o1)c2ncc3c(n2)CC(C[C@H]3[NH3+])(C)C C50101435
Cc1cc(ccc1c2nnc(o2)[C@@H](C)[NH3+])Br C50284336
c1c(c(cc2c1OCCO2)Cl)[C@@H]([C@H]3CCCCO3)[NH3+] C50961096
CC1(Cc2c(cnc(n2)C3CCOCC3)[C@H](C1)[NH3+])C C52176431
C1C[C@@H]2[C@@H](C1)OCCN2CC3(CCOCC3)C[NH3+] C52182863
C1CC[C@H]2[C@H](C1)N(CCO2)CC3(CCOCC3)C[NH3+] C52197754
C1CC[C@H]([C@@H](CC1)[NH3+])CN2CCS(=O)(=O)CC2 C53867827
C[C@H](CN1CCOCC1)N2[C@@H]3CCC[C@H]2CC(C3)[NH3+] C54602865
c1c2c(c3c(c1Cl)CCOC[C@@H]3[NH3+])OCCO2 C54742026
COc1cc(c2c(c1OC)[C@@H](COCC2)[NH3+])Br C54742542
C[C@H]1CN(CCO1)c2nc3c(s2)[C@@H](CC(C3)(C)C)[NH3+] C54864319
C[C@@H]1C[C@@H](CC[C@@H]1C(=O)N2C[C@@H](OC[C@@H]2C)C)[NH3+] C55127813
CC[C@@H]1CN(CCO1)C(=O)[C@H]2CC[C@@H]([C@@H](C2)[NH3+])C C55127895
C[C@H]1[C@H](CCC[C@@H]1[NH3+])C(=O)N2CCOC(C2)(C)C C55129911
C[C@H]1CC[C@@H](C[C@@H]1[NH3+])C(=O)N(C)C2CCOCC2 C55129954
C[C@H]1CC[C@@H](C[C@@H]1C(=O)N2CCOCC2(C)C)[NH3+] C55141464
CCO[C@@H]1CCCN(C1)C(=O)[C@H]2C[C@@H](CC[C@@H]2C)[NH3+] C55141978
C[C@@H]1CN([C@H](CO1)C)C(=O)[C@@H]2CCC[C@@H](C2)C[NH3+] C55147280
c1ccc2c(c1)c3cc(ccc3o2)[C@@H]([C@H]4COCCO4)[NH3+] C55298683
COc1ccc(c(c1)Cl)[C@@H]([C@H]2COCCO2)[NH3+] C55300789
CC[C@H](c1nnc(o1)c2cc3c(s2)CCCCC3)[NH3+] C61497581
Cc1c(sc(n1)N2CCCO[C@H](C2)C)[C@@H](C)[NH3+] C61936798
C[C@@H]1CN(CCCO1)C(=O)C[C@@H]2CCCC[C@@H]2[NH3+] C61940038
C[C@H]1CN(CCCO1)C(=O)[C@@H]2CCC[C@@H]([C@@H]2C)[NH3+] C61940052
CC1(Cc2c(cc3c(=[NH2+])sc(=S)[nH]c3n2)CO1)C C05902955
Cc1ccc2c(c1)[C@H]([C@H](C(O2)(C)C)CN3CCN(CC3)C)[NH3+] C62187850
CN1c2ccc(cc2CCC1=O)[C@@H](c3ccoc3)[NH3+] C62806377
CN(c1ccc(cc1)F)[C@@]2(CCS(=O)(=O)C2)C[NH3+] C62962708
C[C@H]1Cc2cc(ccc2N1C(=O)C)[C@@H](C[NH+]3CCSCC3)O C12146822
C[C@H](c1ccc(cc1)S(=O)(=O)C)N[C@@H]2C[NH+]3CCC2CC3 C20023536
c1ccc(cc1)[C@@H](c2ccccn2)[NH2+][C@H]3CCS(=O)(=O)C3 C20548161
C[NH+]1CCN(C[C@@H]1CCO)Cc2ccc3cc(ccc3n2)F C22851674
c1cc(ccc1CN2[C@@H]3CS(=O)(=O)C[C@@H]3SC2=[NH2+])F C26505281
C[C@@H](CNC(=O)c1ccoc1)[NH+]2CCc3c(ccs3)C2 C32429079
C[C@@H](COC)[NH2+][C@H]1CCS(=O)(=O)c2c1cc(cc2)F C35295592
C[C@H](c1ccccn1)[NH2+][C@@H]2CS(=O)(=O)c3c2cccc3 C35694431
C[C@H](c1ccccn1)[NH2+][C@H]2CS(=O)(=O)c3c2cccc3 C35694435
C[C@@H]([C@H]1CCCO1)[NH2+][C@@H]2CCS(=O)(=O)c3c2cccc3 C37242385
Cc1ncc(s1)C[NH2+][C@@H](C)c2ccc3c(c2)OCCO3 C37505393
CCN(C1CC[NH2+]CC1)S(=O)(=O)c2cc(sc2C)C C37537880
Cc1nccc(n1)C[NH2+][C@H]2CCCc3c2ccc(c3)OC C38037259
c1ccc2c(c1)ccc(n2)C[NH2+]C[C@H]3CCS(=O)(=O)C3 C38084205
C[C@H](c1ccc(cc1)S(=O)(=O)C)[NH+]2CCCNCC2 C38086789
C[C@@H]1CCCC[C@@H]1[NH+]2CCC[C@@H]2C(=O)N3CCNCC3 C40508068
Cc1c(sc(n1)C)[C@H](C)[NH2+][C@@H]2CCCc3c2cnn3C C40518071
Cc1ccc(s1)[C@@H](C)N(C)C(=O)[C@@H]2C[C@@H](C[NH2+]2)OC C40636365
C[C@H]1CCC[C@](C1)(CN[C@@H]2CCS(=O)(=O)C2)[NH+](C)C C40668998
CN(C1C[C@H]2CC[C@@H](C1)[NH2+]2)S(=O)(=O)c3ccc(cc3)F C40746830
CCS(=O)(=O)N1CCC(CC1)[NH2+][C@@H]2C[C@H]3CC[C@@H]2C3 C41092339
CC(C)(C)C(=O)N1CCC(CC1)[NH2+]C2CCS(=O)CC2 C42353468
C[NH+](C)CC1CC[NH+](CC1)C2(CCCCCCC2)C(=O)[O-] C42390005
C[C@H]1CCCC[C@@]1(C(=O)[O-])[NH+]2CCC(CC2)C[NH+](C)C C42390123
CCN([C@@H](C)c1ccc(cc1)F)C(=O)[C@H]2C[NH2+]CCO2 C43798773
C[NH+](CCc1ccccn1)[C@@H]2COc3ccccc3[C@@H]2O C44125670
CCC1CCC(CC1)[NH+](C)[C@@H](C)C(=O)N2CCNCC2 C49024247
C[NH+](Cc1cc(ccc1OC)C#CCO)C2CCOCC2 C49613285
Cn1cc(cn1)C[NH+](C)Cc2ccc(cc2F)C#CCO C49614647
Cc1ccc(s1)C[NH2+][C@H]2CC(=O)N(C2=O)C3CCCC3 C50225443
c1cc(nnc1C[NH2+]C2CC2)N3CCc4c(ccs4)C3 C51400303
C[NH2+][C@H]1CCCCC[C@@H]1CN(C)[C@@H]2CCS(=O)(=O)C2 C53868821
CC[NH2+]C1C[C@H]2CCC[C@@H](C1)N2C[C@@H]3CCS(=O)(=O)C3 C54602207
C[C@H](CN1CCOCC1)N2[C@@H]3CCC[C@H]2CC(C3)[NH2+]C C54602867
Cc1c(sc(n1)N2CCS(=O)CC2)C[NH2+]C(C)C C54999536
CCN(CC(=O)N1C[C@@H](C[C@@H](C1)C)C)C2CC[NH2+]CC2 C37538589
C[C@@H]1C[C@@H](CN(C1)C(=O)[C@@H]2CCCN2C3CC[NH2+]CC3)C C38042923
C[C@H]1CCC[C@@H](N1C(=O)CN2CCC[C@@H](C2)C[NH2+]C)C C41066853
C[C@@H]1CCN([C@H](C1)C)C(=O)[C@@H]2CCCN2C3CC[NH2+]CC3 C51733042
Cc1c(c(n(n1)C)C)c2csc(n2)C[NH2+]C(C)(C)C C53295928
c1ccc2c(c1)[C@@H](CS2(=O)=O)[C@@]3(CCOC3)C[NH2+]C4CC4 C54665282
Cc1cnc(cn1)C[NH2+][C@H]2CCCc3c2ccc(c3)OC C61319957
CCCN1C(=O)C[C@H](C1=O)[NH2+][C@@H]2CCCc3c2ccs3 C61361938
CC1(CCN(CC1)C(=O)[C@@H]2CCCN2C3CC[NH2+]CC3)C C61820990
Cc1c(sc(n1)N2CCCO[C@@H](C2)C)C[NH2+]C3CC3 C61936995
Cc1ccc(cn1)C[NH2+][C@H]2CCOc3c2cc(cc3)OC C62051373
CC(C)(C)[NH2+]C[C@]1(CCCOC1)[C@@H]2CCS(=O)(=O)C2 C62228997
C[C@@H](c1ccc(cc1O[C@H]2CCS(=O)(=O)C2)F)[NH2+]C C62746072
C1CCC2(C1)CC[NH+](CC2)CCN[C@H]3CCS(=O)(=O)C3 C62958949
Cc1nnc(s1)SC[C@@H]2CC3(CC[NH2+]CC3)CO2 C66346607
c1ccc2c(c1)cccc2O[C@H]3[C@H]([C@H]([C@H]([C@@H](O3)CO)O)O)O C00217312
COc1ccc(c(c1)[C@H]2c3c(cc(cc3OC(=C2C#N)N)O)O)OC C00407999
c1ccc2c(c1)[C@]3(c4ccc(cc4OC(=C3C#N)N)O)C(=O)N2CO C02432184
c1cc(ccc1N/N=C/2\C(=O)OCC(N2)(CO)CO)Br C03203477
Cc1ccc(cc1)N2[C@@H]3[C@@H](C[C@H]([C@@H]([C@@H]3NC2=S)O)O)C(=O)NC4CC4 C08254633
Cc1ccc(cc1)NC2=N[C@H]3[C@H]([C@@H](C[C@@H]([C@H]3S2)C(=O)NCC#C)O)O C08254712
C[C@@]12CCC(=O)C=C1CC[C@H]3[C@@H]2[C@@H](C[C@@]4([C@@H]3CC[C@@]4([C@@H](CO)O)O)C)O C08617605
CCCCc1nc2c(o1)NC(=C([C@@]23c4ccccc4NC3=O)C#N)N C08783364
c1ccc(cc1)[C@@]2([C@@H]([C@H]([C@@H](C(=O)N2)C(=O)N)c3ccccc3F)C#N)O C15017056
Cc1c2c(ncnc2sc1C(=O)N/N=C(\C)/c3ccc(cc3)N)O C16856697
Cc1cc2c(cc1C)n(c(=S)[nH]2)[C@@H]3[C@H]([C@@H]([C@H](O3)CO)O)O C16923269
CSc1nc(c2c(n1)NC3=C([C@H]2c4cccc(c4)O)C(=O)OC3)N C18201039
c1ccc2cc(ccc2c1)O[C@H]3[C@@H]([C@H]([C@@H]([C@@H](O3)CO)O)O)O C19911868
Cc1c2c(n[nH]1)NC(=O)[C@@]23c4cc(ccc4-c5c3nc(o5)N)Br C20343641
c1cc(c(cc1NC(=O)CSc2c(cc(c(n2)N)C#N)C#N)O)Cl C20427823
c1ccc(cc1)[C@]2(CCN(C2)c3c(ncc(n3)c4cc[nH]n4)N)O C32507804
c1cc(c(cc1N)Br)S(=O)(=O)Nc2c[nH]nc2 C35763482
CN(C=O)[C@@H](c1c(cc(cc1O)O)O)C(=O)NC2CCCCC2 C36529812
C[C@H]1CCCC[C@@H]1NS(=O)(=O)c2c(nc3n2ccs3)NN C37556121
Cc1ccc2c(c1)sc(n2)[N-]S(=O)(=O)c3c[nH+][nH]c3N C37558167
C#CCSc1nc(c2c(n1)OC(=C([C@H]2c3cccnc3)C#N)N)N C04594175
Cc1c2c(n[nH]1)OC(=C([C@H]2c3cn[nH]c3c4ccc(cc4)F)C#N)N C05067937
c1ccc2c(c1)cccc2O[C@H]3[C@@H]([C@@H]([C@@H]([C@@H](O3)CO)O)O)O C04021774
CNc1nc2c(s1)c3c(c(=O)[nH]2)[C@H](C(=C(O3)N)C#N)c4cccc(c4)F C08754526
CC1(CC2=C([C@H](C3=C(N=N[C@@H]3N2)O)c4ccc(c(c4)O)O)C(=O)C1)C C39359020
CC(C)n1c2ccccc2nc1S[C@H]3[C@@H]([C@@H]([C@@H]([C@@H](O3)CO)O)O)O C39915813
c1cc(c(cc1F)CNS(=O)(=O)c2c[nH]nc2N)Br C40347484
c1cc(c(nc1)C(=O)Nc2cc(ccc2Cl)S(=O)(=O)N)O C40378740
c1c2c(cc(c1NC(=O)c3c[nH]nc3)Br)[nH]c(=O)[nH]2 C40834091
Cc1c(c(n[nH]1)C)C(=O)Nc2ccc(cc2Br)S(=O)(=O)N C40834396
C[C@@]12CCC(=O)C=C1CC[C@@H]3[C@@H]2[C@@H](C[C@@]4([C@@H]3CC[C@]4([C@@H](CO)O)O)C)O C43757655
c1cc(ccc1N=C=S)O[C@H]2[C@H]([C@@H]([C@H]([C@@H](O2)CO)O)O)O C44021141
c1cc(c(cc1N)CNS(=O)(=O)c2cc(cnc2)Br)O C44242780
c1c2c(sc1C(=O)[C@H](C#N)c3nc(nc(n3)N)N)CCCCCC2 C49435731
Cc1c(c(n(n1)c2ccc(cc2N)S(=O)(=O)N)C)Br C50588486
Cc1ccc(o1)[C@@H](C)NC(=O)c2cc(cnc2NN)Br C51114715
C[C@@H](c1cc(ccc1O[C@H](C)C(=O)NC(=O)N)Br)O C52068402
c1cc(ccc1[C@H]2c3cc(ccc3OC(=C2C#N)N)[N+](=O)[O-])N C01433782
C[C@H](C(=O)Nc1nc2c(s1)C(=O)CC(C2)(C)C)NC(=O)N C56080730
CC(=O)Nc1ccc(c(c1)NC(=O)N[C@H]2CCCC[C@H]2O)OC C60382019
Cc1ccc(c(c1)Sc2n[nH]c(=O)n2C(C)C)/C(=N/O)/N C61595555
c1cc(c(cc1C#CCCO)NC(=O)c2c[nH]c(=O)[nH]2)Cl C61691701
c1cc(oc1C(=O)N[C@H]2CCC[C@@H]2/C(=N\O)/N)Br C61886227
c1cc(c(cc1N)O)NCN2C(=O)[C@@H]3CC=C(C[C@H]3C2=O)Cl C00500002
c1c(c(cc2c1[nH]c(=O)[nH]2)Br)[C@@H](c3c[nH]nc3)O C62778776
c1cc2=[NH+][C@@H]3[C@H](NCCC3=c2cc1Cl)c4c([nH]c(=O)[nH]c4=O)[O-] C63386356
[H]/N=C\1/N[C@H](N2c3ccccc3N[C@@H]2N1)[C@H]4C(=C(N=C4C)C#N)C C63521557
CCc1[nH]c(c([nH+]1)C)[C@H]2CC(=O)N[C@@H]3C2=C(NN3C4CCCCC4)[O-] C65534016
C[C@]12C[C@@H]([C@H]3[C@H]([C@@H]1CC[C@@]2([C@H](CO)O)O)CCC4=CC(=O)C=C[C@]34C)O C15568940
Cn\1ccs/c1=N\C(=O)[C@@H](Cc2c[nH]c3c2cccc3)NC(=O)N C67180994
C[C@]12CC[C@H]3c4cc(c(cc4CC[C@@H]3[C@@H]1CC[C@@H]2O)O)O C03876112
C[C@]12C[C@@H](CC([C@@H]1CC[C@@]34[C@@H]2CC[C@@H](C3)C(=C)C4)(CO)CO)O C04716557
C[C@@]12CCC[C@@H]1[C@@H]3C[C@@H]([C@@]4(C[C@@H](CC[C@@]4([C@@H]3CC2)C)O)O)O C06931234
C[C@]12CC[C@H]3c4cc(c(cc4CC[C@H]3[C@@H]1CC[C@@H]2O)O)O C13319942
Cc1c(ccc2c1N[C@@H]([C@H]3[C@@H]2C=CC3)c4ccc(cc4O)O)Cl C13639794
Cc1ccc(c2c1N[C@H]([C@H]3[C@@H]2C=CC3)c4ccc(cc4O)O)Cl C13640082
c1cc(ncc1C(=S)N)NC23CC4CC(C2)CC(C4)C3 C19805562
Cc1ccc(cc1Nc2cc(ccn2)C(=S)N)Cl C19808002
C[C@H](c1cc(ccc1O)O)Nc2cccc(c2F)Cl C20472294
Cc1ccc(c(c1)Nc2ccc3cc(ccc3n2)N)F C35343639
c1cc(ccc1Nc2ccc(cc2N)C#N)Br C35674576
C[C@H]([C@@H]1CCCO1)Nc2ccc(cc2N)Br C35734665
Cc1ccc(cc1)Nc2c(cc(cn2)Br)N C36242802
c1cnc2cc(cc(c2c1NN)C(F)(F)F)C(F)(F)F C36533625
Cc1cc(ccc1N)C(=O)N[C@H](C)c2ccc(s2)Cl C37020906
C[C@]12CC[C@H]3c4ccc(cc4CC[C@@H]3[C@@H]1C[C@H]([C@@H]2O)O)O C03977997
c1cc(c(nc1)NCc2ccc(cc2Cl)Cl)N C38549200
C[C@H]1CCC[C@H]([C@@H]1C)Nc2c(cc(cn2)Br)N C40713589
CC(C)Cc1c(n[nH]c1N)c2ccc(cc2)Br C43375485
C[C@H]([C@@]1(CC[C@@H]2[C@]1(CC[C@@H]3[C@@H]2CCC4=C[C@@H](CC[C@@]34C)O)C)O)O C44021984
Cc1nc2cc(c(cc2s1)N)N[C@@H]3C[C@H]3c4ccccc4 C44676460
Cc1cc(ccc1C(=O)Nc2cc(ccc2F)Br)N C44748389
Cc1cc(ccc1C(=O)N[C@H](C)c2ccc(s2)Cl)N C44749041
C[C@H]1CCC[C@H]([C@@H]1C)NC(=O)C2(CCCC2)C(=S)N C44772507
Cc1ccc(s1)[C@H](C)NC(=O)c2ccc(cc2N)Cl C49149315
C[C@@H](c1ccc(cc1)F)Nc2ccc(c3c2cccn3)N C49505947
C[C@H](c1ccccc1N[C@@H]2CCc3c2cccc3O)O C49542862
Cc1ccc(cc1)[C@@H](C)Nc2ccc(c3c2cccn3)N C49555260
Cc1ccc(c(c1)C)[C@H](C)NC(=O)c2ccc(cc2F)N C49840645
CC(C)CN1C=[NH+][C@@H](C1=[NH2+])c2ccccc2Br C50122679
Cc1ccc(s1)CNc2ccc3c(c2N)ncs3 C50226452
CC1=[NH+][C@@H](C(=[NH2+])N1C2CC2)c3cc(cc(c3)Cl)Cl C50987027
CC1=[NH+][C@@H](C(=[NH2+])N1CC=C)c2ccc(c(c2)Cl)Cl C50987777
CC1=[NH+][C@@H](C(=[NH2+])N1CC=C)c2cc(cc(c2)Cl)Cl C50987811
CCC1=[NH+][C@@H](C(=[NH2+])N1CC)c2cc(cc(c2)Cl)Cl C50988166
CCC1=[NH+][C@H](C(=[NH2+])N1CC#C)c2c(cccc2Cl)Cl C50995937
Cc1cc(c(c(c1)C)[C@@H]2C(=[NH2+])N(C(=[NH+]2)C3CC3)C4CC4)C C51000577
CC(C)(C)C1=[NH+][C@@H](C(=[NH2+])N1C)c2ccccc2Br C51001149
Cc1cc(cc2c1nc(cc2NN)C(F)(F)F)Br C51169467
Cc1ccc(cc1)Sc2cccc(c2/C(=N/O)/N)Cl C52907811
c1cc2cc(ccc2nc1)Nc3ccc(cc3Br)N C54108155
Cc1ccc(c(c1)S[C@@H]2CCC[C@H](C2)C)/C(=N/O)/N C54691092
CC(C)C1=[NH+][C@@H](C(=[NH2+])N1C2CC2)c3ccc(cc3F)F C60280062
C[C@H](c1ccc(cc1O)O)Nc2cc(c(c(c2)F)F)F C61116281
C[C@H](c1ccsc1)Nc2ccc3c(c2N)ncs3 C61361294
CC(C)N/C(=N/c1cc(ccc1Cl)Br)/N C61693536
C[C@H](c1ccccc1N)Nc2ccc(c(c2)Cl)C#N C61847257
CCN1C(=[NH2+])[C@H]([NH+]=C1C(C)C)c2cc(c(c(c2)F)F)F C62706949
Cc1ccc(s1)[C@@H](C)NC(=O)c2cc(c(c(c2)F)N)F C63006909
c1cc2c(cc1N)sc(n2)Nc3ccc(cc3F)F C63103376
c1cc(c(cc1c2csc3n2cc(n3)CC[NH3+])Cl)Cl C11567016
COc1c(cc(cc1Br)Cl)[C@H](c2ccco2)[NH3+] C35379849
Cc1ccsc1[C@@H](c2cc(c(cc2Br)OC)OC)[NH3+] C35381319
c1cc(sc1[C@@H](c2cc3c(cc2Cl)OCCO3)[NH3+])Br C35382022
c1cc(sc1)[C@@H](c2cc3c(cc2Br)OCCCO3)[NH3+] C35382113
Cc1ccc(o1)CN(C)[C@H](C[NH3+])c2c(cccc2Cl)Cl C35699296
c1cc(c(nc1)Oc2ccc3cc(ccc3c2)Br)C[NH3+] C35719829
C[C@H](C1CC1)N(C)c2c3cc(ccc3[nH+]cc2N)Br C36813186
c1c(cc(c2c1[C@H](CCO2)[NH2+]C3CCC(CC3)O)Cl)Cl C37201936
CCCn1cc[nH+]c1[C@H](c2cc(ccc2F)Br)N C41110066
CCCn1cc[nH+]c1[C@@H](c2ccc(cc2)I)N C41110182
C[C@H](C(C)C)[NH2+][C@H]1c2cc(cc(c2NC1=O)Br)F C42078292
Cc1cc2c(cc1C)n(cn2)[C@@H](C[NH3+])c3ccc(cc3)Br C42955948
C[C@@H]([C@@H](c1ccc(cc1)Br)n2cc(cn2)Cl)[NH3+] C42956044
C[C@@H]([C@H](c1cccc(c1)Br)Sc2nccn2C)[NH3+] C43024176
C[C@H]([C@H](c1cccc(c1)Br)Sc2nccn2C)[NH3+] C43024180
C[C@@H]([C@@H](c1ccccc1Cl)n2cc(cn2)Br)[NH3+] C43053276
C[C@@H]([C@H](c1ccccc1Br)N2CCOCC2(C)C)[NH3+] C43092731
Cc1ccsc1[C@H](C[NH3+])Oc2ccc(c3c2nccc3)Cl C43249667
Cc1ccc(c(c1)OC)O[C@H](c2ccc(s2)Cl)[C@@H](C)[NH3+] C43255373
CC[C@@H]([C@@H](c1ccc(s1)Br)N2C[C@@H](OC[C@@H]2C)C)[NH3+] C43260029
C[C@@H]([C@H](c1ccc(s1)Br)N2CCOC(C2)(C)C)[NH3+] C43260912
CC[C@@H]([C@H](c1ccc(s1)Br)N2CCOCC2(C)C)[NH3+] C43261656
CC(C)c1nccn1[C@H](C[NH3+])c2ccc(s2)Br C43263374
CC[C@H]([C@H](c1ccc(s1)Br)n2cc(cn2)C)[NH3+] C43263402
CC[C@H]([C@H](c1ccc(s1)Br)n2cc(cn2)Br)[NH3+] C43263443
C[C@@H]([C@H](c1ccc(s1)Br)Sc2nncs2)[NH3+] C43283663
CC[C@H]([C@@H](c1cc(cs1)Br)N2CCOC(C2)(C)C)[NH3+] C43286080
C[C@@H]([C@H](c1ccco1)Oc2ccc(cc2Cl)Br)[NH3+] C43337467
c1cc(oc1)[C@H](C[NH3+])Oc2ccc(cc2)I C43337652
C[C@H]([C@@H](c1ccco1)Oc2ccccc2I)[NH3+] C43337786
c1ccnc(c1)[C@H](C[NH3+])Oc2cc(c(cc2Cl)Cl)Cl C43342578
Cc1ccc(o1)[C@@H]([C@H](C)[NH3+])Oc2ccc(cc2Br)Cl C43366222
Cc1ccc(o1)[C@H](C[NH3+])Oc2ccc(cc2F)Br C43366692
C[C@@H](Cc1c(nc2n1ccs2)Sc3ccc(cc3)Cl)[NH3+] C44411382
C[C@H](Cc1c(c2cc(ccc2oc1=O)Br)Cl)[NH3+] C44461696
CC[C@H]([C@H](c1ccccc1Br)N2C[C@@H](OC(C2)(C)C)C)[NH3+] C45662674
CC1(Cc2c(cnc(n2)c3cc(cc(c3)Cl)Cl)[C@H](C1)[NH3+])C C50101465
CC[C@H]([C@@H](c1ccc(s1)Br)n2c3ccccc3cn2)[NH3+] C50524192
CC[C@@H]([C@@H](c1ccc(s1)Cl)n2c(c(c(n2)C)Cl)C)[NH3+] C50586024
CC[C@H]([C@H](c1ccc(cc1)Br)n2c(c(c(n2)C)Cl)C)[NH3+] C50586169
Cc1cc(n(n1)C)S[C@@H](c2cc(cs2)Br)[C@H](C)[NH3+] C52309025
c1ccc2c(c1)ccc(c2Br)OC[C@H]3CC[C@@H](O3)C[NH3+] C52703124
Cc1ccc(c(c1)[C@@H](c2cc3c(cc2Br)OCCO3)[NH3+])F C52981919
Cc1cc(ccc1NCc2c[nH]c([nH+]2)C)I C54821938
c1c(cnc(c1C[NH3+])N2CCC3(CCCCC3)CC2)Br C61822809
C[C@H]([C@@H](c1ccc(s1)Br)N(C)c2cccc(c2)C#N)[NH3+] C61950268
CN(c1cccc(c1)C#N)[C@H](C[NH3+])c2cc(cs2)Br C61950306
COc1ccc(cc1Br)[C@@H](c2ccc3c(c2)COC3)[NH3+] C62332068
CC[NH2+][C@@H](c1cc[nH]n1)c2cc(sc2Br)Br C62776721
C[C@]12CC[C@@H]3c4cc(c(cc4CC[C@@H]3[C@@H]1CCC2=O)O)O C03876113
C[C@]1(CCC[C@@]2([C@@H]1CC[C@@]3([C@@]2(CCCC3)O)O)C)COC C05493028
c1cc(c(cc1N)F)n2c3c(c(n2)C(F)(F)F)CCCC3 C12397683
c1cc(cc(c1)O)[C@H]2[C@@H]3CCO[C@@H]3c4cc(ccc4N2)F C15018105
c1cc(cc(c1)O)[C@@H]2[C@@H]3CCO[C@@H]3c4cc(ccc4N2)F C15018106
Cc1ccc(c(c1)Br)Oc2c(cccn2)N C20077779
c1cc(c(cc1N)Cl)n2c3c(c(n2)C(F)F)CCCC3 C20351945
c1cc2c(cc1O)OC[C@H]2Nc3ccc(cc3Cl)F C20594878
Cc1ccc(c2c1onc2N)I C31777148
Cc1cc(nc(n1)Sc2ccc(cc2Cl)N)C C34090752
Cc1c(c(c(c(c1C)C)C(=O)NC2CCC(CC2)O)C)C C35101730
C[C@H]1CCC[C@@H]([C@@H]1C)NC(=O)c2cc(c[nH]2)Br C35180183
Cc1cc2c(c(c1C)N)O[C@H](CC2=O)c3ccccc3 C36142968
Cc1c(ccc(n1)Oc2ccc(cc2)Br)N C36251896
Cc1cc(ccc1Cl)c2csc3n2c(cn3)N C36286238
CCc1c(sc2n1c(c(n2)c3ccc(cc3)F)N)C C36290522
CCc1c(noc1N)c2ccc(cc2F)Br C36916533
c1cc2c(cc1O)OC[C@@H]2Nc3ccc(cc3F)Cl C37056617
c1cc(c(cc1N)F)Oc2c(cc(cn2)Cl)Cl C37064952
Cc1c(c(n[nH]1)C)N[C@@H]2CCSc3c2cc(cc3)Cl C37261689
CC1=CC[C@]2(C[C@@H]1[C@@H](OC2)c3ccccc3O)CO C00187197
c1ccc(c(c1)[C@H]2CC[C@@]3(C2)C[C@@H](CN3O)Cl)O C39505043
c1ccc(c(c1)[C@@H]2CC[C@@]3(C2)[C@@H](CCCN3O)F)O C39510479
CS[C@H]1CC[C@]2(C1)[C@@H](CCCN2O)c3ccccc3O C39511469
Cc1ccc(s1)[C@H](c2cc3c(cc2Cl)NC(=O)C3)O C40262839
C[C@H]1CCN([C@H]2[C@@H]1CCCC2)C(=O)c3c(ccs3)N C40325809
Cc1cc(c2c(c1)[C@H](CC3(O2)CCCC3)CC(=O)N)C C41409883
CC1CCC(CC1)N(C)c2c(cc(cn2)Br)N C42473040
c1cc(ccc1N)Sc2c(cc3c(n2)CCC3)C#N C43406231
c1cc(c(cc1Sc2cc(nc(n2)N)Cl)F)F C43534957
CC[C@@H]1CO[C@@H](CN1c2ccc(cc2Br)N)C C43596987
c1cc(sc1Cn2c(c(cn2)Br)N)Cl C43666449
Cc1c(c(n(n1)[C@H]2CCCC[C@H]2C)N)Br C43668114
c1cc(ccc1[S@@](=O)c2ccc(cn2)N)Br C43827945
c1cc(ccc1[S@](=O)c2ccc(cn2)N)Br C43827948
C[C@H]1CN(CC(O1)(C)C)c2ccc(cc2Br)N C45687691
Cc1c(sc2c1c(nc(n2)C3CCC(CC3)C)N)C C48413642
Cc1ccc(c(c1)C)N(C)C(=O)c2cc(c(s2)C)N C49977305
CC1(Cc2ccccc2/C(=C/C(=O)Nc3cccs3)/N1)C C17950539
c1cc2c(cc1N)N(CCC2)C(=O)[C@@H]3C[C@H]4CC[C@@H]3C4 C51296445
C[C@H]1CCN([C@@H](C1)C)c2ccc3c(c2N)ncs3 C51730317
CSc1ccc(cc1)n2c3c(ccc(c3F)F)nc2N C53169835
C[C@]12C[C@H](CC(C1)(C)C)N(C2)C(=O)c3ccc(c(c3)F)N C54413166
c1cc(c2ccncc2c1N)Oc3cc(cc(c3)F)F C54932079
Cc1ccc(cc1)[C@H](c2ccc3c(c2)C(C(=O)N3)(C)C)O C58089524
CC1(c2cc(cc(c2NC1=O)[C@H](c3cccs3)O)F)C C58103477
Cc1ccc2c(c1C)NC(=O)[C@@H]2Nc3ccc(c(c3)F)F C42075102
c1cc(c(cc1N[C@@H]2c3cc(cc(c3NC2=O)F)F)F)F C42112708
C[C@H]1CCc2c(csc2C1)C(=O)N[C@@H]3CCCC[C@@H]3O C60393233
c1cc(c(cc1Br)N[C@H]2COC[C@@H]2O)Cl C61691161
CC1=C([C@@H](C(=C(O1)N)C#N)c2cccs2)C(=O)C C00075855
Cc1ccc(c(c1)NC=C2C(=O)CC(CC2=O)(C)C)O C04976020
C/C(=N\N=C1NCCN1)/c2ccc(cc2)Br C00150252
Cc1cc(cc(c1F)N)S(=O)(=O)N2CCCC2 C11801085
C[C@@H]1C[C@H]1c2ccc(o2)/C=C\3/C(=O)NC(=S)N3 C08117596
Cc1ccc2nc(c(n2c1)[C@@H](c3ccncc3)N)C C31912334
CSc1c(c(n(n1)c2ccccc2F)N)C#N C34975294
c1cc(c(cc1F)Cn2cnc3c(c2=O)ccs3)N C35308597
Cc1c(c(n[nH]1)C)C(=O)N[C@H]2CCC[C@H]([C@@H]2C)C C36165544
Cc1cc(c(c2c1nccc2)S(=O)(=O)N)Cl C36667005
Cc1ccc(cc1F)N[C@H]2CS(=O)(=O)C[C@@H]2O C37491563
C[C@@H]1CCC/C=C/[C@@H]2C[C@@H](C[C@@H]2[C@@H](/C=C\C(=O)O1)O)O C33918366
Cn1c(cnc1CN2CCc3c(cccc3N)C2)Cl C38032869
Cc1c(cco1)C(=O)N2CCSc3c2cc(cc3)N C38051243
C[C@H]1CCC/C=C/[C@H]2C[C@@H](C[C@H]2[C@@H](/C=C/C(=O)O1)O)O C03995883
c1ccc(cc1)[C@@H]2/C(=N\N)/c3ccccc3S2(=O)=O C39293635
Cc1c(cco1)[C@H](c2cc3c(cc2F)NC(=O)CC3)O C40262620
CC[C@H]1CO[C@@H](CN1C(=O)c2c(ccs2)N)C C40304573
c1cc(c(nc1)n2c3cc(ccc3cn2)N)Cl C40516733
Cc1cc(sc1C)C(=O)N[C@H]2CCCCNC2=O C40522001
CC[C@@H]1CO[C@@H](CN1c2ccc(cc2C#N)N)C C41021004
CC1(Cc2c(ccn2Cc3c[nH]nc3)[C@@H](C1)O)C C41710281
Cc1nnc(n1C2CC2)c3ccc(c(c3)N)Cl C42031271
Cc1nnc(n1C2CC2)c3cc(ccc3N)Cl C42031283
c1cc(c(nc1)Oc2ccc(cc2C#N)N)Cl C42410869
c1c(c(cc2c1OCCO2)N3CCCSCC3)N C42443690
c1cc(c(cc1N[C@@H]2CS(=O)(=O)C[C@@H]2O)F)Cl C42580053
Cc1c(n(c2c1c(nc(n2)C)N)[C@@H]3CC3(C)C)C C45136384
c1cc2c(cc1[C@H]([C@H]3CCOC3)O)CCCC(=O)N2 C48629370
Cc1ccsc1C(=O)N2C[C@@H](CC[C@@H]2C)C(=O)N C49091369
C[C@H]1c2ccsc2CCN1Cc3c(snn3)N C50814985
c1c2c(cc(c1[C@H]([C@H]3CCCCO3)O)F)NC(=O)CC2 C50972029
c1c2c(cc(c1[C@@H]([C@H]3CCCCO3)O)Cl)NC(=O)C2 C50972034
c1ccc2c(c1)c(ncn2)N[C@@H]3CCCC[C@H]3O C52005778
Cc1cc(nc(c1C#N)N[C@H]2CCCC[C@H]2O)C C52006584
c1cnc(cc1Cl)C(=O)N[C@H]2CCCC[C@H]2O C52008706
C[C@H]([C@@H]1CCCO1)n2c3cc(ccc3nc2N)F C52122947
Cc1ccn(n1)c2cc3c(cc2N)sc(n3)C C52855805
Cc1c(sc(n1)N)C(=O)N2C[C@@H](C[C@H](C2)C)C C55170844
[H]/N=C\1/NC(=O)/C(=C/C2=Cc3ccccc3OC2)/S1 C16905091
Cc1c2c(cc(c1Cl)[C@H]([C@@H]3CCCO3)O)CC(=O)N2 C58110748
Cc1c2c(cc(c1Cl)[C@H]([C@H]3CCCO3)O)CC(=O)N2 C58110756
Cc1cc(cc(c1)NC(=O)/C=C\2/NC(=O)CS2)C C59293566
C[C@H]1CN([C@@H](CO1)C)Cc2c(ccc(n2)N)Cl C61631220
C[C@@H]1c2cc(cc(c2NC1=O)[C@H](c3ccco3)O)F C58102120
CN1c2c(cc(c(c2OCC1=O)N)Cl)Cl C62534990
C[C@@H]1C(=O)N(c2c(cc(c(c2O1)Cl)N)Cl)C C62538958
C[C@@H]1CC(=O)N(c2cc(cc(c2O1)C(C)(C)C)N)C C62539807
C[C@@H]1CC(=O)N(c2cc(cc(c2O1)N)C(F)(F)F)C C62555984
C[C@H]1CC(=O)N(c2c(cc(c(c2Cl)N)Cl)O1)C C62556214
CC1=C2[C@@H](C(C=C2[C@H]([C@@](C13CC3)(C)O)O)(C)C)O C04896072
CCc1cc2c(s1)cc(s2)CC(=O)NN C05719359
c1c(c(cs1)Br)/C=N/NC(=S)N C08873705
C1[C@@H]2CC3(C[C@H]1CC(C2)(C3)C[NH3+])CC(=O)[O-] C14987648
CC(C)(C)Sc1ccc(cc1)/C(=N/O)/N C19870282
C#Cc1cccc(c1)NCc2ccc(cc2O)O C19876860
c1c(cc(c(c1N)OCCO)Cl)Cl C20329413
Cc1ccc(c(c1)NC(=S)N(C)N)Cl C20357205
c1cc(c(cc1[C@H](C[NH3+])C(=O)[O-])Cl)Cl C02586102
CSC1=C(C2(CCCCC2)C(=C(N1)N)C#N)C#N C27490394
CC1=CC(=O)[C@@H]2C([C@H](CC[C@]2([C@]1(CO)O)C)O)(C)C C31155834
c1cc(c(cc1Cl)N)NC[C@H]2CCCO2 C34939624
c1cc2c(c(c1NCC3CC3)N)ncs2 C35344289
Cc1cc(c(c(c1)C)[C@@H](CN2C[C@@H](OC[C@@H]2C)C)[NH3+])C C35784139
CC[C@H]1[C@@H](C(=NNC(=S)N)C[C@@H](S1)C)C C33889272
Cc1ccsc1C(=O)N[C@H](C)c2ccc(cc2)N C37177332
C[C@H]1CCC[C@@H](C1)NC(=O)c2ccc(cc2)N C37253414
c1cc(c(c(c1)F)N)N2CCC(CC2)CO C37419518
c1cc(oc1)CNc2c(cc(cc2F)N)F C38039860
c1ccc(c(c1)N2C[C@H](C[C@@]23CC[C@@H](C3)O)O)O C39503565
C[C@]12CCCC([C@@H]1[C@@H](C=C3[C@@]2([C@@H](OC3)O)O)O)(C)C C05762295
Cc1c(cc(s1)C(=O)NCC(F)(F)F)N C40301551
C[C@@H]1C[C@H]1C(=O)NC2(CCC(CC2)C)C(=S)N C40356902
C[C@@H](c1ccc(c(c1)F)F)N(C)C(=O)C(C)(C)[NH3+] C40923292
Cc1ncc(s1)CNc2ccc(cc2Cl)N C40997477
c1ccc(cc1)/N=C(/c2ccc3c(c2)CCC3)\NN C42038290
c1c(cc(c(c1F)S[C@@H]2CCCCNC2=O)F)N C42143263
CC(C)(C(=S)N)NC(=O)[C@H]1C[C@H]2CC[C@@H]1C2 C42175051
Cc1cc(ccc1N)NC[C@@H]2CCCCO2 C42813626
Cc1ccc(s1)[C@H](C)NC(=O)c2ccc(cc2F)N C43571735
c1cc(c(cc1N)Br)N2CCC[C@H](C2)O C43596909
c1cc(c(cc1N)Br)N2CCC[C@@H](C2)CO C43597035
Cc1cc(c(o1)C)[C@@H](C)Nc2c(cc(cc2F)N)F C44729809
CC1CCC(CC1)NC(=O)C2(CCCCC2)C(=S)N C44773565
C[C@H]1CCC[C@@H](C1)NC(=O)C(C)(C)C(=S)N C44775391
Cc1cc2c(c(c1SCCO)C)sc(n2)N C45888663
Cc1cc(cc2c1nc(s2)N)SCCO C45946611
C[C@]1(CCC[C@]2([C@@H]1CC=C([C@@H]2CO)CO)C)CO C49181238
Cc1ccc(o1)[C@@H](C)Nc2cc(cc(c2)F)N C49194168
Cc1c(sc(n1)C)[C@H](C)Nc2cc(cc(c2)F)N C49533766
Cc1ccc(s1)CNc2ccc(cc2C#N)N C50226474
C#CCN1C=[NH+][C@@H](C1=[NH2+])c2ccccc2C(F)(F)F C50987669
C[C@@H]1C[C@@H]1Nc2c(cc3c(n2)CCC3)C(=S)N C52292640
Cc1nc2cc(c(cc2s1)N)NCC=C C52923552
c1cc(cc(c1)N)CNc2ccc(cn2)F C52925990
Cc1c(c(n(n1)[C@H]2CCC[C@H]2O)N)Br C54599394
Cc1ccc(cc1N)NC[C@@H]2CCCCO2 C61701814
CCSc1cc(ccc1/C(=N/O)/N)Cl C62789741
CSc1cc(cc2c1ccn2CCO)N C63022869
Cc1c(c2c(o1)c(c(c(c2F)F)F)F)/C(=N/O)/N C04389905
C[C@]12CC[C@@H]3c4ccc(cc4CC[C@H]3[C@@H]1C[C@H](C2=O)O)O C00026301
Cc1ccc(cc1)[C@@H]2C[C@](NC2=O)(C(F)(F)F)O C04234657
CNC(=O)Nc1ccc(cc1)[C@H]2CC2(Cl)Cl C00076420
c1ccc2c(c1)ccc3c2NC(=O)[C@]3(C(F)(F)F)O C03103031
c1cc(ccc1S(=O)(=O)c2cscc2N)Cl C00095754
c1cc2c(c(c1)O)N[C@@H]([C@H]3[C@@H]2C=CC3)c4cccnc4 C14547269
C1CCCN(CC1)C(=O)c2c3c(sc2N)CCCC3 C15014491
Cc1c(=S)c(c(oc1c2ccc(cc2)Cl)N)C#N C16249023
C[C@@H]1CCC[C@@H](N1c2ccc(cn2)C(=S)N)C C19805821
Cc1cc(nn1c2ccc(cc2F)N)C(F)(F)F C20352187
c1cc(c(cc1F)Br)Oc2ccncc2N C20370549
CC(C)(C)N1[C@@H]([C@@](C1=O)(N)Cl)c2ccccc2 C33295138
Cc1ccc(cc1)n2c(c(c3c(c2=S)CCC3)C#N)N C05553441
Cc1c(nn(c1N)C)c2ccc(cc2F)Br C34976150
Cc1nc2cc(c(cc2s1)N)OC3CCCC3 C35342772
C[C@H]1CN([C@@H](CO1)C)Cc2ccc(c(c2)N)Cl C35782620
Cc1c(nn(c1N)C)c2c(c(c(c(c2F)F)F)F)F C36302601
Cc1cc(cc(c1)NC(=O)c2ccc[nH]c2=S)C C37133389
c1cc(c(cc1C#N)F)Cn2ccc3c2ccc(c3)N C37371624
Cc1ccc(c(c1)C#CCO)NC(=O)[C@@H]2C[C@H]3CC[C@@H]2C3 C37549024
Cc1ccc(cc1N[C@@H]2COC[C@H]2O)Br C37893665
Cc1ccc(cc1)C(=O)N2CCSc3c2cc(cc3)N C38051222
c1ccc(c(c1)N2C[C@@H](C[C@@]23CC[C@@H](C3)O)Cl)O C39503628
c1ccc(c(c1)[C@H]2CC[C@]3(C2)C[C@@H](CN3Cl)O)O C39506085
c1cc2c(cc1Br)CC[C@@H]2Nc3c[nH]nc3 C40226830
C[C@@H]1C[C@H]1[C@@H](c2cc3c(cc2Cl)NC(=O)C3)O C40262760
c1csc(c1N)C(=O)N2CCC[C@H]3[C@@H]2CCCC3 C40305463
c1cc2c(cc1N)sc(n2)Sc3ccncc3 C42143800
Cc1ccc(s1)Cn2c(c(cn2)Br)N C43666448
Cc1c(c(n(n1)[C@@H](C)c2ccc(c(c2)F)F)N)Cl C43667466
C[C@@]12CC[C@H]3c4ccc(cc4CC[C@@H]3[C@H]1CC(=O)[C@@H]2O)O C01682403
Cc1ccc(s1)[C@@H](C)n2c(c(c(c2N)C#N)C)C C49185777
C[C@H]1CN(CC(O1)(C)C)Cc2ccc(cc2Cl)N C49963459
c1cc(c(cc1N)Cl)Cn2cc(cn2)Br C49963611
Cc1c(nn(c1C)Cc2ccc(cc2Cl)N)C C49963616
c1cc(ccc1Cc2nccc(n2)N)Br C50847047
Cc1cc(c(c(c1)C)C(=O)N[C@H]2CCCC[C@H]2O)C C51989685
c1c2c(sc1C(=O)N[C@H]3CCCC[C@@H]3O)CCC2 C51990044
Cc1cc(sc1C)C(=O)N[C@@H]2CCCC[C@@H]2O C51993877
c1cc2c(cc1C(=O)N[C@H]3CCCC[C@H]3O)CCCC2 C51996032
C[C@](c1cc(c(cc1Cl)Cl)F)(c2cncnc2)N C52887705
C[C@H]1CN(CC(O1)(C)C)c2c(ccc(c2F)F)N C53167483
Cc1c(c(n(n1)[C@H](C)C2CCCC2)N)Br C54081641
Cc1c(c2c(cc1[C@H](C(C)C)O)C(C(=O)N2)(C)C)C C58100899
CC(C)[C@H](c1cc2c(c(c1)F)NC(=O)C2(C)C)O C58108807
CC(C)(C)[C@@H](c1cc2c(c(c1)Cl)NC(=O)CC2)O C58114157
C[C@@H]1CCC[C@H](N1c2c(cc(cn2)N)Br)C C58408255
c1cc(sc1c2[nH]cc(n2)CO)Br C62820579
C[C@@]1(CC([NH+]=C(N1Cc2ccccc2)[S-])(C)C)O C08829369
c1cc2c(cc1Br)nc(c(n2)Cl)N C66354264
C(NC(=O)C(Cl)(Cl)Cl)O C02515923
C1C[C@@H](C[C@H](C1)CO)CO C00394808
C1C[C@@H]2C[C@H]1C[C@H]2C(=O)N C01598150
C1=C[C@@H]([C@@H](C(=C1)Cl)O)O C04978595
C[C@@H](C#CC#C[C@H](C)O)O C01697664
CCC12C[C@@H](CC1(C[C@H](C2)O)C)O C05917961
c1c(c(cc(c1F)F)O)O C06091087
c1c(cnc(c1N)F)Cl C08698192
C=C[C@H](c1ccc(cc1)O)O C14505074
C1C[C@@H]2C[C@@H]([NH2+][C@H]2C1)C(=O)[O-] C14983344
Cc1cc(n(c(=O)c1)N)C C00086953
c1nc(c2c(n1)scn2)N C00337087
C1CC(CCC1CO)CO C00388163
CSc1c(cncn1)N C01559181
CC1(C[C@@H](C[C@@H](C1)O)O)C C15880088
c1c2c(nc(n1)N)SCC2 C01703705
C1[C@@H]([C@H](CS1)CO)CO C01711183
CCCn1c(c(cn1)N)C C02537957
C[C@H]1C(=O)N(C(=S)S1)N C02798507
C[C@]1(C[C@H]2C[C@@H]1C[C@@H]2O)O C03120709
Cc1c(cncc1Cl)N C03881110
Cc1cc(n(c(=O)c1)C)N C04207414
C[C@H]1CCc2c(c(on2)N)C1 C05175400
C1C=CCC(=C1CO)CO C05566603
C[C@H](c1ccn(c1)C)NO C08700244
Cc1cnn(c1N)C(C)C C20578751
CCCc1c(noc1N)C C26512378
c1c2c(oc(=O)c1N)CCCC2=O C35023770
Cc1ccc(c2n1c(nn2)C)N C36242517
C[C@H]1C[C@H](/C=C/C=C\[C@@H](C(=O)O1)O)O C37538380
C1C[C@H]([C@@H](CCC=C1)O)O C38233928
C#C[C@]1(CCCC[C@@H]1O)O C39049556
c1cc(ncc1O)/C=N\O C39051406
CNC(=O)[C@@H]1CC=C[C@@H](C1)O C39064995
CC(C)(C)c1nc(no1)N C39118726
Cc1c(c2n(n1)ccs2)N C39133783
CC(C)c1ncc(s1)N C39134599
CCCc1ncc(s1)N C39134619
c1nc2c(s1)CN[C@H](C2)O C39134669
C1C[C@@H]([C@@]2(CC[C@@H](C2)O)N(C1)O)F C39511888
Cc1c(cnn1[C@H](C)C2CC2)N C42356177
CS/C(=N/c1nccs1)/N C44125159
c1[nH]c2c(n1)N=CN[C@@H]2Cl C45820756
C[NH+]1CCc2c(c([nH]c(=S)n2)[O-])C1 C49474142
C#CCNC(=O)NC1CC1 C49932723
CCc1c([nH]c(=S)[nH]1)C C20095047
C[C@@H]1NC(=S)N2N1C(=S)N[C@H]2C C00204811
C1[C@@H](NNC1=O)C(F)(F)F C57348959
CC1(CNC(=S)NC1)C C08306601
CC1=N[C@@H]2C=CC(=CC2=N1)N C67175743
C1[C@@H](ON=C1Br)[C@@H](CO)NC(=O)C(Cl)(Cl)Cl C05461410
C1COC2(O1)C[C@@H]([C@H]3C[C@@]2(CC(=O)O3)C[C@@H](CO)O)I C05600060
C[C@@]1(CCS(=O)(=O)C1)NC(=S)N[C@]2(CCS(=O)(=O)C2)C C05003600
COc1cc(c(cc1[C@H]2[NH2+][C@@H](CS2)C(=O)[O-])Br)OC C06180688
COc1cn(c(cc1=O)CSc2ccc(cc2)Cl)CC(=O)N C09815807
c1cc(ccc1C(=O)NNC(=O)[C@H]2CCS(=O)(=O)C2)Br C16785555
c1cc(ccc1S(=O)(=O)C[C@H]2CSc3n2c(=O)cc(n3)N)Br C19829217
Cc1ccc(cc1)[C@@H](CC(=O)N[C@@H]2CCOc3c2cccc3)NC(=O)C C25453585
CC(=O)Nc1ccc(c(c1)NC(=O)[C@H]2CS[C@]3(N2C(=O)CC3)C)F C32754264
c1ccc2c(c1)[C@H]([C@H](N(S2(=O)=O)CCO)Cc3cccs3)O C35379662
C[C@]12CC[C@H]3[C@@H]([C@@]1(CC[C@H]2C4=CC(=O)OC4)O)CCC5=CC(=O)CC[C@@]35CO C36372269
CN([C@@H]1CCS(=O)(=O)C1)S(=O)(=O)c2ccc(c(c2)N)Cl C36869430
CN(C)C(=O)CN(C)S(=O)(=O)c1c(cc(cc1Cl)N)Cl C37270476
c1c(csc1Br)C(=O)N[C@@H]2CCCc3c2cnn3CCO C37503769
COP(=O)([C@]1(c2cc(ccc2NC1=O)Br)O)OC C05073463
CN([C@@H]1CCS(=O)(=O)C1)S(=O)(=O)c2c(cc(cc2F)N)F C37928544
CN([C@H]1CCS(=O)(=O)C1)S(=O)(=O)c2cc(ccc2N)Cl C37929862
CCOc1c(ccc(c1O)[C@H](CC=O)NC=O)I C39496772
CCOc1c(ccc(c1I)O)[C@@H](CC=O)NC=O C39498215
CS(=O)(=O)N(c1ccc(cc1Br)N)S(=O)(=O)C C39947530
CCC(=O)NCCC1=c2cc(ccc2=[NH+][C@H]1C(=O)[O-])Br C39976834
c1cc(c(cc1N)Br)S(=O)(=O)N(CCC#N)C2CC2 C40348386
CCN([C@@H]1CCS(=O)(=O)C1)S(=O)(=O)c2ccc(c(c2)N)F C40451928
CCN([C@H]1CCS(=O)(=O)C1)S(=O)(=O)c2ccc(c(c2)N)F C40451929
Cc1cc(c(c(c1)C)NC(=O)C(=O)N[C@H]2CCCc3c2cnn3C)C C41954910
Cn1c2c(cn1)[C@@H](CCC2)NC(=O)C(=O)Nc3ccc4c(c3)CCC4 C41955536
CNC(=O)CCNS(=O)(=O)c1c(cc(cc1Br)F)F C44352825
c1ccc(c(c1)/C=N/[n+]2c(csc2NC3CC3)c4ccc(cc4[O-])O)F C45754300
Cc1cc(ccc1Br)NC(=O)C(=O)N2CCC[C@@H](C2)O C48726187
C[C@H](C(=O)NCC(F)(F)F)NC(=O)c1cc(cnc1)Br C48809817
COc1c(cc(cc1F)NC(=O)C(=O)NCC(=C)Br)F C49301760
c1cc(c(cc1C#CCO)Cl)S(=O)(=O)NCc2nccs2 C49540466
c1cc(sc1S(=O)(=O)N[C@H]2CCCNC2=O)Br C50392967
c1csc(c1Br)S(=O)(=O)N[C@@H]2CCCNC2=O C50392973
c1cc(ccc1N2C(=O)/C(=C/NC3CC3)/C(=O)NC2=O)I C05763704
C[C@]1(CCS(=O)(=O)C1)NC(=O)c2cc(cnc2NC)Br C50786997
C[C@@H](C(=O)N1CCO[C@@H](C1)C(=O)N)Sc2ccc(cc2)Br C50844305
c1cc(ccc1NC(=O)C(=O)NCCc2nccs2)Br C51850105
CC1CCC(CC1)(CO)NS(=O)(=O)C2CCS(=O)(=O)CC2 C53107916
Cc1ccc(cc1)[C@@H](CC(=O)N(C)Cc2ccccc2O)NC(=O)C C53915183
c1c(c(cc2c1OCCO2)Br)C[NH2+][C@@H](C3CC3)C(=O)[O-] C54522569
C1C[C@@H]2C[NH+](C[C@H](C1)C2NC(=O)CS[C@@H]3CCS(=O)(=O)C3)C4CC4 C56252776
C[C@H](C(=O)N(C)C)N[C@@H]1c2cc(cc(c2NC1=O)Br)F C42078491
C[C@]1(CCS(=O)(=O)C1)N[C@@H]2c3cccc(c3NC2=O)Br C42080979
Cc1csc(n1)SCc2ccc(cc2)C(=O)N(C)CC(=O)N C63749356
CCS(=O)(=O)c1ccc(cc1)C(=O)NC[C@@H](c2ccc(c(c2)F)F)O C63809784
c1ccc(c(c1)NC(=O)CNC(=O)[C@H]2C=CC=NC2=S)Br C64008921
Cn1ccc(cc1=O)C(=O)NC[C@H](c2ccccc2C(F)(F)F)O C58281315
CNC(=O)c1ccc(cc1)C[S@@](=O)CC(=O)N[C@@H]2CCCc3c2cccc3 C66950373
CNC(=O)c1ccc(cc1)C[S@@](=O)CC(=O)N[C@H]2CCCc3c2cccc3 C66950375
CC(C)[C@@H](C(=O)[O-])N1C(=O)[C@H]2[C@@H]3CC[C@@H](C3)[C@@H]2C1=O C04155889
Cc1cc(c(cc1Cl)S(=O)(=O)[O-])[N+](=O)[O-] C01669670
c1cc2c(ccc(c2nc1)SC#N)S(=O)(=O)[O-] C06143896
C[C@@]12CC[C@@H]([C@@]1(C)CS(=O)(=O)[O-])[C@@H](C2=O)Br C03860235
C[C@]12CC[C@H]([C@]1(C)CS(=O)(=O)[O-])[C@H](C2=O)Br C03127743
C1C[C@H]2[C@]3(C[C@@H]1OC3=O)[C@@H](CC24OCCO4)C(=O)[O-] C00392762
C1CN2[C@@H]([C@]34C=C[C@H](O3)[C@@H]([C@@H]4C2=O)C(=O)[O-])OC1 C06645412
Cc1ccsc1C(=O)N2C[C@@H](C[C@@H]2C(=O)[O-])O C19474202
c1cc(oc1)/C=C/C(=O)N2CSC[C@@H]2C(=O)[O-] C19481727
Cc1c(c2c(n1C)n(c(=O)n(c2=O)C)C)CC(=O)[O-] C32918669
C1[C@H]2C[C@H]([C@@H]1C=C2)C(=O)N3C[C@@H](C[C@@H]3C(=O)[O-])O C34689354
C[C@@H](C(=O)[O-])N1C(=O)CC2(CCCCC2)CC1=O C37364683
c1cc(sc1C(=O)N2C[C@H](C[C@H]2C(=O)[O-])O)Cl C37448956
CO[C@H]1C[C@H](N(C1)C(=O)c2csc3c2CCCC3)C(=O)[O-] C37455066
C1CS(=O)(=O)CCN1C(=O)[C@H]2C[C@H]2C(=O)[O-] C37461599
CC(C)[C@@H](C(=O)[O-])N1C(=O)[C@H]2C=CC=C[C@@H]2C1=O C39135718
C[C@H]1CN(C[C@@H](O1)C)S(=O)(=O)N2CSC[C@H]2C(=O)[O-] C40396520
C[C@H]1C[C@@H](CN(C1)S(=O)(=O)N2CSC[C@H]2C(=O)[O-])C C40396525
c1c(cn(n1)CC(=O)[O-])N2C(=O)CC3(CCCC3)CC2=O C40451594
C[C@@H]1CCCCN1C(=O)N2C[C@@H](C[C@@H]2C(=O)[O-])OC C40524493
C[C@@H]1CN(C[C@@H](O1)C)C(=O)N2C[C@@H](C[C@@H]2C(=O)[O-])OC C40530750
C[C@@H]1COCCN1C(=O)N2C[C@@H](C[C@@H]2C(=O)[O-])OC C40577810
CC1(CN(CCO1)C(=O)N2CSC[C@H]2C(=O)[O-])C C40589099
C[C@@H]1CCN(C1)C(=O)N(CC(=O)[O-])[C@@H]2CCS(=O)(=O)C2 C40725979
C[C@H]1C[C@@](CC(C1)(C)C)(C(=O)[O-])N2C(=O)CSC2=O C41886140
CC(C)(C)C1CCC(CC1)(C(=O)[O-])N2C(=O)CN(C2=O)C C41908480
C[C@@H]1CCC[C@@](C1)(C(=O)[O-])N2C(=O)C(=O)N(C2=O)C C41909312
C1CCC(=O)N(C(=O)C1)C2(CCOCC2)C(=O)[O-] C41913663
CC(C)(C)[C@H]1CCCC[C@@]1(C(=O)[O-])N2C(=O)COCC2=O C41919261
CCN(CC(=O)[O-])C(=O)N1CCO[C@H]2[C@H]1CCC2 C43428565
Cc1ccc(s1)C(=O)N[C@@]2(CCSC2)C(=O)[O-] C43503765
C1COCCC1C(=O)N[C@]2(CCSC2)C(=O)[O-] C43508626
C1CO[C@H](CN1C(=O)[C@@H]2COCCO2)C(=O)[O-] C43701249
C[C@@H](CN(C)C(=O)N1CCO[C@@H](C1)C(=O)[O-])C#N C43707148
CC[C@@H]1CO[C@H](CN1C(=O)N2CCC[C@@H]2C(=O)[O-])C C48916803
Cc1nc(cs1)/C(=N/S(=O)(=O)c2cnn(c2)C)/[O-] C49416924
c1c(sc(n1)N2C(=O)COCC2=O)/C=C/C(=O)[O-] C49593545
C1CCC(CC1)(C(=O)[O-])NC(=O)[C@@H]2CCCCO2 C50959185
C[C@H](C(=O)[O-])N(C)C(=O)c1cc(cn1C)Br C54051195
CC[C@@H]1CO[C@H](CN1C(=O)N(C)[C@@H](C)C(=O)[O-])C C54055147
C[C@@H]1C[C@@H](CN(C1)S(=O)(=O)N2CSC[C@@H]2C(=O)[O-])C C36983488
CCN1C(=O)C[C@H](C1=O)N2CCO[C@@H](C2)C(=O)[O-] C43705013
CCN(C(=O)N1C[C@H](OC[C@H]1C)C)C(C)(C)C(=O)[O-] C61174019
CC[C@H]1CN(CCO1)C(=O)N(C)C(C)(C)C(=O)[O-] C61174052
CC(C)(C(=O)[O-])N(C)C(=O)N1CCCSCC1 C61174725
C1C[C@](CSC1)(C(=O)[O-])N2C(=O)CSC2=O C61588168
CC1([C@H]([C@H]1C(=O)[O-])C(=O)N2CCN(CC2)C=O)C C61721652
C[C@H]1CCC[C@@](C1)(C(=O)[O-])N2C(=O)CC(CC2=O)(C)C C61824585
C[C@@H]1CN(CCCO1)C(=O)N2C[C@@H](C[C@@H]2C(=O)[O-])OC C61937199
C[C@]1(CCN(C1)C(=O)C[C@H]2CCS(=O)(=O)C2)C(=O)[O-] C62914050
CSc1nc2c(nn1)-c3ccccc3N[C@@H](O2)c4cc(ccc4O)Br C00822511
CC[C@]1(Cc2c(sc3c2c(nc(n3)SCC(=O)N4CCCC4)N)CO1)C C02234848
CC1(CC2=C([C@@H](C(=C(O2)N)C#N)c3cc4c(cc3Br)OCO4)C(=O)C1)C C06191023
Cc1ccc(cc1S(=O)(=O)NC)NC(=O)c2c(c3cc(ccc3o2)Cl)C C07242864
Cc1cc(cc(c1O)/C=N/NC(=O)[C@H]2COc3ccccc3O2)I C02353026
c1ccc2c(c1)c3c(c(=O)o2)[C@@H](C(=C(O3)N)C#N)c4cc(ccc4OC(F)F)Br C00706803
Cc1ccc(cc1)[C@@H]2[C@@H](Sc3nnc(n3N2)C)C(=O)Nc4ccc(cc4)Cl C09237258
Cc1ccc(cc1)[C@@H]2[C@H](Sc3nnc(n3N2)C)C(=O)Nc4ccc(c(c4)Cl)C C09237310
Cc1ccc(cc1)[C@@H]2[C@H](Sc3nnc(n3N2)C)C(=O)Nc4cc(ccc4C)Cl C09237348
Cc1ccc(cc1)[C@H]2[C@H](Sc3nnc(n3N2)C)C(=O)Nc4cc(ccc4C)C C09237394
Cc1ccc(cc1)[C@H]2C(=C3N=C(c4ccccc4N3C5=C2C(=O)C[C@H](C5)c6ccco6)N)C#N C09448568
c1ccc2c(c1)N(C[C@@H](O2)C(=O)N)c3c4c(cc(s4)c5ccc(cc5)F)ncn3 C12632878
Cc1ccccc1N2C3=C(C(=O)CC(C3)(C)C)[C@]4(c5ccccc5N(C4=O)C)C(=C2N)C#N C13567596
Cc1ccc2c(c1)sc(n2)NS(=O)(=O)c3ccc4c(c3)NC(=O)C[C@@H](S4)C C15730502
c1ccc2c(c1)nc3c(c(n(c3n2)c4ccc(cc4)F)N)S(=O)(=O)c5ccc(cc5)F C16757188
c1ccc(cc1)[C@@H]2CC3=C(C(=O)C2)[C@@]4(c5cccc6c5N(C4=O)CCC6)C(=C(O3)N)C#N C17093564
CC(C)N1CC=C2[C@H](C1)[C@H](C(C(=C2C#N)N)(C#N)C#N)c3c4ccccc4ccc3OC C08441913
CN1c2ccccc2C3=C(S1(=O)=O)[C@@H](C(=C(O3)N)C#N)c4ccc(cc4)Cl C20558295
Cc1ccc(c(c1)C)NC(=O)[C@@H]2[C@@H](Nc3ncnn3[C@@H]2c4ccc(cc4)Br)C C20803948
c1cc(c(cc1Cl)Cl)c2nnc(n2N)SCc3c(snn3)Cl C21247790
Cc1cc(c(c(c1Cl)S(=O)(=O)N2CCc3c2ccc(c3)S(=O)(=O)N)C)Cl C22023422
Cc1c(c(c(c(c1C)C)S(=O)(=O)N2c3ccc(cc3C[C@@H]2C)S(=O)(=O)N)C)C C22023508
C[C@H]1CCc2c(sc3c2c(nc(n3)SCC(=O)N4CCO[C@H](C4)C)N)C1 C22132672
Cc1ccc(c(c1)C)C(=O)NNC(=O)c2c(c3c(nc(nc3s2)C4CC4)C)C C22894701
CC1([C@H](OC(C(C1(C)C)(C)C)(C)C)N2[C@@H]3C(=C(N2)Br)C(=O)NC=N3)C C24718563
C[C@H]1c2cc3c(cc2C4(CCCC4)CN1C(=O)/C=C/c5ccc(cc5)C(=O)N)OCCO3 C24749226
Cc1cc2c3c(c1C)[C@]4(C(=C(OC5=C4C(=O)CCC5)N)C#N)C(=O)N3C(C=C2C)(C)C C00814344
c1ccc(cc1)C2=C[C@H](N=N2)[C@@H]3NN[C@@H]4N3N=C(CS4)c5ccccc5Br C38974871
c1ccc(cc1)C2=C[C@@H](N=N2)[C@H]3NN[C@@H]4N3N=C(CS4)c5ccccc5Br C38974873
c1ccc(cc1)[C@H]2CC3=C([C@H](C(=C(O3)N)C#N)[C@@H]4C=NN=C4c5ccc(cc5)F)C(=O)C2 C39210292
COc1ccc2c3c1O[C@@H]4[C@]3(CCN(C2)C(=O)Nc5ccccc5C(F)(F)F)C=C[C@@H](C4)O C39293778
Cc1nnc(s1)/N=C/2\N(C(=O)/C(=C(\C)/c3cccc(c3)N)/S2)c4ccccc4 C39866483
CC1=C2[C@H](C(=C(O[C@@H]2N=N1)N)C#N)c3cn(c4c3cccc4)Cc5cccc(c5)F C39958085
C[C@@H]1CCCN(C1)c2c(c(ncn2)Oc3ccc(c4c3nccc4)Br)N C40731368
C[C@@H]1CCCCN1c2c(c(ncn2)Oc3ccc(c4c3nccc4)Br)N C40732363
C[C@H]1C[C@H]2[C@@H](CC[C@@]3([C@@H]2CC[C@@]3(C4(OCCO4)C)O)C)[C@]5([C@@]1(CC6(CC5)OCCO6)O)C C44020079
c1cc2c(cc1Br)cc(c(=O)o2)c3cc(=O)oc4c3ccc(c4CO)O C45919049
CC(C)(C)N1C(=O)[C@@H]2[C@H](N[C@]3([C@@H]2C1=O)c4cccc(c4NC3=O)Cl)Cc5ccccc5 C16024783
C[C@]12CC[C@H]3c4ccc(cc4CC[C@H]3[C@@H]1CC5=C(N=N[C@@H]25)C(=O)NCc6ccccn6)O C52627100
[H]/N=c/1\c(=C\c2ccc(o2)c3cc(ccc3Cl)Cl)\c(=O)nc-4s/c(=C\C)/[nH]n14 C01902034
c1cc(c(cc1[N+](=O)[O-])O)/N=C/c2cc(cc(c2O)Br)Br C12428569
CC1=C([C@@H](n2c(ncn2)N1)c3ccc(cc3)Br)C(=O)Nc4ccc(cc4)F C00944349
c1ccc2c(c1)CC[C@H]2NC(=O)N3CCC[C@@H](C3)C(=O)Nc4ccc(cn4)Cl C56826408
c1ccc2c(c1)c(n(c(=O)n2)Cc3cccs3)NC(=O)Nc4ccccc4F C07424297
Cc1ccccc1NC(=O)[C@H]2[C@@H](Nc3ncnn3[C@@H]2c4ccc(cc4)Br)C C59669629
Cc1ccc(cc1)Cn2c3c(cn2)[C@@]4(CC(=O)N3)c5cc(ccc5NC4=O)C(C)C C32094886
Cc1cc(cc(c1)n2c3c(cn2)[C@]4(CC(=N3)O)c5cccc(c5NC4=O)Cl)C C32094245
CCOc1ccccc1[C@@H]2[C@@H]3C(=NN=C3OC(=C2C#N)N)c4ccccc4Cl C36618840
CCOc1ccccc1[C@H]2[C@@H]3C(=NN=C3OC(=C2C#N)N)c4ccccc4Cl C36618841
c1cc(ccc1[C@@H]2C3=C(CCCC3=O)Nc4n2ncc4C(=O)Nc5ccc(cc5)Cl)F C64874096
CC(C)(C)NC(=O)[C@@H](c1ccc2c(c1)cccn2)N(Cc3cccs3)C(=O)c4c(c(ns4)C(=O)N)N C06074614
CC(C)CCNC(=O)[C@@H](c1ccco1)N(c2ccc(cc2)Cl)C(=O)c3c(c(ns3)C(=O)N)N C06134289
CCC(C)(C)NC(=O)[C@@H](c1ccc(o1)C)N(Cc2ccc(cc2)F)C(=O)c3c(c(ns3)C(=O)N)N C06462111
C[C@H]1[C@@H]([C@H]([C@H]([C@@H](O1)O[C@H]2CC[C@@]3([C@H]4CC[C@@]5([C@H](CC[C@@]5([C@@H]4CC[C@@]3(C2)O)O)C6=CC(=O)OC6)C)C=O)O)O)O C08214530
Cc1c(ccc2c1NC(=O)[C@]23[C@H]4[C@@H]([C@H]([NH2+]3)CCC(=O)N)C(=O)N(C4=O)[C@H](C)c5ccccc5)Cl C02130478
C[C@]12CC[C@H]3C(=CC(=O)[C@]4([C@@]3(C[C@H]([C@H](C4)O)O)C)O)[C@@]1(CC[C@@H]2[C@](C)([C@@H](CCC(C)(C)O)O)O)O C08951895
CC1([C@]([C@@]([C@](C([C@]1(C(=O)[O-])O)(C)C)(C)OC(=O)C/C=C/c2ccc(c(c2)O)O)(C)O)(C)O)C C09915753
CN(C)S(=O)(=O)Nc1ccc(cc1)N2CCC(CC2)[NH2+]CCc3ccc(cc3)S(=O)(=O)N C11790690
CCn1c2ccc(cc2nc1SCc3nc(nc(n3)Nc4ccccc4C)N)S(=O)(=O)N C09367382
Cc1ccc(c(c1)C)N([C@@H](c2cccs2)C(=O)NC[C@H]3CCCO3)C(=O)c4c(c(ns4)C(=O)N)N C12711256
Cc1ccc(o1)[C@@H](C(=O)NC(C)(C)C)N(Cc2cccs2)C(=O)c3c(c(ns3)C(=O)N)N C12715527
c1ccc2c(c1)[C@]3([C@H]4[C@@H]([C@@H]([NH2+]3)Cc5ccc(c(c5)O)O)C(=O)N(C4=O)c6ccc(cc6)Cl)C(=O)N2 C02128806
c1ccc2c(c1)[C@@]3([C@H]4[C@@H]([C@H]([NH2+]3)Cc5ccc(c(c5)O)O)C(=O)N(C4=O)c6ccc(cc6)Cl)C(=O)N2 C02128805
Cc1c(ccc2c1NC(=O)[C@]23[C@H]4[C@@H]([C@@H]([NH2+]3)CCC(=O)N)C(=O)N(C4=O)[C@H](C)c5ccccc5)Cl C02130480
c1cc(ccc1[N+](=O)[O-])O[C@@H]2[C@@H]([C@@H]([C@H]([C@H](O2)CO)O[C@H]3[C@H]([C@H]([C@@H]([C@@H](O3)CO)O)O)O)O)O C13520543
C[C@H]1[C@@H]([C@H]([C@H]([C@@H](O1)O[C@H]2CC[C@@]3([C@H]4CC[C@@]5([C@H](CC[C@@]5([C@H]4CC[C@@]3(C2)O)O)C6=CC(=O)OC6)C)C=O)O)O)O C15450001
C1CCc2c(c(c(s2)NC(=O)CCCC(=O)Nc3c(c4c(s3)CCCC4)C(=O)N)C(=O)N)C1 C20160647
C[C@]1(c2c(ccc(c2C(=O)C3=C([C@]4([C@H](C[C@H]31)[C@H](C(=O)C(=C4[O-])C(=O)N)[NH+](C)C)O)[O-])O)Cl)O C16605480
c1cc(ccc1/C=N/Nc2nnc(n2N)SCC(=O)Nc3cc(ccc3Cl)Cl)O C20528352
c1ccc2c(c1)ccc(c2/C=N/Nc3nnc(n3N)SCCC(=O)NCc4ccco4)O C20916853
C[NH2+]CC[C@@H](c1cccs1)Oc2ccc(c3c2cccc3)O[C@H]4[C@H]([C@H]([C@@H]([C@H](O4)C(=O)[O-])O)O)O C22060633
CC(C)[NH2+]C[C@@H](COc1ccc(c2c1cccc2)O[C@@H]3[C@@H]([C@@H]([C@H]([C@H](O3)C(=O)[O-])O)O)O)O C22061121
C[C@]1(CC[C@H]2C(=CC[C@@H]3[C@@]2(CCC[C@@]3(C)C(=O)N)C)C1)CCO[C@@H]4[C@H]([C@H]([C@@H]([C@H](O4)CO)O)O)O C31161256
CC1(Cc2c(sc3c2c(nc(n3)SCC(=O)N)N4CC[NH+](CC4)CC(=O)N)CO1)C C34750161
c1cc(ccc1C(=O)O[C@@H]2C=C([C@@H]3[C@@H]2C=CO[C@@H]3O[C@@H]4[C@@H]([C@@H]([C@@H]([C@@H](O4)CO)O)O)O)CO)O C35455263
c1cc(ccc1/C=C\2/[C@H]([C@H](OC2=O)c3ccc(cc3)O[C@@H]4[C@@H]([C@@H]([C@@H]([C@@H](O4)CO)O)O)O)C(=O)[O-])O C35458015
C[NH+](C)[C@@H]1[C@@H]2C[C@@H]3Cc4c(ccc(c4C(=O)[C@H]3C(=O)[C@@]2(C(=C(C1=O)C(=O)N)[O-])O)O)N(C)C C35565168
c1cc(ccc1[N+](=O)[O-])O[C@H]2[C@H]([C@H]([C@@H]([C@H](O2)CO)O[C@H]3[C@H]([C@H]([C@H]([C@H](O3)CO)O)O)O)O)O C35645732
Cc1coc2c1cc3c(c(c(=O)oc3c2C)CCC(=O)N(C)C[C@H]([C@@H]([C@@H]([C@@H](CO)O)O)O)O)C C36369707
Cc1ccc(o1)CN([C@@H](c2c(cc(cc2O)O)O)C(=O)NC(C)(C)C)C(=O)c3cccc(c3O)O C36597688
c1ccc(cc1)n2ncc(n2)[C@@H]([C@H]([C@@H](CO)O)O[C@@H]3CCCCCOCCC[C@@H]([C@@H]([C@@H]([C@@H]3O)O)O)CO)O C37263633
COc1cc(cc(c1OC)O)O[C@H]2[C@@H]([C@H]([C@@H]([C@H](O2)COC(=O)c3cc(c(c(c3)O)O)O)O)O)O C37538948
Cc1ccc(c(c1)N([C@H](c2ccc(o2)C)C(=O)NC[C@H]3CCCO3)C(=O)c4c(c(ns4)C(=O)N)N)C C12714920
C1CCc2c(c(c(s2)NC(=O)C/C(=C/C(=O)Nc3c(c4c(s3)CCCC4)C(=O)N)/N)C(=O)N)C1 C39296710
[H]/N=C/1\N/C(=C\CNC(=O)/C(=N\O)/Cc2cc(c(c(c2)Br)OC)Br)/C=[NH+]1 C39446141
C[C@]1(CC[C@H]2C(=CC[C@H]3[C@@]2(CCC[C@@]3(C)C(=O)N)C)C1)CCO[C@@H]4[C@H]([C@H]([C@@H]([C@H](O4)CO)O)O)O C39559825
CC[NH+]1[C@H](NN[C@@H]1SCC(=O)N[C@@H](Cc2c[nH]c3c2cccc3)C(=O)[O-])c4cccc(c4)Cl C39690076
CC[C@H](C(=O)Nc1c(c(cs1)c2ccc(cc2)C)C(=O)N)n3c(nnc3SCC#N)N C40173512
Cc1ccc(cc1)C(=O)NNc2c(c(ncn2)NNC(=O)c3ccc(cc3)Br)N C40784182
CCCCN1C(=O)[C@H]2[C@@H]([NH2+][C@@]([C@@H]2C1=O)(CCCNC(=O)N)C(=O)[O-])c3ccc(s3)Cl C33910534
C[NH+](C)[C@H]1[C@@H]2[C@@H]([C@@H]3C(=C)c4c(ccc(c4C(=O)C3=C([C@]2(C(=C(C1=O)C(=O)N)[O-])O)[O-])O)Cl)O C43721336
C[C@@]12CC[C@@H]3[C@@H]([C@@]1(CC[C@@H]2C4=CC(=O)OC4)O)CC[C@@]5([C@]3(CC[C@@H](C5)O)/C=N/NC(=O)N)O C43743498
c1cc(ccc1[N+](=O)[O-])O[C@H]2[C@@H]([C@H]([C@@H]([C@H](O2)CO)O[C@H]3[C@@H]([C@H]([C@H]([C@H](O3)CO)O)O)O)O)O C44021709
C[NH+](C)[C@H]1[C@H]2C[C@@H]3Cc4c(ccc(c4-c5c3c([nH]n5)[C@]2(C(=C(C1=O)C(=O)N)[O-])O)O)N(C)C C44964124
C[NH+](C)[C@H]1[C@H]2C[C@H]3Cc4c(ccc(c4C(=O)C3=C([C@]2(C(=O)C(=C1[O-])C(=O)N)O)O)O)N(C)C C36372473
c1cc(ccc1NC(=O)CSc2nc([nH]n2)N/N=C/c3ccc(cc3O)O)OC(F)(F)F C58994168
c1cc(c(cc1O)O)/C=N/Nc2[nH]nc(n2)SCC(=O)Nc3c(c4c(s3)CCC4)C#N C58994290
CC(=O)Nc1ccc(cc1)NC(=O)CSc2nc([nH]n2)N/N=C/c3cc(cc(c3O)Cl)Cl C59815648
c1cc2c(cc1Cl)CCc3cc(cnc3C2=C4CC[NH2+]CC4)O[C@@H]5[C@H]([C@@H]([C@@H]([C@@H](O5)C(=O)[O-])O)O)O C65742870
C[NH+](C)[C@H]1[C@H]2C[C@@H]3Cc4ccc(c(c4C(=O)C3=C([C@]2(C(=O)C(=C1[O-])C(=O)N)O)O)O)N(C)C C65747821
CCNS(=O)(=O)c1ccc(cc1)C(=O)NNC(=O)c2cc3c(s2)CC[C@H](C3)C C08422889
C[C@]12CC[C@H]3[C@H]([C@]1(CC[C@@H]2C4=CC(=O)OC4)O)CC[C@]5([C@@]3(CC[C@@H](C5)O)/C=N/c6ccccc6)O C08740157
c1nc2c(c3c(s2)CCC3)c(n1)SCC(=O)Nc4c(c5c(s4)CCC5)C(=O)N C02889050
COC(=O)N1CCc2c(sc(c2C(=O)N)NC(=O)c3ccc(s3)Br)C1 C09325299
Cc1ccc2cc(c(=O)[nH]c2c1C)[C@H]3C(=C(NC(=O)N3)C(F)(F)F)C(=O)C(F)(F)F C03530150
c1cc(sc1C(=O)OCC(=O)Nc2c(c3c(s2)CCC3)C(=O)N)Br C09606178
Cc1ccccc1n2ccnc2SCC(=O)Nc3c(c4c(s3)CCCC4)C(=O)N C11395080
CCOC(=O)[C@@H]1CCc2c1nc3c(c2)c(c(s3)C(=O)Nc4cc(ccc4OC)Cl)N C12250554
COc1ccc(cc1OC)[C@@H]2[C@H]([C@@](NC(=O)N2)(C(F)(F)F)O)C(=O)c3ccc(cc3)Cl C13427388
C[C@@H](Cc1c[nH]c2c1cccc2)NC(=O)c3ccc4c(c3)sc(n4)NS(=O)(=O)C C13723590
C[C@H]1CCc2c(sc(c2C(=O)N)NC(=O)c3c(cnn3C)I)C1 C02780882
C[C@@H]1CCc2c(sc(c2C(=O)N)NC(=O)CCS(=O)(=O)c3ccc(cc3)F)C1 C14058975
COc1cc(ccc1O)[C@H]2[C@@H]3CC=C[C@@H]3c4cc(ccc4N2)S(=O)(=O)NC[C@@H]5CCCO5 C14459373
c1cc(ccc1CNS(=O)(=O)c2ccc(cc2)I)S(=O)(=O)N C16401635
Cc1c2c([nH]n1)OC(=C([C@H]2c3ccc(o3)COc4ccc(cc4)Br)C#N)N C01003035
CCCCOC(=O)C1=C(Oc2ccc(cc2[C@]13C4=C(CCCC4=O)NC3=O)Br)N C20583404
COc1ccc(cc1O)[C@H]2[C@@H]3CC=C[C@H]3c4cc(ccc4N2)S(=O)(=O)NC[C@H]5CCCO5 C20690829
COc1cc(ccc1O)[C@@H]2[C@@H]3CC=C[C@H]3c4cc(ccc4N2)S(=O)(=O)NC[C@@H]5CCCO5 C20693545
CNC(=O)NC(=O)[C@@H](c1ccccc1)N(C)CC(=O)Nc2ccccc2Br C15449967
C[C@H](c1ccc(cc1)Br)NC(=O)CSc2nnc(n2N)C(F)(F)F C23420446
CSCC[C@H](C(=O)N[C@H]1CCCc2c1cccc2)NC(=O)N3CC(=Nc4c3cccc4)O C25077313
CCc1c(c(nc(n1)S[C@H](C)C(=O)N[C@H]2CCS(=O)(=O)C2)N)c3ccc(cc3)Cl C25589209
Cc1c(sc2c1c(=O)n(c(n2)SCC(=O)Nc3ccc(cc3)C(=O)N)C(C)C)C C36821253
Cc1cc(c(c(c1)C2=NN=C(C2)C(=O)N[C@H]3[C@H]([C@@H]4CCCC[C@@H]4S3)C(=O)NC)O)C C38576970
CCNC(=O)C1=C2CCCC[C@@H]2S[C@@H]1NC(=O)C3=NN=C(C3)c4cc(ccc4O)Cl C38577976
Cc1ccc(cc1)SCC2=NN=C3[C@H]2[C@]4(c5cc(ccc5NC4=O)Cl)C(=C(O3)N)C#N C08442121
CC(C)S(=O)(=O)C1=C2Nc3ccccc3C[NH+]2[C@@H](C1)C(=O)N(c4ccccc4O)SC C39545480
c1cc(ccc1CNC(=O)Cc2coc3c2cc(cc3)Br)S(=O)(=O)N C39883329
c1cc(ccc1/C=C(\C#N)/C(=O)Nc2c(c3c(s2)CCCC3)C(=O)NC[C@H]4CCCO4)O C39992626
C[C@H](C(=O)Nc1ccc(cc1)S(=O)(=O)N)N2CCO[C@@H](C2)c3ccc(cc3)Cl C40154700
CC[C@@H](C(=O)Nc1c(c(cs1)c2ccc(cc2)C)C(=O)N)n3c(cc(nc3=O)C)C C40170942
c1cc(c(cc1S(=O)(=O)N)Br)NC(=O)c2ccc(o2)Br C40378661
Cc1c(nsn1)COc2ccc(cc2)C(=O)Nc3c(c4c(s3)CCCC4)C(=O)N C40795167
Cc1cc(cc(c1O)C)[C@H]2[C@H]3[C@@H](C(=O)N(C3=O)C(C)(C)C)[C@@]([NH2+]2)(c4ccccc4)C(=O)[O-] C43219028
C[C@]12CC[C@H]([C@@]([C@H]1Cc3c(nc(s3)NCC=C)[C@H]2CC(=O)N4CCOCC4)(C)CO)O C43553676
Cc1cc(c2c(c1)[C@]3([C@@H]4[C@H]([C@H](N3)[C@@H](C)O)C(=O)N(C4=O)C5CCCCCC5)C(=O)N2)C C16019968
C[C@]1(CCS(=O)(=O)C1)NS(=O)(=O)c2c(cc(cc2Br)Br)N C44886877
CCc1cccc(n1)c2c([nH]c(n2)CNc3cccc(c3)C#C)C4=C[C@H]5[C@@H](C=C4)N=CCN5 C45245878
CCn1c2ccc(cc2nc(c1=O)C)C(=O)NNC(=S)Nc3ccc(cc3Cl)Cl C46773313
c1cc(ccc1C[C@H]2C(=O)N/C(=N\N=C\c3ccc(cc3O)O)/S2)SC(F)F C09090249
c1ccc2c(c1)[C@@]3([C@H]4[C@@H]([C@@H](N3)Cc5ccc(cc5)O)C(=O)N(C4=O)C6CCCC6)C(=O)N2 C15958689
Cc1c(ccc2c1NC(=O)[C@@]23[C@H]4[C@@H]([C@@H](N3)CO)C(=O)N(C4=O)CCc5ccccc5)Cl C15968280
c1c(cc(c(c1/C=N/n2c(nnn2)N)O)I)I C13562077
C[C@@H]1CCc2c(sc3c2c(=O)[nH]c(n3)[C@@H](C)Sc4nnc(n4N)C(F)(F)F)C1 C21174861
Cc1ccc(cc1Cl)n2c(=O)c(c([nH]c2=O)[O-])[C@@H]3[C@@H]4C(=c5ccccc5=[NH+]4)CCN3 C63374936
c1ccc(cc1)C(=O)N[C@H]2Nc3cc(ccc3S2)NC(=O)[C@H]4C=C(N=N4)c5cccs5 C63625152
C[C@H]1C(=C2C(=NC(=NC2=O)[C@@H](C)S[C@@H]3NN=C(N3N)c4ccc(cc4)Cl)S1)C C38653126
CCn1c(nnc1SCC(=O)Nc2ccc(cc2)F)c3c(c4cccnc4s3)N C64370098
CSCC[C@@H](C(=O)N[C@H]1CCCc2c1cccc2)NC(=O)N3CC(=Nc4c3cccc4)O C09341836
c1ccc(c(c1)CSC2=NC(=O)[C@H]3[C@@H](CC(=O)NC3=N2)c4ccc(c(c4)O)O)Cl C64773000
c1ccc2c(c1)nc3c(c(n(c3n2)/N=C/c4cccc(c4)O)N)S(=O)(=O)c5ccc(cc5)Cl C01245983
Cc1cccc(c1)S(=O)(=O)c2c3c(nc4ccccc4n3)n(c2N)/N=C/c5cccc(c5)O C01276760
Cc1nc2c(c3c(s2)CCCC3)c(n1)SCC(=O)Nc4c(c5c(s4)CCC5)C(=O)N C01772285
Cc1cc(c2c(c1)/C(=N\NC(=O)c3ccc(cc3)NS(=O)(=O)c4cccs4)/C(=N2)O)C C09585111
CCCCOC(=O)C1=C(OC2=C([C@]13c4cc(ccc4NC3=O)Br)C(=O)CCC2)N C09695181
Cc1ccc(c(c1)O)NC(=O)c2cccc(c2)NS(=O)(=O)c3ccc4c(c3)OCCCO4 C09338392
Cc1c(c(n(n1)c2ccc(cc2)F)Cl)[C@@H]3[C@H]([C@@](NC(=S)N3)(C(F)(F)F)O)C(=O)c4ccccc4 C12312088
c1ccc(cc1)CSc2nnc(s2)N3C4=C(C(=O)CCC4)[C@]5(c6ccccc6NC5=O)C(=C3N)C#N C12376574
c1cc(ccc1[C@H]2CC(=O)Nc3c2scc3S(=O)(=O)c4ccc(cc4)Cl)OCC(=O)N C12429153
c1cc2c(c(c1)F)SCC[C@H]2NC(=O)CNC(=O)CNC(=O)c3ccc(cc3Cl)Cl C12783855
CCOc1cc2c(cc1NC(=O)c3cc(ccc3Br)S(=O)(=O)N)O[C@H](C2)C C12987602
COc1ccc(cc1)NS(=O)(=O)c2ccc3c(c2)[C@H]4C=CC[C@H]4[C@@H](N3)c5ccc(c(c5)O)OC C14456929
C[C@@]1([C@@H]([C@H](Nc2n1c(nn2)C(F)(F)F)c3ccc(cc3)OC)C(=O)Nc4ccc(cc4)F)O C15981507
CC[C@]1(Cc2c(sc3c2c4nnc(n4c(n3)N)SCC(=O)Nc5ccccc5C)CO1)C C16846826
c1cc(ccc1F)S(=O)(=O)Nc2cc(ccc2Cl)C(=O)NNC(=O)c3cc4c(s3)CCC4 C17446452
CC(C)N1CCc2c(cc3c(c(sc3n2)C(=O)Nc4ccc(cc4)OC(F)(F)F)N)C1 C12401587
C[C@@H]1[C@H](CC[C@]2([C@H]1[C@H]([C@H](CC2)[C@H](C)C(=O)NC3CCCC3)O)C)NC(=O)c4ccc(cc4)C#N C20466451
CCc1c(sc(c1C(=O)N)NC(=O)c2ccc(o2)Cn3c(c(c(n3)C)Br)C)C C02743107
c1ccc(c(c1)NS(=O)(=O)c2ccc(cc2)C(=O)NNC(=O)c3cc4c(s3)CCCCC4)F C21971083
CC1(CC2=C(C(=O)C1)[C@@]3(c4cc(ccc4NC3=O)Br)N=C(N2)Nc5nc6ccccc6o5)C C22830174
C[C@H](C(=O)Nc1ccc(cc1Cl)Cl)OC(=O)c2cc(ccc2Br)S(=O)(=O)N C23593137
Cc1cc(cc(n1)C)c2c(cc3c(c2F)n(cc(c3=O)Cc4c(cc(cc4O)O)O)C5CC5)F C25975945
Cc1c(c(nc2c1/C(=C/c3cc(c(c(c3)I)O)OC)/C(=C2C#N)C)N)C#N C16249526
Cc1c2cc3[nH+]c([o+]c4c(c(c([nH]4)cc(nccc(c1CCC(=O)[O-])[nH]2)C(=C)C)C)C=C)C(=C3C=C)C C12504520
CC1(CC(CC([NH2+]1)(C)C)NC(=O)c2ccc(cc2)S(=O)(=O)[N-]c3ccc(cc3)Cl)C C35946859
Cc1cccc(c1)c2c3c(c4n2-c5ccccc5N[C@@H]4c6ccc(cc6O)O)n(c(=O)n(c3=O)C)C C36360611
c1cc(ccc1C[C@@H]2[C@@H]3[C@@H](C(=O)N(C3=O)c4ccc(cc4)F)[C@@]5(N2)c6cc(ccc6NC5=O)F)O C20518150
C[C@H]1C[C@@]2(CC(C1)(C)C)C(=O)N(C(=O)N2)CC(=O)NNC(=O)CC34CC5CC(C3)CC(C5)C4 C36895149
CC(C)CN(c1ccccc1O)C(=O)[C@H]2CC(=C3[NH+]2Cc4ccccc4N3)S(=O)(=O)C(C)C C39544805
CC1(CC2=C([C@H](c3c([nH]c(=O)[nH]c3=O)N2)c4ccc(o4)c5ccc(cc5)Br)C(=O)C1)C C39795006
CC1(CC2=C([C@@H](c3c([nH]c(=S)[nH]c3=O)N2)c4ccc(o4)c5nc6ccccc6s5)C(=O)C1)C C39795125
Cc1ccccc1O[C@@H](C)C(=O)NN2[C@H](Nc3ccc(cc3C2=O)Cl)c4ccc(cc4)O C39919456
C[C@@H]1C[C@@H]2[C@@H]3CCC4=Cc5c(cnn5c6ccc(nc6)Cl)C[C@@]4([C@@H]3[C@@H](C[C@@]2([C@]1(C(=O)CO)O)C)O)C C40719022
C[C@@H]1C[C@@H]2[C@H]3CCC4=Cc5c(cnn5c6cnccc6Cl)C[C@@]4([C@@H]3[C@@H](C[C@@]2([C@]1(C(=O)CO)O)C)O)C C40743093
Cc1c\2c(oc1C(=O)Oc3ccc(c4c3nccc4)Br)CCC/C2=N\NC(=S)N C40824661
COc1ccc(cc1OC)[C@H]2CC3=C([C@@H](c4c([nH]nc4O)N3)c5ccc(cc5)C(F)(F)F)C(=O)C2 C18200593
Cc1ccc(cc1)N2C(=O)[C@@H]3[C@@H](N[C@]4([C@@H]3C2=O)c5ccccc5NC4=O)Cc6ccc(cc6)O C15957780
CCc1ccc2c(c1)[C@]3([C@H]4[C@@H]([C@@H](N3)Cc5ccc(cc5)O)C(=O)N(C4=O)CCc6ccccc6)C(=O)N2 C15969642
Cc1cc(c(c(c1)C)NC(=O)CSC2=C([C@H](C3=C(N2)CCCC3=O)c4ccc(c(c4)OC)O)C#N)C C01142213
Cc1cc(cc(c1)N2C(=O)[C@@H]3[C@@H](N[C@]4([C@@H]3C2=O)c5cc(ccc5NC4=O)F)Cc6ccc(cc6)O)C C16033792
c1cc(ccc1C[C@@H]2[C@@H]3[C@@H](C(=O)N(C3=O)c4ccc(c(c4)Cl)F)[C@@]5(N2)c6cc(ccc6NC5=O)F)O C13541436
Cc1c2c([nH]n1)OC(=C([C@H]2c3cc(c(c(c3)Br)OCc4cccc(c4)Cl)OC)C#N)N C58985849
c1cc(oc1)/C=c/2\c(=O)n3c(=C([C@@H](C(=C3N)C#N)c4ccco4)C(=O)NC56CC7CC(C5)CC(C7)C6)s2 C59293497
Cc1cc(cc(c1)NC(=O)C2=c3n(c(=O)/c(=C/c4ccco4)/s3)C(=C([C@H]2c5ccco5)C#N)N)C C59293520
Cc1ccc(cc1)[C@H]2C[C@@H](n3c(c(cn3)C(=O)Nc4cc5c(cc4O)OCO5)N2)C(F)(F)F C59513067
c1cc(ccc1NC(=O)/C(=C\C2=Cc3cc(cc(c3OC2)Cl)Cl)/C#N)S(=O)(=O)N C60367209
CC(=O)Nc1ccc(cc1)[C@H]2[C@H]3C(=NN=C3OC(=C2C#N)N)c4ccc(cc4)Br C00987223
Cc1ccc(c(c1)NC(=O)CSc2nnc(n2C3CC3)c4c(c5cccnc5s4)N)C C64370067
Cc1cccc(c1NC(=O)CSc2ncc(c(n2)N)S(=O)(=O)c3ccc(s3)Br)C C45925197
CCn1c(nnc1SCC(=O)Nc2cccc3c2cccc3)c4c(c5cccnc5s4)N C64794168
Cc1ccc(cc1)NC(=O)[C@H](c2cc(cc(c2OC)Cl)Cl)[NH+]3CCOCC3 C04512564
COc1ccc(c(c1)[C@H]2CCC[NH+]2CC(=O)Nc3cc(ccc3F)Cl)OC C07718653
c1ccc2c(c1)c(nc(n2)C(F)(F)F)NC[C@@H](c3ccco3)[NH+]4CCCCC4 C07989435
C[C@H]1C[C@@H](CN(C1)C(=O)[C@@H](C)[NH+](C)CC(=O)Nc2c(cccc2Cl)Cl)C C08152303
Cc1ccc2c(coc2c1C)CC(=O)NC[C@@H](c3cccs3)[NH+]4CCOCC4 C08852977
Cc1ccc(c(c1)C)S(=O)(=O)NC[C@@H](c2ccc3c(c2)CCCN3C)[NH+](C)C C08798844
Cc1c(c(c(c(c1C)C)S(=O)(=O)NC[C@H](c2cccn2C)[NH+]3CCCC3)C)C C11846868
c1cc(c2c(c1)nccn2)C[NH+]3CCOc4ccc(cc4C3)[C@@H](C5CCCCC5)O C12024962
Cc1cc(c(cc1C[NH+]2[C@H]3CC[C@@H]2CC(C3)(c4ccc(cc4)OC)O)OC)OC C12345408
C[C@@H](c1[nH]c(=O)c2c(csc2n1)c3ccco3)[NH+](C)Cc4ccccc4Cl C12812162
Cc1ccc(cc1F)c2nc(on2)[C@@H]3C[C@H](C[NH+]3Cc4ccc(cc4)Cl)O C15674300
Cc1c-2c(oc1C(=O)NCCC[NH+](C)C3CCCCC3)CCc4c2nc(s4)C C15869962
CCn1cc[nH+]c1CN2CCc3c4ccccc4[nH]c3[C@@H]2c5ccc(c(c5)OC)F C19842468
c1ccc(cc1)c2c(c[nH]n2)C[NH+]3CCC[C@@H](C3)N4CCN(CC4)c5ccccc5F C20599544
CCc1ccc(cc1)NC(=O)c2nnc(s2)C[NH+](C)[C@H]3CCCc4c3cccc4 C29702623
C[C@@H](C(=O)NCc1ccc([nH+]c1)N2CCCC2)Oc3ccc(cc3Cl)Cl C30299986
c1ccc2c(c1)cc(c(=O)o2)C(=O)NC[C@H](c3ccccc3Cl)[NH+]4CCCC4 C33028463
c1ccc2c(c1)[nH+]c(n2C3CCCC3)N4CC[C@@H](C4)NC(=O)Cc5cccs5 C34907196
C[C@H](c1ccccc1)NC(=O)C[NH+]2CCn3cccc3[C@@H]2c4ccccc4OC C35523212
CC[C@H](C)NC(=O)c1ccc(o1)C[NH+]2CCn3cccc3[C@@H]2c4ccccc4F C35523477
CCOC(=O)c1c2c(sc1NC(=O)C34CC5CC(C3)CC(C5)C4)C[NH+](CC2)C C36628538
Cc1ccc(cc1)C2=NC(=CC3=c4ccccc4=[NH+][C@H]32)C(=O)NC[C@H]5CCCO5 C38564832
COC(=O)[C@H]1C(=c2cc(ccc2=[NH+]1)Br)NC(=O)CCC3CCCC3 C38610203
CC1(CC(CC([NH+]1C)(C)C)NC(=O)c2cccnc2Oc3ccc(cc3)F)C C39263779
C[NH+](C)[C@H](CNC(=O)c1cc(on1)c2ccc(c(c2)F)F)c3ccccc3Cl C40987386
c1ccc(cc1)C(c2ccccc2)N3CCN(CC3)c4ncc5c(n4)CC[NH2+]C5 C44606197
Cc1c(c(n(n1)c2ccccc2)C)NC(=O)C[NH+](CC#C)[C@H]3CCc4c3cccc4 C47405905
Cc1cccc(c1C)NC2=[NH+]N=C(CS2)c3cc(n(c3C)C[C@H]4CCCO4)C C20984721
c1cc(cc(c1)F)Oc2c(cccn2)CNC(=O)C[NH+]3CCc4c(ccs4)C3 C50031638
CN(Cc1cc(cc(c1)Cl)Cl)C(=O)NCc2ccc([nH+]c2)N3CCCC3 C56386843
C[C@@H](c1nc2ccccc2s1)[NH+](C)CC(=O)Nc3cc(ccc3OC)Cl C07922345
c1ccc2c(c1)cccc2OC[C@@H](C[NH+]3CCC[C@@H]3c4ccc5c(c4)OCCO5)O C25227911
c1cc(c(c(c1)Cl)[C@@H](CNS(=O)(=O)N2CCCCCC2)[NH+]3CCCC3)F C58791538
c1ccc2c(c1)ncn2Cc3cccc(c3)C[NH2+]Cc4cccc5c4OCCCO5 C62255489
Cc1c(snn1)C(=O)NC[C@H](c2ccccc2Cl)C3=c4ccccc4=[NH+]C3 C63091654
c1ccc(cc1)[C@H](C(=O)C2=c3ccccc3=[NH+]C2)Nc4ccc5c(c4)OCCCO5 C39779583
COC(=O)[C@H](CC1=c2ccccc2=[NH+]C1)NC(=O)c3ccccc3Br C63182538
c1ccc(cc1)[C@H]2C(=c3ccccc3=[NH+]2)C(=O)CS[C@@H]4NN=C5N4CCCCC5 C39939345
Cc1cc(c(c(c1OC)C)C)S(=O)(=O)NCCC2=c3ccccc3=[NH+][C@H]2C C63515501
Cc1ccc(cc1)SC2=c3ccc(cc3=[NH+][C@@H]2C(=O)NCc4ccco4)OC C63531164
C[C@H](C1CCN(CC1)C(=O)[C@@H]2C=c3ccccc3=[NH+]2)C(=O)NC4CCCCCC4 C63737963
C[C@@H]1C(=c2cc(ccc2=[NH+]1)F)CCNS(=O)(=O)c3cc(ccc3OC)Cl C63804680
CCOc1ccc(cc1)[C@H]2[C@H]3C(=c4ccccc4=[NH+]3)CCN2Cc5ccc(o5)CO C64103102
CCOC(=O)[C@H]1C(=c2cccc(c2=[NH+]C1=O)Cl)NCc3ccc(cc3F)F C64392916
C[C@H](C1CCN(CC1)C(=O)[C@@H]2C=c3cc(ccc3=[NH+]2)Cl)C(=O)NCCC(C)C C64541107
CCOC(=O)[C@H]1C(=c2ccc(cc2=[NH+]C1=O)Cl)NCc3ccccc3Cl C64588538
Cc1cc(ccc1OC)[C@@H]2[C@@H]3C(=c4ccccc4=[NH+]3)CCN2Cc5ccc(o5)CO C64626006
CC[C@@H](c1ccccc1)[C@@H]2CCC[NH+]2CC(=O)NC3CCC4(CC3)OCCO4 C65610639
Cc1c(cco1)C(=O)NC2CC[NH+](CC2)[C@H](C)c3ccc(cc3)OC(F)(F)F C66889940
Cn1cc(c(n1)c2cc3ccccc3o2)C[NH2+]C[C@H]4CCN(C4)c5ccccc5 C67187764
c1cc(oc1)[C@H](c2nc3c(s2)CCC3)N4CC[NH2+]CC4 C19729315
CS(=O)(=O)c1ccc(cc1)N[C@@H]2C[NH+]3CCC2CC3 C20362101
C[C@@H]1C[C@H](C[NH+](C1)C(C)(C)C(=O)N2CCNCC2)C C32048417
CC1CCC(CC1)[NH2+][C@@H](C)C(=O)N2CCOCC2 C34936877
Cc1cc[nH+]c(c1)N[C@H]2CS(=O)(=O)c3c2cccc3 C35688284
C[C@@H]([C@@H]1CCC[NH2+]C1)N2C(=O)CC3(C2=O)CCCCC3 C35691728
Cc1cc2c(cc1C)n(c(n2)C)CCN3CC[NH2+]CC3 C36259009
C[C@@H]1CCCC[C@H]1[NH2+][C@@H]2CC(=O)N(C2=O)C(C)C C36851012
C[C@H](c1nnc2n1CCCCC2)[NH2+][C@@H]3CCSC3 C37140656
COc1ccc2c(c1)[C@H](CCO2)N[C@H]3C[NH+]4CCC3CC4 C37211749
Cc1ccc(cc1)S(=O)(=O)N(C)[C@H]2CC[NH2+]C2 C37539392
CN([C@H]1CC[NH2+]C1)S(=O)(=O)c2ccc3c(c2)CCC3 C37539418
[truncated: 1,435,930 more chars]
