# Supplementary material for: PyRMD Studio: A Unified Suite for Next-Generation, AI-Powered Virtual Screening
Source: J Chem Inf Model. 2026 May 19;66(11):6197–203. doi: 10.1021/acs.jcim.6c00648 (PMC13250901; doi:10.1021/acs.jcim.6c00648)
Supplement: Supplementary file 2 [file ci6c00648_si_002.zip › decoys/pde5a_decoys.ism]

c1ccc2c(c1)nc3c(c(n(c3n2)/N=C/c4ccco4)N)S(=O)(=O)c5ccc(cc5)Cl C02414263
CCN1C(=O)N[C@H]([C@@H]([C@]1(C(F)(F)F)O)C(=O)c2cccs2)c3ccc(cc3)[N+](=O)[O-] C03185454
Cc1cc2c(c(oc2cc1C)C(=O)Nc3ccc(cc3)S(=O)(=O)Nc4c(c(no4)C)C)C C02704488
c1cc2c3c(c1)C(=O)N(C(=O)c3cc(c2Nc4ccc(cc4)Br)[N+](=O)[O-])CCO C08385919
C[C@@]1(C(=O)N(C(=O)N1)CC(=O)Nc2ccc3c(c2)OC(O3)(F)F)c4ccc5ccccc5c4 C08886751
c1ccc(cc1)NC(=O)N2CCC(CC2)C(=O)Nc3ccc(cc3)c4nnc5n4CCCCC5 C08966095
CCN1C(=O)N[C@H]([C@H]([C@@]1(C(F)(F)F)O)C(=O)c2cccs2)c3ccc(cc3)[N+](=O)[O-] C09090461
c1cc(ccc1c2nc3cc(ccc3o2)Cl)NC(=S)NC(=O)c4ccc(cc4)[N+](=O)[O-] C09089766
c1ccc2c(c1)c(c(o2)C(=O)Nc3ccc(cc3)Cl)NC(=O)c4cccc(c4)[N+](=O)[O-] C09414124
c1ccc2c(c1)c(c(o2)C(=O)Nc3ccc(cc3)[N+](=O)[O-])NC(=O)c4cccc(c4)Cl C09414196
CNC(=O)[C@H]1CN(c2ccccc2O1)CC(=O)Nc3ccc4c(c3)OC5(O4)CCCCC5 C09414378
c1ccc2c(c1)cc3ccccc3c2/C=N/NC(=O)C[C@@H]4C(=O)NN=C5N4C=Nc6c5cccc6 C09913722
Cc1ccc(c(c1)C)NC(=O)NC(=O)CSc2nnc(n2C3CCCCC3)c4ccco4 C10014885
Cc1cccc(c1)n2c(nnc2S[C@@H](C)C(=O)Nc3cc(no3)C)c4c[nH]c5c4cccc5 C10645804
Cc1cccc(c1)n2c(nnc2S[C@H](C)C(=O)Nc3cc(no3)C)c4c[nH]c5c4cccc5 C10645805
c1ccc(cc1)c2cc(=O)[nH]c(n2)n3c(cc(n3)c4ccco4)NC(=O)c5ccc(cc5)Cl C12009159
CC(=O)Nc1ccc(cc1)NC(=O)c2ccc(cc2)Oc3c(cccc3Cl)[N+](=O)[O-] C12379665
Cc1cc(cc(c1C)S(=O)(=O)NNC(=O)c2cc3c(s2)CCCCC3)[N+](=O)[O-] C12857228
c1cnn(c1)c2ccc(nn2)Nc3ccc(cc3)NC(=O)c4ccc(o4)Br C13009601
Cc1ccn(n1)c2ccc(nn2)Nc3ccc(cc3)NS(=O)(=O)c4ccc(cc4)F C13010026
Cc1ccn(n1)c2ccc(nn2)Nc3ccc(cc3)NS(=O)(=O)c4cccc(c4)F C13010058
Cc1ccc(cc1NC(=S)NC(=O)c2ccccc2[N+](=O)[O-])c3cc4ccccc4oc3=O C14269252
Cc1cccc(c1C)n2c(nnn2)S[C@H](C)C(=O)NC(=O)NC34CC5CC(C3)CC(C5)C4 C15513583
c1ccc(c(c1)C(=O)N/C(=C/c2ccco2)/C(=O)Nc3ccc(cc3)[N+](=O)[O-])Br C16115188
Cc1cccc(n1)NC(=O)C2=C(NC3=C([C@@H]2c4cccc(c4)[N+](=O)[O-])C(=O)CC(C3)(C)C)C C01172886
Cc1ccc(c(c1)C)NC(=O)C2=C(Nc3nnnn3[C@H]2c4ccc(cc4)OC(F)F)C C20133953
c1cc(c(cc1[N+](=O)[O-])[C@H]2[C@@H]3CC=C[C@H]3c4cc(ccc4N2)S(=O)(=O)N5CCCCC5)O C20709212
c1cc(c(cc1[N+](=O)[O-])[C@@H]2[C@@H]3CC=C[C@H]3c4cc(ccc4N2)S(=O)(=O)N5CCCCC5)O C20709215
c1cc(c(cc1[N+](=O)[O-])[C@@H]2[C@@H]3CC=C[C@@H]3c4cc(ccc4N2)S(=O)(=O)N5CCCCC5)O C14475828
C[C@@H](C(=O)Nc1cc(ccc1Cl)[N+](=O)[O-])Sc2[nH]nc(n2)c3ccccc3F C09837053
c1cc(c(cc1NC(=O)COC(=O)c2cc(ccc2O)Br)[N+](=O)[O-])Cl C24280479
COC(=O)C1=C(OC2=C([C@@H]1c3ccc(c(c3)[N+](=O)[O-])Cl)C(=O)C[C@H](C2)c4ccccc4)N C02495324
Cc1ccc(cc1NC(=O)C)c2nc(no2)c3ccc(cc3)NS(=O)(=O)c4cccs4 C33122877
CCN1C(=O)N[C@H]([C@H]([C@@]1(C(F)(F)F)O)C(=O)c2cccs2)c3cccc(c3)[N+](=O)[O-] C33773422
Cc1cc(cc(c1OCC(=O)N/N=C\c2cc(ccc2[N+](=O)[O-])O)C)Br C35103054
c1ccc(c(c1)[C@@H]2c3ccc(cc3OC(=C2C#N)N)OC(=O)c4ccc(cc4)[N+](=O)[O-])F C38651962
c1ccc(c(c1)[C@@H]2c3ccc(cc3OC(=C2C#N)N)OC(=O)c4ccccc4[N+](=O)[O-])F C38652002
c1ccc(c(c1)C(=O)Oc2ccc3c(c2)OC(=C([C@@H]3c4ccc(cc4)F)C#N)N)[N+](=O)[O-] C38652676
Cc1ccc(cc1)/C=C/C(=O)Oc2ccc3c(c2)OC(=C([C@@H]3c4cccc(c4)[N+](=O)[O-])C#N)N C38653590
c1cc(cc(c1)F)[C@@H]2c3ccc(cc3OC(=C2C#N)N)OC(=O)c4ccc(cc4)[N+](=O)[O-] C38677935
Cc1cccc(c1OCC2=NN3[C@H](NN[C@@H]3S2)[C@@H]4C=C(N=N4)c5ccc(cc5)OC)C C38743408
CC[C@@H](C)Sc1[nH]c2c(c(=O)n1)[C@H](C3=C(N2)CCCC3=O)c4cccc(c4)[N+](=O)[O-] C09494365
CC(C)CSc1[nH]c2c(c(=O)n1)[C@H](C3=C(N2)CC(CC3=O)(C)C)c4cccc(c4)[N+](=O)[O-] C40476433
CC1=C([C@@H](NC(=O)N1C)c2ccc(cc2)[N+](=O)[O-])C(=O)Nc3ccccc3C(F)(F)F C57458219
CC(C)c1ccc2c(c1)CCCN2CC(=O)NN3C(=O)[C@](NC3=O)(C)c4ccc(cc4)OC C30140976
Cc1cc(n(n1)C(=O)CSc2nc([nH]n2)N/N=C/c3c4ccccc4cc5c3cccc5)C C59310162
Cc1ccc(cc1Cl)Nc2c3cccc4c3c(cc2[N+](=O)[O-])C(=O)N(C4=O)CCO C59859300
c1ccc(c(c1)C2=NN=C3[C@@H]2[C@H](C(=C(O3)N)C#N)c4cccc(c4)OC(=O)c5ccco5)Cl C16183114
c1ccc2=N/C(=N\S(=O)(=O)c3cccc(c3)Cl)/[C@@H]([NH+]=c2c1)Nc4cccc(c4)C(=O)[O-] C38980543
c1ccc2=N/C(=N\S(=O)(=O)c3cccc(c3)Cl)/[C@H]([NH+]=c2c1)Nc4cccc(c4)C(=O)[O-] C38980545
CC[C@]12C=CC[NH+]3[C@@H]1[C@@]4(CC3)c5ccc(cc5N([C@@H]4[C@@]([C@@H]2OC(=O)C)(C(=O)OC)O)C)OC C04558544
CC(=O)N1CCC(CC1)[NH+]2C[C@@H]3C[C@H](C2)c4c(ccc(=O)n4C3)NS(=O)(=O)c5cccs5 C08263839
Cc1c(c(on1)/C=C/[NH+](C)C)S(=O)(=O)N2CCC(CC2)C(=O)N[C@@H]3CCCc4c3cccc4 C09961905
Cc1cc(c2c(c1)cc(c(=O)[nH]2)[C@H](c3nnnn3C[C@@H]4CCCO4)[NH+]5CCc6ccccc6C5)C C06301110
Cc1cc(c2cc(c(=O)[nH]c2c1)[C@H](c3nnnn3C[C@@H]4CCCO4)[NH+]5CCc6ccccc6C5)C C06301889
c1cc(ccc1C[NH+]2CCOCC2)c3nnn(n3)CC(=O)Nc4ccc(cc4)Br C12498528
Cc1ccc(c2c1cc(c(=O)[nH]2)[C@@H](c3nnnn3C[C@@H]4CCCO4)[NH+]5CCc6ccccc6C5)C C06322160
COC(=O)c1c(c2ccc(nc2s1)C[NH+]3CCOc4ccccc4C3)NC(=O)[C@H]5CCCO5 C12152805
C[NH+]1CCC(CC1)N(C)S(=O)(=O)c2ccc(cc2)NC(=O)c3cccc(c3)N4CCCC4=O C14093156
Cc1ccc(cc1)C[NH+]2CCC(CC2)CNC(=O)c3c(oc4c3c(ncn4)N5CCOCC5)C C15727776
CN1c2ccccc2[C@@]3(C1=O)C(=C(C(=O)N3CCC[NH+](C)C)O)C(=O)c4cc5ccccc5o4 C09160723
C[NH+]1CCN(CC1)[C@@H](CNC(=O)c2cccc(c2)N3C(=O)CCS3(=O)=O)c4ccccc4Cl C19819078
c1cc[nH+]c(c1)N2CCN(CC2)C(=O)c3ccc(c(c3)/N=C/4\N[C@H]5CS(=O)(=O)C[C@@H]5S4)Cl C20618038
C[C@@H](CCNC(=O)C1CCN(CC1)c2nn3c(=O)c4c(nc3s2)CCCC4)[NH+]5CCCC5 C21728246
Cc1c(c(on1)C)S(=O)(=O)N2CCC[NH+](CC2)[C@@H](C)C(=O)Nc3ccccc3C(F)(F)F C21901143
C[C@@H](C(=O)Nc1c(c2c(s1)CCCCC2)C#N)[NH+]3CCN(CC3)C(=O)[C@H]4COc5ccccc5O4 C27538941
Cc1ccc(cc1)NC(=O)c2nnc(s2)SCC(=O)N3CCN(CC3)c4cccc[nH+]4 C33011744
C[NH+]1CCC(CC1)N(C)C(=O)CN2CC3=C(C2=O)[C@@H](NC(=O)N3CC=C)c4ccccc4Cl C34791886
C[NH+]1CCC(CC1)N(C)C(=O)CN2CC3=C(C2=O)[C@H](NC(=O)N3CC=C)c4ccccc4Cl C34791887
c1cc(ccc1C(=O)N2CCC(CC2)[NH+]3CCC(CC3)C(=O)N[C@@H]4C[C@H]5CC[C@@H]4C5)[N+](=O)[O-] C34912398
c1cc(ccc1C(=O)N2CCC(CC2)[NH+]3CCC(CC3)C(=O)N[C@H]4C[C@H]5CC[C@@H]4C5)[N+](=O)[O-] C34912399
c1cc(oc1)C(=O)N2CCN(CC2)C(=O)c3cnn(c3C4CC[NH2+]CC4)c5ccc(cc5)Cl C09274718
Cc1cccc2c1nc(s2)N3CC[NH+](CC3)CCNC(=O)c4cccc(c4)N5C(=O)CCC5=O C38774363
CN(CC(=O)N[C@@H]1N=C(CS1)C2=c3ccccc3=[NH+]C2)S(=O)(=O)c4ccc(cc4)C#N C38783297
c1ccc2=[NH+]CC(=c2c1)C3=NN[C@@H](N3C4CC4)SCC(=O)N5CCN(CC5)C(=O)c6cccs6 C39957687
CC(=O)Oc1ccc(cc1)N2C(=O)[C@H]3[C@H]4CCC[NH+]4[C@@]5([C@H]3C2=O)c6cccc(c6NC5=O)Cl C02215168
Cc1cccc(c1n2c(cc(c2C)/C=C\3/C(=[NH2+])N4C(=NC3=O)SN=C4S(=O)(=O)C)C)C C20206149
CCS(=O)(=O)C1=NSC2=NC(=O)/C(=C\c3cc(n(c3C)c4cc(ccc4C)Cl)C)/C(=[NH2+])N21 C20206930
CCS(=O)(=O)C1=NSC2=NC(=O)/C(=C\c3cc(n(c3C)c4cccc(c4C)Cl)C)/C(=[NH2+])N21 C20206933
Cc1cc(c(n1c2cccc(c2)F)C)/C=C\3/C(=[NH2+])N4C(=NC3=O)SN=C4S(=O)(=O)CC(C)C C20207156
Cc1cccc(c1)n2c(cc(c2C)/C=C\3/C(=[NH2+])N4C(=NC3=O)SN=C4S(=O)(=O)C(C)C)C C20207445
Cc1cc(c(n1c2ccc3ccccc3c2)C)/C=C/4\C(=[NH2+])N5C(=NC4=O)SC(=N5)S(=O)(=O)C C20207924
CS(=O)(=O)C1=NN2C(=[NH2+])/C(=C\c3ccc(c(c3)Cl)OCc4ccccc4F)/C(=O)N=C2S1 C20208013
CCS(=O)(=O)C1=NN2C(=[NH2+])/C(=C\c3ccc(o3)c4ccc(cc4)Br)/C(=O)N=C2S1 C20208434
Cc1cc(ccc1Cl)OCCn2cccc2/C=C/3\C(=[NH2+])N4C(=NC3=O)SC(=N4)N5CCCC5 C20356383
c1cc(ccc1Sc2ccc(o2)/C=C/3\C(=[NH2+])N4C(=NC3=O)SC(=N4)N5CCOCC5)Cl C20356609
Cc1cc(c(n1c2ccc(c(c2)Cl)F)C)/C=C/3\C(=[NH2+])N4C(=NC3=O)SC(=N4)N5CCOCC5 C20356691
c1cc2=[NH+]CC(=c2cc1Cl)CCNC(=O)C3CCN(CC3)[C@@H]4C5=NC=NC5=NC(=N4)Cl C63272131
c1cc2=[NH+]CC(=c2cc1Cl)CCNC(=O)[C@H]3CCCN(C3)[C@@H]4C5=NC=NC5=NC(=N4)Cl C63272214
Cc1cc(ccc1S(=O)(=O)NCCC2=c3ccccc3=[NH+]C2)N4C(=O)[C@@H](CS4(=O)=O)C C63281428
C[C@@]12[C@H]3C(=c4ccccc4=[NH+]3)CCN1C(=O)N(C2=O)c5ccccc5C(=O)NCc6ccco6 C63362317
c1ccc2=[NH+]CC(=c2c1)CCNC(=O)C3CCN(CC3)[C@@H]4N=N[C@@H](S4)N5CCCCC5=O C63666883
CC1=C2C(=NC=NC2=O)S[C@@H]1C(=O)N3CCC(CC3)C(=O)NCC[NH+](C)C4CCCCC4 C63698326
C[C@@H](C(=O)N(C)[C@H]1CCS(=O)(=O)C1)S[C@@H]2NN=C(N2C3CC3)C4=c5ccccc5=[NH+]C4 C39995118
c1ccc2=[NH+][C@H](C=c2c1)C(=O)N3CCc4c(c(nn4CC5CC5)C(=O)NCc6nccs6)C3 C63985481
c1ccc2=[NH+][C@@H](C=c2c1)C(=O)N3CCc4c(c(nn4CC5CC5)C(=O)NCc6ccccn6)C3 C63993739
c1ccc2=[NH+][C@H](C=c2c1)C(=O)N3CCc4c(c(nn4CC5CC5)C(=O)NCc6ccccn6)C3 C63993741
c1ccc2=[NH+]CC(=c2c1)C[C@@H](C(=O)N3CCN(CC3)c4ncccn4)NC(=O)c5ccc(cc5)F C64735144
c1cc[nH+]c(c1)N2CCN(CC2)C(=O)Cc3ccc(cc3)/N=C\4/N[C@@H]5CS(=O)(=O)C[C@@H]5S4 C67342021
c1cc[nH+]c(c1)N2CCN(CC2)C(=O)Cc3ccc(cc3)/N=C/4\N[C@H]5CS(=O)(=O)C[C@H]5S4 C67342029
CC1([C@@H]2CC=C([C@H]1C2)CN(CC[NH+]3CCN(CC3)C(=O)NC(C)(C)C)C(=O)Nc4cccc(c4)Cl)C C00744157
CC(C)[NH2+]C[C@@H](COC(Cn1c2ccccc2c3c1cccc3)Cn4c5ccccc5c6c4cccc6)O C08398879
Cc1ccc2c(c1)sc(n2)c3ccc(cc3)N4C(=O)C[C@H](C4=O)[NH2+][C@@H](C)C56CC7CC(C5)CC(C7)C6 C08414520
C[C@@H]1C[C@@H](C[NH+](C1)C[C@@H](Cn2c3ccc(cc3c4c2ccc(c4)Br)Br)O)C C08754266
CC1CC[NH+](CC1)C[C@H](Cn2c3c4ccccc4ccc3c(c2c5ccccc5)c6ccccc6)O C08431993
Cc1ccc(cc1)SCCCC(=O)Nc2c(c3c(s2)C[NH+](CC3)C)c4nc5ccccc5s4 C09472922
Cc1ccc(c(c1)C)[C@@H]2[NH2+][C@H](CC(=N2)c3ccc(cc3)Br)c4cc(ccc4O)Br C09542349
c1ccc(cc1)C(c2ccccc2)[NH+]3CCN(CC3)c4c5c(csc5ncn4)c6cccs6 C02427613
CC1(c2ccccc2N(C1=C[P@@](=Nc3ccc(cc3)F)(c4ccccc4)N5CC[NH+](CC5)C)C)C C12524304
c1ccc2c(c1)c(cn2c3ccc(cc3)F)CCCC[NH+]4CCC5(CC4)c6cccc(c6CO5)F C13741540
Cc1ccc2c(c1)COC23CC[NH+](CC3)CCCCc4cn(c5c4cccc5)c6ccc(cc6)F C13741545
c1ccc2c(c1)CC3(CC[NH+](CC3)CCCCc4cn(c5c4cccc5)c6ccc(cc6)F)OC2 C13741550
CC[NH+](CC)CCNC(=O)c1ccc2c(c1)[C@@H]3C=CC[C@@H]3[C@@H](N2)c4c5ccccc5cc6c4cccc6 C14549517
CC[C@@H]1CCCC[NH+]1CC(=O)Nc2c(c3c(s2)C[C@H](CC3)C(C)(C)C)C(=O)Nc4ccc(cc4)Cl C15946786
CC(=O)Nc1ccc(cc1)N2C(=S)[NH+]=C(C2(C)C)N[C@@H](/C=C/c3ccc(cc3Cl)Cl)C(C)(C)C C19901063
c1cc(ccc1C2=N[C@H]([NH2+][C@@H](C2)c3cc(ccc3O)Br)c4ccc(cc4Cl)Cl)Cl C20763976
c1cc(ccc1C2=N[C@@H]([NH2+][C@@H](C2)c3cc(ccc3O)Br)c4ccc(cc4Cl)Cl)Cl C20763984
c1cc(ccc1C2=N[C@@H]([NH2+][C@H](C2)c3cc(ccc3O)Br)c4ccc(cc4Cl)Cl)Cl C20763988
c1cc(ccc1[C@@H]2[NH2+][C@H](CC(=N2)c3ccc(cc3)Cl)c4cc(ccc4O)Br)Cl C20764006
c1cc(cc(c1)Br)C2=N[C@H]([NH2+][C@@H](C2)c3cc(ccc3O)Cl)c4ccc(cc4Cl)Cl C20764752
C1CCC(CC1)N/C(=[NH+]/C2CCCCC2)/Oc3c(c(c(c(c3Cl)Cl)Cl)Cl)Cl C22057109
CCN(CC)C(=O)C1=C([NH+]=C2N([C@@H]1c3ccc(cc3)NC(=O)Nc4ccc(cc4)C(C)C)CCCS2)C C33582392
CCc1c(sc2c1c(nc(n2)SCc3ccc(cc3)F)N4CC[NH+](CC4)Cc5ccccc5)C C34761778
Cc1cc(c(c(c1)C)/[NH+]=C/2\[C@H](C3(CCCCC3)C(=S)N2c4cccc(c4)C(F)(F)F)N5CCCCC5)C C15861777
Cc1ccc(cc1)c2ccc3c(c2)cc(o3)C[NH+]4CCCN(CC4)Cc5ccc(cc5)C(F)(F)F C24975641
C[C@@]12CCCC[C@@H]1CC[C@@H]3[C@@H]2CC[C@@]4([C@@H]3CC[C@@]4(C/[NH+]=C/c5cc(cc(c5O)Cl)Cl)O)C C37238754
Cc1ccc(cc1)[C@H]2C[C@@H](N3C(=[NH+]2)C=C(N3)C(=O)Nc4ccc(cc4C(F)(F)F)Cl)C(F)(F)F C03011837
c1cc(c(c(c1)Cl)Cl)NC(=O)C2=CC3=[NH+][C@@H](C[C@H](N3N2)C(F)(F)F)c4ccc(cc4)Cl C03011883
c1ccc2=[NH+][C@H]3C(=c2c1)C=C(N=C3c4cccc(c4)Br)C(=O)NCCc5ccc(cc5)Cl C38563910
Cc1ccc(cc1)n2c(nc3ccc(cc3c2=O)I)/C=C/C4=c5ccccc5=[NH+][C@H]4C C38926310
Cc1ccc2=[NH+]C(=O)[C@H](C=c2c1)CN(c3cccc(c3C)C)C(=O)c4ccccc4Br C38959170
Cc1ccc(c(c1)N(C[C@H]2C=c3cccc(c3=[NH+]C2=O)C)C(=O)c4ccccc4Br)C C38959922
Cc1ccccc1CN(C2CC([NH2+]C(C2)(C)C)(C)C)C(=S)Nc3ccc(c(c3)Cl)C(F)(F)F C39413564
CC(C)c1ccc(cc1)[C@H](c2c3c(sc2NC(=O)c4ccco4)CCCC3)Nc5cccc[nH+]5 C38550652
C[C@@]12CCC3(CC1=CC[C@H]4[C@@H]2CC[C@@]5([C@@H]4CC[C@]5(C/[NH+]=C/c6cc(cc(c6O)Cl)Cl)O)C)OCCO3 C43741008
C[C@@]12CCC3(CC1=CC[C@@H]4[C@H]2CC[C@@]5([C@@H]4CC[C@]5(C/[NH+]=C/c6cc(cc(c6O)Cl)Cl)O)C)OCCO3 C43741010
CCc1cc2c(cc1[C@@H]3CSC[C@H]([NH2+]3)C(=O)N4CCN(CC4)Cc5ccccc5)C(CCC2(C)C)(C)C C44164428
CCc1cc2c(cc1[C@H]3CSC[C@H]([NH2+]3)C(=O)NCc4ccccc4F)C(CCC2(C)C)(C)C C44168352
CC1(CCC(c2c1ccc(c2)[C@@H]3CSC[C@H]([NH2+]3)C(=O)NCCC(c4ccccc4)c5ccccc5)(C)C)C C44168980
CCCC[C@@H](c1cc(c2c(c1)OC(C[C@@H]2C3=CC[NH+](CC3)Cc4ccc5ccccc5c4)(C)C)O)O C45168426
CC1(CC(CC([NH2+]1)(C)C)N(Cc2ccc(cc2)F)C(=S)Nc3ccc(c(c3)Cl)Cl)C C59100420
CCOc1cc(cc2c1o/c(=[NH+]\c3cccc(c3Cl)Cl)/c(c2)C(=S)N)Br C59170923
Cc1cc(c2c3=N[C@@H](N4c5ccccc5NC4=c3sc2[nH+]1)c6ccc(cc6)Br)COC C12445654
CC(C)(C)[C@@H]1CCc2c(c(c3c(c(sc3[nH+]2)c4ccc(cc4)OC)N)c5ccc(cc5)OC)C1 C59513541
Cc1ccc(cc1C)c2c(sc(n2)/[NH+]=c/3\cc(oc4c3cccc4)c5ccc(cc5)SC)C C13723370
c1ccc2=[NH+][C@H]3[C@@H](NC[C@@H](C3=c2c1)c4ccc(cc4Cl)Cl)c5ccc(c(c5)[N+](=O)[O-])N6CCCC6 C63165703
CC(C)c1cc2c(cc1Br)[C@]3(CCC[C@@]([C@@H]3C4=c5cc(ccc5=[NH+][C@@H]24)F)(C)C(=O)OC)C C63526814
CC(C)c1cc2c(cc1Br)[C@]3(CCC[C@]([C@@H]3C4=c5ccccc5=[NH+][C@@H]24)(C)C(=O)OC)C C63526819
Cc1ccc2=C([C@H]([NH+]=c2c1)C(=O)N[C@H](C)C34CC5CC(C3)CC(C5)C4)Sc6ccc(cc6)Cl C63530676
COc1ccccc1C(=O)NCCSC2=c3ccccc3=[NH+][C@@H]2c4ccc(cc4)Br C63755543
c1ccc2c(c1)CC[NH2+][C@@H]2C/N=C/C3C(=O)CC(CC3=O)c4ccc(cc4)F C04148835
c1ccc(c(c1)[C@@H](c2ccc3cccnc3c2O)[NH+]4CCOCC4)Cl C04139990
[H]/N=C/1\C(C2=C[C@@H]3CC[C@H]([C@@H]2[C@H](C1(C#N)C#N)c4c(cccc4F)F)[NH+]3C)C#N C04870281
[H]/N=C/1\C(C2=CC[NH+](C[C@@H]2[C@H](C1(C#N)C#N)c3ccc(cc3)Br)C)C#N C04123660
CN(C)C(=O)c1ccc(cc1)N2CCC(CC2)[NH2+][C@@H]3CCCc4c3cccc4 C11965694
Cc1cccc(c1)C2(CC[NH+](CC2)Cc3cnn(c3)c4ccc(cc4)F)O C12330687
c1ccc(cc1)C(=O)C(=O)N[C@@H]2CCC[NH+](C2)C3Cc4ccccc4C3 C12430568
Cn1ccnc1[C@@H](C2CC[NH+](CC2)Cc3cc4c(s3)CCCCC4)O C19744431
c1ccc(cc1)c2ccc(cc2)/C=N/N3[C@H]4CS(=O)(=O)C[C@@H]4SC3=[NH2+] C13625340
C[C@@H](C(=O)Nc1c(c(c(c(c1F)F)F)F)F)[NH+]2CCN(CC2)c3ccccc3 C25423489
C[C@H](CNC(=O)c1cc(cnc1)Br)[NH+]2CCc3c(ccs3)C2 C32428066
C[C@@H](c1nnc2n1CCCCC2)[NH2+]Cc3ccc(cc3)Br C35229498
c1cc(ccc1[C@H]2c3ccsc3CC[NH+]2CC(=O)N4CCNCC4)Cl C35933227
CN(C)c1ccc(c[nH+]1)N[C@@H]2CCOc3c2cc(cc3)Br C37283914
c1cc(c(cc1F)Br)C(=O)N[C@@H]2CCC[C@H]2n3cc[nH+]c3 C37501850
c1cc(cc(c1)F)N(C2CC[NH2+]CC2)S(=O)(=O)c3ccc(cc3)Cl C37559483
Cc1ccc(cc1F)N(C2CC[NH2+]CC2)S(=O)(=O)c3ccc(cc3)F C37560281
Cc1ccc(c(c1)Br)S(=O)(=O)N[C@H]2C[NH+]3CCC2CC3 C37574819
Cc1ccc(cc1S(=O)(=O)NC[C@H]2CC[NH+](C2)C)Br C37647915
C1CCC[NH+](CC1)CC2=CN3[C@@H](S2)Nc4c(c5c(s4)CCCC5)C3=O C39295435
c1ccc2=[NH+]C(=O)[C@H](C=c2c1)/C=N/NC(=O)[C@H]3[C@@H](c4ccccc4S3)Cl C39941720
C[C@@H](c1nnc2n1CCC2)[NH2+][C@@H]3CCc4c3ccc(c4)Br C40227362
C[C@H](c1ccc(cc1Br)Br)[NH2+]Cc2nncn2C C41660001
C[C@@H]1C[C@@H]2C[NH2+]C[C@@H]2N1S(=O)(=O)c3c(ccs3)Br C42524555
C[C@@H]1C[C@H]2C[NH2+]C[C@@H]2N1S(=O)(=O)c3c(ccs3)Br C42524559
C[C@@H]1c2c(sc([nH+]2)NCC=C)C[C@@]3([C@H]1[C@@H]4[C@@H](CC3)[C@@H](C(=O)O4)C)C C43548126
c1cc(c(cc1C(=O)N[C@@H]2CCC[C@@H]2n3cc[nH+]c3)F)Br C43580308
C[C@@]12CCCC(=C)[C@H]1C[C@H]3[C@@H](C2)OC(=O)[C@@H]3C[NH+]4CCCC[C@@H]4CO C43741287
C[NH+]1CCC(CC1)CNS(=O)(=O)c2ccc(s2)Br C44527377
c1cc(cc(c1)Br)NC(=O)N2CCC(CC2)[NH+]3CCCC3 C47321365
c1c(cc(c(c1Cl)NC(=O)[C@@H]2CCC[NH+](C2)CCC#N)Cl)Cl C49751036
c1c(c(cc2c1OCCO2)Br)C[NH+]3CCCC[C@H]3CCO C49801729
C[NH2+][C@H](c1ccccc1)c2nnc(o2)c3ccccc3I C50617915
C[NH2+][C@H](c1ccccc1)c2nnc(o2)c3cccc(c3)I C50617951
c1c(c(sc1Cl)Cl)S(=O)(=O)N2CCC[C@@H]2[C@@H]3CCC[NH2+]3 C51359180
c1cc(ccc1S(=O)(=O)N2CCC[C@@H]2[C@@H]3CCC[NH2+]3)Br C51359243
C[C@@H]1CN(CC(O1)(C)C)c2c(cc(cn2)Br)C[NH2+]C3CC3 C51488799
c1cc(ccc1/C=C\2/C(=[NH2+])N3C(=NC2=O)SC(=N3)C4CCCCC4)Cl C51530813
Cc1ccsc1CNc2ccccc2C(=O)N3CC[NH+]4CCC[C@@H]4C3 C55099236
C[C@@H]1c2ccsc2CCN1C(=O)Nc3ccccc3C[NH+]4CCSCC4 C61789961
c1cc(ccc1C2=NNC(=c3cc(ccc3=[NH+]2)F)c4ccncc4)Br C06444801
c1ccc2=[NH+][C@@H](C=c2c1)C(=O)N3CCC[C@@H](C3)C(=O)Nc4ccccc4Cl C63303192
CCc1ccc(cc1)[C@@H]2CN3C(=O)CNC(=O)[C@@]3([C@@H]4C2=c5ccccc5=[NH+]4)C C63373196
c1ccc2=[NH+]CC(=c2c1)CCNC(=O)[C@@H]3Cc4cc(ccc4O3)Br C63385794
c1ccc(c(c1)[C@H]2[C@H]3C(=c4ccccc4=[NH+]3)CCN2C(=O)c5ccc(=O)[nH]c5)Cl C64061568
c1ccc(c(c1)NC(=O)N2CC[C@H](C2)[NH+]3CCCC3)N4CCc5c(ccs5)C4 C66159903
c1cc2c(c(c1)F)SCC[C@H]2NC(=O)N3CC[C@@H](C3)[NH+]4CCCC4 C66179742
C[NH+](CC(=O)NC1CCOCC1)[C@H]2CCSc3c2cc(cc3)Br C67117451
c1cc(ccc1[C@@H](C2CC[NH+](CC2)Cc3cn4ccsc4n3)O)Cl C67400380
Cc1cccc2n1cc([nH+]2)CN3CCC(CC3)[C@@H](c4ccc(cc4)Cl)O C67400476
c1ccc(c(c1)C(F)(F)F)NC(=O)N2CCCN(CC2)c3c(ccc[nH+]3)C(F)(F)F C08616541
C[C@H]1c2cc3c(cc2C4(CCCC4)C[NH+]1CC(=O)Nc5c(cccc5F)F)OCCO3 C08988684
c1cc(c(cc1NC(=O)C[NH+]2CCc3cc4c(cc3C2)OCCCO4)C(F)(F)F)Cl C09348209
Cc1ccc2c(c1)c(=O)c(co2)C[NH+]3CCC4(CC3)C[C@@H]4C(=O)Nc5ccc(c(c5)F)F C12079430
c1ccc(c(c1)C[NH+]2CCNC(=O)[C@H]2CC(=O)N3CCc4c(ccs4)C3)C(F)(F)F C12204765
COc1ccccc1CN2C[C@@H]3C[C@H]([NH+]4[C@@]3(C2=O)CCC4)c5ccc(cc5)C#CCCO C12303742
c1ccn2c(c1)nc(c2C[NH+]3CCC(CC3)[C@@H](c4cccs4)O)C(=O)N5CCCC5 C12429698
c1ccc(c(c1)n2c3c(cn2)[C@H](CCC3)[NH2+]Cc4cnc(nc4)c5ccc(cc5)Cl)F C12836458
C[C@H]1c2cc(c(cc2CC[NH+]1C[C@H]3[C@H]4C[C@@H]5C(=C)CCC[C@@]5(C[C@H]4OC3=O)C)O)OC C12896946
Cn1c2c(c(n1)C(=O)N3CCSCC3)C[C@@H](CC2)[NH2+]CC4C5CC6CC(C5)CC4C6 C14742482
c1ccc(cc1)Oc2ccc(cn2)NC(=O)C3CC[NH+](CC3)C4CSCCSC4 C15070117
C[C@@H]1CN(C[C@@H](O1)C)Cc2ccc3c(c2)C[NH+](CCO3)Cc4ccc(cc4)C#CC(C)(C)O C20913268
C[NH+](Cc1cccc(c1Cl)Cl)CC(=O)Nc2cc3c(cc2Br)OCCO3 C22060188
c1cc(sc1)[C@H](CNC(=O)c2cc(=O)c3ccc(cc3o2)Br)[NH+]4CCCCC4 C28290171
Cc1ccc(cc1)[C@H](CNC(=O)c2cc(=O)c3ccc(cc3o2)Br)[NH+](C)C C28290765
C[C@H](c1ccccc1)[NH2+][C@H]2CS(=O)(=O)C[C@@H]2S(=O)(=O)c3ccc4c(c3)CCCC4 C32536152
c1ccc2c(c1)CC[NH+]([C@@H]2C(=O)N3CCCCC3)CC(=O)Nc4ccc(cc4F)Cl C33312810
c1cc(sc1)CC(=O)N2CCC(CC2)[NH+]3CCC(CC3)C(=O)Nc4ccc(cc4)F C34912075
CC(C)(C)C(=O)N1CCC(CC1)[NH+]2CCC(CC2)C(=O)N[C@H]3CCCc4c3cccc4 C35958956
C[C@H]1CCC=C2[C@@]1([C@H]([C@H]3[C@@H](C2)OC(=O)[C@@H]3CN4CC[NH+](CC4)C/C=C/c5ccccc5)O)C C36369557
c1cc(ccc1n2cc(c3c2ccc(c3)Cl)C4CC[NH+](CC4)CCN5CCNC5=O)F C00538337
CC1CC[NH+](CC1)[C@@H](c2ccncc2)c3c4c(sc3NC(=O)c5ccco5)CCCC4 C38546325
c1ccc(cc1)[C@@H]2[C@@H]3C=C(C=CC3=N[C@@H]2C(=O)N/N=C/C4=c5ccccc5=[NH+]C4)Br C38925898
COC1=C[C@H]2C[NH+]3[C@@H](C[C@@H]2C=C1Cc4ccccc4)CO[P@@](=O)(N3)Cc5ccccc5 C39466466
CC(=O)Nc1c(c2c(s1)CCCC2)[C@H](c3cccnc3)[NH+]4CCN(CC4)c5ccccc5 C39853636
c1ccc2=[NH+]CC(=c2c1)/C=C\3/C(=O)N(C(=S)S3)NC(=O)c4ccccc4Br C39927005
CC(C)(C#Cc1ccc(s1)[C@@H]2C[C@@H]3CN(C(=O)[C@]34[NH+]2CCC4)c5ccccc5OC)O C43631958
COc1ccccc1CN2C[C@H]3C[C@H]([NH+]4[C@]3(C2=O)CCC4)c5ccc(cc5)C#CCCO C43631982
C[C@@H]1CCC=C2[C@]1([C@H]([C@H]3[C@@H](C2)OC(=O)[C@@H]3C[NH+]4CCC(CC4)C(=O)c5ccccc5)O)C C43741841
CC[NH2+]Cc1nnnn1c2c(cc(cc2Br)Br)Br C54744521
C[NH+]1CCC2(CC1)N=C(C(=N2)SCC(=O)Nc3ccc(cc3F)F)c4ccc(cc4)F C45994793
C[C@@H]1CCC[NH+](C1)[C@@H](C)CNC(=O)C2CCN(CC2)C(=O)c3ccc(cc3)Br C58979726
CC(C)[NH+]1CCC[C@@H](C1)CNC(=O)[C@@H]2CCCN2C(=O)c3cc(cc(c3)Cl)Cl C60207114
C[C@@H]1CCC[NH+](C1)C(C)(C)CNC(=O)[C@@H]2CCCN2C(=O)c3ccc(cc3)Br C60336839
c1ccc2=[NH+]CC(=c2c1)C3=CCN(CC3)C(=O)CNC(=O)c4ccccc4Br C39779713
C[C@H]1CC=C(S1)C2=C3C(=NC(=NC3=O)CNc4ccccc4[NH+]5CCCCC5)SC2 C63135257
CC(C)C(=O)N1CCC2=c3ccccc3=[NH+][C@@H]2[C@@]14c5cc(ccc5NC4=O)Br C63384963
CC(C)C(=O)N1CCC2=c3ccccc3=[NH+][C@@H]2[C@]14c5cc(ccc5NC4=O)Br C63384968
COc1ccc2=[NH+][C@@H]3C(=c2c1)CCN[C@]34c5cc(ccc5N(C4=O)CC=C)Br C63385762
Cc1ccc2=[NH+]CC(=c2c1)CCN3C[C@@H](CC3=O)C(=O)Nc4ccc(cc4F)Br C63557307
Cc1ccc(cc1)CNC(=O)CC2CCN(CC2)C(=O)[C@H]3C=c4cc(ccc4=[NH+]3)Cl C63739336
C[C@@H](c1ccccc1)NC(=O)CC2CCN(CC2)C(=O)[C@@H]3C=c4cc(ccc4=[NH+]3)Cl C63739352
CC(=O)N1CCC(CC1)C(=O)NC[C@@H](c2ccccc2Cl)C3=c4ccccc4=[NH+]C3 C63842712
CC(=O)N1CSC[C@H]1C(=O)NC[C@H](c2ccccc2Cl)C3=c4ccccc4=[NH+]C3 C63975322
CC1=c2cc(ccc2=[NH+][C@H]1C(=O)N3CCC4(CC3)C[C@H]4C(=O)NCc5cccs5)Cl C64074575
c1ccc(cc1)[C@@H](CNC(=O)[C@H]2C=c3ccccc3=[NH+]C2=O)N4CCC5=C(C4)CCS5 C64098105
c1ccc2=[NH+]CC(=c2c1)CC(=O)N3CCC(CC3)N4c5ccc(cc5N[C@@H]4C6CCC6)F C64137257
Cc1ccc2=[NH+]CC(=c2c1)CCN3C[C@@H](CC3=O)C(=O)Nc4cccc(c4)Br C64538093
c1ccc2=[NH+][C@H](C=c2c1)C(=O)N3CCC(CC3)CC(=O)NCc4cccc(c4)Br C64540487
c1ccc2c(c1)CCN(C2)C(=O)[C@@H]3C(=c4ccccc4=[NH+]3)NC(=O)c5ccc(cc5)Cl C64541606
CCN(CC)c1ccc(cc1)[C@@H]2[C@H]3CCCC[C@]3(CC[NH+]2CC(=O)Nc4c(c(c(s4)C)C)C(=O)OC)O C02199385
CC(C)(C)NC(=O)[C@H](c1cccs1)N(Cc2ccccc2Cl)C(=O)c3ccc(o3)C[NH+]4CCOCC4 C06075117
CCC(C)(C)n1c(nnn1)[C@H](c2cc3cc(ccc3[nH]c2=O)C)[NH+](Cc4ccccc4)Cc5ccc(cc5)F C06149435
C[C@@H]1c2c(sc(n2)CS(=O)(=O)c3ccc(cc3)Cl)C[C@]4([C@H]1[C@H]([C@@H](CC4)[C@H](C)C(=O)N5CC[NH+](CC5)C)O)C C04221966
Cc1c(c2ccccc2[nH]1)[C@H]3[C@H](C3(C)C)CC(=O)N(C4CC4)C5(CC[NH+](CC5)C)C(=O)Nc6ccc(cc6)N(C)C C08696048
c1ccc(cc1)C(c2ccccc2)[NH+]3CCN(CC3)C(=O)c4ccccc4NC(=S)NC(=O)c5ccco5 C12137119
Cc1cccc2c1[nH]c(=O)c(c2)[C@H](c3nnnn3C(C)(C)C)[NH+](CCc4ccccc4)Cc5ccc(cc5)F C06443884
Cc1cc[n+](c(c1C(=O)N2CCC(CC2)(C)[NH+]3CCC(CC3)/C(=N/OC)/c4ccc(cc4)C(F)(F)F)C)[O-] C13474994
Cc1cc[n+](c(c1C(=O)N2CCC(CC2)(C)[NH+]3CCC(CC3)/C(=N\OC)/c4ccc(cc4)C(F)(F)F)C)[O-] C27523068
CS(=O)(=O)N1CC2(CCN(CC2)C(=O)[C@@H](COCc3ccccc3)[NH2+]Cc4ccccc4)c5c1cccc5 C29546523
Cc1ccc2c(c1)[C@H](CC(O2)(C)C)NC(=O)[C@H]3CCC[NH+](C3)Cc4nc(no4)c5ccc(cc5Cl)Cl C31055934
CC1=C([C@@H](N2CCCSC2=[NH+]1)c3cccc(c3)NC(=O)C(C)(C)CCl)C(=O)Nc4ccc(cc4)OC C33375436
CC[C@H](c1nc2ccccc2c(=O)n1c3ccc(cc3)Br)N(CC[NH+](C)C)C(=O)c4ccco4 C35069371
Cc1cccc(c1)CO[C@]2(C[C@@H]3[C@H]([C@H](C2)OCc4cccc(c4)Cl)OC(O3)(C)C)C(=O)NCC[NH+](C)C C35591777
Cc1c(nc(nc1N2CC[NH+](CC2)Cc3ccccc3)SCc4ccc(cc4)C(=O)NCc5ccco5)C C35705464
Cc1ccc(cc1)S(=O)(=O)N(CC[NH+](C)C)Cc2c(noc2N3CCc4ccccc4C3)c5ccccc5 C36249082
C[C@]12CCCC(=C)[C@H]1C[C@@H]3[C@@H](C2)OC(=O)[C@@H]3C[NH+](CCCN4CCOCC4)Cc5cccc(c5OC)OC C36507499
CCc1ccc2c(c1)sc(n2)N(CC[NH+](C)C)C(=O)c3ccc(cc3)S(=O)(=O)N4CCCC[C@H]4CC C36637403
CC(C)(C)c1c2c(n(n1)c3cccc(c3)F)N(C(=O)CS[C@@H]2c4cccs4)CC(=O)NCC[NH+](C)C C37264166
Cc1ccc(cc1)N2CCN(CC2)c3[nH+]c4c(c(n3)N(C)C)CN(CC4)C(=O)c5ccc(cc5)C(F)(F)F C34676577
CCC(=O)Nc1ccc(cc1)S(=O)(=O)N[C@@H](C)[C@@H](c2cccs2)N3CC[NH+](CC3)Cc4ccccc4 C38596420
CCC(=O)Nc1ccc(cc1)S(=O)(=O)N[C@@H](C)[C@H](c2cccs2)N3CC[NH+](CC3)Cc4ccccc4 C38596424
Cc1ccc2c(c1)sc(n2)N(CCC[NH+](C)C)C(=O)c3ccc(cc3)S(=O)(=O)N(C)c4ccccc4 C36643169
CCc1ccc2c(c1)sc(n2)N(CCC[NH+](C)C)C(=O)c3ccc(cc3)S(=O)(=O)N4CCC[C@@H](C4)C C36643379
CCc1cccc2c1nc(s2)N(CC[NH+](CC)CC)C(=O)[C@@H]3CCCN3S(=O)(=O)c4ccc(cc4)C C36660284
C[NH+](C)CCCN(c1nc2c(s1)cccc2Cl)C(=O)[C@@H]3CCCN3S(=O)(=O)c4ccc(cc4)F C36660360
CC[NH+](CC)CCN(c1nc2ccccc2s1)C(=O)c3ccc(cc3)NS(=O)(=O)c4ccc(cc4)C C36690309
Cc1ccc2c(c1C)nc(s2)N(CC[NH+](C)C)C(=O)[C@@H]3CCCN3S(=O)(=O)c4ccc(s4)Cl C36704493
c1cc(ccc1CNC(=O)[C@H]2CCC[NH+](C2)Cc3nc(no3)c4ccc(cc4)Br)N5CCCC5 C38905541
c1cc(cc(c1)F)CNC(=O)[C@@H]2CN(CC23CC[NH2+]CC3)C(=O)c4cccnc4Oc5ccc(cc5)Cl C39603003
c1cc(cc(c1)F)CNC(=O)[C@H]2CN(CC23CC[NH2+]CC3)C(=O)c4cccnc4Oc5ccc(cc5)Cl C39603005
COc1c(csc1Cl)C(=O)N2C[C@H](C3(C2)CC[NH2+]CC3)C(=O)N[C@@H]4CCC[C@H]4OCc5ccccc5 C39609093
Cc1c(c(no1)c2c(cccc2Cl)F)C(=O)N3C[C@H](C4(C3)CC[NH2+]CC4)C(=O)N[C@H]5CCC[C@@H]([C@@H]5C)C C39637292
Cc1c(c(no1)c2ccccc2Cl)C(=O)N3C[C@@H](C4(C3)CC[NH2+]CC4)C(=O)NCCc5cccc(c5)F C39637659
Cc1c(c(no1)c2ccccc2Cl)C(=O)N3C[C@H](C4(C3)CC[NH2+]CC4)C(=O)NCCc5ccccc5F C39638880
C[C@H](CNC(=O)[C@H]1CN(CC12CC[NH2+]CC2)C(=O)c3cccnc3Sc4ccccc4)Oc5ccccc5 C39665319
C[C@H](CNC(=O)[C@H]1CN(CC12CC[NH2+]CC2)C(=O)c3cccc(c3)Br)Oc4ccc(cc4)OC C39665583
Cc1cc(c(o1)C(F)(F)F)C(=O)N2C[C@@H](C3(C2)CC[NH2+]CC3)C(=O)NC[C@H](C)Oc4ccccc4Cl C39666595
c1cc(c(c(c1)Cl)C(=O)N2C[C@H](C3(C2)CC[NH2+]CC3)C(=O)NCC4(CCCCC4)N5CCOCC5)Cl C39672771
COc1c(cc(cc1Cl)C(=O)N2C[C@H](C3(C2)CC[NH2+]CC3)C(=O)NCCOc4ccccc4F)Cl C39685192
Cc1ccc(cc1)Oc2c(cccn2)C(=O)N3C[C@@H](C4(C3)CC[NH2+]CC4)C(=O)N[C@@H](C)Cc5ccccc5F C39687094
Cc1ccc(cc1C)C(=O)N2C[C@@H](C3(C2)CC[NH2+]CC3)C(=O)N[C@@H](Cc4ccccc4)C(=O)N5CCCCC5 C39687290
Cc1ccc(c(c1)C)C(=O)N2C[C@H](C3(C2)CC[NH2+]CC3)C(=O)N[C@@H](Cc4ccccc4)C(=O)N5CCCCC5 C39687301
CC[C@@H]1CCCCN1S(=O)(=O)c2ccc(cc2)C(=O)N(CCC[NH+](C)C)c3nc4ccc(cc4s3)F C36643294
Cc1cccc(c1)N2CCN(C[C@@H]2C)C(=O)C3CC[NH+](CC3)Cc4nc(no4)c5ccc(cc5)C(F)(F)F C40929250
Cc1ccc(cc1C)OC[C@H](C)NC(=O)[C@@H]2CCC[NH+](C2)Cc3nc(no3)c4cccc(c4)Br C44821537
Cc1cc([nH+]c2c1cc(cc2)NC(=O)CCC(=O)N3CCN(CC3)c4ccc(cc4)F)N5C[C@@H](C[C@H](C5)C)C C04788288
c1cc(oc1)c2cc(n3c(n2)c(c(n3)C(=O)OC[C@@H]4CCC[NH+]5[C@H]4CCCC5)Br)C(F)(F)F C01421912
C[C@@]12[C@@H]3C(=c4ccccc4=[NH+]3)[C@H](CN1C(=O)CN(C2=O)CCc5ccccc5F)c6cccc(c6OC)OC C63374866
CC(C)CCNC(=O)c1ccccc1N2C(=O)[C@@H]3CC4=c5ccccc5=[NH+][C@@H]4[C@@H](N3C2=O)c6ccc(cc6)F C63375837
Cc1ccc(cc1)S(=O)(=O)Nc2ccc(cc2)c3nnc(n3C)SCC[NH+]4CCCCC4 C06088907
C[C@H](c1nnc(n1c2ccc(cc2)Cl)SCC(=O)Nc3ccc(cc3)N4CCCCC4)[NH+](C)C C09103066
c1ccc(cc1)C[NH+]2CCN(CC2)c3ccc(cc3)NC(=O)COC(=O)c4c(ccc(n4)Cl)Cl C11609116
CCN(CC)C(=O)[C@H]1CCC[NH+](C1)C2CCN(CC2)c3ccc(cc3)NC(=O)c4ccc(cc4)OC C11784201
CCC[C@]1([C@@H]2[C@@H]([C@H]([NH2+]1)c3cccc(c3)F)C(=O)N(C2=O)c4cccc(c4)C(=O)C)C(=O)OCC C12498179
CC[C@H](c1nnnn1C(C)(C)C)[NH+](Cc2ccc(cc2)C)Cc3cc4c(cc(cc4[nH]c3=O)C)C C13064918
c1cc(ccc1C(=O)N[C@H](C(Cl)(Cl)Cl)OC[C@H]2CCC[NH+]3[C@H]2CCCC3)[N+](=O)[O-] C16041247
CC[NH+](CC(=O)Nc1cc(ccc1C)Cl)CC(=O)N2[C@H](CC(=N2)c3cccs3)c4ccco4 C16557679
c1ccc(c(c1)C(=O)N[C@@H](C(Cl)(Cl)Cl)OC[C@H]2CCC[NH+]3[C@@H]2CCCC3)[N+](=O)[O-] C02137260
CC[NH+](CC)CCCNc1c2c(c3c4c(c(nc3s2)N5CCCC5)COC(C4)(C)C)ncn1 C20358411
CC(C)[NH+](CCn1c(=O)c2ccccc2nc1SCc3cc(=O)oc4c3ccc(c4)O)C(C)C C21185093
C[C@@H]1CCCC[NH+]1CCCN2C(=O)c3cc4c(n3C[C@@]2(C)C(=O)NC5CCCCCCC5)cco4 C21811792
C[C@]1(Cn2c(ccc2C(=O)N1CCC[NH+](C)C3CCCCC3)c4ccco4)C(=O)NC5CCCC5 C21864189
CCc1ccc(c(c1NC(=O)C[NH+]2CCN(CC2)Cc3nc(no3)c4ccc(cc4)C)CC)Cl C22824787
COc1ccc(c(c1)OC)NC(=O)C[NH+]2CCc3cc(c(cc3[C@H]2c4cccs4)OC)OC C25391690
c1ccc(c(c1)C[NH+]2CCN(CC2)c3ccc(cc3)NC(=O)Cc4ccc(cc4)[N+](=O)[O-])Cl C30826917
CC1=C[C@H]([C@@H](C[C@H]1CC(=O)N2CCN(CC2)c3cccc[nH+]3)C(C)C)CNC(=O)c4ccccn4 C30881676
CCOc1ccc(cc1)[C@@H](C)NC(=O)C2CC[NH+](CC2)Cc3nc(no3)c4ccc(cc4)Cl C30987149
c1ccc2c(c1)CCN2CCCNC(=O)[C@@H]3CCC[NH+](C3)Cc4nc(no4)c5ccc(cc5)Cl C31046057
Cc1ccccc1OC[C@@H](C)NC(=O)[C@@H]2CCC[NH+](C2)Cc3nc(no3)c4ccc(cc4)Cl C31047007
Cc1ccccc1OC[C@@H](C)NC(=O)[C@H]2CCC[NH+](C2)Cc3nc(no3)c4ccc(cc4)Cl C31047015
Cc1ccc(cc1)OC[C@@H](C)NC(=O)[C@H]2CCC[NH+](C2)Cc3nc(no3)c4ccccc4Cl C31050594
Cc1ccccc1OC[C@@H](C)NC(=O)[C@@H]2CCC[NH+](C2)Cc3nc(no3)c4cccc(c4)Cl C31053682
Cc1ccccc1OC[C@H](C)NC(=O)[C@H]2CCC[NH+](C2)Cc3nc(no3)c4cccc(c4)Cl C31053685
Cc1ccccc1OC[C@@H](C)NC(=O)[C@H]2CCC[NH+](C2)Cc3nc(no3)c4cccc(c4)Cl C31053689
Cc1ccc(cc1)OC[C@@H](C)NC(=O)[C@H]2CCC[NH+](C2)Cc3nc(no3)c4cccc(c4)Cl C31053701
Cc1cc2c(o1)cc3n2C[C@@](N(C3=O)CCC[NH+](C)C4CCCCC4)(C)C(=O)NC5CCCCC5 C33331901
Cc1ccc(cc1Cl)S(=O)(=O)Nc2ccc(nc2)N3CC[NH+](CC3)Cc4ccc(cc4)N(C)C C34682164
CCN1C(=C([C@H](NC1=O)c2ccc(c(c2)Cl)Cl)C(=O)OCC)CN(C)C3CC[NH+](CC3)C C35640931
CCOC(=O)C1=C(N(C(=O)N[C@@H]1c2ccccc2Cl)C)CN3CC[NH+](CC3)Cc4ccccc4 C35641612
CCCc1nc2c(c(nn2c3ccc(cc3)F)C)c(n1)N4CCC[NH+](CC4)Cc5ccccc5O C37380095
C[NH+]1CCN(CC1)[C@@H](c2cccc(c2OC)OC)c3c4c(sc3NC(=O)c5ccco5)CCCC4 C38546521
CCOc1ccc(cc1)CNC(=O)[C@@H]2CCC[NH+](C2)Cc3nc(no3)c4ccc(cc4)Br C38905558
C[C@H](COc1ccccc1)NC(=O)[C@H]2CCC[NH+](C2)Cc3nc(no3)c4cccc(c4)Br C44821535
CC(C)(C)OC(=O)N1CCC(CC1)C(=O)Nc2ccc(cc2)N3CC[NH+](CC3)Cc4ccccc4 C45632112
C[NH+]1CCN(CC1)c2c(cccc2Cl)NC(=O)CSc3nnc(o3)c4cccc(c4)Cl C33489480
C[NH+]1CCN(CC1)c2ccc(cc2NC(=O)CSc3nnc(o3)c4cccc(c4)Cl)Cl C59212249
C=CC[NH+]1CCN(CC1)c2ccc(cc2)NC(=O)CSc3nnc(o3)c4ccc(cc4)Cl C33860351
CN(C)c1ccc(cc1)CN2Cc3c([nH+]c[nH]3)C[C@H]2c4nc(no4)c5ccc(cc5)C(F)(F)F C15675532
CN(c1ccc(cc1)OC(F)(F)F)C(=O)C2=CC3=[NH+][C@@H](C[C@H](N3N2)C(F)(F)F)c4ccco4 C12469517
CCn1cc(c2c1cccc2)/C=C/3\C(=O)c4ccc(c(c4O3)C[NH+]5CCC(CC5)C(=O)OCC)O C41586258
CCn1cc(c2c1cccc2)/C=C\3/C(=O)c4c(cc(c(c4O3)C[NH+]5CCC[C@@H](C5)C(=O)OCC)O)C C41586421
CCn1cc(c2c1cccc2)/C=C\3/C(=O)c4ccc(c(c4O3)C[NH+]5CCC[C@@H](C5)C(=O)OCC)O C41586529
CCN(CC)S(=O)(=O)c1ccc(c(c1)NC(=O)COC2=C[C@H]3C(=c4ccccc4=[NH+]3)C=C2)C C39781156
c1ccc2=N/C(=N/S(=O)(=O)c3ccc(cc3)N/C=C\C(=O)c4ccc(s4)Cl)/C[NH+]=c2c1 C38905885
Cc1c(oc2c1cc3c(c2)OC(=O)[C@H]([C@@H]3C)CCC(=O)NCCC4=c5cc(ccc5=[NH+]C4)OC)C C63385322
CN(C)c1ccc(cc1)[C@H](CNC(=O)CN2c3ccccc3OCC2=O)C4=c5ccccc5=[NH+]C4 C63830648
CCN(CC)S(=O)(=O)c1ccc(cc1)CNC(=O)N2CCC(CC2)C3=c4ccccc4=[NH+]C3 C64185856
C[C@H]1CCCC[C@@H]1NC(=O)[C@@]2(Cn3c4ccoc4cc3C(=O)N2CC[NH+](C)C5CCCCC5)C C37443423
Cc1cc2c(c(oc2c(c1C)S(=O)(=O)NCC[NH+]3CCCCCC3)C(=O)N4CCCCCC4)C C65011035
Cc1cc(c(n1c2c(c3c(s2)CCCC3)C(=O)[O-])C)/C=c/4\c(=O)n5c6ccccc6nc5s4 C09259541
c1cc(cc(c1)n2c(c(nn2)S(=O)(=O)c3ccc(cc3)F)c4ccc(cc4)Cl)C(=O)[O-] C11730601
Cc1ccc(cc1C)S(=O)(=O)c2c(n(nn2)c3cccc(c3)C(=O)[O-])c4ccc(cc4)Cl C11759419
c1cc(cc(c1)S(=O)(=O)Oc2c(cc(c3c2nccc3)Cl)I)C(=O)[O-] C13067270
Cc1cc(cc(c1OC(F)F)C)/C=C\2/CCCCn3c2nc4c(c3=O)c(c(s4)C(=O)[O-])C C13215316
Cn1c(=O)c2ccc(cc2nc1SCc3cc(no3)c4ccc(cc4Cl)Cl)C(=O)[O-] C13458262
Cc1ccc(cc1)C(=O)C2=C(C(=O)N([C@@H]2c3ccc(cc3)C(C)(C)C)c4nnc(s4)C)[O-] C08914675
Cc1cc(c2c(c1)sc(n2)N3[C@@H](C(=C(C3=O)[O-])C(=O)c4ccco4)c5ccccc5F)C C09008481
c1cc(cc(c1)n2cccc2/C=C\3/C(=NC(=O)N(C3=O)c4ccc(cc4)Br)[O-])C(F)(F)F C20210208
Cc1ccc(cc1Cl)N2[C@@H](C(=C(C2=O)[O-])C(=O)c3ccccc3)c4cccc(c4)[N+](=O)[O-] C09464616
C[C@H]1CCC[C@H](N1S(=O)(=O)c2ccc(cc2)[N-]S(=O)(=O)c3ccc(cc3)Br)C C13949343
c1cc(c(cc1[N-]S(=O)(=O)c2cc(ccc2Cl)Cl)N3CCCS3(=O)=O)Cl C21753102
Cc1ccc2c(c1)cc(c(n2)Cl)/C=N/N3[C@@H]([N-]/C(=C\c4ccco4)/C3=O)c5ccccc5 C28617442
c1cc(c(c(c1)Cl)Cl)S(=O)(=O)[N-]c2cc(c(cc2F)F)c3nnc4n3CCCCC4 C29876552
c1ccc(c(c1)[C@@H]2C(=C(C(=O)N2c3nc4ccc(cc4s3)Cl)[O-])C(=O)c5ccncc5)F C33366116
c1cc(oc1)[C@H]2C(=C(C(=O)N2c3nc4ccc(cc4s3)F)[O-])C(=O)c5ccc(cc5)Cl C33555550
Cc1ccc2c(c1)sc(n2)N3[C@@H](C(=C(C3=O)[O-])C(=O)c4ccc(cc4)Cl)c5ccncc5 C34931179
Cc1ccc(c(c1)C(=O)C2=C(C(=O)N([C@H]2c3ccc(o3)C)c4nc5ccc(cc5s4)F)[O-])C C34954600
Cc1ccc(cc1)C(=O)C2=C(C(=O)N([C@@H]2c3ccc(o3)C)c4nc5c(cc(cc5s4)C)C)[O-] C35520444
Cc1ccc(cc1)[C@H]2C(=C(N=C3N2C(=CS3)/C=C(/N4CCOCC4)\[O-])C)C(=O)OC(C)(C)C C36061317
Cc1ccc(cc1)n2c(=O)c3c(nc2SCC(=O)[O-])n(c(=S)s3)c4ccc(c(c4)C)C C03034287
Cc1ccc(cc1Cl)S(=O)(=O)[N-]c2ccc3c(c2)N(CCC3)S(=O)(=O)c4ccc(cc4)F C38693644
Cc1cc(c(cc1Cl)Cl)S(=O)(=O)[N-]c2ccc3c(c2)N(C(=O)C(CO3)(C)C)CC=C C38710751
Cc1c2=C(CC(=O)N=c2sc1C(=O)[O-])CSc3c4c5c(sc4ncn3)C[C@@H](CC5)C C39680331
Cc1ccc(cc1)c2csc3c2c(ncn3)SCC4=c5c(c(sc5=NC(=O)C4)C(=O)[O-])C C39692546
C[C@@]12CC[C@H]3c4ccc(cc4CC[C@@H]3[C@@H]1CCC2=O)OS(=O)(=O)c5ccc(c(c5)C(=O)[O-])F C39700836
c1cc(ccc1C(c2ccc(cc2)F)N3CCN(CC3)c4ccc(c(c4)C(=O)[O-])[N+](=O)[O-])F C13211368
CCn1c2ccc(cc2nc1CSC3=NC(=O)C4=C5CCCC[C@@H]5SC4=N3)C(=O)[O-] C39715588
CC(C)Cc1nnc(s1)/N=C(/C(=C/c2ccc(o2)c3cc(ccc3Cl)Cl)/C#N)\[O-] C39998124
Cc1ccc(c(c1)n2c(c(c(n2)C)/C=C\3/CCn4c3nc5cc(ccc5c4=O)C(=O)[O-])Cl)C C40161573
Cc1cc(nc(n1)SC(=C(C#N)/N=C(/c2ccccc2)\[O-])Sc3nc(cc(n3)C)C)C C41097998
Cc1ccc(cc1)[C@@H]2CC(=NN2/C(=C/Sc3nncn3C)/[O-])c4ccc(cc4)Br C44809828
c1ccc(cc1)c2cnc(o2)c3ccc(cc3)S(=O)(=O)[N-]c4nc(cs4)c5ccccc5 C47162500
CCO/C(=C/1\C(=O)/C(=C/c2ccc(c(c2)Cl)Cl)/S\C1=N/c3ccc(cc3)[N+](=O)[O-])/[O-] C49565998
c1cc(sc1)[C@@H]2c3c(nc(s3)[S-])S[C@@H]4[C@@H]2C(=O)N(C4=O)c5ccc(cc5)[N+](=O)[O-] C40475560
c1ccc(cc1)C=C(/C=C(/C#N)\C(=N\c2cccc(c2)S(=O)(=O)N3CCCCC3)\[O-])Cl C57645452
CCc1cc(ccc1c2ccc(o2)/C=C/3\C(=NC(=O)N(C3=O)c4cccc(c4)C)[O-])Br C58833539
Cc1ccc(cc1)Sc2ccc(o2)/C=C/3\C(=NC(=O)N(C3=O)c4ccc(cc4)Br)[O-] C33352068
CCO/C(=C/1\C(=O)/C(=C/c2cc3c(cc2Cl)OCO3)/S\C1=N/c4ccc(cc4)C)/[O-] C59247717
Cc1cc(cc(c1)N2C(=O)/C(=C/c3cc(c(o3)N4CCCC4)Br)/C(=NC2=S)[O-])C C59249748
c1ccc(cc1)N2CCN(CC2)C(=O)/C(=C\c3ccc(o3)c4cc(ccc4Cl)C(=O)[O-])/C#N C59333176
Cc1cc(nc(n1)[N-]S(=O)(=O)c2ccc(cc2)/N=C/c3ccc(s3)Br)C C59466325
Cc1c(c(=O)n(n1C)c2ccccc2)[N-]C3=NC(=O)/C(=C/c4ccc(cc4)Br)/S3 C17196606
Cc1ccc(cc1C)N2C(=O)/C(=C/c3ccc4c(c3)CCN4CCCCl)/C(=NC2=O)[O-] C02367602
CCCN1CCCc2c1ccc(c2)/C=C/3\C(=NC(=O)N(C3=O)c4ccc(cc4)Br)[O-] C13815378
Cc1ccc(cc1)CSC2=NC(=O)[C@@H]3[C@H](C4=C(CC(CC4=NC3=N2)(C)C)[O-])c5ccc(o5)C C39766389
Cc1ccc(cc1)CSC2=NC(=O)[C@@H]3[C@H](C4=C(CC(CC4=NC3=N2)(C)C)[O-])c5ccncc5 C39766421
CCc1ccc(cc1)n2c(cc(c2C)/C=C\3/C(=O)N=C(N(C3=O)c4ccc(cc4)[C@@H](C)CC)[O-])C C08743562
Cc1cc(cc(c1)n2c(cc(c2C)/C=C/3\C(=O)N=C(N(C3=O)c4cc(cc(c4)C)C)[O-])C)C C02252161
c1ccc(cc1)[C@H]2c3c(nc(s3)[S-])S[C@H]4[C@@H]2C(=O)N(C4=O)c5ccc(cc5)[N+](=O)[O-] C40475518
CS(=O)(=O)N1CCc2c1ccc(c2)C(=O)Nc3ccc(cc3)N4CC[NH+](CC4)Cc5ccccc5 C08862126
c1ccc2cc(ccc2c1)S(=O)(=O)Nc3c4c5c(sc4nc(n3)C[NH+]6CCOCC6)CCCC5 C09128227
c1ccc(cc1)CNC(=O)CSc2c3c(c4c5c(c([nH+]c4s3)N6CCOCC6)CCCC5)ncn2 C09334323
C[C@H](c1nnc(n1c2ccc(cc2)Cl)SCc3[nH]c(=O)c4c(n3)ccs4)[NH+]5CCCCC5 C09100273
Cc1c(sc2c1c(=O)[nH]c(n2)[C@@H](C)Sc3nnc(n3c4ccc(cc4)Cl)[C@@H](C)[NH+](C)C)C C09102670
Cc1c(sc2c1c(=O)[nH]c(n2)[C@H](C)Sc3nnc(n3c4ccc(cc4)Cl)[C@@H](C)[NH+](C)C)C C09102675
Cc1c(ccc2c1NC(=O)[C@@]23[C@H]4[C@@H]([C@@H]5[NH+]3CCC5)C(=O)N(C4=O)c6ccc(cc6Cl)[N+](=O)[O-])Cl C09411220
c1ccc(c(c1)NC(=O)C[NH+]2CCN(CC2)C(=O)/C=C/c3cc4c(c(c3)Cl)OCCCO4)Cl C09416831
Cc1ccc(c(c1)NC(=O)[C@@H](c2ccccc2)[NH+]3CCN(CC3)S(=O)(=O)c4ccccc4C#N)C C09582389
CC(C)[C@@H](c1nnc2n1CC[NH+](CC2)Cc3ccc-4c(c3)Cc5c4cccc5)NC(=O)c6ccccn6 C11814701
Cc1nc2cc(ccc2s1)NC(=O)[C@@H]3CC34CC[NH+](CC4)Cc5ccc(cc5)Oc6ncccn6 C12077801
CN(C)c1ccc(cc1)[C@H]2[C@@H]3[C@H](C(=O)N(C3=O)c4ccccc4F)[C@]([NH2+]2)(c5ccccc5)C(=O)OC C12497546
C[C@H]1c2cc3c(cc2C4(CCCC4)C[NH+]1Cc5nnc(s5)C(=O)Nc6ccc(cc6)F)OCCO3 C12774688
c1ccc(cc1)NC(=O)C2CC[NH+](CC2)CC(=O)N3[C@@H](CC(=N3)c4cc5ccccc5o4)c6ccco6 C12805190
Cc1cc(=O)oc2c1c(cc3c2CCC(O3)(C)C)OCC(=O)Nc4ccc(cc4)C[NH+]5CCOCC5 C12892439
Cc1cc2cc(c(=O)[nH]c2cc1C)[C@@H](c3nnnn3C(C)(C)C)[NH+]4CCC(=CC4)c5ccc(cc5)F C06320960
Cc1c(sc2c1c(=O)[nH]c(n2)CSc3nnc(n3c4ccc(cc4)F)[C@H](C)[NH+]5CCCCC5)C C09469452
CCCn1c2c(c(n1)C(=O)N3CCOCC3)C[C@@H](CC2)[NH+]4CCC(CC4)(c5ccc(cc5)Cl)O C14746098
Cc1cc(c2c(c1)[C@]3([C@@H]([C@H]([C@H]4[NH+]3CSC4)c5ccc(cc5)[N+](=O)[O-])C(=O)c6cccnc6)C(=O)N2)C C16009684
CCOC(=O)c1ccc(cc1)N2C(=O)[C@H]3[C@H]4CCC[NH+]4[C@@]5([C@@H]3C2=O)c6ccc(c(c6NC5=O)C)Cl C09087172
CNC(=O)C[NH+]1CCN(CC1)CC(=O)N2[C@@H]([C@H]3CCC/C(=C\c4cccs4)/C3=N2)c5cccs5 C22805452
Cc1ccc(c(c1)Cl)NC(=O)[C@@H](C)[NH+]2CCN(CC2)c3cnn(c(=O)c3Cl)c4ccccc4 C24588011
CC(=O)[NH+]=c1ccc-2c(cc(oc2c1)O)COC(=O)[C@@H]3CCCN3C(=O)C45CC6CC(C4)CC(C6)C5 C24851252
C[C@H](C(=O)Nc1ccc(cc1)N2CCCC2=O)[NH+]3CCN(CC3)c4c(cc(cn4)C(F)(F)F)Cl C26192660
CCOc1ccccc1NC(=O)N2CCN(CC2)c3c4c5c(sc4nc(n3)C[NH+](C)C)CCCC5 C35525643
c1ccc(c(c1)N2CC[NH+](CC2)Cc3cc(=O)[nH]c(n3)N4CCN(CC4)C(=O)C5CCCCC5)Cl C35926390
Cc1c(c(n(n1)c2ccccc2)C)[C@@H]3C(=O)NCC[NH+]3CC(=O)N4CC[C@@H](Sc5c4cccc5)C C36007183
COc1cc(c(cc1OC)OC)[C@H]2C[C@@H]([NH+]=C3N2NN=N3)c4ccc(cc4)I C02916564
Cc1ccc(cc1C)N2C[C@H](CC2=O)C(=O)NC[C@@H](c3ccc4c(c3)CCN4C)N5CC[NH+](CC5)C C38672520
Cc1ccc(cc1C)N2C[C@@H](CC2=O)C(=O)NC[C@H](c3ccc4c(c3)CCN4C)N5CC[NH+](CC5)C C38672522
Cc1ccc(cc1)N2C[C@@H](CC2=O)C(=O)NC[C@@H](c3ccc4c(c3)CCCN4C)N5CC[NH+](CC5)C C38672944
c1cc2c(cc1Br)sc(n2)N3CC[NH+](CC3)CCNC(=O)c4ccc(s4)[N+](=O)[O-] C38774032
CS(=O)(=O)N1C[C@@H](Oc2c1cccc2)C(=O)NCc3cccc(c3)C[NH+]4CCc5ccccc5C4 C38831827
CS(=O)(=O)N1C[C@@H](Oc2c1cccc2)C(=O)NCc3ccc(cc3)C[NH+]4CCc5ccccc5C4 C38831835
CCn1c2c(c(n1)C(=O)N3CCSCC3)C[C@@H](CC2)[NH2+]CC4(CCCCCC4)N5CCOCC5 C23192018
Cc1ccc(cc1C)N2[C@@H](NN=C2c3cc[nH+]cc3)S[C@H](C)C4=NC(=O)C5=C([C@@H](SC5=N4)C)C C39560554
Cc1ccc(cc1)[C@H](CNC(=O)c2c3c(n(n2)[C@@H]4CCS(=O)(=O)C4)CCCC3)[NH+]5CCCCCC5 C40988795
Cc1cc(c(cc1Cl)OC)N2C(=O)[C@H]3[C@H]4CCC[NH+]4[C@@]5([C@H]3C2=O)c6ccc(c(c6NC5=O)C)Cl C02447638
CCOC(=O)c1ccc(cc1)N2C(=O)[C@H]3[C@H]4CCC[NH+]4[C@@]5([C@H]3C2=O)c6cc(cc(c6NC5=O)Cl)C C02130100
C[C@H]1CCCCN1S(=O)(=O)c2ccc(cc2)C(=O)NCc3ccc([nH+]c3)N4C[C@H](O[C@H](C4)C)C C46892207
CC[NH2+][C@H]1CC(=O)N(C1=O)[C@H]2C[C@H]3CC[C@@]2(C3(C)C)CS(=O)(=O)N4CCC5(CCc6c5cccc6)CC4 C28227859
C[C@@]12[C@H]3C(=c4ccccc4=[NH+]3)CCN1C(=O)N(C2=O)c5cccc(c5)C(=O)NCCc6ccc(cc6)F C63362659
CC(C)C[C@@H](C(=O)NCc1ccccc1Cl)N2C(=O)[C@@]3([C@H]4C(=c5ccccc5=[NH+]4)CCN3C2=O)C C63372407
CC(C)[C@@H](C(=O)NCCc1ccc(cc1)Cl)N2C(=O)[C@@]3([C@@H]4C(=c5ccccc5=[NH+]4)CCN3C2=O)C C63372882
CC(C)[C@@H](C(=O)NCc1cccc(c1)C(F)(F)F)N2C(=O)[C@@]3([C@H]4C(=c5ccccc5=[NH+]4)CCN3C2=O)C C63373758
C=CCNC(=O)c1ccccc1N2C(=O)[C@@H]3CC4=c5ccccc5=[NH+][C@@H]4[C@@H](N3C2=O)c6ccc(cc6)F C63376066
c1ccc2=[NH+]CC(=c2c1)C[C@H]3C(=O)N4C(=N3)c5ccccc5N=C4SCC6=CC(=O)N7C=CC=C[C@@H]7N6 C63707952
Cc1ccc(cc1)C(=O)NC2=c3cc(ccc3=[NH+][C@@H]2C(=O)N4CCN(CC4)c5ccc(cc5)C(=O)C)C C63752368
Cc1ccc(s1)c2cc(cc(c2)S(=O)(=O)N3CCOCC3)C(=O)NC[C@@H]4C=c5ccccc5=[NH+]4 C63985854
Cc1ccc(cc1F)NC(=O)C2CCN(CC2)c3c(c[nH+]c4c3c(ns4)C)C(=O)N5CCCCC5 C65301144
c1ccc2c(c1)c(cn2CC(=O)N3CCOCC3)/C=N/NC(=O)c4cc5cc(ccc5o4)Br C01097132
Cc1ccc(cc1)S(=O)(=O)NC(=O)c2cc(n(c2C)c3ccc(cc3)c4nnc5n4CCCCC5)C C03235904
c1cc(ccc1c2nnc3n2CCCCC3)NC(=O)Cc4ccc(s4)S(=O)(=O)N5CCCCC5 C03431141
Cc1ccc(cc1)S(=O)(=O)c2ccc(cc2NC(=O)C)C(=O)N3CCN([C@@H](C3)C)c4cccc(c4)C C03007907
C[C@@H]1c2c(sc(n2)NS(=O)(=O)c3cc(ccc3OC)OC)C[C@@]4([C@H]1[C@@H]5[C@@H](CC4)[C@@H](C(=O)O5)C)C C03839991
CCC[C@H]1O[C@@H]2C[C@@H]3[C@@H]4CCC5=CC(=O)C=C[C@@]5([C@@H]4[C@@H](C[C@@]3([C@@]2(O1)C(=O)COS(=O)(=O)C)C)O)C C06501547
Cn1c(=O)cc(n(c1=O)C)Oc2ccccc2/N=C\c3cc(c(c(c3)I)O)OC C08453927
C[C@H]1CCCCN1S(=O)(=O)c2ccc(cc2)C(=O)/N=c\3/n(c4ccc(cc4s3)NC(=O)C)CC#C C09002680
c1ccc2c(c1)c(cn2CC(=O)N3CCCCC3)S(=O)(=O)CC(=O)Nc4ccc(c(c4)Cl)Cl C10459560
CC(=O)[C@]1(CC[C@@H]2[C@@]1(CC[C@H]3[C@H]2CCC4=C/C(=N\OCC(=O)N5CCC[C@@H]5C(=O)OC)/CC[C@]34C)C)O C12296292
Cc1c(cn(n1)C)[C@@H](C(=O)NC2CCCCC2)N(c3ccc(cc3)F)C(=O)[C@@H]4COc5ccccc5O4 C00931384
C[C@@H]1C[C@H](CN(C1)S(=O)(=O)c2ccc(cc2)C(=O)Nc3ccc(cc3)S(=O)(=O)N4CCCC4)C C13147841
CCn\1c2ccc(cc2s/c1=N\C(=O)c3ccc(cc3)S(=O)(=O)N4CCCC[C@H]4C)NC(=O)C C11634542
c1cc(ccc1F)S(=O)(=O)N2CCC[C@@H](C2)C(=O)Nc3nnc(o3)c4ccc(s4)Br C13667306
CCc1ccc(cc1)NC(=O)N2CCC3(CC2)C(=O)N(CN3c4ccccc4)CC(=O)N5CCCCC5 C16613068
CCn1c(nnc1SCC(=O)Nc2c(cc(cc2Br)C)Br)c3cnccn3 C02195477
[H]/N=C\1/C(=C/c2cn(c3c2cccc3)Cc4ccc(cc4)[N+](=O)[O-])/C(=O)N=C5N1C(=CS5)c6ccccc6 C19996038
Cc1ccc(cc1)C[C@]2(C(=NC(=O)N(C2=O)c3ccccc3)[O-])C[NH+]4C[C@H]5C[C@@H](C4)c6cccc(=O)n6C5 C20112293
Cc1ccccc1C(=O)N2CCC[C@@H]2c3nnc(n3C)SCC(=O)Nc4ccc(cc4)Br C20282448
Cc1ccc(cc1)C(=O)N2CCC[C@@H]2c3nnc(n3C)SCC(=O)Nc4ccc(cc4Cl)Cl C20293270
CC(C)[C@H](C(=O)N1CCC(CC1)C(=O)N2CCCCCC2)NS(=O)(=O)c3ccc4ccccc4c3 C25396150
Cc1ccc2c(=O)c(cn(c2n1)CC(=O)Nc3c(cccc3F)F)c4nc(no4)c5ccc(cc5)Cl C33284065
Cc1cccn2c1nc(c(c2=O)/C=C/3\C(=O)N(C(=S)S3)Cc4ccco4)N[C@H](C)c5ccccc5 C33622190
C[C@@H]1CN(CCN1C(=O)C2CCCCC2)C(=O)[C@@H](C(C)C)NS(=O)(=O)c3ccc4ccccc4c3 C34975064
Cc1cc(nn1c2cccc(c2)F)c3c(nc4n(c3=O)c(cs4)CC(=O)N[C@@H](C)c5ccccc5)C C35911839
Cc1ccccc1C(=O)N2[C@H](COC23CCN(CC3)C(=O)CC(C)(C)C)C(=O)N[C@H](C)c4ccccc4 C35987414
Cc1c(sc2c1c(=O)[nH]c(n2)CSc3c4c5c(sc4nc(n3)CN6CCOCC6)CCC5)C C22343950
c1ccc(cc1)S(=O)(=O)[C@@H]2CC(=O)c3c(c4c(cc5c(n4)cccc5F)c(=O)n3Br)N2 C39456173
Cc1ccc(c(c1)C)NC(=O)C(=O)N2CCC3(CC2)N(CCO3)S(=O)(=O)c4c(cc(cc4C)C)C C39703571
C[C@H](c1nnc(n1C)S[C@H](C)C(=O)N2CCc3c2cccc3)NC(=O)c4ccc(c(c4)Cl)Cl C39750100
Cc1ccc(cc1)NC(=O)CN2CN(C3(C2=O)CCN(CC3)C(=O)Cc4cccs4)c5ccccc5 C40368401
c1cc(ccc1CSc2nnc(s2)NC(=O)c3c4c(n(n3)[C@H]5CCS(=O)(=O)C5)CCCC4)F C40987785
c1cc(ccc1c2cc(on2)NC(=O)c3c4c(n(n3)[C@@H]5CCS(=O)(=O)C5)CCCC4)Br C40988133
C[C@@H]1c2c(sc(n2)CS(=O)(=O)C(C)(C)C)C[C@@]3([C@H]1[C@@H]([C@@H](CC3)[C@H](C)C(=O)N4CCOCC4)O)C C43549196
C[C@@H]1c2c(sc(n2)CS(=O)(=O)C(C)(C)C)C[C@@]3([C@H]1[C@@H]([C@H](CC3)[C@H](C)C(=O)N4CCOCC4)O)C C43549202
C[C@@]12C[C@@H](N([C@@H]1NC(=O)C2)S(=O)(=O)c3ccccc3)c4ccccc4OS(=O)(=O)c5ccccc5 C33916872
CCC(=O)N1CCc2c1cc(c(c2)Br)S(=O)(=O)N3CCC[C@@H](C3)C(=O)NC4CCCCC4 C44139577
Cc1c(c2c(s1)ncn(c2=O)CC(=O)N[C@@H]3CCC[C@H]([C@@H]3C)C)S(=O)(=O)N4C[C@@H](C[C@@H](C4)C)C C09935601
CC1(C[C@@H](c2cc(ccc2O1)OC)NC(=O)[C@H]3CN(c4cc(ccc4O3)C(C)(C)C)S(=O)(=O)C)C C44855589
CS(=O)(=O)C1[C@@H]2CC[C@H]1CC(C2)c3ccnc4n3nc(c4c5ccc(c(c5)O)Cl)c6ccncc6 C45259591
Cc1ccc(cc1)c2cc(c3c(nn(c3n2)[C@@H]4CCS(=O)(=O)C4)C)C(=O)Nc5cccc(c5)C(=O)C C57309857
Cc1ccc(cc1C)NC(=O)c2cc(nc3c2c(nn3[C@H]4CCS(=O)(=O)C4)C)c5ccc(cc5)OC C57310134
Cc1ccc(cc1)c2cc(c3c(nn(c3n2)[C@@H]4CCS(=O)(=O)C4)C)C(=O)Nc5nc6ccccc6s5 C57311186
Cc1cc(ccc1N2C(=O)[C@H]3[C@@H]4CCCN4[C@@]5([C@@H]3C2=O)c6cc(ccc6NC5=O)Br)[N+](=O)[O-] C20442141
c1cc(cc(c1)F)c2nn3c(=O)cc(nc3s2)CN4CCN(CC4)C(=O)Nc5ccc(c(c5)Cl)F C35509732
Cc1cc(cc(c1)NC(=O)C2CCN(CC2)S(=O)(=O)[C@H]3C(=NC(=C3C(=O)N4CCCCC4)C)C)C C64637469
CC(C)c1ccc(cc1)NC(=O)C2CCN(CC2)S(=O)(=O)c3cc(cs3)C(=O)N4CCCCC4 C35424433
Cc1cc(cc(c1)NC(=O)C2CCN(CC2)S(=O)(=O)c3cc(sc3C)c4nc(on4)C5CC5)C C35554317
Cc1cc(ccc1NC(=O)C2CCN(CC2)S(=O)(=O)c3cc(sc3C)c4nc(on4)C5CC5)F C35554333
CC(C)(C)OC(=O)NCCC(=O)/N=C/1\N([C@H]2CS(=O)(=O)C[C@H]2S1)c3cccc(c3Cl)Cl C32635084
COc1ccccc1NC(=O)Nc2ccc3n(c2=O)C[C@H]4C[C@@H]3CN(C4)C(=O)Cc5cccs5 C04258991
c1ccc(cc1)N2C(=O)CC=C(N2)C(=O)NCCN3C(=O)/C(=C/c4ccccc4Cl)/SC3=O C02660441
c1ccc2c(c1)C(=O)N(C2=O)NC(=O)CNS(=O)(=O)c3ccc(cc3)I C00982344
CC(=O)OCC(=O)[C@]1([C@H](C[C@@H]2[C@@]1(C[C@@H]([C@@]3([C@@H]2CCC4=CC(=O)C=C[C@@]43C)F)O)C)OC(=O)C)O C08586503
C[C@]12CC[C@@H](C[C@@H]1CC[C@@H]3[C@@H]2C[C@@H]([C@]4([C@]3(CC[C@H]4C5=CC(=O)OC5)O)C)O)OC(=O)c6cccnc6 C08743566
Cc1c2cc3c(cc2oc(=O)c1CCC(=O)N[C@@H]4CS(=O)(=O)C[C@@H]4O)occ3c5ccc(cc5)F C09304005
C[C@H](c1ccc2c(c1)OCCO2)NC(=O)c3ccc(cc3)NC4=N[C@H]5CS(=O)(=O)C[C@@H]5S4 C09529981
CC1CCC2(CC1)C(=O)N(C(=O)N2)CC(=O)OCC(=O)Nc3ccccc3I C10054848
c1ccc2c(c1)[nH]c(n2)[C@@H]3CCCN(C3)C(=O)c4cc(c(cc4Cl)Cl)S(=O)(=O)NC5CC5 C10545736
c1ccc2c(c1)c(=O)n(c(n2)SCC(=O)N3C[C@@H](Oc4c3cccc4)C(=O)N)c5ccccc5F C11454390
Cc1c(c(n(n1)c2ccccc2)C)[C@@H]3C(=C(N(C4=C3C(=O)CCC4)c5nnc(s5)SC(C)C)N)C#N C12372216
CC(C)Sc1nnc(s1)N2C3=C(C(=O)CC(C3)(C)C)[C@@]4(c5ccccc5N(C4=O)C)C(=C2N)C#N C12401669
CC1(CC2=C(C(=O)C1)[C@]3(c4ccccc4N(C3=O)C)C(=C(N2c5nnc(s5)SC)N)C#N)C C12402253
C[C@@]1(Cn2c3c(c(=O)nc2S1)[C@](C(=O)N3)(C(F)(F)F)NC(=O)c4ccccc4)CBr C12402482
C[C@@H](C(=O)N[C@H]1CCCc2c1cccc2)NC(=O)C3CCN(CC3)S(=O)(=O)c4ccc(cc4)F C13628588
Cc1c2cc3c(cc2oc(=O)c1CC(=O)N[C@H]4CS(=O)(=O)C[C@@H]4O)oc(c3c5ccccc5)C C13730533
Cn1cc(cc1C(=O)NNC(=O)[C@H]2CCCN2S(=O)(=O)c3ccc(cc3)F)Br C16271282
C[C@@H]1CN(C[C@H](O1)C)S(=O)(=O)c2ccc(cc2)C(=O)Nc3c(c4c(s3)CCC4)C(=O)NC C17247179
Cc1cc(c(n1c2ccc(cc2)F)C)C(=O)NNC(=O)c3c(=O)cc(n(n3)c4ccc(cc4)Cl)C C17444841
CC1(CC2=C([C@@H](C(=C(N2c3cccnc3Cl)N)C#N)c4cc(cs4)CN5CCOCC5)C(=O)C1)C C12402359
CC(=O)N1CCc2c(sc(c2C#N)NC(=O)c3cccc(c3)NS(=O)(=O)c4ccc(cc4)F)C1 C20570524
CCOC(=O)C1=C(OC2=C([C@]13c4cc(ccc4N(C3=O)C)Br)C(=O)C[C@H](C2)c5ccco5)N C20677034
Cc1cc(c2ccccc2n1)NC(=O)C(=O)NC[C@@H](c3ccc4c(c3)CCCN4C)N5CCOCC5 C21887081
c1ccc2c(c1)[C@H](CC(=O)N2)C(=O)NCCN3C(=O)/C(=C/c4cccc(c4Cl)Cl)/SC3=O C22227250
Cc1cc(ccc1NC(=O)c2cccc(c2)S(=O)(=O)N[C@H]3CCS(=O)(=O)C3)Br C22239813
CNC(=O)c1cccc(c1)NC(=O)[C@H]2CCCN(C2)S(=O)(=O)c3ccc(cc3)Br C22310799
c1ccc2c(c1)CN(c3cc(ccc3O2)Cl)C(=O)CNC(=O)C([C@H](c4ccccn4)O)(F)F C27656843
CC1([C@@H]2CC[C@]1([C@H](C2)N3C(=O)C[C@H](C3=O)N)CS(=O)(=O)N4CCC5(CCc6c5cccc6)CC4)C C28226840
Cc1ccc(cc1)NS(=O)(=O)c2ccc(c(c2)C(=O)NC3CCN(CC3)C(=O)c4ccoc4)C C30875646
Cc1cc(ccc1NC(=O)[C@H](C)NS(=O)(=O)c2ccc3c(c2)CCN3C(=O)N4CCCC4)F C33129140
c1ccc2c(c1)OC[C@@H](O2)C(=O)Nc3c(c4c(s3)CCCC4)C(=O)N[C@H]5CCS(=O)(=O)C5 C04327107
Cc1ccc(c(c1)S(=O)(=O)Nc2ccc(cc2)C(=O)Nc3ccc(cc3)N4C(=O)CCCC4=O)C C32697032
c1cc(oc1)Cn2c3c(c(=O)[nH]c2=O)C(N=C(N3)c4ccc(cc4)C#N)(C(F)(F)F)C(F)(F)F C08666787
C[C@H](c1ccccc1)NC(=O)c2ccccc2NC(=O)[C@@H]3CCN(c4ccccc4O3)S(=O)(=O)C C38856021
C[C@@H](c1ccccc1)NC(=O)c2c3c(n(n2)CCO)CCN(C3)C(=O)[C@H]4Cc5ccccc5CN4C C14750939
CCN(C(=O)[C@H]1CC(=C2[NH+]1Cc3ccccc3N2)S(=O)(=O)Oc4ccccc4)Br C39544001
Cc1ccc(nc1)NC(=O)c2c(c\3c(o2)CCC/C3=N\NC(=O)c4cc(cnc4)Br)C C40823138
Cc1ccc(cc1Cl)N2C(=O)[C@H]3[C@@H]([NH2+][C@@]([C@@H]3C2=O)(C)C(=O)[O-])c4cccc(c4)OC(F)(F)F C43218566
CC[C@H](C)[C@@]1([C@@H]2[C@@H]([C@@H]([NH2+]1)c3ccc(s3)Cl)C(=O)N(C2=O)c4ccc(cc4)C(=O)C)C(=O)[O-] C43221819
C[C@@]12CC[C@@H](C[C@H]1CC[C@@H]3[C@@H]2C[C@@H]([C@@]4([C@@]3(CC[C@H]4C5=CC(=O)OC5)O)C)O)OC(=O)c6cccnc6 C43604542
c1cc2c(c(c1)Cl)CCC3(O2)CCN(CC3)c4ccc(nn4)C(=O)NC[C@H](c5cccnc5)O C45348547
c1ccc(c(c1)c2ccc(s2)C(=O)NNC(=O)c3cccc(c3)S(=O)(=O)N4CCOCC4)F C46642995
[H]/N=c\1/c(=C\c2cn(c3c2cccc3)Cc4ccccc4C)/c(=O)nc-5s/c(=C/C(=O)N6CCCC6)/[nH]n15 C20332521
[H]/N=c\1/c(=C/c2cc(n(c2C)c3c(cccc3C)C)C)/c(=O)nc-4s/c(=C/C(=O)N5CCCCC5)/[nH]n14 C41083755
[H]/N=c\1/c(=C/c2ccc(o2)Sc3ccc(cc3)C)/c(=O)nc-4s/c(=C/C(=O)N5CCCCC5)/[nH]n14 C41083776
[H]/N=c\1/c(=C/c2cn(c3c2cccc3)Cc4ccccc4C)/c(=O)nc-5s/c(=C/C(=O)N6CCCCC6)/[nH]n15 C34829343
C[C@@H]1c2cc3c(cc2OC(=O)[C@H]1CC(=O)N[C@@H](CC4=c5ccccc5=[NH+]C4)C(=O)[O-])OC(CC3)(C)C C63386179
CC(=O)Nc1ccc(cc1)N2C(=O)[C@@H]3[C@H](N[C@@]4([C@@H]3C2=O)c5ccccc5N(C4=O)C)CCSC C15305581
c1cc(oc1)[C@H]2C[C@@H]3C(=O)N=N[C@@H](N3N2)SCC(=O)Nc4ccc(c(c4)C(F)(F)F)Cl C64391020
c1ccc(c(c1)CSC2=NC(=O)[C@H]3[C@@H](CC(=O)NC3=N2)C(=O)Nc4cc(cc(c4)F)F)Cl C64743108
CC1=C([C@@]2(c3cc(ccc3NC2=O)Br)C(=C(O1)N)C#N)C(=O)OCC=C C01825699
Cc1ccc(cc1)N2C(=O)C(=C(C2=O)Cl)Nc3ccc(cc3)S(=O)(=O)N C00947533
Cc1ccc2c(c1)[nH]c(n2)/C(=C/c3cccn3c4ccc(cc4)S(=O)(=O)N)/C#N C04600001
CCn1c(=O)c2c3c(sc2nc1S[C@@H](C)C(=O)NC(=O)N)C[C@H](CC3)C C06549306
Cc1ccc(cc1)c2nc3c(c(n2)SCC(=O)N)Cc4c(cnc(c4O3)C)CO C06858384
C[C@@H](C(=O)Nc1ccc(cc1)N2CCCCC2)Sc3nnc(n3N)C4CC4 C08010990
c1ccc(c(c1)C(=O)NNC(=O)C2CCCC2)NS(=O)(=O)c3cccs3 C08156580
C/C(=N\N=C\1/N=C(C[C@H](S1)C(=O)Nc2ccc(cc2)F)O)/c3ccc(cc3)O C09358564
c1cc(c(cc1C(=O)N)[N+](=O)[O-])SCC(=O)Nc2cc(ccc2Cl)Cl C14426994
C[C@@H]1C[C@H](CN(C1)S(=O)(=O)c2cccc(c2)C(=O)Nc3ccc(cc3)C(=O)N)C C14830674
CC(C)C(=O)Nc1ccc(cc1)S(=O)(=O)Nc2ccc3c(c2)CCC(=O)N3 C17113018
Cc1ccc(cc1NC(=O)c2ccco2)C(=O)NNC(=O)c3cc4c(s3)CCC4 C17445558
C[C@H](C(=O)Nc1ccc(cc1)S(=O)(=O)N)OC(=O)c2cc(ccc2F)Cl C18800009
Cc1c(cco1)c2nnc(n2N)SCC(=O)Nc3ccc(cc3)Br C21092793
CC(C)(C)[C@H]1CCc2c(cc(s2)C(=O)NNC(=O)CNC(=O)c3ccco3)C1 C21969361
Cc1c(c(n2cnc(c2n1)C(=O)N)C)CCC(=O)N[C@@H]3CCCC[C@H]3C(C)(C)C C25092617
Cc1ccc(cc1)c2nc([nH]n2)S[C@H](C)C(=O)NC(=O)NCC(F)(F)F C26197310
Cc1ccc(c(c1)C)NC(=O)C[C@H]2C(=O)N/C(=N\N=C/c3ccccc3O)/S2 C28050216
C[C@@H]1C[C@H]1C(=O)Nc2ccc(cc2)C(=O)Nc3ccc(cc3)NC(=O)[C@@H]4CCCO4 C30873439
c1cc(cc(c1)NC(=O)N[C@H]2CCS(=O)(=O)C2)C(=O)Nc3ccc(cc3)Cl C32070247
c1cc(ccc1C(=O)NCCC2=CCCCC2)NC(=O)N[C@H]3CCS(=O)(=O)C3 C32092558
Cc1ccc(cc1)C(=O)N[C@@H](C2CCN(CC2)C(=O)NC(C)C)C(=O)NC3CC3 C36213736
c1cc(ccc1C(=O)NC2CCCCCC2)NC(=O)N[C@H]3CCS(=O)(=O)C3 C36359330
CC1=C([C@H](N2C(=[NH+]1)N=C([N-]2)SCc3ccccc3F)c4ccccn4)C(=O)N C04030391
Cc1ccc(cc1)c2nnc(n2C)S[C@@H](C)C(=O)Nc3ccc(cc3)C(=O)N C39577049
Cc1c(oc(c1C(=O)NCCCc2c(c(n(n2)c3ccc(cc3)F)N)C#N)C)C C46680369
Cc1ccc(s1)[C@@H](C)NC(=O)C(=O)Nc2ccc(cc2)NC(=O)c3ccco3 C54949008
Cc1c(c([nH]c(=O)c1C#N)C)CCC(=O)Nc2ccccc2C(=O)NC(C)(C)C C56173523
Cn1cc(c2c1cccc2)C(=O)NNC(=O)NCc3ccccc3N4CCCC4 C56953459
CC(C)NC(=O)Nc1ccccc1C(=O)Nc2ccc(c(c2)N3CCCC3=O)F C58228925
CCc1c(c2ccccc2o1)/C=C(\C#N)/C(=O)Nc3ccc(cc3)S(=O)(=O)N C08199286
C[C@H](c1cccc(c1)S(=O)(=O)N)NC(=O)N2CCN(CC2)c3ccccc3 C54073621
c1cc(ccc1CC(=O)N)NC(=O)c2cc(ccc2I)[N+](=O)[O-] C58819500
Cc1ccc(cc1NC(=O)c2ccco2)C(=O)NNC(=O)c3ccccc3Cl C41779288
c1ccc(cc1)[C@@H](C(=O)NNC(=O)c2ccc(cc2)C#N)NC(=O)c3ccccc3 C61465127
CC(C)[C@H](C(=O)NNC(=O)c1ccoc1)NC(=O)c2ccc(cc2Cl)Cl C61501626
Cn1cccc1c2cc([nH]n2)C(=O)N/N=C/c3cc(ccc3O)Br C00867664
CC1CCC(CC1)NC(=O)[C@H]2CC(=O)N(C2)c3cccc(c3)NC(=O)NC(C)(C)C C64747973
c1cc(=O)oc2c1cc(cc2)NC(=O)C(=O)NNc3ccc(cc3Cl)Cl C50589428
Cc1ccc2nc(cn2c1)CNC(=O)C(=O)NNc3ccc(cc3Cl)Cl C50610885
Cc1ccc(c(c1)S(=O)(=O)C2(CCCC2)C(=O)NNC(=O)NCC3CC3)C C65192274
c1ccc(cc1)[C@H](COc2ccccc2F)NC(=O)N3CCO[C@@H](C3)C(=O)N C51689491
Cc1c([nH]c2c1cc(cc2)CNC(=O)C(=O)Nc3ccc4c(c3)OC(O4)(C)C)C C65713161
c1cc(ccc1C(=O)NNC(=O)N2CCC[C@@H](C2)C(=O)NC3CCCCC3)F C65987908
C[C@@H](Cc1ccc(cc1)N(C)C)NC(=O)c2ccc(cc2)n3c(c(cn3)C#N)N C66241403
Cc1ccsc1C(=O)NNC(=O)C2CCN(CC2)C(=O)Nc3ccccc3 C66783610
c1ccc2c(c1)CCC[C@@]2(CNC(=O)NCCCc3nnc4n3CCCCC4)O C66926456
C[C@@H](C(=O)Nc1ccc(cc1)SC(=O)N(C)C)NC(=O)Nc2ccccc2 C67049027
c1cscc1C(=O)NC2CCN(CC2)C(=O)NNC(=O)CC3CCCCC3 C67103344
C[C@@H](c1ccc(cc1)S(=O)(=O)N)N(C)C(=O)Nc2cccc(c2)n3cccc3 C67574711
CCC[NH+]1CCc2c(sc(c2C(=O)OC)NC(=O)[C@@H]3CCCN3S(=O)(=O)c4ccc(cc4)C)C1 C08868744
Cc1ccc2c(c1)sc(n2)N(CC[NH+](C)C)C(=O)[C@@H]3CCCN3S(=O)(=O)c4ccc(cc4)OC C08869009
CC1CCN(CC1)S(=O)(=O)N2CCC[C@@H](C2)C(=O)NCCC[NH+]3CCN(CC3)c4ccc(cc4)F C09152372
Cc1ccc2c(c1)sc(n2)N(CCC[NH+]3CCOCC3)C(=O)c4ccc(cc4)S(=O)(=O)N(C)C C09400492
Cc1ccc(c2c1sc(n2)N(CC[NH+](C)C)C(=O)[C@H]3CCCN3S(=O)(=O)c4cccs4)OC C09505641
CC[NH+](CCCNC(=O)[C@H]1CCCN(C1)S(=O)(=O)c2cccc3c2nsn3)Cc4ccccc4 C09838294
C[NH+](C)CCCN(c1nc2ccc(cc2s1)OC)C(=O)CCCS(=O)(=O)c3ccc(cc3)OC C09911776
C[NH+](C)CCN(c1nc2c(cccc2s1)OC)C(=O)[C@H]3CCCN(C3)S(=O)(=O)c4cccs4 C10751677
Cc1c(non1)CNC(=O)COc2ccc(cc2C[NH+]3CCN(CC3)c4ccccc4)c5ccsc5 C11788231
COC(=O)c1cn(nn1)[C@H]2C[C@H]([NH+](C2)Cc3cc4ccccc4s3)C(=O)Nc5cccc(c5)SC C12218271
Cc1ccc2c(c1)cc(c(=O)[nH]2)[C@H](c3nnnn3C4CCCC4)[NH+](Cc5cccs5)C[C@@H]6CCCO6 C06409030
Cc1ccc2c(c1)cc(c(=O)[nH]2)[C@H](c3nnnn3C4CCCCC4)[NH+](Cc5cccs5)C[C@@H]6CCCO6 C06409092
Cc1cccc2c1[nH]c(=O)c(c2)[C@H](c3nnnn3C(C)(C)C)[NH+](Cc4ccccc4Cl)Cc5ccco5 C06443905
CC[NH+](CC)CCN1[C@H](C(=C(C1=O)O)C(=O)c2ccc(cc2)[N+](=O)[O-])c3ccc(cc3)Br C09014336
CC[C@H](c1nnnn1Cc2ccco2)[NH+](CCc3ccccc3C)Cc4cc5cc(cc(c5[nH]c4=O)C)C C13495912
CC[C@@H](c1nnc(n1Cc2ccccc2)SCC(=O)Nc3ccc(cc3)C(=O)N(CC)CC)[NH+](C)C C14139262
CC[NH+](CC)CCNc1c2c(c3c4c(c(nc3s2)N5CCOCC5)COC(C4)(C)C)nc(n1)SC C20357364
Cc1cc(n(n1)C)C(=O)N2CC[NH+](CC2)C[C@H](c3cccc(c3)N4CCCC4)OCc5ccc(cc5)C#N C23442597
CC[C@@H](c1nnc(n1CCN2CCOCC2)Sc3c4c5c(sc4nc(n3)C)CCCC5)[NH+](C)C C25784322
c1ccc(c(c1)CNC(=O)[C@@H]2CCC[NH+](C2)Cc3nc(no3)c4ccc(cc4)Cl)CN5CCCC5=O C31047072
C[NH+](C)CCN(Cc1ccccc1)C(=O)c2cc(nn2c3cccc(c3)[N+](=O)[O-])c4ccccc4Cl C33396710
CCN(CC)C(=O)CSc1nc(c2c3c(sc2n1)CCCC3)N4CC[NH+](CC4)CC(=O)N(C)C C34756581
CCOC(=O)CNC(=O)N1CC[NH+](CC1)CCN(CC2=CC[C@@H]3C[C@H]2C3(C)C)C(=O)c4ccc(cc4)F C35099360
Cc1ccccc1n2c(nnc2SCc3nc(cs3)C(=O)NCC[NH+]4CCCC4)c5ccncc5 C35760475
Cc1cccc(c1)Oc2c(c(nn2c3ccccc3)C)C[NH+](CCOC)C[C@H](COCc4ccco4)O C35777961
CC(=O)N1CCN(CC1)C(=O)c2coc(n2)C[NH+](CCc3c[nH]c4c3cccc4)Cc5ccccc5Cl C36063995
CC[NH+](CC)CCN(CC(=O)N1CCN(CC1)c2ccc(nn2)c3ccc(cc3)C)C(=O)c4ccccc4 C36069782
c1ccc(cc1)C[C@@H](C[NH+](CCN2CCOCC2)Cc3c(noc3N4CCOCC4)c5ccccc5)O C36249776
Cc1c(c(n(n1)c2ccccc2)Oc3ccccc3OC)C[NH+](C[C@@H]4CCCO4)C[C@@H](COCC#C)O C36302255
Cc1c(c(n(n1)c2ccccc2)Oc3ccccc3OC)C[NH+](CC4CC4)C[C@H](CN5CCOCC5)O C36302329
c1ccc(cc1)OCC(=O)N2CCC[NH+](CC2)C[C@H]3CN(CCO3)C(=O)COc4ccc(cc4)Cl C37610557
CCN(CC)S(=O)(=O)c1ccc(cc1)C(=O)NC[C@@H](c2ccc(cc2)N(C)C)N3CC[NH+](CC3)C C38636548
CCN(CC)S(=O)(=O)c1ccc(cc1)C(=O)NC[C@H](c2ccc3c(c2)CCN3C)N4CC[NH+](CC4)C C38672573
CCc1cccc2c1nc(s2)N3CC[NH+](CC3)CCNC(=O)c4ccc(cc4)S(=O)(=O)N(C)C C38774489
Cc1ccc2c(c1C)nc(s2)N(CC[NH+](C)C)C(=O)[C@H]3CCCN3S(=O)(=O)c4ccc(cc4)OC C36660437
CCc1cccc2c1nc(s2)N(CCCn3cc[nH+]c3)C(=O)/C=C/c4cc(c(c(c4)OC)OC)OC C38847578
Cc1ccc(cc1)SCCCNC(=O)[C@H]2CCC[NH+](C2)Cc3nc(no3)c4ccc(c(c4)OC)OC C38893589
C[C@@H](COc1ccc(cc1)OC)NC(=O)[C@H]2CCC[NH+](C2)Cc3nc(no3)c4ccc(cc4)C(C)(C)C C38903122
COc1cccc(c1)N2C[C@@H](CC2=O)C(=O)NC[C@H](c3ccco3)[NH+]4CCN(CC4)c5ccc(cc5)F C38604326
Cc1ccc(cc1C)N(C[C@H]2C=c3cc(ccc3=[NH+]C2=O)OC)C(=O)c4cc(c(c(c4)OC)OC)OC C38964450
CC(C)(C)OC(=O)C[C@H](C[NH+]1CC[C@@]23C=C[C@@H](C[C@@H]2Oc4c3c(ccc4OC)C1)O)C(=O)OC(C)(C)C C39293341
CCOc1cc(ccc1OC[C@H](C[NH+](Cc2ccc(o2)Br)[C@@H]3CCS(=O)(=O)C3)O)C=O C40320429
C[C@@H]1c2ccc(cc2OC(=O)[C@H]1C)OC(=O)[C@H](CC3=c4ccccc4=[NH+]C3)NC(=O)OCc5ccccc5 C63134395
Cc1cc2c(c(c1)OC(=O)[C@H](CC3=c4ccccc4=[NH+]C3)NC(=O)OC(C)(C)C)c5c(c(=O)o2)CCC5 C63350910
Cc1ccc(cc1)S(=O)(=O)N[C@@H](CC2=c3ccccc3=[NH+]C2)C(=O)Oc4ccc5ccc(=O)oc5c4 C63350965
CCCCC[C@@H](C)NC(=O)c1ccccc1N2C(=O)[C@@]3([C@@H]4C(=c5cc(ccc5=[NH+]4)OC)CCN3C2=O)C C63361818
CCCCC[C@H](C)NC(=O)c1ccccc1N2C(=O)[C@@]3([C@H]4C(=c5cc(ccc5=[NH+]4)OC)CCN3C2=O)C C63361821
C[C@H](CCCC(C)C)NC(=O)c1ccccc1N2C(=O)[C@@]3([C@H]4C(=c5cc(ccc5=[NH+]4)OC)CCN3C2=O)C C63361860
Cc1ccc(cc1)CN2[C@@H]3N=N[C@@H](N3c4ccccc4C2=O)CCC(=O)NCCC5=c6ccccc6=[NH+]C5 C63494715
C[C@H]1C(=c2cc(ccc2=[NH+]1)OC)CCN(Cc3cc(c(c(c3)OC)OC)OC)C(=S)NCCOC C63655351
C[NH+](C)CCN(c1nc2ccccc2s1)C(=O)c3ccc(cc3)S(=O)(=O)N(C)C[C@@H]4CCCO4 C09344666
CC[NH+](CC)CCN(c1nc2c(ccc(c2s1)OC)OC)C(=O)c3cccc(c3)S(=O)(=O)CC C09387168
CCc1ccc2c(c1)sc(n2)N(CCC[NH+]3CCOCC3)C(=O)c4cc5cc(ccc5s4)[N+](=O)[O-] C09400594
CC[NH+](CC)CCN(c1nc2c(ccc(c2s1)C)OC)C(=O)CS(=O)(=O)c3ccc(cc3)OC C10024124
CCOc1ccc2c(c1)sc(n2)N(CCC[NH+](C)C)C(=O)CCS(=O)(=O)c3ccc(cc3)OC C10028258
CC[NH+](CC)CCN(c1nc2ccc(cc2s1)OCC)C(=O)c3ccc(cc3)S(=O)(=O)N(C)C C10066457
CCC[NH+]1CCc2c(sc(c2C(=O)OC)NC(=O)[C@@H]3CCCN(C3)S(=O)(=O)c4cccs4)C1 C10751192
C[NH+](C)CCN(c1nc2ccc(cc2s1)OC)C(=O)[C@H]3CCCN(C3)S(=O)(=O)c4cccs4 C10751485
C[NH+](C)CCN(c1nc2ccc(cc2s1)OC)C(=O)[C@@H]3CCCCN3S(=O)(=O)c4cccs4 C10775155
c1c2cc(c([nH+]c2cc3c1CCC3)N4CCOCC4)CN(CCCN5CCCC5=O)C(=O)c6cncs6 C12243963
CCOC(=O)C1CC[NH+](CC1)C[C@H](COc2ccc3c(c2)oc(c(c3=O)Oc4ccc(cc4)Cl)C)O C12572603
CCOC(=O)C1CC[NH+](CC1)C[C@@H](COc2ccc3c(c2)oc(c(c3=O)Oc4ccc(cc4)Cl)C)O C12572613
CC[C@@H](c1nnnn1CCc2ccccc2)[NH+](Cc3cccs3)Cc4cc5cc(ccc5[nH]c4=O)OC C13064196
CC[C@@H](c1nnnn1C[C@@H]2CCCO2)[NH+](Cc3ccc(cc3)F)Cc4cc5cc(c(cc5[nH]c4=O)C)C C13064620
CC[C@H](c1nnnn1CCc2ccccc2)[NH+](Cc3cccnc3)Cc4cc5ccc(c(c5[nH]c4=O)C)C C13065136
Cc1cccc2c1[nH]c(=O)c(c2)[C@@H](c3nnnn3CCOC)[NH+](CCc4ccccc4)Cc5cccs5 C06443691
c1cc(ccc1N(CC(=O)NCCC[NH+]2CCCCCC2)S(=O)(=O)c3ccc4c(c3)OCCO4)F C13673254
CCC[NH+]1CCc2c(sc(c2C(=O)OC)NC(=O)[C@@H]3CCCN(C3)S(=O)(=O)c4ccccc4)C1 C14023372
CCOc1cc(ccc1OCc2ccc(nc2)Cl)C[NH2+]CCCSc3nnnn3c4ccccc4 C20875345
CCOC(=O)c1ccc(cc1)Oc2c(oc3c(c2=O)ccc(c3C[NH+]4CCCC[C@H]4c5nccs5)O)C C27100202
CCOC(=O)c1ccc(cc1)Oc2c(oc3c(c2=O)ccc(c3C[NH+]4CCCC[C@H]4c5cccnc5)O)C C27100222
CC(C)(CNC(=O)C1CCN(CC1)C(=O)[C@@H](C(=O)c2ccccc2)n3cc(ccc3=O)Cl)C[NH+](C)C C27117553
C/C=C/C=C\C=C\CN([C@H]1Cc2cc(ccc2N(C1)Cc3c[nH+]cn3C)C#N)S(=O)(=O)c4ccccn4 C28815069
c1ccc(c(c1)CNC(=O)[C@@H]2CCC[NH+](C2)Cc3nc(no3)c4ccccc4Cl)CN5CCOCC5 C31051238
CCCC[NH+]1CCN(CC1)c2c3c4c(sc3nc(n2)SCc5ccc(cc5)[N+](=O)[O-])COC(C4)(C)C C34750120
CCN(CC)C(=O)C[NH+]1CCN(CC1)c2c3c(c(sc3nc(n2)SCC(=O)N(CC)CC)C)C C34759755
CCOC(=O)CNc1c([nH+]c2n1c(ccc2)C)c3cccc(c3)OS(=O)(=O)c4c(cc(cc4C)C)C C35174072
CC[C@@H](C)[NH+](Cc1c(nn(c1Oc2ccccc2OC)c3ccccc3)C)C[C@@H](CN4CCOCC4)O C35777252
CCN1C(=C([C@H](NC1=O)c2ccc(cc2)Cl)C(=O)OCC)C[NH+]3CCCN(CC3)C(=O)C4CCC4 C36013867
Cc1ccc(cc1)NC(=O)N(CC[NH+](C)C)Cc2cnc(n2CC(C)C)S(=O)(=O)Cc3ccccc3 C36031383
Cc1ccc(cc1)c2ccc(nn2)N3CCCN(CC3)C(=O)CN(CC[NH+](C)C)C(=O)c4ccccc4C C36070169
Cn1c(c(c(n1)c2ccccc2)C[NH+](Cc3ccco3)C[C@@H](COCc4ccco4)O)Oc5ccccc5 C36308122
CCOC(=O)[C@H]1CCC[NH+](C1)CC(=O)N2[C@@H](CC(=N2)c3ccc(c(c3)C)C)c4ccc(cc4OC)OC C36344215
C[C@H]1CCCCN1S(=O)(=O)c2ccc(cc2)C(=O)N(CC[NH+](C)C)c3nc4ccc(cc4s3)OC C36637296
C[NH+](C)CCN(Cc1ccc(c(c1)OS(=O)(=O)c2ccc(cc2)OC)OC)C(=O)c3cccs3 C37400339
CCn1cc(c(=O)c2c1ccc(c2)S(=O)(=O)N(C)C3CCCCC3)C(=O)NCCC[NH+](CC)CC C09726290
C[C@@H]1CN(C[C@@H](O1)C)S(=O)(=O)c2ccc(cc2)C(=O)N(CCC[NH+](C)C)c3nc4ccccc4s3 C36690312
C[C@@H](c1ccc(c(c1)OC)OC)NC(=O)[C@H]2CCC[NH+](C2)Cc3nc(no3)c4ccc(cc4)C(C)(C)C C38903477
CCc1cc(ccc1N2CC[NH2+][C@H](C2)S(=O)(=O)Oc3ccccc3)S(=O)(=O)Oc4ccccc4 C39528938
Cc1ccc2=C[C@H](C(=O)[NH+]=c2c1)[C@@H](c3nnnn3CCOC)N(CCc4ccccc4)Cc5cccs5 C39699255
Cc1ccc2=C[C@H](C(=O)[NH+]=c2c1)[C@H](c3nnnn3CCOC)N(CCc4ccccc4)Cc5cccs5 C39699257
Cc1ccc2=[NH+]C(=O)[C@H](C=c2c1)[C@@H](c3nnnn3CCOC)N(CCc4ccccc4)Cc5cccs5 C39710335
CCCC[NH+](CCCC)CCCN1[C@@H](c2c(=O)c3cc(ccc3oc2C1=O)F)c4ccc(cc4)[N+](=O)[O-] C40013772
CCCS(=O)(=O)c1ccc(cc1)c2cc(no2)C(=O)NC[C@@H](c3ccc(cc3)OC)[NH+]4CCCCC4 C40325316
Cc1cccc(c1)CSCCNC(=O)[C@H]2CCC[NH+](C2)Cc3nc(no3)c4ccc(c(c4)OC)OC C44813064
CCCCOC(=O)c1ccc(cc1)NC(=O)[C@H]2CCC[NH+](C2)Cc3nc(no3)c4ccc(cc4)C(C)(C)C C44813722
c1cc(ccc1CSc2nc(cc(n2)Cl)N3CCC4(CC3)OCCO4)C(=O)NCC[NH+]5CCCC5 C00738104
COc1ccc(cc1S(=O)(=O)N2CCCc3c2cccc3)C(=O)OCC(=O)C4=c5ccccc5=[NH+]C4 C39945763
CCOC(=O)C1=C(C(=N[C@H]1C)C(=O)CSc2nnc(n2c3cccc(c3)C)C4=c5ccccc5=[NH+]C4)C C63258943
CCOc1c(cccc1OC)[C@H]2CN3C(=O)CN(C(=O)[C@@]3([C@H]4C2=c5ccccc5=[NH+]4)C)CCCCCO C63374987
CCOc1ccc(cc1C[NH+]2C[C@H]3C[C@@H](C2)c4cccc(=O)n4C3)/C=N/NC(=O)c5cc([nH]n5)C(C)(C)C C02946104
C[NH+](C)CCCN(Cc1cc2cc3c(cc2[nH]c1=O)OCCO3)C(=S)Nc4ccccc4C(=O)OC C06135721
COc1ccc(c(c1)OC)/C=N/NC(=O)C[NH+]2CCC(CC2)C(=O)N/N=C/c3ccc(cc3OC)OC C08926133
CC[NH+]1CCc2c(sc3c2C(=N[C@H](N3)c4cccc(c4)OC(=O)c5cc(c(c(c5)OC)OC)OC)O)C1 C08928030
CC[NH+](CC)CCNC(=O)c1ccc(cc1)NC(=O)c2ccc(c(c2)S(=O)(=O)N3CCOCC3)Cl C13138152
CC[NH+](CC)CCOc1cc(ccc1Cl)Nc2nc3cc(ccc3o2)Oc4ccnc(c4)C(=O)NC C14965299
Cc1ccc2c(c1)cc(c(=O)[nH]2)[C@@H](c3nnnn3C[C@@H]4CCCO4)[NH+](Cc5ccc(cc5)F)Cc6ccco6 C06408749
C[C@H]1c2cc(c(cc2CC[NH+]1Cc3cc(ccc3OC)/C=N/NC(=O)c4cc([nH]n4)C(C)(C)C)OC)OC C02946107
CCC(=O)OCc1cnc(c2c1cc(/c(=[NH+]/c3ccc(cc3)C)/o2)C(=O)Nc4ccc(cc4OC)OC)C C20617671
CC(C)c1ccc(cc1)NC(=O)C[C@H]2C(=O)NCCN2C(=O)C[NH+]3CCN(CC3)c4ccc(cc4)OC C20803059
Cc1ccccc1c2nc(on2)C[NH+]3CCC(CC3)C(=O)Nc4ccccc4C(=O)NCc5cccnc5 C30973148
COCCCNC(=O)c1ccccc1NC(=O)[C@@H]2CCC[NH+](C2)Cc3nc(no3)c4ccc(cc4)Cl C31045700
Cc1ccc(cc1)NC(=O)c2nnc(s2)C(=O)N3CCC(CC3)CC(=O)NCC[NH+]4CCCCCC4 C33024858
CCN(CC)C(=O)C[NH+]1CCN(CC1)c2nc3c(c4c(s3)CCC4)c(=O)n2CC(=O)NC5CCCCC5 C34748049
CCc1ccccc1n2c(=O)c3ccccc3nc2[C@H](C)N(CC[NH+](C)C)C(=O)Nc4ccc(cc4)[N+](=O)[O-] C34759230
CC[C@@H](C)N(Cc1c(nn(c1N2CC[NH+](CC2)CC)c3cccc(c3)F)C)C(=O)c4cccc(c4)[N+](=O)[O-] C34832086
CCCNC(=O)N1CCN(C[C@@H]1C)c2cc(nc(n2)SCC(=O)N[C@@H](C)CCC[NH+](CC)CC)Cl C35294183
CCOC(=O)C1=C(N(C(=O)N[C@@H]1c2ccc(cc2)C(C)(C)C)C)C[NH+]3CCCN(CC3)C(=O)NC(C)C C35646783
Cc1c2c(=O)[nH]c(nc2sc1C(=O)OCC=C)C[NH+](C[C@H](COCc3ccco3)O)C4CCCCC4 C35747086
CCOC(=O)C1=C(N(C(=O)N[C@@H]1c2ccc(cc2)Cl)CC=C)C[NH+]3CCCN(CC3)C(=O)NC(C)C C36019096
CCOC(=O)C1=C(N(C(=O)N[C@H]1c2cccc(c2)F)CC=C)C[NH+]3CCCN(CC3)C(=O)NC(C)(C)C C36019105
CCOC(=O)C1=C(N(C(=O)N[C@H]1c2ccccc2C)CC=C)C[NH+]3CCCN(CC3)C(=O)NC(C)(C)C C36027630
Cc1c2c(=O)[nH]c(nc2sc1C(=O)OC(C)C)C[NH+](C[C@H](COc3ccc(cc3)OC)O)C(C)C C36207411
C[NH+](C)[C@H](CNC(=O)c1ccc(cc1)NS(=O)(=O)c2ccc3c(c2)OCCO3)c4ccccc4OC C12520965
CCn1cc(c2c1cccc2)/C=C(/C(=O)NCC[NH+](CC)CC)\NC(=O)c3cc(c(c(c3)OC)OC)OC C10004065
CC(=O)O[C@H]1[C@H]([C@@H]2[C@]([C@H](CCC2(C)C)O)([C@@]3([C@@]1(O[C@@](CC3=O)(C)C=C)C)O)C)OC(=O)CC[NH+](C)C C38595287
C[C@@H]([C@H](c1cccs1)N2CC[NH+](CC2)Cc3ccccc3)NC(=O)c4cc(c(cc4[N+](=O)[O-])OC)OC C38596019
Cc1ccc(c(c1)[N+](=O)[O-])NC(=O)C(=O)N[C@@H](C)[C@@H](c2cccs2)N3CC[NH+](CC3)Cc4ccccc4 C38597083
CC[NH+](CC)CCN(c1nc2c(ccc(c2s1)Cl)C)C(=O)c3cc(c(cc3[N+](=O)[O-])OC)OC C36642029
COC(=O)[C@@H]1CN(N=N1)[C@H]2C[C@H]([NH+](C2)C3C4CC5CC(C4)CC3C5)C(=O)NCCc6c[nH]c7c6cccc7 C39393965
COc1cc(c(c(c1)OC)CNC(=O)[C@H]2CN(CC23CC[NH2+]CC3)C(=O)COc4cccc(c4)Cl)OC C39639122
Cc1cc(n(n1)C(C)(C)C)C(=O)N2C[C@@H](C3(C2)CC[NH2+]CC3)C(=O)NCCc4cc(cc(c4)OC)OC C39653120
C[C@@H](CNC(=O)[C@@H]1CN(CC12CC[NH2+]CC2)C(=O)c3ccccc3OC(=O)C)Oc4ccc(cc4)OC C39665540
CC(C)OC(=O)CNC(=O)[C@@H]1CN(CC12CC[NH2+]CC2)C(=O)c3cccnc3Oc4ccc(cc4)Cl C39678778
Cc1cc(=O)oc2c1cccc2OCC(=O)N3C[C@H](C4(C3)CC[NH2+]CC4)C(=O)NCCCOCC(C)C C39683338
CC(C)S(=O)(=O)C1=NSC2=NC(=O)/C(=C\c3ccc(cc3)OCCCOc4ccccc4)/C(=[NH2+])N21 C20207326
CCc1ccccc1NC(=O)CS[C@H]2N=N[C@H](O2)[C@H](CC3=c4ccccc4=[NH+]C3)NC(=O)OC(C)(C)C C63339767
Cc1cccc(c1C)NC(=O)CS[C@@H]2N=N[C@@H](O2)[C@H](CC3=c4ccccc4=[NH+]C3)NC(=O)OC(C)(C)C C63425768
Cc1cccc(c1C)NC(=O)CS[C@@H]2N=N[C@H](O2)[C@H](CC3=c4ccccc4=[NH+]C3)NC(=O)OC(C)(C)C C63425777
Cc1cccc(c1NC(=O)CS[C@H]2N=N[C@@H](O2)[C@H](CC3=c4ccccc4=[NH+]C3)NC(=O)OC(C)(C)C)C C63425954
Cc1ccc(c(c1)NC(=O)CS[C@H]2N=N[C@@H](O2)[C@H](CC3=c4ccccc4=[NH+]C3)NC(=O)OC(C)(C)C)C C63426750
Cc1ccc(c(c1)NC(=O)CS[C@@H]2N=N[C@H](O2)[C@H](CC3=c4ccccc4=[NH+]C3)NC(=O)OC(C)(C)C)C C63426751
Cc1ccc(c(c1)NC(=O)CS[C@H]2N=N[C@H](O2)[C@H](CC3=c4ccccc4=[NH+]C3)NC(=O)OC(C)(C)C)C C63426752
Cc1ccc(c(c1)C)NC(=O)CS[C@@H]2N=N[C@@H](O2)[C@H](CC3=c4ccccc4=[NH+]C3)NC(=O)OC(C)(C)C C63426767
Cc1ccc(c(c1)C)NC(=O)CS[C@@H]2N=N[C@H](O2)[C@H](CC3=c4ccccc4=[NH+]C3)NC(=O)OC(C)(C)C C63426769
Cc1ccc(c(c1)C)NC(=O)CS[C@H]2N=N[C@H](O2)[C@H](CC3=c4ccccc4=[NH+]C3)NC(=O)OC(C)(C)C C63426770
C/C(=C/1\C(=NN(C1=O)[C@@H]2Nc3ccccc3S2)CC(=O)OC)/NCCC4=c5cc(ccc5=[NH+]C4)OC C63110565
Cc1ccc(cc1)CNC(=O)[C@@]2(CN3CN[C@@H]([C@@H]3C(=O)N2CCC4=c5cc(ccc5=[NH+]C4)C)C(=O)OC)C C64480863
CC(C)(C)Nc1c(nc2n1nc(s2)N(C)CC(=O)NCCCN3CC[NH+](CC3)C)c4cccc(c4)F C64704269
CC[NH+]1CCN(CC1)CCCNC(=O)CN(C)c2nn3c(c(nc3s2)c4ccccc4)NC(C)(C)C C64704453
CC(C)c1ccc(cc1)C[NH+]2C[C@@H](C[C@H]2C(=O)N3CCN(CC3)c4ccccc4)n5cc(nn5)C(=O)OC C11785458
COC(=O)[C@H](CC1CCCCC1)NC(=O)[C@H]2CN(CCN2C(=O)c3cccs3)C(=O)C4CC[NH2+]CC4 C12605057
CC[NH+]1CCN(CC1)c2ccc(cc2NC(=O)c3ccc(c(c3)C)[N+](=O)[O-])S(=O)(=O)N(CC)CC C12633813
Cc1cc(c2cc(c(=O)[nH]c2c1)[C@@H](c3nnnn3C4CCCCC4)[NH+](Cc5cccnc5)Cc6ccco6)C C06193555
CC[C@@H](c1nnnn1Cc2ccco2)[NH+](Cc3ccc(cc3)OC)Cc4cc5c(cc(cc5[nH]c4=O)C)C C13064959
Cc1ccc(cc1)NC(=O)COc2ccc(cc2OC)C[NH2+]CCCSc3nnnn3c4ccccc4 C13731481
Cc1ccc2cc(c(=O)[nH]c2c1)[C@H](c3nnnn3C[C@@H]4CCCO4)[NH+](Cc5ccc(cc5)F)Cc6ccco6 C06410042
c1cc(ccc1Cc2nc(sn2)N3CC[NH+](CC3)CCNC(=O)c4ccc(cc4Cl)[N+](=O)[O-])F C16493164
COc1ccc(c(c1)OC)/C=N\NC(=O)C[NH+]2CCC(CC2)C(=O)N/N=C/c3ccc(cc3OC)OC C20229011
C[C@@H]1c2cc(c(cc2CC[NH+]1Cc3cc(ccc3OC)/C=N/NC(=O)c4cc([nH]n4)C(C)(C)C)OC)OC C20616182
CC(C)c1ccc(cc1)NC(=O)C[C@@H]2C(=O)NCCN2C(=O)C[NH+]3CCN(CC3)c4ccc(cc4)OC C20803063
CCOC(=O)c1ccc(c(c1)NC(=O)c2ccc(cc2Cl)[N+](=O)[O-])N3CC[NH+](CC3)Cc4ccccc4 C20977770
CCN(CC)C(=O)[C@@H]1CCC[NH+](C1)Cc2ccc(c(=O)[nH]2)C(=O)NCC3(CCCCC3)N4CCOCC4 C23130411
CCOc1ccc(cc1OCC)[C@@H](C)NC(=O)C2CC[NH+](CC2)Cc3nc(no3)c4ccc(cc4)OC C30980531
c1ccc(c(c1)c2nc(on2)C[NH+]3CCC(CC3)C(=O)Nc4ccccc4C(=O)NCc5ccco5)Cl C30983970
C[C@H]1CCCC[NH+]1CCCNC(=O)c2csc(n2)CN(CCOC)C(=O)Nc3ccc(cc3)OC C34864721
CCNC(=O)N1CCN(C[C@H]1C)c2cc(nc(n2)SCC(=O)NCCC[NH+]3CCCC[C@@H]3C)Cl C35292993
CCCNC(=O)N1CCN(C[C@H]1C)c2cc(nc(n2)SCC(=O)N[C@@H](C)CCC[NH+](CC)CC)Cl C35294184
COc1ccccc1CCNC(=O)[C@H]2Cc3cc(ccc3N4[C@@H]2C[NH+](CC4)CCOc5ccccc5)[N+](=O)[O-] C35544714
CCOC(=O)C1=C(N(C(=O)N[C@H]1c2ccsc2)CC=C)C[NH+]3CCCN(CC3)C(=O)NC(C)(C)C C35664442
COc1ccc(cc1OC)c2csc3c2c(=O)[nH]c(n3)C[NH+](Cc4ccco4)C[C@H](COCC#C)O C35747290
Cc1ccc(cc1)CN2[C@H]([C@@H](OC2=O)c3cccc(c3)NC(=O)c4ccc(cc4)OC)C(=O)NCC[NH+](C)C C35755584
CCN1C(=C([C@H](NC1=O)c2ccccc2Cl)C(=O)OCC)C[NH+]3CCCN(CC3)C(=O)NC(C)(C)C C36005482
CCN1C(=C([C@H](NC1=O)c2ccc(cc2)Cl)C(=O)OCC)C[NH+]3CCCN(CC3)C(=O)NC(C)(C)C C36014004
CCc1c2c(=O)[nH]c(nc2sc1C(=O)OC)C[NH+](CCOC)C[C@@H](COc3ccc(cc3)Cl)O C36207292
CCc1c2c(=O)[nH]c(nc2sc1C(=O)OC)C[NH+](Cc3ccccc3)C[C@@H](COCc4ccco4)O C36207306
Cc1ccc(cc1)S(=O)(=O)N(C[C@@H](C[NH+](CC(C)C)CC(C)C)O)c2cc(ccc2OC)[N+](=O)[O-] C09075750
COc1ccc(c(c1)NC(=O)C2=CC3=[NH+][C@H](C[C@@H](N3N2)C(F)(F)F)c4ccc(c(c4)OC)OC)OC C03010978
C[C@H]([C@H](c1cccs1)N2CC[NH+](CC2)Cc3ccccc3)NC(=O)c4cc(c(cc4[N+](=O)[O-])OC)OC C38596020
Cc1ccc(c(c1)[N+](=O)[O-])NC(=O)C(=O)N[C@H](C)[C@@H](c2cccs2)N3CC[NH+](CC3)Cc4ccccc4 C38597085
Cc1cc(ccc1NC(=O)C(=O)N[C@@H](C)[C@H](c2cccs2)N3CC[NH+](CC3)Cc4ccccc4)[N+](=O)[O-] C38597095
Cc1ccc(c2c1sc(n2)N(CCC[NH+](C)C)C(=O)c3ccc(c(c3)[N+](=O)[O-])N4CCCCC4)OC C36645470
CN(C)S(=O)(=O)c1ccc(cc1)C(=O)NCC[NH+]2CCN(CC2)c3nc4c(cccc4s3)OC C38774693
CC(C)[NH+]1CCc2c(sc(c2C(=O)OC)NC(=O)[C@H]3CCCN3S(=O)(=O)c4ccc(cc4)OC)C1 C36660391
COC(=O)[C@H]1CN(N=N1)[C@H]2C[C@H]([NH+](C2)C3C4CC5CC(C4)CC3C5)C(=O)NCCc6c[nH]c7c6cccc7 C39393967
CCOC(=O)[C@H]1[C@@H](SC2=C1CCC2)NC(=O)CS[C@@H]3N/C(=[NH+]\N=C\c4ccc(cc4)Cl)/N=N3 C39404349
CCONC[C@H](c1ccc(cc1)S(=O)(=O)C(C)C)N2CC[NH2+][C@@H](C2)S(=O)(=O)Oc3ccccc3 C39540257
CC[C@@H](COC)NC(=O)[C@@H]1CN(CC12CC[NH2+]CC2)C(=O)C3CCN(CC3)C(=O)OCc4ccccc4 C39638179
Cc1cc(n(n1)C(C)(C)C)C(=O)N2C[C@H](C3(C2)CC[NH2+]CC3)C(=O)NCCc4cc(cc(c4)OC)OC C39653121
Cc1c(cccc1OC(=O)C)C(=O)N2C[C@@H](C3(C2)CC[NH2+]CC3)C(=O)NC[C@@H](C)Oc4ccc(cc4)OC C39665732
Cc1cc(n(n1)C(C)(C)C)C(=O)N2C[C@@H](C3(C2)CC[NH2+]CC3)C(=O)NC[C@H](C)Oc4ccc(cc4)OC C39665782
Cc1c(c(no1)c2ccccc2)C(=O)N3C[C@@H](C4(C3)CC[NH2+]CC4)C(=O)NC[C@@H](C)Oc5ccc(cc5)OC C39665836
Cc1c(c(no1)c2ccccc2)C(=O)N3C[C@@H](C4(C3)CC[NH2+]CC4)C(=O)NC[C@H](C)Oc5ccc(cc5)OC C39665838
C[C@@H](CNC(=O)[C@@H]1CN(CC12CC[NH2+]CC2)C(=O)c3cccnc3Oc4ccccc4)Oc5cccnc5 C39668684
C[C@@H](CNC(=O)[C@H]1CN(CC12CC[NH2+]CC2)C(=O)c3cccnc3Oc4ccccc4)Oc5cccnc5 C39668686
C[C@H](CNC(=O)[C@H]1CN(CC12CC[NH2+]CC2)C(=O)c3ccc(nc3)Oc4ccccc4)Oc5cccnc5 C39668727
CC(=O)Oc1ccccc1C(=O)N2C[C@H](C3(C2)CC[NH2+]CC3)C(=O)NCc4cnn(c4)Cc5ccccc5 C39675985
Cc1c(nc(o1)c2ccccc2OC)C[NH+]3CCC(CC3)C(=O)N4CCC(CC4)NC(=O)OC(C)(C)C C40969824
C/C(=C/1\C(=NN(C1=O)[C@H]2Nc3ccccc3S2)CC(=O)OC)/NCCC4=c5cc(ccc5=[NH+]C4)OC C63110566
Cc1cccc(c1)c2c(n3c(n2)sc(n3)N(C)CC(=O)NCCCN4CC[NH+](CC4)C)NC(C)(C)C C64703695
CCC(C)(C)n1c(nnn1)[C@@H](c2cc3cc(ccc3[nH]c2=O)OC)[NH+](Cc4ccccc4)Cc5cccs5 C06149182
CCC(C)(C)n1c(nnn1)[C@H](c2cc3cc(cc(c3[nH]c2=O)C)C)[NH+](Cc4ccco4)Cc5cccs5 C06149410
CCc1ccc2c(c1)cc(c(=O)[nH]2)[C@H](c3nnnn3C(C)(C)CC)[NH+](Cc4ccco4)Cc5cccs5 C06198174
COCCOC(=O)[C@H](C#N)c1c(nc2ccccc2n1)N3CC[NH+](CC3)C(c4ccccc4)c5ccccc5 C08914002
CC(C)CN(CC(C)C)S(=O)(=O)c1ccc(cc1)C(=O)Nc2c(c3c(s2)C[NH+](CC3)C)C(=O)NC C08920219
CCCCN(C)S(=O)(=O)c1ccc(cc1)C(=O)Nc2c(c3c(s2)C([NH2+]C(C3)(C)C)(C)C)C(=O)OC C09391495
CCn1cc(c(=O)c2c1ccc(c2)S(=O)(=O)N(C)C3CCCCC3)C(=O)NCCC[NH+]4CCCCCC4 C09726364
CCOC(=O)C[C@H](C(=O)Nc1ccc(cc1)C(F)(F)F)[NH+]2CCC3(CC2)C(=O)NCN3c4ccccc4 C14943640
CC[NH+](CC)CCC[C@H](C)NC(=O)c1coc(n1)CSc2nnc(n2c3ccccc3)c4cccs4 C16459777
Cc1ccc(cc1)n2c(nnc2SCc3nc(cs3)C(=O)NCC[NH+]4CCCCC4)c5ccncc5 C16461506
CC[NH+](CC)CCC[C@H](C)NC(=O)c1ccc(o1)CN2C(=C([C@H](CC2=O)c3ccccc3)C(=O)OCC)C C16611900
C[NH+](C)CCN(c1nc2c(cccc2s1)OC)C(=O)c3ccc(cc3)S(=O)(=O)N(C)c4ccccc4 C16913594
CCCC[NH+](CCCC)C[C@@H](/C(=N/NC(=O)c1ccncc1)/C)C(=O)Nc2ccc(cc2[N+](=O)[O-])[N+](=O)[O-] C16957719
c1ccc(cc1)CN2CC[NH+](CC2)Cc3cc(=O)c(co3)OCC(=O)Nc4ccc(cc4)OC(F)(F)F C20569352
c1cc(oc1)C[NH+](CCCNC(=O)c2ccc(cc2)/N=C/3\N[C@H]4CS(=O)(=O)C[C@@H]4S3)C5CCCC5 C20618080
CC[C@@H]1CCCC[NH+]1CCCNC(=O)CN(c2ccc(c(c2)OC)OC)S(=O)(=O)c3ccc(cc3)C C22323110
C[C@H](COc1ccc(cc1)OC)NC(=O)[C@@H]2CCC[NH+](C2)Cc3nc(no3)c4ccc(cc4Cl)Cl C31055406
CC[NH+](CC)CCC[C@@H](C)NC(=O)[C@@H]1Cc2ccccc2CN1S(=O)(=O)c3ccc(c(c3)OC)OC C32642363
CC[NH+](CC)CCC[C@@H](C)NC(=O)[C@H]1Cc2ccccc2CN1S(=O)(=O)c3ccc(c(c3)OC)OC C32642368
CC[NH+](CC)CCC[C@H](C)NC(=O)[C@H]1Cc2ccccc2CN1S(=O)(=O)c3cc(ccc3OC)OC C32642385
CCc1c(sc2c1c(nc(n2)SCC(=O)N(CC)CC)N3CC[NH+](CC3)CC(=O)N4CCCC4)C C34762420
C[C@@H]1CCCC[NH+]1CCCNC(=O)CSc2nc(cc(n2)Cl)N3CCN([C@@H](C3)C)C(=O)C4CCCC4 C34771125
Cc1cccc(c1)CO[C@]2(C[C@@H]3[C@H]([C@H](C2)OCc4ccc(cc4)C#N)OC(O3)(C)C)C(=O)NCC[NH+](C)C C35591779
Cc1ccc(cc1)c2cn(/c(=N/C(=O)CN(CC[NH+](C)C)C(=O)c3cccc(c3)OC)/[nH]2)c4ccc(cc4)C C35694837
CC[NH+](CC)CCN(c1nc2cc(ccc2s1)OC)C(=O)c3ccc(cc3)S(=O)(=O)N(CC)CC C36638160
CCC[NH+](CCC)CCCNC(=O)c1cn(c2ccc(cc2c1=O)S(=O)(=O)N(C)C3CCCCC3)C C09725067
Cc1ccc2c(c1)sc(n2)N(CCC[NH+](C)C)C(=O)c3ccc(cc3)S(=O)(=O)N(C)C[C@H]4CCCO4 C36643177
C[C@@H]1CCCCN1S(=O)(=O)c2ccc(cc2)C(=O)N(CCC[NH+](C)C)c3nc4ccc(cc4s3)OC C36643227
C[NH+](C)CCCN(c1nc2cc(ccc2s1)OC)C(=O)c3ccc(cc3)S(=O)(=O)N(CC=C)CC=C C36643617
CC[NH+](CC)CCN(c1nc2c(cccc2s1)OC)C(=O)[C@H]3CCCN3S(=O)(=O)c4ccc(cc4)C C36660289
C[NH+](C)CCCN(c1nc2c(cccc2s1)OC)C(=O)[C@@H]3CCCN3S(=O)(=O)c4ccc(cc4)F C36660356
Cc1ccc2c(c1)sc(n2)N(CCC[NH+](C)C)C(=O)[C@@H]3CCCN3S(=O)(=O)c4ccc(cc4)OC C36660396
CC[NH+](CC)CCN(c1nc2c(cccc2s1)C)C(=O)[C@H]3CCCN3S(=O)(=O)c4ccc(cc4)OC C36660409
C[NH+](C)CCCN(c1nc2c(cccc2s1)F)C(=O)[C@@H]3CCCN3S(=O)(=O)c4ccc(cc4)OC C36660420
C[NH+](C)CCCN(c1nc2ccccc2s1)C(=O)c3ccc(cc3)S(=O)(=O)N(C)C[C@@H]4CCCO4 C36690334
CC[NH+](CC)CCN(c1nc2ccc(cc2s1)OC)C(=O)[C@H]3CCCN3S(=O)(=O)c4cccs4 C36704355
CCOC(=O)[C@H](CC(C)C)N1CC[C@]2(C1=O)CCC[NH+]2Cc3csc(n3)N(c4ccc(cc4)C)C(=O)C C39266365
Cc1c(cccc1OC(=O)C)C(=O)N2C[C@@H](C3(C2)CC[NH2+]CC3)C(=O)N[C@H](C)CCc4ccc(cc4)OC C39675364
CCCC[NH+](CCCC)CCCN1[C@@H](c2c(=O)c3cc(c(cc3oc2C1=O)C)C)c4cccc(c4)[N+](=O)[O-] C40008817
CCCC[NH+](CCCC)CCCN1[C@H](c2c(=O)c3cc(c(cc3oc2C1=O)C)C)c4ccc(cc4)[N+](=O)[O-] C40008836
CCN(CCCNC(=O)C1CC[NH+](CC1)Cc2c(oc(n2)c3cccc(c3OC)OC)C)c4ccccc4 C40984490
CC[NH+](CC)CCC[C@@H](C)NC(=O)c1cc(nc2c1c(nn2[C@@H]3CCS(=O)(=O)C3)C)c4ccc(cc4)C C57311872
Cc1cc(ccc1[NH+](CC(=O)Nc2cccc(c2)C(=O)C)CC(=O)Nc3cccc(c3)C(=O)C)N4CCCC4 C62524433
CCOc1ccccc1NC(=O)C2=C3CCN(C[C@H]3S[C@@H]2NCC4=c5ccccc5=[NH+]C4)C(=O)OCC C63072162
CCc1cc(=O)oc2c1ccc(c2C)OC(=O)[C@H](CC3=c4ccccc4=[NH+]C3)NC(=O)OCc5ccccc5 C63350666
c1ccc(cc1)COC(=O)N[C@@H](CC2=c3ccccc3=[NH+]C2)C(=O)Oc4ccc5c(c4)OC(=O)[C@@H]6[C@H]5CCC6 C63350768
CC(C)[C@@H](C(=O)NCCCOC(C)C)NC(=O)[C@@H]1CC2=c3ccccc3=[NH+][C@H]2[C@H]4N1C(=O)c5c4cccc5 C63383538
C[C@@H]1C(=c2ccccc2=[NH+]1)CCNC(=O)/C(=C/c3cccc(c3)[N+](=O)[O-])/NC(=O)c4ccc(cc4)C(C)(C)C C63513885
c1ccc2=[NH+]CC(=c2c1)CCNC(=O)CCCCCn3c(=O)c4cc(ccc4[nH]c3=S)N5CCOCC5 C63709330
Cc1ccc(cc1)S(=O)(=O)N[C@H](Cc2ccccc2)C(=O)N[C@H](CC3=c4ccccc4=[NH+]C3)C(=O)OC C63761415
CCOc1ccc(cc1C[NH+]2C[C@H]3C[C@@H](C2)c4cccc(=O)n4C3)/C=N/n5cnc6ccccc6c5=O C02945941
Cc1cc(c[n+](c1)[C@H]2[C@H]([C@@H]([C@@H](O2)COC(=O)c3ccccc3)OC(=O)c4ccccc4)O)C(=O)C C05492741
c1ccc2c(c1)c(nc(n2)C[NH+]3CCOCC3)SCC(=O)N(C4CC4)[C@H]5CCS(=O)(=O)C5 C08752815
c1ccc(cc1)n2c(c(cn2)C[NH+]3CCC(CC3)C(=O)N4CCC5(CC4)OCCO5)n6cccc6 C09251620
c1ccc(cc1)N([C@@H]2CCS(=O)(=O)C2)C(=O)C[NH+]3CCN(CC3)S(=O)(=O)c4cccs4 C09579436
c1ccn2cc(nc2c1)COc3ccc(cc3)/C=C/C(=O)N4CC[NH+](CC4)[C@H]5CCS(=O)(=O)C5 C09835661
CC[NH+](CC)CCN(c1nc2cc(ccc2s1)OC)C(=O)c3ccc(cc3)S(=O)(=O)N(C)C C10067032
CCS(=O)(=O)c1ccc(cc1)C(=O)N(CC[NH+](C)C)c2nc3c(s2)cccc3S(=O)(=O)C C10814724
CC[NH+](CC)CCN(c1nc2ccc(cc2s1)S(=O)(=O)C)C(=O)c3ccc4c(c3)OCCO4 C10818632
Cc1cc(n(n1)c2cccc(c2)C(=O)N(CCOC)Cc3cc4ccc(cc4[nH+]c3N(C)C)OC)C C11910557
C[C@H](c1ccco1)N(C)C(=O)c2c(cc(=O)n3c2CC[NH+](CC3)C/C=C/c4ccc(cc4)OC)OC C12036603
C[NH+]1CCC[C@H](C1)CN(C)C(=O)c2cnn(c2C3CC3)c4ncc5c(n4)-c6cc(ccc6CC5)OC C12079217
C[C@H](C(=O)N(C)[C@H]1CCS(=O)(=O)C1)Sc2nnc(n2c3ccccc3)C[NH+]4CCCCC4 C12135779
Cc1c(c(n(n1)C)C)CN(C(C)C)C(=O)C[C@]2(CC(=O)N(C2=O)CC[NH+](C)C)c3cccc(c3)F C12192078
CC[C@@H](c1nnc(n1Cc2ccccc2)SCC(=O)c3cc(n(c3C)c4cc(on4)C)C)[NH+](C)C C12600822
Cc1ccc(cc1)S(=O)(=O)Cn2c(nnn2)[C@H](c3ccc4c(c3)cccn4)[NH+]5CCSCC5 C06172516
CN(Cc1nccs1)C(=O)c2c(cc(=O)n3c2CC[NH+](CC3)Cc4ccc5c(c4)cccn5)OC C12247772
c1cc(cc(c1)Oc2ccc(cc2)Cl)C[NH+]3CCC(CC3)n4cc(nn4)C(=O)N5CCOCC5 C14961639
Cc1cc(c[n+](c1)C2=C(C(=O)N(C2=O)c3ccc(cc3)OC)c4c(nn(c4O)c5ccc(cc5)F)C)C C16571192
C[C@H](C(=O)N(C)[C@@H]1CCS(=O)(=O)C1)Sc2nnc(n2c3ccc(cc3)F)C[NH+]4CCCCC4 C16938644
c1ccc(cc1)C[NH+](Cn2c3ccccc3nn2)CN(Cc4ccccc4)Cn5c6ccccc6nn5 C19333141
Cc1ccc(cc1)n2c(nnc2SCC(=O)N3CCN(CC3)c4cccc[nH+]4)N5CCCCC5 C19420963
Cc1ccc(cc1)N2C(=O)C[C@H](C2=O)[NH+]3CCC(CC3)C4CCN(CC4)S(=O)(=O)N5CCCC5 C15084328
C[C@@H](C(=O)N1CCN(CC1)C(=O)c2ccco2)[NH+]3CCN(CC3)c4c(cc(cn4)C(F)(F)F)Cl C24812632
COCCN(C1CC[NH+](CC1)Cc2ccc(cc2)C(=O)OC)C(=O)c3ccc(cc3)S(=O)(=O)C C24885920
c1ccc(cc1)[P@@](=Nc2cccc(c2)[N+](=O)[O-])([C@@H]3CCCCC3=[N+]4CCOCC4)N5CCOCC5 C25315523
c1ccc(c(c1)C#N)S(=O)(=O)N2CCN(CC2)C(=O)C[NH+]3CCN(CC3)C(=O)c4ccccc4F C25516448
CCOC(=O)[C@@H]1CCCN(C1)C(=O)CSc2nnc(n2c3ccc(cc3)F)C[NH+]4CCCCC4 C25748370
Cn1c[nH+]cc1CN2C[C@H](Cc3c2ccc(c3)C#N)N(Cc4ccccc4)S(=O)(=O)c5cccnc5 C28349532
COC(=O)C1CCN(CC1)C(=O)C2CC[NH+](CC2)Cc3nc(no3)c4cccc(c4)Br C30978745
CCN(CC[NH+](C)C)C(=O)[C@H]1CCCN(C1)S(=O)(=O)c2c(noc2/C=C/c3ccc(cc3)C)C C33059086
C=CCn1c2ccccc2n(c(=O)c1=O)Cc3ccc(cc3)C(=O)N4CCN(CC4)c5cccc[nH+]5 C33272746
CC1(Cc2c(sc3c2c(=O)n(c(n3)N4CC[NH+](CC4)CCc5ccccc5)CC(=O)N(C)C)CO1)C C34734924
CN(C)C(=O)C[NH+]1CCN(CC1)c2nc3c(c4c(s3)CCCC4)c(=O)n2CC(=O)N5CCCC5 C34747446
CN(C)C(=O)Cn1c(=O)c2c3c(sc2nc1N4CC[NH+](CC4)CC(=O)N5CCCC5)CCCC3 C34747544
CN(C)C(=O)Cn1c(=O)c2c3c(sc2nc1N4CC[NH+](CC4)CC(=O)N5CCCCC5)CCC3 C34748091
CCN(CC)C(=O)C[NH+]1CCN(CC1)c2c3c4c(sc3nc(n2)SCC(=O)N(C)C)CCC4 C34757736
CN(C)C(=O)CSc1nc(c2c3c(sc2n1)CCC3)N4CC[NH+](CC4)CC(=O)N5CCCC5 C34757746
COCCN(Cc1c2c(n(n1)c3ccccc3OC)CC[NH+](C2)CC=C)C(=O)OCc4ccccc4 C35921420
C[NH+]1CCN(CC1)c2nc3c(c(n2)Oc4ccc(cc4)OC)CN(CC3)C(=O)c5ccccc5F C34676612
CCN(CC)S(=O)(=O)c1cccc(c1)c2nnc(n2C)SCC(=O)C3=c4ccccc4=[NH+]C3 C38631702
CC(C)c1ccc(cc1)OCC(=O)N(CCCn2cc[nH+]c2)c3nc4c(ccc(c4s3)OC)OC C38848248
CCn1c2c(c(n1)C(=O)N(C)Cc3ccco3)C[C@@H](CC2)[NH+]4CCC(CC4)N5C[C@H](O[C@H](C5)C)C C14743488
c1cc(sc1)[C@H]2CC(=NN2C(=O)CN3CC[NH+](CC3)CC(=O)N4CCOCC4)c5cccs5 C23248794
Cc1ccc(cc1)N2CCN(C[C@@H]2C)C(=O)C3CC[NH+](CC3)Cc4nnc(o4)c5ccc(cc5)OC C41267263
CCCn1c2ccc(cc2nc1C[NH+]3CCC[C@H]3CN4C[C@H](O[C@H](C4)C)C)S(=O)(=O)N(C)C C48263708
CCCS(=O)(=O)N1CCN(CC1)c2ccc(c[nH+]2)OCC3CCN(CC3)C(=O)CC(C)(C)C C49068881
CN(C[C@@H]1COc2ccccc2O1)C(=O)CSc3nnc(n3c4ccccc4)C[NH+]5CCCC5 C08720715
[H]/N=C/1\C(=C/c2cn(c3c2cccc3)Cc4ccc(cc4)[N+](=O)[O-])\C(=O)N=C5[N+]1=C(CS5)c6ccccc6 C57153976
CS(=O)(=O)N1CCc2c1ccc(c2)C(=O)CSc3nnc(n3C4CC4)C5=c6ccccc6=[NH+]C5 C63208948
CC[NH+]1CCC(CC1)(C(=O)NC2CCCCC2)N(Cc3cccs3)C(=O)CCC(=O)Nc4cc(on4)C C08951550
C[C@H]1C[C@H]1c2ccc(o2)C[NH+](C)CC(=O)N(CC(C)C)c3c(n(c(=O)[nH]c3=O)Cc4ccccc4)N C09514982
Cc1ccc(cc1)[C@H](C[NH+]2CCOCC2)NC(=O)c3ccc(cc3)NC(=O)CSc4nncn4C C09745655
COC(=O)c1cn(nn1)[C@@H]2C[C@H]([NH+](C2)Cc3ccnc4c3cccc4)C(=O)NCCc5ccc(cc5)F C12247253
CC[C@H](c1nnc(n1Cc2ccccc2)S[C@H](C)C(=O)Nc3ccc(cc3)S(=O)(=O)N)[NH+](C)C C14094870
CC[C@@H](c1nnc(n1Cc2ccccc2)S[C@H](C)C(=O)Nc3ccc(cc3)S(=O)(=O)N)[NH+](C)C C14094871
CC(C)Cn1c(c(c(=O)[nH]c1=O)N(CCOC)C(=O)C[NH+](C)Cc2ccccc2Br)N C14242759
C[C@H]1c2ccsc2CC[NH+]1CC(=O)N(CCCOC)c3c(n(c(=O)[nH]c3=O)Cc4ccccc4)N C15547728
C[C@@H]1c2ccsc2CC[NH+]1CC(=O)N(CCCOC)c3c(n(c(=O)[nH]c3=O)Cc4ccccc4)N C15547729
CCOc1cc(cc(c1OCC(=O)N)Br)C[NH2+]CCCSc2nnnn2c3ccccc3 C16688327
CCN(c1c(n(c(=O)[nH]c1=O)Cc2ccccc2)N)C(=O)C[NH+](Cc3cccs3)C[C@@H]4CCCO4 C17308030
CCCCN(c1c(n(c(=O)[nH]c1=O)CC(C)C)N)C(=O)C[NH+](Cc2cccs2)C[C@H]3CCCO3 C17308055
CCN(c1c(n(c(=O)[nH]c1=O)Cc2ccccc2)N)C(=O)C[NH+](Cc3ccco3)Cc4cccs4 C19534140
CC[NH+](CC)[C@H](CNC(=O)[C@H](C)NS(=O)(=O)c1ccc(cc1)NC(=O)C)c2cccc(c2)OC C25082411
Cc1ccc(cc1)S(=O)(=O)NCC(=O)N/N=C/c2cn(c3c2cccc3)C[C@H](C[NH+]4CCCC4)O C28295701
C[NH2+]CC(=O)Nc1ccc(cn1)c2ccc(cc2)OC[C@@](Cn3cncn3)(c4ccc(cc4F)F)O C29048270
CCCc1nc(no1)c2ccc(cc2)S(=O)(=O)Nc3ccc(cc3)CC[NH2+]C[C@@H](c4cccnc4)O C29219497
C[NH+](CCNC(=O)CC1CCN(CC1)C(=O)c2nnc(s2)C(=O)Nc3ccccc3)C4CCCCC4 C33024965
CC(=O)Nc1ccc(cc1)S(=O)(=O)Nc2cc(ccc2N3CC[NH2+]CC3)C(=O)N(CC=C)CC=C C33033064
C[C@H](c1nnc(n1c2ccc(cc2)[N+](=O)[O-])SCc3ccc(cc3)F)NC(=O)CCCCC[NH3+] C33777954
Cc1ccc(cc1)CN2[C@@H]([C@H](OC2=O)c3ccc(cc3)NC(=O)c4ccco4)C(=O)NCC[NH+](C)C C35751664
Cc1ccccc1CN2[C@H]([C@@H](OC2=O)c3ccc(cc3)NC(=O)c4ccco4)C(=O)NCC[NH+](C)C C35756880
c1ccnc(c1)C(CNC2=[NH+]C=CN(C2)CC(=O)NCc3cc(ccc3n4cncn4)Cl)(F)F C26751003
CCOC(=O)c1c2c(sc1NC(=O)[C@@H](C)[NH2+]CC(=O)N[C@H]3CCS(=O)(=O)C3)C[C@@H](CC2)C C36386093
CC[C@@H](C)[C@H](C(=O)NCCS(=O)(=O)N1CCN(CC1)c2cccc[nH+]2)NC(=O)c3ccccc3 C32717308
CC(C)C[C@@H](C(=O)NC[C@H](c1cccnc1)[NH+]2CCCC2)NC(=O)CNC(=O)OCc3ccccc3 C39197926
COCC(=O)N[C@H]1c2cc(c[nH+]c2N([C@@H]1C(=O)OC)CCc3c[nH]c4c3cccc4)NC5CCSCC5 C39337729
CC(C)CNc1cc2c([nH+]c1)N([C@H]([C@@H]2NC(=O)CCOC)C(=O)OC)CCc3c[nH]c4c3cccc4 C39344680
CC(=O)N[C@@H]1c2cc(c[nH+]c2N([C@@H]1C(=O)OC)CCc3c[nH]c4c3cccc4)NCc5nccs5 C39344803
CC(=O)N[C@H]1c2cc(c[nH+]c2N([C@@H]1C(=O)OC)CCc3c[nH]c4c3cccc4)NCc5nccs5 C39344804
C/C=C(\C)/CNc1cc2c([nH+]c1)N([C@@H]([C@@H]2NC(=O)COC)C(=O)OC)CCc3c[nH]c4c3cccc4 C39352634
C/C=C(\C)/CNc1cc2c([nH+]c1)N([C@H]([C@@H]2NC(=O)COC)C(=O)OC)CCc3c[nH]c4c3cccc4 C39352635
COCCC(=O)N[C@@H]1c2cc(c[nH+]c2N([C@@H]1C(=O)OC)CCc3c[nH]c4c3cccc4)N[C@@H]5CCSC5 C39352701
Cc1cc(=O)oc2c1cccc2OCC(=O)N3C[C@H](C4(C3)CC[NH2+]CC4)C(=O)NCCCOC(C)C C39605237
C[C@@H](C(=O)N1C[C@@H](C2(C1)CC[NH2+]CC2)C(=O)NCc3c(cc(cc3OC)OC)OC)Oc4ccccc4 C39639097
Cc1c(cccc1OC(=O)C)C(=O)N2C[C@H](C3(C2)CC[NH2+]CC3)C(=O)NC[C@H](C)Oc4ccc(cc4)OC C39665735
CC(C)[C@H](C(=O)N1C[C@@H](C2(C1)CC[NH2+]CC2)C(=O)NCCc3[nH]c4cc(ccc4n3)OC)Oc5ccccc5 C39669969
CC(C)(C)OC(=O)NCCNC(=O)[C@@H]1CN(CC12CC[NH2+]CC2)C(=O)c3ccc(cc3)OC(F)(F)F C39693420
CC(C)(C)OC(=O)NCCNC(=O)[C@H]1CN(CC12CC[NH2+]CC2)C(=O)c3ccc(cc3)OC(F)(F)F C39693421
CC(C)(C)OC(=O)NCCNC(=O)[C@H]1CN(CC12CC[NH2+]CC2)C(=O)CCc3ccc(cc3)OC C39693559
CC(C)[C@@H](C(=O)N1C[C@@H](C2(C1)CC[NH2+]CC2)C(=O)NCCNC(=O)OC(C)(C)C)Oc3ccccc3 C39693560
CCN(CC)S(=O)(=O)c1cc(ccc1C)NC(=O)[C@@H](C)[NH+]2CCN(CC2)[C@H](C)C(=O)NC3CC3 C40024823
CCCCN(c1c(n(c(=O)[nH]c1=O)CCC)N)C(=O)C[NH+](C)Cc2ccc(cc2)OC(F)(F)F C46583929
CCCCCCNC(=O)[C@H]1CCC[NH+](C1)CC(=O)Nc2cccc(c2)S(=O)(=O)/N=C\3/CCCN3 C62587367
CC[NH+](CC)CCCNC(=O)C1CCN(CC1)C(=O)NCc2ccc(cc2)NC(=O)c3cccnc3 C62589980
C[C@@H](c1nnc(o1)SCC(=O)N2C[C@H]3C(=c4ccccc4=[NH+]3)C[C@@H]2C(=O)OC)NC(=O)OC(C)(C)C C63386843
c1ccc2=[NH+]CC(=c2c1)CCC(=O)NN3[C@@H](Nc4ccccc4C3=O)SCC(=O)NC[C@@H]5CCCO5 C63708492
CCOc1ccc(cc1)S(=O)(=O)N[C@H](CC2=c3ccccc3=[NH+]C2)C(=O)NNC(=O)c4ccco4 C63801440
CCc1[nH]c(c([nH+]1)C)CNc2cc(cc(c2)S(=O)(=O)N(C)C)C(=O)N[C@H](C)c3ccc(cc3)OC C14538833
CCN(CC)S(=O)(=O)c1ccc(c(c1)NC(=O)CSc2nnc(o2)C3=c4ccccc4=[NH+]C3)Cl C64337956
CCCc1cc(c[n+](c1)[C@@H]2[C@H]([C@@H]([C@@H](O2)COC(=O)c3ccccc3)OC(=O)c4ccccc4)O)C(=O)C C05492745
C[NH+](C)CCN1C(=C(c2ccccc2S1(=O)=O)NC(=O)c3ccccc3OC)C(=O)c4ccccc4 C01405768
CC(C)(C)[NH+](Cc1ccccc1)Cn2c(=S)oc(n2)c3cccc(c3)S(=O)(=O)N4CCOCC4 C03287669
CC[NH+]1CCc2c(sc(c2C(=O)OC)NC(=O)c3ccc(cc3)S(=O)(=O)N(CC=C)CC=C)C1 C03007009
CCC(C)(C)n1c(nnn1)[C@@H](c2cc3cccc(c3[nH]c2=O)C)[NH+](Cc4cccs4)C[C@@H]5CCCO5 C06149315
CCc1ccc2c(c1)cc(c(=O)[nH]2)[C@@H](c3nnnn3C4CCCC4)[NH+](Cc5ccco5)Cc6cccs6 C06197951
COc1ccc(cc1)[C@H](C[NH+]2CCc3cc(c(cc3[C@@H]2c4cc(c(c(c4)OC)OC)OC)OC)OC)O C08385818
Cc1ccc(cc1)S(=O)(=O)N2CCC[C@@H]2C(=O)N(CC[NH+](C)C)c3nc4ccc(cc4s3)OC C08868796
Cc1ccc2c(c1)cc(c(=O)[nH]2)[C@@H](c3nnnn3CCOC)[NH+](CCc4ccccc4)Cc5cccs5 C06408699
Cc1ccc(c2c1sc(n2)N(CCC[NH+](C)C)C(=O)CCS(=O)(=O)c3ccc(cc3)OC)OC C10028586
C[NH+](C)CCN(c1nc2ccc(cc2s1)OC)C(=O)[C@H]3CCCCN3S(=O)(=O)c4cccs4 C10775171
CC(C)S(=O)(=O)c1ccc(cc1)C(=O)N(CC[NH+](C)C)c2nc3c(s2)cccc3S(=O)(=O)C C10814836
Cc1cc(n(n1)CCC(=O)N(Cc2ccco2)Cc3cc4ccc(cc4[nH+]c3N5CCOCC5)Cl)C C11783925
CC[C@@H](c1nnnn1CCc2ccccc2)[NH+](Cc3cccs3)Cc4cc5ccc(cc5[nH]c4=O)OC C13064350
Cc1cccc2c1[nH]c(=O)c(c2)[C@H](c3nnnn3CCOC)[NH+](Cc4ccccc4)Cc5ccc(cc5)F C06444005
c1ccc(cc1)n2cc(c(n2)c3cc4ccccc4o3)/C=N/NC(=O)CC[NH+]5CCN(CC5)c6ccccc6 C15354087
c1cc(cc(c1)Cl)n2c(nnc2SCc3nc(cs3)C(=O)NCC[NH+]4CCCC4)c5ccco5 C16460214
CCC[n+]1c2c(cc(c1NC(=O)/C=C/c3ccc(cc3)Cl)C(=O)OCC)c(=O)n4cccc(c4n2)C C20311467
Cc1cc(nn1C)C(=O)N2CC[NH+](CC2)C[C@@H](c3cccc(c3)N4CCCC4)OCc5ccc(cc5)C#N C23442181
Cc1[nH+]ccn1c2ccc(cc2)CNC(=O)CN(c3ccc(cc3)F)S(=O)(=O)c4ccc(cc4)OC C30855537
CC(C)(C)c1ccc(cc1)c2nc(on2)C[NH+]3CCC(CC3)C(=O)NCc4cccc(c4)Cn5ccnc5 C30978102
CCN(CC)C(=O)C[NH+]1CCN(CC1)c2c3c4c(sc3nc(n2)SCC(=O)N(C)C)CCCC4 C34756543
CCN(CC)C(=O)CSc1nc(c2c3c(sc2n1)CCC3)N4CC[NH+](CC4)CC(=O)N5CCCC5 C34757797
CCc1c(sc2c1c(nc(n2)SCC(=O)NC3CCCCC3)N4CC[NH+](CC4)CC(=O)N5CC5)C C34762681
CC[NH+](CC)CCC[C@@H](C)NC(=O)CSc1nc(cc(n1)Cl)N2CCN(CC2)C(=O)C(C)(C)C C35305385
c1ccc(cc1)OCC[NH+]2CCN3c4ccc(cc4C[C@@H]([C@@H]3C2)C(=O)NCc5ccccc5F)[N+](=O)[O-] C35544705
Cc1ccc(c(c1)C[NH+](CCc2c[nH]c3c2cccc3)Cc4nc(co4)C(=O)N5CCN(CC5)C(=O)C)C C35705819
Cc1ccc(cc1)Cc2nc(sn2)N3CC[NH+](CC3)CCNS(=O)(=O)c4cccc5c4nccc5 C35777365
Cc1c(c(n(n1)c2ccccc2)Oc3ccccc3OC)C[NH+](CC4CC4)C[C@@H](CN5CCOCC5)O C36302326
CCOC(=O)C1CC[NH+](CC1)CC(=O)N2[C@@H](CC(=N2)c3ccc(cc3OC)OC)c4ccc(cc4C)C C36345787
CCOC(=O)[C@H]1CCC[NH+](C1)CC(=O)N2[C@@H](CC(=N2)c3ccc(cc3OC)OC)c4ccc(cc4C)C C36345792
C[C@H]1CCCCN1S(=O)(=O)c2ccc(cc2)C(=O)N(CC[NH+](C)C)c3nc4c(cccc4s3)OC C36637435
Cc1ccc2c(c1C)nc(s2)N(CCC[NH+](C)C)C(=O)c3ccc(cc3)S(=O)(=O)N4CCOCC4 C17122297
CC[NH+](CC)CCOC(=O)c1ccc(cc1)N/C=C(/C#N)\c2nc(cs2)c3cc4ccccc4oc3=O C20170676
COc1cc(cc(c1OC)OC)/C=C/C(=O)N(CCCn2cc[nH+]c2)c3nc4c(s3)cccc4Cl C38847536
C[C@@H](c1ccc(cc1)C(C)(C)C)NC(=O)[C@@H]2CCC[NH+](C2)Cc3nc(no3)c4ccc(c(c4)OC)OC C38893393
C[C@@H](c1ccc(c(c1)OC)OC)NC(=O)[C@@H]2CCC[NH+](C2)Cc3nc(no3)c4ccc(cc4)C(C)(C)C C38903471
C[C@H](COc1ccccc1OC)NC(=O)[C@@H]2CCC[NH+](C2)Cc3nc(no3)c4ccc(cc4)C(C)(C)C C38904026
CCOc1ccc2=[NH+]C(=O)[C@@H](C=c2c1)CN(Cc3cccs3)S(=O)(=O)c4ccc5c(c4)OCCO5 C39325560
Cc1ccc2=[NH+]C(=O)[C@@H](C=c2c1)[C@H](c3nnnn3CCOC)N(CCc4ccccc4)Cc5cccs5 C39710336
CCOc1ccc(cc1)Nc2[n+](c(cs2)c3ccc(cc3)S(=O)(=O)N4CCOCC4)CCCOC C39834861
CC[NH+](CC)CCCN1[C@@H](c2c(=O)c3cc(ccc3oc2C1=O)Br)c4ccc(cc4)[N+](=O)[O-] C40008577
CCCC[NH+](CCCC)CCCN1[C@H](c2c(=O)c3cc(ccc3oc2C1=O)F)c4ccc(cc4)[N+](=O)[O-] C40013774
CCOc1cc(ccc1OCCOc2ccc(cc2)Br)/C=C\3/C(=[NH2+])N4C(=NC3=O)C=C(O4)C C20235934
COc1ccc(c(c1)OC)C(=O)COC(=O)[C@H](CC2=c3ccccc3=[NH+]C2)NC(=O)c4ccc(cc4)F C63245191
CCOc1ccccc1N2CCN(CC2)CN3C(=S)N([C@@H](N3)C4=c5ccccc5=[NH+]C4)C[C@@H]6CCCO6 C63245258
C[C@@H](CCCC(C)C)NC(=O)c1ccccc1N2C(=O)[C@@]3([C@@H]4C(=c5cc(ccc5=[NH+]4)OC)CCN3C2=O)C C63361859
C[C@H](CCCC(C)C)NC(=O)c1ccc(cc1)N2C(=O)[C@@]3([C@H]4C(=c5cc(ccc5=[NH+]4)OC)CCN3C2=O)C C63362353
CCOc1c(cccc1OC)[C@@H]2CN3C(=O)CN(C(=O)[C@@]3([C@@H]4C2=c5ccccc5=[NH+]4)C)CCCCCO C63374984
COCCN(Cc1cc(c(c(c1)OC)OC)OC)Cc2cc(=O)n3c(csc3[nH+]2)c4ccc(cc4)F C33069007
COc1ccc(cc1)N2CC[NH+](CC2)[C@@H](c3cc4cc(ccc4[nH]c3=O)OC)c5nnnn5C[C@H]6CCCO6 C06136633
COc1ccc(cc1)N2CC[NH+](CC2)[C@@H](c3cc4ccc(cc4[nH]c3=O)OC)c5nnnn5C[C@@H]6CCCO6 C06136641
COc1ccc(cc1)N2CC[NH+](CC2)[C@H](c3cc4cc(ccc4[nH]c3=O)OC)c5nnnn5C[C@H]6CCCO6 C06136649
Cc1nc(cc(n1)[C@H]2C[NH+]3CC[C@H]2C[C@@H]3CNS(=O)(=O)c4ccc(cc4)NC(=O)C)c5ccc(cc5)N(C)C C08622842
CCC[C@@H]1CO[C@](O1)(Cn2c[n+](cn2)CC(=O)c3ccc(cc3)[N+](=O)[O-])c4ccc(cc4Cl)Cl C08926234
CC1(Cc2c(c([nH+]c3c2c4c(s3)c(nc(n4)SC)NCCOCCO)N5CCOCC5)CO1)C C02440665
CCOc1ccc(cc1)C[NH+](C[C@@H]2CCCO2)[C@H](c3cc4ccc(cc4[nH]c3=O)C)c5nnnn5C(C)(C)C C12833854
CC[C@@H](c1nnnn1CC(=O)OCC)[NH+](CCc2ccccc2)Cc3cc4cc(ccc4[nH]c3=O)OCC C13495865
Cc1cccc2c1[nH]c(=O)c(c2)[C@H](c3nnnn3C[C@@H]4CCCO4)[NH+](Cc5ccc(cc5)F)Cc6ccco6 C06444036
C[NH+](Cc1cccc(c1)OCCN2CCN(CC2)C(=O)c3cc4c([nH]c3=O)CCCC4)C[C@@H]5CCC(=O)N5 C19884066
CCOCCC[n+]1c2c(cc(c1NC(=O)c3cccc(c3)OC)C(=O)OCC)c(=O)n4cccc(c4n2)C C20311385
CCOCCC[n+]1c2c(cc(c1NC(=O)/C=C/c3ccccc3)C(=O)OCC)c(=O)n4cccc(c4n2)C C20311410
CCN(CC)C(=O)[C@H]1CCC[NH+](C1)Cc2ccc(c(=O)[nH]2)C(=O)NCC3(CCCCC3)N4CCOCC4 C23130415
CC[NH+](CC)CCNC(=O)CC1CCN(CC1)C(=O)c2nnc(s2)C(=O)Nc3cccc(c3)Cl C33024883
C[C@H]1CCC[NH+](C1)CCCNC(=O)CC2CCN(CC2)C(=O)c3nnc(s3)C(=O)Nc4ccccc4 C33024963
CCN(CC)C(=O)CN(C)C(=O)c1ccc(c(c1)NS(=O)(=O)c2cc(ccc2C)C)N3CC[NH2+]CC3 C33033220
C[C@H]1CCCC[NH+]1CCCNC(=O)CSc2nc(cc(n2)Cl)N3CCN([C@@H](C3)C)C(=O)NC(C)(C)C C33654374
COc1cccc(c1)Cc2nc(sn2)N3CC[NH+](CC3)CCNC(=O)c4ccc(cc4Cl)[N+](=O)[O-] C33726578
Cc1c2c(=O)[nH]c(nc2sc1C(=O)OCC=C)C[NH+](CCN3CCOCC3)C[C@H](COCC#C)O C35747065
Cc1ccc(o1)CN(CCc2ccccc2)C(=O)C[NH+](CCN3CCOCC3)Cc4ccc(cc4)[N+](=O)[O-] C35844737
CCN1C(=C([C@H](NC1=O)c2ccc(cc2)Cl)C(=O)OCC)C[NH+]3CCCN(CC3)C(=O)NC(C)C C36014011
CCN1C(=C([C@@H](NC1=O)c2cccc(c2OC)OC)C(=O)OCC)C[NH+]3CCCN(CC3)C(=O)NC(C)C C36017312
CCN1C(=C([C@H](NC1=O)c2cccc(c2OC)OC)C(=O)OCC)C[NH+]3CCCN(CC3)C(=O)NC(C)C C36017314
Cc1cccc(c1)Oc2cnn(c(=O)c2Nc3ccc(cc3)C(=O)NCC[NH+](C)C)c4ccc(cc4)OC C36082562
CCc1c(c(n(n1)c2ccccc2)Oc3ccccc3OC)C[NH+](CCOC)C[C@H](CN4CCOCC4)O C36302743
CCn1cc(c(=O)c2c1cc(c(c2)F)N3CCN(CC3)C(=O)c4ccco4)C(=O)NCCC[NH+](CC)CC C08836773
C[NH+](C)[C@@H](CNC(=O)c1ccc(cc1)NS(=O)(=O)c2ccc3c(c2)OCCO3)c4ccccc4OC C12520966
C[NH+](C)[C@@H](CNC(=O)c1ccc(cc1)NS(=O)(=O)c2ccc3c(c2)OCCO3)c4ccc(cc4)OC C12521270
C[C@@H]([C@H](c1cccs1)N2CC[NH+](CC2)Cc3ccccc3)NC(=O)C(=O)Nc4ccc(cc4)[N+](=O)[O-] C38596969
Cc1ccc(c(c1)[N+](=O)[O-])NC(=O)C(=O)N[C@@H](C)[C@H](c2cccs2)N3CC[NH+](CC3)Cc4ccccc4 C38597087
C[NH+](C)CCN(c1nc2ccc(cc2s1)OC)C(=O)[C@H]3CCCN3S(=O)(=O)c4ccc(cc4)OC C36660403
C[NH+](C)CCN(c1nc2c(ccc(c2s1)OC)OC)C(=O)[C@@H]3CCCN3S(=O)(=O)c4cccs4 C36704400
CC(C)C[NH+]1CCC(=O)N2[C@@H]1CN(C(=O)[C@@H]2CCSC)CC(=O)NCc3ccc(cc3)S(=O)(=O)C C39225718
CCOC(=O)[C@@H]1[C@@H](SC2=C1CCCC2)NC(=O)CS[C@@H]3N/C(=[NH+]\N=C\c4ccc(cc4)Cl)/N=N3 C39404338
c1ccc(cc1)Oc2c(cccn2)C(=O)N3C[C@H](C4(C3)CC[NH2+]CC4)C(=O)NCCCN5CCOCC5 C39625153
Cc1ccc(cc1)Oc2c(cccn2)C(=O)N3C[C@@H](C4(C3)CC[NH2+]CC4)C(=O)NCCCN5CCOCC5 C39625162
CC(=O)Oc1ccccc1C(=O)N2C[C@@H](C3(C2)CC[NH2+]CC3)C(=O)NCCc4cc(cc(c4)OC)OC C39653004
C[C@@H](CNC(=O)[C@H]1CN(CC12CC[NH2+]CC2)C(=O)c3ccccc3OC(=O)C)Oc4ccc(cc4)OC C39665542
Cc1cc(n(n1)C(C)(C)C)C(=O)N2C[C@H](C3(C2)CC[NH2+]CC3)C(=O)NC[C@H](C)Oc4ccc(cc4)OC C39665783
C[C@H](CNC(=O)[C@@H]1CN(CC12CC[NH2+]CC2)C(=O)c3cccnc3Oc4ccccc4)Oc5cccnc5 C39668685
Cc1ccc(cc1)Oc2c(cccn2)C(=O)N3C[C@@H](C4(C3)CC[NH2+]CC4)C(=O)NC[C@H](C)Oc5cccnc5 C39668694
CC(=O)Oc1ccccc1C(=O)N2C[C@@H](C3(C2)CC[NH2+]CC3)C(=O)NCc4cnn(c4)Cc5ccccc5 C39675984
CCCCC[n+]1c(c(cc2c1nc3ccccn3c2=O)C(=O)Nc4c(c5c(s4)CCCC5)C(=O)OC)N C39840972
CC(=O)O[C@H]1[C@H]([C@H]2[C@@]([C@H](CCC2(C)C)O)([C@]3([C@]1(O[C@](CC3=O)(C)C=C)C)O)C)OC(=O)CC[NH+](C)C C43769252
Cc1ccc(cc1C)OCCCOc2ccc(cc2)/C=C\3/C(=[NH2+])N4C(=NC3=O)SN=C4S(=O)(=O)C C20206131
c1ccc(c(c1)OCC2=C([C@@H](NC(=O)N2)C3=c4ccncc4=[NH+]C3)C(=O)OCc5cccc(c5)C#N)Cl C52565400
CC(=O)NCC(=O)N1[C@@H](CSC1(C)C)C(=O)N/C=C\C2=c3cnc(cc3=[NH+]C2)OCc4ccccc4 C52584497
CCCCOC(=O)c1ccc(cc1)N2C(=O)C[C@@H](C2=O)[NH+]3CCC(CC3)C4CCN(CC4)C(=O)OCC C15080817
Cc1cc(c(c(c1)C)S(=O)(=O)N2CCCO[C@@H]2CNC(=O)C(=O)NCCC3=c4ccccc4=[NH+]C3)C C63679627
CCCCN1C(=O)c2cc(nn2C[C@@]1(C)C(=O)NC3CCCC3)C(=O)NCCC4=c5ccccc5=[NH+]C4 C64557399
CCC(C)(C)n1c(nnn1)[C@H](c2cc3c(cc(cc3[nH]c2=O)C)C)[NH+](Cc4ccc(cc4)F)Cc5ccco5 C06149330
CCc1ccc2c(c1)cc(c(=O)[nH]2)[C@@H](c3nnnn3C(C)(C)CC)[NH+](Cc4ccco4)Cc5cccs5 C06197925
CCc1ccc2c(c1)cc(c(=O)[nH]2)[C@H](c3nnnn3C(C)(C)C)[NH+](Cc4ccc(cc4)Cl)C[C@@H]5CCCO5 C06198123
CCC[NH+]1CCc2c(sc(c2C(=O)OC)NC(=O)c3ccc(cc3)S(=O)(=O)N(CCC)CCC)C1 C08881003
COCCOC(=O)[C@@H](C#N)c1c(nc2ccccc2n1)N3CC[NH+](CC3)C(c4ccccc4)c5ccccc5 C08914001
Cn1cc(c(=O)c2c1ccc(c2)S(=O)(=O)N(C)C3CCCCC3)C(=O)NCCC[NH+](C)C4CCCCC4 C09725111
CC[NH+](CCCNC(=O)CCCNC(=O)Cn1cnc2c(c1=O)c3c(s2)CCCC3)Cc4ccccc4 C09775594
CC[NH+](CC)CCOC(=O)c1ccc(cc1)NC(=O)c2cc3cc(cc(c3oc2=O)OC)Br C11565636
CSc1ccc2cc(c([nH+]c2c1)N3CCOCC3)CN(CCCN4CCCC4=O)C(=O)c5cncs5 C12037999
Cc1cccc2c1[nH]c(=O)c(c2)[C@H](c3nnnn3CCOC)[NH+](Cc4ccccc4)Cc5ccc(cc5)Cl C06444004
C[C@H]1CCCC[NH+]1CCCNC(=O)CSc2nc(cc(n2)Cl)N3CCN(CC3)C(=O)C4CCCC4 C16611394
CC[C@H]1CCCC[NH+]1CCCNC(=O)CN(c2ccc(c(c2)OC)OC)S(=O)(=O)c3ccc(cc3)C C22323116
CC[C@@H]1CCCC[NH+]1CCCNC(=O)CN(c2ccc(cc2)F)S(=O)(=O)c3ccc4c(c3)OCCO4 C22364535
CCC[NH+]1CCc2c(sc(c2C(=O)OC)NC(=O)c3ccc(cc3)S(=O)(=O)N(C)C4CCCCC4)C1 C08881033
COc1ccc(cc1)[C@@H](CNC(=O)c2cccc(c2)S(=O)(=O)Nc3ccccc3OC)[NH+]4CCCCC4 C33025982
COc1ccc(cc1)[C@H](CNC(=O)c2cccc(c2)S(=O)(=O)Nc3ccccc3OC)[NH+]4CCCCC4 C33025985
CCN(CC)C(=O)C[NH+]1CCN(CC1)c2c3c4c(sc3nc(n2)SCC(=O)N(CC)CC)CCCC4 C34756583
CCc1c(sc2c1c(nc(n2)SCC(=O)N(CC)CC)N3CC[NH+](CC3)CC(=O)N(CC)CC)C C34762406
c1ccc(cc1)C[NH+]2CCN(CC2)C(=O)NCCCCCCNC(=O)N3CCN(CC3)Cc4ccccc4 C19015565
CCOC(=O)C1=C(N(C(=O)N[C@H]1c2ccccc2)CC=C)C[NH+]3CCCN(CC3)C(=O)c4ccccc4F C35664574
Cc1ccc(cc1)n\2cc([nH]/c2=N\C(=O)CN(CC[NH+](C)C)C(=O)c3ccccc3C)c4ccc(cc4)OC C35694682
C[C@@H]1CCCC[NH+]1CCCNC(=O)CSc2nc(cc(n2)Cl)N3CCN([C@@H](C3)C)C(=O)CC(C)C C35728808
CC(C)C[C@H](C(=O)NCC[NH+](C)C)N1CC2=C(C1=O)[C@@H](NC(=O)N2CC=C)c3ccccc3C(F)(F)F C35971686
CCOC(=O)C1=C(N(C(=O)N[C@H]1c2ccc(cc2)C)CC=C)C[NH+]3CCCN(CC3)C(=O)c4ccccc4 C36019072
Cc1ccc(cc1C)c2csc3c2c(=O)[nH]c(n3)C[NH+](Cc4ccco4)C[C@H](COCc5ccco5)O C36207576
C[NH+](C)CCNC(=O)[C@@H]1[C@H](OC(=O)N1Cc2ccc(cc2)F)c3ccc(cc3)NC(=O)Cc4ccccc4 C36215609
Cc1ccc2cc(c(=O)[nH]c2c1C)C[NH+](C[C@H]3CCCO3)[C@@H](c4nnnn4Cc5ccc(cc5)F)C(C)C C33937257
CC(C)(C)C(=O)N1CCc2ccc(cc2[C@@H]1c3cccc(c3)F)OCc4nc(co4)C(=O)NCC[NH+](C)C C37605339
CCCC[NH+](CCCC)CCNC(=O)c1cn(c2ccc(cc2c1=O)S(=O)(=O)N(C)C3CCCCC3)C C09725124
Cc1c(c(n(n1)C)C)S(=O)(=O)N(CC(=O)NCCC[NH+]2C[C@@H](C[C@@H](C2)C)C)c3ccc(cc3)C(C)C C15943938
Cc1ccc(cc1)S(=O)(=O)N2CCC[C@H]2C(=O)N(CCC[NH+](C)C)c3nc4c(cccc4s3)OC C36660291
C[NH+](C)CCCN(c1nc2ccc(cc2s1)OC)C(=O)[C@H]3CCCN3S(=O)(=O)c4ccc(cc4)F C36660343
CC[NH+](CC)CCN(c1nc2ccccc2s1)C(=O)[C@@H]3CCCN3S(=O)(=O)c4ccc(cc4)OC C36660392
Cc1ccc(c2c1sc(n2)N(CCC[NH+](C)C)C(=O)[C@H]3CCCN3S(=O)(=O)c4cccs4)OC C36704406
CC[NH+](CC)CCN(c1nc2c(s1)cccc2S(=O)(=O)C)C(=O)CCS(=O)(=O)c3ccccc3 C38845283
CC[NH+](CC)CCN(c1nc2ccc(cc2s1)S(=O)(=O)C)C(=O)c3ccc(cc3)S(=O)(=O)CC C38845450
CCOc1cccc2c1nc(s2)N(CCC[NH+](C)C)C(=O)c3ccc(cc3)S(=O)(=O)N(C)C4CC4 C38850156
Cc1ccccc1c2nc(on2)C[NH+]3CCC[C@@H](C3)C(=O)Nc4ccccc4C(=O)NCCc5ccccc5 C38886807
Cc1cccc(c1)[C@@H](c2ccccc2)NC(=O)[C@@H]3CCC[NH+](C3)Cc4nc(no4)c5ccc(c(c5)OC)OC C38893668
Cc1cccc(c1)[C@@H](c2ccccc2)NC(=O)[C@H]3CCC[NH+](C3)Cc4nc(no4)c5ccc(c(c5)OC)OC C38893670
CC(C)CNC(=O)c1ccccc1NC(=O)[C@@H]2CCC[NH+](C2)Cc3nc(no3)c4ccc(cc4)C(C)(C)C C38902605
CC[C@@H](C)NC(=O)c1ccccc1NC(=O)[C@H]2CCC[NH+](C2)Cc3nc(no3)c4ccc(cc4)C(C)(C)C C38902613
CCCCNC(=O)c1ccccc1NC(=O)[C@@H]2CCC[NH+](C2)Cc3nc(no3)c4ccc(cc4)C(C)(C)C C38902792
CCN(CC)C(=O)c1ccccc1NC(=O)[C@@H]2CCC[NH+](C2)Cc3nc(no3)c4ccc(cc4)C(C)(C)C C38903294
CC(C)C[C@@H](C(=O)Nc1ccc(cc1)N(C)C)N2CC[C@]3(C2=O)CCC[NH+]3CC(=O)NCc4cccs4 C39266381
Cc1cccc(c1)CCN(C[C@H]2C=c3cc(ccc3=[NH+]C2=O)OC)S(=O)(=O)c4ccccc4C(=O)OC C39325564
Cc1c(cccc1OC(=O)C)C(=O)N2C[C@H](C3(C2)CC[NH2+]CC3)C(=O)N[C@@H](C)CCc4ccc(cc4)OC C39675363
CCOc1ccc(cc1)Nc2[n+](c(cs2)c3ccc(cc3)S(=O)(=O)N4CCOCC4)Cc5ccco5 C39834772
CCO/C(=C\1/[C@H](C(=C(N=C1COCC[NH+]2CCC(CC2)[NH+](C)C)C)C(=O)OC)c3ccccc3Cl)/[O-] C29404168
CCOc1ccccc1NC(=O)C2=C3CCN(C[C@@H]3S[C@@H]2NCC4=c5ccccc5=[NH+]C4)C(=O)OCC C63072160
COc1ccc(cc1)C(=O)Nc2c3ccccc3oc2C(=O)N4CCN(CC4)c5cccc[nH+]5 C09265397
c1ccc(cc1)n2c(=O)c(c(cn2)N3CC[NH+](CC3)CC(=O)Nc4ccc(cc4)N5CCCC5)Cl C09207601
c1cc(sc1)S(=O)(=O)N2CCC[C@@H](C2)C(=O)N3CC[NH+](CC3)CC(=O)Nc4ccc(cc4)F C09640985
c1cc(sc1)S(=O)(=O)N2CCC[C@H](C2)C(=O)N3CC[NH+](CC3)CC(=O)Nc4ccc(cc4)F C09640990
c1cc2c(cc1NC(=O)C[NH+]3CCN(CC3)S(=O)(=O)c4ccc(s4)Cl)OCCCO2 C09816795
CC1CC[NH+](CC1)[C@@H](CNS(=O)(=O)c2ccc(cc2)N3C(=O)CCS3(=O)=O)c4ccccc4 C11998421
Cc1ccc2c(c1)cc(c(=O)[nH]2)[C@H](c3nnnn3C[C@H]4CCCO4)[NH+]5CCCC6(C5)CCCCC6 C06409258
Cc1cc(c2cc(c(=O)[nH]c2c1)[C@@H](c3nnnn3C[C@H]4CCCO4)[NH+]5CCCC6(C5)CCCCC6)C C06301708
Cc1ccc2cc(c(=O)[nH]c2c1C)[C@H](c3nnnn3C[C@@H]4CCCO4)[NH+]5CCCC6(C5)CCCCC6 C06442493
C[C@@H]1CCCC[NH+]1CCCNC(=O)C2=C(C(=O)OC23CCN(CC3)S(=O)(=O)c4cccs4)C C15731403
C[C@@H](C(=O)Nc1ccc2c(c1)OCCO2)[NH+]3CCC(CC3)n4c5ccc(cc5nn4)C(F)(F)F C19080629
C[C@@]1(Cn2c(ccc2C(=O)N1CCN3CC[NH+](CC3)C)c4ccco4)C(=O)NC5CCCCCC5 C21864616
COC(=O)c1c(csc1NC(=O)C[NH+]2CCN(CC2)C(=O)[C@H]3CCCO3)c4ccccc4Cl C22060425
C[C@@H](c1nnc(n1c2ccc(cc2)Cl)S[C@@H](C)C(=O)Nc3ccc4c(c3)OCCO4)[NH+](C)C C03376337
Cc1cc(oc-2cc(=[NH+]C(=O)CCCN(C)S(=O)(=O)c3ccc(cc3)C(=O)C)ccc12)O C23123681
Cc1c(cccc1[N+](=O)[O-])C(=O)NC[C@H](c2ccc3c(c2)CCCN3C)N4CC[NH+](CC4)C C23858998
C[C@@H](c1nnc(n1c2ccc(cc2)Cl)SCC(=O)Nc3ccc4c(c3)OCCCO4)[NH+](C)C C23937105
CCc1ccc(cc1)c2nc(on2)C[NH+]3CCNC(=O)[C@H]3c4c(nn(c4C)c5ccccc5)C C24215550
C[C@@H](C(=O)Nc1ccc2c(c1)OCCO2)[NH+]3CCN(CC3)[C@H](c4ccccc4Cl)C(=O)OC C24826163
CC(=O)[NH+]=c1ccc-2c(cc(oc2c1)O)COC(=O)c3cnc(n3c4ccc(cc4)F)SC C24841210
Cc1ccc(cc1)NC(=O)C[NH+]2CCN(CC2)C(=O)[C@H]3CCCN3S(=O)(=O)c4ccccc4F C25391028
Cc1c(cccc1[N+](=O)[O-])NC(=O)[C@@H](C)[NH+]2CCN(CC2)C(=O)c3cccc4c3cccc4 C27899931
Cc1cc(ccc1N2CCCC2=O)NC(=O)C3CC[NH+](CC3)Cc4nc(no4)c5ccccc5Cl C30984688
Cc1ccc(cc1N2CCCC2=O)NC(=O)C3CC[NH+](CC3)Cc4nc(no4)c5ccc(cc5)Cl C30987379
c1cc(ccc1c2nc(on2)C[NH+]3CCC[C@H](C3)C(=O)Nc4ccc(cc4)N5CCCC5=O)Cl C31046747
Cc1cc(ccc1N2CCCC2=O)NC(=O)[C@@H]3CCC[NH+](C3)Cc4nc(no4)c5ccc(cc5)Cl C31047150
Cc1cc(ccc1N2CCCC2=O)NC(=O)[C@H]3CCC[NH+](C3)Cc4nc(no4)c5ccccc5Cl C31050708
Cc1ccc(cc1N2CCCC2=O)NC(=O)[C@H]3CCC[NH+](C3)Cc4nc(no4)c5cccc(c5)Cl C31053797
CC1(C[C@@H](c2ccc(cc2O1)OC)NC(=O)[C@@H]3CCC[NH+](C3)Cc4nc(no4)c5cccs5)C C31057791
c1ccc(c(c1)C[NH+]2CCN(CC2)c3ccc(cn3)NC(=O)c4cccc(c4)F)[N+](=O)[O-] C34681539
Cc1cc(nn1c2ccccc2Cl)c3c(nc4n(c3=O)c(cs4)CC(=O)NCC[NH+](C)C)C C35911620
c1ccc(c(c1)N2CC[NH+](CC2)Cc3cc(=O)[nH]c(n3)N4CCCN(CC4)C(=O)C5CC5)Cl C35926414
Cc1cccc(c1)N2CC[NH+](CC2)Cc3cc(=O)[nH]c(n3)N4CCN(CC4)C(=O)C5CCCC5 C35926739
c1cc(oc1)[C@H](CNS(=O)(=O)c2ccc3c(c2)OCCO3)[NH+]4CCN(CC4)c5ccc(cc5)F C08685253
CCOC(=O)N1CCN(CC1)C(=O)C2=CC3=[NH+][C@H](C[C@H](N3N2)C(F)(F)F)c4ccc(cc4)Cl C03011950
Cc1ccc(cc1)c2nc(on2)C[NH+]3CCC[C@H](C3)C(=O)Nc4ccc(c(c4)N5CCCC5=O)C C38891793
CCOC(=O)[C@@H]1[C@@H](SC2=C1CCC2)NC(=O)CSC3=N[C@@H]4C(=c5ccccc5=[NH+]4)N=N3 C39834289
Cc1cc(n(n1)C)C(=O)Nc2c3ccc(nc3sc2C(=O)OC)C[NH+]4CC[C@H]5CCCC[C@@H]5C4 C43632551
CCc1cccc2c1NC(=O)[C@]23[C@@H]4[C@H]([C@@H]5[NH+]3CCC5)C(=O)N(C4=O)c6ccc(cc6)C(=O)OCC C35805211
Cc1[nH+]ccn1c2ccccc2CNC(=O)[C@@H]3CN(c4cc(ccc4O3)C(C)(C)C)S(=O)(=O)C C44932551
c1ccc(cc1)C2(C(=O)N(C(=O)N2)CN3CC[NH+](CC3)CC(=O)N4CCCCC4)c5ccccc5 C45621494
CC(C)CS(=O)(=O)C1=NN2C(=[NH2+])/C(=C\c3ccc(o3)c4ccccc4Cl)/C(=O)N=C2S1 C20208619
CC[NH+]1CCN(CC1)c2c(cccc2Cl)NC(=O)CSc3nnnn3c4ccc(cc4)Cl C59217937
c1ccc2=[NH+]CC(=c2c1)C[C@H]3C(=O)N(C(=O)N3)CC(=O)N4CCC[C@@H](C4)c5nc6ccccc6s5 C63161065
CN(C[C@H]1CC=C(O1)c2ccc(cc2)Cl)C(=O)CN3C(=O)[C@@H](NC3=O)CC4=c5ccccc5=[NH+]C4 C63187722
C[C@@]12[C@H]3C(=c4ccccc4=[NH+]3)CCN1C(=O)N(C2=O)c5cccc(c5)C(=O)NCc6ccc(cc6)OC C63362219
C[C@H]1[C@@H]2C(=c3ccccc3=[NH+]2)C[C@@H]4N1C(=O)N(C4=O)c5ccccc5C(=O)NCCCOC(C)C C63375260
Cc1c(nn(c(=O)c1C#N)CC(=O)NC[C@H](c2ccc(cc2)OC)C3=c4ccccc4=[NH+]C3)C C63835571
Cc1ccc2=C([C@@H]([NH+]=c2c1)C(=O)OC)NC(=O)CN3CCN([C@@H](C3)C)c4ccc(cc4)OC C38990309
C[C@@H]1C(=C(NN1Cc2ccccc2)C)S(=O)(=O)N3CCN(CC3)C(=O)[C@@H]4C=c5ccccc5=[NH+]4 C64502633
CC(C)c1ccc(cc1)n2c3c(c(c2O)C(=O)c4ccco4)c5[n+](c6ccccc6s5)c(n3)c7ccco7 C03236156
CCN(CC)C(=O)[C@@H]1CCC[NH+](C1)[C@@H]2CC(=O)N(C2=O)c3ccc(cc3)c4nc5ccc(cc5s4)C C08414676
Cc1cccn2c1nc(c(c2=O)/C=C\3/C(=O)N(C(=S)S3)[C@@H](C)c4ccccc4)N5CC[NH+](CC5)C C01464562
CCc1cccc2c1NC(=O)[C@@]23[C@]4(c5ccccc5NC4=O)[C@@H]([C@H]6[NH+]3CCC6)C(=O)c7ccccc7Cl C09187367
Cc1ccc(cc1)n2c3c(c(=O)[nH]c2=O)C([NH+]=C(N3)c4cccc(c4)Cl)(C(F)(F)F)C(F)(F)F C09287009
Cc1cccn2c1nc(c(c2=O)/C=C\3/C(=O)N(C(=S)S3)[C@H](C)c4ccccc4)N5CC[NH+](CC5)C C01464564
C[NH+](C)CCN(c1nc2cc(c(cc2s1)OC)OC)C(=O)c3cc4c5ccccc5ccc4oc3=O C10066062
Cc1cc(c2c(c1)sc(n2)N(CC[NH+](C)C)C(=O)[C@H]3CCCCN3S(=O)(=O)c4cccs4)C C10775546
C[NH+](C)CCN(c1nc2ccccc2s1)C(=O)[C@@H]3CCCCN3S(=O)(=O)c4ccc(s4)Cl C10775638
Cc1ccc2c(c1)[C@@H]3C[NH+](CC[C@@H]3N2C(=O)COc4ccc(cc4)N(C)S(=O)(=O)c5cccs5)C C12580250
Cc1cc(=O)c(c(n1C[C@H]2COc3ccccc3O2)C)C(=O)N4CC[NH+](CC4)C56CC7CC(C5)CC(C7)C6 C14996310
CC[NH+]1CCN(CC1)c2cc(c3cc(ccc3n2)NC(=S)N4CCN([C@H](C4)C)c5cccc(c5)C)C C20153629
CC[NH+]1CCN(CC1)c2c3c(c4c5c(c(nc4s3)N6CCOCC6)COC(C5)(C)C)nc(n2)SC C20443511
Cc1c2c(cc(/c(=[NH+]/c3ccccc3)/o2)C(=O)Nc4ccc(cc4)I)c(cn1)CO C20617637
Cc1ccccc1[C@@H]2c3ccsc3CC[NH+]2CC(=O)N4CCN([C@@H](C4)C)C(=O)COCc5ccccc5 C34829852
Cc1ccccc1[C@H]2c3ccsc3CC[NH+]2CC(=O)N4CCN([C@@H](C4)C)C(=O)COCc5ccccc5 C34829853
Cc1ccccc1[C@H]2c3ccsc3CC[NH+]2[C@@H](C)C(=O)N4CCN(CC4)C(=O)COCc5ccccc5 C34830363
CCc1ccc2c(c1)[C@@]3(C(=O)N2)[C@]4(c5ccccc5NC4=O)[C@@H]([C@@H]6[NH+]3CCC6)C(=O)c7ccccc7Cl C35876679
CC1([C@H]2CC[C@@]1([C@@H](C2)NC(=O)[C@@H]3CCC[NH2+]C3)CS(=O)(=O)N4CCC5(CCc6c5cccc6)CC4)C C34001986
c1ccc(cc1)C[NH+]2CCN(CC2)[C@@H](c3ccccc3Cl)c4c(n5c(s4)nc(n5)c6ccco6)O C22795315
CCCCn1c(c(c(c(c1=O)C#N)C)/C=C\2/C(=O)N(C(=S)S2)C3CCCCC3)N4CC[NH+](CC4)C C33812715
C[NH+](C)CCN(c1nc2ccc(cc2s1)S(=O)(=O)C)C(=O)C3(CCCC3)c4ccc(cc4)Cl C38845779
c1cc2c(cc1Br)sc(n2)N(CCCn3cc[nH+]c3)C(=O)c4ccc(o4)Br C38847887
Cc1ccc2c(c1)[C@H](CC(O2)(C)C)NC(=O)[C@H]3CCC[NH+](C3)Cc4nc(no4)c5ccc(cc5)C(C)(C)C C38903812
Cc1ccc2c(c1)OC(C[C@H]2NC(=O)[C@@H]3CCC[NH+](C3)Cc4nc(no4)c5ccc(cc5)C(C)(C)C)(C)C C38903818
Cc1ccc2c(c1)OC(C[C@@H]2NC(=O)[C@H]3CCC[NH+](C3)Cc4nc(no4)c5ccc(cc5)C(C)(C)C)(C)C C38903821
C[NH+]1CCC2(CC1)CC(=O)c3cc(ccc3O2)c4ccc(cc4)C(=O)N[C@]5(CCCC[C@H]5O)c6ccccc6 C39301870
Cc1cccc(c1)CCN(C[C@@H]2C=c3ccc(cc3=[NH+]C2=O)C)S(=O)(=O)c4ccc5c(c4)OCCO5 C39325452
C[C@@H](CNC(=O)[C@H]1CN(CC12CC[NH2+]CC2)C(=O)c3ccc(c(c3)Cl)Cl)Oc4ccc(cc4)F C39595383
C[C@H](CNC(=O)[C@H]1CN(CC12CC[NH2+]CC2)C(=O)c3c(cccc3Cl)Cl)Oc4ccc(cc4)F C39595519
C[C@H](CNC(=O)[C@@H]1CN(CC12CC[NH2+]CC2)C(=O)c3cc(cc(c3)Cl)Cl)Oc4ccc(cc4)F C39595738
C[C@@H](CNC(=O)[C@H]1CN(CC12CC[NH2+]CC2)C(=O)c3cc(cc(c3)Cl)Cl)Oc4ccc(cc4)F C39595741
C[C@H](CNC(=O)[C@H]1CN(CC12CC[NH2+]CC2)C(=O)c3cc(cc(c3)Cl)Cl)Oc4ccc(cc4)F C39595745
C[C@H]1CCC[C@@H]([C@@H]1C)NC(=O)[C@@H]2CN(CC23CC[NH2+]CC3)C(=O)c4cccnc4Sc5ccccc5 C39637406
C[C@@H]1CCC[C@H]([C@@H]1C)NC(=O)[C@@H]2CN(CC23CC[NH2+]CC3)C(=O)c4cccnc4Sc5ccccc5 C39637407
Cc1ccc(cc1)[C@H](C)NC(=O)[C@@H]2CN(CC23CC[NH2+]CC3)C(=O)c4cccc5c4-c6ccccc6C5=O C39639245
Cc1ccc(cc1)O[C@@H](C)CNC(=O)[C@@H]2CN(CC23CC[NH2+]CC3)C(=O)c4c(cccc4Cl)Cl C39665936
Cc1cccc(c1C)CNC(=O)[C@H]2CN(CC23CC[NH2+]CC3)C(=O)c4cc(c(c(c4)Cl)OC)Cl C39667649
CN1CCCc2c1ccc(c2)CNC(=O)[C@@H]3CN(CC34CC[NH2+]CC4)C(=O)c5c(cccc5Cl)Cl C39672140
CN1CCCc2c1ccc(c2)CNC(=O)[C@H]3CN(CC34CC[NH2+]CC4)C(=O)c5cc(cc(c5)Cl)Cl C39672171
c1ccc(c(c1)CNC(=O)[C@@H]2CN(CC23CC[NH2+]CC3)C(=O)c4cc(ccc4F)Cl)N5CCCCC5 C39678334
c1ccn(c1)c2cccc(c2)CNC(=O)[C@H]3CN(CC34CC[NH2+]CC4)C(=O)c5ccc(cc5Cl)Cl C39694019
c1ccn(c1)c2cccc(c2)CNC(=O)[C@@H]3CN(CC34CC[NH2+]CC4)C(=O)c5ccc(c(c5)Cl)Cl C39694020
Cc1cc(cc(c1)CNC(=O)[C@H]2CN(CC23CC[NH2+]CC3)C(=O)c4cc(c(c(c4)Cl)OC)Cl)C C39694883
Cc1ccc(cc1)[C@H]2c3ccsc3CC[NH+]2CC(=O)N4CCN([C@@H](C4)C)S(=O)(=O)Cc5ccccc5 C40427288
CC1([C@H]2CC[C@@]1([C@@H](C2)NC(=O)[C@@H]3CCCC[NH2+]3)CS(=O)(=O)N4CCC5(CCc6c5cccc6)CC4)C C40641562
c1cc(ncc1C[NH+]\2CCN(/C2=C(\C(=C(Cl)Cl)Cl)/[N+](=O)[O-])Cc3ccc(nc3)Cl)Cl C27571551
CC(C)c1ccc(cc1)[C@H]2[C@@H]3C(=c4ccccc4=[NH+]3)C[C@@H]5N2C(=O)N(C5=O)c6ccccc6C(=O)NCC=C C63375941
C[C@H]1C(=c2cc(ccc2=[NH+]1)OC(F)(F)F)CCNC(=O)[C@@H]3Cc4cc(ccc4OC3=O)Br C63929239
C[NH+]1CCc2c(sc-3c2CN([C@H](c4n3ccc4)c5cccc(c5)OC)C(=O)Nc6cc(ccc6F)F)C1 C35427327
C[C@@H]1c2c(sc(n2)NC(=O)C3CCN(CC3)C(=O)C)C[C@]4([C@H]1[C@@H]5[C@@H](CC4)[C@@H](C(=O)O5)C)C C03840016
c1cc(sc1)S(=O)(=O)Nc2ccc3n(c2=O)C[C@H]4C[C@@H]3CN(C4)C(=O)c5ccc(cc5)F C03841388
c1ccc2c(c1)c(c3c(n2)/C(=C/c4ccc(cc4)O)/CC3)C(=O)OCC(=O)N5CCCC5=O C08629176
Cc1c(c(=O)n(n1C)c2ccccc2)NC(=O)c3ccc(cc3)/C=C/4\C(=O)N(C(=S)S4)C C08870016
CS(=O)(=O)c1ccccc1NC(=O)[C@H]2CCCN2S(=O)(=O)c3ccc(cc3)Cl C09069373
C[C@@H]1CCCCN1S(=O)(=O)c2ccc(cc2)NC(=O)[C@@H]3CC(=O)N(C3)c4ccccc4 C09226925
Cc1ccc(cc1)n2c(c3c(n2)CSC3)NC(=O)c4ccc(cc4)S(=O)(=O)N(C)C C09404514
Cc1c2cc3c(cc2oc(=O)c1CCC(=O)N[C@H]4CS(=O)(=O)C=C4)occ3C(C)(C)C C09418925
c1ccc2c(c1)[C@@H](CCS2(=O)=O)NC(=O)c3nc(n(n3)c4ccc(cc4)F)c5cccs5 C11376709
Cc1cnc(c(n1)c2cc3c(c(c2)F)O[C@H](C3)CNC(=O)c4ccc(cc4)n5cccn5)C C11783674
Cc1cnc(c(n1)c2cc3c(c(c2)F)O[C@@H](C3)CNC(=O)c4ccc(cc4)n5cccn5)C C11783675
Cc1cnc(c(n1)c2ccc(c3c2O[C@@H](C3)CNC(=O)c4ccc(cc4)n5cccn5)F)C C11908927
Cc1ccc(s1)C(=O)NCc2c(ncc3c2CCN(C3)C(=O)c4cc5ccccc5oc4=O)C C12246958
Cc1ccc(cc1)n2c3c(cn2)c(=O)n4c(n3)SC[C@H]4CC(=O)Nc5ccc(c(c5F)F)F C14015536
C[C@H]1CCCCN1S(=O)(=O)c2ccc(cc2)C(=O)Nc3ccc(cc3)N4CCCC4=O C18105100
Cn1c2ccccc2nc1CN3C[C@@H](C[C@H]3c4nc(no4)c5ccc(cc5)C(F)(F)F)O C15674181
CC1(c2cc(ccc2N(C1=O)C)S(=O)(=O)N3CCC[C@@H](C3)C(=O)N[C@@H]4CCCc5c4cccc5)C C20516129
c1cc(cc(c1)S(=O)(=O)N2CCCCC2)C(=O)Nc3ccc(cc3)C(=O)N4CCCC4 C22864848
c1cc(c(cc1Cl)NC(=O)CSc2c3c4c(sc3ncn2)CCC4)n5cncn5 C25042002
Cc1ccc(cc1C)c2csc3c2c(=O)n(c(n3)S[C@@H](C)C(=O)N4CCNC4=O)C C25716802
C[C@@H]1C[C@H](CN(C1)S(=O)(=O)c2ccc(cc2)NC(=O)c3cccnc3N4CCCC4)C C25735048
C[C@H]1C[C@@H](CN(C1)S(=O)(=O)c2ccc(cc2)C(=O)Nc3ccc(nc3)N4CCCC4)C C31632005
CC(C)c1cccc(c1)N2C[C@H](CC2=O)C(=O)Nc3ccc(cc3)N4CCCS4(=O)=O C32755450
Cc1ccc(cc1S(=O)(=O)N2CCCCC2)NC(=O)[C@]34CC[C@](C3(C)C)(C(=O)C4=O)C C35548605
CC(=O)N1CCN(CC1)C(=O)[C@@H]2C[C@H](CN(C2)C(=O)Nc3ccccc3F)c4ccccc4 C35893542
Cc1ccccc1C(=O)N2[C@@H](COC23CCN(CC3)C(=O)c4ccc(cc4)F)C(=O)NC(C)C C35987323
Cc1ccc(cc1)C(=O)N2[C@@H](COC23CCN(CC3)C(=O)c4cccc(c4)C)C(=O)NC5CC5 C35987552
Cc1ccccc1C(=O)N2[C@@H](COC23CCN(CC3)C(=O)c4cccc(c4)Cl)C(=O)NC5CC5 C35987586
Cc1ccccc1C(=O)N2[C@H](COC23CCN(CC3)C(=O)c4cccc(c4)Cl)C(=O)NC5CC5 C35987587
Cc1ccccc1C(=O)N2CCC3(CC2)N([C@H](CO3)C(=O)NC(C)C)C(=O)c4cccc(c4)F C35989955
c1cc(ccc1C(=O)Nc2ccc(cc2)N3CCCCC3=O)S(=O)(=O)N4CCCCC4 C38697649
CS(=O)(=O)N1CCC(CC1)C(=O)Nc2ccc3c(c2)CCCN3C(=O)c4ccccc4 C38700027
Cc1ccc2c(c1)occ2CC(=O)Nc3ccc(cc3)S(=O)(=O)N4C[C@H](O[C@H](C4)C)C C17968987
CCO[P@@]1(=O)NN2CCc3cc(c(cc3[C@@H]2CO1)I)S(=O)(=O)C(C)C C39465810
CSc1cc2c(cc1F)[C@H]3CO[P@](=O)(NN3CC2)S(=O)(=O)Oc4ccccc4 C39465926
Cn1cccc(c1=O)C(=O)N2CCC(CC2)CNC(=O)C3c4ccccc4Oc5c3cccc5 C44001083
Cc1ccc2c(c1)[C@@H](CC(O2)(C)C)NC(=O)[C@@H]3CN(c4cc(ccc4O3)C)S(=O)(=O)C C44855289
C[C@@H](c1[nH]c(=O)c2c(csc2n1)c3ccco3)Sc4nc5ccsc5c(=O)n4C C26112818
c1cc(sc1CC(=O)Nc2cc3c(cc2Cl)OCCO3)S(=O)(=O)N4CCCC4 C46719145
CC(C)(C)C(=O)N1CCC(CC1)NC(=O)[C@H]2CCCN(C2)S(=O)(=O)c3cccs3 C46791559
c1cc(ccc1NC(=O)Cn2cc(c(n2)[N+](=O)[O-])Br)I C48628727
Cc1c2c(cc(nc2n(n1)[C@@H]3CCS(=O)(=O)C3)c4cccs4)C(=O)Nc5ccc(c(c5F)F)F C57310246
CN(C)c1c(cccc1Cl)NC(=O)c2ccc(c(c2)S(=O)(=O)N3CCOCC3)F C58908749
Cc1cc(c(c(c1Cl)S(=O)(=O)N(C)CC(=O)N[C@@H]2CCS(=O)(=O)C2)C)Cl C58914431
c1ccc(c(c1)C(=O)N2CCC[C@@H](C2)C(=O)Nc3ccc4c(c3)ccc(=O)o4)OC(F)F C59422757
[H]/N=C\1/C(=C\c2cc(n(c2C)c3ccc(cc3)C(C)C)C)/C(=O)N=C4N1N=C(S4)c5ccco5 C09158798
Cc1cccc(c1)NC(=O)C2=C([C@H]3C(=NC(=NC3=O)c4cc5ccccc5oc4=O)S2)C C09405636
c1ccc2=[NH+][C@H]3CN(CCC3=c2c1)/C(=C\4/CN(C=C(C4=O)C(=O)N5CCCCC5)C6CCCC6)/[O-] C64084361
Cc1ccc(cc1)NC(=O)c2nnc(s2)[C@@H]3CCCN3S(=O)(=O)c4ccc(cc4)C C64940889
Cc1ccc(cc1)NC(=O)c2nnc(s2)[C@H]3CCCN3S(=O)(=O)c4ccc(cc4)C C64940890
Cc1ccc(cc1)NC(=O)[C@@H]2[C@H]3[C@@H]([C@@H]4[C@@H](O2)OC5(O4)CCCCC5)OC6(O3)CCCCC6 C08440594
c1ccc(cc1)[C@@H]2c3ccc(cc3Oc4c2c5nc(nn5cn4)c6ccc7ccccc7n6)O C09583892
c1ccc2c(c1)C(=O)c3cccc(c3C2=O)NC(=O)[C@H]4CCCN(C4)S(=O)(=O)c5cccs5 C10753408
Cn1c(=O)c2ccccc2nc1SCC(=O)Nc3cccc4c3C(=O)c5ccccc5C4=O C13141538
c1ccc(cc1)n2c(=O)c3ccccc3c(n2)C(=O)Nc4ccc(cc4)n5cnc6c5cccc6 C12543126
c1cc(c(cc1C(F)(F)F)[N+](=O)[O-])N2CCCN(CC2)C(=O)Nc3ccc(cc3F)F C08628951
Cc1c(c(n(n1)C)C(=O)Nn2c(nc3c(c2=O)c4c(s3)C[C@@H](CC4)C(C)(C)C)C)Cl C02776954
c1cc2c(cc1NC(=O)c3cc4nc(cc(n4n3)C(F)(F)F)c5ccc(s5)Cl)OCCO2 C02790347
Cc1cc(=O)oc2c1ccc(c2)NC(=O)c3cnn4c3nc(cc4C(F)F)c5ccccc5 C02792113
Cc1ccc(cc1C)n2c3c(cn2)c(=O)n4c(n3)SC[C@H]4CC(=O)Nc5cc(ccc5C)Cl C14013490
Cc1ccc(c(c1)C)n2c3c(cn2)c(=O)n4c(n3)SC[C@H]4CC(=O)N[C@@H]5C[C@@H](CC(C5)(C)C)C C14013960
CC1(Cc2ccccc2-c3c1c(=O)n4c(n3)n(nc4SCC(=O)Nc5cccc(c5)Cl)C)C C15839415
C[C@H](c1[nH]c(=O)c2c(csc2n1)c3ccco3)Sc4nnc5n4c6ccccc6s5 C18331912
c1cc2c(nc1)SCCN2C(=O)Nc3ccc(cc3)CC(=O)N4CCN(CC4)C5CCCCC5 C20939677
c1cc(ccc1C(=O)Nc2ccc3c(c2)OC4(O3)CCCCC4)S(=O)(=O)N5CCCCC5 C22021015
c1cc(ccc1F)S(=O)(=O)N2CCC[C@H](C2)C(=O)Nc3ccc4c(c3)OC5(O4)CCCCC5 C22021231
c1ccc2c(c1)NC(=O)C[C@H](N2C(=O)CN3c4cccc5c4c(ccc5)S3(=O)=O)C(F)(F)F C22242421
Cc1ccccc1NC(=O)Cn2c3c4ccccc4oc3c(=O)n(c2=O)c5cc(cc(c5)C)C C22413844
Cc1cc(cc(c1)n2c(=O)c3c(c4ccccc4o3)n(c2=O)CC(=O)Nc5c(cc(cc5C)C)C)C C22413856
c1ccc2c(c1)c3nc(nn3cn2)c4cc5n(n4)[C@@H](C[C@H](N5)c6ccc(cc6)Cl)C(F)(F)F C02731443
C[C@@H]1CN(C[C@H](O1)C)[C@H](c2ccccc2Cl)c3c(n4c(s3)nc(n4)c5ccco5)O C16689779
C[C@H]1CN(C[C@H](O1)C)[C@H](c2ccccc2Cl)c3c(n4c(s3)nc(n4)c5ccco5)O C16689780
c1cc(ccc1c2nnnn2C3CC3)NC(=O)c4c(c(c(c(n4)Cl)Cl)Cl)Cl C22889061
CN1C[C@H]([C@H]([C@]12c3cc(ccc3NC2=O)Cl)C(=O)c4cccs4)c5cccc(c5)[N+](=O)[O-] C15970749
COc1cccc(c1)[C@@H]2C3=C(c4cc(ccc4O2)Cl)Nc5nnnn5[C@H]3c6ccccc6 C28053343
COc1cccc(c1)[C@H]2C3=C(c4ccccc4O[C@@H]3c5ccc(cc5)Cl)Nc6n2nnn6 C28056502
COc1ccccc1[C@H]2C3=C(c4ccccc4O[C@@H]3c5cccc(c5)Cl)Nc6n2nnn6 C28057924
COc1ccccc1[C@@H]2C3=C(c4ccccc4O[C@H]3c5cccc(c5)Cl)Nc6n2nnn6 C28057927
COc1ccccc1[C@H]2C3=C(c4ccccc4O[C@H]3c5cccc(c5)Cl)Nc6n2nnn6 C28057930
COc1ccccc1[C@H]2C3=C(c4cc(ccc4O[C@H]3c5ccccc5)Cl)Nc6n2nnn6 C28058326
Cc1c(=O)c2cccc(c2oc1c3ccccc3)C(=O)NC4(CCCCC4)c5nc(on5)C C29058315
c1ccc2c(c1)/C(=C\Nc3ccc(cc3Br)[N+](=O)[O-])/C(=O)N(C2=O)c4cccc(c4)F C12622677
c1cc(ccc1c2nc(on2)C3CCC3)N4CCN(CC4)C(=O)Nc5ccc(cc5)Br C33258266
Cc1ccc(o1)[C@@H]2C(=C(N=c3n2c(=O)/c(=C/c4ccoc4)/s3)C)C(=O)Nc5ccccc5 C00651037
c1ccc2c(c1)[C@]3([C@H]([C@@H]([C@@H]4N3CSC4)c5cccc(c5)[N+](=O)[O-])C(=O)c6cccs6)C(=O)N2 C35851568
C[C@H]1CCCCN1c2nnc(s2)NC(=O)c3cc(on3)c4ccc(cc4)Br C08670379
Cc1ccccc1NC(=O)C2=C(N=c3n(c(=O)/c(=C\[C@H]4C=CC=N4)/s3)[C@H]2[C@@H]5CC=C(O5)C)C C39237947
CC(C)S(=O)(=O)/C/1=N/c2c(ncnc2Cl)N(c3c(cc(cc3c4ccccc4O)F)C1)C C39479994
c1ccc2c(c1)CCN(C2)c3c(c(=O)n4ccccc4n3)/C=C(\C#N)/C(=O)Nc5ccccc5Cl C39994025
Cc1ccc(c(c1)NC(=O)/C(=C/c2c(nc3c(cccn3c2=O)C)N4CCCCCC4)/C#N)C C39994159
Cc1cccn2c1nc(c(c2=O)/C=C(\C#N)/C(=O)Nc3cccc(c3)Cl)N4C[C@H](C[C@@H](C4)C)C C39994282
Cc1ccccc1NC(=O)/C(=C/c2c(nc3c(cccn3c2=O)C)N4C[C@@H](C[C@H](C4)C)C)/C#N C39994289
Cc1ccc(cc1)S(=O)(=O)N/N=C/2\CCCc3c2c(c(o3)C(=O)N4CCCCCC4)C C40815213
Cc1c\2c(oc1C(=O)N3CCCc4c3cccc4)CCC/C2=N\NS(=O)(=O)c5ccc(cc5)F C40826145
Cc1ccc2c(coc2c1C)CC(=O)N/N=C/3\CCCc4c3c(c(o4)C(=O)N5CCCC[C@@H]5C)C C40826576
Cc1cc2c(cc1C(C)C)c(cc(=O)o2)CN3C(=O)[C@@](NC3=O)(C)c4cc5ccccc5o4 C30345597
c1ccc2c(c1)cc([nH]2)C(=O)N3CCN(CC3)c4cc(c(cc4[N+](=O)[O-])C(F)(F)F)Cl C60355933
Cc1ccc(cc1)N2CN(S(=O)(=O)c3c2nccc3)CC(=O)Nc4ccccc4Cl C49411409
Cc1cc/c(=N/S(=O)(=O)c2c(c(cc3c2oc(c3C)C(=O)N4CCCCCC4)C)C)/[nH]c1 C65010893
Cc1cccc(c1)n2c(nc3c2nccc3)CN4CCN(CC4)C(=O)Nc5ccc(c(c5)Cl)C C65075410
c1cc[nH+]c(c1)NC[C@H](COc2ccc(cc2)OC[C@H](CNc3cccc[nH+]3)O)O C00848889
c1cc(cc(c1)NC(=O)NC[C@H]2C[C@@H]3CC[NH+]2C[C@@H]3C[NH+]4CCN(CC4)c5ccc(cc5)F)C#N C08635968
Cc1cccc2c1nc-3c4c(/c(=[NH+]/CCC[NH+](C)CCO)/cc3o2)c(c5ccccc5c4O)O C20263681
c1ccc2=[NH+]CC(=c2c1)/C=N/N3c4c(nc5ccccc5n4)[C@H]([C@H]3[NH3+])C(=O)NCCC6=CCCCC6 C38799930
C[C@@H](CNC(=O)[C@H]1C2=C(CCC2)[NH2+]N1)Oc3cccc(c3)C[NH+](C)Cc4cscn4 C39363327
CC(C)S(=O)(=O)c1ccc(cc1)[C@@H](CNc2ccccc2O)[NH+]3CC[NH2+][C@@H](C3)c4ccccc4O C39534437
Cc1cc(n(n1)CCC2=[NH+]C3=c4ccccc4=[NH+][C@H](N3N2)SCC(=O)N[C@@H]5C=C(N=N5)C)C C39556120
c1cc(cnc1)[C@@H](CNC(=O)[C@H]2CN(CC23CC[NH2+]CC3)C(=O)c4ccc(cc4)Cl)[NH+]5CCCC5 C39594476
CC1(CCCCC1)C(=O)N2C[C@H](C3(C2)CC[NH2+]CC3)C(=O)NC[C@H](c4cccnc4)[NH+]5CCCC5 C39594622
Cc1ccsc1C(=O)N2C[C@H](C3(C2)CC[NH2+]CC3)C(=O)NC[C@@H](c4cccnc4)[NH+]5CCCC5 C39595209
CC(C)(CNC(=O)[C@@H]1CN(CC12CC[NH2+]CC2)C(=O)c3cccc4c3-c5ccccc5C4=O)C[NH+](C)C C39630620
Cc1c(c(no1)c2ccccc2)C(=O)N3C[C@H](C4(C3)CC[NH2+]CC4)C(=O)NCC(C)(C)C[NH+](C)C C39631054
CCOc1ccccc1C(=O)N2C[C@H](C3(C2)CC[NH2+]CC3)C(=O)NCC[NH+](C(C)C)C(C)C C39634776
Cc1cc(c(o1)C(F)(F)F)C(=O)N2C[C@H](C3(C2)CC[NH2+]CC3)C(=O)NCC[NH+](C(C)C)C(C)C C39634852
C[NH+](C)[C@@H](CNC(=O)[C@H]1CN(CC12CC[NH2+]CC2)C(=O)c3ccc(cc3)Cl)c4ccc(cc4)OC C39663745
Cc1cc(ccc1F)C(=O)N2C[C@H](C3(C2)CC[NH2+]CC3)C(=O)NC[C@H](c4ccc(cc4)OC)[NH+](C)C C39663814
CCCC[C@H](C)C(=O)N1C[C@H](C2(C1)CC[NH2+]CC2)C(=O)NC[C@@H](c3ccc(cc3)OC)[NH+]4CCCC4 C39664162
CC(=O)Oc1ccccc1C(=O)N2C[C@@H](C3(C2)CC[NH2+]CC3)C(=O)N[C@@H](C[NH+](C)C)c4ccccc4 C39664559
CC(=O)Oc1ccccc1C(=O)N2C[C@@H](C3(C2)CC[NH2+]CC3)C(=O)N[C@H](C[NH+](C)C)c4ccccc4 C39664561
C[NH+](C)C[C@@H](c1ccccc1)NC(=O)[C@@H]2CN(CC23CC[NH2+]CC3)C(=O)COc4cccc(c4)Cl C39664751
CCSc1c(cccn1)C(=O)N2C[C@@H](C3(C2)CC[NH2+]CC3)C(=O)N[C@@H](C[NH+](C)C)c4ccccc4 C39664771
Cc1ccc2[nH+]c(cn2c1)CNC(=O)[C@@H]3CN(CC34CC[NH2+]CC4)C(=O)COc5cccc(c5)Cl C39670502
CCCCC(=O)N1C[C@@H](C2(C1)CC[NH2+]CC2)C(=O)NCCC3=c4cc(ccc4=[NH+][C@@H]3C)C#N C39674616
C[C@H]1C(=c2cc(ccc2=[NH+]1)C#N)CCNC(=O)[C@H]3CN(CC34CC[NH2+]CC4)C(=O)CCC5CCCC5 C39674663
CCCCCCC(=O)N1C[C@H](C2(C1)CC[NH2+]CC2)C(=O)NCCC3=c4cc(ccc4=[NH+][C@H]3C)C#N C39674779
Cc1ccc(cc1)CC(=O)N2C[C@@H](C3(C2)CC[NH2+]CC3)C(=O)NCCC4=c5cc(ccc5=[NH+][C@@H]4C)C#N C39674856
Cc1ccccc1CC(=O)N2C[C@H](C3(C2)CC[NH2+]CC3)C(=O)NCCC4=c5cc(ccc5=[NH+][C@@H]4C)C#N C39674861
Cc1cccc(c1)CC(=O)N2C[C@@H](C3(C2)CC[NH2+]CC3)C(=O)NCCC4=c5cc(ccc5=[NH+][C@H]4C)C#N C39674866
C[NH+](C)[C@@H](CNC(=O)[C@@H]1CN(CC12CC[NH2+]CC2)C(=O)COc3cccc(c3)Cl)c4ccccc4 C39675766
C[NH+](C)[C@H](CNC(=O)[C@@H]1CN(CC12CC[NH2+]CC2)C(=O)c3cccc(c3)N(C)C)c4ccccc4 C39675777
CCSc1c(cccn1)C(=O)N2C[C@@H](C3(C2)CC[NH2+]CC3)C(=O)NC[C@@H](c4ccccc4)[NH+](C)C C39675786
c1ccc2=[NH+]CC(=c2c1)/C=N/NC(=O)CS[C@H]3NN[C@@H]([NH+]3C4CCCCC4)c5ccc(cc5)Cl C39923320
c1cc(cc(c1)F)c2nc(on2)C[NH+]3CCC(CC3)C(=O)N4CCC(CC4)(C(=O)N)[NH+]5CCCCC5 C40929432
Cc1cc(oc1C)[C@H]2c3cc(ccc3NC2=O)c4cc(cnc4)OC[C@H](CC5=c6ccccc6=[NH+]C5)[NH3+] C52566261
c1ccc2c(c1)C=CC23CCN(CC3)C(=O)N[C@@H](CC4=c5ccccc5=[NH+]C4)C(=O)NCCCCC[NH3+] C52594529
C[C@@H](Cn1cc[nH+]c1)NC(=O)NC[C@H](c2ccccc2OC)[NH+]3CCCCC3 C56932202
C[C@H]1[C@H](ON=C1C)NS(=O)(=O)c2ccc(cc2)NC(=O)CS[C@@H]3[NH+]=c4ccc(cc4=[NH+]3)OC C63089225
CCOC(=O)[C@H]1[C@H](SC2=C1CCCC2)NC(=O)C[NH2+][C@@H]3CCCC4=c5cc(ccc5=[NH+][C@@H]34)[N+](=O)[O-] C63290963
c1ccc2c(c1)[C@@H]([NH+]=NC2=O)CC(=O)NCC(=O)NCCC3=c4cc(ccc4=[NH+]C3)F C63303021
COc1ccc2c(c1)S[C@H](N2)NC(=O)CS[C@@H]3[NH+]=c4ccc(cc4=[NH+]3)[N+](=O)[O-] C63406192
COc1ccc2=C(C[NH+]=c2c1)CCNC(=O)CS[C@H]3N[NH2+]NN3c4ccc(cc4)Br C63478459
c1ccc(cc1)[C@@H]2C[C@@H](NN2[C@@H]3CCS(=O)(=O)C3)C(=O)NCCC4[NH+]=c5ccccc5=[NH+]4 C63694337
Cc1cc(c(c(c1)C)NC(=O)CS[C@H]2[NH+]=c3ccccc3=C4N2NC(=[NH+]4)CCC5=C(N=N[C@@H]5C)C)C C63708285
COCC(=O)N[C@H]1c2cc(c[nH+]c2N([C@@H]1C(=O)OC)CCC3=c4ccccc4=[NH+]C3)NC5CCCC5 C63985716
CC(=O)N[C@H]1c2cc(c[nH+]c2N([C@@H]1C(=O)OC)CCC3=c4ccccc4=[NH+]C3)NCc5nccs5 C63985933
C/C=C(\C)/CNc1cc2c([nH+]c1)N([C@@H]([C@@H]2NC(=O)COC)C(=O)OC)CCC3=c4ccccc4=[NH+]C3 C63994296
c1ccc(cc1)[C@H]2Nc3ccccc3-c4n2c(nn4)SCC(=O)NCCC5[NH+]=c6ccccc6=[NH+]5 C64568228
Cc1ccc(cc1C)[C@H]2NN=C(N2c3ccccc3)SCC(=O)NC4[NH+]=c5ccccc5=[NH+]4 C64580142
Cc1ccc2=[NH+][C@H]([NH+]=c2c1)CCNC(=O)CN(C)S(=O)(=O)c3cc4c(cc3C)NC(=O)[C@@H](O4)C C64648368
Cc1ccc2=[NH+][C@H]([NH+]=c2c1)CNS(=O)(=O)c3cc(sc3C)[C@@H]4NC(=NO4)c5ccc(cc5)F C64746040
C[C@@H]1C[C@@H](CN(C1)C(=O)C[NH+]2CC[NH+](CC2)[C@@H](C)C(=O)Nc3ccc(cc3)[N+](=O)[O-])C C08728203
COCc1ccc(o1)C[NH+]2CCOc3ccc(cc3C2)C[NH+]4CCC(CC4)(c5cccnc5)O C12152287
c1cc[nH+]c(c1)N2CCN(CC2)C[C@H]3C[NH+]4CC[C@H]3C[C@@H]4CNC(=O)Nc5cccc(c5)C#N C20503905
CCOC(=O)[C@H]1C(=c2cc(ccc2=[NH+]1)OC)NC(=O)C[NH+]3C[C@@H]4C[C@H](C3)c5cccc(=O)n5C4 C38550050
C[C@@H](C(=O)NC1=c2ccccc2=[NH+][C@@H]1C(=O)OC)[NH+]3CCN(CC3)c4cccc(c4)C(F)(F)F C38604287
CCOC(=O)C1CC[NH+](CC1)[C@H](C)C(=O)NC2=c3cc(ccc3=[NH+][C@@H]2C(=O)OC)C C38604708
C[C@@H]1CCCC[NH+]1CC(=O)NC2=c3cc(c(cc3=[NH+][C@@H]2C(=O)OC)OC)OC C38610621
C[C@H]1CCCC[NH+]1CC(=O)NC2=c3cc(c(cc3=[NH+][C@@H]2C(=O)OC)OC)OC C38610622
c1cc2=C(C[NH+]=c2cc1)/C=N/NC(=O)CCCCC(=O)N/N=C/C3=c4c(=[NH+]C3)cccc4 C38626891
CCOC(=O)C1CC[NH+](CC1)CCC(=O)NC2=c3cc(ccc3=[NH+][C@@H]2C(=O)OC)F C38652913
C[C@@]12C[C@@H](CC(C1)(C)C)[NH+](C2)CC(=O)NC3=c4c(=[NH+][C@@H]3C(=O)OC)cccc4OC C38677526
CCOP(=O)(N[C@@H](c1ccccc1)[C@@H]2C(=O)[NH+]=c3ccccc3=[NH+]2)OCC C38689172
C[C@@H](C(=O)NC1=c2c(=[NH+][C@H]1C(=O)OC)cccc2OC)[NH+]3CCc4ccccc4C3 C38691084
COc1ccccc1CN[C@@H]2/C(=N/S(=O)(=O)c3ccc(cc3)Cl)/[NH+]=c4ccccc4=[NH+]2 C38965825
Cc1ccc(c(c1)N[C@H]2/C(=N/S(=O)(=O)c3ccc(cc3)OC)/[NH+]=c4ccccc4=[NH+]2)OC C38966044
Cc1ccc(c(c1)C)S(=O)(=O)/N=C\2/[C@@H]([NH+]=c3ccccc3=[NH+]2)NCCCOC(C)C C38966092
CCNC(=O)c1c2c(n(n1)CC3CC3)CC[NH+](C2)C[C@@H]4C=c5ccccc5=[NH+]C4=O C39352658
CCNC(=O)c1c2c(n(n1)CC3CC3)CC[NH+](C2)C[C@H]4C=c5ccccc5=[NH+]C4=O C39352659
CCOC(=O)C1CC[NH+](CC1)[C@H]([C@@H]2C=c3cc(ccc3=[NH+]C2=O)OC)[C@@H]4N=NNN4C(C)(C)C C39711346
CCOC(=O)C1CC[NH+](CC1)[C@H]([C@H]2C=c3cc(ccc3=[NH+]C2=O)OC)[C@@H]4N=NNN4C(C)(C)C C39711348
C[C@@H]1C(=c2ccccc2=[NH+]1)C(=O)[C@H](C)[NH+](C)CC(=O)Nc3ccc(cc3)N4CCOCC4 C39736695
CC[NH+](CC)CCCNC(=O)C1CC[NH+](CC1)Cc2nc(no2)C(C)(C)C C40929944
c1cc(sc1)S(=O)(=O)NC[C@H]2C[C@H]3CC[NH+]2C[C@@H]3C[NH+]4CCN(CC4)c5ncccn5 C43527481
c1ccc(cc1)/C=C/c2[nH]c(=S)n(n2)C[NH+]3CCN(CC3)Cc4cc(=O)n5ccsc5[nH+]4 C23258026
c1c([nH]c[nH+]1)C[C@@H](C(=O)N)N2CC[C@H]3C[NH+](CC[C@H]3CC2=O)CC4CCCCC4 C15673233
CC(C)CC1=[NH+][C@H](ON1)CSc2nnc(n2C3CC3)C4=c5ccccc5=[NH+]C4 C63152640
C[C@H]1CC(=C(N1c2cccc[nH+]2)C)C(=O)CN3C(=O)[C@@H](NC3=O)CC4=c5ccccc5=[NH+]C4 C63194242
CCc1ccc2=[NH+][C@H]3C(=c2c1)N=[NH+]C(=N3)N/N=C/c4cc(c(c(c4)OC)O)OC C39769704
CCc1ccc2=[NH+][C@H]3C(=c2c1)N=[NH+]C(=N3)N/N=C/c4ccc(c(c4)OC)OC C39769723
c1ccc2=[NH+]CC(=c2c1)C[C@@H]3N[C@@H](ON3)C(=O)NCCC4=c5cc(ccc5=[NH+]C4)Cl C63294745
CCOC(=O)C[C@H]1C(=N[C@H](S1)NC(=O)CSC2[NH+]=c3ccccc3=[NH+]2)C C63521362
Cn1c2ccccc2cc1[C@@H]3N=N[C@H](O3)SCC(=O)NCC4[NH+]=c5ccccc5=[NH+]4 C63526271
C[C@@H]1[C@H](C(=O)N(N1C)c2ccccc2)NC(=O)CS[C@@H]3[NH+]=c4ccc(cc4=[NH+]3)[N+](=O)[O-] C63624890
C[C@H]1[C@H](C(=O)N(N1C)c2ccccc2)NC(=O)CS[C@@H]3[NH+]=c4ccc(cc4=[NH+]3)[N+](=O)[O-] C63624891
Cc1ccc2=[NH+][C@@H]([NH+]=c2c1)CCNC(=O)[C@@H]3CCCN(C3)[C@@H]4N=N[C@@H](S4)N5CCCC5=O C63666831
Cc1ccc2=[NH+][C@H]([NH+]=c2c1)CCNC(=O)[C@H]3CCCN(C3)[C@@H]4N=N[C@@H](S4)N5CCCC5=O C63666841
Cc1ccc2=[NH+][C@H]([NH+]=c2c1)CCNC(=O)C3CCN(CC3)[C@H]4N=N[C@@H](S4)N5CCCC5=O C63666861
COc1cc(cc(c1)OC)C(=O)Nc2ccc(cc2)SC[C@H]3C(=O)[NH+]=c4ccccc4=[NH+]3 C63751728
C[C@H]1[C@H](N[C@@H](O1)c2ccccc2[N-]S(=O)(=O)C)C[NH+](C)CC3[NH+]=c4ccccc4=[NH+]3 C64024363
C[C@H](c1ccc2=[NH+]C(=O)[NH+]=c2c1)NC(=O)c3cn(c4c3cccc4)CCOC C64120466
Cc1ccc2=[NH+][C@@H](C(=c2c1)NC(=O)CN3CCN(CC3)c4cccc[nH+]4)C(=O)OC C39016992
CC1=CC(=O)[C@@H]([C@@H](N1CCOC)CC2CCCC2)C(=O)NCC[C@@H]3[NH+]=c4ccc(cc4=[NH+]3)Cl C64152518
C[C@@H]1[NH+]=C(NO1)COc2ccccc2C(=O)O[C@H](C)C(=O)C3=c4ccccc4=[NH+]C3 C64179213
C[C@@H]1[C@H](N([C@@H]([C@@H]1C2[NH+]=c3ccccc3=[NH+]2)NC(=O)c4cccc(c4)[N+](=O)[O-])CCCOC)C C64227710
CCN1c2ccccc2N[C@H](C1=O)[NH+]3CCC[C@@H](C3)C(=O)NCCC4=c5cc(ccc5=[NH+]C4)C C64502372
C[C@H](CCNC(=O)CC1CCN(CC1)C(=O)[C@H]2C=c3ccc(cc3=[NH+]2)OC)[NH+]4CCCC4 C64540912
Cc1ccc2=[NH+][C@@H]([NH+]=c2c1)SCc3nc(on3)CCC(=O)Nc4c(cc(cc4C)C)C C64604266
Cc1ccc2=[NH+][C@H]([NH+]=c2c1)CCNS(=O)(=O)C3=C(N([C@@H](C3)C(=O)OC)C)C C64923165
CN(CCC(=O)N[C@H]1N=N[C@@H](S1)C2CC2)C[C@@H]3[NH+]=c4ccc(cc4=[NH+]3)F C65395921
C[NH+](C)[C@@H](CNC(=O)N(C)C1CC[NH+](CC1)C2CCOCC2)c3ccco3 C66174246
CC[NH+](CC)CCNc1c2c(c3c4c(c([nH+]c3s2)N5CCOCC5)COC(C4)(C)C)ncn1 C08721025
c1cc(ccc1C[NH+]2CC[NH+](CC2)CC(=O)N/N=C/c3cc(ccc3Cl)[N+](=O)[O-])Cl C09041296
CC(C)Cn1c2c(c(n1)C(=O)N3CCOCC3)C[C@@H](CC2)[NH2+]CC(C)(C)C[NH+](C)C C14744061
CCC[C@@]1(C(=O)N(C(=O)N1)CC[C@@H]2CCC[NH+]2C)C3CC[NH+](CC3)C/C=C/c4ccco4 C14988889
C[NH+](C)CCCNC(=O)C1CC[NH+](CC1)Cc2nc(no2)c3ccc(cc3)Cl C30986896
CCOC(=O)[C@@H]1C(=c2cc(ccc2=[NH+]1)OC)NC(=O)[C@H](C)[NH+]3CCC(CC3)C(=O)OCC C38605166
CCOC(=O)[C@@H]1C(=c2cc(ccc2=[NH+]1)OC)NC(=O)[C@@H](C)[NH+]3CCC(CC3)C(=O)OCC C38605170
C[C@@H]1C[C@H](C[NH+](C1)CC(=O)NC2=c3cc(c(cc3=[NH+][C@@H]2C(=O)OC)OC)OC)C C38610465
CCCCC(=O)c1ccccc1C(=O)c2ccc3=[NH+][C@H]([NH+]=c3c2)NC(=O)OC C38611406
CCOC(=O)[C@@H]1C(=c2cc3c(cc2=[NH+]1)OCO3)NC(=O)C[NH+]4CCC(CC4)C(=O)OCC C38626748
Cc1ccc2=C([C@@H]([NH+]=c2c1)C(=O)OC)NC(=O)C[NH+]3CCN(CC3)c4cccc(c4)C(F)(F)F C38664458
c1c(ccc(c1)/C=N/NC(=O)C[NH+]2CCCCC2)/C=N/NC(=O)C[NH+]3CCCCC3 C38799277
C[NH+](C)CCCNC(=O)[C@@H]1CCC[NH+](C1)Cc2nc(no2)c3ccc(cc3)Br C38905468
CC(C)OCCCN[C@H]1/C(=N/S(=O)(=O)c2cccc3c2nsn3)/[NH+]=c4ccccc4=[NH+]1 C38965214
CCCCCN[C@H]1/C(=N/S(=O)(=O)c2ccc(cc2)OC)/[NH+]=c3ccccc3=[NH+]1 C38970900
COCCCN[C@@H]1/C(=N/S(=O)(=O)c2cccs2)/[NH+]=c3ccccc3=[NH+]1 C38975034
CCOc1ccc2=[NH+][C@H](C(=c2c1)NC(=O)C[NH+]3C[C@@H](C[C@@H](C3)C)C)C(=O)OCC C39015716
CC[C@@H](C)C(=O)N1C[C@H](C2(C1)CC[NH2+]CC2)C(=O)NC[C@@H](c3ccc(cc3)OC)[NH+]4CCCC4 C39664061
CCc1ccc2=[NH+]C(=O)[C@H](C=c2c1)[C@H]([C@@H]3N=NNN3C(C)(C)C)[NH+]4CCC(CC4)C(=O)OCC C39710499
CCOC(=O)C1CC[NH+](CC1)[C@@H]([C@H]2C=c3cc(ccc3=[NH+]C2=O)OC)[C@@H]4N=NNN4C(C)(C)C C39711347
Cc1ccc2=[NH+][C@@H]([NH+]=c2c1)/C(=C/c3cccc(c3OCC(=O)Nc4ccc(cc4)F)OC)/C#N C39934858
Cc1ccc2=[NH+][C@@H]([NH+]=c2c1)/C(=C\c3cccc(c3OCC(=O)Nc4ccc(cc4)F)OC)/C#N C39964850
C[C@H](c1[nH]cc([nH+]1)c2ccccc2)NC(=O)NC[C@H](c3ccco3)[NH+]4CCCC4 C58161769
c1cc(oc1)[C@H](CNC(=O)NCc2ccc([nH+]c2)N3CCCC3)[NH+]4CCCCC4 C47777600
CCCNC(=O)C[NH+]1CCC(CC1)NC(=O)NC[C@]2(CCC[C@@H](C2)C)[NH+](C)C C52528519
C=CCSc1nnc(s1)NC(=O)CS[C@H]2[NH+]=c3ccc(cc3=[NH+]2)[N+](=O)[O-] C63302091
COc1cc(ccc1O)/C=C(\C#N)/[C@@H]2N=C(CS2)CS[C@H]3[NH+]=c4ccc(cc4=[NH+]3)[N+](=O)[O-] C63328850
CCSc1nnc(s1)NC(=O)CS[C@H]2[NH+]=c3ccc(cc3=[NH+]2)[N+](=O)[O-] C63547529
c1ccc2=[NH+]C([NH+]=c2c1)CCCNC(=O)C3CCN(CC3)[C@@H]4N=N[C@@H](S4)N5CCCCC5=O C63666903
c1cc2c([nH+]c1)N([C@@H](N2)CCCC(=O)NCCc3c[nH]c[nH+]3)Cc4ccc(cc4)F C63697949
Cc1ccc(c(c1)NC(=O)CS[C@@H]2N=N[C@@H](O2)[C@H](CC3=c4ccccc4=[NH+]C3)[NH3+])C C63720162
C[C@H]1CCCC[NH+]1CCCNC(=O)[C@@H](C)C2CCN(CC2)C(=O)[C@@H]3C=c4ccc(cc4=[NH+]3)OC C63738966
C[C@@H](C1CCN(CC1)C(=O)[C@@H]2C=c3ccc(cc3=[NH+]2)OC)C(=O)NCC[NH+](C)C4CCCCC4 C63739069
Cc1cc2=C([C@@H]([NH+]=c2c(c1)NC(=O)Nc3ccccc3)C(=O)NCC[NH+](C)C)c4ccccc4 C63746303
CCCCC(=O)Nc1nnc(s1)SC[C@H]2C(=O)[NH+]=c3ccccc3=[NH+]2 C63751911
C[NH+](C)CCNC(=O)c1ccc2c(c1)C(=O)N(C2=O)CCC3=c4ccccc4=[NH+]C3 C63795305
C[C@@H](c1cccc(c1)[N+](=O)[O-])[NH+](C)CC(=O)NCCC2=c3ccccc3=[NH+]C2 C64000074
C[C@H](c1cccc(c1)[N+](=O)[O-])[NH+](C)CC(=O)NCCC2=c3ccccc3=[NH+]C2 C64000076
CN(C[C@H]1[NH+]=c2ccc(cc2=[NH+]1)F)C(=O)CC[C@@]3(CCC(=O)N3)Cc4ccc(c(c4)OC)F C64031691
CC[C@@]1(C(=O)N(C(=O)N1)CC(=C)C)C2CCN(CC2)C(=O)CC[C@H]3[NH+]=c4ccc(cc4=[NH+]3)F C64044276
C[C@H]1[C@@H](N([C@@H]([C@@H]1C2[NH+]=c3ccccc3=[NH+]2)NC(=O)c4cccc(c4)[N+](=O)[O-])CCCOC)C C64227709
c1ccc2=[NH+]CC(=c2c1)C[C@@H]([C@@H]3N=N[C@H](O3)SCC(=O)Nc4cccc(c4)Cl)[NH3+] C64428612
Cc1c(cccc1Cl)NC(=O)CCc2nc(no2)CSC3[NH+]=c4ccccc4=[NH+]3 C64517966
C[C@H]1CCCC[NH+]1CCCNC(=O)CC2CCN(CC2)C(=O)[C@@H]3C=c4ccc(cc4=[NH+]3)OC C64540861
C[C@H](C1CCN(CC1)C(=O)[C@@H]2C=c3cc(ccc3=[NH+]2)Cl)C(=O)NCCCN4CC[NH+](CC4)C C64541201
C[C@H](C1CCN(CC1)C(=O)[C@H]2C=c3cc(ccc3=[NH+]2)Cl)C(=O)NCCCN4CC[NH+](CC4)C C64541206
Cc1ccc2=[NH+][C@@H]([NH+]=c2c1)SCc3nc(on3)CCC(=O)Nc4cc(ccc4C)F C64604289
Cc1cc2=[NH+]C([NH+]=c2cc1C)SCc3nc(on3)CCC(=O)Nc4ccc(cc4)Cl C64604359
CCC[C@H](C(=O)NC1[NH+]=c2ccccc2=[NH+]1)NC(=O)c3ccc(cc3)N(C)C C65306072
CC[NH+](CC)[C@H](CNC(=O)NCc1ccc([nH+]c1)N(CC)CC)c2ccco2 C65482461
C[NH+](C)CCCC1=C(C=CC(=C(N1C(F)(F)F)CCC[NH+](C)C)[N+](=O)[O-])[N+](=O)[O-] C05258424
CC[NH+](CC)CCC(=O)OC[C@@H]1C[C@H](C[NH+]2[C@@H]1CCCC2)[C@@H]3CCCCN3N=O C05453011
CC1CC[NH+](CC1)C[C@H](CS(=O)(=O)c2ccc(cc2)[N+](=O)[O-])[NH+]3CCC(CC3)C C04776310
c1ccc(c(c1)C[NH+]2CC[NH+](CC2)CC(=O)N/N=C/c3cc(ccc3Cl)[N+](=O)[O-])Cl C09348574
CC(C)C[NH+]1CC[C@@H](C1)C[NH+](C)Cc2nc(no2)c3ccc(c(c3OC)OC)OC C11702174
CC(C)C[NH+]1CC[C@H](C1)C[NH+](C)Cc2nc(no2)c3ccc(c(c3OC)OC)OC C11702190
CC(C)C[NH+]1CCC(CC1)C[NH+](C)Cc2nc(no2)c3ccc(c(c3OC)OC)OC C11843579
CC(C)c1ccc(cc1)C[NH+]2CCc3c(c(cc(=O)n3CC2)OC[C@@H]4CCC[NH+](C4)C)C(=O)OC C11871859
CC(C)c1ccc(cc1)C[NH+]2CCc3c(c(cc(=O)n3CC2)OC[C@H]4CCC[NH+](C4)C)C(=O)OC C11871861
C[NH+]1CCC[C@@H](C1)COc2cc(=O)n3c(c2C(=O)OC)CC[NH+](CC3)Cc4cc5ccccc5s4 C12155021
CCC[C@@]1(C(=O)N(C(=O)N1)CC[C@H]2CCC[NH+]2C)C3CC[NH+](CC3)Cc4cccc(c4O)OC C14963451
CCOC(=O)[C@@H]1C(=c2cc(ccc2=[NH+]1)F)NC(=O)C[NH+]3CCc4cc(c(cc4[C@H]3C)OC)O C38550275
c1ccc2c(c1)cccc2COc3ccccc3[C@@H]4C[C@@H](N=[NH+]4)C(=O)N/N=C/C5=c6ccccc6=[NH+]C5 C38612955
CCOC(=O)[C@@H]1C(=c2cc(c(cc2=[NH+]1)OC)OC)NC(=O)C[NH+](C)C3CCCCC3 C38669256
CCc1ccc(cc1)C(=O)/C=C/Nc2ccc(cc2)S(=O)(=O)/N=C/3\C[NH+]=c4ccccc4=[NH+]3 C38925925
CCOCCCN[C@H]1/C(=N/S(=O)(=O)c2cccc3c2nsn3)/[NH+]=c4ccccc4=[NH+]1 C38965853
COc1cccc(c1Oc2ccc(cc2[N+](=O)[O-])[N+](=O)[O-])/C=C(\C#N)/C3[NH+]=c4ccccc4=[NH+]3 C39353119
COc1ccc2=[NH+][C@@H]([NH+]=c2c1)/C(=C\c3cc(ccc3OCC(=O)OC)Br)/C#N C39369807
CCC(C)(C)N1[C@@H](N=NN1)[C@@H]([C@@H]2C=c3cc(ccc3=[NH+]C2=O)C)[NH+](Cc4ccccc4)Cc5ccco5 C39710262
CCc1ccc2=[NH+]C(=O)[C@H](C=c2c1)[C@@H]([C@@H]3N=NNN3C(C)(C)C)[NH+](Cc4ccccc4)Cc5ccco5 C39710513
CCc1ccc2=[NH+]C(=O)[C@@H](C=c2c1)[C@@H]([C@@H]3N=NNN3C(C)(C)C)[NH+](Cc4ccco4)C[C@@H]5CCCO5 C39710536
Cc1ccc2=C[C@H](C(=O)[NH+]=c2c1)[C@H]([C@@H]3N=NNN3C(C)(C)C)[NH+](Cc4ccco4)Cc5cccs5 C39710690
Cc1ccc2=C[C@@H](C(=O)[NH+]=c2c1)[C@H](c3nnnn3CCOC)[NH+](Cc4ccc(cc4)F)Cc5ccco5 C39710722
CC(=O)/C(=N/Nc1ccccc1)/[C@@H]([C@H]2C(=O)[NH+]=c3ccccc3=[NH+]2)C(=O)c4ccccc4 C39939904
CCOc1cc(ccc1OCc2ccccc2[N+](=O)[O-])/C=C(\C#N)/C3[NH+]=c4ccccc4=[NH+]3 C39963342
CCOc1cc(cc(c1OCC(=O)OCC)Cl)/C=C(\C#N)/[C@@H]2[NH+]=c3ccc(cc3=[NH+]2)C C39964674
CCOC(=O)/[NH+]=c\1/ccc-2c(cc(oc2c1)O)C[NH+]3CCC(CC3)C(=O)NCc4ccccc4 C45470555
COc1ccc(cc1)[C@@H]2C[C@@H](N3C(=[NH+]2)C[C@@H](N3)C(=O)NCCC4=c5ccccc5=[NH+]C4)C(F)(F)F C63070804
COCC/[NH+]=C\1/N([C@H](CS1)c2cc(ccc2OC)OC)/N=C/C3=c4ccccc4=[NH+]C3 C39948172
COc1cc(ccc1O)/C=C(\C#N)/[C@@H]2N=C(CS2)CS[C@@H]3[NH+]=c4ccc(cc4=[NH+]3)[N+](=O)[O-] C63328848
COc1cc(ccc1O)/C=C(\C#N)/[C@H]2N=C(CS2)CS[C@@H]3[NH+]=c4ccc(cc4=[NH+]3)[N+](=O)[O-] C63328849
C[C@@H]1C(=C(N=N1)C)CCC2=[NH+]C3=c4ccccc4=[NH+][C@H](N3N2)SCC(=O)Nc5ccccc5F C63440615
CC(C)Oc1ccc(cc1)C(=O)COC(=O)CS[C@@H]2[NH+]=c3ccc(cc3=[NH+]2)[N+](=O)[O-] C63515452
CC(C)[C@@H]1N(CCN1S(=O)(=O)c2ccccc2)C(=O)CS[C@@H]3[NH+]=c4ccc(cc4=[NH+]3)[N+](=O)[O-] C63521017
CC(C)[C@H]1N(CCN1S(=O)(=O)c2ccccc2)C(=O)CS[C@@H]3[NH+]=c4ccc(cc4=[NH+]3)[N+](=O)[O-] C63521021
c1ccc2=[NH+]C([NH+]=c2c1)Sc3ccc(o3)/C=N/NC(=O)COc4cccc(c4)Br C63624908
Cc1ccc2=[NH+][C@@H]([NH+]=c2c1)SCc3nc(on3)CCC(=O)Nc4ccc(cc4)C(F)(F)F C63698860
C[C@H]1C(=C(N=N1)C)CCC2=[NH+]C3=c4ccccc4=[NH+][C@H](N3N2)SCC(=O)c5ccc(cc5)F C63708205
CCn1c2ccc(cc2nc1CS[C@H]3[NH+]=c4ccc(cc4=[NH+]3)OC)S(=O)(=O)N(C)C C63726594
c1ccc(c(c1)CSC2[NH+]=c3ccccc3=[NH+]2)C(=O)OCC(=O)NC4(CCCCC4)C#N C63732873
CCCCOC(=O)c1cc(c(c(c1)[N+](=O)[O-])SC2[NH+]=c3ccccc3=[NH+]2)[N+](=O)[O-] C63974356
CC(=O)N[C@H]1c2cc(c[nH+]c2N([C@@H]1C(=O)OC)CCC3=c4ccccc4=[NH+]C3)NC5CCC5 C63980798
C[C@@H](CCC1=c2ccccc2=[NH+]C1)[NH+]3CCC4(CC3)C(=O)N(C(=O)N4CCc5ccc(cc5)OC)C C63985736
CC(C)CCNc1cc2c([nH+]c1)N([C@H]([C@@H]2NC(=O)C)C(=O)OC)CCC3=c4ccccc4=[NH+]C3 C63985830
CC(=O)N[C@H]1c2cc(c[nH+]c2N([C@@H]1C(=O)OC)CCC3=c4ccccc4=[NH+]C3)NC5CCCCCC5 C63993552
c1ccc-2c(c1)Cc3c2ccc(c3)NC(=O)CCc4nc(no4)CSC5[NH+]=c6ccccc6=[NH+]5 C64517990
c1ccc2=[NH+]C([NH+]=c2c1)CCNC(=O)c3ccc(cc3)N4CCCN(C4=O)Cc5ccc(cc5)F C64518186
CCOC(=O)N1CCN(CC1)C(=O)[C@@H]2CC23CC[NH+](CC3)[C@@H](C)CCC4=c5ccccc5=[NH+]C4 C64626175
CCOC(=O)N1CCN(CC1)C(=O)[C@H]2CC23CC[NH+](CC3)[C@H](C)CCC4=c5ccccc5=[NH+]C4 C64626182
C[C@H]1C(=c2ccccc2=[NH+]1)CC[NH2+]CC3=NO[C@@H](C3)Cc4cc(c5c(c4OC)OCO5)OC C64671006
c1ccc(cc1)C[NH+]2CC[NH+](CC2)CC(=O)NCCCNc3ccc(cc3)[N+](=O)[O-] C05041242
CC(=O)c1ccc(cc1)NC(=O)NC[C@H]2C[C@@H]3CC[NH+]2C[C@@H]3C[NH+]4CCN(CC4)c5ncccn5 C08623281
C[NH+](Cc1ccccc1)C[C@H](COc2cc(ccc2OC)C[NH2+]Cc3c4c([nH]n3)CCC4)O C11817280
CC(C)[NH+](C)C[C@@H](COc1cc(ccc1OC)C[NH2+]Cc2c(cccc2OC)OC)O C12111698
CC(C)[NH+](C)C[C@H](COc1cc(ccc1OC)C[NH2+]Cc2c(cccc2OC)OC)O C12111699
CNC(=O)c1ccc(cc1)C[NH+](C)CC(=O)Nc2ccc(cc2)N3CC[NH+](CC3)Cc4ccccc4 C09117728
CC[NH+](CC)Cc1ccccc1C[NH2+][C@@H](C)C(=O)Nc2ccc(cc2)[N+](=O)[O-] C25702773
COCCCNC(=O)[C@@H]1c2c(nc3ccccc3n2)N([C@@H]1[NH3+])/N=C/C4=c5ccccc5=[NH+]C4 C38798589
CC(C)OCCCNC(=O)[C@@H]1c2c(nc3ccccc3n2)N([C@@H]1[NH3+])/N=C/C4=c5ccccc5=[NH+]C4 C38799874
C[C@H](c1ccccc1)OCCCNC(=O)c2ccccc2NS(=O)(=O)c3ccc4=[NH+]C(=O)[NH+]=c4c3 C39440764
CCCC[C@H](C)C(=O)N1C[C@H](C2(C1)CC[NH2+]CC2)C(=O)NC[C@@H](c3cccnc3)[NH+]4CCCC4 C39595024
CC(C)[C@H](C(=O)N1C[C@H](C2(C1)CC[NH2+]CC2)C(=O)NCCC[NH+](C)C)Oc3ccccc3 C39627703
C[C@H]1CCCC[NH+]1CCCNC(=O)[C@@H]2CN(CC23CC[NH2+]CC3)C(=O)COc4cccc(c4)Cl C39628487
C[C@H]1CCCC[NH+]1CCCNC(=O)[C@@H]2CN(CC23CC[NH2+]CC3)C(=O)c4csc(c4OC)Cl C39628551
Cc1cc(c(o1)C(F)(F)F)C(=O)N2C[C@@H](C3(C2)CC[NH2+]CC3)C(=O)NCCC[NH+]4CCCC[C@@H]4C C39628577
Cc1cc(c(o1)C(F)(F)F)C(=O)N2C[C@H](C3(C2)CC[NH2+]CC3)C(=O)NCCC[NH+]4CCCC[C@@H]4C C39628579
C[NH+](C)[C@H](CNC(=O)[C@@H]1CN(CC12CC[NH2+]CC2)C(=O)c3c(cccc3F)F)c4ccc(cc4)OC C39663688
C[NH+](C)[C@H](CNC(=O)[C@H]1CN(CC12CC[NH2+]CC2)C(=O)c3c(cccc3F)F)c4ccc(cc4)OC C39663690
C[NH+](C)[C@H](CNC(=O)[C@@H]1CN(CC12CC[NH2+]CC2)C(=O)c3ccc(cc3)Cl)c4ccc(cc4)OC C39663744
C[NH+](C)[C@H](CNC(=O)[C@H]1CN(CC12CC[NH2+]CC2)C(=O)c3ccc(cc3)Cl)c4ccc(cc4)OC C39663746
C[NH+](C)[C@@H](CNC(=O)[C@@H]1CN(CC12CC[NH2+]CC2)C(=O)c3cccc(c3)Cl)c4ccc(cc4)OC C39663759
Cc1cc(ccc1F)C(=O)N2C[C@@H](C3(C2)CC[NH2+]CC3)C(=O)NC[C@H](c4ccc(cc4)OC)[NH+](C)C C39663813
C[NH+](C)[C@@H](CNC(=O)[C@@H]1CN(CC12CC[NH2+]CC2)C(=O)[C@@H]3CCC=CC3)c4ccc(cc4)OC C39663907
C[NH+](C)C[C@H](c1ccccc1)NC(=O)[C@@H]2CN(CC23CC[NH2+]CC3)C(=O)COc4cccc(c4)Cl C39664752
C[NH+](C)[C@H](CNC(=O)[C@@H]1CN(CC12CC[NH2+]CC2)C(=O)COc3cccc(c3)Cl)c4ccccc4 C39675767
C[NH+](C)[C@H](CNC(=O)[C@H]1CN(CC12CC[NH2+]CC2)C(=O)COc3cccc(c3)Cl)c4ccccc4 C39675769
c1cc2=C(C[NH+]=c2cc1)/C=N/NC(=O)CCCCCCCCC(=O)N/N=C/C3=c4c(=[NH+]C3)cccc4 C39922377
CC[NH+]1[C@H](NN[C@@H]1SCC(=O)N/N=C\C2=c3ccccc3=[NH+]C2)c4ccc(cc4)C C39923308
Cc1c2cc(ccc2[nH]n1)c3cc(cnc3c4ccoc4)OC[C@H](CC5=c6cc(ccc6=[NH+]C5)F)[NH3+] C52569925
CCC(CC)[C@@H](CNc1ccc(cc1[N+](=O)[O-])S(=O)(=O)NCC[NH+](C)C)[NH+]2CCCC2 C59384788
C[C@@]1(C(=O)N(C(=O)N1)NC(=O)C[NH+]2CCC(CC2)C[NH+](C)Cc3ccccc3)CCc4ccccc4 C62620891
CCOc1ccc2c(c1)S[C@H](N2)NC(=O)CS[C@@H]3[NH+]=c4ccc(cc4=[NH+]3)[N+](=O)[O-] C63075108
CN1CC[NH+]=C1SCC(=O)Nc2ccc(cc2)C(=O)NCCC3=c4ccccc4=[NH+]C3 C63209061
CC(C)(C)NC(=O)CSc1nc2ccc(cc2s1)NC(=O)CSC3[NH+]=c4ccccc4=[NH+]3 C63426619
C[C@H]1C(=C(N=N1)C)CCC2=[NH+]C3=c4ccccc4=[NH+][C@@H](N3N2)NCCc5ccc(cc5)Cl C63494651
COc1ccc2=[NH+][C@@H]([NH+]=c2c1)SCC(=O)NNC(=O)c3ccc(cc3)[N+](=O)[O-] C63625864
Cc1cc(c(c(c1)C)NC(=O)CS[C@@H]2[NH+]=c3ccccc3=C4N2NC(=[NH+]4)CCC5=C(N=N[C@@H]5C)C)C C63708284
Cc1ccc(cc1F)NC(=O)CS[C@H]2[NH+]=c3ccccc3=C4N2NC(=[NH+]4)CCC5=C(N=N[C@@H]5C)C C63708330
CN1CC[NH+]=C1SCC(=O)Nc2ccccc2C(=O)NCCC3=c4ccccc4=[NH+]C3 C63843833
C[C@@H](CC(F)(F)F)Nc1cc2c([nH+]c1)N([C@@H]([C@@H]2NC(=O)C)C(=O)OC)CCC3=c4ccccc4=[NH+]C3 C63980847
C[C@H](CCC1=c2ccccc2=[NH+]C1)Nc3cc4c([nH+]c3)N([C@H]([C@H]4NC(=O)C)C(=O)OC)CCC(C)C C63985671
C[C@H](CCC(=C)C)Nc1cc2c([nH+]c1)N([C@@H]([C@@H]2NC(=O)C)C(=O)OC)CCC3=c4ccccc4=[NH+]C3 C63993938
c1ccc2=[NH+]CC(=c2c1)CC[NH2+]Cc3cc4cc5c(cc4nc3N6CCC[C@@H](C6)CO)OCO5 C64053305
Cc1ccc2=[NH+][C@H]([NH+]=c2c1)[C@H](C)NC(=O)c3cn(cc(c3=O)C(=O)NC)CCC(C)C C64110616
c1ccc2=[NH+]CC(=c2c1)CCNC(=O)C[NH+]3CCC(CC3)NS(=O)(=O)[C@H]4CC=CS4 C64174947
CC1=C[C@H]2NC(=C(C(=O)N2C=C1)Cc3nnc(n3C)SCC(=O)NCC4[NH+]=c5ccccc5=[NH+]4)C C64482306
c1ccc(cc1)N2[C@@H](N=NN2)Oc3ccc(cc3)C[NH2+]CCC4=c5ccccc5=[NH+]C4 C64482394
c1ccc(cc1)[C@@H](C(=O)Nc2ccc(cc2Br)[N+](=O)[O-])[NH2+]CCC3=c4ccccc4=[NH+]C3 C64691493
CC[C@H](C)[C@@H](C(=O)NC1[NH+]=c2ccccc2=[NH+]1)NC(=O)c3ccc(cc3)OCC C65305908
CNC(=O)C[NH+]1CCC(CC1)NC(=O)NC[C@H]2CCC[NH+]2CC3CCCCC3 C67458110
c1cc(ccc1Cn2cc(c(n2)C(=O)N/N=C/c3cc(ccc3[O-])[N+](=O)[O-])Br)[N+](=O)[O-] C08780743
[H]/N=C\1/C(=C/c2ccc(o2)c3cccc(c3)C(=O)[O-])/C(=O)N=C4N1N=C(S4)CC(=O)N5CCCCC5 C09360685
Cn1c(nnn1)SCC2=C(N3[C@@H]([C@H](C3=O)NC(=O)c4cc(c(cc4Cl)F)F)SC2)C(=O)[O-] C09944317
Cc1nnc(s1)SCC2=C(N3[C@@H]([C@H](C3=O)NC(=O)[C@@H](C)Cn4cc(cn4)Cl)SC2)C(=O)[O-] C10127196
Cc1c(c(n(n1)c2ccc(cc2)F)Cl)[C@@H]3C=C(Nc4n3nnn4)c5ccc(cc5)O[C@@H](C)C(=O)[O-] C13077443
c1cc(ccc1CC(=O)N2CCN(CC2)c3cc4c(cc3F)c(=O)c(cn4C5CC5)C(=O)[O-])[N+](=O)[O-] C13179521
Cc1ccc(cc1[N+](=O)[O-])C(=O)N2CCN(CC2)c3cc4c(cc3F)c(=O)c(cn4C5CC5)C(=O)[O-] C13179665
C[C@H](C(=O)Nc1cc(ccc1Cl)[N+](=O)[O-])Sc2nnc(n2CC(=O)[O-])c3ccc(cc3)Cl C13203960
Cc1cc(c(n1[C@@H]2CCS(=O)(=O)C2)C)C(=O)CSc3nc4nc(c(c(n4n3)C)CC(=O)[O-])C C13222292
Cc1cccc(c1NC(=O)CSc2nc3cc(ccc3c(=O)n2Cc4ccco4)C(=O)[O-])[N+](=O)[O-] C13267043
c1cc(ccc1C(=O)[O-])NS(=O)(=O)c2ccc(c(c2)[N+](=O)[O-])Sc3ccc4c(c3)OCCO4 C13275575
COc1ccc(c(c1)[N+](=O)[O-])Oc2ccc(cc2[N+](=O)[O-])S(=O)(=O)Nc3ccc(cc3)C(=O)[O-] C13275667
c1cc(ccc1NC(=O)/C=C/c2ccc(c(c2)[N+](=O)[O-])Cl)S(=O)(=O)N3CCC[C@H](C3)C(=O)[O-] C13396181
C[C@@H]1C(=O)N(c2ccccc2O1)CCC(=O)N3CCN(CC3)S(=O)(=O)c4cc(cs4)C(=O)[O-] C13401584
c1cc(c(cc1Cl)S(=O)(=O)N2CCN(CC2)C(=O)c3cc(cc(c3)[N+](=O)[O-])C(=O)[O-])Cl C13408942
Cc1c(c(n2c(n1)nc(n2)SCC(=O)Nc3cc4c(cc3Cl)OCCCO4)C)CCC(=O)[O-] C13444958
c1cc(cc(c1)NS(=O)(=O)c2ccc(c(c2)[N+](=O)[O-])N3CCN(CC3)c4nccs4)C(=O)[O-] C13465250
CCOC(=O)N1CCN(CC1)c2c(c(=O)n3cccc(c3n2)C)/C=C\4/C(=O)N(C(=S)S4)CC(=O)[O-] C16737108
c1ccc2c(c1)C3c4ccccc4C2[C@H]5[C@H]3C(=O)N(C5=O)N/C(=C(\C#N)/C(=O)c6ccc(cc6)[N+](=O)[O-])/[O-] C20068903
CCOc1cc(cc(c1[O-])[N+](=O)[O-])[C@@H]2C3=C(C[C@@H]([C@@H](C3=O)C(=O)OC)C)NC(=C2C(=O)OCC)C C20175561
CC(C)(C)N1C[C@@H](CC1=O)C(=O)N2CCC(CC2)C(=O)Nc3ccc(cc3)S(=O)(=O)[N-]c4ncccn4 C20354670
Cc1ccc(cc1Cl)N2C[C@@H](CC2=O)c3nnc(s3)/N=C(/c4cc(cc(c4)[N+](=O)[O-])[N+](=O)[O-])\[O-] C20576141
Cc1ccc(cc1)N2C[C@H](CC2=O)C(=O)Nc3cc(nn3c4nc5c(cnn5c6cccc(c6)C)c(n4)[O-])C C21111133
c1cc(sc1)S(=O)(=O)[N-]c2ccc3c(c2)c(cc([nH+]3)N4CCN(CC4)c5ncccn5)C(=O)[O-] C21534169
C[C@@H](c1nnc(o1)c2ccccc2)OC(=O)c3ccccc3[N-]S(=O)(=O)c4cccc(c4)[N+](=O)[O-] C22611282
c1cc(ccc1n2c(cc(nc2=O)[O-])NC(=O)CSc3nc4cc(ccc4s3)[N+](=O)[O-])Cl C01921408
Cn1c2c(c(cc(n2)C3CC3)C(=O)N4CCN(CC4)c5ccc(cc5[N+](=O)[O-])C(F)(F)F)c(n1)[O-] C32040761
C[C@H](C(=O)[O-])O[C@@H]1[C@@H]([C@@H](O[C@@H]2[C@@H]1O[C@@H](OC2)c3ccco3)Oc4ccccc4C(=O)C)NC(=O)C C35057336
C[C@@H](C(=O)[O-])O[C@@H]1[C@@H]([C@@H](O[C@@H]2[C@@H]1O[C@@H](OC2)c3ccco3)Oc4ccc(cc4)C(=O)C)NC(=O)C C35057342
Cc1ccc(cc1[N+](=O)[O-])S(=O)(=O)[N-]/N=C/c2cn(nc2c3ccc(cc3)OC)c4ccccc4 C12564602
Cc1ccnc(n1)[N-]S(=O)(=O)c2ccc(cc2)NC(=O)c3ccc(o3)S(=O)(=O)N4CCCC4 C35597464
Cc1c(c(n(n1)C[C@@H](C)C(=O)N[C@H]2[C@@H]3N(C2=O)C(=C(CS3)COC(=O)C)C(=O)[O-])C)Br C35678176
CCCCNC(=O)[C@H](c1ccc2c(c1)OCO2)N(Cc3ccco3)C(=O)c4cc(ccc4[O-])[N+](=O)[O-] C36499870
Cc1ccc(cc1[N+](=O)[O-])S(=O)(=O)[N-]c2ccc(cc2)C(=O)N(C)CC(=O)Nc3ccc(cc3)OC C12520947
CN1c2ccccc2[C@]3(C1=O)C(=C(C(=O)N3CCOC)[O-])C(=O)c4cccc(c4)S(=O)(=O)N(C)C C12465978
C[C@@H]1CCc2c(sc3c2c(nc(n3)CN4CCOCC4)[N-]S(=O)(=O)c5cccc(c5)[N+](=O)[O-])C1 C25436003
CN(C1CCCCC1)C(=O)COc2ccc(cc2[N+](=O)[O-])S(=O)(=O)Nc3ccc(cc3)C(=O)[O-] C13189799
CCN1c2ccccc2[C@@]3(C1=O)C(=C(C(=O)N3CCCOC)[O-])C(=O)c4ccc(cc4)S(=O)(=O)N(C)C C39837581
CN(C)S(=O)(=O)c1ccc(cc1)C(=O)C2=C(C(=O)N([C@]23c4ccccc4N(C3=O)CC=C)CCOC)[O-] C39837586
CN1c2ccccc2[C@@]3(C1=O)C(=C(C(=O)N3C[C@@H]4CCCO4)[O-])C(=O)c5cccc(c5)S(=O)(=O)N(C)C C39840871
COc1ccc2cc(ccc2c1)C(=O)C3=C(C(=O)N([C@H]3c4cccc(c4)[N+](=O)[O-])c5nncs5)[O-] C39848958
Cc1cccn2c1nc(c2C(=O)C3=C(C(=O)N([C@@H]3c4cccc(c4)[N+](=O)[O-])c5nnc(s5)C)[O-])C C40003365
C#CCN1C(=O)[C@H]2[C@H](N[C@@]([C@@H]2C1=O)(Cc3ccc(cc3)[N+](=O)[O-])C(=O)[O-])c4cccc(c4)OC(F)(F)F C33928410
Cc1ccc(cc1S(=O)(=O)[N-]c2ccccc2F)NS(=O)(=O)c3cc(ccc3OC)[N+](=O)[O-] C28808425
Cc1ccc(c(c1)[N+](=O)[O-])NC(=O)/C(=C(\[C@H]2c3ccccc3C(=O)O2)/C(=O)c4cccc(c4)[N+](=O)[O-])/[O-] C48552434
Cc1cc(nc(n1)[N-]S(=O)(=O)c2ccc(cc2)NC(=O)CCCN3C(=O)[C@@H]4CC[C@](C3=O)(C4(C)C)C)C C54646961
CC(=O)O[C@H]1C[C@H](C([C@@H]2[C@]1([C@H]3CC[C@]4([C@@H](OC(=O)[C@H]5[C@]4([C@@]3(C(=O)C2)C)O5)C(=O)[O-])C)C)(C)C)OC(=O)C C13298254
CC(=O)O[C@H]1C[C@H](C([C@@H]2[C@]1([C@@H]3CC[C@]4([C@@H](OC(=O)[C@@H]5[C@@]4([C@@]3(C(=O)C2)C)O5)C(=O)[O-])C)C)(C)C)OC(=O)C C61389439
COC(CN1C[C@@]2(Cc3c1ccc(c3)[N+](=O)[O-])C(=NC(=O)N(C2=O)c4ccc(cc4)Cl)[O-])OC C09451213
COC(CN1C[C@]2(Cc3c1ccc(c3)[N+](=O)[O-])C(=O)N=C(N(C2=O)c4ccc(cc4)Cl)[O-])OC C09451219
COCCn1c(nnn1)[C@H](c2cc3ccc(cc3[nH]c2=O)OC)[NH+]4CCN(CC4)c5ccc(cc5)[N+](=O)[O-] C06136304
C[NH+]1CCc2c(sc(c2C(=O)NC(=O)OC)NC(=O)c3ccc(cc3)S(=O)(=O)N4CCOCC4)C1 C08919977
CC[NH+](CC)CC(=O)N1c2ccccc2Oc3c(c(=O)n(c(=O)n3C)C)[C@@H]1c4cccc(c4)[N+](=O)[O-] C09045898
C[C@]1(C(=O)N(C(=O)N1)NC(=O)C[NH+]2CCN(CC2)C(=O)[C@@H]3COc4ccccc4O3)c5ccccc5 C09217848
CN1C(=O)C(=Cc2cc(ccc2N3CC[NH+](CC3)C/C=C/c4ccccc4)[N+](=O)[O-])C(=O)N(C1=O)C C09090015
c1cc(sc1S(=O)(=O)N2CC[NH+](CC2)Cn3cc(cc(c3=O)C#N)[N+](=O)[O-])Br C09530658
CN1C(=O)C(C(=O)N(C1=O)C)(Cc2cc(ccc2OC)OC)C[NH+]3C[C@H]4C[C@@H](C3)c5cccc(=O)n5C4 C02097861
Cc1c(non1)CN(C)C(=O)c2c(cc(=O)n3c2CC[NH+](CC3)C/C=C/c4ccccc4OC)OC C12038848
c1cc(ccc1Cn2c(nnn2)[C@H](c3cc4cc5c(cc4[nH]c3=O)OCCO5)[NH+]6CCC(CC6)O)F C06445528
C[C@H](C(=O)NC(=O)Nc1ccc2c(c1)OCCO2)[NH+]3CCC(CC3)C(=O)c4ccc5c(c4)OCCO5 C14329287
Cc1cc(ccc1N2C(=O)[C@H]3[C@@H]4C=C(C=C[NH+]4[C@@H]([C@@H]3C2=O)C(=O)c5cccc(c5)[N+](=O)[O-])C#N)[N+](=O)[O-] C09311983
Cc1ccc2cc(c(=O)[nH]c2c1C)C[NH+](CCCN3CCOCC3)[C@@H](c4nnnn4Cc5ccco5)C(C)C C13151180
CCCC[n+]1c2c(cc(c1NC(=O)c3cc(cc(c3)OC)OC)C(=O)OCC)c(=O)n4cccc(c4n2)C C20311373
C[C@H]1CC[C@@H]2[C@@H](C1)C(=O)N(C2=O)c3ccc(c(c3)[N+](=O)[O-])N4CCC(CC4)(C(=O)N)[NH+]5CCCCC5 C20739918
c1cnc(nc1)N2CC[NH+](CC2)CC(=O)N3CCNC(=O)[C@H]3CC(=O)Nc4ccc(cc4)Br C20802863
C[C@@H](C(=O)Nc1cccc(c1)[N+](=O)[O-])N2CC[NH+](CC2)CC(=O)Nc3ccc(cc3)OC(F)(F)F C20808812
C[C@H]1CN(C[C@@H](O1)C)S(=O)(=O)N2CC[NH+](CC2)Cn3c(=S)n(nn3)c4ccc(cc4)Cl C23194901
Cc1cccc(c1)N2CC[NH+](CC2)CCCCNC(=O)CCCn3c4ccc(cc4oc3=O)[N+](=O)[O-] C26956922
CN(CCOC)c1cc([nH+]cc1C#Cc2c(c(ncn2)N)c3ccc4c(c3)OCO4)N5CCOCC5 C28646609
C[NH+]1CCN(CC1)CCCNC(=O)[C@H]2CCCN(C2)C(=O)c3nnc(s3)C(=O)Nc4ccccc4 C33263447
CC1(Cc2c(sc3c2c(=O)n(c(n3)N4CC[NH+](CC4)CC(=O)N5CCCC5)CC(=O)N(C)C)CO1)C C34735125
CC1(Cc2c(sc3c2c(=O)n(c(n3)N4CC[NH+](CC4)CC(=O)N5CCCC5)CC(=O)N6CC6)CO1)C C34735127
C1CCc2c(c3c(s2)nc(n(c3=O)CC(=O)N4CCOCC4)N5CC[NH+](CC5)CC(=O)N6CC6)C1 C34747490
Cc1c(sc2c1c(=O)n(c(n2)N3CC[NH+](CC3)CC(=O)N4CCCCC4)CC(=O)N5CCOCC5)C C34748724
c1cc2c(cc1[N+](=O)[O-])C[C@@H]([C@@H]3N2CC[NH+](C3)CC(=O)N4CCOCC4)C(=O)NCc5ccncc5 C35543933
c1cc2c(cc1[N+](=O)[O-])C[C@@H]([C@H]3N2CC[NH+](C3)CC(=O)N4CCOCC4)C(=O)NCc5ccncc5 C35543937
CCOC(=O)[C@H]1CCCN(C1)C(=O)[C@H]2Cc3cc(ccc3N4[C@@H]2C[NH+](CC4)CC(=O)N5CCCC5)[N+](=O)[O-] C35544497
Cc1ccccc1C(=O)N2CCN(CC2)c3[nH]c(=O)cc(n3)C[NH+]4CCN(CC4)CC(=O)N5CCCC5 C35564500
COCCCNC(=O)c1cc(ccc1N2CC[NH+](CC2)Cc3ccccc3)NC(=O)c4ccc(cc4)[N+](=O)[O-] C35707317
CC1(Cc2c(c(sc2C([NH2+]1)(C)C)NC(=O)Cn3cnc4c3c(=O)n(c(=O)n4C)C)C(=O)OC)C C38806337
c1cc(oc1)CN(C[C@H]2C=c3cc4c(cc3=[NH+]C2=O)OCCO4)S(=O)(=O)c5ccc6c(c5)OCCO6 C39325169
CCOc1ccc(cc1)/C=N/[NH+]=C/2\N[C@H](N=N2)SCC(=O)Nc3nnc(s3)SCC(C)C C39404335
CCc1cccc2=C(C[NH+]=c12)C(=O)[C@H](c3ccccc3)OC(=O)CN4C=N[C@H]5[C@@H]4C(=O)N(C(=O)N5C)C C39421762
Cc1cc(=O)oc2c1cccc2OCC(=O)N3C[C@H](C4(C3)CC[NH2+]CC4)C(=O)NC[C@@H]5COC(O5)(C)C C39659618
Cc1cc(=O)oc2c1cccc2OCC(=O)N3C[C@H](C4(C3)CC[NH2+]CC4)C(=O)NC[C@H]5COC(O5)(C)C C39659620
Cc1ccc(cc1)O[C@@H](C)CNC(=O)[C@@H]2CN(CC23CC[NH2+]CC3)C(=O)c4c(noc4c5cc(on5)C)C C39666196
Cc1cc(no1)c2c(c(no2)C)C(=O)N3C[C@@H](C4(C3)CC[NH2+]CC4)C(=O)NC[C@@H]5c6ccccc6CCO5 C39669140
Cc1c2c(c(cnc2n(n1)C)C(=O)N3C[C@H](C4(C3)CC[NH2+]CC4)C(=O)NCC(C)(C)N5CCOCC5)Cl C39669797
Cc1cc(=O)oc2c1cccc2OCC(=O)N3C[C@@H](C4(C3)CC[NH2+]CC4)C(=O)NCc5cn6ccccc6n5 C39672062
C[C@H]1C(=C(N=N1)C)[C@H](C)NC(=O)[C@@H]2CN(CC23CC[NH2+]CC3)C(=O)c4ccc(nc4)N5CCOCC5 C39674487
Cc1cc(=O)oc2c1cccc2OCC(=O)N3C[C@H](C4(C3)CC[NH2+]CC4)C(=O)N[C@H](C)C5=C(N=N[C@@H]5C)C C39674499
Cc1cc(=O)oc2c1cccc2OCC(=O)N3C[C@@H](C4(C3)CC[NH2+]CC4)C(=O)NC5CCN(CC5)C(=O)C C39688072
Cc1cc(=O)oc2c1cccc2OCC(=O)N3C[C@@H](C4(C3)CC[NH2+]CC4)C(=O)NC[C@@H]5CN(CCO5)C C39696850
CCC1=NN2C(=[NH2+])/C(=C\c3ccc(c(c3)OC)OCc4cc(=O)n5c(n4)sc(n5)C)/C(=O)N=C2S1 C20332046
CCc1nn2c(=O)cc(nc2s1)COc3ccc(cc3)/C=C/4\C(=[NH2+])N5C(=NC4=O)SC(=N5)C6CC6 C20332143
CCOc1ccc(cc1)S(=O)(=O)N(CC(=O)/N=N/C2=c3cnccc3=[NH+][C@@H]2O)c4ccc(cc4)Cl C52627261
c1cc(ccc1NC(=O)C2=c3cc(ccc3=[NH+]C(=O)C2)S(=O)(=O)N4CCOCC4)N5CCOCC5 C39939558
CC(=O)Nc1ccc(cc1)S(=O)(=O)/N=C\2/[C@H]([NH+]=c3ccccc3=N2)Nc4ccc5c(c4)nsn5 C39979843
CCN1CC(=C(c2c1cc3c(c2)OCO3)[O-])C(=O)NCC(=O)N4CCC(CC4)C5[NH+]=c6ccccc6=[NH+]5 C63491419
CC(=O)Nc1ccc(cc1)N[C@H]2/C(=N/S(=O)(=O)c3cccc4c3nsn4)/N=c5ccccc5=[NH+]2 C38979506
c1cc2c(c(c1)[N+](=O)[O-])C(=O)N(C2=O)CCC(=O)OCc3cc(=O)n4cc(ccc4n3)Br C03313488
c1ccc(c(c1)[N+](=O)[O-])S(=O)(=O)N(c2ccc(cc2F)F)S(=O)(=O)c3ccccc3[N+](=O)[O-] C02759499
CCCSc1nc2c(nn1)-c3ccccc3N([C@@H](O2)c4ccc(cc4OC(=O)C)OC(=O)C)C(=O)C C02087112
CCOC(=O)C1=C(N=c2n(c(=O)/c(=C\c3cccc(c3[O-])[N+](=O)[O-])/s2)[C@H]1c4ccc(cc4)N(C)C)C C08400273
C[C@@H](c1ccc(cc1)n2cncn2)N(C)C(=O)c3cc(ccc3N4CCOCC4)S(=O)(=O)N(C)C C08724841
Cn\1c2c(cc(cc2s/c1=N\C(=O)c3ccc(cc3)S(=O)(=O)N(CCC#N)CCC#N)OC)OC C08796701
Cc1ccc(cc1)S(=O)(=O)N2CCC[C@H]2C(=O)/N=c/3\n(c4ccc(cc4s3)[N+](=O)[O-])CCOC C08841170
CCOC(=O)Cn\1c2ccc(cc2s/c1=N\C(=O)c3cc(ccc3[N+](=O)[O-])Cl)S(=O)(=O)C C09078265
Cc1cccn2c1nc3c(c2=O)cc(/c(=N\C(=O)c4ccc(cc4)[N+](=O)[O-])/n3CCCOC(C)C)C#N C09159255
CCOC(=O)c1cc2c(nc3c(cccn3c2=O)C)n(c1=NC(=O)c4ccc(cc4)[N+](=O)[O-])CC(C)C C09282129
CCOCCCn\1c2c(cc(/c1=N\C(=O)c3ccc(c(c3)[N+](=O)[O-])C)C#N)c(=O)n4cccc(c4n2)C C09304850
CCOCCn\1c2ccc(cc2s/c1=N\C(=O)c3ccc(cc3)S(=O)(=O)N(C)C4CC4)[N+](=O)[O-] C10099771
Cc1ccc(cc1)S(=O)(=O)N2CCC[C@@H]2C(=O)/N=c\3/n(c4cc(ccc4s3)[N+](=O)[O-])CCOC C12288293
COC(=O)Cn\1c2cc(ccc2s/c1=N\C(=O)c3ccc(cc3)S(=O)(=O)N4CCCC4)[N+](=O)[O-] C12288489
COC(=O)Cn\1c2cc(ccc2s/c1=N\C(=O)[C@H]3CCCN3S(=O)(=O)c4cccs4)[N+](=O)[O-] C12288576
CC(C)N(C)S(=O)(=O)c1ccc(cc1)C(=O)/N=c\2/n(c3cc(ccc3s2)[N+](=O)[O-])CC(=O)OC C12288603
CCOc1cc(cc(c1OCC)OCC)C(=O)/N=c\2/n(c3cc(ccc3s2)[N+](=O)[O-])CC(=O)OCC C12288698
CCCOC(=O)C1[C@@H](C2=C(C[C@@H](CC2=O)c3ccccc3OC)N=C1C)c4cc(c(c(c4)OC)[O-])[N+](=O)[O-] C12411197
Cc1cc(c(n1c2ccc(cc2)OC(F)F)C)C(=O)[C@H](C)OC(=O)c3cc(c(cc3[N+](=O)[O-])OC)OC C03411845
CCCCCn\1c2c(cc(/c1=N\C(=O)c3cccc(c3)[N+](=O)[O-])C(=O)OCC)c(=O)n4ccccc4n2 C11690859
C[C@H](C(=O)[O-])n1c(=O)c2ccccc2nc1SCC(=O)NC(=O)NC[C@@H]3COc4ccccc4O3 C13233604
CN([C@H](c1cccc(c1)[N+](=O)[O-])c2nnnn2c3ccc(cc3)Br)C(=O)Oc4ccccc4 C13943385
COc1cc(ccc1OS(=O)(=O)c2cccc(c2)[N+](=O)[O-])/C=C\3/C(=O)OC(=N3)c4ccccc4F C15216836
C[C@@H](c1nnc(o1)c2ccc(cc2)[N+](=O)[O-])Sc3nnc(n3c4cccc(c4)Cl)N5CCCC5 C17897672
COc1ccc(cc1)n2c(nnn2)SCC(=O)N3CCN(CC3)S(=O)(=O)c4ccccc4C#N C19313219
Cc1ccc(cc1)/C=N/N\2C(=O)/C(=C/c3ccc(c(c3)Cn4c(c(c(n4)C)[N+](=O)[O-])C)OC)/S/C2=N\C C20353053
CCN(CC)c1ccc(cc1)c2nnc(o2)SCC(=O)N3CCN(CC3)c4ccc(cc4)[N+](=O)[O-] C22025582
CN(C)C(=O)c1ccc(cc1)N(CC(=O)N2CCc3c2ccc(c3)S(=O)(=O)N(C)C)S(=O)(=O)C C22400598
Cc1c2c(cc(nc2n(n1)[C@H]3CCS(=O)(=O)C3)C4CC4)C(=O)OCc5nc(no5)c6cccs6 C23264996
c1ccc(cc1)C(=O)c2ccc(c(c2)[N+](=O)[O-])N3CCN(CC3)S(=O)(=O)c4ccccc4[N+](=O)[O-] C28915958
Cc1ccc(cc1S(=O)(=O)N(c2ccc3c(c2)c(c(o3)C)C(=O)OC)C(=O)c4ccccc4)[N+](=O)[O-] C28119911
Cc1c(c2cc(ccc2o1)N(C(=O)C3CCCCC3)S(=O)(=O)c4cccc(c4)[N+](=O)[O-])C(=O)OC C26460982
CC(C)(C)[C@@H]([C@@H](n1cncn1)Oc2ccc(cc2)Cl)n3c(nnn3)C4(CCCCC4)N5CCOCC5 C33371592
CCCCN(CC(=O)N(CCOC)Cc1cccn1C)S(=O)(=O)c2ccc(c(c2)[N+](=O)[O-])Cl C33422002
Cc1ccc(cc1Cl)N2C(=O)[C@H]3[C@@H]([NH2+][C@@]([C@@H]3C2=O)(CC(=O)[O-])C(=O)[O-])c4ccc(cc4)C(=O)OC C33634435
CC(C)N(CC(=O)N1CCCC[C@H]1c2nc(no2)c3cccc(c3)Cl)C(=O)c4cccc(c4)[N+](=O)[O-] C33662852
CC(C)N(CC(=O)N1CCCC[C@H]1c2nc(no2)c3cccc(c3)Cl)C(=O)c4ccc(cc4)[N+](=O)[O-] C33663415
Cc1ccc(cc1[N+](=O)[O-])S(=O)(=O)[N-]/N=C/c2ccc(c(c2)OC)OCC(=O)N3C[C@@H](O[C@H](C3)C)C C14359031
CC1=C([C@H](N2C(=CSC2=N1)/C=C(/N3CCN(CC3)C(=O)C)\[O-])c4cccc(c4)[N+](=O)[O-])C(=O)OCC=C C35701542
CCC/C=C/[C@H](C(=O)NCS(=O)(=O)c1ccc(cc1)C)N(C(=O)c2cc(ccc2[O-])[N+](=O)[O-])C(C)(C)C C36585878
CC1(OC[C@@H](O1)[C@H]2[C@@H]([C@H]3[C@@H](O2)OC(O3)(C)C)OC(=O)c4ccc(cc4)/N=N/c5ccc(cc5)N(C)C)C C38529295
CC1(OC[C@H](O1)[C@@H]2[C@@H]3[C@@H]([C@@H](O2)OC(=O)c4ccc(cc4)/N=N/c5ccc(cc5)N(C)C)OC(O3)(C)C)C C38529372
Cc1cc(=O)oc2c1ccc(c2)O[C@H](C)C(=O)Nc3ccc(cc3)S(=O)(=O)[N-]c4nc(cc(n4)C)C C40913636
CC(C)n1c(nnc1SCc2ncc(o2)c3ccc4c(c3)OCCO4)c5ccc(o5)Cn6cccn6 C41336503
COC(=O)[C@H]1C(=O)[C@@H](C23C1(CCCC/C=C\CCCC2)[C@H](C(=O)[C@H]3C(=O)OC)C(=O)OC)C(=O)OC C34109590
Cc1ccnc(n1)[N-]S(=O)(=O)c2ccc(cc2)NC(=O)[C@@H](C)N(c3ccc(cc3)F)S(=O)(=O)C C44949302
C[C@H](CN(c1ccccn1)C(=O)c2ccc(cc2)[N+](=O)[O-])N3CCN(CC3)c4cccc5c4OCCO5 C13643813
Cc1cc(nc(n1)[N-]S(=O)(=O)c2ccc(cc2)NC(=O)CCCN3C(=O)[C@H]4CC[C@@](C3=O)(C4(C)C)C)C C54646959
CC1(OC(=O)C(=Cc2ccc(c(c2)[N+](=O)[O-])Sc3nnc(n3C)COc4ccccc4)C(=O)O1)C C59490111
CCOC(=O)C1=C(N=c2n(c(=O)/c(=C/c3cccc(c3[O-])[N+](=O)[O-])/s2)[C@H]1c4ccc(cc4)N(C)C)C C02139832
COC(=O)[C@H]1CCCN1C(=O)[C@@H]2C[C@H](CCN2C(=O)CSCC(=O)[O-])NS(=O)(=O)c3cccs3 C04151721
CC(=O)OCC1=C(N2[C@@H]([C@@H](C2=O)NC(=O)Cn3c(cc(n3)C(F)(F)F)C4CC4)SC1)C(=O)[O-] C09431446
CC(=O)OCC1=C(N2[C@@H]([C@H](C2=O)NC(=O)Cn3c(cc(n3)C(F)(F)F)C4CC4)SC1)C(=O)[O-] C09431451
COc1ccc(cc1)C(=O)COC(=O)c2ccccc2NS(=O)(=O)c3ccc(c(c3)[N+](=O)[O-])[O-] C09630965
CCN([C@@H]1CCS(=O)(=O)C1)C(=O)[C@H](C)Sc2nnc(n2CC(=O)[O-])c3ccc(cc3)OCC C13018600
CCN([C@H]1CCS(=O)(=O)C1)C(=O)[C@H](C)Sc2nnc(n2CC(=O)[O-])c3ccc(cc3)OCC C13018604
CC[C@H](C)N([C@@H]1CCS(=O)(=O)C1)C(=O)CSc2nc3cc(ccc3c(=O)n2CCO)C(=O)[O-] C13045962
CCN(CC)C(=O)c1ccc(cc1)NC(=O)CSc2nc3cc(ccc3c(=O)n2CCO)C(=O)[O-] C13046153
CCCN([C@H]1CCS(=O)(=O)C1)C(=O)CSc2nc3cc(ccc3c(=O)n2C[C@@H](C)O)C(=O)[O-] C13051925
CN(CC(=O)Nc1ccc(c(c1)C(F)(F)F)Cl)C(=O)COc2cc(ccc2[N+](=O)[O-])C(=O)[O-] C13188258
CCOc1ccc(cc1)c2nnc(n2CC(=O)[O-])SCC(=O)N(CC(=O)OCC)c3ccccc3 C13195590
Cc1ccc(c(c1)CN(C)c2ccc(cc2[N+](=O)[O-])S(=O)(=O)Nc3cccc(c3)C(=O)[O-])OC C13212391
CC1=C(Nc2nnnn2[C@@H]1c3ccc(cc3OC(F)F)OC(F)F)c4ccc(cc4)OCC(=O)[O-] C13268561
COc1ccc(cc1S(=O)(=O)NCCNc2ccc(cc2[N+](=O)[O-])S(=O)(=O)C)/C=C/C(=O)[O-] C13314246
Cc1c(c(=O)n(n1C)c2ccccc2)n3c(nnn3)SCC(=O)N[C@@H](Cc4ccccc4)C(=O)[O-] C13407392
CCN(CC)S(=O)(=O)c1ccc2nnc(n2c1)SCC(=O)N[C@@H](Cc3ccccc3)C(=O)[O-] C13407958
c1cc(ccc1OC(F)(F)F)S(=O)(=O)Nc2ccc(cc2[N+](=O)[O-])S(=O)(=O)NCC(=O)[O-] C13464409
c1cc(ccc1C2CCCCC2)S(=O)(=O)Nc3ccc(cc3[N+](=O)[O-])S(=O)(=O)NCC(=O)[O-] C13464413
CCOc1cc(cc(c1OC(=O)c2ccc(cc2)OC)Cl)/C=N/N=C/3\NC(=O)[C@@H](S3)CC(=O)[O-] C13940448
COc1cccc2c1oc(c2)C(=O)C3=C(C(=O)N([C@H]3c4ccc(cc4)[N+](=O)[O-])CCCn5ccnc5)[O-] C01109141
CCCCNS(=O)(=O)c1cccc(c1)C(=O)Nc2ccc(cc2)S(=O)(=O)[N-]c3ncccn3 C20631541
CC(=O)Nc1ccc(cc1)NC(=O)[C@@H]([C@@H](C(=O)[O-])C(=O)Oc2ccccc2)C(=O)Oc3ccccc3 C22204279
Cc1c(=O)c2c(nc(n(c2=O)C)OC)n(c1[O-])O[C@H]3[C@H]([C@@H]([C@@H](CO3)OC(=O)C)OC(=O)C)OC(=O)C C05889922
C[C@@H](C(=O)Nc1ccc(cc1)S(=O)(=O)[N-]c2cc(nc(n2)OC)OC)Oc3ccc(cc3)[N+](=O)[O-] C14037747
CC1=C([C@@H](N2C(=CSC2=N1)/C=C(/NCCOC)\[O-])c3cccc(c3OC)OC)C(=O)OCCOC C36061140
CCC/C=C/[C@H](C(=O)NCS(=O)(=O)c1ccc(cc1)C)N(CCC)C(=O)c2cc(ccc2[O-])[N+](=O)[O-] C36570185
CCCCNC(=O)[C@H](c1ccc(cc1)[N+](=O)[O-])N(Cc2ccc(o2)C)C(=O)c3cc(ccc3[O-])[N+](=O)[O-] C36596701
CCCC(=O)N[C@](C(=O)OCC)(C(F)(F)F)Nc1ccc(cc1)S(=O)(=O)[N-]c2cc(on2)C C03957233
CC1CCN(CC1)c2ccc(cc2[N+](=O)[O-])S(=O)(=O)[N-]c3cc(cc(c3)C(=O)OC)C(=O)OC C08687427
c1ccc2c(c1)c(ccc2/N=N\c3cccc(c3)S(=O)(=O)[O-])/N=N/c4ccc(cc4)N(CCO)CCO C31349913
CCOC(=O)/C(=C/c1ccc([nH]1)[C@H](c2ccc(cc2)C(=O)[O-])[C@H]3C=CC(=N3)/C=C(\C#N)/C(=O)OCC)/C#N C39315025
C[C@H](c1ccccc1)NC(=O)[C@@H](C)OC(=O)c2ccccc2[N-]S(=O)(=O)c3cccc(c3)[N+](=O)[O-] C39581367
CCOC(=O)[C@H]1[C@@H]([C@@H](S[C@@H]1NC(=O)CSc2nnc3n2c(cc(n3)[O-])C(C)(C)C)C(=O)OCC)C C39732332
CCOC(=O)[C@H]1[C@@H](SC(=C1C)C(=O)OCC)NC(=O)CSc2nnc3n2c4c(c(n3)[O-])CCC4 C39733499
CCN1c2ccccc2[C@]3(C1=O)C(=C(C(=O)N3CCCOC)[O-])C(=O)c4cccc(c4)S(=O)(=O)N(C)C C39840876
CN(C)S(=O)(=O)c1ccc(cc1)C(=O)C2=C(C(=O)N([C@H]2c3ccc(cc3)O)CCOCCO)[O-] C40110435
CN(C)c1ccc(cc1)[C@@H]2C(=C(C(=O)N2CCOCCO)[O-])C(=O)c3ccc(cc3)S(=O)(=O)N(C)C C40110500
COc1ccc(c(c1OC)C(=O)[O-])/C=N/N=C/2\NC(=O)[C@H](S2)CC(=O)Nc3ccc(cc3)[N+](=O)[O-] C40142699
CC(=O)OCC(=O)[C@H]1CC[C@@]2([C@]1(CC[C@H]3[C@@H]2CC[C@@]4([C@]3(CC[C@@H](C4)OC(=O)C)C(=O)[O-])OC(=O)C)C)O C43742922
c1cc(sc1)S(=O)(=O)[N-]c2cc(cc(c2)[N-]S(=O)(=O)c3cccs3)C(=O)NCCCn4cc[nH+]c4 C03217938
COc1c(nccn1)[N-]S(=O)(=O)c2ccc(cc2)NC(=S)NC(=O)/C=C/c3ccc(cc3)[N+](=O)[O-] C03096990
C[C@H](/C(=N/C(=S)NNC(=O)COc1ccc(cc1)[N+](=O)[O-])/[O-])Oc2ccc(cc2Cl)Cl C12570133
CCCCOc1nc(nc(n1)N(C)C)N/C(=N/S(=O)(=O)c2ccc(cc2[N+](=O)[O-])C(F)(F)F)/[O-] C59366578
Cc1c(cc(o1)CS[C@H]2[C@@H]([C@@H]([C@@H]([C@@H](O2)COC(=O)C)OC(=O)C)OC(=O)C)OC(=O)C)C(=O)[O-] C59499390
c1cc(ccc1/C=C/C(=O)NC(=S)Nc2ccc(cc2)S(=O)(=O)[N-]c3nccs3)[N+](=O)[O-] C09229620
CC(C)C[C@@H](C(=O)N[C@@H](CCC(=O)[O-])C(=O)[O-])N1C(=O)[C@@]2([C@@H]3C(=c4ccccc4=[NH+]3)CCN2C1=O)C C63374756
CC[C@@H](C)Oc1cccc(c1)C(=O)NC(=S)Nc2ccc(cc2)S(=O)(=O)[N-]c3c(nccn3)OC C66200620
COc1cc(ncn1)[N-]S(=O)(=O)c2ccc(cc2)NC(=S)NC(=O)c3ccccc3[N+](=O)[O-] C66200634
COc1cc(ncn1)[N-]S(=O)(=O)c2ccc(cc2)NC(=S)NC(=O)c3ccc(cc3)[N+](=O)[O-] C66200652
COc1cc(ncn1)[N-]S(=O)(=O)c2ccc(cc2)NC(=S)NC(=O)/C=C/c3cccc(c3)[N+](=O)[O-] C66200694
COCCn1c(nnn1)[C@@H](c2cc3ccc(cc3[nH]c2=O)OC)[NH+]4CCN(CC4)c5ccc(cc5)[N+](=O)[O-] C06136266
c1ccc(cc1)n2c(nnn2)Sc3ccc(cc3[N+](=O)[O-])S(=O)(=O)NCC[NH+]4CCOCC4 C08692889
CCCn1c(c(c(=O)[nH]c1=O)C(=O)CSc2nnc(n2c3ccc(cc3)Cl)[C@@H](C)[NH+](C)C)N C09126162
C[C@@H]1C[C@H]1c2ccc(o2)C[NH+](C)CC(=O)N(CCOC)c3c(n(c(=O)[nH]c3=O)Cc4ccccc4)N C09884581
CC(=O)Nc1ccc(cc1)C[NH+]2C[C@H](C[C@H]2C(=O)Nc3cccc(c3)SC)n4cc(nn4)C(=O)OC C11814066
Cc1c(c(=O)n(n1C)c2ccccc2)NS(=O)(=O)c3cccc(c3)NC(=O)CC[NH2+]Cc4ccco4 C12625575
CC[C@H](c1nnnn1CC(=O)OCC)[NH+](Cc2ccc(cc2)OC)Cc3cc4c(cc(cc4[nH]c3=O)C)C C13064904
CC[C@@H](c1nnnn1CC(=O)OCC)[NH+](Cc2ccc(cc2)OC)Cc3cc4c(ccc(c4[nH]c3=O)C)C C13065245
Cc1cccc2c1[nH]c(=O)c(c2)C[NH+](CCc3ccc(c(c3)OC)OC)Cc4nnnn4Cc5ccco5 C13065591
CC(C)Cc1nc2cc(cc(c2n1C)C(=O)NCC(C)(C)[NH+]3CCOCC3)NS(=O)(=O)N(C)C C12151294
CC(C)[C@@H](c1nnnn1C[C@@H]2CCCO2)[NH+](CCO)Cc3cc4cc5c(cc4[nH]c3=O)OCCO5 C13498799
CCCCn1c(c(c(=O)[nH]c1=O)N(Cc2ccccc2)C(=O)C[NH+]3CCC[C@H](C3)C(=O)OCC)N C15402198
CCOC(=O)c1c(c(sc1NC(=O)C[NH+](C)[C@@H](C)c2ccc(cc2)n3cncn3)C(=O)OC)C C17306264
CCC[NH+](CCC)Cc1c(nnn1c2c(non2)N)C(=O)N/N=C/c3cccc(c3)Br C03633054
COc1ccc(c(c1)OC)NC(=O)c2cc(ccc2NC(=O)C[NH2+]Cc3ccc4c(c3)OCO4)[N+](=O)[O-] C20155036
Cc1nnc(o1)C[NH+]2CCCN(CC2)C(=O)CSc3nc([nH]n3)N/N=C/c4ccc(cc4)C(=O)OC C20906096
C[C@H](c1ccc(cc1)S(=O)(=O)N)[NH+](C)CC(=O)Nc2cc(ccc2OC)S(=O)(=O)N(C)C C23259802
c1ccc(cc1)COc2ccc(cc2)/C=N/NC(=O)c3c(nnn3c4c(non4)N)C[NH+]5CCCCC5 C02520779
Cc1cccc(c1)COc2ccc(cc2)/C=N/NC(=O)c3c(nnn3c4c(non4)N)C[NH+]5CCCC5 C25783517
c1cc(cc(c1)F)COc2ccc(cc2)/C=N/NC(=O)c3c(nnn3c4c(non4)N)C[NH+]5CCCC5 C25783547
COCCn1c(c(c(=O)[nH]c1=O)C(=O)CSc2nnc(n2c3ccccc3)C[NH+]4CCCC4)N C32865952
COCCN(c1c(n(c(=O)[nH]c1=O)Cc2ccccc2)N)C(=O)CN3CCN(CC3)c4cccc[nH+]4 C13146107
CCN(CC)c1ccc(c(c1)OS(=O)(=O)CC)CN(CC[NH+](C)C)C(=O)c2ccc(cc2)[N+](=O)[O-] C34921500
Cc1c2c(=O)[nH]c(nc2sc1C(=O)OCCOC)C[NH+](Cc3ccco3)C[C@@H](COC(C)C)O C35746623
C[C@@H]1[C@H]([C@@H]([C@@H]([C@@H](O1)Oc2ccc3c(c2OC)[nH+]c4c(c3OC)cco4)OC(=O)C)OC(=O)C)OC(=O)C C08740249
CCOC(=O)COc1ccc(c(c1)C(=O)Nc2ccc(cn2)Cl)NC(=O)c3ccc(cc3)C(=[NH2+])N(C)C C36126796
CCCC(=O)OC[C@@H](C[NH+](Cc1ccco1)Cc2[nH]c(=O)c3c(c(sc3n2)C(=O)OC)CC)O C36206721
CC[C@@H](c1nnnn1C[C@H]2CCCO2)[NH+](CCCO)Cc3cc4cc5c(cc4[nH]c3=O)OCCO5 C33937023
CC(C)[C@H](c1nnnn1C[C@H]2CCCO2)[NH+](CCO)Cc3cc4cc5c(cc4[nH]c3=O)OCCO5 C33937244
CCOC(=O)/[NH+]=c\1/ccc-2c(cc(oc2c1)O)COC(=O)CNS(=O)(=O)c3ccc(cc3)NC(=O)C C37867407
CC1(OC[C@H](O1)COC(=O)CCc2ccc(cc2)OC[C@H](C[NH2+]CCNC(=O)N3CCOCC3)O)C C03929810
CCOC(CNC(=O)C(=O)NC[C@H](c1ccco1)[NH+]2CCN(CC2)c3ccc(cc3)OC)OCC C09829015
CCn1cc(c2c1cccc2)/C=C(/C(=O)NCCCn3cc[nH+]c3)\NC(=O)c4cc(c(c(c4)OC)OC)OC C08606517
CC[NH+](CC)CCN(c1nc2c(s1)cccc2S(=O)(=O)C)C(=O)c3cc(cc(c3)[N+](=O)[O-])[N+](=O)[O-] C38845281
CCOC(=O)[C@@H]1[C@@H]([C@@H](S[C@@H]1NC(=O)CSC2=N[C@@H]3C(=c4ccccc4=[NH+]3)N=N2)C(=O)OCC)C C39154607
Cc1c(c(c(c[nH+]1)CO)CNC(=O)[C@H](CC(C)C)N2CC[C@]3(C2=O)CCCN3C(=O)CCC(=O)C)O C39225610
COC(=O)[C@@H]1[C@@H](c2cc(c[nH+]c2N1CCc3c[nH]c4c3cccc4)NC5CCOCC5)NC(=O)[C@@H]6CCOC6 C39344973
Cc1cc(=O)oc2c1cccc2OCC(=O)N3C[C@@H](C4(C3)CC[NH2+]CC4)C(=O)NCCOCCO C39601934
Cc1ccccc1OC[C@@H](C[NH+](C[C@@H](c2ccc(cc2)[N+](=O)[O-])O)C[C@@H](c3ccc(cc3)[N+](=O)[O-])O)O C40156588
CCN(CC)S(=O)(=O)c1ccc(cc1)Nc2c(c(ncn2)N3CCN(CC3)c4cccc[nH+]4)[N+](=O)[O-] C40628107
c1ccc(cc1)CSC[C@@H](C(=O)Nc2ccc(cc2)[N+](=O)[O-])NC(=O)c3coc(n3)C4CC[NH2+]CC4 C43216269
Cc1c(ccc([nH+]1)N)CNC(=O)[C@@H]2C=CCn3n2c(=O)n(c3=O)[C@@H](CSc4ccccc4)C(=O)OC C13489264
Cc1c(ccc([nH+]1)N)CNC(=O)[C@@H]2C=CCn3n2c(=O)n(c3=O)[C@H](CSC4CCCCC4)C(=O)OC C13489291
C[NH+](CCCN1C(=O)c2cccc(c2C1=O)[N+](=O)[O-])CCCN3C(=O)c4cccc(c4C3=O)[N+](=O)[O-] C59482376
Cc1ccc(cc1)S(=O)(=O)N(C)CC(=O)NNC(=O)[C@@H](CC2=c3ccccc3=[NH+]C2)NC(=O)C C63204306
COc1ccc(cc1)NS(=O)(=O)c2ccc(c(c2)[N+](=O)[O-])NNC(=O)CCC3=c4ccccc4=[NH+]C3 C63237194
CC(C)(C)OC(=O)NCC(=O)N1CCC(CC1)C(=O)N[C@@H](CC2=c3ccccc3=[NH+]C2)C(=O)NC4CCCC4 C63362457
CCOc1ccc(cc1)S(=O)(=O)N[C@@H](CC2=c3ccccc3=[NH+]C2)C(=O)NNC(=O)c4ccco4 C63801439
CCCN(C[C@H]1NN=C(O1)c2cccs2)C(=O)CN3C(=O)[C@@H](NC3=O)CC4=c5ccccc5=[NH+]C4 C63855245
c1ccc(c(c1)NCC/N=C(/NCCCCOc2cccc(c2)C[NH+]3CCCCC3)\NC#N)[N+](=O)[O-] C13456519
CC1(COP(=O)(OC1)NCCCCCCCCNP2(=O)OCC(CO2)(C)C(=O)OC)C(=O)OC C05004813
CC(=O)OC[C@@H]1[C@H]([C@@H]([C@@H]([C@@H](O1)n2c3c(cc(c2=S)C#N)CCCC3)OC(=O)C)OC(=O)C)OC(=O)C C05537043
CC(=O)OC[C@H]1[C@H]([C@@H]([C@@H]([C@@H](O1)NC(=S)NCC(=O)c2ccccc2)OC(=O)C)OC(=O)C)OC(=O)C C05759022
CCC[C@H](C(=O)NCCC(C)C)N(Cc1ccco1)C(=O)Cn2nc(nn2)c3ccc(c(c3)OC)OC C06501469
Cc1ccc(cc1)S(=O)(=O)OC[C@@H]2[C@H]([C@@H]([C@@H]([C@@H](O2)OC(=O)C)OC(=O)C)OC(=O)C)OC(=O)C C04536675
CCOC(=O)CN([C@H](c1ccc(cc1)O)C(=O)NCCC(C)C)C(=O)Cn2nc(nn2)c3ccc(cc3)F C06546320
Cc1nnc(s1)NC(=O)CSc2nnc(n2Cc3ccco3)c4ccc(cc4)NS(=O)(=O)C C06088960
Cc1c(c(n(n1)Cc2cc(ccc2OC)[C@@H]3C(=C(OC(=C3C(=O)OC)CC(=O)OC)N)C#N)C)[N+](=O)[O-] C01833302
CCN(CC)S(=O)(=O)c1ccc(cc1)C(=O)NCCS(=O)(=O)N2CCN(CC2)S(=O)(=O)CC C10706024
Cc1ccc(o1)c2nnn(n2)CC(=O)N(Cc3ccco3)[C@H](c4ccc(cc4)N(C)C)C(=O)NC5CCCC5 C00887373
Cc1ccc(cc1S(=O)(=O)N2CCOCC2)NC(=O)COC(=O)CNS(=O)(=O)c3ccccc3 C12542102
CC(=O)OC[C@@H]1[C@H]([C@@H]([C@@H]([C@@H](O1)OC(=O)C)NC(=O)Cc2ccccc2OC(=O)C)OC(=O)C)OC(=O)C C12573194
Cc1ccc(o1)c2nnn(n2)CC(=O)N(Cc3ccc(cc3)OC)[C@@H](c4ccc(o4)C)C(=O)NC(C)(C)C C12716319
COc1cc(cc(c1)OC)C(=O)OCC(=O)NCCNC(=O)COC(=O)c2cc(cc(c2)OC)OC C12808717
Cc1ccc(cc1NC(=O)[C@@H](C)OC(=O)CO/N=C(\C)/c2ccc3c(c2)OCO3)S(=O)(=O)N(C)C C12881347
Cc1ccc(c(c1)n2c(nnn2)SCC(=O)OCC(=O)Nc3ccc(c(c3)S(=O)(=O)N(C)C)C)C C13131172
CCN(CC)S(=O)(=O)c1ccc(c(c1)NC(=O)c2cc(ccc2N(C)C)[N+](=O)[O-])N3CCOCC3 C13135015
CC(=O)N/C(=C/c1cccc(c1)[N+](=O)[O-])/C(=O)N2CCNC(=O)[C@H]2CC(=O)OCCCc3ccccc3 C14019628
Cc1cc(c(n1C[C@H]2CCCO2)C)C(=O)COC(=O)c3ccc(c(c3)[N+](=O)[O-])Sc4nnnn4C C14357925
CC(=O)Oc1ccc(cc1OC(=O)C)[C@@H]2[C@@H](C(=O)c3c(cc(cc3OC(=O)C)OC(=O)C)O2)OC(=O)C C15019950
Cc1ccc(cc1)S(=O)(=O)N[C@@H]2[C@H]([C@@H]([C@H](O[C@H]2OC(=O)C)COC(=O)C)OC(=O)C)OC(=O)C C17020256
Cc1ccc(cc1)S(=O)(=O)OC[C@H]2[C@@H]([C@H]([C@H](O2)n3cnc4c3ncnc4NC=O)OC=O)OC=O C17020845
CCn1c2ccc(cc2nc1CCC(=O)NNC(=O)C[C@H]3CCS(=O)(=O)C3)S(=O)(=O)N(C)C C21959400
CC(=O)OC[C@H]1[C@@H]([C@H]([C@@H]([C@@H](O1)SCc2ccc(cc2)[N+](=O)[O-])OC(=O)C)OC(=O)C)OC(=O)C C22064588
c1ccc2c(c1)ccc(n2)c3coc4cc(ccc4c3=O)O[C@H]5[C@H]([C@@H]([C@@H](CO5)OC=O)OC=O)OC=O C28115406
c1ccnc(c1)c2coc3cc(ccc3c2=O)O[C@@H]4[C@@H]([C@@H]([C@@H]([C@@H](O4)COC=O)OC=O)OC=O)OC=O C34898319
CC(=O)N[C@@H]1[C@@H]([C@@H]([C@@H](O[C@@H]1OC(=O)c2ccccc2OC(=O)C)COC(=O)C)OC(=O)C)OC(=O)C C35052883
CCCn1c2ccccc2nc1S[C@@H]3[C@@H]([C@@H]([C@@H]([C@@H](O3)COC(=O)C)OC(=O)C)OC(=O)C)NC(=O)C C35052903
c1cc(oc1)[C@H]2CC(=NN2C(=O)CN(CCN3CCOCC3)C(=O)c4ccco4)c5ccc(cc5)[N+](=O)[O-] C35946478
c1cc(oc1)[C@H]2CC(=NN2C(=O)CN(CCN3CCOCC3)C(=O)C4CCCC4)c5ccc(cc5)[N+](=O)[O-] C35946484
COCCN(CC(=O)N1[C@@H](CC(=N1)c2ccc(cc2)[N+](=O)[O-])c3ccc(cc3)OC)C(=O)c4ccco4 C35960291
CCC/C=C/[C@@H](C(=O)NCS(=O)(=O)c1ccc(cc1)C)N(C)C(=O)c2cc(cc(c2)[N+](=O)[O-])[N+](=O)[O-] C36528152
CCCN([C@H](c1ccc(cc1)[N+](=O)[O-])C(=O)NCS(=O)(=O)c2ccc(cc2)C)C(=O)[C@@H]3CCC(=O)N3 C36575840
CC(=O)Oc1ccc(cc1OC(=O)C)[C@@H]2[C@H](Cc3c(cc(cc3OC(=O)C)OC(=O)C)O2)OC(=O)C C03978820
COc1ccc(cc1OC)[C@@H]2c3ccc(cc3OC(=C2C#N)N)OC(=O)COc4ccc(cc4)[N+](=O)[O-] C38658493
C[C@H](c1nnc(n1C)SCC(=O)c2ccc(c(c2)[N+](=O)[O-])OC)NC(=O)Cc3ccc(cc3)OC C39745088
CC[C@H](C(=O)Nc1ccc(cc1)[N+](=O)[O-])Sc2nnc(n2CC)CNC(=O)Cc3ccc(cc3)OC C39768068
CC(=O)N[C@H]1[C@H]([C@@H]([C@@H](O[C@@H]1OC(=O)Cn2c3ccccc3oc2=O)COC(=O)C)OC(=O)C)OC(=O)C C39842065
CCCn1c2ccccc2nc1S[C@@H]3[C@H]([C@@H]([C@@H]([C@@H](O3)COC(=O)C)OC(=O)C)OC(=O)C)OC(=O)C C39915790
CCCCNC(=O)c1cc2ccc(cc2oc1=O)OC(=O)CCN3C(=O)c4cccc(c4C3=O)[N+](=O)[O-] C40890598
COC(=O)c1ccc(cc1)[C@@H]2[C@H]3[C@@H](C(=O)N(C3=O)Cc4ccc(o4)[N+](=O)[O-])[C@@]([NH2+]2)(CCSC)C(=O)[O-] C43218274
CC(=O)OC[C@@H]1[C@H]([C@@H]([C@@H]([C@H](O1)Sc2nnc(n2N)c3ccccc3)OC(=O)C)OC(=O)C)OC(=O)C C43766887
CCCCCOC(=O)/C=C/c1cn(c(=O)[nH]c1=O)[C@H]2[C@@H]([C@H]([C@H](O2)COC(=O)C)OC(=O)C)OC(=O)C C44608082
Cc1cc(=O)oc2c1ccc(c2)O[C@@H]3[C@@H]([C@H]([C@@H]([C@@H](O3)COC(=O)C)OC(=O)C)OC(=O)C)OC(=O)C C44699306
CCOC(=O)c1c(cn(n1)c2ccc(cc2)[N+](=O)[O-])OCC(=O)N(CCC(=O)N)c3ccc(cc3)F C46761204
CCC[C@H](c1nnnn1Cc2ccco2)N(Cc3ccco3)Cc4cc5cc6c(cc5[nH]c4=O)OCCO6 C13499411
CC(=O)Nc1ccc(cc1)S(=O)(=O)N(Cc2ccccc2)CC(=O)N/N=C/c3cccc(c3)[N+](=O)[O-] C59443679
CCNS(=O)(=O)c1ccc(cc1)NC(=O)CSc2nnc(n2CC=C)c3cccc(c3)[N+](=O)[O-] C59789112
Cc1c(c2c(cc1O[C@H]3[C@H]([C@@H]([C@@H]([C@@H](O3)COC(=O)C)OC(=O)C)OC(=O)C)NC(=O)C)sc(=O)o2)C C62725245
Cc1c(ccc2c1sc(=O)o2)O[C@@H]3[C@H]([C@@H]([C@@H]([C@@H](O3)COC(=O)C)OC(=O)C)OC(=O)C)NC(=O)C C62725292
Cc1cc2cc(c(nc2cc1C)O)[C@@H](c3nnnn3C(C)(C)C)[NH+](Cc4ccco4)C[C@@H]5CCCO5 C08672639
CC(C)c1ccc(cc1)N2C(=O)[C@H](C(=O)NC2=S)/C=N/C[C@H]3c4c(cc5c(c4OC)OCO5)CC[NH+]3C C08964648
Cn1c2ccc(cc2nc1CC[NH+]3CCN(CC3)c4ccccc4)NC(=O)c5cccc(c5)[N+](=O)[O-] C09087816
C[C@H](c1nnc(n1c2ccc(cc2)Cl)SCC(=O)Nc3ccc(cc3Cl)[N+](=O)[O-])[NH+](C)C C09100884
C[C@H](c1nnc(n1c2ccc(cc2)Cl)SCC(=O)Nc3ccc(cc3[N+](=O)[O-])Cl)[NH+](C)C C09103626
C[C@H](c1nnc(n1c2ccc(cc2)Cl)SCC(=O)Nc3ccc(c(c3)[N+](=O)[O-])Cl)[NH+](C)C C03379706
COC(=O)C1CC[NH+](CC1)[C@@H](c2ccc(cc2)[N+](=O)[O-])c3c(n4c(s3)nc(n4)c5ccco5)O C09808348
COC(=O)C1CC[NH+](CC1)[C@H](c2ccc(cc2)[N+](=O)[O-])c3c(n4c(s3)nc(n4)c5ccco5)O C09808350
C[C@@H](C(=O)Nc1ccc(cc1)[N+](=O)[O-])Sc2nnc(n2Cc3ccccc3)C[NH+]4CCCCC4 C10288655
C[C@H](C(=O)Nc1ccc(cc1)[N+](=O)[O-])Sc2nnc(n2Cc3ccccc3)C[NH+]4CCCCC4 C10288665
c1cc(cc(c1)[N+](=O)[O-])NC(=O)CSC2=Nc3c(cnn3c4ccc(cc4)Cl)C5=[NH+]CCCN52 C12390209
Cc1cc(c2cc(c(=O)[nH]c2c1)[C@@H](c3nnnn3C(C)(C)C)[NH+]4CCN(CC4)c5ccc(cc5)OC)C C06193530
Cc1ccc(c2c1cc(c(=O)[nH]2)[C@@H](c3nnnn3C(C)(C)C)[NH+]4CCN(CC4)c5ccc(cc5)[N+](=O)[O-])C C06244767
CC[C@H](c1nnnn1C(C)(C)CC)[NH+](Cc2cc3cc4c(cc3[nH]c2=O)OCCO4)C5CCCCC5 C13064379
CC[C@@H](c1nnnn1C(C)(C)CC)[NH+](Cc2cc3cc4c(cc3[nH]c2=O)OCCO4)C5CCCCC5 C13064380
Cc1ccc2cc(c(=O)[nH]c2c1)[C@@H](c3nnnn3C(C)(C)C)[NH+]4CCN(CC4)c5nc6ccccc6s5 C06409806
Cc1cccc2c1[nH]c(=O)c(c2)[C@H](c3nnnn3C[C@@H]4CCCO4)[NH+]5CCN(CC5)c6ccc(cc6)F C06443830
CC[NH+](CC)CCN1[C@@H](/C(=C(/c2cc3cccc(c3o2)OC)\O)/C(=O)C1=O)c4ccc(cc4)[N+](=O)[O-] C09271683
Cc1ccc(c(c1)N2CC[NH+](CC2)[C@@H](c3cc4c(ccc(c4[nH]c3=O)C)C)c5nnnn5C[C@H]6CCCO6)C C06195651
c1cc(cc(c1)[N+](=O)[O-])C(=O)NCC[NH+]2CCN(CC2)c3nc(ns3)Cc4ccc(cc4)Cl C16492840
CCC(C)(C)n1c(nnn1)[C@H](c2ccc(c(c2)OC)O)[NH+]3CCN(CC3)c4nc5ccccc5s4 C04355350
Cc1c(n(c(c1C#N)NC(=O)C[NH+]2CCN(CC2)c3ccc(cc3[N+](=O)[O-])Cl)Cc4ccco4)C C19532610
C[C@@H](c1nnc(n1c2ccc(cc2)F)S[C@H](C)C(=O)Nc3cc(ccc3Cl)[N+](=O)[O-])[NH+](C)C C23483146
Cc1c(n(c(c1C#N)NC(=O)C[NH+](C)Cc2cc(ccc2Cl)[N+](=O)[O-])c3ccc(cc3)OC)C C25022420
Cc1ccccc1c2nc(on2)C[NH+]3CCC(CC3)C(=O)Nc4ccc(c(c4)S(=O)(=O)N5CCCC5)C C30973451
Cn1c2ccc(cc2n(c1=O)C)NC(=O)[C@@H]3CCC[NH+](C3)Cc4nc(no4)c5ccc(cc5Cl)Cl C31055174
CCOC(=O)C1=C(N(C(=O)N[C@@H]1c2ccc(cc2C)C)C)C[NH+]3CCCN(CC3)C(=O)c4ccco4 C35646706
CCOC(=O)C1=C(N(C(=O)N[C@H]1c2ccc(cc2C)C)C)C[NH+]3CCCN(CC3)C(=O)c4ccco4 C35646708
Cc1ccc(cc1C)N2CC[NH+](CC2)Cc3cc(=O)[nH]c(n3)N4CCN(CC4)C(=O)COc5ccccc5 C35926640
CCOC(=O)C1=C(N(C(=O)N[C@H]1c2ccccc2Cl)C)C[NH+]3CCCN(CC3)C(=O)c4ccco4 C35992773
CC(C)(C)OC(=O)N[C@@H]1CCN(C1)C(=O)[C@H]2CC=CC[C@@H]2C(=O)N3CCN(CC3)c4cccc[nH+]4 C38733497
CCc1ccc2c(c1)sc(n2)N3CC[NH+](CC3)CCNC(=O)c4cc(cc(c4)[N+](=O)[O-])[N+](=O)[O-] C38772676
c1cc(cc(c1)[N+](=O)[O-])NC(=O)[C@@H]2CCC[NH+](C2)Cc3nc(no3)c4ccc(cc4)Br C38905294
Cc1ccc2c(c1C)nc(s2)N3CC[NH+](CC3)CCNC(=O)c4cc(cc(c4)[N+](=O)[O-])[N+](=O)[O-] C43922370
C[C@H](C(=O)Nc1cc(ccc1Cl)[N+](=O)[O-])[NH+]2CCN(CC2)[C@H](c3ccccc3Cl)C(=O)OC C45716765
C=CC[NH+]1CCN(CC1)c2ccc(cc2)NC(=O)CSc3nnc(o3)c4cccc(c4)[N+](=O)[O-] C33415144
C=CC[NH+]1CCN(CC1)c2ccccc2NC(=O)CSc3nnc(o3)c4ccc(cc4)[N+](=O)[O-] C59212518
C[C@@H](c1nc(no1)c2ccc(cc2)Cl)[NH+]3CCN(CC3)[C@H](C)C(=O)Nc4ccc(cc4)[N+](=O)[O-] C12947823
C[C@H](c1nc(no1)c2ccc(cc2)Cl)[NH+]3CCN(CC3)[C@H](C)C(=O)Nc4ccc(cc4)[N+](=O)[O-] C12947832
C[C@H](c1nc(no1)c2ccc(cc2)Cl)[NH+]3CCN(CC3)[C@@H](C)C(=O)Nc4ccc(cc4)[N+](=O)[O-] C12947836
Cc1ccc(cc1)c2nc(on2)C[NH+]3CCN(CC3)[C@@H](C)C(=O)Nc4ccc(cc4Cl)[N+](=O)[O-] C32892806
COC(=O)c1ccc(cc1)Oc2coc3c(c2=O)ccc(c3C[NH+]4C[C@H]5C[C@@H](C4)c6cccc(=O)n6C5)O C41584822
C[C@@]12[C@@H]3C(=c4cc(ccc4=[NH+]3)OC)CCN1C(=O)N(C2=O)c5ccc(cc5)C(=O)Nc6cccc(c6)OC C63362441
C[C@@]12[C@H]3C(=c4cc(ccc4=[NH+]3)OC)CCN1C(=O)N(C2=O)c5ccc(cc5)C(=O)Nc6cccc(c6)OC C63362442
C[C@@]12[C@@H]3C(=c4cc(ccc4=[NH+]3)OC)CCN1C(=O)N(C2=O)c5ccc(cc5)C(=O)Nc6ccc(cc6)OC C63362478
C[C@@]12[C@H]3C(=c4cc(ccc4=[NH+]3)OC)CCN1C(=O)N(C2=O)c5ccc(cc5)C(=O)Nc6ccc(cc6)OC C63362479
C[C@@H]1C=C([C@H](N1c2cc(ccc2OC)[N+](=O)[O-])C)/C=C(/C#N)\C(=O)NCCC3=c4ccccc4=[NH+]C3 C63623070
CCOc1ccc(cc1C[NH+]2C[C@H]3C[C@@H](C2)c4cccc(=O)n4C3)/C=N/NC(=O)[C@@H]5C=C(N=N5)C(C)(C)C C63699219
COc1cc(cc(c1)OC)N[C@@H]2/C(=N/S(=O)(=O)c3cccc4c3nsn4)/N=c5ccccc5=[NH+]2 C38971249
COc1cc(cc(c1)OC)N[C@H]2/C(=N/S(=O)(=O)c3cccc4c3nsn4)/N=c5ccccc5=[NH+]2 C38971250
CC[C@H](C)OC(=O)C1=C(NC(=O)N[C@@H]1c2ccc(c(c2)Br)F)C C01152029
c1cc(c(c(c1)Cl)Cl)/C=N/NC(=O)CNC(=O)c2ccc(cc2)F C02552970
c1cc(oc1)C(=O)Nc2ccc(cc2)NC(=O)/C=C/c3ccc(cc3)Cl C00677395
C[C@@H](C(=O)N/N=C/c1ccccc1O)Oc2ccccc2Br C05515479
c1ccc(cc1)NC(=O)/C(=C\c2ccco2)/NC(=O)c3ccccc3Cl C05774533
Cc1cc(c(c(c1)C)NC(=O)[C@H](C)OC(=O)c2ccc3c(c2)c(c([nH]3)C)C)C C09552092
c1cc(oc1)C(=O)Nc2ccc(c(c2)C(F)(F)F)NC(=O)C3CCCC3 C10964902
c1ccc(c(c1)C(=O)NNC(=O)c2ccccc2Br)OC(F)F C11257594
C[C@H](C(=O)NNC(=O)c1cccc(c1Cl)Cl)Oc2ccc(cc2)F C15384626
Cc1ccc(c(c1)NC(=O)CCc2c([nH]n(c2=O)c3ccc(cc3)F)C)C C16201723
Cc1cc(nc(n1)NNC(=O)CSc2cccc3c2c(ccc3)Cl)C C22234353
c1ccnc(c1)CCSc2nnc(n2N)c3ccc(cc3Cl)Cl C23138151
C[C@@H]([C@H](c1cccs1)N2CCOCC2)NC(=O)Nc3cccc(c3)Cl C23182605
C[C@@H](COC)NC(=O)c1ccc(cc1)c2c3c(n[nH]2)-c4ccccc4CCC3 C23312101
CS(=O)(=O)Nc1ccc(cc1)/C=C/C(=O)Nc2ccc(cc2Cl)Cl C23606739
C[C@@H](C(=O)NNC(=O)c1cc2c(cccc2s1)F)Oc3ccc(cc3)F C24295504
C[C@@H](C(=O)NNC(=O)c1cc(cc(c1)Cl)Cl)Oc2ccc(cc2)F C24296037
c1cc(ccc1[C@H](C#N)/C(=N\N)/C(=O)[C@@H](C#N)c2ccc(cc2)Cl)Cl C06512679
CC(C)Oc1nc(n(n1)c2cccc(c2)N)c3ccc(cc3)C(F)(F)F C35828686
CC(C)(C)C(=O)NNC(=O)COc1ccc2ccccc2c1Br C04810972
c1ccc2c(c1)CCN2[C@H](CNC(=O)Nc3ccc(cc3)F)c4ccco4 C38631976
CNS(=O)(=O)c1cccc(c1)NC(=O)/C=C/c2cc(cc(c2)Cl)Cl C40088150
C[C@H](c1ccc(cc1)Cl)N(C)C(=O)Nc2cccc(c2)C(=O)NC3CC3 C40104249
c1cc(ccc1C(F)(F)F)NC(=O)NCCc2cc(cc3c2OCOC3)F C40119941
c1ccc(cc1)N2CC[C@H](C2)CNC(=O)C(=O)Nc3cccc4c3CCCC4 C41894098
CCc1ccc(cc1)/N=C/2\NC(=O)[C@H](S2)CC(=O)Nc3ccc(cc3)C C44807823
Cc1cccc(c1NC(=O)N[C@@H](CN2CCCCCC2=O)c3ccccc3)C C46808416
Cc1cc(ccc1NC(=O)C(=O)N[C@H](C)c2ccc3ccccc3c2)N(C)C C48800390
C[C@@H](C(=O)N/N=C\c1cc(ccc1O)Br)Oc2ccccc2 C54235242
CN(c1ccccc1C(=O)NNc2ccc(cc2)F)C(=O)c3cccs3 C55105114
C[C@@H](CC(=O)Nc1ccc2c(c1)[nH]c(=O)o2)c3ccc(cc3)C(F)(F)F C57431271
C[C@H](CC(=O)Nc1ccc2c(c1)[nH]c(=O)o2)c3ccc(cc3)C(F)(F)F C57431272
c1ccnc(c1)/C=C/c2cccc(c2)NC(=O)c3c[nH]nc3c4ccc(cc4)F C12109021
CC(C)(C)NS(=O)(=O)c1ccc(cc1)C(=O)Nc2cccc(c2F)Cl C28696172
c1ccc(c(c1)C(=O)N/N=C/c2cccs2)NC(=O)c3ccccc3F C58871338
C[C@@H](c1ccc(cc1F)F)Sc2nnc(n2N)c3ccccc3OC C59925079
Cc1cc(ccc1Br)OCC(=O)N/N=C(/C)\c2ccc(cc2)O C06825918
C[C@H]1CCc2c(sc(c2C#N)NC(=O)CNc3ccc(cc3)C(=O)C)C1 C15288253
c1cc2c(cccn2)c(c1)NC(=O)C(=O)NCCC34CC5CC(C3)CC(C5)C4 C61785095
Cc1ccc(cc1NC(=O)CCNC(=O)C23CC4CC(C2)CC(C4)C3)C#N C63961150
C[C@H](C(=O)Nc1ccc(c(c1)C(=O)NC)F)Oc2ccc(c(c2)Cl)Cl C64436489
c1ccc(cc1)S(=O)(=O)Nc2ccccc2NC(=O)C=C3CCCCC3 C64509718
C[C@@H](c1ccc(cc1)N2CCOCC2)NC(=O)Nc3ccc(cc3)SC C65452226
C[C@@H](C(=O)Nc1ccc(c(c1)Cl)Cl)Nc2ccc(cc2)N(C)C(=O)C C65975579
c1cc(ccc1CS(=O)(=O)NNC(=O)c2cc3c(s2)CCCCC3)F C66578071
COC(=O)[C@H](c1cc(ccc1F)F)NC(=O)c2c[nH]c3c2ccc(c3)Cl C66659830
Cc1ccc2c(c1)[nH]cc2CC(=O)N3CCC(CC3)NC(=O)CC4CCCC4 C66787364
Cc1cc(ccc1NC(=O)NC(C2CC2)C3CC3)C(=O)N4CCCC[C@@H]4C C66967129
CC(C)Oc1ccc(cc1NC(=O)C(=O)NC23CC4CC(C2)CC(C4)C3)F C67488722
CCc1ncc(s1)CN(C)C(=O)NCc2cc(cc3c2[nH]c(c3C)C)C C67638552
COc1ccc(cc1)N2CCN(CC2)C(=O)/C(=C/c3ccccc3OCC(=O)[O-])/C#N C07209626
c1ccc(c(c1)Oc2c(c(=O)n3ccccc3n2)/C=C\4/C(=O)N(C(=S)S4)CCC(=O)[O-])F C09209722
C[C@H]1CCC[C@@H](N1C(=O)CSc2nc3cc(ccc3c(=O)n2CCCOC)C(=O)[O-])C C13023763
Cc1c(cco1)c2nnc(n2/N=C/c3ccc4cc(ccc4c3)OC)SCC(=O)[O-] C13078017
C[C@H](c1ccccc1)N(C)C(=O)CSc2nnc(n2CCC(=O)[O-])c3ccc(cc3)OC C13179123
COc1cc(cc(c1)OC)c2nnc3n2N=C([C@H](S3)CC(=O)[O-])c4ccc(cc4)F C13182851
CCOc1ccc(cc1)c2nnc(n2CC(=O)[O-])S[C@H](C)C(=O)N(C)Cc3ccccc3 C13195367
Cc1ccc2c(cc(=O)oc2c1)CSc3nnc(n3CC(=O)[O-])c4ccc(cc4)OC C13200594
COc1ccc(cc1)c2nnc(n2CC(=O)[O-])SCc3cc(=O)oc4c3cc5c(c4)CCC5 C13200977
c1cc(ccc1[N+](=O)[O-])S/C(=C/c2cn(nc2c3ccc(c(c3)F)F)CCC#N)/C(=O)[O-] C13215162
CCCc1nnc(n1CC(=O)[O-])SCC(=O)N(C)Cc2ccc(o2)c3ccc(cc3)Cl C13219478
CCN(Cc1ccc(s1)Cl)C(=O)CSc2nc3nc(c(c(n3n2)C)CCC(=O)[O-])C C13223410
CN(C)S(=O)(=O)c1ccc(cc1)OCCSc2ncc(n2c3ccc(cc3)F)C(=O)[O-] C13236996
CN(C)S(=O)(=O)c1ccc(c(c1)C(=O)[O-])Sc2nnc(n2C3CC3)Cc4cccs4 C13279045
c1cc(ccc1c2ccc(cc2)OCC(=O)N(C[C@@H]3CCCO3)[C@@H]4CCS(=O)(=O)C4)C(=O)[O-] C13318625
C[C@@H](C(=O)[O-])n1c(=O)c2ccccc2nc1SCC(=O)c3cn(c4c3cccc4)CCC#N C13335053
C[C@H](C(=O)[O-])n1c(=O)c2ccccc2nc1SCC(=O)c3cn(c4c3cccc4)CCC#N C13335055
c1cc(c(cc1Cl)[N+](=O)[O-])c2ccc(o2)/C=C/3\C(=O)N(C(=S)S3)CCCC(=O)[O-] C13343581
CCOc1ccc(cc1)N(CCC#N)C(=O)CSc2ncc(n2c3ccc(cc3)F)C(=O)[O-] C13353115
c1cc(ccc1/C=C/C(=O)N2CCN(CC2)S(=O)(=O)c3cc(cs3)C(=O)[O-])OC(F)F C13398834
CCCN\1C(=O)/C(=C\c2ccc(cc2)OCC(=O)[O-])/S/C1=N\c3nnc(s3)CC C16906646
c1cc(cc(c1)[N+](=O)[O-])[C@@H]2C(=C(C(=O)N2Cc3ccco3)[O-])C(=O)c4ccc(cc4)Cl C09109552
c1ccc(cc1)CSc2nnc(s2)N3[C@@H](C(=C(C3=O)[O-])C(=O)c4ccco4)c5ccco5 C09356938
CCc1nc2n(n1)c(c(s2)[C@H](c3cccs3)N4CCN(CC4)C(=O)OCC)[O-] C22854679
Cc1ccc(cc1[N+](=O)[O-])S(=O)(=O)[N-]c2ccc(cc2)C(=O)N(Cc3ccccc3)C4CC4 C23874506
COc1cc(c(cc1[N-]S(=O)(=O)c2ccc(c(c2)[N+](=O)[O-])Cl)Cl)OC C06315260
Cc1ccc(c(c1)[N+](=O)[O-])c2ccc(o2)/C=C/3\C(=O)N(C(=S)S3)CCCC(=O)[O-] C32694346
COC(=O)c1ccc(o1)COc2ccc(cc2)/C=N/n3c(nnc3[S-])C(F)F C02793073
Cc1ccc2c(c1)cc(o2)C(=O)C3=C(C(=O)N([C@@H]3c4ccc(o4)C)CCN5CCOCC5)[O-] C35521132
Cc1nnc(s1)N2[C@H](C(=C(C2=O)[O-])C(=O)c3ccco3)c4cccc(c4)Oc5ccccc5 C00635647
CC(=O)c1ccc(cc1)S(=O)(=O)[N-]c2cccc(c2)c3ccc(nn3)N4CCOCC4 C09714612
CCOC(=O)[C@H]1C(=C2C(=NC(=NC2=O)[C@@H](C)Sc3c(c(cc(n3)C)C)C(=O)[O-])S1)C C39630288
C[C@@H]1CCC[C@@H](N1C(=O)CSc2nc3cc(ccc3c(=O)n2CCCOC)C(=O)[O-])C C13023767
Cc1ccc(cc1)n2c(cnc2SCC3=NC(=O)C4=C([C@H](OC4=N3)C)C(=O)[O-])c5ccccc5 C39692556
CCSc1nnc(s1)N2[C@@H](C(=C(C2=O)[O-])C(=O)c3ccco3)c4cccc(c4)OCC=C C39999536
c1cc(n(c1)CCOc2ccc(cc2Cl)Cl)/C=C/3\C(=NC(=O)N(C3=O)Cc4ccco4)[O-] C13940182
C[C@H](C(=O)c1ccc(cc1)[N-]S(=O)(=O)C)Sc2nnc(n2Cc3ccco3)C4CC4 C57480967
Cc1cc(c(n1c2ccc(cc2)OC)C)C(=O)O[C@@H](C)C(=O)c3ccc(cc3)[N-]S(=O)(=O)C C25569941
COCC(=O)N1[C@@H](CC(=N1)c2ccccc2[N-]S(=O)(=O)c3ccccc3)c4ccco4 C58047219
COC(=O)COc1ccc(cc1)/C=N/c2ccc(cc2)S(=O)(=O)[N-]c3nccs3 C19945860
Cc1c(c(n(n1)c2cccc(c2)[N+](=O)[O-])C)/C=N/N=C(/C(C(C(F)(F)F)(F)F)(F)F)\[O-] C59146747
c1ccc(c(c1)/C=N/[N-]S(=O)(=O)c2cc(ccc2N3CCCCC3)[N+](=O)[O-])F C59498901
COC(=O)c1ccc(c(c1)S(=O)(=O)[N-]c2ccccc2c3nnc4n3CCCCC4)F C60065968
CCCSC1=NC(=O)[C@@H]2[C@H](C3=C(CCCC3=NC2=N1)[O-])c4cc(c(c(c4)OC)OC)OC C39764942
c1ccc(cc1)/C=C/S(=O)(=O)[N-]c2ccc(cc2)C(=O)OCC3=NC(=O)[C@H]4C(=N3)C=CS4 C40075245
c1ccc2c(c1)-c3ccccc3C2COC(=O)N4CCC[C@H]4C(=O)O[C@@H]5CC(=NC5=O)[O-] C64219244
CCO/C(=C/1\[C@@H](C(=C(N=C1C)SCC(=O)OC)C#N)c2ccc(cc2)C(=O)OC)/[O-] C17519964
CCc1nc(no1)c2cc(c(s2)C)S(=O)(=O)[N-]c3cc(ccc3OC)OC C35539292
c1cc(ccc1C(F)(F)F)[N-]S(=O)(=O)c2cc(cs2)c3nc(on3)C(=O)N4CCCC4 C65097443
CC1=C([C@H](/C(=C(\[O-])/OC)/C(=N1)C)C(=O)OCC(=O)c2ccc(cc2)Br)C(=O)OC C25562607
c1cc(cc(c1)[N+](=O)[O-])NC(=O)COC(=O)[C@H]2CS[C@@]3(N2C(=O)CC3)c4ccc(cc4)F C03377594
CCOC(=O)NC(=O)COC(=O)c1ccc(c(c1)S(=O)(=O)N2CCC[C@H](C2)C)Cl C03492050
COCCCn1c(=O)c2ccccc2nc1SCC(=O)Nc3cc(ccc3F)[N+](=O)[O-] C09413044
Cc1c(c(=O)n(n1C)c2ccccc2)NC(=O)COC(=O)/C(=C/c3ccc(cc3)N(C)C)/C#N C03340926
Cn1cccc1C(=O)NC(=O)COC(=O)[C@@H](Cc2ccccc2)N3C(=O)c4ccccc4C3=O C09634009
c1cc(oc1)[C@H](CNS(=O)(=O)c2ccc(cc2)[N+](=O)[O-])S(=O)(=O)c3cccs3 C09741213
COc1cc(c(cc1OC(F)F)[N+](=O)[O-])/C=C/C(=O)Nc2ccc3c(c2)OCCO3 C10506409
C[C@H](C(=O)Nc1ccc(cc1)Oc2ccccc2)OC(=O)/C=C/c3cn(c(=O)n(c3=O)C)C C10936208
C[C@H](C(=O)Nc1ccc2c(c1)OCCO2)OC(=O)COc3ccc4ccc(=O)oc4c3 C10988606
c1cc(nn2c1nnc2C(F)(F)F)N3CCC(CC3)C(=O)OCC(=O)NC4CCCC4 C11052580
Cc1c(c(n2c(n1)nc(n2)C(F)(F)F)C)CC(=O)O[C@@H](C)C(=O)Nc3ccccc3C#N C11598821
CC(C)c1cc(on1)C(=O)N2CCC(CC2)n3c(ccn3)NC(=O)[C@H](c4ccccc4)OC C12025155
CC(C)C[C@@H](C(=O)OC)NC(=O)[C@H]1CCCN(C1)S(=O)(=O)c2cccc3c2nsn3 C12389192
CC(=O)N(c1ccccc1)c2nc(cs2)COC(=O)CCN3C(=O)C4(CCCC4)NC3=O C12588477
Cc1cc(no1)NC(=O)[C@@H](c2ccccc2)OC(=O)c3cccc(c3)N4CCCS4(=O)=O C12895387
Cc1ccc(c(c1)n2c(nnn2)SCC(=O)OCC(=O)NC(=O)c3ccccc3)C C13149470
C[C@@H](C(=O)N[C@H]1CCCc2c1cccc2)OC(=O)c3cc(ccc3[N+](=O)[O-])N4CCOCC4 C16319131
Cc1c(c([nH]c1C(=O)[C@H](C)OC(=O)c2ccc3c(c2)CCN3S(=O)(=O)C)C)C(=O)OC C17192633
Cc1c(c([nH]c1C(=O)OCC(=O)c2ccc3c(c2)CCCN3S(=O)(=O)C)C)C(=O)OC C21326393
c1cc(oc1)Cn2c(nnc2SCC(=O)Nc3cc(ccc3Cl)[N+](=O)[O-])C4CC4 C21460545
CCc1nc(no1)c2cc(sc2)S(=O)(=O)N3CCC(CC3)C(=O)NCc4ccco4 C21707822
Cc1c(c(=O)n(n1C)c2ccccc2)n3c(nnn3)SC[C@@H](COc4ccc(cc4)F)O C22018904
CC(C)OC(=O)C[C@@H](c1ccccc1[N+](=O)[O-])NC(=O)c2cc3c(c(c2)Cl)OCCO3 C22188847
CC[C@H](C(=O)Nc1cc(on1)C)Sc2nnc(n2C[C@H]3CCCO3)N4CCC(CC4)C C22328112
c1cc(oc1)CN(CC(=O)Nc2ccc3c(c2)OCO3)S(=O)(=O)c4ccc(nc4)Cl C22832195
C[C@H](C(=O)Nc1cccc(c1)S(=O)(=O)N2CCOCC2)Sc3ccc(cc3)[N+](=O)[O-] C23124156
CN(C)[C@H](CNc1ccc(cc1S(=O)(=O)N2CCOCC2)[N+](=O)[O-])c3cccs3 C15171305
C[C@H](c1ccc(cc1)n2ccnc2)NC(=O)c3cnn(c3C(F)(F)F)c4ccc(nn4)OC C24049985
Cc1cc(=O)c(nn1c2ccccc2F)C(=O)N(C)CC(=O)Nc3ccccc3C(=O)OC C25068633
c1cc(sc1)[C@@H](CNC(=O)c2ccc(c(c2)[N+](=O)[O-])N3CCOCC3)N4CCOCC4 C25326384
Cc1c(cn(n1)c2ccc(cc2)c3nc(on3)C4CCC4)C(=O)Nc5ccc(c(c5)OC)OC C33258564
CC(C)c1ccc(cc1)NC(=O)c2ccc(o2)S(=O)(=O)N(C)CC(=O)N3CCOCC3 C35597600
CCOC(=O)C1=C(N(C(=O)N[C@H]1c2ccccc2)C)CN3CCN([C@@H](C3)C)C(=O)COC C35992851
Cc1c(c([nH]c1C(=O)[C@H](C)OC(=O)C2=NN(C(=O)CC2)c3ccccc3)C)C(=O)OC C36807006
Cc1ccc(cc1)n2c(c(c(n2)C)NC(=O)COC(=O)C3=NN(C(=O)CC3)c4ccccc4)C C39224389
COc1ccc(c(c1)NC(=O)/C(=C/[C@H]2C=NN=C2c3ccc(c(c3)OC)OC)/C#N)OC C39411733
C[C@H](C(=O)Nc1ccnn1C(C)C)OC(=O)c2c3ccccc3c(=O)n(n2)c4ccccc4 C08668032
Cc1ccc(cc1)S(=O)(=O)NCCOC[C@@H]2[C@H]3[C@@H]([C@@H]4[C@H](O2)OC(O4)(C)C)OC(O3)(C)C C39715201
[H]/N=C\1/C(=C/c2cccn2c3ccc(cc3)[N+](=O)[O-])/C(=O)N=C4N1N=C(S4)CCCCC C41083020
C[C@H](c1ccc2c(c1)CCCC2)NC(=O)COC(=O)Cn3c(=O)n(nn3)c4cccs4 C45779835
Cc1cc(n(n1)c2ccc(cn2)NC(=O)CSc3nnc(n3c4ccc(cc4)OC)C)C C46707530
Cc1cc(n(n1)c2ccc(cn2)C(=O)OCC(=O)Nc3c(c(c(s3)C)C)C(=O)OC)C C46767089
COC(=O)Cc1c2c([nH]c(nc2=O)CSc3ncc4n3cccc4)sc1C(=O)OC C26560707
C[C@@H](C(=O)Nc1ccc(c(c1)[N+](=O)[O-])F)Sc2nnc(n2C3CC3)c4cccnc4 C57863940
Cc1c(c(n2c(n1)nc(n2)SC)C)CC(=O)OCC(=O)Nc3ccc(c(c3)Cl)C#N C28039294
c1ccc(cc1)n2c(cc(n2)c3ccco3)C(=O)OCC(=O)c4cc([nH]c4)C(=O)N5CCCC5 C58481584
Cc1ccc2c(cc(=O)oc2c1)COC(=O)CNS(=O)(=O)c3ccc4c(c3)OCCCO4 C10069621
CCN(CC)S(=O)(=O)c1ccc(c(c1)NC(=O)C2=NC(=C([C@@H]2C)C(=O)OC)C)N(C)C C63749804
C[C@H](C(=O)Nc1cc(nn1C2=NC(=O)CC(=N2)C(C)C)c3ccco3)Oc4ccccc4 C64407989
CC1CCN(CC1)S(=O)(=O)c2ccc(cc2)c3nc(on3)C(=O)N[C@H](C)Cc4ccco4 C65319208
CC(=C)Cn1c(=O)c2c3c(sc2nc1SCC(=O)[O-])COC(C3)(C)C C02260552
Cc1ccc(cc1)C2=N/C(=C/c3ccc(cc3)OCC(=O)[O-])/C(=O)O2 C04803523
c1ccc(c(c1)C/N=C/c2cc(ccc2[O-])[N+](=O)[O-])OC(F)F C11124403
Cc1cc(cc(c1C)S(=O)(=O)N(C)C2(CCC(CC2)C)C#N)C(=O)[O-] C13250074
C/C(=C\C=C\[C@]1([C@@H]2CC[C@@]3([C@@]2(CCC(=CC3)C(=O)OC)C)C(=O)O1)C)/C(=O)[O-] C14984525
C=CCN\1C(=O)/C(=C/c2ccccn2)/S/C1=N\c3ccccc3C(=O)[O-] C16928674
c1ccc2c(c1)cccc2[N-]S(=O)(=O)c3cc(ccc3Cl)[N+](=O)[O-] C03833669
c1cc(ccc1S(=O)(=O)[N-]c2ccc(c(c2)[N+](=O)[O-])F)Br C04144646
Cn1cnnc1Sc2ccccc2[N-]S(=O)(=O)c3ccccc3Cl C22197316
Cc1ccc(o1)CN(C)C(=O)Cn2c(nnc2[S-])c3ccc(cc3)Cl C23496770
c1cc(c(cc1S(=O)(=O)[N-]c2cc(ccc2F)Cl)[N+](=O)[O-])Cl C14244326
CCN(CC)c1ccc(cc1)/C=N/n2c(nnc2[S-])c3ccncc3 C01475307
CC(C)[C@H](C(=O)[O-])Oc1c(cc(cc1Br)Cl)[N+](=O)[O-] C37288565
c1ccc(c(c1)S(=O)(=O)[N-]c2cc(ccc2F)[N+](=O)[O-])Br C37385915
c1ccc(cc1)S(=O)(=O)[N-]c2ccc3c(c2)sc(n3)N4CCOCC4 C07987074
C[C@H]1CCC/C=C/2\[C@H]3[C@@H](C=CC2=O)OC(=C3C(=O)O1)/C=C/C=C/C=C/C(=O)[O-] C36374831
C[C@H]1CCC/C=C/2\[C@@H]3[C@@H](C=CC2=O)OC(=C3C(=O)O1)/C=C/C=C/C=C/C(=O)[O-] C36374826
c1cc(ccc1[N+](=O)[O-])Oc2cc(ccc2C(=O)[O-])Br C38080247
CCCc1cc(nc(n1)SCC2=NC(=O)C3=C([C@H](SC3=N2)C)C)[O-] C39412056
c1cc(ccc1c2cc(on2)[N-]S(=O)(=O)c3ccc(nc3)Cl)Cl C40653843
Cc1ccc(cc1)[C@H]2CN(C[C@@H](O2)C)/C(=N/S(=O)(=O)c3ccc(cc3)C)/[O-] C41422730
c1ccc(cc1)[C@H]2CC(=NN2c3ccccc3)/C(=C(/C#N)\C(=O)N4CCCC4)/[O-] C48993219
CCN(c1ccc2ccccc2c1)C(=O)c3cccc(c3)n4c(=O)ccc(n4)[O-] C50669465
Cc1cc(c(c(c1[N-]S(=O)(=O)C)C)S(=O)(=O)N2C[C@@H](C[C@H](C2)C)C)C C55216394
CC(=O)c1cccc(c1)S(=O)(=O)[N-]c2cc(ccc2n3cccn3)Cl C55633794
c1cc(ccc1C#N)c2csc(n2)[N-]S(=O)(=O)c3ccc(cc3)C#N C57720674
Cc1nnc(o1)c2ccccc2[N-]S(=O)(=O)c3cccc(c3Cl)Cl C45774326
c1ccc(cc1)N\2C(=O)[C@@H](S/C2=N\N=C\c3ccccc3Cl)CC(=O)[O-] C24543535
Cc1ccccc1n2c(c(cn2)/C(=N/S(=O)(=O)c3ccc(c(c3)C)C)/[O-])C C59368823
c1cc(c(c(c1)Cl)/N=C(/C(=C\c2cc(sc2)[N+](=O)[O-])/C#N)\[O-])Cl C59404866
c1ccc(c(c1)/C=C\2/C(=NC(=S)S2)[O-])OCc3ccc(cc3)[N+](=O)[O-] C33323342
C[C@@H](c1cccc(c1)Cl)N(C)C(=O)c2cccc(c2)n3c(=O)ccc(n3)[O-] C61379184
C[C@@H]1COC[C@@H](N1c2ccc(cc2)[N-]S(=O)(=O)c3ccc(cc3)C(=O)C)C C62554323
c1ccc(c(c1)S(=O)(=O)/N=C(/c2ccn(n2)c3cccc(c3)F)\[O-])Cl C63234933
CC(C)(C)c1nc2cc(ccc2o1)[N-]S(=O)(=O)c3cc(cnc3)F C63476609
c1cc(cc(c1)Br)[N-]S(=O)(=O)c2ccc(s2)[N+](=O)[O-] C63911001
c1cc(ccc1c2nnc(n2CC(=O)N3CCC[C@@H]3C4=NC=CC4)[S-])Cl C64080174
C[C@H](/C(=N/S(=O)(=O)c1ccc(c2c1cccn2)F)/[O-])Oc3ccccc3 C64358202
c1cc(ccc1[N-]S(=O)(=O)c2cc(cs2)c3nc(on3)C4CCC4)F C35557152
Cc1cc(on1)c2c(sc(c2S(=O)(=O)[N-]c3ccc(cc3)C#N)C)C C64845505
Cc1cc(on1)c2c(sc(c2S(=O)(=O)[N-]c3cccc(c3)C#N)C)C C64845535
Cc1c(noc1c2c(sc(c2S(=O)(=O)[N-]c3cccc(c3)C#N)C)C)C C64845836
Cc1cccc(c1)[N-]S(=O)(=O)c2ccc(s2)c3nnc(o3)C4CC4 C64920351
c1ccc(c(c1)[N-]S(=O)(=O)c2ccc(s2)c3nnc(o3)C4CCC4)F C64920448
Cc1cccc(c1[N-]S(=O)(=O)c2cc(cs2)c3ccc(=O)n(n3)C)C C65128856
Cc1c(cc(o1)[C@H]2C=CN=N2)S(=O)(=O)[N-]c3ccc(cc3)C(F)(F)F C65217982
Cc1cccc2c1oc(c2C)/C(=N/S(=O)(=O)Cc3ccc(cc3)C#N)/[O-] C66002583
CC(=O)c1ccc(cc1)S(=O)(=O)[N-]c2nc3c(s2)C(=O)CC(C3)(C)C C66247054
c1cc(c(cc1[N-]S(=O)(=O)C2CCCCC2)C(F)(F)F)n3cncn3 C66584605
Cc1cc2cccc(c2nc1)S(=O)(=O)[N-]c3cccc(c3)c4ncc(o4)C C66814823
Cc1c(c(n(n1)Cc2ccccc2C(=O)Nc3ccccc3F)C)[N+](=O)[O-] C02796471
Cc1cc(c(s1)NC(=O)c2ccc(c(c2)[N+](=O)[O-])Cl)C(=O)OC C00675770
C[C@@H](C(=O)Nc1ccc(cc1Cl)[N+](=O)[O-])Sc2nncs2 C05054487
Cc1cccc(c1)n2c(nnn2)SCC(=O)Nc3ccc(cn3)Cl C02639385
c1cc(ccc1C#N)C(=O)OCC(=O)Nc2ccc3c(c2)OC(O3)(F)F C06637810
Cc1ccccc1Cn2cc(ccc2=O)C(=O)Nc3ccccc3[N+](=O)[O-] C07573949
COc1ccc2cc(ccc2c1)/C=C/C(=O)Nc3ccc(cc3)n4cnnn4 C12737295
CC(C)(C)c1ccc(cc1[N+](=O)[O-])C(=O)Nc2cccc(c2)C(=O)N(C)C C13006522
CN(CC(=O)Nc1cccc(c1)F)c2ccc(c3c2nccc3)[N+](=O)[O-] C12528538
C[C@H](C(=O)NC12CC3CC(C1)CC(C3)C2)Oc4cccnc4[N+](=O)[O-] C05971249
Cc1cc(cc(c1)c2nnc(o2)S[C@@H](C)C(=O)Nc3cc(on3)C)C C14197473
Cc1ccc(cc1[N+](=O)[O-])NC(=O)/C=C/c2cnn(c2)c3ccccc3 C14878170
CCc1ccc(cc1)N2C[C@H](CC2=O)C(=O)Nc3cc(ccc3C)[N+](=O)[O-] C19160963
c1ccc(c(c1)CC(=O)N2CCC(CC2)C(=O)c3ccc(cc3)O)[N+](=O)[O-] C22356739
CC(C)c1cc([nH]n1)c2nnc3n2nc(s3)COc4ccc(cc4)F C22502517
c1ccc(cc1)C(=O)N/C(=C/c2cccc(c2)[N+](=O)[O-])/C(=O)N3CCCC3 C01194888
Cc1ccc(cc1)c2ccc(nn2)SCC(=O)Nc3c(non3)C C01332447
CN(C)C(=O)c1cc(ccc1Cl)NC(=O)/C=C/c2cccc(c2)[N+](=O)[O-] C41616637
c1cc(c(cc1[N+](=O)[O-])F)OCC(=O)c2cc3c(cc2F)NC(=O)CC3 C42178794
CC/C(=N\NC(=O)c1ccc(cc1)n2cnnn2)/c3ccc(cc3)Cl C08521143
Cc1ccc(cc1[N+](=O)[O-])NC(=O)[C@H](C)Sc2nc(c(o2)C)C C47559240
CNC(=O)c1ccc(c(c1)[N+](=O)[O-])Sc2ncc(n2C)c3ccccc3 C53552018
CC1(Oc2ccc(cc2O1)NC(=O)N(Cc3ccco3)C[C@@H]4CCCO4)C C56659581
c1cc(c(cc1C(F)(F)F)[N+](=O)[O-])Sc2[nH]nc(n2)[C@@H]3CCCO3 C12923969
Cc1ccccc1NC(=O)CN2CCN(CC2)c3ccccc3[N+](=O)[O-] C16565164
Cc1cccc(c1n2c(nnn2)SCC(=O)Nc3c(ccs3)C#N)C C07798384
C[C@H](c1cc2ccccc2o1)Nc3ccc(cc3[N+](=O)[O-])S(=O)(=O)C C07365796
COc1ccc(cc1)[C@@H]2C[C@@H](n3c(ncn3)N2)c4ccc(cc4OC)OC C02915427
C[C@H](C(=O)Nc1cccc(c1)F)N2CCN(CC2)c3ccc(cc3)[N+](=O)[O-] C58288535
Cc1cc(no1)NC(=O)[C@@H](C)Oc2ccc3c(cc(=O)oc3c2)C(C)C C31078504
c1cnn(c1)Cc2ccc(cc2)NC(=O)c3ccc(cc3Cl)[N+](=O)[O-] C58472410
Cc1cccc(c1NC(=O)Cn2c3cc(ccc3cn2)[N+](=O)[O-])C(C)C C31733271
c1ccc(c(c1)Cn2c3c(c(ncn3)N/N=C\c4cccs4)nn2)Cl C33384252
C[C@@H](c1ccc2c(c1)OCCO2)Nc3ccc(cc3[N+](=O)[O-])C(=O)C C07273112
Cc1cc(c(cc1C)S(=O)(=O)N[C@@H](C)Cc2ccco2)[N+](=O)[O-] C60499345
CC(C)(C)c1ncc(cn1)NC(=O)[C@H]2CCCN(C2)C(=O)OC(C)(C)C C63819322
Cc1c(c(on1)C)CCC(=O)NC(C)(C)c2nc(on2)C(C)(C)C C63957156
CCOC(=O)[C@@H]1[C@H](NC2=CC=CC(=O)[C@H]2[C@@H]1c3ccc(cc3)[N+](=O)[O-])C C49946866
CC(C)Oc1ccc(cc1C(=O)Nc2ccc(cc2)n3cnnn3)Cl C65769160
c1ccc2c(c1)cc(o2)CNS(=O)(=O)c3ccc(s3)[N+](=O)[O-] C66000617
CC(C)(C)OC(=O)NC1CCN(CC1)C(=O)[C@@H]2C[C@H]2c3cnn(c3)C C66046703
CCCC(=O)N1CSC[C@H]1C(=O)Nc2ccc(c(c2)[N+](=O)[O-])Cl C66274230
Cc1nc(on1)[C@@H]2CCCN(C2)C(=O)C[C@H](C)NC(=O)C3CCCCC3 C66331416
C[C@H]1C[C@@H](CC(C1)(C)C)CC(=O)Nc2c(cnn2C)c3nc(no3)C4CC4 C66358665
CSCc1ccc(cc1)NC(=O)c2cc(cc3c2OCCO3)[N+](=O)[O-] C66550629
Cc1cc(ccc1NC(=O)CN2CCO[C@@H](C2)c3ccccc3F)[N+](=O)[O-] C66846979
C[C@H]1CO[C@H](CN1CC(=O)Nc2ccccc2[N+](=O)[O-])c3ccccc3 C66853227
COc1cc(cc(c1)OC)C(=O)Nc2cc(c(cc2F)F)[N+](=O)[O-] C66960739
Cc1c(c(nc(n1)c2ccco2)SC)C(=O)Nc3cnn(c3)C(C)(C)C C67027575
Cn1cc(c(n1)c2ccc(cc2)[N+](=O)[O-])C(=O)N[C@@H]3C[C@@H]3c4ccccc4 C67516409
Cc1cc(c(c(c1)[N+](=O)[O-])[O-])/C=N/n2c(nc3ccccc3c2=O)CONC(=C)c4ccccc4 C01829845
c1ccc(cc1)/N=N/c2ccc(cc2)/N=N/c3c(ccc4c3c(cc(c4)S(=O)(=O)[O-])S(=O)(=O)[O-])O C04411274
c1ccc(cc1)/N=N/c2ccc(cc2)/N=N/c3c(cc4cccc(c4c3O)S(=O)(=O)[O-])S(=O)(=O)[O-] C04803998
CC(=O)OCC1=C(N2[C@H]([C@H](C2=O)NC(=O)Cn3c(cc(n3)C(F)F)C4CC4)SC1)C(=O)[O-] C09431492
Cc1ccc(c(c1)[N+](=O)[O-])c2ccc(o2)/C=C\3/C(=O)N(C(=S)S3)[C@@H](CCC(=O)[O-])C(=O)[O-] C13073907
c1ccc(cc1)n2c(nnc2Sc3ccc(c(c3)C(=O)[O-])[N+](=O)[O-])[C@@H]4COc5ccccc5O4 C13180027
c1ccc(c(c1)C(=O)c2ccc(c(c2)[N+](=O)[O-])N3CCN(CC3)c4ccccc4[N+](=O)[O-])C(=O)[O-] C13180380
c1cc(oc1)[C@@H]2CC(=NN2C(=O)COc3cc(ccc3[N+](=O)[O-])C(=O)[O-])c4ccc(cc4)Cl C13187603
CCOc1ccc(cc1)c2nnc(n2CC(=O)[O-])S[C@@H](C)C(=O)N[C@@H]3CCS(=O)(=O)C3 C13232272
c1ccc(cc1)C2(C(=O)N(C(=O)N2)CC(=O)Nc3cc(ccc3C(=O)[O-])C(=O)[O-])c4ccccc4 C13254550
Cc1ccc(c(c1)C(=O)[O-])Oc2ccc(cc2[N+](=O)[O-])S(=O)(=O)Nc3ccc(cc3)C(=O)[O-] C13273682
CCOc1ccc(cc1)c2nnc(n2CC(=O)[O-])Sc3ccc(cc3[N+](=O)[O-])/C=C/C(=O)[O-] C13274342
c1cc(c(cc1I)C(=O)[O-])NC(=O)CN2C(=O)[C@H](NC2=O)CCC(=O)[O-] C13274798
Cc1ccc(c(c1)n2c(nnn2)Sc3ccc(cc3[N+](=O)[O-])C(=O)c4ccccc4C(=O)[O-])C C13275420
Cc1ccc(cc1Oc2ccc(cc2[N+](=O)[O-])S(=O)(=O)Nc3ccc(cc3)C(=O)[O-])C(=O)[O-] C13278219
c1ccc(cc1)n2cc(c(n2)c3ccc(cc3)[N+](=O)[O-])/C=C(\C#N)/C(=O)Nc4ccccc4C(=O)[O-] C13345178
c1ccc2c(c1)c(=O)n(c(n2)SCC(=O)Nc3cc(cc(c3)C(=O)[O-])C(=O)[O-])Cc4ccco4 C13353998
C=CCn1c(nnc1SCC(=O)Nc2cc(ccc2C(=O)[O-])C(=O)[O-])[C@H]3CCS(=O)(=O)C3 C13405404
C=CCn1c(nnc1SCC(=O)Nc2ccc(cc2C(=O)[O-])Cl)c3cccc(c3)[N+](=O)[O-] C13447106
Cc1c(c(n(n1)C)C)C(=O)N[C@H]2[C@H]3N(C2=O)C(=C(CS3)CSc4nnc(s4)C)C(=O)[O-] C02782828
c1ccc2c(c1)/C(=N/S(=O)(=O)c3cccc(c3)[N+](=O)[O-])/C=C(C2=O)Nc4ccc(cc4)C(=O)[O-] C11616120
CCc1nnc(s1)[N-]S(=O)(=O)c2ccc(cc2)N3C(=O)C[C@H](C3=O)S[C@H](C)C(=O)[O-] C16900812
c1cc(ccc1C(=O)C2=C(C(=O)O[C@H]2[C@H]3/C(=C(\c4ccc(cc4)[N+](=O)[O-])/[O-])/C(=O)C(=O)O3)[O-])[N+](=O)[O-] C16942679
COC(=O)/C(=N/N)/[C@H](c1c(nc2cc(ccc2n1)[N+](=O)[O-])[O-])C(=O)/C(=N/c3[nH]c(nn3)[S-])/[O-] C16958024
CN(C1CCCCC1)C(=O)COC(=O)c2ccccc2[N-]S(=O)(=O)c3cccc(c3)[N+](=O)[O-] C10603870
c1cc(ccc1[N-]S(=O)(=O)c2cc(ccc2Cl)C(=O)NNC(=O)c3cc(=O)[nH]c(n3)[O-])Cl C09255239
CC1=C2C(=NC(=NC2=O)CSc3nnc(n3CC=C)[C@@H]4CCS(=O)(=O)C4)S[C@@H]1C(=O)[O-] C39639675
CC1=C2C(=NC(=NC2=O)CSc3nnc(n3CC=C)[C@H]4CCS(=O)(=O)C4)S[C@@H]1C(=O)[O-] C39639676
CC(C)OC(=O)C[C@H](c1ccccc1[N+](=O)[O-])[N-]S(=O)(=O)c2cc(ccc2Cl)C(=O)[O-] C13314495
Cc1c(c(nc(n1)SCC(=O)N(Cc2ccco2)[C@H]3CCS(=O)(=O)C3)[O-])CCC(=O)[O-] C13451139
c1cc2c(cc1C(=O)[O-])nc(n(c2=O)CCO)SCC(=O)N([C@H]3CCS(=O)(=O)C3)C4CC4 C13046499
CCOC(=O)[C@@H]1[C@H](SC2=C1CCCC2)NC(=O)[C@@H](C)Sc3nc(c(nn3)CCC(=O)[O-])[O-] C39703834
CC1=C([C@H](S[C@@H]1C(=O)OC)NC(=O)CSc2nc(c(nn2)CCC(=O)[O-])[O-])C(=O)OC C39703845
CC1=C([C@H](S[C@H]1C(=O)OC)NC(=O)CSc2nc(c(nn2)CCC(=O)[O-])[O-])C(=O)OC C39703847
CCOC(=O)[C@H]1[C@H]([C@@H](S[C@@H]1NC(=O)CSc2nc(c(nn2)CCC(=O)[O-])[O-])C(=O)C)C C39704140
CCOC(=O)[C@@H]1[C@H](SC=C1c2ccco2)NC(=O)CSc3nc(c(nn3)CCC(=O)[O-])[O-] C39704388
c1cc(cc(c1)N2[C@@H](C(=C(C2=O)[O-])C(=O)c3ccco3)c4ccc(c(c4)[N+](=O)[O-])Cl)C(=O)[O-] C13214055
c1ccc(c(c1)[C@@H]2C(=C(C(=O)N2c3cc(ccc3Cl)C(=O)[O-])[O-])C(=O)c4ccco4)[N+](=O)[O-] C13214786
c1cc(ccc1NS(=O)(=O)[C@H]2CCS(=O)(=O)C2)[N-]S(=O)(=O)[C@@H]3CCS(=O)(=O)C3 C40166364
c1cc(cc(c1)[N-]S(=O)(=O)[C@H]2CCS(=O)(=O)C2)NS(=O)(=O)[C@H]3CCS(=O)(=O)C3 C40166398
Cc1ccc(cc1[N+](=O)[O-])c2ccc(o2)/C=C\3/C(=O)N(C(=S)S3)[C@H](CCC(=O)[O-])C(=O)[O-] C40567342
CC(=O)OCC1=C(N2[C@H]([C@H](C2=O)NC(=O)Cn3cc(c(=O)c(c3)Cl)Cl)SC1)C(=O)[O-] C44709914
CCOC(=O)c1c2c(sc1NC(=O)[C@@H](C)Sc3nc(c(nn3)CCC(=O)[O-])[O-])CCCC2 C13092749
CCc1ccc(cc1)N2C(=O)/C(=C\c3cc(n(c3C)c4cc(cc(c4)C(=O)[O-])C(=O)[O-])C)/C(=NC2=O)[O-] C19814181
CN(C)S(=O)(=O)c1ccc(cc1)C(=O)Nc2ccc(cc2)S(=O)(=O)N3CCC[C@H]3C(=O)[O-] C59233358
Cc1cc(c(n1c2cc(cc(c2)C(=O)[O-])C(=O)[O-])C)/C=N/NC(=O)COc3cccc(c3)N(C)C C59249978
c1ccc(cc1)/C(=N/Nc2ccc(cc2)S(=O)(=O)[O-])/C=N\Nc3ccc(cc3)S(=O)(=O)[O-] C59382577
CC(C)CN(CC(C)C)c1ccc(cc1S(=O)(=O)[N-]/N=C/c2ccc(cc2)[N+](=O)[O-])[N+](=O)[O-] C59498917
CC(=O)OC[C@@H]1[C@H]([C@@H]([C@@H]([C@@H](O1)Oc2ccc(cc2)C(=O)[O-])OC(=O)C)OC(=O)C)OC(=O)C C62725195
C[C@@H]1C(=C(N=C1C(=O)N/N=C/c2ccc(cc2)C(=O)[O-])C)C(=O)N/N=C/c3ccc(cc3)C(=O)[O-] C63770267
CCC[C@@H]1C[C@H]([NH+](C1)C)C(=O)N[C@@H]([C@@H]2[C@@H]([C@@H]([C@H]([C@H](O2)SC)OP(=O)([O-])[O-])O)O)[C@H](C)Cl C04102185
CCC[C@@H]1C[C@H]([NH+](C1)C)C(=O)N[C@H]([C@@H]2[C@@H]([C@@H]([C@@H]([C@@H](O2)SC)OP(=O)([O-])[O-])O)O)[C@@H](C)Cl C05809136
COc1ccc(cc1OC)S(=O)(=O)N/N=C/c2cc(cc(c2[O-])[N+](=O)[O-])I C01616062
c1ccc(cc1)C[C@H](C(=O)N)NC(=O)[C@@H]2C[C@H](CCN2C(=O)CSCC(=O)[O-])NS(=O)(=O)c3cccs3 C04221744
CC(=O)[C@]1(CC[C@H]2[C@@]1(CC[C@@H]3[C@@H]2CCC4=C/C(=N/OCC(=O)N[C@@H](CC(=O)N)C(=O)[O-])/CC[C@@]34C)C)O C08739587
CCN1CCN(C(=O)C1=O)N[C@H](c2ccccc2)C(=O)N[C@H]3[C@@H]4N(C3=O)[C@H](C(S4)(C)C)C(=O)[O-] C08739990
C[C@H]([C@H](C(=O)[O-])NC(=O)C1CCC(CC1)CNC(=O)[C@H](CCSC)NC(=O)OC(C)(C)C)O C08791121
CC(=O)[C@@]1(CC[C@@H]2[C@@]1(CC[C@@H]3[C@@H]2CCC4=C/C(=N/OCC(=O)N[C@@H](CC(=O)N)C(=O)[O-])/CC[C@@]34C)C)O C08914928
CC[C@@H](C)[C@@H](C(=O)N1CCC(CC1)C(=O)N[C@@H](CCC(=O)N)C(=O)[O-])NS(=O)(=O)c2ccc(cc2)C C08918053
Cc1c2cc3c(coc3c(c2oc(=O)c1CC(=O)N[C@@H](CCCNC(=O)N)C(=O)[O-])C)c4ccc(cc4)F C02112495
Cc1c2cc3c(cc2oc(=O)c1CC(=O)N[C@@H](CCCNC(=O)N)C(=O)[O-])oc(c3c4ccccc4)C C02119531
Cc1cc(c(n1c2cc(on2)C)C)C(=O)CSc3nnc(n3CCC(=O)[O-])c4ccc(cc4)OC C13178834
Cc1ccc(o1)C2=NN([C@@H](C2)c3ccco3)C(=O)CSc4nc5nc(c(c(n5n4)C)CC(=O)[O-])C C13222244
Cc1cccc(c1)c2nnc(n2CC(=O)[O-])SCC(=O)Nc3cc(cc(c3C)C)S(=O)(=O)N C13232680
c1c(c(cc2c1OCCO2)Br)NC(=O)CNC(=O)N[C@@H](CC(=O)N3CCCC3)C(=O)[O-] C13246090
CCC[C@H]1C[C@@H]([NH+](C1)C)C(=O)N[C@@H]([C@H]2[C@H]([C@H]([C@@H]([C@@H](O2)SC)OP(=O)([O-])[O-])O)O)[C@@H](C)Cl C16696695
CC(C)C[C@@H](C(=O)N[C@@H](Cc1c[nH]c2c1cccc2)C(=O)[O-])NC(=O)N3CC(=Nc4c3cccc4)O C08994524
COc1cc(nc(n1)OC)[N-]S(=O)(=O)c2ccc(cc2)NC(=O)CSc3[nH]c(=O)cc(n3)N C09682942
c1cc(ccc1NC(=O)CSc2nnc(n2N)N/N=C/c3cc(ccc3[O-])[N+](=O)[O-])OC(F)(F)F C20527400
Cc1ccc(cc1)NC(=O)C[C@@H]2C(=O)N=C(S2)N[C@@H](c3ccc(cc3)Cl)c4c([nH]c(=O)[nH]c4=O)[O-] C20559504
Cc1ccc(cc1)NC(=O)C[C@@H]2C(=O)N=C(S2)N[C@H](c3ccc(cc3)Cl)c4c([nH]c(=O)[nH]c4=O)[O-] C20559508
Cc1ccc(cc1)NC(=O)C[C@@H]2C(=O)N=C(S2)N[C@@H](c3ccc(cc3)C(C)C)c4c([nH]c(=O)[nH]c4=O)[O-] C20559640
Cc1ccc(cc1)NC(=O)C[C@H]2C(=O)N=C(S2)N[C@@H](c3ccc(cc3)N(C)C)c4c([nH]c(=O)[nH]c4=O)[O-] C20559661
c1cc(ccc1C(=O)NNC(=O)CSc2nc([nH]n2)N/N=C/c3cc(ccc3[O-])[N+](=O)[O-])Cl C20923260
COc1cc(cc(c1[O-])[N+](=O)[O-])/C=N/Nc2nnc(n2N)SCC(=O)Nc3ccc(cc3F)F C21326771
COc1cc(cc(c1[O-])[N+](=O)[O-])/C=N/Nc2nnc(n2N)SCC(=O)Nc3ccccc3[N+](=O)[O-] C21326821
COc1cc(cc(c1[O-])[N+](=O)[O-])/C=N/Nc2nnc(n2N)SCC(=O)Nc3ccc(cc3)[N+](=O)[O-] C21326972
CCC[C@@H]1C[C@H]([NH+](C1)C)C(=O)N[C@@H]([C@H]2[C@H]([C@@H]([C@@H]([C@@H](O2)SC)OP(=O)([O-])[O-])O)O)[C@@H](C)Cl C22008190
CCC[C@@H]1C[C@@H]([NH+](C1)C)C(=O)N[C@@H]([C@@H]2[C@@H]([C@@H]([C@H]([C@H](O2)SC)OP(=O)([O-])[O-])O)O)[C@H](C)Cl C25756770
CC(C)([C@@H]1Cc2cc3ccc(=O)oc3cc2O1)O[C@@H]4[C@H]([C@@H]([C@@H]([C@H](O4)COC(=O)CC(=O)[O-])O)O)O C31160251
CC(C)C1CCC(CC1)C(=O)N[C@H](Cc2ccccc2)C(=O)O[C@@H]3[C@@H]([C@@H]([C@H]([C@H](O3)C(=O)[O-])O)O)O C35645558
c1cc(oc1)CN([C@H](c2c(cc(cc2O)O)O)C(=O)NC3CCCCC3)C(=O)c4cc(ccc4[O-])[N+](=O)[O-] C36499659
Cc1ccc(cc1)S(=O)(=O)CNC(=O)[C@H](c2ccc(cc2C)C)N(C)C(=O)c3cc(ccc3[O-])[N+](=O)[O-] C36530081
CC(C)C[C@@H]1C(=O)N([C@@H](C(=O)N1)CC(C)C)O[C@H]2[C@@H]([C@H]([C@@H]([C@H](O2)COC(=O)CCC(=O)[O-])O)O)O C36378680
CC(C)C[C@@H](C(=O)N[C@H](Cc1c[nH]c2c1cccc2)C(=O)[O-])NC(=O)N3CC(=O)Nc4c3cccc4 C08876755
CC[C@H](C)[C@@H](C(=O)N[C@H](Cc1c[nH]c2c1cccc2)C(=O)[O-])NC(=O)N3CC(=O)Nc4c3cccc4 C12889670
CCC[C@@H]1CC[NH+]([C@@H](C1)C(=O)N[C@@H]([C@@H]2[C@@H]([C@@H]([C@@H]([C@@H](O2)SC)OP(=O)([O-])[O-])O)O)[C@@H](C)Cl)C C38654328
c1cc(oc1)c2ccc(nn2)N3CCC(CC3)C(=O)Nc4ccc(cc4)S(=O)(=O)[N-]c5nccs5 C22494411
CC1=C[C@H]2[C@H](C[C@@H]1OC(=O)[C@@H](C(C)C)O)[C@@](C[C@@H]([C@@H]2C(=C)C(=O)[O-])OC(=O)/C(=C/CO)/CO)(C)O C39560049
Cc1cc(=O)c2c(o1)cc3c(c2O)C[C@@H](O3)C(C)(C)O[C@@H]4[C@@H]([C@@H]([C@@H]([C@@H](O4)COC(=O)CC(=O)[O-])O)O)O C39560077
C[C@@H]1[C@@H](C(=O)N(N1C)c2ccccc2)NC(=O)CNC(=O)N[C@@H](Cc3c[nH]c4c3cccc4)C(=O)[O-] C39679846
CCN1CCN(C(=O)C1=O)N[C@H](c2ccccc2)C(=O)N[C@H]3[C@H]4N(C3=O)[C@H](C(S4)(C)C)C(=O)[O-] C43735632
CC(=O)[C@]1(CC[C@H]2[C@]1(CC[C@@H]3[C@@H]2CCC4=C/C(=N/OCC(=O)N[C@H](CC(=O)N)C(=O)[O-])/CC[C@@]34C)C)O C43743706
CCC[C@H]1C[C@H]([NH+](C1)C)C(=O)N[C@H]([C@H]2[C@H]([C@H]([C@@H]([C@@H](O2)SC)OP(=O)([O-])[O-])O)O)[C@@H](C)Cl C45076887
CCC[C@H]1C[C@H]([NH+](C1)C)C(=O)N[C@H]([C@H]2[C@H]([C@H]([C@@H]([C@@H](O2)SC)OP(=O)([O-])[O-])O)O)[C@H](C)Cl C45076889
Cc1c(c(=O)n(n1C)c2ccccc2)NC(=O)CNC(=O)N[C@@H](Cc3c[nH]c4c3cccc4)C(=O)[O-] C13237526
COc1cc(nc(n1)OC)[N-]S(=O)(=O)c2ccc(cc2)NC(=O)CSC3=NC(=O)CC(=N3)N C63540896
CCC[C@H]1C[C@@H]([NH+](C1)C)C(=O)N[C@@H]([C@@H]2[C@@H]([C@@H]([C@@H]([C@@H](O2)SC)O)OP(=O)([O-])[O-])O)[C@@H](C)Cl C65739419
CC(C)(C(=O)O[C@@H]1[C@H]([C@@H]([C@@H]([C@@H](O1)C(=O)[O-])O)O)O)Oc2ccc(cc2)[C@@H](c3ccc(cc3)Cl)O C65742644
CC(C)C1CCC(CC1)C(=O)N[C@H](Cc2ccccc2)C(=O)O[C@@H]3[C@H]([C@@H]([C@@H]([C@@H](O3)C(=O)[O-])O)O)O C65748031
CC(=O)N1c2ccccc2-c3c(nc(nn3)SCC=C)O[C@@H]1c4ccc(c(c4)[N+](=O)[O-])[O-] C02482033
c1ccc(cc1)N2[C@H]([C@@H]3[C@@H](O2)C(=O)N(C3=O)c4ccc(cc4)[N+](=O)[O-])c5ccccc5C(=O)[O-] C09281312
c1ccc2c(c1)c(nn(c2=O)CC(=O)N3[C@H](CC(=N3)c4ccc(cc4)Cl)c5ccco5)C(=O)[O-] C09403190
c1cc(ccc1C(=O)[O-])n2c(=O)c(c(cn2)N3CCN(CC3)c4ccc(cc4)[N+](=O)[O-])Cl C13036734
c1cc(ccc1C#N)S(=O)(=O)N2CCN(CC2)c3ccc(cc3[N+](=O)[O-])/C=C/C(=O)[O-] C13037678
C[C@@H]1C[C@H](CN(C1)S(=O)(=O)c2ccc(c(c2)[N+](=O)[O-])Sc3c(cccn3)C(=O)[O-])C C13090424
C[C@H]1C[C@@H](CN(C1)S(=O)(=O)c2ccc(c(c2)[N+](=O)[O-])Sc3c(cccn3)C(=O)[O-])C C13090427
COc1ccc(cc1)C2=NN([C@@H](C2)c3ccco3)C(=O)COc4cc(ccc4[N+](=O)[O-])C(=O)[O-] C13188294
c1ccc(c(c1)S(=O)(=O)N2CCN(CC2)c3ccc(cc3[N+](=O)[O-])/C=C/C(=O)[O-])Cl C13192669
CC(C)c1ccc(cc1)n2c(nnn2)Sc3ccc(cc3C(=O)[O-])S(=O)(=O)N(C)C C13192920
CCCc1nnc(n1CC(=O)[O-])SCC(=O)c2cc(n(c2C)c3ccc4c(c3)OCCO4)C C13202974
Cc1cc(c(n1C[C@H]2CCCO2)C)C(=O)CSc3nc4nc(c(c(n4n3)C)CCC(=O)[O-])C C13210011
c1ccc(c(c1)C(=O)c2ccc(c(c2)[N+](=O)[O-])N3CCC(CC3)C(=O)N4CCCC4)C(=O)[O-] C13279857
C[C@H](C(=O)N(C)[C@@H]1CCS(=O)(=O)C1)Oc2ccc(cc2)/N=N/c3ccccc3C(=O)[O-] C13319661
C[C@@H](C(=O)N(C)[C@H]1CCS(=O)(=O)C1)Oc2ccc(cc2)/N=N/c3ccccc3C(=O)[O-] C13319664
CCN([C@H]1CCS(=O)(=O)C1)C(=O)COc2ccc(cc2)/N=N/c3ccccc3C(=O)[O-] C13319669
Cc1ccc(cc1S(=O)(=O)N2CCC(CC2)C(=O)N3CCCc4c3cccc4C(=O)[O-])[N+](=O)[O-] C13390059
c1ccc(cc1)n2cc(nc2SCC(=O)N3CCC[C@H](C3)C(=O)[O-])c4cccc(c4)[N+](=O)[O-] C13395470
Cc1cccc(c1C)n2c(=O)c3ccccc3n4c2nnc4SCC(=O)N5CCC[C@H](C5)C(=O)[O-] C13405802
Cc1ccccc1N2C(=O)/C(=C/c3ccc(cc3)Oc4ccc(cn4)[N+](=O)[O-])/C(=NC2=O)[O-] C13080834
c1ccc(c(c1)[C@H]2C(=C(C(=O)N2c3nccs3)[O-])C(=O)c4ccc(cc4)[N+](=O)[O-])[N+](=O)[O-] C09068707
C#CCOc1c(cc(cc1Cl)/C=C/2\C(=NC(=O)N(C2=O)c3cccc(c3)[N+](=O)[O-])[O-])Cl C02818594
c1cc(cc(c1)[N+](=O)[O-])Cn2cc(ccc2=O)/C(=N/c3nc4ccc(cc4s3)[N+](=O)[O-])/[O-] C09548423
c1cc(ccc1[N+](=O)[O-])S(=O)(=O)[N-]c2ccc(c(c2)S(=O)(=O)N3CCCCC3)Cl C16098729
c1ccc(cc1)C(c2ccccc2)N3CCN(CC3)C(=O)/C(=N/c4ncc(s4)[N+](=O)[O-])/[O-] C23961235
Cc1ccc(cc1)S(=O)(=O)C2=C(C(=O)N([C@H]2c3ccc(cc3)Cl)c4ncc(s4)[N+](=O)[O-])[O-] C24193022
c1ccc2c(c1)cc(o2)C(=O)C3=C(C(=O)N([C@H]3c4ccc(cc4)[N+](=O)[O-])Cc5ccco5)[O-] C33378752
c1ccc2c(c1)cc(o2)C(=O)C3=C(C(=O)N([C@@H]3c4ccc(cc4)[N+](=O)[O-])c5nccs5)[O-] C33385524
Cc1ccc2c(c1)sc(n2)N3[C@H](C(=C(C3=O)[O-])C(=O)c4ccncc4)c5ccc(cc5)[N+](=O)[O-] C33587895
CCO/C(=C\1/[C@@H](C(=C(N=C1CS(=O)(=O)c2ccccc2)C)C#N)c3cccc(c3)[N+](=O)[O-])/[O-] C34802472
c1ccc2cc(ccc2c1)S(=O)(=O)[N-]/N=C\c3ccc(c(c3)[N+](=O)[O-])N4CCOCC4 C35212608
c1ccc(cc1)C(=O)c2cc(ccc2[N-]S(=O)(=O)c3ccc4c(c3)OCCO4)[N+](=O)[O-] C35684234
C[C@H]1C(=C2C(=NC(=NC2=O)CSc3nc4cc(ccc4c(=O)n3CCC(C)C)Cl)O1)C(=O)[O-] C39691983
CCc1nnc(s1)N2[C@H](C(=C(C2=O)[O-])C(=O)c3ccc(cc3)C)c4cccc(c4)[N+](=O)[O-] C39849252
CCc1nnc(s1)N2[C@@H](C(=C(C2=O)[O-])C(=O)c3ccc(cc3)C)c4ccc(cc4)[N+](=O)[O-] C39849253
CCc1nnc(s1)/N=C(/C(=C/c2cn(nc2c3ccccc3)c4ccc(cc4)[N+](=O)[O-])/C#N)\[O-] C39997954
CCSc1nnc(s1)N2[C@@H](C(=C(C2=O)[O-])C(=O)c3ccc(o3)C)c4ccc(cc4)[N+](=O)[O-] C39999580
Cc1cccn2c1nc(c2C(=O)C3=C(C(=O)N([C@@H]3c4cccc(c4)[N+](=O)[O-])c5nccs5)[O-])C C40003269
Cc1cc(c(cc1/N=N\c2ccc(cc2)S(=O)(=O)[O-])OC)/N=N/c3ccc(cc3)OC C32131278
Cc1ccc(cc1S(=O)(=O)N2CCCCC2)[N-]S(=O)(=O)c3c(cccc3F)[N+](=O)[O-] C48290573
Cc1c(c(n(c(=O)c1C#N)C[C@H]2CCCO2)[O-])/C=N/c3ccc(cc3[N+](=O)[O-])C(F)(F)F C39894166
c1ccc(cc1)n2c3c(cn2)c(nc(n3)SCc4nnc(o4)c5ccc(cc5)[N+](=O)[O-])[O-] C57476413
Cc1cc(c(n1c2ccc(cc2OC)[N+](=O)[O-])C)/C=C/3\C(=NC(=O)N(C3=O)c4ccc(cc4)F)[O-] C59135302
c1ccc(c(c1)CN(CC(F)(F)F)C(=O)CCn2c(=O)c3ccccc3c(n2)[O-])[N+](=O)[O-] C59253327
c1cc(ccc1CSC2=NC(=O)[C@H]3[C@H](C4=C(CCCC4=NC3=N2)[O-])c5ccncc5)[N+](=O)[O-] C39749305
c1ccc(cc1)n2c3c(cn2)c(nc(n3)SCC(=O)N4CCN(CC4)C(=O)c5ccco5)[O-] C08718639
c1cc(cc(c1)F)N2C(=O)/C(=C/c3ccc(cc3)Oc4ccc(cn4)[N+](=O)[O-])/C(=O)N=C2[O-] C13548932
CCN(c1ccccc1)C(=O)[C@H](C)OC(=O)[C@H]\2C(=C(N=C(/C2=C(\[O-])/OC)C)C)C(=O)OC C25765472
CCc1nc(no1)CN2c3cc(c(cc3OCC2=O)S(=O)(=O)[N-]c4cccc(c4)C)Cl C65022525
Cc1c(cc(o1)[C@@H]2C(=CN=N2)C(=O)N3CCCCC3)S(=O)(=O)[N-]c4ccc(cc4)OC C65259143
CCC(C)(C)n1c(nnn1)[C@@H](c2cc3cccc(c3[nH]c2=O)C)[NH+](Cc4ccco4)C[C@@H]5CCCO5 C06149314
C[NH+](C)Cc1cn(nn1)[C@H]2CO[C@H]3[C@@H]2OC[C@H]3OC(=O)Nc4cccc(c4)C(F)(F)F C04260843
C[NH+]1C[C@@H]([C@@H]([C@@]12c3cc(ccc3NC2=O)OC)C(=O)c4ccccn4)c5cccc(c5)[N+](=O)[O-] C09172366
C[NH+]1C[C@H]([C@@H]([C@@]12c3cc(ccc3NC2=O)OC)C(=O)c4ccccn4)c5cccc(c5)[N+](=O)[O-] C09172371
COc1ccccc1n2c(nnn2)SCC(=O)NCC3(CCCCC3)[NH+]4CCOCC4 C09796874
c1cc(cc(c1)S(=O)(=O)Oc2ccc(cc2)C(=O)NC[C@H](c3ccco3)[NH+]4CCCC4)[N+](=O)[O-] C09957511
CCc1nc2n(n1)c(c(s2)[C@H](c3ccc(cc3)[N+](=O)[O-])[NH+]4CCC5(CC4)OCCO5)O C10167073
CCCc1cc(no1)C(=O)N2CCC(CC2)[C@]3(C(=O)N(C(=O)N3)CC[C@@H]4CCC[NH+]4C)CCC C12129784
CCOc1ccc2c(c1)cc(c(=O)[nH]2)[C@@H](c3nnnn3C[C@@H]4CCCO4)[NH+]5CCC[C@H](C5)C C12466200
Cc1ccc2cc(c(=O)[nH]c2c1)[C@@H](c3nnnn3C[C@H]4CCCO4)[NH+]5CCN(CC5)c6ccc(cc6)F C06282137
C[NH+]1C[C@H](C[C@H]1c2nc(no2)c3ccc(cc3)OC)NS(=O)(=O)c4ccc(cc4)OC C12529934
CCn1c(nc2c1ccc(c2)C(=O)/N=N/c3c4ccccc4n(c3O)C[NH+]5CCOCC5)C C06179821
Cc1cccc2c1[nH]c(=O)c(c2)[C@H](c3nnnn3C4CCCC4)[NH+](Cc5ccco5)C[C@@H]6CCCO6 C06443938
CC[NH+](CC)CCCN1[C@@H](/C(=C(/c2ccc(o2)C)\O)/C(=O)C1=O)c3cccc(c3)[N+](=O)[O-] C09240932
CC[NH+](CC)CCCN1[C@@H](/C(=C(/c2ccc(o2)C)\O)/C(=O)C1=O)c3ccc(cc3)[N+](=O)[O-] C09186821
c1cc(oc1)[C@H](CNc2ccc(cc2S(=O)(=O)N3CCOCC3)[N+](=O)[O-])[NH+]4CCCCC4 C15170590
C[NH+]1CCN(CC1)c2ccc(cc2NC(=O)c3cc(ccc3N4CCOCC4)[N+](=O)[O-])Cl C15934945
C[C@@H]1CCCC[NH+]1CCCNC(=O)c2cc(nn2c3cccc(c3)[N+](=O)[O-])c4cccn4C C16573478
C[C@H]1CCCC[NH+]1CCCNC(=O)c2cc(nn2c3cccc(c3)[N+](=O)[O-])c4cccn4C C16573479
Cc1ccc(cc1S(=O)(=O)N2CCC(CC2)C(=O)NC3CC[NH+](CC3)C(C)C)[N+](=O)[O-] C17819635
CCOC(=O)C1CC[NH+](CC1)[C@@H](c2cc3c(cc2[N+](=O)[O-])OCO3)C(=O)NC4CCCC4 C20108503
Cc1cccc(c1C)NC(=O)C[NH+]2CCN(CC2)Cc3cc(cc4c3OCOC4)[N+](=O)[O-] C20807857
Cc1cc(=O)c(nn1c2ccccc2[N+](=O)[O-])C(=O)NC[C@H](c3ccccc3Cl)[NH+](C)C C23192433
Cc1c(sc2c1c(ncn2)[NH2+][C@H](C)C(=O)N3CCN(CC3)Cc4cc(=O)n5ccsc5n4)C C14183356
C[C@H]1C[C@H](CN(C1)C(=O)C[NH+]2CCN(CC2)c3ccc(cc3[N+](=O)[O-])S(=O)(=O)NC)C C15142301
Cc1nc(c(o1)N2CCN(CC2)C(=O)C[NH+]3CCC[C@H]3C(=O)Nc4cc(ccc4Cl)Cl)C#N C29824733
Cc1ccc(cc1)c2nc(on2)C[NH+]3CCN(CC3)CCC(=O)Nc4ccc(cc4)[N+](=O)[O-] C32903214
C[C@@H](CCNC(=O)c1nnc(o1)c2ccc(cc2)S(=O)(=O)N3CCOCC3)[NH+]4CCCCCC4 C33170046
CC(C)CNC(=O)[C@H]1Cc2cc(ccc2N3[C@@H]1C[NH+](CC3)CC(=O)N4CCCC4)[N+](=O)[O-] C35894339
Cc1cc(c2c(c1)cc(c(=O)[nH]2)[C@@H](c3nnnn3C(C)(C)C)[NH+](Cc4ccco4)C[C@@H]5CCCO5)C C19973164
COc1cc(c(cc1OC)[N+](=O)[O-])C(=O)NC[C@@H](c2ccco2)[NH+]3CCN(CC3)c4ccc(cc4)F C38597739
COC(=O)[C@H]1C(=c2cc(ccc2=[NH+]1)Cl)NC(=O)CN3CCN(CC3)C(=O)c4ccco4 C38604694
C[C@@H](C(=O)NC1=c2cc(ccc2=[NH+][C@H]1C(=O)OC)Cl)N3CCN(CC3)C(=O)c4ccco4 C38610160
CCOC(=O)[C@H]1C(=c2cc3c(cc2=[NH+]1)OCO3)NC(=O)CN4CCN(CC4)C(=O)OCC C38626620
COC(=O)[C@H]1C(=c2c(=[NH+]1)cccc2Cl)NC(=O)CN3CCN(CC3)C(=O)c4ccco4 C38990128
Cc1ccc2=[NH+][C@@H](C(=c2c1)NC(=O)CN3CCN(CC3)c4ccc(cc4)[N+](=O)[O-])C(=O)OC C39021730
Cc1ccc2=[NH+][C@H](C(=c2c1)NC(=O)CN3CCN(CC3)c4ccc(cc4)[N+](=O)[O-])C(=O)OC C39021732
c1cc[nH+]c(c1)N2CCN(CC2)c3c(c(ncn3)Nc4ccc(cn4)Br)[N+](=O)[O-] C40647399
COc1ccc(cc1OC)c2nc(on2)C[NH+]3CCC(CC3)NC(=O)c4ccc(s4)C#N C40959917
CC(C)c1nc(no1)c2ccc([nH+]c2)N3CCN(CC3)C(=O)Nc4ccccc4OC(=O)C C44097824
c1ccc(c(c1)N2CC[NH+](CC2)CC(=O)Nc3ccc(cc3)S(=O)(=O)C(F)F)[N+](=O)[O-] C45630506
Cc1cccc(c1OCCOc2ccc(cc2)/C=C/3\C(=[NH2+])N4C(=NC3=O)SC(=N4)S(=O)(=O)C)C C20207719
Cc1ccc(cc1)c2cc(c3c(nn(c3n2)[C@H]4CCS(=O)(=O)C4)C)C(=O)NCCCn5cc[nH+]c5 C57308990
COC(=O)[C@H](CC1=c2ccccc2=[NH+]C1)NC(=O)[C@@H]3CCC(=O)N3[C@H]4c5ccccc5C(=O)O4 C63351529
C[C@@]12[C@@H]3C(=c4cc(ccc4=[NH+]3)OC)CCN1C(=O)N(C2=O)c5ccccc5C(=O)NCc6ccco6 C63361896
CCCCOc1ccc(cc1)NC(=O)/C=N/N2CC(=O)N3C[C@@H]4C(=c5ccccc5=[NH+]4)C[C@H]3C2=O C63362713
CCN(CC)S(=O)(=O)c1ccc(cc1)[C@H](C)NC(=O)C2=c3cc(ccc3=[NH+]C2)[N+](=O)[O-] C63991144
Cc1ccc(cc1S(=O)(=O)N2CCOCC2)NC(=O)[C@H](C)OC(=O)C3=c4ccccc4=[NH+][C@@H]3C C64156021
c1cc2=[NH+][C@H](C=c2cc1Cl)[C@H]3NC(=NO3)Cn4cc(nc4)S(=O)(=O)N5CCCCC5 C64452263
CC1CCN(CC1)S(=O)(=O)c2cn(cn2)CC3=NO[C@H](N3)[C@H]4C=c5cc(ccc5=[NH+]4)Cl C64452279
CC(C)Oc1ccc(cc1)C(=O)Nc2c3c(nn2c4ccc(cc4)[N+](=O)[O-])CS(=O)(=O)C3 C03009161
Cc1ccc(cc1[N+](=O)[O-])NC(=O)COC(=O)[C@@H]2CCCN2S(=O)(=O)c3ccccc3F C02664254
CC(C)n1c(=O)c2ccccc2c(n1)C(=O)OCC(=O)Nc3ccc(cc3)S(=O)(=O)N(C)C C02641254
c1ccc(cc1)Oc2nnnn2[C@H]3CO[C@H]4[C@@H]3OC[C@@H]4NS(=O)(=O)c5ccc6ccccc6c5 C04259719
COc1cccc2c1oc(c2)c3nnc(o3)NC(=O)[C@H]4CCCN4S(=O)(=O)c5cccs5 C09167645
CCS(=O)(=O)Nc1cccc(c1)C2=NN([C@@H](C2)c3cccc(c3)[N+](=O)[O-])S(=O)(=O)CC C09381003
Cc1cc(c(n1Cc2ccccc2)C)C(=O)CN3C(=O)[C@](NC3=O)(C)c4cccc(c4)n5cnnn5 C09515771
c1ccc2c(c1)ncn2CC(=O)OCC(=O)Nc3c(c(c(o3)c4ccco4)c5ccco5)C#N C09540114
CCn1c(ccn1)NC(=O)c2cccc(c2)S(=O)(=O)N(C)c3c(n(n(c3=O)c4ccccc4)C)C C09581404
c1cc(ccc1NC(=O)C2CCN(CC2)c3ccc(cc3[N+](=O)[O-])S(=O)(=O)N4CCOCC4)F C09662951
C[C@@H](C(=O)Nc1ccccc1[N+](=O)[O-])OC(=O)C2CCN(CC2)S(=O)(=O)c3cccs3 C10209636
CN(C)S(=O)(=O)c1cccc(c1)C(=O)OCC(=O)Nc2ccc(cc2Br)[N+](=O)[O-] C10792071
Cc1ccc(cc1S(=O)(=O)N(C)C)NC(=O)COC(=O)c2ccc(cc2Cl)[N+](=O)[O-] C11028716
c1ccc(c(c1)C(=O)OCC(=O)Nc2ccc(c(c2)[N+](=O)[O-])F)S(=O)(=O)N3CCCCC3 C11048190
C[C@H]1CN(C[C@@H](O1)C)C(=O)COC(=O)c2ccccc2C(=O)c3ccc(c(c3)[N+](=O)[O-])NC C09948417
C[C@H](C(=O)Nc1cccc(c1)S(=O)(=O)N2CCCCC2)Sc3nnnn3Cc4ccco4 C11309511
c1ccc(c(c1)C(=O)NCCn2c3c(cn2)c(=O)n(cn3)Cc4cccc(c4)[N+](=O)[O-])C(F)(F)F C12071868
Cc1ccc(o1)c2nnn(n2)CC(=O)N(C3CCCC3)[C@H](c4ccco4)C(=O)NC5CCCC5 C00886069
CC1(O[C@@H]2[C@@H](O[C@H]([C@@H]2O1)n3ccc(nc3=O)NC(=O)c4ccccc4)COC(=O)c5ccccc5)C C01255033
C[C@@H](C(=O)Nc1cc(ccc1Cl)[N+](=O)[O-])OC(=O)C2(CCCC2)CC(=O)N3CCOCC3 C12915907
Cc1ccc(o1)c2nnn(n2)CC(=O)N(C3CCCCC3)[C@@H](c4ccncc4)C(=O)NC5CCCC5 C06281118
Cc1cc(c(n1c2cccc(c2)F)C)C(=O)CN3C(=O)[C@](NC3=O)(C)c4cccc(c4)n5cnnn5 C09637724
c1cc(ccc1NC(=O)c2ccc(c(c2)[N+](=O)[O-])N3CCOCC3)S(=O)(=O)N4CCCCC4 C09662972
C[C@@H]1CN(C[C@@H](O1)C)S(=O)(=O)c2ccc(cc2)C(=O)OCC(=O)Nc3cccc4c3nsn4 C19107159
c1ccc(cc1)N2C(=O)/C(=C/c3ccccc3OS(=O)(=O)c4ccccc4[N+](=O)[O-])/C(=O)N2 C16488276
Cc1ccc(cc1)N2C[C@H](CC2=O)C(=O)N3CCC(CC3)C(=O)Nc4ccc(cc4[N+](=O)[O-])OC C21449298
C[C@@H](C(=O)Nc1ccc(c(c1)[N+](=O)[O-])F)Sc2nnc(n2C)[C@@H]3COc4ccccc4O3 C22083276
CC[C@@]1(C(=O)N(C(=O)N1)CC(=O)N2CCN(CC2)c3ccccc3[N+](=O)[O-])c4ccc(cc4)F C24769153
CC(C)Cn1c(nnc1SCC(=O)Nc2cc(ccc2n3cncn3)Cl)N4CCOCC4 C26664541
Cn1cnnc1Sc2ccc(cc2[N+](=O)[O-])C(=O)NCC3(CCCCC3)N4CCOCC4 C29968235
Cc1csc(n1)N2CCN(CC2)c3ccc(cc3[N+](=O)[O-])S(=O)(=O)N[C@H](C)COC C32823946
Cc1csc(n1)N2CCN(CC2)c3ccc(cc3[N+](=O)[O-])S(=O)(=O)N[C@@H](C)COC C32823948
Cc1nc(on1)Cn2cnc3c4ccccc4n(c3c2=O)CC(=O)Nc5ccc(cc5)C(=O)C C33139443
Cc1nc(no1)c2cc(sc2)S(=O)(=O)N3CCC[C@H](C3)C(=O)Nc4ccc(cc4OC)OC C33279121
Cc1nc(no1)c2cc(sc2)S(=O)(=O)N3CCC[C@@H](C3)C(=O)Nc4ccc(cc4OC)OC C33279122
Cc1cc(nn1Cc2nc(on2)C(=O)N/N=C\c3c(nn(c3C)c4ccccc4)C)C(F)(F)F C36614987
CC(C)n1ccc(n1)c2nnc(o2)NC(=O)[C@H]3CCCCN3S(=O)(=O)c4ccc(s4)Cl C38499391
C[C@@H]1C[C@H](CN(C1)S(=O)(=O)c2ccc(cc2)C(=O)Nc3nnc(o3)c4ccnn4C(C)C)C C38871530
CC(C)n1c(ccn1)c2nnc(o2)NC(=O)[C@@H]3CCCN(C3)S(=O)(=O)c4ccc(s4)Cl C38871687
c1ccc2c(c1)C(=O)N(C2=O)CC(=O)OCC(=O)Nc3ccc(cc3Br)[N+](=O)[O-] C39585635
COc1ccc(cc1)C2=C[C@@H](N=N2)c3nnc4n3N[C@@H](S4)c5cc(c(cc5OC)OC)OC C39593889
Cc1ccc(cc1)S(=O)(=O)N2CCC[C@@H]2C(=O)OCC(=O)Nc3ccc(c(c3)[N+](=O)[O-])F C39658345
COc1ccc2c(c1OC)C(=O)O[C@@H]2NN3C(=O)/C(=C/c4ccc(cc4)[N+](=O)[O-])/SC3=S C39909643
Cc1nc(on1)C2CCN(CC2)c3ccc(cc3[N+](=O)[O-])S(=O)(=O)NC4CCC(CC4)C C40156381
Cc1cccc(c1C(=O)OCC(=O)Nc2ccc(c(c2)S(=O)(=O)N(C)C)Cl)[N+](=O)[O-] C45605006
c1cc(cc(c1)[N+](=O)[O-])/C=C\2/C(=O)N(C(=S)S2)CCC(=O)Nc3ccc(cc3)[N+](=O)[O-] C15038247
Cc1cc(=O)oc2c1ccc(c2)OCC(=O)NN3[C@@H](SCC3=O)c4ccc(cc4)[N+](=O)[O-] C59461984
Cc1cc(=O)oc2c1ccc(c2)OCC(=O)NN3[C@H](SCC3=O)c4ccc(cc4)[N+](=O)[O-] C59461985
[H]/N=C\1/C(=C\c2cccn2c3ccc(cc3)[N+](=O)[O-])/C(=O)N=C4N1N=C(S4)COc5cccc(c5)C C32964349
[H]/N=C\1/C(=C\c2cccn2c3ccc(cc3OC)[N+](=O)[O-])/C(=O)N=C4N1N=C(S4)Cc5ccccc5 C32964448
C=CCN(c1ccccc1C(=O)[O-])S(=O)(=O)c2ccc(cc2)Cl C08729452
CCCN(c1ccccc1C(=O)[O-])S(=O)(=O)c2cccs2 C11691644
c1ccc(cc1)c2coc3cc(ccc3c2=O)O[C@H](c4ccccc4)C(=O)[O-] C11957472
CC(C)(C)c1cccc(c1)OS(=O)(=O)c2ccc(c(c2)C(=O)[O-])Cl C13067818
c1cc(c(cc1S(=O)(=O)Oc2cc(cc(c2)Cl)Cl)C(=O)[O-])F C13072559
Cc1ccc(cc1C(=O)[O-])S(=O)(=O)Oc2ccc(cc2)Br C13073936
C[C@H](c1ccccc1)N(C)S(=O)(=O)c2cc(ccc2Cl)C(=O)[O-] C13089557
C[C@@H](c1ccccc1)N(C)S(=O)(=O)c2cc(ccc2Cl)C(=O)[O-] C13089558
c1cc(c(cc1C(=O)[O-])S(=O)(=O)Oc2ccc(c(c2)Cl)Cl)F C13093591
Cc1ccc(cc1S(=O)(=O)N(C)[C@H](C)c2ccc(cc2)F)C(=O)[O-] C13269485
c1cc(cc(c1)Sc2ccc(c(c2)C(=O)[O-])[N+](=O)[O-])C(F)(F)F C13275749
CN(c1ccccc1C(=O)[O-])C2=NC(=O)/C(=C/c3cccc(c3)Cl)/S2 C16933785
c1ccc(cc1)Oc2cccc(c2)/C=N/n3c(nnc3[S-])C(F)(F)F C05522924
Cc1ccc(cc1C)C2=C(C(=NS2(=O)=O)[N-]c3cccc(c3)C(=O)C)C C20465676
c1ccc(cc1)c2nnc(n2/N=C/c3ccc(o3)c4ccc(cc4)F)[S-] C20932554
c1ccc2c(c1)cccc2Cc3nnc(n3/N=C/c4cccnc4)[S-] C03299905
Cn1c(nnc1Sc2cnc(nc2c3ccccc3)[S-])C(F)(F)F C04394599
c1ccc(cc1)S(=O)(=O)/N=C(\c2ccc(cc2)Cl)/N=c\3/cccc[n-]3 C06024918
c1ccc(cc1)[N-]C2=NC(=O)/C(=C\c3ccccc3OCC#N)/S2 C15013671
C[C@@H]1CCC(=C)/C(=C\C=C/C[C@@]1(C)CCC2=CC(=O)O[C@@H]2OC)/C(=O)[O-] C35271183
Cc1cc(c(n1C(C)C)C)C(=O)CSc2[n-]c3cc(cnc3n2)Cl C05309636
CC(C)(C)OC(=O)N1CC[C@@H]([C@H](C1)CC(=O)[O-])c2cccc(c2)F C35571598
Cc1ccc(cc1)C(=O)/N=c\2/n(cc(s2)C)Cc3ccccc3C(=O)[O-] C35841451
CCCN(C(C)C)S(=O)(=O)c1ccc(c(c1Cl)C(=O)[O-])Cl C37095707
CC(C)(C)c1nnc(s1)[N-]S(=O)(=O)c2cc(ccc2Cl)Cl C00917292
CCN(c1ccccc1)c2ccc(o2)/C=N\c3ccc(cc3)C(=O)[O-] C39126883
CCCc1nnc(s1)/N=C(/C(=C/c2ccc(c(c2)Cl)Cl)/C#N)\[O-] C39994572
C=CCSc1nnc(s1)/N=C(/C(=C/c2ccc(cc2)F)/C#N)\[O-] C39995015
Cc1c(c(=O)n(c(c1C(=O)c2ccc(cc2Cl)Cl)[O-])CC=C)C#N C40522566
Cc1ccc(cc1OC/C(=N/S(=O)(=O)c2cccs2)/[O-])C(C)C C42243208
Cc1cc(ccc1C(C)C)OC/C(=C(/C#N)\C(=O)N2CCCCC2)/[O-] C48980469
Cc1cc2c(cc1C(C)C)c(co2)C/C(=C(\C#N)/C(=O)c3ccco3)/[O-] C49196508
CN(CCC(=O)[O-])c1c2c3c(sc2nc(n1)SC)CCCC3 C49752778
c1cn(c(nc1=O)SCC(=O)[O-])c2cc(c(cc2Cl)Cl)Cl C52329558
CCC[C@@](C)(Cc1ccc(cc1Br)[N+](=O)[O-])C(=O)[O-] C54632814
c1cc(cc(c1)OC(F)F)[N-]S(=O)(=O)c2cc(ccc2C#N)Cl C55598256
Cc1c(sc2c1c(nc(n2)/C(=C\c3ccc(cc3)OC(F)F)/C#N)[O-])C C57547875
Cc1ccc(cc1)C[C@@H](C#N)Sc2[n-]c(nn2)/C=C/c3ccc(o3)C C31802476
CN(C)c1c(cc(o1)/C=N/c2ccc(c(c2)Cl)C(=O)[O-])Br C59104593
CC(C)(Cc1nc(no1)Cc2cccc(c2)Br)CC(=O)[O-] C61826640
C=CCSC1=NC(=O)[C@H]2[C@H](C3=C(CCCC3=NC2=N1)[O-])c4ccccc4 C39764447
Cc1cccc(c1C)[N-]S(=O)(=O)c2ccc(s2)[C@H]3C(=C(N=N3)C)C C63653386
CCc1ccccc1[N-]S(=O)(=O)c2ccc(s2)[C@@H]3C(=C(N=N3)C)C C63653396
Cc1ccc(cc1)[C@H]2C(=C(N=C3C2=C(CCC3)[O-])SCC(=O)OC)C#N C20347960
CCc1ccccc1[N-]S(=O)(=O)c2ccc(s2)c3cnc(o3)C C65003792
Cc1ccc(cc1)[N-]S(=O)(=O)C2=C(S[C@@H](C2)[C@H]3C(=C(N=N3)C)C)C C65137868
CC(=C)COc1cccc(c1)[N-]S(=O)(=O)c2cccc(c2)C#N C66587696
CC[C@@H](C/C(=N/S(=O)(=O)c1ccc(c(c1)C#N)F)/[O-])C(C)C C66737159
Cn1c(c2ccc(cc2nc1=S)C(=O)OCCCc3ccccc3)[O-] C55541926
Cc1c(cco1)/C(=C(/C#N)\C(=O)/C=C/c2cccc(c2)OC(C)C)/[O-] C67601195
CC(C)(C(=O)Nc1cccc(c1)[N+](=O)[O-])Oc2ccc(cc2)Cl C00461062
CCc1ccc(cc1)NC(=O)CSc2nc3cc(ccn3c(=O)n2)C C04503804
c1ccc(c(c1)[N+](=O)[O-])OCC(=O)Nc2ccc3c4c2cccc4CC3 C00570043
c1cc2c(cc1NC(=O)COc3ccc(cc3Cl)[N+](=O)[O-])CCC2 C03323959
Cc1cc(cc(c1)O[C@H](C)C(=O)Nc2ccc(c(c2)[N+](=O)[O-])F)C C00371312
CC(=O)c1ccc(cc1)NC(=O)/C=C/c2ccc(c(c2)[N+](=O)[O-])Cl C00305928
CCc1ccc(cc1)[C@@H]2C(=C(Nc3n2ncn3)C)C(=O)OCC=C C04716237
CCc1ccc(cc1)/C(=N/Nc2cc(nc(n2)C)n3c(cc(n3)C)C)/C C04947084
C[C@@H]1CCCC[C@]12C(=O)N(C(=O)N2)CC(=O)OCC3CCCCC3 C05041095
c1cc(c(cc1NC(=O)COc2ccc3c(c2)CCC3)[N+](=O)[O-])Cl C05342565
C[C@@H](c1ccccc1)NC(=O)c2ccc(c(c2)[N+](=O)[O-])N3CCCCC3 C04895889
c1ccc(c(c1)[N+](=O)[O-])OCC(=O)Nc2ccc(cc2Cl)F C03382270
Cc1ccc(c(c1)NC(=O)c2ccc(c(c2)[N+](=O)[O-])SC)OC C05701063
Cc1c(cccc1[N+](=O)[O-])NS(=O)(=O)c2ccc(cc2)SC C00471698
Cc1c(nc(o1)c2ccc(cc2)OC)CSc3[nH]c4c(n3)cccn4 C06877688
Cc1cc(c(s1)SC)/C=N/NC(=O)c2cccc(c2)[N+](=O)[O-] C00260583
c1cc2c(cc1NC(=O)COC(=O)C3CCCCC3)OC(O2)(F)F C03457337
c1ccc2c(c1)-c3c(cnc(n3)N/C=N/OCc4ccc(cc4)F)CO2 C08873694
CC(C)Cc1cc([nH]n1)c2nnc3n2nc(s3)/C=C/c4ccccc4 C13719193
C[C@@H](C(=O)Nc1cccc(c1)[N+](=O)[O-])Oc2ccc(cc2)Cl C14006938
Cc1ccccc1[C@@H](C)NC(=O)COn2c3cc(ccc3nn2)Cl C14352231
Cc1ccc(c(c1)C)NC(=O)[C@H](C)Sc2nnnn2c3ccccc3 C15643290
Cc1ccc(cc1NC(=O)[C@@H](C)Sc2nnnn2C(C)(C)C)Cl C16291290
CC(C)c1cc([nH]n1)c2nn3c(nnc3s2)CSc4ccccc4 C22504636
C[C@@H](C(=O)Nc1cc2ccccc2nc1)Sc3ccc(cc3)[N+](=O)[O-] C25532860
Cc1ccc(cc1)n2c(nnn2)SCC(=O)Nc3cc(cc(c3)C)C C03499042
CC[C@]1(CN(C(=O)N1CC2(CCN(CC2)O)C3CCCCC3)OC)C C39487148
Cc1ccc(cc1C)C2=C[C@H](N=N2)C(=O)N/N=C/c3ccc(cc3)OC C39584443
CSc1ccccc1NC(=O)c2ccc(c(c2)[N+](=O)[O-])N3CCCC3 C36699802
Cc1c2c(oc1C(=O)Oc3ccc(cc3)C(=O)OC)CC(C[C@@H]2O)(C)C C39855465
CCSc1nc2n(n1)[C@@H](C(=C(N2)C)C(=O)OC)c3c(ccs3)C C41003588
CCC(CC)C(=O)Nc1nn2c(nnc2s1)c3ccc(cc3)C C41006023
Cc1c(c(n2c(n1)ncn2)C)CCC(=O)N[C@@H]3C[C@H](CC[C@@H]3C(C)C)C C41575339
Cc1ccc(cc1)c2nc(co2)CN3C(=O)[C@@](NC3=O)(C)CC(C)C C43562981
CC(C)c1cc(nn1C(C)(C)C)C(=O)[C@@H](C#N)c2[nH]c3ccccc3n2 C48813719
c1ccc2c(c1)cc(c(=O)o2)C(=O)Oc3ccccc3NC(=O)C4CC4 C49438746
c1ccc2c(c1)c(=O)cc(o2)C(=O)Oc3ccccc3NC(=O)C4CC4 C49439470
Cc1ccc(cc1)c2nc(on2)c3cccn3CC(=O)NC4CCCC4 C57486867
Cc1ccc(c(c1)NC(=O)[C@H](C)Sc2nnnn2c3ccccc3)C C11621528
Cc1ccc(c(c1)C)NC(=O)[C@H](C)Sc2nnc(n2C)c3ccco3 C07774960
Cc1c(cccc1[N+](=O)[O-])NC(=O)N(CC=C)Cc2ccccc2 C43346405
Cc1c(c(n(n1)c2ccccc2)C)/C=N/NC(=O)c3ccccc3OC C59151763
COc1cc(cc(c1)OC)/C=C/C(=O)Nc2ccc3c(c2)ccc(=O)o3 C54252614
Cc1cc(cc(c1)NC(=O)[C@@H](C)Sc2nnnn2c3ccccc3)C C61002282
Cc1c(c(on1)C)CNc2cc(c(cc2[N+](=O)[O-])C(F)(F)F)Cl C63255189
c1cc(cc(c1)n2c3c(cccn3)nn2)C(=O)NCCC4=CCCCC4 C35482559
Cc1ccc(cc1)c2c3c(c(nc(n3)C)N[C@H](C)Cc4ccco4)on2 C64835221
CC(C)c1c(n2c(n1)sc(n2)C(C)C)S(=O)(=O)NC3CCCC3 C65184044
Cc1cc(on1)[C@H]2CCCN2C(=O)C[C@H](C)NC(=O)C3CCCCC3 C66615251
Cc1c(sc(c1C(=O)C2CC2)NC(=O)c3ccc(s3)[N+](=O)[O-])C C66802596
CC(=O)c1ccc(cc1)NC(=O)CSc2nc3ccc(cc3s2)/N=C/c4cc(ccc4[O-])[N+](=O)[O-] C03663958
CCn1c(nnc1SCC(=O)N/N=C\c2ccccc2OCC(=O)[O-])c3ccc(cc3)C(C)(C)C C09019617
CC(=O)OCC(=O)[C@]1(CC[C@@H]2[C@@]1(CC[C@@H]3[C@H]2CC=C4[C@@]3(CC[C@@H](C4)OP(=O)([O-])[O-])C)C)OC(=O)C C12654175
Cc1cc(c(n1CCOC)C)C(=O)CSc2nc3cc(ccc3c(=O)n2Cc4ccco4)C(=O)[O-] C13050795
COc1ccc(cc1)NS(=O)(=O)c2ccc(c(c2)C(=O)[O-])OS(=O)(=O)c3cc(ccc3F)F C13089093
CCOc1ccc(cc1)CN(C)C(=O)CSc2nnc(n2CCC(=O)[O-])c3ccc(cc3)OCC C13194207
CCc1ccccc1NC(=O)CN(C)C(=O)[C@H](C)Sc2nnc(n2CC(=O)[O-])c3cccc(c3)C C13205716
Cc1ccc(cc1)c2nnc(n2CC(=O)[O-])SCC(=O)N[C@@H](c3ccc4c(c3)OCCO4)C(C)C C13220664
CCOc1ccc(cc1)c2nnc(n2CCC(=O)[O-])S[C@@H](C)C(=O)N(C)[C@@H]3CCS(=O)(=O)C3 C13232154
CC(C)[C@H](C(=O)[O-])n1c(=O)c2ccccc2nc1SCC(=O)Nc3cc(cc(c3)C(=O)[O-])C(=O)[O-] C13234228
C[C@H](C(=O)N(C)[C@H]1CCS(=O)(=O)C1)Sc2nc3ccccc3c(=O)n2CCCCCC(=O)[O-] C13234718
CCOc1ccc(cc1)c2nnc(n2CCC(=O)[O-])SCC(=O)N3CCc4c3ccc(c4)[N+](=O)[O-] C13244626
CCOc1ccc(cc1)c2nnc(n2CCC(=O)[O-])S[C@H](C(C)C)C(=O)Nc3ccc(cc3)OC C13270652
CC(C)CCn1c(=O)c2ccccc2n3c1nnc3SCC(=O)Nc4cc(ccc4C(=O)[O-])Cl C13363291
CCCCOC(=O)c1ccc(cc1)NC(=O)CSc2nc3cc(ccc3c(=O)n2CC=C)C(=O)[O-] C13363674
C[C@H](C(=O)[O-])n1c(=O)c2ccccc2nc1SCC(=O)N[C@@H](c3ccc(cc3)F)c4nccn4C C13405224
c1ccc(c(c1)c2nnc(n2C3CCCCC3)SCC(=O)Nc4cc(ccc4C(=O)[O-])C(=O)[O-])F C13416721
C[C@H]([C@@H](C(=O)[O-])NC(=O)OCC1c2ccccc2-c3c1cccc3)O[P@@](=O)([O-])OCc4ccccc4 C15722139
c1cc(ccc1[C@@H]2C(=C(C(=O)N2CCCCCC(=O)[O-])[O-])C(=O)c3ccc(cc3)Br)[N+](=O)[O-] C19854955
c1cc(cc(c1)Cl)[N-]S(=O)(=O)c2ccc(c(c2)[N+](=O)[O-])N/N=C/c3ccc(cc3)OC(F)F C12540409
CCOc1ccc(cc1)[N-]S(=O)(=O)c2ccc3c(c2)c(cc(=O)[nH]3)C(=O)N(C)Cc4ccc(o4)C C23496063
CCOC(=O)[C@@H]1CCCN(C1)c2c(c(c(c(=O)n2C)C#N)C)/C=C/3\C(=O)N(C(=S)S3)CCC(=O)[O-] C33812356
CC(=CCC[C@]1([C@@H](c2coc3c2c(cc4c3CN(C4=O)[C@@H](CCC(=O)[O-])C(=O)[O-])O1)CCC(=O)C)C)C C35270970
C/C=C/C=C/C=C/C(=O)O[C@H]1[C@H](C2=C(C(=O)N(C2)[C@@H](CCC(=O)[O-])C(=O)[O-])[C@@]3([C@@H]1C(CCC3)(C)C)C)OC C35466058
CC1=C([C@@H](N2C(=CSC2=N1)/C=C(/N3CCN(CC3)C(=O)C)\[O-])c4cccc(c4)F)C(=O)OCCOC C35696511
CC1=C([C@H](N2C(=CSC2=N1)/C=C(/NCC3CC3)\[O-])c4cc(ccc4OC)OC)C(=O)OCCOC C35703654
CCOC(=O)C1=C(N=C2N([C@@H]1c3ccc(cc3)[N+](=O)[O-])C(=CS2)/C=C(/NC(C)C)\[O-])c4ccccc4 C35705052
CCC/C=C/[C@@H](C(=O)NC(C)(C)CC(C)(C)C)N(Cc1ccco1)C(=O)c2cc(ccc2[O-])[N+](=O)[O-] C36499721
CCCCCCN([C@@H](c1ccco1)C(=O)NC(C)(C)CC(C)(C)C)C(=O)c2cc(ccc2[O-])[N+](=O)[O-] C36513874
CCCCCCN([C@H](c1ccc(cc1)N(C)C)C(=O)NCCCC)C(=O)c2cc(ccc2[O-])[N+](=O)[O-] C36513939
CCCCNC(=O)[C@@H](c1ccc(cc1)OC)N(Cc2ccc(o2)C)C(=O)c3cc(ccc3[O-])[N+](=O)[O-] C36596738
CCc1ccc(c(c1)N2CCN[C@H](C2)S(=O)(=O)c3ccccc3)[N-]S(=O)(=O)S(=O)(=O)C(C)C C39481239
CC(C)S(=O)(=O)c1ccc(c(c1)N2CCN[C@@H](C2)S(=O)(=O)C(C)C)[N-]S(=O)(=O)SC C39483071
CCOC(=O)[C@@H]1[C@H](SC=C1c2cccs2)NC(=O)CSc3nc(c(nn3)CCC(=O)[O-])[O-] C39703914
C[C@H]1C=C([C@@H](N1c2ccc(cc2)OC(F)(F)F)C)C(=O)CSc3nc(c(nn3)CCC(=O)[O-])[O-] C39704532
CCc1ccc(cc1)OC[C@H]2N=N[C@@H](N2CC(C)C)SCc3[nH]c(=O)c4ccc(cc4n3)C(=O)[O-] C39722360
CCc1ccc(cc1)OC[C@H]2N=N[C@H](N2CC(C)C)SCc3[nH]c(=O)c4ccc(cc4n3)C(=O)[O-] C39722362
CCc1c(n2c(nc1[O-])nnc2S[C@@H](C)C(=O)N[C@@H]3[C@@H](C4=C(S3)CCCCC4)C(=O)OCC)C C39732232
CCCCn1c(c(c(c(c1=O)C#N)C)/C=C\2/C(=O)N(C(=S)S2)CCC(=O)[O-])N3C[C@H](O[C@@H](C3)C)C C39991360
Cc1ccc(cc1)COc2cccc(c2)C(=O)C3=C(C(=O)N([C@H]3c4ccc(cc4)[N+](=O)[O-])CCCO)[O-] C40054893
CC(=C(C(=O)[O-])N1[C@@H]([C@@H](C1=O)NC(=O)COc2ccccc2)S(=O)(=O)CC(=O)c3ccccc3)C C44123696
CC(=C(C(=O)[O-])N1[C@@H]([C@H](C1=O)NC(=O)COc2ccccc2)S(=O)(=O)CC(=O)c3ccccc3)C C44123707
c1ccc2c(c1)-c3ccccc3C2COC(=O)N[C@H](Cc4ccc(o4)c5ccc(cc5)[N+](=O)[O-])C(=O)[O-] C44320604
c1ccc2c(c1)-c3ccccc3C2COC(=O)N[C@H](Cc4ccc(o4)c5cccc(c5)[N+](=O)[O-])C(=O)[O-] C44321307
CCO/C(=C\1/[C@H](C(=C(N=C1COCCNC(=O)c2cccnc2)C)C(=O)OC)c3ccccc3Cl)/[O-] C27646440
CCOC(=O)c1c(c(sc1N/N=C(\C(=O)c2ccccc2)/C(=N/c3cccnc3)/[O-])C(=O)OCC)C C09404943
Cc1ccc(cc1)NC(=O)C[C@@H]2C(=O)N=C(S2)[N-]c3ccc(cc3)S(=O)(=O)[N-]c4nccs4 C39843636
Cc1cc(no1)[N-]S(=O)(=O)c2ccc(cc2)NC(=O)CCCN3C(=O)[C@@H]4CC[C@](C3=O)(C4(C)C)C C54647140
Cc1cc(c(n1c2cc(cc(c2)C(=O)[O-])C(=O)[O-])C)/C=N/NC(=O)C(c3ccccc3)(c4ccccc4)O C59302876
CCCn1c(cc(n1)C)CN(C)c2c(cc(cn2)NS(=O)(=O)c3ccc4c(c3)CCCC4)C(=O)[O-] C35397883
c1cc(ccc1NC(=O)[C@@H]2CCCC[C@@H]2C(=O)[O-])Oc3ccc(cc3)NC(=O)[C@@H]4CCCC[C@@H]4C(=O)[O-] C04000835
CCOc1cc(ccc1Oc2ccc(cc2[N+](=O)[O-])[N+](=O)[O-])/C=C/3\C(=O)N(C(=S)S3)CC(=O)[O-] C04113361
CCc1ccc(cc1)OCc2ccc(o2)C(=O)N[C@@H]3[C@H]4N(C3=O)C(=C(CS4)COC(=O)C)C(=O)[O-] C08927981
CCN(CC)S(=O)(=O)c1cccc(c1)c2nnc3n2N=C([C@@H](S3)CC(=O)[O-])c4ccc(cc4)C C09644677
CCOc1cc(cc(c1OCC(=O)[O-])CC=C)/C=C/2\C(=O)NC(=S)N(C2=O)c3cccc(c3)C(=O)[O-] C09933356
c1ccc(cc1)CO[P@](=O)([O-])OC[C@@H](C(=O)[O-])NC(=O)OCC2c3ccccc3-c4c2cccc4 C02569587
CC(C)[C@@H](C(=O)[O-])n1c(=O)c2ccccc2nc1SCC(=O)Nc3ccc(cc3)C(=O)OC(C)C C13025577
Cc1cc(ccc1Cl)OCC(=O)N/N=C(\C)/c2ccc(cc2)S(=O)(=O)N(C)CCCC(=O)[O-] C13066545
c1ccc(c(c1)CSCCNc2ccc(cc2[N+](=O)[O-])S(=O)(=O)N3CCC(CC3)C(=O)[O-])F C13192858
Cc1ccc(cc1)c2nnc(n2CCC(=O)[O-])SCC(=O)c3cc(n(c3C)CCCC(=O)OC)C C13197123
CCCN(CC(=O)Nc1ccccc1C)C(=O)CSc2nc3nc(c(c(n3n2)C)CCC(=O)[O-])C C13210342
Cc1ccc(cc1)c2nnc(n2CC(=O)[O-])SCC(=O)N[C@H](c3ccc4c(c3)OCCO4)C(C)C C13220666
Cc1c(n(c(c1C#N)NC(=O)CSc2ncc(n2c3ccc(cc3)F)C(=O)[O-])C[C@H]4CCCO4)C C13236986
CCCN(CC(=O)Nc1ccccc1C)C(=O)CSc2nc3ccccc3c(=O)n2CCC(=O)[O-] C13237627
CCN(CC)c1ccc(cc1NS(=O)(=O)c2cc(ccc2C)C(=O)[O-])S(=O)(=O)N(CC)CC C13246784
Cc1ccc(cc1NC(=O)CSc2nc3cc(ccc3c(=O)n2CCCOC)C(=O)OC)C(=O)[O-] C13267187
COc1cc(c(cc1OC)NC(=O)CSc2nnnn2c3ccc(cc3)OC(F)(F)F)C(=O)[O-] C13276296
Cc1ccccc1n2c(nnc2SCC(=O)Nc3cc(ccc3C(=O)[O-])C(=O)[O-])N4CCOCC4 C13403803
CC(=O)OCC1=C(N2[C@@H]([C@@H](C2=O)NC(=O)c3cn(nc3c4ccccc4)c5ccccc5)SC1)C(=O)[O-] C13640269
C[C@H]([C@@H](C(=O)[O-])NC(=O)OCC1c2ccccc2-c3c1cccc3)O[P@](=O)([O-])OCc4ccccc4 C02569588
CCn1cc(c(=O)c2c1cc(c(c2)F)N3CCN(CC3)C(=S)N[C@H](CCSC)C(=O)OC)C(=O)[O-] C16400162
CC[C@H](C(=O)[O-])Oc1ccc(cc1OC)/C=C/2\C(=O)N(C(=S)S2)NC(=O)c3cccc(c3)[N+](=O)[O-] C16912747
COc1ccc(cc1[N-]S(=O)(=O)c2ccc(cc2)C(=O)N(Cc3ccccc3F)C4CC4)[N+](=O)[O-] C21934780
C[C@H]([C@H](C(=O)[O-])NC(=O)OCC1c2ccccc2-c3c1cccc3)O[P@](=O)([O-])OCc4ccccc4 C22112654
CCO/C(=C/C(=O)N1CCN(C[C@H]1C(=O)NCc2ccccc2)CCS(=O)(=O)c3ccccc3)/[O-] C24872472
CCOc1ccc(cc1OC)/C=C(\C#N)/C(=O)Nc2ccc(cc2)S(=O)(=O)[N-]c3cc(nc(n3)C)C C27614708
Cc1ccccc1N(CC(=O)Nc2ccc(cc2)S(=O)(=O)[N-]c3nc(cc(n3)C)C)S(=O)(=O)C C30849602
Cc1cc(nc(n1)[N-]S(=O)(=O)c2ccc(cc2)NC(=O)CN(c3cccc(c3)F)S(=O)(=O)C)C C30864727
CC(=O)OCC(=O)[C@]1(CC[C@H]2[C@@]1(CC[C@H]3[C@@H]2CC=C4[C@@]3(CC[C@@H](C4)OP(=O)([O-])[O-])C)C)OC(=O)C C35360964
CC1=C([C@@H](N2C(=CSC2=N1)/C=C(/NCC3CC3)\[O-])c4cc(ccc4OC)OC)C(=O)OCCOC C35703652
Cc1ccc(o1)CN([C@H](C2CCCCC2)C(=O)NC3CCCCC3)C(=O)c4cc(ccc4[O-])[N+](=O)[O-] C36596579
C[C@H]1CN(CCN1C(=S)N[C@@H](C)C(=O)OC)c2c(cc3c(c2OC)n(cc(c3=O)C(=O)[O-])C4CC4)F C09273941
CCCn1c(c(c(c(c1=O)C#N)C)/C=C\2/C(=O)N(C(=S)S2)CCCCCC(=O)[O-])N3CCOCC3 C33813457
C[C@H]1C(=N[C@@H](O1)c2ccccc2[N-]S(=O)(=O)c3cccc(c3)F)CNC(=O)[C@@H]4C=C(N=N4)C5CC5 C39371717
c1ccc(cc1)C(=O)[C@@H]2[C@@H](SC3=C2CCCC3)NC(=O)CSc4nc(c(nn4)CCC(=O)[O-])[O-] C39704035
Cc1ccc(cc1N2[C@@H](C(=C(C2=O)[O-])C(=O)c3ccccc3OC)c4ccccc4OCC#N)C(=O)[O-] C13215816
CCCCn1c(c(c(c(c1=O)C#N)C)/C=C\2/C(=O)N(C(=S)S2)CCC(=O)[O-])N3C[C@H](O[C@H](C3)C)C C39991359
c1cc(cc(c1)[N+](=O)[O-])[C@H]2C(=C(C(=O)N2CCO)[O-])C(=O)c3cccc(c3)OCc4ccc(cc4)Cl C40103021
CN(C)S(=O)(=O)c1ccc(cc1)C(=O)C2=C(C(=O)N([C@@H]2/C=C/c3ccccc3)CCOCCO)[O-] C40110524
C[C@@H](CCCC(C)C)NC(=O)c1c2c(nc3ccccc3n2)n4c1nc(c5c4cc(c(c5)OC)OC)[O-] C11692065
c1ccc2c(c1)-c3ccccc3C2COC(=O)N[C@@H](Cc4ccc(o4)c5ccc(cc5)[N+](=O)[O-])C(=O)[O-] C44320603
c1ccc(c(c1)/C=C\2/C(=O)N(C(=S)S2)[C@H](CC(=O)[O-])C(=O)[O-])OCC(=O)Nc3ccc(cc3)F C15034674
c1ccc(c(c1)/C=C\2/C(=O)N(C(=S)S2)[C@H](CCC(=O)[O-])C(=O)[O-])OCC(=O)Nc3ccc(cc3)F C15034849
Cc1ccc(cc1)NC(=O)COc2ccccc2/C=C\3/C(=O)N(C(=S)S3)[C@H](CCC(=O)[O-])C(=O)[O-] C15034857
[H]/N=C\1/CN(C(=O)N1C)CCOCC\2=NC(=C([C@H](/C2=C(\[O-])/OCC)c3ccccc3Cl)C(=O)OC)C C29481551
Cc1cc(c(n1c2cc(cc(c2)C(=O)[O-])C(=O)[O-])C)/C=N/NC(=O)COc3cccc(c3)Br C59250288
c1cc(ccc1NC(=O)[C@@H]2CCCC[C@@H]2C(=O)[O-])Oc3ccc(cc3)NC(=O)[C@H]4CCCC[C@H]4C(=O)[O-] C20478341
Cc1cc(nc(n1)[N-]/C(=N\S(=O)(=O)c2ccc(cc2)Cl)/Nc3ccc(cc3)CC(=O)OC(C)C)C C13879868
Cc1c(c(n(n1)C)C)CCCN(C)c2c(cc(cn2)C(=O)[O-])NS(=O)(=O)c3ccc(cc3)C(=O)C C64844114
CC[C@@H](C)c1ccccc1O[C@H](CC)C(=O)Nc2ccc(cc2)S(=O)(=O)[N-]c3cc(ncn3)OC C66200553
c1cc(ccc1CSc2c3c(ncn2)n(cn3)[C@H]4[C@@H]([C@@H]([C@@H](O4)COP(=O)([O-])[O-])O)O)[N+](=O)[O-] C05641824
CN(C)c1ccc(cc1)/C=C(/C(=O)N/N=C/c2ccc(o2)S(=O)(=O)[O-])\NC(=O)c3cccc(c3)F C06135760
c1ccnc(c1)[C@@H]2CCCCN2c3nc(nc(n3)OCC(F)(F)F)N/N=C/c4cc(ccc4[O-])[N+](=O)[O-] C08846700
CC(C)(C)OC(=O)N1CCC[C@H]1C(=O)N2CCC(CC2)C(=O)N[C@@H](Cc3c[nH]c4c3cccc4)C(=O)[O-] C08917994
CC[C@@H](C)[C@@H](C(=O)N1CCC(CC1)C(=O)N[C@@H](CCC(=O)[O-])C(=O)[O-])NS(=O)(=O)c2ccc(cc2)C C08918268
c1cc(ccc1/C=C/C(=O)Nc2cc(cc(c2)NC(=O)/C=C/c3ccc(cc3)[N+](=O)[O-])C(=O)[O-])[N+](=O)[O-] C09720849
C[C@@H](Cn1c(=O)c2ccc(cc2nc1SCC(=O)Nc3ccc(cc3)N4CCCC4=O)C(=O)[O-])O C13052326
CCn1c(nnc1SCC(=O)Nc2cc(cc(c2)C(=O)[O-])C(=O)[O-])c3ccc(cc3)N(CC)CC C13062094
C/C(=N\NC(=O)c1ccc(cc1)[N+](=O)[O-])/c2ccc(cc2)S(=O)(=O)NCc3ccc(cc3)C(=O)[O-] C13066371
CCOC(=O)c1c(c(sc1NC(=O)COc2cc(ccc2[N+](=O)[O-])C(=O)[O-])C)c3ccc(cc3)C C13187631
c1ccc(c(c1)C#N)NC(=O)COc2ccc(cc2[N+](=O)[O-])S(=O)(=O)Nc3ccc(cc3)C(=O)[O-] C13189753
c1cc(cc(c1)NC(=O)COc2ccc(cc2[N+](=O)[O-])S(=O)(=O)Nc3ccc(cc3)C(=O)[O-])C#N C13189758
Cc1ccc(c(c1)C)NC(=O)COc2ccc(cc2[N+](=O)[O-])S(=O)(=O)Nc3ccc(cc3)C(=O)[O-] C13189774
Cc1cccc(c1)NC(=O)[C@H](C)Oc2ccc(cc2[N+](=O)[O-])S(=O)(=O)Nc3ccc(cc3)C(=O)[O-] C13189899
CN(Cc1ccc(cc1)OCC=C)c2ccc(cc2[N+](=O)[O-])S(=O)(=O)Nc3cccc(c3)C(=O)[O-] C13191597
Cc1cccc(c1)n2c(nnc2SCC(=O)Nc3cc(cc(c3)C(=O)[O-])C(=O)[O-])N4CCOCC4 C13194649
COc1ccc(cc1)c2nnc(n2CC(=O)[O-])SCC(=O)NC(=O)NC34CC5CC(C3)CC(C5)C4 C13200727
CN(Cc1ccc(cc1)OCC=C)c2ccc(cc2[N+](=O)[O-])S(=O)(=O)Nc3ccc(cc3)C(=O)[O-] C13211513
c1ccc2c(c1)c(=O)n(c(n2)SCC(=O)N3CCN(CC3)c4ccc(cc4)[N+](=O)[O-])CCC(=O)[O-] C13221423
c1cc(oc1)Cn2c(=O)c3ccc(cc3nc2SCC(=O)NNC(=O)c4ccc(cc4)F)C(=O)[O-] C13280409
Cc1c(c(n2c(n1)nc(n2)SCC(=O)N[C@H](c3ccc(cc3)F)c4nccn4C)C)CCC(=O)[O-] C13404658
Cc1c(c(n(n1)CCC(=O)N[C@@H]2[C@H]3N(C2=O)C(=C(CS3)COC(=O)C)C(=O)[O-])C)Br C13640389
c1cc(ccc1CCN([C@H]2CC(=O)N(C2=O)c3ccc(cc3)Cl)C(=O)/C=C/C(=O)[O-])S(=O)(=O)N C18276546
CC1=C([C@H](C2=C(N1)C[C@@H](CC2=O)c3ccccc3OC)c4cc(c(c(c4)OC)[O-])[N+](=O)[O-])C(=O)OC(C)C C01431237
Cc1c(cn(n1)CCC(=O)N[C@H]2[C@H]3N(C2=O)C(=C(CS3)CSc4nnc(s4)C)C(=O)[O-])Cl C02809230
Cc1ccc(c(c1)Nc2nc(nc(n2)N3CCOCC3)N/N=C\c4cc(cc(c4[O-])[N+](=O)[O-])[N+](=O)[O-])C C30731427
CC[C@H](C)c1ccc(cc1)O[C@H]2[C@@H]([C@@H]([C@@H]3[C@@H](O2)CO[C@@H](O3)c4ccco4)O[C@@H](C)C(=O)[O-])NC(=O)C C35057297
CC(C)(C)CC(C)(C)NC(=O)[C@@H](c1ccc(cc1)O)N(Cc2ccco2)C(=O)c3cc(ccc3[O-])[N+](=O)[O-] C36499627
CC(C)(C)CC(C)(C)NC(=O)[C@@H](c1ccccc1O)N(Cc2ccco2)C(=O)c3cc(ccc3[O-])[N+](=O)[O-] C36499688
CC(C)(C)CC(C)(C)NC(=O)[C@H](c1ccccc1O)N(Cc2ccco2)C(=O)c3cc(ccc3[O-])[N+](=O)[O-] C36499689
CC(C)(C)CC(C)(C)NC(=O)[C@H](c1ccco1)N(Cc2ccco2)C(=O)c3cc(ccc3[O-])[N+](=O)[O-] C36499761
CN(C)c1ccc(cc1)[C@@H](C(=O)NC2CCCCC2)N(Cc3ccco3)C(=O)c4cc(ccc4[O-])[N+](=O)[O-] C36499844
CCCCCCN([C@H](/C=C/C)C(=O)NCS(=O)(=O)c1ccc(cc1)C)C(=O)c2cc(ccc2[O-])[N+](=O)[O-] C36513899
Cc1ccc(o1)CN([C@H](c2ccc(cc2)O)C(=O)NC3CCCCC3)C(=O)c4cc(ccc4[O-])[N+](=O)[O-] C36596597
Cc1ccc(o1)CN([C@@H](c2ccco2)C(=O)NC(C)(C)CC(C)(C)C)C(=O)c3cc(ccc3[O-])[N+](=O)[O-] C36596688
Cc1ccc(c(c1)C)NS(=O)(=O)c2ccc(c(c2)[N+](=O)[O-])N/N=C/c3ccccc3OCC(=O)[O-] C09138891
c1coc(c1)/C=C/C(=O)Nc2c(cc(cc2)c3cc(c(cc3)NC(=O)/C=C/c4occc4)C(=O)[O-])C(=O)[O-] C26607726
CC(C)S(=O)(=O)S(=O)(=O)[N-]c1ccc(cc1N2CC[NH2+][C@H](C2)[O-])S(=O)(=O)Oc3ccccc3 C39482762
c1cc(c(cc1Cl)[N+](=O)[O-])c2ccc(o2)/C=C\3/C(=O)N(C(=S)S3)[C@@H](CCC(=O)[O-])C(=O)[O-] C40567369
c1ccc(cc1)c2ccc(cc2)[C@H]3[C@H]4[C@@H](C(=O)N(C4=O)Cc5ccc(o5)[N+](=O)[O-])[C@@]([NH2+]3)(CC(=O)[O-])C(=O)[O-] C43218381
CCCOc1ccc(cc1)[C@@H]2[C@H]3[C@@H](C(=O)N(C3=O)c4cccc(c4)[N+](=O)[O-])[C@@]([NH2+]2)(CC(=O)[O-])C(=O)[O-] C33918428
CCCOc1ccc(cc1)[C@H]2[C@H]3[C@@H](C(=O)N(C3=O)c4cccc(c4)[N+](=O)[O-])[C@@]([NH2+]2)(CC(=O)[O-])C(=O)[O-] C33918429
c1ccc2c(c1)-c3ccccc3C2COC(=O)N[C@H](Cc4ccc(c(c4)[N+](=O)[O-])N5CCOCC5)C(=O)[O-] C44320726
CCC/C=C/c1cn(c(=O)c(c1[O-])C2=NS(=O)(=O)c3cc(ccc3[N-]2)[N-]S(=O)(=O)C)CCC(C)C C29052850
CN(C)c1nc(nc(n1)ON=C2CCCCC2)N/C(=N/S(=O)(=O)c3ccc(cc3[N+](=O)[O-])Cl)/[O-] C59366557
COc1ccc(cc1[N+](=O)[O-])CSc2nc3ccc(cc3s2)/N=C/c4cccc(c4[O-])[N+](=O)[O-] C59517575
COc1ccccc1[N-]S(=O)(=O)c2cc(ccc2N/N=C/c3ccc(cc3)N4CCOCC4)[N+](=O)[O-] C12561845
CC(=O)N[C@H]1[C@@H]([C@@H]([C@@H](O[C@@H]1Oc2ccc(cc2OC)C(=O)[O-])COC(=O)C)OC(=O)C)OC(=O)C C62725149
CC(=O)N[C@@H]1[C@H]([C@@H]([C@@H](O[C@@H]1Oc2ccc(cc2OC)C(=O)[O-])COC(=O)C)OC(=O)C)OC(=O)C C62725151
CC[C@H](C)Oc1cccc(c1)C(=O)NC(=S)Nc2ccc(cc2)S(=O)(=O)[N-]c3cc(ncn3)OC C66200692
CC(=O)OC[C@@H]1[C@H]([C@@H]([C@@H]([C@@H](O1)O[C@@H]2[C@H]3[C@@H](C=CO2)[C@@H](C=C3COC(=O)C)OC(=O)C)OC(=O)C)OC(=O)C)OC(=O)C C04268268
CC(=O)OC[C@H]1[C@H]([C@@H]([C@@H]([C@@H](O1)O[C@@H]2[C@H]3[C@@H](C=CO2)[C@@H](C=C3COC(=O)C)OC(=O)C)OC(=O)C)OC(=O)C)OC(=O)C C04268269
CC(=O)OC[C@@H]1[C@H]([C@@H]([C@H]([C@H](O1)N=C=S)OC(=O)C)OC(=O)C)O[C@@H]2[C@@H]([C@H]([C@@H](CO2)OC(=O)C)OC(=O)C)OC(=O)C C04273375
CC(=O)Oc1ccc(cc1OC(=O)C)/C=C/C(=O)O[C@@H]2C[C@@H]([C@H]([C@H]([C@H]2OC(=O)C)OC(=O)C)OC(=O)C)C(=O)OC C04273422
CC(=O)OCc1ccc(cc1)O[C@H]2[C@H]([C@@H]([C@@H]([C@H](O2)COC(=O)C)OC(=O)C)OC(=O)C)OC(=O)C C08382285
C[C@]12CCC(=O)C=C1CC[C@@H]3[C@@H]2[C@@H](C[C@@]4([C@@H]3CC[C@@]4(C(=O)COC(=O)CCC(=O)NCC(=O)[O-])O)C)O C08771640
CC(C)[C@H](C(=O)N[C@@H]([C@H](C)O)C(=O)[O-])NC(=O)C1(CCN(CC1)C(=O)OC(C)(C)C)c2ccccc2 C08790015
CC(C)C[C@@H](C(=O)N[C@@H]([C@H](C)O)C(=O)[O-])NC(=O)C1(CCN(CC1)C(=O)OC(C)(C)C)c2ccccc2 C08791051
CC(C)C[C@@H](C(=O)[O-])NC(=O)C1CCN(CC1)C(=O)[C@H](Cc2c[nH]c3c2cccc3)NC(=O)OC(C)(C)C C08918319
CN(C)c1ccc(cc1)[C@@H](CNC(=O)C(=O)N2CCN(CC2)C=O)S(=O)(=O)c3ccc(cc3)OC C09081259
COc1ccc(cc1)n2c(nnn2)S[C@H](c3ccccc3)C(=O)Nc4ccc(c(c4)[N+](=O)[O-])Cl C10861060
Cc1ccc(cc1C)S(=O)(=O)N(C)c2ccc(cc2)OC(=O)Cn3c(=O)n(nn3)c4cccs4 C11210543
CN(C)S(=O)(=O)c1ccc(cc1)C(=O)NCCn2c3c(cn2)c(=O)n(cn3)Cc4ccccc4F C12071620
C[C@@H]1CCC[C@H](N1C(=O)COc2ccc(cc2)C(=O)N/N=C/c3ccc(o3)c4ccc(cc4)[N+](=O)[O-])C C12640196
c1ccc2c(c1)C(=O)N(C2=O)COC(=O)/C(=C/c3ccc(cc3)Cl)/NC(=O)c4cccc(c4)[N+](=O)[O-] C12658613
CCN(CC)S(=O)(=O)c1ccc(cc1)NC(=O)CNC(=O)N[C@@H](CC(=O)N2CCCC2)C(=O)[O-] C13245115
c1ccc(cc1)C(=O)OCCOc2cc(c(cc2[N+](=O)[O-])[N+](=O)[O-])OCCOC(=O)c3ccccc3 C04265548
Cc1c(c(n2c(n1)nc(n2)SCC(=O)N[C@@H](c3ccc(cc3)F)c4nccn4C)C)CCC(=O)[O-] C13404654
Cc1c(c(nn1[C@@H](C)C(=O)N[C@@H]2[C@H]3N(C2=O)C(=C(CS3)COC(=O)C)C(=O)[O-])C(F)(F)F)Cl C13640310
Cc1c(c(=O)n(n1C)c2ccccc2)/N=C/c3cccc(c3)OC(=O)c4cc(cc(c4)[N+](=O)[O-])[N+](=O)[O-] C03112082
Cc1c(c(n(n1)c2ccccc2)OC(=O)c3ccccc3[N+](=O)[O-])S(=O)(=O)c4ccc(cc4)[N+](=O)[O-] C20153362
c1cnc(nc1)[N-]S(=O)(=O)c2ccc(cc2)NC(=S)NNS(=O)(=O)c3ccc(cc3)[N+](=O)[O-] C20534559
c1cc(ccc1C(=O)OCC(=O)Nc2ccc(cc2Cl)[N+](=O)[O-])S(=O)(=O)N3CCCCCC3 C20752464
COc1cc(cc(c1[O-])[N+](=O)[O-])/C=N/Nc2[nH]nc(n2)SCCC(=O)Nc3nc4ccccc4s3 C20836314
CC(=O)c1ccc(cc1O[C@H]2[C@H]([C@@H]([C@H]([C@H](O2)COC(=O)C)OC(=O)C)OC(=O)C)OC(=O)C)OC C25691780
C[C@@H](C(=O)Nc1ccc(cc1Cl)Cl)OC(=O)c2ccc(c(c2)[N+](=O)[O-])Sc3nncn3C C28305435
c1cnccc1SC2=C(N3[C@H](CC2)[C@@H](C3=O)NC(=O)/C(=N/OCCF)/c4csc(n4)N)C(=O)[O-] C29569235
C[C@@H]1CN(CCN1C(=O)C2CC2)C(=O)[C@H](Cc3ccccc3)NS(=O)(=O)c4ccc(cc4)[N+](=O)[O-] C34978510
CCOC(=O)C1CCN(CC1)C(=O)c2ccc(o2)CN3CCn4cccc4[C@H]3c5ccc(cc5)[N+](=O)[O-] C35523422
CCCN([C@H](C1CCCCC1)C(=O)NCS(=O)(=O)c2ccc(cc2)C)C(=O)c3cc(ccc3[O-])[N+](=O)[O-] C36570081
CC(C)C[C@@H](C(=O)N1CCC(CC1)C(=O)N[C@@H](Cc2c[nH]c3c2cccc3)C(=O)[O-])NC(=O)OC(C)(C)C C08918473
Cc1cccc(c1)NC(=O)[C@H](C)OC(=O)c2ccccc2[N-]S(=O)(=O)c3cc(c(c(c3)[N+](=O)[O-])C)C C08684409
CO/N=C(\c1csc(n1)N)/C(=O)N[C@H]2[C@@H]3N(C2=O)C(=C(CS3)CSc4cnns4)C(=O)[O-] C38139838
C[C@@H]([C@@H](C(=O)[O-])NC(=O)[C@H](C(C)C)NC(=O)C1(CCN(CC1)C(=O)OC(C)(C)C)c2ccccc2)O C38570040
CC(C)[C@@H]([C@H]1NN[C@@H](O1)S(=O)(=O)Cc2ccccc2F)NS(=O)(=O)c3ccc4c(c3)oc(n4)[O-] C38794611
CO/N=C(\c1csc(n1)N)/C(=O)N[C@@H]2[C@@H]3N(C2=O)C(=C(CS3)CSc4cnns4)C(=O)[O-] C38811312
CC(C)S(=O)(=O)c1ccc(c(c1)N2CCN[C@@H](C2)OC)[N-]S(=O)(=O)S(=O)(=O)c3ccccc3 C39482888
c1ccc2c(c1)nc(s2)SCC(=O)Nc3ccc(cc3)S(=O)(=O)[N-]c4ncc(s4)[N+](=O)[O-] C40176664
COC(=O)c1ccc(cc1)[C@H]2[C@H]3[C@@H](C(=O)N(C3=O)CCO)[C@@](N2)(Cc4ccc(cc4)[N+](=O)[O-])C(=O)[O-] C33898924
c1cc(oc1)CN2C(=O)[C@H]3[C@@H]([NH2+][C@@]([C@@H]3C2=O)(CC(=O)[O-])C(=O)[O-])c4ccc(o4)c5ccc(cc5)[N+](=O)[O-] C33928477
c1ccc(cc1)NCCN2C(=O)[C@H]3[C@@H]([NH2+][C@@]([C@@H]3C2=O)(CC(=O)[O-])C(=O)[O-])c4ccc(c(c4)[N+](=O)[O-])Cl C33587338
C[C@H](CS)C(=O)N1C[C@H](C[C@H]1C(=O)O[C@@H]2[C@H]([C@@H]([C@H]([C@@H](O2)C(=O)[O-])O)O)O)Sc3ccccc3 C44136672
C[C@@H](C(=O)Nc1cc(ccc1Cl)Cl)OC(=O)c2ccc(c(c2)[N+](=O)[O-])Sc3nncn3C C45246717
C[C@H](C(=O)/N=c\1/[nH]c(cs1)c2cccc(c2)[N+](=O)[O-])Sc3nnc(n3Cc4ccco4)C5CC5 C21685185
CCO/C(=C\1/[C@@H](C(=C(N=C1COCc2cc(=O)[nH]c(n2)N)C)C(=O)OC)c3cccc(c3Cl)Cl)/[O-] C26477098
COc1ccc(cc1)Nc2nc(nc(n2)N/N=C/c3cccc(c3[O-])[N+](=O)[O-])Nc4ccc(cc4)[N+](=O)[O-] C14921186
C[C@@]12CCC(=O)C=C1CC[C@H]3[C@@H]2[C@H](C[C@]4([C@@H]3CC[C@]4(C(=O)COC(=O)CCC(=O)NCc5ccc(cc5)C(=O)[O-])O)C)O C01899587
CCc1nnc(o1)CN2CCN(CC2)C(=O)CSc3nnc(n3CC=C)c4ccc(cc4)[N+](=O)[O-] C59792274
CCN(c1nc(cs1)/C=N/c2ccc(cc2/N=C/c3csc(n3)N(CC)C(=O)C)C(=O)[O-])C(=O)C C62587511
C[C@H](CS)C(=O)N1C[C@H](C[C@H]1C(=O)O[C@@H]2[C@@H]([C@@H]([C@@H]([C@@H](O2)C(=O)[O-])O)O)O)Sc3ccccc3 C65749698
Cc1ccccc1N2[C@@H]([C@@]34C=C[C@@H](O3)[C@@H]([C@@H]4C2=O)C(=O)[O-])CC(=C)C C04200213
C[C@@H](C(=O)[O-])Oc1ccc2cc(c(=O)oc2c1)c3ccccc3 C05234689
c1cc(ccc1/C=C\2/C(=O)c3ccc(cc3O2)OCC(=O)[O-])Cl C05305861
c1ccc(c(c1)Sc2ccc(cc2[N+](=O)[O-])C(=O)[O-])Cl C00257332
C[C@@H]1Cc2cc(ccc2N1S(=O)(=O)c3ccccc3)C(=O)[O-] C10324744
c1ccc(cc1)c2nccn2C(=O)[C@H]3[C@H]4C[C@@H]([C@@H]3C(=O)[O-])C=C4 C12346564
Cc1ccc2nc(cc(=O)n2c1)CSc3ccccc3C(=O)[O-] C12812153
c1cc2c(cc1OS(=O)(=O)c3ccc(c(c3)C(=O)[O-])F)CCC2 C13067363
Cc1cc(cc(c1C)S(=O)(=O)Oc2cccc(c2)F)C(=O)[O-] C13087264
c1cc(cc(c1)OS(=O)(=O)c2ccc(s2)Cl)C(=O)[O-] C13267356
Cc1ccc(cc1C)Sc2ccc(cc2[N+](=O)[O-])C(=O)[O-] C13275572
Cc1ccc(cc1C)OS(=O)(=O)c2cc(ccc2C)C(=O)[O-] C13306213
Cc1ccc(c(c1C)OS(=O)(=O)c2cc(ccc2C)C(=O)[O-])C C13306507
c1ccc2cc(ccc2c1)S(=O)(=O)Oc3ccccc3C(=O)[O-] C13341929
c1ccc(c(c1)C(=O)[O-])OS(=O)(=O)c2ccc(c(c2)F)F C13341958
c1ccc(cc1)/C=N/N=c/2\n(c3ccccc3s2)CC(=O)[O-] C01609449
c1ccnc(c1)n2c(cc(n2)C(=O)[O-])c3ccc(s3)Cl C19989739
c1cc(oc1)/C=C/C=N/n2c(nnc2[S-])c3ccc(cc3)F C09319949
c1cc(ccc1C(=O)[O-])Sc2ccc(cc2[N+](=O)[O-])Cl C20554966
Cc1ccc(cc1S(=O)(=O)N2C[C@@H](C[C@@H](C2)C)C)C(=O)[O-] C21500593
c1cc(c(c(c1)Cl)C(=O)[O-])Oc2ccc3c(c2)oc(=O)s3 C21787780
Cc1ccc(cc1S(=O)(=O)[N-]c2cc(on2)C)C(C)(C)C C32610506
Cc1ccc(cc1c2ccc(cc2)C(C)(C)C(=O)[O-])[N+](=O)[O-] C33427979
Cc1ccc(c(c1)c2ccc(cc2)C(C)(C)C(=O)[O-])[N+](=O)[O-] C33427996
Cc1ccc(c(c1)[N+](=O)[O-])Sc2ccccc2C(=O)[O-] C35565003
CC[C@@H](C(=O)[O-])n\1cc(s/c1=N\C(=O)c2ccc(cc2)C)C C35841448
Cc1ccc(cc1)C(=O)/N=c\2/n(c3ccccc3s2)[C@H](C)C(=O)[O-] C35841706
CC[C@@H](C(=O)[O-])n\1c(c(s/c1=N\C(=O)c2ccc(cc2)C)C)C C35842038
C[C@@H](c1ccccc1)Sc2nnc3n2c(cc(n3)[O-])C(C)C C09018636
CC(C)c1nnc(s1)/N=C(/C(=C/c2ccccc2Cl)/C#N)\[O-] C39994634
CN(c1ccc(cc1)F)S(=O)(=O)c2ccc(cc2)C(=O)[O-] C41543124
c1cnc(nc1[O-])SCc2cc(cc3c2OCOC3)Cl C41629798
c1cc(c(c(c1)Cl)COn2cc(ccc2=O)C(=O)[O-])Cl C41670923
CC(C)(C)OC(=O)N1CCC[C@H](C1)[C@@H]2CCCC[C@@H]2C(=O)[O-] C44135571
c1ccc2c(c1)nc(o2)Oc3cc(ccc3C(=O)[O-])Br C44489716
CCN(c1cccc(c1)F)c2c(n3ccsc3n2)C(=O)[O-] C44927133
Cc1cccc(c1)S(=O)(=O)[N-]c2ccc3c(c2)nc(o3)C4CC4 C46303773
Cc1ccc(c(c1)S(=O)(=O)[N-]c2nnc(s2)C(C)C)C C47157637
c1ccc(cc1)[C@H]2c3ccsc3CCN2/C(=N/c4nncs4)/[O-] C50076246
c1cc(ccc1C(=O)[O-])Sc2cc(ccc2[N+](=O)[O-])F C52118849
c1cc(c(cc1[N+](=O)[O-])Cl)C[C@@]2(C[C@H]3CC[C@@H]2C3)C(=O)[O-] C54631889
CC[C@@H]1CO[C@@H](CN1c2nc(c(s2)C(=O)[O-])C(C)(C)C)C C54968674
CCc1ccc(s1)S(=O)(=O)[N-]c2ccc3c(c2)ccc(=O)o3 C57119833
C[C@H]1CN(c2cc(ccc2O1)C(C)C)Cc3ccc(o3)C(=O)[O-] C57766421
Cc1cc2cccc(c2nc1)S(=O)(=O)[N-]c3ccc(cc3)CC#N C29967285
Cc1ccc(cc1)/C=C(\C#N)/C(=N/S(=O)(=O)c2ccccc2)/[O-] C46708742
Cc1c(oc(n1)c2ccc(cc2)[N-]S(=O)(=O)c3cccs3)C C60554351
C[C@@H](c1ccccc1)n2c(c(nn2)C(=O)[O-])c3ccccc3F C62292329
CCc1ccc(s1)S(=O)(=O)[N-]c2ccc3c(c2)N(CCO3)C C62571711
c1ccc2c(c1)c(c(s2)/C=N/c3cccc(c3)[N+](=O)[O-])[O-] C18203869
c1cc(sc1)CC(=O)N/N=C/c2ccc(c(c2)[N+](=O)[O-])Cl C00056155
Cc1ccc(c(c1)n2c(nnn2)SCC(=O)NC(C)(C)C)C C00414175
Cc1cc(no1)NC(=O)CN(C(=O)C2CCCCC2)C(C)(C)C C00325663
c1cc(c(cc1F)OCC(=O)Nc2cc(ccc2F)F)[N+](=O)[O-] C03572607
c1ccc2c(c1)C=C(CO2)/C=C/C(=O)Nc3ccc(cc3)[N+](=O)[O-] C05034385
C/C(=N\NC(=O)[C@@H]1C[C@H]1c2ccccc2)/c3ccc(cc3)[N+](=O)[O-] C05381613
CCC[C@H]1C[C@H](c2c(cccc2[N+](=O)[O-])N1)N3CCCC3=O C05794087
c1cc(sc1)CC(=O)N/N=C/c2cc(ccc2Cl)[N+](=O)[O-] C00056103
CSc1cccc(c1)NS(=O)(=O)c2ccccc2[N+](=O)[O-] C02813008
CCNC(=O)N(Cc1nc(no1)c2ccc(cc2)C)C(C)C C06747243
Cc1c(cc(cc1Cl)S(=O)(=O)N[C@@H](C)C(C)C)[N+](=O)[O-] C07684714
CSc1ccc(cc1)S(=O)(=O)Nc2cccc(c2)[N+](=O)[O-] C02873758
c1ccc(cc1)NC(=O)/C(=C/C=C/c2ccccc2[N+](=O)[O-])/C#N C03321249
c1cc(ccc1OCC(=O)Nc2cc(ccc2Cl)[N+](=O)[O-])F C08907698
CC[C@H](C)Oc1cccc(c1)NC=C2C(=O)OC(OC2=O)(C)C C09270207
CC(=C)COc1ccccc1NC=C2C(=O)OC(OC2=O)(C)C C10121523
CCn1c(nnc1SCc2[nH]c3ccccc3n2)c4ccco4 C06412731
Cc1ccc(cc1)[C@H](C)NS(=O)(=O)c2cccc(c2)[N+](=O)[O-] C13938175
c1ccc2c(c1)[nH]c(n2)Sc3ccc(cc3C=O)[N+](=O)[O-] C16525109
C[C@H](c1ccccc1)NC(=O)/C(=C\c2ccc(cc2)[N+](=O)[O-])/C#N C16790730
CC(C)CNC(=O)c1ccc(c(c1)[N+](=O)[O-])N2CCCCCC2 C17127628
c1ccc(cc1)N2CC[C@H](C2)CNC(=O)c3ccc(cc3)[N+](=O)[O-] C24817108
C[C@H](c1ccccc1F)NS(=O)(=O)c2ccccc2[N+](=O)[O-] C25655993
C/C(=C\c1ccccc1)/C=N\NC(=O)Cn2c3ccccc3nn2 C31841318
c1cnc2c(n1)c(nc(n2)NCCC3=CCCCC3)N4CCCC4 C32104883
CC1(SCCS1)CC(=O)N/N=C\c2ccc(cc2)[N+](=O)[O-] C32116901
CC(C)c1ccc(cc1)/C=N/NC(=O)[C@@H]2C=C(N=N2)c3ccco3 C39922793
C[C@@H](CNC(=O)c1ccc(cc1)[N+](=O)[O-])N2CCc3c2cccc3 C40072794
CC(C)c1ccc(cc1)N2C[C@@H](OC2=O)CNC(=O)N(C)C C41178215
c1cc(c(cc1[N+](=O)[O-])NC(=O)[C@H]2C[C@H]3CC[C@@H]2C3)OC(F)F C42918242
C[C@H](c1cccc(c1)[N+](=O)[O-])Nc2nccc(n2)C(F)(F)F C44976882
Cc1c(c(n(n1)C)C)[C@@H](C)Nc2ccc(cc2Cl)[N+](=O)[O-] C45170329
Cc1ccc(cc1NC(=O)/C=C\c2ccc(o2)C)c3nnco3 C47320763
Cc1cc(ccc1NC(=O)[C@H](C)Sc2nccs2)[N+](=O)[O-] C52914305
CCc1[nH]c2cc(ccc2n1)/N=C/c3ccc(cc3)[N+](=O)[O-] C12939562
Cc1ccc(cc1)[C@@H]2C(=C(Nc3n2ncn3)C)C(=O)OC(C)C C00147825
COc1cccc(c1)/C=C/C(=O)Nc2ccc(cc2[N+](=O)[O-])F C17482325
CC(C)(C)c1nc(no1)C(C)(C)NC(=O)c2ccc(cc2)C#N C58343077
CCN(C[C@H](C)C#N)CN1C(=O)C2(CCCCCCC2)NC1=O C64337318
Cc1ccc(cc1F)NS(=O)(=O)c2ccc(o2)c3ccno3 C64958676
CCNc1ccc(cc1[N+](=O)[O-])C(=O)N(C)c2cccc(c2)C C65068361
Cc1cnccc1N2[C@@H](NC(=N2)C(C)C)CC3=C(N=N[C@H]3C)C C65528954
CN(c1ccc(c(c1)F)F)C(=O)CNc2ccccc2[N+](=O)[O-] C65891981
CCC[NH+]1Cc2cccc(c2C1)/N=C/c3cc(ccc3[O-])[N+](=O)[O-] C66255614
Cc1ccccc1[C@@H](C#N)NC(=O)/C=C/c2cccc(c2)[N+](=O)[O-] C66398224
C[C@H]1CCC[C@@H]([C@@H]1C)NC(=O)COc2ccc(c(c2)F)[N+](=O)[O-] C67015439
C[C@@H]1CCC[C@H]([C@@H]1C)NC(=O)COc2ccc(c(c2)F)[N+](=O)[O-] C67015440
COc1ccc(c(c1)C(=O)Nc2ccc(c(c2F)F)F)[N+](=O)[O-] C67296138
Cc1nc(on1)CCCNC(=O)N(C)C2CCCCCCC2 C67464410
CCc1ncc(s1)CN(C)C(=O)Nc2cc(on2)C(C)(C)C C67574026
Cc1c2cc3c(coc3c(c2oc(=O)c1CC(=O)N[C@@H](Cc4ccc(cc4)Cl)C(=O)[O-])C)C(C)(C)C C02120891
CN(C)c1ccc(cc1)[C@H]2CC3=Nc4ccccc4N([C@@H](C3C(=O)C2)c5ccccc5)C(=O)CCC(=O)[O-] C09043770
c1ccc(c(c1)/N=C\2/N(C(=O)C[C@H](S2)C(=O)Nc3ccc(cc3)C(=O)[O-])CCc4ccc(cc4)F)F C09234187
c1cc(ccc1c2c(nnn2c3ccc(cc3)C(=O)[O-])S(=O)(=O)c4cc(ccc4Cl)Cl)Cl C11759812
c1cc(cc(c1)n2c(c(nn2)S(=O)(=O)c3ccc(cc3Cl)Cl)c4ccc(cc4)Cl)C(=O)[O-] C11760028
c1ccc(c(c1)/N=C\2/N(C(=O)C[C@@H](S2)C(=O)Nc3ccc(cc3)C(=O)[O-])CCc4ccc(cc4)F)F C12375320
c1ccc(cc1)CCN2[C@@H](C(=C(C2=O)[O-])C(=O)c3ccc(cc3)Br)c4cccc(c4)[N+](=O)[O-] C01199022
c1ccc(cc1)CCN2[C@H](C(=C(C2=O)[O-])C(=O)c3ccc(cc3)Br)c4cccc(c4)[N+](=O)[O-] C01199019
Cc1ccc(cc1)[C@H]2C(=C(C(=O)N2c3nc4ccc(cc4s3)S(=O)(=O)C)[O-])C(=O)c5cccs5 C09046502
Cc1c(nc(s1)c2ccccc2)C(=O)C3=C(C(=O)N([C@H]3c4cccs4)CCCN5CCOCC5)[O-] C20219686
CC[C@@H](C(=O)Nc1ccc(cc1)S(=O)(=O)[N-]c2cccc(c2Cl)Cl)Oc3cccc(c3)OC C30754371
Cc1ccc(cc1)[C@H]2C(=C(C(=O)N2c3nc4ccc(cc4s3)C)[O-])C(=O)c5cc6cccc(c6o5)OC C33515975
Cc1cc(c2c(c1)sc(n2)N3[C@H](C(=C(C3=O)[O-])C(=O)c4cc5cccc(c5o4)OC)c6ccccc6)C C33515987
COc1cccc(c1)C(=O)C2=C(C(=O)N([C@@H]2c3cccc(c3)Cl)c4nc5ccc(cc5s4)OC)[O-] C33724387
Cc1ccc(cc1)C(=O)C2=C(C(=O)N([C@H]2c3ccc(c(c3)OC)O)c4nc5ccc(cc5s4)Cl)[O-] C34919693
CC1=C([C@H](N2C(=CSC2=N1)/C=C(/N(C)Cc3ccccc3)\[O-])c4ccc(cc4)F)C(=O)OCCOC C35693220
CCN(CC)C(=O)C1=C(N=C2N([C@@H]1c3ccc(cc3)C(F)(F)F)C(=CS2)/C=C(/NCCOC)\[O-])C C35696081
CC1=C([C@@H](N2C(=CSC2=N1)/C=C(/Nc3ccc(cc3)F)\[O-])c4ccc(cc4)OC)C(=O)OC(C)(C)C C35701402
CC1=C([C@H](N2C(=CSC2=N1)/C=C(/NC[C@H]3CCCO3)\[O-])c4ccc(cc4)C(F)(F)F)C(=O)N(C)C C35702110
CC1=C([C@H](N2C(=CSC2=N1)/C=C(/N[C@@H](C)c3ccccc3)\[O-])c4ccccc4F)C(=O)OCCOC C36052714
CC1=C([C@@H](N2C(=CSC2=N1)/C=C(/N(C)Cc3ccccc3)\[O-])c4ccccc4F)C(=O)OCCOC C36052721
CC1=C([C@@H](N2C(=CSC2=N1)/C=C(/N3CCOCC3)\[O-])c4ccccc4F)C(=O)OCc5ccccc5 C36061244
Cc1ccc(cc1Cl)N2C(=O)/C(=C\c3cn(c4c3cccc4)CCCOc5ccccc5)/C(=O)N=C2[O-] C36550052
c1ccc(cc1)NC(=O)Cn2cc(c3c2cccc3)/C=C/4\C(=NC(=S)N(C4=O)c5ccc(cc5)Cl)[O-] C02942836
CCOc1ccc2c(c1)-c3c(ssc3=S)C(N2C(=O)CSC4=NNC(C(=N4)[O-])(C)C)(C)C C02265983
Cc1c(c(=O)n(c(c1C(=O)CN2C(=O)/C(=C/c3ccccc3)/SC2=S)[O-])[C@@H](C)c4ccccc4)C#N C38623547
CCCCCCn1c(c(c(c(c1=O)C#N)C)C(=O)CCN2C(=O)/C(=C/c3ccc(cc3)C)/SC2=S)[O-] C38627422
Cc1ccc(o1)C(=O)C2=C(C(=O)N([C@@H]2c3ccc(cc3)F)c4nnc(s4)SCc5ccccc5)[O-] C39835181
Cc1ccc(cc1)C(=O)C2=C(C(=O)N([C@@H]2c3ccncc3)c4nnc(s4)SCc5ccccc5F)[O-] C39835281
Cc1ccc(cc1)C(=O)C2=C(C(=O)N([C@@H]2c3ccco3)c4nnc(s4)SCc5ccc(cc5)F)[O-] C39835325
Cc1ccc(o1)C(=O)C2=C(C(=O)N([C@H]2c3ccccc3)c4nnc(s4)SCc5ccc(cc5)F)[O-] C39835342
CCc1ccc(cc1)[C@H]2C(=C(C(=O)N2c3nnc(s3)SCC)[O-])C(=O)c4ccc5c(c4)C[C@@H](O5)C C40000349
CCc1ccc(cc1)[C@@H]2C(=C(C(=O)N2c3nnc(s3)SCC)[O-])C(=O)c4ccc5c(c4)C[C@H](O5)C C40000350
c1ccc(cc1)/C=C/CSc2nnc(s2)N3[C@H](C(=C(C3=O)[O-])C(=O)c4ccco4)c5cccs5 C40000561
CC(C)COc1ccc(cc1)C(=O)C2=C(C(=O)N([C@H]2c3ccc(cc3Cl)Cl)CCOCCO)[O-] C40080593
c1ccc(cc1)[C@@H]2C(=C(C(=O)N2CCOCCO)[O-])C(=O)c3cccc(c3)OCc4ccccc4Cl C40102828
c1ccc(cc1)[C@@H]2C(=C(C(=O)N2CCOCCO)[O-])C(=O)c3ccc(cc3)OCc4ccc(cc4)Cl C40109698
c1ccc(cc1)[C@H]2C(=C(C(=O)N2CCOCCO)[O-])C(=O)c3ccc(cc3)OCc4ccc(cc4)Cl C40109699
CCOc1ccc(cc1OCC)[C@H]2C(=C(C(=O)N2)[O-])C(=O)c3ccc(cc3)OCc4ccc(cc4)Cl C40127159
CC1=C(O[C@H]2[C@@H]1[C@@]3(CC[C@@H]4[C@@H]([C@@H]3C2)CC[C@H]5[C@]4(CC[C@@H](C5)OC(=O)CCC(=O)[O-])C)C)CCCCOC(=O)C C43737484
c1ccc(cc1)c2c(n3ccsc3n2)C[C@@H](C(=O)[O-])NC(=O)OCC4c5ccccc5-c6c4cccc6 C44320613
c1ccc(cc1)c2c(n3ccsc3n2)C[C@H](C(=O)[O-])NC(=O)OCC4c5ccccc5-c6c4cccc6 C44320614
c1ccc2c(c1)-c3ccccc3C2COC(=O)N[C@@H](Cc4ccc(c(c4)Cl)N5CCOCC5)C(=O)[O-] C44323935
c1ccc2c(c1)-c3ccccc3C2COC(=O)N[C@H](Cc4cccn4c5nc6ccccc6s5)C(=O)[O-] C44324694
CCO/C(=C/1\C(=O)/C(=C/c2cc(c(c(c2)OC)OC)OC)/S\C1=N/c3ccc(cc3)Br)/[O-] C59105285
CCO/C(=C/1\C(=O)/C(=C\c2cc(n(c2C)c3ccc(cc3)N(C)C)C)/S\C1=N/c4ccc(cc4)OC)/[O-] C59364592
CCOc1cc(c(cc1OCC#C)Br)/C=C/2\C(=O)N(/C(=N\c3cccc(c3)C(=O)[O-])/S2)C C59599654
COc1ccc(cc1)/N=C\2/NC(=O)/C(=C\c3c4ccccc4ccc3OCc5ccc(cc5)C(=O)[O-])/S2 C15229941
Cc1c(cccc1Cl)NC(=O)CN2CCN(CC2)CC/N=C/C3=C(C[C@H](CC3=O)c4ccccc4)[O-] C22790690
CCc1ccc(cc1)S(=O)(=O)c2cnc(nc2[O-])SCC(=O)Nc3ccc(cc3)Br C46016428
Cc1cccc(c1OS(=O)(=O)c2ccc-3c(c2)C(=C(C#N)C#N)c4c3ccc(c4)S(=O)(=O)Oc5c(cccc5C)C)C C01840261
CC(C)c1ccc(cc1)NC(=O)[C@H]2CN(CCN2S(=O)(=O)c3ccccc3)S(=O)(=O)c4ccccc4 C06190868
CC1(CC2=C(C(C3=C(O2)CC(CC3=O)(C)C)c4ccc(c(c4)COc5ccc(cc5)[N+](=O)[O-])OC)C(=O)C1)C C00985516
COc1ccc(c(c1)Cl)NC(=O)/C=C/c2ccc(c(c2)[N+](=O)[O-])N3CCC(CC3)c4ccccc4OC C08647837
CCn\1c2c(cc(cc2s/c1=N\C(=O)c3ccc(cc3)S(=O)(=O)N(CC(C)C)CC(C)C)OC)OC C08796800
C[C@H]1C[C@@H](CN(C1)S(=O)(=O)c2ccc(cc2)C(=O)/N=c\3/n(c4ccc(cc4s3)NC(=O)C)CC#C)C C09001458
CCc1ccc2c(c1)s/c(=N\C(=O)c3ccccc3NS(=O)(=O)c4ccc(cc4)C)/n2CC(=O)OC C09186835
CCCCN(C)S(=O)(=O)c1ccc(cc1)C(=O)/N=c/2\n(c3ccc4ccccc4c3s2)CC(=O)OC C09768661
CC1(O[C@]2([C@](O1)(C([C@]3([C@@](C2(C)O[C@H]4CCCCO4)(OC(O3)(C)C)C)C)(C)OC(=O)c5ccccc5)C)C)C C09970317
CCCCc1ccc2c(c1)s/c(=N\C(=O)c3ccc(cc3)S(=O)(=O)N(C)C(C)C)/n2CC(=O)OCC C10098797
Cn\1c2c(ccc(c2s/c1=N\C(=O)c3ccc(cc3)S(=O)(=O)N4CCCc5c4cccc5)OC)OC C08798466
CCCCCn\1c2c(cc(/c1=N\C(=O)c3ccc(cc3)C(C)(C)C)C(=O)OCC)c(=O)n4cccc(c4n2)C C11690744
Cc1ccc(cc1Cl)NC(=O)[C@H](c2ccccc2)OC(=O)c3ccc(c(c3)[N+](=O)[O-])N4CCC(CC4)C C12566880
Cn1c2c(cc(s2)C(=O)N/N=C/c3ccc(c(c3)[N+](=O)[O-])Sc4ccc(cc4)Cl)c(n1)C(F)(F)F C12955798
c1cc(c(c(c1)Cl)COc2ccc(cc2)c3ccn(n3)c4c(cc(cc4[N+](=O)[O-])C(F)(F)F)[N+](=O)[O-])F C12956199
CCOCCCn\1c2c(cc(/c1=N\C(=C)c3ccc(cc3)C(C)(C)C)C(=O)OCC)c(=O)n4ccccc4n2 C13777996
Cc1ccc(cc1)n2c3c(c(n2)C)[C@@H](N4c5ccccc5N=C(C4=N3)Nc6ccc(cc6)OC)c7ccccn7 C09161458
C[C@H]1[C@H]([C@@H]([C@@H]([C@@H](O1)C(=O)c2ccc(cc2)[N+](=O)[O-])Oc3ccccc3)Oc4ccccc4)Oc5ccccc5 C15219060
c1ccc(cc1)/C=C/2\CCC[C@@H]3C2=NN([C@H]3c4ccccc4)C(=O)c5ccc(c(c5)[N+](=O)[O-])N6CCOCC6 C12524400
CCCCCCN([C@@H](CC)c1nc2ccccc2c(=O)n1c3cccc(c3)C)C(=O)c4cccc(c4)[N+](=O)[O-] C16426642
CC(C)/N=C\1/[C@@](C(=O)N1C(C)C)(C(=O)C(C)(C)C)[C@@]2(OC(=C(C(=O)O2)C(=O)C(C)(C)C)C(C)(C)C)C(C)(C)C C08384156
Cc1cc(c2c(c1)sc(n2)n3c(cc(n3)C)NC(=O)c4ccc(cc4)S(=O)(=O)N5CCCC[C@H]5C)C C21686743
Cc1c2c(n(n1)c3ccccc3)-n4cccc4[C@@H](N(C2)C(=O)Nc5ccsc5C(=O)OC)c6ccccc6 C33266914
CC(C)(C)CC(=O)N1CCCN(CC1)c2nc3cc(ccc3c4n2c(nn4)c5ccccc5[N+](=O)[O-])Cl C34700024
CC[C@H](c1nc2ccccc2c(=O)n1c3ccc(cc3)C)N(CCC(C)C)C(=O)c4ccc(c(c4)[N+](=O)[O-])C C35062279
Cc1ccccc1n2c(nnc2SCCCC(=O)N3CCN([C@@H](C3)C)C(=O)c4ccco4)c5ccccc5 C35138243
CCOC(=O)C1=C(N(C(=O)N[C@@H]1c2ccc(cc2)Cl)C)CN3CCN([C@@H](C3)C)C(=O)c4ccccc4F C36000022
c1ccc(c(c1)c2ccc(nn2)N3CCN(CC3)C(=O)CN(C[C@@H]4CCCO4)C(=O)c5cccs5)Cl C36062605
COc1ccc(cc1)[C@@H](C(=O)NC2CCCCC2)N(c3cccc(c3)Cl)C(=O)c4ccc(cc4)[N+](=O)[O-] C36554520
Cc1cc(c2c(c1)n(/c(=N/C(=O)c3ccc(cc3)S(=O)(=O)N(C)C4CCCCC4)/s2)CC(=O)OC)C C09768668
CC1(CC2=C([C@H]([C@@H]3C(=NC(=NC3=O)SCc4ccccc4Cl)N2)c5ccccc5[N+](=O)[O-])C(=O)C1)C C38821385
Cc1cccn2c1nc(c(c2=O)/C=C(\C#N)/C(=O)Nc3ccc(cc3)Cl)N4CCN(CC4)c5ccccc5 C39994358
Cc1cccc(c1)NC(=O)/C(=C/c2c(nc3c(cccn3c2=O)C)N4CCN(CC4)c5ccccc5F)/C#N C39994369
Cc1cccc(c1)NC(=O)/C(=C/c2c(nc3c(cccn3c2=O)C)N4CCN(CC4)c5ccc(cc5)F)/C#N C39994371
CC(C)c1c(c(n(n1)c2ccc(cc2)Cl)O)C3=C(C(=O)N(C3=O)c4ccccc4F)N5CCN(CC5)C C35960891
CC1=C([C@H](n2c(=O)/c(=C/c3ccc(o3)c4ccccc4[N+](=O)[O-])/sc2=N1)c5ccccc5Cl)C(=O)OCCOC C01767776
CC1=C([C@@H](n2c(=O)/c(=C/c3ccc(o3)c4ccc(cc4)[N+](=O)[O-])/sc2=N1)c5ccccc5Cl)C(=O)OCCOC C01790988
CC1=C([C@@H](n2c(=O)/c(=C/c3ccccc3F)/sc2=N1)c4ccc(cc4)OC(=O)c5ccco5)C(=O)OCC=C C01792370
Cc1ccc(cc1)/C=c\2/c(=O)n3c(=NC(=C([C@@H]3c4ccc(cc4)OC(=O)c5ccco5)C(=O)OCC=C)C)s2 C01823240
CCOc1cc(ccc1OC(=O)C)[C@H]2C(=C(N=c3n2c(=O)/c(=C/c4ccc(cc4)C(C)(C)C)/s3)C)C(=O)OCC C01870058
Cc1ccc(cc1)Cc2c(=O)nc3n(n2)c(=O)/c(=C/c4cn(nc4c5ccc(c(c5)C)OCC=C)c6ccccc6)/s3 C01872742
c1ccc(cc1)C(=O)Oc2ccc(cc2)[C@H]3[C@H]4[C@H](C(=O)N(C4=O)c5cccc6c5cccc6)ON3c7cccc(c7)[N+](=O)[O-] C01876078
COc1cc2c3ccccc3oc2cc1NC(=O)COC(=O)[C@@H]4CS[C@]5(N4C(=O)CC5)c6ccc(cc6)F C03433886
Cc1ccc(cc1)NC(=O)Cn2c3c(sc2=O)C([C@H]4[C@H](S3)C(=O)N(C4=O)c5ccc(cc5)OC)(C)C C15087741
CCOCCn\1c2c(cc(cc2s/c1=N\C(=O)c3ccc(cc3)S(=O)(=O)N4C[C@H](O[C@H](C4)C)C)C)C C13951327
CCCCCCC(=O)N1c2ccccc2[C@@H](C[C@H]1C)N(c3ccccc3)C(=O)COc4ccccc4[N+](=O)[O-] C58899646
CC(=O)C1=NN([C@]2(S1)C=CC(=NN2c3ccccc3)c4ccc(cc4)C(C)(C)C)c5cccc(c5)[N+](=O)[O-] C59123195
CCCOC(=O)c1ccc(cc1)Oc2coc3cc(ccc3c2=O)OCc4cc(cc5c4OCOC5)Cl C41508149
Cc1ccc(cc1)NC(=O)Cn2c3c(sc2=O)C([C@@H]4[C@@H](S3)C(=O)N(C4=O)c5ccc(cc5)OC)(C)C C15087741
Cc1ccccc1NC(=O)Cn2c3c(sc2=O)C([C@H]4[C@@H](S3)C(=O)N(C4=O)c5ccc(cc5)OC)(C)C C15087757
CN(c1ccccc1OC)S(=O)(=O)c2ccc(cc2)C(=O)NC[C@H](c3ccco3)[NH+]4CCCCC4 C03459462
CCC(C)(C)n1c(nnn1)[C@@H](c2cc3ccc(c(c3[nH]c2=O)C)C)[NH+]4CCN(CC4)c5cc(ccc5C)C C06077607
CCC(C)(C)n1c(nnn1)[C@H](c2cc3c(ccc(c3[nH]c2=O)C)C)[NH+]4CCN(CC4)c5cccc(c5C)C C06077660
CCC(C)(C)n1c(nnn1)[C@H](c2cc3cc(cc(c3[nH]c2=O)C)C)[NH+]4CCN(CC4)c5cccc(c5C)C C06077711
CCC(C)(C)n1c(nnn1)[C@H](c2cc3cccc(c3[nH]c2=O)C)[NH+](Cc4ccccc4)Cc5ccco5 C06149600
CCOC(=O)c1c2c(sc1NC(=O)/C=C/c3ccc(s3)[N+](=O)[O-])C[NH+](CC2)Cc4ccccc4 C08793075
Cc1cccc2c1nc(s2)N(CC[NH+](C)C)C(=O)c3ccc(cc3)S(=O)(=O)N4C[C@H](O[C@@H](C4)C)C C09603927
CC[NH+](CC)Cc1nc(c2c(c(sc2n1)C)C)N[C@H](c3cc(cc(c3)OC)OC)c4nccn4C C09338274
CCOC(=O)c1ccc(cc1)NC(=O)CSc2nnc(n2c3ccc(cc3)F)C[NH+]4CCCCC4 C09881948
Cc1cc(cc2c1nc(s2)N(CCC[NH+]3CCOCC3)C(=O)/C=C/c4cccc(c4)[N+](=O)[O-])Cl C10785959
Cc1ccc(cc1)CCC2CC[NH+](CC2)Cc3[nH]c(=O)c4c(c(sc4n3)C(=O)OC)CC(=O)OC C11405638
CC(C)c1ccc(cc1)C[NH+]2C[C@@H](C[C@H]2C(=O)NCCc3ccc(cc3)F)n4cc(nn4)C(=O)OC C11970049
COC(=O)c1c(cc(=O)n2c1CC[NH+](CC2)Cc3ccc4c(c3)nsn4)OCCc5cccs5 C12190291
CC(=O)c1cccc(c1)N2C(=O)[C@@H]3[C@@H]([NH2+][C@]([C@H]3C2=O)(c4ccccc4)C(=O)OC)c5ccc(cc5)N(C)C C12498278
CC[C@H](c1nnnn1C[C@@H]2CCCO2)[NH+](Cc3ccc(cc3)C)Cc4cc5c(cc(cc5[nH]c4=O)C)C C13064928
CC[C@H](c1nnnn1Cc2ccc(cc2)F)[NH+](Cc3ccco3)Cc4cc5ccc(c(c5[nH]c4=O)C)C C13065108
Cc1ccc2c(c1)cc(c(=O)[nH]2)[C@@H](c3nnnn3CCOC)[NH+](Cc4ccccc4)Cc5cccs5 C06408717
CC[C@@H](c1nnnn1C[C@@H]2CCCO2)[NH+](CCc3cccc(c3)C)Cc4cc5cc(ccc5[nH]c4=O)C C13495937
CC(C)C[C@@H](c1nnc2n1CC[NH+](CC2)Cc3ccc(cc3)SC)NC(=O)c4ccc(o4)COC C14969644
Cc1c(c(on1)C)COc2ccc(cc2OC)C(=O)NC[C@H](c3ccc(cc3)OC)[NH+]4CCCCC4 C15478274
CC[C@H](c1nnnn1CCc2ccccc2)[NH+](Cc3ccco3)Cc4cc5cc(cc(c5nc4O)C)C C08624845
CC[C@H](c1nnnn1CCc2ccccc2)[NH+](Cc3ccco3)Cc4cc5c(ccc(c5nc4O)C)C C08582577
CCOC(=O)[C@@H](c1ccc(cc1)Cl)[NH+]2CCN(CC2)C(=O)COc3ccc4c(cc(=O)oc4c3)C C24715789
Cc1ccc(cc1N2CCCC2=O)NC(=O)[C@H]3CCC[NH+](C3)Cc4nc(no4)c5ccccc5Cl C31050718
CCCCn1c(=O)c2c3c(sc2nc1N4CC[NH+](CC4)CC(=O)N5CCCCC5)COC(C3)(C)C C34735081
Cc1ccc(cc1)NC(=O)C[NH+]2CCN(CC2)c3nc4c(c5c(s4)COC(C5)(C)C)c(=O)n3CC(=C)C C34735161
CCN1C(=C([C@H](NC1=O)c2ccc(cc2)C(C)C)C(=O)OCC)C[NH+]3CCCN(CC3)C(=O)C(C)C C35664159
CC[C@H](c1nnnn1C[C@H]2CCCO2)[NH+](Cc3ccc(cc3)C)Cc4cc5c(cc(cc5[nH]c4=O)C)C C33937058
CC[C@@H](c1nnnn1C[C@H]2CCCO2)[NH+](CCc3cccc(c3)C)Cc4cc5cccc(c5[nH]c4=O)C C33937185
CCOC(=O)[C@@H]1CCC[NH+](C1)CC(=O)N2[C@@H](CC(=N2)c3ccc(cc3)C)c4ccc(cc4OC)OC C36343390
CCOC(=O)[C@H]1CCC[NH+](C1)CC(=O)N2[C@@H](CC(=N2)c3ccc(cc3)C)c4ccc(cc4OC)OC C36343392
CC[C@@H](c1nnnn1CCc2ccccc2)[NH+](Cc3ccco3)Cc4cc5c(ccc(c5[nH]c4=O)C)C C19500648
C[C@H]([C@H](c1cccs1)N2CC[NH+](CC2)Cc3ccccc3)NS(=O)(=O)c4ccc(cc4)[N+](=O)[O-] C38574916
Cc1ccccc1c2nc(on2)C[NH+]3CCC[C@H](C3)C(=O)Nc4ccccc4C(=O)N5CCCCCC5 C38887061
Cc1ccc(cc1)SCCNC(=O)[C@@H]2CCC[NH+](C2)Cc3nc(no3)c4ccc(c(c4)OC)OC C38893215
Cc1ccc(cc1)SCCNC(=O)[C@H]2CCC[NH+](C2)Cc3nc(no3)c4ccc(c(c4)OC)OC C38893216
CC(C)(C)c1ccc(cc1)c2nc(on2)C[NH+]3CCC[C@@H](C3)C(=O)Nc4ccccc4C(=O)N5CCCC5 C38902600
Cc1cc(c2=C[C@H](C(=O)[NH+]=c2c1)CN(Cc3ccc4c(c3)OCO4)S(=O)(=O)c5ccc(cc5)C(=O)C)C C39324899
CCN(CC)S(=O)(=O)c1cccc(c1)c2nnc(o2)S[C@H](C)C(=O)C3=c4ccccc4=[NH+][C@H]3C C39440384
C[C@H]1C(=C(C(=N1)C(=O)[C@@H](C)Sc2nnc(n2c3ccccc3)[C@@H](C)[NH+]4CCCCC4)C)C(=O)OC C39732937
C[C@@H]1C(=C(C(=N1)C(=O)[C@H](C)Sc2nnc(n2c3ccccc3)[C@@H](C)[NH+]4CCCCC4)C)C(=O)OC C39732938
c1cc[nH+]c(c1)N2CCC[C@H](C2)C(=O)OCC(=O)N3[C@@H](CC(=N3)c4ccc(cc4)Cl)c5ccco5 C40151854
C[NH+]1CCN(CC1)c2ccccc2NC(=O)CSc3nc4ccccc4n3S(=O)(=O)c5ccccc5 C33939442
Cc1cccc(c1)n2c(nnc2SCC(=O)Nc3ccccc3C(=O)OC)C4=c5ccccc5=[NH+]C4 C63253361
C[C@@H]1C(=c2ccccc2=[NH+]1)C(=O)/C(=C/c3ccc(c(c3)OC)OCC(=O)Nc4ccc(cc4)OC)/C#N C39948821
COc1cccc(c1OC)[C@@H](CNS(=O)(=O)c2ccc(c(c2)OC)OC)C3=c4ccccc4=[NH+]C3 C63829889
COc1cccc(c1OC)[C@H](CNS(=O)(=O)c2ccc(c(c2)OC)OC)C3=c4ccccc4=[NH+]C3 C63829890
COC(=O)c1ccc(cc1)/C=N/N2[C@@H](N=[NH+]C2=S)n3c(cc(n3)C(F)(F)F)c4ccc(cc4)Cl C38654174
Cc1c(scn1)CCOC2=C([C@@H]3CCN(CCN3C(=O)C2)CC4=c5ccccc5=[NH+]C4)C(=O)OC C64110464
CCN(c1ccc(cc1)OCC)S(=O)(=O)N2CCC[C@@H](C2)C(=O)NCCC3=c4ccccc4=[NH+]C3 C64538219
Cc1cc(c(c(c1)Br)OCC(=O)N/N=C/c2cc(cc(c2[O-])Br)[N+](=O)[O-])C C08385630
CCOc1ccc(cc1)c2nnc(n2CCC(=O)[O-])S[C@H](C)C(=O)Nc3ccc(c(c3)Cl)F C13017951
CC(C)Cn1c(=O)c2ccc(cc2nc1SCc3cc(=O)n4c5c(sc4n3)CCCC5)C(=O)[O-] C13049392
c1cc(cc(c1)N2C(=O)/C(=C\c3ccc(c(c3)[N+](=O)[O-])Oc4ccc(cc4)F)/SC2=S)C(=O)[O-] C13058509
c1cc(oc1)c2c(sc(n2)NS(=O)(=O)c3cc(ccc3Br)C(=O)[O-])c4ccco4 C13059963
Cc1ccc(cc1)S(=O)(=O)N(C)c2ccc(cc2)OS(=O)(=O)c3ccc(c(c3)C(=O)[O-])Cl C13067537
Cc1cc(cc(c1C)S(=O)(=O)Oc2ccc(cc2)N(C)S(=O)(=O)c3ccc(cc3)F)C(=O)[O-] C13087720
Cc1c(c(=O)c2ccc(cc2o1)OS(=O)(=O)c3ccc(cc3)CCC(=O)[O-])Oc4ccc(cc4)F C13088981
COc1ccc(cc1)C2=NN([C@@H](C2)c3ccco3)C(=O)COc4ccc(cc4Br)C(=O)[O-] C13191517
CCOc1ccc(cc1)c2nnc(n2CC(=O)[O-])S[C@H](C)C(=O)Nc3cccc(c3Cl)Cl C13195122
Cn1c(=O)c2ccc(cc2nc1SCC(=O)N(Cc3cccs3)c4ccc(cc4)OC)C(=O)[O-] C13200924
C=CCn1c(=O)c2ccc(cc2nc1SCc3nc(no3)c4cccc(c4)Br)C(=O)[O-] C13219022
COCCn1c(=O)c2c3c(sc2nc1SCC(=O)Nc4ccc(cc4C(=O)[O-])Cl)CCC3 C13246328
Cc1c(c(n2c(n1)nc(n2)S[C@@H](C)C(=O)Nc3ccccc3Sc4ccccc4)C)CC(=O)[O-] C13270975
Cc1ccc(cc1)n2c(nnc2SCC(=O)Nc3cc4ccccc4cc3C(=O)[O-])c5ccncc5 C13272385
Cc1ccc(cc1NC(=O)CSc2nc3c(c4c(s3)CCC4)c(=O)n2Cc5ccco5)C(=O)[O-] C13364778
CC(C)(C)OC(=O)N1CCC[C@H](C1)C[C@H](C(=O)[O-])NC(=O)OCC2c3ccccc3-c4c2cccc4 C15446425
c1cc(ccc1NC(=O)c2cc(ccc2[N-]S(=O)(=O)c3ccc(c(c3)[N+](=O)[O-])Cl)Cl)Cl C03989476
Cc1ccc(cc1)c2nnc(o2)[C@H](C)OC(=O)c3cccc(c3)S(=O)(=O)[N-]c4cccc(c4)Cl C22195571
Cc1ccc(cc1)c2nnc(o2)[C@H](C)OC(=O)c3ccccc3[N-]S(=O)(=O)c4cc(ccc4F)F C22196304
c1ccc(cc1)C2=NN([C@@H](C2)c3cccs3)C4=NC(=O)[C@@H](S4)CC(=O)Nc5ccc(cc5)C(=O)[O-] C28067944
Cc1ccc(cc1)S(=O)(=O)Nc2cc(ccc2N3CCN(CC3)c4ccc(cc4)C(=O)C)C(=O)[O-] C32961744
Cc1ccc(c(c1)S(=O)(=O)Nc2cc(ccc2N3CCN(CC3)c4ccc(cc4)OC)C(=O)[O-])C C32961936
Cc1ccc(cc1C)S(=O)(=O)Nc2cc(ccc2N3CCN(CC3)c4ccc(cc4)OC)C(=O)[O-] C32961939
CCC1=C([C@H](N2C(=CSC2=N1)/C=C(/N3CCC4(CC3)OCCO4)\[O-])c5cccc(c5)C)C(=O)OC C34922991
CCOC(=O)C1=C(N=C2N([C@H]1c3ccccc3F)C(=CS2)/C=C(/N4CCN(CC4)CCOC)\[O-])C C34924036
Cc1ccccc1Cc2c(c(n(n2)c3ccccc3C)[O-])/C=C\4/C(=O)N(C(=O)N4)Cc5ccccc5C#N C35456382
CCOC(=O)[C@H]1CCCN(C1)/C(=C/C2=CSC3=NC(=C([C@@H](N23)c4ccccc4F)C(=O)OC)C)/[O-] C35694161
CC1=C([C@@H](N2C(=CSC2=N1)/C=C(/NCCOC)\[O-])c3cccc(c3)Oc4ccccc4)C(=O)OC C35705428
CCc1ccc(cc1)NC(=O)CSC2=C([C@@H]([C@@H](C(=N2)[O-])C(=O)OC)c3ccc(cc3)OCC)C#N C09320147
CCOC(=O)[C@@H]1CCCN(C1)/C(=C/C2=CSC3=NC(=C([C@@H](N23)c4ccccc4C)C(=O)OC)C)/[O-] C36050700
CCOC(=O)[C@H]1CCCN(C1)/C(=C/C2=CSC3=NC(=C([C@H](N23)c4cccc(c4)F)C(=O)OC)C)/[O-] C36050847
CC1=C([C@@H](N2C(=CSC2=N1)/C=C(/N3CCN(CC3)C(=O)C)\[O-])c4ccc(cc4)C(C)C)C(=O)OC C36053562
Cc1ccc(c(c1)[C@H]2C(=C(N=C3N2C(=CS3)/C=C(/NCc4ccco4)\[O-])C)C(=O)OCCOC)C C36061157
CC1=C([C@H](N2C(=CSC2=N1)/C=C(/N3CCN(CC3)C(=O)C)\[O-])c4ccccc4F)C(=O)OC(C)C C36065025
CC[C@H](C)N/C(=C/C1=CSC2=NC(=C([C@H](N12)c3cc(ccc3OC)OC)C(=O)N(CC)CC)C)/[O-] C36071942
CCCN([C@@H](C(c1ccccc1)c2ccccc2)C(=O)NC(C)(C)C)C(=O)c3cc(ccc3[O-])[N+](=O)[O-] C36570120
Cc1cc(ccc1Cl)OCCn2cc(c3c2cccc3)/C=C/4\C(=NC(=O)N(C4=O)Cc5ccco5)[O-] C39389314
Cc1ccc(o1)C(=O)C2=C(C(=O)N([C@H]2c3ccco3)c4nnc(s4)SCc5ccccc5F)[O-] C39835310
CCCc1nnc(s1)/N=C(/C(=C/c2cn(nc2c3ccc4c(c3)C[C@@H](O4)C)c5ccccc5)/C#N)\[O-] C39997863
C[C@H]1Cc2cc(ccc2O1)c3c(cn(n3)c4ccccc4)/C=C(\C#N)/C(=N/c5nnc(s5)C(C)C)/[O-] C39997902
C[C@@H]1Cc2cc(ccc2O1)c3c(cn(n3)c4ccccc4)/C=C(\C#N)/C(=N/c5nnc(s5)SC)/[O-] C39998012
CCSc1nnc(s1)N2[C@@H](C(=C(C2=O)[O-])C(=O)c3ccc4c(c3)C[C@@H](O4)C)c5cccc(c5)O C40000372
CCSc1nnc(s1)N2[C@@H](C(=C(C2=O)[O-])C(=O)c3cc4cccc(c4o3)OC)c5ccccc5 C40000472
CCn1c(nnc1SCc2[nH]c(=O)c3c(c(sc3n2)C(=O)[O-])C)c4ccc(cc4Cl)Cl C13352873
CC(C)c1ccc(cc1)c2nnc(s2)/N=C(/CN3C(=O)[C@](NC3=O)(C)c4ccc5ccccc5c4)\[O-] C49581387
CC(C)c1ccc(cc1)[C@H]2[C@@H](C(=NC(=C2C(=O)OC)[O-])SCC(=O)Nc3ccc(cc3)OC)C#N C49817580
C=CCN1C(=O)/C(=C/c2cc(ccc2OCc3ccc(cc3)[N+](=O)[O-])Br)/C(=NC1=S)[O-] C59565732
Cc1ccnc(n1)[N-]S(=O)(=O)c2ccc(cc2)Nc3c4c5c(sc4nc(n3)SC)CCCC5 C12211741
Cc1ccc(cc1C)N2C[C@@H](CC2=O)c3nc(no3)c4ccc(cc4)[N-]S(=O)(=O)c5cccs5 C65319131
CC(=O)c1cccc(c1)N([C@H](c2cccn2C)C(=O)NC3CCCCC3)C(=O)Cn4c5ccccc5nn4 C00922747
C[C@H](C(=O)N/N=C/c1ccc(cc1)OC(=O)c2ccccc2Br)Oc3ccccc3[N+](=O)[O-] C04354105
CC(C)CCNC(=O)[C@@H](c1ccco1)N(c2ccccc2F)C(=O)Cn3nc(nn3)c4ccc(cc4)F C06134306
CC1(Cc2c(c3nnc(n3c(c2C#N)Nc4ccccc4)SCC(=O)c5ccc(cc5)[N+](=O)[O-])CO1)C C09108878
Cc1cccc(c1C)OCc2nc3c4c(ncn3n2)Oc5cc(ccc5[C@H]4c6ccc(c(c6)OC)OC)O C09584245
COc1ccc(cc1)C(=O)N2CCN(CC2)c3ccc(cc3[N+](=O)[O-])C(=O)NC45CC6CC(C4)CC(C6)C5 C09892491
Cc1ccc(cc1S(=O)(=O)N2CCCCCC2)NC(=O)COC(=O)/C(=C/c3ccc(cc3)OC)/C#N C12312055
Cc1ccc(o1)[C@@H](C(=O)NC2CCCCC2)N(c3ccc(cc3)C(=O)C)C(=O)Cn4c5ccccc5nn4 C00901297
Cc1ccc(o1)[C@H](C(=O)NC(C)(C)C)N(c2ccccc2F)C(=O)Cn3nc(nn3)c4ccc(cc4)F C12478428
Cc1ccc(o1)c2nnn(n2)CC(=O)N(c3ccc(cc3)Cl)[C@H](c4cccs4)C(=O)NC(C)(C)C C12478846
c1ccc(cc1)n2cc(c(n2)c3cc4ccccc4oc3=O)/C=C/C(=O)OCC(=O)Nc5cccc(c5)C#N C03234716
COc1ccc(cc1)c2nnc(n2c3ccc(c(c3)Cl)F)SCC(=O)Nc4ccccc4[N+](=O)[O-] C12600594
Cc1ccc(o1)c2nnn(n2)CC(=O)N(C3CCCC3)[C@H](c4ccc(cc4)F)C(=O)NC5CCCCC5 C12716614
Cc1ccc(cc1)c2nnn(n2)CC(=O)N(c3ccc(cc3)C)[C@H](c4ccncc4)C(=O)NC5CCCC5 C06279903
c1ccc2c(c1)cc(cn2)N([C@H](c3ccco3)C(=O)NC4CCCCC4)C(=O)Cn5c6ccccc6nn5 C06475237
CCOC(=O)c1ccc(cc1)c2ccc(o2)/C=C(\C#N)/C(=O)Nc3ccc(cc3Br)[N+](=O)[O-] C13388027
C[C@@H](c1nnc(n1C)SCC(=O)Nc2ccc(cc2)Oc3ccccc3)N4c5ccccc5OCC4=O C15019043
C[C@@H]1[C@@H](ON=C1C(=O)N/N=C/c2cccc(c2)F)c3c(c(c4c(c3Br)OCO4)OC)OC C15084073
C[C@H]1[C@@H](ON=C1C(=O)N/N=C/c2ccc(cc2)F)c3c(c(c4c(c3Br)OCO4)OC)OC C15084085
Cc1ccc(cc1)n2c(nnc2SCc3ccccc3)[C@H](C)NS(=O)(=O)c4ccc(cc4)[N+](=O)[O-] C16569039
CCOc1ccc(cc1)N(CC(=O)Nc2ccc(cc2)OC(F)(F)F)S(=O)(=O)c3c(noc3C)C C20240079
c1ccc(c(c1)c2ccc(o2)/C=C/C(=O)Nc3ccc(cc3)N4CCN(CC4)C(=O)C(F)(F)F)[N+](=O)[O-] C21123673
Cc1ccc2c(c1)OC(C[C@@H]2NC(=O)CN(c3cccc(c3)[N+](=O)[O-])S(=O)(=O)c4ccccc4)(C)C C22313486
CC1=C(C(C(=C(N1)C)C(=O)OC)C(=O)OCc2cc(cc3c2O[C@@H](OC3)c4ccccc4)F)C(=O)OC C25721134
c1ccc2cc(ccc2c1)c3nnc(o3)SCC(=O)Nc4c(c(c(o4)c5ccco5)c6ccco6)C#N C32697374
CC1=C([C@H](N2CCCSC2=N1)c3cccc(c3)NC(=O)c4ccc(cc4)[N+](=O)[O-])C(=O)OCC(C)C C34718807
CCCCC(=O)N(CCN1CCN(CC1)C(=O)Nc2ccc(cc2)[N+](=O)[O-])CC3=CC[C@H]4C[C@@H]3C4(C)C C34999378
Cc1cccc(c1)CSc2nnc(n2c3ccc(cc3)[N+](=O)[O-])[C@H](C)NS(=O)(=O)c4ccccc4 C35209394
COC(=O)c1c2c(sc1NC(=O)/C(=C\c3ccc(o3)c4ccc(cc4Cl)[N+](=O)[O-])/C#N)CCCC2 C36092604
CCCCNC(=O)[C@@H](c1cc(ccc1Cl)[N+](=O)[O-])N(C2CCCCC2)C(=O)c3cccc(c3)[N+](=O)[O-] C36491066
CCCCNC(=O)[C@H](c1cc(ccc1Cl)[N+](=O)[O-])N(C2CCCCC2)C(=O)c3cccc(c3)[N+](=O)[O-] C36491067
Cc1ccc(cc1)S(=O)(=O)CNC(=O)[C@H](c2ccc(cc2)[N+](=O)[O-])N(C3CCCCC3)C(=O)C(=C)C C36491389
CC(C)(C)NC(=O)[C@H](c1c2ccccc2ccc1OC)N(Cc3ccco3)C(=O)c4ccc(cc4)[N+](=O)[O-] C36506502
CC(C)(C)NC(=O)[C@@H](c1ccccc1)N(c2ccccc2Cl)C(=O)c3cc(cc(c3)[N+](=O)[O-])[N+](=O)[O-] C36543332
CC(C)(C)NC(=O)[C@@H](c1ccc(cc1)[N+](=O)[O-])N(c2ccccc2Cl)C(=O)c3cccc(c3)[N+](=O)[O-] C36548675
C[C@H](c1ccccc1)[C@@H](C(=O)NC2CCCCC2)N(C(=O)c3cc(cc(c3)[N+](=O)[O-])[N+](=O)[O-])C(C)(C)C C36583732
C[C@@H](c1ccccc1)[C@H](C(=O)NC2CCCCC2)N(C(=O)c3cc(cc(c3)[N+](=O)[O-])[N+](=O)[O-])C(C)(C)C C36583733
CC(C)(C)CC(C)(C)NC(=O)[C@H](c1ccc(cc1)[N+](=O)[O-])N(C(=O)c2ccc(cc2)[N+](=O)[O-])C(C)(C)C C36593673
CCc1nn2c(=O)cc(nc2s1)COc3ccc(cc3OCC)/C=C(\C#N)/C(=O)Nc4ccc(cc4)C C08603477
CN(C)c1ccc(cc1)NC(=O)c2c(n(nn2)c3ccc(cc3)OC(F)(F)F)CSc4ncccn4 C38490899
COCCn1c(nnc1SCC(=O)Nc2ccc(cc2F)Br)c3cccc(c3)[N+](=O)[O-] C39763875
CCOC(=O)c1ccc(cc1)NC(=O)/C(=C\c2c(nc3c(cccn3c2=O)C)Oc4cccc(c4)C)/C#N C39858627
CC[C@]1(Cc2ccccc2-c3c1c(=O)n(c(n3)N/N=C/c4ccccc4[N+](=O)[O-])c5ccc(cc5)OC)C C40035322
CCN1C(=C([C@@H](NC1=O)c2ccc(cc2)C(C)C)C(=O)OCC)CN3CCN(CC3)C(=O)c4ccco4 C40392448
CC[C@@H](C)[C@H](C(=O)Oc1ccc(cc1)/C=C(\C#N)/C(=O)NCc2ccco2)N3C(=O)c4ccccc4C3=O C40935564
CC1=C([C@H](n2c(nnn2)N1)c3ccc(c(c3)OC)OCc4cccc(c4)Br)C(=O)OCC=C C40978846
CCC(=O)N1CCN(CC1)c2ccc(cc2Cl)NC(=O)/C=C/c3ccc(o3)c4ccccc4[N+](=O)[O-] C57315685
CC[C@H](C(=O)Nc1c(c2c(s1)CCCC2)C#N)Sc3nnc4n3c5c(c6ccccc6n5CC)nn4 C59456613
CCCCNC(=O)CSc1nc2ccc(cc2s1)/N=C/c3ccc(c(c3)[N+](=O)[O-])N4CCOCC4 C59483337
CCSc1nc2ccc(cc2s1)NC(=O)CSc3nnc(n3CC=C)c4ccc(cc4)[N+](=O)[O-] C59792039
CC(=O)Nc1ccc(cc1)S(=O)(=O)N/N=C/c2cc(cc(c2[O-])[N+](=O)[O-])I C01616061
c1c(cn2c(n1)c(c(n2)C(=O)[O-])Cl)c3c(c(n[nH]3)c4cnc5c(c(nn5c4)C(=O)[O-])Cl)[N+](=O)[O-] C08781380
c1cc(ccc1c2nc3cc(ccc3o2)/N=C/c4cc(cc(c4[O-])[N+](=O)[O-])[N+](=O)[O-])Br C03144739
c1ccc2c(c1)C(=O)C(=C(C2=O)/N=C/c3cc(ccc3[O-])[N+](=O)[O-])/N=C/c4cc(ccc4[O-])[N+](=O)[O-] C09183442
c1cc(cc(c1)[N+](=O)[O-])N2C(=O)/C(=C\c3ccc(o3)c4cc(cc(c4)C(=O)[O-])C(=O)[O-])/SC2=S C09233857
CC1=NC2=C([C@@H](C1C(=O)OC(C)C)c3cc(c(c(c3)OC)[O-])[N+](=O)[O-])C(=O)C[C@@H](C2)c4ccccc4OC C12402827
CC(C)(C)c1ccc(cc1)/C=N/Nc2ccc(cc2S(=O)(=O)Nc3ccccc3C(=O)[O-])[N+](=O)[O-] C12651629
CC(C)[C@@H](C(=O)[O-])n1c(=O)c2ccccc2nc1SCC(=O)N3CCN(CC3)C(=O)c4ccco4 C13024684
C[C@@H](C(=O)[O-])Oc1ccc(cc1)C2=C[C@@H](n3c(nnn3)N2)c4cc(c(cc4Br)OC)O C13077309
c1cc(ccc1c2cc(=O)oc3c2ccc(c3)OS(=O)(=O)c4ccc(c(c4)C(=O)[O-])O)[N+](=O)[O-] C13197419
Cc1c(c(n2c(n1)nc(n2)SCC(=O)NC(=O)Nc3ccc(cc3)Br)C)CC(=O)[O-] C13222382
c1cc(c(cc1C(=O)[O-])OCC(=O)Nc2ccc(cc2C(=O)[O-])I)[N+](=O)[O-] C13274632
Cc1cccc(c1)c2nnc(n2Cc3ccco3)SCC(=O)Nc4cc(ccc4C(=O)[O-])C(=O)[O-] C13400398
C[C@H](C(=O)N1CCN(CC1)S(=O)(=O)c2cc(cs2)C(=O)[O-])Sc3ccc(cc3)[N+](=O)[O-] C13400734
c1cc(oc1)C(=O)Nc2ccc(cc2)C(=O)N3CCN(CC3)S(=O)(=O)c4ccc(cc4)C(=O)[O-] C13447251
c1cc(cc(c1)[N+](=O)[O-])[C@@H]2C(=C(C(=O)N2c3ccc(cc3)S(=O)(=O)N)[O-])C(=O)c4ccc(cc4)Cl C09242812
COc1ccc(c(c1)OC)/C=N/Nc2ccc(cc2S(=O)(=O)[N-]c3ccccc3Cl)[N+](=O)[O-] C20755366
Cc1ccc(cc1C)n2c3c(cn2)c(nc(n3)n4c(cc(n4)C)NC(=O)c5ccccc5[N+](=O)[O-])[O-] C21113843
COc1ccc(cc1OC)/C=N/Nc2ccc(cc2S(=O)(=O)[N-]c3ccccc3Cl)[N+](=O)[O-] C24035539
c1ccc(c(c1)[N-]S(=O)(=O)c2cccc(c2)C(=O)NNC(=O)c3cnc4ccccn4c3=O)Cl C25169983
COc1ccc(c(c1)OC)/C=N/Nc2ccc(cc2[N+](=O)[O-])S(=O)(=O)[N-]c3ccc(cc3)Cl C12529141
CCOc1cc(ccc1O)/C=N/Nc2ccc(cc2S(=O)(=O)[N-]c3ccccc3Cl)[N+](=O)[O-] C12498889
c1ccc2c(c1)cccc2/N=N/c3ccc(c(c3)/C=N/NC(=O)COc4ccc(cc4[N+](=O)[O-])Cl)[O-] C27830917
c1ccc(c(c1)C(=O)[O-])NS(=O)(=O)c2cccc(c2)[N-]S(=O)(=O)c3cccc4c3nsn4 C28807856
c1ccc2c(c1)[C@H](OC2=O)/C(=C(\c3ccccc3O)/[O-])/C(=O)C(=O)Nc4ccc(cc4Cl)[N+](=O)[O-] C18038287
c1ccc(cc1)C(=O)c2ccc3c(c2)nc(cn3)C(=C(/C(=N/c4nc5ccccc5s4)/[O-])[O-])[N+](=O)[O-] C33748145
COc1cc(cc(c1)OC)/C=N/Nc2ccc(cc2S(=O)(=O)[N-]c3ccccc3Cl)[N+](=O)[O-] C34721372
c1cc(oc1)CN([C@@H](c2ccc(cc2)[N+](=O)[O-])C(=O)NC3CCCCC3)C(=O)c4cc(ccc4[O-])[N+](=O)[O-] C36499778
Cc1ccc(o1)CN([C@H](c2ccc(cc2)[N+](=O)[O-])C(=O)NC(C)(C)C)C(=O)c3cc(ccc3[O-])[N+](=O)[O-] C36596699
C[C@@H]1C(=C2C(=NC(=NC2=O)CSc3nc4ccccc4c(=O)n3CCCOC(C)C)O1)C(=O)[O-] C39680418
c1cc(cc(c1)[N+](=O)[O-])[C@@H]2C(=C(C(=O)N2c3nc4ccc(cc4s3)C(=O)[O-])[O-])C(=O)c5ccco5 C13218157
Cc1ccc(c(c1)[N+](=O)[O-])c2ccc(o2)/C=C/3\C(=O)N(C(=S)S3)c4cc(cc(c4)C(=O)[O-])C(=O)[O-] C39861760
c1ccc(c(c1)C(=O)N/N=C/2\c3cc4c(cc3N=C2O)OCCO4)[N-]S(=O)(=O)c5cccs5 C40161305
Cc1cc(nc(n1)C)[N-]S(=O)(=O)c2ccc(cc2)NC(=O)c3cc([nH]n3)c4cc(ccc4[O-])Cl C38703735
c1ccc2c(c1)/C(=N\c3ccc(cc3)/C(=C/C(=O)C(=O)Nc4ccc(cc4C#N)[N+](=O)[O-])/[O-])/C=C(C2=O)[O-] C05316000
Cc1ccnc(n1)[N-]S(=O)(=O)c2ccc(cc2)NC(=O)[C@@H]3CCCN(C3)C(=O)Nc4cccs4 C49429158
Cc1c(noc1[N-]S(=O)(=O)c2ccc(cc2)NC(=O)C3CCN(CC3)C(=O)Nc4cccs4)C C49429575
Cc1cc(nc(n1)[N-]S(=O)(=O)c2ccc(cc2)/N=C/c3c(c(c4nc5ccccc5n4c3[O-])C#N)C)C C04647354
c1ccc2c(c1)c(cc(c2O)C(=O)Nc3cc(cc(c3)C(=O)[O-])C(=O)[O-])Sc4ccc(cc4)[N+](=O)[O-] C16525380
CC/C(=N\Nc1ccc(cc1[N+](=O)[O-])[N+](=O)[O-])/C[C@H](c2ccccc2)c3c(c4ccccc4oc3=O)[O-] C19301083
Cc1cc(ccc1c2ccc(o2)/C=C(\C#N)/C(=N/c3ccc(cc3C(F)(F)F)[N+](=O)[O-])/[O-])[N+](=O)[O-] C09057491
Cc1cc(c(n1c2ccc(c(c2)[N+](=O)[O-])N3CCCCC3)C)/C=C\4/C(=NC(=O)N(C4=O)Cc5ccco5)[O-] C59534762
Cc1cc(ccc1n2c(cc(c2C)/C=C/3\C(=NC(=S)N(C3=O)c4ccc(cc4OC)OC)[O-])C)[N+](=O)[O-] C59595825
Cc1ccc(c(c1)C)N2C(=O)[C@]3(Cc4cc(ccc4N(C3)CC(OC)OC)[N+](=O)[O-])C(=NC2=O)[O-] C09580724
Cc1cc(cc(c1)N2C(=O)[C@]3(Cc4cc(ccc4N(C3)CC(OC)OC)[N+](=O)[O-])C(=NC2=O)[O-])C C09216101
Cc1cccc\2c1N=C(/C2=N\Nc3ccc(cc3[N+](=O)[O-])S(=O)(=O)[N-]c4cccc(c4)Cl)O C18202347
Cc1cc(c2c(c1)/C(=N\Nc3ccc(cc3S(=O)(=O)[N-]c4ccccc4Cl)[N+](=O)[O-])/C(=N2)O)C C12529131
CN(C)c1ccc(cc1)/C=N/Nc2ccc(cc2S(=O)(=O)[N-]c3ccccc3C(=O)[O-])[N+](=O)[O-] C12558449
C/C(=N\Nc1ccc(cc1[N+](=O)[O-])[N+](=O)[O-])/C[C@@H](c2ccccc2)c3c(c4ccccc4oc3=O)[O-] C13635099
Cc1cc(cc(c1)N2C(=O)[C@]3(Cc4cc(ccc4N(C3)CC(OC)OC)[N+](=O)[O-])C(=O)N=C2[O-])C C09216101
CCN1c2ccccc2/C(=c/3\c(=O)n4c(=NC(=C([C@H]4c5cccc(c5)[N+](=O)[O-])C(=O)OCC)C)s3)/C1=O C01809598
CCCC[C@@H]1C(=O)N/C(=N\N=C\c2cc(ccc2OS(=O)(=O)c3ccc(c(c3)[N+](=O)[O-])C)C)/S1 C08387253
c1ccc(c(c1)C2=N/C(=C/c3cccc(c3)Oc4ccc(cc4[N+](=O)[O-])[N+](=O)[O-])/C(=O)O2)Br C02054726
c1ccc(cc1)c2nnc(n2c3ccccc3)Sc4ccc(o4)/C=N/NC(=O)c5ccccc5[N+](=O)[O-] C02188102
COc1ccc(cc1)n2nc(/c(=N/C(=O)c3c(n(nn3)c4ccc(cc4)F)c5ccccc5)/s2)C(=O)N6CCCCC6 C08770745
CC(C)(C)c1ccc(cc1)Oc2coc3cc(ccc3c2=O)OCC(=O)Nc4ccc(cc4[N+](=O)[O-])OC C08798858
C[C@H]1CN(C[C@@H](O1)C)S(=O)(=O)c2ccc(cc2)C(=O)/N=c\3/n(c4ccc(cc4s3)[N+](=O)[O-])CC=C C08999856
C[C@@H]1CN(C[C@H](O1)C)S(=O)(=O)c2ccc(cc2)C(=O)/N=c\3/n(c4ccc(cc4s3)[N+](=O)[O-])CC=C C08999858
Cc1ccc(cc1)c2nnc(n2c3ccc(cc3)OC)SCC(=O)N/N=C/c4ccccc4[N+](=O)[O-] C01474558
COC(=O)Cn\1c2ccc(cc2s/c1=N\C(=O)c3cc4cc(ccc4s3)[N+](=O)[O-])S(=O)(=O)C C09077481
CCOC(=O)c1cc2c(nc3c(cccn3c2=O)C)n(c1=NC(=O)c4cccc(c4C)[N+](=O)[O-])C(C)C C09350896
CCCn\1c2ccc(cc2s/c1=N\C(=O)c3ccc(cc3)S(=O)(=O)N4C[C@H](O[C@@H](C4)C)C)[N+](=O)[O-] C09299457
Cc1ccc2c(c1)sc(n2)N(C(=O)c3cc4cc(ccc4s3)[N+](=O)[O-])/N=C/c5ccc(o5)[N+](=O)[O-] C09628919
COc1ccc2c(c1)sc(n2)N(C(=O)/C=C/c3ccc(cc3)[N+](=O)[O-])/N=C/c4ccc(cc4)[N+](=O)[O-] C09629372
Cc1c(sc(n1)N2[C@H]([C@@H]3CCC/C(=C\c4ccc(cc4)[N+](=O)[O-])/C3=N2)c5ccc(cc5)[N+](=O)[O-])C(=O)C C12576065
Cc1c(sc(n1)N2[C@@H]([C@@H]3CCC/C(=C\c4ccc(cc4)[N+](=O)[O-])/C3=N2)c5ccc(cc5)[N+](=O)[O-])C(=O)C C12576080
Cc1c2c(c(n1c3ccccc3)C)[P@@](=Nc4ccc(cc4)[N+](=O)[O-])(N(N=C2)CCC#N)N5CCOCC5 C12524255
c1cc(cc(c1)Oc2ccc(cc2[N+](=O)[O-])[N+](=O)[O-])/C=C/3\C(=O)OC(=N3)c4cc(c(cc4Cl)F)F C03011731
CCC(C)(C)[C@H]1CCc2c(sc3c2c4nc(nn4cn3)c5ccc(o5)Cn6c(c(c(n6)C)[N+](=O)[O-])C)C1 C02799525
C=CCn\1c(=O)/c(=C/c2ccc(o2)c3ccc(cc3)[N+](=O)[O-])/s/c1=C(\C#N)/c4nnc5n4CCCCC5 C15906342
COc1ccc(cc1[N+](=O)[O-])S(=O)(=O)N(c2ccc3c(c2)c4c(o3)CCCC4)C(=O)c5ccncc5 C26510334
c1ccc(c(c1)N2CCN(CC2)C3=NC(=O)/C(=C\c4ccc(o4)c5cccc(c5)[N+](=O)[O-])/S3)[N+](=O)[O-] C27515460
c1ccc(c(c1)c2ccc(o2)/C=C/3\C(=O)N=C(S3)N4CCN(CC4)c5ccc(cc5)[N+](=O)[O-])[N+](=O)[O-] C27515600
Cc1ccc2c(c1)C3=C([C@H](n4c(nnn4)N3)c5ccccc5OC)[C@H](O2)c6ccc(c(c6OC)OC)OC C28058256
Cc1ccc2c(c1)C3=C([C@@H](n4c(nnn4)N3)c5ccccc5OC)[C@H](O2)c6ccc(c(c6OC)OC)OC C28058258
Cc1ccc2c(c1)C3=C([C@@H](n4c(nnn4)N3)c5ccc(cc5OC)OC)[C@@H](O2)c6ccc(cc6OC)OC C28058872
Cc1ccc2c(c1)C3=C([C@H](O2)c4ccc(cc4)C(=O)OC)[C@@H](n5c(nnn5)N3)c6ccc(cc6OC)OC C28058916
Cc1ccc2c(c1)C3=C([C@H](n4c(nnn4)N3)c5cc(ccc5OC)OC)[C@@H](O2)c6cc(ccc6OC)OC C28059267
Cc1ccc2c(c1)C3=C([C@@H](O2)c4ccc(cc4OC)OC)[C@H](n5c(nnn5)N3)c6cc(ccc6OC)OC C28059275
Cc1ccc2c(c1)C3=C([C@H](O2)c4ccc(cc4OC)OC)[C@@H](n5c(nnn5)N3)c6cc(ccc6OC)OC C28059281
Cc1ccc2c(c1)C3=C([C@H](O2)c4ccc(cc4)C(=O)OC)[C@H](n5c(nnn5)N3)c6cc(ccc6OC)OC C28059323
Cc1ccc2c(c1)C3=C([C@H](O2)c4ccc(cc4)C(=O)OC)[C@@H](n5c(nnn5)N3)c6cc(ccc6OC)OC C28059327
CC(C)(C)c1ccc2c(c1)O[C@@H](CO2)C(=O)N/N=C\c3cccc(c3)OC(=O)c4ccc(cc4)[N+](=O)[O-] C30721858
Cc1c2c(nc(nc2N3CCCN(CC3)C(=O)c4cccc(c4)[N+](=O)[O-])CC(C)C)n(n1)c5ccccc5 C35912689
c1ccc(cc1)C2=N/C(=C/c3c(cc(c(c3)/C=C\4/N=C(OC4=O)c5ccccc5)[N+](=O)[O-])[N+](=O)[O-])/C(=O)O2 C04266060
c1cc(cc(c1)[N+](=O)[O-])/C=C/C(=O)N(c2nc3ccc(cc3s2)Cl)/N=C/c4ccc(cc4)[N+](=O)[O-] C39713515
c1cc(ccc1/C=C/C(=O)N(c2nc3ccc(cc3s2)Cl)/N=C/c4ccc(cc4)[N+](=O)[O-])[N+](=O)[O-] C39713522
CCOc1ccc(cc1)/C=N/N(c2nc3ccc(cc3s2)C)C(=O)c4cc(cc(c4)[N+](=O)[O-])[N+](=O)[O-] C39714282
COc1ccc2c(c1)sc(n2)N(C(=O)/C=C/c3cccc(c3)[N+](=O)[O-])/N=C/c4ccc(cc4)[N+](=O)[O-] C39714621
C[C@@](Cc1ccc(cc1[N+](=O)[O-])c2ccc(c(c2)[N+](=O)[O-])C[C@@](C)(C(=O)OC)Cl)(C(=O)OC)Cl C12436563
CC1([C@H](N(C(=O)N1CC(=O)OC)c2ccc(c(c2)Cl)Cl)n3c(=O)n(c(=O)o3)c4ccc(c(c4)Cl)Cl)C C01231964
c1ccc(cc1)c2c3c(ncn(c3=O)/N=C/c4cccc(c4)[N+](=O)[O-])sc2Sc5ccccc5[N+](=O)[O-] C03218815
Cc1ccc(c(c1)C)[C@@H](C(=O)NC(C)(C)C)N(c2ccccc2)C(=O)c3cc(cc(c3)[N+](=O)[O-])[N+](=O)[O-] C36607726
c1ccc(cc1)[C@@H](C(=O)NC2CCCCC2)N(c3ccccc3)C(=O)c4cc(cc(c4)[N+](=O)[O-])[N+](=O)[O-] C36607764
Cc1ccc(cc1)[C@@H](C(=O)NC2CCCCC2)N(c3ccccc3)C(=O)c4cc(cc(c4)[N+](=O)[O-])[N+](=O)[O-] C36607822
COc1ccccc1/N=C\2/N(C(=O)/C(=C/c3cc(c(c(c3)OC)O)[N+](=O)[O-])/S2)c4ccccc4OC C59221015
c1ccc2c(c1)nc(s2)SC/C(=N/NC(=O)c3cc(cc(c3)[N+](=O)[O-])[N+](=O)[O-])/c4ccc(cc4)F C59460500
c1ccc(cc1)N2CCN(CC2)c3ccc(cc3[N+](=O)[O-])[C@@H](Nc4ccccn4)n5c6ccccc6nn5 C59488692
C/C(=N\Nc1nc(nc(n1)N2CCCCC2)N3CCCCC3)/c4ccc(cc4)N5C(=O)[C@H]6CCCC[C@@H]6C5=O C13576091
CCc1ccc(cc1)OCc2ccc(cc2)c3nc4c5c(ncn4n3)OC6=NN=C([C@@H]6[C@@H]5c7cnn(c7)C)C C22843236
C[C@@H]1CC[C@]2([C@@H](C[C@@H]([C@@H](O2)[C@@H](C)C(=O)c3ccc[nH]3)C)C)O[C@@H]1Cc4nc5c(o4)ccc(c5C(=O)[O-])NC C03871341
C[C@@H]1CC[C@]2([C@@H](C[C@H]([C@H](O2)[C@H](C)C(=O)c3ccc[nH]3)C)C)O[C@@H]1Cc4nc5c(o4)ccc(c5C(=O)[O-])NC C03995369
CC[C@]1(CC[C@@H](O1)[C@@]2(CC[C@@]3(O2)C[C@@H]([C@H]([C@H](O3)[C@H](C)[C@H]([C@H](C)C(=O)[O-])OC)C)O)C)[C@@H]4[C@H](C[C@@H](O4)[C@H]5[C@H](C[C@H]([C@@](O5)(CC)O)C)C)C C08214740
CC[C@]1(CC[C@@H](O1)[C@@]2(CC[C@]3(O2)C[C@@H]([C@H]([C@H](O3)[C@H](C)[C@H]([C@H](C)C(=O)[O-])OC)C)O)C)[C@@H]4[C@H](C[C@@H](O4)[C@H]5[C@H](C[C@H]([C@@](O5)(CC)O)C)C)C C08214741
Cc1ccc(cc1n2c(cc(c2C)/C=C/3\C(=O)NC(=S)N(C3=O)c4ccc(cc4OC)OC)C)C(=O)[O-] C08451795
Cc1ccc(cc1)c2nnc(n2c3ccc(cc3)C)SCC(=O)N/N=C/c4ccccc4OCC(=O)[O-] C01474682
Cc1c(oc2c1cc3c(c(c(=O)oc3c2C)CCC(=O)NCC4CCC(CC4)C(=O)NCCC(=O)[O-])C)C C09043786
Cc1c(oc2c1cc3c(c(c(=O)oc3c2)CC(=O)N[C@H](C(C)C)C(=O)N[C@@H](c4ccccc4)C(=O)[O-])C)C C11865407
Cc1ccc(cc1)S(=O)(=O)N[C@@H](CC(C)C)C(=O)N2CCC(CC2)C(=O)N[C@@H](c3ccccc3)C(=O)[O-] C12866269
CC[C@@H](C)[C@@H](C(=O)N[C@@H]([C@@H](C)CC)C(=O)[O-])NC(=O)C1(CCN(CC1)C(=O)OC(C)(C)C)c2ccccc2 C12885070
CC[C@@H](C)[C@@H](C(=O)N[C@@H](C(C)C)C(=O)[O-])NC(=O)C1(CCN(CC1)C(=O)OC(C)(C)C)c2ccccc2 C12885177
CC[C@H](C)[C@@H](C(=O)N[C@H](CC(C)C)C(=O)[O-])NC(=O)C1(CCN(CC1)C(=O)OC(C)(C)C)c2ccccc2 C12887538
Cc1cc(c(n1CCOC)C)/C=N/Nc2ccc(cc2S(=O)(=O)Nc3ccccc3C(=O)[O-])[N+](=O)[O-] C12548427
Cc1c2cc3c4c(oc3c(c2oc(=O)c1CC(=O)N[C@H](CC(C)C)C(=O)NCCCC(=O)[O-])C)CCCC4 C13577137
c1cc(ccc1[C@@H]2C(=C(C(=O)N2CCCCCC(=O)[O-])O)C(=O)c3ccc(cc3)Br)[N+](=O)[O-] C08892347
CC1=C([C@H](C2=C(N1)C[C@@H](CC2=O)c3cccs3)c4cc(c(c(c4)OC)[O-])[N+](=O)[O-])C(=O)OC5CCCC5 C19848109
CC1=C([C@@H](C2=C(N1)C[C@@H](CC2=O)c3cccs3)c4cc(c(c(c4)OC)[O-])[N+](=O)[O-])C(=O)OC5CCCC5 C19848111
CC(=O)N1CCc2c1ccc(c2)S(=O)(=O)N[C@H](Cc3ccccc3)C(=O)NCc4ccc(cc4)C(=O)[O-] C20232401
CCC(=O)N1CCc2c1ccc(c2)S(=O)(=O)N[C@@H](Cc3ccccc3)C(=O)Nc4cccc(c4)C(=O)[O-] C20234560
Cc1cc(no1)[N-]S(=O)(=O)c2ccc(cc2)NC(=S)Nc3c(c4c(s3)CCCCC4)C(=O)OC C20356904
C=CCN1c2ccccc2[C@@]3(C1=O)C(=C(C(=O)N3CCCN4CCOCC4)[O-])C(=O)c5cc6ccccc6o5 C16742285
CC(C)(C)c1c(c2cc(c3ccccc3c2o1)[N-]S(=O)(=O)c4ccc(c(c4)[N+](=O)[O-])Cl)C(=O)OC C28462916
CCOC(=O)C1=C(N=C2N([C@H]1c3cccc(c3)[N+](=O)[O-])C(=CS2)/C=C(/NCC4CC4)\[O-])c5ccccc5 C35705039
CCOC(=O)C1=C(N=C2N([C@H]1c3ccc(cc3)[N+](=O)[O-])C(=CS2)/C=C(/NCCOC)\[O-])c4ccccc4 C36064343
c1ccc(c(c1)N([C@@H](c2cccc(c2)O)C(=O)NC3CCCCC3)C(=O)c4cc(ccc4[O-])[N+](=O)[O-])Cl C36544612
c1ccc(c(c1)N([C@@H](c2ccc(cc2)O)C(=O)NC3CCCCC3)C(=O)c4cc(ccc4[O-])[N+](=O)[O-])Cl C36544618
CCCN([C@H](c1c2ccccc2ccc1OC)C(=O)NC3CCCCC3)C(=O)c4cc(ccc4[O-])[N+](=O)[O-] C36570179
CC(C)(C)CC(C)(C)NC(=O)[C@H](c1ccc(cc1)N(C)C)N(C(=O)c2cc(ccc2[O-])[N+](=O)[O-])C(C)(C)C C36585989
Cc1ccc(o1)CN([C@@H](c2ccc(cc2)Cl)C(=O)NC3CCCCC3)C(=O)c4cc(ccc4[O-])[N+](=O)[O-] C36596742
COc1ccc(c(c1)S(=O)(=O)Nc2cc(ccc2N3C[C@H]4C[C@@H](C3)c5cccc(=O)n5C4)C(=O)[O-])OC C06235158
CC[C@H](C)[C@@H](C(=O)N1CCC(CC1)C(=O)N[C@@H](c2ccccc2)C(=O)[O-])NS(=O)(=O)c3ccc(cc3)C C12865069
c1ccc2=[NH+][C@H](C(=c2c1)CCNC(=O)CCC(=O)[O-])/C=C\3/C(=NC(=S)N(C3=O)Cc4ccc(cc4)F)[O-] C38690380
CCOS(=O)(=O)[N-]c1ccc(cc1N2CCN[C@@H](C2)Br)S(=O)(=O)Oc3ccccc3 C39482809
CC(C)S(=O)(=O)c1ccc(c(c1)N2CCN[C@H](C2)Cl)[N-]S(=O)(=O)S(=O)(=O)c3ccccc3 C39482999
CCOC(=O)[C@@H]1[C@H](SC2=C1CCCCC2)NC(=O)[C@@H](C)Sc3nnc4n3c5c(c(n4)[O-])CCCC5 C39733516
c1cc(cc(c1)[N+](=O)[O-])[C@@H]2C(=C(C(=O)N2CCCO)[O-])C(=O)c3cccc(c3)OCc4ccc(cc4)Cl C40054832
c1cc(cc(c1)OCc2ccc(cc2)Cl)C(=O)C3=C(C(=O)N([C@@H]3c4ccc(cc4)[N+](=O)[O-])CCCO)[O-] C40054834
c1ccc(c(c1)COc2ccc(cc2)C(=O)C3=C(C(=O)N([C@@H]3c4cccc(c4)[N+](=O)[O-])CCCO)[O-])Cl C40055078
c1ccc(c(c1)COc2ccc(cc2)C(=O)C3=C(C(=O)N([C@H]3c4ccc(cc4)[N+](=O)[O-])CCCO)[O-])Cl C40055081
c1ccc(c(c1)COc2ccc(cc2)C(=O)C3=C(C(=O)N([C@@H]3c4ccccc4[N+](=O)[O-])CCCO)[O-])Cl C40055114
Cc1nnc(s1)[N-]S(=O)(=O)c2ccc3c(c2)CCCN3S(=O)(=O)C[C@@]45CC[C@@H](C4(C)C)CC5=O C40176126
C/C=C\CN1C(=O)[C@H]2[C@@H](N[C@@]([C@@H]2C1=O)(Cc3ccc(cc3)[N+](=O)[O-])C(=O)[O-])c4ccc(cc4)c5ccccc5 C43218313
CCc1ccc(cc1)N2C(=O)[C@H]3[C@H](N[C@@]([C@@H]3C2=O)(Cc4ccc(cc4)[N+](=O)[O-])C(=O)[O-])c5ccccc5O C33864227
c1ccc2c(c1)-c3ccccc3C2COC(=O)N[C@H](Cc4cc(c(c(c4O)[N+](=O)[O-])Cl)Cl)C(=O)[O-] C44323313
CCCC[C@@H]1CC=C(C(=O)N1Cc2ccc(cc2)c3ccccc3c4[n-]nnn4)CNC(=O)OC(C)(C)C C52617997
Cc1cc(nc(n1)N/C(=N/C(=O)CSc2nnc(s2)C)/[N-]CCc3c[nH]c4c3cc(cc4)Cl)C C18223143
CC1(CC2=C([C@@H](c3c(nc(nc3[O-])SCc4ccc(cc4)[N+](=O)[O-])N2)c5ccc(cc5)OC)C(=O)C1)C C17242305
Cc1ccc(cc1S(=O)(=O)[N-]c2ccccc2Cl)N/N=C(\C(=O)C)/C(=O)Nc3ccccc3OC C12532117
COc1c(nccn1)[N-]S(=O)(=O)c2ccc(cc2)NC(=S)NC(=O)/C=C/c3cccc4c3cccc4 C66200625
C[C@@H](c1ccc(cc1)CC(C)C)C(=O)NC(=S)Nc2ccc(cc2)S(=O)(=O)[N-]c3c(nccn3)OC C66200632
CC(=O)O[C@@H]1CCC([C@@H]2[C@@]1([C@@H]3[C@@H](C[C@]45[C@@H]([C@@]3([C@@H](C2)OC(=O)C)C(=O)C4=C)OC(O5)(C)C)OC(=O)C)C)(C)C C04268195
CC(=O)O[C@@H]1CCC([C@H]2[C@@]1([C@@H]3[C@@H](C[C@]45[C@@H]([C@@]3([C@@H](C2)OC(=O)C)C(=O)C4=C)OC(O5)(C)C)OC(=O)C)C)(C)C C04268196
CC(=O)O[C@@H]1CCC([C@@H]2[C@@]1([C@H]3[C@@H](C[C@]45[C@@H]([C@@]3([C@@H](C2)OC(=O)C)C(=O)C4=C)OC(O5)(C)C)OC(=O)C)C)(C)C C04268197
COc1ccc(c(c1)[N+](=O)[O-])C2=N/C(=C\C[C@H]3Cc4c(ccc(c4C5(C3)OCCO5)OC)Cl)/C(=O)O2 C05028801
c1ccc(cc1)c2c(cn(n2)c3ccccc3)/C=N/NC(=O)c4cccc(c4)S(=O)(=O)N5CCOCC5 C03396649
CC1=NC2=C([C@H](C1C(=O)OC3CCCC3)c4cc5c(cc4[N+](=O)[O-])OCO5)C(=O)C[C@H](C2)c6ccccc6 C00848107
CC1=NC2=C([C@H](C1C(=O)OC3CCCC3)c4cc5c(cc4[N+](=O)[O-])OCO5)C(=O)C[C@@H](C2)c6ccccc6 C00848105
CC[C@H](C)N1C(=O)/C(=C/c2c(nc3c(cccn3c2=O)C)N4CCN(CC4)C(=O)OCC)/SC1=S C01446996
Cc1ccc(cc1[N+](=O)[O-])S(=O)(=O)N(c2ccc(cc2)OC(=O)c3ccccc3)C(=O)c4ccccc4 C09030445
CCOC(=O)c1cc2c(nc3c(cccn3c2=O)C)n(c1=NC(=O)c4ccc(cc4)Cl)C[C@@H]5CCCO5 C09209773
CCOC(=O)C1CCN(CC1)c2c(c(=O)n3ccccc3n2)/C=C\4/C(=O)N(C(=S)S4)CCCOC C09319184
CC1=C([C@H](n2c(=O)/c(=C\c3ccco3)/sc2=N1)c4ccc(cc4)OC(=O)c5ccco5)C(=O)OCC=C C09348550
CCOC(=O)N1CCc2c(sc(c2C#N)NC(=O)c3ccc(cc3)S(=O)(=O)N4CCCC[C@H]4C)C1 C09391490
Cc1c2c(n(n1)c3ccccc3)Oc4c(c5nc(nn5cn4)COc6ccccc6)[C@@H]2c7ccccc7OC C09486991
c1cc(cc(c1)[N+](=O)[O-])C(=O)CN(C(=O)c2ccc(cc2Cl)Cl)N3C(=O)[C@H]4[C@@H]5CC[C@@H](C5)[C@@H]4C3=O C09525726
CCCn\1c2ccc(cc2s/c1=N\C(=O)c3ccc(cc3)S(=O)(=O)N4C[C@@H](C[C@H](C4)C)C)[N+](=O)[O-] C09299466
COc1ccc2c(c1)sc(n2)N(C(=O)c3cccc(c3OC)OC)/N=C/c4coc5ccccc5c4=O C09629649
CCOC(=O)c1cc2c(nc3c(cccn3c2=O)C)n(c1=NC(=O)c4ccc(cc4)Cl)Cc5ccco5 C11690719
CCOC(=O)c1cc2c(nc3c(cccn3c2=O)C)n(c1=NC(=O)c4ccccc4Cl)Cc5ccco5 C11690729
CCOC(=O)c1cc2c(nc3ccccn3c2=O)n(c1=NC(=O)c4cc(cc(c4)C)C)CCCOC(C)C C11690864
C[C@@H]1Cc2ccccc2N1C(=O)CN(c3ccc(cc3)OC)S(=O)(=O)c4ccc(c(c4)[N+](=O)[O-])Cl C12587072
CN(OC)S(=O)(=O)c1cccc(c1)C(=O)N2CCN(CC2)S(=O)(=O)c3ccccc3C(F)(F)F C13165223
CC(=O)Nc1ccc2c(c1)s/c(=N/C(=O)[C@@H]3CCCN(C3)S(=O)(=O)c4ccccc4)/n2CCOC C12664669
c1ccc2c(c1)-n3cccc3[C@H](N2C(=O)CN(C4CC4)C(=O)c5ccc(c(c5)[N+](=O)[O-])Cl)c6ccco6 C16570124
CN(Cc1ccccc1)C(=O)CCc2nc(no2)CN3CCN(CC3)C(=O)c4ccc(o4)Br C20562433
CN1C(=O)C(C(=O)N(C1=S)C)(Cc2ccc(cc2OC)OC)CN3C[C@H]4C[C@@H](C3)c5cccc(=O)n5C4 C16039941
CCOc1ccc(cc1OC)[C@@H]2C3=C(c4cc(ccc4O2)Cl)Nc5nnnn5[C@@H]3c6ccc(cc6)OC C28056132
CCOc1ccc(cc1OC)[C@H]2C3=C(c4cc(ccc4O2)Cl)Nc5nnnn5[C@H]3c6cccc(c6)OC C28057133
c1cc(ccc1CS(=O)(=O)N2CCOCC2)C(=O)Nc3ccc(cc3)S(=O)(=O)N4CCCCCC4 C30851188
CCOC(=O)c\1cc2c(nc3c(cccn3c2=O)C)n(/c1=N\C(=O)c4ccc(cc4)Cl)C[C@H]5CCCO5 C11690724
CC[C@@H](C)N1C(=O)/C(=C\c2c(nc3ccc(cn3c2=O)C)N4CCN(CC4)C(=O)OCC)/SC1=S C33397261
CCNC(=O)/C(=C\c1cn(nc1c2cccc(c2)S(=O)(=O)N3C[C@H](O[C@@H](C3)C)C)c4ccccc4)/C#N C35447574
c1ccc(cc1)N2CN(C(=O)C23CCN(CC3)C(=O)COc4ccc(cc4)Cl)CC(=O)N5CCOCC5 C35744114
Cc1cccc(c1)CN2[C@H]([C@H](OC2=O)c3ccc(cc3)NC(=O)CC(C)C)C(=O)N4CCN(CC4)C(=O)C C35752668
CC(C)C(=O)Nc1cccc(c1)[C@@H]2[C@H](N(C(=O)O2)Cc3cccc(c3)Cl)C(=O)N4CCN(CC4)C(=O)C C35756631
CCOC(=O)C1CCN(CC1)C(=O)[C@H]2COC3(N2C(=O)c4ccc(cc4)F)CCN(CC3)C(=O)C5CC5 C35981901
CCN1CCN(CC1)C(=O)[C@H]2[C@H](OC(=O)N2Cc3cccc(c3)C)c4ccc(cc4)NC(=O)c5ccco5 C36217197
CCN1CCN(CC1)C(=O)[C@H]2[C@H](OC(=O)N2Cc3ccccc3C)c4ccc(cc4)NC(=O)c5ccco5 C36220446
c1ccc(cc1)S(=O)(=O)[C@H](C(=O)N2CCN(CC2)C(=O)c3ccco3)NC(=O)c4ccc(cc4)Cl C36625466
CCOC1=C[C@@H]2C[C@@H]3CO[P@@](=O)(NN3C[C@@H]2C=C1S(=O)(=O)c4ccccc4)S(=O)(=O)C(C)C C39470016
CCOC1=C[C@@H]2CN3[C@@H](C[C@@H]2C=C1S(=O)(=O)c4ccccc4)CO[P@@](=O)(N3)S(=O)(=O)C(C)C C39470027
CCCCCN1C(=O)/C(=C\c2c(nc3ccccn3c2=O)N4CCN(CC4)C(=O)OCC)/SC1=S C39716291
CCCCOC(=O)c1ccc(cc1)N2[C@H](c3c(=O)c4cc(ccc4oc3C2=O)F)c5ccc(cc5)[N+](=O)[O-] C39875826
c1ccc(cc1)[C@H]2[C@H](C(=O)N2n3c(nc4ccccc4c3=O)CSc5nnc(o5)c6ccncc6)Cl C40866750
c1ccc(cc1)C(=O)CSc2nnc(s2)NC(=O)c3c4c(n(n3)[C@@H]5CCS(=O)(=O)C5)CCCC4 C40987894
CC1=C([C@@H](n2c(=O)/c(=C/c3ccco3)/sc2=N1)c4ccc(cc4)OC(=O)c5ccco5)C(=O)OCC=C C01883626
c1c(cnc(c1Cl)NCCN2C(=O)[C@@H]3[C@H]4C[C@@H]([C@@H]3C2=O)[C@@H]5[C@@H]4C(=NO5)C(=O)N6CCCC6)C(F)(F)F C12956018
CCCOc1ccc(cc1)N2C(=O)[C@@H]3[C@@H](N(O[C@@H]3C2=O)c4cccc(c4)[N+](=O)[O-])c5ccc(cc5)N(C)C C18115016
[H]/N=C\1/C(=C/c2cn(c3c2cccc3)CCOc4c(cccc4C)C)/C(=O)N=C5N1N=C(S5)S(=O)(=O)C C41077864
[H]/N=C\1/C(=C\c2ccc(cc2)OCCOc3ccc(c(c3)C)Cl)/C(=O)N=C4N1N=C(S4)S(=O)(=O)C C20207740
CC(C)(C)OC(=O)N[C@@H](Cc1ccc(cc1)CNC(=O)OCC2c3ccccc3-c4c2cccc4)C(=O)[O-] C04218178
CC(C)(C)OC(=O)N[C@H](Cc1ccc(cc1)CNC(=O)OCC2c3ccccc3-c4c2cccc4)C(=O)[O-] C04218182
CC(C)(C)OC(=O)Nc1ccc(cc1)C[C@@H](C(=O)[O-])NC(=O)OCC2c3ccccc3-c4c2cccc4 C02560714
CC(C)(C)OC(=O)Nc1ccc(cc1)C[C@H](C(=O)[O-])NC(=O)OCC2c3ccccc3-c4c2cccc4 C02569789
Cc1ccc(cc1)C(=O)O[C@H]([C@H](C(=O)[O-])OC(=O)c2ccc(cc2)C)C(=O)Nc3ccc(cc3)Cl C10130620
CC(C)Oc1ccc(cc1)/C=C(/C(=O)Nc2cccc(c2)C(=O)[O-])\NC(=O)/C=C/c3ccc(cc3)OC C12657320
CCN(c1ccc(cc1)NC(=O)CSc2nc3ccccc3c(=O)n2[C@@H](C(C)C)C(=O)[O-])C(C)C C13024589
C[C@H](c1ccccc1Cl)NC(=O)CSc2nc3cc(ccc3c(=O)n2Cc4ccco4)C(=O)[O-] C13050901
CCOc1ccc(cc1)c2nnc(n2CCC(=O)[O-])S[C@@H](C)C(=O)Nc3c(cccc3C(C)C)C C13194071
Cc1cccc(c1)c2nnc(n2CC(=O)[O-])S[C@H](C)C(=O)Nc3ccc(c(c3)Cl)OC(F)F C13205606
c1cc(ccc1C(=O)[O-])NS(=O)(=O)c2ccc(c(c2)[N+](=O)[O-])NCc3ccc(cc3Cl)Cl C13211076
c1cc(ccc1CCNC(=O)CSc2nnc(n2CC(=O)[O-])c3ccc(cc3)Cl)OC(F)F C13220178
c1ccc2c(c1)c(=O)n(c(n2)SCC(=O)Nc3ccccc3SCC#N)CCCCCC(=O)[O-] C13223787
C[C@@H](c1ccco1)NC(=O)CSc2nc3cc(ccc3c(=O)n2Cc4ccccc4Cl)C(=O)[O-] C13272325
c1ccc(c(c1)C(=O)[O-])NS(=O)(=O)c2cccc(c2)Nc3ccc(cc3[N+](=O)[O-])C(=O)NC4CC4 C13461029
CC(C)(C)OC(=O)COc1ccc(cc1)C[C@@H](C(=O)[O-])NC(=O)OCC2c3ccccc3-c4c2cccc4 C14632661
c1ccc(c(c1)/C=C\2/C(=O)N(C(=S)S2)CCCC(=O)Nc3ccc(c(c3)C(=O)[O-])O)OC(F)F C16922732
c1ccc(c(c1)/C=C\2/C(=O)N(C(=S)S2)CCCC(=O)Nc3ccc(c(c3)O)C(=O)[O-])OC(F)F C16922737
CC(C)COC(=O)N[C@H](Cc1c[nH]c2c1cccc2)C(=O)N/N=C/c3cc(c(c(c3)OC)[O-])[N+](=O)[O-] C06134837
CCCOC(=O)c1ccc(cc1)Nc2cnn(c(=O)c2Cl)C34C[C@@H]5C[C@H](C3)CC(C5)(C4)CC(=O)[O-] C16678237
CC[C@H](C)c1ccc(cc1)NC(=O)CCSc2nc([nH]n2)N/N=C/c3cc(cc(c3[O-])Cl)Cl C20834419
C[C@H](C(=O)Nc1cc(cc(c1)NC(=O)[C@@H](C)Oc2ccccc2Cl)C(=O)[O-])Oc3ccccc3Cl C21142365
c1ccc(c(c1)/C=N/Nc2ccc(cc2[N+](=O)[O-])S(=O)(=O)[N-]c3cccc(c3)Cl)C(F)(F)F C12529227
CC(C)[C@H](C(=O)N/N=C\c1ccc(c(c1)Br)OCC(=O)[O-])NC(=O)c2ccc(cc2)Cl C30960898
Cc1c(c(n(n1)C)C)CCCN(C)c2ccc(cc2C(=O)[O-])NS(=O)(=O)c3ccc(s3)Cl C32962268
CC1=C([C@@H](N2C(=CSC2=N1)/C=C(/NCc3ccncc3)\[O-])c4cccc(c4)F)C(=O)OCCOC C35696457
Cc1ccc(cc1)[C@H]2C(=C(N=C3N2C(=CS3)/C=C(/NCCN4CCOCC4)\[O-])C)C(=O)OCC=C C35697241
CC1=C([C@@H](N2C(=CSC2=N1)/C=C(/NCc3ccco3)\[O-])c4ccccc4Cl)C(=O)OCCOC C36050071
CC1=C([C@@H](N2C(=CSC2=N1)/C=C(/NCc3ccco3)\[O-])c4ccc(cc4)Cl)C(=O)OCCOC C36052673
CCCCNC(=O)[C@@H](c1ccccc1C)N(c2cccc(c2)Cl)C(=O)c3cc(ccc3[O-])[N+](=O)[O-] C36484306
CCCCNC(=O)[C@@H](c1ccc(cc1)C)N(c2ccccc2Cl)C(=O)c3cc(ccc3[O-])[N+](=O)[O-] C36544720
Cc1ccccc1[C@@H](C(=O)NC(C)(C)CC(C)(C)C)N(C(=O)c2cc(ccc2[O-])[N+](=O)[O-])C(C)(C)C C36585842
Cc1c([nH]/c(=N/S(=O)(=O)c2cc(ccc2OC)/C=C/C(=O)[O-])/s1)c3ccc(cc3)OC(F)F C13030730
C[C@@H](Cn1c(=O)c2ccc(cc2nc1SCC(=O)N[C@@H](C)c3ccc(cc3)CC(C)C)C(=O)[O-])O C13052077
Cc1c(sc(n1)C)C(=O)C2=C(C(=O)N([C@H]2c3cc(c(c(c3)C(C)(C)C)O)C(C)(C)C)CCOCCO)[O-] C40098718
COc1ccc2cc(c(nc2c1)OC)C[C@@H](C(=O)[O-])NC(=O)OCC3c4ccccc4-c5c3cccc5 C44325435
COc1ccc2cc(c(nc2c1)OC)C[C@H](C(=O)[O-])NC(=O)OCC3c4ccccc4-c5c3cccc5 C44325439
c1ccc(cc1)[C@H](C(=O)c2c[nH]c3c2cccc3)Sc4nc5cc(ccc5c(=O)n4CCO)C(=O)[O-] C13045579
c1ccc(cc1)n2c(=O)c3ccc(cc3nc2SCC(=O)NCCc4c[nH]c5c4cccc5)C(=O)[O-] C13218561
CC([C@H](NC(=O)c1ccc(cc1)OC(F)(F)F)N/C(=N/C#N)/[N-]c2ccc(nc2)Cl)(Cl)Cl C28866456
CC1=C([C@H](n2c(nc(n2)SCc3ccccc3Cl)N1)c4ccccc4C(=O)[O-])C(=O)OC(C)C C01282931
CC1=C([C@@H](n2c(nc(n2)SCc3ccccc3Cl)N1)c4ccccc4C(=O)[O-])C(=O)OCC=C C54622520
CCCc1cc(cc(c1CCC)CCC)C(=O)N2C[N-]S(=O)(=O)c3c2cc(c(c3)S(=O)(=O)N)Cl C58901910
CCc1nnc(s1)[N-]S(=O)(=O)c2ccc(cc2)NC(=O)NC(CC)(C(F)(F)F)C(F)(F)F C33718241
c1ccc(cc1)CCN(CC(=O)N/N=C/c2ccc(cc2)C(=O)[O-])S(=O)(=O)c3ccc(cc3)Cl C59435888
CCCCC[C@@H]\1CCC/C1=N\[N-]C2=NC(=O)[C@@H](S2)CC(=O)Nc3ccc(cc3)/N=N/c4ccccc4 C22506982
CCCCC[C@@H]\1CCC/C1=N\[N-]C2=NC(=O)[C@H](S2)CC(=O)Nc3ccc(cc3)/N=N/c4ccccc4 C22506969
Cc1ccc(cc1)SCc2cc(=O)nc([nH]2)N/C(=N/C(=O)c3ccccc3)/[N-]c4ccc(cc4)OC C09424332
CCOc1ccc(cc1)[C@@H]2C(=C(N=C3C2=C(CCC3)[O-])SCC(=O)Nc4ccc(cc4)NC(=O)C)C#N C02310213
CC(C)(C)OC(=O)[C@@H](C[C@H](C(=O)OC(C)(C)C)NC(=O)OCC1c2ccccc2-c3c1cccc3)C(=O)[O-] C64219211
Cc1ccccc1n2c(cc(n2)C(C)(C)C)NC(=O)[C@H](Cc3ccccc3)NC(=O)c4ccc(cc4)[N+](=O)[O-] C00732729
CCOc1cc(ccc1OC(=O)c2ccc(cc2Cl)Cl)/C=N/NC(=O)C(=O)Nc3ccc(cc3)C C02543319
CCOc1cc(ccc1OC(=O)c2ccc(cc2Cl)Cl)/C=N/NC(=O)C(=O)Nc3cccc(c3)C C02521801
c1ccc(cc1)C(=O)N/C(=C/c2cccs2)/C(=O)N/N=C/c3ccc(cc3)OC(=O)/C=C/c4ccco4 C04962869
CC(C)[C@@H](C(=O)Nc1ccc(cc1)S(=O)(=O)Nc2nccs2)NC(=O)c3ccc(cc3)C(C)(C)C C04522021
CC(C)(C)c1ccc(cc1)c2nnc(n2c3ccccc3)SCC(=O)N/N=C/c4ccc(c(c4)OC)O C02338384
CCN(CC)c1ccc(cc1)/C=C(\C(=O)N/N=C/c2ccc(cc2)Cl)/NC(=O)c3ccc(cc3)[N+](=O)[O-] C09908340
CCCCCCc1c(c2ccc(cc2oc1=O)OCC(=O)NCC(=O)N3CC[C@]4(CCCC[C@H]4C3)O)C C11867037
COc1ccc(cc1)c2nnc(n2c3ccc(cc3)OC)SCC(=O)N/N=C/c4c[nH]c5c4cccc5 C01477630
C[C@H](CC(C)(C)OC)Nc1cc2c(c(n(c2nc1)CCc3ccccc3)C(=O)OC)NC(=O)[C@@H]4CCOC4 C14541627
c1cc(cc(c1)[N+](=O)[O-])/C=C/C(=O)NC(=S)Nc2cccc(c2)C(=O)Nc3cccc(c3)C(F)(F)F C14567791
CCCCCCOc1ccc(cc1C(=O)NC(=S)N2CCNC(=O)[C@@H]2CC(=O)OC)Br C14648572
CCCCCCOc1ccc(cc1C(=O)NC(=S)N2CCNC(=O)[C@H]2CC(=O)OC)Br C14648574
CC[C@H](C)[C@@H](C(=O)Nc1nnc(s1)c2ccc(cc2)N(C)C)NC(=O)Nc3c(cccc3C(C)C)C(C)C C16607418
CC(C)CN(CC(C)C)S(=O)(=O)c1ccc(cc1)NC(=O)CCNS(=O)(=O)c2ccc(cc2)Cl C20628853
CCCCNC(=O)CC[C@H]1C(=O)N2C(=N1)c3ccccc3N=C2S[C@@H](CC)C(=O)NC4CCCCC4 C20642765
CC(C)(C)C(=O)OC[C@@H]1[C@H]([C@@H]([C@@H]([C@H](O1)N)OC(=O)C(C)(C)C)OC(=O)C(C)(C)C)OC(=O)C(C)(C)C C16322718
CCOC(=O)C1=C(NC(=O)N[C@H]1c2ccco2)COC(=O)c3ccc(cc3)COc4ccc(cc4)Cl C24013453
CCc1ccc(cc1)NC(=O)/C(=C\c2ccc(cc2OC)OC)/NC(=O)c3cc(cc(c3)[N+](=O)[O-])[N+](=O)[O-] C28307033
C[C@@H](C(=O)NCc1ccco1)N2CC3=C(C2=O)[C@H](NC(=O)N3CC=C)c4cccc(c4)Oc5ccccc5 C35636723
CCCCNC(=O)N1CCN(C[C@H]1C)C(=O)[C@@H]([C@@H](C)CC)NC(=O)Nc2c(cccc2C(C)C)C(C)C C35688318
CCCNC(=O)N1CCN(CC1)CC2=C([C@H](NC(=O)N2CC)c3ccc(cc3)C(C)(C)C)C(=O)OCC C36006720
CCOC(=O)C1=C(N(C(=O)N[C@@H]1c2cccc(c2)F)CC=C)CN3CCN([C@@H](C3)C)C(=O)NC(C)(C)C C36019098
CCOC(=O)C1=C(N(C(=O)N[C@@H]1c2ccc(cc2)OC)CC=C)CN3CCN(CC3)C(=O)NC(C)(C)C C36026069
CC(C)(C)C(=O)OC[C@H]1[C@@H]([C@@H]([C@@H]([C@@H](O1)N)OC(=O)C(C)(C)C)OC(=O)C(C)(C)C)OC(=O)C(C)(C)C C33914656
CCCCCCN([C@@H](c1ccccc1O)C(=O)NC2CCCCC2)C(=O)c3cc(cc(c3)[N+](=O)[O-])[N+](=O)[O-] C36511536
CCCCNC(=O)[C@@H](c1cc(ccc1Cl)[N+](=O)[O-])N(c2ccccc2Cl)C(=O)c3ccc(cc3)O C36545032
Cc1ccc(o1)CN([C@H](c2cccc(c2)OC)C(=O)NC(C)(C)CC(C)(C)C)C(=O)c3c(cccc3O)O C36597465
C[C@H](C(=O)Oc1ccc2c(c1)OC(=C([C@@H]2c3ccc(cc3OC)OC)C#N)N)Oc4ccc(cc4)C(C)C C38657184
C[C@H](C(=O)Oc1ccc2c(c1)OC(=C([C@H]2c3ccc(c(c3)OC)OC)C#N)N)Oc4ccc(cc4)C(C)C C38658643
CCCCOc1ccc(cc1OC)[C@@H]2c3ccc(cc3OC(=C2C#N)N)OC(=O)COc4ccc(cc4)CC C38660185
CCCCOc1ccc(cc1OC)[C@@H]2c3ccc(cc3OC(=C2C#N)N)OC(=O)c4cccc(c4)[N+](=O)[O-] C38660209
CCCOc1ccc(cc1OCC)[C@@H]2c3ccc(cc3OC(=C2C#N)N)OC(=O)c4ccc(cc4)[N+](=O)[O-] C38683841
CCCOc1ccc(cc1OCC)[C@H]2c3ccc(cc3OC(=C2C#N)N)OC(=O)c4ccc(cc4)[N+](=O)[O-] C38683843
CCCCOc1ccc(cc1OCC)[C@H]2c3ccc(cc3OC(=C2C#N)N)OC(=O)COc4ccccc4 C38684027
CC(C)COc1ccc(cc1OC)[C@@H]2c3ccc(cc3OC(=C2C#N)N)OC(=O)c4ccc(cc4)[N+](=O)[O-] C38684167
CC(C)CCOc1cccc(c1)[C@H]2c3ccc(cc3OC(=C2C#N)N)OC(=O)COc4ccc(cc4)OC C38684666
CCCCCOc1ccccc1[C@H]2c3ccc(cc3OC(=C2C#N)N)OC(=O)COc4ccccc4OC C38686048
CCC(C)(C)N1[C@@H](N=NN1)[C@@H]([C@@H]2C=c3ccc(c(c3=[NH+]C2=O)C)C)[NH+](Cc4ccccc4)Cc5ccco5 C39710763
Cc1ccc(cc1)NC(=O)[C@@H](C)Sc2nnc(n2CC(C)C)[C@H](CO)NC(=O)c3ccc(cc3)Cl C39762002
CCCCOc1ccc(cc1OC)/C=C(\C#N)/C(=O)Nc2c(c3c(s2)CCCC3)C(=O)NCCOC C39992393
CCOc1cc(ccc1OCc2ccc(cc2Cl)Cl)/C=N/NC(=O)CSc3nnc(s3)N C40947197
CC1=C([C@H](C(=C(N1)SCC(=O)Nc2cccc(c2)OC)C#N)c3ccc(cc3)Cl)C(=O)OCCOC C01782886
CCN(CC)c1ccc(c(c1)O)/C=N/NC(=O)CSc2nnc(n2c3ccc(cc3)OC)c4ccccc4 C01899407
CCC/C=C/[C@@H](C(=O)NCS(=O)(=O)c1ccc(cc1)C)N(c2ccccc2)C(=O)c3c(cccc3O)O C36610108
CC(=C)Cn1c(nnc1SCC(=O)N/N=C/c2cccc(c2O)OC)c3ccc(cc3)Br C02522015
C[C@H](C(=O)N/N=C/c1c2ccccc2ccc1O)Sc3nnc(n3CC=C)CNc4ccc(cc4)Cl C02097847
CCN(CC)c1ccc(c(c1)O)/C=N/NC(=O)CSc2nnc(n2c3ccccc3)CCc4ccccc4 C58991809
c1cc(ccc1/C=C/C(=O)NC(=S)NNC(=O)COc2ccc(cc2Br)Cl)[N+](=O)[O-] C09229872
Cc1cccc(c1)C2=N[C@@H]3N([C@H]2NC(C)(C)C)N=C(S3)N(C)CC(=O)NCCC4=c5ccccc5=[NH+]C4 C64491442
Cc1ccc(cc1)C(=O)O[C@H]([C@@H](C(=O)[O-])OC(=O)c2ccc(cc2)C)C(=O)Nc3ccccc3C C09973845
CCN(CC)S(=O)(=O)c1cc(c(c(c1)NS(=O)(=O)c2ccc(cc2)/C=C/C(=O)[O-])C)C C10515990
CCOc1ccc(cc1)c2nnc(n2CCC(=O)[O-])S[C@@H](C)C(=O)Nc3cc(ccc3C)C C13017912
CCOc1ccc(cc1)c2nnc(n2CC(=O)[O-])S[C@@H](C)C(=O)Nc3ccccc3Cl C13018437
CCOc1ccc(cc1)c2nnc(n2CC(=O)[O-])S[C@@H](C)C(=O)Nc3c(cccc3F)F C13018511
CC(C)[C@@H](c1ccccc1)NC(=O)CSc2nc3cc(ccc3c(=O)n2Cc4ccco4)C(=O)[O-] C13051035
COC(=O)c1ccc(cc1)/C=C/C(=O)c2ccc(cc2)S(=O)(=O)NCc3ccc(cc3)C(=O)[O-] C13066708
CC[C@H](C)c1ccccc1NC(=O)[C@H](C)Sc2nnc(n2CCC(=O)[O-])c3ccc(cc3)OC C13178540
CCOc1ccc(cc1)c2nnc(n2CC(=O)[O-])SCC(=O)Nc3ccc(cc3F)Cl C13194972
CC[C@@H](C)c1ccccc1NC(=O)[C@@H](C)Sc2nnc(n2CC(=O)[O-])c3ccc(cc3)OCC C13195530
C[C@H](C(=O)Nc1ccc(cc1)C(F)(F)F)Sc2nnc(n2CC(=O)[O-])c3ccc(cc3)OC C13200848
C[C@H](C(=O)Nc1ccc(cc1)OC(F)F)Sc2nnc(n2CC(=O)[O-])c3ccc(cc3)Cl C13204190
C[C@@H](C(=O)Nc1ccc(cc1)OC(F)F)Sc2nnc(n2CC(=O)[O-])c3ccc(cc3)Cl C13204192
COc1ccc(cc1)c2nnc(n2c3ccccc3F)SCC(=O)Nc4ccc(cc4)CC(=O)[O-] C13242430
COc1ccc(cc1)NC(=O)[C@H](c2ccccc2)Sc3nnc(n3CC(=O)[O-])c4cccs4 C13246590
c1ccc(cc1)CNS(=O)(=O)c2ccc(c(c2)C(=O)[O-])OS(=O)(=O)/C=C/c3ccccc3 C13262621
Cc1ccc(cc1)c2nnc(n2CC(=O)[O-])SCC(=O)NCc3ccccc3OC(F)(F)F C13281048
CCC(CC)n1c(nnc1SCC(=O)Nc2ccc(cc2)C(=O)[O-])COc3ccccc3Cl C13355574
C=CCn1c(=O)c2ccc(cc2nc1SCC(=O)Nc3ccc(cc3)Oc4ccccc4)C(=O)[O-] C13363817
CCc1ccccc1NC(=O)CN(C)C(=O)CSc2ncc(n2c3ccc(cc3)F)C(=O)[O-] C13364792
c1ccc(cc1)Cc2nnc(n2Cc3ccco3)SCC(=O)Nc4ccc(cc4)/C=C/C(=O)[O-] C13409343
CCc1cc2c(s1)nc(n(c2=O)CCCOC)SCC(=O)Nc3ccc(cc3)/C=C/C(=O)[O-] C13438600
CCOc1ccc(cc1)c2nnc(n2CC(=O)[O-])SCC(=O)N[C@@H](c3cccs3)C(C)C C13443986
CCN(CC)S(=O)(=O)c1ccc(c(c1)NC(=O)[C@H]2CC=CC[C@H]2C(=O)[O-])Oc3ccc(cc3)C C13467521
c1ccc2c(c1)c(nc(n2)C(=O)NCCCN(C3CCCCC3)C(=O)COc4ccc(cc4)F)[O-] C22472209
c1cc(ccc1/C=N/NC(=O)C(Oc2ccc(cc2)Cl)Oc3ccc(cc3)Cl)OCC(=O)[O-] C25539230
CC(C)c1ccc(cc1)[C@@H]2CC(=NN2C3=NC(=O)[C@H](S3)CC(=O)NCCC(=O)[O-])c4ccccc4 C28067427
Cc1ccc(c(c1)C)S(=O)(=O)Nc2ccc(c(c2)C(=O)[O-])N(C)CCCc3c(nn(c3C)C)C C33253689
CCCn1c(cc(n1)C)CN(C)c2ccc(cc2C(=O)[O-])NS(=O)(=O)c3cc(ccc3F)F C33253814
CCCCOc1cccc(c1)C(=O)C2=C(C(=O)N([C@H]2c3ccc(c(c3)OCC)O)Cc4ccco4)[O-] C33437014
CC1=C([C@@H](N2C(=CSC2=N1)/C=C(/NCCCN3CCOCC3)\[O-])c4ccsc4)C(=O)OC C34923812
CC(C)(C)OC(=O)N1CCC[C@@H]1C[C@@H](C(=O)[O-])NC(=O)OCC2c3ccccc3-c4c2cccc4 C01081448
CC[C@H](C)N/C(=C/C1=CSC2=NC(=C([C@H](N12)c3ccc(cc3)OC)C(=O)OCCOC)C)/[O-] C35693116
Cc1ccccc1[C@@H]2C(=C(N=C3N2C(=CS3)/C=C(/NCc4ccncc4)\[O-])C)C(=O)OCCOC C35693226
Cc1ccc(cc1)[C@@H]2C(=C(N=C3N2C(=CS3)/C=C(/NCc4ccncc4)\[O-])C)C(=O)OCCOC C35696198
CC1=C([C@H](N2C(=CSC2=N1)/C=C(/NCCOC)\[O-])c3ccccc3Cl)C(=O)OCCOC C36050070
CC[C@@H](C)N/C(=C/C1=CSC2=NC(=C([C@H](N12)c3cccc(c3)OC)C(=O)OCCOC)C)/[O-] C36052757
CCN(CC)C(=O)C1=C(N=C2N([C@@H]1c3ccc(cc3)[N+](=O)[O-])C(=CS2)/C=C(/NCC4CC4)\[O-])C C36053688
Cc1ccc(c(c1)C)[C@H]2C(=C(N=C3N2C(=CS3)/C=C(/NCCOC)\[O-])C)C(=O)OCCOC C36061171
CCCCNC(=O)[C@H](c1ccc(cc1C)C)N(Cc2ccco2)C(=O)c3cc(ccc3[O-])[N+](=O)[O-] C36499642
C[C@@H](c1ccccc1)[C@H](C(=O)NC(C)(C)C)N(Cc2ccco2)C(=O)c3cc(ccc3[O-])[N+](=O)[O-] C36499694
CC(C)(C)CC(C)(C)NC(=O)[C@H](c1cccc(c1)OC)N(C)C(=O)c2cc(ccc2[O-])[N+](=O)[O-] C36530093
CCCCNC(=O)[C@H](c1ccc(cc1)N(C)C)N(C(=O)c2cc(ccc2[O-])[N+](=O)[O-])C(C)(C)C C36585991
Cc1ccc(c(c1)N(CC(=O)N/N=C/c2ccccc2C(=O)[O-])S(=O)(=O)c3ccccc3)OC C13136397
C[C@@H](C(=O)Nc1ccccc1C(C)C)Sc2nnc(n2CCC(=O)[O-])c3ccc(cc3)OC C13021047
CC[C@H](C)N/C(=C/C1=CSC2=NC(=C([C@@H](N12)c3ccc(cc3)[N+](=O)[O-])C(=O)N(CC)CC)C)/[O-] C40400778
CC[C@H](C)N/C(=C/C1=CSC2=NC(=C([C@H](N12)c3ccc(cc3)[N+](=O)[O-])C(=O)N(CC)CC)C)/[O-] C40400781
CC(C)Cc1ccc(cc1)S(=O)(=O)Nc2ccc(cc2C(=O)[O-])N3CCN(CC3)CCC#N C40451063
COc1cc(c(c(c1)OC)C[C@@H](C(=O)[O-])NC(=O)OCC2c3ccccc3-c4c2cccc4)OC C44320282
c1ccc2c(c1)-c3ccccc3C2COC(=O)N[C@H](Cc4cccn4CCN5CCOCC5)C(=O)[O-] C44324706
CCN(CC)S(=O)(=O)c1cccc(c1)c2nnc(n2N)SCC(=O)Nc3cc(ccc3C)C C03274415
CCN(CC)S(=O)(=O)c1cccc(c1)c2nnc(n2N)SCC(=O)Nc3ccc(c(c3)F)C C03295589
CCc1c(sc(c1C(=O)OC)NC(=S)NNC(=O)[C@H](C)Oc2ccc(cc2[N+](=O)[O-])C)C C02857437
Cc1ccc(cc1)NS(=O)(=O)c2cc(ccc2OC)C(=O)OCC(=O)NC(=O)NCC(C)C C08981289
c1cc(ccc1Sc2ccc(cc2C(=O)OCC(=O)Nc3c(ccs3)C(=O)N)[N+](=O)[O-])Cl C09032259
CCCCn1c(c(c(=O)[nH]c1=O)N(CCOC)C(=O)COc2cc(c(cc2Cl)Cl)Cl)N C09582766
CCOC(=O)c1c(csc1NC(=O)[C@@H](C)Sc2nnc(n2N)c3ccco3)c4ccccc4 C11669081
C[NH+](C)[C@@H](Cc1ccccc1)CNc2ccc(cc2[N+](=O)[O-])S(=O)(=O)Nc3ccc(cc3)C(=O)[O-] C13211852
C=CCNC(=O)NC(=O)COC(=O)c1ccccc1NS(=O)(=O)c2cc(ccc2Cl)Cl C03559229
CCCCNC(=O)N1CCN(C[C@@H]1C)C(=O)[C@@H](Cc2ccccc2)NC(=O)Nc3ccc(cc3)[N+](=O)[O-] C16429380
C[C@H](C(=O)NNC(=O)c1ccc(c(c1)S(=O)(=O)NC(C)(C)C)OC)Oc2ccc3ccccc3c2 C18051224
CCOc1ccc(cc1)c2nnc(n2N)SCC(=O)N[C@H](c3ccc4c(c3)OCCCO4)C(C)C C19352317
COc1cc(cc(c1OC)OC)/C=N/Nc2nnc(n2N)SCc3cccc(c3)Br C20827167
c1ccc(cc1)/C=C/C=N/Nc2[nH]nc(n2)SCC(=O)Nc3ccc(cc3)S(=O)(=O)N4CCCC4 C20834089
CC(C)Sc1nnc(s1)NC(=O)CSc2nc([nH]n2)N/N=C/c3cccc4c3cccc4 C20905597
COc1cc(cc(c1OC)OC)/C=N/Nc2nnc(n2N)SCc3ccc(cc3)Br C20920109
c1cc(cc(c1)[N+](=O)[O-])NC(=O)CCSc2nc([nH]n2)N/N=C/c3ccc(cc3Cl)Cl C21076960
CC/C(=N\Nc1[nH]nc(n1)SCCC(=O)Nc2cccc(c2)N3CCCC3=O)/c4ccccc4 C21081748
Cc1c(n(c(c1C#N)NC(=O)COC(=O)c2ccc(cc2)CNC(=O)NC(C)C)c3ccccc3)C C21494152
CC(C)[C@@H](C(=O)NC(=O)N)OC(=O)c1cccc(c1)S(=O)(=O)N(CC=C)c2ccccc2Cl C22571194
CCCCN(c1c(n(c(=O)[nH]c1=O)CCC)N)C(=O)CSc2nccn2c3cc(cc(c3)C)C C23052353
Cc1ccc(c(c1)/C=C/C(=O)NNC(=O)c2cccc(c2)S(=O)(=O)Nc3ccccc3OC)OC C24176990
Cc1ccc(c(c1)C)NC(=O)NC(=O)COC(=O)c2ccc(c(c2)S(=O)(=O)NC(C)(C)C)OC C24229431
C[C@@H](C(=O)NNC(=O)c1ccc(cc1)S(=O)(=O)Nc2ccccc2OC)Oc3ccc(cc3)F C27199455
CC[C@H](C)[C@@H](C(=O)Nc1nnc(s1)c2ccc(cc2)N(C)C)NC(=O)Nc3cc(cc(c3)OC)OC C33741034
CCCCNC(=O)N1CCN(C[C@@H]1C)C(=O)[C@@H]([C@@H](C)CC)NC(=O)Nc2ccc(cc2)[N+](=O)[O-] C35004521
Cc1cc(nc(n1)N/C(=N/C(=O)COc2ccc(cc2)OC)/NCCc3c[nH]c4c3cc(cc4)OC)C C22825698
CCN(CC)S(=O)(=O)c1ccc(c(c1)NC(=O)[C@H](C)OC(=O)c2ccc(cc2N)[N+](=O)[O-])Cl C36240265
CCOC(=O)c1cc(sc1NC(=O)[C@@H](C)Sc2nnc(n2N)c3ccoc3C)c4ccccc4 C36800144
Cc1ccc(cc1)NC(=O)CNC(=O)C2CCN(CC2)C(=O)[C@H](CCSC)NC(=O)OC(C)(C)C C12662282
CCOC(=O)C1=C(NC(=O)N[C@H]1c2ccc(cc2)Cl)CSc3nc([nH]n3)/C=C/c4ccc(o4)C C12844411
C[C@H](c1ccccc1)NC(=O)c2ccccc2NC(=O)COC(=O)[C@@H](C(C)C)NC(=O)c3ccco3 C39192586
CCOC(=O)[C@H]1[C@H](SC=C1CC(C)C)NC(=O)CSc2[nH]c(=O)c(c(n2)C)CCC(=O)O C39693227
C[C@@H](C(=O)Nc1ccc(cc1)NC(=O)C)Sc2nnc(n2CC=C)CC(=O)Nc3ccccc3Cl C39745197
CCn1c(nnc1S[C@@H](C)C(=O)Nc2ccccc2O)[C@@H](CCSC)NC(=O)c3ccc(cc3)OC C39767707
CCOC(=O)C1=C([C@H]([C@H](S1)NC(=O)CSc2[nH]nc(n2)c3ccco3)C(=O)Nc4ccccc4)C C39969474
CCOC(=O)c1c(oc(c1C(=O)N)NC(=O)[C@@H](C)Oc2c(=O)c3ccccc3oc2c4ccccc4)C C40167910
CC[C@H](C(=O)Nc1ccc(cc1)S(=O)(=O)N(C)C)n2c(nnc2SCc3ccccc3Cl)N C40173184
C[C@H](C(=O)Nc1c(c(c(o1)c2ccccc2)c3ccccc3)C#N)n4c(nnc4SCC(=O)OC)N C40174092
CC(C)c1ccc(cc1)NC(=O)O[C@@H]2CO[C@H]3[C@@H]2OC[C@@H]3NC(=S)Nc4cc(cc(c4)OC)OC C03841742
CCCSc1nnc(s1)NC(=O)CSc2nc([nH]n2)N/N=C/c3cccc(c3)Br C58994018
C=CCSc1nnc(s1)NC(=O)CSc2nc([nH]n2)N/N=C/c3cccc(c3)Br C58994021
CCSc1nc2ccc(cc2s1)NC(=O)CSc3nc([nH]n3)N/N=C/c4ccc(cc4)N(C)C C59005409
CCN(CC)c1ccc(cc1)/C=N/Nc2[nH]nc(n2)SCC(=O)Nc3c(c4c(s3)CCC4)C#N C59005817
c1ccc(c(c1)CSc2nnc(s2)NC(=O)CSc3nc([nH]n3)NN=C4CCCC4)Cl C59040492
CCOC(=O)c1c2c(sc1NC(=O)CSc3nnc(n3N)c4cccc(c4)[N+](=O)[O-])CCC2 C59046239
C[C@@H](C(=O)NNC(=S)NC(=O)/C=C/c1cccc(c1)[N+](=O)[O-])Oc2ccc(cc2Cl)Cl C10450655
C=CCn1cc(cn1)/C=N/Nc2[nH]nc(n2)SCC(=O)Nc3ccccc3SCc4ccc(cc4)F C59831916
c1ccc(c(c1)/C=N/Nc2[nH]nc(n2)SCC(=O)Nc3ccc(cc3)OC(F)(F)F)[N+](=O)[O-] C59843968
c1ccc(c(c1)/C=N/Nc2[nH]nc(n2)SCCC(=O)Nc3ccc(cc3Cl)Cl)[N+](=O)[O-] C59844282
c1cc(ccc1/C=N/N=C/2\NC(=O)[C@@H](S2)CC(=O)Nc3ccc(cc3)Cl)C(=O)[O-] C09561666
Cc1cccc(c1C)NC(=O)c2c(n3c(=O)cc(nc3s2)C)C(=O)Nc4ccc(cc4)C(=O)[O-] C01791734
Cc1c2cc3c(cc2oc(=O)c1CC(=O)N[C@@H](Cc4c[nH]c5c4cccc5)C(=O)[O-])oc6c3CCCC6 C02153223
C[C@]12CC[C@H]3[C@H]([C@@H]1CC[C@H]2OC(=O)CCC(=O)NCC(C)(C)[C@@H](C(=O)[O-])O)CCC4=CC(=O)CC[C@]34C C12877870
c1cc(ccc1NS(=O)(=O)c2cc(ccc2Cl)C(=O)[O-])S(=O)(=O)NCC(F)(F)F C13031369
Cc1cc(c(c(c1)Cl)NC(=O)CSc2nc3cc(ccc3c(=O)n2CCO)C(=O)[O-])C C13045602
Cc1ccc(c(c1)NC(=O)CSc2nc3cc(ccc3c(=O)n2C[C@@H](C)O)C(=O)[O-])C C13051262
C[C@@H](Cn1c(=O)c2ccc(cc2nc1SCC(=O)N[C@H](C)c3ccc(cc3)Cl)C(=O)[O-])O C13052073
C[C@@H](C(=O)NNS(=O)(=O)c1ccc(cc1)C(=O)[O-])Oc2ccc(cc2)C(=O)c3ccccc3 C13059318
Cn1c(=O)c2ccc(cc2nc1SCC(=O)NC(=O)NC34CC5CC(C3)CC(C5)C4)C(=O)[O-] C13200023
C[C@H]1CCC[C@@H]([C@@H]1C)NC(=O)NC(=O)CSc2nnc(n2CC(=O)[O-])c3ccc(cc3)Cl C13204486
CC(=O)Nc1ccc(cc1)c2ccc(cc2)S(=O)(=O)N(C)CC(=O)Nc3ccccc3C(=O)[O-] C13239860
COc1ccc(cc1)NS(=O)(=O)c2cccc(c2)NC(=O)[C@H]3CC=CC[C@H]3C(=O)[O-] C13250486
c1ccc(c(c1)C(=O)[O-])NS(=O)(=O)c2cccc(c2)NS(=O)(=O)c3ccc(cc3)C#N C13262770
C/C(=N\NC(=O)c1cc(cn1C)Cl)/c2ccc(cc2)S(=O)(=O)Nc3ccc(cc3)C(=O)[O-] C13269046
CCN(CC)S(=O)(=O)c1ccc(c(c1)C(=O)[O-])N2CCc3c(sc(c3C#N)N)C2 C13272512
Cc1cc(cc(c1C)S(=O)(=O)Oc2ccc(cc2)C3=CCN(CC3)C(=O)N)C(=O)[O-] C13455398
c1cc(cc(c1)S(=O)(=O)Nc2ccc(cc2NS(=O)(=O)c3cccc(c3)F)C(=O)[O-])F C13463123
c1ccc(cc1)C(=O)N/C(=C/c2cccs2)/C(=O)N/N=C/c3ccc(c(c3)[O-])[N+](=O)[O-] C03144867
Cc1c(cccc1[N+](=O)[O-])C(=O)NC(=S)Nc2ccc(cc2C(=O)[O-])Br C16250144
C/C(=N\NC(=O)CC12CC3CC(C1)CC(C3)C2)/c4cc5c(cc4NC(=O)/C=C/C(=O)[O-])OCO5 C20158050
CN(CCO)c1ccc(cc1)/C=N/NC(=O)c2ccccc2[N-]S(=O)(=O)c3cccs3 C23740700
Cc1c(cco1)C(=O)NNC(=O)c2cc3ccccc3cc2[N-]S(=O)(=O)c4cccs4 C25530293
C[C@H](C(=O)N/N=C/c1cc(cc(c1[O-])[N+](=O)[O-])Br)Nc2ccc(cc2)OC C27528177
Cc1cccc(c1)NS(=O)(=O)c2ccc(cc2)NC(=O)c3ccc(cc3Cl)[N-]S(=O)(=O)C C30859609
c1cc[nH]/c(=N\S(=O)(=O)c2ccc(cc2)NS(=O)(=O)c3ccc(cc3)C(=O)[O-])/c1 C13278360
Cc1c2c(c(c3c1O[C@]4(C[C@H]([C@H]([C@]([C@H]4C3)(C)CCC(=O)[O-])C(C)(C)O)O)C)OC)C(=O)OC2 C37538410
COc1ccc(cc1)/C=C(/C(=O)Nc2ccc(cc2)C(=O)[O-])\NC(=O)c3ccc(cc3)OC C12471409
C[C@@H](C(=O)Nc1ccc(cc1)NC(=O)C)OC(=O)c2ccccc2[N-]S(=O)(=O)c3cccs3 C04529170
CCOc1ccc(cc1)c2nnc(n2CC(=O)NNC(=O)c3ccc(cc3)OC(C)C)[S-] C17294030
Cc1ccc(cc1)COc2ccc(cc2OC)[C@H](c3c(n[nH]c3[O-])C)C4=C(N=N[C@@H]4O)C C39422247
C[C@H](C(=O)NC(=O)NC(C)C)OC(=O)c1cccc(c1)S(=O)(=O)[N-]c2cccc(c2)Cl C24893908
Cc1ccc(cc1C(=O)[O-])S(=O)(=O)/N=c\2/[nH]c(cs2)c3ccc(cc3)CCNC(=O)C C13031642
CC(=O)NCCc1ccc(cc1)c2cs/c(=N\S(=O)(=O)c3ccc(cc3)CCC(=O)[O-])/[nH]2 C13031656
c1cc(c(cc1[N+](=O)[O-])CNS(=O)(=O)c2ccc(c(c2)C(=O)[O-])Br)O C13246350
CC1=C(S[C@@H]2[C@H]1C(=O)N([C@@H](N2)SCc3[nH]c(=O)c4ccc(cc4n3)C(=O)[O-])CC=C)C C39722307
Cc1cccc(c1NC(=O)C)c2c(nc(nn2)S[C@@H](C)C(=O)Nc3ccc(cc3)F)[O-] C44803208
Cc1ccc(c(c1)C)Nc2nnc(s2)SCc3[nH]c(=O)c4c(c(sc4n3)C(=O)[O-])C C13416792
Cc1c2c(cc(=O)[nH]c2sc1C(=O)[O-])CSc3nnc(n3C4CC4)c5c[nH]c6c5cccc6 C13404302
CC1(CC(=C2[C@@H](c3c([nH]c(nc3=O)SCC=C)N=C2C1)c4ccc(c(c4)[N+](=O)[O-])O)[O-])C C33810362
c1cc(ccc1/C=C\2/C(=O)N(C(=O)S2)CCC(=O)Nc3ccc(c(c3)C(=O)[O-])O)Cl C54360728
CC(C)(C)[C@H](NC(=O)CCCc1cccnc1)N/C(=N/C#N)/N=c/2\cccc-3[n-]cccc23 C40952190
c1ccc(cc1)/C=C(\C(=O)Nc2ccc(cc2)C(=O)[O-])/NC(=O)c3cccc(c3)[N+](=O)[O-] C59730016
c1c(cc(c(c1Br)NC(=O)CSc2[nH]c(=O)cc(n2)[O-])Br)[N+](=O)[O-] C59941843
Cc1csc(n1)Nc2cccc(c2)[N-]S(=O)(=O)c3ccc(cc3)S(=O)(=O)NC4CC4 C60166604
Cc1ccc(cc1)n2c3c(c(=O)nc2[O-])[C@](C(=O)N3)(C(F)(F)F)NS(=O)(=O)c4ccc(cc4)C C01880744
CC(C)NC(=O)CN1CCN(CC1)c2ccc(cc2NS(=O)(=O)c3cc(ccc3F)F)C(=O)[O-] C33253255
Cc1ccc(c(c1)[N-]S(=O)(=O)C2=CN=C(C2)[C@@H]3NN[C@H](O3)c4ccc(cc4)F)OC C64613107
Cc1cc(c(c(c1)c2c(nc(nn2)S[C@H](C)C(=O)Nc3cccc(c3C)Cl)[O-])NC(=O)C)C C64774521
COc1c(nccn1)[N-]S(=O)(=O)c2ccc(cc2)NC(=O)Nc3cccc(c3)Cl C66200268
Cc1ccc(cc1)S(=O)(=O)Cn2c(nnn2)C[NH+](Cc3ccccc3)Cc4ccc(cc4)F C06199208
Cc1cc2c(cc1C)sc(n2)N(CC[NH+](C)C)C(=O)c3cccc(c3)N4C(=O)CCC4=O C09323228
CC[NH+](CC)CCN(c1nc2c(cccc2s1)OC)C(=O)c3ccccc3S(=O)(=O)C C09385994
Cc1c(c(n(n1)[C@@H]2CCS(=O)(=O)C2)C)C[NH+](C)Cc3cn(nc3c4ccccc4)c5ccccc5 C09389546
CN(C)S(=O)(=O)c1ccc(cc1)C(=O)N(Cc2cccs2)c3ccc(cc3)C[NH+]4CCOCC4 C09549292
CN(CC(=O)N1CC[NH+](CC1)Cc2ccc(cc2)C#N)S(=O)(=O)c3ccc(s3)Cl C09579074
Cc1ccc2c(c1)sc(n2)N(CC[NH+](C)C)C(=O)CCS(=O)(=O)c3ccc(cc3)OC C10028165
CCS(=O)(=O)c1ccc(cc1)C(=O)N(CC[NH+]2CCOCC2)c3nc4ccc(cc4s3)Cl C10046864
C[NH+](C)CCN(c1nc2c(s1)cccc2SC)C(=O)c3ccc(cc3)N4C(=O)CCC4=O C10812456
C[NH+](C)CCN1C(=O)C[C@@](C1=O)(CC(=O)N2CCCC[C@@H]2c3nccs3)c4ccccc4Cl C11998478
CC(C)c1c(cnn1c2nccc(n2)c3cccs3)C(=O)N4CC[NH+](CC4)Cc5ccccc5 C12279354
CC(C)N1C[C@@H](C[NH+](CC1=O)C2CCN(CC2)C(=O)C)OCc3ccc(cc3)OC(F)(F)F C14535677
C/C(=C\c1ccco1)/C[NH+]2CCC3(CC2)C(=O)N(C(=O)N3CCOC)C4Cc5ccccc5C4 C14536086
CN1C(=O)N(C(=O)C12CC[NH+](CC2)C/C=C/c3ccc(cc3)N(C)C)CCCc4ccncc4 C14749210
CN(C[C@@H]1CCC[NH+](C1)CCc2ccc(cc2)Cl)C(=O)c3ccc(cc3)n4cnnn4 C14953403
CN(c1ccccc1)C(=O)C[NH+]2CCN(CC2)c3c(c4c(c(n3)c5ccco5)CCC4)C#N C20590700
CC(=O)N(c1ccccc1OC)c2nc(cs2)C[NH+]3CCN(CC3)Cc4nc5ccccc5s4 C22799946
C[C@H](c1ccccc1)N2CCN(CC2)C(=O)CSc3nnc(n3c4ccccc4)C[NH+]5CCCC5 C25064719
Cc1c(c(n(n1)c2ccccc2)C)C[NH+](C)CC(=O)N3CCN(CC3)c4ccc(cc4)OC C32543855
c1c(cc(c2c1C(=O)[C@@](CO2)(C[NH+]3CCCC3)CN4CCCC4)[N+](=O)[O-])Br C19144112
c1cc(ccc1C[NH+]2CCN(CC2)c3nc4c(c5c(s4)CCC5)c(=O)n3CC(=O)N6CC6)Cl C34747881
CCc1c(sc2c1c(=O)n(c(n2)N3CC[NH+](CC3)CC(=O)N4CCCCC4)CC(=C)C)C C34749356
CC1(Cc2c(sc3c2c(nc(n3)SCC=C)N4CC[NH+](CC4)CC(=O)N5CC5)CO1)C C34750000
CC[NH+]1CCN(CC1)c2c3c4c(sc3nc(n2)SCC(=O)N(C)C)COC(C4)(C)C C34750171
Cc1ccc(cc1[N+](=O)[O-])C(=O)N(Cc2cccn2C)C3CC[NH+](CC3)Cc4ccccc4 C34980487
c1ccc(cc1)CN(c2nc3c(s2)CCCC3)C(=O)CN4CC[NH+](CC4)[C@H]5CCS(=O)(=O)C5 C22920066
CC(=O)N(CC[NH+]1CCCC1)CC(=O)N2CCc3c(ccs3)[C@@H]2COc4ccccc4OC C36117529
C[NH+]1CCN(CC1)c2c(c(no2)c3ccc(cc3)F)CN(Cc4ccco4)C(=O)c5cccs5 C36312100
CCCCN1C(=O)/C(=C\c2c(c(c(=O)n(c2N3CC[NH+](CC3)C)CCC)C#N)C)/SC1=S C33812589
CCCCn1c(c(c(c(c1=O)C#N)C)/C=C\2/C(=O)N(C(=S)S2)CC=C)N3CC[NH+](CC3)CC C33812663
C[C@H]1[C@H](Oc2ccccc2O1)C(=O)N(CCCn3cc[nH+]c3)c4nc5c(cccc5s4)F C38847748
CN(C)c1ccc(cc1)C[NH+]2CCN(CC2)CCOC(=O)N3CCN(CC3)Cc4ccccc4 C39200260
COc1cc2=C[C@@H](C(=O)[NH+]=c2cc1OC)CN(Cc3ccc(cc3)F)S(=O)(=O)c4ccccc4F C39325195
CCCn1c2c(c(n1)C(=O)N3CCCC3)C[C@H](CC2)[NH+]4CCC(CC4)N5C[C@H](O[C@H](C5)C)C C14746140
CCc1cccc2=C(C[NH+]=c12)C(=O)COC(=O)c3ccc(c(c3)S(=O)(=O)N(C)C)Cl C39431835
c1cc(ccc1n2c(nnc2SCc3nc(on3)c4ccsc4)C[NH+]5CCCCC5)F C39554117
CCCCn1c(nnc1SCC2=NC(=O)C3=C4CCC[C@@H]4SC3=N2)[C@H](CC)[NH+](C)C C39733058
c1ccc(cc1)[C@H](C(=O)C2=c3ccccc3=[NH+]C2)Sc4ccc(cn4)S(=O)(=O)N5CCOCC5 C39991844
CCc1ccc2=[NH+]C(=O)[C@@H](C=c2c1)[C@H]3c4cc(c(cc4CCN3S(=O)(=O)C)OC)OC C40010781
C[C@@H](c1nnc(o1)c2ccc(cc2)OC)[NH+]3CCN(CC3)Cc4csc(n4)c5ccsc5 C40039005
c1cc(oc1)C(=O)N(CCN2CCOCC2)Cc3[nH+]ccn3Cc4ccc(cc4Cl)Cl C40389864
Cc1cccc(c1C)N2CCN(CC2)C(=O)C3CC[NH+](CC3)Cc4nnc(o4)c5ccccc5 C40946278
C[C@@H](C(=O)C1=c2ccccc2=[NH+]C1)OC(=O)c3ccc(cc3)S(=O)(=O)N4CCCCC4 C44657399
C[NH+](C)CCN(c1nc2ccc(cc2s1)OC(F)(F)F)C(=O)c3cccc(c3)S(=O)(=O)C C56902114
c1ccc(cc1)CN(Cc2ccco2)C(=O)C[NH+]3CCC[C@H](C3)c4nnc5n4CCCCC5 C58918649
c1ccc(cc1)N2C(=O)[C@H]([C@H](C=N2)N3CCN(CC3)C(=O)CCC4=c5ccccc5=[NH+]C4)Cl C63204850
C[C@@]12[C@H]3C(=c4ccccc4=[NH+]3)[C@H](CN1C(=O)CN(C2=O)CCCN5CCOCC5)c6ccccc6Cl C63363044
Cc1c(non1)CN(C)C(=O)CC[C@H]2CN(CC[C@H]2[NH+](C)C)Cc3ccc4ccccc4c3 C20909378
CCOc1cc(ccc1O[C@@H](C)C(=O)N(C)C)/C=C(\C#N)/C(=O)C2=c3ccccc3=[NH+][C@H]2C C64220560
C[NH+](C[C@H]1CCCO1)C2CCN(CC2)C(=O)C3CCN(CC3)c4ccc(nn4)c5cccs5 C21917473
CNC(=S)N1CCn2cccc2[C@@H]1c3cccc(c3)[N+](=O)[O-] C04223794
c1cc(cc(c1)[N+](=O)[O-])/C=C/C(=O)Nc2c(ccs2)C#N C04330541
CC(=O)Nc1ccc(cc1)/C=C(\C#N)/c2ccc(cc2)[N+](=O)[O-] C00070472
c1cc(oc1)c2nnc(o2)c3ccc(cc3)NC(=O)C4CC4 C00802312
CC(C)(C)OC(=O)CN1C(=O)C2(CCCCCC2)NC1=O C04469442
c1ccc2c(c1)n(c(=S)o2)CNc3ccc(cc3)[N+](=O)[O-] C05280517
c1ccc2c(c1)cccc2CC(=O)Nc3ccc(cc3)n4cnnn4 C05457088
C[C@H](C(=O)Nc1ccccc1[N+](=O)[O-])Oc2ccc(cc2)F C05866864
c1ccc(c(c1)C(=O)NC(=S)N2CCCCCC2)[N+](=O)[O-] C00513295
c1cc(oc1)/C=C(/C(=O)N2CCCCCC2)\NC(=O)c3ccco3 C02204946
c1cc(ccc1[N+](=O)[O-])S(=O)(=O)Nc2ccc3c(c2)CCC3 C05652646
c1ccc(c(c1)/C=C(/C#N)\C(=O)NC2CCCCC2)[N+](=O)[O-] C03261605
C[C@@H](C(=O)Nc1ccccc1[N+](=O)[O-])Sc2ccccn2 C04835334
CC1CCN(CC1)c2ccc(cc2C(=O)NC(C)C)[N+](=O)[O-] C17300458
CC[C@@H](C)n1c2c(cn1)[nH]c(n2)c3cccn3c4cccnc4 C19110615
Cc1ccc(o1)[C@@H](C)NC(=O)c2ccc(c(c2)[N+](=O)[O-])Cl C21839462
Cc1cc(cc(c1Cl)C)O[C@@H](C)C(=O)Nc2c(non2)C C27664721
COc1ccc(cc1)C(=O)[C@H]2[C@H](N2)c3ccccc3[N+](=O)[O-] C35191427
C[C@H](C(=O)OC)Nc1ccc(cc1[N+](=O)[O-])Br C35661053
Cc1c(scn1)[C@H](C)Nc2cc(ccc2Cl)n3cnnn3 C37293272
CCc1ccc(cc1)c2nc(on2)CSc3[nH]nc(n3)C C11705453
CC(C)Cc1nnc2n1N[C@H](S2)[C@@H]3C=C(N=N3)c4ccccc4 C38744767
Cn1cccc1C2=NN=C(C2)C(=O)N/N=C/c3ccc(cc3)Cl C39582354
Cc1ccc(cc1C)C2=C[C@@H](N=N2)C(=O)N/N=C/c3ccco3 C39584470
CC(C)c1ccc2=[NH+][C@@H]3C(=c2c1)N=NC(=N3)SCC(=O)[O-] C39697749
Cc1ccc(cc1)/C=N/NC(=O)[C@H]2C=C(N=N2)c3ccco3 C39922788
COc1ccc(cc1[C@H](c2ccc(o2)[N+](=O)[O-])O)Br C40241682
C[C@H](c1nc(no1)C(C)(C)C)Nc2ccc3c(c2)CCN3C(=O)C C40511396
COc1cccc(c1)[C@H](c2c(n3c(s2)ncn3)[O-])[NH+]4CCCC4 C41635969
C[C@H]1CCCC[C@]12C(=O)N(C(=O)N2)CC(=O)OC3CCCC3 C42485595
CC(C)(C)CNC(=O)N1CCN(CC1)C(=O)OC(C)(C)C C44605719
c1cc(c(cc1NC(=O)[C@@H]2C[C@H]2[N+](=O)[O-])Cl)OC(F)F C47242140
CSc1nc2ccc(cc2s1)NC(=O)[C@H]3C[C@H]3[N+](=O)[O-] C47242416
c1cc(ccc1SCCNc2ccc3nnnn3n2)Cl C48399644
c1ccc(c(c1)/C=C/C(=O)Nc2nc3c(s2)CCC3)[N+](=O)[O-] C06527304
Cc1ccc(o1)CNc2cc3c(cc2[N+](=O)[O-])sc(n3)C C53039306
Cc1ccc(cc1C)C(=O)O[C@@H](C)C(=O)Nc2cc(no2)C C11000937
C[C@@H](C(C)(C)C)N(C)C(=O)c1cc(ccc1NC)[N+](=O)[O-] C55482199
CN(C)c1ccc(cc1)NC(=O)Cc2ccc(cc2)[N+](=O)[O-] C05797831
CC(=O)C1=NN([C@@H](NN1C)c2cccs2)c3ccc(cc3)OC C59680795
Cc1cnc(cn1)CNc2ccc(cc2Br)[N+](=O)[O-] C61321729
c1ccc2c(c1)cc(s2)C(=O)NCc3nc(on3)c4ccco4 C62900543
CCC[C@@H](Cc1cc2c(cc1[N+](=O)[O-])c(=O)[nH]cn2)Cl C63042472
Cc1cc(ccc1F)c2nnn(n2)[C@H](C)C(=O)NC(C)(C)C C58209456
CCN([C@@H](C)C(C)C)C(=O)Nc1ccc(cc1)n2nccn2 C65411495
Cc1cc(sc1NCCN2C[C@H](O[C@@H](C2)C)C)[N+](=O)[O-] C66446659
CCNC(=O)N1CCC(CC1)(C)N(C)C(=O)OC(C)(C)C C66687276
CC(C)(c1ccccc1Cl)C(=O)Nc2ccncc2[N+](=O)[O-] C67169691
C[C@@H](c1nc(no1)C(C)C)NC(=O)c2cc3ccccc3n2C C67458971
C[C@H](c1cccc(c1)C#N)OC(=O)c2cc([nH]n2)c3ccco3 C67640644
CCn1c(=O)c2ccccc2c(n1)C(=O)O[C@H](C)C(=O)Nc3cccc(c3)S(=O)(=O)N(C)C C08806873
c1ccnc(c1)c2nc(on2)CCC(=O)Nc3nnc(s3)SCC(=O)N4CCCCC4 C09061572
CC[C@H](C)c1cnc2c(c1SCC(=O)Nc3ccc(cc3)[N+](=O)[O-])c(=O)n(c(=O)n2C)C C09471868
c1cc(ccc1c2nnc(n2C[C@@H]3CCCO3)SCC(=O)Nc4ccc(cc4)n5cnnn5)F C09492299
CCOC(=O)c1c(cc(=O)n(n1)c2ccc(cc2)F)OCC(=O)Nc3ccc4c(c3)OCCO4 C09761828
CN(C1CC1)S(=O)(=O)c2ccc(cc2)C(=O)Nc3nnc(o3)c4ccc5c(c4)OCCO5 C10099785
Cc1cc(cc(c1C)NC(=O)Cn2c(=O)n(nn2)c3ccccc3Cl)S(=O)(=O)N(C)C C10198637
C[C@H]1CCCC[C@@]12C(=O)N(C(=O)N2)CC(=O)OCc3nnc(o3)c4ccc(o4)Br C10694529
C[C@H]1CCCC[C@]12C(=O)N(C(=O)N2)CC(=O)OCc3nnc(o3)c4ccc(o4)Br C10694547
CC(C)[C@H](c1cccs1)NC(=O)COn2c3cc(ccc3nn2)S(=O)(=O)N4CCOCC4 C10855514
Cc1cc(c(n1c2[nH]cnn2)C)C(=O)CSc3nnc(n3Cc4ccccc4)N5CCOCC5 C12593411
C[C@]1(C(=O)N(C(=O)N1)CC(=O)N(CC=C)Cc2ccc(s2)Cl)c3cccc(c3)n4cnnn4 C12871737
Cc1cccc(c1)n2c(nnn2)S[C@H](C)C(=O)Nc3ccc(cc3)S(=O)(=O)N4CCOCC4 C12905735
CCCN(Cc1nnc(o1)c2cccs2)C(=O)CN3C(=O)[C@]4(CCOc5c4cccc5)NC3=O C12973959
C[C@H](C(=O)Nc1ccc(cc1)C#N)OC(=O)[C@H]2CCCN2S(=O)(=O)c3ccc4c(c3)OCCO4 C14138873
CCn1c(nc2c1c(cc(c2)NS(=O)(=O)c3ccccc3)C(=O)N(C)Cc4c(non4)C)C C14990613
Cc1c(n(c(c1C#N)NC(=O)CSc2nnc3n2c4ccccc4c(=O)n3C)C[C@H]5CCCO5)C C16680819
CCCN(Cc1nnc(o1)c2cccs2)C(=O)CN3C(=O)[C@@](NC3=O)(C)c4ccc(cc4)C#N C19314443
Cc1c(cnn1c2ccccc2)C(=O)C3=C(C(=O)N([C@@H]3c4cccc(c4)[N+](=O)[O-])CC[NH+](C)C)[O-] C09186816
Cc1c(oc(c1C#N)NC(=O)COC(=O)c2cccc(c2)S(=O)(=O)N3C[C@H](O[C@@H](C3)C)C)C C22192502
Cc1c(oc(c1C#N)NC(=O)COC(=O)c2cccc(c2)S(=O)(=O)N3C[C@@H](O[C@H](C3)C)C)C C22192510
C=CCn1c(=O)n(c(=O)n(c1=O)CC(=O)N2c3ccccc3NC(=O)C[C@@H]2C(F)(F)F)CC=C C22282744
c1cnn(c1)c2ccc(cn2)NC(=O)c3cc(ccc3N4CCCC4)S(=O)(=O)N5CCOCC5 C23073523
c1cc(oc1)c2nc(c(o2)N3CCN(CC3)Cc4nnc(s4)C(=O)Nc5ccc(cc5)F)C#N C23146649
Cn1ccnc1[C@H](c2ccc(cc2)F)NC(=O)c3ccc(c(c3)[N+](=O)[O-])Sc4nncn4C C23776290
Cc1c(c(=O)n(n1C)c2ccccc2)NC(=O)CCSc3nnc4n3c5ccccc5c(=O)n4C C24900874
CC(C)(C)NC(=O)CCN(C1=NS(=O)(=O)c2c1cccc2)/N=C/c3ccc(cc3)[N+](=O)[O-] C27572101
CC1=CC[C@]2([C@@H]([C@@]13C[C@H](OC3=O)c4ccoc4)CC[C@@H]([C@@]2(C(=O)OC)O)OC(=O)C)C(=O)OC C31155218
C[NH+]1CCc2c(c(c3c(c2[N-]S(=O)(=O)CCN4C(=O)c5ccccc5C4=O)OCO3)OC)C1 C32124486
C[C@H](C(=O)Nc1cccc(c1)S(=O)(=O)N(C)C)OC(=O)C2=NN(C(=O)CC2)c3ccccc3 C32910814
C[C@@H](C(=O)Nc1ccc(cc1)S(=O)(=O)N2CCOCC2)Oc3ccc(cc3)c4nnco4 C32957531
Cc1ccc(cc1S(=O)(=O)N[C@@H](C)C(=O)N2CCC3(CC2)OCCO3)c4nc(on4)C5CC5 C33122726
c1ccc(cc1)N2C(=O)[C@H]3[C@H]4C=C[C@@]([C@@H]3C2=O)(O4)CNS(=O)(=O)c5ccccc5[N+](=O)[O-] C13555367
CC(C)n1c(ccn1)c2nnc(o2)NC(=O)[C@H]3CCCN3S(=O)(=O)c4ccc(cc4)Cl C38871727
Cc1c(c(=O)n(n1C)c2ccccc2)NC(=O)[C@H](C)OC(=O)C3=NN(C(=O)CC3)c4ccccc4 C39224502
c1cc(ccc1C(=O)OCC(=O)Nc2ccc(cc2Br)[N+](=O)[O-])N3C(=O)CCC3=O C39477009
[H]/N=C\1/C(=C/c2ccc(cc2)OC(=O)c3ccc(cc3)OC)/C(=O)N=C4N1N=C(S4)S(=O)(=O)C C41077837
CCOC(=O)c1c(oc2c1c(=O)n(cn2)CC(=O)N[C@H](c3ccc4c(c3)OCCCO4)C(C)C)C C45448013
CN(C)c1cccc(c1)Oc2nnnn2[C@H]3CO[C@H]4[C@@H]3OC[C@@H]4NC(=O)Cc5cccs5 C04147662
CC(C)[C@@H](c1nnnn1C(C)(C)C)N(Cc2ccco2)Cc3cc4cc5c(cc4[nH]c3=O)OCCO5 C13498781
CCc1nc(no1)CN2c3cc(ccc3OCC2=O)S(=O)(=O)Nc4cccc(c4)C(=O)C C46145582
CCOC(=O)c1c2c(sc1NC(=O)[C@H](C)n3cnc4c3c(=O)n(c(=O)n4C)C)CCCC2 C18816360
c1ccc(cc1)/C=C/2\C(=O)N(C(=O)S2)CCNC(=O)c3cnn(c3)c4ccc(cc4)[N+](=O)[O-] C58911281
c1cc(ccc1N2C[C@@H](CC2=O)C(=O)Nc3ncc(s3)S(=O)(=O)c4ccc(cc4)[N+](=O)[O-])F C59324431
Cc1cc(cc(c1C)S(=O)(=O)N2CCC(CC2)C(=O)NCCCN3CCOCC3)[N+](=O)[O-] C59334530
c1cc(cc(c1)Cn2cccn2)CNc3ccc(cc3S(=O)(=O)N4CCOCC4)[N+](=O)[O-] C59734341
Cc1nc(no1)C2(CCCCC2)NC(=O)C3CCN(CC3)S(=O)(=O)c4ccccc4C(=O)OC C23507975
CN(C)c1ccc(cc1NC(=O)CS[C@@H]2N=Nc3n2c4ccccc4n3)S(=O)(=O)N(C)C C39791772
Cc1ccc(cc1)n2c(=O)n(c(=O)c(n2)c3nc(on3)CCC(=O)Nc4ccccc4Cl)C C35402389
Cc1c2c(ncn(c2=O)CC(=O)Nc3ccc(cc3)C(=O)C)sc1c4nc(no4)c5ccncc5 C45971865
CCOC(=O)c1c2c(sc1NC(=O)CCN3C(=O)c4cccc(c4C3=O)[N+](=O)[O-])CCC2 C01807593
C[C@@H](C(=O)Nc1c(cc(cn1)Cl)Cl)OC(=O)c2ccc(c(c2)[N+](=O)[O-])S(=O)(=O)C C03358537
C[C@H](C(=O)Nc1c(cc(cn1)Cl)Cl)OC(=O)c2ccc(c(c2)[N+](=O)[O-])S(=O)(=O)C C03358538
Cc1ccc(cc1)S(=O)(=O)N[C@H]2CO[C@H]3[C@@H]2OC[C@@H]3n4c(nnn4)c5ccc(cc5)N(C)C C04147561
COc1ccc(cc1)S(=O)(=O)N2CCC[C@@H]2C(=O)Nc3nc4ccc(cc4s3)[N+](=O)[O-] C08927263
C[C@@H]1CN(C[C@H](O1)C)S(=O)(=O)c2cccc(c2)C(=O)Nc3cccc(c3)c4nnnn4C5CC5 C09709807
CN(c1ccc(cc1)OCC(=O)Nc2ccc(cc2)n3cnnn3)S(=O)(=O)c4cccs4 C09712099
c1cc(ccc1C(=O)Nc2cc(ccc2N3CCCCC3)S(=O)(=O)N4CCOCC4)[N+](=O)[O-] C09729183
C[C@H](C(=O)Nc1ccccc1[N+](=O)[O-])OC(=O)C2CCN(CC2)S(=O)(=O)c3cccs3 C10209637
C[C@H](C(=O)Nc1cccc(c1)[N+](=O)[O-])OC(=O)C2CCN(CC2)S(=O)(=O)c3cccs3 C10609418
CCCS(=O)(=O)N1[C@@H](CC(=N1)c2ccc(cc2)NS(=O)(=O)C)c3cccc(c3)[N+](=O)[O-] C09392331
Cc1cccc(c1)Cn2cnc3c(c2=O)cnn3CCNC(=O)c4ccc(c(c4)[N+](=O)[O-])Cl C12072281
c1cc(cc(c1)S(=O)(=O)N2CCOCC2)NC(=O)CSc3nc4ccc(cc4s3)[N+](=O)[O-] C12311645
CCn1c2ccc(cc2nc1CCC(=O)Nc3ccc(c(c3)[N+](=O)[O-])C)S(=O)(=O)N(C)C C10740899
Cc1cc(no1)NC(=O)CSc2nnc3n2c4ccccc4n3CC(=O)N5[C@@H](CCC[C@H]5C)C C01325909
CC1CCC(CC1)NS(=O)(=O)c2ccc(c(c2)[N+](=O)[O-])N3CCN(CC3)c4ncccn4 C15209252
Cc1ccc(cc1S(=O)(=O)N2CCOCC2)NS(=O)(=O)c3cc(cc(c3C)C)[N+](=O)[O-] C15246036
Cc1cccn2c1nc(c(c2=O)Cc3nnc(n3C)SCC(=O)Nc4ccc5c(c4)OCCO5)C C15859266
C[C@@H](C(=O)Nc1ccc(c(c1)S(=O)(=O)N(C)C)Cl)Oc2ccc(cc2[N+](=O)[O-])OC C16861979
COc1ccc(c(c1)OC)[C@@H]2C3=C(C[C@H](CC3=O)c4cc(c(c(c4)OC)OC)OC)Nc5n2ncn5 C18198159
CCn1c(nnc1SCC(=O)Nc2ccc(cc2)[N+](=O)[O-])[C@H]3CCCN3C(=O)c4ccccc4C C20284471
Cc1ccc(cc1)C(=O)N2CCC[C@@H]2c3nnc(n3C)SCC(=O)Nc4cc(ccc4C)[N+](=O)[O-] C20293472
Cc1cccc(c1)C(=O)N2CCC[C@H]2c3nnc(n3C)SCC(=O)Nc4ccc(cc4C)[N+](=O)[O-] C20332628
Cc1cc(ccc1NC(=O)CSc2nnc(n2c3ccccc3)CN4CCOCC4)[N+](=O)[O-] C16426192
Cc1cc(=O)c(nn1c2ccccc2[N+](=O)[O-])C(=O)N[C@@H](c3ccc(cc3)Cl)c4nccn4C C21601025
Cn1c(nnc1SCC(=O)Nc2cc(ccc2Cl)[N+](=O)[O-])[C@@H]3COc4ccccc4O3 C22007306
C[C@H](C(=O)N1CCN(CC1)C(=O)c2ccco2)OC(=O)c3ccccc3NC(=O)c4ccco4 C25396752
CC(C)c1cccc(c1NC(=O)C(=O)Cc2c(nc3ccc(cc3n2)[N+](=O)[O-])C(=O)N(C)C)C(C)C C25584703
CCN(CC)C(=O)Cn1cnc2c(c1=O)c(c(s2)C(=O)Nc3ccc(cc3C)[N+](=O)[O-])C C27534446
C[C@H]1C[C@H](CN(C1)S(=O)(=O)c2ccc(cc2)NC(=O)Cn3c(=O)n(nn3)c4cccs4)C C10816244
CC(C)CC(=O)Nc1ccc(cc1)S(=O)(=O)n2cc3c(n2)n(c(=O)n(c3=O)C(C)C)C(C)C C33038421
Cc1cc(no1)NC(=O)CSc2nnc(s2)N3CCN(CC3)C(=O)c4cc5ccccc5o4 C35597070
Cc1c(n(c(c1C#N)NC(=O)CN2CCN(CC2)c3ccccc3[N+](=O)[O-])C[C@H]4CCCO4)C C14923794
CCOC(=O)N1CCN(CC1)C(=O)[C@H](c2ccccc2)NS(=O)(=O)c3cccc4c3nsn4 C04076642
C[C@@H]1C[C@H](CN(C1)S(=O)(=O)c2ccc(cc2)C(=O)Nc3nnc(o3)c4ccn(n4)C(C)C)C C38499269
CC(C)n1ccc(n1)c2nnc(o2)NC(=O)[C@@H]3CCCCN3S(=O)(=O)c4ccc(s4)Cl C38499390
CC(C)n1c(ccn1)c2nnc(o2)NC(=O)C3CCN(CC3)S(=O)(=O)c4ccc(s4)Cl C38871643
CCn1c2c(c(cc(n2)C3CC3)C(=O)OCC(=O)N(CC)c4nc5ccccc5s4)c(=O)[nH]c1=O C40072550
[H]/N=C\1/C(=C/c2cccn2c3ccc(cc3)[N+](=O)[O-])/C(=O)N=C4N1N=C(S4)COc5ccccc5C C41108292
[H]/N=C\1/C(=C/c2cccn2c3cccc(c3)[N+](=O)[O-])/C(=O)N=C4N1N=C(S4)COc5ccccc5C C41108294
C[C@H](C(=O)Nc1ccc(cc1)[N+](=O)[O-])N2C(=O)/C(=C/c3cccc(c3)[N+](=O)[O-])/SC2=S C47152399
c1cc(ccc1CC(=O)N2CCN(CC2)c3nnc(s3)SCC(=O)NC4CCCC4)[N+](=O)[O-] C49369041
C[C@@H]1CCc2c(sc(c2C(=O)OC)NC(=O)Cn3cnc4ccc(cc4c3=O)[N+](=O)[O-])C1 C17479265
C[C@@H](CC1=NS(=O)(=O)c2ccccc2N1)CC(=O)N3CCN(CC3)c4ccc(cc4)[N+](=O)[O-] C20618411
Cc1ccc(cc1S(=O)(=O)N2CCC(CC2)C(=O)Nc3ccc(cc3)n4ccnc4)[N+](=O)[O-] C29951258
c1ccc(cc1)N(CC(=O)N/N=C/c2cccc(c2)[N+](=O)[O-])C3=NS(=O)(=O)c4c3cccc4 C59514334
CCOC(=O)c1c(csc1NC(=O)[C@H](C)N2C(=O)c3cccc(c3C2=O)[N+](=O)[O-])C4CC4 C59873935
CS(=O)(=O)N(c1ccc(cc1Br)NC(=O)c2cccc(c2)[N+](=O)[O-])S(=O)(=O)C C62566646
[H]/N=C\1/C(=C\c2ccc(cc2)OCc3ccccc3[N+](=O)[O-])/C(=O)N=C4N1N=C(S4)N5CCCCC5 C20356522
c1cc(c(cc1[N+](=O)[O-])C(F)(F)F)NC(=O)COC(=O)CN2C(=O)[C@@H]3CCCC[C@@H]3C2=O C12530573
c1ccc2c(c1)CC[NH+](C2)CCCNC(=O)C3CCN(CC3)S(=O)(=O)c4cccc5c4non5 C02928057
Cc1c(c(n(n1)[C@H]2CCS(=O)(=O)C2)C)C[NH+](C)CN3C(=O)C4(CCCCCC4)NC3=O C08861468
Cc1ccc(o1)[C@H]2/C(=C(/c3ccc(cc3)S(=O)(=O)N(C)C)\O)/C(=O)C(=O)N2CCC[NH+](C)C C08914539
c1ccc(cc1)OCC[NH+]2CCN(CC2)C(=O)CSc3nnnn3c4ccc(cc4)O C09665671
C[C@H](C(=O)NCc1ccccc1OC)[NH+]2CCN(CC2)c3ccc(c4c3ccnc4)[N+](=O)[O-] C11521877
CN(C)S(=O)(=O)c1ccc(cc1)NC(=O)N2CC[NH+](CC2)Cc3nnnn3c4cccc(c4)F C11831811
Cc1c(c(on1)C)CC(=O)N2CCC(CC2)[C@]3(C(=O)N(C(=O)N3)CC[NH+](C)C)CCC(C)C C11881568
COc1ccc(cc1)c2cc(nn2[C@H]3CCS(=O)(=O)C3)C(=O)NC[C@H](c4ccco4)[NH+]5CCCC5 C11903865
Cc1ccc(cc1)[C@H](CNS(=O)(=O)c2cc(ccc2OC)N3C(=O)CCS3(=O)=O)[NH+](C)C C11904190
Cc1cc(ccc1S(=O)(=O)NC[C@H](c2ccco2)[NH+](C)C)N3C(=O)[C@H](CS3(=O)=O)C C11998018
Cc1c(ccc(c1OC)C[NH+]2CCc3nnc(n3CC2)[C@H](C)NC(=O)c4cccnc4)OC C12036088
C[C@H](c1nnc2n1CC[NH+](CC2)Cc3cc4c(cc3Cl)OCO4)NC(=O)c5ccco5 C12077908
Cc1ccc2cc(c(=O)[nH]c2c1)[C@H](c3nnnn3C[C@H]4CCCO4)[NH+]5CCN(CC5)c6ccc(cc6)F C06410076
C[NH+](C)Cc1cn(nn1)[C@H]2CO[C@H]3[C@@H]2OC[C@@H]3NS(=O)(=O)c4ccc5ccccc5c4 C04260887
CN(Cc1nc(no1)c2ccncc2)C(=O)C[C@@H]3C(=O)NCC[NH+]3C4Cc5ccccc5C4 C14968041
CCC[C@]1(C(=O)N(C(=O)N1)CC[C@H]2CCC[NH+]2C)C3CCN(CC3)C(=O)c4c(noc4C)C C14981942
Cc1ccc(cc1)N2C(=O)[C@H](C(=NC2=O)O)/C=N/C[C@H]3c4c(cc5c(c4OC)OCO5)CC[NH+]3C C08973471
Cc1ccc(cc1S(=O)(=O)N2CCOCC2)NC(=O)C[NH+](C)[C@@H](C)c3ccc(cc3)n4cncn4 C17305821
c1c2cc3c(cc2nc(c1[C@@H](c4nnnn4C[C@H]5CCCO5)[NH+]6CCCCCC6)O)OCO3 C08617351
C[NH+]1CCN(CC1)CCNC(=O)C2CCN(CC2)c3c4c(ncn3)n5c(n4)CCCCC5 C20557055
C[C@H]1C[C@@H](CN(C1)C(=O)CN2CC[NH+](CC2)CC(=O)Nc3cc(ccc3n4cncn4)Cl)C C22797960
COc1ccc(cc1)C2=NN([C@H](C2)c3ccco3)C(=O)CN4CC[NH+](CC4)CC(=O)NC5CC5 C22930180
C[C@@H](c1ccccc1)NC(=O)[C@H](C)[NH+]2CCN(CC2)S(=O)(=O)c3ccccc3[N+](=O)[O-] C23755369
c1ccc(c(c1)NC(=O)C[NH+]2CCN(CC2)c3c(c(=O)n4ccccc4n3)[N+](=O)[O-])Cl C26082197
Cc1nc(c(o1)N2CCN(CC2)C(=O)C[NH+]3CCC[C@@H]3C(=O)Nc4cc(ccc4Cl)Cl)C#N C29824730
CC(=O)[NH+]=c1ccc-2c(cc(oc2c1)O)COC(=O)CCc3nc4ccccc4c(=O)n3C C32776434
Cc1c(sc2c1c(=O)n(cn2)NC(=O)CSc3nnc(n3c4ccccc4)C[NH+]5CCCC5)C C32865951
CCN(CC)C(=O)[C@H]1CCCN(C1)C(=O)c2coc(n2)C[NH+]3CCN(CC3)C[C@@H](c4ccccc4)O C35840031
c1cc2c(cc1[N+](=O)[O-])C[C@@H]([C@@H]3N2CC[NH+](C3)CC(=O)N4CCCC4)C(=O)NC[C@@H]5CCCO5 C35894372
c1ccc(c(c1)C#N)N2CC[NH+](CC2)Cc3cc(=O)[nH]c(n3)N4CCN(CC4)C(=O)c5ccccc5F C35926549
Cc1ccc(cc1)N2CC[NH+](CC2)Cc3cc(=O)[nH]c(n3)N4CCN(CC4)C(=O)c5ccco5 C35926749
Cc1cc2c(c(cc(=O)o2)C)c(c1)OCC(=O)N3CCN(CC3)CC(=O)NCC[NH+](C)C C13624023
Cc1cccc2c1[nH]c(=O)c(c2)[C@@H](c3nnnn3C(C)(C)C)[NH+](Cc4ccco4)C[C@@H]5CCCO5 C19973108
COC(=O)[C@@H]1C(=c2cc(ccc2=[NH+]1)Cl)NC(=O)CN3CCN(CC3)C(=O)c4ccco4 C38604691
CN(c1cccc(c1)NC(=O)C2CC[NH+](CC2)Cc3nc(no3)c4cccs4)S(=O)(=O)C C38872806
C[C@@H]1[C@H](C(=O)N(N1C)c2ccccc2)NC(=O)CSC3=N[C@@H]4C(=c5ccccc5=[NH+]4)N=N3 C39206104
CC(C)(C)OC(=O)N1CCC[C@@H](C1)C(=O)N[C@@H]2CCC[NH+](C2)Cn3c4ccccc4oc3=O C40149236
Cc1cc(=O)c(nn1c2ccccc2[N+](=O)[O-])C(=O)NCc3ccc([nH+]c3)N4C[C@H](O[C@@H](C4)C)C C46791247
CCOC(=O)c1ccc(cc1)c2ccc(o2)/C=C/3\C(=[NH2+])N4C(=NC3=O)SC(=N4)S(=O)(=O)CC C20208234
C[C@@H](C(=O)Nc1ccc(cc1)N2CCOCC2)N3CCN(CC3)Cc4cc(=O)n5ccsc5[nH+]4 C22800244
Cc1cc(on1)C[NH+]2CCN(CC2)[C@H](C)C(=O)Nc3ccc(c(c3)S(=O)(=O)N(C)C)Cl C22254987
COC(=O)[C@H](CC1=c2ccccc2=[NH+]C1)NC(=O)[C@@H]3CCC(=O)N3[C@@H]4c5ccccc5C(=O)O4 C63351528
C[C@@H](C(=O)NCc1ccc(cc1)OC)N2C(=O)[C@@]3([C@@H]4C(=c5cc(ccc5=[NH+]4)OC)CCN3C2=O)C C63362870
CCOc1ccc(cc1)N(CC(=O)N[C@@H]2C=C(N=N2)C)C3=[NH+][C@@H]4CS(=O)(=O)C[C@@H]4S3 C63514425
C[C@@H]1CC(=C(N1c2ccc3c(c2)OCCO3)C)C(=O)CN4C(=O)[C@@H](NC4=O)CC5=c6ccccc6=[NH+]C5 C63806760
CN(C)S(=O)(=O)c1cc(ccc1Cl)NC(=O)CSc2nnc(o2)C3=c4ccccc4=[NH+]C3 C63878919
CCN(CC)S(=O)(=O)c1ccc(cc1)[C@@H](C)NC(=O)C2=c3cc(ccc3=[NH+]C2)[N+](=O)[O-] C63991142
Cc1c(c(n2c(n1)nc(n2)C(F)(F)F)C)CC(=O)N[C@@H](CC3=c4ccccc4=[NH+]C3)C(=O)OC C64186105
c1ccc2=[NH+][C@H](C=c2c1)[C@H]3NC(=NO3)c4ccc5c(c4)nnn5CCC(=O)N6CCCCCC6 C64649892
Cc1cc(c(n1C2=NO[C@H](C2)C)C)C(=O)CN3C(=O)[C@H](NC3=O)CC4=c5ccccc5=[NH+]C4 C64716286
CC(C)(C)n1c(nnn1)[C@@H](c2cc3cc(ccc3[nH]c2=O)OC)[NH+]4CCN(CC4)c5ccc(cc5)F C06014937
CC(C)(C)n1c(nnn1)[C@H](c2cc3cc(ccc3[nH]c2=O)OC)[NH+]4CCN(CC4)c5ccc(cc5)F C06015034
CCc1ccc2c(c1)cc(c(=O)[nH]2)[C@@H](c3nnnn3C(C)(C)C)[NH+](Cc4ccco4)C[C@@H]5CCCO5 C06197898
CCc1ccc2c(c1)cc(c(=O)[nH]2)[C@H](c3nnnn3C[C@@H]4CCCO4)[NH+]5CCN(CC5)c6ccccc6 C06135346
CN(C)c1ccc(cc1)[C@@H](c2nnnn2CCOC(=O)Nc3ccc(cc3)Cl)[NH+]4CCOCC4 C00792650
c1ccc(cc1)N2CC[NH+](CC2)CCNC(=O)[C@H]3CCCN(C3)S(=O)(=O)c4cccc5c4nsn5 C09681576
Cc1ccc(cc1S(=O)(=O)N(C)C)NC(=O)C[NH+](C)Cc2cc(ccc2Cl)[N+](=O)[O-] C11011994
Cc1c(non1)CNC(=O)c2c(cc(=O)n3c2CC[NH+](CC3)Cc4cc(ccc4F)F)OC C11980487
COc1cc(ccc1O)/C=C/C[NH+]2CCc3c(c(cc(=O)n3CC2)OC[C@H]4CCCCO4)C(=O)OC C12457119
Cc1ccc2cc(c(=O)[nH]c2c1)[C@H](c3nnnn3C[C@@H]4CCCO4)[NH+]5CCN(CC5)c6ccc(cc6)OC C06410056
COc1ccc2c(c1)cc(c(=O)[nH]2)[C@H](c3nnnn3C4CCCC4)[NH+]5CCN(CC5)C(=O)c6ccco6 C06282671
Cc1ccc2c(c1)cc(c(=O)[nH]2)[C@H](c3nnnn3C[C@H]4CCCO4)[NH+]5CCN(CC5)c6ccc(cc6)F C06281890
COc1ccc2cc(c(=O)[nH]c2c1)[C@@H](c3nnnn3C[C@@H]4CCCO4)[NH+]5CCCC6(C5)CCCCC6 C06282843
c1cc(sc1)C[NH+](Cc2cc3cc4c(cc3[nH]c2=O)OCO4)Cc5nnnn5C6CCCC6 C13065401
Cc1ccc2cc(c(=O)[nH]c2c1C)[C@H](c3nnnn3C[C@@H]4CCCO4)[NH+]5CCN(CC5)c6ccccc6 C06441990
Cc1cccc2c1[nH]c(=O)c(c2)[C@@H](c3nnnn3CCOC)[NH+](Cc4ccc(cc4)Cl)Cc5ccco5 C06443694
Cc1cccc2c1[nH]c(=O)c(c2)[C@@H](c3nnnn3CCOC)[NH+](Cc4ccccc4Cl)Cc5ccco5 C06443714
CC[NH+](CC)CCN1[C@H](C(=C(C1=O)O)C(=O)c2ccc(cc2)[N+](=O)[O-])c3ccc(cc3)N(C)C C09272817
CC(=O)Oc1ccc(cc1)N2C(=O)[C@H]3[C@H]4c5ccccc5C=C[NH+]4[C@@H]([C@@H]3C2=O)C(=O)Nc6ccc(cc6)OC C09331002
Cc1ccc(c2c1cc(c(=O)[nH]2)[C@@H](c3nnnn3C4CCCC4)N5CC[NH+](CC5)Cc6cccnc6)C C20083469
c1cc(oc1)C(=O)N2CC[NH+](CC2)[C@@H](c3cc4c(cc3[N+](=O)[O-])OCO4)C(=O)NC5CCCCC5 C20108466
c1ccc(c(c1)NC(=O)C[NH+]2CCN(CC2)CN3C(=O)c4ccc(cc4C3=O)[N+](=O)[O-])Cl C20637530
COc1ccc(cc1)N2CCN(CC2)C(=O)c3cnn(c3C4CC[NH2+]CC4)c5ccc(cc5)[N+](=O)[O-] C20941163
Cc1c2c(ncnc2on1)N3CCC[C@H](C3)C(=O)NCCCN4CCC(CC4)[NH+]5CCCCC5 C20945139
Cc1ccc(cc1S(=O)(=O)NC[C@H](c2ccc(cc2)N(C)C)N3CC[NH+](CC3)C)[N+](=O)[O-] C21754747
Cc1cc(no1)NC(=O)C[NH+]2CCN(CC2)C(=O)c3cc(nn3c4ccccc4)c5ccco5 C24883946
CN(C)S(=O)(=O)c1ccc2c(c1)CCN2C(=O)N[C@@H]3CCC[NH+](C3)Cc4ccccc4S(=O)(=O)C C24973870
Cc1ccccc1NC(=O)C[NH+]2CCN(CC2)c3nc4c(c5c(s4)CCCC5)c(=O)n3CC(=O)N6CC6 C34747589
c1cc2c(cc1[N+](=O)[O-])C[C@@H]([C@@H]3N2CC[NH+](C3)CCN4CCOCC4)C(=O)Nc5ccc(cc5F)F C35555424
c1cc2c(cc1[N+](=O)[O-])C[C@H]([C@H]3N2CC[NH+](C3)CCN4CCOCC4)C(=O)Nc5ccc(cc5F)F C35555433
c1ccc(cc1)CC[NH+]2CCN(CC2)Cc3cc(=O)[nH]c(n3)N4CCN(CC4)C(=O)COc5ccccc5 C35574474
CCOC(=O)C1=C(N(C(=O)N[C@H]1c2ccccc2C)CC=C)C[NH+]3CCCN(CC3)C(=O)COC C35665428
CC[C@@H](c1nnnn1C[C@H]2CCCO2)[NH+](Cc3cccs3)Cc4cc5cc6c(cc5[nH]c4=O)OCCO6 C33937017
Cn1cnnc1Sc2ccc(cc2[N+](=O)[O-])C(=O)NC[C@H](c3ccccc3Cl)[NH+](C)C C36735698
c1ccc2=[NH+]C(=O)CC(=c2c1)C(=O)OCC(=O)Nc3ccc(cc3)S(=O)(=O)N4CCCC4 C39611130
CC(C)(C)OC(=O)N1CCC[C@H](C1)C(=O)N[C@H]2CCC[NH+](C2)Cn3c4cc(ccc4cn3)[N+](=O)[O-] C40149225
C[NH+](C)CCNC(=O)c1ccc(o1)CN2c3cc(ccc3OCC2=O)C(=O)COc4ccccc4Cl C40410628
CC(C)(C)OC(=O)N1CCC(CC1)NC(=O)C2CC[NH+](CC2)Cc3nc(no3)c4ccncc4 C40930350
Cc1[nH+]ccn1c2ccccc2CNC(=O)CN(c3ccccc3)S(=O)(=O)c4ccc(c(c4)OC)OC C44848229
C=CCn1c(=O)c2ccccc2n3c1nnc3SCC(=O)NC[C@H](c4ccco4)[NH+]5CCCCC5 C45819954
CCOc1cc(ccc1OC(=O)c2cccc(c2)C)/C=C/3\C(=[NH2+])N4C(=NC3=O)SC(=N4)S(=O)(=O)C C20207967
CCS(=O)(=O)C1=NN2C(=[NH2+])/C(=C\c3ccc(c(c3)OC)OCc4ccc(cc4)C)/C(=O)N=C2S1 C20208397
CCOc1ccc(cc1OC)[C@@H](c2c(n3c(s2)nc(n3)C)O)[NH+]4CCC5(CC4)OCCO5 C09517281
C[C@@]12[C@H]3C(=c4cc(ccc4=[NH+]3)OC)CCN1C(=O)N(C2=O)c5ccccc5C(=O)NCCCOC C63362046
COc1ccc(cc1Cn2cc(cn2)[N+](=O)[O-])[C@H]3[C@H]4C(=c5ccccc5=[NH+]4)C[C@@H](N3)C(=O)OC C63540975
CCN1C=C[C@@H](N1)CN(CCC2=c3ccccc3=[NH+]C2)S(=O)(=O)c4cccc(c4)[N+](=O)[O-] C63552556
C[C@@H]1CS(=O)(=O)N(C1=O)c2ccc(cc2)S(=O)(=O)NCCC3=c4cc(ccc4=[NH+][C@@H]3C)OC C63900050
COc1ccc2=[NH+]CC(=c2c1)CCNC(=O)C3CCN(CC3)C4=NC(=NC5=NC=N[C@@H]54)Cl C64380810
COc1ccc2=[NH+]CC(=c2c1)CCNC(=O)C3CCN(CC3)C4=NC(=NC5=NC=N[C@H]54)Cl C64380811
Cc1ccc(cc1)[C@@H](C)NC(=O)Cn2c3c(cn2)c(ncn3)N4CCN(CC4)c5cccc[nH+]5 C65295833
COc1ccc(cc1OC)/C=C/2\CCC[C@@H]3C2=NN([C@H]3c4ccc(c(c4)OC)OC)C(=O)CCC(=O)[O-] C08431625
CCCC[C@@H](C(=O)[O-])Sc1c2c(nc(n1)c3cccc(c3)[N+](=O)[O-])n(c(=O)n(c2=O)C)C C08902851
Cc1cc(n(n1)c2nc(cs2)c3nnc(n3C)S[C@@H](CC(=O)[O-])C(=O)c4ccccc4)C(F)(F)F C12954056
c1cc(ccc1[N+](=O)[O-])S(=O)(=O)N2CCN(CC2)S(=O)(=O)c3cc(ccc3Cl)C(=O)[O-] C13067573
Cc1ccc(cc1S(=O)(=O)N2CCN(CC2)S(=O)(=O)c3ccc(cc3)/C=C/C(=O)[O-])[N+](=O)[O-] C13087783
c1ccc(cc1)n2c(cnc2SCC(=O)N3[C@H](CC(=N3)c4ccco4)c5ccco5)C(=O)[O-] C13090102
c1ccc(c(c1)C(F)(F)F)S(=O)(=O)N2CCN(CC2)c3ccc(c(c3)C(=O)[O-])[N+](=O)[O-] C13179976
c1ccc(cc1)C(=O)N2CCN(CC2)c3ccc(cc3[N+](=O)[O-])C(=O)c4ccccc4C(=O)[O-] C13180854
Cc1cccc(c1)c2nnc(n2CC(=O)[O-])SCC(=O)N3CCN(CC3)c4ccc(cc4)OC C13205931
CCn1c2ccc(cc2nc1CSc3nnc(n3c4cccc(c4)F)N5CCOCC5)C(=O)[O-] C13220535
C[C@@H](C(=O)[O-])n1c(nnc1SCC(=O)N(C)C[C@H]2COc3ccccc3O2)c4cccs4 C13232939
Cc1ccc(cc1)c2nnc(n2CCC(=O)[O-])SCC(=O)N3CCc4c3ccc(c4)[N+](=O)[O-] C13244733
Cc1cc(c(n1c2cc(on2)C)C)C(=O)CSc3nnc(n3Cc4ccccc4)CC(=O)[O-] C13247433
c1cc(ccc1S(=O)(=O)N2CCCC2)S(=O)(=O)Oc3ccc4c(c3)occ4CC(=O)[O-] C13263658
Cc1cc(c(n1c2cccc(c2)C(F)(F)F)C)C(=O)Cn3cc(cc(c3=O)C(=O)[O-])[N+](=O)[O-] C13316895
c1ccc(c(c1)c2nnc(s2)S(=O)(=O)[N-]S(=O)(=O)c3cccc(c3)[N+](=O)[O-])Cl C16450661
CN1c2ccccc2[C@]3(C1=O)C(=C(C(=O)N3CCCN4CCOCC4)[O-])C(=O)c5cc6ccccc6o5 C20358883
CCN(CC)S(=O)(=O)c1ccc(cc1)S(=O)(=O)[N-]c2ccc3c(c2)c(=O)n4c(n3)CCC4 C32833798
CN(C)S(=O)(=O)c1cccc(c1)S(=O)(=O)[N-]c2cccnc2Oc3ccc(cc3)OC C32915850
c1cc(cc(c1)Oc2ccc(cc2[N+](=O)[O-])[N+](=O)[O-])/C=C\3/C(=O)N(C(=S)S3)CC(=O)[O-] C03044229
COCCCN1[C@@H](C(=C(C1=O)[O-])C(=O)c2cc3cccc(c3o2)OC)c4cccc(c4)[N+](=O)[O-] C33522871
C[C@@H]1Cc2cc(ccc2O1)C(=O)C3=C(C(=O)N([C@H]3c4ccc(cc4)[N+](=O)[O-])Cc5ccco5)[O-] C35023740
Cc1cccn2c1nc(c2C)C(=O)C3=C(C(=O)N([C@H]3c4cccc(c4)[N+](=O)[O-])Cc5ccco5)[O-] C35484622
CC1=C([C@@H](N2C(=CSC2=N1)/C=C(/N3CCOCC3)\[O-])c4cccc(c4)[N+](=O)[O-])C(=O)OC C36050716
CC1=C([C@@H](N2C(=CSC2=N1)/C=C(/N3CCOCC3)\[O-])c4ccc(cc4)[N+](=O)[O-])C(=O)OC C36050764
Cc1ccccc1CN2CCN(CC2)C(=O)c3ccc(cc3)[N-]S(=O)(=O)c4cccc(c4)[N+](=O)[O-] C18110867
C[C@H]1Cc2cc(ccc2O1)C(=O)C3=C(C(=O)N([C@@H]3c4ccc(cc4)[N+](=O)[O-])C[C@@H]5CCCO5)[O-] C38256332
COc1cc(cc(c1OC)S(=O)(=O)N2CCN(CC2)[C@@H](C#N)c3ccc(cc3)F)/C=C/C(=O)[O-] C13314736
COc1cc(cc(c1OC)S(=O)(=O)N2CCN(CC2)[C@H](C#N)c3ccc(cc3)F)/C=C/C(=O)[O-] C13314737
C[C@@H]1C(=C2C(=NC(=NC2=O)CSc3nc4cc(ccc4c(=O)n3CC=C)Cl)O1)C(=O)[O-] C39680242
CCCn1c(=O)c2cc(sc2nc1SCC3=NC(=O)C4=C([C@@H](OC4=N3)C)C(=O)[O-])CC C39680510
C[C@@H]1C(=C2C(=NC(=NC2=O)CSc3nnc(n3C4CCCCC4)Cc5cccs5)O1)C(=O)[O-] C39691657
CC1=C2C(=NC(=NC2=O)CSc3nnc(n3CC=C)c4ccccc4OC)S[C@H]1C(=O)[O-] C39692335
Cc1cccc(c1)OCc2nnc(n2CC=C)SCC3=NC(=O)C4=C([C@H](SC4=N3)C(=O)[O-])C C39692446
C[C@@H]1C(=C2C(=NC(=NC2=O)CSc3nc4cc5ccccc5cc4c(=O)n3CC=C)O1)C(=O)[O-] C39692775
Cc1cccc(c1)c2nnc(n2CC(=O)[O-])SCC(=O)N([C@H]3CCS(=O)(=O)C3)C4CCCC4 C13206313
CCOc1ccc(cc1)c2nnc(n2CC(=O)[O-])S[C@H](C)C(=O)[C@H]3C(=C(C(=N3)C)C(=O)C)C C13333105
CC(C)COc1ccc(cc1)C(=O)C2=C(C(=O)N([C@H]2c3ccc(cc3)[N+](=O)[O-])CCOC)[O-] C39827133
Cc1cc(no1)N2[C@H](C(=C(C2=O)[O-])C(=O)c3cc4cccc(c4o3)OC)c5ccccc5OC C39848710
Cc1cc(no1)N2[C@H](C(=C(C2=O)[O-])C(=O)c3cc4cccc(c4o3)OC)c5cc(ccc5OC)OC C39848724
Cc1cccn2c1nc(c2C(=O)C3=C(C(=O)N([C@H]3c4ccc(cc4)[N+](=O)[O-])CCCOC)[O-])C C40003598
COc1ccc(cc1OCc2cn3ccccc3n2)[N-]S(=O)(=O)c4cccc5c4nsn5 C40152648
C[C@H](C(=O)N1CCCC1)OC(=O)c2ccccc2[N-]S(=O)(=O)c3ccc4c(c3)OCCO4 C28207075
Cc1ccc(cc1)S(=O)(=O)/N=C(/N(Cc2ccc(c(c2OC)OC)OC)Cc3ccco3)\[O-] C59076326
Cc1cc(c(n1c2ccc(cc2)OCC=C)C)/C=C/3\C(=NC(=O)N(C3=O)c4ccc5c(c4)OCO5)[O-] C59104420
c1ccc(c(c1)/C=C/2\C(=NC(=O)N(C2=O)c3ccc(cc3)F)[O-])OCc4cccc(c4)[N+](=O)[O-] C59135649
CC\1=NC2=NC(=NC(=O)[C@@H]2[C@H](/C1=C(/[O-])\OC)c3ccc(cc3)[N+](=O)[O-])SCc4ccccc4 C39732141
CCc1nc(no1)CN2c3cc(c(cc3OCC2=O)S(=O)(=O)[N-]c4ccccc4F)Cl C65022479
CCc1nc(no1)CN2c3cc(c(cc3OCC2=O)S(=O)(=O)[N-]c4cc(cc(c4)C)C)Cl C65022501
Cc1c(cc(s1)c2nnc(o2)C(=O)N3CCCCC3)S(=O)(=O)[N-]c4ccc(cc4)C(=O)C C65116657
c1cc(cc(c1)Cl)/C(=C\c2ccc(cc2)[N+](=O)[O-])/C(=O)[O-] C05181818
Cc1ccc(cc1C(=O)[O-])S(=O)(=O)N2CCCc3c2cccc3 C03279952
CC[C@@H](C)N1C(=O)/C(=C\c2ccc(cc2)C(=O)[O-])/SC1=O C04350112
CC(C)c1ccc(cc1)c2ccc(=O)n(n2)[C@H](C)C(=O)[O-] C11567940
Cc1ccc(cc1)N2CCN(C[C@@H]2C)C(=O)[C@H]3CCCC[C@@H]3C(=O)[O-] C16551532
C[C@H](C(=O)[O-])Sc1nnc(o1)c2ccccc2Cl C19779612
c1cc(c(c(c1)Cl)c2nnc(o2)SCC(=O)[O-])Cl C20584292
Cc1c(sc(n1)c2ccc(cc2)Cl)/C(=N/c3nncs3)/[O-] C21215185
c1ccc(c(c1)c2ccc(s2)/C(=N/c3nnc4n3cccc4)/[O-])F C30691284
Cc1cc(cc(c1)[N-]S(=O)(=O)c2cnc(nc2)Cl)C C35357450
Cc1cccc(c1C)[N-]S(=O)(=O)c2cnc(nc2)Cl C35357493
Cc1c(s/c(=N\C(=O)c2ccc(cc2)F)/n1CC(=O)[O-])C C35842241
C[C@@H]1CCc2c(sc3n2c(c(n3)c4ccncc4)CC(=O)[O-])C1 C36257207
Cc1cc(ccc1Br)n2c(c(nn2)C(=O)[O-])C3CC3 C36666887
Cc1ccc(cc1S(=O)(=O)[N-]c2cc(no2)C)Br C37574540
Cc1cc(c(c(c1)C)S(=O)(=O)[N-]c2cc(on2)C)C C00088891
c1ccc(c(c1)[N-]S(=O)(=O)c2ccc3c(c2)nsn3)F C00302933
c1ccc2c(c1)nc(s2)[N-]S(=O)(=O)c3ccnc(c3)Cl C38008545
c1ccc2c(c1)CCN2S(=O)(=O)c3ccc(s3)C(=O)[O-] C38058411
CC1=C(N(N(c2c1cccc2)C(=O)C(C)C)C(C)(C)C(=O)[O-])C C38337633
Cc1ccccc1C(=O)c2c(c(c(=O)n(c2[O-])C(C)C)C#N)C C38616993
CN(c1ccccc1C(=O)[O-])S(=O)(=O)c2cccc(c2)F C40162663
Cc1nc2cccc(c2o1)[N-]S(=O)(=O)c3ccc(cc3)F C41347447
CC(C)c1ccc(cc1)[C@](C)(C(=O)[O-])N2C(=O)CSC2=O C41886156
C[C@H]1CCC[C@](C1)(C(=O)[O-])Sc2nnc3n2CCCCC3 C41978556
C[C@@H](C(C)(C)C)N(C)C(=O)N1CCCC[C@H]1CC(=O)[O-] C42782788
CC(=CC(=O)[C@H](C#N)c1nc2cc(ccc2c(n1)[O-])Cl)C C47374110
Cc1cc(oc1/C(=N/S(=O)(=O)c2ccccc2)/[O-])Br C48407386
C[C@H](c1cccc(c1)Cl)n2c3ccc(cc3nn2)C(=O)[O-] C49526100
Cc1cc(cc(c1)N(C)C(=O)N(C)C[C@H](C)C(=O)[O-])C C49975467
CC[C@H]1CCCCN1C(=O)N2CCCC[C@H]2CCC(=O)[O-] C50929432
Cc1nnc(o1)S[C@@]2(CCCC[C@@H]2C(C)(C)C)C(=O)[O-] C51038573
CC[C@@H](c1ccccc1)c2nnc3n2cc(cc3)C(=O)[O-] C52125380
CC(C)c1ccc(cc1)[C@@](C)(C(=O)[O-])N2CCN(C2=O)C C52886052
c1cc(c(c(c1)F)N2CCN(CC2)c3nccs3)C(=O)[O-] C54188664
CCCC1CCN(CC1)C(=O)N2CCC[C@@H](C2)CC(=O)[O-] C54305382
Cc1ccc(c(c1)C(C)(C)C)Oc2c(nccn2)C(=O)[O-] C54553155
Cc1ccsc1/C=N\n2c(nnc2[S-])c3ccncc3 C01300569
CCN([C@H](C)CC(=O)[O-])C(=O)N1CC[C@H]2CCCC[C@@H]2C1 C61213687
Cc1ccc(=O)n(n1)[C@]2(CCCC[C@@H]2C(C)(C)C)C(=O)[O-] C61810791
C[C@@H](c1ccccc1)n2c(c(nn2)C(=O)[O-])C(F)(F)F C62292364
CC(C)(C)c1ccc2c(c1)S(=O)(=O)N=C([N-]2)SCC#N C62326644
c1cc(ccc1[N+](=O)[O-])S[C@H]2CCCCC[C@@H]2C(=O)[O-] C62765955
CCC[C@]1(CCCN(C1)C(=O)N2CCC[C@H]2CC)C(=O)[O-] C62874261
CCC[C@]1(CCN(C1)C(=O)N2C[C@@H](C[C@@H](C2)C)C)C(=O)[O-] C62924376
CCN(c1ccc(cc1)C)C(=O)N2CC[C@](C2)(C)C(=O)[O-] C62934956
Cc1cnc(=O)n(c1)[C@@](C)(c2ccc(c(c2)Cl)Cl)C(=O)[O-] C63050182
Cc1ccc(cc1S(=O)(=O)N2CCCC2(C)C)C(=O)[O-] C63067102
CN(C)S(=O)(=O)c1ccc(cc1)c2ccc(cc2)C(=O)[O-] C65339894
Cc1c(nnc(c1C(=O)O[C@@H](C)c2ccc(cc2F)F)[O-])C C66875835
CC(=O)Nc1ccc(cc1)S(=O)(=O)[C@H](C#N)c2c(nc3ccccc3n2)N4CC[NH+](CC4)C C02643238
Cc1ccc(cc1)NC(=O)c2c(c3c(s2)ncn(c3=O)CC(=O)N4CCN(CC4)c5cccc[nH+]5)C C02912166
Cc1cc(no1)NC(=O)CN(C)c2c3c4c(sc3nc(n2)C[NH+]5CCOCC5)C[C@@H](CC4)C C09577718
CC(=O)N1CCN(CC1)S(=O)(=O)c2cccc(c2)C(=O)NCC3(CCCCC3)[NH+]4CCOCC4 C10219359
Cc1ccc(cc1)n2c(nnn2)C[NH+]3CCN(CC3)C(=O)Nc4ccc(cc4)S(=O)(=O)N(C)C C11831976
Cc1ccc(cc1)[C@@H](CNS(=O)(=O)c2cc(ccc2OC)N3C(=O)CCS3(=O)=O)[NH+](C)C C11904188
Cc1cc(ccc1S(=O)(=O)NC[C@H](c2ccco2)[NH+](C)C)N3C(=O)[C@@H](CS3(=O)=O)C C11998013
c1cc(ccc1n2cncn2)Oc3nnnn3[C@H]4CO[C@H]5[C@@H]4OC[C@@H]5[NH2+]CC6CCCCC6 C04259887
c1ccc(cc1)CCn2c(nnn2)C[NH+](Cc3cc4cc5c(cc4[nH]c3=O)OCCO5)C[C@@H]6CCCO6 C13033937
Cc1cccc2c1[nH]c(=O)c(c2)[C@H](c3nnnn3C[C@@H]4CCCO4)[NH+]5CCN(CC5)c6ccccc6 C06443838
Cc1cccc(c1)C[NH+]2C[C@@H](C[C@H]2C(=O)Nc3ccc4c(c3)COC4)n5cc(nn5)C(=O)OC C14879729
c1ccc(cc1)N2CC[NH+](CC2)CCCNC(=O)c3nc(no3)CS(=O)(=O)c4ccccc4 C15786771
COCCn1c(nnn1)[C@H](c2cc3ccc(cc3nc2O)OC)[NH+]4CCc5ccccc5C4 C08586245
Cc1ccc2c(c1)cc(c(=O)[nH]2)[C@@H](c3nnnn3C(C)(C)C)[NH+](Cc4ccco4)C[C@@H]5CCCO5 C19220723
Cc1c(n(c(c1C#N)NC(=O)CN2CC[NH+](CC2)CC(=O)N3CCCCC3)C[C@@H]4CCCO4)C C23258113
Cc1cc(no1)NC(=O)[C@@H](c2ccccc2)[NH+]3CCN(CC3)S(=O)(=O)N4C[C@H](O[C@@H](C4)C)C C26192597
c1ccc(cc1)[C@H](C(=O)NC2CC2)[NH+]3CCN(CC3)S(=O)(=O)c4ccccc4[N+](=O)[O-] C26228408
Cn1c2c(c(=O)n(c1=O)C)n(cn2)CCCC(=O)NC[C@H](c3ccccc3Cl)[NH+](C)C C29049623
CN(c1ccccc1C(=O)NCc2ccco2)C(=O)C[NH+]3CCN(CC3)c4ccc(cc4)[N+](=O)[O-] C30544595
CN(c1cccc(c1)NC(=O)[C@H]2CCC[NH+](C2)Cc3nc(no3)c4cccs4)S(=O)(=O)C C31056735
c1ccc(c(c1)C(=O)N2CCOCC2)NC(=O)[C@H]3CCC[NH+](C3)Cc4nc(no4)c5cccs5 C31056910
c1cc(oc1)C(=O)N2CCN(CC2)c3[nH]c(=O)cc(n3)CN4CC[NH+](CC4)C5CCCC5 C35564751
CCOC(=O)C1=C(N(C(=O)N[C@H]1c2ccsc2)C)C[NH+]3CCCN(CC3)C(=O)c4ccco4 C35643778
CCN(CC)C(=O)[C@@H]1CCCN(C1)C(=O)c2coc(n2)C[NH+]3CCN(CC3)C[C@@H](c4ccccc4)O C35840026
c1cc2c(cc1[N+](=O)[O-])C[C@H]([C@H]3N2CC[NH+](C3)CC(=O)N4CCCC4)C(=O)NCC5CC5 C35870186
c1cc2c(cc1[N+](=O)[O-])C[C@H]([C@@H]3N2CC[NH+](C3)CC(=O)N4CCCC4)C(=O)NC[C@@H]5CCCO5 C35894375
Cc1ccc(cc1)CN2CC[NH+](CC2)Cc3cc(=O)[nH]c(n3)N4CCN(CC4)C(=O)c5ccco5 C35926567
c1c2cc3c(cc2[nH]c(=O)c1[C@@H](c4nnnn4C[C@H]5CCCO5)[NH+]6CCCCCC6)OCCO3 C19292508
c1ccc2c(c1)CC[NH+](C2)CCCNC(=O)C3CCN(CC3)S(=O)(=O)N4CCC5(CC4)OCCO5 C02964821
c1cc(ccc1C(=O)NCC[NH+]2CCN(CC2)c3nc4ccc(cc4s3)[N+](=O)[O-])N5C(=O)CCC5=O C38774161
C[C@H]1[C@@H](C(=O)N(N1C)c2ccccc2)NC(=O)CSC3=N[C@@H]4C(=c5ccccc5=[NH+]4)N=N3 C39206102
c1cc(cc(c1)Cl)[C@@H](CNC(=O)c2ccc(c(c2)[N+](=O)[O-])n3cncn3)[NH+]4CCCC4 C40090755
CC(C)NC(=O)CN1CCN(CC1)C(=O)C2CC[NH+](CC2)Cc3nc(no3)c4cccs4 C40927267
CC(C)(C)OC(=O)N1CCC(CC1)NC(=O)C2CC[NH+](CC2)Cc3nc(no3)c4cccs4 C40930524
CC(=O)N1CCN(CC1)c2ccc(cc2[N+](=O)[O-])C(=O)NC[C@@H](c3ccco3)[NH+]4CCCCC4 C45396118
Cc1ccc(cc1)S(=O)(=O)Oc2ccc(cc2OC)/C=C\3/C(=[NH2+])N4C(=NC3=O)SC(=N4)C(C)C C49573571
CCS(=O)(=O)C1=NSC2=NC(=O)/C(=C\c3ccc(c(c3)OC)OCc4ccccc4F)/C(=[NH2+])N21 C20206615
CCS(=O)(=O)C1=NSC2=NC(=O)/C(=C\c3ccc(cc3)OCc4ccccc4[N+](=O)[O-])/C(=[NH2+])N21 C20206855
COc1cc(c(cc1n2cccc2/C=C\3/C(=[NH2+])N4C(=NC3=O)SN=C4S(=O)(=O)C)Cl)OC C20211424
COc1ccc(cc1)[C@H](CNS(=O)(=O)c2cccc(c2)n3cnnn3)[NH+]4CCCCC4 C60160676
CCCC(=O)NC[C@@H]1CCC[NH+](C1)CC(=O)N2CCN(CC2)S(=O)(=O)c3ccccc3C#N C60361203
Cc1ccc(cc1S(=O)(=O)N2CCOCC2)NC(=O)[C@H](C)[NH+]3CCC[C@@H](C3)C4OCCO4 C60363209
C[C@@]12[C@@H]3C(=c4ccccc4=[NH+]3)CCN1C(=O)N(C2=O)c5cccc(c5)C(=O)NCCCN6CCOCC6 C63362415
C[C@@]12[C@H]3C(=c4ccccc4=[NH+]3)CCN1C(=O)N(C2=O)c5ccccc5C(=O)NCCCN6CCOCC6 C63362663
CCOc1ccc(cc1)N(CC(=O)N[C@H]2C=C(N=N2)C)C3=[NH+][C@@H]4CS(=O)(=O)C[C@@H]4S3 C63514426
CCOc1ccc(cc1)N(CC(=O)N[C@H]2C=C(N=N2)C)C3=[NH+][C@H]4CS(=O)(=O)C[C@@H]4S3 C63514428
C[C@@H]1CN(C[C@@H](O1)C)C(=O)c2cn(nn2)CCNC(=O)[C@H]3C(=c4cc(ccc4=[NH+]3)Cl)C C64015242
C[C@@H](C(=O)N1CCN(CC1)C(=O)c2ccco2)S[C@@H]3NN=C(O3)C4=c5ccccc5=[NH+]C4 C64055373
CC1CCN(CC1)S(=O)(=O)c2cn(cn2)CC3=NO[C@H](N3)[C@@H]4C=c5cc(ccc5=[NH+]4)Cl C64452276
c1ccc2=[NH+][C@@H](C=c2c1)[C@H]3NC(=NO3)c4ccc5c(c4)nnn5CCC(=O)N6CCCCCC6 C64649889
c1cc(ccc1/C=C/2\C(=O)N(C(=S)S2)CC(=O)[O-])Oc3cc(cc(c3)[N+](=O)[O-])[N+](=O)[O-] C02067837
COc1ccc(cc1)n2c(nnn2)C3(CCCCC3)N4C[C@]56C=C[C@H](O5)[C@@H]([C@@H]6C4=O)C(=O)[O-] C12371054
Cn1c(=O)c2ccc(cc2nc1SCC(=O)N(C)C[C@H]3COc4ccccc4O3)C(=O)[O-] C13035733
CCn1c2ccc(cc2nc1CSc3nnc(n3CC=C)[C@@H]4CCS(=O)(=O)C4)C(=O)[O-] C13036032
COc1cc2c(cc1OC)[C@H](N(CC2)S(=O)(=O)c3ccc(c(c3)C(=O)[O-])F)CC(=O)OC C13071001
CCOc1cc2c(cc1/C=N/n3c(nnc3SCC(=O)[O-])c4ccoc4C)O[C@H](C2)C C13078052
c1cc(c(cc1S(=O)(=O)N2CCOCC2)C(=O)[O-])N3CCN(CC3)c4ccc(s4)C=O C13091617
CCOC(=O)c1cc(cc(c1)[N+](=O)[O-])C(=O)N2CCc3cc(c(cc3[C@H]2CC(=O)[O-])OC)OC C13183435
CCCc1nnc(n1CC(=O)[O-])SCC(=O)N2[C@@H](CC(=N2)c3ccco3)c4ccco4 C13203127
c1cc2c(cc1Cl)nc(n(c2=O)CCC(=O)[O-])SCc3cc(cc4c3OCOC4)[N+](=O)[O-] C13207020
CCCN([C@@H]1CCS(=O)(=O)C1)C(=O)CSc2nnc(n2CC(=O)[O-])c3ccc(cc3)C C13235369
COc1cc2c(cc1OC)[C@H](N(CC2)S(=O)(=O)c3ccc(cc3[N+](=O)[O-])F)CC(=O)[O-] C13262119
c1cc(oc1)Cn2c(=O)c3ccc(cc3nc2SCC(=O)c4ccc5c(c4)OCCO5)C(=O)[O-] C13280405
c1ccc(c(c1)[N+](=O)[O-])S(=O)(=O)N2CCN(CC2)S(=O)(=O)c3ccc(cc3)C(=O)[O-] C13300137
Cc1cccc(c1C)n2c(=O)c3ccccc3n4c2nnc4SCC(=O)N5CCCC[C@H]5C(=O)[O-] C13405825
Cc1c2c(ncn(c2=O)CC(=O)N3CCN(CC3)c4ccc(cc4)[N+](=O)[O-])sc1C(=O)[O-] C13418254
Cc1c(c(n2c(n1)nc(n2)SCC(=O)N(C)c3ccccc3C(=O)OC)C)CC(=O)[O-] C13445489
Cc1cc(ccc1n2c(cc(c2C)/C=C\3/C(=NC(=O)N(C3=O)Cc4ccco4)[O-])C)[N+](=O)[O-] C15800136
COc1ccc(cc1)N2C(=O)/C(=C\c3cccn3c4ccc(cc4Cl)[N+](=O)[O-])/C(=NC2=O)[O-] C20210173
c1cc2c(nc1)C(=O)N(C2=O)Cc3ccc(s3)S(=O)(=O)[N-]c4ccc(cc4)[N+](=O)[O-] C20762396
Cn1ccc(n1)c2nnc(n2C[C@@H]3CCCO3)SCc4nnc(n4Cc5ccco5)[S-] C02789656
CN(C)S(=O)(=O)c1ccc(cc1)S(=O)(=O)[N-]c2cccc(c2)c3nnc4n3CCC4 C22835192
Cc1cc(cc(c1C)S(=O)(=O)[N-]c2ccccc2C(=O)N3C[C@H](O[C@@H](C3)C)C)[N+](=O)[O-] C25526797
CC(=O)OC([C@@]12C=C[C@@H](O1)[C@@H]3[C@@H]2C(=O)N(C3=O)c4ccc(c(c4)C(=O)[O-])Cl)OC(=O)C C32138824
c1ccc(cc1)Oc2ccc(cc2)N\3[C@@H]4CS(=O)(=O)C[C@@H]4S/C3=N\C(=O)COCC(=O)[O-] C32504308
Cc1cc(ccc1N2CCCC2=O)[N-]S(=O)(=O)c3cc4c(cc3[N+](=O)[O-])OCCCO4 C32895577
Cc1cc(=O)n(c(=S)n1C(=C2C=C(C(C(=C2)[N+](=O)[O-])N3CCCCC3)[N+](=O)[O-])[O-])C(C)C C33807252
Cc1c(n2ccccc2n1)C(=O)C3=C(C(=O)N([C@@H]3c4ccc(cc4)[N+](=O)[O-])c5nnc(s5)C)[O-] C33813960
Cc1c(n2ccccc2n1)C(=O)C3=C(C(=O)N([C@@H]3c4cccc(c4)[N+](=O)[O-])c5nccs5)[O-] C33813848
Cc1c(n2ccccc2n1)C(=O)C3=C(C(=O)N([C@@H]3c4ccc(cc4)[N+](=O)[O-])c5nccs5)[O-] C33813852
C[C@H](C(=O)/N=C\1/[C@@H]2C(=NC=N2)N=C[N-]1)OC(=O)/C=C/c3cc4c(c(c3)Cl)OCCCO4 C39462552
CC1=C2C(=NC(=NC2=O)CSc3nnnn3c4ccc(cc4)C(C)C)S[C@@H]1C(=O)[O-] C39647059
C[C@@H]1C(=C2C(=NC(=NC2=O)CSc3nc4ccc(cc4c(=O)n3CC=C)Cl)O1)C(=O)[O-] C39680386
CCc1cc2c(s1)nc(n(c2=O)CC)SCC3=NC(=O)C4=C([C@H](OC4=N3)C)C(=O)[O-] C39680493
CCCn1c(=O)c2cc(sc2nc1SCC3=NC(=O)C4=C([C@H](OC4=N3)C)C(=O)[O-])CC C39680511
CCCCn1c(=O)c2ccccc2nc1SCC3=NC(=O)C4=C([C@@H](OC4=N3)C)C(=O)[O-] C39690662
CCc1cc2c(s1)nc(n(c2=O)CC=C)SCC3=NC(=O)C4=C([C@H](OC4=N3)C)C(=O)[O-] C39691698
CC1=C2C(=NC(=NC2=O)CSc3nnc(o3)c4ccc(cc4OC)OC)S[C@H]1C(=O)[O-] C39692627
CC1CCN(CC1)c2nnc(n2C3CC3)SCC4=NC(=O)C5=C([C@@H](SC5=N4)C(=O)[O-])C C39693275
CC1=C2C(=NC(=NC2=O)CSc3nnc(o3)c4cc(cc(c4)OC)OC)S[C@@H]1C(=O)[O-] C39724265
c1cc(ccc1n2c(=O)c(c(cn2)Cl)Cl)S(=O)(=O)[N-]c3cnn(c3)C[C@@H]4CCCO4 C40135034
Cc1nnc(s1)[N-]S(=O)(=O)c2ccc3c(c2)CCCN3C(=O)/C=C/c4ccc(c(c4)OC)OC C40176059
Cn1cnnc1S/C=C(/N2[C@H](CC(=N2)c3ccc(cc3)OC)c4cccc(c4OC)OC)\[O-] C45076937
COC(CN1C[C@]2(Cc3c1ccc(c3)[N+](=O)[O-])C(=NC(=O)N(C2=O)c4ccccc4)[O-])OC C09580902
Cc1cc(c(n1c2[n-]cnn2)C)C(=O)CSc3nnc(o3)COc4ccc(cc4)OC C09730404
Cc1cc(ccc1n2cnnn2)S(=O)(=O)[N-]c3cccc(c3)c4nnc5n4CCCCC5 C58163698
c1cc(ccc1/C=N/[N-]S(=O)(=O)c2cc(ccc2N3CCOCC3)[N+](=O)[O-])Br C59500551
CCN(CC)S(=O)(=O)c1cc(ccc1C)[N-]S(=O)(=O)c2cccc(c2)n3cnnn3 C60060240
CCN(CC)S(=O)(=O)c1cc(c(c(c1)[N-]S(=O)(=O)c2cccc(c2)n3cnnn3)C)C C60165904
Cc1ccc(c(c1)[N-]S(=O)(=O)c2cc(oc2C)[C@H]3C(=CN=N3)C(=O)N4CCOCC4)C C65259186
Cc1ccsc1C(=O)[C@@H]2CCC[NH+](C2)C3CC[NH+](CC3)Cc4ccco4 C12591084
CC(=CC[NH+]1CCNC(=O)[C@@H]1CC(=O)N(C)C2CC([NH2+]C(C2)(C)C)(C)C)C C12713727
CC1([C@H]2CC=C([C@@H]1C2)C[NH+]3CCC(CC3)Cn4cc(nn4)C(C)(C)[NH3+])C C23478396
CC(C)C[C@H](C[NH+](C)C)NC(=O)[C@@H]1C[C@@H]2CCCC[C@@H]2[NH2+]1 C37001264
Cc1ccc2=[NH+][C@@H]([NH+]=c2c1)/C(=C/c3cccc(c3)[N+](=O)[O-])/C#N C38573199
CC(=O)N(c1ccccc1)[C@H](c2ccccc2)[C@@H]3C(=O)[NH+]=c4ccccc4=[NH+]3 C38688817
CC(=O)N(c1ccccc1)[C@@H](c2ccccc2)[C@H]3C(=O)[NH+]=c4ccccc4=[NH+]3 C38688818
c1ccc(cc1)/C(=N\Nc2ccccc2)/[C@H]3C(=O)[NH+]=c4ccccc4=[NH+]3 C38689063
C[C@H]1C[C@@H](C[NH+](C1)CC(=O)NC2=c3c(=[NH+][C@@H]2C(=O)OC)cccc3Cl)C C38994808
c1ccc2=[NH+]C([NH+]=c2c1)/C(=C/c3ccc(o3)c4ccc(cc4F)F)/C#N C39206036
CN(C)c1ccc(cc1Br)/C=C(\C#N)/C2[NH+]=c3ccccc3=[NH+]2 C39698060
CC(C)(C)c1ccc(cc1)/C=N/c2ccc3=[NH+]C(=O)[NH+]=c3c2 C39699900
C[C@@H]1/C(=N/Nc2ccc(cc2)[N+](=O)[O-])/C(=O)[NH+]=c3ccccc3=[NH+]1 C39775847
c1ccc2cc3=[NH+]C([NH+]=c3cc2c1)CCCOC(=O)C4CCCCC4 C39933854
CCc1ccc2=[NH+][C@@H]3C(=c2c1)N=NC(=[NH+]3)N/N=C/c4ccccc4F C39935641
c1ccc2c(c1)CN(C2)c3ccc(cc3)/C=C(\C#N)/C4[NH+]=c5ccccc5=[NH+]4 C39948431
CC(C)C[C@@H](CNC(=O)[C@@H]1C[C@@H]2CCCC[C@@H]2[NH2+]1)[NH+](C)C C40831297
Cc1cc(oc-2c/c(=[NH+]\C(=O)NCC[NH+](C(C)C)C(C)C)/ccc12)O C43415574
c1ccc2=[NH+]CC(=c2c1)C[C@@H](COc3cccc(c3)/C=C/c4ccncc4)[NH3+] C52627518
c1ccc(cc1)/C=C/c2cc(cnc2)OC[C@H](CC3=c4ccccc4=[NH+]C3)[NH3+] C52627527
CC[C@@H](C)C[NH+](C)c1c(n2ccsc2n1)C[NH2+]C(C)(C)C C62735497
Cc1ccc2=[NH+][C@@H]([NH+]=c2c1)Sc3ccc(cc3[N+](=O)[O-])[N+](=O)[O-] C63068869
CCc1ccc2=[NH+][C@H]3C(=c2c1)N=[NH+]C(=N3)N/N=C/c4ccccc4O C39444051
Cc1ccc(cc1)[C@H]2NN[C@H](N2CC=C)SCC3[NH+]=c4ccccc4=[NH+]3 C63162945
Cc1cccc(c1)[C@@H]2NN=C(N2CC=C)SCC3[NH+]=c4ccccc4=[NH+]3 C63165287
Cc1ccc2=[NH+][C@H]3C(=c2c1)N=[NH+]C(=N3)N/N=C/c4c5ccccc5ccc4O C39698053
c1ccc2=[NH+][C@@H]3C(=c2c1)N=[NH+]C(=N3)N/N=C/c4ccc(cc4)Br C39699696
C=CC[NH+]1c2ccccc2N[C@@H]1NCC3=c4ccccc4=[NH+]C3 C63205597
Cc1ccc2=[NH+][C@H]3C(=c2c1)N=[NH+]C(=N3)N/N=C/C=C/c4ccccc4 C39412402
c1ccc2=[NH+][C@H]3C(=c2c1)N=[NH+]C(=N3)N/N=C/c4cc5c(cc4Cl)OCO5 C39412406
Cc1ccc(c(c1)C)NC(=O)CS[C@@H]2[NH+]=c3ccc(cc3=[NH+]2)[N+](=O)[O-] C63399434
Cc1ccc(cc1)/N=C(\C)/[C@@H]2C(=NN(C2=O)C3[NH+]=c4ccccc4=[NH+]3)C C39357487
Cc1cccc2=C3[C@@H]([NH+]=c12)N=C([NH+]=N3)N/N=C\c4cc(ccc4O)Cl C39205204
Cc1cccc2=C3[C@H]([NH+]=c12)N=C([NH+]=N3)N/N=C\c4cc(ccc4O)Cl C39205205
C[C@@]1(CC[C@H](C1(C)C)C2[NH+]=c3ccccc3=[NH+]2)C(=O)N/N=C/c4cnn(c4)C C63541065
c1ccc2=[NH+]C([NH+]=c2c1)c3ccc(cc3)Oc4ccc(cc4)N C63614338
c1ccc2c(c1)N[C@H](S2)C(=O)Nc3ccc(cc3)C4[NH+]=c5ccccc5=[NH+]4 C63667401
C[C@@H](c1ccc(cc1)F)NC(=O)[C@@H](C)S[C@@H]2[NH+]=c3ccc(cc3=[NH+]2)OC C63746487
C[C@@H](c1ccc(cc1)F)NC(=O)[C@H](C)S[C@@H]2[NH+]=c3ccc(cc3=[NH+]2)OC C63746494
CCc1ccc(cc1)NC(=O)[C@H](C)[NH2+]CCC2=c3ccccc3=[NH+]C2 C63778184
CCCC1=C[C@H](N=N1)C(=O)N(CC)CC[C@H]2[NH+]=c3ccc(cc3=[NH+]2)C C63855706
Cc1ccc2=[NH+][C@@H]([NH+]=c2c1C)C(C)(C)CN3CCOCC3 C63883369
Cc1ccc(cc1)N2[C@@H](C(=C(N2)C)/C=C(/C#N)\C3[NH+]=c4ccccc4=[NH+]3)O C63972410
C[C@@H]1C(=CNN1c2ccc(cc2F)F)[C@@H](C)NCC3[NH+]=c4ccccc4=[NH+]3 C64040629
c1ccc2=[NH+]CC(=c2c1)/C=N/N3[C@H](N=[NH+]C3=S)c4ccc(cc4)F C39006769
Cc1ccc2=[NH+][C@H](C(=c2c1)C)C[NH2+][C@@H](C)C3=CNN([C@@H]3C)c4cccc(c4)F C64053490
c1ccc2=[NH+][C@@H](C=c2c1)c3ccc(cc3)N4CCC(CC4)[NH2+]C5CCOCC5 C64120627
C[C@H]1C(=C(NN1C)C)C[NH2+]C[C@@H](c2ccccc2)C3=c4ccccc4=[NH+]C3 C64716246
c1ccc2=[NH+]C([NH+]=c2c1)CS[C@@H]3NN[C@@H]4N3c5ccccc5S4 C65042660
CC1CCC(CC1)[NH+]2CCC(CC2)N(C)C(=O)NC3CC[NH+](CC3)C(C)C C66174562
c1ccc(cc1)[C@H](C[NH+]2CCC(=CC2)/C=C/c3cccc(c3)[N+](=O)[O-])O C04007020
c1ccc(cc1)C[NH2+][C@@]23CCCCC2=Cc4cc(ccc4O3)[N+](=O)[O-] C04833971
c1cc(ccc1N/N=C(/C[NH+]2CCCCC2)\[N+](=O)[O-])Br C05002515
C[C@H]1CCCC([C@@H]1[NH2+]CCOC(=O)c2ccc(cc2)[N+](=O)[O-])(C)C C01710517
CC[C@@H]1CCCC[NH+]1CCCNC(=O)C2=C(C(=O)OC23CCCCC3)C C06772420
c1cc(cc(c1)[N+](=O)[O-])C(=O)CC[NH2+]CC23CC4CC(C2)CC(C4)C3 C10384395
CC(C)[C@H](CNc1ccc(cc1C#N)[N+](=O)[O-])[NH+]2CCCCCC2 C12781175
Cc1c2ccc3ccccc3c2oc1C(=O)NC[C@@H](c4ccco4)[NH+](C)C C22754050
Cc1ccc(cc1)/[NH+]=c\2/n(c(cs2)c3ccc(cc3)[N+](=O)[O-])CCO C10187281
c1ccc(cc1)/[NH+]=c\2/n(c(cs2)c3cccc(c3)[N+](=O)[O-])CCCO C09317555
Cc1cc(oc-2cc(=[NH+]C(=O)Cc3ccc(cc3)n4cccc4)ccc12)O C24575044
Cc1cc(oc-2cc(=[NH+]C(=O)/C=C/c3cccc(c3)[N+](=O)[O-])ccc12)O C28701038
C[C@H]1CCC[C@H]([C@H]1C)/[NH+]=C/2\NN=C(CS2)c3cccc(c3)[N+](=O)[O-] C36389696
c1cc(ccc1c2ccno2)/[NH+]=c\3/c(c(c3=O)O)c4ccc(cc4)Cl C21530290
CC[NH2+]Cc1ccc(c(c1)[N+](=O)[O-])OCc2ccc(s2)Cl C37703224
CC[NH2+]Cc1c(cccc1Cl)Oc2cccc(c2)[N+](=O)[O-] C38080477
CC[NH2+][C@@H](Cc1ccc(cc1)[N+](=O)[O-])c2ccc(o2)Br C38133881
c1ccc(cc1)[C@H]2[NH+]=c3ccc(cc3=[NH+]2)/N=C/c4cc(ccc4[O-])[N+](=O)[O-] C39188307
Cc1cc(ccc1[N+](=O)[O-])C(=O)NCC2(CCCCCC2)[NH+](C)C C39515023
Cc1c(cccc1[N+](=O)[O-])NC(=O)C[NH+](C)C2CCCCCC2 C39536606
c1ccc(cc1)/C=C/c2cc3=C([C@H]([NH+]=c3cc2[N+](=O)[O-])c4ccccc4)O C03844593
C[C@H]1CCC[NH+](C1)CN2C(=O)[C@@](NC2=O)(C)c3ccc(cc3)C(C)(C)C C42909517
CN(CCc1ccccc1)C(=O)NC[C@H](c2ccco2)[NH+]3CCCCC3 C43136490
c1cc(c(cc1[N+](=O)[O-])Br)N[C@@H]2CC[NH+]3[C@@H]2CCCC3 C43596795
c1cc(c(cc1[N+](=O)[O-])Cl)N[C@@H]2CC[NH+]3[C@@H]2CCCC3 C47272565
CC[C@@H]1c2ccsc2CC[NH+]1CC(=O)Nc3c(cccc3[N+](=O)[O-])C C50276501
CC[NH2+][C@H](C)c1c(nc(s1)c2cc(ccc2C)[N+](=O)[O-])C C50441279
CN(C(C1CC1)C2CC2)C(=O)NC[C@@H](c3ccco3)[NH+]4CCCCC4 C51676097
CC(C)(C)c1cc(n(n1)C)NC(=O)C[NH+](C)Cc2ccc(s2)Cl C51680115
CC[C@H](c1ccc(o1)c2ccc(cc2Cl)[N+](=O)[O-])[NH2+]C C54107263
CC1CCN(CC1)C(=O)[C@@H](C)[NH+]2CCC[C@@H](C2)NC(=O)OC(C)(C)C C56513908
CC(C)(C)[C@@H]1CCc2c(c(no2)C(=O)NCC(C)(C)[NH+]3CCCCC3)C1 C35316575
Cc1ccc(c(c1)Cl)NC(=O)C[NH+](C)[C@@H](C)c2cccc(c2)[N+](=O)[O-] C15548899
Cc1ccccc1CN(CCCn2cc[nH+]c2)C(=O)NC3CCCCC3 C06025392
CC(C)(C)c1cn2c(n1)sc(n2)NC[C@@H](c3ccc(cc3)F)[NH+](C)C C59394295
Cc1cccc(c1n2c(nnn2)C[NH2+][C@@H](C)c3ccc(cc3)C(C)C)C C60464509
C[C@@H](c1ccc(c(c1)Cl)Oc2ccccc2[N+](=O)[O-])[NH2+]C C61699501
CCC[NH2+][C@H](Cc1c(cc(cn1)Br)[N+](=O)[O-])C(C)(C)C C63030275
C/C(=N\NC(=O)C1=c2ccccc2=[NH+]C1)/c3ccc4cc(ccc4c3)OC C63259004
C[C@@H]1C[C@@H](C[NH+](C1)CCNC(=O)N(CC=C)Cc2cccc(c2)C#N)C C63401906
Cc1ccccc1NS(=O)(=O)c2cc(ccc2C)[C@H]3C=C(N=[NH+]3)C C63625270
C[NH+](C)[C@H](CNC(=O)c1cc(ccc1[N+](=O)[O-])Cl)C2CCCCC2 C63804355
c1cc(c(cc1[N+](=O)[O-])Cl)NC(=O)C[NH+]2CC3C[C@H]4C[C@@H](C3)CC2C4 C65968694
CN(C1CC[NH+](CC1)C2CCOCC2)C(=O)NC3CCCCCCC3 C66173848
CC[C@@H]1CCc2c(s/c(=N/S(=O)(=O)c3c(n(c[nH+]3)C)Cl)/[nH]2)C1 C66253074
CC[NH+]1CCC(CC1)N(C2CC2)C(=O)C[C@@H](C)NC(=O)C3CCCCC3 C66334579
C[C@@H](CC(=O)N1CCC[NH+](CC1)C(C)(C)C)NC(=O)C2CCCCC2 C66641798
C[C@H](C[NH+](C)[C@@H](C)C(=O)Nc1ccccc1[N+](=O)[O-])c2ccccc2 C66854509
C[C@@H](CN(C)C(=O)NC[C@@H](c1ccco1)[NH+]2CCCC2)c3ccccc3 C67036601
CC[NH+](CC)C1CCN(CC1)C(=O)C[C@@H](C)NC(=O)C2CCCCC2 C67191039
C[C@H](c1cccc(c1)[N+](=O)[O-])[NH2+]CC(C)(C)C[NH+](C)C C20087912
CC[C@@H](C)[NH+](CC)c1c(n2ccsc2n1)C[NH2+]C3CC3 C35430220
c1cc(c(cc1C[NH2+]C[C@H]2CC[NH+](C2)C3CC3)[N+](=O)[O-])Br C37408343
C[C@@H](c1cccc(c1)[N+](=O)[O-])[NH2+][C@@H](C)[C@@H]2CCC[NH+](C2)C C37775682
CC[C@H]1CCC[NH+]1c2c(n3ccsc3n2)C[NH2+]C(C)C C37914756
C=CCN[C@@H]1/C(=N/S(=O)(=O)c2ccc(cc2)F)/[NH+]=c3ccccc3=[NH+]1 C38971535
C#CCN1C[C@H](c2c1cccc2)/C=N/NC3[NH+]=c4ccccc4=[NH+]3 C39354491
Cc1ccc2=[NH+][C@H]([NH+]=c2c1)/C(=C/c3ccc(c(c3)[N+](=O)[O-])C)/C#N C39444009
CC(C)c1ccc(cc1)/C(=N/[NH+]=C/2\N[C@H]3C(=c4ccccc4=[NH+]3)N=N2)/C C39774335
c1ccc2=[NH+]C([NH+]=c2c1)/C=N/NC(=O)C3[C@H]4[C@@H]3CCCC4 C39976904
C[C@@H]1CCC[C@](C1)(C[NH2+]Cc2cc(sc2)[N+](=O)[O-])[NH+](C)C C40668908
CC(C)C[NH+](c1c(n2ccsc2n1)C[NH2+]C3CC3)C(C)C C42588874
CC(C)CN(CC[NH+](C)C)C(=O)C[C@H]1CCCC[NH2+]1 C42781209
CC(C)(C)OC[C@H](C[NH+]1CCC(CC1)C[NH+]2CCCCCC2)O C46065112
CCC[C@@H](C)[NH+](C)Cc1cc(oc-2c/c(=[NH+]\C(=O)C)/ccc12)O C46721984
CCC[C@H](C)[NH+](C)Cc1cc(oc-2c/c(=[NH+]\C(=O)C)/ccc12)O C46721987
Cc1ccc(cc1[N+](=O)[O-])[C@H](C)[NH2+][C@H](C)CC[NH+](C)C C49553666
C[C@@H]1C[C@@H](C[NH+](C1)Cc2cc(no2)C[NH2+]CC(C)C)C C52420688
C[C@H](C(C)(C)C)[NH+](C)Cc1cc(no1)C[NH2+]C(C)(C)C C52504423
CC(C)CN(CC[NH+](C)C)c1nc2c(s1)[C@@H](CCC2)[NH2+]C C54906362
CC(C)CN(CC[NH+](C)C)c1nc2c(s1)[C@H](CCC2)[NH2+]C C54906365
Cc1c(n2ccccc2[nH+]1)CNc3ccccc3[NH+](C)C C57793702
Cc1ccc(cc1[N+](=O)[O-])C[NH2+]C[C@H](C)C[NH+]2CCCC2 C57994322
c1cc(ccc1C[NH2+]Cc2ccc(cc2)[N+](=O)[O-])C[NH+]3CCCC3 C61556967
C[C@H]1CCC[NH+](C1)c2c(n3ccsc3n2)C[NH2+]CC(C)C C62734352
CCCSc1nnc(s1)SCC(=O)c2ccc3=[NH+]C(=O)[NH+]=c3c2 C39936281
c1cc2=[NH+][C@H]([NH+]=c2cc1C(=O)NC3=C[C@H]4C(=CC=N4)C=C3)C(F)(F)F C63328893
CN1c2ccccc2N[C@@H]1CSC3[NH+]=c4cc(c(cc4=[NH+]3)OC)OC C63340064
Cc1ccc2=[NH+][C@@H]3C(=c2c1)N=CN(C3=O)CCC4=c5ccccc5=[NH+]C4 C63349841
CC(C)(C1[NH+]=c2ccccc2=[NH+]1)NC(=O)c3ccc(cc3)Cl C63405884
c1ccc2=[NH+]C([NH+]=c2c1)SCC(=O)N/N=C/c3cccs3 C63540872
CC[C@@H](C(=O)Nc1c(cc(cc1C)C)C)S[C@H]2[NH+]=c3cccnc3=[NH+]2 C63558159
CCN1[C@@H](NN=C1SCC2[NH+]=c3ccccc3=[NH+]2)c4ccco4 C63596476
Cc1ccc(cc1)/N=C(\C)/c2c([nH]n(c2=O)C3[NH+]=c4ccccc4=[NH+]3)C C39357487
Cc1ccc2=[NH+][C@@H]([NH+]=c2c1)SCC(=O)Nc3cc(no3)C(C)C C63726680
Cc1ccc2=[NH+][C@H]([NH+]=c2c1)SCC(=O)Nc3cc(no3)C(C)C C63726684
CN(C)c1ccc(cc1)NC(=O)CSC2[NH+]=c3ccccc3=[NH+]2 C63730846
CCN(CC[C@@H]1[NH+]=c2ccc(cc2=[NH+]1)C)C(=O)c3c4c([nH]n3)CCC4 C63868740
CC[NH+](CC)CCC(=O)NCc1ccc2=[NH+][C@@H]3CCCCC3=c2c1 C64110707
c1ccc2=[NH+]CC(=c2c1)CCCC(=O)N3CCC[C@H]3C[NH+]4CCCC4 C64292622
CC[C@H](CNC(=O)CC1=c2ccccc2=[NH+]C1)[NH+]3CCc4ccccc4C3 C64357457
Cc1ccsc1C[NH+](CC(=O)NC2CC[NH+](CC2)C3CC3)C(C)C C64515341
C[C@@H](COC)[NH2+]C1CCN(CC1)c2ccc(cc2)[C@H]3C=c4ccccc4=[NH+]3 C64636486
c1ccc(cc1)N2[C@H](NN=N2)SCC3[NH+]=c4ccccc4=[NH+]3 C65042745
CC(C)[NH+]1CCC(CC1)[NH2+]CC2(CCCCC2)N3CCOCC3 C65424529
C[C@@H]1C[C@H](C[NH+](C1)CCCNC(=O)N2CC[C@@H](C2)[NH+]3CCCC3)C C66178498
C1CCC(C1)C[NH+]2CCC(CC2)NC(=O)N3CC[C@H](C3)[NH+]4CCCC4 C66191651
CC(C)N(C1CCCCC1)C(=O)C[NH+]2CCC[C@H]2C[NH+]3CCCC3 C66535022
c1cc(cc(c1)F)C[C@H]2CCC[NH+]2CC(=O)NC3CC[NH+](CC3)C4CC4 C66962006
C[C@H]1C[C@@H]1c2ccc(o2)C[NH2+]Cc3ccc([nH+]c3)N4C[C@H](O[C@H](C4)C)C C67120818
Cc1ccc(cc1)C[NH+](C)CC(=O)Nc2c3ccccc3oc2C(=O)C C08072926
CC(C)c1ccc(cc1)S(=O)(=O)NC[C@@H](c2ccco2)[NH+](C)C C10089078
CCCc1cc(no1)[C@H]2CCC[NH+]2Cc3c[nH]nc3c4cccs4 C15866874
C[NH+](C)C1(CCCCC1)CNCc2ccccc2[N+](=O)[O-] C20094661
CC(C)CC[NH2+]Cc1cccn1c2nnc(s2)N3CCCC3 C20576508
Cc1cc(nc([nH+]1)N2[C@@H]3CC[C@H]2CC(C3)(c4ccccc4)O)N(C)C C04967310
CCC[NH2+][C@H](c1ccc(o1)[N+](=O)[O-])c2cc(ccc2Cl)Cl C35585017
C[C@H]1C[C@@H]([C@@H](C[NH+]1C)C)Nc2ccc(cc2)c3nnco3 C36908326
CC[C@@H](C)[C@@H](C(=O)OC)[NH2+]Cc1cc2c(c(c1)Cl)OCO2 C37102888
CC[C@H](C)[C@@H](C(=O)OC)[NH2+]Cc1cc2c(c(c1)Cl)OCO2 C37102889
C[C@H](c1cccc(c1)[N+](=O)[O-])[NH2+]Cc2ccc(o2)Br C37775544
Cc1cc(oc-2c/c(=[NH+]\C(=O)[C@H](C)Oc3ccccc3)/ccc12)O C37868675
C[C@@H](CNc1cc(cc(c1)F)[N+](=O)[O-])C[NH+]2CCCCC2 C38042150
Cc1ccc(cc1)C[NH2+]CCOc2ccc(cc2)[N+](=O)[O-] C38079387
C[C@H](c1ccc(cc1)Oc2cc(ccc2[N+](=O)[O-])F)[NH2+]C C38081203
CC[NH2+][C@H](Cc1c(cccc1Cl)F)c2ccc(o2)[N+](=O)[O-] C38131754
CC[NH2+][C@H](Cc1ccc(cc1)[N+](=O)[O-])c2ccc(o2)Br C38133882
Cc1nc(nc(n1)c2ccccc2O)/C=C/C3=c4ccccc4=[NH+]C3 C38773785
C[C@@H]1CCC[C@](C1)(CNc2ccccc2[N+](=O)[O-])[NH+](C)C C40669968
CC(C)(CNC(=O)N(C)Cc1ccc(cc1)OC(F)F)[NH+](C)C C45563903
CC1CC[NH+](CC1)[C@H](CNC(=O)N(C)Cc2ccco2)C(C)C C46253650
CC(C)C[C@@H](C[NH+](C)C)Nc1ccc(cc1F)[N+](=O)[O-] C49558289
CCNc1ccc(cc1C[NH+]2C[C@H](C[C@@H](C2)C)C)[N+](=O)[O-] C50792018
CCCC1CC[NH+](CC1)Cc2ccc(c(c2)[N+](=O)[O-])NC C50906004
C[C@@H](C(C)C)[NH+](Cc1ccccc1Cl)Cc2[nH+]c(co2)C(=O)[O-] C35698974
c1c(cc(c(c1Cl)OC[C@H]2CC[NH2+]C2)Cl)[N+](=O)[O-] C51890783
c1ccc2c(c1)cccc2C[NH2+]Cc3ccc(o3)[N+](=O)[O-] C52060637
C[C@H]1CCC[C@@](C1)(CNC(=O)N(Cc2ccco2)C3CC3)[NH+](C)C C52586491
CC(C)[NH+](C)CCCNc1nn2cc(nc2s1)C(C)(C)C C54058592
Cc1ccccc1[C@@H](C)NC(=O)N(CC[NH+](C)C)Cc2ccc(o2)C C56778663
Cn1cc[nH+]c1[C@H](c2ccccc2)NCc3cc4cccc(c4o3)OC C40091396
C[C@@H]([C@H]1CCCC[NH+]1CCOC)NC(=O)OC(C)(C)C C60343083
CCC[NH2+][C@@H](Cc1ccccc1[N+](=O)[O-])[C@H]2CCCOC2 C62237323
CC(C)(C)[NH2+]Cc1ccc(c(c1)[N+](=O)[O-])OC/C=C/Cl C62730624
CC(C)(C)[NH2+]Cc1cc(ccc1OC/C=C/Cl)[N+](=O)[O-] C62732015
CC(C)(C)[NH2+]Cc1cc(cc(c1OCc2ncon2)Cl)Cl C62732901
CCC[NH2+][C@H](CC)Cc1c(cc(cn1)Br)[N+](=O)[O-] C63031025
CCC[NH2+][C@@H](C)[C@H](C)c1cc2c(cc1[N+](=O)[O-])sc(n2)C C63033260
CCC[NH2+][C@H](Cc1cc(ccn1)[N+](=O)[O-])c2ccccc2 C63033993
CCC[NH2+][C@H](C)[C@H](CC)c1c(cc(cn1)Br)[N+](=O)[O-] C63036681
Cc1cc(ccc1[N+](=O)[O-])N2CCCC[C@H]2[C@@H]3CCC[NH2+]3 C63190791
CN(C)c1ccc(cc1)/C=C/C2=N[C@@H]([NH+]=N2)c3ccccc3O C39273724
c1ccc(c(c1)/C=N/N2[C@@H](N=[NH+]C2=S)c3ccccc3F)O C38976090
CCC[C@@H]1CCCN(CC1)C(=O)NCCCCn2cc[nH+]c2 C64226168
Cc1ccc(cc1)c2nc(on2)C[NH+]3CCC[C@H]3c4ccc[nH]4 C65607216
Cc1c(n(c(c1C#N)NC(=O)C[NH+](C)CC(C)C)C2CCCC2)C C65961922
Cc1ccc(cc1)[C@@H](CNC(=O)N(C)Cc2c(ncs2)C)[NH+](C)C C66599240
C[C@H](CC(=O)N1CCC[C@@H]1C[NH+]2CCCC2)NC(=O)C3CCCCC3 C66642962
CC1(CCCC1)CNC(=O)N2CCN(CC2)C[C@H]3CCCC[NH+]3C C66716602
CCO[C@@H]1CCCN(C1)C(=O)NC[C@@H](C2CCCCC2)[NH+](C)C C67602436
Cc1ccc(cc1)C(=O)c2coc3c2c(c(cc3)O)C[NH+]4CCOCC4 C01196154
CC[NH+](CC)CCCNc1c(nc(o1)c2ccc(cc2)Cl)C#N C02370940
C[C@H](CCc1ccco1)[NH2+][C@H](C)c2cccc(c2)[N+](=O)[O-] C20145236
CC(C)(C)c1ccc(cc1)OCC(=O)NC[C@H](c2ccco2)[NH+](C)C C22381177
Cc1c(cccc1Cl)n2c(nnn2)C3(CCCCC3)[NH2+]C(C)C C22436693
CC(C)(C)c1cc(on1)NC(=O)C[NH+](C)[C@@H]2CCCc3c2cccc3 C32753298
C[C@@H](c1ccco1)NC(=O)C[NH+]2[C@H]3CCCC[C@H]3C[C@@H]2C(=O)OC C32916325
CC[NH2+][C@@H](c1ccc(o1)[N+](=O)[O-])c2csc3c2cccc3 C35554848
CCC[NH2+][C@@H](c1ccc(cc1)CC)c2ccc(o2)[N+](=O)[O-] C35582529
CCC[NH2+][C@H](c1ccc(o1)[N+](=O)[O-])c2cc(sc2Cl)Cl C35585267
C[C@H](CCc1ccco1)[NH2+][C@@H](C)c2ccc(cc2)[N+](=O)[O-] C37177118
CCOC(=O)[C@@H]1C(=c2cc(ccc2=[NH+]1)F)NC(=O)CCC3CCCC3 C38610374
C[C@@H](c1ccccc1[N+](=O)[O-])NC[C@@H](CC(C)C)[NH+](C)C C20526277
CCCCc1cc(=O)oc2c1cc(c(c2C)O)[C@@H]3C=CN=[NH+]3 C39148568
COc1ccc(c(c1)O)[C@H]2C(=CN=[NH+]2)Oc3ccc(cc3)Cl C39580015
CC(C)CC[NH2+]Cc1ccc(cc1)Oc2nnnn2c3ccccc3 C40721981
c1ccc(cc1)OCC[NH2+]Cc2cc(ccc2Cl)[N+](=O)[O-] C42895122
CCCN(Cc1ccccc1)C(=O)NC[C@@H](c2ccco2)[NH+](C)C C43138254
C[C@H](C[NH+]1CCCC1)Nc2ccc(cc2Br)[N+](=O)[O-] C43596753
C[C@H](CC[NH+](C)C)Nc1ccc(cc1Br)[N+](=O)[O-] C43596793
Cc1ccc(c(c1)O)C(=O)O[C@H](C)C(=O)C2=c3ccccc3=[NH+]C2 C44645717
Cc1cccc(c1[N+](=O)[O-])C(=O)NC[C@H](C2CCCCC2)[NH+](C)C C45775035
Cc1cc(c(c(c1)C)NC(=O)C[NH+](C)Cc2ncc(o2)C(C)(C)C)C C46502829
C[C@H](CC[NH+](C)C)Nc1ccc(c(c1)C(F)(F)F)[N+](=O)[O-] C49558742
Cc1cc(c(cc1C)[N+](=O)[O-])NC2CC[NH+](CC2)C(C)C C50439245
CC[C@H](C)COc1cc(ccc1[N+](=O)[O-])C[NH2+]C(C)(C)C C50517310
CCCNc1ccc(cc1C[NH+](C)[C@@H](C)C(C)C)[N+](=O)[O-] C50814100
C=CCN(Cc1cccs1)C(=O)Nc2cccc(c2)c3c[nH+]co3 C52472277
CCN(CC)C(=O)[C@@H](C)[NH+]1CCC(CC1)NC(=O)OC(C)(C)C C52909900
CC(C)(C)CC(C)(C)[NH2+]CC(=O)N1CCc2c1ccc(c2)[N+](=O)[O-] C53123715
CC(C)C[C@H](CN(C)C)[NH2+]Cc1cc(ccc1Cl)[N+](=O)[O-] C37166928
C[C@H](c1ccccc1[N+](=O)[O-])[NH2+][C@H](CC(C)C)CN(C)C C37166976
CCCOc1nc(nc(n1)Cl)NCC(C)(C)C[NH+](C)C C61536343
C[C@@H](CNc1ccc(cc1[N+](=O)[O-])Br)C[NH+]2CCCC2 C61591085
CC(C)C[NH2+]Cc1cc(ccc1OCC(=C)Br)[N+](=O)[O-] C62732061
CC(C)(C)[C@H](Cc1ccc2c(c1[N+](=O)[O-])ncs2)[NH2+]C C63029781
CCC[NH2+][C@@H](C)[C@@H](CC)c1ccc(cc1[N+](=O)[O-])[N+](=O)[O-] C63036602
CCC[NH2+][C@@H](C)[C@H](CC)c1ccc(cc1[N+](=O)[O-])[N+](=O)[O-] C63036604
CC(C)CN(CCOC)C(=O)NC1CC[NH+](CC1)CC2CCCC2 C63407764
CC[C@]1([C@](N(C(=O)O1)CCC2=c3cccc(c3=[NH+][C@@H]2C)Cl)(C)O)C C63515170
CCOC(=O)c1c([nH]/c(=N/N=C/C2=c3ccccc3=[NH+]C2)/s1)C C38815563
C[C@H](C(=O)NCCC1=CCCCC1)OC(=O)c2ccc3c(c2)N=[NH+]C3 C64201819
Cc1ccc(c(c1)[N+](=O)[O-])NC(=O)C[NH+](C2CCCC2)C3CC3 C64808023
Cc1ccc(cc1)[C@@H](CNC(=O)N2C[C@@H](OC(C2)(C)C)C)[NH+](C)C C65467932
C[C@H](CC(=O)N(CC[NH+](C)C)C1CCCC1)NC(=O)C2CCCC2 C66148283
Cc1cccc(c1OCCCNC(=O)N2CC[C@@H](C2)[NH+]3CCCC3)C C66188068
CCN(CC)c1ccc(cc1F)C[NH2+]Cc2cccc(c2)[N+](=O)[O-] C66906405
CCN(CC)c1ccc(cc1F)C[NH2+]Cc2ccc(cc2)[N+](=O)[O-] C66906419
CCCCc1nc(on1)[C@H](C)Nc2cccc3c2C[NH+](C3)CCC C66968429
CC(C)c1nc(on1)CCC[NH2+]Cc2c3ccccc3ccc2OC C66992815
C[C@@H]1C[C@]([C@@H](C[NH+]1C)C)(CC[NH2+]Cc2ccc(cc2)OC(C)C)O C04859447
CCCc1cc(c(c(c1O)C[NH+]2CCCCC2)O)C[NH+]3CCCCC3 C01701311
C[NH+](C)[C@@H](CN/C=C\1/C=c2ccccc2=[NH+]C1=O)c3ccccc3Cl C27064363
CCCCC[NH+](C)[C@@H](C[NH3+])c1cc2c(c(c1)Br)OCO2 C37165246
CCc1ccc(cc1)[C@@H]2C[C@H](N=[NH+]2)C(=O)N/N=C/C3=c4ccccc4=[NH+]C3 C38826214
CCc1ccc(cc1)[C@H]2C[C@H](N=[NH+]2)C(=O)N/N=C/C3=c4ccccc4=[NH+]C3 C38826216
CCc1ccc2=[NH+][C@H]3C(=c2c1)N=NC(=[NH+]3)N/N=C/c4cccc(c4)F C39935563
Cc1ccc2=[NH+][C@H]([NH+]=c2c1)/C(=C\c3ccccc3OCC(=O)OC)/C#N C39964819
CC(C)c1ccc(cc1)NS(=O)(=O)c2ccc3=[NH+]C(=O)[NH+]=c3c2 C39975876
Cc1ccccc1N/N=C(/C=O)\[C@H]2C(=O)[NH+]=c3ccccc3=[NH+]2 C40151143
CCC[NH2+]Cc1cc(oc-2c/c(=[NH+]\C(=O)OCC)/ccc12)O C40161233
CC(C)[NH+](C)CCCCNC(=O)[C@H]1C[C@@H]2CCCC[C@@H]2[NH2+]1 C41679664
C[C@@H](CC(C)C)[NH+](C)[C@@H](C[NH3+])c1cc2c(c(c1)Br)OCO2 C42577576
CCC[NH2+]Cc1c(nc2n1ccs2)[NH+](CC3CC3)C(C)C C42588886
CC(C)[NH+](C)CCCC[NH2+]Cc1cc2c(c(c1)Br)OCO2 C44583395
CCOC(=O)[C@@](C)(CC[NH+]1[C@@H](CCC[C@@H]1C)C)[NH2+]C(C)C C45231973
C[C@@H]1CCCC[C@@H]1[NH+](C)CCCC[C@@](C)(C(=O)OC)[NH3+] C45423573
C[C@H]1CCCC[C@H]1[NH+](C)CCCC[C@@](C)(C(=O)OC)[NH3+] C45423576
Cc1c([nH+]c[nH]1)CN2CC[C@@]3(C2)CCC[NH+](C3)Cc4ccc(cc4)C(C)C C45971751
C1CC[C@@H]2[C@H](C1)CCC[NH+]2CC(=O)NC[C@@H]3CC[NH+](C3)CC(F)(F)F C51476691
CC(C)[NH2+]Cc1cc(on1)C[NH+]2CCC(CC2)C(C)(C)C C52373620
C[C@H](CC(C)C)[NH+](C)Cc1cc(no1)C[NH2+]C(C)(C)C C52571908
CC(C)C[NH+](Cc1cc(no1)C[NH2+]C(C)(C)C)C(C)C C52572588
C[C@@H]1CCC[C@@H]([C@@H]1C)NC(=O)[C@@H](C)[NH+]2CCC(CC2)CC[NH+](C)C C56523788
CCC[NH2+]Cc1c(nc2n1ccs2)[NH+]3CCC[C@@H]([C@@H]3C)C C50565969
CC[NH2+][C@@H](C)CC(=O)NCC1(CCCCC1)[NH+](C)C C61273560
CC[NH+](c1c(n2ccsc2n1)C[NH2+]C(C)(C)C)C(C)C C62735160
CC[C@@H](C)[NH+](C)c1c(n2ccsc2n1)C[NH2+]CC(C)C C62735387
c1cc2=[NH+][C@@H]([NH+]=c2cc1[N+](=O)[O-])SCC(=O)NC3CCCCC3 C63110674
c1cc2=[NH+][C@@H]([NH+]=c2cc1[N+](=O)[O-])SCC(=O)NC3CCCCCC3 C63119325
CN(C)c1ccc(cc1)/C=N/NC2=N[C@H]3C(=c4ccccc4=[NH+]3)N=[NH+]2 C39747173
C[C@@H](C(=O)N[C@@H]1Nc2ccccc2S1)SC3[NH+]=c4ccccc4=[NH+]3 C63221280
C[C@H](C(=O)N[C@@H]1Nc2ccccc2S1)SC3[NH+]=c4ccccc4=[NH+]3 C63221282
C[C@@H](C(=O)N[C@H]1Nc2ccccc2S1)SC3[NH+]=c4ccccc4=[NH+]3 C63221283
Cc1ccc(cc1)NC(=O)CS[C@@H]2[NH+]=c3ccc(cc3=[NH+]2)[N+](=O)[O-] C63240023
Cc1cccc2=C3[C@H]([NH+]=c12)N=C([NH+]=N3)N/N=C\c4ccc(cc4)N(C)C C39732730
c1ccc2=[NH+]C([NH+]=c2c1)S[C@@H](C(Cl)(Cl)Cl)NC(=O)CF C63425797
Cc1cccc2=[NH+][C@H]([NH+]=c12)SCC(=O)N[C@H](CC(C)C)C(=O)OC C63426910
Cc1cccc2=C3[C@@H]([NH+]=c12)N=C([NH+]=N3)N/N=C/C(=C/c4ccco4)/C C39205149
CCN(C1[NH+]=c2ccccc2=[NH+]1)/N=C/c3c4ccccc4ccc3O C63503328
C[C@@H]1C(=c2cc(ccc2=[NH+]1)OC)CC[NH2+]C[C@@H]3CN(c4c3cccc4)C C63513961
COc1ccc(cc1)[C@@H](CS[C@H]2[NH+]=c3ccc(cc3=[NH+]2)Cl)O C63717820
C[C@@H](C(=O)N(C)C1(CCCCC1)C#N)SC2[NH+]=c3ccccc3=[NH+]2 C63746612
CCCC[NH+](Cc1ccco1)C[C@@H]2C=c3ccc(cc3=[NH+]C2=O)F C63832891
CCN(CC[C@H]1[NH+]=c2ccc(cc2=[NH+]1)C)C(=O)[C@@H]3COc4ccccc4O3 C63869451
C[C@@H](c1ccc2=[NH+]C(=O)[NH+]=c2c1)NC(=O)Nc3ccccc3C(F)(F)F C64127700
Cc1ccc(c(c1)C)NC(=O)CSC2[NH+]=c3ccccc3=[NH+]2 C64136859
C1CCC(C1)C[NH+]2CCC(CC2)NC(=O)N3CCC[NH+](CC3)C4CC4 C64228901
Cc1ccc(cc1)NC(=O)CC(=O)NCC[C@@H]2[NH+]=c3ccc(c(c3=[NH+]2)C)C C65375743
C[C@@H]1CCC[NH+](C1)C(C)(C)C[NH2+]Cc2ccc(cc2)N3CCOCC3 C67222476
CC(C)Cc1c2c(c(c([nH+]1)N3CCN(CC3)C(=O)c4ccc(cc4)[N+](=O)[O-])C#N)CC(OC2)(C)C C02226261
Cc1c(c(=O)oc2c1c(cc3c2CCC(O3)(C)C)OCC(=O)N(C)CC(=O)N4CC[NH+](CC4)C)C C08765365
COc1ccc(cc1)C(=O)[C@@H]2[C@H]3[C@@H]([C@@H]4[NH+]2C=Cc5c4cccc5)C(=O)N(C3=O)c6ccc(cc6)[N+](=O)[O-] C09019727
CC(C)c1ccc(cc1)N2C(=O)[C@H](C(=O)NC2=S)/C=N/C[C@@H]3c4c(cc5c(c4OC)OCO5)CC[NH+]3C C08964647
Cc1cc(ccc1N2C(=O)[C@@H]3[C@H]4c5ccccc5C=C[NH+]4[C@@H]([C@@H]3C2=O)C(=O)c6ccc(cc6)OC)[N+](=O)[O-] C09318292
c1cc2c(cc1Br)sc(n2)N(CCC[NH+]3CCOCC3)C(=O)c4ccc(o4)[N+](=O)[O-] C09400992
CC[NH+](CC)CCN(c1nc2ccc(cc2s1)S(=O)(=O)C)C(=O)c3ccc(cc3)[N+](=O)[O-] C10818543
Cc1ccc(cc1)OCC(=O)N2CCc3c(c(cc(=O)n3CC2)OCC[NH+]4CCCCC4)C(=O)OC C11840010
c1cc(ccc1N2CC[NH+](CC2)[C@H]3CC(=O)N(C3=O)c4ccc(cc4)OC(F)(F)Cl)[N+](=O)[O-] C08855086
CCc1ccc2c(c1)cc(c(=O)[nH]2)[C@@H](c3nnnn3Cc4ccco4)[NH+]5CCN(CC5)c6cccc(c6C)C C13023293
Cc1ccc(c2c1cc(c(=O)[nH]2)[C@@H](c3nnnn3C(C)(C)C)[NH+]4CCN(CC4)c5ccc(cc5)OC)C C06244766
Cc1ccc(c2c1cc(c(=O)[nH]2)[C@H](c3nnnn3C[C@@H]4CCCO4)[NH+]5CCN(CC5)c6ccc(cc6)F)C C06244923
Cc1cc(c2c(c1)cc(c(=O)[nH]2)[C@@H](c3nnnn3C(C)(C)C)[NH+]4CCN(CC4)c5nc6ccccc6s5)C C06300625
Cn1cnnc1Sc2ccc(o2)C[NH+]3C[C@H](CN(C(=O)C3)C4CCCCC4)OCc5ccccn5 C14541074
c1ccc2c(c1)C=C[NH+]3[C@H]2[C@H]4[C@@H]([C@H]3C(=O)c5cccc(c5)[N+](=O)[O-])C(=O)N(C4=O)c6cccc(c6)[N+](=O)[O-] C16037627
C[NH+]1CCc2cc3c(c(c2[C@@H]1C/N=C/C4C(=O)N=C(N(C4=O)c5ccccc5Cl)S)OC)OCO3 C09109132
Cc1ccc2c(c1)c(=O)c(co2)[C@H](c3nnnn3C4CCCC4)[NH+]5CCN(CC5)C(=O)c6ccco6 C04355212
c1cc(sc1)CN(c2ccc3c(c2)OCCO3)C(=O)C[NH+]4CCN(CC4)c5ccc(cc5)[N+](=O)[O-] C20683752
CCN(CC)S(=O)(=O)c1ccc(c(c1)[N+](=O)[O-])N2CCN(CC2)Cc3cn4ccccc4[nH+]3 C21835591
c1ccc(cc1)N([C@H]2CCS(=O)(=O)C2)C(=O)C[NH+]3CCN(CC3)c4c(nc(o4)c5ccco5)C#N C23075642
Cc1cc(ccc1N2C(=O)[C@@H]3[C@H]4c5ccccc5C=C[NH+]4[C@H]([C@H]3C2=O)C(=O)c6ccc(cc6)OC)[N+](=O)[O-] C16037915
CCN(CC)S(=O)(=O)c1cc(ccc1N2CCN(CC2)Cc3cn4ccccc4[nH+]3)[N+](=O)[O-] C32853476
Cc1c(c(n(n1)c2ccc(nn2)c3ccccc3)C)S(=O)(=O)N4CCN(CC4)c5cccc[nH+]5 C33307999
CCC[NH+]1CCN(CC1)c2nc3c(c4c(s3)COC(C4)(C)C)c(=O)n2CC(=O)N5CCOCC5 C34734629
CC(C)Cn1c(=O)c2c3c(sc2nc1N4CC[NH+](CC4)CC(=O)N5CCOCC5)COC(C3)(C)C C34735101
CCN(CC)C(=O)Cn1c(=O)c2c3c(sc2nc1N4CC[NH+](CC4)CC(=O)N5CCCCC5)CCC3 C34748090
Cc1ccc(cc1[N+](=O)[O-])C(=O)N2CCc3c(c(nc([nH+]3)N4CCN(CC4)c5ccccc5)N(C)C)C2 C34756338
Cc1ccc(cc1[N+](=O)[O-])C(=O)N2CCc3c(c(nc(n3)N4CC[NH+](CC4)C)Oc5ccc(c(c5)F)F)C2 C34760239
c1ccc2c(c1)CCN(C2)c3nc4c(c(n3)N5CCOCC5)C[NH+](CC4)Cc6cccc(c6)[N+](=O)[O-] C35919057
Cc1ccc(cc1[N+](=O)[O-])C(=O)N2CCc3c(c(nc(n3)N4CC[NH+](CC4)C)Oc5ccc(cc5)F)C2 C35920706
COc1ccccc1n2c3c(c(n2)CN(C4CC4)C(=O)c5cccc(c5)[N+](=O)[O-])C[NH+](CC3)CC=C C35931256
CCN1C(=C([C@@H](NC1=O)c2ccc(cc2)Cl)C(=O)OCC)C[NH+]3CCCN(CC3)C(=O)c4ccco4 C36013858
c1ccc(c(c1)c2nnc(o2)C[NH+]3CCN(CC3)c4c(nc(o4)c5ccco5)C#N)Br C36821985
Cc1ccc(cc1)c2nnc(o2)C[NH+]3CCC4(CC3)CC(=O)c5c(c(c6c(c5OC)cco6)OC)O4 C39227252
Cc1ccc(cc1S(=O)(=O)N2CCC(CC2)C(=O)N3CCC(CC3)C[NH+](C)C(C)C)[N+](=O)[O-] C39563839
Cc1ccc(cc1)c2nc(on2)[C@@H](C)[NH+]3CCN(CC3)CN4C(=O)C5([C@@H](CCC[C@@H]5C)C)NC4=O C40072792
Cc1ccc(cc1)c2nc(on2)C[NH+]3CCC(CC3)C(=O)N4CCN(CC4)C(=O)OC(C)(C)C C40927440
CC(C)(C)OC(=O)N1CCN(CC1)C(=O)C2CC[NH+](CC2)Cc3nc(no3)c4ccc(cc4)C(F)(F)F C40929283
Cc1cccc(c1)c2nnc(o2)C[NH+]3CCC(CC3)C(=O)N4CCN(CC4)C(=O)OC(C)(C)C C41270656
CCc1nc(no1)c2ccc([nH+]c2)N3CCN(CC3)C(=O)[C@@H]4CC(=O)N(C4)c5ccc(cc5)Cl C44094712
CC(C)c1nc(no1)c2ccc([nH+]c2)N3CCN(CC3)C(=O)[C@H]4CC(=O)N(C4)c5ccc(cc5)F C44095358
CC(C)c1nc(no1)c2ccc([nH+]c2)N3CCN(CC3)C(=O)COc4cccc5c4OC(C5)(C)C C44095406
c1cc(ccc1N2C[C@H](CC2=O)C(=O)N3CCN(CC3)c4ccc(c[nH+]4)c5nc(on5)C6CC6)F C44096013
c1cc(c(cc1[N+](=O)[O-])C(=O)N2CCN(CC2)c3ccc(c[nH+]3)c4nc(on4)C(F)(F)F)Cl C44097086
C[C@@H](c1ccc(cc1)n2cncn2)[NH+](C)CC(=O)N3[C@@H](CC(=N3)c4cc5ccccc5o4)c6ccco6 C45560150
c1cc(ccc1C[NH+]2CCC(CC2)n3cnc4c3nc(nc4N5CCOCC5)c6cc(c[nH+]c6)[O-])Cl C43204095
CC(C)(C)OC(=O)N1CCC(CC1)CC(=O)N2CCN(CC2)Cc3cc(=O)n4ccsc4[nH+]3 C60161810
C[C@@H](C(=O)C1=c2ccccc2=[NH+]C1)S[C@@H]3NN=C(O3)c4cccc(c4)S(=O)(=O)N5CCOCC5 C39939619
C[C@H]1[C@@H](C(=O)N(N1C)c2ccccc2)N[C@@H]3/C(=N/S(=O)(=O)c4cccc(c4)Cl)/N=c5ccccc5=[NH+]3 C38994940
C[C@H]1[C@H](C(=O)N(N1C)c2ccccc2)N[C@@H]3/C(=N/S(=O)(=O)c4cccc(c4)Cl)/N=c5ccccc5=[NH+]3 C38994942
C[NH+]1CC[C@@]23[C@@H](C1)[C@@H](c4cccc(c4O2)OC)[C@@H](C(=O)N3)C(=O)c5ccccc5OC C04598678
C[C@H]1CCCC[C@@]12C(=O)N(C(=O)N2)CC(=O)N3CC[NH+](CC3)C/C=C/c4ccccc4 C09647846
c1ccc(cc1)[C@@H]2C[NH+](Cc3ccccc3O2)CCNC(=O)c4cc5ncccn5n4 C12030372
Cc1ccc(cc1)N2C(=O)[C@@H]3[C@H]([NH2+][C@@]([C@H]3C2=O)(C)C(=O)OC)c4ccco4 C12497266
Cc1ccc(cc1S(=O)(=O)N2CCOCC2)NC(=O)C[NH+]3C[C@@H](C[C@@H](C3)C)C C13096101
Cc1ccc(cc1S(=O)(=O)N2CCOCC2)NC(=O)C[NH+]3C[C@H](C[C@@H](C3)C)C C13096102
Cc1c(nn(n1)c2ccccc2)C(=O)NC[C@@H](c3ccco3)[NH+]4CCCCC4 C15988710
c1ccc(c(c1)NC(=O)C[NH+]2CCN(CC2)C(=O)/C(=C/c3ccco3)/C#N)Cl C32407595
C[C@@H]1CN(C[C@@H](O1)C)CC(=O)NC2=c3cc(ccc3=[NH+][C@@H]2C(=O)OC)Cl C38604733
CCc1ccc(cc1)N2C(=O)/C(=C\C3[NH+]=c4ccccc4=[NH+]3)/C(=O)N=C2[O-] C38592670
CC(=O)c1ccc(cc1)NC(=O)CSC2=N[C@@H]3C(=c4ccccc4=[NH+]3)N=N2 C39582616
Cc1ccc2=C[C@@H](C(=O)[NH+]=c2c1)CCNC(=O)c3cccc(c3C)[N+](=O)[O-] C39724374
c1cc(oc1)[C@H](CNC(=O)c2cc(c(c(c2F)F)F)[N+](=O)[O-])[NH+]3CCCC3 C41111568
CCN(CC)C(=O)N1CCN(CC1)C(=O)NC[C@H](c2cccs2)[NH+](C)C C43143999
C[C@@H]1CN(C[C@H](O1)C)C(=O)C2CCN(CC2)C(=O)NCC3(CCCC3)[NH+](C)C C43147506
c1ccnc(c1)C[NH+]2CCC(CC2)/[NH+]=C/c3cc(cc(c3[O-])[N+](=O)[O-])Cl C44012052
Cn1ccnc1[C@@H](c2ccc(cc2)F)NC(=O)N3CCN(CC3)c4cccc[nH+]4 C45587428
C[C@@H](C(=O)Nc1ccc(cc1)C(=O)OC(C)C)[NH+]2CCC3(CC2)OCCO3 C26937581
c1cc[nH+]c(c1)N2CCN(CC2)C(=O)[C@H]3CCCN(C3)C(=O)NCc4cccs4 C49426079
CC1CCC(CC1)NC(=O)N2CCN(CC2)Cc3cc(=O)n4ccsc4[nH+]3 C53518851
C[NH+](C)[C@@H](CNC(=O)N(C)C[C@@H]1COc2ccccc2O1)c3ccco3 C53525329
Cc1csc(n1)N2CCCN(CC2)C(=O)NC[C@@H](c3ccco3)[NH+](C)C C56549952
C[C@H](c1ccc(cc1)N2CC[NH+](CC2)C)NC(=O)N3CCC4(CC3)OCCO4 C56899386
Cc1cc(ccc1NC(=O)C[NH+]2CCCCC2)c3nn4c(nnc4s3)C C57334388
Cn1cccc1[C@H]2CCC[NH+]2CC(=O)Nc3ccc(cc3Cl)[N+](=O)[O-] C21857785
c1cc([nH+]cc1NC(=O)N2CCC(CC2)C(=O)N3CCCCCC3)N4CCCC4 C48083608
Cc1nc(on1)[C@@H]2CCCN(C2)C(=O)NCC3(CCCC3)[NH+]4CCSCC4 C61865223
Cc1ccc(cc1)[C@H]2N=[NH+]C(=S)N2/N=C/c3cc(c(c(c3)OC)O)OC C38898914
CCCNC(=O)c1ccc(cc1)N2C(=O)[C@@]3([C@@H]4C(=c5ccccc5=[NH+]4)CCN3C2=O)C C63351534
C[C@@H](C(=O)NC1CCCCC1)N2C(=O)[C@@]3([C@H]4C(=c5ccccc5=[NH+]4)CCN3C2=O)C C63362241
C[C@@]12[C@@H]3C(=c4ccccc4=[NH+]3)CCN1C(=O)N(C2=O)c5ccccc5C(=O)NCC=C C63362585
Cn1c2ccc(cc2n(c1=O)C)/C=C(\C#N)/C(=O)NCCC3=c4ccccc4=[NH+]C3 C63458268
c1ccc2=[NH+][C@H](C=c2c1)c3ccc(cc3)NC(=O)C4CCN(CC4)C(=O)c5cnccn5 C64024241
Cc1c2c(=O)[nH]c(nc2sc1C(=O)O[C@H](C)C(=O)C3=c4ccccc4=[NH+][C@H]3C)C C64052930
c1ccc2=[NH+]CC(=c2c1)/C=N/Nc3ccc(cn3)S(=O)(=O)N4CCCCC4 C64230970
CN(CCC1=NO[C@@H](N1)[C@@H]2C=c3ccccc3=[NH+]2)C(=O)c4ccc(o4)Br C65181439
CN(CCC1=NO[C@@H](N1)[C@H]2C=c3ccccc3=[NH+]2)C(=O)c4ccc(o4)Br C65181444
CN(CCC1=NO[C@@H](N1)[C@H]2C=c3ccc(cc3=[NH+]2)OC)C(=O)c4cccs4 C65181993
CN(CCC1=NO[C@@H](N1)[C@@H]2C=c3cc(ccc3=[NH+]2)Cl)C(=O)c4ccco4 C65183097
C[C@H]1CN=C2N1C=[NH+]C(=C2)N3CCN(CC3)C(=O)Nc4cccc(c4)SC C65265436
C[C@@H]1C(=c2cccc(c2=[NH+]1)F)CC(=O)N[C@H](C)c3nc(no3)c4ccccn4 C65527434
C[C@H](c1cccc(c1)N2CCOC2=O)NC(=O)N3CC[NH+](CC3)CC4CC4 C65995256
c1cc2c(cc1NC(=O)C(=O)N3CC[C@@H](C3)[NH+]4CCCC4)OC5(O2)CCCCC5 C66223608
c1ccc(cc1)/N=N/c2ccc(cc2)NC(=O)C(=O)N3CC[C@@H](C3)[NH+]4CCCC4 C66223792
CC[NH+]1CCC[C@H](C1)NC(=O)N2CCC(CC2)(C)N(C)C(=O)OC(C)(C)C C66701102
c1ccc(c(c1)/C=C/C[NH2+]C2CCN(CC2)c3ccc(cn3)C#N)[N+](=O)[O-] C67010982
c1cnn(c1)c2ccc(cc2Cl)NC(=O)N3CCN(CC3)c4cc[nH+]cc4 C67287317
C[C@@H](C(=O)Nc1nc2ccccc2s1)[NH+]3CCC[C@@H]3c4nnc5n4cccc5 C67375788
c1ccc(cc1)NC2CC[NH+](CC2)[C@@H]3CCN(C3=O)c4cccc(c4)[N+](=O)[O-] C67379167
CC(C)(C)C(=O)N1CCCN(CC1)C(=O)NC[C@H](c2ccco2)[NH+](C)C C67381652
CCc1ccc2c(c1)cc(c(=O)[nH]2)[C@H](c3nnnn3C[C@@H]4CCCO4)[NH+](CC)Cc5ccccc5 C06198275
Cc1cc(cc(c1)n2c(nnn2)SCC(=O)NC[C@H]3C[NH+](CCO3)Cc4ccccc4)C C09166802
COc1ccc(cc1)[C@H](CNC(=O)C2CCN(CC2)S(=O)(=O)c3ccc(cc3)C#N)[NH+]4CCCC4 C09494813
Cc1c(c([nH]c1C(=O)[C@H](C)Sc2nnc(n2c3ccccc3)C[NH+]4CCCC4)C)C(=O)OC C09874249
Cc1c(c([nH]c1C(=O)CSc2nnc(n2c3ccccc3)C[NH+]4CCCCC4)C)C(=O)OC C09877767
Cc1c(c(n(n1)C)C)NC(=O)[C@@H](C)Sc2nnc(n2c3ccc(cc3)F)[C@@H](C)[NH+]4CCCCC4 C11416285
Cc1c(c(n(n1)C)C)NC(=O)[C@H](C)Sc2nnc(n2c3ccc(cc3)F)[C@@H](C)[NH+]4CCCCC4 C11416286
c1ccc2c(c1)CCO[C@H]2CNC(=O)COc3ccc(nn3)N4CC[NH+](CC4)C5CCCCC5 C11783781
COc1ccc(cc1)/C=C/C[NH+]2CCc3nnc(n3CC2)CCNC(=O)c4ccc(cc4)OC C12035799
Cc1cccc(c1C)C(=O)Nc2c3ccc(nc3sc2C(=O)OC)C[NH+](C)[C@@H](C)c4ccon4 C12190984
Cc1cccc(c1C)C(=O)Nc2c3ccc(nc3sc2C(=O)OC)C[NH+](C)[C@H](C)c4ccon4 C12190985
COC(=O)c1c(cc(=O)n2c1CC[NH+](CC2)Cc3cccc(c3)OCCO)OC4CCCC4 C12193116
Cn1c(nnn1)SCC[NH2+]Cc2cn(nc2c3ccc(cc3)OC)c4ccccc4F C12299176
Cc1cc(c2cc(c(=O)[nH]c2c1)[C@@H](c3nnnn3C[C@@H]4CCCO4)[NH+](C(C)C)C(C)C)C C06301669
CC[C@H](c1nnnn1C[C@@H]2CCCO2)[NH+](Cc3ccccc3)Cc4cc5ccc(cc5[nH]c4=O)C C13063844
CC[C@H](c1nnnn1C2CCCC2)[NH+](Cc3cc4c(cc(cc4[nH]c3=O)C)C)C[C@@H]5CCCO5 C13064816
c1cc(oc1)C[NH+](Cc2ccco2)CC(=O)Nc3ccc(cc3)S(=O)(=O)N4CCCCC4 C13120988
CC[NH+](CC)CCN1[C@H](C(=C(C1=O)O)C(=O)c2ccc(cc2)Cl)c3cccc(c3)[N+](=O)[O-] C09086335
Cc1c(cn(n1)c2ccccc2)c3nc(on3)C(=O)NCC4CC[NH+](CC4)Cc5ccc(cc5)Cl C15729680
c1cc(n(c1)c2nnc(s2)N3CCCC3)C(=O)NCCCN4CC[NH+](CC4)C5CCCCC5 C21535283
c1cc(cc(c1)F)N(CC(=O)NCCC[NH+]2CCCC2)S(=O)(=O)c3ccc4c(c3)OCCO4 C22396385
Cc1c(c([nH]c1C(=O)[C@@H](C)Sc2nnc(n2c3ccc(cc3)F)[C@@H](C)[NH+](C)C)C)C(=O)OC C23483272
CCN(c1ccccc1)S(=O)(=O)c2ccc(nc2)N[C@@H](c3ccccc3OC)c4[nH+]ccn4C C12547167
COc1cc(c(cc1OC(F)F)[N+](=O)[O-])C(=O)NC[C@@H](c2cccs2)[NH+]3CCCC3 C25383798
CC(C)(C)n1c(nnn1)SCC(=O)NC[C@@H](c2ccc(cc2)OC)[NH+]3CCCCC3 C29798562
CC(C)Oc1ccc(cc1)NC(=O)C2CC[NH+](CC2)Cc3nc(no3)c4ccc(cc4)OC C30980380
C[C@@H](COc1ccccc1OC)NC(=O)[C@H]2CCC[NH+](C2)Cc3nc(no3)c4cccs4 C31058010
COc1ccc(cc1)c2cc(no2)C(=O)NC[C@@H](c3ccc(c(c3)OC)OC)[NH+]4CCCCC4 C32623091
C=CCn1c(nnc1SCC(=O)Nc2cccc3c2nsn3)CC[NH+]4CCCCC4 C32777090
Cc1cc(c(c(c1)C)CN2CC[NH+](S2(=O)=O)CC(=O)Nc3cc(cc(c3)OC)OC)C C33045448
Cc1c(c(n(n1)c2ccc(nn2)c3ccccc3)C)S(=O)(=O)NCC[NH+]4CCC(CC4)C C33308075
CC[C@H]1CCCC[NH+]1CCNS(=O)(=O)c2c(nn(c2C)c3ccc(nn3)c4ccccc4)C C33308080
C[C@@H](c1nnc(n1c2ccc(cc2)F)SCc3[nH]c(=O)c4c(csc4n3)c5ccco5)[NH+](C)C C24105444
Cc1ccc(cc1)Cn2c(=O)c(nn(c2=O)c3cc(cc(c3)C)C)C(=O)NCC[NH+](C)C C36094001
CC[C@H](c1nnnn1C[C@H]2CCCO2)[NH+](Cc3ccccc3)Cc4cc5cccc(c5[nH]c4=O)C C33937082
Cc1cc(cc(c1)OCC(=O)c2ccc3c(c2)N(C(=O)CO3)CC(=O)NCC[NH+](C)C)C C37513068
c1ccc(c(c1)/C=C/C(=O)NCC[NH+]2CCN(CC2)c3nc4ccc(cc4s3)[N+](=O)[O-])Cl C38778054
c1ccc(cc1)c2nc(on2)C[NH+]3CCC[C@H](C3)C(=O)NCc4ccc(cc4)N5CCOCC5 C38885345
C[C@H](c1nnc2n1CC[NH+](CC2)Cc3ccc(cc3)OC(C)C)NC(=O)COc4ccccc4 C20775731
c1ccc(cc1)C[NH+]2CCC(CC2)NC(=O)c3ccc(cc3)Oc4cc(ncn4)n5cccn5 C40855175
c1ccc(cc1)OCCn2c(=O)ccc(n2)C(=O)NCc3ccc([nH+]c3)N4CCCCCC4 C48249276
C[C@H](c1ccc(cc1)n2cncn2)N(C)C(=O)NCCC[NH+]3CCN(CC3)Cc4ccccc4 C59315142
CN(OC)S(=O)(=O)c1ccc(cc1)C(=O)NC[C@@H](c2ccccc2OC)[NH+]3CCCCC3 C59782812
COc1ccc(cc1)[C@H]2[C@@H]3[C@@H](C(=O)N2CCC4=c5cc(ccc5=[NH+]C4)OC)NN=C3c6ccco6 C63314723
CCCCCNC(=O)c1ccc(cc1)N2C(=O)[C@@]3([C@H]4C(=c5cc(ccc5=[NH+]4)OC)CCN3C2=O)C C63362323
C[C@@H]1c2ccc(cc2OC(=O)[C@H]1CCC(=O)NCCC3=c4cc(ccc4=[NH+]C3)OC)OC(=O)C C63385486
C[C@H]1c2ccc(cc2OC(=O)[C@H]1CCC(=O)NCCC3=c4cc(ccc4=[NH+]C3)OC)OC(=O)C C63385489
Cc1ccc2=[NH+][C@@H](C(=c2c1)NC(=O)CN3CCN(CC3)c4ccc(cc4)OC)C(=O)OC C38591766
CCOC(=O)[C@H]1C(=C(N=C1C)C(=O)N2CCC[C@H](C2)C(=O)NCCC3=c4cc(ccc4=[NH+]C3)C)C C64538954
CCCn1c2ccc(cc2nc1C[NH+]3CCC(CC3)C)NC(=O)c4ccccc4[N+](=O)[O-] C26121537
CC(C)[C@@H](c1nnc(n1CC=C)SCC(=O)c2cccc(c2)[N+](=O)[O-])NC(=O)c3ccccc3 C02881408
CC(C)[C@H](c1nnc(n1CC=C)SCC(=O)c2cccc(c2)[N+](=O)[O-])NC(=O)c3ccccc3 C02881409
c1ccc(cc1)S(=O)(=O)N(CC(=O)NCCSc2ccccn2)c3cccc(c3)[N+](=O)[O-] C02475985
CCOC(=O)c1c2c(sc1NC(=O)COC(=O)c3cccc(c3C)[N+](=O)[O-])CCCC2 C01919109
CCc1ccc(cc1)O[C@H](C)c2nnc(n2C)SCC(=O)Nc3ccc(cc3)[N+](=O)[O-] C09304867
CCn1c(nnc1SCC(=O)c2cccc(c2)[N+](=O)[O-])CCNC(=O)c3ccc(cc3)Cl C09327693
CCOc1ccc(cc1)C(=O)CCC(=O)OCC(=O)Nc2ccc(cc2Br)[N+](=O)[O-] C09386095
CCOc1ccc(c(c1)[N+](=O)[O-])NC(=O)COC(=O)[C@H](C)Oc2ccc(cc2)Br C09412270
CCCn1c(nnc1S[C@H](C)C(=O)Nc2ccc(cc2C(F)(F)F)[N+](=O)[O-])c3ccncc3 C09667214
Cc1ccccc1OCC(=O)NCC(=O)O[C@@H](c2ccc(cc2)[N+](=O)[O-])C(=O)c3ccccc3 C10042467
CCC1(C(=O)N(C(=O)N1)CC(=O)OCC(=O)/N=c/2\n(ccs2)Cc3ccccc3Cl)CC C10166855
CC1CCN(CC1)c2ccc(cc2[N+](=O)[O-])C(=O)OCC(=O)N[C@@H](Cc3ccccc3)C(=O)C C10210190
C=CCNS(=O)(=O)c1ccc(cc1)C(=O)OCc2nc3ccccc3c(=O)n2Cc4ccco4 C10912459
CCOC(=O)c1c2c(sc1NC(=O)[C@H](C)OC(=O)Cc3ccccc3[N+](=O)[O-])CCCC2 C11467447
CCCCN(CCCC)S(=O)(=O)c1ccc(cc1)C(=O)Nc2nnc(o2)c3ccccn3 C11634914
Cc1ccc(cc1)c2nnn(n2)CC(=O)N(c3ccccc3OC)[C@@H](C)C(=O)NCCC(C)C C12479282
Cc1ccc(cc1)NC(=O)CN(C)C(=O)CSc2nnnn2c3ccc(cc3)OC(F)(F)F C13114233
CCn1c(nnc1SCC(=O)c2cccc(c2)[N+](=O)[O-])[C@H](C)NC(=O)c3ccc(cc3)Cl C15019511
CCOc1cc(cc(c1OCC)OCC)c2nnc(o2)NC(=O)c3ccc4c(c3)scn4 C15391383
Cc1cc(nc(n1)SCc2cc(c(cn2)OC)OCC(=O)Nc3ccc(cc3OC)OC)C C15824433
c1ccc(cc1)S(=O)(=O)N(CC(=O)NCCSCc2ccco2)c3ccc(cc3)[N+](=O)[O-] C16156631
Cc1ccc(cc1)C2=NN([C@@H](C2)c3ccco3)C(=O)COC(=O)[C@H](C(C)C)NC(=O)c4ccco4 C18353176
CCOC(=O)c1c(csc1NC(=O)CSc2nnnn2c3ccccc3OC)CC(C)C C20979729
C[C@H](C(=O)Nc1ccc(c(c1)[N+](=O)[O-])F)Sc2nnc(n2CC=C)COc3ccccc3F C21683641
C[C@@H](C(=O)Nc1ccc(c(c1)[N+](=O)[O-])F)Sc2nnc(n2CC=C)COc3ccccc3F C21683643
C[C@@H](C(=O)Nc1ccc(cc1)[N+](=O)[O-])Sc2nnc(n2CC=C)COc3ccccc3F C21683651
CCCCn1c(=O)ccc(n1)C(=O)O[C@H](C)C(=O)Nc2c(c3c(s2)CCCC3)C(=O)OCC C22623369
CCOCCCN\1C(=O)[C@@H](S/C1=N\c2ccc(cc2)C)CC(=O)Nc3cccc(c3)[N+](=O)[O-] C28308566
CCOc1ccc(c(c1)[N+](=O)[O-])NC(=O)CSc2nc3cc(ccc3n2CCOC)Cl C32881765
CC[NH+](CC)CCN1[C@H](C(=C(C1=O)[O-])C(=O)c2ccc3c(c2)C[C@@H](O3)C)c4cccc(c4)[N+](=O)[O-] C35005639
CCCCS(=O)(=O)NCc1nnc(n1c2ccc(cc2)[N+](=O)[O-])SCc3ccccc3 C35213614
CCOC(=O)C1=C(N(C(=O)N[C@H]1c2ccc(cc2)OC)C)CN3CCN(CC3)C(=O)CC(C)C C35644763
c1ccc(cc1)C[C@@H](CN(CCc2nc(no2)c3cccc(c3)[N+](=O)[O-])Cc4ccco4)O C35743274
CC(C)(C)NC(=O)[C@@H](c1ccc(cc1)[N+](=O)[O-])N(Cc2ccco2)C(=O)[C@H](c3ccccc3)OC C36495053
CC(C)(C)CC(C)(C)NC(=O)[C@@H](c1ccc(cc1)[N+](=O)[O-])N(Cc2ccco2)C(=O)COC C36505561
CCCCNC(=O)[C@H](c1ccc(c(c1)OC)OC)N(C(=O)c2ccc(cc2)[N+](=O)[O-])C(C)(C)C C36593666
Cc1ccc(o1)CN([C@@H](c2ccc(cc2)[N+](=O)[O-])C(=O)NC(C)(C)C)C(=O)c3ccc(cc3)OC C36595621
Cc1ccc(o1)CN([C@H](c2ccc(cc2)[N+](=O)[O-])C(=O)NC(C)(C)C)C(=O)c3ccc(cc3)OC C36595622
Cc1ccc(o1)CN([C@@H](c2cccc(c2)OC)C(=O)NC(C)(C)C)C(=O)c3ccc(cc3)[N+](=O)[O-] C36603015
CCc1nn2c(=O)cc(nc2s1)COC(=O)c3ccc(cc3)NC(=O)COc4ccccc4C C08607371
CC1CCN(CC1)c2ccc(cc2[N+](=O)[O-])C(=O)O[C@H](C)C(=O)c3ccc(s3)CNC(=O)C C45555055
CCOc1ccc(cc1OCC)[C@H](C)NC(=O)/C(=C/c2ccco2)/n3c(nnn3)c4ccccc4 C57485632
CCN(CC)S(=O)(=O)c1ccc2c(c1)n(nn2)O[C@@H](C)C(=O)N[C@H](C)CCc3ccccc3 C21192760
CCN(CC)S(=O)(=O)c1ccc(c(c1)[N+](=O)[O-])OCC(=O)N[C@H](c2ccc(cc2)C)C3CC3 C58481166
CCN(CC)S(=O)(=O)c1ccc(c(c1)[N+](=O)[O-])O[C@H](C)C(=O)Nc2ccc(cc2F)C C21553596
Cc1ccc(cc1)SCCN/C(=C\2/C(=NN(C2=O)c3ccc(cc3)[N+](=O)[O-])CC(=O)OC)/C C20287284
COCCOc1c(cccc1Cl)NC(=O)/C(=C/c2ccco2)/n3c(nnn3)c4ccccc4 C60130725
C[C@@H]1CC[C@@H]([C@@H](C1)OC(=O)c2ccccc2NC(=O)COC(=O)CN3C(=O)CCC3=O)C(C)C C60384619
C[C@H]1CC[C@@H]([C@@H](C1)OC(=O)c2ccccc2NC(=O)COC(=O)CN3C(=O)CCC3=O)C(C)C C60384620
CCOC1=[NH+]C2=CC=C[C@H]([C@@H]2N1Cc3ccc(cc3)c4ccccc4c5[n-]nnn5)C(=O)OCC C66348862
Cc1cc(c2c(c1)cc(c(=O)[nH]2)CN(Cc3ccco3)S(=O)(=O)c4ccccc4[N+](=O)[O-])C C00914432
CN(c1ccc(cc1)C(=O)Nc2cccc(c2)[N+](=O)[O-])S(=O)(=O)c3ccc(cc3)OC C01066605
c1cc2c(c(c1)NC(=O)COC(=O)C3CCN(CC3)S(=O)(=O)c4cccs4)nsn2 C03416782
CCOC(=O)c1c(c(sc1NC(=O)[C@@H](C)n2c(c(c(n2)[N+](=O)[O-])Br)C)C)C C02883421
CC(C)N(C)S(=O)(=O)c1ccc(cc1)C(=O)Nc2nnc(o2)c3ccccc3OC C10098535
C[C@H]1CCCN(C1)c2ccc(cc2[N+](=O)[O-])C(=O)OCC(=O)Nc3cccc(c3)C#N C10210459
c1ccc2c(c1)c(=O)c3ccccc3n2CC(=O)OCC(=O)Nc4ccc(cc4[N+](=O)[O-])Cl C11276269
Cc1c(cc(c(n1)NC(=O)COC(=O)c2cc(ccc2N(C)C)[N+](=O)[O-])Cl)Cl C10017001
c1ccc(cc1)S(=O)(=O)N(CC(=O)NN=C2CCCCC2)c3ccc(cc3)[N+](=O)[O-] C12376830
Cc1ccccc1n2c(nnc2S[C@H](C)C(=O)Nc3ccnn3C(C)C)N4CCOCC4 C12643797
Cc1c(cco1)c2nnc(n2C)SCC(=O)Nc3cc(ccc3n4cncn4)C(F)(F)F C13164784
c1cc(oc1)c2c(nnc(n2)SCC(=O)Nc3ccc(cc3)N4CCOCC4)c5ccco5 C01344159
C[C@@H](c1nnc(n1C)SCC(=O)Nc2ccc(cc2)C(=O)C)N3c4ccccc4OCC3=O C15019051
Cc1cccn2c1nc(c(c2=O)Cc3nnc(n3C)SCC(=O)Nc4ccccc4OC)C C15859242
C[C@@H](C(=O)c1c[nH]c2c1cccc2)OC(=O)c3cc(ccc3[N+](=O)[O-])N4CCOCC4 C16319441
COc1ccc(cc1)NC(=O)[C@H](c2ccccc2)OC(=O)C3=CN4CCS(=O)(=O)N=C4C=C3 C16563396
c1ccc2c(c1)c(=O)n(nn2)COC(=O)c3cc(c(cc3Cl)Cl)S(=O)(=O)NC4CC4 C16666259
Cc1ccc(c(c1)N2C(=O)CCC(=N2)C(=O)OCC(=O)Nc3ccc(cc3)N4CCCC4=O)C C17711592
Cc1c(c(n(n1)Cc2c(c(c(c(c2F)F)F)F)F)C)NC(=O)CCn3cc(cn3)[N+](=O)[O-] C02755082
c1ccc(c(c1)NC(=O)COC(=O)c2cc(ccc2N3CCOCC3)[N+](=O)[O-])Br C20857175
Cc1ccc(cc1NC(=O)COC(=O)c2cc3c(c(c2)Cl)OCCO3)S(=O)(=O)N(C)C C21498581
C[C@H](C(=O)Nc1cccc(c1)S(=O)(=O)N(C)C)Sc2nnnn2c3cccc(c3)Cl C21532888
CC(=O)c1cc2c(cc1NC(=O)COC(=O)c3c4c(n(n3)c5ccc(cc5)F)CCC4)OCO2 C21696577
Cc1c(n(c(c1C#N)NC(=O)CSc2nnc(o2)c3ccco3)c4ccc(cc4)OC)C C24875684
Cc1ccc(c(c1)C)n2cnnc2S[C@H](C)C(=O)Nc3cc(ccc3OC)[N+](=O)[O-] C25097925
Cc1ccc(c(c1)C)n2cnnc2S[C@@H](C)C(=O)Nc3cc(ccc3OC)[N+](=O)[O-] C25097929
Cc1ccc(cc1)n2c(c(c(n2)C)NC(=O)COC(=O)c3cc4cnn(c4nc3C)C(C)C)C C26259161
CCN(Cc1cccc(c1)NC(=O)C2CCN(CC2)c3c(nc(o3)c4ccco4)C#N)C(=O)C C27043491
Cc1ccc(cc1)/N=C\2/N(C(=O)[C@H](S2)CC(=O)Nc3cccc(c3)[N+](=O)[O-])Cc4ccco4 C28308053
Cc1ccc(cc1C)/N=C\2/N(C(=O)[C@H](S2)CC(=O)Nc3ccc(cc3[N+](=O)[O-])OC)C4CC4 C28310449
Cc1ccc(c(c1)/N=C\2/N(C(=O)[C@H](S2)CC(=O)Nc3ccc(cc3[N+](=O)[O-])OC)C4CC4)C C28314513
CCN(CC(=O)Nc1c(cccc1Cl)Cl)C(=O)c2ccc(c(c2)[N+](=O)[O-])n3ccnc3 C33224432
Cc1cccc(c1NC(=O)CN2CCN(CC2)S(=O)(=O)Cc3ccccc3)[N+](=O)[O-] C12929073
CC(C)(C)NC(=O)[C@H](c1ccc2c(c1)OCO2)N(C(=O)c3ccc(cc3)[N+](=O)[O-])C(C)(C)C C36593755
Cc1ccc(cc1)Cc2c(=O)nc3n(n2)[C@@H](N=N3)SCC(=O)Nc4ccc(cc4)C(=O)C C39143348
Cn1cccc1C(=O)NC(=O)COC(=O)c2cccc(c2)S(=O)(=O)N3CCc4c3cccc4 C39595841
c1cc(c(cc1[N+](=O)[O-])NC(=O)COC(=O)/C=C/c2c(nc3n2ccs3)Cl)F C39608586
Cc1cc(n(n1)c2cc(ncn2)Oc3ccc(cc3)C(=O)Nc4ccc(cc4OC)OC)C C40855770
Cc1ccc(cc1)n2c(cnc2SCC(=O)Nc3cc(on3)C)c4cccc(c4)[N+](=O)[O-] C44086572
CN(C)/N=C(/[C@@H](C#N)c1nc(cs1)c2ccc(cc2)[N+](=O)[O-])\C(=O)Nc3ccc(cc3)Cl C48548123
Cc1ccc(cc1)N2CCN(C2=O)CC(=O)NCCn3c(=O)ccc(n3)c4ccco4 C49379793
Cc1ccc(cc1)O[C@@H](C)C(=O)Nc2ncc(s2)S(=O)(=O)c3ccc(cc3)[N+](=O)[O-] C12781597
Cc1ccc(cc1)O[C@H](C)C(=O)Nc2ncc(s2)S(=O)(=O)c3ccc(cc3)[N+](=O)[O-] C12781593
CN(c1ccc(cc1)OC)S(=O)(=O)c2cccc(c2)C(=O)Nc3ccc(cc3)[N+](=O)[O-] C19161139
Cc1ccc(c(c1)OCC(=O)Nc2ccc(c(c2)S(=O)(=O)N3CCCCC3)C)[N+](=O)[O-] C21614206
CS(=O)(=O)NC[C@@H]1CCCN(C1)C(=O)c2cc(ccc2Oc3ccccc3)[N+](=O)[O-] C58106503
CC1CCC(CC1)NS(=O)(=O)c2ccc(c(c2)[N+](=O)[O-])Sc3nnc(n3C)C4CC4 C58489173
Cn1cnnc1SCC(=O)Nc2ccc3c(c2)sc(n3)Sc4ccc(cc4)[N+](=O)[O-] C59855237
C=CCN\1C(=O)[C@H](S/C1=N\c2nc3ccccc3s2)CC(=O)Nc4ccccc4[N+](=O)[O-] C13943779
C[C@H]1C(=C2C(=NC(=NC2=O)[C@@H](C)OC(=O)c3ccc(c(c3)S(=O)(=O)NC)OC)S1)C C64053152
CS(=O)(=O)c1ccc(cc1[N+](=O)[O-])C(=O)OCC(=O)Nc2c(cccc2Cl)Cl C03503551
c1ccc(cc1)S(=O)(=O)N(CC(=O)N/N=C/c2cccc3c2OCCO3)c4ccccn4 C04083558
CCCN(Cc1nnc(o1)c2cccs2)C(=O)CN3C(=O)[C@]4(CCc5c4cccc5)NC3=O C09596070
Cc1c(cco1)C(=O)N/N=C/c2ccc(c(c2)OC)OCC(=O)N3C[C@H](O[C@@H](C3)C)C C09630664
Cn1c2ccc(cc2n(c(=O)c1=O)C)S(=O)(=O)N(C)CC(=O)NCCC3=CCCCC3 C09961275
CN(Cc1ccco1)S(=O)(=O)c2ccc(cc2)C(=O)Nc3nnc(o3)c4cccs4 C10220713
CO[C@H](c1ccccc1)C(=O)Nc2ccnn2C3CCN(CC3)C(=O)c4cc(on4)C5CC5 C11844361
Cc1cc(no1)NC(=O)[C@H](C)Sc2nnc(n2C[C@@H]3CCCO3)N4CCCCC4 C12108416
c1cc(c(cc1Cl)NC(=O)CSc2nnc(n2C3CC3)c4ccncc4)n5cncn5 C09714212
Cc1ccc(cc1)n2c(nnc2S[C@@H](C)C(=O)Nc3ccnn3C(C)C)N4CCOCC4 C12636672
Cc1cc(nn1C)c2nnc(n2CC(C)C)SCC(=O)N3[C@@](CC=N3)(C(F)(F)F)O C13960387
c1ccc2c(c1)nc(n2CC(=O)OCC(=O)NC(=O)[C@H]3COc4ccccc4O3)C(F)(F)F C14358210
COC(=O)c1ccc(cc1)C(=O)N2CCc3nnc(n3CC2)CCNC(=O)C4CCCCC4 C14990370
c1cc(cc(c1)S(=O)(=O)N2CCCC2)NC(=O)CCn3c(=O)oc(n3)c4cccs4 C15190612
Cn1cnnc1Sc2ccc(cc2[N+](=O)[O-])C(=O)Nc3ccc(cc3)Cc4ccncc4 C15940587
Cc1c(c(on1)C)S(=O)(=O)N2CCC[C@H](C2)C(=O)OCC(=O)N[C@@H]3CCCC[C@@H]3C C16163885
Cc1c(c(on1)C)S(=O)(=O)N2CCC[C@H](C2)C(=O)O[C@@H](C)C(=O)Nc3ccccc3 C16164035
CCCn1c2ccccc2n(c1=O)CC(=O)OCC(=O)N3c4ccccc4NC(=O)C3(C)C C17246180
CC1(Cc2cccc(c2O1)OCCNS(=O)(=O)c3ccc(cc3)n4cnnn4)C C21176637
CCc1nn2c(=O)cc(nc2s1)COC(=O)c3cccc(c3NC(=O)c4ccco4)C C21832298
CC(C)Cc1nnc(s1)NC(=O)CN(C)S(=O)(=O)c2ccc3c(c2)OCCCO3 C25454019
c1cc(ccc1c2nnc(o2)C(=O)NCCC3=CCCCC3)S(=O)(=O)N4CCOCC4 C33292354
CCN1C2=C([C@@H](NC1=O)c3ccsc3)C(=O)N(C2)CC(=O)N4CCC[C@@H](C4)C(=O)OCC C34791745
CCN1C2=C([C@H](NC1=O)c3ccsc3)C(=O)N(C2)CC(=O)N4CCC[C@@H](C4)C(=O)OCC C34791747
Cc1cc2nc(cc(=O)n2o1)CSc3nnc(s3)NC(=O)COc4ccccc4Cl C35426831
COc1ccc(cc1OC)/C=C/C(=O)Nc2nnc(o2)c3cccc(c3)S(=O)(=O)C C35590036
CC(=O)Nc1ccc(cc1)C(=O)CSc2nnc(n2C)Cn3c4ccccc4nn3 C00919879
CCCN(Cc1nnc(o1)c2cccs2)C(=O)CN3C(=O)C4(CCCCC4)NC3=O C23819540
COC(=O)C[C@@H](C(=O)OC)NC(=O)N1CCC2=NC=N[C@@H]2[C@@H]1c3ccc(c(c3F)F)F C38576887
CC(C)[C@@H](C(=O)OC)NC(=O)N1CCC2=NC=N[C@@H]2[C@@H]1c3cc(cc(c3)OC)OC C38586800
CCCN1c2ccc(cc2OCC(C1=O)(C)C)NS(=O)(=O)CCN3C(=O)CCCC3=O C38707506
C[C@H](C(=O)Nc1ccc(cc1)C(C)C)OC(=O)C2=NN(C(=O)CC2)[C@H]3CCS(=O)(=O)C3 C12793176
c1ccc(cc1)N2C(=O)/C(=C/c3ccco3)/N=C2SCC(=O)Nc4ccc(cc4)[N+](=O)[O-] C39439801
Cn1c2c(cc(cc2nc1C3CCC3)NC(=O)COC)C(=O)N(C)C[C@@H]4C5=C(CCCC5)N=N4 C39447719
Cn1c2c(cc(cc2nc1C3CCC3)NC(=O)COC)C(=O)N(C)C[C@H]4C5=C(CCCC5)N=N4 C39447720
COC(=O)c1c2c(sc1NC(=O)c3ccc(c(c3)[N+](=O)[O-])Cl)CC[C@H]2C(=O)OC C40851688
CC1(C(=O)N(C(=O)N1)CC(=O)OCC(=O)N(C)[C@@]2(CCCCC2=O)c3ccccc3Cl)C C45540946
Cc1c(c(on1)C)S(=O)(=O)N2CCC[C@@H](C2)C(=O)OCC(=O)N[C@@H]3CCCC[C@@H]3C C45562701
Cc1cc(c(cc1[C@@H](C)NC(=O)[C@H]2CCCN(C2)S(=O)(=O)c3c(noc3C)C)OC)OC C46815940
Cc1cc(no1)NC(=O)CSc2nnc(s2)N3CCN(CC3)C(=O)CC(C)C C49368125
c1cc(cc(c1)n2cnnn2)C(=O)NCC[C@@H]3CCCCN3S(=O)(=O)c4cccs4 C49487208
C[C@H](C(=O)Nc1ccccc1[N+](=O)[O-])Sc2ccc(cn2)S(=O)(=O)N3CCCCC3 C22217760
C[C@@H]1C(=O)N(c2ccccc2O1)CCC(=O)N[C@H](c3nc(no3)c4ccncc4)C(C)C C58244631
C[C@H](C(=O)Nc1ccc(cc1)N2CCOCC2)OC(=O)CN3C(=O)[C@@H]4CCCC[C@@H]4C3=O C09666216
CC(C)(C)OC(=O)NCCCN1[C@@H]2[C@H](C(=O)N(C2=O)c3c(c(c(c(c3F)F)F)F)F)N=N1 C18130604
CCn1c2ccc(cc2nc1CCC(=O)NC3=C(N=N[C@@H]3C)C)S(=O)(=O)N(C)C C64364232
C[C@H](c1ccc(cc1)OC)NC(=O)[C@@H]2CCCN(C2)S(=O)(=O)[C@@H]3C=C[C@@H](O3)[C@@H]4C=CN=N4 C64711928
Cn1c(nnc1SCC(=O)Nc2ccc(cc2)OC)c3cc4c(cc3OC)OCCCO4 C64986929
CC(=O)c1ccc(cc1)NC(=O)CSc2nnc(n2C)c3nc(no3)c4ccc(cc4)F C65099829
CN(C)C(=O)C1=CN=N[C@H]1c2ccc(o2)S(=O)(=O)Nc3ccc(cc3)OC(F)(F)F C65258962
Cc1cc(c(n1c2ccc3c(c2)OCCO3)C)C(=O)COC(=O)c4ccc(cc4)NC(=O)CC#N C02618898
COc1ccc(cc1)C(=O)Cn2nc(nn2)c3ccccc3NS(=O)(=O)c4ccc(cc4)F C01372691
CCOC(=O)[C@@H]1CCCN(C1)c2c(c(=O)n3cccc(c3n2)C)/C=C(\C#N)/C(=O)NCC=C C09075690
CCN(CC)S(=O)(=O)c1cc(ccc1C)NC(=O)CSc2nc3nc(cc(n3n2)C)C C09507565
C[C@H]1C[C@@H](CN(C1)C(=O)Cn2c3ccccc3c(=O)n(c2=O)CCCC(=O)NCc4ccco4)C C09616555
CCc1ccc(cc1)O[C@@H](C)c2nnc(n2C)SCC(=O)Nc3ccc4c(c3)n(c(=O)n4C)C C09699281
COCCn1c(=O)c2ccc(cc2nc1SCC(=O)Nc3ccc(cc3[N+](=O)[O-])F)Cl C09912388
Cc1c(c(c(c(c1C)C)S(=O)(=O)NCCC(=O)OCn2c(=O)c3ccccc3nn2)C)C C10071117
Cc1ccc(cc1)n2c(c(c(n2)C)NC(=O)CSc3nnnn3Cc4ccc(cc4)OC)C C12774230
c1cc(c(cc1C(F)(F)F)NC(=O)COC(=O)c2ccc(s2)[N+](=O)[O-])N3CCOCC3 C03389996
CCN(CC)S(=O)(=O)c1ccc(c(c1)C(=O)[O-])N2CC[NH+](CC2)CC(=O)N3CCCCC3 C13240995
CCN(c1cc(=O)n(c(=O)[nH]1)C)/N=C/c2ccc(c(c2)CSc3nnc(s3)C)OC C14010629
Cc1cc(c(o1)C)c2cc(c3cnn(c3n2)C(C)C)C(=O)O[C@H](C)C(=O)N[C@](C)(C#N)C(C)C C10955610
Cc1c2cc(ccc2oc1C(=O)OCC(=O)Nc3cc(ccc3Cl)S(=O)(=O)N(C)C)OC C15981320
Cc1cc(no1)CSc2c(cccn2)C(=O)Nc3cc(ccc3OC)S(=O)(=O)N(C)C C17345218
Cc1c(c(on1)C(C)C)C(=O)OCC(=O)Nc2ccc(cc2)S(=O)(=O)N3C[C@@H](C[C@@H](C3)C)C C19194983
CC(C)[C@@H](C(=O)OCC(=O)N1CCCCCCC1)NS(=O)(=O)c2ccc3c(c2)OCCO3 C19357378
c1ccc(cc1)[C@H](CN2CCOCC2)Nc3ccc(cc3[N+](=O)[O-])S(=O)(=O)N4CCCCC4 C15143239
Cc1cc(c(n1CCc2cccs2)C)C(=O)CN3C(=O)[C@](NC3=O)(C)c4ccc(cc4)[N+](=O)[O-] C21991743
Cc1c(n(c(c1C#N)NC(=O)CSc2nnnn2Cc3ccccc3)c4ccc(cc4)OC)C C22188087
CCCCn1c(=O)c2ccccc2n3c1nnc3SCC(=O)Nc4ccnn4C(C)C C23175526
Cc1ccc(o1)c2c(cn(n2)c3ccccc3)C(=O)OCC(=O)Nc4ccc(cc4)N5CCOCC5 C23593642
CCOc1ccc(nn1)n2c(c(cn2)C(=O)NCc3cn(nc3c4ccccc4)c5ccccc5)C C23694503
COC(=O)c1ccc(c(c1)NC(=O)[C@@H]2CCCN(C2)S(=O)(=O)c3cccs3)C(=O)OC C24606580
Cn1ccnc1[C@H](c2ccc(cc2)Cl)NC(=O)c3cc(c(cc3[N+](=O)[O-])OC(F)F)OC C29583813
Cc1ccc(cc1)S(=O)(=O)CNC(=O)[C@@H](c2cc(ccc2Cl)[N+](=O)[O-])N(C)C(=O)C(=C)C C36537930
CCCN([C@H](c1ccc2c(c1)OCO2)C(=O)NC(C)(C)C)C(=O)c3cccc(c3)[N+](=O)[O-] C36576300
Cc1ccc(c(c1)OCC(=O)c2ccc3c(c2)N(C(=O)CO3)Cc4nc(co4)C(=O)NC(C)C)C C37511805
Cc1ccc(c(c1)NC(=O)CN(c2ccc(cc2)OC)S(=O)(=O)c3c(noc3C)C)OC C04101580
CC1=C(N2[C@H]([C@H](C2=O)NC(=O)Cc3ccccc3)SC1)C(=O)OCc4ccc(cc4)[N+](=O)[O-] C06232910
CC(=O)c1cccc(c1)N(CC(=O)Nc2ccc(cc2)S(=O)(=O)N3CCCC3)S(=O)(=O)C C12380208
CC(C)(C)NC(=O)[C@@H](c1ccncc1)N(C2CCCCC2)C(=O)Cn3nc(nn3)c4cccs4 C08657579
COc1ccc(cc1)NC(=O)c2c(n(nn2)c3ccc(cc3)OC)CSc4ncccn4 C38490797
CCOC(=O)C1=C2C(=NC(=NC2=O)CN(C)CC(=O)Nc3ccccc3Br)O[C@@H]1C C38796893
C[C@H]1C[C@@]2(CC(C1)(C)C)C(=O)N(C(=O)N2)CC(=O)OCCCCN3C(=O)c4ccccc4C3=O C22208549
C[C@H](c1nnc(n1C)SCC(=O)c2cccc(c2)[N+](=O)[O-])NC(=O)c3ccc(cc3)Cl C39752453
CCn1c(nnc1SCC(=O)Nc2c(c(c(n2c3ccc(cc3)OC)C)C)C#N)c4ccco4 C45668466
Cc1cc(cc(c1)N(CCC#N)C(=O)CSc2nnnn2c3cccc(c3)NC(=O)C)C C46580747
Cc1cc(cc(c1)NC(=S)O[C@@H]2CO[C@H]3[C@@H]2OC[C@@H]3n4c(nnn4)SCc5ccco5)C C04147493
Cc1ccc(cc1)S(=O)(=O)N2CCCC[C@H]2CCNS(=O)(=O)c3ccc(cc3)[N+](=O)[O-] C49404608
Cc1ccc(cc1)S(=O)(=O)N2CCCC[C@@H]2CCNS(=O)(=O)c3cccc(c3)[N+](=O)[O-] C49404611
[H]\N=C\1/C(=C\c2cc(c(c(c2)OC)OCCOc3ccc(cc3)C)OC)/C(=O)N=C4N1OC(=C4)C C41082437
CCC1CCC2(CC1)C(=O)N(C(=O)N2)CC(=O)OCC(=O)N(CC)c3nc4ccccc4s3 C20083194
c1cc(ccc1NCCCC(=O)N2CCN(CC2)S(=O)(=O)c3ccc(cc3F)F)[N+](=O)[O-] C23927504
c1ccc(cc1)n2c(cc(n2)c3ccco3)C(=O)OCC(=O)Nc4ccccc4N5CCCC5=O C58481592
CCN(Cc1ccccc1NC(=O)Cn2cnc3c4ccccc4oc3c2=O)C(=O)OC(C)(C)C C58909671
CC[C@@H](c1nnnn1C(C)(C)C)N(Cc2cccs2)Cc3cc4cc5c(cc4[nH]c3=O)OCO5 C13494531
C1CCc2c(c(c(n2C[C@@H]3CCCO3)NC(=O)CSc4nnnn4CC(F)(F)F)C#N)C1 C60350115
c1ccc(cc1)C2=C3C(=NC(=NC3=O)COC(=O)CCCN4C(=O)C5(CCCC5)NC4=O)SC2 C39935864
Cc1c(c(on1)C)CCNC(=O)[C@H]2CCCN(C2)C(=O)C3=NC(=C([C@@H]3C)C(=O)OC(C)C)C C64896209
CCOC(=O)C1CC[NH+](CC1)[C@H](c2cc3cc(cc(c3[nH]c2=O)C)C)c4nnnn4C[C@H]5CCCO5 C06194753
CCOc1ccc2c(c1)cc(c(=O)[nH]2)[C@@H](c3nnnn3C[C@@H]4CCCO4)[NH+]5CCC(CC5)C C06196824
C[C@@H](C(=O)Nc1ccc(cc1)[N+](=O)[O-])[NH+]2CCN(CC2)S(=O)(=O)c3ccc(cc3)C#N C08749268
C[C@H](C(=O)Nc1ccc(cc1)[N+](=O)[O-])Sc2nnc(n2c3ccccc3)C[NH+]4CCCC4 C09873919
CCOc1ccc(cc1)NC(=O)N2CC[NH+](CC2)Cc3nnnn3c4ccc(cc4)Cl C11831408
C[C@@H](c1nnc2n1CC[NH+](CC2)Cc3cc4c(cc3Cl)OCO4)NC(=O)c5ccco5 C12077910
c1cocc1C(=O)NCCc2nnc3n2CC[NH+](CC3)Cc4cc5c(cc4Cl)OCO5 C12079678
CC[C@@]1(C(=O)N(C(=O)N1)C[C@@H]2COc3ccccc3O2)C4CC[NH+](CC4)Cc5cnn(c5C)C C12134099
CCC[C@]1(C(=O)N(C(=O)N1)CC[C@H]2CCC[NH+]2C)C3CCN(CC3)C(=O)c4coc5c4C(=O)CCC5 C12194596
CC[C@@H](c1nnnn1Cc2ccco2)[NH+](Cc3ccco3)Cc4cc5ccc(cc5[nH]c4=O)C C13063955
c1cc(ccc1Cn2c(nnn2)[C@H](c3cc4cc5c(cc4[nH]c3=O)OCCO5)[NH+]6CCCCC6)F C06445532
C[C@]12CCC[C@@]([C@]1(C[C@H]3[C@@H](C2)OC(=O)[C@@H]3C[NH+]4CCN(CC4)c5ccc(cc5)[N+](=O)[O-])O)(C)OC C08964826
Cc1c2c(cc(nc2n(n1)[C@H]3CCS(=O)(=O)C3)C4CC4)C(=O)NC[C@H](c5ccco5)[NH+]6CCCC6 C14252599
COC(=O)c1cn(nn1)[C@@H]2C[C@H]([NH+](C2)Cc3ccoc3)C(=O)Nc4cccc(c4)SC C14992753
Cc1ccc(cc1S(=O)(=O)N2CCC(CC2)C(=O)NCc3ccc(cc3)C[NH+](C)C)[N+](=O)[O-] C15140507
Cc1cccc(c1C)NC(=O)C[NH+]2CCN(CC2)CN3C(=O)c4cccc(c4C3=O)[N+](=O)[O-] C20639002
CCCCN1C(=O)c2cc(nn2C[C@]1(C)C(=O)NC3CCCC3)C(=O)N4CC[NH+](CC4)CCC C21878102
Cc1c(n(c(c1C#N)NC(=O)CN2CC[NH+](CC2)CC(=O)N3C[C@@H](C[C@H](C3)C)C)C[C@@H]4CCCO4)C C23371603
C[C@@H](C(=O)Nc1cccc(c1)[N+](=O)[O-])[NH+]2CCN(CC2)S(=O)(=O)c3ccc(s3)Cl C23827253
CN(C)c1ccc(cc1C(=O)N2CC[NH+](CC2)CC(=O)Nc3ccccc3Cl)[N+](=O)[O-] C23931412
C[C@@H](C(=O)Nc1cccc2c1cccn2)[NH+]3CCN(CC3)S(=O)(=O)c4cccc5c4nsn5 C26464243
C[C@H](C(=O)Nc1ccc(c(c1)S(=O)(=O)N(C)C)Cl)[NH+]2CCN(CC2)c3ncccn3 C26468526
CCOC(=O)c1ccc(cc1)Oc2coc3c(c2=O)ccc(c3C[NH+]4CCN(CC4)CCC#N)O C27100276
Cn1c2ccc(cc2n(c1=O)C)NC(=O)[C@H]3CCC[NH+](C3)Cc4nc(no4)c5cccs5 C31056939
C[NH+]1CCN(CC1)c2ccc(cc2/C=N\Nc3ncc(c(n3)N4CCOCC4)F)[N+](=O)[O-] C32109585
Cc1nc(no1)c2cc(sc2)S(=O)(=O)N3CCC[C@@H](C3)C(=O)NCC[NH+]4CCCC4 C33279310
CCN(CC)C(=O)[C@@H]1CCCN(C1)C(=O)c2coc(n2)C[NH+]3CCN(CC3)C[C@H](c4ccccc4)O C35840034
c1cc2c(cc1[N+](=O)[O-])C[C@H]([C@@H]3N2CC[NH+](C3)CC(=O)N4CCCC4)C(=O)NCC5CC5 C35870184
CCC(C)(C)n1c(nnn1)[C@H](c2cc3ccc(cc3[nH]c2=O)C)[NH+](Cc4cccnc4)Cc5ccco5 C19499607
CCc1ccc2c(c1)cc(c(=O)[nH]2)[C@@H](c3nnnn3C[C@H]4CCCO4)N5CC[NH+]6CCC[C@@H]6C5 C22796537
CCOC(=O)[C@H]1C(=c2cc(ccc2=[NH+]1)F)NC(=O)[C@H](C)N3CCN(CC3)C(=O)c4ccco4 C38604022
CCN(CC)S(=O)(=O)c1ccc(cc1)NC(=O)COC(=O)C2=c3ccccc3=[NH+]C(=O)C2 C39610987
CC(C)(C)OC(=O)N1CCC[C@H](C1)C(=O)N[C@@H]2CCC[NH+](C2)Cn3c4ccccc4oc3=O C40149237
Cc1cc(=O)c(nn1c2ccccc2[N+](=O)[O-])C(=O)NC[C@H](c3ccccc3)[NH+]4CCCC4 C45568849
Cc1c(sc2c1c(=O)nc([nH]2)C[NH+]3CCN(CC3)c4ccc(cc4[N+](=O)[O-])[N+](=O)[O-])C C22260870
c1cc[nH+]c(c1)N2CCN(CC2)C(=O)COC(=O)CCNS(=O)(=O)c3cccc(c3)Cl C46545435
Cc1c(c(n2c(n1)nc(n2)C(F)(F)F)C)CC(=O)NCc3ccc([nH+]c3)N4C[C@H](O[C@H](C4)C)C C46841105
C[NH+]1CCN(CC1)c2ccc(cn2)c3nc(on3)[C@@H]4CCC[NH+]4Cc5ccc(cc5)C(=O)[O-] C49155099
CS(=O)(=O)C1=NSC2=NC(=O)/C(=C\c3ccc(c(c3)Cl)OC(=O)c4cccs4)/C(=[NH2+])N21 C20206256
CC(C)CS(=O)(=O)C1=NN2C(=[NH2+])/C(=C\c3ccc(cc3)OC(=O)c4ccccc4)/C(=O)N=C2S1 C20208735
c1ccc(c(c1)OCCCn2cccc2/C=C/3\C(=[NH2+])N4C(=NC3=O)SC(=N4)N5CCOCC5)Cl C20356697
c1ccc(c(c1)C#N)S(=O)(=O)N2CCN(CC2)C(=O)NCc3cc[nH+]c(c3)N4CCCC4 C26303672
c1cc(ccc1c2cn3c([nH+]2)CCCC3)NC(=O)c4cc(ccc4N5CCOCC5)[N+](=O)[O-] C59588703
c1cnc(nc1)c2nc(on2)C[NH+]3CCC[C@H](C3)C(=O)Nc4ccc(cc4)N5CCOCC5 C62022919
c1ccc2=[NH+]CC(=c2c1)CCNC(=O)c3cc(ccc3N4CCOCC4)S(=O)(=O)N5CCOCC5 C63205672
C[C@@]12[C@H]3C(=c4cc(ccc4=[NH+]3)OC)CCN1C(=O)N(C2=O)c5ccccc5C(=O)NCc6ccco6 C63361897
C[C@H]1CC(=C(N1c2ccc3c(c2)OCCO3)C)C(=O)CN4C(=O)[C@H](NC4=O)CC5=c6ccccc6=[NH+]C5 C63806763
Cc1cc(no1)NC(=O)CS[C@@H]2N=N[C@@H](S2)N3CCN(CC3)C(=O)CC4=c5ccccc5=[NH+]C4 C64409703
Cc1cc2c(cc1S(=O)(=O)N3CCC[C@@H](C3)C(=O)N4CCC(CC4)[NH+](C)C(C)C)OCC(=O)N2 C35378964
Cc1cc(c(n1C2=NO[C@@H](C2)C)C)C(=O)CN3C(=O)[C@@H](NC3=O)CC4=c5ccccc5=[NH+]C4 C64716283
C[NH+]1CCN(CC1)C(=O)c2cnn(c2NC(=O)c3ccc(cc3)[N+](=O)[O-])c4ccccc4 C00713261
c1ccc(c(c1)C#N)NC(=O)C[NH+]2CCN(CC2)S(=O)(=O)c3ccccc3[N+](=O)[O-] C03381287
CCC(C)(C)n1c(nnn1)[C@H](c2cc3cc4c(cc3[nH]c2=O)OCCO4)[NH+]5CCOCC5 C06149512
CC(=O)Nc1ccc(cc1)N2C(=O)C[C@H](C2=O)[NH+]3CCN(CC3)c4ccc(cc4)[N+](=O)[O-] C08414287
CN(CC(=O)Nc1ccc(cc1)N2CCOCC2)C(=O)C3CC[NH+](CC3)[C@@H]4CCS(=O)(=O)C4 C08707005
c1cc(ccc1N2CC[NH+](CC2)CC[C@@H]3C(=O)Nc4ccc(cc4O3)[N+](=O)[O-])[N+](=O)[O-] C08873595
c1ccc(c(c1)[N+](=O)[O-])S(=O)(=O)N2CC[NH+](CC2)CC(=O)Nc3ccc(cc3)C#N C09119434
CC1(Cc2c(sc3c2c4nc(nn4cn3)C(=O)NCCC[NH+]5CCOCC5)CO1)C C02206305
CC1(Cc2c(c([nH+]c3c2c4c(s3)c(nnn4)NCCOC)N5CCOCC5)CO1)C C09457149
Cc1c(cccc1[N+](=O)[O-])C(=O)N2CC[NH+](CC2)CCNC(=O)c3ccc(cc3)OC C09586936
c1ccc(cc1)[C@@H](C(=O)Nc2ccc(c(c2)[N+](=O)[O-])N3CCOCC3)[NH+]4CCOCC4 C09469635
c1ccc(cc1)[C@H](C(=O)Nc2ccc(c(c2)[N+](=O)[O-])N3CCOCC3)[NH+]4CCOCC4 C09469636
Cc1c(n(c(c1C#N)NC(=O)C[NH+]2CCN(CC2)C(=O)c3ccco3)C[C@@H]4CCCO4)C C09729140
C[C@@H](c1nnc2n1CC[NH+](CC2)Cc3cc4c(c(c3)OC)OCO4)NC(=O)c5ccco5 C12031901
C[NH+]1C[C@H](C[C@H]1c2nc(no2)c3ccncc3)NS(=O)(=O)c4cccc5c4nccc5 C12529849
CCN(CC)S(=O)(=O)c1ccc(c(c1)NC(=O)C2=COCCO2)N3CC[NH+](CC3)C C12527230
c1cc(nn2c1nnc2CCC(=O)NC[C@@H]3CC[NH+](C3)C4CCCC4)N5CCOCC5 C15678944
CN(C)/C(=[NH+]\Nc1ccc(cc1)[N+](=O)[O-])/P(=O)(N2CCOCC2)N3CCOCC3 C17293454
Cc1c(c(n2c(n1)nc(n2)SC)C)CCC(=O)N3CC[NH+](CC3)CC(=O)NC4CC4 C22467041
C[C@H](C(=O)Nc1ccc(cc1)OC(F)F)[NH+]2CCN(CC2)c3c4cnn(c4ncn3)C C25152650
Cc1ccc(o1)/C=C/c2[nH]c(=S)n(n2)C[NH+]3CCN(CC3)c4c5cnn(c5ncn4)C C25452813
COc1ccc(c2c1C[NH+](C[C@@H]2O)CC(=O)N3CCCc4c3ccc(c4)[N+](=O)[O-])OC C26159206
COc1ccc(c2c1C[NH+](C[C@H]2O)CC(=O)N3CCCc4c3ccc(c4)[N+](=O)[O-])OC C26159213
c1ccc(c(c1)N2CCN(CC2)C(=O)NCc3ccc[nH+]c3N4CCOCC4)[N+](=O)[O-] C26387131
C[NH+](C)C[C@@H](c1ccc(cn1)c2ccc(cc2F)N3C[C@@H](OC3=O)Cn4ccnn4)O C28711453
Cn1cc[nH+]c1[C@@H](c2cc(cc(c2)OC)OC)Nc3ccc4nnc(n4n3)C(F)(F)F C28743576
C[C@H](C(=O)NC1CC1)[NH+]2CCN(CC2)c3c(cc(cc3[N+](=O)[O-])C(F)(F)F)[N+](=O)[O-] C29975146
CCS(=O)(=O)N1CCC(CC1)C(=O)Nc2c3c(c(c4c2OCO4)OC)C[NH+](CC3)C C32123786
CC(=O)[NH+]=c1ccc-2c(cc(oc2c1)O)COC(=O)CCn3cnc4ccccc4c3=O C32850578
Cc1c2c(c(n(n2)c3ccc(cc3)F)n4cccc4)c(=O)n(n1)CC(=O)NCC[NH+](C)C C33058062
CC(=O)c1ccc2c(c1)N(C(=O)CO2)Cc3nc(co3)C(=O)NCC[NH+]4CCCCC4 C35458000
c1cc2c(cc1[N+](=O)[O-])C[C@H]([C@H]3N2CC[NH+](C3)CC(=O)N4CCCC4)C(=O)NC5CC5 C35870174
C=CCNC(=O)[C@@H]1Cc2cc(ccc2N3[C@@H]1C[NH+](CC3)CC(=O)N4CCCC4)[N+](=O)[O-] C35870818
c1cc(cc(c1)[N+](=O)[O-])C[NH+]2CCCN(CC2)c3[nH]c(=O)cc(n3)CN4CCOCC4 C35926902
Cn1cnnc1Sc2ccc(cc2[N+](=O)[O-])C(=O)N[C@@H]3CC[NH+](C3)Cc4ccccc4 C36875469
Cn1cnnc1Sc2ccc(cc2[N+](=O)[O-])C(=O)N[C@H]3CC[NH+](C3)Cc4ccccc4 C36875470
C[C@H]1CC=C(O1)/C=C/c2[nH]c(=S)n(n2)C[NH+]3CCN(CC3)c4c5cnn(c5ncn4)C C38769560
c1ccc2=[NH+]CC(=c2c1)C3=NN[C@@H](O3)SCC(=O)N4CCN(CC4)C(=O)c5ccco5 C39982471
C[NH+](CC(=O)Nc1ccc(cc1)OC)CC(=O)N2[C@@H](CC(=N2)c3ccco3)c4ccco4 C46556932
C[NH+]1CCN([C@@H](C1)c2ccccc2)CCNC(=O)c3cc(cc(c3)[N+](=O)[O-])C(=O)OC C46709185
C[C@H]1CN(C[C@@H](O1)C)c2ccc(c[nH+]2)CNC(=O)c3cc(cc(c3)[N+](=O)[O-])C(=O)OC C46891908
c1cc(cc(c1)Oc2nnnn2[C@H]3CO[C@H]4[C@@H]3OC[C@@H]4[NH2+]CC5CC5)N6CCOCC6 C03842036
Cc1cccc(c1C)N2CCN(CC2)c3c(c(ncn3)NCCCn4cc[nH+]c4)[N+](=O)[O-] C54520778
c1cc(ccc1NC(=O)C[NH+]2CCC[C@@H](C2)C3OCCO3)S(=O)(=O)N4CCOCC4 C60363218
c1cc(ccc1NC(=O)C[NH+]2CCC[C@H](C2)C3OCCO3)S(=O)(=O)N4CCOCC4 C60363219
CCOC(=O)N1CCN(CC1)C(=O)CCNC(=O)N2CCC3=c4ccccc4=[NH+][C@@H]3C2 C63294615
C[C@@H](C(=O)NC1=c2c(=[NH+][C@H]1C(=O)OC)cccc2OC)N3CCN(CC3)C(=O)c4ccco4 C38691190
C[C@H]1C(=C(NN1Cc2nc(on2)[C@@H]3C=c4ccccc4=[NH+]3)C)S(=O)(=O)N5CCCC5 C63620021
Cc1ccc(cc1)n2c(=O)n(c(=O)c(n2)c3nc(on3)C(=O)NCC[NH+]4CCc5ccccc5C4)C C45946697
C[NH+](C)CCNC(=O)CN1c2cc(ccc2N3CCCC[C@@H]3C1=O)S(=O)(=O)N(C)C C64966296
CCC(C)(C)n1c(nnn1)[C@H](c2cc3cc(c(cc3[nH]c2=O)OC)OC)[NH+]4CCC(CC4)C C06149381
CCc1ccc2c(c1)cc(c(=O)[nH]2)[C@@H](c3nnnn3C[C@H]4CCCO4)[NH+]5CCN(CC5)c6ccccc6 C06135245
Cc1ccc(o1)C[NH+](C)CC(=O)Nc2cc(ccc2N3CCCC3)S(=O)(=O)N4CCOCC4 C08706891
Cc1ccc(cc1)S(=O)(=O)N(C[C@H](C[NH+]2CCOCC2)O)c3cc(ccc3OC)[N+](=O)[O-] C08837814
CCCCN1C(=O)[C@H](C(=NC1=O)O)/C=N/C[C@H]2c3c(cc4c(c3OC)OCO4)CC[NH+]2C C08973304
c1cc(oc1)[C@H](CNc2ccc(cc2[N+](=O)[O-])S(=O)(=O)N3CCCC3)[NH+]4CCCCC4 C09119613
Cc1cc(nc(n1)C(C)C)N2CC[NH+](CC2)CC(=O)Nc3c(c(c(n3C[C@@H]4CCCO4)C)C)C#N C09549805
Cn1c(nnn1)Sc2ccc(cc2[N+](=O)[O-])C(=O)NC[C@H](c3ccc(cc3)F)[NH+]4CCOCC4 C09882476
Cc1c2c(nc(nc2sc1C(=O)NCC(=O)OC)C)N3CCN(CC3)c4cccc[nH+]4 C10013223
C[C@@H](C(=O)NCc1ccccc1OC)[NH+]2CCN(CC2)c3ccc(c4c3ccnc4)[N+](=O)[O-] C11521872
Cc1c(c(n(n1)Cc2ccc(cc2)C(=O)NC[C@@H](c3cccc(c3)OC)[NH+](C)C)C)[N+](=O)[O-] C11603918
Cc1c(cnn1C)C[NH+]2CCC(CC2)[C@]3(C(=O)N(C(=O)N3)Cc4cccc(c4OC)OC)C C11871153
CC1CC[NH+](CC1)[C@@H](CNS(=O)(=O)c2ccc(cc2)N3C(=O)CCS3(=O)=O)c4ccco4 C11998436
Cc1ccc2c(c1)cc(c(=O)[nH]2)[C@@H](c3nnnn3C[C@@H]4CCCO4)[NH+]5CCN(CC5)c6ccccc6 C06281657
COC(=O)c1cn(nn1)[C@H]2C[C@H]([NH+](C2)Cc3ccoc3)C(=O)Nc4cccc(c4)SC C15008750
Cc1c(sc(n1)NC(=O)CN(CC[NH+](C)C)C(=O)c2ccc(c(c2)[N+](=O)[O-])Cl)C C16647177
CCCCN1C(=O)[C@@H](C(=NC1=O)O)/C=N/C[C@@H]2c3c(cc4c(c3OC)OCO4)CC[NH+]2C C08973303
CC(C)(C)OCN(CNc1cccc(c1)[N+](=O)[O-])S(=O)(=O)C23C[NH+]4CN(C2)CN(C3)C4 C19324634
Cc1cccc(c1NC(=O)C[NH+]2CCN(CC2)c3ccc(cc3[N+](=O)[O-])S(=O)(=O)C)C C20669457
Cc1c[nH+]c(c(c1OC)C)C[S@](=O)c2nc3cc(ccc3n2COC(=O)[C@@H](c4ccccc4)O)OC C22008560
C[NH+]1CCN(CC1)[C@@H](CNS(=O)(=O)c2ccc(cc2)[N+](=O)[O-])c3ccc(cc3)N(C)C C22666150
CC(=O)[C@@H](Cc1ccccc1)NC(=O)C[NH+]2CCN(CC2)c3c(nc(o3)c4ccco4)C#N C23146468
C[C@@H](c1ccccc1)NC(=O)[C@@H](C)[NH+]2CCN(CC2)S(=O)(=O)c3ccccc3[N+](=O)[O-] C23755361
CC(C)(C)NC(=O)C[NH+]1CCN(CC1)C(=O)CSc2nnc(n2C)[C@@H]3COc4ccccc4O3 C24090325
c1ccc(c(c1)C(=O)N2CCOCC2)NC(=O)[C@@H]3CCC[NH+](C3)Cc4nc(no4)c5cccs5 C31056908
CCOC(=O)C1=C(N(C(=O)N[C@@H]1c2ccsc2)C)C[NH+]3CCCN(CC3)C(=O)c4ccco4 C35643773
CC[C@H](C)NC(=O)[C@@H]1Cc2cc(ccc2N3[C@@H]1C[NH+](CC3)CC(=O)N4CCCC4)[N+](=O)[O-] C35870162
C[C@@H](c1ccccc1)NC(=O)[C@@H]2Cc3cc(ccc3N4[C@@H]2C[NH+](CC4)CC(=O)N5CCCC5)[N+](=O)[O-] C35870165
CC(C)CCNC(=O)[C@H]1Cc2cc(ccc2N3[C@@H]1C[NH+](CC3)CC(=O)N4CCCC4)[N+](=O)[O-] C35894388
CN(C)C(=O)N1CCN(CC1)c2[nH]c(=O)cc(n2)CN3CC[NH+](CC3)CCc4ccccc4 C35926587
c1cc(oc1)CNC(=O)C2CC[NH+](CC2)C3CCN(CC3)C(=O)c4ccc(cc4)[N+](=O)[O-] C35958640
c1cc(oc1)CNC(=O)C2CC[NH+](CC2)C3CCN(CC3)C(=O)/C=C/c4ccc(cc4)[N+](=O)[O-] C35958661
CC[C@H](c1nnnn1C[C@H]2CCCO2)[NH+](Cc3cc4cc5c(cc4[nH]c3=O)OCCO5)C6CCCC6 C33937022
CCOC(=O)[C@@H]1C(=c2cc(ccc2=[NH+]1)F)NC(=O)CN3CCN(CC3)C(=O)c4ccco4 C38600443
CCOC1=C[C@H]2C[C@H]3CO[P@@](=O)(N[NH+]3C[C@@H]2C=C1OC)S(=O)(=O)Oc4ccccc4 C39469793
CC(C)(C)OC(=O)N1CCC[C@H](C1)C(=O)N[C@@H]2CCC[NH+](C2)Cn3c4cc(ccc4cn3)[N+](=O)[O-] C40149223
c1cc(oc1)CNC(=O)[C@@H]2Cc3cc(ccc3N4[C@@H]2C[NH+](CC4)CC(=O)N5CCCC5)[N+](=O)[O-] C40384807
CC(C)NC(=O)CN1CCN(CC1)C(=O)C2CC[NH+](CC2)Cc3nc(no3)c4cccc(c4)Cl C40928500
Cc1ccc(cc1)C/C=N/NC(=O)Cn2c(=O)ccc(n2)N3CCN(CC3)c4cccc[nH+]4 C43066816
CCOC(=O)/[NH+]=c\1/ccc-2c(cc(oc2c1)O)COC(=O)c3c(ccs3)n4cnnn4 C46766701
C[C@H]1CN(C[C@@H](O1)C)c2ccc(c[nH+]2)CNC(=O)CN(C)S(=O)(=O)c3ccc(cc3)C(=O)C C46841995
Cc1ccc(cc1)COc2ccc(cc2OC)/C=C/3\C(=[NH2+])N4C(=NC3=O)SC(=N4)S(=O)(=O)C C20207780
C[NH+](C)[C@H](CNc1ccc(cc1S(=O)(=O)N2CCOCC2)[N+](=O)[O-])C3CCCCC3 C58913195
c1cc(cc(c1)OC(F)(F)F)CN2Cc3c([nH+]c[nH]3)C[C@H]2c4nc(no4)c5cnccn5 C15675504
c1ccc(c(c1)n2cc(nn2)C(=O)NCCC(=O)N3CCN(CC3)c4cccc[nH+]4)Cl C60276060
COc1ccc2=[NH+]CC(=c2c1)CCNC(=O)[C@@H]3CCCN(C3)[C@@H]4C5=NC=NC5=NC(=N4)Cl C63279579
C[C@@H](C(=O)NCc1ccccc1OC)N2C(=O)[C@@]3([C@@H]4C(=c5cc(ccc5=[NH+]4)OC)CCN3C2=O)C C63362747
CCn1c(nnc1SCc2[nH]c3c-4c[nH+]nc4ncn3n2)c5cc(nn5C)C(F)(F)F C02803815
COC(=O)c1cc(c(nc1)NCCC2=c3ccccc3=[NH+]C2)S(=O)(=O)N4CCOCC4 C64104196
Cc1ccc(cc1N2CC[NH+](CC2)CCCNC(=O)c3nc(no3)c4ccncn4)Cl C64459835
Cc1ccc(cc1[N+](=O)[O-])S(=O)(=O)Nc2cc(c(c3c2cccc3)O)SCCC(=O)[O-] C08870828
c1ccc(cc1)/C=C(/C(=O)N/N=C/c2ccccc2OCC(=O)[O-])\NC(=O)c3ccccc3 C12375736
c1cc(cc(c1)NC(=O)/C(=C/c2ccc(cc2)Cl)/NC(=O)c3cccc(c3)[N+](=O)[O-])C(=O)[O-] C12658653
C[C@]12CC[C@H]3[C@@H]([C@@H]1CC[C@@H]2O)CCC4=C/C(=N\OCC(=O)N[C@H](c5ccccc5)C(=O)[O-])/CC[C@]34C C12659438
c1ccc(c(c1)C(=O)N/C(=C\c2ccco2)/C(=O)Nc3cccc(c3)C(=O)[O-])Br C12659476
Cc1ccc(cc1S(=O)(=O)NNC(=O)[C@@H](C)Oc2c(cc(cc2C)Cl)C)C(=O)[O-] C13029530
CC(C)(C)c1ccc(cc1)NC(=O)CSc2nc3cc(ccc3c(=O)n2CCO)C(=O)[O-] C13045323
c1cc(c(cc1C(=O)[O-])S(=O)(=O)NNC(=O)c2cc3c(s2)CCCCC3)Br C13059732
Cc1ccc(cc1)C(=O)N/N=C(\C)/c2ccc(cc2)S(=O)(=O)Nc3ccc(cc3)C(=O)[O-] C13060889
c1ccc(c(c1)C(=O)[O-])NS(=O)(=O)c2cccc(c2)Nc3c4c5c(sc4ncn3)CCC5 C13079413
c1ccc(c(c1)C(=O)Nc2ccc(cc2)Cl)NS(=O)(=O)c3ccc(cc3)/C=C/C(=O)[O-] C13145815
C[C@@H](c1cccs1)Nc2ccc(cc2[N+](=O)[O-])S(=O)(=O)Nc3cccc(c3)C(=O)[O-] C13191690
c1ccc2c(c1)CCC[C@@H]2Nc3ccc(cc3[N+](=O)[O-])S(=O)(=O)Nc4ccc(cc4)C(=O)[O-] C13211049
c1cc(ccc1CNc2ccc(cc2[N+](=O)[O-])S(=O)(=O)Nc3ccc(cc3)C(=O)[O-])F C13211138
Cc1ccc(cc1S(=O)(=O)Nc2ccc(cc2)F)NC(=O)CC3(CCCCC3)C(=O)[O-] C13251758
CC(C)(C)[C@@H]1CCc2c(cc(s2)C(=O)NNS(=O)(=O)c3ccc(c(c3)C(=O)[O-])F)C1 C13262176
c1ccc(c(c1)NS(=O)(=O)c2ccc(cc2)F)NS(=O)(=O)c3cc(ccc3Cl)C(=O)[O-] C13346339
C[C@@H](c1ccccc1)NC(=O)c2ccccc2NS(=O)(=O)c3ccc(cc3)/C=C/C(=O)[O-] C13349824
C=CCn1c(=O)c2ccc(cc2nc1SCC(=O)NC(=O)NC34CC5CC(C3)CC(C5)C4)C(=O)[O-] C13364904
Cc1ccc(cc1)S(=O)(=O)Nc2ccc(cc2NS(=O)(=O)c3ccc(cc3)C)C(=O)[O-] C13463119
Cc1ccc(cc1)[C@H]2C(=C(NC(=C2C(=O)OC)[O-])SCC(=O)Nc3ccc4ccccc4c3)C#N C20029050
C/C(=N\NC(=O)c1c(c2ccccc2s1)Cl)/c3ccc(cc3)NC(=O)[C@H]4CC=CC[C@@H]4C(=O)[O-] C20158528
c1ccc(c(c1)CCC(=O)NNC(=O)c2ccccc2[N-]S(=O)(=O)c3cccs3)Cl C21197044
c1ccc(cc1)Oc2ccc(cc2[N-]S(=O)(=O)c3cccc(c3)S(=O)(=O)N)Cl C22410264
c1cc(ccc1OCC(=O)N/N=C/c2cc(c(cc2[O-])O)[N+](=O)[O-])I C13939843
c1cc(ccc1CC(=O)NNC(=O)c2ccc(c(c2)[N-]S(=O)(=O)c3ccc(cc3)F)Cl)Cl C24305668
CC(=C[C@@H]1[C@@H](C1(C)C)C(=O)NNC(=O)c2cccc(c2)S(=O)(=O)[N-]c3ccccc3Cl)C C24713810
c1cc(cc(c1)S(=O)(=O)[N-]c2cccc(c2)C(F)(F)F)C(=O)NNC(=O)c3cc(ccc3F)F C24778889
c1ccc2c(c1)[C@H](OC2=O)C(=C(c3ccc(c(c3)Cl)Cl)[O-])C(=O)C(=O)Nc4cccc(c4)O C17824475
c1cc2cn[nH]c2c(c1)NC(=O)c3ccc(c(c3)[N-]S(=O)(=O)c4ccc(cc4)F)Cl C26873263
CC([C@@H](NC(=O)c1ccc(cc1)F)N/C(=N/C#N)/[N-]c2ccc(nc2)C(F)(F)F)(Cl)Cl C28866482
c1cc(ccc1[C@H]2[C@H]3CC=C[C@@H]3c4cc(ccc4N2)S(=O)(=O)Nc5ccc(cc5)C(=O)[O-])[N+](=O)[O-] C32180829
Cc1ccc(c(c1)C)NC(=O)c2cc(n[nH]2)S(=O)(=O)[N-]c3ccc(cc3)Br C32985027
C=C(c1cc2ccccc2o1)NNC(=O)c3ccccc3[N-]S(=O)(=O)c4cccs4 C06015997
c1ccc2c(c1)C(=CC2=O)NNC(=O)c3ccc(cc3)[N-]S(=O)(=O)c4ccc(cc4)Br C09403847
C[C@@H]([C@@H]1C[C@@H]2CC[C@H]1C2)NS(=O)(=O)c3ccc(cc3)NC(=O)c4ccc(cc4)C(=O)[O-] C36491440
Cc1ccc(cc1)S(=O)(=O)[N-]c2ccc(cc2)C(=O)N/[NH+]=C/c3cccc(c3[O-])CC=C C04230188
Cc1c(c([nH]n1)[O-])[C@H](c2ccccc2OCc3ccc(cc3)Br)C4=C(N=N[C@@H]4O)C C39422251
Cc1ccc(cc1)c2c(nc([nH]2)SCc3[nH]c(=O)c4c(n3)O[C@H]([C@@H]4C(=O)[O-])C)c5ccc(cc5)C C39680171
C[C@@H](Cn1c(=O)c2ccc(cc2nc1SCC(=O)Nc3ccc(cc3)C(C)C)C(=O)[O-])O C13051123
c1ccc(cc1)C(=O)Nc2cccc3c2C(=O)c4cccc(c4C3=O)NC(=O)[C@H]5CC=CC[C@@H]5C(=O)[O-] C39899524
C[C@@]12CC[C@@H]3[C@H]([C@@H]1CC[C@@H]2O)CCC4=C/C(=N\OCC(=O)N[C@@H](c5ccccc5)C(=O)[O-])/CC[C@@]34C C43736995
COc1ccc(cc1)[C@@H](CNS(=O)(=O)c2ccc(s2)CC(=O)[O-])c3c[nH]c4c3cccc4 C13307577
CN(C)c1ccc(cc1)[C@@H](CNS(=O)(=O)c2ccc(s2)CC(=O)[O-])c3c[nH]c4c3cccc4 C13307843
Cc1cc(ccc1NC(=O)/C(=C(/[C@@H]2c3ccccc3C(=O)O2)\C(=O)c4ccccc4O)/[O-])Cl C05400779
CCCCN/C(=N/S(=O)(=O)c1ccc(cc1)/N=C/c2cc(ccc2O)Br)/[O-] C59466531
c1ccc(c(c1)C(=O)[O-])NC(=O)/C(=C/c2ccc(cc2)Cl)/NC(=O)c3cccc(c3)[N+](=O)[O-] C59730293
Cc1ccc(cc1)/C=C/2\C(=O)N(C(=S)S2)CCCCCC(=O)Nc3ccc(c(c3)O)C(=O)[O-] C32701759
Cc1cc(c(c(c1)c2c(nc(nn2)S[C@@H](C)C(=O)Nc3ccc(c(c3)Cl)F)[O-])NC(=O)C)C C64774496
Cc1cc(c(c(c1)c2c(nc(nn2)S[C@@H](C)C(=O)Nc3ccc(cc3)Cl)[O-])NC(=O)C)C C64774504
Cc1ccc(cc1C)S(=O)(=O)N(C)c2ccc(cc2)OC(=O)[C@H](c3ccccc3)NC(=O)N C08988615
CCc1ccccc1Nc2nc(nc(n2)N)CSc3nc4c(c5c(s4)CCC5)c(=O)n3C C09014624
CN(C)S(=O)(=O)c1cc(ccc1Cl)NC(=O)COC(=O)c2cc(cc(c2N)Cl)Cl C09403550
CN(CC(=O)Nc1ccccc1Cl)C(=O)CSc2nnc(n2N)c3ccc(cc3)Cl C03336136
Cc1cc2c(cc1C)occ2CC(=O)OCC(=O)Nc3c(cc(cc3Cl)S(=O)(=O)N)Cl C09701193
C[C@@H]1C[C@@H](CC(C1)(C)C)NC(=O)C(=O)Nc2c3ccccc3oc2C(=O)Nc4ccccc4OC C09706105
c1ccc2c(c1)C(=O)c3cccc(c3C2=O)C(=O)OCC(=O)Nc4c(c5c(s4)CCCC5)C(=O)N C10876814
C[C@@H](C(=O)NC(=O)NC12CC3CC(C1)CC(C3)C2)Sc4nnc(s4)NCc5ccco5 C12775721
CC(C)N(C(C)C)S(=O)(=O)c1ccc(nc1)NNC(=O)Nc2ccc(c(c2)Cl)Cl C12610408
c1cc(sc1)Cc2nnc(n2C3CC3)SCc4nc(nc(n4)Nc5ccc(cc5)F)N C13116189
CC(C)NC(=O)/C(=N/Nc1ccc(cc1)S(=O)(=O)Nc2cccc(c2)C(F)(F)F)/C#N C13145997
Cc1ccc(cc1C)NS(=O)(=O)c2ccc(c(c2)C(=O)NNc3nc(cc(n3)C)C)Cl C14512862
CC(C)Oc1ccc(cc1C(=O)NC(=S)Nc2ccc(cc2O)[N+](=O)[O-])Br C14668382
CN(CCCc1c(c([nH]n1)N)C#N)c2c3cc(sc3nc(n2)c4ccccn4)c5ccccc5 C15113727
Cc1cccc(c1)n2c(nnc2SCC(=O)NC(=O)NCC(C)C)c3c[nH]c4c3cccc4 C15275297
Cc1ccc(cc1S(=O)(=O)Nc2ccc(cc2)C(=O)NNC(=O)c3ccoc3C)C(C)(C)C C15893861
CCCCCOC(=O)c1ccc(cc1)n2c3c(c(n2)C)[C@H](C(=C(O3)N)C#N)c4ccc(cc4)O C16856651
Cc1cccc(c1)NS(=O)(=O)c2ccc(c(c2)C(=O)NNC(=O)c3c(c4ccccc4o3)C)C C17449248
Cc1ccc(cc1)c2nnc(n2N)SCC(=O)N[C@@H](c3ccc4c(c3)OCCCO4)C(C)C C18479167
CCc1cccc(c1Nc2nnc(s2)SCc3nc4ccccc4c(=O)n3CC(=O)N)C C16681118
C[C@H](C(=O)Nc1ccc(cc1)Oc2ccccc2)OC(=O)c3ccc(c(c3)S(=O)(=O)N)Cl C20818398
COc1ccc(cc1)NS(=O)(=O)c2cccc(c2)C(=O)NNC(=O)c3cc4c(s3)CCCC4 C20900834
C/C(=N\Nc1nnc(n1N)SCC(=O)C2C3CC4CC(C3)CC2C4)/c5ccc(cc5)OC C21328135
Cc1ccc(cc1)n2c(nnc2S[C@H](C)C(=O)Nc3ccc(cc3)C(=O)N)c4ccccc4OC C22558858
Cc1cc(ccc1NC(=O)COC(=O)c2ccc(cc2N)[N+](=O)[O-])I C23470587
Cc1c2c([nH]c1C(=O)NCCNc3ccc(cc3[N+](=O)[O-])C(F)(F)F)CC(CC2=O)(C)C C24643988
C[C@]1(C(=O)N(C(=O)N1)CC(=O)Nc2cccc(c2)NC(=O)C(C)(C)C)c3ccc4ccccc4c3 C25511172
c1ccn(c1)c2c(c3c(s2)CSCC3)C(=O)OCc4nc(nc(n4)Nc5ccc(cc5)F)N C25828606
Cc1cc(c(n1c2ccc(cc2)OC)C)/C=C(\C#N)/C(=O)Nc3ccc(cc3)NC(=O)NCC=C C26838358
Cc1cc(no1)NC(=O)[C@H](c2ccccc2)Sc3nnc(n3N)c4ccccc4Br C27442008
CC(C)NC(=O)Nc1ccc(cc1)NC(=O)c2ccc(cc2)S(=O)(=O)N(C)c3ccccc3 C31002739
c1ccc(cc1)NC(=O)Nc2ccc(cc2)NC(=O)C3CCN(CC3)S(=O)(=O)c4cccs4 C31265682
COc1ccccc1N2CC[NH+](CC2)[C@H](c3c[nH]c4c3ccc(c4)NC(=O)c5ccccc5)C(=O)[O-] C32093596
COc1ccccc1N2CC[NH+](CC2)[C@@H](c3c[nH]c4c3ccc(c4)NC(=O)c5ccccc5)C(=O)[O-] C32093598
CCCCNC(=O)N1CCN(C[C@H]1C)C(=O)[C@@H]([C@@H](C)CC)NC(=O)Nc2c(cccc2C)C C35004555
CC[C@H](C)[C@@H](C(=O)N1CCN([C@@H](C1)C)C(=O)Nc2ccccc2)NC(=O)Nc3ccccc3 C35004734
CC[C@@H](C)[C@H](C(=O)N1CCN([C@@H](C1)C)C(=O)Nc2ccccc2)NC(=O)Nc3ccc(cc3)C C35004754
CCCCSc1[nH]c(=O)c2c(n1)NC3=C([C@@H]2c4cc(c(c(c4)OC)O)OC)C(=O)CCC3 C35449465
CCOC(=O)c1c2c(sc1NC(=O)[C@@H](C)Sc3nnc(n3N)c4ccccc4F)CCCC2 C36187329
c1ccc(c(c1)C(=O)Nc2cccc(c2)NC(=S)NC(=O)/C=C/c3cccc(c3)[N+](=O)[O-])Cl C01180018
CCCCn1c(c(c(=O)[nH]c1=O)N(CC(C)C)C(=O)c2c(c3cc(ccc3o2)Br)C)N C14669763
COc1ccc2c(c1)[nH]cc2CCNC(=O)CS[C@@H]3NN=NN3c4ccc5ccccc5c4 C38759641
COC(=O)c1ccc(cc1)/C=C/2\CNCC3=C2OC(=C([C@@H]3c4ccc(cc4)C(=O)OC)C#N)N C39326858
COC(=O)c1ccc(cc1)/C=C/2\CNCC3=C2OC(=C([C@H]3c4ccc(cc4)C(=O)OC)C#N)N C39326859
Cc1ccc(cc1)n2c(c(c(n2)C)NC(=O)COC(=O)c3c(c(c(c(n3)Cl)Cl)N)Cl)C C39560963
Cc1ccc(cc1)NC(=O)C[C@@H]2C(=O)N(/C(=N\N=C\c3ccccc3O)/S2)c4ccc(cc4)O C38161113
c1ccc(cc1)NC(=O)[C@@H]2[C@@H](SC3=C2CCCC3)NC(=O)CSc4[nH]nc(n4)c5ccco5 C39964405
Cc1c(s/c(=N\C(=S)NC(=O)c2ccco2)/[nH]1)C(=O)/C=C/c3ccc(cc3)NC(=O)C C48553392
C/C(=N/Nc1[nH]nc(n1)SCC(=O)Nc2c(c3c(s2)CCCC3)C#N)/c4ccc(cc4)F C59021784
c1cc2c(c(sc2nc1)c3nnc(n3Cc4ccco4)SCC(=O)NC5CCCCC5)N C64794435
C=CCN1C(=C(c2ccccc2S1(=O)=O)OC(=O)COc3ccc4ccccc4c3)C(=O)c5ccccc5 C02371284
c1ccc(cc1)N(c2ccccc2)C(=O)CSc3nnc(o3)c4ccc(cc4)S(=O)(=O)N5CCCC5 C00901860
Cc1cc2c(cc1C)s/c(=N/C(=O)[C@@H]3CCCN3S(=O)(=O)c4ccc(cc4)OC)/n2CCSC C08841987
CCOCCn\1c2ccc(cc2s/c1=N\C(=O)c3ccc(cc3)S(=O)(=O)N4CCCC[C@H]4C)Cl C08998041
Cc1ccc(cc1)S(=O)(=O)N2CCC[C@H]2C(=O)N(C[C@@H]3CCCO3)c4nc5c(cc(cc5s4)F)F C09066019
CCOCCn\1c2c(cc(cc2s/c1=N\C(=O)c3ccc(cc3)S(=O)(=O)N4CCC[C@H](C4)C)F)F C09078619
CCOCCn\1c2c(cc(cc2s/c1=N\C(=O)c3ccc(cc3)S(=O)(=O)N4CCCC[C@H]4C)F)F C09078621
C=CCN(CC=C)S(=O)(=O)c1ccc(cc1)C(=O)N(Cc2cccnc2)c3nc4c(cccc4s3)F C09242156
C[C@H]1CCCN(C1)S(=O)(=O)c2ccc(cc2)C(=O)/N=c\3/n(c4c(cccc4s3)F)CCC(=O)OC C09285426
C[C@H]1C[C@@H](CN(C1)S(=O)(=O)c2ccc(cc2)C(=O)/N=c\3/n(c4ccc(cc4s3)Cl)CCOC)C C09279525
CN(C[C@@H]1CCCO1)S(=O)(=O)c2ccc(cc2)C(=O)N(Cc3ccccc3)c4nc5ccccc5s4 C09524276
CCOCCn\1c2c(cccc2s/c1=N\C(=O)c3ccc(cc3)S(=O)(=O)N(C)Cc4ccccc4)C C09766526
Cc1c(ccc2c1nc(s2)N(C[C@@H]3CCCO3)C(=O)c4ccc(cc4)S(=O)(=O)N(C)C5CC5)Cl C10100240
CC[C@@H]1CCCCN1S(=O)(=O)c2ccc(cc2)C(=O)N(Cc3ccco3)c4nc5ccc(cc5s4)C C10528514
CSc1cccc2c1nc(s2)N(Cc3ccco3)C(=O)[C@H]4CCCN4S(=O)(=O)c5cccs5 C10821344
CCCCN(C)S(=O)(=O)c1ccc(cc1)C(=O)N(C[C@H]2CCCO2)c3nc4c(cc(cc4s3)F)F C11139974
Cc1cc(c2c(c1)nc(s2)N(C[C@H]3CCCO3)C(=O)c4ccc(cc4)S(=O)(=O)N5CCCC[C@@H]5C)C C11141108
CCCN(CCC)S(=O)(=O)c1ccc(cc1)C(=O)N(C[C@@H]2CCCO2)c3nc4c(c(ccc4s3)C)C C11155455
Cc1ccc2c(c1C)nc(s2)N(C[C@@H]3CCCO3)C(=O)c4ccc(cc4)S(=O)(=O)N(CC=C)CC=C C11155862
CCN(CC)c1nc2ccc(cc2s1)OC(=O)c3ccc(cc3)S(=O)(=O)N4CCc5ccccc5C4 C12489704
Cc1ccc(cc1)S(=O)(=O)N(C)c2ccc(cc2)OCC(=O)N\3CCS/C3=N\[C@H](C)c4ccccc4 C12532901
CC(C)(C)c1ccc(cc1)Oc2c(c(=O)n3ccccc3n2)/C=C(\C#N)/S(=O)(=O)c4ccc(cc4)Cl C13513818
Cc1ccc(cc1)S(=O)(=O)N2CCC[C@@H](C2)C(=O)N(Cc3ccco3)c4nc5cc(c(cc5s4)C)C C14023252
c1cc(ccc1/C=C/C(=O)N(CC(=O)N2CCc3c(ccs3)[C@@H]2c4ccc(cc4)Cl)C5CC5)[N+](=O)[O-] C16487357
CC[C@H](C)N(CC(=O)N1CCc2c(ccs2)[C@@H]1c3ccc(cc3)F)C(=O)/C=C/c4ccc(cc4)[N+](=O)[O-] C16505492
CC[C@@H](C)N(CC(=O)N1CCc2c(ccs2)[C@H]1c3ccc(cc3)F)C(=O)/C=C/c4ccc(cc4)[N+](=O)[O-] C16505495
CC(C)N(CC(=O)N1CCc2c(ccs2)[C@H]1c3ccc(cc3)OC)C(=O)/C=C/c4ccc(cc4)[N+](=O)[O-] C16506775
Cc1ccccc1[C@H]2c3ccsc3CCN2C(=O)CN(C[C@@H]4CCCO4)C(=O)c5cccc(c5)[N+](=O)[O-] C16530316
CC(C)(C)c1ccc(cc1)C(=O)N(CC=C)CC(=O)N2CCCC[C@H]2c3nc(no3)c4cccc(c4)Cl C16613474
CC(C)(C)OC(=O)N(Cc1ccc(cc1)F)C2CCC(CC2)C(=O)N3CCO[C@H](C3)COc4ccccc4 C22667924
CCCCN(C)S(=O)(=O)c1ccc(cc1)C(=O)N(Cc2ccco2)c3nc4c(cc(cc4s3)F)F C22897650
CCOC(=O)c\1cc2c(nc3c(cccn3c2=O)C)n(/c1=N\C(=O)/C=C/c4ccc(cc4)Cl)CC(C)C C09345502
CCN(CC)c1ccc(c(c1)C)N\2[C@@H]3CS(=O)(=O)C[C@@H]3S/C2=N\C(=O)COc4ccc(cc4)Cl C32508497
c1ccc(cc1)c2cn3c(csc3n2)CCN(C[C@H]4CCCO4)S(=O)(=O)c5cccc6c5nccc6 C33617672
CCCC(=O)N1CCN(C[C@H]1C)C(=O)CCCSc2nnc(n2c3ccccc3C)c4ccc(cc4)C C33789392
Cc1ccc(cc1)S(=O)(=O)/N=C(\CN2CCCCC2)/N3CCN([C@@H]3C)S(=O)(=O)c4ccc(cc4)C C27570509
CCCC[C@H](CC)C(=O)N1CCN(C[C@@H]1C)C(=O)CSc2nnc(n2c3ccccc3)c4cccs4 C35173899
Cc1ccccc1n2c(nnc2SCCCC(=O)N3CCN([C@@H](C3)C)C(=O)CC(C)(C)C)c4ccccc4 C35175897
c1ccc(cc1)Cc2nc(sn2)N(CCC(=O)N3CCN(CC3)c4cccc(c4)Cl)Cc5ccco5 C35775882
c1ccc(c(c1)c2ccc(nn2)N3CCCN(CC3)C(=O)CN(CC4CC4)C(=O)c5ccccc5F)Cl C36082472
CC(C)CN(CC(=O)N1CCc2c(ccs2)[C@@H]1COc3cccc(c3)OC)C(=O)c4ccc(cc4)OC C36117149
Cc1ccc(cc1)S(=O)(=O)N(CC(=O)N2CCc3c(ccs3)[C@H]2COc4cccc(c4)OC)C5CC5 C36124114
Cc1cccc2c1nc(s2)N(Cc3ccco3)C(=O)c4ccc(cc4)S(=O)(=O)N(C)C5CCCCC5 C10527914
CCCn1c(c(c(c(c1=O)C#N)C)/C=C\2/C(=O)N(C(=S)S2)CCC)N3CCN(CC3)c4ccccc4 C39990187
CCOc1ccc(cc1OCC)[C@@H]2c3c(=O)c4cc(cc(c4oc3C(=O)N2c5nnc(s5)C(C)C)C)C C40041379
Cc1cc2c(cc1Cl)c(=O)c3c(o2)C(=O)N([C@@H]3c4ccc(cc4)OCC=C)c5nc(c(s5)C(=O)C)C C40056162
C[C@H]1CN(CCN1C(=O)c2ccc(cc2)C(C)(C)C)c3cc(nc(n3)SCC(=O)N4CCCCC4)Cl C00734418
COc1ccc(cc1)CCN2C(=O)/C(=C/c3c(nc4ccccn4c3=O)N5CCc6ccccc6C5)/SC2=S C01249597
CC(=O)C1=NN([C@H](N(N1C)C(=O)C)c2c3ccccc3ccc2OCc4ccccc4)c5ccc(cc5)Cl C59720312
CCOC(=O)c1c(c(sc1N2C(=O)[C@@H]3[C@H](N(O[C@@H]3C2=O)c4ccc(cc4)Cl)c5ccc(cc5)C)C)C C08741630
CCc1ccc2c(c1)cc(c(=O)[nH]2)[C@@H](c3nnnn3C(C)(C)C)[NH+](CCc4ccccc4)Cc5ccccc5 C06197879
Cc1ccc(cc1N2CC[NH+](CC2)CCNC(=O)c3c(nn(c3n4cccc4)c5ccc(cc5)F)C)Cl C09153835
Cc1ccc(cc1)S(=O)(=O)N=C(C[NH+]2CCCC2)N3CCN([C@@H]3C(C)C)S(=O)(=O)c4ccccc4 C09426185
Cc1c(c(n(n1)C)C)[C@@H](C)[NH+](C)Cc2cc3cc4c(cc3n(c2=O)Cc5cc6c(cc5Cl)OCO6)CCC4 C11910464
Cc1ccc2cc(c(=O)[nH]c2c1)[C@@H](c3nnnn3C(C)(C)C)[NH+](Cc4ccc(cc4)Cl)C[C@@H]5CCCO5 C06409785
Cc1ccc(cc1)S(=O)(=O)c2ccc(cc2NC(=O)C)C(=O)NCC[NH+]3CCN(CC3)c4ccccc4 C08814098
C[NH+](Cc1cccc(c1)OC[C@@H]2CCCN(C2)C(=O)c3c4c(n[nH]3)CCCC4)Cc5ccc6c(c5)cccn6 C11789603
CCOc1ccccc1[C@@H]2[C@@H]3CCCC[C@]3(CC[NH+]2CC(=O)Nc4c(c5c(s4)CCCC5)C(=O)OC)O C13815401
c1cc(sc1)c2ccc3c(c2)S(=O)(=O)N=C(N3)CN4CC[NH+](CC4)Cc5ccc(nc5)C(F)(F)F C24903415
CC[NH+]1CCc2c(sc(c2C(=O)OC)NC(=O)c3ccc(cc3)S(=O)(=O)N(C)C4CCCCC4)C1 C08880886
c1ccc2c(c1)CCN2CCCNC(=O)C3CC[NH+](CC3)Cc4nc(no4)c5ccc(cc5)Br C30979506
COc1ccc2c(c1)CCC[C@H]2NC(=O)C3CC[NH+](CC3)Cc4nc(no4)c5ccc(cc5)Br C30979766
CCN(CC)C(=O)CSc1nc(c2c(c(sc2n1)C)C)N3CC[NH+](CC3)CC(=O)N4CCCCC4 C34759764
c1ccc(cc1)CC[NH+]2CCN(CC2)Cc3cc(=O)[nH]c(n3)N4CCCN(CC4)C(=O)Cc5cccs5 C35926600
C[C@H]1CCCC[NH+]1CCCNC(=O)[C@@H](C2CCCC2)N3CCN(CC3)C(=O)COc4ccc(cc4)Cl C36256889
CCCn1c(c(c(c(c1=O)C#N)C)/C=C/2\C(=O)N(C(=S)S2)Cc3ccc(cc3)F)N4CC[NH+](CC4)C C33812642
CC[C@H]1CCCCN1S(=O)(=O)c2ccc(cc2)C(=O)N(CCC[NH+](C)C)c3nc4c(cccc4s3)F C36643479
CCc1ccc2c(c1)sc(n2)N(CCC[NH+](C)C)C(=O)[C@@H]3CCCN(C3)S(=O)(=O)c4cccs4 C36647931
Cc1ccc(c2c1nc(s2)N(CCC[NH+](C)C)C(=O)[C@H]3CCCN(C3)S(=O)(=O)c4cccs4)C C36647987
Cc1ccc(c2c1nc(s2)N(CC[NH+](C)C)C(=O)[C@H]3CCCN(C3)S(=O)(=O)c4cccs4)Cl C36647995
CCc1cccc2c1nc(s2)N(CC[NH+](CC)CC)C(=O)[C@H]3CCCN3S(=O)(=O)c4ccc(cc4)C C36660285
Cc1ccc(cc1)S(=O)(=O)N2CCC[C@@H]2C(=O)N(CCC[NH+](C)C)c3nc4c(cc(cc4s3)F)F C36660300
CC[NH+](CC)CCN(c1nc2c(cccc2s1)C)C(=O)[C@@H]3CCCN3S(=O)(=O)c4ccc(cc4)F C36660350
CCc1cccc2c1nc(s2)N(CCC[NH+](C)C)C(=O)[C@@H]3CCCN3S(=O)(=O)c4ccc(cc4)F C36660354
CC[NH+](CC)CCN(c1nc2cc(cc(c2s1)C)C)C(=O)[C@@H]3CCCN3S(=O)(=O)c4ccc(cc4)F C36660364
Cc1cc(c2c(c1)sc(n2)N(CCC[NH+](C)C)C(=O)[C@H]3CCCN3S(=O)(=O)c4ccc(cc4)F)C C36660371
Cc1ccc(c2c1nc(s2)N(CCC[NH+](C)C)C(=O)[C@H]3CCCN3S(=O)(=O)c4ccc(cc4)F)C C36660375
Cc1cccc2c1nc(s2)N(CCC[NH+](C)C)C(=O)[C@H]3CCCN3S(=O)(=O)c4ccc(cc4)Cl C36660457
C[C@@H](C(=O)Nc1ccccc1[N+](=O)[O-])S[C@@H]2NN=C(N2c3ccc(cc3)Cl)C4=c5ccccc5=[NH+]C4 C38799176
C[NH+](C)CCCN(c1nc2ccccc2s1)C(=O)C3CCN(CC3)S(=O)(=O)c4ccc(s4)Cl C36704309
CC[NH+](CC)CCN(c1nc2c(ccc(c2s1)C)C)C(=O)[C@H]3CCCN3S(=O)(=O)c4cccs4 C36704398
Cc1ccccc1c2nc(on2)C[NH+]3CCC[C@@H](C3)C(=O)N4CCN(CC4)C(c5ccccc5)c6ccccc6 C38886893
Cc1ccccc1CCN(C[C@@H]2C=c3cc(ccc3=[NH+]C2=O)OC)S(=O)(=O)c4cccc5c4nsn5 C39325386
Cc1cc2=C[C@@H](C(=O)[NH+]=c2cc1C)CN(Cc3ccc(cc3)OC)S(=O)(=O)c4cccc5c4nsn5 C39325565
COc1ccccc1CCNC(=O)[C@H]2CN(CC23CC[NH2+]CC3)C(=O)c4cccc5c4-c6ccccc6C5=O C39636244
CCOc1ccccc1CCNC(=O)[C@@H]2CN(CC23CC[NH2+]CC3)C(=O)c4ccc(c(c4)C(F)(F)F)OC C39652736
COc1cc(cc(c1)OC)CCNC(=O)[C@@H]2CN(CC23CC[NH2+]CC3)C(=O)c4cc(cc(c4)Cl)Cl C39653036
C[C@@H](CNC(=O)[C@@H]1CN(CC12CC[NH2+]CC2)C(=O)c3cccnc3Sc4ccccc4)Oc5ccccc5 C39665316
C[C@@H](CNC(=O)[C@H]1CN(CC12CC[NH2+]CC2)C(=O)c3cc(cc(c3)Cl)Cl)Oc4ccc(cc4)OC C39665625
C[C@H](CNC(=O)[C@H]1CN(CC12CC[NH2+]CC2)C(=O)[C@H](C(C)C)Oc3ccccc3)Oc4ccccc4Cl C39666621
C[C@H](c1cccc(c1)OC)NC(=O)[C@H]2CN(CC23CC[NH2+]CC3)C(=O)c4cc(c(c(c4)Cl)OC)Cl C39676811
Cc1ccc(cc1)CC(=O)N2C[C@@H](C3(C2)CC[NH2+]CC3)C(=O)N[C@@H](Cc4ccccc4)C(=O)N5CCCCC5 C39687310
Cc1ccccc1CCNC(=O)[C@@H]2CN(CC23CC[NH2+]CC3)C(=O)c4c(onc4c5ccccc5Cl)C C39691144
CC[NH+](CC)CCN(c1nc2ccc(cc2s1)F)C(=O)[C@@H]3CCCCN3S(=O)(=O)c4cccs4 C36648051
CC[NH+](CC)CCN(c1nc2c(cccc2s1)C)C(=O)[C@H]3CCCCN3S(=O)(=O)c4cccs4 C36648057
CC[NH+](CC)CCN(c1nc2c(cccc2s1)F)C(=O)[C@@H]3CCCCN3S(=O)(=O)c4cccs4 C36648075
c1ccc(c(c1)[C@H](CNC(=O)c2c3c(n(n2)[C@@H]4CCS(=O)(=O)C4)CCCC3)[NH+]5CCCCCC5)Cl C40988780
C[NH+](C)[C@@H](CNC(=O)C(=O)Nc1ccc2c(c1)N(CCC2)S(=O)(=O)c3cccs3)c4cccs4 C49488430
c1ccc2=[NH+]CC(=c2c1)CCC(=O)NN3[C@H](Nc4ccccc4C3=O)SCC(=O)c5ccc(cc5)Cl C63708522
Cc1ccccc1[C@@H]2[C@H]3C(=c4ccccc4=[NH+]3)C[C@@H]5N2C(=O)N(C5=O)c6ccccc6C(=O)NCCC(C)C C64137052
CCOCCOC(=O)C1[C@@H](C2=C(CC(CC2=O)(C)C)N=C1C)c3cc(c(cc3Br)OC)OC C04067079
Cc1ccc(c(c1)n2c(=O)c3c(c(sc3nc2SCC(=O)N(C)[C@@H]4CCS(=O)(=O)C4)C)C)OC C03450660
c1ccc(cc1)N2CCN(CC2)C(=O)COC(=O)c3ccc(cc3)S(=O)(=O)N4CCc5ccccc5C4 C02663087
CC(C)(C)N(Cc1ccccc1)C(=O)COC(=O)c2ccc(cc2)S(=O)(=O)N3CCCc4c3cccc4 C03367428
CCc1ccc2c(c1)s/c(=N/C(=O)[C@@H]3CCCN3S(=O)(=O)c4ccc(cc4)F)/n2CC(=O)OCC C08841641
CN(C[C@@H]1CCCO1)S(=O)(=O)c2ccc(cc2)C(=O)N(Cc3ccccn3)c4nc5ccccc5s4 C09294173
CN(C[C@H]1CCCO1)S(=O)(=O)c2ccc(cc2)C(=O)N(Cc3ccccn3)c4nc5ccccc5s4 C09294174
CC1=NC2=C([C@@H](C1C(=O)OCCOC)c3coc4ccccc4c3=O)C(=O)C[C@H](C2)c5ccccc5Cl C09805087
Cc1cc2c(cc1C)sc(n2)N(C[C@@H]3CCCO3)C(=O)[C@H]4CCCN(C4)S(=O)(=O)c5cccs5 C10765950
CC(C)CN(CC(C)C)S(=O)(=O)c1ccc(cc1)C(=O)N(C[C@H]2CCCO2)c3nc4ccccc4s3 C10786316
Cc1cc2c(cc1C)sc(n2)N(C[C@H]3CCCO3)C(=O)[C@@H]4CCCCN4S(=O)(=O)c5cccs5 C10786463
CCN(CC)S(=O)(=O)c1ccc(cc1)C(=O)N(C[C@H]2CCCO2)c3nc4c(s3)cccc4SC C10821875
c1ccc2c(c1)nc(s2)N(Cc3ccccn3)C(=O)[C@H]4CCCN4S(=O)(=O)c5ccc(s5)Cl C09520258
Cc1cccc(c1n2c(nnc2SCC(=O)c3ccccc3F)c4cccc(c4)S(=O)(=O)N(C)C)C C03253833
Cc1ccc(c(c1)C)S(=O)(=O)N2CCN(CC2)C(=O)COC(=O)C3(CCCC3)c4ccc(cc4)Cl C14357852
Cc1ccccc1[C@H]2c3ccsc3CCN2C(=O)CN(C[C@H]4CCCO4)C(=O)c5cccc(c5)[N+](=O)[O-] C16530318
Cc1ccc(o1)CN(Cc2ccccc2)C(=O)CN(C[C@@H]3CCCO3)S(=O)(=O)c4c(cc(cc4C)C)C C16652101
Cc1nc(cs1)CN(C)c2c(cc3ccc(cc3n2)SC)CN(C[C@@H]4CCCO4)C(=O)c5ccco5 C20781443
Cc1cc(c2c(c1)sc(n2)N(C[C@@H]3CCCO3)C(=O)c4ccc(cc4)S(=O)(=O)N5CCCC[C@H]5C)C C22886625
Cc1cc(c2c(c1)sc(n2)N(Cc3ccco3)C(=O)c4ccc(cc4)S(=O)(=O)N5CCC[C@H](C5)C)C C22898682
Cc1ccc(c2c1nc(s2)N(Cc3ccco3)C(=O)c4ccc(cc4)S(=O)(=O)N5CCCC[C@@H]5C)C C22899260
Cc1c(c2cc(ccc2o1)N(C(=O)C3CCCCC3)S(=O)(=O)c4cc(ccc4Cl)[N+](=O)[O-])C(=O)C C26460917
Cc1cc(c(cc1C)S(=O)(=O)N(c2ccc3c(c2)c(c(o3)C)C(=O)C)C(=O)c4ccc(cc4)[N+](=O)[O-])C C28119483
CCOc1cc(c(cc1OCC)Br)N\2[C@@H]3CS(=O)(=O)C[C@H]3S/C2=N\C(=O)CC(C)C C32506302
CCOc1cc(c(cc1OCC)Br)N\2[C@H]3CS(=O)(=O)C[C@@H]3S/C2=N\C(=O)CC(C)C C32506300
CCOc1cc(c(cc1OCC)Br)N\2[C@@H]3CS(=O)(=O)C[C@@H]3S/C2=N\C(=O)C(C)(C)C C32506271
Cc1ccc(cc1)n2c(nnc2SCC(=O)N3CCN([C@@H](C3)C)C(=O)c4ccc(cc4)F)c5ccco5 C00966546
Cc1ccc(cc1)Sc2ccc(cc2CN(CCN3CCOCC3)C(=O)c4ccccc4Cl)[N+](=O)[O-] C34998065
CCCC[C@@H](CC)C(=O)N1CCN(C[C@@H]1C)C(=O)CSc2nnc(n2c3ccccc3)c4cccs4 C35173898
Cc1ccccc1C(=O)N(CC(=O)N2c3ccccc3-n4cccc4[C@H]2c5cc(ccc5OC)OC)C6CC6 C35230759
CC1CCN(CC1)C(=O)CN2CN(C3(C2=O)CCN(CC3)C(=O)CSc4ccccc4)c5ccccc5 C35350341
Cc1ccc(cc1)c2ccc(nn2)N3CCCN(CC3)C(=O)CN(Cc4ccccc4)C(=O)c5ccc(cc5)C C35706087
Cc1c(c(n(c1C(=O)OC)C)C)C(=O)[C@@H](C)N(Cc2ccc(cc2)F)S(=O)(=O)c3ccc(cc3)Cl C35869333
CCn1c(c(c(c1C(=O)OC)C)C(=O)CN(C2CCCCC2)S(=O)(=O)c3cccc(c3)C(F)(F)F)C C35869469
COc1ccccc1OC[C@@H]2c3ccsc3CCN2C(=O)CN(C[C@@H]4CCCO4)C(=O)c5ccccc5 C36118189
c1cc(cc(c1)F)[C@@H]2c3cc(ccc3CCN2C(=O)C4CC4)OCc5nc(co5)C(=O)N6CCSCC6 C37282291
CCCc1nc2c(c(nn2c3ccc(cc3)F)C)c(n1)N4CCCN(CC4)C(=O)[C@@H](c5ccccc5)Cl C37378587
c1ccc(cc1)/C=C/C(=O)N(CCCN2CCOCC2)CCc3nc(no3)c4ccc(cc4)Br C37381814
CCOC(=O)C1CCN(CC1)C(=O)Cn\2c3ccccc3s/c2=N\C(=O)c4cccc(c4)C(F)(F)F C37428217
CCC(=O)N1CCc2ccc(cc2[C@@H]1c3ccc(cc3)C)OCc4nc(cs4)C(=O)N(C)Cc5ccco5 C37602723
c1cc(cc(c1)F)[C@H]2c3cc(ccc3CCN2C(=O)C4CC4)OCc5nc(cs5)C(=O)N6CCOCC6 C37603810
CCCSc1ccc(cc1)c2c(cn(n2)c3ccccc3)/C=C/4\C(=C(C(=O)N(C4=O)CCCOC)C#N)C C38606328
c1ccc2c(c1)nc(s2)N(C[C@H]3CCCO3)C(=O)[C@@H]4CCCN(C4)S(=O)(=O)c5ccc(cc5)Cl C36673793
Cc1cc(cc2c1nc(s2)N(CCn3c(cc(n3)C)C)C(=O)c4ccc(cc4)N5C(=O)CCC5=O)Cl C38902850
C[C@]1(CN(C(=O)N1CC2(CCN(CC2)OC)C3CCCCC3)Br)S(=O)(=O)c4ccccc4 C39488306
CCn1c(c(c(c(c1=O)C#N)C)/C=C/2\C(=O)N(C(=S)S2)CC=C)N3CCN(CC3)c4ccccc4F C39769533
CCCCn1c(c(c(c(c1=O)C#N)C)/C=C/2\C(=O)N(C(=S)S2)Cc3ccco3)N4C[C@H](C[C@@H](C4)C)C C39770681
c1ccc(c(c1)C(=O)N(Cc2ccc(cc2)c3ccc(cc3Cl)Cl)[C@H]4CCS(=O)(=O)C4)[N+](=O)[O-] C39836871
CCCCn1c(c(c(c(c1=O)C#N)C)/C=C\2/C(=O)N(C(=S)S2)C[C@H]3CCCO3)N4C[C@@H](C[C@@H](C4)C)C C39990483
CCn1c2ccccc2c3c1ccc(c3)CN(Cc4ccco4)S(=O)(=O)c5ccccc5S(=O)(=O)C C44938219
c1ccc2c(c1)nc(s2)N(C(=O)c3ccc(cc3)S(=O)(=O)N4CCCCC4)/N=C/c5ccc(cc5)F C09148009
C[C@@H]1CCCN(C1)S(=O)(=O)c2ccc(cc2)C(=O)N(Cc3cccnc3)c4nc5c(cccc5s4)F C09242165
C[C@@H]1C[C@H](CN(C1)S(=O)(=O)c2ccc(cc2)C(=O)/N=c\3/n(c4ccc(cc4s3)Cl)CCOC)C C09279526
CCCCN(CC)S(=O)(=O)c1ccc(cc1)C(=O)N(C[C@@H]2CCCO2)c3nc4cc(c(cc4s3)C)C C10526563
CCc1cccc2c1nc(s2)N(C[C@H]3CCCO3)C(=O)[C@@H]4CCCCN4S(=O)(=O)c5cccs5 C10786302
CCN(c1ccccc1)S(=O)(=O)c2ccc(cc2)C(=O)N(C[C@@H]3CCCO3)c4nc5ccccc5s4 C10867310
CC[C@@H]1CCCCN1S(=O)(=O)c2ccc(cc2)C(=O)N(C[C@@H]3CCCO3)c4nc5c(cccc5s4)C C10888528
CCCN(CCC)S(=O)(=O)c1ccc(cc1)C(=O)N(C[C@@H]2CCCO2)c3nc4ccc(cc4s3)F C11073560
Cc1cc(c2c(c1)sc(n2)N(C[C@@H]3CCCO3)C(=O)c4ccc(cc4)S(=O)(=O)N5CCCC[C@@H]5C)C C11142455
Cc1ccc(cc1)S(=O)(=O)N(C)c2ccc(cc2)OCC(=O)N\3CCS/C3=N\[C@@H](C)c4ccccc4 C12532902
C[C@@H](C(=O)c1ccc(cc1)OC)OC(=O)c2cccc(c2)N3C(=O)[C@H]4[C@H]5C[C@@H]([C@H](C5)[C@@H]4C3=O)c6ccccc6 C13945251
Cc1ccc(cc1)S(=O)(=O)N2CCC[C@@H](C2)C(=O)N(Cc3ccco3)c4nc5cc(cc(c5s4)C)C C14023203
CC[C@@H](C)N(CC(=O)N1CCc2c(ccs2)[C@H]1c3ccc(cc3)C)C(=O)c4ccc(c(c4)[N+](=O)[O-])Cl C16501234
Cc1ccc(cc1)Cc2nc(sn2)N(CCC(=O)N3CCN(CC3)c4ccccc4F)Cc5ccco5 C16516240
CC(C)N(CC(=O)N1c2ccccc2-n3cccc3[C@H]1c4cc(ccc4OC)OC)C(=O)CCC5CCCC5 C16569526
CCOC(=O)C1=C(N=c2n(c(=O)/c(=C/c3cccc(c3)OC(=O)C)/s2)[C@@H]1c4ccccc4OC(C)C)C C16682356
C[C@@H]1C[C@@H](CN(C1)S(=O)(=O)c2ccc(cc2)C(=O)/N=c\3/n(c4ccc(cc4s3)Cl)CCOC)C C13625764
Cc1ccc(cc1)OCC(=O)N2CCN(CC2)c3c4c(cn(c4ncn3)c5ccc(cc5)F)c6ccccc6 C21796493
CCc1ccc2c(c1)sc(n2)N(C[C@@H]3CCCO3)C(=O)c4ccc(cc4)S(=O)(=O)N5CCC[C@H](C5)C C22858693
Cc1ccc(cc1)S(=O)(=O)/N=C(/CN2CCCC2)\N3CCN([C@@H]3C(C)C)S(=O)(=O)c4ccccc4 C19943444
CN(Cc1ccc(c(c1)OC)OC)C(=O)CN(c2ccc(cc2)C34CC5CC(C3)CC(C5)C4)S(=O)(=O)C C30861001
CC(C)OCCCn\1c2c(cc(/c1=N\C(=O)c3ccccc3Br)C#N)c(=O)n4ccccc4n2 C09158843
CCN(CC)c1ccc(c(c1)C)N\2[C@H]3CS(=O)(=O)C[C@H]3S/C2=N\C(=O)COc4ccc(cc4)Cl C32508500
CCOc1cc(c(cc1OCC)Br)N\2[C@H]3CS(=O)(=O)C[C@@H]3S/C2=N\C(=O)C(C)(C)C C32506272
c1ccc(cc1)CN(CCC(=O)N2CCN(CC2)C(c3ccccc3)c4ccccc4)C(=O)c5cnccn5 C00700094
CC(C)CCc1nc2c(cnn2c3cccc(c3)Cl)c(n1)N4CCCN(CC4)C(=O)c5cccc(c5)F C34769171
CCCOc1ccc(cc1)c2c(=O)nc3n(n2)c(=O)/c(=C\C4=Cc5ccccc5O[C@@H]4c6ccccc6)/s3 C34981882
CCCc1c(cnn1c2nc(cs2)c3ccccc3)C(=O)N4CCN([C@H](C4)C)C(=O)Cc5cccs5 C35105733
CCCCC(=O)N1CCN(C[C@@H]1C)C(=O)CCCSc2nnc(n2c3ccc(cc3)C)c4ccc(cc4)C C35129646
C[C@H]1CN(CCN1C(=O)CC(C)C)C(=O)CCCCSc2nnc(n2c3ccccc3)c4ccccc4 C35174933
CN(C)S(=O)(=O)c1ccc(cc1)C(=O)N2[C@H]([C@@H]3CCC/C(=C/c4ccc(cc4)OC)/C3=N2)c5ccccc5 C35683387
Cc1ccccc1N2CCN(CC2)C(=O)c3cccc(c3)CSc4nc(cc(n4)Cl)N5CCOCC5 C35708219
Cc1ccccc1C(=O)N(CC(=O)N2CCN(CC2)c3ccc(nn3)c4ccccc4)[C@@H](C)c5ccccc5 C36069246
CC(C)CN(CC(=O)N1CCc2c(ccs2)[C@@H]1COc3ccccc3OC)C(=O)c4ccccc4OC C36117581
Cc1ccc(cc1)OC[C@@H]2c3ccsc3CCN2C(=O)CN(CCOC)S(=O)(=O)c4ccc(cc4)C C36124201
CCCc1nc2c(c(nn2c3ccc(cc3)F)C)c(n1)N4CCCN(CC4)C(=O)CSc5ccccc5 C37377268
CCCCc1nc2c(c(nn2c3ccc(cc3)F)C)c(n1)N4CCN(CC4)C(=O)[C@@H](c5ccccc5)Cl C37378629
Cc1c2c(nc(nc2N3CCCN(CC3)C(=O)Cc4cccs4)CCC(C)C)n(n1)c5ccc(cc5)F C37379977
Cc1cc(nc(n1)SCc2c(nnn2c3ccc(cc3)OC(F)(F)F)C(=O)N4C[C@@H](C[C@H](C4)C)C)C C38491718
Cc1ccccc1CS(=O)(=O)c2ncc(c(n2)C(=O)N(Cc3ccccc3)c4ccc(cc4)OC)Cl C38646093
c1ccc2c(c1)[C@]3(C(=O)N2CN4CCN(CC4)c5ccc(cc5)F)OC[C@H](O3)COc6ccc(cc6)Cl C16524581
CCCN1C(=O)/C(=C\c2c(c(c(=O)n(c2N3CCN(CC3)c4ccccc4F)CC)C#N)C)/SC1=S C39769529
CCCCn1c(c(c(c(c1=O)C#N)C)/C=C/2\C(=O)N(C(=S)S2)C[C@H]3CCCO3)N4C[C@@H](C[C@@H](C4)C)C C39770677
CCOCCCN1C(=O)/C(=C\c2c(nc3ccccn3c2=O)Oc4cc(ccc4C(C)C)C)/SC1=S C39835746
Cc1nc(c2c3c(sc2n1)C[C@@H](CC3)C(C)(C)C)N4CCN(CC4)C(=O)CSCC(=O)N5CCCc6c5cccc6 C01372047
Cc1ccc(cc1)n2c(=O)c3c4c(sc3n5c2nnc5SCC(=O)c6ccccc6)CO[C@H](C4)C(C)C C01813904
CCOC(=O)c1c(c(sc1N2C(=O)[C@@H]3[C@@H](N(O[C@@H]3C2=O)c4ccc(cc4)Cl)c5ccc(cc5)C)C)C C11612291
CCOC(=O)c1c(c(sc1N2C(=O)[C@H]3[C@@H](N(O[C@@H]3C2=O)c4ccc(cc4)Cl)c5ccc(cc5)C)C)C C11612291
Cc1ccc(cc1)S(=O)(=O)/N=C(/CN2CCCCC2)\N3CCN([C@@H]3C)S(=O)(=O)c4ccc(cc4)C C27570509
Cn1c2c(c(n1)CN(c3ccccc3)C(=O)c4ccccc4)CN(CC2)S(=O)(=O)c5ccc(cc5F)F C64566866
CCc1ccc2c(c1)cc(c(=O)[nH]2)[C@@H](c3nnnn3C(C)(C)C)[NH+](CCc4ccccc4)Cc5cccs5 C06197880
CCc1ccc2c(c1)cc(c(=O)[nH]2)[C@H](c3nnnn3C(C)(C)C)[NH+](CCc4ccccc4)Cc5ccccc5 C06198121
COc1ccc(cc1)NC(=O)CSc2c3c(c4c5c(c([nH+]c4s3)N6CCOCC6)CCCC5)ncn2 C08817082
Cc1ccc2cc(c([nH+]c2c1)N3CCC[C@@H](C3)O)CN(CCCN4CCCC4=O)C(=O)c5ccc(s5)C C12452315
CC[C@H](c1nnnn1CCc2ccccc2)[NH+](Cc3ccc(cc3)C)Cc4cc5c(cc(cc5[nH]c4=O)C)C C13064936
C[NH+](Cc1cccc(c1)OC[C@H]2CCCN(C2)C(=O)c3c4c(n[nH]3)CCCC4)Cc5ccc6c(c5)cccn6 C11789604
CCOC(=O)N1CCc2c(sc(c2C(=O)Nc3cccc(c3)Cl)NC(=O)C[NH+]4CCC[C@H](C4)C)C1 C15946150
c1ccc(c(c1)C[NH+]2CCN(CC2)c3ccc(cc3)NC(=O)c4cc(ccc4N5CCCC5)[N+](=O)[O-])Cl C30826215
Cc1cccc(c1)c2nc(on2)C[NH+]3CCC(CC3)C(=O)N4CCN(CC4)C(c5ccccc5)c6ccccc6 C30974457
COc1ccc2c(c1)CCC[C@@H]2NC(=O)[C@@H]3CCC[NH+](C3)Cc4nc(no4)c5ccc(cc5)Br C31043956
COc1ccc2c(c1)CCC[C@@H]2NC(=O)[C@H]3CCC[NH+](C3)Cc4nc(no4)c5ccc(cc5)Br C31043964
CCn1c(c(c(c(c1=O)C#N)C)/C=C\2/C(=O)N(C(=S)S2)Cc3ccc(cc3)C)N4CC[NH+](CC4)CC C33479057
CCN(CC)C(=O)Cn1c(=O)c2c3c(sc2nc1N4CC[NH+](CC4)Cc5ccc(cc5)Cl)CCCC3 C34747314
Cc1c(nc(nc1N2CC[NH+](CC2)Cc3ccccc3)SCc4cccc(c4)C(=O)NCc5ccco5)C C36062988
Cc1cccc(c1)CO[C@]2(C[C@@H]3[C@H]([C@@H](C2)OCc4c(cccc4F)F)OC(O3)(C)C)C(=O)NCC[NH+](C)C C37403099
CN(c1ccc(cc1)F)S(=O)(=O)c2ccc(c(c2)C(=O)NC[C@@H](c3ccco3)[NH+]4CCCCC4)Cl C32967239
CCCC[C@@H](CC)CN1C(=O)/C(=C\c2c(c(c(=O)n(c2N3CC[NH+](CC3)CC)CC)C#N)C)/SC1=S C33812499
C[NH+](C)CCCN(c1nc2ccc(cc2s1)Cl)C(=O)[C@@H]3CCCN(C3)S(=O)(=O)c4cccs4 C36647943
C[NH+](C)CCCN(c1nc2c(s1)cccc2Cl)C(=O)[C@@H]3CCCN(C3)S(=O)(=O)c4cccs4 C36647965
CC[NH+](CC)CCN(c1nc2c(cccc2s1)F)C(=O)[C@@H]3CCCN(C3)S(=O)(=O)c4cccs4 C36647969
CC[NH+](CC)CCN(c1nc2ccc(cc2s1)C)C(=O)[C@H]3CCCN3S(=O)(=O)c4ccc(cc4)F C36660337
Cc1ccc2c(c1)sc(n2)N(CCC[NH+](C)C)C(=O)[C@@H]3CCCN3S(=O)(=O)c4ccc(cc4)Cl C36660448
Cc1cc(c2c(c1)nc(s2)N(CC[NH+](C)C)C(=O)[C@H]3CCCN3S(=O)(=O)c4ccc(cc4)Cl)C C36660465
Cc1ccc(cc1)S(=O)(=O)CCC(=O)NCC[NH+]2CCN(CC2)c3nc4c(ccc(c4s3)Cl)C C38785890
CC[C@@H]1CCCCN1S(=O)(=O)c2ccc(cc2)C(=O)N(CC[NH+](CC)CC)c3nc4ccccc4s3 C36690301
CCN(c1ccccc1)S(=O)(=O)c2ccc(cc2)C(=O)N(CCC[NH+](C)C)c3nc4ccccc4s3 C36690332
CCc1ccc2c(c1)sc(n2)N(CC[NH+](CC)CC)C(=O)[C@H]3CCCN3S(=O)(=O)c4cccs4 C36704351
CC[NH+](CC)CCN(c1nc2c(c(ccc2s1)C)C)C(=O)[C@@H]3CCCN3S(=O)(=O)c4cccs4 C36704412
CC[NH+](CC)CCN(c1nc2cc(c(cc2s1)C)C)C(=O)[C@@H]3CCCN3S(=O)(=O)c4cccs4 C36704420
CC[NH+](CC)CCN(c1nc2c(s1)cccc2Cl)C(=O)c3ccc(cc3)S(=O)(=O)N(C)C4CC4 C38850159
c1cc(cc(c1)Br)c2nc(on2)C[NH+]3CCC[C@H](C3)C(=O)NCc4ccc(cc4)N5CCCC5 C38904661
COc1ccc2c(c1)CCC[C@@H]2NC(=O)[C@@H]3CCC[NH+](C3)Cc4nc(no4)c5cccc(c5)Br C38904866
CSc1ccc(c(c1)S(=O)(=O)Oc2ccccc2)N3CC[NH2+][C@H](C3)S(=O)(=O)Oc4ccccc4 C39530474
CCOc1cccc(c1)CCNC(=O)[C@@H]2CN(CC23CC[NH2+]CC3)C(=O)c4ccc(cc4)OC(F)(F)F C39609458
CCc1ccc(cc1)CCNC(=O)[C@H]2CN(CC23CC[NH2+]CC3)C(=O)c4c(c(nn4CC)C)Br C39654514
C[C@@H](CNC(=O)[C@H]1CN(CC12CC[NH2+]CC2)C(=O)c3cc(c(c(c3)Cl)OC)Cl)Oc4ccccc4 C39665384
C[C@H](CNC(=O)[C@H]1CN(CC12CC[NH2+]CC2)C(=O)c3ccc(c(c3)Cl)Cl)Oc4ccc(cc4)OC C39665506
C[C@H](CNC(=O)[C@H]1CN(CC12CC[NH2+]CC2)C(=O)c3cc(cc(c3)Cl)Cl)Oc4ccc(cc4)OC C39665626
C[C@@H](CNC(=O)[C@@H]1CN(CC12CC[NH2+]CC2)C(=O)c3cccc(c3Cl)Cl)Oc4ccc(cc4)OC C39665692
Cc1ccc(cc1)O[C@@H](C)CNC(=O)[C@H]2CN(CC23CC[NH2+]CC3)C(=O)c4ccc(cc4)OC(F)(F)F C39666014
Cc1ccc(cc1)O[C@H](C)CNC(=O)[C@@H]2CN(CC23CC[NH2+]CC3)C(=O)c4ccc(c(c4)C(F)(F)F)OC C39666173
C[C@@H](CNC(=O)[C@H]1CN(CC12CC[NH2+]CC2)C(=O)COc3cccc(c3)Cl)Oc4ccccc4Cl C39666519
C[C@H](CNC(=O)[C@H]1CN(CC12CC[NH2+]CC2)C(=O)[C@@H](C(C)C)Oc3ccccc3)Oc4ccccc4Cl C39666622
Cc1cccc(c1)C(=O)N2C[C@@H](C3(C2)CC[NH2+]CC3)C(=O)NC(c4ccc(cc4)OC)c5ccc(cc5)OC C39676546
Cc1cccc2c1nc(s2)N(CC[NH+](C)C)C(=O)[C@H]3CCCCN3S(=O)(=O)c4ccc(s4)Cl C36648120
CCCOc1ccc(cc1)[C@H](CNC(=O)c2ccc(o2)S(=O)(=O)c3ccc(cc3)Cl)[NH+]4CCCCC4 C40322176
Cc1ccc(cc1C)N(CC(=O)NCc2ccc(cc2)n3cc[nH+]c3C)S(=O)(=O)c4ccc(cc4)Cl C44900718
Cc1nc(no1)c2cccc(c2)C(=O)NC3CCC(CC3)CC[NH+]4CCc5ccc(cc5CC4)c6cccnc6 C45334542
Cc1ccc(cc1S(=O)(=O)NCc2[nH]c3ccccc3n2)[C@@H]4c5ccccc5/C(=N\c6ccccc6)/N=[NH+]4 C38926281
Cc1ccccc1[C@H]2[C@H]3C(=c4ccccc4=[NH+]3)C[C@@H]5N2C(=O)N(C5=O)c6ccccc6C(=O)NCCC(C)C C64137053
c1cc(ccc1c2nnc(o2)CSc3nnc(n3C4CCCCC4)c5ccc(cc5)Br)[N+](=O)[O-] C03326343
c1cc(oc1)/C=C/2\C(=O)N(C(=N2)SCc3[nH]c(=O)c4c5c(sc4n3)CCCC5)c6ccc(cc6)OC(F)F C03325321
CC(C)N(C1=C(N(S(=O)(=O)c2c1cccc2)CC(=O)c3ccc(cc3)[N+](=O)[O-])C(=O)c4ccccc4)C(C)C C01787492
Cc1ccc(cc1)C(=O)/N=c/2\[nH]nc(s2)CC(=O)N/N=C/c3ccc(c(c3)OC)OS(=O)(=O)c4ccccc4 C01785426
Cc1ccc(cc1)[C@H](C(=O)NC2CCCC2)N(c3ccccc3)C(=O)c4ccc(cc4)S(=O)(=O)N5CCOCC5 C00906637
c1ccc(cc1)[C@H](C(=O)NC2CCCCC2)N(c3ccc(cc3)S(=O)(=O)N4CCCCC4)C(=O)c5cnccn5 C00921676
c1ccc(cc1)n2cc(c(n2)c3cccc(c3)S(=O)(=O)N4CCCCCC4)/C=C(\C#N)/C(=O)NCc5ccco5 C01277849
CCOC(=O)c1c(c(n(n1)c2ccc(cc2)C)C)C(=O)c3c(c(on3)c4ccccc4)S(=O)(=O)c5ccccc5 C04292485
[truncated: 1,602,016 more chars]
