# Supplementary material for: PyRMD Studio: A Unified Suite for Next-Generation, AI-Powered Virtual Screening
Source: J Chem Inf Model. 2026 May 19;66(11):6197–203. doi: 10.1021/acs.jcim.6c00648 (PMC13250901; doi:10.1021/acs.jcim.6c00648)
Supplement: Supplementary file 2 [file ci6c00648_si_002.zip › decoys/pgh1_decoys.ism]

CCO[P@]1(=O)C[C@@H](C(=C(C1)C)Cl)OC C01637789
Cn1ccnc1SC[C@@H]2CCCCO2 C16044655
c1ccc(c(c1)Cn2cncn2)CCl C12370353
CC(=O)OC(C)(C)C(=O)Br C02390035
CN(CCC#N)C(=O)C[C@@H]1C[C@H]2CC[C@@H]1C2 C19833697
c1c(sc(n1)Cl)CN2CCOCC2 C20246936
c1cscc1Cc2nnc(o2)CCCl C35658412
C[C@H]1COCCN1C(=O)CCCCCl C35775726
CC(C)C(=O)N1CCC[C@@H](C1)OCC=C C36314498
c1ccnc(c1)CCO[C@H]2CCC[C@H]2C#N C37153093
C[C@H](C[N+](=O)[O-])I C37634433
Cc1cc(ccc1S(=O)(=O)CCCl)C#N C37732690
CN(Cc1ccc(o1)Br)C(=O)C=C C37833176
CCN(C[C@@H]1CCOC1)C(=O)[C@@H](C)Cl C37834778
Cc1cc(c(c(n1)SC)C#N)COC C00074044
CC(C)(C)C(=O)C[C@H]1CCS(=O)(=O)C1 C38085233
CO[C@H]1C[C@]2(CC[C@@H](C2)SC)N(C1)OC C39503939
CCOC(=O)[C@H]1CS/C(=N/CC#C)/S1 C36644047
CCCc1nc(cs1)CN2CCOCC2 C40489916
CCOC1CCN(CC1)c2cccc(n2)F C40712290
c1cn(c2c1C(=O)CCC2)CC[C@@H]3CCCO3 C41708521
C[C@@H](CN(C)Cc1ccccc1C#N)C#N C42324510
CCO[C@@H]1CCCN(C1)C(=O)[C@H](C)Cl C42423527
C[C@H](CN(C)C(=O)CC(F)(F)F)C#N C42460399
C[C@@H]1CCC[C@@H](C1)N(C)C(=O)CC(=O)C C42495230
CC(C)N(CCC#N)c1ccc(cn1)F C42530858
CC1(C[C@H]2C[C@@H]1[C@@H](C2=O)CC(=O)OC)C C43198682
CCC[C@H](C#N)C(=O)N1CCSCC1 C44813541
C[C@@H]1CCCCN1C(=O)COCC(F)(F)F C44939550
CCN(CC#N)C(=O)Cc1ccsc1 C45049465
CN(C)/C=C(/C=O)\c1ccnc2c1cccc2 C46084625
CC(C)[C@@H](C(=O)N1CCOCC1)Cl C50985508
CC(C)(C)[C@H](C(=O)N1CCOCC1)Cl C50985532
C[C@@H]1CN(CCO1)CC2(CCCC2)C=O C51175481
c1cn(c(n1)CCl)CC2CCOCC2 C52174739
CC[C@@H]1COCCN1C[C@@H]2CCCC2=O C53927572
CC[C@H]1COCCN1C[C@@H]2CCCC2=O C53927575
C[C@H](CCl)C(=O)N(C)Cc1cscn1 C54715649
c1c(sc(n1)N2CCSCC2)C=O C54861746
CCN(c1ncc(s1)C(=O)C)C2CC2 C54861984
CC[C@@H](C#N)n1cc(cn1)Br C44427867
C1CCN(CC1)[C@@H](C#N)C2CCOCC2 C52179627
CC[C@@H](c1nnc(o1)CC2CC2)Br C61496196
Cc1ncc(s1)CN2CCCC[C@H]2C=O C62337827
Cc1cc(ncn1)C[C@@H](COC)Br C63040440
Cc1cc(ccc1C=O)N(C)[C@H](C)CC#N C63087112
C1CCN(CC1)CC(=O)C2=C[C@H]3C(=CC=N3)C=C2 C64481334
Cc1nc(c(s1)C(=O)N(C)C)C(C)C C64553107
c1c(noc1C2CC2)CN3CCSCC3 C64556222
C[C@H]1CN([C@H](CO1)C)C(=O)[C@@H](C)CSC C66758924
Cc1ccc2c(c1)sc(n2)c3ccc(cc3)NC(=O)[C@H]4CC[C@](C4(C)C)(C)C(=O)[O-] C00705195
c1cc(ccc1[C@H]2[C@H]3[C@@H]4CC[C@@H](C4)[C@@H]3c5cc(ccc5N2)Br)C(=O)[O-] C08702020
CCOc1cc(cc(c1O)Cl)/C=C/2\CCc3c2nc4ccccc4c3C(=O)[O-] C13350862
c1ccc(cc1)c2c3c(sc2C(=O)[O-])[C@@H](CC(=O)N3)c4ccccc4C(F)(F)F C15107126
CC[C@H]1CCc2c(sc(c2C#N)NC(=O)[C@H]3CC(=C(C[C@@H]3C(=O)[O-])C)C)C1 C17078960
c1ccc(cc1)[C@H]2CCc3c(sc(c3C#N)NC(=O)[C@H]4CC=CC[C@H]4C(=O)[O-])C2 C17087394
c1ccc(cc1)[C@H]2CCc3c(sc(c3C#N)NC(=O)[C@@H]4CC=CC[C@H]4C(=O)[O-])C2 C17087396
Cc1ccc(cc1)c2c(sc(c2C#N)NC(=O)[C@H]3CC(=C(C[C@@H]3C(=O)[O-])C)C)C C17088049
Cc1ccc(cc1C)c2csc(n2)NC(=O)[C@@H]3[C@H]4CC[C@@H]([C@H]3C(=O)[O-])C4=C(C)C C17088576
Cc1ccc(cc1C)c2csc(n2)NC(=O)[C@@H]3[C@@H]4CC[C@H]([C@H]3C(=O)[O-])C4=C(C)C C17088577
Cn1c2ccccc2c(=O)c(c1[O-])C3=Nc4ccccc4N[C@@H](C3)/C=C/c5ccccc5 C06756211
c1ccc2c(c1)c(c[nH]2)/C=N\n3c(nnc3[S-])c4ccc(cc4Cl)Cl C19861001
c1cc(cc(c1)OC2CSC2)[C@@H]3[C@@H]4CC=C[C@@H]4c5cc(cc(c5N3)Cl)C(=O)[O-] C32121278
c1cc(cc(c1)OC2CSC2)[C@H]3[C@H]4CC=C[C@@H]4c5cc(cc(c5N3)Cl)C(=O)[O-] C32121280
COC(=O)c1ccc(cc1)[C@H]2[C@@H]3CC=C[C@@H]3c4c(ccc(c4N2)Cl)C(=O)[O-] C32192962
c1cc(ccc1[N-]C2=NC(=O)/C(=C\3/c4cc(ccc4NC3=O)Br)/S2)F C34222223
CC(=C)[C@@H]1CC[C@@]2([C@@H]1[C@@H]3CC[C@@H]4[C@H]([C@@H]3CC2)CC[C@@H]5[C@@H]4CC/C(=N\O)/C5)C(=O)[O-] C34766480
c1cc(ccc1[C@@H]2[C@@H]3[C@@H]4CC[C@@H](C4)[C@@H]3c5cc(cc(c5N2)Cl)Cl)C(=O)[O-] C34776489
c1cc(ccc1[C@H]2[C@H]3[C@@H]4CC[C@@H](C4)[C@@H]3c5ccc(c(c5N2)Cl)Cl)C(=O)[O-] C34776550
Cc1ccc(cc1Cl)c2ccc(o2)[C@@H]3NC(=O)C(=C(N3c4ccccc4)[S-])C#N C01454022
Cc1ccc(c(c1)[N-]S(=O)(=O)c2c(cc(cc2Cl)Br)Cl)O C37746324
c1cc2c(cc1C(=O)[O-])[C@@H]3C=CC[C@H]3[C@@H](N2)c4cc5c(cc4Br)OCO5 C04959448
Cc1ccc(cc1)CSc2nc3c(c(n2)[O-])[C@@H](CC(=O)N3)c4cccc(c4F)F C06748320
c1ccc2c(c1)/C(=C\3/C(=O)N=C(S3)[N-]c4ccccc4C(F)(F)F)/C(=O)N2 C02594675
Cc1c(c2c(n1[O-])-c3c(c(c4ccccc4n3)c5ccccc5O)C(=O)CC2)Cl C39456580
CCc1ccccc1N2[C@@H](NC(=O)C(=C2[S-])C#N)c3ccc(o3)c4ccccc4 C39887397
Cc1ccc(cc1)c2ccc(o2)[C@H]3NC(=O)C(=C(N3c4cc(ccc4C)C)[S-])C#N C39887464
Cc1ccc(cc1)c2ccc(o2)[C@@H]3NC(=O)C(=C(N3c4ccc(cc4C)C)[S-])C#N C39887517
CCc1ccccc1N2C(=C(C(=O)N[C@]23CCC[C@@H](C3)c4ccc(o4)C)C#N)[S-] C40144111
CCc1ccccc1N2[C@@H](NC(=O)C(=C2[S-])C#N)c3ccc(o3)c4ccccc4F C40147945
CCOc1ccc(cc1)N2[C@@H](NC(=O)C(=C2[S-])C#N)c3cccc4c3cccc4 C40147981
C=CCN1[C@H](c2c([nH]nc2C1=O)c3cc(ccc3[O-])Cl)c4cccc(c4)Cl C39898676
Cc1cc(ccc1Br)N[C@](C)(c2cccc(c2)Br)C(=O)[O-] C41753414
c1ccc2c(c1)C(=C3C2=NC4=C([C@@H]3c5cc(ccc5O)Br)C(=O)CCC4)[O-] C09144936
c1ccc(cc1)CSc2nc3c(c(n2)[O-])[C@H](C4=C(N3)CCCC4=O)c5ccccc5 C04194143
COC(=O)C\1=NC(=S)N[C@@H](/C1=C(\c2ccccc2F)/[O-])c3ccc(cc3)F C56051160
CCOc1ccc(cc1Br)[C@@H]2C3=C(c4ccccc4CC3)NC(=N2)[S-] C09317346
c1cc2c(cc1/N=C/c3cc(ccc3O)I)sc(n2)[S-] C59502665
C[C@]12CC[C@@H](C[C@@H]1CC[C@@H]3[C@@H]2CC[C@@]([C@@H]3CC4=Nc5ccccc5C4=O)(C)C(=O)[O-])O C33910771
CCc1cccc\2c1NC(=O)/C2=C/3\C(=O)N=C(S3)[N-]c4ccc(c(c4)Cl)C C15015739
C[C@]12CC[C@H](C[C@@H]1CC[C@@H]3[C@@H]2CC[C@]([C@@H]3CC4=Nc5ccccc5C4=O)(C)C(=O)[O-])O C20421372
c1ccc(cc1)[C@@H]2CCc3c(c(c4c5c(c([nH]c(=O)n5)[O-])sc4n3)C(F)(F)F)C2 C12376183
c1ccc(cc1)[C@H]2CCc3c(c(c4c5c(c([nH]c(=O)n5)[O-])sc4n3)C(F)(F)F)C2 C12376184
CCOc1cc(ccc1O)[C@H]2C3=C(CC(CC3=NC4=C2C(=O)c5c4cccc5)(C)C)[O-] C04678926
c1c(c2c3c(c(cc(=O)[nH]3)[O-])sc2nc1C45CC6CC(C4)CC(C6)C5)C(F)F C12428273
Cc1ccc(cc1)/C(=N\Nc2nc3ccccc3s2)/C4=C(c5ccccc5C4=O)[O-] C06204226
c1cc(cc(c1)F)[C@@H]2CC(=O)Nc3c2sc(c3c4ccc(cc4)Cl)C(=O)[O-] C64795765
Cc1ccc(cc1)c2c3c(sc2C(=O)[O-])[C@H](CC(=O)N3)c4cc(ccc4F)F C64796161
c1cc(cc(c1)F)c2c3c(sc2C(=O)[O-])[C@@H](CC(=O)N3)c4c(cccc4F)F C64797826
c1ccc(c(c1)c2cc(c3c4c(c([nH]c(=O)n4)[O-])sc3n2)C(F)(F)F)Cl C08783266
Cc1ccc(c(c1)C(=O)Nc2c(c3c(s2)CN(CC3)C(=O)C)C#N)C C04330641
c1c2cc(c(=O)oc2c(cc1Cl)Cl)C(=O)NC[C@H]3CCCO3 C00807598
c1cc(c(c(c1)Cl)[C@H]2CC(=O)Nc3c2c(=O)nc4n3ccs4)F C04770303
Cn1c2c(c(=O)nc1SC)[C@H](CC(=O)N2)c3cccc(c3Cl)Cl C04944523
c1cnc2c(c(nn2c1)C(=O)Nc3c(c(cc(c3F)F)F)F)Cl C02790093
c1cc(c(cc1Br)C(=O)N2CCC3(CC2)OCCO3)O C11639395
c1ccc2c(c1)[C@@H]3CC(=NN3[C@H](O2)c4ccncc4)c5cccc(c5)O C13036276
c1ccc2c(c1)[C@H]3CC(=NN3[C@H](O2)c4ccncc4)c5cccc(c5)O C13036278
c1ccc(cc1)[C@H]2[C@@H](C(=O)N2/N=C\3/c4cc(c(cc4NC3=O)Cl)F)Cl C15219592
Cc1ccc(c(c1)S(=O)(=O)Nc2ccc3c(c2)CCC(=O)N3C)C C17026567
C[C@@H]1CCc2c(sc(c2C#N)NC(=O)CN3C[C@H](O[C@H](C3)C)C)C1 C19902705
C[C@H]1CCc2c(sc3c2c(ncn3)N4CCC(CC4)C(=O)NC)C1 C22062493
CC1=C([C@H](C2=C(N1)CC(CC2=O)(C)C)c3ccncc3F)C(=O)OC C25694909
c1ccc2c(c1)N(CCO2)S(=O)(=O)c3ccc4c(c3)NCCS4 C32943948
CC[C@@]1(C(=O)N(C(=O)N1)/N=C/c2cc(ccc2F)Br)C C33045783
Cc1c(cn(n1)C)Cn2c(=O)c3c4c(sc3[nH]c2=S)C[C@H](CC4)C C17074319
c1cc(c(cc1C(=O)Nc2nnc(s2)[C@H]3CCCO3)Cl)Cl C36366386
c1cc2c(cc1n3c(n[nH]c3=S)Cc4cc(cc(c4)F)F)OCO2 C12324326
CC[C@H]1c2ccsc2CCN1S(=O)(=O)c3c([nH]c(=O)s3)C C37856699
COc1ccc(cc1[C@@H]2CC(=O)Nc3c2cc4c(c3)OCCO4)Cl C01067766
Cc1ccc(c(c1)C)S(=O)(=O)Nc2cc3c4c(c2)CCN4C(=O)CC3 C38680485
c1ccc(cc1)C2=NC(=O)[C@H]3[C@@H](CC(=O)NC3=N2)c4cccc5c4cccc5 C38768421
C[C@H]1C[C@]2(CC(C1)(C)C)C(=O)N(C(=O)N2)CN3CCc4c(ccs4)C3 C14189798
Cc1c2c([nH]c1C(=O)[C@H](C#N)c3nc4ccccc4s3)CCCC2=O C41503508
CC1CCC(CC1)N(C)C(=O)Nc2ccc(cc2)C(=O)N3CCCC3 C44013828
c1ccc2c(c1)ccc(n2)N/N=C\3/CCS(=O)(=O)c4c3cc(cc4)F C44393142
C[C@H](c1cc2ccccc2o1)NC(=O)[C@@H]3CS[C@@]4(N3C(=O)CC4)C C45705333
c1cc2c(cc1NC(=O)N3CCC[C@H]3c4ccsc4)OCCCO2 C45975968
C[C@H]1C[C@@H]1C(=O)Nc2ccc(cc2)C(=O)N3CCO[C@@H]4[C@@H]3CCCC4 C46490736
C1CCc2c(c3c(=O)[nH]c(nc3s2)[C@@H](C#N)C(=O)[C@@H]4CCC=CC4)C1 C46707314
Cn1c2c(cn1)[C@@H](CCC2)NC(=O)N(C)Cc3cccc4c3cccc4 C47001578
C[C@H]1CCCN(C1)C(=O)Nc2ccc(cc2)C(=O)N3CCCC[C@@H]3C C48100683
Cc1c(oc(n1)NC(=O)N(C)Cc2ccc(s2)Br)C C49203457
Cc1cc(cc(c1NC(=O)N2CCO[C@H](C2)C)OC)Br C49206927
C[C@@H]1CCCN(C1)C(=O)N[C@@H]2CCCc3c2cnn3Cc4ccccc4 C47033919
c1c(cc(c(c1F)F)F)NC(=O)Cn2c(=O)cc3c(n2)CCCCC3 C61722056
Cc1c2c(on1)NC3=C([C@@H]2c4cccnc4)C(=O)C[C@@H](C3)c5ccccc5 C13570257
c1ccc(c(c1)n2cnc3c2NC(=O)C[C@@H]3c4ccc(cc4)C#N)Cl C36352850
C[C@@H]1CC[C@H]2[C@H](C1)CCCN2S(=O)(=O)c3ccc(cc3)C(=O)NC C63187133
Cc1c2c(oc1C(=O)NCc3cccc(c3)Cl)CCC4=CN=N[C@H]24 C63529051
Cn1c2ccc(cc2n(c1=O)C)C[C@@H]3c4ccc(cc4NC3=O)Cl C40287888
c1cc2c(cc1NC(=O)[C@@H]3C=CC=NC3=S)OC4(O2)CCCCC4 C64202298
C[C@@H](c1cccc(c1)Cl)N(C)C(=O)N[C@H]2CCCc3c2cnn3C C58217984
C[C@@H]1CC[C@@H]2[C@@H](C1)CCCN2C(=O)c3ccc4c(c3)NC(=O)CN4C C64318812
c1ccc(cc1)S(=O)(=O)N2CCC(CC2)c3c[nH]c4c3cccn4 C64950668
CC1(Cc2cccc(c2O1)[C@H]3CC(=O)NCc4c3n5ccccc5n4)C C65398551
Cc1ccc2c(c1)N[C@H](O2)N3CCN(CC3)CC4=CC=C[C@@H]5C4=CC=N5 C65507276
C[C@@H](c1cc(ccc1F)F)N(C)C(=O)N[C@@H]2CCCc3c2cnn3C C65547746
C[C@@H]1CCCN(CC1)C(=O)Nc2cc(c(c(c2)F)S(=O)(=O)C)F C67353031
Cc1ccsc1c2cccc(c2)NC(=O)C(=O)N3CCOC[C@H]3C C67531488
c1nnc(s1)NC(=O)[C@@H]2[C@H]3C[C@@H]([C@@H]2C(=O)[O-])C=C3 C04128555
c1cc2c(cc1[N+](=O)[O-])c(cc(=O)[nH]2)C(=O)[O-] C04715306
c1nnc(s1)NC(=O)[C@@H]2[C@@H]3CC[C@@H](C3)[C@@H]2C(=O)[O-] C05094731
C[C@@]1(CC1(Cl)Cl)C(=O)Nc2[n-]nnn2 C02771484
Cc1ccc(c2c1N[C@H]([C@@H]3[C@@H]2C=CC3)C(=O)[O-])[N+](=O)[O-] C08411255
CC(C)n1c(c2c(cc(=O)[nH]c2n1)C(F)F)C(=O)[O-] C12398365
c1cc(oc1CN2C(=O)C3(CCCC3)NC2=O)C(=O)[O-] C19386422
c1cc(ccc1[C@H]2CC(=Nc3n2ncn3)C(=O)[O-])O C15109423
C[C@H]1C[C@@H](CN(C1)C(=O)NC(=O)/C=C/C(=O)[O-])C C20218339
c1cc2c(cc1C(=O)[O-])[nH]c(=O)c(=O)n2C[C@@H]3CCCO3 C20593120
Cn1c-2nc(nc(=S)c2c([nH]c1=O)[O-])C3CCCC3 C21953630
C[C@@H]1C[C@@H]1c2nc(=S)c-3c([nH]c(=O)n(c3n2)C)[O-] C22147601
c1cc(sc1/C=C/2\C(=O)NC(=O)N=C2[O-])[N+](=O)[O-] C03153677
C1C[C@H](CC=C1)C(=O)Nc2[n-]c(c(n2)C#N)C#N C26274418
c1c(c2cc3c(cc2oc1=O)OCO3)C[P@](=O)(O)[O-] C32123984
CC1(CN(CCO1)C(=O)NC(=O)CCC(=O)[O-])C C36232843
c1cc2c(cc1C(=O)[O-])CCN2C(=O)c3c[nH]nc3 C36778296
c1c2c(cc3c1OCCO3)nc([nH]2)[C@H]4C[C@H]4C(=O)[O-] C37516992
C#CC(=O)Nc1ccc(cc1[N+](=O)[O-])C(=O)[O-] C37583190
c1c2c([nH]c(=S)nc2nc(n1)N3CCOCC3)[S-] C00160102
c1cc(cc(c1)/N=C\2/[C@@H]3C(=NC=N3)N=CN2)C(=O)[O-] C38588582
C12=NC(=NC1=NC(=NC2=O)[NH-])I C38665047
CC1=C(S[C@@H]2[C@@H]1C(=O)N=C3N2NN=C3C(=O)[O-])C C39783582
Cc1c(cc(o1)CNC(=O)N2CCSCC2)C(=O)[O-] C40558247
C[C@@H]1CN(CC(O1)(C)C)C(=O)NC(=O)CCC(=O)[O-] C41681663
C[C@@H]1CN(CC(O1)(C)C)C(=O)N[C@H](C(=O)[O-])C(C)(C)C C41682735
CC(C)(C(=O)Nc1[n-]nnn1)Br C41687992
C1CC[C@@H]2[C@H](C1)N(CCO2)C(=O)NCCC(=O)[O-] C43428652
c1cc(oc1)CNC(=O)N2CCO[C@@H](C2)C(=O)[O-] C43705694
c1(c([nH]nc1C(F)(F)F)C(=O)[O-])[N+](=O)[O-] C44154481
Cc1cc(sc1C)C(=O)N[C@H](C)c2[n-]nnn2 C44343049
Cc1c(sc2c1c(ncn2)NCc3[n-]nnn3)C C44931672
CC[C@H]1CO[C@@H](CN1C(=O)NC(=O)/C=C/C(=O)[O-])C C48916549
C[C@@H]1CCCC[C@H]1N(C)C(=O)c2nc([nH]n2)[O-] C49252929
CO[C@@H]1CCC[C@H]1NC(=O)N2CCC(CC2)C(=O)[O-] C50376535
CO[C@H]1CCC[C@H]1NC(=O)N2CCC(CC2)C(=O)[O-] C50376536
c1cc(ccc1c2cnco2)/C(=N/C3=NC(=O)CN3)/[O-] C56214347
c1cc(cc(c1)C#N)/C=C/C(=N/c2[nH]ncn2)/[O-] C58386975
c1cc(cc(c1)S(=O)(=O)[N-]c2ccon2)C#CCO C61684492
Cc1c(c(n(n1)C)C)NC(=O)[C@H]2[C@H](C2(C)C)C(=O)[O-] C61721810
C1CN(CCOC1)C(=O)NC2CCC(CC2)C(=O)[O-] C61937662
Cc1cnc(cn1)CNC(=O)N2CC[C@@H](C2)C(=O)[O-] C62136769
C[C@@H]1CC[C@@H]([C@@H](C1)Sc2n[nH]c(=O)n2C)C(=O)[O-] C62767302
CC[C@]1(CCCN(C1)C(=O)[C@H]2CSC(=O)N2)C(=O)[O-] C62869772
C[C@@]1(CCCN(C1)C(=O)NC[C@H]2COCCO2)C(=O)[O-] C62874282
C[C@@]1(CCCN(C1)C(=O)NC[C@H]2CCCOC2)C(=O)[O-] C62876118
C[C@]1(CCN(C1)C(=O)NC[C@@H]2CCCO2)C(=O)[O-] C62924474
C[C@H]([C@H]1CCCO1)NC(=O)N2CC[C@@](C2)(C)C(=O)[O-] C62925174
Cc1cc(nc(n1)N/N=C/C2=C(C[C@@H](CC2=O)C)[O-])C C04777047
c1cnc(c(n1)C(=O)[O-])NC(=O)[C@H]2CCC=CC2 C63215565
CC[C@@H]1CCc2c(sc(c2C#N)NC(=O)[C@@H]3CCCC[C@@H]3C(=O)[O-])C1 C04628790
CC[C@@H]1CCc2c(sc(c2C#N)NC(=O)[C@H]3CCCC[C@@H]3C(=O)[O-])C1 C04628792
c1cc(ccc1C(=O)[O-])Nc2cnn(c(=O)c2Cl)C34CC5CC(C3)CC(C5)C4 C04909679
c1cc2ccc(nc2c(c1)O)/C=C/c3cc(cc(c3[O-])Br)[N+](=O)[O-] C05770123
COC(=O)c1ccc2c(c1)[C@@H]3C=CC[C@@H]3[C@H](N2)c4ccc(cc4)C(=O)[O-] C06721379
c1cc(c(cc1OS(=O)(=O)c2ccc3c(c2)CCCC3)O)C(=O)[O-] C13463197
c1ccc(cc1)c2cc([nH]n2)c3nnc(n3/N=C/c4ccccc4Cl)[S-] C05626431
CC(C)(C)c1ccc(cc1)/C=N/n2c(nnc2[S-])c3c4c(n[nH]3)CCC4 C19827477
Cc1cc(nc2c1cccc2)N/N=C/c3c(nn(c3[O-])c4ccccc4)C C06626699
Cc1cccc(c1)c2nnc(n2CC(=O)N[C@H]3CCCC[C@H]3C)[S-] C26980554
C[C@@H]1CCc2c(c3c4nc(nn4c(nc3s2)[O-])c5ccccc5O)C1 C27516803
C[C@H]1CCc2c(c3c4nc(nn4c(nc3s2)[O-])c5ccccc5O)C1 C27516804
C[C@H]1CCc2c(sc3c2c4nc(nn4c(n3)[O-])c5cccc(c5)O)C1 C27516928
C[C@@H]1CCc2c(c3cc(ccc3o2)NS(=O)(=O)c4cccc(c4)C(=O)[O-])C1 C28463206
CC(C)c1ccc(cc1)/C=N\n2c(nnc2[S-])c3c4c(n[nH]3)CCC4 C01235282
c1ccc2c(c1)C[C@H]3[C@@H](C2)C(=O)c4c(c(c(c(c4[O-])Cl)Cl)O)C3=O C13407624
c1ccc(cc1)c2c(c(nc(n2)Nc3nc4ccccc4s3)[O-])C#N C13576948
c1ccc(cc1)c2cc([nH]n2)c3nnc(n3/N=C/c4ccc(cc4)Cl)[S-] C05626428
Cc1ccccc1/C=N/n2c(nnc2[S-])c3cc(n[nH]3)c4ccccc4 C06785885
Cc1ccc(cc1)/N=C/2\N[C@@H](N3C(=CC(=NC3=N2)C)[O-])c4ccccc4 C19900760
COc1ccc(cc1N2[C@H](NN=C2[S-])[C@@H]3C=C(N=N3)c4ccccc4)Cl C38777029
CC(C)c1ccc(cc1)/C=N/N2[C@H](NN=C2[S-])[C@H]3C4=C(CCC4)N=N3 C38966076
c1ccc(cc1)C2=C[C@H]([C@@H]3C(=NC(=S)N=C3[O-])N2)c4ccccc4C(F)(F)F C39141075
Cc1cc(nc(n1)SCC(=O)N[C@H]2[C@@H]([C@@H]3CCCCCC[C@@H]3S2)C#N)[O-] C39167603
Cc1c(c2c(n1[O-])-c3c(c(c4ccccc4n3)c5ccccc5O)C(=O)CC2)OC C39456534
CC(C)(C)c1ccc(cc1)/C=N/N2[C@H](NN=C2[S-])[C@H]3C4=C(CCC4)N=N3 C39593209
c1ccc2c(c1)cc(o2)C(=O)C3=C(C(=O)N[C@H]3c4ccc(c(c4)Cl)Cl)[O-] C40124661
C=CCN1[C@H](c2c([nH]nc2C1=O)c3cc(ccc3[O-])Cl)c4ccccc4 C39898618
C=CCN1[C@@H](c2c([nH]nc2C1=O)c3cc(ccc3[O-])Cl)c4ccc(cc4)F C39898625
c1ccc2c(c1)cccc2n3c(nnc3[S-])c4c5ccccc5c(=O)[nH]n4 C44924286
C=CCn1c2ccccc2c(=O)c(c1[O-])C(=O)/N=c/3\[nH]c(cs3)c4ccccc4 C17921263
CC1=NC2=N/C(=N/c3ccccc3Cl)/N[C@H](N2C(=C1)[O-])c4ccc(cc4)SC C20028351
Cc1cccc(c1)/N=C/2\N[C@@H](N3C(=CC(=NC3=N2)C)[O-])c4ccccc4 C19921984
c1cc(sc1)c2nc(cs2)/C(=C(\C#N)/C(=O)NC3CCCC3)/[O-] C51653051
Cc1cccc(c1)[C@H]2/C(=C(\C(=O)OC)/[O-])/C(=NC(=S)N2)c3ccccc3F C52538651
Cc1ccc2c(c1)[nH]c(n2)SCc3cc(cc4c3OCOC4)C(=O)[O-] C39789531
Cc1ccc(cc1)NC2=N[C@@H](N3C(=CC(=NC3=N2)C)[O-])c4ccc(cc4)F C09010086
CCOC(=O)c1c(c2c(csc2[nH]c1=O)c3ccc(cc3)Br)[O-] C57315551
CC\1=C(C(=N/C1=C/2\CSC(=NN2)[N-]c3ccc(c(c3)Cl)Cl)C)C(=O)OC C15405559
C[C@H]1CCN([C@@H](C1)C)C(=O)Nc2ccc(cc2C(=O)[O-])I C62824901
c1cc(ccc1c2[n-]c(nn2)/N=N/c3ccc(cc3)O)Br C13125099
Cc1c(cccc1Cl)n2c3c(c(n2)C)[C@H](CC(=N3)O)c4ccc(cc4)C(=O)[O-] C13692319
CC1=C[C@@H](N2C(=N1)NC(=N2)/N=C(/C=C/c3ccccc3)\[O-])c4ccccc4 C04613894
C[C@@]12CC[C@@H]3[C@@H]([C@@H]1CC[C@@H]2O)CC[C@@H]4[C@@]3(Cc5c(nc(c(c5C#N)C#N)[O-])C4)C C09043902
c1cc(sc1)c2ccc(c(=O)[nH]2)c3nc(c4c5c(sc4n3)CSCC5)[O-] C63579825
Cc1ccc2c(c1)S[C@@H](N2)c3ccc(cc3)[N-]S(=O)(=O)C4=C(N=N[C@@H]4C)C C63753163
Cc1ccc2c(c1)S[C@H](N2)c3ccc(cc3)[N-]S(=O)(=O)C4=C(N=N[C@H]4C)C C63753170
Cc1ccc(cc1C)c2[n-]n3c(=O)cc(nc3n2)CNc4ccc(cc4)F C64790903
Cc1c(c2ccccc2[nH]1)/C(=C(/C#N)\C(=O)c3c(nc(s3)C(C)C)C)/[O-] C66004445
Cc1c(c2ccccc2[nH]1)/C(=C(\C#N)/C(=O)c3csc(n3)c4ccco4)/[O-] C66004660
c1cc(oc1)c2cc(no2)C(=O)Nc3c(c4c(s3)CCCC4)C#N C03908440
c1cc(oc1)c2nnc(o2)NC(=O)c3cc(sc3Cl)Cl C04107338
Cc1ccc(c(c1)CN2C(=O)[C@](NC2=O)(C)c3ccc4c(c3)OCO4)C C04787667
c1c(c(cc2c1OCO2)Br)CN3C(=O)C4(CCCC4)NC3=O C04956748
Cc1cc([nH]n1)c2nnc3n2N=C(CS3)c4ccccc4Cl C05456618
c1ccc2c(c1)/C(=N\N=C\c3ccc(cc3)N4CCOCC4)/C(=O)N2 C05603540
c1ccc2c(c1)CC[NH+](C2)Cc3cc(c4cccnc4c3[O-])[N+](=O)[O-] C00210229
C[C@@H]1Cc2ccccc2N1C(=O)CN3C(=O)C4(CCCCCC4)NC3=O C03592870
c1ccc2c(c1)nc(o2)NC3=NC4(CCCC4)[C@@H]5C(=N3)CCCC5=O C09044320
Cc1c(c(n[nH]1)C)S(=O)(=O)N2CCc3c2nc4ccc(cc4c3)Cl C12032233
C[C@@]1(C(=O)N(C(=O)N1)Cc2cn3cc(ccc3n2)Cl)c4ccccc4 C13041945
CN1CCN(c2c1nc3ccccc3n2)C(=O)Cc4c[nH]c5c4cccc5 C14900941
C[C@@H]1CCCC[C@H]1NC(=O)Cn2cnc3c4ccccc4oc3c2=O C15662332
Cc1ccc2c(c1)[nH]c(=S)n2/C=C(\C#N)/c3ccc(cc3)[N+](=O)[O-] C16958431
CCOc1ccccc1[C@H]2[C@@H](C(=O)Nc3n2c4ccccc4n3)C#N C20637876
Cc1c(nc(c(n1)C)c2[nH]c3cnn(c3n2)[C@@H](C)c4ccccc4)C C20909974
CCc1c(nco1)C(=O)N2CCC(CC2)c3[nH]c4ccc(cc4n3)C C20997121
Cc1cc(n2c(n1)c(cn2)C(=O)N[C@@H](C)c3cc4ccccc4o3)C C23043585
c1ccc2c(c1)c(n[nH]2)C(=O)N3CCC[C@H](C3)c4nc5ccccc5o4 C24694994
CC1(OC(=O)C(C(=O)O1)[C@H](c2cccnc2)c3c[nH]c4c3cccc4)C C26544745
Cc1c(oc2c1c(ncn2)N3CCC[C@H](C3)C(=O)NC4CCCC4)C C32959911
Cn1c2c(cn1)[C@@H](CCC2)Nc3ccc(cc3Br)[N+](=O)[O-] C37131395
CC(C)C1=C[C@H](N=N1)c2nnc3n2N[C@@H](S3)c4ccccc4F C38742384
c1ccc(cc1)C2=C[C@H](N=N2)c3nnc4n3N[C@@H](S4)c5cccs5 C38743150
c1ccc2c(c1)[C@H]3NC(=NN3C=N2)[C@H]4C=C(N=N4)c5ccc(cc5)F C39024354
CN1c2c(cc(cc2SC)OC)C/C(=N/c3c1ncnc3Cl)/O C39479481
CN1c2c(cc(cc2OC)Cl)C/C(=N/c3c1ncnc3Cl)/O C39480052
C[C@H]1C[C@@]2(CC(C1)(C)C)C(=O)N(C(=O)N2)CC(=O)N3CCCCCCC3 C09953142
Cc1cc(on1)CN2CCN(CC2)C(=O)Nc3cccc4c3CCCC4 C40098164
Cc1nc2n(n1)c(c(s2)[C@@H](c3ccco3)[NH+]4CCCC[C@@H]4C)[O-] C41637083
C[C@@H]1CN(C[C@@H](O1)C)C(=O)c2cc([nH]n2)Cn3ccc4c3cccc4 C12298817
Cc1ccc(cc1F)NC(=O)N2CCN(CC2)c3cc(ccn3)C#N C43281136
CCSc1nc2n(n1)[C@H](C3=C(N2)CC(CC3=O)(C)C)c4ccco4 C08479316
c1ccc2c(c1)c(c([nH]2)C(=O)[C@@H](C#N)c3nnc4n3CCCCC4)Cl C54727405
Cc1c2c(nc(n1)NC)n(c(=O)c(n2)Br)C3CCCC3 C33359433
Cc1nc(on1)C2CCN(CC2)C(=O)NCc3ccc(cc3)Cl C61794019
Cc1nc(on1)C2CCN(CC2)C(=O)N[C@@H](C)[C@H]3C[C@H]4CC[C@@H]3C4 C61794319
c1cc(c(cc1NC(=O)c2ccc(cn2)Br)[N+](=O)[O-])F C61873468
c1cc(c(cc1Br)c2nnc3n2N[C@H](S3)[C@@H]4C=CN=N4)F C63818007
CN1[C@@H](C2=C(N=N[C@@H]2C1=O)c3ccccc3O)c4cccc(c4)OC C08845535
c1ccc2c(c1)N[C@H](O2)[C@@H]3CCCN(C3)C(=O)C4=NN=C(C4)C5CC5 C63914386
Cc1c2c(oc1C(=O)Nc3ccnn3C4CCCCC4)CCCC2=O C58368837
Cc1ccc(cc1C)NC(=O)[C@H]2CCCN(C2)c3cc(=O)n(nc3)C C65313718
Cc1ccc(cc1)C2=NN=C[C@H]2[C@H]3CC(=O)Nc4c3cc5c(c4)OCO5 C65407102
Cc1cc(n(n1)c2ccc(cc2F)NC(=O)N3C[C@H](OC(C3)(C)C)C)C C65464395
Cc1cs/c(=N\S(=O)(=O)c2cc3c(cc2Cl)OCCO3)/[nH]1 C66247009
c1ccn2cc(c(c2c1)C#N)CN3C(=O)C4(CCCCCCC4)NC3=O C66608304
Cc1c(scn1)CN(C)C(=O)Nc2ccc3c(c2)OC(O3)(F)F C66667480
c1ccc(c(c1)[C@H]2CN(CCO2)C(=O)Nn3cnc4c3cccc4)F C67038878
CC1(CC(=O)c2ccc(cc2O1)OC(=O)c3cc4c([nH]c3=O)CCC4)C C67116334
Cc1c(sc2c1c(=O)[nH]c(n2)SCC(=O)N3CCCC[C@@H]3C)C C01368208
Cc1ccc(cc1)NC(=O)N2CCS[C@@H]2c3ccc4c(c3)OCCO4 C00699957
Cc1ccc(cc1)NC(=O)N2CCS[C@H]2c3ccc4c(c3)OCCO4 C00699956
CC1(Cc2c(sc3c2c(=O)n(c(=O)[nH]3)c4ccc(cc4)Cl)CO1)C C05025229
c1cc2c(cc1C(=O)N/N=C/c3ccc(s3)Br)OCO2 C05677975
C[C@@]1(C(=O)N(C(=O)N1)Cc2ccccc2C#N)c3cccc4c3cccc4 C03550832
c1cc2c(cc1C(=O)N/N=C/c3cc(cs3)Br)OCO2 C08103115
c1ccc2c(c1)c(c[nH]2)[C@@H]3[C@H]4C(=Nc5n3c6ccccc6n5)CCCC4=O C09089542
Cc1ccc(cc1C)NC(=O)[C@H]2CCCN2c3c4ccccc4ncn3 C11246778
c1cc2c(cc1NS(=O)(=O)c3cc(cc(c3)F)F)OC(O2)(F)F C14869139
c1ccc2c(c1)[nH]c(n2)/C(=C/c3ccc(c(c3)F)N4CCOCC4)/C#N C15013915
CCc1c(c2ccccc2o1)/C=C/C(=O)N3CC(=O)Nc4c3cccc4 C15854658
c1ccc2c(c1)nc3n2[C@@H]([C@@H](C(=O)N3)C#N)c4cccc(c4)Br C20637776
c1ccc2c(c1)nc3n2[C@@H]([C@H](C(=O)N3)C#N)c4ccc(cc4Cl)Cl C20637922
Cc1cc2c(cc1S(=O)(=O)N3CCC(CC3)C)[nH]c4c2C(=O)CCC4 C20990205
c1cc2c(cc1O)O/C(=C/c3cc4c(cc3Br)OCO4)/C2=O C22016514
Cc1ccc(cc1)[C@@H](c2c(n3c(s2)nc(n3)C)[O-])[NH+]4CCC[C@@H](C4)C C23156844
Cc1nc2n(n1)c(c(s2)[C@@H](c3cccs3)[NH+]4CCC(CC4)C)[O-] C23158184
C[C@@H]1C[C@@H](C[NH+](C1)[C@@H](c2cccs2)c3c(n4c(s3)ncn4)[O-])C C13374613
Cc1cc(c(c(c1CN2C(=O)[C@]3(CCCC[C@@H]3C)NC2=O)C)C(=O)C)C C28186491
Cc1c2c(nc(n(c2=O)C)C)sc1C(=O)NC3CCCCCCC3 C31868366
Cc1cccc(c1)NC(=O)N2CCS[C@@H]2c3ccc4c(c3)OCCO4 C35416925
CN1C2=C([C@H](NC1=O)c3ccc(c(c3)Cl)Cl)C(=O)N(C2)C4CC4 C35838615
c1cc2c(cc1C(=O)/C=C\3/c4cc(ccc4NC3=O)Br)OCO2 C01045427
Cc1cc(c2nc(c(n2c1)CO)c3ccc4c(c3)OCCO4)Br C36318849
C[C@@H]1C[C@@]2(CC(C1)(C)C)C(=O)N(C(=O)N2)CN3CCc4ccccc4C3 C23381314
c1cc(c(c(c1Cl)/C=N\NC2=CN=NC(=O)[C@@H]2Cl)Cl)Cl C38818382
Cc1cc2c(c(c1)Cl)O[C@H]([C@@H]2C)C(=O)N[C@@H](C)C3=C(N=N[C@@H]3C)C C39447810
CCc1ccc(cc1)NC(=O)c2cc(nc3c2nc4n3CCCCC4)C C39553408
Cc1ccc(cc1)CNC(=O)c2cc(nc3c2nc4n3CCCCC4)C C39553702
c1ccc2c(c1)nc(s2)[C@@H]3CCCN3C(=O)Nc4cccc(c4)C#N C43329468
Cc1ncc(o1)c2ccc(cc2)NC(=O)N3CCC[C@H]3c4ccsc4 C45989241
Cc1cccc(c1)[C@H]2C3=C(CC(CC3=O)(C)C)Nc4n2nc(n4)SC C04436288
c1cc(c(cc1Cl)Cl)n2c(=O)c(c(cn2)N3CCC[C@H](C3)O)Cl C51148168
Cc1cc(ccc1N2CCNC2=O)C(=O)N3CC[C@@H]([C@H]4[C@@H]3CCCC4)C C53483370
Cc1c(n2cc(ccc2n1)Br)C(=O)NN=C3CCCCC3 C59515960
CC[C@@]1(c2c([nH]c(=O)s2)S[C@@H]3[C@@H]1C(=O)N(C3=O)c4ccc(cc4)F)C C32594585
CN1CCCc2c1ccc(c2)/C=C/C(=O)N3CC(=O)Nc4c3cccc4 C61135585
c1ccc(c(c1)[C@H]2CN(CCO2)C(=O)c3c4c([nH]n3)CCCC4)Cl C62223097
CCN1[C@@H](C2=C(N=N[C@@H]2C1=O)c3ccccc3O)c4cccc(c4)Cl C08845796
c1ccc(cc1)C2=NN=C3[C@@H]2[C@H](CC(=O)N3)C(=O)c4cccc(c4)Cl C46057907
Cc1ccc(cc1)CNC(=O)N2CC[C@]3(C2)c4ccccc4N(C3=O)C C65249283
CC1=CN2[C@H]3[C@@H](CC(=O)NC[C@@H]3N=C2C=C1)C4=CC=CC5=C(C(=N[C@@H]54)C)C C65397324
CN1CCc2c(s/c(=N\S(=O)(=O)c3c(cc(cc3F)F)F)/[nH]2)C1 C66248154
C[C@H]1c2cccn2CCN1C(=O)NC[C@H]3CCN(C3)c4ccc(cc4)F C66343362
CN1c2ccc(cc2CCC1=O)Nc3c4ccccc4nc(n3)C(F)F C66467033
C[C@@H]1CCCN(C1)C(=O)C2CCN(CC2)C(=O)NCC3(CCCC3)C C66599664
c1ccc(cc1)[C@@H]2C[C@H]2NC(=O)N3CCN(CC3)c4ccc(cn4)Cl C66889469
CC(C)NC(=O)N1CCN(CC1)C(=O)[C@H]2CCCC[C@H]2C(F)(F)F C67302411
c1cc(oc1)/C=C/C(=O)N2CCc3c(c(n[nH]3)c4ccc(cc4)Cl)C2 C08914157
CC(C)(C)[C@H]1CCc2c(sc3c2c(ncn3)SCC(=O)N)C1 C00411916
CN(C)c1ccc(cc1)[C@@H]2C3=C(CCCC3=O)Nc4ccccc4N2 C00107396
Cc1cccc(c1)C(=O)Nc2c(c3c(s2)C[C@H](CC3)C)C(=O)NC C05055505
C[C@H]1CCc2c(sc(c2C(=O)NC)NC(=O)c3ccc(s3)Cl)C1 C05055561
c1ccc(c(c1)c2csc(n2)n3c(c(cn3)c4ccsc4)N)F C01386191
CCc1c(cc(s1)C(=O)NNC(=O)c2csc3c2CCCC3)C C12674495
c1ccc(cc1)c2cn(c(n2)SCc3nc4ccccc4s3)N C04251741
CC(C)CC(=O)Nc1ccc2c(c1)[C@H]3C=CC[C@H]3[C@@H](N2)c4cccnc4 C14547633
c1ccc(cc1)C(=O)Nc2ccc3c(c2)[C@H]4C=CC[C@@H]4[C@@H](N3)c5cccnc5 C14547719
C[C@@H]1CN(c2cc(ccc2O1)c3csc(n3)N)Cc4ccccc4 C19758968
CSc1ccc(cc1)[C@H]2[C@@H]3CCCC=C3C(=C(C2(C#N)C#N)N)C#N C00583581
Cc1c(sc(c1C#N)NC(=O)Nc2ccc(cc2)Br)C C24565851
c1ccc2c(c1)c(c[nH]2)[C@@H]3CC(=NNC3=O)c4ccc5c(c4)CCCC5 C27260651
c1ccc2c(c1)nc(s2)NC(=O)NCc3cc(sc3)Br C31099701
c1ccc(cc1)/N=C(\N)/N(c2ccccc2)c3nc(=S)ss3 C17130909
Cc1cc(cc(c1)F)[C@H]2c3c(c4ccccc4[nH]3)C[C@H](N2)C(=O)OC C34792468
Cc1ccoc1c2c(c(n(n2)C)N)c3cccc(c3)Br C36765911
c1ccc(c(c1)C#N)Oc2c3cc(ccc3ncc2N)Br C36813262
COc1c(ccc(n1)Oc2cccc(c2)I)N C37077660
c1cc(c(cc1N)F)SCc2ccc(cc2Br)[N+](=O)[O-] C37516496
Cc1c(c(n(n1)C)Oc2ccc3ccccc3c2Br)N C38077560
C[C@@H]1N=C(CS1)c2cccc(c2)NC(=O)Cc3c[nH]c4c3cccc4 C39730423
Cc1ccccc1[C@@H]2C(=C(OC3=C2C(=O)C[C@@H](C3)c4ccccc4)N)C#N C39930973
c1ccc2c(c1)nc(s2)CNC(=O)Nc3ccc(cc3)Br C43133821
COc1ccc(cc1O)[C@@H]2CC(=O)Nc3c2scc3c4ccccc4F C46076670
c1cc(ccc1[C@H]2CCCN2c3cc(nc(n3)N)Cl)Br C48571703
CCC(C)(C)[C@H]1CCc2c(sc3c2C(=N[C@H](N3)c4ccncc4)O)C1 C04109069
c1cc2c(cn[nH]2)c(c1)NCc3cc(c(o3)Br)Br C50360951
COC(=O)[C@H]1Cc2c3ccccc3[nH]c2[C@@H](N1)c4c(cccc4Cl)F C34792456
Cc1cc(c(c(c1)C2=NN[C@@H](C2)c3ccc(o3)Br)O)C C04423351
Cc1cc(c(c(c1)C2=NN[C@H](C2)c3ccc(o3)Br)O)C C04423354
c1ccc2c(c1)c(nn2CCOc3cccc(c3)Br)N C54433435
Cn1c(nc(n1)C2CCCCC2)c3cc(ccc3N)Br C54699323
Cn1c(nc(n1)c2cccs2)c3ccc(cc3N)Br C54699775
c1ccc2c(c1)c(n[nH]2)NC(=O)/C=C/c3ccc(s3)Br C55386433
Cc1nc2cc(ccc2o1)NCc3ccc(c(c3)Br)O C57998100
COc1ccc2c(c1)NC(=O)[C@@H]2Nc3ccc(cc3Cl)Br C42069870
COc1cccc(c1)SCc2nc(c3c4c(sc3n2)CCCC4)N C27662616
Cc1c(sc2c1c(nc(n2)[C@@H](C)Sc3cccc(c3)OC)N)C C58627533
COc1ccc(cc1N[C@@H]2c3c(cccc3Cl)NC2=O)Br C49563279
c1ccc(cc1)OCCn2c3ccc(cc3nc2N)Br C42897256
COc1ccc(cc1Cl)N[C@@H]2c3c(cccc3Br)NC2=O C20549587
Cc1ccc2c(c1)[nH]c(n2)SCC(=O)N[C@H]3C=Cc4c3cccc4 C59449099
c1ccc2c(c1)c(=O)[nH]c(n2)CNc3cc(ccc3Cl)Br C61691396
C[C@H](Cc1ccccc1F)C(=O)Nc2ccc3c(c2)C(C(=O)N3)(C)C C62322720
c1cc(c(cc1I)c2nncn2C3CCCCC3)N C62824403
Cc1c([nH]c2c1cc(cc2)C(=O)Nc3cccc(c3)C4=N[C@H](SC4)C)C C39936772
Cc1cc(c(o1)C)[C@H](C)NC(=O)N[C@H]2CCCC[C@H]2C(F)(F)F C65487321
CC(=O)NC12C[C@@H]3C[C@H](C1)CC(C3)(C2)C(=O)NC4CCCCCC4 C15303136
c1cc(ccc1[C@H](c2ccsc2)NC(=O)N3CCC[C@H](C3)O)Cl C66346634
C[C@@]12CC[C@H](CC1=CC[C@@H]3[C@@H]2CC[C@@]4([C@@H]3CC[C@@]4(C[NH+]5CC5)O)C)O C04963189
CCn1c2ccccc2nc1[C@H](c3ccc(cc3)Br)[NH3+] C11735783
Cc1cc(cc(c1)NC(=S)NC2C[C@@H]3CCC[C@H](C2)[NH+]3C4CC4)C C12498932
c1cc(c(cc1Br)Br)c2ccc(o2)C[NH2+]CCO C13730628
C[C@H]([C@H]1CC[C@H]2[C@]1(CC[C@@H]3[C@H]2CC[C@@H]4[C@]3(CC[C@@H](C4)OC(=O)C)C)C)[NH3+] C19878707
c1ccc2c(c1)c(c[nH]2)[C@@H](c3ccccc3Cl)N4CC[NH2+]CC4 C19931871
Cc1cc2cc(ccc2[nH+]c1N3CCN(CC3)c4ccccc4)N C20191307
Cc1ccc2nc(c(n2c1)c3ccc(cc3)Br)CC[NH3+] C20392869
CCCCC1CCC(CC1)[C@@H](c2c(nc3n2cc(cc3)Cl)C)[NH3+] C31912638
CC[NH2+][C@@H](c1ccc(s1)Br)c2cc3c(cc2Cl)NC(=O)C3 C35571902
CN(c1c2cc(ccc2[nH+]cc1N)Br)[C@@H]3CCSC3 C36813115
Cc1cc(c(cc1[C@@H](c2cc(cc(c2)Br)F)[NH3+])OC)OC C36824095
C=CC[NH+]1CCc2c(cc(c(c2Cl)O)O)[C@H](C1)c3ccccc3 C03870318
C[C@@H](C[NH3+])c1c(nc2n1cc(cc2Cl)C(F)(F)F)C(C)C C33507180
C[C@H]1CCC[C@](C1)(c2nc3cc(ccc3n2C)Br)[NH3+] C41035429
Cc1ccc(cc1)[C@@H]2CC(=NN2c3cccc(c3C)Cl)CC[NH3+] C41141583
C[C@@H](CCC(C)C)[NH2+][C@H]1c2cc(cc(c2NC1=O)Br)F C42078064
C[C@H]1CCC[C@H]([C@@H]1C)[NH2+][C@@H]2c3cccc(c3NC2=O)Br C42080228
CC[C@H]1CCCC[C@H]1[NH2+][C@@H]2c3cccc(c3NC2=O)Br C42081130
C[C@@H]1CCC[C@H](C1)[NH2+][C@@H]2c3cc(c(cc3NC2=O)F)Br C42135201
CC(C)CCC[NH2+][C@H]1c2cc(c(cc2NC1=O)F)Br C42135323
c1cc2c(cc1Br)c(c(c[nH+]2)N)N(CC(F)(F)F)C3CC3 C42741048
CC[C@@H]([C@@H](c1ccccc1Br)n2cnc3c2cccc3)[NH3+] C43093725
CC[C@H]1CO[C@@H](CN1[C@@H](c2ccc(s2)Br)[C@@H](CC)[NH3+])C C43260343
CC[C@H]([C@@H](c1ccc(s1)Br)n2c(c(c(n2)C)C)C)[NH3+] C43263470
CC[C@H]([C@H](c1cc(cs1)Br)n2cnc3c2cccc3)[NH3+] C43287921
CC[C@H]([C@@H](c1cc(cs1)Br)n2c(nc3c2cccc3)C)[NH3+] C43287937
CC[C@H]([C@@H](c1ccc(o1)C)Oc2cccc(c2)I)[NH3+] C43366854
CC[C@H]([C@H](c1ccc(o1)C)Sc2nc3ccccc3s2)[NH3+] C43367136
c1cc(cc(c1)Br)Oc2c(cc3c(n2)CCC3)C[NH3+] C43405987
CCn1c2ccc(cc2nc1CC3(CCCCC3)C[NH3+])Br C43413486
CC[C@H]([C@H](c1cc(cs1)Br)N2CCO[C@@H]3[C@@H]2CCCC3)[NH3+] C43424060
CC[C@@H]([C@@H](c1ccc(s1)Br)N2C[C@@H](OC(C2)(C)C)C)[NH3+] C45662570
CC[C@H]([C@H](c1cc(cs1)Br)N2C[C@@H](OC(C2)(C)C)C)[NH3+] C45662583
c1cc2cccnc2c(c1)COc3c(cccc3Br)C[NH3+] C48787630
C[C@H](Cc1cccc(c1OCc2ccc(cc2)C#N)Br)[NH3+] C48798004
CC[C@@H](C(C)C)[NH2+][C@H]1c2cc(cc(c2NC1=O)Br)F C49128071
C[C@@H](c1ccc(cc1)Br)[NH2+][C@H]2c3cc(ccc3NC2=O)Cl C49514576
CC[C@H]([C@@H](c1cc(cs1)Br)n2c3ccccc3cn2)[NH3+] C50524199
CC[C@@H]([C@H](c1ccc(cc1)Br)n2c3ccccc3cn2)[NH3+] C50524249
c1ccc2c(c1)ccc(c2Br)Oc3cccc(n3)C[NH3+] C51571776
Cc1cc(nc(n1)S[C@H](c2ccc(cc2)Br)[C@@H](C)[NH3+])C C51607042
c1ccc2c(c1)c(c(o2)C[NH3+])COc3cccc(c3)Br C52673988
Cc1c([nH]c[nH+]1)CNc2ccc(cc2C(F)(F)F)Br C54796454
C[NH+]1CCC(CC1)[C@]2(c3ccccc3NC4=C2C=CC(=CC4)Cl)O C54965128
CC[C@H](C(C)C)[NH2+][C@@H]1c2cc(cc(c2NC1=O)C)Br C49128136
C[NH2+][C@H](c1cc[nH]n1)c2cc(sc2Br)Br C62776406
CC[C@H]([C@@H](c1ccccn1)Oc2ccc(cc2C)Br)[NH3+] C63061764
c1cc(ccc1[C@@H](C2CCC2)[NH2+]Cc3cc[nH]n3)Br C66990572
c1cc(ccc1[C@H](C2CC[NH+](CC2)C[C@@H](c3ccc(c(c3)F)F)O)O)Cl C67400691
C[C@@H]1CCCC[C@@H]1Nc2c3ccccc3nc(n2)c4ccc(cc4)Cl C01807507
Cc1c(sc2c1c(ncn2)Nc3cc(cc(c3)Cl)Cl)C C00144698
C/C(=N\NC(=O)[C@@H]1[C@H]2[C@@]1(CCCC2)C)/c3cccc4c3cccc4 C04544667
C[C@H]1CCc2c(csc2C1)C(=O)Nc3nc4c(s3)cccc4Cl C00648088
Cc1cccc(c1)n2c(=S)c-3c(s2)C(Nc4c3cc(cc4)OC)(C)C C00677459
c1ccc2c(c1)c(nc(n2)Cl)NC34CC5CC(C3)CC(C5)C4 C04695424
c1ccc(cc1)[C@]2(c3ccccc3C(=O)O2)Nc4cccc5c4cccc5 C02771307
c1cc(c(c(c1)Cl)/C=N/NC(=O)C23CC4CC(C2)CC(C4)C3)Cl C04737833
Cc1ccc(cc1)Nc2c(nc3n2ccc(c3)C)c4cccs4 C00427499
C[C@H]1CCc2c(c3c(=O)[nH]c(nc3s2)SCc4ccccc4)C1 C04730791
C[C@@H]1[C@H]2c3ccccc3O[C@@]1(N(C(=S)N2)c4cccc(c4)SC)C C04905189
C[C@H]1CCCCC1=NNC(=O)c2c(c3ccccc3s2)Cl C00290517
c1cc(cc(c1)Nc2c3cc(ccc3nc4c2CCC4)Cl)C#N C04924242
c1ccc2c(c1)nc(s2)S[C@H]\3CC/C=C/CC/C=C/CC/C3=N\O C05605088
c1ccc(c(c1)/C=N/Nc2cccc3c2nccc3)Cl C05945792
Cc1ccc(cc1)C(=O)Nc2c(c3c(s2)C[C@@H](CC3)C(C)(C)C)C#N C01413059
c1ccc2c(c1)nc(s2)NC(=O)/C=C/c3ccc(cc3Cl)Cl C00191057
c1ccc2c(c1)c(nc(n2)Cl)Nc3ccc(c(c3)Cl)Cl C11756434
CN(C)c1ccc(cc1)c2[nH]c3c4ccccc4c5ccccc5c3n2 C13207619
C[C@H]1CCCC[C@@H]1NC(=O)c2c(c(c(c(n2)Cl)Cl)Cl)Cl C15317527
Cc1ccc(cc1F)NC(=O)N2CCC(CC2)CC3CCC(CC3)C C15861557
c1cc(cc(c1)Cl)NC(=O)O[C@H]2CC[C@H]3CCCC[C@@H]3C2 C16399015
CC1([C@H]2CC[C@@H]1[C@H](C2)OC(=O)Nc3ccc(c(c3)Cl)Cl)C C16577570
CCCNC1=Nc2ccccc2[C@@H]3[C@@]1(C[C@@H](c4ccccc4N3C)C)C C17249290
CN(Cc1ccc(s1)Cl)C(=O)Nc2ccc(c(c2)Cl)Cl C18179812
CC(C)c1ccc(cc1)[C@@H]2C3=C(CCCC3=O)NC4=C2C(=O)c5c4cccc5 C08462649
Cc1ccc2c(c1)N[P@@](=O)(S2)Oc3ccccc3 C17377602
CC(C)(C)[C@H]1CCc2c(sc3c2c(=O)[nH]c(n3)c4cccs4)C1 C09667343
Cc1ccc(c(c1)Nc2c3c(c(sc3nc(n2)Cl)C)C)C C36277344
c1cc(c(c(c1)Cl)Cl)Nc2c3ccsc3nc(n2)Cl C36277460
CCNc1c2c(c(sc2nc(n1)Cl)C)c3ccc(c(c3)C)C C36277855
CC(C)(C)[C@H]1CCc2c(sc3c2c(nc(n3)Cl)NC)C1 C36277869
CC(C)(C)c1cc(=O)[nH]c(n1)c2c(cccc2Cl)Cl C36755557
C[C@@H]1CC[C@H]([C@@H](C1)Nc2cc3c(cc2Cl)OCO3)C(C)C C36969820
c1cc2c(cc1N[C@@H]3CC[C@H]4CCCC[C@@H]4C3)OCO2 C37216609
CCc1c(c(c2cc(ccc2n1)C)C(=O)N[C@H]3CCCC[C@H]3C)C C00920341
c1ccc(cc1)Cc2c(c3cccc4c3n(c2=O)c5c4cccc5)O C02145773
Cc1ccc(cc1)/C(=N/Nc2cccc3c2nccc3)/C C05380112
CC(C)(C)[C@H]1CCc2c(sc(n2)NC(=O)c3cccc(c3)Cl)C1 C08586823
c1ccc(c(c1)C2=NN=C(C2)c3cc(cc(c3O)Cl)Cl)Cl C04335957
Cc1ccc(cc1C)NC(=O)c2cc3c(n2C4CCCC4)ccs3 C40787434
CC(C)(C)c1cc(n(n1)[C@@H]2CCCC[C@H]2O)C(C)(C)C C54600247
Cc1cc(c(cc1Cl)OC)N[C@@H]2CCCC[C@@H]2C#N C54823175
CC(=CCSc1[nH]c2c(c3c(s2)CCCC3)c(=O)n1)C C08565603
Cc1ccc(o1)/C=N/Nc2ccc(cc2)Br C59166773
CC1(c2ccccc2N3[C@]1(NC(=O)CC3)/C=C/c4c(cccc4Cl)F)C C05151712
Cc1ccc(c(c1)C)c2csc3c2c(ncn3)N[C@@H]4CCCC[C@H]4C C62048817
c1cc(ccc1N[C@@H]2CCCC[C@@H]2C#N)N3CCCCC3 C62995908
c1ccc(cc1)c2c3cc(ccc3nc(=O)[nH]2)SC(F)(F)F C01470800
Cc1ccc(cc1)c2[nH]c(=O)c3c4c(sc3n2)C[C@H](CC4)C(C)(C)C C20369270
c1cc(cc(c1)Cl)[C@H]2[C@H]3CC=C[C@H]3c4cc(cc(c4N2)Cl)C(=O)[O-] C04363096
Cc1cccc(c1)[C@H]2[C@H]3CC=C[C@H]3c4cc(cc(c4N2)Cl)C(=O)[O-] C04363101
C[C@]12CCCC[C@H]1[C@@H]2C(=O)N/N=C/c3ccc(o3)c4ccc(cc4)C(=O)[O-] C01194169
C[C@@]12CCCC[C@@H]1[C@@H]2C(=O)N/N=C\c3ccc(o3)c4ccc(cc4)C(=O)[O-] C05010403
Cc1ccccc1/C=C/2\C[C@@H](Cc3c2nc4ccccc4c3C(=O)[O-])C C06234545
c1cc(cc(c1)Cl)[C@@H]2[C@@H]3[C@@H]4CC[C@@H](C4)[C@@H]3c5cc(ccc5N2)C(=O)[O-] C06804228
Cc1cccc(c1)[C@H]2[C@H]3[C@@H]4CC[C@@H](C4)[C@@H]3c5cc(ccc5N2)C(=O)[O-] C06804247
CCc1ccc(cc1)c2cc(c3c([nH]nc3n2)c4ccc(cc4)C)C(=O)[O-] C06749018
c1ccc(cc1)c2ccc(o2)/C=N\Nc3ccc(cc3)C(=O)[O-] C06927874
Cc1ccc(cc1NS(=O)(=O)c2cc(ccc2C)C(C)(C)C)C(=O)[O-] C07783363
CC(C)(C)c1cc(c(c(c1)Br)OC(C)(C)C(=O)[O-])C(C)(C)C C11797520
CC(C)(C)c1ccc(cc1)Oc2ccc(cc2)/C=C/C(=O)[O-] C11952160
CC(C)(C)CC(C)(C)c1ccc(c(c1)Br)OC(C)(C)C(=O)[O-] C11952538
c1cc(cc(c1)C(=O)[O-])CSc2nnc(s2)Nc3cccc(c3)F C13093268
CC(C)(C)[C@@H]1CCc2c(c(c3c(c(sc3n2)C(=O)[O-])N)C(F)(F)F)C1 C06858817
CC(C)(C)[C@H]1CCc2c(c(c3c(c(sc3n2)C(=O)[O-])N)C(F)(F)F)C1 C06858819
c1ccc(cc1)n2cccc2/C=N/Nc3ccc(cc3)C(=O)[O-] C05516342
c1ccc2c(c1)c3cc(ccc3o2)NC(=O)/C=C/c4ccc(cc4)C(=O)[O-] C13253708
c1cc(c(cc1C(=O)[O-])[N+](=O)[O-])N[C@H]2CC[C@@H]3CCCC[C@@H]3C2 C13299452
c1cc(c(cc1/C=C/C(=O)[O-])[N+](=O)[O-])N[C@@H]2CC[C@H]3CCCC[C@@H]3C2 C13299477
Cc1ccc(cc1)n2c(cc(c2C)/C=N/Nc3ccc(cc3)C(=O)[O-])C C13350971
Cc1ccc(cc1)c2nnc(n2/N=C/C(=C\c3ccccc3)/Cl)[S-] C20057885
Cc1cc(c(c(c1)C)n2c(nnc2[S-])c3cc4c(n3C)ccs4)C C20386460
CC(C)c1ccc(cc1)/C=N\Nc2cnnc(c2Cl)[O-] C31854601
CC(C)(C)OC(=O)N[C@H]1CC[C@@H](C[C@H]1C(=O)[O-])c2ccccc2 C32098944
CCc1c(=O)[nH]c(nc1[O-])c2ccc(cc2)OCc3cc(ccc3C)C C35287968
Cc1ccc(c(c1)C)Cc2c(=O)[nH]c(nc2[O-])Cc3ccc(cc3C)C C35288206
CC(C)(C)n1c2ccccc2nc1c3cc(ccc3[O-])Br C37323768
Cc1ccc(c(c1)/N=C/c2cc(cc(c2[O-])[N+](=O)[O-])Cc3ccccc3)O C04592698
Cc1cc(nc(c1)N/C(=N/c2ccc(cc2Cl)Br)/[S-])C C13519899
Cc1cc(cc(c1C)S(=O)(=O)Nc2cccc(c2)C(=O)[O-])C(C)(C)C C03635574
CC1=CC[C@]([C@H](C1)c2ccccc2)(C(=O)N/N=C/c3cccs3)C(=O)[O-] C03637988
c1ccc(cc1)[C@@H]2CC(=NN2c3ccc(cc3)C(=O)[O-])c4ccccc4 C04011095
c1cc(c(c(c1)Cl)[C@@H](c2ccc3c(c2)oc(n3)[O-])Cl)Cl C40273510
CC(C)c1ccc(cc1)Nc2nc(c(nn2)Cc3cccs3)[O-] C41598305
c1cc2c(cc1C(=O)[O-])nc(o2)c3cc(c(c(c3)Cl)Cl)Cl C45919923
Cc1cc(cc(c1)/C(=C(/C#N)\C(=O)c2c([nH]c3c2cccc3)C)/[O-])C C47361533
CC(C)c1ccc(cc1)/C=C\C(=C(/C#N)\C(=O)NC2CCCCC2)\[O-] C50679195
c1cc(c(cc1/C(=C(\C#N)/C(=O)Nc2cc(cc(c2)Cl)Cl)/[O-])F)F C50981457
CC(C)(C)c1ccc(cc1)c2c(nc(nn2)Nc3ccc4c(c3)OCO4)[O-] C16806940
C[C@@H]1CCCC[C@H]1Nc2ccc(c(c2)C(F)(F)F)C(=O)[O-] C54527425
c1ccc2c(c1)ccc(c2/C=N/c3cc(ccc3[O-])Br)O C16511869
Cc1ccc(c(c1)N/N=C(/C#N)\c2nc3ccccc3c(n2)[O-])C C18146079
C[C@H](C/N=C\1/N=C(S1)[N-]c2ccc(cc2C(F)(F)F)Cl)O C20872269
CC1(C[C@@]2(CCO1)/C(=N/c3ccccc3)/N=C(N2c4ccccc4)[S-])C C13865249
CC(C)(C)c1ccc(cc1)C(=O)N/C(=C\C=C\c2ccccc2)/C(=O)[O-] C59949032
Cc1cc(c(c2c1nc(cc2C(=O)[O-])C(C)(C)C)C)Br C62152102
CC(C)(C)c1ccc(c(c1)/N=C/c2cc(ccc2O)Cl)[O-] C16511310
c1ccc2c(c1)ccc(c2/C=N\c3cc(ccc3[O-])Br)O C16511869
Cc1ccc2cc([nH]c2c1)/C(=C(\C#N)/C(=O)c3c([nH]c4c3cccc4)C)/[O-] C66004714
c1cc(ccc1c2ccc(s2)c3nc4ccc(cc4s3)C#N)C(=O)[O-] C03851633
Cc1ccc(c(c1)O)/N=C/c2c(c(c(c(c2[O-])[N+](=O)[O-])C)Cl)C C03115515
c1cc(c(cc1[N+](=O)[O-])/C=N/Nc2ccc(cc2F)Br)[O-] C04548070
Cc1ccc(cc1)N/N=C/c2cc(cc(c2[O-])[N+](=O)[O-])Cl C04921565
c1ccc(cc1)c2nc3cc(ccc3o2)/C=C/c4cc(ccc4[O-])[N+](=O)[O-] C05685228
C[C@@H]1Cc2c(c3ccccc3nc2/C(=C/c4ccc(cc4)C(C)(C)C)/C1)C(=O)[O-] C06586639
Cc1cc(c(c(c1)[N+](=O)[O-])[O-])/C=N/c2ccc(cc2)Nc3ccccc3 C00218994
CCC(=NNc1c(c(nc(c1Cl)Cl)C(=O)[O-])Cl)CC C06686414
CC[C@H]1CN/C(=N\c2ccc(cc2)/C(=N/Nc3ccc(cc3)C(=O)[O-])/C)/S1 C08062878
Cc1cc(cc(c1OC(F)F)C)/C=N/Nc2ccc(cc2)C(=O)[O-] C13060497
Cc1cc(c(n1C2CCCCC2)C)/C=N/Nc3cccc(c3)C(=O)[O-] C13077853
C/C(=N\Nc1cccc(c1)C(=O)[O-])/c2ccc(s2)c3ccccc3[N+](=O)[O-] C13092467
C/C(=N\Nc1ccc(cc1)C(=O)[O-])/c2ccc(c(c2)[N+](=O)[O-])Cl C13350866
c1cc(ccc1C(=O)[O-])N/N=C/c2ccc(o2)c3ccc(c(c3)Cl)Cl C13351212
CC(C)(C)OC(=O)N[C@H](CC(=O)[O-])C1CCCCCCC1 C22014789
CCc1ccc(cc1)Cc2c(=O)[nH]c(nc2[O-])Nc3cccc4c3cccc4 C25498183
Cc1c(c(nc(n1)SCc2ccc(cc2)F)[O-])Cc3ccc(cc3)OC C25502114
c1ccc2c(c1)-c3ccccc3C2COC(=O)N[C@H]4[C@H]5C[C@@H]([C@H]4C(=O)[O-])C=C5 C32099097
c1cc(c(c(c1)Cl)Cl)/C=N\n2c(nnc2[S-])c3ccc(cc3)Cl C04680600
c1cc(c(c(c1)Cl)Cl)/C=N/n2c(nnc2[S-])c3ccc(cc3)Cl C02337674
CCc1ccccc1CSc2nnc(n2c3c(cc(cc3C)C)C)[O-] C01034361
Cc1ccc(c(c1)[O-])/[NH+]=C/c2c(c(c(c(c2[O-])[N+](=O)[O-])C)Cl)C C33927321
CCc1[n-]c2ccccc2/c(=N\OC(=O)NC3CCCCC3)/n1 C34928678
Cn1c(nnc1[S-])c2cc(nc3c2cccc3)c4ccc(cc4Cl)Cl C17079048
Cc1ccc(c(c1)Cc2c(=O)[nH]c(nc2[O-])c3ccc(cc3)OCC(C)C)C C35288366
CCC(C)(C)C1CCC(CC1)Nc2cccc(c2)C(=O)[O-] C36891217
CCc1ccc(cc1)Cc2c(nc(nc2[O-])SCC(C)C)C C25497953
CCCc1cc(nc(n1)SCc2cc(=O)oc3c2cc(c(c3)C)C(C)C)[O-] C12475926
c1ccc(cc1)/C=C/Cc2c(ccn(c2=O)Cc3ccc(cc3Cl)Cl)[O-] C13122823
c1ccc2c(c1)-c3ccccc3C2COC(=O)N[C@H]4[C@H]5C[C@@H]([C@@H]4C(=O)[O-])C=C5 C38528654
c1ccc2c(c1)-c3ccccc3C2COC(=O)N[C@H]4[C@@H]5CC[C@@H](C5)[C@@H]4C(=O)[O-] C02583291
c1ccc2c(c1)cc(c(n2)N3CCCCC3)/C=N/Nc4cccc(c4)C(=O)[O-] C13342852
Cc1ccc(cc1Cl)/N=N/c2c(c(c(=O)n(c2[O-])C3CCCCC3)C#N)C C39871045
CCc1cc2c(nc(nc2s1)c3ccccc3)Nc4cccc(c4)C(=O)[O-] C41090434
CC(C)c1c(c(nn1c2ccc(cc2)C(C)(C)C)CC(C)(C)C)C(=O)[O-] C43226426
c1cc(c(c(c1)Cl)Cl)/C=C(/c2nc3ccc(cc3c(n2)[O-])Cl)\Cl C43735051
Cc1c(cco1)/C(=C(\C#N)/C(=O)c2ccc(cc2)SC(F)(F)F)/[O-] C49165760
CC(C)c1ccc(cc1)Cc2c(nc(nn2)Nc3ccc4c(c3)OCO4)[O-] C16777520
CC(C)(C)c1ccc(cc1)/C=N/N/C(=N/c2ccccc2[N+](=O)[O-])/[S-] C04871905
CC(C)c1ccc(cc1)Nc2nc(c(nn2)Cc3ccc(cc3)Cl)[O-] C09709636
CCOc1ccc2c(c1)N=C(N=C([N-]2)c3cccs3)c4ccc(cc4)Cl C20868494
C/C(=N\c1ccccc1Sc2ccccc2)/C3=C(c4ccccc4C3=O)[O-] C06158600
CCCCN1c2ccccc2/C(=C/3\C(=N/C(=N/c4ccccc4)/S3)[O-])/C1=O C59146134
CC(C)c1ccc(cc1)[C@@H]2[C@@H]3[C@@H]4CC[C@@H](C4)[C@@H]3c5cc(ccc5N2)C(=O)[O-] C06804220
CCCc1ccc(cc1)/C(=C(/C#N)\C(=O)Nc2cc(c(cc2OC)Cl)C)/[O-] C63235603
CC1=C([C@@H](C2=C(c3ccccc3C2=N1)[O-])c4ccc(cc4)C(C)C)C#N C01302997
CCCCCC1=CC(=C(C(=O)C1=O)[C@@H]2C=C(CC[C@@H]2C(=C)C)C)[O-] C14191342
CC(C)(C)c1ccc(cc1)[C@@H]2C3=C(CCCC3=O)N=C4C2=C(c5c4cccc5)[O-] C17511196
CC(C)c1ccc(cc1)N/C(=N/c2ccc(cc2)OC(F)(F)F)/[S-] C13496749
Cc1cc2c(cc1C(=C)c3ccc(cc3)C(=O)[O-])C([C@@H](CC2(C)C)O)(C)C C65742809
Cc1cc(ccc1N/N=C(/c2ccccc2)\c3ccccn3)Cl C03909153
C[C@H]1CC2=C(C[C@H]1COC(=O)Nc3ccccc3)C(CCC2)(C)C C00210874
Cc1ccc(o1)CNc2c(c3c(s2)CCCCCCCCCC3)C#N C01762792
Cc1ccc2c(c1)sc(n2)c3ccc(cc3)NC(=O)CC(C)C C00060360
c1ccc(cc1)/C(=N/Nc2ccccc2)/c3cc(nc(c3)Cl)Cl C04277467
COC(=O)c1ccc(cc1)[C@H]2[C@H]3CC=C[C@H]3c4ccc(c(c4N2)Cl)Cl C04362920
CC[C@@H](c1ccccc1)C(=O)Nc2c(c3c(s2)CCCCCC3)C#N C02086634
Cc1ccc(cc1)c2nc3ccccc3c(n2)Nc4cccc5c4cccc5 C01775382
CCc1ccc(cc1)C2=C[C@@H](n3c4ccccc4nc3N2)c5ccccc5F C02916014
c1ccc2c(c1)ccc(c2/C=N/c3ccc(cc3)c4nc5ccccc5s4)O C01951874
CC(C)c1ccc(cc1)[C@H]2N(CCS2)C(=O)Nc3ccc(c(c3)Cl)F C00692285
c1ccc(cc1)c2ccc(cc2)N/N=N/c3ccc(cc3)Br C04756458
Cc1cc-2c(cc1C)NC(c3c2c(=S)n(s3)c4ccccc4OC)(C)C C00984994
Cc1ccc(o1)[C@@H]2Nc3ccccc3C(O2)(c4ccccc4)c5ccccc5 C04187014
c1ccc2c(c1)c(nc(n2)c3ccc(cc3Cl)Cl)Nc4ccc(cc4)F C02267489
Cc1ccc2c(c1)c3c(cc(s3)C(=O)N[C@H]4CCC[C@H]([C@@H]4C)C)c(n2)Cl C04961539
CC(C)(C)c1ccc(cc1)C(=O)NN=C2CCC(CC2)c3ccccc3 C04997463
CCOc1ccc(cc1)Nc2c3ccc(cc3nc4c2CCCC4)Cl C04924477
Cc1cc(cc(c1OC)C(=O)NC2C3CC4CC(C3)CC2C4)Br C02861449
CCc1ccc(cc1)Nc2c3c(csc3ncn2)c4ccccc4 C05332730
CC1(c2ccccc2N3[C@]1(NC(=O)C3)/C=C/c4ccc(cc4)C(C)(C)C)C C05477547
c1ccc(cc1)c2cc3c(ncnc3s2)Nc4ccc(c(c4)Cl)F C01465741
C[C@@H]1CCc2c(sc3c2c(=O)[nH]c(n3)SCc4ccccc4F)C1 C05237671
C[C@@H]1CCc2c(sc3c2c(=O)[nH]c(n3)SCc4cccc(c4)Cl)C1 C05237673
c1ccc2c(c1)nc(s2)c3ccc(cc3)/N=C/c4cc(ccc4O)Cl C03096809
c1ccc2c(c1)cccc2NC(=O)OC[C@@H]3CCc4ccccc4C3 C01600749
c1ccc(cc1)Nc2c3ccc(cc3nc(n2)c4ccc(cc4)Cl)Cl C06710023
CC(C)(C)[C@H]1CCc2c(sc(c2C#N)NC(=O)/C=C/c3ccccc3)C1 C00995039
Cc1cc(cc(c1)NC(=O)c2ccc(s2)c3nc4ccccc4s3)C C08549058
C/C(=N\Nc1nc(cs1)C(C)(C)C)/c2ccc(c(c2)Cl)Cl C04300205
c1cc(c(c(c1)Cl)/C=N/NC(=O)c2c(c3ccc(cc3s2)F)Cl)F C02089938
C[C@@H]1CC[C@@]2([C@H]([C@@]1(C)Cc3cc(ccc3O)OC(=O)C)CCC=C2C)C C14858369
Cc1ccc(c(c1)C(=O)Nc2ccc(cc2)c3nc4ccc(cc4s3)C)C C17025753
c1cc(c(cc1/C=C(/c2[nH]c(=O)c3cc(ccc3n2)Cl)\Cl)Cl)Cl C18913590
C/C(=N/NC(=O)c1c(c2ccccc2s1)Cl)/c3ccc(s3)Cl C20157409
CC(C)CNC(=O)N1CCc2c3c(sc2[C@H]1c4ccccc4)CCCC3 C21047805
C[C@H]1C[C@H](CC(C1)(C)C)Nc2cc(c(cc2OC)OC)Cl C21505484
CCC(C)(C)C1CCC(CC1)Nc2ccc3c(c2)OCO3 C21815761
C[C@H]1CC[C@@H]([C@@H](C1)OC(=O)Nc2cccc3c2cccc3)C(C)C C35193760
Cc1ccc(cc1N[C@@H]2C[C@@H](CC(C2)(C)C)C)C(=O)OC C36952305
Cc1ccc(cc1N[C@@H]2C[C@H](CC(C2)(C)C)C)C(=O)OC C36952307
CC(C)Oc1ccc(cc1)Nc2nc3cc(ccc3s2)Br C37206834
Cc1ccc(cc1C)c2ccnc(n2)Nc3ccc(cc3)Br C40857392
C[C@]1(CC=C2[C@]1(CC(C[C@@H]3[C@@]2(C3)C)(C)C)OC(=O)c4cccc(c4)Cl)O C43762435
c1ccc(cc1)Oc2ccc(cc2)/N=C/c3cc(ccc3O)Cl C44928765
Cc1ccc2c(c1)C([C@@]3(N2CCC(=O)N3)/C=C/c4c(cccc4Cl)F)(C)C C02338765
CC\1=CC[C@H](C/C1=N\NC(=O)c2c(c3ccccc3s2)Cl)C(=C)C C12404024
CCCCSc1[nH]c(=O)c2c(n1)-c3ccccc3CC24CCCC4 C18115239
CCCC1CCC(CC1)Nc2ccc3c(c2)OC(O3)(C)C C57667749
Cc1ccc2c(c1)nc(s2)c3ccc(cc3)NC4=CC(=O)CC(C4)(C)C C04614591
CC(C)(C)c1ccc(cc1)C2Nc3cccc4c3c(ccc4)N2 C01740244
CC[C@@H](c1ccc(cc1)O)[C@H](CC)[C@H](C)c2ccc(cc2)O C01481730
CC1(CCc2c1cc(cc2c3cnc(s3)N)C(C)(C)C)C C01038874
CC(C)(C)C1CCC(CC1)(C#CC2(CCC(CC2)C(C)(C)C)O)O C01596836
CC(C)OC(=O)c1c2c(sc1N)CCCCCCCCCC2 C04651417
CC(C)c1ccc(cc1)[C@@H]2c3c4ccccc4ccc3OC(=C2C#N)N C00038825
Cc1ccc(cc1)NNc2c3ccccc3nc4c2cccc4 C04738463
c1ccc2c(c1)-c3ccccc3C2=Nc4ccc(cc4)c5ccc(cc5)N C01603651
CC(C)c1ccc(cc1)c2nc3c(o2)cc(c(c3Cl)N)Cl C00570163
CC(=C1CCCCC1)NNc2ccc(c(c2)Cl)Cl C03279421
c1ccc2c(c1)cccc2COc3ccc4ccccc4c3C(=S)N C11799636
c1ccc2c(c1)cccc2C3(CCCCC3)c4csc(n4)N C11885302
Cc1ccc(c2c1[C@@H]3C=CC[C@@H]3[C@@H](N2)c4ccc(cc4)C(C)C)O C14462722
C[C@@H]1CC[C@@]2([C@H]([C@@]1(C)Cc3cc(ccc3O)O)CCC=C2C)C C14855805
CCC[C@@H]([C@H]1c2cccc3c2c(ccc3)[C@@]1(C)O)Nc4ccccc4 C15226480
CCCCCSc1nc(c2c3c(sc2n1)CC[C@@H](C3)C)N C16846562
c1ccc(cc1)/C=C/C=N/NC(=S)NC23CC4CC(C2)CC(C4)C3 C16919419
C[C@@H]1CCc2c(sc(c2C(=O)c3ccc(cc3)C(C)(C)C)N)C1 C19776296
Cc1ccc(c2c1[C@@H](C[C@H]2Nc3ccc(cc3C)Br)C)O C20019846
C[C@@H]1CC[C@@H]([C@H](C1)Oc2ccc(cc2N)Br)C(C)C C20548939
CCCC1CCC(CC1)Nc2cccc(c2)NC(=O)CC C21789001
Cc1ccc(c(c1)Br)N[C@@H]2C[C@@H](c3c2c(ccc3C)O)C C22150130
C[C@@H]1CC[C@H]([C@@H](C1)Oc2ccc3c(c2N)ncs3)C(C)C C35344882
C[C@H]1CC[C@H]([C@@H](C1)Oc2ccc(cc2N)Br)C(C)C C36854750
C[C@H]1CC[C@H]([C@@H](C1)Oc2c(cccc2Cl)N)C(C)C C36866031
CC[C@H](C)c1ccc(cc1)N[C@H]2CCc3c2cccc3O C36953695
CC[C@H](C)c1ccc(cc1)N[C@H](C)c2cc(ccc2O)C C36953731
Cc1c(c[nH]n1)CNc2ccc(cc2)SC(F)(F)F C37068001
Cc1ccc(c(c1O)C)N[C@@H](C)c2ccc(cc2)C(C)C C37130485
CC(C)CC(CC(C)C)Nc1cccc2c1cccc2O C37132240
CC(C)(C)c1ccc(cc1)OCc2c(cccc2Br)N C37402093
CC(C)(C)C1=CC(=Nc2ccccc2N)C=C(C1=O)C(C)(C)C C04688120
CC1(CC2=C([C@H](Nc3ccccc3N2)/C=C/c4ccccc4)C(=O)C1)C C18089044
CC(C)c1csc(n1)[C@@H](c2ccc(cc2)SC(F)(F)F)N C41182779
C[C@@H]1CC[C@H]([C@@H](C1)OC(=O)c2ccc(c(c2)N)Cl)C(C)C C41580811
c1ccc(cc1)c2ccc(c(n2)N)c3c4ccccc4cc5c3cccc5 C44544489
c1cc2c(cc1NC(=O)NCCSC(F)(F)F)CCC2 C47351102
c1ccc(c(c1)NC(=O)N2CCC(CC2)CO)SC(F)(F)F C47864027
Cc1ccc(c(c1)NC[C@@H](c2cc(ccc2C)C(C)(C)C)O)C C49924482
Cc1cc(c(c(c1)C)[C@H](CCNc2ccc(cc2)C(C)C)O)C C49924719
CC(C)c1ccc(cc1)N/C=C/2\CCc3c4ccccc4[nH]c3C2=O C01402277
CC[NH+](CC)c1ccc(cc1)/C=C(\C)/c2[nH]c3ccc(cc3n2)Cl C17014656
Cc1cc(c(c(c1)C)COc2ccc(cc2N)C(C)C)C C57592476
CCC1(CN(c2c(cccc2O1)N)CCCc3ccccc3)CC C58004900
CC(C)c1ccc(cc1)NC(=S)NC23CC4CC(C2)CC(C4)C3 C07522120
C[C@H]1CCC[C@@H]([C@@H]1C)NC(=S)NC2CCCCCCC2 C59115353
CCCC[C@@H](CC)C(=O)Nc1cccc2c1N[C@H](CC2)C C61874705
CCCC[C@@]1(NN(C(=[NH+]1)[S-])c2ccc(cc2)Cl)CC C02318966
c1cc(ccc1NC(=O)NCc2cscn2)SC(F)(F)F C51615246
CC(C)(CNC(=O)N1CC[C@@H](C1)Nc2ccccc2)c3ccccc3 C67622445
c1cc(cc(c1)Cl)C(=O)N/N=C/c2cc(ccc2[O-])[N+](=O)[O-] C04737693
c1cc(cc(c1)NC(=O)c2cc3ncc(cn3n2)Br)C(=O)[O-] C02793237
c1cc(ccc1[C@@H]2CC(=NN2)c3cc(ccc3[O-])[N+](=O)[O-])Cl C00314559
CC(C)Cn1c2c(c(cc(n2)C(C)(C)C)C(=O)[O-])c(=O)[nH]c1=O C11567517
Cc1c(nc2cc(ccc2n1)NC(=O)[C@H]3CCCC[C@@H]3C(=O)[O-])C C12372664
Cc1c(nc2cc(ccc2n1)NC(=O)[C@H]3CCCC[C@H]3C(=O)[O-])C C12372666
c1cc(ccc1/C=N\n2c(n[nH]c2=S)C3CCCCC3)C(=O)[O-] C01245856
c1c(c(cc2c1OCCCO2)NC(=O)C[C@@H]3C[C@H]4CC[C@@H]3C4)C(=O)[O-] C13428248
Cc1cccc(c1)/C=N/n2c(nnc2[S-])c3c4c(n[nH]3)CCC4 C19827554
CC1=C([C@@H](C(=C(N1)C)C(=O)[O-])c2ccc(cc2)[N+](=O)[O-])C(=O)C C01403914
Cc1cccc(c1)/N=C/2\N[C@@H](N3C(=CC(=NC3=N2)C)[O-])c4ccco4 C20548285
C[C@@H](C12CC3CC(C1)CC(C3)C2)NC(=O)c4c(cn(n4)C)C(=O)[O-] C20615019
c1cc(ccc1[C@@H]2[C@@H]3CCCO[C@@H]3c4cc(ccc4N2)C(=O)[O-])[N+](=O)[O-] C22064463
CC(C)Cn1c-2nc(nc(=S)c2c([nH]c1=O)[O-])CC3CCCC3 C22141851
CC(C)(C)[C@@H]1CCc2c(cc(s2)C(=O)Nc3[n-]c(c(n3)C#N)C#N)C1 C26275868
Cc1ccc(cc1C)NC(=O)c2cc(nc3c2c(nn3C)[O-])C4CC4 C31809285
c1cnc(nc1[O-])SCC(=O)Nc2c(c3c(s2)CCCC3)C#N C09143455
c1cc2c(cc1NC(=O)CSc3nc4c(c(n3)[O-])CCC4)OCCO2 C06813647
c1ccc(cc1)C2=NC(=[NH+][C@@H](C2)c3cc(ccc3[O-])[N+](=O)[O-])[S-] C32600428
CC\1(c2ccccc2N(/C1=C\C=C\C=C/3\C(=O)NC(=O)N=C3[O-])C)C C32703941
c1ccc2c(c1)nc3n2c4c(c(n3)[O-])[C@H](CC(=O)N4)c5cccc(c5)F C04624382
Cc1cc(n(n1)c2nc3c(c(n2)[O-])CCC3)NC(=O)CC(C)(C)C C07422389
Cc1nnc(s1)/N=C(/C(=O)NC2CCCCCCCCCCC2)\[O-] C38731730
CCO[C@@H]1CC(=O)c2c(c3c(cc4c(n3)cccc4Cl)c(=O)n2[O-])N1 C39455979
COc1cccc(c1)N[C@H]2N=C(CS2)c3ccc4c(c3)oc(n4)[O-] C39470383
c1ccc2c(c1)CCC3=C2N=N[C@H]3C(=O)N/N=C/c4ccc(cc4)C(=O)[O-] C39579170
c1cc(cc(c1)Cl)/C=N/N2[C@H](NN=C2[S-])[C@@H]3C4=C(CCC4)N=N3 C39593157
c1cc(ccc1/C=N/N2[C@H](NN=C2[S-])[C@@H]3C4=C(CCC4)N=N3)F C39593176
c1ccc(cc1)C2=C[C@@H](N=N2)N/N=C\3/C(=NN=C3[O-])C(F)(F)F C39738268
Cc1ccc(c(c1)N2[C@@H](NC(=O)C(=C2[S-])C#N)c3ccc(cc3)[N+](=O)[O-])C C06044264
c1cc(c(cc1/C=C(/C#N)\C(=O)c2c[nH]c3c2ccc(c3)Cl)[N+](=O)[O-])[O-] C40139971
Cc1ccc(cc1C)NC(=O)CN2c3ccc(cc3O[C@H](C2=O)C)C(=O)[O-] C40682866
Cc1cc(c(c(c1)C)c2cc(nc(n2)[O-])C(=O)NC[C@H]3CCCO3)C C41191207
c1cc2c(cc1c3csc(n3)NC(=O)C4CCC4)oc(n2)[O-] C41306238
CC(C)c1cs/c(=N\S(=O)(=O)c2ccsc2C(=O)[O-])/[nH]1 C42317608
Cc1c(sc(n1)NC(=O)C2CCCCC2)c3nnc(n3C)[S-] C42655716
Cc1c2c([nH]c1/C(=C(/C#N)\C(=O)c3ccoc3C)/[O-])CCCC2=O C49167415
c1cc(cc(c1)S(=O)(=O)/N=c/2\[nH]cc(s2)/C=C/C(=O)[O-])F C49593304
c1cc(c(cc1/C=C/c2c(c(=O)[nH]c(n2)[O-])[N+](=O)[O-])Cl)Cl C05050500
c1cc2c(cc1C(=O)CSc3nc4c(s3)c(cc(=O)[nH]4)[O-])OCO2 C06677983
c1ccc(cc1)c2cc3ccccc3n2C/C(=N/c4[nH]ncn4)/[O-] C23142319
Cc1c(cnn1c2ccc(nn2)[O-])C(=O)N[C@@H]3C[C@H]4CC[C@@]3(C4(C)C)C C58744765
Cc1c2c(n(n1)c3ccc(nn3)[O-])NC(=O)C[C@H]2c4ccccc4Cl C31817533
CC1CCN(CC1)c2nc3c(c(n2)Nc4ccc(cc4)F)n[n-]n3 C62022663
Cc1ccc(cc1C)[C@@H]2CC(=Nc3c2c(nn3c4ccc(nn4)[O-])C)O C31820036
Cc1c2c(n(n1)c3ccc(nn3)[O-])N=C(C[C@@H]2c4ccccc4Cl)O C31817538
CC(=O)Nc1cc(=O)nc2n1[n-]c(n2)c3ccc(cc3)C(C)(C)C C09348751
CCc1c(nc2nc(nn2c1[O-])NCc3cccc(c3)Cl)C C15668931
CCc1ccc(cc1)CNc2nc3nc4c(c(n3n2)[O-])CCCC4 C15668940
CC(C)(C)c1ccc(cc1)c2nc([nH]n2)/N=C(/[C@H]3CCOC3)\[O-] C66917375
Cc1nnc(n1N)SCC(=O)Nc2ccc(cc2)I C01424671
CC(=O)OC[C@H]([C@@]1(CC[C@@H]2[C@@]1(C[C@@H]([C@@H]3[C@@H]2CCC4=CC(=O)CC[C@@]34C)O)C)O)O C04578582
C/C(=C/C(=O)C(F)(F)F)/NNC(=O)C(=O)Nc1ccc(cc1)Br C04725141
Cc1c(sc(c1C(=O)N)NC(=O)[C@@H](C)n2c(c(cn2)Br)C)C C02780777
C[C@]1(C(=O)NC(=O)N1)CSc2ccccc2C(=O)NCc3ccccc3F C08331323
Cc1c(c(=O)[nH]c(=S)[nH]1)CCC(=O)N2CCC(=CC2)c3c[nH]c4c3cccc4 C14236873
[H]/N=C/1\NC(=O)[C@@H](S1)CC(=O)Nc2ccc(cc2)OC([C@@H](F)Cl)(F)F C05649544
C[C@@H]1[C@H](CC[C@]2([C@H]1[C@H]([C@@H](CC2)[C@H](C)C(=O)NC(C)C)O)C)NC(=O)COC C20466798
c1ccc(c(c1)CC(=O)Nc2ccc3c(c2)CN(CC3)Cc4cnc(nc4)N)F C20653714
Cc1ccc(s1)C(=O)CCC(=O)NNC(=O)c2cc(c[nH]2)Br C28717858
Cc1cccc(c1)CN2CCN(CC2)C(=O)C[C@@H](c3cccc(c3)C)NC(=O)N C32080530
c1ccc2c(c1)C3C[C@@H](C2c4c3cccc4)CNC(=O)CC[C@@H]5C(=O)NC(=O)N5 C32906588
c1ccc(cc1)[C@H](C(=O)NC[C@H]2CCCO2)NC(=O)[C@@H]3Cc4ccccc4CN3 C35380228
c1ccc(cc1)[C@H](CNC(=O)c2c(nccn2)N)N3CCc4c(ccs4)C3 C40112622
Cc1c(c(c(o1)C)S(=O)(=O)N)C(=O)N[C@H](C)c2ccccc2Br C40144907
c1cc(ccc1CNC(=O)c2ccc3c(c2)NC(=O)CS3)N4CCC(CC4)CO C40150209
Cn1cc(cc1C(=O)NCCc2ccc(s2)S(=O)(=O)N)Br C40381194
C[C@@](CNS(=O)(=O)c1ccc2c(c1)CC(=O)N2)(c3ccc(cc3)Cl)O C40629742
CC(=O)Nc1cc(ccc1F)NC(=O)C(=O)N[C@@H]2CCC[C@H](C2)C(F)(F)F C41270935
Cc1c(sc(n1)NC(=O)/C=C/c2cccc3c2nccc3)SCC(=O)N C41813528
c1ccc(cc1)SCCN2CCN(CC2)C(=O)c3ccc(cc3)NC(=O)N C46862131
c1cc(sc1CNS(=O)(=O)c2c(ccs2)Br)S(=O)(=O)N C48443987
c1ccc(c(c1)NC(=O)N2CCO[C@@H](C2)C(=O)N)S[C@H](C(F)(F)F)Cl C51587894
c1ccc2c(c1)c(c(s2)C(=O)NCC(=O)N3CCC(CC3)CC(=O)N)Cl C53889421
CCS(=O)(=O)NCCNC(=O)Nc1c(cc(cc1C)Br)C C57773001
c1c(cc(c2c1/C(=N\NC(=S)NC[C@H]3CCCO3)/C(=N2)O)Br)F C06224179
Cc1cc([nH]c(=O)c1CNC(=O)[C@@H](C)NC(=O)c2ccc(s2)Br)C C59363613
Cn1ccnc1CCNS(=O)(=O)c2cc(cc(c2Br)N)Cl C61882227
c1ccc2c(c1)cc(c(=O)[nH]2)CCNC(=O)/C=C/c3cc4ccccc4[nH]c3=O C62222171
CSCC[C@@H]1C(=O)N(C(=S)N1)c2ccc(c(c2)S(=O)(=O)N)Cl C63320145
Cc1ccc2c(c1)[nH]c(cc2=O)CSCC(=O)NC3=NN[C@@H](S3)C(C)C C63686346
CC[C@H](C)NC(=O)c1cccc(c1)N2CC(=O)C(=C2N)c3nc4ccccc4s3 C14049081
c1cc(c(cc1Br)/C=C/C(=O)NNC(=O)NC[C@@H]2CCCO2)F C65147465
C[C@H](C(=O)NCC(=O)Nc1c[nH]nc1)Sc2ccc(cc2)Br C51413252
Cc1c(c(c(c[nH+]1)CO)CN2CC[C@H](C2)c3ccnc(c3)c4cccc(c4)O)[O-] C65419441
CNS(=O)(=O)c1ccc(cc1)CNC(=O)N[C@H]2C[C@H]2c3cccc(c3)F C65507419
CCCCOc1ccc(cc1C(=O)N2CCC(CC2)C(=O)NN)Br C66057511
C[C@@H](c1ccc(cc1Cl)Cl)NC(=S)NNC(=O)[C@@H]2COCCO2 C66122067
CCC[C@@H](C(=O)N1CCc2c(ccs2)C1)NC(=O)NC3CCC(CC3)O C66149500
Cc1c(scn1)CN(C)CC(=O)Nc2c(c3c(s2)CCCC3)C(=O)N C66564077
CC(C)CC(=O)N[C@@H](c1ccccc1)C(=O)N[C@@H]2CCCc3c2ccc(=O)[nH]3 C66605843
c1cc2c(c(c1)F)SCC[C@@H]2NC(=O)NCc3[nH]nc(n3)c4cccs4 C66699931
c1cc(c(cc1[C@@H]2CN(CCO2)CC(=O)Nc3c(ccs3)C(=O)N)Cl)F C66845384
C#CCNS(=O)(=O)c1ccc(cc1)C(=O)NC[C@]2(CCCc3c2cccc3)O C66931523
CCSc1ccc(cn1)NC(=O)C(=O)NC[C@@]2(CCCc3c2cccc3)O C67000622
CCSc1ccc(cn1)NC(=O)C(=O)NC[C@]2(CCCc3c2cccc3)O C67000623
Cc1c(c(=O)[nH]c(=O)[nH]1)CCC(=O)N[C@@H]2C[C@@H]2c3cccc(c3)C(F)(F)F C67109046
Cc1c(c(=O)[nH]c(=O)[nH]1)CCC(=O)N[C@H]2C[C@H]2c3cccc(c3)C(F)(F)F C67109049
C#Cc1cccc(c1)NC(=S)NNC(=O)/C=C/c2ccc3c(c2)OCCO3 C67196597
Cc1ccc(cc1NC(=O)NCc2ccc(cc2)O)C(=O)N3CCSCC3 C67307778
c1cc(c(cc1Nc2cc(nc(n2)N)Cl)Cl)Cl C01675992
Cc1ccc(cc1)Cc2cc3ccc(cc3nc2NN)C C11731339
c1cc(c(cc1O)O)[C@H]2[C@H]3CC=C[C@@H]3c4cc(ccc4N2)F C13639652
C[C@H](c1ccc(cc1O)O)Nc2cccc(c2F)Cl C20472343
c1cc(c(cc1O)O)[C@H]2[C@@H]3CC=C[C@H]3c4cc(ccc4N2)F C20681476
Cc1cc(c(cc1Cl)OC)c2c3cccc(c3[nH]n2)N C31991531
Cc1nc2cc(c(cc2s1)N)N[C@H]3CCCC[C@H]3C C35342488
Cc1nc2cc(c(cc2s1)N)N[C@H]3CCC[C@@H](C3)C C35342735
C[C@@H]1C[C@@H](CC(C1)(C)C)Nc2ccc(cc2)CC(=O)N C37074887
Cc1c(cc(cc1F)C(=O)N)NC2[C@H](CCC[C@@H]2C)C C37120149
c1cc2c(c(c1)Cl)[nH]c(n2)c3cc(c(cc3F)F)N C37600137
Cc1cc(ccc1Nc2ccc(cc2)N(C)C)C(=S)N C37733812
CCCSc1ccc(c(c1)NC(=O)[C@@H]2C[C@H]3CC[C@@H]2C3)N C42174181
CCc1ccc(s1)c2c(c([nH]n2)N)c3ccccc3C C43640118
c1cc(cc(c1)Br)CNc2ccc3c(c2N)ncs3 C48817821
CC(C)c1csc(n1)Nc2ccc(cc2)C(=S)N C49237547
c1cc(c(cc1C(=S)N)F)Nc2nc3c(s2)CCC3 C49547970
Cc1ccc(cc1)[C@@H](C)Nc2ccc(c3c2cccn3)N C49555260
CC(C)(C)N1C=[NH+][C@H](C1=[NH2+])c2ccc(c(c2)Cl)Cl C50122389
CCCCN1C=[NH+][C@H](C1=[NH2+])c2cc(cc(c2)Cl)Cl C50122638
CC1=[NH+][C@@H](C(=[NH2+])N1C(C)C)c2ccc(cc2)C(C)(C)C C50986790
CC1=[NH+][C@@H](C(=[NH2+])N1C(C)(C)C)C[C@@H](C)c2ccccc2 C50987058
CC1=[NH+][C@@H](C(=[NH2+])N1C(C)(C)C)c2ccc(cc2)C(F)(F)F C50987114
CC1=[NH+][C@@H](C(=[NH2+])N1C(C)(C)C)c2cc(ccc2F)Br C50987175
CC1=[NH+][C@@H](C(=[NH2+])N1CC(C)C)c2ccc(cc2)C(F)(F)F C50987300
CC1=[NH+][C@@H](C(=[NH2+])N1CC(C)C)c2ccc3ccccc3c2 C50987362
CCC1=[NH+][C@H](C(=[NH2+])N1C(C)C)c2ccccc2C(F)(F)F C50988324
CCCC1=[NH+][C@@H](C(=[NH2+])N1C(C)C)c2cccc(c2)Cl C50996966
CCCC1=[NH+][C@@H](C(=[NH2+])N1C(C)C)c2cccc(c2)Br C50996999
CCCC1=[NH+][C@H](C(=[NH2+])N1C(C)C)c2cc(ccc2F)F C50997049
CCCC1=[NH+][C@@H](C(=[NH2+])N1CC=C)c2ccccc2Cl C50997684
C[C@@H](C[C@@H]1C(=[NH2+])N(C(=[NH+]1)C(C)C)C2CC2)c3ccccc3 C50999107
CCCCN1C(=[NH2+])[C@H]([NH+]=C1C2CC2)c3cccc(c3)C C51000685
Cc1ccc(c(c1)C)[C@H]2C(=[NH2+])N(C(=[NH+]2)C(C)(C)C)C3CC3 C51001626
C[C@@H](c1ccccc1)[C@@H]2C(=[NH2+])N(C(=[NH+]2)C3CCCC3)C C51002000
C#CCN1C(=[NH2+])[C@@H]([NH+]=C1C2CCCC2)C3CCCCC3 C51002505
c1cc(ccc1[C@H](COc2cc(c(cc2Cl)Cl)Cl)O)N C51325050
CC(C)c1ccc(cc1)OC[C@H](c2ccccc2N)O C51327477
CCCC1=[NH+][C@@H](C(=[NH2+])N1C2CC2)c3ccccc3CC C52202008
c1cc(sc1)c2c(n[nH]c2N)C[C@@H]3C[C@H]4CC[C@@H]3C4 C52901283
CCCCN1C(=[NH2+])[C@@H]([NH+]=C1C(C)C)c2ccccc2F C60280171
CCN1C(=[NH2+])[C@H]([NH+]=C1C2CC2)c3cccc4c3cccc4 C60280358
C=CCN1C(=[NH2+])[C@H]([NH+]=C1C2CC2)c3ccc(c(c3)Cl)Cl C60280613
CCN1C(=[NH2+])[C@@H]([NH+]=C1C(C)(C)C)c2cccc(c2)Cl C60280739
C=CCN1C(=[NH2+])[C@H]([NH+]=C1C2CCCC2)c3cccc(c3)F C60280825
CCCc1cc(c2cc(cc(c2n1)F)Br)NN C51169821
C[C@H]1CCCC[C@@H]1NC(=O)Nc2cccc3c2cc[nH]3 C60349759
c1cc2c(c(c1Nc3cc(c(c(c3)F)F)F)N)ncs2 C61099855
c1cc(c2c(cc(nc2c1Cl)C(F)F)NN)Br C61692576
C[C@H](c1ccc(s1)Cl)Nc2nc3ccc(cc3s2)N C63103885
CCCc1c2c([nH]n1)OC(=C([C@@H]2c3cc(ccc3O)Cl)C#N)N C00806424
CC1=C([C@@H](NC(=S)N1)c2ccc(cc2)OCc3ccccc3)C(=O)N C00956680
c1ccc(cc1)C(=O)[C@@H]2[C@@H](NC(=S)N[C@@]2(C(F)(F)F)O)c3ccc(cc3)O C04338023
CC(C)C(=O)N[C@@H](C(Cl)(Cl)Cl)Nc1c(c2c(s1)CCCC2)C(=O)N C01050836
Cc1ccc(cc1C)[C@@H]2C[C@@H](n3c(cc(n3)C(=O)NN)N2)C(F)(F)F C01069030
c1ccc2c(c1)c(c[nH]2)CCCC(=O)Nc3c(c4c(s3)CCCC4)C(=O)N C03402422
c1ccc(c(c1)C(F)(F)F)NC(=S)N/N=C/c2ccc(cc2O)O C06299688
Cc1cc(=O)[nH]c2c1c(c(s2)C(=O)Nc3ccccc3Br)N C12083757
C[C@@H]1[C@H]([C@@H]([C@@H]([C@H](O1)Oc2c[nH]c3c2c(c(cc3)Br)Cl)O)O)O C12956052
Cc1ccc2c(cc(=O)oc2c1C)CSc3nc(cc(n3)N)N C06533302
CC(C)CC(=O)Nc1ccc2c(c1)[C@@H]3C=CC[C@H]3[C@@H](N2)c4ccc(cc4O)O C13640433
C[C@@H]1[C@H]([C@H]([C@H]([C@@H](O1)Oc2c[nH]c3c2c(c(cc3)Br)Cl)O)O)O C15205491
c1ccc(cc1)N2C3=NN(NC3=C(N2)N)c4ccc(cc4Cl)Cl C15226855
CCOc1ccc(cc1C2C(=C(SC(=C2C#N)N)N)C#N)Br C20072954
CC[C@H](C)[C@H](C(=O)Nc1cccc(c1)C2SCCCS2)NC(=O)N C28667030
c1cc(ccc1[C@H](CC(=O)NC23CC4CC(C2)CC(C4)C3)NC(=O)N)Cl C29958139
c1cc(cc(c1)NC(=O)N)NC(=O)c2cc(sc2)Br C30791973
CC1(CC2=C([C@@H](c3c(nc(nc3N2)SC)N)c4ccc(cc4)O)C(=O)C1)C C33615757
CC1(CC2=C([C@H](c3c(nc(nc3N2)SC)N)c4ccc(cc4)O)C(=O)C1)C C33615758
c1ccc(c(c1)NN)S(=O)(=O)Nc2ccc(cc2)I C35354727
C[C@@H](c1cccc(c1)Cl)Nc2cccc(c2)NS(=O)(=O)N C37130800
CC(C)CCNC(=O)NC(=O)CSc1ccc(cc1N)Br C37205498
CC[NH+](CC)c1ccc(cc1)[C@@]2(C(=C(N(N2)c3ccccc3)N)C#N)C(F)(F)F C01069984
C1CCC(CC1)C(=O)NN2SC3=CC=C[C@@H]3NSNSNS2 C39073094
C1CCC(CC1)C(=O)NN2SC3=CC=C[C@H]3NSNSNS2 C39073095
CC(C)CCNc1c(c(ncn1)Nc2ccc(cc2)I)N C40782393
CC[C@@H](C)Nc1c(c(ncn1)Nc2ccc(c(c2)C(F)(F)F)Cl)N C40797525
Cc1cc(ccc1n2c(nnn2)c3cc(cc(c3)N)N)Br C42015380
C[C@]12CC[C@H]([C@@]([C@@H]1CC[C@H]([C@H]2CC(=O)Nc3cccc4c3cccc4)O)(C)CO)O C43554183
Cc1cc(ccc1Br)NC(=O)C2(CCCCC2)/C(=N/O)/N C44783997
CC(C)[C@H](C(=O)NC(C)(C)C)Nc1ccc(c(c1)C(=O)N)Cl C44806550
c1c(csc1CNC(=O)NNC(=S)NC2CCCC2)Br C47041149
c1cc(cc(c1)NC(=O)N)CNC(=O)c2ccc(s2)Br C48802748
C[C@H](Cc1ccsc1)Nc2ccc(cc2N)S(=O)(=O)NC C49152732
c1c(cc(nc1NN)Cl)C(=O)Nc2nc3c(s2)CCCC3 C51113297
CC1=C([C@H](NC(=O)N1)c2ccc(cc2)O)C(=O)Nc3ccc(c(c3)F)F C01177212
C[C@@H]1CCC[C@](C1)(CO)NS(=O)(=O)c2cc(ccc2N)Br C53113491
c1cc2c(cc1c3nc4ccc(cc4s3)N)nc([nH]2)CCCO C06423889
Cc1ccc(s1)[C@@H](C)NC(=O)NNC(=S)NC2CCCC2 C54732719
CCc1c(sc2c1c(=O)[nH]c(n2)c3ccc(cc3)NC(=O)N)C C55493244
c1cc(ccc1CC(=O)NC(=S)Nc2c(c3c(s2)CCC3)C(=O)N)Cl C06883132
CCc1ccc(cc1)C(=O)NC(=S)Nc2c(c3c(s2)CCC3)C(=O)N C08053761
c1ccc(cc1)C(=O)NOc2c(c3c4c(sc3[nH]c2=O)CCCC4)N C08705301
Cc1c2c(n(n1)C(=S)N)OC(=C([C@H]2c3cccc4c3cccc4)C#N)N C58899997
c1ccc2c(c1)c(c[nH]2)CCNC(=O)NC[C@@H](c3ccc(cc3)F)O C59119248
CCC[C@@H](C(=O)Nc1ccc-2c(c1)Cc3c2cccc3)NC(=O)N C63640038
c1ccc2c(c1)cc([nH]2)C3CCN(CC3)C(=O)c4cccc(c4)NC(=O)N C65918521
CC1=C([C@H](NC(=S)N1)c2cc[nH]n2)C(=O)Nc3cccc(c3)Cl C67028613
c1cc(ccc1CNC(=O)N)NC(=O)CSc2ccc3c(c2)CCC3 C67262783
Cc1ccc(cc1C(=O)N)NC(=O)N2CCC(=CC2)c3ccc(cc3)O C67314503
CCC[C@H]1CCc2c(sc(c2C(=O)N)NC(=O)[C@H]3[C@@H]4CC[C@@H](C4)[C@@H]3C(=O)[O-])C1 C04019450
CC[C@H]1CCc2c(sc(c2C(=O)N)NC(=O)[C@@H]3CCCC[C@@H]3C(=O)[O-])C1 C04628697
CC[C@H]1CCc2c(sc(c2C(=O)N)NC(=O)[C@H]3CCCC[C@@H]3C(=O)[O-])C1 C02746088
CCC(C)(C)[C@@H]1CCc2c(sc(c2C(=O)N)NC(=O)/C=C/C(=O)[O-])C1 C02092958
CC1=C(C[C@@H]([C@H](C1)C(=O)Nc2c(c3c(s2)CCCC3)C(=O)N)C(=O)[O-])C C04651488
CC(C)(C)[C@H]1CCc2c(sc(c2C(=O)N)NC(=O)[C@@H]3CC=CC[C@@H]3C(=O)[O-])C1 C05021125
C[C@]12CC[C@@H](CC1=CC[C@@H]3[C@@H]2CC[C@]4([C@@H]3C[C@H]([C@@H]4[C@@](C)(CC(=O)[O-])O)O)C)O C05529958
C1CCc2c(c(c(s2)NC(=O)[C@H]3CCCC[C@H]3C(=O)[O-])C(=O)N)C1 C00355781
C[C@@H]1CCc2c(sc(c2C(=O)N)NS(=O)(=O)c3ccsc3C(=O)[O-])C1 C12535919
Cc1c(n[nH]c1[O-])C(=O)N/N=C\c2cc(ccc2O)Br C19418743
Cc1c(c([nH]n1)O)[C@@H](c2ccc(o2)c3ccccc3C(=O)OC)c4c(n[nH]c4[O-])C C04453279
c1ccc(cc1)n2c(c(c(nc2=S)[O-])[C@H]3c4c(c5ccccc5[nH]4)CC[NH2+]3)[O-] C17198123
c1ccc2c(c1)nc(s2)[N-]S(=O)(=O)c3ccc(c(c3)N)O C21008814
C[C@H]1CCc2c(sc(c2C(=O)[O-])NC(=O)[C@@H](C)Sc3nc([nH]n3)N)C1 C14122807
c1c(cc(c(c1O)/C=C\C=C/C=C/2\C(=CC(=O)C=C2[O-])O)O)O C25664014
CC1=CC[C@@H]2[C@]([C@@H]1C[C@]34[C@H]([C@@H](C(=C)[C@@H]([C@H]3O4)O)O)O)(CCC[C@@]2(C)C(=O)[O-])C C31158607
c1cc(cc(c1)Cl)[N-]S(=O)(=O)c2ccc(c(c2)[N+](=O)[O-])NN C03885824
c1ccc2c(c1)nc(s2)[N-]S(=O)(=O)c3ccccc3NN C35354219
c1ccc2c(c1)C3=C(C2=O)[C@@H](c4c([nH]nc4[O-])N3)c5cc(ccc5O)[N+](=O)[O-] C18196152
Cc1c(c(=O)[nH][nH]1)[C@@H](c2cccc3c2cccc3)c4c(n[nH]c4[O-])C C33436885
CC1=CC[C@H]2[C@@]([C@@H]1C[C@@]34[C@@H]([C@@H](C(=C)[C@@H]([C@@H]3O4)O)O)O)(CCC[C@@]2(C)C(=O)[O-])C C35456061
c1cc(c(c2c1c(c-3ccc(=O)c(c3o2)O)[C@H]4CCCC[C@@H]4C(=O)[O-])O)O C03954333
c1c(nc(nc1[O-])SC(=O)N[C@@H]2[C@H](C3=C(S2)CCCC3)C#N)N C39156746
c1cc(cc(c1)O)[C@@H]2c3c([nH]nc3C(=O)N2CCO)c4cc(ccc4[O-])Cl C39897981
COc1ccc(cc1Nc2c(c(ncn2)N3CCC(CC3)C(=O)[O-])N)Cl C40702630
CC(C)(C)NNc1c(c(ncn1)Nc2ccc(cc2)C(=O)[O-])N C40796706
CCCC1CCC(CC1)(C(=O)[O-])Sc2[nH]c(=O)cc(n2)N C42010824
C[C@H]1C[C@](CC(C1)(C)C)(C(=O)[O-])Sc2[nH]c(=O)cc(n2)N C42010933
c1ccc2c(c1)[n-]/c(=N\c3cccc(c3)CO)/c(n2)Nc4cccc(c4)CO C05428629
Cc1ccc(cc1[N-]S(=O)(=O)c2ccc(s2)Br)/C(=N/O)/N C50436623
CCc1cc(c(cc1O)O)c2c(c([nH]n2)C(=O)[O-])c3nc(cs3)C C20472820
c1cc(ccc1C/C(=N/O)/N)[N-]S(=O)(=O)c2c(ccs2)Br C51605612
Cc1c(sc(n1)[S-])CC(=O)NNC(=O)c2cc(n[nH]2)c3ccccc3 C17519507
c1ccc(c(c1)[C@@H]2c3c(nc(=S)[nH]c3N=C4C2=C(CCC4)[O-])N)[N+](=O)[O-] C08515796
c1cc(ccc1[C@@H]2c3c(nc(=S)[nH]c3N=C4C2=C(CCC4)[O-])N)[N+](=O)[O-] C08514084
CCOC(=O)[C@H]1[C@H](NC(=S)N[C@@]1(C(F)(F)F)O)c2ccc(cc2)C(=O)[O-] C05952983
CCOc1ccc2c(c1)[nH]c(n2)SCc3cc(n4c(n3)nc(n4)N)[O-] C58209644
CC1=C([C@@H](NC(=O)N1)c2ccc(cc2)C(=O)[O-])C(=O)N/N=C/c3ccccc3O C59385550
Cc1ccc(cc1)NC(=O)C[C@@H]2C(=NC(=N2)N/C(=N\c3ccc(cc3)C)/N)[O-] C20555855
Cc1ccc(cc1C)Nc2nnc(s2)SCc3cc(n4c(n3)nc(n4)N)[O-] C60059170
C[C@](c1ccc(c(c1)Br)F)(C(=O)[O-])Sc2nc([nH]n2)N C61690606
CCC[C@@H]1CC[C@@H]([C@@H](C1)Sc2nc(cc(n2)N)N)C(=O)[O-] C62766953
c1ccc(cc1)[C@@H]2NN[C@@H](N2c3ccccc3)SC/C(=N/c4[nH]ncn4)/[O-] C38588528
COc1cc(ccc1O)[C@@H]2c3c([nH]c(nc3=O)N)N=C4C2=C(c5c4cccc5)[O-] C18222353
CC/C(=C/1\C(=O)NC(=O)N=C1[O-])/NNc2cccc3c2cccc3 C09358943
Cc1ccc(cc1)N/C(=N\c2nc(cc(n2)[O-])CSc3nnc(s3)N)/N C13125566
Cc1cc(c(c(c1)C)S(=O)(=O)[N-]c2nc(cs2)c3cc([nH]c3)C(=O)N)C C66250873
Cc1c(cccc1Cl)S(=O)(=O)[N-]c2nc(cs2)c3cc([nH]c3)C(=O)N C66250902
Cc1c(c2ccccc2[nH]1)/C(=C(/C#N)\C(=O)c3ccc(c(c3)[N+](=O)[O-])N)/[O-] C66004862
Cc1c(nc(nn1)NNC(=O)C[C@H](C)NC(=O)C2CCCCC2)[O-] C67106437
C[C@H](CCC(=O)[O-])[C@@H]1CC[C@H]2[C@]1(C(=O)C[C@@H]3[C@H]2[C@H](C[C@H]4[C@]3(CC[C@@H](C4)O)C)O)C C13400887
C[C@@H](CCC(=O)[O-])[C@H]1CC[C@H]2[C@]1(C(=O)C[C@@H]3[C@H]2[C@H](C[C@H]4[C@]3(CC[C@@H](C4)O)C)O)C C13400892
COc1c(cc2ccccc2c1Br)C(=O)NC(=S)Nc3ccccc3[S-] C14270009
c1ccc(c(c1)[C@@H]2c3c([nH]nc3NC4=C2C(=O)CCC4)[O-])Br C18200382
Cc1cc(c(c(c1)Br)[N-]S(=O)(=O)c2cccc(c2)N)Br C20486893
Cc1ccc(cc1S(=O)(=O)[N-]c2c(cc(cc2Cl)Br)Cl)N C20505506
C[C@@H](CCC(=O)[O-])[C@@H]1CC[C@H]2[C@@]1([C@H](C[C@@H]3[C@@H]2[C@@H](C[C@@H]4[C@@]3(CCC(=O)C4)C)O)O)C C22061703
c1ccc(cc1)C2=C[C@H](c3c([nH]c(=S)nc3N2)[O-])c4cccc(c4)Br C28466185
c1c(cc(c(c1[C@@H]2[C@H]3CCCC=C3C(=C(C2(C#N)C#N)N)C#N)[O-])Cl)Cl C33371102
c1c(cc(c(c1[C@H]2[C@@H]3CCCC=C3C(=C(C2(C#N)C#N)N)C#N)[O-])Cl)Cl C33371105
Cc1nc(cs1)C\2=C(NN/C2=C/3\C=CC(=O)C(=C3[O-])Br)C(F)(F)F C09438496
C[C@@H]1C[C@H]2[C@H]3C[C@@H](C4=CC(=O)C=C[C@@]4([C@]3([C@H](C[C@@]2([C@]1(C(=O)[S-])O)C)O)F)C)F C34272188
c1cc(cc(c1)I)[N-]S(=O)(=O)c2cc(ccc2Cl)N C34957747
C[C@H](CCC(=O)[O-])[C@H]1CC[C@@H]2[C@@]1([C@H](C[C@@H]3[C@@H]2C(=O)C[C@@H]4[C@@]3(CC[C@H](C4)O)C)O)C C35644771
C[C@@H](CCC(=O)[O-])[C@H]1CC[C@@H]2[C@@]1([C@H](C[C@@H]3[C@@H]2[C@@H](C[C@@H]4[C@@]3(CCC(=O)C4)C)O)O)C C35644783
c1cc(c(cc1[N-]S(=O)(=O)c2c(cc(cc2Cl)Cl)Cl)Cl)N C36288541
C[C@H](CCC(=O)[O-])[C@H]1CC[C@@H]2[C@@]1(C(=O)C[C@@H]3[C@@H]2[C@@H](C[C@@H]4[C@@]3(CC[C@@H](C4)O)C)O)C C04264915
c1cc(ccc1C#N)S(=O)(=O)[N-]c2c(cc(cc2Br)N)Br C36742982
c1ccc(c(c1)S(=O)(=O)[N-]c2c(cc(cc2Br)Br)N)Cl C36743172
c1ccc(c(c1)F)S(=O)(=O)[N-]c2c(cc(cc2Br)Br)N C36743202
c1cc(c(cc1N)Br)S(=O)(=O)[N-]c2c(cc(cc2Br)F)F C37054193
c1cc(c(cc1[N-]S(=O)(=O)c2c(cc(cc2Br)N)Br)F)F C37063417
c1cc(c(cc1NC(=O)c2cc(c(s2)Br)Br)O)C(=O)[O-] C37452146
c1cc(c(cc1Br)S(=O)(=O)[N-]c2ccc(nc2)N)Br C37519237
c1ccc(cc1)NC(=O)/C=C/c2c3c(cc(cc3Cl)Cl)[nH]c2C(=O)[O-] C03797383
c1cc(cc(c1)N/N=C/c2cc(cc(c2O)Br)Br)C(=O)[O-] C08690899
CC(C)c1cc2c(c(c1O)O)[C@]3(CCCC([C@@H]3CC2)(C)C)C(=O)[O-] C03984016
c1ccc(c(c1)/C=[NH+]/N=C(\Nc2cc(ccc2Cl)C(F)(F)F)/[S-])[O-] C01044728
Cc1cc(ccc1/N=C(/N/[NH+]=C/c2cc(cc(c2[O-])Cl)Cl)\[S-])Br C01041759
C[C@H](CCC(=O)[O-])[C@H]1CC[C@H]2[C@]1([C@H](C[C@@H]3[C@@H]2C(=O)C[C@@H]4[C@]3(CC[C@H](C4)O)C)O)C C43505267
C[C@@H](CCC(=O)[O-])[C@@H]1CC[C@@H]2[C@]1(C(=O)C[C@H]3[C@@H]2[C@@H](C[C@@H]4[C@]3(CC[C@H](C4)O)C)O)C C43726829
C[C@@H]1C[C@@H]2[C@H]3C[C@@H](C4=CC(=O)C=C[C@]4([C@@]3([C@H](C[C@]2([C@@]1(C(=O)[S-])O)C)O)F)C)F C44019964
C[C@H]1C[C@@H]2[C@@H]3C[C@@H](C4=CC(=O)C=C[C@@]4([C@@]3([C@H](C[C@@]2([C@@]1(C(=O)[S-])O)C)O)F)C)F C44963163
C[C@H]1C[C@H]2[C@@H]3C[C@@H](C4=CC(=O)C=C[C@@]4([C@@]3([C@H](C[C@@]2([C@@]1(C(=O)[S-])O)C)O)F)C)F C44963167
C[C@]12CC[C@H](C[C@@H]1CC[C@@H]3[C@@H]2C[C@@H]([C@@]4([C@H]3CC[C@@H]4C(=O)[O-])C)O)O C48547296
C[C@@]12CC[C@H](C[C@H]1CC[C@@H]3[C@@H]2C[C@@H]([C@@]4([C@H]3CC[C@@H]4C(=O)[O-])C)O)O C48547298
c1cc(c(cc1Br)Br)[N-]S(=O)(=O)c2cc(c(cc2F)F)N C49149879
CCCc1cc(nc(n1)S[C@H](c2ccc(s2)Br)[C@@H](C)N)[O-] C43283490
Cc1cccc(c1)N/C(=C(\C#N)/C(=O)c2c(c3ccccc3[nH]2)Br)/[O-] C50757657
c1ccc(c(c1)[C@@H]2[C@H]([C@@](NC(=S)N2)(C(F)(F)F)[O-])C(=O)C(F)(F)F)F C56054874
C[C@@H](c1ccccc1Br)NC(=O)c2ccc3c(c2)nc(=S)[nH]c3[O-] C47931919
c1c(cc(cc1Cl)Cl)[N-]S(=O)(=O)c2cc(cc(c2Br)N)Cl C61881597
c1cc(c(cc1Cl)F)[N-]S(=O)(=O)c2cc(cc(c2Br)N)Cl C61882067
C[C@H](c1ccsc1)NC(=O)Nc2ccc(cc2C(=O)[O-])I C62824922
c1cc(c(c(c1)Cl)Cl)[C@@H]2C(=C(N=C3C2=C(CCC3)[O-])SCC(=O)N)C#N C02328637
c1cc(c(c(c1)Cl)Cl)[C@H]2C(=C(N=C3C2=C(CCC3)[O-])SCC(=O)N)C#N C02328636
c1cc(cc(c1)Cl)c2ccc(s2)C(=O)N/N=C(\NCC(F)(F)F)/[S-] C64082641
c1ccc2c(c1)/C(=N/O)/C(=N2)c3c4ccc(cc4[nH]c3[O-])Br C18128389
CCc1ccccc1NC(=O)c2c(c3c4c(sc3[nH]c2=O)C[C@@H](CC4)C)[O-] C65150472
C[C@H]1CCc2c(sc3c2c(c(c(=O)[nH]3)C(=O)Nc4cc(c(c(c4)F)F)F)[O-])C1 C65150533
c1ccc(cc1)[C@@H]2[C@@H]3CC=C[C@@H]3c4c(c(cc(c4[N+](=O)[O-])Cl)[O-])N2 C04539502
CCc1cc2c(nc(nc2s1)C)Nc3cccc(c3)C(=O)[O-] C05451806
C1CCCc2c(c(c(s2)NC(=O)[C@H]3CCCC[C@@H]3C(=O)[O-])C#N)CC1 C02747585
c1cc2c(cc1[C@@H]3[C@H]4[C@@H]5CC[C@@H](C5)[C@@H]4c6cc(ccc6N3)C(=O)[O-])OCO2 C06045364
c1cc2c(cc1[C@H]3[C@@H]4[C@@H]5CC[C@@H](C5)[C@@H]4c6cc(ccc6N3)C(=O)[O-])OCO2 C06045365
C[C@@H]1Cc2c(c3ccccc3nc2/C(=C/c4ccc(c(c4)OC)O)/C1)C(=O)[O-] C13339292
C[C@H]1Cc2c(c3ccccc3nc2/C(=C/c4cccc(c4OC)O)/C1)C(=O)[O-] C13457965
Cc1ccc(cc1)[N-]C2=NC(=O)/C(=C/3\c4ccccc4NC3=O)/S2 C03187708
c1ccc(c(c1)c2nnc(n2/N=C/c3ccc(cc3)O)[S-])Cl C01269008
C[C@@]12CCCC[C@H]1CC[C@@H]3[C@@H]2CC[C@@]\4([C@@H]3CC/C4=N\NC(=O)C(=O)[O-])C C20275659
C[C@H]1CCc2c(s/c(=N/N=C/c3ccc(cc3)C(=O)[O-])/[nH]2)C1 C20281973
Cc1ccc(cc1C)Nc2c3c(c(sc3ncn2)C(=O)[O-])C C20328270
Cc1nc(c2c3c(sc2n1)CCC3)Nc4cccc(c4)C(=O)[O-] C28165996
c1ccc2c(c1)c(c[nH]2)/C=N\n3c(nnc3[S-])c4ccc(cc4)Cl C28352080
c1cc(ccc1/C=N/n2c(nnc2[S-])c3ccc(cc3)Br)O C02546700
c1cc2c(cc1[C@@H]3[C@@H]4CC=C[C@@H]4c5cc(cc(c5N3)Cl)C(=O)[O-])OCO2 C32121342
c1ccc(cc1)[C@@H]2CCCC[C@H]2NC(=O)c3c4ccccc4nc(n3)[O-] C32565134
Cc1ccc(cc1)c2nc3cc(ccc3o2)N/C=C/4\C=CC(=O)C=C4[O-] C00354860
c1ccc(cc1)c2nnc(n2N/C=C/3\c4ccccc4C=CC3=O)[S-] C04458396
c1ccc2c(c1)c(c[nH]2)/C=N/n3c(nnc3[S-])c4ccc(cc4)F C06000051
c1ccc2c(c1)c(c[nH]2)/C=N/n3c(nnc3[S-])c4ccccc4F C06000053
CCC1=C/C(=C/2\C(=C(N(N2)C)C)Oc3ccccc3)/C(=CC1=O)[O-] C00408264
Cc1cc(ccc1N/N=C/2\C(=O)c3ccccc3S2)C(=O)[O-] C33960853
CN(C1CCCC1)C(=O)Nc2cc(ccc2C(=O)[O-])Br C40562012
CCc1nc(c2cc(sc2n1)C)Nc3ccc(cc3)C(=O)[O-] C41090729
c1cc(cc(c1)Nc2c3cccc(c3ncn2)Br)C(=O)[O-] C41479791
c1cc(sc1)c2c(nc(nn2)Nc3ccc(c(c3)Cl)Cl)[O-] C41596382
Cc1c(sc(n1)[S-])CC(=O)Nc2ccc3c(c2)OC4(O3)CCCCC4 C41847929
c1ccc2c(c1)cc(o2)c3cc([nH]c(=O)c3C#N)c4cc(ccc4[O-])Cl C44604860
c1cc(cc(c1)C(=O)[O-])c2[nH]c(=O)c3c4c(sc3n2)SCCC4 C46703514
CC(C)(C)c1ccc2cc([nH]c2c1)/C(=C(/C#N)\C(=O)N3CCCC3)/[O-] C48994120
c1cc2c(cc1Cl)c(c([nH]2)/C(=C(\C#N)/C(=O)N3CCCC3)/[O-])Cl C48994301
c1ccc2c(c1)c(c([nH]2)/C(=C(\C#N)/C(=O)c3ccco3)/[O-])Cl C49202825
Cn1cc(c2c1cccc2)/C(=C(\C#N)/C(=O)NC3CCCCC3)/[O-] C50679685
Cc1ccc(o1)/C(=C(\C#N)/C(=O)Nc2cc(cc(c2)Cl)Cl)/[O-] C50981764
c1ccc2c(c1)CC[C@H](C(=O)N2)Sc3nc4ccccc4c(n3)[O-] C20746160
C[C@H]1CCN([C@H](C1)C)C(=O)Nc2cc(ccc2C(=O)[O-])Br C51749984
C1CCc2c(nc3c(c2C(F)(F)F)c4c(s3)c(=O)[nH]c(n4)[O-])CC1 C04973632
CCCc1nnc(n1/N=C/c2c3ccccc3ccc2O)[S-] C05411290
c1ccc2c(c1)/C(=C/3\C(=O)N=C(S3)[N-]c4ccc(cc4)Cl)/C(=O)N2 C12436953
c1cc2c(cc1[C@H]3[C@@H]4CC=C[C@H]4c5c(ccc(c5N3)Cl)C(=O)[O-])OCO2 C59267086
c1cc2c(cc1[C@H]3[C@H]4CC=C[C@H]4c5c(ccc(c5N3)Cl)C(=O)[O-])OCO2 C37613809
c1cc(cc(c1)/N=C\2/c3cc(ccc3NC2=O)Br)C(=O)[O-] C18029534
Cc1ccc(c2c1c[nH]n2)[N-]S(=O)(=O)c3c(cccc3Cl)Cl C63635534
Cc1ccc(cc1)c2cc(c3c4c(c([nH]c(=O)n4)[O-])sc3n2)C(F)(F)F C04973640
c1ccc2c(c1)/C(=C/3\C(=O)N=C(S3)[N-]c4ccc(cc4)F)/C(=O)N2 C13777942
Cc1ccc(cc1C)[N-]C2=NC(=O)/C(=C/3\c4ccccc4NC3=O)/S2 C01286776
Cc1ccccc1NC(=O)C2=C(N=C3CCCC(=C3[C@@H]2c4ccc(o4)C)[O-])C C18141894
CCc1ccccc1[N-]C2=NN/C(=c\3/ccc4=NC(=O)[C@H](c4c3)C)/CS2 C09338939
Cc1c(c2ccccc2[nH]1)/C(=C(/C#N)\C(=O)c3cc4ccccc4n3C)/[O-] C66004394
Cc1cccc(c1C)n2c(nnc2SCC(=O)Nc3cccs3)CNC(=O)c4ccc(cc4)OC C08793260
CCc1nnc2n1nc(s2)c3ccc(cc3)NC(=S)NC(=O)c4c(c(c(c(c4F)F)OC)F)F C08833280
Cc1cc2c(c(=O)n1CCc3ccc(c(c3)OC)OC)[C@H](C(=C(O2)N)C(=O)OC)c4cccc(c4)Cl C02252877
Cc1c(c(=O)oc2c1cc(c(c2)OCC(=O)NCC3CCC(CC3)C(=O)NC[C@@H]4CCCO4)Cl)C C09409965
c1ccc2c(c1)c(=O)n(c(n2)SCC(=O)NC3CCCC3)CC4CCC(CC4)C(=O)NC[C@H]5CCCO5 C09473436
CCOc1ccc(cc1)N(CC(=O)Nc2ccc(cc2)Br)S(=O)(=O)c3c([nH]nc3C)C C09723184
COc1cc(ccc1OCc2ccccc2)CNC(=O)CN3C(=O)[C@]4(CCCc5c4cccc5)NC3=O C09723926
CCOCCCN1[C@H]([C@@]23C=C[C@@H](O2)[C@@H]([C@@H]3C1=O)C(=O)Nc4cccc(c4)C)C(=O)N[C@@H]5CCC[C@@H]([C@@H]5C)C C09777261
CC(C)[C@H](C(=O)N/N=C/c1cc(ccc1OCC#C)Br)NC(=O)c2ccc3c(c2)OCO3 C10001354
CCOC(=O)NC(=O)c1c2c(sc1NC(=O)CCCS(=O)(=O)c3ccc(cc3)Cl)C[C@@H](CC2)C C10022071
Cc1ccc(c(c1)Br)OCC(=O)Nc2ccc(cc2)S(=O)(=O)Nc3nc(cc(n3)C)C C12404009
CCOc1ccccc1NC(=O)Cn2c3cc4c(cc3cc(c2=O)CNc5ccc(cc5)C)OCCO4 C12414936
C[C@@]1(C(=O)N(C(=O)N1)NC(=O)CSc2nc(cn2c3ccccc3)c4cccs4)c5ccccc5 C12530885
Cc1ccc2c(c1)cc(c(=O)[nH]2)CN(CCc3ccc(c(c3)OC)OC)C(=O)Nc4ccccc4OC C01353278
c1ccc(cc1)c2csc3c2c(ncn3)SCC(=O)OCC(=O)C(=C4Nc5ccccc5N4)C#N C13016447
CCN(CC)c1ccc(c(c1)C)NC(=O)[C@@H](C(C)C)NS(=O)(=O)c2ccc3c(c2)CCN3C(=O)C C09682196
Cc1ccccc1OCC(=O)NC(=S)Nc2ccc(c(c2)Cl)N3CCN(CC3)C(=O)c4ccco4 C14277052
CCOc1ccc(cc1C(=O)NC(=S)N2CCNC(=O)[C@@H]2CC(=O)OC3CCCCC3)Br C14655550
c1cc(cc(c1)Br)C(=O)NCCc2nnc(s2)NC(=O)/C=C/c3ccc4c(c3)OCO4 C17971046
COc1ccc(cc1/C=N/Nc2[nH]nc(n2)SCC(=O)N3CCc4ccccc4C3)Br C20834844
CC(=O)Oc1ccc(cc1OC)[C@H]2C3=C(C[C@@H](CC3=O)c4cc(ccc4OC)OC)Nc5ccccc5N2 C21223781
CC(C)C(=O)N1CCN(CC1)c2ccc(cc2Cl)NC(=S)NC(=O)c3c(cccc3OC)OC C22829107
COc1ccc(cc1)C[C@@H](c2ccc(cc2)OC)NC(=O)CN3C(=O)[C@@]4(CCc5c4cccc5)NC3=O C23298779
CC(C)CC(=O)N1CCN(CC1)c2ccc(cc2NC(=S)NC(=O)c3ccc4c(c3)OCO4)Cl C30826951
CCCCNC(=O)N1CCN(C[C@H]1C)C(=O)[C@H](C(C)C)NS(=O)(=O)c2ccc(cc2)Br C34998421
CC(=O)N[C@@H]1[C@@H]([C@@H]2[C@@H](CO[C@@H](O2)c3ccccc3)O[C@@H]1Oc4ccc(cc4)C(=O)/C=C/c5ccccc5)O C35056628
CC(=O)N[C@@H]1[C@H]([C@@H]2[C@@H](CO[C@@H](O2)c3ccccc3)O[C@@H]1Oc4ccc(cc4)/C=C/C(=O)c5ccccc5)O C35056651
c1ccc(cc1)CN2[C@@H]([C@H](OC2=O)c3ccc(cc3)NC(=O)c4cccs4)C(=O)NCc5ccco5 C35749966
c1ccc(cc1)CC(=O)Nc2cccc(c2)[C@@H]3[C@H](N(C(=O)O3)Cc4ccccc4)C(=O)NC[C@@H]5CCCO5 C35754855
CC(C)C[C@H](C(=O)NCc1ccncc1)N2CC3=C(C2=O)[C@@H](NC(=O)N3C)c4ccccc4C(F)(F)F C35934096
CCN1C2=C([C@H](NC1=O)c3cccc(c3)C)C(=O)N(C2)[C@H](Cc4ccccc4)C(=O)NC[C@@H]5CCCO5 C35965408
Cc1cccc(c1)[C@H]2C3=C(CN(C3=O)[C@@H](Cc4ccccc4)C(=O)NCc5ccccn5)N(C(=O)N2)CC=C C35965615
CCN1C2=C([C@@H](NC1=O)c3ccccc3C(F)(F)F)C(=O)N(C2)[C@H](CC(C)C)C(=O)NC[C@@H]4CCCO4 C35966650
CC(C)C[C@H](C(=O)NC[C@@H]1CCCO1)N2CC3=C(C2=O)[C@@H](NC(=O)N3C)c4ccccc4C(F)(F)F C35966852
CCN1C2=C([C@H](NC1=O)c3ccc(cc3)C)C(=O)N(C2)[C@@H](Cc4ccccc4)C(=O)NCc5ccco5 C35966921
C=CCN1C2=C([C@@H](NC1=O)c3ccc(cc3)F)C(=O)N(C2)[C@@H](c4ccccc4)C(=O)NCc5ccco5 C35968585
C=CCN1C2=C([C@H](NC1=O)c3cccc(c3)F)C(=O)N(C2)[C@@H](Cc4ccccc4)C(=O)NCc5ccco5 C35969095
C[C@H]1CCCC[C@@H]1NC(=O)[C@@H]2[C@@]34C=C[C@@H](O3)[C@@H]([C@@H]4C(=O)N2Cc5ccccc5)C(=O)Nc6cccc(c6)OC C36066453
CCOC(=O)COc1c(cc(cc1Br)[C@H]2C(=C(OC3=C2C(=O)CC(C3)(C)C)N)C#N)OC C36612797
c1ccc(c(c1)CN2[C@@H]3N=N[C@@H](N3c4ccccc4C2=O)CCC(=O)NCCc5c[nH]c6c5cccc6)Cl C39370559
CC(C)n1c(nnc1SCC(=O)Nc2nc(cs2)c3ccccc3)CNC(=O)c4ccccc4F C39772843
CCNC(=O)c1c2c(sc1NC(=O)/C(=C/c3cn(nc3c4ccco4)c5ccccc5)/C#N)CCCC2 C39992734
Cc1cc(c2c(c1)oc3c(c2=O)[C@H](N(C3=O)Cc4ccc(cc4)OC)c5ccc(cc5)OCC(=O)N)C C40061956
CN1C2=C([C@@H](NC1=O)c3ccccc3Cl)C(=O)N(C2)[C@H](Cc4ccccc4)C(=O)NCc5ccco5 C40389509
Cc1cccc(c1)CN2[C@H]([C@@H](OC2=O)c3ccc(cc3)NC(=O)c4ccc(cc4)OC)C(=O)NC5CC5 C40406208
Cc1ccc(cc1C)N(Cc2ccc(cc2)C(=O)N/N=C(\C)/c3ccc(cc3)NC(=O)C)S(=O)(=O)C C20232594
CCNC(=S)N1CCN(CC1)CCN/C(=C/2\C(=NN(C2=O)c3nc4ccccc4s3)C(F)(F)F)/C C00719683
CC1=C([C@H](n2c(nc(n2)SCc3ccccc3F)N1)c4ccncc4)C(=O)Nc5ccccc5OC C08591410
Cc1cc(c(c(c1)C2=NN=C3[C@@H]2[C@H](N(C3=O)CCCOC)c4cc(c(c(c4)Br)O)OC)O)C C09124621
Cc1cc(c(cc1Cl)C2=C3[C@@H](N(C(=O)[C@H]3N=N2)CCO)c4ccc(c(c4)OC)OCc5ccccc5)O C09124104
[H]/N=C\1/C(=C\c2ccccc2OC)/C(=O)N=C3N1N=C(S3)CC C03863125
CCOC(=O)[C@@]12CCC(=O)C[C@]1(CCC3(C2)OCCCO3)O C01727034
Cc1nn(c(=O)c2n1c3ccsc3c2)[C@@H](C)C(=O)NC4CC4 C05108620
c1nc2c(c(n1)I)ncn2[C@@H]3[C@@H](C[C@@H](O3)CO)F C05847073
Cc1c2c(=O)cc([nH]c2n(n1)[C@@H]3CCS(=O)(=O)C3)CCl C03888201
Cc1c(cnn1[C@H](C)C(=O)Nc2nnc(s2)C)Br C02778220
Cc1c(c([nH]c1C(=O)N(C)[C@@H]2CCS(=O)(=O)C2)C)C(=O)C C09549636
Cc1cc(cc(c1C)S(=O)(=O)NC)C(=O)N2CCO[C@H](C2)C C11496681
CCn1c2ccc(cc2[nH]c(=O)c1=O)C(=O)N3CCC[C@H](C3)C C16641888
COc1c(cc(cc1O)Br)/C=N/n2cnnc2 C18193073
Cc1c(c(=O)[nH]c(n1)[C@@H]2CCCN2C(=O)c3c(nc(s3)C)C)F C19579338
c1cc2c(c(c1)Br)C(=O)C(=O)N2C[C@H]3CNC(=O)O3 C20254172
CCn1c2ccc(cc2[nH]c(=O)c1=O)C(=O)N3C[C@@H](C[C@@H](C3)C)C C21895412
C[C@H](C(=O)N[C@@H]1CCS(=O)(=O)C1)n2cc(cn2)Br C28305630
C1CCC(CC1)c2nnc(s2)NC(=O)[C@@H]3COCCO3 C30571864
CS(=O)(=O)N1CCCC[C@@H]1C(=O)N2CCCC[C@@H]2CO C35208695
c1cc2c(cc1F)C(C(=O)N2)(N3CCOCC3)N4CCOCC4 C35655417
Cc1cc2cc(ccc2[nH]c1=O)CC(=O)N3CCN(CC3)C=O C36183912
[H]/N=C\1/[C@H](C2=CCOC[C@@H]2[C@H](C1(C#N)C#N)c3cccnc3)C#N C00808932
CN(C)C(=O)N1CCC(CC1)C(=O)N2CCCC[C@H]2CO C36792707
c1c(csc1S(=O)(=O)N2CC[NH+]3CCC[C@@H]3C2)C(=O)[O-] C37837221
Cc1c(c(n[nH]1)C)S(=O)(=O)N2CCO[C@@H]3[C@@H]2CCCC3 C37840535
Cc1cc(=O)[nH]c2c1cc(cc2)S(=O)(=O)N3CCOCC3 C10434446
C[C@@]1(CCS(=O)(=O)C1)NS(=O)(=O)c2cnc(s2)Cl C38107024
CCOC(=O)[C@H]1CNc2cc3c(cc2C1=O)S(=O)(=O)CC3 C39291817
CC[C@H]1N=NC(=S)N1NC(=O)c2cc(cnc2)Br C39729685
c1cc(oc1C(=O)N2CCC[C@H]2C(=O)N3CCNCC3)Br C40508300
Cc1cc2cccc(c2nc1)S(=O)(=O)N[C@@H]3CCS(=O)(=O)C3 C44906658
CCS(=O)(=O)N1CCC(CC1)N2C(=O)[C@@H](NC2=S)C C44988555
Cc1c(c(n(n1)C)C)/C=C/C(=O)N[C@H]2CCS(=O)(=O)C2 C48420995
Cc1nc(cs1)CNC(=O)c2cnc3n(c2=O)CCS3 C48796497
C[C@@H]1CCC[C@@H](C12C(=O)N(C(=O)N2)CCS(=O)(=O)C)C C49002095
C[C@H]1CCC[C@@H](C1)N(C)C(=O)N2CC[NH+](CC2)CC(=O)[O-] C49016225
CC(C)c1ncc(c(n1)C(=O)N2CCC[C@H]2C(=O)NC)Cl C50367036
CNc1c(cccn1)S(=O)(=O)N2CCO[C@H]3[C@@H]2CCC3 C50671814
Cc1ccc(s1)[C@@H](C)Nc2c(c(=O)n(c(=O)n2C)C)C#N C53582232
c1cscc1C(=O)NCC(=O)N2CCC3(CC2)OCCO3 C55196953
CN1CCN(CC1)S(=O)(=O)c2cc3c(cc2F)NC(=O)CC3 C55216156
Cc1csc2n1c(=O)cc([nH+]2)CN3CCCC[C@H]3C(=O)[O-] C35298549
C1CCC(CC1)N2C[C@@H](CC2=O)C(=O)N[C@@H]3CCS(=O)(=O)C3 C62088835
Cc1cc(n(n1)CC2CCN(CC2)C(=O)c3ccc(=O)[nH]c3)C C62131195
CC(C)(c1cn(nn1)C2CCN(CC2)C(=O)C(C)(F)F)O C63845581
Cc1nc([nH]n1)SCC2=NC(=O)C3=C([C@H](SC3=N2)C)C C64179257
c1ccc(cc1)C2=NN=C(C2)C(=O)N[C@@H]3CCS(=O)(=O)C3 C64233568
C1CCN(C1)C(=O)N2CCC[C@@H](C2)C(=O)NC[C@@H]3CCCO3 C41686900
CCCN1C[C@H](CC1=O)n2cnc3c(c2=O)c4c(s3)CNCC4 C65435767
C[C@@H]1Cc2cc(ccc2N1C(=O)C)S(=O)(=O)/N=C/3\NCCS3 C66255413
Cc1c(scn1)CN(C)C(=O)c2ccc3c(c2)NC(=O)CN3C C66419497
Cn1c2c(cn1)[C@H](CCC2)NC(=O)c3cnn(c3C(F)F)C C66611339
C[C@@H]1CN([C@@H](CO1)C)C(=O)[C@@H](C)NC(=O)C2CCOCC2 C66821866
C[NH+](C)CCCN(c1nc2c(cccc2s1)F)C(=O)[C@@H]3COc4ccccc4O3 C04359779
Cc1c(n(c2c1c3nc(nn3cn2)c4ccccc4Br)CC[NH+](C)C)C C06759766
CCn1c2ccc(cc2nc1C[NH+]3C[C@@H](C[C@H](C3)C)C)S(=O)(=O)N4CCCCC4 C07191854
Cc1ccc(cc1)C2=NN([C@H](C2)c3ccco3)C(=O)C[NH+]4CCC[C@@H]4c5cccn5C C07855076
C[NH+](C)CCCN(c1nc2c(s1)cccc2Cl)C(=O)[C@@H]3COc4ccccc4O3 C09151923
C[NH+](C)CCN(c1nc2c(cc(cc2s1)F)F)C(=O)c3ccc4c(c3)OCO4 C09175065
Cc1c2ccc3c(c2oc(=O)c1Cc4ccccc4)C[NH+](CO3)CCCN5CCCC5=O C09186334
c1ccc(cc1)C(c2ccccc2)[NH+]3CCN(CC3)C(=O)Cn4c5ccccc5ncc4=O C09460376
CC[NH+](CC)Cc1nc(c2c(c(sc2n1)C)C)N3CCN(CC3)c4nccs4 C09613866
c1cc(c2c(c1)sc(n2)N(CC[NH+]3CCOCC3)C(=O)c4ccc5c(c4)scn5)F C10046479
c1cc(oc1)C(=O)N(CC[NH+]2CCOCC2)c3nc4ccc(cc4s3)Br C10046945
C[NH+](C)CCCN(c1nc2cc3c(cc2s1)OCO3)C(=O)c4c(cccc4F)F C10068159
Cc1ncc(c(n1)[C@H]2CCC[NH+](C2)Cc3cc4c(c(c3)OC)OCO4)c5ccc(cc5)F C12124062
c1c(cn2c(n1)c(c(n2)C(=O)OC[C@H]3CCC[NH+]4[C@@H]3CCCC4)Cl)Br C12428321
COc1cccc(c1)CN2C[C@@H]3C[C@H]([NH+]4[C@@]3(C2=O)CCC4)c5cnc(s5)N6CCCC6 C12430415
CCN1C(=O)N(C(=O)C12CC[NH+](CC2)C/C=C/c3ccco3)C4Cc5ccccc5C4 C14733559
CN(Cc1cscn1)C(=O)c2c3c(n(n2)Cc4ccccc4)CC[NH+](C3)C5CCCC5 C14749654
COc1cc(cc2c1OCO2)C[NH+]3CC[C@H]4[C@@H](C3)CCC(=O)N4CCc5cccc(c5)F C14981492
c1ccc(c(c1)N2CC[NH+](CC2)Cn3c(=S)n(nn3)c4ccc(cc4)Cl)Cl C16078828
COc1ccccc1N2CCN(CC2)[C@@H]3CCC[NH+](C3)Cc4cccn4c5cccnc5 C19339702
COC(=O)c1c2c(sc1S(=O)(=O)N3CCCCC3)C[NH+](CC2)C[C@@H]4CCC=CC4 C20256756
Cc1nc(cs1)C[NH+]2CCN(CC2)c3cc(c(cc3[N+](=O)[O-])C(F)(F)F)Cl C22225775
CCc1c(cc(s1)c2nnc(o2)C[NH+]3CCN(CC3)Cc4nc5ccccc5s4)C C22921592
C[C@H]1C[C@@H](CN(C1)C(=O)C[NH+]2CCN(CC2)c3c4ccccc4nc(n3)C(F)(F)F)C C24341322
c1ccc(cc1)n2c(nn(c2=S)CN3CCN(CC3)c4cccc[nH+]4)c5cccs5 C12602019
Cc1ccc(cc1)C[NH+]2CCC[C@H](C2)C(=O)N3CCc4c3ccc(c4)S(=O)(=O)N(C)C C30947367
CCOc1ccc(cc1)N2[C@@H]3CS(=O)(=O)C[C@@H]3[NH+](CC2=O)CCC4=CCCCC4 C31773777
Cc1nn(c(=S)n1Cc2ccccc2)C[NH+]3CCN(CC3)c4nc5ccccc5s4 C32934451
CC(C)c1nc(c2c3c(sc2n1)CCCC3)N4CC[NH+](CC4)CCN5CCOCC5 C35552843
Cc1cc(n(n1)c2nc3c(c4c(s3)COC(C4)(C)C)c(n2)SCC[NH+](C)C)C C05563234
C[C@@H]1[C@H](Oc2ccccc2O1)C(=O)N(CCC[NH+](C)C)c3nc4c(cccc4s3)F C36645296
CCC(=O)N1CCc2cc(c(cc2[C@H]1[C@H]3C=c4c(cc(cc4=[NH+]C3=O)C)C)OC)OC C40010390
CCC(=O)N1CCc2cc(c(cc2[C@@H]1[C@H]3C=c4cc(c(cc4=[NH+]C3=O)C)C)OC)OC C40010404
Cc1ccc2=C[C@@H](C(=O)[NH+]=c2c1C)[C@H]3c4cc(c(cc4CCN3C(=O)C(C)C)OC)OC C40010467
Cc1cc(c2=[NH+]C(=O)[C@@H](C=c2c1)[C@@H]3c4cc(c(cc4CCN3C(=O)C5CC5)OC)OC)C C40010599
Cc1c2c(nc3n(c2=O)CCCCC3)sc1C(=O)N4CC[NH+](CC4)CCC(C)C C40158047
c1ccc(cc1)CCN2C[C@H]3C[C@H]([NH+]4[C@]3(C2=O)CCC4)c5ccc(cc5)Oc6ncccn6 C43631884
CC1(C[C@@H](CCO1)C(=O)N2CCC[C@@H]3[C@H]2CC[NH+](C3)Cc4ccc(cc4)C(=O)OC)C C43632064
CC(=O)N1CCCN(CC1)c2c3ccccc3nc([nH+]2)CN(CC#C)C4CCCCC4 C20600944
Cc1cccn2c1[nH+]c(cc2=O)CN(C)Cc3c(nn(c3C)Cc4ccccc4Cl)C C32543427
COc1cc2c(cc1OC)[C@H](N(CC2)Cc3cc(=O)n4ccccc4[nH+]3)c5ccccc5 C58041761
c1ccc(cc1)CC[C@@H]2[C@@H]3C(=c4ccccc4=[NH+]3)C[C@@H]5N2C(=O)CN(C5=O)Cc6ccco6 C63139178
c1ccc(cc1)CC[C@@H]2[C@H]3C(=c4ccccc4=[NH+]3)C[C@@H]5N2C(=O)CN(C5=O)Cc6ccco6 C63139182
CCCCN1CC(=O)N2[C@H](C1=O)CC3=c4ccccc4=[NH+][C@H]3[C@H]2c5ccccc5OC C63141406
C[C@@H]1CCC2=C3C(=NC(=NC3=O)COC(=O)CCC4=c5ccccc5=[NH+]C4)S[C@H]2C1 C63245228
CCOc1ccc(cc1)[C@H]2[C@H]3C(=c4ccccc4=[NH+]3)CCN2C(=O)Cn5ccc(n5)C C64002443
Cc1cccc2=C3CN(CC[C@H]3[NH+]=c12)C(=O)[C@@H]4CCC(=O)N(C4)Cc5cccc(c5)OC C64084441
CCOC(=O)C1=C(C(=N[C@@H]1C)C(=O)N2CCC(CC2)C3=c4ccccc4=[NH+][C@@H]3C)C C64120175
Cc1ccccc1OCC(=O)N2CCN(CC2)c3nc(cs3)C[NH+]4CCC(CC4)C C65200649
c1cc(c(nc1)N2CCC[NH+](CC2)Cc3ccc(cc3Cl)F)c4nc(no4)C5CC5 C65257952
Cc1c(c(=O)oc2c1ccc(c2C)OCc3ccc(cc3)C(=O)[O-])C C04029451
c1cc(c(c(c1)Cl)Cl)/N=C/c2cc(ccc2[O-])[N+](=O)[O-] C00059978
c1ccc(c(c1)C(F)(F)F)/N=C/c2cc(cc(c2[O-])[N+](=O)[O-])Br C06863737
Cc1cc(c(cc1Cl)C)Sc2ccc(c(c2)[O-])[N+](=O)[O-] C00091865
c1ccc(cc1)COC(=O)N2C[C@H]([C@@H](C2)C(=O)[O-])c3ccc(c(c3)Cl)Cl C08699226
c1cc(cc(c1)Cl)COc2ccc(cc2Br)/C=C(/C#N)\C(=O)[O-] C11862012
Cc1cccc(c1)/N=C/c2c(c(c(c(c2[O-])[N+](=O)[O-])C)Cl)C C15135114
c1cc2c3c(ccc(c3c1)/N=C/c4cc(ccc4[O-])[N+](=O)[O-])CC2 C16431650
CCOc1ccc(cc1)n2c(nnc2[S-])c3ccccc3Cl C01301958
Cc1ccc(cc1Cl)/N=C/c2c3ccc(cc3ccc2[O-])[N+](=O)[O-] C00342395
CCc1ccccc1[N-]C2=NS(=O)(=O)C(=C2C)c3ccc(cc3)C C20388833
CCCCCC(=O)n1c(c2cc(cc(c2nc1=S)Cl)Cl)[O-] C06856479
c1ccc(cc1)CSc2nnc(s2)/N=C(/c3ccc(s3)Cl)\[O-] C21954082
C/C(=C/c1ccccc1)/C=N\n2c(nnc2[S-])COc3ccccc3 C01243460
Cc1ccc(cc1)CSc2nnc(n2c3cccc(c3)Cl)[O-] C00115414
Cc1c(sc(n1)Cl)S(=O)(=O)[N-]c2ccc(cc2)C(C)(C)C C35186479
c1csc2n1c(c(n2)Oc3cc(c(cc3Cl)Cl)Cl)C(=O)[O-] C35428860
CCc1ccc(cc1)c2csc(n2)/N=C(\[O-])/Oc3ccccc3 C00151156
COc1cccc(c1)OCCSc2nc3ccccc3c(n2)[O-] C13571111
COc1ccc(cc1)OCCSc2nc3ccccc3c(n2)[O-] C18188647
c1ccc(cc1)C2=C3C(=NC(=NC3=O)SCc4cccc(c4)C(=O)[O-])SC2 C38746383
Cc1c(c(nc(n1)S[C@@H](C)c2ccccc2)[O-])CC(=O)N3CCCCCC3 C38899097
CCCN1C(=O)/C(=C/c2cn(c3c2cccc3)Cc4cccc(c4)F)/N=C1[S-] C39556214
COc1ccccc1c2csc(n2)/N=C(/C(=C/c3ccc(cc3)Cl)/C#N)\[O-] C41013077
Cc1cnc(nc1)S[C@]2(C[C@@H](CC[C@@H]2C(C)C)C)C(=O)[O-] C48771862
c1cc(ccc1c2ccc(s2)/C(=C(\C#N)/C(=O)N3CCCCC3)/[O-])F C48981327
c1c(cc(cc1C(F)(F)F)C(F)(F)F)/C(=C(\C#N)/C(=O)N2CCCCC2)/[O-] C48982494
Cc1ccc(c(c1)Cl)S(=O)(=O)[N-]c2ccc3c(c2)nc(o3)C(C)(C)C C32097417
c1cc2c(cc1C(=O)[O-])CCCN2S(=O)(=O)c3cc(ccc3Cl)Cl C58777333
c1ccc(cc1)c2ccc(cc2)/C=C(\C#N)/c3nc4ccccc4c(n3)[O-] C12821041
c1cc(c(cc1/C=N/c2ccc(c(c2)Cl)Cl)Cl)OCC(=O)[O-] C59678943
Cc1ccc(cc1[N-]S(=O)(=O)C)C(=O)N2CCCc3c2ccc(c3)C(C)C C59897029
CCCc1ccc(cc1)/C=C/2\C(=O)c3ccccc3C(=C2C(=O)OCC)[O-] C17781107
c1cc(ccc1C(=O)N2CC[C@@H](C2)C(=O)[O-])SC(F)(F)F C62118007
c1ccc(cc1)S(=O)(=O)/N=C(/C(Cl)(Cl)Cl)\[N-]c2cccc(c2)F C16777059
Cc1ccc(cc1)[C@H]2[C@@H]3C(=NC(=NC3=O)SCC(C)C)N=C4C2=C(CCC4)[O-] C63448005
Cc1ccc(cc1)[C@@H]2[C@H]3C(=NC(=NC3=O)SCC(C)C)N=C4C2=C(CCC4)[O-] C63448006
Cc1ccc(cc1)C2=NN=C3[C@@H]2C(=CC(=N3)c4cccc5c4cccc5)C(=O)[O-] C63448137
CC1=C(N=N[C@H]1c2ccc(s2)S(=O)(=O)[N-]c3ccc(cc3)C(C)C)C C63653562
CCc1csc(n1)c2ccc(s2)S(=O)(=O)[N-]c3cc(ccc3C)C C64769314
Cc1cc(ccc1[N-]S(=O)(=O)c2ccc(s2)c3cnc(o3)C4CC4)Cl C65004018
Cc1ccc(c(c1)Cl)[N-]S(=O)(=O)c2ccc(s2)c3cnc(o3)C4CC4 C65004102
Cc1ccc(c(c1)[N-]S(=O)(=O)c2ccc(s2)c3cnc(o3)C4CCC4)C C65004368
c1cc(ccc1[N-]S(=O)(=O)c2ccc(s2)c3cnc(o3)C4CCCC4)F C65004662
Cc1ccc(cc1[N-]S(=O)(=O)c2c(nc3n2cc(s3)C)C(C)C)Cl C65183494
Cc1cc(n(n1)C(=O)[C@@]2(CC=C(C[C@@H]2c3ccc(cc3)F)C)C(=O)[O-])C C04318264
Cc1ccc(c2c1c(c(o2)/C(=C(/C#N)\C(=O)c3ccoc3C)/[O-])C)C C66505910
Cc1cccc(c1)c2nnc(n2CC(=O)OC[C@@H]3CC=CC[C@@H]3C)[S-] C55551016
Cc1cccc(c1)c2nnc(n2CC(=O)OC[C@H]3CC=CC[C@@H]3C)[S-] C55551018
Cc1cccc(c1)c2nnc(n2CC(=O)Oc3cc(cc(c3)Cl)Cl)[S-] C41798062
CCCC1=C([C@@H](C(=C(O1)N)C#N)c2ccc(c(c2)Cl)Cl)C(=O)OCC C00752610
CC(C)c1ccc(cc1)Nc2nc(nc(n2)N3CCOCC3)NCC=C C04498904
CCN(CC)c1nc(nc(n1)Nc2cc(ccc2C)C)Nc3ccccc3 C01446335
CC(C)CCn1c(c(c2c1nc3ccccc3n2)C(=O)OC4CCCCC4)N C05101007
C[C@@H]1CC[C@@H]([C@@H](C1)OC(=O)COC(=O)c2ccc(c(c2)N)Cl)C(C)C C05785937
Cc1ccc(cc1C)CSc2nnc(n2N)c3cccc(c3)OC(C)C C02396973
c1ccc(cc1)Nc2nc(c(s2)/C=N/NC(=O)Cc3cccs3)Cl C08446707
Cn1c2c(cn1)c(nc(n2)Nc3ccccc3)Nc4ccc(c(c4)Cl)OC C04272747
CC(C)[C@@H](C(=O)N/N=C/c1cccc2c1nccc2)NC(=O)OC(C)(C)C C02388137
CC[C@@H](C)Nc1nc(c2cnn(c2n1)c3ccccc3)Nc4ccc(cc4)F C09622523
CC(C)[C@H](C(=O)N/N=C/c1ccc(cc1)C(C)(C)C)NC(=O)c2ccccc2 C10000837
Cc1ccc(c(c1)C)Nc2nc(nc(n2)N3CCOCC3)Nc4ccccc4 C12234982
c1ccc2c(c1)[nH]c(n2)N/N=C\c3ccc(o3)c4cccc(c4Cl)Cl C15223455
CC(C)CC(=O)NC(=S)/N=c/1\[nH]c2ccc(cc2s1)C(=O)OC(C)C C20411896
CC(C)COc1ccc2c(c1)[C@H]3C=CC[C@H]3[C@@H](N2)c4cc(ccc4O)[N+](=O)[O-] C14476045
Cc1ccc(cc1C)Nc2c3cnn(c3nc(n2)NCCc4ccccc4)C C21873390
C[C@H](C(=O)NC1(CCCCC1)C#N)Nc2ccc(cc2)OCc3ccccc3 C30007090
c1cc(ccc1/C=C/C(=O)NNC(=O)[C@@H]2CCCO2)SC(F)(F)F C32260289
Cc1ccc(cc1)c2nc3ccccc3n2CCNC(=O)NCCC(C)C C32951002
CCc1c(sc2c1c(nc(n2)NCc3ccco3)NC4CCCCC4)C C34734464
CC(=C)COc1ccc2c(c1)[C@@H]3C=CC[C@H]3[C@@H](N2)c4cc(ccc4O)[N+](=O)[O-] C14476092
CC(=C)COc1cccc2c1N[C@H]([C@@H]3[C@@H]2C=CC3)c4cc(ccc4O)[N+](=O)[O-] C14476099
CCc1nnc2n1c3ccccc3nc2Nc4ccc(cc4C)[NH+](CC)CC C06901681
CC(C)(C)OC(=O)N[C@@H](Cc1c[nH]c2c1cccc2)[C@H]3N=N[C@H](O3)SC C38664127
c1cc(ccc1NC(=O)C(=O)NC2CCCCCCCCCCC2)[N+](=O)[O-] C38946156
Cc1cccc(n1)NC(=O)/C(=C\c2ccc(cc2)C(C)C)/NC(=O)C(C)(C)C C39882087
Cc1ccc(cc1C)Nc2c(c(ncn2)Nc3ccccc3)[N+](=O)[O-] C40590081
c1ccc(cc1)Nc2c(c(ncn2)NC34CC5CC(C3)CC(C5)C4)[N+](=O)[O-] C40621526
CC(C)c1ccc(cc1)Oc2c(c(ncn2)N3C[C@]4(C[C@@H]3CC(C4)(C)C)C)N C40727290
CC(C)(C)OC(=O)NC1CCN(CC1)C(=O)N[C@H]2CCc3c2cccc3 C45305018
CC(C)[C@H](CNC(=O)N1CCN(CC1)c2ccccc2)Nc3ccccc3 C45482501
Cc1ccc(s1)CNC(=O)N2CCC(CC2)NC(=O)OC(C)(C)C C45676784
CCOC(=O)N[C@H](CC(C)C)CNC(=O)N1CCCC[C@@H]1C C47056544
CCCCN1[C@@H](c2c(n[nH]c2C1=O)c3ccccc3O)c4ccc(cc4)CC C06752983
Cc1cccc(c1NC(=O)N2CCC[C@@H](C2)NC(=O)OC(C)(C)C)C(C)C C56543023
c1cc(ccc1NC(=O)NCCCN2CCOCC2)SC(F)(F)F C57834217
C[C@@H](C(=O)Nc1cccc2c1cccn2)Nc3cccc(c3)OC4CCCC4 C26995174
c1cc(ccc1c2cs/c(=N\N=C\c3cc(ccc3O)Cl)/[nH]2)[N+](=O)[O-] C59098994
CCC(C)(C)NC(=O)[C@@H](C)Nc1ccc(cc1)Oc2ccc(cc2)C#N C60127407
CC[C@@H](C)[C@@H](C(=O)NC1CCCCC1)NC(=O)OC(C)(C)C C62064373
Cc1ccc(cc1NC(=O)[C@@H](C(C)C)NC(=O)OC(C)(C)C)C(=O)C C62147991
CC[C@@H](C)[C@H](C(=O)Nc1cccc(c1)C#N)NC(=O)OC(C)(C)C C62159917
C[C@H](C(=O)N1CCC(CC1)Nc2ccc(cc2)F)NC(=O)OC(C)(C)C C63583896
CCOC(=O)N[C@H](C(C)C)C(=O)N1CCC(CC1)Nc2ccc(cc2)F C66457744
CC[C@@H](C(=O)Nc1ccnn1C2CCCCC2)NC(=O)OC(C)(C)C C66660612
CCCN(Cc1ccccc1O)C(=O)N[C@@H](c2ccccc2)c3ccco3 C66698155
c1ccc(cc1)OC(=O)NC2CCN(CC2)C(=O)c3cc4c([nH]3)cccc4F C66748237
CC[C@H](C(=O)Nc1cccc(c1)c2ncc(o2)C)NC(=O)OC(C)(C)C C66857676
c1ccc(cc1)[C@H](c2ccco2)NC(=O)N3CC[C@H](C3)Nc4ccccc4 C67610532
CC(C)(C)OC(=O)N[C@H]1CCCN(C1)C(=O)N[C@@H]2C[C@@H]2c3ccccc3 C67619373
C[C@@]12CC[C@H](C[C@@H]1CC[C@@H]3[C@@H]2CC[C@@]4([C@@H]3CCC4=O)C)C#N C03844097
c1cc(c(c(c1)Cl)C#N)[C@H](C#N)c2ccc(cc2)Cl C00169442
C/C(=C/1\[C@H]2[C@H](C2(C)C)CC1=O)/N3C[C@]4(C[C@@H]3CC(C4)(C)C)C C02150857
c1cc(ccc1[C@@H]2N(C(=O)CS2)c3ccc(cc3)F)Cl C00180302
CN(C)c1ccc(cc1)/C=C/2\CCC(=C3CCCC3)C2=O C03205396
c1cc-2nc3cc(ccc3sc2cc1=O)Br C05809351
c1ccc2c(c1)-c3c(nc4ccccc4n3)[C@H]2Br C01580674
c1ccc(c(c1)/C=C(\C#N)/c2nc3ccccc3s2)Cl C04291980
C[C@H]1CC2=C(C[C@H]1[C@@H]3OC[C@H](O3)CCl)C(CCC2)(C)C C13477316
CC(=O)[C@H]1CC[C@@H]2[C@@]1(CC[C@@H]3[C@@H]2C(=C4[C@@]3(CCC=C4)C)C=O)C C17355339
c1cc(oc1)c2nc(cs2)c3ccc(s3)Br C25204478
c1cc2c(c(c1)Cl)n(c(n2)CCl)c3ccc(c(c3)F)F C36897975
C[C@H](c1ncc(o1)c2cccc(c2)Br)Cl C36903604
C[C@@H]1CC[C@H]([C@@H](C1)Oc2ccc(cc2)Br)C#N C37148276
C[C@H]1CC[C@@H]([C@@H](C1)Oc2cccc(c2)Br)C#N C37148714
c1cc(c(cc1Cl)Br)O[C@@H]2CCC[C@H]2C#N C37149643
c1ccc(c(c1)Sc2c(nsn2)Cl)Br C37372539
C[C@H](c1nc2c(n1c3cccc(c3)F)cccc2F)Cl C37422024
C[C@@H](c1nc2c(n1c3ccccc3F)cccc2F)Cl C37422156
Cc1ccc(cc1F)n2c3cccc(c3nc2CCl)F C37422208
Cc1ccccc1n2c3cccc(c3nc2[C@@H](C)Cl)F C37422484
C[C@@H]1CCC[C@H](N1/N=C/c2cccc(c2)Br)C C05752562
c1cc2ccc3ccc(c4c3c2c(c1)cc4)CN5CCOCC5 C19633666
C[C@@H]1CCC[C@@H](N1/N=C/c2ccccc2Br)C C12618064
CCO[C@]12C[C@](CC3=C1C(=O)CC(C3)(C)C)(CC(C2)(C)C)C C04127727
c1ccc(cc1)Cc2cc(cc3n2c(cn3)Br)F C39462936
CCO[C@@H]1CCC[C@]2(C1)CCC[C@@H](N2Cl)Br C39524500
c1cc(c(c(c1)Cl)/N=C/C2=C3CC=CC=C3N=C2)Cl C39942868
c1cc(nc(c1)F)Oc2ccc(cc2F)Br C40711460
c1c(cnc(c1Cl)N2CCC[C@@H]3[C@@H]2CCCC3)CCl C40885876
Cc1ccc(s1)[C@H](C)n2c(cc3c2CC(CC3=O)(C)C)C C41708888
c1cc(c(c(c1)Cl)CCl)N2CCO[C@@H]3[C@@H]2CCCC3 C43426146
c1ccc2c(c1)CCC(=C2Cl)/C=N/N3CCCCCC3 C43761460
c1cc(c(nc1)N2CCC[C@@H]2C3CCCC3)Br C45092304
c1ccc(c(c1)c2ccc(c(n2)c3ccccc3F)C#N)F C47205356
CCc1c(cc(s1)C(=O)N2CCc3c(ccs3)[C@H]2C)C C48416557
c1cc(ccc1Sc2cc(ncn2)Cl)Br C48631332
c1cc(oc1)c2nc(cs2)c3c(ccs3)Br C48640313
C/C=C/C=C/C(=O)N1CCCc2c1ccc(c2)Br C48811016
c1c(cc(cc1Cl)Cl)/C=C/C(=O)N2C[C@H]3CC[C@@H]2C3 C48820800
c1cc2c(cc1F)n(c(n2)CCl)c3ccc(c(c3F)F)F C52123524
C[C@H]1C[C@@H]1n2c3ccc(cc3nc2[C@@H](C)Cl)Br C52295053
c1cc(cc(c1)Cl)/C=N/c2c(c3c(s2)CCC3)C#N C59459877
c1ccc2c(c1)CC[C@@H](C2)n3c4ccccc4nc3CCl C51633198
c1cc(ccc1[C@@H](c2ccc3c(c2)nccn3)Cl)Cl C61417544
c1cc2c(cc1[C@H](c3cc(ccc3F)F)Cl)nccn2 C61417662
c1cc2c(cc1[C@@H](c3ccc(s3)Cl)Cl)nccn2 C61417770
CCOc1ccc(c2c1CC[C@H](CC2=O)C)Br C61831288
c1cc(c(c(c1)Cl)Cc2nc3c(c(n2)Cl)CCC3)F C62351749
c1cc(cc(c1)Br)Oc2cccc(c2C#N)F C62707310
C[C@@H]1C(=O)N([C@@]2(S1)c3ccccc3NC2=O)c4ccc(c(c4)Cl)Cl C00706740
c1ccc2c(c1)CCC[C@@]23C(=O)N(C(=O)N3)Cc4ccccc4C(F)(F)F C04469027
CN1c2ccc(cc2[C@@](C1=O)(CC(=O)c3ccc4c(c3)CCCC4)O)Br C04554976
C[C@@]12C[C@@H](c3cc(cc(c3O1)OC)Br)NC(=S)N2c4ccccc4 C02963733
C[C@]12C[C@H](c3c4ccccc4ccc3O1)[C@@H](C(=O)N2)c5nc6ccccc6s5 C04644309
Cc1c(cnn1C)/C=C\2/C[C@@H]3[C@H]4CC[C@@H]5C[C@@H](CC[C@@]5([C@@H]4CC[C@@]3(C2=O)C)C)O C04652175
Cc1cccc(c1)C(=O)Nc2c(c3c(s2)CCC3)C(=O)N4CCCCCC4 C01219997
c1cc(cc(c1)Cl)N2C(=O)/C(=C\c3ccc(s3)Br)/NC2=O C04699369
c1cc(ccc1NCN2c3ccc(cc3C(=O)C2=O)Br)Br C03070832
C[C@@H]1CCCCN1C(=O)c2c3c(sc2NC(=O)c4ccccc4)CCCC3 C01933574
c1cc(cc(c1)Cl)N2C(=O)/C(=C\c3ccc(cc3)Br)/C(=O)N2 C05671161
c1c(csc1/C=N/Nc2c3c4c(sc3ncn2)CCC4)Br C05749213
C[C@H]1C(=O)N([C@@]2(S1)c3cc(ccc3NC2=O)Cl)c4ccc(cc4)Cl C01609976
c1ccc(cc1)N2CCN(CC2)C(=O)c3ccc(cc3)C#CC4(CCCCC4)O C05741061
CC(=O)[C@@]1(CC[C@@]2([C@@H](C1)CC[C@@H]3[C@@H]2CC[C@@]4([C@@H]3CCC45OCCO5)C)C)O C06614853
CN1C(=O)[C@@H]2Cc3c4ccccc4[nH]c3[C@@H](N2C1=S)c5ccccc5Cl C06734394
c1ccc(cc1)C2=NN(C[C@]2(C(F)(F)F)O)C(=O)c3cccc(c3)Br C00711682
c1ccc2c(c1)c3c([nH]2)[C@@H](N(CC3)C(=O)C4CCOCC4)c5ccc(cc5)F C12000484
Cc1c2c([nH]n1)C(=O)N([C@@H]2c3cccc(c3)F)c4ccc(cc4)Br C08024928
c1cc(ccc1n2c(=O)c3c4c(sc3[nH]c2=S)CCCC4)OC(F)F C05491241
c1ccc2c(c1)[nH]c(n2)/C=C\3/C(=O)N(C(=S)S3)c4ccc(c(c4)Cl)F C13228185
CC(=O)O[C@@H]1CC[C@]2([C@@H]3CC[C@]4([C@H]([C@@H]3C[C@H]5[C@]2(C1)O5)CC[C@]4(C=C)O)C)C C13301485
Cc1c(c(n(n1)C)Cl)/C=C/C(=O)Nc2ccc(cc2)I C14217274
Cc1ccc(s1)[C@H]2[C@H]3CC=C[C@@H]3c4cc(ccc4N2)S(=O)(=O)N5CCCC5 C14456473
CCc1c(cc(s1)C(=O)Nc2cc3c(cc2Br)OCCO3)C C16008817
CC(=O)[C@]1(CC[C@@H]2[C@@]1(CC[C@@H]3[C@H]2CC=C4[C@]3(CC[C@@H](C4)O)C)C)OC(=O)C C16138828
CCc1ccc(cc1)N2C(=O)[C@@H]3C[C@H]4c5ccccc5N[C@H]4[C@H](N3C2=S)C C17724636
CCc1ccc(cc1)N2C(=O)[C@H]3C[C@@H]4c5ccccc5N[C@H]4[C@H](N3C2=S)C C17724642
CC1=C([C@H](C2=C(N1)CCCC2=O)c3ccc(s3)Br)C(=O)OC C04624826
CC1=C([C@H](C2=C(N1)CC(CC2=O)(C)C)c3ccccc3F)C(=O)N4CCCCC4 C01457736
Cc1cccc(c1)[C@@H]2[C@@H]3CC=C[C@H]3c4cc(ccc4N2)S(=O)(=O)N5CCCC5 C20716361
Cc1c2c(n(n1)c3ccccc3Cl)NC(=O)CS[C@H]2c4cccc(c4)F C20892090
C[C@@H]1c2ccsc2CCN1C(=O)c3cc(n[nH]3)c4ccc(cc4)Br C21840618
c1cc2c(cc1C(F)(F)F)NC(=O)[C@H](S2)CC(=O)N3CCCCCCC3 C22324289
c1cc(c(c(c1)Cl)/C=C\2/C(=O)NN(C2=O)c3ccc(cc3)Br)Cl C32109846
C[C@@H](C(=O)Nc1cc(c(cc1Cl)Cl)Cl)n2cc(cn2)Br C32609629
CC(=O)[C@H]1CC[C@@H]2[C@@]1(C[C@@H]([C@@H]3[C@@H]2CCC4=C[C@@H](CC[C@@]34C)OC(=O)C)O)C C37631562
CCc1ccccc1N2C(=O)[C@@H]3[C@H](C2=O)C4(c5ccccc5C3c6c4cccc6)CO C01195450
c1cc2c(cc1F)[nH]cc2C3=CCN(CC3)C(=O)c4ccc(o4)Br C47294631
c1cc(cc(c1)Cl)C(=O)Cc2[nH]c(=O)c3c4c(sc3n2)SCCC4 C55502803
c1ccc(cc1)c2csc(n2)Cc3[nH]c(=O)c4c5c(sc4n3)CSCC5 C55503711
c1cc(sc1)[C@H]2C[C@H](Nc3n2ncn3)c4ccc(cc4)I C02916574
c1ccc(c(c1)NC(=O)C23C[C@H]4C[C@@H](C2)CC(C4)(C3)Br)n5cccn5 C59251679
c1cc(c(c(c1)Cl)/C=C/2\C(=O)NN(C2=O)c3ccc(cc3)Br)Cl C59475170
C[C@]12CC[C@](C1(C)C)(CC2=O)C(=O)Nc3nc4ccc(cc4s3)Br C06239766
Cc1ccc(cc1Br)NC(=O)N2CCN([C@@H](C2)c3ccccc3)C C62317343
c1cc(cc(c1)O)/C=C(/C2=NC(=O)C3=C(CSC3=N2)c4cccs4)\Cl C64041795
c1cc(c(cc1Cl)[C@@H]2CC(=O)NCc3c2sc(n3)N4CCCC4)Cl C65531433
c1ccc(c(c1)[C@@H]2CN(CCO2)C(=O)NCc3c(ccs3)Br)F C67067114
Cc1ccc2c(c1)[nH]c(n2)[C@H]3CCCN(C3)C(=O)[C@H]4C[C@@H]4c5ccc(s5)C C67158323
C[NH+](C)C[C@@H](C(Cl)(Cl)Cl)OC C01557940
C1CCC2(C1)OC[C@@H](O2)C[NH+]3CCCC3 C00185906
CC1CCC(CC1)[NH+]2CCN(CC2)C=O C00279796
C[C@H]1CCC[C@H](C1)[NH+]2CCN(CC2)C=O C00220363
Cc1[nH+]ccn1Cc2cccc(c2)C#N C19431823
C1CC[C@@H]2C[NH+](CC[C@@H]2C1)CCC#N C35159953
CC[NH+](Cc1c(snn1)Cl)C2CC2 C35221403
CC[C@H](CC#N)[NH+](C)Cc1ccsc1 C35719217
C[NH+](C)C1CCN(CC1)[C@@H]2CCCC[C@H]2C#N C36192111
C[NH+](C)CCCc1nc(cs1)CCl C36805437
CCC[NH+](C)Cc1nc(cs1)CCl C37098726
C[NH+]1CCN(CC1)[C@H]2CCCC[C@H]2C#N C37145742
CC[NH+]1CCN(CC1)[C@@H]2CCCC[C@H]2C#N C37146477
CC[C@@H](C)[C@@]12C[NH+]3CCN(C1)C[C@](C3)(C2=O)C C19361367
C#C[C@H](C[NH+]1CCCC1)N2CCCC2 C22579169
CN1CCC[NH+](CC1)CCCCCCl C40990415
Cc1cnc(o1)C[NH+]2CCC(CC2)C C41362401
C[C@H]1CCCC[C@H]1[NH+](C)CCCC#N C42253249
CC[NH+](CCBr)Cc1ccco1 C42445895
C[NH+](CCOC)CCBr C42460069
C[NH+](CCBr)C[C@@H]1CCCO1 C42465421
C1C[C@@H]([C@H](C1)[NH+](CCC#N)C2CC2)C#N C42531117
C[C@H](C#N)N1CC[NH+](CC1)CC2CC2 C43522148
CCCC[NH+]1CCN(CC1)[C@@H](C)C#N C49811546
CC[C@H](C)[NH+]1CCN(CC1)[C@@H](C)C#N C49811550
CC[C@H](C)[NH+]1CCN(CC1)CCC#N C49811554
CC[C@H](C#N)N(C)[C@@H]1CCC[NH+](C1)C C53245308
CC[C@H]1CCC(=O)[C@@H](C1)CN2CCC[NH+](CC2)C C53925910
c1cc[nH+]c(c1)N2CCN(CC2)C/C=C/Cl C54145988
C1C[NH+](CCC12OCCO2)C/C=C/Cl C54317133
C1C[C@@H](COC1)C[NH+]2[C@@H]3CC[C@H]2CC(=O)C3 C54626875
C#C[C@H](C[NH+]1CCCCC1)N2CCCCC2 C20033150
CC[C@@H](C)[NH+]1CCN(CC1)CCBr C55069180
CC(=C)C[NH+](C)CC(=O)N1CCCC1 C58015366
CCC[NH+]1CCN(CC1)C[C@@H]2CCCCO2 C58887643
CCC(=O)N1CCC(CC1)[NH+]2CCCC2 C58911600
CCCO[C@H]1CCC[NH+](C1)CCCl C42424558
C[NH+]1CCC(CC1)N(C)C[C@@H]2CCCCC2=O C60719987
C1CCO[C@@H](C1)C[NH+]2CCC(CC2)C=O C54238754
C[C@H]1CC[C@H]([C@@H](C1)N2CCC[C@@H]2C[NH+](C)C)C#N C61644207
CC(C)N(C(C)C)C(=O)C[NH+]1CCCCC1 C61744227
C1CCC(=O)[C@@H](C1)[NH+]2CCCN3CCC[C@@H]3C2 C62941291
C1C[C@@H]2CN(CCC[NH+]2C1)CCCl C62941426
C1C[C@H]2CN(CCC[NH+]2C1)CCCCCl C62941437
C1C[C@H](C(=O)C1)CN2CCC[NH+]3CCC[C@@H]3C2 C62941920
C[C@H](C(=O)C)[NH+]1CCC2(CCCC2)CC1 C62955042
C[C@@H]1CC[C@H]([C@@H](C1)N2CC[C@@H](C2)[NH+](C)C)C#N C62965613
c1cc2=C[C@@H](C(=O)[NH+]=c2cc1F)C=O C11956073
CC(C)OCCN1CCC[NH+]2CCC[C@@H]2C1 C64571078
CC1(CCCC1)C(=O)N(C)C[C@H]2CC[NH+](C2)C C67304373
C[C@]12CC[C@@H](C[C@@H]1CC[C@@H]3[C@@H]2CC[C@]4([C@@H]3CC[C@H]4NC(=O)CCl)C)O C04028995
c1ccc2c(c1)c(c[nH]2)SCC(=O)Nc3ccc(cc3)Br C04088983
c1ccc2c(c1)N[C@H](C3=C(N2)C[C@H](CC3=O)c4cccs4)c5ccsc5 C00718169
CCNC(=O)c1cccc2c1N[C@@H]([C@H]3[C@@H]2C=CC3)c4ccc(cc4)C(C)C C14463143
CCNC(=O)c1cccc2c1N[C@H]([C@H]3[C@@H]2C=CC3)c4ccc(cc4)C(C)C C14463145
CC(C)NC(=O)c1cccc2c1N[C@H]([C@H]3[C@@H]2C=CC3)c4cccc5c4cccc5 C14464251
CNC(=O)c1cccc2c1N[C@H]([C@@H]3[C@@H]2C=CC3)c4cccc5c4cccc5 C14464408
C=CCNC(=O)c1cccc2c1N[C@@H]([C@@H]3[C@H]2C=CC3)c4cccc5c4cccc5 C20698797
CCNC(=O)c1cccc2c1N[C@@H]([C@H]3[C@H]2C=CC3)c4cccc5c4cccc5 C20698931
Cc1ccc(cc1)[C@H]2N[C@@H](CC(=N2)c3cccs3)c4ccccc4O C20763473
c1cc2c(cc1Br)c3c([nH]2)CC[C@H](C3)NC(=O)C[C@@H]4CCC=C4 C22342408
c1cc2c(cc1Br)c3c([nH]2)CC[C@@H](C3)NC(=O)C[C@@H]4CCC=C4 C22342414
CC1=CCC=C[C@H]1C(=O)N[C@H]2CCc3c(c4cc(ccc4[nH]3)Br)C2 C22350803
C[C@H](C(=O)NC1CCCC1)Nc2c(cc(cc2Br)F)F C36963873
C[C@H](c1cccc(c1)Br)Nc2cc3c(cc2Cl)NC(=O)C3 C36990789
c1cc(cc(c1)I)NCc2c[nH]nc2c3cccs3 C37248043
c1ccc(c(c1)NCc2c[nH]nc2c3cccs3)I C37248424
c1cc2c(ccc(c2nc1)COc3ccc(cc3Br)F)N C37274255
C[C@H](c1c(ccs1)Br)Nc2cc3c(cc2F)CCC(=O)N3 C37303559
Cc1cc(ccc1NC(=O)C)N[C@H](C)c2ccc(s2)Br C38002413
c1cc2c(cc1[C@H](c3ccc(cc3Cl)Br)O)CCC(=O)N2 C40248703
c1cc(c(c(c1NC(=O)NCc2cc(sc2)Br)F)F)F C43231600
c1cc(c(cc1F)Br)Oc2c(cc3c(n2)CCC3)C(=S)N C43409165
c1cc(cc(c1)Br)Oc2c(cc3c(n2)CCC3)C(=S)N C43409197
c1cc(c(cc1Br)F)Oc2c(cc3c(n2)CCC3)C(=S)N C43409216
CC[C@@H](c1cccc(c1)Cl)n2c(c(cn2)I)N C43666727
c1cc(cc2c1cc([nH]2)C(=O)NCCc3ccsc3)Br C46366495
c1cc(c(cc1O)O)c2csc(n2)c3cc(cs3)Br C48640680
Cc1ccc(s1)[C@H](C)NC(=O)NCc2cc(sc2)Br C49471497
Cn1c(c(c(n1)c2ccc(s2)Br)c3ccccc3F)N C49671812
C[C@@H](c1ccccc1NCc2cc(c(o2)Br)Br)O C50361305
C[C@H](c1ccccc1NCc2cc(c(o2)Br)Br)O C50361308
C[C@@H]1C[C@H]1[C@@H](c2cc3c(cc2Br)[nH]c(=O)[nH]3)Br C52095191
c1cc(c(cc1Br)C(F)(F)F)c2nc3c(c(n2)N)CCC3 C54289597
c1cc(sc1CCNC(=O)c2cc(c[nH]2)Br)Br C22226019
Cc1ccc(s1)c2c(c(n(n2)C)N)c3ccccc3Br C55334225
c1cc(ccc1NCc2ccc(c(c2)Br)O)N3CCCC3 C57998087
Cc1ccc(cc1)C2=N[C@H](N[C@@H](C2)c3ccccc3O)c4cccs4 C58083273
c1cc2c(cc1Cl)NC(=O)[C@@H]2Nc3c(cc(cc3Br)F)F C42071381
CSc1ccccc1N[C@@H]2c3cc(cc(c3NC2=O)Br)F C42078531
CCc1ccc2c(c1)[C@@H](C(=O)N2)Nc3ccc(cc3)I C42104112
Cc1ccc(c(c1)F)N[C@@H]2c3cc(c(cc3NC2=O)F)Br C42135177
c1cc2c(c(c1)Cl)[C@@H](C(=O)N2)Nc3c(cc(cc3Br)F)F C42135827
c1ccc(cc1)C[C@H]\2[C@@H](N[C@H](C/C2=N\O)c3ccccc3)c4ccccc4 C13301347
C[C@@H]\1[C@@H](N[C@H](C/C1=N\O)c2ccc(cc2)Cl)c3ccc(cc3)Cl C13563924
CC(C)(C)[C@@H](c1cc2c(cc1Br)[nH]c(=O)[nH]2)Br C52095197
COc1c(cccn1)[C@H](c2cc(ccc2Br)Br)N C61443197
c1ccc(c(c1)OCc2c(ccc(n2)N)Cl)I C61640471
C[C@H](c1cccc(c1)Cl)N[C@H]2c3c(cccc3Br)NC2=O C21007632
c1ccc(c(c1)/C=N/[NH+]=C(\Nc2ccccc2F)/[S-])Br C13468841
C[C@@H]1C[C@@H]2[C@@H]3CC=C4C[C@@H](CC[C@@]4([C@@H]3CC[C@@]2([C@@H]1NC(=O)C)C)C)OC(=O)C C04023322
COc1ccc(cc1OC)[C@H]2C3=C(c4c5ccccc5ccc4N2)C(=O)CCC3 C00817955
Cc1nc2ccc3c(c2s1)sc(n3)NC(=O)C45CC6CC(C4)CC(C6)C5 C04031622
Cc1nc2c(s1)ccc3c2sc(n3)NC(=O)c4cccc(c4)Br C04173991
CCn1c(c(cn1)/C=C\2/C[C@@H]3[C@@H]4CC=C5C[C@@H](CC[C@@]5([C@@H]4CC[C@@]3(C2=O)C)C)O)C C04180407
Cc1ccc(c2c1N[C@H]([C@H]3[C@@H]2C=CC3)c4cccc(c4)Br)[N+](=O)[O-] C04151453
c1cc(cc(c1)Cl)C(=O)N2[C@](CC(=N2)C3CCCCC3)(C(F)(F)F)O C00709454
c1cc(ccc1[C@@H]2[C@@H]3CC=C[C@@H]3c4c(ccc(c4N2)C(F)(F)F)Cl)[N+](=O)[O-] C02215230
c1cc(ccc1[C@H]2[C@H]3CC=C[C@@H]3c4c(ccc(c4N2)C(F)(F)F)Cl)[N+](=O)[O-] C04427870
c1cc2c(ccc(c2nc1)OC(=O)Nc3ccc(cc3)Br)Cl C00641051
c1ccc(cc1)C2=NN[C@@]3(S2)c4ccccc4N(C3=O)Cc5ccccc5F C02052483
Cc1ccc(cc1)[C@H]2C=C(Nc3n2nc(n3)C)c4ccc(cc4)Br C00633711
c1ccc(c(c1)/C=C/C=C\2/C(=O)NN(C2=O)c3ccc(cc3)Br)Cl C01214492
CC(=O)O[C@@H]1CC[C@@]2([C@@H]3CC[C@]4([C@@H]([C@@H]3C[C@@H]5[C@@]2(C1)O5)CC[C@]4(C=C)O)C)C C05383259
c1ccc(cc1)[C@](C#CCn2c3ccccc3nn2)(c4ccc(cc4)Cl)O C05490081
Cc1ccc(cc1C)c2csc(n2)NC(=O)c3cc(cnc3)Br C06967564
Cc1cccc(c1)N2C(=C([C@H](NC2=S)c3c(cccc3F)F)C(=O)N(C)C)C C07551627
CC1=C([C@H](NC(=S)N1c2ccccc2)c3c(cccc3Cl)F)C(=O)N(C)C C07621811
c1ccc2c(c1)c3c([nH]2)[C@@H](N(CC3)C(=O)CC4CCCCC4)c5ccccn5 C12432686
c1ccc2c(c1)[nH]c(n2)[C@@H]3CCCN3C(=O)/C=C/c4c(cccc4Cl)F C12603800
C1CCCC(CC1)NC(=O)[C@@H]2CCCN2C(=O)C34CC5CC(C3)CC(C5)C4 C12815736
Cc1ccc(cc1)[C@H]2[C@H]3CC=C[C@@H]3c4cc(ccc4N2)S(=O)(=O)N5CCCC5 C14458403
CN(C)S(=O)(=O)c1ccc2c(c1)[C@@H]3C=CC[C@@H]3[C@@H](N2)c4cccc(c4)Cl C14460343
c1cc(sc1)[C@@H]2[C@H]3CC=C[C@@H]3c4cc(ccc4N2)S(=O)(=O)N5CCCCC5 C14548569
c1cc2c(cc1NC(=O)[C@@H]3CCCN3C(=O)C45CC6CC(C4)CC(C6)C5)CCC2 C14665001
Cc1ccc(cc1)N2C(=C([C@H](NC2=S)c3c(cccc3F)F)C(=O)N(C)C)C C16055080
Cc1cccc(n1)[C@H]2c3c(c4ccccc4[nH]3)CCN2Cc5ccc6c(c5)cccn6 C19635475
C[C@@]1(C(=O)N(C(=O)N1)Cc2ccc(s2)Cl)c3cccc4c3cccc4 C21373327
Cc1ccccc1[C@@H]2c3c(noc3NC4=C2C(=O)C[C@H](C4)c5ccccc5)C C21660340
c1cc(ccc1c2csc3c2c(ncn3)N4CCC[C@@H](C4)CO)Br C23380823
CCn1ccc(n1)/C=C\2/C[C@@H]3[C@@H]4CC[C@@H]5C[C@@H](CC[C@@]5([C@@H]4CC[C@@]3(C2=O)C)C)O C35678335
CC1(Oc2ccc(cc2O1)NCc3ccc(o3)I)C C37273874
c1ccc2c(c1)-c3ccccc3C2N4CCN(CC4)/N=C/c5cccc(c5)O C19808705
CCn1cc(c(n1)C)/C=C\2/C[C@@H]3[C@@H]4CC=C5C[C@@H](CC[C@@]5([C@@H]4CC[C@@]3(C2=O)C)C)O C04180424
c1ccc(c(c1)C[C@@H]2C(=O)N/C(=N/c3nc4ccccc4s3)/S2)Cl C39847188
c1ccc(c(c1)NC(=O)c2ccc3c(c2)nc4c(n3)[C@H]5CC[C@@H]4C5)Br C39867868
CC(C)n1c2ccsc2cc1C(=O)Nc3c(c4c(s3)CCCC4)C#N C40799027
c1ccc2c(c1)nc(s2)[C@@H]3CCCCN3C(=O)Nc4c(cccc4F)F C43264764
CC(=O)[C@]1(C(=C)C[C@H]2[C@]1(CC[C@@H]3[C@@H]2CC=C4[C@]3(CC[C@H](C4)OC(=O)C)C)C)O C43919257
CN(C[C@H]1CCCCO1)C(=O)Nc2cc(ccc2Br)Br C48770470
Cc1ccc(s1)[C@@H](C)NC(=O)N2CCC[C@@H]2c3nc4ccccc4s3 C54730024
Cc1ccc(s1)[C@H](C)NC(=O)N2CCC[C@@H]2c3nc4ccccc4s3 C54730027
CCCc1cc(=O)n2c([nH]1)cc(n2)c3ccc(cc3)I C00799882
c1ccc2c(c1)nc(s2)N/N=C/c3ccc(o3)I C59391525
Cc1cc(ccc1C(=O)Nc2ccc3c(c2)nc(o3)C4CC4)Br C59403245
Cc1ccc(c(c1)[C@H]2CC(=O)Nc3c2scc3S(=O)(=O)c4ccccc4)C C64656515
Cc1ccc(c(c1)N[C@@H]2CC(=O)N(C2=O)c3ccc(cc3)Br)C C07212444
Cc1c(cccc1Cl)n2c3c(cn2)[C@H](CC(=O)N3)c4cc(cc(c4)F)F C65331393
c1ccc(c(c1)[C@H]2CN(CCO2)C(=O)NCc3ccc(s3)Br)F C67041960
c1ccc(cc1)C#CCNC(=O)N2CCO[C@H](C2)c3ccc(c(c3)Cl)F C67042637
COc1cccc(c1)N/C=C/2\C(=O)c3c(ccc(c3Cl)Br)N2 C04143934
CN(C)C(=O)N[C@H](C(Cl)(Cl)Cl)Nc1ccc(c(c1)Cl)Cl C00832310
Cc1ccccc1CSc2nnc(n2N)c3ccccc3Br C04786959
CC1(Cc2c(sc3c2c(nc(n3)SCC(=C)Br)N)CO1)C C02271626
COc1ccc(cc1)CN2C(=S)NC3(CCCCC3)[C@H]4[C@@]2(CCCC4)O C00783521
Cc1ccc2c(c1)N[C@@H](C3=C(N2)C[C@H](CC3=O)c4ccccc4)c5ccc(o5)C C05091668
CCN(CC)c1ccc(cc1)[C@H]2c3c(c4ccccc4s3)OC(=C2C#N)N C01103105
Cc1ccc2c(c1)N[C@@H](C3=C(N2)C[C@@H](CC3=O)c4ccccc4)c5cccnc5 C05129262
Cc1ccc2c(c1)N[C@H](C3=C(N2)C[C@@H](CC3=O)c4ccccc4)c5cccnc5 C05129281
Cc1ccc2c(c1)N[C@@H](C3=C(N2)C[C@H](CC3=O)c4ccccc4)c5cccnc5 C05129313
COc1ccccc1CN2C(=S)NC3(CCCCC3)[C@@H]4[C@]2(CCCC4)O C05515095
Cc1c(sc(c1[C@H](C)NC(=O)Nc2cccc(c2)Cl)n3cccc3)C C06750440
Cc1ccc(cc1)C(=O)NC(=S)Nc2c(c3c(s2)C[C@H](CC3)C)C#N C06845036
Cc1nc2ccc(cc2s1)NC(=O)c3ccc4c(c3)c5c([nH]4)CC[C@H](C5)C C06888559
c1ccc2c(c1)C(=NC3(N2)CCCC3)SCC(=O)Nc4ccccc4F C06902014
Cc1ccc2c(c1)sc(n2)NC(=O)CSc3c([nH]c4c3cccc4)C C04264160
C[C@H](c1cc2ccccc2o1)NC(=O)c3c[nH]c4c3cc(cc4)Br C12808852
c1ccc2c(c1)c(cc(n2)C3CC3)C(=O)NNc4ccc(c(c4)Cl)Cl C13020767
Cc1cccc(c1)NC(=S)N2CCC[C@H](C2)c3[nH]c4cc(c(cc4n3)C)C C04858912
Cc1ccc2c(c1)N[C@@H](C3=C(N2)CC(CC3=O)(C)C)c4ccc(cc4)N(C)C C09554153
CC(C)(C)NC(=O)c1ccc2c(c1)[C@@H]3C=CC[C@H]3[C@@H](N2)c4ccc(cc4)OC C13636341
c1c2c(sc1C(=O)NNC(=O)C34CC5CC(C3)CC(C5)C4)CCCCC2 C14484014
CC(C)(C)NC(=O)c1ccc2c(c1)[C@H]3C=CC[C@H]3[C@@H](N2)c4ccccc4OC C14546415
CC(C)(C)NS(=O)(=O)c1ccc2c(c1)[C@H]3C=CC[C@H]3[C@@H](N2)c4ccccc4 C14551320
CC(C)(C)[C@@H]1CCc2c(sc3c2[C@H](CC(=O)N3)c4ccc(c(c4)OC)O)C1 C15106451
c1ccc2c(c1)c3c([nH]2)[C@H](N(CC3)Cc4cc[nH]n4)c5c(cccc5Cl)F C19836799
c1ccc(cc1)[C@@H]2CC=C3[C@H](C2)[C@H](C(C(=C3C#N)N)(C#N)C#N)c4cccs4 C13479740
CC12C[C@@H]3C[C@H](C1)CC(C3)(C2)C(=O)NNC(=O)C45C[C@H]6C[C@@H](C4)CC(C6)(C5)C C05677151
C[C@@H](C(=O)Nc1c(c2c(s1)CCCCC2)C#N)Nc3ccc4c(c3)CCC4 C22025030
CC(C)C(=O)Nc1ccc(cc1)NC(=O)C23C[C@H]4C[C@@H](C2)CC(C4)(C3)Cl C11715728
c1cc(c2cc(sc2c1)C(=O)NNC(=O)C34CC5CC(C3)CC(C5)C4)F C30060190
C[C@H]1CCc2c(c3cc(ccc3[nH]2)C(=O)Nc4ccccc4N5CCCC5)C1 C32678838
Cc1ccc(c(c1)C)c2c(c([nH]n2)C3CC3)NC(=O)c4cc(cc(c4)F)F C34794875
C[C@H]1[C@@H]([C@H]([C@]2(N1)c3ccccc3NC2=O)c4ccccc4)C(=O)c5ccccc5 C35361863
CC(C)c1cccc(c1NC(=O)N2CCc3c(c4ccccc4[nH]3)C2)C(C)C C35973023
c1cc(ccc1c2ccc(o2)CSc3nnc(s3)N)Br C37021893
CC(C)(C)Oc1c(ccc(n1)Oc2cccc(c2)I)N C37077648
c1cc2c(cccc2O)c(c1)NS(=O)(=O)c3ccc(s3)Br C42267012
c1ccc(cc1)N2CC[C@H](C2)CNC(=O)Nc3ccccc3Br C43132673
Cc1cc(ccc1F)NC(=O)c2cc([nH]n2)c3ccc(cc3)Br C44837516
Cc1cccc(c1NC(=O)N2CCc3c4ccccc4[nH]c3[C@@H]2C)C(C)C C48052335
COc1ccc(cc1OC)[C@H]2C=C(NC(=S)N2)C34CC5CC(C3)CC(C5)C4 C08691614
c1csc2c1c(nc(n2)COc3cc(c(cc3Cl)Cl)Cl)N C50831789
CN1c2ccccc2N[C@@H]1CSc3[nH]c4ccc(cc4n3)Br C39306284
Cc1ccc(cc1)c2cc(=O)[nH]c(n2)NCc3cccc(c3)Br C57341494
c1cc(c(cc1N/N=C/2\c3cc(ccc3NC2=O)Br)Cl)Cl C05093494
COc1ccccc1SCc2nc(c3c4c(sc3n2)CCCCC4)N C60133489
Cc1cc(ccc1NC(=O)c2cc3c(s2)c4ccccc4s3)C(=O)NC C46594162
CC(=C)c1cccc(c1)C(C)(C)NC(=O)Nc2ccc(nc2)Br C62193980
Cc1ccc(cc1Br)NC(=O)Nc2ccc(nc2)Br C62327469
c1ccc(cc1)[C@@H]2CC(=CC(=O)[C@H]2n3cncn3)O C03883984
CC1(C[C@H](C(N1O)(C)C)N2C(=O)C=CC2=O)C C00056599
C/C=C\c1cc2c(c(=O)o1)C(=O)[C@@H]([C@@H](O2)C)O C08637291
C[C@@H]1CCC[C@@H](C12C(=O)N(C(=O)N2)CC#N)C C19441706
Cc1c(c(=O)[nH]c(n1)C)CC(=O)N2CCCCCC2 C19937474
Cc1c(c(n(n1)C)n2cnc3c2cccc3)CO C20468320
CC1(C([N+](=C(N1)c2ccc3c(c2)OCO3)[O-])(C)C)C C21303009
C[C@H]1CN(C[C@H](O1)C)c2c(nns2)CO C16949327
C1C[C@@H](/C(=N/O)/CCC=C1)N2CCN(CC2)C=O C16136406
c1ccc2c(c1)C[C@H](NC2)c3nnc4n3ccnc4 C35452410
C[C@@H]1CCCCN1S(=O)(=O)N2CCC[C@@H](C2)O C35623884
C[C@@H]1COCCN1c2c(n3ccccc3n2)CO C35777348
C[C@@H]1CN([C@H](CO1)C)C(=O)NC(=O)CCCl C35789393
Cc1c2c(=O)[nH]c(nc2sc1C(=O)N(C)C)C C31865547
CC[C@H]1[C@@H]([C@@H](NC(=O)[C@@H]1C#N)N2CCOCC2)C C36157742
CC[C@H]1CO[C@H](CN1C(=O)c2c([nH]nc2C)C)C C36164282
CC[C@H]1C(=O)N(c2ccc(cc2O1)O)CC#N C36261139
CC[C@H]1COCCN1C(=O)NC(=O)CCl C36327710
c1ccc2c(c1)C[C@H](NC2)c3nnc4n3cccn4 C36827967
C[C@H]1CN(C[C@@H](O1)C)C(=O)NC(=O)[C@@H](C)Cl C36905977
c1csc2c1nc(nc2[O-])C[NH+]3CCC(=O)CC3 C37328664
Cc1c(cn[nH]1)S(=O)(=O)N2C[C@@H](C[C@@H](C2)C)C C37731005
Cc1c(c(n[nH]1)C)C(=O)N2CCO[C@@H]3[C@H]2CCCC3 C37841672
C[C@@H]1C[C@@H](CN(C1)S(=O)(=O)c2cnc[nH]2)C C15951893
c1c[nH]nc1CN2C(=O)[C@H]3[C@@H]4C[C@H]([C@@H]3C2=O)C=C4 C40444729
c1c[nH]c2c(c1=O)cc(cc2[N+](=O)[O-])C(F)(F)F C40566603
c1cc(nc(c1Cl)C(=O)N2CCNC2=O)Cl C40690715
CCn1cnc2c(c1=O)c(c(s2)C(=O)NC)C C41289473
C[C@@H]1CCC[C@H](C1)N(C)C(=O)C2=NNC(=O)CC2 C42239367
C[NH+]1CC[C@H](C1)n2c(nnc2[S-])c3ccccn3 C42548422
Cc1cc(c2c(n1)n3c(n2)CCCCC3)C(=O)NC C44005342
c1csc2c1[C@@H](NCC2)c3nnc4n3ccnc4 C44592922
C1CCCC(CC1)(C#N)C(=O)N2CCNC(=O)C2 C44765117
C[C@]1(CCS(=O)(=O)C1)Nc2cncc(n2)Cl C44882615
Cc1cn2c(n1)sc(n2)N3CCC(CC3)CO C48560406
Cc1c(c(n[nH]1)C)S(=O)(=O)N2C[C@H]3CC[C@@H]2C3 C49725077
C[C@@H]1CCCN([C@@H]1C)C(=O)c2ccc(nn2)NC C50770963
C[C@@H]1CC(=O)N([C@H]([C@@H]1C(=O)[O-])C)[C@@H]2CC[NH+](C2)C C51603470
C[C@@H]1CCC[C@@H](C12C(=O)N(C(=O)N2)CC(=O)C)C C54918264
C[C@@H]1C[C@@H](CN(C1)S(=O)(=O)N2CC[C@@H](C2)O)C C61707023
C[C@H]1CN(CCCO1)C(=O)NC(=O)CCCl C61937848
c1cc(nnc1N2CCC(=O)NCC2)Cl C62101213
c1csc2c1ncnc2[NH+]3CC[C@@H](C3)C(=O)[O-] C62133217
CNS(=O)(=O)N1CCO[C@@H]2[C@@H]1CCCC2 C62521609
Cc1cc(nc([nH+]1)C)N2CCC[C@](C2)(C)C(=O)[O-] C62874621
C1CCC2(CC1)N=C3/C(=N/O)/CCCC3=[N+]2[O-] C18115867
c1cc(ccc1C#N)[C@@H]2CC(=O)NC3=NN=C[C@@H]23 C20728825
C1CCCN(CC1)C(=O)c2[nH]nc(n2)C3CC3 C65365945
Cc1ccc(o1)/C=N\N=C\2/NC(=O)[C@H](S2)C C09189488
CCc1c(snn1)C(=O)N2CCC[C@H](C2)O C67510373
C[C@H]1C[C@]2(C[C@@](OC2=O)(C)c3csc(n3)N)C(=O)O1 C04116785
Cc1c2c(oc(c2c(=O)[nH]n1)NC(=O)CCl)C C03440627
C[C@@H]1CCCC[C@]12C(=O)N(C(=O)N2)CC(=O)NC C08939557
CCc1c(c2c(s1)nnn(c2=O)CC(=O)N)C C09486436
C[C@@]12CC[C@H]3[C@@]1(CN([C@@]2(C3)C(=O)N)[N+](=O)[O-])C C00314740
Cc1nc2c(c(n1)O)Cc3c(c(nc(n3)C)O)C2 C16887810
C[C@@H]1[C@@H]2CN(CC=C2C(=C(C1(C#N)C#N)N)C#N)C(=O)C C20000793
c1c(c(nc(n1)SCC(=O)N2CCC2)N)C#N C23106280
C1CCN(C1)c2c(c(c(c(n2)N)C#N)CC#N)C#N C12580737
CCNC(=O)NC(=O)CN1C[C@H](OC[C@@H]1C)C C27642356
Cc1c(c(n(n1)CC(=O)N2CCOC[C@@H]2C)C)N C35773333
Cc1c(c(n[nH]1)C)S(=O)(=O)NC2CCOCC2 C36320195
CC[C@@H]1COCCN1C(=O)Cn2cc(cn2)N C36322189
Cc1c(sc(n1)[O-])S(=O)(=O)N2CCC[NH2+]CC2 C37463930
Cc1cc/c(=N/S(=O)(=O)c2c[nH]nc2)/[nH]c1 C37744505
C[C@H]1CCCN1S(=O)(=O)c2cn(nc2N)C C37909938
C[C@]12C[NH+]3C[C@](C14C(=NC(=O)N4)[O-])(CN(C2)C3)C C19324829
C[C@H]1Cc2c(nn(c2NC1=O)C)NC(=O)C3CC3 C38519136
C[C@@H]1CC(=O)Nc2c1c(nn2C)NC(=O)C(C)C C38519389
C[C@H]1CC(=O)Nc2c1c(nn2C)NC(=O)C(C)C C38519391
c1[nH]c2c(n1)ncnc2N3CCCC[C@@H]3CO C40433419
C1CCN(CC1)C(=O)N2CCN(CC2)CC(=O)N C40487893
c1csc(n1)CNc2c3c([nH]cn3)ncn2 C41013240
C[C@@H]1CCC[C@@H](C1)N(C)C(=O)Cn2cnc(n2)N C42491672
CC1CCN(CC1)C(=O)C[C@H]2C(=O)NC(=O)N2 C42812579
Cc1c(c(n(n1)CC(=O)N2CCO[C@H]3[C@@H]2CCC3)C)N C43423280
C[C@@H](c1[n-]nnn1)[NH2+]C2C[C@H]3CC[C@@H](C2)N3C C44887805
Cc1c(n(c2c1c(nc(n2)C)N)Cc3ccnc(n3)C)C C45006757
C1CCC(C1)CC(=O)NN2CC(=O)NC2=O C48448424
CN(Cc1cscn1)C(=O)c2c(nccn2)N C49045242
C1C[C@@H]2[C@@H](CC[NH+]2C1)NC(=O)N3CCC[C@@H](C3)C(=O)[O-] C49571503
C1Cc2c([nH]nc2C(=O)N[C@H]3CCS(=O)(=O)C3)C1 C49679051
CC[C@@H]1CCCN(C1)C(=O)c2c(non2)N C49835135
Cn1cnnc1Cn2c3cccc(c3nc2N)F C50420608
C[C@@H]1CN(CCO1)S(=O)(=O)c2ccc(nc2)N C50638966
C[C@@H]1CCN([C@@H](C1)C)C(=O)Cn2cnc(n2)N C51728823
CN1CCN(C1=O)Cc2nc(c3ccsc3n2)N C52886336
C[C@H]1CC[C@@H](CN1c2c(nccn2)C#N)C(=O)N C54379375
C1CCC(C1)CC(=O)N2CCC3(CC2)C(=O)NC(=O)N3 C57536040
c1cc2c(cc1C(=O)N3CCNC(=O)C3)cn[nH]2 C61409940
Cc1nc2cc(c(cc2s1)N)n3cnc(n3)C#N C61841587
c1c(cn[nH]1)S(=O)(=O)N[C@@H]2CCC[C@@H]2C#N C61889463
c1c(cn[nH]1)S(=O)(=O)N[C@@H]2CCC[C@H]2C#N C61889465
C1CN(C[C@H]1C(=O)[O-])C(=O)N[C@H]2C[NH+]3CCC2CC3 C62135040
c1cc2c(cc1Nc3cn[nH]c(=S)n3)OCO2 C12112629
CC1(CCN(CC1)C(=O)N[C@@H]2CCC[NH+](C2)C)C(=O)[O-] C62843368
C1C[C@@H]2CN(CCC[NH+]2C1)C(=O)NCCC(=O)[O-] C62943279
c1c(cnc(c1C#N)N2CC[C@H](C2)N3CCOCC3)N C62976160
CC(C)(C)OCc1nc(c2cnn(c2n1)C)N C63079686
C[C@@H](C(=O)Nc1ccc2c(c1)CCN2)n3cncn3 C63187860
Cn1c2c(c(c3c(n2)CCC3)C(=O)[O-])c(=O)n(c1=O)C C11567418
c1nnnn1c2c(c3c(s2)CCCC3)C(=O)[O-] C00414957
c1c(cn2c(n1)nc(n2)C(=O)[O-])Br C04142437
Cn1c(cc(n1)C(=O)[O-])c2nnc(n2C)S C06319594
Cc1nc2c(c3c(s2)CC[C@H]3C(=O)[O-])c(=O)n1CC#N C19764162
Cc1c(c(n2c(n1)nnn2)[O-])Br C05576322
CC(C)n1c2ccc(cc2nn1)c3n[n-]nn3 C21993966
c1cnccc1/C=N/n2c(nnc2[S-])c3ccncc3 C06062881
c1c(nc2ncc(n2n1)Br)C(=O)[O-] C35269732
C[C@H]1CN([C@@H](CO1)C)C(=O)N2CCC[C@@H](C2)C(=O)[O-] C35789329
CCC(=O)N1CCCN(CC1)C(=O)[C@@H]2C[C@H]2C(=O)[O-] C38100321
C1CN(CCC1C(=O)[O-])C2=NC(=NC3=NC=N[C@@H]32)Cl C38782965
C[C@H](C(=O)[O-])S[C@@H]1C2=NC=NC2=NC(=N1)Cl C39272390
CC(C)S(=O)(=O)c1cc2ncc(n2c(c1)[O-])OC C39463853
C1CC[C@H]2[C@@H](C1)C[C@@H](N2C(=O)N3CCOCC3)C(=O)[O-] C40524158
C[C@@H]1CN(CC(O1)(C)C)C(=O)N2CCO[C@@H](C2)C(=O)[O-] C41683014
Cc1cc(cc2c1ncn(c2=O)Cc3[n-]nnn3)Cl C42628386
c1conc1C(=O)N2CCc3c(ccs3)[C@@H]2C(=O)[O-] C44591911
Cn1cc(cn1)Cn2c(nnc2[S-])c3ccccn3 C45135873
COC(=O)c1cnc(nc1[O-])c2cnccn2 C45956933
CS(=O)(=O)/N=C(/c1csc(n1)c2ccco2)\[O-] C48480785
Cc1c(c(n(n1)C(C)(C)C)C)/C(=N/S(=O)(=O)C)/[O-] C48486810
CCc1nnc(s1)/N=C(/C(=O)N2CCC(CC2)C)\[O-] C48726477
C[C@@H](C(=O)N(C)C)n1c(nnc1[S-])c2ccncc2 C49100077
CCc1nc(c2c(c(oc2n1)C)C(=O)[O-])N(C)C C49454430
Cc1cc(n(c(=O)c1C#N)CCN2CCOCC2)[O-] C19941740
c1csc2c1ncn(c2=O)C[C@H]3CC[C@@H](O3)C(=O)[O-] C51394697
c1cc(cc(c1)S(=O)(=O)[N-]c2ccc(cn2)C#N)C#N C51953549
c1cc(nc(c1[N+](=O)[O-])N2CCC[C@H]2C(=O)[O-])Cl C20444507
c1cc(ncc1C(=O)[O-])Sc2c(nccn2)C#N C54376826
Cc1c(nnc(c1C(=O)[O-])Sc2cnn(c2)C)C C54554332
c1cc(oc1)c2nc([n-]n2)N3C(=O)[C@@H]4CC=CC[C@@H]4C3=O C16286576
C1CCN(CC1)C(=O)N2CCO[C@@H](C2)C(=O)[O-] C49871712
CC(C)Cn1c2c(nc1[O-])n(c(=O)n(c2=O)C)C C12442723
c1cn2c(cn1)nnc2[C@H]3CC=CC[C@H]3C(=O)[O-] C61448513
c1cnc2nnc(n2c1)[C@@H]3CC=CC[C@@H]3C(=O)[O-] C61448641
c1ccn2c(c1)nn(c2=O)[C@@]3(CCCSC3)C(=O)[O-] C61588255
CC(C)(C)n1ccnc(c1=O)N2CC[C@@H](C2)C(=O)[O-] C62132971
C[C@@H]1CN(C[C@H](O1)C)C(=O)N2CC[C@@H](C2)C(=O)[O-] C62134764
CS(=O)(=O)N1CCN(CC1)[C@@H]2CCC[C@@H]2C(=O)[O-] C62756945
CS(=O)(=O)N1CCN(CC1)[C@@H]2CCCC[C@H]2C(=O)[O-] C62756951
Cc1cc(on1)C(=O)N2CCC[C@@](C2)(C)C(=O)[O-] C62868480
C[C@@]1(CCCN(C1)C(=O)/C=C/c2cnn(c2)C)C(=O)[O-] C62868944
CC[C@]1(CCCN(C1)c2c(nccn2)C#N)C(=O)[O-] C62874883
C[C@@]1(CCN(C1)S(=O)(=O)N2CCCCC2)C(=O)[O-] C62924413
C[C@H](CN(C)C(=O)N1CC[C@@](C1)(C)C(=O)[O-])C#N C62934064
CC[C@]1(CCCN(C1)c2nnnn2C)C(=O)[O-] C62938720
Cc1cc(oc1C(=O)[O-])Cn2cc(cnc2=O)C C63049698
C[C@@H]1C[C@@H]([C@@H](CN1C)C)n2c3=NC(=O)CC(=c3c(n2)[O-])C C63205796
C[C@@H]1C[C@H]([C@@H](CN1C)C)n2c3=NC(=O)CC(=c3c(n2)[O-])C C63205798
c1ccc2c(c1)c3c([nH]2)[C@@H]4c5ccccc5C(=O)N4C[C@@H]3c6ccc7c(c6)OCO7 C04084885
c1cc2c(cc1[C@H]3N(CCS3)C(=O)Nc4ccc(c(c4)Cl)F)OCCO2 C00691446
C1CCCN(CC1)C(=O)CSc2[nH]c(=O)c3c4c(sc3n2)CCCC4 C04469104
c1cc(cc(c1)F)C(=O)N2CC[C@@]3(CCCC[C@@H]3[C@@H]2c4ccc5c(c4)OCO5)O C05158525
[H]/N=C\1/C2=C3N(CCCC2=NN1c4nc5ccccc5s4)c6ccccc6S3 C05572555
Cc1cc(ccc1S(=O)(=O)Nc2ccc3c(c2)c4c(o3)CCCC4=O)F C00816414
c1cc2cccnc2c(c1)S(=O)(=O)Nc3ccc4c(c3)c5c(o4)CCCC5 C01121873
c1cc2c(cc1NC(=O)/C(=C/c3ccc(cc3Cl)Cl)/C#N)OCCO2 C06279731
C[C@@H]1C[C@H](CN(C1)c2nnc(s2)NC(=O)c3csc4c3CCCC4)C C06750048
Cc1c2c(ccc3c2[C@@H](CC4(O3)CCCC4)O)oc1C(=O)N5CCCCC5 C06751301
Cc1cc(c(c(c1)C)NS(=O)(=O)c2ccc3c(c2)CCCN3C(=O)C)C C06732881
Cc1ccc(cc1)c2nc3c(c(n2)SC)Cc4c(cnc(c4O3)C)CO C06858376
c1cc(c(cc1/C=C(\C#N)/C(=O)Nc2ccc3c(c2)OCCO3)Cl)Cl C07208621
Cc1cc(nc(n1)N2[C@H](C3=C(N2)CC(CC3=O)(C)C)c4ccccc4Cl)C C08558940
c1ccc(cc1)/C=C/[C@H]2CC3=C([C@H](n4c(ncn4)N3)c5cccs5)C(=O)C2 C09190056
c1ccc(cc1)n2c(=O)c3c4c(cnc3[nH]2)C(=O)C[C@H](C4)c5cccc(c5)Cl C09484165
CC1(Cc2c(c(nc3c2c4c(s3)c(ncn4)O)c5ccccc5)CO1)C C09138106
C1CC[C@@H]([C@@H](C1)C(=O)N2CC[NH+](CC2)C34CC5CC(C3)CC(C5)C4)C(=O)[O-] C17076680
c1cc(ccc1C2=N/C(=C\c3ccc4c(c3)OCO4)/C(=O)N2)Br C06084691
Cc1c2c(n(n1)c3nc4ccccc4s3)NC(=O)C[C@@H]2c5cccc(c5)F C21177510
c1ccc2c(c1)nc(s2)n3c4c(cn3)[C@H](CC(=O)N4)c5cc(cc(c5)F)F C21725780
Cc1nc2n(n1)c(c(s2)[C@H](c3cccs3)[NH+]4C[C@@H](C[C@H](C4)C)C)[O-] C23158198
Cc1c2c(nc(nc2sc1C(=O)/N=c/3\[nH]c(c(s3)C)C)C4CC4)C C25516802
Cc1cccc(c1)/C=C/C(=O)Nn2cnc3c(c2=O)c4c(s3)CCCC4 C29481839
CCn1c2ccc(cc2nc(c1=O)C)C(=O)NC34CC5CC(C3)CC(C5)C4 C29483914
c1c(cc(c2c1OCCCO2)Cl)/C=C/C(=O)Nc3nc4c(s3)CCC4 C32772646
CCN(c1nc2c(cccc2s1)C)C(=O)c3cc(=O)[nH]c4c3cccc4 C16045243
CC(C)(C)NC(=O)N1C[C@H]([C@H](C1)C(=O)N2CCCC2)c3ccc(cc3)F C36049130
Cc1ccc(cc1C)N[C@H]2CCCN(C2)C(=O)c3ccc4c(c3)nccn4 C14979106
c1cc(cc(c1)Cl)N2CCN(CC2)C(=O)c3cc4ccc5cccnc5c4[nH]3 C08583993
c1cnc(cc1C(=O)Nc2c(cc(c3c2nsn3)Cl)Cl)Cl C38104366
Cc1c(snn1)C(=O)Nc2nc(cs2)c3cc(sc3Cl)Cl C36646816
CC1(Cc2c(sc(n2)N3CCOc4c3cc(cc4)Br)C(=O)N1)C C40379556
CC(=O)O[C@H]1[C@H]([C@H]2[C@](CCCC2(C)C)([C@@H]3[C@@]1(O[C@@](CC3=O)(C)C=C)C)C)O C03870480
Cc1ccc(cc1)[C@H]2C3=C(C[C@H](CC3=O)c4ccc(cc4)F)Nc5n2ncn5 C04814171
c1ccc(cc1)C2=Nc3ncnn3[C@H](C2)c4cc(ccc4O)Br C03148197
CN1CCc2c(s/c(=N\S(=O)(=O)c3ccccc3Br)/[nH]2)C1 C57722820
c1ccn\2c(c1)n[nH]/c2=N\C(=O)c3cc(cc(c3)C(F)(F)F)C(F)(F)F C31740809
Cc1cccc(c1)NC(=O)N2CCC[C@H](C2)C(=O)N(C)C3CCC(CC3)C C47624652
c1ccc-2c(c1)NC3(CCN(CC3)S(=O)(=O)c4cccc(c4)F)c5n2ccc5 C35399249
c1c(c(=O)n2c3c(sc2n1)CCCCC3)C(=O)NC4CCCCCC4 C35430414
Cc1cc(nc2n1nc(c2)c3cccs3)C(=O)Nc4ccc(c(c4)F)F C64760021
Cc1ccc2c(c1C)-n3cccc3C4(N2)CCN(CC4)C(=O)c5ccc(cc5)C#N C64858544
CCc1cc(on1)[C@H]2CCCN2C(=O)Nc3ccc(c(c3)C)Br C64985177
c1cc2c(cc1NC(=O)[C@@H]3CCc4c(cnc(n4)N5CCCCC5)C3)CCC2 C65289444
c1ccc2c(c1)nc(s2)N3CCC(CC3)C(=O)N4CCC[C@H]4c5ccc[nH]5 C66612646
Cc1ccsc1CNC(=O)N2CCC[C@@H]2c3cccc4c3OCCO4 C67042042
CC(C)(C)C(=O)N1CCCN(CC1)C(=O)N[C@H]2CCCC[C@@H]2C(F)(F)F C67387662
c1cc(cc(c1)F)[C@H]2C[C@@H]2NC(=O)N3CCN(CC3)c4ccc(cn4)Cl C67563803
C[C@H]1CN(C[C@H](O1)c2ccccc2)C(=O)NCc3nc4ccccc4s3 C67589271
C[C@]1(C(=O)N(C(=O)N1)Cc2cccc3c2cccc3)c4cccc(c4)Br C02642525
c1cc(c(c(c1)Cl)CSc2nc3c(c4cc(ccc4[nH]3)F)nn2)Cl C00886999
Cc1ccc(cc1)C(=O)Nc2c(c3c(s2)C[C@@H](CC3)C)C(=O)N4CCCCC4 C04190515
C[C@H]1CCc2c(sc3c2c(=O)n(c(=O)[nH]3)c4ccc(c(c4)Cl)Cl)C1 C01033736
Cc1cc(cc(c1OC)C(=O)Nc2c(c(c(s2)C)C)C#N)Br C02861288
Cn1c2ccccc2nc1/N=C/c3cc(cc(c3O)Br)Br C02267299
c1cc(c(cc1/C=N/Nc2c3c4c(sc3ncn2)CCCC4)Cl)Cl C04949093
c1cc2c(cc1Cl)O[C@](O2)(C(Cl)(Cl)Cl)NC(=O)C(F)(F)F C02689680
COc1c(cc(cc1Cl)C(=O)Nc2c(c3c(s2)CCCC3)C#N)Cl C05879671
c1cc2c(cc1c3csc(n3)NC(=O)c4cc(cnc4)Br)CCCC2 C06216784
C=c1/c(=C/c2ccc(o2)c3ccc(cc3)F)/c(=O)n([nH]1)c4cccc(c4)Cl C02830288
C[C@@H]1CCC[C@@H]([C@@H]1C)NC2=NS(=O)(=O)C(=C2C)c3cccc(c3)Br C09286633
c1ccc(c(c1)/C=C\2/C(=O)N(C(=S)S2)Nc3nc4ccccc4s3)Cl C12580233
Cc1cc(c(n1c2ccc(c(c2)Cl)F)C)/C=C(\C#N)/c3[nH]c4ccccc4n3 C06314954
C[C@]1\2CC[C@H]3[C@H]([C@H]1CC/C2=N\NC(=O)c4ccncc4)CC[C@H]5[C@@]3(CC=CC5)C C13372449
Cc1ccc(c2c1N[C@@H]([C@H]3[C@@H]2C=CC3)c4cc(ccc4Cl)[N+](=O)[O-])Cl C14473059
c1ccc(c(c1)CN2c3ccccc3NC4=C([C@H]2c5ccco5)C(=O)CCC4)F C15826346
C[C@]12C[C@H](c3ccccc3O1)NC(=S)N2c4ccc(cc4)Oc5ccccc5 C15861291
c1ccc2c(c1)ccc3c2-c4c5ccccc5oc(=O)c4[C@H](N3)c6ccccn6 C18196662
COc1cc2c(cc1OC)NC3=C([C@H]2c4c(cccc4Cl)Cl)C(=O)CCC3 C18196930
c1cc(cnc1)C2=NNC(=Nc3c2cc(cc3)Br)c4ccc(cc4)F C06445079
CC1=C([C@@H](C2=C(N1)CC(CC2=O)(C)C)c3ccc(cc3)Br)C(=O)OC C19314741
Cc1ccc2n1CCN([C@H]2C(C)C)C(=O)Nc3ccccc3Br C21051798
c1ccc2c(c1)c(cc(n2)c3cccnc3)C(=O)Nc4cccc5c4CCCC5 C21935311
CN1CCc2c(s/c(=N\C(=O)c3cc4c(s3)-c5ccccc5CC4)/[nH]2)C1 C18103943
Cc1ccc(cc1)[C@H]2CC3=C([C@@H](c4c(noc4N3)C)c5ccccc5C)C(=O)C2 C28051751
Cc1ccc(cc1)[C@@H]2CC3=C([C@@H](c4c(noc4N3)C)c5ccc(cc5)F)C(=O)C2 C28051761
C[C@@H]1c2cccn2-c3c(c4c(s3)CCCC4)CN1C(=O)Nc5ccccc5 C33265554
C[C@@]12CC[C@H]3[C@@H]([C@@H]1CC[C@@H]2C(=O)Sc4ccccn4)CC[C@@H]5[C@@]3(C=CC(=O)N5)C C34315779
COc1cc2c(cc1OC)[C@@H]3c4ccccc4N[C@H](N3CC2)c5ccc(c(c5)F)F C36735069
COc1ccc2c(c1)[C@@H]3C=CC[C@H]3[C@@H](N2)c4cc5c(cc4Br)OCO5 C04959599
c1ccc(cc1)c2cc(n(n2)[C@H]3N=C(CS3)c4ccc(cc4)Br)O C39408493
CC(C)NC(=O)[C@]12CC[C@H](C1(C)C)c3c2nc4cc(c(cc4n3)Cl)Cl C39854917
CC(C)(C)N1[C@@H](c2c(n[nH]c2C1=O)c3ccc(cc3)Cl)c4cccc(c4)F C40343115
c1csc2c1n(c(c2)C(=O)Nc3c(c4c(s3)CCCC4)C#N)C5CCCC5 C40799595
C[C@@H]1c2c(sc(n2)Nc3ccccc3)C[C@@]4([C@H]1[C@@H]5[C@@H](CC4)[C@@H](C(=O)O5)C)C C43548132
C[C@H]1C[C@H]2[C@@H]([C@@H]1OC)C[C@]3([C@@]2([C@@]4(C=CC([C@@H]4C[C@@H]3OC(=O)C)(C)C)C)O)C C43763119
Cc1ccc(cc1)[C@H]2C(=C(N(C(=S)N2)c3ccc(cc3)C)C)C(=O)N(C)C C45500124
CN1c2ccc(cc2[C@]3([C@@]1(C(=O)N(C3)C4CCCCC4)O)Cc5ccccc5)Cl C48533407
Cc1c(nc(s1)c2cccc(c2)Br)c3ccc4c(c3)NC(=O)CO4 C57755195
c1cc(cc(c1)Br)[C@H]2C[C@@H](n3c(ncn3)N2)c4ccc(cc4)Cl C02914730
c1cc(c(c(c1)Cl)[C@H]2C[C@@H](Nc3n2ncn3)c4ccc(cc4)Br)F C02918598
c1cc2c(cc1/C=C/C(=O)Nc3ccc(c(c3)Cl)Br)OCO2 C59289694
CCc1nc2cc(ccc2o1)/N=C/c3cc(cc(c3O)Br)Cl C59476463
c1ccc2c(c1)[C@H]3CC(=NN3[C@@H](O2)c4ccsc4)c5cc(ccc5O)Cl C06721652
c1ccc2c(c1)C(=NNC(=N2)c3ccc(cc3)Br)c4ccncc4 C13556474
Cc1ccc(cc1C)C(=O)N2CCC3(CC2)c4cccn4-c5c(c(ccc5N3)C)C C64775796
Cc1cccc(c1)C(=O)N2CCC3(CC2)c4cccn4-c5cc(ccc5N3)Cl C64858447
Cc1ccccc1C(=O)N2CCC3(CC2)c4cccn4-c5c(c(ccc5N3)C)C C64858598
c1ccc(cc1)C#CCNC(=O)[C@@H]2C[C@H]3CCCC[C@@H]3N2C(=O)c4ccccc4 C66604764
CC(C)(C)[C@H]1CCCC[C@H]1O C01758746
C[C@H]([C@H]1CC[C@@H]2CCCC([C@@H]2C1)(C)C)O C04538018
C1CC2CCCC3C2(C(C1)CCC3)O C01728636
C[C@@H]1CC2=C(C[C@H]1CO)C(CCC2)(C)C C04587580
C[C@H]1C[C@@H](CC[C@@H]1C(C)(C)C)O C04692374
CC1=CC[C@H](C[C@@]1(C)O)C(=C)C C03032948
CC(C)C1CCC(CC1)(C)O C05440503
CC(C)C[C@@](C)(C#CC=C)O C05454387
C1CC[C@@H](CCC/C=C\C1)O C06361416
C[C@H]1CCC[C@@H](CC1)CCO C04691793
CC1([C@@H]2[C@H]1C3(CCC2CC3)CO)C C04321991
C[C@@H]1[C@H](CC[C@@H]1O)C(C)(C)C C04765095
CCCC1CCC(=NO)CC1 C04797163
c1cnc([nH]1)C23CC4CC(C2)CC(C4)C3 C05464315
CC(C)(C)C(=O)NC(C)(C)C C00402592
CC1=C[C@]([C@H]2C[C@@H]1C2(C)C)(C#C)O C08952440
Cc1ccc(cc1C)/N=C/2\NCCS2 C12368476
CCNc1ccc2c(c1)CCC2 C19913972
C[C@H](c1[nH]c2cc(c(cc2n1)F)F)Cl C35412317
CC(C)(CO)C12CC3CC(C1)CC(C3)C2 C04387865
C[C@H]1C[C@](CC(C1)(C)C)(C)O C17418145
CC(C)[C@@H]1CCC(=C)[C@@H](C1)O C39103257
[H]/N=C\1/C(=S)O[C@@](S1)(C)C=C(C)C C39105004
Cc1ccc(c(c1)[C@H](C(C)(C)C)O)C C40248373
C[C@@]12CC[C@@H]([C@@]1(C)CO)C3=CCC=C23 C43198662
C/C=C/C[C@H]1C[C@H](CC[C@@H]1O)C C43660046
C[C@]12CC[C@@H]1[C@H](CC(C2)(C)C)O C34064929
C1CCC23CCCCC2(C1)C3CO C45027868
C[C@H](C1=C[C@H]2C=C[C@@H]3[C@@H]2[C@@H]1C=C3)O C45071404
C[C@]1([C@@H]2CC[C@@H](C2)C1(C)C)NC C38140873
Cc1cc2c([nH]c1=O)[C@H]([C@@H](CC2)C)C C49806763
Cc1cc2c([nH]c1=O)[C@H]([C@H](CC2)C)C C49806765
C[C@H]1CCCc2c1nc(c(c2)CO)Cl C49815069
C[C@@H]1CCc2c(cc(c(n2)Cl)CO)C1 C49815072
c1cc(sc1[C@@H]2NCCS2)Cl C50522881
C/C(=N\O)/c1cc(sc1Cl)Cl C05289687
C[C@H]1C[C@@H](CC[C@@H]1O)C(C)C C54631391
C[C@@]1\2CC[C@@H](C1)C(/C2=N/O)(C)C C12410202
C[C@H]1C[C@]([C@@H]2CCCC[C@H]2S1)(C#C)O C59383600
CC[C@H]([C@H]1CCC[C@@H](C1)C)O C44980021
C[C@@H]1CCC(=C(C)C)/C(=N\O)/C1 C00083816
C[C@H]1CCC(=C(C)C)/C(=N/O)/C1 C00083812
C1CCC(=CC1)[C@@H](C(F)(F)F)O C50328846
C[C@]12CC[C@H](C1(C)C)C[C@@]2(CC=C)O C15321040
c1c(csc1/C=N\O)Br C13115191
Cc1ccc2c(c1)NC[C@@H](CO2)C C62519863
Cc1ccc(c2c1NC[C@H](O2)C(C)C)C C62524015
CC(C)(C#N)c1ccc(cc1)NC C62796726
Cc1cc(cc(c1)c2cc[nH]c(=O)c2)C C65337734
Cc1ccc(c(c1)c2ccc(c[nH+]2)[O-])F C65355683
c1c(cc(cc1F)F)c2csc(n2)NN C04294042
C[C@@H]1CC(=C[C@H]([C@@H]1/C=N/NC(=S)N)C)C C04672358
C1C[C@@H](C/C(=N\NC(=S)N)/C1)C(F)(F)F C06361458
c1ccc2c(c1)NCC[C@H](N2)c3cccc(c3)O C06732137
CCC[C@@H]1CCc2c(cc(s2)C(=O)NN)C1 C15933452
[H]/N=C\1/C(=C2CC[C@@H](C[C@H]2S1)c3ccccc3)C(=O)N C22171230
c1cc2c(c(c1)N)n[nH]c2Br C14985819
c1cc2c(ccc(c2nc1)N)NCC(F)(F)F C35340546
C[C@@H](c1ccco1)Nc2ccc(cc2F)N C35739207
c1cc(c(cc1N)Cl)N2CCC[C@@H](C2)CO C36227032
Cc1ccc(cc1N)Nc2nc(cs2)C C36241906
C[C@@H]1CCC[C@@H](C1)Nc2c(cccn2)C(=S)N C37256846
C[C@]12C[C@H](CC(C1)(C)C)[NH+](C2)C(C)(C)C(=O)N C32025311
C[C@H]1CCCC[C@@H]1Nc2ccc(cc2C#N)N C41020379
CC(C)c1ccc(cc1)c2cc(nc(=S)[nH]2)N C41296325
c1c(c(n[nH]1)C23CC4CC(C2)CC(C4)C3)N C42415060
CNc1c(cc2c(n1)CCCC2)C(=S)N C43410749
c1cc(cc(c1)Oc2c(cccc2Cl)N)CO C43474730
c1ccc(cc1)[C@H]2C[C@H]2Nc3ccc(cc3C#N)N C44676549
CC1(C[C@@H]1NC(=O)c2cc3cc(ccc3s2)N)C C45115104
C[C@H]1C[C@](CC(C1)(C)C)(C[NH3+])N2CCOCC2(C)C C48926867
Cc1ccc(c(c1)N)NCc2nc(cs2)C C49533808
Cc1cc(c(c(c1C)c2c(c([nH]n2)C)N)C)C C49821472
CCCN1C=[NH+][C@@H](C1=[NH2+])c2ccccc2C C50121870
CCN1C(=[NH+][C@@H](C1=[NH2+])c2c(cccc2F)F)C C50986285
CCCN1C(=[NH+][C@@H](C1=[NH2+])c2cccc(c2)C)C C50986580
CC1=[NH+][C@H](C(=[NH2+])N1C2CC2)c3cccc(c3)F C50986915
CC1=[NH+][C@@H](C(=[NH2+])N1C2CC2)c3ccccc3Cl C50986931
CC1=[NH+][C@@H](C(=[NH2+])N1C(C)(C)C)c2c(cccc2F)F C50987117
Cc1cccc(c1)[C@H]2C(=[NH2+])N(C=[NH+]2)CC=C C50987571
CCC1=[NH+][C@@H](C(=[NH2+])N1C)c2ccc(cc2)C C50987999
CCC1=[NH+][C@@H](C(=[NH2+])N1CC)c2ccccc2Cl C50988118
CCN1C(=[NH2+])[C@H]([NH+]=C1C2CC2)C3CCCC3 C50999976
c1ccc2c(c1)CCC[C@@H]2Nc3ccc(cc3C#N)N C51631250
c1ccc(c(c1)C#N)Nc2cc(ccc2N)F C52119761
CCc1ccccc1[C@@H]2C(=[NH2+])N(C(=[NH+]2)C)C(C)C C52201910
Cc1ccc(o1)CNc2ccc(c(c2)C)N C53035910
C[C@H](c1cccnc1)Nc2c(ccc(c2F)F)N C53165024
c1cc(c(c(c1N)NC[C@@H]2CCCCO2)F)F C53167157
c1cc(c(c(c1N)NC[C@@H]2CCCOC2)F)F C53167355
Cc1ccc(cc1N2CCCC[C@H]2CCO)N C53734434
CCCNc1nc2ccc(cc2s1)N C58580900
Cc1ccc(c(c1)C)[C@H]2C(=[NH2+])N(C(=[NH+]2)C3CC3)C C60280303
CC(C)(C)C1=[NH+][C@@H](C(=[NH2+])N1C)c2ccc(c(c2)F)F C60280713
CC(C)(C)N/C(=N/c1cc(cc(c1F)F)F)/N C61123221
c1cc(c(cc1F)N)NC[C@@H]2CCOC2 C61146661
Cc1cc(c2c(c1)nc(cc2NN)C(F)F)C C61629880
Cc1c(cc(c2c1N[C@H](CO2)C)Cl)N C62525837
C[C@H]1CNc2c(cc(c(c2O1)N)Cl)Cl C62530821
Cc1cc2cc(c(nc2c(c1)F)NN)C(C)C C63119017
c1ccc(cc1)C2(c3ccccc3C=Cc4c2cccc4)O C04530541
C[C@@H](c1ccc(cc1)C23CC4CC(C2)CC(C4)C3)O C04644752
CC(C)(Cc1cc2ccc1CCc3ccc(cc3)CC2)O C03136804
CCc1cccc2c1NC[C@@H](C2)Cc3ccc(cc3)Cl C11633925
c1ccc2c(c1)[C@H]3C=CC[C@H]3[C@@H](N2)c4ccc(cc4)Cl C14464797
c1ccc2c(c1)CC[C@@H]2Nc3ccccc3Br C19922688
Cc1cc(c(s1)C)[C@H](C)Nc2cccc(c2)Cl C20554649
Cc1ccsc1[C@H]2[C@@H]3CC=C[C@H]3c4ccccc4N2 C20687469
Cc1ccc2c(c1)[C@H]3C=CC[C@H]3[C@H](N2)c4cccs4 C20752663
c1cc(c(c(c1)F)CNc2cc(cc(c2)Cl)Cl)F C21051147
C[C@@H](c1ccc2c(c1)CCC2)Nc3ccc(c(c3)F)F C21815390
C=C1CNc2ccc(cc2[C@H]1c3ccccc3)Cl C22004437
Cc1cc(c(s1)C)[C@@H](C)Nc2cc(ccc2F)Cl C35056629
c1cc(c(c(c1)F)F)CNc2ccc(c(c2)Cl)Cl C35223868
C[C@@H](c1ccccc1Cl)NC2Cc3ccccc3C2 C35657990
C[C@H](C1CC1)Nc2cc(ccc2F)Br C36751278
C#Cc1cccc(c1)NC2CC(C2)c3ccccc3Cl C36840819
c1ccc2c(c1)CCC[C@@]2(Cc3cccc(c3)Cl)O C37530267
Cc1cc(cc(c1)[C@H](Cc2cccc(c2)Cl)O)C C37746025
c1ccc(cc1)N[C@@H]2CCc3c2ccc(c3)Br C40226083
c1cc2c(cc1[C@H](c3cc(ccc3F)Cl)O)CCCC2 C40242531
c1cc(c(c(c1)Cl)[C@@H](c2ccc(cc2)Cl)O)Cl C40243887
Cc1ccc(c(c1)[C@@H](Cc2c(cccc2Cl)F)O)C C40248392
c1ccc2cc(ccc2c1)[C@H](c3ccc4c(c3)CCC4)O C40256500
c1cc(c(cc1[C@@H](CC2CCCC2)O)Cl)Cl C40260233
c1cc(c(cc1[C@H](CC2CCCC2)O)Cl)Cl C40260234
Cc1cc(cc(c1)[C@@H](c2cc(sc2Cl)Cl)O)C C40260773
Cc1ccc(cc1)C[C@H](c2cc(sc2Cl)Cl)O C40260926
c1cc(c(cc1Cl)Cl)[C@@H](CC2CCCC2)O C40941072
c1ccc2c(c1)cccc2C[C@H]3Cc4ccccc4[C@@H]3O C43659149
C[C@H]1C[C@@H]2[C@@H](C2(C)C)C=C1[C@]3(C=CCC[C@@H]3Cl)O C43762794
C[C@@H]1CCC[C@@H](C1)[C@@H](Cc2ccccc2Cl)O C44980236
c1ccc2c(c1)CC[C@@H](C2)NCc3c(cccc3Cl)F C48298400
c1ccc(c(c1)O)SCc2ccc(s2)Cl C50046900
c1cc(cc(c1)Br)[C@H](C2=CCCCCC2)O C50329435
C[C@@H](c1ccsc1)Nc2cc(ccc2Cl)Cl C50337458
C[C@H](c1ccsc1)Nc2cc(ccc2Cl)Cl C50337461
c1cc2c(cc1c3cc(c(c(c3)F)F)F)CCCN2 C52898497
Cc1ccc(c(c1)[C@@]2(CCc3ccccc3C2)O)C C53303033
c1cc(sc1[C@@H](C2CCCCCC2)O)Br C53716039
c1cc(cc(c1)Br)[C@H](CC2CCCCC2)O C53783497
c1csc(c1Br)C[C@@H](C2CCCCC2)O C53784583
c1ccc(cc1)C[C@@H]2Cc3c(ccc4c3cccc4)CN2 C54687783
Cc1cc(ccc1F)[C@]2(C[C@H]3C[C@@H]2[C@@H]4[C@@H]3CCC4)O C55190156
Cc1cccc(c1)[C@H](C)Nc2cc(cc(c2F)F)F C61098588
c1ccc(c(c1)N[C@@H]2CCCc3c2ccs3)Cl C61324666
c1cc(c(cc1F)Cl)[C@H](Cc2ccc(s2)Cl)O C61845907
c1ccc2c(c1)cccc2C[C@@H](c3ccc(s3)Cl)O C62138166
c1ccc2c(c1)cc(s2)[C@H](Cc3ccc(cc3)Cl)O C62140742
c1cc(cc(c1)Br)[C@@H]2CCCCC[C@H]2O C62664919
c1ccc2c(c1)c(c[nH]2)SCc3ccc(cc3)Br C00425889
c1ccc2c(c1)[C@H]3C=CC[C@@H]3[C@@H](N2)c4ccccc4Br C04151370
Cc1c(ccc2c1N[C@@H]([C@@H]3[C@@H]2C=CC3)c4ccc(cc4)Cl)Cl C08276534
Cc1ccc(s1)[C@H]2[C@H]3CC=C[C@@H]3c4cc(ccc4N2)Cl C14456311
Cc1ccc(c2c1N[C@H]([C@@H]3[C@@H]2C=CC3)c4cccc(c4)Cl)Cl C14460441
Cc1c(ccc2c1N[C@@H]([C@H]3[C@@H]2C=CC3)c4ccc(cc4)Cl)Cl C08276740
Cc1c(ccc2c1N[C@H]([C@H]3[C@@H]2C=CC3)c4ccc(cc4)Cl)Cl C08277158
Cc1c(ccc2c1N[C@H]([C@H]3[C@@H]2C=CC3)c4ccccc4Cl)Cl C08277268
Cc1cc(c2c(c1)[C@@H]3C=CC[C@@H]3[C@@H](N2)c4ccc5ccccc5c4)C C14474969
Cc1ccc(c2c1[C@@H]3C=CC[C@@H]3[C@@H](N2)c4ccc5ccccc5c4)C C14475113
Cc1ccc(c2c1[C@H]3C=CC[C@H]3[C@@H](N2)c4ccc5ccccc5c4)C C14475116
c1ccc(cc1)[C@H]2[C@@H]3CC=C[C@@H]3c4cc(ccc4N2)Br C14551188
c1ccc(cc1)[C@@H]2[C@@H]3CC=C[C@@H]3c4cccc(c4N2)Br C07096296
Cc1ccc(c2c1N[C@@H]([C@@H]3[C@H]2C=CC3)c4cccc(c4)Cl)Cl C19889288
c1ccc2c(c1)[C@@H](CCS2)Nc3ccccc3Br C19922769
c1cc2c(c(c1)NCc3cc(cs3)Br)CCCC2 C20475052
c1c(cc(cc1Cl)Cl)NCc2cc(cs2)Br C20475072
c1cc(c(cc1NCc2cc(cs2)Br)Cl)Cl C20475079
Cc1c(ccc2c1N[C@@H]([C@@H]3[C@H]2C=CC3)c4cccc(c4)Cl)Cl C20694933
Cc1cc(ccc1NC[C@H]2CCC=CC2)I C37057082
C#Cc1cccc(c1)NCc2c(ccc(c2Cl)Cl)Cl C37185201
CSc1cccc(c1)N[C@@H]2CCSc3c2cc(cc3)Cl C37188368
C[C@H](c1c(ccs1)Br)Nc2ccc3c(c2)CCC3 C37200630
Cc1ccc(c(c1)F)N[C@@H](C)c2c(ccs2)Br C37244174
Cc1ccc(cc1I)NC[C@H]2C[C@H]3C[C@@H]2C=C3 C37296809
C[C@H](c1ccccc1Br)Nc2cccc(c2F)F C40230040
c1cc(ccc1[C@H](c2ccc3c(c2)CCCC3)O)Br C40242471
c1cc2c(cc1[C@@H](c3ccc(s3)Br)O)CCCC2 C40242588
c1cc(c(cc1F)[C@@H](c2cc(ccc2Cl)Br)O)F C40246490
c1c(cc(c(c1F)[C@@H](c2cc3c(s2)CCCCC3)O)F)F C40247128
c1cc(c(cc1[C@H](c2ccc(cc2F)Cl)O)Cl)Cl C40260192
c1cc(ccc1[C@@H](c2cc(sc2Cl)Cl)O)Br C40260719
c1cc(c(c(c1)Cl)C[C@@H](c2cc(sc2Cl)Cl)O)F C40260903
Cc1c(cccc1F)N[C@@H](C)c2c(ccs2)Br C43320332
c1ccc(c(c1)[C@H](Cc2c(cccc2Cl)F)O)Br C43560687
CC[C@@]12CC[C@@H]3[C@@H]4CCC(=CC4=CC[C@@H]3[C@@H]1CC[C@@]2(C#C)O)C#C C44020263
CC[C@@]12CC[C@@H]3[C@@H]4CCC(=CC4=CC[C@@H]3[C@H]1CC[C@@]2(C#C)O)C#C C44020269
CC(=C)C1([C@@H]2CC[C@H]1c3c2c(c(c(c3Cl)Cl)Cl)Cl)O C45071241
c1cc(ccc1CSc2cc(ccc2Cl)Cl)C#CCO C49622685
C[C@@H](c1c(ccs1)Br)N[C@H]2CCc3ccccc3C2 C51630998
C[C@H](c1ccc(cc1Cl)Cl)NCC#Cc2ccccc2 C51814030
c1cc(cc(c1)Cl)C[C@H](c2cc(sc2Cl)Cl)O C52945470
C[C@H]1CCC[C@@H](C1)[C@@H](Cc2ccc(s2)Br)O C53787063
c1cc(cc(c1)Br)SCc2ccc(s2)C#CCO C55309100
c1cc(c(cc1CNc2cc(c(cc2F)F)F)Br)F C61093046
C[C@@H](c1c(ccs1)Br)Nc2cc(c(cc2F)F)F C61093581
c1cc(c(cc1F)Br)CNc2cc(c(c(c2)F)F)F C61095842
Cc1ccc(cc1I)N[C@H]2CCCSC2 C61577000
c1cc(cc(c1)Br)C[C@H](c2ccc(cc2F)Cl)O C62143214
c1cc(cc(c1)Br)C[C@H](c2cc(ccc2F)Cl)O C62143219
c1ccc(c(c1)[C@@H](C(C(F)(F)F)(Cl)Cl)O)Br C03847608
C[C@@]12CC[C@H]3[C@@H]([C@@H]1CC[C@]2(CC=C)O)CCC4=CCCC[C@@H]34 C03876162
C[C@]12CC[C@H]3[C@@H]([C@@H]1CC[C@]2(CC=C)O)CCC4=CCCC[C@@H]34 C03876163
C[C@]12CCCC[C@H]1CC[C@@H]3[C@@H]2CC[C@@]4([C@@H]3CC[C@@]4(C)O)C C04280238
c1ccc2c(c1)[C@@]34CCCC[C@@H]3CCC5([C@H]4N2)SCCS5 C01708850
c1cc(ccc1[C@H]2[C@H]3CC=C[C@@H]3c4ccc(c(c4N2)Cl)Cl)F C04718767
CC1([C@H]2CC[C@]34C[C@](CC[C@H]3[C@@]2(CC[C@@H]1O)C)(C=C4)C)C C05791415
c1cc2c(c(c1)F)N[C@@H]([C@@H]3[C@@H]2C=CC3)c4ccc(c(c4)Cl)Cl C06528307
c1cc(sc1)[C@H]2Cc3cc(ccc3NC2)Br C11633507
Cc1ccsc1[C@H]2[C@H]3CC=C[C@@H]3c4cc(ccc4N2)Br C13645532
Cc1ccc(s1)[C@@H]2[C@H]3CC=C[C@@H]3c4cccc(c4N2)Br C14456508
Cc1ccc(s1)[C@@H]2[C@H]3CC=C[C@@H]3c4cccc(c4N2)C(C)C C14456724
Cc1ccc2c(c1C)N[C@H]([C@H]3[C@@H]2C=CC3)c4ccc(cc4)C(C)C C14462882
Cc1c(ccc2c1N[C@H]([C@@H]3[C@@H]2C=CC3)c4cccc5c4cccc5)Cl C14463838
Cc1ccc(c2c1N[C@@H]([C@H]3[C@@H]2C=CC3)c4ccc5ccccc5c4)Cl C14475343
CC(C)c1cccc2c1N[C@H]([C@@H]3[C@@H]2C=CC3)c4ccc5ccccc5c4 C14475438
c1ccc(cc1)[C@@H]2[C@@H]3CC=C[C@H]3c4c(ccc(c4N2)Cl)Cl C19889193
Cc1ccsc1[C@@H]2[C@@H]3CC=C[C@H]3c4ccc5ccccc5c4N2 C20687399
Cc1ccc(s1)[C@H]2[C@@H]3CC=C[C@H]3c4c(ccc(c4N2)Cl)Cl C20689253
C[C@@H](c1ccc2c(c1)CCC2)Nc3cc(ccc3Cl)Cl C21008126
c1cc(cc2c1cc(c(c2)Br)O)Br C25502947
c1cc(cc(c1)I)NCc2cccc(c2F)F C35223552
c1cc(c(c(c1NCc2cc(sc2)Br)F)F)F C36867748
c1cc(c(cc1I)Cl)N[C@@H]2CCSC2 C37105223
c1cc(c(c(c1NCc2c(ccc(c2Cl)Cl)Cl)F)F)F C37198264
C[C@@H]1CCC[C@H](C1)Nc2c(cc(cc2Br)F)F C37392822
c1cc(c(c(c1)F)CNc2c(cc(cc2Br)F)F)F C37392837
C[C@@H](c1ccc(s1)Br)Nc2cccc(c2)Cl C38001745
c1cc(ccc1[C@H]2CNCc3c2cc(s3)Cl)Br C38157531
C[C@]12CC[C@@H]3[C@@]4(CC[C@@H](C([C@@H]4CC[C@@]3(C1)C=C2)(C)C)O)C C05706002
C[C@]12CC[C@H]3[C@@]4(CC[C@H](C([C@@H]4CC[C@@]3(C1)C=C2)(C)C)O)C C13425027
c1cc(c(c(c1)F)F)NCc2ccc(cc2)Br C40229858
c1cc(ccc1[C@@H](c2cc3c(s2)CCC3)O)Br C40243451
c1cc(cc(c1)Br)[C@H](c2ccc3c(c2)CCC3)O C40256545
c1cc(cc(c1)I)[C@H](c2ccc3c(c2)CCC3)O C40256583
c1cc2c(cc1[C@@H](c3ccc(s3)Br)O)CCC2 C40256629
Cc1cc(c(s1)C)[C@H](c2cc(cc(c2)Cl)Cl)O C40257388
c1cc(cc(c1)Br)[C@H](c2ccc(s2)Cl)O C40257882
c1cc(ccc1[C@H](c2ccc(s2)Cl)O)I C40257918
c1cc(sc1[C@H](c2ccc(s2)Br)O)Cl C40257938
c1cc(c(cc1[C@@H](c2cc(cc(c2)Br)F)O)Cl)Cl C40260283
c1ccc(c(c1)[C@@H](c2ccc(s2)Br)O)Br C40265037
Cc1c(cccc1F)NCc2c(ccs2)Br C43675470
CC[C@]12CC(=C)[C@@H]3[C@H]([C@H]1CC[C@]2(C#C)O)CCC4=CCCC[C@H]34 C44963116
c1cc(c(cc1[C@H](c2cc(ccc2Cl)Cl)O)F)Br C49840817
c1cc(cc(c1)Br)C[C@H](c2ccc3c(c2)CCC3)O C50042150
CC1CCC(CC1)[C@@H](Cc2cc(cs2)Br)O C53787192
c1cc(cc(c1)Cl)SCc2ccc(s2)C#CCO C54186204
c1ccc(c(c1)[C@H](c2ccc(s2)Br)O)Cl C41662028
c1ccc(c(c1)CNc2cc(c(c(c2)F)F)F)Br C61095863
C[C@]12CC[C@H]3[C@H]([C@@H]1CC[C@]2(CC=C)O)CCC4=CCCC[C@H]34 C04214767
c1ccc(c(c1)[C@H]2[C@@H]3CC=C[C@@H]3c4cc(ccc4N2)Br)Cl C00728472
c1cc(ccc1[C@H]2[C@H]3CC=C[C@@H]3c4cc(ccc4N2)Cl)Br C04719705
c1cc(ccc1[C@@H]2[C@H]3CC=C[C@@H]3c4cc(ccc4N2)Br)Cl C04798366
Cc1c(ccc2c1N[C@H]([C@@H]3[C@@H]2C=CC3)c4cccc(c4Cl)Cl)Cl C05536860
CC(C)c1cccc2c1N[C@H]([C@@H]3[C@@H]2C=CC3)c4cccc(c4Cl)Cl C06347778
c1ccc(cc1)[C@]23[C@H]4[C@@H]5C[C@@H]6[C@H]4[C@H]([C@H]2[C@@H]6[C@@H]5[C@H]3I)O C03182669
c1cc(cc(c1)Cl)[C@@H]2[C@@H]3CC=C[C@@H]3c4cccc(c4N2)Br C06970012
c1cc(ccc1[C@@H]2[C@@H]3CC=C[C@H]3c4cc(ccc4N2)Br)Cl C13614508
Cc1ccc(c2c1N[C@@H]([C@@H]3[C@@H]2C=CC3)c4ccc(cc4)C(C)C)Cl C14463063
Cc1ccc(c2c1N[C@@H]([C@H]3[C@@H]2C=CC3)c4ccc(cc4)C(C)C)Cl C14463067
c1ccc2c(c1)[C@@H]3C=CC[C@@H]3[C@@H](N2)c4ccc(cc4Cl)Cl C14477409
c1cc(c(c(c1)Cl)[C@@H]2[C@@H]3CC=C[C@@H]3c4cc(ccc4N2)F)Cl C14546550
Cc1c(ccc2c1N[C@H]([C@H]3[C@@H]2C=CC3)c4c(cccc4Cl)Cl)Cl C14546633
CSc1ccc(cc1)[C@@H]2[C@@H]3CC=C[C@@H]3c4ccc5ccccc5c4N2 C14551699
c1cc(cc(c1)Cl)[C@H]2[C@@H]3CC=C[C@H]3c4cc(ccc4N2)Cl C19892741
C[C@H](c1c(cccc1F)F)Nc2ccc(cc2)I C20477738
C[C@@H](c1ccc2c(c1)CCC2)Nc3cccc(c3)I C20478246
C[C@H]1CCC[C@H](C1)Nc2cccc(c2)I C20479168
Cc1cc(c(c(c1)Br)NCC(F)(F)F)Br C20504195
C[C@@H](C1CC1)Nc2c(cc(cc2Cl)Br)Cl C20505665
CC(C)c1cccc2c1N[C@@H]([C@@H]3[C@H]2C=CC3)c4ccc(cc4)Br C20681010
Cc1c(ccc2c1N[C@H]([C@H]3[C@H]2C=CC3)c4ccc(cc4)C(C)C)Cl C20697807
Cc1c(ccc2c1N[C@@H]([C@@H]3[C@H]2C=CC3)c4ccc(cc4Cl)Cl)Cl C20712224
C[C@@H](c1ccc(cc1)Br)Nc2ccc(c(c2)Cl)Cl C21787944
c1ccc(c(c1)N[C@@H]2C[C@H]3C[C@@H]2[C@@H]4[C@@H]3CCC4)Br C35624468
Cc1cc(c(c(c1)Br)NC2CCSCC2)Br C35652025
c1cc(c(cc1Br)NCc2cc(cs2)Br)F C36750584
Cc1cc(c(c(c1)C)[C@H](C)Nc2cc(ccc2F)Br)C C36751104
c1ccc(c(c1)C2CC(C2)Nc3cc(cc(c3)Cl)Cl)F C36841784
c1ccc(c(c1)C2CC(C2)Nc3ccc(c(c3)F)F)Br C36842071
CCC(CC)Nc1ccc(cc1C)I C37057365
C[C@H](c1c(ccs1)Br)Nc2cc(cc(c2)Cl)Cl C37199676
C[C@@H](c1ccc(cc1)I)Nc2ccc3c(c2)CCC3 C37200549
Cc1ccc(cc1C)N[C@@H](C)c2ccc(cc2)I C37202278
c1c(cc(cc1Cl)Cl)CNc2cc(cc(c2)Cl)Cl C37423384
C[C@@H](c1cccc(c1)Br)NC[C@H]2Cc3c2cccc3 C37565332
CNc1c(cc(cc1Cl)/C=C/2\C=Cc3c2cccc3)Cl C01708152
C[C@]12CC[C@@H](C[C@@H]1CC[C@@H]3[C@@H]2CC[C@@]4([C@@H]3CC=C4c5ccccc5)C)O C35636053
c1cc(c(c(c1)F)F)NC(c2cccs2)c3cccs3 C40230373
c1cc(c(c(c1)Cl)[C@H](c2ccc(s2)Br)O)F C40265006
CC[C@@H](c1ccccc1)[C@@H](c2ccc(s2)Br)O C40265013
c1cc(sc1)[C@H](C2CC2)Nc3ccc(cc3)Br C42328511
c1cc2c(cc1SCc3ccc(s3)C#CCCO)CCC2 C43683322
C[C@H](c1ccsc1)Nc2ccc(cc2)I C50339855
Cc1cc(ccc1N[C@H](C)c2ccsc2)I C50341984
c1ccc(c(c1)[C@H](Cc2ccc(s2)Cl)O)Br C53786584
c1cc(cc(c1)Cl)SCc2ccc(s2)C#CCCO C54186205
c1cc(cc(c1)Cl)SCc2ccc(cc2C#CCCO)F C54186222
c1cc(c(cc1[C@H](c2ccc(cc2C(F)(F)F)Br)O)F)F C55237292
c1ccc(cc1)[C@@H]2[C@@H]3CC=C[C@@H]3c4cc(ccc4N2)Cl C04155578
c1cc(ccc1[C@@H]2[C@@H]3CC=C[C@@H]3c4cc(ccc4N2)F)F C04155595
c1cc(ccc1[C@H]2[C@@H]3CC=C[C@@H]3c4cc(ccc4N2)F)F C00197865
c1cc2c(c(c1)Cl)N[C@@H]([C@H]3[C@@H]2C=CC3)c4ccc(cc4)F C00969736
c1ccc2c(c1)[C@@H]3C=CC[C@H]3[C@@H](N2)c4ccccc4Cl C04140478
Cc1ccc(c2c1[C@H]3C=CC[C@@H]3[C@@H](N2)c4ccccc4Cl)C C06965903
Cc1c(ccc2c1NC[C@H](C2)c3ccc(cc3)Cl)Cl C11988110
Cc1ccc(cc1)C[C@H]2Cc3c(ccc(c3NC2)C)Cl C11988260
Cc1ccc2c(c1)[C@H]3C=CC[C@@H]3[C@H](N2)c4ccccc4Cl C13563380
Cc1ccc(s1)[C@@H]2[C@H]3CC=C[C@@H]3c4cc(ccc4N2)Cl C14456310
Cc1ccc(s1)[C@@H]2[C@@H]3CC=C[C@@H]3c4c(cc(cc4N2)C)C C14456388
Cc1ccc(cc1)[C@H]2[C@@H]3CC=C[C@@H]3c4ccc(c(c4N2)C)Cl C14458355
Cc1ccc2c(c1)[C@H]3C=CC[C@@H]3[C@@H](N2)c4cccc(c4)Cl C14460285
Cc1cccc(c1)[C@@H]2[C@@H]3CC=C[C@@H]3c4cc(ccc4N2)Cl C14479799
c1ccc2c(c1)ccc3c2N[C@H]([C@@H]4[C@@H]3C=CC4)c5cccs5 C14548377
Cc1cccc(c1)[C@H]2[C@@H]3CC=C[C@H]3c4cccc(c4N2)Cl C19888059
c1ccc(cc1)[C@@H]2[C@H]3CC=C[C@H]3c4cccc(c4N2)Cl C19893583
c1cc(c(cc1CNc2ccc(c(c2F)F)F)Cl)Cl C20013175
c1cc(cc(c1)I)NC[C@@H]2CCC=CC2 C20478391
Cc1ccsc1[C@@H]2[C@@H]3CC=C[C@H]3c4cc(ccc4N2)Cl C20687492
Cc1cc(c2c(c1)[C@H]3C=CC[C@H]3[C@H](N2)c4cccc(c4)Cl)C C20694841
Cc1ccc(c2c1[C@@H]3C=CC[C@H]3[C@H](N2)c4ccccc4Cl)C C20700209
Cc1ccccc1[C@H]2[C@@H]3CC=C[C@H]3c4cc(ccc4N2)Cl C20713910
Cc1ccccc1[C@H]2[C@@H]3CC=C[C@H]3c4ccc(c(c4N2)C)Cl C20714082
Cc1ccccc1[C@H]2[C@@H]3CC=C[C@H]3c4cccc(c4N2)F C20714317
CC(C)c1ccccc1N[C@@H]2CCSc3c2cccc3 C21515025
C[C@@H](c1c(cccc1F)F)Nc2ccc(c(c2)Cl)Cl C21792477
c1cc(c(cc1Br)Cl)N[C@@H]2CCSC2 C36963694
C[C@H](c1ccc(s1)Cl)NC2Cc3ccccc3C2 C36992452
Cc1cc(ccc1N[C@H](C)C2(CC2)C)I C37057284
c1ccc2c(c1)cccc2N[C@H]3CSCc4c3cccc4 C37188670
c1cc(cc(c1)Cl)N[C@@H]2CCSc3c2cccc3F C37202518
c1cc(cc(c1)F)N[C@@H]2CCSc3c2cc(cc3)Cl C37202708
c1cc(ccc1NC[C@H]2C[C@H]3C[C@@H]2C=C3)Br C37203595
c1cc(c(cc1Br)NC[C@H]2C[C@H]3C[C@@H]2C=C3)F C37262222
c1ccc2c(c1)CSC[C@H]2Nc3ccc4c(c3)ccs4 C37282607
Cc1ccc(c(c1)F)N[C@@H](C)c2ccc(s2)Br C38002164
c1cc2c(cc1[C@H](c3cc4c(s3)CCC4)O)CCCC2 C40242597
CCc1ccc(s1)[C@@H](c2cc3c(s2)CCCC3)O C40242882
c1cc(c(cc1[C@@H](c2cc3c(s2)CCCCC3)O)F)F C40254672
c1cc2c(cc1[C@H](c3cc(cc(c3)Cl)Cl)O)CCC2 C40256530
c1ccc2c(c1)c3cc(ccc3[nH]2)[C@H](CC(F)(F)F)Cl C40270955
c1cc(c(cc1Cl)Cl)[C@H](c2cc3c(s2)CCC3)O C40941027
Cc1ccc2c(c1)C[C@H](N2)c3ccc(s3)Br C41483915
c1cc(cc(c1)Br)C[C@H](C2=CCCCCC2)O C50329417
c1cc(c(cc1[C@H](C2=CCCCCC2)O)F)Br C50329425
c1c(cc(cc1F)Br)[C@H](C2=CCCCCC2)O C50329485
Cc1cc(ccc1N[C@@H](C)c2ccsc2)Br C50337667
c1cc(c(cc1Br)N[C@H]2CCSC2)Cl C61690762
c1cc(c(c(c1)Cl)Cl)[C@@H](c2ccc(cc2Cl)F)O C61845667
c1ccc(c(c1)[C@@H]2[C@@H]3CC=C[C@@H]3c4cc(ccc4N2)Br)F C04003422
C[C@@H]1C[C@]2([C@H](CC[C@@H]3[C@@H]2CC[C@]4([C@@H]3CC[C@@H]4O)C)C[C@]15CS5)C C04026607
C[C@]12CC[C@@]3(C[C@@H]1CC[C@H]4[C@@H]2CC[C@]5([C@@H]4CC[C@]5(C)O)C)CS3 C04027526
c1cc2c(c(c1)F)N[C@H]([C@@H]3[C@@H]2C=CC3)c4ccc(cc4)Br C04110483
c1ccc(c(c1)[C@@H]2[C@H]3CC=C[C@@H]3c4cc(ccc4N2)Cl)Cl C04286131
Cc1ccc2c(c1)[C@H]3C=CC[C@@H]3[C@@H](N2)c4ccc(cc4)Br C04713379
CC(=C1C[C@@H]2[C@H]3CC[C@@H]4CCCC[C@@]4([C@@H]3CC[C@@]2([C@@H]1O)C)C)C C06779735
C[C@]12CC[C@@]3(C[C@H]1CC[C@@H]4[C@H]2CC[C@]5([C@H]4CC[C@]5(C)O)C)CS3 C12658596
C[C@]12CC[C@@]3(C[C@H]1CC[C@H]4[C@H]2CC[C@]5([C@H]4CC[C@]5(C)O)C)CS3 C12658601
Cc1ccc2c(c1C)N[C@H]([C@H]3[C@@H]2C=CC3)c4cccc(c4Cl)Cl C06967135
c1ccc2c(c1)ccc3c2[C@@H]4C=CC[C@H]4[C@H](N3)c5ccccc5Cl C13563368
Cc1ccc2c(c1)[C@H]3C=CC[C@H]3[C@H](N2)c4ccc(cc4)Br C13563374
c1cc(ccc1[C@@H]2[C@@H]3CC=C[C@@H]3c4cc(ccc4N2)F)Br C13638474
Cc1ccc(c2c1[C@H]3C=CC[C@@H]3[C@@H](N2)c4c(cc(cc4C)C)C)C C14457699
Cc1cc(c(c(c1)C)[C@H]2[C@@H]3CC=C[C@@H]3c4ccc(c(c4N2)C)Cl)C C14457723
Cc1cc(c(c(c1)C)[C@H]2[C@H]3CC=C[C@@H]3c4ccc(c(c4N2)C)Cl)C C14457725
Cc1ccc(c2c1N[C@H]([C@H]3[C@@H]2C=CC3)c4c(cc(cc4C)C)C)Cl C14457931
Cc1ccc(cc1)[C@@H]2[C@@H]3CC=C[C@@H]3c4cc(ccc4N2)Br C14458282
Cc1ccc(cc1)[C@@H]2[C@H]3CC=C[C@@H]3c4cc(ccc4N2)Br C14458284
c1ccc2c(c1)ccc3c2N[C@H]([C@@H]4[C@@H]3C=CC4)c5cccc(c5)Cl C14460143
c1ccc2c(c1)cccc2[C@H]3[C@H]4CC=C[C@@H]4c5cccc(c5N3)Cl C14463684
Cc1ccccc1[C@@H]2[C@H]3CC=C[C@@H]3c4cccc(c4N2)Br C14478700
Cc1cc(c2c(c1)[C@@H]3C=CC[C@@H]3[C@@H](N2)c4c(cccc4Cl)Cl)C C14546530
Cc1cc(c2c(c1)N[C@@H]([C@@H]3[C@@H]2C=CC3)c4c(cccc4Cl)Cl)C C14546602
c1ccc(cc1)[C@H]2[C@@H]3CC=C[C@@H]3c4c(ccc(c4N2)Cl)Cl C14551352
Cc1ccc(c2c1[C@@H]3C=CC[C@@H]3[C@H](N2)c4c(cccc4Cl)Cl)C C19890844
Cc1cc(ccc1Br)N[C@@H](C)c2ccc3c(c2)CCC3 C20008223
C[C@@H](c1ccc(cc1)Cl)Nc2cccc(c2)SC C20544814
C[C@H](c1ccc(cc1)Cl)Nc2cccc(c2)SC C20544816
CC(C)c1ccc(cc1)[C@H]2[C@@H]3CC=C[C@H]3c4cccc(c4N2)Cl C20697703
c1ccc2cc(ccc2c1)[C@@H]3[C@@H]4CC=C[C@H]4c5cccc(c5N3)Cl C20707841
Cc1ccccc1[C@@H]2[C@@H]3CC=C[C@H]3c4cccc(c4N2)Br C20714247
Cc1cccc(c1)[C@H]2[C@@H]3CC=C[C@H]3c4cccc(c4N2)Br C20716393
C[C@@H](c1ccc2c(c1)CCC2)Nc3cc(c(cc3Cl)Cl)Cl C21501710
C[C@H](c1ccc(s1)Cl)Nc2ccc(cc2F)Br C35285757
C[C@H](c1ccc(s1)Cl)Nc2ccc(c(c2)Cl)Cl C35285805
c1c(cc(cc1Cl)Cl)N[C@@H]2C[C@H]3C[C@@H]2[C@@H]4[C@@H]3CCC4 C35624402
c1c(cc(c(c1F)N[C@@H]2C[C@H]3C[C@@H]2[C@@H]4[C@@H]3CCC4)Br)F C35624702
C[C@@H]1C[C@@H]2[C@H]3CC[C@H]4CCCC[C@@]4([C@@H]3CC[C@@]2([C@@H]1[C@@H](C)O)C)C C36370926
C[C@H](c1ccc(s1)Cl)Nc2cc(ccc2F)Br C36750503
Cc1ccc(c(c1)Br)NC2C3CC4CC(C3)CC2C4 C36813549
c1cc2c(c(c1)F)SCC[C@H]2Nc3cc(cc(c3)Cl)Cl C37199620
C[C@@H]1CC[C@H]([C@@](C1)(Cc2cccc(c2)Br)O)C(C)C C37529855
Cc1cccc(c1)C[C@]2(CCCC[C@H]2C3CCCCC3)O C37530008
Cc1cc(c(cc1C)[C@H](C)NC[C@H]2Cc3c2cccc3)C C37565743
C[C@H](c1ccc2c(c1)CCC2)Nc3cccc(c3)C(C)C C19997151
c1cc(sc1[C@H](c2cc(sc2Cl)Cl)O)Br C40260938
c1ccc(cc1)C[C@H](CO)c2ccc(c(c2)Cl)Cl C41436676
C[C@@H]1C[C@@]2([C@@H](CC[C@H]3[C@@H]2CC[C@@]4([C@@H]3CC[C@@H]4O)C)C[C@@]15CS5)C C43736370
C[C@@H]1C[C@@]2([C@H](CC[C@H]3[C@@H]2CC[C@@]4([C@@H]3CC[C@@H]4O)C)C[C@@]15CS5)C C43736371
Cc1ccc2c(c1)cc(c(n2)SCC(=O)Nc3ccc(cc3)F)C C00420916
C[C@@H]1CCc2c(sc(c2C#N)NC(=O)c3ccc(cc3)Br)C1 C02734407
c1cc(c(c(c1)Cl)/C=C(\C#N)/C(=O)Nc2ccc(c(c2)Cl)F)Cl C01040808
Cc1ccc(c(c1)C)[C@H]2N(CCS2)C(=O)Nc3ccc(c(c3)F)F C00329529
Cc1cc2c(cc1C)nc(c(=O)[nH]2)Cc3ccc(cc3)Br C00104757
CC(=O)O[C@@H]1CC[C@@]2([C@@H](C1)CC[C@@H]3[C@@H]2CC[C@@]4([C@@H]3CC[C@@]4(C=C)O)C)C C04831314
c1ccc2c(c1)c(cc3c2N[C@@H]4CC[C@]3(O4)C(F)(F)F)C(=O)C(F)(F)F C04941467
Cc1ccc(cc1)[C@@H]2[C@H](S(=O)(=O)c3ccccc3N2)c4ccccc4 C01725492
Cc1ccc(c(c1)C)S(=O)(=O)Nc2ccc3c4c2cccc4CC3 C00456445
Cc1cccc(c1)[C@@H]2CC(=O)NC3=C2C(=O)C[C@H](C3)c4ccccc4Cl C06819520
c1ccc2c(c1)cc([nH]2)C(=O)N3CCc4c(ccs4)[C@@H]3c5cccs5 C07947871
c1ccc2c(c1)ccc3c2c(cc(=O)o3)CNc4ccc5c(c4)CCC5 C07278425
Cc1ccc(cc1C)CC(=O)Nc2c(c3c(s2)C[C@@H](CC3)C)C#N C10702586
CC(=O)O[C@H]1CC[C@]2([C@H](C1)CC[C@@H]3[C@@H]2CC[C@]4([C@@H]3CC[C@]4(C#C)O)C)C C13406913
CCOC(=O)c1ccc2c(c1)[C@H]3C=CC[C@@H]3[C@@H](N2)c4ccc(s4)C C14456397
COc1ccc(c2c1[C@@H]3C=CC[C@@H]3[C@@H](N2)c4cccc(c4)Cl)OC C14460268
COc1ccc(cc1OC)[C@H]2[C@@H]3CC=C[C@@H]3c4cc(cc(c4N2)Cl)Cl C14479128
COc1ccc(cc1OC)[C@@H]2[C@H]3CC=C[C@@H]3c4c(cc(cc4Cl)Cl)N2 C14479226
c1ccc2c(c1)nc(s2)/C(=C\c3cc(ccc3O)Br)/C#N C16545359
c1cc(c(cc1/C=C(/c2[nH]c(=O)c3cc(ccc3n2)Cl)\Cl)F)F C18913834
Cc1ccc(c(c1)Br)Oc2c(cc3ccccc3n2)CO C20468902
COc1ccc(cc1OC)[C@H]2[C@@H]3CC=C[C@H]3c4c(cc(cc4Cl)Cl)N2 C20715125
Cc1ccc(cc1)[C@@H]2CC3=C([C@H](CC(=O)N3)c4ccccc4Cl)C(=O)C2 C21250956
C[C@H]1CCc2c(sc(n2)NC(=O)Cc3ccc(cc3)Br)C1 C21798163
c1cc2c(cc(c(c2nc1)[O-])[C@@H](c3ccc(cc3)Cl)[NH+]4CCCC4)Cl C23224584
Cc1cccc(c1)n2cc(c(n2)c3cc(c(cc3Cl)Cl)F)CO C02544759
c1ccc(cc1)C2(CCCC2)C(=O)Nc3c(c4c(s3)CCCC4)C#N C30822869
C[C@H]([C@@H]1CC[C@@H]2[C@@]1(CC[C@@H]3[C@@H]2CC[C@@H]4[C@@]3(CC[C@@H](C4)OC(=O)C)C)C)O C36370622
Cc1cccc(c1)[C@@H]2CCCN2C(=O)Nc3ccc(cc3)Br C36621112
C[C@H](c1ccc(cc1)Br)Nc2cc3c(cc2Cl)OCCO3 C36922440
c1cc(c(cc1NCc2cc3c(cc2Br)OCO3)F)Cl C37070272
CN(C)c1ccc(cc1)N[C@H]2CCOc3c2cc(cc3)Br C37270297
C[C@@H](c1c(ccs1)Br)Nc2ccc3c(c2)OC(O3)(C)C C37273919
c1cc(ccc1NCc2cc3c(c(c2)Br)OCCCO3)Cl C37324895
C[C@H](c1nc2ccccc2n1C)Nc3ccc(cc3Cl)Br C37392213
C[C@@H](c1ccccc1Br)Nc2cccc(c2)c3cnco3 C37779443
c1cc(c(cc1C(=O)Nc2nc3c(s2)ccc(c3Cl)Cl)F)F C36695058
C[C@H]1CCc2c(csc2C1)C(=O)Nc3c(c4c(s3)CCCC4)C#N C39884247
Cc1cc2c(cc1C)n(c(n2)[C@H](C)O)Cc3c(cccc3Cl)Cl C40309309
CC(C)n1c2ccsc2cc1C(=O)Nc3ccccc3Br C40798943
CCC1CCN(CC1)C(=O)NCc2cc(ccc2F)Br C48853710
c1cc(c(cc1/C=N/c2c(c3c(s2)CCCC3)C#N)Br)O C01090976
CC[C@@H]1CCCC[C@@H]1NC(=O)c2cc(cnc2Cl)Br C50045166
c1ccc2c(c1)[C@H](CCO2)Nc3nc4cc(ccc4s3)Br C51987520
C[C@@H]1CCC[C@@]2(C1)CS/C(=N\c3cc(ccc3OC)Br)/N2 C53100823
c1ccc(c(c1)N2CCN(CC2)Cc3cc(cc(c3O)Cl)Cl)F C53184409
C[C@@H](c1ccc(cc1F)F)NC(=O)N(C)Cc2ccc(s2)Cl C54067545
c1cc(cc(c1)Cl)/N=C/2\NN=C(CS2)c3ccc(c(c3)F)F C20984827
c1cc(cc(c1)Br)C2=NN/C(=N\c3ccc(cc3)F)/SC2 C57460977
c1ccc(cc1)C2(CCC2)CNC(=O)N3CCC[C@@H]3c4cccs4 C59291888
C[C@H]1CCCC[C@H]1OC(=O)C(Cl)(Cl)Cl C01686294
Cn1c2ccccc2c(c1CCc3ccccc3)C#N C11805031
Cc1ccc(cc1)/N=C/c2cccn2c3ccccc3 C01102940
c1cc(oc1)[C@H]2C[C@@H]2C(=O)c3ccc4c(c3)CCCC4 C16764443
CC(=C)/C(=N\c1ccc(c(c1)Cl)Cl)/N(C)C C16989783
C[C@@]1(OC[C@H](O1)CCl)c2ccc(cc2)C(C)(C)C C19788179
C[C@H]1C[C@@H](CC(C1)(C)C)OCc2cc(ccc2F)C#N C20514468
C[C@H]1C[C@@H](CC(C1)(C)C)OCc2ccc(cc2F)C#N C20514481
C[C@H]1CCO[C@@](O1)(C)CCC2=C(CCCC2(C)C)C C22229010
CC[C@H]1CC[C@@H]([C@@H](C1)Oc2ccc(c(c2)F)F)C#N C36749917
CC[C@H]1CC[C@H]([C@@H](C1)Oc2ccc(c(c2)F)F)C#N C36749919
C[C@H](c1nc2c(n1CC3CCCC3)cccc2F)Cl C37422936
C[C@H](COc1c(cc(cc1Cl)Cl)Cl)C#N C36677279
CC[C@@](C#N)(c1ccccc1)c2ccc3ccccc3n2 C37627198
CC[C@](C#N)(c1ccccc1)c2ccc3ccccc3n2 C37627200
Cc1ccc(cc1)CSc2c(cc3c(n2)CCC3)C#N C00803762
Cc1ccc(cc1)CSc2c3ccccc3ncn2 C03260465
Cc1c(nc2ccc(cc2c1Cl)OC(F)F)C C37947802
c1cc(c(cc1)Cl)/C=N/N=C/c2c(cccc2)Cl C01577123
C[C@@H](c1nc2c(n1[C@@H](C)C(C)C)cccc2F)Cl C37421951
CC(C)Cn1c2ccccc2nc1C3CCCCC3 C39907740
CCN(c1cccc(c1)C)[C@H]2CCCCC[C@@H]2C#N C40234959
CCN(c1cccc(c1)C)[C@H]2C[C@@H](CC[C@@H]2C#N)C C40234969
CC(C)c1cc(nc(n1)Cc2cccc(c2)F)Cl C40677499
Cc1ccc(c(c1C)Oc2cc(ccn2)CCl)C C40887055
CCc1c(nc(nc1Cl)c2ccc(c(c2)C)F)C C41115647
CCc1ccc(cc1)Cn2cc(c3c2cccc3)C#N C41347797
C[C@@H](c1ccc2c(c1)CCCC2)[C@@H](C#N)N3CCCC3 C41388405
Cc1cnc(c(c1OC)C)C[C@@H]2CCCC[C@@H]2Cl C43662125
c1cc2c(cc1OCc3ccc(nc3)Cl)CCCC2 C48807984
CC(=C[C@H]1[C@H](C1(C)C)C(=O)N2CCc3c(ccs3)C2)C C49315413
Cc1cc(cc(c1)N(C)c2cccc(c2C(=O)C)F)C C49987155
C[C@H]1CCCN([C@@H]1C)c2c3ccccc3cc(n2)CCl C50566438
CC(C)(C)Cn1c(nc2c1c(c(cc2)F)F)CCl C53171223
c1cc(cc(c1)Cl)SCc2c(snn2)Cl C54185061
Cc1cc(cc(c1)Cc2nc(cc(n2)CCl)C)C C54833159
CC[C@H]1CC[C@@H]([C@@H](C1)Oc2cc(cc(c2)F)F)C#N C54933055
Cc1c(cnc(n1)c2ccc3ccccc3c2)[C@@H](C)Cl C54963596
Cc1cccc(c1)[C@H](C#N)C(=O)c2cc3c(s2)CCC3 C55332196
C[C@H]1CCCC[C@@H]1N(C)c2cccc(c2C(=O)C)F C55387501
c1cc2c(cc1OCC3(CCCCC3)C#N)CCC2 C57540093
CC(C)c1ccc(cc1)[C@@](C)(C#N)N2CCCCC2 C57544599
c1cc(cc(c1)F)/N=C/c2ccc(cc2)N3CCCC3 C59104615
Cc1ccccc1SCc2cn3cccc(c3n2)C C59929687
c1cc(nc(c1Cl)COC2CCCCC2)Cl C61639288
Cc1cc(ccc1CCl)N(C)c2ccc(cc2)C#N C61954098
CN(C)c1ccc(cc1)[C@@H]2CCCCC[C@@H]2CC#N C62626390
C[C@H]1CCCC[C@H]1N(C)c2c(cc(cc2F)C=O)F C62707993
Cc1cc(cc(c1)Oc2c(cc(cc2F)C=O)F)C C62708694
Cc1c(nc2ccccc2n1)[C@H]([C@H](C)Cl)C(C)C C63040768
c1ccc2c(c1)cc(o2)C(=O)c3ccc(s3)Br C00304819
c1ccc(cc1)n2cccc2/C=C(\C#N)/c3ccc(cc3)Cl C04738843
Cc1ccc(cc1)/N=C/c2ccc(o2)c3ccc(cc3)F C01093441
C[C@@H]1[C@]2([C@@]1(N=NC2(C)C)c3ccccc3)c4ccccc4 C05495871
c1ccc(cc1)/C=C/2\CCc3c2n(nc3)c4ccccc4Cl C05786483
c1cc(c(c(c1)Cl)Cl)/C=C/C(=O)c2ccc(cc2)C#N C06224283
Cc1cc(c(c2c1cc(c(n2)Cl)CCl)OC)Cl C11985157
CC\1(c2ccccc2N(/C1=C\C=C3CCCCC3=O)C)C C12618404
Cn1c2ccccc2nc1SCc3ccc(cc3Cl)F C15980531
c1c2c(cc(c1Cl)Cl)nc(c(n2)C(F)(F)F)Cl C16159734
CC(C)c1ccc(cc1)c2csc(n2)c3ccncc3 C23623428
CC(C)c1cc2c(noc2c(c1)Br)CCCl C31887862
c1ccc2cc(ccc2c1)c3cn4ccc(cc4n3)CCl C36274175
CC(C)c1ccccc1n2c3ccc(cc3nc2CCl)F C36898278
c1cc2c(c(c1)Cl)n(c(n2)CCCl)C3CCCCC3 C36910025
Cc1ccc(cc1)n2c3c(cccc3Cl)nc2[C@@H](C)Cl C36911076
CC[C@H]1CCCCN1c2c(cc3ccccc3n2)CCl C37083630
Cc1ccccc1O[C@H]2C[C@H](CC[C@@H]2C#N)C(C)(C)C C37148493
C[C@H]1CCC[C@@H]([C@@H]1C)n2c3cccc(c3nc2CCl)F C37421891
C[C@H](c1nc2c(n1CC3CCCCC3)cccc2F)Cl C37422950
CCn1c2ccc(cc2nc1c3cccc(c3)CCl)F C37439935
C[C@@H](c1ncc(o1)c2cc(c(cc2Cl)Cl)F)Cl C37735188
Cn1c2ccccc2c(c1Sc3ccccc3Cl)C=O C00168710
C[C@]1\2CC[C@H](C1(C)C)C/C2=N/N=C/c3ccccc3Cl C06378290
c1cnc(cc1Oc2cc(cc(c2)Cl)Cl)CCl C40887107
c1ccc(c(c1)c2c3c(nc(c2C#N)Cl)CCCC3)F C41463310
Cn1cc(c2c1cccc2)C[C@H](C#N)c3ccc(cc3)Cl C41484470
CC(C)Cc1nc2cc(cc(c2o1)Cl)Br C41569566
c1c(cc(cc1Cl)Cl)c2nc3c(c(n2)Cl)CCC3 C42400336
Cc1ccc(cc-2c(cc(c12)C3OCCO3)C)C(C)C C44230648
c1cc2c(c(c1)OCC(F)(F)F)nc3c(c2Cl)CCC3 C48770538
CCc1ccc(s1)C(=O)N2CCCc3c2ccc(c3)Cl C48795456
CC(C)[C@@H]1CCCN1C(=O)c2c(c3ccccc3s2)Cl C49122451
Cc1ccccc1[C@@H](C)n2c3ccc(cc3nc2CCl)F C49526658
Cc1ccc2c(c1)nc(n2Cc3ccc(s3)C)[C@@H](C)Cl C50225771
c1c(cc(cc1Cl)Cl)c2nc3c(s2)C(=O)CCC3 C50329758
c1cc(ccc1[C@@H](C#N)C(=O)c2ccc(s2)Cl)Cl C51172088
c1cc(cc(c1)c2nc3ccc(cc3n2C4CC4)F)CCl C52125252
Cc1cccc(c1)[C@@H](C#N)C(=O)c2cc3c(s2)CCCC3 C55332143
C[C@H](c1ccc(cc1)F)n2c3ccccc3nc2[C@H](C)Cl C42322437
Cc1ccccc1[C@H](C)n2c3ccccc3nc2[C@H](C)Cl C49526665
C[C@@H](c1ccc(cc1F)F)Sc2nc3ccccc3o2 C59927048
Cc1c(c(nc(n1)c2cc(c(c(c2)F)F)F)Cl)C(C)C C61689176
Cc1ccc2nc(c(n2c1)CCl)Cc3ccccc3 C62431721
Cc1cc2c(cc1Br)oc(n2)c3cccc(c3)F C62563226
CC(C)c1nc2cc(cc(c2o1)Br)C(F)(F)F C62563379
C[C@H](Cc1ccc2c(n1)c(cc(c2Cl)Cl)Cl)C#N C62712672
c1cc(nc(c1Cl)CCl)N2CCC3(CCCC3)CC2 C62955445
Cc1c(nc2ccccc2n1)C[C@@H](C(C)(C)C)Br C63045248
Cc1cc(ccc1O[C@@H]2C[C@H](CC[C@@H]2C#N)C)Br C63061950
C[C@H]1CC[C@H]2[C@@]13CC[C@]([C@@H](C3)C2(C)C)(C)OC(=O)C C00346653
C[C@@]1(CC(=O)O1)C23CC4(CC(C2)(CC(C4)(C3)C)C)C C04183920
Cc1c(c(c(c(c1OC)C)Br)OC)C C01673656
C1CCc2c(c3c(s2)nc(nc3Cl)Cl)C1 C01560365
C#C[C@H]1C[C@H](N(O1)c2ccccc2)c3ccccc3 C05287010
Cc1c(ccc2c1nc(c(c2)CC#N)Cl)Cl C11985333
C[C@@H]1CC[C@@]2(C(=CCC[C@]2([C@@H]1OC=O)C)C)C C12652615
c1ccc2c(c1)c(ccn2)c3ccnc4c3cccc4 C05332212
c1c(cc(c2c1ncc(c2Cl)C#N)Cl)Cl C19806968
c1cc(c(c2c1c(c(cn2)C#N)Cl)Cl)Cl C19806974
c1ccc2c(c1)nc(n2C3CCCCC3)CCl C20592455
C1CCC(CC1)n2c3c(nc2Cl)CCC3 C22126241
c1cc(c(cc1N=C=S)C(F)(F)F)C#N C31829459
c1c(cc(cc1Cl)Cl)O[C@H]2CCC[C@@H]2C#N C36814238
CCCc1nc2c(c(c(s2)C)C)c(n1)Cl C36915706
CCCc1nc2c(c3c(s2)CCC3)c(n1)Cl C36915707
c1ccc2c(c1)cccc2O[C@@H]3CCC[C@@H]3C#N C37149120
C[C@@H]1C[C@H](CC(C1)(C)C)O[C@@H]2CCC[C@@H]2C#N C37152191
Cc1cc(c2cc(ccc2n1)OC(F)F)Cl C37507605
CCCc1c2c(c(c(n1)Cl)C#N)CCCC2 C04785326
Cc1c(nc(nc1Cl)c2cccc(c2)Cl)C C37947839
C[C@@]12CCCC([C@H]1CC=C([C@@H]2C=O)C=O)(C)C C05762254
c1ccc2cc(ccc2c1)C3=C[C@@H](N=N3)C(F)(F)F C38625971
C[C@]1(CC[C@@H]2[C@H](O1)c3ccccc3OC2(C)C)C#C C03881661
Cc1c(c(c(c(c1C)C)C(=O)[C@@H]2CCOC2)C)C C40941655
c1ccc2c(c1)nc(s2)c3cccc(c3)C#N C41127483
Cc1cc(c2c(c1)C(=CC3(O2)CCCCC3)C#N)C C41323606
CC(C)(C)c1nc2c(c(n1)Cl)CCCC2 C42403590
C[C@H]1C(=C(C(=O)[C@]1(C)[C@@]2(CC(=C(C2=O)C)C)C)C)C C44545064
CC[C@@H]1CCCN(C1)c2cccc(c2C#N)Cl C47873354
C[C@@]12CC=CC([C@@H]1CCCC23OCCO3)(C)C C48524419
c1ccc(cc1)[C@H]2CCN(C2)c3cccc(n3)F C50266875
c1ccc2c(c1)cnn2c3ccc(cc3F)CCl C50526436
CCc1ccc(s1)c2nc3c(s2)C(=O)CCC3 C51716897
C[C@@H]1CCN([C@@H](C1)C)c2cccc(c2C=O)Cl C51732832
C[C@@H]1CCCN([C@@H]1C)c2cccc(c2C#N)Cl C52908988
C[C@H]1CCCN([C@@H]1C)c2cccc(c2C#N)Cl C52908990
Cc1ccc(c(c1)Cl)O[C@H]2CCC[C@@H]2C#N C54351128
CC(C)c1cc(c(c(c1)Br)OC)C#N C57339539
c1cc(c(c(c1)F)C#N)Oc2ccc3c(c2)CCC3 C57797209
CC#CCOc1ccc(c2c1nccc2)Cl C06820194
Cc1cccnc1Oc2cccc(c2)Br C51040797
CN(C)c1ccc2c(c1)c(cc(n2)C(F)F)Cl C61629927
CC[C@@H]1CCCN1C(=O)C23CC4CC(C2)CC(C4)C3 C62160764
CC[C@@H]1CCCCN1c2cc(c(nc2)Cl)C C62465441
CC[C@@H]1CCCCN1c2cnc(cc2C)Cl C62465789
CN(c1cc(ccc1C#N)Cl)C2CCCCC2 C62789831
C[C@@H]1C[C@@H](CN(C1)c2cc(ccc2C#N)Cl)C C62789843
C[C@H]1C[C@@H](CN(C1)c2cc(ccc2C#N)Cl)C C62789844
C[C@H]1CCCN([C@@H]1C)c2cc(ccc2C#N)Cl C62790081
C[C@@]12C[C@H]3C[C@@](C1)(C[C@](C3)(C2)Br)C(=O)NC(C)(C)CO C01452008
Cc1ccsc1[C@H]2[C@@H]3CC=C[C@@H]3c4cccc(c4N2)C(=O)NC(C)(C)C C14455958
Cc1ccc(s1)[C@H]2[C@@H]3CC=C[C@@H]3c4cccc(c4N2)C(=O)NCC=C C14456583
Cc1ccc(s1)[C@@H]2[C@@H]3CC=C[C@@H]3c4cccc(c4N2)C(=O)NC(C)C C14456658
Cc1ccc(s1)[C@H]2[C@@H]3CC=C[C@@H]3c4cccc(c4N2)C(=O)NC(C)C C14456659
Cc1ccc(s1)[C@H]2[C@H]3CC=C[C@@H]3c4cccc(c4N2)C(=O)NC(C)C C14456661
Cc1ccc(s1)[C@@H]2[C@H]3CC=C[C@H]3c4cccc(c4N2)C(=O)NC(C)C C20689458
C#Cc1cccc(c1)NCC(=O)Nc2cccc(c2)I C29981342
c1cc(sc1)[C@H]2[C@H](SC(=C2C#N)N)C(=O)C34CC5CC(C3)CC(C5)C4 C06813641
c1cc(ccc1c2c[nH]cn2)NCc3ccc(c(c3)Br)F C37071698
Cc1c(c[nH]n1)CNc2cc(ccc2Br)Br C37121882
CN(c1ccc(cc1)N)C(=O)CSc2ccccc2Br C37285887
c1cc2c(cc1[C@@H](c3cc(ccc3F)Br)O)CCC(=O)N2 C40248632
c1cc(c(cc1[C@H](c2cc3c(cc2Cl)NC(=O)C3)O)Cl)Cl C40262693
c1cc(c(cc1Br)F)[C@@H](c2cc3c(cc2Cl)NC(=O)C3)O C40262786
c1cc2c(cc1[C@@H](c3ccc4c(c3)[nH]c(=O)[nH]4)Br)CCC2 C40282583
CN(Cc1cc(cs1)Br)c2ccc3c(c2N)cccn3 C42399255
c1cc2c(cc1[C@H](c3ccc(c(c3)F)Br)O)CCC(=O)N2 C43577860
Cc1ccc(c(c1)[C@@H](C)n2c(c(cn2)I)N)C C43666522
C[C@H](c1ccc(cc1F)F)n2c(c(cn2)I)N C43666647
Cc1ccc(cc1)[C@H](C)n2c(c(c(n2)C)I)N C43669088
Cc1c(c(n(n1)[C@@H](C)c2cccc(c2)F)N)I C43669223
Cc1ccc(s1)[C@@H](C)n2c(c(c(n2)C)I)N C43669253
c1cc2c(cc1N)nc(o2)SCc3cc(cs3)Br C43688667
CN(Cc1ccccc1Br)c2ccc3c(c2N)cccn3 C48892415
c1ccc(cc1)[C@@H]2C[C@H]2NC(=O)NCc3cc(cs3)Br C49053465
c1c(cc(c(c1O)C(=O)NCc2cc(cs2)Br)F)F C49448493
c1c(cc(c(c1O)C(=O)NCc2cc(sc2)Br)F)F C49475774
c1cc(c(c(c1)Br)OCc2ccc(nc2)N)Br C50832110
c1ccc(c(c1)/C=C/C(=O)NC2(CCCCC2)CO)Br C53074624
C[C@H]1CCC[C@@](C1)(CO)NC(=O)c2cccc(c2)I C53105446
C[C@@H]1CCC[C@](C1)(CO)NC(=O)/C=C/c2cccc(c2)Br C53106845
C[C@@H]1CCC[C@@](C1)(CO)NC(=O)c2ccc(c(c2)F)Br C53107519
c1cc(cc(c1)Br)Sc2cc3c(cc2N)OCCO3 C55306639
c1cc(c(c(c1)F)F)N[C@@H]2c3ccc(cc3NC2=O)Br C40230120
c1ccc(c(c1)N[C@@H]2c3ccc(cc3NC2=O)Cl)Br C42070523
c1ccc(c(c1)CCN[C@@H]2c3cccc(c3NC2=O)Br)F C42080027
c1cc2c(c(c1)Cl)NC(=O)[C@@H]2NCc3ccc(s3)Br C42110962
c1cc(c(c(c1)F)F)N[C@@H]2c3cc(c(cc3NC2=O)F)Br C42135327
C[C@H](Cc1ccsc1)N[C@@H]2c3c(cccc3Br)NC2=O C49155279
C[C@@H](Cc1ccsc1)N[C@@H]2c3cc(cc(c3NC2=O)Br)F C49157488
C[C@H](Cc1ccsc1)N[C@@H]2c3cccc(c3NC2=O)Br C49157503
Cc1c(c(n(n1)[C@H](C)c2ccc(cc2)F)N)I C43669120
CCc1ccc(s1)Cn2c(c(c(n2)C)I)N C51718713
c1cc2c(cc1Br)[C@H](C(=O)N2)Nc3cc(cc(c3F)F)F C61099359
c1cc(ccc1C#N)[C@@H](CNc2cc(ccc2Cl)Br)O C61691158
c1cc(ccc1N[C@H]2c3cc(ccc3NC2=O)Cl)Br C19923257
c1c(c(c(c(c1F)F)F)F)C(=O)NC2[C@@H]3CCC[C@H]2C[NH+](C3)C4CC4 C65853881
c1ccc2c(c1)CCC[C@]2(CNC(=O)c3c(ccs3)Br)O C66929049
c1cc(sc1)c2ccc(c(c2)F)CN[C@H]3CCCc4c3ccc(=O)[nH]4 C67504065
CCc1ccc(cc1)C(=O)NC(=S)Nc2ccc(c(c2)Cl)C(=O)[O-] C09140476
c1cc(c(cc1NC(=O)c2ccc(s2)Br)C(=O)[O-])O C19384571
Cc1ccc(cc1)[C@@H](c2c([nH]c(=S)nc2[O-])[O-])[NH+]3C[C@H](C[C@@H](C3)C)C C20156066
Cc1c(sc(c1C(=O)[O-])NC(=O)NC2CCCCC2)C C20332752
c1cc(sc1)c2cc(nc(n2)SCc3ccc(cc3)N)[O-] C20396268
Cc1ccc(c(c1Cl)[N-]S(=O)(=O)c2cc(ccc2Cl)N)Cl C20562952
c1cc(cc(c1)S(=O)(=O)[N-]c2cccc(c2Cl)Cl)C(=S)N C20567492
c1ccc(cc1)c2nnc(n2NC(=S)Nc3ccccc3)[S-] C05814132
Cc1ccc(cc1C)C(=O)Nc2ccccc2c3csc(n3)[NH-] C20341196
c1ccc(cc1)/C=C/C(=O)Nc2cccc(c2)c3csc(n3)[NH-] C20341576
COc1cc(ccc1N)[N-]S(=O)(=O)c2c(cccc2Cl)Cl C36296255
Cc1c(cccc1[N-]S(=O)(=O)c2cccc(c2F)Cl)N C36296349
c1cc(c(cc1[N-]S(=O)(=O)c2cc(sc2Cl)Cl)N)F C36961625
Cc1ccc(c(c1S(=O)(=O)[N-]c2cccc(c2Cl)Cl)C)N C37064087
Cc1ccc(c(c1Cl)[N-]S(=O)(=O)c2cc(ccc2N)F)Cl C37929090
C[C@@H](c1ccc(s1)Br)Nc2ccc(cc2)c3cc([nH]n3)[O-] C38002775
CC(C)(C)[C@H]1CCc2c(sc3c2c(nc(n3)SCC(=O)[O-])N)C1 C02286673
c1ccc2c(c1)c(c[nH]2)C[C@H]3NN=C(N3c4ccccc4Cl)[S-] C39214916
c1cc(c(c(c1)F)F)[N-]S(=O)(=O)c2c(cc(cc2Cl)Cl)N C40229753
c1cc(cc(c1)Cl)[N-]S(=O)(=O)c2cc(c(cc2Cl)F)N C40313894
Cc1ccc(cc1F)[N-]S(=O)(=O)c2cc(c(cc2Cl)F)N C40314009
C1CCCC(CCC1)NC(=O)NC2CCC(CC2)C(=O)[O-] C40537203
c1ccc2c(c1)c(c(o2)C(=O)[O-])CSc3ccccc3N C41115877
C[C@@H]1CC[C@H]([C@@](C1)(C(=O)[O-])Sc2nnc(s2)N)C(C)C C41990844
c1cc(ccc1[C@](C2CC2)(C(=O)[O-])Sc3nnc(s3)N)Cl C41991156
CCc1ccc(cc1)[C@](C)(C(=O)[O-])Sc2c(nc(s2)N)C C41993028
Cc1ccc(cc1C)[C@](C)(C(=O)[O-])Sc2c(nc(s2)N)C C42006303
C[C@@H]1CC[C@H]([C@@](C1)(C(=O)[O-])Sc2ccccc2N)C(C)C C42007203
C[C@H]1CC[C@H]([C@@](C1)(C(=O)[O-])Sc2ccccc2N)C(C)C C42007206
C[C@@H]1CC[C@@H]([C@@](C1)(C(=O)[O-])Sc2ccc(cc2)N)C(C)C C42009326
C[C@@H]1CC[C@H]([C@@](C1)(C(=O)[O-])Sc2ccc(cc2)N)C(C)C C42009330
C[C@](c1ccccc1Br)(C(=O)[O-])Sc2ccc(cc2)N C42009377
C[C@H]1CC[C@@H]([C@@](C1)(C(=O)[O-])Sc2ccc(cn2)N)C(C)C C42009605
C[C@@H]1CC[C@H]([C@@](C1)(C(=O)[O-])Sc2ccc(cn2)N)C(C)C C42009607
CC(C)(C)C1CCC(CC1)(C(=O)[O-])Sc2ccc(nc2)N C42009921
Cc1c(sc(n1)[S-])CC(=O)NC[C@@H](C(C)C)Nc2ccccc2 C42792622
CC[C@H]([C@H](c1ccc(cc1)F)Sc2nc(cc(n2)[O-])C)N C42943294
CC[C@H]([C@H](c1ccccc1F)Sc2nc(cc(n2)[O-])C)N C43049501
Cc1ccc(cc1NC(=O)c2ccc3c(c2)c4c([nH]3)CC[C@H](C4)C)C(=O)[O-] C13258547
Cc1ccc(s1)[C@@H](C)NC(=O)Nc2ccc(cc2)C(=O)[O-] C49188199
CCCc1cc(nc(n1)S[C@@H](c2ccccc2)[C@@H](C)N)[O-] C42904577
CCCc1cc(nc(n1)S[C@@H](CN)c2ccc(cc2)Cl)[O-] C42950256
CCCc1cc(nc(n1)S[C@@H](c2cccs2)[C@H](C)N)[O-] C43113029
CC[C@@H]([C@@H](c1ccc(s1)Cl)Sc2nccc(n2)[O-])N C43257669
CCCc1cc(nc(n1)SCc2ccc(cc2N)Cl)[O-] C50443754
CC(C)N/C(=C(\C#N)/C(=O)c1cc2ccc(cc2[nH]1)C(C)(C)C)/[O-] C51006426
Cc1ccc(cc1N)c2nc3ccccc3n2C(C)(C)C(=O)[O-] C57801243
c1cc(ccc1Cc2nc(cs2)c3ccc(cc3)N)C(=O)[O-] C57903227
c1cc(c(cc1I)C(=O)[O-])NC(=O)NCC2CC2 C62824598
CC[C@@H](C)[C@@H](C)NC(=O)Nc1c(c(c(s1)C)C)C(=O)[O-] C62828612
Cc1c(cccc1Cl)NC(=S)N2CCn3cccc3[C@@H]2c4cccs4 C04223864
CCc1cccc(c1NC(=S)N2CCn3cccc3[C@H]2c4ccc(cc4)F)C C03582458
Cc1ccc(c2c1N[C@@H]([C@H]3[C@@H]2C=CC3)c4cccc(c4)Br)C(=O)OC C04675232
CC(C)O[P@](=O)([C@H](C(Cl)(Cl)Cl)O)C12CC3CC(C1)CC(C3)C2 C05257378
CCOC(=O)c1cccc2c1N[C@@H]([C@@H]3[C@H]2C=CC3)c4ccccc4Br C01461898
Cc1cc(ccc1Br)NC(=O)Cc2csc(n2)c3ccsc3 C07807444
CN(c1ccccc1)NC(=O)c2cc(c(s2)Br)Br C08358270
c1c(c(c(c(c1Cl)Cl)NC(=O)CSC2=NCCS2)Cl)Cl C10863257
Cc1ccc(c(c1)N/C=C(\C#N)/c2nc(cs2)c3ccc(cc3)Br)F C11853097
Cc1ccc(cc1I)C(=O)NC(=S)N2CCC(CC2)C C12500549
c1cc(ccc1C[C@@]2(CCCN(C2)C(=O)CC34CC5CC(C3)CC(C5)C4)CO)F C12575846
Cc1cccc2c1N[C@@H]([C@H]3[C@H]2C=CC3)c4cc(c(c(c4)Br)OC)OC C13425206
c1cc(cc(c1)I)NS(=O)(=O)c2cccc(c2)Cl C16130801
CSc1ccccc1NC(=O)c2ccc(cc2)CN3CCc4ccccc4C3 C19832114
CC[C@H](C(=O)Nc1nc2c(s1)cc(cc2Br)F)Br C20132309
c1cc(cc(c1)Br)NC(=S)N2CCn3cccc3[C@H]2c4cccs4 C20662428
Cc1ccsc1C(=O)[C@@H]2CCCN(C2)Cc3ccc(s3)C#CC(C)(C)O C20992998
Cc1ccc(cc1)c2csc(=S)n2CC(=O)N[C@H]3CCC[C@@H](C3)C(F)(F)F C25145206
CCOc1ccc(cc1[C@H]2[C@@H]3CCO[C@@H]3c4cc(cc(c4N2)C)C)Br C33271195
c1ccc(c(c1)CNc2cc3c(cc2Br)OCCO3)Br C35045751
Cc1nc(cs1)[C@H](C)Nc2cc(cc(c2OC(F)F)Br)Cl C36989768
c1cc2c(ccc(c2nc1)Cl)NCc3ccc(o3)I C37312734
CCS(=O)(=O)c1ccccc1N[C@H](C)c2ccc(cc2)I C37315358
CCNC(=O)c1cc2c(n1Cc3ccc(c(c3)F)F)c(cs2)Br C37543299
c1cc2c(ccc(c2nc1)NCc3ccc(o3)I)Cl C37767475
COc1c(cc2cc(ccc2n1)Br)[C@H](c3ccc(c(c3)Cl)F)O C38490571
CC1(SCCS1)CC(=O)N/N=C/c2ccc(cc2)I C38534992
C[C@@H](C(C)C)NS(=O)(=O)c1cc(ccc1Br)Br C23994020
C[C@H](C(C)C)NS(=O)(=O)c1ccc(cc1Br)Br C37575659
Cc1ccc(cc1I)NC(=O)N(C)Cc2ccsc2 C40103604
c1ccc(cc1)n2c(csc2=S)CNC(=O)/C=C/c3ccc(cc3Cl)Cl C41009178
Cc1ccc(cc1)SCC(=O)Nc2c(c3c(c(=S)s2)C[C@@H](CC3)C)C#N C41018133
c1cc(c(cc1Br)Br)S(=O)(=O)NC[C@@H]2CCC=CC2 C44572791
c1cc(ccc1C[C@H]2CCCN(C2)C(=O)Cc3c[nH]c4c3cc(cc4)F)C(F)(F)F C44998888
c1ccc(cc1)[C@H](C2CCN(CC2)C(=O)C34C[C@H]5C[C@@H](C3)CC(C5)(C4)Cl)O C45772638
c1ccc2c(c1)C[C@H](O2)CNC(=O)CC34C[C@H]5C[C@@H](C3)CC(C5)(C4)Br C46618655
Cc1ccc(s1)[C@H](C)NS(=O)(=O)c2ccc(cc2Cl)Br C48742916
c1cc(cc(c1)Br)CNS(=O)(=O)c2cc(sc2Cl)Cl C48866819
Cc1cc(c(o1)C)[C@H](C)NC(=O)c2cc(c(s2)Br)Br C49402471
[H]/N=C\1/N(C(=O)[C@H](S1)Cc2ccc(cc2)Br)c3ccc(cc3)Cl C05176127
[H]/N=C\1/N(C(=O)[C@@H](S1)Cc2ccc(cc2)Br)c3ccc(cc3)Cl C05176128
CCNc1cc(ccn1)COc2c(cccc2Br)Br C52754997
CC1(Cc2c(sc(n2)N(C)Cc3cc(sc3)Br)[C@H](C1)O)C C54928155
Cc1c(sc(n1)C)[C@H](C)/N=C/c2cc(cc(c2O)Br)Br C48627917
C[C@@]12CC[C@@H]3[C@@H]([C@@H]1CC[C@@]2(CC(=O)c4ccccc4)O)CCC5=CC(=O)C=C[C@@]35C C05356815
c1cc(c(c(c1)Cl)Cl)/C=C\2/C(=O)N(C(=S)S2)CNc3ccc(cc3)F C59382308
c1ccc(cc1)[C@H](C(=O)Nc2ccc(cc2)Br)SC3=NCCS3 C59842491
c1ccc2c(c1)c(c[nH]2)C3=CCN(CC3)C(=O)[C@@H]4C[C@@H]4c5cccc(c5)Br C60243706
COc1c(cc(cc1Br)CN[C@H]2CCC[C@@H]2C#N)Br C61892247
C[C@H](c1cccc(c1)NC(=O)c2cc(cnc2Cl)Br)SC C67240861
CCCc1c2c([nH]n1)OC(=C([C@H]2c3ccccc3OCc4ccccc4)C#N)N C04135695
Cc1ccc(c(c1)NC(=O)C2=C(NC(=S)N[C@H]2c3ccc(c(c3)OC)OC)C)C C04279496
C[C@@H](C(=O)Nc1cccc2c1cccc2)Sc3nc(=O)cc(n3c4ccccc4)N C00798425
CCCc1c2c([nH]n1)OC(=C([C@@H]2c3ccc(cc3)OCc4cccc(c4)F)C#N)N C00622914
CC[C@H](C)NC(=O)c1cc(ccc1N2CCCC2)NC(=O)NC3CCCCC3 C00748760
c1cc(oc1)CNC(=O)C2(CCCCC2)NC(=O)Nc3ccc(cc3)C(F)(F)F C04982223
CC1=C([C@H](NC(=O)N1)c2ccc(cc2)OC3CCCC3)C(=O)NCc4ccccc4 C01126926
c1ccc2c(c1)nc3c(c(n(c3n2)C4CCCCC4)N)C(=O)NCc5ccc(cc5)F C02379453
C/C(=N/NC(=O)N)/[C@@H]1CC[C@@H]2[C@@]1(CC[C@@H]3[C@@H]2CC=C4[C@@]3(CC[C@@H](C4)OC(=O)C)C)C C05080343
CCC(C)(C)[C@@H]1CCc2c(sc(c2C(=O)N)NC(=O)c3ccc4c(c3)OCO4)C1 C02747366
CCC[C@@H]1CCc2c(sc(c2C(=O)N)NC(=O)c3cc4ccccc4oc3=O)C1 C06045347
CCOc1ccc(cc1)N2[C@@H](Nc3ccccc3C2=O)c4cc(c(c(c4)Cl)O)O C07363625
C[C@@H]1C(=O)Nc2cc(ccc2O1)N[C@@H](c3ccccc3)C(=O)c4c[nH]c5c4cccc5 C08157118
Cc1ccc(cc1)CNC(=O)c2c(nc(s2)NC(=O)Nc3cccc(c3)C)C C08770962
Cc1ccc(cc1)NC(=O)Nc2nc(cs2)C(=O)NCCC3=CCCCC3 C09317739
C[C@H]1C[C@@H](CC(C1)(C)C)NC(=O)Cc2csc(n2)NC(=O)NC3CCCC3 C09785300
Cc1ccc(c(c1)c2cn3c(csc3n2)C(=O)N[C@@H](CC(C)C)C(=O)N)C C12434393
CC(=O)c1ccc(cc1)NC(=O)NNC(=O)[C@H]2C[C@@H]2c3ccc(cc3)C(C)(C)C C17080405
c1cc(sc1)c2cc(n[nH]2)C(=O)N/N=C/c3cc(ccc3O)Br C09273553
C[C@@H]1CCc2c(sc3c2c(nc(n3)SCC(=O)N[C@@](C)(C#N)C4CC4)N)C1 C21240444
Cc1cccc(c1)CSc2nnc(n2N)N/N=C/c3ccc(cc3)Br C21315929
CC[C@H](C)c1ccccc1NC(=O)[C@@H](C)Nc2ccc3c(c2)NC(=O)[C@@H](O3)C C21702923
C[C@@H](c1nc(nc(n1)Nc2ccccc2)N)N(C)Cc3ccc(cc3)Br C22010591
C[C@H](C(=O)NC1CCCCCC1)OC(=O)c2c(c(c(c(n2)Cl)Cl)N)Cl C16766124
CC(C)(C)C1CCC(CC1)C(=O)Nc2ccc(cc2)NC(=O)NC[C@@H]3CCCO3 C27848696
CC(C)(C)NC(=O)[C@H](c1ccc(cc1)O)N(C(=O)c2ccccc2O)C(C)(C)C C36584042
Cc1ccc(cc1)[C@H](C(=O)NC(C)(C)C)N(C(=O)c2c(cccc2O)O)C(C)(C)C C36586830
CC1=C([C@H](N2C(=[NH+]1)N=C([N-]2)SCc3ccccc3Cl)c4cccs4)C(=O)N C02458760
c1ccc2c(c1)[nH]c(n2)CCNC(=O)c3ccc4c(c3)O[C@@H](N4)C5CCCCC5 C39398860
c1ccc(cc1)Oc2ccc(cc2)C(=O)Nc3cc(ccc3N4CCCCC4)C(=O)N C39559328
c1ccc(cc1)N2[C@@H](NN=N2)NC[C@@H](c3cccs3)c4c[nH]c5c4cccc5 C39620401
CC[C@H](C)Sc1[nH]c(=O)c2c(n1)NC3=C([C@@H]2c4ccc(cc4)O)C(=O)CCC3 C08326873
Cc1ccc(c(c1)C)Nc2c(c(ncn2)N3CCN(CC3)c4ccc(cc4)F)N C40755535
c1ccc2c(c1)CCN(C2)c3c(c(ncn3)Nc4ccc(cc4)OC(F)(F)F)N C40780694
Cc1ccc(cc1)SCC(=O)NNC(=O)N[C@@H](C)c2cc3ccccc3o2 C43876495
Cc1cccc(c1)C(=O)Nc2c3cc(ccc3[nH]c2C(=O)NCc4ccc(o4)C)C C44168589
Cc1ccc2c(coc2c1C)CC(=O)NCc3ccc(cc3)NC(=O)NC(C)C C46758938
Cc1ccc(cc1)SCc2c3c(n[nH]2)OC(=C([C@@H]3c4ccccc4OC)C#N)N C01026367
c1ccc2c(c1)nc(s2)c3ccc(o3)C(=O)NNC(=S)NC4CCCC4 C52549881
CC[C@@H](CNC(=O)Nc1ccc(c(c1)Cl)N2CCNC(=O)C2)c3ccccc3 C48560296
CC1=C([C@H](NC(=S)N1)c2ccc(cc2)OC)C(=O)N/N=C/c3ccc(cc3)F C59384661
Cc1ccc2c(c1)nc(o2)c3cc(ccc3O)NC(=S)NC(=O)c4ccccc4C C59475916
c1ccc2c(c1)c(cn2Cc3ccc(cc3)F)/C=N/NC(=O)Cc4csc(n4)N C59645559
Cc1ccc(cc1)Cn2cc(c3c2cccc3)/C=N/NC(=O)Cc4csc(n4)N C59645607
c1cc2ccc3ccc(c4c3c2c(c1)cc4)/C=N/Nc5[nH]nc(n5)SCCO C59816657
CCc1cccc(c1)Oc2ccc(cn2)NC(=O)N[C@@H]3c4ccccc4C[C@@H]3O C60359832
c1ccc2c(c1)c(c[nH]2)CCNC(=O)N3CCC(CC3)C(=O)NC4CCCCC4 C62473856
CC[NH+](CC)c1ccc(cc1)[C@H]2[C@H]3C(=NN=C3OC(=C2C#N)N)c4ccc(cc4)C C05564324
Cc1ccc(cc1)Oc2ccc(cc2)NC(=O)NC3CCC(CC3)C(=O)NC C63389336
Cc1c2ccc(nc2sc1C(=O)NNC(=O)NCCC(C)C)C(F)(F)F C65134351
C1CCC2(CC1)C(=O)[C@]3(CCCC=C3)N(C2=O)OCC(=O)[O-] C04983868
CC(=C)Cn1c2c(c3c(s2)CCC3)c(=O)n(c1=O)CC(=O)[O-] C06764621
Cn1cccc1/C=N/n2c(nnc2[S-])c3ccncc3 C01248573
CCn1cc(c(n1)C)/C=C/C(=O)c2c(cc(oc2=O)C)[O-] C20606642
C[C@@H]1COCCN1S(=O)(=O)c2cc(cs2)C(=O)[O-] C35237158
Cc1cc(sc1C(=O)[O-])S(=O)(=O)N2CCO[C@@H](C2)C C37238614
CC[C@H]1CCCN1S(=O)(=O)c2cc(n(c2)C)C(=O)[O-] C37913917
c1cc(cc(c1)C#N)C[N-]S(=O)(=O)c2cnc(nc2)Cl C38104456
Cn1cnc(c1Cl)S(=O)(=O)[N-]c2c(ccs2)C#N C38105070
C1CCC(CC1)N2C(=O)/C(=C\[C@@H]3C=CC=N3)/C(=NC2=O)[O-] C39024632
C[C@H]1CN([C@@H](CO1)C)C(=O)N(CCC(=O)[O-])C(C)(C)C C40578291
c1cnc2nc(cn2c1)CSc3ccc(cn3)C(=O)[O-] C41668587
c1cc(oc1)/C(=N/S(=O)(=O)Cc2ccc(cc2)C#N)/[O-] C42311735
C[C@H](CN(C)C(=O)N1[C@@H]2CCCC[C@@H]2C[C@@H]1C(=O)[O-])C#N C42461684
C[C@@H]1CN(C[C@@H](O1)C)C(=O)N2CCC[C@@H](C2)CCC(=O)[O-] C43586823
CC[C@H]1CN(CCO1)C(=O)N2CCC[C@H](C2)CCC(=O)[O-] C43587197
CC1CCC(CC1)N(C)C(=O)N2CCO[C@@H](C2)C(=O)[O-] C43706832
Cc1c(c(n(n1)C)C)c2c(cn(n2)[C@@H](C)C3CC3)C(=O)[O-] C45168723
Cc1c(c(n(n1)C)N2C[C@H](OC(C2)(C)C)C)/C=C/C(=O)[O-] C45702340
c1csc2c1n(c(c2)C(=O)[O-])CC(=O)N3CCOCC3 C45921072
c1c(ncnc1N2CCSCC2)N3CCC(CC3)C(=O)[O-] C45948050
Cc1c(c(n(n1)C)C)S(=O)(=O)/N=C(/C=C(/C)\C2CC2)\[O-] C48518450
Cn1c(=O)ccc(n1)/C(=C(\C#N)/C(=O)c2ccsc2)/[O-] C48529903
c1nnc(s1)/N=C(/C(=O)N2CCC[C@H]2C3CCCC3)\[O-] C48758397
c1cc(c(cc1F)S(=O)(=O)/N=C(/c2cnns2)\[O-])F C48761535
c1cc(oc1)[C@@H]2C[C@H]2/C(=N/S(=O)(=O)N3CCCCC3)/[O-] C49417239
Cc1c(c(n(n1)C)Cl)S(=O)(=O)/N=C(/[C@@H]2C[C@H]2C)\[O-] C49514502
CC1(COCCN1C(=O)N2CCC(CC2)CCC(=O)[O-])C C50930336
c1cnccc1Cc2nc(on2)[C@H]3CC=CC[C@H]3C(=O)[O-] C53129960
CC[C@H]1CN(CCO1)C(=O)N2CCC[C@@H](C2)CC(=O)[O-] C54304015
CC[C@H]1CN(CCO1)C(=O)N2CCC[C@H](C2)CC(=O)[O-] C54304019
CN(C1CCOCC1)C(=O)N2CCC[C@H](C2)CC(=O)[O-] C54304121
CC[C@H]1CO[C@@H](CN1C(=O)N2CCC[C@@H](C2)CC(=O)[O-])C C54304393
CN(C[C@@H]1CCCO1)C(=O)N2CCC[C@@H](C2)CC(=O)[O-] C54304415
C1C[C@H]2[C@@H](C1)OCCN2C(=O)N3CCC[C@@H](C3)CC(=O)[O-] C54305063
CC[C@@H]1CCCN1S(=O)(=O)c2cc(oc2C)C(=O)[O-] C55312155
Cc1c(c(n(n1)C)Cl)/C=C/C(=O)N2CC[C@@H](C2)C(=O)[O-] C62118735
CCCO[C@H]1CCCN(C1)C(=O)N2CC[C@@H](C2)C(=O)[O-] C62136232
C[C@@]1(CCCN(C1)C(=O)c2cn3ccccc3n2)C(=O)[O-] C62868900
CCC[C@@]1(CCCN(C1)C(=O)N2CCO[C@H](C2)C)C(=O)[O-] C62872060
CC[C@]1(CCCN(C1)C(=O)N2CCOC[C@@H]2C)C(=O)[O-] C62873906
CC[C@H]1COCCN1C(=O)N2CCC[C@@](C2)(C)C(=O)[O-] C62874123
C[C@@]1(CCCN(C1)C(=O)N(C)C[C@H]2CCCO2)C(=O)[O-] C62874748
CC[C@@]1(CCCN(C1)C(=O)N(C)C[C@H]2CCCO2)C(=O)[O-] C62874752
Cc1c(c(n(n1)C)Cl)/C=C/C(=O)N2CC[C@@](C2)(C)C(=O)[O-] C62913581
CC[C@H]1CN(CCO1)C(=O)N2CC[C@@](C2)(CC)C(=O)[O-] C62925396
CC[C@]1(CCN(C1)C(=O)N(C)C[C@H]2CCCO2)C(=O)[O-] C62926309
CC[C@@]1(CCN(C1)C(=O)N2CCCO[C@@H](C2)C)C(=O)[O-] C62935818
CC1(CCCN1S(=O)(=O)N2CCC(CC2)C(=O)[O-])C C63067140
Cc1c(cc(o1)C(=O)[O-])S(=O)(=O)N2CCCC2(C)C C63067145
COc1ccc(cc1OC)[C@@H]2CC3=C([C@@H](Nc4ccccc4N3)c5ccccc5C(F)(F)F)C(=O)C2 C00709743
CCOc1cccc2c1[C@@](c3cccc(c3[C@@]2(C#Cc4ccccc4)O)OCC)(C#Cc5ccccc5)O C01564287
CC(C)c1ccc2c(c1)nc(o2)c3cccc(c3)NC(=S)NC(=O)c4ccc(cc4)Br C02844199
Cc1cccc(c1NS(=O)(=O)c2ccc3c(c2)[C@H]4C=CC[C@H]4[C@H](N3)c5cccc(c5)OC6CSC6)C C06456393
Cc1cc(cc(c1OC)C(=O)NC(=S)Nc2ccc(cc2)N3CCCC[C@H]3C)Br C08898508
CCC(C)(C)[C@H]1CCc2c(sc3c2C(=N[C@@H](N3)c4cc(c(c(c4)Br)OC)OC)O)C1 C08919913
Cc1ccc(cc1Cl)NC(=O)C2CCC(CC2)CNS(=O)(=O)c3ccc(s3)Br C09559570
Cc1ccc(cc1)CSc2[nH]c(=O)c3c(n2)NC4=C([C@@H]3c5ccccc5C(F)(F)F)C(=O)CCC4 C00937254
CCOc1ccc(cc1)[C@H]2C(=C(N(C3=C2C(=O)CC(C3)(C)C)c4ccccc4C(F)(F)F)N)C#N C12411739
Cc1ccc(cc1C)NS(=O)(=O)c2ccc3c(c2)[C@H]4C=CC[C@H]4[C@@H](N3)c5ccc(cc5)Br C13638399
c1ccc(cc1)NS(=O)(=O)c2ccc3c(c2)[C@@H]4C=CC[C@H]4[C@@H](N3)c5ccc(cc5)Br C13638407
CCOc1ccc(cc1)[C@H]2[C@@H]3CC=C[C@@H]3c4cc(ccc4N2)S(=O)(=O)Nc5cc(cc(c5)C)C C14480639
CCOc1ccccc1[C@H]2[C@@H]3CC=C[C@@H]3c4cc(ccc4N2)S(=O)(=O)Nc5cc(cc(c5)C)C C14545445
CCCOc1ccc(cc1Br)C(=O)NC(=S)Nc2c(c3c(s2)CCCC3)C#N C14647522
CC(C)Oc1ccc(cc1Br)C(=O)NC(=S)Nc2c(c3c(s2)CCCC3)C#N C14659446
Cc1cc(c(c(c1)C)NC(=O)[C@H](C)Sc2nc3ccc(cc3s2)/N=C/c4ccccc4O)C C03095137
CC1([C@H]2CC[C@@]1([C@H](C2)NC(=C(C(=C(Cl)Cl)Cl)[N+](=O)[O-])N[C@@H]3C[C@@H]4CC[C@]3(C4(C)C)C)C)C C20551697
CC[C@@H](C)NS(=O)(=O)c1ccc2c(c1)[C@H]3C=CC[C@H]3[C@@H](N2)c4ccc5c(c4)c6ccccc6n5CC C20685371
CCOc1ccc(cc1)NS(=O)(=O)c2ccc3c(c2)[C@H]4C=CC[C@H]4[C@H](N3)c5cccc6c5cccc6 C20698699
COc1ccc(cc1OC)[C@H]2CC3=C([C@@H](Nc4ccccc4N3)c5ccc6ccccc6c5)C(=O)C2 C21223627
CCCOc1ccc(cc1OC)[C@H]2C3=C(C[C@H](CC3=O)c4ccccc4Cl)Nc5ccccc5N2 C21232381
CC(C)Oc1c(cccc1OC)[C@H]2C3=C(C[C@H](CC3=O)c4ccccc4Cl)Nc5ccccc5N2 C21234575
CC(C)(C)c1ccc(cc1)[C@@H]2C3=C(C[C@@H](CC3=O)c4cc(ccc4OC)OC)Nc5ccccc5N2 C21243694
CC(C)(C)c1ccc(cc1)[C@H]2C3=C(C[C@H](CC3=O)c4cc(ccc4OC)OC)Nc5ccccc5N2 C21243713
CCCOc1ccc(cc1OC)[C@H]2C3=C(C[C@@H](CC3=O)c4ccc(cc4)CC)Nc5ccccc5N2 C21244209
CC(C)(C)[C@H]1CCc2c(sc(c2C(=O)NC(C)(C)C)NC(=O)c3ccccc3Br)C1 C33379151
CC(C)NC(=O)c1c2c(sc1NC(=O)c3ccccc3Br)C[C@H](CC2)C(C)(C)C C33720213
Cc1ccc(cc1)CSc2[nH]c(=O)c3c(n2)NC4=C([C@@H]3c5ccccc5Br)C(=O)CCC4 C33810210
COc1ccccc1NS(=O)(=O)c2ccc3c(c2)[C@@H]4C=CC[C@@H]4[C@@H](N3)c5cccc(c5)Br C35391984
CC[C@@H](C)Sc1[nH]c(=O)c2c(n1)NC3=C([C@H]2c4ccc(c(c4)Cl)Cl)C(=O)CC(C3)(C)C C35450409
CCCCSc1[nH]c(=O)c2c(n1)NC3=C([C@H]2c4ccc(c(c4)Cl)Cl)C(=O)CC(C3)(C)C C35451069
C[C@H]1[C@@H](C[C@@H]2C[C@H]1C2(C)C)C(=O)N(c3cccc(c3)Cl)[C@@H](c4ccc(cc4)O)C(=O)NC(C)(C)C C36481449
c1cc(cc(c1)Cl)N([C@H](c2ccc(cc2)O)C(=O)NC3CCCCC3)C(=O)c4ccc(cc4)Cl C36482887
c1cc(ccc1[C@H]2c3ccc(cc3OC(=C2C#N)N)OC(=O)/C=C/c4ccc(cc4Cl)Cl)Cl C38651324
Cc1ccc(cc1)/C=C/C(=O)Oc2ccc3c(c2)OC(=C([C@@H]3c4c(cccc4Cl)Cl)C#N)N C38679595
c1ccc(c(c1)/C=C/C(=O)Oc2ccc3c(c2)OC(=C([C@@H]3c4c(cccc4Cl)Cl)C#N)N)Cl C38679602
Cc1ccc2c(c1)sc(c2Cl)C(=O)Oc3ccc4c(c3)OC(=C([C@H]4c5cccc(c5)F)C#N)N C38700472
Cc1ccc(s1)[C@@H]2c3c(=O)[nH]c(nc3NC4=C2C(=O)CC(C4)(C)C)SCc5ccc(cc5)F C40476225
C[C@@]12CC/C(=N\OCC(=O)NCC3CCCCC3)/C=C1CC[C@H]4[C@H]2CC[C@@]5([C@@H]4CC[C@@]5(C#C)O)C C43743565
CN\1c2ccccc2N/C1=C\Cc3ccccc3NS(=O)(=O)c4ccc(s4)Br C21357059
c1cc(ccc1[C@H]2C[C@H](n3c(c(cn3)C(=O)NCC45CC6CC(C4)CC(C6)C5)N2)C(F)(F)F)F C12429161
Cc1ccc(cc1C)NS(=O)(=O)c2ccc3c(c2)[C@H]4C=CC[C@H]4[C@H](N3)c5ccc(cc5)OC(C)C C58846576
Cc1cc(cc(c1)NS(=O)(=O)c2ccc3c(c2)[C@H]4C=CC[C@H]4[C@H](N3)c5ccc(cc5)OC(C)C)C C58846716
c1ccc(c(c1)[C@@H]2[C@@H]3CC=C[C@@H]3c4cc(ccc4N2)S(=O)(=O)Nc5cc(ccc5Cl)Cl)F C58847754
CCOc1ccc(cc1)NS(=O)(=O)c2ccc3c(c2)[C@H]4C=CC[C@H]4[C@H](N3)c5cc(ccc5C)C C58848562
CCOc1ccccc1NS(=O)(=O)c2ccc3c(c2)[C@H]4C=CC[C@H]4[C@H](N3)c5cc(ccc5C)C C58849049
COc1ccccc1NS(=O)(=O)c2ccc3c(c2)[C@H]4C=CC[C@H]4[C@H](N3)c5c(cccc5Cl)F C58850292
Cc1ccccc1CSCC(=O)N/N=C(\C)/c2ccc3c(c2)[C@@H]4C=CC[C@@H]4[C@@H](N3)c5ccc(cc5)F C58916723
c1ccc(cc1)C2=C([C@@H](NC(=O)N2)c3cccc(c3)Oc4ccccc4)c5nc6ccccc6s5 C12559597
c1ccc(cc1)C(c2ccccc2)C(=O)Nc3ccc4c(c3)nc(o4)c5ccc(c(c5)Br)O C32116665
COc1ccc(cc1)[C@H]2CC3=C([C@H](Nc4ccccc4N3)c5cccc(c5Cl)Cl)C(=O)C2 C04047623
Cc1ccc2c(c1)N[C@@H](C3=C(N2)CC(CC3=O)(C)C)c4cccc(c4)OC(F)(F)F C05218493
Cc1ccc(cc1)C(=O)Nc2c(c3c(s2)C[C@@H](CC3)C(C)(C)C)C(=O)NC(C)C C06029707
Cc1cccc(c1)C(=O)NC(=S)Nc2c(c3c(s2)C[C@H](CC3)C(C)(C)C)C#N C06504248
CC1(CC2=C([C@H](C(=C(N2c3c(cccc3F)F)N)C#N)c4ccc(s4)C(C)(C)C)C(=O)C1)C C02192347
c1ccc2c(c1)N[C@@H](C3=C(N2)C[C@@H](CC3=O)c4cccs4)c5ccc(c(c5)Cl)Cl C01077009
Cc1ccc(cc1)c2c3c([nH]n2)NC4=C([C@@H]3c5cccc(c5)Br)C(=O)CC(C4)(C)C C09152908
C[C@H](c1c2c(sc1n3cccc3)CCCC2)NC(=O)Nc4ccccc4Br C09251101
Cc1ccc(cc1)[C@@H]2CC3=C([C@H](Nc4ccccc4N3)c5ccc(cc5)Br)C(=O)C2 C09519981
C[C@]12CCCC[C@H]1CC[C@@H]3[C@H]2CC[C@]4([C@H]3CC[C@@]4(C/N=C/c5cccc(c5O)OC)O)C C12661686
CCc1ccc(s1)[C@@H]2C(=C(N(C3=C2C(=O)CC(C3)(C)C)c4ccc(c(c4)Cl)C)N)C#N C06284036
c1cc(c(cc1Cl)Cl)[C@@H]2NC(=S)N3N2C(=S)N[C@H]3c4ccc(cc4Cl)Cl C02217720
Cc1ccc(cc1)[C@@H]2[C@H]3CC=C[C@@H]3c4cc(ccc4N2)S(=O)(=O)Nc5ccc(c(c5)C)C C14458248
Cc1ccc(cc1)[C@@H]2[C@@H]3CC=C[C@@H]3c4cc(ccc4N2)S(=O)(=O)Nc5cc(cc(c5)C)C C14458422
c1cc2c(c(c1)OC[C@H]3CCCO3)N[C@H]([C@@H]4[C@@H]2C=CC4)c5cc(cc(c5O)Cl)Cl C14467893
CC(C)(C)NS(=O)(=O)c1ccc2c(c1)[C@H]3C=CC[C@@H]3[C@@H](N2)c4c(cccc4Cl)Cl C14546716
CC(C)NS(=O)(=O)c1ccc2c(c1)[C@@H]3C=CC[C@@H]3[C@@H](N2)c4c5ccccc5cc6c4cccc6 C14549253
Cc1ccccc1C(=O)Nc2ccc3c(c2)[C@H]4C=CC[C@H]4[C@@H](N3)c5ccc6ccccc6c5 C14552460
Cc1ccccc1C(=O)Nc2ccc3c(c2)[C@@H]4C=CC[C@H]4[C@@H](N3)c5c6ccccc6ccc5OC C14552499
c1ccc(cc1)C(c2ccccc2)(C3CCN(CC3)C(=S)Nc4ccc(c(c4)Cl)F)O C20509425
c1cc2c(c(c1)OC[C@H]3CCCO3)N[C@H]([C@H]4[C@H]2C=CC4)c5cc(cc(c5O)Cl)Cl C20701889
CC1CCN(CC1)C(=O)c2ccc3c(c2)[C@H]4C=CC[C@H]4[C@H](N3)c5cc(cc(c5O)Cl)Cl C20701901
c1ccc2c(c1)ccc(c2[C@@H]3[C@@H]4CC=C[C@H]4c5cc(ccc5N3)OC[C@@H]6CCCO6)O C20752067
Cc1ccccc1C(=O)Nc2ccc3c(c2)[C@H]4C=CC[C@H]4[C@H](N3)c5ccc6ccccc6c5 C20769450
c1ccc2c(c1)N[C@@H](C3=C(N2)C[C@H](CC3=O)c4cccs4)c5c(cccc5Cl)Cl C20881966
COc1cccc(c1)[C@@H]2CC3=C([C@H](Nc4ccccc4N3)c5cccc(c5Cl)Cl)C(=O)C2 C20882092
Cc1ccc(cc1)[C@@H]2CC3=C([C@H](Nc4ccccc4N3)c5ccccc5Br)C(=O)C2 C20883897
COc1cccc(c1)[C@H]2CC3=C([C@H](Nc4ccccc4N3)c5c(cccc5Cl)Cl)C(=O)C2 C21222710
COc1cccc(c1)[C@@H]2CC3=C([C@@H](Nc4ccccc4N3)c5c(cccc5Cl)Cl)C(=O)C2 C21222717
COc1ccccc1[C@@H]2CC3=C([C@H](Nc4ccccc4N3)c5c(cccc5Cl)F)C(=O)C2 C21224418
CC(C)Oc1ccc(cc1)[C@@H]2C3=C(C[C@H](CC3=O)c4ccc(cc4)F)Nc5ccccc5N2 C21233751
COc1cccc(c1)[C@H]2CC3=C([C@@H](Nc4ccccc4N3)c5ccccc5Br)C(=O)C2 C21234129
COc1ccccc1[C@H]2CC3=C([C@@H](Nc4ccccc4N3)c5ccc(cc5)Br)C(=O)C2 C21236155
CCOc1ccc(cc1)[C@@H]2CC3=C([C@H](Nc4ccccc4N3)c5cccc(c5)Cl)C(=O)C2 C21238484
c1ccc(cc1)Oc2cccc(c2)[C@H]3C4=C(C[C@H](CC4=O)c5cccs5)Nc6ccccc6N3 C21240935
CC(C)Oc1ccc(cc1)[C@H]2CC3=C([C@H](Nc4ccccc4N3)c5ccccc5F)C(=O)C2 C21252696
CN(C)c1ccc(cc1)[C@H]2CC3=C([C@@H](Nc4ccccc4N3)c5c(cccc5Cl)F)C(=O)C2 C21254544
C[C@H]1CCc2c(sc(c2C#N)NC(=S)NC(=O)c3cc(ccc3Cl)Br)C1 C22704779
CC(C)[C@@H](C(=O)NC12CC3CC(C1)CC(C3)C2)NC(=O)C45CC6CC(C4)CC(C6)C5 C32892073
Cc1cc(c(c(c1)C)[C@H]2[C@H]3CC=C[C@@H]3c4cc(ccc4N2)S(=O)(=O)Nc5ccccc5)C C14457602
CN1C/C(=C\c2ccccc2Cl)/C3=C(C1)[C@@H](C(=C(O3)N)C#N)c4ccccc4Cl C39324385
c1ccc(c(c1)[C@H]2CC[C@@]3(C2)C[C@@H](CN3c4ccccc4O)I)O C39503687
c1ccc(c(c1)[C@H]2CC[C@]3(C2)C[C@@H](CN3c4ccccc4O)I)O C39503689
Cc1ccc2ccc(c(c2n1)O)[C@H](c3ccccc3)Nc4cc(c(cc4Cl)Cl)Cl C54620367
c1ccc(cc1)NS(=O)(=O)c2ccc3c(c2)[C@H]4C=CC[C@H]4[C@H](N3)c5c(cccc5Cl)Cl C58845599
c1cc2ccc(c(c2nc1)O)[C@H](c3ccc(cc3)Cl)Nc4ccc(cc4)Br C59372122
C[C@]12CC[C@H](CC1=CC[C@@H]3[C@@H]2CC[C@@]4([C@@H]3C/C(=C/c5ccc(cc5)OC(F)F)/[C@@H]4O)C)O C59489209
C[C@]12CC[C@@H](CC1=CC[C@@H]3[C@@H]2CC[C@@]4([C@@H]3C/C(=C/c5ccc(cc5)OC(F)(F)F)/[C@@H]4O)C)O C35718160
C[C@@H]1CCc2c(sc3c2C(=N[C@@H](N3)c4ccc(o4)c5cc(cc(c5)Cl)Cl)O)C1 C15947826
C[C@H]1CCc2c(sc3c2C(=N[C@@H](N3)c4ccc(o4)c5cc(cc(c5)Cl)Cl)O)C1 C15947828
C[C@]12CC[C@@H](C[C@@H]1CC[C@@H]3[C@@H]2CC[C@]4([C@@H]3CC[C@@H]4O)C)CC(=O)[O-] C03849770
c1cc2c(c(c1)C(=O)[O-])N[C@H]([C@@H]3[C@@H]2C=CC3)[C@@H]4CCC=CC4 C04030194
c1ccc(c(c1)[C@@H]2[C@H]3CC=C[C@@H]3c4cc(ccc4N2)C(=O)[O-])F C04123692
Cc1cc(c2c(c1)[C@H]3C=CC[C@H]3[C@@H](N2)c4ccc(cc4)C(=O)[O-])C C04140509
Cc1ccc2c(c1C)N[C@H]([C@H]3[C@@H]2C=CC3)c4ccc(cc4)C(=O)[O-] C04140513
Cc1c(ccc2c1N[C@H]([C@H]3[C@@H]2C=CC3)c4cccc5c4cccc5)C(=O)[O-] C03904806
Cc1c(ccc2c1N[C@@H]([C@H]3[C@@H]2C=CC3)c4ccc(cc4)C(=O)[O-])Cl C04690191
CCC(CC)[C@@H]1[C@H]2[C@@H]3CC[C@@H](C3)[C@@H]2c4cc(cc(c4N1)C(=O)[O-])Cl C04722544
CC1=C(C[C@@H]([C@@H](C1)C(=O)Nc2ccc(c(c2)Cl)F)C(=O)[O-])C C04892877
Cc1cc(c2c(c1)[C@@H]3C=CC[C@H]3[C@H](N2)c4ccc(cc4)C(=O)[O-])C C05811831
CC(C)(C)c1c(c2cc(c(cc2o1)Br)O)C(=O)[O-] C00307913
c1ccc(c(c1)[C@@H]2[C@H]3[C@@H]4CC[C@@H](C4)[C@@H]3c5cccc(c5N2)C(=O)[O-])F C05064796
c1cc2c(c(c1)Br)N[C@H]([C@H]3[C@H]2C=CC3)c4ccc(cc4)C(=O)[O-] C12468422
Cc1c(ccc2c1N[C@@H]([C@@H]3[C@H]2C=CC3)c4ccc(cc4)C(=O)[O-])Cl C12628209
c1c(c(c(c(c1Cl)Cl)NC(=O)[C@H]2CC=CC[C@@H]2C(=O)[O-])Cl)Cl C13469879
c1c(c(c(c(c1Cl)Cl)NC(=O)[C@@H]2CC=CC[C@@H]2C(=O)[O-])Cl)Cl C13469882
c1cc2c(c(c1)C(=O)[O-])N[C@@H]([C@@H]3[C@H]2[C@@H]4CC[C@H]3C4)c5ccc(cc5F)F C14944202
c1cc(cc(c1)F)[C@H]2CC(=O)Nc3c2sc(c3c4ccc(cc4)F)C(=O)[O-] C15081483
c1ccc(cc1)c2c3c(sc2C(=O)[O-])[C@H](CC(=O)N3)c4cccc(c4F)F C15107222
c1cc(c(cc1NCc2cc(cc(c2[O-])Cl)Cl)Cl)Cl C20018453
c1c(cc2c(c1[C@@](C#CC3CC3)(C(F)(F)F)O)nc(o2)[O-])Cl C22054354
CCC1=N[C@H](N(C1(C)C)O)c2cc(cc(c2[O-])Cl)Cl C23115395
CCC1=N[C@@H](N(C1(C)C)O)c2cc(cc(c2[O-])Cl)Cl C23115397
COc1ccc(cc1)[C@@H]2[C@@H]3CC=C[C@H]3c4cc(cc(c4N2)Cl)C(=O)[O-] C32121218
c1cc(c2c(c1)n[nH]c2c3ccc4c(c3)CCCC4)C(=O)[O-] C31991043
C[C@]12CC[C@@H]3[C@H]([C@@H]1CC[C@@H]2O)CCC4=CC(=C(C[C@@]34C)C(=O)C(F)(F)F)[O-] C13466866
CCC(CC)[C@](CC(=O)[O-])(c1ccc2c(c1)CCCC2)O C36177703
c1ccc(cc1)C(=O)NC2=Nc3cccc4c3c(ccc4)[N-]2 C01068557
c1ccc2c(c1)CCC[C@@]2(C(=O)[O-])Nc3ccc(cc3)Br C37960254
c1ccc(cc1)C2=C[C@H]([C@H]3C(=NC(=S)N=C3[O-])N2)c4cccc5c4cccc5 C39273444
Cc1ccc(c(c1)C)N2[C@H](NC(=O)C(=C2[S-])C#N)c3ccccc3Cl C39887484
Cc1ccc(c(c1)N2[C@H](NC(=O)C(=C2[S-])C#N)c3cccc4c3cccc4)C C40147950
Cc1ccc(c(c1)C)N2[C@@H](NC(=O)C(=C2[S-])C#N)c3cccc4c3cccc4 C40147959
C[C@](c1cccc(c1)Br)(C(=O)[O-])Nc2c(cccc2F)F C41768371
C[C@](c1ccc(c(c1)Cl)F)(C(=O)[O-])Sc2ccc(cc2)O C41989653
C[C@@]12CC[C@H]3[C@@H]([C@@H]1CC[C@@H]2O)CC[C@H]4[C@]3(CC=C(C4)CC(=O)[O-])C C43726531
c1cc(ccc1/C(=C(/C#N)\C(=O)NC2CCCC2)/[O-])I C48554902
c1cc(sc1/C(=C(/C#N)\C(=O)NC2CCCC2)/[O-])Br C48555260
c1cc2c(cccc2O)c(c1)[N-]S(=O)(=O)c3c(ccs3)Br C49061197
c1cc(c(cc1Br)C(=O)[O-])NC(=O)[C@@H]2C[C@H]3C[C@@H]2C=C3 C50200730
c1cc(c(cc1Br)C(=O)[O-])NC(=O)[C@H]2C[C@H]3C[C@@H]2C=C3 C50200733
c1ccc(c(c1)c2cc([nH]n2)c3cc(ccc3[O-])Cl)F C08970854
c1cc(ccc1[C@@H]2C=C(NC(=N2)[S-])c3ccc(cc3)Cl)F C28466591
Cc1c(sc(n1)[S-])CC(=O)Nc2cccc3c2CCCC3 C55544680
c1ccc(cc1)/C=C/C(=O)C2=C(N[C@@]34CCCC[C@@H]3[C@@H]2c5ccccc5O4)[O-] C04598660
c1ccc(cc1)[C@H]2[C@H]3CC=C[C@H]3c4cc(cc(c4N2)C(=O)[O-])Br C58928723
C[C@@H]([C@H]1CC[C@H]2[C@@]1(CC[C@@H]3[C@@H]2CC=C4[C@@]3(CC[C@@H](C4)O)C)C)C(=O)[O-] C33964808
Cc1cc(cc(c1C)C(=O)[O-])NC(=O)c2ccc(s2)Br C62337890
Cc1cccc(c1/N=C(/Nc2ccc(c(c2)Cl)Cl)\[S-])C C13496978
c1cc(ccc1c2cc(c3c4c(c(cc(=O)[nH]4)[O-])sc3n2)C(F)F)Cl C65365784
c1ccc2c(c1)cccc2SCC(=O)N/N=C/c3ccc(cc3)C(=O)[O-] C04545143
c1ccc2c(c1)[nH]c(n2)c3cccnc3SCc4ccc(cc4)C(=O)[O-] C01329584
c1ccc2c(c1)-c3ccccc3C2COC(=O)N[C@@H](C4CCCC4)C(=O)[O-] C02243684
CC[C@@H]1CCc2c(cc(s2)C(=O)N/N=C/c3ccc(cc3)C(=O)[O-])C1 C04951714
CC[C@H]1CCc2c(cc(s2)C(=O)N/N=C/c3ccc(cc3)C(=O)[O-])C1 C04951721
CC(C)(C)c1ccc(cc1)c2nc3ccccc3c(n2)NCCC(=O)[O-] C05548885
c1cc(ccc1/C=C(\C#N)/C(=O)Nc2cc(ccc2Cl)Cl)C(=O)[O-] C06209678
CCCC[C@@H](C(=O)[O-])SC1=Nc2cccnc2Nc3c1cccc3 C09854207
Cc1ccc(cc1S(=O)(=O)Nc2ccc(cc2)C(C)(C)C)C(=O)[O-] C13027398
Cc1ccc(cc1)Nc2nnc(s2)SCc3cccc(c3)C(=O)[O-] C13061655
Cc1cccc(c1)Nc2nnc(s2)SCc3cccc(c3)C(=O)[O-] C13061755
c1ccc(cc1)Nc2nnc(s2)SCc3cccc(c3)C(=O)[O-] C13062075
Cc1ccc(c(c1)C(=O)[O-])OCC(=O)N[C@H](C)C23CC4CC(C2)CC(C4)C3 C13085820
Cc1ccc(c(c1)C(=O)[O-])OCC(=O)NCC23CC4CC(C2)CC(C4)C3 C13085912
c1cc(ccc1/C=C/C(=O)Nc2ccc(cc2)C(=O)[O-])OC(F)(F)F C13166867
CCC(C)(C)C1CCC(CC1)NS(=O)(=O)c2cc(ccc2F)C(=O)[O-] C13186017
c1cc(ccc1/C=C/C(=O)Nc2ccc(cc2C(=O)[O-])Cl)OC(F)F C13187673
Cc1ccc(cc1)c2csc(n2)NC(=O)/C=C/c3ccc(cc3)C(=O)[O-] C13256545
c1cc(c(cc1C(=O)[O-])S(=O)(=O)N[C@@H]2CC[C@H]3CCCC[C@@H]3C2)Cl C13315616
CC[C@@H]1CCc2c(cc(s2)C(=O)N/N=C/c3ccccc3C(=O)[O-])C1 C13356906
c1c(cc(c(c1Cl)OCC(=O)NCC2CCCCC2)Cl)C(=O)[O-] C13422996
Cc1c(c(nc(n1)SCc2[nH]c3ccccc3n2)[O-])Cc4ccccc4 C18206897
c1ccc(cc1)CSc2nc(cc(n2)[O-])CC(=O)NC3CCCCC3 C23137989
c1cc(cc(c1)Br)/C=N\Nc2cnnc(c2Br)[O-] C31833872
c1ccc2c(c1)cccc2/C=N\Nc3cnnc(c3Br)[O-] C31858807
CC(C)COc1ccc(cc1)c2[nH]c(=O)c(c(n2)[O-])Cc3ccc(cc3)F C35288370
C=CCOc1ccc(cc1)c2[nH]c(=O)c(c(n2)[O-])Cc3ccc(cc3)Cl C35288406
CC(=C)COc1ccc(cc1)c2[nH]c(=O)c(c(n2)[O-])Cc3ccccc3 C35288421
CC(=C)Cc1c(=O)[nH]c(nc1[O-])c2ccc(cc2)OCc3ccccc3 C35288438
C=CCc1cccc(c1O)/C=N\n2c(nnc2[S-])c3ccccc3Cl C02239196
c1ccc(cc1)c2csc3c2c(ncn3)Nc4cccc(c4)C(=O)[O-] C00098572
CCOC(=O)C1=C([C@H](NC(=N1)[S-])c2cccc(c2)Oc3ccccc3)C C08855137
CC(C)c1ccc(cc1)NC(=O)CSc2nc3c(c(n2)[O-])CCC3 C08607014
C[C@@H](C(=O)Nc1ccc(cc1)C(=O)[O-])Oc2ccc(cc2)C(C)(C)C C40867795
C1CCC(CC1)(CC(=O)[O-])CNS(=O)(=O)C(F)(F)F C43413478
c1cc(sc1)c2nnc(n2CCC(=O)NC3CCCCCCC3)[S-] C45573657
Cc1cccc(c1)C(=O)Nc2ccc(c(c2)C(=O)[O-])N3CCC(CC3)C C46053348
Cc1c(c2ccccc2[nH]1)/C(=C(\C#N)/C(=O)/C=C/c3ccc(cc3)N(C)C)/[O-] C47361953
Cc1ccc(cc1C)/C(=N/Nc2cc(c3ccccc3n2)C)/CCC(=O)[O-] C49597417
C[C@@H](C(C)(C)C)N(C)C(=O)Nc1ccc(cc1C(=O)[O-])Br C50208971
Cc1c(sc(n1)c2ccccc2)/C(=C(/C#N)\C(=O)NC3CCCCC3)/[O-] C50679732
Cc1c(sc(n1)c2cccc(c2)Cl)/C(=C(/C#N)\C(=O)NCC=C)/[O-] C50850856
C[C@H]1CCc2c(cc(s2)/C(=C(\C#N)/C(=O)Nc3ccccc3OC)/[O-])C1 C50922621
C[C@@H](/C(=C(\C#N)/C(=O)NC1CCCC1)/[O-])Oc2ccc(cc2)C(C)(C)C C51652896
c1ccc2c(c1)-c3ccccc3C2COC(=O)Nc4ccc(cc4)C(=O)[O-] C00621921
Cc1ccc(cc1)[C@@H]2/C(=C(\c3ccccc3)/[O-])/C(=NC(=S)N2)C(=O)OC C56045854
c1ccc(c(c1)c2ccc(o2)/C=C/C(=O)Nc3cccc(c3)C(=O)[O-])Cl C20150962
Cc1c(c2ccccc2[nH]1)/C(=C(\C#N)/C(=O)c3cnc(s3)C(C)(C)C)/[O-] C63235105
c1ccc(c(c1)c2ncc(s2)/C(=C(/C#N)\C(=O)NC3CCCC3)/[O-])F C63236003
CCc1ncc(s1)/C(=C(/C#N)\C(=O)Nc2ccc(cc2)[C@@H](C)CC)/[O-] C65046423
c1cc(ccc1[C@@H]2[C@@H]3CC=C[C@@H]3c4cc(cc5c4N2C[C@@H]6[C@@H]5C=CC6)C(=O)[O-])F C04126726
C[C@H]1Cc2c(c3ccccc3nc2/C(=C\c4cccs4)/C1)C(=O)[O-] C13339262
c1ccc2c(c1)c(c3c(n2)/C(=C/c4cccc(c4)F)/CC3)C(=O)[O-] C13339336
Cc1cc(c(c(=O)o1)C2=Nc3ccccc3S[C@H](C2)c4ccccc4F)[O-] C05488494
c1ccc(c(c1)c2nnc(n2/N=C/c3ccc(cc3)Cl)[S-])Cl C06192637
CC(C)c1ccc(cc1)C(=O)n2c(c3cc(ccc3nc2=S)Br)[O-] C06855750
COc1ccc(cc1n2c(nnc2[S-])c3ccccc3)Cl C20588769
c1ccc(c(c1)n2c(nnc2[S-])c3cccs3)I C20591172
c1cc(c(cc1F)Cl)[N-]S(=O)(=O)c2cc(sc2Cl)Cl C20627223
CC[C@@H]1CCc2c(c(c3ccc(cc3n2)Br)C(=O)[O-])C1 C21502514
c1ccc(c(c1)S(=O)(=O)[N-]c2cccc(c2)C#Cc3cccs3)Cl C22756393
Cc1ccc(s1)S(=O)(=O)[N-]c2nc3c4ccccc4ccc3s2 C24070489
COc1cc(ccc1/N=C/c2cc(cc(c2[O-])Cl)Cl)F C26432149
COc1cc(ccc1/N=C/c2cc(cc(c2[O-])Br)Br)F C26432173
Cc1ccc2nc(c(n2c1)/C=C/C(=O)[O-])c3ccc4ccccc4c3 C31973139
Cc1ccn2c(c1)nc(c2/C=C/C(=O)[O-])c3ccc4ccccc4c3 C31973164
CC(=O)c1ccc(cc1)/N=C/c2c(ccc(c2[O-])Br)Br C01094632
Cc1ccc(c(c1Cl)[N-]S(=O)(=O)c2c(nc(s2)Cl)C)Cl C35357040
C[C@@H]1CCc2c(csc2C1)c3nnc(n3Cc4ccccc4)[S-] C06556192
Cc1cccc2c1nc(nc2[O-])/C(=C/c3cc(sc3)Br)/Cl C36740935
c1cc(ccc1c2ccc(s2)/C=C/C(=O)[O-])I C36927370
c1cnccc1c2nnc(n2c3c(cc(cc3Cl)Br)Cl)[S-] C37335911
C[C@@H]1CCCC[C@@H]1OCc2c3ccccc3sc2C(=O)[O-] C37337382
CCc1ccc(cc1)[N-]S(=O)(=O)c2c(cc(cc2Br)F)F C37385916
CC1(CC(=C(C(=O)C1)/C=N/c2ccccc2Sc3ccccc3)[O-])C C13468603
Cc1c(nc(nc1[O-])SCc2ccc(cc2)Br)C C17994697
c1cc(ccc1[C@H](c2ccc3c(c2)oc(n3)[O-])Br)Br C40285482
c1cc(c(c(c1)Cl)[C@@H](c2ccc3c(c2)oc(n3)[O-])Br)F C40285690
c1ccc(c(c1)S(=O)(=O)[N-]c2c(cccc2Cl)Cl)Br C40414019
Cc1ccc(cc1)[C@H]2[C@H](C(=NN2c3cc(ccc3C)C)C)C(=O)[O-] C41141804
C[C@](c1ccc(c(c1)Cl)Cl)(C(=O)[O-])Oc2cccc(c2)F C41947581
CCCc1ccc(cc1)[C@@](C)(C(=O)[O-])Sc2cccs2 C41980535
C[C@](c1c(cccc1F)F)(C(=O)[O-])Sc2ccccc2Br C41983088
Cc1ccc(cc1C(F)(F)F)[N-]S(=O)(=O)c2c(ccs2)Br C42266232
c1csc(c1Br)S(=O)(=O)[N-]c2cc(cc(c2)Cl)Cl C42350463
CC[C@@H](c1nc(c2c(csc2n1)c3ccccc3F)[O-])Cl C43554365
Cc1cc(ccc1[N-]S(=O)(=O)c2ccc(cc2Cl)F)Br C48430025
Cc1c2c(cccc2sc1/C(=C(\C#N)/C(=O)N3CCCCC3)/[O-])F C48981520
c1ccc(cc1)c2nnc(n2Cc3ccc(c(c3)Cl)F)[S-] C53159231
Cc1ccc(cc1c2c(sc3n2ccn3)C(=O)[O-])C(C)(C)C C57660241
c1ccc2c(c1)cccc2[N-]S(=O)(=O)c3ccc(cc3Cl)F C58645061
Cc1cc(ccc1S(=O)(=O)[N-]c2cc(ccc2Cl)Br)F C61693084
Cc1cc(c(c(=O)o1)C2=Nc3ccccc3S[C@@H](C2)c4ccc(cc4)F)[O-] C13122482
C[C@@](Cc1ccccc1)(C(=O)[O-])Sc2ccccc2Br C62181522
c1cc(c(cc1/C=C/C(=O)[O-])Br)OC2CCCCC2 C62703668
c1ccc(cc1)[C@@H]2CC[C@@H]([C@@H](C2)Sc3cccs3)C(=O)[O-] C62764339
c1ccc2c(c1)nc(s2)S[C@@H]3CCCCC[C@@H]3C(=O)[O-] C62764483
c1ccc2c(c1)nc(s2)S[C@@H]3CCCCC[C@H]3C(=O)[O-] C62764485
CC1=C([C@H](C2=C(CC(CC2=N1)(C)C)[O-])c3cccc(c3)OC)C#N C19802049
CC1(C=CN(C(=N1)[S-])c2cc(ccc2Cl)C(F)(F)F)C C59124512
CCC(CC)/C=N/NC(=S)NCc1ccccc1 C07013415
CCCCCC[C@@H](C)Oc1ccc(cc1)N C08702440
CCCc1c(c(n[nH]1)c2c(c([nH]n2)CCC)CC)CC C05479265
CCCC[C@H](CC)CNC(=S)NCC C13820099
CCCC[C@@H](CC)C(=O)Nc1cccc(c1)/C(=N/O)/C C20482772
CCCCCC[C@@H](C)Oc1cc2c(cc1N)OCCO2 C20507103
CCCC[C@@H](CC)COc1cc2c(cc1N)OCCO2 C20507133
CCC[C@@H](C)Nc1ccc(cc1)S(=O)(=O)NCC C35062238
CSCCCNC(=S)NC1CCCCCC1 C35082178
CCCCCCOc1ccc(cc1N)C2OCCCO2 C36225253
CCCCCn1c2cccc(c2nc1C(CC)CC)N C36283547
CCCCSc1ccc(c(n1)OCCC)N C36332812
CCCCC[C@@H](C)Nc1cccc(c1)N2CCNC2=O C37001577
CCCC[C@@H](CC)COCc1cc(ccc1OCC)N C37065854
CCC(=O)Nc1ccc(cc1)N[C@H](C)CC(C)(C)OC C37068051
CC[C@H](C)C[C@@H](CC)Nc1ccc(cc1)NC(=O)OC C37092350
CCCCCC[C@@H](C)O[C@@H](CC)CC(=S)N C36680527
CCCC[C@@H](C)Nc1ccc(cc1)C(=O)NC(C)C C37779789
C=CCNC(=O)c1ccc(cc1)NC(C2CC2)C3CC3 C37783498
CC[C@@H](C)[C@@H](C)Nc1ccc(cc1)C(=O)NCC=C C37783644
CCCC[C@H](CC)COC[C@H](CNc1ccccc1)O C37872854
CCCCCCOC[C@@H](CNc1ccc(cc1)C)O C37882294
Cc1ccc(cc1)NC[C@@H](COCCCC(C)C)O C37882300
Cc1ccc(c(c1)F)NC[C@@H](CO[C@H](C)CC(C)C)O C37883895
C[C@@H](CC(C)C)Oc1ccc(c(n1)OCC(C)C)N C37069220
C[C@H](C(=O)NCC(C)C)Nc1ccc(cc1)OC(C)C C20473065
CCCCCN(C(C)C)C(=O)c1cc(cn1CCC)N C40324936
CC[C@@H](C)C[C@H](CC)Nc1ccc(cc1)CCO C40737616
CCC[C@@H](C)CNc1ccc(cc1)CCO C40738429
CCCCC[NH2+][C@](C)(c1ccc(c(c1)F)F)C(=O)[O-] C41749692
CCCCCC[C@@](C)(C(=O)[O-])[NH2+]CCC1CCCCC1 C41809217
CCCCC[C@H](C)NC(=O)CNc1ccc(cc1)C#N C42470351
CCCC[C@H](CC)c1c(c(on1)N)CC(C)C C43375968
CCCC[C@@H](CC)CS(=O)(=O)c1ccccc1N C43456953
CCCCN([C@H](C)CC)C(=O)[C@@H](C(C)C)C(=S)N C44859535
C[C@@](CCCCOc1ccccc1C(C)(C)C)(C#N)N C45327129
CC(C)c1ccccc1OCCCC[C@@](C)(C#N)N C45329319
CC[C@@H](C)c1ccccc1OCCC[C@@](C)(C#N)N C45329481
CC[C@H](C)Oc1ccc(cc1)NC(=O)NCCC(C)C C48955365
CCCC[C@@H](CC)C(=O)N[C@@]1(CCC[C@@H](C1)C)CO C53105452
CCCCCCC(=O)N[C@]1(CCC[C@H](C1)C)CO C53106430
C[C@H]1CC[C@H]([C@@](C1)(C(=O)OC)[NH2+]CCOC)C(C)C C53258451
Cc1ccc(cc1)SCCNC(=S)NCC=C C59942393
Cc1cc(ccc1F)NC[C@H](CO[C@H](C)CC(C)C)O C61097365
CCCCCC[C@H](C)OCc1cccnc1C(=S)N C61663984
CCCC[C@H](CC)CNC(=O)c1ccc2cn[nH]c2c1 C61670506
CCCC[C@H](CC)COc1c(c(ncn1)Cl)N C62365095
CCCC[C@@H](CC)C(=O)N(CC)c1ccc(cc1)N C63114226
CCCCC1CCC(CC1)CNC(=O)CNC(=O)CC C63804746
CCCCCC(=O)NNC(=O)CC1CCCCC1 C66571789
CC[C@H]([C@H]1CCc2cc(ccc2C1)O)C(C)(C)C(=O)[O-] C03850160
COc1ccc2c(c1)[C@@H]3C=CC[C@H]3[C@@H](N2)c4ccc(cc4)C(=O)[O-] C04140523
c1ccc(cc1)/C(=N\Nc2ccccc2)/C=C/C(=O)[O-] C04742992
CCc1ccc(cc1)Nc2nc(c(s2)C(=O)[O-])C C05444929
c1ccc(cc1)[C@H]2[C@@H]3CC=C[C@@H]3c4c(ccc(c4N2)Cl)C(=O)[O-] C06344677
COc1ccc(cc1)[C@H]2[C@H]3CC=C[C@H]3c4cc(ccc4N2)C(=O)[O-] C06275108
CCCCOc1ccc2c(c1)c3c([nH]2)[C@H](CCC3)C(=O)[O-] C11948725
c1cc(c(cc1Br)F)Nc2cc(ccn2)C(=O)[O-] C19844840
Cc1cc(cc(c1)Nc2nc(c(s2)C(=O)[O-])C)C C20156532
C[C@H]1CCc2c(sc(c2C(=O)[O-])NC(=O)Cc3ccccc3)C1 C20333686
Cc1cc(c(cc1Cl)C)SCc2cc([nH]n2)[O-] C00091670
COc1ccc(cc1Nc2nnc(s2)[S-])Cl C06457884
c1ccc2c(c1)ccc(c2O)/C=N/c3ccc(cc3)C(=O)[O-] C32101638
c1ccc(c(c1)c2c3ccc(cc3n[nH]2)C(=O)[O-])Cl C31990683
CCCCc1[nH]c(=O)c(c(n1)[O-])Cc2cc(ccc2C)C C35287884
c1ccc(cc1)c2c(nc([nH]2)c3ccccc3Cl)C(=O)[O-] C35320753
CC[C@](CC(=O)[O-])(c1cc(ccc1C)C(C)(C)C)O C36174014
CCCC[C@@](CC(=O)[O-])(c1ccc2c(c1)CCCC2)O C36175492
CCc1c(sc(n1)Nc2ccc(cc2)C(=O)[O-])C C36276441
c1cc(ccc1C(=O)[O-])NCc2ccc(c(c2)Br)F C36890518
Cc1ccc(cc1NCc2ccc(o2)[C@H]3C[C@H]3C)C(=O)[O-] C37087529
CCc1ccc(cc1)CNc2ccc(c(c2)C(=O)[O-])F C37088425
C[C@H]1CCC[C@@H](C1Nc2ccc(c(c2)C(=O)[O-])F)C C37088455
C[C@@H]1CCC[C@H](C1Nc2ccc(c(c2)C(=O)[O-])F)C C37088456
CO[C@@H]1CCCC[C@@H]1Nc2cc(ccc2F)C(=O)[O-] C37305187
CO[C@H]1CCCC[C@@H]1Nc2cc(ccc2F)C(=O)[O-] C37305188
C[C@@H]1CCCC[C@@H]1Nc2cc(cc(n2)Cl)C(=O)[O-] C37373270
c1cc(ccc1C(=O)[O-])NC2C3CC4CC(C3)CC2C4 C37506313
c1cc(ccc1C2CC(C2)Nc3ccc(cc3)C(=O)[O-])F C37506733
c1cc(ccc1C(=O)[O-])N/N=C/c2ccc(c(c2)F)F C04919174
C[C@](c1cccc(c1)Cl)(C(=O)[O-])Nc2ccc(cc2)F C37955873
C[C@H](c1ccc(s1)Br)Nc2ccc(cc2)C(=O)[O-] C38002203
c1cc(cc(c1)C(=O)[O-])CNc2ccc(c(c2)Cl)F C41570652
c1cc(cc(c1)F)c2c(sc(n2)[NH-])C3CCCC3 C41658666
Cc1ccc(cc1C)N[C@](C)(c2ccc(cc2)F)C(=O)[O-] C41756342
Cc1ccc(c(c1)N[C@]2(CCc3c2cccc3)C(=O)[O-])C C41758308
Cc1cc(cc(c1)N[C@@](C)(c2cccc(c2)F)C(=O)[O-])C C41763294
CCc1ccc(cc1)N[C@@](C)(c2ccccc2)C(=O)[O-] C41763923
CC(C)(C)[C@H]1CCCC[C@@]1(C(=O)[O-])Sc2ccc(cc2)O C41989353
C[C@H]([C@H]1CCCO1)Nc2ccc(cc2C(=O)[O-])Cl C42802769
Cc1cccc(c1)[C@](C)(C(=O)[O-])Nc2cccc(c2C)F C43322974
c1ccc(c(c1)O)SC2(CCCCCC2)C(=O)[O-] C50047420
C[C@](c1ccc(cc1)C(C)(C)C)(C(C)(C)C(=O)[O-])O C52266797
c1ccc2c(c1)cccc2c3[nH]c4cc(ccc4n3)C(=O)[O-] C19943887
Cc1ccc(cc1F)c2[nH]c3cc(ccc3n2)C(=O)[O-] C36964502
c1ccc(cc1)N[C@@]2(CCCCc3c2cccc3)C(=O)[O-] C58021109
Cc1ccc(cc1N[C@@H]2CCCc3c2ccs3)C(=O)[O-] C61327416
c1cc(c2c(c1)nc([nH]2)c3ccc(s3)Br)C(=O)[O-] C62136923
Cc1cc(ccc1Br)/N=C(\Nc2cccnc2)/[S-] C13572828
c1cc(cc(c1)C(=O)[O-])c2cc(cc(c2)Br)O C65343826
c1ccc(cc1)/C=C/2\CCC[C@H]3C2=NN([C@@H]3c4ccccc4)C(=O)CCC(=O)[O-] C04645033
CCOc1cc2c(cc1Br)nc(s2)N3CCC(CC3)C(=O)[O-] C05136876
CC(=O)[C@H]1CC[C@H]2[C@@]1(CC[C@@H]3[C@H]2CCC4=C/C(=N\OCC(=O)[O-])/CC[C@]34C)C C12652977
Cn1c(=O)c2c3c(sc2nc1SCc4ccc(cc4)C(=O)[O-])CCC3 C13355132
COCc1c2c(cccc2sc1C(=O)N3CCc4c3ccc(c4)C(=O)[O-])F C13450038
COc1ccc(cc1OC)[C@H]2C3=C(CCCC3=O)N=C4C2=C(c5c4cccc5)[O-] C02151209
Cc1ccc(cc1[N-]S(=O)(=O)c2cc(sc2Cl)Cl)C(=O)OC C20628154
c1cc(ccc1CSc2nnc3n2c4c(c(n3)[O-])CCC4)Br C23872870
c1cc(sc1)/C=C\2/CCC[C@H]3C2=NN([C@H]3c4cccs4)C(=O)CCC(=O)[O-] C33573712
c1ccc2c(c1)nc(s2)[N-]S(=O)(=O)c3cc(c(nc3)Cl)Br C09111271
Cc1c(c(=O)n(c(c1C(=O)[C@@H]2[C@@H](C2(C)C)C=C(Cl)Cl)[O-])C(C)C)C#N C38617016
Cc1cc(c(cc1Cl)Cl)S(=O)(=O)[N-]c2cccc(c2)N3CCCC3=O C38696640
CC1=C([C@@H](N=N1)/N=C/C2=C(C[C@H](CC2=O)c3ccc(cc3)F)[O-])c4ccccc4 C38701768
Cc1cc(c(cc1Cl)Cl)S(=O)(=O)[N-]c2ccc3c(c2)N(CC3)C(=O)C C38710805
COc1cc2c(cc1OC)-c3c(sc(n3)/N=C(/C(Cl)(Cl)Cl)\[O-])C2 C39984248
CC(C)Cc1nnc(s1)/N=C(/C(=C/c2c(cccc2Cl)Cl)/C#N)\[O-] C39994825
Cc1c(cc(c(n1)[N-]S(=O)(=O)c2c(nc(s2)Cl)C)Cl)Cl C40691437
Cc1ccc(cc1)[C@@H]2CC(=NN2/C(=C/Sc3ncccn3)/[O-])c4cccs4 C44809936
Cc1cc(cc(c1)C(=O)[C@@H](C#N)c2nc(c3c4c(sc3n2)CCCC4)[O-])C C46707048
Cc1cc(cc(c1)C(=O)[C@H](C#N)c2nc(c3c4c(sc3n2)CCCC4)[O-])C C46707050
CCc1ccc(cc1)C(=O)[C@@H](C#N)c2nc(c3c4c(sc3n2)CCCC4)[O-] C46707103
CCc1ccc(cc1)C(=O)[C@H](C#N)c2nc(c3c4c(sc3n2)CCCC4)[O-] C46707105
Cc1ccc(cc1C)C(=O)[C@@H](C#N)c2nc(c3c4c(sc3n2)CCCC4)[O-] C46707113
c1c(cc(c(c1/C=N/Cc2cc(cs2)Br)[O-])[N+](=O)[O-])Cl C48501909
c1cc(cc(c1)[N-]S(=O)(=O)c2ccc(s2)Br)c3cnco3 C33861166
c1cc(sc1)/C=C\2/CCC[C@@H]3C2=NN([C@@H]3c4cccs4)C(=O)CCC(=O)[O-] C51329695
c1cc(sc1)/C=C\2/CCC[C@H]3C2=NN([C@@H]3c4cccs4)C(=O)CCC(=O)[O-] C51329697
Cc1cc(cc(c1[N-]S(=O)(=O)c2c(nn(c2Cl)C)C)C)Br C55619461
c1ccc2c(c1)-c3c(sc(n3)[N-]S(=O)(=O)c4ccc(s4)Cl)CO2 C57689837
CN1C(=C([C@@H]2c3ccccc3O[C@@]14[C@@H]2CCC4)C(=O)/C=C/c5ccc(cc5)OC)[O-] C20642302
c1cc(cc(c1)C(=O)[O-])c2nc(cs2)c3cc4c5c(c3)CC(=O)N5CCC4 C58474324
c1ccc(cc1)n2cc(cn2)/C=C(/c3nc(c4c5c(sc4n3)CCC5)[O-])\Cl C18064022
CCc1ccc(s1)S(=O)(=O)[N-]c2ccc(cc2)N3C[C@H](OC[C@@H]3C)C C62554586
CCCCSC1=NC(=O)[C@@H]2[C@@H](C3=C(CCCC3=NC2=N1)[O-])c4cccs4 C39774813
CCCCSC1=NC(=O)[C@@H]2[C@H](C3=C(CCCC3=NC2=N1)[O-])c4cccs4 C39774815
CC1=C[C@H](N=N1)c2ccc(s2)S(=O)(=O)[N-]c3ccc(cc3F)Cl C63653239
C[C@@H](C(=O)N1CCC[C@H]2[C@H]1CCCC2)n3c(nnc3[S-])c4cccs4 C64335280
C[C@H](C(=O)N1CCC[C@H]1c2ccccc2)n3c(nnc3[S-])c4cccs4 C64335639
Cc1c(c(c(s1)C)S(=O)(=O)[N-]c2cccc(c2)Cl)[C@H]3C=C(N=N3)C C64452662
CCO/C(=C/1\[C@H](C2=C(CC(CC2=O)(C)C)N=C1C)c3ccc4c(c3)CCCN4C)/[O-] C19911072
Cc1c(sc(n1)c2cc(c(n2C)C)S(=O)(=O)[N-]c3cccc(c3)Cl)C C64668297
Cc1c(c(c(s1)C)S(=O)(=O)[N-]c2cccc(c2)SC)[C@@H]3C(=C(N=N3)C)C C64754271
Cc1cc(on1)c2c(sc(c2S(=O)(=O)[N-]c3ccc(cc3)Cl)C)C C64845331
Cc1cc(on1)c2c(sc(c2S(=O)(=O)[N-]c3cccc(c3C)Cl)C)C C64845457
c1cc(c(cc1Cl)F)[N-]S(=O)(=O)c2ccc(s2)c3cnc(o3)C4CC4 C65004165
Cc1cc(ccc1[N-]S(=O)(=O)c2ccc(s2)c3cnc(o3)C4CC4)F C65004177
Cc1ccc(c(c1)[N-]S(=O)(=O)c2cc(cs2)c3ccnn3C(C)C)F C65112518
Cc1ccc(cc1F)[N-]S(=O)(=O)C2=C(S[C@@H](C2)[C@H]3C(=C(N=N3)C)C)C C65137836
CC[C@H]1CCCCN1C(=O)[C@@H](C)Sc2[n-]c3cc(cnc3n2)Br C66276628
CCN(c1ccccc1)C(=O)CSc2[n-]c3cc(cnc3n2)Br C66276693
c1cc(ccc1NC(=O)[C@@H]2CCCC[C@H]2C(=O)[O-])O C00242521
CC(C)[C@@H]1C(=O)Nc2cc(ccc2N1)C(=O)[O-] C06707783
c1cc(ccc1Nc2nc(cs2)CC(=O)[O-])O C08024807
c1cc(cc(c1)N)c2ccc(o2)/C=C/C(=O)[O-] C08701973
c1cc(ccc1NCc2ccc(o2)C(=O)[O-])O C08701835
CC(C)[C@@H](C(=O)[O-])NC(=O)Nc1ccc(cc1)C(C)(C)C C19979003
Cc1ccc(cc1)NC(=O)c2c(n[nH]n2)[S-] C06009328
CCNC(=O)Nc1cc(c(s1)C(=O)[O-])C C36949230
c1cc(cnc1)CNc2ccc(cc2)c3cc([nH]n3)[O-] C37030641
c1cc(c(cc1C(=O)[O-])O)NC(=O)C2CCC2 C37587677
c1cc(c(cc1C(=O)[O-])O)NC(=O)CC(F)(F)F C37587713
CCCNC(=O)Nc1ccc(c(c1)C(=O)[O-])F C37590940
C[C@@H](c1ccn[nH]1)Nc2ccc(cc2)C(=O)[O-] C37907057
c1cc(c(cc1N2CCSCC2)C(=O)[O-])N C37930108
CCCN(c1ccc(cc1N)C(=O)[O-])C(C)C C37930856
C[C@H](C1CC1)N(C)c2ccc(cc2N)C(=O)[O-] C37931058
c1cc(cc(c1)NC(=O)NCC2CC2)C(=O)[O-] C40519181
C=CCNC(=O)NCCc1ccc(cc1)C(=O)[O-] C40521457
CC1CCC(CC1)NC(=O)Nc2ccc(c(c2)C(=O)[O-])F C40547836
C[C@@H](C1CC1)NC(=O)Nc2ccc(cc2)/C=C/C(=O)[O-] C40575746
C1CCC(CC1)CCNC(=O)NCCC(=O)[O-] C40602690
C[C@@H](CC(=O)[O-])NC(=O)NCCC1CCCCC1 C40602775
C[C@H](CC(=O)[O-])NC(=O)NCCC1CCCCC1 C40602777
C[C@H](CN(C)c1ccc(c(c1)C(=O)[O-])N)C#N C42462338
CC[C@@H]1CCCC[C@H]1NC(=O)NCCCC(=O)[O-] C42582766
C[C@@H]1CCCC[C@@H]1CNC(=O)NCCCC(=O)[O-] C42870219
C[C@@H]1CCCC[C@H]1CNC(=O)NCCCC(=O)[O-] C42870223
c1ccc(cc1)COc2ccc3c(c2)oc(=O)c(c3[O-])N C44603998
C[C@@H](CCOC)Nc1ccc(cc1)c2cc([nH]n2)[O-] C45022228
CC(C)(C(=O)N)n1c(nnc1[S-])c2ccccc2 C45108478
CCN(CCOC)c1cc(c(cc1F)N)C(=O)[O-] C50031305
CCN(c1cc(c(cc1F)N)C(=O)[O-])[C@@H](C)COC C50032946
c1c(c(cc(c1OC2CCOCC2)F)N)C(=O)[O-] C50035447
CC(C)(C)CNC(=O)NC(C)(C)CCC(=O)[O-] C50196888
c1ccc(c(c1)N)SCc2cc(co2)C(=O)[O-] C51329672
c1cc([nH]c1)CNc2cc(ccc2F)C(=O)[O-] C51788828
C[C@@H]1C[C@H]1NC(=O)Nc2ccc(cc2)C(=O)[O-] C52296843
Cc1ccc(cc1Sc2nccc(n2)[O-])N C53735696
c1cc2c(cc1C(=O)[O-])NC(=O)[C@H](N2)C3CC3 C54503517
c1cc(c(cc1N2C[C@H]3CC[C@@H]2C3)C(=O)[O-])N C42326212
c1cc(ccc1C(=O)[O-])N2CCC(CC2)CC(=O)N C42429538
Cc1ccc(cc1)/C=N/Nc2[nH]c(nn2)[S-] C06272719
CCCCc1c(c(nc(c1C#N)[S-])N)C#N C59367473
c1ccc(c(c1)/N=C/c2cccc(c2O)O)[O-] C59518505
CN(CCCOC)c1cc(c(cc1F)N)C(=O)[O-] C62032036
Cc1c(cccc1Sc2nccc(n2)[O-])N C62725585
CC[C@H](C#N)N(C)c1ccc(cc1C(=O)[O-])N C62832103
CCCCC(=O)N(CC)c1ccc(cc1N)C(=O)[O-] C62835228
CCN(CC1CC1)c2ccc(cc2N)C(=O)[O-] C62835351
CCCNC(=O)[C@@H](C)Nc1ccc(cc1C)C(=O)[O-] C63059808
Cc1cc(nc2c1c(c(s2)C(=O)NC(C)C)N)C C00614420
C[C@H]1CCc2c(sc(c2C(=O)N)NC(=O)C3CCC3)C1 C08341175
C[C@@H]1CCC[C@@H](C1)OCc2cccc(c2)/C(=N/O)/N C20516478
Cc1nc2cc(c(cc2s1)N)N3CCCC[C@@H]3CCO C35342388
CNC(=O)c1cccc(c1)N[C@H]2CCc3c2cccc3O C36852313
CCn1cc(cc1C(=O)Nc2ccc(c(c2)F)C)N C36861394
Cc1c(cccc1S(=O)(=O)N[C@H]2CCC[C@H](C2)C)N C37254545
Cc1cc(ccc1NC(=O)NC(C)(C)C)C#CCCO C37551916
c1cc(cc(c1)F)N[C@@]2(COc3c2ccc(c3)O)CO C38119085
CN(C)c1ccc(cc1N)C(=O)Nc2cccc(c2)C#C C40308880
Cc1cc(cc(c1C)S(=O)(=O)Nc2cccc(c2)C#C)N C40316315
Cc1cccc(c1S(=O)(=O)Nc2cccc(c2)C#C)N C40316362
c1cc2c(cc1N)cc(s2)C(=O)NC[C@H]3CCCOC3 C40336791
c1c(c(cc(c1N)F)F)c2nc([nH]n2)C3CCCC3 C41161559
c1cc(c(cc1C#N)CSc2[nH]c3cc(ccc3n2)N)F C42142083
c1cc2c(c(c1NC[C@H]3CCCCO3)N)ncs2 C42813801
c1cc(c(cc1/C(=N\O)/N)F)N2CCC[C@@H]2C3CCCC3 C45074137
c1ccc(c(c1)N)S(=O)(=O)NC[C@H]2CCC=CC2 C45628739
c1c(cc(c(c1Cl)N)Cl)NC(=O)C[C@H]2CCCO2 C47057614
Cc1cccc(c1)N(C)Cc2[nH]c3cc(ccc3n2)N C49979120
Cc1ccc(o1)[C@@H](C)NC(=O)c2cc(c(cc2N)F)F C50017726
C[C@@H]1CCCC[C@H]1N(C)C(=O)c2ccc(cc2)NN C51119284
C[C@H]1CCCC[C@H]1N(C)C(=O)c2ccc(cc2)NN C51119288
C[C@H]1CCC[C@@H](C1)c2nc(c3ccsc3n2)NN C51151288
Cc1cc(nc(n1)c2cc(cs2)Br)NN C51168373
Cc1ccc(c(c1)O[C@H]2CCCC[C@@H]2C)/C(=N/O)/N C51580554
c1ccc2c(c1)cccc2CNc3c(cc(cn3)N)C#N C52060979
Cc1ccc(c(c1)C(=O)N(C)[C@@H]2CCC[C@H](C2)C)NN C53006968
Cc1ccc(cc1F)n2c3ccc(cc3nc2[C@H](C)O)N C53735826
Cc1cccc(c1C)n2c3ccc(cc3nc2[C@@H](C)O)N C53735849
C[C@H](c1nc2cc(ccc2n1c3c(cccc3F)F)N)O C53736003
c1ccc(c(c1)c2cc(n(n2)[C@H]3CCCC[C@@H]3O)N)F C54600186
c1cc(sc1)c2cc(n(n2)[C@H]3CCCCC[C@@H]3O)N C54600632
Cc1cc(c(s1)C)[C@@H](C)NC(=O)c2c(nc(s2)N)C C55171870
c1ccc(cc1)Cc2[nH]c(=O)cc(n2)c3ccc(cc3)N C58057374
c1ccc(c(c1)[C@@H](c2cc3c(cc2Cl)[nH]c(=O)[nH]3)O)F C58118237
c1cc(cc(c1)N[C@@H]2c3c(cccc3Cl)NC2=O)CO C42135919
c1cc2c(c(c1)Cl)[C@@H](C(=O)N2)Nc3ccc(cc3)O C42135950
CC1=N[C@H](C(=[NH+]1)N)N2CCC(CC2)Cc3ccccc3 C59041182
Cc1cc(ccc1F)n2c3ccc(cc3nc2[C@H](C)O)N C61122688
CC[C@@H]1CCCCN1c2ccc(c(c2)Cl)/C(=N/O)/N C61855761
CC1=N[C@H](C(=[NH+]1)N)N(C)[C@@H](C)c2ccccc2Cl C62013961
c1ccc(c(c1)c2c(n[nH]c2N)[C@@H]3CCCOC3)F C62236576
C[C@H]1CCC[C@@H](C1)N(C)c2cc(ccc2/C(=N/O)/N)Cl C62789452
C[C@@H]1CCC[C@@H](C1)N(C)c2ccc(cc2Cl)/C(=N/O)/N C62794584
C[C@@H]1CCC[C@@H](C1)Oc2ccc(cc2Cl)/C(=N/O)/N C62794936
c1c(cc(c(c1F)NN)F)C(=O)N2CCCCCCC2 C63007514
Cc1cc(ccc1NN)C(=O)N2CCC[C@@H]3[C@H]2CCCC3 C63058819
Cc1cc(ccc1NN)C(=O)N2C[C@@H](C[C@@H](C2)C)C C63059145
Cc1ccc(o1)[C@H](C)Nc2nc3ccc(cc3s2)N C63103924
C[C@@H]1C[C@H]2[C@@H]3CCC4=CC(=O)C=C[C@@]4([C@]3([C@H](C[C@@]2([C@]1(C(=O)CCl)O)C)O)Cl)C C04097440
CCc1ccc(s1)[C@@H]2C(=C(N(C3=C2C(=O)CCC3)c4c(cccc4F)F)N)C#N C00720257
c1ccc(c(c1)C(F)(F)F)N2C3=C([C@H](C(=C2N)C#N)c4ccsc4)C(=O)CCC3 C00705631
c1cc(sc1)[C@H]2C(=C(N(C3=C2C(=O)CCC3)c4ccc(cn4)Br)N)C#N C00713922
CN(C)N1C2=C([C@@H](C(=C1N)C#N)c3ccccc3F)C(=O)C[C@H](C2)c4ccccc4 C01440699
Cc1cc(c(s1)C)[C@@H]2C(=C(N(C3=C2C(=O)C[C@@H](C3)c4ccccc4)N(C)C)N)C#N C01444431
c1cc(ccc1N2C3=C([C@H](C(=C2N)C#N)c4ccsc4)C(=O)CCC3)Br C00713296
c1cc(cc(c1)Br)N2C3=C([C@H](C(=C2N)C#N)c4cccs4)C(=O)CCC3 C00716437
c1cc(cc(c1)Cl)[C@H]2C(=C(N(C3=C2C(=O)CCC3)c4c(cccc4F)F)N)C#N C00720215
c1cc(ccc1NC(=S)Nc2ccc3c(c2)OCO3)I C02858688
c1ccc(cc1)C2=NC(=N[C@@H](N2)c3cc(ccc3O)Br)c4ccccc4 C05177417
c1cc([nH]c1)/C=C\2/C(=O)N(C(=S)S2)NC(=O)c3ccc(cc3)Br C05552844
c1cc(cc(c1)I)NC(=O)c2ccc3c(c2)NC(=O)CS3 C06284853
CC1(CC2=C([C@H](C(=C(N2c3ccc(cc3)Br)N)C#N)c4ccsc4)C(=O)C1)C C00705421
Cc1cc(c(s1)C)[C@@H]2C(=C(N(C3=C2C(=O)CCC3)c4cc(cc(c4)Cl)Cl)N)C#N C09981791
CC(=O)O[C@H]1CC[C@@]2([C@@H]3CC[C@]4([C@H]([C@@H]3C[C@H]([C@]2(C1)O)F)CC[C@]4(C=C)O)C)C C12661306
Cn1c2ccc(cc2nc1CO)/N=C/c3cc(cc(c3O)Br)Br C06017112
c1cc(ccc1[C@H]2c3c(nn(c3NC(=O)CS2)C4CCCCC4)O)Br C02363436
CN(Cc1ccccc1)C(=O)c2cccc3c2N[C@H]([C@@H]4[C@@H]3C=CC4)c5ccc(cc5)O C13637467
Cc1ccsc1[C@H]2[C@@H]3CC=C[C@@H]3c4cc(ccc4N2)C(=O)NC[C@@H]5CCCO5 C14456218
c1cc2c(cc1C(=O)N3CCOCC3)[C@H]4C=CC[C@H]4[C@@H](N2)c5cc(cc(c5O)Cl)Cl C14467940
CN(Cc1ccccc1)C(=O)c2cccc3c2N[C@@H]([C@@H]4[C@@H]3C=CC4)c5ccccc5O C14474295
Cc1ccc(cc1C)NC(=O)c2cccc3c2N[C@@H]([C@@H]4[C@@H]3C=CC4)c5cccnc5 C14547458
c1ccc2c(c1)ccc(c2[C@@H]3[C@H]4CC=C[C@@H]4c5cc(ccc5N3)C(=O)N6CCOCC6)O C14548286
CN1CC=C2[C@H](C1)[C@H](C(C(=C2C#N)N)(C#N)C#N)c3cccc(c3)I C13512376
CC1CCN(CC1)C(=O)c2cccc3c2N[C@H]([C@H]4[C@H]3C=CC4)c5ccc(c(c5)O)OC C20690551
c1ccc2c(c1)c(c[nH]2)[C@@H]3[C@H]4CC=C[C@H]4c5cccc(c5N3)C(=O)N6CCCCC6 C20720319
COc1cc(cc(c1O)Br)[C@H]2CC(=O)NC3=C2C(=O)C[C@H](C3)c4ccccc4 C20881501
CC1=C([C@@H](NC(=S)N1)c2cccc(c2)Br)C(=O)N3CCOCC3 C28422944
C[C@@]12CC[C@@H]3[C@@H]4CC[C@@]([C@]4(CC(=O)[C@@H]3[C@@]1(CC[C@@H](C2)O)C)C)(C(=O)CBr)O C33376591
c1c(c2c(s1)CCCC2)C(=O)Nn3c(=O)c4c5c(sc4[nH]c3=S)CCCCC5 C17097686
CN1[C@H]2CC[C@@H]1[C@@H]3[C@@H](C(C(=C(C3=C2)C#N)N)(C#N)C#N)c4ccccc4Br C35895356
CN1CC=C2[C@H](C1)[C@@H](C(C(=C2C#N)N)(C#N)C#N)c3ccc(c(c3)Br)F C36006154
CC[C@@H]1CCCCN1S(=O)(=O)c2c(cc(cc2Br)N)Br C37082885
CN([C@H]1CCSC1)S(=O)(=O)c2c(cc(cc2Br)Br)N C37174275
C[C@]12CC[C@H]3[C@@H](C1=CC[C@H]2c4ccc(=O)oc4)CC[C@]5([C@@]3(CC[C@@H](C5)O)C=O)O C06624488
c1ccc2c(c1)CC(C2)NC(=O)[C@H]3CC=CC[C@@H]3C(=O)N4CCc5c6ccccc6[nH]c5C4 C39227936
c1ccc(c(c1)O)[P@@]2(=O)NN3C[C@@H]4C=C(C(=C[C@@H]4C[C@@H]3CO2)Cl)Br C39467395
c1ccc(c(c1)c2c(ccc(c2Br)Br)[C@H](CC=O)NC=O)O C39495701
CSN(c1ccccc1)C(=O)[C@@H]2CC(=C3[NH+]2Cc4ccccc4N3)I C39545181
c1cc(cc(c1)I)[C@@H](c2ccc3c(c2)[nH]c(=O)c(=O)[nH]3)Cl C40269941
C[C@@H]1CCC[C@H]([C@@H]1C)NC(=O)C[C@@H]2C(=O)Nc3cc(ccc3S2)C(F)(F)F C45630829
C[C@@H]1CN(CC(O1)(C)C)S(=O)(=O)c2c(cc(cc2Br)N)Br C45666101
C[C@H]1CC[C@H](CN1C(=O)c2cc(c(s2)Br)Br)C(=O)N C49099027
c1c(cc(c(c1Cl)[N-]S(=O)(=O)C[C@@H]2CCC[NH2+]C2)Cl)Br C49642661
c1c(cc(c(c1Br)S(=O)(=O)N2C[C@H]3CC[C@@H]2C3)Br)N C49716070
C[C@H](C(=O)N[C@H]1CCSc2c1cccc2F)NC(=O)c3ccc(s3)Br C59364049
c1cc(ncc1Br)[C@H](c2cc3c(cc2Br)[nH]c(=O)[nH]3)Cl C61871038
Cn1c2ccccc2c3c1ccc(c3)[C@@H]4[C@@H]5C(=c6ccccc6=[NH+]5)C[C@@H](N4)C(=O)[O-] C63354406
Cc1ccc(s1)[C@@H]2C(=C(N(C3=C2C(=O)CCC3)c4cccnc4Cl)N)C#N C06815505
CO[C@@]12CC[C@@H](C=C1)c3c2c(ccc3O)O C01613644
Cc1c(n(c(c1C#N)N)C2CCCCC2)C C04205569
CCOc1c(c(=O)c2c(s1)CCCC2)N C01427382
C/C=C/C=C\[C@@H]1Cc2cc(cc(c2O1)O)O C13480146
c1cc(c(cc1N)Cl)OC[C@H]2CCCCO2 C14630025
c1ccc(c(c1)CSc2nc(sn2)N)F C15417017
c1c(sc(n1)N)SCc2cscn2 C20254118
CN(Cc1cccc(c1)F)c2c(cccn2)N C20266305
c1cc(c(c(c1O)C=O)Br)O C34605825
Cc1ccc(o1)CN(C)c2cccc(c2)N C35699228
Cc1cc(ccc1N2C[C@@H](OC[C@@H]2C)C)N C35783747
C[C@H]1Cc2cc(ccc2N1C(=O)[C@H]3C[C@@H]3C)N C36742601
Cc1ccc(cc1)Sc2c(c(nn2C)C)N C36749619
C[C@@H](C1CC1)N(C)c2ccc(cc2N)C#N C36783295
c1cc(cc(c1)F)Cn2c3cc(ccc3cn2)N C36867291
CC(C)CNc1cc2c(cc1Cl)NC(=O)C2 C36990697
Cc1c(scn1)[C@@H](C)Nc2cccc(c2)O C37238235
Cc1c(scn1)[C@H](C)Nc2ccc(cc2)O C37316922
c1ccc(c(c1)Cn2ccc3c2ccc(c3)N)C#N C37371626
Cc1cc(ccc1n2cc(cn2)C)C(=S)N C37733844
CNC(=O)NCC12CC3CC(C1)CC(C3)C2 C04162885
c1cc(c2c(c1)N(CCC2)Cc3ccco3)N C37906097
C[C@@H](c1cc[nH]n1)Nc2cc(cc(c2)F)F C37906613
CC[C@@H]1CCCN1c2ccc3cc(ccc3n2)N C37912987
CC[C@H]1CCCN1c2cc(ccn2)C(=S)N C37915148
c1ccc(c(c1)C#N)Oc2c(cc(cc2F)N)F C38040293
CS[C@H]1CC[C@H]2CCCC[C@@H]2N1C(=O)N C39124780
CCc1cc(ccc1N2CCN[C@H](C2)Cl)O C39528782
CSc1cn(cc1O)c2ccccc2O C39540801
CN(Cc1ccccc1C#N)c2cccc(c2)N C41022815
CCc1ccc(s1)[C@H](C)n2c(ccn2)N C41062425
Cc1cc(ccc1N)N2CCOCC2(C)C C42461679
c1ccc2c(c1)CCC[C@@H]2Oc3cc(ccn3)N C43569492
c1ccc2c(c1)CC[C@H]2n3c(c(cn3)Cl)N C43665484
Cc1c(cc(s1)C(=O)N(C)CC(C)(C)C)N C45063670
Cc1cc(c(cc1C)[C@H](C)S(=O)(=O)N)C C50350547
Cc1nc2cc(c(cc2s1)N)OC3CCC3 C50519041
CCO[C@H]1CCCN(C1)c2cc(ccc2N)F C52121871
CCc1nc2cc(ccc2n1CC3CC3)N C52852242
C[C@H]1CCC[C@@](C1)(CO)NC(=O)[C@@H]2C[C@@H]2C C53104922
c1cc2c(c(c1)N)N(CCC2)C[C@H]3CCCO3 C53338581
[H]/N=C\1/C=C[C@H](S1)c2[nH]c3ccccc3n2 C53634228
CC(C)(C)[C@H](c1cc2c(c(c1)F)NC(=O)C2)O C58106618
Cc1c(cco1)CN(C)c2ccccc2N C44383255
Cc1cc(ccc1N2CCO[C@H]3[C@@H]2CCCC3)N C59151454
c1cc(c(cc1OC[C@@H]2CCCCO2)F)N C43472557
c1c(c(cc(c1F)F)F)N[C@@H]2COC[C@@H]2O C61093841
CC[C@H]1COCCN1c2ccc(c(c2)N)C C61701378
CC(C)(C)Sc1c(c(ncn1)Cl)N C62365361
c1cc2c(c(c1)F)nc(n2Cc3ccsc3)N C63153796
c1c(cc(cc1Cl)Cl)NC(=O)[C@@H]2CCCC[C@H]2C(=O)[O-] C00461743
Cc1ccc(c(c1)C)[C@@H](C)NC(=O)[C@@H]2[C@@H]3CC[C@@H](C3)[C@@H]2C(=O)[O-] C05698220
c1ccc2c(c1)nc(s2)/C(=C/c3ccc(cc3)O)/CCC(=O)[O-] C06429701
Cc1ccc(cc1NC(=O)c2cc3cc(ccc3s2)F)C(=O)[O-] C08429627
c1c2c(c(c(c1Cl)Cl)Cl)nc([nH]2)SCC(=O)[O-] C08581156
c1cc(cnc1)[C@@H]2[C@@H]3[C@@H]4CC[C@@H](C4)[C@@H]3c5cc(ccc5N2)C(=O)[O-] C08701994
c1ccnc(c1)c2c(c3c(ccc(c3[nH]2)Cl)Cl)CCC(=O)[O-] C08436787
c1ccc(c(c1)/C=C/C(=O)Nc2ccc(cc2)C(=O)[O-])Br C13166935
c1ccc2c(c1)C=C/C(=C(\C#N)/c3c4ccccc4sc3C(=O)[O-])/N2 C17247872
c1ccc(c(c1)c2nnc(n2c3ccc(cc3)Br)[S-])O C06189981
CC1=C([C@H](C(=C(N1)[S-])C#N)c2cccs2)C(=O)OC(C)(C)C C00495437
Cc1cccc(c1)N[C@@H](c2ccc3cccnc3c2[O-])c4ccccn4 C27644698
c1ccc2cc(ccc2c1)NC(=O)[C@@H]3CC(=CC[C@H]3C(=O)[O-])Cl C32604547
C[C@H](c1ccccc1Br)NC(=O)[C@@H]2CCCC[C@@H]2C(=O)[O-] C35135273
c1c(cc(c(c1F)NC(=O)[C@H]2CCCC[C@H]2C(=O)[O-])Br)F C35135585
c1cc(sc1C(=O)NC23CC4CC(C2)CC(C4)C3)C(=O)[O-] C35185430
c1cc(ccc1[C@H]2[C@H]3CCO[C@@H]3c4cc(ccc4N2)Cl)C(=O)[O-] C35360521
C[C@H](c1cccc(c1)S(=O)(=O)[N-]c2ccc(c(c2)Cl)Cl)O C35634385
C[C@@H](c1cccc(c1)[N-]S(=O)(=O)c2cc(sc2Cl)Cl)O C35647493
Cc1ccc(cc1NC(=O)[C@H]2[C@H]3C[C@@H]([C@@H]2C(=O)[O-])C=C3)Br C37368006
c1cc(ccc1SCCC(=O)Nc2ccsc2C(=O)[O-])Cl C37451974
c1cc(ccc1C#CCO)[N-]S(=O)(=O)c2cc(sc2Cl)Cl C37552412
C[C@@H](CC[C@@H]1[C@@]2(CCCC(C2=CC(=O)[C@@]1(C)O)(C)C)C)CC(=O)[O-] C36374524
C[C@]1(CC[C@@H](C1(C)C)C(=O)Nc2ccc(c(c2)Cl)Cl)C(=O)[O-] C38148334
Cc1ccc(cc1)[C@@H](CC(=O)[O-])NC(=O)C2CCC(CC2)C(C)(C)C C13179183
Cc1ccc(cc1)N2[C@H](NC(=O)C(=C2[S-])C#N)c3ccc(cc3)Cl C39843050
Cc1ccc(c(c1)N2[C@H](NC(=O)C(=C2[S-])C#N)c3ccccc3Cl)C C39887428
Cc1c(sc(n1)[S-])CC(=O)N2CCC(CC2)c3c[nH]c4c3cccc4 C40033978
CCOc1cc(ccc1O)[C@@H]2c3c(nc(s3)[S-])SC[C@@H]2C=O C40475945
C[C@@](c1ccccc1Br)(C(=O)[O-])Nc2ccccc2C#N C41756509
C[C@@H]1C[C@@H]([C@@H]2C(=CCC[C@]2([C@@]1(C)CCc3ccoc3)C)C(=O)[O-])O C44690166
Cc1ccc(cc1Cl)NC(=O)c2ccc(s2)/C=C/C(=O)[O-] C49594617
c1c(c2c(s1)CCCC2)/C(=C(/C#N)\C(=O)NC3CCCCC3)/[O-] C50679094
c1cc(c(cc1/C(=C(/C#N)\C(=O)NC2CCCCC2)/[O-])F)F C50679551
Cc1cccc(c1)N/C(=C(\C#N)/C(=O)c2cccc(c2)Br)/[O-] C50754753
CCc1ccc(cc1)N/C(=C(\C#N)/C(=O)c2cc3ccccc3s2)/[O-] C50836408
C=CCSC/C(=C(\C#N)/C(=O)Nc1cc(cc(c1)Cl)Cl)/[O-] C50982110
CCSCC/C(=C(\C#N)/C(=O)Nc1cc(cc(c1)Cl)Cl)/[O-] C50982146
C[C@@H]1CCc2c(cc(s2)/C(=C(\C#N)/C(=O)NC(C)C)/[O-])C1 C50983325
c1cc(cc(c1)NC(=O)c2ccc(s2)Cl)/C=C/C(=O)[O-] C51173421
c1ccc(cc1)/C=C\C(=C(\C#N)/C(=O)Nc2ccccc2Br)\[O-] C51739779
Cc1ccccc1NC(=O)C2=C(N=C([N-][C@H]2c3ccc(cc3)F)SC)C C05520788
c1ccc-2c(c1)CN[C@H](c3n2ccc3)c4ccc(cc4)C(=O)[O-] C55028066
Cc1cc(c(c(c1)C)c2c(sc(n2)NCCC(=O)[O-])C)C C57633240
CC[C@H](C[C@@H](c1ccccc1)c2c(c3ccccc3oc2=O)[O-])O C03149468
c1ccc(cc1)c2cc(c3c4c(c(=O)cc([nH]4)[O-])sc3n2)C(F)(F)F C05491491
CC[C@H](C)/C(=C(\C#N)/C(=O)Nc1ccc(cc1)SC(F)F)/[O-] C49485537
c1ccc(cc1)c2c(=O)c3cc(ccc3[nH]c2[O-])OC(F)(F)F C00173641
Cc1ccc(c(c1)N/C(=C(\C#N)/C(=O)C[C@H](C)C(C)(C)C)/[O-])C C66729338
CCS[C@H](C(C)C)/C(=C(/C#N)\C(=O)Nc1cccc(c1)C)/[O-] C67601588
Cc1cc(c(c(c1)C)/N=C/c2cc(ccc2[O-])[N+](=O)[O-])C C03153804
c1ccc2c(c1)nc(s2)SCc3cc(ccc3[O-])[N+](=O)[O-] C04015990
Cc1c2cc3c(coc3c(c2oc(=O)c1CCC(=O)[O-])C)C(C)(C)C C04045840
c1ccc2c(c1)c3ccc(cc3o2)/N=C/c4ccc(c(c4)[N+](=O)[O-])[O-] C04119604
CCC(C)(C)c1ccc(cc1)OCc2ccc(o2)C(=O)[O-] C04227032
c1ccc2c(c1)ccc3c2c(cc(n3)c4ccccc4[N+](=O)[O-])C(=O)[O-] C03068108
c1ccc2cc(ccc2c1)/N=C/c3cc(ccc3[O-])[N+](=O)[O-] C04990616
Cc1ccc(cc1C)c2c(c(c3ccccc3n2)C(=O)[O-])N4CCCC4 C11850167
Cc1cc(cc(c1O[C@H](C)c2ccc(o2)C(=O)[O-])C)Br C11950294
C=CCOc1cccc2c1cc(n2Cc3cc(ccc3F)F)C(=O)[O-] C06711917
Cc1ccc(c(c1)C)Sc2ccc(cc2[N+](=O)[O-])/C=C/C(=O)[O-] C13275613
CC[C@@H]1CCCC[C@H]1Oc2ccc(c(c2)C(=O)[O-])[N+](=O)[O-] C19803300
Cc1cccc(c1)c2nnc(n2/N=C/C=C/c3ccccc3OC)[S-] C06174173
CC(C)(C)c1ccc(cc1)OCC(=O)c2c(c3ccccc3oc2=O)[O-] C05460719
CCCc1cc(nc(n1)S[C@H](C)C(=O)N(C)C2CCCCC2)[O-] C23540078
CCCc1cc(nc(n1)SCc2nc(no2)Cc3ccccc3)[O-] C31647636
c1ccc(cc1)Oc2ccc(cc2)n3c(nnc3[S-])c4cccs4 C05557182
CCCc1cc(nc(n1)SCC(=O)N2CC[C@H]3CCCC[C@@H]3C2)[O-] C16048790
Cc1cc(c(cc1CSc2nc3ccccc3c(n2)[O-])OC)OC C03443437
c1ccc2c(c1)c(=O)n(c(n2)SCc3ccc(cc3Cl)Cl)[O-] C35170221
Cc1c(cc(o1)CO[C@H]2C[C@@H](CC[C@@H]2C(C)C)C)C(=O)[O-] C35431825
c1ccc(cc1)COC(=O)CSc2nc(cc(n2)[O-])c3ccccc3 C05154854
Cc1cc(ccc1OCc2ccc(o2)C(=O)[O-])C(C)(C)C C37418753
Cc1ccc(cc1)c2nnc(n2/N=C/C(=C/c3ccco3)/C)[S-] C09329814
Cc1ccc2c(c1)c3c(n2CCc4ccccc4)nc(nn3)[S-] C05926723
CCCc1cc(nc(n1)SCc2nc(no2)c3ccccc3F)[O-] C12415577
CCc1c(nc(nc1[O-])SCc2nc(no2)c3ccccc3C)C C08599194
Cc1c(nc(nc1[O-])SCCOc2ccc(cc2)Cl)C C09553970
CCCc1cc(nc(n1)SCc2cccc(c2)C(=O)OC)[O-] C07654614
CC[C@@H](C)n1c(c(c(c(c1=O)C#N)C)/N=N/c2cccc(c2)Cl)[O-] C39870459
CC[C@H](C)n1c(c(c(c(c1=O)C#N)C)/N=N/c2cccc(c2)Cl)[O-] C39870460
Cc1ccc(cc1C)/N=N/c2c(c(c(=O)n(c2[O-])CC(C)C)C#N)C C39870485
Cc1c(c(=O)n(c(c1/N=N/c2ccc3ccccc3c2)[O-])CC=C)C#N C39870921
Cc1ccc(c(c1)/N=N/c2c(c(c(=O)n(c2[O-])CC(C)C)C#N)C)C C39871189
Cc1ccc(c(c1)n2c(nnc2[S-])c3ccccc3F)OC C00610416
Cc1cc(c2ccc3ccccc3c2n1)[N-]S(=O)(=O)c4ccccc4 C40384385
CCCc1cc(nc(n1)SCc2ccc(cc2)OC)[O-] C41627748
Cc1ccccc1CSc2nc(cc(n2)[O-])COC(C)C C41632463
c1ccc(cc1)CSc2nc(cc(n2)[O-])COc3ccccc3 C41632818
c1cc(ccc1[N+](=O)[O-])SC2(CCCCCCC2)C(=O)[O-] C41984089
c1cc(oc1)/C(=C(\C#N)/C(=O)c2ccc(s2)c3ccc(cc3)F)/[O-] C49197194
c1cc(oc1C(=O)[O-])Oc2cc(c(cc2Cl)Cl)Cl C50907481
Cc1cc(nc2c1c3c(s2)c(nc(n3)SCC=C)[O-])C C08577877
CCN(c1nc(c(s1)C(=O)[O-])C(C)(C)C)C2CCCC2 C54968168
Cc1ccc(o1)C2=Nc3cc(ccc3[N-]C(=N2)c4cccs4)OC C21169541
CC(C)CCOc1cc2c(cc1OC)c(c(s2)C(=O)[O-])Cl C58234956
CC(C)c1ccc2c(c1)[N-]C(=NC(=N2)c3cccs3)c4ccncc4 C06743699
CCCC[C@H](CC)/C(=N/S(=O)(=O)c1ccc(c(c1)C)C)/[O-] C46929788
CCOc1nc(nc(n1)[O-])N(c2ccccc2)c3ccccc3 C01446025
Cc1ccc(cc1)[N-]S(=O)(=O)c2ccc(s2)[C@H]3C(=C(N=N3)C)C C63653639
CCCCOc1ccc(cc1OC)c2cc(c3cc(ccc3n2)C)C(=O)[O-] C04227682
CCCOc1ccc(cc1OCC)c2cc(c3cc(ccc3n2)C)C(=O)[O-] C04227691
CCc1ccc2c(c1)c(cc(n2)c3ccc(o3)c4cccc(c4)F)C(=O)[O-] C01790036
CCCCc1c(nc2ccc(cc2c1SCC(=O)[O-])Br)C C02285543
c1ccc2c(c1)cccc2n3c(ccc3c4cccs4)CCC(=O)[O-] C00037739
c1cc(c(cc1/N=C/c2cc(ccc2[O-])[N+](=O)[O-])Cl)Br C04990682
CCCCOC(=O)c1c(c(c(c(c1Cl)Cl)Cl)Cl)C(=O)[O-] C01703934
CCc1ccc(cc1)/N=C/c2cc(cc(c2[O-])[N+](=O)[O-])Br C05686778
c1cc(c(cc1[N+](=O)[O-])/C=N/c2cc(c(cc2Cl)Cl)Cl)[O-] C05816298
CCc1ccc2c(c1)c(cc(n2)c3ccc(cc3)C(C)(C)C)C(=O)[O-] C02525943
C#CCOc1ccc2ccccc2c1/C=C(\C#N)/c3ccc(cc3)C(=O)[O-] C02885163
CCCc1c(c(nn1c2ccccc2F)CC(C)(C)C)C(=O)[O-] C06593767
CCCN(C)c1c(c(nc(n1)SCc2cccc(c2)C(=O)[O-])C)C C06764930
CCN(CC)c1c(c(nc(n1)SCc2ccc(cc2)C(=O)[O-])C)C C06766267
c1cc(c(cc1Cl)n2c(c(nn2)C(=O)[O-])C3CCCCC3)Cl C11759870
Cc1ccc(cc1C)c2nnc(o2)SCc3ccc(cc3)C(=O)[O-] C12248479
CC[C@@H](C)c1ccc(cc1)C(=O)CSc2c(c(cc(n2)C)C)C(=O)[O-] C13445959
CC[C@@H]1CCc2c(cc(s2)C(=O)N3CCc4c3ccc(c4)C(=O)[O-])C1 C13448294
Cc1ccc(n1c2cc(sc2C(=O)[O-])c3ccc4c(c3)CCC4)C C09189784
CCOc1ccc(cc1)/C=N/n2c(nnc2[S-])c3ccccc3Cl C05959267
CSc1ccc(cc1)/C=N/n2c(nnc2[S-])c3ccccc3Cl C06794412
COc1cccc(c1)OCCSc2nc(cc(n2)[O-])c3ccccc3 C15276802
CCCCc1nc2cccnc2n1Cc3cc(c(c(c3)Cl)[O-])Cl C26274743
COc1ccc2c(c1)C(=O)C(=C(C2=O)CCCC3CCCCC3)[O-] C00402475
CCCCOc1ccc(cc1)/C=C(\C#N)/c2nc3ccccc3c(n2)[O-] C04170204
Cc1cccc(c1)C(=O)/N=c\2/n(ccs2)Cc3cccc(c3)C(=O)[O-] C35841453
CCCc1cc(nc(n1)SCc2c(nc3ccccc3n2)C)[O-] C36806355
Cc1ccc(c(c1)Br)Oc2ccc(cc2/C=C/C(=O)[O-])F C37235185
CCCc1c(c(n(n1)c2ccc(c(c2)Cl)Cl)Cl)C(=O)[O-] C37326925
CC(C)c1ccc(cc1)/C=N/n2c(nnc2[S-])COc3ccccc3 C01296931
C/C(=C\c1ccco1)/C=N/n2c(nnc2[S-])c3ccc(cc3)Cl C19808005
CCCCC1CCC(CC1)C(=O)c2c(c(c(=O)n(c2[O-])CCC)C#N)C C38616548
c1cc(ccc1c2ccc(o2)C/N=C/3\C=CC4=NC(=NC4=C3)[O-])Cl C39232212
CCOC(=O)c1ccc(cc1)/N=C\2/C(=C/c3cccs3)/SC(=N2)[O-] C39886166
CCc1ccccc1n2c(nnc2[S-])c3ccccc3F C00612201
CC[C@H](C)n1c2ccc(cc2nc1COc3ccc(cc3C)C)C(=O)[O-] C40407462
COc1ccc(cc1)OCCCSc2nc3c(c(n2)[O-])CCCC3 C41628506
C[C@@](c1ccc(c(c1)Cl)Cl)(C(=O)[O-])OC2CCCCC2 C41921038
C[C@@](c1ccc(c(c1)Cl)F)(C(=O)[O-])OC2CCCCCC2 C41973823
C[C@@H]1CC[C@]2([C@@H]([C@]1(C)CC[C@@H](C)CC(=O)[O-])CCC=C2C=O)C C43510267
CC[C@H](c1nc(c2c(csc2n1)c3ccccc3Cl)[O-])Cl C43554251
c1ccc(cc1)Oc2cccc(c2)/C(=C(/C#N)\C(=O)c3ccco3)/[O-] C49195807
CCCCn1c2ccc(cc2c3c1CC[C@@H](C3)C(=O)[O-])CC C49905978
Cc1ccc(cc1Cl)/N=C/C(=C(/c2ccco2)\[O-])/C(=O)C(F)(F)F C02712757
Cc1ccsc1/C=C(/C#N)\C(=N\c2ccc(cc2Cl)Cl)\[O-] C59117351
CCn1c2ccccc2c3c1ccc(c3)/C=N/c4ccccc4[O-] C59456979
Cc1cccc(c1)n2c(c(c(n2)C(=O)[O-])Br)C(C)(C)C C61441995
CCCc1ccc(cc1)/C(=C(\C#N)/C(=O)c2ccc3c(c2)COC3)/[O-] C50205415
Cc1ccc(c2c1c(c(o2)/C(=C(/C#N)\C(=O)c3ccco3)/[O-])C)C C66505969
Cc1cccc(c1)c2nnc(n2CC(=O)OCC3CCCCC3)[S-] C67182430
CCCCS(=O)(=O)[N-]c1nnc(s1)C2CC2 C27924613
c1csc(c1OCCCN2CCOCC2)C(=O)[O-] C31978232
CCCN(CC1CC1)C(=O)CCC(=O)[O-] C35135367
CCCN(C)C(=O)CC(CC)(CC)C(=O)[O-] C35282387
CCCCCN(C)C(=O)c1ccc(cn1)C(=O)[O-] C35347794
CC(C)CN1CCO[C@@H](C1)CSCC(=O)[O-] C37414842
CCCN(CC1CC1)C(=O)[C@H]2C[C@@H]2C(=O)[O-] C37461605
COCCN(C1CC1)C(=O)[C@@H]2CCCC[C@@H]2C(=O)[O-] C37832694
CCCN(CC(=O)[O-])C(=O)C[C@@H]1C[C@H]2CC[C@@H]1C2 C38019524
C[C@@H](CN(C)C(=O)C[C@](C)(C(C)C)C(=O)[O-])C#N C37835594
CCOC(=O)[C@]1(CC[C@H](C1)OC(C)(C)C)C(=O)[O-] C39927950
C[C@@H](C1CC1)N(C)C(=O)CC2(CCCC2)CC(=O)[O-] C40223947
C1CC1N(CCC(=O)[O-])C(=O)OCC(F)(F)F C40503429
CCN(CC)C(=O)N(CCC(=O)[O-])C1CC1 C40524350
CCCN(CC)C(=O)N(CCC(=O)[O-])C(C)C C40562273
CCCN(CC)C(=O)N(CC)CCC(=O)[O-] C40562323
CC[C@H](C)N(CC(=O)[O-])C(=O)N(CC)CC(C)C C40564595
CC[C@H](C)N(CC(=O)[O-])C(=O)N(C)[C@H](C)C1CC1 C40580521
CC[C@H](C)C[C@](CC)(C(=O)[O-])n1cncn1 C41891868
CC[C@H](C)C[C@@](CC)(C(=O)[O-])OCCOC C41926540
CCC[C@@](C)(C(=O)[O-])OC[C@@H]1CCCCO1 C41929015
C[C@@](C1CC1)(C(=O)[O-])SCC(=O)OC C41985533
CCCN(CC(=O)[O-])C(=O)N(C)CCC(C)C C42308500
CCCCS(=O)(=O)/N=C(/C[C@H]1CCC=C1)\[O-] C42343758
CCOC(=O)N(C)Cc1cc(cs1)/C=C/C(=O)[O-] C42401849
CCN(CC(=O)[O-])C(=O)N(C)[C@@H](C)CC(C)C C42594564
CCC[C@H](C)N(C)C(=O)N(C)C[C@@H](C)C(=O)[O-] C42709137
CCCc1nnc(n1CC(=O)N(C)CC(C)C)[S-] C45470675
CCCCS(=O)(=O)/N=C(/[C@H]1C[C@H]1c2ccco2)\[O-] C49416879
CCN(Cc1cc(oc1C)C(=O)[O-])CC(F)(F)F C51361667
CCC(C)(C)C(=O)N(CCC(=O)[O-])C1CC1 C54401778
CC(C)[C@](C)(Cc1nc(no1)CSC)C(=O)[O-] C54494209
CCCCOc1cccn(c1=O)[C@H](CC)C(=O)[O-] C57791953
CC[C@@H](C(=O)[O-])n1cccc(c1=O)OCC(=C)C C57791994
C1CCO[C@H](C1)OCCSCCC(=O)[O-] C42188261
CCCS(=O)(=O)N(CC)[C@@H](C)CC(=O)[O-] C61181186
CCN([C@@H](C)CC(=O)[O-])C(=O)N(C)[C@H](C)C1CC1 C61213632
CCN([C@H](C)CC(=O)[O-])C(=O)N(C)CC(F)(F)F C61213713
CC[C@@H](C)N(C)C(=O)N(CC)C[C@@H](C)C(=O)[O-] C61223832
CC(C)(CC(=O)N(C)C[C@H]1CCCCO1)CC(=O)[O-] C61827244
C[C@@H](CC(C)C)N(C)C(=O)C[C@H](C)CC(=O)[O-] C61836327
CCCCn1c(c(nn1)CCC(=O)[O-])C C62290867
CCO[C@H](CCN(CC(F)(F)F)C(C)C)C(=O)[O-] C62753390
CN(Cc1cscn1)[C@@H](CC(=O)[O-])C(F)(F)F C62753476
C[C@H]1CC[C@H]([C@@H](C1)OCCCOC)C(=O)[O-] C62758516
CC[C@@H]1CC[C@@H]([C@@H](C1)OCCOC)C(=O)[O-] C62761129
CCCCOCCO[C@H]1CCC[C@H]1C(=O)[O-] C62761358
CCCCCOCC[C@@H](C(=O)[O-])OCC C62762805
CCCN(CCC)C(=O)N1CC[C@](C1)(CC)C(=O)[O-] C62922791
CCCCS(=O)(=O)/N=C(/[C@@H](C)CSC)\[O-] C67001138
c1ccc2c(c1)[nH]c(n2)/C(=C/Nc3ccc(cc3)C(=O)[O-])/C#N C00144291
Cc1ccc(cc1)S(=O)(=O)Nc2cc3c(c(c2)C(=O)[O-])NCCC3 C02001516
c1cc(c(cc1Nc2nc(cs2)c3ccncc3)O)C(=O)[O-] C00612918
Cc1ccc2c(c1)/C(=N/Nc3ccc(cc3)C(=O)[O-])/C(=N2)O C07890776
CC[C@@]1(Cc2c(sc3c2c(nc(n3)SCC(=O)[O-])N)CO1)C C01901480
c1cc([nH]c1)/C=C\2/C(=O)N/C(=N/c3ccc(cc3)C(=O)[O-])/S2 C16904476
c1cc(ccc1CSc2nnc3n2cc(cc3)N)C(=O)[O-] C19733872
Cc1c(n[nH]c1[O-])C(=O)N/N=C/c2ccc(cc2)C(C)C C13208670
c1cc(c(cc1NS(=O)(=O)c2cc([nH]c2)C(=O)[O-])Cl)Cl C21513552
c1ccc(cc1)/C=C/[C@H]2CC(=C/C(=N/c3c(non3)N)/C2)[O-] C22607704
c1ccc(cc1)Cc2c(=O)[nH]c(nc2[O-])Nc3cccc4c3nccc4 C25497526
Cc1ccc(cc1)NC(=O)Nc2nc(c(s2)C(=O)[O-])C C26422333
c1cc(sc1)c2nnc(n2/N=C/c3ccc(cc3O)O)[S-] C28380002
CC1=C(/C(=C/2\C(=CNN2)Oc3cccc(c3)OC)/C=CC1=O)[O-] C08973445
CCn1cc(cc1C(=O)Nc2ccc(c(c2)O)C(=O)[O-])Br C36856665
CO[C@H]1CCCC[C@H]1Nc2cccc3c2c(=O)[nH]nc3[O-] C37200964
C[C@@H]1CCC[C@H](C1)NS(=O)(=O)c2ccc(c(c2)C(=O)[O-])O C37251864
c1cc(c(cc1NC(=O)/C=C/c2ccc(o2)Br)C(=O)[O-])O C37430467
c1cc(cnc1)c2csc(n2)Nc3ccc(c(c3)O)C(=O)[O-] C00613244
CCc1cc(c(cc1OC)[O-])c2c(cnc(n2)N)c3csc(n3)C C13121776
Cc1ccc(c(c1)[N-]C2=NC(=O)/C(=C/3\c4ccccc4NC3=O)/S2)O C39869674
CC[C@@H]1CCCCN1C(=O)Nc2ccc(c(c2)O)C(=O)[O-] C40561552
c1cc(c(cc1C(=O)[O-])NC(=O)NC[C@@H]2CCCCO2)Cl C42826285
c1cc(c(cc1C(=O)[O-])NC(=O)NC[C@H]2CCCCO2)Cl C42826288
CC(C)(C)c1[nH]c2ccc(cc2n1)NC(=O)[C@H]3[C@H]4C[C@@H]([C@@H]3C(=O)[O-])C=C4 C46311944
c1ccc(cc1)c2nc([n-]n2)NC(=O)Nc3cccc(c3)F C48524065
c1cc2c(c(c1)Nc3ccc(cn3)Br)c(=O)[nH]nc2[O-] C48759977
Cc1cc(ccc1NC(=O)N[C@@H]2CCC[C@@H]2OC)C(=O)[O-] C50376658
C[C@H]1CCCN([C@@H]1C)C(=O)Nc2ccc(c(c2)O)C(=O)[O-] C50567761
C[C@H]1CCCN([C@H]1C)C(=O)Nc2ccc(c(c2)O)C(=O)[O-] C50567764
Cc1ccc(cc1NC(=O)C)/C(=C(/C#N)\C(=O)NC2CCCCC2)/[O-] C50683639
c1ccc2c(c1)[nH]c(n2)CSc3nc4c(s3)c(cc(=O)[nH]4)[O-] C04945727
c1cc2c(c(c1)/N=C/c3cc(cc(c3O)Cl)Cl)c(=O)[nH]nc2[O-] C00705233
Cc1ccc(cc1NC(=O)C)/C(=C(/C#N)\C(=O)NC2CCCC2)/[O-] C51653997
Cc1cc2c(nc(nc2cc1C)N/C(=N/C(=O)c3ccccc3)/[NH-])C C04187574
Cc1ccc(cc1)NC(=O)c2cc(ccc2O)[N-]S(=O)(=O)C C55107006
Cc1ccc(cc1F)NC(=O)c2cc(ccc2O)[N-]S(=O)(=O)C C55126824
c1ccc2c(c1)c(c[nH]2)Cc3[nH]c(=O)c4ccc(cc4n3)C(=O)[O-] C12788485
CCN(C)c1cccc(c1)NC(=O)c2ccc3c(c2)nc(=S)[nH]c3[O-] C58417355
CC1(CC(=C(C(=O)C1)C(=C)N/N=C/2\c3ccccc3NC2=O)[O-])C C17821430
c1cc(c(cc1Cl)C(=O)[O-])NC(=O)NC[C@@H]2CCOC2 C61148121
CC1=C(/C(=C/2\C(=CNN2)c3nc4ccccc4s3)/C=CC1=O)[O-] C18188334
Cc1cccc(c1C)n2c(c(nn2)C(=O)[O-])c3cccc(c3)N C62268154
Cc1c(s/c(=N/C(=O)CCc2c[nH]c3c2cccc3)/[nH]1)C(=O)[O-] C14086661
CCc1c(sc(n1)NC(=O)NC2CCCCC2)C(=O)[O-] C62469315
Cc1ccc(c(=O)[nH]1)/C(=C(\C#N)/C(=O)Nc2ccc(c(c2)Cl)F)/[O-] C62676056
Cc1c(sc(n1)NC(=O)Nc2ccc(cc2F)C(=O)[O-])C C63009425
CCOc1ccc(cc1C)NC(=O)c2ccc3c(c2)nc(=S)[nH]c3[O-] C63820223
c1cc(sc1)c2ccc(c(=O)[nH]2)/C(=C(/C#N)\C(=O)NC3CCCC3)/[O-] C64101776
c1ccc(cc1)N/C(=N/c2cc(ccc2O)[N+](=O)[O-])/[S-] C13764028
Cc1c(ccc2c1oc(=O)c3c2CCCC3)OCc4ccc(cc4)C(=O)[O-] C04077383
COc1cc2c3ccccc3oc2cc1/N=C/c4cc(ccc4[O-])[N+](=O)[O-] C02311575
CCc1ccc(cc1)[C@H]2[C@@H]3CC=C[C@@H]3c4cc(ccc4N2)C(=O)[O-] C04168291
Cc1ccc(cc1)[C@H]2CC(=NN2c3ccc(cc3)C(=O)[O-])c4ccccc4 C04532228
Cc1ccc(cc1C(=O)[O-])c2ccc(o2)/C=N/c3ccc(cc3F)F C04739140
c1cc(cc(c1)/N=C/c2ccc(s2)c3c(ccs3)[N+](=O)[O-])C(=O)[O-] C01816503
Cc1ccc(c(c1)C)OCc2ccc(cc2)c3nc(c(s3)C(=O)[O-])C C05592511
CCN(c1cccc2c1cccc2)C(=O)[C@@]3(CC[C@](C3(C)C)(C)C(=O)[O-])C C08226635
Cc1cc(cc(c1)Oc2ccc(cc2)c3nc(c(s3)C(=O)[O-])C)C C11948697
c1ccc2c(c1)c(cc(n2)/C=C/c3cc4c(c(c3)Cl)OCCO4)C(=O)[O-] C13078223
c1ccc2c(c1)c(cc(n2)/C=C/c3cc(ccc3Cl)[N+](=O)[O-])C(=O)[O-] C13344093
CC(C)Oc1cccc(c1)c2nnc(n2/N=C/C(=C/c3ccco3)/C)[S-] C05690091
Cc1ccccc1[C@@H](C=O)[C@@H](c2ccccc2)C3=C(c4ccccc4C3=O)[O-] C00973104
c1ccc(cc1)c2cc(nc(n2)SCCOc3ccc4c(c3)OCO4)[O-] C09831788
C[C@H](c1ccccc1)Sc2nc3ccccc3c(n2)[O-] C08615998
CCCCc1ccc(cc1)n2c(nnc2[S-])c3cccs3 C18276723
c1ccc(c(c1)/C=N\n2c(nnc2[S-])c3ccc(cc3)Cl)Cl C02308126
c1ccc(cc1)[N-]C\2=NC(=S)N(/C2=N\c3ccccc3)c4ccccc4 C17154883
c1ccc(c(c1)/C=N\n2c(nnc2[S-])c3ccc(cc3Cl)Cl)F C02351402
c1ccc(cc1)N(c2ccccc2)c3nc(nc(n3)[O-])N4CCOCC4 C05095402
Cc1cc(ccc1N[C@@H]2C[C@H](CC(C2)(C)C)C)C(=O)[O-] C37120691
c1cc(c(cc1N[C@H]2CC[C@@H]3CCCC[C@@H]3C2)C(=O)[O-])F C37305104
Cc1cc(cc(c1Oc2cc(cc(n2)Cl)C(=O)[O-])C)Cl C37373697
CCCSc1nc(c(c(n1)[O-])Cc2cc(ccc2C)[N+](=O)[O-])C C37637428
Cc1ccccc1CSc2nc3ccccc3c(n2)[O-] C08830527
c1ccc(cc1)CSc2nc(cc(n2)[O-])c3ccccc3 C18284418
CC(C)CC(CC(C)C)/N=C/1\C=CC2=NC(=NC2=C1)[O-] C39560346
CCCCCCn1c(c(c(c(c1=O)C#N)C)/N=N/c2cccc(c2)Cl)[O-] C39870464
CCCCCCn1c(c(c(c(c1=O)C#N)C)/N=N/c2ccc(c(c2)C)C)[O-] C39870487
CCCCn1c(c(c(c(c1=O)C#N)C)/N=N/c2ccccc2Cl)[O-] C39870600
Cc1c(c(=O)n(c(c1/N=N/c2ccc(cc2)F)[O-])C3CCCCC3)C#N C39870900
CCCCCCn1c(c(c(c(c1=O)C#N)C)/N=N/c2cccc(c2)C)[O-] C39871061
CCCCCCn1c(c(c(c(c1=O)C#N)C)/N=N/c2ccccc2)[O-] C39871283
Cc1c(c(=O)n(c(c1C(=O)c2ccc(cc2)C(C)(C)C)[O-])CC(C)C)C#N C40522712
CC(C)c1cc(nc(n1)SCc2ccc(cc2)C(=O)OC(C)C)[O-] C41627025
CCCCc1cc(nc(n1)SCc2ccccc2)[O-] C41627778
CC(C)OCc1cc(nc(n1)SCc2ccc(cc2)Br)[O-] C41632446
CCCc1cc(nc(n1)SCc2c(oc(n2)c3ccccc3OC)C)[O-] C45924779
CC(C)(C)[C@H]1CCc2c(cc(s2)/C(=C(/C#N)\C(=O)c3ccco3)/[O-])C1 C49196720
CC[C@H](C)c1c2c(c(c(=O)[nH]c2sc1Cl)c3ccccc3)[O-] C13680028
Cc1cccc2c1nc(nc2[O-])/C(=C/c3ccc(c(c3)[N+](=O)[O-])C)/Cl C18076427
CC(C)(C)c1cc(c(c(c1)Cl)[O-])/N=C\c2ccccc2O C01953805
CCc1ccc2c(c1)[C@@H]3C=CC[C@@H]3[C@H](N2)c4ccc(cc4)C(=O)[O-] C59267171
Cc1ccc(c(c1)C)Cc2c(=O)nc3n(c2[O-])c4ccc(cc4s3)OC C12650046
CCSc1nc2ccc(cc2s1)/N=C/c3cc(ccc3[O-])[N+](=O)[O-] C59501349
CC/N=C\1/N(C(=O)/C(=C/c2ccc(o2)c3cccc(c3)C(=O)[O-])/S1)CC C15953257
Cc1ccc(cc1)S(=O)(=O)[N-]c2ccccc2/C=N\c3ccccc3C C18168497
Cc1cc(ccc1NC23CC4CC(C2)CC(C4)C3)C(=O)[O-] C63059694
Cc1cccc(c1[N-]S(=O)(=O)c2ccc(s2)[C@H]3C(=C(N=N3)C)C)C C63653388
CCc1ccccc1N=C2c3c(cccc3[N+](=O)[O-])C(=C2C(=O)C)[O-] C05318624
c1ccc2c(c1)cccc2C(=O)N/N=C/c3ccc(o3)c4ccc(cc4)C(=O)[O-] C04503788
c1ccc(c(c1)Cc2cc(c(c(c2)[N+](=O)[O-])[O-])/C=N/c3ccccc3O)Cl C05173331
c1ccc2c(c1)cc3ccccc3c2/C=N/c4cc(ccc4[O-])[N+](=O)[O-] C05948996
CCCCCc1cc(c(c(c1C(=O)[O-])O)[C@H]2C=C(CC[C@@H]2C(=C)C)C)O C01531956
CCCCc1ccc(cc1)/N=C/c2cc(cc(c2[O-])[N+](=O)[O-])C C06398061
CC(C)[C@H](CC(=O)[O-])NC(=O)OCC1c2ccccc2-c3c1cccc3 C02387004
CCc1cc(nc(n1)SCc2ccc(cc2)C(=O)[O-])N(C)C3CCCCC3 C06801716
C[C@@H]1C/C(=N\Nc2ccc(cc2)C(=O)[O-])/c3c1c(ccc3O)F C07711616
Cc1ccc(cc1[N+](=O)[O-])/C(=N/Nc2ccc(cc2)C(=O)[O-])/C C07779522
CCOc1cc2c(cc1/C=N/Nc3ccc(cc3)C(=O)[O-])O[C@@H](C2)C C07890587
Cc1c(c(n(n1)Cc2ccccc2)Cl)/C=N/Nc3ccc(cc3)C(=O)[O-] C07890801
CC(C)(C)c1ccc(cc1)SCCOc2ccc(cc2)C(=O)[O-] C11860729
Cc1cc(c(c(c1)Oc2ccc(cc2)c3nc(c(s3)C(=O)[O-])C)C)C C11892408
Cc1ccc(c(c1C)OCCOc2ccc(cc2)c3nc(cs3)C(=O)[O-])C C11893964
CCCCCOc1ccc(cc1Br)c2nc(cs2)C(=O)[O-] C11946951
CCCCOc1ccc(cc1c2nc(c(s2)C(=O)[O-])CC)Cl C11952178
CCN(CC)c1ccc(cc1)/C=C/c2nc(c(s2)C(=O)[O-])c3ccccc3 C13026418
Cc1ccc(cc1)Cn2c(c(c(n2)C)/C=N/Nc3cccc(c3)C(=O)[O-])Cl C13350120
c1cc(ccc1/C=N/Nc2ccc(cc2)OC(F)(F)F)C(=O)[O-] C13459891
CC(C)(C)[C@@H]1CCc2c(sc3c2[C@H](CC(=O)N3)c4ccc(cc4)C(=O)[O-])C1 C15107621
CC(C)C(=O)Nc1c(c2c(s1)CCCCCCCCCC2)C(=O)[O-] C04154533
Cc1ccc(cc1/N=N/c2[nH]c(c(n2)c3ccccc3)c4ccccc4)C(=O)[O-] C18191775
c1cc(ccc1Cc2c(nc(nn2)SCc3ccc(cc3)Cl)[O-])Cl C16806792
CCCc1cc(nc(n1)SCc2coc(n2)c3ccc(cc3)C)[O-] C25479580
CCOc1cc(cc(c1[O-])[N+](=O)[O-])/C=N\Nc2ccc(cc2)Br C30750348
CCc1c(c(nc(n1)SCC(=O)N(c2ccccc2)c3ccccc3)[O-])C C03855693
CCCCCc1c(nc(nc1[O-])SCc2cc(ccc2C)C)C C02191061
CCCCSc1[nH]c(=O)c(c(n1)[O-])C(c2ccccc2)c3ccccc3 C09334999
Cc1cc(cc(c1)OCCSc2nc(c(c(n2)[O-])Cc3ccccc3)C)C C04625642
CC[C@@H](C)c1ccc(cc1)n2c(nnc2[S-])CSCc3ccccc3 C17075806
CC(C)COc1ccc(cc1)c2[nH]c(=O)c(c(n2)[O-])Cc3ccccc3Cl C35288367
CC(=C)COc1ccc(cc1)c2[nH]c(=O)c(c(n2)[O-])Cc3ccccc3Cl C35288424
Cc1ccc(cc1)Cc2c(nc(nn2)Nc3ccc(cc3C)C)[O-] C05154386
CCOc1ccc(cc1)Cc2c(nc(nn2)Nc3cc(ccc3C)C)[O-] C05154400
Cc1cc(c(c(=O)o1)C2=Nc3ccccc3N[C@H](C2)/C=C/c4ccccc4)[O-] C36619602
CCc1ccc(cc1)Cc2c(nc(nc2[O-])SCCC(C)C)C C25497969
CCCCOc1ccc(cc1)c2nnc(n2Cc3ccccc3)[S-] C05737008
c1cc(ccc1/C(=C(\C#N)/C(=O)N2CCCC2)/[O-])SC(F)(F)F C48989749
CCc1cc(nc(n1)S[C@H](C)C(=O)/N=c/2\[nH]c3ccc(cc3s2)C)[O-] C41626281
CC(C)CCOc1ccc(cc1)/C(=C(\C#N)/C(=O)NC2CCCCC2)/[O-] C50681045
CC(C)c1ccc(cc1)c2nc(cs2)/C(=C(/C#N)\C(=O)NC3CCCC3)/[O-] C51653778
CCCCc1ccc(cc1)[N-]C2=NC(=O)[C@H](S2)Cc3ccc(c(c3)Cl)C C05869455
CCc1ccc(cc1)/N=C\2/C(=C(/C(=C/c3ccc(o3)C)/S2)[O-])C(=O)OCC C59247711
CC1=C([C@@H](C2=C(CC(CC2=N1)(C)C)[O-])c3ccco3)C(=O)OC4CCCCC4 C02940897
Cc1ccc(o1)[C@@H]2C3=C(CCCC3=NC(=C2C(=O)OC4CCCCCC4)C)[O-] C00781678
Cc1cccc(c1)N/C(=N/c2cc3c(cc2OC)c4ccccc4o3)/[S-] C13479183
Cc1c(sc(n1)COc2ccc(cc2)C(C)(C)CC(C)(C)C)C(=O)[O-] C64872531
CC(C)(C)OC(=O)Nc1cccc(c1)c2cc(cc(c2)C(F)(F)F)C(=O)[O-] C65355377
CC(C)(C)c1ccc(c(c1)C(C)(C)C)OCC(=O)Nc2ccc(cc2)C(=O)[O-] C66145821
Cc1cccc(c1)c2nnc(n2CC(=O)O[C@H]3CC[C@@H]4CCCC[C@@H]4C3)[S-] C55550789
CC(C)C1=C[C@@]23CC[C@H]4[C@@]([C@@H]2C[C@@H]1[C@@H]5[C@@H]3C(=O)N(C5=O)c6ccccc6)(CCC[C@@]4(C)C(=O)[O-])C C04410161
CCC(C)(C)[C@@H]1CCc2c(c3cc(ccc3o2)NS(=O)(=O)c4ccc(cc4)C(=O)[O-])C1 C08439335
c1ccc(c(c1)[C@@H]2[C@H]3C[C@@H]([C@@H]([C@@H]3c4cc(ccc4N2)C(=O)[O-])Cl)Sc5ccccc5[N+](=O)[O-])F C06445645
C[C@]12CCCC[C@H]1CC[C@H]3[C@@H]2CC[C@]4([C@@H]3CC[C@@]4(C/N=C/c5cc(ccc5[O-])[N+](=O)[O-])O)C C09046129
C[C@@H]1CCCC[C@@H]1n2c(nnc2SCc3c4c(cccc4sc3C(=O)[O-])F)c5cccnc5 C13255827
C=CCn1c(=O)c2cc3ccccc3cc2nc1SCc4c5c(cccc5sc4C(=O)[O-])F C13401810
c1ccc(cc1)[C@H]2[C@@H]3C[C@H]([C@H]([C@@H]3c4cc(ccc4N2)C(=O)[O-])Cl)Sc5ccccc5[N+](=O)[O-] C13600790
CC1(CCC(c2c1cc-3c(c2)C(Cc4c3n(cc4c5ccc(cc5)C(=O)[O-])Cc6cccnc6)(C)C)(C)C)C C13742714
c1ccc2c(c1)c(c3c(n2)/C(=C/c4ccc(cc4)OC([C@H](C(F)(F)F)F)(F)F)/CCC3)C(=O)[O-] C16045098
c1ccc2c(c1)ccc3c2[C@H](C4=C(Oc5ccccc5C4=N3)[O-])/C=C/c6ccccc6[N+](=O)[O-] C10004256
c1ccc2c(c1)C(=C(C2=Nc3ccc(cc3)Br)c4ccc(cc4)C(F)(F)F)[O-] C20178527
COC(=O)c1c2c(sc1NC(=O)[C@H]3CCCC[C@H]3C(=O)[O-])CCCCCCCCCC2 C20220621
CC1(CC2=C([C@H](C3=C(CC(CC3=N2)(C)C)[O-])c4ccc(c(c4)OC)OCc5ccc(cc5)Cl)C(=O)C1)C C08424662
CCCCOc1ccc(cc1)c2nc3c4c5c(sc4nc(n3n2)[O-])C[C@@H](CC5)C(C)(C)C C27516881
c1ccc2c(c1)c(cc(c2O)Br)[N-]S(=O)(=O)c3cc(c(cc3Cl)Cl)Cl C28463755
Cc1ccc2c(c1)cc(c(n2)Cl)/C=N/N3[C@H]([N-]/C(=C\c4ccccc4Cl)/C3=O)c5ccccc5 C28617415
CCOc1cc(cc(c1[O-])/C=N/c2ccc(cc2)c3nc4c(cccc4o3)C)Br C02067344
CCC1=C([C@H](N2C(=CSC2=N1)/C=C(/N3CCCC[C@@H]3C)\[O-])c4ccccc4F)C(=O)OC C34923089
Cc1ccc(c(c1)C(=O)C2=C(C(=O)N([C@@H]2c3ccc(cc3)C(C)(C)C)c4nc5ccc(cc5s4)C)[O-])C C34954949
CCN\1C(=O)/C(=C/c2ccc(o2)c3ccc(cc3)Cl)/S/C1=N\c4cccc(c4)C(=O)[O-] C35656388
CCOC(=O)C1=C(N=C2N([C@@H]1c3ccc(cc3C)C)C(=CS2)/C=C(/N4CCCC[C@@H]4C)\[O-])C C35969645
Cc1ccc(cc1)[C@@H]2C(=C(N=C3N2C(=CS3)/C=C(/N4CCCC[C@@H]4C)\[O-])C)C(=O)OC(C)C C35969913
C[C@@H]1CCCCN1/C(=C/C2=CSC3=NC(=C([C@H](N23)c4ccc(cc4)C(C)C)C(=O)OC)C)/[O-] C35970414
Cc1ccc(c(c1)C)[C@H]2C(=C(N=C3N2C(=CS3)/C=C(/Nc4ccc(cc4)F)\[O-])C)C(=O)OC C36053655
COc1ccc(cc1)[C@]2(N=C(C(=C3N2c4ccccc4S3)c5nc6ccccc6s5)[O-])C(F)(F)F C03220759
CC[C@H](C)c1ccc(cc1)N2C(=O)/C(=C\c3cn(c4c3cccc4)Cc5ccc(cc5)C)/C(=O)N=C2[O-] C36559504
Cc1ccccc1n2c3c(c(n2)C)[C@@H](N4C=C(C=C(C4=N3)Cl)Cl)c5ccc(cc5)C(=O)[O-] C03293411
CC(C)c1ccc(cc1)Nc2cnn(c(=O)c2Cl)C34C[C@@H]5C[C@H](C3)CC(C5)(C4)CC(=O)[O-] C08670609
C[C@H]1CCC[C@]2([C@@H]1CC[C@@]3([C@@H]2[C@@H](C[C@@H]\4[C@@]3(C[C@@H](/C4=C(\CCC=C(C)C)/C(=O)[O-])OC(=O)C)C)O)C)C C38654149
Cc1cc(c(cc1Cl)Cl)S(=O)(=O)[N-]c2ccc3c(c2)OCC(C(=O)N3CC(C)C)(C)C C38710728
CCc1ccc(cc1)N2[C@H](NC(=O)C(=C2[S-])C#N)c3ccc(o3)c4ccc(cc4Cl)Cl C39887254
CCCCc1ccc(cc1)N2[C@@H](NC(=O)C(=C2[S-])C#N)c3ccc(o3)c4cccc(c4)Cl C39887353
CCCCc1ccc(cc1)N2[C@H](NC(=O)C(=C2[S-])C#N)c3ccc(o3)c4ccc(cc4)C C39887358
Cc1ccc(c(c1)N2[C@H](NC(=O)C(=C2[S-])C#N)c3ccc(o3)c4cc(ccc4Cl)Cl)C C39887470
c1cc(ccc1CSc2nnc(s2)/N=C(/C(=C/c3ccc(cc3Cl)Cl)/C#N)\[O-])Cl C39997392
CC[C@H](C)c1ccc(cc1)N2C(=O)/C(=C/c3cn(c4c3cccc4)Cc5ccccc5C)/C(=NC2=O)[O-] C02226047
CCOc1ccc(cc1)c2cc(=O)c3c(oc(c3c(c2/N=N/c4ccc(cc4)Br)[O-])C)C C09033531
c1ccc(cc1)N\2C(=CS/C2=C(/C#N)\c3[n-]c4ccccc4n3)c5ccc(cc5)Br C08636636
Cc1c(c(n2c3ccccc3nc2c1C#N)[O-])/C=N/c4ccc(cc4C(F)(F)F)N5CCCCC5 C16249481
CC1(Cc2c(sc3c2c(nc(n3)SCC(=O)c4ccc(cc4)Br)[O-])CS1)C C09464119
CCO/C(=C/1\C(=O)/C(=C/c2cn(c3c2cccc3)Cc4ccccc4F)/S\C1=N/c5ccc(cc5)C)/[O-] C59247323
Cc1ccc(cc1)SCc2cc(nc(n2)SCC(=O)N3c4ccc(cc4[C@@H](CC3(C)C)C)C)[O-] C59397957
Cc1cc(c(c(c1)/N=C/c2cc(cc(c2O)I)Cc3ccccc3Cl)[O-])C C59401228
c1cc(ccc1CSc2nc3ccc(cc3s2)/N=C/c4cc(ccc4[O-])[N+](=O)[O-])Cl C59501362
Cc1cc(c(n1c2ccc3ccccc3c2)C)/C=C/4\C(=O)N(/C(=N\c5ccc(cc5)C(=O)[O-])/S4)C C59597593
Cc1ccc(cc1)NC(=O)c2c3c(sc2n4c(cc(c4C)/C=N/c5ccc(cc5)C(=O)[O-])C)CCCC3 C59678499
c1ccc(c(c1)NC(=O)C[C@H]2C(=O)N=C(S2)[N-]N=C3CCCCCCCCCCC3)Br C22505704
C[C@H]\1CCCCCCCCCC/C1=N\[N-]C2=NC(=O)[C@H](S2)CC(=O)Nc3ccccc3Br C22506247
Cc1ccc(cc1)[C@H]2[C@H]3C(=NC(=NC3=O)SCc4cccc(c4)Cl)N=C5C2=C(CC(C5)(C)C)[O-] C63447991
Cc1ccc(cc1C)NC(=O)CSC2=C([C@H](C3=C(CCCC3=N2)[O-])c4ccc(cc4)C(C)C)C#N C13174824
CC(C)(C)[C@H]1C(=C([P@@](=O)(O1)[O-])C(C)(C)C)Br C01642275
Cc1cc(c(c(c1/C(=C(/C)\C(=O)[O-])/OC)C)Br)C C01610642
c1cc(cc(c1)F)COc2ccc(cc2Cl)/C=C/C(=O)[O-] C00479900
c1ccc2c(c1)nc(s2)/C(=C/c3cccc(c3)F)/SCC(=O)[O-] C07911877
c1ccc(cc1)[C@@H]2C[C@]2(c3ccccc3)c4nc(cs4)C(=O)[O-] C11833187
Cc1c(sc(n1)[C@@]2(C[C@@H]2C)c3cccc(c3)Cl)C(=O)[O-] C11884188
c1ccc(cc1)[C@H]2C[C@]2(c3ccc(cc3)F)c4nc(cs4)C(=O)[O-] C11885679
c1ccc(cc1)Cn2cc(c3c2cccc3)[C@H](CC(=O)[O-])c4ccsc4 C06816267
CC1(CC(=C(C(=O)C1)/C=N/CC(c2ccccc2)c3ccccc3)[O-])C C04955264
c1c(cnc(c1Cl)/C(=C/C(=O)C(F)(F)F)/[O-])C(F)(F)F C04024756
CC/C(=N\C1Cc2ccccc2C1)/C3=C(C[C@@H](CC3=O)c4cccs4)[O-] C21345000
CCc1ccc(s1)CSc2nc(c(s2)CC(=O)[O-])C C21811414
COc1c(cc(c(c1Br)[O-])CC#N)Br C22004759
Cc1cc(cc2c1ncc(c2C(F)(F)F)C(=O)[O-])Br C22156797
c1ccc(cc1)[C@H](C(F)(F)F)O[P@](=O)(c2ccccc2)[O-] C23279750
c1cc(c(c(c1F)F)F)S(=O)(=O)[N-]c2cc(cc(c2)F)F C28794351
C[C@@H]1CC[C@]2([C@@H]([C@@]1(C)CC/C(=C/C(=O)[O-])/C)CC(=O)C=C2C)C C35465092
c1cc(ccc1c2ccc(n2C3CC3)C(=O)[O-])Br C36917710
c1ccc2c(c1)c(c(s2)C(=O)[O-])COCC(C(F)F)(F)F C37337412
Cc1cccc(c1)/C=C/C(=O)c2cc(ccc(=O)c2[O-])Br C04667448
c1ccc(c(c1)CCS(=O)(=O)[N-]c2ccccc2Br)F C36149159
c1ccc(c(c1)[N-]S(=O)(=O)c2cccs2)Br C00241838
C[C@H]1CCC[C@](C1)(C(=O)[O-])Sc2nc3ccccc3s2 C41975321
C[C@@](c1ccc(cc1)Br)(C(=O)[O-])Sc2ccccn2 C41978405
C[C@](c1ccccc1Br)(C(=O)[O-])SCc2ccco2 C41982794
C[C@@](c1ccncc1)(C(=O)[O-])Sc2ccccc2Br C41983132
Cc1cc(nc(n1)SCc2ccc(cc2F)Br)[O-] C42209053
Cc1ccc(c(c1)[N-]S(=O)(=O)c2c(ccs2)Br)F C42350503
C=C(COc1c(cccc1Br)/C=C/C(=O)[O-])Br C42412596
c1cc(c(c(c1)F)F)[N-]S(=O)(=O)c2ccc(s2)Br C42412936
Cc1c(sc(n1)[S-])CC(=O)N(C)[C@H]2CCc3c2cccc3 C42639085
C[C@@H]1c2ccsc2CCN1c3cccc(c3C(=O)[O-])Cl C42770697
c1ccc(cc1)[C@H](c2[n-]c3cc(cnc3n2)Br)Cl C43460986
Cc1cc(nc(n1)SCc2ccc(s2)Br)[O-] C43682082
C[C@@H]1c2ccsc2CCN1Cc3c(ccs3)/C=C/C(=O)[O-] C43685963
c1ccc(c(c1)CN2CCc3c(ccs3)[C@H]2C(=O)[O-])Br C44592364
CCc1ccc(s1)S(=O)(=O)[N-]c2ccc(cc2Cl)F C48652799
Cc1c(sc(n1)[S-])CC(=O)N2CCC[C@H]2c3ccccc3 C54772002
C[C@](CCOC)(C(=O)[O-])Sc1cccc(c1)Br C55309036
Cc1c(c2ccccc2n1C3(CCCC3)C(=O)[O-])Br C55331911
CCC(C)(C)c1ccc(cc1)O[C@]2(CCCSC2)C(=O)[O-] C61588953
c1cc(cc(c1)I)O[C@@]2(CCCSC2)C(=O)[O-] C61589232
C[C@](c1ccc(c(c1)Br)F)(C(=O)[O-])SCCOC C61690580
c1cc(c(cc1Br)n2c(nnc2[S-])C3CC3)Cl C61692090
c1cc(c2c(c1)sc(c2CSC3CCOCC3)C(=O)[O-])F C62053408
c1ccc2c(c1)nc(s2)S[C@H](CC(=O)[O-])C(F)(F)F C62764472
C[C@H]1CC[C@@H]([C@@H](C1)Sc2nc3ccccc3s2)C(=O)[O-] C62764488
Cc1c(sc(n1)[S-])CC(=O)N2CC3C[C@H]4C[C@@H](C3)CC2C4 C65924775
CCN(Cc1ccc(s1)Br)C(=O)c2cccnc2[S-] C66351838
c1ccc2cc(ccc2c1)S(=O)(=O)[N-]c3cccc(c3F)F C67124782
C[C@H](CCC(=O)[O-])[C@@H]1CC[C@@H]2[C@@]1(C(=O)C[C@@H]3[C@@H]2CCC4=CC(=O)CC[C@@]34C)C C04531991
c1ccc2c(c1)nc(s2)/C(=C/c3ccc(cc3)N4CCCCC4)/SCC(=O)[O-] C07367546
c1ccc(c(c1)c2ccc(o2)c3cc(c4cc(ccc4n3)F)C(=O)[O-])Br C12042422
c1ccc2c(c1)N(C[C@@H](O2)C(=O)[O-])C(=O)c3cc4c(s3)CCCCC4 C13435854
Cc1c(c(nc(n1)c2cc(ccc2F)Br)[S-])C(=O)OC C20557710
c1ccc2c(c1)cccc2c3cc(n4c(n3)cc(n4)C(=O)[O-])C(F)(F)F C20616703
CN(C)c1ccc(cc1)[C@@H]2CC(=C(C(=O)C2)/C=N/C3Cc4ccccc4C3)[O-] C21344952
Cc1c(c(nc(n1)c2cc(ccc2Br)F)[S-])C(=O)OC C21790187
CCn1c(nnc1[S-])COc2ccc(cc2C(C)C)Br C26469277
Cc1cc(c(c(=O)o1)C(=O)/C=C/c2ccc(cc2)I)[O-] C28296445
COCCCn1c(nnc1[S-])c2cc(c(s2)Br)Br C02788983
Cc1c(c(nc(n1)c2cc(cc(c2)Br)F)[S-])C(=O)OC C37034405
c1cc(cc(c1)I)n2c(nnc2[S-])c3cccnc3 C37335912
c1cc(cc(c1)Br)S(=O)(=O)[N-]c2ccc(c(c2)Cl)C#N C37384244
c1csc(n1)[N-]S(=O)(=O)c2c(cc(cc2Cl)Br)Cl C37387068
c1ccc(cc1)OCCn2c(cc3c2c(cs3)Br)C(=O)[O-] C37525029
c1cc(ccc1[N-]S(=O)(=O)c2cnc(s2)Cl)SC(F)F C38105221
CCN1C(=O)/C(=C/c2cn(c3c2cccc3)Cc4c(cccc4Cl)F)/N=C1[S-] C39556537
C[C@H](CCC(=O)[O-])[C@H]1CC[C@H]2[C@@]1(C(=O)C[C@@H]3[C@@H]2CC[C@@H]4[C@@]3(CCC(=O)C4)C)C C39942671
c1cc(c(cc1C(=O)[O-])I)OCC2CCOCC2 C39951855
Cc1ccc(cc1F)C(=O)C2=C(C(=O)N([C@H]2c3cccc(c3)Cl)CC=C)[O-] C40028921
CC[C@@H]1COCCN1[C@@](CC)(c2ccc(cc2)Br)C(=O)[O-] C41881585
C[C@](c1ccccc1Br)(C(=O)[O-])Oc2ccc(cc2)C#N C41946420
c1cc(ccc1c2nccs2)[N-]S(=O)(=O)c3ccc(s3)Br C42266849
Cn1c(c(c(n1)C(F)(F)F)/C=C/C(=O)[O-])Sc2ccc(cc2)F C44214460
Cc1ccc(cc1)[C@@H]2CC(=NN2/C(=C/SC3=NCCS3)/[O-])c4cccs4 C44809932
c1cc(c(cc1[N-]S(=O)(=O)c2c(ccs2)Br)C#N)Cl C48440896
CC[C@@H]1CO[C@@H](CN1c2cc(ccc2/C=C/C(=O)[O-])Br)C C48916203
c1cc(oc1)/C(=C(/C#N)\C(=O)c2cc3cc(ccc3o2)Br)/[O-] C49201498
C[C@@H](c1cccc(c1)Br)n2c(nnc2[S-])c3ccccn3 C49569230
CCOC(=O)[C@]1(c2cc(ccc2N=C([N-]1)C(F)(F)F)Cl)C(F)(F)F C04786002
CCOC(=O)C1=C(N=C([N-][C@@H]1c2ccc(cc2)Br)SC)C C05444351
CCOC(=O)C1=C(N=C([N-][C@H]1c2ccc(cc2)Br)SC)C C05444352
c1cc(ccc1CC#N)[N-]S(=O)(=O)c2cc(sc2Cl)Cl C29967201
CCN([C@H](C)c1cc2ccccc2o1)C(=O)Cc3c(nc(s3)[S-])C C55605296
Cc1ccc(c(c1)Br)S(=O)(=O)[N-]c2cccc(c2)c3nccs3 C58365920
Cc1ccc(cc1F)[N-]S(=O)(=O)c2cccc(c2)OC(F)(F)F C24244716
c1ccc(c(c1)[N-]S(=O)(=O)c2cccs2)N3CCc4c(ccs4)C3 C60378602
CN(C)c1ccc(cc1)/C=C(/c2nc3ccccc3s2)\SCC(=O)[O-] C26763862
c1cc(ncc1[N-]S(=O)(=O)c2ccc(s2)Br)Br C62194179
c1ccc(c(c1)CCS(=O)(=O)[N-]c2cccc(c2)N3CCCCC3)F C62322770
c1cc(cc(c1)S(=O)(=O)c2cnc3c(c2[O-])cc(cc3F)Cl)F C15829510
CC1=C([C@@H](C2=C(CCCC2=N1)[O-])c3cccs3)C(=O)N4CCCCC4 C01125227
c1cc(cc(c1)Cl)[C@@H]2C[C@@H]2/C(=N/S(=O)(=O)c3ccc(s3)Cl)/[O-] C50204639
c1c(nc(s1)C2CC2)/C=C(\c3nc(c4c5c(sc4n3)CCC5)[O-])/Cl C66406548
c1ccc(cc1)[C@@H]2C[C@H]2/C(=N/S(=O)(=O)c3ccc4ccccc4c3)/[O-] C66503720
C[C@H](C/C(=N/S(=O)(=O)c1cc(sc1Cl)Cl)/[O-])C(C)(C)C C66723127
c1cc(ncc1[N-]S(=O)(=O)c2cc(c(cc2F)F)Br)Cl C67244171
c1ccc(cc1)/C=C/S(=O)(=O)/N=C(/C2(CC2)c3cccc(c3)C(F)(F)F)\[O-] C67600231
CCS[C@H](C(C)C)/C(=N/S(=O)(=O)c1cc(sc1Cl)Cl)/[O-] C67600634
C[C@@H](CCc1nc2ccccc2s1)[C@H]3CC[C@@H]4[C@@]3(CC[C@@H]5[C@@H]4CC[C@H]6[C@@]5(CC[C@@H](C6)OCCC(=O)[O-])C)C C08386034
Cc1cccc(c1)COc2ccc(cc2)C(=O)C3=C(C(=O)N([C@H]3c4ccc(cc4)N(C)C)Cc5ccco5)[O-] C18158711
c1ccc2c(c1)OC(O2)(C(Cl)(Cl)Cl)/N=C(\C(F)(F)F)/[N-]c3ccc(cc3)SC(F)F C12524271
c1ccc(cc1)CSc2nnc(s2)SCC(=O)N/N=C/c3cc(cc(c3[O-])Br)Br C01869283
CCCCOc1cccc(c1)[C@H]2C(=C(C(=O)N2c3nc4c(cc(cc4s3)C)C)[O-])C(=O)c5ccncc5 C33374648
CCCCCOc1cccc(c1)[C@@H]2C(=C(C(=O)N2c3nc4c(cc(cc4s3)C)C)[O-])C(=O)c5ccncc5 C16807378
CCCCOc1cccc(c1)[C@@H]2C(=C(C(=O)N2c3nc4ccc(cc4s3)Cl)[O-])C(=O)c5ccco5 C33517300
CCCCOc1ccc(cc1)[C@H]2C(=C(C(=O)N2c3nc4c(cc(cc4s3)C)C)[O-])C(=O)c5ccncc5 C33770498
CCCOc1cccc(c1)C(=O)C2=C(C(=O)N([C@H]2c3ccc(cc3)N(C)C)c4nc5ccc(cc5s4)C)[O-] C33790248
CCCCCOc1ccc(cc1)[C@@H]2C(=C(C(=O)N2c3nc4ccc(cc4s3)F)[O-])C(=O)c5ccc(o5)C C34918098
CCCCOc1cccc(c1)C(=O)C2=C(C(=O)N([C@H]2c3ccc(o3)C)c4nc5c(cc(cc5s4)C)C)[O-] C34942808
CCCCCOc1cccc(c1)[C@@H]2C(=C(C(=O)N2c3nc4ccc(cc4s3)C)[O-])C(=O)c5ccccc5 C35264116
Cc1c(sc(n1)N2[C@H](C(=C(C2=O)[O-])C(=O)/C=C/c3ccccc3)c4cccc(c4)Cl)C(=O)OCC=C C35420694
Cc1cc(c2c(c1)sc(n2)N3[C@@H](C(=C(C3=O)[O-])C(=O)/C=C/c4ccccc4)c5cccc(c5)OCC=C)C C35421857
CCOc1cc(ccc1OCc2ccc(cc2)Cl)/C=C\3/C(=O)N(/C(=N\c4ccc(cc4)C(=O)[O-])/S3)C C35656348
CCOC(=O)C1=C(N=C2N([C@H]1c3ccccc3Cl)C(=CS2)/C=C(/N4CCOCC4)\[O-])C(F)(F)F C35693004
Cc1ccccc1[C@@H]2C(=C(N=C3N2C(=CS3)/C=C(/NCc4ccncc4)\[O-])C)C(=O)OCc5ccccc5 C35696929
CCC1=C([C@@H](N2C(=CSC2=N1)/C=C(/NC[C@H]3CCCO3)\[O-])c4ccc(cc4)C(F)(F)F)C(=O)OC C35701132
CCOC(=O)C1=C(N=C2N([C@H]1c3ccc(cc3)C(C)C)C(=CS2)/C=C(/NCC(C)C)\[O-])C(F)(F)F C35705153
Cc1ccc(c(c1)[C@H]2C(=C(N=C3N2C(=CS3)/C=C(/NCCOC)\[O-])C(F)(F)F)C(=O)OC(C)C)C C35705407
CCOC(=O)C1=C(N=C2N([C@H]1c3cccc(c3)C)C(=CS2)/C=C(/NCc4ccncc4)\[O-])c5ccccc5 C36050022
CCN(CC)C(=O)C1=C(N=C2N([C@@H]1c3ccc(cc3)F)C(=CS2)/C=C(/NCc4ccc(cc4)F)\[O-])C C36052613
CC[C@@H](C)N/C(=C/C1=CSC2=NC(=C([C@@H](N12)c3ccccc3Cl)C(=O)OCc4ccccc4)C)/[O-] C36052957
CC1=C([C@@H](N2C(=CSC2=N1)/C=C(/N(C)C3CCCCC3)\[O-])c4ccc(cc4)C(C)C)C(=O)OCC=C C36053257
CC1=C([C@@H](N2C(=CSC2=N1)/C=C(/NCC(C)C)\[O-])c3cccc(c3)OCc4ccccc4)C(=O)OCC=C C36058673
CC1=C([C@@H](N2C(=CSC2=N1)/C=C(/NCc3cccnc3)\[O-])c4ccc(cc4)Cl)C(=O)OC(C)(C)C C36061350
CC1=C([C@@H](N2C(=CSC2=N1)/C=C(/N(C)Cc3ccccc3)\[O-])c4ccccc4OC)C(=O)OC(C)(C)C C36061456
CCOC(=O)C1=C(N=C2N([C@@H]1c3cccc(c3)Cl)C(=CS2)/C=C(/N4CCOCC4)\[O-])c5ccccc5 C36063132
Cc1ccc(c(c1)C)[C@@H]2C(=C(N=C3N2C(=CS3)/C=C(/NCc4ccco4)\[O-])C)C(=O)OCc5ccccc5 C36063561
CCN(CC)C(=O)C1=C(N=C2N([C@@H]1c3cccc(c3)OC)C(=CS2)/C=C(/NCc4ccc(cc4)F)\[O-])C C36063660
CC(C)c1ccc(cc1)[C@@H]2C(=C(N=C3N2C(=CS3)/C=C(/NC(C)C)\[O-])C(F)(F)F)C(=O)OC(C)C C36065060
CC(C)c1ccc(cc1)[C@@H]2C(=C(N=C3N2C(=CS3)/C=C(/N4CCCC4)\[O-])C(F)(F)F)C(=O)OC(C)C C36065068
CC[C@H](C)c1ccc(cc1)N2C(=O)/C(=C\c3cn(c4c3cccc4)CCOc5ccccc5)/C(=O)N=C2[O-] C36550222
CCc1ccc(cc1)N2C(=O)/C(=C\c3cn(c4c3cccc4)CCOc5ccccc5Cl)/C(=O)N=C2[O-] C36558972
C[C@H](CCc1nc2ccccc2o1)[C@H]3CC[C@@H]4[C@@]3(CC[C@@H]5[C@@H]4CC[C@H]6[C@@]5(CC[C@@H](C6)OCCC(=O)[O-])C)C C39931432
CC(C)CCOc1ccc(cc1OC)/C=C(\C#N)/C(=N/c2nnc(s2)SCc3ccc(cc3)F)/[O-] C39997715
CCCOc1ccc(cc1C)C(=O)C2=C(C(=O)N([C@H]2c3ccc(cc3)F)c4nnc(s4)SCC)[O-] C40000191
CCCCN1[C@H](C(=C(C1=O)[O-])C(=O)c2ccc3c(c2)C[C@@H](O3)C)c4ccc(c(c4)OCC)OCCCC C40096066
CCCCCOc1cccc(c1)[C@@H]2C(=C(C(=O)N2CCO)[O-])C(=O)c3cccc(c3)OCc4ccc(cc4)C C40109138
CCN(C)/C(=C/C1=CSC2=NC(=C([C@H](N12)c3ccc(cc3)C(C)C)C(=O)OC(C)C)C(F)(F)F)/[O-] C40401167
c1ccc(cc1)COc2cccc(c2)[C@H]3c4c([nH]nc4C(=O)N3Cc5ccco5)c6cc(ccc6[O-])Cl C39898786
CC(C)OCCCN1[C@@H](c2c([nH]nc2C1=O)c3cc(ccc3[O-])Cl)c4cccc(c4)Oc5ccccc5 C39899295
CCc1ccc(cc1)OC(=O)c2c(c\3c(o2)CCC/C3=N\N=C(\C(C(C(F)(F)F)(F)F)(F)F)/[O-])C C40823315
CC(C)(C)c1ccc(cc1)COc2ccccc2/C=C/3\C(=O)N(C(=S)S3)[C@H](c4ccccc4)C(=O)[O-] C40936426
c1ccc2c(c1)c(c3ccccc3c2Cl)C[C@H](C(=O)[O-])NC(=O)OCC4c5ccccc5-c6c4cccc6 C44321324
Cc1c(n2cc(ccc2n1)Br)C[C@H](C(=O)[O-])NC(=O)OCC3c4ccccc4-c5c3cccc5 C44322792
COc1ccc(cc1)[C@H]2CC(=C(/C(=N/Cc3ccc(c(c3)Cl)Cl)/C2)C(=S)Nc4ccccc4)[O-] C58840117
CCN(CC)c1ccc(cc1)[C@H]2[C@@H]3C(=NC(=NC3=O)SCc4ccccc4Cl)N=C5C2=C(CCC5)[O-] C39731597
CCN(CC)c1ccc(cc1)[C@H]2[C@H]3C(=NC(=NC3=O)SCc4ccccc4Cl)N=C5C2=C(CCC5)[O-] C39731603
CC1(CC(=C2[C@H](C(=C(N=C2C1)SCc3ccc(cc3)Cl)C#N)c4cc(c(c(c4)OC)OC)OC)[O-])C C09088374
CC(C)(C)c1ccc(cc1)[C@@H]2C(=C(C(=O)N2Cc3ccco3)O)C(=O)c4cc5ccccc5o4 C00702988
Cc1ccc(cc1)c2c(c(=O)c3cc(cc(c3o2)C)C)OCC(=O)c4ccc(cc4)NC(=O)C C01287345
Cc1ccc(cc1C)c2c(sc3c2c(=O)n(cn3)CC(=O)Nc4ccc(cc4)OC(C)C)C C09040992
Cc1ccc(cc1)CSc2c3c(nc(n2)c4ccccc4OC)Oc5c(ncc(c5C3)CO)C C09116346
Cc1ccc(cc1)c2nc3c(c(n2)SCc4cccc(c4)OC)Cc5c(cnc(c5O3)C)CO C09116381
Cc1ccc(cc1C)n2c3c(c(c(c(n3)C)CCC(=O)Nc4cccc(c4)C(=O)C)C)c(n2)C C09408508
c1ccc(cc1)[C@@H]2CC(=NN2c3ccc(cc3)/C=N/NC(=O)c4ccncc4)c5ccccc5 C09462890
C[C@H]1CCc2c(sc3c2c(=O)n(c(n3)S[C@@H](C)C(=O)NC4CCCC4)Cc5ccco5)C1 C09533319
CC[NH+]1Cc2c(c3ccccc3nc2/C(=C/c4cc(c(c(c4)Cl)OCC)OC)/C1)C(=O)[O-] C09584354
CCN(C1CCCCC1)S(=O)(=O)c2ccc(cc2)C(=O)Nc3nc4c(s3)C[C@@H](CC4)C C09624570
Cc1ccc(c(c1)Cl)NC(=O)CSc2nnc(n2[C@H]3CCCC[C@H]3C)c4cccnc4 C02622961
Cc1cc(c(cc1C(=O)C)C(C)C)OC(=O)N[C@@]2(Oc3ccc(cc3O2)Cl)C(F)(F)F C01470938
c1ccc(cc1)c2ccccc2OCC(=O)Nc3ccc4c(c3)sc(n4)N5CCOCC5 C12693616
Cc1ccc(cc1C)c2csc3n2c(nn3)SCC(=O)Nc4ccc(cc4)N5CCCC5 C01238054
C[C@@H]1CCc2c(sc3c2c4nnc(n4c(n3)C(C)C)SCC(=O)NCc5cccs5)C1 C13502560
Cc1ccc(cc1)c2nc(cs2)CC(=O)Nc3ccc(cc3)c4csc(n4)N5CCOCC5 C10660602
c1ccc(cc1)[C@H]2CCN(C2)C(=S)Nc3ccc4c(c3)nc(c(n4)c5ccco5)c6ccco6 C01162792
Cc1ccc(o1)[C@H]2C3=C(C[C@H](CC3=O)c4cccc(c4)OC)NC(=C2C(=O)OC5CCCC5)C C09113503
C[C@@H]1CC2=C([C@H](C(=C(N2)C)C(=O)OC3CCCC3)c4c(cccc4Cl)F)C(=O)[C@@H]1C(=O)OC C04767580
CCc1ccc(cc1)C(=O)N2CCN(CC2)c3ccc(cc3)NC(=O)c4cccc(c4OC)C C21124718
CC(C)(C)c1ccc(cc1)[C@@H]2CC(=O)NC3=C2C(=O)C[C@@H](C3)c4cc(c(c(c4)OC)OC)OC C21223508
C[C@@H](C(=O)Nc1cccnc1Cl)OC(=O)c2ccc(s2)c3nc4ccccc4s3 C21248506
c1ccc2c(c1)cccc2S(=O)(=O)NCCc3csc4n3nc(n4)c5cccc(c5)F C21757229
CC(C)C(=O)N1CCN(CC1)c2ccc(cc2Cl)NC(=O)COc3cccc4c3cccc4 C22576462
Cc1nc(no1)CSc2ccccc2C(=O)Nc3ccc(cc3)c4nc5ccccc5s4 C22828525
c1ccnc(c1)S(=O)(=O)Cc2cccc(c2)[C@@H](c3c(c4c(oc3=O)CCCCCC4)O)C5CC5 C27311545
CC[C@H](C(=O)Nc1c(c2c(s1)CCCC2)C(=O)OC)n3c(=O)cc(c4c3c(cc(c4)C)C)C C32527469
CCOC(=O)c1c2c(sc1NC(=O)Cn3c(=O)cc(c4c3c(cc(c4)C)C)C)C[C@@H](CC2)C C32530718
CCCN(CC(=O)N1CCn2cccc2[C@H]1c3ccc(cc3)C)C(=O)Nc4ccc(c(c4)C)C C33371399
C[C@H]1CC2=C([C@@H](C(=C(N2)C)C(=O)OC3CCCCC3)c4cccc(c4)F)C(=O)[C@@H]1C(=O)OC C04763012
COc1ccc(cc1OC)[C@@H]2C[C@@H](CN(C2)C(=O)C3CCCC3)C(=O)Nc4cccc(c4)Cl C34730534
CCCn1c(=O)c2c3c(sc2n(c1=O)CC(=O)Nc4cccc5c4cccc5)CC(=C3CC)C C34733642
CCC1=C([C@@H](N2CCCSC2=N1)c3cccc(c3)NC(=O)c4ccc(cc4)Cl)C(=O)OC C35080549
CCOc1cc(ccc1O)[C@@H]2c3c(=O)c4cc(c(cc4oc3C(=O)N2CCc5ccccc5)C)C C35488701
CC[C@@H](c1ccccc1)N2Cc3cc(ccc3O[C@@H](C2=O)C)NS(=O)(=O)c4ccc(c(c4)F)C C35910059
CC[C@@]1(C(=O)N(C(=O)N1)CC(=O)N(C2CCCCC2)C3CCCCC3)c4ccc(cc4)F C08891508
CCn1c(nnc1SCC(=O)Nc2nc3ccccc3s2)c4ccc(cc4)Br C01122347
Cc1ccc(cc1)/C=C/S(=O)(=O)Nc2ccc(cc2)c3ccc(nn3)N4CCC(CC4)C C38736825
c1cc(c(c(c1)Cl)CSc2nnc(s2)NC(=O)/C=C\c3ccc4c(c3)OCO4)F C39724015
CCC[C@@]1(Cc2ccccc2-c3c1c(=O)n(c(n3)N/N=C/c4ccncc4)c5ccc(cc5)C)C C40036403
Cc1cc(n(n1)[C@@H]2CCS(=O)(=O)C2)NC(=O)/C=C/c3ccc(cc3)SC(F)(F)F C40062754
Cc1ccc(cc1)c2csc(n2)NC(=O)CCSc3nnc4n3c5ccccc5c(c4)C C40170124
CCOc1ccc(cc1OC)[C@@H]2c3c(n[nH]c3C(=O)N2C4CCCCC4)c5ccc(cc5)Cl C40342599
Cc1ccc(c(c1)O[C@H](C)C(=O)Nc2nc(cs2)c3ccc4c(c3)OCCCO4)C(C)C C41004429
CCOc1ccc(cc1OCC)c2csc3c2nc([nH]c3=O)N4CCc5ccccc5C4 C48989253
c1ccc(c(c1)COc2ccccc2/C=N/NC(=O)c3cc4cc(ccc4o3)Br)C#N C59303910
c1cc(ccc1COc2ccc(cc2)/C=N/NC(=O)c3ccc4c(c3)OCO4)Br C59445063
c1ccc2c(c1)nc(s2)c3ccc(o3)C(=O)NC[C@@H](c4ccc(cc4)Cl)N5CCOCC5 C60167343
CSc1cccc(c1)NC(=O)Cn2c3ccccc3c4c2c(=O)n(cn4)Cc5ccccc5 C35399646
Cc1ccc(cc1C)n2c(c(nn2)c3nc(c(s3)C(=O)NC[C@@H](C)c4ccccc4)C)C C64998704
Cc1cc(c(c2c1CC[C@H](C2)[C@H](C)C(=O)N3CCCCC3)C)OCC(=O)[O-] C04222652
Cc1cc(ccc1n2c(cc(c2C)/C=N/c3ccc(cc3)C#N)C)C(=O)[O-] C01093459
CC(=C)C[C@H]1[C@@]23C=C[C@@H](O2)[C@H]([C@H]3C(=O)N1c4cccc5c4cccc5)C(=O)[O-] C05216979
c1cc(ccc1/N=C/c2cc(cc(c2[O-])[N+](=O)[O-])Br)F C03155830
CC/N=C/1\N(C(=O)/C(=C/c2cc(ccc2Cl)C(=O)[O-])/S1)CC C05523083
c1cc2nc(cn2c3c1c(cc(n3)C(F)(F)F)C(F)(F)F)C(=O)[O-] C00167468
CC(C)(C)OC(=O)N1C[C@@H]([C@H](C1)C(=O)[O-])c2ccc(cc2)C(F)(F)F C02382441
CC(C)(C)OC(=O)N1C[C@@H]([C@@H](C1)C(=O)[O-])c2ccc(c(c2)Cl)Cl C08699252
CC(C)(C)OC(=O)N1C[C@@H]([C@H](C1)C(=O)[O-])c2ccc(c(c2)Cl)Cl C08699254
c1ccc(cc1)Oc2ccc(cc2)[C@H]3[C@H](Oc4ccccc4O3)C(=O)[O-] C11799951
Cc1cc(c(n1c2ccc(cc2)N(C)C)C)/C=N/c3ccc(cc3)C(=O)[O-] C01095214
c1ccc(cc1)c2cc3c(s2)ncnc3SCc4c(cco4)C(=O)[O-] C13416439
CC1CCN(CC1)C(=O)[C@@H](C)Oc2c(cc(cc2Cl)C(=O)[O-])Cl C13423380
CCc1ccc(cc1)S(=O)(=O)[N-]c2ccc(cc2)N3CCN(CC3)C C19924744
CCc1c(nc(nc1[O-])SCC(=O)N2CCCc3c2cccc3)C C05021645
c1cc(cc(c1)Cl)CSc2nc(cc(n2)[O-])CC(=O)N3CCCC3 C23138211
c1cc(ccc1c2ccc(o2)/C=C(\C#N)/C(=N/c3nccs3)/[O-])Cl C23724445
Cc1ccc(cc1)[C@@H]2c3cc(ccc3CCN2C(=O)C(C)C)OCC(=O)[O-] C37280578
Cc1cc(c(c(c1C)S(=O)(=O)N2[C@@H](C(=NC2=S)[O-])CC(C)C)C)C C00631305
CC(C)(C)[C@@H]1CCC2=C3C(=NC(=NC3=O)SCC(=O)[O-])S[C@@H]2C1 C38805982
c1ccc2c(c1)[C@H]3CCCC[C@@H]3N2C(=O)CSc4nccc(n4)[O-] C39439099
CCCc1nnc(s1)/N=C(/C(=C/c2ccc(cc2Cl)Cl)/C#N)\[O-] C39994571
CC(C)c1nnc(s1)/N=C(/C(=C/c2ccc(cc2Cl)Cl)/C#N)\[O-] C39994644
Cc1ccc(cc1)S(=O)(=O)[N-]c2cc(ccc2Cl)N3CCOCC3 C41375474
c1ccc(c(c1)c2nc(on2)[C@@H]3CCCC[C@H]3C(=O)[O-])Br C43560593
c1ccc(c(c1)c2ccc(s2)/C(=C(\C#N)/C(=O)N3CCOCC3)/[O-])F C49099876
Cc1c(cco1)/C(=C(\C#N)/C(=O)c2cn(c3c2cccc3)CC(C)C)/[O-] C49169001
c1cc(oc1)/C(=C(/C#N)\C(=O)COc2ccc(cc2Br)F)/[O-] C49196512
Cc1c(sc(n1)Cc2ccccc2)/C(=C(\C#N)/C(=O)c3ccco3)/[O-] C49212614
Cc1ccsc1/C(=C(\C#N)/C(=O)N2CCN(CC2)c3ccccc3F)/[O-] C50907137
c1ccc(c(c1)c2nc(c(o2)[O-])/C=N/c3ccccn3)Br C13120599
c1cc(ccc1CS(=O)(=O)[N-]c2nnc(s2)C3CCCCC3)Cl C59244760
CN(C)c1ccc(cc1)/C=C(/C#N)\c2nc3cc(ccc3c(n2)[O-])Cl C33573697
CCSC1=NC(=O)[C@H]2[C@@H](C3=C(CCCC3=NC2=N1)[O-])c4ccc(cc4)C C39730797
C[C@@H](c1ccccc1Cl)SCc2cc(n3c(n2)c(cn3)C#N)[O-] C63430541
Cc1ccc(cc1)C2=NN=C3[C@H]2C(=CC(=N3)c4ccccc4C)C(=O)[O-] C20492091
CCc1ccc(cc1)C2=NC3=NN=C([C@H]3C(=C2)C(=O)[O-])c4ccc(cc4)F C63547349
Cc1ccc(cc1[N-]S(=O)(=O)c2cccc(c2)OC(F)(F)F)C#N C63878559
Cc1ccc(c(c1)C(=O)N(C)c2cccc(c2)C(C)C)[N-]S(=O)(=O)C C64318998
COc1ccc(cc1)[C@@H]2CC(=C/C(=N/Cc3ccc4c(c3)OCO4)/C2)[O-] C13635879
COc1ccc(cc1)[C@H]2CC(=C/C(=N/Cc3ccc4c(c3)OCO4)/C2)[O-] C13635882
c1ccc(c(c1)c2nc(cs2)/C(=C(\C#N)/C(=O)N3CCCC3)/[O-])F C64669807
CCc1ccccc1[N-]S(=O)(=O)c2c(sc(c2c3ccno3)C)C C64844999
Cc1ccc(cc1C)[N-]S(=O)(=O)c2ccc(s2)c3cnc(o3)C C65003855
c1ccc(c(c1)[N-]S(=O)(=O)c2ccc(s2)c3cnc(o3)C4CC4)F C65004050
c1cc(ccc1[N-]S(=O)(=O)c2ccc(s2)c3cnc(o3)C4CC4)F C65004053
c1cc(c(cc1F)Cl)[N-]S(=O)(=O)c2ccc(s2)c3ccno3 C65031173
Cc1cc(c(cc1C)S(=O)(=O)[N-]c2cc(no2)c3ccsc3)C C65153428
CCc1ccc(s1)S(=O)(=O)[N-]c2nc3c(s2)C(=O)CC(C3)(C)C C66247113
CCN(c1ccccc1)C(=O)CSc2[n-]c3cc(cnc3n2)Cl C05310541
c1ccc(c(c1)/N=C/c2cc(cc(c2[O-])[N+](=O)[O-])Br)N3CCCCC3 C06615556
CCN\1C(=O)/C(=C/c2ccc(cc2)N(C)C)/S/C1=N\c3cccc(c3)C(=O)[O-] C06870024
c1cc(c(cc1/C=C(/C#N)\c2nc(cs2)c3ccc(cc3Cl)Cl)[N+](=O)[O-])[O-] C09334924
Cc1c2ccc(c(c2oc(=O)c1CCC(=O)[O-])C)OCc3cccc(c3)C(F)(F)F C02123792
c1cc(oc1)c2cc(c(c(n2)SCc3ccc(cc3)C(=O)[O-])C#N)C(F)(F)F C05394910
C[C@@H]1CCCC[C@@H]1n2c(nnc2SCc3ccc(cc3)C(=O)[O-])c4cccnc4 C13354700
C[C@H]1CCCC[C@H]1n2c(nnc2SCc3ccc(cc3)C(=O)[O-])c4cccnc4 C13354710
Cc1cccc(c1)n2c(nnc2SCc3c4c(cccc4sc3C(=O)[O-])F)C C13407879
Cc1ccccc1n2c(nnc2SCc3c4c(cccc4sc3C(=O)[O-])F)C C13410221
CCN\1c2ccc(cc2C=C/C1=C/3\C(=O)N(C(=S)S3)c4cccc(c4)C(=O)[O-])C C16185208
c1cc(cc(c1)C(=O)[O-])COc2ccc(cc2)/C=C(/C#N)\c3cccc(c3)[N+](=O)[O-] C16384074
c1cc(ccc1/C=N\n2c(nnc2[S-])c3ccc(cc3Cl)Cl)[N+](=O)[O-] C02348545
c1cc(cc(c1)F)CSc2nnc(s2)/N=C(/c3cc(ccc3[N+](=O)[O-])Cl)\[O-] C08792915
C[C@H]1CCc2c(sc3c2c(nc(n3)/C(=C/c4cccc(c4)[N+](=O)[O-])/C#N)[O-])C1 C06314515
CC(C)c1ccc(cc1)[C@@H]2Cc3c(cnc4c3c(nc(n4)N5CCOCC5)[O-])C(=O)C2 C22606983
CCCCc1nnc(s1)/N=C(/c2c(nc(s2)c3ccc(cc3)Cl)C)\[O-] C25446713
c1cc(cc(c1)[N+](=O)[O-])/C=C(/c2nc3ccc(cc3c(n2)[O-])Cl)\Cl C18913569
Cc1ccc(cc1)OCc2nc3c4c5c(sc4nc(n3n2)[O-])C[C@@H](CC5)C C27516977
Cc1ccc(cc1)c2nnc(n2CC(=O)N3CCC(CC3)Cc4ccccc4)[S-] C17166726
Cc1cccc(c1)[C@H]2C(=C(N=C3N2C(=CS3)/C=C(/N4CCCC4)\[O-])C)C(=O)OC C35693960
Cc1ccc(cc1)[C@@H]2c3cc(ccc3CCN2C(=O)C4CCCC4)O[C@@H](C)C(=O)[O-] C35854475
CCN(C)/C(=C/C1=CSC2=NC(=C([C@@H](N12)c3cccc(c3)Cl)C(=O)OC)C)/[O-] C36053340
CCC1=C([C@@H](N2C(=CSC2=N1)/C=C(/N(C)CC)\[O-])c3ccccc3)C(=O)OC C36058543
CCCCCCN1C(=O)/C(=C/c2ccc(cc2)N3CCCCCC3)/C(=NC1=S)[O-] C02412125
c1cc(c(cc1Cl)OCc2ccc(o2)/C=N/n3c(nnc3[S-])C(F)F)Cl C36611085
Cc1cc(cc(c1)OCc2ccc(o2)/C=C\3/C(=O)N(C(=N3)[S-])CC(C)C)C C36611100
CCC(=O)N1CCc2ccc(cc2[C@@H]1c3ccc(cc3)C)OCc4ccc(o4)C(=O)[O-] C37601835
C[C@@H]1CCc2c(sc(c2C(=O)OC(C)C)[N-]S(=O)(=O)c3ccccc3)C1 C18045318
c1ccc(c(c1)/C=C/2\CCCc3c2nc4ccccc4c3C(=O)[O-])[N+](=O)[O-] C06338718
CC[C@H](C)n1c(c(c(c(c1=O)C#N)C)C(=O)[C@H](C)Oc2cc(ccc2C(C)C)C)[O-] C38617381
Cc1ccc(c(c1)O[C@@H](C)C(=O)c2c(c(c(=O)n(c2[O-])CC(C)C)C#N)C)C(C)C C38617524
CCCCOc1ccc(cc1)C(=O)c2c(c(c(=O)n(c2[O-])C3CCCC3)C#N)C C38617760
CCCCOc1cccc(c1)C(=O)c2c(c(c(=O)n(c2[O-])C3CCCC3)C#N)C C38617914
Cc1c(c(=O)n(c(c1C(=O)[C@@H]2[C@H](C2(C)C)C=C(Cl)Cl)[O-])C3CCCCC3)C#N C38618164
Cc1c(c(=O)n(c(c1C(=O)[C@H]2[C@H](C2(C)C)C=C(Cl)Cl)[O-])C3CCCCC3)C#N C38618167
COc1cc(cc(c1OCc2cccs2)Cl)C/N=C/3\C=CC4=NC(=NC4=C3)[O-] C39211785
c1ccc(cc1)[C@H]2CN(C[C@H]2C(=O)[O-])C(=O)OCC3c4ccccc4-c5c3cccc5 C39778399
Cc1c(c(=O)n(c(c1/N=N/c2ccc(cc2)OC)[O-])[C@@H](C)c3ccccc3)C#N C39870406
Cc1c(c(=O)n(c(c1/N=N/c2cc(ccc2Cl)Cl)[O-])Cc3ccco3)C#N C39870566
Cc1c(c(=O)n(c(c1/N=N/c2cccc(c2)Br)[O-])C3CCCC3)C#N C39871507
CCCSc1nnc(s1)/N=C(/C(=C/c2c(cccc2Cl)Cl)/C#N)\[O-] C39994977
Cc1ccc(cc1)CSc2nnc(s2)/N=C(/C(=C/c3ccccc3OC)/C#N)\[O-] C39997484
c1ccc(cc1)/C=C/C=C(\C#N)/C(=N/c2nnc(s2)SCc3ccccc3F)/[O-] C39997672
CCCCN1[C@H](C(=C(C1=O)[O-])C(=O)c2cc3cccc(c3o2)OC)c4ccc(cc4)C C40098233
CCCCCn1c(c(c(c(c1=O)C#N)C)C(=O)[C@H]2[C@H](C2(C)C)C=C(Cl)Cl)[O-] C40522422
Cc1cccc(c1)c2nc(c(o2)C)CSc3nc(cc(n3)[O-])c4cccnc4 C45924891
CCCCN1CCc2c1ccc(c2)/C=C/3\C(=NC(=O)N(C3=O)c4ccc(c(c4)C)C)[O-] C05030832
CCOC(=O)C1=C(N=C2c3ccccc3C(=C2[C@@H]1c4ccccc4[N+](=O)[O-])[O-])C C06783749
COc1ccccc1n2c3c(cn2)c(nc(n3)SCc4c(cccc4Cl)F)[O-] C09621938
CCc1cccc(c1[N-]S(=O)(=O)c2ccc(s2)c3cnc(o3)C4CCC4)C C65004415
Cc1ccc(cn1)[C@H]2N(C(=O)CS2)c3ccc(cc3)Br C01045892
c1c(cnc(c1Cl)SC2=CCS(=O)(=O)C2)C(F)(F)F C03128470
CN(Cc1ccsc1)S(=O)(=O)c2ccccc2Br C08059554
c1cc[n+](c(c1)SCc2cc3c(o2)c(c(c(c3F)F)F)F)[O-] C00165353
c1cc(c(c(c1)Cl)/C=C\2/C(=O)N(C(=S)S2)C[C@H]3CCCO3)F C13590976
CN(Cc1ccsc1)C(=O)Cc2coc3c2cc4c(c3)CCC4 C17370994
c1ccc(c(c1)C(=O)N2CCS[C@@H]2c3ccncc3)Br C35416576
c1ccc(cc1)N(CCC#N)C(=O)c2cc(sc2)Br C36867928
Cc1ccc(cc1S(=O)(=O)N(C)[C@H]2CCSC2)Br C37575163
Cc1ccc(c(c1)Br)S(=O)(=O)N(C)[C@H]2CCSC2 C37575180
CCOC(=O)[C@H]1C(=C(C(=N1)C)/C(=C/Br)/Br)C C39205297
CCO[C@@H]1CC[C@]2(C1)C[C@@H](CN2OC)I C39504132
c1ccc(cc1)S(=O)(=O)[C@@H]2CC[C@@]3(C2)C[C@@H](CN3Cl)Cl C39506206
CC(C)S(=O)(=O)[C@@H]1CC[C@]2(C1)C[C@@H](CN2Br)F C39506756
CCO[C@H]1CC[C@@]2(C1)C[C@@H](CN2I)OC C39507151
CCO[C@H]1CC[C@]2(C1)C[C@@H](CN2I)OC C39507153
CO[C@@H]1CC[C@@]2(C1)[C@@H](CCCN2OC)I C39510906
CC(C)S(=O)(=O)[C@@H]1CCCN([C@@]12CC[C@@H](C2)Cl)Br C39512624
CCO[C@@H]1CC[C@]2(C1)[C@@H](CCCN2OC)I C39513163
CC(C)S(=O)(=O)[C@H]1CC[C@]2(C1)[C@@H](CCCN2SC)Cl C39520078
CC(C)S(=O)(=O)[C@@H]1CC[C@@]2(C1)[C@@H](CCCN2Br)Cl C39520427
CC(C)S(=O)(=O)n1cc(c(c1)I)Cl C39540996
CCOC(=O)[C@H]1C(=C(C(=N1)CBr)Br)C C39567079
c1cc(sc1C(=O)N(C[C@H]2CCOC2)C3CC3)Br C40218538
c1ccc(c(c1)[C@H](C(=O)C2CC2)N3CC[C@@H]4C(=CC(=O)S4)C3)F C40442723
CN(CC(F)(F)F)S(=O)(=O)c1c(ccs1)Br C42351243
Cc1ccc(cc1S(=O)(=O)N2CCCSCC2)Br C42351281
CCOc1ccccc1[C@@H]([C@@H]2CCS(=O)(=O)C2)Br C43302561
c1cc(sc1C(=O)CN2CCO[C@@H]3[C@@H]2CCC3)Br C43426230
C[C@H]1c2ccsc2CCN1C(=O)Cc3nc(cs3)CCl C44416000
c1cnccc1c2cc(c(cn2)c3ccncc3)I C47215735
CN(Cc1cc(sc1)Br)C(=O)c2cccnc2SC C48969574
Cc1csc(=O)n1CCN2CCc3c2ccc(c3)Br C49323024
Cc1nc(cs1)CN(C)c2c(cc(cn2)Br)CCl C50043668
CSc1nn(c(=S)s1)CN2CCC[C@H]2c3ccsc3 C54513591
C=CCN1C(=O)/C(=C/c2ccc(cc2)N3CCCC3)/SC1=S C33636384
c1cc(ncc1Br)C(=O)N(Cc2ccsc2)C3CC3 C61874288
C[C@H]1CCC[C@]2(C1=C[C@H]3[C@@H](C2)OC(=O)[C@H]3CN4CCSCC4)C C61992798
CN(Cc1ccc(o1)Br)C(=O)c2cc(c(c(c2)F)F)F C63011104
c1cc(c(c(c1)Cl)C(=O)N(CC2=CC3=CC=N[C@H]3C=C2)C4CC4)F C63781982
c1c(nc(s1)C2CC2)/C=C/3\C(=O)N(C(=S)S3)C4CCCCC4 C63823188
c1ccc2c(c1)cccc2C3=CCN(CC3)C(=O)[C@@H]4C=CC=NC4=S C64303363
c1ccc2c(c1)cccc2C3CCN(CC3)C(=O)[C@H]4C=CC=NC4=S C64303430
CC(=O)N(C)c1nc(cs1)CSc2c(cc(cc2F)F)F C64653504
CCCn1cc2c3c1cccc3CN(CC2)C(=O)c4ccsc4 C65148641
c1cc(cc(c1)F)C[S@](=O)Cc2cc(cc3c2OCOC3)Cl C66301768
CCN(Cc1ccc(s1)Br)[C@H]2CCS(=O)(=O)C2 C66696278
Cc1ccc(s1)[C@H]2C[C@@H]2C(=O)N3CCC[C@@H](C3)c4nccs4 C67048666
Cc1ccc(s1)[C@@H]2C[C@H]2C(=O)N3CCC[C@@H](C3)c4nccs4 C67048667
Cn1cc(cn1)CN(C)[C@@H]2CCSc3c2cc(cc3)Br C67117332
CC(C)(C)[C@H]1CCc2c(sc3c2c(ncn3)SCC(=O)[O-])C1 C01223117
c1cc(cc(c1)N2C(=O)/C(=C/c3c(cccc3Cl)F)/SC2=S)C(=O)[O-] C05374353
Cc1c(sc(n1)[C@]2(C[C@H]2c3ccccc3)c4ccccc4F)C(=O)[O-] C11886011
Cc1c(sc2c1c(nc(n2)C)SCc3cccc(c3)C(=O)[O-])C C13016152
Cc1cc(c(cc1C)/C=C\2/C(=O)N(C(=S)S2)c3ccc(cc3)C(=O)[O-])C C13058449
c1cc(c2c(c1)N(CCC2)C(=O)c3cc4c(s3)CCCC4)C(=O)[O-] C13390080
c1ccc2c(c1)c3ccccc3c4c2n(c([n+]4[O-])c5ccc(cc5)Cl)[O-] C06243944
c1ccc(cc1)/C=C/c2n(c3c4ccccc4c5ccccc5c3[n+]2[O-])[O-] C06863944
Cc1ccc(cc1)c2n(c(c([n+]2[O-])c3ccccc3)c4ccccc4)[O-] C06923781
c1cc2cccc-3c2c(c1)-c4c3[n+](c(n4[O-])c5ccc(cc5)C(F)(F)F)[O-] C06528430
Cc1cc(c(c(=O)o1)C2=NCCS[C@H](C2)c3ccc(c(c3)Cl)Cl)[O-] C05956916
Cc1ccc(c(c1)Br)[N-]S(=O)(=O)c2ccc(s2)C C20255864
c1cc(cc(c1)Cl)n2c(c3cc4c(nc3nc2=S)CCCC4)[O-] C05996274
C[C@@H]1CCc2c(sc3c2c(ncn3)SCC(C)(C)C(=O)[O-])C1 C20377043
c1cc(cc(c1)Br)/C=N/n2c(nnc2[S-])c3cccs3 C28379773
c1ccc(cc1)CSCc2nnc(n2c3ccc(cc3F)F)[S-] C17072574
Cc1cc(ccc1Br)[N-]S(=O)(=O)c2c(nc(s2)Cl)C C35186490
Cc1cc(ccc1[N-]S(=O)(=O)c2c(nc(s2)Cl)C)Br C35186511
c1cc(c(cc1[N-]S(=O)(=O)c2cnc(s2)Cl)C(F)(F)F)Cl C35356677
c1cc(c(c(c1)F)F)c2nnc(n2c3cccc4c3cccn4)[S-] C12324725
c1c(cc(c(c1Cl)[N-]S(=O)(=O)CCCCl)Cl)Br C36881494
c1cc(c(cc1[N-]S(=O)(=O)c2ccc(cc2Br)F)Cl)C#N C37575751
C=CCn1c(nnc1[S-])c2csc(n2)c3ccc(cc3)Cl C05624821
Cc1c(sc(n1)Cl)S(=O)(=O)[N-]c2ccc3ccccc3c2 C37985245
C[C@@]1(CC[C@]2(O1)[C@]3(CCCC([C@H]3C[C@@H]4[C@]2(O4)C)(C)C)C)CC(=O)[O-] C31158320
c1ccc(c(c1)/C=C(\C#N)/c2nc3ccc(cc3c(n2)[O-])Cl)Cl C39794785
c1cc(c(c(c1)F)[C@H](c2ccc3c(c2)oc(n3)[O-])Br)F C40285591
COc1ccc(cc1[C@H](c2ccc3c(c2)oc(n3)[O-])Br)Cl C40285607
C[C@H]1CCc2c(c(nn2c3cc(ccc3F)Br)C(=O)[O-])C1 C41027404
Cc1cc(c(c(c1)C)[N-]S(=O)(=O)c2cc(cnc2Cl)Br)C C41069633
C[C@H]1CCCC[C@@]1(C(=O)[O-])Oc2ccc(cc2Br)F C41940222
C[C@H]1CCCC[C@]1(C(=O)[O-])Oc2ccc(cc2Br)F C41940228
C[C@@](c1ccc(c(c1)Cl)Cl)(C(=O)[O-])SCc2ccco2 C41982872
c1cc(c(cc1[N-]S(=O)(=O)c2ccc(s2)Br)Cl)C#N C42260159
CCc1ccc(s1)S(=O)(=O)[N-]c2cccc(c2)Br C42350432
c1cc(sc1)c2nc(c(o2)c3ccc(c(c3)F)Br)C(=O)[O-] C43576266
c1ccc2c(c1)cc(n2Cc3cc(cs3)Br)C(=O)[O-] C43687880
c1ccc(cc1)c2nnc(n2/N=C/c3cc(cs3)Br)[S-] C45333952
c1cc(c(c(c1)Cl)F)[N-]S(=O)(=O)c2ccc(cc2Cl)F C46541225
c1cc(cc(c1)Br)/C(=C(\C#N)/C(=O)c2ccsc2)/[O-] C48529976
CCN(Cc1ccc(s1)Br)C(=O)Cc2c(nc(s2)[S-])C C53688315
c1ccc(c(c1)C(=O)n2c(c3cc(cc(c3nc2=S)Cl)Cl)[O-])F C20494802
CN(Cc1ccc(s1)Cl)C(=O)c2cc(c3ccccc3n2)[O-] C61203857
Cc1ccc(cc1)n2c(c3cc(ccc3nc2=S)I)[O-] C02219235
Cc1ccc(cc1C)[C@H]2CCCN2C(=O)Cc3c(nc(s3)[S-])C C63816687
CCOc1ccc(cc1)[C@H]2C(=C(N=C3C2=C(CCC3)[O-])SC)C#N C00459036
C/C(=N\c1ccccc1OC)/C2=C(C[C@H](CC2=O)c3ccccc3)[O-] C13523474
Cc1ccc(c(c1)n2c(c3ccc(cc3nc2=S)Cl)[O-])OC C05272570
c1c(nc(s1)C2CC2)/C=C(\c3nc(c4c5c(sc4n3)CCCC5)[O-])/Cl C66406251
Cc1c(sc2c1c(nc(n2)/C(=C\c3ccc(c(c3)F)Cl)/C#N)[O-])C C67006114
CCCCn1cnc2c(c1=O)c3c(s2)C[C@H](CC3)C C01775288
c1(c(c(c(c(c1Cl)Cl)F)Cl)Cl)[N+](=O)[O-] C01706138
c1ccc(cc1)[C@H]2CCN(C2)C(=O)c3cc4ccccc4o3 C00174397
c1ccc2c(c1)c3c(o2)c(c4c(n3)CCS4)c5ccco5 C15454048
C1CCCCCC(=O)[C@H](CCCC1)CN2CCOCC2 C20412779
c1ccc2c(c1)cc(o2)C(=O)N3CCC[C@H]4[C@@H]3CCCC4 C24884159
CN(Cc1ccccc1Cl)c2nc3ccccc3o2 C25249643
Cc1ccc(cc1)[C@@H]2CCCN2c3c4c(ccs4)ncn3 C25678209
Cc1ccc(c(c1)C)c2c(n3cc(ccc3n2)C)CC#N C31921729
CC(C)c1cc2c(=O)c(coc2c(c1)Br)C=O C33495172
CC[C@H]1CCCN(C1)c2c(n3ccccc3n2)CCl C36170119
CC(C)(C)c1c(n2cc(ccc2n1)C(F)(F)F)CC#N C36244709
C1CCN(CC1)c2c3c4c(sc3nc(n2)Cl)CCC4 C36276947
C[C@@H]1CCc2c(sc3c2c(nc(n3)Cl)N(C)C)C1 C36276986
Cc1cc(cc(c1[N+](=O)[O-])Br)Br C36532860
C[C@@H]1CC[C@@H]([C@@H](C1)Oc2cc(ccn2)C#N)C(C)C C36849083
C[C@H]1CC[C@H]([C@@H](C1)Oc2cc(ccn2)C#N)C(C)C C36849089
c1ccc2c(c1)c(c(cn2)C#N)Oc3cccc(c3)Cl C36913431
CC(C)(C)[C@H]1CC[C@H]([C@@H](C1)Sc2nccn2C)C#N C37154180
CCCc1cc(c2cc3c(cc2n1)OCCCO3)Cl C37507582
Cc1cccc(c1)N2CCc3c2nc(nc3C)SC C04052026
c1ccc2c(c1)nc(o2)Oc3ccccc3Br C37998407
C[C@@H](C#N)c1c(nc2n1cc(cc2)Br)C(C)C C31921628
C[C@@H]1CN(C[C@H](O1)C)c2cc(c3ccccc3n2)CCl C40884605
C[C@@H]1CN(C[C@@H](O1)C)c2c3ccccc3cc(n2)CCl C40884637
Cc1ccc(cc1C)c2c(cn(n2)C3CCCC3)C=O C40927640
CC(C)(C)[C@@H]1CC[C@H]([C@@H](C1)N2CCO[C@@H]3[C@@H]2CCC3)C#N C43425391
C[C@H]1CCN([C@@H]2[C@@H]1CCCC2)C(=O)c3cc(cn3C)Cl C48703062
Cc1ccc(c(c1)C)/C=C\2/C(=O)OC(=N2)c3ccsc3 C49065183
Cc1cc(c(n1c2nc(cs2)C(C)(C)C)C)C=O C49496805
c1cc(cc(c1)F)n2cc(c(n2)C3CCCCC3)C=O C49668196
Cc1ccc(cc1C)c2c(cc(c(n2)N3CCCC3)C#N)C C49892800
Cc1ccc(o1)/C(=N/c2c(c3c(s2)CCCC3)C#N)/C C06034123
c1cc(c(cc1Cl)n2cc(nn2)CCCl)Cl C52224426
Cc1cc(cc(c1Oc2cc(nc(n2)C)Cl)C)Cl C52835052
Cc1ccc2c(c1)cc(o2)C(=O)[C@H](C#N)c3cccs3 C52902998
CC[C@@H]1CCCN(C1)c2nc3c(s2)C(=O)CC(C3)(C)C C54862247
C[C@H]1CCCN(C1)c2nc(c(s2)C=O)C(C)(C)C C54967156
c1ccc2c(c1)nc(n2CC#N)c3ccc(c(c3F)F)F C57801016
c1ccc(c(c1)OCc2nc(cc(n2)Cl)Cl)F C58049274
CN(c1cccc(c1)C#N)C(=O)c2cc3c(s2)CCCC3 C59095657
Cc1cc(ccc1F)/N=C/c2ccc(o2)N3CCCC3 C59138603
c1cnoc1COc2cc(c(cc2Cl)Cl)Cl C60751907
c1cc(cc(c1)Cl)Sc2nc(nc(n2)Cl)Cl C61519420
c1ccc2c(c1)c(ccc2Cl)Oc3ccnc(c3)C#N C61815412
Cc1ccc(c2c1[C@](CCCO2)(C#N)N3CCCCC3)C C62672594
c1cc2c(cc1Cl)[C@@](CCCO2)(C#N)N3CCCCC3 C62706980
Cc1ccc(cc1Cl)N2C(=O)[C@@H]3CC=C(C[C@H]3C2=O)C C04690585
CC(C)c1cc(c2cc(ccc2n1)N3CCOCC3)Cl C62997086
Cc1ccc(c(c1)[N+](=O)[O-])[C@H](C)[C@H](C)Br C63046355
c1c2c(cc3c1OCCO3)sc(c2Cl)C(=O)[O-] C04206669
Cn1c(cc(n1)c2ccc(s2)C(=O)[O-])C(F)(F)F C02557720
c1cc2c(cc1C(=O)[O-])CCN2C(=O)[C@@H]3CCC=CC3 C13448203
C1CCCN(CCC1)C(=O)[C@H]2CCCC[C@@H]2C(=O)[O-] C20265164
c1cc(ncc1CSc2nccc(n2)[O-])Cl C20483774
Cc1ccc(c(c1)C)c2c3c(c(nn2)[O-])nc(s3)C C26421218
c1ccnc(c1)c2nc3cc(ccc3s2)C(=O)[O-] C33420413
C[C@H](c1ccccn1)n2c(nnc2[S-])c3ccccc3 C35695246
C[C@@H]([C@@H]1CCCO1)n2c(nnc2[S-])c3cccs3 C35736287
C[C@H]([C@H]1CCCO1)n2c(nnc2[S-])c3cccs3 C35736290
C[C@@H](c1cccs1)n2c(nnc2[S-])c3ccncc3 C35737186
c1cc(ccc1C(=O)N2CCC[C@H]3[C@@H]2CCCC3)C(=O)[O-] C36827628
c1c2c(cc3c1OCCCO3)nc(cc2[O-])C(F)(F)F C36912429
Cc1c(sc(n1)c2ccc(o2)Br)C(=O)[O-] C36924172
Cc1cc2c(s1)cc(n2C[C@@H]3CCCCO3)C(=O)[O-] C37263337
c1ccnc(c1)c2nnc(n2c3cccc(c3)F)[S-] C37335766
CCC1CCN(CC1)C(=O)[C@@H]2CCCC[C@H]2C(=O)[O-] C37835409
CC1=NN([C@H]([C@@H]1C(=O)[O-])c2ccc(c(c2)Cl)Cl)C C41143887
CC(C)(C)c1ccc(cc1)c2cn(c(n2)C(=O)[O-])C C41342132
Cc1c(c(on1)c2ccc(s2)Br)C(=O)[O-] C41464312
Cc1ccc2c(c3c(nc2c1C)CCOC3)C(=O)[O-] C41655492
c1cc(ncc1C(=O)[O-])Sc2c3ccsc3ccn2 C41669726
Cc1c(nn(c1C)[C@]2(CCCc3c2cccc3)C(=O)[O-])C C41918623
Cc1c(nn(c1C)[C@]2(CCc3ccccc3C2)C(=O)[O-])C C41918633
c1ccc2c(c1)CC[C@@]2(C(=O)[O-])Oc3ccc(cc3)C#N C41946428
C[C@@]12CC[C@@H](C1(C)C)C(=O)[C@H]2Sc3nccc(n3)[O-] C06419658
Cc1c(cco1)/C(=C(/C#N)\C(=O)[C@@H]2CCC=CC2)/[O-] C48529035
c1cc(c(cc1/C(=C(\C#N)/C(=O)c2ccoc2)/[O-])F)F C49020662
CC(C)S(=O)(=O)/N=C(/C1C2CC3CC(C2)CC1C3)\[O-] C49417486
Cc1ccsc1/C(=N/S(=O)(=O)C2CCCCC2)/[O-] C49513466
C[C@@H](c1ccc(cc1)Br)n2c(nnn2)[S-] C49526612
C[C@@H](c1cccc(c1)Br)n2c(nnn2)[S-] C49569654
Cc1ccc(cc1C)n2ccc(c(c2=O)C(=O)[O-])C C49846518
Cc1ccc(c(=O)n1c2ccc(cc2)C(C)(C)C)C(=O)[O-] C49883288
Cc1ccc(s1)Cn2c(nnc2[S-])c3ccccn3 C50225709
CO[C@H]1CCC[C@@H]1n2c(nnc2[S-])c3cccs3 C50375307
C[C@H]1CC(=O)N([C@@H]([C@@H]1C(=O)[O-])C)C2(CCCCC2)C C51602540
C[C@H]1CCN([C@@H](C1)C)c2c(cc(cn2)C(=O)[O-])Cl C51746520
Cc1cc(n(n1)C)S[C@]2(CCCC[C@@H]2C)C(=O)[O-] C52311422
c1cc2cc(ccc2nc1)c3ccc(n3C4CC4)C(=O)[O-] C54108512
CCc1c(sc(n1)N2CCCC[C@H]2C)C(=O)[O-] C54967933
C[C@H]1CC[C@H]([C@@](C1)(C(=O)[O-])n2ccc(=O)cc2)C(C)C C61628341
C[C@]12C[C@H](CC(C1)(C)C)N(C2)c3cnnc(c3Cl)[O-] C62339538
c1cc(nc2c1cc(cc2)N3CCCCC3)/C=C/C(=O)[O-] C62671883
CC1(CN(CCO1)c2c(cc(cc2F)C(=O)[O-])F)C C62721350
c1c(cc(c(c1F)N2CCO[C@H]3[C@@H]2CCC3)F)C(=O)[O-] C62721581
Cc1c(nn(c1C)c2c(cc(cc2F)C(=O)[O-])F)C C62721680
CC[C@@H]1CO[C@@H](CN1[C@@H]2CCCCC[C@@H]2C(=O)[O-])C C62755391
CC[C@]1(CCCN(C1)c2cc(ccc2C#N)C)C(=O)[O-] C62874857
c1c(csc1C=O)c2cnc(cc2C(=O)[O-])Cl C65347534
C=C(Cn1c2ccccc2nc1C(F)(F)F)Br C00352684
c1ccc(cc1)/C=C/C(=O)N2CCS[C@@H]2c3ccccc3F C04527015
COC(=O)C([C@@H](C(=C(Cl)Cl)Cl)Cl)(Cl)Cl C03074869
c1ccc(cc1)[C@@H]2C[C@@H]2C(=O)N3CCS[C@H]3c4cccc(c4)F C04919288
c1cc(cc(c1)F)[C@@H]2N(CCS2)C(=O)CCC3CCCC3 C04950971
Cc1cc(c(s1)C)C(=O)CSc2nc3ccccc3s2 C05280589
CCOc1cc(c(cc1OCC)Br)Br C03172897
c1ccc2c(c1)C3=NC(C[C@@H]3CO2)(C(F)(F)F)C(F)(F)F C05573940
Cc1c(sc2c1CSC(=C2)C(=O)N(C)Cc3ccccc3)C C09211375
c1ccc(cc1)C2=CCN(CC2)C(=O)c3ccc4c5c3cccc5CC4 C11240314
Cc1cc(ccc1OC(=O)[C@@H]2Cc3ccccc3S2)Cl C11464161
C[C@@H](CCc1ccccc1)N2[C@@H]3C=CC(=C[C@H]3N=C2S)Cl C12383446
c1cc(ccc1Cn2cc(ccc2=O)Br)Br C14736193
CN(c1ccccc1)C(=O)/C=C/c2ccc(s2)Br C15348992
CN(Cc1c(cccc1Cl)F)C(=O)c2cccc(c2)CCl C35411754
CN(CC(=O)c1c(ccs1)Br)c2ccccc2 C37332428
C[C@H]1CCCC[C@@H]1OCC(=O)c2c(ccs2)Br C37343463
CC1CCC(CC1)OCC(=O)c2ccc(s2)Br C37344275
c1cc2c(cc1OCC(=O)c3c(ccs3)Br)CCC2 C37346125
CCc1c(nc2ccc(cc2c1SCCC#N)Br)C C17353878
c1ccc(cc1)CN2CN(C(=S)SC2)Cc3ccccc3 C19909326
CCO[C@H]1CCC[C@]2(N1F)CCC[C@@H](C2)I C39523951
CC(C)c1nc(cs1)COc2ccc(cc2)Br C42273984
c1ccnc(c1)COc2c(cccc2Br)CCl C42412526
c1ccc(cc1)COc2cc(cnc2)I C44185286
C[C@@H]1CN(CC(O1)(C)C)Cc2ccc(c(c2)Br)F C44477630
c1cc(c(cc1C(=O)N2CCC[C@@H]2C3CCCC3)F)Br C45089350
CC(C)(C)CC(=O)/C(=C/c1cc(sc1)Br)/C#N C48837616
c1cc2c(cc1Br)CCN2C(=O)/C=C/c3ccsc3 C49314621
c1cc(c(cc1Cn2c3ccc(cc3nc2CCl)F)F)F C49578020
c1cc(cc(c1)Cl)[C@@H](CBr)OC2CCOCC2 C50480227
c1cc(cc(c1)Cl)[C@H](CBr)OC2CCOCC2 C50480228
c1cc(sc1[C@H](C(=O)N2CCCCCC2)Cl)Br C50985952
c1cc(cc(c1)F)Cn2c3cc(ccc3nc2CCCl)F C52123460
Cc1nc(cc(n1)Cl)Sc2ccccc2Br C52837656
c1cc(c(nc1)Oc2ccc(cc2)I)F C54700434
C[C@@H](c1cnn(c1)Cc2ccc(c(c2)Br)F)Cl C54740508
CC[C@@H](c1cnn(c1)Cc2cccc(c2)Br)Cl C54740670
CC[C@@H](c1cnn(c1)Cc2ccc(cc2F)Br)Cl C54740732
CCOc1ccc(c2c1CCOC[C@H]2Cl)Br C54743145
c1ccc(cc1)[C@@H](CC#N)Oc2ccc(cc2Br)F C55021160
c1ccc(c(c1)[C@@H](C#N)C(=O)c2ccc3c(c2)CCC3)Br C55333894
C[C@H]1CCc2c(cc(s2)C(=O)N(CC(F)(F)F)C(C)C)C1 C58987802
CC(C)(C)[C@H]1CC[C@@H]([C@@H](C1)CCS(=O)(=O)C)Br C44470923
COc1cc(c(cc1OC)F)[C@@H](c2cc(cc(c2)F)F)Cl C61562658
c1cc(c(cc1/C=C/C(=O)N2CCSCC2)C(F)(F)F)Cl C61960485
c1ccc(cc1)N2CCN(CC2)C[C@@H](c3cccs3)Cl C62344831
CCOc1ccc(cc1[C@@H](c2cscn2)Br)C C62361413
CC1=NC(=C(C1)C(=O)CSc2ccccc2Br)C C38736471
c1cc(cc(c1)F)[C@H]2C[C@H]2C(=O)N3CCC[C@@H]3c4ccsc4 C67053227
C[C@@H](C(=O)[O-])Sc1nc2c(c3c(s2)CCCC3)c(=O)n1C4CCCCC4 C02197327
c1cc(ccc1/C=C/C(=O)c2ccc(cc2)N3CCOCC3)C(=O)[O-] C07587009
CCOc1c(c(c2c3c(c(ncn3)[S-])sc2n1)c4ccccc4)C#N C08705189
Cc1ccc(cc1)c2c3c(c4c(nc3n(n2)C)CC[C@H](C4)C)C(=O)[O-] C11567343
Cc1ccc(cc1)c2c3c(c4c(nc3n(n2)C)CC[C@@H](C4)C)C(=O)[O-] C11567344
Cc1cc(nc(c1C(=O)[O-])SCC(=O)N2CC[C@H](Sc3c2cccc3)C)C C13022704
Cc1cc(cc(c1S(=O)(=O)N2[C@H]3CCCC[C@H]3C[C@H]2C(=O)[O-])C)C(C)(C)C C13031977
Cc1ccc(c(c1)C)/C=C\2/CCCCn3c2nc4c(c3=O)c(c(s4)C(=O)[O-])C C13215253
COc1cccc(c1)c2nnc(n2/N=C/c3ccc(s3)Br)[S-] C06007353
c1cc(cc(c1)[N+](=O)[O-])/N=C/c2c(ccc(c2[O-])Br)Br C01094618
c1cc(cc(c1)Cl)S(=O)(=O)[N-]c2ccc3c(c2)nc(o3)C4CC4 C32097219
c1cc(cnc1)c2nnc(n2/N=C/c3ccc(c(c3)Cl)Cl)[S-] C01475338
c1c(cc(c(c1[N+](=O)[O-])I)Br)C(=O)[O-] C35333670
Cc1c(nc(nc1N2CCCC2)SCc3cccc(c3)C(=O)[O-])C C06774249
CC(C)(C)c1ccc(cc1)c2nnc(n2/N=C/c3ccncc3)[S-] C09088127
C=CCn1c(nnc1[S-])c2cccn(c2=O)Cc3ccc(cc3)Cl C15923891
Cc1cc(ccc1[N-]S(=O)(=O)c2cccs2)c3nc4cccnc4s3 C04036389
CCSc1nnc2n1c(c3c(n2)-c4ccccc4CC35CCCCC5)[O-] C18178452
c1ccc2c(c1)-c3ccccc3C2N4CCN(CC4)/N=C/c5ccc(cc5)C(=O)[O-] C19809169
Cc1ccn2c(c1)nc(c2c3nnc(n3Cc4ccccc4)[S-])C C08684375
c1ccc(cc1)c2csc(n2)c3cc(c(nc3[O-])SCC#N)C#N C07738459
Cc1ccc(cc1)N2CCN(C[C@@H]2C)C(=O)[C@H]3[C@H](C4CCC3CC4)C(=O)[O-] C13320941
CCOc1c2ccccc2nc-3c1C(=O)CCc4c3n(c(c4SC)C)[O-] C39457518
C[C@]12CC[C@H](C1(C)C)c3c2n(nc3C(=O)[O-])c4nc5ccccc5s4 C13984323
c1ccc(cc1)c2cc3c(nc(nc3s2)/C(=C/c4csnn4)/Cl)[O-] C40139786
c1c(cc(c(c1Cl)n2c3c(c(n2)C(=O)[O-])COCC3)Cl)Cl C41027466
c1c(cnc2c1[n-]c(n2)SCc3cc4c(cc3Cl)OCO4)Br C05491132
c1ccc2c(c1)c3c(s2)cc(s3)/C(=C(\C#N)/C(=O)N4CCOCC4)/[O-] C49097439
CN(CCC(=O)[O-])c1c2c3c(sc2nc(n1)SC)CCCC3 C49752778
C[C@H](c1ccccc1F)N(C)/C(=N/c2nnc(s2)c3ccsc3)/[O-] C52496333
Cc1nnc(n1/N=C/c2c3ccccc3n(c2c4ccccc4)C)[S-] C22356138
c1c(nns1)/C=C(/c2nc(c3c4c(sc3n2)CCCC4)[O-])\Cl C45745698
c1ccc(c(c1)/C=C(\C#N)/c2nc3ccccc3c(n2)[O-])OC(F)(F)F C12748062
c1cc(cc(c1)/N=C/c2cc(ccc2[O-])[N+](=O)[O-])C3SCCS3 C17309393
c1ccc2c(c1)c(cc(n2)C(=O)N3CCC[C@H]3c4nc5ccccc5s4)[O-] C61205536
c1ccc(cc1)Cc2c3c(cc(nc3on2)c4cccs4)C(=O)[O-] C62710671
CCSC1=NC(=O)[C@@H]2[C@H](C3=C(CCCC3=NC2=N1)[O-])c4ccc(cc4)C C39730798
CC(C)SC1=NC(=O)[C@@H]2[C@H](C3=C(CCCC3=NC2=N1)[O-])c4ccccc4 C39764646
CC(C)SC1=NC(=O)[C@@H]2[C@H](C3=C(CCCC3=NC2=N1)[O-])c4ccc(cc4)Cl C39764670
c1cc2c(cc1C#N)c(c(cn2)S(=O)(=O)c3cc(cc(c3)Cl)Cl)[O-] C15829354
Cc1ccc(c(c1)C)[N-]S(=O)(=O)c2ccc(s2)[C@H]3C=C(N=N3)C C63653120
Cc1ccc(cc1C)[N-]S(=O)(=O)c2ccc(s2)[C@H]3C=C(N=N3)C C63653131
C[C@@H]1C(=C(C(=N1)c2csc(n2)c3cccc(c3)C(=O)[O-])C)C(=O)C C64087769
CC1=C([C@@H](/C(=C(/[O-])\OC)/C(=N1)C)c2cccc(c2)Br)C(=O)OC C19288223
c1ccc(c(c1)c2nc(cs2)/C(=C(/C#N)\C(=O)N3CCCCC3)/[O-])F C64669761
c1ccc(cc1)N2C(=O)[C@H]3[C@@H](c4c(nc(s4)[S-])S[C@@H]3C2=O)c5ccco5 C40475400
Cc1cccc(c1)[N-]S(=O)(=O)C2=C(S[C@H](C2)[C@H]3C(=C(N=N3)C)C)C C65137873
c1ccc2c(c1)nc(s2)[N-]S(=O)(=O)c3ccc(c(c3)Cl)C#N C66246877
C[C@@H]1C[C@H](CN(C1)C(=O)[C@@H](C)Sc2[n-]c3cc(cnc3n2)Cl)C C66318549
Cc1ccccc1c2nc(cs2)/C(=C(\C#N)/C(=O)N3CCCCC3)/[O-] C67601100
Cc1cc(nn1Cc2ccc(cc2)Cl)NC(=O)c3c4c(on3)CC[C@H](C4)C(C)(C)C C04881332
Cc1ccc(cc1)Cc2nc(sn2)N3CCN([C@@H](C3)C)C(=O)Nc4ccc(cc4)C C05096413
Cc1ccc(cc1NC(=O)Oc2cc(c(cc2C)I)C)[N+](=O)[O-] C01560690
C[C@H]1CCc2c(sc3c2c(=O)n(cn3)[C@@H](C)C(=O)N/N=C/c4cccc5c4cccc5)C1 C06166478
COC(=O)c1c(csc1NC(=O)c2ccc3c(c2)OCO3)c4ccc5ccccc5c4 C00672993
c1ccc2c(c1)CCC[C@]23C(=O)N(C(=O)N3)CC(=O)N(C4CCCCC4)C5CCCCC5 C03597583
Cc1c2cc(ccc2oc1C(=O)N[C@@H]3CCC[C@@H]([C@@H]3C)C)S(=O)(=O)N4CCCCC4 C08811213
C[C@@H](C(=O)Nc1ccccc1C#N)Sc2nc3ccccc3c4n2c5ccccc5n4 C08760713
Cc1cc(ccc1S(=O)(=O)Nc2ccc3c(c2)OCC(C(=O)N3CC(C)C)(C)C)F C09168315
COc1ccccc1N2C(=O)/C(=C\c3c4ccccc4[nH]c3c5ccccc5)/C(=O)N=C2S C09357705
Cc1cccc2c1nc(s2)NC(=O)c3ccc(cc3)S(=O)(=O)N4C[C@H](C[C@@H](C4)C)C C09367352
C[C@H](C(=O)N1CC(=O)Nc2c1cccc2)Sc3c4cc(sc4ncn3)c5ccccc5 C09726359
COc1ccc(cc1)[C@@H]2CC3=C([C@@H](n4c5ccccc5nc4N3)c6ccccc6OC)C(=O)C2 C10035364
C[C@H](C(=O)NC1(CCCCC1)C#N)OC(=O)c2c3ccccc3nc4c2CCCCC4 C12461766
Cc1ccc(c(c1)n2c(nnn2)SCC(=O)Nc3ccc(c(c3)C)Br)C C03278701
Cc1cc(c2c(c1)cc(c3n2c(nn3)SCC(=O)Nc4nc5c(s4)CCCC5)C)C C00929753
C[C@@H](c1ccc(c(c1)Cl)Cl)NC(=O)C2CCN(CC2)c3ccccc3[N+](=O)[O-] C12512309
Cc1ccc(c(c1)NC(=O)CSc2nnc3n2c(nc4c3c5c(s4)CCCC5)C)C C01372241
CCSc1n[nH]/c(=N\C(=O)c2cc(nc3c2cc(cc3C)C)c4ccncc4)/s1 C06390016
COc1ccc(cc1OC)Nc2c(nc3n2cc(cc3)Cl)c4cccc5c4nccc5 C09210736
Cc1c(sc2c1c3nnc(n3c(n2)C(C)C)SCC(=O)c4c[nH]c5c4cccc5)C C13499966
Cc1ccccc1NC(=O)CSc2nnc3n2c(nc4c3c(c(s4)C)C)C(C)C C13499997
Cc1c(c(=O)[nH]c(n1)N2CCN(CC2)c3ccccc3OC)Cc4ccccc4Cl C13611446
c1cc2c(c(c1)OC[C@H]3CCCO3)N[C@@H]([C@@H]4[C@@H]2C=CC4)c5ccc(c(c5)[N+](=O)[O-])Cl C14471274
c1cc(c(cc1[N+](=O)[O-])[C@@H]2[C@@H]3CC=C[C@@H]3c4cc(ccc4N2)OC[C@@H]5CCCO5)Cl C14473194
CN(c1ccccc1)C(=O)c2ccc3c(c2)[C@@H]4C=CC[C@@H]4[C@@H](N3)c5ccccc5[N+](=O)[O-] C14478429
CC(C)OC(=O)c1c2c(sc1NC(=O)c3cc4ccccc4oc3=O)CCCCC2 C02767542
CC1=C([C@H](C2=C(N1)CCCC2=O)c3coc4ccc(cc4c3=O)Cl)C(=O)OC5CCCC5 C19781690
c1ccc(c(c1)S(=O)(=O)Nc2cccc(c2)c3ccc(nn3)N4CCCCC4)Cl C20554789
CN(c1ccccc1)C(=O)c2ccc3c(c2)[C@H]4C=CC[C@H]4[C@H](N3)c5ccc(cc5)[N+](=O)[O-] C20757383
CCc1ccc(cc1)NC(=O)N2CCN(CC2)Cc3c(oc(n3)c4ccc(cc4)C)C C33085147
Cc1c2c(n(n1)c3nc4ccccc4s3)NC(=O)C[C@H]2c5ccc(cc5)OCC(C)C C33271262
Cc1c2c(n(n1)c3nc4ccccc4s3)NC(=O)C[C@@H]2c5ccc(cc5)OCC(C)C C33271263
Cc1cccc(c1)NC(=O)Cn2cnc3c4ccc(nc4sc3c2=O)c5ccc(c(c5)C)C C33284000
Cc1ccc(c(c1)C)n2cnnc2S[C@@H](C)c3[nH]c(=O)c4c5c(sc4n3)C[C@H](CC5)C C21471379
CC(C)NC(=O)N(CC(=O)N1CCn2cccc2[C@H]1c3cccc(c3)Cl)C(C)(C)C C35593550
Cc1c(sc2c1c(=O)[nH]c(n2)[C@@H](C)OC(=O)Cc3coc4c3c5ccccc5cc4)C C22618744
Cc1cccc2c1nc(c(c2)CN(Cc3ccco3)C(=O)Nc4cccc(c4)C#N)Cl C01339439
CCOC(=O)c1c(oc2c1c(c(c3c2cccc3)[O-])/C=[NH+]/c4nc5c(s4)CCCC5)C C01462996
c1ccc(cc1)Nc2ccnc(n2)N3CCC(CC3)C(=O)N4CCC[C@@H]5[C@H]4CCCC5 C39301409
COn1c2c(c3c(c1=O)cc4c(n3)cccc4SC)N[C@H](CC2=O)Cc5ccccc5 C39452451
CCOc1ccc(cc1)N2[C@H](c3c(=O)c4cc(ccc4oc3C2=O)Cl)c5cccc(c5)O C39874263
CC(C)(C)c1ccc(cc1)COc2ccccc2[C@H]3C4=C(CCCC4=O)Nc5n3ncn5 C40916754
c1ccc2c(c1)c(nc(n2)c3ccco3)SCC(=O)Nc4ccc(c(c4)Cl)C#N C45669822
C[C@H]1CC(=O)Nc2ccccc2N1C(=O)COC(=O)C3(CCCC3)c4ccccc4F C07135363
CCSc1nc2n(n1)[C@H](C3=C(N2)CCCC3=O)c4cccc(c4)Oc5ccccc5 C08479322
Cc1ccc(cc1F)C(=O)OCC(=O)N2c3ccccc3NC(=O)C[C@H]2C(F)(F)F C21529152
CCOc1ccc(cc1)S(=O)(=O)N2CCC3(CC2)c4cccn4-c5c(c(ccc5N3)C)C C35399382
CC[C@@H](C)NS(=O)(=O)c1c(c(cc2c1oc(c2C)C(=O)N3CCCCCC3)C)C C65010901
Cc1cccc(c1)n2c3c(c(n2)C)sc(n3)N4CCC(CC4)NC(=O)C5CCCCC5 C65299925
CCOC(=O)C1=C(NC(=O)N[C@@H]1c2ccc(s2)C#Cc3ccccc3)C C01030656
CCOC(=O)C1=C(Oc2c(ccc3c2nccc3)[C@H]1c4cccc(c4)F)N C03073378
CC1=C([C@@H](NC(=O)N1)c2ccccc2Br)C(=O)OC(C)(C)C C01142740
Cc1ccc(c(c1)C)NS(=O)(=O)c2ccc3c(c2)NC(=O)[C@H](S3)C C06779231
CCOC(=O)C1=C(OC(=C([C@@H]1c2ccccc2Br)C#N)N)C C07512425
C[C@H](c1cccc(c1)Cl)NS(=O)(=O)c2ccc3c(c2)CCC(=O)N3 C07687598
Cc1ccc(cc1)CN(C)C(=O)NNC(=O)c2cc3c(s2)CC[C@H](C3)C C09793850
c1cc2c(cc1S(=O)(=O)N[C@H]3CC[C@H]4CCCC[C@@H]4C3)CCC(=O)N2 C12780178
C[C@@H]1Cc2ccccc2N1C(=O)CSc3nc(cn3N)c4ccccc4 C04252034
Cc1cc(nc(c1C#N)SCc2nc(c3c4c(sc3n2)CCCC4)N)C C18263231
CC1=C([C@H](C2=C(N1)CC(CC2=O)(C)C)c3c[nH]c4c3cccc4)C(=O)OC C00628875
c1ccc2c(c1)c3c([nH]2)[C@H](N(CC3)Cc4[nH]c5cc(ccc5n4)F)c6ccccn6 C20600184
CCN1CCc2c(sc(n2)NC(=O)c3ccc4c(c3)c5c([nH]4)CCCC5)C1 C21294255
c1cc2c(cc1NC(=O)/C=C/c3cc(cc(c3)Cl)Cl)NC(=O)CO2 C22007280
CC(C)Sc1[nH]c(=O)c2c(n1)NC3=C([C@H]2c4ccccc4)C(=O)CCC3 C05860895
c1cc(c(c(c1)Cl)Cl)/C=C\2/C(=O)c3ccc(cc3O2)OCC(=O)N C33514050
c1cc(oc1)C(=O)NNc2nc(cs2)c3ccc(cc3)Br C00708622
CCCc1c2c(n(n1)c3ccccc3)OC(=C([C@H]2c4cccs4)C#N)N C01303193
C[C@H]1CCCC[C@@H]1NC(=O)CCc2[nH]c3c(c4c(s3)CCCC4)c(=O)n2 C14084965
CCc1ccc(cc1)c2c(n3cc(ccc3n2)N)CN4C[C@@H](O[C@H](C4)C)C C36272612
Cc1cccnc1NC(=O)CNC(=O)C23C[C@H]4C[C@@H](C2)CC(C4)(C3)Cl C12523618
Cc1ccc2c(c1)c(nc(n2)CN3CCN(CC3)c4cc(ccc4C)C)N C32500675
c1ccc2c(c1)nc(s2)/C(=C/c3ccc(o3)c4ccc(cc4)C(=O)N)/C#N C33936146
Cc1ccc(cc1C)N2[C@H]3CCC[C@@H](C3=CN2)NC(=O)[C@@H]4C(=CC(=N4)C)C C39442144
c1ccc2c(c1)[nH]c(n2)SCC(=O)N[C@H]3[C@@H]([C@@H]4CCCC[C@@H]4S3)C#N C39707704
Cc1c2c(oc1C(=O)NNC(=O)c3ccccc3)CCCC24SCCS4 C39851986
Cc1[nH]nc(n1)c2cccc(c2)NC(=O)c3ccc(s3)Br C40219148
C[C@@H]1CCCCN1c2c(c(ncn2)N3CCC(CC3)Cc4ccccc4)N C40729100
Cc1ccc2c(c1)cc(o2)C(=O)Nc3c(c4c(s3)CCCC4)C(=O)NC C41307918
Cc1cc(c2c(c(sc2n1)C(=O)c3ccc4c(c3)OCO4)N)C(F)F C44893406
c1ccc2cc(ccc2c1)SCC(=O)NC(=O)Nc3ccc(cc3)C#N C45548095
CCOc1ccc(cc1OC)[C@@H]2Nc3c(c4c(s3)C[C@@H](CC4)C)C(=N2)O C04571579
CC1=C([C@@H](NC(=O)N1)c2cccc(c2)Br)C(=O)OC(C)(C)C C01177428
CC(C)Oc1ccc(cc1)[C@@H]2Nc3c(c4c(s3)COC(C4)(C)C)C(=O)N2 C02394066
Cc1c2c([nH]n1)C(=O)N([C@@H]2c3cccs3)CCc4c[nH]c5c4cccc5 C09421625
Cc1c2c([nH]n1)C(=O)N([C@H]2c3cccs3)CCc4c[nH]c5c4cccc5 C09421626
Cc1ccc(s1)C(=O)NC2CCN(CC2)C(=O)NCC3CCC(CC3)C C51712348
c1csc2c1CN(CC2)CC(=O)NC(=O)NC34CC5CC(C3)CC(C5)C4 C54670434
Cc1ccc(cc1F)NC(=O)NCc2cn3cc(ccc3n2)Br C56542871
c1ccc2c(c1)[C@]3([C@@H](C[C@@H]4N3CCC4)C(=O)NCc5cccc(c5)Cl)C(=O)N2 C57991871
c1ccc2c(c1)[C@@]3([C@H](C[C@@H]4N3CCC4)C(=O)NCc5cccc(c5)Cl)C(=O)N2 C57991874
Cc1cccc(c1)NC(=O)N2CCC(CC2)C(=O)NCc3ccc(s3)C C58368312
C[C@@H]1CCCC[C@@H]1NC(=O)Nc2ccc(cc2)S(=O)(=O)C3CCCC3 C58896378
Cc1ccc(cc1)NC(=O)/C(=C\c2cc(n(c2C)c3ccc(cc3)O)C)/C#N C59335450
Cc1cccc(c1)NC(=O)N2CCC[C@H](C2)C(=O)Nc3cccc(c3)C#C C47624094
CC(C)(C)C1=NN=C2[C@H]1[C@@H](C(=C(O2)N)C#N)c3ccccc3C(F)(F)F C05125957
c1ccc(cc1)SCC2=C3[C@@H](C(=C(O[C@H]3N=N2)N)C#N)[C@@H]4CCCC=C4 C39977708
COc1cc2c(cc1OC)N[C@H](NC2=O)c3c(c4ccccc4s3)Cl C63775235
Cc1ccc(cc1NC(=O)N[C@H](C)c2c(nn(c2C)C)C)Br C65412368
Cc1cc(ccc1NC(=O)c2cc3ccccc3[nH]2)C(=O)N4CCC[C@H](C4)C C66036116
C[C@@]12CCC[C@H]1[C@@H]3CC[C@H]4C[C@H](CC[C@@]4([C@@H]3CC2)C)OCc5ccccc5 C03850201
C[C@@]12CCC[C@@H]1[C@H]3CC[C@H]4C[C@H](CC[C@@]4([C@@H]3CC2)C)OCc5ccccc5 C03850203
c1ccc2c(c1)nc(s2)SCc3c(ccc(c3Cl)Cl)Cl C01771974
Cc1cc2c(cc1C)CSC3(CC(C[C@@H]3C)(C)C)SC2 C02148851
Cc1cc2c(cc1C)CSC3(CC(C[C@H]3C)(C)C)SC2 C02148848
C=CCn1c2ccc(cc2c3c1ccc(c3)Br)Br C00626081
c1ccn(c1)Cc2c(cccc2Cl)Sc3ccc(cc3)Cl C00151742
C1CCCCC[C@H]2[C@H](CCCC1)Sc3c(sc(=S)s3)S2 C02189266
c1cc(c(c(c1)Cl)COc2ccc(cc2)C3SCCS3)Cl C03129578
c1ccc2c(c1)ccc3c2ccc4c3c5c6ccccc6sc5cn4 C02125224
C#CCSc1c(c(c(c(c1Cl)Cl)Cl)Cl)Cl C01732106
c1ccc2c(c1)c(c(c(n2)C(Cl)(Cl)Cl)Cl)Br C01756661
c1ccc(cc1)[C@@H]2CC(=Nc3ccccc3S2)c4ccc5ccccc5c4 C05738007
Cc1cccc2c1S[C@@H]([C@@H]([C@@H]2c3ccc(cc3)OC)C)c4ccccc4 C05756087
c1ccc2c(c1)c(c(s2)/C=N/c3ccc(cc3Cl)Cl)Cl C02283047
C[C@]12CCCC[C@H]1CC[C@@H]3[C@@H]2CC[C@@]4([C@@H]3C/C(=C\c5ccccc5)/C4=O)C C10272317
c1csc2c1C3(C4CC5CC(C4)CC3C5)O[C@@H]6[C@H]2CCCC6 C12360687
C[C@]12CCCC[C@@H]1CC[C@@H]3[C@@H]2CC[C@]4([C@@H]3C/C(=C\c5ccccc5)/C4=O)C C12719904
C[C@@]12CCCC[C@H]1CC[C@@H]3[C@@H]2CC[C@]4([C@@H]3C/C(=C\c5ccccc5)/C4=O)C C12719906
Cc1cc(nc2c1cccc2)SCCC34CC5CC(C3)CC(C5)C4 C06792948
C[C@]12CC[C@H]3[C@@H]([C@H]1CC[C@@H]2OCc4ccccc4)CC[C@@H]5[C@@]3(CC=CC5)C C13408777
Cc1ccc(cc1)[C@H]2C[C@@H](Sc3c2cccc3C)c4ccccc4 C05753107
C1CCN(CC1)c2c(c(c(c(c2Cl)Cl)Cl)Cl)Cl C15781915
c1ccc(cc1)n2c3ccccc3c4c2ccc(c4)I C16523981
C[C@]12CCC[C@@H]1[C@@H]3CC[C@@H]4C[C@H](CC[C@]4([C@@H]3CC2)C)OCc5ccccc5 C16920757
C[C@]12CCC[C@H]1[C@@H]3CC[C@@H]4C[C@H](CC[C@]4([C@@H]3CC2)C)OCc5ccccc5 C16920767
Cc1ccc(cc1)[C@@H]2CC(=Nc3ccccc3S2)c4cccs4 C06044428
Cc1ccc(cc1)C2=Nc3ccccc3S[C@H](C2)c4cccs4 C08411618
c1ccc2c(c1)c(=O)c(c(s2)C3=CCCCC3)I C21997189
c1ccc(cc1)[C@@H]([C@H]2c3cccc4c3c(ccc4)C2=O)Sc5ccccc5 C28294685
c1ccc(cc1)C(c2ccccc2)Sc3ccc4ccccc4n3 C32528183
c1c2c(sc1C(=O)c3cc(sc3Cl)Cl)CCCCC2 C35379363
c1ccc2c(c1)ccc(c2CCl)OCc3ccc(cc3)Br C35630834
c1cc(cc(c1)F)COc2c(cc(cc2Cl)Cl)CBr C35662821
c1c(cc(c(c1CBr)OCC2CCCCC2)Cl)Cl C35662834
c1cc(sc1C=O)c2c(cc(cc2Cl)Br)Cl C36927323
c1cc(cc(c1)c2nc3cc(ccc3s2)Br)CCl C37204397
Cc1ccc(c(c1)C#CCCCl)OCc2ccccc2Cl C37545019
C[C@H](CCC=O)[C@@H]1CC[C@@H]2[C@@]1(CC[C@@H]3[C@@H]2CC[C@@H]4[C@@]3(CCCC4)C)C C37631455
C[C@@H]1[C@@H]2C[C@@]3(CC[C@H]([C@H]3C[C@@]2(C1=O)Sc4ccccc4)C(C)C)C C43763086
c1ccc(cc1)[C@@](c2ccc(cc2)F)(c3ccccc3F)Cl C49588516
CCCCc1c2ccccc2c3ccccc3c1Br C03159170
CC(C)(C)c1ccc(cc1)[C@@H](Cc2ccc(c(c2)Cl)Cl)C#N C57743263
Cc1cc(c(c(c1)C)C[C@H](C#N)c2ccc(cc2)C(C)(C)C)C C57760700
C1[C@@H]2C=C[C@H]1[C@@H]3[C@H]2[C@@]4(C(=C([C@]3(C4(Cl)Cl)Cl)Cl)Cl)Cl C01530821
c1cc(c(cc1/N=C/c2ccc(cc2Cl)Cl)Cl)Br C59518978
Cc1c(c(c(c(c1C)C)C[C@@H]2CC/C(=C/C=C\c3ccccc3)/C2=O)C)C C33381427
C1C[C@@H]2[C@@H](C2(Cl)Br)CC[C@@H]3[C@@H]1C3(Cl)Br C02243891
C1C[C@H]2[C@@H](C2(Cl)Br)CC[C@@H]3[C@@H]1C3(Cl)Br C63760902
CCC1CCC(CC1)C2CCC(CC2)c3cc(c(c(c3)F)F)F C66351948
C[C@@H]1CC2=C([C@H](Nc3ccccc3N2)c4ccc(c(c4)F)Cl)C(=O)[C@@H]1C(=O)OC C04189517
Cc1ccc(cc1)COc2ccccc2[C@H]3C(=C(OC4=C3C(=O)CC(C4)(C)C)N)C#N C00643830
CN(C)c1ccc(cc1)[C@@H]2C(=C(NC(=O)N2)c3ccccc3)c4ccc5ccccc5n4 C05600595
COc1cc(cc(c1O)Cl)[C@@H]2Nc3ccccc3C(=O)N2CCc4ccccc4 C07884679
CC(=O)c1ccc(s1)C(=O)NNC(=O)c2cc3c(s2)CC[C@H](C3)C(C)(C)C C07962694
c1ccc2c(c1)cccc2COc3ccc(cc3Br)/C=C\4/C(=O)NC(=O)N4 C09311700
C[C@@H]1C(=O)Nc2cc(ccc2O1)NC(=O)/C=C/c3cc(ccc3Cl)C(F)(F)F C12854926
Cc1ccc(cc1)[C@@H]2c3c([nH]c(=O)s3)SC[C@H]2C(=O)Nc4ccc(cc4)OC C12861855
C[C@H](C(=O)Nc1c(c2c(s1)CCCCC2)C#N)Sc3[nH]c4ccccc4n3 C07059127
C[C@@H]1CC2=C([C@H](Nc3ccccc3N2)c4c(cccc4Cl)F)C(=O)[C@H]1C(=O)OC C12385019
C[C@@H]1CC2=C([C@H](Nc3ccccc3N2)c4ccc(c(c4)F)Cl)C(=O)[C@H]1C(=O)OC C12385044
Cc1c(c(=O)c2c([nH]1)[nH]n(c2=O)c3ccc(cc3)F)Cc4cccc5c4cccc5 C17081671
Cc1ccc(nc1)[C@H]2Cc3cc(c(cc3[C@H](N2)c4cc(c(c(c4)C)O)C)OC)OC C19216066
C[C@@H]1CC2=C([C@H](N=C(N2)Nc3nc4ccccc4s3)c5cc(cc(c5)F)F)C(=O)C1 C09359002
[H]/N=c/1\cc(sn1/C(=N/c2cccc(c2)Cl)/Nc3cc(ccc3OC)Cl)C C20343836
c1ccc2c(c1)c3c([nH]2)[C@@H](N(CC3)Cc4cccc5c4nccn5)c6cccc(c6)O C20785377
COc1cc(cc(c1O)Cl)[C@@H]2CC(=O)NC3=C2C(=O)C[C@H](C3)c4ccccc4 C20885799
C[C@@H]1CCc2c(sc3c2c(=O)n(c(n3)SCC(=O)N)c4ccc(cc4)Cl)C1 C03524463
CCOc1ccc(cc1)[C@@H]2CC3=C([C@@H](Nc4ccccc4N3)c5ccccn5)C(=O)C2 C21226618
c1cc(cc(c1)Cl)C(=O)Nc2c(c3c(s2)CCCC3)C(=O)NC[C@@H]4CCCO4 C21895318
CCCN1CC=C2[C@@H](C1)[C@H](C(C(=C2C#N)N)(C#N)C#N)c3ccc(c(c3)Cl)Cl C05799310
Cc1ccc(cc1)c2n[nH]c(=S)n2CC(=O)Nc3cccc(c3)C#Cc4cccs4 C22879396
Cc1c(c(n(n1)C)Cl)CN2CCc3c4ccccc4[nH]c3[C@H]2c5cccc(c5)O C23337755
C[C@@H](c1nc2ccccc2n1C(F)F)NC(=O)c3cc4cc(ccc4[nH]3)Br C25673303
c1ccc2c(c1)nc(s2)[C@@H]3CCC[NH+](C3)[C@@H](c4c[nH]c5c4ccc(c5)Cl)C(=O)[O-] C31816158
c1cc(c(cc1NC(=O)CSc2[nH]c(=O)c3c(n2)CCCC3)C(F)(F)F)Cl C32522609
c1ccc2c(c1)c(c[nH]2)C[C@@H]3C(=O)N(C(=O)N3)Cc4c(c5ccccc5s4)Cl C32758461
c1ccc(cc1)CNC(=O)Nc2cccc(c2)c3cn4cc(ccc4n3)Br C35156181
C[C@]12CC[C@@H](C([C@H]1CC[C@]([C@H]2COc3ccc4ccc(=O)oc4c3)(C)O)(C)C)O C02112441
CC(C)S(=O)(=O)[C@@H]1C[C@@]2(CC[C@@H](C2)c3ccccc3O)N(C1)c4ccccc4O C39503818
C[C@@H]([C@@H]1CC[C@@]2(C=CC(=O)C=C2[C@@H]1O)C)C(=O)/N=c/3\[nH]c(cs3)c4ccccc4 C37515006
CNC(=O)c1c2c(sc1NC(=O)/C(=C/c3cccc(c3)Cl)/C#N)CCCC2 C39991927
Cc1ccc(s1)C(=O)Nc2nc3ccc(cc3s2)NC(=O)[C@@H]4CCC=CC4 C40152525
COc1ccc(c(c1)O)CN2CCC[C@H](C2)c3c(c[nH]n3)c4c(cccc4F)F C42628384
C[C@@]12CC[C@H](C[C@@H]1CC[C@H]3[C@@H]2CC[C@]([C@@H]3CC4=[NH+]c5ccccc5C4=O)(C)C(=O)[O-])O C43747051
c1ccc(cc1)c2ccccc2NC(=O)NCc3cccc(c3)C(=O)N4CCCC4 C45959664
Cc1cc(cc(c1C)S(=O)(=O)NC)C(=O)N[C@@H](C)C23CC4CC(C2)CC(C4)C3 C17355791
Cc1c(cco1)C(=O)Nc2cc(ccc2F)NC(=O)c3cc4c(s3)CC[C@H](C4)C C46790228
c1cc(sc1)CNC(=O)N2CCC[C@H](C2)C(=O)NC34CC5CC(C3)CC(C5)C4 C49426091
CCc1c(c2ccc(cc2[nH]c1=O)NC(=O)CSc3nc4ccccc4s3)C C49471932
CCC[C@H](C)n1c2c(c(n1)O)[C@@H](SCC(=O)N2)c3ccc(cc3Cl)Cl C06265380
CCCN1[C@@H](c2c(n[nH]c2C1=O)c3ccccc3O)c4cccc(c4)Br C06752915
CC(C)(C)[C@H]1CCc2c(cc(s2)C(=O)NNS(=O)(=O)c3ccccc3F)C1 C07402919
CCOc1cc(ccc1O)[C@@H]2C3=C(CC(CC3=O)(C)C)NC4=C2C(=O)c5c4cccc5 C13176146
CC(C)(CNC(=O)c1ccc([nH]c1=O)c2ccco2)c3ccc(c(c3)Cl)Cl C60266038
Cc1ccc(cc1)SCC2=NN=C3[C@@H]2[C@H](C(=C(O3)N)C#N)c4ccccc4Cl C04427731
Cn1cc(cn1)[C@@H]2C[C@H]2C(=O)N[C@@H](c3ccccc3)c4c5ccccc5ccc4O C64458324
Cc1cc2c(cc1C)N(C(=O)C3=C(N2)CCC3)CC(=O)NCc4ccc(cc4)Cl C64660908
c1cc(c(cc1NC(=O)C[NH+]2CCc3c(c(c4ccc(c(c4n3)F)Cl)[O-])C2)F)F C65035011
c1c(cc(cc1Cl)Cl)CCNC(=O)N2CCC(CC2)NC(=O)C3CCC3 C66121561
Cc1ccc(c(c1)NC(=O)c2c3c(on2)CC[C@H](C3)C(C)(C)C)O C00426608
c1ccc2c(c1)c(cn2c3c(cc(cn3)C(F)(F)F)Cl)c4c[nH]nc4O C03048627
c1cc(ccc1[C@@H]2[C@@H]3CC=C[C@@H]3c4c(ccc(c4N2)O)Br)[N+](=O)[O-] C04165728
CC1=C([C@H](NC(=O)N1)c2ccc(cc2)Br)C(=O)OC3CCCCC3 C00655554
c1cc(ccc1c2cnco2)NC(=O)Nc3ccc(c(c3Cl)Cl)Cl C01024483
CC1(CC2=C([C@H](C(=C(O2)N)C#N)c3ccc(o3)c4ccccc4Cl)C(=O)C1)C C01107261
C[C@@]1\2CC[C@@H]3c4ccc(cc4CC[C@@H]3[C@@H]1CC/C2=N\NC(=O)OC(C)(C)C)O C04713562
Cc1ccc(cc1)Nc2c(nc3n2cccn3)c4c5ccccc5ccc4O C04734310
COC(=O)c1c2c(sc1NC(=O)Nc3ccc(c(c3)Cl)Cl)CCC2 C01218478
Cc1ccc(cc1C)S(=O)(=O)NNC(=O)c2cc3c(s2)CCCCCC3 C07387765
c1ccc(cc1)c2c3ccccc3nc(n2)N4CCc5c(sc(c5C#N)N)C4 C12983663
CCc1ccc(cc1)[C@H]2C3=C(C[C@@H]([C@H](C3=O)C(=O)OC)C)Nc4ccccc4N2 C13482285
Cc1ccc(c(c1)[C@@H]2C3=C(C[C@H]([C@H](C3=O)C(=O)OC)C)Nc4ccccc4N2)C C13482307
c1cc(ccc1[C@@H]2[C@H]3CC=C[C@@H]3c4cc(cc(c4N2)O)[N+](=O)[O-])Br C13638653
c1cc2c(cc1[N+](=O)[O-])[C@H]3C=CC[C@@H]3[C@@H](N2)c4cc(ccc4O)Br C14460905
c1cc2c(c(c1)[N+](=O)[O-])N[C@@H]([C@@H]3[C@@H]2C=CC3)c4cc(ccc4O)Br C14460920
c1cc(c(cc1Cl)Cl)[C@H]2[C@@H]3CC=C[C@@H]3c4cc(cc(c4N2)O)[N+](=O)[O-] C14477494
c1cc(c(cc1Cl)Cl)[C@@H]2[C@H]3CC=C[C@@H]3c4cc(cc(c4N2)O)[N+](=O)[O-] C14477495
c1ccc2c(c1)ccc(c2[C@@H]3[C@@H]4CC=C[C@@H]4c5cccc(c5N3)[N+](=O)[O-])O C14547926
c1ccc(cc1)n2cccc2C=NNC(=O)Nc3ccc(cc3)Br C15229918
CC1=C([C@@H](C2=C(N1)C[C@H](CC2=O)c3ccccc3)c4cccc(c4)O)C(=O)OC C00861513
CCOc1ccc(cc1Cl)C=C2c3c(c(c(nc3C(=C2C)C#N)N)C#N)C C19890607
CC[C@@H](C)n1cc(c2c1cccc2)C=C3c4c(c(c(nc4C(=C3C)C#N)N)C#N)C C17193818
c1cc(c(cc1[N+](=O)[O-])[C@H]2[C@@H]3CC=C[C@@H]3c4c(ccc(c4N2)Cl)Cl)O C14475927
Cc1ccc(cc1)[C@@H]2C3=C(C[C@H](CC3=O)c4ccccc4)OC(=C2C(=O)OC)N C27533224
CCOC(=O)C1=C(NC2=C([C@@H]1c3cc4ccccc4[nH]3)C(=O)CC(C2)(C)C)C C01102208
c1cc(ccc1[C@H]2[C@H]3CC=C[C@@H]3c4c(c(cc(c4[N+](=O)[O-])Cl)O)N2)Cl C34118522
Cc1ccccc1NC(=O)N[C@H](C(C)C)C(=O)N2C[C@]3(C[C@@H]2CC(C3)(C)C)C C34934640
CCOC(=O)[C@@]1([C@@H](C2=C(CC(C[C@@H]2C)(C)C)C(=C1N)C#N)c3ccccc3)C#N C35193560
CC(C)c1ccc(cc1)[C@H]2[C@H]3CN(CC=C3C(C(=C2C#N)N)(C#N)C#N)C(C)C C04453384
c1cc(c(cc1[N+](=O)[O-])[C@H]2[C@H]3CC=C[C@@H]3c4ccc(c(c4N2)Cl)Cl)O C14475887
c1cc(c(cc1C(F)(F)F)N2[C@H](NN[C@@H]2S)[C@@H]3C=C(N=N3)C4CC4)Cl C38618302
Cc1cc(c(s1)C)C2=NN=C3[C@H]2[C@H](C(=C(O3)N)C#N)c4ccc(cc4)C(C)C C15932594
CCCC1=C2[C@@H](C(=C(O[C@H]2N=N1)N)C#N)c3ccc4ccccc4c3 C39444117
C[C@@]1(CC[C@@H](C1(C)C)c2[nH]c3ccccc3n2)C(=O)N/N=C/c4cccc(c4)F C39444443
c1ccc2c(c1)cccc2N3[C@H](NN[C@@H]3S)[C@@H]4C=C(N=N4)c5ccc(cc5)F C39964424
CCN(Cc1cc(=O)[nH]c2c1cc(cc2C)C)C(=O)Nc3cc(cc(c3)C)C C41076940
c1ccc(cc1)c2nc(n(n2)/C(=N\C(=C(Cl)Cl)Cl)/c3ccccc3)N C41097552
c1c(cc(c(c1N)Cl)Cl)c2nnnn2C3CCCCCC3 C42015518
c1ccc(cc1)C(c2ccccc2)NC(=O)N3CCN(CC3)c4ccccc4O C43003219
C[C@@H](c1ccccn1)NC(=O)Nc2cccc(c2)c3nc4ccccc4s3 C43574266
C/C(=N\N1[C@H](Nc2ccccc2C1=O)c3ccccc3Cl)/c4ccccc4O C04872323
CNc1ccc(cn1)Nc2c3cc(sc3ncn2)c4ccccc4 C58394156
Cc1ccc(c(c1)[C@H](C)NC(=O)Nc2ccc(cc2)C(=O)N3CCCC[C@@H]3C)C C59357376
C[C@]1\2CC[C@@H]3c4ccc(cc4CC[C@H]3[C@@H]1CC/C2=N\NC(=O)OC(C)(C)C)O C05377480
c1ccc2c(c1)cccc2C3=NN=C4[C@@H]3[C@H](C(=C(O4)N)C#N)c5cccc(c5)F C01174918
Cc1ccc(cc1C)[C@@H]2CCCN2C(=O)Nc3ccc(cc3C)C(=O)NC(C)C C64532405
Cc1ccc(cc1)CNC(=O)[C@@]2(CCCN(C2)C(=O)Nc3ccc(cc3)C)C C65059038
Cc1cc(cc(c1)NC(=O)N2CCC[C@@](C2)(C)C(=O)NCc3ccccc3)C C65059127
c1ccc2c(c1)cc([nH]2)C3CCN(CC3)C(=O)NCc4nc5ccccc5s4 C65987721
c1ccc(cc1)COc2ccc(c(c2)/C=N/NC(=S)NC3CCCCC3)Br C04210611
Cc1c(c2ccccc2[nH]1)C(c3ccc(cc3)OC(F)F)c4c([nH]c5c4cccc5)C C04276299
CC(C)(C)[C@H]1CCc2c(sc3c2c(nc(n3)SCc4ccc(cc4)OC)N)C1 C02183167
CC[C@@H](CCNC(=O)C12CC3CC(C1)CC(C3)C2)NC(=O)C45CC6CC(C4)CC(C6)C5 C04927416
Cc1c(c2ccccc2[nH]1)[C@@H](c3ccc(c(c3)OC)OC)Nc4cccc(c4)Cl C06469963
CC[C@H](C)c1ccc(cc1)NC(=S)Nc2c(cn(n2)Cc3ccccc3Cl)Cl C02855692
CC(C)(C)c1ccc(cc1)[C@H](CC(=O)NCc2ccc(cc2)F)c3c[nH]c4c3cccc4 C06839207
CCN(CC)c1ccc(c(c1)OC)C(c2c[nH]c3c2cccc3)c4c[nH]c5c4cccc5 C07039829
Cc1ccc(cc1)Sc2cc(c3ccccc3c2O)NS(=O)(=O)c4ccc(cc4C)C C08439134
Cc1ccc(cc1)Sc2ccc(cc2)/C=C(/C#N)\C(=O)NCCc3c[nH]c4c3cccc4 C10039812
c1ccc(cc1)OC(=O)c2c(c3c(cc(nc3s2)c4cccs4)C(F)(F)F)N C11616088
Cc1cccc(c1OCCOc2ccc3ccccc3c2C(=S)N)C(C)(C)C C11862502
Cc1cc(cc(c1)C[C@@H](c2[nH]c3ccccc3n2)[C@@H](C)c4[nH]c5ccccc5n4)C C01088589
Cc1ccc2c(c1)nc([nH]2)c3ccc(cc3)NC(=O)COc4cccc(c4C)C C08833508
c1cc(ccc1[C@H]2[C@@H]3CC=C[C@@H]3c4cc(ccc4N2)OCCC5CCCCC5)O C13637918
COc1cc(ccc1O)[C@@H]2[C@H]3CC=C[C@@H]3c4cc(ccc4N2)OCCCc5ccccc5 C14459310
COc1cccc(c1O)[C@@H]2[C@H]3CC=C[C@@H]3c4cc(ccc4N2)OCCCc5ccccc5 C14459960
CCN(CC)c1ccc(cc1)[C@H]2[C@@H]3CC=C[C@@H]3c4cc(ccc4N2)NC(=O)CC(C)C C14462260
CCCC(=O)Nc1ccc(c2c1[C@@H]3C=CC[C@@H]3[C@@H](N2)c4ccc(cc4)C(C)C)Cl C14463400
CC(C)Oc1ccc(cc1C(=O)NC(=S)NCCC2=CCCCC2)Br C14668434
c1cc(c(c(c1)Cl)Cl)c2ccc(o2)C(=O)NC(=S)NC34CC5CC(C3)CC(C5)C4 C16383949
Cc1ccc(c(c1)C)CSCCc2c(=O)[nH]c(nc2O)SCc3ccccc3 C16855065
c1cc(ccc1[C@@H]2[C@@H]3CC=C[C@H]3c4cc(ccc4N2)OCCC5CCCCC5)O C20680186
CCCNS(=O)(=O)c1ccc2c(c1)[C@H]3C=CC[C@@H]3[C@H](N2)c4ccc(cc4)C(C)C C20698010
CC[C@@H](C)NS(=O)(=O)c1ccc2c(c1)[C@H]3C=CC[C@H]3[C@@H](N2)c4ccc5ccccc5c4 C20708529
CCCC(=O)Nc1ccc2c(c1)[C@H]3C=CC[C@@H]3[C@H](N2)c4c5ccccc5ccc4OC C20719571
c1ccc(cc1)OCCOc2cccc3c2N[C@@H]([C@H]4[C@H]3C=CC4)c5c6ccccc6ccc5O C20752143
COc1cccc(c1)[C@@H]2[C@@H]3CC=C[C@H]3c4cc(ccc4N2)NC(=O)CCc5ccccc5 C20756171
CCCOc1ccc(cc1)[C@@H]2CC3=C([C@@H](Nc4ccccc4N3)c5cccs5)C(=O)C2 C21226775
CC(C)COc1ccc(cc1)[C@@H]2CC3=C([C@@H](Nc4ccccc4N3)c5cccs5)C(=O)C2 C21239358
CCc1ccc(cc1)[C@H]2CC3=C([C@H](Nc4ccccc4N3)c5cccc(c5)OCC)C(=O)C2 C21253328
CCCOc1ccccc1[C@@H]2C3=C(C[C@H](CC3=O)c4ccc(cc4)C)Nc5ccccc5N2 C21256548
c1ccc2c(c1)cccc2c3cc([nH]n3)c4ccc(cc4)C(=O)NCc5cc(cc(c5)F)F C25150471
c1ccc(cc1)c2c(nc([nH]2)SCC(=O)Nc3cccc4c3cccc4)c5ccccc5 C32697598
CCCCc1c(c(c(n1[C@H]2CCc3c2cccc3)C)C(=O)N)c4ccc(cc4)C(C)(C)C C33597736
Cc1ccc(c(c1)C)N[C@@H]2c3cccc4c3c(ccc4)[C@@H]2NS(=O)(=O)c5ccccc5 C33614804
CCCc1c(c(c(n1[C@H]2CCc3c2cccc3)C)C(=O)N)c4cccc(c4)OC(F)(F)F C33631118
CCC1=C/C(=C/2\C(=C(NN2)C)c3ccc(cc3)F)/C(=O)C=C1OCc4ccccc4 C04754883
CCCc1c(c(c(n1CC2CCCCC2)C)C(=O)N)c3ccc(cc3)Br C34387035
c1ccc(cc1)c2sc(c(c2)/C=[NH+]/CC/[NH+]=C/c3c(sc(c3)c4ccccc4)[O-])[O-] C09514404
CCCN1CCCc2c1ccc(c2)CCNC(=O)Nc3ccc(cc3)C(C)(C)C C38569712
c1ccc(cc1)[C@@H](c2ccc(cc2)Cl)NC(=O)[C@@H]3CCCC[C@@H]3NC(=O)c4ccccc4 C39267118
CC(C)(C)c1ccccc1OCC(=O)N[C@H](c2ccccc2)c3c4ccccc4ccc3O C40839785
CCC(C)(C)[C@H]1CCc2c(sc3c2C(=N[C@@H](N3)c4ccccc4OCC)O)C1 C04554735
c1ccc(c(c1)NC(=O)CN[C@H](c2ccc3c(c2)CCCC3)c4cccs4)OC(F)F C57323005
c1ccc(cc1)Cc2ccccc2NC(=S)Nc3ccc(cc3)/N=N/c4ccccc4 C59113999
CC[C@@H](C)c1ccccc1NC(=S)Nc2ccc(cc2)/N=N/c3ccc(cc3)C C59114440
CCOc1ccc(cc1)N[C@H](c2ccc(cc2Cl)Cl)c3ccc4cccnc4c3O C59381972
CC[NH+](CC)c1ccc(cc1)NC(=O)[C@@H](C)Oc2ccc(cc2)C(C)(C)c3ccccc3 C64983293
CC[NH+](CC)c1ccc(cc1)NC(=O)[C@H](C)Oc2ccc(cc2)C(C)(C)c3ccccc3 C64983294
c1ccc2cc(ccc2c1)NP(=O)(c3ccc(cc3)[N+](=O)[O-])Nc4ccc5ccccc5c4 C01870332
c1ccc(cc1)S(=O)(=O)Nc2c(nc3ccccc3n2)Nc4cccc5c4cccc5 C01650361
COc1cc(ccc1NC(=O)c2cc3ccccc3o2)NC(=O)C4(CCCC4)c5ccccc5 C09482493
C[C@@H]1CC2=C([C@@H](Nc3ccccc3N2)c4cccc(c4)OCc5ccccc5)C(=O)[C@@H]1C(=O)OC C09553531
C[C@]1(C(=O)N(C(=O)N1)CC(=O)NC(c2ccccc2)c3ccccc3)c4ccc(cc4)C(C)(C)C C02642587
Cc1cccc(c1)NC(=O)C2(CCCCC2)N(Cc3ccco3)C(=O)Cc4cc5ccccc5[nH]4 C09724040
COc1cccc(c1)[C@@H]2CC3=C([C@H](Nc4ccccc4N3)c5ccc(cc5)C(=O)OC)C(=O)C2 C01434799
C[C@H]1CCC[C@@H]([C@@H]1C)NC(=O)c2cc(nc3c2cccc3)Nc4ccc(c(c4)OC)OC C09680532
C[C@H]1CC2=C([C@@H](Nc3ccccc3N2)c4cccc(c4)OCc5ccccc5)C(=O)[C@@H]1C(=O)OC C01077723
Cc1cc(c2cc(c(=O)[nH]c2c1)CN(Cc3ccccc3OC)C(=O)NC4CCCCC4)C C12705492
Cc1ccc2c(c1)oc(n2)c3ccc(c(c3)NC(=S)NC(=O)c4cc5ccccc5o4)C C01177564
CCCC(=O)Nc1ccc(c2c1[C@H]3C=CC[C@@H]3[C@@H](N2)c4ccc(c(c4)[N+](=O)[O-])Cl)Cl C14471281
CCOc1cc(ccc1O)[C@@H]2C3=C(C[C@@H](CC3=O)c4ccccc4)NC(=C2C(=O)OC(C)C)C C09635736
CCC(C)(C)[C@H]1CCc2c(sc(c2C(=O)Nc3ccccc3C)NC(=O)c4ccnn4C)C1 C20563076
CC(C)CCc1cc(=O)[nH]c(n1)Nc2nc3ccc(cc3c(n2)c4ccccc4)Cl C20798219
CCOc1ccc(cc1)[C@H]2CC3=C([C@H](Nc4ccccc4N3)c5cccc(c5OC)OC)C(=O)C2 C20885026
CCOc1c(cccc1OC)[C@@H]2C3=C(C[C@@H](CC3=O)c4cccc(c4)OC)Nc5ccccc5N2 C21232605
Cc1ccc(c(c1)NC(=O)Nc2ccc(cc2)c3nc(co3)c4cccc(c4)Br)OC C21363531
CCOC(=O)c1c2c(sc1NC(=O)N[C@@H](C)c3c(c(sc3n4cccc4)C)C)CCCC2 C21522682
CCCc1cc(=O)[nH]c(n1)S[C@@H]2c3cccc4c3c(ccc4)[C@@H]2NS(=O)(=O)c5ccccc5 C12566770
CCOc1ccc(cc1)Nc2nc3c(c(n2)Nc4cc(cc(c4)C)C)C(=O)C[C@H](C3)C C22445965
COc1ccc(cc1COc2ccccc2Cl)[C@@H]3[C@@H]4CCCC=C4C(=C(C3(C#N)C#N)N)C#N C02769726
COc1ccc(cc1COc2ccccc2Cl)[C@H]3[C@H]4CCCC=C4C(=C(C3(C#N)C#N)N)C#N C02769727
COc1cc2c(cc1Cl)[nH]/c(=N\C(=S)NC(=O)c3cc(cc(c3OC)Cl)Cl)/s2 C32126459
CC(C)c1ccc(cc1)C(=O)NC(=S)/N=c/2\[nH]c3ccc(cc3s2)N4CCOCC4 C32127264
CC(C)(c1ccccc1)c2ccc(cc2)OCc3nnc(s3)NC(=O)Nc4ccccc4 C17113028
CCc1ccc(cc1)NC(=O)Nc2ccccc2SCc3cc(=O)n4cc(ccc4n3)C C33026455
CCc1ccc(cc1)NC(=O)N2CCC[C@H](C2)c3cccc(c3)C(=O)NCc4ccccc4OC C33035580
CCC(C)(C)[C@@H]1CCc2c(c3c(ncnc3s2)N/N=C\c4ccc(c(c4)OCC)O)C1 C33097087
Cc1cccc(c1)CC(=O)N2CCN(CC2)c3ccc(cc3)NC(=O)Nc4cccc5c4cccc5 C00740708
Cc1cccc(c1)CSc2nnc(n2c3cc(ccc3C)Cl)[C@@H](C)NC(=O)NC(C)(C)C C35201299
CC1CCN(CC1)c2ccc(cc2C(=O)NC3CCCCC3)NC(=O)c4ccccc4OC C35232517
CC1=C([C@H](N2C(=[NH+]1)N=C([N-]2)SCc3ccccc3F)c4cccs4)C(=O)Nc5ccccc5 C08591639
CC(C)Oc1ccc(cc1)C(=O)Oc2ccc3c(c2)OC(=C([C@@H]3c4ccccc4Cl)C#N)N C38651037
CC(C)Oc1ccc(cc1)C(=O)Oc2ccc3c(c2)OC(=C([C@H]3c4ccc(cc4)F)C#N)N C38652771
CCCOc1ccccc1[C@H]2c3ccc(cc3OC(=C2C#N)N)OC(=O)c4cccc5c4cccc5 C38681660
Cc1cc(cc(c1)NC(=O)Nc2ccc3c(c2)OCC(C(=O)N3CCC(C)C)(C)C)C C38707666
CC(C)(C)c1ccc(cc1)[C@H]2NN=C(N2c3ccc(cc3)OC)SCc4[nH]c5ccccc5n4 C39926839
C[C@H](c1ccc2c(c1)CCCC2)NC(=O)CN3C(=O)[C@@](NC3=O)(C)c4ccc(cc4)C(C)C C17146321
CCCOc1cccc(c1)[C@H]2c3c(n[nH]c3C(=O)N2Cc4ccccc4)c5cc(ccc5O)Cl C39898864
Cc1cc(c(c(c1)c2c3c([nH]n2)C(=O)N([C@H]3c4ccc(cc4)OCC=C)Cc5ccccc5)O)C C39912288
CCCCN1[C@H](c2c(n[nH]c2C1=O)c3cc(c(cc3O)C)Cl)c4ccc(cc4)OCC C39914315
C=CCOc1ccc(cc1)[C@H]2c3c(n[nH]c3C(=O)N2Cc4ccc(cc4)Cl)c5ccccc5O C38610258
Cc1cc(c(c(c1)O)c2c3c([nH]n2)C(=O)N([C@H]3c4ccc(cc4)C(C)(C)C)C[C@H]5CCCO5)C C40550249
Cc1cc(c(c(c1)O)c2c3c([nH]n2)C(=O)N([C@H]3c4ccc(cc4)OCC=C)Cc5ccccc5)C C38705222
CCCSc1nc2n(n1)[C@H](C(=C(N2)C)C(=O)Nc3ccc(cc3)C)c4ccc(cc4)CC C40982518
Cc1cccc(c1)CSc2nc3n(n2)[C@@H](C(=C(N3)C)C(=O)Nc4ccccc4)CC(C)C C09608539
Cc1ccc(cc1)OCC(=O)NC(=S)Nc2ccc(c(c2)c3nc4ccc(cc4o3)C)Cl C59364252
c1ccc(cc1)[C@@H]2C[C@H](n3c(nc(n3)NC(=O)/C=C/c4ccc(cc4)F)N2)c5ccc(cc5)Cl C13768694
CC\1(c2ccccc2N(/C1=C\C(=O)CSc3nnc(n3N)c4ccc(cc4)C(C)(C)C)C)C C32638826
Cn1c2ccccc2nc1/C=C/c3ccco3 C04019680
CC1=NN(C(=O)CC1)c2cc(cc(c2)Cl)Cl C00091491
CCOc1c2c3c(sc2ncn1)CCCC3 C00156773
CC(C)(C)C1CCC(CC1)([N+](=O)[O-])Cl C01714021
Cc1cc2c(cc1C)n3c(=O)cc(sc3n2)C C05573000
CC(C)(C)[C@@H]1CN([P@@](=S)(OC1)N(C)C)C C01567493
Cc1nnc(n1c2ccc(cc2)C(C)C)S C06402024
C/C(=C\c1cc(cs1)Br)/[N+](=O)[O-] C04709351
COc1cc2cc(c(nc2cc1Cl)Cl)C#N C11985240
Cc1c(sc(c1c2ccno2)SC)C#N C12367138
CSc1c2ccccc2nc(n1)c3ccco3 C12880824
CSc1nc(c(c(n1)Cl)C=O)Cl C03124146
CC(=C)[C@H]1Cc2c(ccc3c2oc(=O)cc3)O1 C13360051
c1cc(cc(c1)F)/N=C/c2ccc3c(c2)OCO3 C00068161
c1cc2c(nc3ccsc3n2c1)N4CCC=CC4 C13755931
c1cc(cc(c1)Cl)Oc2cc(ccn2)C#N C19476960
Cc1cc(c2c(c1)cc(c(n2)N(C)C)CC#N)C C19801509
C[C@H](C#N)c1c(nc2n1cccc2)C(C)(C)C C31915658
Cc1cccn2c1nc(c2[C@H](C)C#N)C(C)C C31916057
c1ccc(c(c1)c2nc3ccccc3n2CC#N)F C31936403
c1cc(oc1)c2cc3c(s2)c(ncn3)Cl C34975249
Cc1ccc(c(c1)C)c2cn3cc(ccc3n2)C#N C36244151
Cc1nc2ccccc2n1[C@@H]3CCCC[C@H]3C#N C37147280
Cc1ccc2cccc(c2n1)O[C@H]3CCC[C@@H]3C#N C37153547
Cc1cc(c(c2c1C(=O)C(C2)(C)C)C(=O)OC)C C00137901
CC[C@@H]1CC[C@H]([C@@H](C1)n2cc(cn2)Cl)C#N C38053515
Cc1c(nc2cc(ccc2n1)N3CCCCC3)C C39124253
CC[C@H]1CC[C@@H]([C@@H](C1)n2c(c(c(n2)C)C)C)C#N C40730047
C[C@@H]1C[C@H](CN(C1)c2c3ccccc3ncn2)C C41476092
C[C@@H]1C[C@@H](CN(C1)c2c(cc3c(n2)CCC3)C#N)C C42245613
CCC1CCN(CC1)c2cncc(n2)Cl C42291614
c1cc(sc1CN=[N+]=[N-])Br C42390366
C[C@@H]1CCC[C@@H](C1)N(C)c2cc(ncn2)Cl C42496367
c1c2c(nc(c1C#N)OC3CCCCC3)CCC2 C43407373
C[C@@H]1CCCN(C1)c2nccc(n2)Br C44118246
C[C@H]1CCCN(C1)C(=O)C2(CCCCCC2)C#N C44764584
CC[C@@H]1CCCN1C(=O)C2(CCCCCC2)C#N C44766060
c1cnc(c(n1)N2CCC[C@H]2C3CCCC3)Cl C45091394
c1ccc2c(c1)cnn2c3cc(ccn3)CCl C50527087
C[C@@H]1CCN([C@@H](C1)C)c2c(nsn2)Cl C51750253
C[C@H]1Cc2ccccc2N1c3ccnc(n3)Cl C51849150
Cc1cc(nc(n1)Cl)N2C[C@@H](C[C@@H](C2)C)C C52814186
c1ccc2c(c1)nc(s2)N3CCC(CC3)C=O C54268437
c1ccc(c(c1)N=C=S)N2CCOCC2 C03129471
c1ccc2c(c1)CCC[C@H]2Oc3ccnc(c3)C#N C61815290
CN(c1cccc(c1)C#N)c2ccc(cn2)Cl C61957244
c1ccc(cc1)Cc2cn3cc(ccc3n2)C#N C62431818
c1cc(c(cc1C#N)Cl)N2CCCC[C@@H]2C=O C62791695
CC1(CCCN1c2c3ccccc3ncc2C#N)C C63072207
Cc1ccc(c2c1nccc2)C3=C(N=N[C@H]3C)C C65494955
c1ccc2c(c1)c3c([nH]2)c4cc(ccc4nc3Cl)Cl C04099968
C[C@@H]1C[C@@H]1C(=O)NC2CCCCCCCCCCC2 C01002725
C[C@H]1C[C@@H]1C(=O)NC2CCCCCCCCCCC2 C01002724
CC(C)c1cc2c(cc1O)[C@@]3(CCCC([C@H]3CC2=O)(C)C)C C01711822
c1ccc(c(c1)/C=N/c2cc(c(cc2Cl)Cl)Cl)O C00584470
c1cc(c(cc1NN=C2CCCC2)Cl)Cl C06673382
C[C@H]1CCC[C@@H]([C@@H]1C)NC(=S)c2ccc(cc2)C(C)(C)C C06833061
C[C@@H](C12CC3CC(C1)CC(C3)C2)Nc4cccc(c4)SC C19231636
Cc1ccc(cc1C)N[C@@H](C)c2ccc(cc2)C(C)(C)C C19978371
C[C@H]1CC[C@@H]([C@@H](C1)Nc2cccc(c2)SC)C(C)C C19983310
C[C@@H]1C[C@H](CC(C1)(C)C)Nc2cccc3c2cccn3 C20010108
C[C@H](c1cccc(c1)Cl)Nc2ccc(cc2)C(C)(C)C C20011504
Cc1ccc(c(c1)F)N[C@H]2C[C@H](CC[C@@H]2C(C)C)C C20372187
CC[C@H](C)[C@@H](C)Nc1ccc(cc1)I C20477088
CCC[C@H](C)Nc1ccc(cc1)I C20477284
CCC[C@H](C)Nc1cccc(c1)I C20478469
CC1(CC[C@@H](c2c1cccc2)Nc3cccc(c3F)Cl)C C20525797
C[C@@H](c1c(cccc1F)F)Nc2ccc(cc2)C(C)(C)C C21010928
C[C@@H]1C[C@H](CC(C1)(C)C)Nc2ccccc2SC(F)F C21056574
Cc1cc(c(cc1C)[C@H](C)Nc2cc(cc(c2)Cl)Cl)C C21505434
CC[C@@H](c1ccc(cc1)Cl)Nc2ccc(c(c2F)F)F C21514195
C[C@@H]1CCC[C@@H](C1)Nc2ccc3c(c2)c4ccccc4o3 C21796975
CC(C)(C)c1ccc(cc1)N[C@H]2CCSc3c2cccc3 C21807544
Cc1ccc(cc1Cl)N[C@@H](C)C23CC4CC(C2)CC(C4)C3 C21815998
Cc1ccc(cc1Cl)N[C@@H](C)c2ccc(cc2)C(C)C C21816659
C[C@@H]1CC[C@H]([C@H](C1)Nc2ccc(cc2)Cl)C(C)C C22153677
C[C@]12CCCC[C@@H]1CC[C@@H]3[C@@H]2CC[C@]\4([C@@H]3CC/C4=N/O)C C17967149
Cc1cc2c(cc1/C=N\O)C(CCC2(C)C)(C)C C03122378
CSc1cccc(c1)NC2CC(C2)c3cccc(c3)Cl C36841084
C[C@H]1CC[C@@H]([C@@H](C1)Nc2cccc(c2)F)C(C)C C36664862
Cc1ccc(c(c1)F)N[C@@H]2C[C@H](CC[C@@H]2C(C)C)C C36904727
C[C@@H]1CCCC[C@H]1Nc2c(ccc3c2ncs3)Cl C36923045
C[C@@H]1C[C@H](CC(C1)(C)C)Nc2cc(ccc2C#N)Cl C36954406
c1cc(c(cc1N[C@@H]2C[C@H]3C[C@@H]2[C@@H]4[C@@H]3CCC4)C#N)Cl C36972972
c1cc(ccc1[C@@H](C2CC2)Nc3ccc(cc3)Cl)Cl C37202863
C[C@@H]1CCC[C@@H]([C@@H]1C)Nc2nc3cc(ccc3s2)Cl C37206588
C[C@H]1CCC[C@H]([C@@H]1C)Nc2nc3cc(ccc3s2)Cl C37206591
Cc1ccc(c(c1)C)Nc2nc3cc(ccc3s2)F C37206594
CCc1ccc(cc1)N[C@H](C)c2c(c3ccccc3s2)C C37213048
CC[C@H](C(C)C)Nc1ccccc1I C37248300
CCCc1ccccc1N[C@@H]2CCSc3c2cccc3F C37282349
Cc1c(cc(cc1F)C#N)N[C@@H]2CC[C@@H]3CCCC[C@@H]3C2 C37305225
C[C@H]1CC[C@@H]([C@@](C1)(Cc2cccc(c2)Cl)O)C(C)C C37529838
CC(C)c1c(ccc2c1CC[C@@H]3[C@@]2(CCC[C@]3(C)C=O)C)O C03978238
c1cc(cc(c1)Cl)NC2(CCCCCCC2)C#N C37937322
CC(C)(C)c1ccc(cc1)[C@@H](Cc2cccc(c2)Cl)O C41465245
C[C@@]12CCCC([C@H]1CCC(=C)[C@@H]2CC[C@@](C)(C=C)O)(C)C C04802489
CC(C)[C@H]1CCc2c(sc(n2)c3ccccc3O)C1 C54557081
c1ccc(c(c1)N[C@@H]2CCCCC[C@H]2C#N)Br C54823973
Cc1cc(c2c(c1)NC[C@H](O2)c3ccc(cc3)C(C)C)C C62557727
Cc1cccc(c1)[C@@H](Cc2cccc(c2)Cl)CO C11734521
Cc1cc(ccc1NC(C)C)Br C19905625
CC[C@@H](C)CNc1ccc(cc1Br)F C20430286
CC1CCC(CC1)Nc2c(cccc2F)F C20476313
Cc1ccc(cc1)N[C@@H](C)c2cc(sc2C)C C20551290
Cc1ccccc1[C@H](C)Nc2cc(cc(c2)F)F C20556304
C[C@H]1CCCC[C@@H]1Nc2ccc(c(c2)F)F C21819015
c1ccc(cc1)Cc2c[nH]cc2Cc3ccccc3 C02519490
Cc1ccc2c(c1)C[C@@H](CN2)Cc3ccccc3 C11633753
c1cc(ccc1C[C@@H](C2CCCCC2)O)Cl C33466538
c1cc(ccc1C[C@H](C2CCCCC2)O)Cl C33466539
Cc1cccc(c1)CNc2ccc3c(c2)ccs3 C35229718
C[C@H](C1(CC1)C)Nc2cc(ccc2F)Cl C35283911
Cc1ccc(s1)[C@@H](C)Nc2ccccc2SC C36957369
Cc1ccc(cc1C)NC[C@@H]2C[C@H]3C[C@@H]2C=C3 C37202297
CCc1ccc(cc1)NC[C@H]2C[C@H]3C[C@@H]2C=C3 C37212989
Cc1ccc(c(c1)F)NC[C@@H]2C[C@H]3C[C@@H]2C=C3 C37243972
CC[C@@H](C)[C@@](C)(Cc1ccc(cc1)Cl)O C37745678
Cc1cc(cc(c1)C[C@@]2(CCC[C@@H](C2)C)O)C C38077040
Cc1cc(cc(c1)C[C@]2(CCC[C@@H](C2)C)O)C C38077041
CCCC1CCC(CC1)(Cc2cccc(c2)F)O C40163619
CCc1ccc(s1)[C@H](CC2CCCCC2)O C40242821
c1ccc(cc1)[C@@H](c2cc3c(s2)CCCCC3)O C40244068
CC[C@@H](c1ccccc1)[C@@H](c2ccc(cc2)C)O C40244345
CC[C@H](c1ccccc1)[C@@H](c2ccc(cc2)C)O C40244346
CC[C@H](C)c1ccc(cc1)[C@@H](c2ccsc2)O C40246809
Cc1ccc(c(c1)[C@H](CCC2CCCC2)O)C C40248282
Cc1cc(c(c(c1)C)[C@@H](CC2CCCC2)O)C C40249239
CC(C)c1ccc(c(c1)C(C)C)[C@@H](C2CC2)O C40254311
CCC[C@@H](C)[C@H](c1cc(sc1Cl)Cl)O C40260899
c1ccc(cc1)[C@H](C2CC2)Nc3cccc(c3)F C41075242
Cc1ccc(cc1[C@H](CO)C(C)C)C(C)(C)C C41264532
c1cc(cc(c1)F)N[C@H](c2cccs2)C3CC3 C42328484
Cc1ccsc1[C@H](CCC2CCCCC2)O C42731263
CC(C)(C)[C@H](CCc1c(cccc1Cl)F)O C43657655
c1ccc(c(c1)c2c(cccc2O)C(F)(F)F)F C47206175
CC1(CCCC1)Nc2ccc3ccccc3c2 C50101766
c1ccc2cc(ccc2c1)[C@@H](C3=CCCCC3)O C50329017
Cc1cccc(c1C)[C@H](C2=CCCCCC2)O C50329375
Cc1ccc(cc1C)[C@H](C2=CCCCCC2)O C50329615
Cc1c(cccc1F)NC/C=C/c2ccccc2 C51790346
Cc1ccc(c(c1)C)NCC#Cc2ccccc2 C51813968
Cc1ccc(cc1C)NCC#Cc2ccccc2 C51814033
c1cc(cc(c1)Cl)C[C@@H](C2=CCCCC2)O C52945499
c1cc(cc(c1)Cl)[C@@H](CC2CCCCC2)O C53782529
CCC(C)(C)[C@H](c1ccc2c(c1)CCCC2)O C54404015
CC(C)c1cc2c(c(c1)C(C)C)CCC[C@@H]2O C54742846
Cc1cccc(c1C)[C@@H](Cc2cccc(c2)Cl)O C53328909
CCC(C)(C)[C@@H](Cc1c(cccc1Cl)F)O C62137907
Cc1ccc(cc1)C[C@H](C(C)(C)c2ccccc2)O C62772975
CC1=C(C(CCC1)(C)C)/C=C/[C@](C)(C=C)O C05766317
C[C@H](CCC=C(C)C)[C@@H]1CC[C@@](C=C1)(C)O C13377374
C[C@H]1CCCC[C@H]1Nc2cccc(c2)C#C C19876828
C[C@@H](c1cc(ccc1F)F)Nc2cccc(c2)F C19920886
CC[C@H](C)CNc1cccc2c1CCCC2 C19985417
CSc1cccc(c1)NC[C@H]2CCC=CC2 C19988840
CC[C@@H](C)CNc1ccccc1Br C20090219
Cc1cc(cc(c1)NC[C@@H]2CCC=CC2)C C21807304
C/C(=C\CC[C@]1([C@@H]2CC[C@@H](C2)C1=C)C)/CO C31284439
C[C@@H](CC1CCC(CC1)C(C)(C)C)CO C01571257
Cc1cccc(c1)C[C@H](C2CCCCC2)O C32013349
C[C@H](C1CC1)Nc2cc(ccc2F)Cl C35284345
C#Cc1cccc(c1)NC2Cc3ccccc3C2 C35657813
c1cc(sc1[C@H](C2CCCCC2)O)Cl C36162366
C[C@H](c1cccs1)Nc2ccccc2SC C36957403
CC[C@@H](C(C)C)Nc1cc(cc(c1)F)F C37214207
C[C@@](c1cccc(c1)F)(C2CCCCC2)O C37379437
CC(C)C[C@@](C)(c1cccc(c1)Cl)O C37379694
c1cc(cc(c1)Cl)[C@@H](C2CCCCC2)O C37464564
CC(C)(C)c1ccc(cc1)NCC(=C)Cl C37488468
CC(C)(C)CCNc1ccc(c(c1F)F)F C37488500
CC[C@@](Cc1ccccc1F)(c2ccccc2)O C37531370
Cc1ccccc1[C@@H](C)NC[C@H]2Cc3c2cccc3 C37565498
Cc1cccc(c1)[C@H](C)NC[C@@H]2Cc3c2cccc3 C37566034
CC[C@@H](C)[C@](C)(Cc1cc(cc(c1)C)C)O C38077094
C[C@@H](CO)[C@H](C)C1CCC(CC1)C(C)C C38654770
CCc1ccc(s1)[C@@H]2Cc3ccccc3N2 C03715017
CC(C)(C)c1ccc(cc1)[C@H](C(C)(C)C)O C39393756
CCc1ccc(s1)[C@H](Cc2ccccc2C)O C40242723
CC(C)c1ccc(cc1)[C@@H](CC(C)(C)C)O C40263805
Cc1c(c(c(c(c1C)C)[C@H](C(C)C)O)C)C C41043130
c1cc(ccc1N[C@H]2C[C@H]3CC[C@@H]2C3)Cl C41047076
Cc1ccc(cc1F)N[C@H]2C[C@H]3CC[C@@H]2C3 C41047108
c1cc(c(c(c1)F)N[C@@H]2C[C@H]3CC[C@@H]2C3)F C41047183
c1cc(c(c(c1)F)F)N[C@@H]2C[C@H]3CC[C@@H]2C3 C41047307
Cc1cccc(c1C)[C@H](CCO)C(C)(C)C C41234438
c1cc(ccc1[C@@H](CO)C2CCCC2)Cl C41245207
CC(C)(C)[C@@H]1CCCC[C@]1(C(F)(F)F)O C43367818
CC(C)(C)[C@H](CCc1ccc(s1)Cl)O C43657555
Cc1ccc(c(c1)CN[C@@H]2C[C@H]2c3ccccc3)C C44423741
Cc1ccccc1C[C@H]([C@H]2CCC[C@@H](C2)C)O C44980151
CC(C)(C)c1ccc(cc1)CC(C)(C)CO C49817977
CCC[C@@](C)(c1ccc2c(c1)CCCC2)O C50014508
Cc1ccc(c(c1)[C@H](C2CCCCC2)O)F C55202152
[H]/N=C/1\C=C(CS1)c2ccc(cc2)[C@@H](C)CC C57519789
CC[C@H](c1ccc(cc1C(C)C)C(C)C)O C40254301
Cc1ccc(cc1C)N[C@H]2CCCSC2 C61571222
C[C@H]([C@@H](CC#Cc1ccccc1)C(C)C)O C61688577
CC(C)(C)CC[C@H](c1ccc(cc1F)Cl)O C62785677
CC[C@](C#Cc1ccccc1)(c2ccccc2)O C67319264
CC[C@@]12CC(=C)[C@@H]3[C@@H]([C@@H]1CC[C@@]2(C#C)O)CCC4=CCCC[C@@H]34 C03830664
C[C@]12CCCC[C@]1([C@H]3CC[C@@]4([C@@H](CC[C@]4([C@@H]3CC2)C)O)C)C C03843653
C[C@]12CCC[C@H]1[C@@H]3CC[C@]4(C[C@@H](CC[C@@]4([C@@H]3CC2)C)O)C C03843677
CCc1c(ccc2c1CC[C@H]3[C@H]2CC[C@@H]4[C@@]3(CC[C@@H](C4)O)C)C C03846838
Cc1ccc2c(c1C)CC[C@@H]3[C@@H]2CC[C@@H]4[C@@]3(CC[C@@H](C4)O)C C03846867
C[C@]12CCCC[C@@H]1CC[C@H]3[C@@H]2CC[C@]4([C@@H]3CC[C@@H]4O)C C03850089
c1ccc(c(c1)NC2C3CC4CC(C3)CC2C4)Br C04562186
c1ccc2c(c1)ccc3c2N[C@H]([C@@H]4[C@H]3C=CC4)c5ccc(cc5)F C05244608
C[C@]12CCC[C@@H]1[C@@H]3CC[C@H]4CCCC[C@@]4([C@@H]3[C@@H](C2)O)C C05276521
CC(C)[P@@](=S)(C(C)(C)C)NC1CCCCC1 C03161010
C[C@H]1Cc2cc(ccc2NC13CCCCCC3)F C01026073
CC[C@H]1CC[C@H]2[C@@]1(CC[C@@H]3[C@@H]2CC[C@@H]4[C@@]3(CC[C@H](C4)O)C)C C05949870
CC(C)c1ccc2c(c1)[C@H](C[C@H]3[C@@]2(CCCC3(C)C)C)O C13302894
C[C@]12CC[C@H]3[C@H]([C@H]1CC[C@]2(C)O)CC[C@@H]4[C@@]3(CC(=C)CC4)C C13467432
C[C@]12CC[C@H]3[C@@H]([C@H]1CC[C@]2(C)O)CC[C@@H]4[C@@]3(CC(=C)CC4)C C13467436
c1ccc(c(c1)NCC2CCCCC2)I C20359036
C[C@@H]1CCCC[C@@H]1Nc2ccc(cc2)I C20477883
C[C@@H]1CCC[C@H](C1)Nc2cccc(c2)I C20479165
Cc1cc(ccc1Br)N[C@@H]2C[C@@H](CC(C2)(C)C)C C20561839
Cc1cc(ccc1Br)N[C@H]2C[C@H](CC(C2)(C)C)C C20561841
Cc1ccc(c(c1)Br)N[C@@H]2C[C@H](CC(C2)(C)C)C C20566782
Cc1ccc2c(c1)[C@H]3C=CC[C@H]3[C@H](N2)c4c(cc(cc4C)C)C C20691252
c1ccc2cc(ccc2c1)[C@@H]3[C@@H]4CC=C[C@H]4c5cccc(c5N3)F C20708166
Cc1cc(ccc1N[C@H]2C[C@@H](CC(C2)(C)C)C)Br C21008388
Cc1ccc(cc1Cl)N[C@@H]2C[C@H](CC(C2)(C)C)C C21012317
CCC1CCC(CC1)Nc2ccc(c(c2)Cl)Cl C21511550
Cc1cc(c(c(c1)C)[C@@H](C)Nc2cc(cc(c2)Cl)Cl)C C21511628
C[C@H]1C[C@H](CC(C1)(C)C)Nc2cccc(c2)Cl C21519641
Cc1cc(ccc1N[C@H]2C[C@H](CC(C2)(C)C)C)Cl C21811411
Cc1ccc(cc1C)[C@H](C)Nc2cccc(c2)C(C)C C21814286
C[C@]12CCCC[C@H]1CC[C@H]3[C@H]2CC[C@]4([C@H]3CC[C@]4(C)O)C C26570689
c1cc(c(cc1CNc2cc(ccc2F)Cl)Cl)Cl C35083705
Cc1cc(cc(c1)N[C@H]2C[C@H]3C[C@@H]2[C@@H]4[C@@H]3CCC4)C C35624498
c1cc(cc(c1)F)C2CC(C2)Nc3cc(ccc3Cl)Cl C36841062
C[C@@H]1CC[C@H]([C@@H](C1)Nc2cccc(c2)F)C(C)C C36664863
c1cc(ccc1N[C@H]2CC[C@H]3CCCC[C@@H]3C2)Cl C37202850
Cc1ccc(cc1F)N[C@@H]2CC[C@H]3CCCC[C@@H]3C2 C37213206
Cc1ccc(cc1F)N[C@H]2CC[C@H]3CCCC[C@@H]3C2 C37213207
c1c(cc(c(c1F)NCC2CCCCC2)Br)F C37392809
c1ccc(c(c1)C[C@@]2(CCCC[C@@H]2C3CCCCC3)O)Cl C37530021
C[C@@]12CC[C@]3(C1)[C@]4(CCCC([C@@H]4CC[C@]3([C@H]2O)C)(C)C)C C04026003
C[C@@H](c1ccc(cc1)C(C)C)Nc2cccc(c2)Cl C20563310
C[C@]12CCCC([C@H]1[C@@H](C[C@]34[C@@H]2CC[C@H](C3)C(=C)C4)O)(C)C C04426459
C[C@@]12CCC[C@@H]1[C@@H]3C[C@@H]([C@@H]4CCCC[C@@]4([C@@H]3CC2)C)O C43756991
C[C@]12CCCC[C@H]1CC[C@H]3[C@@H]2CC[C@@]4([C@@H]3CC[C@H]4O)C C43757022
C[C@@]12CCCC[C@@H]1CC[C@H]3[C@H]2CC[C@@]4([C@H]3CC[C@@H]4O)C C43761403
C1CCCCC2=C[C@H]([C@H]3C=C[C@]3(C2)CCCC1)O C43762614
CC[C@]12CC(=C)[C@H]3[C@H]([C@H]1CC[C@@]2(C#C)O)CCC4=CCCC[C@H]34 C44963114
CC[C@]12CC(=C)[C@H]3[C@H]([C@H]1CC[C@]2(C#C)O)CCC4=CCCC[C@H]34 C44963118
Cc1ccc(cc1Cl)[C@H](c2cc(sc2Cl)Cl)O C63021910
Cc1cc(cc(c1)n2c(=O)c3c(nc2SCC(=O)N)CCS3)C C04358837
c1ccc2c(c1)nc(s2)NC(=O)c3c(c[nH]n3)I C00680021
CNC(=O)c1ccc(cc1)NS(=O)(=O)c2ccc3c(c2)CCCC3 C06316203
C[C@H]1CCCC[C@@H]1NS(=O)(=O)c2ccc3c(c2)NC(=O)CS3 C06892716
C[C@H]1C(=O)Nc2cc(ccc2O1)NC(=O)c3cc(ccc3F)Br C08015493
Cc1cc(c(c(c1Cl)S(=O)(=O)N2CCC(CC2)C(=O)N)C)Cl C08447710
c1cc(cc(c1)Br)c2ccc(o2)C=C3C(=O)NC(=S)NC3=O C03043942
CCCN1[C@H](Nc2ccccc2C1=O)c3cc(c(c(c3)Cl)O)OC C09377824
c1cc(cc(c1)F)[C@@H]2C3=C(CN(C3=O)Cc4c(cccc4F)F)NC(=O)N2 C12345776
COc1cc(cc(c1OCC#C)Cl)[C@H]2Nc3ccccc3C(=O)N2 C12533728
CC(C)[C@@H]1Cc2c(c(=O)n(c(c2C#N)N)c3ccc(cc3)Cl)CO1 C06759149
c1cc(c(c(c1S(=O)(=O)N2CCC(CC2)C(=O)N)Cl)Cl)Cl C16650919
Cc1c2c(ncn(c2=O)Cc3c(cccc3Cl)F)sc1C(=O)N C19644989
Cc1cc[nH+]c(c1)N[C@@H](c2ccc3cccnc3c2[O-])c4ccccn4 C19851403
COc1ccc(cc1)[C@H]2[C@@H]3CSCC=C3C(=C(C2(C#N)C#N)N)C#N C20026742
CC(C)N1CC=C2[C@H](C1)[C@@H](C(C(=C2C#N)N)(C#N)C#N)c3cccs3 C04730654
[H]/N=C/1\N[C@@](C(=O)N1C)(c2ccncc2)c3cccc(c3)c4cccc(c4)F C34806305
c1cc2c(cc1NCc3ccc(o3)I)NC(=O)CO2 C37220211
Cc1ccc(cc1I)NS(=O)(=O)c2c[nH]nc2 C40443278
c1cc2c(cc1Cl)nc(s2)[C@H]3CCCCN3C(=O)c4cc(cnc4)N C40817776
Cn1cc(c2c1cccc2F)[C@H]3CCCN3C(=O)c4cccc(c4O)O C40821232
c1cc(ccc1CS(=O)(=O)c2nc3ccc(cc3o2)N)Br C42192601
C[C@H]1CCCC[C@H]1NC(=O)Nc2ccc(cc2)S(=O)(=O)C(F)F C43453243
c1c(c(cc2c1OCCO2)Br)NC(=O)NCC3CCC3 C43455688
C[C@@H]1C[C@H]2[C@H]3CC[C@@H]4CC(=O)CC[C@]4([C@@]35[C@H](O5)C[C@]2([C@]1(C(=O)CO)O)C)C C43742777
C[C@@H](CN1CCOCC1)NC(=O)c2ccc(cc2O)Br C44491080
Cc1cc(ccc1Br)NC(=O)NC[C@@H]2CCS(=O)(=O)C2 C48469770
c1cc(c(c(c1)Br)O)CNc2ccc(nc2)n3ccnc3 C48796136
Cc1cc(cc(c1NC(=O)NC[C@@H]2CCOC2)OC)Br C49211484
c1cc(ccc1NC(=O)N2CCC[C@H](C2)C(=O)NC3CC3)Br C51582291
c1c(cnc(c1S(=O)(=O)N[C@H]2CCCC[C@@H]2O)Cl)Br C52008966
CCCN1[C@@H](Nc2cc(ccc2C1=O)Cl)c3cccc(c3O)OC C54701589
C[C@@H]1CCc2c(cc(s2)C(=O)NNC(=O)C=Cc3ccccn3)C1 C56126237
CC1CCC(CC1)CNC(=O)Nc2cccc(c2)C(=O)N3CCCC3 C56610362
Cc1ccc(cc1)NC(=O)NCCC(=O)N2CCc3c(ccs3)C2 C52140318
c1ccc2c(c1)cc([nH]2)CNS(=O)(=O)N3CCc4ccccc4C3 C58342517
CCOc1cc(cc(c1OC)Cl)[C@H]2Nc3c(cccc3C(=O)N2)C C27577928
C[C@@H]1CC[C@@H](CN1C(=O)/C=C/c2ccc3c(c2)CCCN3C)C(=O)N C61405888
Cc1ccc(cc1NC(=O)N[C@@H](C)[C@H]2C[C@H]3CC[C@@H]2C3)C(=O)N(C)C C61555033
C=CCN1C(=O)/C(=C\NC23CC4CC(C2)CC(C4)C3)/C(=O)NC1=S C06419493
Cc1cc2ccc(cc2[nH]c1=O)NC(=O)c3ccc(cc3)N4CCCC4 C62148234
c1cc2c(c(c1)Br)[C@@H](C(=O)N2)Nc3ccc4c(c3)OCO4 C19966345
COc1cc2c(cc1OC)N[C@H](NC2=O)c3c(c(c(c(c3F)F)F)F)F C63775448
c1cc2c(cc1O)CN(CC2)C(=O)N[C@H]3CCN(C3)CC(F)(F)F C64253003
C[C@H](c1ccc(s1)Cl)NC(=O)N2CCC(CC2)CNC(=O)C C46598667
CC(=O)NC12C[C@@H]3C[C@H](C1)CC(C3)(C2)C(=O)Nc4cc5ccccc5nc4 C55455336
Cc1ccsc1C(=O)NNC(=O)C2=Cc3cc(ccc3OC2)Cl C66557612
Cc1cc(ccc1NC(=O)NCC2CCC2)C(=O)N3CCCC[C@@H]3C C66966505
CC(=O)NCc1ccc(s1)C(=O)N/N=C\2/C[C@@H]3CC[C@]2(C3(C)C)C C67022715
C[C@@H]1CC[C@@H]2[C@@H](C1)CCCN2C(=O)c3ccc(cc3)NC(=O)NC4CC4 C67518797
CC1(C=C(c2cc(ccc2C1=O)C(C(F)(F)F)(F)F)n3ccccc3=O)C C00604766
CC(=O)O[C@@H]1CC[C@@H]2[C@@]1(CC[C@@H]3[C@@H]2CC[C@H]4[C@@]3(CCC(=O)[C@@H]4Br)C)C C03843750
CC(=O)O[C@@H]1CC[C@]2([C@H](C1)CC[C@H]3[C@@H]2CC[C@]4([C@@H]3C[C@H](C4=O)Br)C)C C04023389
C[C@]12CC[C@@H]3[C@@H]([C@@H]1CCC2=O)CCC4=CC(=O)CC[C@@]34CI C02556039
c1cc(ccc1c2nc(=S)c3c(n2C[C@H]4CCCO4)CCCC3)Br C01077152
c1cc(ccc1[C@H]2N3[C@@H](CS2)C(=O)N(C3=S)c4ccc(cc4)F)Cl C04704061
Cc1ccc(cc1)N2[C@@H](SCC2=O)c3cc(ccc3OC)Br C05189114
Cc1ccc(cc1)N2[C@H](SCC2=O)c3cc(ccc3OC)Br C05189134
CC(=O)c1ccc(cc1)N2C(=O)/C(=C/c3c(cccc3Cl)Cl)/SC2=S C05371926
COC(=O)c1c2c(cc3c1C[C@]4(C3)Cc5cc6c(c(c5C4)C=O)CCC6)CCC2 C01855688
c1cc(sc1S(=O)(=O)N2CCC[C@H](C2)C(F)(F)F)Br C01472328
c1cc(c(c2c1cc(cc2)Br)Br)OCC(=O)N3CCCC3 C06240309
c1ccc(cc1)c2csc3c2c(=O)[nH]c(n3)CSc4[nH]c5ccccc5n4 C08311135
CCN1C(=O)/C(=C/c2ccc(o2)c3ccc(cc3)Br)/SC1=S C01446699
COc1ccc(cc1/C=C\2/C(=O)N(C(=S)S2)c3ccc(cc3)F)Br C13617713
c1cc(ccc1[C@H]2N3[C@@H](CS2)C(=O)N(C3=S)c4ccc(cc4)F)Br C01437053
CCN\1c2c3ccccc3ccc2S/C1=C\C=C/4\C(=O)N(C(=S)S4)CC C16102166
C[C@H]1C(=Cc2ccccc2O1)/C=C\3/C(=O)N(C(=S)S3)[C@@H](C)c4ccccc4 C16733503
CN(Cc1ccc(s1)Br)S(=O)(=O)c2ccc(s2)Cl C18941024
Cc1cccc(c1C)N2CCN(CC2)C(=O)CSc3ccc4c(c3)CCC4 C19289925
c1ccc(cc1)C(=O)N2C=Cc3ccccc3[C@@H]2c4cccn4c5ccccc5 C22114916
c1cc(cc(c1)I)OS(=O)(=O)c2ccc(c(c2F)F)F C22455151
C[C@@H](c1nc2ccccc2s1)N(C)C(=O)Cc3c(c(c(c(c3F)F)F)F)F C24537679
CCCO[C@]1(CC[C@@]2([C@@H](C1)CC[C@@H]3[C@@H]2CC[C@@]4([C@@H]3CCC4=O)C)C)C(=O)C C33647412
c1cc2c3c(c1)CCN([C@H]3CC2)S(=O)(=O)c4ccc(s4)Br C33811695
CCN(C1CC1)S(=O)(=O)c2ccc(cc2Br)Br C37576081
c1ccc2c(c1)CC[C@H](C2)N3CCN(CC3)C(=O)CC4Cc5ccccc5C4 C39200607
CC(C)S(=O)(=O)[C@@H]1CCC[C@@]2(C1)CCC[C@@H](N2Br)SC C39525147
CC(C)S(=O)(=O)[C@H]1CCC[C@]2(C1)CCC[C@@H](N2Br)SC C39525150
CC(C)S(=O)(=O)[C@H]1CCC[C@]2(C1)CCC[C@@H](N2Br)Br C39525444
CC(=O)O[C@H]1CC[C@@]2([C@@H](C1)CC[C@H]3[C@@H]2CC[C@@]4([C@@H]3C[C@H](C4=O)Br)C)C C39944641
Cc1csc(n1)[C@H](C#N)C(=O)c2cc(c(s2)Br)Br C41521398
CN(Cc1cc(sc1)Br)C(=O)c2cc(nc(c2)Cl)Cl C42305424
Cc1cc2=CCCC=c2c3c1O[P@](O[C@H]4C3=c5ccccc5=C[C@@H]4C)N(C)C C43220916
CC[C@@H]1c2ccsc2CCN1S(=O)(=O)c3c(ccs3)Br C48444282
c1cc(sc1S(=O)(=O)N2CCC[C@@H]2c3ccsc3)Br C48445089
CCc1c(sc(n1)[C@H](C#N)C(=O)c2ccccc2I)C C48763867
c1cc2c(cc1Br)CCCN2C(=O)c3cc(cnc3)Br C48811003
C[C@@H]1CN([C@H](CO1)C)C(=O)c2ccc(c(c2)Br)I C49090275
CCN(CC)S(=O)(=O)c1cc(c(cc1Br)Br)C C54362961
COc1c(cc(cc1Br)Cl)[C@@H]([C@H]2COCCO2)Br C55304460
c1cc(sc1CN2CCN(CC2)C(=O)C[C@@H]3C[C@H]4CC[C@@H]3C4)Br C57509212
C[C@@H]1c2ccsc2CCN1C(=O)CSCc3nc4ccccc4s3 C30548748
Cc1cc(ccc1SCC(=O)N2CCO[C@H]3[C@@H]2CCCC3)Br C59309808
c1csc2c1CN(CC2)C(=O)Cc3csc(n3)c4cc(cs4)Br C59420980
C[C@@H](c1ccc(cc1F)F)Sc2nc3c(c4c(s3)CCC4)c(=O)n2C C59926102
Cc1cccc(c1)S[C@@H]2CC(=O)N(C2=O)c3ccc(cc3)Br C03101875
Cc1ccc(cc1)C[C@@H]2CC(=O)N(C2=O)c3ccc(cc3)I C00651448
c1cc(ccc1S(=O)(=O)Cc2csc(n2)C3CCCC3)Br C63926198
CCCO[C@@H]1CCCN(C1)C(=O)C23C[C@H]4C[C@@H](C2)CC(C4)(C3)Br C67110148
C[C@H](C(=O)NN)n1cnc2c(c1=O)c3c(s2)CCC3 C02536994
c1ccc(cc1)[C@H]2OC[C@H]3[C@H](O2)[C@H]([C@@H]([C@H](O3)O)O)O C13917245
Cc1c(c(n[nH]1)C)S(=O)(=O)N2CCc3c(sc(n3)N)C2 C19976227
Cc1cc(nc(n1)NNC(=O)c2ccc[nH]c2=O)C C22235764
[H]/N=C/1\[C@H](SC(=S)N1N2C(=O)CSC2=S)C(=O)N C16848112
c1cnc2c(c1Cl)cnn2[C@H]3[C@@H]([C@@H]([C@H](O3)CO)O)O C28015318
CCN(CC)C(=O)[C@H]1CCc2c(c(=O)nc([nH]2)N)C1 C17147532
CS(=O)(=O)Nc1cc2c(cc1N)OCCCO2 C36743336
c1c(nc([nH]c1=O)SCC(=O)N2CCCC2=O)N C37021958
C1[C@H]2CO[P@](=O)(N[NH+]2C[C@@H]3[C@@H]1C=C(C(=C3)F)O)[O-] C39468991
CNC(=O)CN(C)C(=O)c1cc2cc(ccc2o1)N C40303184
Cn1cc(c(n1)NC(=O)[C@@H]2CCC=CC2)S(=O)(=O)N C40381998
Cc1c(sc(n1)C)[C@H](C)Nc2c(=O)[nH]c(=O)[nH]n2 C40445536
CCN(C1C[C@H]2CC[C@@H](C1)[NH2+]2)C(=O)c3cc([nH]c(=O)c3)[O-] C40747756
Cc1nc(n(n1)c2cc3c(cc2N)c(=O)[nH]cn3)C C41633070
c1cc2c(c(c1)Cl)NC(=O)[C@H]2NCc3nc[nH]n3 C42110933
c1c(cncc1C(=O)N2CCCC[C@@H]2C(=O)N)C#CCO C42407536
Cc1c(c(n(n1)C)N2C[C@@H](CC[C@@H]2C)C(=O)N)CO C42430122
c1cc(c(nc1)N2CCO[C@H]3[C@@H]2CCC3)/C(=N\O)/N C43425540
C1CCC(CC1)(C(=O)N2CCO[C@H](C2)C(=O)[O-])[NH3+] C43705569
C[C@H]1CN([C@@H](CO1)C)C(=O)C2(CCOCC2)/C(=N/O)/N C44785212
C[C@H]1CCN(C1)C(=O)C2(CCOCC2)/C(=N/O)/N C44785656
CC(C)(/C(=N/O)/N)C(=O)N1CCO[C@@H]2[C@@H]1CCC2 C44792735
C[C@@H]1CCCCN1C(=O)Nc2cnn(c2)CC(=O)N C47677331
C[C@@H]1CCC[C@@](C1)(C(=O)[O-])NC(=O)N2CC[NH2+]CC2 C48822662
Cc1c(c(n(n1)C(C)(C)C)C)C(=O)NNC(=O)NC C48950274
Cc1c(sc(=O)n1CC(=O)NNC(=O)NC)C C48950896
C1CC(C1)C(=O)NNC(=O)N[C@H]2CCS(=O)(=O)C2 C48952833
CNC(=O)NNS(=O)(=O)c1cccc(c1)C#N C48962047
C[C@H]1CC[C@H](CN1C(=O)c2cc(c[nH]2)C(=O)C)C(=O)N C49091100
CCc1c(c(n[nH]1)C(=O)N2CCC[C@@H]2C(=O)N(C)C)N C50307158
C1CC1c2c(c([nH]n2)C(=O)N3CCS(=O)(=O)CC3)N C50323875
C[C@@H]1COCCN1C(=O)c2c(cnc(n2)C(C)C)NN C51128665
C[C@@H]1CN([C@H](CO1)C)C(=O)c2cc(c(nc2)NN)Cl C51128808
CCn1cc(cn1)[C@@H]2c3c(n[nH]c3OC(=C2C#N)N)C C04625899
Cc1cc(n(n1)C)Sc2c(nccn2)/C(=N/O)/N C54396437
c1cnc(c(n1)C(=S)N)N[C@H]2CCS(=O)(=O)C2 C54396791
C/C(=N\NC(=O)c1cnc[nH]c1=O)/c2ccc(cc2)O C55116568
Cc1c(sc(n1)N)C(=O)NC[C@@H]2COCCO2 C55174402
c1c(c(cc2c1OCCCO2)NC(=O)[C@H]3COCCO3)N C55297520
c1c(nc([nH]c1=O)S[C@@H]2CC(=O)N(C2=O)C3CC3)N C36854631
c1c(nc2ncnn2c1[O-])CN3[C@@H]4CC[C@H]3CC(C4)[NH3+] C40749935
C1CCC(C1)N2C(=O)C[C@H](C2=O)Sc3nc([nH]n3)N C36854663
c1cc(c(=O)[nH]c1)C(=O)Nc2cc(n[nH]2)c3ccncc3 C60332882
c1c(cnc(c1C#N)Sc2n[nH]c(=O)n2C3CC3)N C61593966
c1cn(ccc1=O)Cc2nc(c3ccsc3n2)NN C61628545
C[C@H]1CN(CCCO1)C(=O)C2(CCOCC2)/C(=N/O)/N C61938064
CC[C@]1(CCN(C1)C(=O)[C@@H]2C[C@@H](C[NH2+]2)O)C(=O)[O-] C62917309
C[C@H](/C(=N/O)/N)C(=O)N1CC[C@@H](C1)N2CCOCC2 C62983562
C[C@@H]([C@@H]1CCCCN1Cc2cc(n3c(n2)ncn3)[O-])[NH3+] C63194746
C[C@@H]1CCC[C@H](N1C(=O)Cn2cc(c3c2cccc3)/C=C/4\c5ccccc5N(C4=O)C)C C04168780
Cc1cccc2c1nc(o2)SCc3ccc(o3)C(=O)N4CCc5ccccc5C4 C00966378
Cc1ccccc1C(=O)N2CCc3c(c(nc(n3)c4ccccc4)N5CCC(CC5)C)C2 C04508673
COc1ccc(cc1)N2CN3C(=O)C[C@H](C(=C3SC2)C#N)c4c(cccc4Cl)F C02326994
COc1cccc(c1)n2c3c(c4nc5ccccc5n4c(n3)SC)sc2=S C03018896
Cc1nc2c(c3c(s2)C[C@@H](CC3)C)c4n1c(nn4)SCC(=O)c5ccccc5 C04848044
c1cc(ccc1c2nc(on2)[C@H]3CCCN3C(=O)C4CCCCC4)Br C05097316
c1ccc2c(c1)c(nc(n2)c3cccs3)SCc4cc(=O)n5ccsc5n4 C06561167
c1ccc2c(c1)nc(o2)C3CCN(CC3)C(=O)CSc4nc5ccccc5s4 C07164151
c1cc2c(cc1[C@@H]3CCCN3C(=O)/C=C/C4=Cc5cc(ccc5OC4)Cl)OCCO2 C08986241
Cc1cc2c(cc1C)oc3c(c2=O)[C@@H](N(C3=O)C[C@@H]4CCCO4)c5cccc(c5)Cl C02421838
c1ccc(cc1)SCc2nnc3n2nc(s3)c4cc(cnc4)Br C09577369
c1ccc2c(c1)nc(s2)[C@H]3CCCN(C3)C(=O)/C=C/c4c(nc5n4cccc5)Cl C09777712
Cc1cccc2c1nc(s2)N(C[C@@H]3CCCO3)C(=O)c4ccc5c(c4)scn5 C10888602
Cc1ccc2c(c1)sc(n2)N(C[C@H]3CCCO3)C(=O)c4nc5ccccc5s4 C11065461
Cc1c2c(ncn(c2=O)CC(=O)N3CCC[C@@H]4[C@@H]3CCCC4)sc1c5ccccc5 C12765259
c1ccc2c(c1)nc(s2)[C@H]3CCCCN3C(=O)/C=C/c4ccc5c(c4)OCCCO5 C12887697
Cc1ccc(cc1C)c2csc3c2c(=O)n(cn3)CC(=O)N4c5ccccc5C[C@@H]4C C13014066
Cc1ccc(cc1)N2C(=O)/C(=C\c3cc(n(c3C)C4CCCCC4)C)/C(=O)N=C2S C13570861
C[C@H]1C[C@@H](CN(C1)C(=O)C2CCN(CC2)S(=O)(=O)c3cc(ccc3Cl)Cl)C C14183953
c1cc(ccc1c2nc(cs2)C(=O)N3CCC[C@@H]3c4ccc5c(c4)OCCCO5)F C14228384
Cc1cccc2n1c(=O)cc(n2)CSc3c4c5c(sc4nc(n3)C)C[C@H](CC5)C C16680376
Cc1cc(on1)c2ccc(c(c2)S(=O)(=O)N3c4ccccc4C[C@H]3C)C(C)C C20979012
C#CCn\1c2cc3c(cc2s/c1=N\C(=O)Cc4ccc(s4)Cl)OCCO3 C10061268
COc1ccccc1n2c(=O)/c(=C\c3c(cccc3Cl)Cl)/sc2=C(C#N)C#N C23865051
Cc1ccc(c(c1)C)N2CCN(CC2)S(=O)(=O)c3cc(c(cc3OC)C)Cl C26844901
CN([C@@H]1CCCc2c1cccc2)C(=O)CSc3nnc4n3c5ccccc5s4 C32557272
C[C@@H]1CCc2c(sc3c2c(nc(n3)CC(C)C)N4CCN(CC4)C(=O)C5CC5)C1 C35525193
c1ccc(cc1)[C@H]2C[C@H]2C(=O)N3CCC[C@@H](C3)c4nc(no4)c5cccc(c5)Cl C35726398
CCCc1nc(c2c3c(sc2n1)C[C@@H](CC3)C)N4CCN(CC4)C(=O)C5CC5 C35865998
CCOC(=O)C1CCN(CC1)C(=O)c2ccc3c(c2)nc4c(c3Cl)CCCC4 C04940231
C[C@@H]1C[C@@H](CN(C1)C(=O)C2CCN(CC2)S(=O)(=O)c3c(cccc3Cl)Cl)C C12815683
C[C@@]1(CC(N(c2c1cccc2)C(=O)CSc3nncn3C)(C)C)c4ccccc4 C00852680
c1ccc(cc1)n2cc(c(n2)c3ccco3)/C=C\4/C(=O)c5cc(ccc5O4)Br C39842487
CCN\1C(=O)/C(=C/c2c(cccc2Cl)Cl)/S/C1=N\c3nnc(s3)C C39866253
Cc1ccc2c(=O)c3c(oc2c1C)C(=O)N([C@H]3c4ccc(cc4)Cl)C[C@@H]5CCCO5 C40062748
Cc1ccc(cc1)[C@H]2c3c(=O)c4ccc(c(c4oc3C(=O)N2Cc5ccco5)C)C C40062893
Cc1ccccc1CN2C[C@@H](CC2=O)c3nc(no3)c4ccc(cc4)Br C44440858
Cc1cccc(c1)CN2CCCN(C2=O)c3ccc(cc3)C(=O)N4CCCC[C@H]4C C46079510
c1ccc(c(c1)C#N)Oc2c(cc(cc2Br)[N+](=O)[O-])Br C50441349
Cc1ccccc1[C@@H]2CCCN2C(=O)c3cc4nc(cc(n4n3)C(F)(F)F)C5CC5 C46017980
Cc1ccccc1[C@H]2CCCN2C(=O)c3cc4nc(cc(n4n3)C(F)(F)F)C5CC5 C46017982
Cc1cc(c(c(c1C)S(=O)(=O)N2CCCN(CC2)Cc3ccc(cc3)C#N)C)C C58444373
Cc1cc(ccc1SCC(=O)N2CCc3c2cc(cc3)[N+](=O)[O-])Br C58505159
c1cc(cc(c1)Cl)N2CCN(CC2)C(=O)C3CN(C3)c4nc5c(cccc5s4)F C62167922
Cc1ccc(c(c1)N2CCN(CC2)S(=O)(=O)C3=CC4=C5CCCCC5=N[C@@H]4C=C3)C C63558285
Cc1ccc(cc1Cl)N2[C@@H](N=C3C(=CN=N3)C2=O)SCc4ccccc4F C63730340
CC[C@H]1Cn2c(cc3c2c(ccc3)O1)C(=O)N4CCN(CC4)c5cccc(c5)Cl C64816549
c1c(cnc(c1Cl)N2CCCN(CC2)c3c(c(ns3)Cl)C#N)C(F)(F)F C65512756
c1cc2c(cc1c3nnc(o3)SCc4ccc(s4)Br)OCO2 C67006610
Cc1ccccc1n2cnnc2S[C@@H](C)C(=O)N3c4ccccc4C[C@H]3C C04510195
c1ccc(cc1)n2c3c(cn2)c(ncn3)SCc4nc5ccccc5s4 C03324983
Cc1cc(c(n1c2c(c(c(s2)C)C)C#N)C)/C=N/c3ccc4c(c3)OCO4 C01098496
Cc1nnc(s1)/N=C\2/N(C(=O)/C(=C\c3ccccc3Cl)/S2)CC=C C05214976
CC[C@H](C(=O)N1C[C@H](C[C@@H](C1)C)C)n2c(=O)c3c4ccccc4sc3c(n2)C C06799231
Cc1c2ccccc2nc(c1C(=O)OCC(=O)N3c4ccccc4C[C@H]3C)C C07710743
COc1ccccc1CN2c3c(ccc(c3Cl)Cl)C4(C2=O)OCCCO4 C08046754
C=CCSc1nc2n(n1)[C@@H]([C@H]3C(=N2)CCCC3=O)c4ccc(cc4)Cl C08739279
Cc1cccc2c1nc(c(c2)[C@@H]3CC(=NN3C(=O)C(C)C)c4ccco4)Cl C08774917
Cc1cc2c(cc1C)s/c(=N\C(=O)c3cc(n(n3)C)C)/n2CCSC C09002383
Cc1c(ccc2c1nc(s2)N(Cc3ccco3)C(=O)[C@@H]4CCCO4)Cl C10253571
Cc1cc(cc2c1nc(s2)N(Cc3ccco3)C(=O)[C@H]4CCCO4)Cl C10253651
Cc1ccc2nc(cc(=O)n2c1)COc3ccc(cc3Br)C=O C10392450
CCC(=O)N1[C@H](CC(=N1)c2ccc(cc2)Br)c3ccc4c(c3)nccn4 C11692676
Cc1ccc(cc1)c2nc(co2)CN3c4cccc5c4c(ccc5)S3(=O)=O C12903149
c1cc(cc(c1)Cl)n2c(nnc2S[C@@H]3CCCCC3=O)N4CCCC4 C06994566
CSc1ccc2c(c1)s/c(=N\C(=O)[C@@H]3COc4ccccc4O3)/n2CC#C C05264763
Cc1ccc(cc1)[C@]2(N(N=C(O2)c3cc(nc4c3cccc4)C5CC5)C(=O)C)C C15785665
Cc1ccsc1[C@H]2CCCCCN2S(=O)(=O)c3cccc4c3nsn4 C15866758
c1cc(c(cc1Br)Br)Oc2ccc(cn2)[N+](=O)[O-] C18054771
c1ccc(cc1)[C@H](c2nnnn2C3CCCCC3)N4CCc5ccccc5C4 C19369606
C[C@@H]1Cc2c(cn3c(n2)nc(n3)SCc4cccc5c4cccc5)C(=O)C1 C20632300
CN(C1CCCCC1)C(=O)c2c3ccccc3nc4c2CN(C4=O)C5CCCCC5 C21915008
CC(C)c1cc(c2cnn(c2n1)C(C)C)C(=O)N3CCC[C@H]3c4ccccc4 C22766307
CCN1C(=O)/C(=C\c2ccc(s2)c3cccc(c3)[N+](=O)[O-])/SC1=S C23042645
c1ccc(cc1)CC2CCN(CC2)c3c4c(ncn3)nc(cn4)c5ccccc5 C27818795
c1cc(cc(c1)F)c2ccc3c(c2)nc(o3)[C@@H]4CCCN4C(=O)c5ccco5 C34907754
CC(C)c1nc(c2c3c(sc2n1)CCCCC3)N4CCN(CC4)C(=O)C5CCC5 C35892506
C[C@H](C(=O)/C=C\1/C(c2ccccc2N1C)(C)C)Sc3nnc4n3cccc4 C36023131
CC(=O)N(c1ccc(cc1)N(C)C)c2c(nc3n2cccc3)[C@@H]4CCC=CC4 C01412035
COc1cccc(c1)[C@H]2CC(=O)N3CN(CSC3=C2C#N)c4ccccc4F C02240907
CCN\1C(=O)/C(=C\c2ccc(o2)Br)/S/C1=N\c3cccc(n3)C C39863344
CCN\1C(=O)/C(=C\c2ccc(o2)Br)/S/C1=N\c3nc(cs3)C C39865294
C[C@@H]1Cc2ccccc2N1C(=O)CSc3nc4c(nn3)[C@H]5CC[C@@]4(C5(C)C)C C39982263
Cc1ccc2c(=O)c3c(oc2c1C)C(=O)N([C@@H]3c4ccccc4F)C[C@H]5CCCO5 C40064946
C[C@]12C[C@H](CC(C1)(C)C)N(C2)C(=O)c3cc(nn3c4ccc(cc4)F)c5ccco5 C00734657
Cc1ccc(cc1)[C@@H]2CN(CCO2)S(=O)(=O)c3cc(c(cc3OC)C)C C41171465
Cc1ccc(cc1)[C@@H]2CN([C@@H](CO2)C)S(=O)(=O)c3cc(ccc3OC)C C41425123
Cc1cccc(c1C)O[C@@H](C)C(=O)N2CCC[C@@H](C2)c3nc4ccccc4o3 C43037414
Cc1ccc(cc1)N2CCN(CC2)c3nnc(s3)n4cccc4CCl C49455325
Cc1cccc(c1)n2c(c3c(n2)CN(C3)C(=O)c4cc(cc(c4)C)C)n5cccc5 C56911862
c1ccc(c(c1)C2=Nc3ncnn3[C@@H](C2)c4ccc(cc4)Cl)OC(F)F C02919018
c1cc(cc(c1)OCC#N)/C=C/2\C(=O)OC(=N2)c3ccc(cc3Cl)Cl C58184141
Cc1nnc(n1C2CCCCC2)SCc3cc(cc4c3OCOC4)Cl C10014731
CCn1cc(c2c1cccc2)/C=C\3/C(=O)c4cc5c(c(c4O3)C)OCN(C5)C6CC6 C41589064
CC(=O)N(C)c1nc(cs1)/C=C/C(=O)c2cc3c4ccccc4ccc3o2 C63277747
Cc1ccc(cc1C)N2[C@H](N=C3C(=CN=N3)C2=O)SCc4cccc(c4)F C63730537
Cc1c2c(cs1)nc(nc2N3CCC(CC3)C(=O)N4CCCCCC4)C5CCC5 C64761709
Cc1ccc(cc1)N(C)S(=O)(=O)c2c(sc(c2c3cc(no3)C)C)C C64845612
CCN([C@@H](C)C(C)C)C(=O)c1c(c2c(s1)nc3n(c2=O)CCCCC3)C C67114042
CCCSc1nc2c(nn1)-c3ccccc3N([C@H](O2)c4ccc(s4)C)C(=O)C C02823236
CCOC(=O)c1c(c2c3nc(nn3cnc2s1)c4cc(cs4)Br)C C02789617
Cc1cc2c(cc1C)oc3c(c2=O)[C@@H](N(C3=O)Cc4ccco4)c5cccc(c5)OC C02416916
c1cc(ccc1/C=C/c2ccc(=O)n3c2[C@@H]4C[C@H](C3)CN(C4)C(=O)c5cnccn5)Cl C05441159
c1ccc(cc1)c2nc3c(c(n2)N4CCCCC4)CN(CC3)S(=O)(=O)c5cccs5 C01500768
c1ccc2c(c1)C(=O)c3ccc(c(c3C2=O)Cl)C(=O)OCC(=O)N4CCCCC4 C06460396
CCOC(=O)C1[C@@H]([C@@H]2C(=O)CC(C=C2N=C1C)(C)C)c3coc4ccc(cc4c3=O)C C06564609
C[C@H]1C(=Cc2ccccc2O1)/C=c/3\c(=O)n4c(s3)nc(=O)c(n4)Cc5ccccc5 C01020396
C[C@H]1CN(c2ccccc2N(C1=O)CC(=O)N3CCCCCC3)C(=O)c4ccccc4 C08809851
Cc1cc(nn1C)C(=O)N(Cc2cccnc2)c3nc4c(c(ccc4s3)Cl)C C09002435
Cc1ccn2c(c1)nc(cc2=O)CSc3nc4c(c5c(s4)CCC5)c(=O)n3C C09137323
CC1CCN(CC1)C(=O)CSc2nc3c(c4cc(ccc4n3C)Br)nn2 C09236048
c1ccn2c(c1)nc(c2/C=C/C(=O)N3CCC[C@@H]3c4ccc5c(c4)OCCO5)Cl C09516013
Cc1ccc(c(c1)C)n2c(nnn2)SCC(=O)N3CC[C@H](Sc4c3cccc4)C C09728749
c1ccc2c(c1)nc(s2)/C=C/C(=O)N3C[C@@H](Oc4c3cccc4)C(=O)N5CCCCC5 C09869868
c1ccc2c(c1)OC[C@H](O2)C(=O)N(Cc3ccco3)c4nc5c(s4)cccc5Cl C10527173
c1cc(cc(c1)Cl)c2nc(on2)C3CCN(CC3)S(=O)(=O)c4cccs4 C12415397
C[C@H](C(=O)N1CCCC1)n2c3ccccc3nc(c2=O)N4C[C@]5(C[C@@H]4CC(C5)(C)C)C C12727689
c1ccc2c(c1)CCN3[C@H]2Cc4c(cnc5n4nc(n5)SCc6ccccc6Cl)C3=O C01396880
Cc1nc2c(c3c(s2)C[C@@H](CC3)C)c4n1c(nn4)SCC(=O)N5CCC[C@H](C5)C C13499723
Cc1nc2c(c3c(s2)C[C@@H](CC3)C)c4n1c(nn4)SCC(=O)N5CCCCCC5 C13499737
c1ccc(c(c1)Cn2c3c(c4c(s3)CCCC4)c5nc(nn5c2=O)c6ccncc6)F C13721775
CS(=O)(=O)N1CCCC[C@H]1C(=O)/N=c/2\n(c3c(ccc(c3s2)Cl)Cl)CC#C C13794453
CS(=O)(=O)N1CCCC[C@H]1C(=O)/N=c\2/n(c3ccc(cc3s2)Cl)CC#C C13794918
C[C@H]1C[C@H](c2ccccc2N1C(=O)c3ccco3)N(c4ccccc4)S(=O)(=O)C C14607293
C[C@@H]1C[C@@H](c2ccccc2N1C(=O)c3ccco3)N(c4ccccc4)S(=O)(=O)C C14607294
Cc1ccc(cc1)Cn\2ccs/c2=N\C(=O)C3CCN(CC3)C(=O)c4ccco4 C14637337
c1ccc(c(c1)[N+](=O)[O-])OS(=O)(=O)c2cc(ccc2Br)Br C16090172
Cc1cc(=O)nc2n1[C@H]([C@H](CS2)Sc3ccc(cc3)[N+](=O)[O-])c4ccccc4 C16807339
Cc1cccc(c1)n2c(=O)c3c4c(sc3n5c2nnc5C)CN(CC4)Cc6ccccc6 C20101688
c1cc(ncc1Cl)N2CCN(CC2)C(=O)[C@H]3CCC(=O)N(C3)C4CCCCCC4 C20455714
Cc1cc(nn1C)C(=O)N2CCN(CC2)c3ccc4cccc(c4n3)c5cccs5 C24894279
c1cc(c(c(c1)F)C#N)N2CCN(CC2)C(=O)/C=C/c3cc4c(c(c3)Cl)OCO4 C26016577
c1ccc2c(c1)cccc2N3C[C@@H](CC3=O)C(=O)N4CCC(CC4)c5nc6ccccc6o5 C36623776
CCC(=O)N1CCN(CC1)c2c3c(cn(c3ncn2)c4ccccc4)c5ccccc5 C36628172
CC1CCN(CC1)c2c3c(nc(n2)N4CCC(CC4)C)CCN(C3)C(=O)c5ccccc5 C34679079
CCOc1ccc2c(c1)oc3c(c2=O)[C@H](N(C3=O)c4nc(c(s4)C)C)c5ccccc5 C38727631
c1cc2c(cc1/C=C\C(=O)N3CCN(CC3)c4nc5ccc(cc5s4)F)OCO2 C36686816
c1cc(c2c(c1)sc(n2)N(C[C@@H]3CCCO3)C(=O)c4ccc5c(c4)nccn5)F C38839932
Cc1c2c3nc(nn3cnc2sc1C(=O)N(C)C)[C@@H]4C[C@H]4c5ccc(cc5)C(C)(C)C C02790818
Cc1ccc2c(=O)c3c(oc2c1C)C(=O)N([C@@H]3c4cccc(c4)OC)Cc5ccco5 C40064340
C[C@@H]1CN1C(=O)[C@@H]2CCCN(C2)c3ccc(cc3F)c4nc(on4)c5cccs5 C40880587
CC\1=NN(C(=O)/C1=C\c2ccc(c(c2)[N+](=O)[O-])Br)c3cccc(c3)Cl C13602622
c1cc2c(cc1C(=O)C3CCN(CC3)c4c5c6c(sc5ncn4)CCCC6)OCCO2 C14328480
C[C@H]1CN(CCN1C(=O)c2c(ccc(c2F)F)Cl)c3ccc(cc3F)[N+](=O)[O-] C06369801
C[C@@H]1CCCCN1C(=O)c2c(c3nc(cc(n3n2)C(F)(F)F)c4ccco4)Cl C05527997
c1cc(c(nc1)C#N)COc2c(cc(cc2Br)[N+](=O)[O-])Br C61664962
Cc1c(c2c(nc(nc2s1)C)N3CCN(CC3)c4ncccn4)c5ccc(cc5)F C62046522
Cn1cccc1C2=NN=C(C2)C(=O)N3CC[C@@H]4c5ccccc5N=C4[C@@H]3c6ccccc6F C39447067
Cn1cccc1C2=NN=C(C2)C(=O)N3CC[C@@H]4c5ccccc5N=C4[C@H]3c6ccccc6F C39447068
Cc1ccc(cc1)[C@@H]2c3ccsc3CCN2C(=O)C4CCCC4 C04877204
C1C=C[C@@H]2[C@H]1Oc3c(c(c(c(c3Cl)Cl)Cl)Cl)O2 C00401209
Cc1coc2c1ccc3c2C=C[C@](O3)(C)CCC=C(C)C C05462756
Cc1ccc(cc1)[C@H]2c3ccsc3CCN2C(=O)C(C)(C)C C06503586
c1cc(c2cc(sc2c1)C(=O)N3CCC[C@H]4[C@@H]3CCCC4)F C08367959
C[C@H]1CCc2c(sc(n2)/C(=C\c3ccc(cc3)Cl)/C#N)C1 C08844878
C[C@]12CC[C@H](CC1=CC[C@@H]3[C@H]2CC[C@]4([C@H]3CC[C@@]45CCO5)C)OC C12655723
C[C@]12CC[C@H](CC1=CC[C@@H]3[C@@H]2CC[C@]4([C@H]3CC[C@@]45CCO5)C)OC C12655731
Cc1c2c(cc3c1oc(=S)c4c3CCC4)c(co2)C(C)(C)C C13624102
Cc1nc2c(c(cs2)c3ccc4c(c3)CCCC4)c(n1)Cl C19953488
c1cc(cc(c1)Oc2cccc(c2CCl)Cl)C#N C20436077
c1ccc2c(c1)nc(n2c3cccc(c3Cl)Cl)CCl C20592526
CC1([C@H]2CC[C@](C2)(C1=C)C(=O)N3CC[C@H](C3)c4ccc(cc4)F)C C20998146
c1cc(cc(c1)C#N)COc2cccc(c2Cl)Cl C21013353
C[C@@H]1CCCCN1C(=O)c2cc3c(s2)c4ccccc4s3 C24579506
COc1c(c(c(c(n1)C(Cl)(Cl)Cl)Cl)Cl)Cl C26021769
Cc1ccc2nc(c(n2c1)CCl)c3ccc(cc3)Br C31920757
CC(C)(C)c1c(n2c(n1)cccc2Br)CCl C36244396
C[C@H]1CCCC[C@H]1n2c(nc3c2c(ccc3)Cl)CCl C36897715
C[C@@H](c1nc2cc(ccc2n1c3cccc(c3F)Cl)F)Cl C36911193
C[C@@H](c1nc2ccccc2n1c3cc(ccc3F)Cl)Cl C36911713
c1cc(cc(c1)Br)c2cc3c(s2)c(ncn3)Cl C36929348
Cc1ccc(c(c1)O[C@@H]2C[C@@H](CC[C@@H]2C#N)C)C(C)C C37148174
Cc1ccc(c(c1)O[C@@H]2C[C@H](CC[C@@H]2C#N)C)C(C)C C37148176
C[C@H]1CC[C@@H]([C@@H](C1)Oc2ccc(cc2)C(C)(C)C)C#N C37148215
CC(C)(C)c1ccc(cc1)O[C@@H]2CCCCC[C@H]2C#N C37148220
c1cc(c(cc1Cl)Br)O[C@H]2CCCC[C@@H]2C#N C37149583
Cc1ccc(c(c1)Br)O[C@@H]2C[C@H](CC[C@@H]2C#N)C C37151659
c1cc(ccc1O[C@H]2CCCC[C@H]2C#N)I C37153198
c1cc(cc(c1)I)O[C@@H]2CCCC[C@@H]2C#N C37153256
CC[C@H]1CC[C@@H]([C@@H](C1)Oc2cc(ccc2Cl)C)C#N C37153626
CC(C)(C)c1ccc(cc1)Sc2ccc(cn2)C#N C37329329
C[C@@H]1CCCC[C@@H]1Oc2ccc(cc2C#N)C(F)(F)F C37334032
C[C@H](c1nc2c(n1c3ccccc3Cl)cccc2F)Cl C37422313
c1ccc2c(c1)ccc(c2Br)Oc3nccs3 C37986966
c1ccc2c(c1)ccc(c2Br)O[C@H]3CCC[C@@H]3C#N C38077705
C[C@]12C[C@H](CC(C1)(C)C)N(C2)C(=O)[C@@]34CC[C@@H](C3)C(C4=C)(C)C C08236431
Cc1cc2c(cc1C)n(cn2)Cc3cccc(c3)Br C40224018
c1cc(cc(c1)F)Cc2nc3c(c4c(s3)CCC4)c(n2)Cl C40677302
C[C@@]12CCC(=O)C[C@@H]1CC[C@H]3[C@@H]2CC[C@@]4([C@@H]3CC[C@@H]4[C@@]5(CO5)C)C C43736111
CC1(c2ccc(cc2C(c3c1cc(cc3)CC#N)(C)C)CC#N)C C44370702
CC1=C([C@]2([C@H]3[C@@H]4c5ccccc5[C@H]([C@@H]3[C@@]1(C(=O)C2(C)C)C)O4)C)C C44460394
COC1([C@@H]2C=C[C@H]1[C@@H]3[C@@H]2C4c5ccccc5C3c6c4cccc6)OC C45070482
c1cc(c(c(c1)Cl)Cl)c2ccc(nc2)N3CCSCC3 C45258165
Cc1cc(cc(c1I)C)c2ccc(o2)C=O C45888742
C[C@@H]1CCN(c2cc(ccc2S1)Cl)C(=O)[C@@H]3CCC=CC3 C48343617
c1ccc2c(c1)c3cc(ccc3o2)[C@H]([C@H]4CCOC4)Br C48630055
C/C(=N\c1c(c2c(s1)CCC2)C#N)/c3ccc(s3)Cl C13582982
Cc1ccc(c(c1)[C@@H](c2ccc3c(c2)nccn3)Br)C C61418141
CC(C)c1nc2c(cc(c(c2o1)Cl)Br)Cl C62563450
c1nc(c2c3c(sc2n1)CCCC3)N4CCCCC4 C02478978
c1cc(ccc1/C=N/c2ccc(cc2)C#N)N3CCCC3 C05571677
CCOc1c(cc2cc(ccc2n1)C(C)(C)C)C#N C11727699
C[C@]1([C@H]2CCC=C[C@H]2[C@H]3CCCC[C@H]3O1)CC(=O)OC C12656956
Cc1cc(ccc1Cl)Oc2ccc(cn2)C#N C14207205
c1cc(oc1)/C=N\N=C\c2ccc(cc2Cl)Cl C16919158
Cc1ccc2c(c1)c(c(o2)C(=O)N3CCC[C@H](C3)C)C C28576419
c1cc2c(cc1OC(=O)C3CC3)c4c(o2)CCCC4 C29468160
CC[C@@H]1CCCN(C1)c2c(n3ccccc3n2)CCl C36170118
CCc1cc(nc(n1)c2ccc(o2)[C@H]3C[C@@H]3C)Cl C36755884
CC[C@@H]1CC[C@H]([C@@H](C1)Oc2cccc(c2)C#N)C#N C37150114
CCN(c1ccccc1)c2c(nsn2)Cl C37371945
Cc1cc(ccc1Oc2ccc(cc2)CC#N)C#N C37733018
C=CCSC1=NC(=O)C2=C3CCCC[C@@H]3SC2=N1 C39922153
Cc1ccccc1[C@@H]2CCCN2c3nc4ccccc4o3 C40153854
Cc1cc(nc(c1C#N)OC[C@H]2CC=CC[C@H]2C)C C40509180
C[C@H](C(=O)N1CCOCC1)SC(F)(F)F C40513889
Cc1cc2c(cc1C)n(cn2)c3cccc(n3)F C40712306
C[C@@H]1CC[C@H]([C@@H](C1)Oc2cccc(c2)N(C)C)C#N C40714495
CC(C)Sc1nnc(n1C)c2ccccc2Cl C41770602
CCN(CC)c1nc2c(c(n1)Cl)CCCC2 C42403620
C[C@@H]1CCC[C@H](C1)Oc2c(cc3c(n2)CCC3)C#N C43407722
C[C@H]1CCC[C@H](C1)Oc2c(cc3c(n2)CCC3)C#N C43407724
C[C@H](C(C)C)N(C)c1c(cc2c(n1)CCCC2)C#N C43410162
CCC[C@@H]1CC[C@H]([C@@H](C1)N2CCO[C@@H]3[C@@H]2CCC3)C#N C43425387
C1CCC(CC1)(C#N)C(=O)N2CC[C@H]3CCCC[C@H]3C2 C44426500
C1CCc2nnc(n2CC1)SCC3CCCCC3 C47821890
Cc1cc(cc(c1)N(C)Cc2nc3ccccc3o2)C C48610961
C[C@H]1C[C@H]1c2ccc(o2)c3nc4c(c(n3)Cl)CCC4 C48770473
Cc1cc(cc(c1)N(C)C(=O)[C@H]2C[C@@H]2c3ccco3)C C49374754
c1cc(c(c(c1)Cl)C#N)Oc2ccc(cc2)CC#N C49933818
Cc1ccc(o1)c2nc3c(s2)C(=O)CC(C3)(C)C C50331048
CCN(c1c2ccccc2c(nn1)Cl)C(C)C C50529244
Cc1ccc(c(c1)Oc2cccc3c2nc(cc3)C)C#N C51598446
c1ccc2c(c1)c(nc(n2)Cl)SCc3ccco3 C52811942
Cc1cc(nc(n1)Cl)OC[C@@H]2CC=CC[C@@H]2C C52813901
CCC1CCC(CC1)N(C)c2cc(nc(n2)Cl)C C52814573
C[C@H]1CCC[C@H](C1)Sc2cccc(c2[N+](=O)[O-])F C54691877
Cc1c(sc(n1)N2CC[C@H]3CCCC[C@@H]3C2)C(=O)C C54862414
Cc1cc(cc(c1)COc2ccc3c(c2)OCO3)C C57476217
CC(=C)CSc1nnc2n1cc(cc2Cl)Cl C57760940
CC1(CN(c2cc(ccc2O1)C(C)(C)C)CCC#N)C C57768498
CC[C@H]1CN(c2cc(ccc2O1)C(C)(C)C)CC#N C57788360
Cc1cc2c(cc1C)n(c(n2)C(C)C)C[C@@H](C)C#N C57801460
CCO/N=C/C=C/1\C(c2ccccc2N1C)(C)C C58441897
CCSc1c2ccccc2nc(n1)c3ccco3 C58481603
Cc1ccc(o1)Cn2c3ccccc3nc2[C@@H](C)Cl C53040959
Cc1ccc(c(c1C)OCc2cccnc2C#N)C C61664891
c1cc(oc1C=O)N2CCC3(CCCCC3)CC2 C61820442
Cc1cc(n2c(c1)ncn2)C[C@@H](C(C)(C)C)Cl C63042760
c1ccc(cc1)c2csc(n2)Nc3cccc4c3cccc4 C00188419
Cc1cc(ccc1F)c2csc(n2)Nc3ccc4ccccc4c3 C03082777
c1ccc(cc1)C(=S)Nc2nc3ccc4ccccc4c3s2 C00226761
Cc1cc(ccc1NC(=O)C(C)C)C23CC4CC(C2)CC(C4)C3 C05577985
Cc1cc(cc(c1)Cc2cc([nH]c(=O)c2C(C)C)SCSC)C C05892048
Cc1ccsc1[C@@H]2[C@H]3CC=C[C@@H]3c4cc(ccc4N2)OCC(=C)C C14456071
Cc1ccsc1[C@H]2[C@H]3CC=C[C@@H]3c4cc(ccc4N2)OCC(=C)C C14456072
CC[C@H](C)Oc1ccc2c(c1)[C@@H]3C=CC[C@@H]3[C@@H](N2)c4c(ccs4)C C14456142
CC[C@@H](C)Oc1ccc2c(c1)[C@H]3C=CC[C@@H]3[C@@H](N2)c4ccc(s4)C C14456800
Cc1cc(c(c(c1)C)[C@@H]2[C@@H]3CC=C[C@@H]3c4cc(ccc4N2)OCC=C)C C14457996
Cc1cc(c(c(c1)C)[C@H]2[C@@H]3CC=C[C@@H]3c4cc(ccc4N2)OCC=C)C C14457997
Cc1cc(c(c(c1)C)[C@@H]2[C@H]3CC=C[C@@H]3c4cccc(c4N2)OCC=C)C C14458034
Cc1cc(c(c(c1)C)[C@H]2[C@H]3CC=C[C@@H]3c4cccc(c4N2)OC(C)C)C C14458091
CCOc1cccc2c1N[C@@H]([C@H]3[C@@H]2C=CC3)c4ccc(cc4)C(C)C C14462920
CC(C)c1ccc(cc1)[C@@H]2[C@@H]3CC=C[C@@H]3c4cccc(c4N2)OCC=C C14463261
CC(C)c1ccc(cc1)[C@@H]2[C@H]3CC=C[C@@H]3c4cccc(c4N2)OC(C)C C14463361
Cc1ccccc1[C@@H]2[C@H]3CC=C[C@@H]3c4cccc(c4N2)OCC(=C)C C14478928
Cc1cccc(c1)[C@H]2[C@@H]3CC=C[C@@H]3c4cccc(c4N2)OCC(=C)C C14480226
CCCCOc1cccc2c1N[C@@H]([C@H]3[C@@H]2C=CC3)c4cccs4 C14548867
CCCCOc1cccc2c1N[C@@H]([C@@H]3[C@@H]2C=CC3)c4ccc(cc4)F C14549913
C[C@@H]1CCC[C@@H](C1Nc2ccc(c(c2)Cl)OC(F)F)C C20556848
C[C@H]1CCC[C@@H](C1Nc2ccc(c(c2)Cl)OC(F)F)C C20556851
C[C@@H](c1ccccc1OC(F)F)Nc2cc(cc(c2)Cl)Cl C20564624
CCOc1ccc2c(c1)[C@H]3C=CC[C@H]3[C@H](N2)c4c(cc(cc4C)C)C C20691095
C[C@H](c1ccccc1OC(F)F)Nc2ccc(c(c2)Cl)Cl C21012144
C[C@H]1CCC[C@@H](C1)Nc2ccc(c(c2)Cl)OC(F)F C21812544
CC[C@@H](c1ccc(cc1)C)Nc2c(ccc3c2ncs3)Cl C36923402
Cc1cc(ccc1N[C@@H](C)c2cc(ccc2Cl)Cl)N(C)C C36934799
C[C@@H](c1ccc(s1)Cl)Nc2cc(ccc2OC)C(C)(C)C C36953804
CCCOc1ccccc1N[C@H]2CCCC[C@H]2C(C)(C)C C36955452
CC(C)(C)C1CCC(CC1)Nc2ccc(c(c2)C#N)Cl C36972924
CC[C@@H](C)[C@@H](C)Nc1cc(cc(c1OCC)Br)Cl C36989164
C[C@H]1C[C@@H](CC(C1)(C)C)Nc2ccc(c(c2)Cl)OC(C)C C37086971
Cc1c(cc(cc1F)C#N)N[C@@H]2C[C@@H](CC[C@@H]2C(C)C)C C37089169
CC(C)(C)C1CCC(CC1)Nc2cc(ccc2N(C)C)Cl C37129346
C[C@H]1CCC[C@@H](C1Nc2cc(ccc2N(C)C)Br)C C37139405
C[C@@H]1C[C@H](CC(C1)(C)C)Nc2cc(ccc2N(C)C)Br C37139478
Cc1ccc(c(c1)Br)N[C@H](C)c2c(c3ccccc3o2)C C37188938
Cc1c2ccccc2oc1[C@@H](C)Nc3ccc(c(c3)Cl)Cl C37200355
c1ccc(c(c1)C#N)N[C@@H]2CCCC[C@@H]2C3CCCCC3 C37203012
Cc1ccc2c(c1)nc(s2)Nc3ccccc3SC(F)F C37206382
CCCC[C@H](C)Nc1cc(cc(c1OC)Br)Cl C37283401
C[C@@H](c1cc2ccccc2o1)Nc3ccc(cc3)C(C)C C21808835
CCN[C@H](c1cccc(c1Cl)Cl)c2nc(cs2)C(C)(C)C C41191250
CCN[C@H](c1c(cccc1Cl)Cl)c2nc(cs2)C(C)(C)C C41191290
C/C(=C/CC/C(=N/O)/C)/CC[C@H]1C(=C)CC[C@@H]2[C@@]1(CCCC2(C)C)C C04023773
c1cc(c(cc1Cl)C(F)(F)F)N[C@@H]2CCCC[C@@H]2C#N C54823565
c1cc(c(cc1Br)C(F)(F)F)N[C@@H]2CCCC[C@@H]2C#N C54825457
CC[C@H]1CNc2ccccc2N1Cc3ccc(cc3)C(C)(C)C C57925915
Cc1ccc(c(c1)OCCNc2ccc(c(c2)Cl)Cl)C(C)C C66155198
Cc1ccc(cc1[N+](=O)[O-])C(=O)N2[C@](CC(=N2)C)(C(F)(F)F)O C00204528
c1cc2n(c1)CCN([C@H]2c3ccncc3)C(=O)Nc4ccc5c(c4)OCO5 C05256480
CC(C)[C@H]1C(=O)N(C(=O)N1)c2ccc3c(c2)oc(n3)c4ccncc4 C05389071
CN(C)C(=O)Nc1ccc2c(c1)nc(c(n2)c3ccco3)c4ccco4 C06378870
C[C@@H]1CCc2c(sc3c2c(=O)[nH]c(n3)[C@@H](C)Sc4nnnn4C)C1 C06370577
Cc1ccc(c(c1)C)NC(=O)[C@@H]2CCCN(C2)c3c4c(noc4ncn3)C C07004325
C[C@@H]1CCCC[C@@]12C(=O)N(C(=O)N2)CC(=O)N(C)C3(CCCCC3)C#N C08352375
C[C@@H]1CCCC[C@]12C(=O)N(C(=O)N2)Cc3nc(no3)c4cccs4 C09721360
c1ccc2c(c1)[C@@]3(CCO2)C(=O)N(C(=O)N3)Cc4nc5ccccc5o4 C09992641
Cc1c(n(c2n1c3c(=O)[nH]c(=O)n(c3n2)C)[C@H]4C[C@H](CC(C4)(C)C)C)C C04251112
Cn1c2c(/c(=N/OCc3cccc4c3cccc4)/cc[nH]2)c(=O)n(c1=O)C C12310111
c1ccc2c(c1)c3c(o2)c(=O)[nH]c(n3)CSc4nnc5n4cccc5 C15613779
c1cc(cnc1)C(=O)N/N=C/c2cc3cc4c(cc3nc2Cl)OCO4 C32608395
c1cc2c(cc1[N+](=O)[O-])C[C@H]([C@H]3N2CC[NH+](C3)C4CCCC4)C(=O)[O-] C35869628
CC1=NN=C2[C@H]1[C@@H]([C@@H]([C@@](C2)(C)O)C(=O)C)c3cccc(c3)[N+](=O)[O-] C04111588
C[C@@H]1CCc2c(sc3c2c(=O)[nH]c(n3)CSc4nnnn4C)C1 C13597945
Cc1ccc(c(c1)NC(=O)[C@H]2CCCN(C2)c3c4c(noc4ncn3)C)C C07004321
c1cc(cc(c1)O)/C=N/N2C(=O)C3=Nc4ccc(cc4C3=NC2=O)Cl C38627232
C[C@]1(Cc2ccccc2C(=O)O1)C(=O)/[NH+]=C/3\C=CC4=NC(=NC4=C3)[O-] C38792978
Cc1c2c(cc(nc2on1)c3cccs3)C(=O)N[C@@H]4C=C(N=N4)C C39247966
Cc1c(nc(nc1C)SCC(=O)/[NH+]=C/2\C=CC3=NC(=NC3=C2)[O-])C C39730029
CC[C@@H](C)/N=C\1/C(=C[C@H]2C(=N1)N=C3C=CC(=CN3C2=O)C)C(=O)NC C39970234
CN1CCc2c(s/c(=N\C(=O)c3ccc(nc3)n4cccn4)/[nH]2)C1 C40050445
c1ccn2c(c1)nnc2[C@@H]3CCCN3C(=O)Nc4ccc(cc4)C#N C40554973
Cc1ccc2c(c1)cc3cc-4c(=O)[nH]c(=O)nc4n(c3n2)Cc5ccco5 C41074106
Cc1nnnn1c2cccc(c2)NC(=O)N3CCc4c(ccs4)[C@H]3C C45687687
Cc1nnc2n1nc(s2)C3CCN(CC3)C(=O)NC4CCCCC4 C49740769
CC1(CC2=C([C@@H](n3c(ncn3)N2)c4ccc(cc4)C(=O)OC)C(=O)C1)C C04172006
c1[nH]c2c(n1)c(ncn2)N3CCC[C@@H](C3)C(=O)N4CCCCCC4 C09418724
c1[nH]c2c(n1)c(ncn2)N3CCC[C@H](C3)C(=O)N4CCCCCC4 C09418725
C[C@H]1CN(C[C@@H](O1)C)c2ccc(cc2F)Nc3c4cnn(c4ncn3)C C52362401
CC1=C([C@H](n2c(nnn2)N1)c3ccccc3Br)C(=O)OC C04841560
c1cc2c(cc1OS(=O)(=O)c3cc4c(cc3F)NC(=O)CC4)OCO2 C55942843
c1ccc(c(c1)N2CCN(CC2)c3ccc4nnc(n4n3)C(F)(F)F)O C11490482
C[C@@H]1CCC[C@@H](C12C(=O)N(C(=O)N2)Cc3cc(on3)c4ccco4)C C24379321
c1ccc(c(c1)C#N)N2CCCN(CC2)C(=O)c3cc([nH]n3)c4ccco4 C58425095
Cn1cnc(c1N2CCc3c(c4cc(ccc4[nH]3)Cl)C2)[N+](=O)[O-] C52447000
Cc1c2c(n(n1)c3ccc(nn3)Cl)NC(=O)C[C@H]2c4ccc(cc4)C#N C15083856
COc1ccc(cc1)C2=C[C@@H](N=N2)C3=NN4C=Nc5ccccc5[C@H]4N3 C39034942
Cc1ccc(cc1)C2=NN=C3[C@H]2[C@@H](NC3=O)c4ccccc4[N+](=O)[O-] C63473185
c1ccn2cc(nc2c1)C(=O)N3CCN(CC3)C(=O)NC4CCCCC4 C63722812
Cc1c(s/c(=N\C(=O)C2=C3CCCC[C@@H]3S[C@@H]2n4cnnn4)/[nH]1)C C63795966
CO/N=C/NC(=O)N1[C@H]2c3c4ccccc4ccc3OC[C@H]2CO1 C08681043
c1cc(oc1)C2=NN=C3[C@H]2[C@H](CC(=O)N3)[C@@H]4C=NN=C4c5ccc(cc5)F C65405852
Cc1c2cc(ccc2on1)[C@H]3CC(=O)Nc4c3ccc(c4)N5CCOC5=O C65430414
Cc1ccc2c(c1)c(c(o2)[C@H]3CC(=O)NC4=NN=C([C@H]34)C(=O)OC)C C65498011
c1[nH]c2c(n1)c(ncn2)N3CCN(CC3)C(=O)CC4CCCCC4 C65620939
Cc1cc(n(n1)C(C)(C)C)NC(=O)N2CCCN(CC2)C(=O)C(C)(C)C C67015067
c1ccc(c(c1)[C@@H]2CN(CCO2)C(=O)NCc3nnc4n3cccc4)F C67040507
C[C@@H]1c2cccn2CCN1C(=O)NC3CCN(CC3)c4ccc(cn4)C#N C67470263
CC1([C@H]2CC[C@@H]([C@@H]1C2)CCOC(=O)c3ccccc3O)C C04403605
Cc1cc(c2c(c1)c(cc(n2)C)Nc3ccccc3OC)C C00348403
CCC(C)(C)Nc1c(nc2n1cccc2)c3ccc(cc3)F C00413680
Cc1cc(c(c(c1)C)/C=N/NC(=O)[C@@H]2C[C@@H]2c3ccccc3)C C04956719
CCOc1ccccc1Nc2c3ccccc3nc4c2CCC4 C04923606
COc1cccc(c1)Nc2nc3c(s2)cccc3SC C05087632
c1ccc(cc1)C(=O)CCNc2ccc3c4ccccc4oc3c2 C04455932
Cc1ccc(cc1)/C=C/C(=O)Nc2ccc(cc2)N3CCCCC3 C01937504
Cc1ccc(c(c1)NS(=O)(=O)c2ccc(cc2)C(C)(C)C)C C00344578
CC(C)c1ccc(cc1)/C=C(\C#N)/C(=O)c2c[nH]c3c2cccc3 C06377315
Cc1cc(cc(c1)OCC(=O)NC2CCCCCC2)C(C)C C08188841
c1ccc(cc1)CSc2nc(sn2)Nc3ccccc3 C01024027
Cc1ccc2c(c1)cc(c(n2)Cl)/C=N/NCc3ccccc3 C02344403
Cc1cccc(c1C)OCCSc2[nH]c3ccccc3n2 C11735095
C=CCn1c2ccccc2nc1NCc3cccc4c3cccc4 C00612841
Cc1ccc(c(c1)F)N[C@@H]2C(=C(C(=O)N2CCC(C)C)C)C C13897168
CC(=C[C@@H]1[C@H](C1(C)C)C(=O)Nc2ccc(cc2)OC(F)F)C C16468831
CCCNc1c2c3c(sc2nc(n1)SC)CC[C@H](C3)C C16845047
CC[C@H]1C=C(c2c1cccc2)[C@@H](C#N)Nc3ccc(cc3)OC C16851649
CCN(CC)c1ccc(cc1)NC(=O)C2[C@H]3[C@@H]2CCCC3 C18101624
c1ccc(cc1)[C@H]2C[C@H]2C(=O)N/N=C/3\CC4C[C@H]5C[C@@H](C4)CC3C5 C16478328
Cc1ccc(cc1)C2(CCCC2)C(=O)Nc3ccc(cc3)N(C)C C20096543
c1ccc(cc1)C(c2ccccc2)Nc3nc4ccccc4o3 C25249612
Cc1cccc(n1)Nc2nc(cs2)c3ccc(cc3)C(C)C C08320404
Cc1ccc2c(c1)[C@@H]3[C@@H](CCO3)[C@H](N2)c4cccc(c4)OCC=C C33271172
CCCN(C[C@@H]1C[C@H]2C[C@@H]1C=C2)C(=O)Nc3cccc(c3)C C34948335
CC[C@@H](c1ccc(cc1)C)Nc2cc3c(cc2Cl)OCO3 C36970143
C[C@H]1C[C@H](CC(C1)(C)C)Nc2cc(ccc2C(=O)OC)F C37119371
C[C@@H](c1cc2ccccc2o1)NC(=O)[C@@H]3[C@@H](C3(C)C)C=C(C)C C37124554
CCC[C@H]1CC[C@H]([C@@H](C1)Sc2[nH]c3ccccc3n2)C#N C37154996
CC(C)n1c2ccc(cc2nc1c3ccccc3NC)Cl C37440719
CC(C)(C)c1ccc(cc1)NC(=O)N(C)C2CCCCC2 C00155271
CCCCc1c(c2cccc3c2n(c1=O)c4c3cccc4)O C02144911
C[C@@H](c1[nH]c2ccc(cc2n1)Cl)Oc3ccccc3C(C)C C16903949
CC(C)[C@H](CNc1c(c(ns1)Cl)C#N)c2ccccc2 C48559215
c1cc(c(c(c1)Cl)C#N)Nc2ccc(cc2)OC(F)F C48775401
CC(C)CN(C(C)C)C(=O)Nc1ccc(c(c1)Cl)Cl C48843684
CC(C)(C)c1csc(n1)Nc2c(cccn2)Br C49500402
CC(C)(C)c1ccc(cc1)C[C@H](C#N)C(=O)NC2CCCCC2 C49925920
c1ccc(c(c1)C(=O)N2CC[C@@H](C2)CO)SC(F)(F)F C51885431
c1cc(cc(c1)OC(F)(F)F)N[C@H]2CCCC[C@H]2C#N C54824396
CCCCCN1c2cc(c(cc2N[C@H](C1=O)C)Cl)Cl C57933670
Cc1ccc(s1)CNc2ccc3c(c2)nc(o3)c4ccccc4 C59054917
Cc1ccc(cc1)CSc2[nH]nc(n2)c3cccc(c3)Cl C59793340
C[C@@H](c1c(nc2n1cccc2)Cc3ccc(cc3)C(C)C)O C62432938
CCCN1C[C@H](Oc2c1cc(cc2)O)Cc3cccc(c3C)C C62497777
CCCN1C[C@H](Oc2c1ccc(c2)O)Cc3cc(cc(c3)C)C C62497835
CC(C)CCN1C[C@@H](Oc2c1cc(cc2)O)Cc3ccccc3 C62498142
CC(C)CCN1C[C@@H](Oc2c1ccc(c2)O)Cc3ccccc3 C62498144
CCC[C@H]1CC[C@@H]([C@@H](C1)[NH+](C)C2CCCCCC2)C(=O)[O-] C62752708
Cc1cccc2n1cc(n2)c3cccc(c3)NC(=O)[C@@H]4CCCC[C@@H]4C(=O)[O-] C04745002
Cc1cccc2n1cc(n2)c3cccc(c3)NC(=O)[C@H]4CCCC[C@H]4C(=O)[O-] C04745013
C1CCN(CC1)C(=O)c2c3c(sc2NC(=O)[C@H]4CC=CC[C@H]4C(=O)[O-])CCCC3 C17090761
CC1(CC2=C([C@@H](c3c(nn(c3[O-])c4ccccc4)N2)c5ccco5)C(=O)C1)C C05408211
Cc1c(nc(s1)/N=C(/C(F)(F)F)\[O-])c2ccc3c(c2)NC(=O)[C@H](O3)C C19820139
Cc1cc([nH]n1)c2nnc(n2/N=C/c3cccc(c3)Br)[S-] C05625930
c1cc(c(cc1F)F)[N-]S(=O)(=O)c2ccc(s2)c3ccc(=O)[nH]n3 C20574711
c1ccc(c(c1)C#N)S(=O)(=O)[N-]NC(=O)c2cc3c(s2)CCCCCC3 C24101795
c1cc(c(nc1)[S-])C(=O)N2CCc3c(c4cc(ccc4[nH]3)Br)C2 C25550973
c1cc(oc1)/C=C/C=C/2\C(=O)N(C(=S)S2)c3ccc(c(c3)C(=O)[O-])O C27230121
Cc1c(cccc1Cl)S(=O)(=O)[N-]c2ccc3c(c2)sc(n3)NC(=O)C C33007621
COc1ccc(cc1OC)[C@@H]2NC(=O)C(=C(N2c3ccc(cc3)F)[S-])C#N C33668855
CN(C)c1ccc(cc1)[C@H]2c3cc(c(cc3C[C@@H](N2)C(=O)[O-])Cl)Cl C35144194
c1cc(cc(c1)I)[N-]S(=O)(=O)c2ccc(=O)[nH]c2 C36828845
Cc1cc(ccc1NS(=O)(=O)N2CCC[C@@H](C2)C(=O)[O-])I C37657066
c1cc(cc(c1)Cl)N2C(=O)/C(=C/NN3CCCCC3)/C(=NC2=S)[O-] C09348347
c1ccc(c(c1)/C=N/N2[C@@H](NN=C2[S-])[C@@H]3C4=C(CCC4)N=N3)Br C38556387
c1ccc(c(c1)/C=N/N2[C@H](NN=C2[S-])[C@H]3C4=C(CCC4)N=N3)Br C38556390
c1cc(c(cc1Br)/C=N/N2[C@@H](NN=C2[S-])[C@@H]3C4=C(CCC4)N=N3)F C38965108
c1cc(c(cc1Br)/C=N/N2[C@@H](NN=C2[S-])[C@H]3C4=C(CCC4)N=N3)F C38965112
c1cc(ccc1/C=N/N2[C@H](NN=C2[S-])[C@@H]3C4=C(CCC4)N=N3)C(F)(F)F C38984575
c1ccc(cc1)C[C@@H]2CC(=O)c3c(c4c(cc(cn4)F)c(=O)n3c5ccccc5[O-])N2 C39449027
c1ccc(c(c1)[N-]S(=O)(=O)c2cc3cccc4c3c(c2)C(=O)NC4=O)F C41091564
c1cc(ccc1S(=O)(=O)/N=c\2/ccc(c[nH]2)C(=O)[O-])I C41115329
c1cc(c(c(c1)Cl)Cl)[N-]S(=O)(=O)c2ccc3c(c2)NC(=O)CO3 C41237611
CC(=O)[C@@]1(CC[C@H]2[C@]1(CC[C@H]3[C@@H]2CCC4=C/C(=N\OCC(=O)[O-])/CC[C@@]34C)C)O C43736848
CC1(C[C@H]1NS(=O)(=O)c2cc(cc(c2F)C(=O)[O-])Br)C C45135001
c1csc2n1c(c(n2)Cl)/C=C\C(=C(/C#N)\C(=O)NC3CCCCC3)\[O-] C50681122
CC(C)N1C[C@H](CC1=O)/C(=C(\C#N)/C(=O)Nc2cc(cc(c2)Cl)Cl)/[O-] C50982085
Cc1ccc(c(c1)C)/C=C/C(=C(\C#N)/C(=O)Nc2ccc3c(c2)OCCO3)/[O-] C51070060
Cc1cc(c(c(=O)o1)/C(=N\Nc2nc(cs2)c3c(ccs3)Cl)/C)[O-] C13394651
c1cc(ccc1S(=O)(=O)[N-]c2ccc3c(c2)[nH]c(n3)[C@H]4CCCO4)Br C44922272
c1cc2c(cc1S(=O)(=O)[N-]c3nc4ccc(cc4s3)Cl)CCC(=O)N2 C60934507
CCC[C@@]1(CCCN(C1)C(=O)Nc2ncc(s2)Br)C(=O)[O-] C62874144
c1ccc2c(c1)nc3n2[C@H]4[C@@H]([C@@H](CC(=O)N4)c5ccc(cc5Cl)Cl)C(=N3)[O-] C39950963
c1ccc2c(c1)nc3n2[C@@H]4[C@H]([C@@H](CC(=O)N4)c5cccc(c5)Cl)C(=N3)[O-] C39953465
c1ccc(cc1)n2c3c(cn2)c(nc(n3)S[C@@H]4Cc5ccccc5[C@H]4O)[O-] C07990174
c1cc2c(cc1[N-]S(=O)(=O)c3ccc(c(c3)C(F)(F)F)F)[nH]c(=O)o2 C63911832
Cc1cccc(n1)c2nc([nH]n2)/N=C(/c3c(c4cc(ccc4s3)F)C)\[O-] C65055468
Cc1ccc(cc1Cl)[N-]S(=O)(=O)c2cc(cs2)c3ccc(=O)[nH]n3 C65119332
C[C@@H]1C[C@H]2[C@@H]3CCC4=CC(=O)C=C[C@@]4([C@]3([C@H](C[C@@]2([C@H]1C(=O)[O-])C)O)F)C C65735161
c1ccc2c(c1)c(c[nH]2)c3csc(n3)[N-]S(=O)(=O)c4cc(cnc4)F C66247690
Cc1ccccc1c2csc(n2)[N-]S(=O)(=O)c3c[nH]c4c3cccn4 C66252994
Cc1c(sc2c1c(=O)[nH]c(n2)CSc3[n-]c4cc(cnc4n3)Cl)C C66318360
Cc1ccsc1C(=O)N[N-]S(=O)(=O)c2ccc(nc2Cl)Cl C66588724
c1ccc2c(c1)c(c([nH]2)/C(=N/S(=O)(=O)c3ccc(c(c3)C#N)F)/[O-])Cl C66737174
CC(C)c1nc2ccc(cc2s1)NC(=O)c3cc(c(nc3[O-])SC)C#N C66941899
C/C(=C/1\[C@H](NC(=S)N=C1C(=O)OC)c2cnc(s2)c3ccccc3)/[O-] C67029308
c1cc(c(cc1[N-]S(=O)(=O)c2ccc3c(c2)oc(=O)[nH]3)C(F)(F)F)F C19936516
c1ccc2c(c1)c(nc(n2)C(=O)N3CCC(CC3)[C@@H](c4ccc(cc4)Cl)O)[O-] C67427261
CC(C)C(=O)O[C@H]1CCCC[C@H]1C2CCCCC2 C01583960
CC(C)c1ccc(cc1)[C@H]2OCC([C@H](O2)C(C)C)(C)C C01681905
c1ccc(cc1)N2C3=C(CCCC3)C[C@H]4[C@@]2(CCCC4)C#N C02279425
CC(C)[C@H]1CC[C@H]2[C@@H](C1)CC[C@@H]3[C@@]2(CCC[C@@]3(C)C(=O)OC)C C05081052
Cc1ccc2c(c1)sc(n2)c3ccc(cc3)N=C=S C06550122
CC1(CC(C12C(S2)(c3ccccc3)c4ccccc4)(C)C)C C06591105
Cc1ccc(c(c1)OCc2ccc(cc2)C#N)C(C)(C)C C11834263
Cc1cccc(c1Oc2ccc(cc2)C#N)C(C)(C)C C11944622
Cc1ccc(cc1)[C@@H]2[C@H]3C[C@H](CC=C3C)[C@@](O2)(C)CC=C(C)C C12658339
CC(C)(C)[C@H]1CCc2c(sc3c2c(nc(n3)C4CC4)Cl)C1 C13535039
C[C@H]1CC[C@H]([C@H](C1)Oc2ccc(cc2)C#N)C(C)C C19997936
CC[C@@H]1CCCC[C@H]1Oc2cccc(c2CCl)Cl C20436205
Cc1ccc2nc(c(n2c1)CCl)c3ccc(cc3)C(C)(C)C C31914875
C[C@@H]1CC[C@H]([C@@H](C1)Oc2ccc(cc2F)C=O)C(C)C C36862084
C[C@@H]1CC[C@@H]([C@@H](C1)Oc2ccc(cc2)C=O)C(C)C C36862536
C[C@@H]1CC[C@H]([C@@H](C1)Oc2ccc(cc2)C=O)C(C)C C36862540
C[C@H]1CC[C@H]([C@@H](C1)Oc2ccccc2CCl)C(C)C C36907055
CCC[C@H]1CC[C@H]([C@@H](C1)Oc2ccc(cc2C)C)C#N C37147965
CC[C@H]1CC[C@H]([C@@H](C1)Oc2ccc(cc2)C(C)C)C#N C37147973
Cc1ccc(c(c1)O[C@H]2CCCCC[C@@H]2C#N)C(C)C C37148179
CCC[C@@H]1CC[C@H]([C@@H](C1)Oc2ccccc2Cl)C#N C37148320
CCC(C)(C)c1ccc(cc1)O[C@@H]2CCCC[C@@H]2C#N C37148354
CCC(C)(C)c1ccc(cc1)O[C@H]2CCCC[C@H]2C#N C37148357
CCC(C)(C)c1ccc(cc1)O[C@@H]2C[C@H](CC[C@@H]2C#N)C C37148360
CCC[C@@H]1CC[C@H]([C@@H](C1)Oc2cc(ccc2C)C)C#N C37148396
CC(C)(C)[C@H]1CC[C@H]([C@@H](C1)Oc2cccc(c2)Cl)C#N C37148819
CC[C@H](C)c1ccccc1O[C@@H]2CCCCC[C@@H]2C#N C37149561
CCC[C@@H]1CC[C@@H]([C@@H](C1)Oc2cc(cc(c2C)C)C)C#N C37151922
CC(C)c1ccc(cc1)S[C@H]2CCCCC[C@H]2C#N C37154749
C[C@@H]1CC[C@@H]([C@@H](C1)Sc2ccc(cc2)C(C)(C)C)C#N C37156502
CN(C)[C@@H](C#N)c1ccc(cc1)SC(F)(F)F C37354774
Cc1cc(c(cc1Oc2ccccc2C#N)C(C)C)Cl C37420723
CC(C)[C@@H]1N([C@@H]2c3cccc4c3c(ccc4)[C@@H]2O1)c5ccccc5 C04661602
Cc1cc(c(c(c1)OC)[C@H]2C=C(CC[C@@H]2C(=C)C)C)OC C01492073
Cc1c(cn2cc(nc2c1Cl)c3ccc(cc3)C(C)C)Cl C40383832
CC(C)(C)c1ccc(cc1)C2(CCCCC2)CN=C=O C41404855
CC(C)(C)c1ccc(cc1)[C@H](C2CCCCC2)N=C=O C41404861
CC(C)(C)c1ccc(cc1)[C@H](Cc2ccccc2Cl)C#N C41499276
CC(C)(C)c1ccc(cc1)c2c3c(nc(c2C#N)Cl)CCC3 C41546305
C[C@]12CCC[C@@H]1[C@H]3CC[C@@H]4CC(CC[C@@]4([C@@H]3CC2)C)(OC)OC C43722479
CC(C)(C)c1ccc(cc1)C2(CCCC2)CBr C49793977
CC(C)c1cnc(c(c1c2ccc(cc2)C(C)(C)C)C#N)Cl C49926102
CC(C)(C)Sc1nc2ccccc2n1C3CCCCC3 C06512435
Cc1c(c2c(cc1Br)nc(o2)CC(C)(C)C)C C62561213
c1cc(cc(c1)Cl)c2nc3ccc(c(c3o2)Cl)Cl C62561876
CC(C)(C)c1ccc(cc1)[C@@H]2CCCC[C@@H]2C(=O)OC C62667521
C[C@@H](C#N)[C@@H]1CCCCC[C@@H]1c2ccc(cc2)C(C)(C)C C62672342
C[C@H](C#N)[C@@H]1CCCCC[C@@H]1c2ccc(cc2)C(C)(C)C C62672343
C[C@@H](C#N)[C@H]1CCCCC[C@@H]1c2ccc(cc2)C(C)(C)C C62672344
CSc1ccc(s1)/C=N/c2ccc(cc2Cl)Cl C00109267
c1cc(cc(c1)Cl)COc2ccc3c(c2)oc(=O)c4c3CCCC4 C03893157
C=CCc1cccc2c1oc(=O)c(c2)c3nc4ccccc4s3 C00424594
CCCC[C@]1(C(=O)c2cccc3c2n(c4c3cccc4)C1=O)Cl C02570505
c1ccc2c(c1)c3c(o2)c(ncn3)SCc4c(cccc4Cl)F C02722816
CCOC(=O)N1c2ccccc2[C@](CC1(C)C)(C)c3ccccc3 C04141849
Cc1cc(c2c(c1)c(cc(n2)SCC(=O)N3CCCC[C@H]3C)C)C C00416374
Cc1ccc(c2c1cc(c(n2)SCC(=O)N3CCCC[C@H]3C)C)C C00419207
Cc1cc(c2cc(c(nc2c1)SCC(=O)N3CCCC[C@@H]3C)C)C C00419221
Cc1nc(c2c3c(sc2n1)CCC3)Oc4cccc5c4cccc5 C00089466
CCC(=O)/N=c\1/n(c2ccc(cc2s1)Br)CC=C C04191094
c1ccc2c(c1)nc(n2Cc3ccc(cc3Cl)F)c4cncs4 C00269404
c1ccc2c(c1)ccc3c2cc(o3)c4cn5cc(ccc5n4)Cl C01399367
Cc1c(ccc2c1oc(=O)c3c2CCC3)OCc4ccc(cc4)Cl C04746043
Cc1cc2c(c(c1)OCc3cccc(c3)F)c4c(c(=O)o2)CCCC4 C00316729
c1ccc2cc(ccc2c1)Oc3c4c5c(sc4ncn3)CCCC5 C00295814
Cc1cc2c(c(cc(=O)o2)C)c(c1)OCc3c(cccc3Cl)F C02840419
COC(=O)c1cc(nc2c1ccc3c2cccc3)c4ccccc4 C01703598
CC(C)C[C@H]1N2[C@@H](CC(=N2)c3ccc(cc3)Cl)c4ccccc4O1 C05164993
c1ccc2c(c1)cccc2C3=N/C(=C/c4ccc(cc4)Cl)/C(=O)O3 C05175742
c1ccc(cc1)[C@H](c2cc3ccccc3s2)n4c5ccccc5nn4 C05489543
Cc1cc2c(nn(c2c(c1C)C#N)Cc3ccc(cc3Cl)Cl)C C01625174
c1ccc(cc1)C2=NN3[C@@H](C2)c4ccccc4O[C@@H]3c5ccccc5F C06338251
c1ccc(cc1)c2cnc3c4ccccc4c(=O)n5c3c2c6c5cccc6 C06624406
Cc1cc2ccccc2n1c3ccc(s3)C(=O)N4CCCCCC4 C06914136
CC(C)C(=O)/N=c\1/n(c2c(s1)cc(cc2Cl)Cl)CC#C C07350745
c1ccc(cc1)N(c2nc3ccccc3s2)C(=O)[C@H]4CCC=CC4 C08338181
CC(C)c1ccc2c(c1)C(=O)C[C@@H]3[C@]2(CCC[C@@]3(C)C(=O)OC)C C08579816
Cc1cccc(c1)C(=O)/N=c\2/n(c3c(s2)cccc3Cl)CC#C C08957567
Cc1cc(c2c(c1)s/c(=N\C(=O)Cc3ccccc3)/n2CC#C)C C08958138
CCC[C@H]1N2[C@H](CC(=N2)c3cccs3)c4cc(ccc4O1)Cl C13616601
C=CCn\1c2ccc(cc2s/c1=N\C(=O)C3CC3)Br C13626651
c1ccc2c(c1)ccc3n2c(nn3)SCc4c(cccc4Cl)F C01924164
COc1ccc(cc1)[C@H]2CC(=Nc3ccccc3S2)c4ccco4 C06713450
c1ccc(cc1)CCN2Cc3c(ccc4c3c5ccccc5o4)OC2 C19624912
Cc1ccn2c(c1)nc(c2[C@H](C)C#N)c3ccc4c(c3)CCCC4 C31915887
C[C@@H](C#N)c1c(nc2n1cc(cc2)Cl)c3ccc4c(c3)CCCC4 C31921558
CC(C)c1c(n2c3c(sc2n1)C[C@H](CC3)C(C)(C)C)CC#N C36256877
C[C@@H]1CCCN(C1)c2nc(cc(n2)C(F)F)c3ccc(cc3)Cl C36612831
c1ccc2c(c1)c(c(cn2)C#N)Oc3cc(cc(c3)Cl)Cl C36913479
Cc1cc2c(c(c(c(=O)o2)Cc3ccccc3)C)c4c1c(co4)C C00095471
Cc1cc2c(cc1C)n(c(=O)n2Cc3cccc(c3)Cl)C(=C)C C40311246
Cc1ccccc1c2nc3ccc(cc3n2C[C@H]4CCCO4)Cl C40409044
c1ccc(cc1)c2nc3ccc(cc3n2Cc4ccco4)Cl C40409912
c1cc(c(cc1c2nc3cc(cc(c3o2)Cl)Cl)Cl)C#N C41127212
CC1(c2ccccc2N([C@]13C=Cc4cc(ccc4O3)CC#N)C)C C44368949
CCCC1CCN(CC1)c2nc3c(s2)C(=O)CC(C3)(C)C C54862543
c1cc(c(cc1C[C@H](C#N)c2ccc3c(c2)OCO3)Cl)Cl C57743315
C[C@@H]1CN([C@H](CO1)C)C(=O)c2ccc(cc2)SC(F)(F)F C45448469
CN(c1cccc2c1cccc2)C(=O)c3csc(n3)c4ccccc4 C60017687
Cc1cc2c3c(c1)/C(=N\c4ccc(cc4)F)/C(=O)N3C(C[C@H]2C)(C)C C12406348
Cc1ccc(cc1Cl)N2C(=O)[C@H]3[C@H]4C=C[C@@H]([C@@H]3C2=O)C45CC5 C04019030
Cc1cccc(c1)Cn2cnc3c(c2=O)c4c(s3)CCCC4 C00144647
CC1(CC2=C([C@H](CC(=O)N2C)c3ccc(cc3)Cl)C(=O)C1)C C02475823
Cc1cc2c3c(n(c(c3c(nn2c1)C)C)Cc4ccccc4)C C00527468
CC1CCN(CC1)c2c3c(csc3ncn2)c4ccccc4 C00038240
Cc1cc2cc(c(nc2cc1Cl)N3CCC(CC3)C)C#N C00349946
CC1=NC(=C([C@H](C1C#N)c2ccccc2Br)C#N)C C04864924
c1ccc2c(c1)c(ccc2I)[N+](=O)[O-] C05517955
CC\1(c2ccccc2N(/C1=C\C=C(/C#N)\c3ccccn3)C)C C06209265
C[C@@H]1Cc2ccccc2N1S(=O)(=O)c3ccc(s3)Cl C00470316
C[C@H]1Cc2ccccc2N1S(=O)(=O)c3ccc4c(c3)CCC4 C07306084
c1ccc(c(c1)/C=c\2/c(=O)n3c4ccccc4nc3s2)Cl C12340836
COc1cc2ccc3c4ccccc4cnc3c2cc1OC C13220557
C[C@@H]1C[C@@H]1C(=O)N2CCN(CC2)c3ccc(c(c3)Cl)Cl C12385001
CO[C@@H]1Cc2ccccc2C3(O1)CCN(CC3)c4ccccc4 C13472046
c1ccc2cc(c(cc2c1)[N+](=O)[O-])I C14628814
c1ccc(cc1)C(=O)n2ccc3c2nc(cc3)Br C14986264
CC1([C@@H]2CC[C@]1([C@H](C2=O)Sc3c4ccccc4ncn3)C)C C16577473
CC(=O)O[C@@H]1CC[C@H]2[C@]1(CC[C@@H]3[C@@H]2CC[C@@H]4[C@@H]3CCC(=O)C4)C C16990768
CCc1c2c(c(c(n1)N3CCCCC3)C#N)CC(SC2)(C)C C20841212
c1cc(nc(c1Cl)C(=O)N2CCC[C@@H]3[C@@H]2CCCC3)Cl C35165230
c1ccn2c(c1)c(nc2c3cccc(c3)Br)C=O C35576682
Cc1cc(ccc1Cl)c2csc3n2c(cn3)CC#N C36255484
Cc1cc(c(cc1S(=O)(=O)N2CCCCC2)Cl)Cl C36636373
C[C@H](c1nc2cc(ccc2n1c3ccccc3C#N)F)Cl C36910782
C[C@H](c1nc2cccc(c2n1c3ccc(cc3)C#N)Cl)Cl C36910845
c1ccc2c(c1)c(c(s2)c3nnc4n3CCCCC4)Cl C03299400
CC[C@@]1(CC2=C3C(=NC(=NC3=O)SC)S[C@@H]2CS1)C C38577704
c1cc(ccc1c2ccc(=O)n(n2)C3CCCC3)Br C38790975
c1ccc(cc1)[C@@H]2CN(C(=O)S2)c3nc4ccccc4s3 C39381130
C[C@]12CCC(=O)C[C@@H]1CC[C@H]3[C@@H]2CC[C@@]4([C@H]3CC[C@H]4OC=O)C C39738200
c1cc(cc(c1)Br)c2cc(n3c(n2)ccn3)Cl C39955973
c1cc2c(cc1Cl)nc(s2)Sc3ccc(cn3)C#N C40050775
c1ccnc(c1)c2nc3cc(cc(c3o2)Br)Cl C41569914
CC(=O)[C@H]1CC[C@@H]2[C@]1(CC[C@@H]3[C@@H]2CC=C4[C@]3(CCC(=O)O4)C)C C43740401
C[C@@]12CC[C@@H](C1(C)C)C(=O)[C@H]2Sc3nc4ccccc4o3 C05705998
Cc1ccc2c(c1)nc(s2)/C=C/c3c(nn(c3Cl)C)C C48398779
CN(c1ccc2ccccc2c1)C(=O)c3c(ncs3)Cl C48890416
C[C@@H]1CCc2c(sc3c2c(ncn3)Sc4nccs4)C1 C48894104
c1cc2c(c(c1)Cl)N(CCC2)S(=O)(=O)c3cccs3 C49124486
c1cc(ccc1Cn2cc3c(c(c2=O)C#N)CCCC3)Cl C49904542
Cc1nc2c(csc2c(n1)Cl)c3cc(ccc3OC)F C49920073
Cc1ccc2cc3c(nc2c1C)OCCN(C3)Cc4ccccc4 C57710202
Cc1ccnc(n1)SCc2c(ccc(n2)Cl)Cl C61640316
C[C@@H](c1ccccc1Cl)N(C)c2cc(ncn2)Cl C62011237
c1ccc2c(c1)c(nc(n2)C(F)F)N3CC[C@H]4[C@@H]3CCCC4 C66465856
Cc1ccc(c2c1N(CCC2)C(=O)c3c(ccs3)OC)F C66786656
CC(C)(C)n1cc(cn1)/C=C\2/Cc3c(cccc3Cl)C2=O C67006468
C[C@@H]1c2ccsc2CCN1c3ncc(cn3)Br C67120324
c1cc(c2c(c1F)N(CCC2)C(=O)c3ccc(o3)Cl)Cl C67171865
C[C@@H]1CC[C@@H]([C@@H](C1)OC(=O)[C@@]2(CC[C@@H](C2(C)C)C)C)C(C)C C03845587
CCCC1CCC(CC1)c2ccc(cc2)c3ccc(cn3)CC C03107603
C[C@@H]1CC[C@H]([C@@H](C1)OC(=O)c2ccc(c(c2)Cl)Cl)C(C)C C03896976
CC(=CCC[C@]1([C@@H]2CC[C@@](O[C@@H]2c3ccccc3O1)(C)C=C)C)C C04025215
c1ccc(cc1)CSc2nc3c4ccccc4sc3c(n2)Cl C04092625
CC1(O[C@@H]([C@H](O1)CC2CCCCC2)CC3CCCCC3)C C03136758
Cc1ccc(c(c1)C)N2CN(C(=S)SC2)c3ccc(cc3C)C C00085690
C1CCC(CC1)[C@@H]2CCCC[C@@H]2OC(=O)C(Cl)(Cl)Cl C01686284
c1ccc(cc1)CCOc2ccccc2c3nc4ccccc4s3 C04825954
CCn\1c(cs/c1=N\c2ccccc2Cl)c3ccccc3 C05009724
C=CCn\1c(cs/c1=N\c2ccccc2)c3ccc(cc3)Cl C05123991
CCCCOc1ccc-2c3c1cccc3C(=O)c4c2cccc4 C05246281
C[C@@H]([C@H]1CC[C@@H]2[C@@]1(CC[C@@H]3[C@@H]2CC[C@@H]4[C@@]3(CCCC4)C)C)OC(=O)C C05275286
Cc1ccc(cc1)N(Cc2ccco2)[C@@H](C#Cc3ccccc3)C(C)C C05330739
CC1=C2CC([C@@H](CC(=C)[C@H]2CC1)OC(=O)c3ccc(cc3)Cl)(C)C C05482551
CC1=C2CC([C@H](CC(=C)[C@H]2CC1)OC(=O)c3ccc(cc3)Cl)(C)C C05482553
c1ccc(cc1)Oc2cccc(c2)/C=C/c3nc4ccccc4s3 C05559199
CC(=C[C@@H]1[C@H](C1(C)C)C(=O)O[C@@H]2CCCC[C@@H]2c3ccccc3)C C05601561
C=CCn\1c(cs/c1=N\c2cccc(c2)Cl)c3ccccc3 C12653247
CCCCc1c2cnccc2c(c3c1c4ccccc4n3CCC)C C13213117
C[C@@H]1CC[C@@H]([C@H](C1)OC(=O)[C@]2(CC[C@H](C2(C)C)C)C)C(C)C C13404276
Cc1ccccc1/N=c\2/n(c(cs2)c3ccc(cc3)Cl)CC=C C16711354
Cc1ccc(cc1C)c2cc(n(n2)C3CCCC3)c4ccc(c(c4)C)C C17071929
CCOc1ccccc1/N=C/c2c3ccccc3cc4c2cccc4 C17110218
Cc1ccc2nc(c(n2c1)[C@@H](C)Cl)c3ccc(cc3)C(C)C C31915257
Cc1ccc2nc(c(n2c1)[C@H](C)Cl)c3ccc(cc3)C(C)(C)C C31915282
C[C@@H]\1CC[C@@H](C(=O)/C1=C/C=C/2\[C@@H](CC[C@@H](C2=O)C(C)C)C)C(C)C C36056563
C[C@H]\1CC[C@H](C(=O)/C1=C\C=C/2\[C@@H](CC[C@@H](C2=O)C(C)C)C)C(C)C C36056568
CCC[C@H]1CC[C@@H]([C@@H](C1)Oc2cccc(c2)C(C)C)C#N C37148035
CCC[C@H]1CC[C@H]([C@@H](C1)Oc2cccc(c2)C(C)C)C#N C37148037
CC(C)(C)[C@@H]1CC[C@H]([C@@H](C1)Oc2cccc(c2Cl)Cl)C#N C37151260
CCC[C@H]1CC[C@H]([C@@H](C1)Oc2cc(c(c(c2)C)Cl)C)C#N C37153707
CCC[C@H]1CC[C@@H]([C@@H](C1)Oc2ccc(c(c2)CC)Cl)C#N C37153745
c1ccc(cc1)[C@H](C#N)C(c2ccccc2)[C@@H](C#N)c3ccccc3 C37638604
C/C(=N\C[C@@]1(C[C@@H](CC(C1)(C)C)/N=C(\C)/C(C)(C)C)C)/C(C)(C)C C38656224
CC(=C)Cn1c2ccccc2nc1/C=C/c3c(cccc3Cl)Cl C39907981
CCC(CC)c1nc2ccccc2n1Cc3c(cccc3Cl)Cl C39908523
C[C@H]([C@@H]1CC[C@H]2[C@@]1(CC[C@@H]3[C@@H]2CC[C@@H]4[C@@]3(CCCC4)C)C)OC(=O)C C39941951
Cc1ccccc1Cc2nc3ccccc3n2CCC4CCCCC4 C40226455
CC[C@@H](C)c1ccc(cc1)Cn2c3ccccc3nc2C(C)C C40231229
Cc1cc(ccc1OC)[C@H](Cc2ccc(cc2)C(C)(C)C)C#N C41540408
c1cc(ccc1[C@@H]([C@@H]2CCS(=O)(=O)C2)Cl)SC(F)(F)F C43301919
C[C@H]([C@@H]1CC[C@H]2[C@@]1(CC[C@@H]3[C@@H]2CC[C@@H]4[C@@]3(CCCC4)C)C)C(=O)OC C43758822
C=CCCC1CCC(CC1)C2CCC(CC2)c3ccc(c(c3)F)F C55161250
Cc1ccc(c(c1)C)CC[C@@H](C#N)Oc2c(ccc(c2C)C)C C57652691
Cc1ccc(c(c1)C)CC[C@H](C#N)Oc2c(ccc(c2C)C)C C57652692
Cc1ccc(c(c1)C)CC[C@H](C#N)Oc2c(cc(cc2C)C)C C57652728
Cc1cc(cc(c1)CC[C@H](C#N)Oc2c(cc(cc2C)C)C)C C57652736
Cc1cc(c(c(c1)C)[C@H](Cc2cc(ccc2OC)C(C)C)C#N)C C57761304
Cc1ccc(c(c1)C)/N=C/c2cc(n(c2C)c3cc(cc(c3)C)C)C C59426864
CC(=CCCC(=C)[C@H]1CC(CO[C@@H]1c2ccccc2)(C)C)C C02105985
Cc1cc(c(c(c1)C)SC(=S)c2cc(c(c(c2)C)OC)C)C C00330108
CC1=C(C(CC=C1)(C)C)/C=C/C(=C/C=C/C(=C/C=O)/C)/C C04096952
Cc1cc2c(cc1C)nc(cn2)[C@@]3(Cc4ccccc4C3(C)C)C C01009603
c1ccc(cc1)[C@@H](C#N)C2=NC3(CCCCC3)Cc4c2cccc4 C04644664
CC(=O)O[C@H]1C[C@@]2(CCC[C@@H]2[C@@H]3[C@@H]1[C@@]4(CCCC[C@@H]4CC3)C)C C05228243
CC[C@@H]1C[C@@H]2CC[C@H]3[C@@H]4CCC[C@@]4(CC[C@@H]3[C@@]2(C(=O)C1)C)C C05247742
c1ccc(cc1)/N=N/c2cc(c-3cccccc23)Br C05515353
C1CCCCCC(=O)[C@@H](CCCC1)CCCCCBr C05566835
CC1CCC(CC1)C(=O)[C@H]2CCCC[C@H]2CC3CCCCC3 C01579186
C[C@H](COc1ccc(cc1Cl)C(C)(C)C)CCl C01599119
C=CCSC1=Nc2ccccc2C1(c3ccccc3)c4ccccc4 C07044838
CC(C)(C)c1ccc(cc1)c2c(c3ccccc3n2C)C#N C11805025
CN(C=C/C=C\C=C1c2ccccc2-c3c1cccc3)c4ccccc4 C12339429
C[C@H]1CC(=C[C@H]([C@@H]1C2OCC3(CO2)[C@H](CC(=C[C@@H]3C)C)C)C)C C12491211
C[C@@H]1CC[C@@H]2[C@H](C1)O[C@@H](CC2=C)C[C@@H](C)CCC=C(C)C C12657927
CC[C@@]1(CCC2=C1CC[C@H]3[C@@H]2CCC4=Cc5c(cno5)C[C@@H]34)C C17353664
CC[C@@H]1CCCC[C@@H]1Oc2cccc(c2CCl)Cl C20436197
c1ccc2c(c1)ccc(n2)/C=N/c3ccc-4c(c3)Cc5c4cccc5 C22246419
C[C@@H]1CC[C@H]([C@H](O1)c2ccccc2)/C(=C/CC=C(C)C)/C C22339316
Cc1ccc(cc1)Cc2nc(cs2)CSc3ccccc3F C22652457
C[C@]12CCC=CC1=CC[C@H]3[C@H]2CC[C@]4([C@@H]3CC=C4c5cccnc5)C C26499470
c1c(cc(c(c1C(F)(F)F)N=C=S)Br)Cl C31829455
Cc1ccc(cc1)[C@H](CCCl)Oc2c(cccc2C)C C32142319
Cc1ccc(cc1)[C@H](CCCl)Oc2ccc(cc2C)C C32142331
Cc1ccc(cc1)O[C@@H](CCCl)c2ccc(c(c2)C)F C32154806
Cc1ccc(cc1)O[C@H](CCCl)c2ccc(c(c2)C)F C32154810
Cc1ccc(cc1)[C@@H](CCCl)Oc2ccccc2Cl C32158719
c1ccc(cc1)[C@H](CCCl)Oc2ccc3c(c2)CCCC3 C32185645
Cc1ccc(c(c1)O[C@@H](CCCl)c2ccc(c(c2)C)C)C C32187633
Cc1ccc(c(c1)[C@H](CCCl)Oc2cc(cc(c2)C)C)C C32187660
Cc1ccn2c(c1)nc(c2CCl)c3ccc4c(c3)CCCC4 C31914919
CCc1ccc(s1)COc2c(cc(cc2Cl)Cl)CCl C35662775
c1c(c(cc(c1Cl)Cl)Cl)O[C@@H]2CCCC[C@@H]2C#N C37150571
CCC[C@H]1CC[C@@H]([C@@H](C1)Sc2ccc(cc2)C(C)C)C#N C37154761
CC(C)(C)c1ccc(cc1)S[C@H]2CCCC[C@H]2C#N C37156492
C[C@@H](C(=O)c1ccc(s1)Cl)Sc2ccc(cc2)C(C)(C)C C37354549
C[C@H](C(=O)c1ccc(s1)Cl)Sc2ccc(cc2)C(C)(C)C C37354551
CCCCC1CCC(CC1)C(=O)c2c(cc(cc2F)F)F C37358901
C[C@](Cc1ccc(cc1)C(C)(C)C)(C=O)c2ccccc2 C11797453
Cc1ccc(c(c1)C[C@H](C#N)c2ccc(cc2)C(C)(C)C)C C57759949
C[C@@H]\1CC[C@@](C(=O)/C1=C\c2ccc(cc2)Br)(C)C(C)C C33151451
CC(C)(C)c1ccc(cc1)CSCc2cccc(c2)C#N C58238722
Cc1ccc(cc1)SCCc2ccc3cc(cn3c2)C(C)(C)C C06214715
CCN(C[C@H](c1ccc(c(c1)C)C)Cl)c2ccccc2 C62340784
CCN(C[C@H](c1ccc(cc1)Cl)Cl)c2ccccc2 C62341547
CCN(C[C@@H](c1ccc2c(c1)CCC2)Cl)c3cccc(c3)C C62346376
Cc1cc(cc(c1Cl)C)Oc2cnc(cc2C)Cl C62466221
c1ccc(cc1)c2nc3ccc(cc3c(n2)Cl)Br C02527407
CC1CCC(CC1)C2CCC(CC2)c3ccc(cc3)OC(F)(F)F C66351951
CC(C)(C)c1ccc(c(c1)[N+](=O)[O-])C[C@@H]2CC2(Cl)Cl C04006158
CCN(c1ccccc1)C(=O)Cc2coc3c2c4ccccc4cc3 C00352978
C[C@H](c1ccccc1)n2c3ccccc3nc2/C=C/c4ccco4 C04136441
COC(=O)c1ccc(cc1)/C=N/C23CC4CC(C2)CC(C4)C3 C04304822
C1CCC(C1)C2OC(OC(O2)C3CCCC3)C4CCCC4 C04513174
CC(C)(C)OC(=O)Oc1cc(c(cc1Cl)Cl)Cl C00039432
Cc1c(c(=O)oc2c1ccc(c2C)OCc3ccc(cc3)Cl)C C00453812
CC[C@@]1(Cc2c(sc3c2c(nc(n3)SC)Cl)CO1)C C00521536
CC(=C)COc1ccc2c(c1)O/C(=C\c3cccc(c3)Cl)/C2=O C05191141
CCCc1cc(=O)oc2c1cc3c4c(oc3c2C)CCCC4 C00489607
CCCc1c2c(c3ccccc3o2)c4c(n1)CC(CC4=O)(C)C C04029842
c1ccc(cc1)SC2(CCCCC2)n3c4ccccc4nn3 C05485614
c1ccc(cc1)[C@@H](n2c3ccccc3nn2)Sc4ccccc4 C05487829
Cc1ccc(c(c1C)OC(=O)c2ccc3c(c2)scn3)C C03248857
Cc1ccc(cc1)CSc2nnc(n2C)c3ccccc3C C00422799
C[C@@H](c1ccccc1Cl)Sc2nnc(n2C)c3ccccc3 C06140522
Cc1ccc(cc1C)c2c3ccccc3c(nn2)N4CCCC4 C00142814
CCC(=O)N(c1cccc(c1)Cl)c2nc3ccccc3s2 C08390713
CCCN\1C(=O)/C(=C/c2ccccc2)/S/C1=N\c3ccccc3 C01014689
Cc1ccc(cc1C)C2=N/C(=C\c3c(cccc3Cl)F)/C(=O)O2 C00177200
CCCn\1c2c(cc(cc2s/c1=N\C(=O)C(C)C)F)F C07515249
CCn\1c2c(cc(cc2s/c1=N\C(=O)C(C)C)Cl)C C13951050
Cc1ccc(cc1)c2c(scc2c3nnc(n3CC=C)S)C C17067127
CC1(Cc2cccc(c2O1)Oc3cccc(c3C=O)Cl)C C19986111
CCCCc1c2c(c(c(n1)N3CCCCC3)C#N)CCCC2 C20827405
CC(C)(C)c1ccc2c(c1)nc(o2)c3c(cccc3F)OC C22641048
Cc1ccc(cc1)COC(=O)c2c(c3cc(ccc3o2)C)C C28578794
Cc1cc2c(cc1C)n(c(n2)CC(C)C)Cc3ccc(cc3)C#N C31943432
CCOc1ccccc1c2c(n3ccc(cc3n2)C)[C@H](C)Cl C31915453
CC(C)(C)c1c(n2cc(cc(c2n1)Cl)C(F)(F)F)CC#N C33506894
C[C@@H]\1c2ccccc2C(/C1=C\N=N\c3ccccc3OC)(C)C C33650212
CCCCc1nc(c2c3c(sc2n1)C[C@@H](CC3)C)N4CCCC4 C35892827
CCc1cc2c(nc(nc2s1)Cl)N3C[C@@H](C[C@H](C3)C)C C36276826
Cc1cc(c(cc1OCc2c(nn(c2Cl)C)C)C(C)C)Cl C37408837
Cc1ccc(cc1OCc2c(nn(c2Cl)C)C)C(C)C C37991040
C#CCn\1c2ccc(cc2s/c1=N\C(=O)CC3CCCC3)F C38873791
CC(C)c1cnn2c1nc(cc2Cl)c3ccccc3Cl C39956028
c1cc(oc1)Cn2c3ccc(cc3nc2C4CCCCC4)Cl C40409904
CC(C)n1c(nnc1SC(C)C)c2ccc(cc2Cl)Cl C47819884
C[C@H](c1ccc(c(c1)Cl)Cl)Sc2nnc3n2cccc3 C48705524
CC[C@H](C)c1ccc(cc1)c2c(cc(c(n2)N(C)C)C#N)C C49895419
CC[C@@H](C)c1ccc(cc1)c2cc(n(c(=O)c2C#N)C(C)C)C C49920011
CC[C@H](C)c1ccc(cc1)c2cc(n(c(=O)c2C#N)C(C)C)C C49920012
Cc1ccc(c(c1C)Oc2c3ccccc3c(nn2)Cl)C C50528796
c1ccc(cc1)Cc2ccc(cc2)Oc3cc(ncn3)Cl C51356678
c1ccc(c(c1)/C=C/c2nc3ccccc3o2)OC(F)(F)F C58452871
c1ccc(cc1)N(c2ccccc2)/N=C/c3ccc4ccccc4n3 C59165494
CCN1/C(=N/C(=O)C2CCCCC2)/SCCC13CCCCC3 C20423597
c1cc2c(ccc(c2nc1)Oc3ccc(c(c3)Cl)C#N)Cl C61851389
CC(C)c1ccc(cc1)c2cc3c(nccn3n2)SC(C)C C64700595
c1ccc2c(c1)ccc3c2c4c(c(n3)c5ccc6ccccc6n5)CCC4 C01022211
Cc1cc(ccc1Br)N2C(=CC(N=C2S)(C)C)C C02490422
CC(C)/C=C/1\CCCc2c1nc(c3c2CCCC3)C(C)C C02139214
Cc1cc2c(cc1C)nc(cn2)[C@]3(Cc4ccccc4C3(C)C)C C01009017
Cc1c2c(c3cc(ccc3n1)Cl)N(CC2)c4ccc(cc4)F C00344204
c1ccnc(c1)c2ccc(s2)SCc3ccc(cc3)Cl C00096570
Cc1cc2c(cc1C)CSC(SC2)c3ccc(cc3)N(C)C C02158998
c1ccc(cc1)N2C3=C(CCCC3)C[C@@H]4[C@@]2(CCCC4)C#N C02279423
C[C@]12CCCC[C@@H]1CC[C@@H]3[C@@H]2CC[C@@]4([C@@H]3CC[C@@]4(N=O)Cl)C C05276442
Cc1c(c(n2c1cccc2)c3c(c(c4n3cccc4)C)C)C C00988486
C[C@]12[C@@H](c3ccccc3O[C@]1(C2(Cl)Cl)C)c4ccccc4 C00273290
C[C@@H](C[C@@]12CCCC[C@@H]1CC/C(=C/c3ccccc3)/C2)C#N C05763053
c1ccc2c(c1)ccc(n2)/C=C/c3ccc(cc3)Br C04365580
c1ccc2c(c1)nc(n2C34CC5CC(C3)CC(C5)C4)Cl C09142790
Cc1cccc(c1)Cn2cc(c3c2cccc3)SCc4ccccc4 C06814766
c1ccc2c(c1)ccc3c2cc4ccccc4c3c5ccncc5 C13284233
Cc1ccc(c(c1)C)CO[C@@H]2C[C@@H](S[C@@H]3[C@H]2C=C(C=C3)Cl)C C13401120
Cc1ccc2c(c1)nc(o2)c3ccc(cc3)I C16348426
c1cc(c(cc1Br)CCl)OC2CCCCC2 C20483289
c1cc(cc(c1)Br)OCc2ccc(s2)Br C21023198
c1ccc(cc1)COc2cc(cc(c2)Br)C(F)(F)F C21981713
Cc1ccc(cc1)Cc2nc(cs2)CSc3c(cccc3C)C C22659262
CC(C)c1cc(c2cc(ccc2n1)Br)Cl C32099255
Cc1ccc(cc1)[C@@H](CCCl)Oc2ccc3c(c2)CCC3 C32185648
Cc1cc(ccc1F)[C@@H](CCCl)Oc2ccc(c(c2)F)F C32233116
c1cc2c(cc1SCC(=O)c3cc(sc3Cl)Cl)CCC2 C35044980
c1cc(c(cc1C(=O)c2cc3c(s2)CCCCC3)Cl)Cl C35369791
CCCCOc1c(cc(cc1Cl)Cl)CBr C35662810
CCc1cc(nc(n1)c2c(cccc2Cl)Cl)Cl C36755888
c1cc2c(c(c1)Cl)n(c(n2)CCl)C3CCCCCC3 C36898450
CC(C)c1cc(c2cc(cc(c2n1)F)Br)Cl C36912958
CCN(Cc1ccccc1)c2cc(ccc2CCl)Br C36985558
CC[C@H]1CC[C@@H]([C@@H](C1)N2CCCc3c2ccc(c3)C)C#N C37146520
CC(C)(C)[C@@H]1CC[C@H]([C@@H](C1)Sc2cc(ccc2Cl)Cl)C#N C37154520
c1cc(c(c(c1)Cl)COc2ccc(cc2)CBr)Cl C37311691
c1ccc2cc(ccc2c1)c3cc4c(s3)c(ncn4)Cl C37337886
Cc1ccc(c(c1)n2c3cccc(c3nc2[C@H](C)Cl)F)C C37422038
C[C@]1(CC[C@H]2[C@@]3(CCCC([C@H]3CC[C@@]2(O1)C)(C)C)C)C=C C34126010
c1ccc(cc1)C[C@H]2CCC[C@]3(C2)CCC[C@@H](N3F)Br C39523847
c1ccc(cc1)C[C@H]2CCC[C@@]3(C2)CCC[C@@H](N3Br)F C39525208
C[C@H]1CC[C@@H]2[C@@]([C@@]13CC/C(=C\C=O)/O3)(CCCC2(C)C)C C39560195
Cc1cccc2c1nc(cc2C)SCc3ccccc3F C40166070
c1ccc2c(c1)nc(s2)c3ccc(c(c3)Cl)CBr C41127192
C[C@@H](c1ccccc1)O[C@H](CBr)c2ccccc2Cl C50480950
CC(C)[C@@H]1CCC(=O)[C@@H](C1)Cc2cc(cs2)Br C54630171
c1ccc(cc1)/N=C\2/c3ccccc3-c4c2cc5ccccc5n4 C12375816
CCN(C[C@H](c1ccc(c(c1)C)Cl)Cl)c2ccccc2 C62342876
CCCc1ccc(cc1)[C@@H](CN2CCCc3c2cccc3)Cl C62348882
Cc1cc2c(c(c1Cl)C)nc(o2)c3cccc(c3)Cl C62560635
c1cc(c(c(c1)F)c2nc3cc(ccc3c(n2)Cl)Cl)F C62772495
c1ccc(cc1)Cc2nc3ccccc3n2C[C@H]4CC4(Cl)Cl C00352642
Cc1c(c(sc1c2nc(cs2)C(C)(C)C)SC)C(=O)C C00148740
CCCSc1c(c(c2c(n1)CCCCCC2)C(F)(F)F)C#N C04620404
CN(C)c1ccc(c(c1)Cl)Cc2c3ccccc3ccc2OC C01665278
c1ccc2c(c1)c3ccccc3n2CCCOc4ccc(cc4)F C02992890
CC[C@H](c1ccc(cc1)N(C)C)N(CC)c2ccc(cc2)Cl C01760758
CCCCCCSc1c2c3c(sc2ncn1)C[C@@H](CC3)C C01935586
C=CCSc1nc2ccsc2c(n1)Sc3ccccc3 C05631298
CCN(Cc1ccccc1)c2ccc(cc2)/C=N/c3ccc(cc3)C C08166320
Cc1ccc(cc1)[S@](=O)O[C@H]2C[C@H](CC[C@@H]2C(C)C)C C16310791
CC[C@H](C)n1c2ccccc2nc1Cc3cccc4c3cccc4 C01470628
CCOC(=O)[C@@]1(CCC[C@@]2([C@@H]1CC=C3[C@@H]2CCC(=C3)C(C)C)C)C C34375321
CCCCSc1nc2ccccc2n1Cc3ccccc3Cl C34784030
CCC(C)(C)[C@@H]1CC[C@H]([C@@H](C1)Oc2cccc(c2)Cl)C#N C37148825
CCc1ccc(s1)C(=O)CO[C@H]2C[C@@H](CC[C@@H]2C(C)C)C C37342624
CC(C)C1=CC2=CC[C@H]3[C@](CCC[C@@]3([C@@H]2CC1)C)(C)COC(=O)C C38655193
Cc1ccc(cc1)[S@@](=O)O[C@@H]2C[C@H](CC[C@H]2C(C)C)C C00056636
CCC[C@@H]1CC[C@@H]2C[C@@H](CC[C@@H]2C1)OC(=O)c3ccccc3F C39960535
CC(C)(C)c1cccc(c1)OCCn2ccc3c2cccc3 C41483628
Cc1ccc(cc1)[S@@](=O)O[C@H]2C[C@H](CC[C@H]2C(C)C)C C42862481
CC[C@H](c1nc(cs1)CCl)Oc2cccc(c2)C(C)C C43554973
CC(c1ccc(o1)[C@H]2C[C@H]2C3CC3)c4ccc(o4)[C@@H]5C[C@@H]5C6CC6 C03995682
CC(C)(C)c1cccc(c1)O[C@@H](CCc2ccccc2)C#N C57608451
Cc1cccc(c1C)CC[C@@H](C#N)Oc2c(cccc2C)C C57608500
Cc1ccc(c(c1)CC[C@@H](C#N)Oc2cc(cc(c2)C)C)C C57608651
Cc1ccccc1CC[C@H](C#N)Oc2c(ccc(c2C)C)C C57608758
Cc1ccc(c(c1C)O[C@H](CCc2ccccc2F)C#N)C C57627052
Cc1cc(cc(c1)CC[C@@H](C#N)Oc2ccccc2Cl)C C57629157
Cc1cccc(c1)CC[C@@H](C#N)Oc2cccc3c2CCCC3 C57635024
c1ccc(cc1)O[C@H](CCc2ccc(c(c2)Cl)Cl)C#N C57635342
c1cc(cc(c1)Cl)CC[C@H](C#N)Oc2cccc(c2)Cl C57635408
CC(C)(C)c1ccc(cc1)OCC[C@@H](C#N)c2ccccc2 C57684403
Cc1ccc(c(c1)OCCC[C@H](C#N)c2ccccc2)Cl C57684547
Cc1ccc(cc1)[C@H](CCOc2c(ccc(c2C)C)C)C#N C57684965
Cc1ccc(cc1)[C@@H](CCOc2c(cc(cc2C)C)C)C#N C57684968
Cc1cccc(c1C)OCC[C@H](C#N)c2ccc(cc2)Cl C57685196
Cc1ccc(c(c1)OCCC[C@H](C#N)c2ccc(cc2)F)Cl C57685688
c1cc(cc(c1)Cl)[C@@H](CCOc2ccc(cc2)Cl)C#N C57685843
CCc1ccccc1OCC[C@@H](C#N)c2cccc(c2)Cl C57685942
Cc1cccc(c1C)OCC[C@@H](C#N)c2cccc(c2)Cl C57685954
Cc1cc(cc(c1)OCC[C@@H](C#N)c2cccc(c2)Cl)C C57685959
Cc1ccc(c(c1)OCCC[C@H](C#N)c2ccccc2C)Cl C57686920
C[C@](CCOc1cccc2c1cccc2)(C#N)c3ccccc3 C57687446
Cc1ccc(c(c1)C)OCCC[C@@](C)(C#N)c2ccccc2 C57687500
C[C@@](CCCOc1ccc2ccccc2c1)(C#N)c3ccccc3 C57687589
Cc1cc(c(c(c1)C)OCCC[C@@H](C#N)c2cccc(c2)F)C C57688667
c1ccc2c(c1)cccc2OCCC[C@@H](C#N)c3cccc(c3)F C57688758
Cc1ccc(c(c1)[C@H](CCCOc2c(cccc2C)C)C#N)C C57695269
CC(C)(C)c1ccc(cc1)C[C@H](C#N)c2cccc(c2)N(C)C C57744853
COc1ccc(cc1C[C@H](C#N)c2ccc(c(c2)Cl)Cl)F C57763682
C[C@H]1CC(=CC[C@H]1[C@@H]2OC[C@@H](O2)CCl)CCC=C(C)C C04023247
C[C@@H]1CC[C@H]([C@@H](C1)OC(=O)CCl)C(C)(C)c2ccccc2 C04529625
CCOc1ccccc1/N=C/c2ccc(cc2Cl)Cl C02171767
CCCCc1nc2ccccc2n1Cc3ccccc3Cl C13063048
c1ccc(cc1)COc2ccc(cc2)c3ccc(s3)C=O C16947317
CCCSc1nc2ccccc2n1CCc3ccccc3 C34784258
CCC(C)(C)c1ccc(cc1)OCC(=O)c2ccc(s2)C C34993763
CCc1ccc(s1)COc2c(cc(cc2Cl)Cl)C=O C35662397
CCC[C@@H]1CC[C@H]([C@@H](C1)OC/C=C/c2ccccc2)C#N C37152846
CC[C@@H]1CC[C@H]([C@@H](C1)Oc2ccc(cc2)C(F)(F)F)C#N C37153164
CCC[C@@H]1CC[C@@H]([C@@H](C1)Sc2ccc(cc2)OC)C#N C37155088
C[C@@H]1CC[C@@H]([C@@H](C1)OCc2nc(cs2)CCl)C(C)C C37303362
C[C@@H]1CC[C@H]([C@@H](C1)OCc2nc(cs2)CCl)C(C)C C37303366
C[C@@H]1CC[C@@H]([C@@H](C1)OCC(=O)c2ccccc2F)C(C)C C37342703
CCCc1cc(c2cccc(c2n1)OCC(F)(F)F)Cl C37413027
CC(C)CCn1c2ccccc2nc1/C=C/c3ccccc3 C03904647
CC[C@H](C)Cn1c2ccccc2nc1CCc3ccccc3 C39908043
CC(C)c1ccc(c(c1)c2nc(cs2)CCl)OC C41438672
CC(C)Oc1cccc(c1)C[C@@H](C#N)c2ccc(cc2)Cl C41507206
CCc1cc(ccc1Cl)O[C@@H](C)c2nc(cs2)CCl C43519882
CCC[C@@H]1CC[C@H]([C@@H](C1)N(C)[C@@H](C)c2cccs2)C#N C49726744
Cc1ccc(cc1O[C@@H](CC#N)c2ccccc2)C(C)C C55022000
CCc1cccc(c1)O[C@H](CCc2ccccc2C)C#N C57576974
Cc1cccc(c1)CC[C@@H](C#N)Oc2cccc(c2C)C C57577072
Cc1ccc(c(c1)C)CC[C@@H](C#N)Oc2ccccc2F C57591612
Cc1cc(cc(c1)O[C@H](CCc2cccc(c2)F)C#N)C C57591812
Cc1ccc(cc1)O[C@H](CCc2cccc(c2)Cl)C#N C57596209
c1ccc(cc1)CC[C@H](C#N)Oc2ccc3c(c2)CCCC3 C57604693
Cc1ccccc1O[C@H](CCc2cc(ccc2C)Cl)C#N C57629130
Cc1ccc(cc1CC[C@H](C#N)Oc2ccccc2F)Cl C57632137
Cc1cc(ccc1CC[C@H](C#N)Oc2ccccc2F)Cl C57632140
Cc1cc(ccc1O[C@H](CCc2ccccc2F)C#N)Cl C57632188
Cc1ccc(c(c1)O[C@H](CCc2cccc(c2)F)C#N)Cl C57632223
Cc1ccc(cc1)[C@@H](CCOc2c(cccc2C)C)C#N C57684902
Cc1ccc(cc1)[C@@H](CCOc2cccc(c2C)C)C#N C57684914
Cc1ccc(cc1)[C@@H](CCOc2cc(cc(c2)C)C)C#N C57684917
c1ccc(c(c1)[C@@H](CCOc2cccc(c2)Cl)C#N)Cl C57685441
c1cc(ccc1[C@H](CCOc2ccc(cc2)Cl)C#N)F C57685530
c1ccc2c(c1)cccc2[C@H](CCOc3ccc(cc3)F)C#N C57686239
Cc1ccc(c(c1)OCC[C@@H](C#N)c2c(cccc2Cl)F)C C57686342
Cc1ccc(c(c1)OCCC[C@@H](C#N)c2ccccc2F)Cl C57686575
Cc1cc(c(cc1C)OCC[C@@H](C#N)c2ccccc2F)C C57686664
Cc1cccc(c1OCCC[C@@H](C#N)c2cccc(c2)F)C C57688501
Cc1ccc(c(c1)C)OCCC[C@@H](C#N)c2cccc(c2)F C57688513
Cc1cccc(c1C)OCCC[C@@H](C#N)c2cccc(c2)F C57688524
Cc1cccc(c1C)OCC[C@@H](C#N)c2cccc(c2)F C57688829
CC(C)c1ccc(cc1)[C@@H](Cc2cc(ccc2OC)F)C#N C57763684
COc1ccccc1SCc2ccc(cc2)OC(F)(F)F C60133336
c1ccc2c(c1)ccc(c2C=O)OCCC3CCCCC3 C66152970
CC(C)(C)c1ccc(c(c1)C=O)OCCc2ccccc2 C66153122
CCCCCc1ccc(cc1)SCCc2ccc(nc2)C C04117476
C1CCC(CC1)[C@H]2CCCC[C@H]2OC(=O)CBr C01614650
c1cc(c(c(c1)Cl)COc2ccc(cc2Br)C=O)F C00470925
c1cc(ccc1/C(=C\c2ccc(o2)Sc3ccc(cc3)Cl)/C#N)F C04739638
c1ccc(c(c1)SCOCSc2ccccc2Cl)Cl C04743372
CC[C@H](c1ccccc1)[C@](CCCCl)(C#N)c2ccccc2 C03086258
c1ccc(cc1)CC(Cc2ccccc2)(Cc3ccccc3)C#N C01723194
Cc1ccc(c2c1CCC2)Oc3ccc(cc3n4cccc4)C(F)(F)F C02388202
CCC[C@H](N(CC)C(=S)SC)Sc1ccccc1 C15782251
c1ccc(cc1)C(c2ccccc2)(c3ccccc3)SC4=NCCS4 C16477633
c1cc(c(cc1C#N)F)COc2ccc(cc2CCl)Br C20483243
c1cc(cc(c1)OCc2ccc(s2)Br)CCl C20545645
c1cc(ccc1CCl)OCc2ccc(s2)Br C21802952
c1cc(ccc1[C@@H](CCCl)Oc2ccc(c(c2)F)F)F C32185587
c1ccc(c(c1)CBr)OCc2ccc(s2)Cl C34961786
Cc1ccccc1OCc2cc(cnc2)c3cc(cc(c3)C)C C35824235
c1ccc2cc(ccc2c1)SCC(=O)c3c(ccs3)Br C36882280
CCCCCCOc1ccc(cc1CBr)Cl C36895234
CCC(C)(C)[C@H]1CC[C@H]([C@@H](C1)Oc2ccccc2Cl)C#N C37148301
C[C@H]1C[C@H](CC(C1)(C)C)OCC(=O)c2ccc(s2)Cl C37348559
Cc1cc(c(cc1OCCCBr)C(C)C)Cl C37429121
c1ccc(c(c1)C#CCCCl)OCc2cccc(c2F)F C37544781
c1ccc(cc1)/C=C/c2sc3nc(sc3n2)/C=C/c4ccccc4 C03997592
c1ccc(cc1)[C@H]2C(=C(N=N2)C(C(C(F)(F)F)(F)F)(F)F)Cl C39566285
Cc1cc(nc2c1cccc2OC)SCc3cccc(c3)Cl C40167375
COc1cccc(c1[C@H](c2ccc(s2)Br)Cl)OC C40278211
c1cc(cc(c1)OC(F)F)[C@@H](c2cccs2)Br C40282321
COc1cccc(c1[C@H](c2ccc(s2)Cl)Br)OC C40284875
Cc1cc(c(cc1OC)C)[C@H](CC(C)C)CBr C41503617
CCOc1cc(c(cc1C)[C@H](CBr)C(C)C)C C41503634
CCC[C@H](CBr)c1cc(c(cc1C)OCC)C C41503642
CCCn1cc(c2c1cccc2)C(=O)c3cccc4c3cccc4 C43121848
c1ccc2c(c1)ccc(c2Br)OC/C=C/CBr C43465116
CCc1ccc(s1)C(=O)[C@H](C#N)c2cccc(c2)Br C43640104
CC[C@H]1CC[C@@H]([C@@H](C1)CCOCC(F)(F)F)Br C43663950
c1ccc(c(c1)[C@H](CBr)OC2CCCC2)Br C50480428
c1cc(ccc1[C@@H](CBr)OC2CCCC2)Cl C50480446
c1cc(cc(c1)Br)[C@H](CBr)OC2CCCC2 C50480459
COc1ccc(cc1[C@@H](Cc2ccc(c(c2)Cl)Cl)C#N)F C57743411
COc1ccc(cc1[C@H](Cc2ccc(c(c2)Cl)Cl)C#N)F C57743415
COc1ccc(cc1C[C@H](C#N)c2c(cccc2Cl)F)Cl C57762672
c1ccc2c(c1)ccc(c2C=O)OCc3cccc(c3F)F C21310292
CCSc1nc2ccc(cc2s1)/N=C/c3ccc(cc3)Cl C59501356
c1cc(c(c(c1)Cl)CO/N=C/c2ccc(cc2)Cl)F C60386583
CC(C)Oc1cccc(c1)[C@@H](c2ccc3c(c2)COC3)Br C62335908
CCN(C[C@@H](c1ccc2c(c1)CCC2)Cl)c3ccccc3 C62346380
c1cc(c(cc1CCl)Br)OCc2ccc(cc2F)C#N C62703475
c1cc(c(cc1CCl)Br)OCc2cc(ccc2F)C#N C62703480
CC(C)(c1ccccc1)C(=O)Cc2ccc(s2)Br C62772816
Cc1cc(ccc1OCc2cccc(c2)OC)C#CCCl C63063030
CCC(=O)NC1=C(C2(CCCCC2)Cc3c1cccc3)C#N C00305800
Cc1c(sc2c1c(nc(n2)C)Nc3ccc(cc3)F)C C00215525
CCCC(=O)Nc1nc2c(cc(cc2s1)Cl)C C04331372
COC(=O)N[C@@H]1CCCC[C@H]1I C01708285
C[C@H]1C[C@H]1c2ccc(o2)/C=C/3\c4ccc(cc4NC3=O)Cl C12873128
Cc1ccc(c(c1)c2c(c3ccccc3[nH]2)CC#N)OC C19725586
CC(C)(C)c1ccc(cc1)c2cc3cccnc3[nH]c2=O C19732038
c1ccc2c(c1)ccnc2c3cccc(c3)c4cc[nH]n4 C19745247
C[C@@H]1CCC[C@H]([C@@H]1C)n2c(n[nH]c2=S)c3cccs3 C20591243
C[C@H](c1cc2ccccc2o1)NC(=O)[C@H]3CCC=CC3 C21933436
CC(=C[C@@H]1[C@H](C1(C)C)C(=O)Nc2ccc(cc2)C#N)C C27151126
CC(C)(C)c1c(n2c(n1)cccc2Br)CO C36244389
C1CCc2c(sc(n2)NC(=O)[C@H]3C[C@H]4CC[C@@H]3C4)CC1 C36649995
C[C@H](c1cccc(c1)C#N)Nc2cccc3c2cccn3 C37197910
C1C2CC3CC1CC(C2)(C3)Nc4c(nsn4)Cl C37372070
Cc1ccc(c(c1)[C@@H](C)Nc2ccc3c(c2)nccn3)C C37773104
Cc1c(c(n(n1)C(C)C)C)NC2Cc3ccccc3C2 C37787604
C[C@@H](c1cccc(c1)Cl)Nc2ccc(nn2)Cl C37977854
c1cc(c(cc1Cl)Cl)CC2=C3CCN=C3ON2 C06224505
c1cc(nc(c1Cl)CO)N2CC[C@H]3CCCC[C@@H]3C2 C40878876
C[C@H]1CCCC[C@H]1Oc2c3ccccc3cc(n2)CO C40883086
C[C@H]1CCC[C@H](C1)Oc2cc(c3ccccc3n2)CO C40883819
Cc1cc2c(n1c3nc(cs3)C(C)(C)C)CCC[C@@H]2O C41718210
C[C@H]1CCC[C@@H]([C@@H]1C)Nc2c(cc3c(n2)CCC3)C#N C42245915
CC1(Cc2cccc(c2O1)O[C@@H]3CCCCC[C@@H]3O)C C44195919
c1cc(c(c(c1NC(=O)C2(CCCCCC2)C#N)F)F)F C44764765
Cc1c(sc2c1c(=O)[nH]c(n2)c3ccccc3CCl)C C48412217
CC[C@@H]1CCCC[C@@H]1Nc2c(c(ns2)Cl)C#N C48559218
CC(C)NC(=O)N1CCC[C@H]1c2ccc(c(c2)Cl)Cl C48646536
C[C@@H]1CCc2c(sc(n2)NC(=O)/C=C(/C)\C3CC3)C1 C48675046
CC(C)[C@@H]1CCCN1C(=O)c2cc3cc(ccc3[nH]2)Cl C49122610
C[C@@H]1CCc2c(sc(n2)N/N=C\c3ccccc3)C1 C31952222
Cn1cc(cn1)C[C@@]2(CCCC[C@@H]2C3CCCCC3)O C50541364
CC\1=CC[C@H](C/C1=N\NC(=O)c2ccccc2)C(=C)C C12403704
C1CCC(CC1)(C[NH+]2CCC[C@@H]3[C@@H]2CCCC3)C(=O)[O-] C51288445
Cc1ccc(cc1)Cc2nc(c3ccsc3n2)NC C51753159
Cc1nc(cc(n1)Cl)NC23CC4CC(C2)CC(C4)C3 C52835573
c1cc(c(c(c1)F)C#N)Nc2ccc(cc2C#N)Cl C52859612
Cc1ccc(s1)[C@H](C)NC(=O)N2C[C@@H](C[C@@H](C2)C)C C54733780
CC1(C(=O)N(c2cc(c(cc2N1)Cl)Cl)CC=C)C C57933769
C[C@@H]\1[C@@H](N([C@H](C/C1=N\O)c2ccccc2)C)c3ccccc3 C13468109
Cc1cccc(c1)N(C)C(=O)c2ccc3c(c2)CCCN3 C49989401
Cc1cc(nc(c1C#N)Nc2cc(c(cc2F)F)F)C C61094477
Cc1cc(nc(c1C#N)Nc2cc(cc(c2F)F)F)C C61119705
Cc1nc2cc(ccc2o1)N[C@@H]3CCCc4c3ccs4 C61325256
Cc1cc(ccc1Br)Nc2ccnc(c2)C#N C61814807
CCc1c(sc(n1)Nc2ccc(c(c2)Cl)C#N)C C61851032
C1CC[C@H]([C@H](CC1)[NH+]2CCC[C@@H]3[C@@H]2CCCC3)C(=O)[O-] C62752775
C[C@@H]1CCCC[C@H]1[NH+](C)[C@@H]2CCCCC[C@@H]2C(=O)[O-] C62755167
c1c(cc(c(c1F)F)F)C(=O)NC2(CCCCCC2)C#N C63006751
CC(C)[C@H](C(=O)[O-])N1C(=O)/C(=C/c2ccc(cc2)N(C)C)/SC1=S C01220122
CC(C)[C@H](C(=O)[O-])N1C(=O)/C(=C\c2ccc(cc2)N(C)C)/SC1=S C05807921
CCOc1ccc(cc1Cl)/C=C\2/C(=O)N(C(=S)S2)CC(=O)[O-] C09234591
CSc1nc(c2c3c(sc2n1)CCCC3)N4CSC[C@H]4C(=O)[O-] C12210761
c1cc(c(cc1F)Br)OCC(=O)N2CCC(CC2)C(=O)[O-] C13167268
c1c(c(sc1Cl)Cl)S(=O)(=O)N2CCC[C@@H](C2)C(=O)[O-] C20285200
Cc1ccc(cc1)CN2CCN(CC2)C(=O)[C@@H]3[C@@H]4C[C@H]([C@@H]3C(=O)[O-])C=C4 C13321035
CC(C)(C(=O)[O-])N1C(=O)/C(=C/c2cn(c3c2cccc3)C)/SC1=S C27230510
Cc1ccc(s1)S(=O)(=O)[N-]c2ccccc2C(=O)N3CCCC3 C32717130
Cc1ccc(cc1)CN2CCN(CC2)C(=O)[C@H]3[C@H]4C[C@@H]([C@@H]3C(=O)[O-])C=C4 C34066601
c1cc(cc(c1)F)CN2CCN(CC2)C(=O)[C@@H]3[C@@H]4CC[C@@H](C4)[C@@H]3C(=O)[O-] C34070062
CN(c1cc(ccc1/C=C/C(=O)[O-])Br)[C@@H]2CCS(=O)(=O)C2 C36870502
c1c(c(sc1C(=O)[O-])Br)S(=O)(=O)N2CCCCC2 C37418840
CS(=O)(=O)N(CC(=O)[O-])c1ccc(cc1)C23CC4CC(C2)CC(C4)C3 C04174227
C[C@@H]1c2ccsc2CCN1S(=O)(=O)c3ccsc3C(=O)[O-] C37979866
c1cc(c(c(c1)F)S(=O)(=O)[N-]c2ccc(cc2)N3CCCCC3=O)F C38697674
Cc1ccc(cc1F)C(=O)C2=C(C(=O)N([C@H]2c3ccncc3)CC=C)[O-] C40029007
Cc1ccc(c(c1)Br)S(=O)(=O)[N-]c2ccc(=O)n(c2)C C40691029
CN(Cc1cc(sc1)Br)C(=O)N2CCC[C@H](C2)C(=O)[O-] C42366539
CN(Cc1cc(sc1)Br)C(=O)N2CCC[C@H]2CC(=O)[O-] C42366797
c1cc(ccc1/C=C(\C(=O)[O-])/SCC(=O)N2CCOCC2)Cl C15055688
c1ccc(c(c1)S(=O)(=O)/N=C(/C[C@@H]2CCCO2)\[O-])Br C48519647
c1csc(c1Br)/C(=N/S(=O)(=O)N2CCCCC2)/[O-] C48869713
c1cc(ccc1SCC/C(=C(\C#N)/C(=O)N2CCOCC2)/[O-])Cl C48994984
c1ccc(cc1)[C@H]2[C@@H](c3ccccc3C(=O)N2Cc4ccco4)C(=O)[O-] C49466847
C[C@H]1CN(C[C@@H](O1)C)/C(=C(\C#N)/C(=O)[C@@H]2C[C@@H]2c3cccc(c3)Cl)/[O-] C50205535
c1ccc(c(c1)N2CCN(CC2)/C(=C(\C#N)/C(=O)[C@H]3CCC=CC3)/[O-])F C50907434
Cn1cc(cn1)S(=O)(=O)[N-]c2cccc(c2)C3SCCCS3 C55572842
COc1cccc(c1)N2C(=O)/C(=C\c3cccs3)/C(=NC2=S)[O-] C56699380
CC(C)CCN(C1CC1)C(=O)c2ccc3c(c2)nc(=S)n(c3[O-])C C58420849
Cc1nc2c(c(n1)SCC(=O)[O-])sc(=S)n2c3ccccc3 C59086948
c1ccc(c(c1)N2C(=O)/C(=C/C=C/c3ccco3)/C(=NC2=S)[O-])F C59135964
c1cc(c(cc1F)S(=O)(=O)/N=C(/c2ccc(o2)Br)\[O-])F C60496995
C[C@](c1ccc(c(c1)Br)F)(C(=O)[O-])N2C(=O)CSC2=O C61690354
C[C@H]1CC(=O)N(C1=O)[C@](C)(c2ccc(c(c2)Br)F)C(=O)[O-] C61690416
CCCC1(CCN(CC1)C(=O)c2cc(cn2C)Br)C(=O)[O-] C62845047
C[C@@]1(CCCN(C1)S(=O)(=O)c2cccc(c2F)Cl)C(=O)[O-] C62873081
C[C@]1(CCN(C1)C(=O)N(C)Cc2cc(cs2)Br)C(=O)[O-] C62933916
c1c(c(c(nn1)[O-])Cl)N2CCN(CC2)CC3=CC[C@@H](S3)Cl C64002687
CN(C)S(=O)(=O)/N=C(/C12C[C@H]3C[C@@H](C1)CC(C3)(C2)Br)\[O-] C52767873
c1cc2c(cc1/C(=N/S(=O)(=O)c3ccc(s3)Cl)/[O-])COC2 C50204638
Cc1ccc(cc1F)[N-]S(=O)(=O)[C@H]2CC[C@H](S2)[C@@H]3C=CN=N3 C64952852
Cc1ccc(cc1F)[N-]S(=O)(=O)c2cc3c(s2)CCN(C3)C(=O)C C65196123
CCn1cc(c2c1nccc2)S(=O)(=O)[N-]c3cc(cc(c3)F)F C65242166
Cn1cccc1c2csc(n2)[N-]S(=O)(=O)c3ccc(cc3F)F C66253953
Cc1csc(n1)[C@H](C#N)/C(=C\2/CCN(C2=O)c3ccc(c(c3)F)F)/[O-] C66504286
Cc1csc(n1)[C@@H](C#N)/C(=C\2/CCN(C2=O)c3ccc(cc3)F)/[O-] C66504287
c1cc(c(cc1S(=O)(=O)/N=C(/c2cc(c(c(c2)F)F)F)\[O-])C#N)F C66736177
c1cc(c(cc1S(=O)(=O)/N=C(/c2ccc(s2)Cl)\[O-])C#N)F C66736202
c1ccc2c(c1)C[C@H](S2)/C(=N/S(=O)(=O)c3ccc(c(c3)C#N)F)/[O-] C66737071
CC(C)(C)[C@@H]1CCc2c(c(nn2[C@@H]3CCS(=O)(=O)C3)C(=O)[O-])C1 C11802252
COc1cc(cc(c1OC)Cl)/C=C/C(=O)N2CCC[C@H](C2)C(=O)[O-] C13170991
Cn1cccc1[C@H]2CCCN2S(=O)(=O)c3ccc(c(c3)C(=O)[O-])F C13247851
CCc1cc2c(s1)ncnc2SCC(=O)N3CCC(CC3)C(=O)[O-] C13344714
Cc1c(sc2c1c(ncn2)SCC(=O)N3CCC[C@@H](C3)C(=O)[O-])C C13416282
c1ccn(c1)c2nc3ccc(cc3s2)C(=O)N4CCC[C@@H](C4)C(=O)[O-] C13732109
c1ccc(c(c1)/C=C/2\C(=O)N(C(=O)S2)c3ccccc3F)OCC(=O)[O-] C16909944
Cn1cccc1/C=C/2\C(=NC(=S)N(C2=O)c3ccccc3OC)[O-] C01303401
c1ccc2c(c1)c(nc(n2)C(=O)N3CCC(CC3)Oc4cccc(c4)F)[O-] C20448877
CC(=O)N(C)Cc1cccc(c1)[N-]S(=O)(=O)c2ccc(nc2)Cl C32596386
CCCn1c(=O)cc(nc1SCC(=O)N2CCc3ccccc3C2)[O-] C09438800
CS(=O)(=O)N1CCc2c1ccc(c2)[N-]S(=O)(=O)c3cccs3 C36096056
CN(c1cccc(c1)[N-]S(=O)(=O)c2cccs2)S(=O)(=O)C C00609634
c1ccc(c(c1)[C@@H]2C(=C(C(=O)N2C[C@H]3CCCO3)[O-])C(=O)c4ccco4)F C00795007
CC\1=NC2=NC(=NC(=O)[C@@H]2[C@@H](/C1=C(/[O-])\OC)c3cccc(c3)F)SC C39360724
CC[C@@]1(CC2=C3C(=NC(=NC3=O)SCC(=O)[O-])S[C@@H]2CO1)C C39708640
C[C@@H](C(=O)[O-])SC1=NC(=O)C2=C3CC(OC[C@@H]3SC2=N1)(C)C C39949546
CCCN1C(=O)/C(=C/c2c(nc3ccc(cn3c2=O)C)[O-])/SC1=S C40021956
Cc1cc2c(s1)ncnc2SCCC(=O)N3CCC[C@H](C3)C(=O)[O-] C41290522
CN1[C@@H](C(=C(C1=O)[O-])C(=O)/C=C/c2ccco2)c3cccc(c3)OC C41532270
C[C@](c1ccccc1Br)(C(=O)[O-])Sc2nnnn2C C41976305
c1cc(oc1)c2nc(cs2)/C(=N/S(=O)(=O)c3cccs3)/[O-] C48448524
Cc1ccc(s1)S(=O)(=O)/N=C(/[C@@H](C)Sc2nncs2)\[O-] C48619368
Cc1c2c(cccc2sc1/C(=N/S(=O)(=O)c3cnn(c3)C)/[O-])F C48647844
CCC(=O)N1CCc2c1ccc(c2)/C(=C(\C#N)/C(=O)N3CCCC3)/[O-] C48994348
c1c(cncc1Br)S(=O)(=O)/N=C(/COC2CCCC2)\[O-] C49135865
Cc1c(cco1)/C(=C(\C#N)/C(=O)c2ccc(cc2)CN3CCCC3=O)/[O-] C49165427
C[C@@H]1CN(C[C@@H](O1)C)/C(=C(\C#N)/C(=O)c2ccc(cc2)OC(F)(F)F)/[O-] C49262510
CCCn1cc(nc1C)S(=O)(=O)[N-]c2ncc(s2)Br C50265803
Cc1c(cccc1N2CCCC2=O)[N-]S(=O)(=O)c3ccccc3C#N C55648694
CS(=O)(=O)[N-]c1cccc2c1CCCN2C(=O)CCc3ccco3 C58545048
C[C@H]1CN([C@H](CO1)C)C(=O)c2ccc3c(c2)nc(n(c3=O)CC=C)[S-] C45446863
Cc1c(c(n(n1)C)C)S(=O)(=O)/N=C(/C2(CC2)c3cccc(c3)Cl)\[O-] C48535145
c1ccc2c(c1)CCN(C2)CC(=O)[C@H](C#N)c3nc4ccccc4c(n3)[O-] C61744306
CCOc1ccc(cc1/C=N/n2c(cnnc2=S)[O-])Br C41224094
c1cc(cc(c1)S(=O)(=O)[N-]c2ccc(cc2)CC#N)C(=O)N3CCCC3 C63172874
C=CCSC1=NC(=O)[C@H]2[C@@H](C3=C(CCCC3=NC2=N1)[O-])c4ccncc4 C39764569
c1ccc(cc1)CS(=O)(=O)/N=C(/c2ccn(n2)c3cccc(c3)F)\[O-] C63234997
C[C@@H]1CN(C[C@@H](O1)C)/C(=C(\C#N)/C(=O)c2cnc(s2)C(C)(C)C)/[O-] C63235438
Cc1ccc(cc1)[N-]S(=O)(=O)c2cc(cs2)C(=O)N3CCOCC3 C35405435
CCc1ncc(s1)/C(=N/S(=O)(=O)c2cccc3c2ncc(c3)C)/[O-] C65042070
CCCS(=O)(=O)[N-]c1ccccc1C(=O)N2C[C@@H](OC(C2)(C)C)C C65612688
Cc1cc(n(n1)CCC#N)[N-]S(=O)(=O)c2cccc(c2Cl)Cl C66247957
Cc1cc(n(n1)CCC#N)[N-]S(=O)(=O)c2ccc(cc2Cl)F C66248024
CN(Cc1ccco1)C(=O)CSc2[n-]c3cc(cnc3n2)Cl C66318885
CCn1cc(cn1)S(=O)(=O)[N-]c2ccc(cc2C)N3CCSCC3 C66584335
c1ccc2c(c1)ccc(n2)/C(=N/S(=O)(=O)c3ccc(c(c3)C#N)F)/[O-] C66735514
c1cc2c(cc1OC/C(=N/S(=O)(=O)c3ccc(c(c3)C#N)F)/[O-])CCC2 C66736133
c1cc(cc(c1)/C(=N/S(=O)(=O)c2ccc(c(c2)C#N)F)/[O-])CC#N C66736847
CCCc1nnc(n1CC(=O)N2C[C@@H](OC[C@@H]2C)c3ccccc3)[S-] C67177889
c1cc(c(cc1Cl)C(=O)N2[C@](CC(=N2)C(F)F)(C(F)F)O)O C00204488
Cc1ccc(cc1)C(=O)NNC(=O)[C@H]2Cc3c4ccccc4ccc3O2 C01394579
c1cc(ccc1CSc2[nH]c(=O)c3cn[nH]c3n2)Br C04249763
c1cc(ccc1C(=O)N2[C@]([C@@H]3CCCCCC3=N2)(C(F)(F)F)O)O C00274642
Cc1c2c(n(n1)c3cccc(c3)Cl)OC(=C([C@@H]2c4cccs4)C#N)N C02432096
Cc1ccc(cc1)N2C[C@H](CC2=O)NC(=O)Nc3ccc(c(c3)C)C C05123576
Cc1ccc(cc1C)N2C[C@H](CC2=O)NC(=O)N[C@@H]3CCCC[C@@H]3C C05187896
c1ccc2c(c1)c(ccc2O)NS(=O)(=O)c3cccc4c3nccc4 C01120410
Cc1ccc(cc1)CCNC(=O)c2c(c-3c(o2)CCc4c3[nH]nc4)C C06748374
c1ccc2c(c1)nc(s2)c3ccc(cc3O)NC(=O)[C@@H]4CCCO4 C10100547
Cc1ccc(c(c1)C)NS(=O)(=O)c2ccc3c(c2)c(cc(=O)[nH]3)C C10274225
c1ccc2c(c1)cccc2NCc3cc4cc5c(cc4[nH]c3=O)OCO5 C13561383
Cc1c(n(c2c1c(nc(n2)c3ccncc3)N)[C@H](C)c4ccccc4)C C13835470
Cc1ccc(cc1)N2C[C@H](CC2=O)NC(=O)N[C@H]3C[C@H](CC(C3)(C)C)C C13958498
CC(=O)N(C)c1ccc2c(c1)[C@H]3C=CC[C@H]3[C@@H](N2)c4ccc(c(c4)O)OC C14456991
C[C@@H]1C(=O)Nc2cc(ccc2O1)NC(=O)[C@@]34CC[C@@H](C3)C(C4=C)(C)C C19462116
CCOc1ccccc1[C@@H]2[C@@H]3CCCC=C3C(=C(C2(C#N)C#N)N)C#N C00135390
C[C@H]1C(=O)Nc2cc(ccc2O1)NC(=O)C34CC5CC(C3)CC(C5)C4 C22130988
c1ccc2cc(ccc2c1)S(=O)(=O)N3c4ccccc4C[C@@H]3C(=O)N C22857885
Cc1ccc(cc1Cl)NC(=O)NC2CCN(CC2)C(=O)C3CC3 C25533255
Cc1c(c(nc2c1/C(=C/c3ccc(cc3)N(C)C)/C(=C2C#N)C)N)C#N C33320401
CC1CCN(CC1)c2ccc(cc2N)S(=O)(=O)N3CCC(CC3)C C04668695
CC(C)C1=C[C@@H](N=N1)[C@H]2NN[C@@H](O2)c3ccc(cc3)Br C38777212
CC1=C2[C@H](C[C@H](CC2=O)c3cccs3)N(N1)c4[nH]c5ccccc5n4 C39357154
CCCc1cc2c(c(=O)o1)[C@@H](C(=C(O2)N)C#N)c3cccc(c3)Cl C40569286
CCCc1cc2c(c(=O)o1)[C@H](C(=C(O2)N)C#N)c3cccc(c3)Cl C40569287
C[C@@H]1CCCCN1c2c(c(ncn2)Sc3cccc4c3nccc4)N C40732698
c1ccc2c(c1)[nH]c(n2)[C@@H]3CCCN(C3)C(=O)c4ccc(cc4O)Cl C40817581
Cc1cccc2c1c(cn2C)[C@H]3CCCN3C(=O)c4cccc(c4O)O C40821106
Cc1ccc(cc1c2nnnn2c3ccc(cc3F)Br)N C42015251
c1cc(c(cc1N)Cl)c2nnnn2c3cc(ccc3F)Br C42028810
C#Cc1cccc(c1)NC(=O)N2CCC(CC2)c3[nH]c4ccccc4n3 C43982577
CC(C)(C)n1c(=O)cc([nH]c1=O)Nc2ccc(cc2F)Br C44020279
C[C@@H]1c2ccsc2CCN1C(=O)N[C@H](C)c3cccc(c3)NC(=O)C C45719031
Cc1ccc(cc1NC(=O)N2CCc3c(ccs3)[C@@H]2C)NC(=O)C C48273005
Cc1cc(c2c3c(sc2n1)C(=O)N[C@@H](N3)c4ccccc4)COC C51190323
COc1ccc2c(c1)[nH]c(n2)S[C@H]3CCc4ccccc4NC3=O C20714534
Cc1cccc(c1)[C@H]2CCCN2C(=O)Nc3ccc(cc3)C(=O)NC C56568965
CCn1cc(ccc1=O)NC(=O)c2ccc3c(c2)c4c([nH]3)CCCC4 C47230573
c1cc(ccc1CNC(=O)C(=O)NN=C2CCCCCCC2)Cl C59515683
Cc1ccc(cc1NC(=O)N[C@H]2C[C@H]3CC[C@@]2(C3(C)C)C)C(=O)N(C)C C61554252
Cc1ccc2c(c1)[nH]c(n2)[C@@H]3CCCN3C(=O)Nc4cccc(c4)C#C C61748994
c1cc(cc(c1)F)[C@@H]2[C@@H]3C(=NN=C3OC(=C2C#N)N)c4cccs4 C00140048
CC1(Cc2c(sc3c2C(=N[C@H](N3)c4ccc(cc4)N(C)C)O)CO1)C C02234365
CC(C)(C)C1=NN=C2[C@@H]1[C@@H](C(=C(O2)N)C#N)c3c(cccc3Cl)F C04597223
Cc1c(scn1)C(=O)Nc2cc([nH]n2)c3cc(cc(c3)Cl)Cl C66097238
c1ccc2c(c1)C[C@H]([C@H]2Nc3nccc(n3)Oc4ccc(cc4)F)O C66466462
Cc1ccsc1C(=O)NNC(=O)N2CCC[C@@H]2c3cccs3 C67102012
Cc1ccsc1c2cccc(c2)NC(=O)N3CCC[C@H](C3)NC(=O)C C67354644
Cc1c(c(n(n1)C)C)[C@@H](C)NC(=O)Nc2ccc(c(c2)Cl)Cl C67527615
c1cc(ccc1NC(=O)[C@@H]2CCCC[C@@H]2C(=O)[O-])I C04660932
Cc1cc(ccc1Br)NC(=O)[C@H]2CCCC[C@@H]2C(=O)[O-] C00402028
Cc1cc(ccc1Br)NC(=O)[C@H]2CCCC[C@H]2C(=O)[O-] C00402026
c1c(cc(cc1C(F)(F)F)NC(=O)[C@@H]2CC=CC[C@@H]2C(=O)[O-])C(F)(F)F C06880670
c1c(cc(cc1C(F)(F)F)NC(=O)[C@@H]2CC=CC[C@H]2C(=O)[O-])C(F)(F)F C06880674
CC(C)[C@H](c1ccc(cc1)Cl)NC(=O)[C@@H]2CC=CC[C@@H]2C(=O)[O-] C10827994
Cc1ccc(cc1F)NC(=O)CSCc2ccc(cc2)C(=O)[O-] C13062339
Cc1ccc(cc1NC(=O)c2cc3c(s2)CC[C@H](C3)C)C(=O)[O-] C13170041
c1ccc(c(c1)SCC(=O)Nc2cccc(c2)C(=O)[O-])Br C13234337
c1cc(ccc1/C=C/C(=O)[O-])NC(=O)c2ccc(cc2)C3SCCS3 C13402607
c1c(c(c(c(c1F)F)NC(=O)CC2(CCCCCC2)C(=O)[O-])F)F C13467273
C[C@@H]1CCc2c(sc(c2C(=O)[O-])NC(=O)Cc3cccs3)C1 C20333679
C[C@H]1C/C(=N/Cc2ccccc2)/C=C([C@@H]1C(=O)NCc3ccccc3)[O-] C05285742
C[C@@H]1C/C(=N/Cc2ccccc2)/C=C([C@H]1C(=O)NCc3ccccc3)[O-] C05285716
c1cc(c(c(c1)F)C(=O)[O-])NC(=O)/C=C/c2ccc(s2)Br C35305652
Cc1ccc(c(c1)Br)/C=C/C(=O)Nc2ccc(s2)C(=O)[O-] C35424941
Cc1cc(c(s1)C)c2c(c3cccc(c3[nH]2)Br)CC(=O)[O-] C35778902
CCOc1ccc(cc1[C@H]([C@@H]2CCCC[C@@H]2C(=O)[O-])O)Br C37226172
CCOc1ccc(cc1[C@@H]([C@H]2CCCC[C@@H]2C(=O)[O-])O)Br C37226173
c1cc(ccc1O)S(=O)(=O)[N-]c2c(cc(cc2Cl)Cl)Cl C37296465
c1cc(cc(c1)NC(=O)CSCc2ccc(s2)Cl)C(=O)[O-] C37418881
Cc1ccc(c(c1)Br)/C=C/C(=O)Nc2c(ccs2)C(=O)[O-] C37450489
c1cc(c(cc1Br)/C=C/C(=O)Nc2ccsc2C(=O)[O-])F C37451808
c1cc(cc(c1)C(=O)[O-])CNC(=O)/C=C/c2ccc(s2)Br C37716651
c1ccc(cc1)C/N=C/C2=C(/C(=C\c3ccc(cc3)Br)/NC2=O)[O-] C19790777
C/C(=C\C(=O)[O-])/CC[C@H]1C(=C)CC[C@@H]2[C@@]1(CC[C@@H](C2(C)C)O)C C33831113
CC(C)c1ccc(cc1)N2[C@@H](NC(=O)C(=C2[S-])C#N)c3ccccc3 C39887265
c1cc(ccc1C2(CCC2)CNC(=O)[C@H]3[C@H]4C[C@@H]([C@@H]3C(=O)[O-])C=C4)Cl C41536783
C[C@@](c1ccncc1)(C(=O)[O-])Nc2cc(c(cc2Cl)Cl)Cl C41752711
CC[C@@H](C)C[C@@](CC)(C(=O)[O-])Nc1cc(c(cc1Cl)Cl)Cl C41752718
C[C@](c1ccc(cc1)Br)(C(=O)[O-])Nc2ccccc2C#N C41756541
C[C@@](c1cccc(c1)Br)(C(=O)[O-])Nc2ccc(cc2)C#N C41762720
C[C@@](c1ccccc1Br)(C(=O)[O-])Nc2ccc(cc2)C#N C41762743
Cc1ccc(cc1F)N[C@](C)(c2cccc(c2)Br)C(=O)[O-] C41764112
C[C@@H]1C[C@@H]([C@H]2C(=CCC[C@]2([C@@]1(C)CCc3ccoc3)C)C(=O)[O-])O C44690172
c1ccc2c(c1)C3C[C@@H](C2c4c3cccc4)CNC(=O)c5cccnc5[S-] C45870398
CCc1ccc(cc1)N/C(=C(\C#N)/C(=O)c2csc3c2CCCC3)/[O-] C50812247
CC(C)N/C(=C(\C#N)/C(=O)c1cc2c(s1)CC[C@@H](C2)C(C)(C)C)/[O-] C50983236
Cc1c(sc(n1)[S-])CC(=O)N[C@@H](C)c2ccc3ccccc3c2 C53637422
Cc1ccc(cc1)CSCCNC(=O)Cc2c(nc(s2)[S-])C C53638709
c1cc(ccc1C(=O)N[C@H](C2CC2)C(=O)[O-])SC(F)(F)F C54501281
CC1=C([C@H]([N-]C(=N1)SC)c2cccs2)C(=O)Nc3ccccc3 C05686192
Cc1c(sc(n1)[S-])CC(=O)Nc2ccc(cc2)OC(C)C C56870501
c1ccc(cc1)COc2ccccc2CNC(=O)c3cccnc3[S-] C54033682
CCOc1ccc(cc1C)NC(=O)Cc2c(nc(s2)[S-])C C63820511
CC1=C([C@@H](C2=C(CCCC2=N1)[O-])c3cccs3)C(=O)Nc4ccccc4F C00690040
Cc1c(sc(n1)[S-])CC(=O)N[C@@H](C)c2ccc(cc2)C(F)(F)F C45931164
Cc1ccc(c(c1)N/C(=C(\C#N)/C(=O)c2ccc(c(c2)C(F)(F)F)F)/[O-])C C65650757
Cc1c(sc(n1)[S-])CC(=O)NCC2(CC2)c3ccc(cc3)Cl C66756151
c1cc(ccc1C2(CC2)CNC(=O)c3ccc(nc3[O-])C(F)(F)F)Cl C66756170
CCc1ccc2c(c1)c(cc(n2)c3ccncc3)C(=O)[O-] C00416402
Cc1ccc(cc1C)c2cn3c(c(sc3n2)C(=O)[O-])C C11757380
C[C@H]1CCCC[C@@H]1n2cnc3c2ccc(c3)C(=O)[O-] C00257669
c1cc(ccc1c2nc(cs2)C(=O)[O-])N3CCCCC3 C19779215
c1ccc(c(c1)n2c(cc(n2)C(=O)[O-])c3cccs3)F C19803712
c1ccc2c(c1)nc(s2)Sc3cc(ccn3)C(=O)[O-] C19845379
CC(C)c1cc(n2c3ccccc3nc2c1C#N)[O-] C01446044
C[C@@H](C12CC3CC(C1)CC(C3)C2)n4c(nnn4)[S-] C20587685
CCc1cc2c(nc(nc2s1)SCC#N)[O-] C31944389
Cc1ccccc1/C=C(/C#N)\c2nc3ccccc3c(n2)[O-] C03947310
Cc1ccsc1c2nnc(n2Cc3ccco3)[S-] C36579853
CC1CCN(CC1)c2cc(cc(n2)Cl)C(=O)[O-] C36960150
Cc1cc(nc(n1)S[C@@H]2C[C@@H](CC[C@@H]2C#N)C)[O-] C37155561
c1ccc2c(c1)nc(s2)/C(=C\C(=O)c3ccco3)/[O-] C37307311
CC/C=C(\C)/C(=O)N1CCc2c1ccc(c2)C(=O)[O-] C37322669
C/C=C/C=C/C(=O)N1CCCc2c1ccc(c2)C(=O)[O-] C37322781
C[C@H]1C[C@@H](CC(C1)(C)C)Oc2ccnc(c2)C(=O)[O-] C37323887
C[C@@H]1CCCC[C@@H]1n2c(nnc2[S-])c3ccncc3 C37336059
c1cc2c(cc1C(=O)CC3CCCCC3)oc(n2)[O-] C37363432
c1ccc2cc(ccc2c1)Sc3ccc(nn3)C(=O)[O-] C37527357
C[C@H]1CCCC[C@H]1N(C)C(=O)[C@@H]2CCCC[C@@H]2C(=O)[O-] C37829212
CSc1c2c(ccnc2nc(n1)c3ccccc3)[O-] C18193251
Cc1ccccc1Cn2c3ccccc3c4c2c(nnc4)[O-] C08578669
Cc1cc(nc(c1C(=O)[O-])O[C@H]2CCC[C@H](C2)C)C C38010338
Cc1ccc(cc1C)/N=C(\C)/c2c(cc(oc2=O)C)[O-] C06815062
CC(C)(C)c1ccc(cc1)c2c(c(ncn2)[O-])C#N C41581436
Cc1cc(c(c(c1)C)[C@](C)(C(=O)[O-])n2c(cc(n2)C)C)C C41893661
Cc1cc2c(cc1C)n(cn2)[C@]3(CCC[C@@H](C3)C)C(=O)[O-] C41895836
c1ccc(cc1)Sc2c(n3ccccc3n2)C(=O)[O-] C42137030
c1ccc(cc1)c2nc(c(o2)[C@H]3C[C@H]4CC[C@@H]3C4)C(=O)[O-] C42174351
C[C@H]1CCCC[C@@H]1Cn2c(nnc2[S-])c3ccncc3 C42865639
c1cc(ccc1C(=O)[O-])N2CCO[C@@H]3[C@@H]2CCCC3 C43425922
c1cc(c(cc1F)C(=O)[O-])N2CCO[C@@H]3[C@@H]2CCCC3 C43425930
c1ccc(cc1)[C@H]2C[C@@H]2n3cnc4c3ccc(c4)C(=O)[O-] C44678497
Cc1cc(=O)n(c(c1C(=O)[O-])C)C2(CCCCC2)C C45046713
Cc1cc(ccc1N2CCO[C@@H]3[C@@H]2CCC3)/C=C/C(=O)[O-] C50558673
Cc1cc(nc(n1)Sc2ccc(cc2C#N)Cl)[O-] C52859927
C[C@@H]1CCC[C@H](C1)Oc2c(cc3c(n2)CCC3)C(=O)[O-] C54553257
Cc1cnn(c1)C2(CCC(CC2)C(C)C)C(=O)[O-] C54557991
Cc1c(nc(o1)C2CCC(CC2)C(C)(C)C)C(=O)[O-] C54668310
C[C@H]1CCCN1c2nc(c(s2)C(=O)[O-])C(C)(C)C C54967867
c1cc(cnc1)c2nc(cs2)C3(CCCCC3)C(=O)[O-] C57600189
c1ccc(cc1)/C=C/c2c(sc3n2ccn3)C(=O)[O-] C62467436
CC(C)(C)c1c(sc(n1)c2ccncc2)C(=O)[O-] C62491100
Cc1cc2c(cc1C)n(cn2)[C@@H]3CCCC[C@H]3C(=O)[O-] C62757631
Cc1cnn(c1)[C@@H]2C[C@H](CC[C@@H]2C(=O)[O-])C(C)(C)C C62757871
CCc1c(nn(c1C)[C@@H]2CCCCC[C@H]2C(=O)[O-])C C62758222
Cc1cc(nc(n1)S[C@@H]2CCCC[C@H]2C(=O)[O-])C C62766552
Cc1cnc(nc1)S[C@@H]2CCCCC[C@@H]2C(=O)[O-] C62767082
Cc1cc(nc(n1)Sc2cc(ccc2C#N)Cl)[O-] C62790284
Cc1cc(cc(c1)NC(=O)[C@H]2CCCC[C@H]2C(=O)[O-])C C04794910
Cc1cc(c2c(c1)[nH]c(c2CCC(=O)[O-])c3ccccn3)C C05592249
CC1([C@H](CC[C@]1(C)C(=O)NC2CCCCC2)C(=O)[O-])C C06263482
C[C@H]1C[C@@H](CC(C1)(C)C)NC(=O)[C@@H]2CCCC[C@@H]2C(=O)[O-] C06525748
Cc1ccc(cc1)NC(=O)[C@H]2CC[C@](C2(C)C)(C)C(=O)[O-] C00103692
Cc1cccc(c1)CNC(=O)[C@]2(CC[C@@H](C2(C)C)C(=O)[O-])C C06924228
CC(C)c1ccccc1NC(=O)[C@H]2[C@@H]3C[C@H]([C@@H]2C(=O)[O-])C=C3 C13154256
CCCc1ccc(cc1)NC(=O)[C@H]2CC=CC[C@H]2C(=O)[O-] C13249117
Cc1ccc(cc1C)NC(=O)CC2(CCCCC2)C(=O)[O-] C13251084
Cc1cc(sc1C(=O)[O-])NC(=O)C[C@H]2C[C@H]3CC[C@@H]2C3 C19266362
c1ccc(cc1)CCSc2nc3c(s2)c(cc(=O)[nH]3)[O-] C19624529
Cc1ccc(cc1NCc2ccc(cc2)N(C)C)C(=O)[O-] C20878754
C=CCSc1[nH]c(=O)c(c(n1)[O-])Cc2ccc(cc2)F C25502385
CC(C)(C)c1ccc(cc1)CNc2ccc(nc2)C(=O)[O-] C29210026
C[C@H]1CCCC[C@H]1NC(=O)CC2(CCCCC2)CC(=O)[O-] C35055605
CCCc1[nH]c(=O)c(c(n1)[O-])Cc2cc(ccc2C)C C35287844
c1cc(cc(c1)C(=O)Nc2cccc(c2)C(=O)[O-])CCl C35412182
C[C@H]1C[C@@H]1c2ccc(o2)CNc3cccc(c3)C(=O)[O-] C36891156
C[C@@H]1C[C@H]1c2ccc(o2)CNc3ccc(c(c3)C(=O)[O-])F C37088480
c1c(cnc(c1Cl)NCC2CCCCC2)C(=O)[O-] C37260090
c1cc(c(cc1C(=O)[O-])NC(=O)C[C@@H]2C[C@H]3CC[C@@H]2C3)F C37403114
c1cc(c(cc1C(=O)[O-])NC(=O)CCC2CCCC2)F C37403178
C1CCC(CC1)CCNC(=O)[C@H]2CCCC[C@@H]2C(=O)[O-] C37739273
c1cc(c(cc1NC(=O)[C@H]2CCCC[C@@H]2C(=O)[O-])F)Cl C37794786
CC(C)(C)CC(C)(C)NC(=O)[C@@H]1CCCC[C@@H]1C(=O)[O-] C37795362
CC(C)c1ccccc1NC(=O)[C@@H]2[C@H]3C[C@@H]([C@@H]2C(=O)[O-])C=C3 C05094706
c1csc(c1C(=O)[O-])NC(=O)C23CC4CC(C2)CC(C4)C3 C40162491
c1cc(c(c(c1)Cl)/C=C/C(=O)[O-])Oc2ccc(cc2)CO C40711284
C[C@H]1C[C@@H]1C(=O)Nc2cc(cc(c2)C(F)(F)F)C(=O)[O-] C40764696
CC[C@@H](C)C(=O)Nc1cc(cc(c1)C(F)(F)F)C(=O)[O-] C40764704
CC[C@H](C)C(=O)Nc1cc(cc(c1)C(F)(F)F)C(=O)[O-] C40764705
Cc1cccc(c1)[C@](C)(C(=O)[O-])Nc2ccc(cc2)C#N C41762863
CC1(CCCC1)NC(=O)CC2(CCCCCC2)C(=O)[O-] C42176998
c1cc(cc(c1)Oc2cccc(c2/C=C/C(=O)[O-])Cl)CO C43476336
CCc1cccc2c1[nH]cc2/C=C\3/C(=O)N(C(=N3)[S-])CC C44599031
C[C@H]1CCCC[C@@H]1NC(=O)c2ccc(cc2)/C=C/C(=O)[O-] C49593786
Cc1ccc(cc1F)NC(=O)c2ccc(s2)/C=C/C(=O)[O-] C49593814
CC(C)(CCC(=O)[O-])NC(=O)C12CC3CC(C1)CC(C3)C2 C50194871
C[C@@H](C1CCCCC1)NC(=O)[C@@H]2CCCC[C@@H]2C(=O)[O-] C52336468
C[C@@H](c1ccco1)Nc2ccc(c(c2)C(F)(F)F)C(=O)[O-] C54527887
Cc1ccc(cc1C)Nc2nc(c(s2)CCC(=O)[O-])C C58004221
Cc1ccc(cc1)Nc2nc(c(s2)CCC(=O)[O-])C C58004322
c1ccc(cc1)C(/C(=N/c2[nH]c3ccccc3n2)/[O-])(F)F C47238320
CO[C@@H]1CCC[C@@H]1Nc2ccc(c(c2)Cl)C(=O)[O-] C61847851
Cc1cc(cc(c1C)C(=O)[O-])NC(=O)[C@H]2C[C@H]3C[C@@H]2C=C3 C62337910
c1ccc2c(c1)[nH]c(n2)S[C@H]3CCCC[C@@H]3C(=O)[O-] C62765001
C[C@H]([C@@H]1CCCO1)Nc2c(cc(cc2F)C(=O)[O-])F C63004851
CCCc1ccc(cc1)/C(=C(/C#N)\C(=O)NC2CC2)/[O-] C57296437
Cn1c2ccccc2c(c1C(=O)[O-])CNc3cccc(c3)F C65315792
C[C@@H]1C[C@H](CC(C1)(C)C)C/C(=C(/C#N)\C(=O)NC(C)C)/[O-] C67619020
CCOc1cccc2c1N[C@@H]([C@@H]3[C@@H]2C=CC3)c4ccc(cc4)C(=O)[O-] C04140529
CC[C@H](C12CC3CC(C1)CC(C3)C2)NC(=O)[C@H]4CC=CC[C@@H]4C(=O)[O-] C04651025
C1CCCCCC(CCCCC1)NC(=O)CCCC(=O)[O-] C04679704
Cc1ccc(c(c1)c2csc(n2)Nc3cccc(c3)C(=O)[O-])C C00070709
c1ccc2cc(ccc2c1)SCC(=O)Nc3cccc(c3)C(=O)[O-] C13094546
Cc1ccc(c(c1)Br)/C=C/C(=O)Nc2cccc(c2)C(=O)[O-] C13094930
c1cc(c(cc1/C=C/C(=O)Nc2cc(ccc2Cl)C(=O)[O-])Cl)F C13168133
Cc1ccc(cc1NC(=O)/C=C/c2ccc(cc2)C(C)C)C(=O)[O-] C13169981
Cc1cc(ccc1NC(=O)/C=C/c2ccc(cc2)C(C)C)C(=O)[O-] C13390915
c1cc(ccc1/C=C/C(=O)[O-])NC(=O)Cc2ccc(c(c2)Cl)Cl C13403223
c1cc(cc(c1)F)C2(CCCC2)C(=O)NCCc3ccc(cc3)C(=O)[O-] C13442869
c1ccc(cc1)c2cc(c(s2)C(=O)[O-])NC(=O)c3cccc(c3)Cl C06808150
c1cc(ccc1c2ccc(o2)CNc3cc(ccc3Cl)C(=O)[O-])F C20879392
COc1ccc(c(c1)NCc2cc(cc(c2[O-])Cl)Cl)OC C21507310
CCCSCCc1c(=O)[nH]c(nc1[O-])SCc2ccc(cc2)F C25502164
Cc1cccc(c1C)N[C@@H](c2ccncc2)c3ccc4cccnc4c3[O-] C27644828
c1cc(cc(c1)Nc2nc(cs2)C(=O)[O-])c3cccc(c3)F C27914103
CCCCC(=O)Nc1cc(c(c(c1)Br)[O-])Br C32116801
CCOc1ccc2c(c1)[C@H]3C=CC[C@@H]3[C@@H](N2)c4ccc(cc4)C(=O)[O-] C32138917
CCCC[C@](CC(=O)[O-])(c1cc(ccc1C)C(C)(C)C)O C36178053
CCCc1c(sc(n1)Nc2ccc(c(c2)F)F)C(=O)[O-] C36275804
CCCCCCc1c(=O)[nH]c(nc1[O-])SCc2ccccc2 C13552951
CCCc1ccc(cc1)Nc2cc(cc(n2)Cl)C(=O)[O-] C37287561
Cc1cc(ccc1NC(=O)/C=C/c2ccc(s2)Cl)C(=O)[O-] C37419337
c1csc(c1NC(=O)/C=C/c2cc(cc(c2)Cl)Cl)C(=O)[O-] C37452031
c1cc(cc(c1)N[C@@H](c2cccs2)C3CCCC3)C(=O)[O-] C37510381
c1ccc(c(c1)NC(=O)/C=C/C(=O)[O-])SC(F)(F)F C00046742
c1ccc2cc(ccc2c1)NC(=O)CSCc3ccc(cc3)C(=O)[O-] C00706233
C[C@@H]1CC[C@@]2([C@@H]([C@@]1(C)CC[C@@H](C)CC(=O)[O-])CCC=C2CO)C C13402425
Cc1ccc(cc1)N[C@](C)(c2ccccc2Br)C(=O)[O-] C37953154
CCC[C@](c1ccccc1)(C(=O)[O-])Nc2cccc(c2)Br C37960685
CCOc1ccc(c(c1)O)/C=N/c2cc(ccc2[O-])Cl C00226946
Cc1ccc(cc1F)C(=O)C2=C(C(=O)N[C@@H]2c3ccc(cc3)C(C)C)[O-] C40125396
Cc1ccc(cc1Cl)N[C@@](C)(c2ccc(cc2)F)C(=O)[O-] C41749247
Cc1ccc(cc1N[C@@](C)(c2ccccc2F)C(=O)[O-])Br C41806463
Cc1c(cccc1F)N[C@@](C)(c2ccc(cc2)Br)C(=O)[O-] C43323019
Cc1c(cccc1F)N[C@](C)(c2cccc(c2)Br)C(=O)[O-] C43323070
CCCCC/C(=C(\C#N)/C(=O)c1c([nH]c2c1cccc2)C)/[O-] C47361453
C[C@H](c1ccc(cc1)Br)Nc2ccc(c(n2)C(=O)[O-])Cl C49526959
CCC[C@H](c1cccs1)Nc2ccc(c(n2)C(=O)[O-])Cl C49548104
CC[C@](c1ccc(cc1)C)(C(=O)[O-])Sc2ccccc2O C50047412
Cc1ccc(c(c1)C)/C=C\C(=C(/C#N)\C(=O)NCCc2ccccc2)\[O-] C50803977
CC[C@@H](C)c1ccc(cc1)N/C(=C(\C#N)/C(=O)c2ccc(s2)C)/[O-] C51016884
CC[C@H](C)c1ccc(cc1)N/C(=C(\C#N)/C(=O)c2ccc(cc2)C)/[O-] C51030265
c1cc(c(cc1Cl)/C=C/C(=C(/C#N)\C(=O)NC2CCCC2)/[O-])Cl C51651999
CCCCc1c([nH]c([n+]1[O-])c2ccccc2[O-])c3ccc(cc3)C C05421389
CC(C)c1ccc(cc1)CCC(=O)Nc2nnc(s2)[S-] C57652603
Cc1cc(ccc1F)N[C@@](C)(c2cccc(c2)Cl)C(=O)[O-] C61122947
CSc1cccc(c1)N/C(=N/c2ccc(cc2)F)/[S-] C13659005
COc1ccc(cc1)/N=C(\Nc2cc(ccc2F)C(F)(F)F)/[S-] C13496771
CCCCCc1ccc2cc([nH]c2c1)C(=O)[O-] C01682776
C[C@@]12CCC[C@]([C@H]1CCc3c2cc(cc3)O)(C)C(=O)[O-] C00388129
c1cc2c(cc1N3CCCCC3)c4c([nH]2)[C@@H](CCC4)C(=O)[O-] C11804999
CCCc1c(nc2ccc(cc2c1O)C(=O)[O-])C C08733391
C[C@H]1C[C@@H]1C(=O)Nc2ccc(cc2C(=O)[O-])Br C13177766
c1ccc(cc1)Cc2[nH]c3cc(ccc3n2)C(=O)[O-] C05687418
Cc1ccc(cc1C)Nc2ccc(cn2)C(=O)[O-] C19845305
c1ccc2c(c1)c(c[nH]2)c3c(c4ccccc4oc3=O)[O-] C05528407
c1ccc(cc1)c2nnc(n2c3ccccc3O)[S-] C05557321
C1CCC(CC1)[C@H]([C@H](C2CCCC2)O)C(=O)[O-] C01593085
c1ccc-2c(c1)CCc3c2[nH]c4c3cc(cc4)C(=O)[O-] C31894422
CC[C@](CC(=O)[O-])(c1ccc(cc1)C(C)(C)C)O C32105353
CC(C)(C)c1ccc(cc1)[C@](CC(=O)[O-])(C2CC2)O C32112436
c1cc(cc(c1)Cl)c2c3cccc(c3n[nH]2)C(=O)[O-] C31990702
c1c(cc(c2c1[nH]c(n2)[S-])Br)C(F)(F)F C00091001
Cc1ccc(cc1N2C=CC(NC2=S)(C)C)C(=O)[O-] C34926686
C[C@@H]1CCC[C@H](C1)Nc2ccc(cc2)C(=O)[O-] C34961007
C[C@@H]1CCCC[C@@H]1Nc2ccc(cc2)C(=O)[O-] C36890630
C[C@@H]1CCCC[C@H]1Nc2ccc(cc2)C(=O)[O-] C36890634
c1cc(ccc1C(=O)[O-])NCc2ccc(c(c2)F)F C36890655
C[C@H]1CCCC[C@H]1Nc2cccc(c2)C(=O)[O-] C36891203
c1ccc2c(c1)cc(o2)CNc3ccc(c(c3)C(=O)[O-])F C37088373
C[C@@H]1CCC[C@H](C1)Nc2ccc(c(n2)C(=O)[O-])Cl C37257026
CO[C@H]1CCCC[C@@H]1Nc2ccc(c(c2)C(=O)[O-])F C37305127
CC[C@H](C(C)C)Nc1ccc(cc1C)C(=O)[O-] C37314517
C[C@@H]1C[C@H]1C(=O)Nc2cc(ccc2C(=O)[O-])Br C37742280
c1ccc(cc1)O/C(=C\C(=O)[O-])/C2(CCCCC2)O C04807469
C[C@]12CCC[C@]([C@@H]1CCc3c2cc(cc3)O)(C)C(=O)[O-] C03947415
c1ccc(cc1)N[C@@]2(CCCc3c2cccc3)C(=O)[O-] C37953765
C[C@@](c1ccc(cc1F)F)(C(=O)[O-])Nc2ccc(cc2)F C37955834
c1ccc(c(c1)c2cc3ncc(n3c(c2)[O-])Cl)O C39459742
CSc1cccc(c1)N[C@@]2(CCc3c2cccc3)C(=O)[O-] C41738328
C[C@@](c1ccc(cc1)F)(C(=O)[O-])Nc2ccc(c(c2)F)F C41756058
C[C@](c1ccc(cc1)F)(C(=O)[O-])Nc2ccc(c(c2)F)F C41756060
Cc1ccc(c(c1)N[C@@]2(CCc3c2cccc3)C(=O)[O-])F C41768651
CC[C@@H]1CCCC[C@H]1NC(=O)c2ccc(s2)C(=O)[O-] C42431581
C1=CC2C=C[C@H]3C2[C@@H]1C3(C4([C@@H]5C=CC6C5[C@H]4C=C6)[O-])O C45028099
Cc1ccc(cc1)[C@@](C)([C@H](C(C)C)C(=O)[O-])O C52263440
C[C@](c1ccc(c(c1)Cl)Cl)(C(C)(C)C(=O)[O-])O C52267153
C[C@@H](C1CCCCC1)Nc2ccc(o2)C(=O)[O-] C52343775
c1cc2c(cc1F)[nH]c(n2)c3cc(c(c(c3F)[O-])F)F C37439977
CCC(C)(C)c1[nH]c2cc(ccc2n1)C(=O)[O-] C54403690
Cc1cc(ccc1N[C@H](C)[C@@H]2CCCO2)C(=O)[O-] C54527925
Cc1cc(ccc1N[C@H](C)[C@H]2CCCO2)C(=O)[O-] C54527929
c1cc(ccc1C(=O)[O-])N[C@@H]2C[C@H]3CC[C@@H]2C3 C41670801
C[C@H](C/N=C\1/N=C(S1)[N-]c2ccccc2)O C20872293
Cc1cc(ccc1F)Nc2ccc(o2)C(=O)[O-] C61120504
c1cc(c2c(c1)nc([nH]2)c3ccc4c(c3)CCC4)C(=O)[O-] C62136985
c1c(cc2c(c1C(F)(F)F)nc([nH]2)[S-])Cl C62152731
CC/C=C(/C)\C(=O)Nc1cc(c(c(c1)C(=O)[O-])C)C C62337911
C[C@@]12CC3C[C@@](C1)(CC(C3)(C2)[C@@H](C(=O)[O-])Cl)C C04582983
CC[C@H]1CCC2=Nc3ccccc3[C@H]([C@@H]2C1)C(=O)[O-] C05666351
CC(C)(C)c1ccc(cc1)[C@H]2C[C@H]2C(=O)[O-] C00372161
CCc1nc(c2c3c(sc2n1)CCCC3)[S-] C00548866
Cc1c2cc(ccc2oc1C(=O)[O-])C(C)(C)C C11920437
CC1(C[C@@H]2[C@H]1CC/C(=C\CCC2=C)/C(=O)[O-])C C13383765
c1ccc2c(c1)-c3cccc4c3C2=C[C@@H]5[C@H]4[C@@H]5C(=O)[O-] C19908549
C[C@@H](CC(=O)[O-])C12CC3CC(C1)CC(C3)C2 C20552893
c1cc(sc1)c2nnc(n2C3CCCC3)[S-] C20591231
C[C@H]1CCCC[C@@H]1Oc2ccc(cc2)C(=O)[O-] C21048101
CCC(C)(C)C1CCC(CC1)CC(=O)[O-] C21518410
CCC/C(=C\C(=O)[O-])/c1ccc(c(c1)C)C C36159689
C[C@@H]1CC[C@@H]([C@@H](C1)CC(=O)[O-])C(C)C C36866133
CN(C)c1ccc2c(c1)c(cc(n2)C(F)(F)F)[O-] C36912413
Cn1c(ccc1C(=O)[O-])c2cccc3c2CCCC3 C36917503
c1ccc2c(c1)cccc2c3nc(cs3)C(=O)[O-] C37309022
c1cc2cccc3c2c(c1)[N-]C(=N3)c4ccco4 C00310112
C[C@H]1CC[C@@H](C2=C(CC[C@@H]12)C)/C=C(\C)/C(=O)[O-] C13783213
CC[C@@H]1CCc2c(cc(s2)C(=O)[O-])C1 C03887670
c1cc(sc1/C=C/CCC(=O)[O-])Br C41349780
Cc1cn(c2c1cccc2)C3(CCCCC3)C(=O)[O-] C41912963
CCS[C@@]1(CCCC[C@@H]1C(C)(C)C)C(=O)[O-] C41980889
CC(C)C[C@](C)(C(=O)[O-])SC(C)(C)C C41981372
CCCS[C@@]1(CCCC[C@H]1C)C(=O)[O-] C41981524
CCCS[C@]1(CCCC[C@H]1C)C(=O)[O-] C41981525
c1cc(c(cc1F)SC2(CCCC2)C(=O)[O-])F C41983485
CCC[C@@](C)(C(=O)[O-])SC1CCCCC1 C41988241
CCCc1ccc(cc1)[C@@](C)(C(=O)[O-])SC C41988768
CC1(CC[C@@](c2c1cccc2)(C(=O)[O-])SC)C C41989162
c1ccc2c(c1)C(=C(CS2)C(=O)C(F)(F)F)[O-] C43463732
C[C@H]1CCC=C([C@H]1/C=C(\C)/C(=O)[O-])C C44222370
C/C(=C\c1cccc(c1)c2ccsc2)/C(=O)[O-] C44224125
C1CC[C@@H]2[C@@H](C1)CCCN2c3nnc(s3)[S-] C44241739
CC(C)c1cc2c(cc1[S-])scn2 C45236233
CCc1c(c(nc(n1)c2cccc(c2)F)[S-])C C45956125
c1ccc(c(c1)c2cc(c(nc2)[S-])F)F C47204389
C[C@H]1Cc2c(cc(c(n2)Cl)C(=O)[O-])[C@@H](C1)C C49829978
Cc1cc(ccc1F)c2ccc(c(n2)[S-])C#N C49831715
COc1ccc(cc1c2ccc(c(n2)[S-])C#N)F C49848200
CC(C)(c1ccc(s1)Br)C(=O)[O-] C57537450
CCCCCC1(CCCCC1)C(=O)[O-] C54632362
C[C@@H](CCc1ccc(s1)Cl)CC(=O)[O-] C61829311
Cc1ccc(cc1)[C@H]2CCCC[C@H]2C(=O)[O-] C62608602
CCC(C)(C)c1ccc(s1)C(=O)[O-] C62720536
c1cc(ccc1O[C@@H]2CCCC[C@H]2C(=O)[O-])F C62759971
C1CCC(CC1)S[C@H]2CCC[C@H]2C(=O)[O-] C62766307
CCC(C)(C)[C@H]1CC[C@H]([C@@H](C1)SC)C(=O)[O-] C62766697
C[C@@H]1CCC[C@H](C1)S[C@@H]2CCC[C@@H]2C(=O)[O-] C62767398
CC1CCC(CC1)(C(=O)[O-])SC2CCCC2 C62830588
C[C@H]1CC[C@H]([C@@H](C1)SCC2CCCC2)C(=O)[O-] C62837652
CC[C@@H](C)/N=C(\CC)/C1=C(CC(CC1=O)(C)C)[O-] C04638340
C[C@H]1CC=CC[C@@H]1COCc2ccc(cc2)C(=O)[O-] C20519048
C[C@H]1CCCCN1c2ccc(cc2F)/C=C/C(=O)[O-] C20526932
c1cc(sc1)COc2ccc(cc2)/C=C/C(=O)[O-] C34963865
Cc1cc(cc(c1OCC2CC2)C)/C=C/C(=O)[O-] C36765521
CCc1cccc(c1)c2ccc(n2CC)C(=O)[O-] C36917682
CC[C@@H]1CCCN1c2ccc(cc2/C=C/C(=O)[O-])F C37914793
Cc1cc(c(cc1C)OC[C@H](C)CC(=O)[O-])C C41270718
Cc1cc(c(cc1C)OC)C(C)(C)CCC(=O)[O-] C41306381
CCc1ccc(cc1)Cc2nc(c(s2)C(=O)[O-])C C41351299
Cc1cc(ccc1OC/C(=C/C(=O)[O-])/C(C)C)Cl C41388626
c1ccc2c(c1)CCCC[C@]2(C(=O)[O-])OCC3CC3 C41853338
Cc1ccc(cc1C)[C@](C)(C(=O)[O-])OC2CCCC2 C41921455
C[C@H]1C[C@@H](CC(C1)(C)C)OC2(CCCC2)C(=O)[O-] C41954589
CCC[C@](C)(C(=O)[O-])Oc1ccc(cc1Cl)F C41957393
CCCO[C@@](C)(c1ccc(c(c1)Cl)F)C(=O)[O-] C41960602
C[C@H]1CCCC[C@]1(C(=O)[O-])SCc2ccco2 C41982684
CCCCS[C@]1(CCOc2c1cccc2)C(=O)[O-] C41984607
C/C=C/COc1ccc(cc1Cl)/C=C/C(=O)[O-] C43490654
c1cc(ccc1/C=C/C(=O)[O-])OC(C(F)F)(F)F C44201110
Cc1nnc(n1Cc2ccc(cc2)C(C)C)[S-] C45046283
c1cc(cnc1)c2cc(ccc2C(F)(F)F)C(=O)[O-] C47214553
c1cc(c(cc1F)/C=C/C(=O)[O-])COC2CCCC2 C49627208
CCCc1nnc(n1[C@@H](CC)c2ccccc2)[S-] C51629051
Cc1ccc(c(c1)OC/C=C/C(=O)[O-])C(C)C C51850972
CCCc1nnc(n1Cc2cccc(c2)Cl)[S-] C53159167
CC[C@@H](C)Sc1c(cc2c(n1)CCCC2)C(=O)[O-] C54554020
Cc1ccc(cc1)OCC2(CCCCC2)C(=O)[O-] C57537030
CCc1c(sc(n1)Cc2ccc(cc2)F)C(=O)[O-] C57902707
Cc1ccc(c(c1)/N=C/c2ccc(cc2)N(C)C)[O-] C59456988
CN(CC1CCC1)c2ccc(cc2F)/C=C/C(=O)[O-] C61480827
Cc1cc(ccc1N(C)CC2CCC2)/C=C/C(=O)[O-] C61480852
CC1(CCN(CC1)c2ccccc2/C=C/C(=O)[O-])C C61820931
Cc1cc(c2c(c1)sc(n2)SCC(=O)[O-])C C62203059
Cc1ccc2c(c1C)nc(s2)SCCC(=O)[O-] C62203134
Cc1ccccc1c2nc(c(s2)C(=O)[O-])C3CC3 C62490810
CC[C@@H]1CCCN1c2c(cc(cc2F)C(=O)[O-])F C62721371
CN(CC1CCC1)c2c(cc(cc2F)C(=O)[O-])F C62721634
CC(=O)c1c(c2ccccc2n1Cc3ccccc3)[O-] C39240063
CCC(C)(C)[C@H]1CC[C@@H]([C@@H](C1)OCC#C)C(=O)[O-] C62758757
CC[C@H]1CC[C@@H]([C@@H](C1)Oc2ccc(cc2)F)C(=O)[O-] C62759982
C[C@@H]1CC[C@@H]([C@@H](C1)Oc2cccc(c2)F)C(=O)[O-] C62760196
Cc1cc(ccc1O[C@@H]2CCC[C@H]2C(=O)[O-])Cl C62760325
CC[C@@H](CC(=O)[O-])O[C@H]1C[C@@H](CC(C1)(C)C)C C62761391
C[C@H]1CCC[C@H](C1)O[C@@H]2CCCC[C@@H]2C(=O)[O-] C62761756
C[C@H]1CCC[C@@H](C1)O[C@@H]2C[C@@H](CC[C@@H]2C(=O)[O-])C C62761766
C/C=C/CO[C@@H]1C[C@@H](CC[C@@H]1C(=O)[O-])C(C)(C)C C62763064
CCC(C)(C)[C@H]1CC[C@H]([C@@H](C1)OC2CCC2)C(=O)[O-] C62763170
c1c(cc(cc1C(=O)[O-])F)c2cc(sc2)C=O C65350255
CCc1ccc(cc1)[N-]S(=O)(=O)CC(C)C C66577155
c1cc(cc(c1)Nc2nc(cs2)c3ccc(cc3)Br)C(=O)[O-] C02878735
c1cc(cc(c1)OC2CSC2)[C@H]3[C@@H]4CC=C[C@@H]4c5cc(ccc5N3)C(=O)[O-] C00871765
c1cc(ccc1C(=O)[O-])N/N=C/c2ccc(c(c2)Br)F C07890491
c1c(c(cc(c1Cl)Cl)Cl)NC(=O)[C@H]2CCCC[C@@H]2C(=O)[O-] C11757559
c1cc(cc(c1)NC(=O)/C=C/c2cc(ccc2Cl)C(F)(F)F)C(=O)[O-] C13094857
Cc1ccsc1/C=C/C(=O)Nc2ccc(cc2C(=O)[O-])Br C13178667
Cc1cc(c(c(c1C)SCC(=O)NCc2ccc(cc2)C(=O)[O-])C)C C13319729
CCCc1cc(sc1C)C(=O)NCCc2ccc(cc2)C(=O)[O-] C13442221
c1ccc-2c(c1)Cc3c2ccc(c3)NC(=O)[C@H]4[C@H]5C[C@@H]([C@@H]4C(=O)[O-])C=C5 C13467415
C=CCSc1ccccc1NC(=O)CC2(CCCCCC2)C(=O)[O-] C13469455
c1ccc(cc1)c2c3c(sc2C(=O)[O-])[C@@H](CC(=O)N3)c4ccccc4F C15081544
c1ccc(cc1)c2c3c(sc2C(=O)[O-])[C@@H](CC(=O)N3)c4ccccc4 C15082122
c1ccc(cc1)c2c3c(sc2C(=O)[O-])[C@H](CC(=O)N3)c4cccc(c4)F C15082696
CC[C@@H](CO)/N=C(\Cc1cccc2c1cccc2)/C3=C(CC(CC3=O)(C)C)[O-] C04397828
Cc1cccc(c1)C(=O)Nc2c(c3c(s2)CCCCC3)C(=O)[O-] C20334824
c1ccc(c(c1)CCNCc2ccc(o2)c3cccc(c3)C(=O)[O-])F C13730370
Cc1ccc(cc1)COc2ccc(cc2)CNc3cc(ccc3C)C(=O)[O-] C20878825
c1cc2ccc3cc4c(cccc4NC(=O)CCC(=O)[O-])c5c3c2c(c1)cc5 C22048914
c1cc(ccc1CSc2[nH]c(=O)c(c(n2)[O-])CCSC3CCCC3)F C25502181
Cc1ccc(c(c1)C)Cc2[nH]c(=O)c(c(n2)[O-])CCSCC(=C)C C35288277
Cc1ccc(c(c1)C)Cc2[nH]c(=O)c(c(n2)[O-])CCSC3CCCC3 C35288278
c1ccc(cc1)Sc2ccccc2NC(=O)[C@@H]3[C@H]4C[C@@H]([C@@H]3C(=O)[O-])C=C4 C36610958
c1ccc2c(c1)cc(nc2Nc3ccccc3Br)C(=O)[O-] C36951598
c1cc(c(cc1Cl)[N-]S(=O)(=O)c2cc(sc2Cl)Cl)O C36961642
c1cc(ccc1C(=O)[O-])N[C@@H]2CCOc3c2cc(cc3)Br C37414616
CCc1ccc(cc1)[C@@](C)(C(=O)[O-])Nc2cccc(c2)Br C37960589
c1cc(cc(c1)N/N=C\2/CCSc3c2cccc3F)C(=O)[O-] C39646679
c1ccc2c(c1)CC[C@]2(C(=O)[O-])Nc3ccc(c(c3)Cl)Cl C41754851
Cc1ccc(cc1N[C@]2(CCc3c2cccc3)C(=O)[O-])Br C41806446
Cc1c(c2ccccc2[nH]1)/C(=C(/C#N)\C(=O)CSc3ccc(cc3)F)/[O-] C47361717
c1cc(sc1/C(=C(/C#N)\C(=O)NC2CCCCC2)/[O-])Br C48541094
c1ccc(cc1)c2c(nc([nH]2)c3cccc(c3)Br)C(=O)[O-] C48866609
c1cc(cc(c1)Br)/C(=C(\C#N)/C(=O)NC2CCCCC2)/[O-] C50680647
C[C@@H](/C(=C(\C#N)/C(=O)NC1CCCCC1)/[O-])Sc2ccccc2Cl C50685693
CCc1ccc(cc1)N/C(=C(\C#N)/C(=O)c2ccc(c(c2)Cl)Cl)/[O-] C50811993
Cc1ccc(cc1)SC/C(=C(/C#N)\C(=O)Nc2ccc(c(c2)Cl)F)/[O-] C50948734
Cc1ccc(c(c1)C)SCc2cccc(c2)/C(=C(/C#N)\C(=O)NC(C)C)/[O-] C50985614
Cc1cc(cc(c1)/C(=C(\C#N)/C(=O)Nc2ccccc2Br)/[O-])C C51739810
c1ccc2c(c1)c(cs2)[C@H](C(=O)[O-])Nc3ccc(cc3)Br C54465292
c1ccc(cc1)/C=C/C=C(/C(=O)[O-])\NC(=O)c2cccc(c2)Br C01021644
CC(C)[C@@H]1CC(=O)Nc2c1sc(c2c3ccccc3Cl)C(=O)[O-] C61718241
C[C@H](CC(=O)Nc1ccc(cc1)SC(F)(F)F)CC(=O)[O-] C61835765
Cc1ccc(cc1C)N/C(=C(\C#N)/c2nc3ccccc3s2)/[S-] C12616824
CCc1cccc(c1)N/C(=N/c2ccc(cc2)CN3CCOCC3)/[S-] C13544731
CC[C@H](C)c1ccc(cc1)N/C(=N/c2ccc(c(c2)OC)OC)/[S-] C08682468
Cc1c(c2ccccc2[nH]1)/C(=C(/C#N)\C(=O)CCSc3ccccc3F)/[O-] C66004719
Cc1c(c2ccccc2[nH]1)/C(=C(/C#N)\C(=O)c3ccc4ccccc4c3)/[O-] C66004847
C[C@H](C/C(=C(\C#N)/C(=O)Nc1ccccc1Br)/[O-])C(C)(C)C C66729524
c1ccc(cc1)[C@H]2CCc3c(sc(n3)NC(=O)c4cccnc4[S-])C2 C67593422
CC(C)[C@@H](/C(=C(/C#N)\C(=O)Nc1ccccc1)/[O-])SCc2ccccc2 C67601617
Cc1ccc(cc1)NC(=O)c2c3c(sc2NC(=O)CCC(=O)[O-])C[C@H](CC3)C C04590226
c1cc(ccc1C(=O)NNC(=O)[C@@H]2CC=CC[C@@H]2C(=O)[O-])OC3CCCC3 C04651701
c1cc(cc(c1)NC(=O)C[C@H]2C(=O)Nc3cc(ccc3S2)C(F)(F)F)C(=O)[O-] C00799955
Cc1c(c2cc(ccc2[nH]1)OC(F)(F)F)CCNC(=O)[C@@H]3CC=CC[C@H]3C(=O)[O-] C00974225
C[C@@]12CC/C(=N\OCC(=O)[O-])/C=C1CC[C@H]3[C@@H]2[C@@H](C[C@@]4([C@@H]3CC[C@@]4(C#C)O)C)O C09886024
C[C@]12CC/C(=N\OCC(=O)[O-])/C=C1CC[C@H]3[C@@H]2[C@@H](C[C@@]4([C@@H]3CC[C@@]4(C#C)O)C)O C09886025
C[C@H]1CCc2c(cc(s2)C(=O)NNC(=O)C[C@@](C)(c3ccccc3)C(=O)[O-])C1 C13250115
CSc1nc2ccc(cc2s1)NS(=O)(=O)c3ccc(c(c3)C(=O)[O-])O C13346868
C1CCC(C1)NC(=O)c2c3c(sc2NC(=O)[C@@H]4CC=CC[C@H]4C(=O)[O-])CCC3 C17082488
Cc1c(sc(c1C(=O)NC2CCCCC2)NC(=O)[C@H]3CCCC[C@@H]3C(=O)[O-])C C17087438
C1CCc2c(c(c(s2)NC(=O)[C@@H]3CC=CC[C@H]3C(=O)[O-])C(=O)NC4CCCC4)C1 C17090755
Cc1ccc(cc1)NC(=O)c2c3c(sc2NC(=O)[C@H]4CC=CC[C@H]4C(=O)[O-])CCC3 C17093992
Cc1ccc(cc1)c2csc(c2C(=O)NC3CC3)NC(=O)[C@H]4CC=CC[C@@H]4C(=O)[O-] C17093995
c1ccc(cc1)c2cc([nH]n2)c3nnc(n3/N=C/c4c[nH]c5c4cccc5)[S-] C09328562
CCO[C@H]1/C(=C/Nc2ccc(c(c2)O)C(=O)[O-])/C(=O)c3cc(ccc3O1)C C32016661
C=C(c1ccccc1)NNC(=O)c2ccc(cc2)[N-]S(=O)(=O)c3cccs3 C06016065
c1ccc(c(c1)NC(=O)c2ccsc2NC(=O)[C@@H]3[C@H]4C[C@@H]([C@@H]3C(=O)[O-])C=C4)F C35897852
C[C@](CNS(=O)(=O)c1ccc2c(c1)oc(n2)[O-])(c3ccc(cc3)Cl)O C36125894
c1c2c(cc(c1[N-]S(=O)(=O)c3cnc(s3)Cl)Br)[nH]c(=O)[nH]2 C38107863
CC[C@H](C)c1ccc2c(c1)N[C@H](O2)c3ccc(cc3)NC(=O)c4[n-]ncn4 C39715403
Cc1c(c([nH]n1)[O-])[C@@H](c2ccc(o2)c3ccc(cc3)Br)C4=C(N=N[C@@H]4O)C C39960988
Cc1c(c([nH]n1)[O-])[C@H](c2cccc(c2)OCc3ccc(cc3)F)C4=C(N=N[C@@H]4O)C C39962445
Cc1cc(ccc1Cl)Oc2c(c(ncn2)N3CCC(CC3)C(=O)[O-])N C40798185
CC(C)C[C@@]1([C@H]2[C@@H]([C@@H]([NH2+]1)c3cccc(c3)SC(F)(F)F)C(=NC2=O)[O-])C(=O)[O-] C43211166
c1ccc(c(c1)NC(=O)c2ccsc2NC(=O)[C@H]3[C@@H](C4CCC3CC4)C(=O)[O-])F C17090611
Cc1cc(sc1C(=O)[O-])S(=O)(=O)Nc2ccc(cc2)NC(=O)C(C)C C45946737
c1cc(cc(c1)NC(=O)[C@H]2CCCO2)/C(=C(\C#N)/C(=O)NC3CCCCC3)/[O-] C50680512
Cc1ccc(s1)S(=O)(=O)[N-]c2ccc(cc2)Oc3cc(nc(n3)N)Cl C52189737
c1cc(cc(c1)Cl)NC(=O)CSc2c(c3c(s2)c(=O)[nH]c(n3)[O-])C#N C04987729
c1cc(sc1)S(=O)(=O)[N-]c2cc(ccc2F)NC(=O)c3cc(c[nH]3)Cl C58380190
COc1cc2c(cc1OC)nc(n(c2=O)NC(=S)Nc3ccc(cc3)F)[S-] C59228434
c1cc(ccc1N[C@@H]2CC(=O)N(C2=O)c3ccc(c(c3)O)C(=O)[O-])Br C16902034
c1ccc(cc1)CSC2=NN3[C@H](C=C(N=C3N2)C(=O)[O-])c4cccc(c4)O C38828082
c1cc(ccc1Cc2ccncc2)NC(=O)CSc3[nH]c(=O)cc(n3)[O-] C59941848
c1cc(cc(c1)[N-]S(=O)(=O)c2ccc(c(c2)Cl)Cl)C(=O)Nc3ccn[nH]3 C60063329
c1c(cc(c(c1C(=O)[O-])NC(=O)Nc2nncs2)Br)Br C62825462
CC[C@@H]1C(=CNN1c2ccccc2)/C(=N/c3[nH]nc(n3)c4ccc(cc4)C)/[O-] C39781011
Cc1cc(cc(c1)NC(=O)CSc2c(c3c(s2)c([nH]c(=O)n3)[O-])C#N)C C04987759
c1cc(cc(c1)NC(=O)c2ccc3c(c2)nc(=S)[nH]c3[O-])c4cnco4 C63810945
CC1=C2[C@@H](CC(=O)N[C@H]2N(N1)c3ccc(nn3)[O-])c4ccc(cc4)C(F)(F)F C63822001
Cc1ccc(cc1)c2nnc(n2CC(=O)Nc3c(c(n[nH]3)C4CC4)C)[S-] C64347640
Cc1ccc(c(c1)C)[N-]S(=O)(=O)C2=CN=C(C2)[C@H]3NN[C@@H](O3)c4ccccc4 C64612765
Cc1ccc(cc1C)[N-]S(=O)(=O)C2=CN=C(C2)[C@@H]3NN[C@@H](O3)c4ccccc4 C64612784
Cc1cc(c(c(c1)C)[N-]S(=O)(=O)C2=CN=C(C2)[C@H]3NN[C@H](O3)c4ccccc4)C C64612796
c1ccc(cc1)[C@H]2NN[C@@H](O2)C3=NC=C(C3)S(=O)(=O)[N-]c4ccc(cc4F)Cl C64612852
c1ccc(cc1)[C@H]2NN[C@H](O2)C3=NC=C(C3)S(=O)(=O)[N-]c4ccc(cc4Cl)F C64612881
c1ccc(cc1)CNc2nc3nc(cc(n3n2)[O-])CNc4cccc(c4)Cl C65322810
COc1ccc(cc1)n2cc(c3c2[C@H](CC(=N3)O)c4ccc(cc4)O)C(=O)[O-] C40310171
Cc1c(c(nc(n1)N)c2ccc(c(c2)Br)OC[C@@H]3CCCO3)C(=O)[O-] C66135071
Cn1c(c2ccc(cc2nc1=S)C(=O)NNC(=O)CCC3CCCCC3)[O-] C66791322
Cc1cc2cc(c3nnc(n3c2cc1C)SCC(=O)N4CCCC[C@H]4C)C C01223244
Cc1ccc(cc1)Cc2nc(sn2)N3CCC[C@@H]3C(=O)N4CCC(CC4)C C04379611
c1c(c(cc2c1OCO2)Cl)[C@@H]3[C@@H](C3(C#N)C#N)C(=O)C45CC6CC(C4)CC(C6)C5 C04454751
Cc1cc(ccc1Br)N2[C@H](SCC2=O)c3ccc(cc3)[N+](=O)[O-] C02485117
c1ccc(c(c1)[C@H]2c3c(=O)c4cc(ccc4oc3C(=O)N2C[C@@H]5CCCO5)Cl)F C05215779
C[C@@H]1Cc2cc(ccc2N1C(=O)C3CCC3)S(=O)(=O)N4CCC[C@@H]5[C@@H]4CCCC5 C06935245
Cc1nc2c(c3c(s2)C[C@@H](CC3)C)c(n1)SCc4cc(=O)n5ccsc5n4 C02655082
C[C@@H]1CCc2c(c(c3ccccc3n2)C(=O)OCC(=O)N4CCC[C@H](C4)C)C1 C08008067
Cc1c(c(=O)n(n1C)c2ccccc2)N3[C@H](S[C@H](C3=O)C)c4cccc(c4)Cl C08716627
c1ccc2c(c1)nc3c4cc(ccc4n(c3n2)CCC5OCCO5)Br C09419613
Cc1cc(cc2c1nc(s2)N(Cc3cccnc3)C(=O)c4ccco4)Cl C10020885
Cc1ccc(cc1)S(=O)(=O)N2CCCN(CC2)C(=O)C34CC5CC(C3)CC(C5)C4 C11000822
CC1CCN(CC1)C(=O)[C@@H](C)Sc2nnc(n2C)c3ccccc3Cl C11070893
CCOc1cccc2c1O[C@@H](N3[C@H]2CC(=N3)c4ccc(cc4)C)c5ccncc5 C13036365
Cc1ccc2c(c1)sc(n2)N(Cc3cccnc3)C(=O)c4ccc(cc4)C#N C04273151
c1ccc2c(c1)C=C[C@@H]3N2[C@@H]([C@H](C3(C#N)C#N)c4ccco4)C(=O)c5ccc(cc5)F C16034324
Cc1ccc(cc1)Cn2c3c(c(n2)C)c(cc(n3)c4cn(nc4C)C)C(F)F C20603150
Cc1c(sc(n1)c2ccsc2)C(=O)N3CCC[C@H]3c4ccc5c(c4)OCCO5 C21706425
Cc1cccc(c1)OC(=O)C2CCN(CC2)c3c4c(c(sc4ncn3)C)C C22391903
C[C@H]1CCCCN1C(=O)C2CCN(CC2)S(=O)(=O)c3ccc4c(c3)CCCC4 C23228464
c1ccn2c(c1)nnc2C3CCN(CC3)C(=O)/C=C/c4cccc(c4)Br C24326999
c1ccc(c(c1)c2nnc(o2)Sc3c4c(ccs4)ncn3)Br C24717215
CCc1c(=O)n2c(nn1)sc(n2)SCc3ccc(cc3)Br C28561891
Cc1c(c(n(n1)Cc2ccc(o2)C(=O)N3C[C@H](C[C@@H](C3)C)C)C)Br C28575742
c1cc(c(c(c1)F)C#N)N2CCN(CC2)S(=O)(=O)c3cc(cc(c3)Cl)Cl C30359087
Cc1nnc(n1C2CCCCC2)S[C@@H](C)C(=O)N3c4ccccc4C[C@H]3C C12045144
Cc1ccc(cc1)Cc2nc(sn2)N3CCC(CC3)C(=O)N4CCCCC4 C35806300
c1ccc(c(c1)c2c3c(cc(nc3on2)c4cccs4)C(=O)N5CCCCC5)F C36618375
CCOc1c(n(c-2c1CCC(=O)c3c2nc4ccccc4c3OC)SC)C C39456724
CCOc1ccc(cc1)[C@@H]2c3c(=O)c4cc(ccc4oc3C(=O)N2C)Br C39908913
Cc1ccc2c(=O)c3c(oc2c1C)C(=O)N([C@@H]3c4ccccc4F)Cc5ccco5 C40064948
C[C@H]1CCc2c(c(c3ccccc3n2)C(=O)OCC(=O)N4CCC(CC4)C)C1 C03468439
Cc1cc(ccc1S(=O)(=O)N2CCO[C@H]3[C@@H]2CCCC3)OC4CCCC4 C41110004
c1ccc2c(c1)nc(s2)[C@H](C#N)C(=O)c3cc(on3)c4cccc(c4)Cl C41498281
COc1c2ccoc2c(c3c1C(=O)CC(O3)(C(F)(F)F)C(F)(F)F)OC C43464964
CCc1ccc(cc1)c2nc(no2)[C@H]3CC(=O)N(C3)c4ccc(c(c4)C)Cl C44424674
Cc1ccc(c(c1)C)c2nc(on2)[C@@H]3CCC(=O)N3Cc4cc(cc(c4)F)F C44433296
CCc1nc2ccccc2n1CC(=O)N3CCn4cccc4[C@@H]3c5ccccc5 C45249183
c1cc(ccc1c2csc(n2)[C@H](C#N)C(=O)c3ccc4c(c3)OCO4)Cl C46443536
c1ccc2c(c1)nc(s2)[C@@H](C#N)C(=O)/C=C/c3cc4c(c(c3)Cl)OCO4 C47365236
c1cc2c(ccc(c2nc1)CSc3nnc(s3)N4CCOCC4)Cl C58168705
Cc1ccccc1n2ccnc2SCc3cc(=O)n4cc(ccc4n3)Cl C25803099
Cc1c2c(cc(nc2on1)c3ccccc3C(F)(F)F)C(=O)N4C[C@@H](C[C@H](C4)C)C C29516804
c1cc(cc(c1)OCC#N)/C=C\2/C(=O)OC(=N2)c3cccc(c3)Br C59271181
c1cnc(nc1)N2CCN(CC2)C(=O)[C@@H](c3ccc(cc3)Cl)C4CCCC4 C62093623
Cc1cc2ccccc2nc1N3CCN(CC3)S(=O)(=O)c4ccc(cc4C)F C62124482
Cc1c(ccc2c1O/C(=C\c3ccccc3Cl)/C2=O)OC(=O)[C@@H]4CCCO4 C41359583
C1CCC(CC1)N2CCN(CC2)S(=O)(=O)C3=CC4=C5CCCCCC5=N[C@@H]4C=C3 C63588353
c1c(cc(c2c1OCCCO2)Cl)CSc3nnc(s3)N4CCCC4 C64656937
c1cc2c(nc1)sc(n2)N3CCN(CC3)C(=O)[C@H]4CCCC[C@H]4C(F)(F)F C67050363
CCCCc1c2c(c3c4c(c(nc(n4)SC)NN)sc3n1)CCCC2 C02231536
c1ccc(c(c1)Nc2nc(c(s2)C(=O)C34CC5CC(C3)CC(C5)C4)N)F C04652852
Cc1ccc(cc1)[C@H]2CC3=C([C@@H](Nc4ccccc4N3)c5cccc(c5)O)C(=O)C2 C00974254
Cc1ccc(cc1)[C@@H]2CC3=C([C@@H](Nc4ccccc4N3)c5cccc(c5)O)C(=O)C2 C00974255
CCCCSc1nc(c2c3c(sc2n1)CO[C@@](C3)(C)CC)NN C02425118
c1ccc2cc(c(cc2c1)C(=O)OCC(=O)NC34CC5CC(C3)CC(C5)C4)N C06897065
Cc1cc(cc(c1)NC(=O)C2=C(NC(=O)N[C@H]2c3ccc(cc3)C(C)C)C)C C08335639
CC[C@@H]1CCc2c(cc3c(c(sc3n2)C(=O)Nc4ccc(c(c4)C)Br)N)C1 C00661756
Cc1ccc(cc1C)NC(=O)C2=C(NC(=S)N[C@H]2c3ccc(cc3)Br)C C08843915
c1ccc2c(c1)ccc(c2c3cc(ccc3O)NS(=O)(=O)c4cccc5c4nccc5)O C08859986
CC(C)Cc1cc(nc(n1)N)C(=O)N2CCc3c4ccccc4[nH]c3[C@@H]2c5ccccc5F C11773796
CC(C)(C)[C@@H]1CCc2c(sc(c2C#N)NC(=O)CSc3ccccc3N)C1 C09273619
c1ccc(cc1)[C@H]2CC3=C([C@@H](Nc4ccccc4N3)c5c[nH]c6c5cccc6)C(=O)C2 C05224674
c1cc2c(cc1/C=N/NC(=O)N)C(=O)c3c(c(c(c(c3Cl)Cl)Cl)Cl)C2=O C04265558
c1ccc(cc1)Oc2ccc3c(c2)[C@H]4C=CC[C@H]4[C@@H](N3)c5ccc(cc5O)O C13639666
CC(C)(C)NC(=O)c1ccc2c(c1)[C@H]3C=CC[C@H]3[C@@H](N2)c4cc(cc(c4O)Cl)Cl C14467989
C=CCNS(=O)(=O)c1ccc2c(c1)[C@H]3C=CC[C@H]3[C@@H](N2)c4c5ccccc5ccc4O C14548035
CC(C)(C)NC(=O)c1ccc2c(c1)[C@@H]3C=CC[C@@H]3[C@@H](N2)c4c5ccccc5ccc4O C14548308
c1ccc(cc1)[C@H]2CCc3c(cc4c(c(sc4n3)C(=O)Nc5cccnc5Cl)N)C2 C15277073
C[C@@H]1CCc2c(sc(c2C(=O)N)NC(=O)/C=C/c3ccc(c(c3)Cl)Cl)C1 C16676414
C[C@@]12CCCC[C@H]1CC[C@H]3[C@@H]2CC[C@@]4([C@@H]3CC[C@@]4(CNC(=O)NC5CCCCC5)O)C C20275552
Cc1cccc(c1)C(=O)Nc2ccc3c(c2)[C@@H]4C=CC[C@H]4[C@H](N3)c5cccc(c5O)OC C20795404
c1ccc(cc1)[C@@H]2CC3=C([C@@H](Nc4ccccc4N3)c5cc(ccc5O)Cl)C(=O)C2 C20882014
CC(C)(C)c1ccc(cc1)[C@H]2CC3=C([C@H](Nc4ccccc4N3)c5cccc(c5)O)C(=O)C2 C20885420
c1ccc(cc1)[C@@H]2CC3=C([C@@H](Nc4ccccc4N3)c5ccccc5O)C(=O)C2 C21219292
CCOc1cc(ccc1O)[C@@H]2C3=C(C[C@H](CC3=O)c4ccc(cc4)C)Nc5ccccc5N2 C21226900
Cc1ccc(cc1)[C@H]2CC3=C([C@@H](Nc4ccccc4N3)c5ccccc5O)C(=O)C2 C21227894
CN(C)c1ccc(cc1)[C@@H]2CC3=C([C@H](Nc4ccccc4N3)c5ccc(cc5)O)C(=O)C2 C21230302
CCc1ccc(cc1)[C@@H]2CC3=C([C@@H](Nc4ccccc4N3)c5cccc(c5O)OC)C(=O)C2 C21247214
c1ccc2c(c1)c(c[nH]2)[C@@H]3C4=C(C[C@H](CC4=O)c5ccc(cc5)F)Nc6ccccc6N3 C21250328
Cc1cc2c(cc1C)NC3=C(N2)C(=O)[C@H](O3)c4c[nH]c5c4cc(cc5)COc6ccccc6 C01588573
CCOC(=O)C1=C(NN([C@H]1N)c2c(cc(cc2Cl)C(F)(F)F)Cl)C(F)(F)F C31776249
Cc1ccc(c(c1)NC(=O)CSc2nc(c3c4c(sc3n2)C[C@H](CC4)C)N)OC C36818384
Cc1cc(c(c(c1)C)NC(=O)CSc2nc(c3c4c(sc3n2)C[C@@H](CC4)C)N)C C36821656
Cc1ccccc1NC(=O)c2c(c3c(c4c(nc3s2)CCCC4)c5ccco5)N C01307688
C/C(=C/C(=O)NC12CC3CC(C1)CC(C3)C2)/NNC(=O)C45CC6CC(C4)CC(C6)C5 C04691395
Cc1cc(c2c(c1)c(cc(n2)SCC(=O)Nc3c(c4c(s3)CCCC4)C(=O)N)C)C C40167300
Cc1cc(cc(c1)Oc2c(c(ncn2)Nc3ccc(cc3)C(C)C)N)C C40681271
CC(C)c1ccc(cc1)Nc2c(c(ncn2)Oc3cccc4c3cccc4)N C40682977
Cc1cc(ccc1Nc2c(c(ncn2)Sc3ccc(cc3)Cl)N)Cl C40703133
CCOc1ccc(cc1)Nc2c(c(ncn2)Sc3ccc(cc3)Cl)N C40723043
c1cc2c(cccn2)c(c1)Nc3c(c(ncn3)Sc4ccc(cc4)Cl)N C40723089
CC(C)c1ccc(cc1)Oc2c(c(ncn2)NC34CC5CC(C3)CC(C5)C4)N C40727323
COc1ccc(cc1)Oc2c(c(ncn2)Nc3cccc4c3cccc4)N C40759084
Cc1cc(cc(c1Cl)C)Oc2c(c(ncn2)Nc3ccc(cc3)Br)N C40782294
CCc1ccc(cc1)Oc2c(c(ncn2)Nc3nc4ccc(cc4s3)C)N C40783633
Cc1ccc(cc1C)Oc2c(c(ncn2)Nc3ccc(cc3F)Br)N C40797220
Cc1ccc(cc1[N-]C2=N/C(=N/C=C(\C)/NC3CC([NH2+]C(C3)(C)C)(C)C)/S2)Cl C59547101
c1ccc(cc1)c2c3c([nH]n2)Nc4ccccc4N[C@@H]3c5ccc(cc5)Cl C05827079
C/C(=N/Nc1c2ccccc2nc(n1)c3ccccc3O)/c4ccccc4O C05002565
c1cc(ccc1Sc2ccc(o2)C=O)Br C03883726
CCOc1ccc(c2c1cccc2)C(=S)N3CCCC3 C00306451
CC(C)(C)Sc1c(ccs1)S(=O)(=O)C(C)(C)C C04950755
Cc1ccc(cc1C)C(=O)[C@@H]2C[C@@H]2c3ccc(cc3)N(C)C C11571171
CN(C)c1ccc(s1)C(=S)c2ccc(s2)N(C)C C16186575
c1cc2c(c(c1)OCc3nc(cs3)CCl)CCCC2 C19788025
c1ccc(cc1)C(=S)CSc2nc3ccccc3o2 C00388820
c1ccc(c(c1)CCn2c3ccccc3nc2CCl)F C20592429
c1cc2c(cc1/C=N/N=C\c3ccc4c(c3)CCC4)CCC2 C25666659
c1ccc(c(c1)OCc2cc(cnc2)c3cccc(c3)F)F C35824077
c1cc2c(c(c1)Cl)n(c(n2)CCCl)CC(F)(F)F C36909626
c1cc(ccc1COc2ccc(cc2CCl)Cl)C#N C37312139
CN(Cc1ccccc1)c2ccc(cc2C#N)C(F)(F)F C37333863
Cc1ccc(s1)C(=O)CO[C@@H]2C[C@@H](CC(C2)(C)C)C C37348464
c1ccc(cc1)COc2ccccc2C3=CC4=CC=N[C@@H]4C=C3 C39328233
c1ccc(cc1)COc2ccccc2C3=CC4=CC=N[C@H]4C=C3 C39328235
CCO[C@H]1CCC[C@]2(C1)CCC[C@@H](N2SC)SC C39522240
CCO[C@@H]1CCC[C@@]2(N1SC)CCC[C@@H](C2)SC C39522485
CCN(C1CCCC1)C(=O)c2ccc(s2)Br C40217839
Cc1ccc(s1)[C@H](c2c(cccc2OC)OC)Cl C40265447
C[C@@H](C1CC1)n2c(c(c(n2)C(F)(F)F)CCl)Cl C40932205
C[C@H](C1CC1)n2c(c(c(n2)C(F)(F)F)CCl)Cl C40932206
c1cc(c(cc1[C@@H](CCc2ccncc2)C#N)Cl)Cl C41478453
c1cc(cc(c1)F)CSc2nccc(n2)C(F)(F)F C41895770
CCO[C@@H]1CCCN(C1)c2cccc(c2CCl)Cl C42423474
CN(Cc1cccc(c1)Cl)c2nc(cs2)CCl C42437318
Cc1cccc(c1)CN(C)c2c(cc(cn2)CCl)Cl C48871388
CN(c1cccc2c1cccc2)C(=O)Cc3ccsc3 C48944934
CN(Cc1ccccc1C#N)c2ccc(cc2F)Br C49000705
CCn1cc(cn1)C[C@@H]2CCCCC[C@@H]2Br C50543973
CC[C@H]1CC[C@@H]([C@@H](C1)Cc2cnn(c2)CC)Br C50544010
Cc1cc(ccc1OC)[C@@H]([C@H]2CCCCO2)Br C50973151
c1cc2c(cc1Br)nc(n2C3CCC3)CCCl C52212560
CC[C@@H](c1cnn(c1)Cc2c(cccc2Cl)F)Cl C54740788
c1ccc2c(c1)cccc2OCc3nc(cs3)CS C57599367
c1ccc(cc1)CO/N=C/c2cc(cs2)Br C58542900
C[C@H](Cc1ccsc1)n2c3ccccc3nc2CCl C42320840
Cc1cc(ccc1OCc2ccc(cc2)Br)C#N C60349612
Cc1cccc(c1)CCC(=O)N2CCC[C@@H]2c3ccsc3 C46913518
c1cc(c(cc1Cc2nc(cs2)CC#N)Cl)Cl C61798235
CN(Cc1cccc(c1)C#N)c2ccc(cc2F)CCl C61954081
C[C@@H](c1ccc(cc1)Cl)N(C)c2c(cccn2)CCl C62016282
C[C@H](c1ccccc1Cl)N(C)c2cccc(n2)CCl C62016293
Cc1ccc(c(c1)C)[C@@H](CN2C[C@H](O[C@H](C2)C)C)Cl C62342490
Cc1cc(nc(n1)C(C)C)C[C@H](C(C)(C)C)Br C63045211
CCc1cc2c(ncnc2s1)C[C@H](CC)Br C63045449
Cc1cc(ccc1OC[C@H]2CCCCO2)C#CCCCl C63063033
Cc1cc(ccc1OCC2CCOCC2)C#CCCCl C63063049
C[C@H](c1nc2cc(ccc2n1CCC(F)(F)F)F)Cl C63100842
COc1ccccc1SCc2cccc3c2nccc3 C67007824
Cc1ccc(cc1F)Nc2c3c(c(sc3nc(n2)C)C)C C00215533
c1cc2c(cc1Nc3c4c5c(sc4ncn3)CCC5)CCC2 C03319534
C1CCCc2c(c(c(s2)NC3=CC(=O)CCC3)C#N)CC1 C04625248
Cc1ccc(cc1)N[C@@H]2CCN(C2=O)c3ccc(cc3)C C05587979
Cc1c(sc2c1c(ncn2)N[C@@H]3CCCc4c3cccc4)C C03446214
C[C@H]1CCCC[C@H]1Nc2c3c4c(sc3ncn2)CCC4 C06085481
Cc1c2ccc3ccccc3c2oc1C(=O)NCC(C)C C03338563
Cc1cc(c(n1C)C)c2csc(n2)Nc3ccccc3 C07780718
Cc1ccc(cc1C)C2=NN=C(SC2)NC(C)(C)C C15452860
C[C@@H](c1nc2ccccc2n1C)Nc3ccc(cc3)Cl C19921237
Cc1ccc(cc1F)N[C@@H](C)c2nc3ccccc3n2C C19956110
COc1cccc(c1)[C@@H]2[C@@H]3CC=C[C@H]3c4cc(ccc4N2)C#N C20755109
c1c(cc(cc1Cl)Cl)NC2CCC3(CC2)OCCO3 C21018375
CC[C@H]1CCCN(C1)C(=O)c2cc3ccc(cc3[nH]2)Cl C27154430
C[C@@H]1CCC[C@H](C1)NC(=O)c2c(ccc(n2)Cl)Cl C33183770
Cc1ccc2c(c1)[C@@H]3[C@@H](CCO3)[C@@H](N2)c4cccc(c4)OC C33271159
Cc1ccc2c(c1)[C@@H]3[C@@H](CCO3)[C@H](N2)c4cccc(c4)OC C33271160
Cc1cc(nc(n1)N[C@H](C)C23CC4CC(C2)CC(C4)C3)C C35206287
C[C@@H](c1ccccc1Oc2cccc3c2OC(C3)(C)C)O C35650653
CC(C)(C)c1ccc(cc1)c2csc3n2c(cn3)CO C36254908
[H]/N=C/1\C(=CCS1)c2nc3cc(ccc3o2)C(C)(C)C C36749736
CC[C@@H](C)Nc1cc2c(cc1Br)OCCO2 C36954708
Cc1ccc(o1)[C@@H](C)Nc2ccc(c3c2cccn3)Cl C37101644
Cc1ccc(o1)[C@H](C)Nc2ccc(c3c2cccn3)Cl C37101645
Cc1nc2ccc(cc2s1)N[C@H]3CCCC[C@H]3OC C37278482
CC(C)n1c2ccccc2nc1c3ccc4c(c3)CCN4 C37323618
C[C@@H](c1ccc(cc1)Cl)Nc2ccc3c(c2)nccn3 C37773065
CCc1ccc(cc1)NC(=O)c2ccc3c(c2)scn3 C02629718
c1cc(ccc1Nc2cc(ncn2)Cl)Br C38579857
c1cc2c(cc1[C@H](c3cc(sc3Cl)Cl)O)OCO2 C40260870
CCc1ccc(s1)C(=O)NC2(CCCCCC2)C#N C42253702
C[C@@H](c1ccc(s1)Cl)Nc2ccc(nn2)Cl C42590681
c1cc(c(cc1Cl)O)C(=O)N2CCC[C@@H]2C3CCCC3 C44352588
Cc1ccsc1CN(C)C(=O)N[C@@H]2CCC[C@@H](C2)C C47034763
Cc1ccsc1CN(C)C(=O)N[C@@H]2CCC[C@H](C2)C C47034765
CC(C)CCc1[nH]c(=O)c2cc(cc(c2n1)Cl)Cl C48623115
CCC1CCN(CC1)C(=O)[C@@H]2CCc3ccccc3N2 C48908630
CC[C@@H]1CCCN(C1)C(=O)N[C@@H]2C[C@@H]2c3ccccc3 C49053667
CC(C)[C@H]1CCCN1C(=O)c2cc3cc(ccc3[nH]2)Cl C49122613
CCC(C)(C)[C@H]1CC[C@H]([C@@H](C1)n2c3ccccc3cn2)O C50527665
C[C@@H]1CCCC[C@@H]1Nc2c3ccccc3c(nn2)Cl C50529181
CCCNc1c(cnc2c1c(cc(c2)Cl)Cl)C#N C50842201
Cc1ccc(c(c1)F)c2nc(c3ccsc3n2)NC C51596276
C[C@@H](c1cc2ccccc2o1)Nc3ccc(c(c3)C#N)F C51635583
Cc1cc(nc(n1)Cl)N[C@@H](C)c2cccc(c2)Cl C52814653
c1cc2c(cccn2)c(c1)Nc3ccc(cc3C#N)Cl C52859503
CC(C)CCN1c2cc(c(cc2NCC1=O)Cl)Cl C57933604
CC(C)[C@H]1C(=O)N(c2cc(c(cc2N1)Cl)Cl)CC#C C57933932
Cc1ccc(c(c1)C)N[C@@H](C)C(=O)N2CCC[C@@H](C2)C C58382111
C[C@@H]1CCCN(C1)C(=O)NCCc2ccc(s2)Cl C47144106
c1ccc2c(c1)c(c3ccccc3n2)Nc4ccc(cc4)C(=O)[O-] C03905045
c1cc(cc(c1)F)[C@@H]2[C@@H]3CC=C[C@@H]3c4c(ccc(c4N2)Cl)C(=O)[O-] C04223037
CC(C)(C)c1ccc(cc1)C(=O)N/C(=C/c2ccccc2F)/C(=O)[O-] C02585331
c1ccc2c(c1)[C@H]3C=CC[C@H]3[C@@H](N2)c4ccc(cc4)C(=O)[O-] C02578387
CC(=C1[C@H]2CC[C@@H]1[C@@H]([C@@H]2C(=O)NCc3ccc(cc3)Cl)C(=O)[O-])C C04651430
CC(=C1[C@@H]2CC[C@H]1[C@@H]([C@@H]2C(=O)NCc3ccc(cc3)Cl)C(=O)[O-])C C04651431
Cc1c(c2c(s1)Sc3ccc(cc3N2)Br)C(=O)[O-] C02462123
c1ccc-2c(c1)Cc3c2ccc(c3)NC(=O)[C@H]4CCCC[C@H]4C(=O)[O-] C01678240
CCC[C@H]1[C@@H]2CC=C[C@@H]2c3cc(ccc3N1)C(=O)[O-] C03880286
c1ccc(c(c1)/C=N/Nc2ccc(cc2)C(=O)[O-])F C05514574
Cc1ccc(c(c1)/C=N/Nc2ccc(cc2)C(=O)[O-])C C07890705
c1ccc(cc1)/C=C/C=N\Nc2ccc(cc2)C(=O)[O-] C12732952
C[C@H]1CCc2c(cc(s2)C(=O)Nc3cc(ccc3C(=O)[O-])F)C1 C13304736
c1ccc2c(c1)[C@H]3C=CC[C@H]3[C@H](N2)c4ccc(cc4)C(=O)[O-] C13389510
C/C(=N\Nc1cccc(c1)C(=O)[O-])/[C@H]2C[C@H]3C[C@@H]2C=C3 C13458457
c1cc2c(c(c1)C(=O)[O-])N[C@@H]([C@@H]3[C@H]2C=CC3)[C@@H]4CCC=CC4 C18194943
Cc1ccc(c(c1)O)/C(=C\C(=O)c2ccc(cc2)C(C)(C)C)/[O-] C05061419
c1ccc2c(c1)c(c[nH]2)Cc3nnc(n3c4ccccc4Cl)[S-] C05814172
C[C@@H]1CCc2c(sc(n2)Nc3ccc(cc3)C(=O)[O-])C1 C31936008
c1ccc2c(c1)c(c(s2)/C=[NH+]/c3ccc(cc3)C(=O)[O-])[O-] C20082422
C/C(=C/CO)/CC[C@@H]1C(=C)CC[C@H]2[C@@]1(CCC[C@@]2(C)C(=O)[O-])C C35458738
CCc1c(sc(n1)Nc2cccc(c2)Cl)C(=O)[O-] C36275715
CCCc1c(sc(n1)Nc2cccc(c2)F)C(=O)[O-] C36275755
CCC1CCC(CC1)Nc2cc(ccc2C)C(=O)[O-] C37087489
Cc1ccc(cc1N[C@H]2C[C@H](CC[C@@H]2C(C)C)C)C(=O)[O-] C37087514
C[C@H]1C[C@@H](CC(C1)(C)C)Nc2ccc(cc2)C(=O)[O-] C37115358
Cc1ccc(s1)[C@H](C)Nc2ccc(cc2C)C(=O)[O-] C37120699
C[C@H]1CCC[C@@H](C1Nc2cc(c(cc2F)F)C(=O)[O-])C C37122295
C[C@@H]1C[C@H](CC(C1)(C)C)Nc2cccc(c2)C(=O)[O-] C37307981
c1cc(c(cc1C(=O)[O-])NC(=O)CCC2CCCCC2)F C37403095
c1cc(cc(c1)NC2C3CC4CC(C3)CC2C4)C(=O)[O-] C37409542
CCCC1CCC(CC1)Nc2cc(ccc2F)C(=O)[O-] C37898739
c1ccc(cc1)/C=C/C=N/Nc2ccc(cc2)C(=O)[O-] C02653752
c1cc2c(c(c1)NCc3ccc(cc3)C(=O)[O-])CCCC2 C38303894
CCc1ccc(s1)[C@@H](C)Nc2ccc(c(c2)C(=O)[O-])F C41204493
Cc1ccc(c(c1)Br)N[C@@]2(CCc3c2cccc3)C(=O)[O-] C41750075
C[C@@]12CC[C@@H](C[C@H]1CC[C@H]3[C@H]2CC[C@@]4([C@@H]3CC[C@@H]4CC(=O)[O-])C)O C43764220
CC1(CCCCC1)Nc2cc(cc(n2)Cl)C(=O)[O-] C45047193
Cc1cc(c(s1)C)/C(=C(\C#N)/C(=O)c2c([nH]c3c2cccc3)C)/[O-] C47361347
CC(C)C1=CC2=CC[C@H]3[C@@]([C@H]2C[C@@H]1O)(CCC[C@@]3(C)C(=O)[O-])C C49601330
CCc1ccc(s1)CNc2cc(ccc2C)C(=O)[O-] C51718048
C[C@@H](C(=O)[O-])C1(CCCCCCCCCCC1)O C52258055
Cc1ccc(cc1C)Cc2[nH]c3cc(ccc3n2)C(=O)[O-] C53139985
c1ccc\2c(c1)CCC/C2=N\Nc3cccc(c3)C(=O)[O-] C12579650
c1ccc(cc1)[C@](C2CC2)(C(=O)[O-])Nc3ccc(cc3)Br C41670006
c1ccc(cc1)Nc2ccc(cc2)n3c(c4c(ccs4)nc3=S)[O-] C58824454
C[C@@H](C/N=C\1/N=C(S1)[N-]c2ccc(cc2)Cl)O C21345505
Cc1ccc2c(c1)[nH]c(n2)S[C@](C)(CC(C)C)C(=O)[O-] C61440606
c1cc(c(cc1C#N)Cl)Nc2ccc(cc2F)C(=O)[O-] C63009647
c1cc(ccc1/C=C(\c2nc3ccc(cc3c(n2)[O-])Cl)/Cl)O C48312244
C[C@H]1CCc2c(sc(n2)Nc3nc4c(cccc4s3)OC)C1 C04121609
Cc1ccc(cc1)NC(=O)N(c2ccc(cc2)C)C3=NC[C@@H](S3)C C00135403
CC1([C@H]2CC[C@@]1(C(=C2)N/N=C/c3ccc(cc3)N4CCOCC4)C)C C03299552
CCOc1ccccc1Nc2c3c4c(sc3nc(n2)C)CCCC4 C00756913
CCCC(=O)Nc1cccc(c1)c2nc3cc(cc(c3o2)C)C C01216643
CCCCC(=O)Nc1ccc2c(c1)nc(o2)c3ccc(c(c3)C)C C02971849
CCCC(=O)Nc1ccc(cc1)c2nc3cc(ccc3o2)CC C01209666
c1ccc(c(c1)Nc2c3ccc(cc3nc(n2)c4ccco4)Cl)F C06696066
CC1=C(C2(CCCCCC2)OC1=O)C(=O)NCCC3=CCCCC3 C06933342
Cc1ccc(cc1)Nc2nc3ccccc3c(n2)N4CCCCC4 C02633442
Cc1c(c(n(n1)Cc2ccccc2)C)/C=N/Nc3ccc(cc3)F C07948873
Cc1ccc(cc1)NC(=O)N(c2ccc(c(c2)Cl)C)C3=NCCC3 C10166036
CCOc1ccc(cc1)c2c(n3ccc(cc3n2)C)NC(C)(C)C C00320200
Cc1ccc(cc1C)OCC(=O)Nc2nc3c(cc(cc3s2)C)C C14258029
Cc1cc(cc(c1)c2nc3cc(ccc3o2)NC(=O)CC(C)C)C C09141317
CC(C)(C)c1ccc(cc1)S(=O)(=O)NN=C2CCCCCCC2 C17070781
c1ccc2c(c1)c(nc(n2)c3ccncc3)Nc4ccc(cc4)Cl C16945082
CCc1cc2c(ncnc2s1)Nc3cc(c(cc3OC)Cl)C C19958398
C[C@@H]1CCC[C@@H]([C@@H]1C)Nc2ccc(cc2[N+](=O)[O-])Br C20544800
Cc1ccc2c(c1)nc(o2)c3cccc(c3)NC(=O)C4CCCC4 C21004358
CC(=C[C@@H]1[C@H](C1(C)C)C(=O)Nc2cc(c(cc2OC)OC)Cl)C C22006910
c1cc(ncc1NC(=O)CSC(F)(F)F)N2CCCC2 C30558749
COc1cc2c3ccccc3oc2cc1NC(=O)C4CCCCC4 C06230001
Cc1ccc(cc1)c2n[nH]c(=S)n2/N=C/c3ccc(cc3)C(C)C C02341970
CCCC(=O)Nc1c(nc2n1ccc(c2)C)c3cc(cc(c3)C)C C34915056
Cc1cccc(c1Nc2c(nc3n2cccn3)c4c(ccs4)C)C C35171047
c1cc(c(cc1Cl)[N+](=O)[O-])N[C@H]2C[C@H]3C[C@@H]2[C@@H]4[C@@H]3CCC4 C35255653
Cc1ccc(c(c1)Oc2ccc(cn2)NC(=O)CC(C)(C)C)C C35954972
Cc1ccc(cc1[N+](=O)[O-])N[C@H](C)c2ccc(c(c2)Cl)Cl C37059199
c1cc(c(cc1[N+](=O)[O-])N[C@H]2C[C@H]3C[C@@H]2[C@@H]4[C@@H]3CCC4)Cl C37060001
C[C@@H](c1ccc(cc1)Cl)Nc2cc(ccc2Cl)[N+](=O)[O-] C37060026
CC[C@H](c1ccc(cc1)F)Nc2ccc(c(c2)[N+](=O)[O-])Cl C37061092
CCc1ccc(cc1[N+](=O)[O-])N[C@H](C)c2ccc(s2)Cl C37104435
CC[C@H](c1ccccc1)Nc2ccc(cc2[N+](=O)[O-])Br C37140074
CO[C@H]1CCCC[C@H]1Nc2c(cc(c3c2nsn3)Cl)Cl C37316261
Cc1cc(nc(n1)N/N=C/C(=C/c2ccc(cc2)C(C)C)/C)C C00548018
C[C@@H]1C=C([C@@H]2[C@H]([C@]1(CO[C@H]2C=C)COC(=O)Nc3ccccc3)C)C C38549606
Cc1ccc2c(c1)sc(n2)NC(=O)[C@H](C)Oc3cccc(c3C)C C39874746
CCc1nc(c2c3c(sc2n1)CCC3)Nc4ccc(cc4)OCC C41090275
C[C@@H]1C=C([C@@H]2[C@@H]([C@]1(CO[C@@H]2C)COC(=O)Nc3ccccc3)C)C C43735994
c1ccc2c(c1)cc(c(=O)o2)c3cccc(c3)/N=C/c4ccccc4O C00063381
CC/C(=N\N=c\1/[nH]c2ccc(cc2s1)N3CCC(CC3)C)/C C57332337
CCc1ccc2c(c1)nc(o2)Nc3nc4ccc(cc4s3)F C57352973
C1CCC(CC1)CN(C[C@@H]2CCC=CC2)C(=O)N[C@@H]3CCCO3 C01453790
C1CCC(CC1)CN(C[C@H]2CCC=CC2)C(=O)N[C@H]3CCCO3 C01453787
CCOc1ccccc1/C=C\2/C(=O)N/C(=N\c3ccc(cc3)F)/S2 C59106130
COc1c(cc(cc1Cl)Cl)/C=N/NC(=O)C2CCCCC2 C59152154
CC(C)COc1ccc(cc1)Nc2c3c4c(sc3ncn2)CCC4 C62039721
C[C@@H](CC(=O)N1CCC[C@@H]1C2CCCC2)NC(=O)C3CCCCC3 C66332505
C[C@@H]1CN(CCO1)C(=O)CNc2ccccc2SC(F)(F)F C67450488
Cc1ccc(cc1)C2(C[C@@H]2C(=O)[O-])c3ccc(cc3)C C05014604
c1cc(oc1/C=C/C(=O)[O-])c2cc(cc(c2)Cl)Cl C05997481
C[C@]1(CCC[C@]2([C@@H]1CC[C@@]34[C@@H]2CC[C@@H](C3)[C@@H](C4)C(=O)[O-])C)C=O C06932898
c1ccc(cc1)n2c(nnc2[S-])c3ccccc3Br C00477388
Cc1cccc(c1)n2c(nnc2[S-])c3c(ccs3)C C06533944
C[C@@H]1CCCc2c1nc3cccc(c3c2C(=O)[O-])Br C19982540
c1cc(c(c(c1F)Cl)/C(=C/C(=O)C(F)(F)F)/[O-])Cl C19996814
CC[C@@H]1CCc2c(c(c3cc(ccc3n2)Cl)C(=O)[O-])C1 C21061107
c1ccc(c(c1)c2cc(c3cc(ccc3n2)Cl)C(=O)[O-])F C21809669
CS/C(=N\c1cc2ccccc2c3c1cccc3)/[N-]C#N C17299090
Cc1ccc(s1)/C(=C/C(=O)C(C(C(F)(F)F)(F)F)(F)F)/[O-] C04876974
c1ccc(cc1)/C=C/COC(=[N-])C(Cl)(Cl)Cl C06514295
CC(C)(c1ccc(cc1)c2ccc3c(c2)CCCC3)C(=O)[O-] C33427870
c1cc2c(cc(nc2c(c1)I)C(F)(F)F)[O-] C34620790
Cc1cc(cc2c1nc(cc2[O-])C(F)(F)F)Cl C36912677
c1ccc-2c(c1)CCc3c2c(nc(c3C#N)[S-])C(F)(F)F C18217793
c1cc(cc(c1)Cl)C[C@@H](Cc2ccc(s2)Cl)C(=O)[O-] C37528576
C[C@@]12CCC[C@@]([C@@H]1CC[C@@]34[C@@H]2CC[C@@H](C3)C(=C)C4)(C)C(=O)[O-] C05707329
CC(C)C1=CC2=CC[C@H]3[C@]([C@H]2CC1)(CCC[C@@]3(C)C(=O)[O-])C C08603302
c1ccc2c(c1)c(cc(n2)c3ccc(s3)Br)C(=O)[O-] C00224938
c1ccc(cc1)[C@@H]2[C@@H](C3c4ccccc4C2c5c3cccc5)C(=O)[O-] C38970872
c1ccc(cc1)n2c(nnc2[S-])c3cccc(c3)Cl C00441237
c1cc2c(cc1[C@@H](c3ccc4c(c3)oc(n4)[O-])Br)CCC2 C40285647
Cc1ccccc1[C@H](c2ccc3c(c2)oc(n3)[O-])Br C40285751
Cc1ccccc1c2ccc(cc2)/C(=C/C(=O)[O-])/C3CC3 C41432168
Cc1ccc(c(c1)C)O[C@]2(CCCC[C@H]2C)C(=O)[O-] C41941056
Cc1ccc(c(c1)O[C@]2(CCCC[C@H]2C)C(=O)[O-])C C41943847
C[C@H]1CCCC[C@]1(C(=O)[O-])Oc2ccc(c(c2)Cl)F C41957455
CC(C)(C)S[C@@]1(CCCCc2c1cccc2)C(=O)[O-] C41981424
CC[C@H](C)S[C@@](C)(c1ccc(c(c1)C)C)C(=O)[O-] C41982013
CC[C@@H](C)S[C@](C)(c1ccc(c(c1)C)C)C(=O)[O-] C41982014
Cc1cccc(c1)[C@](C)(C(=O)[O-])Sc2ccc(c(c2)F)F C41983424
c1ccc2c(c1)CC[C@]2(C(=O)[O-])Sc3ccc(c(c3)Cl)F C41983774
Cc1ccccc1c2c(cc(s2)/C=C/C(=O)[O-])C C42731848
Cc1cc(c(cc1Br)C)c2ccc(o2)C(=O)[O-] C45957899
Cc1cccc(c1)/C(=C(\C#N)/C(=O)c2c(ccs2)C)/[O-] C48530095
CSc1nc2c(cc(cc2Br)Br)c(n1)[O-] C49068597
CCC[C@](C)(C(=O)[O-])Sc1cccc(c1)Br C55309011
C[C@@H](CC(=O)[O-])CC(c1cc(sc1Cl)Cl)(F)F C61830863
c1cc(ccc1C(=O)[O-])Sc2ccc(c(c2)Cl)C#N C61845543
[truncated: 220,808 more chars]
