# Supplementary material for: PyRMD Studio: A Unified Suite for Next-Generation, AI-Powered Virtual Screening
Source: J Chem Inf Model. 2026 May 19;66(11):6197–203. doi: 10.1021/acs.jcim.6c00648 (PMC13250901; doi:10.1021/acs.jcim.6c00648)
Supplement: Supplementary file 2 [file ci6c00648_si_002.zip › decoys/pgh2_decoys.ism]

c1ccc2c(c1)cnnc2SCCC#N C06244154
CC[C@H]1CCCCN1S(=O)(=O)CC C13947244
CC(=O)c1ccc(s1)/C(=C/N(C)C)/C#N C01391812
CCS(=O)(=O)[C@@H]1CC[C@H]1OC(C)(C)C C01703772
CC1=C(C(=O)[C@H](C(C1)(C)C)CCC#N)CCC#N C01737245
CC(C)(C)C(=O)CSc1nccn1C C07344142
CC[C@@H](C)P(=O)(N1C[C@H]1C)N2C[C@H]2C C16990922
C[C@@H]1CN(C[C@H](O1)C)[C@@H](C)C(=O)Cl C32026789
Cc1cccc(n1)C(=O)N(C)[C@@H](C)C2CC2 C32909724
Cn1c(c(c(c1Cl)C=O)C=O)Cl C34797555
CCC(=O)N1CCC[C@@H](C1)OC/C=C\C C35782380
c1ccc2c(c1)c(ncn2)SCCCC#N C37485626
C[C@H]1CCCN1S(=O)(=O)CCCCl C37912536
COCCCn1cc(cn1)Br C38074866
CCO[C@H]1C[C@@]2(CC[C@@H](C2)F)N(C1)OC C39504169
CCO[C@H]1CC[C@]2(C1)C[C@@H](CN2F)OCC C39505749
CCON1C[C@H](C[C@@]12CC[C@@H](C2)OC)F C39507731
CCCO[C@H]1CCCN(C1)C(=O)[C@@H](C)Cl C40501234
CN(c1ccc(nn1)CCl)[C@@H]2CCSC2 C40885518
C[C@H]1C[C@H](c2c1cc(c(c2)OC)OC)C#N C41229880
C[C@@H](c1cccs1)[C@H](C#N)N2CCOCC2 C41271477
C[C@H](C(=O)N(CCC#N)C(C)(C)C)Cl C41620180
C[C@@H]1CCCC[C@@H]1N(CCC#N)C(=O)CCl C41620402
CCCc1nc(cs1)CN2CCO[C@H](C2)C C42652047
CC[C@H](CC#N)N1CCO[C@@H]2[C@@H]1CCC2 C43425354
CC[C@@H](C#N)C(=O)N(C)[C@@H]1CCSC1 C44822429
CCN(CC)[C@@]1(CCN(C1)C(C)C)C#N C45660160
CCn1cc(cn1)C[C@@H]2CCCCC2=O C50540486
CC(C)C[C@@H](C(=O)N1CCOCC1)Cl C50985369
CC[C@H](C)[C@@H](C(=O)N1CCOCC1)Cl C50985514
C[C@@H]1COCCN1CC2(CCCC2)C=O C51176840
c1cc(c(nc1)Cl)COC[C@H]2CCCO2 C52724033
Cc1c(cco1)CN(C)C(=O)[C@H](C)CCl C54715485
C[C@H](CCl)C(=O)N(C)C[C@@H]1CCCO1 C54715495
c1cnc(nc1CCl)C[C@@H]2CCCO2 C54793323
Cc1c(sc(n1)N(C)[C@H]2CCSC2)C=O C54966794
C=C(CN1CCN(CC1)C[C@@H]2CCCO2)Cl C57570958
C[C@H](CC#N)N(C)Cc1cc(ccc1F)C#N C58575444
CCN(CCC#N)c1ccc(cc1C)C#N C42451204
CCCc1nc(cs1)Cn2ccccc2=O C60817261
C1CN(CCOC1)C(=O)CCCCCl C61918711
CCOC[C@@H]1CCCN(C1)C(=O)C2CC2 C62108243
C[C@H](C1CC1)N(C)C(=O)c2cscn2 C62658874
C1CC[C@H](C(=O)CC1)N(CCC#N)C2CC2 C62749580
Cc1nccc(n1)C[C@@H](COC)Br C63040426
Cc1ccc(s1)C(=O)N(CC#N)C2CC2 C58279615
CC(C)CCC[C@H]1CN(CCO1)C(=O)C C65397985
C[C@@H](CSC)C(=O)N(C)C1(CCC1)C#N C66828527
CCc1ncc(s1)CN(C)C(=O)C2CC2 C67210652
CCc1ncc(s1)CN(C)C(=O)C2CCC2 C67212021
c1ccc(c(c1)CN2C(=O)[C@]3(CCOc4c3cccc4)NC2=O)Cl C03398108
Cn1c2c(c(=O)nc1SC)[C@@H](CC(=O)N2)c3ccc4ccccc4c3 C04944544
c1cc2c(cc(=O)oc2cc1O)CSc3c4ccsc4ncn3 C06115456
c1ccc2c(c1)c(=O)c3cc(ccc3[nH]2)Oc4c5c(ccs5)ncn4 C08710950
c1cc(c(cc1C#N)F)CN2C(=O)[C@]3(CCCc4c3ccs4)NC2=O C11222580
CCNC(=O)N1CC[C@]2(C1)CCCN(C2=O)Cc3cccc(c3F)F C12466750
c1ccc2c(c1)c3cc(ccc3o2)NC(=O)C[C@@H]4CCS(=O)(=O)C4 C12687920
c1ccc2c(c1)c3cc(ccc3o2)NC(=O)C[C@H]4CCS(=O)(=O)C4 C12687927
C[C@H](c1nnc2n1cccc2)NC(=O)c3ccccc3Br C15972079
Cc1c2ccc3ccccc3c2oc1C(=O)N[C@@H]4CCS(=O)(=O)C4 C16236115
c1ccc(cc1)C(=O)/N=c/2\[nH]c3c(cn2)C(=O)C[C@@H](C3)c4cccs4 C18068688
C[C@H]1CCCC[NH+]1Cc2c(ccc3c2O/C(=C\c4ccncc4)/C3=O)[O-] C20504064
Cc1cc(c2c(=O)[nH]c(=S)n(c2n1)c3ccccc3OC)C(F)F C20603478
CC1CCC2(CC1)C(=O)N(C(=O)N2)CN3CCC[C@H]3c4cccs4 C23642401
Cn1cccc1/C=C/2\C(=O)N(C(=S)S2)NC(=O)C3CCCCC3 C27229795
CC1(C(=O)/C(=C/Nc2ccccc2)/c3c(ccc4c3oc(=O)cc4)O1)C C13467969
C1CCC(CC1)NC(=O)[C@H]2CCCN(C2)C(=O)C3=C[C@@H]4C(=CC=N4)C=C3 C39275650
CCOn1c(c(c2c1-c3c(c(=O)c4ccccc4[nH]3)C(=O)CC2)Cl)C C39456965
Cc1ccc(cc1)/C=N/NC(=O)[C@@H]2C(=CN=N2)I C39697862
Cc1c(sc(n1)NC(=O)c2ccc3c(c2)nc4c(n3)[C@@H]5CC[C@H]4C5)C C39867905
Cc1[nH+]ccn1[C@@](C)(c2cc3cc(ccc3o2)Br)C(=O)[O-] C41889077
CN(c1ccc2ccccc2c1)C(=O)c3cc4c([nH]c3=O)CCCC4=O C44228343
C[C@@H]1CCCCN1C(=O)NC2CCN(CC2)C(=O)c3ccccc3F C45738168
Cc1ccc(c(c1)NC(=O)N2CCN(CC2)C(=O)c3ccsc3)C C48039552
C[C@H]1CCCN(C1)C(=O)Nc2ccc(cc2)C(=O)N3CCCC[C@@H]3C C48100683
c1cc(ccc1[C@H]2C3=C(CCCC3=O)Nc4n2ncn4)Br C00066991
Cc1nc(c2c3c(sc2n1)CCC3)N4CCC(CC4)C(=O)NC5CC5 C54837455
Cn1cccc1[C@H]2CCCN2Cc3[nH]c(=O)c4c5c(sc4n3)CCC5 C14138526
Cc1cc2c(o1)CC(C[C@H]2NC(=O)[C@H]3[C@@H](Oc4ccccc4O3)C)(C)C C58393714
Cn1c2c(cn1)[C@@H](CCC2)NC(=O)N(C)Cc3ccc4ccccc4c3 C59321653
Cn1c2c(cn1)[C@H](CCC2)NC(=O)N(C)Cc3ccc4ccccc4c3 C59321655
c1ccc2c(c1)[C@@H]3C/C(=C/4\C=CC=CC4=O)/NN3[C@H](O2)c5cccnc5 C13036214
c1ccc2c(c1)[C@@H]3CC(=C4C=CC(=O)C=C4)NN3[C@H](O2)c5ccncc5 C13036295
c1ccc(c(c1)N2CCN(CC2)C(=O)c3cc([nH]n3)c4cccs4)F C15679255
C1CCC(CC1)NC(=O)[C@H]2CCCN(C2)C(=O)C3=CC4=CC=N[C@H]4C=C3 C39953242
Cc1ccsc1[C@@H]2c3c(nn(c3N=C(CS2)O)c4ccccn4)C C44892890
CC1=C2C(=N[C@H]1C(=O)Nc3nc4c(s3)CCCC4)CC(CC2=O)(C)C C64042723
Cc1c(c(n(n1)C)C)[C@H](C)Nc2c3c4c(sc3nc(n2)C)CCC4 C64114985
C[C@@H]1CC[C@@H]2[C@@H](C1)CCCN2C(=O)c3ccc4c(c3)NC(=O)CN4C C64318812
c1ccc(c(c1)c2ccc(o2)C(=O)N3CCC4(CC3)CC(=O)NC4)Cl C65531034
C[C@H](c1cc(ccc1F)F)N(C)C(=O)N[C@@H]2CCCc3c2cnn3C C65547748
C[C@H](c1ccc(cc1)N2CCOCC2)NC(=O)N3CCCSCC3 C65698394
c1cc(c(cc1NC(=O)C(=O)N2CCC[C@H]3[C@H]2CCCC3)Cl)C#N C65841555
c1cc([nH]c1)[C@H]2CCCN2C(=O)[C@@H]3CC(=NO3)c4cc(ccc4F)F C66375068
Cc1c(cnn1c2ccccc2Cl)C(=O)N3CCC[C@H]3c4ccc[nH]4 C66375078
Cc1c(c([nH]c1C(=O)N2C[C@@H](OCC2(C)C)c3ccccc3)C)C(=O)C C66512896
Cc1ccc(o1)[C@H](C)NC(=O)C(=O)N2CCCc3c2c(cc(c3)F)C C66982813
Cc1nc(cs1)CNC(=O)N2CCO[C@@H](C2)c3ccc(c(c3)F)F C67061806
c1cc2c(c[nH]c2nc1)C3CCN(CC3)c4ncc(cn4)Br C67369176
c1ccc(cc1)[C@@H]2C[C@@H]2NC(=O)N3CCC(CC3)C(=O)N4CCCC4 C67611612
c1cc(cc(c1)Br)[C@H]2c3cc4c(cc3OC(=C2C#N)N)OCO4 C02502529
Cc1ccc(o1)c2c3c(nc4c2c(c(s4)C(=O)OC)N)CCCC3 C00348372
c1ccc2c(c1)c3c(c(=O)o2)[C@H](C(=C(O3)N)C#N)c4cccc(c4)Cl C00625985
CC1(CC2=C([C@H](C(=C(O2)N)C#N)c3c4ccccc4ccc3OC)C(=O)C1)C C00658918
CC(=O)c1c(c2c(c3c(nc2o1)-c4ccccc4CC3)c5ccco5)N C00159533
CC1(CC2=C([C@@H](C[C@@]3(O2)CC(NC(=O)N3)(C)C)c4cccs4)C(=O)C1)C C04888868
c1ccc2c(c1)c(c[nH]2)/C=C\3/C(=O)NN(C3=O)c4ccc(c(c4)Cl)Cl C00686936
c1ccc2c(c1)cccc2NC(=O)N3CCN(CC3)c4ccc(cc4)O C06277084
c1cc(ccc1C23CC4CC(C2)CC(C4)C3)NC(=O)c5ccc(=O)[nH]n5 C06567008
C[C@H]1C(=O)Nc2cc(ccc2O1)NC(=O)c3cc4c(s3)CCCCC4 C08014431
c1cc2c(cc1C(=O)Nc3nc4ccc(cc4s3)Cl)NC(=O)CS2 C09217184
CC[C@H]1C2=C(CC(CC2=O)(C)C)Nc3ccccc3N1CC(=O)NC C10343851
c1cc2c(cc1C(=O)Nc3ccc4c(c3)OCCCO4)c5c([nH]2)CCCC5 C11723692
Cc1cc2c(c3c(c(=O)o2)CCC3)c(c1C4=NN[C@H](C4)c5ccccc5)O C12388914
c1cc(c(=S)[nH]c1)C(=O)Nc2ccc3c(c2)OC4(O3)CCCCC4 C12748579
CC[C@@H]1CCc2c(c(c3c4c(c(=O)[nH]c(=O)[nH]4)sc3n2)C(F)(F)F)C1 C04973636
Cc1c(n(c2c1c(nc(n2)c3ccccn3)N)[C@H](C)c4ccccc4)C C13835469
CC1(CC2=C([C@@H](c3cc4c(cc3N2)OCO4)c5cccc(c5)O)C(=O)C1)C C18197455
Cc1c2c([nH]n1)NC3=C([C@H]2c4ccc(cc4)Cl)C(=O)C[C@H](C3)c5ccco5 C18197868
Cc1c2c([nH]n1)NC3=C([C@@H]2c4ccc(cc4)Cl)C(=O)C[C@@H](C3)c5ccco5 C18197872
CN1[C@@H]2CC[C@H]1[C@@H]3[C@@H](C(C(=C(C3=C2)C#N)N)(C#N)C#N)c4cccc(c4)Cl C12371973
Cc1cccc2c1nc(c(c2)/C=C/3\C(=O)NC(=[NH+]3)[S-])N4CCCCC4 C01863012
c1ccc2c(c1)nc(s2)NC(=O)c3cc4ccc5cccnc5c4[nH]3 C20575365
c1cc2c(cc1NC(=O)c3cc4c(s3)CCCCCC4)NC(=O)CO2 C26757975
c1ccc2c(c1)c3c(o2)c(=O)[nH]c(n3)CNc4cccc5c4CCCC5 C30289778
c1ccc2cc(c(cc2c1)C(=O)N3CCN(CC3)c4ccccc4O)O C23080095
CN1[C@H]2CC[C@@H]1[C@@H]3[C@@H](C(C(=C(C3=C2)C#N)N)(C#N)C#N)c4ccc(cc4)Cl C05386602
CC1=C2[C@@H](C(=C(O[C@@H]2N=N1)N)C#N)c3cccc(c3)I C38598679
CC1=C2[C@H](C(=C(O[C@H]2N=N1)N)C#N)c3cccc(c3)I C38598682
C[C@@H]1CCc2c(s/c(=N/C(=O)CS[C@@H]3NN=C(S3)C)/[nH]2)C1 C38964503
C[C@@H]1CCc2c(s/c(=N/C(=O)CS[C@H]3NN=C(S3)C)/[nH]2)C1 C38964508
c1ccc(c(c1)NC(=O)N2CCN(CC2)c3ccc(cc3)O)Br C43133694
C1C[C@H](CN(C1)C(=O)NC2CC2)C(=O)NC34CC5CC(C3)CC(C5)C4 C44458633
Cc1cc(ccc1n2c(nnn2)c3cc(ccc3Br)N)Cl C45626302
c1cc2c(cc1Cl)nc([nH]2)N3CCC[C@H](C3)C(=O)NC4CCCC4 C33071410
C[C@@H]1CCc2c(sc3c2c(=O)[nH]c(n3)c4ccc(c(c4)OC)O)C1 C00785610
Cc1ccc(s1)[C@H](C)NC(=O)N2CCN(CC2)c3ccccc3O C54733620
c1cc(c(cc1F)C2=NN[C@@H](C2)c3cc(cc4c3OCOC4)Cl)O C00311789
c1ccc2c(c1)c(ncn2)N/N=C/c3cc(ccc3O)Br C04536738
c1ccc2c(c1)[nH]c(=NC(=O)Cn3ccc4c3cccc4Br)[nH]2 C39980400
c1cc2c(cc1F)/C(=N\Nc3c(cc(c(n3)Cl)Cl)Cl)/C(=N2)O C06686198
C[NH+]1CCc2c(c(c3c4c(c(cc(=O)[nH]4)[O-])sc3n2)c5ccccc5)C1 C26457228
c1ccc2c(c1)c(nc(n2)CSc3nc4cc(ccc4o3)Cl)N C57880580
c1cc(cc(c1)Cl)[C@H]2[C@@H]3C(=NN=C3OC(=C2C#N)N)c4cccs4 C05409187
c1cc(cc(c1)Cl)[C@H]2[C@H]3C(=NN=C3OC(=C2C#N)N)c4cccs4 C05409187
Cc1ccc(c(c1)C)C2=NN=C3[C@@H]2[C@H](C(=C(O3)N)C#N)c4ccccc4F C04115317
CC(C)(C)C1=NN=C2[C@@H]1[C@H](C(=C(O2)N)C#N)c3ccc(s3)Br C04494623
Cc1ccc(c2c1c(c(o2)C(=O)NNC(=O)c3c(ccs3)C)C)C C66556361
CC(C)c1nc2ccc(cc2s1)NC(=O)N3CCc4ccc(cc4C3)O C66980026
c1ccc(cc1)[C@H]2C[C@@H]2NC(=O)N3CCC[C@@H]3c4[nH]c5ccccc5n4 C67613734
CCC1=NN(C(=O)[C@H]1C/C(=C/c2ccc(cc2)Cl)/C(=O)[O-])c3ccc(cc3)C C06655444
CCC[C@H](C(=O)[O-])N1C(=O)/C(=C/c2ccc(o2)c3ccc(cc3)Br)/SC1=S C01802018
CCC[C@@H](C(=O)[O-])N1C(=O)/C(=C\c2ccc(o2)c3ccc(cc3)Br)/SC1=S C12139850
c1ccc(c(c1)C(=O)[O-])n2c(=O)c(c(cn2)Sc3ccc(cc3)Br)Cl C13036517
Cc1cc(cc(c1C)S(=O)(=O)N(CC=C)Cc2ccc(s2)Cl)C(=O)[O-] C13087681
COc1ccc2c(c1Cl)sc(c2Cl)C(=O)N3CCC(CC3)(c4ccccc4)C(=O)[O-] C13185922
CN(Cc1ccc(s1)Cl)C(=O)COc2ccc(cc2C(=O)[O-])I C13236390
c1cc(c2c(c1)sc(c2CSc3nnc4n3cc(cc4Cl)C(F)(F)F)C(=O)[O-])F C13394780
C[C@H](CCC(=O)[O-])[C@H]1CC[C@H]2[C@]1(CC[C@@H]3[C@H]2CC=C4[C@]3(CC[C@@H](C4)OC(=O)C)C)C C14445858
c1cc(ccc1[N-]S(=O)(=O)c2cc(sc2Cl)Cl)I C20627033
c1ccc(cc1)Cc2cc(c(c(c2)Br)[O-])/C=N/c3ccc(cc3)CN4CCOCC4 C16480926
Cc1ccc(c(c1)C(=O)C2=C(C(=O)N([C@H]2c3cccs3)c4nc5ccc(cc5s4)F)[O-])C C34954314
c1ccc(cc1)c2c(c(nc(n2)SCc3ccc(cc3)Br)[O-])C#N C05238214
c1ccc2c(c1)cccc2[C@H]3OC[C@@H]([C@@H](O3)c4cccnc4)C/C=C\CCC(=O)[O-] C36242210
c1ccc2c(c1)cccc2[C@@H]3OC[C@H]([C@@H](O3)c4cccnc4)C/C=C\CCC(=O)[O-] C36242212
c1ccc2cc(ccc2c1)[C@H]3OC[C@H]([C@@H](O3)c4cccnc4)C/C=C\CCC(=O)[O-] C36242248
c1ccc(cc1)CCN2C(=O)/C(=C/c3cn(c4c3cccc4)Cc5ccccc5)/C(=NC2=S)[O-] C09233178
Cc1ccc(cc1C)N2C(=O)/C(=C\c3cc(n(c3C)c4ccc(cc4)Cl)C)/C(=NC2=S)[O-] C36528184
c1cc(n(c1c2c(cc(cc2Br)Br)Br)C3CC3)C(=O)[O-] C36917706
C/C=C(/C)\C(=O)O[C@H]1C(=C)[C@H]2CC[C@@H]3[C@@]1(C2)CC[C@@H]4[C@@]3(CCC[C@]4(C)C(=O)[O-])C C36374885
Cc1cc(c(c(=O)o1)C2=Nc3cc(ccc3S[C@@H](C2)c4ccc(cc4)F)C(F)(F)F)[O-] C08964998
Cc1c(cc2c(n1)nc([n-]2)SCc3ccc(cc3)Br)Br C09308542
Cc1c(c(=O)n(c(c1C(=O)[C@@H]2[C@H](C2(C)C)C=C(Cl)Cl)[O-])C3CCCC3)C#N C38617691
Cc1c(c(=O)n(c(c1C(=O)[C@@H]2[C@@H](C2(C)C)C=C(Cl)Cl)[O-])CCc3ccccc3)C#N C38619932
Cc1c(c(=O)n(c(c1C(=O)[C@H]2[C@@H](C2(C)C)C=C(Cl)Cl)[O-])Cc3ccccc3Cl)C#N C38626009
Cc1c(c(=O)n(c(c1C(=O)[C@H]2[C@H](C2(C)C)C=C(Cl)Cl)[O-])Cc3ccccc3Cl)C#N C38626016
CC1CCC(CC1)C(=O)N(c2c(cc(o2)c3ccc(cc3)Br)C(=O)[O-])C(C)C C39126624
COc1ccccc1N2C(=O)/C(=C\c3cn(c4c3cccc4)Cc5cccc(c5)F)/N=C2[S-] C39556989
c1ccc(c(c1)CSc2nnc(s2)/N=C(/C(=C/c3ccc(cc3)Cl)/C#N)\[O-])Cl C39997258
c1ccc(c(c1)CSc2nnc(s2)/N=C(/C(=C/c3c(cccc3Cl)Cl)/C#N)\[O-])F C39997652
c1cc(ccc1CSc2nnc(s2)/N=C(/C(=C/c3ccc(c(c3)Cl)Cl)/C#N)\[O-])F C39997695
CCOc1ccc(cc1)C(=O)C2=C(C(=O)N([C@H]2c3cccc4c3cccc4)CC=C)[O-] C40026393
CC(C)(C)c1ccc(cc1)[C@H]2C(=C(C(=O)N2CC=C)[O-])C(=O)c3cccc(c3)OC C40029045
CCCCN1[C@@H](C(=C(C1=O)[O-])C(=O)c2c(nc(s2)C)C)c3ccc(cc3)C(C)C C40099218
CCCCN1[C@H](C(=C(C1=O)[O-])C(=O)c2c(nc(s2)C)C)c3ccc(cc3)C(C)C C40099220
CCOC(=O)[C@H]1[C@@H](c2c(nc(s2)[S-])S[C@@H]1C(=O)OCC)c3cccs3 C40475803
CCc1c(nc(s1)/N=C(/C(=C/c2ccccc2)/C#N)\[O-])c3ccc(cc3)Br C41013141
CCCN1c2ccc(c3c2c(ccc3)C1=O)S(=O)(=O)[N-]c4ccc(c(c4)Cl)Cl C41125259
c1ccc(cc1)CS/C=C(/N2[C@H](CC(=N2)c3cccs3)c4ccc(cc4)F)\[O-] C44809898
CC1(CC(=C2[C@@H]([C@@](C(=S)N=C2C1)(CC=C)C#N)c3ccc(cc3)Br)[O-])C C01227882
CC1(CC(=C2[C@H]([C@](C(=S)N=C2C1)(CC=C)C#N)c3ccc(cc3)Br)[O-])C C01227879
c1cc(ccc1N=C2N(C(=O)C[C@H](S2)C(=O)[O-])CCC34CC5CC(C3)CC(C5)C4)Cl C32109895
CCCOc1ccc(cc1)C(=O)n2c(c3cc(ccc3nc2=S)I)[O-] C20595491
CCO/C(=C/1\C(=O)/C(=C/c2cc(n(c2C)C3CCCCC3)C)/S\C1=N/c4ccc(cc4)C)/[O-] C59364798
c1cc(c(cc1Br)Br)S(=O)(=O)[N-]c2cc(cc(c2F)F)F C61122700
Cc1ccc(cc1)[C@@H]2[C@H]3C(=NC(=NC3=O)SCc4ccccc4Cl)N=C5C2=C(CCC5)[O-] C39731469
CCCSC1=NC(=O)[C@H]2[C@@H](C3=C(CC(CC3=NC2=N1)(C)C)[O-])c4cccc(c4Cl)Cl C39766112
CCCSC1=NC(=O)[C@H]2[C@H](C3=C(CC(CC3=NC2=N1)(C)C)[O-])c4cccc(c4Cl)Cl C39766116
Cc1ccc(cc1)CSC2=NC(=O)[C@H]3[C@@H](C4=C(CC(CC4=NC3=N2)(C)C)[O-])c5cccs5 C39766372
CC(C)c1ccc(cc1)[N-]S(=O)(=O)c2ccc(s2)CC(=O)N3CCCCC3 C64919792
c1ccc2c(c1)c(nnc2Cl)N/N=C/c3ccc(c(c3)[N+](=O)[O-])Br C04811471
CCc1ccc(cc1)NC(=O)[C@@H]2CCCN(C2)c3c4c(ncn3)n5c(n4)CCCCC5 C06936189
Cc1ccccc1n2cnnc2SCC(=O)N3c4ccccc4NC(=O)C[C@@H]3C C08133031
CC1(CC2=C([C@H](c3c4nc(nn4cnc3O2)c5ccccc5O)c6ccccc6)C(=O)C1)C C02401764
Cc1c(n(c2c1c3nc(nn3cn2)c4ccc5ccccc5c4O)Cc6cccnc6)C C09305911
c1cc(ccc1n2c(c3c(n2)CSC3)NC(=O)C45CC6CC(C4)CC(C6)C5)[N+](=O)[O-] C09404517
Cc1ccc(cc1C)n2c3c(cn2)c(=O)n(cn3)NC(=O)c4ccc(cc4)C(C)(C)C C10251976
C[C@]12[C@H]([C@H](c3ccccc3O1)n4c(=O)/c(=C/c5ccc(cc5)O)/sc4=N2)C(=O)OC C12438176
Cc1ccc(c2c1cc(c(=O)[nH]2)[C@@H](c3nnnn3C(C)(C)C)N4CCCc5c4cccc5)C C06244761
C[C@H](C(=O)Nc1nc2ccccc2s1)Sc3nc4c(c5ccccc5n4C)nn3 C09668844
c1cc(cc(c1)[N+](=O)[O-])[C@H]2[C@H]3CC=C[C@@H]3c4cc(ccc4N2)S(=O)(=O)N5CCCCC5 C14471722
c1ccc2c(c1)nc3n2[C@@H](N=C4N3CN(CN4)Cc5ccco5)c6ccc(cc6)Cl C20556170
Cc1cc(ccc1NC(=O)[C@@H]2CCCN(C2)c3c4c(ncn3)n5c(n4)CCCCC5)Cl C20556987
COc1cc(c(cc1OC)OC)c2[nH]c(=O)c3c(n2)Oc4ccc(cc4C3)Br C20901841
c1cc2ccc(nc2c(c1)c3cccs3)N4CCN(CC4)c5c6c(nc[nH]6)ncn5 C24894248
c1cc2ccc(nc2c(c1)c3ccsc3)N4CCN(CC4)c5c6c(nc[nH]6)ncn5 C24895425
c1cc(cc(c1)[N+](=O)[O-])/C=C/C(=O)Nc2cc3cc(ccc3oc2=O)Br C27520426
COc1cccc(c1)[C@@H]2C3=C(c4ccccc4O2)Nc5nnnn5[C@@H]3c6ccccc6 C28053324
Cc1ccc2c(c1)C3=C([C@@H](n4c(nnn4)N3)c5ccccc5)[C@@H](O2)c6cccc(c6)OC C28053333
CCOc1ccc(cc1)[C@H]2C3=C(c4ccccc4O2)Nc5nnnn5[C@@H]3c6ccccc6 C28053369
Cc1ccc(cc1)[C@@H]2C3=C(c4ccccc4O[C@H]3c5cccc(c5)OC)Nc6n2nnn6 C28054150
Cc1ccc2c(c1)C3=C([C@@H](n4c(nnn4)N3)c5ccc(cc5)F)[C@@H](O2)c6cccc(c6)OC C28054961
COc1ccccc1[C@H]2C3=C(c4ccccc4O2)Nc5nnnn5[C@H]3c6cccc(c6)F C28056268
COc1cccc(c1)[C@H]2C3=C(c4ccccc4O[C@@H]3c5cccc(c5)F)Nc6n2nnn6 C28056486
COc1cccc(c1)[C@H]2C3=C(c4ccccc4O[C@H]3c5ccccc5F)Nc6n2nnn6 C28056498
Cc1ccc2c(c1)C3=C([C@@H](O2)c4ccc(cc4)F)[C@@H](n5c(nnn5)N3)c6cccc(c6)OC C28056748
Cc1ccc2c(c1)C3=C([C@@H](n4c(nnn4)N3)c5ccccc5F)[C@H](O2)c6ccccc6OC C28057483
COc1ccccc1[C@H]2C3=C(c4ccccc4O[C@H]3c5ccc(cc5)Cl)Nc6n2nnn6 C28057920
COc1ccc(cc1)[C@@H]2C3=C(c4ccccc4O2)Nc5nnnn5[C@H]3c6cccs6 C28060444
CC1(Cc2c(c(nc3c2c4c(s3)c(ncn4)Nc5ccccn5)N6CCCC6)CO1)C C28286067
C[C@@]1(C(=O)N(C(=O)N1)Cc2cc(=O)n3cc(ccc3n2)Cl)c4ccc(cc4)C(C)(C)C C29847287
c1ccc(c(c1)C2=N/C(=C/Nc3cc(ccc3Cl)[N+](=O)[O-])/C(=O)O2)Br C04507708
CC1CCN(CC1)c2c3c(nc(n2)N4CCC(CC4)C)CCN(C3)C(=O)NCC=C C34679140
COC(=O)c1ccc(cc1)[C@@H]2C3=C(c4ccccc4O2)N=C5N=CNN5[C@@H]3c6cccs6 C02542293
CC1=C[C@@H](N=N1)c2nnc3n2N[C@@H](S3)c4cc(nc5c4cccc5)c6cccs6 C38742293
c1ccc(cc1)C2=C[C@@H](N=N2)[C@@H]3N=N[C@@H](N3/N=C/c4c5ccccc5ccc4O)S C39590575
CN(C)c1ccc(cc1)C2=NN3[C@@H](NN=C3S2)[C@H]4C=C(N=N4)c5ccc(cc5)F C39592569
c1cc(c(c(c1Cl)C(=O)OCC(=O)/[NH+]=C/2\C=CC3=NC(=NC3=C2)[O-])Cl)Cl C39699000
Cc1cccc(c1)NC(=O)/C(=C/c2c(nc3c(cccn3c2=O)C)N4CCCCCC4)/C#N C39994161
Cc1cccc(c1)NC(=O)/C(=C/c2c(nc3c(cccn3c2=O)C)N4CCC[C@@H](C4)C)/C#N C39994268
Cc1ccc2cc(c(nc2c1C)N3CCCN(CC3)C(=O)Nc4cccc(c4)C(=O)C)C#N C40011589
c1cn[nH]c1n2ccc3c(c2=O)cc4c(n3)ccn(c4=O)c5cc(cc(c5)Cl)Cl C40399085
c1ccc2c(c1)CCN(C2)c3c(c(ncn3)Nc4ccccc4Br)[N+](=O)[O-] C40647624
Cc1nc2c(ncnc2n1c3ccccc3Cl)Nc4nc(cs4)c5ccncc5 C45202876
COc1ccc(cc1OC)[C@H]2CC3=C([C@@H](n4c5ccccc5nc4N3)c6ccco6)C(=O)C2 C19633733
c1ccc(c(c1)OCc2ccc(cc2)c3nc4c5cn[nH]c5ncn4n3)Br C17092575
Cc1c(nnn1c2nc3c(s2)CCCC3)C(=O)Nc4nc5ccc(cc5s4)Cl C56934131
Cc1coc2c1cc3c(c2)OC(=O)[C@@H]([C@@H]3C)CCC(=O)/N=c\4/[nH]c(c(s4)C(=O)C)C C39277171
c1ccc(cc1)C2=Nc3nc(nn3[C@@H](C2)c4c(cccc4Cl)F)NC(=O)c5ccco5 C64790728
Cc1ccc(cc1F)NC(=O)N2CCN(CC2)c3nc(cc(n3)N4CCCCC4)C C65361803
c1cc(c(cc1Cl)/N=C/c2cc(cc(c2[O-])Br)[N+](=O)[O-])O C03153252
c1ccc2c(c1)C[C@H]3[C@H]2c4cccc(c4N[C@@H]3c5ccccc5[N+](=O)[O-])C(=O)[O-] C04151471
Cc1c(noc1NC(=O)c2c(c(c(c(c2Cl)Cl)Cl)Cl)C(=O)[O-])C C04489125
c1cc2c(cc1C(=O)[O-])[C@@H]3C=CC[C@@H]3[C@@H](N2)c4cc(ccc4Cl)[N+](=O)[O-] C04959423
c1cc2c(cc1C(=O)[O-])[C@H]3C=CC[C@@H]3[C@@H](N2)c4cc(ccc4Cl)[N+](=O)[O-] C04959424
c1ccc2c(c1)cc(c(=O)o2)c3csc(n3)Nc4ccc(cc4)C(=O)[O-] C00784493
c1cc(ccc1[C@H]2[C@@H]3CC=C[C@H]3c4c(ccc(c4N2)Cl)[N+](=O)[O-])C(=O)[O-] C13402427
c1cc(c(cc1NC(=O)[C@H]2[C@H]3C[C@@H]([C@@H]2C(=O)[O-])C=C3)C(F)(F)F)Br C13465966
c1ccc2c(c1)C[C@H]3[C@H]2c4cc(ccc4N[C@H]3c5ccccc5C(=O)[O-])[N+](=O)[O-] C14186261
CN\1C(=O)/C(=C/c2c[nH]c3c2cccc3)/S/C1=N\c4ccccc4C(=O)[O-] C16934159
c1ccc(cc1)[C@H]2CCc3c(sc(c3C#N)NC(=O)[C@@H]4CC=CC[C@@H]4C(=O)[O-])C2 C17087397
CCC[C@H](c1c(c2ccccc2oc1=O)O)c3c(c4ccccc4oc3=O)[O-] C05819733
c1ccc(cc1)c2cc([nH]n2)c3nnc(n3/N=C/c4c(cccc4Cl)F)[S-] C05626426
Cc1cc([nH]n1)c2nnc(n2/N=C/c3c4ccccc4cc5c3cccc5)[S-] C05625906
CCc1cccc2c1[nH]cc2/C=C\3/C(=NC(=O)N(C3=O)c4ccc(c(c4)Cl)C)[O-] C20254886
c1cc(cc(c1)Br)/C=C(/c2[nH]c3cc(ccc3c(=O)n2)C(=O)[O-])\Cl C23425306
Cc1cc(c(cc1S(=O)(=O)N2CCCc3c2c(cc(c3)F)F)C(=O)[O-])O C32595700
Cc1c(c(n2c(n1)c(cn2)C(=O)N[C@@H]3CCCC[C@H]3C)[O-])Cc4ccccc4F C09597702
Cc1ccc(cc1NC(=O)CSc2[n-]c3cc(cnc3n2)Br)Cl C06382631
Cc1ccc(cc1F)NC(=O)CSc2[n-]c3cc(c(nc3n2)C)Br C15884969
C[C@H](C(=O)Nc1ccc(cn1)Br)Sc2nc3c(c(n2)[O-])CCCC3 C18247578
Cc1ccccc1/C=N/n2c(nnc2[S-])c3cc(n[nH]3)c4ccccc4 C06785885
c1ccc(cc1)c2ccc(cc2)/C=N/N3[C@@H](NN=C3[S-])[C@H]4C5=C(CCC5)N=N4 C38966617
c1ccc(cc1)C2=C[C@H]([C@@H]3C(=NC(=S)N=C3[O-])N2)c4ccccc4C(F)(F)F C39141075
Cc1cc(nc(n1)SCC(=O)N[C@@H]2[C@@H]([C@@H]3CCCCCC[C@@H]3S2)C#N)[O-] C39167601
c1ccc(cc1)Cc2cc3c(c4c(n(c3=O)[O-])C(=O)C[C@H](N4)Cc5ccccc5)nc2 C39449106
CC(C)(C)[C@@H]1[N-]C2=C/C(=[NH+]/C(=O)CC3(CCCCCC3)C(=O)[O-])/C=CC2=N1 C39679740
C[C@@]12CC[C@@H](C1(C)C)c3c2nc4ccc(cc4n3)NC(=O)c5ccccc5C(=O)[O-] C39756940
COc1ccccc1N2[C@H](NC(=O)C(=C2[S-])C#N)c3ccc(o3)c4ccccc4 C39887566
c1ccc2c(c1)cc(o2)C(=O)C3=C(C(=O)N[C@H]3c4c(cccc4Cl)Cl)[O-] C40124785
Cc1ccccc1N2C(=C(C(=O)N[C@]23CCC[C@@H](C3)c4ccc(o4)C)C#N)[S-] C40144096
Cc1ccc(cc1C)N2C(=C(C(=O)N[C@]23CCC[C@H](C3)c4ccc(o4)C)C#N)[S-] C40144121
CCc1ccc(cc1)N2C(=C(C(=O)N[C@]23CCC[C@H](C3)c4ccc(o4)C)C#N)[S-] C40144128
Cc1ccc(c(c1)C)N2C(=C(C(=O)N[C@]23CCC[C@@H](C3)c4ccc(o4)C)C#N)[S-] C40144131
Cc1ccc(c(c1)C)N2C(=C(C(=O)N[C@]23CCC[C@H](C3)c4ccc(o4)C)C#N)[S-] C40144135
Cc1ccc(c(c1)N2C(=C(C(=O)N[C@]23CCC[C@H](C3)c4ccc(o4)C)C#N)[S-])C C40144171
c1ccc2c(c1)cccc2n3c(nnc3[S-])c4c5ccccc5c(=O)[nH]n4 C44924286
Cc1ccc2c(c1)sc(n2)NC(=O)c3ccc4c(c3)nc(n(c4=O)CC=C)[S-] C28814235
CC[C@@H](C(=O)/N=c/1\[nH]c2c(s1)CCCC2)Sc3nc(cc(n3)[O-])C C08772780
Cc1c(cnn1c2cccc(c2)Cl)/C(=C(/C#N)\C(=O)NC3CCCCC3)/[O-] C50684668
Cc1ccc2c(c1)nc([nH]2)/C(=C/c3ccc(o3)c4ccc(c(c4)C(=O)[O-])Cl)/C#N C43204630
Cc1c(c2ccccc2[nH]1)/C=C\3/C(=O)N=C(N(C3=O)c4ccc(cc4)C(C)C)[O-] C08767118
Cc1cc(cc(c1)NC(=O)CSc2nc3c(c(cc(n3)C)C)c(n2)[O-])C C18118760
Cc1c(cccc1Cl)n2c3c(c(n2)C)[C@@H](CC(=O)N3)c4ccc(cc4)C(=O)[O-] C13692318
CC[C@H]1CCCCN1C(=O)Nc2ccc(cc2C(=O)[O-])I C62824654
C[C@@]12CC[C@@H]3[C@@H]([C@@H]1CC[C@@H]2O)CC[C@@H]4[C@@]3(Cc5c(nc(c(c5C#N)C#N)[O-])C4)C C09043902
c1ccc(c(c1)/N=c\2/n(c(cs2)c3ccc(cc3[O-])O)/N=C/c4ccccn4)F C12737975
Cc1ccc(o1)[C@@H]2C3=C(CCCC3=NC(=C2C(=O)Nc4ccccc4OC)C)[O-] C06507145
Cc1c(c2ccccc2[nH]1)/C(=C(/C#N)\C(=O)c3csc(n3)c4ccco4)/[O-] C66004660
Cc1c(sc(n1)NC(=O)C[C@@H]2C[C@@H](CC(C2)(C)C)C)c3nnc(n3C)[S-] C66619114
C[C@H]1CCCC[C@]12C(=O)N(C(=O)N2)CC(=O)N(C)C3CCCCC3 C04308957
CC1=C([C@@H](n2c(ncn2)N1)c3ccc(s3)Br)C(=O)OC C01066364
Cc1c(sc2c1c(=O)[nH]c(n2)CSc3nnc4n3cccc4)C C04830453
c1cc(ccc1[C@H]2NS(=O)(=O)N=C3N2CCCCC3)OC(F)F C06848364
c1cc2c(cc1NC(=O)CN3CCSC3=O)OC4(O2)CCCC4 C08393783
c1ccc(c(c1)[C@H]2C3=C(C[C@@H](CC3=O)c4ccco4)Nc5n2ncn5)Cl C09483822
Cc1cc(c2cnn(c2n1)C(C)C)C(=O)Nc3ccc(c(c3)Cl)C#N C10961378
c1ccc2c(c1)c(ncn2)N3CCC[C@@H]3C(=O)Nc4cccc(c4)C#N C11247844
C[C@]12CC[C@H]3C(=O)O[C@@H](C[C@@]3([C@H]1[C@H]4C=C[C@@]2(C(=O)O4)O)C)c5ccoc5 C11612567
c1ccc2c(c1)[nH]c(n2)[C@@H]3CCCN3C(=O)c4ccc5c(c4)nsn5 C12144785
c1ccc(cc1)c2cc3c(nc2)Sc4nc(nn4[C@@H]3O)c5ccncc5 C12117890
Cc1ccc(c(c1)CN2C(=O)[C@]3(CCOc4c3cccc4)NC2=O)OC C12569601
Cc1c(nc2ccccc2n1)N3Cc4c(ccc(c4[C@@H](C3)O)OC)OC C13019501
CC(=O)c1ccc(cc1)NC(=O)N2CCc3c(cc4cnccc4n3)C2 C24881702
Cc1ccc(cc1N2C(=O)[C@H](NC2=S)C)c3nnc4n3CCCCC4 C24952903
Cc1ccc(o1)c2nc(cs2)C(=O)Nc3ccc4c(c3)nc(o4)C C32804865
Cc1c(oc2c1c(nc(n2)C)N3CCC(CC3)C(=O)NC4CCCC4)C C32960116
CC(C)NC(=O)C1CCN(CC1)c2c3c(c4ccccc4o3)ncn2 C33169546
Cn1c(c2c(n1)CCC2)NC(=O)c3cc4c5ccccc5ccc4oc3=O C38510579
CC(C)C1=C[C@@H](N=N1)c2nnc3n2N[C@@H](S3)c4ccccc4F C38742383
c1ccc(c(c1)[C@@H]2Nn3c(nnc3S2)[C@@H]4C5=C(CCC5)N=N4)Cl C38979784
CC(C)(C)CC1=NN=C2[C@H]1CN(CC2)C(=O)[C@H]3c4ccccc4N(N3)C C39478906
Cc1cc(c2c(n1)n3c(n2)CCCCC3)C(=O)N[C@H](C)c4ccco4 C39553824
C[C@@H](C(C)C)NC(=O)c1ccc2c(c1)SC3=NS(=O)(=O)CCN23 C09157747
c1cc(ccc1c2nnc3n2CCCCC3)N[C@@H]4CCS(=O)(=O)C4 C40177487
C1CCCC(CC1)(C#N)NC(=O)CN2C(=O)CC3(C2=O)CCCCC3 C42703424
C[C@H]1CCCN(C1)C(=O)Nc2ccc3c(c2)sc(n3)N4CCOCC4 C43824031
c1ccc2c(c1)nc(o2)C3CCN(CC3)C(=O)NC[C@@H]4CCCO4 C44890979
c1cnc(nc1)N2CCN(CC2)C(=O)c3cc4cc(ccc4[nH]3)Cl C46542742
CC[C@@H]1c2ccsc2CCN1C(=O)Nc3cc4c(nn(c4nc3)C)C C48105367
Cc1cc(=O)[nH]c(n1)Sc2ccc(cc2[N+](=O)[O-])Br C48760077
c1ccc(cc1)N2C[C@@H](CC2=O)c3nc(on3)c4ccc5cc[nH]c5c4 C49060329
C[C@@H]1c2ccsc2CCN1C(=O)Nc3ccc4c(c3)n(c(=O)n4C)C C50063079
CC[C@H]1c2ccsc2CCN1C(=O)NCc3nnc4n3cccc4 C53976705
Cc1nc(on1)C2CCN(CC2)C(=O)N[C@@H](C)c3ccccc3Cl C61795400
c1cc(c(cc1Br)c2nnc3n2N[C@H](S3)[C@H]4C=CN=N4)F C63818009
CC(C)(C)OC(=O)N1CCC2(CC1)c3cc(ccc3NC(=O)O2)F C40448707
Cc1nc(on1)C2CCN(CC2)C(=O)N[C@@H]3CCC(c4c3cccc4)(C)C C64228962
Cn1c2cccc(c2c(n1)[C@@H]3CC(=O)NC4=NN=C([C@H]34)C5CCC5)Cl C65399275
CC(C)(C)c1c2c(n(n1)C)NC(=O)C[C@H]2c3cnc4ccccc4n3 C65452406
Cc1c(c(=O)oc2c1cc(c(c2)O[C@@H](C)c3[nH]nc(n3)C)Cl)C C65530400
Cc1cc(cc(c1)N(C)C(=O)c2cc(nc3c2c(=O)[nH]n3C)C4CC4)C C65861790
Cc1ccc(cc1)[C@@H]2CCCN2C(=O)NC3CCN(CC3)C(=O)OC C66363012
Cn1cc(cn1)NC(=O)[C@H]2C[C@H]3CCCC[C@@H]3N2C(=O)c4ccccc4 C66612237
Cc1cc(cc2c1N(CCC2)C(=O)Cc3c(nc4cc(=O)[nH]n4c3C)C)F C67027343
Cc1ccc(cc1NC(=O)N2CCCN(CC2)C(=O)C(C)(C)C)C#N C67283020
CC(C)(C)C(=O)N1CCCN(CC1)C(=O)Nc2cccc3c2ccn3C C67285257
c1cc(ncc1C#N)N2CCC(CC2)Nc3ccc(c(n3)C#N)Cl C67371651
CCn1cc(cn1)NC(=O)N2CCn3cccc3[C@H]2c4ccccc4 C67542001
CC(C)C(=O)N1CCCN(CC1)C(=O)Nc2cccc(c2)n3cccc3 C67575323
c1cc(c(cc1Cl)Cl)[C@H]2[C@@H]3CC=C[C@@H]3c4c(c(cc(c4[N+](=O)[O-])Cl)[O-])N2 C04539486
c1cc2cccc(c2c(c1)c3c4ccc(cc4oc-5cc(=O)ccc35)O)C(=O)[O-] C05048639
Cc1ccc2c(c1)sc(n2)c3ccc(cc3)NC(=O)[C@H]4CCCC[C@H]4C(=O)[O-] C00675174
c1cc2c3c(ccc(c3c1)[C@H]4[C@H]5[C@@H]6CC[C@@H](C6)[C@@H]5c7cccc(c7N4)C(=O)[O-])CC2 C06079990
c1cc(ccc1[C@H]2[C@H]3CC=C[C@@H]3c4cc(ccc4N2)Br)C(=O)[O-] C06257590
Cc1ccc2c(c1)sc(n2)c3ccc(cc3)NC(=O)[C@H]4CCCC[C@@H]4C(=O)[O-] C06860194
COC(=O)c1ccc(cc1)[C@H]2[C@@H]3CC=C[C@@H]3c4cc(cc(c4N2)Cl)C(=O)[O-] C08205701
C[C@H]1CCc2c(csc2C1)C(=O)Nc3cc(c(cc3Cl)C(=O)[O-])OC C13172114
c1ccc(cc1)c2c3c(sc2C(=O)[O-])[C@@H](CC(=O)N3)c4c(cccc4Cl)F C15082271
c1cc(cc(c1)Br)[C@@H]2[C@H]3[C@H]4CC[C@H](C4)[C@@H]3c5cccc(c5N2)C(=O)[O-] C15224872
CC(C)(C)[C@H]1CCc2c(sc(c2C#N)NC(=O)[C@H]3[C@@H]4C[C@H]([C@@H]3C(=O)[O-])C=C4)C1 C17081573
C[C@@H](C12CC3CC(C1)CC(C3)C2)NS(=O)(=O)c4ccc5c(c4)nc(s5)[O-] C20550558
c1cc(nc2c1c(cc(c2[O-])Cl)Cl)N/N=C/c3cc(cs3)Br C20615636
c1ccc(cc1)[C@@H]2C=C(N=N[C@H]2c3c[nH]c4c3cccc4)C5=C(c6ccccc6C5=O)[O-] C22341150
c1ccc2cc(ccc2c1)/C=C(/c3[nH]c4cc(ccc4c(=O)n3)C(=O)[O-])\Cl C23425397
c1cc(ccc1/N=C\2/NC(=O)/C(=C\c3cc(cc(c3[O-])Cl)Br)/S2)F C16428161
Cc1cc(c(cc1C)c2c/c(=N/S(=O)(=O)c3ccc(s3)Cl)/[nH][n-]2)C C06567075
c1ccc(cc1)C2=C/C(=C/c3c(c([nH]c(=S)n3)[O-])Cc4ccc(cc4)Cl)/C(=O)O2 C16977663
CC(=C)[C@@H]1CC[C@]2([C@H]1[C@@H]3CC[C@@H]4[C@H]([C@@H]3CC2)CC[C@@H]5[C@@H]4CC/C(=N\O)/C5)C(=O)[O-] C34766492
c1cc(ccc1[C@@H]2[C@H]3[C@@H]4CC[C@@H](C4)[C@@H]3c5c(cc(cc5Cl)Cl)N2)C(=O)[O-] C34776584
Cc1ccc(c(c1)[O-])/N=C/c2cc(cc(c2O)I)C C01444778
Cc1ccc(c(c1)O)[N-]S(=O)(=O)c2c(cc(cc2Cl)Br)Cl C35081949
C[C@@H](CCC(=O)[O-])[C@H]1CC[C@@H]2[C@@]1(C=C[C@@H]3[C@@H]2CC[C@@H]4[C@@]3(CC[C@H](C4)O)C)C C35967198
C=CCn\1c(cs/c1=N\N=C\2/C=C(c3c2cccc3)[O-])c4cccc(c4)O C16948806
Cc1ccc2c(c1)sc(n2)c3ccc(cc3)NC(=O)[C@H]4CC(=CC[C@@H]4C(=O)[O-])C C04576739
C[C@H](CCC(=O)[O-])[C@H]1CC[C@@H]2[C@@]1(C=C[C@H]3[C@H]2CC[C@H]4[C@@]3(CC[C@H](C4)O)C)C C33820809
c1ccc2c(c1)ccc3c2Cc4c(nc(nc4O3)c5cc(ccc5O)Br)[O-] C09290426
Cc1ccc(cc1)c2ccc(o2)[C@H]3NC(=O)C(=C(N3c4cc(ccc4C)C)[S-])C#N C39887464
Cc1ccc(cc1)c2ccc(o2)[C@H]3NC(=O)C(=C(N3c4ccc(c(c4)C)C)[S-])C#N C39887708
CC1=C2C=C(C=C[C@H]2N=C1C)[C@@H]3NN=C(N3c4ccc(cc4)Br)[S-] C39964683
CC1=C2C=C(C=C[C@H]2N=C1C)[C@H]3NN=C(N3c4ccc(cc4)Br)[S-] C39964685
C[C@H](CCC(=O)[O-])[C@H]1CC[C@H]2[C@]1(CC[C@@H]3[C@@H]2CC=C4[C@]3(CC[C@H](C4)O)C)C C43736153
c1cc(cc(c1)OC2CSC2)[C@@H]3[C@@H]4CC=C[C@H]4c5cc(cc(c5N3)Cl)C(=O)[O-] C43769691
Cc1c(sc(n1)c2ccccc2)/C(=C(/C#N)\C(=O)NC3CCCCC3)/[O-] C50679732
c1cc(c(cc1Cl)/C=C\C(=C(/C#N)\C(=O)NC2CCCCC2)\[O-])Cl C50680192
Cc1c(c(nc(n1)S[C@H]2CCc3ccccc3NC2=O)[O-])Cc4ccccc4 C20719590
c1ccc(cc1)[C@@H]2CCc3c(c(c4c5c(c(=O)[nH]c(n5)[O-])sc4n3)C(F)(F)F)C2 C12376183
COC(=O)C\1=NC(=S)N[C@@H](/C1=C(/c2ccccc2)\[O-])c3ccccc3Cl C56045881
Cc1ccc(cc1)/C(=C\2/[C@@H](NC(=S)N=C2C(=O)OC)c3ccccc3F)/[O-] C56049972
c1ccc2c(c1)cc3ccccc3c2/C=N/c4cccc5c4c(=O)[nH]nc5[O-] C05484137
c1ccc2c(c1)c3=C(N/C(=C/4\C=CC(=NC4=O)c5cccs5)/N=c3s2)[O-] C63580089
C[C@]12CC[C@H](C[C@@H]1CC[C@H]3[C@@H]2CC[C@]([C@@H]3CC4=Nc5ccccc5C4=O)(C)C(=O)[O-])O C20421374
CCOc1cc(ccc1O)[C@@H]2C3=C(CC(CC3=NC4=C2C(=O)c5c4cccc5)(C)C)[O-] C13176146
CC1(CC(=C2[C@H](C3=C(c4ccccc4C3=O)N=C2C1)c5ccc(cc5)O)[O-])C C17437235
Cc1ccc(cc1)[C@H]2C3=C(CCCC3=NC(=C2C(=O)Nc4cc(ccn4)C)C)[O-] C01185912
c1ccc(cc1)c2c3c(sc2C(=O)[O-])[C@@H](CC(=O)N3)c4cccc(c4)Br C64795365
Cc1ccc(cc1)c2c3c(sc2C(=O)[O-])[C@H](CC(=O)N3)c4ccc(cc4)C C64795887
c1c(cc(c(c1c2[nH]c(=O)c3c4c(sc3n2)CCCC4)[O-])Cl)Br C09235917
Cc1c(c2ccccc2[nH]1)/C(=C(/C#N)\C(=O)c3c(c4ccccc4n3C)Cl)/[O-] C66004475
Cc1c(c2ccccc2[nH]1)/C(=C(/C#N)\C(=O)c3c(ccs3)Br)/[O-] C66504547
Cc1ccc(cc1C)n2c3cc(ccc3cc-4c(=O)[nH]c(=O)nc24)Cl C02240296
CC(C)c1c2c(c3c4c(c5n[nH]c(=S)n5cn4)sc3n1)CCCC2 C01288543
Cc1cc(c2c(c1)/C(=N/NC(=O)[C@@H]3COc4ccccc4O3)/CCC2)C C05785932
c1ccc(c(c1)N2CCN(CC2)c3c4c5c(sc4ncn3)CCC5)O C03319254
c1ccc2c(c1)c(c[nH]2)C(=O)N3CCN(CC3)c4c5ccccc5sn4 C09051305
Cn1cc(c2c1cccc2)/C=C\3/C(=O)N(C(=N3)O)c4cccc(c4)Cl C09087620
Cc1ccc(c(c1)NC(=O)[C@@H]2CCCN2c3c4ccccc4ncn3)C C11246729
Cc1cc(nc2c1N(C(=O)CS2)CC(=O)N[C@@H]3CCCC[C@@H]3C)C C06802810
Cc1ccc(cc1C)NC(=O)N2CCn3cccc3[C@H]2c4ccncc4 C04329918
Cc1ccc(c2c1N[C@H]([C@@H]3[C@@H]2C=CC3)c4ccc(cc4)N(C)C)[N+](=O)[O-] C13643566
Cc1cc(cc(c1)NS(=O)(=O)c2cc3c(cc2C)N(CCO3)C)C C15677378
c1cc(ccc1C2(CCCC2)C(=O)Nc3nnc4n3CCS4)Cl C17155709
CC(C)C[C@@](C)(C#C[C@@H]1c2c(cc3c(c2OC)OCO3)CCN1C)O C20113501
Cc1ccc2cc(c(nc2c1C)N3CCCN(CC3)C(=S)NC)C#N C20151196
Cc1cc(cc2c1N[C@H]([C@H]3[C@H]2C=CC3)c4ccc(cc4)N(C)C)[N+](=O)[O-] C20686104
c1cc(cc(c1)NC(=O)[C@H]2C[C@H]3CC[C@@H]2C3)c4nnc5n4CCCCC5 C21530789
Cc1ccc(cc1)c2cs/c(=N\C(=O)[C@H](C)N3CCO[C@@H](C3)C)/[nH]2 C22227409
Cc1ccccc1c2c3c([nH]n2)CCN(C3)c4c5c(ccs5)ncn4 C23580579
CC1=C(C(C(=C(N1)C)C#N)c2cc3c(cc2Br)OCO3)C#N C00636843
Cc1c2cccc(c2oc1C(=O)N3CCN(CC3)c4ccccc4O)F C26527221
c1ccc(cc1)/C=C/C(=O)Nn2cnc3c(c2=O)c4c(s3)CCCC4 C27384006
c1ccc2c(c1)c(c[nH]2)C3=CCN(CC3)C(=O)Cc4cn5ccccc5n4 C32461693
CC(C)C(=O)Nc1cccc(c1)N2CCCn3c4ccccc4nc3C2 C36354014
c1ccc2c(c1)OC[P@@](=O)(O2)Nc3nc4ccc(cc4s3)Cl C02210686
Cc1ccc2c(c1)cc([nH]2)C(=O)N3CCN(CC3)c4ccccc4OC C04702664
C1[C@@H]2C=C[C@H]1[C@@H]3[C@H]2C(=O)N(C3=O)CC(=O)NC45CC6CC(C4)CC(C6)C5 C06312811
CN1c2c(cc(cc2Cl)O)CC(=Nc3c1ncnc3Cl)SC C39479746
c1ccc(cc1)CNC(=O)N2CCC3=NN=C([C@H]3C2)c4ccccc4F C39500175
c1cc(ccc1c2c(c[nH]n2)/C=C\3/C(=O)N=C(S3)N4CCCCC4)F C40024486
c1ccc(c(c1)N2CCN(CC2)C(=O)c3c(ccc(n3)Cl)Cl)O C40160543
C[C@@H]1C(=O)N(c2ccc(cc2O1)NC(=O)C34CC5CC(C3)CC(C5)C4)C C41306201
c1ccc2c(c1)nc(s2)[C@@H]3CCCCN3C(=O)c4cccc5c4cn[nH]5 C42023943
Cc1ccccc1[C@H]2C3=C(CC(CC3=O)(C)C)Nc4n2nc(n4)SC C04436303
Cc1cccc(c1)[C@H]2C3=C(C[C@H](CC3=O)c4ccccc4)Nc5n2ncn5 C05246715
Cc1nc2n(n1)[C@H](C3=C(N2)C[C@@H](CC3=O)c4ccccc4)c5ccccc5 C05347530
C[C@@H]1c2ccsc2CCN1C(=O)Nc3ccc(cc3)c4csnn4 C56787085
Cc1c(c(n(n1)C)C)[C@@H](C)C(=O)Nc2ccc3c4ccccc4oc3c2 C58356848
c1ccc(c(c1)Cn\2ccs/c2=N\C(=O)c3ccc[nH]c3=O)Cl C31084930
c1ccc2c(c1)O[C@@H](CS2)C(=O)Nc3ccc4c(c3)nc(o4)C5CC5 C60272807
c1c(cc(c2c1OCO2)Cl)C(=O)Nc3c(c4c(s3)CCC4)C#N C60526419
Cc1ccn2cc(nc2c1)C(=O)Nc3c(c4c(s3)C[C@H](CC4)C)C#N C60949471
C/C=C\1/CN2CC[C@@]34[C@@H]2C[C@@H]1C(=C3Nc5c4cccc5OC)C(=O)OC C61997602
CSc1ccc(cc1)/C=C/c2nc-3n(n2)CC(=Nc4c3cccc4)O C13730411
Cc1cc(on1)[C@@H]2CCCN2C(=O)Nc3ccccc3Br C47321089
Cc1cc(cc(c1)NC(=O)c2c(sc3c2ncn(c3=O)C(C)C)C)C C65297405
Cc1cc(ccc1NC(=O)N2CCC[C@@H](C2)C)C(=O)N3CCCC[C@H]3C C66966221
Cc1cc(ccc1NC(=O)N2CCCCCC2)C(=O)N3CCCC[C@H]3C C66966361
c1cc(ccc1CNC(=O)N2CCO[C@@H](C2)c3ccc(c(c3)F)F)C#N C67060335
CC(C)NC(=O)N1CCN(CC1)C(=O)[C@@H]2C[C@H]2c3ccccc3Cl C67302815
Cc1c(nnc(c1C#N)N2CCC(CC2)[C@H](c3ccc(cc3)Cl)O)C C67373799
c1cc(ccc1c2csc(n2)NC(=O)CSC(=S)N3CCOCC3)C4CCCCC4 C00667921
c1ccc(cc1)CC2CCN(CC2)C(=O)c3ccccc3NS(=O)(=O)c4ccc(s4)Cl C03218078
CCOc1cc(ccc1OCc2cccc(c2)Cl)/C=C\3/C(=O)N(C(=S)N3)C4CCCCC4 C03667759
CC(C)c1c2c(c3c4c(c(ncn4)SCC(=O)NCCc5ccccc5)sc3n1)CCC2 C09461468
C[C@@H]1CCc2c(sc3c2c(=O)n(c(n3)S[C@@H](c4ccccc4)C(=O)NC5CC5)CC=C)C1 C09588645
COc1ccccc1[C@@H]2CCCN2C(=O)CC[C@]3(CCC(=O)N3)Cc4ccc5ccccc5c4 C11786300
CC(C)(C)C(=O)/C=c\1/n(c(=O)/c(=C/c2cccs2)/s1)CC(=O)NC34CC5CC(C3)CC(C5)C4 C12566041
C[C@@H](CCc1ccccc1)NC(=O)C2CCN(CC2)S(=O)(=O)c3c(cccc3Cl)Cl C12781384
C[C@@H](C(=O)N1CCC[C@@H]1c2ccccc2)SCc3[nH]c(=O)c4c(csc4n3)c5ccccc5 C12845100
Cc1cc(c2c(c1)cc(c(=O)[nH]2)CN(C3CCCC3)S(=O)(=O)c4cccc(c4)C(F)(F)F)C C06300291
Cc1ccc(cc1)CN([C@@H](c2ccc(cc2)F)C(=O)NC3CCCCC3)C(=O)c4ccccn4 C13502295
C[C@@H](c1ccc(c(c1)Cl)Cl)NC(=O)C2CCN(CC2)S(=O)(=O)/C=C/c3ccccc3 C14251225
CCCCOc1ccc(cc1Br)C(=O)Nc2ccc(cc2)C(=O)N3CCCCC3 C14566920
CC(=O)N(c1ccccc1F)c2nc(cs2)/C=C/C(=O)NCCC34CC5CC(C3)CC(C5)C4 C14722979
CC[C@@H](COC)NC(=O)c1c(=O)cc(n-2c1C[C@@H](Sc3c2ccc(c3)Cl)c4ccsc4)C C14976115
COc1ccc(cc1/C=C/C(=O)Nc2cc(ccc2N3CCOCC3)C(F)(F)F)Br C16226468
c1ccc(cc1)[C@@H]2C[C@@H]2C(=O)NCC3CCN(CC3)c4nc(ns4)Cc5ccc(cc5)Cl C16511507
CCc1cccc(c1NC(=O)CSc2nnc(n2C)c3csc4c3CC[C@@H](C4)C)CC C20213423
Cc1cccc(c1)CN2c3cc(ccc3S/C(=C\c4ccccc4)/C2=O)C(=O)NCc5cccnc5 C20737713
C[C@@H]1CCc2c(sc3c2c(=O)n(c(n3)SCC(=O)NCC(F)(F)F)c4ccccc4)C1 C20819953
CC(C)(C)c1nnc(n1CC=C)SCC(=O)Nc2ccc(cc2)I C20838974
C[C@@H](C(=O)Nc1ccccc1OC(F)F)Sc2nccn2c3ccc(cc3)Br C21623305
Cc1cc(cc(c1CCNC(=O)C2CCN(CC2)S(=O)(=O)c3ccccc3)C)C(C)(C)C C21799697
CC(C)(CNC(=O)C1CCN(CC1)S(=O)(=O)c2ccccc2C(F)(F)F)c3ccccc3 C32471465
CC(=O)Nc1c(c2ccc(c(c2s1)OCc3c(cccc3Cl)F)Br)C(=O)OC C33113679
c1ccc(cc1)C(c2ccccc2)N3CCN(CC3)C(=S)NC(=O)c4ccc(o4)Br C14009577
C[C@@H](CC(=O)Nc1cccc(c1)[C@@H]2C[C@@H]3CN(CC[C@@H]3O2)C(=O)C4CCCC4)CC(C)(C)C C33828029
CC(C)(C)c1ccc(cc1)[C@H]2[C@H](CON2C)S(=O)(=O)NCc3cccc(c3)C(F)(F)F C34739017
C/C(=C\c1ccccc1)/CN(CCN2CCOCC2)C(=O)Nc3ccccc3Br C34935087
C[C@@]12CC[C@@H]3[C@@H]([C@@H]1CC[C@@]2(C(=O)COC(=O)Cc4cccs4)O)CCC5=CC(=O)C=C[C@@]35C C35396470
C[C@@]12CC[C@H]3[C@@H]([C@@H]1CC[C@@]2(C(=O)COC(=O)Cc4cccs4)O)CCC5=CC(=O)C=C[C@@]35C C35396472
Cc1ccc(c(c1)C)[C@H](C(=O)NC(C)(C)C)N(Cc2ccc(o2)C)C(=O)c3cccc(c3)Cl C36596000
Cc1ccccc1[C@H](C(=O)NC2CCCCC2)N(Cc3ccc(o3)C)C(=O)c4ccc(cc4)F C36602778
Cc1cccc(c1NC(=O)CN2CCc3cc(c(cc3[C@H]2c4cccs4)OC)OC)C(C)C C12988936
Cc1ccc(c(c1)C)Sc2c(cccn2)C(=O)NC[C@@H](c3ccc(cc3)F)N4CCOCC4 C23079177
CCc1cc(c(s1)NC(=O)c2ccco2)[C@H](c3ccc(cc3)Br)N4CCOCC4 C38546057
CCc1cc(c(s1)NC(=O)c2ccco2)[C@H](c3cccc(c3)Br)N4CCOCC4 C38546063
Cc1ccc(cc1)S(=O)(=O)N2CCCC[C@H]2CCNC(=O)C3(CCCC3)c4cccs4 C38555296
c1ccc(cc1)C(=O)CSc2nnc(s2)NC(=O)[C@@H]3[C@@H](c4ccc(cc4S3)Cl)Cl C38959411
Cc1ccc(cc1)/C=C\2/C(=O)N(C(=S)S2)CCCC(=O)Nc3nc4ccc(cc4s3)C C39874909
c1cc(c(cc1Cl)Cl)CSc2nc(cs2)CC(=O)Nc3c4c(no3)CSC4 C44200841
c1cc(cc(c1)Br)c2nc(cs2)CC(=O)NCC3(CCCCC3)N4CCOCC4 C46873014
CCCCn1c(=O)c2c(ccs2)nc1SCC(=O)Nc3ccc(c(c3)C)Br C57426441
Cc1ccc(cc1)[C@H](c2ccccc2)OC[C@@H](CN3c4cccc5c4c(ccc5)S3(=O)=O)O C24085319
CC(C)N(Cc1ccc(s1)c2ccccc2F)C(=O)Nc3ccccc3CN4CCOCC4 C58313225
Cc1nc(no1)CSc2ccccc2C(=O)NCC(C)(C)c3ccc(cc3)Br C58968740
CCOCc1ccc(cc1)CNC(=O)[C@H]2C[C@H]3CCCC[C@@H]3N2C(=O)c4cccc(c4)Cl C59040803
CCCN([C@H](C)c1ccccc1Br)C(=O)c2ccc(s2)NC(=O)c3ccco3 C59120347
Cc1c(n(c(c1C#N)NC(=O)[C@@H](C)Oc2ccc(cc2Br)F)Cc3cccs3)C C62620979
Cc1ccc(cc1)c2nc(c(s2)C(=O)N3CCC(CC3)CC(=O)NCc4cccc(c4)F)C C65006443
Cc1ccc(cc1)[C@@H]2[C@H]3C(=Nc4ccccc4N2C(=O)CCC(=O)[O-])C[C@@H](CC3=O)c5ccccc5 C01239253
CCOc1c(cc(cc1Br)/C=C\2/C(=O)N(C(=S)S2)c3cccc(c3)C(=O)[O-])OC C09540249
c1ccc(cc1)CCN\2C(=O)C[C@H](S/C2=N\c3ccc(cc3)OC(F)(F)Cl)C(=O)[O-] C12376324
c1cc(oc1)Cn2c(=O)c3ccc(cc3nc2SCc4ccc(cc4)Br)C(=O)[O-] C13050614
c1cc(cc(c1)C(=O)[O-])CSc2nc3ccc(cc3c(=O)n2Cc4ccco4)Br C13061888
c1ccc(cc1)CN(c2nc3c(s2)CCCC3)S(=O)(=O)c4ccc(cc4)/C=C/C(=O)[O-] C13246543
CCc1ccc(cc1)c2c(cn(n2)c3ccccc3C)/C=C\4/C(=O)N(C(=S)S4)CCC(=O)[O-] C13264733
c1ccc(cc1)c2c(sc(n2)/C=C/c3ccc(cc3)OCc4cn5ccccc5n4)C(=O)[O-] C13299803
c1ccc(cc1)c2ccc(cc2)c3c(cn(n3)c4ccccc4)/C=C/5\C(=O)N(C(=S)S5)CC(=O)[O-] C13343711
Cc1ccc(cc1)C(=O)C2=C(C(=O)N([C@@H]2c3cccc(c3)OC)c4nc5ccc(cc5s4)F)[O-] C09065143
Cc1c(sc(n1)N2[C@H](C(=C(C2=O)[O-])C(=O)c3ccc(c(c3)Cl)OC)c4cccc(c4)Cl)C C09068185
CCOc1cc(cc(c1OC)Br)/C=C/2\C(=NC(=S)N(C2=O)c3cccc(c3)Cl)[O-] C22034072
CCOC(=O)c1c(oc2c1cc(cc2)[N-]S(=O)(=O)c3cc(c(cc3Cl)Cl)Cl)C C28463645
CC[C@@H](C)c1ccc(cc1)N2C(=O)/C(=C/c3cccn3Cc4ccccc4Cl)/C(=NC2=O)[O-] C17113113
CC1=C([C@@H](/C(=C(\[O-])/OCCC#N)/C(=N1)CSc2ccccc2)c3ccccc3C(F)(F)F)C#N C34802454
COc1cccc(c1)[C@H]2C(=C(C(=O)N2c3nc4ccc(cc4s3)Cl)[O-])C(=O)/C=C/c5ccccc5 C35421448
Cc1cccn2c1nc(c2C)C(=O)C3=C(C(=O)N([C@H]3c4ccccc4F)CCc5ccccc5)[O-] C35484854
CC(C)(C)c1c2c(n(n1)c3ccccc3Cl)N(C(=O)CS[C@@H]2c4ccccc4F)CC(=O)[O-] C35592439
Cc1ccc(c(c1)C)n2c3c(c(n2)C(C)(C)C)[C@@H](SCC(=O)N3CC(=O)[O-])c4cccc(c4)F C35848512
c1ccc(cc1)C2=C(OCCS2)/C(=N/c3nnc(s3)SCC(=O)c4ccccc4)/[O-] C36584444
CCOc1ccc(cc1)C(=O)C2=C(C(=O)N([C@@H]2c3ccc(c(c3)Cl)Cl)C[C@H]4CCCO4)[O-] C38241562
c1ccc(cc1)S(=O)(=O)N2CCCc3c2ccc(c3)[N-]S(=O)(=O)c4c(cccc4F)F C38694612
CC(C)CN1c2cc(ccc2OCC(C1=O)(C)C)[N-]S(=O)(=O)c3cc(ccc3Cl)Cl C38708164
COc1ccc(cc1)[C@@H]2[C@H]([C@@H](SC3=NC(=O)S[C@@H]23)C(=O)[O-])C(=O)c4cccc5c4CCCC5 C38821617
Cc1c(c(nc(n1)S[C@H](C)c2ccccc2)[O-])CC(=O)N3CCN(CC3)c4ccccc4Cl C38898882
CCCCOc1ccc(cc1)N2C(=O)[C@H]3[C@@H](C2=O)C4(c5ccccc5C3c6c4cccc6)C(=O)[O-] C39324184
CCc1cccc2c1n(cc2/C=C\3/C(=O)N(C(=N3)[S-])c4ccccc4)CC(=O)N(CC)CC C39556286
C[C@H]1C(=Cc2ccccc2O1)/C=C(\C#N)/C(=N/c3nnc(s3)SCc4ccc(cc4)Cl)/[O-] C39997463
CCCCN1[C@H](C(=C(C1=O)[O-])C(=O)c2ccc(cc2C)OCC=C)c3cccc(c3)Br C40083348
CCCCN1[C@@H](C(=C(C1=O)[O-])C(=O)c2ccc(cc2C)OCC=C)c3ccccc3Br C40083469
CCCCN1[C@@H](C(=C(C1=O)[O-])C(=O)c2ccc(c(c2)C)OCC=C)c3ccc(cc3)Br C40092339
CCCCN1[C@H](C(=C(C1=O)[O-])C(=O)c2cc3cccc(c3o2)OC)c4c(cccc4Cl)Cl C40098458
c1ccc(cc1)[C@H](C(=O)[O-])N2C(=O)/C(=C/c3ccc(o3)c4cccc(c4Cl)Cl)/SC2=S C40567449
CSCC[C@@H](C(=O)[O-])N1C(=O)/C(=C/c2ccc(o2)c3cc(cc(c3)Cl)Cl)/SC1=S C40567534
c1ccc(cc1)[C@@H](C(=O)[O-])N2C(=O)/C(=C/c3ccc(o3)c4nc5ccccc5s4)/SC2=S C40567623
CC(C)(C)c1ccc(cc1)S(=O)(=O)[N-]c2cc(c(cc2F)F)c3nnc4n3CCCCC4 C46570497
Cc1ccc(cc1)COc2ccc(cc2Br)/C=C/3\C(=NC(=O)N(C3=O)c4ccc(cc4)F)[O-] C59135137
Cc1cccc(c1)COc2ccc(cc2CC=C)/C=C/3\C(=NC(=O)N(C3=O)c4ccc(cc4)F)[O-] C59135527
CCOc1cc(ccc1OCc2ccccc2)/C=C/3\C(=NC(=S)N(C3=O)c4ccccc4F)[O-] C59135811
COc1cc(cc(c1OCc2ccccc2)Cl)/C=C/3\C(=NC(=S)N(C3=O)c4ccccc4F)[O-] C59136105
CCN1C(=O)/C(=C/c2cn(c3c2cccc3)CCCOc4ccccc4Cl)/C(=NC1=S)[O-] C59182329
c1ccc(c(c1)/C=C/2\C(=NC(=O)N(C2=O)c3ccc(cc3)Br)[O-])OCc4cccc(c4)F C59198277
CCO/C(=C/1\C(=O)/C(=C/c2ccc(c(c2)OC)OC)/S\C1=N/c3ccc(cc3)Br)/[O-] C59437119
CC1(CC(=C2[C@H]([C@@H]3C(=NC(=NC3=O)SC)N=C2C1)c4ccc(cc4)OCc5ccccc5)[O-])C C39729791
CC1(CC(=C2[C@@H]([C@H]3C(=NC(=NC3=O)SC)N=C2C1)c4ccc(cc4)OCc5ccccc5)[O-])C C39729794
CCOc1ccc(cc1)[C@@H]2[C@@H]3C(=NC(=NC3=O)SCc4ccccc4F)N=C5C2=C(CCC5)[O-] C39731359
Cc1ccc(cc1)CSC2=NC(=O)[C@H]3[C@@H](C4=C(CCCC4=NC3=N2)[O-])c5ccccc5C(F)(F)F C63786234
CCO/C(=C\1/[C@H](C2=C(C[C@H](CC2=O)c3ccc(c(c3)OC)OC)N=C1C)c4ccccc4Cl)/[O-] C00863542
CC[C@H](C)c1ccc(cc1)N2C(=O)/C(=C/c3cccn3Cc4ccccc4Cl)/C(=O)N=C2[O-] C17113115
Cc1c(sc(n1)c2cc(sc2)S(=O)(=O)[N-]c3cccc(c3)Cl)C(=O)N4CCCCC4 C65117067
c1ccc2c(c1)nc(s2)c3ccc(o3)/C=C/4\C(=O)N(C(=S)S4)c5ccc(cc5)C(=O)[O-] C13058443
c1cc(cc(c1)C(=O)[O-])CSc2nc3c(c4c(s3)CCC4)c(=O)n2c5ccc(cc5)Cl C13061480
c1ccc(cc1)C2(CCN(CC2)S(=O)(=O)c3ccc(cc3)C45CC6CC(C4)CC(C6)C5)C(=O)[O-] C13359875
c1ccc(cc1)n2c(nnc2SCc3c4c(cccc4sc3C(=O)[O-])F)Cc5cccs5 C13404277
Cc1ccc(c(c1)C)n2c(=O)c3c4c(sc3nc2SCc5c(cco5)C(=O)[O-])CCCC4 C13412205
Cc1ccc(cc1)n2c(=O)c3c4c(sc3nc2SCc5c6ccccc6oc5C(=O)[O-])CCC4 C13415117
CN\1C(=O)/C(=C/c2cc(c(c(c2)Cl)OCC#C)Cl)/S/C1=N\c3ccc(cc3)C(=O)[O-] C17167347
CCOc1c(cc(cc1Br)/C=C(/c2nc3ccccc3s2)\SCC(=O)[O-])OC C19309563
c1cc(ccc1CN2CCN(CC2)/N=C/c3cc(cc(c3[O-])Br)Br)Cl C19862284
Cc1ccc2c(c1)sc(n2)N3[C@@H](C(=C(C3=O)[O-])C(=O)c4ccco4)c5cccc(c5)Br C09073664
c1cc2c(cc1/N=C/c3cc(cc(c3[O-])Cl)Cl)sc(n2)SCC(=O)N4CCOCC4 C20076167
Cc1ccc(cc1)C(=O)C2=C(C(=O)N([C@H]2c3ccccc3OC)c4nc5ccc(cc5s4)C)[O-] C08837635
Cc1ccc(o1)C(=O)C2=C(C(=O)N([C@H]2c3ccc(cc3)Cl)c4nc5c(cc(cc5s4)C)C)[O-] C09235486
Cc1ccc(cc1)C(=O)C2=C(C(=O)N([C@H]2c3cccc(c3)OC)c4nc5ccc(cc5s4)C)[O-] C08818000
Cc1ccc2c(c1)sc(n2)N3[C@@H](C(=C(C3=O)[O-])C(=O)c4ccc(c(c4)C)OC)c5ccccc5F C09350318
Cc1ccc2c(c1)sc(n2)N3[C@H](C(=C(C3=O)[O-])C(=O)c4ccc(c(c4)C)OC)c5ccccc5F C09350319
Cc1ccc(cc1)[C@H]2C(=C(C(=O)N2c3nc4c(cc(cc4s3)C)C)[O-])C(=O)c5cccc(c5)OC C13550607
Cc1cccc(c1)N2CCN(CC2)C(=O)c3cc4ccccc4cc3[N-]S(=O)(=O)c5cccs5 C22507483
Cc1c(cccc1[N-]S(=O)(=O)c2c(cccc2Cl)Cl)C(=O)N3CCc4c(ccs4)C3 C24434643
c1ccc(cc1)C(c2ccccc2)c3ccc(=O)n(c3)C[C@H]4CCc5c(cccc5OCC(=O)[O-])C4 C26669970
Cc1ccc2c(c1)sc(n2)N3[C@H](C(=C(C3=O)[O-])C(=O)c4cccc(c4)OC)c5cccc(c5)Cl C33727408
Cc1cc(c2c(c1)sc(n2)N3[C@H](C(=C(C3=O)[O-])C(=O)c4ccc(c(c4)C)OC)c5cccs5)C C01450703
C[C@H]1CCCCN1/C(=C/C2=CSC3=NC(=C([C@@H](N23)c4ccccc4Cl)C(=O)OC)C)/[O-] C34923425
Cc1ccc(c(c1)C(=O)C2=C(C(=O)N([C@@H]2c3ccccc3F)c4nc5ccc(cc5s4)C)[O-])C C34955143
Cc1ccc(c(c1)C(=O)C2=C(C(=O)N([C@H]2c3ccco3)c4nc5c(cc(cc5s4)C)C)[O-])C C34955401
CCc1ccc(cc1)[C@H]2C(=C(C(=O)N2c3nc4c(cc(cc4s3)C)C)[O-])C(=O)c5ccco5 C35263452
CCc1ccc(cc1)[C@H]2C(=C(C(=O)N2c3nc4ccc(cc4s3)Cl)[O-])C(=O)c5ccco5 C35520121
c1cc(cnc1)[C@H]2C(=C(C(=O)N2c3nc4ccc(cc4s3)Cl)[O-])C(=O)c5ccc(cc5)Cl C35520412
CC1=C([C@H](N2C(=CSC2=N1)/C=C(/N3CCCC3)\[O-])c4ccc(cc4)F)C(=O)N(C)C(C)C C36053733
Cc1cc(c(c(=O)o1)C2=Nc3cc(ccc3S[C@@H](C2)c4ccc(c(c4)OC)OC)C(F)(F)F)[O-] C08964941
c1ccc2c(c1)c(cn2Cc3ccc(cc3Cl)Cl)/C=C/4\C(=O)N(C(=N4)[S-])C[C@H]5CCCO5 C39556973
Cc1ccc(cc1S(=O)(=O)Oc2ccc3c(c2)CC[C@H]4[C@@H]3CC[C@@]5([C@@H]4CCC5=O)C)C(=O)[O-] C39645851
C[C@]12CC[C@@H]3c4ccc(cc4CC[C@@H]3[C@@H]1CCC2=O)OS(=O)(=O)c5ccc(cc5)/C=C/C(=O)[O-] C39702343
Cc1c(sc(n1)N2[C@@H](C(=C(C2=O)[O-])C(=O)c3cc4ccccc4o3)c5ccc(cc5)C(C)(C)C)C C39848447
Cc1c(sc(n1)N2[C@H](C(=C(C2=O)[O-])C(=O)c3cc4ccccc4o3)c5ccc(cc5)C(C)(C)C)C C39848448
Cc1cc(ccc1OCC(C)C)C(=O)C2=C(C(=O)N([C@@H]2c3cccc(c3)Br)CC=C)[O-] C40027732
C=CCN1[C@@H](C(=C(C1=O)[O-])C(=O)c2cccc(c2)OCc3ccccc3)c4cccc5c4cccc5 C40030058
Cc1cccc(c1C)N2CCN(CC2)C(=O)c3ccc(cc3Cl)[N-]S(=O)(=O)c4ccccc4 C44904382
CCc1ccc(cc1)N2C(=O)/C(=C/c3cn(c4c3cccc4)Cc5ccccc5C#N)/C(=NC2=S)[O-] C00858040
CCc1ccc(cc1)N2C(=O)/C(=C/c3cccn3Cc4ccc(c(c4)Cl)Cl)/C(=NC2=O)[O-] C02259973
CCO/C(=C/1\C(=O)/C(=C/c2ccc(c(c2)Br)N(C)C)/S\C1=N/c3ccc(cc3)C)/[O-] C59105296
CCOc1c(cc(cc1Br)/C=C/2\C(=NC(=S)N(C2=O)c3ccccc3F)[O-])Cl C59136038
Cc1cccc(c1)Cn2cc(c3c2cccc3)/C=C\4/C(=NC(=O)N(C4=O)c5ccc(cc5)C(C)(C)C)[O-] C33927810
CCO/C(=C/1\C(=O)/C(=C/c2ccc(s2)Br)/S\C1=N/c3ccc(cc3)Cl)/[O-] C59437168
Cc1ccc(cc1)CSC2=NC(=O)[C@H]3[C@@H](C4=C(CCCC4=NC3=N2)[O-])c5ccc(cc5)C#N C39765125
Cc1ccc(cc1)CSC2=NC(=O)[C@@H]3[C@@H](C4=C(CC(CC4=NC3=N2)(C)C)[O-])c5cccc(c5)OC C39766299
CC[C@H](C)SC1=NC(=O)[C@H]2[C@@H](C3=C(CC(CC3=NC2=N1)(C)C)[O-])c4ccccc4Br C39775475
Cc1cccc(c1)CSC2=NC(=O)[C@H]3[C@H](C4=C(CC(CC4=NC3=N2)(C)C)[O-])c5ccccc5Cl C63448045
Cc1ccccc1CSC2=NC(=O)[C@H]3[C@@H](C4=C(CC(CC4=NC3=N2)(C)C)[O-])c5cccc(c5)OC C63448047
Cc1cc(cc(c1)[N-]S(=O)(=O)c2cc(cs2)c3nc(c(s3)C(=O)N4CCCC4)C)C C65116960
CCCOc1cc(c2c(c1C)C[C@@H](CC2)[C@H](C)C(=O)[O-])C C04222620
c1cc(ccc1C(=O)[O-])/N=C/c2ccc(s2)c3ccsc3 C04755905
CC1(C=Cc2c(ccc(c2OCc3ccccc3)C(=O)[O-])O1)C C00336967
Cc1cccc(c1)n2c(c(c3c2c4ccccc4c(c3)OC)C(=O)[O-])C C00348499
c1cc(ccc1/C(=C/c2ccc(cc2Cl)Cl)/C#N)C(=O)[O-] C09324445
CC(C)(c1ccccc1)c2ccc(cc2)Oc3ccc(cc3)/C=C/C(=O)[O-] C11823506
c1cc(c(cc1COc2ccc(cc2/C=C/C(=O)[O-])Cl)Cl)Cl C11824611
C[C@@H](c1ccc(o1)C(=O)[O-])Sc2ccc3ccccc3c2 C11862971
Cc1cc(c(c(c1)Oc2ccc(cc2)/C=C(\C#N)/C(=O)[O-])C)C C11885849
Cc1cc(c(c(c1)Oc2ccc(cc2)/C=C(/C#N)\C(=O)[O-])C)C C11885854
CC(C)(C)c1ccc(cc1)OCc2cc(sc2)C(=O)[O-] C20312536
Cc1cc(c(c(c1)Oc2ccc(c(n2)C(=O)[O-])Cl)C)C C20425361
C[C@H]1C[C@@H](CC(C1)(C)C)Oc2cccc(c2C(=O)[O-])Cl C20517269
C[C@@H]1C[C@H](CC(C1)(C)C)Oc2ccc(cc2F)C(=O)[O-] C20517274
C[C@H]1C[C@H](CC(C1)(C)C)Oc2ccc(cc2F)C(=O)[O-] C20517275
Cc1ccc(c(c1)Oc2cc(ccn2)C(=O)[O-])C(C)(C)C C20523686
CC[C@H]1CCCC[C@@H]1Oc2ccc(cc2F)/C=C/C(=O)[O-] C20576415
CC[C@H]1CCCC[C@H]1Oc2ccc(cc2)/C=C/C(=O)[O-] C20576454
CCCC1=Nc2cc(ccc2Sc3c1cc(cc3)C)C(=O)[O-] C20665393
c1ccc(cc1)c2nc(c(o2)CC3CCCCC3)C(=O)[O-] C21046939
CCc1ccc(cc1)c2c(nc(o2)c3cccs3)C(=O)[O-] C21806711
CCCCC/N=C/1\C(=O)c2ccccc2C(=C1Cl)[O-] C04878195
CCCCCc1nc2c(s1)cc(cc2Cl)C(=O)[O-] C31894303
C[C@@H]1CC[C@@H]([C@@H](C1)Oc2cc(ccn2)C(=O)[O-])C(C)C C36865946
CCCCc1ccc(cc1)c2ccc(n2C(C)C)C(=O)[O-] C36917815
CC(C)(C)c1nc2cc(ccc2n1C3CCCC3)C(=O)[O-] C37309716
CCCc1cc(nc(n1)SCc2ccccc2Cl)[O-] C08680768
Cc1cc(c(c(c1)C)c2ccc(n2CC(C)C)C(=O)[O-])C C41461423
Cc1ccc(cc1c2nc(c(s2)C(=O)[O-])C)C(C)(C)C C41466151
c1cc2c(c(c1)OCCC3(CCCCC3)C(=O)[O-])CCCC2 C41515963
Cc1ccc(cc1n2c(cc(n2)C(=O)[O-])C3CCCC3)Cl C41531450
CC(C)c1ccccc1n2c(cc(n2)C(=O)[O-])C3CCCCC3 C41563910
CCCSc1nc(cc(n1)[O-])CSc2ccccc2 C41632387
C[C@H]1CC[C@@H]([C@@](C1)(C(=O)[O-])OC2CCCC2)C(C)C C41921273
C[C@@H]1CC[C@H]([C@@](C1)(C(=O)[O-])OC2CCCC2)C(C)C C41921275
C[C@H]1CC[C@H]([C@@H](C1)OC2(CCCC2)C(=O)[O-])C(C)C C41930100
Cc1ccc(c(c1)O[C@@](C)(C2CC2)C(=O)[O-])C(C)(C)C C41939416
C[C@H]1CCCC[C@@]1(C(=O)[O-])Oc2cccc3c2cccc3 C41947706
C[C@@](CCc1ccccc1)(C(=O)[O-])Oc2ccccc2Br C41951446
C[C@@H]1CC[C@@H]([C@@](C1)(C(=O)[O-])Sc2ccccn2)C(C)C C41978296
Cc1ccc(cc1)Oc2cccc(c2)/C=C(\C)/C(=O)[O-] C44222008
CC(C)(C)[C@H]1CCCC[C@@]1(C(=O)[O-])OCc2cccs2 C49585929
Cc1ccc(cc1)c2nc(c(o2)[O-])/C=N/c3cccc(c3)C C13520391
Cc1cccc(c1)c2cc-3c(c4ccccc4c3n[n-]2)N=O C13571670
C[C@@H]([C@@H]1CCCCC[C@@H]1c2ccc(cc2)N(C)C)C(=O)[O-] C62705766
C[C@@H]([C@H]1CCCCC[C@@H]1c2ccc(cc2)N(C)C)C(=O)[O-] C62705769
c1ccc(c(c1)Oc2c(cc(cc2F)C(=O)[O-])F)Br C62721702
C[C@H]1CCCC[C@@H]1Oc2cc(ccc2C(=O)[O-])Cl C62787747
Cc1cccc(c1)c2cc-3c(c4ccccc4c3[n-]n2)N=O C13571670
CCC[C@@H](C(=O)[O-])Oc1c(cc(cc1Br)Br)C C66055871
CCCCCC1COC(OC1)c2ccc(o2)c3ccc(c(c3)N)C C02483007
CC(C)CCSc1nc(c2c3c(sc2n1)CO[C@H](C3)C(C)C)N C01247173
CCCCSc1nc(c2c3c(sc2n1)CO[C@H](C3)CCC)N C02223566
COc1ccccc1/C=N\NC(=S)NC23CC4CC(C2)CC(C4)C3 C05030436
Cc1ccccc1NC(=O)[C@H](C)Nc2ccc(cc2)N3CCC(CC3)C C12550781
CC(C)c1ccc(cc1)[C@H]2[C@H]3CC=C[C@@H]3c4cc(cc(c4N2)O)[N+](=O)[O-] C14462736
CCCOC(=O)c1ccc2c(c1)[C@@H]3C=CC[C@H]3[C@@H](N2)c4ccccc4O C14473915
Cc1ccc2c(c1)oc(n2)c3cc(ccc3O)/N=C\c4ccccc4O C00217887
C[C@H](C(=O)NC1CCCCCC1)Nc2ccc(cc2)N3CCCCC3 C30007367
C[C@@H](C(=O)NC1CCCCCC1)Nc2ccc(cc2)N3CCCCC3 C30007368
C[C@H]1CCCCN1/N=N/c2ccccc2c3nc4ccccc4c(n3)N C17046942
CC1=C([C@H](NC(=S)N1)c2ccc(cc2)C(C)(C)C)C(=O)OC(C)C C18324973
c1ccc(cc1)Nc2cccc(c2)Nc3ccc(cn3)[N+](=O)[O-] C32899382
c1c(c2c(c(c1Cl)[N+](=O)[O-])[C@@H]3C=CC[C@@H]3[C@@H](N2)[C@@H]4CCC=CC4)O C33744438
c1cc(ccc1C(=O)Nc2c[nH]nc2)SC(F)(F)F C35237798
C[C@H]1CC[C@H]([C@@H](C1)OC(=O)[C@@H](C)Oc2ccccc2N)C(C)C C36071366
CC[C@H](C)c1ccc(c(c1)/N=C/c2cc(cc(c2O)C)[N+](=O)[O-])O C36470842
CCCOc1c(ccc(n1)Oc2cc(c(cc2Cl)Cl)Cl)N C37068878
CCOc1c(ccc(n1)O[C@H]2C[C@@H](CC[C@@H]2C(C)C)C)N C37069072
CCOC(=O)c1ccc(cc1)N/[NH+]=C/c2ccccc2[O-] C04344504
Cc1ccccc1N/[NH+]=C/c2cc(cc(c2[O-])[N+](=O)[O-])Br C15229154
CCCCC1=C2[C@H](C(=C(O[C@@H]2N=N1)N)C#N)c3ccc(cc3)C(C)C C39328033
c1cc(c(cc1Cl)NN=C2[C@@H]3CC4C[C@H]2CC(C3)(C4)O)[N+](=O)[O-] C12658718
CCN(c1cccc(c1)C)c2c(c(ncn2)Oc3ccc(c(c3)C)C)N C40662009
CC(C)c1ccc(cc1)Oc2c(c(ncn2)N(C)c3ccccc3)N C40727337
Cc1c\2c(oc1C(=O)NC(C)C)CCC/C2=N\Nc3ccccc3 C40824173
c1ccc2c(c1)c(nc(n2)Nc3cccc(c3)O)N4CCCCCC4 C41149152
CCc1ccc(cc1)Nc2nc3ccccc3c(n2)NC[C@H]4CCCO4 C41151443
COc1ccccc1NC(=O)NCCSC(F)(F)F C47321964
CCc1nc2cc(ccc2o1)N[C@@H](C)C(=O)Nc3ccc(cc3C)C C56201024
Cc1ccc(c(c1)NC(=O)N2CCC[C@@H](C2)NC(=O)OC(C)(C)C)C C56527316
CC(C)CCNC(=O)N1CCC[C@H](C1)NC(=O)OC(C)(C)C C56780838
CC(=CCC/C(=C/CC1(C(=O)NC(=O)NC1=O)C2CCCCC2)/C)C C59386369
CC/C(=N\Nc1ccc(cc1)[N+](=O)[O-])/c2ccc(cc2)O C59456896
C[C@H](C(=O)N[C@H]1C[C@H]2CC[C@@]1(C2(C)C)C)NC(=O)OC(C)(C)C C60154485
CCOC(=O)c1ccc2c(c1)c(cc([nH+]2)C)Nc3ccc(cc3)C(=O)[O-] C19792060
Cc1cc(cc(c1)NC(=O)[C@@H](CC(C)C)NC(=O)OC)C C63263224
CC(C)(C)c1ccc(cc1)[C@@H]2[C@@H]3C(=NN=C3OC(=C2C#N)N)C(C)(C)C C04426997
CC(C)(C)c1ccc(cc1)[C@@H]2[C@H]3C(=NN=C3OC(=C2C#N)N)C(C)(C)C C04426997
CC(C)C[C@H](C(=O)Nc1ccc(c(c1)F)Cl)NC(=O)OC C63839275
C[C@@H]1CCCC[C@H]1N2CNC(=Nc3nc4ccccc4s3)NC2 C17014323
C[C@H](CC(=O)NC12CC3CC(C1)CC(C3)C2)NC(=O)C4CCCCC4 C66265452
CC[C@@H](C(C)C)NC(=O)N1CCC[C@@H](C1)NC(=O)OCC C66381682
C[C@H](C(C)C)NC(=O)N1CCC(CC1)NC(=O)Oc2ccccc2 C67041127
C[C@@H](C(=O)Nc1ccc(cc1)N2CCCCC2)NC(=O)OC(C)(C)C C43932319
C[C@H](C(=O)N[C@H]1CCCC[C@H]1C(F)(F)F)NC(=O)OC(C)(C)C C67144104
C[C@@H](C(=O)N[C@@H]1CCCC[C@H]1C(F)(F)F)NC(=O)OC(C)(C)C C67144111
Cc1c2ccccc2oc1[C@@H](C)NC(=O)[C@H](C)NC(=O)OC(C)(C)C C57036214
C[C@@H](C(=O)Nc1ccc(c(c1)C(F)(F)F)F)NC(=O)OC(C)(C)C C67331996
CC(C)CCNC(=O)N1CCC(CC1)NC(=O)Oc2ccccc2 C67380591
CC1(c2c(/c(=N/c3ccccc3)/ss2)-c4cc(ccc4N1)OC)C C02067058
Cc1cccc(c1Nc2c(nc3n2c(ccc3)C)c4cccs4)C C00426795
Cc1ccc(cc1C)Nc2c3ccc(cc3ncn2)Cl C01387049
c1cc(c(cc1Nc2c3cc(ccc3ncn2)Br)Cl)F C00955717
C[C@H]1CCc2c(sc(c2C#N)NC(=O)c3ccc(cc3)C(C)(C)C)C1 C00677344
c1ccc2c(c1)cc3ccccc3c2/C=N/Nc4nc5ccccc5s4 C04133083
c1ccc(cc1)c2csc3c2c(ncn3)Nc4ccccc4F C00149259
Cc1cccc(c1)NC(=O)N2CCS[C@H]2c3ccc(cc3)C(C)C C00329551
CCc1ccc(cc1)[C@@H]2[C@@H]3C(=Nc4ccccc4N2)CC(CC3=O)(C)C C01248361
Cc1ccccc1C(=O)Nc2c(c3c(s2)C[C@@H](CC3)C(C)(C)C)C#N C00996516
c1cc(c(cc1NC(=O)O[C@@H]2C[C@@H]3CC[C@@]24[C@@H]3CCC4)Cl)Cl C04694083
Cc1ccc2c(c1)C([C@@]3(N2CC(=O)N3)/C=C/c4ccccc4Cl)(C)C C02232882
Cc1ccc(cc1)/C=C/[C@@]23C(c4cc(ccc4N2CCC(=O)N3)F)(C)C C05489922
c1ccc2c(c1)nc(s2)S[C@@H]\3CC/C=C/CC/C=C/CC/C3=N\O C05605087
CCc1cc2c(ncnc2s1)Nc3ccc(c(c3)Cl)C C01291410
C[C@@H]1CCc2c(cc(s2)C(=O)N/N=C/3\CCCCc4c3cccc4)C1 C06051751
CC1([C@H]2CC=C([C@@H]1C2)/C=N/Nc3c(cc(c(n3)Cl)Cl)Cl)C C06202240
Cc1ccc(cc1Nc2c3c4c(sc3ncn2)C[C@@H](CC4)C)F C03304466
c1ccc2c(c1)nc(s2)NN=C3CCCCCCC3 C06672849
Cc1nc(c2c3c(sc2n1)CCCC3)Nc4ccc(c(c4)Cl)Cl C02637188
CC(C)c1ccc(cc1)N2C(=S)N[C@@H]3C[C@]2(Oc4c3cc(cc4)F)C C08023885
Cc1c2ccccc2n3c1C(=NNc4ccccc4)CC3 C12368959
Cc1cc(c(c(c1)C)C2(CC(C2)/C(=N/O)/c3cc4ccccc4o3)C)C C15230122
Cc1ccc(s1)[C@H]2CCCCCN2C(=O)NCc3ccccc3 C15867084
Cc1ccc(cc1F)NC(=O)N2CCCCC[C@@H]2c3ccc(s3)C C15867106
Cc1cc(cc(c1)NC(=O)C(=C2CCC(CC2)C(C)(C)C)C#N)C C16269169
c1ccc(cc1)[C@@H]2[C@@]\3(O2)Cc4ccccc4/C3=N\Nc5ccccc5 C17046618
C[C@H]1CCC[C@@H](C1NC2=C(C(=O)c3ccccc3C2=O)Cl)C C04955898
CC(C)c1ccc(cc1)C=N/N=c/2\[nH]c3c(s2)CCCC3 C04042465
CCc1cc2c(ncnc2s1)Nc3ccc(cc3C)C C19887481
C[C@H]1C[C@H](CC(C1)(C)C)Nc2ccc3c(c2)OC(O3)(F)F C21814230
Cc1nc2cc(ccc2o1)NC3CCC(CC3)C(C)(C)C C21818782
C[C@H]1c2cccc(c2O[C@H]1C)C(=O)Nc3ccccc3C(C)C C24350772
CCOC1=CC(=C2C3=C(CCCC3)c4c5ccccc5ccc4N2)C=CC1=O C00753564
c1cc(c(cc1Nc2nc3cc(ccc3s2)Cl)Cl)C#N C37206896
c1c(c(cc2c1OCO2)Cl)N[C@H]3CC[C@@H]4CCCC[C@@H]4C3 C37281516
c1c(cc(cc1Cl)Cl)C(=O)NC2(CCCCCCC2)C#N C40222061
Cc1ccc(c(c1)Nc2nccc(n2)c3c(cc(cc3C)C)C)C C40857952
Cc1cc(c(c(c1)C)c2ccnc(n2)Nc3ccc(cc3Cl)F)C C40858102
c1ccc(cc1)[C@H]2CCCN2C(=O)N[C@H]3CCC[C@@H](C3)C(F)(F)F C45439106
Cc1cc(cc(c1NC(=O)N2CCC[C@@H]2C(C)C)Cl)Br C49133690
CC(C)(C)c1cc(n(n1)[C@H]2CCCC[C@@H]2O)C(C)(C)C C54600246
CC(C)(C)c1cc(n(n1)[C@H]2CCCC[C@H]2O)C(C)(C)C C54600248
Cc1ccc(c(c1)/C=N/c2nc3ccc(cc3s2)Br)O C05541917
c1ccc(cc1)c2ccc(c(c2)/N=N/c3ccc(cc3)Br)O C06530259
c1cc(cc(c1)Cl)/C=C(\C#N)/C(=O)Nc2ccc(c(c2)Cl)Cl C59117551
c1ccc2c(c1)ccc(n2)/C=N/Nc3cc(ccc3Cl)Cl C59156879
C[C@H]1CCCCN1C(=O)N[C@H](c2cccs2)C3CCCC3 C59321347
Cc1ccc(c(c1)C)/N=N/c2cc(ccc2O)Br C05681520
C[C@@H]1CCc2c(sc3c2c(=O)[nH]c(n3)c4ccc(cc4)C(C)(C)C)C1 C65002255
c1ccc2c(c1)ccc3c2[C@H]4C=CC[C@H]4[C@@H](N3)c5ccc(c(c5)[N+](=O)[O-])[O-] C04124112
CC(C)(C)c1ccc2c(c1)O[P@@](=O)(C=C2c3ccccc3)[O-] C03647693
Cc1ccc(cc1)[C@H]2CC(=NN2c3ccc(cc3)C(=O)[O-])c4ccccc4 C04532228
Cc1c(c(c(c(c1Cl)C)[N+](=O)[O-])[O-])/C=N/c2ccccc2O C00226679
Cc1ccc(cc1NS(=O)(=O)c2cc(ccc2C)C(C)(C)C)C(=O)[O-] C07783363
Cc1cc(c(cc1Cl)C)Sc2ccc(c(c2)[O-])[N+](=O)[O-] C00091865
CC(C)(C)c1ccc(cc1)Oc2ccc(cc2)/C=C(/C#N)\C(=O)[O-] C11823816
CC(C)(C)c1ccccc1Oc2ccc(cc2)/C=C(\C#N)/C(=O)[O-] C11895580
Cc1cc(cc(c1S(=O)(=O)Nc2ccc(cc2)C(=O)[O-])C)C(C)(C)C C13059518
c1cc(cc(c1)C(=O)[O-])CSc2nnc(s2)Nc3cccc(c3)F C13093268
CC(C)(C)[C@@H]1CCc2c(c(c3c(c(sc3n2)C(=O)[O-])N)C(F)(F)F)C1 C06858817
c1ccc(cc1)Oc2ccccc2NC(=O)/C=C/c3ccc(cc3)C(=O)[O-] C13255647
c1cc(c(cc1C(=O)[O-])[N+](=O)[O-])N[C@@H]2CC[C@@H]3CCCC[C@@H]3C2 C13299450
c1ccc(c(c1)/C=N/Nc2ccc(cc2[N+](=O)[O-])C(F)(F)F)C(=O)[O-] C13337142
Cc1ccccc1[C@@H](C=O)[C@H](c2ccccc2)C3=C(c4ccccc4C3=O)[O-] C00973106
C[C@@H]1CCc2c(sc(c2C(=O)[O-])NC(=O)c3ccc(cc3)C(C)(C)C)C1 C20333662
Cc1cc(cc(c1OCc2ccc(s2)Br)C)C(=O)[O-] C20424731
c1cc(ccc1/C=C(/c2nc3cc(ccc3c(n2)[O-])Cl)\Cl)F C06382865
c1ccc(cc1)CSc2nc(cc(n2)[O-])CC(=O)NC3CCCCCC3 C23242142
c1ccc2c(c1)cccc2[N-]C3=NC(=O)/C(=C\C=C\c4ccco4)/S3 C27230217
CCCc1cc(nc(n1)SCc2nc(no2)c3cccc(c3)C)[O-] C32322911
c1ccc(cc1)CCn2c(nnc2[S-])c3ccc(c(c3)Cl)Cl C01303039
c1ccc(cc1)/C=C/C=N\n2c(nnc2[S-])c3ccc(cc3)Cl C02284373
c1cc(ccc1[C@H]2[C@H]3CC=C[C@@H]3c4ccc(c(c4N2)Cl)Cl)C(=O)[O-] C34772944
CCOc1ccc(cc1)Cc2c(nc(nn2)Nc3ccccc3Cl)[O-] C05154353
C[C@@H]1CC[C@H]([C@@H](C1)Nc2ccc(c(c2)C(=O)[O-])F)C(C)C C37088459
Cc1cc(ccc1N[C@@H]2C[C@H]3C[C@@H]2[C@@H]4[C@@H]3CCC4)C(=O)[O-] C37120614
Cc1cc(ccc1N[C@H]2C[C@H](CC(C2)(C)C)C)C(=O)[O-] C37120692
c1cc(ccc1C(=O)[O-])N[C@@H]2CC[C@@H]3CCCC[C@@H]3C2 C37414592
CC(C)c1cc2c(cc1O)[C@]3(CCCC([C@H]3CC2)(C)C)C(=O)[O-] C00898123
Cc1ccc(c(c1)/N=C/c2cc(cc(c2[O-])[N+](=O)[O-])Cc3ccccc3)O C04592698
CC1=CC[C@]([C@H](C1)c2ccccc2)(C(=O)N/N=C/c3cccs3)C(=O)[O-] C03637988
Cc1cc(c(c(c1)/N=C/c2c3ccc(cc3ccc2O)[N+](=O)[O-])[O-])C C00243528
CCOC(=O)NC(=C1C=C(C(=O)C(=C1)C(C)(C)C)C(C)(C)C)[S-] C05325829
CC(C)(C)C1CCC(CC1)C(=O)Nc2cc(c(cc2Cl)C(=O)[O-])OC C13171936
CCCCCn1c(c(c(c(c1=O)C#N)C)/N=N/c2cccc(c2)Cl)[O-] C39870463
c1cc(c(c(c1)Cl)[C@@H](c2ccc3c(c2)oc(n3)[O-])Cl)Cl C40273510
c1cc(c(c(c1)Cl)Cl)[C@H](c2ccc3c(c2)oc(n3)[O-])Cl C40273519
CCCc1cc(nc(n1)SCc2cc(ccc2OC)Br)[O-] C42297818
C[C@H]([C@@H](C1CCCCC1)NC(=O)OC(C)(C)C)C(=O)[O-] C44547230
CC[C@H]1CCCC[C@@H]1Nc2ccc(c(c2)C(=O)[O-])[N+](=O)[O-] C47873474
CCCCC(=O)Nc1cc(nc2n1nc(n2)c3ccc(cc3)C(C)(C)C)[O-] C17042581
c1cc(cc(c1)Cl)/C(=C(\C#N)/C(=O)Nc2cc(cc(c2)Cl)Cl)/[O-] C50981068
C[C@@H](C/N=C\1/N=C(S1)[N-]c2ccc(c(c2)Cl)C(F)(F)F)O C20872234
C[C@H](C/N=C\1/N=C(S1)[N-]c2cc(ccc2Cl)C(F)(F)F)O C20872249
C[C@H](C/N=C\1/N=C(S1)[N-]c2ccc(cc2C(F)(F)F)Cl)O C20872269
C[C@H](C1CCCCC1)Nc2ccc(c(c2)C(=O)[O-])[N+](=O)[O-] C52343751
CC(C)c1ccc(cc1)Nc2c(nc3n2[n-]cn3)c4ccc(cc4)N(C)C C03909967
c1cc(c(c(c1)F)[N-]S(=O)(=O)c2ccc(cc2)SC(F)(F)F)F C64937658
CCn1c2ccccc2cc1/C(=C(\C#N)/C(=O)c3c([nH]c4c3cccc4)C)/[O-] C66004381
COc1cccc2c1oc(=O)c(c2)c3csc(n3)Nc4ccccc4Br C01184503
CC[C@@H](C)N1CC(=O)N2[C@@H](C1=O)Cc3c4ccccc4[nH]c3[C@@H]2c5ccc(cc5)C(C)C C02097266
c1ccc(cc1)Nc2nnc(s2)c3cc4cc(ccc4oc3=O)Br C00666584
Cc1c(c(n2c(n1)c(cn2)C(=O)N[C@@H]3CCCC[C@H]3C)C)Cc4cccc(c4)Cl C03033500
COc1ccc(cc1)[C@@H]2C3=C(C[C@H](CC3=O)c4ccccc4)Nc5n2c6ccccc6n5 C01063404
C[C@]12CC[C@H](CC1=CC[C@@H]3[C@@H]2CC[C@@]4([C@@H]3C/C(=C\c5ccc(cc5)[N+](=O)[O-])/C4=O)C)O C04906893
CC1(CC2=C([C@H](c3c4ccccc4ccc3N2)c5ccccc5[N+](=O)[O-])C(=O)C1)C C05068856
c1cc2c(cc1Nc3c4c5c(sc4ncn3)CCCCC5)nc6n2CCCCC6 C05636718
Cc1cc(c(c(c1)C)S(=O)(=O)Nc2cc3c(cc2C)oc4c3C(=O)CC(C4)(C)C)C C04735802
[H]/N=C\1/[C@H](C2=CCCC[C@H]2[C@H](C1(C#N)C#N)c3ccc(cc3)OCc4ccccc4)C#N C05729026
[H]/N=C/1\[C@@H](C2=CCCC[C@H]2[C@@H](C1(C#N)C#N)c3cccc(c3)OCc4ccccc4)C#N C05729034
C[C@H]1CCc2c(sc3c2c(ncn3)OCC(=O)NC45CC6CC(C4)CC(C6)C5)C1 C06587957
Cc1cccc(c1)CSc2nc3n(n2)[C@@H](C4=C(N3)CCCC4=O)c5ccccc5C C06738212
Cc1ccccc1NC(=O)c2c(c3c(o2)ccc4c3C(=O)CC5(O4)CCC(CC5)C)C C06793525
c1cc(c2c(c1)sc3c2ncnc3N4CCC[C@H](C4)C(=O)NC5CCCCCC5)F C06806431
Cc1cc(nc2c1c(c(s2)c3cc(=O)oc4c3cc(c(c4)C)O)n5cccc5)C C11865373
CC(C)C(=O)N1c2ccccc2NC3=C([C@H]1c4ccco4)C(=O)C[C@@H](C3)c5ccccc5 C12381904
c1cc(sc1)C2=Nc3ccc(cc3C(=NN2)c4ccc(cc4)N5CCOCC5)Cl C12497771
Cc1coc2c1cc3c(c(c(=O)oc3c2)CCC(=O)Nc4ccc(c(c4)Cl)Cl)C C02147139
C[C@]12CC[C@@H](CC1=CC[C@@H]3[C@@H]2CC[C@]4([C@@H]3C/C(=C\c5ccc(cc5)[N+](=O)[O-])/C4=O)C)O C13382080
CCc1cc(=O)n2c(n1)SC[C@@H]2CC(=O)NC3CCCCCCCCCCC3 C14032555
Cc1ccc(cc1)[C@@H]2c3c4cccnc4ccc3NC5=C2C(=O)[C@H](C(C5)(C)C)C(=O)OC C15024032
Cc1cc(ccc1Br)Nc2cc(nc3n2nc(n3)Cc4cccc(c4)F)C C15785831
Cc1c2c(ccc3c2C(=O)CC4(O3)CCCCCC4)oc1C(=O)NC5CCCC5 C20900693
C[C@@]1(Cn2c3ccccc3cc2C(=O)N1C4CCCC4)C(=O)NC5CCCCCCC5 C20903398
CCc1cc2c(cc1c3ccccc3)[nH]/c(=N\C(=O)CN4C[C@H](O[C@@H](C4)C)C)/s2 C21264855
Cc1ccc(c(c1)n2c(nnc2S[C@H]3CCCCNC3=O)c4ccccc4Cl)C C22201610
C[C@@H]1CCCC[C@@H]1NC(=O)C2CCN(CC2)c3ccc(nn3)c4ccc(cc4)Cl C22491846
Cc1ccc(cc1)C(=O)N2c3ccccc3NC4=C([C@H]2c5ccco5)C(=O)CC(C4)(C)C C30823021
Cc1ccc(cc1)c2csc(n2)SCC(=O)N3c4ccccc4NC(=O)C[C@@H]3C C32668420
CC(C)CC(=O)N1CCSC12CCN(CC2)C(=O)Nc3ccc(cc3)C(C)C C35370158
[H]/N=C/1\[C@@H](C2=CC[C@H](C[C@H]2[C@@H](C1(C#N)C#N)c3ccc(cc3)OC)c4ccccc4)C#N C04631450
Cc1cc(ccc1NC(=O)c2ccc(o2)c3nc4ccccc4s3)N5CCCC5 C36727235
Cc1cc(c(cc1C)S(=O)(=O)Nc2ccc3c(c2)c4c(o3)CC(CC4=O)(C)C)C C02483507
Cc1ccc(cc1C)NC(=O)/N=C\2/N=N[C@H](S2)C(c3ccccc3)c4ccccc4 C38891212
c1ccc(cc1)OS(=O)(=O)[C@H]2CCC[C@]3(N2c4ccccc4O)CCC[C@@H](C3)F C39521593
c1ccc(cc1)OS(=O)(=O)N2[C@@H](CCC[C@@]23CCC[C@@H](C3)c4ccccc4O)F C39527203
C/C(=C/1\C(=O)N(/C(=N\c2nccs2)/S1)C3CCCCC3)/c4ccc(cc4)O C39865135
CC1(CC2=C([C@@H](Sc3ccccc3N2)c4cc(ccc4Cl)[N+](=O)[O-])C(=O)C1)C C39921294
Cc1ccc(c(c1)C)c2ccc(nn2)N3CCC(CC3)C(=O)N[C@@H]4CCCC[C@H]4C C40925224
CC(C)(C)c1ccc(cc1)C(=O)Nc2ccc3c(c2)C(=O)N4CCCC[C@H]4CCO3 C49524303
Cc1ccc2c(c1)c3c4n2CCN([C@@H]4CCC3)CC(=O)N/N=C/c5ccccc5Cl C57058926
CC(C)c1ccc(cc1)[C@]2(C(=O)N(C(=O)N2)Cc3cc4ccccc4nc3Cl)C C22496050
c1ccc2c(c1)cc(o2)C(=O)N/N=C/c3ccc(o3)c4cccc(c4)Br C59304965
CCOc1cccc2c1O[C@H](N3[C@@H]2CC(=N3)c4cc(ccc4O)C)c5cccs5 C10215964
Cc1cc(ccc1Nc2c3c(c(sc3ncn2)C(=O)OC)C)Br C62041331
Cc1ccc(cc1)[C@@H]2C[C@@H](n3c(cc(n3)C(=O)N(C)C4CCCCC4)N2)C(F)(F)F C05200895
C/C(=N\NC(=O)[C@H]1C=C(N=N1)c2ccc(c(c2)Cl)Cl)/c3ccc4ccccc4c3 C63933647
CCOc1ccc(cc1)c2nc3c(s2)CN(CC3)C(=O)Nc4ccc(cc4C)C C64659907
Cc1ccc(c(c1)C)Nc2nn3c(=O)c4cc(ccc4nc3s2)Br C65329974
C[NH+](C)CCCN1[C@@H](c2c(=O)c3cc(ccc3oc2C1=O)Cl)c4ccc(cc4)OCC=C C02890327
C[C@]12CCCC(=C)[C@@H]1C[C@H]3[C@@H](C2)OC(=O)[C@@H]3C[NH+](Cc4ccc(c(c4)OC)OC)Cc5ccco5 C08918461
c1ccc2c(c1)c(nc(n2)C[NH+]3CCOCC3)SCc4ncc(o4)c5ccc(cc5)Cl C08982105
Cc1ccc(cc1)n2c(=O)c3c4c(sc3nc2S[C@@H](C)C(=O)OC)C[NH+](CC4)Cc5ccccc5 C09290861
CCS(=O)(=O)c1ccccc1C(=O)N(CC[NH+](C)C)c2nc3c(cc(cc3s2)C)C C09386798
CCS(=O)(=O)c1ccccc1C(=O)N(CCC[NH+](C)C)c2nc3c(cc(cc3s2)C)C C09386904
CN(C(=O)C[NH+]1CCc2cc(c(cc2[C@H]1c3cccs3)OC)OC)C4(CCCCC4)C#N C09782911
C[NH+](Cc1cc(ccc1Cl)[N+](=O)[O-])CC(=O)N2CCc3c(ccs3)[C@@H]2c4cccs4 C11013473
Cc1cnc(nc1[C@@H]2CCCN(C2)C(=O)c3csc4c3CCCC4)SCC[NH+]5CCOCC5 C12051638
Cc1ccccc1c2cc3c(c(c2)O[C@@H]4CCOC4)OCC[NH+](C3)Cc5cccn5c6nccs6 C12219170
CCOC(=O)[C@@]1(CCC[NH+](C1)Cc2cnc(s2)N3CCOCC3)Cc4ccccc4C C12431689
CC[NH+](CC)CCN(c1nc2ccccc2s1)C(=O)c3ccccc3S(=O)(=O)CC C12498330
c1ccnc(c1)C[NH+]2CCC(CC2)c3nnc(n3C[C@@H]4CCCO4)SCC5CCCCC5 C12247921
CCn1c2ccccc2c3c1ccc(c3)C[NH+](C)Cn4c(=S)n(c(n4)c5cccnc5)C C12558105
CC(C)CCN1C(=O)N(C(=O)C12CC[NH+](CC2)C3CCSCC3)Cc4cccc(c4)OC C14539012
C[NH+](Cc1ccccc1F)CC(=O)N2[C@@H](CC(=N2)c3cccs3)c4ccc(c(c4)OC)OC C23777677
CC[NH+](CC)CC(=O)N1[C@@H](CC(=N1)c2ccc(cc2)Br)c3cccc(c3OC)OC C32936366
C=CCSc1nc(c2c3c(sc2n1)CCC3)N4CC[NH+](CC4)CC(=O)N5CCCC5 C34757181
CCCCSc1nc(c2c(c(sc2n1)C)C)N3CC[NH+](CC3)CC(=O)N4CCCC4 C34758667
C=CCSc1nc(c2c(csc2n1)c3ccccc3)N4CC[NH+](CC4)CC(=O)N5CCCC5 C34774265
COc1ccc(cc1OC)[C@@H]2CC(=NN2C(=O)C[NH+]3CCC[C@@H](C3)C(F)(F)F)c4cccs4 C35600943
C[C@@H](c1ccccc1)[NH+](Cc2ccc(cc2)C(C)(C)C)Cc3nc(co3)C(=O)N4CCOCC4 C35704846
c1cc2c(cc(=O)n(c2cc1OCC(=O)N3CCC(CC3)[NH+]4CCCCC4)CC5CC5)C(F)(F)F C35954465
CC(C)c1c(c(n([nH+]1)c2ccccc2)N(C)C)CN(C[C@@H]3CCCO3)C(=O)C4CCCC4 C35972286
C[NH+](C)CCN1[C@@H](c2c(=O)c3ccc4ccccc4c3oc2C1=O)c5cccc(c5)OCC=C C38712807
CCCOc1ccc(cc1)[C@H]2c3c(=O)c4ccc5ccccc5c4oc3C(=O)N2CC[NH+](C)C C38712832
CC[NH+](CC)CCN1[C@H](c2c(=O)c3ccc4ccccc4c3oc2C1=O)c5ccccc5OC C38713009
Cc1cc2c(cc1Cl)c(=O)c3c(o2)C(=O)N([C@H]3c4ccc(cc4)OC(C)C)CCC[NH+](C)C C38714702
CC[NH+](CC)CCN(c1nc2c(cc(cc2s1)C)C)C(=O)[C@H]3CC(=O)N(C3)c4ccc(cc4)F C36641341
C[NH+](C)CCN(c1nc2ccc(cc2s1)Br)C(=O)[C@@H]3CC(=O)N(C3)c4ccccc4 C36641955
CC[NH+](CC)CCN(c1nc2c(c(ccc2s1)Cl)C)C(=O)c3c(nc4n3cccc4)C C36643079
Cc1ccccc1OCC(=O)N(CCC[NH+](C)C)c2nc3c(ccc(c3s2)Cl)OC C36645036
CCOc1ccc(cc1)CC(=O)N(CCCn2cc[nH+]c2)c3nc4c(c(ccc4s3)C)C C38848075
Cc1ccc(c(c1)C)N(C[C@@H]2C=c3cccc(c3=[NH+]C2=O)C)C(=O)c4ccc(c(c4)OC)OC C38904495
c1ccc(cc1)Cn2c(nnn2)[C@H](c3ccc(cc3)Cl)N4CC[NH+](CC4)C5CCCC5 C22929135
COc1ccc(c(c1OC)OC)C[NH+]2CCC[C@H](C2)C3=NN=C[C@@H]3c4cccc(c4)C(F)(F)F C39467767
C/C=C(\C)/C[NH+]1C[C@H](C[C@H]1C(=O)N2CCN(CC2)C3C4CC5CC(C4)CC3C5)Sc6ncccn6 C55088242
C[NH+](C)CCN(c1nc2ccc(cc2s1)OC(F)(F)F)C(=O)c3ccc(o3)Br C56902241
c1ccc(cc1)[C@@H](C(=O)N2CCCCC2)Sc3nnc(n3c4ccccc4)C[NH+]5CCCC5 C57851774
c1ccc2=[NH+]CC(=c2c1)c3nnc(o3)SCc4csc(n4)COc5ccc(cc5)Cl C63122535
CCCCOCCCN1CC(=O)N2[C@H](C1=O)CC3=c4ccccc4=[NH+][C@@H]3[C@@H]2c5cccc(c5)C C63137173
CC(C)c1ccc(cc1)[C@@H]2[C@H]3C(=c4ccccc4=[NH+]3)C[C@@H]5N2C(=O)CN(C5=O)CCCOC C63139818
COc1ccccc1[C@@H]2[C@H]3C(=c4ccccc4=[NH+]3)C[C@@H]5N2C(=O)CN(C5=O)CCCc6ccccc6 C63140458
CCCCCCN1CC(=O)N2[C@H](C1=O)CC3=c4ccccc4=[NH+][C@@H]3[C@H]2c5ccccc5OCC C63140638
C[C@H]1CC(=C(N1c2ccc(cc2)Br)C)C(=O)COC(=O)C3=c4ccccc4=[NH+]C(=O)C3 C39946399
C[C@@]12[C@@H]3C(=c4ccccc4=[NH+]3)[C@@H](CN1C(=O)CN(C2=O)CCCc5ccccc5)c6ccccc6OC C63372422
CCOc1cc(cc(c1OCC)OCC)C(=O)N2CCC3=c4ccccc4=[NH+][C@@H]3[C@@H]2c5ccccc5 C63697119
c1ccc2cc(ccc2c1)S(=O)(=O)N3CCN(CC3)C(=O)CCCC4=c5ccccc5=[NH+]C4 C63750993
C[NH+]1CCC(CC1)N2C[C@@H](C[C@H]2C(=O)N(C)Cc3cc4ccccc4s3)Sc5ncccn5 C20450267
CCOc1cccc(c1OCC)CC(=O)N2CCC3=c4ccccc4=[NH+][C@@H]3[C@H]2c5cccnc5 C64557613
c1ccc(c(c1)NC(=O)N2CCC3(CC2)N(CCS3)C(=O)c4ccc(cc4)F)F C04408421
Cc1cc(ccc1Br)NC(=O)CN2C(=O)[C@H]3[C@@H]4C[C@H]([C@@H]3C2=O)C=C4 C04564529
c1ccc(c(c1)/C=C/2\C(=O)NC(=O)N(C2=O)c3cccc(c3)Br)Cl C01203821
C/C(=N/NC(=O)[C@@H]1COc2ccccc2O1)/c3ccc(s3)Br C04951937
Cc1cc2c(s1)ncn(c2=O)[C@H](C)C(=O)Nc3cc(cc(c3)Cl)Cl C05553789
Cc1ccccc1C(=O)N2CCC(CC2)C(=O)Nc3ccc4c(c3)sc(n4)C C05578218
c1cc2c(c(c1)F)N[C@H]([C@@H]3[C@H]2C=CC3)c4ccc(cc4)S(=O)(=O)N5CCOCC5 C04680642
c1cc(ccc1[C@H]2[C@H]3CC=C[C@H]3c4cc(ccc4N2)F)S(=O)(=O)N5CCOCC5 C05864044
Cc1ccc(c(c1)Br)NC(=O)Cn2cnc3c(c2=O)c(c(s3)C)C C06110779
c1cc(ccc1[C@H]2[C@H]3CC=C[C@@H]3c4cc(ccc4N2)F)S(=O)(=O)N5CCOCC5 C05017634
Cc1ccc(c(c1)c2csc(c2C#N)NC(=O)C3CCN(CC3)C(=O)C)C C06726326
C[C@]1(C(=O)N(C(=O)N1)Cc2ccccc2C#N)c3cccc(c3)Br C07005756
CC(=O)[C@]1(CC[C@H]2[C@@]1(C(=O)C[C@@H]3[C@@H]2CC[C@@H]4[C@@]3(CC[C@@H](C4)OC(=O)C)C)C)O C07041447
CN(C)c1ccc(cc1)/C=C/2\C(=O)NN(C2=O)c3ccc(cc3)Br C00910335
CC(=O)N1CCc2c(sc(c2C#N)NC(=O)c3c(c4ccccc4s3)Cl)C1 C09639564
c1cnc(nc1)SCC(=O)Nc2nc3ccc(cc3s2)Br C06911165
CC(C)(C)c1ccc(cc1)n2c3c(cn2)[C@H](CCC3)NC(=O)C4CCOCC4 C12227249
[H]/N=C\1/C(=C/c2cc(n(c2C)c3cc(ccc3Cl)Cl)C)/C(=O)N=C4N1C=CS4 C09309762
CCn1cc(c2c1cccc2)/C=C\3/C(=O)NN(C3=O)c4ccc(cc4)Br C05128007
CN(C)c1ccc(cc1)[C@H]2[C@@H]3CC=C[C@@H]3c4cc(ccc4N2)C(=O)N5CCOCC5 C13645007
c1cc(ccc1[C@H]2[C@@H]3CC=C[C@@H]3c4cc(ccc4N2)S(=O)(=O)N5CCOCC5)F C14549664
c1cc(ccc1[C@H]2[C@H]3CC=C[C@@H]3c4cc(ccc4N2)S(=O)(=O)N5CCOCC5)F C14549666
c1ccc(c(c1)NC(=O)N2CCC(CC2)CN3CCOCC3)Br C20532055
Cc1ccc(s1)[C@@H]2[C@@H]3CC=C[C@H]3c4cc(ccc4N2)S(=O)(=O)N5CCOCC5 C20689141
CN(Cc1cnn(c1)c2ccccc2)C(=O)c3cc(ccc3O)Br C22024153
c1c(cncc1Br)C(=O)NCC2(CCCCC2)N3CCOCC3 C22462230
C[C@H]1CN2[C@@H](CN(CC2=O)C(=S)Nc3ccccc3OC)c4c1cccc4 C22633691
C[C@@H](C(=O)N1CCc2ccccc2C1)OC(=O)C34C[C@@H]5C[C@H](C3)CC(C5)(C4)O C06917811
c1cc(c(cc1NC(=O)[C@@H]2CC=CC[C@@H]2C(=O)N3CCOCC3)Cl)Cl C28167146
c1ccc(c(c1)C(=O)N[C@H]2CCCC[C@@H]2N3C(=O)CSC3=O)Br C28283930
CC1CCN(CC1)C(=O)[C@@H]2CCCN2C(=O)Nc3ccccc3Br C34952281
C[C@H]1CCCC[C@@H]1NS(=O)(=O)c2ccc3c(c2)N(C[C@@H](S3)C)C(=O)C C06893065
c1cc(sc1S(=O)(=O)Nc2cc3c4c(c2)CCC(=O)N4CCC3)Cl C38692003
c1ccc2c(c1)[C@@]3(CCO2)C(=O)N(C(=O)N3)Cc4ccc(cc4F)Br C36704084
Cc1ccc2c(c1)c(=O)c3c(o2)C(=O)N([C@@H]3c4ccc(cc4)Br)CCO C40020670
Cc1ccc(cc1F)C(=O)N2CCN(CC2)C(=O)Nc3ccc4c(c3)CCC4 C47351135
c1cc(cc(c1)NC(=O)N2CC3C[C@H]4C[C@@H](C3)CC2C4)C(=O)N5CCSCC5 C50083226
Cc1c2c(nc3n(c2=O)CCC3)sc1C(=O)N[C@@H](C)Cc4ccccc4F C56146510
CN1CCN(CC1)C(=O)c2c3c(sc2NC(=O)c4ccccc4F)CCCCC3 C57255112
C[C@@H]1CCC[C@@H]([C@@H]1C)NC(=O)C2CCN(CC2)S(=O)(=O)c3cccs3 C15792442
CC(=O)N1CCC[C@H]1C(=O)Nc2nc(cs2)c3cc(sc3Cl)Cl C57897578
c1ccc2c(c1)C[C@H](O2)C(=O)Nc3ccccc3n4cc(cn4)Br C58910860
c1cc(ccc1[C@@H]2CC(=O)Nc3c2sc(n3)N4CCOCC4)Br C36357375
C[C@@H]1CCC=C2[C@@]1([C@@H]([C@H]3[C@@H](C2)OC(=O)[C@@H]3CN4CCN(CC4)c5ccccc5)O)C C61997538
c1cc(ccc1[C@H]2C[C@H](n3c(cc(n3)C(=O)N4CCCC4)N2)C(F)(F)F)F C13130307
c1ccc(cc1)C2(CCC2)NC(=O)N3CCCN(CC3)C(=O)c4ccsc4 C66220459
c1cc2c(cc1Cl)CC[C@H]2Nc3c(cc(cn3)C(=O)N4CCOCC4)Cl C66387121
CC(=O)N1CCC[C@H](C1)C(=O)Nc2nc3c(s2)C[C@@H](CC3)c4ccccc4 C67067730
Cc1cc(ccc1N(C)C(=O)C(=O)NCc2ccc(cc2)C#N)Br C67343885
c1cc2nc(cn2cc1Br)CNc3ncc(cn3)Br C67369083
CC(C)[C@@H](C(=O)[O-])N1C(=O)/C(=C\c2cccn2C)/SC1=S C05690107
C[C@@]12CC[C@H]3c4ccc(cc4CC[C@@H]3[C@H]1CCC2=O)OS(=O)(=O)[O-] C01530629
c1cc(sc1S(=O)(=O)N2CCCC[C@H]2C(=O)[O-])Br C06059153
c1ccc2c(c1)c(ccc2S(=O)(=O)[O-])/N=N/N3CCCCC3 C04831843
CC1([C@@H]2CC[C@]1(c3c2nc4ccccc4n3)CS(=O)(=O)[O-])C C07010589
CN(C)c1ccc(cc1)/C=C\2/C(=O)N(C(=S)S2)CC(=O)[O-] C12579470
CC(C)c1nc2c(c3c(s2)CC[C@H]3C(=O)[O-])c(=O)n1CC#N C19764440
C[C@H](C(=O)C)n1cnc2c(c1=O)c3c(s2)CCC[C@H]3C(=O)[O-] C19764855
Cc1ccc(c(n1)C)c2cc3c(cc2F)c(=O)c(cn3C4CC4)C(=O)[O-] C26566576
Cc1nnc(n1n2c(c3c4c(sc3nc2=S)C[C@H](CC4)C)[O-])C C17072291
Cc1cc(cc(c1)SC(C)(C)C(=O)N2CCC[C@H]2C(=O)[O-])C C33461378
Cc1cc(nc(n1)[N-]S(=O)(=O)c2c(nc(s2)Cl)C)C C35357126
C[C@@H]1COCCN1S(=O)(=O)c2ccc(c(c2F)C(=O)[O-])F C35775341
Cc1c(sc(n1)n2cccc2)C(=O)N3CCC[C@H](C3)C(=O)[O-] C36365019
CCCn1cc(cc1C(=O)N2CCCC[C@H]2C(=O)[O-])Br C36857092
c1cc(sc1C(=O)N(CC2CC2)CC(=O)[O-])Br C36885006
c1cc2c(cc1F)sc(c2Cl)C(=O)N3CCC[C@H]3C(=O)[O-] C36966225
c1c(c(c(c(n1)C(=O)N2CSC[C@H]2C(=O)[O-])Cl)Cl)Cl C36979472
CC(C)(C)c1c(c(n(n1)[C@H]2CCS(=O)(=O)C2)Cl)C(=O)[O-] C37326911
c1cc(ccc1/C=C/C(=O)N2CCC[C@H]2C(=O)[O-])Br C37410413
c1cc(c(cc1Br)/C=C/C(=O)N2CCC[C@H]2C(=O)[O-])F C37410417
c1cscc1c2nc(cs2)C(=O)N3CCCC[C@@H]3C(=O)[O-] C37437420
c1cscc1c2nc(cs2)C(=O)N3CCCC[C@H]3C(=O)[O-] C37437423
c1cc(sc1S(=O)(=O)N(CC(=O)[O-])C2CC2)Br C37592501
CC(C)c1c(c(n(n1)[C@]2(CCS(=O)(=O)C2)C)Cl)C(=O)[O-] C37760930
Cc1c(nc(nn1)SCC(=O)N2c3ccccc3C[C@H]2C)[O-] C05009389
CC(C)N(CC(=O)[O-])C(=O)/C=C/c1ccc(o1)Br C37994189
c1ccc(c(c1)N2C(=O)/C(=C/[C@H]3C=CC=N3)/C(=NC2=O)[O-])Cl C38592715
C1CC[C@@H]2[C@H](C1)C[C@@H](N2C(=O)[C@@H]3C=C(C=N3)Br)C(=O)[O-] C38693620
COc1cccc(c1)N2C(=O)/C(=C/[C@H]3C=CC=N3)/C(=NC2=S)[O-] C39037447
CN1C(=O)[C@@H]2[C@H](C1=O)C3(c4ccccc4C2c5c3cccc5)C(=O)[O-] C39328564
Cc1c(c2c(n1[O-])-c3c(c(ccn3)Br)C(=O)CC2)OC C39458935
C1CC[C@@H]2[C@H](C1)C[C@@H](N2C(=O)[C@@H]3C=C(C(=N3)Cl)Cl)C(=O)[O-] C39567753
CC1=C(C(=N[C@H]1C(=O)[O-])C)C(=O)/C=C/c2ccc(c(c2)Br)F C39701193
COc1cccc2c1OC[C@@H]3C2=C4C(=NC(=S)N=C4S3)[O-] C39967891
c1c(cc(c2c1c(c3c(n2)CCS(=O)(=O)C3)C(=O)[O-])Br)F C42255340
Cc1ccc2c(c1)[C@@H]3[C@H](CCO3)[C@@H]4N2C(=O)[C@@H]5[C@]46C=C[C@@H]([C@@H]5C(=O)[O-])O6 C43740869
c1csc2c1[C@@H](N(CC2)S(=O)(=O)N3CCCC3)C(=O)[O-] C44591979
CN([C@H]1CCSC1)C(=O)N2CCc3c(ccs3)[C@@H]2C(=O)[O-] C44593217
c1csc2c1[C@H](N(CC2)C(=O)N3CCCSCC3)C(=O)[O-] C44593340
c1cc(sc1)c2nc(cs2)C(=O)N3CCO[C@@H](C3)C(=O)[O-] C49864858
c1cnc(cc1C#N)[C@H]2C3=C(CCC3=NC4=C2S(=O)(=O)CC4)[O-] C13579940
Cn1cc(cc1C(=O)N2CCC[C@H](C2)CC(=O)[O-])Br C54294353
C[C@](c1ccccc1Br)(C(=O)[O-])n2ccc(=O)cc2 C61628191
c1ccc2c(c1)c(c(s2)C(=O)[O-])C[S@@](=O)C3CCOCC3 C62055481
CC1(CCN(CC1)C(=O)c2cc(nnc2Cl)Cl)C(=O)[O-] C62842506
C[C@H]1C[C@@H](CN(C1)S(=O)(=O)N2CCC(CC2)(C)C(=O)[O-])C C62843060
CC[C@@]1(CCN(C1)C(=O)c2ccc(cn2)Br)C(=O)[O-] C62916896
CC(C)C[C@@H](C(=O)[O-])N1C(=O)/C(=C\[C@H]2C=CC=N2)/SC1=S C39861809
C[C@@H]1CN(CC(O1)(C)C)C(=O)c2cc(c(nc2[O-])SC)C#N C65620418
CCCc1ccc(c(c1)/N=C/c2cc(cc(c2O)Cl)Cl)O C02571719
CCCC[C@@]1(NC(=S)N(N1)c2ccccc2)c3ccccc3 C04198872
Cc1cccc(c1C)N2C(=S)NC3(N2)CCC(CC3)C(C)(C)C C00197042
CC[C@@H](C)C[C@@]1(NC(=S)N(N1)c2ccc(c(c2)C)C)CC C00382312
c1ccc2c(c1)-c3ccccc3C2=NNC(=S)NC4CCCCC4 C03250011
c1ccc(cc1)/C=C\C=N/NC(=S)NC23CC4CC(C2)CC(C4)C3 C05030412
c1ccc(cc1)c2c(s/c(=N/Nc3ccccc3)/[nH]2)c4ccccc4 C05775555
c1ccc(cc1)CNC(=S)NN=C2CCCC[C@@H]2C3CCCCC3 C05788824
CC[C@H](C)c1ccc2c(c1)nc(o2)c3cc(c(c(c3)Cl)N)Cl C00569843
C[C@@H]1CCc2c(c3cc(ccc3[nH]2)C(=O)N[C@@H](C)CCCC(C)C)C1 C03452300
CCC(C)(C)c1ccc(cc1)Oc2ccc(cc2)C(=S)N C11799003
CC(C)(C)CC(C)(C)c1ccc(cc1)OCc2ccc(cc2)N C11804818
CC(C)(C)c1ccc(cc1)C(=O)c2c3c(sc2N)CCCC3 C13999036
CC(C)c1ccc(cc1)Oc2ccc(cc2N)Br C14631023
C[C@@H]1CC[C@@]2([C@H]([C@@]1(C)Cc3cc(ccc3O)O)CCC=C2C)C C14855805
CCC[C@H]([C@H]1c2cccc3c2c(ccc3)[C@@]1(C)O)Nc4ccccc4 C15226478
Cc1ccccc1/C=N/NC(=S)NC23CC4CC(C2)CC(C4)C3 C16919433
c1ccc2c(c1)ccc(c2CNc3cc(ccc3Cl)Cl)O C19999030
CC[C@H](c1cc(ccc1O)Br)Nc2ccccc2Cl C21055424
Cc1ccc(c(c1)C(C)(C)C)Oc2ccc(cc2N)Br C21789987
CC[C@H](c1ccc(cc1)O)Nc2ccc(cc2)C(C)(C)C C21817446
CC(C)c1ccc(cc1)[C@@H](CNc2ccc(cc2)C(C)C)O C32178701
CC(C)c1ccc(cc1)[C@@H]2[C@H](C(=C(C3=C2CCCCC3)C#N)N)C#N C16575849
C[C@@H]1CC[C@H]([C@@H](C1)Oc2ccc3c(c2N)ncs3)C(C)C C35344882
c1ccc(cc1)/C=C/2\CCC[C@@H]3C2=[NH+]C(=[NH+][C@H]3c4ccccc4)[S-] C36142506
CC(C)(C)c1ccc2c(c1)nc(o2)c3ccc(cc3N)Cl C36749738
C[C@H]1CC[C@@H]([C@@H](C1)Oc2ccc(cc2)C(=S)N)C(C)C C36664901
CC[C@@H](C)c1ccc(cc1)N[C@H](C)c2ccc(cc2O)C C36953266
CC[C@H](C)c1ccc(cc1)N[C@@H](CC)c2ccccc2O C36953463
CC(C)c1ccc(c(c1)C(C)C)NCc2ccccc2O C36995280
Cc1c(c(n[nH]1)C)CNc2ccc(cc2)SC(F)(F)F C37067999
Cc1ccc(c(c1O)C)N[C@H](C)c2ccc(cc2)C(C)C C37130486
c1ccc(c(c1)CO)N[C@@H]2CCCC[C@H]2C3CCCCC3 C37317048
c1ccc(c(c1)CO)N[C@H]2CCCC[C@H]2C3CCCCC3 C37317049
Cc1ccc(c(c1)N)Oc2ccc3cc(ccc3c2)Br C37401524
Cc1cc([nH]c1C(C=C(C)C)(C=C(C)C)c2c(cc([nH]2)C)C)C C37624818
CCCCCCSc1nc(c2c3c(sc2n1)CCC[C@H]3C)N C01837088
C[C@@H](C(=O)NCCC(C)C)Nc1cc(c(cc1Cl)Cl)Cl C20420179
CC[C@@H](C)NC(=O)NC1CCCCCCCCCCC1 C39971619
CC(C)c1ccc(cc1)/C=N/NC(=S)NC2CCCCC2 C06299173
Cc1c(sc(n1)[C@@H](c2ccc(cc2)SC(F)(F)F)N)C C41182465
c1cc(ccc1/C=C/C(=O)NC2CCC(CC2)O)SC(F)(F)F C41897743
Cc1ccccc1[C@@H](C)NC(=O)NCCSC(F)(F)F C48856311
Cc1ccc(c(c1)C)NC[C@H](c2cc(ccc2C)C(C)(C)C)O C49924481
Cc1ccc(cc1C)NCC[C@H](c2ccc(cc2)C(C)(C)C)O C49924549
c1cc(ccc1C(=O)N[C@H]2CCCC[C@@H]2O)SC(F)(F)F C51991947
c1cc(ccc1C(=O)NC2(CCCC2)CO)SC(F)(F)F C53067785
c1ccc(cc1)/C=C/2\CCCC3=C2NC(=S)N[C@@H]3c4ccccc4 C17951424
c1ccc(c(c1)/C=N/Nc2c(cc(cc2Cl)Cl)Cl)O C04837985
C1CCCC(CCC1)NC(=S)NC23CC4CC(C2)CC(C4)C3 C59115556
c1ccc2c(c1)-c3c(nc(nn3)SCC(=O)[O-])OC4(N2)CCCCC4 C04138141
COc1cc(cc2c1N[C@@H]([C@@H]3[C@@H]2C=CC3)c4ccc(cc4)C(=O)[O-])[N+](=O)[O-] C04151418
CC(=C1[C@H]2C=C[C@@H]1[C@@H]([C@@H]2C(=O)Nc3cccc(c3)[N+](=O)[O-])C(=O)[O-])C C04534895
c1ccc(cc1)[C@H]2[C@H]3CC=C[C@@H]3c4c(ccc(c4N2)C(=O)[O-])[N+](=O)[O-] C04859596
Cc1cc(ccc1Br)c2ccc(o2)CNc3n[n-]nn3 C04999777
Cc1cc(ccc1c2ccc(o2)CNc3n[n-]nn3)Br C04999779
c1cc(c(nc1)Nc2ccc3c(c2)sc(n3)N4CCOCC4)C(=O)[O-] C13091744
C/C(=C\c1ccco1)/C=N/n2c(nnc2[S-])c3c4c(n[nH]3)CCC4 C19827539
c1ccc2c(c1)cc3ccccc3c2/C=C\c4[nH]c(=O)c(c(n4)[O-])[N+](=O)[O-] C20027199
CC1=C([C@@H](C2=C(N1)CCCC2=O)c3ccc(cc3)C(=O)[O-])C(=O)OC C20421615
CC1=NC2=N/C(=N/c3ccc(cc3)C(C)C)/N[C@@H](N2C(=C1)[O-])c4cccnc4 C21123249
Cc1ccc(cc1Cl)/N=C/2\N[C@H](N3C(=CC(=NC3=N2)C)[O-])c4cccnc4 C17077873
c1ccc2c(c1)c(c[nH]2)C(=O)/C(=C/c3ccc(c(c3)[N+](=O)[O-])[O-])/C#N C28912024
COc1ccccc1/C=N\Nc2cnnc(c2Br)[O-] C31833877
Cc1cc(c2c(n1)n(nc2[O-])C)C(=O)N[C@@H](C)c3cccc(c3)Cl C32687195
C/C(=C/c1ccco1)/C=N\n2c(nnc2[S-])c3c4c(n[nH]3)CCC4 C01274474
c1cc(c(cc1[N+](=O)[O-])c2ccc(o2)/C=C/3\C(=O)NC(=N3)[S-])Cl C00071245
c1cc(c(cc1Br)[N+](=O)[O-])NC2CCC(CC2)C(=O)[O-] C37561825
c1ccc(cc1)/C=C/C=N/N2[C@@H](NN=C2[S-])[C@@H]3C4=C(CCC4)N=N3 C38975264
Cc1ccccc1C(=O)NC(=S)/N=C/2\C=CC3=NC(=NC3=C2)[O-] C39354364
c1ccc(cc1)/C=N/N2[C@H](NN=C2[S-])[C@@H]3C4=C(CCC4)N=N3 C39593247
C[C@]1\2CC[C@](C1(C)C)(C/C2=N\NC(=O)c3ccccc3OC)C(=O)[O-] C33959032
Cc1ccc(c(c1)N2[C@H](NC(=O)C(=C2[S-])C#N)c3cccc(c3)[N+](=O)[O-])C C39887440
c1ccc2c(c1)c(c-3sc4nnc(n4nc3c2=O)c5ccccc5O)[O-] C00644823
CN(C[C@H]1CCCO1)C(=O)Nc2cc(ccc2C(=O)[O-])Br C48951031
CC(C)(C)c1cs/c(=N\S(=O)(=O)c2ccc(o2)C(=O)[O-])/[nH]1 C49498988
C[C@H](c1nc(no1)c2ccc(cc2)F)NC(=O)c3cccnc3[S-] C49992068
c1cc(c(c(c1)Cl)Cl)/C=C\c2c(c(=O)[nH]c(n2)[O-])[N+](=O)[O-] C30840466
Cn1cc(cn1)c2nc(cs2)/C(=C(\C#N)/C(=O)NC3CCCCC3)/[O-] C50685337
c1ccn2c(c1)nc(c2/C(=C(/C#N)\C(=O)NC3CCCC3)/[O-])Cl C51652546
Cc1ccc(cc1C)N2C(=O)C[C@@H](C2=O)Nc3ccc(cc3)C(=O)[O-] C40827076
CCc1ccc(cc1)NC(=O)c2c(c([n-]n2)[N+](=O)[O-])Br C05615700
Cn\1ccs/c1=N/C(=O)c2cc(ccc2O)[N-]S(=O)(=O)C C55189186
C[C@H]1CCc2c(c(=O)[nH]c(n2)SCc3ccc(o3)C(=O)[O-])C1 C20395387
Cc1ccc(cc1)c2nc(cs2)C(=O)Nc3[n-]nc(n3)c4ccccn4 C47343095
COCCN1C(=c2ccccc2=C(C1=C3C=[NH+]c4c3cccc4)C(=O)[O-])[O-] C32916834
C=C1C=C(N2[C@H](N=C(N=C2N1)N3CCc4c3cccc4)c5ccco5)[O-] C59282900
c1ccc(cc1)Oc2ccc3c(c2)sc(n3)NC(=O)c4ccc(nn4)[O-] C36688494
Cc1ccc(s1)c2nc([nH]n2)/N=C(/c3ccn(n3)c4ccccc4)\[O-] C60571311
CSc1c(cc(c(n1)[O-])C(=O)N2CCC(CC2)Nc3ccccc3)C#N C60636390
Cc1c2c(n(n1)c3ccc(nn3)[O-])NC(=O)C[C@H]2c4ccc(cc4)C(C)C C31817629
Cc1c2c(n(n1)c3ccc(nn3)[O-])N=C(C[C@@H]2c4ccc(cc4)C(C)C)O C31817633
CC1=C[C@@H](N2C(=N1)NC(=N2)/N=C(/c3ccccc3OC)\[O-])c4ccccc4 C06782723
c1ccc(cc1)c2[n-]n3c(=O)cc(nc3n2)CNc4ccccc4F C14608971
Cc1cccn2c1nc(=O)c(c2[O-])C(=O)N[C@@H]3CCCC[C@H]3C C10166611
CC(C)N1C[C@H](CC1=O)/C(=N/c2[nH]nc(n2)c3cccc4c3cccc4)/[O-] C65514691
c1ccc2c(c1)cccc2c3nc([n-]n3)NC(=O)c4ccncc4 C65514959
Cc1cc(on1)/C(=N/c2[nH]nc(n2)c3ccc(cc3Cl)Cl)/[O-] C65586255
Cc1ccc2c(c1)[nH]cc2C(=O)/C(=C\c3ccc(c(c3)[N+](=O)[O-])[O-])/C#N C66408289
CCc1ccsc1/C(=C(\C#N)/C(=O)Nc2ccc3c(c2)OCCO3)/[O-] C66509259
CC(C)CNC(=O)c1ccc(c(c1)N)N2C[C@H]3C[C@@H](C2)c4cccc(=O)n4C3 C04660111
CCOC(=O)[C@H]1CC[C@]2([C@@]1(CC[C@@H]3[C@@H]2CC[C@@]4([C@@]3(CCC(=O)C4)CO)O)C)O C05247541
c1cc(c(c(c1)F)C(=O)OCC(=O)Nc2c(c3c(s2)CCC3)C(=O)N)F C06453044
Cc1c(sc(c1C(=O)N)NC(=O)[C@@H](C)n2c(c(cn2)Br)C)C C02780777
C[C@@H](C(=O)Nc1c(ccs1)C(=O)N)Sc2ccc3c(c2)OCCCO3 C07869002
Cc1nnc(n1N)SCC(=O)Nc2c(cc(cc2Br)F)F C09802052
c1ccc2c(c1)nc(s2)[C@@H]3CCCN3C(=O)c4ccc(cc4)CNC(=O)N C12771707
COc1cc(cc(c1OC)OC)[C@@H]2[C@@H]3CC=C[C@@H]3c4cccc(c4N2)C(=O)N C13640756
C[C@H](C(=O)Nc1c(c2c(s1)CCC2)C(=O)N)Sc3ccc4c(c3)OCCO4 C14242965
CC(C)C(=O)N1CCC[C@@H](C1)C(=O)Nc2c(c3c(s2)CCCC3)C(=O)N C20463532
C[C@@H]1[C@H](CC[C@]2([C@H]1[C@H]([C@H](CC2)[C@H](C)C(=O)NCc3cccnc3)O)C)NC(=O)C C20466163
Cc1cc(c(s1)C)C(=O)CCC(=O)NNC(=O)c2cc(c[nH]2)Br C08123263
Cc1ccccc1[C@H](CC(=O)N(C)[C@H](C)c2nc3ccccc3s2)NC(=O)N C32342643
c1ccc2c(c1)cccc2N3C[C@@H](CC3=O)C(=O)NCc4ccc(cc4)C(=O)N C36727901
CCOc1ccc(cc1)n2c(c(sc2=S)C(=O)NC[C@H]3CCCO3)N C01099099
C[C@@H]1[C@@H]([C@@H](N(N1)CC(=O)NCc2[nH]c3ccccc3n2)C)I C39217620
CCCN(c1ccccc1O)C(=O)[C@@H]2CC(=C3[NH+]2Cc4ccccc4N3)OC C39544269
c1cc(sc1CCNC(=O)c2ccc(o2)Br)S(=O)(=O)N C40218160
CCN(CC(=O)NC(C)C)S(=O)(=O)c1ccc(cc1Br)N C40346206
Cc1c(c(n[nH]1)C)S(=O)(=O)NC[C@](C)(c2ccc(cc2)Br)O C40630158
Cc1c(cccc1NC(=O)C(=O)N[C@H]2CCC[C@H](C2)C(F)(F)F)C(=O)NC C41272900
C[C@H](/C(=N/O)/N)N(C)S(=O)(=O)c1cc(ccc1Br)Br C45145820
c1cc(cc(c1)C[NH+]2CCCC2)CNC(=O)c3ccc4c(c3)nc(=S)[nH]c4[O-] C47089425
c1ccc(c(c1)C(=O)N2CCC(CC2)C(=O)N)NC(=O)/C=C\c3cccs3 C47886763
c1csc(c1Br)S(=O)(=O)N2CCC[C@@H](C2)CNC(=O)N C49061075
CC(C)[C@@H](C(=O)N1CCC(CC1)CC(=O)N)NC(=O)c2c(cccc2F)F C49394536
C[C@@H](c1ccccc1Br)NC(=O)NN[C@@]2(CCS(=O)(=O)C2)C C49789187
C[C@H](c1ccccc1Br)NC(=O)NN[C@]2(CCS(=O)(=O)C2)C C49789190
c1cc(ccc1C2(CCC2)CNC(=O)N3CCO[C@@H](C3)C(=O)N)Br C51711595
CC(=O)Nc1cccc(c1)CNC(=O)CSc2[nH]c3cc(c(cc3n2)F)F C53769433
c1ccc2c(c1)CCC[C@@H]2NC(=O)CCSc3nnc(n3N)C(F)(F)F C54430582
c1cc2c(cc1Cl)NC(=O)[C@@H](S2)CC(=O)NCCC(=O)NC3CCCC3 C56190356
Cc1cc(ccc1Br)NC(=O)CSc2nnc(n2N)C3CC3 C03484381
c1c(cc(cc1C(F)(F)F)NC(=O)CC[C@H]2C(=O)NC(=O)N2)C(F)(F)F C61471054
C[C@@H](C(=O)Nc1ccccc1F)NC(=O)/C=C/c2cc3ccccc3[nH]c2=O C62215009
Cc1ccc(cc1NC(=O)C2(CCN(CC2)C(=O)C)c3ccccc3)C(=O)N C63948515
CC(C)[C@H](c1cccs1)NC(=O)C(=O)Nc2cc(c(cc2F)F)NC(=O)C C65555001
CC(=O)Nc1cc(c(cc1F)F)NC(=O)C(=O)NCC[C@H]2C[C@@H]3CC[C@H]2C3 C65559705
CC(C)COc1ccc(cc1C(=O)N2CCC(CC2)C(=O)NN)Br C66151569
Cc1cc(ccc1Br)NC(=O)C(=O)N2CCC[C@H](C2)CCC(=O)N C66222453
Cc1ccc(c(c1)Br)O[C@H](C)C(=O)N[C@H]2CCCN(C2)CC(=O)N C66448266
CC(C)n1c(n[nH]c1=S)CNC(=O)c2c[nH]c3c2cc(cc3)Br C66650235
Cc1ccccc1[C@H](CC(=O)N2CCO[C@H](C2)c3cccc(c3)F)NC(=O)N C66693599
C[C@@H](C(=O)Nc1ccc(cc1)C(=O)N)N2CCO[C@@H](C2)c3ccc(c(c3)F)F C66850846
Cc1c[nH]c(=O)n1c2ccc(cc2)C(=O)NC[C@]3(CCCc4c3cccc4)O C66931029
C[C@@H](CC#N)Sc1ccccc1NC(=O)N[C@H]2CCCc3c2ccc(=O)[nH]3 C66954983
c1cc(c(c(c1)F)F)NC(=O)[C@@H]2CCCN2C(=O)/C=C/c3ccc(cc3)C(=O)N C67089456
Cc1c(c(=O)[nH]c(=O)[nH]1)CCC(=O)N[C@@H]2C[C@H]2c3cccc(c3)C(F)(F)F C67109048
Cc1ccc(cc1NC(=O)NCc2ccc(cc2)O)C(=O)N3CCSCC3 C67307778
c1ccc(cc1)[C@@H]2CCCN(CC2)C(=O)C(=O)Nc3ccc(c(c3)F)C(=O)N C67598466
CCC[C@@H]1CC[C@@H](C[C@@H]1C)c2ccc(cc2)C(=O)NN C04737211
CCC[C@H]1CC[C@@H](C[C@@H]1C)c2ccc(cc2)C(=O)NN C04737212
C[C@@H]1CCc2c(sc3c2c(nc(n3)SC)NN)C1 C00507994
CCc1nc-2c(c(n1)NN)C3(CCCCC3)Cc4c2cccc4 C01225883
Cc1ccc(c2c1[C@@H]3C=CC[C@H]3[C@@H](N2)c4ccc(cc4)O)O C13636942
Cc1ccc(c2c1[C@H]3C=CC[C@H]3[C@@H](N2)c4ccccc4O)O C14473948
c1cc2c(c(c1)Nc3c(cccn3)C(=S)N)CCCC2 C21806119
c1cc2c(c(c1)N)[nH]nc2c3c(cccc3Cl)Cl C31991397
c1ccc2cc(ccc2c1)NC(=O)CSc3ccccc3N C32692320
CC[C@@H](C)c1c(c([nH]n1)N)c2c(cccc2Cl)Cl C34975798
Cc1nc2cc(c(cc2s1)N)N[C@H]3CCC[C@@H](C3)C C35342735
c1cc2c(cccn2)c(c1)Nc3ccc4c(c3N)ncs4 C35344456
Cc1ccc(cc1Br)Nc2ccc(c(n2)C)N C36251721
C[C@H]1C[C@H](CC(C1)(C)C)Nc2ccc(c(c2)C(=O)N)F C37021457
Cc1cc(ccc1N[C@H]2C[C@H]3C[C@@H]2[C@@H]4[C@@H]3CCC4)C(=O)N C37027027
C[C@@H]1C[C@@H](CC(C1)(C)C)Nc2ccc(cc2)CC(=O)N C37074887
Cc1ccc(c(c1)Nc2c(cc(cn2)Br)N)C C40713646
c1cc(ccc1N)NCCOc2cc(ccc2Cl)Cl C41487364
Cc1cc(ccc1N)NC(=O)c2cc3c(s2)CCCC3 C43569939
CC[C@@H]1CCCC[C@H]1NC(=O)C2(CCCCCC2)C(=S)N C44779341
CC(C)c1csc(n1)Nc2ccc(cc2)C(=S)N C49237547
CCCN1C(=[NH+][C@@H](C1=[NH2+])c2cc(cc(c2)Cl)Cl)C C50986623
CCCCN1C(=[NH+][C@@H](C1=[NH2+])c2ccc(c(c2)C)F)CC C50995264
CCC1=[NH+][C@@H](C(=[NH2+])N1CC#C)c2ccc(cc2)C(C)(C)C C50996057
CCCC1=[NH+][C@@H](C(=[NH2+])N1CCC)c2ccc(c(c2)C)F C50996724
CCCC1=[NH+][C@@H](C(=[NH2+])N1C2CC2)[C@H](C)c3ccccc3 C50997116
CCCC1=[NH+][C@@H](C(=[NH2+])N1C(C)(C)C)c2c(cccc2F)F C50997338
CCCC1=[NH+][C@@H](C(=[NH2+])N1CC=C)c2cc(cc(c2)C)C C50997786
CCCN1C(=[NH2+])[C@@H]([NH+]=C1C(C)C)c2ccc(cc2)Cl C50998810
Cc1ccc(cc1C)[C@@H]2C(=[NH2+])N(C(=[NH+]2)C(C)C)C(C)C C50999068
CC(C)(C)c1ccc(cc1)[C@@H]2C(=[NH2+])N(C(=[NH+]2)C3CC3)C C50999884
CCCN1C(=[NH2+])[C@H]([NH+]=C1C2CC2)c3ccccc3Cl C51000168
c1cc(c(c(c1)Cl)[C@@H]2C(=[NH2+])N(C(=[NH+]2)C3CC3)C4CC4)Cl C51000525
CN1C(=[NH2+])[C@H]([NH+]=C1C2CCCC2)c3ccc(cc3)Cl C51002046
C#CCN1C(=[NH2+])[C@@H]([NH+]=C1C2CCCC2)C3CCCCC3 C51002505
CCCCN1C(=[NH+][C@H](C1=[NH2+])C2CCCC2)c3ccccc3 C51003188
CC(C)c1cc(c2c(ccc(c2n1)F)Br)NN C51169250
CCc1c(sc(n1)Nc2cc(ccc2C(=S)N)C)C C51597018
CCc1ccccc1[C@@H]2C(=[NH2+])N(C(=[NH+]2)C(C)C)C(C)C C52202028
CCc1ccccc1[C@@H]2C(=[NH2+])N(C(=[NH+]2)C(C)C)CC=C C52202046
CCCCC1CCC(CC1)c2[nH]c3cc(ccc3n2)N C19981440
CC[NH+](CC)c1ccc(c(c1)N)N2CCc3c2cccc3 C58276655
C[C@@H](Cc1ccco1)Nc2ccc(cc2N)Br C42586907
CC(C)CN1C(=[NH2+])[C@H]([NH+]=C1C2CC2)c3cccc(c3)Cl C60280579
CCN1C(=[NH2+])[C@H]([NH+]=C1C(C)(C)C)c2ccc(cc2C)F C60280726
CCN1C(=[NH2+])[C@H]([NH+]=C1C2CCCC2)c3ccc(cc3)C C51002155
C=CCN1C(=[NH2+])[C@H]([NH+]=C1C2CCCC2)Cc3ccccc3 C60280819
CCN1C(=[NH2+])[C@@H]([NH+]=C1C(C)(C)C)CCc2ccccc2 C61624793
Cc1cc(c2c(c1)NC(=O)[C@H](O2)c3ccc(cc3)C(C)C)N C62561269
c1cc2c(cc1N)sc(n2)Nc3ccc(c(c3)F)F C63103352
c1cc(ccc1c2nc3cc(ccc3o2)N)c4nc5cc(ccc5o4)N C00236193
c1ccc(cc1)CSC2=C(C3(CCCCC3)C(C(=N2)N)C#N)C(=O)N C04014197
C[C@H]1[C@@H]([C@H]([C@H]([C@@H](O1)Oc2c[nH]c3c2c(c(cc3)Br)Cl)O)O)O C00642924
C#CCSc1nc(c2c(n1)OC(=C([C@H]2c3cccc(c3)F)C#N)N)N C04593933
c1c2c(c3c(o2)CCCC3)c(c(c1Br)O)/C=N/NC(=O)N C04898280
c1ccc2c(c1)c(c[nH]2)CCNC(=O)c3c(c4ccc(nc4s3)c5cccs5)N C08748688
CCCCOc1ccccc1[C@@H]2c3ccc(cc3OC(=C2C#N)N)N C08846185
CC(C)(C)NC(=O)c1cccc2c1N[C@@H]([C@@H]3[C@@H]2C=CC3)c4ccc(cc4O)O C13640063
c1cc2c(cc1S(=O)(=O)N)[C@H]3C=CC[C@@H]3[C@@H](N2)c4cc(ccc4O)Br C14460817
c1ccc(c(c1)NS(=O)(=O)c2ccc(c(c2)N)O)Br C21816593
CC(C)(CCc1cc2c(cc1O)O[C@@H]3[C@H]2COc4c3ccc(c4O)O)O C31161235
c1ccc(cc1)C[C@H](C(=O)NCC23C[C@H]4C[C@@H](C2)CC(C4)(C3)Cl)NC(=O)N C32845358
C[C@@H](c1ccc(cc1)O)Nc2cc3c(cc2Br)[nH]c(=O)[nH]3 C37129808
c1ccc2c(c1)c(c[nH]2)CCCC(=O)N[C@H]3[C@H](C4=C(S3)CCC4)C(=O)N C39335855
c1ccc(cc1)c2c(c(nc3c2c(c(s3)C(=O)N4CCCCC4)N)N)C#N C39426811
C[C@H]1NN[C@H](S1)SCC(=O)NCCc2c[nH]c3c2cccc3 C39455816
C[C@]1(CCS(=O)(=O)C1)NC(=S)Nc2ccc(cc2)c3ccc(cc3)N C40167309
CC(C)Nc1c(c(ncn1)Nc2ccccc2Br)N C40708167
c1ccc2c(c1)[nH]c(n2)c3ccnc(c3)NC(=O)c4cccc(c4)N C40818474
c1ccc(c(c1)n2c(nnn2)c3ccc(cc3N)N)Br C42027469
C[C@H]1CCC[C@@H]([C@@H]1C)NC(=O)NNC(=O)c2cc(c[nH]2)Br C43043375
CC1(CC2=C(C(=O)C1)C(=C([C@@H](O2)[NH3+])C(=O)[O-])c3c[nH]c4c3cccc4)C C44227196
Cc1ccc(cc1C)C(=O)Nc2c(c3c(s2)CCC3)C(=O)NC(=O)N C44452611
C[C@@H](c1cccc(c1)Br)NC(=O)C2(CCCC2)/C(=N/O)/N C44786412
Cc1cc([nH+]c2c1c(c(s2)C(=O)Nc3ccc(cc3)C(=O)[O-])N)C C44859797
c1ccc(c(c1)NC(=O)N[C@@H]2CCC[C@H](C2)C(F)(F)F)SCC(=O)N C45695610
c1cc(c(cc1N)N)c2nnnn2c3cc(ccc3Br)Br C49121984
CCCC[C@@H](C(=O)Nc1cccc(c1)I)NC(=O)N C49181479
Cc1cc(cc(c1NC(=O)c2cc(c(nc2)NN)Cl)C)Br C51088542
C[C@@H]1CCC[C@H]([C@@H]1C)NC(=O)c2cc(cnc2NN)Br C51096234
Cc1cc(c(s1)C)[C@H](C)NC(=O)c2c(ccc(n2)NN)Cl C51114958
c1ccc(c(c1)NC(=O)c2cc(ccn2)NN)I C51123016
Cc1ccc(cc1)c2c3c([nH]n2)OC(=C([C@H]3c4cccc(c4)O)C#N)N C04592496
CCCc1cc(nc(n1)Sc2ccc(cc2C(=[NH2+])N)Cl)[O-] C52860418
C[C@H]1CCCC[C@@H]1NC(=O)NNC(=O)c2cc(c[nH]2)Br C54094876
Cc1cc(cc(c1)NC(=O)C2=C(NC(=O)N[C@H]2c3ccc(cc3)O)C)C C16977404
c1cc(cc(c1)Cl)C(=O)NC(=S)Nc2c(c3c(s2)CCC3)C(=O)N C06861984
c1cc(c(cc1C(=O)NC(=S)Nc2c(c3c(s2)CCC3)C(=O)N)Cl)Cl C16384458
c1ccc2c(c1)cccc2NC(=O)C[C@H](c3ccc(cc3)Br)NC(=O)N C58105872
C[C@H](c1ccccc1Cl)N[C@H](C)C(=O)Nc2c(c3c(s2)CCC3)C(=O)N C14932301
C/C(=N\NC(=O)c1cc2ccccc2cc1O)/c3csc(n3)N C54278857
Cc1c2c(n(n1)C(=S)N)OC(=C([C@H]2c3ccc(s3)Br)C#N)N C58899972
Cc1cc(c(c(c1)C)[C@@H]2c3c(nn(c3OC(=C2C#N)N)C(=S)N)C)C C58899979
Cc1c2c(n(n1)C(=S)N)OC(=C([C@H]2c3cccc(c3Cl)Cl)C#N)N C58900013
Cc1c2c(n(n1)C(=S)N)OC(=C([C@H]2c3ccc(cc3Cl)Cl)C#N)N C58900019
c1c(cc(c(c1/C=C(\C#N)/c2c(c([nH]n2)N)C#N)O)Br)Br C16383173
CCCc1cc(nc(n1)Sc2ccc(cc2Cl)C(=[NH2+])N)[O-] C62794821
c1c(cc(c(c1C(=O)[O-])NC(=O)N2CCC(CC2)[NH3+])Br)Br C62825583
c1cc(ccc1c2[nH]nc(n2)CCNc3ccc(cc3)Br)N C64873689
c1ccc(cc1)[C@H](C(=O)N)NC(=O)NCCc2cc(ccc2F)Br C65699355
CCC[C@H]1CCc2c(sc(c2C(=O)N)NC(=O)[C@H]3[C@@H]4CC[C@@H](C4)[C@@H]3C(=O)[O-])C1 C04019450
C[C@H]1CCc2c(sc(c2C(=O)N)NC(=O)[C@H]3CC=CC[C@@H]3C(=O)[O-])C1 C04173451
C[C@@H]1CCc2c(sc(c2C(=O)N)NC(=O)c3cccc(c3)C(=O)[O-])C1 C01190434
c1c(c(nc(n1)SCC(=O)NC23CC4CC(C2)CC(C4)C3)N)C(=O)[O-] C04414286
CC(C)(C)[C@@H]1CCc2c(sc(c2C(=O)N)NC(=O)[C@H]3CCCC[C@@H]3C(=O)[O-])C1 C04628393
CC(C)(C)[C@H]1CCc2c(sc(c2C(=O)N)NC(=O)[C@H]3CC=CC[C@@H]3C(=O)[O-])C1 C05021129
C[C@]12CC[C@H](CC1=CC[C@@H]3[C@@H]2CC[C@]4([C@@H]3C[C@H]([C@@H]4[C@@](C)(CC(=O)[O-])O)O)C)O C05530024
C[C@]12CC[C@H](CC1=CC[C@H]3[C@@H]2CC[C@]4([C@@H]3C[C@H]([C@@H]4[C@@](C)(CC(=O)[O-])O)O)C)O C05530028
C1CCc2c(c(c(s2)NC(=O)[C@H]3CCCC[C@H]3C(=O)[O-])C(=O)N)C1 C00355781
C[C@]12CC[C@@H](CC1=CC[C@@H]3[C@H]2CC[C@]4([C@@H]3C[C@H]([C@H]4[C@](C)(CC(=O)[O-])O)O)C)O C12296235
c1ccc2c(c1)c(cn2Cc3ccc(o3)C(=O)[O-])/C=N/NC(=S)N C09265591
CCC[C@@H]1CCc2c(sc(c2C(=O)N)NC(=O)[C@H]3[C@@H]4C[C@H]([C@@H]3C(=O)[O-])C=C4)C1 C16225778
Cc1c(c(sc1C(=O)N/N=C\c2ccc(o2)c3ccc(cc3)C(=O)[O-])N)C#N C16249617
CC(=C1[C@@H]2CC[C@H]1[C@H]([C@@H]2C(=O)Nc3c(ccs3)C(=O)N)C(=O)[O-])C C17072388
C[C@H]1CCc2c(sc(c2C(=O)N)NC(=O)[C@@H]3[C@@H]4C[C@H]([C@@H]3C(=O)[O-])C=C4)C1 C17076618
CC[C@H]1CCc2c(sc(c2C(=O)N)NC(=O)[C@@H]3CC(=C(C[C@@H]3C(=O)[O-])C)C)C1 C17082923
c1ccc(cc1)Oc2ccc(cc2)Nc3[nH]c(=O)c4c(n3)NC(=O)C[C@@H]4C(=O)[O-] C19961316
CC(C)C[C@@H](C(=O)N)NS(=O)(=O)c1ccc2c(c1)nc(s2)[O-] C20468510
C[C@H]1CCc2c(sc(c2C(=O)[O-])NC(=O)[C@@H](C)Sc3nc([nH]n3)N)C1 C14122807
c1ccc(cc1)c2ccc(cc2)Cc3c(nc(=S)[nH]c3[O-])/C=N/NC(=S)N C16977840
CC1=CC[C@H]2[C@@]([C@@H]1C[C@@]34[C@@H](C=C([C@@H]([C@@H]3O4)O)CO)O)(CCC[C@@]2(C)C(=O)[O-])C C35464954
Cc1cc(c(cc1N)N)/N=N/c2ccc(cc2)N/N=C/3\C=CC(=O)C(=C3)C(=O)[O-] C17303159
Cc1c(c([nH]n1)[O-])[C@H](c2ccc(cc2)OC)C3=C(NN([C@@H]3O)c4ccccc4)C C39369125
c1ccc2c(c1)/C(=C/3\C(=O)N=C(S3)[N-]c4ccccc4C(=O)N)/C(=O)N2 C39869880
Cc1ccc(cc1C)N2C(=O)/C(=C\Nc3ccc(c(c3)O)C(=O)[O-])/C(=O)NC2=O C39930559
Cc1ccc(c(c1)Cl)[N-]S(=O)(=O)c2cc(cnc2NN)Br C41070017
C[C@@H](C(=O)Nc1c(c2c(s1)CCCC2)C(=O)N)Sc3nccc(n3)[O-] C41629962
C[C@](c1cc(c(cc1Cl)Cl)F)(C(=O)[O-])Sc2nc([nH]n2)N C41992701
c1cc2ccc3ccc(c4c3c2c(c1)cc4)O[C@H]5[C@@H]([C@H]([C@@H]([C@@H](O5)C(=O)[O-])O)O)O C44963629
Cc1ccc(s1)c2nc([nH]n2)/N=C(/c3ccc(cc3)NC(=O)NC4CC4)\[O-] C50006369
c1ccc2c(c1)C3=C(C2=O)[C@@H](c4c([nH]c(=O)[nH]c4=O)N3)c5ccc(cc5)C(=O)[O-] C18201186
CCCC(=O)Nc1cccc(c1)CNC(=O)c2ccc3c(c2)nc(=S)[nH]c3[O-] C53540282
C=C1C=C(N2[C@H](N=C(N=C2N1)N3CCc4c3cccc4)c5ccc(c(c5)O)O)[O-] C53624360
c1ccc(c(c1)[C@@H]2c3c(nc(=S)[nH]c3N=C4C2=C(CCC4)[O-])N)[N+](=O)[O-] C08515796
c1cc(ccc1[C@@H]2c3c(nc(=S)[nH]c3N=C4C2=C(CCC4)[O-])N)[N+](=O)[O-] C08514084
CC(C)c1ccc(cc1S(=O)(=O)Nc2ccc(c(c2)[N+](=O)[O-])N)C(=O)[O-] C55572185
CC[C@H](Cc1c[nH]c2c1cccc2)/N=C(/C)\c3c([nH]c(=O)[nH]c3=O)[O-] C05817772
CCOC(=O)C1=C(Oc2c(c(=O)[nH]c(n2)[O-])[C@H]1c3ccc(cc3)C(C)C)N C58950287
CC1=C([C@H](NC(=O)N1)c2ccc(cc2)C(=O)[O-])C(=O)N/N=C/c3ccccc3O C59385552
Cc1ccc(c(c1)NC(=O)C[C@@H]2C(=O)NC(=N2)/N=C(\N)/[N-]c3ccccc3C)C C40376379
Cc1ccc(cc1C)Nc2nnc(s2)SCc3cc(n4c(n3)nc(n4)N)[O-] C60059170
c1ccc(c(c1)C(=O)NN/C=C\2/C(=NC(=O)N(C2=O)CCC3=CCCCC3)[O-])O C09334726
CCC[C@@H]1CC[C@H]([C@@H](C1)Sc2[nH]c(=O)cc(n2)N)C(=O)[O-] C62766916
CCC[C@@H]1CC[C@@H]([C@@H](C1)Sc2nc(cc(n2)N)N)C(=O)[O-] C62766953
CCC(CC)(CO)NC(=O)Nc1c(c(c(s1)C)C)C(=O)[O-] C62828896
c1ccc(c(c1)C(=O)NN/C=C/2\C(=O)N=C(N(C2=O)C3CCCCC3)[O-])O C04857274
c1cc2c(cc1C(F)(F)F)nc([nH]2)SCc3cc(n4c(n3)nc(n4)N)[O-] C65692276
C=CCn1c(=O)c2ccc(cc2nc1[S-])C(=O)Nc3ccc(cc3)NC(=O)N C25882815
c1ccc2c(c1)CCC[C@]2(CNC(=O)c3ccc4c(c3)nc(=S)[nH]c4[O-])O C66929525
c1c(nc2nc(nn2c1[O-])N)CSc3[nH]nc(n3)CCC4CCCC4 C67653649
c1ccc2c(c1)C(=O)c3ccc(c(c3C2=O)C(=O)[O-])SCC(=O)[O-] C03845262
C1CCc2c(c3c(s2)nc(nc3SCC(=O)[O-])SCC(=O)[O-])C1 C02180946
C[C@]12CC[C@@H]3c4ccc(cc4CC[C@H]3[C@@H]1CCC2=O)OP(=O)([O-])[O-] C04683870
c1cc(ccc1c2ccc(o2)/C=C(\C#N)/C(=O)[O-])C(=O)[O-] C02250331
C[C@H](C(=O)[O-])N1C(=O)/C(=C\c2ccccc2C(=O)[O-])/SC1=S C05214747
c1cc2c(cc1Br)c(c[nH]2)OP(=O)([O-])[O-] C02585442
c1cc2c(cc1N[C@@H](c3ccsc3)P(=O)([O-])[O-])CCC2 C12523580
C(C(=O)[O-])Sc1c(c(c(c(c1F)F)C(=O)[O-])F)F C13693382
COc1cc(cc(c1OCC(=O)[O-])I)/C=C/C(=O)[O-] C13747700
C[C@@]12CC[C@H]3[C@H]([C@@H]1CC[C@@H]2OP(=O)([O-])[O-])CCC4=CC(=O)CC[C@@]34C C14442968
c1cc(c(cc1C(=O)[O-])NC(=O)[C@@H]2CC=CC[C@@H]2C(=O)[O-])Cl C18196647
c1ccc(cc1)/C=C\C(=O)C2=C(C(=O)N([C@H]2c3ccccc3)CC(=O)[O-])[O-] C15769387
C[C@]12CC[C@@H]3[C@@H]([C@H]1CC[C@]2(C)O)CC[C@H]([C@]3(C)C(=O)[O-])CC(=O)[O-] C21992771
C/C(=C\C(=O)[O-])/CC[C@H]1C(=C)CC[C@H]2[C@]1(C[C@H](C[C@@]2(C)C(=O)[O-])O)C C31160622
CC1=C([C@H](C(=C(N1)[S-])C#N)c2ccc(cc2)O)C(=O)[O-] C32010858
c1cc(c(c(c1)F)C#N)[N-]S(=O)(=O)c2cc(cs2)C(=O)[O-] C36157634
c1cc(sc1CC(=O)[O-])S(=O)(=O)[N-]c2nccs2 C21799099
C[C@@H]1CCc2c(sc(c2C#N)[N-]S(=O)(=O)CC(=O)[O-])C1 C37464953
c1cc(c(cc1Br)F)[N-]S(=O)(=O)N2CCC(CC2)C(=O)[O-] C37656064
c1cc(c(cc1F)Br)[N-]S(=O)(=O)N2CCC(CC2)C(=O)[O-] C37656247
c1cc(c(cc1[N-]S(=O)(=O)N2CCC[C@H](C2)C(=O)[O-])F)Cl C37657072
c1cc(ccc1C(=O)[O-])NC(=O)[C@H]2CC=CC[C@@H]2C(=O)[O-] C00264385
c1cc(cc(c1)NC(=O)[C@H]2[C@H]3C[C@@H]([C@@H]2C(=O)[O-])C=C3)C(=O)[O-] C05478405
CC(C)c1cc2c(cc1S(=O)(=O)[O-])[C@]3(CCC[C@@]([C@@H]3CC2)(C)C(=O)[O-])C C03779720
c1cc(sc1C(=O)[O-])S(=O)(=O)[N-]c2nccs2 C38058322
c1cc(sc1C(=O)[O-])S(=O)(=O)[N-]c2c(ccs2)C#N C38058619
Cc1cc(c(c(=O)[nH]1)[C@@H](CCc2ccccc2)c3c([nH]c(=O)cc3[O-])C)[O-] C40568494
C[C@]1(CC[C@@H](C1(C)C)C(=O)Nc2cccc(c2)/C=C/C(=O)[O-])C(=O)[O-] C43773515
C[C@@]12CC[C@H]3c4c(cc(c(c4C(=O)[O-])C(=O)[O-])OC)CC[C@H]3[C@H]1CCC2=O C43875404
c1c(sc(c1Br)Br)CC(C(=O)[O-])C(=O)[O-] C02505275
c1cc(c(nc1)C(=O)N2CCc3c(ccs3)[C@H]2C(=O)[O-])[O-] C44591900
c1cc(cc(c1)[N-]S(=O)(=O)c2c(ccs2)Br)C(=O)[O-] C48440692
CC(C)N(C)S(=O)(=O)[N-]c1cc(ccc1Cl)C(=O)[O-] C49042266
Cc1cc(cc(c1)[N-]S(=O)(=O)c2cc(oc2Br)C(=O)[O-])C C49735260
Cn1c-2nc(=S)n(c2c(nc1[O-])[O-])Cc3ccccc3Cl C00305514
c1cc(ccc1/C=C/C(=O)[O-])[N-]S(=O)(=O)C2CCOCC2 C50199433
c1cc2cc(ccc2nc1)[N-]S(=O)(=O)CCCC(=O)[O-] C54108296
CCCc1cc(nc(n1)Sc2c(ccc(n2)C)C(=O)[O-])[O-] C54553916
Cc1c(c(nc(c1C#N)[O-])[O-])/C=N/c2ccccc2Br C16694139
c1cc(cc(c1)C#N)C[C@H](c2ccc(o2)C(=O)[O-])C(=O)[O-] C57756665
Cc1c(sc(n1)Nc2ccc(cc2)C(=O)[O-])CCC(=O)[O-] C58004347
c1cc(sc1)/C=N/[N-]C2=NC(=O)[C@@H](S2)CC(=O)[O-] C17084846
c1c(cc(c(c1[N-]S(=O)(=O)c2cc([nH]c2)C(=O)[O-])F)F)F C61117443
Cc1cc(c2c(c1)[N-]C(=NS2(=O)=O)S[C@@H](C)C(=O)[O-])C C62326191
c1c(cc(c(c1C(=O)[O-])[N-]S(=O)(=O)C[C@H]2CCCO2)Cl)Cl C63155439
c1cc(ccc1/C=C/C(=O)[O-])[N-]S(=O)(=O)C[C@@H]2CCCO2 C63155486
Cc1ccc(c(c1)F)[N-]S(=O)(=O)[C@@H]2C=C(N=C2)C(=O)[O-] C40022285
CC\1=NC(=N[C@@H](/C1=C(/[O-])\OCCOC)c2cccc(c2)Br)[O-] C08914833
c1c(cnc(c1C(=O)[O-])Cl)c2cc(sc2)C(=O)[O-] C65348128
C=CCN/C(=C(\C#N)/C(=C\1/CCN(C1=O)c2ccc(c(c2)F)F)/[O-])/[O-] C66508304
CC(C)CC[C@@H](CC[NH+]1Cc2ccccc2C1)[C@@H]3CCOC(C3)(C)C C04090126
Cc1cc(c(c(c1)C)OCCCC[NH+]2C[C@H](C[C@@H](C2)C)C)C C02823368
CC(=C)C[C@@H]1CC=C[C@@H]([NH+]1Cc2ccccc2)CC(=C)C C05457009
CC#C[C@@H](c1ccccc1)[NH+](Cc2ccccc2)Cc3ccccc3 C06186013
Cc1ccc(cc1)C[NH2+][C@@H](C)C23CC4CC(C2)CC(C4)C3 C08550093
CC[C@@H]1CCCCN1c2ccc3cccc(c3[nH+]2)OCc4ccccc4F C10818707
C[C@H]1C[C@@H](CN(C1)c2ccc3cccc(c3[nH+]2)OCc4cccc(c4)F)C C10820624
C[C@@H]1C[C@@H](C[NH+](C1)CCCCOc2cccc3c2cccc3)C C12436725
c1ccc(cc1)C2=CCC[C@H](C2)C[NH+]3CCC(=CC3)c4cccs4 C13738842
C[C@H]1CCC[C@@H]([C@@H]1C)[NH2+][C@@H](C)c2cccc(c2)Br C20004262
C[C@H](c1ccccc1Br)[NH2+]C2CCCCCCC2 C20024645
C[C@H]1CCC[C@H]([C@@H]1C)[NH2+][C@@H](C)c2ccccc2C(F)(F)F C20557855
C[C@@H]1CCC[C@H]([C@@H]1C)[NH2+][C@@H](C)C23CC4CC(C2)CC(C4)C3 C21008727
Cc1cc(c(c(c1)C)C[NH2+]C23CC4CC(C2)CC(C4)C3)C C21813120
C[C@H](c1ccc(s1)c2ccc(cc2)C(C)(C)C)[NH2+]C C34671825
CC[C@H](c1ccc(s1)c2cccc3c2cccc3)[NH2+]C C34672154
Cc1ccccc1[C@@H](C)[NH2+][C@@H]2CC[C@@H]3CCCC[C@@H]3C2 C34996093
CC[C@H](c1ccc(cc1)Br)[NH2+][C@H]2CC[C@@H]3CCCC[C@@H]3C2 C35010416
C[C@@H](c1ccc2c(c1)CCCC2)[NH2+]Cc3cc(cs3)Br C35011852
CCC(C)(C)[C@H]1CC[C@H]([C@@H](C1)[NH+](C)C2CCCCC2)C#N C35250467
CC(C)(C)[C@@H]1CCCC[C@@H]1[NH2+]Cc2ccc(c(c2)Br)F C35255206
C[C@H](c1ccc2c(c1)CCCC2)[NH2+]Cc3cc(sc3)Br C35256067
Cc1cc(c(cc1C)C[NH2+][C@H]2CCCC[C@H]2C(F)(F)F)C C35258167
C[NH2+][C@@H](c1cccc(c1)Br)c2ccc3c(c2)CCCC3 C35460162
C[NH2+][C@@H](c1ccc2c(c1)CCCC2)c3cc(ccc3F)Br C35460168
Cc1ccc(c(c1)[C@H](c2ccc(cc2)I)[NH2+]C)C C35489576
Cc1cc(c(c(c1)C)[C@H](c2ccccc2I)[NH2+]C)C C35492442
CC[NH2+][C@@H](c1ccc2c(c1)CCCC2)c3ccccc3Cl C35510742
CC[NH2+][C@H](c1cc(sc1Cl)Cl)c2cc3c(s2)CCCC3 C35559185
CC[NH2+][C@@H](c1cc(cc(c1)C)C)c2cc(sc2Cl)Cl C35559638
CCc1ccc(cc1)[C@H]2c3cccn3CCC[NH+]2Cc4cccc(c4)C C36348082
C[C@@H]1CCC[C@@H]([C@@H]1C)[NH2+]C2CC(C2)c3cccc(c3)Br C36842798
Cc1cccc(c1)C2CC(C2)[NH2+][C@H](C)c3ccccc3C C36843374
C[C@H](c1cccc(c1)Br)[NH2+][C@H]2CCCC[C@@H]2C(C)(C)C C36919743
C[C@H](c1cccc(c1)Br)[NH2+]C2CC(C2)c3cccc(c3)F C36920019
C[C@@H]1CCC[C@H](C1[NH2+][C@@H]2CCCC[C@@H]2C(F)(F)F)C C37099655
c1cc(c(c(c1)Cl)C[NH2+][C@H]2CCCC[C@@H]2C(F)(F)F)Cl C37099747
Cc1ccc(cc1)[C@H](C)[NH2+][C@@H]2CCCC[C@@H]2C(F)(F)F C37099848
Cc1ccc(c(c1)C)[C@H](C)[NH2+][C@@H]2CCCC[C@@H]2C(F)(F)F C37099856
Cc1ccc(c(c1)C)[C@@H](C)[NH2+][C@H]2CCCC[C@@H]2C(F)(F)F C37099857
c1cc(sc1)[C@@H](c2ccc(s2)Cl)[NH2+]C3CCCC3 C37186886
C[C@@H]1CCC[C@H]([C@@H]1C)[NH2+]C(c2cccs2)c3cccs3 C37214979
C[C@@H]1CCC[C@@H](C1)[NH2+]C2CC(C2)c3ccc(cc3)Br C37412062
C[C@H]1CCC[C@@H](C1)[NH2+]C2CC(C2)c3ccc(cc3)Br C37412064
Cc1cccc(c1)C2CC(C2)[NH2+]Cc3ccc(s3)Br C38018387
CCC(C)(C)[C@H]1CC[C@H]([C@@H](C1)[NH+]2C[C@@H](C[C@@H](C2)C)C)C#N C37146242
CCCCCn1c2ccccc2nc1[C@H](C)[NH+]3CCCCCC3 C39917302
C[NH2+][C@H](c1ccc(s1)Br)c2cc3c(s2)CCCC3 C40236439
C[NH2+][C@H](c1ccc(s1)Br)c2cc(cc(c2)Cl)Cl C40236545
Cc1ccccc1[C@H]2N=[NH+]C(=S)N2/N=C/c3ccc(cc3)C(C)C C38925871
Cc1cc(c(n1C)C)C(=O)CN2C(=O)C3(CCCC3)NC2=O C02621547
C[C@H](Cn1c2c(=O)[nH]c(=O)n(c2nc1Br)C)Cl C00495092
c1c(cn2c(n1)c(cn2)C(=O)NC[C@H]3CCCO3)Br C04811197
CN(C)c1ccc(cc1)[C@@H]2CC(=O)C=C([C@@H]2n3cncn3)O C01393614
Cc1c(sc2c1c(ncn2)SCC(=O)N3CCNC3=O)C C06113089
CC1(Cc2c(sc3c2c(=O)n(c(=O)n3C)CCO)CO1)C C06719960
Cn1ccc(n1)CNC(=O)c2c(cnn2C)Br C02778499
CC(C)(C)N1C[C@@H](CC1=O)C(=O)N2CCC(CC2)C(=O)NC C11093959
CC(=O)c1ccc(cc1)N2C(=O)[C@H]3[C@@H]4C=C[C@]([C@@H]3C2=O)(O4)CO C12380090
c1cc2nc(cn2cc1Cl)C(=O)N[C@H]3CS(=O)(=O)C=C3 C12323688
Cc1cc(c(s1)C)[C@H](C)Nc2c(c(=O)n(c(=O)n2C)C)C#N C25498161
C[C@]1(CCCCO1)C(=O)N2CCC[C@H](C2)c3cc(=O)[nH]cn3 C32577568
C[C@@]1(CCCCO1)C(=O)N2CCC[C@@H](C2)c3cc(=O)[nH]cn3 C32577574
Cc1nnc2n1N[C@H]([C@H](S2)C(=O)N(C)C)c3ccccc3 C35669002
CC(C)c1cc(cs1)C(=O)NN2C(=O)[C@H]3[C@H]4CC[C@@H]([C@@H]3C2=O)O4 C17070464
c1cc(sc1)S(=O)(=O)N2CCC3(CC2)CNC(=O)O3 C36156106
C[C@H](c1nnc2n1CCC2)NC(=O)c3cc(cn3C)Br C37502892
c1c(c[nH]c1C(=O)N2CCC[C@@H]2C(=O)N3CCOCC3)Br C37845064
c1cc(nnc1N2CCC(CC2)[NH+]3CCC[C@H]3C(=O)[O-])Cl C38042587
C[NH+]1CCCN(CC1)S(=O)(=O)c2ccc(s2)C(=O)[O-] C38058527
c1cnccc1NC(=O)C[C@@H]2CSc3n2c(=O)c4c(n3)CCC4 C38755653
CC(=O)N1CCN(CC1)C(=O)c2ccc3c(c2)NC(=O)CCS3 C36684300
c1ccc2=[NH+][C@H]3C=NC(=CC3=c2c1)C(=O)N4CCC[C@H]4C(=O)[O-] C39549605
CC1=C[C@@H]2[C@H](S1)N=C(N(C2=O)C)SC[C@@H]3C=C(N=N3)O C39961138
CC1=C[C@H]2[C@H](S1)N=C(N(C2=O)C)SC[C@@H]3C=C(N=N3)O C39961139
Cc1c(scn1)C(=O)N2CCC[C@@H]2C(=O)N3CCNCC3 C40508305
c1ccn2c(c1)cc(n2)C(=O)NCC(=O)N3CCSCC3 C40767378
CCc1nnc(s1)NC(=O)[C@H]2CSC(N2C=O)(C)C C40947436
Cc1ccn2cc(nc2c1)C(=O)N[C@]3(CCS(=O)(=O)C3)C C41903604
CNC(=O)CN1CCN(CC1)C(=O)c2ccc(o2)Br C44289420
C1CCc2c(c(c(s2)NC(=O)C(=O)N3CCOCC3)C#N)C1 C48005240
C1CCN(CC1)S(=O)(=O)NC2CCC3(CC2)OCCO3 C48671128
C[C@@H]1CCCCN1S(=O)(=O)N2CCC[C@@H](C2)NC(=O)C C48671738
C1CC(=O)NN=C1c2nc(no2)C=C(Br)Br C57478065
C[C@@H]1C[C@H](CC(C1)(C)C)NC=C2C(=O)N(C(=O)N(C2=O)C)C C59922796
c1ccn2c(c1)nc(c2S(=O)(=O)N3CC[C@@H](C3)O)Cl C61712248
C[C@H](C(=O)[O-])[NH+]1CCN(CC1)C(=O)N2CCC(CC2)(C)C C61823811
CC[C@@]1(CCN(C1)C(=O)N2CC[NH+](CC2)C(C)C)C(=O)[O-] C62925582
C[C@@H](c1nnc2n1CCCCC2)N[C@@H]3CCS(=O)(=O)C3 C62962231
CN(C)C(=O)[C@H]1CCCN(C1)C(=O)c2ccc3c(c2)nc[nH]3 C64054972
C1CCN(C1)C(=O)N2CCC[C@H](C2)C(=O)NC[C@H]3CCCO3 C41686903
c1cc[n+](c(c1)C(=O)N2CCC(CC2)c3c[nH]c4c3cccn4)[O-] C65087765
C1CCC(=CC(=O)N2CCN(CC2)C(=O)C(=O)NC3CC3)CC1 C56015747
CC(C)(C)C(=O)N1CCC[C@H](C1)C(=O)N2CCC(=O)NCC2 C65901723
Cc1cccc(c1)N(C)C(=O)C(=O)N2CCC[C@@H](C2)NC(=O)C C66217570
Cn1c2c(cn1)[C@H](CCC2)NC(=O)c3cnn(c3C(F)F)C C66611339
CC1CCC(CC1)N2C[C@H](CC2=O)C(=O)Nc3cnn(c3)C C66822125
C[C@@H](C(=O)N1CCOCC1(C)C)NC(=O)C2CCOCC2 C66829233
C[C@@H]1CN(CC(O1)(C)C)C(=O)[C@H](C)NC(=O)C2CCOCC2 C66829721
C[C@@H](C(=O)N1CCOCC1)Nc2ncc(cn2)Br C67370764
CCOc1ccc(cc1)NC(=O)[C@@H]2[C@H]3C=C[C@@]4([C@@H]2C(=O)N([C@@H]4C(=O)N[C@@H]5CCCC[C@@H]5C)C(C)C)O3 C04128063
c1ccc(c(c1)C(=O)N/N=C/c2ccc(s2)N3CCOCC3)NS(=O)(=O)c4cccs4 C06165984
Cc1c(sc(c1C(=O)OC)NC(=O)CN2C(=O)C(NC2=O)(c3ccccc3)c4ccccc4)C C08621431
c1ccc2c(c1)c(c(s2)C(=O)NCC(=O)OCC(=O)Nc3ccc4c(c3)OC(O4)(F)F)Cl C08629695
c1ccc(c(c1)/C=C\2/C(=O)N(C(=S)S2)CCCC(=O)Nc3ccc(cc3O)[N+](=O)[O-])Cl C08714030
CC(C)CNC(=O)[C@H](C(C)C)NC(=O)COc1cc2c(c3c1c4c(c(=O)o3)CCC4)CCC(O2)(C)C C08877306
CCOC(=O)c1c2c(sc1NC(=O)CN3C(=O)[C@@]4(CCc5c4cccc5)NC3=O)C[C@H](CC2)C C08890188
CN(Cc1ccc(o1)c2ccc(cc2)Cl)C(=O)CN3C(=O)[C@H](NC3=O)Cc4c[nH]c5c4cccc5 C09155431
Cc1cc(c(c(c1)C)NC(=O)CSc2nc3ccccc3c4n2nc(n4)CCc5c([nH]nc5C)C)C C02969667
CCC1CCC2(CC1)C(=O)N(C(=O)N2)CC(=O)OCC(=O)Nc3ccc(cc3C(F)(F)F)Cl C10135484
c1ccc(c(c1)NC(=O)COC(=O)c2ccc(c(c2)[N+](=O)[O-])NC3CC3)I C09866667
CNC(=O)NC(=O)CSc1nnc(n1Cc2ccccc2)CSc3nc4ccccc4s3 C11317838
COC(=O)c1cc(cc(c1)NS(=O)(=O)c2cccc3c2nccc3)CNC(=O)[C@@H]4C[C@H]5C[C@@H]4C=C5 C11782227
CCOC(=O)NC(=O)c1c2c(sc1NC(=O)Cc3ccc(cc3)S(=O)(=O)C(C)C)C[C@@H](CC2)C C12070269
C[C@@H]1CCc2c(sc3c2c(=O)n(c(n3)S[C@@H](C)C(=O)NC(=O)NC4CC4)Cc5ccco5)C1 C12479074
C[C@@]1(C(=O)N(C(=O)N1)CC(=O)N[C@H](Cc2ccccc2)c3ccccc3)c4ccc5c(c4)OCCCO5 C12808406
C[C@@H](C(=O)NC(=O)NC12CC3CC(C1)CC(C3)C2)Sc4ccc(cn4)S(=O)(=O)N5CCCC5 C12522117
C/C(=N\NC(=O)CC1(OCCO1)C)/c2ccc3c(c2)[C@@H]4C=CC[C@H]4[C@@H](N3)c5ccc(cc5)C(=O)OC C08816239
C[C@@H]1CCCCN1S(=O)(=O)c2cc(ccc2OC)C(=O)NNC(=O)CC34CC5CC(C3)CC(C5)C4 C14360234
C[C@@H](C(=O)N1c2ccccc2NC(=O)C1(C)C)Sc3nnc(s3)NCc4ccc(cc4)OC C16324811
Cc1cc(c(c(c1)C)NC(=O)CNC(=O)CSc2nnc(n2c3ccccc3)N4CCCCC4)C C17952514
Cn1c(nnc1SCC(=O)NCC(=O)Nc2ccccc2Br)c3ccccc3OC C18972837
Cc1cc(nc2c1c(c(s2)C(=O)OCC(=O)NCC(=O)Nc3ccc(c(c3)F)F)n4cccc4)C C19353576
CCOC(=O)C1=C(NC(=O)N[C@@H]1c2ccco2)CSc3c4ccccc4nc(n3)C(F)(F)F C19392768
CC1=C([C@H](n2c(ncn2)N1)c3cc(ccc3OC(F)F)Br)C(=O)Nc4ccccc4OC C20133834
Cc1cc(ccc1OC[C@H](CN2C(=O)[C@](NC2=O)(C)c3ccc4c(c3)OCCCO4)O)C(C)(C)C C21558718
C[C@H](C(=O)C(=C1Nc2ccccc2N1)C#N)Sc3nnc(n3Cc4ccccc4)c5cccnc5 C24225603
Cc1c(cccc1Cl)n2c(nnc2SCCC(=O)NC(=O)NC3CCCC3)c4ccncc4 C25536639
CCOc1cc(ccc1O)[C@H]2c3c(noc3NC4=C2C(=O)C[C@H](C4)c5ccc(c(c5)OC)OC)C C28052695
C[C@@H](C(=O)N[C@@H](c1cc(cc(c1)OC)OC)c2nccn2C)NC(=O)C34CC5CC(C3)CC(C5)C4 C29131779
Cc1ccc(c(c1)C)NC(=O)NC(=O)[C@H](C)Sc2c3ccccc3nc(n2)CN4CCOCC4 C29617061
Cc1c(n(c(c1C#N)NC(=O)COC(=O)c2ccc3c(c2)NC(=O)[C@H](S3)C)C4CCCCC4)C C16632059
CCN(CC)S(=O)(=O)c1ccc(s1)NC(=O)N2CCC(CC2)C(=O)Nc3ccccc3C C33121582
CNC(=O)[C@@H](c1ccccc1)N2CC3=C(C2=O)[C@H](NC(=O)N3C)c4cccc(c4)Oc5ccccc5 C35968423
Cc1ccc(cc1)[C@@H]2C3=C(CN(C3=O)[C@@H](c4ccccc4)C(=O)NCc5ccco5)N(C(=O)N2)CC=C C35969367
CCOC(=O)C1=C(NC(=O)N[C@@H]1c2ccc(cc2)Cl)CSc3nc4c(ccs4)c(=O)n3C C36247940
COc1cc(cc(c1OC)OC)[C@H]2c3ccc(cc3OC(=C2C#N)N)OC(=O)c4ccccc4F C38660617
COc1ccc(cc1)CC(=O)NNC(=O)CSC2=NC(=O)C3=C4CCCCCC[C@H]4SC3=N2 C39218180
C[C@@H]1C[C@@]2(CC(C1)(C)C)C(=O)N(C(=O)N2)CC(=O)OCC(=O)Nc3c(cccc3C(C)C)C(C)C C22001415
Cc1cccc2c1nc(s2)NC(=O)CSc3nnc(n3C)[C@@H](C)NC(=O)c4ccccc4F C39759824
c1ccc(c(c1)NC(=O)CSc2[nH]nc(n2)c3cccc(c3)[N+](=O)[O-])I C39761336
Cc1ccc(cc1)OCc2nc(cs2)C(=O)Nc3cccc(c3)S(=O)(=O)/N=C\4/CCCCCN4 C12699751
CCCCOc1cccc(c1)[C@@H]2c3c(n[nH]c3C(=O)N2[C@H]4CCS(=O)(=O)C4)c5cc(ccc5O)C C40547995
Cc1ccccc1NC(=O)c2c(c(c(s2)N/C=C/3\C(=NN(C3=O)c4ccccc4)C)C(=O)OC)C C44827100
CC1=C([C@@H](n2c(nc(n2)SCc3ccccc3F)N1)c4cccnc4)C(=O)Nc5ccccc5OC C08591661
c1ccc2c(c1)[nH]c(n2)SCC(=O)Nc3ccc4c(c3)sc(n4)SCC(=O)N5CCOCC5 C59474767
C[C@@H]1[C@@H]([C@@H](N(N1)Cc2cc(ccc2OC)/C=N/NC(=O)[C@@H]3C=C(N=N3)C(C)(C)C)C)Br C63699205
CCOC(=O)[C@]1([C@H]2[C@@H]([C@@H](N1)c3ccco3)C(=O)N(C2=O)c4ccccc4F)Cc5ccc(cc5)O C19529778
CCOC(=O)C1=C(NC(=O)N[C@@H]1c2ccccc2Cl)CN3CCN(CC3)c4ccccc4OC C67205005
CN(C)c1ccc(cc1)NC(=O)CSc2nc3c(c(n2)[O-])C[NH+](CC3)Cc4ccccc4OC C67291233
C[C@@]12CC[C@H](C[C@@H]1CC[C@@H]3[C@@H]2CC[C@@]4([C@@H]3CCC4=O)C)C#N C03844097
C[C@H]1CCCN(C1)C(=O)c2c(c3ccccc3s2)Cl C00035594
C[C@@H]1C[C@H](CN(C1)C(=O)/C=C/c2ccccc2Cl)C C04524413
c1cc(sc1C2=CSC3=NCCN23)Br C00189109
c1ccc(cc1)C2=N[C@]3(C(=CC=CO3)S2)c4ccccc4 C01590656
c1ccc2c(c1)N(c3cc(ccc3S2)Cl)CCC#N C01673995
C[C@@H]1CCCN(C1)C(=O)c2c(c3ccccc3s2)Cl C00035595
Cc1cccc(c1)/C(=C\c2ccc(o2)Br)/C#N C04821485
CC(C)(C)C1=CC(=C(C(=O)C1=O)Br)C(C)(C)C C05379546
C[C@@H]1C[C@H](CN(C1)C(=O)c2cc3c(s2)CCCC3)C C03172766
C[C@@H]1CCc2c(sc(n2)/C(=C/c3ccc(cc3)F)/C#N)C1 C05574072
c1ccc-2c(c1)CS(=O)(=O)C(c3c2cccc3)(Cl)Cl C01721848
c1cnccc1/C=N/c2cc(c(cc2Cl)Cl)Cl C03233536
CC1(CCc2cc3c(cc2O1)oc(=S)c4c3CCCC4)C C09305711
C[C@H](C#N)Oc1c(cc(cc1Br)Cl)Cl C11944649
C[C@@H](C#N)Oc1c(cc(cc1Br)Cl)Cl C11944654
c1ccc(cc1)[C@@H]2OCc3cc(cc(c3O2)CCl)Cl C12504985
C[C@@H]1CCc2c(cc(s2)C(=O)N(C)c3ccccc3)C1 C12887276
c1ccc(cc1)c2ccn(c(=S)n2)c3cccc(c3)Cl C05672852
c1cc(ccc1C#N)/C(=C\c2ccc(cc2Cl)Cl)/C#N C16383006
CC1(COC(=N1)C(C)(C)c2ccc(cc2)Br)C C19721508
CC(C)c1c(n2cc(ccc2n1)Br)CCl C31920895
C[C@H](c1ncc(o1)c2ccccc2Br)Cl C36903626
c1cc(c(cc1Cl)Br)O[C@@H]2CCC[C@@H]2C#N C37149637
c1cc(c(cc1Cl)Br)O[C@H]2CCC[C@@H]2C#N C37149640
C[C@H](c1nc2c(n1c3ccccc3F)cccc2F)Cl C37422158
c1cc2c(c(c1)F)nc(n2c3cc(cc(c3)F)F)CCl C37422346
C[C@H](c1nc2c(n1c3cc(ccc3F)F)cccc2F)Cl C37422702
Cn1c2c(cccc2Cl)nc1[C@H](c3ccccc3)Cl C37444448
CSc1c2c(c(s1)C#N)C[C@@H](CC2=O)c3ccccc3 C00125671
C[C@@H]1CCC[C@H](N1/N=C/c2cccc(c2)Br)C C05752562
CCN\1c2ccccc2S/C1=C\C3=CC(=O)CC(C3)(C)C C04458434
c1ccc(cc1)[C@H]2CCCN2C(=O)c3cc4c(s3)CCCC4 C39539975
c1ccc2c(c1)c3cc(ccc3o2)[C@H]([C@H]4CCCO4)Cl C40269130
c1ccc2c(c1)c3cc(ccc3o2)[C@H](c4ccncc4)Cl C40269134
C[C@@H]1Cc2ccccc2N1c3ccc(cn3)Br C42376752
c1cc(c(nc1)N2CCC[C@@H]2C3CCCC3)Br C45092304
c1cc(ncc1Br)N2CCC[C@H]2C3CCCC3 C45092307
C/C(=N\c1c(c2c(s1)CCC2)C#N)/c3ccc(s3)Cl C13582982
c1ccc2c(c1)cnn2Cc3ccc(s3)Br C50527372
Cc1cc(cc2c1nc(cc2Cl)COC)Br C51699588
c1cc(c(c(c1)F)n2c3cc(ccc3nc2CCl)F)F C52123477
Cc1ccc2c(c1)CCCN2C(=O)c3cc(ccc3F)C C53002859
c1cc(cc(c1)Br)Sc2cc(ncn2)Cl C55308116
Cc1ccc(c(n1)C)[C@H](c2ccc3c(c2)CC(O3)(C)C)Cl C55331609
c1ccc(cc1)CN2CCn3c4ccccc4c5c3[C@H]2CCC5 C55554737
c1ccc2c(c1)nc(s2)Sc3cccc(c3C#N)F C57796849
C[C@@]12C[C@@H](CC(C1)(C)C)N(C2)c3nc(cs3)CCl C58249172
C[C@H]1c2ccsc2CCN1c3ccc(c(c3)Cl)C#N C61851155
Cc1cc(cc(c1)N(C)C(=O)c2cc(c(c(c2)F)F)F)C C63011832
Cc1cc(cc(c1)N2C(=O)CS[C@@]23c4cc(ccc4NC3=O)Br)C C04111983
C[C@@]12C[C@@H](c3cc(ccc3O1)Br)NC(=O)N2c4cccc(c4)SC C02468535
c1ccc2c(c1)CCC[C@@]23C(=O)N(C(=O)N3)Cc4ccccc4C(F)(F)F C04469027
c1cc(ccc1n2cc([nH]c2=S)c3cc4cc(ccc4oc3=O)Cl)Cl C02957874
C[C@@]12C[C@@H](c3cc(cc(c3O1)OC)Br)NC(=S)N2c4ccccc4 C02963733
Cc1c(cc(cc1Br)/C=N/NC(=O)c2ccco2)Br C04545177
Cc1c(cnn1C)/C=C\2/C[C@H]3[C@@H]4CC[C@@H]5C[C@@H](CC[C@@]5([C@@H]4CC[C@@]3(C2=O)C)C)O C04652174
C[C@@H]1C[C@H](CN(C1)C(=O)c2ccc3c(c2)NC(=O)/C(=C\c4ccccc4F)/S3)C C04687424
c1ccc2c(c1)ccc(n2)/C(=C\3/c4cc(ccc4NC3=O)Br)/C#N C05447339
Cc1ccc2c(c1)[C@]3(C(=O)N2)N(C(=O)[C@@H](S3)C)c4ccc(cc4)Br C01608175
Cc1ccc(cc1)[C@@]23CCC(=O)N2[C@@H](CS3)C(=O)Nc4ccc5c(c4)CCC5 C06625742
c1c(c(cc(c1Cl)Cl)Cl)NC(=O)[C@@H]2CC(=O)N(C2)C3CCCC3 C08234466
c1cc(ccc1[C@@H]2CC(=O)N(C(=O)N2)Cc3ccc(cc3Cl)Cl)Cl C03365056
Cc1ccc(s1)[C@H]2[C@H]3CC=C[C@@H]3c4cc(ccc4N2)S(=O)(=O)N5CCCC5 C14456473
CN(C)S(=O)(=O)c1ccc2c(c1)[C@@H]3C=CC[C@H]3[C@@H](N2)c4ccccc4Cl C14466108
CN(C)S(=O)(=O)c1ccc2c(c1)[C@H]3C=CC[C@H]3[C@@H](N2)c4ccccc4Cl C14466110
CC(=O)[C@]1(CC[C@H]2[C@@]1(CC[C@@H]3[C@H]2CC=C4[C@]3(CC[C@@H](C4)O)C)C)OC(=O)C C16138824
COc1cc2c(cc1OC)NC3=C([C@H]2c4cccc(c4)Br)C(=O)CCC3 C18197229
COc1cc2c(cc1OC)NC3=C([C@@H]2c4ccc(cc4)Br)C(=O)CCC3 C18197690
Cc1c(cc(s1)[C@@H]2C3=C(CCCC3=O)NC(=C2C(=O)OC)C)Br C04725962
Cc1ccccc1[C@H]2c3c(nn(c3NC(=O)CS2)c4ccccc4Cl)C C20891717
CCC(=O)N1c2ccccc2NC3=C([C@@H]1c4ccccc4)C(=O)CC(C3)(C)C C21722394
c1cc2c(cc1C(F)(F)F)NC(=O)[C@H](S2)CC(=O)N3CCCCCCC3 C22324289
c1cc2c(cc1Br)c(c[nH]2)/C=C\3/C(=O)N=C(S3)N4CCCCC4 C26770326
CC1([C@@H]2CC[C@]1([C@@H](C2)O)CS(=O)(=O)N3CCC4(CC3)C=C[C@@H]5[C@@H]4CCCC5)C C27305840
Cc1cc(c(c(c1)Br)O)/C=N/c2ccccc2N3CCOCC3 C32115367
Cc1ccccc1C(=O)NC2CCN(CC2)C(=O)c3ccc(s3)Br C32307575
C[C@@H]1c2ccsc2CCN1Cc3[nH]c(=O)c4c(csc4n3)c5ccccc5 C23909075
c1cc(cc(c1)Br)[C@H]2c3c(=O)c4cc(ccc4oc3C(=O)N2)Cl C38702487
c1ccc(c(c1)NC(=O)[C@H]2CC=CC[C@@H]2C(=O)N3CCCCC3)Br C38711844
CC1(CC/C(=C/c2cccc(c2)Br)/C[C@]1(Cn3cncn3)O)C C39430872
Cc1c(c2c(n1c3ccccc3O)-c4c(c(ccn4)SC)C(=O)CC2)Cl C39458383
c1ccc(cc1)S(=O)(=O)[C@H]2CC[C@]3(C2)C[C@@H](CN3Cl)c4ccccc4O C39505957
c1ccc(c(c1)NC(=O)c2cc3c(cc2Br)OCCO3)Br C41126634
C[C@H]1c2cccn2CCN1C(=O)Nc3cccc(c3)I C43317434
CC(=O)[C@@]1(CC[C@H]2[C@]1(CC[C@@H]3[C@@H]2C=C(C4=C[C@@H](CC[C@@]34C)O)Cl)C)OC(=O)C C43736209
C[C@@H]([C@]12[C@H](O1)C[C@H]3[C@]2(CC[C@@H]4[C@@H]3CC=C5[C@]4(CC[C@@H](C5)OC(=O)C)C)C)O C43764197
CC(C)(C)C(=O)N1CCC(CC1)C(=O)Nc2cccc(c2)I C45354968
C[C@@H]1CCC[C@H](C1)NC(=O)[C@@H]2CCCN(C2)C(=O)c3ccc(c(c3)Cl)Cl C46864003
Cc1cc(ccc1NC(=O)N2CCC[C@H]2c3ccsc3)N4CCSCC4 C51673153
[H]/N=c/1\n(nc(s1)c2ccccn2)c3c(cc(cc3Cl)C(F)(F)F)Cl C29463501
COc1ccc(cc1)/N=C/[C@H]2C(=O)c3c(ccc(c3Cl)Br)N2 C04143936
c1cc(c2cc(sc2c1)C(=O)N3CCC(CC3)c4c[nH]c5c4cccn5)F C59350745
CCc1cc(sc1C)C(=O)Nc2cc3c(cc2Br)OCCO3 C16008858
Cc1cccc(c1I)C(=O)Nc2cnc(nc2)C(C)(C)C C64328421
c1cc(cc(c1)F)C(=O)N2CCC3(CC2)c4cccn4-c5cc(ccc5N3)Cl C64858497
c1ccc-2c(c1)NC3(CCN(CC3)C(=O)Cc4cccc(c4)F)c5n2ccc5 C64858668
c1ccc(c(c1)[C@@H]2CN(CCO2)C(=O)NCc3cc(cs3)Br)F C67063823
C=C(CNC(=O)N1CCO[C@@H](C1)c2ccc(c(c2)Cl)Cl)Br C67066022
C=C(CNC(=O)N1CCO[C@H](C1)c2ccc(c(c2)Cl)Cl)Br C67066023
CN(C)C(=O)N[C@@H](C(Cl)(Cl)Cl)NC(=S)Nc1cccc2c1cccc2 C03130752
Cc1ccc2c(c1)N[C@H](C3=C(N2)CC(CC3=O)(C)C)c4cc(c(c(c4)OC)O)OC C05218509
Cc1cc2c(c(c1)Br)NC(=O)C2(c3ccc(c(c3)OC)O)c4ccc(c(c4)OC)O C08431460
c1ccc2c(c1)nc3c(c(n(c3n2)c4ccc(cc4)Br)N)C(=O)NC5CCCC5 C02247497
C[C@H]1CCC[C@H]([C@@H]1C)NC(=O)[C@@]2(c3cc(ccc3NC(=O)N2c4ccccc4)Br)O C09836199
c1ccc2c(c1)ccc(c2Br)OCC(=O)NNC(=O)NC3CCCCC3 C12403355
Cc1c2c([nH]n1)OC(=C([C@@H]2c3cc(ccc3OCc4cccc5c4cccc5)Cl)C#N)N C01086201
Cc1cc(c(cc1COc2ccccc2Cl)[C@H]3c4c([nH]nc4OC(=C3C#N)N)C)C C06728487
CCSc1nc(c2c(n1)NC3=C([C@@H]2c4ccc(cc4)N(C)C)C(=O)CC(C3)(C)C)N C04331416
CCOc1ccc(cc1Br)C(=O)Nc2c(c3c(s2)C[C@H](CC3)C)C(=O)N C13629104
CN(c1ccccc1)S(=O)(=O)c2ccc3c(c2)[C@@H]4C=CC[C@@H]4[C@@H](N3)c5ccc(cc5O)O C13639942
CCN(c1ccccc1)C(=O)c2cccc3c2N[C@@H]([C@@H]4[C@@H]3C=CC4)c5ccc(cc5O)O C13640415
CCCNS(=O)(=O)c1ccc2c(c1)[C@H]3C=CC[C@@H]3[C@@H](N2)c4cc(ccc4O)Br C14461031
CCOc1ccc(cc1)NC(=O)c2cccc3c2N[C@@H]([C@H]4[C@@H]3C=CC4)c5c[nH]c6c5cccc6 C14544937
CCOc1ccc(cc1)NC(=O)c2cccc3c2N[C@H]([C@H]4[C@@H]3C=CC4)c5c[nH]c6c5cccc6 C14544938
CC1=C([C@@H](CC(=O)N1)c2ccc(c(c2)Cl)Cl)C(=O)Nc3ccc4c(c3)cn[nH]4 C14954366
c1c(c(cc(c1Cl)Cl)Cl)OCC(=O)Nc2c(c3c(s2)CCC3)C(=O)N C16004373
COc1ccc(c(c1)[C@@H]2CC3=C([C@@H](Nc4ccccc4N3)c5cccc(c5)O)C(=O)C2)OC C20885933
COc1cccc(c1)[C@@H]2CC3=C([C@H](Nc4ccccc4N3)c5cccc(c5O)OC)C(=O)C2 C21235741
CN(C)c1ccc(cc1)[C@H]2CC3=C([C@H](Nc4ccccc4N3)c5ccc(c(c5)O)OC)C(=O)C2 C21254752
COc1ccccc1[C@H]2CC3=C([C@@H](Nc4ccccc4N3)c5ccc(c(c5)OC)O)C(=O)C2 C21259600
c1cc2c(cc[nH]2)cc1[C@H]3C(=C(N(C4=C3C(=O)CCC4)c5ccc(cn5)Cl)N)C#N C31817651
Cc1cc(c2c(c1)c(cc(n2)SCCC(=O)Nc3c(c(c(s3)C)C)C(=O)N)C)C C32529607
CCc1ccc(c(c1)Br)OCC(=O)Nc2c(c3c(s2)C[C@@H](CC3)C)C(=O)N C01984271
CC[C@@H](C)Sc1[nH]c(=O)c2c(n1)NC3=C([C@H]2c4ccc(cc4)O)C(=O)CC(C3)(C)C C35450261
CC[C@H](C)Sc1[nH]c(=O)c2c(n1)NC3=C([C@@H]2c4ccc(cc4)O)C(=O)CC(C3)(C)C C35450271
C[C@H](c1[nH]c(=O)c2c(csc2n1)c3cccs3)Sc4nc(c5ccsc5n4)N C24535293
C[C@H]1CCCCN1S(=O)(=O)Nc2c(cc(cc2Br)Br)N C36743185
C[C@@H]1CCCN(C1)S(=O)(=O)Nc2c(cc(cc2Br)Br)N C36743186
Cc1cc/c(=N/S(=O)(=O)c2c(cc(cc2Br)Br)N)/[nH]c1 C37063969
CC(C)(C)[C@H]1CCc2c(sc(c2C(=O)N)NC(=O)c3cc4ccccc4c(=O)o3)C1 C00670755
CC1=C(C(=O)O[C@@H](C1)[C@@](C)([C@]2(CC[C@@]3([C@@]2(CC[C@H]4[C@H]3CC=C5[C@@]4(C(=O)C=CC5)C)C)O)O)O)C C31157739
CCc1c(cc(s1)[C@H]2[C@@H]3[C@@H](NN=C3C)OC(=C2C#N)N)COc4ccccc4Cl C39237479
c1ccc(c(c1)c2cc3c(cc2Cl)[C@@H]4CO[P@@](=O)(NN4CC3)c5ccccc5O)O C39464297
c1ccc(cc1)N(C(=O)[C@@H]2CC(=C3[NH+]2Cc4ccccc4N3)c5ccccc5O)Br C39545291
C[C@]12CCCC([C@@H]1CC[C@@]([C@@H]2CC(=O)N/N=C\3/c4ccccc4NC3=O)(C)O)(C)C C05705855
CCCCSc1[nH]c(=O)c2c(n1)NC3=C([C@@H]2c4ccc(cc4)O)C(=O)CC(C3)(C)C C06856694
CC(C)CSc1[nH]c(=O)c2c(n1)NC3=C([C@H]2c4ccc(cc4)O)C(=O)CC(C3)(C)C C40476503
c1ccc(cc1)CCn2c3ccsc3cc2C(=O)Nc4c(c5c(s4)CCCC5)C(=O)N C40799422
Cc1cc(ccc1Br)OCC(=O)Nc2c(c3c(s2)C[C@@H](CC3)C)C(=O)N C40852770
Cc1cc(c(cc1Br)C(C)C)OCC(=O)Nc2c(c3c(s2)CCC3)C(=O)N C40943062
CCc1cc(ccc1OCC(=O)Nc2c(c3c(s2)C[C@@H](CC3)C)C(=O)N)Br C01984259
CC1=C(C(=O)O[C@H](C1)[C@@](C)([C@@]2(CC[C@]3([C@]2(CC[C@H]4[C@@H]3CC=C5[C@]4(C(=O)C=CC5)C)C)O)O)O)C C43769390
c1cc(sc1)NC(=O)N2CCC(CC2)CNC(=O)Nc3ccc(c(c3)Cl)Cl C44004598
c1cc(sc1c2cc([nH]n2)NC(=O)c3cc(c[nH]3)Br)Br C48750933
c1c(c(sc1C(=O)NNC(=O)NC2CCCC2)Br)Br C49430710
COc1cccc(c1)c2c3c([nH]n2)OC(=C([C@@H]3c4cccc(c4Cl)Cl)C#N)N C05163980
Cc1c(sc(n1)NC(=O)c2cc3c(s2)CC[C@H](C3)C(C)(C)C)SCC(=O)N C31800039
CC1=C([C@H](NC(=S)N1)c2ccccc2Cl)C(=O)N/N=C/c3ccc(cc3)N(C)C C59384904
CC1=C([C@@H](NC(=O)N1)c2ccc(cc2)Br)C(=O)N/N=C/c3ccccc3Cl C59385686
C1CC[NH+](C1)C[C@@H](C(F)(F)F)SC#N C03165690
C1CC[NH+](C1)C[C@@H]2CO[C@@H](O2)[C@@H]3CCC=CC3 C04124544
C[C@H]1C[NH+](C[C@@H](C1(C#C)OC(=O)C)C)C C04712844
CCN1CC[NH+](CC1)Cc2csc(c2C)C C20514369
CC(C)C[NH+]1CCC[C@H](C1)N2CCCC2 C22893597
CC(C)[NH+]1CCC(CC1)N2CCC[C@H](C2)C#N C32537115
C1CCC[NH+](CC1)CC(=O)N2CCCCC2 C32668099
CC(C)[NH+](CCn1cccc1)C(C)C C35120295
CC(C)[NH+]1CCN(CC1)[C@H]2CCC[C@@H]2C#N C36171018
C[C@H]1CC[C@H]([C@@H](C1)[NH+]2CCCC2)C#N C37145596
CCC[NH+]1CCN(CC1)[C@@H]2CCC[C@@H]2C#N C37146439
C[C@H]1CC[C@H]([C@@H](C1)[NH+]2CCSCC2)C#N C37146687
CC(C)[NH+]1CCC(CC1)(C#N)N2CCCCC2 C37355734
CC(C)[NH+]1CCC(CC1)N(C)C(=O)CCl C37654124
C=CC(=O)N1CC[NH+](CC1)CC2CC2 C37832431
C=CC[NH+]1C=CC(=CC=C(C#N)C#N)C=C1 C04935275
C[C@@H](C(=O)N1CCC(CC1)[NH+]2CCCC2)Cl C38100658
C1C[NH+]2C[C@H]1[C@@H](C2)C(=O)CBr C39055737
C[C@@H]1CSC[C@@](C1=O)(C)C[NH+](C)C C39104987
CC(C)[NH+]1CCN(CC1)CC2=C3CC=CC=C3N=C2 C39404618
CCc1cccc2=C[C@H](C(=O)[NH+]=c21)C#N C39795001
C[C@H]1C(=C(C(=N1)C)CN(C)C)C[NH+](C)C C39947928
C[C@@]12CCN(C[C@@](C1)(C[NH+](C2)C)C)CC#N C39951502
C1CCC(C1)C[NH+]2CCN(CC2)C=O C41207398
C[C@@H]1CCC[C@@H](C1)[NH+](C)CCCC#N C42337993
CCC[NH+]1CCN(CC1)CCBr C42372917
C1C[C@H]([C@H](C1)[NH+]2CCCSCC2)C#N C42443910
C[C@@H]1CC[C@H]([C@@H](C1)[NH+](C)CCOC)C#N C42459250
C[NH+](CCBr)C[C@H]1CCCCO1 C42465447
CC[C@@H](C#N)N(C)C1CC[NH+](CC1)CC C43556796
C[C@H]1C[C@@H](CN(C1)C(=O)C[NH+]2CCSCC2)C C47988348
C1CCC(C1)[NH+]2CCN(CC2)CCCC#N C48335083
CC(C)(C)[NH+]1CCN(CC1)CCCl C48946106
C1C[NH+](CCSC1)CCCCC#N C49579429
C1CCC(=O)[C@@H](C1)[NH+]2CCCSCC2 C50155351
C1CCC(C1)(C[NH+]2CCSCC2)C=O C51176193
CCC(CC)(C[NH+]1CCSCC1)C=O C51176200
C[C@@H]1CCC(=O)[C@H](C1)C[NH+]2CCC[C@@H]2C C53924575
C1CC[NH+](CC1)CCN2CCCC[C@H]2C=O C54238055
C[NH+](CCCCl)C[C@@H]1CCCCO1 C42465441
CC[NH+]1CCC(CC1)N(C)[C@H]2CCCCCC2=O C42614797
CC(=C)CN1CCC[C@@H](C1)[NH+]2CCCC2 C59386454
C1C[C@H]2CN(CCC[NH+]2C1)CCCCC#N C61559667
CC[C@@H]1CCC(=O)[C@H](C1)C[NH+]2CCCOCC2 C61934057
C1C[C@H]([C@@H](C1)N2CCC[NH+]3CCC[C@@H]3C2)C#N C62940823
C[NH+](C)[C@@H]1CCN(C1)CCBr C62967658
C1CC[NH+](C1)[C@@H]2CCN(C2)CCCCl C62967684
C1CC[NH+](CC1)[C@@H]2CCN(C2)CCCC#N C62979960
C[C@@H](c1[nH+]ccn1C)[C@@H](C)Br C63046048
CC(=O)CSC1=c2ccccc2=[NH+]C1 C63393732
CCOC(=O)C1=C(OC2=C([C@@H]1c3cccc(c3)Br)C(=O)CCC2)N C00632640
CC1([C@H](N2[C@H](S1)c3ccccc3C2=O)C(=O)NCCc4c[nH]c5c4cccc5)C C04073884
c1ccn(c1)c2cccc(c2)C(=O)C[C@]3(c4cc(ccc4NC3=O)Br)O C01118518
C[C@]12CC[C@H](C[C@@H]1CC[C@@H]3[C@@H]2CC[C@@]\4([C@@H]3CC/C4=N\NC(=O)c5ccncc5)C)O C04903682
COc1ccccc1[C@H]2CC3=C([C@@H](Nc4ccccc4N3)c5ccncc5)C(=O)C2 C04973567
COc1ccccc1[C@H]2CC3=C([C@H](Nc4ccccc4N3)c5ccncc5)C(=O)C2 C04973569
c1ccc2c(c1)cccc2Cn3cc(c4c3cccc4)C=C5C(=O)NC(=S)NC5=O C05102344
CCN(CC)C(=O)[C@@H]1[C@H]2c3cc(ccc3O[C@@]1(NC(=S)N2)C)Br C06593980
c1ccnc(c1)C(=O)N/N=C/c2cc(c(cc2Br)Br)O C01214701
Cc1c(c2c(s1)[C@@H](C(=C(O2)N)C#N)c3cc(cs3)Br)C(=O)OC C01426972
Cc1c(sc2c1c(=O)[nH]c(n2)[C@@H]3C(=O)N[C@@](S3)(c4ccccc4)C(F)(F)F)C C12946255
Cc1cc(c(n1c2cc(cc(c2)Cl)Cl)C)C=C3C(=O)NC(=S)NC3=O C02789004
c1cc(ccc1[C@@H]2[C@H]3CC=C[C@@H]3c4cc(ccc4N2)S(=O)(=O)N5CCCC5)O C13637057
COc1ccc(cc1O)[C@H]2[C@@H]3CC=C[C@@H]3c4cccc(c4N2)C(=O)N5CCCCCC5 C14457281
C[C@@H]1CSc2ccc(cc2NC1=O)S(=O)(=O)Nc3cccc(c3)SC C15730755
CC[C@H](C)N1C(=O)/C(=C/c2c([nH]c3c2cc(cc3)Br)C)/C(=O)NC1=S C01137814
CCN1CC=C2[C@@H](C1)[C@H](C(C(=C2C#N)N)(C#N)C#N)c3cc(ccc3F)Br C19947468
c1ccc(cc1)CN2CC=C3[C@@H](C2)[C@@H](C(C(=C3C#N)N)(C#N)C#N)c4ccc(cc4F)F C20522450
COc1ccc(cc1O)[C@H]2[C@@H]3CC=C[C@H]3c4cccc(c4N2)C(=O)N5CCCCCC5 C20690539
COc1ccccc1[C@H]2CC3=C([C@H](Nc4ccccc4N3)c5ccccn5)C(=O)C2 C21250285
Cc1ccc(cc1C)/N=C/2\NC(=O)[C@@H](S2)CC(=O)Nc3c(cc(cc3C)C)C C05532377
c1cc(cc(c1)C(=O)N2CCCC2)CNC(=O)c3cc(ccc3O)Br C32931468
Cc1cccc(c1I)C(=O)Nc2ccc3c(c2)NC(=O)[C@@H](O3)C C33228041
CCN1CC=C2[C@@H](C1)[C@@H](C(=C(C2(C#N)C#N)N)C#N)c3cc(ccc3F)Br C34914868
CC(C)N1CC=C2[C@H](C1)[C@@H](C(C(=C2C#N)N)(C#N)C#N)c3ccccc3C(F)(F)F C35126452
C[C@H]1CCc2c(csc2C1)C(=O)Nn3c(=O)c4c5c(sc4[nH]c3=S)CCC5 C17091195
CSc1cc2c(cc1c3ccccc3O)CCN4[C@H]2CO[P@@](=O)(N4)SC C39464893
c1ccc(cc1)CC2=C[C@@H]3C[C@H]4CO[P@@](=O)(N[NH+]4C[C@@H]3C=C2Br)[O-] C39468770
c1c(cc(c(c1C(=O)NC2=N[C@H]3C=CC=CC3=N2)O)Br)Br C39948158
C[C@]12CC[C@H]3c4ccc(cc4CC[C@@H]3[C@@H]1C[C@@H](C2=O)CC(=O)NCc5ccccn5)O C40556539
CCCc1cc2c(c(=O)n1C)[C@H](C(=C(O2)N)C#N)c3ccccc3Br C40569145
c1cc(c(cc1N)F)c2nnnn2c3ccc(cc3Br)Br C43575822
c1c(cc(c2c1OCCO2)Cl)Cn3c(c(cn3)I)N C43667085
c1c(cc(c(c1NC(=O)N2CCC[C@@H](C2)O)OC(F)F)Br)Cl C43979444
Cc1ccccc1C(=O)NNC(=O)[C@H]2CC=CC[C@H]2c3nc4ccccc4s3 C44774832
Cc1cc(ccc1F)NC(=O)CN2CCc3c(c(=O)c4c(ccc(c4[nH]3)F)F)C2 C49003252
Cc1cc(c2c(c1)/C(=N/NC(=O)[C@@]3(CC3(Br)Br)C)/C(=O)N2)C C17096277
C[C@H](c1ccccc1)N/C=C\2/C(=O)NC(=S)N(C2=O)c3cccc4c3cccc4 C02372559
CCCNC(=O)[C@@H]1CCCN(C1)C(=O)c2cc3ccc(cc3[nH]2)Br C50727474
C[C@H](C(=O)NC12CC3CC(C1)CC(C3)C2)N4CCc5c(cccc5NC(=O)C)C4 C54390169
c1ccc(c(c1)NC(=O)C[C@H]2C(=O)N/C(=N/C3CCCC3)/S2)Br C07850530
C=CCSc1[nH]c(=O)c2c(n1)NC(=O)C[C@@H]2c3ccc(cc3)Br C04944250
CN(Cc1nc(c2c3c(sc2n1)CCCC3)N)Cc4nc5ccccc5s4 C58452368
c1ccc2c(c1)C(=O)C3=C(C2=O)OC(=C([C@@H]3c4ccc(cc4)C(F)(F)F)C#N)N C00756571
c1cc(ccc1C2=NN=C3[C@H]2[C@H](C(=C(O3)N)C#N)c4ccsc4)Br C01110892
Cc1cc(c(s1)C)C2=NN=C3[C@H]2[C@H](C(=C(O3)N)C#N)c4ccccc4C(F)(F)F C16293231
Cc1c(c(n(n1)C)C)[C@@H](C)NC(=O)Nc2ccccc2I C65302650
Cc1cc(ccc1Br)NC(=O)N2CCC(CC2)NC(=O)C3CCC3 C66157729
Cc1ccsc1C(=O)NNC(=O)[C@H]2CC=CC[C@@H]2c3nc4ccccc4s3 C66783394
C[C@H]1CCCCN1C(=O)[C@@H](C)NC(=O)Nc2cccc(c2)C3SCCS3 C67538145
Cc1c(c2cc(c(c(c2o1)Cl)Cl)O)C(=O)C C00501706
c1cc(oc1)[C@H]2[C@H]3CCO[C@@H]3c4cc(ccc4N2)F C04204907
CCC(=O)Nc1nc2cc(c(cc2s1)C)Cl C00386319
CCN1C(=S)N[C@@H]2c3cc(ccc3O[C@@]14[C@@H]2CCC4)C C05005787
C[C@H]1CCCC[C@@H]1n2c3c(c(=S)[nH]c2=O)CCC3 C08737550
C[C@]12CC[C@@H]3[C@H]([C@H]1CC[C@]2(C)O)CC[C@H]4[C@]3(COC(=O)C4)C C11592728
C[C@H]1C(=O)N(C(=S)N1)[C@@H]2CCSc3c2cc(cc3)Cl C16702949
c1ccc(cc1)[C@H]2CC3=N[C@@H]4CCCC[C@@H]4NC=C3C(=O)C2 C05342917
C[C@@]12CCC(=O)C(=C1CC[C@@H]3[C@H]2CC[C@]4([C@H]3CCC4=O)C)O C13783268
c1c2c(c(c(c1Cl)Br)Cl)C(=O)C(=O)N2 C31866917
C[C@H](c1[nH]c(=O)c2c-3c(sc2n1)Cc4c3cccc4)Cl C34972935
[H]/N=C\1/C=C[C@@H](S1)c2nc3ccccc3n2C(C)C C35427077
c1ccc-2c(c1)Cc3c2c4c(=O)[nH]c(nc4s3)CCl C20594280
c1c2c(cc(c1Cl)Cl)S[C@H](N2)[C@H]3C=CC=NC3=O C39313358
CO[C@@H]1CCC[C@@]2(N1O)CCC[C@@H](C2)Br C39522986
c1ccc2c(c1)C[C@H](N2)C(=O)N3CC[C@H]4CCCC[C@@H]4C3 C40461905
c1cc2c(cc1O)CN(CC2)C(=O)c3cc4c(s3)CCC4 C41070965
CC[C@@H]1CCCCN1c2ccc3cccc(c3n2)O C41669491
c1ccc2c(c1)CCN(C2)c3ccc4cccc(c4n3)O C41669615
CC[C@H](c1[nH]c(=O)c2c(c(sc2n1)C)C)Cl C43554389
C[C@]12CCC(=O)C[C@H]1CC[C@H]3[C@H]2C(=O)C[C@@]4([C@H]3CC[C@@]4(C)O)C C43756814
c1c(c2c([nH]1)cnc(n2)Cl)I C43828354
C[C@@]12CC[C@H]3[C@@H]([C@H]1CC[C@@H]2O)C[C@@]4(CO4)C5=CC(=O)C=C[C@@]35C C44136562
CC(C)c1[nH]c(=O)c2c3c(sc2n1)SCCC3 C46703470
c1c(c[nH]c1C(=O)N2CCC[C@@H]3[C@@H]2CCCC3)Cl C48382099
c1c(c[nH]c1C(=O)N2CCC[C@H]3[C@H]2CCCC3)Cl C48382105
c1ccc2cc(c(cc2c1)C(=O)N3C[C@@H]4CC[C@H]3C4)O C48444973
C[C@@H]1CCC[C@H](C1)c2[nH]c(=O)c3c4c(sc3n2)CCC4 C48622819
C[C@H]1CCCN(C1)C(=O)c2c(cccc2Cl)O C49082576
CCc1cncc2c1C[C@H]3c4c(c5ccccc5n4C)C[C@@H]2N3 C14718228
c1cc(c(cc1C#N)F)Nc2ccc(c(c2)C#N)F C51638059
c1ccc(c(c1)C#N)n2c3cc(ccc3[nH]c2=S)F C52122492
C[C@@H]1CCC[C@]2(C1)CS/C(=N\c3ccc(cc3)C#N)/N2 C53099337
c1cc(cc(c1)n2c3c(ccc(c3F)F)[nH]c2=S)C#N C53168779
Cc1cc(nc(n1)c2cc(c(c(c2)F)F)F)CO C54830408
CC1(Cc2c(sc(n2)N3CCc4c3cccc4)[C@@H](C1)O)C C54910239
Cc1ccc2c(c1)-c3cc(nn3[C@H](N2)c4cccs4)C C00817742
C=CCN1c2cc(c(cc2NCC1=O)Cl)Cl C57933573
[H]/N=C/1\C(=C2CCCC[C@@H]2S1)c3nc4cc(ccc4o3)C C37746475
c1cc(c2c(c1)NCCC2)C(=O)N3CCCCCC3 C61411462
C[C@@H]1CCCN([C@H]1C)C(=O)c2cccc3c2CCCN3 C61412919
c1cc(sc1C(=O)N[C@@H]2CCC[C@H]2C#N)Cl C61888413
Cc1c(c2c(cc1Br)NC(=O)[C@@H](O2)C)C C62541100
Cc1cc(c(c2c1NC(=O)[C@@H](O2)C)Br)C C62541123
Cc1cc2c(cc1Br)O[C@H](C(=O)N2)C(C)C C62558784
C[C@H]1CC[C@H]([C@@H](C1)[NH+]2CC[C@@H](C[C@@H]2C)C)C(=O)[O-] C62752993
c1cc(sc1C#CCO)C(=O)N2CCC3(CCCC3)CC2 C62960674
c1ccc(cc1)[C@@H]2CS/C(=N\c3cccnc3)/N2 C63001139
C[C@@]12C(c3cc(ccc3N1CCC(=N2)O)Br)(C)C C01322397
c1cc(c(cc1Br)C(=O)N2CCCSCC2)O C63760713
CC1([C@H]([C@@H]1C(=O)N[C@@H](C(Cl)(Cl)Cl)O)C=C(Cl)Cl)C C04321803
CC1([C@H]([C@H]1C(=O)N[C@@H](C(Cl)(Cl)Cl)O)C=C(Cl)Cl)C C04321805
CC1(CC(=C(C(=O)C1)I)Nc2ccccc2O)C C05190328
C[C@@H](CCCO)[C@H]1CC[C@@H]2[C@@]1(CC[C@@H]3[C@@H]2C(=O)C=C4[C@@]3(CC[C@@H](C4)O)C)C C05275214
C[C@]12CC[C@@H]3c4ccc(cc4CC[C@H]3[C@@H]1C[C@@H]([C@@H]2O)Cc5ccccn5)O C13681731
CNC(=O)c1cccc2c1N[C@H]([C@@H]3[C@@H]2C=CC3)c4ccc5ccccc5c4 C14475462
CNC(=O)c1cccc2c1N[C@@H]([C@H]3[C@@H]2C=CC3)c4ccc5ccccc5c4 C14475463
Cc1ccccc1[C@@H]2[C@H]3CC=C[C@@H]3c4cccc(c4N2)C(=O)NC(C)(C)C C14478808
CC(C)(C)NC(=O)c1cccc2c1N[C@@H]([C@H]3[C@@H]2C=CC3)c4ccccc4 C14551409
Cc1ccsc1[C@@H]2[C@@H]3CC=C[C@H]3c4cccc(c4N2)C(=O)NC(C)(C)C C20688120
CC[C@@H](C)NC(=O)c1cccc2c1N[C@@H]([C@@H]3[C@H]2C=CC3)c4ccc(s4)C C20689688
CNC(=O)c1cccc2c1N[C@@H]([C@H]3[C@H]2C=CC3)c4cccc5c4cccc5 C20699052
C[C@@H](c1ccc(cc1F)F)NC(=O)CC23C[C@H]4C[C@@H](C2)CC(C4)(C3)O C24629252
C[C@H](c1ccc(cc1F)F)NC(=O)CC23C[C@H]4C[C@@H](C2)CC(C4)(C3)O C24629246
Cc1cc(c(c(c1)Br)NCc2c[nH]nc2C)Br C36901715
c1cc(ccc1c2cc[nH]n2)NCc3ccc(cc3F)Br C37104755
Cc1cc(ccc1SCc2cc3c(cc2Br)OCCO3)N C37193738
c1cc(c(c(c1)Cl)[C@H](c2ccc3c(c2)[nH]c(=O)[nH]3)Br)F C40282630
CN(Cc1cc(sc1)Br)c2ccc3c(c2N)cccn3 C42362077
Cc1cc(c(c(c1)C)NC(=O)NCc2cc(sc2)Br)C C43149986
c1cc(c(c(c1NC(=O)NCc2cc(sc2)Br)F)F)F C43231600
c1ccc(c(c1)N2CCN(CC2)c3ccc(cc3Br)N)Cl C43596655
C[C@@H](c1ccccc1Cl)n2c(c(cn2)I)N C43666770
Cc1c(c(n(n1)[C@H](C)c2cccc(c2)Br)N)Br C43668383
Cc1c(c(n(n1)[C@@H](C)c2ccc(s2)Br)N)Br C43668739
Cc1c(c(n(n1)[C@@H](C)CCc2ccccc2)N)I C43669083
Cc1c(c(n(n1)[C@H](C)CCc2ccccc2)N)I C43669085
Cc1c(c(n(n1)Cc2cc(cc(c2)Cl)Cl)N)I C43669332
c1cc(ccc1C2(CCC2)NC(=O)NCC(F)(F)F)Br C49028230
c1cc2c(cc1NC(=O)NCc3cc(sc3)Br)CCC2 C49477279
c1cc(ccc1OCCN2CCCc3c2ccc(c3)N)Br C49596462
CC(C)[C@H](c1cccs1)n2c(c(cn2)I)N C49853185
c1cc(ccc1OCCN2CCCc3c2cc(cc3)N)Br C51296912
c1ccc(c(c1)C[C@H](c2cc3c(cc2Br)[nH]c(=O)[nH]3)Cl)F C52095078
c1c(c(cc2c1[nH]c(=O)[nH]2)Br)[C@@H](C(C(F)(F)F)(F)F)Cl C52095117
c1cc(c(c(c1)Br)OCc2cccnc2N)Br C52754995
c1cc(cc(c1)I)n2c3ccc(cc3nc2C4CC4)N C52842860
CC1CCC(CC1)(CO)NC(=O)/C=C/c2ccc(cc2)Br C53103506
C[C@H]1CCC[C@@](C1)(CO)NC(=O)c2ccc(cc2)I C53105461
Cc1ccc(cc1N[C@@H]2c3cc(cc(c3NC2=O)Br)F)F C42077929
c1cc(c(cc1Br)F)N[C@@H]2c3c(ccc(c3NC2=O)F)Cl C42118588
c1cc(c(cc1N[C@@H]2c3cc(c(cc3NC2=O)F)Br)F)Cl C42135267
C[C@@H](c1cccc(c1)Cl)N[C@@H]2c3c(cccc3Br)NC2=O C21007634
C[C@@H](c1cccc(c1)Cl)N[C@@H]2c3cc(ccc3NC2=O)Br C22153109
c1cc(ccc1N[C@H]2c3ccc(cc3NC2=O)F)I C20477390
Cc1c(c(n(n1)[C@@H](C)c2ccccc2Br)N)Br C43681507
Cc1c(c(n(n1)Cc2ccc3ccccc3c2)N)I C43668803
COc1c(cccn1)[C@@H](c2cc(ccc2Br)Br)N C61443195
c1cc2c(cc1[C@@H](c3cc(c(c(c3)F)F)F)Br)[nH]c(=O)[nH]2 C63008516
c1ccc2c(c1)CCC[C@]2(CNC(=O)c3cc(ccc3F)Br)O C66929587
CCn1c(c(cn1)/C=C\2/C[C@@H]3[C@H]4CC=C5C[C@@H](CC[C@@]5([C@@H]4CC[C@@]3(C2=O)C)C)O)C C04180410
Cc1ccc(cc1)[C@H]2C[C@@H](n3c(ncn3)N2)c4cccc(c4)Br C02471935
c1ccc2c(c1)ccc3c2[C@H]4c5ccccc5OC(=O)[C@H]4[C@@H](N3)c6ccccn6 C04477040
Cc1c2c(n(n1)C(C)(C)C)NC3=CCCC(=O)[C@@H]3[C@H]2c4ccc(cc4)SC C03241476
C[C@@]1\2CC[C@@H]3[C@@H]([C@@H]1CC/C2=N\NC(=O)c4ccncc4)CC[C@@H]5[C@@]3(CC=CC5)C C04903683
c1ccc(c(c1)/C=C/C=C\2/C(=O)NN(C2=O)c3ccc(cc3)Br)Cl C01214492
c1ccc(cc1)/C=C\C2=N/C(=C\c3cc(ccc3O)Br)/C(=O)O2 C05328232
C[C@H]1[C@@H](c2ccccc2N1C)/C=C/[C@@]34C(c5ccccc5N3CCC(=O)N4)(C)C C05336304
Cc1cccc(c1)c2n[nH]c(=S)n2/N=C/c3cc(ccc3F)Br C06174183
Cc1c2c(n(n1)C(C)(C)C)NC3=CCCC(=O)[C@H]3[C@@H]2c4ccc(cc4)Cl C03226346
[H]/N=C\1/[C@H](C2=CCCC[C@H]2[C@@H](C1(C#N)C#N)c3ccc(cc3Cl)Cl)C#N C04532158
CC(C)(C)OC(=O)N1CCC(=CC1)c2c[nH]c3c2cc(cc3)Br C08729749
c1ccc2cc(ccc2c1)NC(=O)c3cc4c(cc3Br)OCCO4 C09668232
Cc1ccc(c(c1)C(=O)N2CCC(CC2)c3nc4cc(ccc4s3)Cl)O C10235506
CC[C@@H]1CN(Cc2ccc(cc2O1)Cl)C(=O)c3cccc(c3)C#CC(C)(C)O C12326567
C1CCCC(CC1)NC(=O)[C@H]2CCCN2C(=O)C34CC5CC(C3)CC(C5)C4 C12815747
c1c(cc(cc1F)F)NC(=O)[C@H]2CCCN2C(=O)C34CC5CC(C3)CC(C5)C4 C12818757
c1ccc(c(c1)n2ccc(c2C(=O)NC3CCCCC3)C#N)Br C06045485
Cc1cc(c(c(c1)C)[C@H]2[C@@H]3CC=C[C@@H]3c4cc(ccc4N2)C(=O)N5CCOCC5)C C14458133
COc1ccccc1[C@@H]2[C@H]3CC=C[C@@H]3c4cc(ccc4N2)C(=O)N5CCCCCC5 C14546410
c1cc(sc1)[C@@H]2[C@H]3CC=C[C@@H]3c4cc(ccc4N2)S(=O)(=O)N5CCCCC5 C14548569
CC[C@@]12CC[C@@H]3[C@H]([C@@H]1CC[C@]2(C#C)OC(=O)C)CCC4=C/C(=N/O)/CC[C@@H]34 C11681655
CC[C@]12CC[C@H]3[C@@H]([C@@H]1CC[C@]2(C#C)OC(=O)C)CCC4=C/C(=N/O)/CC[C@@H]34 C15449305
CSc1nc2ccc(cc2s1)NC(=O)c3c(ccc(n3)Cl)Cl C15667835
C[C@H]1C[C@@H](O[C@@]12CC[C@]3([C@H]2CC=C([C@@H]4[C@H](C3)[C@](CC4=O)(C)O)C=O)C)C=C(C)C C16343419
C[C@@H]1[C@H](c2ccccc2N1C)/C=C/[C@]34C(c5ccccc5N3CCC(=O)N4)(C)C C16608273
CCn1c2ccccc2nc1NC(=O)c3ccccc3I C18232855
CCOc1ccccc1[C@H]2C3=C(CCCC3=O)NC4=C2C(=O)c5c4cccc5 C04702773
C[C@@H]1CCC2=NN([C@]([C@@H]2C1)(C(F)(F)F)O)C(=O)c3ccc(cc3)Br C20034152
CC1CCN(CC1)C(=O)c2ccc3c(c2)[C@@H]4C=CC[C@H]4[C@H](N3)c5ccc(cc5)OC C20679048
c1ccc2c(c1)CCCC[C@@]23C(=O)N(C(=O)N3)Cc4ccc(cc4)Br C20794872
c1ccc(c(c1)N2CCN(CC2)C(=O)c3cc4c(s3)CCCCCC4)O C26524965
Cc1ccc(cc1)[C@@H]2C[C@H](Nc3n2ncn3)c4cccc(c4)Br C26894603
Cc1c(cc(c(n1)NC(=O)c2cc(cn2C(C)C)Br)Cl)Cl C37843926
COc1cc(cc(c1OC)Br)[C@H]2[C@H]3CCO[C@@H]3c4cc(ccc4N2)F C38773729
CC(C)S(=O)(=O)[C@@H]1CCC[C@]2(N1c3ccccc3O)CCC[C@@H](C2)F C39521634
c1cc(cc(c1)Br)S(=O)(=O)NC2(CCCCCCC2)C#N C40366945
C[C@@H]1CCc2c(c(=S)sc(c2C#N)NC(=O)/C(=C/c3ccccc3)/C#N)C1 C41013161
c1ccc2c(c1)nc(s2)[C@@H]3CCCCN3C(=O)Nc4ccc(c(c4)F)F C43266198
C[C@@H]1C[C@@H]2[C@H]3CC=C4C[C@@H](CC[C@]4([C@@H]3CC[C@]2([C@@H]1NC(=O)C)C)C)OC(=O)C C43735636
C[C@@H]1C[C@@H]2[C@H]3CC=C4C[C@@H](CC[C@@]4([C@@H]3CC[C@@]2([C@@]1(C(=O)C)O)C)C)OC(=O)C C43867101
CC[C@@]12CC[C@H]3[C@H]([C@@H]1CC[C@]2(C#C)OC(=O)C)CCC4=C/C(=N/O)/CC[C@@H]34 C44670775
c1ccc2c(c1)cc(c3c2cccn3)C(=O)NCc4nc5ccccc5s4 C46894400
c1ccc(c(c1)C2=N/C(=C\Nc3ccccc3I)/C(=O)O2)F C01513194
c1ccc(cc1)Cc2nnc3n2N[C@@H](S3)c4ccc(cc4)Br C59168523
c1ccc2c(c1)[C@H]3C/C(=C/4\C=C(C=CC4=O)Cl)/NN3[C@H](O2)c5cccs5 C13036263
CC[C@@]12CC[C@H]3[C@@H]([C@@H]1CC[C@@]2(C#C)OC(=O)C)CCC4=C/C(=N\O)/CC[C@@H]34 C38654213
c1cc(cc(c1)F)CC(=O)N2CCC3(CC2)c4cccn4-c5ccc(cc5N3)F C64858701
c1ccc(cc1)C#CCNC(=O)N2CCO[C@@H](C2)c3ccc(c(c3)Cl)F C67042636
C[C@@H](c1ccc(s1)Cl)NC(=O)N2CCO[C@H](C2)c3ccccc3F C67045587
Cc1ccc2c(c1)sc(n2)NC(=O)[C@H]3[C@H]4C[C@@H]([C@@H]3C(=O)[O-])C=C4 C04164293
Cc1c(ccc2c1N[C@H]([C@@H]3[C@@H]2C=CC3)c4cccc(c4)OC)C(=O)[O-] C04123722
CC(=C1[C@H]2C=C[C@@H]1[C@@H]([C@@H]2C(=O)Nc3ccccc3OC)C(=O)[O-])C C04697166
c1ccc(cc1)/C=C(\C(=O)[O-])/NC(=O)c2ccc(o2)Br C04833449
c1cc(oc1)C(=O)N/C(=C\c2ccc(cc2)Br)/C(=O)[O-] C05007682
C[C@@H]1CCc2c(sc(c2C#N)NC(=O)[C@H]3CC=CC[C@@H]3C(=O)[O-])C1 C05919983
CC(C)(C)[C@H]1CCc2c(sc(c2C#N)NC(=O)/C=C/C(=O)[O-])C1 C00367175
c1csc(c1S(=O)(=O)N[C@H]2CC[C@@H]3CCCC[C@@H]3C2)C(=O)[O-] C12821854
c1csc(c1S(=O)(=O)N[C@H]2CC[C@H]3CCCC[C@@H]3C2)C(=O)[O-] C12821856
CC(C)[C@@]1(CC[C@H]2C(=C1)C(=O)C[C@@H]3[C@@]2(CCC[C@@]3(C)C(=O)[O-])C)O C13303394
c1c(csc1S(=O)(=O)N[C@@H]2CC[C@H]3CCCC[C@@H]3C2)C(=O)[O-] C13315664
c1ccc(c(c1)NC(=O)[C@H]2[C@H]3C[C@@H]([C@H]2C(=O)[O-])C=C3)Br C13466034
Cc1c(sc(c1C#N)NC(=O)CC2(CCCCCC2)C(=O)[O-])C C14163185
CC(C)[C@@]1(CC[C@@H]2C(=C1)C(=O)C[C@@H]3[C@]2(CCC[C@@]3(C)C(=O)[O-])C)O C14411500
CC(C)[C@]1(CC[C@H]2C(=C1)C(=O)C[C@@H]3[C@]2(CCC[C@@]3(C)C(=O)[O-])C)O C14411503
CC(=O)Oc1ccc(cc1)[C@@H]2[C@@H]3CC=C[C@H]3c4cccc(c4N2)C(=O)[O-] C15836974
c1cc(c(cc1NC(=O)CSc2nccc(n2)[O-])Cl)Cl C06813489
CC(C)c1ccc(cc1)N2C(=O)C(=Cc3ccc[nH]3)C(=NC2=S)[O-] C09289494
CC1(C[C@@H]2CO[C@]3(CC(C[C@H]3[C@@H]2C1)(C)C)COS(=O)(=O)[NH-])C C21981381
CC1(C[C@@H]2CO[C@]3(CC(C[C@H]3[C@H]2C1)(C)C)COS(=O)(=O)[NH-])C C21981382
c1cc(cc(c1)NC(=O)c2cc(cn2C3CC3)Br)C(=O)[O-] C36857843
c1cc(sc1)c2nc(cs2)C(=O)Nc3ccsc3C(=O)[O-] C37451922
c1ccc(c(c1)C#CCCO)[N-]S(=O)(=O)c2ccc(s2)Cl C37552627
c1cc(cc(c1)[N-]S(=O)(=O)c2ccc(s2)Cl)C#CCCO C37552655
c1cc(c(cc1CNC(=O)[C@@H]2[C@H]3C[C@@H]([C@@H]2C(=O)[O-])C=C3)Cl)Cl C04628720
CSc1ccc(cc1)[C@H]2CC(=O)Nc3c2c(nc(n3)SC)[O-] C17723237
c1ccc(c(c1)NC(=O)[C@@H]2[C@H]3C[C@@H]([C@@H]2C(=O)[O-])C=C3)Br C03996065
c1cc2c(cc1Br)/C(=C\3/C(=NC(=S)S3)[O-])/C(=O)N2 C33929197
c1cc(ccc1N[C@@H]2N=C(CS2)c3ccc4c(c3)oc(n4)[O-])F C39443353
COc1cc(ccc1O)[C@H]2c3c(nc(s3)[S-])SC[C@@H]2C=O C40475927
COc1cc(ccc1O)[C@@H]2c3c(nc(s3)[S-])SC[C@H]2C=O C40475929
COc1ccc(cc1O)[C@@H]2c3c(nc(s3)[S-])SC[C@H]2C=O C40475991
COc1ccc(cc1O)[C@H]2c3c(nc(s3)[S-])SC[C@H]2C=O C40475992
Cc1cc(nc2c1c(cs2)NC(=O)[C@H]3[C@H]4C[C@@H]([C@@H]3C(=O)[O-])C=C4)C C41536641
c1ccc2c(c1)c(cn2Cc3ccc(cc3)F)/C=C\4/C(=NC(=O)N4)[O-] C45349817
Cc1cc(c(n1C(C)C)C)/C(=C(\C#N)/C(=O)NC2CCCCC2)/[O-] C50679300
c1cc(c(cc1Br)NC(=O)[C@H]2CCCCO2)C(=O)[O-] C50959493
c1c(cc(cc1Cl)Cl)N/C(=C(\C#N)/C(=O)[C@@H]2CCC=CC2)/[O-] C50981380
Cc1c2ccccc2oc1[C@H](C)NC(=O)[C@H]3CC=CC[C@@H]3C(=O)[O-] C55150057
c1cc(cc(c1)F)CSc2c(c3c(s2)c(cc(=O)[nH]3)[O-])C#N C04945400
c1cc(cc(c1)Cl)C2(CCCC2)CNC(=O)c3ccc(nn3)[O-] C55450513
C[C@@H]1CCC[C@@H]([C@@H]1C)NC(=O)c2ccc3c(c2)nc(=S)n(c3[O-])C C29603447
C[C@]1(CCCN(C1)C(=O)Nc2ccc(c(c2)Cl)Cl)C(=O)[O-] C62872617
C[C@@]1(CCCN(C1)C(=O)Nc2cc(ccc2F)Br)C(=O)[O-] C62873970
Cc1ccc(cc1)/C=C/S(=O)(=O)[N-]c2ccc(c3c2n[nH]c3)C C63635210
Cc1ccc(cc1Cl)NC(=O)[C@@H]2CC(=O)N=C3C2=C(CCC3)[O-] C04814154
CSc1c(cc(c(n1)[O-])C(=O)NC2(CCC2)c3ccccc3)C#N C65316230
c1ccc(c(c1)c2ccc(o2)CNC(=O)c3cccnc3[S-])F C58244508
CC1CCC(CC1)NC(=O)CSc2[n-]c3cc(cnc3n2)Cl C05309976
c1ccc(c(c1)/C=C/S(=O)(=O)[N-]c2ccc3c[nH]nc3c2)Cl C66577187
Cc1cccc2c1[nH]c(=O)c(c2)CN(C3CCCC3)C(=O)c4ccc(cc4)C(C)(C)C C04230927
CCOc1ccc(cc1OC)[C@H]2C3=C(CC(CC3=O)(C)C)c4c5ccccc5ccc4N2 C00714061
Cc1ccc(cc1)CN2c3ccccc3[C@@](C2=O)(CC(=O)c4cccc5c4cccc5)O C04555153
CC(C)(C)[C@@H]1CCc2c(sc(c2C(=O)N3CCCC3)NC(=O)c4ccccc4F)C1 C01172355
Cc1cc(c(n1c2ccccc2)C)/C=C(\c3[nH]c4ccccc4n3)/C(=O)c5ccccc5 C04851376
CCN(C1CCCCC1)C(=O)c2c3c(sc2NC(=O)c4ccccc4)C[C@@H](CC3)C C01933775
CCN(C1CCCCC1)C(=O)c2c3c(sc2NC(=O)c4ccccc4)C[C@H](CC3)C C01933774
Cc1ccc2c(c1)-c3c(sn(c3=S)CCc4ccc(c(c4)OC)OC)C(N2)(C)C C01418660
CC(C)(C)[C@@H]1CCC(=O)[C@@H](C1)[C@@]2(c3ccccc3N(C2=O)Cc4cccc5c4cccc5)O C08783314
Cc1ccc(s1)C(=O)C[C@@]2(c3cc(ccc3N(C2=O)Cc4ccccc4Cl)Cl)O C08923694
C[C@@H](C(=O)Nc1ccc2ccccc2c1)Sc3nn(c(=S)s3)c4ccccc4 C09254412
c1ccc(c(c1)COc2ccc(cc2/C=C/3\c4ccccc4NC3=O)Br)C#N C09296339
C[C@H]1CCC[C@@H]([C@@H]1C)NC(=O)c2ccc3c(c2)N(C(=O)CS3)Cc4cccc(c4)Cl C09673031
Cc1ccccc1CN2c3ccccc3[C@@](C2=O)(CC(=O)c4ccc5c6c4cccc6CC5)O C09985347
c1ccc2cc(ccc2c1)C[C@@]3(CCC(=O)N3)CCC(=O)N4CC5C[C@H]6C[C@@H](C5)CC4C6 C11910245
c1ccc2c(c1)cccc2C[C@]3(CCC(=O)N3)CCC(=O)N4CC[C@@H]5CCCC[C@H]5C4 C12041997
c1ccc(cc1)/C=C(/C(=O)N2CCCCCC2)\NC(=O)c3ccccc3Br C12659145
Cc1ccsc1[C@@H]2[C@@H]3CC=C[C@@H]3c4cc(ccc4N2)S(=O)(=O)N(C)Cc5ccccc5 C13645337
CC(=O)N(C)c1ccc2c(c1)[C@@H]3C=CC[C@H]3[C@@H](N2)c4ccc(cc4)OCc5ccccc5 C14469496
CC(=O)N(C)c1ccc2c(c1)[C@@H]3C=CC[C@H]3[C@@H](N2)c4ccccc4OCc5ccccc5 C14476340
Cc1ccc(cc1)C2(CCOCC2)CNS(=O)(=O)c3c(c(c(c(c3C)C)C)C)C C16973423
CC1=C([C@@H](C2=C(N1)CCCC2=O)c3ccccc3C(F)(F)F)C(=O)OC4CCCC4 C19638240
c1ccc(cc1)CN2CCc3c(sc(c3C#N)NC(=O)c4ccc5ccccc5c4)C2 C19942248
Cc1ccccc1/C=C\2/C(=O)N(c3cc(ccc3S2)C(=O)N[C@@H](C)c4ccccc4)C C20180115
CC(C)c1ccc(cc1)[C@@H]2[C@@H]3CC=C[C@H]3c4cc(ccc4N2)S(=O)(=O)N5CCCC5 C20697874
CC(=O)N(C)c1ccc2c(c1)[C@H]3C=CC[C@H]3[C@H](N2)c4ccccc4OCc5ccccc5 C20710399
CC(C)Oc1ccc(cc1)[C@H]2CC3=C([C@H](CC(=O)N3)c4cccc(c4Cl)Cl)C(=O)C2 C21236996
Cc1c(c(sc1c2ccccc2)NC(=O)c3ccccc3F)C(=O)N4CCCCC4 C21901030
Cc1c(nc(o1)c2cccs2)CC(=O)NC[C@@H]3CC4c5ccccc5C3c6c4cccc6 C25172212
Cc1c(n(c2c1cccc2Cl)C[C@@H](Cn3c4ccccc4nc3C(F)(F)F)O)C C28297129
C[C@H](C(=O)Nc1cc(ccc1Cl)Cl)Sc2c3c4c(sc3ncn2)CCC4 C28682218
c1cc(ccc1n2c(=S)sc(n2)SCC(=O)NC3CCCCCCC3)Cl C33563608
c1ccc(cc1)c2ccccc2NC(=O)[C@@H]3CCCN3C(=O)c4ccc(c(c4)Cl)Cl C34952435
Cc1ccccc1C(=O)N2[C@H](CS[C@H]2C3CCCCC3)C(=O)NC4CCCCC4 C35192172
CC(C)NC(=O)[C@H]1CS[C@@H](N1C(=O)c2ccccc2Cl)c3ccc(cc3)C(C)(C)C C35192463
CCNC(=O)[C@@H]1Cc2cc(ccc2N3[C@@H]1CN(CC3)c4ccccc4Cl)C(F)(F)F C35871286
c1cc(cc(c1)Cl)N2CCN3c4ccc(cc4C[C@@H]([C@@H]3C2)C(=O)NC5CC5)C(F)(F)F C35871309
c1ccc(cc1)/C=C/C(=O)Nc2c(c3c(s2)CCCC3)S(=O)(=O)c4ccccc4 C39850072
Cc1c(sc(n1)NC(=O)c2ccco2)Cc3ccc(c(c3)Cl)Br C36639525
CCOC(=O)c1c2c(sc1NC(=O)c3cccc(c3)Br)CCC[C@H]2C C01973989
C[C@H]1CCc2c(c(=S)sc(c2C#N)NC(=O)COc3cc(ccc3Cl)Cl)C1 C41014414
C[C@@H]1CCc2c(c(=S)sc(c2C#N)NC(=O)COc3ccc(cc3)C(C)(C)C)C1 C41014550
Cc1ccc(c(c1C)OCC(=O)Nc2c(c3c(c(=S)s2)C[C@@H](CC3)C)C#N)C C41015190
c1cc(c(cc1Cl)Cl)CS[C@H]2CCc3c2[nH]c(=O)n(c3=O)C4CCCCC4 C41105025
CC(C)C1=CC2=CC[C@@H]3[C@]([C@H]2CC1)(CCC[C@@]3(C)C(=O)Nc4nnc(s4)C5CC5)C C43769351
c1ccc(c(c1)N2CCC(CC2)CNS(=O)(=O)c3cc(ccc3Cl)Cl)F C43954997
COc1ccccc1/C=N/c2c(c3cc(ccc3[nH]c2=O)Br)c4ccccc4 C45263524
Cc1ccc(cc1)c2c(sc3c2c(=O)[nH]c(n3)CN4CCC[C@H]4c5cccs5)C C58160093
C[C@H](CNC(=O)c1c(c2ccccc2s1)Cl)N3CCN(CC3)c4ccccc4 C32723736
c1cc(sc1)C2=NC3(CCCCC3)N=C2SCC(=O)Nc4ccc(c(c4)F)F C46022495
c1ccc2c(c1)CCC[C@@]23C(=O)N(C(=O)N3)CC(=O)NC4C5CC6CC(C5)CC4C6 C04468638
Cc1cc(ccc1NC(=O)CN2C(=O)[C@@]3(CCCC[C@@H]3C)NC2=O)Br C03464793
Cc1cc(ccc1NC(=O)CN2C(=O)[C@]3(CCCC[C@H]3C)NC2=O)Br C03464789
CCOC(=O)N1CCc2c(sc3c2C(=O)N[C@@H](N3)c4cccc5c4cccc5)C1 C04543256
c1c(c(cc(c1Cl)Cl)Cl)NC(=O)CN2C(=O)C3(CCCC3)NC2=O C04548239
Cc1cc(nc2c1c3c(s2)[C@@H](C(=C(O3)N)C#N)c4ccc(cc4)C(=O)OC)C C00659925
CCOc1cc(ccc1O)[C@@H]2C3=C(CC(CC3=O)(C)C)Nc4ccccc4N2C(=O)C C00694462
Cc1cccn2c1nc(c2NC3CCCC3)c4cc5ccc(cc5[nH]c4=O)OC C04847647
C[C@@H]1CCCN(C1)c2nnc(s2)NC(=O)Nc3ccccc3Br C06791633
c1ccc2c(c1)NC(=O)[C@@H](S2)CC(=O)Nc3ccc4c(c3)OC5(O4)CCCC5 C08328721
CC(C)(C)c1ccc(cc1)c2c3c(cn2c4ccccc4N)n(c(=O)n(c3=O)C)C C02401943
Cc1ccc(cc1C)NC2=NNC(=C3C=CC(=NS(=O)(=O)C)C=C3)CS2 C09471044
Cc1cc2c(c3c(c(=O)o2)CCC3)c(c1C4=NN[C@@H](C4)c5ccc(cc5)N(C)C)O C12296334
c1ccc(cc1)S(=O)(=O)c\2cc3ccccc3o/c2=N\c4ccc(cc4)C(=O)N C12414118
C[C@H]1CC2=C([C@H](Nc3ccccc3N2)c4ccc(cc4)N(C)C)C(=O)[C@H]1C(=O)OC C13482290
CCOC(=O)N1CCc2c(sc3c2C(=O)N[C@@H](N3)c4ccc(cc4Cl)Cl)C1 C16185092
CC1(CC2=C([C@H](c3c(=O)[nH]c(nc3N2)SC)c4ccccc4OC)C(=O)C1)C C05864475
COc1ccc(cc1)c2csc3c2c(ncn3)N4CCc5c(sc(c5C#N)N)C4 C22015717
CCOc1c(c2c(c(n1)N)[C@@H](C3=C(O2)CC(CC3=O)(C)C)c4ccccc4)C#N C22145706
c1c2c(cc(c1Cl)Cl)OC(O2)(C(F)(F)F)NC(=O)NC(=O)C(F)(F)F C32620079
c1ccc(c(c1)C(=O)NN2C(=O)/C(=C/c3ccc(cc3)Br)/SC2=O)O C33570299
CC1=C(c2c(sc3c2c(=O)[nH]c(=O)n3CC(=O)Nc4cccc5c4cccc5)C1)C C34726636
CCn1c2ccccc2c3c1ccc(c3)NC(=O)[C@@]45CC[C@@](C4(C)C)(/C(=N/O)/C5=O)C C33942177
CC(C)C1=C[C@H](N=N1)[C@H]2NN[C@@H]3N2N=C(S3)c4cccc(c4)Br C38742370
CC(C)C1=C[C@H](N=N1)[C@H]2NN[C@@H]3N2N=C(S3)c4ccc(cc4)Br C38742374
c1ccc(cc1)C2=C[C@@H](N=N2)[C@H]3NN[C@@H]4N3N=C(S4)c5cccc(c5)Br C38742894
c1ccc(cc1)C2=C[C@@H](N=N2)[C@@H]3NN[C@@H]4N3N=C(S4)Cc5ccc(cc5)Cl C38743003
c1ccc(cc1)C2=C[C@H](N=N2)[C@H]3NN[C@@H]4N3N=C(S4)Cc5ccc(cc5)Cl C38743006
COc1ccccc1[C@@H]2[C@H]3C(=NN=C3OC(=C2C#N)N)c4cccc5c4cccc5 C00985629
c1ccc(c(c1)C(=O)[C@H]2[C@@H](c3cc4c(cc3C(=O)[C@H]2F)OCO4)c5cccc(c5)O)O C39486272
CC(C)(C)[C@H]1[N-]C(=C(O1)N/N=C/C2=c3cc(ccc3=[NH+]C2)Br)C#N C39989431
c1ccc(c(c1)c2cc(no2)C(=O)NNC(=O)c3cc4c(s3)CCC4)Cl C48353482
c1ccc2c(c1)c(c[nH]2)CC(=O)Nc3ccc4c(c3)C(=O)N5CCCC[C@H]5CCO4 C49524293
CCOC(=O)N1CCc2c(sc3c2C(=N[C@H](N3)c4ccc(c(c4)Cl)Cl)O)C1 C08921650
c1ccc2c(c1)OC[C@@H](O2)C(=O)N/N=C\c3cc(cc(c3O)Br)Cl C04936109
CNc1c(cc(cn1)Br)S(=O)(=O)/N=c/2\[nH]c3c(s2)CCC3 C50675511
Cc1ccccc1NC(=O)c2cc3n(n2)[C@H](C[C@@H](N3)c4ccco4)C(F)(F)F C00919431
Cc1c(cco1)C(=O)Nc2cc(ccc2F)NC(=O)N3CCC[C@H]3C4CCCC4 C56605401
C[C@H]1CCc2c(sc3c2c(=O)[nH]c(n3)[C@H](C)N4CCN(CC4)c5ccc(cc5)O)C1 C57406140
CC(=O)C1=C(NC(=S)N[C@H]1c2ccc(cc2)[N+](=O)[O-])c3ccc(cc3)Cl C07553072
c1ccc2c(c1)c3c([nH]2)nc(nn3)SCC(=O)Nc4ccc(c(c4)Cl)F C07798727
c1cc(cc(c1)[N+](=O)[O-])C(=O)Nc2c(cc(cc2Br)O)Br C59487658
Cc1c2c(on1)NC3=C([C@@H]2c4ccccc4OC)C(=O)C[C@@H](C3)c5ccc(cc5)O C13553056
Cc1c2c(on1)NC3=C([C@H]2c4ccccc4OC)C(=O)C[C@@H](C3)c5ccc(cc5)O C13553055
Cc1ccc(cc1)Cn2c3c(cn2)[C@@]4(CC(=O)N3)c5cc(ccc5NC4=O)C(C)C C32094886
CCOC(=O)N1CCc2c(sc3c2C(=N[C@@H](N3)c4cccc(c4Cl)Cl)O)C1 C15947024
COc1c(cc(cc1Cl)Cl)[C@H]2[C@H]3C(=NN=C3OC(=C2C#N)N)c4cccs4 C00718528
c1cc2c(cccn2)c(c1)N3[C@@H](NN[C@@H]3S)[C@@H]4C=C(N=N4)c5ccc(cc5)F C39950541
c1cc2c(ccc(c2nc1)C(=O)Nc3ccc4c(c3)[nH]c(n4)[C@H]5CCCO5)Cl C65856978
C[C@@H]1C(=O)Nc2cccc(c2O1)C(=O)N[C@H](C#N)c3cccc(c3Cl)Cl C66393156
CCCCc1ccc(cc1)N2C(=O)/C(=C/c3c[nH]c4c3cccc4)/C(=O)NC2=S C02064261
c1cc(ccc1[C@H]2CC(=O)NC(=C2C#N)SCC(=O)NC3CCCCC3)Cl C04486980
CCOc1cc(ccc1O)[C@H]2c3c4cccnc4ccc3NC5=C2C(=O)CC(C5)(C)C C00720603
CC(C)C(=O)NC(=S)Nc1ccc2c(c1)nc(o2)c3cc(c(cc3Cl)F)F C01113607
CCOc1ccc(cc1)[C@@H]2CC3=C([C@H](Nc4ccccc4N3)c5cccnc5)C(=O)C2 C04973620
c1cc(cc(c1)Cl)n2c(=O)c3c4c(sc3nc2NCCCO)CCCCC4 C02364548
Cc1c(sc2c1c(=O)[nH]c(n2)CS[C@H](C)C(=O)N[C@H]3CCC[C@@H]([C@@H]3C)C)C C05255052
c1ccc(cc1)[C@H]2CSc3ccccc3N2C(=O)COc4ccc(cc4)C(=O)N C07541250
c1cc(ccc1OCC(=O)NNC(=O)C23CC4CC(C2)CC(C4)C3)Br C07687876
CC1=C([C@H](NC(=S)N1C2CC2)c3cccc(c3)F)C(=O)Nc4ccccc4OC C07960296
C[C@@H]1CCc2c(cc(s2)C(=O)Nc3cccc(c3)S(=O)(=O)NC(C)(C)C)C1 C08243549
C[C@H](c1ccc2c(c1)CCCC2)NC(=O)CNC(=O)c3ccc(o3)Br C12981644
CC[C@@H]1CCc2c(cc(s2)C(=O)NNS(=O)(=O)c3ccc(s3)Cl)C1 C12985496
CC(C)(C)NC(=O)c1ccc2c(c1)[C@@H]3C=CC[C@@H]3[C@@H](N2)c4ccc(c(c4)OC)OC C14479692
CC(C)(C)NS(=O)(=O)c1ccc2c(c1)[C@@H]3C=CC[C@@H]3[C@@H](N2)c4cccc(c4)OC C14550267
CC(C)(C)NS(=O)(=O)c1ccc2c(c1)[C@H]3C=CC[C@H]3[C@@H](N2)c4cccc(c4)OC C14550270
c1ccc2c(c1)c3c([nH]2)[C@H](CCC3)C(=O)NC[C@H]4CC(=NO4)Cc5cccc(c5)F C15000965
CC(=O)N1CCc2c1ccc(c2)N[C@H](c3ccccc3)C(=O)c4c[nH]c5c4cccc5 C15525535
c1ccc(cc1)c2ccccc2NC(=O)N3CCC(CC3)(C[C@H]4CCCCO4)CO C19787105
Cc1ccc(cc1)NC[C@@H](Cn2cnc3ccc(c(c3c2=O)Br)Cl)O C00638907
[H]/N=c/1\cc(sn1/C(=N\c2ccc(c(c2)Cl)Cl)/Nc3ccc(cc3)C(=O)C)C C20343908
CC(C)(C)NC(=O)c1ccc2c(c1)[C@H]3C=CC[C@H]3[C@H](N2)c4ccc(c(c4)OC)OC C20715999
COc1ccccc1[C@H]2[C@@H]3CC=C[C@H]3c4cc(ccc4N2)C(=O)NC[C@@H]5CCCO5 C20749765
COc1ccccc1[C@@H]2[C@@H]3CC=C[C@H]3c4cc(ccc4N2)C(=O)NC[C@@H]5CCCO5 C20749768
Cc1ccc(cc1)[C@@H]2CC3=C([C@@H](CC(=O)N3)c4cc(c(c(c4)Cl)O)OC)C(=O)C2 C21244975
CC1=C([C@H](NC(=S)N1C2CC2)c3ccc(cc3)F)C(=O)Nc4ccccc4OC C21634575
c1cc(ccc1[C@@H](CNC(=O)c2cc(ccc2O)Br)N3CCOCC3)F C22023952
c1ccc(cc1)OCc2c3c(cccc3sc2C(=O)N4CCC(CC4)C(=O)N)F C22884249
c1cc(sc1)[C@@H](CNC(=O)c2cc(ccc2O)Br)N3CCOCC3 C12911793
Cc1c(sc(n1)SCC(=O)N2c3ccccc3CCc4c2cccc4)CC(=O)N C25584642
c1ccc2c(c1)/C(=C/NNC(=O)COc3ccc(cc3Br)Cl)/C=N2 C04587660
c1ccc(cc1)C(c2ccccc2)C(=O)N3CCC4(CC3)Nc5cccc(c5C(=O)N4)F C35937816
CCCCCc1ccc(cc1)C(=O)N2CCC3(CC2)Nc4cccc(c4C(=O)N3)F C35937819
Cc1c(c(n[nH]1)C)CNc2c(cc(cc2Br)Br)C(=O)OC C37784754
CCOC(=O)C1=C(N(C2=C([C@@H]1c3cccs3)C(=O)CCC2)c4ccc(cc4)C)N C00714569
CC(C)c1c(c(nc(c1C#N)SCC(=O)c2ccc(c(c2)Cl)Cl)N)C#N C19337933
c1ccc(cc1)CN2C(=O)N[C@H]([C@@H]3[C@@]2(CCCC3=O)O)c4cccc(c4)Br C08801772
Cc1cccc(c1C)O[C@@H](C)C(=O)NNC(=O)C23C[C@H]4C[C@@H](C2)CC(C4)(C3)Cl C18102974
C=CCN1[C@@H](N[C@@H]2[C@@H](C1=O)C3=C(S2)CCCC3)SCc4[nH]c5ccccc5n4 C39926775
c1ccc(c(c1)/C=C/C(=O)NCC2CCN(CC2)C(=O)Nc3cccs3)Cl C44004323
[H]/N=C\1/NC(=O)/C(=C/c2cn(c3c2cccc3)CCOc4ccc(cc4)Br)/S1 C15800646
CCOc1cc(c(cc1O)Br)/C=C(\C#N)/C(=O)Nc2cc(ccc2C)C C59201278
c1ccc2c(c1)cc(s2)C(=O)Nc3ccc(cc3C(F)(F)F)NC(=O)[C@@H]4CCCO4 C59283254
c1cc(cc(c1)NC(=O)N2CCCC2)CNC(=O)C3(CCC3)c4cccc(c4)Cl C54348079
c1ccc2c(c1)C[C@@H]([C@@H]2Nc3c4c5c(sc4nc(n3)c6cccnc6)CCCC5)O C59985135
Cc1cccc(c1)C(C)(C)CNC(=O)[C@@H]2CSCN2C(=O)c3c[nH]c4c3cccc4 C60184663
CCn1c(nnc1SCc2cc(ccc2F)F)c3c(c4cccnc4s3)N C64794233
Cc1ccccc1C(=O)Nc2ccc3c(c2)C[C@H](CO3)C(=O)NC4CCC(CC4)C C65082005
CC1CCN(CC1)C(=O)c2cccc(c2)NC(=O)CNc3ccc(cc3)Br C66194616
CC1CCN(CC1)C(=O)c2ccc(cc2)NC(=O)CNc3ccccc3Br C66214968
Cc1c2cc3c(cc2oc(=O)c1CC(=O)N4CCC(CC4)C(=O)[O-])occ3C(C)(C)C C02113368
c1cc(c(c(c1)[N+](=O)[O-])[O-])/C=N/c2cc(ccc2N3CCOCC3)C(F)(F)F C03184136
c1ccc(cc1)C(=O)N2[C@H](CC(=N2)c3cccs3)c4cc(ccc4[O-])[N+](=O)[O-] C06590570
CC1(CC(=O)[C@@H]2[C@@H](C3C(=NC2=C1)c4ccccc4C3=O)c5cc(ccc5[O-])[N+](=O)[O-])C C08463586
c1cc(cc(c1)N2C(=O)/C(=C/C(=C/c3ccc(cc3)[N+](=O)[O-])/Cl)/SC2=S)C(=O)[O-] C01799900
Cc1c2cc3c(coc3c(c2oc(=O)c1CCC(=O)N4CCC(CC4)C(=O)[O-])C)C(C)(C)C C02123142
Cc1coc2c1cc3c(c(c(=O)oc3c2)CC(=O)N4CCC(CC4)(c5ccccc5)C(=O)[O-])C C02153649
c1cc(ccc1/C=C/C=C\2/C(=O)N(C(=S)S2)c3ccc(cc3)C(=O)[O-])[N+](=O)[O-] C12123061
c1ccc2cc(c(cc2c1)C(=O)[O-])OCC(=O)N3CCc4c3ccc(c4)[N+](=O)[O-] C13050539
c1ccc(cc1)C2(CCN(CC2)C(=O)c3ccc(o3)c4ccc(cc4Cl)[N+](=O)[O-])C(=O)[O-] C13186732
c1cc(c(cc1/C=C/C(=O)[O-])[N+](=O)[O-])N2CCN(CC2)c3c(c(c(c(c3F)F)F)F)F C13191425
c1cc(cc2c1ccc(=O)o2)Oc3ccc(cc3C(=O)[O-])S(=O)(=O)N4CCCCC4 C13211344
Cc1c2c(nc\3n(c2=O)CCCC/C3=C\c4ccccc4[N+](=O)[O-])sc1C(=O)[O-] C13215205
Cc1c2c(nc\3n(c2=O)CCCC/C3=C\c4ccc(c(c4)[N+](=O)[O-])Cl)sc1C(=O)[O-] C13215244
c1cc(c(c(c1)Cl)Cl)S(=O)(=O)Oc2cc(ccc2[N+](=O)[O-])C(=O)[O-] C13463618
CN\1C(=O)/C(=C/c2ccc(c(c2)[N+](=O)[O-])Cl)/S/C1=N\c3cccc(c3)C(=O)[O-] C16189426
c1cc2c(nc1)nc(o2)c3ccc(c(c3)/N=C/c4cc(cc(c4[O-])[N+](=O)[O-])Cl)Cl C16431613
Cc1cc(c2c(c1)sc(n2)N3[C@@H](C(=C(C3=O)[O-])C(=O)c4cccc(c4)OC)c5ccco5)C C09413261
COc1cccc2c1Oc3c(c(nc(n3)c4cc(c(c(c4)OC)OC)OC)[S-])C2 C20380430
Cc1ccsc1[C@@H](c2c(n3c(s2)nc(n3)C)[O-])N4CCN(CC4)c5ccc(cc5)OC C23749611
c1ccc2c(c1)C[C@]3([C@@H]4N2CCCCC4)C(=NC(=O)N(C3=O)c5cc(ccc5Cl)Cl)[O-] C25185501
c1cc(ccc1c2ccc(o2)/C=C(\C#N)/c3nc(c4c5c(sc4n3)CCCC5)[O-])[N+](=O)[O-] C28355915
Cc1ccc(cc1[N+](=O)[O-])/C=C/2\C(=NC(=O)N(C2=O)c3ccc(cc3)C(C)C)[O-] C05754036
Cc1nnc(s1)N2[C@H](C(=C(C2=O)[O-])C(=O)c3cc4ccccc4o3)c5ccc(cc5)C(C)C C33413390
c1ccc2c(c1)cc(o2)C(=O)C3=C(C(=O)N([C@H]3c4ccco4)c5nc6ccc(cc6s5)F)[O-] C33431706
COc1ccc2c(c1)sc(n2)N3[C@@H](C(=C(C3=O)[O-])C(=O)c4ccco4)c5cccs5 C33540664
Cc1ccc(o1)[C@H]2C(=C(C(=O)N2c3nc4c(cc(cc4s3)C)C)[O-])C(=O)c5ccc(o5)C C35263679
c1ccc(c(c1)[N+](=O)[O-])OCc2nc3c(cc(cc3Br)Br)c(n2)[O-] C18769792
C[C@H]1C[C@@H](CN(C1)C(=O)c2ccc3c(c2)nc(n(c3=O)Cc4ccc5c(c4)OCO5)[S-])C C03051826
COc1ccc(cc1OC)[C@H]2CC(=NN2c3ccccc3)c4c(c5ccccc5oc4=O)[O-] C16345951
Cc1ccc2c(c1)c(nc(n2)[C@H](C#N)/C(=N\S(=O)(=O)c3cccs3)/c4ccccc4)[O-] C09090634
Cc1c(c(=O)n(c(c1C(=O)c2cc(c(c(c2)Cl)OC)Cl)[O-])Cc3ccco3)C#N C38619432
Cc1ccc(cc1)[C@@H]2C(=C(C(=O)N2Cc3ccco3)[O-])C(=O)c4c(nc5n4cccc5C)C C40003945
CN\1CCCCC/C1=N\S(=O)(=O)c2cccc(c2)[N-]S(=O)(=O)c3ccccc3Cl C40146699
c1cc(c(cc1[N+](=O)[O-])/C=C(\C#N)/c2nc3ccc(cc3c(n2)[O-])Br)Cl C43782795
Cc1c(nn(c1Oc2cc(=O)n3cc(cc(c3n2)Cl)Cl)c4ccccc4)C(=O)[O-] C35973277
c1cc(ncc1Br)/N=C/c2c3c(cc(c2[O-])[N+](=O)[O-])oc4c3CCCC4 C16430013
CCn\1c(=O)/c(=C\c2ccc3c(c2)OCO3)/s/c1=C(\C#N)/C(=N/c4ccc(cc4)C)/[O-] C12618463
Cc1ccc(cc1C)n2c(nnn2)SCc3nc4c5ccccc5oc4c(n3)[O-] C06999916
c1c(cc(c(c1C=C2C(=O)OC3(CCCC3)OC2=O)[O-])Br)[N+](=O)[O-] C58865907
CC[C@H]1CCc2c(cc(s2)c3nnc(n3C)SCc4cc(n5c(n4)c(cn5)C#N)[O-])C1 C58985450
CN\1C(=O)/C(=C/c2cn(c3c2cccc3)CC(=O)[O-])/S/C1=N\c4ccccc4OC C59220228
CC(C)c1c(c(nn1c2ccccc2[N+](=O)[O-])C(=O)[O-])I C59326578
C[C@H](c1nc(no1)C(C)(C)C)Sc2nc3c(cnn3c4ccccc4)c(n2)[O-] C12972404
Cc1cc(cc(c1)N2C(=O)/C(=C\c3cc(c(cc3Br)OC)OC)/C(=NC2=O)[O-])C C33323439
CC1(OC(=O)C(=Cc2cc(cc(c2[O-])[N+](=O)[O-])Br)C(=O)O1)c3ccccc3 C59644012
CCSC1=NC(=O)[C@@H]2[C@H](C3=C(CC(CC3=NC2=N1)(C)C)[O-])c4ccc(cc4)[N+](=O)[O-] C39730022
c1cc(cc(c1)[N+](=O)[O-])C2=NN=C3[C@@H]2C(=CC(=N3)c4ccc(cc4)C(F)(F)F)C(=O)[O-] C20492286
CN(C1CCCCC1)C(=O)CSc2nc3c(cnn3c4ccccc4)c(n2)[O-] C09703976
c1cc(ccc1c2nnc3n2CCCC3)/N=C/c4cc(cc(c4[O-])[N+](=O)[O-])Cl C66746057
Cc1ccc(cc1)S(=O)(=O)Nc2nc3c(s2)C[C@@]4(CC[C@@H]([C@@H]([C@H]4[C@@H]3C)O)[C@H](C)C(=O)N(C)CC=C)C C03840835
CCc1ccc(cc1)NCc2cc3cc4c(cc3n(c2=O)CC(=O)Nc5cc(cc(c5)C)C)OCCO4 C08756920
CC(C)(C(=O)Nc1ccc2c(c1)sc(n2)NC(=O)c3ccco3)Oc4ccc(cc4)Br C08902796
Cc1cccc(c1C)NC(=O)CSc2c3c(nc(n2)c4ccccc4)Oc5c(ncc(c5C3)CO)C C09116149
CCc1ccc(cc1)NC(=O)CSc2c3c(nc(n2)c4ccccc4F)Oc5c(ncc(c5C3)CO)C C09116316
Cc1ccc(cc1Cl)NC(=O)Cn2cnc3c(c2=O)c(c(s3)C(=O)N[C@@H]4CCC[C@@H]([C@@H]4C)C)C C09500365
Cc1ccc(cc1C)NC(=O)[C@H]2[C@H]3C=C[C@@]4([C@@H]2C(=O)N([C@@H]4C(=O)N[C@@H]5CCC[C@@H]([C@@H]5C)C)CCC(C)C)O3 C09777236
CCOc1c(cc(cc1Br)[C@H]2C3=C(C[C@H]([C@@H](C3=O)C(=O)OC)C)Nc4ccccc4N2)OC C09968658
CCOc1cc(cc(c1OC)Br)[C@@H]2C3=C(C[C@@H]([C@@H](C3=O)C(=O)OC)C)Nc4ccccc4N2 C09968663
c1cc2c(cc1NC(=O)CCSCc3[nH]c(=O)c4c5c(sc4n3)CCCC5)OC6(O2)CCCC6 C11917799
CCCc1c2c(n(n1)c3ccccc3)OC(=C([C@]24c5ccccc5N(C4=O)Cc6ccccc6Cl)C#N)N C02406787
CCOc1ccccc1[C@H]2c3c(c4ccccc4[nH]3)C[C@H]5N2C(=O)CN(C5=O)CCc6c[nH]c7c6cccc7 C16032574
CCOc1ccc(cc1)n2c3c(c(=O)[nH]c(n3)SCC(=O)Nc4cc(ccc4C)C)sc2=S C16840422
Cc1ccc(c(c1)n2c(nnc2SCc3ccc(cc3)Br)Cc4cc(=O)[nH]c(=O)[nH]4)C C17026683
CC1=C([C@@H](C2=C(N1)CC(CC2=O)(C)C)c3cc(c(c(c3)Br)O)OC)C(=O)OC[C@@H]4CCCO4 C19830789
CC1=C([C@@H](C2=C(N1)CC(CC2=O)(C)C)c3cc(c(c(c3)Br)O)OC)C(=O)OC[C@H]4CCCO4 C19830792
Cc1ccc(cc1Cl)NC(=O)Cn2cnc3c(c2=O)c(c(s3)C(=O)NCCC4=CCCCC4)C C02925738
CCOc1c(cccc1OC)[C@@H]2C3=C(C[C@@H](CC3=O)c4ccc(c(c4)OC)OC)Nc5ccccc5N2 C20881735
CC(C)Oc1ccc(cc1OC)[C@H]2CC3=C([C@H](Nc4ccccc4N3)c5ccc(c(c5)OC)OC)C(=O)C2 C20883221
CC(C)C(=O)N1CCN(CC1)c2ccc(cc2Cl)NC(=S)NC(=O)c3cc4ccccc4cc3OC C20968951
CCOc1cc(ccc1OC(=O)C)[C@H]2C3=C(C[C@@H](CC3=O)c4ccc(cc4)N(C)C)Nc5ccccc5N2 C21232778
Cc1ccc(cc1NC(=O)[C@H](C)Sc2nnc(n2C[C@@H]3CCCO3)c4c[nH]c5c4cccc5)Cl C22037434
c1ccc2c(c1)c(nc(n2)c3ccco3)SCC(=O)NCC(=O)Nc4ccccc4Br C22188996
c1cc(c(cc1Cl)NC(=O)CNc2c3c4c(sc3nc(n2)CN5CCOCC5)CCCC4)Cl C25720957
Cc1ccccc1C(=O)N[C@@H]2CCCC[C@H]2NC(=O)C3CCN(CC3)S(=O)(=O)c4ccc5ccccc5c4 C34900358
Cc1ccccc1C(=O)N[C@@H]2CCCC[C@H]2NC(=O)C3CCN(CC3)S(=O)(=O)c4cccc5c4cccc5 C34900360
C[C@H]1CN(CCN1C(=O)CCC2CCCC2)C(=O)[C@H](C(C)C)NC(=O)Nc3ccc(c(c3)Cl)Cl C34999803
CC[C@H](C)[C@@H](C(=O)N1CCN([C@@H](C1)C)C(=O)Nc2cccc(c2)C(F)(F)F)NC(=O)C3CCCC3 C35100389
C[C@]12CC/C(=N/OCC(=O)N[C@H](c3ccccc3)C(=O)OC)/C=C1CC[C@@H]4[C@@H]2CC[C@@]5([C@@H]4CC[C@@]5(C#C)O)C C35805071
CC[C@@H](C)N1[C@@H]([C@@]23C=C[C@@H](O2)[C@@H]([C@@H]3C1=O)C(=O)Nc4ccc(c(c4)Cl)C)C(=O)N[C@@H]5CCC[C@@H]([C@@H]5C)C C36066205
CCCN1[C@H]([C@@]23C=C[C@@H](O2)[C@@H]([C@@H]3C1=O)C(=O)Nc4ccc(c(c4)Cl)C)C(=O)N[C@@H]5CCC[C@@H]([C@@H]5C)C C36066212
CCCCN1[C@H]([C@@]23C=C[C@@H](O2)[C@@H]([C@@H]3C1=O)C(=O)Nc4ccc(c(c4)Cl)C)C(=O)NC5CCCCC5 C36066340
Cc1cccc(c1)NS(=O)(=O)c2ccc(c(c2)C(=O)NC3CCN(CC3)C(=O)C4CCCCC4)C C32667187
c1ccc2c(c1)c(nc(=S)[nH]2)Nc3nc(cs3)CC(=O)N4CCN(CC4)c5cccc(c5)Cl C13496859
Cc1c2cc(ccc2oc1C(=O)Oc3ccc4c(c3)OC(=C([C@H]4c5ccc(cc5)OCC=C)C#N)N)F C38688586
C[C@H]1CCc2c(sc(c2C(=O)N[C@@H]3CCS(=O)(=O)C3)NC(=O)[C@@H](C)Oc4ccc(cc4)C(C)(C)C)C1 C39836304
CC(C)(C)[C@@H]1CCc2c(sc(c2C(=O)N[C@@H]3CCS(=O)(=O)C3)NC(=O)c4ccccc4OC)C1 C39836439
Cc1ccc(cc1C)OCC(=O)Nc2c(c3c(s2)C[C@@H](CC3)C(C)(C)C)C(=O)N[C@@H]4CCS(=O)(=O)C4 C39836515
Cc1ccc(cc1C)OCC(=O)Nc2c(c3c(s2)C[C@H](CC3)C(C)(C)C)C(=O)N[C@@H]4CCS(=O)(=O)C4 C39836516
CCOc1cccc(c1)C(=O)Nc2c(c3c(s2)C[C@@H](CC3)C(C)(C)C)C(=O)N[C@@H]4CCS(=O)(=O)C4 C39836531
Cc1ccc(cc1)OCC(=O)NN2[C@@H](Nc3ccc(cc3C2=O)Br)c4ccc(cc4)N(C)C C39920676
CCn1c(=O)c2c(nc1N/N=C/c3cc(c(c(c3)Br)O)OC)-c4ccccc4CC2(C)C C40034804
CCN1CCCc2c1ccc(c2)/C=C(\C#N)/C(=O)Nc3c(c4c(s3)CCCC4)C(=O)NC[C@H]5CCCO5 C40113557
Cc1ccc2c(c1)cc(o2)C(=O)Nc3c(c4c(s3)C[C@H](CC4)C(C)(C)C)C(=O)N[C@@H]5CCS(=O)(=O)C5 C41308353
Cc1cccc2c1oc(c2)C(=O)Nc3c(c4c(s3)C[C@@H](CC4)C(C)(C)C)C(=O)N[C@@H]5CCS(=O)(=O)C5 C41313900
Cc1cc(c(n1c2c(n(n(c2=O)c3ccccc3)C)C)C)C4=CSC(=NN4)NCCc5ccccc5 C03425664
C[C@@H]1CCc2c(sc(c2C#N)NC(=O)c3cnn4c3N[C@@H](C[C@@H]4C(F)(F)F)c5ccc(cc5)OC)C1 C00999798
C[C@H]1CCc2c(sc(c2C#N)NC(=O)c3cnn4c3N[C@H](C[C@@H]4C(F)(F)F)c5ccc(cc5)OC)C1 C08455865
c1ccc(cc1)[C@@H]2C[C@H](n3c(c(cn3)C(=O)Nc4cnn(c4)C56CC7CC(C5)CC(C7)C6)N2)C(F)(F)F C12845559
CCOc1cc(ccc1O)[C@@H]2C3=C(N=N[C@@H]3C(=O)N2Cc4ccc(cc4)C)c5cc(c(cc5O)C)Cl C09243649
CC(=O)N1C[C@@]23C=C[C@@H](O2)C[C@H]3CC14CCCCCC4 C01321237
CC1(C[C@]23[C@@H]4CC[C@H]1[C@@H]2CC(=O)[C@H]3COC4=O)C C04098173
c1c2nc(cn2c(nc1Cl)Cl)Cl C01723980
C[C@@H]1Cn2c(=O)c3c4c(sc3nc2S1)CCCC4 C03176062
C=C(n1c2ccccc2nn1)Br C05382720
C1CCC(CC1)N2C(=O)[C@H]3CCCCN3C2=S C05480316
C1CCCC2(CC1)C[C@@H]3C[C@@H]4C=C[C@]3(O4)CN2C=O C05816924
CN1[C@@H]2c3cc(ccc3OC[C@@H]2CO1)Br C06625893
C[C@@H]1CCC[C@@H]([C@@H]1C)N2C(=O)C3=C(C2=O)CCCC3 C09553357
c1c(cnc(n1)N2CCCC2)Br C04208963
C[C@H]1CC(=C[C@@H]([C@@H]1[C@@H]2CC=NN2C(=O)C)C)C C04844071
CCn1cnc2c(c1=O)c3c(s2)C[C@@H](CC3)C C00143666
C[C@H]1CCc2c(sc3c2c(=O)n(cn3)C)C1 C00143667
c1ccc2c(c1)c(c(s2)C#N)N3CCOCC3 C01382798
c1ccc(cc1)c2cc(=O)c(c3n2cccc3)C#N C15781277
C[C@H]1CCCCN1C(=O)c2ccc(cc2)C#N C09364391
c1cnn(c1)C(=O)c2ccc(s2)Br C16580728
c1cnc(cc1C#N)N2CCCCCCC2 C20265990
c1ccn2c(c1)nc(=O)c(c2Cl)Cl C25503347
c1cc2ncc(n2cc1Br)CC#N C33507399
c1c(cc(c2c1OCCO2)Br)C#N C34962594
C1CCC(CC1)N2C(=O)[C@H]3[C@@H]4C[C@H]([C@H]3C2=O)C=C4 C06669859
Cc1c(n2c(n1)cccc2Br)CC#N C36244427
CC1(Cc2c(cc(c(n2)SC)C#N)C(=O)C1)C C04008339
C[C@@H]1CCC2=C3C(=NC(=NC3=O)C(C)C)S[C@H]2C1 C38805630
Cc1ccc(o1)C(=O)N2C[C@@H](C[C@@H](C2)C)C C40488470
Cc1c(scn1)C(=O)N2C[C@@H](C[C@H](C2)C)C C40529535
C[C@H]1CCN(C1)C(=O)c2c(ccc(n2)Cl)Cl C40724356
Cc1ccc(c(n1)N2c3ccccc3C[C@@H]2C)C#N C43399000
c1ccn(c(=O)c1)c2cccc(n2)Br C44117711
CC(C)c1cn2ccnc2c(n1)Br C44120716
CC(C)(C#N)C(=O)N1CCC[C@@H]2[C@@H]1CCCC2 C44318114
C[C@H]1CN(CC(O1)(C)C)[C@@H]2CCCCC2=O C45699139
CO[C@@H]1COc2cc(ccc2O1)Br C49002071
c1c2c(c(c(=O)n1C3CCCC3)C#N)CCCC2 C49831020
C[C@@H]1CCCN([C@@H]1C)c2ccc(cn2)C#N C50566183
Cc1c(c(n(n1)[C@H]2CCC[C@@H]2C#N)C)Cl C50586637
C1CCN(CC1)C(=O)C2C[C@H]3CCC[C@@H](C2)C3=O C12408987
c1c(ncs1)C(=O)N2CCC[C@@H]3[C@@H]2CCCC3 C59895192
Cn\1ccs/c1=N\C(=O)[C@@H]2CCC=CC2 C60389033
c1cnc(cc1N2CCCCCCC2)C#N C60537874
Cc1c(nc2c(c1N(C)C)cccc2F)C#N C62614095
c1cc2c(c(c1)F)OCCC[C@@]2(C#N)N3CCCC3 C62655924
c1c(ncs1)C(=O)N2CC[C@H]3CCCC[C@@H]3C2 C62658946
c1cc(c(cc1C#N)Cl)N2CCOCC2 C62793517
c1cc(c(cc1C#N)Cl)N2CCO[C@@H]3[C@@H]2CCC3 C62793814
C1CC[C@@H]([C@@H](C1)C#N)N2CCCN3CCC[C@@H]3C2 C62940842
Cc1c(scn1)C(=O)N2CCC[C@@H]3[C@H]2CCCC3 C46746000
c1c2cc(oc2ncc1Br)C=O C66054369
Cc1ccc(o1)C(=O)N2CCC[C@@H]3[C@H]2CC[C@@H](C3)C C67516989
CCn1c2c(=O)[nH]c(=O)n(c2nc1N(CC)CC)C C00372094
CC(C)(C)OC(=O)N1C[C@@H](C[C@H]1C(=O)N2CCOCC2)O C00052521
CC(=O)N[C@@H]1[C@@H](O[C@H]2[C@@H]1OC(O2)(C)C)[C@@H]3COC(O3)(C)C C05495496
CC1(O[C@@H]2[C@H]([C@@H](O[C@@H]2O1)C3CC(=O)NC(=O)C3)OC)C C01610813
COC(=O)CCN1C(=O)C2(CCCCC2)NS1(=O)=O C02578650
Cn1c(ncn1)c2ccnc(n2)N3[C@@H]4CC[C@H]3CC(C4)O C23251512
Cc1ccnc(n1)NC(=O)c2cnc3n(c2=O)ccs3 C32647721
Cc1nc(nc(n1)SC)N/C=C(/C#N)\S(=O)(=O)C C03083041
CN1CCN(CC1)C(=O)CNc2cnc3ccccn3c2=O C35021879
c1ccn2c(c1)nn(c2=O)CC(=O)N3CCCC[C@@H]3CO C35208509
CCn1c(=S)[nH]nc1N2CCN(CC2)c3ncccn3 C36865454
Cn1c(=S)[nH]nc1N2CCN(CC2)c3ncccn3 C36865456
c1cc(ccc1C2CCN(CC2)C(=O)Cn3cnnn3)O C37498015
c1cc(cc(c1)O[C@@H]2CS(=O)(=O)C[C@@H]2O)[N+](=O)[O-] C37696199
COC(=O)[C@@H]1CCCCN1S(=O)(=O)c2ccc(=O)[nH]c2 C37840085
CCOC(=O)[C@@H]1CCCCN1C(=O)C2=NNC(=O)CC2 C37842267
Cn1c2c(c(=O)[nH]c1=O)n(c(n2)N3CCCC3)CC=C C00390130
c1ccn2c(c1)nc(c(c2=O)C=O)N3CCN(CC3)CCO C19691619
Cc1cc(no1)CN(C)S(=O)(=O)c2c([nH]c(=O)s2)C C37926504
C[C@H](C(C)C)/N=C\1/N[C@@H]2C(=N1)C(=O)N(C(=O)N2C)C C39580825
Cc1c(sc(n1)C)[C@H](C)Nc2c(=O)n(c(=O)n(n2)C)C C40445516
C1CC1C(=O)NC2CCN(CC2)C(=O)[C@H]3C[C@@H]3[N+](=O)[O-] C44522765
C[C@@H](C(C)C)NS(=O)(=O)c1cn(c(=O)n(c1=O)C)C C15327478
Cc1c(sc2c1c(=O)[nH]c(n2)Cn3cnnc3C#N)C C48404791
C[C@@H](CN1CCCC1=O)Nc2c3cnn(c3ncn2)C C48571464
Cn1cc(cn1)S(=O)(=O)N[C@H]2CCCc3c2cnn3C C48666137
COC(=O)[C@@H]1CCN(C1)C(=O)N[C@@H]2CCS(=O)(=O)C2 C48731189
COC(=O)N1CCN(CC1)C(=O)NC[C@H]2CCCO2 C48731525
CCn1cc(cn1)NC(=O)N(CC)[C@H]2CCS(=O)(=O)C2 C48768106
Cn1c2c(cn1)c(nc(n2)C[NH+](C)Cc3ccoc3)[O-] C48872141
Cc1c(c(n(n1)C)C)[C@@H](C)NS(=O)(=O)c2cnn(c2)C C49393149
C1C[C@@H]2[C@H](CC[NH+]2C1)n3c(nnn3)SCC(=O)[O-] C49569678
[H]/N=C\1/CN2CC(=O)N(N=C2C=C1)CC(=O)N3CCC(CC3)C C36240097
c1cn(cn1)C(=O)NCCN2C(=O)[C@H]3[C@@H]4C[C@H]([C@H]3C2=O)C=C4 C53994523
C[C@H](C(=O)N[C@H]1CCCN(C1)c2ncccn2)n3ccnc3 C54017015
C[C@H]1CCCN(C1)C(=O)CNC(=O)c2cn(nc2OC)C C56909044
CCOC(=O)NCC(=O)N1CCC2(CC1)OCCO2 C57307535
Cc1cc(n2c(n1)ncn2)NCCC(=O)N3CCCC3 C57584477
c1cnn(c1)Cc2ccc(o2)C(=O)N3CCC(=O)NCC3 C59883189
CNC(=O)COC(=O)[C@@H]1CCCN(C1)C(=O)N2CCCC2 C51168031
Cc1c(c(c(o1)C)S(=O)(=O)N2CC[C@H](C2)O)C(=O)OC C61707001
c1cc(oc1)C2=C[C@@H](N=N2)[C@H]3NC(=NO3)c4ccncc4 C63647462
Cn1c(ncn1)CCNC(=O)[C@H]2C3=C(CCCC3)N=N2 C63868478
Cc1c(cn(n1)C)CN(C)C(=O)Nc2nnc(s2)C C63881797
CC1(COCCN1C(=O)CN2C(=O)C(NC2=O)(C)C)C C64813126
Cn1cnnc1[C@H]2CCCN(C2)C(=O)NC[C@H]3CCCO3 C65410732
c1cc(ccc1[C@@H]2CC(=O)NC3=NN=C[C@H]23)n4cncn4 C65461616
CC1CCN(CC1)C(=O)CN2C(=O)[C@](NC2=O)(C)COC C66084031
CC(C)[C@@H]1C(=O)NCCN1C(=O)c2ccc(nn2)N(C)C C66625158
C1CCC2(C1)C(=O)N(C(=O)N2)Cc3nc(on3)C4CC4 C67096407
C[C@@H]1CCc2c(sc3c2c(=O)n(nn3)CC(=O)[O-])C1 C00148098
c1cscc1[C@@H]2CC(=Nc3n2nnn3)C(=O)[O-] C15867322
CC(C)C(=O)N1CCc2c(c(nn2C)C(=O)[O-])C1 C19676476
c1nc2c(c3c(s2)CC[C@@H]3C(=O)[O-])c(=O)n1CC#N C19763961
CC(C)[C@@H]1C([C@]2(C(=[N-])O[C@H](C2(C)C)O1)C#N)(C#N)C#N C14944927
C[C@@H](C(=O)[O-])n1c(=O)c2c3c(sc2nn1)CCCC3 C19955685
Cc1cc(c(c(=O)o1)C(=O)/C=C/c2cnn(c2C)C)[O-] C20606667
c1cc(ccc1C2(CCOCC2)C(=O)[O-])[N+](=O)[O-] C36155114
Cn1c(nnn1)Sc2ccnc(c2)C(=O)[O-] C36896446
c1cnc(cn1)c2nc(on2)[C@H]3CC=CC[C@H]3C(=O)[O-] C37370135
Cc1cc(on1)[C@H]2CCCN2C(=O)[C@H]3C[C@@H]3C(=O)[O-] C37835008
c1cc(oc1)c2ccnc3n2nc(c3)C(=O)[O-] C02537107
C1C[C@H](OC1)C[N-]C2=NC(=N[C@H]3C2=NC=N3)Cl C38787669
CC(C)(C)N1C(=O)/C(=C\[C@@H]2C=CC=N2)/C(=O)N=C1[O-] C39024515
C[C@@H]1CN([C@@H](CO1)C)C(=O)N(C)CCC(=O)[O-] C40578330
C[C@@H]1CN([C@H](CO1)C)C(=O)N(C)CCC(=O)[O-] C40578332
c1ccn2c(c1)nn(c2=O)C3(CCSCC3)C(=O)[O-] C41897276
C[C@H]1CCC[C@](C1)(C(=O)[O-])n2cc(nc2)[N+](=O)[O-] C41906450
Cc1c(c(n(n1)C2(CCCC2)C(=O)[O-])C)[N+](=O)[O-] C41908079
C[C@@H]1CCCC[C@]1(C(=O)[O-])n2cnc3c(c2=O)cnn3C C41915302
Cn1c(nnn1)SC2(CCCCC2)C(=O)[O-] C41976399
Cc1c(c(n(n1)C)C)S(=O)(=O)/N=C(/C2CC2)\[O-] C42325506
CC(C)(C)OC(=O)N1CCC2(CC1)[C@H](O2)C(=O)[O-] C42689561
c1c(onc1C(=O)[O-])CN2CCO[C@@H]3[C@@H]2CCCC3 C43426048
C[C@H]1C[C@@H](CN(C1)C(=O)CN2CCO[C@@H](C2)C(=O)[O-])C C43703479
C[C@@H](C1CC1)N(C)C(=O)N2CCO[C@@H](C2)C(=O)[O-] C43706528
C[C@H](C(C)(C)C)N(C)C(=O)N1CCO[C@H](C1)C(=O)[O-] C43707252
CCc1c(ncnc1n2cc(nc2)C(=O)[O-])C C45951439
CC1(COCCN1C(=O)N2CCC(CC2)C(=O)[O-])C C48925081
CCCN(C)C(=O)c1cc(nc2c1c(nn2C)[O-])C C49479145
C1CCC(CC1)S(=O)(=O)/N=C(/[C@H]2COCCO2)\[O-] C49513911
CC(C)c1ncc(c(n1)C(=O)[O-])N2CCOCC2 C50363056
c1cc2c(cc1[N+](=O)[O-])C(=C(C#N)C#N)C(=N2)[O-] C04675640
COCc1cc(n2c(n1)nc(n2)N3CCCCC3)[O-] C57329080
c1cc(nn2c1nnc2C(=O)[O-])N3CCCC3 C57341037
Cc1c(c(n(n1)C)C)/C=N/n2c(nnc2[S-])C C08227610
c1cnc2nnc(n2c1)[C@@H]3CCCC[C@@H]3C(=O)[O-] C61448628
C1CCn2c(nn(c2=O)[C@@]3(CCCSC3)C(=O)[O-])C1 C61817710
C[C@H]1CCCC[C@@]1(C(=O)[O-])n2cnc(n2)C#N C61842597
c1c(csc1[N+](=O)[O-])C(=O)N2CC[C@H](C2)C(=O)[O-] C62119228
CN(C1CCOCC1)C(=O)N2CC[C@@H](C2)C(=O)[O-] C62135389
C1C[C@H]2[C@@H](C1)OCCN2C(=O)N3CC[C@@H](C3)C(=O)[O-] C62136400
C[C@@]1(CCCN(C1)S(=O)(=O)c2ccn(c2)C)C(=O)[O-] C62873250
C[C@H]1COCCN1C(=O)N2CCC[C@@](C2)(C)C(=O)[O-] C62873902
C[C@H]1CN([C@H](CO1)C)C(=O)N2CCC[C@@](C2)(C)C(=O)[O-] C62873924
C[C@@]1(CCCN(C1)c2ccc(nc2)[N+](=O)[O-])C(=O)[O-] C62874646
C[C@@H]1CN(C[C@H](O1)C)C(=O)N2CC[C@@](C2)(C)C(=O)[O-] C62922563
C[C@@]1(CCN(C1)C(=O)N2CCO[C@H]3[C@@H]2CCC3)C(=O)[O-] C62934589
CC[C@@]1(CCN(C1)c2nnnn2C)C(=O)[O-] C62938725
c1cc(ccc1[C@]23C[C@H]2C(=NC3=O)[O-])[N+](=O)[O-] C39332063
c1c(c(sc1Cl)Cl)C(=O)Nc2nc3cc4c(cc3s2)OCCO4 C04348523
c1ccc2c(c1)c(ccn2)/C=N/Nc3c4c5c(sc4ncn3)CCCC5 C05532631
C[C@H]1CCCCN1c2nnc(s2)NC(=O)c3csc4c3CCCC4 C06750051
Cc1ccc2cc(c(nc2c1)Cl)CN3C(=O)[C@@]4(CCc5c4cccc5)NC3=O C06947280
C[C@H]1CCc2c(sc3c2c(=O)[nH]c(n3)[C@@H](C)Sc4nncs4)C1 C06465612
C[C@H]1CCc2c(sc3c2c(=O)[nH]c(n3)[C@H](C)Sc4nncs4)C1 C06465614
c1ccc(c(c1)NC(=O)/C(=C/c2ccc3c(c2)OCO3)/C#N)Br C01216960
c1ccc(cc1)C2=NN3[C@@H](C2)c4ccccc4O[C@@]35c6ccccc6NC5=O C04263975
Cc1cc(c(c(c1)C)S(=O)(=O)Nc2ccc3c(c2)sc(=O)n3C)C C09529593
c1c(c(=O)n2c3c(sc2n1)CCCC3)C(=O)NC4CCCCCCC4 C10327543
COc1ccc-2c(c1)N[C@]3(CCCN(C3)C(=O)[C@H]4CCC=CC4)c5n2ccc5 C12117308
Cc1c2c(cc(nc2on1)c3cccs3)C(=O)Nc4ccc(c(c4)F)F C12995908
CCn1cc(c2c1cccc2)/C=C\3/C(=O)NN(C3=O)c4ccc(c(c4)Cl)C C05333781
Cc1cc(c2c3c(sc2n1)C(=O)N([C@@H](N3)C)C4CCCCC4)COC C15670722
c1ccc2c(c1)-n3cccc3SCC(=O)N2CC(=O)NC4CCCCC4 C15784817
Cc1cc(c(n1C2CC2)C)c3c4c(n[nH]c4nc5c3C(=O)CC(C5)(C)C)C C06995440
CC(C)C(=O)Nc1ccc(cc1Cl)N2CCn3c4ccccc4nc3C2 C19855347
c1ccc(cc1)C(=O)N2CCSC23CCN(CC3)C(=O)NC4CCCCC4 C35357646
Cc1ccc(cc1)C2=NN3[C@H](C2)c4ccccc4O[C@@]35c6ccccc6NC5=O C04812742
Cc1c2c(c3ccccc3s2)c(=O)n(n1)[C@H](C)C(=O)NC4CCCCC4 C06799199
c1cnc(cc1C(=O)Nc2c(cc(c3c2nsn3)Cl)Cl)Cl C38104366
c1ccc(cc1)OS(=O)(=O)[C@@H]2CCC[C@@]3(N2O)CCC[C@@H](C3)Cl C39523416
C[C@@]12CC[C@@]([C@@H]1Br)(C2(C)C)C(=O)Nc3ccccc3[N+](=O)[O-] C07011216
c1ccc2c(c1)nc(o2)[C@@H](C#N)C(=O)c3cc4ccc(cc4[nH]3)Br C41540648
c1ccc2c(c1)nc(o2)[C@H](C#N)C(=O)c3cc4ccc(cc4[nH]3)Br C41540651
c1ccc2c(c1)NC(=O)CN2C(=O)c3cc4cc(ccc4o3)Br C41790276
CC[C@@H]1c2ccsc2CCN1C(=O)Nc3ccc4c(c3)OCCCO4 C43492425
Cc1ccc(cc1)[C@H]2C3=C(C[C@H](CC3=O)c4ccc(cc4)F)Nc5n2ncn5 C04814171
c1ccc2c(c1)C3=C(C2=O)[C@@H](n4c(ncn4)N3)c5cccc(c5)Br C18223129
Cc1cc-2n(n1)[C@H](Nc3c2cccc3)c4cc(=O)n5c6c4cccc6CCC5 C04707195
COc1ccccc1N2C(=O)[C@@H]3[C@@H]4C[C@@H]5[C@@H]3[C@@]2(O[C@@H]5[C@@H]4O)C#Cc6ccccc6 C53995067
CN1CCc2c(s/c(=N\S(=O)(=O)c3cccc(c3)Br)/[nH]2)C1 C57722795
Cc1ccc(cc1)[C@H]2C[C@@H](n3c(nnn3)N2)c4ccc(cc4)Br C02914616
Cc1ccc(s1)C(=O)Nc2ccc(c(c2)c3nnc4n3CCCCC4)F C29907684
Cc1ccc(cc1)[C@@]2(C(=O)N(C(=O)N2)Cc3ccc(c4c3nccc4)Cl)C C42787336
c1ccc(cc1)c2ccc(o2)/C=C\3/C(=O)NN(C3=O)c4ccc(cc4)Cl C59246275
C[C@H]1CCCN(C1)C(=O)NCc2ccc(c(c2)F)N3C[C@H](O[C@H](C3)C)C C59854132
C[C@H]1CN(C[C@@H](O1)C)c2ccc(cc2F)CNC(=O)N3CCC(CC3)C C59854162
Cc1ccc(o1)[C@@]2(C(=O)N(C(=O)N2)Cc3c(c4ccccc4s3)Cl)C C60346215
Cc1c(c(n(n1)C)C)[C@H](C)NC(=O)N2CCC[C@@H]2c3ccccc3Cl C63068672
c1ccc2cc(ccc2c1)C3=NN=C(C3)[C@@H]4N=C(NO4)c5cccc(c5)Cl C39780869
c1cc(ccc1[C@@H]2C=C(N=C3N2N=NN3)c4ccc(cc4)Br)F C01762177
CC1=C2[C@H](SCC(=O)N[C@H]2N=N1)c3ccc(o3)c4ccc(cc4)Cl C63786390
Cc1ccc(cc1)C2=NN=C3[C@H]2[C@H](CC(=O)N3)C(=O)c4ccc(c(c4)C)C C35511560
c1ccc-2c(c1)NC3(CCN(CC3)S(=O)(=O)c4ccccc4F)c5n2ccc5 C35399250
c1cnn(c1)c2ccc(cc2Cl)NC(=O)N3CCC[C@H]3c4ccsc4 C67286863
C[C@H](c1c(cccc1Cl)Cl)C(=O)N2CCN(CC2)C(=O)NC(C)C C67303068
c1ccc2c(c1)ccnc2CNC(=O)N3CCO[C@H](C3)c4cccc(c4)F C67391537
C[C@H](c1cccc(c1)NC(=O)N2CCC3(CC2)OCC(CO3)(C)C)SC C67578350
C[C@@H]1CN(C[C@H](O1)c2ccccc2)C(=O)NCc3nc4ccccc4s3 C67589270
CCc1c(sc(c1C#N)NC(=O)[C@H]2CCCC[C@@H]2C(=O)[O-])C C04144669
C[C@H]1CCc2c(sc3c2c(=O)[nH]c(n3)S[C@@H](C)C(=O)[O-])C1 C01973086
C[C@H]1CCc2c(sc3c2c(=O)[nH]c(n3)S[C@H](C)C(=O)[O-])C1 C01973088
C[C@H]1CCc2c(sc(n2)NC(=O)[C@@H]3CC=CC[C@@H]3C(=O)[O-])C1 C05677524
Cc1ccc2c(c1)sc(n2)NC(=O)[C@@H]3CCCC[C@H]3C(=O)[O-] C00368840
Cc1ccc(cc1)[C@H]2C[C@H](n3c(cc(n3)C(=O)[O-])N2)C(F)(F)F C00226868
Cc1ccc(c2c1[C@@H](/C(=C\c3ccc(c(c3)[N+](=O)[O-])[O-])/C2=O)C)O C09479359
C[C@H]1CCC[C@H]([C@@H]1C)NS(=O)(=O)c2cc(cs2)C(=O)[O-] C13307016
CC(=O)c1cccc(c1)NC(=O)[C@@]2(CC[C@H](C2(C)C)C(=O)[O-])C C18191913
CC(=O)c1cccc(c1)NC(=O)[C@]2(CC[C@@H](C2(C)C)C(=O)[O-])C C18191917
c1cc(ccc1CSc2nc3c(s2)c(=O)[nH]c(n3)[O-])Cl C04987572
c1ccc2c(c1)c(c[nH]2)C(C#N)(C#N)C3=C(c4ccccc4C3=O)[O-] C05034035
c1ccc2c(c1)[nH]c(n2)/C=C\3/C(=NC(=S)N(C3=O)c4ccccc4Cl)[O-] C06813989
Cc1c2c3c(c([nH]c(=S)n3)[O-])sc2nc(n1)c4ccccc4 C24545025
c1cc(cc(c1)O)c2nc3c4c5c(sc4nc(n3n2)[O-])CCC5 C25106926
C[C@]12CCC[C@@]([C@@H]1CCc3c2cc(c(c3)[N+](=O)[O-])O)(C)C(=O)[O-] C33679038
c1cc(sc1C(=O)[O-])NS(=O)(=O)c2ccc(s2)Cl C35426861
C[C@H]1CCc2c(sc3c2c(nc(n3)Cl)NCCC(=O)[O-])C1 C36278153
c1cc(oc1)[C@H]2NC(=O)C(=C(N2c3ccc(cc3)Cl)[S-])C#N C04514000
c1ccc(c(c1)c2nnc(n2c3cccc4c3cccn4)[S-])O C09421959
c1cc(oc1C(=O)Nc2c(c3c(s2)CCCC3)C(=O)[O-])Cl C37326440
C[C@@H]1CCC[C@H]([C@@H]1C)NS(=O)(=O)c2ccsc2C(=O)[O-] C37370799
c1cnc(nc1[O-])SCC(=O)NC23CC4CC(C2)CC(C4)C3 C15379251
c1ccc(cc1)c2c(c([nH]n2)[O-])[C@@H](c3ccsc3)C(C#N)C#N C00120834
CSc1nc2c(c(n1)[O-])[C@H](CC(=O)N2)c3cccc(c3)Cl C13135563
c1cc(ccc1/C=N/Nc2nc(cs2)C(=O)[O-])Br C03921219
C[C@H]1CCC[C@@H]([C@@H]1C)NS(=O)(=O)c2ccc(s2)C(=O)[O-] C38058436
c1cc2c(cc3c(n2)c4c(n(c3=O)[O-])C(=O)C[C@H](N4)Cl)c(c1)Cl C39453911
Cc1c(c2c(n1[O-])-c3c(c(ccn3)c4ccccc4O)C(=O)CC2)OC C39457903
CC1(C=Cc2c(cc(c3c2n(c4cc(ccc4c3=O)[O-])C)O)O1)C C39560236
CCc1ccccc1N2[C@H](NC(=O)C(=C2[S-])C#N)c3ccco3 C39887390
Cc1ccc(c(c1)C)S(=O)(=O)Nc2cccc3c2oc(n3)[O-] C41261996
C[C@H](C(=O)NC1CCCCC1)Sc2nc3c(c(n2)[O-])CCC3 C41607696
C[C@@H](c1ccc(s1)Cl)NC(=O)N2CCC[C@@H](C2)C(=O)[O-] C49147558
C[C@H](c1ccc(s1)Cl)NC(=O)N2CCC[C@@H](C2)C(=O)[O-] C49147559
C[C@@H](c1ccc(s1)Cl)NC(=O)N2CCC(CC2)C(=O)[O-] C49147562
c1cc(sc1/C=C/C(=O)[O-])C(=O)/N=c\2/[nH]c(cs2)C3CC3 C49594828
c1ccc2c(c1)cc3ccccc3c2/C=C\4/C(=O)NC(=O)N=C4[O-] C03086182
c1ccc2cc(ccc2c1)C/C(=N/c3[nH]nc(n3)C(F)(F)F)/[O-] C36714145
c1ccc(cc1)CSc2[nH]c3c(c(cs3)C(=O)[O-])c(=O)n2 C40695773
CC(C)(CSc1[nH]c2c(c3c(s2)CCC3)c(=O)n1)C(=O)[O-] C20376984
c1cc(sc1C(=O)[O-])S(=O)(=O)N[C@H]2CCCc3c2ccs3 C61363439
c1ccc2c(c1)c(nc(n2)c3ccccc3[O-])NC[C@@H]4CCCO4 C13127597
c1cc(ccc1c2nc3c4c5c(sc4nc(n3n2)[O-])CCCC5)O C13570797
CC1(CCN(CC1)C(=O)Nc2cccc(c2)Br)C(=O)[O-] C62842849
C[C@]1(CCN(C1)C(=O)Nc2cc(cc(c2)Cl)Cl)C(=O)[O-] C62923382
c1ccc2c(c1)c(=O)c(c(o2)O)Cc3c(=O)c4ccccc4oc3[O-] C03869855
C1CCc2c(c(c3c4c(c([nH]c(=O)n4)[O-])sc3n2)C(F)F)C1 C12363354
c1cc(ccc1/C=C(/C#N)\c2nc3cc(ccc3c(n2)[O-])Cl)O C58392028
c1cc(ccc1[C@H]2CC(=O)Nc3c2snc3C(=O)[O-])C(F)(F)F C66091695
Cc1nc(c2c3c(sc2n1)CCC3)Nc4cccc(c4)c5csc(n5)C C03440242
c1cc(c(cc1Br)C(=O)/C=C/c2cc(cc3c2OCOC3)Cl)O C04070529
C[C@H]1CCc2c(sc3c2c(ncn3)SCc4cc(=O)[nH]c5c4cccc5)C1 C00881294
c1ccc(c(c1)/C=N/Nc2c(c(c(c(n2)Cl)C#N)Cl)Cl)Br C04482065
Cc1ccccc1C(=O)Nc2c(c3c(s2)C[C@@H](CC3)C)C(=O)N4CCCCC4 C01170413
c1cc(cc(c1)Cl)C(=O)N2[C@@](CC(=N2)C(F)(F)F)(C3CCCCC3)O C00857383
Cc1cc(c(c(c1)C)NS(=O)(=O)c2ccc3c4c2cccc4C(=O)S3)C C04735741
c1cc(cc(c1)Cl)c2n[nH]c(=S)n2/N=C/c3ccc(c(c3)Cl)Cl C06191596
C[C@@H]1CN(/C(=N/Cc2ccccc2)/S1)C(=O)Nc3ccc(c(c3)Cl)Cl C00721901
c1ccc2c(c1)ccc3c2c(co3)CC(=O)Nc4ccc(cc4Br)C#N C12933574
c1ccc2c(c1)cccc2c3cn[nH]c3[C@@H]4CCCN(C4)C(=O)[C@H]5C[C@H]6C[C@@H]5C=C6 C11911941
Cc1cccc(c1)[C@@H]2[C@H]3CC=C[C@@H]3c4cc(ccc4N2)S(=O)(=O)N5CCCCC5 C14479951
CC1CCN(CC1)S(=O)(=O)c2ccc3c(c2)[C@H]4C=CC[C@@H]4[C@@H](N3)c5ccccc5 C14551290
c1ccc(c(c1)N2CCN(CC2)C(=O)c3ccc4c(c3)c5c([nH]4)CCCC5)Cl C17118350
COc1cc2c(cc1OC)[C@H]3c4ccccc4N[C@@H](N3CC2)c5ccccc5F C19550726
c1ccc(cc1)C(=O)C2=C3NC(=O)c4c5c(sc4N3Cc6c2cccc6)CCC5 C05522648
c1cc(ccc1[C@@H]2[C@@H]3CC=C[C@H]3c4c(ccc(c4N2)F)[N+](=O)[O-])Br C20680645
Cc1c(ccc2c1N[C@@H]([C@H]3[C@H]2C=CC3)c4cc(ccc4Cl)[N+](=O)[O-])Cl C20705822
CC(=O)N(C)c1ccc2c(c1)[C@H]3C=CC[C@H]3[C@H](N2)c4c5ccccc5ccc4OC C20718455
CC[C@@H]1c2ccc(n2CCN1C(=O)Nc3ccc(c(c3)C)Br)C C20900251
Cc1c2c(on1)NC3=C([C@H]2c4cccc(c4)Cl)C(=O)C[C@@H](C3)c5ccccc5 C21660362
Cc1ccc(cc1)[C@@H]2CC3=C([C@H](c4c(noc4N3)C)c5ccccc5C)C(=O)C2 C28051749
COc1cc(cc(c1OC)Cl)[C@H]2[C@@H]3CCCO[C@@H]3c4cc(ccc4N2)F C33271095
c1cc(c(cc1Br)/C=N/c2cc3c(cc2Br)OCCO3)O C01230556
COc1ccc2c(c1)[C@@H]3C=CC[C@H]3[C@@H](N2)c4cc5c(cc4Br)OCO5 C04959599
c1cc(ccc1[C@@H]2C[C@@H](N3C(=N2)N=CN3)c4ccc(cc4)Br)Cl C00634002
C[C@]12C[C@H](CC(C1)(C)C)N(C2)c3c4cccc(c4[nH+]cc3C(=O)[O-])C(F)(F)F C38789561
Cc1cc2c(cc1C)N([C@@H](N2)[C@@H]3C=CC=NC3=O)Cc4c(cccc4Cl)Cl C39313613
CC(C)S(=O)(=O)[C@@H]1CCC[C@]2(N1Cl)CCC[C@@H](C2)c3ccccc3O C39524810
CCOc1ccc(cc1)N2C(=S)N[C@H]3C[C@@]2(Oc4c3c5ccccc5cc4)C C40374278
Cc\1ccc[nH]/c1=N\S(=O)(=O)c2cc(c(cc2C(C)C)Br)C C41096148
C[C@@]12C[C@@H](c3cccc(c3O1)OC)NC(=S)N2c4ccc(cc4)C(C)(C)C C41107439
CCn1c(=O)c2c3c(sc2nc1N[C@@H]4CCCc5c4cccc5)CCCC3 C41393983
c1cc(cc(c1)Br)[C@H]2C[C@@H](n3c(ncn3)N2)c4c(cccc4Cl)F C02918464
c1ccc2c(c1)c3c(s2)cc(s3)C(=O)N4CCN(CC4)c5ccccc5O C52539107
Cn1c2cc(c(cc2nc1/N=C/c3ccccc3O)Br)Br C05728784
c1cc(ccc1[C@H]2CN(CCO2)C(=O)N[C@@H]3CCC[C@@H](C3)C(F)(F)F)Cl C56830010
COc1cc2c(cc1OC)[C@@H]3c4ccccc4N[C@@H](N3CC2)c5cccc(c5)Cl C57731797
c1cc(ccc1C2=N/C(=C\Nc3ccc(cc3)Br)/C(=O)O2)Cl C17118220
Cc1ccc(cc1C)[C@H]2C[C@H](n3c(ncn3)N2)c4ccc(cc4)Br C02919634
C[C@@H]1CCc2c(sc3c2c(=O)[nH]c(n3)[C@@H](C)N4CCC(=CC4)c5ccccc5)C1 C58143661
Cc1c(c(n(n1)Cc2ccccc2Cl)C)/C=C/3\Cc4c(cccc4O)C3=O C11336156
CCc1ccc(cc1)N2C3=NC(=O)CS[C@H](C3=C(N2)C)c4ccccc4C C08587208
Cc1cccc(c1)[C@H]2C3=C(c4ccccc4C3=O)Nc5ccccc5S2(=O)=O C05898096
Cc1ccccc1CC(=O)N2CCC3(CC2)c4cccn4-c5ccc(cc5N3)F C35399579
Cc1c(c(no1)c2ccc(s2)Br)C(=O)NC3CCCCCC3 C64820083
Cc1ccc(cc1Cl)NC(=O)c2c(onc2c3ccc(s3)Br)C C64820129
CC[C@H](c1ccccc1)C(=O)N2CCC3(CC2)c4cccn4-c5ccc(cc5N3)F C64848239
Cc1cc(cc(c1NC(=O)N2CCC[C@H]2c3cccs3)OC)Br C65751918
Cc1cc(cc(c1NC(=O)N2CCc3c(ccs3)[C@H]2C)OC)Br C65770015
CC(=C1[C@H]2CC[C@@H]1[C@@H]([C@@H]2C(=O)Nc3cccc(c3)C(=O)C)C(=O)[O-])C C04178202
COC(=O)c1cccc2c1N[C@@H]([C@@H]3[C@@H]2C=CC3)c4ccc(cc4)C(=O)[O-] C04140437
Cc1ccc(o1)c2ccccc2NC(=O)[C@@H]3[C@H]4C[C@@H]([C@@H]3C(=O)[O-])C=C4 C04326844
C1C[C@@H](OC1)CNC(=O)c2c(c(c(c(c2Cl)Cl)Cl)Cl)C(=O)[O-] C01161396
C1CCc2c(sc(c2C#N)NC(=O)[C@@H]3CCCC[C@@H]3C(=O)[O-])CC1 C02744976
Cc1cc2c(c(c1OC)C)[C@]3([C@H](C[C@@H]4CCCC[C@@H]4C3=N2)C(=O)[O-])O C05926720
C[C@@H]1CCc2c(sc(c2C#N)NC(=O)[C@@H]3CCCC[C@@H]3C(=O)[O-])C1 C06250365
CC(C)(C)[C@@H]1CCc2c(sc3c2c(=O)[nH]c(n3)CCC(=O)[O-])C1 C12381411
c1cc(ccc1C(=O)[O-])NC(=O)/C=C/c2ccc(o2)Br C13166478
C[C@@]12CCC[C@@]([C@@H]1CCC(=C)[C@@H]2CCC3=CC(=O)O[C@@H]3O)(C)C(=O)[O-] C14486618
C/C(=N\NC(=O)c1csc2c1cccc2)/c3ccc(s3)C(=O)[O-] C17071859
c1ccnc(c1)N[C@H](c2cccnc2)c3cc(c4cccnc4c3[O-])Cl C19849858
c1ccc(cc1)c2cc([nH]n2)c3nnc(n3[C@H]4C[C@H]5C[C@@H]4C=C5)[S-] C08996201
[H]/N=C\1/C(=C[C@H](S1)c2ccccc2)c3nnc(n3c4ccc(cc4)OC)[S-] C20432173
Cc1ccc(c(c1)Br)S(=O)(=O)[N-]c2cccc3c2n[nH]c3 C28245356
Cc1c2cc(cnc2sc1C(=O)[O-])C(=O)/C=C/c3cccc(c3)O C32933459
c1cc(cc(c1)I)NC(=O)[C@@H]2[C@H]3C[C@@H]([C@@H]2C(=O)[O-])C=C3 C33649861
c1ccc(cc1)CNC(=O)N2C[C@H](C[C@@H](C2)C(=O)[O-])c3ccccc3 C34708569
COc1ccc(cc1OC)[C@@H]2[C@H]3CC=C[C@@H]3c4cc(ccc4N2)C(=O)[O-] C34766447
c1cc(ccc1[C@H]2[C@H]3CCCO[C@@H]3c4cc(ccc4N2)C#N)C(=O)[O-] C35360507
C[C@]12CCC[C@@]([C@@H]1CCC(=C)[C@@H]2CCC3=C[C@@H](OC3=O)O)(C)C(=O)[O-] C35464889
c1ccc2c(c1)c(=O)nc([nH]2)c3cc(cc(c3[O-])Br)Br C04735034
CSc1nc2ccc(cc2s1)NC(=O)[C@@H]3[C@H]4C[C@@H]([C@@H]3C(=O)[O-])C=C4 C36390285
CSc1nc2ccc(cc2s1)NC(=O)[C@H]3[C@H]4C[C@@H]([C@@H]3C(=O)[O-])C=C4 C36390286
Cc1cc(ccc1C#CCO)[N-]S(=O)(=O)c2ccc(s2)Cl C37552493
Cc1ccc(c(c1O)C)[N-]S(=O)(=O)c2c(nc(s2)Cl)C C38107897
C[C@@]1(CC[C@H](C1(C)C)C(=O)Nc2nc3ccccc3s2)C(=O)[O-] C38193119
C[C@@]12CC/C(=N\OCC(=O)[O-])/C=C1CC[C@H]3[C@H]2CC[C@]4([C@@H]3CC[C@]4(C)O)C C38812304
c1ccc(cc1)n2c(nnc2[S-])CSc3[nH]c4ccccc4n3 C00114211
c1c(cc(cc1Cl)Cl)NC(=O)N2CCCC[C@@H]2CC(=O)[O-] C40537331
c1c(cc(cc1Cl)Cl)NC(=O)N2CCCC[C@H]2CC(=O)[O-] C40537332
C[C@@H](C1CC1)N(C)C(=O)Nc2cc(ccc2C(=O)[O-])Br C40580528
CC(C)(C)[C@H]1CCc2c(sc(c2C(=O)[O-])NS(=O)(=O)C)C1 C41580204
Cc1cccc(c1)NC(=O)[C@H](C)Sc2nc3c(c(n2)[O-])CSC3 C41607014
C[C@H](c1ccc(s1)Cl)NC(=O)N2CCCC[C@@H]2CC(=O)[O-] C49147677
C[C@H](c1ccc(s1)Cl)NC(=O)N2CCCC[C@H]2CC(=O)[O-] C49147679
Cc1ccc(s1)[C@@H]2/C(=C(\C(=O)OC)/[O-])/C(=NC(=S)N2)c3ccccc3 C52538443
C[C@@H](c1ccc(s1)Cl)NC(=O)N2CCC[C@@H](C2)CC(=O)[O-] C54304598
C[C@@H](c1ccc(s1)Cl)NC(=O)N2CCC[C@H](C2)CC(=O)[O-] C54304603
CCCc1nnc(n1/N=C/c2cc(ccc2O)Br)[S-] C05411291
c1cc(c(c(c1)F)NC(=O)CSc2nc3ccsc3c(n2)[O-])F C12987116
Cc1ccc(o1)c2cc(c3c4c(c(cc(=O)[nH]4)[O-])sc3n2)C(F)(F)F C12462511
CN(CC1CC1)C(=O)Nc2ccc(cc2C(=O)[O-])I C62824747
C[C@@H](c1ccc(s1)Cl)NC(=O)N2CCC(CC2)(C)C(=O)[O-] C62843542
C[C@H](c1ccc(s1)Cl)NC(=O)N2CCC[C@@](C2)(C)C(=O)[O-] C62875145
C[C@H](c1ccc(s1)Cl)NC(=O)N2CCC[C@](C2)(C)C(=O)[O-] C62875147
c1ccc(cc1)Cc2[n-]c(nn2)S[C@@H]3CCc4ccccc4NC3=O C35670619
c1ccc(cc1)C2=C[C@H](c3c([nH]c(=O)nc3O2)[O-])c4ccc(cc4)Cl C02291306
c1cc(c2cc(sc2c1)/C(=C(\C#N)/C(=O)NC[C@H]3CCCO3)/[O-])F C58271429
CCOC(=O)C\1=NC(=S)N[C@@H](/C1=C(\C)/[O-])c2cc(cc(c2)C)C C67116568
C[C@@H]1CC[C@@H](C[C@@H]1O)C(C)C C03846058
CC1=C[C@@H]([C@H](CC1)C(=C)C)O C04095549
C1CC[C@@H]\2[C@H](C1)CCC/C2=N\O C04722448
Cc1ccc(c(c1)[C@H]2CCC=C2)O C02044238
C1CCC2(CC1)C[C@@H]([C@@H]3[C@@H]2CCCC3)O C04769699
CC(C)([C@H]1CCCC[C@H]1Cl)O C01579194
CC\1([C@H]2CC[C@H](C2)/C1=C\CO)C C11535538
C=C1C[C@@H]1C2(CCCCC2)O C03106353
C1CCC(CC1)N2CCCNC2=S C04323654
CCC[C@H]1CC[C@@H](C[C@@H]1O)C C04769794
C/C=C\[C@H](C1CCCCC1)O C05225349
CCC[C@@H]1Cc2cc(cc(c2NC1)C)C C11633366
c1cc(ccc1/N=C/2\NCCS2)Cl C13835935
Cc1c(ccc2c1[nH]cc2)Cl C14985845
C[C@@H]1CC[C@H]([C@H](C1)O)C(C)(C)C C17149284
C[C@H]1[C@H](CC[C@H]1O)C(C)(C)C C19878223
Cc1c(ncs1)c2ccc3c(c2)CCN3 C20267384
Cc1ccc(cc1)/N=C\2/N[C@@H](CS2)C C27525958
Cc1ccc(cc1)/N=C\2/N[C@H](CS2)C C27525960
CC(C)[C@@H](C1CCCCC1)O C02019935
C[C@H]1[C@@H]\2C[C@H](C1(C)C)C/C2=N/O C13304815
C[C@H]1C[C@H]1C(=O)NC2CCCCC2 C12986025
c1c(csc1/C=N\O)Cl C00140134
C1CCCc2c([nH]c(=O)s2)CC1 C34669832
C[C@@H](c1[nH]c2c(n1)cccc2Cl)Cl C37444457
CCc1c(c([nH]c1C)CC)C C37624101
C=CC#CC1(CCCCC1)O C37625783
C[C@@H]\1[C@H]2C[C@H](C2(C)C)C/C1=N\O C03978589
C[C@H]1C[C@H]2[C@@H]3CC[C@@H](C3)[C@@H]2C[C@@H]1O C38643375
CC[C@@H]1CC=C[C@H]([C@@]12CCCC[C@@H]2O)C C39101262
CC[C@@H]1[C@H]2CC=CC[C@@]2(CCC1(C)C)O C39101314
CC1=C(C(=C(C2=NC(=S)N[C@H]12)C)C)C C39332137
C[C@@]12CC[C@@H](C1(C)C)[C@H](C2)CO C03846348
C#Cc1cccc(c1)N[C@H]2C[C@H]3CC[C@@H]2C3 C41047024
C[C@@H]1C[C@H](CC[C@@H]1O)C(C)(C)C C43661227
C[C@H]1C[C@H](CC[C@@H]1O)C(C)(C)C C43661228
C[C@H]1CCCC[C@@]1(CC=C)O C33945535
c1ccc2c(c1)nc(s2)c3ccc[nH]3 C38887787
C#CCC#C[C@H](C1CCCCC1)O C45809542
Cc1ccc2c(c1)[C@@H](CCN2)C C48508554
C[C@H]1CC[C@@H]([C@@H](C1)[C@@H](C)C=C)O C52144676
C[C@@H]1CC[C@H]([C@@H](C1)[C@@H](C)C=C)O C52144679
C[C@H]1C[C@@H](CC[C@@H]1O)C(C)C C54631391
CNC1(C2CC3CC(C2)CC1C3)C#N C55026437
Cc1c([nH]c2c1C(=O)CC(C2)(C)C)C C55104141
Cc1cc(ccc1N[C@@H]2C[C@H]2C)C#N C52290132
CC(C)c1cccc2c1OCCN2 C62519738
CCOC#C[C@]1([C@H](CCCC1(C)C)C)O C62721249
Cc1cc2c(cc1C)N=C(C=C(N2)C)C C13633799
c1cc2cc([nH+]cc2c(c1)Cl)[O-] C67175725
C1CCC2(CC1)[C@H]3CCCCC=C3C(=O)N2 C01619824
CC(C)(C)[C@H]1CCCCCC[C@@H]1O C03107548
CC(C)C(=O)NC1CCCCCCC1 C05284463
CCNc1ccc2ccccc2c1 C01597850
Cc1cc(c2c(c1)NC[C@H](C2)C)C C11633173
C[C@H]1Cc2cccc(c2NC1)C(C)(C)C C11633209
CC(C)[C@H]1Cc2cccc(c2NC1)F C11987567
C[C@H]1C[C@H]1C(=O)NC2CCCCCCC2 C13329323
Cc1ccc(c(c1)C)N[C@@H]2CCSC2 C19877364
C[C@@H]1CCCC[C@H]1Nc2ccc(cc2)C#N C19950809
c1ccc(c(c1)/N=C/C2CCCCC2)O C16982790
CC/C(=N/O)/C1=C[C@]2(CC[C@@H]1C2(C)C)C C13405796
CC/C(=N/O)/[C@@H]1C[C@]2(CC[C@@H]1C2(C)C)C C04701447
C[C@@H]1CC[C@@H]2[C@]13CC[C@]([C@H](C3)C2(C)C)(C)O C34173127
c1cc2c(cc1NC3CCSCC3)CCC2 C35651929
C1CCC(CC1)C(=O)N[C@H]2C[C@H]3CC[C@@H]2C3 C13716901
C1CCCC(CC1)(C2CCCC2)O C37376065
CC(C)[C@@](C)(c1ccccc1Cl)O C37379750
Cc1cc(c(c(c1)O[C@@H]2CCC[C@@H]2O)C)C C37696516
C[C@@H]1CC[C@H]2[C@@]13CC[C@]([C@@H](C3)C2(C)C)(C)O C36385318
C[C@@H]1CC[C@@H](CC2=C1CC[C@@H]2C)C(C)(C)O C04976777
CCc1c([nH]c2cc(cc(c2c1=O)C)C)C C38005104
CC1=C(C(=O)[C@@](C1(C)C)(C)CC(C)C)O C39097021
C1CCCC/C=C\[C@@H](CCCC1)O C39238890
C[C@@H]1CCCC[C@@H]1NC(=O)[C@@H]2CCC=CC2 C40009560
C[C@@H]1CCC[C@@H]([C@@H]1C)Nc2cccc(n2)F C40711934
C[C@H]1CCC[C@@H]([C@@H]1C)Nc2cccc(n2)F C40711935
CC1=CC[C@]23[C@]1(CCC2)[C@H](CC3(C)C)O C43762165
C[NH+](C)C1=CC=C(C=C[N-]1)c2ccccc2 C44583621
Cc1cc2c(cc1C)nc([nH]2)CC(C)(C)C C48356702
CCc1cc2c([nH]c1=O)[C@@H]([C@H](CC2)C)C C49813265
CCc1cc2c([nH]c1=O)CC[C@@H](C2)C(C)C C49817530
CC[C@H]1CCc2c(cc(c(=O)[nH]2)C(C)C)C1 C49817558
c1cc(cc(c1)Cl)[C@@H](C2=CCCCC2)O C50328736
CC(C)[C@H](C1=CCCCCC1)O C50329359
Cc1ccc(cc1N[C@@H]2CCSC2)C#N C50429074
c1c(cc(cc1Cl)Cl)[C@H]2NCCS2 C33885554
Cc1ccc2c(c1)nc(s2)N[C@H]3C[C@@H]3C C52293672
C1CC[C@@H]([C@H](CC1)O)C2CCCC2 C53751568
c1cc2c(c(c1)F)CC3(CCCCC3)NC2 C57500502
c1cc2c(c(c1)Cl)CC3(CCCC3)NC2 C57514521
CC[C@](C)(C#CC#CC(C)(C)C)O C59383588
c1cc(c(c(c1)F)N[C@@H]2CCCSC2)F C61572520
CC[C@@H]1COc2cc(c(cc2N1)F)F C62522504
Cc1cc(cc2c1O[C@@H](CN2)C(C)C)Cl C62529095
C[C@@H]1COc2c(cccc2Br)N1 C62529584
c1cc(c(cc1Cl)F)[C@@H](C2CCCC2)O C62785584
CCNc1c(c2c(s1)C[C@H](CC2)C)C#N C62797000
CCc1cc2ccc(c(c2nc1NC)C)F C63118799
c1ccc2c(c1)cccc2c3c(ccc[nH+]3)[O-] C65339388
c1cc(ccc1[C@H]2[C@H]3CC=C[C@@H]3c4c(ccc(c4N2)O)Br)[N+](=O)[O-] C04165735
Cc1ccc(cc1)[C@@H]2C(=C(OC3=C2C(=O)C[C@H](C3)c4ccc(cc4)OC)N)C#N C02494622
Cc1c(c2c(s1)[C@@H](C(=C(O2)N)C#N)c3ccc(cc3)C(C)C)C(=O)OC C01426867
Cc1ccc(cc1Cl)NC(=O)CSc2[nH]c(=O)c3c(csc3n2)C C01079066
Cc1cc(c2c(c1)cc(c(=O)[nH]2)CN(C3CC3)C(=O)NC4CCCCC4)C C01364765
COc1cccc(c1)[C@@H]2CC3=C([C@H](Nc4ccccc4N3)c5ccco5)C(=O)C2 C04973604
CC(C)[C@]1(CC[C@]2([C@@H]1[C@@H](C[C@@]3([C@@H](C2)O3)C)OC(=O)c4ccc(cc4)O)C)O C05644447
Cc1cc(c(c(c1)C)NS(=O)(=O)c2ccc(s2)c3c(c(n[nH]3)C)C)C C09686750
CC(C)c1ccc(cc1)NC2=NN=C(CS2)c3ccc4c(c3)CC(=O)N4 C12596048
c1ccc(cc1)c2ccoc2C(=O)NNC(=O)C34CC5CC(C3)CC(C5)C4 C12975207
CC[C@@H]1CCc2c(sc3c2c(=O)[nH]c(n3)c4ccc(cc4)C(=O)NC)C1 C14245956
c1ccc2c(c1)[C@H]3CC(=NN3[C@H](O2)c4ccc(c(c4)O)O)c5cccs5 C15016209
c1cc(sc1)c2c(cn[nH]2)C(=O)N/N=C/c3ccc(c(c3)Cl)Cl C06554051
c1ccc(cc1)c2cc([nH]n2)C(=O)N/N=C/c3cccc(c3)Br C09007888
Cc1c(c(nc2c1C(=Cc3ccc(cc3)N4CCCC4)C(=C2C#N)C)N)C#N C19825357
CC1=C([C@H](C2=C(N1)CCCC2=O)c3ccc(cc3)O)C(=O)OC4CCCC4 C03098463
c1ccc(cc1)c2nc3ccccc3c(n2)N4CCc5c(sc(c5C#N)N)C4 C24717422
Cc1ccc(c(c1)C)/N=C/2\NN=C(CS2)c3ccc4c(c3)CCC(=O)N4 C24988275
CCOC(=O)C1=C(NC2=C([C@@H]1c3cc4ccccc4[nH]3)C(=O)CC(C2)(C)C)C C01102208
Cc1c2c(cccc2sc1C(=O)Nc3ccc4c(c3)NC(=O)[C@@H](O4)C)F C32772906
c1csc2c1c(nc(n2)SCc3cc(cc4c3OCOC4)Cl)N C32841103
CCOc1ccc(cc1)[C@H]2C(=C(N3c4ccccc4SC3=C2C#N)N)C#N C04734455
c1ccc2c(c1)[nH]c(n2)CSC3=NN[C@H](O3)c4ccc(cc4Cl)Cl C39372462
Cc1cc(c2ccccc2n1)NC(=O)c3c(c4c(o3)CC(C[C@H]4O)(C)C)C C39855434
Cc1c2c([nH]c1C(=O)N[C@H](C)c3cc4ccccc4o3)CC(CC2=O)(C)C C39980645
c1ccc2c(c1)cccc2Oc3c(c(ncn3)N4CCc5ccccc5C4)N C40683200
Cc1cc(ccc1Cl)Oc2c(c(ncn2)N3CCc4ccccc4C3)N C40780669
C[C@H](C(=O)Nc1cccc2c1cccc2)Sc3[nH]c(=O)c4c(n3)CCC4 C41607690
c1cc(c(cc1Cl)c2nnnn2c3ccc(cc3F)Br)N C42015240
C[C@@H]1c2ccsc2CCN1C(=O)Nc3ccc(cc3)NC(=O)CC(C)C C44031156
Cc1ccc2c(c1)c3c([nH]2)[C@H](CCC3)NC(=O)[C@H]4[C@H]5C[C@@H]([C@@H]4C(=O)OC)C=C5 C44923954
CCC(C)(C)NC(=O)c1ccc(cc1Cl)NC(=O)N2CCC[C@@H](C2)C C47812444
CC(C)c1ccc(cc1)NC(=O)[C@H]2CCCN(C2)C(=O)Nc3cccs3 C49428833
Cc1cc(c2c(c1)/C(=N/NC(=O)Cc3ccc(c(c3)Cl)Cl)/C(=O)N2)C C17076907
CCCN1[C@@H](c2c(n[nH]c2C1=O)c3cc(ccc3O)C)c4ccccc4F C06753251
Cc1c(sc2c1c(=O)[nH]c(n2)[C@@H](C)Sc3[nH]c4ccc(cc4n3)Cl)C C04406878
Cc1ccc(c(c1)/N=C/2\NN=C(CS2)c3ccc4c(c3)CCC(=O)N4)C C54359292
Cc1ccc(s1)[C@H](C)NC(=O)N2CCC(CC2)c3[nH]c4ccccc4n3 C54730590
Cc1ccc(s1)[C@H](C)NC(=O)N2CCC[C@@H](C2)c3[nH]c4ccccc4n3 C54730595
c1ccc(cc1)C2(CC2)CNC(=O)N3CCC[C@H](C3)c4[nH]c5ccccc5n4 C10261609
CC[C@H]1CCc2c(sc3c2c(=O)[nH]c(n3)CC(=O)Nc4cccc(c4)C)C1 C55494548
C1CCC(CC1)NC(=O)NC2CCN(CC2)C(=O)C3C4CC5CC(C4)CC3C5 C56247529
c1cc(c(cc1Cl)C(=O)N)OCc2cc3c(c(c2)Cl)OCCCO3 C19042851
C[C@@H]1CC(=O)Nc2ccccc2N1C(=O)CN[C@@H](C)c3ccccc3Cl C58048043
c1ccc2c(c1)nc(s2)N/N=C/c3cc4c5c(c3O)CCCN5CCC4 C04750627
Cc1cc(cc(c1)NC(=O)C(=O)N/N=C/c2ccc(c(c2)Cl)Cl)C C59101762
c1cc(ccc1c2nc(cs2)C(=O)N3CCCC[C@H]3CC(=O)N)Cl C60292122
CC1(c2cc(ccc2NC1=O)NS(=O)(=O)c3ccc(cc3)C(C)(C)C)C C62027320
c1ccc(cc1)C2=NN=C3[C@@H]2[C@@H](C(=C(O3)N)C#N)c4cccc5c4cccc5 C01023055
Cc1cc(ccc1C(=O)NC(C)C)NC(=O)N2CCC[C@@H]2C3CCCCC3 C66682053
C1CC[C@@H]2[C@H](C1)C3=CCCC[C@@H]3C4(O2)CCCC4 C02090231
C1CC[C@H]2[C@H](C1)C3=CCCC[C@@H]3C4(O2)CCCC4 C02090232
C1CCCCCCCOC(=O)CCCCCC1 C04023520
C[C@H]1[C@@H](CC(CO1)(C)C)C(=C)CCC=C(C)C C02116060
C[C@H]1[C@H](CC(CO1)(C)C)C(=C)CCC=C(C)C C02116057
CC(C)(C)[C@H]1C=C(CS1)[C@H]2CC(=O)S[C@@H]2C(C)(C)C C04099304
Cc1ccc(cc-2c(cc(c12)C=C(C#N)C#N)C)C(C)C C00110708
c1ccc(cc1)/C=C/C=C(/C#N)\c2ccc(c(c2)Cl)Cl C00401054
c1ccc2c(c1)c(=O)c3cc4ccc5cccc6c5c4c(c3c2=O)cc6 C02566544
CCc1cc(cc(n1)CC)C23CC4CC(C2)CC(C4)C3 C04733373
CC(=C)CN(c1ccccc1)C2CCCCCCC2 C01709185
CC(C)(C)C#C[C@@]12CCCCCCCCCC[C@H]1O2 C03106318
CC1(CCCCCCCCC[C@H]2C[C@H]2CCC(C1=O)(C)C)C C05538551
c1ccc2c(c1)ccc(n2)/C=C\c3c(cccc3Cl)Cl C05542522
CC\1(c2ccccc2N(/C1=C\C=C\C=C\C=C\c3ccccc3)C)C C06830136
CC(C)(C)c1ccc2c(c1)cc(c(n2)Cl)CCCl C11985664
C1CC[C@H]2[C@@H](C1)C3=CCCC[C@H]3C4(O2)CCCC4 C12491249
Cc1ccc(c(c1)Br)OCc2ccc(cc2)C(C)C C20304844
c1ccc2c(c1)ccc3c2c(c(s3)C(=O)Cl)Cl C22114826
Cc1ccsc1C(=O)c2c(c(c(c(c2C)C)C)C)C C35368466
CCCc1cc(c2cc(cc(c2n1)Cl)Cl)Cl C36075494
CCCc1cc(c2cc(cc(c2n1)Cl)C)Cl C36075499
c1cc(c(cc1COc2ccc(cc2CCl)Cl)Cl)Cl C36895184
Cc1cc(cc2c1nc(cc2Cl)C(C)C)Br C36912806
Cc1ccc(c2c1nc(cc2Cl)C(C)C)Cl C36912864
CC(C)c1cc(c2cc(ccc2n1)C(C)(C)C)Cl C36913046
CC(C)(C)c1ccc(cc1)SCc2ccc(cc2F)C#N C37329319
c1ccc2c(c1)c(ccc2Cl)O[C@H]3CCCCC[C@H]3C#N C37364369
CCCCSC1CCCCCCCCCCC1 C37625601
Cc1ccc(cc1)[C@@H](c2ccco2)Sc3ccc(cc3)C C37629828
CC(C)(C)c1ccc(cc1)c2cc3ccccn3c2 C01265316
C[C@]12CC[C@]3(C[C@H]1CC[C@H]4[C@@H]2CCC5=C4CCC5(C)C)CS3 C38545715
C1CCCCC/C=C/CCOC(=O)CCCCC1 C38646661
CCc1ccc(cc1)[C@@H](Cc2ccccc2Cl)C#N C41390995
CC1=CC[C@@H]2[C@@]3(CCCC([C@@H]3CC[C@]2(O1)C)(C)C)C C43726967
CC(C)(C)C/N=C(/C1(C2CC3CC(C2)CC1C3)Cl)\Cl C44544654
c1cc(ccc1CBr)C23CC4CC(C2)CC(C4)C3 C49627732
CCC[C@H](CCl)c1ccc2c(c1)CCCC2 C49782000
Cc1cc(c(c(c1)C)[C@@H](CC(C)C)CCl)C C49783329
Cc1ccc(cc1/C(=C/CCCl)/C)C(C)(C)C C49783480
CCC[C@H](CBr)c1ccc(c(c1)C)C C49783577
CC(C)(C)c1ccc(cc1)[C@H](CCl)C2CCCC2 C49790856
C[C@H](CCBr)c1ccc(cc1)C(C)(C)C C49790991
CC(C)C[C@H](CCl)c1ccc(cc1)Br C49791995
CCC[C@@H](CBr)c1ccc2c(c1)CCCC2 C49792153
Cc1ccc(cc1[C@@H](C)CCBr)C(C)(C)C C49792209
CCc1cc2c(nc1Cl)CC[C@@H](C2)C(C)(C)C C49839171
c1cc2ccc3ccc(c4c3c2c(c1)cc4)Cl C01504543
C[C@](Cc1ccc(c(c1)Cl)Cl)(C#N)c2ccccc2 C57743274
CC(C)(C)c1ccc(cc1)[C@@H]2CCCC[C@@H]2C#N C62620401
c1cc2c(c(c1)F)N[C@H]([C@@H]3[C@@H]2C=CC3)c4ccc(cc4)Cl C04110498
c1ccc2c(c1)[C@H]3C=CC[C@H]3[C@@H](N2)c4ccccc4Cl C04140479
c1cc(cc(c1)F)[C@@H]2[C@@H]3CC=C[C@@H]3c4cc(cc(c4N2)F)F C04664576
Cc1cc(c(cc1Br)[C@]2(CC[C@H]3[C@@]2(C3)C)C)O C05409482
Cc1ccc(cc1)C[C@H]2Cc3c(ccc(c3NC2)C)Cl C11988260
Cc1ccc(cc1)[C@H]2[C@@H]3CC=C[C@H]3c4cc(cc(c4N2)F)F C12630216
Cc1ccc2c(c1C)N[C@@H]([C@@H]3[C@@H]2C=CC3)c4ccccc4Cl C06967089
Cc1ccsc1[C@H]2[C@@H]3CC=C[C@@H]3c4ccc(c(c4N2)C)Cl C13645820
Cc1ccc(s1)[C@@H]2[C@@H]3CC=C[C@@H]3c4cccc(c4N2)Cl C14456304
Cc1ccc(cc1)[C@H]2[C@@H]3CC=C[C@@H]3c4ccc(c(c4N2)C)Cl C14458355
Cc1ccc(cc1)[C@@H]2[C@@H]3CC=C[C@@H]3c4ccc(c(c4N2)C)C C14458442
Cc1ccccc1[C@@H]2[C@H]3CC=C[C@@H]3c4cc(cc(c4N2)C)C C14478510
Cc1ccccc1[C@@H]2[C@H]3CC=C[C@@H]3c4c(ccc(c4N2)C)C C14478586
CC(C)Nc1c(cc(cc1Cl)Br)Cl C20505641
C[C@@H](c1cc(ccc1Cl)Cl)Nc2cccc(c2)C#C C20566512
Cc1ccc(s1)[C@@H]2[C@@H]3CC=C[C@H]3c4ccc(c(c4N2)C)Cl C20689024
Cc1ccc(cc1)[C@@H]2[C@@H]3CC=C[C@H]3c4ccc(c(c4N2)C)Cl C20692042
Cc1ccc(c2c1[C@@H]3C=CC[C@@H]3[C@H](N2)c4cccc(c4)Cl)C C20694902
Cc1cccc(c1)[C@H]2[C@@H]3CC=C[C@H]3c4ccc(c(c4N2)C)Cl C20716272
C[C@@H](c1cccc(c1)Br)Nc2ccc3c(c2)CCC3 C22153132
c1cc(c(cc1Cl)Cl)[C@H]2c3ccsc3CCN2 C35405144
C[C@@H](C1(CC1)C)Nc2ccccc2I C36984412
Cc1ccc(cc1I)N[C@@H](C)C2CC2 C37056072
c1ccc2c(c1)cccc2N[C@H]3CSCc4c3cccc4 C37188670
c1cc(c(cc1Br)F)NC[C@@H]2C[C@H]3C[C@@H]2C=C3 C37198582
c1ccc(c(c1)NC[C@H]2C[C@H]3C[C@@H]2C=C3)Br C37203409
c1ccc2c(c1)CSC[C@H]2Nc3ccc4c(c3)ccs4 C37282607
C[C@@H]1CCCC[C@]1(Cc2cccc(c2)Br)O C37463205
c1cc(cc(c1)Br)[C@H](Cc2ccc(cc2)Cl)O C37532682
Cc1cc(cc(c1)C[C@@H](c2cccc(c2)Br)O)C C38077234
C[C@]12CC[C@H]3[C@@]4(CCC[C@@]([C@H]4CC[C@@]3(C1)C=C2)(C)CO)C C06482773
CCc1ccc(s1)[C@H](c2ccc(c(c2)Cl)Cl)O C40242677
CCc1ccc(s1)[C@H](c2cccc(c2Cl)Cl)O C40242767
CCc1ccc(s1)[C@H](c2ccc(s2)Br)O C40242863
CCc1ccc(s1)[C@@H](c2cc3c(s2)CCCC3)O C40242882
Cc1cccc(c1C)[C@H](c2ccc(cc2)Br)O C40243286
c1cc(ccc1[C@H](c2cc(ccc2F)Cl)O)Br C40243344
Cc1ccc(c(c1)[C@H](c2ccc(cc2C)Br)O)C C40248445
c1cc(c(c(c1)Cl)Cl)[C@@H](c2ccc(s2)Cl)O C40257815
c1cc(cc(c1)Cl)[C@@H](c2cc(ccc2Cl)Cl)O C40260535
c1ccc2cc(ccc2c1)SCc3cc(cs3)C#CCO C43699694
c1ccc(c(c1)c2cc(c(=S)[nH]c2)c3ccccc3F)F C47205490
Cc1ccc(c(c1)C)SCc2ccc(cc2F)C#CCO C49622812
CCc1ccc(s1)[C@H](c2ccc(c(c2)F)Br)O C49840801
c1cc(cc(c1)Br)[C@H](C2=CCCCCC2)O C50329435
c1ccc(cc1)C#CCNc2ccccc2Br C51814039
Cc1cccc(c1)C[C@@H](c2cc(sc2Cl)Cl)O C52137298
C[C@H]1CCC[C@H](C1)[C@@H](Cc2ccc(s2)Br)O C53787065
c1ccc2cc(ccc2c1)C[C@H](c3cccc(c3)Cl)O C62137106
c1ccc2c(c1)CCC[C@H]2[C@H](Cc3c(cccc3Cl)F)O C63157352
c1ccc(cc1)[C@@H]2[C@@H]3CC=C[C@@H]3c4cc(ccc4N2)F C04975191
C[C@]1(CCC[C@]2([C@@H]1CCC3=C2CCCC3)C)CO C05004482
c1ccc(cc1)/C=C\2/c3cccc4c3c(ccc4)[C@@H]2O C01756982
c1cc(cc(c1)Cl)[C@H](c2ccc(c(c2)F)Cl)O C04254456
CCC[C@@H]1Cc2cccc(c2NC1)Br C11633382
c1cc2c(c(c1)F)N[C@H]([C@@H]3[C@@H]2C=CC3)c4cccs4 C14548662
c1cc2c(c(c1)F)N[C@H]([C@H]3[C@@H]2C=CC3)c4cccs4 C14548664
Cc1ccc2c(c1)[C@H](NCC2)c3ccccc3Cl C19625107
CC1(Cc2c3ccccc3ccc2[C@@H](N1)CCl)C C19798173
Cc1ccc(s1)[C@H](C)Nc2ccc(c(c2F)F)F C19907727
C[C@H](C1CC1)Nc2ccccc2Br C19922666
C[C@@H](c1cc(ccc1F)F)Nc2cc(cc(c2)F)F C19961966
Cc1ccc(c(c1)[C@H](C)Nc2cccc(c2)C#C)C C20566126
C[C@@H](c1ccccc1F)Nc2ccc3c(c2)CCC3 C20567350
c1cc2c(c(c1)F)N[C@@H]([C@@H]3[C@H]2C=CC3)c4cccs4 C20752787
c1cc2c(c(c1)F)N[C@@H]([C@H]3[C@H]2C=CC3)c4cccs4 C20752789
C[C@@H](C1CC1)Nc2c(c(c(c(c2F)F)F)F)F C35135045
c1ccc(cc1)C[C@@]2(C[C@H]3C[C@@H]2[C@@H]4[C@@H]3CCC4)O C37375949
c1ccc(cc1)C[C@]2(C[C@H]3C[C@@H]2[C@@H]4[C@@H]3CCC4)O C37375952
CC(C)C[C@@](C)(c1ccc(cc1)Br)O C37379855
c1cc(cc(c1)F)C[C@@]2(C[C@H]3C[C@@H]2[C@@H]4[C@@H]3CCC4)O C37530141
C[C@@](Cc1ccccc1F)(c2cccc(c2)Cl)O C37530822
Cc1ccccc1[C@H](Cc2cc(cc(c2)C)C)O C38077251
CC1=C(CCC1)[C@]2(C=C([C@H]3CC[C@@]2(C3=C)C)C)O C38954303
Cc1cccc(c1C)[C@H](c2ccc(c(c2)C)C)O C40241702
CCc1ccc(s1)[C@H](c2ccc(cc2)Cl)O C40242617
CCc1ccc(s1)[C@@H](c2cc(cc(c2)C)C)O C40242684
Cc1ccc(c(c1)[C@H](c2cccc(c2C)C)O)C C40248254
Cc1ccc(cc1C)[C@H](c2ccc(s2)Cl)O C40257825
c1ccc(c(c1)[C@]2(CCCC[C@@H]2Cl)O)C(F)(F)F C44125615
CC1CCC(CC1)[C@@H](Cc2cccc(c2)Cl)O C44983406
Cc1cc(ccc1NCC(=C)C)Br C49537330
c1ccc2c(c1)CC[C@H]([C@@H]2O)Cc3ccccc3Cl C49852383
c1c2c(sc1[C@@H](C3=CCCCCC3)O)CCC2 C50329500
c1cc(sc1[C@@H](C2=CCCCCC2)O)Cl C51173030
CC(C)(C)[C@H](Cc1c(cccc1Cl)Cl)O C52231792
Cc1cccc(c1)[C@H](Cc2c(cc(cc2C)C)C)O C53300928
c1cc(ccc1[C@@H](Cc2ccc(s2)Cl)O)Cl C53782001
c1cc(sc1C[C@H](C2CCCCC2)O)Cl C53784540
CC1CCC(CC1)[C@@H](Cc2ccc(s2)Cl)O C53787162
c1ccc(c(c1)[C@H](Cc2ccc(s2)Cl)O)Cl C53787265
C[C@@H]1C[C@@](CC(C1)(C)C)(c2cc(cc(c2)F)F)O C55189943
c1cc(c(cc1F)[C@@]2(C[C@H]3C[C@@H]2[C@@H]4[C@@H]3CCC4)O)F C55242404
Cc1cccc(c1)C[C@@H](c2c(cc(cc2C)C)C)O C52137200
Cc1ccc(cc1)C[C@@H](c2cccc(c2C)C)O C53329239
Cc1ccc(c(c1)F)N[C@@H]2CCCc3c2ccs3 C61325511
c1cc(c(cc1Cl)F)N[C@@H]2CCCSC2 C61577009
CC(C)Nc1cc(ccc1Cl)Br C61690815
Cc1ccccc1C[C@@H]([C@@H]2CCCc3c2cccc3)O C63157405
CC(C)[C@@](C#Cc1ccccc1)(c2ccccc2)O C67319248
CC[C@@]1(CC[C@H]2[C@@]1(CC[C@@H]3[C@@H]2CCC4=CCCC[C@@H]34)C)O C03830801
CC[C@]1(CC[C@H]2[C@@]1(CC[C@@H]3[C@@H]2CCC4=CCCC[C@@H]34)C)O C03830802
c1ccc2c(c1)cc3ccccc3c2[C@@H](c4cccs4)O C00054630
c1cc2c(cc1Cl)NC[C@@H](C2)CC3CCCCC3 C11988138
CC(C)c1cccc2c1NC[C@H](C2)CC3CCCCC3 C11633728
c1cc(ccc1C[C@H]2Cc3ccc(cc3NC2)Cl)Cl C11995103
c1cc(ccc1C[C@@H]2Cc3ccc(cc3NC2)Cl)Cl C11995104
Cc1cccc(c1)[C@@H]2[C@@H]3CC=C[C@@H]3c4c(cc(cc4N2)C)C C14479879
Cc1cccc(c1)[C@H]2[C@@H]3CC=C[C@@H]3c4c(cc(cc4N2)C)C C14479880
c1ccc(c(c1)CSc2ccc3c(c2)CCCN3)Cl C19787618
C[C@H]1CCCC[C@@H]1Nc2ccc(cc2Br)F C20430602
C[C@@H]1CCCC[C@H]1Nc2ccc(cc2Br)F C20430603
Cc1c(cccc1Cl)N[C@H](C)c2ccc3c(c2)CCC3 C20545205
C[C@H](c1ccc2c(c1)CCCC2)Nc3cc(cc(c3)F)F C21500169
Cc1ccc(cc1N[C@H](C)c2ccc3c(c2)CCC3)Cl C21519050
CC(C)c1ccccc1N[C@@H]2CCCCc3c2cccc3 C21519882
CC(C)(C)[C@H]1CCCC[C@@H]1Nc2cccc(c2)C#C C21812386
C/C(=C\C[C@H]1C(=C)CC[C@@H]2[C@@]1(CC[C@H](C2(C)C)O)C)/C=C C28539630
CC(C)(C)c1ccc2c(c1)C[C@@H](CN2)c3ccccc3 C11633579
CSc1cccc(c1)N[C@H]2C[C@H]3C[C@@H]2[C@@H]4[C@@H]3CCC4 C35624284
c1cc(c(c(c1N[C@@H]2C[C@H]3C[C@@H]2[C@@H]4[C@@H]3CCC4)F)F)F C35624370
c1cc(c(c(c1N[C@H]2C[C@H]3C[C@@H]2[C@@H]4[C@@H]3CCC4)F)F)F C35624372
CC[C@@]1(CC[C@H]2[C@]1(CC[C@@H]3[C@@H]2CCC4=CCCC[C@@H]34)C)O C36370798
c1cc(c(c(c1NC2C3CC4CC(C3)CC2C4)F)F)F C36813573
C#Cc1cccc(c1)NC2CC(C2)c3cccc(c3)Cl C36840830
c1cc(cc(c1)F)C2CC(C2)Nc3ccc4c(c3)CCC4 C36841931
C[C@@H](c1c(cccc1F)F)Nc2ccc3ccccc3c2 C36951941
c1ccc2cc(ccc2c1)N[C@H]3CCSc4c3cccc4 C36951950
C[C@H](c1ccccc1Cl)Nc2ccc3c(c2)ccs3 C36976002
Cc1ccc(cc1C)[C@@H](C)Nc2ccc3c(c2)ccs3 C36976010
c1ccc2cc(ccc2c1)CNc3ccc(c(c3)F)Cl C37069862
C[C@H](c1ccc(s1)Cl)Nc2ccc(c(c2)F)Cl C37070032
C#Cc1cccc(c1)N[C@@H]2CCCC[C@H]2c3ccccc3 C37185208
CC(C)c1ccc(cc1)N[C@@H]2CSCc3c2cccc3 C37200048
Cc1c2ccccc2sc1[C@H](C)Nc3cccc(c3)F C37202702
CCc1ccc(cc1)N[C@@H]2CCSc3c2cccc3F C37213050
c1c(cc(cc1F)F)N[C@@H]2CC[C@H]3CCCC[C@@H]3C2 C37214225
c1cc(c(c(c1)F)N[C@H]2CC[C@@H]3CCCC[C@@H]3C2)F C37247207
c1cc(c(c(c1)F)N[C@H]2CC[C@H]3CCCC[C@@H]3C2)F C37247211
c1ccc2c(c1)CC[C@H](C2)Nc3cc(ccc3F)Cl C37256749
Cc1ccc(cc1)C[C@]2(C[C@@H](CC[C@@H]2C(C)C)C)O C37529846
CC(C)(C)[C@H]1CCCC[C@]1(Cc2ccc(cc2)Cl)O C37530028
CC(C)(C)[C@@H]1CCCC[C@@]1(Cc2cccc(c2)Cl)O C37530029
Cc1ccc(cc1[C@H]2Cc3ccccc3N2)C(C)(C)C C41382379
CC(C)(C)c1ccc(cc1)[C@@H](c2c(cccc2Cl)F)O C41482968
CC(C)[C@@H]1CC[C@@]2([C@@H]1C[C@H]3[C@@H](C2)[C@@](C3=C)(C)CO)C C43763088
C[C@H](c1ccsc1)Nc2ccc-3c(c2)Cc4c3cccc4 C50337771
Cc1cc(c(c(c1C)[C@@H](c2ccc(s2)Cl)O)C)C C51172888
c1ccc-2c(c1)Cc3c2ccc(c3)N[C@@H]4CCCSC4 C61570951
Cc1ccc(c(c1)C[C@H](c2cc3ccccc3s2)O)C C62143142
C[C@@H](c1ccc(cc1)C23CC4CC(C2)CC(C4)C3)O C04644752
C[C@H](c1ccc(cc1)C23CC4CC(C2)CC(C4)C3)O C04644753
CC(C)c1cccc2c1NC[C@H](C2)C3CCCCC3 C11633454
c1cc2c(c(c1)Cl)NC[C@H](C2)c3ccc(cc3)Cl C11988090
Cc1cc(c2c(c1)C[C@@H](CN2)Cc3ccc(cc3)Cl)C C11633917
c1c(c(cc(c1Cl)Cl)Cl)N[C@H]2CCSC2 C20548955
C#Cc1cccc(c1)N[C@H]2CCCCc3c2cccc3 C21016615
C[C@H](c1ccccc1Cl)N[C@@H]2CCc3ccccc3C2 C35009640
C[C@H](c1ccccc1Cl)N[C@H]2CCc3ccccc3C2 C35009642
C[C@H](C1CC1)Nc2cc(ccc2F)Br C36751278
Cc1ccccc1N[C@H]2CCSc3c2cccc3F C37216423
c1ccc(cc1)C[C@@]2(CCCCc3c2cccc3)O C37376106
C[C@@](c1cccc(c1)Br)(C2CCCCC2)O C37379926
C[C@@H]1CCCC[C@]1(Cc2ccccc2Br)O C37463181
C[C@H](c1c(cccc1F)F)N[C@@H]2CCc3ccccc3C2 C37771831
C[C@@H](C(C)C)Nc1ccccc1I C20480039
c1ccc(cc1)N[C@H]2CCc3c2ccc(c3)Br C40226084
Cc1ccc(cc1C)[C@H](c2ccccc2Br)O C40241821
Cc1ccc(cc1C)[C@@H](c2cccc(c2)Br)O C40241824
Cc1cccc(c1)[C@@H](c2ccc3c(c2)CCCC3)O C40242482
c1ccc(cc1)[C@@H](c2cc3c(s2)CCCCC3)O C40244068
CC(C)(C)c1ccc(cc1)[C@H](c2cc3c(s2)CCC3)O C40254279
Cc1cc(c(s1)C)[C@H](c2ccc(cc2)C(C)C)O C40257281
Cc1ccc(c(c1)[C@@H](c2cc(sc2Cl)Cl)O)C C40260825
Cc1cccc(c1)[C@H](c2ccc(cc2Cl)Cl)O C40941127
CC(C)(C)CNc1ccc(cc1F)Br C41051091
Cc1cc(cc(c1)[C@@H](c2ccccc2Br)O)C C43560630
c1ccc2c(c1)CC[C@@H]([C@H]2O)Cc3ccc(s3)Cl C43659531
C[C@@H]1CCCC[C@]1(Cc2c(cccc2Cl)F)O C49346191
c1ccc2c(c1)CC[C@@H](C2)NCc3ccc(c(c3)F)Cl C49948350
c1cc(c(c(c1)Cl)[C@@H](C2=CCCCCC2)O)F C50329608
C[C@H](c1ccsc1)Nc2cc(ccc2Cl)Cl C50337461
C[C@@H](c1ccsc1)Nc2cc(cc(c2)Cl)Cl C50337842
C[C@H](c1ccsc1)Nc2cccc(c2Cl)Cl C50339716
C[C@@H](c1ccccc1Cl)NCC#Cc2ccccc2 C51814318
C[C@H](c1ccccc1Cl)NCC#Cc2ccccc2 C51814319
c1ccc(c(c1)[C@@H](CC2CCCCC2)O)Br C53786585
CC(C)c1ccc2c(c1)CN[C@@H](C2)c3ccccc3 C54684643
Cc1ccc(c(c1)[C@]2(C[C@H]3C[C@@H]2[C@@H]4[C@@H]3CCC4)O)F C55190161
C[C@@H](c1cccc(c1)Cl)Nc2cc(cc(c2F)F)F C61099065
c1ccc(c(c1)N[C@H]2CCCc3c2ccs3)Cl C61324668
c1cc(c(cc1Cl)N[C@@H]2CCCc3c2ccs3)F C61325695
c1ccc2c(c1)cc(s2)[C@H](Cc3ccccc3Cl)O C62137342
c1ccc(c(c1)C[C@@H](c2cc3c(s2)CCCCC3)O)F C62141790
c1ccc(c(c1)C[C@H](c2cc3c(s2)CCCCC3)O)F C62141791
Cc1ccccc1C[C@@H](c2cc3c(s2)CCCC3)O C62142099
Cc1cccc(c1)C[C@@H](c2cc3c(s2)CCCC3)O C62143549
Cc1cccc(c1)C[C@H](c2cc3c(s2)CCCC3)O C62143550
c1ccc2c(c1)cc(s2)[C@@H](Cc3cccc(c3)Cl)O C62143820
C[C@](Cc1ccccc1)(c2ccc(c(c2)Cl)Cl)O C62170955
c1ccc2c(c1)[C@H]3C=CC[C@H]3[C@@H](N2)c4ccccc4Br C04151372
CC(C)c1cccc2c1N[C@@H]([C@@H]3[C@@H]2C=CC3)c4cccc(c4)Cl C06347699
CC(C)c1cccc2c1N[C@@H]([C@H]3[C@@H]2C=CC3)c4ccc(cc4)Cl C06347728
c1ccc2c(c1)[C@@H]3C=CC[C@@H]3[C@H](N2)c4ccccc4Br C00318583
Cc1c(ccc2c1N[C@@H]([C@H]3[C@@H]2C=CC3)c4ccccc4Cl)Cl C08276836
Cc1c(ccc2c1N[C@H]([C@@H]3[C@@H]2C=CC3)c4ccc(cc4)Cl)Cl C08276932
Cc1c(ccc2c1N[C@H]([C@@H]3[C@@H]2C=CC3)c4ccccc4Cl)Cl C08277042
Cc1c(ccc2c1N[C@H]([C@H]3[C@@H]2C=CC3)c4cccc(c4)Cl)Cl C08277203
C/C(=C\1/c2ccccc2NC1=S)/c3ccc(cc3)Br C00480274
Cc1ccc2c(c1C)N[C@H]([C@@H]3[C@@H]2C=CC3)c4ccc(cc4)SC C14551952
CC(C)c1cccc2c1N[C@@H]([C@H]3[C@@H]2C=CC3)c4ccc(cc4)SC C14552155
Cc1ccc2c(c1C)N[C@H]([C@H]3[C@H]2C=CC3)c4ccc(cc4)SC C19893533
c1cc(c(cc1F)CNc2ccc(c(c2F)F)F)Br C20044829
Cc1ccc(s1)[C@@H]2[C@@H]3CC=C[C@H]3c4cccc(c4N2)Cl C20688834
CC(C)c1cccc2c1N[C@@H]([C@H]3[C@H]2C=CC3)c4ccc(cc4)Cl C20699813
Cc1ccc(c2c1N[C@@H]([C@@H]3[C@H]2C=CC3)c4ccccc4Cl)Cl C20700495
Cc1ccc(c2c1[C@H]3C=CC[C@@H]3[C@H](N2)c4ccc5ccccc5c4)C C20707943
CC[C@]12CC[C@@H]3[C@H]4CCC(=CC4=CC[C@H]3[C@@H]1CC[C@]2(C#C)O)C#C C22058927
CN[C@H](c1ccc(s1)Cl)c2c(c(c(c(c2F)F)F)F)F C36302520
Cc1cc(c(s1)C)[C@H](C)Nc2cc(ccc2F)Br C36750622
c1c(cc(cc1Cl)Cl)NCc2cc(sc2)Br C36867759
c1cc2c(ccs2)cc1NCc3cc(cs3)Br C36976417
Cc1ccc(cc1I)NC2CCSCC2 C37056198
c1ccc(c(c1)NC[C@H]2C[C@H]3C[C@@H]2C=C3)I C37248304
c1cc2c(cc1NCc3ccc(cc3F)Br)CCC2 C36668631
c1ccc(c(c1)C[C@]2(C[C@H]3C[C@@H]2[C@@H]4[C@@H]3CCC4)O)Br C37530126
C[C@@H](c1ccc(s1)Br)Nc2ccc3c(c2)CCC3 C38001709
c1cc(c(cc1[C@@H](c2ccc(s2)Br)O)Cl)Cl C40260293
c1cc(cc(c1)Br)[C@H](c2cc(ccc2Cl)Cl)O C40260654
c1cc(c(cc1Cl)[C@@H](c2ccc(s2)Br)O)Cl C40260687
c1cc(c(cc1Cl)Cl)[C@@H](c2ccc(s2)Br)O C40264931
c1cc(c(cc1Cl)F)[C@@H](c2ccc(s2)Br)O C40264985
c1cc(c(cc1Cl)[C@H](c2ccc(s2)Br)O)F C40264990
c1cc(c(c(c1)Cl)C[C@@H](c2ccc(s2)Br)O)F C40265059
c1ccc(c(c1)[C@H](Cc2c(cccc2Cl)F)O)Br C43560687
c1ccc2cc(ccc2c1)SCc3ccc(s3)C#CCO C43683346
CC[C@]12CC[C@@H]3[C@H]4CCC(=CC4=CC[C@H]3[C@H]1CC[C@]2(C#C)O)C#C C44963307
c1cc(cc(c1)C#CCO)CSc2cc(ccc2Cl)Cl C49622688
c1ccc(c(c1)[C@@H](C2=CCCCCC2)O)I C50329596
C[C@@H](c1c(ccs1)Br)N[C@H]2CCc3ccccc3C2 C51630998
C[C@H](c1ccc(s1)Br)N[C@H]2CCc3ccccc3C2 C51631060
c1cc(cc(c1)Cl)C[C@@H](c2ccc(c(c2)Cl)Cl)O C52945465
c1ccc2cc(ccc2c1)[C@H](Cc3ccc(s3)Br)O C54440094
c1ccc2c(c1)[C@@H]3C=CC[C@@H]3[C@@H](N2)c4cccc(c4)Br C36082138
C[C@@H](c1c(ccs1)Br)Nc2cc(cc(c2F)F)F C61098460
C[C@H](c1c(ccs1)Br)Nc2cc(cc(c2F)F)F C61098461
c1cc(cc(c1)Br)C[C@H](c2ccc(cc2F)Cl)O C62143214
c1ccc2c(c1)CCC[C@H]2[C@@H](Cc3ccc(s3)Br)O C63157534
c1ccc2c(c1)CCC[C@@H]2[C@H](Cc3ccc(s3)Br)O C63157535
c1ccc2c(c1)CCC[C@H]2[C@H](Cc3ccc(s3)Br)O C63157536
C[C@@]12CC[C@@H]3[C@@H]([C@@H]1CC[C@@]2(CC=C)O)CCC4=CCCC[C@@H]34 C03830191
CC[C@@]12CC(=C)[C@H]3[C@@H]([C@@H]1CC[C@@]2(C#C)O)CCC4=CCCC[C@@H]34 C03830666
CCc1c(ccc2c1CC[C@H]3[C@H]2CC[C@@H]4[C@@]3(CC[C@@H](C4)O)C)C C03846838
c1ccc(c(c1)[C@H](C(C(F)(F)F)(Cl)Cl)O)Br C03847609
C[C@]12CC[C@@H](CC1=CC[C@@H]3[C@@H]2CC[C@]4([C@@H]3CC[C@]45CS5)C)O C04026543
C[C@]12CC[C@@H]3[C@@H]([C@@H]1CC[C@@H]2O)CC=C4[C@@]3(CC[C@@H](C4)Cl)C C04802135
CC[C@H]1CC[C@H]2[C@@]1(CC[C@@H]3[C@@H]2CC[C@@H]4[C@@]3(CC[C@@H](C4)O)C)C C05247790
c1cc(sc1)[C@H]2Cc3ccc(cc3NC2)Br C11633506
C[C@]12CC[C@@]3(C[C@H]1CC[C@H]4[C@H]2CC[C@]5([C@H]4CC[C@@H]5O)C)CS3 C12657081
Cc1ccc(s1)[C@@H]2[C@@H]3CC=C[C@@H]3c4cccc(c4N2)C(C)C C14456722
Cc1cc(c(c(c1)C)[C@@H]2[C@H]3CC=C[C@@H]3c4cccc(c4N2)C(C)C)C C14458026
Cc1ccc2c(c1C)N[C@@H]([C@@H]3[C@@H]2C=CC3)c4ccc(cc4)C(C)C C14462877
Cc1c(ccc2c1N[C@H]([C@H]3[C@@H]2C=CC3)c4cccc5c4cccc5)Cl C14463842
Cc1cc(c(c(c1)C)CNc2ccc(c(c2)C)Br)C C19231815
C[C@H]1CCC[C@H](C1)Nc2ccc(cc2)I C20477867
c1cc(cc(c1)I)NCc2c(cccc2F)F C20479244
CC1(CC[C@H](c2c1cccc2)Nc3ccccc3Br)C C20525607
Cc1ccsc1[C@@H]2[C@@H]3CC=C[C@H]3c4cc(ccc4N2)Br C20687518
Cc1ccsc1[C@H]2[C@@H]3CC=C[C@H]3c4cccc(c4N2)Br C20687893
Cc1ccc(s1)[C@H]2[C@@H]3CC=C[C@H]3c4cc(ccc4N2)Br C20688861
Cc1ccc(s1)[C@@H]2[C@H]3CC=C[C@H]3c4cccc(c4N2)C(C)C C20689556
C[C@H](c1ccc2c(c1)CCC2)Nc3cccc(c3Cl)Cl C21800300
C[C@]12CCCC[C@H]1CC[C@@H]3[C@H]2CC[C@]4([C@H]3CC[C@]4(C)O)C C26570682
Cc1cc(ccc1N[C@@H](C)C(C)C)I C37057327
Cc1ccc(cc1N[C@@H](C)c2ccc(s2)Cl)Br C37091271
Cc1cc(cc(c1)N[C@@H](C)c2ccc(s2)Br)C C38001781
c1cc(ccc1[C@@H]2CNCc3c2cc(s3)Cl)Br C38157530
C#Cc1cccc(c1)N[C@@H]2CCc3c2ccc(c3)Br C40226062
C#Cc1cccc(c1)N[C@H]2CCc3c2ccc(c3)Br C40226065
c1ccc2c(c1)C[C@@H]2CN[C@H]3CCc4c3ccc(c4)Br C40227457
CCc1ccc(s1)[C@H](c2ccccc2I)O C40242747
c1cc(cc(c1)Br)[C@H](c2ccc(cc2)Br)O C40243402
Cc1cccc(c1)[C@H](c2cc(ccc2Br)Br)O C40245278
C[C@@H]1C[C@@H]1[C@@H](c2cc(ccc2Br)Br)O C40245353
C[C@@H]1C[C@H]1[C@@H](c2cc(ccc2Br)Br)O C40245355
c1cc(cc(c1)I)[C@H](c2ccc3c(c2)CCC3)O C40256583
c1cc(cc(c1)I)[C@H](c2ccc(s2)Cl)O C40257912
c1c(c(sc1Br)Br)[C@@H](C2CCCCC2)O C40261027
C[C@@H]1C[C@@H]1[C@@H](c2cc(sc2Br)Br)O C40261109
Cc1ccsc1[C@H](c2c(c(c(c(c2F)F)F)F)F)NC C42729106
C/C/1=C/C[C@@H]2[C@@](CCC23SCCS3)([C@H]([C@@H]4[C@H]1C=CC4)O)C C43762719
c1cc(cc(c1)Br)C[C@H](c2ccc3c(c2)CCC3)O C50042150
Cc1ccc(cc1)[C@H](Cc2ccc(s2)Br)O C53782413
c1cc(cc(c1)Cl)[C@@H](Cc2cc(cs2)Br)O C53782589
c1ccc(c(c1)[C@@H](Cc2cc(cs2)Br)O)Cl C53787304
c1cc(cc(c1)Br)SCc2cc(cs2)C#CCO C55309096
CC(C)(C)c1ccc(cc1)[C@H](c2ccc(s2)Br)O C40254264
CC(C)(C)[C@@H](c1cc(sc1Br)Br)O C44353417
c1c(csc1Br)CNc2cc(c(cc2F)F)F C61093447
c1cc(cc(c1)Br)C[C@@H](c2cc3c(s2)CCC3)O C62143311
c1cc2c(c(c1)Cl)N[C@H]([C@H]3[C@@H]2C=CC3)c4ccc(cc4)Br C00969735
c1cc-2c(cc1Br)[C@@H](c3c2c(cc(c3)Br)F)O C01692048
c1cc(ccc1[C@@H]2[C@@H]3CC=C[C@@H]3c4cc(ccc4N2)Br)Cl C00834278
CC(C)c1ccc(cc1)[C@@H]2[C@@H]3CC=C[C@@H]3c4cc(ccc4N2)F C06347518
CC(C)c1cccc2c1N[C@@H]([C@H]3[C@@H]2C=CC3)c4cccc(c4Cl)Cl C06347743
CC(C)c1cccc2c1N[C@H]([C@H]3[C@@H]2C=CC3)c4ccc(cc4Cl)Cl C06347806
c1ccc(cc1)[C@]23[C@H]4[C@@H]5C[C@@H]6[C@H]4[C@H]([C@H]2[C@@H]6[C@@H]5[C@H]3I)O C03182669
Cc1ccc(c2c1N[C@@H]([C@H]3[C@@H]2C=CC3)c4cccc(c4Cl)Cl)Cl C08371337
c1ccc(c(c1)/C=C(\CO)/c2ccccc2Br)Br C01684931
c1cc(ccc1[C@H]2[C@@H]3CC=C[C@H]3c4cc(ccc4N2)Br)Cl C13614505
Cc1cc(c2c(c1)[C@@H]3C=CC[C@H]3[C@@H](N2)c4ccc(cc4)C(C)C)C C14462546
Cc1ccc(c2c1N[C@H]([C@@H]3[C@@H]2C=CC3)c4c(cccc4Cl)Cl)Cl C14546834
CSc1ccc(cc1)[C@H]2[C@H]3CC=C[C@@H]3c4ccc(c(c4N2)Cl)Cl C14551950
Cc1cccc(c1)[C@@H]2[C@@H]3CC=C[C@H]3c4ccc(c(c4N2)Cl)Cl C19893043
C[C@@H]1CCC[C@H](C1Nc2cccc(c2)I)C C20479153
C[C@@H]1CCC[C@@H](C1Nc2cccc(c2)I)C C20479156
CCNc1c(cc(cc1Br)Br)Br C20504361
Cc1cc(c(c(c1)C)[C@H]2[C@@H]3CC=C[C@H]3c4cc(ccc4N2)F)C C20691107
c1cc(cc(c1)Cl)[C@H]2[C@@H]3CC=C[C@H]3c4cccc(c4N2)Br C20695034
Cc1ccc(c2c1N[C@@H]([C@H]3[C@H]2C=CC3)c4cccc(c4Cl)Cl)Cl C20711655
CC(C)c1cccc2c1N[C@@H]([C@@H]3[C@H]2C=CC3)c4ccc(cc4Cl)Cl C20712605
C[C@@H](c1ccccc1Br)Nc2cc(cc(c2)Cl)Cl C21015396
CC(=C)C[C@H]1Cc2c(cccc2Br)[C@H](N1)CC(=C)C C21486989
c1ccc2c(c1)[C@@H](CCS2)Nc3cc(c(cc3Cl)Cl)Cl C21802075
CNC(=S)Sc1c(c(c(c(c1Cl)Cl)Cl)Cl)Cl C05566436
Cc1ccc(cc1F)NC2CC(C2)c3ccccc3Br C36842623
c1cc(c(cc1Br)NCc2cc(sc2)Br)F C36867908
CC[C@@H](C)CNc1ccc(c(c1)I)C C37055667
Cc1ccc(cc1I)N[C@@H]2CCC[C@H](C2)C C37055837
CC[C@@H](C)[C@H](C)Nc1ccc(cc1C)I C37057071
CC[C@H](C)[C@H](C)Nc1ccc(cc1C)I C37057072
c1cc2c(cc1Cl)[C@@H](CCS2)Nc3cc(ccc3Cl)Cl C37188182
Cc1cc(c(cc1C)CNc2ccc(cc2)I)C C37247614
CC[C@@H](C(C)C)Nc1ccc(c(c1)I)C C37296803
C[C@](Cc1ccc(cc1)Br)(c2ccc(cc2)Br)O C37530899
C[C@@H](c1cccc(c1)Br)NC[C@H]2Cc3c2cccc3 C37565332
Cc1cccc(c1)C[C@H](CO)c2cccc(c2)Br C41532051
c1ccc(c(c1)C[C@H](c2ccccc2Br)O)Br C43560649
c1ccc(c(c1)SCc2ccc(s2)C#CCCO)Cl C43683208
Cc1ccc(c(c1)C)SCc2c(ccs2)C#CCCO C43683214
c1cc(cc(c1)Br)C[C@@H](c2ccc(s2)Br)O C50042243
C[C@@H](c1ccsc1)Nc2c(cc(cc2Br)F)F C50340072
CCc1ccc(s1)C[C@@H](c2cccc(c2)Br)O C53783498
c1ccc(c(c1)CSc2cccc(c2)Cl)C#CCCO C54186208
c1ccc2c(c1)CCC[C@@H]2[C@H](c3ccc(s3)Br)O C54669524
c1cc(c(cc1F)[C@H](c2ccc(cc2C(F)(F)F)Br)O)F C55243069
c1cc2c(c(c1)F)SCC[C@H]2Nc3cc(c(c(c3)F)F)F C61099802
c1cc(c(cc1I)Cl)N[C@H]2CCCSC2 C61578689
c1cc(c(cc1Br)N[C@H]2CCCSC2)Br C61587652
c1cc(cc(c1)Cl)C[C@H](c2cccc(c2)I)O C62143730
C1CCc2c(c(c(s2)NC(=O)C34CC5CC(C3)CC(C5)C4)C#N)C1 C05054895
C[C@H](C(=O)NC1(CCCCC1)C#N)Sc2ccc3ccccc3c2 C05776103
CC(=O)c1cccc(c1)/N=C/c2cc(cc(c2O)Br)Cl C06357098
c1ccc(c(c1)C#N)NC(=O)c2cc3c(s2)-c4ccccc4SC3 C06752014
Cc1ccc(cc1)C2=N/C(=C\c3cccc(c3)Br)/C(=O)N2 C04653893
C[C@H]1CCc2c(sc(n2)NC(=O)c3ccc(s3)Br)C1 C08776395
C[C@H]1CCc2c(sc3c2c(=O)n(c(=S)[nH]3)CCc4ccc(cc4)F)C1 C06511846
CCOC(=O)c1ccc2c(c1)[C@H]3C=CC[C@H]3[C@@H](N2)c4ccc(s4)C C14456399
C[C@H](c1ccc2c(c1)CCCC2)NC(=O)c3ccc(o3)Br C18212558
CC1=C([C@@H](C2=C(N1)CC(CC2=O)(C)C)c3ccccc3C(F)(F)F)C#N C19774955
CC(C)(C)c1ccc(cc1)C2=NCC(=O)Nc3c2c4c(s3)CCCC4 C05444096
CC[C@H](C(=O)Nc1nc2ccc(cc2s1)C(C)C)Br C20132371
Cc1ccc(cc1)CCC(=O)Nc2c(c3c(s2)C[C@@H](CC3)C)C#N C20159006
C[C@@]12CC3C[C@@](C1)(CC(C3)(C2)C(=O)Nc4nc5ccccc5s4)C C16347102
CCc1ccc2c(c1)[C@@H]3C[C@](O2)(N(C(=S)N3)c4ccc(cc4)Cl)C C20642134
COC(=O)c1ccc2c(c1)[C@H]3C=CC[C@@H]3[C@H](N2)c4ccccc4Cl C20700307
C[C@H](C(=O)Nc1ccc(c2c1nccc2)Cl)Sc3ccccc3 C22867512
c1ccc(cc1)N2CC[C@@H](C2)CNC(=O)C34CC5CC(C3)CC(C5)C4 C24814840
Cc1cc(ccc1NC(=O)c2cc3c(s2)CCCC3)N4CCCC4 C25033922
CCCCSc1[nH]c2c(c3c(s2)COC(C3)(C)C)c(=S)n1 C16845064
c1ccc2c(c1)cccc2NC(=O)N3CCS[C@@H]3c4cccs4 C35416917
Cc1cc(c(cc1Cl)OC)n2c3ccc(cc3[nH]c2=S)Cl C36889829
Cc1ccc(cc1)[C@@H](C)Nc2cc3c(cc2Br)OCCO3 C36954731
C[C@H](c1cc2ccccc2o1)Nc3ccc(cc3Br)C#N C37072186
Cc1ccc(cc1N[C@H](C)c2nc3ccccc3n2C)Br C37091231
C[C@@H](c1ccccc1Br)Nc2cccc(c2)n3cccn3 C37127519
c1cc(c(cc1N[C@@H]2CCOc3c2cc(cc3)Br)Cl)C#N C37253456
c1cc(cc(c1)Br)NCc2cc3c(c(c2)Cl)OCO3 C37302417
Cc1ccc(c(c1)C)NCc2cc3c(c(c2)Br)OCCO3 C37324718
Cc1cc(ccc1Br)S(=O)(=O)N[C@@H]2CCC[C@@H]([C@@H]2C)C C37383967
Cc1ccc2c(c1)[nH]c(n2)/C(=C/c3cccc(c3)Br)/C#N C04149674
CCn1c2ccccc2nc1CNc3ccc(c(c3)C)Br C38046586
CCn1c2ccccc2nc1CNc3cc(ccc3C)Br C38046829
Cc1cc(c2c(c1)[C@@H]3[C@H](CCCO3)[C@@H](N2)c4cc(ccc4OC)Cl)C C38773635
CON1C[C@H](C[C@@]12CC[C@@H](C2)c3ccccc3O)Cc4ccccc4 C39503865
Cc1c(cc(c(n1)NC(=O)c2ccc(s2)Br)Cl)Cl C40216466
C[C@H](c1ccccc1)NC(=O)c2cc3c(n2C4CCCC4)ccs3 C40787492
Cc1ccc(cc1)C2=N[C@@H]3[C@@H](S2)S/C(=N/c4ccc(cc4)C)/N3 C41097508
C[C@@]12CC[C@@H](C[C@H]1CC[C@H]3[C@H]2CC[C@@]4([C@@H]3CC[C@@H]4CC(=O)OC)C)O C43764190
CN(Cc1ccc(s1)Br)C(=O)N[C@@H]2CCc3c2cccc3 C45596749
C[C@H]1c2ccsc2CCN1C(=O)NCc3cc(cs3)Br C47041043
C[C@H](c1ccc(s1)Cl)NC(=O)c2cc(c(n2C)Cl)Cl C48449040
CC[C@@H]1CCCN(C1)C(=O)NCc2cc(cc(c2)Br)F C48854830
C[C@@H](C1CCCCC1)NC(=O)c2cc(cnc2Cl)Br C52341773
Cc1ccc(c(c1)SCc2[nH]c(=O)c3c4c(sc3n2)CSCC4)C C53845246
Cc1ccc(cc1)C[C@H]2C(=O)N/C(=N\c3ccc(cc3)Br)/S2 C13583181
Cc1ccc2c(c1)sc(n2)/N=C(/c3ccc(cc3)Br)\O C03214037
c1ccc(cc1)COc2cccc3c2[nH]nc3I C64033705
C[C@@H]1c2ccsc2CCN1C(=O)Nc3cccc(c3)SC(F)F C67356163
c1ccc(cc1)NC2CCN(CC2)C(=O)[C@@H]3C[C@H]3c4cccc(c4)F C67592408
c1ccc(cc1)N2Cc3c4ccccc4ccc3OC2 C00189044
C[C@H]1CC(=C[C@H](C12COC(OC2)CC(C)C)C)C C00238627
C[C@H](n1c2ccccc2c3c1cccc3)OC C02276123
CC1([C@H]2CC[C@](O[C@H]2c3ccccc3O1)(C)C#C)C C00171845
CC(C)C[C@@H]1CC(=O)c2c(c3ccccc3s2)O1 C05727190
C[C@H]1CC(O[C@@H](O1)[C@]2(CCC(=C[C@@H]2C)C)C)(C)C C12658384
c1ccc(c(c1)C#N)N2CCC[C@@H]3[C@@H]2CCCC3 C35164294
c1c(cc(cc1Cl)Cl)O[C@H]2CCC[C@@H]2C#N C36814238
C[C@@H]1C[C@@H](CC(C1)(C)C)Oc2ccc(cc2F)C#N C36886893
C[C@H]1C[C@H](CC(C1)(C)C)Oc2ccc(cc2F)C#N C36886896
Cc1ccc2c(c1)CCCN2[C@@H]3CCC[C@@H]3C#N C37146527
c1cc(cc(c1)Cl)O[C@@H]2CCCC[C@@H]2C#N C37148804
c1cc(cc(c1)Cl)O[C@H]2CCCC[C@H]2C#N C37148810
C[C@@H]1CC[C@@H]([C@@H](C1)Oc2ccc3c(c2)CCC3)C#N C37151704
C[C@@H]1CC[C@H]([C@@H](C1)O[C@@H]2C[C@@H](CC(C2)(C)C)C)C#N C37152175
C1CCC(CC1)Sc2c(nsn2)Cl C37685969
c1ccc2c(c1)CC[C@@](C2)(C#N)N3CCCCCC3 C38086298
C[C@@]1(CC[C@H]2[C@H](O1)c3ccccc3OC2(C)C)C#C C03881663
C[C@]1(CC[C@H]2[C@H](O1)c3ccccc3OC2(C)C)C#C C03881662
c1cc2c(cc1C#N)sc(c2Cl)C(=O)Cl C40175348
C[C@H]1CCCN1c2cc(c3ccccc3n2)CCl C40884412
c1cc(cc(c1)Cl)C2(CCCCC2)N=C=O C41268526
Cc1c2cc3c(cc2oc1C(=O)C)CCCC3 C42417522
CC(C)(C)Sc1c(cc2c(n1)CCCC2)C#N C43410343
CC(C)[C@H]1CC[C@@H]2[C@@H]1C(=O)C[C@@H]3CC[C@@]4(C3)[C@@H](C2)O4 C43762770
CC1([C@H]2CC[C@]13[C@@H](O3)C[C@@H]4CCCC[C@@H]4C(=O)C2)C C43762782
c1ccc(c(c1)C#N)N2CCC[C@H]2C3CCCC3 C44351053
C[C@]12CC=CC([C@H]1CCCC23OCCO3)(C)C C48524418
c1ccc2c(c1)cccc2C3=CSC4=NCCN34 C00189116
Cc1cc(c(c(c1)C)c2c(cc(cn2)C#N)C)C C49828211
c1ccc2c(c1)cnn2c3ccc(cc3CCl)F C50526448
C1CCCN(CC1)C(=O)[C@@H](C2CCCCC2)Cl C50985666
Cc1ccc(cc1)/C=N/c2c(c(c(s2)C)C)C#N C00077803
C[C@@H]1CCC[C@@H](N1/N=C/c2ccccc2Cl)C C18275998
C[C@@H]1CCN([C@@H](C1)C)c2cccc(c2C#N)Cl C52909000
Cc1ccc(c(c1)C)/N=C/c2ccc(cc2)C#N C59508144
Cc1c(c(nc(n1)C(C)(C)C)Cl)C(C)C C61689124
c1c2c(cc3c1nc(c(n3)Cl)Cl)CCCC2 C62152707
Cc1cc(cnc1Cl)N2C[C@H](C[C@@H](C2)C)C C62465429
c1cc(c(c(c1)F)F)O[C@@H]2CCCCC[C@@H]2C#N C62614896
C[C@]1(CCCOc2c1ccc3c2cccc3)C#N C62618380
Cc1cc2c(c(c1Cl)C)[C@](CCCO2)(C)C#N C62623655
C[C@@H]1C[C@H](CN(C1)c2cc(ccc2C#N)Cl)C C62789845
C[C@H]1CCCN([C@@H]1C)c2cc(ccc2C#N)Cl C62790081
C[C@@H]1CCCN([C@@H]1C)c2ccc(cc2Cl)C#N C62793834
C[C@@H]1CCN([C@@H](C1)C)c2ccc(cc2Cl)C#N C62793840
CC(C)c1cc2ccc3cccnc3c2nc1Cl C63116623
Cc1c(c2cc(ccc2nc1Cl)C#N)Cl C66322395
C[C@@H]1CC[C@@H]2[C@@H](C1)CCCN2C(=O)C3CCCCC3 C67516667
C[C@@H]1CC[C@H]2[C@@H](C1)CCCN2C(=O)C3(CCCC3)C C67517961
CC1([C@@H]([C@H]1OC(C)(C)C)C#Cc2ccccc2)C C01089480
c1ccc2c(c1)c(c3ccccc3c2Cl)C=O C00165635
c1ccc(cc1)[C@@H]2[C@H]3C[C@@H]([C@@H]2C(=O)c4ccccc4)C=C3 C04543093
CC(C)c1ccc(cc1)/C=C/2\C=Nc3c2cccc3 C01735897
Cc1cc2c(cc1C(=O)C)[C@@H]([C@H](C2(C)C)C)C(C)C C05765256
c1ccc(cc1)/C=C/C(=O)c2ccc(s2)Cl C04722926
CC(C)c1ccc2c(c1)cc(c(n2)Cl)CCl C11985128
Cc1cc(c2c(c1)cc(c(n2)Cl)CCCl)C C11985626
CC1=CC[C@@H]2C[C@H]1[C@H](OC2(C)C)c3ccccc3 C13600901
CC[C@]1(c2ccccc2SC1=O)c3ccccc3 C15780734
Cc1ccc(c(c1)C)SCc2cccc(c2)C#N C20021045
c1cc2c(cc1c3c(scn3)CCl)CCCC2 C20184704
C[C@H]1CCc2ccccc2N1c3ccc(cc3)CCl C20435561
c1cc(c(cc1CCl)F)N2CCCCCCC2 C20435782
c1ccc2c(c1)CCC[C@@H]2Oc3ccccc3CCl C20436392
Cc1ccc2cc(c(nc2c1)Cl)CCCCl C32099358
CCc1cccc2c1nc(c(c2)C(C)C)Br C32123562
Cc1ccc(s1)C(=O)c2ccc3c(c2)CCCC3 C35368745
CCCc1cc(c2c(ccc(c2n1)F)F)Cl C36075719
CC[C@H]1CC[C@@H]([C@@H](C1)Sc2ccc(cc2)C)C#N C37154470
Cc1ccc(c(c1)C)S[C@@H]2CCCCC[C@@H]2C#N C37154862
Cc1ccc(cc1C)S[C@H]2C[C@H](CC[C@@H]2C#N)C C37155471
CC[C@@H]1CC[C@H]([C@@H](C1)Sc2cccs2)C#N C37156188
c1cc(c(cc1S[C@H]2CCCCC[C@@H]2C#N)F)F C37156560
CCc1ccc(s1)C(=O)C23CC4CC(C2)CC(C4)C3 C37360106
c1ccc2c(c1)ccc(c2Br)OC(F)F C37976120
Cc1cc(c(c(c1C)C(=O)CC2CCCC2)C)C C38137885
CC[C@]1(CC(c2c1cc3c(c2)COC[C@H]3C)(C)C)C C38634482
c1ccc(c(c1)[C@H](Cc2ccc(cc2)Cl)C#N)Cl C39219126
CC(C)(C)c1ccc(cc1)[C@@H]([C@@H]2CCCO2)Cl C40271140
CC(C)(C)c1ccc(cc1)[C@@H](c2ccncc2)Cl C40271151
CC[C@@H]1CC[C@H]([C@@H](C1)Sc2cccc(c2)C)C#N C40696150
Cc1cc(c(c(c1)Br)OCC(C)(C)C)C C41402780
Cc1ccccc1[C@@H](Cc2c(cccc2Cl)F)C#N C41410270
c1cc(cc(c1)Br)[C@H](C#N)C2CCCCC2 C41431810
CC[C@@H]1CCC(=O)[C@H](C1)Cc2c(cccc2Cl)F C43653714
CC[C@@H]1[C@@H](C[C@@H]2[C@@H]1C(=O)[C@@H]3CC=C[C@@H]3/C(=C/C2)/C)C C45071907
c1ccc(c(c1)C(=O)C2=CCCCCC2)Br C50325309
C1CCCC(CC1)O[C@@H]2CCCC[C@@H]2Br C50503059
C1CCC(CC1)CO[C@H]2CCCC[C@@H]2Br C52147212
CC(C)[C@H]1CCC(=O)[C@@H](C1)Cc2ccccc2F C54629894
CC(C)[C@@H]1CCC(=O)[C@@H](C1)Cc2cccc(c2F)F C54630052
c1ccc2c(c1)cccc2[C@H](Cc3ccccc3F)C#N C57740916
c1ccc2c(c1)cccc2[C@H](Cc3cccc(c3)F)C#N C57750177
C[C@]12CC[C@H](C1(C)C)C[C@@H]2OCc3ccccc3 C17163975
CCCc1ccc2c(c1)c(cc(n2)C(F)F)Cl C61629937
Cc1cc(cc2c1nc(cc2Cl)C(F)F)Cl C61629990
CC(C)(C)c1ccc(cc1)[C@H](c2cscn2)Cl C62360313
c1c(cc(cc1Cl)Cl)[C@H]2CCCC[C@@H]2C#N C62625233
c1ccc2c(c1)CCCN(C2)c3ccccc3CCl C62944918
c1cc(ccc1[C@H]([C@@H](c2ccc(cc2)Br)O)O)Br C01725012
C[C@@H](c1c2c(cc3c1CC4(C3)Cc5cc6c(c(c5C4)[C@H](C)O)CCC6)CCC2)O C01855681
C[C@H]1C[C@H]2[C@@H]3CC[C@@H]4C[C@@H](CC[C@@]4([C@@H]3CC[C@@]2([C@@]1(C(=O)CBr)O)C)C)O C06183770
c1cc(c(cc1C(F)(F)F)NC(=S)N/N=C/2\C[C@@H]3[C@H]2CC=C3)Cl C08936525
CCC(=O)Nc1ccc2c(c1)[C@@H]3C=CC[C@H]3[C@@H](N2)c4ccc(cc4)Br C13639421
Cc1ccsc1[C@@H]2[C@H]3CC=C[C@@H]3c4cccc(c4N2)C(=O)NCc5ccccc5 C14455923
Cc1ccsc1[C@H]2[C@H]3CC=C[C@@H]3c4cccc(c4N2)C(=O)NCc5ccccc5 C14455924
Cc1ccc(s1)[C@H]2[C@H]3CC=C[C@@H]3c4cccc(c4N2)C(=O)NCc5ccccc5 C14456581
Cc1cc(c2c(c1)[C@@H]3[C@@H](CCO3)[C@@H](N2)c4cc(ccc4Br)O)C C15018077
C[C@]12CC[C@@H]3[C@@H]([C@@H]1CC[C@@H]2O)CC[C@@H]4[C@@]3(C[C@H](C(=O)C4)[C@@H](C(F)(F)F)O)C C16989953
CC(C)NC(=O)CNc1c(cc(cc1Br)Br)Br C20504749
Cc1ccc(s1)[C@H]2[C@@H]3CC=C[C@H]3c4cccc(c4N2)C(=O)NCc5ccccc5 C20689294
c1cc(c2c(c1)[C@@H]3C=CC[C@H]3[C@H](N2)c4cc(ccc4O)Br)C#N C20695808
Cc1ccc(c2c1[C@H]3C=CC[C@H]3[C@H](N2)c4cc(cc(c4O)Cl)Cl)C C20701220
c1cc(sc1CNC(=O)NCc2ccc(s2)Br)Br C24744754
c1cc(c(cc1O)[C@@H]2[C@@H]3CCO[C@@H]3c4cc(ccc4N2)F)Br C33271148
Cc1cc(c2c(c1)[C@@H]3[C@@H](CCO3)[C@@H](N2)c4ccc(c(c4)Br)O)C C33271189
C[C@@H]([C@H]1C[C@H]2CC[C@@H]1C2)NC(=S)NC(=O)c3ccccc3Br C36413082
c1cc(cc(c1)I)OCc2ccc(c(c2)N)Cl C37402892
c1cc2cc(ccc2nc1)COc3c(cc(cc3Br)N)Br C37428705
c1ccc(c(c1)COc2c(cc(cc2Br)N)Br)F C37428751
Cc1cc(c(c(c1)Br)N2Cc3ccc(cc3C2)N)Br C36683413
C[C@@H]1C[C@@H]2[C@@H]3CC(=C4C[C@@H](CC[C@@]4([C@@H]3CC[C@@]2([C@]1(C(=O)C)O)C)C)O)C C37624020
C[C@H]1C[C@H]2[C@@H]3CC(=C4C[C@@H](CC[C@@]4([C@@H]3CC[C@@]2([C@]1(C(=O)C)O)C)C)O)C C37624023
c1ccc(c(c1)NC[C@H](c2cccc(c2)Br)O)Br C37879309
c1cc(ccc1NC[C@@H](c2cc(ccc2F)F)O)I C37884867
Cc1cc(c(c(c1)Br)NC[C@H](c2ccc(cc2)C#N)O)Br C37885255
c1cc(cc(c1)Br)[C@H](CNCc2cc(ccc2Br)F)O C37998657
c1cc(ccc1[C@@H](c2cc3c(cc2F)NC(=O)CC3)O)I C40262613
c1cc2c(cc1[C@@H](c3ccc(cc3Br)F)Br)[nH]c(=O)[nH]2 C40282668
c1cc2c(cc1N)nc(o2)c3cc(ccc3Br)Br C40542347
CC(C)(C)c1ccc(cc1)[S@](=O)Cc2c(cccc2Br)N C40968458
c1ccc2c(c1)C[C@H]([C@H]2NC(=O)c3cc(c(s3)Br)Br)O C42190079
CCCc1c(c(c(n1[C@@H]2CCc3c2cccc3)C)C(=O)N)c4ccsc4 C43225471
c1c(cc(c(c1Br)NCCCCO)Br)Br C43445431
CN(Cc1ccc(cc1)Br)c2ccc(cc2Br)N C43597126
c1ccc2c(c1)-c3ccccc3C2n4c(c(cn4)I)N C43666705
c1c(c(c(c(c1Br)O)Br)CCCO)Br C44396148
C[C@@H]1C[C@H]2[C@@H]3CC(=C4C[C@@H](CC[C@@]4([C@@H]3CC[C@@]2([C@@]1(C(=O)C)O)C)C)O)C C44608100
c1cc(ccc1C#N)[C@@H](CNc2ccc(cc2Br)Br)O C49163346
CCN(Cc1ccc(s1)Br)C(=O)[C@](C)(c2ccccc2)N C52882090
Cc1cc(c(c(c1)Br)NCCC(=O)NC(C)C)Br C54048099
c1c(cc(c(c1Br)NCc2cnc[nH]2)Br)Br C54763934
c1cc2c(cc1Br)[C@@H](C(=O)N2)NCc3cc(ccc3F)Br C41069243
c1cc(c(cc1Br)N[C@@H]2c3cc(cc(c3NC2=O)Br)F)F C42078456
c1ccc(c(c1)N[C@@H]2c3cccc(c3NC2=O)Br)I C42080677
c1cc(ccc1N[C@@H]2c3cc(ccc3NC2=O)Br)I C20477811
c1cc(cc(c1)I)N[C@@H]2c3c(cccc3Br)NC2=O C20478591
c1ccc(c(c1)NC(=S)NC2CCCCC2)I C07092202
c1ccc(cc1)[C@@H]2CCN(C2)[C@@H](CN)c3cc(c(o3)Br)Br C50598458
[H]/N=c\1/n(c2ccccc2s1)C[C@@H](c3ccc(c(c3)Cl)Cl)O C04718338
Cc1ccsc1[C@H]2[C@H]3CC=C[C@@H]3c4cccc(c4N2)C(=O)NCC=C C14455928
Cc1ccsc1[C@@H]2[C@H]3CC=C[C@@H]3c4cccc(c4N2)C(=O)NC(C)C C14456003
Cc1ccc(s1)[C@H]2[C@@H]3CC=C[C@@H]3c4cccc(c4N2)C(=O)NCC=C C14456583
Cc1ccc(s1)[C@H]2[C@H]3CC=C[C@@H]3c4cccc(c4N2)C(=O)NCC=C C14456585
Cc1ccc(s1)[C@H]2[C@@H]3CC=C[C@@H]3c4cccc(c4N2)C(=O)NC(C)(C)C C14456615
CCNC(=O)c1ccc2c(c1)[C@@H]3C=CC[C@@H]3[C@@H](N2)c4ccc(s4)C C14456906
CCNC(=O)c1ccc2c(c1)[C@H]3C=CC[C@@H]3[C@@H](N2)c4ccc(s4)C C14456907
Cc1cccc(c1)[C@H]2[C@@H]3CC=C[C@@H]3c4cccc(c4N2)C(=O)NC(C)C C14480150
Cc1cccc(c1)[C@H]2[C@H]3CC=C[C@@H]3c4cccc(c4N2)C(=O)NC(C)C C14480152
C[C@@]12CC[C@@H]3[C@@H]([C@H]1CC[C@H]2C(=O)/C=C/O)CC=C4[C@@]3(CC[C@@H](C4)O)C C17002627
Cc1ccc(s1)[C@@H]2[C@H]3CC=C[C@H]3c4cccc(c4N2)C(=O)NC(C)C C20689458
Cc1ccc(cc1NCc2cc(sc2)Br)C(=O)NC C37086667
Cc1cc(ccc1NCc2cc(sc2)Br)C(=O)NC C37127914
c1cc2c(cc1NCc3cc(cc(c3)Cl)Cl)NC(=O)CS2 C37424376
CC1([C@H]2CC[C@](C2)([C@@H]1O)C(=O)Nc3ccccc3Br)C C39850585
c1c(cc(cc1F)Br)[C@@H](c2cc3c(cc2Cl)NC(=O)C3)O C40262818
c1cc(sc1[C@@H](c2cc3c(cc2Cl)NC(=O)C3)O)Br C40262828
c1cc2c(cc1[C@@H](c3cc(cc(c3)F)F)Br)[nH]c(=O)[nH]2 C40282532
c1c(cc(c(c1N)Cl)Cl)C(=O)N2CCC[C@H](C2)C(F)(F)F C40306720
C[C@H](c1ccc(cc1Br)Br)Nc2c[nH]nc2 C41641909
CC1CCC(CC1)[NH2+][C@](C)(c2ccccc2Br)C(=O)[O-] C41755902
Cc1ccc(c(n1)N(C)Cc2ccccc2Br)C(=S)N C43396781
c1cc(c(cc1[C@@H](c2cc3c(cc2Cl)NC(=O)C3)O)F)Br C43577940
Cc1ccc(c(c1)[C@H](C)n2c(c(cn2)I)N)C C43666523
C[C@@H](c1ccc(cc1F)F)n2c(c(cn2)I)N C43666646
CCc1ccc(cc1)[C@@H](C)n2c(c(cn2)I)N C43666974
c1ccc(cc1)[C@@H]2C[C@H]2N[C@@H]3c4c(cccc4Br)NC3=O C44674406
CN(Cc1ccccc1Br)c2ccc3c(c2N)cccn3 C48892415
c1ccc2c(c1)C[C@H](N(C2)Cc3ccc(s3)Br)C(=O)N C49392305
C[C@H](c1ccccc1NCc2ccc(o2)I)O C49542952
c1cc(sc1)[C@H](C2CC2)n3c(c(cn3)I)N C49853187
Cc1c(c(n(n1)[C@@H](C)c2ccccc2F)N)I C43681734
Cc1c(c(n(n1)[C@H](C)c2ccccc2F)N)I C43681735
c1cc(cc(c1)Br)C[C@@H](c2ccc3c(c2)CCC(=O)N3)O C50042132
Cc1ccc(c(c1)Br)/C=C/C(=O)NC2(CCCC2)CO C53066711
C[C@H]1CCC[C@@](C1)(CO)NC(=O)c2ccc(c(c2)F)Br C53107521
c1cc(c(c(c1)F)F)[C@H](c2ccc3c(c2)[nH]c(=O)[nH]3)Br C54214207
C[C@H]1CCC[C@H](C1)S(=O)(=O)Cc2c(cccc2Br)N C54692083
Cc1cc(c(c(c1)C)N[C@@H]2c3c(cccc3Br)NC2=O)C C37763546
Cc1cc(cc2c1NC(=O)[C@@H]2Nc3cccc(c3)C#C)Br C42117130
c1cc2c(c(c1)Cl)[C@@H](C(=O)N2)Nc3ccc(cc3)Br C42135682
c1cc(c(c(c1)F)N[C@@H]2c3cc(ccc3NC2=O)Br)F C20476268
c1cc2c(cc1Br)NC(=O)[C@@H]2Nc3cc(cc(c3)F)F C19962040
Cc1c(c(n(n1)[C@H](C)c2c(cccc2F)F)N)I C43681704
C=CCN(C1CCCC1)C(=O)c2cc(c(cc2Br)F)N C61079983
C[C@H]1CCC[C@@H](C1)N(C)C(=O)c2cc(c(cc2Br)F)N C61088695
c1cc(c(cc1C(=S)N)Cl)N2CCN(CC2)CC(F)(F)F C62796228
C[C@H](C(=O)Nc1c(c(c(c(c1F)F)F)F)F)Sc2ccc(cc2)O C64038562
c1ccc2c(c1)CCC[C@]2(CNC(=O)[C@@H]3Cc4ccccc4S3)O C66930543
COc1ccc(cc1)[C@H]2c3ccc4cccnc4c3OC(=C2C#N)N C00309637
C[C@@H]1CCc2c(cc(s2)c3nnc(o3)S[C@H](C)C(=O)N)C1 C04937660
Cc1cccc(c1)[C@H]2[C@@H](C(=C)NC(=S)N2)C(=O)N3CCOCC3 C03350887
CC(C)c1cc(c(s1)N2C(=O)[C@@H]3[C@@H]4CC[C@@H](C4)[C@@H]3C2=O)C(=O)N C17068397
c1cc(cc(c1)N)c2nnc(o2)C3=Cc4cc(ccc4OC3)Cl C19771783
c1cc2cccnc2c(c1)NC(=O)c3ccc4c(c3)NC(=O)CCS4 C21551971
c1ccc(cc1)[C@@H](CSc2nc-3n(n2)CNc4c3cccc4)O C24841768
c1cc([nH]c1)[C@H]2CC[C@H](N2C(=O)C(F)(F)F)c3ccc([nH]3)C=O C02519587
CN(C)c1ccc(cn1)C#Cc2c(c(ncn2)N)c3ccc(cc3)Cl C28646569
c1ccc2c(c1)C=CN3[C@@H]2C([C@H]([C@@H]3C(=O)N)c4ccccc4F)(C#N)C#N C35366063
Cc1c(sc2c1c(nc(n2)Cl)N3CCC(CC3)C(=O)N)C C36278412
Cc1cs/c(=N\S(=O)(=O)c2ccc(cc2C#CCO)F)/[nH]1 C37578104
C[C@H](CNc1c2c3c(sc2nc(n1)SC)CN(CC3)C)O C20358159
c1cc2c(cc1NC(=O)c3cc(sc3Cl)Cl)NC(=O)CO2 C39515003
c1cc(c(c(c1)F)C#N)NCc2ccc(cc2)N3CCNC(=O)C3 C40520282
C[C@@H]1CCCCN1c2c(c(ncn2)N3CCc4ccccc4C3)N C40731999
Cn1cc(c2c1cccc2)[C@@H]3CCCN3C(=O)c4cccc(c4O)O C40820669
CCn1cc(c2c1cccc2C)[C@H]3CCCN3C(=O)c4cccnc4N C40821176
Cc1cc(c2c(c(sc2n1)C(=O)N3[C@@H](CCC[C@@H]3C)C)N)COC C15019860
C[C@H]1C(=O)Nc2cc(ccc2S1)S(=O)(=O)NC3CCC(CC3)C C15677307
C[C@H](c1ccc2c(c1)CC(=O)N2)NC(=O)c3ccc(o3)Br C44969170
C[C@@H]1CN(CC(O1)(C)C)S(=O)(=O)c2c(cc(cc2Cl)N)Cl C45666078
c1ccc(c(c1)c2nc3ccccc3s2)N4C[C@@H](CC4=O)C(=O)N C45886948
c1ccc(c(c1)Cn2c3c(cn2)[C@H](CC(=O)N3)c4ccc(cc4)O)Cl C49547393
c1c(cnc(c1C(=O)[O-])N[C@@H]2CC[NH+]3[C@@H]2CCCC3)Br C50044130
C[C@@H]1CCC[C@@H](C1)N(C)S(=O)(=O)c2cc(cnc2N)Br C50670906
CCCNC(=O)[C@H]1CCCN(C1)C(=O)c2cc(ccc2O)Cl C51445510
c1ccc2c(c1)c(nc(n2)CN3CCN(CC3)c4ccccc4F)N C12563652
c1c(c[nH]c(=O)c1NC(=O)c2cc(c(nc2)Cl)Cl)C(F)(F)F C54535088
Cc1cc\2c(cc1Br)NC(=O)/C2=N\NC(=O)[C@@H]3CC34CCC4 C13477636
c1cc(c(cc1CN(C2CC2)C(=O)Nc3c[nH]nc3)Cl)Cl C57029796
C[C@@H]1CCC[C@@H](N1C(=O)COC(=O)c2ccc(c(c2)N)Cl)C C12621581
CC(C)(C)[C@H]1CCc2c(cc(s2)C(=O)N3CCO[C@@H](C3)C(=O)N)C1 C50857482
CC(=CC(=O)NC1CCN(CC1)C(=O)c2cc3ccccc3[nH]2)C C61717475
c1ccc(cc1)CNC(=O)N2CCNC(=O)[C@@H]2c3ccccc3Cl C62689529
c1cc(sc1)C2=NN=C3[C@@H]2[C@@H](C(=C(O3)N)C#N)[C@@H]4CCCC=C4 C08579886
C[C@@H](c1ccncc1)NC(=O)c2csc(n2)c3ccc(cc3)O C58393680
c1cc(c(cc1NC(=O)N2CCC3(CC2)CC(=O)NC3)C(F)(F)F)F C65395423
c1ccc2c(c1)C[C@@H]([C@@H]2NC(=O)CCC3=C4CCCC[C@H]4N=N3)O C65455676
c1ccc(cc1)N2[C@H]3C(=CN2)[C@@H](CC(=O)N3)C4=CC=C[C@@H]5C4=CC=N5 C65528181
CC(C)Oc1ccc(cc1C(=O)N[C@H]2CCCCNC2=O)Cl C55993309
c1cc2c(c[nH]c2nc1)C(=O)N3CCC(=CC3)c4c[nH]c5c4ccc(c5)F C65780817
c1ccc2c(c1)C(=O)N[C@@H](N2)c3cccc(c3)OC[C@@H]4CCCO4 C66128039
C[C@@]1(CC1(Cl)Cl)C(=O)Nc2ccc3c(c2)nc([nH]3)[C@H]4CCCO4 C66444918
c1cc(c(cc1[C@@H]2CN(CCO2)c3cc(nc(n3)N)Cl)F)F C66815336
c1cc(c(c(c1NC(=O)CNC(=O)C2(CCCC2)C#N)F)F)F C41796001
Cc1ccc2cccc(c2n1)NC(=O)C(=O)N[C@H]3CCCC[C@@H]3C C67490585
Cc1ccc2cccc(c2n1)NC(=O)C(=O)N[C@H]3CCCC[C@H]3C C67490589
C[C@@H]1CCCCN1C(=O)[C@@H](C)NC(=O)Nc2cccc(c2F)F C67550370
CCc1ccc(cc1)NC(=O)c2cc3c([nH]c2=O)C[C@H](CC3=O)C C67630440
Cc1cc(cc(c1)NC(=O)c2c3[nH]c(=O)c4c(n3c(=S)s2)ccs4)C C02956537
[H]/N=c\1/c(cc2cc3c4c(c2o1)CCCN4CCC3)C(=O)Nc5ccc(cc5C)C C04193220
c1ccc(c(c1)/C=C/2\C(=O)N(C(=O)S2)CNc3cccc(c3)Br)O C03661510
Cc1c2c(n(n1)c3cccc(c3)Cl)OC(=C([C@H]2c4ccccc4Cl)C#N)N C00629585
c1ccc-2c(c1)CC3(CCCC3)c4c2nc(n(c4=O)C5CCCCC5)NCCO C02267725
Cc1cc(c(o1)C)C(=O)Nc2c(c3c(s2)C[C@@H](CC3)C)C(=O)NC4CCCC4 C06527760
c1cc(ccc1/C=c\2/c(=O)n3c(=C([C@@H](C(=C3N)C#N)c4ccc(cc4)F)C#N)s2)F C00704336
Cc1cc(cc2c1N[C@H]([C@@H]3[C@@H]2C=CC3)c4cc(ccc4O)Br)[N+](=O)[O-] C14460865
Cc1cccc(n1)NC(=O)C2=C(NC3=C([C@@H]2c4ccc(cc4)Cl)C(=O)CCC3)C C05130855
CCCN1CC=C2[C@@H](C1)[C@@H](C(C(=C2C#N)N)(C#N)C#N)c3cccc(c3Cl)Cl C19816271
CC(C)N1CC=C2[C@H](C1)[C@H](C(C(=C2C#N)N)(C#N)C#N)c3cccc(c3)Br C17118654
c1ccc(cc1)CN2CC=C3[C@H](C2)[C@@H](C(=C(C3(C#N)C#N)N)C#N)c4cccc(c4)F C00664258
CC1=C([C@H](C2=C(N1)CCCC2=O)c3cccs3)C(=O)Nc4ccccc4OC C00876801
CC1=C([C@@H](C2=C(N1)CC(CC2=O)(C)C)c3cccc(c3)O)C(=O)N4CCCCC4 C20028901
CCc1nnc2n1nc(s2)c3cc(cc(c3N)Br)Br C20134762
Cc1cc(ccc1NC(=O)/C=C\2/c3cc4c(cc3CCN2)OCCCO4)Cl C05429255
CCc1ccc(cc1)[C@H]2CC3=C([C@H](CC(=O)N3)c4ccc(c(c4)O)OC)C(=O)C2 C21219874
CC(C)Oc1ccc(cc1)[C@@H]2CC3=C([C@@H](CC(=O)N3)c4ccc(cc4)O)C(=O)C2 C21256697
CC1(CC2=C([C@H](Nc3ccccc3N2)c4ccc(cc4)N5CCOCC5)C(=O)C1)C C21259689
Cc1c(c(nc2c1/C(=C/c3cc(ccc3OC)Br)/C(=C2C#N)C)N)C#N C22418704
c1ccc2c(c1)c(c[nH]2)C[C@H]3C(=O)N(C(=O)N3)Cc4ccc(c(c4)Cl)Cl C22737742
c1ccc2c(c1)C(=O)N[C@H](N2)c3cc(ccc3OCc4ccccn4)Br C23622819
Cc1ccc(c(c1)O)C2=NN[C@@H](C2)c3cc(cc4c3OCOC4)Br C26534205
Cc1ccc(cc1)[C@@H]2CC3=C([C@H](c4c(noc4N3)C)c5ccc(cc5)O)C(=O)C2 C28051956
Cc1c2c(on1)NC3=C([C@@H]2c4ccc(cc4)F)C(=O)C[C@@H](C3)c5ccc(cc5)O C28053018
CCc1cc(cs1)C(=O)Nn2c(=O)c3c4c(sc3[nH]c2=S)CCCCCC4 C17091975
Cc1ccc(cc1)SCC2=C3[C@H](C(=C(O[C@@H]3N=N2)N)C#N)c4ccccc4F C38904423
c1cc(ccc1C2=NN=C[C@@H]2[C@@H]3N[C@@H]4[C@@H](C5=C(S4)CCCC5)C(=O)N3)Cl C39231770
Cc1cc(c(s1)C)C2=NN=C3[C@H]2[C@H](C(=C(O3)N)C#N)c4c(cccc4Cl)Cl C15932601
C[C@@H]([C@H]1CC[C@@]2(C=CC(=O)C=C2[C@@H]1O)C)C(=O)/N=c/3\[nH]c4c(s3)CCCC4 C37514938
CCCc1cc2c(c(=O)n1CC)[C@@H](C(=C(O2)N)C#N)c3c(cccc3Cl)Cl C40569442
c1ccc(c(c1)NC(=O)N2CCC(=CC2)c3c[nH]c4c3cccn4)Br C43133214
CC(C)N1CC=C2[C@@H](C1)[C@H](C(=C(C2(C#N)C#N)N)C#N)c3cccc(c3)Br C43919717
c1cc(c(cc1C(F)(F)F)NC(=O)C2CCN(CC2)C(=O)NC3CC3)Cl C44458016
Cc1cc(ccc1c2nnnn2c3cc(ccc3Br)Br)N C44749571
c1ccc2c(c1)-c3ccccc3C2SCC(=O)N/N=C\4/c5ccccc5NC4=O C04502939
c1ccc2c(c1)nc(s2)NC3=N[C@@H](C4=C(N3)CCCC4=O)c5ccc(cc5)F C05906214
c1cc(cc(c1)F)CNC(=O)C2CCN(CC2)c3[nH]c4ccc(cc4n3)Cl C33071222
Cc1cccc(c1C)/N=C/2\NN=C(CS2)c3ccc(c(c3)SC)NC(=O)C C55048211
Cc1ccccc1COc2ccc(cc2)[C@@H]3c4c(n[nH]c4NC(=O)[C@@H](S3)C)C C06678677
Cc1cc(c(c(c1)C)NC(=O)[C@H]2C[C@@H]3CCCN3[C@@]24c5ccccc5NC4=O)C C57992104
c1cc(c(cc1F)Br)NC(=O)NCCc2cc(cc3c2OCOC3)F C48451460
c1cc(c(c(c1)Cl)[C@@H]2[C@H]3C(=NN=C3OC(=C2C#N)N)c4cccs4)Cl C05409183
Cc1cccc(c1)NC(=O)N2CCC[C@@](C2)(C)C(=O)NCc3ccc(cc3)F C65058958
Cc1ccc(cc1)SCC2=NN=C3[C@H]2[C@H](C(=C(O3)N)C#N)c4ccccc4F C06813162
c1ccc(cc1)C2=NN=C3[C@@H]2[C@@H](C(=C(O3)N)C#N)c4ccc(s4)Br C05491483
Cc1cc(cc(c1NC(=O)N2CCc3ccc(cc3C2)O)OC)Br C65798459
c1cc(cc(c1)NC(=O)NC[C@@H]2CCN(C2)c3cccc(c3)Br)C#N C66340577
Cc1ccc(cc1C(=O)NC(C)C)NC(=O)N2CC[C@H](C2)c3cccc(c3)F C66685564
Cc1cc(c(c(c1)C)NC(=O)N2CCC(CC2)NC(=O)CC3CCCCC3)C C66951491
C[C@@H]1c2c(sc(n2)Nc3ccc(cc3)O)C[C@]4([C@H]1[C@@H]5[C@@H](CC4)[C@@H](C(=O)O5)C)C C03839886
C[C@H]1CCC[C@H]1OC(=O)C2=C(NC(=O)N[C@@H]2c3ccc(cc3)Br)C C04084003
Cc1ccc(cc1)[C@@H]2CC3=C([C@@H](C(=C(O3)N)C#N)c4ccc(cc4)OC)C(=O)C2 C00985277
Cc1ccc2c(c1)N[C@H](C3=C(N2)CC(CC3=O)(C)C)c4ccc(c(c4)OC)OC C00709584
Cc1cc(cc(c1)NC(=O)CSc2[nH]c(=O)c3c(c(sc3n2)C)C)C C01368231
CCc1ccc2c(c1)cc(c(n2)Cl)[C@H]3C(=C(OC4=C3C(=O)CC(C4)(C)C)N)C#N C00872610
c1cc(oc1)C(=O)NC(=S)Nc2nc3c(s2)ccc(c3Cl)Cl C01123556
CC1=NN([C@H]2[C@H]1[C@@H](C(=C(O2)N)C#N)c3cccc(c3Cl)Cl)c4ccccc4 C05482671
Cc1cc2c(c(cc(=O)o2)C)c(c1C3=NN[C@H](C3)c4c(cccc4Cl)F)O C12409613
Cc1cc(c(c(c1Cl)S(=O)(=O)Nc2ccc3cn[nH]c3c2)C)Cl C12541539
c1cc(ccc1[C@@H]2[C@@H]3CC=C[C@@H]3c4cc(cc(c4N2)O)[N+](=O)[O-])Br C13638648
c1ccc2c(c1)C[C@H](C(=O)N2)CCC(=O)Nc3ccc4c(c3)c5ccccc5o4 C14287494
Cc1c(ccc2c1N[C@@H]([C@@H]3[C@@H]2C=CC3)c4cc(cc(c4O)Cl)Cl)[N+](=O)[O-] C14467121
c1ccc2c(c1)c(nc(n2)COC(=O)c3c(ccc(c3Cl)Cl)Cl)N C18256939
C[C@H]1CC(=O)Nc2ccccc2N1C(=O)CNc3cccc(c3)Br C22356080
CC1CCN(CC1)C(=O)[C@H](C)Sc2nc(c3c4c(sc3n2)CCCC4)N C23590702
c1ccc(cc1)C(c2ccccc2)N3CCN(CC3)c4c(nc5ccccc5n4)N C24204410
C[C@@H]1CCc2c(c3cccc(c3[nH]2)C(=O)Nc4cccc(c4)Cn5cccn5)C1 C30890624
Cc1cc(c2c(c1)c(cc(n2)SCC(=O)c3ccc4c(c3)[nH]c(=O)[nH]4)C)C C32529175
CCSc1[nH]c(=O)c2c(n1)NC3=C([C@@H]2c4ccc(cc4)C)C(=O)CC(C3)(C)C C06001811
Cc1c2c(on1)NC3=C([C@@H]2c4cccc(c4)O)C(=O)C[C@H](C3)c5ccc(cc5)Cl C33324922
C[C@H](C(=O)N1C[C@]2(C[C@@H]1CC(C2)(C)C)C)NC(=O)Nc3cccc4c3cccc4 C34971000
CCN1CC=C2[C@@H](C1)[C@@H](C(C(=C2C#N)N)(C#N)C#N)c3ccc(cc3)C(C)C C00809449
c1cc(ccc1[C@H]2[C@@H]3CC=C[C@@H]3c4c(ccc(c4N2)O)[N+](=O)[O-])Br C13638619
Cc1ccc(c(c1)NC(=O)[C@@H]2C[C@H]3CSCN3[C@@]24c5ccccc5NC4=O)C C37447511
Cc1cccc(c1)NC(=O)[C@@H]2C[C@@H]3CSCN3[C@@]24c5ccccc5NC4=O C37447557
Cc1cccc(c1)NC(=O)[C@@H]2C[C@H]3CSCN3[C@@]24c5ccccc5NC4=O C37447561
c1cc(sc1)[C@@H]2c3ccc(cc3OC(=C2C#N)N)OC(=O)c4ccc(cc4)F C38656203
Cc1ccc(cc1)C2=NN=C3[C@H]2[C@@H](C(=C(O3)N)C#N)c4ccc(cc4Cl)Cl C00985590
CCCN1[C@H](c2c(n[nH]c2C1=O)c3cc(cc(c3O)C)C)c4ccccc4F C39911815
Cc1ccc(cc1)[C@@H]2c3c(n[nH]c3C(=O)N2CC=C)c4cc(cc(c4O)C)C C39912066
CCCCc1c2c([nH]n1)CCN(C2)C(=O)[C@H]3[C@H]4CC=C[C@@H]4c5ccccc5N3 C42451651
c1cc(c(cc1Nc2cc(=O)n(c(=O)[nH]2)C3CCCCC3)C(F)(F)F)F C44023208
CC(C)[C@@]1(CC[C@@]2([C@@H]1[C@H](C[C@]3([C@H](C2)O3)C)OC(=O)c4ccc(cc4)O)C)O C44690220
c1ccc(cc1)[C@H](C2CC2)NC(=O)N3CCC(=CC3)c4c[nH]c5c4cccn5 C45124927
c1ccc(c(c1)Cn2cccn2)NC(=O)c3ccc4c(c3)c5c([nH]4)CCCC5 C47909834
c1ccc(cc1)C2(CC2)CNC(=O)N3CCC[C@@H](C3)c4[nH]c5ccccc5n4 C10261608
CC[C@H]1CCc2c(sc3c2c(=O)[nH]c(n3)CC(=O)Nc4ccccc4C)C1 C55494576
Cc1ccc(c(c1)NC(=O)[C@@H]2C[C@H]3CCCN3[C@@]24c5ccccc5NC4=O)C C57992059
Cc1cc(cc(c1)NC(=O)[C@@H]2C[C@@H]3CCCN3[C@@]24c5ccccc5NC4=O)C C57992113
c1cc(cc(c1)NC(=O)/C=C/c2ccc(c(c2)Cl)Cl)c3ccc(=O)[nH]n3 C58142816
c1cc(c(cc1NC(=O)NCC2(CCCCC2)N3CCOCC3)F)Cl C57774763
CC(C)(C)C(=O)Nc1nc2c(c(c[nH]2)I)c(n1)Cl C34569756
c1cc(sc1)C2=NN=C3[C@@H]2[C@@H](C(=C(O3)N)C#N)c4ccc(c(c4)Cl)Cl C00806323
Cc1ccc(cc1)C2=NN=C3[C@@H]2[C@H](C(=C(O3)N)C#N)c4cccc(c4Cl)Cl C06720787
COc1cc(cc(c1O)Br)c2[nH]c(=O)c3c4c(sc3n2)CCCC4 C65002226
c1cc(sc1CNC(=O)N2CCC(CC2)C(=O)NC3CCCCC3)Cl C65988358
Cc1ccc(cc1C(=O)NC(C)C)NC(=O)N2CCC3(CCCCC3)CC2 C66683901
Cc1cc(c(c(c1)Cl)NC(=O)N2CCC(CC2)NC(=O)CC3CCCC3)C C66951749
c1ccc2c(c1)CC[C@H](C2)NC(=O)N3CCC(CC3)NC(=O)CC4CCCC4 C66977978
c1cc(cc(c1)O)Nc2c3cc(ccc3nc4c2CCC4)C(=O)[O-] C04226662
c1ccc(cc1)NC2=NNC(=C(S2)CC(=O)[O-])c3cccs3 C03324942
CCc1c(c(c2c(c(sc2n1)C(=O)[O-])N)C(F)(F)F)C C06870855
Cc1cc(ccc1NC(=O)c2ccc3c(c2)c4c([nH]3)CCCC4)C(=O)[O-] C13391400
Cc1c(cccc1Cl)[N-]S(=O)(=O)c2cc(ccc2Cl)N C19985654
CC(C)(C)NC(=S)N/N=C/c1cc(cc(c1[O-])Cl)Cl C05713448
c1cc(c(c(c1)Cl)Cl)[N-]S(=O)(=O)c2cc(c(cc2F)F)N C21009934
c1ccc(cc1)[C@H]2[C@@H](Nc3c(cccc3N2)C(=O)[O-])c4ccccc4 C22115704
CC(C)c1ccc(cc1)N[C@@H](c2cccc(c2)F)[P@](=O)(O)[O-] C24769738
Cc1ccc(c(c1)C)[C@@H](Nc2ccc3c(c2)CCC3)[P@](=O)(O)[O-] C24769754
Cc1ccc(cc1)Nc2[nH]c(=O)c(c(n2)[O-])Cc3ccc(cc3)F C25502650
C1CCC(CC1)(CC[C@H]2[C@@H](C[C@@H]3[C@@H]2C/C(=C/CCCC(=O)[O-])/C3)O)O C27642521
CCC1=C/C(=C/2\C(=CNN2)Oc3ccc(cc3)Cl)/C(=CC1=O)[O-] C08569473
c1ccc(c(c1)c2csc(n2)[NH-])NC(=O)C3CCCCC3 C20341032
CC(C)(C)c1ccc(cc1)COc2ccc(cc2N)C(=O)[O-] C36225652
COc1cc(c(cc1OCc2ccc(s2)Cl)C(=O)[O-])N C37289773
CCCc1cc(nc(n1)SCc2ccc(c(c2)N)Cl)[O-] C37402937
c1ccc2cc3c(cc2c1)[nH]c(n3)CNc4ccc(cc4)C(=O)[O-] C01689962
c1cc(cc(c1)Cl)[N-]S(=O)(=O)c2cc(c(cc2Cl)F)N C40313894
CSc1ccccc1[N-]S(=O)(=O)c2c(cc(cc2Cl)N)Cl C40323442
CC[C@H](C)NC(=O)Nc1cc(cc(c1)C(F)(F)F)C(=O)[O-] C40764832
CC(C)c1ccc(cc1)NC(=O)CSCc2cc([nH]n2)[O-] C40839006
c1cc(c(cc1Cl)[N-]S(=O)(=O)c2cc(cs2)N)Cl C41067744
CC(C)(C)[C@H]1CCCC[C@@]1(C(=O)[O-])Sc2nnc(s2)N C41990743
Cc1c(sc(n1)N)S[C@@](C)(c2ccc(c(c2)Cl)F)C(=O)[O-] C42006337
Cc1ccc(c(c1)N)S[C@]2(C[C@@H](CC(C2)(C)C)C)C(=O)[O-] C42007655
C[C@H]1CCC[C@](C1)(C(=O)[O-])Sc2ccc(cc2Cl)N C42008861
C[C@@H]1CC[C@H]([C@@](C1)(C(=O)[O-])Sc2ccc(cc2)N)C(C)C C42009330
CCc1ccc(cc1)[C@@](C)(C(=O)[O-])Sc2ccc(nc2)N C42009812
CCC[C@](c1ccccc1)(C(=O)[O-])Sc2ccc(nc2)N C42010025
CC(C)(C)[C@H]1CCCC[C@@]1(C(=O)[O-])Sc2c(cccn2)N C42010258
CC[C@@H]([C@H](c1ccc(cc1)C)Sc2nc(cc(n2)[O-])C)N C42943274
CC[C@H]([C@@H](c1cccc(c1)C)Sc2nc(cc(n2)[O-])C)N C42969853
CC[C@@H]([C@H](c1ccccc1C)Sc2nc(cc(n2)[O-])C)N C43041113
c1ccc(c(c1)[N-]S(=O)(=O)c2c(cccc2Cl)N)Br C45165948
CCCc1cc(nc(n1)S[C@H](c2ccccc2)[C@H](C)N)[O-] C42904585
CCCc1cc(nc(n1)S[C@H](c2cccs2)[C@@H](C)N)[O-] C43113025
c1cc(sc1)CN(c2cc(c(cc2F)N)C(=O)[O-])C3CC3 C50031332
c1cc(c(cc1Br)C(=O)[O-])NC(=O)NC2CCCC2 C50208697
CCCc1cc(nc(n1)SCc2ccc(cc2N)Cl)[O-] C50443754
c1ccc(c(c1)N)Sc2c(nc3ccccc3n2)C(=O)[O-] C57341233
CC(C)(C)c1ccc(c(c1)c2c(sc(n2)N)C(=O)[O-])OC C57636061
Cc1cc2c(cc1C)n(c(n2)c3cccc(c3)N)C(C)(C)C(=O)[O-] C57802278
c1cc(ccc1CSCc2ccc(cc2)C(=O)[O-])C(=S)N C58238530
CCC1CCC(CC1)([NH2+]c2ccc(cc2)OCC)P(=O)([O-])[O-] C12537697
Cc1cc(ccc1NC(=O)N[C@@H](C)c2ccsc2)C(=O)[O-] C61369789
c1c(c(cc(c1F)F)NC(=O)NCC2CCCC2)C(=O)[O-] C61564749
CCCc1ccc(cc1)OC\2=CNN/C2=C/3\C=CC(=O)C(=C3[O-])C C18061827
CC[C@@H]1CCCC[C@@H]1NC(=O)Nc2c(ccs2)C(=O)[O-] C62828428
C[C@H](c1cccs1)NC(=O)Nc2ccc(cc2F)C(=O)[O-] C63009285
c1ccc(cc1)SCC(=O)Nc2c(c3c(s2)CCCCC3)C#N C04749800
CCSc1ccc(cc1)C(=O)Nc2c(c3c(s2)CCCC3)C#N C05241542
C[C@H](c1cc2ccccc2o1)NC(=O)c3ccccc3Br C08062414
C[C@H](c1ccccc1Br)NC(=O)c2ccc3ccccc3n2 C08088515
c1cc(sc1CCNc2c3ccsc3ncn2)Br C10911924
c1ccc(c(c1)[C@@H]2CC(=O)Nc3c2scc3)OCc4cccc(c4)F C12375457
c1ccc(c(c1)CC2(CCN(CC2)C(=O)C3=CCCCC3)CO)Cl C12584810
CNC(=O)c1ccc(cc1)/C=C/C(=O)c2ccc3c4c2cccc4CC3 C12908628
c1cc(sc1)C2(CCCC2)CNC(=O)c3ccc(o3)Br C13803160
Cc1ccccc1Cn2cc(c3c2cccc3)/C=C\4/C(=O)NC(=S)S4 C15800599
C/C(=N\NC(=O)c1ccccc1F)/c2ccc(s2)Br C17071335
c1ccc(c(c1)c2cn[nH]c2[C@@H]3CCCN(C3)Cc4cccs4)F C19939953
c1ccc(c(c1)c2cn[nH]c2[C@H]3CCCN(C3)Cc4cccs4)F C19939954
CC(=O)c1cccc(c1)NC(=O)C2=Cc3c(c4c(s3)CCCC4)CS2 C20557484
c1cc(sc1)[C@@H]2[C@@H]3CC=C[C@@H]3c4cc(ccc4N2)OC[C@H]5CCCO5 C20752985
c1c(cc(c(c1NC(=O)C2CC2)OC(F)F)Br)Cl C24833371
CC(=O)c1cccc(c1)NC(=O)/C=C/c2ccccc2Br C27467964
Cc1cc(ccc1Br)NCc2ccc(cc2)n3cccn3 C35018679
CC1CCN(CC1)C(=O)C[C@@H](c2ccsc2)c3c[nH]c4c3cccc4 C35370973
C[C@H](c1ccccc1Br)Nc2ccccc2n3cccn3 C37024753
C[C@@H](c1ccc(s1)Cl)Nc2cc(ccc2Cl)C(=O)N(C)C C37125416
C[C@H]1CCCC[C@H]1NS(=O)(=O)c2c(cc(cc2Br)F)F C37384083
C[C@H]1CCC[C@@H](C1)NS(=O)(=O)c2ccc(cc2Cl)Br C37404117
C[C@H]1CCC[C@H](C1)NS(=O)(=O)c2ccc(cc2Cl)Br C37404121
CC(C)[C@H](c1ccc(cc1)F)NC(=O)c2cc(cn2C)Br C37496457
CS[C@@H]1CCCC[C@]1(CSc2c(cc3c(n2)CCCC3)C#N)O C00034228
CCn1c2ccccc2nc1CNc3ccc(cc3Br)F C38046716
COc1ccc(cc1Br)[C@H](C#N)Nc2cccc(c2)Cl C38052217
C[C@@H]1CCC[C@@H]([C@@H]1C)NC(=O)COc2cccc(c2)Br C36696853
c1ccc(c(c1)C[C@H]2C(=O)N/C(=N/c3ccc(cc3)Br)/S2)F C39847277
c1ccc(cc1)n2cc(cn2)[C@H](c3cc(ccc3Cl)Br)O C40258914
COCc1c(cccc1Br)N[C@H]2CCOc3c2cccc3 C40491453
C[C@@H](c1ccc(cc1)F)NC(=O)c2cc(cn2C(C)C)Br C40803811
C[C@](c1cccc(c1)Br)(C(=O)[O-])[NH+]2CCCCCCC2 C41853690
CCCn1cccc1C(=O)Nc2cccc(c2)I C42418165
c1cc(cc(c1)I)NS(=O)(=O)C2CCCCC2 C42418174
CCN(C1CC1)C(=O)Nc2cc(ccc2Br)Br C44078614
c1cscc1[C@H]2CCCN2C(=O)NCc3cc(sc3)Br C47042455
COc1ccc(cc1NCc2cccc3c2nccc3)Br C48439973
C[C@@H]1CCC[C@H](C1NC(=O)COc2ccccc2Br)C C48456660
Cc1ccc(s1)[C@H](C)NS(=O)(=O)c2cccc(c2Cl)Cl C48959609
Cc1ccc(cc1I)NC(=O)[C@H]2C[C@@H]2c3ccco3 C49374339
C[C@H](c1cccc(c1)Cl)NCc2cc(=O)oc3c2cc4c(c3)CCC4 C57875394
c1ccc2c(c1)C[C@@H](CO2)CNC(=O)c3ccc(cc3F)Br C29765307
c1ccc2c(c1)C[C@H](CO2)CNC(=O)c3ccc(cc3F)Br C29765308
Cc1c2ccccc2sc1[C@@H](C)NC(=O)C3CCN(CC3)CC#C C57174907
C[C@@H]1C[C@H]1C(=O)NCC2(CCOCC2)c3ccc(cc3Cl)Cl C55762311
CCOc1cc(c2c(c1OCC)[C@H](C[C@H](CC2)C)O)Br C61831882
C[C@H](c1ccc(cc1)C#N)NC(=O)c2cc(ccc2Cl)Br C26135253
CCOc1ccccc1C[C@@H]2c3cc(ccc3NC2=O)Br C08673637
CC1=CC[C@@H]2C[C@H]1[C@@H](OC2(C)C)c3ccccc3 C04094055
Cc1ccc(cc1)OCc2cccc(c2)Br C01712761
Cc1cc2c(cc1CC#N)C(CCC2(C)C)(C)C C03086282
CCCC#Cc1ccc(s1)c2ccc(c(c2)F)C#N C05711282
c1ccc2cc(ccc2c1)SCc3ccc(cc3)C#N C05776128
c1ccc2c(c1)cccc2c3cc4ccccn4c3 C05777861
Cc1cc2c(cc1C(=O)C)[C@H]([C@H](C2(C)C)C)C(C)C C02534716
Cc1cc(c(c(c1)Br)N=C=S)F C15443748
Cc1cc(cc(c1N=C=S)Cl)Br C15444548
Cc1cc(cc(c1Br)C)N=C=S C15444672
c1cc(ccc1C=O)C23CC4CC(C2)CC(C4)C3 C19723472
c1ccc2c(c1)cccc2Cc3nc4ccccc4s3 C19897697
Cc1ccc(cc1C)SCc2ccc(nc2)Cl C20020097
Cc1ccc(c(c1)C)Oc2ccc(cc2)CCl C20436639
c1cc(ccc1CCl)Oc2ccc3c(c2)CCC3 C20437106
CCc1cc(c2ccc(c(c2n1)F)Cl)Cl C36912762
CCC(=O)c1ccc(s1)c2ccc(c(c2F)F)F C36927419
C[C@H]1CC[C@@H]([C@@H](C1)Sc2ccc(cc2)Cl)C#N C37154045
CC(C)(C)[C@@H]1CC[C@H]([C@@H](C1)Sc2ccccc2)C#N C37154087
Cc1ccc(c(c1)C)S[C@H]2C[C@H](CC[C@@H]2C#N)C C37154860
Cc1ccc(c(c1)S[C@H]2C[C@@H](CC[C@@H]2C#N)C)C C37155841
Cc1ccc(c(c1)S[C@H]2CCCCC[C@@H]2C#N)C C37155849
Cc1ccc(c(c1)C(=O)C[C@H]2C[C@H]3CC[C@@H]2C3)C C37353591
c1ccc(c(c1)COc2ccc(cc2)C#CCCl)F C37544535
c1ccc(cc1)[C@@H](C#N)c2ccc3ccccc3c2 C37629201
C[C@@H]1Cc2ccccc2C(=N1)CCc3ccccc3 C01433937
CC[C@@]1(CC(c2c1cc3c(c2)COC[C@H]3C)(C)C)C C38634479
CC1(CC[C@@H]([C@@H]2[C@@]13CC[C@@H](C3)C2(C)C)COC)C C38644234
CC(C)(C)c1ccc(cc1)[C@@H]([C@H]2CCCO2)Cl C40271144
CC(C)c1ccc2c(c1)sc(n2)Br C40543187
Cc1cc(c(c(c1C)c2ccc(s2)C#N)C)C C41285553
Cc1ccccc1[C@H](Cc2cccc(c2)Cl)C#N C41326159
c1c(c(sc1Cl)Cl)C(=O)[C@H]2C[C@H]3CC[C@@H]2C3 C42174740
CC[C@H]1CCC(=O)[C@@H](C1)Cc2c(cccc2Cl)F C43653713
CC(C)(C)[C@@H]1CCC(=O)[C@H](C1)Cc2ccccc2F C43654029
CC[C@H]1[C@@H](C[C@@H]2[C@@H]1C(=O)[C@@H]3CC=C[C@@H]3/C(=C/C2)/C)C C45071911
Cc1ccc(c(c1)C)SCc2ccnc(c2)Cl C50165610
C[C@@H]1CCCC[C@H]1O[C@@H]2CCCC[C@@H]2Br C50502763
C1CCC(CC1)CO[C@@H]2CCCC[C@@H]2Br C52147210
C1CCC(CC1)CO[C@H]2CCCC[C@H]2Br C52147218
c1cc(cc(c1)Cl)S[C@H]2CCCC[C@H]2C#N C54185547
CC(C)[C@H]1CCC(=O)[C@H](C1)Cc2ccccc2F C54629897
Cc1cccc(c1)C[C@H]2C[C@H](CCC2=O)C(C)C C54629995
Cc1ccccc1CSc2ccc(cc2C)C#N C54964066
CCCc1cc(c2c(n1)cc(c(c2F)F)F)Cl C61121879
Cc1ccc(cc1)[C@H](c2cccc3c2nccc3)Cl C61417593
C[C@@H]1Cc2ccccc2N1C[C@@H](c3ccccc3)Cl C62340347
CC(C)(C)[C@H](Cc1c2ccsc2ccn1)Cl C63042743
CCc1cc2cc(cc(c2nc1Cl)F)Cl C63116169
CCc1cc2c(ccc(c2nc1Cl)F)Cl C63116230
c1ccc(cc1)c2ccc(c(c2)Br)OCC(=O)Nc3c(c4c(s3)CCCC4)C#N C01769360
CCOC(=O)c1cnc2c(cc(cc2c1Nc3ccc(cc3)I)C)C C01774742
COc1cc(ccc1OCc2ccccc2)[C@@H]3C4=C(CCCC4=O)c5c6ccccc6ccc5N3 C02057220
Cc1ccc(cc1)Sc2c(cc(o2)/C=C(\C#N)/C(=O)Nc3ccc(cc3C)C)Br C08722173
C[C@H](C(=O)Nc1cc(cc(c1)Cl)Cl)Sc2c3cc(sc3ncn2)c4ccccc4 C01970817
c1ccc(c(c1)COc2ccc(cc2/C=C(\C#N)/c3[nH]c4ccccc4n3)Br)Cl C09327466
C[C@H](C(=O)Nc1ccccc1c2ccccc2)OC(=O)c3ccc(cc3)C4SCCS4 C09792359
Cc1ccc(cc1Cl)NC(=O)/C(=C\c2cc(c(c(c2)Br)OCC#C)Cl)/C#N C09907221
Cc1ccc(c(c1)Br)OCC(=O)N/N=C/c2c3ccccc3cc4c2cccc4 C03162603
CC(C)(C)c1ccc(cc1)c2nn(c(=S)o2)CNc3ccc(cc3)I C12401131
Cc1cc(ccc1Br)OCC(=O)N/N=C/c2c3ccccc3cc4c2cccc4 C12464631
Cc1cccc(c1)/C=N/NC(=O)COc2ccc3cc(ccc3c2Br)Br C12491338
Cc1ccc(cc1C)N([C@H](c2ccc(s2)C)C(=O)NC3CCCCC3)C(=O)C(F)(F)F C01365953
CCn1c2ccccc2c3c1ccc(c3)[C@@H]4[C@@H]5CC=C[C@@H]5c6cc(ccc6N4)C(=O)N(CC)CC C13643191
CC(C)(C)[C@@H]1CCc2c(sc(c2C(=O)OC)NC(=O)c3ccc(cc3)Br)C1 C01918428
Cc1ccc(c(c1)C)/C=N/NC(=O)COc2c(cc(cc2Br)Br)C C13979669
CCCN(CCC)S(=O)(=O)c1ccc2c(c1)[C@H]3C=CC[C@@H]3[C@@H](N2)c4ccc(cc4)Cl C14465133
CCCN(CCC)S(=O)(=O)c1ccc2c(c1)[C@H]3C=CC[C@H]3[C@@H](N2)c4ccccc4Cl C14466185
c1ccc2cc(ccc2c1)C(=O)C[C@]3(c4ccccc4N(C3=O)Cc5c(cccc5Cl)Cl)O C16545754
CC1=C([C@H](C2=C(N1)CC(CC2=O)(C)C)c3ccccc3C(F)(F)F)C(=O)OC4CCCC4 C19535733
c1cc(cc(c1)C(F)(F)F)COc2cccc(c2)/C=C(\C#N)/C(=O)NC3CCCCCC3 C19635939
CC(C)OC(=O)c1c2c(sc1NC(=O)C#Cc3ccccc3)C[C@@H](CC2)c4ccccc4 C19638818
CC1=C([C@H](C2=C(N1)C[C@@H](CC2=O)c3ccccc3)c4cccc(c4)F)C(=O)OC5CCCC5 C01202716
CC1=C([C@H](C2=C(N1)C[C@H](CC2=O)c3ccccc3)c4ccc(cc4Cl)Cl)C(=O)OC(C)C C03098490
CC1=C([C@@H](C2=C(N1)C[C@@H](CC2=O)c3cccs3)c4ccc(cc4)F)C(=O)OC5CCCC5 C00781293
CC1=C([C@@H](C2=C(N1)C[C@@H](CC2=O)c3ccc(cc3)Cl)c4ccccc4F)C(=O)OC(C)C C20123892
Cc1ccc(cc1)C2=NC3(CCCC3)N=C2SCC(=O)Nc4ccc(c(c4)Cl)Cl C20152211
CC(C)(C)[C@H]1CCc2c(cc(c(n2)SCC(=O)Nc3c(cccc3Cl)Cl)C#N)C1 C20467862
CCN(c1ccccc1)S(=O)(=O)c2ccc3c(c2)[C@H]4C=CC[C@H]4[C@@H](N3)c5cccc(c5)Cl C20694822
CCN(c1ccccc1)S(=O)(=O)c2ccc3c(c2)[C@H]4C=CC[C@H]4[C@@H](N3)c5ccc(cc5)Cl C20699318
CC(C)CCC(=O)Nc1ccc2c(c1)nc(o2)c3cc(ccc3Cl)I C20976003
c1ccc(cc1)c2nnc(o2)[C@H](c3ccccc3F)Nc4ccc(c(c4)C(F)(F)F)Cl C20988797
CC[C@H](C)c1ccc(cc1)NC(=O)c2c3ccccc3nc4c2CN(CC4)Cc5ccccc5 C25480300
CCc1ccc(cc1)C(=O)N2CCC[C@H](C2)c3cccc(c3)C(=O)NCCC4=CCCCC4 C33034881
Cc1ccc(c(c1)C)N(Cc2cc3cccc(c3[nH]c2=O)C)C(=O)c4ccc(cc4)C(C)(C)C C13618817
CCCCCC(=O)O[C@@]1(CC[C@H]2[C@@]1(CC[C@@H]3[C@@H]2C=C(C4=C[C@@H](CC[C@]34C)O)C)C)C(=O)C C35361127
CN([C@@H](c1cc2ccccc2c3c1cccc3)C(=O)NC4CCCCC4)C(=O)c5ccc(cc5)F C36539069
C/C=C/[C@H](C(=O)NC(C)(C)C)N(c1ccccc1Cl)C(=O)[C@@H]2C[C@@H]3C[C@H]([C@H]2C)C3(C)C C36541729
c1ccc(cc1)C#CC(=O)N(c2ccccc2Cl)[C@H](c3ccccc3)C(=O)NC4CCCCC4 C36544819
CC(=C)C(=O)N(c1ccccc1Cl)[C@H](c2ccc(cc2)Cl)C(=O)NC3CCCCC3 C36548974
CC(=C)C(=O)N(c1cccc(c1)Cl)[C@H](c2ccc(cc2)Cl)C(=O)NC3CCCCC3 C36553437
CC(C)(C)N([C@H](c1c(cccc1Cl)Cl)C(=O)NC2CCCCC2)C(=O)c3ccccc3 C36588945
c1ccc(cc1)C[C@H]2C[C@]3(CC[C@@H](C3)c4ccccc4O)N(C2)S(=O)(=O)c5ccccc5 C39507923
c1ccc(cc1)c2ccc(c(c2)Br)OCC(=O)N/N=C/c3ccccc3Cl C40902770
Cc1ccc(c(c1)Br)OCCCC(=O)N/N=C/c2ccc(c(c2)Cl)Cl C40951128
CCc1ccc(cc1)c2c3cnc4ccc(cc4c3sc2C(=O)NC[C@H]5CCCO5)Cl C45943979
C[C@H]1[C@@H](C[C@@H]2C[C@H]1C2(C)C)C(=O)N(c3ccccc3)[C@@H](c4ccccc4)C(=O)NC(C)(C)C C36605718
C[C@@H]1C[C@H](CC(C1)(C)C)NC(=O)c2ccc(o2)CSc3nc(cs3)c4ccccc4 C57293496
Cc1cccc(c1n2c(cc(c2C)/C=N/NC(=O)[C@H](C)Sc3ccc(cc3)Cl)C)C C28216485
COc1ccc(cc1Br)/C=N/c2c(c3c(s2)CCCC3)C(=O)Nc4ccccc4 C59720351
Cc1c(nnc2c1[C@]3(CC[C@@H]4[C@@H]([C@@H]3C2)CC=C5[C@@]4(CC[C@@H](C5)O)C)C)CC[C@@H](C)CNC(=O)C C04014855
c1ccc2c(c1)[nH]c(n2)c3c4c(sc3NC(=O)c5cc(cnc5)Br)CCCC4 C03411189
Cc1cccc(c1)[C@@H]2C3=C(C[C@H](CC3=O)c4ccc(c(c4)OC)OC)Nc5ccccc5N2 C00781126
Cc1cccc(c1)[C@H]2C3=C(C[C@@H](CC3=O)c4ccc(c(c4)OC)OC)Nc5ccccc5N2 C00781127
Cc1ccc(cc1N2C3=C([C@@H](C(=C2N)C#N)c4ccc(cc4)OC)C(=O)CC(C3)(C)C)Cl C02871213
CC1(CC2=C([C@@H](C(=C(O2)N)C#N)c3ccc(cc3)OCc4ccccc4Cl)C(=O)C1)C C01070279
c1cc(ccc1CSc2nnc3n2c(nc4c3c5c(s4)CCCC5)N)Br C02394021
Cc1ccc(cc1)[C@H]2CC3=C([C@H](Nc4ccccc4N3)c5ccc(c(c5)OC)OC)C(=O)C2 C00815911
CC(C)CSc1[nH]c(=O)c2c(n1)NC3=C([C@@H]2c4ccc(cc4)Br)C(=O)CCC3 C04793682
c1ccc2c(c1)c(c[nH]2)C[C@@H](C(=O)N3CC[C@@H]4CCCC[C@@H]4C3)NC(=O)c5ccc(cc5)F C10025511
C[C@H](C(=O)Nc1ccc(c(c1)Cl)F)Sc2[nH]c(=O)c3c4c(sc3n2)CCCC4 C10135208
C[C@@H]1CCc2c(sc3c2c(=O)n(c(n3)S[C@@H](c4ccccc4)C(=O)N)c5ccccc5)C1 C11375502
C[C@H]1CCc2c(sc3c2c(=O)n(c(n3)S[C@H](c4ccccc4)C(=O)N)c5ccccc5)C1 C11375518
c1ccc2cc(ccc2c1)[C@@H]3[C@@H]4CC=C[C@@H]4c5cc(ccc5N3)S(=O)(=O)NC[C@@H]6CCCO6 C14475517
CCN(CC)S(=O)(=O)c1ccc2c(c1)[C@@H]3C=CC[C@H]3[C@@H](N2)c4c5ccccc5ccc4O C14547944
CCOc1cc(ccc1O)[C@H]2c3c4cccnc4ccc3NC5=C2C(=O)C[C@@H](C5)c6ccccc6 C14945054
c1ccc-2c(c1)Cc3c2ccc(c3)NC(=O)CSCc4[nH]c(=O)c5c6c(sc5n4)CCC6 C15982618
CCSc1[nH]c(=O)c2c(n1)NC3=C([C@@H]2c4cccc(c4)Br)C(=O)CC(C3)(C)C C17316794
CCOc1ccccc1[C@H]2CC3=C([C@@H](Nc4ccccc4N3)c5ccc(cc5)OC)C(=O)C2 C08974623
CCN(c1ccccc1)C(=O)c2ccc3c(c2)[C@H]4C=CC[C@H]4[C@H](N3)c5cccc(c5O)OC C20694755
Cc1ccc(cc1Cl)n2c(=O)c3c4c(sc3nc2S[C@H](C)C(=O)N)C[C@H](CC4)C C03429434
c1ccc(c(c1)C(=O)NNC(=O)c2ccc(s2)c3nc4ccccc4s3)Br C21005931
CC(C)Oc1ccc(cc1OC)[C@H]2C3=C(C[C@@H](CC3=O)c4cccs4)Nc5ccccc5N2 C21226905
CCOc1cccc(c1)[C@H]2C3=C(C[C@H](CC3=O)c4ccccc4OC)Nc5ccccc5N2 C21227090
CCOc1ccc(cc1OC)[C@H]2CC3=C([C@H](Nc4ccccc4N3)c5ccccc5)C(=O)C2 C21234599
CC(C)COc1ccc(cc1)[C@H]2CC3=C([C@@H](Nc4ccccc4N3)c5ccncc5)C(=O)C2 C21242244
COc1cccc(c1OC)[C@@H]2C3=C(C[C@@H](CC3=O)c4ccc(cc4)F)Nc5ccccc5N2 C21245200
c1ccc(cc1)[C@@H]2CC3=C([C@@H](Nc4ccccc4N3)c5ccc(cc5)N6CCOCC6)C(=O)C2 C21257266
C[C@@H](C12CC3CC(C1)CC(C3)C2)NC(=O)CCc4[nH]c(=O)c5c6c(sc5n4)CCCCC6 C21352172
C[C@H]1CCc2c(sc(c2C#N)NC(=S)NC(=O)c3ccc(c(c3)Br)OC)C1 C22573176
Cc1ccc(cc1)CSc2[nH]c(=O)c3c(n2)NC4=C([C@@H]3c5ccc(s5)C)C(=O)CCC4 C33810244
CC[C@H](C)Sc1[nH]c(=O)c2c(n1)NC3=C([C@@H]2c4cccc(c4)Br)C(=O)CCC3 C35449737
Cc1ccc(cc1F)NC(=O)c2ccc(c(c2)S(=O)(=O)N[C@@H]3CCC[C@H]([C@@H]3C)C)F C36188981
Cc1ccc(cc1)[C@@H]2c3ccc(cc3OC(=C2C#N)N)OC(=O)/C=C/c4ccccc4Cl C38649190
c1ccc(c(c1)[C@H]2c3ccc(cc3OC(=C2C#N)N)OC(=O)/C=C/c4ccc(cc4)Cl)F C38651938
c1ccc(c(c1)C(=O)Oc2ccc3c(c2)OC(=C([C@@H]3c4cccs4)C#N)N)Br C38656189
c1ccc(cc1)C2=CC(=N[C@H]2C(=O)N/N=C/c3cc(ccc3O)Br)c4ccccc4 C39381145
C[C@@H]1[C@H](CC[C@]2([C@H]1[C@H]([C@H](CC2)[C@H](C)C(=O)N3CCC(CC3)C)O)C)NC(=O)Cc4ccccc4 C20466863
CCNC(=O)c1c2c(sc1NC(=O)c3c(c4cc(ccc4o3)Br)C)CCCC2 C40037932
c1cc(ccc1CN2[C@H](c3c(n[nH]c3C2=O)c4ccc(cc4)Cl)c5ccc(cc5)O)Cl C40342148
CCCN1[C@@H](c2c(n[nH]c2C1=O)c3cc(cc(c3O)C)C)c4ccc(cc4)Br C39911772
c1ccc2c(c1)nc(s2)NNC(=O)COc3ccc(cc3Br)Br C40840425
Cc1ccc(cc1)c2n[nH]c(=S)n2/N=C/c3cc(cc(c3O)Br)Br C16977712
COc1cc(ccc1O)[C@@H]2C(=C(NC3=C2C(=O)CCC3)SCc4cccc5c4cccc5)C#N C02203653
COc1cccc(c1)[C@@H]2[C@@H]3CC=C[C@@H]3c4cc(ccc4N2)S(=O)(=O)Nc5ccccc5F C58846993
COc1cccc(c1)[C@@H]2[C@@H]3CC=C[C@@H]3c4cc(ccc4N2)S(=O)(=O)Nc5ccc(cc5)F C58847119
Cc1cc(c(c(c1)Cl)NC(=O)CNc2ccc(c(c2)Cl)C(=O)N3CCCC[C@H]3C)C C59806135
C[C@@H](C(=O)Nc1cc(ccc1O)Cl)Sc2c3c(csc3ncn2)c4ccccc4 C62038635
c1ccc(cc1)C2=C([C@H](NC(=O)N2)c3ccc(cc3)OC(F)F)c4nc5ccccc5s4 C13305945
C[C@H]1Cc2ccc(cc2N1C(=O)c3ccccc3)CNC(=O)Nc4ccccc4Br C64990554
CC1=C([C@@H](NC(=O)N1)c2ccc(s2)Br)C(=O)OC3CCCC3 C00717813
CN(C)c1ccc(cc1)[C@H]2C(=C(N(C3=C2C(=O)CCC3)c4ccc(cc4)Cl)N)C#N C00705427
C[C@@H]1CC2=C([C@@H](Nc3ccccc3N2)c4cc(ccc4F)F)C(=O)[C@@H]1C(=O)OC C00974267
Cc1ccc2cc(c(=O)[nH]c2c1C)c3c(n4c(cccc4n3)C)NC5CCCC5 C01330164
Cc1ccc2c(c1)NC(=O)[C@H](O2)CC(=O)N[C@H](C)C34CC5CC(C3)CC(C5)C4 C05069897
c1ccc2c(c1)nc(s2)CCC(=O)NNC(=O)c3cc4c(s3)CCCC4 C06602762
Cc1c(sc2c1c(nc(n2)CSc3c4ccccc4nc(n3)C5CC5)N)C C10197557
COC(=O)C1=C(Oc2c3ccccc3sc(=O)c2[C@H]1c4ccccc4Cl)N C12950546
c1ccc2c(c1)c(=O)[nH]c(n2)CCC(=O)Nc3cccc(c3)C#Cc4cccs4 C13002910
c1ccn(c1)c2cccc(c2)C(=O)C[C@@]3(c4c(cc(cc4Cl)Cl)NC3=O)O C02439383
COc1cccc(c1O)[C@@H]2[C@H]3CC=C[C@@H]3c4cc(ccc4N2)C(=O)N5CCCCCC5 C14460072
c1c(cc(cc1F)S(=O)(=O)NNC(=O)CC23CC4CC(C2)CC(C4)C3)F C16154560
c1ccc2c(c1)-c3ccccc3C2N4CCN(CC4)/N=C\c5ccc(cc5O)O C19682375
CCCN1CC=C2[C@@H](C1)[C@H](C(C(=C2C#N)N)(C#N)C#N)c3c(cccc3Cl)Cl C13479772
CC(=C)CSC1=C([C@H](C2=C(N1)CCCC2=O)c3ccc(c(c3)OC)O)C#N C13284570
CCc1ccc(cc1)[C@@H]2CC3=C([C@@H](CC(=O)N3)c4ccc(c(c4)OC)O)C(=O)C2 C20881816
c1cc(ccc1NC(=O)C[C@H]2C(=O)N/C(=N/C3CCCCC3)/S2)Br C21132920
Cc1ccc(s1)[C@H]2C(=C(N(C(=S)N2)C)C)C(=O)Nc3ccccc3OC C22305691
CC(=O)Nc1cccc(c1)/N=C/2\NN=C(CS2)C34CC5CC(C3)CC(C5)C4 C26144279
CCNC(=O)N1CCC[C@H](C1)c2cccc(c2)C(=O)NCc3ccc(cc3)F C33264047
CCc1c(scc1C(=O)Nn2c(=O)c3c4c(sc3[nH]c2=S)C[C@@H](CC4)C)C C17091978
Cc1ccc(s1)[C@@H]2c3c(=O)[nH]c(nc3NC4=C2C(=O)CCC4)SCC=C C05887159
c1ccc(cc1)[C@@H]2[C@H]([C@@H]3c4ccccc4C=CN3[C@@H]2C(=O)N)C(=O)c5ccco5 C35146681
Cc1cc(ccc1NC(=O)C)NC(=O)c2c3c(sc2n4cccc4)CSCC3 C36716930
C[C@@H](C(=O)NC(C)(C)C)Sc1[nH]nc(n1)c2ccccc2Br C07628571
c1ccc2c(c1)c(c[nH]2)CC(=O)N[C@H]3CCC[C@H]4[C@@H]3C=NN4c5ccccc5F C39413335
C[C@H]([C@@H]1Nc2ccccc2S1)N(C)C(=O)CSc3[nH]c4ccccc4n3 C39460209
C[C@@]12C[C@@H](CC(C1)(C)C)N(C2)C(=O)CNC(=O)Nc3ccccc3Br C34932980
Cc1cc(ccc1NC(=O)N[C@@H]2CCC[C@@H](C2)C(F)(F)F)N3CCOCC3 C44358441
c1cc(ccc1C(=O)N2CCCC2)NC(=O)c3cc4ccc(cc4[nH]3)Br C46568040
Cc1ccc(cc1NC(=O)c2csc(n2)c3ccsc3)NC(=O)C(C)C C46881154
CCOc1ccccc1[C@@H]2C(=C(OC3=C2C(=O)C[C@H](C3)c4ccccc4)N)C#N C51367128
Cc1ccc(s1)[C@@H](C)NC(=O)C(=O)Nc2ccc(cc2)N3CCC(CC3)C C54947324
c1cc(c(cc1F)Cl)CN2CCNC(=O)[C@@H]2CC(=O)NC3CCCCC3 C55368644
COc1ccccc1NC(=S)N2CCc3c([nH]cn3)[C@@H]2c4ccc(cc4)F C08568368
C=CCSc1[nH]c(=O)c2c(n1)NC(=O)C[C@H]2c3ccccc3Br C04944227
CC1CCN(CC1)C(=O)[C@@H](c2ccccc2)NC(=O)N[C@H](C)c3cccs3 C56796771
CN(C)C(=O)Nc1ccccc1NC(=O)/C=C/c2ccc(s2)Br C58435633
Cc1ccc(cc1)SCC(=O)N/N=C\2/c3cc(ccc3NC2=O)Br C16310935
c1ccc(cc1)/N=C/2\NC(=O)[C@@H](S2)CC(=O)Nc3cc(cc(c3)Cl)Cl C07883585
CCC(CC)n1c2c(c(=O)[nH]1)[C@@H](SCC(=N2)O)c3ccc(cc3Cl)Cl C05642624
c1cc(ccc1CNC(=O)N[C@@H]2CCCC[C@H]2C(F)(F)F)N3CCOCC3 C65548153
Cc1c([nH]c2c1cc(cc2)CNC(=O)C(=O)N(C)c3ccc4ccccc4c3)C C65712472
c1ccc(cc1)[C@@H](C(F)(F)F)NC(=O)N2CCC(CC2)NC(=O)C3CCC3 C66179799
c1ccc2c(c1)cccc2NC(=O)Cc3[nH]c(=O)c4c5c(sc4n3)CCCC5 C55491544
c1cc(c(cc1NC(=O)N2CCC(CC2)NC(=O)CC3CCCC3)F)Cl C66952319
Cc1cc(ccc1NC(=O)N[C@@H]2C[C@H]2c3ccccc3)C(=O)N4CCCC[C@@H]4C C66967612
c1cc(c(cc1NC(=O)COc2ccc3c(c2)CCC(=O)N3)C(F)(F)F)F C67090714
CC[C@@H](c1cccs1)NC(=O)NC2CCN(CC2)C(=O)c3ccc(cc3)C C67407364
Cc1c(c(n(n1)C)C)[C@H](C)NC(=O)N[C@@H](C)c2cc(c(cc2Cl)Cl)F C67536203
Cn1c2c(c3c(s2)CCCC3)c(=O)n(c1=O)CC(=O)[O-] C06756449
C1CCc2c(c(nn2[C@@H]3CCS(=O)(=O)C3)C(=O)[O-])C1 C11802126
C[C@H]1CCc2c(c(nn2[C@H]3CCS(=O)(=O)C3)C(=O)[O-])C1 C11802175
Cn1ccc(n1)CN(C)C(=O)[C@H]2[C@@H]3CC[C@@H](C3)[C@@H]2C(=O)[O-] C02537224
CCn1c2c(c(n1)C)nc(=S)n(c2[O-])Cc3ccco3 C21365549
CCn1c2c(c(n1)C)nc(=S)n(c2[O-])C[C@H]3CCCO3 C21730136
Cc1c(c(n(n1)C)C)CN(C)C(=O)[C@@H]2CCCC[C@H]2C(=O)[O-] C36623944
CC1CCN(CC1)S(=O)(=O)c2cc(n(c2)C3CC3)C(=O)[O-] C36863833
Cc1c(c(c(o1)C)S(=O)(=O)N2CCCC[C@H]2C)C(=O)[O-] C37300352
Cc1c(c(c(o1)C)S(=O)(=O)N2CCCCC2)C(=O)[O-] C37300391
CCCc1c(cnn1[C@@]2(CCS(=O)(=O)C2)C)C(=O)[O-] C37760819
CCc1c(c(n(n1)[C@]2(CCS(=O)(=O)C2)C)Cl)C(=O)[O-] C37760922
COC(=O)[C@@H]1CCCCN1C(=O)[C@H]2CC=CC[C@@H]2C(=O)[O-] C37828321
Cc1ccc(cc1C)C(=O)CSC2=N[C@H]3C(=NC=N3)C(=N2)[O-] C39939135
Cc1c(ccc(n1)C(=O)N2C[C@@H](OC(C2)(C)C)C)C(=O)[O-] C41684753
c1cc(sc1S(=O)(=O)/N=C(/CN2CCCC2=O)\[O-])Cl C42266921
Cc1c(c(n(n1)C)C)S(=O)(=O)/N=C(/[C@@H]2CCC=CC2)\[O-] C42324187
CCO[C@H]1CCCN(C1)C(=O)N2CCC[C@H]2CC(=O)[O-] C42426387
CC(C)(C)OC(=O)N1CCc2c(sc(n2)C(=O)[O-])C1 C42684235
Cc1c(snn1)C(=O)N2CCc3c(ccs3)[C@@H]2C(=O)[O-] C44591727
CC(C)c1nc(on1)CN2CCc3c(ccs3)[C@H]2C(=O)[O-] C44592140
CC(C)c1nc(no1)CN2CCc3c(ccs3)[C@H]2C(=O)[O-] C44592464
Cc1nnc(s1)/N=C(/C(=O)N(C)[C@H]2CCCC[C@@H]2C)\[O-] C48032821
CCCc1nnc(s1)/N=C(/C(=O)N2CCCCCC2)\[O-] C48723900
CCc1nnc(s1)/N=C(/C(=O)N2CCC(CC2)CC)\[O-] C48758006
CC(C)c1nnc(s1)/N=C(/C(=O)N2C[C@H]3CC[C@@H]2C3)\[O-] C48758577
CN(C[C@@H]1CCCCO1)C(=O)N2CCC[C@H]2CC(=O)[O-] C48951370
CCN(C[C@@H]1CCCO1)C(=O)N2CCC[C@@H](C2)C(=O)[O-] C48968240
CC(C)c1ncc(c(n1)/C(=N/S(=O)(=O)C(C)C)/[O-])Cl C49461804
Cc1ccc(o1)/C(=N/S(=O)(=O)Cc2ccc(nc2)Cl)/[O-] C49515033
C[C@@]1(CCS(=O)(=O)C1)n2cc(c(n2)C3CCCC3)C(=O)[O-] C54078342
CC[C@@H]1COCCN1C(=O)N2CCC[C@H](C2)CC(=O)[O-] C54304127
CC[C@@H]1CO[C@@H](CN1C(=O)N2CCC[C@@H](C2)CC(=O)[O-])C C54304391
CC[C@H]1CO[C@H](CN1C(=O)N2CCC[C@@H](C2)CC(=O)[O-])C C54304396
CCN(C)S(=O)(=O)c1cc(oc1Br)C(=O)[O-] C55313328
Cc1cc(n(c(=O)c1C(=O)[O-])CC(=O)N2CCCCC2)C C61450161
C[C@H]1CN(CCCO1)C(=O)N(CCC(=O)[O-])C(C)(C)C C61937450
c1cc(oc1)c2nc(cs2)C(=O)N3CC[C@H](C3)C(=O)[O-] C62118080
C[C@@H]1CCCCN1S(=O)(=O)N2CCC(CC2)(C)C(=O)[O-] C62842960
CCN(Cc1ccco1)C(=O)N2CCC(CC2)(C)C(=O)[O-] C62843436
CC(C)Cn1ccnc(c1=O)N2CCC(CC2)(C)C(=O)[O-] C62843587
CCc1c(c(on1)C)C(=O)N2CCC[C@](C2)(CC)C(=O)[O-] C62869972
CC[C@]1(CCCN(C1)C(=O)N2CCO[C@@H](C2)C)C(=O)[O-] C62872055
CC[C@H]1CO[C@H](CN1C(=O)N2CCC[C@@](C2)(C)C(=O)[O-])C C62874723
CC[C@]1(CCCN(C1)C(=O)N(C)Cc2cscn2)C(=O)[O-] C62875881
CCC[C@@]1(CCCN(C1)C(=O)N2CCCOCC2)C(=O)[O-] C62876972
Cc1c2cc(sc2n(n1)C)C(=O)N3CC[C@@](C3)(C)C(=O)[O-] C62913585
C[C@]1(CCN(C1)C(=O)N(C)C[C@@H]2CCCCO2)C(=O)[O-] C62926315
CC[C@@]1(CCN(C1)C(=O)N2CCO[C@@H]3[C@@H]2CCC3)C(=O)[O-] C62934593
CCOC(=O)C1=C(C(=N[C@H]1C)C(=O)/N=C\2/[N-]CCS2)C C63908410
c1ccc(c(c1)CSc2nnc(n2N)c3cccs3)C#N C05228922
Cc1ccc(c(c1)/C=N/NC(=O)c2cc(cnc2)Br)O C00257425
CC1(Cc2cccc(c2O1)OCC(=O)Nc3ccccc3O)C C07453578
CC1(Cc2cccc(c2O1)OCC(=O)Nc3cccc(c3)O)C C07453585
Cc1ccc(c(c1)NC(=O)c2ccc3c(c2)NC(=O)CS3)OC C12694679
CCc1cc2c(ncnc2s1)Nc3cccc(c3)NC(=O)C C19974712
C[C@H](C(=O)Nc1ccc(c(c1)Cl)Cl)Sc2[nH]ncn2 C22905060
CC(=O)Nc1nc2ccc(cc2s1)NC(=O)CC3CCCC3 C32961164
COc1cc(ccn1)CNC(=O)N[C@@H]2C[C@H]3C[C@@H]2[C@@H]4[C@@H]3CCC4 C34868582
CCNC(=O)N1C[C@@H](C[C@H](C1)C(=O)NC2CC2)c3ccccc3 C35892860
CCNC(=O)N1C[C@H](C[C@H](C1)C(=O)NC2CC2)c3ccccc3 C35892862
CC[C@H](c1cccc(c1)S(=O)(=O)/N=c\2/[nH]c(cs2)C)O C37684316
c1cc(cc(c1)F)N[C@@H]2CCCN(C2)C(=O)c3c4c([nH]n3)CCC4 C12315500
CC(C)C1=C([C@H](C(=C(O1)N)C#N)c2ccccc2F)C(=O)OC C39324320
COc1ccc(c(c1)c2ccccc2O)N3CCN[C@H](C3)OC C39529920
c1cc(oc1)c2nnc(n2N)SCc3ccc(s3)Cl C39535150
CCC1=C2[C@H](C(=C(O[C@@H]2N=N1)N)C#N)c3ccc(cc3)SC C39698837
C[C@H]1C[C@@H](CN(C1)C(=O)c2ccccc2NC(=O)NC(C)C)C C44212698
Cc1ccc(cc1)CNC(=O)[C@@H]2CCCN(C2)C(=O)NC3CC3 C44458314
c1cc2c(cc1F)cc([nH]2)C(=O)Nc3ccc(nc3)N4CCCCC4 C46550630
CC[C@@H]1CCCN(C1)C(=O)Nc2ccc(cc2C)C(=O)NCC C48116821
CC[C@H]1CCCN(C1)C(=O)Nc2ccc(cc2C)C(=O)NCC C48116822
c1ccc(cc1)n2c(c[nH]c2=S)C(=O)Nc3ccc4ccccc4n3 C48234495
Cc1cc(ccc1NC(=O)C(=O)N[C@H]2CCCC[C@H]2C)N(C)C C48688898
C[C@@H]1CCCC[C@H]1NC(=O)C(=O)Nc2ccc(c(c2)Cl)C#N C48689698
C[C@H]1CCCC[C@H]1NC(=O)C(=O)Nc2ccc(c(c2)Cl)C#N C48689699
C[C@H]1CCCC[C@H]1NC(=O)C(=O)Nc2ccc(c(c2)C#N)Cl C48690585
c1cc2c(cc1Cl)nc([nH]2)N3CCC[C@@H](C3)C(=O)NC4CC4 C33071446
Cc1cnn(c1NC(=O)c2cc3c([nH]2)ccs3)[C@H](C)C4CC4 C55341345
Cc1cc(cc(c1)NC(=O)CSc2[nH]c(=O)c(c(n2)C)C)C C05155199
CC1CCN(CC1)C(=O)c2ccccc2NC(=O)NC3CCCC3 C56704607
CCc1ccc(cc1)[C@@H]2CC(=O)Nc3c2c(=O)[nH]c(n3)SC C04944180
CC[C@H]1CCCN(C1)C(=O)c2ccccc2NC(=O)NC(C)C C58125184
CC(C)Oc1ccccc1NC(=O)c2cc(cc3c2nc[nH]3)F C58249308
CC[C@H](C)NC(=O)Nc1ccc(cc1)C(=O)N2CCCC[C@@H]2C C48100619
CC(C)(C)NC(=O)C(=O)N/N=C/c1ccc(c(c1)Cl)Cl C59459571
CNc1c(cnc(n1)N/N=C\c2ccc(c(c2)Cl)Cl)F C59639984
C[C@@H](c1[nH]c2ccccc2n1)NC(=O)c3cc4ccccc4n3C C55037566
c1ccc(cc1)NC2CCN(CC2)C(=O)c3ccc4c(c3)nc[nH]4 C50174792
CCNC(=O)[C@H]1CCCN(C1)C(=O)N[C@H](C)c2ccccc2C C61793738
CC(C)(CNC(=O)c1c2ccccn2c(n1)C3CCCCC3)O C62441312
CCN1c2ccccc2O[C@@H](C1=O)Cc3ccc(c(c3)N)OC C62496920
CCSc1ccc(cn1)NC(=O)c2cc(cc3c2nc[nH]3)F C63711083
CCCc1nc(c(s1)C(=O)Nc2ccc(c3c2[nH]nc3)C)C C63713462
Cc1c([nH]c2c1cc(cc2)CNc3cc(=O)n4ccccc4n3)C C64942550
Cc1ccc(cc1C(=O)NC(C)C)NC(=O)N2CCC(CC2)C C66686758
Cc1c(sc2c1c(ncn2)NCc3cccc(c3O)OC)C C66812756
c1cc2c(cc1F)sc(c2Cl)C(=O)NNC(=O)[C@@H]3CCOC3 C66914725
Cc1cccc2c1oc(c2C)C(=O)N[C@H](C)C(=O)NC(C)(C)C C66922614
CCc1cccc(c1)NC(=O)N[C@H](C)C(=O)N2CCCC[C@@H]2C C67536811
C[C@@H]1C=C([C@H]2[C@H]([C@@H]1CO[C@@H]2c3ccccc3)C)C C04024519
C[C@@H]1CCC(=C(C)C)C(=O)C1=Cc2ccccc2 C04266760
C1[C@@H]2[C@@H]3[C@@H]4[C@H]1[C@@H]5[C@H]2[C@@H]6[C@H]3[C@H]4[C@]5(O6)C(Cl)(Cl)Cl C00158033
CCc1cc2c(cc1C(=O)C)[C@H](CC[C@]2(C)CC)C C01747577
CCc1cc2c(c3c1C(=O)CC3)C(CCC2(C)C)(C)C C01868463
c1ccc2c(c1)cccc2n3ccc4c3cccc4 C01234773
Cc1ccc(c(c1)C23CC4CC(C2)CC(C4)C3)OC C04952690
c1ccc2c(c1)cccc2c3ccccc3CC#N C01632849
c1ccc(cc1)[C@@H]2Cc3cccc4c3N(C2)CCC4 C05331948
c1ccc(cc1)[C@@]23CCCCC2=Nc4c3cccc4 C05519221
CC(=O)SSC12CC3CC(C1)CC(C3)C2 C05663500
C=C(CN1c2ccccc2C=Cc3c1cccc3)Cl C01010548
Cc1cc(c2cc(c(nc2c1)Cl)CCl)C C11985075
C[C@H]1Cc2ccccc2N1c3ccc(cc3)CCl C20435605
C[C@H]1C[C@@H](CN(C1)c2cccc(c2CCl)Cl)C C20435668
C[C@H]1CCCC[C@H]1Oc2cccc(c2CCl)Cl C20436053
CCc1ccc2cc(c(nc2c1)Cl)CCCl C32099341
Cc1ccc(s1)C(=O)c2cc(sc2Cl)Cl C35379369
c1ccc2cc(ccc2c1)S[C@@H]3CCC[C@H]3C#N C35676476
CCc1cc(c2cc(cc(c2n1)C)Cl)Cl C36913054
CC(C)(C)[C@H]1CC[C@@H]([C@@H](C1)Sc2ccccc2)C#N C37154085
CC[C@H]1CC[C@H]([C@@H](C1)Sc2cccs2)C#N C37156190
CC(C)(C)c1ccc(cc1)S[C@@H]2CCC[C@H]2C#N C37156522
CC[C@H]1CC[C@H]([C@@H](C1)SC2CCCCC2)C#N C37685613
CN(C)c1ccc(c(c1)F)/C=C/2\C=Cc3c2cccc3 C01720698
Cc1cccc(c1)[C@@H](c2cc(ccc2OC)F)Cl C40272808
Cc1ccc(c(c1)[C@@H]([C@@H]2C[C@@H]2C)Br)OC C40290054
CCC(C)(C)c1ccc2c(c1)scc2C(=O)Cl C40451421
Cc1cccc(c1)S[C@H]2CCCCC[C@@H]2C#N C40696132
Cc1ccc(cc1)C[C@H](C#N)c2cccc(c2)Cl C41326200
c1cc(ccc1[C@@H](C#N)C2CCCC2)Br C41357956
CC(C)(C)c1ccc(cc1)C2(CCOCC2)CCl C41384198
Cc1ccsc1C(=O)C23CC4CC(C2)CC(C4)C3 C42728532
Cc1ccsc1C(=O)c2cc3c(s2)CCCC3 C42728652
CC[C@@H]1CCC(=O)[C@@H](C1)Cc2cc(cc(c2)C)C C43653648
CC1(CCC([C@H]2[C@@H]1C=c3ccc(cc3=C2)OC)(C)C)C C44545734
Cc1ccc(cc1)/C=C\2/Cc3c(cccc3Cl)C2=O C49372145
C[C@H]1CCCC[C@@H]1O[C@@H]2CCCC[C@@H]2Br C50502761
Cc1cc(c(c(c1)C)[C@@H]([C@H]2CCCCO2)Cl)C C50972419
CC1(Cc2cc(ccc2O1)[C@H](CC(F)(F)F)Cl)C C51756056
C1CC[C@@H]([C@@H](CC1)Br)CC2CCOCC2 C52175348
C[C@@H](c1ccccc1)[C@H](C#N)c2ccccc2Cl C57746137
CCOc1ccc2cc(ccc2c1)C#CCCCl C42477854
c1ccc2cc(ccc2c1)/C=N/c3ccccc3Cl C59513909
c1cc(nc(c1Cl)CSC2CCCCC2)Cl C61640248
Cc1cccc(c1C)[C@@H](c2ccc3c(c2)COC3)Cl C62335315
c1ccc2c(c1)CCCN2C[C@@H](c3cccs3)Cl C62344960
c1cc(c(c(c1)F)F)Oc2ccc(cc2F)CCl C62615880
c1cc(c(c(c1)Cl)[C@H]2CCCC[C@@H]2C#N)Cl C62625240
CC(C)(C)[C@H](Cc1ccnc2c1cccc2)Cl C63042831
c1ccc(cc1)C[C@]23CN(C(=O)[C@@]2(Nc4c3cccc4)NC(=O)CCl)C5CCCCC5 C01556012
CN(C)N1C2=C([C@@H](C(=C1N)C#N)c3cccc(c3Cl)Cl)C(=O)C[C@H](C2)c4ccccc4 C01440707
c1cc(c(cc1Cl)Cl)COc2ccc(cc2/C=C/3\C(=O)NC(=O)N3)Br C00981379
c1ccc(c(c1)[C@@H]2C(=C(OC3=C2C(=O)CCC3)N)C#N)OCc4ccc(cc4)Br C00661050
COc1ccc(cc1CNC(=O)c2cc3c(s2)c4ccccc4[nH]c3=O)Br C09838943
c1cc(cc(c1)Cl)C[C@@H]2C(=O)N(/C(=C(\C#N)/C(=O)N)/S2)c3ccc(cc3)Br C01790791
c1cc(c(c2c1cc(cc2)Br)Br)OCC(=O)NNC(=O)C3CC3 C12491013
CCC(=O)NNC(=O)COc1ccc2cc(ccc2c1Br)Br C12491580
Cc1cc(sc1C(=O)N[C@H](C)c2ccccc2Br)NC(=O)c3ccco3 C12914020
Cn1c2ccc(cc2nc1CO)/N=C/c3cc(cc(c3O)Br)Br C06017112
Cc1ccc(s1)[C@H]2[C@@H]3CC=C[C@@H]3c4cc(ccc4N2)S(=O)(=O)NC[C@@H]5CCCO5 C14456803
Cc1ccc(s1)[C@H]2[C@H]3CC=C[C@@H]3c4cc(ccc4N2)S(=O)(=O)NC[C@@H]5CCCO5 C14456805
CCN(c1ccccc1)C(=O)c2cccc3c2N[C@@H]([C@@H]4[C@@H]3C=CC4)c5cccc(c5O)OC C14460038
CCN(c1ccccc1)C(=O)c2cccc3c2N[C@@H]([C@H]4[C@@H]3C=CC4)c5cccc(c5O)OC C14460040
C[C@@H](c1ccccc1Br)NC(=O)CCc2[nH]c(=O)c3c4c(sc3n2)CCCC4 C15686894
Cc1ccc(c(c1)Br)NS(=O)(=O)c2ccc3c(c2)NC(=O)[C@H](CS3)C C15730726
CCc1ccc(s1)[C@H]2C(=C(N(C3=C2C(=O)CC(C3)(C)C)c4ccccc4C#N)N)C#N C01171728
CCOC(=O)c1c(c([nH]c1C)C(=O)Nc2ccc(c(c2)I)C)C C15984146
Cc1c(sc2c1c(=O)[nH]c(n2)CS[C@H](C)C(=O)Nc3ccc(c(c3)Cl)Cl)C C17639347
c1ccc(c(c1)NC(=O)CSCc2[nH]c(=O)c3c4c(sc3n2)CCCC4)Br C00915331
c1ccc(cc1)CN2CC=C3[C@H](C2)[C@H](C(C(=C3C#N)N)(C#N)C#N)c4ccccc4C(F)(F)F C19805131
c1ccc(cc1)CN2CC=C3[C@H](C2)[C@H](C(C(=C3C#N)N)(C#N)C#N)c4c(cccc4Cl)F C16034330
Cc1ccccc1[C@H]2C3=C(CCCC3=O)NC(=C2C(=O)Nc4ccc(cn4)Br)C C08413922
Cc1ccc(c(c1)C)NC(=O)CSC2=C([C@H](C3=C(N2)CCCC3=O)c4cccs4)C#N C13174463
Cc1ccccc1[C@@H]2CC(=O)NC(=C2C#N)SCC(=O)Nc3cccc4c3cccc4 C09015021
Cc1ccnc(c1)NC(=O)C2=C(NC3=C([C@@H]2c4ccc(s4)Br)C(=O)CCC3)C C20601959
CCN(c1ccccc1)C(=O)c2cccc3c2N[C@@H]([C@@H]4[C@H]3C=CC4)c5ccc(c(c5)O)OC C20690860
c1cc(cc(c1)Cl)[C@H]2[C@@H]3CC=C[C@H]3c4cc(ccc4N2)S(=O)(=O)NC[C@@H]5CCCO5 C20695478
CN(C)S(=O)(=O)c1ccc2c(c1)[C@H]3C=CC[C@H]3[C@H](N2)c4cc(ccc4O)Br C20695994
c1ccc(c(c1)[C@H]2[C@@H]3CC=C[C@H]3c4cc(ccc4N2)S(=O)(=O)NC[C@H]5CCCO5)Cl C20700798
c1ccc2c(c1)C3C[C@@H](C2c4c3cccc4)CNC(=O)CNC(=O)c5ccc(o5)Br C22527567
Cc1cccc(n1)NC(=O)C2=C(NC3=C([C@H]2c4ccc(cc4)SC)C(=O)C[C@@H](C3)C)C C13567232
Cc1cc(c(c(c1)C)NC(=O)CSC2=C([C@H](C3=C(N2)CCCC3=O)c4cccs4)C#N)C C27550306
c1cc(sc1)[C@@H](CNC(=O)c2cc3ccc(cc3[nH]2)Br)N4CCOCC4 C12923392
c1cc(sc1)[C@@H](CNC(=O)c2cc3cc(ccc3[nH]2)Br)N4CCOCC4 C32759179
CCc1cc(cs1)C(=O)Nn2c(=O)c3cc(sc3[nH]c2=S)Cc4ccccc4 C17095568
C[C@H](C(=O)NNC(=O)C12C[C@H]3C[C@@H](C1)CC(C3)(C2)Br)Oc4ccccc4F C24632882
COc1ccc(cc1OC)[C@H]2[C@H]3CC=C[C@@H]3c4cccc(c4N2)C(=O)NC5CCCCC5 C14479377
CN(C)N1C2=C([C@@H](C(=C1N)C#N)c3cccc4c3cccc4)C(=O)C[C@H](C2)c5ccccc5 C01440779
Cc1csc2c1ncnc2N/[NH+]=C/c3cc(cc(c3[O-])Br)Br C20615377
Cc1cc(c(c(c1)Br)OCC(=O)NN/C(=C/2\C=CC=CC2=O)/C)Br C01021460
c1ccc-2c(c1)CCc3c2c(c(s3)NC(=O)C[C@@H]4C(=O)Nc5ccccc5S4)C#N C39427242
CC1=C2C=C(C=C[C@H]2N=C1C)[C@@H]3NN=C(N3c4ccc(cc4)Br)SCCO C39978650
C/C(=N\NC(=O)c1ccncc1)/C2=CC[C@@H]3[C@]2(CC[C@H]4[C@@H]3CC[C@H]5[C@]4(CC[C@@H](C5)O)C)C C43736999
Cc1ccc2ccc(c(c2n1)O)[C@H](c3ccccn3)Nc4cc(c(cn4)Br)C C46085484
Cc1c2c([nH]n1)C(=O)N([C@H]2c3cccc(c3)Br)CCc4c[nH]c5c4cccc5 C13692563
c1cc(ccc1[C@H]2C[C@@H](n3c(c(cn3)C(=O)NC4CCCC4)N2)C(F)(F)F)Br C00647455
c1cc(ccc1C2=CCN(CC2)Cc3ccc(c(=O)[nH]3)C(=O)NC4C5CC6CC(C5)CC4C6)F C55327974
c1cc(cc(c1)N2CCNC2=O)NC(=O)c3cc(c(s3)Br)Br C58973403
C[C@@]1(CCCN(C1)C(=O)Nc2cccc(c2)Br)C(=O)NCc3ccccc3 C35536996
Cc1cc(nc(n1)SCc2ccc(cc2Br)F)N C10323384
CC1(CN(c2cc(ccc2O1)N)Cc3c(cccc3Cl)F)C C19759443
c1cc2c(cc1O)OC[C@H]2Nc3ccc(cc3Br)F C20430400
Cc1ccc2c(c1C)N[C@@H]([C@H]3[C@H]2C=CC3)c4cccc(c4O)OC C20694126
c1ccc2c(c1)cc(c(=O)[nH]2)CNc3cc(cc(c3)Cl)Cl C21507713
Cc1cc(ccc1Br)NCC(=O)NC2CCC(CC2)C C29961305
C[C@@H]1CN(c2ccc(cc2O1)N)Cc3c(cccc3Cl)Cl C19759161
Cc1nc2cc(c(cc2s1)N)Oc3ccccc3Br C35342921
C[C@@H](c1ccccc1Br)NC(=O)c2ccc3c(c2)CCN3 C37014499
c1cc(c(c(c1)Cl)CNc2ccc(cc2)c3c[nH]cn3)Cl C37071668
c1cc(ccc1c2cc[nH]n2)NCc3ccc(s3)Br C37104746
C[C@H](c1ccccc1Br)Nc2ccc3cn[nH]c3c2 C37134354
C[C@H](c1ccc(s1)Cl)Nc2ccc(c(c2)C(=O)NC)Cl C37778922
c1ccc(cc1)C[C@H]2C[C@@]3(CC[C@@H](C3)O)N(C2)c4ccccc4O C39503347
c1cc2c(cc1[C@H](c3cc4c(s3)CCCC4)Cl)[nH]c(=O)[nH]2 C40270411
Cc1ccc(c(c1)C)[C@@H](c2ccc3c(c2)[nH]c(=O)[nH]3)Br C40282399
Cc1ccc(c(c1)[C@@H](c2ccc3c(c2)[nH]c(=O)[nH]3)Br)C C40282587
c1ccc(cc1)C[C@H](c2ccc3c(c2)[nH]c(=O)[nH]3)Br C40282617
Cc1c(cc(s1)C(=O)N2CCC[C@H]2c3cccc(c3)Cl)N C40328695
c1ccc(cc1)[C@@H]2CCCN2c3c(cc(cn3)Br)N C40713791
c1cc(c(cc1C#N)F)CSc2nc3ccc(cc3s2)N C42141641
C[C@H](c1ccc(cc1)Cl)n2c(c(cn2)I)N C43666625
C[C@@H](Cn1c(c(cn1)I)N)c2ccccc2 C43667198
C[C@@]12CCCC([C@H]1CC[C@@]([C@@H]2CC[C@](C)([C@H]3CO3)O)(C)O)(C)C C43740745
c1ccc(c(c1)CNC(=O)c2ccc3c(c2)CCCN3)Br C48821175
Cc1ccc(s1)[C@@H](C)NC(=O)Nc2ccccc2Br C48954917
C[C@H]1C[C@H]1CNC(=O)NCc2cc(cc(c2)Br)F C49242235
C[C@H](c1cccc(c1)Br)n2c3cccc(c3nc2N)F C49569427
Cc1c(n(c(c1C#N)N)[C@H](C)c2cccc(c2)Br)C C49570035
CN(Cc1c(cccc1Br)N)c2ccccc2OC C49966239
c1ccc(cc1)[C@@H]2C/C(=N\O)/[C@H]([C@@H](N2)c3ccccc3)c4ccccc4 C13541012
c1cc(c(cc1Cl)/C=C/C(=O)N[C@H]2CCCC[C@@H]2O)Cl C51996403
CC[C@@H](C)[C@H](c1cc2c(cc1Br)[nH]c(=O)[nH]2)Cl C52095013
C[C@@H]1CCC[C@@](C1)(CO)NC(=O)/C=C/c2ccc(s2)Cl C53106365
C[C@H]1CCC[C@@](C1)(CO)NC(=O)/C=C/c2ccc(s2)Cl C53106367
C[C@H](c1ccc(cc1)Br)NC(=O)c2ccc3c(c2)CCN3 C40854533
Cc1ccc2c(c1C)NC(=O)[C@@H]2Nc3ccccc3Br C42075146
Cc1ccc(cc1F)N[C@@H]2c3cccc(c3NC2=O)Br C42080170
c1cc2c(c(c1)Br)NC(=O)[C@@H]2NCc3ccc(cc3)Cl C42080621
Cc1cc(c2c(c1)NC(=O)[C@@H]2Nc3ccccc3Br)C C42100773
Cc1cc2c(c(c1)F)NC(=O)[C@@H]2Nc3ccc(c(c3)Cl)Cl C42115165
Cc1ccccc1N[C@@H]2c3cc(ccc3NC2=O)Br C19964959
Cc1c(c(n(n1)C2CCC(CC2)C(C)(C)C)N)Br C43668096
Cc1ccccc1NC(=S)Nc2ccc(cn2)Br C13838009
c1ccc(cc1)c2ccc(s2)/C=C/C(=O)NC3CCC(CC3)O C61039348
CN(C1CCCCCC1)C(=O)c2cc(c(cc2Br)F)N C61079792
CCc1nc2ccccc2n1Cc3ccc(cc3Br)N C62807191
Cc1cc(ccc1Br)N[C@H]2c3ccccc3NC2=O C19908094
Cc1ccc(cc1)N[C@H]2c3ccc(cc3NC2=O)Br C19964556
Cc1cc(c(c(c1)C)CNc2cc(c(cc2F)F)NC(=O)C)C C66375289
Cc1cc(c(cc1CSc2cc(ccc2Cl)Cl)[C@H]3C(=C(OC4=C3C(=O)CC(C4)(C)C)N)C#N)C C02727572
COc1ccc(cc1OC)[C@H]2CC3=C([C@@H](Nc4ccccc4N3)c5cccc(c5)Br)C(=O)C2 C01177509
Cc1cc(c2c(n1)SC=C(N3C2=NC(c4c3cccc4)(c5ccccc5)c6ccccc6)N)COC C08856105
C[C@@H]1CCc2c(sc3c2c(=O)[nH]c(n3)SCC(=O)Nc4cc(ccc4Cl)C(F)(F)F)C1 C08897781
c1ccc(cc1)[C@H]2Cc3c(c(sc3[C@@H](S2)c4ccccc4)NC(=S)NC(=O)c5ccccc5)C#N C01789408
c1cc(ccc1/C=N/NC(=O)c2cc(c(c(c2)Br)O)Br)N3CCCCC3 C09265583
c1cc(cc(c1)Cl)C(=O)NC(C(F)(F)F)(C(F)(F)F)Nc2c(c3c(s2)CCCC3)C#N C03671306
Cc1cccc(c1)CSc2[nH]c(=O)c3c(n2)NC4=C([C@H]3c5ccccc5Cl)C(=O)CC(C4)(C)C C09942474
c1ccc(cc1)[C@H](Cc2ccc(cc2)O)C(=O)N3CCOc4c(cc(cc4O)c5cccc(c5)Cl)C3 C12456946
c1ccc2c(c1)c(c[nH]2)CC(=O)N(C3CCCCC3)[C@@H](c4cccs4)C(=O)NC5CCCCC5 C12475785
c1ccc2c(c1)ccc(c2/C=N/NC(=O)COc3ccc(cc3Br)Br)O C12583642
c1ccc2c(c1)NC(=O)C[C@@H](N2C(=O)CNc3ccc(cc3)I)C(F)(F)F C12795486
c1ccc(c(c1)C(=O)Oc2ccc(cc2)[C@H]3Nc4c(c5c(s4)CCCC5)C(=O)N3)Br C02053250
c1ccc(c(c1)C(=O)Oc2ccc(cc2)[C@@H]3Nc4c(c5c(s4)CCCC5)C(=O)N3)Br C02053251
c1ccc(cc1)/C=C/C(=O)NC(=S)Nc2c(cc(cc2Cl)Cl)c3nc4ccccc4s3 C14275334
COc1ccccc1NS(=O)(=O)c2ccc3c(c2)[C@H]4C=CC[C@H]4[C@@H](N3)c5cccc(c5)Br C15226163
CC(C)(C)c1ccc(cc1)[C@H]2[C@@H]3CC=C[C@H]3c4cc(ccc4N2)S(=O)(=O)Nc5ccccc5F C15231429
c1ccc2c(c1)nc(o2)c3cc(ccc3Cl)NC(=S)NC(=O)CC45CC6CC(C4)CC(C6)C5 C16545301
CCc1ccc(cc1)[C@@H]2c3c(=O)[nH]c(nc3NC4=C2C(=O)CC(C4)(C)C)SCc5ccc(cc5)C C16807400
Cc1cc(c(c(c1COc2ccc(cc2)Cl)C)[C@H]3[C@@H]4CCCC=C4C(=C(C3(C#N)C#N)N)C#N)C C00647861
CC1=C([C@@H](C(=C(N1)SCc2ccccc2Cl)C#N)c3cccs3)C(=O)Nc4ccccc4 C08836713
CCCCSc1[nH]c(=O)c2c(n1)NC3=C([C@@H]2c4ccc(cc4)Br)C(=O)CC(C3)(C)C C20134355
CC(C)(C)[C@H]1CCc2c(csc2C1)C(=O)Nc3c(c4c(s3)CCC4)C(=O)NCc5ccccc5 C20467868
CCc1ccc(cc1)[C@H]2CC3=C([C@H](Nc4ccccc4N3)c5ccc(c(c5)OCC)OCC)C(=O)C2 C21240880
CC(C)Oc1ccc(cc1OC)[C@@H]2CC3=C([C@H](Nc4ccccc4N3)c5c(cccc5Cl)F)C(=O)C2 C21252104
CCOc1c(cc(cc1Br)[C@H]2C3=C(C[C@H](CC3=O)c4ccccc4)Nc5ccccc5N2)OC C21253790
C[C@@H]1CCc2c(sc(c2C#N)NC(=S)NC(=O)c3cccc4c3cccc4Br)C1 C22741551
c1ccc(c(c1)CSc2[nH]c(=O)c3c(n2)NC4=C([C@@H]3c5ccc(cc5)Br)C(=O)CCC4)F C32655153
CC[C@H](C)Sc1[nH]c(=O)c2c(n1)NC3=C([C@@H]2c4cccc(c4Cl)Cl)C(=O)CC(C3)(C)C C35450434
Cc1cc(ccc1F)[C@H]2CC[C@@H](CN2C(=O)NCc3ccccc3)C(=O)NCc4ccccc4F C35896159
Cc1cc(ccc1F)[C@@H]2CC[C@@H](CN2C(=O)NC(C)C)C(=O)NCc3cccc(c3)C(F)(F)F C35896226
CN(C1CCCCC1)S(=O)(=O)c2ccc3c(c2)[C@@H]4C=CC[C@@H]4[C@@H](N3)c5cc(cc(c5O)Cl)Cl C14467393
c1ccc2c(c1)cccc2C(=O)Oc3ccc4c(c3)OC(=C([C@H]4c5cccc(c5)Br)C#N)N C38651522
Cc1ccc(cc1)/C=C/C(=O)Oc2ccc3c(c2)OC(=C([C@@H]3c4c(cccc4Cl)Cl)C#N)N C38679595
c1ccc(c(c1)/C=C/C(=O)Oc2ccc3c(c2)OC(=C([C@H]3c4c(cccc4Cl)F)C#N)N)Cl C38680247
CC(C)NC(=O)c1c2c(sc1NC(=O)c3cccc(c3)Br)C[C@@H](CC2)C(C)(C)C C39388866
c1ccc(cc1)S(=O)(=O)[C@H]2CCC[C@@]3(N2c4ccccc4O)CCC[C@@H](C3)c5ccccc5O C39521555
CCCCCSc1[nH]c(=O)c2c(n1)NC3=C([C@H]2c4cccc(c4)Br)C(=O)CC(C3)(C)C C40476410
CC(C)CSc1[nH]c(=O)c2c(n1)NC3=C([C@@H]2c4cccc(c4)Br)C(=O)CC(C3)(C)C C40476570
Cc1cc(c(c(c1)O)c2c3c([nH]n2)C(=O)N([C@@H]3c4ccc(cc4)Cl)Cc5ccccc5Cl)C C38704671
CCN\1c2ccccc2N/C1=C\Cc3ccc(cc3)NS(=O)(=O)c4ccc(s4)Br C33116581
Cc1cc(c(c(c1)C)NC(=O)CSC2=C([C@@H](C3=C(N2)CC(CC3=O)(C)C)c4ccc(cc4)Cl)C#N)C C13297915
Cc1ccc(cc1)[C@@H]2[C@@H]3CC=C[C@@H]3c4cc(ccc4N2)S(=O)(=O)Nc5cc(ccc5Cl)Cl C58847747
Cc1ccc(cc1NS(=O)(=O)c2ccc3c(c2)[C@H]4C=CC[C@H]4[C@H](N3)c5cccc(c5)OC)Cl C58848139
Cc1cccc(c1)[C@@H]2[C@@H]3CC=C[C@@H]3c4cc(ccc4N2)S(=O)(=O)Nc5ccc(cc5)Br C58848327
COc1cccc(c1)[C@@H]2[C@@H]3CC=C[C@@H]3c4cc(ccc4N2)S(=O)(=O)Nc5ccc(cc5)Br C58848356
c1ccc(cc1)NS(=O)(=O)c2ccc3c(c2)[C@H]4C=CC[C@H]4[C@H](N3)c5ccccc5Br C58850146
C/C(=N\NC(=O)CSCc1ccccc1)/c2ccc3c(c2)[C@@H]4C=CC[C@@H]4[C@@H](N3)c5ccc(cc5)F C58916701
CCOc1cc(cc(c1O)Br)/C=N/c2c(c3c(s2)CCCC3)C(=O)NC4CCCCC4 C16688239
Cc1ccc(c(c1)CN2c3ccc(cc3/C(=N/NC(=S)Nc4ccc(c(c4)C)C)/C2=O)Br)C C03044209
CC[C@@H](C)NC(=O)c1cc(ccc1N2CCCC2)NC(=O)Nc3cccc(c3C)C C00748805
CC[C@@H](C)c1ccccc1NC(=O)[C@@H](C)Sc2nnc(n2N)c3cccs3 C04601230
CCCOc1ccccc1[C@H]2C(=C(NC(=O)N2)C)C(=O)Nc3cccc(c3)Cl C04820967
C[C@H]1CCCC[C@@H]1NC(=O)CSc2nnc(n2N)c3cc(ccc3Cl)Cl C05245373
C[C@H]1CCCC[C@H]1NC(=O)CSc2nnc(n2N)c3cc(ccc3Cl)Cl C05245380
C[C@H](C(=O)Nc1ccc(c(c1)C(F)(F)F)Cl)Sc2nnc(n2N)C(C)(C)C C08881563
Cc1cc(c2c(c(c(=O)oc2c1)CC(=O)NCCc3c[nH]c4c3cc(cc4)Cl)C)O C09304703
c1ccc(cc1)[C@@H](CNC(=O)Cc2c3ccccc3c(=O)[nH]n2)c4c[nH]c5c4cccc5 C10690354
Cc1c(sc(n1)N)C(=O)N/N=C\c2ccccc2OCc3ccc(cc3)Cl C05332660
Cc1c2ccc(cc2oc(=O)c1CCC(=O)NCCc3c[nH]c4c3cc(cc4)Cl)O C13608436
CCCc1c2c([nH]n1)OC(=C([C@H]2c3ccccc3OCc4ccccc4Cl)C#N)N C06733521
CCOc1cccc2c1oc(c2)C(=O)Nc3c(cc(s3)c4ccccc4)C(=O)N C21000923
C[C@H](c1ccc(cc1Cl)Cl)NC(=O)CSc2nnc(n2N)C3CCCCC3 C21237200
C[C@@H](c1ccc(cc1Cl)Cl)NC(=O)CSc2nnc(n2N)C3CCCCC3 C21237207
Cc1ccc(cc1)CSc2nnc(n2N)N/N=C(\C)/c3ccc(cc3)Br C21322995
Cc1ccc(c(c1)Cl)NC(=S)/N=C(/Nc2nc(cc(n2)C)C)\NC3CCCC3 C21574662
C[C@H](C(=O)NCc1ccc(cc1)OC)Sc2nc(c3c4c(sc3n2)CCCC4)N C23590640
CCc1ccc(c(c1)Br)OCC(=O)NNC(=O)NC2CCCCC2 C12403376
Cc1ccc(cc1)[C@H](C(=O)NC(C)(C)CC(C)(C)C)N(C)C(=O)c2cccc(c2O)O C36531495
C/C=C\[C@H](C(=O)NC(C)(C)C)N(c1ccccc1Cl)C(=O)c2c(cccc2O)O C36545266
CC(C)(C)N([C@@H](c1cccc(c1)O)C(=O)NC2CCCCC2)C(=O)c3ccccc3O C36584035
C[C@H](c1ccccc1)[C@H](C(=O)NC(C)(C)C)N(C(=O)c2cccc(c2O)O)C(C)(C)C C36586952
C[C@H]1CCc2c(sc3c2c(nc(n3)SCC(=O)c4ccc(cc4)NC(=O)C)N)C1 C36821665
CC1=C([C@H](N2C(=[NH+]1)N=C([N-]2)SCc3ccccc3Cl)c4ccc(cc4)F)C(=O)N C04574842
Cc1c(ccc2c1OC(=O)[C@@H]([C@@H]2C)CC(=O)NCCc3c[nH]c4c3cc(cc4)Cl)O C39277125
Cc1ccccc1N2[C@@H]3CC(C[C@@H](C3=CN2)NC(=O)CCc4c5c(n[nH]4)CCCC5)(C)C C39388349
Cc1ccccc1N2[C@H]3CC(C[C@@H](C3=CN2)NC(=O)CCc4c5c(n[nH]4)CCCC5)(C)C C39388350
Cc1cc(c(c(c1)C)NC(=O)[C@@H](C)OC(=O)c2c(c(c(c(n2)Cl)Cl)N)Cl)C C39561146
CC[C@H](C(=O)Nc1ccc(c(c1)Cl)C)n2c(nnc2SCc3ccccc3)N C40172869
Cc1cc(c(c(c1)O)c2c3c([nH]n2)C(=O)N([C@@H]3c4ccc(cc4)C(C)C)CCCO)C C38705992
CCCOc1ccccc1/C=C(\C#N)/C(=O)Nc2c(c3c(s2)C[C@@H](CC3)C)C(=O)N C40948924
C[C@H](c1cc2ccccc2o1)NC(=O)C3(CCCC3)NC(=O)NCc4ccccc4 C45873376
CC(C)(C)c1ccc(cc1)OCCN2c3ccccc3/C(=N/NC(=S)N)/C2=O C46084829
CCc1ccc(cc1)CN(C)C(=O)N[C@H](C)c2ccc(cc2)NC(=O)NC3CC3 C47128893
c1ccc(cc1)[C@H](C2CC2)NC(=O)Nc3ccc(c(c3)Cl)N4CCNC(=O)C4 C48560244
c1ccc(cc1)C(c2ccccc2)NC(=O)Nc3ccccc3N4CCNC(=O)C4 C49413073
CC(C)c1ccccc1NC(=O)c2cccc(c2)NC(=O)c3ccc4c(c3)nc[nH]4 C49975890
c1ccc(c(c1)C(=O)NC(=S)Nc2ccc(c(c2)O)c3nc4ccccc4o3)Cl C02218851
CCc1ccc(cc1)[C@@H]2c3c(n[nH]c3C(=O)N2CCCO)c4cc(c(cc4O)C)Cl C09124676
c1cc(c(c(c1)Br)OCc2cc(ccc2NN)[N+](=O)[O-])Br C51149051
c1ccc2c(c1)[nH]c(n2)CS[C@@H]3NN[C@H](N3Cc4ccco4)c5ccc(cc5)Cl C39583650
Cc1ccc(c(c1)c2c3c([nH]n2)C(=O)N([C@@H]3c4ccc(cc4)C(C)C)CCCO)O C21148625
CCC(CC)[C@H](c1cccs1)NC(=O)NNC(=O)c2ccc3ccccc3n2 C57267542
c1ccc2c(c1)nc(o2)c3ccc(cc3)NC(=O)NC[C@@H](c4ccc(c(c4)F)F)O C43931942
CC[NH+](CC)c1ccc(cc1)[C@H]2C3=C(CC(CC3=O)(C)C)OC(=C2C(=O)OCC)N C07365169
Cc1cc(cc(c1O)c2nc3ccccc3o2)NC(=S)NC(=O)Cc4ccccc4 C06613130
c1ccc(cc1)NCc2cc(ccc2O)c3nn(c(=S)o3)CNc4ccccc4 C59387112
c1ccc2c(c1)c(c[nH]2)CCNC(=O)N3CCC(CC3)NC(=O)C4CCCCC4 C62473860
C[C@@H]1C(=C(NO1)C)CC(=O)N[C@@H](c2ccccc2)c3ccc4c(c3)nc([nH]4)C(F)(F)F C64353875
C[C@@H](CCc1ccc(c(c1)F)F)NC(=O)Nc2cccc(c2)c3ccc(=O)[nH]n3 C66678875
c1cc(cc(c1)F)[C@H]2[C@H]3CC=C[C@@H]3c4cc(ccc4N2)C(=O)[O-] C04004283
c1cc(ccc1[C@@H]2[C@@H]3CC=C[C@@H]3c4cc(ccc4N2)C(=O)[O-])Br C04131781
COc1ccccc1[C@@H]2[C@@H]3[C@@H]4CC[C@@H](C4)[C@@H]3c5cccc(c5N2)C(=O)[O-] C04151484
Cc1ccc(c2c1N[C@H]([C@@H]3[C@H]2C=CC3)c4ccc(cc4)Cl)C(=O)[O-] C04199907
Cc1c(ccc2c1N[C@H]([C@H]3[C@@H]2C=CC3)c4ccc(cc4)Cl)C(=O)[O-] C04123720
CC1=CC[C@@H]([C@@H](C1)C(=O)Nc2ccc(c(c2)Cl)Cl)C(=O)[O-] C00315613
c1cc(cc(c1)Br)[C@@H]2[C@@H]3CC=C[C@@H]3c4cccc(c4N2)C(=O)[O-] C04859482
c1cc2c(c(c1)C(=O)[O-])N[C@@H]([C@@H]3[C@H]2[C@@H]4CC[C@H]3C4)c5ccc(cc5)F C03636288
c1ccc(c(c1)[C@H]2[C@@H]3[C@@H]4CC[C@@H](C4)[C@@H]3c5cccc(c5N2)C(=O)[O-])F C05064794
Cc1cc(cc(c1)NC(=O)[C@]2(CC[C@@](C2(C)C)(C)C(=O)[O-])C)C C08549046
c1cc(ccc1[C@@H]2[C@H]3[C@@H]4CC[C@@H](C4)[C@@H]3c5cc(cc(c5N2)F)F)C(=O)[O-] C08729436
Cc1ccc(c2c1N[C@@H]([C@H]3[C@@H]2C=CC3)c4ccc(cc4)Cl)C(=O)[O-] C06715050
C/C(=N/Nc1ccc(cc1)C(=O)[O-])/c2ccc(s2)Cl C13139912
Cc1ccc(c2c1[C@@H]3C=CC[C@@H]3[C@H](N2)c4ccc(cc4)C(=O)[O-])OC C13389531
c1cc(ccc1[C@H]2[C@@H]3CCCO[C@@H]3c4cc(ccc4N2)F)C(=O)[O-] C15018111
c1cc(ccc1c2c3c(sc2C(=O)[O-])[C@H](CC(=O)N3)c4ccsc4)F C15082330
c1ccc(cc1)c2c3c(sc2C(=O)[O-])[C@@H](CC(=O)N3)c4cccc(c4F)F C15107225
c1cc(ccc1Nc2cc(ccn2)C(=O)[O-])I C20368571
c1cc(cc(c1)I)Nc2cc(ccn2)C(=O)[O-] C20368576
CC(C)(C)C(=O)N/N=C/c1cc(c(c(c1)Br)[O-])Br C20828157
c1c(cc2c(c1[C@@](C#CC3CC3)(C(F)(F)F)O)nc(o2)[O-])Cl C22054354
c1cc(c(c(c1)Cl)c2c3ccc(cc3n[nH]2)C(=O)[O-])Cl C31991404
c1cc(cc(c1)NCc2ccc(c(c2)Br)F)C(=O)[O-] C37307988
c1cc(c(cc1C(=O)[O-])NC(=O)c2cc(sc2)Br)Cl C37453486
Cc1cccc(c1)NC(=O)[C@H]2[C@H]3C=C[C@@H]([C@@H]2C(=O)[O-])C3=C(C)C C00335401
C[C@]12CCC[C@@]([C@@H]1CCC3=C[C@@]([C@H](C[C@H]23)O)(C)C=C)(C)C(=O)[O-] C05921011
c1ccc(c(c1)[C@@H](C(=O)[O-])Nc2ccc(cc2)Br)Br C37960336
C[C@]1(CC[C@H](C1(C)C)C(=O)Nc2ccc3ccccc3c2)C(=O)[O-] C38193116
Cc1cccc(c1)N2[C@H](NC(=O)C(=C2[S-])C#N)c3ccccc3Cl C39843024
CCc1ccc(cc1)N2C(=C(C(=O)NC23CCC(CC3)C)C#N)[S-] C39887074
CCc1ccc(cc1)N2[C@@H](NC(=O)C(=C2[S-])C#N)c3ccc(cc3)Cl C39887209
CCc1ccc(cc1)N2C(=C(C(=O)N[C@]23CCCC=C3)C#N)[S-] C40144081
c1c(c(cc(c1Cl)Cl)Cl)NC2(CCCCCCC2)C(=O)[O-] C41752713
C[C@@](c1cccc(c1)Br)(C(=O)[O-])Nc2cc(cc(c2)F)F C41766054
C[C@@](c1ccc(cc1)F)(C(=O)[O-])Nc2cccc(c2)I C41768971
C[C@@](c1ccccc1Br)(C(=O)[O-])Sc2ccc(cc2)O C41989476
C[C@@]12CC[C@H]3[C@@H]([C@@H]1CC[C@@H]2O)CC[C@H]4[C@]3(CC=C(C4)CC(=O)[O-])C C43726531
c1ccc(c(c1)c2csc3c2NC(=O)C[C@@H]3c4ccc(cc4)C(=O)[O-])F C46076742
C[C@](c1ccccc1Br)(C(=O)[O-])Sc2ccccc2O C50047521
c1cc(c(cc1Br)C(=O)[O-])NC(=O)[C@H]2C[C@H]3C[C@@H]2C=C3 C50200733
C[C@@H]1CCc2c(cc(s2)/C(=C(\C#N)/C(=O)NC3CCCCC3)/[O-])C1 C50679189
Cc1ccc2c(c1)/c(=N/c3ccc(cc3)C(=O)[O-])/cc([nH]2)C C19691249
c1cc2c(cc1C34CC5CC(C3)CC(C5)C4)[C@@H]6C=CC[C@@H]6[C@@H](N2)C(=O)[O-] C58850889
Cc1ccc(cc1Cl)N/C=C\2/C(=c3ccccc3=NC2=O)[O-] C16312810
Cc1ccc(c2c1[C@H]3C=CC[C@H]3[C@@H](N2)c4ccc(cc4)C(=O)[O-])C C06627165
C[C@]12CC[C@@H]3[C@@H]([C@@H]1CC[C@@H]2O)CCC4=CC(=C(C[C@@]34C)C(=O)C(F)(F)F)[O-] C05200059
C[C@@](c1ccc(c(c1)Br)F)(C(=O)[O-])Sc2ccc(cc2)O C61690597
c1cc(ccc1c2cc(c3c4c(c(cc(=O)[nH]4)[O-])sc3n2)C(F)F)F C12374692
c1ccc(cc1)c2c3c(sc2C(=O)[O-])[C@H](CC(=O)N3)c4ccc(c(c4)F)F C64795465
c1cc(c(cc1/C(=C(\C#N)/C(=O)NC2CCCC2)/[O-])F)Br C65651964
c1ccc(cc1)c2cccc3c2N[C@H]([C@H]4[C@@H]3C=CC4)c5ccc(cc5)C(=O)[O-] C04168322
c1ccc(c(c1)/N=C\2/NC(=O)/C(=C/c3ccc(cc3)C(=O)[O-])/S2)Cl C02908451
CCOC(=O)c1ccc2c(c1)[C@H]3C=CC[C@H]3[C@H](N2)c4ccc(cc4)C(=O)[O-] C00871769
c1ccc2c(c1)c3ccccc3n2C[C@@H](COc4ccccc4C(=O)[O-])O C08703321
Cc1ccccc1Oc2ccc(cc2)CNC(=O)[C@@H]3CCCC[C@@H]3C(=O)[O-] C11862830
c1ccc(cc1)c2cccc3c2N[C@@H]([C@H]4[C@H]3C=CC4)c5ccc(cc5)C(=O)[O-] C12628294
c1cc(cc(c1)C(=O)[O-])CSc2nnc(s2)NC3CCCCC3 C13061851
Cc1ccc(c(c1)OCC(=O)NC23CC4CC(C2)CC(C4)C3)C(=O)[O-] C13084360
Cc1ccc(c(c1)OCC(=O)NCC23CC4CC(C2)CC(C4)C3)C(=O)[O-] C13084731
c1cc(c(cc1Cl)OCC(=O)NC23CC4CC(C2)CC(C4)C3)C(=O)[O-] C13085182
Cc1ccc(c(c1)C(=O)[O-])OCC(=O)NC23CC4CC(C2)CC(C4)C3 C13085586
c1ccc(c(c1)c2ccc(o2)/C=C/C(=O)Nc3ccc(cc3)C(=O)[O-])F C13166965
CC[C@@H](C(=O)Nc1cc2ccccc2cc1C(=O)[O-])Oc3ccccc3 C13171596
c1ccc2cc(c(cc2c1)C(=O)[O-])NC(=O)/C=C/c3ccc(cc3)C#N C13171739
c1ccc(cc1)c2cc(c(nc2)Nc3ccc(cc3)C(=O)[O-])C#N C05511246
c1cc(ccc1CSc2nnc(s2)NC3CCCCC3)C(=O)[O-] C13354540
c1ccc(cc1)Oc2ccc(cc2NC(=O)[C@@H]3CC=CC[C@@H]3C(=O)[O-])Cl C13469281
Cc1ccc(cc1)[N-]C2=NC(=O)/C(=C/3\c4ccccc4NC3=O)/S2 C03187708
CCc1c(c(nc(n1)SCC(=O)Nc2ccc(c(c2)Cl)Cl)[O-])C C04861222
CCCc1cc(nc(n1)SCC(=O)Nc2ccc(c(c2)C)C)[O-] C11443629
CCCc1cc(nc(n1)SCC(=O)Nc2cccc(c2C)C)[O-] C11443628
CCCc1cc(nc(n1)SCC(=O)N[C@@H]2CCC[C@@H]([C@@H]2C)C)[O-] C07654533
CCCc1cc(nc(n1)SCC(=O)Nc2ccc(c(c2)Cl)F)[O-] C05177899
c1ccc(cc1)CSc2nc(cc(n2)[O-])CC(=O)NC3CCCCC3 C23137989
Cc1ccc(cc1F)NC(=O)CSc2nc(cc(n2)[O-])c3ccccc3 C32522814
CCCc1cc(nc(n1)SCC(=O)NC2CCCCCCC2)[O-] C16035295
Cc1ccc(c(c1)COc2ccc(cc2)c3[nH]c(=O)c(c(n3)[O-])CC=C)C C35287974
Cc1ccc(cc1)Cc2c(nc(nn2)Nc3ccccc3F)[O-] C05154329
c1ccc(c(c1)Nc2nc(c(nn2)Cc3ccc(cc3)F)[O-])Cl C05154352
CCCCCN(C)C(=O)Nc1cc(ccc1C(=O)[O-])Br C40565418
CC(C)c1cc(nc(n1)SCC(=O)Nc2ccc(c(c2)Cl)F)[O-] C41626871
Cc1c(c(nc(n1)S[C@H](C)C(=O)NC2CCCC2)[O-])Cc3ccccc3 C41633546
C[C@@H](C(=O)Nc1ccccc1OC)Sc2nc3ccccc3c(n2)[S-] C44157126
C=CCc1cccc(c1O)/C=N/n2c(nnc2[S-])c3ccc(cc3)Cl C05668185
C=CCc1cccc(c1O)/C=N/n2c(nnc2[S-])c3ccc(cc3)F C02389716
CC(C)(C)c1cc([nH]n1)c2nnc(n2c3ccccc3C(F)(F)F)[S-] C09013005
C[C@@H](/C(=C(/C#N)\C(=O)NC1CCCCC1)/[O-])Oc2cccc(c2)C(C)C C50683434
Cc1c(sc(n1)c2cccc(c2)Cl)/C(=C(/C#N)\C(=O)NCC=C)/[O-] C50850856
CCc1ccc(cc1)/N=C\2/NC(=O)/C(=C/c3ccc(cc3)C(=O)[O-])/S2 C05376828
COC(=O)C\1=NC(=S)N[C@H](/C1=C(\c2ccccc2)/[O-])c3ccc(cc3)F C56045842
COC(=O)C\1=NC(=S)N[C@@H](/C1=C(\c2ccccc2)/[O-])c3ccc(cc3)F C56045843
COC(=O)C\1=NC(=S)N[C@H](/C1=C(\c2ccccc2)/[O-])c3ccccc3F C56045888
Cc1ccc(cc1[N-]S(=O)(=O)C)NC(=O)CSC(F)(F)F C58290272
c1ccc(cc1)c2ccc(o2)/C=C/C(=O)Nc3ccc(c(c3)Cl)C(=O)[O-] C20145275
Cc1cc(ccc1NC(=O)/C=C/c2ccc(o2)c3ccc(cc3)F)C(=O)[O-] C20145374
C[C@@H](CC(C)C)N(C)C(=O)Nc1c(cccc1Br)C(=O)[O-] C62827313
Cc1cccc(c1)C(=O)Nc2ccc(cc2C(=O)[O-])N3CCC[C@H](C3)C C64588859
Cc1c(c2ccccc2[nH]1)/C(=C(/C#N)\C(=O)c3cccc(c3)OC(F)F)/[O-] C66004844
Cc1c(c2ccccc2[nH]1)/C(=C(/C#N)\C(=O)/C=C/c3ccccc3OC)/[O-] C66004857
C[C@H](C/C(=C(/C#N)\C(=O)Nc1ccc(c(c1)Cl)OC)/[O-])C(C)(C)C C66729378
c1ccc(c(c1)[C@H]2[C@@H]3CC=C[C@@H]3c4cc(cc5c4N2C[C@@H]6[C@@H]5C=CC6)C(=O)[O-])F C04117458
c1ccc(cc1)n2c(cc(n2)C(=O)[O-])C34CC5CC(C3)CC(C5)C4 C04535763
c1ccc(c(c1)/C=C/C(=O)[O-])OCc2ccc(c(c2)Cl)Cl C11946874
CC(C)c1ccc(cc1)C(=O)N2CCCc3c2cccc3C(=O)[O-] C13390345
c1cc(ccc1COc2ccc(cc2)/C=C/C(=O)[O-])I C20134208
c1cc(c(cc1I)C(F)(F)F)c2ccc(o2)C(=O)[O-] C20436069
Cc1ccc(cc1)C2=C(C(=NS2(=O)=O)[N-]c3cc(ccc3C)C)C C20465443
CCN(c1cccc(c1/C=C/C(=O)[O-])Cl)C2CCCCC2 C20527066
c1cc(cc(c1)Cl)Oc2cccc(c2/C=C/C(=O)[O-])Cl C20576918
c1cc(c(cc1Cl)[N-]S(=O)(=O)c2cc(sc2Cl)Cl)F C20628839
CC[C@H]1CCc2c(c(c3c(n2)cccc3Br)C(=O)[O-])C1 C21010661
c1cc(cc(c1)Br)c2nnc(n2c3cccc4c3cccn4)[S-] C08991171
c1ccc(c(c1)/C=C/C(=O)[O-])Oc2cc(cc(c2)Cl)Cl C36814616
c1cc(c(c(c1)Cl)/C=C/C(=O)[O-])Oc2ccc(cc2)I C37325478
c1cnccc1c2nnc(n2c3c(cc(cc3Cl)Cl)Cl)[S-] C37335936
Cc1ccc(cc1S(=O)(=O)[N-]c2cc(cc(c2)Cl)Cl)Br C37388581
c1ccc(cc1)Cn2c(nnc2[S-])c3ccccc3Br C03270838
c1cc(c(cc1CSc2ccsc2C(=O)[O-])Cl)Cl C03883136
c1cc(c(c(c1)Cl)CSc2nc3c(c(n2)[O-])CCC3)F C08587383
CC1=CC(=O)[C@H]2[C@@]([C@H]1CC[C@H](C)CC(=O)[O-])(CCCC2(C)C)C C36378959
Cc1ccc(cc1)[C@@H]2[C@H](C(=NN2c3cccc(c3C)C)C)C(=O)[O-] C41141784
Cc1ccc(cc1)[C@@H]2[C@@H](C(=NN2c3cc(ccc3C)C)C)C(=O)[O-] C41141800
Cc1ccc(cc1)[C@H]2[C@@H](C(=NN2c3ccc(cc3C)C)C)C(=O)[O-] C41141807
CCC[C@@](C)(C(=O)[O-])Oc1c(cccc1Br)Br C41950611
CCC[C@](C)(C(=O)[O-])Oc1ccc(cc1Br)Br C41957807
CCc1ccc(cc1)[C@](CC)(C(=O)[O-])Sc2cccs2 C41980781
C[C@@](c1cc2cc(ccc2o1)Br)(C(=O)[O-])SC(C)(C)C C41981358
C[C@@](c1ccc(c(c1)F)F)(C(=O)[O-])Sc2ccccc2Br C41983065
CC1=CC(=O)[C@H]2[C@]([C@H]1CC[C@@H](C)CC(=O)[O-])(CCCC2(C)C)C C43510362
CC[C@@H](c1nc(c2c(csc2n1)c3cccc(c3)F)[O-])Cl C43554376
c1ccc2c(c1)nc(s2)SCc3ccc(s3)/C=C/C(=O)[O-] C43686462
c1cc(ccc1/C(=C(/C#N)\C(=O)c2c(ccs2)Br)/[O-])F C48529660
Cc1ccsc1/C(=C(\C#N)/C(=O)c2cc(sc2)Br)/[O-] C48530165
c1cc(c(c(c1)Cl)/C(=C(/C#N)\C(=O)c2ccsc2)/[O-])Cl C48530179
Cc1c(cccc1Cl)S(=O)(=O)[N-]c2ccc(cc2F)Br C48652787
Cc1c2c(cccc2sc1/C(=C(/C#N)\C(=O)c3ccoc3C)/[O-])F C49165504
Cc1cc(ccc1[N-]S(=O)(=O)c2ccc(cc2F)Cl)Br C07052710
CC(C)c1ccc(cc1)/N=C/c2c(c3ccccc3oc2=O)[O-] C12489398
Cc1ccc(cc1c2c(sc3n2ccn3)C(=O)[O-])C(C)(C)C C57660241
c1cc(cc(c1)C#N)/C=C(/c2nc3cc(ccc3c(n2)[O-])Cl)\Cl C14179109
c1ccc2c(c1)c3c(o2)c(nc(n3)CSc4ccccc4Cl)[O-] C61125066
c1cc(cc(c1)C(=O)[O-])c2nc-3c(s2)CCc4c3ccs4 C61326526
c1cc(ccc1c2nc-3c(s2)CCc4c3ccs4)C(=O)[O-] C61326548
C[C@@](Cc1ccccc1)(C(=O)[O-])Sc2ccccc2Br C62181522
C[C@](Cc1ccccc1)(C(=O)[O-])Sc2ccccc2Br C62181527
c1ccc2c(c1)nc(s2)S[C@@H]3CCCCC[C@H]3C(=O)[O-] C62764485
CC(C)(C)c1ccc(cc1)/C(=C(\C#N)/C(=O)N2CCCCC2)/[O-] C58285304
CC(C)c1ccc(cc1)/N=C/c2c(=O)c3ccccc3oc2[O-] C12489398
c1cc(c(cc1Cl)S(=O)(=O)/C(=C(/C=C2CCCCC2)\[O-])/C#N)Cl C66516008
c1cc(cc(c1)C(F)(F)F)c2c3n(c(=S)s2)[C@@H]4CCCC[C@@H]4C(=N3)[O-] C67341461
CC(=CCc1c(ccc2c1O[C@@H]3[C@]2(COc4c3ccc(c4)O)O)OC)C C04098607
CC(C)OC(=O)C1=C(OC2=C([C@H]1c3ccccc3)C(=O)CC(C2)(C)C)N C01052102
CC(C)NC(=O)NC1(Oc2cc(c(cc2O1)Cl)Cl)C(F)(F)F C02725467
C[C@H]1CCC[C@H]1OC(=O)C2=C(NC(=O)N[C@@H]2c3ccccc3Cl)C C04580197
Cc1c(c2cccc(c2[nH]1)F)CCN3C(=O)OC4([C@@]3(C)O)CCCCC4 C01421351
Cc1c(cc(c(=O)[nH]1)NCc2nc3c(ccc(c3o2)Cl)Cl)C=C C05891337
CN(C)c1ccc(cc1Br)/C=N/Nc2[nH]c3ccccc3n2 C08813853
c1ccc(cc1)NC(=O)CSC2=Nc3cccnc3Nc4c2cccc4 C09854244
CCC(=O)N1CCC(CC1)C(=O)Nc2cccc(c2)c3cc4ccccc4[nH]3 C11842342
Cc1c(c(c(c(c1C)C)S(=O)(=O)N2Cc3ccccc3C[C@@H]2C(=O)N)C)C C12951223
Cc1c(c(c(c(c1C)C)S(=O)(=O)N2Cc3ccccc3C[C@H]2C(=O)N)C)C C12951228
[H]/N=C(/C#C[C@@H](/C(=N/[H])/c1ccccc1)n2c3ccccc3nn2)\c4ccccc4 C13230144
Cc1cc(ncc1NC(=O)C23CC4CC(C2)CC(C4)C3)NC(=O)C(C)C C04858283
Cc1c(c(c(c(c1C)C)S(=O)(=O)Nc2ccc3c(c2)CC(=O)N3)C)C C16975850
Cc1cc(c2cc([nH]c2c1)C(=O)Nc3cccc(c3C)C(=O)N4CCCC4)C C19714644
CC1=C([C@@H](NC(=O)N1)c2ccc(s2)c3ccccc3Cl)C(=O)OC C24749417
c1cc(cc(c1)C#N)CSc2nnc(n2N)c3cc(ccc3Cl)Cl C24967436
c1cc(c(cc1F)Cl)Cn2cc(cn2)NC(=O)NC3CCCCC3 C28234105
c1ccc2c(c1)c(nc(n2)CSc3nc4ccccc4n3C(F)F)N C29904570
c1ccc2c(c1)cccc2NC(=O)CSc3[nH]c4cc(cnc4n3)Cl C05248946
c1ccc2c(c1)nc(s2)c3ccc(cc3)NC(=O)NC[C@H]4CCCO4 C35259776
C[C@@H](c1ccc(c(c1)Br)F)Nc2ccc(cc2[N+](=O)[O-])O C37320920
CCCC1=C2[C@H](C(=C(O[C@@H]2N=N1)N)C#N)c3c(cccc3Cl)Cl C39356057
Cc1ccc2c(c1)sc(n2)NC(=O)c3ccc4c(c3)nc([nH]4)C(F)(F)F C40311957
Cc1ccc(cc1)Sc2c(c(ncn2)Oc3cccc4c3nccc4)N C40752155
c1cc(cc(c1)Cl)Sc2c(c(c(c(n2)N)C#N)c3ccco3)C#N C42887362
CCOC(=O)[C@@H]1[C@@H]2c3ccccc3O[C@]1(NC(=S)N2)c4ccccc4 C43866845
Cc1ccc(cc1NC(=O)NC2CCCC2)C(=O)N3C[C@H](C[C@@H](C3)C)C C47758530
c1cc(cc(c1)n2cccn2)NC(=O)N[C@H]3CCC[C@@H](C3)C(F)(F)F C48555153
Cc1cc(cc(c1)NC(=O)[C@H]2CCCN(C2)C(=O)Nc3cccs3)C C49429068
CNC(=O)c1cc(ccc1F)NC(=O)N2CCC[C@H]2CC3CCCCC3 C50084726
C[C@H](C1CCCCC1)n2c(nnn2)c3cc(ccc3Br)N C52342071
Cc1ccc(c(c1)C)NN/C=C\2/C(=NN(C2=O)c3ccc(c(c3)C)C)C C05009765
Cc1cccc(c1)NC(=O)Cc2[nH]c(=O)c3c4c(sc3n2)C[C@@H](CC4)C C55494348
Cc1cccc(c1)NC(=O)Cc2[nH]c(=O)c3c4c(sc3n2)C[C@H](CC4)C C55494349
c1cc(cc(c1)n2cccn2)NC(=O)N[C@@H]3CCCC[C@H]3C(F)(F)F C57861926
CSc1nc2n(n1)[C@H](C[C@H](N2)c3cc(ccc3O)F)c4ccccc4 C00638091
Cc1cccc(c1)c2ccc(c(=O)[nH]2)C(=O)Nc3ccc(cc3)N4CCCC4 C59250449
c1ccc2cc(ccc2c1)NC(=O)C(=O)N/N=C/c3ccccc3Cl C06998884
c1cc(cc(c1)O)/C=N/NC(=O)c2cc3cc(ccc3o2)Br C59417796
C[C@H]1CCc2c(sc(c2C#N)NC(=O)CNc3ccc(cc3)C#N)C1 C15291191
CCC[C@@H]1CCCN(CC1)C(=O)Nc2ccc(c(c2)NC(=O)C)Cl C61777181
c1cc(ccc1CNC(=O)N2CC3C[C@H]4C[C@@H](C3)CC2C4)c5ccn[nH]5 C62487785
CC1CCC(CC1)CNC(=O)N2CCC(CC2)NC(=O)C3CCCCC3 C62500553
Cc1ccc(c(c1)C)[C@@H]2N=C([C@@H](O2)C)CS[C@@H]3[NH+]=c4cccnc4=[NH+]3 C63506077
c1cc2c(cc1Cl)nc([nH]2)SCC(=O)NC3(CCCCC3)C#N C04484994
C[C@@H]1CCCC[C@H]1NC(=O)N2CCC(CC2)NC(=O)C3CCCCC3 C65987593
CN(CC(=O)Nc1cc(cc(c1)F)F)C(=O)c2cc3ccccc3cc2O C66417578
Cc1cc(ccc1C(=O)NC(C)C)NC(=O)N2CCC[C@H]2c3ccccc3 C66683654
CCNC(=O)c1cccc(c1)NC(=O)N2CCC[C@@H](CC2)c3ccccc3 C67255090
COc1ccc2ccccc2c1C3=C[C@@H]([C@@H](C(=O)N3)C(=O)Cc4ccccc4)c5ccccc5 C01573372
CC[C@H]1CCc2c(sc(c2C(=O)OCC)NC(=O)c3c(c(c(c(c3F)F)F)F)F)C1 C02744812
CCOc1ccc(cc1)[C@H]2c3cccn3CCN2C(=S)Nc4ccc(cc4)C(F)(F)F C08795667
c1cc2c(cc1Br)sc(n2)N3CCC(CC3)C(=O)NCCC4=CCCCC4 C08911661
CCCCN1c2ccc(cc2[C@@](C1=O)(CC(=O)c3c(cc(cc3C)C)C)O)Br C08920294
CCCCN1c2ccc(cc2[C@](C1=O)(CC(=O)c3c(cc(cc3C)C)C)O)Br C08920301
Cc1ccc(cc1)[C@H]2CC(=NN2C(=O)CSc3c([nH]c4c3cccc4)C)c5cccs5 C08922831
c1ccc(cc1)/C=C/[C@@]2(CC(=O)N2c3ccc(cc3)Br)C(=O)NC4CCCC4 C09129926
Cc1ccc(c(c1)C)NC(=O)CCCN2C(=O)/C(=C/C(=C/c3ccccc3)/C)/SC2=S C01847079
CCCCN1c2ccc(cc2[C@](C1=O)(CC(=O)c3cccc4c3cccc4)O)Br C09908314
c1cc(c(cc1C(=O)Nc2ccc(c(c2)Cl)Cl)Br)OC[C@H]3CCCO3 C09925433
Cc1ccc(cc1)[C@@]2(CCO[C@H](C2)C(C)C)CCNC(=O)c3ccc(o3)Br C13555290
C=CCN(CC=C)S(=O)(=O)c1ccc2c(c1)[C@H]3C=CC[C@@H]3[C@@H](N2)c4ccccc4Cl C14466140
Cc1ccccc1[C@@H]2[C@@H]3CC=C[C@@H]3c4cc(ccc4N2)S(=O)(=O)N(C)Cc5ccccc5 C14478465
C[C@H]1CCc2c(sc(c2C(=O)OC(C)C)NC(=O)c3c(c(c(c(c3F)F)F)F)F)C1 C02742157
c1cc(cc(c1)Cl)/C=C/C(=O)NCC2CCN(CC2)C(=O)/C=C/c3cccc(c3)Cl C01115400
CC1=C([C@H](C2=C(N1)CC(CC2=O)(C)C)c3ccccc3Cl)C(=O)OCc4ccccc4 C19535386
CC1=C([C@H](C2=C(N1)CCCC2=O)c3ccccc3C(F)(F)F)C(=O)OCc4ccccc4 C00826317
CC1=C([C@H](C2=C(N1)C[C@@H](CC2=O)c3cccs3)c4cccc(c4)F)C(=O)OCC(C)C C01184785
CCOC(=O)C1=C(NC2=C([C@@H]1c3ccc(cc3)SC)C(=O)C[C@@H](C2)c4cccs4)C C01184399
CC1=C([C@@H](C2=C(N1)C[C@H](CC2=O)c3cccs3)c4cccs4)C(=O)OC5CCCC5 C19630398
CC1=C([C@@H](C2=C(N1)C[C@H](CC2=O)c3cccs3)c4ccccc4Cl)C(=O)OC(C)C C01183785
CCN1CCc2c(sc(c2c3nc4ccccc4s3)NC(=O)/C=C/c5cccs5)C1 C19942395
CCOC(=O)C1=C(NC2=C([C@H]1c3ccccc3Br)C(=O)C[C@@H](C2)c4ccccc4)C C20068931
C[C@@H](CCc1ccccc1)NC(=O)c2ccc3c(c2)N(C(=O)/C(=C\c4ccccc4)/S3)C C20179559
CCN1CCc2c(sc(c2c3nc4ccccc4s3)NC(=O)c5ccc(cc5)SC)C1 C20554742
CCSc1ccc(cc1)C(=O)Nc2c(c3c(s2)CN(CC3)C)c4nc5ccccc5s4 C20572030
c1ccc2cc(ccc2c1)NC(=O)COC(=O)C3C[C@H]4CCC[C@@H](C3)C45SCCS5 C13018007
c1ccc2c(c1)c3c(s2)[C@@H](N(C(=O)C3)CCc4ccc(cc4)Cl)C(=O)NC5CCCC5 C21781744
CCC(=O)Nc1c(c2c(s1)CN(CC2)Cc3ccccc3)c4nc5ccccc5s4 C16837197
C[C@@H](C(=O)NC12CC3CC(C1)CC(C3)C2)Sc4nn(c(=S)s4)c5ccc(cc5)Cl C23589512
c1ccc(cc1)/N=C(\N2CCCC2)/SCC(=O)Nc3cc(ccc3Cl)C(F)(F)F C32697965
Cc1cccc(c1)[C@@H](CC(=O)N2CCN(CC2)c3ccccc3C)c4c[nH]c5c4cccc5 C33717640
Cc1cccc(c1)CNC(=O)[C@H]2CC[C@@H](N(C2)C(=O)C3CCCC3)c4ccc(c(c4)C)F C34715401
c1ccc(cc1)C[C@@H](c2ccccc2)NC(=O)c3cn4c(n3)CC[C@H](C4)c5cccc(c5)F C34898515
c1ccc(cc1)[C@@H]2C[C@@H]2C(=O)Nc3nnc(s3)SCc4c(cccc4Cl)Cl C35563826
C/C=C/[C@H](C(=O)NC1CCCCC1)N(C(=O)Cc2ccc(cc2)Br)C(C)(C)C C36583966
Cc1ccc(cc1C)C(=O)N[C@@H](C)[C@@H](c2cccs2)N3CCN(CC3)c4ccccc4F C39700165
CC(C)(C)c1ccc(cc1)/C=N/N=C/2\NC(=O)[C@@H](S2)Cc3ccc(cc3Cl)Cl C39888229
C[C@H]1CCc2c(c(=S)sc(c2C#N)NC(=O)CCCOc3ccc(cc3)C(C)C)C1 C41018551
Cc1cc(c(n1c2ccc(cc2)Cl)C)/C=N/NC(=O)[C@H](C)Sc3ccc(cc3)Cl C28216500
C[C@@]1(CC(N(c2c1cccc2)C(=O)CNC(=S)N3CCCCC3)(C)C)c4ccccc4 C59060853
Cc1ccc(cc1)CN(Cc2ccc3c(c2)OCO3)C(=S)Nc4cc(ccc4C)Cl C59066754
c1cc(cc(c1)Br)CN(C[C@@H]2CCCO2)C(=O)Nc3ccc(c(c3)Cl)Cl C59076221
c1ccc(c(c1)NC(=O)/C(=C\c2cccc(c2)OCc3ccc(cc3)Br)/C#N)F C59117168
c1ccc2c(c1)c(cn2Cc3ccc(c(c3)Cl)Cl)/C=C(\C#N)/C(=O)NC4CCCC4 C59254934
CCCC(=O)NC[C@@H]1CCCN(C1)C(=O)c2c(c3c(s2)cc(cc3Cl)Cl)Cl C60360717
c1ccc(cc1)C2=Nc3ccccc3N=C(C2)SCC(=O)Nc4cccc(c4)Br C35508712
c1cc(sc1)C2=NC3(CCCCC3)N=C2SCC(=O)Nc4ccc(c(c4)Cl)F C46022431
Cc1ccc(c(c1)Br)NC(=O)c2ccc(c(c2)Br)OC[C@H]3CCCO3 C66201917
CC[C@H](C(=O)N/N=C/c1ccccc1Br)Oc2ccc3ccccc3c2Br C08386279
CC[C@@H](C(=O)N[C@@H](C)c1ccccc1)Sc2c(cc3c(n2)CC[C@@H](C3)c4ccccc4)C#N C08416631
CCC(C)(C)[C@@H]1CCc2c(sc(c2C(=O)OC)NC(=O)c3ccc(cc3)Br)C1 C02751503
Cc1ccc(cc1CN2c3ccccc3[C@](C2=O)(CC(=O)c4ccc5c(c4)CCCC5)O)C(C)C C09614506
CC(C)(C)c1ccc(cc1)C(=O)C[C@]2(c3ccccc3N(C2=O)Cc4ccc(c(c4)Cl)Cl)O C09614535
CCc1ccc(cc1)N([C@H](c2ccc(cc2)F)C(=O)NC3CCCCC3)C(=O)Cc4ccsc4 C12482928
COc1ccccc1CNc2c3c4c(sc3nc(n2)CSc5ccc(cc5)Cl)CCC4 C03287039
CC(=CCC/C(=C/C=N/NC(=O)COc1ccc(cc1Br)Br)/C)C C12584010
Cc1cccc2c1[nH]c(=O)c(c2)CN(CCc3ccccc3)C(=O)c4c(c5ccccc5s4)Cl C12643743
c1cc(c(cc1C(F)(F)F)NC(=O)COC(=O)c2c(c3ccc(cc3s2)F)Cl)Cl C03318690
CCOC(=O)c1c2c(sc1NC(=O)c3cccc(c3)Br)C[C@@H](CC2)C(C)(C)C C13957793
CCCN(CCC)S(=O)(=O)c1ccc2c(c1)[C@@H]3C=CC[C@@H]3[C@@H](N2)c4cccc(c4Cl)Cl C14477035
COc1cc(ccc1OCc2ccccc2Cl)CNc3ccc(c(c3)Cl)N4CCCCC4 C15219152
C[C@H](C(=O)Nc1cc(ccc1Cl)C(F)(F)F)OC(=O)C2(CCCC2)c3cccc(c3)F C03320542
C[C@H](C12CC3CC(C1)CC(C3)C2)NC(=O)c4ccccc4SCC(=O)N(C)C5CCCCC5 C15982233
c1ccc(cc1)[C@@H](C(=O)Nc2cnn(c2)Cc3c(cccc3Cl)Cl)Sc4ccccc4 C02762500
CCCCCC(=O)N1c2ccccc2NC3=C([C@H]1c4cccs4)C(=O)C[C@H](C3)c5ccccc5 C18250744
CSC1=C([C@H](C[C@@](N1)(c2ccccc2)OC(=O)c3ccccc3)c4ccccc4Cl)C#N C03670793
CCSCCOC(=O)C1=C(NC2=C([C@H]1c3cccc(c3)Cl)C(=O)C[C@H](C2)c4cccs4)C C02190942
c1ccc(cc1)COc2ccc(cc2)[C@H]3CC(=O)NC(=C3C#N)SCc4ccccc4Cl C09014871
CC1=C([C@@H](C2=C(N1)C[C@H](CC2=O)c3ccc(cc3)F)c4ccc(cc4)SC)C(=O)OC(C)C C02844553
C[C@H](CCc1ccccc1)NC(=O)C2CCN(CC2)c3nc4ccc(cc4s3)Br C20388780
CC1=C([C@@H](C2=C(N1)C[C@@H](CC2=O)c3cccs3)c4ccc(cc4)SC)C(=O)OC5CCCC5 C01127672
CC[C@H](C(=O)N/N=C/c1ccccc1C(F)(F)F)Oc2ccc3ccccc3c2Br C20572889
c1ccc(cc1)c2ccccc2NC(=O)COC(=O)C3C[C@H]4CCC[C@@H](C3)C45SCCS5 C13028477
Cc1ccc(cc1)Nc2nc(cs2)COC(=O)CC34C[C@H]5C[C@@H](C3)CC(C5)(C4)Br C13526957
c1cc(ccc1/C=C/C(=O)Nc2nnc(s2)SCc3ccc(cc3Cl)Cl)Cl C33423102
CCCN(CCC)C(=O)c1c2c(sc1NC(=O)c3ccccc3F)C[C@@H](CC2)C(C)(C)C C33826406
C/C=C/[C@H](C(=O)NC(C)(C)C)N(C)C(=O)CCCc1cc2cccc3c2c4c1cccc4cc3 C36524874
CC(C)(C)CC(C)(C)NC(=O)[C@H](C1CCCCC1)N(C)C(=O)Cc2ccc(cc2)Br C36528289
C[C@@H](CC(=O)N(C)[C@@H](c1c(cccc1Cl)Cl)C(=O)NC2CCCCC2)c3ccccc3 C36534041
CC(C)(C)NC(=O)[C@H](c1ccccc1)N(c2ccccc2Cl)C(=O)CCC3CCCCC3 C36541858
Cc1ccc(cc1)[C@H](C(=O)NC(C)(C)C)N(c2ccccc2Cl)C(=O)CCC3CCCCC3 C36541946
CC(=C)C(=O)N(c1cccc(c1)Cl)[C@H](C(c2ccccc2)c3ccccc3)C(=O)NC(C)(C)C C36553245
CC(=C)C(=O)N(c1cccc(c1)Cl)[C@@H](c2c(cccc2Cl)Cl)C(=O)NC(C)(C)C C36553370
CC(C)c1ccc(cc1)[C@@H]2[C@H]3CC=C[C@@H]3c4cc(ccc4N2)S(=O)(=O)N(C)Cc5ccccc5 C36557131
CCCN([C@@H](c1ccccc1C)C(=O)NC2CCCCC2)C(=O)Cc3ccc(cc3)Br C36567212
CC(C)(C)N([C@@H](c1ccc(cc1)C(F)(F)F)C(=O)NC2CCCCC2)C(=O)C#Cc3ccccc3 C36586090
CC(C)(C)N([C@H](c1ccc(cc1)C(F)(F)F)C(=O)NC2CCCCC2)C(=O)C#Cc3ccccc3 C36586091
Cc1ccccc1[C@H](C(=O)NC(C)(C)CC(C)(C)C)N(C(=O)C#Cc2ccccc2)C(C)(C)C C36586103
CC(C)(C)NC(=O)[C@@H](c1cc2ccccc2c3c1cccc3)N(C(=O)c4ccc(cc4)F)C(C)(C)C C36593163
CCCN1CCc2c(sc(c2c3nc4ccccc4s3)NC(=O)Cc5ccc(cc5C)C)C1 C36703518
C[C@H](CCCC(C)C)[C@H]1CC[C@H]2[C@@]1(CC[C@H]3[C@H]2C[C@H]([C@@]4([C@@]3(CCC(=O)C4)C)O)OC(=O)C)C C13407571
CCCCCN1[C@H](c2c(n[nH]c2C1=O)c3ccc(cc3)Cl)c4ccc(cc4)Br C40343056
Cc1ccccc1[C@H](C(=O)NC(C)(C)C)N(c2ccccc2)C(=O)Cc3ccc(cc3)Br C36607861
Cc1ccc(c(c1)n2c(c(c(c2C)Br)/C=N/NC(=O)CSc3ccccc3)C)C C20243688
c1ccc2c(c1)cccc2COc3ccccc3/C=N/NC(=O)c4cccc(c4)Br C58871380
Cc1cc(cc(c1)CSCC(=O)N/N=C/c2cc(n(c2C)c3cc(ccc3Cl)Cl)C)C C28215954
c1ccc(cc1)COc2ccc(cc2/C=C(\C#N)/C(=O)Nc3ccccc3Cl)Br C59117220
Cc1ccc(c(c1)Br)c2ccc(o2)/C=N/NC(=O)Cc3cccc(c3)C(F)(F)F C33624112
CC[C@]1(C[C@](CCO1)(CCNC(=O)CCC(=O)[O-])c2ccc(cc2)C)C C04028940
c1ccc(cc1)C(c2ccccc2)C(=O)N[C@@H](CC(=O)[O-])c3ccco3 C02882801
CC[C@H](C)Sc1nc2ccc(cc2s1)NC(=O)/C=C\C(=O)[O-] C05664235
CCCCSC1=C(C(=O)N[C@H](S1)c2ccc(cc2)C(=O)[O-])C#N C06720932
C[C@H](C(=O)NCC(F)(F)F)Oc1ccc(cc1Br)C(=O)[O-] C13191548
c1ccc(cc1)[C@@H](CC(=O)[O-])NC(=O)/C=C/c2ccc(cc2)OC(F)F C13224536
C[C@@H]1C[C@@H](c2ccccc2N1C(=O)CCCC(=O)[O-])Nc3ccccc3 C09435153
c1cc(ccc1NS(=O)(=O)c2cc(cs2)C(=O)[O-])SC(F)F C13299851
c1cc(sc1)[C@@H](CC(=O)[O-])NC(=O)/C=C/c2ccc3c(c2)CCO3 C13390036
C[C@H](C(=O)NCCC1=CCCCC1)Sc2nc(cs2)CC(=O)[O-] C13415682
C[C@H]1CCC[C@@H]([C@@H]1C)NC(=O)[C@@H](C)Sc2nc(cs2)CC(=O)[O-] C13415993
CC[C@@H]1CCc2c(sc(c2C#N)NC(=O)C[C@H](C)CC(=O)[O-])C1 C17070501
c1ccc(cc1)Cn2c(nnc2[S-])CC(=O)NCc3ccc(cc3)F C12797799
c1ccc(cc1)/C=C/[C@@H]2C(=C(C(=O)N2CCCO)[O-])C(=O)c3ccccc3 C40047170
C=CCOc1cccc(c1)C(=O)C2=C(C(=O)N[C@@H]2c3ccc(cc3)F)[O-] C40126060
C=CCOc1cccc(c1)C(=O)C2=C(C(=O)N[C@H]2c3ccc(cc3)F)[O-] C40126061
C=CCOc1cccc(c1)C(=O)C2=C(C(=O)N[C@@H]2c3cccs3)[O-] C40126162
CC(C)NC(=O)CN(C)c1cc(ccc1/C=C/C(=O)[O-])Br C42609530
C[C@H](c1ccc(c(c1)OC)OCC(C)C)NC(=O)c2cccnc2[S-] C46619270
c1cc(cc(c1)Br)CNC(=O)N(CCC(=O)[O-])C2CC2 C48866962
CCOCCCN/C(=C(\C#N)/C(=O)c1cc2c(s1)CCCCCC2)/[O-] C48934972
CCOCCCN/C(=C(\C#N)/C(=O)c1cc2c(cccc2s1)F)/[O-] C48937881
Cc1cc(sc1C(=O)[O-])S(=O)(=O)N[C@@H](C)Cc2ccsc2 C49160913
COc1ccccc1N/C(=C(\C#N)/C(=O)Cc2ccc3c(c2)CCC3)/[O-] C50922849
c1cc(c(cc1N/C(=C(\C#N)/C(=O)COC2CCCCC2)/[O-])Cl)F C50951091
CC(C)COCC/C(=C(\C#N)/C(=O)Nc1ccc(c(c1)Cl)F)/[O-] C50951114
CCCCN/C(=C(\C#N)/C(=O)/C=C/C1=Cc2cc(ccc2OC1)Cl)/[O-] C51010622
Cc1ccc(s1)CNC(=O)CCn2c(nnc2[S-])c3cccs3 C53775910
Cc1ccc(cc1F)[N-]S(=O)(=O)c2cccc(c2)C(=O)NCC=C C55556111
Cc1ccc(cc1)/C=C\S(=O)(=O)[N-]c2ccccc2C(=O)NC3CC3 C55567289
CC(C)[C@@H](c1cccs1)NC(=O)c2cccc(c2)[N-]S(=O)(=O)C C21494904
c1ccc(cc1)C(=O)/N=C(/Nc2cc(cc(c2)F)F)\[N-]C[C@H]3CCCO3 C46133169
Cc1cccc(c1)C2(CC2)C(=O)N[C@@H](C)c3cccc(c3)[N-]S(=O)(=O)C C53088689
CCc1ccsc1C(=O)N[C@H](C)c2cccc(c2)[N-]S(=O)(=O)C C53088677
c1ccc(cc1)CCNC(=O)[C@H]2CC(=O)N=C(S2)[N-]c3ccccc3 C16956887
CCNC(=O)Cc1ccc(cc1)[N-]S(=O)(=O)c2c(cc(cc2F)F)F C60442717
CC(C)(CC(=O)Nc1cc(ccc1N(C)C)Br)CC(=O)[O-] C61826828
CC(C)[C@H]1c2cc(ccc2NC1=O)[N-]S(=O)(=O)CCc3ccccc3 C49741665
c1ccc(cc1)[C@H](C2CC2)C(=O)NCCS(=O)(=O)[N-]c3ccccc3 C62216217
CCCNC(=O)[C@H](C)Oc1ccc(cc1Br)/C=C/C(=O)[O-] C62703618
c1ccc(cc1)[C@@H]2C[C@H]2NC(=O)CCn3c(nnc3[S-])c4cccs4 C63108188
CCCCOc1c(cccn1)CNC(=O)Cc2c(nc(s2)[S-])C C63821583
CCNC(=O)C1(CCCCC1)c2ccc(cc2)[N-]S(=O)(=O)CC C65027531
CC1CCC(CC1)CNC(=O)/C=C/c2ccc(cc2)[N-]S(=O)(=O)C C56268509
CCS(=O)(=O)[N-]c1ccccc1C(=O)N[C@@H](C)c2ccc(s2)C C65882004
CCC(CC)NC(=O)CSc1[n-]c2cc(cnc2n1)Br C66276582
c1cc(sc1)COC[C@H](CSc2[n-]c3cc(cnc3n2)Cl)O C66399790
COc1ccccc1N/C(=C(\C#N)/C(=O)CCc2cc(ccc2F)F)/[O-] C66508562
CCCS(=O)(=O)[N-]c1cccc(c1C)NC(=O)[C@@H](C)CSC C66766942
CCCS(=O)(=O)[N-]c1cccc(c1C)NC(=O)[C@H](C)CSC C66766944
CC[C@@H]1CCCCN1C(=O)[C@H]2CC=CC[C@@H]2C(=O)[O-] C04892018
c1cc(ccc1CN2C[C@@H](CC2=O)C(=O)[O-])C(F)(F)F C00106389
c1c2c(c(c(n1)SCC(=O)[O-])C#N)CCCCC2 C06702679
c1cc(sc1S(=O)(=O)CCC(=O)[O-])Br C11895974
c1cc(sc1)c2ccc(c(n2)SCC(=O)[O-])C#N C05331436
CCOC(=O)[C@@]1([C@@H]2C[C@H]([C@@H]1C(=O)[O-])C=C2)Br C16682295
CCCN1[C@H]([C@@H](SCC1=O)C(=O)[O-])c2cccs2 C20273524
c1cscc1CC(=O)N2[C@@H]3CCCC[C@@H]3C[C@@H]2C(=O)[O-] C34677890
CCc1nc(c(c(n1)SCC(F)(F)F)C(=O)[O-])C C35659895
CCN(C1CCCC1)C(=O)[C@@H]2CC=CC[C@@H]2C(=O)[O-] C35765707
C[C@@H]1COCCN1c2ccc(cc2/C=C/C(=O)[O-])F C35777949
c1cc(ccc1[C@H](C(=O)[O-])N2CCOCC2)C(F)(F)F C37359315
CC(C)(C)C1CCC(CC1)C(=O)N(CC(=O)[O-])C2CC2 C37588734
CN(CC(F)(F)F)C(=O)[C@H]1CCCC[C@H]1C(=O)[O-] C37664103
c1csc2c1[C@@H](N(CC2)C(=O)/C=C/C(=O)[O-])C3CC3 C37828176
c1cc(ccc1C[S@@](=O)c2ccc(cc2)C(=O)[O-])C#N C37855760
CN([C@H]1CCCc2c1cccc2)C(=O)[C@H]3C[C@@H]3C(=O)[O-] C37895367
c1cc(c(cc1F)/C=C/C(=O)[O-])n2cc(cn2)Cl C38053905
C[C@@H]1CCN(C1)C(=O)C[C@@](C)(c2ccccc2)C(=O)[O-] C40718427
CC[C@@H]1COCCN1[C@@]2(CCc3c2cccc3)C(=O)[O-] C41881715
C[C@@](c1ccc(c(c1)F)F)(C(=O)[O-])N2CCSC2=O C41914794
C[C@@](c1cccc(c1)F)(C(=O)[O-])N2CCSC2=O C41915152
c1cc2cccnc2c(c1)OC3(CCSCC3)C(=O)[O-] C41956388
c1cc(sc1)S(=O)(=O)/N=C(/c2ccsc2)\[O-] C42243371
CCCCS(=O)(=O)/N=C(/c1cc(sc1C)C)\[O-] C42343950
CN(Cc1cc(cs1)/C=C/C(=O)[O-])C(=O)C2CCC2 C42401751
Cc1cc(cc(c1)C2(CCC2)/C(=N/S(=O)(=O)C)/[O-])C C48486779
CCC/C(=N/S(=O)(=O)c1ccc(c(c1F)F)F)/[O-] C48519319
CCc1cc(sc1C)/C(=N/S(=O)(=O)C(C)C)/[O-] C49417750
C[C@H]1CCN(C1)C(=O)c2ccc(cc2F)/C=C/C(=O)[O-] C49594687
CC[C@@H]1COCCN1Cc2ccc(cc2/C=C/C(=O)[O-])F C49625331
C[C@@](c1c(cccc1F)F)(C(=O)[O-])OC[C@@H]2CCOC2 C49690750
C1CCC(CC1)(CC(=O)N2C[C@H]3CC[C@@H]2C3)C(=O)[O-] C49716268
C[C@H](c1cccs1)N(C)[C@@](C)(c2ccccn2)C(=O)[O-] C49725571
COCCSc1c(cc(cn1)Br)C(=O)[O-] C50044487
C[C@@H](CC(=O)[O-])C(=O)c1ccc2c(c1)CCCN2C C50286331
c1ccc(cc1)C#CC(=O)N2CCC(CC2)CCC(=O)[O-] C50922407
Cc1ccnc(n1)SC2(CCSCC2)C(=O)[O-] C51332124
C[C@H]1CCN([C@H](C1)C)C(=O)c2ccc(cc2)/C=C/C(=O)[O-] C51751634
CN(CC1(CCOCC1)C(=O)[O-])c2ccccc2F C52198857
C=CCCC(=O)N1CCc2c(ccs2)[C@@H]1C(=O)[O-] C54400108
c1ccc(cc1)[N-]/C(=N/C#N)/SCc2cccnc2 C04620587
c1cc(sc1)C[C@@H](CC(=O)N2CCCC2)C(=O)[O-] C57964102
CCN([C@@H](C)CC(=O)[O-])C(=O)c1csc2c1cccc2 C61180956
CCN([C@H](C)CC(=O)[O-])C(=O)c1csc2c1cccc2 C61180958
C[C@H](c1ccccc1Cl)N(C)C(=O)C2(CCC2)C(=O)[O-] C62011408
Cc1ccc(cc1)/C=C/C(=O)N2CC[C@@H](C2)C(=O)[O-] C62118143
CC1(CCN(CC1)C(=O)C[C@H]2C[C@H]3CC[C@@H]2C3)C(=O)[O-] C62842096
CC[C@]1(CCCN(C1)C(=O)C[C@@H]2CCC=C2)C(=O)[O-] C62869700
Cc1cccn(c1=O)[C@](C)(c2ccc(cc2)F)C(=O)[O-] C62986291
Cc1ccc(cc1)[C@H]2[C@H]3CC=C[C@H]3c4cc(ccc4N2)C(=O)[O-] C04199909
Cc1cc(c2c(c1)[C@H]3C=CC[C@@H]3[C@@H](N2)c4ccc(cc4)C(=O)[O-])C C04140507
Cc1cc(c2c(c1)[C@H]3C=CC[C@H]3[C@@H](N2)c4ccc(cc4)C(=O)[O-])C C04140509
Cc1ccc(cc1C)NC(=O)[C@H]2CC(=C(C[C@H]2C(=O)[O-])C)C C04902184
c1cc(c(cc1NC(=O)[C@@H]2CCCC[C@@H]2C(=O)[O-])Cl)Cl C00238280
C/C(=N\Nc1ccc(cc1)C(=O)[O-])/c2ccccc2F C07890664
c1ccc(cc1)c2ccccc2NC(=O)[C@@H]3CCCC[C@@H]3C(=O)[O-] C11565699
Cc1c(c(c(c(c1C)C)C(=O)NCc2ccc(cc2)C(=O)[O-])C)C C13166323
c1cc2c(cc1C(=O)Nc3cc(ccc3Cl)C(=O)[O-])CCCC2 C13167889
C[C@H]1CCC[C@H]([C@@H]1C)Nc2ccc(c(n2)C(=O)[O-])Cl C19999774
c1ccc2c(c1)cccc2NCc3cc(cc(c3[O-])Cl)Cl C20550900
c1cc(c(c(c1NCc2cc(cc(c2[O-])Cl)Cl)F)F)F C21022759
c1cc(c(cc1Nc2ccc(cn2)C(=O)[O-])Cl)Cl C21505149
CC[C@@](CC(=O)[O-])(c1cc(ccc1C)C(C)(C)C)O C36174010
Cc1ccc(cc1[C@](CC(C)C)(CC(=O)[O-])O)C(C)(C)C C36178049
c1cc(c(cc1Br)Nc2cc(ccn2)C(=O)[O-])F C36752764
c1cc(c(cc1C(=O)[O-])NCc2cc(cs2)Br)F C37089047
Cc1ccc(s1)[C@@H](C)Nc2ccc(cc2C)C(=O)[O-] C37120698
C[C@@H]1CCCC[C@H]1Nc2cc(c(cc2F)F)C(=O)[O-] C37122285
Cc1cc(c(cc1C)CNc2ccc(c(c2)C(=O)[O-])F)C C37305111
C[C@H](C1CCCCC1)Nc2cc(ccc2F)C(=O)[O-] C37305159
CO[C@@H]1CCCC[C@H]1Nc2cc(ccc2F)C(=O)[O-] C37305189
CC(C)(C)C1CCC(CC1)Nc2cccc(c2)C(=O)[O-] C37308087
c1cc(c(cc1NC[C@H]2C[C@H]3C[C@@H]2C=C3)C(=O)[O-])Cl C37314580
CO[C@@H]1CCCC[C@H]1Nc2ccc(c(c2)C(=O)[O-])Cl C37314612
c1cc(c(cc1F)NC(=O)/C=C/c2ccc(s2)Cl)C(=O)[O-] C37452889
CC(C)c1ccc(cc1)Nc2nc(cs2)CC(=O)[O-] C03902650
C[C@](c1cccc(c1)Br)(C(=O)[O-])Nc2ccccc2 C37953680
CCc1c(c([nH]c1C[C@@H]2C(=C(C(=N2)C)CC)C)C(=O)[O-])C C39568459
CC(C)(C)c1cc(ccc1OC)c2ccc([nH]2)C(=O)[O-] C41409461
CC(C)c1c(cc([nH]1)c2ccc(cc2)C(C)(C)C)C(=O)[O-] C41461383
Cc1cccc(c1)N[C@@H](c2ccc(s2)Br)C(=O)[O-] C41679207
Cc1ccccc1[C@](C)(C(=O)[O-])Nc2ccc(c(c2)C)C C41756408
CC[C@@](c1ccccc1)(C(=O)[O-])Nc2ccc(c(c2)F)C C41764170
C[C@@](c1ccc(c(c1)Cl)F)(C(=O)[O-])Sc2ccc(cc2)O C41989650
Cc1ccc(cc1N[C@H](c2cccs2)C3CC3)C(=O)[O-] C42330675
Cc1ccc(cc1C)/C(=C(\C#N)/C(=O)NCc2ccccc2)/[O-] C49486340
Cc1ccc(cc1c2ccc(c(=S)[nH]2)C(=O)[O-])C(C)(C)C C49907966
c1ccc(c(c1)Nc2ccc(cc2)C(=O)[O-])OC(F)F C50913086
CC(C)[C@@H](C(=O)[O-])[C@@](C)(c1ccc(c(c1)Cl)Cl)O C52263659
Cc1ccc(c(c1)C(=O)[O-])N(CCO)C2CCCCC2 C52983894
c1ccc(cc1)/N=C/2\C(=C\c3ccc(cc3)O)\SC(=N2)[O-] C18169538
c1cc(ccc1C(F)(F)F)NC2CCC(CC2)C(=O)[O-] C54186706
Cc1cc(sc1C(=O)[O-])NC(=O)C2CCCCCC2 C53713354
CCC[C@](C)(C(=O)[O-])Sc1[nH]c2cc(ccc2n1)C C61440625
c1ccc2c(c1)[nH]c(n2)S[C@H]3CCCCC[C@H]3C(=O)[O-] C62765007
COc1cccc(c1)N/C(=N/c2cccc3c2cccc3)/[S-] C13790199
c1cc(c(cc1C(=O)[O-])c2cc(ccc2Cl)O)F C65351260
c1cc(c(cc1C(=O)[O-])F)c2cc(ccc2Cl)O C65351261
c1cc(cc(c1)OC(F)(F)F)c2cc(cc(c2)O)C(=O)[O-] C65354780
c1ccc(cc1)[C@@H]2CC3=C([C@H](C(=C(N3c4nc[nH]n4)N)C#N)c5cccc(c5)Cl)C(=O)C2 C00691138
CC1=C([C@@]2(c3cc(ccc3NC2=O)Br)C(=C(O1)N)C#N)C(=O)OCc4ccccc4 C00850924
c1cc(ccc1C23CC4CC(C2)CC(C4)C3)N5C(=O)/C(=C\c6ccc(c(c6)O)O)/C(=O)NC5=O C09144572
CCOc1cc(cc(c1OCc2ccccc2F)Cl)[C@H]3c4ccc(cc4OC(=C3C#N)N)O C09296172
CN(C)c1ccc(cc1)[C@H](CNC(=O)c2ccc3c(c2)NC(=O)CS3)c4c[nH]c5c4cccc5 C09157266
CC(=O)Nc1ccc2c(c1)sc(n2)NC(=S)NC(=O)c3ccccc3I C09720348
CC(C)OC(=O)C1=C(OC2=C([C@@]13c4cc(ccc4NC3=O)Br)C(=O)CC(C2)(C)C)N C09730669
CCOc1cc(cc(c1O)I)/C=N/NC(=O)CNc2ccc(cc2)C C01202926
COc1ccccc1NCC(=O)N/N=C\c2cc(cc(c2O)Br)Br C09908346
CN(C)c1ccc(cc1)[C@@H](CNC(=O)C[C@H]2C(=O)Nc3ccccc3S2)c4c[nH]c5c4cccc5 C12532720
CCCN(CCC)S(=O)(=O)c1ccc2c(c1)[C@@H]3C=CC[C@@H]3[C@@H](N2)c4ccc(cc4O)O C13639988
Cc1ccccc1NC(=O)C2=C(NC(=S)N[C@H]2c3ccc(c(c3)OC)OCC(C)C)C C01132949
CC(C)C(=O)NC(=S)NNC(=O)COc1ccc2cc(ccc2c1Br)Br C13983785
Cc1ccc(cc1)c2ccsc2C(=O)NNC(=O)C[C@@](c3ccc(o3)C)(C(F)(F)F)O C14241840
c1cc2c(cc1S(=O)(=O)NC[C@@H]3CCCO3)[C@H]4C=CC[C@@H]4[C@@H](N2)c5cc(ccc5O)Br C14461236
c1cc2c(cc1S(=O)(=O)NC[C@H]3CCCO3)[C@H]4C=CC[C@@H]4[C@@H](N2)c5cc(ccc5O)Br C14461237
CC(C)Oc1ccccc1C(=O)NC(=S)NNC(=O)c2ccccc2I C14664625
c1cc(ccc1NC(=O)CCN2C(=O)/C(=C/c3cc(ccc3O)Br)/SC2=S)O C15037944
c1ccc(cc1)n2c(=O)c3c([nH]2)NC4=C([C@H]3c5cc(ccc5O)Cl)C(=O)C[C@@H](C4)c6cccs6 C18196417
COc1ccc(cc1OC)[C@H]2CC3=C([C@@H](c4c([nH]nc4O)N3)c5c(cccc5Cl)Cl)C(=O)C2 C18197086
c1cc(ccc1Cn2ccc(n2)NC(=S)NNC(=O)c3csc4c3CCCC4)Cl C19644160
C[C@@H]1[C@H](CC[C@]2([C@H]1[C@H]([C@H](CC2)[C@H](C)C(=O)NCc3cccnc3)O)C)NC(=O)CC(C)(C)C C20466416
C[C@@H]1[C@H](CC[C@]2([C@H]1[C@H]([C@@H](CC2)[C@H](C)C(=O)NCc3ccco3)O)C)NC(=O)Cc4ccccc4 C20466844
C[C@@H]1[C@H](CC[C@]2([C@H]1[C@H]([C@H](CC2)[C@H](C)C(=O)N3CCOCC3)O)C)NC(=O)Nc4cccc(c4)F C20467350
CC1(CC2=C(C(=O)C1)[C@@]3(c4cc(ccc4NC(=C3C(=O)OC(C)(C)C)N)Br)C(=O)O2)C C20568307
CCCN(CCC)S(=O)(=O)c1ccc2c(c1)[C@H]3C=CC[C@@H]3[C@H](N2)c4ccc(cc4O)O C20681878
c1ccc(c(c1)CC(c2c[nH]c3c2cccc3)c4c[nH]c5c4cccc5)NC(=O)[C@@H]6CCS(=O)(=O)C6 C21589847
Cc1c(ccc2c1oc(=O)cc2CSc3nnc(n3N)c4ccccc4Br)O C23104512
c1ccc(c(c1)C(=O)Nc2cccc(c2)c3[nH]c4ccccc4n3)SCC(=O)NC5CC5 C24716490
C[C@@H]1CCc2c(sc3c2c(nc(n3)S[C@@H](C)C(=O)c4ccc5c(c4)NC(=O)CO5)N)C1 C25752530
C[C@@H](C(=O)NNC(=O)CSc1cc(ccc1Cl)Cl)NC(=O)C23CC4CC(C2)CC(C4)C3 C27774864
CCNC(=O)[C@@H]1[C@@H](SC2=C1CCCC2)NC(=O)C3=NN=C(C3)c4ccc(c(c4O)C)C C39011962
Cc1ccc(cc1)C2=N[C@@H]3C(=CNN3C(=C2)C(F)F)C(=O)NCCc4c[nH]c5c4cc(cc5)C C39243102
Cc1ccc2c(c1)NC(=O)[C@@H](O2)CC(=O)Nc3c(c4c(s3)CCCC4)C(=O)NC(C)C C40801582
C[C@@]12CC/C(=N/OCC(=O)N[C@@H]3CCCCNC3=O)/C=C1CC[C@@H]4[C@H]2CC[C@@]5([C@@H]4CC[C@]5(C#C)O)C C43736912
c1ccc(cc1)[C@@H](C#N)c2cncc(n2)NNC(=S)Nc3ccc(cc3)Br C44551023
CC1=C([C@H](NC(=S)N1)c2cc(cs2)Br)C(=O)Nc3cccc(c3)[N+](=O)[O-] C14877825
Cc1ccc(s1)[C@H]2c3c(n[nH]c3OC(=C2C#N)N)c4ccc(cc4)OCc5ccccc5 C09292104
Cc1ccc(cc1)N2C(=O)[C@@H]3[C@@H](N[C@@]4([C@@H]3C2=O)c5cc(ccc5NC4=O)F)Cc6ccc(cc6)O C20518342
c1ccc2c(c1)[nH]c(n2)SCC(=O)N/N=C/c3cc(cc(c3O)Br)Br C01069107
CC(C)Oc1cc(c(cc1OC)[C@H]2c3c(n[nH]c3OC(=C2C#N)N)c4ccccc4)Cl C06015163
CC1=C([C@@H](NC(=S)N1)c2ccccc2Br)C(=O)Nc3cccc(c3)[N+](=O)[O-] C20791073
C[C@@H](C(=O)N[C@H](CC(C)C)c1[nH]c2ccccc2n1)NC(=O)c3ccc(s3)Br C59363686
c1ccc(cc1)N2C(=O)[C@@H]3[C@@H](N[C@]4([C@@H]3C2=O)c5cc(ccc5NC4=O)Cl)Cc6c[nH]c7c6cccc7 C15959323
C[C@H](C(=O)Nc1cc(ccc1O)Cl)Sc2[nH]c3c(c(cs3)c4ccco4)c(=O)n2 C62038612
c1cc(ccc1C2(CCCC2)C(=O)NNc3ccc(cc3)S(=O)(=O)NC4CC4)Br C62626023
c1ccc(cc1)COc2ccc(cc2)C3=NN=C4[C@@H]3[C@H](C(=C(O4)N)C#N)c5cccc(c5)O C09308774
CC[NH+]1CCC2=c3ccccc3=[NH+][C@@H]2[C@@H]1[C@@H]4[C@@H](N(C(=O)N(C4=O)c5ccc(cc5)Cl)C)O C63478735
Cc1cccc(c1)C(=O)N[C@H]2NN=C(S2)SCc3cc(=O)c4c(cc(cc4[nH]3)C)C C63686513
CCN1[C@H](NN[C@@H]1SCc2cc(=O)c3cccc(c3[nH]2)F)COc4ccc(cc4)Cl C63686657
Cc1cc(c(c2c1CC[C@H](C2)[C@H](C)C(=O)N3CCC(CC3)C(=O)[O-])C)OC C04222624
c1cc(sc1)/C=C/2\CCC[C@H]3C2=NN([C@H]3c4cccs4)C(=O)CCC(=O)[O-] C04931448
c1ccc(c(c1)C2=N/C(=C/c3ccc(cc3)C(=O)[O-])/C(=O)O2)Br C05945921
c1ccc(cc1)COC(=O)N2C[C@@H]([C@H](C2)C(=O)[O-])c3ccc(cc3)Br C08699211
c1c(c(cc(c1S(=O)(=O)N2CCC[C@@H](C2)C(F)(F)F)Cl)Cl)C(=O)[O-] C13070149
c1cc(c(cc1S(=O)(=O)N2CCC[C@@H]3[C@@H]2CCCC3)C(=O)[O-])Br C13073542
Cc1cc(cc(c1C)S(=O)(=O)N(C)Cc2ccc(s2)Cl)C(=O)[O-] C13087855
c1ccc(cc1)n2c(nnc2SCC(=O)[O-])c3ccccc3Br C02383783
Cc1cc(c(cc1Cl)C(C)C)OS(=O)(=O)c2cc(cs2)C(=O)[O-] C13308088
c1ccc2c(c1)c(c(o2)C(=O)[O-])CSc3c4c5c(sc4ncn3)CCC5 C13416255
c1ccc2cc(ccc2c1)SCC(=O)N3C[C@@H](Oc4c3cccc4)C(=O)[O-] C13436170
c1ccc(cc1)C(=O)C2=C(C(=O)N([C@@H]2c3ccccc3Cl)Cc4ccco4)[O-] C13207833
CCOc1ccc(cc1)C(=O)n2c(c3cc(ccc3nc2=S)Br)[O-] C06870339
Cc1cc(c(c(c1Cl)S(=O)(=O)[N-]c2cccc(c2)C(=O)N(C)C)C)Cl C22514512
C[C@H]1CCc2c(sc(c2C#N)[N-]S(=O)(=O)c3cccc4c3nccc4)C1 C27933656
CC[C@H]1c2ccsc2CCN1C(=O)CCc3c(nc(nc3[O-])SC)C C29343375
CC[C@@H]1c2ccsc2CCN1C(=O)CCc3c(nc(nc3[O-])SC)C C29343379
CCc1ccccc1n2c(nnc2[S-])[C@H](C)Cn3cc(cn3)Br C06419119
c1cc(sc1)/C=C\2/CCC[C@@H]3C2=NN([C@H]3c4cccs4)C(=O)CCC(=O)[O-] C33573711
Cc1cccc(c1)[C@@H]2c3cc(ccc3CCN2C(=O)C4CC4)O[C@@H](C)C(=O)[O-] C37280693
Cc1cc(c(c(c1)Br)n2c(c(nn2)C(=O)[O-])C3CC3)Br C37322484
c1c(cc(c(c1Cl)n2c(c(nn2)C(=O)[O-])C3CC3)Cl)Br C37322487
CCN(C1CCCCC1)S(=O)(=O)c2cc(sc2Br)C(=O)[O-] C37465762
CN1C(=O)/C(=C/c2cn(c3c2cccc3)CCOc4ccccc4F)/N=C1[S-] C39556580
CCCc1nnc(s1)/N=C(/C(=C/c2cccc(c2)Br)/C#N)\[O-] C39994564
CCCc1nnc(s1)/N=C(/C(=C/c2ccc(cc2)Br)/C#N)\[O-] C39994565
C=CCN1[C@H](C(=C(C1=O)[O-])C(=O)c2cc3ccccc3o2)c4ccc(cc4)F C40028229
c1cc(c(cc1[N-]S(=O)(=O)c2cc(cnc2Cl)Br)C#N)Cl C41069716
C[C@@H]1CCCCN1C(=O)c2ccc(cc2)[N-]S(=O)(=O)c3ccc(s3)Cl C41781587
CC(=C)C[C@H]1[C@]23C=C[C@H](O2)[C@@H]([C@@H]3C(=O)N1c4cccc5c4cccc5)C(=O)[O-] C43727044
c1cc2c(cc1[N-]S(=O)(=O)c3c(ccs3)Br)OC(O2)(F)F C48440881
Cc1nc(cs1)CSc2ccc(cc2)/C(=C(\C#N)/C(=O)N3CCCCC3)/[O-] C48984130
Cc1ccc2c(c1)C(=NCC2)C[C@H]3CN(CC[C@H]3CC(=O)[O-])C(=O)C4CCCC4 C49590547
CCCC1CCN(CC1)S(=O)(=O)c2cc(sc2Br)C(=O)[O-] C50894383
CC(C)Oc1ccc(cc1[N-]S(=O)(=O)c2ccccc2Br)C#N C57122656
Cc1ccc(cc1)c2nnc(n2CC(=O)N(C)[C@H](C)c3cccs3)[S-] C24236898
C/C(=N\C1Cc2ccccc2C1)/C3=C(C[C@@H](CC3=O)c4ccc(c(c4)OC)OC)[O-] C21344933
C[C@@H]1c2cc(cc3c2N(C1=O)CCC3)S(=O)(=O)[N-]c4cccc(c4Cl)Cl C05153939
Cc1ccc(cc1)[N-]S(=O)(=O)C[C@@H](C)C(=O)N2c3ccccc3C[C@@H]2C C62158098
CCOC(=O)c1c2c(sc1/N=C/C3=C(CC(CC3=O)(C)C)[O-])CCCC2 C13136568
CCCCSC1=NC(=O)[C@@H]2[C@@H](C3=C(CCCC3=NC2=N1)[O-])c4cccs4 C39774813
c1ccc(cc1)C2=NN=C3[C@H]2C(=CC(=N3)c4cccc(c4)Br)C(=O)[O-] C15677215
Cc1ccc(cc1)C(=O)CSC2=C([C@H](C3=C(CCCC3=N2)[O-])c4ccco4)C#N C02223898
c1cc(c(c(c1)Cl)Cl)/C(=N/S(=O)(=O)c2ccc(c3c2cccn3)F)/[O-] C64358456
Cc1ccc(cc1C)[N-]S(=O)(=O)c2c(sc(c2[C@@H]3C=C(N=N3)C)C)C C64526020
Cc1ccc(c(c1)[N-]S(=O)(=O)c2cc(cs2)c3ccnn3C(C)C)F C65112518
Cc1c(cc(s1)[C@@H]2C=C(N=N2)C)S(=O)(=O)[N-]c3cccc(c3)SC C65137670
c1ccc2c(c1)nc(s2)[C@@H](C#N)/C(=C\3/CCN(C3=O)c4ccc(cc4)Cl)/[O-] C66004949
Cc1c(sc(n1)[N-]S(=O)(=O)c2ccc3c(c2)CCCC3)SCC#N C66253661
c1ccc(c(c1)/C=C/S(=O)(=O)[N-]c2ccc(cc2)c3csnn3)Cl C66582765
C[C@]12CC[C@@H]3[C@@H]([C@@H]1CC[C@@H]2OC(=O)CCC(=O)N[C@H](c4ccccc4)C(=O)[O-])CCC5=CC(=O)CC[C@]35C C12862274
CCCOc1cccc(c1)C(=O)C2=C(C(=O)N([C@@H]2c3cccc(c3)O)c4nc(c(s4)C(=O)OCC)C)[O-] C33374769
CCOc1ccc(cc1OCC)[C@H]2C(=C(C(=O)N2c3nc4ccc(cc4s3)C)[O-])C(=O)c5ccncc5 C33380161
CCCCOc1cccc(c1)[C@@H]2C(=C(C(=O)N2c3nnc(s3)C)[O-])C(=O)c4cc5cccc(c5o4)OC C33522765
CCCCOc1cccc(c1)[C@H]2C(=C(C(=O)N2c3nc(c(s3)C(=O)OC)C)[O-])C(=O)c4ccc(cc4)C C33534770
CCCCCOc1cccc(c1)[C@@H]2C(=C(C(=O)N2c3nc(c(s3)C(=O)OC)C)[O-])C(=O)c4ccc(o4)C C33552358
CCCOc1ccc(cc1OCC)[C@@H]2C(=C(C(=O)N2c3nc(c(s3)C(=O)C)C)[O-])C(=O)c4ccc(o4)C C33554735
CCCOc1ccc(cc1)C(=O)C2=C(C(=O)N([C@@H]2c3ccc(c(c3)OCC)OCC=C)c4nccs4)[O-] C33600864
CCCOc1ccc(cc1)[C@H]2C(=C(C(=O)N2c3nc(c(s3)C(=O)OCC=C)C)[O-])C(=O)c4ccncc4 C33769083
CCc1ccc(cc1)[C@@H]2C(=C(C(=O)N2c3nc(c(s3)C(=O)OCC)C)[O-])C(=O)c4cc5ccccc5o4 C33776895
CCCCOc1ccc(cc1OC)[C@@H]2C(=C(C(=O)N2c3nc4ccc(cc4s3)F)[O-])C(=O)c5ccco5 C34917684
CCC1=C([C@@H](N2C(=CSC2=N1)/C=C(/NCCCN3CCCC3=O)\[O-])c4cc(ccc4C)C)C(=O)OC C34923144
Cc1ccc(cc1)[C@H]2C(=C(N=C3N2C(=CS3)/C=C(/NCCCN4CCCC4=O)\[O-])C)C(=O)OC(C)C C34923391
C[C@H](C(=O)[O-])O[C@H]1[C@@H]([C@@H](O[C@@H]2[C@@H]1O[C@@H](OC2)c3ccccc3)Oc4ccc(cc4)C(C)(C)C)NC(=O)C C35057070
CCN1C(=C([C@@H](NC1=S)c2cccc(c2)[N-]S(=O)(=O)c3cccc4c3nccc4)C(=O)OCC)C C35304215
Cc1c(n2ccccc2n1)C(=O)C3=C(C(=O)N([C@H]3c4ccc(c(c4)OC)OCCC(C)C)Cc5ccco5)[O-] C35420207
CCc1ccc(cc1)[C@@H]2C(=C(C(=O)N2c3nc(c(s3)C(=O)OCC=C)C)[O-])C(=O)/C=C/c4ccccc4 C35420668
CCOc1cc(ccc1OCCC(C)C)[C@H]2C(=C(C(=O)N2c3nccs3)[O-])C(=O)/C=C/c4ccccc4 C35420883
CCOc1ccc(cc1OC)[C@@H]2C(=C(C(=O)N2c3nc(c(s3)C(=O)C)C)[O-])C(=O)/C=C/c4ccccc4 C35420925
CCCCOc1cccc(c1)[C@@H]2C(=C(C(=O)N2c3nc(c(s3)C(=O)C)C)[O-])C(=O)/C=C/c4ccccc4 C35420995
CCOc1cc(ccc1OCCC(C)C)[C@H]2C(=C(C(=O)N2Cc3ccco3)[O-])C(=O)/C=C/c4ccccc4 C35444383
CCCCCOc1cccc(c1)[C@H]2C(=C(C(=O)N2Cc3cccnc3)[O-])C(=O)c4c(n5cccc(c5n4)C)C C35484611
CCCCOc1ccc(cc1OCC)[C@H]2C(=C(C(=O)N2c3nccs3)[O-])C(=O)c4c(nc(s4)C)C C35565960
CC1=C([C@@H](N2C(=CSC2=N1)/C=C(/NCCc3ccccn3)\[O-])c4ccc(cc4)OC)C(=O)OCCOC C35693094
CC1=C([C@H](N2C(=CSC2=N1)/C=C(/NC[C@H]3CCCO3)\[O-])c4cc(ccc4OC)OC)C(=O)OCCOC C35703650
Cc1ccccc1[C@@H]2C(=C(N=C3N2C(=CS3)/C=C(/NCCN4CCOCC4)\[O-])C)C(=O)OC(C)(C)C C35703722
CCN(C)/C(=C/C1=CSC2=NC(=C([C@H](N12)c3ccc(c(c3)OC)OC)C(=O)OCC)c4ccccc4)/[O-] C35705045
CCOC(=O)C1CCN(CC1)/C(=C/C2=CSC3=NC(=C([C@@H](N23)c4ccccc4)C(=O)OCCOC)C)/[O-] C36049853
CC1=C([C@@H](N2C(=CSC2=N1)/C=C(/NC[C@H]3CCCO3)\[O-])c4cc(cc(c4)OC)OC)C(=O)OCC=C C36053203
CCC1=C([C@@H](N2C(=CSC2=N1)/C=C(/N3CCN(CC3)C(=O)C)\[O-])c4cc(cc(c4)OC)OC)C(=O)OC C36064500
CC1=C([C@H](N2C(=CSC2=N1)/C=C(/NC[C@H]3CCCO3)\[O-])c4cccc(c4OC)OC)C(=O)OC(C)(C)C C36064788
C[C@@H](c1ccccc1)[C@H](C(=O)NC(C)(C)CC(C)(C)C)N(Cc2ccco2)C(=O)c3cc(ccc3[O-])[N+](=O)[O-] C36499707
CCCN([C@@H](C1CCCCC1)C(=O)NCS(=O)(=O)c2ccc(cc2)C)C(=O)c3cc(ccc3[O-])[N+](=O)[O-] C36570080
Cc1ccc(o1)CN([C@@H](c2ccc(cc2)Cl)C(=O)NC3CCCCC3)C(=O)c4cc(ccc4[O-])[N+](=O)[O-] C36596742
Cc1c(sc(n1)N2[C@H](C(=C(C2=O)[O-])C(=O)c3ccc(cc3)OCC(C)C)c4cccs4)C(=O)OC C39828083
c1ccc(cc1)/C=C/CSc2nnc(s2)N3[C@H](C(=C(C3=O)[O-])C(=O)c4ccccc4)c5cccnc5 C40000569
Cc1cccn2c1nc(c2C(=O)C3=C(C(=O)N([C@H]3c4cccc(c4)OCCC(C)C)c5nccs5)[O-])C C40003332
CCCCCOc1ccc(cc1OC)[C@@H]2C(=C(C(=O)N2CCOC)[O-])C(=O)c3c(nc4n3cccc4C)C C40003511
CCCCOc1ccc(cc1OC)[C@H]2C(=C(C(=O)N2CCCOC)[O-])C(=O)c3c(nc4n3cccc4C)C C40003642
Cc1cccn2c1nc(c2C(=O)C3=C(C(=O)N([C@H]3c4cccc(c4)OCCC(C)C)Cc5cccnc5)[O-])C C40003938
CCCCCOc1ccc(cc1OC)[C@@H]2C(=C(C(=O)N2CCCO)[O-])C(=O)c3cc4cccc(c4o3)OC C40053246
Cc1cc(ccc1C(=O)C2=C(C(=O)N([C@H]2c3cccc(c3)Oc4ccccc4)CCOCCO)[O-])OCC=C C40082921
Cc1cc(ccc1C(=O)C2=C(C(=O)N([C@H]2c3ccc(c(c3)Cl)Cl)CCOCCO)[O-])OCC(C)C C40084668
CCCOc1ccc(cc1C)C(=O)C2=C(C(=O)N([C@@H]2c3ccccc3Br)CCOCCO)[O-] C40091536
CCCCOc1ccccc1[C@@H]2C(=C(C(=O)N2CCO)[O-])C(=O)c3cccc(c3)OCc4ccc(cc4)C C40109190
CCCCOc1ccc(cc1OCC)[C@@H]2c3c([nH]nc3C(=O)N2CCCOC)c4cc(ccc4[O-])Cl C39898299
CCOc1cc(cc(c1OCc2cccc(c2)F)CC=C)/C=C/3\C(=NC(=O)N(C3=O)c4ccc(cc4)F)[O-] C59135607
CCOc1cc(cc(c1OCc2cccc(c2)C)CC=C)/C=C/3\C(=NC(=O)N(C3=O)c4ccc(cc4)F)[O-] C59135613
CC1=C(N=C([C@@H]1C(=O)C2=C(C(=O)N([C@H]2c3ccc(cc3)C(C)C)CCCN4CCOCC4)[O-])C)C(=O)OC C09270385
C[C@@H]1CCc2c(c(c3cc(ccc3n2)S(=O)(=O)N4CCC(CC4)C(=O)NCCCOC(C)C)C(=O)[O-])C1 C20355710
CC1=C([C@H](NC(=O)N1c2ccc(cc2)C(=O)[O-])c3cccc(c3)Br)C(=O)OCCOC C13098996
Cc1ccc(cc1)C(=O)Nc2cccc(c2)/C=C\3/CCCCn4c3nc5c(c4=O)c(c(s5)C(=O)[O-])C C13215267
C=CCn1c(=O)c2c3c(sc2nc1SCC(=O)Nc4ccc(cc4C(=O)[O-])Cl)CCCC3 C13241856
CC(C)Cn1c(=O)c2ccc(cc2nc1SCC(=O)Nc3c(c4c(s3)CCCC4)C#N)C(=O)[O-] C13280288
Cc1ccc(cc1NC(=O)CSc2nc3c(c4c(s3)CCC4)c(=O)n2C5CCCC5)C(=O)[O-] C13347192
Cc1cc(c(c(c1)Br)OCC(=O)N/N=C\c2cc(cc(c2[O-])[N+](=O)[O-])Br)C C15938630
CCOc1ccc(cc1)[C@H]2c3c(nn(c3NC4=C2C(=O)C[C@@H](C4)c5cccs5)c6ccccc6C(=O)[O-])C C18198592
Cc1ccsc1[C@H]2c3c(nn(c3NC4=C2C(=O)C[C@@H](C4)c5cccs5)c6ccccc6C(=O)[O-])C C18198847
CCOc1cc(cc(c1[O-])[N+](=O)[O-])[C@@H]2CC(=O)NC3=C2C(=O)C[C@H](C3)c4ccc(c(c4)Cl)Cl C21224518
c1cc(ccc1C(=O)N/N=C\c2cc(cc(c2[O-])I)Br)[N+](=O)[O-] C23549889
Cc1ccc(cc1)C2=NN([C@@H](C2)c3cccs3)C4=NC(=O)[C@@H](S4)CC(=O)Nc5ccc(cc5)C(=O)[O-] C28156582
COc1ccc2c(c1)sc(n2)N3[C@@H](C(=C(C3=O)[O-])C(=O)c4cc5ccccc5o4)c6cccc(c6)O C33429192
c1ccc2c(c1)cc(o2)C(=O)C3=C(C(=O)N([C@H]3c4ccc(cc4)O)c5nc6ccc(cc6s5)F)[O-] C33431463
CC1=C([C@@H](N2C(=CSC2=N1)/C=C(/NCc3cccc(c3)F)\[O-])c4ccc(cc4)Cl)C(=O)OC C34923610
CC1=C([C@@H](N2C(=CSC2=N1)/C=C(/NCc3cccc(c3)F)\[O-])c4cccc(c4)Cl)C(=O)OC C34923670
Cc1cc(c2c(c1)sc(n2)N3[C@H](C(=C(C3=O)[O-])C(=O)c4ccc(cc4)OC)c5ccc(c(c5)OC)O)C C35263685
COc1ccc2c(c1)sc(n2)N3[C@H](C(=C(C3=O)[O-])C(=O)/C=C/c4ccccc4)c5cccc(c5)O C35421308
CC1=C([C@@H](N2C(=CSC2=N1)/C=C(/NCc3ccc4c(c3)OCO4)\[O-])c5ccccc5Cl)C(=O)OC C35693728
CCN(CC)C(=O)C1=C(N=C2N([C@H]1c3cccc(c3)C)C(=CS2)/C=C(/NCc4ccccn4)\[O-])C C35696009
CCN(CC)C(=O)C1=C(N=C2N([C@@H]1c3ccc(cc3)F)C(=CS2)/C=C(/NCc4ccco4)\[O-])C C35696101
CCN(CC)C(=O)C1=C(N=C2N([C@@H]1c3cccc(c3)Cl)C(=CS2)/C=C(/NCc4cccnc4)\[O-])C C35698294
CCN(CC)C(=O)C1=C(N=C2N([C@@H]1c3cccc(c3)Cl)C(=CS2)/C=C(/NC[C@H]4CCCO4)\[O-])C C35698305
CC1=C([C@H](N2C(=CSC2=N1)/C=C(/NCc3ccc(cc3)F)\[O-])c4ccc(cc4)F)C(=O)N(C)C C35702231
CCN/C(=C/C1=CSC2=NC(=C([C@@H](N12)c3cccc(c3)Cl)C(=O)OCC)c4ccccc4)/[O-] C35704439
Cc1ccc(c(c1)[C@@H]2C(=C(N=C3N2C(=CS3)/C=C(/NCc4ccncc4)\[O-])C)C(=O)OC(C)(C)C)C C35705266
CC1=C([C@H](N2C(=CSC2=N1)/C=C(/N[C@H]3CCCc4c3cccc4)\[O-])c5ccc(cc5)Cl)C(=O)OC C35970252
Cc1ccc(cc1C)NC(=O)CSC2=C([C@H]([C@H](C(=N2)[O-])C(=O)OC)c3ccc(cc3)C(C)C)C#N C09331051
CC1=C([C@H](N2C(=CSC2=N1)/C=C(/NC[C@@H]3CCCO3)\[O-])c4ccccc4Cl)C(=O)OC(C)C C36050491
CCOC(=O)C1=C(N=C2N([C@H]1c3cccc(c3)Cl)C(=CS2)/C=C(/NCc4ccncc4)\[O-])C C36050977
CC1=C([C@H](N2C(=CSC2=N1)/C=C(/NCc3ccncc3)\[O-])c4ccc(cc4)Cl)C(=O)OC(C)(C)C C36061321
CC1=C([C@H](N2C(=CSC2=N1)/C=C(/NCc3ccccn3)\[O-])c4cccc(c4)Cl)C(=O)OC(C)C C36064909
Cc1cccc(c1)COc2ccc(cc2)C(=O)C3=C(C(=O)N([C@@H]3c4cccc(c4)O)Cc5ccco5)[O-] C18146045
CC\1=NN(C(=O)/C1=C/Nc2ccccc2c3c(nc(nn3)SCc4ccccc4F)[O-])c5ccccc5 C08723396
c1ccc(c(c1)c2c3cc(ccc3nc(n2)/C=N/NC(=O)[C@H]4CC=CC[C@H]4C(=O)[O-])Br)Cl C39899592
CCN(CC)C(=O)C1=C(N=C2N([C@@H]1c3ccccc3Cl)C(=CS2)/C=C(/NCc4ccco4)\[O-])C C40400481
c1ccc2c(c1)-c3ccccc3C2COC(=O)N[C@@H](Cc4cccn4c5cccnc5Cl)C(=O)[O-] C44324697
Cc1c2c(cc(=O)[nH]c2sc1C(=O)[O-])CSc3nc4c(c5c(s4)CCC5)c(=O)n3CC=C C13416142
Cc1c2c(=O)[nH]c(nc2sc1C(=O)[O-])CSc3nnc(n3c4ccccc4)Cc5ccccc5 C13409158
COc1ccc(cc1)[C@@H]2C=C(N=C3N2N=C(N3)/N=C(/C=C/c4ccc(cc4)Cl)\[O-])c5ccccc5 C02247468
COc1ccc(c(c1)OC)n2c(nnc2[S-])c3cnn4c3N[C@@H](C[C@H]4C(F)F)c5ccccc5 C02791487
COc1cc(cc(c1OC)OC)[C@]2(CS/C(=C(\C#N)/C(=N/c3ccc(cc3)Cl)/[O-])/N2c4ccccc4)O C03243430
CC1(CC2=C([C@@H](c3c(nc(nc3[O-])SCc4ccc(cc4)[N+](=O)[O-])N2)c5cccc(c5)F)C(=O)C1)C C17242314
CC1(CC2=C([C@@H](c3c(nc(nc3[O-])SCc4ccccc4F)N2)c5ccccc5[N+](=O)[O-])C(=O)C1)C C00959794
Cc1cc(nc(n1)/N=C(\N/C(=N/c2ccccc2Cl)/[S-])/N3CCC(CC3)Cc4ccccc4)C C14160042
CC(C)c1ccc(cc1)[C@@H]2C[C@H](n3c(cc(n3)c4nnc(n4C[C@@H]5CCCO5)[S-])N2)C(F)(F)F C13959794
Cc1cccc(c1NC(=O)CSC2=NC(=C([C@@H]([C@@H]2C#N)c3ccc(cc3)C(C)C)C(=O)OC)[O-])C C57328082
c1cc(c(c(c1)Cl)COc2ccc(cc2/C=C/c3c(c([nH]c(=O)n3)[O-])[N+](=O)[O-])Br)F C09235022
CC\1=NN(C(=O)/C1=C\Nc2ccccc2c3c(nc(nn3)SCc4ccccc4F)[O-])c5ccccc5 C08723396
CCOc1ccc(cc1)[C@H]2C(=C(N=C3C2=C(CCC3)[O-])SCC(=O)Nc4cc(ccc4C)Cl)C#N C02310759
c1ccc(cc1)n2c(c(sc2=S)C#N)/N=C(/CSc3[nH]c4c(c5c(s4)CCCC5)c(=O)n3)\[O-] C64981101
c1cc(c(c(c1)Cl)Cl)N2C(=O)/C(=C/c3ccc(o3)c4ccc(cc4)C(=O)[O-])/C(=O)NC2=S C02076375
Cc1ccc(cc1)S(=O)(=O)Nc2ccccc2/N=C/c3cc(cc(c3[O-])Br)[N+](=O)[O-] C01188121
c1ccc2c(c1)-c3c(nc(nn3)SCc4ccc(cc4)Cl)O[C@H](N2)c5ccccc5OCC(=O)[O-] C08589912
Cc1c2cc3c(cc2oc(=O)c1CC(=O)NCC4CCC(CC4)C(=O)[O-])oc(c3c5ccccc5)C C02112557
CCOc1c(cc(cc1Br)Br)/C=C(\C#N)/C(=O)Nc2ccc(cc2)C(=O)[O-] C13058119
CC(C)Cn1c(=O)c2cc(ccc2nc1SCC(=O)Nc3ccc(cc3)C(=O)[O-])Br C13062188
CCn1c(=O)c2c3c(sc2nc1SCC(=O)Nc4cc(ccc4Cl)C(=O)[O-])C[C@@H](CC3)C C13342409
C[C@H](c1ccc(c(c1)Cl)Cl)NC(=O)CSc2nc3cc(ccc3c(=O)n2CC=C)C(=O)[O-] C13363489
c1cc(cc(c1)NC(=O)CSc2nc3c(c4c(s3)CCCC4)c(=O)n2Cc5ccco5)C(=O)[O-] C13364567
CCOc1ccc(cc1)[C@@H]2c3c(nn(c3NC4=C2C(=O)C[C@@H](C4)c5cccs5)c6ccccc6C(=O)[O-])C C18198594
Cc1ccc(cc1)[C@@H]2CC(=NN2C3=NC(=O)[C@@H](S3)CC(=O)Nc4ccc(cc4)C(=O)[O-])c5cccs5 C28160247
CCc1ccc(cc1)N2C(=O)/C(=C\c3ccc(o3)c4ccc(cc4C(=O)[O-])Br)/C(=O)N2 C32099607
c1ccc(cc1)CSc2nnc(s2)/N=C(/CSc3[nH]c(=O)c(c(n3)c4ccccc4)C#N)\[O-] C12407567
CCOc1cccc(c1)C(=O)C2=C(C(=O)N([C@@H]2c3ccc(cc3)O)c4nc5ccc(cc5s4)C)[O-] C33727422
Cc1cc(c2c(c1)sc(n2)N3[C@H](C(=C(C3=O)[O-])C(=O)c4cccc(c4)OC)c5ccc(cc5)O)C C33790602
Cc1cc(c2c(c1)sc(n2)N3[C@H](C(=C(C3=O)[O-])C(=O)c4c(nc5n4cccc5)C)c6ccc(cc6)O)C C33814080
CCOc1cc(ccc1O)[C@H]2C(=C(C(=O)N2c3nc4ccc(cc4s3)Cl)[O-])C(=O)c5ccc(o5)C C34921138
CCC1=C([C@H](N2C(=CSC2=N1)/C=C(/N[C@@H]3CCCc4c3cccc4)\[O-])c5cccc(c5)OC)C(=O)OC C34923195
CC1=C([C@@H](N2C(=CSC2=N1)/C=C(/N[C@@H]3CCCc4c3cccc4)\[O-])c5ccccc5OC)C(=O)OC C34923712
CC(=O)[C@@H]1CC[C@@H]2[C@@]1(CC[C@@H]3[C@@H]2CCC4=C/C(=N/OCC(=O)NCc5ccc(cc5)C(=O)[O-])/CC[C@]34C)C C35361908
COc1ccc2c(c1)sc(n2)N3[C@@H](C(=C(C3=O)[O-])C(=O)/C=C/c4ccccc4)c5cccc(c5)O C35421305
CCN(CC)C(=O)C1=C(N=C2N([C@H]1c3ccccc3Cl)C(=CS2)/C=C(/NCc4ccccn4)\[O-])C C35693516
CCN(CC)C(=O)C1=C(N=C2N([C@H]1c3ccc(cc3)C)C(=CS2)/C=C(/NC[C@@H]4CCCO4)\[O-])C C35698168
Cc1cccc(c1)[C@H]2C(=C(N=C3N2C(=CS3)/C=C(/NCc4ccccn4)\[O-])C)C(=O)OC(C)(C)C C35703818
Cc1ccc(cc1)[C@H]2C(=C(N=C3N2C(=CS3)/C=C(/NCc4ccncc4)\[O-])C)C(=O)OC(C)(C)C C35703852
CC1=C([C@H](N2C(=CSC2=N1)/C=C(/NCc3ccco3)\[O-])c4ccc(cc4)Cl)C(=O)OC(C)C C35705327
CCN(CC)C(=O)C1=C(N=C2N([C@@H]1c3ccc(cc3)F)C(=CS2)/C=C(/NCc4ccc(cc4)F)\[O-])C C36052613
CC[C@@](C(C)C)(C(=O)N[C@H]1[C@@H]2N(C1=O)[C@@H](C(S2)(C)C)C(=O)[O-])O[C@@H]3C[C@@H](CC[C@@H]3C(C)C)C C36367443
CC(C)(C)N([C@H](c1ccc(cc1)Cl)C(=O)NC2CCCCC2)C(=O)c3cc(ccc3[O-])[N+](=O)[O-] C36585979
CCc1cccc2c1n(cc2/C=C\3/C(=O)N(C(=N3)[S-])c4ccccc4)CC(=O)NC5CCCCC5 C39556648
CCOC(=O)[C@@H]1[C@H](SC2=C1CCCC2)NC(=O)[C@@H](C)Sc3nc(cc(n3)[O-])c4ccccc4 C39724669
Cc1ccc2c(c1)sc(n2)N3[C@H](C(=C(C3=O)[O-])C(=O)c4c(nc5n4cccc5C)C)c6cccc(c6)O C40003440
Cc1c\2c(oc1C(=O)Nc3ccccc3OC)CCC/C2=N\N=C(\C(C(C(F)(F)F)(F)F)(F)F)/[O-] C40823277
Cc1ccnc(c1)n2c(cc(c2C)C[C@H](C(=O)[O-])NC(=O)OCC3c4ccccc4-c5c3cccc5)C C44324650
Cc1c2c(cc(=O)[nH]c2sc1C(=O)[O-])CSc3nnc(n3Cc4ccccc4)c5cccs5 C13254340
CCCn1c2ccccc2c(=O)c(c1[O-])C(=O)/N=c\3/[nH]c(cs3)c4ccc(cc4)Br C02071920
COc1ccccc1OCC(=O)N/N=C/c2c(cc(c(c2Br)[O-])Br)Br C01433633
c1ccc(c(c1)CSc2nc3c(c(n2)[O-])[C@@H](C4=C(N3)CCCC4=O)c5ccc(cc5)[N+](=O)[O-])Cl C16286517
CCOc1cc(ccc1O)[C@@H]\2C3=C(C[C@H](CC3=O)c4ccc(cc4)Cl)N=C(/C2=C(\[O-])/OCC)C C00844312
C=CCc1cc(cc(c1OCC(=O)[O-])Br)/C=C/2\C(=O)N/C(=N/c3ccc(cc3)F)/S2 C59106089
C/C(=N/[N-]C1=NC(=O)[C@@H](S1)CC(=O)Nc2ccc(cc2)/N=N/c3ccccc3)/[C@@H]4CCCC(C4)(C)C C22506908
Cc1ccnc(n1)[N-]S(=O)(=O)c2ccc(cc2)Nc3c4c5c(sc4nc(n3)SC)CCCC5 C12211741
CCOc1ccc(cc1)[C@H]2C(=C(N=C3C2=C(CCC3)[O-])SCC(=O)Nc4cccc(c4C)Cl)C#N C02312109
CCc1ccccc1NC(=O)CSC2=C([C@H](C3=C(CCCC3=N2)[O-])c4ccccc4OCC)C#N C13174416
CCOc1ccc(cc1)[C@@H]2C(=C(N=C3C2=C(CCC3)[O-])SCC(=O)Nc4ccc(cc4)C(=O)C)C#N C02309573
CCOc1ccc(cc1)[C@@H]2C(=C(N=C3C2=C(CCC3)[O-])SCC(=O)Nc4cc(ccc4C)Cl)C#N C02310760
CCCCn1c2ccccc2c(c1O)/N=N/C(=O)c3ccccc3[N-]S(=O)(=O)c4cccs4 C08685556
Cc1ccccc1C2=CCN(CC2)c3c(cc(c[nH+]3)[N-]S(=O)(=O)c4ccc(s4)Cl)C(=O)[O-] C35397793
CCc1ccc(cc1)S(=O)(=O)c2cnc(nc2[O-])SCC(=O)Nc3ccccc3Br C46016424
Cc1ccc(cc1)NC(=O)Cn2c3c(sc2=O)[C@H]([C@@H]4[C@@H](S3)C(=NC4=O)[O-])c5ccc(cc5)C(C)(C)C C39884121
CC(C)[C@@H]1C(=O)Nc2cc(ccc2N1)C(=O)[O-] C06707783
CCC(CC)(CC(=O)Nc1ccc(cc1)O)C(=O)[O-] C10826039
c1cc2c(cc1C(=O)[O-])N[C@H](N2)C(F)(F)F C08419681
c1cc(ccc1NCc2ccc(o2)C(=O)[O-])O C08701835
CCCCSc1ncc(c(n1)N)C(=O)[O-] C20594877
CCNC(=O)Nc1cc(c(s1)C(=O)[O-])C C36949230
c1cc(c(cc1C(=O)[O-])NCc2ccn[nH]2)F C37089019
Cc1cc(cc(c1OC[C@@H](C)C(=O)N)C)C(=O)[O-] C37227605
CC(C)(C)NC(=O)Nc1c(c2c(s1)CCC2)C(=O)[O-] C37326501
c1cc(c(cc1C(=O)[O-])O)NC(=O)[C@H]2C[C@H]3CC[C@@H]2C3 C37587867
C[C@@H](c1ccn[nH]1)Nc2ccc(cc2)C(=O)[O-] C37907057
CN(c1ccc(cc1C(=O)[O-])N)[C@@H]2CCSC2 C37930867
c1cc(oc1)COc2ccc(cc2N)C(=O)[O-] C37933326
CCc1cc(cc(c1O)CC)[P@](=O)(O)[O-] C39102926
c1cc(c(cc1C(=O)[O-])NC(=O)NC2CC2)F C40529100
Cc1c(sc(n1)c2ccccc2N)C(=O)[O-] C41579928
CC(C)CC[C@@](C)(C(=O)[O-])Sc1ccncc1N C42007938
c1cc(ccc1N)SC2(CCCC2)C(=O)[O-] C42009365
CCC[C@@](C)(C(=O)[O-])Sc1c(cccn1)N C42010218
CN(Cc1ccoc1)c2ccc(c(c2)C(=O)[O-])N C42449076
C[C@@H](CN(C)c1ccc(c(c1)C(=O)[O-])N)C#N C42462336
C[C@H](CN(C)c1ccc(c(c1)C(=O)[O-])N)C#N C42462338
CCN(c1ccc(cc1N)C(=O)[O-])[C@@H](C)COC C42798216
CCCN(CC(F)(F)F)c1ccc(cc1C(=O)[O-])N C42798442
CC1(C[C@@H]1NC(=O)NCc2cccc(c2)C(=O)[O-])C C45139357
c1cc(c(cc1O)C(=O)[O-])NC(=O)C[C@@H]2C[C@H]3CC[C@@H]2C3 C48846976
c1cc(c(cc1O)C(=O)[O-])NC(=O)C[C@H]2C[C@H]3CC[C@@H]2C3 C48846977
CCc1ccc(s1)C(=O)Nc2ccc(cc2C(=O)[O-])O C48847148
CCN(CCOC)c1cc(c(cc1F)N)C(=O)[O-] C50031305
c1c(c(cc(c1OC[C@@H]2CCCO2)F)N)C(=O)[O-] C50034762
C[C@@H](C(C)C)NC(=O)NC(C)(C)CCC(=O)[O-] C50196639
c1cc(ccc1C(=O)[O-])N[C@@H]2CCCNC2=O C50913531
C[C@@H](CNC(=O)NCCC1CCCC1)C(=O)[O-] C54336228
c1cc2c(cc1C(=O)[O-])NC(=O)[C@@H](N2)C3CC3 C54503516
c1cc(c(cc1/C=C/c2cc(cc(=O)o2)[O-])O)O C18068118
CCN(C[C@@H]1CCCO1)c2ccc(c(c2)C(=O)[O-])N C48969464
c1cc(c(cc1Cl)Cl)/C=N/Nc2[nH]c(nn2)[S-] C06329490
CC(C)CN(CCC#N)c1ccc(c(c1)C(=O)[O-])N C43423124
CC(C)(CCc1ccc2c(c1)[nH]c(=O)[nH]2)CC(=O)[O-] C61824989
CN(CCCOC)c1cc(c(cc1F)N)C(=O)[O-] C62032036
c1c(cc(c(c1F)N2CCC[C@H]2C(=O)N)F)C(=O)[O-] C62721245
Cc1c(cccc1Sc2nccc(n2)[O-])N C62725585
Cc1c(sc(c1C(=O)[O-])NC(=O)N[C@H]2C[C@H]2C)C C62828886
CC[C@@H](C#N)N(C)c1ccc(cc1C(=O)[O-])N C62832102
CC(C)OCCN(C)c1ccc(cc1N)C(=O)[O-] C62833471
CCN(c1ccc(cc1N)C(=O)[O-])[C@H](C)C#N C62835303
CC1(CCCN1c2ccc(cc2N)C(=O)[O-])C C63074747
CC1(CCCN1c2ccc(c(c2)C(=O)[O-])N)C C63074748
Cc1ccc(c(c1[N-]S(=O)(=O)C[C@@H]2CCCO2)C)N C63155086
Cc1cc(ccc1/N=C/c2c([n-]nc2O)C(F)(F)F)O C06295217
C[C@@H]1c2c(sc(n2)Nc3cccnc3)C[C@]4([C@H]1[C@H]([C@H](CC4)[C@H](C)C(=O)N(C)CC=C)O)C C03840532
Cc1ccc(cc1)[C@@]2(C(=O)N(C(=O)N2)CC(=O)Nc3ccccc3Sc4ccccc4)C C08643896
Cc1ccc(cc1)SCCC(=O)Nc2c(c3c(s2)C[C@H](CC3)C)C(=O)NC(=O)OC C09298177
Cc1cc2c(c(c(c(=O)o2)C)C)c(c1)OCC(=O)NCCc3c[nH]c4c3cc(cc4)Cl C09340591
Cc1cc2c(cc1S(=O)(=O)NCCSCc3ccco3)[nH]c4c2C(=O)CC(C4)(C)C C09685618
Cc1cc(cc(c1S(=O)(=O)Nc2cccc(c2)S(=O)(=O)NC3CC3)C)C(C)(C)C C10518398
CC(C)[C@H](c1ccccc1)NC(=O)CN2C(=O)[C@](NC2=O)(C)c3ccc(c(c3)Cl)Cl C11279504
Cc1c(c(n[nH]1)C)CCC(=O)N2CCC[C@H](C2)CNC(=O)c3ccc(cc3)c4ccccc4 C11956320
Cc1ccc(s1)C(=O)Nc2cccc(c2)c3nc(c(o3)C)CNC(=O)C4CCCCC4 C11979496
CC(C)(C)c1ccc(c(c1)Br)OCC(=O)N/N=C/c2ccc(c(c2)OC)O C12403419
CC(C)(C)c1ccc(cc1Br)C(=O)NC(=S)Nc2cccc(c2)[N+](=O)[O-] C12500423
Cc1c(c(=O)oc2c1cc(c(c2)O[C@H](C)C(=O)NCCc3c[nH]c4c3cccc4)Cl)C C12884627
c1ccc2c(c1)c(=O)[nH]c(n2)COCC(=O)Nc3ccc(cc3)C45CC6CC(C4)CC(C6)C5 C12916719
C[C@H]1C[C@@H]1C(=O)Nc2cc(c(cc2C(=O)N[C@@H](C)c3ccc4c(c3)CCCC4)OC)OC C12948438
C[C@@H]1C[C@H]1C(=O)Nc2cc(c(cc2C(=O)N[C@@H](C)c3ccc4c(c3)CCCC4)OC)OC C12948443
c1ccc(cc1)C(=O)c2c3c(sc2NC(=O)COC(=O)c4ccc(cc4)O)CCCC3 C13141256
CCN(Cc1ccccc1)c2ccc(cc2)/C=N/c3ccccc3c4c(=O)[nH]c(=S)[nH]n4 C03189779
c1ccc2c(c1)n3cccc3c(=O)n2CCNC(=S)Nc4ccc(cn4)Br C13861554
Cc1ccc(c(c1)Sc2ccc(cc2)NC(=O)CSc3[nH]nc(n3)[C@@H]4CCCO4)C C14018908
Cc1c(sc(c1C(=O)O[C@@H](c2ccccc2)C(=O)c3c[nH]c4c3cccc4)NC(=O)C)C C14358775
CC(C)CC(=O)Nc1ccc2c(c1)[C@H]3C=CC[C@H]3[C@@H](N2)c4ccc(c(c4)OC)OC(=O)C C14469210
c1ccc(cc1)CCNC(=O)c2cccc3c2N[C@@H]([C@@H]4[C@@H]3C=CC4)c5ccccc5[N+](=O)[O-] C14478117
Cc1cccc(c1O[C@@H](C)C(=O)NNC(=O)COc2ccc(c(c2)C)Br)C C14639321
C[C@H](CNC(=O)c1cn(cc(c1=O)C(=O)NC(C)(C)C)C2CCCCC2)c3ccccc3 C14955988
CCCC(=O)Nc1nc2ccc(cc2s1)NC(=O)c3ccc(c(c3)Br)OC C16637228
Cc1ccc(o1)/C=C/C(=O)NC[C@]2(C[C@@H](CC(C2)(C)C)NC(=O)/C=C/c3ccc(o3)C)C C17102640
Cc1ccc(cc1)[C@@H](c2cccs2)NC(=O)CN3C(=O)[C@@](NC3=O)(C)c4ccc(cc4)C C17655974
CCOc1ccc(cc1OC)[C@@H]2C3=C(CCCC3=O)NC(=C2C(=O)Nc4ccccc4C)C C06196508
Cc1ccc(cc1Cl)NC(=O)CSc2nc3c(c(n2)[O-])C[NH+](CC3)Cc4ccccc4 C20467740
C[C@H](C(=O)N(CCC#N)c1ccccc1)Sc2nc(c3c4c(sc3n2)CCCC4)N C22616938
C[C@]1(C(=O)N(C(=O)N1)CC(=O)Nc2ccccc2SCc3ccccc3)c4ccccc4 C23908695
c1ccc(c(c1)C(=O)NC2CCCC2)NC(=O)CSc3nc4ccccc4n3C(F)F C25981534
Cc1ccc(o1)[C@](CCNC(=O)N2CCN(CC2)c3ccccc3Cl)(C(F)(F)F)O C26288888
c1ccc(c(c1)NC(=O)CSc2[nH]c(=O)c3c4c(sc3n2)CCCC4)OC(F)F C32693287
c1ccc(cc1)CCNC(=O)N2CCC[C@@H]2C(=O)NCc3csc(n3)c4cccs4 C33129860
Cc1ccc(cc1)OCc2nc(cs2)C(=O)N[C@@H]3CCCC[C@H]3NC(=O)C4CCCC4 C34905343
c1ccc(cc1)C[C@@H](C(=O)N2CCCC2)NC(=O)c3csc(n3)Nc4ccc(cc4)F C35593729
Cc1cc(ccc1F)[C@H]2C[C@@H](CN(C2)C(=O)NCc3ccccc3)C(=O)NCc4ccco4 C35896183
CC(C)(C)N([C@@H](c1c(cccc1Cl)Cl)C(=O)NC2CCCCC2)C(=O)[C@@H]3CCC(=O)N3 C36591498
c1cc(ccc1c2ccc(s2)C(=O)NNC(=O)c3ccc(cc3)OC[C@@H]4CCCO4)F C36625177
Cc1ccc(cc1)[C@H]2c3ccc(cc3OC(=C2C#N)N)OC(=O)COc4cccc(c4)Cl C38649344
Cc1ccc(cc1C)OCC(=O)Oc2ccc3c(c2)OC(=C([C@H]3c4ccc(cc4)F)C#N)N C38652960
c1cc(sc1)[C@H]2c3ccc(cc3OC(=C2C#N)N)OC(=O)COc4ccc(cc4)Cl C38656212
CCCC1=C2[C@@H](C(=C(O[C@@H]2N=N1)N)C(=O)OCC)c3cccc(c3)I C39206204
Cc1cccc(c1)NC(=O)[C@@H](C)S[C@@H](C)c2[nH]c(=O)c3c(csc3n2)c4ccco4 C23625625
Cc1ccc(cc1)[C@@H](c2cccs2)NCC(=O)Nc3c(n(n(c3=O)c4ccccc4)C)C C12749015
Cc1cccc(c1OC[C@@H](CN2C(=O)[C@](NC2=O)(C)c3ccc(cc3Cl)Cl)O)C C24088055
CC(=O)N(Cc1cc(cc(c1OCc2ccccc2)Cl)Cl)c3ccc4c(c3)[nH]c(=O)[nH]4 C59056959
C[C@@H](C(=O)NNC(=O)c1cccnc1SC2CCCC2)Oc3ccc4ccccc4c3 C59592743
C[C@@H](c1ccccc1)Nc2ccc(cc2Cl)NC(=O)[C@@H]3CCCN(C3)c4cnccn4 C60100683
CC(=O)O[C@H]1C[C@H]2[C@@H]3CC[C@@H]4CCCC[C@@]4([C@@H]3CC[C@@]2(C1)C)C C03844084
CC(=O)O[C@H]1CC[C@H]2[C@@]1(CC[C@@H]3[C@@H]2CC[C@@H]4[C@@]3(CCC(=C)C4)C)C C03849889
CC1=CC[C@]2([C@H](C1)CC[C@@H]3[C@@H]2CC[C@]4([C@@H]3CC[C@@H]4OC(=O)C)C)C C03850020
c1ccc(cc1)N(c2cccc3c2cccc3)C(=O)c4ccccc4F C01504325
CN1c2ccccc2N(C1c3c4ccccc4cc5c3cccc5)C C02061970
Cc1c2cc(ccc2sc1c3ccnc(n3)SCC#C)Cl C02150068
CCn1c2ccccc2c3c1ccc(c3)/C=N/c4ccccc4C C01031229
CCCC1=NCCn2c1ccc2c3cc(cc(c3)Cl)Cl C00387029
COC(=O)[C@@H]1CC2CCC(CCc3ccc(cc3)C[C@@H]1Cl)CC2 C04530392
c1ccc(cc1)[C@@H](C#N)C2=NC3(CCCCC3)Cc4c2cccc4 C04644664
c1ccc(cc1)c2ccc(cc2)C3=CSC4=NCCCCN34 C00359473
CC1=CC[C@@H](CC1)[C@]2(CC[C@@H]3[C@@H](O2)c4ccccc4OC3(C)C)C C04832274
C[C@@H]1CCCN(C1)C2=Nc3c(cc(c4c3c2ccc4)Cl)Cl C03244406
CC(C)C1=NC(c2ccccc2O1)(c3ccccc3)c4ccccc4 C04964488
COc1cccc2c1nc(cc2)/C=C/c3cccc(c3Cl)Cl C05013595
CC(=O)O[C@@H]1C[C@@H]2[C@@H]3CC[C@H]4CCCC[C@@]4([C@@H]3CC[C@@]2(C1)C)C C05227766
CC(=O)O[C@H]1C[C@@H]2[C@@H]3CCC[C@@]3(CC[C@@H]2[C@@]4([C@@H]1CCCC4)C)C C05228223
CC(=O)O[C@H]1C[C@@H]2[C@H]3CCC[C@@]3(CC[C@@H]2[C@@]4([C@@H]1CCCC4)C)C C05228240
CC(=O)O[C@H]1C[C@H]2[C@@H]3CC[C@H]4CCCC[C@@]4([C@@H]3CC[C@@]2(C1)C)C C05228278
CC(=O)O[C@H]1C[C@H]2[C@H]3CCC[C@@]3(CC[C@@H]2[C@@]4([C@@H]1CCCC4)C)C C05228293
CN1CC[C@@H](c2c1cccc2)n3c4ccccc4c5c3cccc5 C05328867
CCN(c1ccccc1)C(=O)c2cc3c(s2)c4ccccc4s3 C03183783
C[C@@]12CCCC[C@H]1CC[C@@H]3[C@@H]2CC[C@@]4([C@@H]3CC[C@@H]4C(=O)OC)C C06468582
c1ccc2cc(ccc2c1)C(=O)Oc3ccccc3Br C13141626
c1ccc2c(c1)c(c3ccccc3n2)/C=C/4\C(=O)c5ccccc5S4 C05338575
CC1=CC[C@]2([C@H](C1)CC[C@H]3[C@H]2CC[C@]4([C@H]3CC[C@@H]4OC(=O)C)C)C C13408828
Cc1ccnc2c1ccn2c3ccc(cc3Br)C(C)C C13794679
c1ccc(cc1)S[C@@H]2CC/C/3=C/CCCCCC4([C@@H]23)OCCO4 C17218759
CN(C)c1ccc(cc1)/C=C\2/c3ccccc3-c4c2cc(cc4)N(C)C C17376912
CC(=O)O[C@H]1CC[C@]2([C@@H]3CC[C@]4([C@H]([C@@H]3CC=C2C1)CCC4=C)C)C C19878640
Cc1cccc2n1c(c(n2)c3ccc(cc3)C(C)(C)C)[C@@H](C)Cl C31915161
CCOc1ccc2c(c1)CC[C@H]3[C@@H]2CC[C@@]4([C@@H]3CCC[C@@H]4OC)C C35566815
C[C@@H]1CCC[C@H]([C@@H]1C)n2c3ccc(cc3nc2CCCl)Cl C36910053
C[C@H]1CCC[C@H]([C@@H]1C)n2c3c(cccc3Cl)nc2[C@@H](C)Cl C36910082
Cc1ccc(cc1n2c3ccc(cc3nc2[C@H](C)Cl)Cl)F C36910993
c1cc(cc2c1cc(cc2)Br)O[C@@H]3CCCC[C@H]3C#N C37149248
CC[C@H]1CC[C@H]([C@@H](C1)Oc2ccc(cc2Br)C)C#N C37151653
Cc1cc(c(cc1O[C@@H]2C[C@@H](CC[C@@H]2C#N)C)C(C)C)Cl C37153457
Cc1ccc(s1)C2N(CCN2c3ccccc3)c4ccccc4 C00095762
c1ccc2c(c1)ccc(c2Br)O[C@@H]3CCCC[C@@H]3C#N C38077708
Cn1cc(c2c1cccc2)/C=N/c3ccc(cc3)c4ccccc4 C40570771
Cc1ccc(c(c1)C)c2csc3c2c(nc(n3)Cl)Cl C41582526
CC(=O)O[C@@H]1C[C@@H]2[C@H]3CC[C@@H]4CCCC[C@@]4([C@@H]3CC[C@@]2(C1)C)C C43722623
CC(=O)O[C@H]1CC[C@@H]2[C@]1(CC[C@H]3[C@@H]2CC[C@H]4[C@]3(CCC(=C)C4)C)C C43726590
CC(=O)O[C@@H]1CC[C@]2([C@@H](C1)CC[C@H]3[C@@H]2CC[C@]4([C@@H]3CCC4)C)C C43756981
CC(=O)O[C@H]1C[C@@H]2[C@@H](CC[C@H]3[C@@]2(CCCC3)C)[C@@H]4[C@@]1(CCC4)C C43757004
CC(=O)O[C@@H]1CC[C@@H]2[C@]1(CC[C@@H]3[C@@H]2CC[C@H]4[C@@]3(CCCC4)C)C C43757025
CC(=O)O[C@@H]1CC[C@@]2([C@H]3CC[C@]4([C@@H]([C@@H]3CC=C2C1)CCC4=C)C)C C44028175
Cc1c2ccccc2sc1C(=O)N3CC4C[C@H]5C[C@@H](C4)CC3C5 C58023864
c1cc(c(c(c1)F)c2nc3ccc(cc3c(n2)Cl)Cl)F C62772449
C[C@H](CCC(=O)OC)[C@@H]1CC[C@@H]2[C@@]1([C@H](C[C@@H]3[C@@H]2C(=O)C[C@H]4[C@@]3(CC[C@H](C4)O)C)O)C C04026434
C[C@@H](CCC(=O)OC)[C@H]1CC[C@@H]2[C@@]1([C@H](C[C@@H]3[C@@H]2C(=O)C[C@H]4[C@@]3(CC[C@H](C4)O)C)O)C C04026435
c1ccc2c(c1)ccc(c2C=C3C(=O)NC(=S)NC3=O)OCc4ccc(cc4)Br C00656648
c1ccc2c(c1)c(c[nH]2)[C@H](CNC(=O)[C@@H]3CCS(=O)(=O)C3)c4ccccc4Cl C07961915
c1c(cc(c(c1I)O)I)/C=N/NCCC#N C09090257
CCOc1c(cc(cc1I)/C=C(\C#N)/C(=O)N)I C09440674
Cc1c(cc(cc1Br)NCC(=O)N/N=C/c2ccncc2)Br C01444817
CCc1cc(c(s1)SCC)[C@@H]2C(=C(N(C3=C2C(=O)CC(C3)(C)C)N(C)C)N)C#N C01080473
C[C@H](c1ccccc1Br)NC(=O)NCc2ccc(cc2)N3CCCC3=O C13023398
CN(C)c1ccc(cc1)[C@@H]2[C@H]3CC=C[C@@H]3c4cccc(c4N2)C(=O)NCc5ccccc5 C13644186
c1cc(c(cc1NC(=O)CNC(=O)c2cc(c(s2)Br)Br)F)F C15647559
CCSc1c(ccs1)[C@H]2C(=C(N(C3=C2C(=O)CCC3)c4ccc(cc4)Cl)N)C#N C01176917
Cc1c(ccc(n1)NC(=S)NC(=O)/C=C/c2ccccc2)I C17093445
C[C@H](CNC(=O)c1ccc(s1)Br)NC(=O)c2ccc(s2)Br C02772707
c1ccc(c(c1)CNC(=O)C2CCC(CC2)Cn3c(=O)c4c(ccs4)[nH]c3=S)F C02932266
c1cc2c(c(c1)C(=O)NC[C@H]3CCCO3)N[C@H]([C@H]4[C@H]2C=CC4)c5ccc(cc5)Br C20680833
CN(C)c1ccc(cc1)[C@@H]2[C@@H]3CC=C[C@H]3c4cccc(c4N2)C(=O)NC[C@H]5CCCO5 C20686615
c1cc2c(c(c1)C(=O)N3CCCCCC3)N[C@H]([C@H]4[C@H]2C=CC4)c5cc(ccc5O)Br C20696162
c1ccc2cc(ccc2c1)[C@@H]3[C@H]4CC=C[C@H]4c5cccc(c5N3)C(=O)NC[C@H]6CCCO6 C20708245
c1cc(cc(c1)I)C(=O)NC(=S)Nc2ccc(cc2)CC#N C20972404
C[C@H]1C(=O)Nc2cc(ccc2S1)C(=O)NC[C@H]3CC4c5ccccc5C3c6c4cccc6 C22527198
c1cc(ccc1[C@H](C(=O)N)N2CCN(CC2)C(=O)C3C[C@H]4CC[C@@H](C3)C45SCCS5)Cl C14250154
c1cc(cc(c1)NC(=O)c2cccc(c2)NC(=O)[C@H]3CCCO3)C4SCCS4 C25244866
C[C@H](CCC(=O)OC)[C@H]1CC[C@H]2[C@@]1([C@H](C[C@@H]3[C@@H]2[C@@H](C[C@@H]4[C@@]3(CCC(=O)C4)C)O)O)C C25549271
C[C@H](CCC(=O)OC)[C@@H]1CC[C@@H]2[C@@]1([C@H](C[C@@H]3[C@@H]2[C@@H](C[C@@H]4[C@@]3(CCC(=O)C4)C)O)O)C C25549278
CC(=O)NCc1ccc(s1)S(=O)(=O)N[C@H]2CCSc3c2cc(cc3)Cl C32837469
CNC(=O)C1(CC1)c2ccc(cc2)NS(=O)(=O)c3ccc(s3)Br C33115562
c1c(cc(c(c1C(=O)N2CCC[C@H](C2)O)O)I)I C35187071
C[C@@H](c1cccc(c1)S(=O)(=O)[N-]c2cccc(c2)I)[NH2+]C C35633646
CCN(C1CCCC1)S(=O)(=O)c2c(cc(cc2Br)N)Br C35765070
c1c(cc(c(c1C(=O)N(CCO)C2CC2)O)I)I C36130495
c1cc(=O)n(cc1N)CCOc2c(cc(cc2Br)Br)Br C37065903
c1cnn(c1)C[C@@H](CNc2c(cc(cc2Br)Br)Br)O C37885285
c1ccc2c(c1)c(c[nH]2)CCN3CC[C@@H]([C@H](C3=O)Cc4ccc(cc4Cl)Cl)O C39316158
c1cc(c(cc1Br)[C@@H]2[C@H]3CSCC=C3C(=C(C2(C#N)C#N)N)C#N)F C39325002
CC(C)S(=O)(=O)c1ccc(c(c1)c2ccccc2O)N3CCN[C@H](C3)Br C39530297
CCON(c1ccccc1)C(=O)[C@@H]2CC(=C3[NH+]2Cc4ccccc4N3)I C39545353
c1cc(ccc1[C@H](c2ccc3c(c2)[nH]c(=O)c(=O)[nH]3)Br)I C40282011
c1cc(c(cc1Br)Br)NCc2[nH]c(=O)c3c(n2)ccs3 C42308194
CCO[C@@H]1CCCN(C1)S(=O)(=O)c2c(cc(cc2Br)Br)N C42408747
Cc1c(sc(n1)SCc2cc3c(cc2Br)OCCO3)CC(=O)N C45697932
c1cc(cc(c1)I)NC(=O)CNC(=O)c2ccc(s2)Br C48810936
c1cc(c(cc1Br)NC(=O)C(=O)NCC2CC2)I C49054291
C[C@@H]1CCCN([C@@H]1C)S(=O)(=O)c2c(cc(cc2Br)N)Br C50563818
c1cc(oc1[C@@H]2C[C@@H](n3c(c(c(n3)CO)Br)N2)C(F)(F)F)Br C12850333
c1ccc(c(c1)[C@@H](CNC(=O)c2cc(c[nH]2)Br)N3CCOCC3)Cl C32375693
c1ccc(cc1)C23CN4CCN(C2)CC(C4)[C@@H]3NC(=S)Nc5cccc(c5)Cl C59092729
C[C@H](C(=O)N[C@@H]1CCSc2c1cc(cc2)F)NC(=O)c3ccc(s3)Br C59363735
C[C@@H](C(=O)N[C@H]1CCSc2c1cc(cc2)F)NC(=O)c3ccc(s3)Br C59363736
C[C@H](C(=O)N[C@H]1CCSc2c1cc(cc2)F)NC(=O)c3ccc(s3)Br C59363737
c1ccc(cc1)Cc2[nH]c(=O)c3c(n2)CCN(C3)C(=O)Nc4cccc(c4)C#N C04755708
Cc1ccccc1n2c(cc(c2C)/C=C(\C#N)/c3nc(nc(n3)N(C)C)N)C C11297974
c1c2c(cc3c1OCCO3)sc(n2)NC(=O)CNC(=O)C4CCCCC4 C11752384
Cc1cc(cc(c1C)S(=O)(=O)NC)C(=O)Nc2ccc3c(c2)nc(o3)C C15600428
CCOC(=O)N1CC=C2[C@H](C1)[C@H](C(C(=C2C#N)N)(C#N)C#N)c3ccc(cc3F)F C04452949
Cc1nc2n(n1)[C@H](C(=C(N2)C)C(=O)Nc3ccccc3OC)c4ccccc4 C20804826
C[C@@H]1CCC[C@H](C12C(=O)N(C(=O)N2)CN3CCN(CC3)c4ccc(cc4)O)C C24239344
c1cc2cn[nH]c2c(c1)NC(=O)CCn3cnc4c(c3=O)c5c(s4)CCCC5 C25585124
Cc1cc(=O)[nH]c(n1)SCC(=O)Nc2nc3c(s2)C(=O)CC(C3)(C)C C06565218
CCc1nc(c2c(c(sc2n1)C(=O)Nc3ccc4c(c3)NC(=O)CO4)C)C C32903122
C[C@@H]1CCC[C@H]([C@@H]1C)NC(=O)CN2C(=O)[C@]3(CCOc4c3cccc4)NC2=O C32911201
C[C@H]1C(=O)Nc2cc(ccc2S1)C(=O)/N=c\3/[nH]c(cs3)CN4CCOCC4 C32978497
Cc1cc(cc(c1)NC(=O)[C@@H]2CCCN(C2)c3nc4c(s3)c(=O)[nH]cn4)C C33141051
CC1([C@H]2CC[C@](C2)(C1=C)C(=O)NNC(=O)c3cc4ccc(cc4oc3=O)OC)C C33809745
CCc1c(cnc2n1nc(c2c3ccccc3)C)C(=O)N[C@H]4CCCCNC4=O C35232176
COc1ccccc1C(=O)N2CCc3c(c(n[nH]3)C(=O)NC4CCCCC4)C2 C35933537
Cn1c2c(c(n1)NC(=O)C34CC5CC(C3)CC(C5)C4)[C@@H](CC(=O)N2)c6ccco6 C38519808
Cn1c2c(c(n1)NC(=O)c3ccc4ccccc4c3)[C@H](CC(=O)N2)c5ccco5 C38519976
c1ccc(cc1)[C@@H]2[C@@H]([C@@](N=C3N2NN=N3)(C(F)(F)F)O)C(=O)c4ccccc4 C08429683
CC1CCN(CC1)c2ccc(nn2)c3ccc(cc3)NC(=O)c4ccc[nH]c4=O C38788164
CC1=C[C@@H](NO1)NC(=O)CSC2=NC(=O)C3=C4CCCC[C@H]4SC3=N2 C38804494
Cc1cc(c2c(c1)c(=O)c3c(o2)C(=O)N([C@@H]3c4ccc(c(c4)OC)O)CCO)C C39910128
C[C@@H]1CCCCN1c2c(c(ncn2)N3CCN(CC3)c4ccc(cc4)OC)N C40727641
Cn1c2c(c(n1)NC(=O)c3ccccc3OC)[C@@H](CC(=O)N2)c4cccs4 C44388821
Cc1c2cc(cnc2n(n1)C)NC(=O)NCc3ccc(cc3)N4CCSCC4 C47036224
c1ccc2c(c1)nc(s2)[C@H]3CCCCN3C(=O)c4ccc(c(c4)[N+](=O)[O-])N C52399990
c1ccc2c(c1)nc3n2[C@H](N=C4N3CN(CN4)CCCO)c5ccc(cc5F)F C31810854
c1cc(cc(c1)Cl)N2C(=O)/C(=C\Nc3c(c4c(s3)CCC4)C#N)/C(=O)NC2=O C15930175
c1cc(cc(c1)N2CCCCC2)NC(=O)NC3CCN(CC3)C(=O)c4ccoc4 C56599444
c1ccc(c(c1)CNC(=O)N2CCN(CC2)c3ccccc3O)n4ccnc4 C56862347
C[C@@H]1C[C@@]2(CC(C1)(C)C)C(=O)N(C(=O)N2)CC(=O)Nc3nc4c(s3)CCC4 C25767476
Cc1nc2cc(ccc2o1)NC(=O)CNC(=O)c3ccc(o3)Br C15566436
Cc1c(sc2c1c(=O)[nH]c(n2)CCC(=O)Nc3ccc4c(c3)OCCCO4)C C58419099
Cc1cc([nH+]c2c1c(cs2)[N-]S(=O)(=O)c3ccc4c(c3)oc(=O)[nH]4)C C41594390
c1cc(ccc1[C@@H]2CN(CCO2)S(=O)(=O)c3ccc4c(c3)[nH]c(=O)[nH]4)Cl C56126775
CN1CCN(CC1)C2=[NH+][C@@H](N3C(=CC(=C)NC3=N2)[O-])c4ccc(cc4)SC C49937800
Cc1cc(=O)[nH]c(n1)S[C@H](C)C(=O)N2CCC3=NN[C@H]([C@@H]3C2)C(C)(C)C C63870524
c1cc2c(cc1NC(=O)CN3C(=O)C4(CCCCC4)NC3=O)sc(n2)C5CC5 C63979678
Cc1c2=C([C@H](C(=O)N=c2n(n1)C)CCC(=O)Nc3ccc4c(c3)S[C@H](N4)C)C C64076155
c1cc(cc(c1)Br)Cn2cnc(n2)NC(=O)c3c[nH]c4c3cccn4 C64534141
CN(C)c1nc2c(s1)cc(s2)C(=O)Nc3ccc(cc3)N4CCNC4=O C53185144
Cc1ccc(cc1F)NC(=O)C[C@H]2N=NC(=O)[C@@H]3N2N[C@@H](C3)c4cccs4 C65248223
Cc1c(nn(c1C)Cc2[nH]c3c(n2)C(=O)NC[C@@H](C3)c4cccc(c4)OC)C C65373449
Cc1cc(ccc1NC(=O)c2cc3c(n[nH]c3nc2)C)C(=O)N4CCC(CC4)C C65498285
Cc1[nH]nc(n1)c2cccc(c2)NC(=O)[C@@H]3CCCN3C(=O)C4CCCCC4 C65578836
Cc1cc2cn[nH]c2c(c1)C(=O)N3CCN(CC3)CC(=O)N[C@@H]4CCC[C@H](C4)C C66420008
CC(C)(c1ccc(cc1)Cl)NC(=O)c2cc3c(=O)[nH]c(=O)n(c3nc2)C4CC4 C66772832
Cc1ccc(s1)[C@@H]2C[C@@H]2C(=O)NC3CCN(CC3)c4c5c([nH]cn5)ncn4 C67049916
Cc1ccccc1C2(CC2)C(=O)NC3CCN(CC3)c4c5c([nH]cn5)ncn4 C67049926
Cc1c(c(n(n1)C)C)[C@@H](C)NC(=O)N2CCC[C@H](C2)C(=O)Nc3ccccc3 C67535360
c1cc(ccc1[C@H]2CC(=O)NC(=C2C#N)SCC(=O)NC3CCCCC3)F C00795208
Cc1c(c(=O)n(n1C)c2ccccc2)NC(=S)NC34CC5CC(C3)CC(C5)C4 C04889214
CC(C)(C)c1ccc(c(c1)Br)OCC(=O)N2CCC(CC2)C(=O)N C02849286
CCCSC1=C([C@H](CC(=O)N1)c2cc(c(c(c2)Br)O)OC)C#N C02474948
c1ccc(cc1)/C=C/C=C\2/C(=O)N(C(=S)S2)CC(=O)Nc3ccccc3O C05370767
c1ccc(c(c1)C(=O)N)OCC(=O)N2CCc3c(ccs3)[C@@H]2c4cccs4 C07948252
C[C@@H](C(=O)N1CCC(=CC1)c2c[nH]c3c2cccc3)NC(=O)/C=C/c4ccccc4 C11074228
C=Cc1ccc(cc1)C(=O)N2CCC[C@@H](C2)CNC(=O)c3cc4ccccc4[nH]3 C12074688
CCN(CC)C(=O)c1ccc2c(c1)[C@H]3C=CC[C@H]3[C@@H](N2)c4ccc(c(c4)O)OC C14457499
Cc1cc(c(c(c1)C)NC(=O)CNC(=O)Cc2coc3c2cc4c(c3)CCC4)C C15620517
Cc1cc(c(c(c1)C)NC(=O)CNC(=O)c2c(nc(s2)c3ccsc3)C)C C16066658
Cc1c(sc2c1c(=O)[nH]c(n2)CS[C@H](C)C(=O)Nc3cccc(c3)F)C C17639350
Cc1ccccc1[C@@H]2CC(=O)NC(=C2C#N)SCC(=O)Nc3ccccc3C C01288677
C[C@H](C(=O)N1CCC[C@H]1c2cccs2)Sc3nc(cn3N)c4ccccc4 C21824917
C[C@@H](C(=O)N1CCC[C@H]1c2cccs2)Sc3nc(cn3N)c4ccccc4 C21824919
c1ccc(c(c1)CNC(=O)c2ccc3c(c2)NC(=O)[C@@H]4N3CCCC4)Br C21938254
c1ccc(c(c1)CNC(=O)c2ccc3c(c2)NC(=O)[C@H]4N3CCCC4)Br C21938258
COc1ccc2c(c1)sc(n2)NC(=O)CS[C@@H]3Nc4ccccc4S3 C38936145
C[C@H](c1cccc(c1)NC(=O)c2ccc(nc2)N3CCC[C@@H]3c4ccccc4)O C39228831
c1cc(cc(c1)Cl)CCNC(=O)C(=O)Nc2c(c3c(s2)CCCC3)C#N C47964952
c1ccc(cc1)c2ccccc2NC(=O)C(=O)NCc3nc4ccccc4s3 C48854835
c1cc(ccc1c2nc(cs2)CN3CCO[C@H](C3)c4ccc(cc4)F)C(=O)N C53606970
CC[C@H](c1cccs1)NC(=O)NC2CCN(CC2)C(=O)c3ccccc3F C57243517
Cn1ccnc1[C@H](c2cccc(c2)F)NC(=O)NCc3csc4c3cccc4 C57541294
C[C@H](c1[nH]c2ccccc2n1)SCC(=O)Nc3ccc(cn3)Br C57807472
CC(C)[C@@H](C(=O)N1CCC(=CC1)c2ccc(cc2)O)NC(=O)c3ccccc3F C57940250
Cc1ccc(cc1C)/N=C/2\NC(=O)[C@H](S2)CC(=O)Nc3cccc(c3)Cl C05795098
Cc1c(sc2c1c(=O)n(c(n2)SCc3ccc(cc3)C(=O)N)C(C)C)C C16566381
CNS(=O)(=O)c1cccc(c1)NC(=O)C23C[C@H]4C[C@@H](C2)CC(C4)(C3)Br C59251647
CC(C)[C@@H](C(=O)Nc1ccc(cn1)Br)NC(=O)c2ccccc2F C60657733
Cc1nc2ccc(cc2s1)NC(=O)C(=O)NCCc3cccc4c3cccc4 C41793876
c1ccc(cc1)[C@@H]2CN(CCO2)C(=O)CCc3c(nc(s3)N)c4cccs4 C62504430
c1ccc(cc1)[C@H]2CN(CCO2)C(=O)CCc3c(nc(s3)N)c4cccs4 C62504434
CN(Cc1ccc(cc1)C(F)(F)F)C(=O)Nc2cc(c[nH]c2=O)C(F)(F)F C63162460
CC(=O)NCc1ccc(s1)S(=O)(=O)N[C@@H]2CCC(c3c2cccc3)(C)C C63773342
CCCN(C)C(=O)c1ccc(cc1O)NC(=O)c2cccc(c2)Br C64054401
Cc1cc(ccc1NC(=O)[C@H](C)NC(=O)C2CCCCC2)N3CCSCC3 C50806680
Cc1cc(c2c(c1)c(c([nH]2)C)C)CNC(=O)c3ccccc3N(C)C(=O)C4CC4 C65738299
Cc1cc(c(c(c1Cl)S(=O)(=O)N2CCC[C@@H](C2)CCC(=O)N)C)Cl C66105616
Cc1cc(c(c(c1)C)NCC(=O)Nc2cccc(c2)C(=O)N3CCC(CC3)C)C C66209237
CN(Cc1cccc(c1)C(F)(F)F)C(=O)Nc2cc(c[nH]c2=O)C(F)(F)F C66402355
CCC(=O)N[C@H](c1ccccc1)C(=O)N2CCC(=CC2)c3c[nH]c4c3cccc4 C66604087
c1cc(cc(c1)F)[C@@H]2CN(CCO2)Cc3csc(n3)c4ccc(cc4)C(=O)N C66847559
Cc1cc(c2c(c1)[C@H](CCO2)NC(=O)Nc3ccccc3S[C@@H](C)CC#N)C C66956033
CC(C)n1c(n[nH]c1=S)CCNC(=O)c2c(c3ccc(cc3s2)F)Cl C67075110
c1cc(cc(c1)N2CCCCC2)NC(=O)C(=O)N[C@@H]3CCC[C@@H](C3)C(F)(F)F C67328038
c1ccc(cc1)[C@@H]2C[C@@H]2NC(=O)CCc3[nH]c(=O)c4c5c(sc4n3)CCCC5 C67511796
Cc1ccc2cccc(c2n1)NC(=O)C(=O)NCC3(CCCC3)c4cccs4 C67562916
Cc1nccn1c2ccc(cc2F)CNC(=O)N[C@H]3CCC[C@@H](C3)C(F)(F)F C67646238
Cc1nccn1c2ccc(cc2F)CNC(=O)N[C@@H]3CCCC[C@H]3C(F)(F)F C67646313
C/C(=N/NC(=O)c1ccncc1)/[C@@H]2CC[C@H]3[C@@]2(CC[C@@H]4[C@@H]3CC[C@@H]5[C@@]4(CC[C@@H](C5)O)C)C C04025796
c1ccc(c(c1)C(=O)NN2C(=O)/C(=C/c3c(cccc3Cl)Cl)/SC2=S)O C01202929
c1ccc2c(c1)cccc2C(=O)Nc3c(c4c(s3)CCCC4)C(=O)NC[C@H]5CCCO5 C00730337
Cc1c(sc(c1C#N)NC(=S)NC(=O)c2cc(ccc2OC)Br)C C08919404
c1cc(cc(c1)Cl)/N=C\2/N(C(=O)C[C@@H](S2)C(=O)N)CCc3ccc(cc3)Cl C09763347
c1cc(cc(c1)Cl)/N=C\2/N(C(=O)C[C@H](S2)C(=O)N)CCc3ccc(cc3)Cl C09763348
Cc1ccc(cc1Cl)NC(=O)CSCc2[nH]c(=O)c3c4c(sc3n2)CCC4 C11426992
c1ccc2c(c1)cc([nH]2)c3cccc(c3)NC(=O)C4CCN(CC4)C(=O)[C@@H]5CC56CCC6 C11933334
C[C@H]1CCC[C@H]([C@@H]1C)NC(=O)CCCn2c(=O)c3cc(ccc3[nH]c2=S)Br C09434336
c1ccc2c(c1)ccc(n2)C(=O)N/N=C/c3cc(cc(c3O)Br)Br C03371845
C/C(=N/NC(=O)c1ccncc1)/[C@@H]2CC[C@@H]3[C@@]2(CC[C@@H]4[C@H]3CC[C@@H]5[C@@]4(CC[C@@H](C5)O)C)C C12655698
Cc1cc(ccc1NC(=O)CCc2[nH]c(=O)c3c4c(sc3n2)CCCC4)Br C12753467
Cc1cc(ccc1Br)NC(=O)CCc2[nH]c(=O)c3c4c(sc3n2)CCCC4 C12771500
c1cc(ccc1C(F)(F)F)NC(=O)CCc2[nH]c(=O)c3c4c(sc3n2)CCCC4 C12886231
COc1ccc2c(c1Br)cc(c(=O)[nH]2)CNc3ccc(cc3)N4CCCCC4 C13564189
C[C@H](c1[nH]c(=O)c2ccccc2n1)Sc3[nH]c(cn3)c4ccc(cc4)Br C08720146
C[C@@H](c1[nH]c(=O)c2ccccc2n1)Sc3[nH]c(cn3)c4ccc(cc4)Br C08720145
Cc1cc(ccc1NC(=O)CNC(=O)Cc2coc3c2cc4c(c3)CCC4)Br C14387545
Cc1ccc(cc1)[C@@H]2[C@@H]3CC=C[C@@H]3c4cc(ccc4N2)S(=O)(=O)NC[C@@H]5CCCO5 C14458722
Cc1cccc(c1)[C@H]2[C@H]3CC=C[C@@H]3c4cc(ccc4N2)S(=O)(=O)NC[C@@H]5CCCO5 C14480296
Cc1c(sc2c1c(=O)[nH]c(n2)CS[C@H](C)C(=O)Nc3cccc(c3)Br)C C16028094
c1ccc(cc1)C[C@H](c2[nH]c3ccccc3n2)NC(=O)c4cc(cnc4)Br C16043983
C/C(=N/NC(=O)c1ccncc1)/[C@H]2CC[C@H]3[C@@]2(CC[C@@H]4[C@H]3CC[C@@H]5[C@]4(CC[C@@H](C5)O)C)C C17146637
C[C@H](c1ccc2c(c1)CCCC2)NC(=O)c3ccc4c(c3)[nH]c(=S)n(c4=O)CC=C C18212581
Cc1ccccc1[C@H]2[C@@H]3CC=C[C@H]3c4cc(ccc4N2)S(=O)(=O)NC[C@H]5CCCO5 C20714795
Cc1cccc(c1)[C@@H]2[C@@H]3CC=C[C@H]3c4cc(ccc4N2)S(=O)(=O)NC[C@H]5CCCO5 C20716907
c1ccc(c(c1)NC(=O)C[C@H]2C(=O)N/C(=N\c3ccc(cc3)Cl)/S2)Br C21133490
Cc1cccc(n1)NC(=O)C2=C(NC3=C([C@@H]2c4cccc(c4)Cl)C(=O)C[C@@H](C3)C)C C04944132
CC(C)(c1ccc(cc1)Br)NC(=O)c2cccc(c2)NC(=O)[C@H]3CCCO3 C32399630
CCc1c(scc1C(=O)Nn2c(=O)c3c4c(sc3[nH]c2=S)CCCCCC4)C C17098624
c1ccc(cc1)CN2CC=C3[C@H](C2)[C@@H](C(C(=C3C#N)N)(C#N)C#N)c4ccccc4Cl C08926149
c1ccc(cc1)CCc2nc(c3c4c(sc3n2)CCCC4)N5CCC(CC5)C(=O)N C35848812
Cc1c(sc2c1c(=O)[nH]c(n2)CS[C@@H](C)C(=O)Nc3ccccc3Br)C C22920518
CC1=C2C=C(C=C[C@@H]2N=C1C)[C@H]3NN=C(N3c4ccc(cc4)Br)SCCO C39978651
C/C(=N/NC(=O)c1ccncc1)/[C@@H]2CC[C@@H]3[C@]2(CC[C@@H]4[C@@H]3CC[C@H]5[C@]4(CC[C@@H](C5)O)C)C C43736026
C/C(=N/NC(=O)c1ccncc1)/[C@@H]2CC[C@H]3[C@]2(CC[C@@H]4[C@@H]3CC[C@H]5[C@]4(CC[C@@H](C5)O)C)C C43736028
c1cc2c(c(c1)Br)/C(=N/NC(=O)Cc3ccc(c(c3)Cl)Cl)/C(=O)N2 C17095234
CCOc1cc(cc(c1O)Br)/C=C(/C#N)\C(=O)Nc2c(cc(cc2C)C)C C57398350
Cc1cc([nH]c(=O)c1CNC(=O)c2c(nc(s2)c3ccc(cc3)C(F)(F)F)C)C C26952638
CC(=O)[C@]12CCCC[C@@H]1C[C@@H]3[C@@]2(CC[C@@H]4[C@@H]3C[C@@H]([C@@]5([C@@]4(CC[C@@H](C5)OC(=O)C)C)O)O)C C35241100
c1cc(c(cc1NC(=O)[C@@H]2CCCO2)C(F)(F)F)NC(=O)C34CC5CC(C3)CC(C5)C4 C59283206
C/C(=N/NC(=O)COc1ccc(cc1Br)Br)/c2ccccc2O C12584016
c1cc(cc(c1)F)[C@@H](CNC(=O)c2cc(ccc2O)Br)N3CCOCC3 C60130397
CN(CC(=O)Nc1ccc(c(c1)Cl)Cl)C(=O)CC23C[C@H]4C[C@@H](C2)CC(C4)(C3)O C08030635
C[C@H]1CCc2c(sc3c2C(=N[C@H](N3)c4cc(c(c(c4)Br)OC)OC)O)C1 C15947680
Cn1c(nnc1SCc2cccc(c2)Br)c3c(c4cccnc4s3)N C64793826
C[C@@]1(CCCN(C1)C(=O)Nc2ccccc2Br)C(=O)NCc3ccc(cc3)F C65058948
C[C@]1(CCCN(C1)C(=O)Nc2ccccc2Br)C(=O)NCc3ccc(cc3)F C65058949
c1ccc(c(c1)NC(=O)CNc2ccc(cc2)C(=O)N3CCCCCC3)Br C66085146
C/C(=N\NC(=O)COc1ccc(cc1Br)Br)/c2ccccc2O C12584016
c1ccc(c(c1)Oc2coc3cc(ccc3c2=O)OCC(=O)N)Br C02404129
CC(C)(C)[C@H]1CCc2c(cc(s2)C(=O)NN3C(=O)C4(CCCCC4)NC3=O)C1 C08342646
CC1=C([C@@H](CC(=O)N1)C(=O)Nc2ccc(c(c2)C(F)(F)F)Cl)C(=O)OC C08570085
c1cc(ccc1COc2ccc(cc2C=C3C(=O)NC(=O)NC3=O)Br)F C01063116
c1cc(cc(c1)I)NC(=O)CN2C(=O)C3(CCCCC3)NC2=O C09450712
c1ccc2c(c1)cc([nH]2)C(=O)NCc3ccc(s3)S(=O)(=O)N4CCCC4 C10687549
CN(C)S(=O)(=O)c1ccc(s1)CNC(=O)Nc2cccc3c2cccc3 C11007700
CC(C)(C#Cc1ccc(o1)C(=O)N[C@@H]2CCCc3c2cnn3c4cc(cc(c4)F)F)O C12048988
CCc1nnc(n1/N=C/c2cc(c(c(c2O)Br)O)Br)S C12197629
Cc1ccc(cc1Cl)NC(=O)[C@H]2[C@@H](Nn3c(nnc3S2)C)c4ccccc4 C15009642
CC[C@@H]1C(=O)Nc2cc(ccc2S1)S(=O)(=O)Nc3cccc(c3)C(=O)C C15678565
C[C@@H]1CC2=CC(=O)CC[C@]2([C@H]3[C@H]1[C@H]4CC[C@]([C@@]4(C[C@@H]3O)C)(C(=O)COC(=O)C)O)C C17002189
Cc1c2c(nc(n1)N3CCC(CC3)C(=O)N)C[C@H](CC2=O)c4cc(cc(c4)F)F C20673069
c1cc2c(cc1C(=O)Nc3ccc4c(c3)sc(n4)N5CCCC5)CCC(=O)N2 C22283905
C[C@]1(C(=O)N(C(=O)N1)CC(=O)Nc2cccc(c2)C#C)c3ccc4ccccc4c3 C25158301
Cc1ccc(nc1)NC(=O)C2=C(NC3=C([C@@H]2c4cccnc4)C(=O)CC(C3)(C)C)C C18097460
c1ccc2c(c1)CC[NH2+][C@H]2C3=C(C[C@@H]([C@@H](C3=O)n4cncn4)c5ccc(cc5)Cl)[O-] C36023049
c1c(nc(s1)NC(=O)C(=O)NC[C@H]2CCCO2)C34CC5CC(C3)CC(C5)C4 C17028882
CN1CCN(CC1)S(=O)(=O)c2ccc3c(c2)[C@H]4C=CC[C@@H]4[C@@H](N3)c5ccc(cc5)O C13637196
c1ccc(cc1)C2=N[C@H]3N(C2)C(=CS3)C(=O)NCCc4[nH]c5ccccc5n4 C39420692
Cc1c2c(oc1C(=O)NNC(=O)c3ccccc3Br)CC(CC2=O)(C)C C39851822
CCc1c(sc(c1C#N)NC(=O)[C@@]2(C(=O)Nc3cc(ccc3O2)Cl)C)C C41548760
CC(C)(C)NC(=O)N1CCC(CC1)CNS(=O)(=O)c2cc(ccc2F)F C43955802
c1ccc2c(c1)nc(s2)CNC(=O)N3CCC(=CC3)c4c[nH]c5c4cccn5 C45117292
Cc1ccc(cc1NC(=O)CN2C(=O)C3(CCCCC3)NC2=O)Br C46373586
c1cc(c(cc1Cl)C(=O)N2CCC[C@H](C2)C(=O)Nc3ccc(cn3)Cl)O C47292645
Cc1nc2cc(ccc2s1)NC(=O)[C@@H]3CCCN(C3)C(=O)Nc4cccs4 C49429363
Cc1nc2cc(ccc2s1)NC(=O)[C@H]3CCCN(C3)C(=O)Nc4cccs4 C49429364
CCOC(=O)N1CCc2c(sc3c2C(=N[C@@H](N3)c4c(cccc4Cl)F)O)C1 C04554866
CNC(=O)c1cc(ccc1F)NC(=O)C(=O)N2CCC[C@H]2CC3CCCCC3 C50177422
Cc1ccc2c(c1C)NC(=O)[C@]23[C@H]4[C@@H]([C@@H](N3)CCSC)C(=O)N(C4=O)C5CCCC5 C15956613
C[C@]12CC[C@@H]3c4ccc(cc4CC[C@H]3[C@@H]1CC5=C(N=N[C@@H]25)C(=O)NCc6ccccn6)O C52627097
Cc1cccc(n1)NC(=O)[C@@H]2CCCN(C2)C(=O)Nc3cccc(c3F)Cl C56560187
c1cc(c(cc1/C=C(\C#N)/C(=O)Nc2ccc3c(c2)OCCO3)Br)O C23739663
c1cc(cc(c1)NC(=O)C(F)(F)F)/C=C/C(=O)c2ccc3c(c2)NC(=O)CO3 C11332176
c1ccc2c(c1)cc([nH]2)C3CCN(CC3)C(=O)C(=O)Nc4cccc5c4nccc5 C62641258
Cc1cccc(c1C)N2CCN(CC2)C(=O)Nc3cc(c[nH]c3=O)C(F)(F)F C63162039
c1ccc2c(c1)cccc2C3=CCN(CC3)C(=O)CNC(=O)NCc4ccco4 C63692595
c1cc(ccc1c2cnn3c2N=C(C[C@@H]3C(=O)Nc4cc(c(c(c4)F)F)F)O)Cl C35684755
c1cc(ccc1c2cnn3c2N=C(C[C@H]3C(=O)Nc4cc(c(c(c4)F)F)F)O)Cl C35684757
c1ccc(c(c1)C(=O)N2CCC[C@H]2C(=O)N3CCC(CC3)c4ccc(cc4)O)O C45062349
c1ccc2c(c1)cccc2NCC(=O)Nc3ccc(cc3)C(=O)N4CCOCC4 C66191204
C[C@@H]1CCC[C@H](C1)NC(=O)CN2CCN(CC2)C(=O)NCc3ccccc3F C66594705
C[C@@H]1CCC[C@H](C1)NC(=O)CN2CCN(CC2)C(=O)NCc3cccc(c3)F C66596759
c1cnn(c1)c2ccc(cc2Cl)NC(=O)c3ccc4c(c3)NC(=O)CCS4 C66677717
Cn1c2c(c(cc(n2)C3CC3)C(=O)Nc4cccc(c4)SC(F)F)c(=O)[nH]1 C66782558
Cc1cc(cc(c1NC(=O)c2cccc3c2OCC(=O)N3)OC)Br C67020152
C[C@H]1CCCC[C@@]12C(=O)N(C(=O)N2)CC(=O)Nc3cccc(c3)[C@@H](C)SC C67241583
c1ccn(c1)c2ccc(c(c2)O)C(=O)NCc3cccc(c3)C(=O)N4CCCC4 C67293439
c1cc(ccc1Cn2cc(nc2)c3nc(no3)c4ccc(cc4)Br)N C67341782
Cc1ccc(cc1)[C@H](Nc2ccc(cc2)O)P3(=O)OCC(CO3)(C)C C04013206
CCOC(=O)c1c(sc2c1OC(=C([C@H]2c3c(ccs3)C)C#N)N)C C01429635
CCc1c(cc2c(c(sc2n1)C(=O)c3ccc4c(c3)OCCO4)N)C C00968916
COc1cccc(c1OC)[C@@H]2c3ccc4ccccc4c3OC(=C2C#N)N C01228930
COc1ccccc1N2C(=O)[C@@H](NC2=S)Cc3c[nH]c4c3cccc4 C06200404
CCNC(=O)[C@@H](C)Sc1[nH]c(=O)c2c3c(sc2n1)C[C@@H](CC3)C C07073855
CCNC(=O)[C@@H](C)Sc1[nH]c(=O)c2c3c(sc2n1)C[C@H](CC3)C C07073859
c1ccc(cc1)c2csc3c2c(=O)n(c(n3)SC[C@H]4CCCO4)N C11597187
COc1ccc(cc1O)[C@H]2[C@H]3CC=C[C@@H]3c4cc(ccc4N2)C(=O)OC C14457121
C[C@H]1CCc2c(sc3c2C(=O)N[C@H](N3)c4ccc(cc4)C(=O)OC)C1 C03647447
c1ccc(c(c1)NS(=O)(=O)c2ccc3c4c2cccc4C(=O)S3)O C28464128
Cc1ccc2c(c1)cc(c(=O)[nH]2)CN(C3CC3)C(=O)NC4CCCCC4 C01378558
Cc1cc(cc(c1)NC(=O)N2[C@H]3CCC[C@@H]2CC(C3)NC(=O)C4CC4)C C04888206
Cc1cc(ncc1NC(=O)C23CC4CC(C2)CC(C4)C3)NC(=O)C5CC5 C04083428
c1ccc(cc1)/C=C/[C@@H]2C[C@@H]3C(=CNN3c4[nH]c5ccccc5n4)C(=O)C2 C39357139
CC(C)S(=O)(=O)[C@@H]1CCC[C@@]2(C1)CCC[C@@H](N2O)c3ccccc3O C39522938
C[C@H](C(=O)N[C@H]1N=C2CCCC[C@@H]2S1)Sc3[nH]c4ccccc4n3 C39961133
CC1=C2C=C(C=C[C@@H]2N=C1C)[C@H]3NN[C@@H](N3c4cccc(c4)OC)S C39964678
CC1=C2C=C(C=C[C@H]2N=C1C)[C@H]3NN[C@@H](N3c4cccc(c4)OC)S C39964679
Cc1ccccc1NC(=O)N[C@@H]2CCCc3c2cnn3Cc4ccccc4 C43134679
Cc1cc(ccc1Br)NC(=O)N(C)CC(=O)NC(C)(C)C C43261203
Cc1cc(ccc1NC(=O)N(C)CC(=O)NC(C)(C)C)Br C43449101
C[C@@H]1c2ccsc2CCN1C(=O)Nc3cccc(c3)NC(=O)C(C)C C44082958
CCSc1ccccc1NC(=O)N2CCN(CC2)c3ccccc3O C47856194
C1CCCC(CCC1)NC(=O)C(=O)Nc2c(c3c(s2)CCCC3)C#N C47962884
CC[C@H]1c2ccsc2CCN1C(=O)Nc3ccc(c(c3)NC(=O)C)C C48370116
c1c(csc1CNC(=O)c2cc3c(cc2O)OCO3)Br C48607226
CC[C@H]1c2ccsc2CCN1C(=O)Nc3cc(c[nH]c3=O)C(F)(F)F C50039074
c1ccc(c(c1)/C=N/N=C\2/NC(=O)[C@H](S2)Cc3ccc(cc3)Cl)O C00971832
CC[C@@H]1CCCN(C1)C(=O)Nc2cc(ccc2Cl)C(=O)NC(C)C C56683122
CCSc1[nH]c(=O)c2c(n1)NC(=O)C[C@@H]2c3ccc4ccccc4c3 C04944284
CN(C1CCCCC1)C(=O)c2ccc(cc2Cl)NC(=O)c3ccc[nH]3 C58571661
Cc1cc(c(c(c1)C)NC(=O)NCC2(CCCCC2)N3CCOCC3)C C43150722
Cc1[nH]nc(n1)c2cccc(c2)NC(=O)c3cc4c(s3)CC[C@@H](C4)C C59361372
c1ccc2c(c1)CN(C2)c3ccc(cc3)/C=N/NC(=O)c4ccc(cc4)O C59503588
c1c(cnc(c1Cl)Cl)C(=O)NNC(=O)C23CC4CC(C2)CC(C4)C3 C14581392
c1cc(c(c(c1)Cl)Cl)CCC(=O)Nc2ccc3c(c2)c(=O)[nH]cn3 C63828824
Cn1c(nnc1SCc2ccccc2)c3c(c4cccnc4s3)N C35477236
Cc1ccc(cc1C)[C@@H]2CCCN2C(=O)Nc3cccc(c3)NC(=O)C C64520564
C#CCN1CCC(CC1)C(=O)Nc2cccc(c2)c3[nH]c4ccccc4n3 C64896718
CC(C)(C)c1ccc(cc1)[C@H](C#N)NC(=O)c2cc(=O)c3ccccc3[nH]2 C66396577
c1c2c(sc1C(=O)NNS(=O)(=O)C3CCCCC3)CCCCC2 C66578073
CCNC(=O)NC1(CCCC1)C(=O)N2CCC[C@H](CC2)c3ccccc3 C66762396
Cc1ccsc1C(=O)NNC(=O)N(C)[C@@H](C)c2cccc(c2)Cl C67102323
C[C@H](c1ccc2c(c1)NC(=O)CO2)Nc3ccc(c(c3)C(F)(F)F)C#N C67349972
C[C@@H](c1ccc2c(c1)CCCC2)NC(=O)Nc3nnc(s3)C(F)F C67586133
c1ccc(cc1)[C@H]2C[C@H]2NC(=O)N3CCC[C@@H](C3)c4[nH]c5ccccc5n4 C67611502
C[C@H](c1cccc(c1)O)N(C)C(=O)NCc2ccc3c(c2)CCCN3C C67637801
Cc1cc(c2c(c1)[C@@H](CCO2)NC(=O)N(C)[C@@H](C)c3cccc(c3)O)C C67639309
c1ccc(cc1)N[C@H]2CCN(C2)C(=O)N[C@@H]3CCCOc4c3cccc4 C67639523
Cc1cc(c(s1)SC)[C@@H]2C(=C(N(C3=C2C(=O)C[C@@H](C3)c4ccccc4)c5cccnc5)N)C#N C02480055
C[C@@]12CC[C@@H](C[C@@H]1CC[C@@H]3[C@@H]2CC[C@@]4([C@@H]3CC[C@@]4(CSc5nccn5C)O)C)O C04247320
C[C@@]12CC[C@H](C[C@@H]1CC[C@@H]3[C@@H]2CC[C@@]4([C@@H]3CC[C@@]4(CSc5nccn5C)O)C)O C04247323
CCn1c(c(c(n1)C)/C=C\2/C[C@@H]3[C@@H]4CC[C@@H]5C[C@@H](CC[C@@]5([C@@H]4CC[C@@]3([C@@H]2O)C)C)O)C C06490003
c1ccc2c(c1)cccc2COc3ccc(cc3I)/C=C/4\C(=O)NC(=O)N4 C00658497
c1cc(ccc1[C@@H]2C(=C(N(C3=C2C(=O)CCC3)c4c(c5c(s4)CCCCC5)C#N)N)C#N)F C00714791
c1ccc(cc1)C(c2ccccc2)C(=O)NC(=S)Nc3c(c4c(s3)CCC4)C#N C08563657
Cc1ccsc1[C@H]2C(=C(N(C3=C2C(=O)CCC3)c4ccc(cc4)Br)N)C#N C01436331
CCSc1ccsc1[C@H]2C(=C(N(C3=C2C(=O)CCC3)c4ccccc4Cl)N)C#N C09981871
CCSc1c(ccs1)[C@H]2C(=C(N(C3=C2C(=O)CC(C3)(C)C)c4ccc(cc4)C)N)C#N C09982438
Cc1cc(cc(c1OCC(=O)NC(=S)NC(C)(C)C)Br)Br C12498996
CCOc1ccc(cc1)NC(=S)N2CCS[C@H]2c3ccc(cc3)C#CC(C)(C)O C01101468
Cc1cc(c(n1c2ccc(cc2)I)C)/C=N/NC(=S)NC(C)C C03254168
c1cc(ccc1[C@H]2[C@H]3CC=C[C@@H]3c4cc(ccc4N2)C(=O)NC[C@@H]5CCCO5)Br C13639439
CN(Cc1ccccc1)C(=O)c2cccc3c2N[C@@H]([C@H]4[C@@H]3C=CC4)c5c6ccccc6ccc5O C14548078
Cc1cccc(c1)NC(=O)[C@@H](C)N2C(=O)/C(=C/c3cc(ccc3O)Br)/SC2=S C15045814
CC1(CC2=C([C@H](C(=C(N2c3ccccc3C(F)(F)F)N)C#N)c4cccs4)C(=O)C1)C C01436398
c1ccc(cc1)CN2C/C(=C\c3ccsc3)/C4=C(C2)[C@@H](C(=C(O4)N)C#N)c5ccsc5 C20458756
c1c(cc(c(c1Br)NCCN2CCNC2=O)Br)Br C20504708
c1ccc(cc1)[C@@H]2C3=C(C[C@H](CC3=O)c4ccccc4F)Nc5ccccc5N2C(=O)CCO C22562676
c1ccc(cc1)[C@H]2C3=C(C[C@@H](CC3=O)c4ccccc4F)Nc5ccccc5N2C(=O)CCO C22562681
c1ccc(cc1)[C@@H]2C3=C(C[C@@H](CC3=O)c4ccccc4F)Nc5ccccc5N2C(=O)CCO C22562686
CCc1c(cc(s1)C(=O)NNC(=O)C2C[C@H]3CCC[C@@H](C2)C34SCCS4)C C12676113
CC(C)[C@@H](C(=O)N[C@@H]1CCSc2c1cc(cc2)F)NC(=O)C34CC5CC(C3)CC(C5)C4 C24654452
c1ccc(cc1)[C@@H](C2CC2)NC(=O)C[C@@H]3C(=O)Nc4cc(ccc4S3)C(F)(F)F C31041209
c1ccc2c(c1)nc(s2)[C@H]3CCC[NH+](C3)[C@@H](c4c[nH]c5c4ccc(c5)Br)C(=O)[O-] C35105646
CCN(C1CCCC1)S(=O)(=O)c2c(cc(cc2Br)Br)N C35765068
c1c(cc(c(c1Br)NC(=O)c2c[nH]nc2)Br)Br C36165949
CC(C)CN(CC(C)C)S(=O)(=O)c1c(cc(cc1Br)N)Br C36196523
CC(C)CN(CC(C)C)S(=O)(=O)c1c(cc(cc1Br)Br)N C36196527
c1ccc2c(c1)/C(=N/N=C/c3cc(cc(c3O)I)Cl)/C(=O)N2 C36617125
c1ccc(c(c1)c2c(ccc(c2Cl)I)[C@H](CC=O)NC=O)O C39495669
c1ccc(c(c1)c2c(ccc(c2Cl)[C@H](CC=O)NC=O)I)O C39497198
c1ccc(cc1)CN(c2ccccc2)C(=O)[C@@H]3CC(=C4[NH+]3Cc5ccccc5N4)Br C39545093
C[C@@H](C(C)(C)C)N(C)S(=O)(=O)c1c(cc(cc1Br)N)Br C40317679
C[C@]12C[C@@H](C3=C4CCC(=O)C=C4CC[C@H]3[C@H]1CC[C@@]2(C#CCO)O)c5ccc(cc5)N(C)C C44963588
c1cc(cc(c1)NC(=O)[C@@H]2CCCO2)C(=O)Nc3cc(ccc3Br)Br C45935065
CC1(C[C@H]2[C@H]([C@@H](C3=C(N2)CC(CC3=O)(C)C)c4ccc(c(c4Cl)O)OC)C(=O)C1)C C48534587
c1cc(cc(c1)I)NC(=O)C(=O)NCc2cc(cs2)Br C48755860
C[C@H]1CCC[C@@H](C1)N(C)S(=O)(=O)c2c(cc(cc2Br)N)Br C49009627
CC[NH2+]CCS(=O)(=O)[N-]c1c(cc(cc1Br)Br)Br C49642642
c1c(cc(c(c1/C=N/c2cn[nH]n2)O)I)I C08951352
CNc1c(cc(cn1)Br)S(=O)(=O)Nc2ccccc2I C50650702
c1cc(oc1[C@H](c2cc3c(cc2Br)[nH]c(=O)[nH]3)Br)Br C52095158
C[C@H]1CCC[C@@](C1)(CO)NS(=O)(=O)c2cc(sc2Br)Br C53109127
c1cc(ccc1/N=C(\N)/S[C@@H]2CC(=O)N(C2=O)c3ccc(cc3)Br)Br C18115828
c1cc(cc(c1)Cl)N2C(=O)/C(=C\c3cc(cc(c3O)Br)Cl)/NC2=O C16265133
Cc1cc(c(c(c1)C)NC(=S)N2CCN([C@@H](C2)C)C(=S)Nc3c(cc(cc3C)C)C)C C59113154
Cc1ccc(cc1)[C@H](C2CC2)NC(=O)[C@H](C)NC(=O)c3ccc(s3)Br C59373015
c1ccc(cc1)C2=NN=C3[C@@H]2[C@@H](C(=C(O3)N)C#N)c4ccccc4I C00718510
Cc1cc(cc(c1O)C)[C@@H]2C(=C(C(=O)N2CCOC)O)C(=O)c3c(nc(s3)C)C C06309304
CCNC(=O)[C@@H](C)NC(=O)c1ccc(c(c1)S(=O)(=O)N2CCCCCC2)Cl C08131443
c1cc(c(cc1C(=O)N2CCC(CC2)C(=O)N)S(=O)(=O)N3CCCCCC3)Cl C09138259
Cc1ccc(c(c1)NC(=O)C[C@@H](C)S(=O)(=O)c2ccc3c(c2)NC(=O)CS3)OC C09152724
c1ccc2c(c1)NC(=O)[C@@H](S2)CC(=O)OCC(=O)Nc3ccc(c(c3)Cl)C#N C03333251
c1ccc2c(c1)NC(=O)[C@H](S2)CC(=O)OCC(=O)Nc3ccc(c(c3)Cl)C#N C03333250
c1cc(ccc1C(=O)NNC(=O)c2csc(n2)N3CCOCC3)SC(F)F C10887660
CC(C)[C@@H](C(=O)NC1CCN(CC1)C(=O)c2ccco2)NC(=O)c3ccccc3F C11528669
Cc1c(c2c(cn1)CN(CC2)C(=O)CC3CCCC3)CNC(=O)c4ccc5c(c4)nc[nH]5 C11838377
Cc1cc(c(c(c1)C)NC(=O)c2cccc(c2)S(=O)(=O)N[C@@H]3CCS(=O)(=O)C3)C C12227220
C[C@@H](Cc1nnc(n1C)SCC(=O)Nc2c3c(c4c(c2C#N)CCCC4)CCCC3)O C12401839
C[C@H](C(=O)N1CCC(CC1)C(=O)NC)SCc2[nH]c(=O)c3c4c(sc3n2)CCCC4 C12817088
CN([C@@H]1CCS(=O)(=O)C1)C(=O)CSc2nc(c3c4c(sc3n2)CCCC4)N C03553021
c1ccc(c(c1)C(=O)Nc2cccc(c2)C(=O)N3CCC(CC3)C(=O)NC[C@@H]4CCCO4)F C13356757
Cc1nc2ccc(cc2s1)NC(=O)c3cccc(c3)S(=O)(=O)NC[C@H]4CCCO4 C13987099
CCNC(=O)[C@@H](C)NC(=O)[C@@H]1CCCN(C1)S(=O)(=O)c2ccc(cc2)Br C14309391
Cc1cc(nc(c1C#N)N2CCC(CC2)NC(=O)[C@H](Cc3ccccc3F)NC(=O)C)C C13565643
COc1ccc(cc1OC)CCn2c3c(c(=O)[nH]c2=S)CN(CN3)C4CCCC4 C20259063
Cc1cc2c(c(=O)n1CCCN3CCOCC3)[C@H](C(=C(O2)N)C#N)c4cccc(c4)F C20503380
Cc1c2c(ncnc2sc1C(=O)N3CCN(CC3)CCO)N[C@@H](C)c4cccs4 C20992104
c1cc(sc1)c2csc3c2c(nc(n3)CN4CCOCC4)N5CCC[C@H](C5)C(=O)N C21363979
C[C@@H]1Cc2cc(ccc2N1C(=O)C)S(=O)(=O)N[C@H](C(C)C)C(=O)NC3CCCC3 C21528031
Cc1ccc(cc1C)S(=O)(=O)Nc2ccc(cc2)C(=O)N3CCC[C@@H]3C(=O)NC4CC4 C21713165
Cc1cc(c(n1[C@@H]2CCS(=O)(=O)C2)C)C(=O)CSc3nc(c4ccsc4n3)N C21762331
CC[C@H](C)N1C(=O)c2c(c3cc(ccc3n2C[C@@]1(C)C(=O)NC4CCCC4)F)NC(=O)C C21866449
Cc1ccc(cc1F)NC(=O)C(=O)NC[C@@H](c2ccc3c(c2)CCN3C)N4CCOCC4 C22734067
c1ccc2c(c1)CCN(C2)[C@H](CNC(=O)C(=O)Nc3ccccc3C#N)c4ccco4 C22907424
C[C@@H](C(=O)N[C@@H]1CCS(=O)(=O)C1)Sc2[nH]nc(n2)c3ccccc3Br C24226139
C[C@@H]1CCc2c(cc(s2)C(=O)NNC(=O)c3ccc(cc3)CN4C(=O)CCC4=O)C1 C27331476
CC(C)(C)C(=O)[C@@H]1[C@H]([C@@]([C@@H]2N1c3c(ccc4c3nccc4)C=C2)(C#N)C(=O)N)c5cccnc5 C33821888
C[C@H]1CN(CCN1C(=O)C2CC2)C(=O)[C@H](Cc3c[nH]c4c3cccc4)NC(=O)C(C)C C34947605
CC(=O)N[C@@H]1[C@@H]([C@@H]2[C@@H](CO[C@@H](O2)c3ccco3)O[C@@H]1Sc4ccc(cc4)Cl)O C35056746
CC(=O)N[C@@H]1[C@H]([C@@H]2[C@@H](CO[C@@H](O2)c3ccco3)O[C@@H]1Sc4ccc(cc4)Cl)O C35056750
CC(=O)NCCC1=c2ccccc2=[NH+][C@H]1/C=C\3/C(=NC(=S)N(C3=O)c4ccccc4)[O-] C38676343
C[C@H]1C(=C(NN1C)C)NC(=O)CCSCC2=NC(=O)C3=C4CCC[C@@H]4SC3=N2 C38775698
COc1ccc(cc1)[C@@H]2CC(=C(C(=O)[C@H]2n3cncn3)[C@@H]4c5ccccc5CC[NH2+]4)[O-] C36025378
CSC1=C2Nc3ccccc3C[NH+]2[C@@H](C1)C(=O)N(S(=O)(=O)Oc4ccccc4)Cl C39545796
Cc1ccc(cc1)[C@H](CN2CCOCC2)NC(=O)NC3CCN(CC3)C(=O)C4CC4 C40071297
c1ccc(cc1)[C@]2([C@H]3[C@@H]([C@@H]([NH2+]2)c4ccccn4)C(=O)N(C3=O)C5CCCCC5)C(=O)[O-] C43218990
CC(C)(C)N1C(=O)[C@H]2[C@H]([NH2+][C@@]([C@@H]2C1=O)(CC3CCCCC3)C(=O)[O-])c4ccc(cc4)C#N C33887951
CN(C)NC(=O)c1c2c(sc1NC(=O)c3ccc4c(c3)OCCO4)CCCCC2 C44452810
Cc1c(cccc1NC(=O)c2ccc(c(c2)S(=O)(=O)N(C)C)Br)C(=O)NC C46863544
CCOC(=O)C1=C(S/C(=C/C(=C(\N)/N2CCN(CC2)c3ccccc3)/C#N)/C1=O)C C01305561
Cc1c(sc2c1c(=O)[nH]c(n2)CN3CCN(CC3)C(=O)Cc4c[nH]c5c4cccc5)C C13121572
C[C@H](C(=O)N1CCc2c(ccs2)C1)OC(=O)c3ccc(c(c3)S(=O)(=O)N)Cl C23349636
C[C@H]1C[C@@H](CN(C1)S(=O)(=O)c2cccc(c2)C(=O)N(C)Cc3cccc(c3)C(=O)N)C C59852046
C[C@@H](C(=O)NCc1ccco1)NC(=O)[C@H]2CCCN(C2)C(=O)c3ccc(c(c3)Cl)Cl C60164115
C[C@H](C1=NC(=O)C2=C(CSC2=N1)c3ccccc3)SCCC(=O)NC(=O)NC C39781164
c1cc(oc1)/C=N/N=C\2/NC(=O)C[C@H](S2)C(=O)Nc3ccc(cc3)Br C16975799
CSCC[C@H]1[C@@H]2[C@@H](C(=O)N(C2=O)C[C@@H]3CCCO3)[C@@]4(N1)c5cccc(c5NC4=O)Cl C15973367
CCOc1c(cc2c(c1C)[nH]c(=S)[nH]2)C C06499552
c1ccc2cc3c(cc2c1)[nH]c(n3)CCCO C02473596
c1cc2c(cc1N)sc(n2)c3ccncc3 C04538149
C1CCc2c(c(nc(n2)C(F)(F)F)N)C1 C11737069
c1ccc(cc1)NP(=N)=Nc2ccccc2 C17430605
c1cc(ccc1COc2ccc(cc2)N)C#N C19265096
C/C(=N/O)/[C@@H](C12CC3CC(C1)CC(C3)C2)O C12416425
CC(C)CCN1CCOc2c1cc(cc2)N C19760252
c1c2c(sc1C(=O)NO)CCCCC2 C19835266
C[C@@H]1C[C@H]1C(=O)N2CCCc3c2ccc(c3)N C19874397
CC1=CC2=C(C1=O)[C@@H](C(=C(S2)N)C#N)C(C)C C20513272
c1ccc2c(c1)nc(s2)NC3CCC(CC3)O C14235955
c1cc(c(cc1Cl)OC[C@H]2CCCO2)N C33425101
c1cc2c(cccc2O)c(c1)NCCC#N C33433206
C[C@H](c1cc(ccc1F)F)Nc2c[nH]nc2 C35763800
c1cc(c(cc1F)OC[C@H]2CCCCO2)N C36230617
CC[C@@H]1COCCN1Cc2cccc(c2C)N C36322745
CC[C@H]1COCCN1c2ccc(cc2C)N C36322869
CN(Cc1ccc(cc1)N)c2ccc(cc2)C#N C37672643
CC(C)N1[C@@H](C(SC1=S)(C)C)NO C00533840
CC[C@H](CC#N)N1CCCc2c1cccc2N C37906243
CS[C@@H]1CCC[C@@]2(N1O)CCC[C@@H](C2)O C39523084
Cc1cc(ccc1N2CC[NH2+][C@H](C2)[O-])Cl C39528530
Cc1c(cc(s1)C(=O)N2CCC[C@@H](C2)C)N C40292477
CC[C@@H]1CCCN1C(=O)c2cc(c(s2)C)N C40305950
CC[C@@H]1CCCN1c2ccc(cc2C#N)N C41021203
Cc1ccc(c(c1)[C@H](C#N)c2ccc(cn2)N)C C41278708
CN(c1ccc(cc1)N)C(=O)[C@H]2C[C@H]3CC[C@@H]2C3 C42174014
Cc1c(c(n(n1)[C@@H](C)C(C)C)N)Br C43668294
C1CCC(C1)C(=O)NCC2(CCCC2)O C44158323
Cc1cc(ccc1N)C(=O)N2CC[C@@H](C[C@@H]2C)C C51728546
CN(Cc1cscn1)c2cc(ccc2N)F C52122025
CC(C)c1nc2cc(ccc2n1C(C)C)N C52852253
c1cc2c(cc1N)ncn2C(C3CC3)C4CC4 C52855347
C[C@H]1C[C@@H]1C(=O)NC2(CCCCC2)CO C53074237
c1cc(c(c(c1N)OC[C@@H]2CCCO2)F)F C53168106
Cn1ccnc1Sc2c(ccc(c2F)F)N C53168399
C1CCCC(CC1)N2CNC(=S)NC2 C19859373
C[C@@H]1COCCN1[C@@H]2C[C@@H](CC[C@@H]2N)C(C)C C54554990
CS/C(=N\[NH+]=C/1\CCCCCN1)/[S-] C02597899
CCc1cc2c(c(c1)[C@H](CC)O)NC(=O)C2 C58092565
CC(C)C[C@@H](c1cc2c(c(c1)F)NC(=O)C2)O C58106601
Cc1c(cc(s1)C(=O)N(C)[C@@H](C)C(C)C)N C42269221
Cc1c(c(n(n1)[C@H]2CCC[C@H](C2)C)N)Cl C43667374
C[C@H]1CN(CC(O1)(C)C)c2ccccc2N C45687066
COCc1cc(c2c(n1)c(cc(c2F)F)F)N C61095065
c1csc2c1[C@@H](CCC2)Nc3c[nH]nc3 C61325774
CCc1cc(cc2c1NC(=O)[C@@H]2CC)[C@@H](C)O C58097909
Cc1c(c(n(n1)C)SC2CCCC2)N C62829171
CCN(c1ccc(cc1)N)C(=O)[C@H]2C[C@@H]2C C63114017
c1ccc2c(c1)nc(s2)NC(=O)[C@H]3CC=CC[C@@H]3C(=O)OCC(=C(Cl)Cl)Cl C04005744
Cc1c(sc2c1c(=O)n(c(n2)SCC(=O)NC34CC5CC(C3)CC(C5)C4)CC=C)C C08431699
Cc1ccc(cc1Cl)NC(=O)CSc2nc3c(c(=O)n2c4ccc(cc4)F)S[C@@H](C3)C C09277088
CCn1c(=O)c2c3c(sc2nc1SCC(=O)Nc4ccccc4C(C)C)CCCC3 C02349498
CC(C)Cn1c(=O)c2c3c(sc2nc1SCC(=O)Nc4ccccc4Cl)CCC3 C02655503
Cc1ccc(cc1)CNC(=O)[C@@H]2CCCN(C2)C(=O)c3ccc(s3)n4ccc5c4cccc5 C09637442
c1ccc(cc1)n2cc(c(n2)c3cccs3)/C=N/NC(=O)c4ccccc4Br C09665492
CCn1c(=O)c2c(c(sc2nc1S[C@H](C)C(=O)NC34CC5CC(C3)CC(C5)C4)C)C C11133211
c1cc(cc(c1)Br)Cn2ccc(n2)C(=O)N/N=C/c3cccc(c3)Br C01081810
COc1cccc(c1OC)[C@H]2c3c(c4ccccc4[nH]3)CCN2C(=O)CCc5cccs5 C12453453
c1ccc(c(c1)C2(CCCC2)C(=O)Nc3cccc(c3)S(=O)(=O)N4CCCCCC4)F C12589140
CC(C)c1nc2c(c3c(s2)CCCC3)c(n1)SCC(=O)Nc4ccc(cc4)N(C)C C01378875
C[C@H](Cn1cc(cn1)Br)C(=O)Nc2c(c3c(s2)C[C@@H](CC3)C(C)(C)C)C#N C02790829
Cc1cc(cc(c1O[C@@H](C)C(=O)Nc2cccc(c2)C(=O)N3CCCCCC3)C)Br C14556058
Cc1ccc(c(c1)C)S(=O)(=O)N2CCC(CC2)C(=O)N[C@@H](C)c3cccc4c3cccc4 C14602009
CC1CCN(CC1)C(=O)[C@H](C)Sc2nnc(s2)Nc3cccc(c3)Br C16543282
c1cc(ccc1C2(CCCC2)C(=O)NCc3nnc4n3cc(cc4Cl)C(F)(F)F)Cl C17043932
CCNC(=O)[C@@H](C)Sc1nc2c(c3c(s2)CCCC3)c(=O)n1c4ccc(cc4C)C C17532574
C[C@H](c1ccccc1Cl)NC(=O)C2CCN(CC2)S(=O)(=O)c3c(cccc3Cl)Cl C17907756
Cc1cc(c(c(c1)C)NC(=O)Cn2cnc3c(c2=O)c(cs3)c4ccc(cc4)C(C)C)C C19645465
CCOc1ccc(cc1OC)[C@H]2CC3=C([C@H](CC(=O)N3)c4ccc5ccccc5c4)C(=O)C2 C20883374
Cc1cc(c(cc1NC(=O)[C@H]2CC(=O)N(C2)C(C)(C)C)Cl)[C@@H](C#N)c3ccc(cc3)Cl C21350824
C[C@]1(Cn2c3ccccc3cc2C(=O)N1CCC4=CCCCC4)C(=O)NCc5ccccc5 C21858155
CCc1ccc(cc1)CN2[C@H](c3c4ccccc4ccc3OCC2=O)C(=O)NC5CCCC5 C21881766
C[C@H](c1cccc2c1cccc2)NC(=O)[C@H](C)Sc3nc4c(c5c(s4)CCC5)c(=O)n3C C22070744
CCc1c(c2c(s1)nc(n(c2=O)Cc3ccc(cc3)C)S[C@H]4CCCCNC4=O)C C22201945
C[C@@H]1Cc2ccccc2N1C(=O)CSC3=C([C@@H](C(=C(N3)C)C(=O)C)c4ccc(cc4)Cl)C#N C03296567
C[C@H](c1cccc2c1cccc2)Nc3c4c5c(sc4nc(n3)CN6CCOCC6)CCCC5 C13042122
CN(Cc1ccccc1)C(=O)[C@H]2C[C@H](CN(C2)C(=O)Nc3ccccc3F)c4ccccc4 C35893552
Cc1ccc(cc1)[C@@H]2c3cc(ccc3CCN2C(=O)C)O[C@H](C)C(=O)Nc4cccc(c4)C C37601353
c1ccc(cc1)Cc2ccc(c(c2)S(=O)(=O)Oc3ccccc3)N4CCN[C@H](C4)Cl C39530383
Cn1c(nnc1SCC(=O)Nc2ccccc2SC)c3csc4c3CCCCC4 C39966362
CCc1nn2c(=O)cc(nc2s1)CNc3cc(ccc3Sc4ccc(cc4)F)Cl C40009485
c1ccc(c(c1)c2ccc(o2)/C=N/N=C/3\NC(=O)[C@H](S3)Cc4ccc(cc4Cl)Cl)F C33689701
c1cc(cc(c1)Cl)CNC(=O)C2CCN(CC2)c3ccc(nn3)c4cccc(c4)Cl C40922933
c1cc(ccc1C23CC4CC(C2)CC(C4)C3)NS(=O)(=O)c5ccc(cc5)N6CCCC6=O C44849005
Cc1ccc(c(c1)C)[C@@H](C)NC(=O)c2cc(ccc2Cl)S(=O)(=O)N3CCC(CC3)C C44899814
C[C@@H](CNC(=O)c1ccccc1N(C)C(=O)c2ccc(o2)Br)c3ccccc3 C46911745
c1cc2c(c(c1)Cl)nc(s2)N3CCN(CC3)CCNC(=O)c4ccc5c(c4)CCCC5 C38775163
Cc1cc(cc(c1)NC(=O)[C@@H](c2ccccc2)N3CCC(CC3)C(=O)N4CCCCCC4)C C57273598
CN(Cc1ccc(cc1)N2CCCCC2)Cc3[nH]c(=O)c4cc(sc4n3)c5ccccc5 C12569637
Cc1ccc(cc1C)Cn2c(=O)c3c(ccs3)nc2SCC(=O)NC4CCCCC4 C57426318
Cc1ccc(cc1N2CCN(CC2)[C@@H]3CCCC[C@H]3NS(=O)(=O)c4ccccc4)Cl C58085783
Cc1c(sc2c1c(=O)n(c(n2)S[C@H](C)C(=O)Nc3cccc(c3C)Cl)CC=C)C C16715517
Cc1ccc(cc1C)[C@@]2(C(=O)N(C(=O)N2)CN3CCC[C@@H](C3)C(F)(F)F)c4ccccc4 C58166140
Cc1ccc(cc1C)[C@]2(C(=O)N(C(=O)N2)CN3CCC[C@@H](C3)C(F)(F)F)c4ccccc4 C58166141
CCn1c(=O)c2c(ccs2)nc1S[C@H](c3ccccc3)C(=O)c4c[nH]c5c4cccc5 C27821396
c1cc(c(c(c1)Cl)Cl)NC(=O)/C(=C\c2ccc(c(c2)Br)OCC#N)/C#N C59336169
CC[NH+](CC)c1ccc(cc1)/C=C\2/C(=O)c3ccc4c(c3O2)CN(CO4)Cc5cccs5 C62993118
Cc1ccccc1Oc2c(nccn2)SCC(=O)Nc3ccc(c(c3)F)Br C65111194
C[C@H]1CCC[C@H]([C@@H]1C)NC(=O)CCn2c(=O)c3c(ccs3)[nH]c2=O C03896581
CCNC(=O)c1c2c(sc1NC(=O)c3c(nns3)C)CCCC2 C05239265
Cc1cc(c2c(c1)oc3c(c2=O)[C@@H](NC3=O)c4ccc(c(c4)OC)O)C C02230624
c1c(c(=O)[nH]c(=O)n1CC(=O)NC2CCCCCCC2)Br C08876411
CC(C)NC(=O)C(=O)N1[C@@](CC(=N1)C2CCCCC2)(C(F)(F)F)O C10152417
Cc1cc2c(cc1S(=O)(=O)NC[C@@H]3C[C@H]4CC[C@@H]3C4)NC(=O)CO2 C12446817
CNC(=O)c1cccc2c1N[C@@H]([C@@H]3[C@@H]2C=CC3)c4ccccc4[N+](=O)[O-] C14478281
Cc1cc(c(cc1Cc2[nH]c(=O)cc(n2)C)C)Cc3[nH]c(=O)cc(n3)C C18176726
c1cc(cc(c1)O)[C@H]2C3=C(C[C@@H](CC3=O)c4cccs4)Nc5n2ncn5 C18197599
CNC(=O)c1cccc2c1N[C@@H]([C@H]3[C@H]2C=CC3)c4ccc(cc4)[N+](=O)[O-] C20757009
C[C@@H](c1ccc(cc1)NC(=O)C2CCN(CC2)c3ccc(cn3)C#N)O C12896591
CC1(CC2=C([C@H](n3c(nc(n3)CCCO)N2)c4ccccc4)C(=O)C1)C C28629141
Cc1cc(c2cc([nH]c2c1)C(=O)N3CCC[C@H](C3)NS(=O)(=O)C)C C29195793
Cc1cc2nc(cc(n2n1)N)[C@@H]3CCCN(C3)Cc4cccc(c4)OC C19129298
CC(=O)Nc1nc2ccc(cc2s1)C(=O)NC3=C[C@@H]4C(=CC=N4)C=C3 C38581178
CSC1=NC(=O)[C@H]2[C@@H](C3=C(CCCC3=O)NC2=N1)c4cccc(c4)O C39360409
C[C@@H]1/C(=N/C2CCN(CC2)c3ccc(cc3)c4ccn[nH]4)/[C@H](N(N1)C)C C39398777
CCCN1c2ccccc2[C@]3(C1=O)C(=C(OC4=C3C(=O)CCC4)N)C#N C40568814
c1cc2c(c(c1)Br)c(c[nH]2)[C@H]3CCCN3C(=O)c4c(=O)[nH]ccn4 C40820554
c1cc(ccc1c2nc3cc(ccc3o2)Cl)N4C[C@H](CC4=O)C(=O)N C45887161
c1cc(sc1c2cc([nH]n2)NC(=O)c3cnccn3)Br C48750894
c1cc2c(cc1C(=O)Nc3ccc4c(c3)[nH]c(=O)c5c4CCC5)nsn2 C49473775
Cc1cc/c(=N/S(=O)(=O)c2cc(cnc2NC)Br)/[nH]c1 C50634895
c1ccc(cc1)[C@H]2C3=C(C[C@@H](CC3=O)c4ccccc4O)Nc5n2ncn5 C05244857
c1cc(cc(c1)Cl)C[N-]C2=NC(=O)/C(=C/C3=c4cccnc4=[NH+]C3)/N2 C52565304
c1csc2c1[C@]3(CCC2)C(=O)N(C(=O)N3)CC(=O)NC4CCCCC4 C05681239
COc1ccc2ccccc2c1[C@H]3C4=C(CN(C4=O)CC=C)NC(=O)N3 C57531444
C[C@@H](C(=O)N1CCCCC1)NC(=O)NC[C@H]2CCN(c3c2cccc3)C C58245176
C[C@@H]1CCc2c(cc(s2)C(=O)NNC(=O)N3C[C@H](O[C@H](C3)C)C)C1 C54095208
CCSc1nc2n(n1)[C@H](C3=C(N2)C[C@H](CC3=O)C)c4cccc(c4)O C22608565
CC(C)C[C@H]1[C@@H]2[C@H](C(=O)N(C2=O)CC=C)[C@@]3(N1)c4ccccc4NC3=O C15972728
CCOC(=O)N1CCc2c(sc3c2C(=O)N[C@H](N3)c4ccccc4)C1 C04118877
Cc1ccc(cc1C)C(=O)N2CCN(CC2)c3ccc4c(c3)[nH]c(=O)[nH]4 C62106569
COc1ccccc1[C@@H]2C(=C(OC3=C2C(=O)c4ccccc4C3=O)N)C#N C00753409
c1cc(ccc1CNC(=O)[C@H]2NC(=NO2)C3=C[C@H]4C(=CC=N4)C=C3)Cl C39955445
c1ccc(c(c1)[C@@H]2C3=C(N=N[C@@H]3C(=O)N2CCO)c4ccccc4O)F C08574774
Cc1c2c(n(n1)c3ccccn3)N=C(CS[C@H]2c4ccc(cc4)O)O C49545467
CCSc1nc2n(n1)[C@H](C3=C(N2)C[C@@H](CC3=O)C)c4ccc(cc4)O C19959579
COC(=O)N1CCC(CC1)NC(=O)N[C@@H]2CCCC[C@@H]2C(F)(F)F C66362505
Cc1ccc(c2c1c(c(o2)C(=O)NCc3n[nH]c(=S)n3C4CC4)C)C C66638115
c1cc(cc(c1)F)[C@H]2CN(CCO2)CN3C(=O)c4cccc(c4C3=O)N C66794468
c1cc(c(cc1[C@H]2CN(CCO2)CC(=O)NC(=O)NC3CC3)Cl)F C66845405
c1cc(cc(c1)F)CNC(=O)NC2CCN(CC2)c3ccc(cn3)C#N C67046079
c1cc(ncc1C#N)N2CCC(CC2)NC(=O)NC[C@@H]3C[C@H]4CC[C@@H]3C4 C67081546
Cc1c(n2ccccc2n1)C(=O)NNC(=O)[C@H]3C[C@H]3c4cccc(c4)F C67139763
COc1cc2c(c(c1OC)OC)[C@H](CC(=O)N2)c3cccc4c3cc[nH]4 C67432473
CC1CCC2(CC1)C(=O)N(C(=O)N2)CC(=O)N[C@@H]3C[C@H]3c4ccccc4 C67512042
C[C@H]1CCCCN1C(=O)[C@@H](C)NC(=O)Nc2cc(c(c(c2)F)OC)F C67547421
C[C@H]1CCCCN1C(=O)[C@H](C)NC(=O)Nc2cc(c(c(c2)F)OC)F C67547425
c1ccn(c1)c2cccc(c2)NC(=O)N3CCC[C@H](C3)C(=O)NC4CC4 C67574606
c1c(cc(cc1Cl)Cl)NC(=O)[C@@H]2CCCC[C@@H]2C(=O)[O-] C00461745
c1c(c(cc(c1Cl)Cl)Cl)NC(=O)[C@@H]2CCCC[C@H]2C(=O)[O-] C11757560
C[C@H]1CCc2c(cc(s2)C(=O)Nc3cc(ccc3C(=O)[O-])F)C1 C13304736
c1ccc(c(c1)C(=O)Nc2c(c3c(s2)CCC3)C(=O)[O-])Br C02283178
Cc1c(sc(c1C(=O)[O-])NC(=O)c2ccc(s2)Br)C C20004412
CCC(=O)N/N=C/c1cc(c(c(c1)Br)[O-])Br C20828159
CC1=C([C@H](C(=C(N1)[S-])C#N)c2ccsc2)C(=O)OCc3ccccc3 C20828173
c1cc(c(cc1Br)C(=O)Nc2nnc(s2)[S-])Cl C06320946
C[C@H]1C/C(=N/Cc2ccccc2)/C=C([C@H]1C(=O)NCc3ccccc3)[O-] C05285743
c1cc(cc(c1)Cl)CSCC(=O)Nc2ccc(s2)C(=O)[O-] C35424972
C[C@@H](c1cccc(c1)S(=O)(=O)[N-]c2cccc(c2Cl)Cl)O C35634722
C[C@H](c1cccc(c1)[N-]S(=O)(=O)c2cc(sc2Cl)Cl)O C35647495
c1cc(c(cc1Br)NC(=O)CC2(CCCCC2)C(=O)[O-])F C36751756
Cc1cc(sc1C(=O)[O-])NC(=O)/C=C/c2ccccc2Br C36975606
Cc1cc(sc1C(=O)[O-])NC(=O)/C=C/c2ccc(s2)Br C36975609
c1cc(c(cc1NC(=O)/C=C/c2ccc(s2)Br)C(=O)[O-])F C37402357
Cc1ccsc1/C=C/C(=O)Nc2c(c(c(s2)C)C)C(=O)[O-] C37448829
c1cc2c(ccs2)cc1NC(=O)[C@@H]3CCCC[C@H]3C(=O)[O-] C37497223
c1cc2c(ccs2)cc1NC(=O)[C@H]3CCCC[C@H]3C(=O)[O-] C37497224
c1cc(ccc1C#CCO)[N-]S(=O)(=O)c2cc(sc2Cl)Cl C37552412
CC[C@@H](c1cccc(c1)S(=O)(=O)[N-]c2ccccc2Br)O C37684184
c1cc(ccc1[C@H](CC(=O)[O-])NC(=O)C23CC4CC(C2)CC(C4)C3)Cl C04602542
c1cc(cc(c1)Cl)[C@@H](CC(=O)[O-])NC(=O)C23CC4CC(C2)CC(C4)C3 C04685914
C[C@@H](CC[C@@H]1[C@@]2(CCCC(C2=CC(=O)[C@@]1(C)O)(C)C)C)CC(=O)[O-] C36374524
CC1=C([C@H](C(=C(N1)[S-])C#N)c2cccs2)C(=O)OCc3ccccc3 C39326865
Cc1ccc(cc1)[C@H](CC(=O)[O-])NC(=O)C2CCC(CC2)C(C)(C)C C13179185
Cc1cccc(c1)N2[C@H](NC(=O)C(=C2[S-])C#N)c3ccc(cc3)F C39843032
CCc1ccc(cc1)N2[C@@H](NC(=O)C(=C2[S-])C#N)c3ccccc3Cl C39887207
CC1=CC(=O)[C@@H]2[C@@]([C@@H]1CC/C(=C\C(=O)[O-])/CO)(CCCC2(C)C)C C14499582
c1csc(c1NC(=O)C23CC4CC(C2)CC(C4)C3)C(=O)[O-] C40162638
c1cc(cc(c1)Cl)C2(CCCC2)NC(=O)[C@@H]3[C@H]4C[C@@H]([C@@H]3C(=O)[O-])C=C4 C41536944
C[C@@](c1ccccc1Br)(C(=O)[O-])Nc2ccccc2C#N C41756509
C[C@](c1ccc(cc1)Br)(C(=O)[O-])Nc2cccc(c2)C#N C41756692
c1cc(cc(c1)Cl)/C(=C(\C#N)/C(=O)c2cc(c[nH]2)Br)/[O-] C48529763
CC(=C/C(=C(\C#N)/C(=O)Nc1ccccc1Br)/[O-])C C48556998
c1cc(ccc1N/C(=C(\C#N)/C(=O)C2CCCCC2)/[O-])SC(F)F C49484704
CCC[C@@H](c1cccs1)NC(=O)c2ccc(cc2)C(=O)[O-] C49549184
Cc1ccc(cc1Br)Nc2ccc(cn2)C(=O)[O-] C49916940
c1cc(ccc1F)SC/C(=C(/C#N)\C(=O)NC2CCCCC2)/[O-] C50679092
C=CCN/C(=C(\C#N)/C(=O)c1cc2c(s1)c3ccccc3s2)/[O-] C50851117
c1cc(cc(c1)Cl)CSC/C(=C(\C#N)/C(=O)NC2CCCC2)/[O-] C51651425
CC(C)[C@@H](C(=O)[O-])[C@](C)(c1cc2cc(ccc2o1)Br)O C52263173
Cc1ccccc1OC[C@@H](C)NC(=O)Cc2c(nc(s2)[S-])C C55694061
CC[C@H](C[C@H](c1ccccc1)c2c(c3ccccc3oc2=O)[O-])O C03149470
CCO/C(=C/1\[C@@H](NC(=S)N=C1c2ccccc2)c3cccc(c3)Cl)/[O-] C02878365
c1csc2c1[C@@H](CCC2)Nc3cc(cc(n3)Cl)C(=O)[O-] C61368045
Cc1ccc2c(c1)[nH]c(n2)S[C@@H]3C[C@@H](CC[C@@H]3C(=O)[O-])C C62767123
CC(C)(C)c1ncc(s1)CNc2cc(ccc2F)C(=O)[O-] C62838922
C/C(=C\C(=C(/C#N)\C(=O)NC1CCCCC1)\[O-])/c2ccccc2F C66507642
Cc1ccc(c(c1)N/C(=C(\C#N)/C(=O)C[C@@H](C)C(C)(C)C)/[O-])C C66729337
CCc1ccc(cc1)/C=C(\CC(=O)[O-])/c2nc3ccccc3s2 C05131022
CC(C)Oc1ccc(cc1)[C@@H]2CCC[C@@H](C2)CC(=O)[O-] C00395733
c1ccc2c(c1)ccc(c2C(=O)[O-])OCc3ccc(cc3)Br C07603941
CC(C)c1ccccc1Oc2ccc(cc2)/C=C\C(=O)[O-] C11828863
Cc1ccc(c(c1)OCc2cccc(c2)C(=O)[O-])C(C)(C)C C11863926
c1ccc(cc1)[C@@H]2C[C@]2(c3ccc(cc3)Cl)c4nc(cs4)C(=O)[O-] C11883902
Cc1c(sc(n1)[C@@]2(C[C@@H]2C)c3cccc4c3cccc4)C(=O)[O-] C11885090
CC(C)(COc1c(cc(cc1Br)Cl)Cl)C(=O)[O-] C11954576
CC(C)(C)C(=O)C[C@H](c1ccccc1)C2=C(c3ccccc3C2=O)[O-] C00296105
CCN(c1ccc(cc1)/C=C/C(=O)[O-])c2ccccc2C C20527019
c1ccc2c(c1)cc(n2Cc3cc(ccc3F)Br)C(=O)[O-] C20551772
c1ccc2c(c1)cc(n2Cc3ccccc3Br)C(=O)[O-] C20555627
Cc1ccc(cc1)[C@H]2C[C@@H]2c3nnc(n3c4ccc(c(c4)Cl)F)[S-] C05426632
c1cc(c(c(c1)Cl)Cl)[N-]S(=O)(=O)c2ccc(cc2)CCCl C36900576
Cc1cccc(c1C)Oc2ccc(cc2/C=C/C(=O)[O-])F C37235003
CC(C)/C(=C\C(=O)[O-])/COc1ccc(cc1)C(C)(C)C C41414978
Cc1cc(c(c(c1)C)OCCCC2(CCCC2)C(=O)[O-])C C41476030
c1cc(cc(c1)Cl)CCCOc2cccc(c2)C(=O)[O-] C41477570
c1ccc2c(c1)cccc2OCCCC3(CCCC3)C(=O)[O-] C41501480
Cc1cc(ccc1Cl)OCCCC2(CCCCC2)C(=O)[O-] C41546150
CCC[C@@](c1ccccc1)(C(=O)[O-])OC2CCCCC2 C41921066
C[C@H]1CCCC[C@@H]1O[C@@](C)(CCc2ccccc2)C(=O)[O-] C41925789
c1ccc2c(c1)CC(C2)(C(=O)[O-])Oc3cc(ccc3Cl)Cl C41940811
C[C@@](c1ccccc1)(C(=O)[O-])Oc2ccc(cc2Br)Cl C41948750
C[C@@](c1ccc(cc1)C(C)(C)C)(C(=O)[O-])OC(C)(C)C C41954757
CCC(CC)(C(=O)[O-])Oc1ccc(cc1Br)Br C41957777
CCC[C@@](C)(C(=O)[O-])Oc1cc(c(c(c1)C)Cl)C C41960044
CC[C@](C)(C(=O)[O-])Oc1cc(c(cc1C(C)C)Cl)C C41962898
Cc1ccccc1[C@@](C)(C(=O)[O-])OC2CCCCCC2 C41973771
CC[C@@H](C)S[C@](C)(c1cc2cc(ccc2o1)Br)C(=O)[O-] C41981842
CC[C@H](C)S[C@](C)(c1cc2cc(ccc2o1)Br)C(=O)[O-] C41981843
c1cc(sc1)c2nnc(n2Cc3ccc(cc3)Br)[S-] C42373610
CC[C@@H]1CCCC[C@H]1OCc2ccc(s2)/C=C/C(=O)[O-] C43686265
Cc1ccc(s1)[C@@H](C)n2c(nnc2[S-])c3ccccc3 C49184581
CC[C@H]1CCCC[C@@H]1OCc2cccc(c2)/C=C/C(=O)[O-] C49627432
Cc1ccc(cc1)N(C)[C@@](C)(c2ccc(cc2)Br)C(=O)[O-] C50011021
Cc1ccc(c(c1)C(=O)[O-])N2CCC[C@@H]2C3CCCC3 C52984200
Cc1ccc(c(c1)N(C)[C@H](C)c2cccs2)C(=O)[O-] C54534864
C[C@@H](CC(C)C)Oc1ccc(cc1C(=O)[O-])C(F)(F)F C54552981
C[C@@](c1cccc(c1)OC)(C(=O)[O-])Sc2cccc(c2)Br C55308951
Cc1ccc(cc1C(=O)CCC(C)(C)C(=O)[O-])C(C)(C)C C57603060
Cc1cccc(c1)CC[C@H](C(=O)[O-])Oc2ccc3c(c2)CCC3 C57654792
CCc1c(sc(n1)Cc2c(cc(cc2C)C)C)C(=O)[O-] C57900168
Cc1cc(c(c(c1)C)CC(C)(C)c2nc(cs2)CC(=O)[O-])C C57901992
Cc1ccc(c(c1)Br)O[C@](C)(Cc2ccccc2)C(=O)[O-] C62180679
CCC[C@@H]1CC[C@@H]([C@@H](C1)Oc2ccccc2F)C(=O)[O-] C62759664
CCC[C@H]1CC[C@@H]([C@@H](C1)Oc2cccc(c2)F)C(=O)[O-] C62760205
CC[C@H]1CCCC[C@H]1OCc2cc(ccc2F)C(=O)[O-] C62760668
c1cc(cc(c1)O[C@@H]2CCCCC[C@H]2C(=O)[O-])C(F)(F)F C62761855
Cc1cc(ccc1O[C@](C)(Cc2ccccc2)C(=O)[O-])Br C63062256
CC(=O)[C@@H]1[C@H](NC(=O)N[C@@]1(C(F)(F)F)O)c2ccc(cc2)C(=O)[O-] C04192821
C[C@@H]1CC[C@@H]([C@@H](C1)O[C@@H]2[C@@H]([C@@H]([C@@H]([C@@H](O2)C(=O)[O-])O)O)O)C(C)C C04557055
CCC[C@H]1CCc2c(sc(c2C(=O)N)NC(=O)/C=C/C(=O)[O-])C1 C05469847
C1CC[C@H]([C@H](C1)C(=O)Nc2c(c3c(s2)CCC3)C(=O)N)C(=O)[O-] C05725601
CCc1c(sc(c1C(=O)N)NC(=O)[C@@H]2CC=CC[C@@H]2C(=O)[O-])C C02766909
Cc1cc(cc(c1C)NC(=O)[C@@H]2CC=CC[C@@H]2C(=O)[O-])S(=O)(=O)N C13468067
C[C@H](CC(=O)Nc1c(c2c(s1)CCCC2)C(=O)N)CC(=O)[O-] C17066420
CC(C)(C)C(=O)Nc1c(c2c(s1)CCC[C@@H]2C(=O)[O-])C(=O)N C19754383
c1ccc(c(c1)N)NC(=O)CCSc2nccc(n2)[O-] C20483823
Cc1c(cccc1NC(=O)[C@@H](C)Sc2nccc(n2)[O-])N C20483862
C[C@H](C(=O)Nc1cccc(c1)N)Sc2nccc(n2)[O-] C20483908
CC(C)c1cccc(c1O[C@H]2[C@H]([C@H]([C@@H]([C@@H](O2)C(=O)[O-])O)O)O)C(C)C C22066066
c1cc(ccc1/C=C/c2cnc3c(n2)c(=O)[nH]c(n3)N)C(=O)[O-] C16951305
C1CCC(CC1)NC(=C2/C(=N\N)/C(=O)N(C2=O)C3CCCCC3)[O-] C17189907
Cc1cc(cc(c1)NC(=O)CSc2nnc3n2c(cc(n3)[O-])N)C C13513861
c1ccc(cc1)N/N=C\2/C(=O)NC(=N/C2=N\c3ccccc3)[NH-] C16982817
c1cc(c(cc1F)NC(=O)CSc2nccc(n2)[O-])N C36323814
Cc1c(sc(c1C(=O)N)NC(=O)[C@@H]2CCCC[C@H]2C(=O)[O-])C C04646618
Cc1c(sc(c1C(=O)N)NC(=O)[C@H]2CCCC[C@H]2C(=O)[O-])C C04646619
CCOc1cc(ccc1O)[C@H](c2c([nH]nc2[O-])C)C3=C(N=N[C@@H]3O)C C39355952
c1c(cc(cc1C(=O)[O-])NC(=O)[C@@H]2CCCC[NH2+]2)C(=O)[O-] C40483666
c1cc(ccc1/C=N\NC(=O)CSc2nnc(s2)N)C(=O)[O-] C40947029
c1ccc2c(c1)c(c(s2)C(=O)[O-])CSc3nc([nH]n3)N C41114447
C1CCN([C@@H](C1)C(=O)N)C(=O)NC2CCC(CC2)C(=O)[O-] C42407242
c1cc(c(cc1Br)S(=O)(=O)[N-]c2cc[nH]n2)N C42413873
c1cc(c(cc1NC(=O)NC[C@H]2CCCCO2)O)C(=O)[O-] C42826216
CC(C)c1cccc(c1O[C@@H]2[C@@H]([C@H]([C@H]([C@H](O2)C(=O)[O-])O)O)O)C(C)C C44608453
C/C(=C/C(=O)Nc1cccc(c1)[N-]S(=O)(=O)N)/C2CC2 C48695848
Cc1c(sc(n1)NC(=O)Nc2ccc(cc2O)C(=O)[O-])C C49103771
c1cc(c(cc1O)C(=O)[O-])NC(=O)NCCc2ccsc2 C49187756
Cc1ncc(s1)CNC(=O)Nc2ccc(cc2O)C(=O)[O-] C49539638
CC(C)(CCC(=O)[O-])NC(=O)N1CCCC[C@H]1C(=O)N C50197138
Cc1ccc(cc1[N-]S(=O)(=O)c2cn[nH]c2C)C(=S)N C50429903
c1c(c(cc(c1Sc2c3c(nc[nH]3)ncn2)F)N)C(=O)[O-] C51036914
c1cc(c(cc1Cl)/C(=N\O)/N)Sc2nccc(n2)[O-] C52860906
Cc1c(sc(n1)[S-])CC(=O)NNC(=O)c2ccccc2O C53599291
CC(C)COc1ccc(cc1N)/C=C\C(=O)Nc2[n-]nnn2 C57899279
Cc1cc(cc(c1Cl)C)OCc2[nH]c(=O)c(c(n2)[O-])N C58056885
COC(=O)C1=C(Oc2c(c(=O)[nH]c(n2)[O-])[C@H]1c3cccc(c3)Cl)N C58950122
CCOC(=O)C1=C(Oc2c(c(=O)[nH]c(n2)[O-])[C@@H]1c3ccccc3C)N C07516980
CCOC(=O)C1=C(Oc2c(c(=O)[nH]c(n2)[O-])[C@H]1c3ccc(cc3)C)N C07516985
CCc1c(nnn1c2cc(cc(c2)C(=O)[O-])C(=O)[O-])C[NH3+] C62218895
c1cc(c(cc1Cl)Sc2nccc(n2)[O-])/C(=N\O)/N C62789745
Cc1c(sc(c1C(=O)[O-])NC(=O)NCC(=O)NC(C)C)C C62827881
Cc1c(sc(c1C(=O)[O-])NC(=O)N[C@@H]2CCC[C@H](C2)O)C C62828514
CC[C@@]1(CCCN(C1)C(=O)Nc2ccccc2N)C(=O)[O-] C62874506
Cc1c(cccc1Cl)N/C(=N\c2nc(cc(n2)[O-])c3ccncc3)/N C22607749
CC1=C2[C@H](CC(=O)N[C@@H]2N(N1)c3ccc(nn3)[O-])c4ccc(cc4)O C63823769
CNC(=O)c1ccc(cc1)NC(=O)c2ccc3c(c2)nc(=S)[nH]c3[O-] C47933152
CC(C)CCC(=O)NNC(=O)c1ccc2c(c1)nc(=S)[nH]c2[O-] C67190134
Cc1cc(c(c(c1)C)C(=O)Oc2ccc(cc2)OC(C)(C)C(=O)[O-])C C01692800
Cc1cc(ccc1/C=C(/C#N)\c2ccc(cc2)C(=O)[O-])N3CCCCC3 C04821065
Cc1cccc(c1OCCOc2ccc(cc2/C=C\C(=O)[O-])Cl)C C11800992
Cc1ccc(c(c1)C)Oc2ccc(cc2)/C=C(\c3cccs3)/C(=O)[O-] C11801114
Cc1cccc(c1OCCOc2cccc(c2)C(=O)[O-])C(C)(C)C C11829462
c1ccc2c(c1)ccc(c2/C=C\C(=O)[O-])OCc3c(cccc3Cl)F C11860021
Cc1cc(c(c(c1)Br)OC(C)(C)C(=O)[O-])C(C)(C)C C11862087
Cc1cc(cc(c1)OS(=O)(=O)c2ccc(cc2)/C=C/C(=O)[O-])C(C)C C13087625
Cc1ccc(cc1OS(=O)(=O)c2ccc(cc2)/C=C/C(=O)[O-])C(C)C C13087700
Cc1cc(c(c(c1)C)Sc2ccc(cc2[N+](=O)[O-])C(=O)[O-])C C13275805
CC(C)(C)c1ccc(cc1)/C=C/C(=O)c2ccc(cc2)OCC(=O)[O-] C13344149
CC(C)c1ccc(cc1)/C=C(\C#N)/c2nc3ccccc3c(n2)[O-] C17028196
c1ccc2c(c1)C(=C(/C(=N/CCC3=CCCCC3)/C2=O)Cl)[O-] C00507943
c1cc(ccc1Cc2c(ccn(c2=O)C3CCCCCC3)[O-])Cl C05763469
COc1cccc(c1)N=C2c3ccccc3C(=C2c4ccccc4)[O-] C20274488
CC(C)(C)c1ccc(cc1)CSc2ncc(c(n2)[O-])OC C04003220
c1cc(sc1)c2nnc(n2CCc3ccc(cc3Cl)Cl)[S-] C20591184
CC1([C@H]2CC=C([C@@H]1C2)/C=N/n3c(nnc3[S-])c4ccccc4)C C20932536
COc1cccc(c1)OCCSc2nc(cc(n2)[O-])c3ccccc3 C15276802
CC(=CCC/C(=C/CC1=C(C(=O)c2ccccc2C1=O)[O-])/C)C C04878577
Cc1cc(cc(c1)OCc2cccc(c2)c3nc(cs3)C(=O)[O-])C C31944114
Cc1ccc(o1)/C=N\n2c(nnc2[S-])c3ccc(cc3)C(C)(C)C C00028733
CC[C@@H](C)c1ccccc1Oc2cc(cc(n2)Cl)C(=O)[O-] C36961043
c1ccc2c(c1)c(c(s2)C(=O)[O-])COc3ccccc3Cl C37337336
Cc1ccc(c(c1)Oc2cc(cc(n2)Cl)C(=O)[O-])C(C)C C37373719
Cc1ccccc1CSc2nc(cc(n2)[O-])c3ccccc3 C08682908
CCCCC1CCC(CC1)C(=O)c2c(c(c(=O)n(c2[O-])CCC)C#N)C C38616548
Cc1ccc2c(c1)CCCN2CSc3nc(c(c(n3)[O-])C)C C39752443
CCc1ccc(c(c1[N-]S(=O)(=O)c2cnc(s2)Cl)CC)Cl C40691062
CCCOc1ccc(cc1c2ccc(=O)oc2C(=O)[O-])C(C)(C)C C41144563
CCc1cc(nc(n1)SCc2ccc(cc2)C(=O)OC(C)C)[O-] C41626159
COc1ccc(cc1)OCCCSc2nc3ccccc3c(n2)[O-] C41630843
CC(C)SCc1cc(nc(n1)SCCc2ccccc2)[O-] C41630954
c1ccc(c(c1)F)SCCOc2ccc(cc2C(=O)[O-])Cl C42301215
C[C@@H]1CC[C@]2([C@H]([C@]1(C)CC[C@@H](C)CC(=O)[O-])CCC=C2C=O)C C43510269
c1ccc(c(c1)c2ccc(s2)/C(=C(\C#N)/C(=O)N3CCCCC3)/[O-])F C48985669
CCCc1ccc(cc1)/C(=C(\C#N)/C(=O)c2cccc(c2)Cl)/[O-] C49110083
c1cc(cc(c1)OCc2ccc(cc2)F)/C(=C(/C#N)\C(=O)c3ccco3)/[O-] C49200236
Cc1ccc(cc1N(C)Cc2ccc(cc2)C(C)(C)C)C(=O)[O-] C49923779
CC(C)c1ccc(cc1)[N-]C2=NC(=O)[C@H](S2)Cc3ccc(cc3)OC C05807930
c1cc(c(cc1F)Cl)OCC[C@@H](C2CCCCC2)C(=O)[O-] C57660678
c1cc(c(cc1F)Cl)OCC[C@H](C2CCCCC2)C(=O)[O-] C57660681
CCCCCOc1cccc(c1OC)c2c(nc(s2)[S-])C C57989368
CCCCc1ccc(cc1)n2c(c(nn2)C(=O)[O-])C(C)(C)C C62266250
Cc1ccc(cc1)c2cn3c(c(sc3n2)C(=O)[O-])C(C)(C)C C62493545
COc1ccc(cc1)c2c(c(nc(n2)SCCc3ccccc3)[O-])C#N C02751032
Cc1cccc(c1[N-]S(=O)(=O)/C=C/c2ccc(cc2)Br)C C66577397
Cc1ccc(cc1)CSc2nc3c4ccccc4oc3c(n2)[O-] C67259858
c1ccc2c(c1)c3c(o2)c(nc(n3)SCc4cc(cc(c4)F)F)[O-] C67259873
c1ccc(c(c1)c2nc(cs2)/C(=C(/C#N)\C(=O)c3ccco3)/[O-])Cl C67601222
CCOC(=O)c1c(csc1NC(=O)[C@H]2CC=CC[C@@H]2C(=O)[O-])c3ccc(c(c3)Cl)Cl C08453953
c1cc(cc(c1)n2cccc2/C=C(\C#N)/C(=O)Nc3cccc(c3)Br)C(=O)[O-] C08916688
CC/C(=C\C=C\[C@H]1C=C[C@H]2CCC[C@@H]2[C@@H]1C(=O)c3ccc[nH]3)/[C@@H]4CO[C@@H](C[C@@H]4C)[C@@H](C)C(=O)[O-] C09762251
c1ccc(cc1)C(CNc2cnn(c(=O)c2Cl)c3ccccc3C(=O)[O-])c4ccccc4 C13037206
c1cc(sc1c2csc(n2)NS(=O)(=O)c3cc(cs3)C(=O)[O-])Br C13302152
c1cc(c(cc1C(=O)[O-])NC(=O)CSc2c3c4c(sc3ncn2)CCCC4)Cl C13341865
c1ccc(cc1)c2csc3c2c(ncn3)SCC(=O)Nc4cc(ccc4Cl)C(=O)[O-] C13341950
Cc1ccc(cc1NC(=O)CSc2c3cc(sc3nc(n2)C)c4ccccc4)C(=O)[O-] C13345238
Cc1ccc(cc1I)NC(=O)COc2ccc(cc2Br)C(=O)[O-] C13457569
COc1cc(ccc1OCC#C)[C@H]2CC(=O)Nc3c2sc(c3c4ccc(cc4)F)C(=O)[O-] C15082702
Cc1ccc(cc1F)Nc2cnn(c(=O)c2Cl)C34C[C@@H]5C[C@H](C3)CC(C5)(C4)CC(=O)[O-] C16346994
Cc1ccc(cc1C)OCC(=O)NN=Cc2cc(c(c(c2)Br)[O-])Br C13477509
C[C@@H](CCC(=O)[O-])[C@H]1CC[C@@H]2[C@@]1(C(=O)C[C@H]3[C@H]2[C@@H](C[C@H]4[C@@]3(CC[C@H](C4)O)C)OC(=O)C)C C19897771
CC(C)(C)NS(=O)(=O)c1cccc(c1)[N-]S(=O)(=O)c2cc(sc2Cl)Cl C20629148
CC1CCC(CC1)NC(=O)CCCn2c(=O)c3cc(ccc3nc2[S-])Br C02973736
CC1([C@H]2CC=C([C@@H]1C2)/C=N/NC(=O)c3ccccc3[N-]S(=O)(=O)c4cccs4)C C20930717
CCC(=O)Nc1ccc(cc1c2c(nc(nn2)SCc3cccc(c3)Br)[O-])C C21882699
Cc1c(c(nc(n1)SC(F)F)[O-])CCC(=O)Nc2cccc(c2)I C25528147
CCNC(=O)c1ccc(nc1)Sc2ccc(cc2)[N-]S(=O)(=O)c3ccc(s3)Cl C33138472
Cc1ccc(cc1)[C@@H]2C(=C(N=C3N2C(=CS3)/C=C(/NCC#C)\[O-])C)C(=O)OC(C)C C34923392
CC1=C([C@H](N2C(=CSC2=N1)/C=C(/NCC(C)C)\[O-])c3ccc(cc3)F)C(=O)N4CCCC4 C35698043
CC1=C([C@H](N2C(=CSC2=N1)/C=C(/NC(C)C)\[O-])c3ccc(cc3)C(F)(F)F)C(=O)N(C)C C35702094
CC1=C([C@@H](N2C(=CSC2=N1)/C=C(/NCC(C)C)\[O-])c3ccc(cc3)F)C(=O)N(C)C C35702191
CC1=C([C@H](N2C(=CSC2=N1)/C=C(/NCC(C)C)\[O-])c3ccc(cc3)F)C(=O)N(C)C C35702194
CC1=C([C@H](N2C(=CSC2=N1)/C=C(/N[C@H](C)c3ccccc3)\[O-])c4ccc(cc4)F)C(=O)N(C)C C35702225
CCc1ccc(cc1)c2c(sc(c2C(=O)OC)NC(=O)[C@H]3[C@H]4CC[C@@H]([C@@H]3C(=O)[O-])C=C4)C C35897960
Cc1ccc(cc1)c2c(sc(c2C(=O)OC)NC(=O)[C@H]3[C@H]4CC[C@@H]([C@@H]3C(=O)[O-])C=C4)C C36007359
CC[C@H](C)N/C(=C/C1=CSC2=NC(=C([C@@H](N12)c3ccc(cc3)C(F)(F)F)C(=O)N(C)C)C)/[O-] C36058874
Cc1ccc(cc1NC(=O)C[C@@H]2C(=O)N=C(S2)[N-]/N=C(\C)/C3CCCCC3)Cl C06995651
Cc1c(c(nc(n1)SC(F)F)[O-])CCC(=O)Nc2ccc(cc2)C3=N[C@H](SC3)C C38785144
COc1ccccc1N2[C@H](NC(=O)C(=C2[S-])C#N)c3ccc(o3)c4cccc(c4)C(F)(F)F C39887576
Cc1ccc(cc1)COc2cccc(c2)C(=O)C3=C(C(=O)N[C@@H]3c4ccc(cc4)N(C)C)[O-] C40126752
c1ccc2c(c1)-c3ccccc3C2COC(=O)N[C@@H](Cc4ccc(o4)Br)C(=O)[O-] C44320637
Cc1c(c2ccccc2n1C)C[C@@H](C(=O)[O-])NC(=O)OCC3c4ccccc4-c5c3cccc5 C44321950
c1ccc2c(c1)-c3ccccc3C2COC(=O)N[C@@H](c4ccsc4)[C@H](c5ccsc5)C(=O)[O-] C44546693
Cc1ccc(c(c1)OCCn2cc(c3c2cccc3)/C=C\4/C(=O)NC(=S)N=C4[O-])C(C)C C09016106
C[C@]12CC[C@H](C1(C)C)C[C@H]2NC(=O)c3ccc4c(c3)nc(n(c4=O)CCCOC)[S-] C58096068
c1ccc(cc1)Oc2cccc(c2)CNC(=O)Cn3c(nnc3[S-])c4cccs4 C32362644
CCO/C(=C/1\C(=O)/C(=C/c2cc(c(c(c2)Br)O)OC)/S\C1=N/c3ccc(cc3)C)/[O-] C59105362
CCN(CC)c1ccc(c(c1)O)/C=C\2/C(=NC(=S)N(C2=O)c3ccc(cc3)Br)[O-] C59198497
c1ccc(cc1)S(=O)(=O)[N-]c2ccc3c(c2)sc(n3)SCC(=O)c4ccc(cc4)O C59417597
COc1cc(cc(c1OCc2ccccc2Cl)Cl)/C=C\3/C(=O)NC(=S)N=C3[O-] C59535863
CCOc1cc(cc(c1OCc2ccc(cc2)F)Br)/C=C\3/C(=O)NC(=S)N=C3[O-] C59536575
c1ccc(cc1)/C=C/C=N\[N-]C2=NC(=O)[C@@H](S2)CC(=O)Nc3ccc(c(c3)Cl)Cl C15974361
c1ccc2cc(ccc2c1)NC(=O)CSC3=C([C@H](C4=C(CCCC4=N3)[O-])c5ccco5)C#N C13174338
Cc1ccccc1[C@@H]2C(=C(N=C3C2=C(CCC3)[O-])SCC(=O)Nc4c(cc(cc4C)C)C)C#N C02310199
C[C@H]1CN(C[C@@H](O1)C)c2ccc(cc2)N/C(=N/c3ccc(cc3)N4C[C@H](O[C@H](C4)C)C)/[S-] C13658686
CC(C)Oc1c(cccc1OC)[C@H]2CC(=O)Nc3c2sc(c3c4ccccc4)C(=O)[O-] C64795407
CCOc1cc(ccc1OCC#C)[C@@H]2CC(=O)Nc3c2sc(c3c4ccc(cc4)C)C(=O)[O-] C64796066
COc1cccc(c1OCC=C)[C@H]2CC(=O)Nc3c2sc(c3c4cccc(c4)F)C(=O)[O-] C64797327
CCc1ccc2c(c1)cc(c(=O)[nH]2)[C@@H]3C(=C(OC(=C3C(=O)OCC=C)C)N)C#N C04131446
Cc1cc(c(cc1C)c2csc(n2)NC(=O)CSc3nnc(n3N)C)C C08140113
COc1cc(ccc1OCC(=O)N/N=C/c2ccc(cc2O)O)Br C01433731
Cc1c(c(n2c(n1)nc(n2)N)C)CCC(=O)NCC3(CCCC3)c4ccccc4 C12101351
CCCNC(=S)NNC(=O)c1c(c2c(s1)nc3n(c2=O)CCCCC3)C C15763264
CCCNC(=O)[C@@H](Cc1c[nH]c2c1cccc2)n3c(=O)c4ccccc4[nH]c3=O C17044559
c1ccc2c(c1)c(c[nH]2)CCNC(=O)c3c(nn(n3)c4ccccc4F)CO C21172836
CC1CCN(CC1)C(=O)[C@@H](C)Nc2ccc(cc2)NC(=O)NC[C@@H]3CCCO3 C29718479
c1ccc2=CC(=O)C(=C3NN=C(N3Cc4ccco4)SCC(=O)N)C=c2c1 C00896820
C/C(=C\C(=O)Nc1ccc(c(c1)Cl)Cl)/NNC(=O)C(=O)N2CCCCC2 C04599454
c1cc(c(cc1C(=O)CSC2=NN[C@H](N2N)[C@@H]3C4=C(CCC4)N=N3)Cl)Cl C38556436
Cc1ccc(cc1C)N2[C@@H]3CCC[C@@H](C3=CN2)NC(=O)CCc4ccc(=O)[nH]n4 C39355271
c1ccc(cc1)CSC2=NN[C@@H](N2c3ccccc3)Cc4cc(=O)[nH]c(=O)[nH]4 C39361611
Cc1c(c(n2cnc(c2n1)C(=O)N)C)CCC(=O)Nc3cccc4c3CCCC4 C40024343
C[C@@H]1CCCC[C@@H]1NC(=O)NC(=O)CNc2ccc(cc2)C(=O)N3CCCC3 C42666778
C[C@H]1CCCC[C@@H]1NC(=O)NC(=O)CNc2ccc(cc2)C(=O)N3CCCC3 C42666779
c1ccc(c(c1)C(=O)N2CCCCC2)NC(=O)NCCc3[nH]c4ccccc4n3 C43488030
CN\1c2ccccc2N/C1=C\Cc3ccc(cc3)NS(=O)(=O)c4c[nH]cn4 C21357391
C[C@H](C(=O)NNC(=O)NC[C@H]1Cc2ccccc2OC1)Oc3ccccc3F C45129537
Cc1ccc(c(c1)Oc2ccc(cn2)CNC(=O)N[C@H]3CCCCNC3=O)C C45667322
C[C@H]1CCc2c(sc(c2C#N)NC(=O)CCSc3ncc(c(n3)N)C#N)C1 C45697528
c1ccc(cc1)[C@H](C2CCCCC2)NC(=O)NNC(=O)[C@H]3CCS(=O)(=O)C3 C47095035
c1ccc2c(c1)c(c[nH]2)CCNC(=O)C(=O)Nc3ccc4c(c3)nc(o4)C5CC5 C48647591
CC(C)CNC(=O)CNC(=O)Nc1ccccc1n2cc(cn2)Br C50056805
CCNC(=O)c1ccc(c(c1)C)NC(=O)C(=O)N[C@H](C)c2cc3ccccc3o2 C52653626
Cc1cc(nc(n1)SCC(=O)NC2CCN(CC2)C(=O)C3CCCCC3)N C53562793
CC[C@@H](C)NC(=O)c1ccc(cc1)NC(=O)NC2CCN(CC2)C(=O)C(C)C C54477561
C[C@@H]1CCCN(C1)c2ccc(cc2NC(=O)c3ccccc3n4cccn4)C(=O)N C55403799
CC1=Nc2nc(nn2[C@H]([C@H]1C(=O)N)c3cccc(c3)O)SCc4ccccc4 C58013040
CCCCn1c(c(c(=O)[nH]c1=O)N(C)Cc2ccc(c3c2nccc3)Cl)N C52362771
CC(C)(C)OC(=O)Nc1ccc(cc1)C(=O)Nc2cc(c[nH]c2=O)C(F)(F)F C47501958
c1ccc2c(c1)[nH]c(n2)CCNC(=O)C(=O)Nc3ccccc3N4CCCCC4 C41858545
CC(C)CNC(=O)NNC(=O)[C@H]1CCCN1C(=O)C23CC4CC(C2)CC(C4)C3 C65179937
CC(C)CNC(=O)NNC(=O)C1CCN(CC1)C(=O)c2cccc3c2cccc3 C65180799
Cc1cc(ccc1NC(=O)NCc2ccnc(c2)OC)C(=O)NC3CCCC3 C65480749
c1cc(=O)oc2c1cc(cc2)NC(=O)NCCNc3ccc(cn3)C(F)(F)F C65788872
c1cc(c(cc1NC(=O)CNC(=O)N2CCC(CC2)NC(=O)C3CCC3)F)F C66174475
Cc1ccc(cc1C)n2cnnc2SCC(=O)Nc3ccc(c(c3)C(=O)N)C C66441560
CC[C@@H](c1[nH]c2ccccc2n1)NC(=O)COc3ccc4c(c3)CCC(=O)N4 C66523673
Cc1ccc(cc1C(=O)NC(C)C)NC(=O)N2CCC(CC2)C(=O)NC(C)C C66686021
c1ccc(cc1)[C@@H](c2ccccn2)NC(=O)NCc3[nH]nc(n3)c4cccs4 C66697649
CC[C@H](c1[nH]c2ccccc2n1)NC(=O)C(=O)Nc3ccc(c(c3)Cl)C#N C66766128
C[C@H](CCc1ccc(cc1)O)NC(=O)NC2CCN(CC2)c3ccc(cn3)C#N C67042473
Cc1ccsc1C(=O)NNC(=O)NCC2(CCCCC2)N3CCOCC3 C67381727
CCCC1CCC(CC1)NC(=O)C(=O)Nc2ccc(cc2)c3cc(=O)[nH]c(n3)C C67398588
c1ccc(cc1)C(=O)N2CCC[C@H](C2)NC(=O)NNC(=O)CC3CCCCC3 C67418710
Cc1cc(ccc1NC(=O)N[C@@H](C)C(=O)N2CCCC[C@H]2C)C(=O)NC(C)C C67548260
c1ccc2cc(ccc2c1)[C@H](CNC(=O)Nc3ccccc3N4CCOC4=O)O C67551453
c1cc(cc(c1)NC(=O)[C@@H]2CCCO2)CNC(=O)Nc3ccc(c(c3)Cl)C#N C67558719
CC(C)C(=O)Nc1cccc(c1)NC(=O)NCc2ccc(c(c2)F)n3ccnc3 C67563867
CCCN(CCC(=O)[O-])C(=O)OC(C)(C)C C05066704
C(C(F)(F)F)OP(=O)([O-])OCC(F)(F)F C05287084
CCCCN(CC)C(=O)[C@@H]1CC=CC[C@@H]1C(=O)[O-] C19264034
CCCc1c(nc(o1)CCC(=O)[O-])CC C19266347
CCCCn1c(nnc1SCC(=O)[O-])C(C)C C20591518
CCC[C@@H](C)n1c(nnc1SCC(=O)[O-])C C20591731
CC1(CC(=C(C(=O)C1)/C=N/CCCC(=O)OC)[O-])C C28836046
c1cc(ncc1C(=O)[O-])OCCCc2ccncc2 C34958532
CCCn1cc(c(n1)OCCC)C(=O)[O-] C35587855
CCc1nc(c(c(n1)SCCCC#N)C(=O)[O-])C C35659889
c1c(nc(s1)C(=O)[O-])COCC(C(F)F)(F)F C36902399
C[C@@H](COC)N(C)C(=O)CC1(CCCC1)C(=O)[O-] C37833157
CCCc1nnc(n1C[C@@H](C)COC)[S-] C41677642
CC(C)CC[C@](C)(C(=O)[O-])OC[C@H]1CCCO1 C41930051
C[C@@](CC(C)(C)OC)(C(=O)[O-])OC1CCOCC1 C41974667
C[C@H]1CCCC[C@@]1(C(=O)[O-])SCCC(=O)OC C41984994
CCCCS(=O)(=O)/N=C(/C[C@H]1CCC=C1)\[O-] C42343758
C[C@](CC(C)(C)OC)(C(=O)[O-])Sc1cnn(c1)C C42406752
CC(C)CCN(C)C(=O)N(CC1CC1)CC(=O)[O-] C42457986
CCN(CCOC)C(=O)[C@H]1CC=CC[C@@H]1C(=O)[O-] C42493105
CCC[C@@H](C)C(=O)N(C)C[C@@H](C)C(=O)[O-] C42695086
CN(CCC#N)Cc1cc(cs1)/C=C/C(=O)[O-] C43699305
CC[C@@H](C)N(C)c1nnc(s1)SCC(=O)[O-] C44242306
CCOC(=O)CCS/C=C(/N1CCCCCC1)\[O-] C44809698
C[C@@H]1CCCC[C@@H]1O[C@@](C)(CCOC)C(=O)[O-] C45039599
c1c(csc1COC[C@@H]2CCOC2)/C=C/C(=O)[O-] C49864715
CCCC[S@@](=O)Cc1cc(co1)C(=O)[O-] C51330129
CCC(C)(C)C(=O)N(CC)CCC(=O)[O-] C54401847
CCC(CC)(Cc1nncn1CC(C)C)C(=O)[O-] C54526905
CCCN(CCC)c1c(nccn1)C(=O)[O-] C54533017
Cc1ccc(c(n1)OCCCc2ccncc2)C(=O)[O-] C54553355
CCc1c(sc(n1)N(C)[C@@H](C)COC)C(=O)[O-] C54968431
CC(C)CCOc1cccn(c1=O)C(C)(C)C(=O)[O-] C57792153
CCN([C@H](C)CC(=O)[O-])C(=O)CSC(C)C C61179938
CCN([C@@H](C)CC(=O)[O-])C(=O)OCC(C)C C61181022
CCN(CC(=C)C)C(=O)N(CC)[C@@H](C)CC(=O)[O-] C61213206
CCN(C[C@@H](C)C(=O)[O-])C(=O)CC(F)(F)F C61214992
CCN(C[C@@H](C)C(=O)[O-])C(=O)N(C)[C@H](C)C(C)C C61224426
CCN(C(C)C)C(=O)CC(C)(C)CC(=O)[O-] C61826164
C[C@@H](CC(=O)N(C)[C@@H](C)C(C)(C)C)CC(=O)[O-] C61836320
C[C@H](CC(=O)N(C)[C@H](C)C(C)(C)C)CC(=O)[O-] C61836323
C[C@@H](CC(=O)N(CC=C)C(C)C)CC(=O)[O-] C61836601
CCCCOCC[C@]1(CCCOC1)C(=O)[O-] C62235045
CCC(C)(C)C(=O)N(CC(C)C)CC(=O)[O-] C62742348
CC[C@H]1CO[C@H](CN1C[C@@H](C(=O)[O-])OCC)C C62755414
CCO[C@@H](CCOC1CCCCC1)C(=O)[O-] C62758950
CCCCOCCO[C@@H]1CCC[C@H]1C(=O)[O-] C62761357
CCC[C@]1(CCN(C1)C(=O)CCSC)C(=O)[O-] C62921066
CC[C@@](C)(CCCS(=O)(=O)C)C(=O)[O-] C63016227
CCOC(=O)CCC12CCC(CC1)(CC2)C(=O)[O-] C66354247
c1ccc2c(c1)[nH]c(n2)/C(=C/Nc3ccc(cc3)C(=O)[O-])/C#N C00144291
C=C1[C@H](C(=Nc2ccccc2N1)NC(=O)/C=C/C(=O)[O-])c3ccccc3 C06707503
c1cc(cc(c1)C(=O)[O-])CSc2nnc3n2cc(cc3)N C19733878
Cc1cc(c2nc(c(n2c1)C)c3ccc4c(c3)oc(n4)[O-])N C19775901
Cc1c(n[nH]c1[O-])C(=O)N/N=C\C(=C\c2ccccc2)\Br C19832382
Cc1ccc(c(c1)Nc2c3c(c(sc3ncn2)C(=O)[O-])C)O C20328489
Cc1c2c(nc(nc2sc1C(=O)[O-])C)Nc3cccc(c3)O C20328797
c1cc(c(cc1Br)C(=O)[O-])Nc2ccc(=O)[nH]n2 C21303369
Cc1ccc2c(c1)NC(=C(O2)C(=O)Nc3ccc(cc3)C#N)[O-] C33122410
CC1=C(/C(=C/2\C(=CNN2)Oc3cccc(c3)OC)/C=CC1=O)[O-] C08973445
c1cc(c(cc1F)Br)c2nnc(n2N)[S-] C34972152
c1cc(c(cc1Br)c2nnc(n2N)[S-])F C34972202
Cn1cc(c(n1)N)S(=O)(=O)[N-]c2cc(c(cc2Cl)Cl)Cl C37558177
c1cc(c(nc1)NC(=O)CNC(=O)C23CC4CC(C2)CC(C4)C3)[O-] C32721936
c1cc(cc(c1)O)NC(=O)CSc2nc3c(c(n2)[O-])CCC3 C08587415
c1ccc(cc1)c2cc(nc(n2)n3c(cc(n3)c4cccs4)N)[O-] C38486276
Cc1c(c([nH]n1)[O-])[C@H](c2cccc(c2)Cl)C3=C(N=N[C@@H]3O)C C39960415
C[C@@H]1C[C@@H](CN(C1)C(=O)Nc2ccc(c(c2)O)C(=O)[O-])C C40552403
CC[C@@H]1CCCCN1C(=O)Nc2ccc(cc2O)C(=O)[O-] C40561722
c1ccc(cc1)Cc2c(nc(nn2)Nc3cccc(c3)O)[O-] C41599953
C[C@@H](C(=O)Nc1ccc(cc1)O)Sc2nc3c(c(n2)[O-])CSC3 C41606678
CC(C)(C)[C@@H]1CCCC[C@@]1(C(=O)[O-])Sc2nncn2N C41991739
CC(C)(C)[C@@H]1CCCC[C@]1(C(=O)[O-])Sc2nncn2N C41991745
CC1(C[C@@H]1NC(=O)Nc2cc(c(cc2Cl)C(=O)[O-])OC)C C45138929
c1cc2c(cc1NC(=O)CC3(CCCCCC3)C(=O)[O-])cn[nH]2 C13254406
CC(C)(C)c1[nH]c2ccc(cc2n1)NC(=O)[C@@H]3[C@H]4C[C@@H]([C@@H]3C(=O)[O-])C=C4 C46311941
c1cc2c(c(c1)Nc3ccc(cn3)Br)c(=O)[nH]nc2[O-] C48759977
CC[C@@H]1CCCCN1C(=O)Nc2ccc(cc2C(=O)[O-])O C48847406
c1cc(c(cc1Br)C(=O)[O-])NC(=O)NC[C@@H]2CCCO2 C50208749
Cc1ccc(cc1NC(=O)N[C@@H]2CCC[C@@H]2OC)C(=O)[O-] C50376521
Cc1ccc(cc1NC(=O)N[C@H]2CCC[C@@H]2OC)C(=O)[O-] C50376522
c1cc(ccc1c2nnc(n2/N=C\c3ccc(cc3O)O)[S-])Cl C51380417
Cc1ccc(cc1NC(=O)C)/C(=C(/C#N)\C(=O)NC2CCCC2)/[O-] C51653997
C[C@@H]1CCN([C@@H](C1)C)C(=O)Nc2ccc(cc2O)C(=O)[O-] C51749894
COc1cc(c(cc1C(=O)[O-])Cl)NC(=O)NC2CCC2 C52213273
c1cc(c(cc1Cl)/C=N/Nc2cnnc(c2Cl)[O-])O C07031172
Cc1c2c(ncnc2sc1C(=O)[O-])NCC3(CCCCC3)O C55325521
c1ccc(cc1)c2ccccc2N/N=C/3\C(=O)NC(=S)N=C3[O-] C05687439
Cc1cc(c(c(c1)S(=O)(=O)Nc2cc(cc(c2)F)F)O)C(=O)[O-] C58380553
c1ccc2cc(ccc2c1)NC(=O)CSc3[nH]c(=O)cc(n3)[O-] C58867724
Cc1c2ccccc2nc(n1)N/C(=N/C(=O)c3cccc(c3)F)/[NH-] C59513028
c1cc(c(cc1Br)C(=O)[O-])NC(=O)NC[C@@H]2CCOC2 C61148060
Cc1cc(c2c(c1)c(nc(n2)N/C(=N/C(=O)c3ccccc3)/[NH-])C)C C18122422
Cc1ccc(c(=O)[nH]1)/C(=C(\C#N)/C(=O)c2c([nH]c3c2cccc3)C)/[O-] C62675145
c1cc(c(c(c1)Br)NC(=O)NC[C@H]2CCOC2)C(=O)[O-] C62827401
CC[C@@H]1CCCC[C@@H]1NC(=O)Nc2cc(cnc2)C(=O)[O-] C62947927
Cc1cc(ccc1NC(=O)c2ccc3c(c2)nc(=S)[nH]c3[O-])N(C)C C63810279
Cc1ccccc1NC(=O)CSc2nc3c(s2)c(cc(=O)[nH]3)[O-] C04945697
Cc1ccc(c(c1)SCc2cc(n3c(n2)nc(n3)N)[O-])C C65691998
Cc1cc(ccc1NC(=O)c2ccc3c(c2)nc(=S)[nH]c3[O-])OC C66118739
C[C@@H](CC[C@@H]1[C@]2(CCCC([C@H]2CC[C@@]1(C)OC=O)(C)C)C)CC(=O)[O-] C03851380
CCc1ccc(cc1)[C@H]2[C@H]3CC=C[C@@H]3c4cc(ccc4N2)C(=O)[O-] C04168294
Cc1ccccc1/N=C/c2c3c(cc(c2[O-])[N+](=O)[O-])oc4c3CCCC4 C04808045
CCc1ccc(c(c1)C(C)(C)C)OCc2nc(c(s2)C(=O)[O-])C C05592640
CCCN(C)c1c(c(nc(n1)SCc2ccc(cc2)C(=O)[O-])C)C C06766276
Cc1ccc(cc1)OCCOc2ccc3ccccc3c2/C=C\C(=O)[O-] C11801480
CC(C)(C)c1ccc(cc1)SCCOc2ccccc2C(=O)[O-] C11829380
CC(C)(C)c1ccc(c(c1)C(C)(C)C)OCc2ccc(cc2)C(=O)[O-] C11863745
Cc1cc(cc(c1OC(C)(C)C(=O)[O-])C(C)(C)C)Br C11897256
Cc1cc(cc(c1Cl)C)Oc2ccc(cc2)/C=C(\C#N)/C(=O)[O-] C11944340
c1ccc(c(c1)COc2ccc(cc2)/C=C(/c3cccs3)\C(=O)[O-])F C11994294
Cc1ccc(cc1Sc2ccc(c(c2)C(=O)[O-])[N+](=O)[O-])C(C)(C)C C13180145
c1ccc(cc1)Cn2c(nnc2[S-])COc3ccc(cc3Cl)Cl C05999329
C/C(=C\c1ccccc1)/C=N\n2c(nnc2[S-])C3CCCCC3 C15979118
COc1ccc(cc1)C2=C(c3ccccc3C2=Nc4cccc(c4)[N+](=O)[O-])[O-] C00915954
Cc1ccc(c(c1)Br)Oc2ccc(cc2)/C=C/C(=O)[O-] C20577002
c1cc(ccc1/C=C(/c2nc3cc(ccc3c(n2)[O-])Cl)\Cl)[N+](=O)[O-] C07489023
CCc1cc(cc(c1O)CC)C2=C(c3ccccc3C2=O)[O-] C05385624
Cc1c(nn(c1C(=O)[O-])c2ccc(cc2)C(C)(C)C)C(C)C C19045235
Cc1ccsc1/C=N/n2c(nnc2[S-])c3ccc(cc3Cl)Cl C04680334
c1cc(c(cc1Oc2cc(cc(c2)Cl)Cl)C(=O)[O-])[N+](=O)[O-] C35161632
c1ccc2cc(ccc2c1)Sc3cc(cc(n3)Cl)C(=O)[O-] C35676416
CC(C)(C)c1cc(nc(n1)SCc2ccc(o2)C(=O)[O-])N3CCCC3 C36025037
c1ccc(cc1)N(c2ccccc2)c3nc(nc(n3)[O-])N4CCOCC4 C05095402
CCCn1c(ccc1C(=O)[O-])c2cc(c(cc2Cl)Cl)Cl C36917842
c1cc(c(cc1C(=O)[O-])NC2C3CC4CC(C3)CC2C4)F C37089006
Cc1ccc2c(c1)CCCN2C(=O)CSc3nc(cc(n3)[O-])C(C)C C39767832
CCCCn1c(c(c(c(c1=O)C#N)C)/N=N/c2cccc(c2)Cl)[O-] C39870461
Cc1ccc(cc1Cl)/N=N/c2c(c(c(=O)n(c2[O-])CC(C)C)C#N)C C39871040
CC[C@@H](C)n1c(c(c(c(c1=O)C#N)C)/N=N/c2cc(ccc2C)C)[O-] C39871187
CCCn1c(c(c(c(c1=O)C#N)C)/N=N/c2ccc(c(c2)Cl)Cl)[O-] C39871352
Cc1c(c(=O)n(c(c1/N=N/c2ccc(cc2)Cl)[O-])C3CCCC3)C#N C39871386
CCc1ccc(cc1)/N=N/c2c(c(c(=O)n(c2[O-])[C@@H](C)CC)C#N)C C39871526
CCCOC(=O)c1ccc(cc1)CSc2nc3c(c(n2)[O-])CCC3 C41607736
CC(C)c1cc(nc(n1)SCc2cc3c(c(c2)Cl)OCOC3)[O-] C41627361
CCCc1cc(nc(n1)SCc2cc3c(c(c2)Cl)OCOC3)[O-] C41627718
CCCCc1cc(nc(n1)SCc2ccc(cc2)[N+](=O)[O-])[O-] C41627808
CC[C@@](c1ccccc1)(C(=O)[O-])Oc2ccc(cc2Br)C C41956300
CCc1c(c(nn1c2ccc(cc2)C#N)C[C@@H](C)CC(C)(C)C)C(=O)[O-] C43226309
CCOc1ccccc1c2nc(c(o2)C)CSc3nc(c(c(n3)[O-])C)C C45924749
Cc1cccc(c1)/C(=C(\C#N)/C(=O)c2ccc(s2)Cl)/[O-] C48528951
c1cc(sc1C(=O)/C=C/c2cc(cc(c2)Cl)Cl)C(=O)[O-] C48625272
CCCc1ccc(cc1)/C(=C(/C#N)\C(=O)[C@H](C)Oc2ccccc2C#N)/[O-] C49111009
CCCc1ccc(cc1)/C(=C(\C#N)/C(=O)c2ccc(nc2)OC(C)C)/[O-] C49136090
CC(C)[C@H](c1cccs1)n2c(nnc2[S-])c3ccccc3 C49558903
C[C@@H](c1cccc(c1)Br)n2c(nnc2[S-])c3cccs3 C49569224
CCc1ccc2c(c1)[C@H]3C=CC[C@@H]3[C@H](N2)c4ccc(cc4)C(=O)[O-] C20059031
Cc1ccc(c(c1)[N-]S(=O)(=O)c2ccc(s2)[C@@H]3C(=C(N=N3)C)C)C C63653474
Cc1cc(cc(c1)[N-]S(=O)(=O)c2ccc(s2)[C@@H]3C(=C(N=N3)C)C)C C63653516
c1ccc(cc1)/C(=C\2/CCC[C@H](C2=O)Sc3ccccc3[N+](=O)[O-])/[O-] C04864217
C(=O)(C(C(OC(F)(F)F)(F)F)(F)F)[O-] C04566295
Cc1cc(sc1C)SCC(=O)[O-] C01732368
c1ccc(cc1)S/C=C(/C#N)\C(=O)[O-] C01613331
C(C(C(F)(F)F)C(F)(F)F)C(=O)[O-] C02560306
CC(C)c1cc2c(cc1OC)C[C@@H]2C(=O)[O-] C03848162
C/C(=N\c1ccccc1[S-])/CC(=O)C C04466882
CN(C)c1ccccc1/C=C/C(=O)[O-] C20527145
CCCc1nnc(n1[C@H](C)CC)[S-] C20590056
COc1ccccc1[C@@H]2C[C@H]2C(=O)[O-] C31829256
CCCn1cccc1/C=C/C(=O)[O-] C31935904
CC(=C)Cn1cccc1/C=C/C(=O)[O-] C31935964
CC[C@@H](C)S[C@@H](CC)C(=O)[O-] C35232368
CC[C@H](C)S[C@@H](CC)C(=O)[O-] C35232370
CC[C@@H](C)S[C@H](C)CC(=O)[O-] C35741055
Cc1c(sc(n1)CC=C)C(=O)[O-] C36220820
CC(=C)Cc1nc(cs1)CC(=O)[O-] C36220968
CCCCS[C@H](C)CC(=O)[O-] C36332640
CCCCS[C@@H](C(C)C)C(=O)[O-] C36332656
CCC[C@@H]1[C@@H](CCCO1)C(=O)[O-] C36379749
c1cc(cc(c1)OC2CSC2)C(=O)[O-] C36720715
CCCn1ccc2c1cccc2C(=O)[O-] C37245023
C[C@H](C(=O)[O-])SCC(=C)Br C37680806
C[C@@H]1CCCN1c2ccccc2/C=C/C(=O)[O-] C37911864
CC/C(=C(/C(=O)C1CC1)\Cl)/[O-] C39054839
CCC1=N[C@@H](C(=C1C)/C=C/C(=O)[O-])C C39568194
C[C@H]1C(=C(C(=N1)C)C)CCC(=O)[O-] C39568267
C/C=C/CSc1c(c(cc(n1)C)C)C(=O)[O-] C41636297
CC(C)COC1(CCCC1)C(=O)[O-] C41927012
CCCO[C@]1(CCc2ccccc2C1)C(=O)[O-] C41960652
CC[C@H](C)OC1(CCSCC1)C(=O)[O-] C41973490
CC[C@H](C)S[C@@](C)(C1CC1)C(=O)[O-] C41981899
CC(C)SC1(CCCC1)C(=O)[O-] C41987854
CC(C)CC[C@](C)(C(=O)[O-])SC C41988558
C/C(=C\CCC(F)(F)F)/C(=O)[O-] C44221443
CCc1nc(cc(n1)[S-])COC C45956441
CC(C)(C)SCc1cc(co1)C(=O)[O-] C51329628
CCCc1nnc(n1C2CCC2)[S-] C52211817
C/C(=N\CC=C)/C1=C(CC(CC1=O)(C)C)[O-] C18168584
c1cc(sc1)[C@]2(C[C@H]2C(=O)[O-])C3CC3 C52126719
CCCC[C@@]1(CCCOC1)C(=O)[O-] C62234328
CC(C)CC[C@@]1(CCCOC1)C(=O)[O-] C62234336
C[C@@H]1CC[C@H]([C@@H](C1)OCC#C)C(=O)[O-] C62758742
C=CCO[C@@H]1CCCC[C@H]1C(=O)[O-] C62758818
C1CC[C@H]([C@H](C1)C(=O)[O-])OCC(F)(F)F C62759029
C/C=C/CO[C@@H]1CCC[C@@H]1C(=O)[O-] C62763039
C[C@H]1CC[C@H]([C@@H](C1)OC2CCC2)C(=O)[O-] C62763154
CC[C@@H]1CC[C@@H]([C@@H](C1)OC2CCC2)C(=O)[O-] C62763155
CC(C)S[C@@H]1CCC[C@@H]1C(=O)[O-] C62766343
CC(C)(C(=O)[O-])SC1CCCC1 C62830559
C1CC1[C@H](CC(=O)[O-])C(F)(F)F C62944037
C[C@H]1CCO[P@@](=O)(O1)N2CCCCC2 C01765098
CSC1=C(C(=O)N=S(=N1)(C)C)C#N C05766949
C(#N)[C@@H]1[C@H](SC(=C(S1)C#N)C#N)C#N C00392539
CC(=O)C(=C1SCCCS1)C(=O)C C00047381
CC1(CC(=CC(=O)C1)n2ccccc2=O)C C00339706
c1cc(oc1)C(=O)C=C2SCCS2 C01025238
Cn1c(=S)sc(n1)c2cnccn2 C01101817
C1C=CC[C@H]2[C@H]1C(=O)[C@H]3CC=CC[C@@H]3C2=O C02519555
c1c(c(nc(n1)Cl)N2CCOCC2)F C03121570
Cn1c(=O)c2c(nc1SC)CCS2 C04339284
CC1=C(CC(C(C1)(C#N)C#N)(C#N)C#N)C C05457044
CCC(=O)[C@]12[C@@H]3C[C@H]([C@@H]1C(=O)[C@H]4[C@@H]2O4)C=C3 C17111043
C1CCCN(CC1)[C@H]2CS(=O)(=O)C=C2 C19789690
c1cc(c(=O)oc1)I C21989735
CN1CCN(CC1)C(=O)CC2CCCC2 C33018965
CN1CCN(CC1)C(=O)[C@H]2C[C@H]3C[C@@H]2C=C3 C33018983
C[C@H]1COCCN1c2ccc(nn2)Cl C35778341
CC[C@H]1CO[C@H](CN1C(=O)[C@@H](C)Cl)C C36133929
c1ccn2c(c1)nc(nc2=O)C(F)(F)F C00203878
C[C@@H]1CCC2=C3C(=NN=NC3=O)S[C@@H]2C1 C38818785
C[C@H]1CCC2=C3C(=NN=NC3=O)S[C@H]2C1 C38818788
CC1=N[C@H]2C(=NC=N2)C=C1Br C38827509
C1C[C@H]2C[C@@H]1[C@@H](N2C(=O)C(F)(F)F)C=O C39054667
C1C[C@H](N(C1)C(=O)CBr)C#N C39055681
C1C[C@H]2CN(C[C@H]2C=C1)C(=O)C(F)(F)F C39055799
C1=C[C@@H]2[C@@H]3C=CC=C[C@H]3S(=O)(=O)[C@H]2C=C1 C36719762
C1CCC2=NC3=NC=NC(=S)[C@H]3N2CC1 C39408477
CO[C@@H]1C[C@@]2(CC[C@@H](C2)Cl)N(C1)OC C39503948
CO[C@H]1C[C@@]2(CC[C@@H](C2)Cl)N(C1)OC C39503949
CO[C@H]1CC[C@@]2(C1)C[C@@H](CN2OC)Cl C39504073
Cc1ccc(o1)C(=O)N2CCSCC2 C40542042
C[C@@H]1CN(CC(O1)(C)C)C(=O)[C@H](C)C#N C41680662
C1CCO[C@]2(C1)C(=O)CC[C@@]23CCCO3 C43763601
C[C@@H]1CN([C@@H](CO1)C)C(=O)C(C)(C)C#N C44351811
C[C@@H]1CN([C@H](CO1)C)C(=O)C(C)(C)C#N C44351816
Cn1cc(cn1)N2[C@@H]3CCC[C@H]2CC(=O)C3 C54600994
C[C@H]1CN([C@H](CO1)C)C(=O)[C@@H](C)CCl C54712687
Cc1c(c(on1)C)C(=O)N2CCC[C@@H](C2)C C58816481
C[C@H]1CCCN(C1)C(=O)C2CCOCC2 C60781135
C1C[C@](CSC1)(C#N)N2CCOCC2 C61590828
C1CCN(CC1)C(=O)C[C@H]2CCCCO2 C34265862
Cc1c(cn(n1)C)C(=O)CBr C62152017
CCN1CCc2c(c(nc(n2)Cl)C)C1 C62202878
C[C@H]1CC(=O)N(C1)Cc2ccc(cc2)C#N C62816704
c1cc(nnc1)[C@@H](CBr)C#N C63064999
CCC1=NC(=O)C2=C3CCC[C@H]3SC2=N1 C39732579
C1=C([C@@H]2C(=C(C(=C(C2=N1)F)F)F)F)C=O C19615417
CC[C@@H]1C=C2C(=NC(=NC2=O)C3CC3)S1 C63970017
C1=C(C2=NC=NC(=O)C2=N1)Br C64033243
c1csc2c1N3CN=NC(=S)[C@H]3C2 C65335825
Cc1cc2c(c(=O)o1)[C@]3(c4cc(ccc4NC3=O)[N+](=O)[O-])C(=C(O2)N)C#N C04189151
c1cc(ccc1Cc2c3c(ncn2)n(cn3)[C@@H]4[C@H]([C@@H]([C@@H](O4)CO)O)O)[N+](=O)[O-] C05493258
CC(C)CNC(=O)NC(=O)CN1C(=O)[C@](NC1=O)(C)c2ccc3c(c2)OCCCO3 C08429255
COc1cccc(c1OC)[C@@H]2NC(=Nc3n2c4cc5c(cc4n3)OCCCO5)N C09112827
COC(=O)N1CCc2c(sc(c2C(=O)N)NC(=O)c3cccc(c3)[N+](=O)[O-])C1 C09325281
Cn1c2c(c(=O)n(c1=O)C)n(cn2)CC(=O)Nc3c(c4c(s3)CCCC4)C(=O)N C09714803
CC[C@]1(C(=O)N(C(=O)N1)NC(=O)CN2C(=O)C3(CCCC3)NC2=O)c4ccccc4 C10027890
C/C=C/Cn1c(=O)c2c(nc3n2CC(=NN3CC(=O)NN)C(C)(C)C)n(c1=O)C C10357057
CNS(=O)(=O)c1ccc(cc1)NS(=O)(=O)c2ccc3c(c2)oc(=O)[nH]3 C11177030
CC1CCC2(CC1)C(=O)N(C(=O)N2)NC(=O)CN3C(=O)C4(CCCCCC4)NC3=O C11263030
c1cc(ccc1n2c(=S)n(nn2)[C@@H]3C/C(=N/NC(=S)N)/[C@H]4OC[C@@H]3O4)Cl C12374772
c1cc(ccc1CN2C(=O)CNC2=O)NC(=O)CN3C(=O)C4(CCCC4)NC3=O C13021541
CCc1cc2c(s1)ncn(c2=O)NC(=O)CCc3c(nc4nc(nn4c3C)N)C C17245420
COc1ccc(c(c1)[C@H]2C(=C(N(C3=C2C(=O)CCC3)c4nc[nH]n4)N)C#N)OC C05432861
CCOC(=O)c1cnn(c1N)c2[nH]c3c(c4c(s3)COC(C4)(C)C)c(=O)n2 C17195392
c1cc(=O)[nH]cc1C(=O)/N=c\2/[nH]c(cs2)CCC(=O)N3CCNC(=O)C3 C21690332
C[C@H](C(=O)C(=C1Nc2ccccc2N1)C#N)Sc3nnnn3c4ccc(cc4)O C24226812
C[C@@H](C(=O)C(=C1Nc2ccccc2N1)C#N)Sc3nnnn3c4ccc(cc4)O C24226821
Cc1c(n(nn1)c2c(non2)N)C(=O)N/N=C(\C)/c3ccc(s3)Cl C25763503
C[C@H]1CCCC[C@@]12C(=O)N(C(=O)N2)CC(=O)Nc3ccc(nc3)N4CCNC(=O)C4 C27259588
c1ccc2c(c1)c(c[nH]2)C[C@@H]3C(=O)N(C(=O)N3)NC(=O)c4cc5c(c(c4)Cl)OCO5 C28850020
Cc1c2c(n(n1)c3ccc4nnc(n4n3)C)NC(=O)C[C@H]2c5ccc(cc5)OCC(=O)N C33088154
Cc1c2c(=O)n(c(=O)n(c2sc1C(=O)NN)CC(=O)N3CCCC3)CC(=C)C C34779593
CC1=C([C@@H](N2C(=N1)N=NN2)c3cc(c(c(c3)Br)OC)OC)C(=O)N C01789465
c1ccc(cc1)CS[C@H]2N=C3C(=NC=NC3=O)N2[C@@H]4[C@H]([C@H]([C@@H](O4)CO)O)O C38549835
COc1ccc(cn1)NC(=O)C2CCN(CC2)c3cc(nc(n3)N)N4CCOCC4 C39300844
COc1cc(cc(c1O)[N+](=O)[O-])[C@@H]2C3=C(N=N[C@@H]3NC4=C2C(=O)CCC4)O C39358937
c1ccc(cc1)OS(=O)(=O)C2=C[C@@H]3C[C@@H]4CO[P@@](=O)(N[NH+]4C[C@@H]3C=C2O)[O-] C39469259
c1ccc(cc1)CS[C@@H]2N=C3C(=NC=NC3=O)N2[C@H]4[C@@H]([C@@H]([C@@H](O4)CO)O)O C39699652
CC(C)(CO)N1CNC(=NS(=O)(=O)c2cccc3c2nsn3)NC1 C40387436
Cc1c2c([nH]n1)OC(=C([C@@]23c4ccccc4N(C3=O)C[C@H]5CCCO5)C(=O)OC)N C40568851
Cc1c2cc(cnc2n(n1)C)NC(=O)NCCCN3C(=O)C4(CCCC4)NC3=O C48103080
Cn1c2c(c(=O)[nH]c1=O)n(c(n2)N/N=C/c3cc(ccc3O)Br)CC=C C06444779
CC(C)(C)OC(=O)N1CCCC[C@@H]1CNC(=O)N2CCO[C@H](C2)C(=O)N C51713604
C[C@H](c1ccc2c(c1)[nH]c(=O)[nH]2)NC(=O)c3cnn(c3)c4ccc(cc4)[N+](=O)[O-] C53854890
CC1=C([C@H](c2c([nH]c(=S)[nH]c2=O)N1)c3ccc(cc3)[N+](=O)[O-])C(=O)OC C04135768
CC1(CC2=C([C@H](c3c([nH]c(=O)[nH]c3=O)N2)c4cc(c(c(c4)OC)OC)OC)C(=O)C1)C C04142138
Cc1cc(c2c(n1)n3c(n2)CCCCC3)C(=O)NCC(=O)Nc4c[nH]nc4 C57994998
C[C@H]1C[C@]2(CC(C1)(C)C)C(=O)N(C(=O)N2)CC(=O)Nc3ccc4c(c3)c(=O)[nH]cn4 C60208406
c1cc(cc(c1)N2C(=O)[C@@H]3CC=CC[C@H]3C(=O)N2)C(=O)NNC(=O)c4ccoc4 C61482344
c1ccc(cc1)C2=NN=C3[C@@H]2[C@@]4(c5cc(ccc5NC4=O)[N+](=O)[O-])C(=C(O3)N)C#N C09360528
Cn1c2c(c(=O)[nH]c1=O)[nH]c(n2)CCC(=O)NCc3cc4ccccc4o3 C63810581
C[C@@H]1[C@H]2[C@@H](CC(=O)N[C@@H]2N(N1)c3ccc(=O)[nH]n3)c4coc5ccccc5c4=O C63808365
CC(C)N1c2c(cc(c[nH+]2)[N-]S(=O)(=O)c3ccc4c(c3)oc(=O)[nH]4)CN1 C64076331
c1cc(c(cc1C(=O)NNC(=O)NC2CCCC2)[N+](=O)[O-])N3CCOCC3 C65920168
Cc1c2c(c(=O)n(nc2C(=O)NNC(=S)N[C@H]3CCCC[C@H]3C)C)no1 C66145066
Cn1cc(c2c1cccc2)C(=O)NNC(=O)NC3CCN(CC3)C(=O)OC C66355733
CCC[C@H](c1nnc2n1cccc2)NC(=O)C3CCC4(CC3)C(=O)NC(=O)N4 C67272849
Cc1cc(c(o1)C)[C@H](C)NC(=O)c2cc(nc3n2cnc3C(=O)N)c4ccco4 C67331530
c1cc(ncc1NC(=O)C(=O)NC2[C@@H]3CCC[C@H]2C[NH+](C3)C4CC4)n5cncn5 C67414967
CCCCCOc1c(cc(cc1Br)c2nc(cs2)CC(=O)[O-])OC C05592368
C=CCN\1C(=O)[C@H](S/C1=N\c2ccc(cc2)C(=O)[O-])Cc3ccc(cc3)Cl C05725835
CCCCCc1cc2ccccc2c(c1CCCCC)S(=O)(=O)[O-] C05821121
CCc1cc(nc(n1)SCc2cccc(c2)C(=O)[O-])N(CC)CC C06765650
CCCOc1c(cc(cc1Cl)/C=C(\CC(=O)[O-])/c2nc3ccccc3s2)OC C07351655
CCCCCOc1ccc(cc1[C@@H]2[C@H](Oc3ccccc3O2)C(=O)[O-])Cl C11798563
Cc1cc(ccc1Cl)OCCOc2ccc(cc2/C=C(\C#N)/C(=O)[O-])Cl C11832267
CC(C)(C)c1ccc(cc1)OCCOc2c(cccc2OC)/C=C\C(=O)[O-] C11862375
c1cc(ccc1/C=C(/C#N)\C(=O)[O-])OCCOc2cc(ccc2Cl)Cl C11864797
CCCCCOc1c(cccc1OC)c2nc(c(s2)C(=O)[O-])CC C11886824
CCCCCCOc1c(cccc1OC)/C=C(/c2cccs2)\C(=O)[O-] C11945190
CCCCCCOc1c(cc(cc1Br)/C=C/C(=O)[O-])OCC C11951932
Cc1ccc(c(c1)Oc2ccc(cc2)CN3C[C@@H](CC3=O)C(=O)[O-])C(C)(C)C C11993116
CC(C)(c1ccccc1)c2ccc(cc2)Oc3ccc(cc3)/C=C(/C#N)\C(=O)[O-] C11994185
CC(C)CCC[C@@H](C)[C@@H]1CC[C@@H]2[C@@]1(CC[C@@H]3[C@H]2CCC(=O)[C@]3(C)CCC(=O)[O-])C C12661352
C/C(=C\C(=O)[O-])/CC[C@@H]1[C@]2(CCCC([C@H]2CC[C@@]1(C)OC=O)(C)C)C C13410048
CCCCCc1ccc(cc1)C(=O)CSc2c(c(cc(n2)C)C)C(=O)[O-] C13446238
CCCCCOc1ccc(cc1)/C=N/n2c(nnc2[S-])c3ccccc3Cl C05825017
Cc1ccc(cc1)C(=O)C2=C(C(=O)N([C@@H]2c3ccc(cc3)C(C)C)Cc4ccco4)[O-] C05490617
CCC/C(=N\Cc1ccccc1)/C2=C(C[C@@H](CC2=O)C[C@H](C)SCC)[O-] C04725996
Cc1c(c(nc(n1)SCc2ccccc2)[O-])CCC(=O)N(C)C3CCCCC3 C26957268
CCCC1=NO[C@](C1)([C@H](c2ccc(cc2)C(F)(F)F)OCc3ccccc3)C(=O)[O-] C33622363
COc1cc(ccc1OCc2cccc(c2)C(F)(F)F)c3nc(cs3)C(=O)[O-] C34711584
CCCC[C@H](C(=O)[O-])Sc1nc(c(c(=O)n1C)Cc2ccc(cc2)C(C)(C)C)C C35158107
CC[C@H](C(=O)[O-])Oc1ccc2c(c1)[C@H](N(CC2)C(=O)C3CCCC3)c4ccccc4 C37280552
Cc1ccc(c(c1)C(C)C)OCCSc2nc3ccccc3n2CC(=O)[O-] C02051952
CCCc1cc(nc(n1)SCc2csc(n2)c3ccsc3)[O-] C14755494
C[C@H](CCCC(C)C)[C@@H]1CC[C@@H]2[C@@]1(CC[C@@H]3[C@@H]2CCC(=O)[C@]3(C)CCC(=O)[O-])C C38555589
CCCCSc1nnc(s1)/N=C(/C(=C/c2cccc3c2cccc3)/C#N)\[O-] C39997011
CCCCSc1nnc(s1)/N=C(/C(=C/c2ccccc2Br)/C#N)\[O-] C39997049
C=CCN1[C@H](C(=C(C1=O)[O-])C(=O)c2ccccc2)c3cccc(c3)Oc4ccccc4 C40025373
Cc1ccc(cc1)C(=O)C2=C(C(=O)N([C@@H]2c3cccc(c3)OCCC(C)C)CC=C)[O-] C40025711
Cc1ccc(cc1)[C@@H]2C(=C(C(=O)N2CC=C)[O-])C(=O)c3ccc(cc3)OCC(C)C C40026762
CCCOc1ccc(cc1C)C(=O)C2=C(C(=O)N([C@@H]2/C=C/c3ccccc3)CC=C)[O-] C40027398
Cc1ccsc1[C@@H]2C(=C(C(=O)N2CC=C)[O-])C(=O)c3ccc(c(c3)C)OCC(C)C C40027840
CCCCN1[C@H](C(=C(C1=O)[O-])C(=O)c2ccccc2)c3ccc(cc3)OCCC C40076133
CCCCN1[C@@H](C(=C(C1=O)[O-])C(=O)c2ccc(c(c2)C)OCC)/C=C/c3ccccc3 C40085987
CCCCN1[C@@H](C(=C(C1=O)[O-])C(=O)c2ccc(c(c2)C)OCCC)c3ccc(cc3)C C40091718
CCCCN1[C@@H](C(=C(C1=O)[O-])C(=O)c2ccc(cc2)OCC=C)c3ccc(cc3)C C40099588
CC(C)SCc1cc(nc(n1)SCCOc2ccc(cc2)OC)[O-] C41631151
CCC1=NO[C@@](C1)([C@H](c2ccc(cc2)Cl)OCc3ccccc3C)C(=O)[O-] C43209124
CCO/C(=C\1/[C@@H](C(=C(N=C1C)C)C(=O)OCc2ccccc2)/C=C/c3ccccc3)/[O-] C27524242
COc1cc(ccc1OCc2ccccc2)/C=C(/c3nc4ccccc4c(n3)[O-])\Cl C07503405
CCc1ccc(cc1)/N=C\2/C(=C(/C(=C/c3ccc(cc3)Cl)/S2)[O-])C(=O)OCC C59105307
CCc1ccc(cc1)/N=C\2/C(=C(/C(=C/c3ccc(cc3)OCC)/S2)[O-])C(=O)OCC C59105474
Cc1ccc(c(c1)C)S(=O)(=O)/N=C(/CCc2ccc(o2)c3ccccc3F)\[O-] C59250683
c1cc(ccc1c2c(c(nc(n2)SCCCOc3ccc(cc3)Cl)[O-])C#N)Cl C15859795
CCOC(=O)CSC1=C([C@@H](C2=C(CC(CC2=N1)(C)C)[O-])c3ccc(cc3)Cl)C#N C13055137
Cc1ccc(cc1)c2c(c(nc(n2)SCCOc3ccc(cc3)C)[O-])C#N C05238274
CCOc1ccc(cc1)N2[C@@H](/C(=C(/C=C/c3ccccc3)\[O-])/C(=O)C2=O)c4ccccc4 C09446421
CCCOc1ccc(cc1)[C@@H](CC(=O)[O-])NC(=O)c2ccc(cc2)C(C)(C)C C03623695
CCc1c(c(c(s1)SCC)/C=N/NC(=O)c2ccc(cc2)F)C(=O)[O-] C05910995
c1ccc2c(c1)nc(s2)/C(=C/c3cccc(c3)NC(=O)C(F)(F)F)/CCC(=O)[O-] C11294129
c1ccc(cc1)[C@@H](C(=O)c2c[nH]c3c2cccc3)Sc4nc(cs4)CC(=O)[O-] C12985899
Cc1cc(nc(c1C(=O)[O-])SCC(=O)N[C@@H](C)C23CC4CC(C2)CC(C4)C3)C C13021929
c1cc(sc1)[C@H](c2ccc3c(c2)CCC3)NS(=O)(=O)c4cc(cs4)C(=O)[O-] C13269392
c1ccc(cc1)CSc2ccccc2NS(=O)(=O)c3cc(cs3)C(=O)[O-] C13301473
Cc1c(nc(s1)NC(=O)C[C@@H](C)CC(=O)[O-])c2ccc(cc2)C(C)(C)C C17076666
CCCc1ccc(cc1)c2c(sc(c2C#N)NC(=O)C[C@H](C)CC(=O)[O-])C C17078524
c1ccc(cc1)[C@@H]2C(=C(C(=O)N2CCc3c[nH]c4c3cccc4)[O-])C(=O)c5ccccc5 C08738017
c1ccc(cc1)Cc2c(ccn(c2=O)CCNc3c(cc(cn3)C(F)(F)F)Cl)[O-] C13399744
c1cc(cc(c1)C(F)(F)F)CSc2nc(cc(n2)[O-])CC(=O)NC3CC3 C23243772
c1cc(sc1)S(=O)(=O)[N-]c2ccc(cc2)C(=O)N[C@H]3CCC[C@H](C3)C(F)(F)F C25145477
c1cc(ccc1/C=C(/c2[nH]c3c(c4c(s3)CCC4)c(=O)n2)\SCCC(=O)[O-])Cl C16045058
c1ccc(cc1)[C@@H](CNC(=O)OCC2c3ccccc3-c4c2cccc4)C(=O)[O-] C25763752
CC(C)CNC(=O)C1(CCC1)c2ccc(cc2)[N-]S(=O)(=O)c3ccc(s3)Cl C33128561
c1ccc(c(c1)[C@@H]2[C@H](CO[C@@H](O2)C(F)(F)F)C/C=C/CCCC(=O)[O-])O C35635977
C[C@]12CC[C@@H](CC1=CC[C@@H]3[C@@H]2CC[C@@]4([C@@H]3CC[C@@]4(C#C)O)C)OC(=O)CCCC(=O)[O-] C35943988
c1cc(ccc1[C@@H](CC(=O)[O-])NC(=O)C23CC4CC(C2)CC(C4)C3)OC5CCCC5 C04653998
c1ccc2c(c1)-c3ccccc3C2COC(=O)N[C@H](CC(F)(F)F)C(=O)[O-] C38528701
CC[C@H](CNC(=O)Cn1c(nnc1[S-])c2cccs2)c3ccccc3 C18153521
Cc1ccc(cc1)c2nnc(n2CC(=O)NCCSc3ccc(cc3)C)[S-] C09889115
C[C@H](Cc1ccccc1Cl)NC(=O)c2ccc3c(c2)nc(n(c3=O)CC=C)[S-] C40112081
CC(C)COc1ccc(cc1)C(=O)C2=C(C(=O)N[C@@H]2c3ccccc3Br)[O-] C40123326
Cc1cc(ccc1OCC=C)C(=O)C2=C(C(=O)N[C@@H]2c3ccc(cc3)Br)[O-] C40123854
Cc1cc(ccc1OCC=C)C(=O)C2=C(C(=O)N[C@H]2c3ccc(cc3)C(C)C)[O-] C40123941
CCCCOc1ccc(cc1C)C(=O)C2=C(C(=O)N[C@@H]2c3ccccc3F)[O-] C40124064
Cc1cc(cc(c1OCC(C)C)C)C(=O)C2=C(C(=O)N[C@H]2c3ccccc3F)[O-] C40124227
CCCCOc1cccc(c1)C(=O)C2=C(C(=O)N[C@H]2c3cccc(c3)Br)[O-] C40125895
Cc1ccc(cc1)COc2cccc(c2)C(=O)C3=C(C(=O)N[C@H]3c4ccccc4F)[O-] C40126703
Cc1ccc(cc1)COc2ccc(cc2)C(=O)C3=C(C(=O)N[C@H]3c4cccs4)[O-] C40127484
CCCCCC[C@@](C)(C(=O)[O-])Nc1c(cc(cc1Br)C)Br C41769760
CCCc1ccc(cc1)/C(=C(\C#N)/C(=O)C[C@@H](c2cccs2)NC(=O)C)/[O-] C49111458
Cc1c2c(cccc2sc1/C(=C(/C#N)\C(=O)NCCCOC(C)C)/[O-])F C49219270
c1ccc(c(c1)/C=C/C(=C(\C#N)/C(=O)NC2CCCCC2)/[O-])OC(F)(F)F C50683963
c1ccc(c(c1)/C=C\C(=C(\C#N)/C(=O)Nc2ccccc2Cl)\[O-])OC(F)F C50810668
CCc1ccc(cc1)N/C(=C(\C#N)/C(=O)c2csc(n2)c3cccs3)/[O-] C50837593
c1ccc(c(c1)OCC/C(=C(/C#N)\C(=O)Nc2ccc(c(c2)Cl)F)/[O-])Cl C50950908
Cc1nc(cs1)CSc2ccc(cc2)/C(=C(/C#N)\C(=O)NC3CCCC3)/[O-] C51653481
CCOC(=O)C\1=NC(=S)N[C@@H](/C1=C(\C2CC2)/[O-])c3ccccc3C(F)(F)F C56055585
Cc1ccc(c(c1)[C@@H](C)NC(=O)CCn2c(nnc2[S-])c3cccs3)C C24960094
Cc1cccc(c1)C(=O)/N=C(\Nc2ccc(c(c2)Cl)F)/[N-]Cc3ccccn3 C46126304
CCS(=O)(=O)[N-]c1ccc(cc1)NC(=O)/C=C/c2cccc(c2)C(F)(F)F C58532123
Cc1ccc(cc1)[N-]S(=O)(=O)C[C@H](C)C(=O)NC[C@H](C)Cc2ccccc2 C62091969
C[C@H](CCNC(=O)[C@@H](C)CS(=O)(=O)[N-]c1cccc(c1)F)c2ccccc2 C62218284
CCS(=O)(=O)[N-]c1ccc(cc1)C2(CCCCC2)C(=O)NCc3cccc(c3)F C65029451
c1ccc(cc1)CSc2[n-]c(nn2)NC3=CC(=O)C[C@@H](C3)c4ccccc4 C04737037
Cc1c(c(=O)[nH]c(n1)SCc2cccc3c2cccc3)C[C@@H](C)C(=O)[O-] C16855647
Cc1ccc(c(c1)C)C[C@@H](C)NC(=O)/C=C/c2ccc(cc2)[N-]S(=O)(=O)C C66444427
CCC/C(=C/1\[C@H](NC(=S)N=C1C(=O)OCC)c2ccc(c(c2)F)C)/[O-] C67437291
CC1=NC2=C([C@@H](C1C(=O)OC)c3cccs3)C(=O)C[C@@H](C2)c4cccc(c4)OC C00729508
CC[C@H](C)N1C(=O)/C(=C\c2cn(c3c2cccc3)Cc4ccccc4C#N)/SC1=O C04648586
COC(=O)c1ccccc1/C(=C\c2ccccc2I)/[N+](=O)[O-] C04915726
Cc1cc(c(n1c2nccs2)C)C(=O)CSc3c4c(c(sc4ncn3)C)C C06113529
Cc1cc(c(c(c1)C)S(=O)(=O)N2CCS[C@H]2c3cccc(c3OC)OC)C C05096804
CC(C)n1cnnc1SCC(=O)N2c3ccccc3SC[C@H]2c4ccccc4 C06847574
c1cc(c(nc1)SCC(=O)N2[C@H](CC(=N2)c3cccs3)c4cccs4)C#N C08157155
CC(=O)N(c1ccccc1F)c2nc(cs2)CSc3c4ccccc4ncn3 C08188414
C[C@H]1CCc2c(sc3c2c(=O)n(c(n3)SCC(=O)N4CCCC4)c5ccccc5)C1 C01281217
C[C@H]1CCc2c(cc(s2)C(=O)OCC(=O)c3cc4c5c(c3)CC(=O)N5CCC4)C1 C09244935
Cc1ccc(cc1C)C(=O)c2cn(c3cc4c(cc3c2=O)OCCO4)Cc5cccc(c5)F C02691624
Cc1cc2nc(c(c(n2n1)C)CCC(=O)N3CCc4c(ccs4)[C@@H]3c5cccs5)C C09647864
c1ccc2c(c1)nc(s2)CCCC(=O)N3CCC(CC3)C(=O)N4CCCCCC4 C12594469
Cc1cccc(c1C)N2C[C@H](CC2=O)C(=O)N(CC=C)c3nc4c(s3)CCCC4 C12797854
Cc1ccc(c(c1)C)CN(C)C(=O)CCn2cnc3c(c2=O)c4c(s3)CCCC4 C12821704
c1cc(cnc1)CSc2nc3c(c4c(s3)CCCC4)c(=O)n2Cc5ccco5 C12537621
Cc1cccc(c1)CSc2nc3ccncc3n2CC(=O)N4C[C@@H](C[C@H](C4)C)C C06752208
c1cc(c(nc1)SCC(=O)N2[C@@H](CC(=N2)c3cccs3)c4cccs4)C#N C07052237
Cc1ccc2c(c(oc2c1C)C(=O)N(Cc3ccccc3F)[C@H]4CCS(=O)(=O)C4)C C16750035
Cc1ccccc1c2cnc(nc2[C@H]3CCCN(C3)Cc4ccoc4)c5ccncc5 C19228043
Cc1c(sc(n1)N2CCCC2)C(=O)N3CCN(CC3)c4ccccc4C(F)(F)F C19716557
C[C@@H]1CCc2c(sc3c2c(=O)n(c(n3)SCCN4CCOCC4)C(C)C)C1 C19797098
CCCN([C@H]1CCS(=O)(=O)C1)S(=O)(=O)c2c(c(cc(c2Cl)C)Cl)C C21172000
C[C@@H](C(=O)/C=C/1\C(c2ccccc2N1C)(C)C)Sc3nnc(n3C)C(F)(F)F C22132728
CC[C@@H]1c2ccsc2CCN1C(=O)[C@H](CC(C)C)N3C(=O)[C@@H]4CC=CC[C@@H]4C3=O C22135095
C[C@@H]1CCc2c(sc3c2c(=O)n(c(n3)S[C@H](C)C(=O)C)C[C@@H]4CCCO4)C1 C22161765
Cc1ccccc1CN(C)c2c3c4c(sc3nc(n2)CN5CCOCC5)CCC4 C22342730
CCc1c(sc2c1c(=O)n(c(n2)S[C@@H]3CCCCC3=O)C[C@H]4CCCO4)C C23482605
CCc1c(sc2c1c(=O)n(c(n2)S[C@H]3CCCCC3=O)C[C@H]4CCCO4)C C23482607
CC(C)[C@H]1Cc2c(c(nc(c2C#N)SCc3ccccc3)N4CCOCC4)CO1 C28286104
CCN1CCN(CC1)C(=O)C[C@@H](c2ccccc2F)c3cnc4n3cc(cc4)Cl C34702075
CC(C)C(=O)N(CC(=O)N1c2ccccc2-n3cccc3[C@@H]1c4ccccc4)C5CC5 C35229744
Cc1ccc(cc1)c2ccsc2C(=O)N3CCN(CC3)CC(=O)N4CCCCCC4 C35349082
Cc1cccc(c1)Cn2c(cc3c2scc3)C(=O)N4CCN([C@H](C4)C)C(=O)[C@@H](C)Cl C35521654
CCc1ccc(cc1)C(=O)N2CCN(CC2)[C@@H](C3CCCC3)C(=O)N4CCCCC4 C35760912
C[C@H](C(=O)/C=C\1/C(c2ccccc2N1C)(C)C)Sc3nnc(n3C)C(F)(F)F C36023206
CC(C)N(C)C(=O)[C@H]1CN(C[C@H]1c2cccc(c2)C(F)(F)F)C(=O)c3ccco3 C36042256
CCc1ccc(cc1)CN([C@@H]2CCS(=O)(=O)C2)C(=O)c3c(c4ccccc4o3)C C05047213
Cc1c(sc2c1c(=O)n(c(n2)S[C@H](C)C(=O)N3C[C@@H](C[C@@H](C3)C)C)C(C)C)C C10876128
Cc1ccc2c(=O)c3c(oc2c1C)C(=O)N([C@@H]3c4ccc(cc4)Br)CCOC C40063550
c1ccc(cc1)OCC(=O)N2CC[C@@H]3[C@H](C2)CCCN3C(=O)/C=C/c4cccs4 C43620273
CCc1ccc(cc1)CN2C[C@H](CC2=O)c3nc(on3)c4cc5c(s4)CCCC5 C44425721
Cc1cc(cc(c1CSc2nnc(n2C)[C@H]3CCS(=O)(=O)C3)C)C(C)(C)C C45703878
CCn1c(=O)c2c(c(sc2nc1S[C@H](C(C)C)C(=O)N3CCCCC3)C)C C48365720
Cc1cccc2c1nc(s2)OC3CCN(CC3)C(=O)c4ccc(cc4)OC(C)C C49431563
C=CCN\1C(=O)[C@H](S/C1=N\S(=O)(=O)c2ccc(s2)Cl)c3ccccc3 C16754915
C[C@@H]1CN(C[C@@H](O1)C)C(=O)c2ccc(o2)CSc3nc(cs3)c4ccccc4 C57293066
C[C@H]1CCc2c(sc3c2c(=O)n(c(n3)S[C@@H](C)C(=O)N(C)C)CC(C)C)C1 C26496295
C[C@H]1CCc2c(sc3c2c(=O)n(c(n3)S[C@H](C)C(=O)N(C)C)CC(C)C)C1 C26496300
C[C@H]1CCc2c(csc2C1)C(=O)N3CCC[C@@H](C3)CN(C)C(=O)OC(C)(C)C C60169064
c1cc(cc(c1)[N+](=O)[O-])[C@@H]2[C@@H]3CC=C[C@@H]3c4cc(cc5c4N2C[C@@H]6[C@@H]5C=CC6)C(=O)[O-] C04131798
c1ccc2c(c1)nc(s2)c3cccc(c3)/N=C/c4cc(cc(c4[O-])[N+](=O)[O-])Cl C01952460
CC[C@@](C)(C#C)OC(=O)c1c(c(c(c(c1Cl)Cl)Cl)Cl)C(=O)[O-] C06412170
Cc1c(ccc2c1oc(=O)cc2c3ccccc3)OCc4ccc(o4)C(=O)[O-] C01151510
Cc1ccc(c(c1C)Oc2ccc(cc2)[C@@H]3[C@H](Oc4ccccc4O3)C(=O)[O-])C C11860123
Cc1cc(c(c(c1)Oc2coc3cc(ccc3c2=O)OC(C)(C)C(=O)[O-])C)C C11891981
c1ccc(cc1)/C=C/2\CCC[C@H]3C2=NN([C@H]3c4ccccc4)C(=O)c5ccccc5C(=O)[O-] C12285220
C[C@H]1CCc2c(sc3c2c(nc(n3)C45CC6CC(C4)CC(C6)C5)SCC(=O)[O-])C1 C12636453
c1cc(c(cc1/C=C/C(=O)[O-])[N+](=O)[O-])Oc2ccc(cc2Br)Br C13210877
c1ccc(c(c1)c2nc3ccccc3s2)OS(=O)(=O)c4cc(cs4)C(=O)[O-] C13309230
CCn1c(=O)c2c3c(sc2nc1SCc4c5ccccc5oc4C(=O)[O-])CCCC3 C13393711
C/C(=N\N=C\c1cc(cc(c1[O-])Cl)Cl)/c2cc(ccc2Cl)[N+](=O)[O-] C19851859
CCCCN1CCc2c1ccc(c2)/C=C/3\C(=NC(=S)N(C3=O)c4ccc(c(c4)C)C)[O-] C17251576
CC\1(c2ccccc2N(/C1=C\C=N\n3c(nnc3[S-])c4ccccc4)C)C C20932439
c1ccc(cc1)CSc2nnc3n2c(c4c(n3)-c5ccccc5CC46CCCCC6)[O-] C26895569
C[C@H]1CCc2c(c3c4nc(nn4c(nc3s2)[O-])COc5cccc6c5cccc6)C1 C27516824
Cc1ccc(cc1)OCc2nc3c4c5c(sc4nc(n3n2)[O-])CC[C@H](C5)C C27516839
CC(C)(C)[C@@H]1CCc2c(sc3c2c4nc(nn4c(n3)[O-])c5ccccc5)C1 C27516853
CC(C)(C)c1c(nc2nnc(n2n1)SCc3ccc(c(c3)Cl)Cl)[O-] C28562016
c1ccc(cc1)c2nnc(n2/N=C/c3cc(c(o3)Br)Br)[S-] C01191118
c1ccc(cc1)C(=O)C2=C(C(=O)N([C@H]2c3cccs3)c4nc5ccc(cc5s4)F)[O-] C33554837
Cc1cc(c2c(c1)sc(n2)N3[C@@H](C(=C(C3=O)[O-])C(=O)c4ccccc4)c5ccco5)C C33619781
Cc1ccc(cc1)C(=O)C2=C(C(=O)N([C@@H]2c3ccc(o3)C)c4nc5ccc(cc5s4)C)[O-] C34931523
Cc1ccc2c(c1)nc(nc2[O-])/C(=C/c3ccc(o3)c4cc(ccc4Cl)Cl)/C#N C35519455
Cc1ccc(c(c1)C)[C@H]2C(=C(N=C3N2C(=CS3)/C=C(/N4CCCC4)\[O-])C)C(=O)OC C36053673
Cc1ccc(cc1)C(=O)C2=C(C(=O)N([C@H]2c3ccco3)c4nc5c(cc(cc5s4)C)C)[O-] C38187221
Cc1cc(cc(c1Cl)C)OCC(=O)c2c(c(c(=O)n(c2[O-])C3CCCCC3)C#N)C C38618333
Cc1cc(c2c(c(oc2c1)C(=O)c3c(c(c(=O)n(c3[O-])[C@H](C)c4ccccc4)C#N)C)C)C C38623505
CC(C)Cc1cc(nc(n1)[O-])C(=O)N2CCC[C@H](C2)C(=O)c3ccc4c5c3cccc5CC4 C39421228
c1ccc(cc1)N2C(=O)/C(=C/c3cn(c4c3cccc4)Cc5ccccc5Cl)/N=C2[S-] C39556919
Cc1cccc(n1)/N=C/2\N(C(=O)/C(=C/c3ccc(cc3)C(=O)[O-])/S2)c4ccccc4 C39863551
C=CCN\1C(=O)/C(=C/c2ccc(cc2)C(=O)[O-])/S/C1=N\c3cccnc3Cl C39863951
c1cc(ccc1/C=C\2/C(=O)N(/C(=N\c3ccncc3Cl)/S2)C4CCCCC4)C(=O)[O-] C39864606
Cc1c(c(=O)n(c(c1/N=N/c2cccc(c2Cl)Cl)[O-])[C@@H](C)c3ccccc3)C#N C39870642
Cc1c(c(=O)n(c(c1/N=N/c2ccccc2C(F)(F)F)[O-])C3CCCC3)C#N C39870780
CC[C@@H](C)n1c(c(c(c(c1=O)C#N)C)/N=N/c2ccccc2Br)[O-] C39870991
Cc1c(c(=O)n(c(c1/N=N/c2ccc(c(c2)Cl)Cl)[O-])C3CCCCC3)C#N C39871363
Cc1c(c(=O)n(c(c1/N=N/c2cccc(c2)C(F)(F)F)[O-])[C@H](C)c3ccccc3)C#N C39871490
c1ccc(cc1)C[C@H]2C(=O)N3C=C([N-]/C(=C\c4ccccc4)/C3=N2)c5ccccc5 C39934087
c1cc(ccc1Oc2cncc3c2cc(s3)c4nc(on4)[O-])I C40976198
c1csc(c1Br)S(=O)(=O)[N-]c2c(cc(c3c2nsn3)Cl)Cl C49061193
Cc1cc(nc(n1)SCc2c(oc(n2)c3cc(ccc3OC)Br)C)[O-] C35480811
Cc1cccc(c1/N=C\2/[C@]3(CCOC(C3)(C)C)N(C(=N2)[S-])c4cccc(c4)OC)C C13773984
Cc1cc(cc(c1)n2c(cc(c2C)/C=C/3\C(=NC(=O)N(C3=O)c4cc(cc(c4)C)C)[O-])C)C C02252161
Cc1ccccc1/N=C\2/[C@]3(CCOC(C3)(C)C)N(C(=N2)[S-])c4ccccc4 C17194754
c1ccc(cc1)/C=C/C=C/2\C(=NC(=S)N(C2=O)c3cccc(c3Cl)Cl)[O-] C06258975
C[C@H](c1ccccc1)Sc2nc3c(cnn3c4ccccc4OC)c(n2)[O-] C10613513
Cc1ccc(c(c1)Cl)[N-]S(=O)(=O)c2cc(sc2C)C3=NN=C(C3)C(F)(F)F C63763213
c1ccc(cc1)N2C(=O)[C@H]3[C@@H](c4c(nc(s4)[S-])S[C@@H]3C2=O)c5ccc(cc5)Cl C40475382
c1ccc(c(c1)c2nc(on2)CSc3nc(cc(n3)[O-])c4cccc(c4)Cl)F C65330949
Cc1cc(c(c(c1/C(=C(/C)\C(=O)[O-])/OC)C)Br)C C01610642
C1[C@H]2CC3(C[C@@H]1CC(C2)(C3)Br)[C@H](C(=O)[O-])Br C05185697
Cc1c(sc(n1)[C@]2(C[C@H]2C)c3ccc(cc3)Cl)C(=O)[O-] C11883786
CC[C@]1(Cc2ccccc2C(=N1)C3=C(CC(CC3=O)(C)C)[O-])C C04955911
c1ccc2c(c1)CC(C2)/N=C\3/C[C@@H](CC(=C3)[O-])c4cccs4 C21344870
C[C@H]1CC[C@]2([C@@H]([C@@]1(C)CCc3ccoc3)C=CC=C2C(=O)[O-])C C35464326
CCOCC/C(=C\C(=O)c1c(ccc(c1Cl)F)Cl)/[O-] C36890115
c1ccc(c(c1)Sc2ccc(cn2)C(=O)[O-])Br C36962179
c1ccc2c(c1)c(c(s2)C(=O)[O-])COCC(C(F)F)(F)F C37337412
c1ccc(cc1)CC/N=C/C2=C(C[C@@H](CC2=O)c3ccccc3)[O-] C02741854
Cc1cc(c(n1CC=C)C)C2=CSC(=C3C=CC(=O)C=C3)[N-]2 C08297588
COc1ccc(cc1)[C@@H]2c3c(nc(s3)[S-])SC[C@H]2C#N C38892372
c1cc(cc(c1)F)[C@H](c2ccc3c(c2)oc(n3)[O-])Br C40285532
CCCC[S@@](=O)Cc1c2c(cccc2sc1C(=O)[O-])F C40959561
CC[C@](c1ccc(cc1)Br)(C(=O)[O-])OCC2CC2 C41853166
C[C@](C1CC1)(C(=O)[O-])n2ccc3c2ccc(c3)Br C41910788
C[C@H]1CCC[C@H](C1)O[C@@]2(CCSc3c2cccc3)C(=O)[O-] C41953753
c1ccc2c(c1)CC[C@@](C2)(C(=O)[O-])OCC(C(F)F)(F)F C41955401
Cc1ccc(c(c1)Br)O[C@]2(CCSC2)C(=O)[O-] C41956267
Cc1ccc(c(c1)Br)OC2(CCSCC2)C(=O)[O-] C41956332
c1ccc2c(c1)c(ccc2Cl)O[C@]3(CCSC3)C(=O)[O-] C41959339
C1CCC(CC1)(C(=O)[O-])Oc2c(c(c(c(c2F)F)F)F)F C41962959
Cc1csc(n1)S[C@]2(CCSc3c2cccc3)C(=O)[O-] C41980227
C[C@@](CC(C)(C)OC)(C(=O)[O-])Sc1ccc(c(c1)Cl)F C41983803
C[C@](c1cc2cc(ccc2o1)Br)(C(=O)[O-])SC C41988806
CCCc1nnc(n1Cc2cccc(c2)Br)[S-] C42435397
Cc1c(sc(n1)[S-])CC(=O)N(C)Cc2ccc(cc2F)F C43493773
c1cc(c(cc1F)Cl)OCc2cc(cs2)/C=C/C(=O)[O-] C43699783
CN(Cc1ccccc1Br)c2nnc(s2)[S-] C44241971
c1cc(c(cc1Br)CN2CCc3c(ccs3)[C@@H]2C(=O)[O-])F C44592315
Cc1ccsc1/C(=C(\C#N)/C(=O)[C@]2(CC2(Cl)Cl)C)/[O-] C48530128
C[C@@H](Cc1ccsc1)n2c(nnc2[S-])c3cccs3 C49184556
c1ccc2c(c1)[C@](CCS2)(C(=O)[O-])OCc3cccs3 C49585994
C[C@]1(C[C@H]1C(=O)[O-])c2cc(cc(c2)C(F)(F)F)C(F)(F)F C52126727
c1cc(c(cc1C[C@@]2(C[C@H]3CC[C@@H]2C3)C(=O)[O-])Br)F C54631711
c1csc(c1Br)C[C@@]2(C[C@H]3CC[C@@H]2C3)C(=O)[O-] C54631877
c1csc(c1Br)C[C@]2(C[C@H]3CC[C@@H]2C3)C(=O)[O-] C54631879
Cc1cc(ccc1c2ccc(o2)C(=O)[O-])I C57353719
Cc1c(sc(n1)c2ccccc2CSC(C)C)C(=O)[O-] C58239177
c1cc(sc1)c2nnc(n2[C@@H]3CCCc4c3ccs4)[S-] C61364854
c1ccc(c(c1)S[C@]2(CCCSC2)C(=O)[O-])Br C61589739
c1cc(ccc1S[C@@]2(CCCSC2)C(=O)[O-])Br C61589740
CCC(C)(C)C1CCC(CC1)(C(=O)[O-])SC2CCOCC2 C62055882
c1ccc2c(c1)CCCC[C@]2(C(=O)[O-])SC3CCOCC3 C62055890
c1cc(c(cc1F)Br)O[C@H]2CCCC[C@H]2C(=O)[O-] C62758619
C[C@@H]1CC[C@H]([C@@H](C1)Oc2ccccc2Br)C(=O)[O-] C62761253
CC(C)(C)[C@H]1CC[C@@H]([C@@H](C1)OCC(C(F)F)(F)F)C(=O)[O-] C62761334
c1ccc(c(c1)S[C@@H](CC(=O)[O-])C(F)(F)F)Br C62765854
c1c(cnc(c1C(=O)[O-])SCC2CCCC2)Br C62835566
Cc1cc(cc(c1[N-]S(=O)(=O)CC(C)C)C)Br C66581258
CC(C)[C@H](C(=O)[O-])N1C(=O)/C(=C/c2ccc(o2)c3ccc(cc3)Br)/SC1=S C01510987
CC(C)CCC[C@@H](C)[C@H]1CC[C@H]2[C@]1(CC[C@@H]3[C@H]2CC=C4[C@]3(CC[C@@H](C4)OS(=O)(=O)[O-])C)C C12501446
CC(C)CCC[C@H](C)[C@H]1CC[C@H]2[C@]1(CC[C@@H]3[C@H]2CC=C4[C@]3(CC[C@@H](C4)OS(=O)(=O)[O-])C)C C12501448
c1cc(ccc1CN(C(=O)CSc2nc(cs2)CC(=O)[O-])C34CC5CC(C3)CC(C5)C4)F C12925374
Cc1cc(nc(c1C(=O)[O-])SCC(=O)c2cc(n(c2C)c3cccc(c3)Br)C)C C13022926
c1cc(ccc1/C=C/C(=O)[O-])S(=O)(=O)Oc2ccc(cc2Br)Cl C13087940
C=CCn1c(=O)c2c(csc2nc1SCc3c4c(cccc4sc3C(=O)[O-])F)C5CC5 C13417160
c1ccc2c(c1)N(C[C@@H](O2)C(=O)[O-])C(=O)c3cccc(c3)CSc4cc(ccc4Cl)Cl C13436007
c1cc(ccc1/C=C/2\C(=O)N(C(=S)S2)c3ccc(c(c3)C(F)(F)F)Cl)OCC(=O)[O-] C16906429
CCc1ccc(cc1)N2C(=O)/C(=C\c3cccc(c3)O[C@H](CC)C(=O)[O-])/SC2=S C16908481
CC/C(=N\CCc1ccc(c(c1)OC)OC)/C2=C(C[C@@H](CC2=O)c3ccccc3)[O-] C04816078
Cc1ccc(cc1)CN(Cc2ccccc2)/C(=N/S(=O)(=O)c3ccccc3C)/[O-] C20367061
CCOC(=O)c1ccc(cc1)/N=C/c2cc(cc(c2[O-])I)Br C01021322
CCO/C(=C\1/[C@H](C(=C(N=C1CSc2ccccc2F)C)C#N)c3ccccc3C(F)(F)F)/[O-] C34802443
c1cc(ccc1C(=O)C2=C(C(=O)N([C@H]2c3ccc(c(c3)Cl)Cl)C[C@@H]4CCCO4)[O-])Cl C34934626
CCc1ccc(cc1)[C@H]2C(=C(C(=O)N2CCCOC)[O-])C(=O)c3cc(ccc3C)C C06381227
c1ccc(cc1)/C=C/C(=O)C2=C(C(=O)N([C@@H]2c3cccc(c3)Br)c4nccs4)[O-] C35420710
c1ccc(cc1)/C=C/C(=O)C2=C(C(=O)N([C@H]2c3ccc(cc3)Br)c4nccs4)[O-] C35420728
Cc1ccc2c(c1)sc(n2)N3[C@@H](C(=C(C3=O)[O-])C(=O)/C=C/c4ccccc4)c5ccccc5F C35421622
C[C@@H]1CCCN(C1)C(=S)SCC(=O)c2cc(cc(c2[O-])Br)Br C00896365
c1ccc(cc1)/C=C/2\CCC[C@@H]3C2=NN([C@@H]3c4ccccc4)C(=O)CSCC(=O)[O-] C04964734
c1cc(ccc1C(=O)C2=C(C(=O)N([C@H]2c3ccc(c(c3)Cl)Cl)C[C@H]4CCCO4)[O-])Cl C38241547
C[C@H](CCCC(C)C)[C@@H]1CC[C@@H]2[C@@]1(CC[C@@H]3[C@@H]2CC=C4[C@@]3(CC[C@@H](C4)OS(=O)(=O)[O-])C)C C13387552
CN1C(=O)/C(=C/c2cn(c3c2cc(cc3)Br)CCOc4ccccc4F)/N=C1[S-] C39556562
c1ccc(c(c1)CSc2nnc(s2)/N=C(/C(=C/c3ccc(cc3)Br)/C#N)\[O-])F C39997615
c1ccc(c(c1)CSc2nnc(s2)/N=C(/C(=C/c3ccccc3Br)/C#N)\[O-])F C39997649
c1cc(cc(c1)Br)/C=C(\C#N)/C(=N/c2nnc(s2)SCc3ccc(cc3)F)/[O-] C39997687
CCCCOc1ccc(cc1)C(=O)C2=C(C(=O)N([C@H]2c3cccc(c3)Br)CC=C)[O-] C40026603
CC(C)COc1ccc(cc1)C(=O)C2=C(C(=O)N([C@H]2c3cccc(c3)Br)CC=C)[O-] C40026767
Cc1cc(ccc1OC)C(=O)C2=C(C(=O)N([C@@H]2c3ccccc3Br)CC=C)[O-] C40027060
Cc1cc(ccc1OCC=C)C(=O)C2=C(C(=O)N([C@@H]2c3cccc(c3)Br)CC=C)[O-] C40027408
Cc1cc(ccc1OCC=C)C(=O)C2=C(C(=O)N([C@H]2c3ccc(cc3)Br)CC=C)[O-] C40027417
Cc1ccc(cc1F)C(=O)C2=C(C(=O)N([C@H]2c3ccccc3OCC=C)CC=C)[O-] C40029001
CCCCOc1cccc(c1)C(=O)C2=C(C(=O)N([C@@H]2c3cccc(c3)Br)CC=C)[O-] C40029632
CCCCOc1cccc(c1)C(=O)C2=C(C(=O)N([C@@H]2c3ccc(cc3)Br)CC=C)[O-] C40029640
CCCCN1[C@@H](C(=C(C1=O)[O-])C(=O)c2ccc(cc2)Br)c3ccccc3OCC=C C40077188
CCCCN1[C@H](C(=C(C1=O)[O-])C(=O)c2ccc(cc2)OC(C)C)c3cccc(c3)Br C40079382
CCCCN1[C@H](C(=C(C1=O)[O-])C(=O)c2ccc(cc2C)OCC)c3ccccc3Br C40082017
CCCCN1[C@H](C(=C(C1=O)[O-])C(=O)c2ccc(c(c2)C)OCC)c3ccc(cc3)Br C40085848
CCCCN1[C@H](C(=C(C1=O)[O-])C(=O)c2ccc(c(c2)C)OCC)c3ccccc3Br C40085966
CCCCN1[C@H](C(=C(C1=O)[O-])C(=O)c2cccc(c2)OCCC)c3cccc(c3)Br C40101455
CCCCN1[C@@H](C(=C(C1=O)[O-])C(=O)c2cccc(c2)OCC=C)c3ccc(cc3)Br C40102356
CCO/C(=C\1/[C@H](C(=C(N=C1CSc2ccccc2C)C)C#N)c3ccccc3C(F)(F)F)/[O-] C40447685
CC1=C([C@@H](/C(=C(\[O-])/OCC=C)/C(=N1)CSc2ccccc2)c3ccccc3C(F)(F)F)C#N C34802480
CCO/C(=C/1\C(=O)/C(=C/c2cc(ccc2OC)Br)/S\C1=N/c3ccc(cc3)C)/[O-] C59105325
CCOc1ccc(cc1CC=C)/C=C/2\C(=NC(=S)N(C2=O)c3ccc(cc3)Br)[O-] C59198611
c1cc(oc1)[C@H]2C(=C(N=C3C2=C(CCC3)[O-])SCC(=O)c4ccc(cc4)Br)C#N C02212464
C[C@H](CCCC(C)C)[C@H]1CC[C@@H]2[C@@]1(CC[C@@H]3[C@H]2CC=C4[C@@]3(CC[C@@H](C4)OS(=O)(=O)[O-])C)C C37261767
CCCCCCOc1ccc(cc1Br)C(=O)N2CCC[C@@H](C2)C(=O)[O-] C66152123
CCCCCCOc1ccc(cc1Br)C(=O)N2CCC[C@H](C2)C(=O)[O-] C66152124
CC(C)(C)c1ccc(cc1)OCCCC(=O)N2CCCc3c2cccc3C(=O)[O-] C13390418
Cc1cc(c(n1CC(F)(F)F)C)C(=O)COc2c(cc(cc2Cl)C(=O)[O-])Cl C13423455
c1cc(cnc1)[C@@H]2[C@@H](CO[C@@H](O2)c3ccc(c(c3)Cl)Cl)C/C=C\CCC(=O)[O-] C13740453
CC[C@@H](C)c1ccc(cc1)N2C(=O)/C(=C\c3ccc(cc3)O[C@@H](C)C(=O)[O-])/SC2=S C16907045
CC[C@@H](C)c1ccc(cc1)N2C(=O)/C(=C\c3ccc(cc3)O[C@H](CC)C(=O)[O-])/SC2=S C16907620
c1ccc2c(c1)nc(s2)/C(=C\c3ccc(cc3OC(F)F)OC(F)F)/CC(=O)[O-] C28495917
c1cc2c(cc1/C=C\3/C(=NC(=S)N(C3=O)CCC4=CCCCC4)[O-])CCN2CCCCl C01897182
CCCCC1=NO[C@@](C1)([C@@H](c2ccc(c(c2)Cl)Cl)OCc3ccccc3)C(=O)[O-] C34258583
Cc1ccc(c(c1)C(=O)C2=C(C(=O)N([C@H]2c3ccc(c(c3)Cl)Cl)CCOC)[O-])C C34943183
Cc1ccc(c(c1)C(=O)C2=C(C(=O)N([C@H]2c3ccc(cc3)C(C)(C)C)CCOC)[O-])C C06382343
Cc1ccc(c(c1)C(=O)C2=C(C(=O)N([C@@H]2c3ccc(c(c3)Cl)Cl)CCCOC)[O-])C C34943532
CC(C)([C@@H]1OC[C@H]([C@@H](O1)c2cccnc2)C/C=C\CCC(=O)[O-])Sc3ccccc3 C36242229
COc1ccccc1/C=C\C=N\n2c(nnc2[S-])c3ccc(cc3Cl)Cl C06096326
CC(C)(C)c1ccc(cc1)[C@H]2C(=C(C(=O)N2C[C@H]3CCCO3)[O-])C(=O)c4ccc(cc4)F C38277328
Cc1c(c(=O)n(c(c1C(=O)C(c2ccccc2)c3ccccc3)[O-])C4CCCC4)C#N C38617990
c1ccc(cc1)N2C(=O)/C(=C/c3cn(c4c3cccc4)CCCOc5ccccc5)/N=C2[S-] C39556306
C[C@H](CCCC(C)C)[C@H]1CC[C@@H]2[C@@]1(CC[C@@H]([C@@H]2C(=O)C(=O)[O-])[C@@]3(CCCCC3=O)C)C C37629453
CCCOc1ccc(cc1)C(=O)C2=C(C(=O)N([C@@H]2c3ccc(cc3)C(C)(C)C)CC=C)[O-] C40026456
CCCOc1ccc(cc1)C(=O)C2=C(C(=O)N([C@@H]2c3cccc(c3)Cl)CC=C)[O-] C40026496
CCCOc1ccc(cc1)C(=O)C2=C(C(=O)N([C@@H]2c3ccccc3Cl)CC=C)[O-] C40026536
CCCCOc1ccc(cc1)C(=O)C2=C(C(=O)N([C@@H]2c3cccc4c3cccc4)CC=C)[O-] C40026716
CC(C)COc1ccc(cc1)C(=O)C2=C(C(=O)N([C@H]2c3ccc(cc3)C(C)(C)C)CC=C)[O-] C40026785
CC(C)COc1ccc(cc1)C(=O)C2=C(C(=O)N([C@H]2c3cccc4c3cccc4)CC=C)[O-] C40026881
CCOc1ccc(cc1C)C(=O)C2=C(C(=O)N([C@@H]2/C=C/c3ccccc3)CC=C)[O-] C40027236
Cc1ccc(cc1)[C@@H]2C(=C(C(=O)N2CC=C)[O-])C(=O)c3ccc(c(c3)C)OCC=C C40027404
CCCCOc1ccc(cc1C)C(=O)C2=C(C(=O)N([C@H]2c3ccc(cc3)C)CC=C)[O-] C40027569
CCCCOc1ccc(cc1C)C(=O)C2=C(C(=O)N([C@H]2c3ccc(cc3)F)CC=C)[O-] C40027577
Cc1cc(ccc1OCC(C)C)C(=O)C2=C(C(=O)N([C@@H]2c3ccc(cc3)F)CC=C)[O-] C40027736
Cc1cc(ccc1OCC(C)C)C(=O)C2=C(C(=O)N([C@@H]2c3cccs3)CC=C)[O-] C40027832
CCCOc1cccc(c1)C(=O)C2=C(C(=O)N([C@@H]2c3c(cccc3Cl)Cl)CC=C)[O-] C40029597
CCCCOc1cccc(c1)C(=O)C2=C(C(=O)N([C@H]2c3ccc(c(c3)Cl)Cl)CC=C)[O-] C40029639
C=CCN1[C@@H](C(=C(C1=O)[O-])C(=O)c2cccc(c2)OCC=C)c3ccc(cc3)Br C40029804
Cc1ccc(cc1)COc2cccc(c2)C(=O)C3=C(C(=O)N([C@@H]3c4cccs4)CC=C)[O-] C40030366
CCCCN1[C@@H](C(=C(C1=O)[O-])C(=O)c2ccc(cc2)OCC)c3ccc(cc3)C(C)(C)C C40077760
CCCCN1[C@@H](C(=C(C1=O)[O-])C(=O)c2ccc(cc2)OCC)c3ccccc3Br C40077870
CCCCN1[C@H](C(=C(C1=O)[O-])C(=O)c2ccc(cc2)OCCC)c3cccc4c3cccc4 C40078313
CCCCN1[C@H](C(=C(C1=O)[O-])C(=O)c2ccc(cc2C)OCC=C)c3ccccc3F C40083400
CCCCN1[C@@H](C(=C(C1=O)[O-])C(=O)c2ccc(cc2C)OCC=C)c3cccc4c3cccc4 C40083455
CCCCN1[C@H](C(=C(C1=O)[O-])C(=O)c2ccc(cc2C)OCC(C)C)c3cccs3 C40085024
CCCCN1[C@@H](C(=C(C1=O)[O-])C(=O)c2ccc(c(c2)C)OCC=C)c3c(cccc3Cl)F C40092510
CCCCN1[C@H](C(=C(C1=O)[O-])C(=O)c2ccc(c(c2)C)OC(C)C)c3ccc(cc3)C C40093526
CCCCN1[C@H](C(=C(C1=O)[O-])C(=O)c2cccc(c2)OCC=C)c3cccc4c3cccc4 C40102461
CCCCN1[C@@H](C(=C(C1=O)[O-])C(=O)c2ccc(cc2)OCc3ccc(cc3)C)c4cccs4 C40110104
CCOC(=O)[C@H]1[C@@H](c2c(nc(s2)[S-])S[C@@H]1C(=O)OCC)c3ccccc3 C40475730
CC(C)(C)c1ccc(cc1)COc2ccccc2/C=C/3\C(=O)N(C(=S)S3)CCC(=O)[O-] C40937822
COc1cccc(c1OC)[C@H]2CC(=NN2/C(=C/SCc3ccccc3)/[O-])c4cccs4 C44809982
Cc1cccc(c1)[N-]S(=O)(=O)c2cc(ccc2Cl)C(=O)N(C)C3CCCCC3 C44886643
c1ccc(cc1)CS(=O)(=O)[N-]/N=C/c2ccc(o2)c3ccc(cc3)Br C59392398
CCc1ccc(cc1)[C@H]2[C@@H]3C(=NC(=NC3=O)S[C@@H](C)CC)N=C4C2=C(CCC4)[O-] C39775419
c1ccc(cc1)S(=O)(=O)/N=C(/C(F)(F)F)\[N-]c2cccc(c2)OC([C@@H](F)Cl)(F)F C16247985
c1ccc(cc1)N2CNC(=O)C23CCC(CC3)CCC[C@]4(Cc5ccccc5Sc6c4cccc6)C#N C02049841
c1ccc(cc1)[C@H](Nc2ccccc2)n3c(=S)n(c(n3)c4cccc(c4)Br)c5ccccc5 C03130000
C[C@H]1CCc2c(sc3c2c(ncn3)S[C@H](C)C(=O)Nc4cc(ccc4Cl)C(F)(F)F)C1 C01789787
Cc1cc(c(c(c1)C)NC(=O)[C@]2(CC[C@@H]3Cc4ccccc4C[C@H]3C2)N(C5CC5)C(=O)Cc6ccccc6)C C08748867
COc1cc(ccc1OCc2ccc(cc2Cl)Cl)/C=N/NCc3c(cccc3Cl)Cl C09195289
c1ccc(c(c1)/C=N/NC(=O)Cc2ccc(cc2)Br)OCc3ccc(c(c3)Cl)Cl C09204124
c1ccc(cc1)Cn2cc(c3c2cccc3)/C=N/NC(=O)Cc4ccc(c5c4cccc5)Br C03656905
C[C@H]1CN(c2ccccc2S1)c3ccc(s3)C(=O)NCc4cc(ccc4OC)Br C09645437
C[C@H]1CCc2c(sc(c2c3nc4ccccc4s3)NC(=O)CCSc5ccc(cc5)OC)C1 C10032172
c1cc(ccc1[C@@H](C(=O)NC2CCCCC2)N(c3ccc(c(c3)Cl)F)C(=O)Cc4ccsc4)F C12482694
Cc1ccsc1/C=N/NC(=O)COc2ccc3cc(ccc3c2Br)Br C12491247
c1cc(ccc1/C=N/NC(=O)COc2ccc3cc(ccc3c2Br)Br)F C12491387
Cc1ccc(s1)[C@@H](C(=O)NC2CCCCC2)N(c3cccc(c3)C(F)(F)F)C(=O)C(F)(F)F C12492207
COc1cc(ccc1OCc2cccc(c2)Cl)[C@H]3c4c([nH]c(=O)s4)S[C@@H]5[C@@H]3[C@@H]6CC[C@H]5C6 C12579631
CN(Cc1ccccc1)S(=O)(=O)c2ccc3c(c2)[C@@H]4C=CC[C@@H]4[C@@H](N3)c5cccc6c5cccc6 C14463628
CCCN(CCC)C(=O)c1ccc2c(c1)[C@H]3C=CC[C@@H]3[C@@H](N2)c4ccccc4OCc5ccccc5 C14476783
CCN(CC)S(=O)(=O)c1ccc2c(c1)[C@@H]3C=CC[C@@H]3[C@@H](N2)c4c5ccccc5cc6c4cccc6 C14549208
CCN(CC)S(=O)(=O)c1ccc2c(c1)[C@H]3C=CC[C@H]3[C@@H](N2)c4c5ccccc5cc6c4cccc6 C14549211
c1cc2cccnc2c(c1)Oc3ccc(cc3/N=C/c4cc(ccc4O)Br)C(F)(F)F C03100976
c1ccc(cc1)CCN2c3ccc(cc3[C@](C2=O)(CC(=O)c4ccc5ccccc5c4)O)Br C17083427
CC(C)(C)c1ccc(cc1)C(=O)C[C@]2(c3ccccc3N(C2=O)Cc4ccccc4Br)O C17086628
CC1=C([C@@H](C2=C(N1)C[C@H](CC2=O)c3cccs3)c4ccc(cc4)C(F)(F)F)C(=O)OC5CCCC5 C00717679
C=CCn\1c(cs/c1=N\NC(=O)c2ccc(cc2)Br)c3ccc(cc3)Br C19880885
C[C@@H]1CCO[P@](=S)(O1)[C@@H](c2cc(cc(c2OC)Cl)Cl)Nc3cccc(c3)C(F)(F)F C20059677
CCCCCC(=O)N1c2ccccc2NC3=C([C@H]1c4ccccc4F)C(=O)C[C@H](C3)c5ccc(cc5)C C09332138
CCSCCOC(=O)C1=C(NC2=C([C@@H]1c3ccc(c(c3)Cl)Cl)C(=O)C[C@H](C2)c4cccs4)C C03616479
c1ccc(c(c1)CN2c3ccccc3S/C(=C\c4ccc(cc4)C(=O)NCCC5=CCCCC5)/C2=O)F C20179443
CCN(c1ccccc1)S(=O)(=O)c2ccc3c(c2)[C@H]4C=CC[C@H]4[C@H](N3)c5ccc(cc5Cl)Cl C20712138
c1cc(cc(c1)F)COc2ccc(cc2Cl)Nc3c4cc(ccc4ncn3)I C22054565
c1ccc(cc1)/N=C(\N2CCCCCC2)/SCC(=O)Nc3ccccc3I C32692535
CC1([C@H]([C@@H]1C(=O)Nc2c3ccccc3oc2C(=O)c4ccc(cc4)Br)C=C(Cl)Cl)C C33569138
Cc1ccc(c(c1)C)[C@H](C(=O)NC(C)(C)CC(C)(C)C)N(C2CCCCC2)C(=O)c3ccc(cc3)F C36492345
CCCCNC(=O)[C@H](c1cc2ccccc2c3c1cccc3)N(C)C(=O)Cc4ccc(cc4)Br C36528331
C[C@H]1[C@@H](C[C@@H]2C[C@H]1C2(C)C)C(=O)N(c3ccccc3Cl)[C@@H](c4ccccc4)C(=O)NC(C)(C)C C36541708
C[C@H](c1ccccc1)[C@@H](C(=O)NC(C)(C)C)N(c2ccccc2Cl)C(=O)CCC3CCCCC3 C36541827
C/C=C\[C@H](C(=O)NC1CCCCC1)N(c2cccc(c2)Cl)C(=O)C(c3ccccc3)c4ccccc4 C36552103
CCC(=O)N(c1cccc(c1)Cl)[C@@H](c2cc3ccccc3c4c2cccc4)C(=O)NC5CCCCC5 C36554824
CN(Cc1ccccc1)S(=O)(=O)c2ccc3c(c2)[C@H]4C=CC[C@@H]4[C@@H](N3)c5cccc(c5Cl)Cl C36557770
CCN(c1ccccc1)S(=O)(=O)c2ccc3c(c2)[C@H]4C=CC[C@@H]4[C@@H](N3)c5ccc(cc5Cl)Cl C36557786
Cc1cccc(c1)CNC(=O)[C@@H](C)Oc2ccc3c(c2)[C@H](N(CC3)Cc4ccccc4F)c5ccccc5 C34667505
CC(C)(C)[C@H]1CCc2c(sc(c2C(=O)N3CCC(CC3)Cc4ccccc4)NC(=O)c5ccccc5F)C1 C39388907
C[C@H](CCCC(C)C)[C@H]1CC[C@@]2([C@@]1(CC(=O)C3=C2[C@H](C[C@@H]4[C@@]3(CC[C@@H](C4(C)C)OC(=O)C)C)O)C)C C15222741
Cc1cc(c(c(c1Cl)C)Br)OCCCC(=O)Nc2c(c3c(s2)C[C@@H](CC3)C)C#N C40948327
CC(C)(C)NC(=O)[C@@H](c1c(cccc1Cl)Cl)N(c2ccccc2)C(=O)C#Cc3ccccc3 C36609650
CCc1cc(ccc1c2ccc(o2)/C=C(\C#N)/C(=O)Nc3ccc(c(c3)C)Br)Br C58833315
c1cc(cc(c1)F)COc2ccc(cc2/C=N/NC(=O)CSc3ccc(cc3)Cl)Br C58871116
CN(C)c1ccc(cc1Br)/C=N/c2c(c3c(s2)CCCC3)C(=O)Nc4ccccc4 C59198981
Cc1ccc(cc1)NC(=O)/C(=C\c2ccc(c(c2)Br)OCc3ccc4ccccc4c3)/C#N C59335213
Cc1ccc(cc1)NC(=O)c2c3c(sc2n4c(cc(c4C)/C=N/c5ccccc5C)C)CCCC3 C59679081
COc1ccccc1NC(=S)N(C[C@@H]2C=CC(=N2)Cc3ccccc3Cl)C4CCCCCC4 C63721575
CC[C@H](C)OC(=O)C1[C@H](C2=C(C[C@H](CC2=O)c3ccc(cc3)Cl)N=C1C)c4cccc(c4)Cl C04068142
Cc1cc(cc(c1Cl)C)Oc2c(=O)c3ccc(cc3oc2C(F)(F)F)OC(=O)CC(C)(C)C C01916168
CCC[C@@H](CC)CN1C(=CC(=C(c2nc3ccccc3s2)c4nc5ccccc5s4)C=C1C)C C03176597
CC(C)Cc1nnc(s1)/N=C/2\N(C(=O)/C(=C\c3c4ccccc4cc5c3cccc5)/S2)CC=C C08766210
CCOCC1=C(N(C[C@@H]([C@@H]1c2ccccc2)C(=O)c3ccccc3)C4CCCCC4)c5ccccc5 C08926047
CC1=C([C@H](n2c(=O)/c(=C/c3ccc(cc3Cl)Cl)/sc2=N1)c4ccccc4)C(=O)OCC=C C01867508
CC(=C)CSc1nnc2n1c3c(c4c(s3)C[C@H](CC4)C(C)(C)C)c(=O)n2Cc5ccccc5 C09335034
CC(C)CCSc1c2c(c3c4c(c(nc3s2)c5ccco5)COC(C4)(C)C)nc(n1)SC C09193241
CC[C@H](C)OC(=O)C1[C@@H](C2=C(C[C@@H](CC2=O)c3ccc(cc3)Cl)N=C1C)c4cccc(c4)Cl C13939962
CN(Cc1ccc(cc1)C(F)(F)F)c2c3c4c(sc3nc(n2)CSc5ccc(cc5)Cl)CCC4 C03385348
CC[C@@H]1CCc2c(cc(s2)c3nnc(n3C)SCCSc4cc(ccc4Cl)Cl)C1 C03413855
CC[C@H]1CCc2c(cc(s2)c3nnc(n3C)SCCSc4cc(ccc4Cl)Cl)C1 C03413852
Cc1ccc(cc1)SCCSc2nc3c(c(c(s3)C)C)c(=O)n2c4cc(ccc4OC)C C03443650
c1ccc(cc1)C(c2ccccc2)(c3ccccc3)Oc4ccc(cc4C5OCCO5)Br C16477630
CCCCCc1ccc(cc1)C(=O)N(CC(C)C)CC(=O)N2CCc3c(ccs3)[C@@H]2c4ccc(cc4)Cl C16487201
CCCC[C@@H](CC)C(=O)N(CC(=O)N1CCc2c(ccs2)[C@H]1c3ccc(cc3)C(C)(C)C)C(C)C C16503008
CCCCCCC(=O)N(CC=C)CC(=O)N1CCc2c(ccs2)[C@H]1c3ccc(cc3Cl)Cl C16529047
[truncated: 1,002,321 more chars]
