# Supplementary material for: PyRMD Studio: A Unified Suite for Next-Generation, AI-Powered Virtual Screening
Source: J Chem Inf Model. 2026 May 19;66(11):6197–203. doi: 10.1021/acs.jcim.6c00648 (PMC13250901; doi:10.1021/acs.jcim.6c00648)
Supplement: Supplementary file 2 [file ci6c00648_si_002.zip › decoys/pka_decoys.dat]

# PUBCHEM_COMPOUND_CID	ID	SMILES
1329	MUV_548_D_1	CCCn1c2nc(C3CCCC3)[nH]c2c(=O)n(CCC)c1=O
1892	MUV_548_D_2	Cn1c2ncn(CCO)c2c(=O)n(C)c1=O
2123	MUV_548_D_3	CN(C)c1nc(N(C)C)nc(N(C)C)n1
2153	MUV_548_D_4	Cn1c2nc[nH]c2c(=O)n(C)c1=O
2196	MUV_548_D_5	COc1ccc(C(=O)N2CCCC2=O)cc1
2247	MUV_548_D_6	COc1ccc(CCN2CCC(Nc3nc4ccccc4n3Cc3ccc(F)cc3)CC2)cc1
2554	MUV_548_D_7	NC(=O)N1c2ccccc2C=Cc2ccccc21
2754	MUV_548_D_8	O=C1CCc2cc(OCCCCc3nnnn3C3CCCCC3)ccc2N1
2818	MUV_548_D_9	CN1CCN(C2=c3ccccc3=Nc3ccc(Cl)cc3N2)CC1
3169	MUV_548_D_10	OCC(O)CN1CCN(c2ccccc2)CC1
3333	MUV_548_D_11	CCOC(=O)C1=C(C)NC(C)=C(C(=O)OC)C1c1cccc(Cl)c1Cl
3512	MUV_548_D_12	COc1cc(OC)c(Cl)c2c1C(=O)C1(O2)C(OC)=CC(=O)CC1C
3676	MUV_548_D_13	CCN(CC)CC(=O)Nc1c(C)cccc1C
3830	MUV_548_D_14	c1coc(CNc2ncnc3nc[nH]c32)c1
3957	MUV_548_D_15	CCOC(=O)N1CCC(=C2c3ccc(Cl)cc3CCc3cccnc32)CC1
3969	MUV_548_D_16	CCCc1c(OCCCCc2nn[nH]n2)ccc(C(C)=O)c1O
4201	MUV_548_D_17	N=c1nc(N2CCCCC2)cc(N)n1O
4342	MUV_548_D_18	CCN(CC)CCNC(=O)c1ccc(NC(C)=O)cc1
4507	MUV_548_D_19	CCOC(=O)C1=C(C)NC(C)=C(C(=O)OC)C1c1cccc([N+](=O)[O-])c1
4594	MUV_548_D_20	COc1ccc2nc(S(=O)Cc3ncc(C)c(OC)c3C)[nH]c2c1
4748	MUV_548_D_21	OCCN1CCN(CCCN2c3ccccc3Sc3ccc(Cl)cc32)CC1
4831	MUV_548_D_22	CCn1cc(C(=O)O)c(=O)c2cnc(N3CCNCC3)nc21
4917	MUV_548_D_23	CN1CCN(CCCN2c3ccccc3Sc3ccc(Cl)cc32)CC1
5320	MUV_548_D_24	CC(=O)NS(=O)(=O)c1ccc(N)cc1
5327	MUV_548_D_25	Cc1cc(C)nc(NS(=O)(=O)c2ccc(N)cc2)n1
5328	MUV_548_D_26	Cc1nnc(NS(=O)(=O)c2ccc(N)cc2)s1
5330	MUV_548_D_27	COc1ccc(NS(=O)(=O)c2ccc(N)cc2)nn1
5336	MUV_548_D_28	Nc1ccc(S(=O)(=O)Nc2ccccn2)cc1
5344	MUV_548_D_29	Cc1noc(NS(=O)(=O)c2ccc(N)cc2)c1C
5383	MUV_548_D_30	CNC(=O)N(C)c1nnc(C(C)(C)C)s1
5401	MUV_548_D_31	COc1cc2nc(N3CCN(C(=O)C4CCCO4)CC3)nc(N)c2cc1OC
5429	MUV_548_D_32	Cn1cnc2c1c(=O)[nH]c(=O)n2C
5430	MUV_548_D_33	c1nc(-c2nc3ccccc3[nH]2)cs1
5503	MUV_548_D_34	Cc1ccc(S(=O)(=O)NC(=O)NN2CCCCCC2)cc1
5578	MUV_548_D_35	COc1cc(Cc2cnc(N)nc2N)cc(OC)c1OC
5748	MUV_548_D_36	[Br-].CC[N+](C)(CC)CCOC(=O)C(O)(c1ccccc1)C1CCCCC1
6014	MUV_548_D_37	Cl.CC(CN1c2ccccc2Sc2ccccc21)N(C)C
6821	MUV_548_D_38	Cc1cccc(NC(=O)c2ccccc2C(=O)O)c1
7619	MUV_548_D_39	c1ccc2sc(SN3CCOCC3)nc2c1
11257	MUV_548_D_40	CC(=O)Nc1ccc(S(=O)(=O)c2ccc(N)cc2)cc1
12492	MUV_548_D_41	CC1CCCC(C)N1NC(=O)c1ccc(Cl)c(S(N)(=O)=O)c1
15629	MUV_548_D_42	CON(C)C(=O)Nc1ccc(Cl)cc1
16803	MUV_548_D_43	c1ccc2oc(-c3cccnc3)nc2c1
16834	MUV_548_D_44	c1nc2c(ncnc2NCc2ccccc2)n1C1CCCCO1
22769	MUV_548_D_45	CCOC(=O)c1c(C)[nH]c(C(C)=O)c1C
25096	MUV_548_D_46	O=C(O)c1cc2ccccc2c(Cc2c(O)c(C(=O)O)cc3ccccc32)c1O.OCCOCCN1CCN(C(c2ccccc2)c2ccc(Cl)cc2)CC1
26880	MUV_548_D_47	CC(=O)Nc1ccc(-c2ccccc2)s1
30627	MUV_548_D_48	COc1cc(C(=O)NCCCCCC(=O)O)cc(OC)c1OC
39042	MUV_548_D_49	CC(C)(Oc1ccc(CCNC(=O)c2ccc(Cl)cc2)cc1)C(=O)O
39854	MUV_548_D_50	O=C(O)c1ccc(NS(=O)(=O)c2ccc(Cl)cc2)cc1
40596	MUV_548_D_51	Cc1c(Nc2ncnc3nc[nH]c32)c(=O)n(-c2ccccc2)n1C
41567	MUV_548_D_52	Cc1cc(C)nc(SCC(=O)O)n1
42023	MUV_548_D_53	CCOC(=O)c1c(CN2CCOCC2)oc2ccc(OC)cc21
56375	MUV_548_D_54	CCN(CC)CC(=O)c1c[nH]c2ccccc12
57469	MUV_548_D_55	CC(C)Cn1cnc2c1c1ccccc1nc2N
62935	MUV_548_D_56	Cl.O=c1n2ccccc2nn1CCCN1CCN(c2cccc(Cl)c2)CC1
64952	MUV_548_D_57	CC(=O)Nc1ccc(S(=O)(=O)Nc2ncccn2)cc1
64964	MUV_548_D_58	C1CNCCNCCCNCCNC1
65327	MUV_548_D_59	Cl.CNCCCN1c2ccccc2CCc2ccccc21
65335	MUV_548_D_60	Cl.Clc1ccccc1CN1CCc2sccc2C1
65549	MUV_548_D_61	CCNC(=O)c1nc[nH]c1C(=O)NCC
65768	MUV_548_D_62	O=C(NCCc1c[nH]c2ccccc12)c1cccnc1
66722	MUV_548_D_63	O=C(NCCO)c1cc2ccccc2cc1O
68546	MUV_548_D_64	Cl.COc1cc2nc(N3CCN(C(=O)c4ccco4)CC3)nc(N)c2cc1OC
70557	MUV_548_D_65	CCCCn1cnc2c1c(=O)n(C)c(=O)n2C
70766	MUV_548_D_66	Nc1cccc2cnccc12
70818	MUV_548_D_67	Cc1ncc(CO)c2c1OC(C)(C)OC2
70848	MUV_548_D_68	c1ccc(-c2cccc(-c3ccccn3)n2)nc1
71827	MUV_548_D_69	Cc1cccc(Nc2ncccc2C(=O)O)c1C
73249	MUV_548_D_70	Cc1cc(C)nc(Nc2nc3ccccc3[nH]2)n1
75526	MUV_548_D_71	CCOC(=O)c1[nH]c(C)c(C(=O)OCC)c1C
75629	MUV_548_D_72	Cc1cc(=O)n2[nH]cnc2n1
76059	MUV_548_D_73	COc1ccc(S(=O)(=O)Cc2ccccc2)cc1N
76098	MUV_548_D_74	c1nc2ncnc(N3CCOCC3)c2[nH]1
77808	MUV_548_D_75	N#CCCN1CCN(CCC#N)CC1
78416	MUV_548_D_76	Cc1ccc(NCCNc2ccc(C)cc2)cc1
79437	MUV_548_D_77	Cn1c(=O)[nH]c2c1c(=O)n(C)c(=O)n2C
81406	MUV_548_D_78	c1ccc(CNCCN2CCNCC2)nc1
81988	MUV_548_D_79	CC(=O)Nc1cccc(N(C)C)c1
83187	MUV_548_D_80	O=C(Nc1ccccn1)c1cccnc1
87163	MUV_548_D_81	Cc1nnc(N)nc1C
88044	MUV_548_D_82	CC(=O)Nc1cccc(Cl)c1C(=O)O
91332	MUV_548_D_83	O=C(O)C(c1ccccc1)C1(O)CCCC1
91851	MUV_548_D_84	CCOC(=O)c1nc2nc(C)cc(=O)n2[nH]1
94381	MUV_548_D_85	CCN(CC)c1ccc2cc(-c3nc4ccccc4[nH]3)c(=O)oc2c1
94419	MUV_548_D_86	COC(=O)c1cc(Cc2ccc(N)c(C(=O)OC)c2)ccc1N
94777	MUV_548_D_87	CCOc1ccc(NC(=O)c2ccccc2O)cc1
95108	MUV_548_D_88	Fc1ccc(CSc2ncnc3nc[nH]c32)cc1
96606	MUV_548_D_89	CCCSc1nc2c(c(=O)[nH]c(=O)n2C)n1C
97023	MUV_548_D_90	c1ccc(-c2nc3ccccc3nc2-c2ccccn2)nc1
98319	MUV_548_D_91	CC1(C)C(C(=O)Nc2ccccc2)CCC1(C)C(=O)O
98825	MUV_548_D_92	CN(C)C=C1C(=O)c2ccccc2C1=O
99881	MUV_548_D_93	O=C1CCC(Cc2ccccc2)N1
100380	MUV_548_D_94	Cn1c2nc(-c3cccnc3)[nH]c2c(=O)n(C)c1=O
107952	MUV_548_D_95	Cl.CC(C)NCC(O)COc1ccc(CCOCC2CC2)cc1
118264	MUV_548_D_96	Cl.COC(=O)c1cncn1C(C)c1ccccc1
118853	MUV_548_D_97	O=C(Nc1ccc(Cl)cc1)N1CCCC1
119304	MUV_548_D_98	O=C(O)CCCCCCC1C(=O)NC(=O)N1CCC(O)C1CCCCC1
120000	MUV_548_D_99	CC(=O)c1cc2c(cc1N)OCO2
121034	MUV_548_D_100	CC(C)CCn1cnc2c1c(=O)n(C)c(=O)n2C
121269	MUV_548_D_101	Nc1nnc(-c2ccncc2)s1
123450	MUV_548_D_102	O=C(O)c1cccnc1Oc1ccccc1
147001	MUV_548_D_103	O=C1c2ccccc2NC(c2ccco2)N1O
148620	MUV_548_D_104	Nc1ccccc1S(=O)(=O)c1ccccc1N
156524	MUV_548_D_105	c1ccc(-c2nnc(SCc3nc4ccccc4[nH]3)o2)cc1
161091	MUV_548_D_106	O=c1cc(-c2ccccc2)[nH]c2ccccc12
162895	MUV_548_D_107	Cl.O=C(CCCN1CCC(c2ccccc2)C1)c1ccc2c(c1)OCCO2
168683	MUV_548_D_108	CCOC(=O)C1=C(C)NC(C)=C(C(=O)OCC)C1C(=O)O
176015	MUV_548_D_109	Cl.CN1CCN(c2c(F)cc3c(=O)c(C(=O)O)cn4c3c2SCC4)CC1
177728	MUV_548_D_110	COC(=O)C1Cc2c([nH]c3ccccc32)CN1
178054	MUV_548_D_111	O=C(Nc1nccs1)Nc1cccc(Cl)c1
185248	MUV_548_D_112	Cl.CN1CCN(CC(=O)N2c3ccccc3C(=O)Nc3cccnc32)CC1
198996	MUV_548_D_113	COc1cccc(N2CCN(c3ncccn3)CC2)c1
199200	MUV_548_D_114	COc1ccc(CN2CCN(c3ncccn3)CC2)c(OC)c1
200643	MUV_548_D_115	OCn1ncn(-c2ccccc2)c1=S
200753	MUV_548_D_116	COc1ccc(NC(=O)N2CCCCC2)cc1
202725	MUV_548_D_117	O=C(Nc1cccnc1)c1cccnc1
204319	MUV_548_D_118	Cl.c1ccc2c(c1)c1c3n2CCNC3CCC1
206167	MUV_548_D_119	c1ccc(-c2nn3c(nnc3-c3ccccc3)s2)cc1
206650	MUV_548_D_120	NC1=NC2=C(CCCC2)C2(CCCCC2)S1
207459	MUV_548_D_121	Nc1nc(-c2cccnc2)nc(N2CCCCC2)n1
208786	MUV_548_D_122	O=c1nc(N2CCCCC2)[nH]c2c1CCCC2
213226	MUV_548_D_123	CSc1nnc(-c2ccccc2)n1C
217791	MUV_548_D_124	COC(=O)c1ccccc1NC(=O)C1CC(=O)N(c2ccccc2)C1
219490	MUV_548_D_125	CN(C)c1ccc(C(=O)c2ccc(N(C)C)c(N)c2)cc1N
219760	MUV_548_D_126	CCCCNc1ncnc2c1cnn2-c1ccccc1
219762	MUV_548_D_127	Clc1cccc(Nc2ncnc3c2cnn3-c2ccccc2)c1
220776	MUV_548_D_128	c1coc(CNc2ncnc3c2cnn3-c2ccccc2)c1
223706	MUV_548_D_129	CCN(CC)c1ncnc2c1cnn2C
224199	MUV_548_D_130	O=S(=O)(Nc1ccccn1)c1ccc(Cl)cc1
225170	MUV_548_D_131	CCn1c(N)nc2c1c(=O)n(C)c(=O)n2C
227268	MUV_548_D_132	CC(NS(=O)(=O)c1ccccc1)C(N)=O
227519	MUV_548_D_133	O=c1ncnc2n(Cc3ccccc3)[nH]cc1-2
228457	MUV_548_D_134	CCOC(=O)Nc1c(C)n(C)n(-c2ccccc2)c1=O
228532	MUV_548_D_135	CC(=O)Nc1ccc(C(=O)c2ccccc2)cc1
228632	MUV_548_D_136	Cn1c(N2CCCCC2)nc2c1c(=O)n(C)c(=O)n2C
231587	MUV_548_D_137	O=c1[nH]c(-c2ccccc2)c(-c2ccccc2)[nH]1
232341	MUV_548_D_138	O=C(Nc1cccc(Cl)c1)OCc1ccccn1
232605	MUV_548_D_139	CCOC(=O)c1ccc2[nH]c(C)cc(=O)c2c1
235438	MUV_548_D_140	CN1CCN(C(=O)Nc2cccc3ccccc32)CC1
239679	MUV_548_D_141	O=C(NCc1ccco1)Nc1ccccc1Cl
239750	MUV_548_D_142	Nc1ccccc1OCCOCCOc1ccccc1N
241166	MUV_548_D_143	O=c1ccnc(SCc2ccccc2Cl)[nH]1
242605	MUV_548_D_144	Oc1cccc(-c2nc3ccccc3s2)c1
243414	MUV_548_D_145	N#CCCn1nnc2ccccc21
251141	MUV_548_D_146	c1csc(-c2cnc3ccccc3n2)c1
251365	MUV_548_D_147	c1csc(-c2ccc3ccccc3n2)c1
255202	MUV_548_D_148	c1ccn2c(c1)nnc2Cc1nnc2ccccn21
255754	MUV_548_D_149	CCCCCSc1nc2c(c(=O)[nH]c(=O)n2C)n1C
256117	MUV_548_D_150	Cn1c(=O)cc(NCc2ccccc2)[nH]c1=O
256325	MUV_548_D_151	CNC(=O)Nc1ccccc1NC(=O)NC
258011	MUV_548_D_152	Cc1ccc(S(=O)(=O)N(C)c2ccc(C(=O)O)cc2)cc1
259998	MUV_548_D_153	Cc1cccc(-c2nnc(-c3ccccc3)o2)c1
260992	MUV_548_D_154	O=C(O)C1CCCCC1C(=O)Nc1nccs1
264088	MUV_548_D_155	Cc1cn(C2CC3OCC3O2)c(=O)[nH]c1=O
267737	MUV_548_D_156	N=c1ccccn1CC(O)COc1ccccc1
268105	MUV_548_D_157	Cc1cc(C)n(N=Cc2ccccc2)c(=O)c1C#N
268350	MUV_548_D_158	Cc1cc(=O)n2c3c(cccc13)CCC2
268689	MUV_548_D_159	O=C(NCCN1C(=O)CSC1=O)c1ccccc1
269224	MUV_548_D_160	CC(=O)NCCc1ccc(S(=O)(=O)Nc2cccnc2)cc1
272110	MUV_548_D_161	Cc1nnc2c3ccccc3c(-c3ccccc3)nn12
272762	MUV_548_D_162	CC(C)OC(=O)CN1C(=O)c2ccccc2C1=O
279866	MUV_548_D_163	O=C(Nc1ccccc1Cl)c1cnccn1
281156	MUV_548_D_164	O=C1Nc2ccccc2C12OCCO2
284017	MUV_548_D_165	c1ccc2[nH]c(N3CCOCC3)nc2c1
286861	MUV_548_D_166	CSc1nc(=O)c(C)n[nH]1
291754	MUV_548_D_167	CCOC(=O)c1[nH]c(C)c(CCC(=O)OC)c1C
294983	MUV_548_D_168	O=C(O)C1CCCCC1C(=O)Nc1ccc(Cl)cc1
299857	MUV_548_D_169	COC(=O)C1=CNC=C(C(=O)OC)C1c1ccccc1Cl
300385	MUV_548_D_170	c1ccc(-c2n[nH]c3ccccc32)cc1
300570	MUV_548_D_171	O=C1NC(c2ccccc2Cl)Nc2ccccc21
303580	MUV_548_D_172	O=C(O)CCCCCN1C(=O)CCC1=O
306162	MUV_548_D_173	Cc1cc(NC(=O)Nc2cccc3ccccc32)no1
306464	MUV_548_D_174	O=C(NCc1ccncc1)Nc1ccccc1Cl
306655	MUV_548_D_175	CN(C(=O)c1ccccc1Cl)C1CCCCC1
306753	MUV_548_D_176	CN1CCN(C(=O)C2CCCCC2C(=O)O)CC1
307028	MUV_548_D_177	O=C(Nc1nccs1)NC1CCCCC1
307235	MUV_548_D_178	COc1ccccc1C(=O)Nc1ccccc1SC
309850	MUV_548_D_179	O=c1[nH]cc(COCc2ccccc2)c(=O)[nH]1
310129	MUV_548_D_180	CC1CCN(S(=O)(=O)c2ccc(Cl)cc2)CC1
312385	MUV_548_D_181	O=C(Nc1ccccc1)c1cnc[nH]1
314325	MUV_548_D_182	O=C(O)CSC1=NCCN1
314836	MUV_548_D_183	c1ccc(-c2n[nH]c(-c3ccccn3)n2)nc1
314939	MUV_548_D_184	Cn1[nH]c(=O)c2ccccc2c1=O
315109	MUV_548_D_185	c1ccc(-c2nnc(-c3ccccn3)nn2)nc1
319734	MUV_548_D_186	c1ccc(-c2cnn3nnnc3n2)cc1
321075	MUV_548_D_187	Cc1cc(C)n(-c2cc(N3CCOCC3)ncn2)n1
323381	MUV_548_D_188	c1cn(C23CC4CC(CC(C4)C2)C3)cn1
327470	MUV_548_D_189	CCOC(=O)c1ccc(NC(=O)N2CC(C)OC(C)C2)cc1
327999	MUV_548_D_190	O=C(O)C(Cc1ccc(F)cc1)NC(=O)c1ccccc1
329167	MUV_548_D_191	COc1nc(Nc2cccc(C(F)(F)F)c2)nc(OC)n1
336252	MUV_548_D_192	c1nnc2c3c4c(sc3ncn12)CCCC4
340715	MUV_548_D_193	CCOC(=O)c1nnc2cc(-c3ccccc3)nn2c1C
341408	MUV_548_D_194	O=S(=O)(Nc1ccccc1Cl)c1ccc(F)cc1
343283	MUV_548_D_195	O=c1c2c([nH]n1-c1ccccc1)[nH]c(-c1ccccc1)cc2=O
346199	MUV_548_D_196	CC(=O)Nc1ccc(Cl)cc1C(=O)O
346815	MUV_548_D_197	COc1ccc(NC(=O)c2ccc(OC)cc2)cc1
350697	MUV_548_D_198	O=C(O)C1CCCCC1C(=O)Nc1ccccn1
351190	MUV_548_D_199	O=C(O)CSc1nnc(-c2ccccc2)o1
365383	MUV_548_D_200	CC(=O)Nc1ccccc1Sc1ccccc1
373687	MUV_548_D_201	O=c1nc[nH]c2c1sc(=S)n2-c1ccccc1
378526	MUV_548_D_202	Cn1c2nc(Nc3ccccc3)[nH]c2c(=O)n(C)c1=O
385805	MUV_548_D_203	CCOC(=O)Cc1nn2c(nc(C)cc2=O)s1
387726	MUV_548_D_204	N#CC1=C(N)N(c2ccccc2)C(c2ccccc2)C1(C#N)C#N
387795	MUV_548_D_205	CC(=O)CC1(C)OC(N)=C(C#N)C1(C#N)C#N
389490	MUV_548_D_206	O=C1CC(c2ccccc2)Sc2ccccc2N1
389547	MUV_548_D_207	Cc1nc2ccccc2c(=O)n1N=Cc1ccc(N(C)C)cc1
399097	MUV_548_D_208	Cc1nnc2c(-c3ccccc3)nc3ccccc3n12
399108	MUV_548_D_209	Nc1nnc(-c2cc3ccccc3oc2=O)s1
401019	MUV_548_D_210	c1[nH]c2ccccc2c1CN1CCN(c2ncccn2)CC1
401437	MUV_548_D_211	CCOC(=O)NC(Nc1nnc(C)s1)(C(=O)OCC)C(F)(F)F
403057	MUV_548_D_212	Oc1cccc(C=Nc2c(-c3ccco3)nc3ccccn32)c1
404519	MUV_548_D_213	CCOC(=O)Cc1nnc(NC(=O)c2ncn[nH]2)s1
410075	MUV_548_D_214	O=c1nc2ccccn2c(O)c1-c1ccccc1
413025	MUV_548_D_215	c1ccc2nc(N3CCOCC3)c(N3CCOCC3)nc2c1
421162	MUV_548_D_216	O=C(Nc1ccccc1-c1ccccc1)c1cnccn1
441307	MUV_548_D_217	Cl.CCCC(=O)Nc1ccc(OCC(O)CNC(C)C)c(C(C)=O)c1
443084	MUV_548_D_218	[K+].CC1(C)SC2C(NC(=O)Cc3ccccc3)C(=O)N2C1C(=O)[O-]
449094	MUV_548_D_219	O=C1NC(Cc2cnc[nH]2)C(=O)N2CCCC12
457288	MUV_548_D_220	c1nncn1NCc1cccc2ccccc21
459731	MUV_548_D_221	Cc1cc(=O)n(-c2ccc3ccccc3n2)[nH]1
478805	MUV_548_D_222	Cc1ccc(NC(=O)c2ccccc2O)cc1
483833	MUV_548_D_223	COc1ccccc1C(=O)Nc1cc(Cl)ccc1O
484483	MUV_548_D_224	C(=Nn1cnnc1)c1ccc(-c2ccccc2)cc1
493410	MUV_548_D_225	CCOC(=O)C1=C(C)NC(=O)NC1c1ccccc1Cl
496045	MUV_548_D_226	CC(Nc1cc(=O)n(C)c(=O)[nH]1)c1ccccc1
517858	MUV_548_D_227	Cc1cc(Nc2cccc(Cl)c2)n2ncnc2n1
517879	MUV_548_D_228	N#CCCN(CCC#N)C(=O)c1ccc(Cl)cc1
519183	MUV_548_D_229	CCOC(=O)CNc1ncnc2nc[nH]c21
531836	MUV_548_D_230	COc1cccc(C(=O)NCC2CCCO2)c1
532085	MUV_548_D_231	COCC(=O)Nc1cc(OC)ccc1OC
533807	MUV_548_D_232	CCOC(=O)COc1ccc2nsnc2c1Cl
534110	MUV_548_D_233	CCOC(=O)c1nnn(-c2nonc2-c2ccccc2)c1C
534121	MUV_548_D_234	C#CCOC(=O)c1ccccc1C(=O)N(CC)CC
534506	MUV_548_D_235	Nc1nc2nonc2nc1N1CCCCC1
535511	MUV_548_D_236	c1cc(N2CCCCC2)nn2nnnc12
535662	MUV_548_D_237	O=C(CSCC(=O)N1CCOCC1)Nc1ccccc1
535805	MUV_548_D_238	Nc1ccc(S(=O)(=O)N2CCCC2)cc1
540540	MUV_548_D_239	CC(=O)N=c1sc2nc3ccccc3nc2n1N(C(C)=O)C(C)=O
541532	MUV_548_D_240	CN(C)C=Nc1ncc2c3ccccc3[nH]c2c1C#N
541702	MUV_548_D_241	NC(=O)CC12CC3CC(C1)CC(CC(N)=O)(C3)C2
542857	MUV_548_D_242	CCS(=O)(=O)Nc1ccc(Cc2ccncc2)cc1
542899	MUV_548_D_243	Nc1ccc(-c2nc3ccc(N)cc3o2)cc1
544872	MUV_548_D_244	Cc1c(N=Cc2ccncc2)c(=O)n(-c2ccccc2)n1C
544979	MUV_548_D_245	C=CCNS(=O)(=O)c1nc(C)c(Cl)c(C)c1C#N
545029	MUV_548_D_246	Cc1c(N(C)C(=O)C23CC4CC(CC(C4)C2)C3)c(=O)n(-c2ccccc2)n1C
547407	MUV_548_D_247	CN1CC2(C(=O)c3ccccc3)CN(C)CC(C(=O)c3ccccc3)(C1)C2
549251	MUV_548_D_248	O=C1NCCCc2c1no[n+]2[O-]
549295	MUV_548_D_249	CCN(CC)c1nc2nonc2nc1N(CC)CC
551245	MUV_548_D_250	Nc1nonc1C(=O)NCC1CCCO1
551669	MUV_548_D_251	CC1(C)CC(O)C(C)(C)N1O
554211	MUV_548_D_252	Nc1nnc(-c2ccccc2Cl)s1
555114	MUV_548_D_253	N#CCCN(CC(=O)O)S(=O)(=O)c1ccccc1
557765	MUV_548_D_254	CN(C)C=Nc1nonc1-c1ncn[nH]1
558416	MUV_548_D_255	COC(=O)c1ccc(NC(=O)CN2CCCC2)cc1
558609	MUV_548_D_256	COC(=O)n1c2ccc(S(=O)(=O)N3CCCCC3)cc2oc1=O
559421	MUV_548_D_257	CCOC(=O)n1c2ccc(S(=O)(=O)N3CCOCC3)cc2oc1=O
561453	MUV_548_D_258	Nc1ncnc2nc(SCc3ccccc3)[nH]c21
561960	MUV_548_D_259	CCCn1c(SCc2ccccc2)nc2c1c(=O)[nH]c(=O)n2C
562160	MUV_548_D_260	Nc1c(C(=O)NCc2ccccc2)nnn1Cc1ccccc1
562401	MUV_548_D_261	Nc1nnn(Cc2ccccc2)n1
563336	MUV_548_D_262	Nn1cnn(Cc2ccccc2)c1=S
563671	MUV_548_D_263	Cc1ccc(S(=O)(=O)Nc2nncs2)cc1
563874	MUV_548_D_264	CCOC(=O)c1sc(=S)n(Cc2ccccc2)c1N
564229	MUV_548_D_265	Cn1c2nc(Cl)n(Cc3ccncc3)c2c(=O)n(C)c1=O
564425	MUV_548_D_266	O=C(Nc1ccccc1)C1CC(=O)OC12CCCC2
564890	MUV_548_D_267	O=C(Nc1ccccc1)c1[nH]cnc1C(=O)c1ccccc1
565132	MUV_548_D_268	O=C(CC(=O)Nc1ccccn1)Nc1ccccn1
565184	MUV_548_D_269	COc1ccc(NC(=O)c2ccco2)c(OC)c1
565713	MUV_548_D_270	CCOc1ccccc1NC(=O)CSc1nnc(-c2ccco2)o1
565804	MUV_548_D_271	Cc1cc(C)n(C2=NS(=O)(=O)c3ccccc32)n1
566573	MUV_548_D_272	CCC(O)(CCN1CCCCC1)c1ccccc1
566936	MUV_548_D_273	CN(C)c1nc2ccc(OCCN3CCCCC3)cc2s1
567982	MUV_548_D_274	CSCCC1NC(=O)NC1=O
568416	MUV_548_D_275	Cc1cc(Cl)ccc1OCCCC(=O)NO
569192	MUV_548_D_276	Cc1onc(-c2ccccc2)c1C(=O)OCC(=O)c1ccccc1
570153	MUV_548_D_277	CC(=O)c1n[nH]nc1NC(=O)c1ccccc1
571349	MUV_548_D_278	Cc1ccc(Cn2c3ccccc3nc2-c2nonc2N)cc1
572406	MUV_548_D_279	CCCCOc1ccc(CSc2ncn[nH]2)cc1
572433	MUV_548_D_280	Cc1ccccc1NC(=O)CSc1[nH]c(=O)cc(C)c1C#N
572875	MUV_548_D_281	Cc1cc(C)n(CC(=O)O)n1
573009	MUV_548_D_282	O=S(=O)(Nc1ncccc1O)c1ccc(Cl)cc1
573225	MUV_548_D_283	Cn1nccc1C(=O)NCCN1C(=O)OC(C)(C)C1(C)O
573353	MUV_548_D_284	Nc1nonc1-c1nc2ccccc2n1Cc1ccc(F)cc1
573742	MUV_548_D_285	O=C(Nc1ccc2nsnc2c1)c1cccs1
573743	MUV_548_D_286	O=C(Nc1cccc2nsnc21)c1cccs1
573775	MUV_548_D_287	Cc1cccc(NC(=O)c2cccs2)n1
574171	MUV_548_D_288	O=C(CSc1nc2ccccc2[nH]1)c1cccs1
574188	MUV_548_D_289	O=C(c1cccs1)N(C(=O)c1cccs1)c1ccccn1
574261	MUV_548_D_290	CC(C)(C)c1csc(NC(=O)c2cccs2)n1
574794	MUV_548_D_291	CN1CCN(CCC(=O)Nc2ccc(OCc3ccccc3)cc2)CC1
576494	MUV_548_D_292	CC1C(c2ccccc2)N(C)CCC12NC(=O)NC2=O
576797	MUV_548_D_293	Cc1ccc(C(=O)CSc2ncn[nH]2)cc1
577518	MUV_548_D_294	Cc1ccc(C)c(NS(=O)(=O)c2c3nsnc3ccc2C)c1
579006	MUV_548_D_295	COc1ccc(NC(=O)Cn2nnc(-c3ccccc3F)n2)cc1
579011	MUV_548_D_296	CCOC(=O)c1ccc(NC(=O)Cn2nnc(-c3ccc(F)cc3)n2)cc1
580158	MUV_548_D_297	O=C(NCCOc1ccc(Cl)cc1)C1CC(=O)N(c2ccc(F)cc2)C1
581021	MUV_548_D_298	O=C(NC1CCCCCCC1)c1cnccn1
581177	MUV_548_D_299	CN(C)C1(c2nnnn2-c2ccc(Cl)cc2)CCCCC1
581253	MUV_548_D_300	Cn1nnnc1SCc1c(F)cccc1F
582245	MUV_548_D_301	Cn1cnnc1SCC(=O)NCc1cccc(C(F)(F)F)c1
583289	MUV_548_D_302	OCc1ccccc1N=c1ssnc1Cl
583515	MUV_548_D_303	Cn1c(COc2ccc(Cl)cc2)nc2ccccc2c1=O
584132	MUV_548_D_304	O=C(NCc1cccnc1)Nc1cccc(NC(=O)NCc2cccnc2)c1
584305	MUV_548_D_305	O=C(NCc1ccccn1)Nc1cccc(NC(=O)NCc2ccccn2)c1
584618	MUV_548_D_306	Cc1nnn(C23CC4CC(CC(C4)C2)C3)n1
584778	MUV_548_D_307	O=C(O)c1cccc(COc2ccccc2Cl)c1
585642	MUV_548_D_308	O=C(O)c1ccc(CSc2nc3ccccc3o2)cc1
586663	MUV_548_D_309	O=C(NCCc1ccc(Cl)cc1)c1ncn[nH]1
586837	MUV_548_D_310	CN1C(=O)CC(N2CCC(C(N)=O)(N3CCCCC3)CC2)C1=O
587357	MUV_548_D_311	CN(C(=O)c1ccccc1Cl)c1ccccc1
587511	MUV_548_D_312	COc1ccc(CSc2nnnn2C)cc1F
587874	MUV_548_D_313	CC1(C)Cc2nc(N)sc2C(=O)C1
588017	MUV_548_D_314	Cc1cc(C)nc(SCC(=O)NCc2ccco2)n1
589347	MUV_548_D_315	CCOC(=O)c1ccc(NC(=O)Cn2nnc(-c3ccccc3C)n2)cc1
589495	MUV_548_D_316	Cc1nc2[nH]onc2c2nccc(=O)c12
589822	MUV_548_D_317	Cc1nn(CC(=O)NCc2ccccc2)c(=O)c2ccccc12
590957	MUV_548_D_318	Cc1cccc(-c2nnc(N)s2)c1
591296	MUV_548_D_319	CC(C)COC(=O)n1c2ccccc2nc1SCC(=O)N(C)C
591407	MUV_548_D_320	Nc1nnc2c(n1)CCCC2
591423	MUV_548_D_321	CC1(C(=O)CSc2nc3ccccc3[nH]2)CCC(=O)O1
592152	MUV_548_D_322	Nc1cc(-c2nn[nH]n2)ccc1F
592389	MUV_548_D_323	CC(=O)N1CC2(C)CN(C(C)=O)CC(C)(C1)C2
594148	MUV_548_D_324	Nc1ccc(Sc2nnnn2-c2ccccc2)c(Cl)c1
594242	MUV_548_D_325	CC(=O)Nc1ccn(-c2ccccc2)n1
596005	MUV_548_D_326	O=S(=O)(c1cccc2nsnc21)N1CCN(c2ncccn2)CC1
596278	MUV_548_D_327	CC(C)(Oc1ccc(Cl)cc1)C(=O)Nc1ncccn1
597127	MUV_548_D_328	CCCNC(=O)N(C)c1nncnc1C(=O)NC
597354	MUV_548_D_329	CC(=O)C(C(C)=O)=C(N)N1CCN(C(c2ccccc2)c2ccccc2)CC1
597406	MUV_548_D_330	O=C(Cc1ccccc1)Nc1nnc(-c2ccco2)s1
598097	MUV_548_D_331	c1nnnn1-c1cnc2ccccc2c1
599120	MUV_548_D_332	CCc1c(C)[nH]c2ccccc2c1=O
600498	MUV_548_D_333	CCCCC(=O)Nc1c(O)[nH]c2ccccc2c1=O
603423	MUV_548_D_334	CC1(C)C2CCC1(C)C(OC(=O)CSc1nc(=O)cc(N)[nH]1)C2
603492	MUV_548_D_335	CCCc1cc(=O)nc(SCC(=O)Nc2nonc2N)[nH]1
603692	MUV_548_D_336	COc1ccc(CC(=O)n2c(CC#N)nc3ccccc32)cc1OC
603786	MUV_548_D_337	Cn1nccc1C(=O)c1ccc(Cl)cc1
604092	MUV_548_D_338	CC1(C)Cc2c(oc3ncn4ncnc4c23)CO1
604410	MUV_548_D_339	CCOC(=O)c1[nH]cnc1C(=O)Nc1ccccn1
604590	MUV_548_D_340	CCOC(=O)c1[nH]c2ccc(OC)cc2c1C
604664	MUV_548_D_341	COC1(OC)C(N=O)=C(NO)CCC1O
604704	MUV_548_D_342	O=C1CCC(=O)N1c1ccc(CSc2nc3ccccc3[nH]2)cc1
605132	MUV_548_D_343	N#Cc1cc(Cl)c(N2CCOCC2)cc1C#N
605292	MUV_548_D_344	COc1nnc(OC)c2ccccc21
605448	MUV_548_D_345	Cc1nc2ccc3[nH]snc3c2n1
605552	MUV_548_D_346	Cc1nc2c(nc(C)nc2NC(CC(C)C)C(=O)O)o1
606732	MUV_548_D_347	Nc1c2cc(Cl)ccc2oc1C(=O)CCC(=O)O
606801	MUV_548_D_348	COc1cc(C(=O)Nc2nccs2)cc(OC)c1OC
607139	MUV_548_D_349	COc1cc(C(=O)N2c3ccccc3CC2C)cc(OC)c1OC
607402	MUV_548_D_350	CC(=O)Nc1nonc1-c1nc2ccccc2n1CCC#N
608124	MUV_548_D_351	COc1ccc2[nH]c(C(=O)O)c(CCNC(C)=O)c2c1
608335	MUV_548_D_352	Cc1nn(Cc2ccccc2Cl)c(C)c1N
608628	MUV_548_D_353	Cn1c(O)c(C(=O)Nc2ncccn2)c(=O)c2ccccc21
610015	MUV_548_D_354	Cc1cc(NC(=O)CSc2nc(C)cc(C(F)(F)F)n2)no1
610464	MUV_548_D_355	CCN(CC)c1nc2n(c(=O)n1)CCN2CC
610864	MUV_548_D_356	O=c1cc(-c2cccc3ccccc32)[nH][nH]1
610962	MUV_548_D_357	COC(=O)C1=CN(C)C=C(C(=O)OC)C1c1ccccc1Cl
611144	MUV_548_D_358	COC(=O)c1cc(OC)c(OC)cc1N
611207	MUV_548_D_359	c1nn(-c2ccccc2)c2ncnc(NCCc3ccccc3)c12
611836	MUV_548_D_360	CC(=O)Oc1ccc(-c2ccc(C(=O)O)cc2)cc1
612016	MUV_548_D_361	Cc1nc2c(o1)CCc1ccccc1C2O
612226	MUV_548_D_362	COC(=O)c1c(C#N)c(N)nc2c1CCCC2
612806	MUV_548_D_363	CCc1nnc(NC(=O)CSc2nc(C)c3c(c2C#N)CCCC3)s1
612869	MUV_548_D_364	Cc1ccc(N2CC(C(=O)Nc3ccc(N(C)C)cc3)CC2=O)cc1C
613500	MUV_548_D_365	c1ccc(-c2n[nH]nc2-c2ccccc2)cc1
613860	MUV_548_D_366	Cc1noc(NS(=O)(=O)c2ccc(N3C(=O)c4ccccc4C3=O)cc2)c1C
614000	MUV_548_D_367	COCNc1nc(OCC#N)nc(N(C)C)n1
614266	MUV_548_D_368	CCN1C=C(C(=O)OC)C(c2cccc(C)c2)C(C(=O)OC)=C1
616267	MUV_548_D_369	COc1cc2nc(N3CCNCC3)nc(N)c2cc1OC
616423	MUV_548_D_370	Nn1c(SCC(=O)Nc2ccccc2F)nc2ccccc2c1=O
616549	MUV_548_D_371	CCOC(=O)c1c(C)n(O)c2ccc(Cl)cc2c1=O
616554	MUV_548_D_372	CC(C)C1N(c2ccccc2)C(N)=C(C#N)C1(C#N)C#N
616556	MUV_548_D_373	O=c1[nH]c2ccccc2c2nc3ccccn3c21
616821	MUV_548_D_374	O=C1CCCc2nc(N3CCCCC3)sc21
617210	MUV_548_D_375	Cc1ccc(-c2cn3nc(C)c(C)nc3n2)cc1
617281	MUV_548_D_376	CC(=O)c1cc2c(nc1C)oc1ccccc1c2=O
617491	MUV_548_D_377	NC(=O)CSc1nc2ccccc2n1-c1ccccc1
617614	MUV_548_D_378	CC1(C)Cc2nc3ccccc3c(N)c2C(=O)C1
617776	MUV_548_D_379	Cc1nn(-c2ccccc2)c2sc(C(=O)N3CCOCC3)cc12
617810	MUV_548_D_380	Cc1cc(C)c2nc3c(c(C(=O)O)c2c1)CCC3
618401	MUV_548_D_381	CCn1c2ccccc2c2nnc(SCC(=O)Nc3cc(C)on3)nc21
618598	MUV_548_D_382	Nc1nc(-c2ccco2)nc(N2CCCCC2)n1
619926	MUV_548_D_383	Cc1nc2cc(C(=O)O)ccc2n1-c1ccccc1
619963	MUV_548_D_384	CCOC(=O)C1=C(C)NC(C)=C(C(=O)OCC)C1c1ccc(O)cc1
620094	MUV_548_D_385	CCOC(=O)c1cnc2c(C#N)c3c(cn2c1=O)CCCN3
620261	MUV_548_D_386	c1ccc2c(c1)[nH]c1c2ncnc1N1CCOCC1
621551	MUV_548_D_387	COc1ccc(C(c2c(O)ccc3ccccc32)N2CCOCC2)c(OC)c1
622353	MUV_548_D_388	CCc1ncc(C(O)c2cccc3ccccc32)n1C
622720	MUV_548_D_389	CCc1c(C)nc2[nH]nc(-c3ccccc3C)n2c1=O
622734	MUV_548_D_390	N#Cc1c(N)nc(C2CC2)cc1-c1ccccc1Cl
623917	MUV_548_D_391	CN(C)S(=O)(=O)c1ccc(C(=O)Nc2ccccn2)cc1
624322	MUV_548_D_392	CC1(C)CNC(=O)c2sc(N3CCCCC3)nc2C1
624350	MUV_548_D_393	c1ccc(Sc2ncnc3c4ccccc4oc32)nc1
624478	MUV_548_D_394	COc1cccc(-c2cn3nc4c(nc3n2)CCCC4)c1
624590	MUV_548_D_395	CC1(C)CNC(=O)c2sc(N3CCOCC3)nc2C1
625492	MUV_548_D_396	CCCCOc1ccc(CN(C)c2ncnc(N)n2)cc1
625599	MUV_548_D_397	Cc1cc(C)n(-c2nc3c(c(=O)n(C)c(=O)n3C)n2C)n1
626045	MUV_548_D_398	Cc1onc(-c2ccccc2Cl)c1C(=O)NCc1cccnc1
626312	MUV_548_D_399	CCCCNS(=O)(=O)c1ccc(OC)c2ncccc12
626848	MUV_548_D_400	CCCCn1c(-c2ccccc2)nc2c1[nH]c(=O)n(C)c2=O
627025	MUV_548_D_401	Cc1onc(-c2ccccc2Cl)c1C(=O)N1CC(C)OC(C)C1
627093	MUV_548_D_402	CCC(=O)Nc1nonc1-c1nc2ccccc2n1N(C(=O)CC)C(=O)CC
627918	MUV_548_D_403	Nc1nonc1NC(=O)CSc1nc2ccccc2s1
628206	MUV_548_D_404	CCCn1c2ccccc2nc1C(O)c1ccc2c(c1)OCO2
629074	MUV_548_D_405	N#Cc1sc2nc(-c3ccccc3)cc(-c3ccco3)c2c1N
629376	MUV_548_D_406	CC(C)Sc1nc(N2CCOCC2)c2c(c1C#N)CC(C)(C)SC2
630991	MUV_548_D_407	CCOC(=O)c1sc(=S)n(-c2cc(OC)ccc2OC)c1N
632654	MUV_548_D_408	COC(=O)c1ccc(NC(=O)CCN2CCN(c3ccccc3)CC2)cc1
639431	MUV_548_D_409	c1nc2ccccc2n1CCn1cnc2ccccc21
640708	MUV_548_D_410	CCOC(=O)c1nc2ccccc2s1
641399	MUV_548_D_411	Cc1ccc(Oc2nsnc2N2CCOCC2)cc1
644402	MUV_548_D_412	O=C(CSc1nnnn1-c1ccc2c(c1)OCCO2)Nc1nc2c(s1)CCCC2
644406	MUV_548_D_413	COc1ccccc1-c1ccc(Nc2cccc(C(C)=O)c2)nn1
644409	MUV_548_D_414	O=C(NCC1CC1)C1CCCN(S(=O)(=O)c2ccc(-n3cnnn3)cc2)C1
644412	MUV_548_D_415	COc1cc(C2Nc3ccccc3C(=O)N2c2ccccc2OC)ccc1O
644414	MUV_548_D_416	N#Cc1cc2c(nc3ccccn3c2=O)n(Cc2cccnc2)c1=N
644415	MUV_548_D_417	Cc1nc2ncnn2c(N2CCN(C(=O)Cc3cccs3)CC2)c1C
644417	MUV_548_D_418	CCOc1ccc(NC(=O)CSc2nc3cccnc3n2CCOC)cc1
644421	MUV_548_D_419	CC(=O)OCN(C#N)c1nc(N(C)C)nc(N(C)C)n1
644422	MUV_548_D_420	O=C(CSc1nnnn1-c1cccc2c1CCCC2)N1CCOCC1
644428	MUV_548_D_421	O=C(CSc1n[nH]c(-c2ccc(S(=O)(=O)NC3CCCCC3)cc2)n1)N1CCCC1
644430	MUV_548_D_422	CN(C)c1nc(NCc2ccccc2)nc(Oc2ccc(=O)[nH]n2)n1
644431	MUV_548_D_423	CCn1c(O)c(C(=O)Nc2cccnc2)c(=O)c2ccccc21
644432	MUV_548_D_424	O=C(CN1c2ccccc2N=C(c2ccccc2)CC1=O)NCc1ccco1
644440	MUV_548_D_425	O=C(CSc1nnnn1C1CCCCC1)NCCc1ccccc1
644449	MUV_548_D_426	O=C(O)C1(c2cccc(Cl)c2)CCC1
644450	MUV_548_D_427	Cc1nc2sc3c(c2c2nnc(SCC(=O)NCc4ccco4)n21)CCCC3
644455	MUV_548_D_428	COc1ccc(NC(=O)c2cccc(-n3cnnn3)c2)cc1
644459	MUV_548_D_429	CCOc1cc(C(=O)CSc2nnc(CNc3ccc(Cl)cc3)o2)ccc1NC(=O)CC
644471	MUV_548_D_430	CC(C)COC(=O)c1nnsc1NC(=O)Nc1ccccc1
644472	MUV_548_D_431	CCC(Sc1nc2ccccc2[nH]1)C(=O)Nc1cc(C)on1
644481	MUV_548_D_432	CN(C1CCCCC1)S(=O)(=O)c1ccc(-n2cnnn2)cc1
644482	MUV_548_D_433	NC(=O)CSc1nnc(-c2ccc(S(=O)(=O)N3CCOCC3)cc2)n1CC1CCCO1
644490	MUV_548_D_434	O=C(O)C(=O)O.O=C(CN1CCN(C(c2ccccc2)c2ccccc2)CC1)N1CCOCC1
644501	MUV_548_D_435	CCn1c(=O)c2ccccc2nc1SCC(=O)N1CCCC1
644510	MUV_548_D_436	O=c1[nH]c2cc3c(cc2cc1CN(CCCO)Cc1nnnn1Cc1ccc(F)cc1)OCO3
644512	MUV_548_D_437	CCSC1=C(C#N)C(c2cccc(OC)c2)CC(=O)N1
644513	MUV_548_D_438	O=C(NC1CCCCCC1)c1nc2ncccn2n1
644514	MUV_548_D_439	CCCCCn1c(N2CCC(C(N)=O)CC2)nc2c1c(=O)[nH]c(=O)n2C
644516	MUV_548_D_440	Fc1ccc(CSc2nnc(-c3cccs3)o2)cc1
644519	MUV_548_D_441	c1csc(C(c2nnnn2CCc2ccccc2)N2CCOCC2)c1
644520	MUV_548_D_442	Cc1nnc(NC(=O)CSc2nnc(CCc3nc4ccccc4[nH]3)n2C)s1
644521	MUV_548_D_443	c1coc(Cn2c(SCc3nnc(-c4ccccc4)o3)nnc2-c2ccncc2)c1
644524	MUV_548_D_444	C=CCNc1nc(NCCN2CCOCC2)nc(OC)n1
644530	MUV_548_D_445	CCOC(=O)Cn1c(N2CCCCCC2)nc2c1c(=O)[nH]c(=O)n2C
644539	MUV_548_D_446	Cc1nnc(SCC(=O)Nc2cc(Cl)ccc2C)n1-c1ccccc1
644543	MUV_548_D_447	Cc1[nH]n(-c2ccccc2)c2nc(=O)c(CNCCN3CCOCC3)cc1-2
644551	MUV_548_D_448	COCCSc1nnc(NC(=O)Cc2ccccc2OC)s1
644557	MUV_548_D_449	O=C(NCCC1=CCCCC1)c1ccc(CN2CCOCC2)cc1
644562	MUV_548_D_450	CCOc1ccccc1NC(=O)N1CCC(NC(=O)c2ccccc2C)CC1
644563	MUV_548_D_451	CC(=O)Nc1ccc(-c2nn3c(C)nnc3s2)cc1C
644565	MUV_548_D_452	COC(=O)c1ccc(-n2nnnc2SCC(=O)Nc2cc(OC)ccc2OC)cc1
644567	MUV_548_D_453	CCN1CCN(C(=O)c2cnn3c2nc(-c2ccc(C)cc2)cc3C(F)F)CC1
644596	MUV_548_D_454	CCc1nc(C)cn1S(=O)(=O)c1cc(OC)c(C)cc1C
644597	MUV_548_D_455	O=C(CSc1n[nH]c(-c2ccc(S(=O)(=O)N3CCCCC3)cc2)n1)Nc1nccs1
644598	MUV_548_D_456	O=C(CCC1CCCC1)N1CCN(C(=O)c2cccnc2)CC1
644599	MUV_548_D_457	N#CCOc1nc(N2CCOCC2)nc(N2CCOCC2)n1
644605	MUV_548_D_458	CC(C)(C)n1nnnc1C(c1cccs1)N(Cc1ccccc1)Cc1cccnc1
644607	MUV_548_D_459	Nn1cnnc1SCC(=O)Nc1ccc2c(c1)OCCO2
644608	MUV_548_D_460	Cc1cccc(-n2c(SCC(N)=O)nnc2-c2ccccn2)c1C
644609	MUV_548_D_461	COCC(=O)N(Cc1cccs1)Cc1nc(=O)c2ccccc2[nH]1
644626	MUV_548_D_462	O.O=C(NC12CC3CC(CC(C3)C1)C2)c1cncc(O)c1
644641	MUV_548_D_463	Cc1cc(C)n2nc(C(=O)N3CCOCC3)nc2n1
644642	MUV_548_D_464	COc1cccc(-c2nnn(CC(=O)NC3CCCC3)n2)c1OC
644646	MUV_548_D_465	COCCCNC(=O)c1ccc2c(c1)OCO2
644648	MUV_548_D_466	Cc1ccc(S(=O)(=O)Cn2nnnc2CN(Cc2ccco2)Cc2cccs2)cc1
644651	MUV_548_D_467	Cn1c2nc(NCc3ccccc3)n(CCCc3ccccc3)c2c(=O)n(C)c1=O
644656	MUV_548_D_468	CN(C(=O)c1cccc(C#N)c1)c1nnc(-c2cnccn2)s1
644663	MUV_548_D_469	CCC(=O)Nc1ccc(NC(=O)CSc2nnnn2CC)cc1C
644664	MUV_548_D_470	COc1ccccc1Cc1noc(C(C)(C)NC(=O)c2ccccc2)n1
644666	MUV_548_D_471	CCCC(c1nnnn1Cc1ccco1)N1CCN(C2CCCC2)CC1
644671	MUV_548_D_472	COc1ccc(S(=O)(=O)N2CCN(c3ncnc4c(-c5ccccc5)nsc43)CC2)cc1
644674	MUV_548_D_473	Cn1c(SCC(=O)Nc2cccc(O)c2)nnc1-c1ccc(S(=O)(=O)N2CCOCC2)cc1
644676	MUV_548_D_474	COc1ccccc1NC(=O)N1CCCC1C(=O)NCc1ccccc1
644678	MUV_548_D_475	Cc1nnc(NC(=O)Oc2ccccc2)s1
644680	MUV_548_D_476	CCN1C(=O)N(CC)C2C1N(C(C)=O)C(=O)N2C(C)=O
644683	MUV_548_D_477	OC1CCN(c2ncnc3c2nnn3Cc2c(F)cccc2Cl)CC1
644686	MUV_548_D_478	COCCn1c(Cc2ccccc2)nnc1SCC(=O)NC(C)C
644687	MUV_548_D_479	c1ccc2c(c1)CCCN2Cc1nnnn1C1CCCC1
644688	MUV_548_D_480	O=C(CN1CCN(c2nc(-c3ccc(Cl)cc3)cs2)CC1)NCc1ccco1
644692	MUV_548_D_481	CCSC1=C(C#N)C2(CCCC2)C(C#N)=C(N)N1
644695	MUV_548_D_482	CCN1CCc2nc(SCC(=O)Nc3ccc(OC)cc3)c(C#N)cc2C1
644696	MUV_548_D_483	N#CCn1c(=O)c2ccccc2nc1C1CCCCC1
644698	MUV_548_D_484	CCc1c2nnc(SCC(=O)Nc3ccccc3OC)n2c(N)nc1C
644702	MUV_548_D_485	Cc1cccc(-c2cc3nc(C)cc(NCCCN(C)C)n3n2)c1
644706	MUV_548_D_486	CCOc1ccc(-c2nnn(CC(=O)NCc3ccco3)n2)cc1
644712	MUV_548_D_487	Cc1sc(NC(=O)CSc2nnnn2C2CCCC2)c(C#N)c1C
644716	MUV_548_D_488	Cc1cc(NC(=O)CCC(=O)N(CCC(C)C)C(C(=O)NC2CCCC2)c2cccnc2)no1
644719	MUV_548_D_489	c1ccc(Cn2nnc3c2ncnc3N2CCCC2)cc1
644723	MUV_548_D_490	COc1ccc2nc(NC(=O)CSc3nnnn3C3CCCCC3)sc2c1
644725	MUV_548_D_491	O=C(CCCCCN1C(=O)c2ccccc2C1=O)NC1CCCC1
644734	MUV_548_D_492	O=C(COc1ccc(S(=O)(=O)N2CCCC2)cc1)NCc1ccco1
644740	MUV_548_D_493	Cc1nc2sccn2c1-c1csc(Nc2cc(C)ccn2)n1
644741	MUV_548_D_494	Cc1ccc(N(C(=O)CNC(=O)c2ccco2)C(C(=O)NC2CCCC2)c2cccnc2)cc1C
644769	MUV_548_D_495	Cc1nn(-c2ccccc2)c(Cl)c1C1c2c(C)[nH]nc2OC(N)=C1C#N
644771	MUV_548_D_496	O=C(O)C1CSC(c2ccccc2)N1C(=O)c1ccco1
644772	MUV_548_D_497	Cc1nonc1NC(=O)CSc1ccc(-c2ccccc2)nn1
644773	MUV_548_D_498	Cc1nn(C)c(C)c1NC(=O)CSc1nc(Cc2ccccc2)nc2c1cnn2-c1ccccc1
644775	MUV_548_D_499	CC1(C)Cc2ccccc2-c2nnc(SCC(=O)N3CCc4ccccc43)n21
644778	MUV_548_D_500	CCn1c(SCC(=O)Nc2cccc(C)n2)nnc1-c1ccco1
644782	MUV_548_D_501	O=C(NCCC1=CCCCC1)C1CCN(C(=O)Nc2ccccc2)CC1
644784	MUV_548_D_502	O=C(Nc1nnc(Cc2ccccc2)s1)c1cccs1
644792	MUV_548_D_503	O=C(NCc1ccco1)C1CCN(S(=O)(=O)c2ccc(-n3cnnn3)cc2)CC1
644793	MUV_548_D_504	COc1ccc(Cn2c(=O)c3cc(NC(=O)C4CC4)ccc3nc2C2CC2)cc1
644794	MUV_548_D_505	Cc1cc(NC(=O)CSc2nnc(C3CC3)n2C)no1
644795	MUV_548_D_506	Cc1ccccc1NC(=O)C(C#N)Cc1cccnc1
644796	MUV_548_D_507	COC(=O)CCn1nnc(-c2ccc(C(C)C)cc2)n1
644802	MUV_548_D_508	CCOC(=O)CNC(=O)C1CCCN(c2ncccn2)C1
644804	MUV_548_D_509	COc1ccc(Cc2nnc(NS(=O)(=O)Cc3ccccc3)s2)cc1
644806	MUV_548_D_510	O=C(CCCn1nnc(-c2cccnc2)n1)c1ccc(F)cc1
644811	MUV_548_D_511	O=C(NCc1ccccc1F)C1CCCN(C(=O)NC2CCCCC2)C1
644820	MUV_548_D_512	CCn1c(SCC(=O)Nc2cc(C)on2)nnc1-c1ccc(S(=O)(=O)N2CCCC2)cc1
644825	MUV_548_D_513	COc1nonc1NC(=O)CSc1nc2ccccc2[nH]1
644836	MUV_548_D_514	O=C(NCc1ccccn1)c1cc2ccccc2oc1=O
644841	MUV_548_D_515	Cc1cc(C)n(C(C)n2nc(C)cc2C)n1
644843	MUV_548_D_516	Cc1ccc(CNC(=O)c2cccc(-n3cnnn3)c2)cc1
644844	MUV_548_D_517	Cc1onc(-c2ccccc2)c1C(N)=O
644850	MUV_548_D_518	CCN1CCN(c2ccc(NC(=O)c3cccc4ncccc43)cc2)CC1
644851	MUV_548_D_519	Clc1ccccc1-c1nc(-c2ccccc2)n[nH]1
644853	MUV_548_D_520	CC1CCCN(C(=O)CSc2nnc(-c3ccc(S(=O)(=O)N4CCOCC4)cc3)n2C)C1
644856	MUV_548_D_521	O=C(CSc1nnc(NC(=O)C2CC2)s1)Nc1ccc(F)cc1
644870	MUV_548_D_522	CCCS(=O)(=O)N1CCN(Cc2ccncc2)CC1.O=C(O)C(=O)O
644872	MUV_548_D_523	CCOC(=O)N1CCC(N2CCN(S(=O)(=O)CC)CC2)CC1.O=C(O)C(=O)O
644880	MUV_548_D_524	CCOC(=O)Cn1nnc(-c2ccc(SC)cc2)n1
644886	MUV_548_D_525	Cc1ccc(C)c(C(=O)CSc2nnnn2-c2cccnc2)c1
644888	MUV_548_D_526	COc1cccc(Nc2ncnc3c2cnn3C)c1
644889	MUV_548_D_527	O=C(CSc1nnc(CNc2ccccc2)o1)N1CCc2ccccc21
644891	MUV_548_D_528	Cn1c(O)c(C(=O)Nc2cnccn2)c(=O)c2ccccc21
644894	MUV_548_D_529	COC(=O)c1cccc(-n2nnnc2SCC(=O)Nc2nc3c(s2)CCCC3)c1
644902	MUV_548_D_530	CNC(=O)CSc1nnc(-c2ccco2)n1-c1ccccc1OC
644907	MUV_548_D_531	CCC(=O)Nc1ccc2nc(C)n(CC(=O)Nc3ccccc3)c(=O)c2c1
644909	MUV_548_D_532	O=C(c1ccc2nccnc2c1)N1CCN(Cc2ccc3c(c2)OCO3)CC1
644910	MUV_548_D_533	CCCn1nnnc1SCC(=O)Nc1ccc(F)cc1
644911	MUV_548_D_534	c1cncc(CNc2c3c(nc4nnnn42)CCCC3)c1
644913	MUV_548_D_535	Cn1nnc2cc(C(=O)NC(C)(C)C)ccc21
644917	MUV_548_D_536	NC(=O)CSc1nnc(COc2ccccc2)n1C1CCCCC1
644921	MUV_548_D_537	COc1ccccc1N1CCN(C(=O)Cn2nnc(-c3ccncc3)n2)CC1
644923	MUV_548_D_538	N#CC1=C(N)Oc2n[nH]c(-c3ccccc3)c2C1c1ccncc1
644924	MUV_548_D_539	CCn1c(SCC(=O)N2CCCc3ccccc32)nc2c1c(=O)n(C)c(=O)n2C
644927	MUV_548_D_540	CCC(=O)Nc1nc(C)c(C(=O)N2CCCCC2)s1
644928	MUV_548_D_541	O=C1c2ccccc2CC1Sc1nnc(-c2ccccn2)o1
644930	MUV_548_D_542	Cc1occc1-c1nnc(SCC(=O)NCCc2ccccc2)n1C(C)c1ccccc1
644933	MUV_548_D_543	Cc1ccc(Cn2c3c(nc2N2CCCCCC2)n(C)c(=O)[nH]c3=O)cc1
644936	MUV_548_D_544	CCC(=O)Nc1cccc(NC(=O)CSc2nnc(-c3ccc(NS(C)(=O)=O)cc3)n2C)c1
644938	MUV_548_D_545	CCCn1c(O)c(-c2ccccc2)c(=O)c2ccccc21
644942	MUV_548_D_546	O=C(Cn1nnc2c(cnn2-c2ccccc2)c1=O)NCc1cccs1
644948	MUV_548_D_547	COc1ccc(C)cc1NC(=O)CSc1nnnn1Cc1ccccc1
644950	MUV_548_D_548	COCCSc1nnc(-c2cccc(C#N)c2)n1C
644954	MUV_548_D_549	Cn1c(CNC(=O)Nc2cccc(Cl)c2)nnc1SCc1ccccc1
644956	MUV_548_D_550	Cc1cccc2cc(C#N)c(SCC(=O)N3CC(=O)Nc4ccccc43)nc12
644957	MUV_548_D_551	Cc1nonc1NC(=O)CSc1nc2cc(C)ccc2c2c1CCCC2
644963	MUV_548_D_552	COC(=O)CSc1nc2c(c(=O)[nH]c(=O)n2C)n1CCC(C)C
644964	MUV_548_D_553	O=C1c2ccccc2C(=O)N1CCCc1nc2ccccc2c(=O)n1CCCn1ccnc1
644966	MUV_548_D_554	Cc1cc(C)c2nc(N3CCN(C)CC3)c(C#N)cc2c1
644970	MUV_548_D_555	COC(=O)c1ccc(S(=O)(=O)NCCSc2nnc3c4ccccc4n(C)c3n2)cc1
644972	MUV_548_D_556	CCOc1cc(C)nc(N2CCC(C(=O)Nc3ccccc3OCC)CC2)n1
644977	MUV_548_D_557	Cc1cccc2cc(CN(Cc3ccco3)C(=O)N3CCCC3)c(=O)[nH]c12
644993	MUV_548_D_558	COCCNS(=O)(=O)c1cc(-c2nn(C)c(=O)c3ccccc32)ccc1C
644994	MUV_548_D_559	CCc1cc2c(=O)c(-c3nc4ccccc4n3C)c(C)oc2c(CN2CCN(C)CC2)c1O
644995	MUV_548_D_560	CCc1[nH]nc2c1C(C(C)C)C(C#N)=C(N)O2
644997	MUV_548_D_561	Cc1cc(C)cc(CC2CC(=O)N(c3nc(C)cc(C)n3)C2=O)c1
644998	MUV_548_D_562	Cc1ccc(OCc2nnc(SCC(=O)NCc3ccccc3)n2C)cc1
645001	MUV_548_D_563	COc1ccc(NC(=O)CSc2nc(=O)cc(NS(=O)(=O)c3ccccc3)[nH]2)cc1
645011	MUV_548_D_564	O=C(CSc1nnc(-c2ccncc2)n1Cc1ccco1)Nc1ccccc1Cl
645014	MUV_548_D_565	CCCOc1ccc(-c2nnn(CC(=O)Nc3cccc(C(=O)OC)c3)n2)cc1
645015	MUV_548_D_566	CCN(CC)S(=O)(=O)c1ccccc1C=NO
645021	MUV_548_D_567	O=C(O)Cn1cc(C(=O)c2ccco2)c2ccccc21
645025	MUV_548_D_568	Cc1cc(C)n(C(=O)c2ccncc2)n1
645029	MUV_548_D_569	O=C(COc1ccc(Cl)cc1)Nc1ccc2oc(-c3ccncc3)nc2c1
645035	MUV_548_D_570	CCC(C)(C)NC(=O)C(c1ccncc1)N(Cc1cccs1)C(=O)Cn1nnc2ccccc21
645036	MUV_548_D_571	CCc1ccc2oc(-c3cccc(NC(=O)c4cccnc4)c3)nc2c1
645037	MUV_548_D_572	Cc1cccc(Cn2c(NCCO)nc3c2c(=O)n(C)c(=O)n3C)c1
645041	MUV_548_D_573	Cc1nn(-c2ccccc2)c2nc(=O)n(-c3ccccc3)cc12
645046	MUV_548_D_574	Cc1cnc(C(=O)Nc2ccc(C(=O)N(C)C3CCCCC3)cc2)cn1
645049	MUV_548_D_575	CCOC(=O)c1[nH]c2ccc(OC)cc2c1NC(C)=O
645053	MUV_548_D_576	O=C(CSc1ccc(-c2ccc(F)cc2)nn1)N1CCCCC1
645054	MUV_548_D_577	COC(=O)C1=C(C)NC(C)=C(C(=O)OC)C1c1cc2cc(C)ccc2[nH]c1=O
645065	MUV_548_D_578	Cc1cccc(Nc2nc3c(c(=O)n(C)c(=O)n3C)n2Cc2ccccc2)c1
645071	MUV_548_D_579	CCOC(=O)CNC(=O)CSc1nnnn1-c1cc(C)ccc1C
645074	MUV_548_D_580	O=c1nc(CSc2ncc(-c3ccc(F)cc3)n2Cc2ccco2)[nH]c2ccccc12
645075	MUV_548_D_581	Cc1ccc(NCc2nnc(SCCN3CCCCC3)n2CC2CCCO2)cc1Cl
645076	MUV_548_D_582	Cn1nnc(NC(=O)c2ccc(C(C)(C)C)cc2)n1
645080	MUV_548_D_583	COC(=O)C(C)Oc1ccc(=O)[nH]n1
645086	MUV_548_D_584	O=C(O)CCNS(=O)(=O)c1ccc2c(c1)Cc1ccccc1-2
645088	MUV_548_D_585	O=C(NC1CCCC1)c1nc2n(Cc3cccc(Cl)c3)[nH]nc-2c(=O)n1
645089	MUV_548_D_586	N#Cc1ccc(Oc2ccc(C(N)=O)cc2)cc1C#N
645090	MUV_548_D_587	COc1ccccc1-c1nnc(SCC(=O)O)n1C
645100	MUV_548_D_588	O=C(NCCc1ccccc1)c1c(O)n2c3c(cccc3c1=O)CC2
645103	MUV_548_D_589	Cc1occc1-c1nnc(SCC(=O)Nc2c(C)cccc2C)n1C
645116	MUV_548_D_590	O=S(=O)(c1ccc(Cl)c(F)c1)N1CCC(c2nc(-c3ccncc3)no2)CC1
645121	MUV_548_D_591	CC1CCCCC1NC(=O)c1ccc(S(=O)(=O)NCc2ccco2)cc1
645125	MUV_548_D_592	N#CCSc1nnc(-c2cccnc2)n1-c1ccccc1
645127	MUV_548_D_593	Cn1c(CNC(=O)Nc2ccccc2Cl)nnc1SCc1ccccc1
645130	MUV_548_D_594	CC1CCCN(C(=O)Cn2nnc(-c3cccnc3)n2)C1
645135	MUV_548_D_595	CCCC(=O)Nc1ccc(NC(=O)c2ccccn2)cn1
645138	MUV_548_D_596	CCNc1nc(N(c2ccccc2)c2ccccc2)nc(N2CCOCC2)n1
645142	MUV_548_D_597	O=C(Nc1ccc(Cn2nnc3ccccc32)cc1)c1ccco1
645148	MUV_548_D_598	CNC(=O)CSc1nc2c(c(=O)n(C)c(=O)n2C)n1Cc1ccc(C)cc1
645151	MUV_548_D_599	COc1ccc(NC(=O)Cn2nnc(-c3ccccc3F)n2)cc1Cl
645152	MUV_548_D_600	COc1ccc(C(CC(=O)O)NC(=O)c2ccco2)cc1OC
645153	MUV_548_D_601	Cc1cc(C)nc(N2CCN(c3nnnn3-c3ccccc3)CC2)n1
645160	MUV_548_D_602	Cc1cc(C)nc(SCc2nnc(SCC(=O)NCc3ccco3)n2-c2ccccc2)n1
645162	MUV_548_D_603	CCC(C)N(CC(=O)NCc1ccc(OC)cc1)C(=O)c1csnn1
645166	MUV_548_D_604	CCn1c(SCC(=O)N2CCN(c3ccccc3)CC2)nnc1-c1ccoc1C
645167	MUV_548_D_605	Cc1ccc(C(C)n2cc(C(=O)NCc3ccncc3)nn2)cc1
645174	MUV_548_D_606	OC(COc1ccc2ccccc2c1Cl)CN1CCOCC1
645176	MUV_548_D_607	CCn1c2ccccc2nc1NCc1cc(OC)ccc1OC
645177	MUV_548_D_608	COc1ccc(-c2nnc(SCC#N)o2)cc1
645180	MUV_548_D_609	O=C(Nc1ccc2nc[nH]c2c1)c1ccco1
645183	MUV_548_D_610	CN(C(=O)C1CCOC1)c1nnc(-c2cccnc2)s1
645191	MUV_548_D_611	Cc1sc(NC(=O)CSc2nnc(-c3ccccc3)o2)c(C#N)c1C
645193	MUV_548_D_612	CCc1nc2sc(C)c(C)c2c(SCC(=O)Nc2cc(C)on2)n1
645194	MUV_548_D_613	CC1CCN(C(=O)CSc2nnc(-c3cccnc3)n2C2CCCCC2)CC1
645199	MUV_548_D_614	CCOC(=O)c1snc(C(=O)NC2CCCCC2)c1N
645200	MUV_548_D_615	OC1(c2ccccc2F)CCN(Cc2nnc(-c3ccccc3)o2)CC1
645205	MUV_548_D_616	CCOC(=O)Cc1csc(NC(=O)CSc2nnnn2-c2ccc(F)cc2)n1
645218	MUV_548_D_617	COc1ccc(-n2nnnc2SCC(=O)Nc2ccc3c(c2)OCCO3)cc1OC
645221	MUV_548_D_618	CCOCCCNCC(=O)Nc1ccccc1N1CCOCC1.O=C(O)C(=O)O
645240	MUV_548_D_619	O=C(c1ccccc1F)N1CCC(O)(c2cccnc2)CC1
645242	MUV_548_D_620	Cc1nnc(NS(C)(=O)=O)s1
645245	MUV_548_D_621	Cc1ccc(-c2nnn(CCC(=O)NC3CCCC3)n2)cc1
645254	MUV_548_D_622	Cc1cc(NC(=O)c2ccccc2)ncc1NC(=O)c1ccco1
645257	MUV_548_D_623	Cn1c(SCC(=O)N2CCCCC2)nc2cccnc21
645262	MUV_548_D_624	CCc1cccc(NC(=O)c2snc3c2[nH]cnc3=O)c1
645265	MUV_548_D_625	COc1ccc(OC)c(-n2nnnc2SCC(=O)Nc2nc(C)c(C)s2)c1
645266	MUV_548_D_626	O=C(Cc1ccccc1)N1CCC(c2nc3ccccc3[nH]2)CC1
645267	MUV_548_D_627	O=C(CSc1nnc(-c2ccncc2)o1)Oc1ccccc1
645268	MUV_548_D_628	COCCNC(=O)CN(C(=O)Cn1nnc2ccccc21)c1ccccc1
645271	MUV_548_D_629	COc1ccccc1-c1ccc(=O)n(CC(=O)NCc2ccc3c(c2)OCO3)n1
645277	MUV_548_D_630	CCOC(=O)c1cc2c(ccn2C)n1CC(=O)N1CCN(c2ccccc2OC)CC1
645289	MUV_548_D_631	COC(=O)CSc1nnc(-c2ccoc2C)n1-c1ccc(C)cc1
645299	MUV_548_D_632	COc1ccc(NC(=O)CSc2nc(-c3ccncc3)nn2CC(=O)N2CCCC2)cc1
645301	MUV_548_D_633	O=C(Oc1ccc2ccccc2c1Cl)N1CCCC1
645307	MUV_548_D_634	c1nnc2c3ccccc3nc(-c3ccccc3)n12
645312	MUV_548_D_635	COc1ccc(C(=O)Cn2nnc(-c3ccccc3F)n2)cc1
645316	MUV_548_D_636	CNC(=O)c1ccc2nc(NC(C)=O)sc2c1
645317	MUV_548_D_637	Cc1nnc(Nc2ccccn2)c2ccccc12
645319	MUV_548_D_638	CCN(CC)C(=O)N1CCC(NC(=O)c2ccccc2)CC1
645321	MUV_548_D_639	COc1ccc(OC)c(C2C(C(C)=O)=C(O)C(=O)N2Cc2cccnc2)c1
645322	MUV_548_D_640	CCOC(=O)N1CCN(C(=O)Nc2ccccc2Cl)CC1
645331	MUV_548_D_641	Cc1[nH]nc2c1C(c1ccoc1)C(C#N)=C(N)O2
645334	MUV_548_D_642	O=C(CSc1nnc(Cc2ccccc2)n1-c1cccc(Cl)c1)N1CCOCC1
645356	MUV_548_D_643	CCOCC(=O)Nc1nnc(SCCOC)s1
645359	MUV_548_D_644	COC(=O)CSc1nnc(-c2cnccn2)n1C
645364	MUV_548_D_645	Cc1ccc2c(c1)cc(CN(Cc1cccs1)C(=O)c1ccco1)c1nnnn12
645366	MUV_548_D_646	CCOc1ccccc1NC(=O)N1CCCC1C(=O)Nc1ccc(-n2cnnn2)c(C)c1
645367	MUV_548_D_647	COC(=O)C1(C)NC(c2ccco2)C2C(=O)N(c3ccc(C)cc3)C(=O)C21
645372	MUV_548_D_648	COc1ccc(C2(O)CC3CCC(C2)N3c2nc(C)cc(C)c2C#N)cc1
645373	MUV_548_D_649	COCCCNc1nc2c(c(=O)[nH]c(=O)n2C)n1CCCc1ccccc1
645374	MUV_548_D_650	Cc1cc2nc(-c3ccc(SCC(=O)N4CCOCC4)nc3)[nH]c2cc1C
645375	MUV_548_D_651	COc1ccc(NC(=O)N2CCCC(c3nc(-c4ccc(C(C)C)cc4)no3)C2)cc1
645376	MUV_548_D_652	O=C(Cc1cccs1)NCc1ccncc1
645380	MUV_548_D_653	Cc1ccc2c(c1)nnn2C1CCN(CC(=O)Nc2ccc3c(c2)OCCO3)CC1
645383	MUV_548_D_654	CCN1CCN(S(=O)(=O)Cc2ccccc2)CC1
645384	MUV_548_D_655	Cc1cc(NCCCn2ccnc2)n2c3ccccc3nc2c1C#N
645389	MUV_548_D_656	CC1CCN(c2nc3c(c(=O)n(C)c(=O)n3C)n2Cc2ccccc2)CC1
645404	MUV_548_D_657	O=C(NCCN1CCOCC1)c1cn(CCc2ccccc2)nn1
645405	MUV_548_D_658	COc1cccc(N2CCN(CC(=O)Nc3nnc(-c4ccccc4)s3)CC2)c1
645407	MUV_548_D_659	O=C(CSc1nc(C2CC2)nc2sc3c(c21)CCCC3)NCc1ccco1
645408	MUV_548_D_660	CCOC(=O)c1c2c(sc1NC(=O)Cn1nnc3ccccc31)CC(C)CC2
645412	MUV_548_D_661	CCc1nnc(NC(=O)CSc2nnc(-c3cccnc3)n2CCc2ccccc2)s1
645416	MUV_548_D_662	COc1cc(OC)cc(-c2nnc(SCC(=O)N3CCCC3)o2)c1
645417	MUV_548_D_663	O=C(NCCCCCNC(=O)c1cccnc1)c1cccnc1
645418	MUV_548_D_664	O=C(CN1C(=O)CSC1=O)NCc1ccccc1
645434	MUV_548_D_665	CC(C)(C)NC(=O)C(c1ccco1)N(C(=O)c1csnn1)c1ccccc1
645437	MUV_548_D_666	NC(=O)c1c2c(sc1NC(=O)CSc1nnc(Cc3ccccc3)n1Cc1ccco1)CCC2
645439	MUV_548_D_667	Cn1c(COc2ccccc2)nnc1SCC(=O)NCc1ccccc1
645440	MUV_548_D_668	Cc1ccc2c(c1)nnn2C1CCN(CC(=O)NCCc2nc3ccccc3[nH]2)CC1
645442	MUV_548_D_669	Cc1sc(NC(=O)CN2CCN(c3ccccn3)CC2)c(C#N)c1C
645447	MUV_548_D_670	COCCNC(=O)CN1CCC(NC(=O)Nc2ccccc2)CC1
645451	MUV_548_D_671	COc1ccc(S(=O)(=O)N2CCCC2C(=O)Nn2cnnc2)cc1
645454	MUV_548_D_672	CCOC(=O)C(C#N)C(c1c(C)[nH][nH]c1=O)c1cccnc1
645455	MUV_548_D_673	O=C(O)CSc1nnc(-c2ccncc2)n1C1CCCCC1
645457	MUV_548_D_674	Cc1nnc(NC(=O)CSc2nnc(-c3ccoc3C)n2-c2cc(C)ccc2C)s1
645481	MUV_548_D_675	C=CCn1c(Sc2nnc(C)s2)nc2c1c(=O)[nH]c(=O)n2C
645484	MUV_548_D_676	c1cncc(-c2nnc(SCCSc3nnc(-c4cccnc4)o3)o2)c1
645485	MUV_548_D_677	Cc1ccc2cc(CN(CCCO)S(=O)(=O)c3cccc4nsnc43)c(=O)[nH]c2c1C
645486	MUV_548_D_678	CC1(C)Oc2ccc(C(=O)N3CCOCC3)cc2N(CC(=O)Nc2ccccc2)C1=O
645488	MUV_548_D_679	CN1CCN(C2=C(Cl)C(=O)N(C3CCCCC3)C2=O)CC1
645495	MUV_548_D_680	CC(C)c1nnc(NC(=O)Cn2nc(-c3ccc4c(c3)OCCO4)ccc2=O)s1
645497	MUV_548_D_681	CC1CCCC(C)N1C(=O)CSc1nc2ncnc(N)c2[nH]1
645499	MUV_548_D_682	COC(=O)C(C)Sc1nc2c(c(=O)[nH]c(=O)n2C)n1CCCc1ccccc1
645500	MUV_548_D_683	CCC(C)(C)n1nnnc1C(c1cc2cc(OC)c(OC)cc2[nH]c1=O)N1CCc2ccccc21
645508	MUV_548_D_684	CCCn1nnnc1SCC(=O)NCc1ccc(OC)cc1
645511	MUV_548_D_685	Cc1cc(NC(=O)CCC(=O)N(c2ccccc2)C(C(=O)NC2CCCC2)c2cccs2)no1
645512	MUV_548_D_686	CNC(=O)CSc1nnc(-c2cccnc2)n1CCc1ccccc1
645514	MUV_548_D_687	Cc1ccc(C(=O)N2CCN(S(C)(=O)=O)C2)cc1
645518	MUV_548_D_688	c1coc(CNc2c3c(nc4ncnn42)CCC3)c1
645525	MUV_548_D_689	COc1ccc(C2(O)CCN(C(=O)NC3CCCCC3)CC2)cc1
645528	MUV_548_D_690	O=C1CCN(Cc2nnnn2CC2CCCO2)c2ccccc2N1
645531	MUV_548_D_691	CS(=O)(=O)NCc1nnc(SCC(=O)NC2CCCCC2)n1-c1ccc(F)cc1
645533	MUV_548_D_692	CCCCn1nnnc1SCC(=O)Nc1ccc2c(c1)OCCO2
645537	MUV_548_D_693	COc1ccc(N2C(=O)CN=C2Nc2cccc(C)c2C)cc1OC
645538	MUV_548_D_694	Cc1cc(Cl)ccc1OCCCC(=O)N1CCN(C(=O)c2ccco2)CC1
645539	MUV_548_D_695	COc1nc(OC)nc(N2CCC(C(=O)Nc3cccc4c3CCCC4)CC2)n1
645540	MUV_548_D_696	Cc1nonc1NC(=O)CSc1nnc(-c2ccoc2C)n1C
645541	MUV_548_D_697	CCOC(=O)CNC(=O)CSc1ncnc2c1cnn2-c1ccc(OC)cc1
645542	MUV_548_D_698	O=C(Cc1nnc(NC(=O)C2COc3ccccc3O2)s1)N1CCOCC1
645543	MUV_548_D_699	COc1cc(C(=O)N(C)c2nnc(-c3cccnc3)s2)cc(OC)c1OC
645545	MUV_548_D_700	COc1ccc2cc(C#N)c(N3CCN(Cc4nnnn4CCC(C)C)CC3)nc2c1
645546	MUV_548_D_701	O=C(NC1CCN(Cc2nnnn2CCc2ccccc2)CC1)c1ccccc1F
645551	MUV_548_D_702	N#Cc1nc(COc2ccc(Cl)cc2)oc1N1CCCC1
645552	MUV_548_D_703	CC(=O)C1=C(O)C(=O)N(CCc2c[nH]c3ccccc23)C1c1cccc(O)c1
645554	MUV_548_D_704	CCc1nnc(NC(=O)c2ccc(COc3ccc(C)cc3)o2)s1
645555	MUV_548_D_705	Cc1cccc(NC(=O)CSc2nnc(-c3ccccc3C)o2)c1
645557	MUV_548_D_706	Cc1ccc(OCc2nnc(SCC(=O)CC(=O)Nc3ccccc3)o2)cc1
645559	MUV_548_D_707	Cc1cccc2cc(C#N)c(NCCCn3ccnc3)nc12
645560	MUV_548_D_708	COCCn1nnnc1C(c1ccc(OC)cc1)N1CCC(C)CC1
645562	MUV_548_D_709	CCOC(=O)C1CCN(Cc2cn[nH]c2-c2ccc(C)cc2)CC1
645565	MUV_548_D_710	Cc1ccc(C)c(-n2c(CNc3ccc(F)cc3)nnc2SCC(N)=O)c1
645566	MUV_548_D_711	C=CCOC(=O)C1=C(C)Nc2sc(C#N)c(N)c2C1c1ccco1
645568	MUV_548_D_712	COc1cccc(N(C(=O)Cn2nnc3ccccc32)C(C(=O)NCc2ccco2)c2cccnc2)c1
645571	MUV_548_D_713	Cc1ccc(N=C(c2cccs2)N2CCOCC2)cc1
645572	MUV_548_D_714	CC(C)OC(=O)CSc1nnnn1-c1ccc2c(c1)OCCO2
645614	MUV_548_D_715	CC1=C(C(N)=O)C(c2ccc(Cl)cc2)NC(=O)N1
645615	MUV_548_D_716	CCOC(=O)CSc1ncnc2c1cnn2-c1ccc(Cl)cc1
645619	MUV_548_D_717	Nc1nc(CSc2nc3ccccc3[nH]2)nc(N2CCOCC2)n1
645627	MUV_548_D_718	CCOC(=O)Cc1csc(NC(=O)CSc2nnc(C3CC3)n2C)n1
645634	MUV_548_D_719	CCCC(=O)Nc1ccc(NC(=O)c2ccccc2OC)cn1
645648	MUV_548_D_720	CSc1nnc(-c2cnccn2)n1CCCN1CCCC1=O
645649	MUV_548_D_721	Cc1cccc(C(=O)N2CCC(n3nnc4cc(F)ccc43)CC2)c1
645651	MUV_548_D_722	CC(=O)N1CC=C2C(C#N)=C(N)C(C#N)(C#N)C(C)C2C1
645655	MUV_548_D_723	O=C(CSc1nnc2scc(-c3ccccc3)n12)N1CCN(Cc2ccccc2)CC1
645661	MUV_548_D_724	NC(=O)c1cnn(Cc2ccc(Cl)cc2)c1N
645668	MUV_548_D_725	O=C(CNC(=O)c1ccco1)N(c1ccccc1)C(C(=O)NCC1CCCO1)c1ccccc1
645670	MUV_548_D_726	Cc1cccc(-c2cc3nc4c(c(N5CCOCC5)n3n2)CCCC4)c1
645672	MUV_548_D_727	c1nnnn1-c1cccc2ccccc21
645674	MUV_548_D_728	Cc1cc(C)n(-c2nc3c(c(=O)[nH]c(=O)n3C)n2Cc2ccccc2)n1
645677	MUV_548_D_729	CCc1nnc(NC(=O)C2CCN(c3nccc(C)n3)CC2)s1
645682	MUV_548_D_730	O=C(Oc1ccc2c(c1)occ(Cl)c2=O)c1ccncc1
645683	MUV_548_D_731	Fc1ccc(NCc2cccnc2)cc1
645685	MUV_548_D_732	CC(C)n1c(Sc2nccn2C)nc2c1c(=O)n(C)c(=O)n2C
645689	MUV_548_D_733	Cc1cccc(N(CC(=O)NC2CCCC2)C(=O)CCCC(=O)Nc2ccccn2)c1
645690	MUV_548_D_734	CCn1c(SCC(=O)Nc2nc3c(s2)CCCC3)nc2c1c(=O)n(C)c(=O)n2C
645691	MUV_548_D_735	Cn1c(SCC(=O)Nc2ccc3c(c2)OCCO3)nnc1-c1ccco1
645693	MUV_548_D_736	Cc1ccc(N2CC(C(=O)Nc3nnc(C(C)C)s3)CC2=O)cc1
645702	MUV_548_D_737	O=S(=O)(NCCOc1ccc(F)cc1)c1ccc2c(c1)OCCO2
645704	MUV_548_D_738	COCCN(C(=O)c1csnn1)C(C(=O)NC1CCCCC1)c1cccs1
645738	MUV_548_D_739	O=C(c1ccncc1)N(Cc1ccccc1)Cc1nc(=O)c2ccccc2[nH]1
645739	MUV_548_D_740	CCCCC(=O)Nc1ccc(NC(=O)C2CC2)nc1
645741	MUV_548_D_741	c1coc(-c2nnc(-c3ccccc3)n2-c2ccccc2)c1
645742	MUV_548_D_742	Cc1cc(C)nc(N2CCC(C(=O)Nc3ccc4c(c3)OCO4)CC2)n1
645750	MUV_548_D_743	O=C(CSc1nnc(NC(=O)C2CCC2)s1)Nc1ccc(N2CCOCC2)cc1
645763	MUV_548_D_744	Cc1csc(NC(=O)CSc2nnc(-c3ccncc3)n2C)n1
645774	MUV_548_D_745	COc1cccc(-n2c(SC)nnc2-c2cnccn2)c1
645775	MUV_548_D_746	Cc1cccc(NC(=O)C2CCCN(c3nc(C)cc(C)n3)C2)c1
645781	MUV_548_D_747	CCCn1nc(CC(=O)O)c2ccccc2c1=O
645782	MUV_548_D_748	O=C(NCCc1ccccc1)c1ccc(-n2cnnn2)cc1
645784	MUV_548_D_749	Cc1cc(C)n(CC(O)COCc2ccco2)n1
645788	MUV_548_D_750	O=C(CCC(=O)N(CC(=O)NCC1CCCO1)c1ccc2c(c1)OCO2)Nc1nccs1
645789	MUV_548_D_751	CCOC(=O)c1cc2occc2n1CCCN1C(=O)c2ccccc2C1=O
645791	MUV_548_D_752	COc1cc(NC(=O)C2COc3ccccc3O2)c(OC)cc1Cl
645795	MUV_548_D_753	CN1CCN(C(=O)Cc2nc3ccccc3[nH]2)CC1
645796	MUV_548_D_754	CCn1nnnc1SCC(=O)N(C1CCCCC1)C1CCCCC1
645797	MUV_548_D_755	O=C(O)c1cn[nH]c1-n1cnnn1
645798	MUV_548_D_756	CCOC(=O)c1cc2sccc2n1CC(=O)Nc1ccc(OC)c(OC)c1
645803	MUV_548_D_757	COc1ccc(-c2nnc(SCC(=O)N3CCCC3)o2)cc1OC
645804	MUV_548_D_758	CC(C)C(c1nnnn1C1CCCC1)N1CCN(C(=O)c2ccco2)CC1
645818	MUV_548_D_759	COc1cccc2c(=O)c(C(=O)NCc3cccs3)c[nH]c12
645845	MUV_548_D_760	CC(C)OC(=O)CC(=O)CSc1nc2c(cc1C#N)CCCC2
645846	MUV_548_D_761	N#Cc1c2c(sc1NC(=O)CSc1nnnn1C1CCCCC1)CCCC2
645857	MUV_548_D_762	CCc1ccccc1NC1=NCC(=O)N1Cc1ccc2c(c1)OCO2
645862	MUV_548_D_763	CC1CCCN(c2nc3c(c(=O)n(C)c(=O)n3C)n2Cc2ccccc2)C1
645865	MUV_548_D_764	CCCn1c(SCC(=O)Nc2nnc(CC)s2)nc2c1c(=O)n(C)c(=O)n2C
645867	MUV_548_D_765	CCc1nnc(NC(=O)c2ccc(S(=O)(=O)NCC(C)C)cc2)s1
645870	MUV_548_D_766	O=c1nc2n(-c3ccccc3)[nH]c(-c3cccc(F)c3)c-2cc1CNCCN1CCOCC1
645874	MUV_548_D_767	CCOC(=O)CNC(=O)CSc1nnnn1-c1ccc(C)c(C)c1
645888	MUV_548_D_768	COc1ccc(N2CCN(CC(=O)Nc3ccc(-n4cnnn4)cc3)CC2)cc1
645889	MUV_548_D_769	CCOc1ccc(N2C(=O)CC(Sc3nc(C)cc(C)c3C#N)C2=O)cc1
645891	MUV_548_D_770	O=C1CCCN1Cc1ncnn1-c1ccccc1
645892	MUV_548_D_771	CCn1c2ccccc2nc1SCC(=O)Nc1ccc(C(C)=O)cc1
645895	MUV_548_D_772	Cc1cccc(N(C(=O)Cn2nnc3ccccc32)C(C(=O)NCc2ccco2)c2ccncc2)c1
645897	MUV_548_D_773	Cn1c(SCC(=O)Nc2ccccc2N2CCCCC2)nc2c1c(=O)n(C)c(=O)n2C
645906	MUV_548_D_774	COCCn1nnnc1C(c1ccc2ncccc2c1)N1CCc2ccccc21
645907	MUV_548_D_775	CCCCc1nc2ccccc2c(C(=O)O)c1C
645908	MUV_548_D_776	COCCn1c(SCC(=O)Nc2cccc(C(=O)OC)c2)nc2ccccc2c1=O
645911	MUV_548_D_777	CCc1nnc(SCc2ccc(OC(C)C)cc2)n1N
645913	MUV_548_D_778	O=C(COC(=O)c1ccco1)NCc1ccco1
645914	MUV_548_D_779	COC(=O)CSc1nnc(CNc2ccc(Cl)cc2)n1Cc1ccccc1
645916	MUV_548_D_780	CC(C)OC(=O)CSc1ncnc2c1cnn2-c1ccccc1
645918	MUV_548_D_781	O=C(NC1CCCCC1)C1CCN(C(=O)NCc2ccccc2)CC1
645922	MUV_548_D_782	Cc1nnc(SCCCN2C(=O)c3ccccc3C2=O)o1
645923	MUV_548_D_783	CCCCC(CC)C(=O)Nc1ccc(Cl)cn1
645924	MUV_548_D_784	c1ccc(Cn2nnc3c2ncnc3NCCN2CCOCC2)cc1
645931	MUV_548_D_785	CC(=O)N1C(=O)N(C)C2C1N(C(C)=O)C(=O)N2C
645940	MUV_548_D_786	Cc1nc(SCC(=O)N2CCC(C(N)=O)CC2)n[nH]1
645954	MUV_548_D_787	O=C(O)C(=O)O.O=C(COc1ccccc1)N1CCN(CC2CC3C=CC2C3)CC1
645960	MUV_548_D_788	CCc1[nH]c(SCc2cccnc2)nc(=O)c1C
645962	MUV_548_D_789	COc1cc(C(=O)Nc2ccc(S(=O)(=O)Nc3cc(C)on3)cc2)cc(OC)c1OC
645964	MUV_548_D_790	CCN1CCN(Cc2c(C)[nH]c3ccc(OC)cc3c2=O)CC1
645965	MUV_548_D_791	Cc1ccc2c(c1)nnn2C1CCN(CC(=O)N2c3ccccc3CC2C)CC1
645967	MUV_548_D_792	COc1ccc(NC(=O)CSc2nc3c(cc2C#N)CN(C)CC3)cc1
645968	MUV_548_D_793	CCC(C)(C)NC(=O)C(c1ccc(C)o1)N(Cc1cccs1)C(=O)Cn1nnc2ccccc21
645970	MUV_548_D_794	CCc1nnc(NC(=O)CSc2nnc(Cc3ccccc3)n2-c2ccc(OC)cc2)s1
645973	MUV_548_D_795	CCC(C)N(C(=O)c1csnn1)C(C(=O)NCc1ccc(F)cc1)c1ccco1
645975	MUV_548_D_796	O=C(NC1CCCCC1)N1CCC(c2nc3ccccc3[nH]2)CC1
645980	MUV_548_D_797	CN(C(=O)c1cccnc1)c1nc(-c2ccccc2)cs1
645982	MUV_548_D_798	CN(C(=O)c1ccncc1)c1nnc(-c2ccncc2)s1
645984	MUV_548_D_799	CC1CN(C(=O)CN2C(=O)c3ccccc3C2=O)CC(C)O1
645985	MUV_548_D_800	Cc1cc(C)n(CCOc2nonc2N)n1
645993	MUV_548_D_801	O=C(CSc1nc(=O)c2ccccc2[nH]1)Nc1ccc(S(=O)(=O)N2CCCC2)cc1
646002	MUV_548_D_802	CC(c1ccccc1F)n1cc(C(=O)Nc2ccc3nc[nH]c3c2)nn1
646005	MUV_548_D_803	COc1cc(-n2cnnn2)ccc1S(=O)(=O)N1CCOCC1
646006	MUV_548_D_804	COc1ccc(NC(=O)c2cnc(C)cn2)c2ncccc12
646008	MUV_548_D_805	O=C(Nc1ncnc2sc3c(c21)CCC3)c1ccco1
646011	MUV_548_D_806	CCSc1nc2c(c(=O)n(C)c(=O)n2C)n1Cc1ccc(Cl)cc1
646013	MUV_548_D_807	N#CC1=C(N)Oc2c(ccc3cccnc32)C1c1cccnc1
646017	MUV_548_D_808	CCNc1nc(NCC)nc(OCCOC(=O)c2ccccc2)n1
646025	MUV_548_D_809	CCCSc1nc2c(c(=O)[nH]c(=O)n2C)n1CCc1ccccc1
646031	MUV_548_D_810	Cc1ccc(NCc2nnc(SCC(=O)Nc3ccccc3)n2CC2CCCO2)c(C)c1
646037	MUV_548_D_811	N#Cc1c2c(sc1NC(=O)CSc1nnc(-c3ccncc3)n1CC1CCCO1)CCCC2
646038	MUV_548_D_812	C=CCN1C(=O)C(CC(=O)NCC)SC1=Nc1ccc(S(N)(=O)=O)cc1
646049	MUV_548_D_813	COc1ccc(C(=O)N2CCN(C(=O)c3cc(OC)c(OC)c(OC)c3)CC2)cc1
646055	MUV_548_D_814	CCSc1nnc(-c2cccs2)o1
646056	MUV_548_D_815	CC(C)NC(=O)Cn1nnc(-c2cccc(NC(=O)c3ccccc3F)c2)n1
646060	MUV_548_D_816	CCCn1c(SCC(=O)NCc2ccco2)nnc1C(C)C
646084	MUV_548_D_817	CCCC(=O)Nc1nnc(-c2ccco2)s1
646086	MUV_548_D_818	O=C(CSc1nnnn1-c1cccnc1)NCc1cccs1
646087	MUV_548_D_819	C=CCNC(=O)C1CCN(c2nc(C)cc(-c3ccccc3)n2)CC1
646088	MUV_548_D_820	Cc1sc(NC(=O)CSc2nnc(COc3ccc(C)cc3)n2C)c(C#N)c1C
646097	MUV_548_D_821	O=C(Cn1ccsc1=NC(=O)c1ccco1)c1ccccc1
646098	MUV_548_D_822	CCOC(=O)c1ccc(Oc2nc(NC)nc(OC)n2)cc1
646100	MUV_548_D_823	c1ccc2c(c1)C=C(C(c1nnnn1C1CCCCC1)N1CCCCC1)CO2
646104	MUV_548_D_824	CCn1c(CNc2ccc(F)cc2)nnc1SCC(=O)N1CCCc2ccccc21
646105	MUV_548_D_825	CCn1c(O)c(C(=O)NCCCO)c(=O)c2ccccc21
646106	MUV_548_D_826	CCCCCn1c(SCCN2CCOCC2)nc2c1c(=O)[nH]c(=O)n2C
646108	MUV_548_D_827	CCOc1ccc(NC(=O)Cn2nnc(-c3ccccc3NC(=O)CC)n2)cc1
646109	MUV_548_D_828	Cc1cc(-c2ccccc2)nc(N2CCC(C(=O)NC(C)C)CC2)n1
646112	MUV_548_D_829	O=C(NC1CCCCC1)N1CCC(c2nc3ccc(Cl)cc3[nH]2)CC1
646115	MUV_548_D_830	CCn1nc(CC(=O)Nc2ccc(-n3cnnn3)c(C)c2)c2ccccc2c1=O
646117	MUV_548_D_831	CCc1ccccc1-n1c(SCC(=O)NC)nnc1-c1cccnc1
646118	MUV_548_D_832	CCc1c(C)nc2ncnn2c1NCCc1ccc(OC)cc1
646123	MUV_548_D_833	O=C(CSc1nc2cccnc2n1Cc1ccccc1)NCc1ccco1
646124	MUV_548_D_834	COc1cc(C(=O)Nc2ccc3c(c2)OCO3)ccc1-n1cnnn1
646125	MUV_548_D_835	COCCn1nnnc1C(c1ccc(OC)c(OC)c1)N1CCN(c2nc3ccccc3s2)CC1
646128	MUV_548_D_836	O=C(NCCc1ccccc1)C1CCCN(C(=O)NC2CCCCC2)C1
646129	MUV_548_D_837	Cn1c2nc(NCCCO)n(Cc3ccc(F)cc3)c2c(=O)[nH]c1=O
646130	MUV_548_D_838	Cn1ncc2c3nnc(-c4ccccc4Cl)n3cnc21
646134	MUV_548_D_839	Cc1cc(C)n(-c2nc3c(c(=O)[nH]c(=O)n3C)n2CC(O)COc2ccccc2C)n1
646148	MUV_548_D_840	CCC(=O)Nc1ccc(NC(=O)Cc2ccccc2)cn1
646149	MUV_548_D_841	CCOC(=O)Cc1csc(NC(=O)CSc2nnc(-n3nc(C)cc3C)c3ccccc32)n1
646156	MUV_548_D_842	Cc1ccccc1NC(=O)C1CCN(c2cnccn2)CC1
646157	MUV_548_D_843	O=C(O)CN1C(=O)CC(Cc2ccc(Cl)cc2)C1=O
646158	MUV_548_D_844	Cn1c(C(=O)OC(C(=O)NC2CCCC2)c2cccnc2)cc2sccc21
646164	MUV_548_D_845	CCOC(=O)CSC1=C(C#N)C(C)C2=C(CCCC2=O)N1
646166	MUV_548_D_846	Cn1c(C(=O)OCC(=O)NCCc2ccccc2)cc2sccc21
646185	MUV_548_D_847	CCOc1ccccc1N1CCN(CC(=O)Nc2nnc(CC)s2)CC1
646201	MUV_548_D_848	CCc1ccc(OCc2nnc(SCC(=O)NCc3ccco3)o2)cc1
646204	MUV_548_D_849	Cc1cccc(C)c1NC(=O)c1ccc(-n2cnnn2)cc1
646205	MUV_548_D_850	CCOCCn1c(N(C)Cc2ccccc2)nc2c1c(=O)[nH]c(=O)n2C
646212	MUV_548_D_851	CCC(C)OC(=O)n1ccc(C(=O)Nc2nccs2)n1
646221	MUV_548_D_852	CS(=O)(=O)N1CCC(C(=O)NCc2ccncc2)CC1
646223	MUV_548_D_853	N=c1c(C(=O)NC2CCCC2)cc2c(=O)n3ccccc3nc2n1CCN1CCOCC1
646230	MUV_548_D_854	Cc1cc(C)c2c(c1)c(C)cc1nnc(SCC(=O)NCc3ccco3)n12
646234	MUV_548_D_855	CCc1ccc2[nH]c(=O)c(C(c3nnnn3Cc3ccccc3)N3CCOCC3)cc2c1
646237	MUV_548_D_856	CCOC(=O)c1cc(CC)sc1NC(=O)CCC(=O)O
646238	MUV_548_D_857	COc1ccc(NC(=O)CSc2nnc(Cc3ccccc3)o2)c(OC)c1
646241	MUV_548_D_858	NC(=O)CCn1nc(-c2ccccc2)c2ccccc2c1=O
646246	MUV_548_D_859	CN1CC(=O)N(CC(=O)Nc2ccc(F)cc2)c2ccccc2C1=O
646247	MUV_548_D_860	Cn1c(SCc2cccnc2)nc2cccnc21
646250	MUV_548_D_861	O=C(NC1CCCC1)C(c1cccs1)N(Cc1ccco1)C(=O)c1csnn1
646253	MUV_548_D_862	Nc1ncnc2nc(N3CCN(C(=O)c4ccccc4)CC3)[nH]c21
646254	MUV_548_D_863	COc1ccc(C)cc1S(=O)(=O)N1CCC(C)CC1
646255	MUV_548_D_864	COc1ccc(-c2nnc(SCC(=O)N3CCOCC3)o2)cc1
646262	MUV_548_D_865	CCCn1c(SCC(=O)NCC2CCCO2)nc2c1c(=O)n(C)c(=O)n2C
646264	MUV_548_D_866	Cc1cnc(C(=O)Nc2ccc(N3CCOCC3)cc2)cn1
646267	MUV_548_D_867	CN(C(=O)c1cccnc1)c1nnc(-c2ccccn2)s1
646269	MUV_548_D_868	COc1ccccc1Nc1nc(N)nc(CSc2nc(C)cc(C)n2)n1
646270	MUV_548_D_869	COc1ccccc1NC(=O)CSc1nnc(C)o1
646274	MUV_548_D_870	COc1ccccc1N1CCN(C(=O)Cn2nnc(-c3cccs3)n2)CC1
646277	MUV_548_D_871	COc1ccc(-n2nnnc2SCC(=O)N2CCCC2)cc1OC
646286	MUV_548_D_872	COCCN(C(=O)Cc1cccs1)c1nnc(-c2ccncc2)s1
646287	MUV_548_D_873	Cc1csc(NC(=O)CSc2nnc(-c3ccccn3)n2-c2ccc(C)c(C)c2)n1
646288	MUV_548_D_874	Cc1ccc(NC(=O)CCSc2nnc(-c3ccco3)o2)cc1
646293	MUV_548_D_875	Cc1ccc2cc(C)c3nnc(SCC(=O)NCc4ccco4)n3c2c1
646296	MUV_548_D_876	Cc1ccc(-n2c(C)cc(C)c(C#N)c2=O)cc1Cl
646298	MUV_548_D_877	Cc1nc2ccc(NC(=O)N3CCC(c4ccccc4)C3)cc2nc1C
646299	MUV_548_D_878	CCn1c(SCC(=O)N2CCCC2)nc2c1c(=O)n(C)c(=O)n2C
646305	MUV_548_D_879	CCn1c(SCC(=O)N2c3ccccc3Sc3ccccc32)nc2c1c(=O)n(C)c(=O)n2C
646319	MUV_548_D_880	O=C(Cn1nnc(-c2ccccc2)n1)Nc1ccccc1N1CCOCC1
646327	MUV_548_D_881	COc1ccc(-n2nnnc2SCC(=O)Nc2nnc(C)s2)cc1OC
646330	MUV_548_D_882	Cn1c2ncn(CCN(CCO)Cc3ccccc3)c2c(=O)n(C)c1=O
646334	MUV_548_D_883	Cc1sc(NC(=O)CSc2nc(N)n(CC(=O)c3ccccc3)n2)c(C#N)c1C
646338	MUV_548_D_884	Cc1nc2c(nnn2Cc2ccccc2Cl)c(Nc2ccc3c(c2)OCCO3)n1
646342	MUV_548_D_885	COCCN(CC(=O)NCc1ccc(F)cc1)C(=O)CCC(=O)Nc1nccs1
646343	MUV_548_D_886	Cc1c(-c2cccs2)[n+](=O)c2c(n1[O-])CCC2
646345	MUV_548_D_887	O=C(c1ccc2c(c1)OCCO2)C1CCN(S(=O)(=O)c2ccccc2F)CC1
646347	MUV_548_D_888	CCCCOc1ccc(-c2nnn(CCC(=O)N3CCOCC3)n2)cc1
646357	MUV_548_D_889	CCOc1cc(-c2nc3ccccn3c2NCC2CCCO2)ccc1O
646364	MUV_548_D_890	CC(C)C(c1nnnn1Cc1ccco1)N1CCN(c2nc3ccccc3s2)CC1
646368	MUV_548_D_891	CCOC(=O)C1CCN(c2cc(C)nc3cc(-c4cccc(F)c4)nn32)CC1
646372	MUV_548_D_892	Cc1cnc(NC(=O)CSc2nnc(-c3cccs3)n2C)s1
646376	MUV_548_D_893	CCn1cc(C(=O)Nc2ccc(-n3cnnn3)c(OC)c2)c(=O)c2ccc(C)nc21
646379	MUV_548_D_894	CC(=O)Nc1ccc(NC(=O)CSc2nnc(C3CC3)n2C)cc1
646382	MUV_548_D_895	CC(=O)C1=C(O)C(=O)N(Cc2ccccc2)C1c1cccs1
646384	MUV_548_D_896	O=C(Cn1nnc(-c2ccc(N3CCOCC3)cc2)n1)OC1CCCCC1
646389	MUV_548_D_897	COc1cccc2cc(-c3nnc(SCC(=O)Nc4nc(C)cs4)n3C)oc21
646392	MUV_548_D_898	CCc1c(C)nc2ncnn2c1N1CCC(C(=O)NCc2cccc(OC)c2)CC1
646394	MUV_548_D_899	Cc1ccc2nc3c(cc2c1)CN(Cc1ccco1)C(=NCC1CCCO1)S3
646407	MUV_548_D_900	COC(=O)c1ccc(NC(=O)CSc2nnc(-c3ccncc3)n2C)cc1
646410	MUV_548_D_901	Cc1nnc(N(C)C(=O)c2cccnc2)s1
646412	MUV_548_D_902	CCCCNC(=O)C1CCCN(S(=O)(=O)c2ccc(-n3cnnn3)cc2)C1
646416	MUV_548_D_903	COCCn1c(SCc2ccccc2Cl)nc2c1c(=O)[nH]c(=O)n2C
646421	MUV_548_D_904	O=C(CCSc1nnc(-c2ccncc2)o1)Nc1ccc(F)cc1
646422	MUV_548_D_905	CC(=O)NC(Cc1cc(C)ccc1C)C(=O)N1CCN(C(=O)Nc2ccc(C(C)=O)cc2)CC1
646425	MUV_548_D_906	Cc1nnc(Sc2nc3c(c(=O)n(C)c(=O)n3C)n2Cc2ccc(Cl)cc2)s1
646426	MUV_548_D_907	COc1ccc(C(=O)Nc2ccc(-c3ccc(C)o3)cc2)cc1S(=O)(=O)N1CCOCC1
646430	MUV_548_D_908	COc1ccc(CC(C(=O)Nc2cccc(F)c2)c2nn[nH]n2)c(OC)c1
646453	MUV_548_D_909	CCc1c2nnc(SCC(=O)N3CCCc4ccccc43)n2c(N)nc1C
646455	MUV_548_D_910	CCOc1nc(OCC)nc(N2CCC(C)CC2)n1
646460	MUV_548_D_911	Cc1nnc(SCC(=O)NC2CC2)n1CCc1ccccc1
646462	MUV_548_D_912	CC(=O)C1=C(O)C(=O)N(CCN(C)C)C1c1ccc(Cl)cc1
646463	MUV_548_D_913	COc1ccccc1-c1nc(NC(C)=O)n[nH]1
646464	MUV_548_D_914	CC1CCCN(c2ccc(C(=O)NCc3cccs3)cn2)C1
646468	MUV_548_D_915	COCCn1c(SCc2cccnc2)nnc1-c1ccco1
646478	MUV_548_D_916	CC(C)C(c1nnnn1C1CCCCC1)N1CCOCC1
646479	MUV_548_D_917	O=C(C1CCCCC1)N1CCC(n2nnc3ccccc32)CC1
646480	MUV_548_D_918	N#Cc1ccc(-c2nnnn2-c2ccc3c(c2)OCO3)cc1
646481	MUV_548_D_919	COc1ccc(-c2ccc(SCC(=O)NCc3ccco3)nn2)cc1OC
646483	MUV_548_D_920	CCN(CC)S(=O)(=O)c1ccc(Nc2cc(C)nc3ncnn32)cc1
646496	MUV_548_D_921	Cc1cccc(-n2c(SCC(=O)N3CCCC3)nnc2-c2ccccn2)c1C
646497	MUV_548_D_922	O=C(Nc1ccc(C2CCCCC2)cc1)C1CCCN(c2ncccn2)C1
646502	MUV_548_D_923	CCn1nnc(NC(=O)c2ccc(-c3ccc(Cl)cc3)o2)n1
646504	MUV_548_D_924	Cc1cc(C)n(CC(=O)Nc2ccc(C)cc2)n1
646505	MUV_548_D_925	CCOc1ccc(Nc2nc(Cc3nnc(SCC(N)=O)o3)cs2)cc1
646506	MUV_548_D_926	Cc1c(Cl)cccc1NC(=O)CC(C(=O)O)C1CCCO1
646508	MUV_548_D_927	N=c1c(C(=O)NCC2CCCO2)cc2c(=O)n3ccccc3nc2n1Cc1cccnc1
646510	MUV_548_D_928	CCn1c2ccccc2nc1N1CCN(C(=O)C23CC4CC(CC(C4)C2)C3)CC1
646511	MUV_548_D_929	CCc1c(C)nc2ncnn2c1N1CCCC(C(=O)NCc2ccco2)C1
646512	MUV_548_D_930	Cc1ccc(-c2nnc(N(C)C(=O)c3ccncc3)s2)cn1
646518	MUV_548_D_931	O=C(NCc1ccc2c(c1)OCO2)c1ccc(-n2cnnn2)cc1
646523	MUV_548_D_932	O=C(CSc1n[nH]c(=O)[nH]c1=O)c1ccccc1
646525	MUV_548_D_933	Cc1ccc(S(=O)(=O)n2nc(OC(=O)c3cccs3)cc2N)cc1
646535	MUV_548_D_934	COc1cccc(C(=O)CSc2nnc(CNS(C)(=O)=O)n2-c2ccc(C)cc2)c1
646536	MUV_548_D_935	CC(C)c1nnc(SCC(=O)NCc2ccco2)n1C
646538	MUV_548_D_936	O=C(CN1CCOCC1)Nc1ccccc1NC(=O)C1CCN(c2ncccn2)CC1
646539	MUV_548_D_937	CCOC(=O)c1cnc(SCC(=O)N2CCN(C(=O)c3ccco3)CC2)nc1N
646549	MUV_548_D_938	O=C1c2ccccc2CC1Sc1nnc(-c2ccncc2)o1
646564	MUV_548_D_939	[Cl-].Cc1cc(=O)c2n(Cc3ccccc3Cl)nc[n+]2[nH]1
646569	MUV_548_D_940	CC1CCCCC1N1CCN(C(=O)c2cccc(F)c2)CC1.O=C(O)C(=O)O
646575	MUV_548_D_941	CC1CCN(C(=O)CSc2nc(N)cc(N)n2)CC1
646576	MUV_548_D_942	CCc1n[nH]c2c1C(=O)CC(C)(C)C2
646583	MUV_548_D_943	Cc1cccc(NC(=O)c2c(O)n3c4c(cccc4c2=O)CCC3)n1
646587	MUV_548_D_944	CCC(C)(C)NC(=O)CN(C(=O)CCC(=O)Nc1cc(C)ccn1)c1ccc2c(c1)OCO2
646588	MUV_548_D_945	CCOc1ccc(N(CC(=O)NC(C)(C)C)C(=O)c2ccco2)cc1
646598	MUV_548_D_946	O=C(Oc1ccccc1)c1ccc(-n2cnnn2)cc1
646613	MUV_548_D_947	CCC(C)(C)NC(=O)C(OC(=O)c1ccco1)c1ccccc1OC
646619	MUV_548_D_948	O=C(Cn1nnc(-c2ccc(CN3CCOCC3)cc2)n1)NC1CCCCC1
646627	MUV_548_D_949	CC(=O)N(c1ccccc1F)C1=NCCCS1
646629	MUV_548_D_950	Cc1ccccc1CCNC(=O)C1CCN(S(=O)(=O)c2ccc(-n3cnnn3)cc2)CC1
646630	MUV_548_D_951	C#CCNc1nc(CC)nc2c1nnn2Cc1ccccc1F
646636	MUV_548_D_952	c1ccc(Cn2nnc3c2ncnc3N2CCC3(CC2)OCCO3)cc1
646642	MUV_548_D_953	Cc1cc(NC(=O)CSc2nnc(COc3cccc(C)c3)n2C)no1
646645	MUV_548_D_954	COC(=O)C(C)Sc1nc2c(c(=O)n(C)c(=O)n2C)n1Cc1cccc(C)c1
646648	MUV_548_D_955	CN1CCN(Cc2nc3c(c(=O)n(C)c(=O)n3C)n2CCCc2ccccc2)CC1
646650	MUV_548_D_956	CCOCCCNc1nc2c(c(=O)[nH]c(=O)n2C)n1CCCc1ccccc1
646653	MUV_548_D_957	CC(C)C(c1nnnn1C(C)(C)C)N1CCN(c2cccc(Cl)c2)CC1
646655	MUV_548_D_958	Cc1ccc2nc(SCC(=O)NCC3CCCO3)c(C#N)cc2c1
646660	MUV_548_D_959	CN(C)c1ccc(-c2nnn(CC(=O)Nc3ccccc3N3CCOCC3)n2)cc1
646664	MUV_548_D_960	COc1cc(S(=O)(=O)NCCc2ccc3c(c2)OCO3)ccc1-n1cnnn1
646666	MUV_548_D_961	O=C(NCc1ccccc1)N1CCC(n2cnc3cc(F)ccc32)CC1
646667	MUV_548_D_962	CCCn1c(SCC(=O)Nc2cccc(C)n2)nnc1-c1ccco1
646670	MUV_548_D_963	COc1ccc(NC(=O)C2CCN(C(=O)NCc3ccccc3)CC2)cc1
646671	MUV_548_D_964	O=C(OCCOCCNC1=NS(=O)(=O)c2ccccc21)c1ccncc1
646672	MUV_548_D_965	CC1CCN(S(=O)(=O)c2cccc(C(N)=O)c2)CC1
646674	MUV_548_D_966	O=C(CSc1nnnn1Cc1ccccc1)Nc1ccc2c(c1)OCCO2
646677	MUV_548_D_967	O=C(Cn1nnc(-c2ccccc2)n1)NCc1cccs1
646700	MUV_548_D_968	CCc1ccccc1NC(=O)C(C#N)Cc1cccnc1
646704	MUV_548_D_969	COc1ccc2cc3c(N)c(C(=O)N4CCCC4)sc3nc2c1
646705	MUV_548_D_970	NC(=O)CSc1nnc(Cc2csc(Nc3ccccc3)n2)n1Cc1ccccc1
646707	MUV_548_D_971	O=C(Cn1nnc(-c2ccccc2NC(=O)c2cccs2)n1)Nc1ccccc1
646718	MUV_548_D_972	CCC(=O)Nc1ccc(-c2nnc(SCC(=O)Nc3nccs3)n2C)cc1
646719	MUV_548_D_973	CN(C1CCCCC1)S(=O)(=O)c1ccc(C(=O)O)cc1
646727	MUV_548_D_974	Oc1ccc(-c2csc(NCc3ccco3)n2)cc1
646728	MUV_548_D_975	CCCC(c1nnnn1CCc1ccccc1)N1CCN(C(=O)c2ccco2)CC1
646738	MUV_548_D_976	COc1ccccc1NC(=O)CSc1nnc(C)n1CCc1ccccc1
646739	MUV_548_D_977	COc1ccc(S(=O)(=O)n2c(CCN3CCOCC3)nc3ccccc32)cc1
646740	MUV_548_D_978	O=C(Cc1c[nH]c2ccccc12)NCc1ccc2c(c1)OCO2
646751	MUV_548_D_979	CCOC(=O)c1c(C)c(C(C)=O)sc1NC(=O)CSc1nnc(-c2cccnc2)o1
646752	MUV_548_D_980	COc1ccc(NC(=O)CN2c3ccccc3OC(C)C2=O)cc1
646755	MUV_548_D_981	CCc1nnc(NC(=O)c2ccc(S(=O)(=O)NC3CCCCC3)cc2)s1
646758	MUV_548_D_982	Cc1nc(C)c(-c2csc(NCc3ccco3)n2)s1
646763	MUV_548_D_983	CC(C)(C)NC(=O)C(c1ccco1)N(C(=O)c1ccc(CN2CCOCC2)o1)c1ccccc1
646769	MUV_548_D_984	Cc1cc(C)cc(-c2nnc(SCC(=O)NCc3cccs3)o2)c1
646772	MUV_548_D_985	COCCn1nnnc1C(c1ccccn1)N(CCc1ccccc1)Cc1cccs1
646775	MUV_548_D_986	O=C(CCn1nnc(-c2cccs2)n1)N1CCc2ccccc2C1
646779	MUV_548_D_987	COc1ccccc1CN(Cc1nc(=O)c2ccccc2[nH]1)C(=O)Nc1ccccc1
646780	MUV_548_D_988	COc1cc(-c2nnc(-c3ccc(N4CCOCC4)cc3)o2)cc(OC)c1OC
646784	MUV_548_D_989	COc1ccccc1NC(=O)c1cc2ccc(=O)cc-2oc1NO
646785	MUV_548_D_990	COc1ccc(NC(=O)CSc2nnc(-c3ccccc3)n2N)cc1
646789	MUV_548_D_991	CCc1ccc2[nH]c(=O)c(CN(Cc3ccco3)S(=O)(=O)c3ccc4c(c3)OCCO4)cc2c1
646790	MUV_548_D_992	CC(C)n1c(CN2CCN(C)CC2)nc2c1c(=O)n(C)c(=O)n2C
646791	MUV_548_D_993	COc1ccccc1C(OC(=O)c1cccs1)C(=O)NCc1ccco1
646796	MUV_548_D_994	Cc1nnc(NC(=O)C2CCCN(c3nc(C)cc(C)n3)C2)s1
646797	MUV_548_D_995	COCCn1nnnc1C(c1cccs1)N1CCN(c2ccccc2)CC1
646799	MUV_548_D_996	CCOc1ccccc1NC(=O)NC1CCN(CC(=O)Nc2ccc3c(c2)OCCO3)CC1
646802	MUV_548_D_997	Cn1c(SCC(=O)NCC2CCCO2)nc2c1c(=O)n(C)c(=O)n2C
646803	MUV_548_D_998	Cc1n[nH]c(=O)nc1NC1CCCCC1
646816	MUV_548_D_999	Clc1cccc(NCc2nnc(SCc3ccccc3)o2)c1
646830	MUV_548_D_1000	N#Cc1cccc(-n2nnnc2-c2ccccn2)c1
646833	MUV_548_D_1001	CCOC(=O)Cc1nnc(NC(=O)Nc2ccccc2)s1
646834	MUV_548_D_1002	CCOC(=O)c1cc2sccc2n1CC(=O)OC(C)C
646835	MUV_548_D_1003	COc1ccccc1C(=O)N1CCN(c2cccc(Cl)c2)CC1
646836	MUV_548_D_1004	COc1ccccc1-c1nnn(CC#N)n1
646839	MUV_548_D_1005	CC(=O)Nc1ccc(C(=O)CSc2nc3ccccc3n2CC(=O)N2CCCC2)cc1
646840	MUV_548_D_1006	Cc1cc(C(=O)c2ccc(C)cc2)c(NC(=O)CN2CCN(C(=O)c3ccco3)CC2)s1
646841	MUV_548_D_1007	CCOC(=O)CSc1nnc(CNc2nc(-c3ccccc3)cs2)n1C
646847	MUV_548_D_1008	O=C(Nc1nc2ccccc2n1CCOc1ccccc1)c1ccco1
646850	MUV_548_D_1009	Clc1ccccc1Cn1nnc2c1ncnc2NCC1CC1
646854	MUV_548_D_1010	CCn1c(CNc2ccccc2Cl)nnc1SCC(=O)NCc1ccccc1
646856	MUV_548_D_1011	Cc1csc(N(C)C(=O)CSc2nnc(COc3ccccc3C)o2)n1
646867	MUV_548_D_1012	COc1cccc(N(C(=O)c2ccco2)C(C(=O)NC2CCCC2)c2ccc(N(C)C)cc2)c1
646877	MUV_548_D_1013	CC1(C)CC(NCc2cccnc2)CC(C)(C)N1
646878	MUV_548_D_1014	COc1cc(NC(=O)c2ccco2)c(OC)cc1NC(=O)CSc1nnc(-c2cccs2)n1C
646880	MUV_548_D_1015	CNC(=O)CSc1nnc(-c2ccc(S(=O)(=O)N3CCCC3)cc2)n1-c1cccc(C)c1C
646881	MUV_548_D_1016	CCn1c(COc2ccccc2C)nnc1SCC(=O)OC
646891	MUV_548_D_1017	O=C(NCc1ccc2c(c1)OCO2)c1cccc(Cl)c1
646900	MUV_548_D_1018	CC(C)CCn1nnnc1C(c1ccc(F)cc1)N1CCC(C(N)=O)CC1
646902	MUV_548_D_1019	CC(C)C(=O)Nc1ccc(C(=O)NCc2cccnc2)cc1
646903	MUV_548_D_1020	c1ccc2oc(CCc3nc4ccccc4o3)nc2c1
646906	MUV_548_D_1021	Clc1ccc(CSc2nnc(Cn3cnc4ccccc43)o2)cc1
646908	MUV_548_D_1022	O=C(NCc1cccs1)C1CCCN(c2ncccn2)C1
646918	MUV_548_D_1023	CCCC(C(=O)NCc1ccco1)N(C(=O)CNS(=O)(=O)c1ccccc1)C1CCCC1
646920	MUV_548_D_1024	O=C(c1ccccc1-c1nc2ccccc2[nH]1)N1CCOCC1
646935	MUV_548_D_1025	Cc1ccc(CNc2ncc(-c3ccc4c(c3)OCO4)n2C)cc1.O=C(O)C(=O)O
646940	MUV_548_D_1026	CCCCn1c(SCC(=O)c2ccccc2)nc2c1c(=O)[nH]c(=O)n2C
646941	MUV_548_D_1027	O=C(Nc1ccc(Cl)cc1)C(c1ccccc1)N(CCO)CCO
646942	MUV_548_D_1028	O=C(Nc1ccc2oc(-c3cccnc3)nc2c1)c1cccnc1
646948	MUV_548_D_1029	CCOC(=O)Nc1nnc(CCc2ccccc2)s1
646949	MUV_548_D_1030	CCCC(=O)Nc1ccccc1-c1nnn(CC(=O)Nc2ccc(OC)cc2)n1
646950	MUV_548_D_1031	CN(C(=O)C1CCOC1)c1nnc(-c2ccccn2)s1
646953	MUV_548_D_1032	Cc1nnc(SC(C)C(=O)Nc2ccc(S(=O)(=O)N3CCCCC3)cc2)s1
646960	MUV_548_D_1033	O=C(CCSc1nc(-c2ccco2)cc(C(F)(F)F)n1)NCc1ccccn1
646968	MUV_548_D_1034	Cc1ccc(-n2ncc3c2ncn(CC(=O)NCc2ccco2)c3=O)cc1
646971	MUV_548_D_1035	CCCCC(=O)Nc1nnc(SCC(=O)N2CCN(c3ccccc3OC)CC2)s1
646977	MUV_548_D_1036	Cc1ccccc1-c1ccc(Nc2ccc(N3CCOCC3)cc2)nn1
646982	MUV_548_D_1037	Cc1nc2ncnn2c(Nc2ccc3c(c2)OCCO3)c1C
646988	MUV_548_D_1038	CC1CCN(Cc2nc3c(c(=O)n(C)c(=O)n3C)n2CCN2CCOCC2)CC1
646991	MUV_548_D_1039	Cc1ccc(Cn2[nH]nc3c(=O)nc(C4CCN(S(=O)(=O)c5ccccc5)CC4)nc2-3)cc1
646992	MUV_548_D_1040	CC(C)(C)NC(=O)C(c1ccccc1)N(C(=O)c1csnn1)C1CC1
647001	MUV_548_D_1041	CCOC(=O)Cc1nnc2c(Nc3ccc(Cl)cc3)nc3nonc3n12
647002	MUV_548_D_1042	Cc1cccc(NC(=O)C2CCN(c3nc(C)cc(C)n3)CC2)c1
647006	MUV_548_D_1043	O=C(Nc1cccnc1)c1c(O)n2c3c(cccc3c1=O)CC2
647007	MUV_548_D_1044	O=C(Nc1ccc(Oc2ccccc2)cc1)C1CCCN(c2ncccn2)C1
647009	MUV_548_D_1045	COc1cc(NC(=O)c2ccc3c(c2)OCO3)ccc1NC(=O)C(C)C
647015	MUV_548_D_1046	CN(C(=O)c1cccc(C#N)c1)c1nnc(C2CCOC2)s1
647016	MUV_548_D_1047	COc1ccc(NC(=O)CSc2nnc(-c3ccoc3C)n2CCc2ccccc2)cc1
647018	MUV_548_D_1048	Cc1ccc(Cl)cc1N(CC(=O)NC1CCCCC1)S(C)(=O)=O
647022	MUV_548_D_1049	COC(=O)c1ccccc1NC(=O)CN1CCN(C(=O)c2ccco2)CC1
647024	MUV_548_D_1050	O=C(O)CSc1nnc(Cn2cnc3ccccc32)n1CCc1ccccc1
647027	MUV_548_D_1051	c1coc(C2Nc3cccc4cccc(c43)N2)c1
647032	MUV_548_D_1052	Cc1ccc(CSc2nnnn2C)cc1
647033	MUV_548_D_1053	CCOC(=O)c1snc(-c2ccc(F)cc2)c1N
647037	MUV_548_D_1054	CCOC(=O)c1ccc(Nc2c(CC)c(C)nc3ncnn32)cc1
647039	MUV_548_D_1055	O=C(NC1=NCCS1)C1CC(=O)N(c2ccccc2)C1
647041	MUV_548_D_1056	O=S(=O)(Nn1cnnc1)c1ccccc1Cl
647044	MUV_548_D_1057	Fc1ccccc1CSc1nnc(-c2cccs2)o1
647059	MUV_548_D_1058	Cn1c(CNc2nc(-c3ccccc3)cs2)nnc1SCC(=O)c1ccccc1
647060	MUV_548_D_1059	COC(=O)c1cccc(NC(=O)CSc2nnc(COc3cccc(C)c3)n2C)c1
647066	MUV_548_D_1060	CN(C)c1nc(Nc2ccccc2)nc(Oc2ccc(=O)[nH]n2)n1
647068	MUV_548_D_1061	COC(=O)CCC(=O)Nc1ccc(Cl)c(Cl)c1
647069	MUV_548_D_1062	CCOc1ccc(OCC)c(S(=O)(=O)N2CCCCC2)c1
647073	MUV_548_D_1063	CCOC(=O)c1ccc(-n2c(=O)c3ccccc3nc2-c2ccco2)cc1
647080	MUV_548_D_1064	O=C(CSc1ccccn1)N1CCN(C(=O)CSc2ccccn2)CC1
647090	MUV_548_D_1065	CCOc1cc(-n2cnnn2)c(OCC)cc1NC(=O)c1cnccn1
647091	MUV_548_D_1066	O=C(Nc1ccc(NC(=O)c2cccs2)cn1)c1ccco1
647093	MUV_548_D_1067	CCCC(=O)Nc1ccc(N2CCN(C(=O)c3cccs3)CC2)cc1
647094	MUV_548_D_1068	CCN1CCN(C(=O)CN(c2ccccc2C)S(C)(=O)=O)CC1
647097	MUV_548_D_1069	COC(=O)C1=C(N)OC2=C(C(=O)CC(C)(C)C2)C1c1cccnc1
647104	MUV_548_D_1070	O=C(CC1Nc2ccccc2NC1=O)NC1CCCCC1
647106	MUV_548_D_1071	Cc1sc(NC(=O)COc2cccc(-n3cnnn3)c2)c(C#N)c1C
647107	MUV_548_D_1072	COc1ccccc1-n1c(SCC(N)=O)nnc1-c1ccccc1
647111	MUV_548_D_1073	CCC(=O)Nc1ccc(C(=O)CSc2nnc(CNc3ccc(Cl)cc3)o2)cc1OC
647112	MUV_548_D_1074	CCOc1ccccc1NC(=O)C1CCCN(C(=O)NCc2ccccc2)C1
647119	MUV_548_D_1075	COCc1nnc(NS(=O)(=O)c2ccccc2)s1
647122	MUV_548_D_1076	COc1ccc(N(CC(=O)NCc2ccco2)S(C)(=O)=O)cc1
647123	MUV_548_D_1077	CC(C)C(=O)Nc1nnc(SCC(=O)NC2CC2)s1
647124	MUV_548_D_1078	O=C(Nc1ccc(Cl)cn1)c1cc2c(n(-c3ccccc3)c1=O)CCCC2=O
647135	MUV_548_D_1079	COc1ccc(N(Cc2cc3ccc(C)cc3[nH]c2=O)C(C)=O)cc1
647138	MUV_548_D_1080	Cc1nn(-c2ccccc2)c(Cl)c1C(=O)NCC(=O)O
647154	MUV_548_D_1081	CN(C(=O)c1cccc(C#N)c1)c1nnc(-c2ccncc2)s1
647156	MUV_548_D_1082	Cc1cc(-c2ccccc2)nc(N2CCN(c3ccccn3)CC2)n1
647159	MUV_548_D_1083	Cn1c(SCC(=O)NCC2CCCO2)nnc1-c1ccc(S(=O)(=O)N2CCCC2)cc1
647161	MUV_548_D_1084	CCc1nccn1S(=O)(=O)c1ccc2ccc(C)cc2c1
647166	MUV_548_D_1085	CCOc1ccc(-c2nnc(-c3ccncc3)o2)cc1
647183	MUV_548_D_1086	C=C(C)CSC1=C(C#N)C(c2ccccc2Cl)CC(=O)N1
647184	MUV_548_D_1087	Cn1c2nc(N3CCCC3)n(CCCSc3nc4ccccc4o3)c2c(=O)[nH]c1=O
647187	MUV_548_D_1088	Cc1cc(NC(=O)c2sc3nc(C)cc(C(F)(F)F)c3c2N)no1
647193	MUV_548_D_1089	O=C(NCCCn1ccnc1)c1cn(Cc2ccc(F)cc2)nn1
647201	MUV_548_D_1090	CS(=O)(=O)N1CCC(C(=O)N2CCOCC2)CC1
647202	MUV_548_D_1091	COC(=O)CCC(=O)Nc1cccc(Cl)c1
647203	MUV_548_D_1092	COc1ccc(NC(=O)c2cnc(C)cn2)cc1-n1cnnn1
647207	MUV_548_D_1093	CCCn1c(SCc2cc(=O)[nH]c3ccccc23)nc2c1c(=O)n(C)c(=O)n2C
647215	MUV_548_D_1094	COC(=O)NCC(C)OC(=O)Nc1cccc(Cl)c1
647216	MUV_548_D_1095	CCOC(=O)c1cc2c(ccn2-c2ccc(F)cc2)n1CC(=O)N1CCN(C(=O)c2ccco2)CC1
647218	MUV_548_D_1096	COCc1nnc(NC(=O)c2ccc(NC(=O)C(C)C)cc2)s1
647221	MUV_548_D_1097	CCc1ccc(-c2nn[nH]n2)cc1
647225	MUV_548_D_1098	CCCCNC(=O)Cn1cnc2c(cnn2-c2ccc(C)c(C)c2)c1=O
647226	MUV_548_D_1099	CCN(CC)c1nc(Nc2ccc(Cl)cc2)nc(OCC#N)n1
647229	MUV_548_D_1100	COC(=O)c1nc(NC(C)=O)n[nH]1
647233	MUV_548_D_1101	Nc1nnc(CC(=O)N2CCCCC2)s1
647234	MUV_548_D_1102	Cc1cc(C)n(-c2cccc(Cl)c2)c(=O)c1C#N
647238	MUV_548_D_1103	CCOC(=O)c1cnc(SCC(=O)NCc2cccs2)nc1N
647242	MUV_548_D_1104	Cc1ccnc(Sc2nc3c(c(=O)[nH]c(=O)n3C)n2CCCc2ccccc2)n1
647245	MUV_548_D_1105	COc1ccc(S(=O)(=O)N2C3CCC2CC(NC(=O)C2CC2)C3)cc1
647257	MUV_548_D_1106	Cc1ccc(NCc2nnc(SCc3ccc(C#N)cc3)n2Cc2ccco2)c(C)c1
647259	MUV_548_D_1107	COc1cc(NC(=O)Cc2cccs2)ccc1-n1cnnn1
647260	MUV_548_D_1108	O=C(Oc1cccc(-n2cnnn2)c1)C1CCCCC1
647265	MUV_548_D_1109	CCOC(=O)c1nnn(-c2nonc2N)c1CNC(C)C
647269	MUV_548_D_1110	CCOC(=O)c1ccc(NC(=O)CC2SC(=NC)N(C)C2=O)cc1
647273	MUV_548_D_1111	c1ccc(Cn2nnc3c2ncnc3NCC2CCCO2)cc1
647275	MUV_548_D_1112	O=C(Nc1nnc(-c2ccco2)s1)C1CCCCC1
647277	MUV_548_D_1113	COc1ccc(OCC(=O)Nc2ccccc2C(=O)N2CCCC2)cc1
647281	MUV_548_D_1114	Cc1ccnc(NC(=O)c2c(O)n(C)c3ccccc3c2=O)c1
647302	MUV_548_D_1115	Cn1c(-c2ccc3c(c2)OCO3)cnc1NCc1ccccc1.O=C(O)C(=O)O
647304	MUV_548_D_1116	CCN(CC)C(=O)c1sc(NC(=O)c2ccco2)c(C#N)c1C
647309	MUV_548_D_1117	Cc1ccc(C(=O)C(NC(=O)c2ccco2)N2CCOCC2)cc1
647313	MUV_548_D_1118	CCCOC(=O)C1=C(C)NC2=C(C(=O)CCC2)C1c1ccc(N(C)C)cc1
647315	MUV_548_D_1119	O=C(Nc1ccc(N2CCCCC2)c(Cl)c1)c1ncn[nH]1
647316	MUV_548_D_1120	C=CCSC1=C(C#N)C(c2ccccc2OCC)C(C#N)C(=O)N1
647317	MUV_548_D_1121	COc1cccc(OCc2nnc(SC)n2C)c1
647318	MUV_548_D_1122	CCn1c(SCC(=O)N2CCCC2)nnc1-c1ccc(S(=O)(=O)N2CCCCCC2)cc1
647319	MUV_548_D_1123	COc1ccc(CCCc2nnc(SCC(=O)Nc3nc(C)cs3)n2C)cc1C
647325	MUV_548_D_1124	CCn1c(CSc2ncccn2)nnc1SCC(=O)N1CCc2ccccc21
647327	MUV_548_D_1125	Cc1nn2c(nc(C)cc2NCCCN2CCOCC2)c1-c1ccc(F)cc1
647333	MUV_548_D_1126	Cc1ccc(NC(=O)CSc2n[nH]c(-c3ccncc3)n2)cc1
647335	MUV_548_D_1127	C=CCn1c(NCCO)nc2c1c(=O)n(C)c(=O)n2C
647344	MUV_548_D_1128	CCCn1c(SCC(=O)NCc2ccco2)nc2c1c(=O)n(C)c(=O)n2C
647347	MUV_548_D_1129	c1ccc(-n2nnnc2SCc2cccc3nsnc32)cc1
647348	MUV_548_D_1130	COC(=O)COc1ccc(S(=O)(=O)N2CCOCC2)cc1
647352	MUV_548_D_1131	COCC(=O)NCCNc1nc2ccc(C)cc2cc1C
647355	MUV_548_D_1132	CCOC(=O)COc1ccc(-c2nnc(-c3ccccc3)o2)cc1
647358	MUV_548_D_1133	Cc1cc(-c2nnc(SCC(=O)NC3CCCC3)o2)no1
647360	MUV_548_D_1134	NC(=O)CN(c1ccc(Cl)cc1)S(=O)(=O)c1ccccc1
647364	MUV_548_D_1135	c1ccc(CCn2nnnc2CN2CCc3ccccc32)cc1
647369	MUV_548_D_1136	Clc1ccc(NCc2nncn2-c2ccccc2)cc1
647372	MUV_548_D_1137	O=C(CN1C(=O)CSC1=O)N1CCc2ccccc2C1
647376	MUV_548_D_1138	Cc1cc(NS(=O)(=O)c2ccc(NC(=O)Nc3cccc(Cl)c3)cc2)no1
647378	MUV_548_D_1139	O=C(CSc1nnc2ncccn21)N1CCCCCC1
647380	MUV_548_D_1140	COC(=O)c1ccccc1NC(=O)Nc1cccnc1
647391	MUV_548_D_1141	CC(Sc1ncc(C#N)c(N)n1)C(=O)Nc1ccccc1
647396	MUV_548_D_1142	Cc1ccc(Cn2[nH]nc3c(=O)nc(C4CCN(C(=O)c5cccs5)CC4)nc2-3)cc1
647407	MUV_548_D_1143	CCOc1cc(CN2CCN(C(=O)CC(C)C)CC2)ccc1OC.O=C(O)C(=O)O
647409	MUV_548_D_1144	Cc1cc(C)cc(NC(=O)C2CCCN(c3nc(C)cc(C)n3)C2)c1
647410	MUV_548_D_1145	CCOc1ccc(Nc2nc(Cc3nnc(SCC(=O)O)o3)cs2)cc1
647411	MUV_548_D_1146	CC(C)(C)c1nnc(NC(=O)C2CCN(c3ncccn3)CC2)s1
647412	MUV_548_D_1147	CCOC(=O)N1CCC(NCCNC(=O)c2cccs2)CC1
647413	MUV_548_D_1148	CN(C)S(=O)(=O)N1CCN(c2ccc(Cl)cc2)CC1
647420	MUV_548_D_1149	CCc1nnc(NC(=O)C2CCCN(c3nc4ccccc4s3)C2)s1
647421	MUV_548_D_1150	COc1cc(OC)cc(C(=O)N2CCN(C(=O)COc3ccc4ccccc4c3)CC2)c1
647422	MUV_548_D_1151	c1cnc(NCCNc2ncccn2)nc1
647423	MUV_548_D_1152	COc1cccc(N2CC(=O)C(c3nc(=O)c4ccccc4[nH]3)=C2N)c1
647427	MUV_548_D_1153	CCc1ccc(-c2nnn(CCC(=O)OC)n2)cc1
647429	MUV_548_D_1154	Cn1c(SCC(=O)Nc2nc3c(s2)CCCC3)nnc1-c1ccccc1
647432	MUV_548_D_1155	CC(=O)c1cnc(Nc2nc(C)c3ccc(C)cc3n2)nc1C
647434	MUV_548_D_1156	COc1ccc(CC(=O)Nc2nncs2)cc1OC
647435	MUV_548_D_1157	COC(=O)c1cccc(-n2nnnc2SCC(=O)Nc2cc(C)on2)c1
647436	MUV_548_D_1158	Cc1ccnc(NC(=O)CCC(=O)N(CC(=O)NCC2CCCO2)Cc2ccc(F)cc2)c1
647444	MUV_548_D_1159	CC(=O)c1cccc(NC(=O)NCCS(C)=O)c1
647446	MUV_548_D_1160	COCCn1c(SCC(=O)NCc2cccs2)nnc1-c1ccc(OC)cc1
647456	MUV_548_D_1161	O=C(CSc1nnnn1C1CCCC1)Nc1ccc2c(c1)OCO2
647462	MUV_548_D_1162	COCCNc1nc2c(c(=O)n(C)c(=O)n2C)n1Cc1cccc(C)c1
647466	MUV_548_D_1163	CCOc1cc(S(=O)(=O)N2CCCCC2)ccc1Cl
647469	MUV_548_D_1164	CC(C)Sc1nc2c(c(=O)n(C)c(=O)n2C)n1C
647471	MUV_548_D_1165	COc1cccc(NC(=O)CSc2nnc(-c3cccs3)n2C)c1
647479	MUV_548_D_1166	COc1ccc(NC(=O)N2CCN(c3nc(-c4cccc(OC)c4)cs3)CC2)cc1
647480	MUV_548_D_1167	Cc1nn(-c2ccccc2)c(Cl)c1C1C(C#N)=C(N)OC2=C1C(=O)CCC2
647491	MUV_548_D_1168	COc1cccc(OC)c1-c1nnc(-c2cn(C)c3ccccc23)o1
647498	MUV_548_D_1169	CC1(CCC#N)N=C(SCCC#N)N(c2ccccc2)C1=O
647500	MUV_548_D_1170	CCCn1c(SCC(=O)N2CCc3ccccc32)nnc1-c1ccco1
647501	MUV_548_D_1171	CCn1nc(-c2ccccc2)nc2c(=O)n(C)c(=O)nc1-2
647505	MUV_548_D_1172	COc1ccc(OC)c(S(=O)(=O)N2CCC(C(=O)Nc3cccc(C)c3C)CC2)c1
647515	MUV_548_D_1173	Cc1cc(Nc2ccc(N3CCC(C)CC3)cc2)n2ncnc2n1
647535	MUV_548_D_1174	CCOC(=O)Cn1ncc(-c2ccccc2)c1N
647539	MUV_548_D_1175	CC(C)C(c1nnnn1C1CCCC1)N1CCN(c2ccccc2F)CC1
647545	MUV_548_D_1176	COc1ccc(OCc2nnc(SCC(=O)NCc3ccco3)o2)cc1
647547	MUV_548_D_1177	Cc1cccc2cc(C(c3nnnn3Cc3ccccc3)N3CCN(C)CC3)c(=O)[nH]c12
647560	MUV_548_D_1178	O=C(Nc1cccc(O)c1)c1cc(S(=O)(=O)N2CCCC2)ccc1Cl
647561	MUV_548_D_1179	CC(C)OC(=O)CSc1n[nH]c(-c2cccnc2)n1
647567	MUV_548_D_1180	O=C(Nc1ccc(NC(=O)C2CC2)nc1)c1cccs1
647568	MUV_548_D_1181	CC(C)c1ccc(-c2nnn(Cc3nc4ccccc4s3)n2)cc1
647569	MUV_548_D_1182	Cc1cc(C)nc(N(C#N)S(=O)(=O)c2ccccc2)n1
647572	MUV_548_D_1183	Cc1ncsc1C(=O)NCc1ccc(N2CCCC2=O)cc1
647578	MUV_548_D_1184	N#CCSc1nnc(COc2cccc3ccccc32)n1-c1cccc(Cl)c1
647580	MUV_548_D_1185	COc1ccc(Cl)cc1NC(=O)CSc1nncn1-c1cccnc1
647595	MUV_548_D_1186	CC(C)c1ccc(Nc2nc(NCc3ccco3)nc(N3CCOCC3)n2)cc1
647596	MUV_548_D_1187	COC(=O)c1ccc(Oc2nc(NC(C)C)nc(N(C)C)n2)cc1
647597	MUV_548_D_1188	CC(C)(C)NC(=O)C(c1ccncc1)N(C(=O)c1csnn1)C1CC1
647604	MUV_548_D_1189	CCn1c(Cc2ccccc2)nnc1SCC(=O)Nc1nc(C)c(C)s1
647605	MUV_548_D_1190	O=C(Cc1nnc(NC(=O)c2cnccn2)s1)N1CCCC1
647607	MUV_548_D_1191	Cc1ccc(-c2nnn(CC(=O)N3CCN(c4ccccc4)CC3)n2)o1
647612	MUV_548_D_1192	O=C(Nc1ccccc1N1CCCCC1)c1ccc2nccnc2c1
647616	MUV_548_D_1193	COc1cc(OC)cc(-c2nnc(SCC(=O)N(Cc3ccccc3)C(C)(C)C)o2)c1
647622	MUV_548_D_1194	CCn1c(SCC(=O)NCc2ccccc2)nc2ccccc2c1=O
647629	MUV_548_D_1195	COc1ccc(-c2nnc(SC)n2C)cc1
647632	MUV_548_D_1196	CC(=O)Nc1cc2c(cc1N1CCOCC1)nc(C)n(Cc1ccccc1)c2=O
647635	MUV_548_D_1197	NC(=O)c1c2c(sc1NC(=O)CSc1nnc(-c3ccccc3)n1CC1CCCO1)CCC2
647637	MUV_548_D_1198	O=C(NCCc1ccccc1)c1nc2n(Cc3ccccc3Cl)[nH]nc-2c(=O)n1
647651	MUV_548_D_1199	CCn1c(SCC(=O)N2CCCc3ccccc32)nnc1-c1ccco1
647652	MUV_548_D_1200	O=C(CN1CCOCC1)Nc1nc(-c2ccc3c(c2)CCN3S(=O)(=O)c2ccccc2)cs1
647653	MUV_548_D_1201	Cn1c(SCC(=O)N2CCOCC2)nc2cccnc21
647655	MUV_548_D_1202	NC(=O)c1c(NC(=O)CN2CCCC2)sc2c1CCCC2
647657	MUV_548_D_1203	COC(=O)C1=C(C)NC2=C(C(=O)CC(C)(C)C2)C1c1cccc(C)n1
647670	MUV_548_D_1204	CC(C)C(c1nnnn1C1CCCCC1)N1CCc2ccccc2C1
647671	MUV_548_D_1205	Cc1ccc2c(c1)nnn2C1CCN(CC(=O)N2CCN(c3ccc(F)cc3)CC2)CC1
647672	MUV_548_D_1206	COc1cccc(NC(=O)C(C#N)Cc2ccncc2)c1
647682	MUV_548_D_1207	Cc1ccc(C(C(=O)NCc2ccc(F)cc2)N(C(=O)c2csnn2)C2CC2)o1
647691	MUV_548_D_1208	C=CCn1c(SCC(=O)Nc2ccccc2C)nnc1-c1ccncc1
647696	MUV_548_D_1209	COc1cccc(-c2nnc(SCc3cccnc3)o2)c1
647702	MUV_548_D_1210	COc1cc(C(=O)Nc2c(C)cc(C)cc2C)c(-n2cnnn2)cc1OC
647705	MUV_548_D_1211	CC(=O)Nc1cccc(-c2csc(NCc3ccco3)n2)c1
647714	MUV_548_D_1212	O=C(NC1CCCCC1)C1CCN(c2nnnn2-c2ccccc2)CC1
647715	MUV_548_D_1213	Cc1ccc(Cn2c(SCC(C)C)nc3c2c(=O)[nH]c(=O)n3C)cc1
647717	MUV_548_D_1214	COc1ccc(Nc2nc(CC(C)=O)ns2)cc1OC
647720	MUV_548_D_1215	Cc1csc(NC(=O)CSc2nnc(-c3ccoc3C)n2Cc2ccco2)n1
647725	MUV_548_D_1216	COCCn1c(SCC(=O)N2CCCCC2)nc2cccnc21
647728	MUV_548_D_1217	CC1(C)NC(=O)N(CC(O)CN2CCOCC2)C1=O
647734	MUV_548_D_1218	CC1(C)NC(=O)N(CC(O)COc2ccc(-c3ccccc3)cc2)C1=O
647739	MUV_548_D_1219	CCC(=O)Nc1ccc(NC(=O)CSc2nnnn2C(C)C)cc1
647740	MUV_548_D_1220	C=CCn1c(O)c(CN2CCOCC2)c(C)c(C#N)c1=O
647741	MUV_548_D_1221	CC(=O)Nc1ccc(C(=O)CSc2nnc3scc(-c4ccccc4)n23)cc1
647742	MUV_548_D_1222	Cc1cc(C)cc(NC(=O)C2CCN(c3nccs3)CC2)c1
647744	MUV_548_D_1223	COc1ccc(Nc2nc(C)c3ccccc3n2)cc1
647746	MUV_548_D_1224	Cc1nnc(SCc2ccc(Cl)cc2)n1CC1CCCO1
647751	MUV_548_D_1225	CCCCC(c1nnnn1Cc1ccco1)N1CCN(c2nc3ccccc3s2)CC1
647754	MUV_548_D_1226	Cc1cc(C)nc(N2CCCC(C(=O)NCCc3ccc(F)cc3)C2)n1
647778	MUV_548_D_1227	COc1cccc(Nc2cc(C)nc3ccccc32)c1
647781	MUV_548_D_1228	Cn1nnc(NC(=O)c2cccc(F)c2)n1
647782	MUV_548_D_1229	O=C(Nc1cc(Cl)ccc1N1CCOCC1)c1cnccn1
647784	MUV_548_D_1230	CCCn1c(SCC(=O)Nc2nnc(CC)s2)nnc1-c1ccco1
647785	MUV_548_D_1231	CCC(C)(C)n1nnnc1C(CC(C)C)N1CCC(C(N)=O)CC1
647787	MUV_548_D_1232	CN(C)c1nc(SCCOC(=O)c2ccccc2)nc(N(C)C)n1
647795	MUV_548_D_1233	CCOc1ccc(NC(=O)Cn2nnc(-c3ccccc3F)n2)cc1
647798	MUV_548_D_1234	CCCn1c(SCC(=O)NC(C)(C)C)nnc1C(C)C
647804	MUV_548_D_1235	CCOc1ccccc1N(CC(=O)NC1CCCC1)C(=O)CCC(=O)Nc1cc(C)on1
647806	MUV_548_D_1236	O=C(CS(=O)(=O)Cc1ccccc1)Nc1nnc(C2CCCCC2)s1
647807	MUV_548_D_1237	CCn1c(CNc2ccc(Cl)cc2)nnc1SCC(=O)NCc1ccccc1
647816	MUV_548_D_1238	O=C(CCNc1n[nH]c(=O)[nH]c1=O)N1CCCCC1
647821	MUV_548_D_1239	CCOC(=O)c1nn(-c2ccccc2)c(=O)c2c(N)scc21
647829	MUV_548_D_1240	Cc1n[nH]c(=O)nc1NCc1ccco1
647836	MUV_548_D_1241	Cc1ccccc1NS(=O)(=O)c1ccc(NC(=O)c2ccco2)cc1
647841	MUV_548_D_1242	c1ccc(CCNc2ncnc3c2nnn3Cc2ccccc2)cc1
647853	MUV_548_D_1243	c1ccc(Cn2nnnc2C(c2ccccn2)N2CCOCC2)cc1
647859	MUV_548_D_1244	Cc1ccc(S(=O)(=O)Cn2nnnc2C(C(C)C)N2CCSCC2)cc1
647860	MUV_548_D_1245	CCOCCOCN(C#N)c1nc(OC)nc(N(C)C)n1
647862	MUV_548_D_1246	CCNC(=O)CC1SC(=Nc2cccc(Cl)c2C)N(C)C1=O
647865	MUV_548_D_1247	Cc1ccc2nc(C3CCN(C(=O)NCc4ccccc4)CC3)[nH]c2c1
647866	MUV_548_D_1248	O=C(Nc1ccc2nn(-c3ccccc3)nc2c1)c1cccnc1
647871	MUV_548_D_1249	COc1cc(C)nc(N2CCCC(C(=O)Nc3cccc(Cl)c3C)C2)n1
647872	MUV_548_D_1250	Cc1ccc(NC(=O)c2ccco2)cc1NC(=O)CSc1nnc(-c2cccs2)n1C
647873	MUV_548_D_1251	Cc1nc2ccccn2c1C(=O)NCCCN1CCOCC1
647877	MUV_548_D_1252	CC(=O)Nc1ccc(S(=O)(=O)n2nc(-c3ccc(C)cc3)nc2N)cc1
647882	MUV_548_D_1253	Cc1ccc2nc(Nc3nc(=O)c4ccccc4n3C)nc(C)c2c1
647883	MUV_548_D_1254	CS(=O)(=O)Nc1ccccc1C(=O)N1CCCC1
647884	MUV_548_D_1255	CCOCCCNC(=O)C1CCCN1C(=O)NC1CCCCC1
647885	MUV_548_D_1256	Cc1nnc(SCc2ccccc2)n1N
647890	MUV_548_D_1257	CCOc1ccc2nc(NC(=O)CSc3nc4c(c(=O)n(C)c(=O)n4C)n3C(C)C)sc2c1
647910	MUV_548_D_1258	CCC(OC(=O)c1cccs1)C(=O)NCc1ccc2c(c1)OCO2
647915	MUV_548_D_1259	O=C(Cn1nnc2c(cnn2-c2ccccc2)c1=O)N1CCN(c2ccccc2F)CC1
647919	MUV_548_D_1260	Cc1ccc2c(c1)cc(C)c1nnc(SCC(=O)NCc3ccco3)n12
647921	MUV_548_D_1261	Cc1ccc(CC(=O)Nc2nncs2)cc1
647922	MUV_548_D_1262	Cc1c2ccccc2oc1C(=O)Nc1ccc(-n2cnnn2)c(C)c1
647929	MUV_548_D_1263	CC(C)CNC(=O)CSc1nnc(-c2ccccn2)n1Cc1ccccc1
647931	MUV_548_D_1264	CCc1nnc(NC(=O)CSc2nnc(-c3ccccc3NC(=O)c3ccccc3)o2)s1
647939	MUV_548_D_1265	c1ccc(CCn2nnnc2CN2CCC(n3nnc4ccccc43)CC2)cc1
647942	MUV_548_D_1266	Cc1c2ccccc2oc1C(=O)Nc1cccc2cccnc21
647944	MUV_548_D_1267	CCC(c1nnnn1C1CCCC1)N1CCN(c2ccccc2F)CC1
647945	MUV_548_D_1268	CCn1c(SCC(=O)Nc2ccccc2N2CCCCC2)nc2c1c(=O)n(C)c(=O)n2C
647949	MUV_548_D_1269	N#CCCN1CCN(C(=S)c2ccc(-c3ccc(Cl)c(Cl)c3)o2)CC1
647957	MUV_548_D_1270	Cc1cc(N2CCN(C)CC2)nc(N2CCOCC2)n1
647958	MUV_548_D_1271	COc1ccccc1N1CCN(C(=O)CSc2nnc(NC(=O)C3CC3)s2)CC1
647960	MUV_548_D_1272	CCOC(=O)CSc1nnc(CCc2nc3ccccc3[nH]2)n1C
647966	MUV_548_D_1273	O=c1cc(CSc2nnc(COc3ccc(Cl)cc3)o2)c2ccccc2[nH]1
647968	MUV_548_D_1274	Cn1c(SCC2CCCO2)nnc1-c1ccncc1
647970	MUV_548_D_1275	CCn1nc(CC(=O)Nc2nnc(CC(=O)N3CCCC3)s2)c2ccccc2c1=O
647972	MUV_548_D_1276	Fc1cccc(Cl)c1CSc1nnc(COc2cccc3cccnc32)o1
647974	MUV_548_D_1277	CC(C)COc1ccc(-c2nnc(-c3ccncc3)o2)cc1
647976	MUV_548_D_1278	Cc1ccc(C(=O)CSc2nc3cccnc3n2C)cc1
647977	MUV_548_D_1279	COc1ccc(CNC(=O)CSc2nnnn2Cc2ccccc2)cc1
647981	MUV_548_D_1280	CCCC(=O)Nc1cnc(NC(=O)c2cccc(F)c2)cc1C
647985	MUV_548_D_1281	Cc1nc2ccccc2n1CC(=O)N1CC(=O)Nc2ccccc21
647986	MUV_548_D_1282	O=C(Cc1cccs1)N1CCC(c2nc3n(Cc4ccc(F)cc4)[nH]nc-3c(=O)n2)CC1
647987	MUV_548_D_1283	Cc1ccc(Cl)cc1N1CCN(S(=O)(=O)c2ccc3c(c2)OCCO3)CC1
647992	MUV_548_D_1284	Cn1c(C(=O)N2CCN(c3nc4ccccc4s3)CC2)cc2sccc21
647993	MUV_548_D_1285	CCC(c1nnnn1C1CCCC1)N1CCN(c2ccccc2)CC1
647997	MUV_548_D_1286	CCOC(=O)C1=C(C)OC(N)=C(C#N)C1c1cc2c(c(OC)c1)OCO2
648003	MUV_548_D_1287	O=C(Nc1ccc(C(=O)Nc2ccccn2)cc1)c1ccco1
648007	MUV_548_D_1288	CCOC(=O)c1c(C)c(C)sc1NC(=O)CSc1nnnn1C
648010	MUV_548_D_1289	COc1ccc(CCN2CNc3c(c(=O)n(C)c(=O)n3C)C2)cc1
648011	MUV_548_D_1290	O=C(Cn1nnc(-c2ccccc2)n1)NCc1ccc2c(c1)OCO2
648028	MUV_548_D_1291	O=C(CSc1nnc(C2CCCCC2)n1Cc1ccccc1)NCc1ccco1
648033	MUV_548_D_1292	O=C(Cn1nnc(-c2ccccc2NC(=O)c2ccco2)n1)Nc1ccccc1
648044	MUV_548_D_1293	O=C(Nc1ccc(F)cc1)N(CCCN1CCOCC1)Cc1cc2cc3c(cc2[nH]c1=O)OCO3
648051	MUV_548_D_1294	CCOC(=O)c1cc2sccc2n1CC(=O)c1ccc2c(c1)OCCO2
648058	MUV_548_D_1295	O=C(CSc1nc2ccccc2n1CC(=O)N1CCCC1)Nc1nccs1
648067	MUV_548_D_1296	CCCn1c(SCC(=O)Nc2cccc(C(=O)OC)c2)nnc1-c1cccnc1
648070	MUV_548_D_1297	CCC(=O)Nc1cc(-c2nn3c(C)nnc3s2)ccc1C
648071	MUV_548_D_1298	Cc1ccc(-n2c(CSc3nc(C)cc(C)n3)nnc2SCC(=O)NCc2ccco2)cc1
648074	MUV_548_D_1299	COc1ccc(S(=O)(=O)N2CCCC(C(=O)Nc3ccc(NC(=O)c4ccccn4)cc3)C2)cc1
648075	MUV_548_D_1300	CC(C)(C)C(=O)NC1CCN(C(=O)N2CCCC2)CC1
648079	MUV_548_D_1301	Clc1ccccc1Cn1nnc2c1ncnc2N1CCCC1
648080	MUV_548_D_1302	COc1ccc2cc(C)c(SCC(=O)Nc3cc(C)on3)nc2c1
648082	MUV_548_D_1303	Cc1c(C#N)c2ccccc2n1CC(=O)NCc1cccnc1
648083	MUV_548_D_1304	CCN1CCN(C(=O)CN(c2ccc(C)cc2)S(C)(=O)=O)CC1
648086	MUV_548_D_1305	Cc1sc(NC(=O)CSc2nc(=O)c(C)n[nH]2)c(C#N)c1C
648093	MUV_548_D_1306	CCOc1ccc2c(c1)c1nnc(SCC(=O)N3CCCCC3C)nc1n2C
648097	MUV_548_D_1307	O=C(CSc1nc(-c2ccco2)cc(C(F)(F)F)n1)Nc1cccnc1
648099	MUV_548_D_1308	COc1ccc(Cc2nnc(SCC(=O)NCC3CCCO3)o2)cc1
648100	MUV_548_D_1309	COc1ccc2cc3c(N)c(C(=O)NCc4ccco4)sc3nc2c1
648102	MUV_548_D_1310	Cn1c(C(=O)OCC(=O)NCC2CCCO2)cc2sccc21
648104	MUV_548_D_1311	COc1cc(NS(=O)(=O)c2ccc(C)cc2)ccc1-n1cnnn1
648105	MUV_548_D_1312	O=C(c1cccnc1NCc1ccccc1)N1CCOCC1
648115	MUV_548_D_1313	CCOc1ccccc1N(C(=O)CNC(=O)c1ccco1)C(C(=O)NC1CCCC1)c1cccnc1
648116	MUV_548_D_1314	CCCNC(=O)N1C2CCC1CC(O)(c1cccnc1)C2
648118	MUV_548_D_1315	CCC(C)NC(=O)C1CCCN(S(=O)(=O)c2ccc(-n3cnnn3)cc2)C1
648122	MUV_548_D_1316	N#Cc1c(SCc2ccncc2)nc(-c2ccco2)cc1C(F)(F)F
648126	MUV_548_D_1317	O=C(Nc1ccc(NC(=O)c2cccnc2)cn1)c1ccco1
648128	MUV_548_D_1318	COC(=O)C1CCN(C(=O)NC(C)(C)C)CC1
648131	MUV_548_D_1319	CC1(C)CC(=O)C=C(N2CCNCC2)C1
648145	MUV_548_D_1320	c1ccn(-c2ncnc3sc4c(c32)CCCC4)c1
648150	MUV_548_D_1321	CC(=O)C1=C(O)C(=O)N(CCC(=O)O)C1c1cccc(F)c1
648153	MUV_548_D_1322	CCOc1ccccc1NC(=O)N1CCCC1C(=O)Nc1nnc(CC)s1
648155	MUV_548_D_1323	O=C(CSc1nnc(Cc2ccccc2)o1)N1CCOCC1
648164	MUV_548_D_1324	Cc1ccc(-c2noc(CN3CCC(C(N)=O)CC3)n2)cc1
648171	MUV_548_D_1325	C=C(C)Cn1c(NCCOC)nc2c1c(=O)[nH]c(=O)n2C
648174	MUV_548_D_1326	c1ccc2c(c1)CCN(Cc1nnnn1Cc1ccc3c(c1)OCO3)C2
648187	MUV_548_D_1327	O=C(CN1CCN(c2ccc(F)cc2)CC1)Nc1ccc(-n2cnnn2)cc1
648192	MUV_548_D_1328	Cc1cccc(N(CC(=O)NC2CCCC2)C(=O)CS(=O)CC(=O)Nc2ccc3c(c2)OCO3)c1
648200	MUV_548_D_1329	CCCn1c(SCC(=O)NC)nnc1C(C)C
648201	MUV_548_D_1330	Cc1ccc(-n2nnnc2SCC(=O)Nc2ccccc2N2CCCCC2)cc1C
648203	MUV_548_D_1331	COc1ccc(CN2CCN(C(=O)c3ccco3)CC2)cc1
648204	MUV_548_D_1332	CCCn1c(SCC(=O)NCCc2ccccc2)nnc1-c1ccccn1
648205	MUV_548_D_1333	CN(C(=O)C1CCCO1)c1nnc(-c2ccncc2)s1
648206	MUV_548_D_1334	COCCn1c(SCC(=O)OC(C)C)nnc1-c1ccccc1
648208	MUV_548_D_1335	Cc1cccc2cc3c(N)c(C(=O)N4CCOCC4)sc3nc12
648210	MUV_548_D_1336	NC(=O)CSc1nnc(-c2ccc(S(=O)(=O)N3CCCC3)cc2)n1CC1CCCO1
648211	MUV_548_D_1337	COc1ccccc1N(CC(=O)NC(C)(C)C)C(=O)Cn1nnc(-c2ccc(C)o2)n1
648225	MUV_548_D_1338	COc1ccc(C(C)C)cc1S(=O)(=O)Nc1ccc(Cl)cn1
648226	MUV_548_D_1339	N#Cc1cn(CC(=O)NCCc2c[nH]c3ccccc23)c2ccccc12
648229	MUV_548_D_1340	COc1ccccc1Nc1ccc(C(=O)NC2CCCCC2)cn1
648235	MUV_548_D_1341	Cc1ccc(N(C(C)C(=O)N2CCCCC2)S(C)(=O)=O)cc1C
648237	MUV_548_D_1342	COc1cccc(C(=O)Nc2nnc(C(C)C)s2)c1
648240	MUV_548_D_1343	CCOc1cc(C2C3=C(CCCC3=O)NC3=C2C(=O)CCC3)cc(Cl)c1O
648245	MUV_548_D_1344	COc1ccccc1NC(=O)CSc1nnc(C)n1Cc1ccccc1
648251	MUV_548_D_1345	CCn1c(SCCN2CCCCC2)nnc1-c1ccc(S(=O)(=O)N2CCOCC2)cc1.O=C(O)C(=O)O
648253	MUV_548_D_1346	Cc1ccc(OCc2nnc(SCCN3CCOCC3)n2C)cc1.O=C(O)C(=O)O
648263	MUV_548_D_1347	Cc1ccc(S(=O)(=O)N2CCN(C(=O)CN3CCc4ccccc4C3)CC2)cc1.O=C(O)C(=O)O
648284	MUV_548_D_1348	COc1ccc(-c2nc3ccccc3c(=O)n2CCCn2ccnc2)cc1
648286	MUV_548_D_1349	Cc1ccc(NC(=O)C2CC=CCC2C(=O)N2CCCCC2)cc1
648292	MUV_548_D_1350	CCCn1nnnc1SCC(=O)NCc1ccc2c(c1)OCO2
648299	MUV_548_D_1351	CCc1ccc(C(=O)CSc2ncn[nH]2)cc1
648308	MUV_548_D_1352	Cc1nc(Nc2ccc(S(N)(=O)=O)cc2)oc1C
648315	MUV_548_D_1353	O=C(NCc1cccs1)C(OC(=O)c1cccs1)c1ccccn1
648318	MUV_548_D_1354	Cc1ccc(C(C(=O)NCc2ccco2)N(CC2CCCO2)C(=O)Cn2nnc3ccccc32)cc1
648339	MUV_548_D_1355	CCCOc1ccc(C(=O)NCc2cccnc2)cc1
648345	MUV_548_D_1356	CCOc1ccc2[nH]cc(C(=O)O)c(=O)c2c1
648347	MUV_548_D_1357	Cc1cc(N2CCN(C(=O)c3ccco3)CC2)n2nc(-c3cccc(F)c3)cc2n1
648348	MUV_548_D_1358	CCN1CCN(c2ncnc3c2nnn3Cc2ccccc2)CC1
648349	MUV_548_D_1359	C=CCN(C(=O)CCC(=O)Nc1cc(C)on1)C(C(=O)NC(C)(C)C)c1cccc(OC)c1OC
648350	MUV_548_D_1360	N#Cc1cc2c(nc1SCc1cccnc1)CCCC2
648351	MUV_548_D_1361	CCCOC(=O)CCCCC1SCC(NC(=O)OC)C1NC(=O)OC
648352	MUV_548_D_1362	Cc1cc(C)c2cc(CN(CCO)Cc3nnnn3Cc3ccccc3)c(=O)[nH]c2c1
648355	MUV_548_D_1363	COc1ccc(S(=O)(=O)Nc2cc(OC)c(NC(=O)c3ccco3)cc2OC)cc1
648357	MUV_548_D_1364	CCOC(=O)CN(C(=O)CSc1nnc(C)n1-c1ccccc1)c1ccccc1
648379	MUV_548_D_1365	CN(C)C(=O)Cn1cnc2c(cnn2-c2ccccc2Cl)c1=O
648381	MUV_548_D_1366	CCn1c(SCC(=O)Nc2nc(C)cs2)nnc1-c1cccnc1
648387	MUV_548_D_1367	Fc1ccc2c(c1)nnn2C1CCN(Cc2ccccc2)CC1
648407	MUV_548_D_1368	CCc1nnc(NC(=O)CSc2nnc(COc3ccccc3)n2Cc2ccccc2)s1
648410	MUV_548_D_1369	Cc1ccc(C(=O)Nc2ccccc2N2CCN(C(=O)C(C)C)CC2)cc1
648417	MUV_548_D_1370	CC(C)Cn1c(O)c(C(=O)Nc2cnccn2)c(=O)c2ccccc21
648419	MUV_548_D_1371	O=C(CSc1ncccc1-c1nc2ccccc2[nH]1)NC1CC1
648422	MUV_548_D_1372	O=c1[nH]c2cc3c(cc2cc1C(c1nnnn1C1CCCC1)N1CCCc2ccccc21)OCCO3
648423	MUV_548_D_1373	CC(C)CC(OC(=O)c1cccs1)C(=O)NCc1ccco1
648424	MUV_548_D_1374	Cc1ccc(C)c(Cn2[nH]nc3c(=O)nc(C(=O)NCC4CCCO4)nc2-3)c1
648428	MUV_548_D_1375	CC(C)Cn1c(-c2ccc(Cl)cc2)cnc1SCC(=O)N1CCOCC1
648434	MUV_548_D_1376	Cc1ccc2cc(C#N)c(NCCNC(=O)C3CC3)nc2c1C
648436	MUV_548_D_1377	Cn1c2nc(CN3CCCCC3)n(CCCc3ccccc3)c2c(=O)n(C)c1=O
648437	MUV_548_D_1378	Cc1noc(C)c1CSc1nc(=O)c(C)n[nH]1
648440	MUV_548_D_1379	CCN(CC)C(=O)CSc1nnc(-n2nc(C)cc2C)c2ccccc21
648444	MUV_548_D_1380	CCC(=O)Nc1ccc2nc(C3CC3)n(Cc3ccccc3)c(=O)c2c1
648452	MUV_548_D_1381	COc1ccc(-n2nc3cc(C)c(NC(=O)c4cccnc4)cc3n2)cc1
648454	MUV_548_D_1382	Cc1cc(C)nc(N2CCC(C(=O)Nc3ccc4c(c3)CCC4)CC2)n1
648463	MUV_548_D_1383	CCN(Cc1ccccc1)C(c1nnnn1C(C)(C)C)c1ccncc1
648472	MUV_548_D_1384	CCc1c(C)[nH]c(Nc2nc(C)c3cc(OC)ccc3n2)nc1=O
648481	MUV_548_D_1385	CSc1nc2nc3c(c(=O)n2[nH]1)CN(Cc1ccccc1)CC3
648483	MUV_548_D_1386	CCOC(=O)C1=C(C)NC(=O)NC1c1ccc(NC(C)=O)cc1
648486	MUV_548_D_1387	Cc1cc(-c2ccccc2)c(C#N)c(SCC(N)=O)n1
648494	MUV_548_D_1388	Cc1ccc(C(C)n2cc(C(=O)NCCN3CCN(C)CC3)nn2)cc1
648496	MUV_548_D_1389	Cc1ccc(Cn2c(NCCc3ccccc3)nc3c2c(=O)n(C)c(=O)n3C)cc1
648497	MUV_548_D_1390	Cc1ccc(S(=O)(=O)N2CCC(C(=O)Nc3ccc4c(c3)COC4=O)CC2)cc1
648502	MUV_548_D_1391	CCOC(=O)c1sc(NC(=O)CSc2nnnn2-c2ccc(C)c(C)c2)nc1C
648530	MUV_548_D_1392	Cc1cc(C)cc(N(CC(=O)NCC2CCCO2)C(=O)CN2C(=O)COc3ccccc32)c1
648534	MUV_548_D_1393	O=C(Nc1c(Cl)cc(Cl)cc1C(=O)NCC1CCCO1)c1ccco1
648537	MUV_548_D_1394	CCc1cc2c(ncnc2NCCO)s1
648538	MUV_548_D_1395	CCCn1c(O)c(C(=O)NCc2ccncc2)c(=O)c2ccccc21
648540	MUV_548_D_1396	CCn1c(SCCC(=O)O)nnc1-c1cccnc1
648541	MUV_548_D_1397	CCCCN(C(=O)Cn1nnc2ccccc21)C(C(=O)NCCOC)c1ccc(OC)cc1OC
648542	MUV_548_D_1398	Cc1ccc(NCc2nnc(SCC(=O)NCc3ccco3)n2CC2CCCO2)cc1Cl
648547	MUV_548_D_1399	O=S1(=O)N=C(N2CCN(Cc3ccccc3)CC2)c2ccccc21
648548	MUV_548_D_1400	Cc1csc(NC(=O)CSc2nc(=O)c3ccccc3[nH]2)n1
648549	MUV_548_D_1401	CC(=O)Nc1cccc(NC(=O)C2CCCN2C(=O)Nc2cccc(C)c2)c1
648550	MUV_548_D_1402	Cc1occc1-c1nnc(SCC(=O)NCC2CCCO2)n1-c1ccc(C)cc1
648552	MUV_548_D_1403	COc1c(C)cccc1C(=O)Nc1ccc(N2CCN(S(C)(=O)=O)CC2)cc1
648555	MUV_548_D_1404	O=C(Nc1ccc2nn(-c3ccccc3)nc2c1)c1cccs1
648556	MUV_548_D_1405	CNC(=O)C1CC(=O)N(Cc2ccc3c(c2)OCO3)C(=Nc2ccc(F)cc2)S1
648559	MUV_548_D_1406	COc1ccc(CCNC(=O)c2c(O)n3c4c(cccc4c2=O)CC3)cc1
648562	MUV_548_D_1407	O=C(Nc1ccc2c(c1)OCO2)c1cn(Cc2ccc(F)cc2)nn1
648565	MUV_548_D_1408	COC(=O)c1ccc(-n2nnnc2SCC(=O)Nc2ccccc2OC)cc1
648567	MUV_548_D_1409	CCCCNC(=O)CSc1nnc(-c2ccco2)n1C
648573	MUV_548_D_1410	CC1CCc2c(nc3ncnn3c2N2CCN(c3ccccc3F)CC2)C1
648578	MUV_548_D_1411	Cc1ccc2nc(-c3ccc(SCC(=O)O)nc3)[nH]c2c1
648580	MUV_548_D_1412	c1ccc(Cn2nnnc2C(c2ccncc2)N2CCOCC2)cc1
648585	MUV_548_D_1413	CCOc1ccc2[nH]c(=O)c(CN(CCN3CCOCC3)Cc3nnnn3C(C)(C)CC)cc2c1
648587	MUV_548_D_1414	C=COCCNC(=O)C1CC(=O)N(c2ccc(C)cc2)C1
648592	MUV_548_D_1415	O=C(CNC(=O)c1ccco1)N(c1cnc2ccccc2c1)C(C(=O)NC1CCCC1)c1ccncc1
648610	MUV_548_D_1416	O=C(CSc1nnnn1C1CCCC1)Nc1ccc2c(c1)OCCO2
648614	MUV_548_D_1417	CCn1c(SCC(N)=O)nnc1-c1ccco1
648618	MUV_548_D_1418	COc1ccccc1N1CCN(C(c2nnnn2C(C)C)c2ccc(F)cc2)CC1
648637	MUV_548_D_1419	Cc1cccc(NC(=O)CSc2nnc(-c3ccncc3)n2C)c1
648641	MUV_548_D_1420	Cc1cnc(-c2nnc(N(C)C(=O)c3ccccn3)s2)cn1
648646	MUV_548_D_1421	Cc1sc2ncn(CC(=O)N(CC(=O)NC3CCCC3)Cc3cccs3)c(=O)c2c1C
648649	MUV_548_D_1422	NC(Cn1nnc(-c2ccccc2)n1)=NO
648651	MUV_548_D_1423	CCc1c(C)nc2cc(-c3ccc(OC)c(OC)c3)nn2c1N1CCCC1
648658	MUV_548_D_1424	CCc1nnc(NC(=O)CSc2nnc3ncccn32)s1
648659	MUV_548_D_1425	CCCn1c(SCC(=O)N2CCc3ccccc3C2)nc2c1c(=O)n(C)c(=O)n2C
648665	MUV_548_D_1426	Cn1cnnc1Sc1nc2c(c(=O)n(C)c(=O)n2C)n1Cc1ccccc1Cl
648666	MUV_548_D_1427	CC(c1ccccc1)n1cc(C(=O)NCc2ccccn2)nn1
648671	MUV_548_D_1428	CCC(=O)c1cc2c(cc1NC(=O)C(C)C)OCCO2
648673	MUV_548_D_1429	CC1(C)CC(=O)C(=CNn2cnc3ccccc3c2=O)C(=O)C1
648677	MUV_548_D_1430	CNC(=O)CSc1nnc(-c2cc3c(C)nn(-c4ccccc4)c3s2)n1C
648683	MUV_548_D_1431	N#Cc1cnc(SCC(=O)c2ccccc2)nc1N
648686	MUV_548_D_1432	Fc1ccc(-c2cc3nc4c(c(N5CCOCC5)n3n2)CCCC4)cc1
648687	MUV_548_D_1433	COCCn1c(SCC(=O)Nc2nnc(C)s2)nnc1-c1ccncc1
648689	MUV_548_D_1434	CCc1c(C)nc2ncnn2c1N1CCCC(C(=O)NCCc2ccc(OC)cc2)C1
648690	MUV_548_D_1435	Cn1nc(C(C)(C)C)cc1C(=O)NCc1ccc(N2CCCC2=O)cc1
648692	MUV_548_D_1436	Cc1ccc(S(=O)(=O)NCC(=O)N(CC(=O)NCC2CCCO2)C2CCCC2)cc1
648693	MUV_548_D_1437	CCCC(c1nnnn1CS(=O)(=O)c1ccc(C)cc1)N1CCN(c2ccccc2)CC1
648695	MUV_548_D_1438	CCOC(=O)c1ccc(NC(=O)CSc2nccn2C)cc1
648696	MUV_548_D_1439	Cc1ccc(NCc2nnc(SCC(=O)c3ccccc3)n2Cc2ccco2)c(C)c1
648697	MUV_548_D_1440	CC(=O)N1CCc2[nH]c3ccccc3c2C1
648699	MUV_548_D_1441	CCCn1c(SCC(=O)N2CCCc3ccccc32)nc2c1c(=O)n(C)c(=O)n2C
648703	MUV_548_D_1442	COC(=O)CC1=C(C(=O)OC)C2(c3ccccc3N(C)C2=O)C(C#N)=C(N)O1
648707	MUV_548_D_1443	COc1ccc(C(=O)CSc2nnc(-c3cc(C)cc(C)c3)o2)cc1
648710	MUV_548_D_1444	Cc1nnc(NC(=O)Nc2cccc(Cl)c2)s1
648716	MUV_548_D_1445	Cn1c(-c2ccccc2)cnc1SCc1nc(=O)c2ccccc2[nH]1
648717	MUV_548_D_1446	Cc1occc1-c1nnc(SCC(=O)c2ccc(Cl)cc2)n1C
648720	MUV_548_D_1447	Cc1nn(-c2cc(C)c3ccccc3n2)c2c1CCC2
648723	MUV_548_D_1448	CCN(CCO)Cc1cn[nH]c1-c1ccc(C)c(C)c1
648727	MUV_548_D_1449	O=C(CN(C(=O)C1CSC(=O)C1)c1ccccc1F)NCc1ccc2c(c1)OCO2
648731	MUV_548_D_1450	O=C(c1ccco1)N1CCN(c2ccc(S(=O)(=O)N3CCCC3)cc2)CC1
648734	MUV_548_D_1451	COc1cccc(-c2nnc(N(C)C(=O)c3ccno3)s2)c1
648735	MUV_548_D_1452	CCc1c2nnc(SCC(=O)N3CCN(c4ccccc4)CC3)n2c(N)nc1C
648737	MUV_548_D_1453	COc1ccc2cc(CN(CCCN3CCOCC3)Cc3nnnn3C3CCCC3)c(=O)[nH]c2c1
648743	MUV_548_D_1454	CCCCn1c(SCC(=O)Nc2nnc(CC)s2)nc2ccccc2c1=O
648744	MUV_548_D_1455	Cn1c(Cn2cnc3ccccc32)nnc1SCC(=O)CC(=O)Nc1ccccc1
648747	MUV_548_D_1456	COc1ccc(CN(C2CCCC2)S(=O)(=O)c2ccc(-n3cnnn3)c(OC)c2)cc1OC
648748	MUV_548_D_1457	Cc1ccc2nc3c(c(N)c2c1)CCN3c1ccccc1.O=C(O)C(=O)O
648763	MUV_548_D_1458	Cn1c(CNc2ccc(Cl)cc2)nnc1SCc1ccccc1
648771	MUV_548_D_1459	CCCCn1c(SCC(=O)NC(C)(C)C)nnc1-c1ccco1
648773	MUV_548_D_1460	CC(=O)Nc1nc(=O)c(Oc2ccccc2)c(C)[nH]1
648780	MUV_548_D_1461	Cc1ccccc1-c1nnc(SCC(=O)NC2CCCCC2)o1
648781	MUV_548_D_1462	O=C(Nc1ccc(F)cc1)NC1CCN(Cc2nnnn2Cc2ccco2)CC1
648786	MUV_548_D_1463	O=C(CCN1C(=O)CSC1=O)Nc1ccccc1
648789	MUV_548_D_1464	COc1ccc(-c2nc3cc(NC(=O)c4ccc5c(c4)OCO5)ccc3o2)cc1
648790	MUV_548_D_1465	CCC(OC(=O)CC1Sc2ccccc2NC1=O)C(=O)NCC1CCCO1
648798	MUV_548_D_1466	O=C(NC1CCCCC1)c1ccc(S(=O)(=O)NCc2cccnc2)cc1
648799	MUV_548_D_1467	Cc1ccc2nc(N3CCN(Cc4ccc(F)cc4)C3=O)c(C)cc2c1
648801	MUV_548_D_1468	COc1ccccc1N1CCN(c2ccc(-c3ccccc3)nn2)CC1
648803	MUV_548_D_1469	Cc1nc2cc(-c3cccc(F)c3)nn2c(N2CCOCC2)c1C
648805	MUV_548_D_1470	CCc1nnc(NC(=O)C2CCCN2C(=O)Nc2ccccc2OC)s1
648806	MUV_548_D_1471	CC(C)(C)NC(=O)C(c1ccc(F)cc1)N(Cc1ccco1)C(=O)c1csnn1
648813	MUV_548_D_1472	CCc1c(C)nc2ncnn2c1N1CCC(C(=O)NCc2ccc3c(c2)OCO3)CC1
648816	MUV_548_D_1473	CCC(=O)Nc1ccc(NC(=O)CSc2nnc(C(C)C)n2C)cc1
648820	MUV_548_D_1474	COCCn1nnnc1SCC(=O)c1ccccc1
648821	MUV_548_D_1475	Cc1nnc(SCc2nnc(-c3ccc(C)cc3)o2)s1
648822	MUV_548_D_1476	CC(C)C(OC(=O)CN1C(=O)COc2ccccc21)C(=O)NC1CCCC1
648827	MUV_548_D_1477	COc1ccc(-n2c(SCC#N)nnc2-c2cccnc2)cc1
648828	MUV_548_D_1478	Cc1cc(NC(=O)CSc2nnnn2Cc2ccccc2)no1
648830	MUV_548_D_1479	c1coc(-c2nnc(-c3ccncc3)n2-c2ccccc2)c1
648833	MUV_548_D_1480	CC1CCN(C(=O)CSc2nncn2-c2ccccn2)CC1
648835	MUV_548_D_1481	NC(=O)C1CCN(c2ncnc3c(-c4ccccc4)nsc32)CC1
648841	MUV_548_D_1482	NC(=O)CSc1nnc(-c2ccoc2)o1
648846	MUV_548_D_1483	COc1ccc(CN(Cc2ccccn2)S(=O)(=O)c2ccc(-n3cnnn3)cc2)cc1
648848	MUV_548_D_1484	COc1cc(C)nc(OCCNS(=O)(=O)c2cc(C)ccc2C)n1
648854	MUV_548_D_1485	COCCn1nnnc1C(c1cc2cc(OC)ccc2[nH]c1=O)N1CCC(Cc2ccccc2)CC1
648856	MUV_548_D_1486	Cc1c2ccccc2oc1C(=O)Nc1ccc(-n2cnnn2)cc1
648859	MUV_548_D_1487	COC(=O)CSc1nnc(-c2ccc(S(=O)(=O)N3CCCCC3)cc2)o1
648862	MUV_548_D_1488	Cn1ncc2c1ncnc2Nc1ccc(-c2ccccc2)cc1
648863	MUV_548_D_1489	Cc1ccc(CNc2ccc(N3CCOCC3)cc2)s1
648865	MUV_548_D_1490	CN(C)c1ccc(C(CC(=O)O)NC(=O)c2ccc(Cl)cc2)cc1
648871	MUV_548_D_1491	Cn1c(SCC(=O)OCc2ccccc2)nc2c1c(=O)n(C)c(=O)n2C
648874	MUV_548_D_1492	Cc1ccc2c(c1)nc(-c1ccc(F)cc1)nc2SCC(=O)NCc1ccco1
648875	MUV_548_D_1493	COc1ccc(NCc2nnc(SCC(=O)N3CCCc4ccccc43)o2)cc1
648876	MUV_548_D_1494	CCOCC(=O)Nc1nnc(COc2ccc(Cl)cc2)s1
648882	MUV_548_D_1495	Cc1csc(NC(=O)CN2CCCCCC2)n1.O=C(O)C(=O)O
648903	MUV_548_D_1496	CCOc1cc(NC(=O)C2CCCO2)c(OCC)cc1NC(C)=O
648907	MUV_548_D_1497	CCc1ccc(N2CC(C(=O)Nc3nccs3)CC2=O)cc1
648909	MUV_548_D_1498	C=CCn1c(SCc2cccnc2)nnc1-c1ccncc1
648910	MUV_548_D_1499	Cc1ccnc(N2CCCC(C(=O)Nc3cc(F)ccc3C)C2)n1
648911	MUV_548_D_1500	CC(C)CC(c1nnnn1CC1CCCO1)N1CCN(c2nc3ccccc3s2)CC1
648912	MUV_548_D_1501	CCc1nnc(NC(=O)CSc2nnc(CSc3nc(C)cc(C)n3)o2)s1
648916	MUV_548_D_1502	COc1nc(NCc2ccco2)nc(N2CCC(C)CC2)n1
648937	MUV_548_D_1503	COc1ccc(Cl)cc1C(=O)Nc1nnn(C)n1
648944	MUV_548_D_1504	COc1cccc(C(=O)OCC(=O)Nc2ccccc2N2CCOCC2)c1
648951	MUV_548_D_1505	COCCn1c(COc2ccccc2)nnc1SCC(N)=O
648952	MUV_548_D_1506	CCOC(=O)c1nn(-c2ccccc2)c(=O)c(C#N)c1C
648954	MUV_548_D_1507	CCC(C)(C)n1nnnc1CN1CCN(c2nc3cc(OC)ccc3cc2C#N)CC1
648956	MUV_548_D_1508	CCOCCCNc1ccc(-c2ccccc2)nn1
648959	MUV_548_D_1509	Cc1ccc(-c2noc(C3CCN(C(=O)Nc4ccc(C#N)cc4)CC3)n2)o1
648961	MUV_548_D_1510	CC1(C)NC(=O)N(CC(O)CN2C(=O)NC(C)(C)C2=O)C1=O
648967	MUV_548_D_1511	CCN(CC)C(=O)CSc1nnc(-c2cc(OC)cc(OC)c2)o1
648976	MUV_548_D_1512	O=C(Cn1nc(Cl)nc1Cl)Nc1ccccc1
648979	MUV_548_D_1513	C=CCSc1nc2c(c(=O)n(C)c(=O)n2C)n1CC
648984	MUV_548_D_1514	COc1ccc(NC(=O)CN2CCC(C(N)=O)CC2)cc1
648985	MUV_548_D_1515	COCCCNC(=O)Cn1cc(C(=O)C2CC2)c2ccccc21
648990	MUV_548_D_1516	O=S(=O)(Nc1nc2ccccc2[nH]1)c1ccccc1
648996	MUV_548_D_1517	CCc1ccc(OCc2nnc(SCCN3CCOCC3)n2CC)cc1.O=C(O)C(=O)O
649010	MUV_548_D_1518	CCOC(=O)c1ccc(N2C(=O)C(O)=C(C(C)=O)C2c2ccccn2)cc1
649011	MUV_548_D_1519	CC(C)C(=O)Nc1cccc(C(=O)Nc2ccc3c(c2)OCO3)c1
649012	MUV_548_D_1520	COc1ccc(N2CCN(c3oc(COc4ccccc4)nc3C#N)CC2)cc1
649014	MUV_548_D_1521	O=C(Nc1ccc2c(c1)OCO2)C1CCCN1C(=O)NCc1ccccc1
649022	MUV_548_D_1522	COc1ccccc1N(CC(=O)NC1CCCC1)C(=O)c1csnn1
649024	MUV_548_D_1523	CCn1c(Cn2nnc(-c3ccccc3)n2)nnc1SCC(=O)Nc1cccc(C)c1C
649034	MUV_548_D_1524	O=C(NC1CCN(Cc2ccccc2)CC1)C1COc2ccccc2O1
649036	MUV_548_D_1525	N#CCCCSc1ncccc1-c1nc2ccccc2[nH]1
649045	MUV_548_D_1526	O=C(CSc1nnc(-c2cccnc2)o1)OC1CCCCC1
649049	MUV_548_D_1527	COc1cc2c(cc1NC(=O)c1cccnc1)CCCC2
649052	MUV_548_D_1528	Cc1cc(NC(=O)CSc2nc(C3CCCCC3)nc3ccccc32)no1
649056	MUV_548_D_1529	CC1CCN(C(=O)CSc2nnc(CSc3ncccn3)n2C)CC1
649063	MUV_548_D_1530	Cn1nnc(C(O)CN2CCOCC2)n1
649066	MUV_548_D_1531	Nc1ccc(C(=O)OCc2nc3ccccc3[nH]2)cc1
649070	MUV_548_D_1532	N#Cc1c2c(sc1-n1cccc1C=NO)CCCC2
649073	MUV_548_D_1533	Cc1cccc(NC(=O)CSc2nnc(-c3ccc(S(=O)(=O)N4CCOCC4)cc3)n2C)c1
649074	MUV_548_D_1534	COc1cc(Cl)ccc1S(=O)(=O)n1nc(C)cc1C
649075	MUV_548_D_1535	CCC(C)(C)n1nnnc1C(c1ccccn1)N1CCOCC1
649076	MUV_548_D_1536	O=C(Cn1cc(C(=O)C2CC2)c2ccccc21)N1CCCCC1
649082	MUV_548_D_1537	O=C(Cn1nnc(-c2ccccc2NC(=O)c2ccco2)n1)NC1CCCCC1
649084	MUV_548_D_1538	Cc1ccc(C(O)c2cccnc2)o1
649089	MUV_548_D_1539	O=C(Nc1nccs1)c1ccc(S(=O)(=O)NCc2cccs2)cc1
649095	MUV_548_D_1540	Cc1ccc(-c2nnn(CC(=O)N3CCN(c4nc5ccccc5s4)CC3)n2)cc1
649096	MUV_548_D_1541	Cc1nonc1NC(=O)CSc1nnc(-c2ccoc2C)n1CC(C)C
649098	MUV_548_D_1542	COc1ccc(C(=O)CSc2nnc(Cn3cnc4ccccc43)o2)cc1
649102	MUV_548_D_1543	Cc1nnc(NC(=O)C2CCN(c3nccc(C)n3)CC2)s1
649103	MUV_548_D_1544	Cc1cc(C)nc(NCCCc2ccccc2)n1
649112	MUV_548_D_1545	O=C(Nc1c(-c2ccccc2)nc2ccccn21)c1ccco1
649113	MUV_548_D_1546	Cc1cnc(C(=O)Nc2ccccc2-n2cccc2)cn1
649116	MUV_548_D_1547	O=C(O)CCSc1nnnn1-c1ccccc1
649127	MUV_548_D_1548	Cc1c(C#N)c2ccccc2n1CC(=O)N1CCCC1
649128	MUV_548_D_1549	c1ccc(-c2nc3cc(Cc4ccc5oc(-c6ccccn6)nc5c4)ccc3o2)nc1
649137	MUV_548_D_1550	CCn1c(SCC(=O)Nc2sc(C)c(C)c2C#N)nnc1C(C)C
649138	MUV_548_D_1551	Cc1cc(C)n(CC(=O)N(C2CCCCC2)C2CCCCC2)n1
649146	MUV_548_D_1552	COc1ccc(OC)c(C(C(=O)NCc2ccco2)N(C(=O)Cn2nnc3ccccc32)C(C)C)c1
649154	MUV_548_D_1553	COc1ccc(OC)c(NC(=O)CSc2nnc(CNc3ccc(F)cc3)o2)c1
649155	MUV_548_D_1554	COCCn1nnnc1CN1C2CCCC1CC(NC(C)=O)C2
649157	MUV_548_D_1555	CCNc1nc(OC)nc(Oc2ccc(=O)n(-c3ccccc3)n2)n1
649160	MUV_548_D_1556	O=C1CCCN1CCCNC=C1C(=O)c2ccccc2C1=O
649163	MUV_548_D_1557	CCN(CC)S(=O)(=O)c1ccc(Cl)c(C(=O)Oc2cccnc2)c1
649176	MUV_548_D_1558	O=C(CSc1nnnn1C1CCCC1)N1CCN(C(=O)c2ccco2)CC1
649177	MUV_548_D_1559	Cc1nn(CC(=O)Nc2nnc(CC(=O)N3CCCC3)s2)c(=O)c2ccccc12
649178	MUV_548_D_1560	Cc1ccc2c(c1)N(CC(=O)c1cccc(Cl)c1)C(=O)C(C)O2
649180	MUV_548_D_1561	COc1ccc(-c2nc(NC(=O)c3cc(C(C)(C)C)nn3C)sc2C)cc1
649183	MUV_548_D_1562	CCOc1ccc(-c2nnn(CC(=O)NCc3cccs3)n2)cc1
649189	MUV_548_D_1563	COCC(=O)Nc1nnc(-c2cccs2)s1
649198	MUV_548_D_1564	O=C(CCn1nnc(-c2cccs2)n1)NC1CCCCC1
649204	MUV_548_D_1565	CCn1c(SCC(=O)NCc2ccco2)nnc1C(C)C
649209	MUV_548_D_1566	COc1cc(NC(=O)CSc2nccc(C)n2)c(C(=O)O)cc1OC
649210	MUV_548_D_1567	Cc1c(NC(=O)N2CCCCCC2)c(=O)n(-c2ccccc2)n1C
649211	MUV_548_D_1568	Cc1ccc(-c2nnc(SCC(=O)Nc3nc4c(s3)CCCC4)n2C)cc1
649215	MUV_548_D_1569	O=C(CSc1n[nH]c(C2CCCC2)n1)NC1CCCC1
649216	MUV_548_D_1570	COC(=O)c1ccccc1NC(=O)CSc1nnc(CNS(=O)(=O)c2ccc(C)cc2)n1C
649221	MUV_548_D_1571	CSc1nnc(-c2ccc(S(=O)(=O)N3CCCC3)cc2)n1C
649223	MUV_548_D_1572	Cn1c(Sc2nc3ccccc3n2CC(=O)N2CCCCC2)nc2c1c(=O)n(C)c(=O)n2C
649231	MUV_548_D_1573	Cn1c(SCc2ccccc2F)nc2cccnc21
649235	MUV_548_D_1574	Cc1ccc(OCCCC(=O)Nc2nncs2)cc1
649238	MUV_548_D_1575	COCCNC(=O)CN1CCN(C(c2ccccc2)c2ccccc2)CC1.O=C(O)C(=O)O
649245	MUV_548_D_1576	O=c1c2cnn(-c3ccccc3Cl)c2ncn1Cc1cccnc1
649247	MUV_548_D_1577	Cc1cccc2cc(C(c3nnnn3CC3CCCO3)N3CCOCC3)c(=O)[nH]c12
649252	MUV_548_D_1578	COc1ccc(-c2cc3ccccc3n2CC(O)Cn2nc(C)cc2C)cc1
649254	MUV_548_D_1579	Cc1cccn2c1nc1c(cc(C#N)c(=N)n1Cc1cccnc1)c2=O
649265	MUV_548_D_1580	Cc1ccc2cc(CN(Cc3cccs3)Cc3nnnn3C(C)(C)C)c3nnnn3c2c1
649266	MUV_548_D_1581	C=CCSC1=C(C#N)C(c2ccccc2)CC(=O)N1
649269	MUV_548_D_1582	Cc1cccc(NC(=O)N2CCC(NC(=O)c3ccccc3C)CC2)c1
649270	MUV_548_D_1583	CCCn1c(SCC(=O)c2ccc3c(c2)OCCO3)nnc1-c1ccco1
649273	MUV_548_D_1584	COc1ccc(-c2cc(NCCc3ccncc3)n3ncnc3n2)cc1
649276	MUV_548_D_1585	Clc1ccc(C(c2nnnn2C2CCCC2)N2CCSCC2)cc1
649277	MUV_548_D_1586	CCCOc1cccc(C(=O)Nc2nnn(CCC)n2)c1
649283	MUV_548_D_1587	COc1ccc(-c2noc(C3CCCN(C(=O)c4ccccc4OC)C3)n2)cc1OC
649284	MUV_548_D_1588	COc1ccccc1NC1SC(=O)N(c2ccccc2)C1=O
649291	MUV_548_D_1589	c1csc(-c2csc(Nc3ccccn3)n2)c1
649294	MUV_548_D_1590	COC(=O)c1ccccc1NC(=O)CN1CCC(C(=O)c2ccc3c(c2)OCCO3)CC1
649295	MUV_548_D_1591	Cc1nc2ccccc2c(=O)n1C1CCCCCC1
649299	MUV_548_D_1592	O=C(c1cccs1)N1C2CCC1CC(O)(c1cccnc1)C2
649302	MUV_548_D_1593	COc1ccc2cc(C(c3nnnn3C(C)(C)C)N3CCc4ccccc4C3)c(=O)[nH]c2c1
649304	MUV_548_D_1594	CC(Sc1nc(-c2ccccc2)cc(C(F)(F)F)n1)C(=O)N1CCC(C(N)=O)CC1
649305	MUV_548_D_1595	CN(C)C(=O)CN1C(=O)C2CC=C(Cl)CC2C1=O
649307	MUV_548_D_1596	CC1CCCCN1S(=O)(=O)c1ccc(NC(=O)c2cccc(-n3cnnn3)c2)cc1
649314	MUV_548_D_1597	O=C(NC1CCCC1)C1CCCN1C(=O)Nc1ccccc1Cl
649324	MUV_548_D_1598	COc1ccccc1Nc1nc(N)nc(CSc2nccc(C)n2)n1
649330	MUV_548_D_1599	O=C(NC1CCS(=O)(=O)C1)c1cn(-c2ccccc2)nc1-c1ccccc1
649331	MUV_548_D_1600	O=C(CSc1nnnn1C1CCCC1)c1ccc2c(c1)OCCO2
649338	MUV_548_D_1601	Cc1ccc(N2CC(C(=O)OCC(=O)C(C)(C)C)CC2=O)cc1C
649339	MUV_548_D_1602	CCOC(=O)CSc1nnnn1-c1cc(OC)ccc1OC
649344	MUV_548_D_1603	Cc1cc(C)c2cc(C(c3nnnn3C3CCCC3)N3CCOCC3)c(=O)[nH]c2c1
649345	MUV_548_D_1604	COc1cc(NC(=O)c2cc3sccc3n2C)cc(OC)c1
649346	MUV_548_D_1605	CCn1c(COc2cccc(C)c2)nnc1SCC(=O)N1CCCC1
649352	MUV_548_D_1606	CCNC(=O)C1CC(=O)N(Cc2ccc(F)cc2)C(=Nc2ccc(OC)cc2)S1
649378	MUV_548_D_1607	Cc1ccc2cc(C#N)c(NCCCNC(=O)C3CCCO3)nc2c1
649383	MUV_548_D_1608	COc1ccc(OC)c(-n2nnnc2SCC(=O)NCc2ccc3c(c2)OCO3)c1
649384	MUV_548_D_1609	Cc1cc(C)nc(NCC(O)CNc2ccccc2Cl)n1
649385	MUV_548_D_1610	Cc1ccc(C(C(=O)NC2CCCC2)N(Cc2ccco2)C(=O)CCC(=O)Nc2ccccn2)cc1
649391	MUV_548_D_1611	CN(c1nc(-c2ccccc2)cs1)c1ccc(O)cc1
649396	MUV_548_D_1612	COCCNC(=O)C(c1cccs1)N(C(=O)Cn1nnc2ccccc21)c1cccc(C(C)=O)c1
649399	MUV_548_D_1613	O=C(N1CCOCC1)N1CCC(n2nnc3cc(F)ccc32)CC1
649405	MUV_548_D_1614	CCOC(=O)c1cccc(NC(=O)CSc2nnnn2C)c1
649415	MUV_548_D_1615	Cc1cccc(N(C(=O)Cn2nnc3ccccc32)C(C(=O)NCc2ccco2)c2ccncc2)c1C
649418	MUV_548_D_1616	Cc1nc2c(nnn2Cc2ccccc2)c(N2CCC(C(N)=O)CC2)n1
649420	MUV_548_D_1617	CCOC(=O)c1[nH]cnc1C(=O)NC1CCCCC1
649421	MUV_548_D_1618	c1ccc2sc(N3CCN(Cc4nnnn4CC4CCCO4)CC3)nc2c1
649426	MUV_548_D_1619	CCOC(=O)CSc1nnc(CNc2ccccc2Cl)n1-c1ccccc1
649432	MUV_548_D_1620	CCOC(=O)CSc1nnc(CNc2ccc(Cl)cc2)n1-c1ccccc1
649441	MUV_548_D_1621	O=C(Cn1ncnn1)OCc1ccccc1Cl
649442	MUV_548_D_1622	CC(C)n1nnnc1SCC(=O)NCc1cccs1
649443	MUV_548_D_1623	O=c1[nH]c2cc(Cl)ccc2n1-c1ccccc1
649448	MUV_548_D_1624	CCCNS(=O)(=O)c1ccc(CCC(=O)NCc2cccnc2)cc1
649452	MUV_548_D_1625	COc1ccccc1C(=O)N1CCN(c2nc3cc(C)c(C)cc3cc2C#N)CC1
649454	MUV_548_D_1626	O=C(NCc1cccs1)C1CCCN1C(=O)Nc1ccccc1
649460	MUV_548_D_1627	COc1cc(C)nc(NS(=O)(=O)c2ccc(C)cc2)n1
649462	MUV_548_D_1628	Cc1cc(N2CCOCC2)n2nc(-c3cccc(F)c3)cc2n1
649469	MUV_548_D_1629	Cc1ccc(Nc2nc(C(=O)NCc3ccco3)cs2)cc1
649470	MUV_548_D_1630	O=C(NCN1CCCCC1)c1cccnc1
649493	MUV_548_D_1631	CCc1nc2c(nnn2Cc2ccccc2F)c(NCCc2ccccn2)n1
649499	MUV_548_D_1632	Cc1cccc2cc(CN(CCc3ccccc3)C(=O)N3CCOCC3)c3nnnn3c12
649501	MUV_548_D_1633	CC(C)C(=O)Nc1ccc(NC(=O)c2ccccn2)cn1
649502	MUV_548_D_1634	COCCCn1c(SCC(=O)N2CCCC(C)C2)nnc1-c1ccco1
649509	MUV_548_D_1635	COc1cccc(-n2nnnc2SCC(=O)Nc2cccc(NC(C)=O)c2)c1
649510	MUV_548_D_1636	COc1cccc(C(=O)Nc2ccc(NC(C)=O)cn2)c1
649517	MUV_548_D_1637	COc1cccc(CN(Cc2cccnc2)S(=O)(=O)c2ccc(-n3cnnn3)c(C)c2)c1
649521	MUV_548_D_1638	CCOC(=O)c1csc(NC(=O)CSc2nnc(C3CC3)n2C)n1
649522	MUV_548_D_1639	COc1ccc(CN(Cc2cc3cc(C)ccc3[nH]c2=O)C(=O)N(C)C)cc1
649523	MUV_548_D_1640	CCCc1[nH][nH]c(=O)c1C(c1ccccc1)C(C#N)C#N
649526	MUV_548_D_1641	Cc1cc(NC(=O)CCC(=O)N(CC(=O)NC2CCCC2)Cc2ccc(F)cc2)no1
649534	MUV_548_D_1642	N#CCCn1c2ccccc2nc1-c1nonc1NC(=O)c1ccccc1Cl
649535	MUV_548_D_1643	Cc1ccc2[nH]c(=O)c(CN(CC3CCCO3)C(=O)c3ccco3)cc2c1
649536	MUV_548_D_1644	CC1Cc2ccccc2N1C(=O)CSc1nnnn1-c1ccc2c(c1)OCCO2
649541	MUV_548_D_1645	Nc1nc(C(=O)N2CCOCC2)nn1S(=O)(=O)c1ccccc1
649547	MUV_548_D_1646	COCCn1c(SCC(=O)c2ccc(Cl)cc2)nnc1C(C)C
649553	MUV_548_D_1647	Cc1cc(S(=O)(=O)N2CCN(c3ncccn3)CC2)ccc1-n1cnnn1
649559	MUV_548_D_1648	CCc1ccc2nc3c(c(C(=O)O)c2c1)CCC3
649560	MUV_548_D_1649	O=C(NC1CCCC1)C(c1cccs1)N(C(=O)c1ccno1)c1ccccc1
649567	MUV_548_D_1650	CC(=O)Nc1nc2ccccc2n1CCOc1ccccc1Cl
649572	MUV_548_D_1651	CCOc1ccc(OCC)c(NC(=O)C2CCN(c3ncccn3)CC2)c1
649576	MUV_548_D_1652	Cc1nnc(N(Cc2ccco2)C(=O)c2cccc(C#N)c2)s1
649580	MUV_548_D_1653	COc1ccc(S(=O)(=O)N2CCN(C(=O)c3c(C)nn(-c4ccccc4)c3Cl)CC2)cc1
649594	MUV_548_D_1654	Cn1nccc1C(=O)Nc1cccnc1
649595	MUV_548_D_1655	CCN=C1SC(C(=O)Nc2cccc(C(=O)O)c2)CC(=O)N1CC
649611	MUV_548_D_1656	Cc1cc(C)nc(SCc2nnc(SCC(=O)Nc3ccccc3C)n2Cc2ccco2)n1
649613	MUV_548_D_1657	CC(C)NC(=O)c1ccc2c(c1)nnn2C
649618	MUV_548_D_1658	O=C(Nc1cccc2ccccc21)c1cnccn1
649619	MUV_548_D_1659	O=C(Cn1nnc(-c2ccccc2-n2cnnn2)n1)NCc1ccccc1
649620	MUV_548_D_1660	CCCOc1ccc(-c2nnn(CC(=O)OCC)n2)cc1
649624	MUV_548_D_1661	CCn1c(=N)c(C(N)=O)cc2c1nc1c(C)cccn1c2=O
649626	MUV_548_D_1662	O=C(NC1CCCCC1)NC1CC2CCC(C1)N2C(=O)NC1CCCCC1
649632	MUV_548_D_1663	CCN1CCN(CCNC(=O)c2cn(Cc3ccccc3F)nn2)CC1
649637	MUV_548_D_1664	COc1ccc(NC(=O)C2CCCN(c3c4c(nc5ncnn53)CCC4)C2)cc1
649638	MUV_548_D_1665	CC(C)C(=O)Nc1ccc(NC(=O)c2ccccc2Cl)nc1
649645	MUV_548_D_1666	CCn1nnnc1SCC(=O)Nc1ccc(OCc2ccccc2)cc1
649646	MUV_548_D_1667	O=C(Cc1ccccc1)Nc1ccc2oc(-c3ccncc3)nc2c1
649649	MUV_548_D_1668	Cc1ccnc(N2CCC(C(=O)NCc3ccc4c(c3)OCO4)CC2)n1
649650	MUV_548_D_1669	COCc1nnc(NC(=O)CSc2ccc(C)cc2)s1
649655	MUV_548_D_1670	CCOc1ccccc1-n1c(SCC(=O)NC(C)(C)C)nnc1-c1ccoc1C
649664	MUV_548_D_1671	Cc1nnc(N(C(=O)c2cnccn2)c2ccccc2)s1
649673	MUV_548_D_1672	Nc1nnc(CSCc2ccccc2)s1
649675	MUV_548_D_1673	Cn1c2nc(SCCN3CCOCC3)n(Cc3ccccc3)c2c(=O)[nH]c1=O
649676	MUV_548_D_1674	COCCN(C(=O)Cc1cccs1)c1nnc(-c2cccnc2)s1
649678	MUV_548_D_1675	COc1cc(C)nc(N2CCC(C(N)=O)CC2)n1
649679	MUV_548_D_1676	CC(C)C(=O)N1CCc2cc(-c3csc(N)n3)ccc21
649682	MUV_548_D_1677	COc1cccc(-n2nnnc2SCC(=O)Nc2cccc(C)n2)c1
649706	MUV_548_D_1678	CCN(C(=O)c1ccc(C(C)(C)C)cc1)c1nnc(Cn2nnc3ccccc32)s1
649707	MUV_548_D_1679	COc1ccc2c(c1)c1nnc(SC)nc1n2C
649714	MUV_548_D_1680	CCC(=O)Nc1ccc(NC(=O)c2c(C)nc3ccccn32)cc1
649717	MUV_548_D_1681	Cn1c(CSc2ncccn2)nnc1SCC(=O)N1CCCCC1
649718	MUV_548_D_1682	CCc1ccccc1NC(=O)C(Cc1cccc(OC)c1OC)c1nn[nH]n1
649732	MUV_548_D_1683	O=C(NCCOC(=O)c1cccs1)c1cccnc1
649737	MUV_548_D_1684	CCc1nnc(SCC(=O)Nc2ccc(C(C)=O)cc2)nc1CC
649741	MUV_548_D_1685	CCOC(=O)CNC(=O)CSc1nc2cccnc2n1Cc1ccccc1
649748	MUV_548_D_1686	Cc1ccc(-c2nnn(CC(=O)NCC3COCCO3)n2)o1
649749	MUV_548_D_1687	CC(=O)Nc1cccc(NC(=O)c2c(C)onc2-c2ccccc2)c1
649753	MUV_548_D_1688	CCOC(=O)Cc1csc(NC(=O)CSc2nnnn2-c2ccc(CC)cc2)n1
649754	MUV_548_D_1689	Nc1ncc(-c2ccccc2)n1CC1CCCO1
649756	MUV_548_D_1690	Cc1ccc(C(C(=O)NCc2ccco2)N(Cc2ccco2)C(=O)CNC(=O)c2ccco2)cc1
649757	MUV_548_D_1691	Cc1onc(-c2ccccc2Cl)c1C(=O)Nc1sc2c(c1C#N)CCC2
649760	MUV_548_D_1692	NC(=O)C1CCN(C(=O)C23CC4CC(CC(C4)C2)C3)CC1
649761	MUV_548_D_1693	Cc1cc(C)n(-c2nc3c(c(=O)[nH]c(=O)n3C)n2CCc2ccccc2)n1
649768	MUV_548_D_1694	Cc1cnc(C(=O)Nc2ccc(-n3cnnn3)cc2)cn1
649770	MUV_548_D_1695	CCOC(=O)c1c(C)c(C)sc1NC(=O)CSc1nnc(CNc2ccc(F)cc2)o1
649780	MUV_548_D_1696	Cc1cnc(NC(=O)c2c(O)n3c4c(cccc4c2=O)CCC3)s1
649785	MUV_548_D_1697	COCCn1nnnc1C(c1cc2cc(C)ccc2[nH]c1=O)N1CCCCCC1
649786	MUV_548_D_1698	CCCCn1c(SCC(=O)N2CCCC2)nc2c1c(=O)n(C)c(=O)n2C
649788	MUV_548_D_1699	CCCNc1nc2c(c(=O)n(C)c(=O)n2C)n1Cc1cccc(C)c1
649789	MUV_548_D_1700	CCOc1ccccc1C1C(C(=O)OC)=CN(C)C=C1C(=O)OC
649791	MUV_548_D_1701	CCCn1nnnc1SCC(=O)NCc1ccccc1
649794	MUV_548_D_1702	CCn1c(SCC(=O)Nc2cc(C)on2)nnc1-c1cccnc1
649797	MUV_548_D_1703	O=C(c1ccccc1)N(Cc1ccc2c(c1)OCO2)Cc1nc(=O)c2ccccc2[nH]1
649798	MUV_548_D_1704	CCN(CC)C(=O)N1CCC(NC(=O)c2ccc(C(C)(C)C)cc2)CC1
649801	MUV_548_D_1705	COc1ccc(-n2nnnc2-c2cccnc2)cc1
649804	MUV_548_D_1706	Cn1c(-c2ccc(F)cc2)cnc1SCC(=O)N1CCCCC1
649812	MUV_548_D_1707	CC1CCCC(C)N1S(=O)(=O)c1ccc(NC(=O)CNCC2CCCO2)cc1.O=C(O)C(=O)O
649816	MUV_548_D_1708	[Cl-].CC(C)(C)C(=O)Cn1c[n+](N)cn1
649833	MUV_548_D_1709	Cc1cc(NC(=O)c2ccco2)ncc1NC(=O)Cc1ccccc1
649835	MUV_548_D_1710	N#CCCN1CCN(C2=NC(=O)C(=C3CCCCC3)S2)CC1
649841	MUV_548_D_1711	Cc1ccc(C(=O)Nc2nncs2)cc1S(=O)(=O)N1CCOCC1
649847	MUV_548_D_1712	CC(C)CCNc1ncnc2c1nnn2Cc1ccccc1Cl
649851	MUV_548_D_1713	CC(=O)Nc1nnc(Cc2ccccc2)s1
649853	MUV_548_D_1714	Cc1ccc(S(=O)(=O)Cn2cnnn2)cc1
649855	MUV_548_D_1715	O=C(Nc1cccc(-n2cnnn2)c1)c1ccco1
649861	MUV_548_D_1716	Cc1cc(Cl)ccc1OCC(=O)NCCCN1CCOCC1
649870	MUV_548_D_1717	COCCNC(=O)C(c1cccs1)N(C(=O)Cn1nnc2ccccc21)c1cccc(C)c1
649871	MUV_548_D_1718	COCCn1c(SCC#N)nnc1-c1ccccc1
649872	MUV_548_D_1719	O=C(CC1(O)c2ccccc2N(Cc2ccc3c(c2)OCO3)C1=O)c1ccccc1
649874	MUV_548_D_1720	O=C(O)c1ccccc1C(=O)N1CCN(c2cccc(Cl)c2)CC1
649880	MUV_548_D_1721	CC(NC(=O)c1ccccc1NC(=O)c1ccco1)C(=O)O
649886	MUV_548_D_1722	Clc1cc(Cn2cnc3ccccc32)c2c(c1)COCO2
649889	MUV_548_D_1723	O=C(Nc1ccc(-n2cnnn2)cc1)C1CCC1
649890	MUV_548_D_1724	CC(=O)NC(Cc1ccc(F)cc1)C(=O)NC1CCN(c2nnnn2-c2ccccc2)CC1
649892	MUV_548_D_1725	C=CCNc1nc(NCc2ccco2)nc(OCC)n1
649899	MUV_548_D_1726	CC(=O)c1cccc(-n2nnnc2SCC(=O)Nc2ccccc2N2CCCCC2)c1
649908	MUV_548_D_1727	Cc1ccc(NC(=O)c2c(O)n(C)c3ccccc3c2=O)nc1
649917	MUV_548_D_1728	Cc1ccc2c(c1)nnn2C1CCN(C(=O)NC23CC4CC(CC(C4)C2)C3)CC1
649922	MUV_548_D_1729	Cc1ccc2c(c1)N(CC(=O)NCCc1c[nH]c3ccccc13)C(=O)CO2
649931	MUV_548_D_1730	Cc1cc(S(=O)(=O)NCc2cccnc2)ccc1-n1cnnn1
649939	MUV_548_D_1731	Cn1c2nc(N3CCCC3)n(CC(O)CO)c2c(=O)n(C)c1=O
649941	MUV_548_D_1732	CCc1cc2c(s1)=NC(=O)CNC=2c1cccs1
649943	MUV_548_D_1733	CCOC(=O)Cc1csc(NC(=O)CSc2nnc(C)n2C)n1
649946	MUV_548_D_1734	CCCCc1nc2ccccc2c(=O)n1NC(=O)c1c(O)n2c3c(cccc3c1=O)CC2
649947	MUV_548_D_1735	Cn1c(COc2ccccc2)nnc1SCCN1CCOCC1
649951	MUV_548_D_1736	O=C(NCc1cccnc1)C1CCCN(S(=O)(=O)c2ccc(Cl)cc2)C1
649952	MUV_548_D_1737	Nc1nnc(CCN2CCCCC2)s1
649955	MUV_548_D_1738	c1ccc(Cn2nnnc2CN2CCN(Cc3ccc4c(c3)OCO4)CC2)cc1
649956	MUV_548_D_1739	CCCn1c(SCC(=O)NCCc2ccccc2)nnc1-c1cccnc1
649960	MUV_548_D_1740	CCCNc1nc2c(c(=O)[nH]c(=O)n2C)n1CCC(C)C
649961	MUV_548_D_1741	C=CCNc1nnc(SCC(=O)N2CCCCC2)c2ccccc21
649963	MUV_548_D_1742	COc1ccc2nc(N3CCCC3)c(C#N)cc2c1
649968	MUV_548_D_1743	Cc1cnc(C(=O)Nc2nnc(C(C)C)s2)cn1
649971	MUV_548_D_1744	CNc1nnc(-c2ccncc2)s1
649978	MUV_548_D_1745	COc1ccccc1-c1c(C)c(C)nc(N)c1C#N
649981	MUV_548_D_1746	COc1cccc(N(CC(=O)N2CCN(C)CC2)S(=O)(=O)c2ccc(C)cc2)c1
649983	MUV_548_D_1747	Cc1nn(-c2ccccc2)c2sc(C(=O)N(CC(=O)NC3CCCC3)Cc3ccco3)cc12
649987	MUV_548_D_1748	CCCn1c(SCC(=O)Nc2ccccc2CC)nnc1C(C)C
649989	MUV_548_D_1749	c1nc(COc2nsnc2N2CCOCC2)cs1
649994	MUV_548_D_1750	CCOC(=O)CNC(=O)CSc1nnc(Cn2cnc3ccccc32)n1C
649995	MUV_548_D_1751	Cc1cc(C)nc(NC2=NC(=O)CC3C(=O)NCCN23)n1
649996	MUV_548_D_1752	CCN(CC)c1ccc2cc(C(=O)Nc3ccc(-n4cnnn4)c(OC)c3)c(=O)oc2c1
649999	MUV_548_D_1753	O=C(NCc1cccs1)NC1CCCCC1
650008	MUV_548_D_1754	O=S(=O)(c1ccc(F)cc1)N1CCN(c2ncnc3c2cnn3-c2ccccc2)CC1
650010	MUV_548_D_1755	Cc1cc(NCCN(C)C)n2nc(-c3cccs3)cc2n1
650023	MUV_548_D_1756	O=C(NC1CCCC1)c1cccnc1N1CCCCCC1
650024	MUV_548_D_1757	COc1ccc(C(=O)NC2CCN(C(=O)NC3CCCCC3)CC2)cc1
650025	MUV_548_D_1758	CC(=O)N(C)c1nc(-c2ccc(Cl)cc2)cs1
650036	MUV_548_D_1759	Cn1ccnc1Sc1nc2c(c(=O)n(C)c(=O)n2C)n1C
650037	MUV_548_D_1760	Cc1cnc(C(=O)Nc2ccc(F)c(F)c2)cn1
650041	MUV_548_D_1761	COc1ccccc1NC(=O)CSc1nc(O)cc(=O)[nH]1
650045	MUV_548_D_1762	COc1ccc(C(=O)Cn2nnc(-c3cccs3)n2)cc1
650047	MUV_548_D_1763	Cn1c(SCC(N)=O)nnc1-c1ccccc1
650048	MUV_548_D_1764	Cc1ccc2[nH]c(=O)c(CN(CCO)Cc3nnnn3CCc3ccccc3)cc2c1
650068	MUV_548_D_1765	O=S(=O)(c1ccc2c(c1)OCO2)N1CCN(c2nnnn2-c2ccccc2)CC1
650069	MUV_548_D_1766	COCCNC(=O)C(c1cccs1)N(CCc1ccccc1)C(=O)Cn1nnc2ccccc21
650076	MUV_548_D_1767	Cc1cc(-c2ccccc2)nc2cc(C(=O)NCCCn3ccnc3)nn21
650077	MUV_548_D_1768	N#Cc1cc2cc3c(cc2nc1SCC(=O)OC1CCCCC1)OCO3
650078	MUV_548_D_1769	O=C1CSC(=Nc2ccccn2)N1C1CCCCC1
650079	MUV_548_D_1770	COCCCn1c(SCC(=O)NC2CCCCC2)nnc1-c1ccncc1
650080	MUV_548_D_1771	COc1ccc(Cl)cc1NC(=O)CN1CCC(n2nnc3ccccc32)CC1
650081	MUV_548_D_1772	CC(C)c1[nH]nc2c1C(Cc1ccccc1)C(C#N)=C(N)O2
650082	MUV_548_D_1773	Cc1occc1-c1nnc(SCC(=O)NCc2ccc3c(c2)OCO3)n1CC(C)C
650085	MUV_548_D_1774	O=C(Cc1cccs1)N1CCC(c2nc3n(Cc4ccccc4Cl)[nH]nc-3c(=O)n2)CC1
650087	MUV_548_D_1775	Cc1cc(C)nc(SCc2nnc(SCC(=O)N3CCOCC3)o2)n1
650090	MUV_548_D_1776	Cn1c2nc(SCC(=O)c3cccs3)n(Cc3ccc(F)cc3)c2c(=O)n(C)c1=O
650093	MUV_548_D_1777	O=C(N1CCOCC1)N1CCC(n2nnc3ccccc32)CC1
650094	MUV_548_D_1778	Cc1ccc2cc(CN(Cc3nnnn3C3CCCCC3)CC3CCCO3)c(=O)[nH]c2c1
650098	MUV_548_D_1779	Cc1cnc(C)c(N2CCC(C(=O)NCc3cccs3)CC2)n1
650101	MUV_548_D_1780	CC1(C)Cc2ccccc2-c2nnc(-c3cccnc3)n21
650107	MUV_548_D_1781	Cc1cc(C)cc(OCC(=O)NCCN2CCOCC2)c1
650110	MUV_548_D_1782	Cc1cccc(NC(=O)CSc2nnc(-c3ccco3)o2)c1C
650114	MUV_548_D_1783	COc1ccc(N2C(=O)C(Cl)=C(N(CCO)Cc3ccccc3)C2=O)cc1
650121	MUV_548_D_1784	O=C(Cc1ccc(-n2cnnn2)cc1)NC12CC3CC(CC(C3)C1)C2
650125	MUV_548_D_1785	Cc1cc(C)nc(N(C#N)CC(=O)Nc2ccccc2)n1
650132	MUV_548_D_1786	CCc1nnc(NC(=O)c2ccc(S(=O)(=O)N3CCN(Cc4ccccc4)CC3)cc2)s1
650135	MUV_548_D_1787	Cc1cccc(NC(=O)Cn2nnc(-c3cccs3)n2)c1C
650155	MUV_548_D_1788	CCOc1ccc(-c2nnc(N(CC)C(=O)C3CCC3)s2)cc1
650158	MUV_548_D_1789	CN(C(=O)C1CCCO1)c1nnc(-c2cnccn2)s1
650159	MUV_548_D_1790	COCCn1c(SCC(=O)N2CCCC2)nnc1C(C)C
650160	MUV_548_D_1791	CC(C)(C)NC(=O)C(c1ccncc1)N(Cc1cccs1)C(=O)Cn1nnc(-c2cccs2)n1
650164	MUV_548_D_1792	Cn1nnnc1SCC(=O)N(C1CCCCC1)C1CCCCC1
650166	MUV_548_D_1793	OC1(c2ccccc2F)CCN(Cc2nnnn2CCc2ccccc2)CC1
650170	MUV_548_D_1794	CCCn1c(SCCc2ccccc2)nc2c1c(=O)[nH]c(=O)n2C
650191	MUV_548_D_1795	O=C(NC1CCCCC1)N(Cc1nc(=O)c2ccccc2[nH]1)C1CCCC1
650198	MUV_548_D_1796	CCOC(=O)c1c(C)c(C)sc1NC(=O)CSc1nc2c(c(=O)n(C)c(=O)n2C)n1C(C)C
650200	MUV_548_D_1797	Cn1c2nc(Sc3nc4ccccc4s3)n(Cc3ccccc3)c2c(=O)[nH]c1=O
650206	MUV_548_D_1798	CCn1c(O)c(C(=O)NCc2cccnc2)c(=O)c2ccccc21
650207	MUV_548_D_1799	O=C(Oc1cccc(-n2cnnn2)c1)c1sc2ccccc2c1Cl
650208	MUV_548_D_1800	Cc1cccc2c3nncn3c(-c3ccccc3)nc12
650210	MUV_548_D_1801	CCS(=O)(=O)n1nc(-c2ccco2)nc1SC
650211	MUV_548_D_1802	COc1ccc(C(=O)CSc2nnc(CNc3nc(-c4ccccc4)cs3)n2C)cc1
650214	MUV_548_D_1803	CCOC(=O)C12CNC(=O)C(C(=O)OCC)(CNC1=O)C2
650215	MUV_548_D_1804	CCOc1ccccc1C(=O)Nn1c(=O)c2ccccc2nc1C1CCC1
650220	MUV_548_D_1805	O=C(NCc1ccccc1)NC1(C(=O)N2CCN(c3ncccn3)CC2)CCCCC1
650222	MUV_548_D_1806	O=C(CSc1nnc(CNc2ccc(Cl)cc2)n1Cc1ccccc1)NCc1ccco1
650224	MUV_548_D_1807	CC(C)Sc1nc2c(c(=O)[nH]c(=O)n2C)n1CCc1ccccc1
650226	MUV_548_D_1808	Cc1cc2c(s1)c1cnn(CC(=O)NCCc3ccccc3)c(=O)c1n2C
650229	MUV_548_D_1809	CCCc1cc(Nc2cccc(OC)c2)n2ncnc2n1
650235	MUV_548_D_1810	COCCNC(=O)C(c1ccccc1)N(C(=O)Cn1nnc2ccccc21)c1cccnc1
650246	MUV_548_D_1811	Cc1cccc2cc(CN(Cc3ccco3)C(=O)NC3CCCCC3)c(=O)[nH]c12
650251	MUV_548_D_1812	O=c1cn[nH]c(NCc2ccccc2)n1
650257	MUV_548_D_1813	CCCN1C(=O)SC(CC(=O)Nc2ccccc2)C1=O
650267	MUV_548_D_1814	N#CCSc1nnc(Cc2ccc3c(c2)OCO3)o1
650273	MUV_548_D_1815	Cc1ccc(S(=O)(=O)Cn2nnnc2CN2CCOCC2)cc1
650277	MUV_548_D_1816	CC1(C)NC(=O)N(CC(O)CN2CCCCC2)C1=O
650278	MUV_548_D_1817	O=c1c2ccccc2n2nnnc2n1-c1ccccc1
650290	MUV_548_D_1818	CC1CCN(C(c2nnnn2C(C)(C)C)c2ccc(N(C)C)cc2)CC1
650311	MUV_548_D_1819	Cc1ccc(OCC(=O)NCCN2CCN(C(=O)COc3ccc(C)cc3)CC2)cc1
650312	MUV_548_D_1820	Cc1cc(N2CCC(C(=O)NC3CCCCC3)CC2)nc(-c2ccccc2)n1
650313	MUV_548_D_1821	O=C(NCc1cccnc1)NC1CCCCC1
650316	MUV_548_D_1822	O=C(CSc1ncc(-c2ccc(F)cc2)n1Cc1ccco1)Nc1ccc2c(c1)OCO2
650320	MUV_548_D_1823	CCc1nnc(NC(=O)C2CC(=O)N(c3ccc(C)cc3)C2)s1
650321	MUV_548_D_1824	c1ccc(-c2nc3nonc3c3nc4ccccc4n32)cc1
650332	MUV_548_D_1825	CCC(=O)Nc1cccc(NC(=O)CSc2nnnn2C)c1
650335	MUV_548_D_1826	Cc1ccc(OCc2nnc(SCc3cc(=O)[nH]c4ccccc34)o2)cc1
650339	MUV_548_D_1827	Cn1c2nc(N3CCCCCC3)n(CC(O)COc3ccccc3)c2c(=O)n(C)c1=O
650347	MUV_548_D_1828	CC(C)Cn1c(O)c(C(=O)Nc2nccs2)c(=O)c2c1CCCC2
650350	MUV_548_D_1829	CCn1c(SCC(=O)Nc2ccc(NC(C)=O)cc2)nnc1C1CC1
650356	MUV_548_D_1830	CCc1nnc(NC(=O)CSc2nnc3c4ccccc4n(C)c3n2)s1
650358	MUV_548_D_1831	O=C(CSc1nc2ccccc2o1)N1CCN(C(=O)c2ccco2)CC1
650363	MUV_548_D_1832	Cc1nc(N)c(C#N)c(-c2ccccc2)c1C
650366	MUV_548_D_1833	CC(C)(CNC(=O)CN1C(=O)c2ccccc2C1=O)CNC1=NS(=O)(=O)c2ccccc21
650368	MUV_548_D_1834	CN(C(=O)c1ccccn1)c1nnc(-c2cccnc2)s1
650371	MUV_548_D_1835	CCC(C)(C)n1nnnc1C(c1ccc(OC)c(OC)c1)N1CCN(c2cccc(OC)c2)CC1
650375	MUV_548_D_1836	COCCn1c(SCC(=O)Nc2sc(C)c(C)c2C#N)nnc1C(C)C
650378	MUV_548_D_1837	COc1ccc(Cl)cc1Nc1nc(NCCO)nc(N2CCCC2)n1
650380	MUV_548_D_1838	COc1cc(C(=O)Nc2cc(Cl)ccc2C)c(-n2cnnn2)cc1OC
650383	MUV_548_D_1839	COc1ccc2[nH]c(=O)c(C(c3nnnn3C3CCCC3)N(C)C3CCCCC3)cc2c1
650390	MUV_548_D_1840	CC(=O)c1cccc(NC(=O)N2CCC(c3nnc(SCC(N)=O)n3C)CC2)c1
650391	MUV_548_D_1841	Cc1cccnc1NC(=O)c1c(O)n2c3c(cccc3c1=O)CCC2
650392	MUV_548_D_1842	COc1ccccc1NC(=O)N(Cc1ccco1)Cc1cc2cc(C)cc(C)c2[nH]c1=O
650396	MUV_548_D_1843	Cc1ccc(C(C)n2cc(C(=O)NCc3cccnc3)nn2)cc1
650397	MUV_548_D_1844	CCc1c(C)nc2ncnn2c1N1CCC(C(=O)Nc2ccccc2)CC1
650398	MUV_548_D_1845	Cc1nc(NC(=O)CSc2nc3cccnc3n2C2CCCCC2)sc1C
650400	MUV_548_D_1846	CN=C1SC(CC(=O)Nc2sc3c(c2C#N)CCCC3)C(=O)N1C
650406	MUV_548_D_1847	CCOC(=O)NC(CC(=O)O)c1ccc(OC)cc1
650408	MUV_548_D_1848	Cc1cc2nn(-c3ccccc3)nc2cc1NC(=O)c1cccs1
650409	MUV_548_D_1849	c1nnnn1Cc1ccc2c(c1)OCO2
650428	MUV_548_D_1850	O=C(Nc1ccc(C(=O)N2CCOCC2)cc1)Nc1cccc(Cl)c1
650430	MUV_548_D_1851	Cc1ccc(NC(=O)N2CCC(O)(c3ccc(Cl)cc3)CC2)cc1
650433	MUV_548_D_1852	FC(F)(F)c1nnc2ccc(N3CCCCCC3)nn21
650434	MUV_548_D_1853	COc1ccc(-c2csc(NC(=O)Cn3nc(C)cc3C)n2)cc1
650441	MUV_548_D_1854	CCCc1cc(N2CCCC(C(=O)Nc3c(OC)cccc3OC)C2)n2ncnc2n1
650443	MUV_548_D_1855	c1sc(-n2cnnn2)nc1-c1ccccc1
650444	MUV_548_D_1856	CCn1c(COc2cccc(OC)c2)nnc1SCC(=O)Nc1ccccc1C(=O)OC
650445	MUV_548_D_1857	COc1ccc2nc(N3CCC(O)CC3)c(C#N)cc2c1
650447	MUV_548_D_1858	O=C(Nc1ccc(Cl)cc1)N1CCC(c2nc(-c3cccs3)no2)CC1
650452	MUV_548_D_1859	O=S(=O)(c1ccc2c(c1)OCCO2)N1CCC(c2nc3ccc(Cl)cc3[nH]2)CC1
650453	MUV_548_D_1860	Cc1cccc(NC(=O)CSc2nnc(CSc3nc(C)cc(C)n3)o2)c1
650456	MUV_548_D_1861	O=C(Nc1cccc(NS(=O)(=O)c2ccc(S(=O)(=O)NC3CC3)cc2)c1)c1ccccn1
650469	MUV_548_D_1862	CCOc1ccc(C(C#N)N2CCOCC2)cc1OC
650470	MUV_548_D_1863	Cn1c(Cl)cnc1C(O)c1ccccc1
650476	MUV_548_D_1864	Cc1cc(S(=O)(=O)N(Cc2ccccc2)Cc2ccc(N(C)C)cc2)ccc1-n1cnnn1
650479	MUV_548_D_1865	CCOC(=O)CSc1nc2cc(OCC)ccc2cc1C#N
650482	MUV_548_D_1866	O=C(C1CCCCC1)N1CCC(c2nc3ccccc3[nH]2)CC1
650486	MUV_548_D_1867	Cn1c(CNC(=O)Nc2ccccc2)nnc1SCc1ccccc1
650487	MUV_548_D_1868	CCOC(=O)CN1c2cc(C(=O)NC(C)(C)CC)ccc2OC(C)(C)C1=O
650495	MUV_548_D_1869	O=C(O)CNC(=O)c1ccccc1NC(=O)c1ccco1
650498	MUV_548_D_1870	CN1CCN(S(=O)(=O)c2ccc(-c3noc(C4CCN(S(C)(=O)=O)CC4)n3)cc2)CC1
650503	MUV_548_D_1871	Cc1cc(C)n(-c2nnc(C)n2NS(=O)(=O)c2ccc(C)cc2)n1
650506	MUV_548_D_1872	Cc1ccc(C)c(CN2CCC(n3nnc4cc(F)ccc43)CC2)c1
650507	MUV_548_D_1873	CCOc1ccc(NC(=O)CSc2nc3cccnc3n2CC)cc1
650511	MUV_548_D_1874	Cc1nnc(NC(=O)c2cnc(C)cn2)s1
650518	MUV_548_D_1875	COC(=O)c1ccccc1NC(=O)CN1CCC(n2nnc3cc(C)ccc32)CC1
650528	MUV_548_D_1876	Cc1nc2ncnn2c(Nc2ccc3c(c2)OCO3)c1Cc1ccccc1
650529	MUV_548_D_1877	CCc1nnc(NC(=O)CSc2ncc(-c3ccccc3)n2C)s1
650531	MUV_548_D_1878	Cc1cc(=O)n(CC(C)O)c(O)c1C#N
650553	MUV_548_D_1879	N#CCCN1CCN(Cn2c3ccccc3c3ccccc32)CC1
650555	MUV_548_D_1880	Cc1ccc(Cn2c(Sc3nccc(C)n3)nc3c2c(=O)[nH]c(=O)n3C)cc1
650558	MUV_548_D_1881	O=C(CSc1nnc(CNc2ccccc2)o1)N1CCCc2ccccc21
650559	MUV_548_D_1882	COc1ccccc1N(CC(=O)NC1CCCCC1)C(=O)c1cnn(C(C)C)c1
650561	MUV_548_D_1883	CC(=O)N(CN1C(=O)C2CC=CCC2C1=O)c1cccc(Cl)c1
650563	MUV_548_D_1884	Cc1nonc1OCCn1nnnc1N
650567	MUV_548_D_1885	Cc1cc(NC(=O)CSc2nnc(-c3cccnc3)n2C)no1
650569	MUV_548_D_1886	COC(=O)CN1c2cc(C(=O)NC3CC3)ccc2OC(C)(C)C1=O
650584	MUV_548_D_1887	Cc1cccc(N(CC(N)=O)C2SC(=O)N(c3ccccc3)C2=O)c1
650585	MUV_548_D_1888	CCCOc1nc(N)c(C#N)c(-c2ccccc2F)c1C#N
650587	MUV_548_D_1889	Cc1ccc(S(=O)(=O)CCc2nnc(NC(=O)C3CCCO3)s2)cc1
650588	MUV_548_D_1890	Cc1cc2nc(SC(C)C(=O)O)[nH]c2cc1C
650599	MUV_548_D_1891	C=C(C)CSc1nc2sc(C)c(C)c2c(N)n1
650600	MUV_548_D_1892	CCOc1ccc2[nH]c(=O)c(C(c3nnnn3C3CCCCC3)N3CCN(C)CC3)cc2c1
650610	MUV_548_D_1893	Cc1ccc2cc(C(c3nnnn3C(C)(C)C)N3CCCC3)c(=O)[nH]c2c1C
650618	MUV_548_D_1894	Cc1cnc(-c2nnc(N(C)C(=O)c3ccncc3)s2)cn1
650623	MUV_548_D_1895	COc1ccc(CCNC(=O)c2c[nH]c3ccccc3c2=O)cc1OC
650626	MUV_548_D_1896	COc1ccccc1NC(=O)CSc1nnnn1-c1ccc2c(c1)OCO2
650627	MUV_548_D_1897	CCn1c(SCC(N)=O)nnc1-c1cc2c(C)nn(-c3ccccc3)c2s1
650628	MUV_548_D_1898	COCCn1nnnc1SCC(=O)N1CCCCC1
650633	MUV_548_D_1899	Cc1c(C#N)c(NC(=O)C2CC2)sc1C(=O)N1CCCCC1
650636	MUV_548_D_1900	Cc1nnc(SCC(=O)NC(C)(C)C)n1CCc1ccccc1
650638	MUV_548_D_1901	COC(=O)c1ccccc1NC(=O)c1ccccc1OC
650647	MUV_548_D_1902	O=C(CSc1ccc(-c2ccccc2)nn1)N1CCOCC1
650650	MUV_548_D_1903	CCCn1c(SCC(=O)Nc2nccs2)nnc1-c1cccnc1
650676	MUV_548_D_1904	CCn1nnnc1SCC(=O)NCc1ccco1
650677	MUV_548_D_1905	O=c1c2c(nc3c(-c4ccc(Cl)cc4)c[nH]n31)CCCC2
650678	MUV_548_D_1906	Cc1ccc(S(=O)(=O)NCCNC(=O)N2CCOCC2)cc1
650679	MUV_548_D_1907	Cc1ccc(-c2nsc3c2ncnc3N2CCC(C(N)=O)CC2)cc1
650681	MUV_548_D_1908	Cc1cnc(C)c(N2CCC(C(=O)NCc3ccco3)CC2)n1
650683	MUV_548_D_1909	CC1CCCN(C(=O)Nc2cccc(NC(=O)N3CCCC(C)C3C)c2)C1C
650691	MUV_548_D_1910	CCCCNC(=O)NS(=O)(=O)c1ccc(C(=O)OC(C)C)o1
650694	MUV_548_D_1911	O=C(CSc1nnc(CNc2ccc(F)cc2)o1)N1CCCc2ccccc21
650695	MUV_548_D_1912	Cc1ccccc1C(=O)NC1CCN(Cc2nnnn2Cc2ccc(F)cc2)CC1
650703	MUV_548_D_1913	Cc1sc2ncnc(SCC(=O)N3CCN(C(=O)c4ccco4)CC3)c2c1C
650707	MUV_548_D_1914	Clc1cccc(-c2nc(-c3ccccn3)no2)c1
650710	MUV_548_D_1915	COCCn1nnnc1CN(CCc1ccccc1)Cc1cc2ccc(C)cc2[nH]c1=O
650720	MUV_548_D_1916	O=C(CSCc1ccccn1)Nc1ccccc1
650726	MUV_548_D_1917	O=C(Nc1ccncc1)Nc1ccccn1
650730	MUV_548_D_1918	Cc1cccc(NC(=O)Nc2cccc(C)n2)n1
650735	MUV_548_D_1919	CCN(C1CCCCC1)S(=O)(=O)c1ccc(S(=O)(=O)NCCc2ccncc2)cc1
650737	MUV_548_D_1920	COc1ccc(S(=O)(=O)N(Cc2ccccc2)Cc2nc(=O)c3ccccc3[nH]2)cc1
650738	MUV_548_D_1921	CCCCC(=O)N(CCOC)c1nnc(-c2ccc(OC)cc2)s1
650743	MUV_548_D_1922	O=C(CSc1nnc(-c2cccs2)o1)N1CCCc2ccccc21
650744	MUV_548_D_1923	O=C(NCc1ccc(N2CCCC2=O)cc1)c1cn(CCc2ccccc2)nn1
650746	MUV_548_D_1924	O=C(CNC(=O)c1cccs1)N(Cc1ccco1)C(C(=O)NC1CCCC1)c1cccnc1
650750	MUV_548_D_1925	CCC(=O)Nc1ccccc1-c1nnn(CC(=O)N2c3ccccc3CC2C)n1
650754	MUV_548_D_1926	CC(C)(C#N)Nn1cnnc1
650757	MUV_548_D_1927	CSc1nc2ccccc2n1CC(=O)N1CCCCC1
650761	MUV_548_D_1928	COc1cc(CSc2ncn[nH]2)c(OC)cc1CSc1ncn[nH]1
650764	MUV_548_D_1929	CCn1nc(CC(=O)Nc2nnc(CC(=O)N3CCCCC3)s2)c2ccccc2c1=O
650766	MUV_548_D_1930	CC(C)CCNC(=O)CN(CC1CCCO1)C(=O)CCC(=O)Nc1nccs1
650782	MUV_548_D_1931	CS(=O)(=O)c1ccc2nc(NC(=O)CN3CCCCCC3)sc2c1.O=C(O)C(=O)O
650800	MUV_548_D_1932	CC(C)(C)n1nnnc1C(c1ccncc1)N1CCCCCC1
650801	MUV_548_D_1933	CC1(C)CN=C(N2CCN(C3=NCC(C)(C)S3)CC2)S1
650812	MUV_548_D_1934	O=C(NC12CC3CC(CC(C3)C1)C2)N1CCC(n2nnc3ccccc32)CC1
650824	MUV_548_D_1935	CC1(O)c2ccccc2C(=O)N1Cc1ccccc1
650826	MUV_548_D_1936	Cc1cc(C)nc(N2CCC(C(=O)NCCc3ccccc3F)CC2)n1
650828	MUV_548_D_1937	CCCn1c(SCC(=O)Nc2nc(C)cs2)nnc1-c1cccnc1
650830	MUV_548_D_1938	Cc1c(C)n(CC(O)Cn2nnc3ccccc32)c2ccc(C)cc12
650833	MUV_548_D_1939	CCOCCn1c(N2CCN(c3ccccc3)CC2)nc2c1c(=O)n(C)c(=O)n2C
650837	MUV_548_D_1940	O=C(NC1CCCC1)c1ccc2nc[nH]c2c1
650839	MUV_548_D_1941	O=C(CN1CCC(n2nnc3ccccc32)CC1)NCc1cccs1
650840	MUV_548_D_1942	Cc1nc2c(nnn2Cc2ccccc2)c(NCc2ccc3c(c2)OCO3)n1
650845	MUV_548_D_1943	Cc1cnc(NC(=O)CSc2nnc(-c3ccccc3)n2Cc2ccccc2)s1
650848	MUV_548_D_1944	Cc1cc(=O)n2c(-c3ccccc3C)n[nH]c2n1
650858	MUV_548_D_1945	O=C(CCSc1nnc(-c2ccncc2)o1)Nc1ccccc1
650860	MUV_548_D_1946	COc1ccc(CCNC(=O)CSc2nnc(-c3ccccc3)o2)cc1OC
650862	MUV_548_D_1947	O=C(NCc1ccccc1)C(c1cccs1)N(C(=O)c1csnn1)C1CC1
650866	MUV_548_D_1948	c1coc(Cn2c3ccccc3nc2-c2ccco2)c1
650867	MUV_548_D_1949	COC(=O)c1ccc(OC)c(CSc2nnc(COc3ccc(Cl)cc3)o2)c1
650868	MUV_548_D_1950	COCCn1c(SCC(=O)NCc2ccco2)nc2cccnc21
650869	MUV_548_D_1951	Cn1c2cc(C(=O)CSc3nnnn3-c3ccccc3)ccc2oc1=O
650870	MUV_548_D_1952	CC(C)n1c2ccccc2nc1N1CCN(C(=O)N2CCCCC2)CC1
650874	MUV_548_D_1953	COc1ccc(OCC2CNC(=O)O2)cc1
650882	MUV_548_D_1954	Nc1ccc(-n2nnnc2-c2ccco2)cc1
650891	MUV_548_D_1955	O=C(O)CSc1nnc(Cc2ccccc2)n1Cc1ccccc1
650892	MUV_548_D_1956	COc1cc(-c2nc(-c3ccc(-c4ccccc4)nc3OC)no2)cc(OC)c1OC
650896	MUV_548_D_1957	O=C(O)CCn1cnc2ccccc2c1=O
650897	MUV_548_D_1958	Cn1c2ccccc2c2nnc(SCN3C(=O)c4ccccc4C3=O)nc21
650899	MUV_548_D_1959	CCOC(=O)N1CCC(NCCNC(=O)c2ccccc2)CC1
650900	MUV_548_D_1960	Cc1nnc(SCC2CCCO2)n1-c1ccccc1
650904	MUV_548_D_1961	O=C(NCc1ccccc1)N1CCN(c2ccccc2F)CC1
650907	MUV_548_D_1962	CC(NC(=O)CSc1ncccn1)c1ccccc1
650929	MUV_548_D_1963	O=c1c2c(n3nnnc3n1Cc1ccccc1)-c1ccccc1CC21CCCC1
650932	MUV_548_D_1964	CC(C)COc1ccc(-c2nnn(CC(=O)N3CCCC3)n2)cc1
650934	MUV_548_D_1965	CC(C)(C)NC(=O)C(c1ccc(OCC(N)=O)cc1)N(C(=O)c1cccnc1)C1CC1
650941	MUV_548_D_1966	O=C(Nc1ccc2oc(-c3ccccc3)nc2c1)c1cccnc1
650943	MUV_548_D_1967	COC(=O)c1ccccc1NC(=O)Cn1cnc2c(cnn2-c2ccccc2)c1=O
650951	MUV_548_D_1968	CCOC(=O)c1cccc(NC(=O)CSc2nc(N)cc(N)n2)c1
650957	MUV_548_D_1969	CC(=O)N1CC=C2C(C#N)=C(N)C(C#N)(C#N)C(CCc3ccccc3)C2C1
650967	MUV_548_D_1970	CC(Oc1ccccc1)C(=O)NCc1cccnc1
650971	MUV_548_D_1971	O=S(=O)(c1ccc(-n2cnnn2)cc1)N(C1CCCCC1)C1CCCCC1
650983	MUV_548_D_1972	CCn1c(SCC(=O)c2ccc(C)cc2)nnc1-c1ccoc1C
650985	MUV_548_D_1973	COc1ccc(CCNc2c(C)c(C)nc3ncnn32)cc1
650987	MUV_548_D_1974	O=S(=O)(O)c1nc2ccccc2n1CCOc1ccccc1
650989	MUV_548_D_1975	O=C(c1cc2ccccc2oc1=O)N(Cc1ccco1)Cc1ccc2c(c1)OCO2
650990	MUV_548_D_1976	CCc1nnc(NC(=O)CSc2nnnn2-c2cccc(C(=O)OC)c2)s1
650994	MUV_548_D_1977	Cn1c(SCC(=O)c2ccc(F)cc2)nnc1-c1ccccc1N
650995	MUV_548_D_1978	Cc1nonc1NC(=O)CSc1nc2cc(Cl)ccc2c2c1CCCC2
650996	MUV_548_D_1979	CCOc1ccc(OCC)c(NC(=O)CSc2nc3ccccc3c(=O)n2C)c1
650997	MUV_548_D_1980	CCN(CC)C(=O)CSc1nnc(-c2cccnc2)n1CCc1ccccc1
650999	MUV_548_D_1981	Cc1cc(NC(=O)CCC(=O)N(CC(=O)NCC2CCCO2)c2cc(C)cc(C)c2)no1
651000	MUV_548_D_1982	CC(=O)Nc1ccc2nc(-c3ccccn3)[nH]c2c1
651011	MUV_548_D_1983	CS(=O)(=O)N1CCC(C(=O)Nc2c(F)cccc2F)CC1
651012	MUV_548_D_1984	CCOc1ccccc1-n1c(SCC(N)=O)nnc1-c1ccco1
651020	MUV_548_D_1985	O=c1c2ccccc2oc(O)c1CN1CCCCC1
651022	MUV_548_D_1986	CCn1nnnc1SCC(=O)Nc1cccc(C)n1
651024	MUV_548_D_1987	CCn1c(SCC(=O)Nc2nnc(C)s2)nnc1-c1ccncc1
651027	MUV_548_D_1988	CNC(=O)CSc1nnc(COc2ccc(Cl)cc2)n1CCOC
651028	MUV_548_D_1989	CC(C)n1c2ccccc2nc1N1CCN(C(=O)c2cccs2)CC1
651029	MUV_548_D_1990	CCS(=O)(=O)N1CCC(c2nc(-c3ccc(C)cc3)no2)CC1
651034	MUV_548_D_1991	COc1cccc(-c2csc(N3CCN(C(=O)Nc4ccccc4OC)CC3)n2)c1
651035	MUV_548_D_1992	CC(C)C(c1nnnn1Cc1ccccc1)N1CCC(C(N)=O)CC1
651038	MUV_548_D_1993	Cc1noc(C)c1C(=O)N(CC(=O)NC1CCCCC1)c1cccc(C)c1
651053	MUV_548_D_1994	O=C1CSC(NC2CCCCC2)=N1
651054	MUV_548_D_1995	CCn1nnnc1SCC(=O)Nc1nnc(C(C)C)s1
651056	MUV_548_D_1996	O=C(Cn1nnc(-c2ccncc2)n1)Nc1ccc2c(c1)CCC2
651060	MUV_548_D_1997	Cc1ccnc(NS(=O)(=O)c2ccc(NC(=O)C3CCCCC3)cc2)n1
651069	MUV_548_D_1998	Cc1ccc(NC(=O)CC2SC3=NCCN3C2=O)cc1
651071	MUV_548_D_1999	O=C(NCc1ccco1)c1cc2c(n(-c3ccc(Cl)cc3)c1=O)CCCC2=O
[truncated: 13,001 more rows]
