# Supplementary material for: PyRMD Studio: A Unified Suite for Next-Generation, AI-Powered Virtual Screening
Source: J Chem Inf Model. 2026 May 19;66(11):6197–203. doi: 10.1021/acs.jcim.6c00648 (PMC13250901; doi:10.1021/acs.jcim.6c00648)
Supplement: Supplementary file 2 [file ci6c00648_si_002.zip › decoys/ppard_decoys.ism]

CC(=O)[C@H]1CC[C@H]2[C@@]1(CC[C@@H]3[C@@H]2CCC4=C/C(=N\OCC(=O)N[C@@H](Cc5ccccc5)C(=O)[O-])/CC[C@]34C)C C08762752
Cc1c2cc3c4c(oc3c(c2oc(=O)c1CC(=O)N[C@@H](CSCc5ccccc5)C(=O)[O-])C)CCCC4 C02103788
Cc1cc(n(n1)c2nc(cs2)c3nnc(n3C)S[C@H](CC(=O)[O-])C(=O)c4ccccc4)C(F)(F)F C12954060
CC1=NC2=C([C@@H](C1C(=O)OCCOC)c3cc(c(c(c3)OC)[O-])[N+](=O)[O-])C(=O)C[C@H](C2)c4cccs4 C15276538
CC1=NC2=C([C@H](C1C(=O)OCCOC)c3cc(c(c(c3)OC)[O-])[N+](=O)[O-])C(=O)C[C@H](C2)c4cccs4 C15276540
Cc1c(sc(n1)N2[C@@H](C(=C(C2=O)[O-])C(=O)c3ccc(cc3)OC)c4ccc(cc4)[N+](=O)[O-])C(=O)OC C08905322
C=CCOc1ccc(cc1)C(=O)C2=C(C(=O)N([C@@H]2c3ccc(cc3)[N+](=O)[O-])CCCN4CCOCC4)[O-] C09176730
CC(C)Oc1ccc(cc1F)C(=O)C2=C(C(=O)N([C@H]2c3ccc(cc3)C(=O)OC)CCN4CCOCC4)[O-] C09015254
c1cc(ccc1CNC(=O)CSc2nc3ccsc3c(=O)n2CC4CCC(CC4)C(=O)[O-])Cl C20562036
CCCCN1c2ccccc2[C@@]3(C1=O)C(=C(C(=O)N3CCCN4CCOCC4)[O-])C(=O)c5ccc(cc5)OC C24147667
Cc1ccc2c(c1)cc(o2)C(=O)C3=C(C(=O)N([C@@H]3c4cccc(c4OC)OC)CCCN5CCOCC5)[O-] C33515542
COc1cccc2c1oc(c2)C(=O)C3=C(C(=O)N([C@@H]3c4ccc(cc4)OCC=C)CCCn5ccnc5)[O-] C33522420
CCOc1cc(ccc1OCc2ccccc2)[C@H]3C(=C(C(=O)N3CCCn4ccnc4)[O-])C(=O)c5ccco5 C33529742
CCOc1cc(ccc1OCc2ccccc2)[C@@H]3C(=C(C(=O)N3CCCn4ccnc4)[O-])C(=O)c5ccco5 C33529743
CCOc1cc(ccc1OCCC(C)C)[C@H]2C(=C(C(=O)N2CCCn3ccnc3)[O-])C(=O)c4ccco4 C33533568
CCOc1cc(ccc1OCCC(C)C)[C@@H]2C(=C(C(=O)N2CCCn3ccnc3)[O-])C(=O)c4ccco4 C33533569
COc1cc(cc(c1OC)OC)[C@H]2c3c(cc(c(c3OC)OC)OC)C(=C([C@@H]2C(=O)OC)C(=O)OC)[O-] C05809505
Cc1c(sc(n1)N2[C@@H](C(=C(C2=O)[O-])C(=O)c3cccc(c3)OC)c4ccc(cc4)N(C)C)C(=O)OC C33761559
Cc1c(sc(n1)N2[C@@H](C(=C(C2=O)[O-])C(=O)c3ccc4c(c3)C[C@@H](O4)C)c5cccnc5)C(=O)OCC=C C16741328
Cc1c(n2ccccc2n1)C(=O)C3=C(C(=O)N([C@H]3c4cc(c(c(c4)OC)OC)OC)Cc5ccccc5)[O-] C35420333
Cc1c(sc(n1)C)C(=O)C2=C(C(=O)N([C@H]2c3ccc(cc3)F)c4nc(c(s4)C(=O)OCC=C)C)[O-] C35565858
Cc1c(sc(n1)C)C(=O)C2=C(C(=O)N([C@H]2c3ccccc3F)c4nc(c(s4)C(=O)OCC=C)C)[O-] C35565866
CCN(CC)c1ccc(cc1)[C@H]2C(=C(C(=O)N2c3nc(c(s3)C(=O)C)C)[O-])C(=O)c4c(nc(s4)C)C C35566102
CC1=C([C@@H](N2C(=CSC2=N1)/C=C(/N3CCN(CC3)C(=O)C)\[O-])c4cccc(c4)F)C(=O)OCCOC C35696511
CC1=C([C@H](N2C(=CSC2=N1)/C=C(/N3CCN(CC3)C(=O)C)\[O-])c4cccc(c4)F)C(=O)OCCOC C35696513
CC1=C([C@H](N2C(=CSC2=N1)/C=C(/N3CCOCC3)\[O-])c4cc(cc(c4)OC)OC)C(=O)OCCOC C35700982
CC1=C([C@H](N2C(=CSC2=N1)/C=C(/N3CCN(CC3)C(=O)C)\[O-])c4cccc(c4)[N+](=O)[O-])C(=O)OCC=C C35701542
CCOC(=O)C1=C(N=C2N([C@@H]1c3ccc(c(c3)OC)OC)C(=CS2)/C=C(/N4CCN(CC4)C(=O)C)\[O-])C C35702361
CC1=C([C@H](N2C(=CSC2=N1)/C=C(/N3CCOCC3)\[O-])c4ccc(c(c4)OC)OC)C(=O)OCCOC C36058350
CCC1=C([C@H](N2C(=CSC2=N1)/C=C(/N3CCN(CC3)C(=O)C)\[O-])c4ccc(c(c4)OC)OC)C(=O)OC C36064523
COC(=O)[C@H]1[C@H](C(=C(N=C1[O-])SCC(=O)Nc2ccccc2C(F)(F)F)C#N)c3ccccc3F C12250472
CCOc1cccc(c1)[C@@H]2C(=C(C(=O)N2CCCN3CCOCC3)[O-])C(=O)c4cc5cccc(c5o4)OC C33812853
CCOC(=O)[C@@H]1CCCN(C1)C(=O)c2ccc(cc2)Cn3c(=O)c4ccc(cc4nc3[S-])C(=O)OC C13118825
CCOC(=O)[C@H]1CCCN(C1)C(=O)c2ccc(cc2)Cn3c(=O)c4ccc(cc4nc3[S-])C(=O)OC C13118826
Cc1c(sc(n1)N2[C@H](C(=C(C2=O)[O-])C(=O)c3ccc4c(c3)C[C@H](O4)C)c5cccnc5)C(=O)OCC=C C16741329
CN(C1CCCCC1)C(=O)COC(=O)CCc2c(nc(nn2)SCC(=O)N(C)C3CCCCC3)[O-] C12531235
CCSc1nnc(s1)N2[C@H](C(=C(C2=O)[O-])C(=O)c3ccc(o3)C)c4ccc(c(c4)OC)OCC=C C39999655
CC(C)COc1ccc(cc1OC)[C@H]2C(=C(C(=O)N2CCCO)[O-])C(=O)c3ccc(cc3)Br C40047858
Cc1cc(ccc1OC(C)C)C(=O)C2=C(C(=O)N([C@H]2c3cccc(c3)Br)CCOCCO)[O-] C40093135
CCCCN1[C@H](C(=C(C1=O)[O-])C(=O)c2ccc(cc2)S(=O)(=O)N(C)C)c3ccc(c(c3)OC)OCC=C C40110978
CCCCN1[C@@H](C(=C(C1=O)[O-])C(=O)c2ccc(cc2)S(=O)(=O)N3CCOCC3)c4cccc(c4)Cl C40111522
CCCCN1[C@@H](C(=C(C1=O)[O-])C(=O)c2ccc(cc2)S(=O)(=O)N3CCCC3)c4cccc(c4)[N+](=O)[O-] C40111885
CCCCN1[C@@H](C(=C(C1=O)[O-])C(=O)c2ccc(cc2)S(=O)(=O)N3CCCC3)c4ccc(cc4)[N+](=O)[O-] C40111889
CCCCN1[C@H](C(=C(C1=O)[O-])C(=O)c2ccc(cc2)S(=O)(=O)N3CCCC3)c4ccc(cc4)[N+](=O)[O-] C40111892
CC(=O)[C@@H]1CC[C@@H]2[C@]1(CC[C@@H]3[C@@H]2CCC4=C/C(=N\OCC(=O)N[C@@H](Cc5ccccc5)C(=O)[O-])/CC[C@@]34C)C C43737059
CC1=C(N=C([C@H]1C(=O)C2=C(C(=O)N([C@H]2c3ccc(cc3)C(C)C)CCN4CCOCC4)[O-])C)C(=O)OC C08893014
CC1=C(N=C([C@H]1C(=O)C2=C(C(=O)N([C@@H]2c3ccc(cc3)C(C)C)CCN4CCOCC4)[O-])C)C(=O)OC C08893028
CCOC(=O)C1=C([C@@H](C(=N1)C)C(=O)C2=C(C(=O)N([C@H]2c3ccc(cc3)Cl)CCCN4CCOCC4)[O-])C C08837033
CCOC(=O)C1=C([C@H](C(=N1)C)C(=O)C2=C(C(=O)N([C@H]2c3ccc(cc3)Cl)CCCN4CCOCC4)[O-])C C08837033
Cc1ccc(cc1)S(=O)(=O)C2=C(C(=O)N([C@@H]2c3ccc(cc3)C(=O)OC)Cc4ccc(cc4)OC)[O-] C64558350
Cc1ccccc1CN([C@H](c2ccc(cc2)C(C)C)C(=O)Nc3ccc(cc3)OC)C(=O)CN4c5ccccc5C(=O)C4=O C08712806
CCOC(=O)Cn\1c2ccccc2s/c1=N\C(=O)c3ccc(cc3)S(=O)(=O)N(CC(C)C)CC(C)C C09077922
CCCC[C@@H](CC)CN1C(=O)/C(=C/c2c(nc3c(cccn3c2=O)C)NCCCOC(C)C)/SC1=S C09461239
CCCN(CCC)S(=O)(=O)c1ccc(cc1)C(=O)/N=c\2/n(c3ccc(cc3s2)C(=O)OCC)CC=C C09724933
CCCCN(CC)S(=O)(=O)c1ccc(cc1)C(=O)/N=c\2/n(c3c(cc(cc3s2)C)C)CC(=O)OCC C09767828
CC(C)CN(Cc1cccn1Cc2ccccc2Cl)C(=O)CN(CCOC)C(=O)[C@@H]3C[C@H]3c4ccccc4 C16458741
CC[C@@H](C)N(CC(=O)N(Cc1cccn1Cc2ccccc2Cl)CC(C)C)C(=O)Nc3ccc(cc3)OC C16459044
CCOCCCN(CC(=O)N1CCc2c(ccs2)[C@H]1c3ccc(cc3)C)S(=O)(=O)c4ccc(cc4)C C16509176
CCc1ccc(cc1)NC(=O)N(CC=C)CC(=O)N(Cc2ccc(cc2)F)Cc3coc4ccccc4c3=O C16532875
COCCCN(CC(=O)N(CCc1c[nH]c2c1cccc2)Cc3ccccc3)C(=O)c4cccc5c4cccc5 C16648064
CC1=C([C@@H](C2=C(N1)C[C@H](CC2=O)c3ccc(cc3)OC)c4cc(c(c(c4)OC)OC)OC)C(=O)OCC(C)C C19761294
Cc1ccc(cc1)S(=O)(=O)N(CC(=O)NCc2ccccc2CN3CCCC3=O)c4ccc(cc4)C(C)C C22319529
CCCCN(CCCC)C(=O)[C@H](C)Sc1nc2ccc(cc2c(=O)n1CC=C)I C27578086
Cc1cccc(c1C)NC(=O)N(CCN2CCOCC2)CC(=O)N(Cc3ccccc3)Cc4ccc(s4)C C00743052
CCOC(=O)[C@H]1[C@H](CC2=C(C1=O)[C@@H](C(=C(N2)C)C(=O)OCC)c3ccc(cc3)N(C)C)c4ccc(cc4)OC C09993420
CCCN(CCC)C(=O)[C@H](CC(C)C)N1CC2=C(C1=O)[C@@H](NC(=O)N2CC=C)c3ccccc3C(F)(F)F C34791543
CCCCC(=O)N(CCN1CCN(CC1)S(=O)(=O)c2ccc3ccccc3c2)CC4=CC[C@H]5C[C@@H]4C5(C)C C34997685
CC[C@@H](c1nc2ccccc2c(=O)n1c3ccccc3OC)N(CCC(C)C)C(=O)Nc4cccc(c4)OC C35094259
CC[C@H](c1ccccc1)C(=O)N2CCN(CC2)CCN(CC3=CC[C@H]4C[C@@H]3C4(C)C)C(=O)Cc5ccccc5 C35095505
Cc1ccc(c(c1)C)n2c(=O)c3ccccc3nc2[C@H](C)N(CCCOC)S(=O)(=O)/C=C/c4ccccc4 C35116740
Cc1c(c(=O)n(c(n1)SCCCC(=O)N2CCN(CC2)C/C=C/c3ccccc3)C)Cc4ccc(cc4)F C35158176
C[C@H]1CN(CCN1C(=O)C2CCC2)C(=O)CCCCSc3nnc(n3c4ccccc4)Cc5ccccc5 C35174618
CCCCN(CC(=O)N(Cc1ccc2c(c1)OCO2)Cc3coc4ccc(cc4c3=O)Cl)C(=O)CCC C35306695
CCOCCCN(CC(=O)N1CCc2c(ccs2)[C@@H]1c3ccc(cc3)Cl)C(=O)C[C@H](C)CC(C)(C)C C35768127
Cc1ccccc1CS(=O)(=O)c2ncc(n2Cc3ccccc3)CN(C[C@H]4CCCO4)C(=O)CC(C)(C)C C36040343
CCOC(=O)[C@H]1[C@@H](CC2=C(C1=O)[C@@H](C(=C(N2)C)C(=O)OCC)c3ccc(cc3)N(C)C)c4ccccc4OC C08415941
C/C=C/[C@@H](C(=O)NCS(=O)(=O)c1ccc(cc1)C)N(c2cccc(c2)Cl)C(=O)CCC3CCCCC3 C36481674
C/C=C/[C@H](C(=O)NCS(=O)(=O)c1ccc(cc1)C)N(c2cccc(c2)Cl)C(=O)CCC3CCCCC3 C36481676
CCC/C=C/[C@H](C(=O)NCS(=O)(=O)c1ccc(cc1)C)N(C2CCCCC2)C(=O)c3ccccc3Cl C36492175
CCCCC(=O)N(C1CCCCC1)[C@H](c2ccc3c(c2)OCO3)C(=O)NCS(=O)(=O)c4ccc(cc4)C C36493733
CC[C@@H](c1ccccc1)C(=O)N(Cc2ccco2)[C@@H](c3ccc4c(c3)OCO4)C(=O)NC(C)(C)CC(C)(C)C C36497291
C[C@H](CC(=O)N(Cc1ccco1)[C@@H](c2ccc3c(c2)OCO3)C(=O)NC(C)(C)CC(C)(C)C)c4ccccc4 C36501971
CCCCCCN([C@H](C1CCCCC1)C(=O)NCCCC)C(=O)[C@@H]2CCCN2C(=O)OCc3ccccc3 C36507924
CCCCCCN([C@H](c1ccccc1C)C(=O)NC(C)(C)C)C(=O)[C@H]2CCCN2C(=O)OCc3ccccc3 C36507946
CCCCCCN([C@H](/C=C/CCC)C(=O)NC1CCCCC1)C(=O)[C@@H]2CCCN2C(=O)OCc3ccccc3 C36507964
CCCCCCN([C@@H](c1ccc(cc1)N(C)C)C(=O)NCS(=O)(=O)c2ccc(cc2)C)C(=O)CC(C)C C36508821
CCCCCCN([C@H](c1ccccc1)C(=O)NCS(=O)(=O)c2ccc(cc2)C)C(=O)C#Cc3ccccc3 C36514077
CCC(CC)[C@@H](C(=O)NCS(=O)(=O)c1ccc(cc1)C)N(C)C(=O)/C(=C/c2ccccc2)/c3ccccc3 C36523293
CCCCC(=O)N(c1ccccc1Cl)[C@@H](c2ccccc2C)C(=O)NCS(=O)(=O)c3ccc(cc3)C C36550700
CCCCC/C=C\C(=O)N(Cc1ccc(o1)C)[C@H](CCCCC)C(=O)NCS(=O)(=O)c2ccc(cc2)C C36557647
CCCN([C@@H]([C@H](C)c1ccccc1)C(=O)NC2CCCCC2)C(=O)[C@@H]3CCCN3C(=O)OCc4ccccc4 C36559993
CCCCC/C=C\C(=O)N([C@@H](c1ccc(cc1)OC)C(=O)NCS(=O)(=O)c2ccc(cc2)C)C(C)(C)C C36582270
CCCCN(CCCC)S(=O)(=O)c1ccc(cc1)C(=O)/N=c\2/n(c3ccc(cc3s2)SC)CC=C C39716849
CCCC[NH+](CCCC)CCCN1[C@H](C(=C(C1=O)[O-])C(=O)c2ccc3c(c2)OCCO3)c4c(ccs4)C C40019672
C=CCN(CC(=O)N(Cc1ccccc1)Cc2cccn2Cc3ccccc3)C(=O)C45CC6CC(C4)CC(C6)C5 C40371953
Cc1ccc(cc1)[C@@H](C(=O)NCc2ccccc2)N(Cc3ccc(cc3)F)C(=O)Cn4nc(nn4)c5cccs5 C00887540
Cc1ccc(c2c1cc(c(=O)[nH]2)[C@H](c3nnnn3CCc4ccccc4)N(Cc5ccccc5)Cc6cccnc6)C C01381799
CCOc1ccc2c(c1)C3=C(C(N2C(=O)CC(C)C)(C)C)SC(=C[C@]34SC=C(S4)C(=O)OCC)C(=O)OCC C01886582
Cc1ccc(cc1)S(=O)(=O)CNC(=O)[C@@H](C2CCCCC2)N(c3ccccc3)C(=O)CCC4CCCCC4 C36605802
CCCCC/C=C\C(=O)N(c1ccccc1)[C@@H](c2ccccc2C)C(=O)NCS(=O)(=O)c3ccc(cc3)C C36606194
c1cc(ccc1c2c(c3cc(cc(n3n2)NC4CCCC4)Cl)c5ccnc(n5)NC6CCCC6)F C01553753
Cc1ccc(cc1S(=O)(=O)NC(C)(C)C)c2c3ccccc3c(nn2)Nc4ccc(cc4)Br C02294224
c1ccc(cc1)C(c2ccccc2)C(=O)NC(=S)Nc3ccc4c(c3)nc(o4)c5ccc6ccccc6c5 C02052218
Cc1ccc(cc1)Nc2nc(nc(n2)N3CCC(CC3)Cc4ccccc4)N/N=C/c5ccccc5F C06245541
CCN(CC)c1ccc(cc1)/C=C(\C(=O)N/N=C/c2ccc(cc2)C(C)C)/NC(=O)c3ccccc3Cl C08457126
Cc1cc(cc(c1OC(=O)Nc2ccccc2)C)C(C)(C)c3cc(c(c(c3)C)OC(=O)Nc4ccccc4)C C03129220
c1ccc2c(c1)c3ccc(cc3o2)NC(=S)NC(=O)/C=C/c4ccc(o4)c5ccc(cc5Cl)Cl C08833075
CCCCCN1C(=O)N([C@@H](C1(C)C)N(C(=O)Nc2cccc3c2cccc3)O)c4cccc5c4cccc5 C09144842
CC(C)c1ccc(cc1)/C=c/2\c(=O)n3c(=C([C@H](C(=C3N)C#N)c4ccc(cc4)C(C)C)C(=O)OC(C)C)s2 C01830263
Cc1ccc(cc1)NCc2nn3c(c(c4c3n2CCCC4)c5ccc(cc5)Cl)C(=S)NC6CCCC6 C03266691
Cc1ccccc1N([C@H](c2ccc(cc2)F)C(=O)NC3CCCCC3)C(=O)c4ccc([nH]4)c5ccccc5 C12705383
CC(C)(C)c1cc(cc(c1O)C(C)(C)C)/C=C(\C#N)/C(=O)Nc2ccc(cc2Br)[N+](=O)[O-] C13388040
c1ccc(cc1)COc2ccccc2[C@H]3[C@@H]4CC=C[C@@H]4c5cc(ccc5N3)S(=O)(=O)NC6CCCCC6 C14476291
CC(C)(C)[C@@H]1CCc2c(sc3c2C(=O)N[C@H](N3)c4ccc(c(c4)OC)OC(=O)c5ccccc5Cl)C1 C15945215
Cc1ccccc1n2c(cc(n2)C(C)(C)C)NC(=O)CN(CC(C)C)C(=O)Nc3ccc(cc3)SC C00732629
CC(C)N(CC(=O)Nc1cc(nn1c2ccc(c(c2)Cl)Cl)C(C)(C)C)C(=O)Nc3cccc(c3)F C16433556
Cc1ccc(cc1)n2c(c(c(n2)C)c3ccccc3)NC(=O)CN(CC(C)C)C(=O)NC4CCCCC4 C16436257
Cc1cccc(c1)n2c(cc(n2)C(C)(C)C)NC(=O)CN(CC(C)C)C(=O)Nc3ccc(cc3)SC C00739220
CCOC(=O)c1ccc(cc1)NNc2nc(c(c(=O)n2Cc3cc(ccc3C)C)Cc4ccccc4Cl)C C16885667
c1ccc(cc1)N(c2ccccc2)C(=O)Nc3cccc(c3)NC(=O)N(c4ccccc4)c5ccccc5 C03143587
CC(C)Oc1c(cccc1OC)[C@@H]2C3=C(C[C@H](CC3=O)c4ccc(cc4)C(C)(C)C)Nc5ccccc5N2 C21233274
CCOc1ccccc1NC(=O)C[C@@H]2C(=O)Nc3ccccc3N2C(=O)/C=C/c4ccc(cc4)C(C)(C)C C27017639
CC[C@H](c1ccccc1)C(=O)Nc2ccc(c(c2)C(=O)NCC(C)C)N3CCC(CC3)Cc4ccccc4 C33736090
CC[C@H](c1ccccc1)C(=O)N[C@H](Cc2ccccc2)C(=O)Nc3cc(nn3c4ccccc4C)C(C)(C)C C34695258
Cc1ccc(cc1)NN(c2c3c4c(sc3nc(n2)n5c(cc(n5)C)C)CCCC4)NC6CCCCC6 C34786600
Cc1ccc(cc1)NN(c2c3c4c(sc3nc(n2)n5c(cc(n5)C)C)CCCC4)Nc6ccccc6C C34786646
Cc1cc(n(n1)c2nc(c3c(c(sc3n2)C)C)N(Nc4cccc5c4cccc5)NC6CCCCC6)C C34787125
Cc1cccc(c1)n2c(cc(n2)C(C)(C)C)NC(=O)CN(Cc3ccccc3)C(=O)Nc4ccc(cc4)C(C)C C35143417
CCCN(CC(=O)Nc1c(c(nn1c2ccc(cc2)C)C)c3ccccc3)C(=O)Nc4ccc(cc4)C(C)C C35700181
CCCCNC(=O)[C@H](c1ccc(cc1)O)N(c2cccc(c2)Cl)C(=O)Cc3cccc(c3Cl)Cl C36485216
CC(C)(C)CC(C)(C)NC(=O)[C@@H](c1ccccc1O)N(C2CCCCC2)C(=O)c3ccccc3Cl C36492146
CC(C)(C)CC(C)(C)NC(=O)[C@@H](c1ccccc1O)N(C)C(=O)/C(=C/c2ccccc2)/c3ccccc3 C36523209
CC(C)(C)NC(=O)[C@@H](c1ccccc1O)N(C)C(=O)CCCc2cc3cccc4c3c5c2cccc5cc4 C36524827
Cc1ccccc1CC(=O)N(c2ccccc2Cl)[C@@H](c3cccc(c3)O)C(=O)NC(C)(C)CC(C)(C)C C36541472
C[C@H](c1ccccc1)[C@@H](C(=O)NC2CCCCC2)N(c3ccccc3Cl)C(=O)c4ccccc4O C36543501
CC(C)(C)CC(C)(C)NC(=O)[C@@H](c1ccc(cc1)O)N(c2ccccc2Cl)C(=O)c3cccc(c3)Cl C36544156
C[C@H](CC(=O)N(c1ccccc1Cl)[C@@H](c2cccc(c2)O)C(=O)NC(C)(C)CC(C)(C)C)c3ccccc3 C36546012
C[C@H](CC(=O)N(c1ccccc1Cl)[C@H](c2ccccc2O)C(=O)NC(C)(C)CC(C)(C)C)c3ccccc3 C36546094
CCCN([C@@H](c1ccc(cc1)O)C(=O)NC(C)(C)C)C(=O)CCCc2cc3cccc4c3c5c2cccc5cc4 C36561067
Cc1ccc(cc1)NC(=O)c2c3c(sc2NC(=O)c4ccc(cc4)[N+](=O)[O-])C[C@@H](CC3)C(C)(C)C C39389019
Cc1ccc(cc1)n2c(nnc2SCc3ccccc3C)[C@H](C)NC(=O)Nc4ccc(cc4)C(C)C C40363697
CC(=C)c1cccc(c1)C(C)(C)NC(=O)Nc2c(c(cs2)c3ccc4c(c3)CCCC4)C(=O)OC C41013854
C[C@H](C(=O)Nc1ccccc1C(F)(F)F)Sc2[nH]c(=O)c3c(csc3n2)c4ccc(cc4)C(C)C C09043251
c1ccc(cc1)/C=C(/c2ccccc2)\C(=O)N(c3ccccc3)[C@@H](c4cccc(c4)O)C(=O)NC5CCCCC5 C36604041
CC1=C([C@@H](n2c(nc(n2)SCc3ccccc3F)N1)c4ccc(cc4)C(C)(C)C)C(=O)Nc5ccccc5 C54642074
COc1cccc(c1)[C@@H]2[C@@H]3CC=C[C@@H]3c4cc(ccc4N2)S(=O)(=O)Nc5ccc(cc5)c6ccccc6 C58846921
c1ccc(cc1)Oc2ccc(cc2)NS(=O)(=O)c3ccc4c(c3)[C@H]5C=CC[C@H]5[C@H](N4)c6ccccc6F C58849204
c1cc(c(c(c1)Cl)O)/C=N/c2ccc(c(c2)/N=C/c3cccc(c3O)Cl)OCC(C(F)F)(F)F C59382144
CC1=C([C@H](C2=C(N1)C[C@@H](CC2=O)c3ccc(cc3)Cl)c4cccc(c4)O)C(=O)OCc5ccccc5 C01063152
Cc1ccc(n1c2ccc(cc2)C(=O)N/N=C/c3ccc(o3)Sc4[nH]c5ccccc5n4)c6ccccc6 C59680211
c1cc(sc1)S(=O)(=O)[C@@H](CNS(=O)(=O)CCCCl)c2ccc(cc2)Cl C08970200
c1ccc(cc1)CCSc2nc(cc(=O)n2CC(=O)NCc3ccccc3)c4ccccc4 C09003582
CC(C)c1ccc(cc1)S(=O)(=O)[C@@H](CNS(=O)(=O)CCCCl)c2cccs2 C09104527
Cc1ccccc1CSc2nc3ccccc3c(=O)n2CCCC(=O)NCc4ccco4 C02973473
Cc1cccc(c1C)NC(=O)CSc2nc3ccccc3c(=O)n2CCCOC(C)C C09621316
c1ccc(cc1)CCn2c(nnc2SCC(=O)Nc3nccs3)Cc4cccs4 C02615890
CCOC(=O)c1c(c(sc1NC(=O)CCCS(=O)(=O)c2ccc(cc2)Cl)C)C C10021022
CC[C@@H](C)c1ccccc1O[C@@H](CC)C(=O)Nc2ccc(cc2)S(=O)(=O)N3CCCC3 C10678280
Cc1ccc(cc1)Cn2c(c(c(n2)C)/C=C/C(=O)O[C@@H](C)C(=O)N[C@@H](C)c3ccccc3)C C11370280
CCc1ccc(cc1)Cc2cnc(s2)NC(=O)CCCN3C(=O)[C@@H](SC3=S)CC C11636334
Cc1c(cco1)c2nnc(n2CC=C)SCC(=O)N[C@@H](c3ccccc3)c4cccs4 C12568540
CC(C)[C@H](c1cccs1)NC(=O)CSc2ccccc2C(=O)OCC(=O)C(C)(C)C C12917329
Cc1cccc(c1)c2nnc(n2CCOC)S[C@@H](C)C(=O)N[C@@H](C)c3ccc(cc3)F C13114936
CC[C@H]1CCc2c(cc(s2)c3nnc(n3CC=C)SCC(=O)NC[C@@H]4CCCO4)C1 C14251423
CC(=O)N(c1ccccc1)c2nc(cs2)/C=C/C(=O)NCCCSc3ccc(cc3)F C14896473
c1ccc(cc1)/C=C/C=C\2/C(=O)N(C(=S)S2)CCCCCC(=O)Nc3nccs3 C15045165
c1ccc(cc1)CS(=O)(=O)C[C@@H](CSc2c(c(cc(n2)c3cccs3)C(F)(F)F)C#N)O C15219112
Cc1ccsc1/C=N/NC(=O)CN(CCc2ccccc2)S(=O)(=O)c3ccccc3 C16363148
CC(C)CN(CC(=O)N(CCc1c[nH]c2c1cccc2)Cc3ccc(c(c3)Cl)Cl)C(=O)C C16648142
CCCc1ccc(cc1)[C@]2(C(=O)N(C(=O)N2)CC(=O)N(Cc3ccccc3)[C@H](C)C4CC4)C C19353764
CCSCCOC(=O)C1=C(NC2=C([C@@H]1c3cccs3)C(=O)[C@H]([C@H](C2)C)C(=O)OC)C C20028998
C[C@H](C(=O)Nc1ccc(cc1)OC(F)F)Sc2nnc(n2Cc3ccccc3)C4CC4 C21621936
CN(Cc1ccccc1Cl)C(=O)[C@H](CCSC)NS(=O)(=O)/C=C/c2ccccc2 C21912662
CC(C)c1ccccc1N(CC(=O)NCCSCc2ccc(cc2)Cl)S(=O)(=O)C C22385043
C=CCSc1ccccc1NC(=O)CSc2nnc(n2C3CC3)Cc4cccs4 C23329581
Cc1ccccc1CSCCNC(=O)C2CCN(CC2)S(=O)(=O)Cc3ccccc3Cl C24607364
c1ccc(cc1)c2nc(on2)CCCC(=O)NCCSCc3ccc(s3)Br C24640595
c1ccc(cc1)CCNc2nnc(s2)SCCS(=O)(=O)c3ccc(cc3)Br C24834713
C[C@H]1CCC[C@H]([C@@H]1C)NC(=O)[C@@H](C)Sc2nnc(n2CC=C)COc3ccccc3F C25435389
CCOC(=O)[C@H]1CCCN(C1)C(=O)[C@H](C(C)C)NC(=O)C(c2ccccc2)c3ccccc3 C34934509
CCCC(=O)N(CCC)CCC(=O)Nc1nnc(s1)c2ccc(cc2)Br C35153778
Cc1c(c(=O)n(c(n1)SCCCCC(=O)NCc2ccccc2)C)Cc3ccccc3F C35158671
c1ccc2c(c1)c(cn2Cc3ccc(cc3)F)[C@H](CC(=O)NCCN4CCOCC4)c5ccsc5 C35370812
c1ccc(cc1)Cn2cc(c3c2cccc3)[C@H](CC(=O)NCCCN4CCOCC4)c5ccsc5 C35372171
CC[NH+](CC)CCN1[C@@H](C(=C(C1=O)[O-])C(=O)/C=C/c2ccccc2)c3ccc(c(c3)Cl)Cl C35443907
C=CCOc1cccc2c1cc(n2Cc3c(cccc3F)F)C(=O)NCCc4ccccn4 C35574997
c1ccc(cc1)Cn2cc(c3c2cccc3)[C@@H](CC(=O)NCCN4CCOCC4)c5ccc(cc5)F C35768790
CC(C)(C)CC(=O)Nc1ccc(c(c1)CN(CC2CC2)C(=O)c3cccc(c3)F)N(C)C C35946101
c1ccc(cc1)CCN(Cc2ccccc2)C(=O)[C@@H]3CC(=O)N(C3)CCc4c[nH]c5c4cccc5 C35959839
c1ccc(cc1)CCCS(=O)(=O)N2CCC(CC2)C(=O)NCCSc3ccccc3 C13681293
CCCC[C@]1(C(=O)N(C(=O)N1)CC(=O)N(Cc2ccccc2)C(C)C)c3ccc(cc3)F C36676686
CS(=O)(=O)N(CC(=O)NCCSCc1ccccc1)c2ccccc2Br C13151559
C[C@H](CCC(C)C)NC(=O)[C@H](C)SCC1=NC(=O)C2=C(CSC2=N1)c3ccccc3 C38779121
CC(C)S(=O)(=O)c1ccc(c(c1Cc2ccccc2)Cc3ccccc3)[C@H](CC=O)NC=O C39495247
c1ccc(cc1)N2CCN(CC2)C[C@@H](COCCOc3c(cc(cc3F)Br)F)O C39916171
c1ccc(cc1)CCC[C@@H](c2ccccc2)NC(=O)CSCc3cc(=O)n4ccsc4n3 C26940909
CCc1cccc(c1NC(=S)N(CCCN2CCOCC2)Cc3ccccc3OC)CC C59092822
C=COCCSc1nnc(n1c2ccccc2)CNc3ccc(cc3)I C59353332
COc1cc(cc(c1OC)OC)CN(Cc2ccccc2)C(=S)Nc3ccc(cc3)F C59407312
c1cc(cc(c1)F)[C@H](CNS(=O)(=O)c2ccc(cc2)CCCCl)N3CCOCC3 C60372557
CCOC(=O)c1c2c(sc1NC(=O)[C@H](C)OC(=O)c3ccc(cc3)O)C[C@H](CC2)C C03312980
C[C@@H](C(=O)Nc1cccc(c1)C#N)Sc2nnc(s2)Nc3cccc(c3)OC C04501311
CC(C)CCOC(=O)c1c2c(nc3ccccc3n2)n(c1N)c4ccc(cc4)C(=O)C C02253457
CCCCNC(=O)/C(=C\c1ccccc1Cl)/NC(=O)c2ccc(cc2)[N+](=O)[O-] C05309179
CCCNC(=O)C[C@@H]1CCN(C[C@@H]1CC)C(=O)Nc2cccc(c2)C(=O)OCC C05415264
CC1=C([C@H](C(=C(O1)N)C(=O)OCCOC(=O)C(=C)C)c2ccc(cc2)Cl)C#N C05791544
c1ccc2cc(ccc2c1)S(=O)(=O)NCCNc3ccc(cc3Cl)[N+](=O)[O-] C04108284
c1ccc2c(c1)nc3c(c(n(c3n2)CCC4=CCCCC4)N)C(=O)OC[C@H]5CCCO5 C02425656
CC(C)OC(=O)c1ccc(cc1)NC(=O)CSc2[nH]c(=O)c3c(n2)CCCC3 C08844241
CCOC(=O)c1ccc(cc1)NC(=O)[C@@H]2CCc3c2nc(s3)NC(=O)c4ccccc4 C09131298
CCOC(=O)C1=C(NC(=O)N[C@H]1c2cccs2)COC(=O)c3cccc(c3C)C C09949868
CCCCn1c2ccc(cc2nc1SCc3cn4cccc(c4n3)C)S(=O)(=O)N C09986227
c1ccc(cc1)[C@@H](C(=O)Nc2ccc(cc2)F)OC(=O)Cc3c4ccccc4c(=O)[nH]n3 C10913080
CCCNC(=O)[C@H](C)Sc1nc(c2c(c(oc2n1)C)C)NC(=O)c3ccccc3 C12751191
CC(C)NS(=O)(=O)c1ccc(c(c1)[N+](=O)[O-])N[C@@H]2CCC[C@H](C2)C(F)(F)F C12554100
CCCCn1c2ccc(cc2nc1COC(=O)c3cc(cc(c3)C)C)S(=O)(=O)N C07901133
CCOC(=O)c1cnc(nc1N)S[C@H](C)C(=O)N(c2ccccc2)c3ccccc3 C06089640
c1cc(c(cc1S(=O)(=O)NCCNc2ccc(cc2[N+](=O)[O-])Cl)Cl)Cl C14008772
C[C@@H](c1ccccc1)NC(=O)c2ccccc2NC(=O)/C=C/c3ccccc3[N+](=O)[O-] C14792903
CSCC[C@H](C(=O)NC1CCCCCC1)NC(=O)c2ccc(c(c2)[N+](=O)[O-])Cl C15303119
CC[C@H](C)NC(=O)c1ccccc1NC(=O)c2cc(nc3c2cnn3C(C)C)C(C)C C15609037
CCCCCn1c(=O)c2ccccc2c(n1)C(=O)NNC(=O)c3cc4c(s3)CCC4 C17445171
COc1ccc(cc1OC)/C=N/Nc2[nH]nc(n2)SCc3ccc(c(c3)Cl)Cl C20258853
CC(C)c1ccc(cc1)[C@]2(C(=O)N(C(=O)N2)CC(=O)c3ccc(cc3)NC(=O)C(C)C)C C22496242
CC[C@@H]1CCc2c(cc(s2)c3nnc(n3CC=C)S[C@@H](C)C(=O)NC(=O)NC)C1 C09944507
CC(C)C[C@@H](C(=O)OC)NC(=O)CN1[C@H](c2ccccc2C1=O)c3c[nH]c4c3cccc4 C27911111
CCCN1C(=C([C@@H](NC1=O)c2cccc(c2)NC(=O)C(C)C)C(=O)OC(C)C)C C35265623
CC1=C([C@H](NC(=O)N1C)c2cccc(c2)NC(=O)Cc3ccccc3)C(=O)OC(C)C C35707578
Cc1ccccc1c2nc(nn2c3ccc(cc3)NC[C@H](COC(C)(C)C)O)OC C35742911
CCOC(=O)C1=C(S/C(=C/c2cccc(c2O)OC)/C1=O)Nc3ccccc3OC C36258053
c1ccc(cc1)CCC(=O)NNc2cc(nc(n2)N3CCCCC3)N4CCCCC4 C00842932
CCCCSc1nc2n(n1)[C@@H](C(=C(N2)C)C(=O)Nc3ccccc3)c4ccco4 C41000257
CC(C)CN(Cc1cc(=O)[nH]c2c1cccc2)C(=O)Nc3ccccc3C(=O)OC C41076969
CCCC[C@H](CC)c1nnc(s1)NC(=O)[C@]2(C(=O)Nc3cc(ccc3O2)Cl)C C41548778
Cc1ccc(c(c1)NC(=O)[C@@H](C)OC(=O)c2c(cc(s2)NC(=O)c3ccco3)C)C C45670507
c1ccc2c(c1)nc3c(c(n(c3n2)CCC4=CCCCC4)N)C(=O)OC[C@@H]5CCCO5 C02425657
Cc1ccc(c(c1)C)NC(=O)CSc2nnc(n2CCOC)c3c[nH]c4c3cccc4 C09382312
CCCOC(=O)c1ccc(cc1)NC(=O)N[C@H](c2cccc(c2)F)c3nccn3C C58003342
CC(C)c1cccc(c1)N/C(=N/C(=O)c2ccc3c(c2)OCO3)/NCc4ccncc4 C35481076
C[C@@H]1CN(C[C@H](O1)C)[C@@H](C)CNC(=O)N(C)CCCc2cc(n[nH]2)c3cccc(c3)F C58225188
Cc1cc(sc1C(=O)O[C@@H](C)C(=O)Nc2cccc(c2)Cl)NC(=O)c3ccco3 C58481644
Cc1cc(on1)NC(=O)CSc2nnc(s2)Nc3ccc(cc3)SC(F)F C58500757
CCn1c2ccccc2nc1SCCCC(=O)N/N=C/c3cccc(c3O)OC C05929619
CCOC(=O)C1=C(NC(=O)N[C@H]1c2ccco2)CN(CC3CCCCC3)C4CC4 C59409361
CC(C)[C@@H](C(=O)N1CCC(CC1)C(=O)NC2CC2)NC(=O)OCc3ccccc3 C59877257
Cc1ccc(cc1)S(=O)(=O)N[C@H](CC(C)C)C(=O)Nc2ccc3c(c2)ccc(=O)o3 C59921123
CCCCc1ccc(cc1)c2csc(n2)NC(=O)CN3C(=O)[C@@](NC3=O)(C)CC C60390950
COC(=O)c1ccc(cc1)CSc2nnc(n2CC=C)c3c(c4cccnc4s3)N C64794702
Cc1cc2c([nH]1)c(=O)n(c(n2)SCC(=O)Nc3ccc(cc3)N(C)C)CC(C)C C67237594
CC[C@@H](C)n1c(=O)c2c(cc([nH]2)C)nc1SCC(=O)N[C@@H](C)c3ccc(cc3)OC C67239251
c1ccc(cc1)n2cc(cn2)/C=C/3\C(=O)N(C(=S)S3)CCCC(=O)[O-] C08199224
CCc1c(c(c(c(n1)SCC(=O)N2CCC[C@H]2C(=O)[O-])C#N)C(F)(F)F)C C08382731
C[C@@H]1CCCN(C1)S(=O)(=O)c2cc(cc(c2OC)OC)/C=C/C(=O)[O-] C13073861
CN(Cc1cnn(c1)c2ccccc2)S(=O)(=O)c3ccc(c(c3)C(=O)[O-])F C13313156
c1cc(cnc1)[C@@H]2C(=C(C(=O)N2CCN3CCOCC3)[O-])C(=O)c4cccs4 C19338360
COCCn1cc(ccc1=O)[N-]S(=O)(=O)c2ccccc2Cl C31534469
CCCn1cc(cc1C(=O)[O-])S(=O)(=O)N(C)[C@@H]2CCSC2 C36864246
CCn1cc(cc1C(=O)N(CCC(=O)[O-])C(C)(C)C)Br C37587068
c1ccnc(c1)[C@@H]2C(=C(C(=O)N2CCN3CCOCC3)[O-])C(=O)c4cccs4 C20228823
CCOC(=O)C1=CN=N[C@H]1S(=O)(=O)[N-]c2cccc(c2)SC C39589839
CCCCN1[C@H](C(=C(C1=O)[O-])C(=O)c2ccc(o2)C)c3ccncc3 C40075895
CCCN(CCC)C(=O)Cn1c(nc2c(c1=O)c(cs2)C(=O)[O-])C C40691714
CCCS(=O)(=O)[N-]c1ccc(cc1)S(=O)(=O)N2CCOC[C@H]2C C41268147
CCCCS(=O)(=O)/N=C(/C1CCN(CC1)C(=O)C(C)(C)C)\[O-] C42343384
CCCc1nnc(n1CC(=O)N2CCC[C@@H](C2)C(=O)OCC)[S-] C46910488
CS(=O)(=O)/N=C(/CSc1nnc(n1Cc2ccccc2)C3CC3)\[O-] C48479807
CCCCS(=O)(=O)/N=C(/[C@H]1CC(=O)N(C1)c2ccc(cc2)Cl)\[O-] C48556211
CCOc1ccccc1/C=C/C(=N/S(=O)(=O)c2cnn(c2)C)/[O-] C48647580
Cn1cc(cn1)S(=O)(=O)/N=C(/C=C\c2ccccc2OC(F)F)\[O-] C48648175
Cn1cc(cn1)S(=O)(=O)/N=C(/c2ccccc2SCc3cscn3)\[O-] C48676272
C[C@@H](/C(=N/S(=O)(=O)c1cnn(c1)C)/[O-])Oc2cccc(c2)C(C)C C48676390
CC(C)(C)C(=O)N1CCC(CC1)/C(=N/S(=O)(=O)N(C)Cc2ccccc2)/[O-] C48677109
CN(Cc1ccccc1)S(=O)(=O)/N=C(/c2cccc(c2)C[S@](=O)C)\[O-] C48677625
c1ccc(cc1)CCN2C[C@H](CC2=O)/C(=C(/C#N)\C(=O)c3ccco3)/[O-] C49199553
Cc1ccc(cc1)n2c(c(cn2)C[S@](=O)CC(=O)[O-])n3cccc3 C49453588
Cc1c(c(nc(n1)SC)[O-])CCC(=O)[C@@H](C#N)C(=O)N2CCCCC2 C50416132
COC(=O)C1CCN(CC1)S(=O)(=O)/N=C(/[C@@H]2C[C@@H]2c3ccc(cc3)F)\[O-] C52766800
CCN(CCOC)S(=O)(=O)c1cc(oc1Br)C(=O)[O-] C55329755
CCN(CC(F)(F)F)S(=O)(=O)c1cc(oc1Br)C(=O)[O-] C55329805
Cc1ccc(cc1S(=O)(=O)[N-]c2ccc(=O)n(c2)CCOC)F C55584577
C[C@@H](C(=O)N1CCCC1)OC(=O)c2ccccc2[N-]S(=O)(=O)C C28076046
Cc1cccc(c1)S(=O)(=O)[N-]c2ccc(cc2)S(=O)(=O)N(C)OC C57806867
CCCc1nnc(n1CC(=O)N(C)C[C@H]2COc3ccccc3O2)[S-] C24660623
c1cc(ccc1CSCC(=O)N2CCC(CC2)C(=O)[O-])[N+](=O)[O-] C20200681
Cc1ccc(cc1)S(=O)(=O)/N=C(\CN2CCOCC2)/[N-]c3ccccn3 C59948118
CN(CCC#N)C(=O)c1ccc(cc1)S(=O)(=O)[N-]c2ccc(cc2)F C60617568
c1cc(sc1)c2nnc(n2CCC(=O)N3CCN(CC3)CC(F)F)[S-] C61637662
c1cc(ccc1C(=O)C2CC2)[N-]S(=O)(=O)c3ccc(cc3)N4C(=O)CCC4=O C62146358
CCN(CC)C(=O)c1ccc(cc1)S(=O)(=O)[N-]c2ccc3c(c2)oc(n3)C C63150835
c1cc(cc(c1)OCCn2cccn2)[N-]S(=O)(=O)c3cc(cnc3)F C63476629
CCCCSc1cc2c(cc1[N-]S(=O)(=O)C)n(c(=O)n2C)C C35481139
Cc1cc(c(n1CCC(C)C)C)/C=C(\C#N)/C(=N/S(=O)(=O)N(C)C)/[O-] C52769057
C[C@@H](C/C(=N/S(=O)(=O)CCN1C(=O)c2ccccc2C1=O)/[O-])C3CC3 C64666876
CCS(=O)(=O)[N-]c1ccccc1C(=O)N(C)Cc2ccc(cc2)C#N C65843191
CCCCS(=O)(=O)/N=C(/[C@@H]1CCN(C1=O)c2ccc(cc2)C)\[O-] C66003149
CCCC(=O)N1CCC(CC1)C(=O)Oc2ccc(cc2)[N-]S(=O)(=O)C C66516985
C[C@@H]1CN(C[C@@H](O1)C)S(=O)(=O)c2ccc(cc2)[N-]S(=O)(=O)CC(C)C C66577542
CN(OC)S(=O)(=O)c1ccc(cc1)[N-]S(=O)(=O)C2CCCCC2 C66578247
CCN(C[C@H](C)C(=O)OC)C(=O)c1ccccc1[N-]S(=O)(=O)C C66659706
Cc1ccc(cc1S(=O)(=O)/N=C(/[C@H](C)CSC)\[O-])[N+](=O)[O-] C67001007
Cc1coc2c1cc3c(c(c(=O)oc3c2C)CCC(=O)N[C@H](CC(C)C)C(=O)[O-])C C06234672
CC[C@@H](C)[C@H](C(=O)[O-])NC(=O)CCN1C(=O)/C(=C\C=C\c2ccccc2)/SC1=S C08870176
CCCn1c(nnc1SCC(=O)N[C@@H](CC(C)C)C(=O)[O-])Cc2ccccc2 C12764515
C[C@H](C(=O)[O-])NC(=O)CN(Cc1ccccc1)S(=O)(=O)c2ccc(cc2)Cl C12940882
Cc1cccc(c1)c2nnc(n2CC(=O)[O-])S[C@@H](C)C(=O)NCc3cccs3 C13020100
CN(C)S(=O)(=O)c1ccc(c(c1)C(=O)N[C@@H](CC(=O)[O-])c2ccccc2Cl)Br C13173338
C[C@@H](C(=O)N[C@@H](CC(=O)[O-])c1ccccc1Cl)Sc2ccc(cc2)[N+](=O)[O-] C13173441
CN(CC(=O)N[C@@H](CC(=O)[O-])c1ccccc1Cl)S(=O)(=O)c2ccc(s2)Cl C13173528
Cc1ccc(cc1)S(=O)(=O)N(C)CC(=O)N[C@H](CC(=O)[O-])c2ccc(cc2)F C13176774
CCc1cccc(c1NC(=O)CSc2nc3ccccc3c(=O)n2CC(=O)[O-])C C13222768
CC(C)C[C@H](c1ccccc1)NC(=O)CSc2nc3ccccc3c(=O)n2CC(=O)[O-] C13223217
c1ccc(c(c1)CN(Cc2ccco2)S(=O)(=O)c3ccc(c(c3)C(=O)[O-])F)O C13251262
C[C@H]1CCc2c(sc3c2c(ncn3)SCC(=O)N[C@@H](Cc4ccccc4)C(=O)[O-])C1 C13256527
Cc1ccc(cc1)[C@@H](CC(=O)[O-])NC(=O)CN(C)S(=O)(=O)/C=C/c2ccccc2 C13258318
c1cc(ccc1/C=C/C(=O)[O-])S(=O)(=O)Nc2ccc(cc2)S(=O)(=O)C(F)F C13361190
c1cc(ccc1CNc2nnc(s2)SCC(=O)N3CCC[C@H](C3)C(=O)[O-])F C13406669
Cc1c2c(ncn(c2=O)CC(=O)N[C@H](CC(C)C)c3ccccc3)sc1C(=O)[O-] C13418307
c1ccc(c(c1)/C=C\2/C(=O)N(C(=S)S2)CCCC(=O)NCCC(=O)[O-])OC(F)F C16922769
COc1ccccc1[C@H]2C(=C(C(=O)N2CCOCCO)[O-])C(=O)c3cccs3 C09329337
C[C@@]12CCC(=O)C=C1CC[C@@H]3[C@H]2[C@@H](C[C@]4([C@H]3CC[C@@H]4C(=O)CC(=O)OCCC(=O)[O-])C)O C20568450
Cc1ccc(cc1)CN=C(Nc2ccc(cc2)C(=O)[O-])N3CCN(CC3)CCC#N C21046878
COCCn1c(=O)c(c([nH]c1=S)[O-])/C=N/c2c(c3c(s2)CCC3)C(=O)OC C09498171
c1cc(oc1)[C@H]2C(=C(C(=O)N2CCOCCO)[O-])C(=O)c3ccc(cc3)Br C33702221
Cc1ccc(c(c1)C(=O)C2=C(C(=O)N([C@H]2c3ccc(cc3)O)CCCN4CCOCC4)[O-])C C34944025
CCCC[C@@H](C(=O)[O-])NC(=O)CCN1C(=O)/C(=C\C=C/c2ccccc2)/SC1=S C35656055
c1cc(sc1)C(=O)C2=C(C(=O)N([C@@H]2c3ccc(cc3)Br)CCOCCO)[O-] C09453026
CCO/C(=C\1/[C@@H](C(=C(N=C1C)SCC(=O)Nc2nc(cs2)C)C#N)c3cccs3)/[O-] C17519994
c1ccc(cc1)SCCC(=O)Nc2ccc(cc2)S(=O)(=O)[N-]c3ncccn3 C01059367
Cc1ccc(cc1)S(=O)(=O)N[C@@]2(C(=O)N(C(=N2)[O-])CCc3ccccc3)C(F)(F)F C02863481
CCCc1ccc(c(c1)N2CCN[C@@H](C2)Br)[N-]S(=O)(=O)S(=O)(=O)C(C)C C39481408
CCOC(=O)[C@@H]1[C@H](SC2=C1CCCC2)NC(=O)CSc3nc(c(nn3)C)[O-] C39708181
CC(C)CN1CCO[C@@H](C1)CNS(=O)(=O)c2cc(ccc2Br)C(=O)[O-] C13196331
C[C@H]1[C@H](NC(=C1C(=O)C)C)C(=O)CSc2ncc(n2c3ccc(cc3)F)C(=O)[O-] C39722792
COc1cccc2c1oc(c2)C(=O)C3=C(C(=O)N([C@@H]3c4ccc(cc4)F)CCCO)[O-] C40053238
Cc1c(sc(n1)C)C(=O)C2=C(C(=O)N([C@H]2c3ccc(cc3)N(C)C)CCCO)[O-] C40053491
Cc1ccc(o1)C(=O)C2=C(C(=O)N([C@@H]2c3cccc(c3)Cl)CCOCCO)[O-] C40075492
C[C@H]1Cc2cc(ccc2O1)C(=O)C3=C(C(=O)N([C@H]3c4c(cccc4Cl)F)CCOCCO)[O-] C40095221
COc1cccc2c1oc(c2)C(=O)C3=C(C(=O)N([C@@H]3c4ccc(cc4)SC)CCO)[O-] C40098207
CS(=O)(=O)CCCNS(=O)(=O)c1c(cc([n-]1)C(=O)C(Cl)(Cl)Cl)Br C40158375
CCCN1c2ccc(c3c2c(ccc3)C1=O)S(=O)(=O)N[C@H](CCSC)C(=O)[O-] C41125179
Cc1c(c(nc(n1)SC(F)F)[O-])CCC(=O)Nc2cccc(c2)CN(C)C(=O)C C46768865
c1cc(sc1)/C=C\2/C(=O)N(C(=S)S2)CCCCCC(=O)NCCC(=O)[O-] C15044701
c1ccc(cc1)c2ccc(cc2)/C=C\3/C(=O)N(C(=O)S3)CC(=O)NCCC(=O)[O-] C15050256
c1ccc(cc1)CCn2c(=O)c3ccccc3nc2SC/C(=N/c4[nH]ncn4)/[O-] C33175283
CCOC(=O)/C(=C/Nc1ccccc1[N-]S(=O)(=O)c2cc(cc(c2)F)F)/C#N C16095745
COc1cc(cc(c1)OC)C(=O)/N=C(\Nc2cccc(c2)F)/[N-]Cc3ccncc3 C45940698
CC(C)CNC(=O)c1ccccc1[N-]S(=O)(=O)c2cccc(c2)S(=O)(=O)C C44254867
Cc1cccc(c1N(CC(=O)N/N=C/c2ccccc2C(=O)[O-])S(=O)(=O)C)C C19955503
CCc1ccccc1N2C[C@@H](CC2=O)C(=O)NCc3ccccc3[N-]S(=O)(=O)C C46713820
C[C@H](Cn1ccnc1)NC(=O)c2cc(ccc2Cl)S(=O)(=O)[N-]c3ccc(cc3)F C59403542
COc1cc(cc(c1OCc2ccccc2F)Cl)CNc3ccc(c(c3)C(=O)[O-])N4CCOCC4 C09892678
CCCCn1c(=O)c2ccc(cc2nc1S[C@@H](C)C(=O)Nc3ccc(cc3)CC)C(=O)[O-] C13044098
CCCCn1c(=O)c2ccc(cc2nc1S[C@H](C)C(=O)Nc3ccc(cc3)CC)C(=O)[O-] C13044099
CCCOc1c(cccc1OCC)/C=C/c2nc3ccccc3c(=O)n2c4ccc(cc4)C(=O)[O-] C13087080
Cc1ccc(cc1)c2nnc(n2CCC(=O)[O-])S[C@H](C)C(=O)Nc3ccccc3c4ccccc4 C13196815
Cc1ccc(cc1)c2nnc(n2CCC(=O)[O-])S[C@H](C)C(=O)Nc3ccc(cc3)C(C)(C)C C13196916
Cc1ccc(cc1)c2nnc(n2CCC(=O)[O-])S[C@@H](C)C(=O)Nc3ccc(cc3)C(C)(C)C C13196919
COC(=O)c1ccc2c(c1)nc(n(c2=O)CCc3ccccc3)SCc4ccc(cc4)C(=O)[O-] C13237110
CCCn1c(nnc1SCC(=O)Nc2cc3ccccc3cc2C(=O)[O-])Cc4ccccc4 C13244143
c1ccc(cc1)CCn2c(nnc2SCC(=O)Nc3cc(ccc3C(=O)[O-])F)c4ccccc4F C13245598
CCc1ccc(cc1)NC(=O)CSc2nc3cc(ccc3c(=O)n2CCc4ccccc4)C(=O)[O-] C13266544
CC(C)Cc1ccc(cc1)[C@H](c2cccs2)NS(=O)(=O)c3ccc(cc3)/C=C/C(=O)[O-] C13313482
CC(C)Cc1ccc(cc1)[C@@H](c2cccs2)NS(=O)(=O)c3ccc(cc3)/C=C/C(=O)[O-] C13313483
CCn1c(nnc1SCc2c3ccccc3oc2C(=O)[O-])c4ccc(cc4)N(CC)CC C13399589
CCN\1C(=O)/C(=C/c2ccc(c(c2)OCC)OCC=C)/S/C1=N\c3ccc(cc3)C(=O)[O-] C13685249
c1ccc2c(c1)-c3ccccc3C2COC(=O)N[C@@H](CC(C(F)(F)F)C(F)(F)F)C(=O)[O-] C16159312
CSc1cccc(c1)NC(=S)N(Cc2ccc(cc2)C(=O)[O-])Cc3ccc(cc3)Cl C03037375
CCCCN(CC)c1ccc(cc1C(=O)[O-])NS(=O)(=O)c2ccc(cc2)Br C33253555
CCOc1ccc(cc1)C(=O)C2=C(C(=O)N([C@@H]2c3cc(c(c(c3)C(C)(C)C)O)C(C)(C)C)Cc4ccco4)[O-] C35297404
CC[C@@H](C)N/C(=C/C1=CSC2=NC(=C([C@@H](N12)c3ccc(cc3)Cl)C(=O)OCCOC)C)/[O-] C35696298
CC1=C([C@H](N2C(=CSC2=N1)/C=C(/NCCOC)\[O-])c3ccccc3)C(=O)OCc4ccccc4 C35696882
CC[C@@H](C)N/C(=C/C1=CSC2=NC(=C([C@H](N12)c3ccccc3)C(=O)OCc4ccccc4)C)/[O-] C35696896
Cc1ccccc1[C@H]2C(=C(N=C3N2C(=CS3)/C=C(/NCc4ccncc4)\[O-])C)C(=O)OCc5ccccc5 C35696931
CC1=C([C@@H](N2C(=CSC2=N1)/C=C(/NCC(C)C)\[O-])c3ccc(cc3)OC)C(=O)OCC=C C35697006
CC1=C([C@H](N2C(=CSC2=N1)/C=C(/Nc3ccc(cc3)F)\[O-])c4ccc(cc4)OC)C(=O)OCC=C C35697028
Cc1ccccc1[C@H]2C(=C(N=C3N2C(=CS3)/C=C(/NCCOC)\[O-])C)C(=O)OC(C)(C)C C35703734
Cc1ccc(cc1)[C@H]2C(=C(N=C3N2C(=CS3)/C=C(/NCCOC)\[O-])C)C(=O)OC(C)(C)C C35703865
CCN/C(=C/C1=CSC2=NC(=C([C@H](N12)c3ccc(cc3)OC)C(=O)OCC)c4ccccc4)/[O-] C36049958
CC[C@@H](C)N/C(=C/C1=CSC2=NC(=C([C@H](N12)c3ccccc3)C(=O)OCC)c4ccccc4)/[O-] C36049989
CC[C@H](C)N/C(=C/C1=CSC2=NC(=C([C@H](N12)c3cccc(c3)C)C(=O)OCC)c4ccccc4)/[O-] C36050034
CCC1=C([C@H](N2C(=CSC2=N1)/C=C(/NCCc3ccccn3)\[O-])c4ccc(cc4)C)C(=O)OC C36052852
CC[C@@H](C)N/C(=C/C1=CSC2=NC(=C([C@@H](N12)c3ccccc3Cl)C(=O)OCC=C)C)/[O-] C36053025
CCC1=C([C@H](N2C(=CSC2=N1)/C=C(/NCC3CC3)\[O-])c4ccc(cc4)C(C)C)C(=O)OC C36063330
CCN/C(=C/C1=CSC2=NC(=C([C@@H](N12)c3ccccc3OC)C(=O)OCC)c4ccccc4)/[O-] C36064334
CCCCOc1c(cc(cc1Cl)C(=O)Nc2ccc(cc2)S(=O)(=O)[N-]c3nccs3)Cl C39868910
CCCCOc1ccc(cc1OC)[C@H]2c3c([nH]nc3C(=O)N2CCC)c4cc(ccc4[O-])Cl C39898364
C[C@@H](CCCC(C)C)[C@H]1CC[C@@H]2[C@]1(CC[C@@H]([C@@H]2C(=O)[O-])[C@@]3(CC[C@@H](CC3=O)OC(=O)C)C)C C43766886
c1ccc(cc1)C(C[C@H](C(=O)[O-])NC(=O)OCC2c3ccccc3-c4c2cccc4)c5ccccc5 C44320368
c1ccc(cc1)Oc2ccccc2C[C@H](C(=O)[O-])NC(=O)OCC3c4ccccc4-c5c3cccc5 C44320774
COc1ccccc1n2cccc2C[C@@H](C(=O)[O-])NC(=O)OCC3c4ccccc4-c5c3cccc5 C44324671
COc1ccccc1n2cccc2C[C@H](C(=O)[O-])NC(=O)OCC3c4ccccc4-c5c3cccc5 C44324674
CC(C)c1ccc(cc1)[C@H](C(C)C)NC(=O)c2ccc3c(c2)nc(n(c3=O)CCCOC)[S-] C45901868
CCCCCCn1c2ccccc2nc1SCc3cc(=O)[nH]c4c3c(c(s4)C(=O)[O-])C C13255664
CCCC[NH+](CC)c1ccc(cc1[N-]S(=O)(=O)c2ccc(s2)Br)C(=O)[O-] C32971188
CCOc1ccc(cc1)/N=C\2/C(=C(/C(=C/c3ccc(c(c3)Br)OCC)/S2)[O-])C(=O)OCC C59247564
Cc1ccc(cc1)S(=O)(=O)/N=C(/[N-]c2nc(cc(n2)C)C)\N(Cc3ccccc3)Cc4ccccc4 C13163076
Cc1cccc(c1)c2nnc(n2CCC(=O)N[C@@H](CCC(C)C)c3ccc(cc3)Cl)[S-] C59850454
Cc1cccc(c1)c2nnc(n2CCC(=O)N[C@H](CCC(C)C)c3ccc(cc3)Cl)[S-] C59850455
CC[C@H](C(=O)C)Oc1ccccc1/C=C\2/C(=O)N(/C(=N/c3cccc(c3)C(=O)[O-])/S2)CC=C C16929062
CCc1ccccc1[N-]C2=NC(=O)/C(=C/c3ccc(c(c3)OCC)OCc4ccccc4Cl)/S2 C08821793
c1ccc(c(c1)[C@H]2C(=C(C(=O)N2CCCCCC(=O)[O-])O)C(=O)c3cccs3)F C04576430
c1ccc(cc1)C(=O)C2=C(C(=O)N([C@@H]2c3ccccc3F)CCCCCC(=O)[O-])O C04870324
c1ccc2c(c1)-c3ccccc3C2COC(=O)N[C@@H](Cc4cccc(c4)C#N)C(=O)[O-] C00622058
c1ccc(cc1)/C=C/C(=C2[C@@H](N(C(=O)C2=O)CCCCCC(=O)[O-])c3ccccc3)O C06460362
c1ccc(cc1)NC(=O)C2CCN(CC2)C(=O)CSCc3ccc(cc3)C(=O)[O-] C12743535
CCC[C@@H](c1ccccc1)NC(=O)CSc2ncc(n2c3ccc(cc3)F)C(=O)[O-] C13089663
c1cc(sc1)CN(Cc2cccs2)S(=O)(=O)c3ccc(c(c3)C(=O)[O-])O C13198762
c1ccc(cc1)C(c2ccccc2)(C3CCN(CC3)S(=O)(=O)c4ccc(s4)CC(=O)[O-])O C13308026
c1ccc(c(c1)C(F)(F)F)NC(=O)CSc2ncc(n2c3ccc(cc3)F)C(=O)[O-] C13353053
c1ccc(c(c1)/C=C/C(=O)c2ccc(cc2)S(=O)(=O)NCCCC(=O)[O-])Cl C13362075
c1cc(ccc1/C=C/C(=O)c2ccc(cc2)S(=O)(=O)NCCCC(=O)[O-])Cl C13362085
c1cc(sc1)[C@@H](CC(=O)[O-])NS(=O)(=O)c2ccc(c(c2)C(F)(F)F)Cl C14020407
CC[C@H](C(=O)[O-])Oc1ccccc1/C=C/2\C(=O)N(C(=S)S2)Nc3ccccc3 C16910879
COC(=O)c1cc(sc1NC(=O)[C@H]2[C@@H]3CC[C@H]([C@@H]2C(=O)[O-])C=C3)Cc4ccccc4 C17094471
CC(C)(C)c1ccc(cc1)[C@@H]2C(=C(C(=O)N2CCOCCO)[O-])C(=O)c3cccs3 C09359266
COC1(/C(=N/C[C@H](COc2ccccc2)O)/C(=C([C@]1(CC=C)Cl)[O-])Cl)OC C03984370
CN(C)[C@@H](CN1[C@@H](C(=C(C1=O)[O-])C(=O)c2cccs2)c3ccc(cc3)O)c4cccs4 C20588752
c1cc(c(cc1/C=C/2\C(=O)N(C(=S)S2)CCCCCC(=O)[O-])Br)O C21193561
CCN(CCCNC(=O)CCCn1c(c2c(ccs2)nc1=S)[O-])c3ccccc3 C02932322
CCCc1nnc(n1CC(=O)NCc2ccc(cc2)CN3CCc4c3cccc4)[S-] C32914593
Cc1ccc(cc1S(=O)(=O)Nc2cc(ccc2N(C)Cc3ccccc3)C(=O)[O-])F C33253915
c1ccc(cc1)/C=C/2\C(=S)N(C(=O)S2)CCCC(=O)Nc3ccc(cc3)C(=O)[O-] C01236312
Cc1cc(c(c(=O)n1Cc2ccccc2)[C@H](c3cccc(c3)F)N4CCN(CC4)CCO)[O-] C38545797
c1cc2cccnc2c(c1)S(=O)(=O)[N-]c3ccc(cc3)CC(=O)NCc4cccs4 C38716119
CC[C@H](c1ccccc1)NC(=O)c2ccc(c(c2)Cl)[N-]S(=O)(=O)c3ccc(cc3)C C38772600
CCOC(=O)c1c(csc1NC(=O)[C@@H]2[C@H]3C[C@@H]([C@@H]2C(=O)[O-])C=C3)c4cccs4 C39679518
c1ccc(c(c1)CNC(=O)Cn2c(nnc2[S-])c3ccc(cc3)Cl)OC(F)(F)F C12772132
CSc1ccc(cc1)[C@@H]2C(=C(C(=O)N2CCCO)[O-])C(=O)c3ccc(cc3)Br C40047853
Cc1cc(ccc1OC)C(=O)C2=C(C(=O)N([C@H]2c3cccc(c3)Br)CCCO)[O-] C40048620
Cc1cc(ccc1OC)C(=O)C2=C(C(=O)N([C@H]2c3ccccc3Br)CCCO)[O-] C40048748
Cc1cc(ccc1OC)C(=O)C2=C(C(=O)N([C@@H]2c3c(cccc3Cl)Cl)CCCO)[O-] C40048749
C=CCOc1ccc(cc1)C(=O)C2=C(C(=O)N([C@H]2c3ccc(cc3)Cl)CCCO)[O-] C40053537
CCN(CC)c1ccc(cc1)[C@@H]2C(=C(C(=O)N2CCCO)[O-])C(=O)c3ccc(c(c3)F)C C40053808
CCN(CC)c1ccc(cc1)[C@H]2C(=C(C(=O)N2CCCO)[O-])C(=O)c3ccc(c(c3)F)C C40053809
c1cc(c(c(c1)Cl)[C@H]2C(=C(C(=O)N2CCOCCO)[O-])C(=O)c3ccc(cc3)Cl)Cl C40076663
CC(C)Oc1ccc(cc1)C(=O)C2=C(C(=O)N([C@H]2/C=C/c3ccccc3)CCO)[O-] C40079372
C=CCOc1ccc(cc1)C(=O)C2=C(C(=O)N([C@@H]2c3cccc(c3)Cl)CCO)[O-] C40099494
CCc1ccc(cc1)[C@@H]2C(=C(C(=O)N2CCOCCO)[O-])C(=O)c3ccc(c(c3)F)C C40099772
Cc1ccc(cc1F)C(=O)C2=C(C(=O)N([C@H]2c3c(cccc3Cl)Cl)CCOCCO)[O-] C40099869
CN([C@@H](Cc1c[nH]c2c1cccc2)C(=O)[O-])C(=O)OCC3c4ccccc4-c5c3cccc5 C02583096
Cc1cc(c(n1c2ccc(cc2)Br)C)C[C@@H](C(=O)[O-])NC(=O)OC(C)(C)C C44297247
Cc1cc(c(n1c2ccc(cc2)Br)C)C[C@H](C(=O)[O-])NC(=O)OC(C)(C)C C44297251
CCCNS(=O)(=O)c1ccc(cc1)[N-]S(=O)(=O)c2ccc(cc2Cl)Br C46543255
c1cc(cc(c1)[N-]S(=O)(=O)c2cc(cc(c2)C(F)(F)F)C(F)(F)F)NC(=O)C3CC3 C46570461
Cc1ccccc1CCNC(=O)CSc2nc(cc(=O)n2c3ccc(cc3)Cl)[O-] C58201298
Cc1ccc(cc1)[C@@H]2CC(=C(C(=O)C2)/C=N/CCN3CCN(CC3)C(=S)NCC=C)[O-] C13923829
CCNC(=S)N1CCN(CC1)CC/N=C/C2=C(C[C@@H](CC2=O)c3ccc(cc3)Cl)[O-] C13923832
C[C@H](C(=O)Nc1nc(cs1)c2ccc(cc2)[N-]S(=O)(=O)C)Sc3ccccc3Cl C59367955
CCOC(=O)C1=C(NC(=C([C@@H]1c2ccc(cc2)Br)C#N)SCC(=O)C3CC3)[O-] C02354212
CCCOCCC(=O)Nc1c(cc(cc1Br)Br)C(=O)[O-] C62825156
CSCC[C@@H](C(=O)[O-])N1C(=O)/C(=C/c2ccc(cc2)O)/SC1=S C01786457
CCc1cc(c(s1)NC(=O)[C@H]2[C@@H]3CC[C@@H](C3)[C@@H]2C(=O)[O-])C(=O)OC C04614893
COC(=O)c1c2c(sc1NC(=O)CCC(=O)[O-])CCCCCC2 C05719944
CCc1cc(c(s1)NC(=O)[C@@H]2CC=CC[C@H]2C(=O)[O-])C(=O)OC C02759080
CCc1cccc(c1NC(=O)[C@H](C)c2nc(cs2)C(=O)[O-])CC C08028481
CC[C@H](C)[C@H](C(=O)[O-])NC(=O)c1ccc2c(c1)sc(n2)n3cccc3 C11865966
CS(=O)(=O)c1ccc(cc1)NC(=O)C[C@H](c2ccccc2)C(=O)[O-] C13255258
Cc1ccc(cc1)[C@H](CC(=O)[O-])NS(=O)(=O)c2ccc(c(c2)F)F C13348104
c1ccc(c(c1)C#N)S(=O)(=O)N[C@@H](CC(=O)[O-])c2ccc(cc2)Cl C13349310
CSc1nnc(s1)SCC(=O)Nc2ccc(cc2)C(=O)[O-] C13355444
c1ccc(c(c1)F)SCC(=O)N[C@H](CC(=O)[O-])c2cccs2 C13388114
COc1cccc(c1/C=C\2/C(=O)N(C(=S)S2)CCCC(=O)[O-])O C13458569
CCc1cc(cc(c1NC(=O)CC2(CCCC2)C(=O)[O-])C)SC#N C13469531
CC(C)OC(=O)c1ccsc1NC(=O)[C@H]2[C@@H]3C[C@H]([C@@H]2C(=O)[O-])C=C3 C17072554
CCCCC(=O)N[C@@]1(C(=O)N(C(=N1)[O-])c2ccccc2)C(F)(F)F C02503951
CCN(Cc1cccc(c1)NC(=O)[C@@H]2CC=CC[C@H]2C(=O)[O-])C(=O)C C30521645
c1ccc(cc1)C(=O)C2=C(C(=O)N([C@@H]2c3ccc(cc3)Cl)CCCO)[O-] C05033990
CCCC[C@@H](C(=O)[O-])NS(=O)(=O)c1ccc(s1)Br C35085611
C[C@@H](c1nc2cc(ccc2n1CC3CC3)C(=O)[O-])NC(=O)C4CCC4 C35620965
CCCn1c(=O)cc(nc1S[C@@H](C)C(=O)Nc2ccccc2F)[O-] C13018582
c1cc(oc1CSC(F)F)C(=O)Nc2ccsc2C(=O)[O-] C36977636
CC(C)C[C@H](C(=O)[O-])NS(=O)(=O)c1c(cc(cc1Cl)Cl)Cl C36983331
C[C@@H](C(=O)NCC=C)S(=O)(=O)c1cc(ccc1Br)C(=O)[O-] C37310958
c1ccc(cc1)C[C@@H](C(=O)[O-])NS(=O)(=O)c2ccc(s2)Cl C37373518
CC(C)C[C@@H](C(=O)[O-])NS(=O)(=O)c1ccc(c(c1)Cl)Cl C37374593
c1ccc(cc1)CC2CCN(CC2)C(=O)N[C@@H](Cc3ccccc3)C(=O)[O-] C05158060
C=CCn1c2ccccc2c(=O)c(c1[O-])C(=O)NCCc3ccccc3 C06492933
Cc1ccc(o1)C(=O)C2=C(C(=O)N([C@@H]2c3ccccc3)CCCO)[O-] C40046721
Cc1ccc(o1)C(=O)C2=C(C(=O)N([C@H]2c3ccccc3F)CCCO)[O-] C40046786
c1ccc(c(c1)[C@H]2C(=C(C(=O)N2CCCO)[O-])C(=O)c3ccc(cc3)F)F C40052811
C=CCOc1ccccc1[C@H]2C(=C(C(=O)N2)[O-])C(=O)c3cccs3 C40115768
Cc1c(sc(n1)[S-])CC(=O)NC[C@H](CC(C)C)N2CCOCC2 C41935675
C[C@@H](C(=O)[O-])S(=O)(=O)Nc1cccc(c1COC)Br C49052982
CC[C@@H](c1cccs1)NS(=O)(=O)N2CCC(CC2)C(=O)[O-] C49530277
c1ccnc(c1)N/C(=C(\C#N)/C(=O)CCSc2ccc(cc2)F)/[O-] C54729790
CS(=O)(=O)[N-]c1ccccc1C(=O)Nc2ccc(cc2)OC(F)F C57388177
C[C@H]1CCCC[C@H]1OCCNC(=O)c2cc(c(nc2[O-])SC)C#N C60692452
C[C@@H](CS(=O)(=O)[N-]c1cccc(c1)F)C(=O)N2CCC[C@H](C2)CO C62516449
c1c(c(sc1C(=O)[O-])Br)S(=O)(=O)NCCC(F)(F)F C63099853
CCOCCS(=O)(=O)[N-]c1cc(ccc1Cl)C#CCCO C63154439
CCc1ccc(cc1)C(=O)/C(=C(\NC2CCCCC2)/[S-])/[n+]3cc(ccc3C)[O-] C63858410
Cn1c(nnc1[S-])CC2=N[C@@H](SC2)NC(=O)CCC3CCCCC3 C64064776
C[C@@H](/C(=C(\C#N)/C(=O)NC1CCCCC1)/[O-])OC[C@@H]2CCCCO2 C64101113
CCS(=O)(=O)[N-]c1ccccc1C(=O)N[C@@H](C)c2cccs2 C58355981
COc1ccc(cc1O)/C=C/C(=O)c2ccc(cc2)[N-]S(=O)(=O)C C64307937
Cc1c(sc(c1C(=O)OC)NC(=O)C[C@]2(CCSC2)C(=O)[O-])C C64610528
CN(CCc1ccccc1)C(=O)c2cc(ccc2O)[N-]S(=O)(=O)C C55217310
Cc1ccc(c(c1)S(=O)(=O)/N=C(/C[C@H](C)NC(=O)C2CCCC2)\[O-])C C66229767
C[C@@H](CSC)C(=O)N[C@H](C)c1cccc(c1)[N-]S(=O)(=O)C C66823158
C[C@H](c1cccc(c1)NC(=O)C[C@@]2(CCSC2)C(=O)[O-])SC C67452884
CS(=O)(=O)c1ccc2c(c1)sc(n2)NC(=O)C(c3ccccc3)c4ccccc4 C02737213
c1ccc(c(c1)NC(=O)CN2C(=O)/C(=C/c3cccs3)/SC2=S)Br C01847390
CC(C)N1c2ccccc2[C@](C1=O)(CC(=O)c3ccc(cc3)I)O C08920172
C#CCN1c2ccc(cc2[C@](C1=O)(CC(=O)/C=C/C=C/c3ccccc3)O)Br C08920929
c1cc(sc1)CCNC(=O)CSc2nccn2c3ccc(cc3)Br C10885087
c1ccc(c(c1)NC(=O)Cn2cnc3c(c2=O)c4c(s3)CCCC4)SC(F)F C11364106
c1cc(sc1)/C=C/2\C(=O)N(C(=S)S2)CC(=O)Nc3cc(cc(c3)Cl)Cl C01851150
C[C@@H]1C(=O)N(C(=S)S1)CCCC(=O)Nc2ccc(cc2)I C11636103
c1ccc(cc1)n2cc(c(n2)c3cccs3)/C=C/4\C(=O)N(C(=S)N4)c5ccccc5 C01195974
Cn1ccnc1[C@H](c2ccc(cc2)F)NC(=O)c3ccccc3I C12559415
C[C@]12CCC(=O)N1[C@@H](CS2)C(=O)Nc3ncc(s3)Cc4ccccc4Br C12918489
c1cc(sc1S(=O)(=O)N2CCC[C@H]2C(=O)NC3CCCCC3)Br C12999971
c1cc(c(cc1NC(=O)CCN2C(=O)[C@H]3[C@@H]4C=C[C@H]([C@@H]3C2=O)[C@H]5[C@@H]4C5)Cl)Br C13941532
C=CCN1c2ccccc2[C@@](C1=O)(CC(=O)c3ccc(cc3)I)O C13943728
Cc1cc(c(n1c2ccc(cc2)C(C)(C)C)C)/C=C\3/C(=O)NC(=S)N(C3=O)CC=C C15012492
c1ccc(cc1)C2(C(=O)c3ccccc3C2=O)Nc4ccc(cc4)C(=O)N5CCCCC5 C01104176
c1cc(cc(c1)Br)NC(=O)CCN2C(=O)/C(=C\c3cccs3)/SC2=S C15746470
c1ccc(cc1)C(=O)N2CCN(CC2)c3ccc(cc3)NC(=O)C(Cl)(Cl)Cl C01172297
c1cc(c(c(c1)Cl)CN2C(=O)/C(=C/c3cccn3c4ccc(cc4)O)/SC2=O)F C16383687
CC(=O)N[C@H](CC(=O)N1CCc2c(ccs2)[C@H]1c3ccccc3)c4ccc(cc4)F C19020032
Cc1ccc2c(c1)N(C[C@@H](O2)C)C(=O)CCC(=O)Nc3c(cc(cc3Br)F)F C20466073
c1cc(cc(c1)F)CN2c3ccsc3C(=O)/C(=C/Nc4cc(ccc4F)F)/S2(=O)=O C20575895
c1cc(c(cc1NC(=O)C(Cl)(Cl)Cl)Cl)N2CCN(CC2)C(=O)C(F)(F)F C20980158
c1ccc2c(c1)[C@@](C(=O)N2Cc3c(cccc3Cl)Cl)(CC(=O)c4ccccn4)O C21573126
c1ccc2c(c1)C3C[C@H](C2c4c3cccc4)CNC(=O)CN5C(=O)[C@H]6CC=CC[C@H]6C5=O C22527204
C[C@@H](C1CC1)NC(=O)Cn2cc(c(=O)c(c2)I)I C25770946
c1cc(ccc1C2(CCCC2)C(=O)NC3CCN(CC3)C(=O)c4ccoc4)Br C27100421
C[C@H](C[C@H]1CN(c2c1cc(cc2)Br)C)NC(=O)[C@@H]3CC(=O)OC34CCCC4 C27689788
Cc1c(c(n(n1)c2ccc(cc2)NS(=O)(=O)c3ccc(cc3)F)C)Br C27924752
c1ccc(c(c1)c2ccc(s2)CN3CCN(CC3)C(=O)c4ccc5c(c4)CCC(=O)N5)F C29256347
Cc1cc(c(s1)C)c2csc(n2)NC(=O)Cn3cc(ccc3=O)Br C30035452
C[C@]12CCC(=O)N1[C@H](CS2)C(=O)NCCSCc3ccc(s3)Br C30513096
c1cc(ncc1I)NC(=O)CSC(=S)N2CCCCCC2 C32700296
c1cc(cc(c1)Br)[C@H]2c3c(=O)c4cc(ccc4oc3C(=O)N2CCCO)Cl C02336851
c1ccc(cc1)C(CCNC(=O)[C@H]2CSCN2C(=O)c3ccccc3)c4ccccc4 C35192947
c1ccc2c(c1)C[C@@H]([C@@H]3N2CCN(C3)c4ccccc4F)C(=O)NCCc5ccccn5 C35893529
c1ccc2c(c1)CCC[C@@H]2NC(=O)c3cc(nc4c3cnn4c5ccccc5F)C6CC6 C36615809
CCOc1ccccc1N2C(=O)[C@@H]3[C@@H](C2=O)C4(c5ccccc5C3c6c4cccc6)CO C00706243
CCO[P@]1(=O)NN2C[C@@H]3C=C(C(=C[C@@H]3C[C@@H]2CO1)Cc4ccccc4)Br C39469337
CCOc1c(ccc(c1I)[C@H](CC=O)NC=O)Br C39497958
CC(C)Cc1cc(ccc1N2CCN[C@H](C2)I)S(=O)(=O)C(C)C C39529550
CC(C)S(=O)(=O)c1cc(ccc1N2CCN[C@H](C2)I)SC C39530736
CCCCN(CCO)S(=O)(=O)c1cc(sc1Br)Br C42493045
Cc1cc(cc(c1)Sc2c(c([nH]c(=O)c2I)C)CN(C)CCC#N)C C45283468
c1cc(ccc1NCc2cc(c(o2)Br)Br)S(=O)(=O)C(F)F C50359666
c1ccc(c(c1)CN(CCN2CCOCC2)C(=S)Nc3ccc(cc3)Br)F C59081010
Cc1csc(n1)CCNS(=O)(=O)c2c(cc(cc2Br)F)Br C62580295
c1cc(cc(c1)Br)CS[C@H]2N=NC(=O)[C@H]3N2N[C@@H](C3)c4cccs4 C64390600
CC(C)CCNC(=O)[C@H]1c2nc(=O)c3cc(ccc3n2C(=S)S1)Br C64460669
c1cc(cc(c1)Cl)CSC2=NC(=O)[C@@H]3[C@@H](CC(=O)NC3=N2)c4cccc(c4F)F C64773519
c1ccc(cc1)CCNC(=O)CN2c3ccccc3O/C(=C/c4cccc(c4)F)/C2=O C03057037
CC(=O)[C@H]([C@@H](c1ccc(cc1Cl)Cl)C(C#N)C#N)C(=O)Nc2ccc(cc2)F C00823039
C[C@H]1CCc2c(sc3c2c(=O)n(c(n3)S[C@@H](C)C(=O)NC4CC4)CC(C)C)C1 C06141372
CCc1nnc(c2n1c3ccsc3c2)SCC(=O)Nc4cccc(c4)SC C06893885
Cc1ccc(c(c1)C)c2csc(n2)NC(=O)CSCC(=O)N3CCCC[C@@H]3C C07345853
CSc1ccc(cc1)NC(=O)C2CCN(CC2)S(=O)(=O)/C=C/c3ccccc3 C08049175
Cc1cc(c(c(c1)C)NC(=O)CSc2nc3c(c(c(s3)C)C)c(=O)n2CC=C)C C02394026
CCn1c(=O)c2c(c(sc2nc1SCC(=O)Nc3c(cccc3C(C)C)C)C)C C09358440
Cc1cc(cc(c1)NC(=O)[C@H]2c3ccccc3C(=O)N([C@@H]2c4cccs4)CCOC)C C09432894
c1ccc2c(c1)c(=O)n(c(n2)SCC(=O)NCc3cccs3)c4ccccc4F C03579983
CCc1ccc(cc1)C(=O)c2cn(c3ccccc3c2=O)CC(=O)Nc4ccc(cc4)F C09855605
CCn1c2ccccc2c3c1ccc(c3)SC[C@@H](C(=O)N4CCC(CC4)C)NC(=O)C C10003729
CCn1c(nnc1SCC(=O)Nc2cccc(c2)Br)c3cccs3 C02372331
CCc1ccccc1NC(=O)[C@H](Cc2ccccc2)N3C(=O)[C@@H]4[C@@H]5C=C[C@H]([C@@H]4C3=O)[C@H]6[C@@H]5C6 C12319129
Cn1ccnc1[C@H](c2ccc(cc2)Cl)NC(=O)Cc3csc(n3)c4ccsc4 C12603193
CN(C)c1ccc(cc1)C[C@H]2[C@H](c3ccccc3S(=O)(=O)N2CCc4ccccc4)O C13691841
CCC(CC)NC(=O)C1CCN(CC1)S(=O)(=O)c2ccc(s2)Br C15084091
c1ccc(cc1)C2=NCN(C(=N2)SCC(=O)Nc3ccc(cc3)F)c4ccccc4 C15860590
C[C@H](c1ccccc1)NC(=O)CSc2nc(cs2)c3cc4ccccc4oc3=O C16576879
CC(=O)Nc1cccc(c1)Oc2c(c(c(c(c2F)F)/C=C/CN3CCOCC3)F)F C12379771
CC(C)c1cccc(c1NC(=O)[C@@H]2CCCN(C2)S(=O)(=O)c3cccs3)C(C)C C21586659
CCn1c(cc(c(c1=O)[C@H](c2cccnc2)[NH+]3CCC(CC3)Cc4ccccc4)[O-])C C22697446
CN1CCc2c1ccc(c2)[C@H](CNC(=O)Cc3cccc4c3cccc4)N5CCOCC5 C22733491
CCOc1c(cc(cc1Br)[C@@H]2Nc3ccccc3C(=O)N2CC=C)OC C24034559
c1ccc(cc1)[C@@H](CN2CCOCC2)NS(=O)(=O)c3cc(cc(c3)Cl)Cl C24193288
CN(CC(=O)Nc1ccc(cc1)OC)C(=O)C2(CC2)c3ccc(cc3)Br C24817151
c1ccc(cc1)[C@@H](CN2CCOCC2)NS(=O)(=O)c3c(cccc3Cl)Cl C14871093
Cc1ccc(cc1)[C@@H](C2CC2)NC(=O)[C@H]3CCCN(C3)S(=O)(=O)c4cccs4 C24869745
Cc1c(c(n(n1)c2ccc(cc2)F)Cl)C(=O)NC[C@H](c3cccs3)N4CCCC4 C27603594
c1ccc(cc1)S(=O)(=O)N2CCCC[C@@H]2C(=O)Nc3ccc(cc3)SC(F)F C27654827
CCn1c(=O)c2c(ccs2)nc1SCC(=O)N[C@H](C)c3ccc4c(c3)CCCC4 C27831800
CCn1c(=O)c2c(ccs2)nc1S[C@@H](C)C(=O)Nc3ccccc3C(F)(F)F C27836608
CNC(=O)[C@H]1CN(c2ccccc2O1)C(=O)CSC(c3ccccc3)c4ccccc4 C29767603
CN(C)c1ccc(cc1)NC(=O)COC(=O)C23C[C@H]4C[C@@H](C2)CC(C4)(C3)Br C12602999
C[C@@H](c1ccccc1)NS(=O)(=O)[C@H]2CON([C@@H]2c3cccc(c3)C(F)(F)F)C C34739172
CC[C@@H]1C(=O)N(Cc2cc(ccc2O1)NC(=O)Cc3cccs3)Cc4ccccc4 C35873058
Cc1cc(ccc1F)[C@@H]2C[C@@H](CN(C2)C(=O)Cc3ccccc3)C(=O)NCc4ccco4 C35916500
Cc1ccc(cc1)NC(=O)[C@@H](C2CCCC2)N3CCN(CC3)C(=O)Cc4cccs4 C36311457
CC(C)(C)NC(=O)[C@H](c1ccc(cc1)Cl)N(C2CCCCC2)C(=O)c3cccnc3 C36492031
c1ccc(cc1)N([C@H](c2cccs2)C(=O)NC3CCCCC3)C(=O)c4ccccn4 C01339023
CCc1cccc(c1NC(=O)CCCn2c(=O)c3c4ccccc4sc3c(n2)C)C C06799431
Cc1ccc(cc1)CCNC(=O)C2CCN(CC2)C(=O)c3c(ccs3)n4cccc4 C04435238
CC(C)CC(=O)N[C@]1(C2=C(CC(CC2=O)(C)C)N(C1=O)Cc3ccccc3)C(F)(F)F C02427517
CC(C)CCN1c2ccc(cc2CCC1=O)NC(=O)C3(CCOCC3)c4ccccc4 C38943410
C[C@H](c1ccc(cc1)n2ccnc2)NC(=O)Cc3csc(n3)c4ccccc4Cl C39517144
c1ccnc(c1)c2nc(cs2)/C=C(\C#N)/C(=O)Nc3ccc(cc3)SC(F)F C40139582
C[C@@H](C(=O)N[C@](C)(C#N)C(C)C)Sc1nccn1c2ccc(cc2)Br C25742639
C[C@@]12CC[C@@H](C1(C)C)C(=O)N(C2=O)CCC(=O)NC(c3ccccc3)c4ccccc4 C54647475
c1cc(c(c(c1)F)C(=O)NC[C@H](c2ccco2)N3CCN(CC3)c4ccc(cc4)F)F C56945493
C[C@@H](CNS(=O)(=O)c1c(cccc1Cl)Cl)N2CCN(CC2)c3ccccc3 C32440640
CCCC[C@H](C(=O)[O-])N1C(=O)/C(=C/C(=C/c2ccccc2)/C)/SC1=S C05372212
Cc1ccc(cc1C(=O)[O-])S(=O)(=O)N(CC=C)Cc2ccc(s2)Cl C13077101
C=CCN(Cc1ccc(s1)Cl)S(=O)(=O)c2ccc(c(c2)C(=O)[O-])F C13077102
C=CCN(Cc1ccc(s1)Cl)S(=O)(=O)c2cc(ccc2F)C(=O)[O-] C13093730
c1ccc(cc1)CN(Cc2ccccc2)S(=O)(=O)c3cc(cs3)C(=O)[O-] C13305485
CC(C)c1ccc(cc1)/C=C\2/C(=O)N(C(=S)S2)[C@H](CCSC)C(=O)[O-] C16931277
Cc1ccc(cc1)[C@H]2C(=C(C(=O)N2CCCOC)[O-])C(=O)c3ccc(cc3)C C06427852
Cc1ccc(cc1)[C@@H]2C(=C(C(=O)N2CCCOC)[O-])C(=O)c3ccc(cc3)C C06427786
COc1ccc(c(c1)OC)n2c(nnc2[S-])CSCc3ccccc3 C06388968
Cc1ccc(c(c1)C(=O)C2=C(C(=O)N([C@@H]2c3ccccc3F)CCCOC)[O-])C C06459200
Cc1ccc(cc1)[C@H]2CC(=NN2/C(=C/SCC(=O)OC)/[O-])c3cccs3 C33248892
Cc1ccc(c(c1)C(=O)C2=C(C(=O)N([C@@H]2c3ccccc3)CCCOC)[O-])C C06382445
Cc1ccc(cc1)[C@@H]2C(=C(C(=O)N2CCCOC)[O-])C(=O)c3cc(ccc3C)C C06382574
c1ccc2c(c1)c(=O)n(c(n2)SCCCCC(=O)[O-])c3cccc(c3)F C35691388
CCCCN1CCc2c1ccc(c2)/C=C/3\C(=NC(=S)N(C3=O)CCCC)[O-] C02373523
CC(C)(C)c1ccc(cc1)[C@@H]2C(=C(C(=O)N2CCOC)[O-])C(=O)c3cccs3 C04820076
CC(C)(C)c1ccc(cc1)[C@H]2C(=C(C(=O)N2CCOC)[O-])C(=O)c3cccs3 C04820077
CCCCCN(C)S(=O)(=O)c1cc(sc1Br)C(=O)[O-] C37165494
c1ccc(cc1)[C@H](C(C(F)(F)F)(F)F)O[P@@](=O)([O-])Oc2ccccc2 C05257439
CSc1ccc(cc1)/C=C(\C#N)/C(=N/c2nnc(s2)SCC=C)/[O-] C39996947
COc1ccc(cc1)C(=O)C2=C(C(=O)N([C@H]2c3ccc(cc3)SC)CC=C)[O-] C40026267
CCOc1ccccc1[C@@H]2C(=C(C(=O)N2CC=C)[O-])C(=O)c3ccc(cc3)F C40027990
CCOc1ccccc1[C@H]2C(=C(C(=O)N2CC=C)[O-])C(=O)c3ccc(cc3)F C40027991
CCC[C@]1(Cc2ccccc2-c3c1c(=O)n(c(n3)SCC(=O)[O-])CC=C)C C40032683
CCCCN1[C@H](C(=C(C1=O)[O-])C(=O)c2cccs2)c3ccc(cc3)SC C40067872
CC(C)CC(=O)C1=C(C(=O)N([C@@H]1c2ccc(cc2)F)CCc3ccccc3)[O-] C40358718
COCCOc1cccc(c1)[N-]S(=O)(=O)c2ccc(s2)Br C48441199
CCCN([C@@H](C)c1ccccc1Br)S(=O)(=O)[C@@H](C)C(=O)[O-] C49052027
c1cc(cc(c1)S(=O)(=O)[N-]c2ccc(cc2OC(F)F)OC(F)F)F C55592497
COCCOCc1cccc(c1)[N-]S(=O)(=O)c2ccc(cc2Cl)F C55632628
c1cc(cc(c1)[N-]S(=O)(=O)c2cc(cc(c2)F)F)COCc3ccco3 C55633132
CCN(CC)C(=O)c1ccc(cc1)[N-]S(=O)(=O)/C=C/c2ccc(cc2)Cl C07054088
CCN(CC)C(=O)c1cccc(c1)[N-]S(=O)(=O)/C=C/c2ccc(cc2)Cl C07054771
CCCCN(C)C(=O)c1ccc(cc1)S(=O)(=O)[N-]c2ccc(cc2)Cl C17593719
CCCN(Cc1ccccc1)C(=O)Cn2c(nnc2[S-])c3cccs3 C24325502
CC[C@H](C)Sc1nnc(s1)[N-]S(=O)(=O)Cc2ccccc2Cl C59345754
CCN(c1cccc(c1)C)C(=O)[C@@H](C)CS(=O)(=O)[N-]c2ccc(cc2)C C62160178
C[C@H]1COCCN1c2ccc(cc2)[N-]S(=O)(=O)CCCc3ccccc3 C62553946
c1cc(oc1)c2nc(cs2)/C=C/C(=O)c3ccc(c(c3)F)SCC(=O)[O-] C63428228
C[C@@H](C(=O)N(CC=C)Cc1cccs1)n2c(nnc2[S-])c3cccs3 C64335835
c1cc(c(cc1/C=C\2/C(=O)N(C(=S)S2)CCCCCC(=O)[O-])F)Cl C65203197
CCCCS(=O)(=O)/N=C(/Cc1csc(n1)Cc2ccc(cc2)F)\[O-] C65484808
CS(=O)(=O)[N-]c1ccc(cc1)/C=C/C(=O)N(CC2CCCCC2)C3CC3 C65655158
CC(C)[C@H](/C(=N/S(=O)(=O)c1ccc(cc1)C(=O)C)/[O-])Sc2ccccc2 C66229775
CC(C)[C@@H](/C(=N/S(=O)(=O)Cc1ccc(cc1)C#N)/[O-])Sc2ccccc2 C66229859
Cc1ccc(cc1)/C=C/S(=O)(=O)[N-]c2ccccc2S[C@H](C)CC#N C66814097
C[C@@H](CSC)/C(=N/S(=O)(=O)c1ccc(c2c1cccc2)OC(C)C)/[O-] C67004363
CCCCN(C)C(=O)c1ccccc1S(=O)(=O)[N-]c2ccccc2Cl C67244071
CC(C)[C@H](/C(=N/S(=O)(=O)c1cccs1)/[O-])SCc2ccccc2 C67599889
CC(C)[C@@H](/C(=N/S(=O)(=O)c1ccc(cc1)C#N)/[O-])SCc2ccccc2 C67600133
CC[C@@H](C)[C@@H](C(=O)[O-])N1C(=O)/C(=C/c2cc(c(c(c2)OC)OC)OC)/SC1=S C08828388
CC[C@H](C)[C@H](C(=O)[O-])N1C(=O)/C(=C/c2cc(c(c(c2)OC)OC)OC)/SC1=S C08828391
Cc1cc(c(n1C2CC2)C)C(=O)CSc3nc4ccccc4c(=O)n3[C@H](C(C)C)C(=O)[O-] C13025436
CN(CCCC(=O)[O-])S(=O)(=O)c1ccc(cc1)C(=O)/C=C/c2ccccc2Cl C13066726
Cc1cccc(c1)c2nnc(n2CCC(=O)[O-])S[C@@H](C)C(=O)N(C)c3ccccc3 C13198286
Cc1cccc(c1)c2nnc(n2CCC(=O)[O-])S[C@@H](c3ccccc3)C(=O)N(C)C C13199124
Cc1cccc(c1)c2nnc(n2CCC(=O)[O-])S[C@H](c3ccccc3)C(=O)N(C)C C13199126
CCCc1nnc(n1CC(=O)[O-])SCC(=O)N(C2CCCCC2)C3CCCCC3 C13202111
Cc1cccc(c1)c2nnc(n2CC(=O)[O-])SCC(=O)N(c3ccccc3)C(C)C C13204681
Cc1cccc(c1)c2nnc(n2CC(=O)[O-])S[C@H](C)C(=O)N(C)Cc3ccccc3 C13205473
Cc1ccc(cc1)c2nnc(n2CC(=O)[O-])SCC(=O)N(C)[C@H](C)c3ccccc3 C13205967
c1ccc(cc1)c2cnc(o2)CSc3nnc(n3CCC(=O)[O-])c4ccc(cc4)F C13206629
Cc1ccc(cc1)CN(C)C(=O)CSc2nc3ccccc3c(=O)n2CCC(=O)[O-] C13221317
CN(Cc1ccccc1F)C(=O)CSc2nc3ccccc3c(=O)n2CCC(=O)[O-] C13221477
Cc1cc(c(n1CC(F)(F)F)C)C(=O)CSc2nc3ccccc3c(=O)n2CC(=O)[O-] C13222987
CC(C)[C@@H](C(=O)[O-])n1c(nnc1S[C@@H](c2ccccc2)C(=O)N(C)C)c3cccs3 C13272098
Cc1ccc(cc1)c2nnc(n2CC(=O)[O-])S[C@@H](C)C(=O)N(C)Cc3ccccc3 C13280854
CCOC(=O)c1ccc(cc1)n2c(cc(c2C)/C=C\3/C(=O)N(C(=S)S3)CCC(=O)[O-])C C13350221
CN(Cc1ccccc1)C(=O)CSc2nc3cc(ccc3c(=O)n2CC=C)C(=O)[O-] C13363221
CC(=O)c1ccc(c(c1)CSc2nc3cc(ccc3c(=O)n2CC=C)C(=O)[O-])OC C13363672
C[C@@H](C(=O)[O-])Oc1ccc(cc1)C(=O)/C=C/c2cc(c(c(c2)Br)OC)OC C13365644
COCCn1c(nnc1SCc2c3ccccc3oc2C(=O)[O-])Cc4ccccc4 C13409109
c1ccc(cc1)CN(CCC(=O)[O-])C(=O)C2CCN(CC2)S(=O)(=O)c3ccccc3 C13428796
C[C@H]1CCCN(C1)S(=O)(=O)c2ccc(cc2)C(=O)N(CCC(=O)[O-])Cc3ccccc3 C13428866
c1ccc(cc1)CN(CCC(=O)[O-])C(=O)c2ccc(c(c2)S(=O)(=O)N3CCCCC3)Cl C13429022
C[C@@H](c1ccc(cc1)F)N(C)C(=O)CSc2nnc(n2[C@@H](C)C(=O)[O-])c3cccs3 C13443704
CC[C@H](C(=O)C)Oc1ccccc1/C=C\2/C(=O)N(C(=S)S2)[C@@H](C(C)C)C(=O)[O-] C16936933
CCc1ccc(cc1)[C@H]2C(=C(C(=O)N2CCCN3CCOCC3)[O-])C(=O)c4ccco4 C20130250
c1cc(ccc1[C@H](Cc2cc[n+](cc2)[O-])c3ccc(c(c3)OC(F)F)OC(F)F)C4(CCC4)[O-] C13442121
Cc1cc(c(n1c2ccccc2)C)/C=C\3/C(=O)N(C(=S)S3)CCCCCC(=O)[O-] C12524474
C[C@H]1C(=Cc2cccc(c2O1)OC)/C=C\3/C(=O)N(C(=S)S3)CCCCCC(=O)[O-] C33514467
c1cc(cc(c1)Cl)[C@H]2C(=C(C(=O)N2CCCn3ccnc3)[O-])C(=O)/C=C/c4ccco4 C33585988
Cc1ccc(c(c1)C(=O)C2=C(C(=O)N([C@H]2c3ccc(cc3)C(=O)OC)CCOC)[O-])C C06382340
CCN(CC)c1ccc(cc1)[C@H]2C(=C(C(=O)N2C[C@@H]3CCCO3)[O-])C(=O)c4cccs4 C35277580
CCOC(=O)CSC1=C([C@@H]([C@H](C(=N1)[O-])C(=O)OC)c2ccccc2I)C#N C17029222
CCCOC(=O)CSC1=C([C@H]([C@@H](C(=N1)[O-])C(=O)OC)c2ccc(cc2)Cl)C#N C09088857
CCCOC(=O)CSC1=C([C@H]([C@H](C(=N1)[O-])C(=O)OC)c2ccc(cc2)Cl)C#N C09330790
Cc1cc(c(c(=O)n1CCOC)[C@H](c2ccc(cc2)OC)N3CCN(CC3)c4ccccc4)[O-] C21097664
CCOCCc1nnc(s1)/N=C(/C(=O)c2cc(n(c2C)c3ccc(c(c3)C)C)C)\[O-] C08587735
C[C@@H](C(=O)[O-])n1c(nnc1SCC(=O)N(C2CCCCC2)C(C)C)c3cccs3 C13333154
CC(C)C[C@@H](C(=O)[O-])N1C(=O)/C(=C/c2ccc(c(c2OC)OC)OC)/SC1=S C39861811
COC(=O)c1ccc(cc1)/C=C(\C#N)/C(=N/c2nnc(s2)SCc3ccccc3)/[O-] C39997225
CCOc1cc(ccc1OCC=C)[C@H]2C(=C(C(=O)N2CC=C)[O-])C(=O)c3cccs3 C40022630
CCCCN1[C@@H](C(=C(C1=O)[O-])C(=O)c2cc3cccc(c3o2)OC)c4ccccc4OC C40098408
CCCCN1[C@H](C(=C(C1=O)[O-])C(=O)c2cc3cccc(c3o2)OC)c4ccccc4OC C40098409
CCCCN1[C@H](C(=C(C1=O)[O-])C(=O)c2ccc(cc2)S(=O)(=O)N(C)C)c3c(cccc3Cl)Cl C40110971
CC(C)C[C@@H](C(=O)[O-])N1C(=O)[C@H](N(C1=O)Cc2cccc3c2cccc3)Cc4ccccc4 C33896986
CCC1=NN(C(=O)[C@H]1C/C(=C/c2ccc(cc2)C(=O)OC)/C(=O)[O-])c3ccc(cc3)F C33910335
CCC1=C([C@H](/C(=C(\[O-])/OCC)/C(=N1)CC)c2cccc(c2)n3ccnc3)C(=O)OCC C26746343
CCN(CC)C(=O)CSC1=C([C@@H](/C(=C(/[O-])\OCC=C)/C(=N1)C)c2ccccc2)C#N C20171722
Cc1ccc(cc1)c2nnc(n2c3ccc(cc3)Cl)SCC(=O)N/N=C/c4ccc(cc4)C(=O)[O-] C02262286
c1cc(ccc1/C=N/NC(=O)CSc2nnc(n2C3CCCCC3)c4ccc(cc4)Cl)C(=O)[O-] C09434962
COC(=O)c1ccc2c(c1)nc(n(c2=O)Cc3ccccc3Cl)SCc4cccc(c4)C(=O)[O-] C13061614
Cc1ccc(cc1)n2c(nnc2SCC(=O)N/N=C/c3ccc(cc3)C(=O)[O-])c4ccc(cc4)Cl C02304431
C=CCn1c(nnc1SCC(=O)Nc2c(cc(cc2Cl)Cl)C(=O)[O-])c3ccc(cc3)Cl C13346243
CCOc1cc(ccc1OCc2c(cccc2Cl)F)/C=N\Nc3cnnc(c3Br)[O-] C31783742
c1ccc(cc1)CSc2nnc(s2)SCC(=O)N/N=C/c3cc(cc(c3[O-])Br)Br C01869283
CCCc1c(c(n(n1)c2ccc(cc2C)C)[O-])C3=C(C(=O)N(C3=O)c4cc(ccc4OC)C)N(C)CC C35621542
CC1=C([C@H](N2C(=CSC2=N1)/C=C(/NC(C)C)\[O-])c3ccc(cc3)Cl)C(=O)OCc4ccccc4 C35696980
CC1=C([C@@H](N2C(=CSC2=N1)/C=C(/NCc3ccco3)\[O-])c4cccc(c4)Cl)C(=O)OC(C)(C)C C35703925
CCC1=C([C@H](N2C(=CSC2=N1)/C=C(/N[C@@H](C)c3ccccc3)\[O-])c4cccc(c4)Cl)C(=O)OC C35704500
COC(=O)COc1ccccc1/C=C\2/C(=O)N(/C(=N\c3ccccc3)/S2)Cc4ccc(cc4)C(=O)[O-] C33663098
CC1=C([C@H](N2C(=CSC2=N1)/C=C(/NCc3ccccn3)\[O-])c4ccc(cc4)C(C)C)C(=O)OCC=C C36053244
CCOC(=O)[C@@H]1CCCN(C1)/C(=C/C2=CSC3=NC(=C([C@@H](N23)c4ccc(cc4C)C)C(=O)OC)C)/[O-] C36053676
CCOC(=O)[C@H]1CCCN(C1)/C(=C/C2=CSC3=NC(=C([C@@H](N23)c4ccc(cc4C)C)C(=O)OC)C)/[O-] C36053677
CCN(CC)C(=O)C1=C(N=C2N([C@H]1c3ccccc3F)C(=CS2)/C=C(/N[C@@H](C)c4ccccc4)\[O-])C C36053705
CC1=C([C@H](N2C(=CSC2=N1)/C=C(/N[C@@H](C)c3ccccc3)\[O-])c4ccc(cc4)Cl)C(=O)OC(C)(C)C C36061341
CCOC(=O)C1=C(N=C2N([C@H]1c3ccc(cc3C)C)C(=CS2)/C=C(/NCC(C)C)\[O-])c4ccccc4 C36064393
CC1=C([C@@H](N2C(=CSC2=N1)/C=C(/NCC(C)C)\[O-])c3cccc(c3OC)OC)C(=O)OC(C)(C)C C36064767
CCCCNC(=O)[C@@H](c1ccc(cc1C)C)N(c2cccc(c2)Cl)C(=O)c3cc(ccc3[O-])[N+](=O)[O-] C36484296
C[C@@H](c1ccccc1)[C@@H](C(=O)NC(C)(C)C)N(c2cccc(c2)Cl)C(=O)c3cc(ccc3[O-])[N+](=O)[O-] C36484314
C[C@H](c1ccccc1)[C@@H](C(=O)NC(C)(C)C)N(c2cccc(c2)Cl)C(=O)c3cc(ccc3[O-])[N+](=O)[O-] C36484315
C/C=C/[C@@H](C(=O)NC(C)(C)CC(C)(C)C)N(c1cccc(c1)Cl)C(=O)c2cc(ccc2[O-])[N+](=O)[O-] C36484361
CCCCNC(=O)[C@H](c1ccc(cc1)Cl)N(c2cccc(c2)Cl)C(=O)c3cc(ccc3[O-])[N+](=O)[O-] C36484383
CCCCNC(=O)[C@@H](c1ccc(cc1)C)N(c2cccc(c2)Cl)C(=O)c3cc(ccc3[O-])[N+](=O)[O-] C36484392
CC(C)(C)CC(C)(C)NC(=O)[C@H](c1c(cccc1Cl)Cl)N(C)C(=O)c2cc(ccc2[O-])[N+](=O)[O-] C36530227
C/C=C/[C@H](C(=O)NC(C)(C)CC(C)(C)C)N(c1ccccc1Cl)C(=O)c2cc(ccc2[O-])[N+](=O)[O-] C36544691
CCCCC[C@H](C(=O)NC1CCCCC1)N(c2ccccc2Cl)C(=O)c3cc(ccc3[O-])[N+](=O)[O-] C36544699
CCCCNC(=O)[C@H](c1ccc(cc1)C)N(c2ccccc2Cl)C(=O)c3cc(ccc3[O-])[N+](=O)[O-] C36544721
CC[C@H](C)c1ccc(cc1)N2C(=O)/C(=C\c3cn(c4c3cccc4)CCOc5ccccc5C)/C(=O)N=C2[O-] C36548430
CC[C@@H](C)c1ccc(cc1)N2C(=O)/C(=C\c3cn(c4c3cccc4)CCOc5ccccc5)/C(=O)N=C2[O-] C36550220
Cc1ccccc1[C@@H](C(=O)NC(C)(C)CC(C)(C)C)N(C(=O)c2cc(ccc2[O-])[N+](=O)[O-])C(C)(C)C C36585842
CCCCNC(=O)[C@@H](c1c(cccc1Cl)Cl)N(C(=O)c2cc(ccc2[O-])[N+](=O)[O-])C(C)(C)C C36585921
CCC[C@@H](Cn1cc(c2c1ccc(c2)C(=O)OC)C[N-]S(=O)(=O)Oc3ccccc3)c4ccccc4O C39491546
CCOC(=O)[C@@H]1[C@@H](SC2=C1CCCCC2)NC(=O)[C@@H](C)Sc3nc(cc(n3)[O-])c4ccccc4 C39724675
CCOC(=O)[C@H]1[C@@H](SC2=C1CCCCC2)NC(=O)[C@@H](C)Sc3nc(cc(n3)[O-])c4ccccc4 C39724676
CCOC(=O)[C@@H]1[C@H](SC2=C1CCCCC2)NC(=O)[C@@H](C)Sc3nc(cc(n3)[O-])c4ccccc4 C39724677
c1ccc2c(c1)-c3ccccc3C2COC(=O)N[C@H](Cc4c(ccc(c4Cl)[N+](=O)[O-])Cl)C(=O)[O-] C44320582
c1ccc(cc1)Oc2ccc(cc2)S(=O)(=O)Nc3ccc(cc3)S(=O)(=O)[N-]c4cccc(c4)Cl C44884070
CCCCCCCCn1c2c(c(c1[N-]S(=O)(=O)c3ccc(cc3)C)S(=O)(=O)c4ccccc4)nc5ccccc5n2 C01882751
CCCOC(=O)C1=C(Nc2nc(nn2[C@@H]1c3ccc(cc3)C(=O)[O-])SCc4ccccc4Cl)C C54622407
CCCOC(=O)C1=C(Nc2nc(nn2[C@H]1c3ccc(cc3)C(=O)[O-])SCc4ccccc4Cl)C C54622410
CC1=C([C@@H](n2c(nc(n2)SCc3ccccc3)N1)c4ccccc4C(=O)[O-])C(=O)OC5CCCCC5 C54640936
CC1=C([C@H](n2c(nc(n2)SCc3ccccc3)N1)c4ccccc4C(=O)[O-])C(=O)OC5CCCCC5 C54640938
Cc1ccc(cc1)S(=O)(=O)[N-]c2ccc3c(c2)sc(n3)SCc4cc(ccc4OC)[N+](=O)[O-] C59489713
CCOc1cc(c(cc1OCC=C)Br)/C=C/2\C(=O)N(/C(=N\c3cccc(c3)C(=O)[O-])/S2)C C59599913
CCOC(=O)c1ccc(cc1)NC(=O)C[C@@H]2C(=O)N=C(S2)[N-]/N=C\3/CCCCCCCCCC[C@@H]3C C22505963
CC(C)(C)C1CCC(=N[N-]C2=NC(=O)[C@@H](S2)CC(=O)Nc3ccc(cc3)/N=N/c4ccccc4)CC1 C22506866
C/C(=N/[N-]C1=NC(=O)[C@@H](S1)CC(=O)Nc2ccc(cc2)/N=N/c3ccccc3)/[C@@H]4CCCC(C4)(C)C C22506908
C/C(=N/[N-]C1=NC(=O)[C@@H](S1)CC(=O)Nc2ccc(cc2)/N=N/c3ccccc3)/[C@H]4CCCC(C4)(C)C C22506918
Cc1ccc(cc1)C(=O)O[C@H]([C@@H](C(=O)[O-])OC(=O)c2ccc(cc2)C)C(=O)Nc3ccc(c(c3)C)C C09973928
CC(C)c1cccc(c1)NC(=O)CSc2nc3cc(ccc3c(=O)n2Cc4ccccc4)C(=O)[O-] C13045088
c1cc(c(c(c1)Cl)OCCSc2nc3cc(ccc3c(=O)n2Cc4ccco4)C(=O)[O-])Cl C13050882
CCCCn1c2ccc(cc2nc1/C(=C/c3ccc(cc3)C(=O)[O-])/Cl)S(=O)(=O)N(CC)CC C13216461
CC[C@@H](C)c1ccc(cc1)NC(=O)CSc2nc3cc(ccc3c(=O)n2c4ccccc4)C(=O)[O-] C13266121
c1ccc(cc1)c2ccc(cc2)C(=O)CSc3nc4cc(ccc4c(=O)n3Cc5ccco5)C(=O)[O-] C13280392
CC[C@@H](C)c1ccc(cc1)n2c(=O)c3ccccc3nc2SCC(=O)Nc4cccc(c4)C(=O)[O-] C13354881
CC[C@H](C)c1ccc(cc1)n2c(=O)c3ccccc3nc2SCC(=O)Nc4cccc(c4)C(=O)[O-] C13354885
Cc1ccc(c(c1)C)CSCCc2c(nc(nc2[O-])SCc3ccc(c(c3)[N+](=O)[O-])OC)C C16854078
CCOC(=O)c1c(csc1NC(=O)CSc2nc3c(c(n2)[O-])CCCC3)c4ccc(cc4)C C32522585
c1ccc(cc1)/C(=N\S(=O)(=O)c2ccc(cc2)Cl)/[N-]/C(=N/c3ccccc3)/Nc4ccccc4 C27515302
COCc1cc(nc(n1)SCc2cccc(c2)C(=O)[O-])N3CCN(CC3)c4ccccc4Cl C35665101
CCOC(=O)C1=C(N=C2N([C@@H]1c3ccccc3Cl)C(=CS2)/C=C(/NC4CC4)\[O-])C(F)(F)F C35692994
CC1=C([C@H](N2C(=CSC2=N1)/C=C(/NC3CC3)\[O-])c4ccc(cc4)OC)C(=O)OCc5ccccc5 C35696862
CC1=C([C@@H](N2C(=CSC2=N1)/C=C(/N(C)Cc3ccccc3)\[O-])c4ccc(cc4)F)C(=O)OCC=C C35697107
CC1=C([C@H](N2C(=CSC2=N1)/C=C(/Nc3ccc(cc3)F)\[O-])c4cc(cc(c4)OC)OC)C(=O)OC C35697635
CC1=C([C@H](N2C(=CSC2=N1)/C=C(/Nc3ccc(cc3)F)\[O-])c4cc(ccc4OC)OC)C(=O)OC C35697891
Cc1cccc(c1)[C@@H]2C(=C(N=C3N2C(=CS3)/C=C(/NC[C@@H]4CCCO4)\[O-])C)C(=O)OC(C)(C)C C35703828
Cc1cccc(c1)[C@H]2C(=C(N=C3N2C(=CS3)/C=C(/NC[C@@H]4CCCO4)\[O-])C)C(=O)OC(C)(C)C C35703830
Cc1ccc(cc1)[C@H]2C(=C(N=C3N2C(=CS3)/C=C(/NCc4ccccn4)\[O-])C)C(=O)OC(C)(C)C C35703892
CCC1=C([C@@H](N2C(=CSC2=N1)/C=C(/N[C@H](C)c3ccccc3)\[O-])c4cccc(c4)Cl)C(=O)OC C35704501
CC1=C([C@@H](N2C(=CSC2=N1)/C=C(/NCc3ccco3)\[O-])c4ccccc4Cl)C(=O)OC(C)C C36050466
CC1=C([C@@H](N2C(=CSC2=N1)/C=C(/NCc3ccco3)\[O-])c4ccccc4Cl)C(=O)OCC=C C36053019
CC[C@@H](C)N/C(=C/C1=CSC2=NC(=C([C@H](N12)c3cc(cc(c3)OC)OC)C(=O)OCC=C)C)/[O-] C36053191
CC1=C([C@@H](N2C(=CSC2=N1)/C=C(/NCc3cccnc3)\[O-])c4ccc(cc4)C(C)C)C(=O)OCC=C C36053245
CC[C@@H](C)N/C(=C/C1=CSC2=NC(=C([C@@H](N12)c3cc(ccc3OC)OC)C(=O)OCC=C)C)/[O-] C36058753
CC[C@H](C)N/C(=C/C1=CSC2=NC(=C([C@@H](N12)c3cc(ccc3OC)OC)C(=O)OCC=C)C)/[O-] C36058754
CC[C@@H](C)N/C(=C/C1=CSC2=NC(=C([C@H](N12)c3cc(ccc3OC)OC)C(=O)OCC=C)C)/[O-] C36058755
CCN(C)/C(=C/C1=CSC2=NC(=C([C@@H](N12)c3cc(ccc3C)C)C(=O)OCc4ccccc4)C)/[O-] C36063545
Cc1ccc(c(c1)C)[C@H]2C(=C(N=C3N2C(=CS3)/C=C(/NC4CC4)\[O-])C)C(=O)OCc5ccccc5 C36063581
CC1=C([C@@H](N2C(=CSC2=N1)/C=C(/NCC(C)C)\[O-])c3cc(cc(c3)OC)OC)C(=O)OC(C)C C36064838
CC[C@H](C)N/C(=C/C1=CSC2=NC(=C([C@H](N12)c3ccc(cc3OC)OC)C(=O)OC(C)C)C)/[O-] C36071677
Cc1ccc(c(c1)[C@@H]2C(=C(N=C3N2C(=CS3)/C=C(/NC[C@@H]4CCCO4)\[O-])C)C(=O)OC(C)C)C C36071821
Cc1ccc(c(c1)[C@H]2C(=C(N=C3N2C(=CS3)/C=C(/NC[C@@H]4CCCO4)\[O-])C)C(=O)OC(C)C)C C36071822
Cc1ccc(c(c1)[C@@H]2C(=C(N=C3N2C(=CS3)/C=C(/NC[C@H]4CCCO4)\[O-])C)C(=O)OC(C)C)C C36071823
Cc1ccc(c(c1)[C@H]2C(=C(N=C3N2C(=CS3)/C=C(/NC[C@H]4CCCO4)\[O-])C)C(=O)OC(C)C)C C36071824
Cc1ccc(c(c1)C)[C@H]2C(=C(N=C3N2C(=CS3)/C=C(/NC[C@@H]4CCCO4)\[O-])C)C(=O)OC(C)C C36071928
Cc1ccc(c(c1)C)[C@H]2C(=C(N=C3N2C(=CS3)/C=C(/NC[C@H]4CCCO4)\[O-])C)C(=O)OC(C)C C36071930
CCCN([C@@H](c1ccc(cc1)C)C(=O)NC(C)(C)CC(C)(C)C)C(=O)c2cc(ccc2[O-])[N+](=O)[O-] C36570308
CC[C@@H](C(=O)Nc1ccccc1F)Sc2ncc(c(n2)[O-])S(=O)(=O)c3ccc(cc3)C(C)C C09909038
CCCCc1ccc(cc1)Nc2nnc(s2)SCC3=CC(=O)N=C4C3=C([C@H](S4)C(=O)[O-])C C39680130
CC1=C([C@@H](N2C(=CSC2=N1)/C=C(/NCC(C)C)\[O-])c3ccc(cc3OC)OC)C(=O)OC(C)C C40401692
c1ccc2c(c1)-c3ccccc3C2COC(=O)N[C@@H](Cc4cccn4c5ccc(cc5)Cl)C(=O)[O-] C44320663
Cc1ccccc1c2ccc(s2)C[C@@H](C(=O)[O-])NC(=O)OCC3c4ccccc4-c5c3cccc5 C44323097
c1ccc2c(c1)-c3ccccc3C2COC(=O)N[C@H](Cc4cccn4c5ccc(cc5F)F)C(=O)[O-] C44324656
c1ccc2c(c1)-c3ccccc3C2COC(=O)N[C@@H](CC(=O)[O-])c4ccc(cc4)SC(F)(F)F C44546981
CC[C@@H](C(=O)Nc1ccc(cc1)S(=O)(=O)[N-]c2ccccc2Cl)Sc3ccc(cc3)Cl C44903612
CC1=C([C@H](n2c(nc(n2)SCc3ccccc3Cl)N1)c4ccc(cc4)C(=O)[O-])C(=O)OC(C)C C04646275
c1ccc(cc1)CCCN\2C(=O)C[C@H](S/C2=N\c3cccc(c3)Cl)C(=O)Nc4ccc(cc4)C(=O)[O-] C58945398
CC1(CC(=C(/C(=N\Cc2ccc(cc2)OC)/C1)C(=S)Nc3ccc(cc3)Oc4ccccc4)[O-])C C13923865
CC(=O)[C@@H]1CC[C@H]2[C@@]1(CC[C@@H]3[C@@H]2CC=C4[C@@]3(CC[C@@H](C4)OC(=O)CCC(=O)[O-])C)C C05438415
CC(=O)C1=CC[C@H]2[C@@]1(CC[C@@H]3[C@H]2CC[C@@H]4[C@@]3(CC[C@@H](C4)OC(=O)CCC(=O)[O-])C)C C12660608
CCN(Cc1ccc(s1)Br)S(=O)(=O)c2cc(ccc2F)C(=O)[O-] C13094326
C[C@@H](C(=O)[O-])n1c(=O)c2ccccc2nc1SCc3ccccc3Br C13334416
c1ccc(c(c1)[C@@H]2C(=C(C(=O)N2Cc3cccnc3)[O-])C(=O)c4ccc(cc4)Cl)Cl C09241267
CN(C)c1ccc(cc1)N2[C@H](C(=C(C2=O)[O-])C(=O)c3ccccc3)c4ccc(cc4)F C09009725
CCn1cc(c2c1cccc2)/C=C/3\C(=NC(=S)N(C3=O)CCC4=CCCCC4)[O-] C01279942
c1cc(oc1)CN2[C@H](C(=C(C2=O)[O-])C(=O)c3ccc(cc3)Cl)c4ccc(cc4)F C06423868
CN(C)c1ccc(cc1)N2[C@@H](C(=C(C2=O)[O-])C(=O)c3ccccc3)c4ccccc4F C06812720
COC(=O)c1c2c(sc1[N-]S(=O)(=O)c3ccc(s3)Br)CCCC2 C06578904
CCCCN1CCc2c1ccc(c2)/C=C/3\C(=NC(=S)N(C3=O)[C@@H](C)CC)[O-] C09245049
C[C@H]1Cc2cc(ccc2O1)C(=O)C3=C(C(=O)N([C@@H]3c4ccccc4F)Cc5ccccc5)[O-] C09358840
CCc1nnc(n1c2c(cc(cc2Br)C)Br)SCC(=O)[O-] C20591832
Cc1c(c(n(n1)c2ccccc2)[N-]S(=O)(=O)c3ccccc3)c4ccccc4 C20636412
Cc1ccc(cc1)c2nnc(n2CC(=O)N(C)[C@@H](C)c3ccc(c(c3)F)F)[S-] C23506006
Cc1ccc(c(c1)C(=O)C2=C(C(=O)N([C@@H]2c3ccccc3F)Cc4ccco4)[O-])C C01142386
c1ccc(c(c1)C(F)(F)F)n2c(nnc2Sc3c(cccn3)C(F)(F)F)[O-] C01047731
Cc1ccc(o1)[C@@H]2C(=C(C(=O)N2Cc3ccccc3)[O-])C(=O)c4ccc(cc4)Cl C06553839
c1cc(c(c(c1)Cl)c2ccc(o2)/C=C\3/C(=O)N(C(=S)S3)CCC(=O)[O-])Cl C33568313
Cc1ccc(c(c1)C(=O)C2=C(C(=O)N([C@H]2c3ccco3)Cc4ccccc4)[O-])C C33701207
c1cc(cc(c1)Cl)[C@@H]2C(=C(C(=O)N2Cc3ccco3)[O-])C(=O)c4ccc(cc4)F C06382850
c1cc(oc1)CN2[C@H](C(=C(C2=O)[O-])C(=O)c3ccc(cc3)F)c4ccc(cc4)Cl C06382917
c1cc(oc1)CN2[C@@H](C(=C(C2=O)[O-])C(=O)c3cccs3)c4ccc(c(c4)Cl)Cl C34934456
Cc1ccc(c(c1)C(=O)C2=C(C(=O)N([C@H]2c3ccccc3)Cc4ccco4)[O-])C C06382396
c1ccc(c(c1)S(=O)(=O)[N-]c2cccc(c2)OCc3ccccn3)Br C36760480
c1ccc2cc(ccc2c1)S(=O)(=O)[N-]c3cc(ccc3N4CCOCC4)C(F)(F)F C03355031
CN1CCc2c(c(c(c(n2)S[C@@H](c3ccccc3)C(=O)[O-])C#N)c4cccs4)C1 C19597359
c1ccc(c(c1)Cn2cc(c3c2cccc3)/C=C\4/C(=O)N(C(=N4)[S-])C[C@@H]5CCCO5)F C39556881
CC(=O)[C@H]1CC[C@@H]2[C@@]1(CC[C@H]3[C@@H]2CC=C4[C@@]3(CC[C@@H](C4)OC(=O)CCC(=O)[O-])C)C C39741192
CCCCN1[C@@H](C(=C(C1=O)[O-])C(=O)c2ccco2)c3cccc(c3)Br C40068360
COC(=O)[C@@H]1[C@H](c2c(nc(s2)[S-])S[C@@H]1C(=O)OC)c3ccccc3 C40475648
CC(=O)[C@H]1CC[C@H]2[C@]1(CC[C@@H]3[C@@H]2CC=C4[C@]3(CC[C@@H](C4)OC(=O)CCC(=O)[O-])C)C C44062700
Cc1cc(ccc1N2CCCC2=O)S(=O)(=O)[N-]c3ccc(cc3C(F)(F)F)Cl C44902077
Cc1csc(n1)SCc2ccc(cc2)/C(=C(/C#N)\C(=O)N3CCCC3)/[O-] C48992039
COc1ccc(cc1)[N-]S(=O)(=O)C2=Cc3ccc(cc3CC2)OC(F)F C50530431
CCCC1CCN(CC1)S(=O)(=O)c2cc(sc2Br)C(=O)[O-] C50894383
c1cc(sc1)/C=C\2/CCC[C@H]3C2=NN([C@@H]3c4cccs4)C(=O)CCC(=O)[O-] C51329697
Cc1cc(n(n1)c2ccccc2[N-]S(=O)(=O)c3ccccc3C(F)(F)F)C C31535075
CS(=O)(=O)c1ccc(c(c1)S(=O)(=O)[N-]c2ccccc2SC3CCCC3)Cl C32094397
c1ccc(cc1)Cc2nnc(s2)[N-]S(=O)(=O)c3ccc(cc3)Br C05942119
Cc1cc(c(c(c1)C)/C=N/c2ccc(cc2)S(=O)(=O)[N-]c3nccs3)C C59466636
c1cc(cc(c1)[N-]C2=NC(=O)/C(=C/c3cnn(c3)CCCl)/S2)C(F)(F)F C60376228
Cc1ccccc1CN(C)C(=O)CCn2c(nnc2[S-])c3ccc(cc3)F C60952165
CCCCSC1=NC(=O)[C@@H]2[C@H](C3=C(CCCC3=NC2=N1)[O-])c4ccccc4 C39774711
CCn1c(ccn1)c2cc(sc2)S(=O)(=O)[N-]c3ccc(cc3Cl)F C65112435
CC(C)Cn1cc(c2c1nccc2)S(=O)(=O)[N-]c3ccc(cc3F)Cl C65242303
CCCCn1cc(c2c1nccc2)S(=O)(=O)[N-]c3ccc(cc3Cl)F C65242338
CS(=O)(=O)[N-]c1ccc(cc1)C(=O)/C=C/c2cnc(s2)c3ccccc3 C66255984
COc1cc(cc(c1)OC)[N-]S(=O)(=O)/C=C/c2ccc(cc2)Br C66577108
COc1ccc(c(c1)[N-]S(=O)(=O)/C=C/c2cccc(c2)Br)OC C66577163
CC(C)(C)c1cc(n(n1)c2ccc(cc2)N3C[C@H](CC3=O)C(=O)[O-])C(C)(C)C C03983639
Cc1cc(c(n1c2ccc(cc2)N(C)C)C)/C=C(/C#N)\c3ccc(cc3)C(=O)[O-] C04821257
c1cc(sc1)/C=C/2\CCC[C@H]3C2=NN([C@@H]3c4cccs4)C(=O)CCC(=O)[O-] C04931440
c1ccc(cc1)[C@H]2[C@](C(=O)c3cccc(c3O2)CC(=O)[O-])(C(=O)c4ccccc4)Cl C01646823
CCN\1C(=O)/C(=C/c2ccccc2OC)/S/C1=N\c3ccc(cc3)C(=O)[O-] C08227385
Cc1cc(nc(c1C(=O)[O-])SCC(=O)C=C2C(c3ccccc3N2C)(C)C)C C13021822
C[C@H](C(=O)[O-])Sc1nnc(n1c2ccccc2)c3ccccc3Br C07457064
CCn1c(=O)c2ccc(cc2nc1SCc3c(c(c(c(c3F)F)F)F)F)C(=O)[O-] C13202364
c1cc(ccc1[N+](=O)[O-])S/C(=C/c2c(c(c(c(c2F)F)F)F)F)/C(=O)[O-] C13215068
c1ccc(c(c1)n2c(=O)c3ccc(cc3nc2SCc4cccc(c4F)F)C(=O)[O-])F C13237192
c1ccc(cc1)n2cnnc2SCc3c4c(cccc4sc3C(=O)[O-])F C13411590
CCN\1C(=O)/C(=C/c2ccccc2OC)/S/C1=N\c3cccc(c3)C(=O)[O-] C16681899
CC[C@@]1(Cc2c(sc3c2c(=O)n(c(n3)SCC(=O)[O-])c4ccccc4)CS1)C C01878874
c1ccc(cc1)/C=C/C(=O)C2=C(C(=O)N([C@H]2c3ccc(cc3)Cl)c4nccs4)[O-] C18157232
Cc1ccc(cc1)c2nnc(n2CC(=O)N(C)[C@H](C)c3ccc(c(c3)F)F)[S-] C23506004
c1ccc(c(c1)[C@H]2N(CCS2)C(=O)COc3c(cc(cc3Cl)C(=O)[O-])Cl)F C24973867
Cc1ccnc2c1nc(n2Cc3ccc(cc3)c4ccccc4C(=O)[O-])SC C26272426
c1cc(cc(c1)F)Cn2ccc(n2)[N-]S(=O)(=O)c3cc(ccc3Cl)Cl C27916613
c1ccc(cc1)C(=O)C2=C(C(=O)N([C@@H]2c3ccc(c(c3)Cl)Cl)Cc4ccco4)[O-] C01118593
c1ccc(cc1)CN2[C@@H](C(=C(C2=O)[O-])C(=O)c3ccco3)c4ccc(c(c4)Cl)Cl C33516043
Cc1ccc(o1)C(=O)C2=C(C(=O)N([C@H]2c3cccc(c3)Br)Cc4ccccc4)[O-] C33516411
Cc1ccc(cc1)C(=O)C2=C(C(=O)N([C@H]2c3cccc(c3)Cl)Cc4ccco4)[O-] C06382541
c1cc(oc1)CN2[C@H](C(=C(C2=O)[O-])C(=O)c3ccc(cc3)F)c4ccc(c(c4)Cl)Cl C34934484
CCc1ccc(cc1)c2csc3c2c(=O)n(cn3)Cc4ccc(cc4)C(=O)[O-] C00959710
c1ccc(cc1)OCc2nnc(n2/N=C/c3ccc(s3)Br)[S-] C05650087
c1ccc(c(c1)Cn2cc(c3c2cccc3)/C=C\4/C(=O)N(C(=N4)[S-])C[C@H]5CCCO5)F C39556882
C=CCN1[C@@H](C(=C(C1=O)[O-])C(=O)c2cc3ccccc3o2)c4ccc(cc4)Cl C40028218
c1cnn(c1)Cc2ccc(cc2)[N-]S(=O)(=O)c3ccc(cc3Cl)Br C40146651
C[C@H](C(=O)[O-])N1C(=O)/C(=C/c2ccc(o2)c3ccc(cc3)C(C)C)/SC1=S C40564278
c1ccc(cc1)[C@H](C(=O)[O-])N2C(=O)/C(=C/c3ccc(o3)c4ccccc4F)/SC2=S C40567383
CN(c1ccccc1)C(=O)c2ccc(cc2Cl)[N-]S(=O)(=O)c3ccccc3 C44843667
CN(C1CCCCC1)C(=O)c2ccc(c(c2)Cl)[N-]S(=O)(=O)c3ccccc3 C44949687
C[C@@H]1CN(C[C@@H](O1)C)/C(=C(\C#N)/C(=O)c2ccc(cc2)SC(F)(F)F)/[O-] C49265327
C[C@H]1CN(C[C@@H](O1)C)/C(=C(\C#N)/C(=O)c2ccc(cc2)SC(F)(F)F)/[O-] C49265330
c1cc(c(c(c1)Cl)c2c(c(on2)C/C=N/c3ccc(cc3)C(=O)[O-])C#N)F C01384745
c1cc2c(cc1/C=C\3/C(=NC(=S)N(C3=O)C4CCCCC4)[O-])CCN2CCCCl C01869116
Cc1ccc(cc1)c2nnc(n2CC(=O)N(C)[C@@H](C)c3ccc(cc3)F)[S-] C53642698
CC[C@H]1CCCCN1C(=O)c2ccc(cc2)[N-]S(=O)(=O)c3ccc(c(c3)Cl)F C26996186
Cc1cccc(c1)c2nnc(n2CC(=O)N(C)Cc3ccc(s3)Cl)[S-] C32081104
Cc1cc(c(n1c2ccc(c(c2)Cl)C(=O)[O-])C)/C=N/c3ccc(cc3)C(=O)C C59678177
CN(C)C(=O)Sc1ccccc1[N-]S(=O)(=O)c2ccc3ccccc3c2 C57785224
COc1ccc(c(c1)/C=C\2/C(=O)N=C(S2)[N-]c3cc(cc(c3)Cl)Cl)OC C13787473
Cc1cccc(c1[N-]S(=O)(=O)c2cc(sc2C)C3=NN=C(C3)C(F)(F)F)C C63763165
c1ccc(cc1)C2=NN=C[C@@H]2/C=C(\C#N)/C(=N/c3ccccc3C(F)(F)F)/[O-] C63772566
Cc1csc(n1)c2cc(c(n2C)C)S(=O)(=O)[N-]c3ccc(cc3)C(C)C C64668265
Cc1cc(c(c(c1)C)[N-]S(=O)(=O)c2ccc(s2)CC(=O)N3CCCC3)C C64919617
Cc1ncc(o1)c2ccc(s2)S(=O)(=O)[N-]c3cccc(c3)C(F)(F)F C65003742
CCS(=O)(=O)[N-]c1ccc(cc1)C2(CCCCC2)C(=O)N3CCC[C@H](C3)C C65029467
Cc1cccc(c1)c2nnc(n2CC(=O)N(C)CCc3ccc(cc3)F)[S-] C55369492
COc1cc(cc(c1)OC)[N-]S(=O)(=O)/C=C/c2cccc(c2)Br C66577112
CC(C)c1ccc(cc1)N2[C@H]([C@@]34C=C[C@@H](O3)[C@@H]([C@@H]4C2=O)C(=O)[O-])CC(=C)C C04237649
c1ccc2c(c1)N(C(=O)/C(=C\c3ccc(cc3)C(=O)[O-])/O2)Cc4cccc(c4)F C04670270
Cc1cc(c(n1c2ccccc2Cl)C)/C=C(/C#N)\c3ccc(cc3)C(=O)[O-] C04759694
CC(C)(C)c1ccc(cc1)/C=C\2/C(=O)N(C(=S)S2)c3ccc(cc3)C(=O)[O-] C05642315
Cc1ccc(c(c1)n2c(=O)c3c4c(sc3nc2S[C@@H](C)C(=O)[O-])CCC4)C C03378561
c1ccc2c(c1)c(=O)n(c(n2)/C=C/c3cccs3)c4ccc(cc4)C(=O)[O-] C08446593
c1ccc(cc1)C2(CCN(CC2)C(=O)/C=C/c3ccc(c(c3)Cl)Cl)C(=O)[O-] C13186031
c1ccc(cc1)C2(CCN(CC2)C(=O)/C=C/c3cccc(c3Cl)Cl)C(=O)[O-] C13186450
CCN\1C(=O)/C(=C/c2ccccc2C)/S/C1=N\c3ccccc3C(=O)[O-] C16931793
CCN\1C(=O)/C(=C/c2ccccc2F)/S/C1=N\c3ccccc3C(=O)[O-] C16931882
CN(c1ccccc1C(=O)[O-])C2=NC(=O)/C(=C/c3cccc(c3)Cl)/S2 C16933785
CCc1ccc(cc1)/C=C\2/C(=O)N(/C(=N/c3ccc(cc3)C(=O)[O-])/S2)C C16934354
Cc1cccc(c1)N2[C@H](C(=C(C2=O)[O-])C(=O)c3ccccc3)c4ccc(cc4)F C05595856
Cc1cccc(c1)N2[C@@H](C(=C(C2=O)[O-])C(=O)c3ccccc3)c4ccc(cc4)F C05595853
c1ccc(cc1)/C=C(/C=N/n2c(nnc2[S-])c3ccccc3Cl)\Cl C06192648
Cc1ccc(cc1)C(=O)C2=C(C(=O)N([C@H]2c3cccc(c3)F)c4ccccc4)[O-] C19923508
c1ccc(cc1)Cc2c(nc(nn2)SCc3ccc(c(c3)Cl)Cl)[O-] C16777156
c1ccc(cc1)c2ccc(cc2)S(=O)(=O)[N-]c3cccc4c3nsn4 C27794469
c1ccc(cc1)c2nnc(s2)[N-]S(=O)(=O)c3ccc4ccccc4c3 C32610445
CC(C)Oc1c(cccc1OC)/C=C/2\C(=O)N=C(S2)[N-]c3ccccc3 C01008478
C/C(=C/c1ccco1)/C=N/n2c(nnc2[S-])c3ccc(cc3)C(C)(C)C C01478084
c1ccc(cc1)C(=O)C2=C(C(=O)N([C@H]2c3ccccc3F)c4nc5ccccc5s4)[O-] C09993329
c1cc(sc1CS(=O)(=O)c2cc(cc(c2Cl)C(=O)[O-])Cl)Br C35660132
Cc1ccc(cc1)N2[C@H](C(=C(C2=O)[O-])C(=O)c3ccccc3)c4ccc(cc4)F C05691032
c1ccc(cc1)/C=C/c2nc3ccccc3c(=O)n2c4cccc(c4)C(=O)[O-] C04834664
c1ccc(cc1)S(=O)(=O)[N-]c2ccc3c(c2)oc(n3)c4ccc(cc4)F C08586624
c1cc(sc1)C(=O)N2CCCc3c2ccc(c3)[N-]S(=O)(=O)c4cc(ccc4F)F C08608644
c1ccc(cc1)/C=C/c2nc3ccccc3c(=O)n2c4ccc(cc4)C(=O)[O-] C04298595
c1cc(ccc1C2=NN=C[C@H]2/C=C/c3cc(nc(n3)[O-])C(F)(F)F)Cl C39369566
c1cc(ccc1/C=C(/C2=NC(=O)C3=C(CSC3=N2)c4ccc(cc4)F)\Cl)C(=O)[O-] C39703797
c1ccc(cc1)n2c(=O)c3c(nc2SCC(=O)[O-])-c4ccccc4CC35CCCCC5 C40036587
CC(=O)O[C@H]1CC[C@@H]2[C@]1(CC[C@H]3[C@@H]2CC[C@H]4[C@]3(CC[C@@H](C4)CC(=O)[O-])C)C C43726483
CCCn1c2ccccc2nc1/N=C(/c3ccccc3I)\[O-] C03353895
C[C@@H]1C[C@@H](CN(C1)C(=O)c2ccc3c(c2)nc(n(c3=O)CCC4=CCCCC4)[S-])C C17244306
Cc1ccc(n1c2ccc(cc2)S(=O)(=O)[N-]c3ccc(cc3C)Cl)C C58850459
C/C(=N\n1c(nnc1[S-])Cc2ccccc2)/c3ccc(c(c3)Cl)Cl C59168879
c1ccc(c(c1)[C@@H]2C(=C(C(=O)N2c3nccs3)[O-])C(=O)c4ccc(cc4)Cl)Cl C09763881
c1cc(oc1)/C=C/C=C\2/C(=O)N=C(S2)[N-]c3ccc(cc3Cl)Cl C16994962
CCCSC1=NC(=O)[C@H]2[C@@H](C3=C(CC(CC3=NC2=N1)(C)C)[O-])c4ccccc4 C39765842
CC[C@H](C)SC1=NC(=O)[C@H]2[C@@H](C3=C(CCCC3=NC2=N1)[O-])c4ccc(cc4)F C39775161
c1ccc(cc1)CSc2nc3c(cnn3c4ccc(cc4)Cl)c(n2)[O-] C02717817
Cc1ccc(cc1)CSc2nc3c(cnn3c4ccc(c(c4)C)C)c(n2)[O-] C02718019
Cc1ccc(cc1C)n2c3c(cn2)c(nc(n3)S[C@@H](C)c4ccccc4)[O-] C11363983
Cc1cccc(c1)CSc2nc3c(cnn3c4ccc(c(c4)C)C)c(n2)[O-] C02718459
Cc1ccc(cc1C)[N-]S(=O)(=O)c2c(sc(c2c3c(c(no3)C)C)C)C C64845807
Cc1c(noc1c2ccc(s2)S(=O)(=O)[N-]c3cccc(c3)Br)C C65031391
Cc1ccc(cc1Cl)[N-]S(=O)(=O)C2=C(S[C@@H](C2)[C@H]3C(=C(N=N3)C)C)C C65137800
Cc1ccc(cc1Cl)[N-]S(=O)(=O)C2=C(S[C@H](C2)[C@H]3C(=C(N=N3)C)C)C C65137801
Cc1cc(c(c(c1)C)[N-]S(=O)(=O)C2=C(S[C@H](C2)[C@@H]3C(=C(N=N3)C)C)C)C C65137811
Cc1cc(c(c(c1)C)[N-]S(=O)(=O)C2=C(S[C@@H](C2)[C@H]3C(=C(N=N3)C)C)C)C C65137812
CCCOC(=O)CN1C(=O)/C(=C/c2ccc(cc2)C(=O)[O-])/SC1=S C01809413
CC(C)C[C@H](C(=O)[O-])N(C)C(=O)OCC1c2ccccc2-c3c1cccc3 C02560004
CCCCCCn1cc(c(=O)c2c1cc(c(c2)F)N3CCCC3)C(=O)[O-] C02272733
CCCC[C@@H](C(=O)[O-])N1C(=O)/C(=C/c2ccc(cc2)C=O)/SC1=S C05375012
CCCC[C@H](C(=O)[O-])N1C(=O)/C(=C/c2ccc(cc2)C=O)/SC1=S C05375014
CCCC[C@@H](C(=O)[O-])N1C(=O)/C(=C\c2ccc(cc2)C=O)/SC1=S C07262014
CCCCSc1nnc(s1)SCC(=O)N2CCC[C@H](C2)C(=O)[O-] C13401845
c1cc(cnc1)[C@@H]2[C@@H](CO[C@@H](O2)c3cccs3)C/C=C\CCC(=O)[O-] C13740457
CC[C@@H](C)c1ccc(cc1)O[C@H]2C[C@H](N(C2)C(=O)OC(C)(C)C)C(=O)[O-] C14632505
CCCCCc1nnc(s1)/N=C(/c2cncn2c3ccc(cc3)F)\[O-] C19627411
COCCCN1[C@H](C(=C(C1=O)[O-])C(=O)c2ccco2)c3ccccc3F C06786147
C[C@@H]1Cc2cc(ccc2O1)C(=O)C3=C(C(=O)N([C@@H]3c4cccs4)CCCOC)[O-] C18086851
CCc1c(nc(n(c1=O)c2ccccc2)SCC(=O)N(CC)CC)[O-] C00756424
CCCC[C@H](C(=O)[O-])N1C(=O)/C(=C\c2ccc(cc2)C=O)/SC1=S C27533148
CC(C)C[C@@H]1C(=O)N(C(=O)N1Cc2ccccc2)[C@@H](CC(C)C)C(=O)[O-] C33643543
CC(C)C[C@H]1C(=O)N(C(=O)N1Cc2ccccc2)[C@H](CC(C)C)C(=O)[O-] C33643548
Cc1ccc(cc1)S(=O)(=O)CCS/C(=N/c2ccccc2)/[N-]C#N C06898030
Cc1ccc(c(c1)C(=O)C2=C(C(=O)N([C@@H]2c3ccco3)CCCOC)[O-])C C06382446
CCCN(CC1CC1)S(=O)(=O)c2cc(sc2Br)C(=O)[O-] C36199268
CCCCN1[C@@H](C(=C(C1=O)[O-])C(=O)c2ccco2)c3ccc(cc3)N(C)C C40068468
CCCCN1[C@H](C(=C(C1=O)[O-])C(=O)c2ccc(o2)C)c3ccc(cc3)N(C)C C40075861
CCCCS(=O)(=O)/N=C(/C=C/c1cn(c2c1cccc2)CCC#N)\[O-] C42344913
CCCCS(=O)(=O)/N=C(/C=C/c1cc2c(cc1OCC)C[C@@H](O2)C)\[O-] C48552595
CCCCS(=O)(=O)/N=C(/c1ccccc1SC[C@@H]2CCCO2)\[O-] C48553130
C[C@@H](/C(=N/S(=O)(=O)N(C)Cc1ccccc1)/[O-])Sc2ccccc2 C48677492
COC(=O)CCCS(=O)(=O)[N-]c1c(cc(cc1Cl)Cl)Cl C49062419
Cc1ccc(cc1)C(=O)[C@@H](C)OC(=O)c2cccc(c2)[N-]S(=O)(=O)C C21249606
C[C@H](C(=O)Oc1ccc(cc1)[N-]S(=O)(=O)C)Sc2ccc(cc2)OC C54739397
COCCOc1cccc(c1)[N-]S(=O)(=O)c2ccc(c(c2)C#N)Cl C55640269
CN(CCCCc1ccccc1)C(=O)c2ccc(cc2)[N-]S(=O)(=O)C C56993006
CCS(=O)(=O)[N-]c1ccc(c(c1)C)S(=O)(=O)OCC(F)(F)F C57477307
CCCCN(C)C(=O)c1ccc(cc1)S(=O)(=O)[N-]c2ccc(cc2)F C11679261
COCCSc1nnc(s1)[N-]S(=O)(=O)c2ccc(cc2)Cl C59239687
CCOCCc1nnc(s1)[N-]S(=O)(=O)Cc2ccc(cc2)Cl C59244566
CCCO/C(=N/C(=N\S(=O)(=O)c1ccccc1)/c2ccccc2)/[S-] C13482187
CC(C)CN(C1CC1)S(=O)(=O)c2ccc(cc2F)[N-]S(=O)(=O)C C60380559
CCN(CC(=C)C)C(=O)c1ccc(cc1)[N-]S(=O)(=O)c2cccs2 C24457666
CN(CCCOC)S(=O)(=O)c1ccc(cc1Br)C(=O)[O-] C62031931
COC(=O)c1ccc(cc1)[N-]S(=O)(=O)c2ccc(cc2)C(=O)C3CC3 C62142565
CCN(CC)C(=O)c1ccc(cc1)S(=O)(=O)[N-]c2ccc(cc2)C(=O)C C63146287
CCN(CC)C(=O)c1ccc(cc1)S(=O)(=O)[N-]c2cccc(c2)SC C63146578
CS(=O)(=O)[N-]c1ccc(cc1)/C=C/C(=O)N(CC#C)Cc2ccco2 C63250743
Cc1c(sc(n1)[S-])CC(=O)N(CC=C)Cc2cccc(c2)[N+](=O)[O-] C63251617
c1cc(cnc1)/C=N/[N-]C2=NC(=O)[C@H](S2)Cc3ccc(cc3)SC(F)F C06251488
CCc1ccc(cc1)CN(C)C(=O)c2ccccc2[N-]S(=O)(=O)CC C65835123
Cc1cc(n(n1)CCC#N)[N-]S(=O)(=O)c2ccc(cc2)CCCCl C66248129
COCCOc1c(cccc1Cl)[N-]S(=O)(=O)c2ccc(cc2)C#N C66306380
C=CCN(CC=C)C(=O)c1ccc(cc1)[N-]S(=O)(=O)C2CCCCC2 C66583159
C[C@H](CC#N)Sc1ccccc1[N-]S(=O)(=O)/C=C/c2ccccc2 C66814055
CCCCN(C)C(=O)c1ccccc1S(=O)(=O)[N-]c2ccc(cc2)F C67244067
CCCOC(=O)CN1C(=O)/C(=C/c2ccccc2C(=O)[O-])/SC1=S C01809410
COC(=O)/C(=C/c1ccc(o1)/C=C(\c2ccccc2)/C(=O)[O-])/c3ccccc3 C01611855
C[C@H]1C[C@@H]1c2ccc(o2)/C=C\3/C(=O)N(C(=S)S3)CCCCC(=O)[O-] C08117492
CC(C)Cn1c(=O)c2ccc(cc2nc1SCC(=O)C(C)(C)C)C(=O)[O-] C13048497
c1cc(cc(c1)C(=O)[O-])CSc2nnc(n2C[C@@H]3CCCO3)c4cccs4 C13061730
CCCCn1c(=O)c2c(c(sc2nc1SCc3c(cco3)C(=O)[O-])C)C C13254626
COC(=O)/C(=C\c1ccc(o1)/C=C(\c2ccccc2)/C(=O)[O-])/c3ccccc3 C17175757
CCCCCCn1c2c(c(c(s2)C(=O)[O-])C)c(=O)n(c1=O)c3ccccc3 C27531604
c1ccc(c(c1)OC(F)(F)F)S(=O)(=O)[N-]c2cccc(c2)Cn3cccn3 C31722451
CCCN([C@@H](C)c1ccccc1Br)S(=O)(=O)CC(=O)[O-] C37837484
CCCN([C@H](C)c1ccccc1Br)S(=O)(=O)CC(=O)[O-] C37837485
Cc1ccc(c(c1)OCC(=O)c2c(c(c(=O)n(c2[O-])CC=C)C#N)C)C(C)C C38616938
CC[C@@H](C)n1c(c(c(c(c1=O)C#N)C)C(=O)[C@H](CC)Oc2ccccc2F)[O-] C38617358
CC[C@H](C)n1c(c(c(c(c1=O)C#N)C)C(=O)[C@H](CC)Oc2ccc(cc2)F)[O-] C38617363
CC[C@H](C)n1c(c(c(c(c1=O)C#N)C)C(=O)COc2cc(ccc2C(C)C)C)[O-] C38617369
Cc1ccc(c(c1)OCC(=O)c2c(c(c(=O)n(c2[O-])CC(C)C)C#N)C)C(C)C C38617519
CCCCC1CCC(CC1)C(=O)c2c(c(c(=O)n(c2[O-])C[C@@H]3CCCO3)C#N)C C38619044
CCC[C@@H]1CN(CCN1C(=O)OC(C)(C)C)Cc2cccc(c2)C(=O)[O-] C39952683
CCC[C@H]1CN(CCN1C(=O)OC(C)(C)C)Cc2ccc(cc2)C(=O)[O-] C39952687
CC(C)C[C@@H]1CN(CCN1C(=O)OC(C)(C)C)Cc2cccc(c2)C(=O)[O-] C39952694
CC(C)C[C@H]1CN(CCN1C(=O)OC(C)(C)C)Cc2cccc(c2)C(=O)[O-] C39952700
CC(C)C[C@H]1CN(CCN1Cc2cccc(c2)C(=O)[O-])C(=O)OC(C)(C)C C39952750
CCN(CC)c1ccc(cc1)/C=C(\C#N)/C(=N/c2nnc(s2)C(C)C)/[O-] C39994655
CCCSc1nnc(s1)/N=C(/C(=C/c2ccc(cc2)N(C)C)/C#N)\[O-] C39994948
CCOCCCn1c(c(c(c(c1=O)C#N)C)C(=O)c2cccc3c2cccc3)[O-] C40523219
CCCCS(=O)(=O)/N=C(/[C@@H]1CCCN(C1)C(=O)Cc2ccccc2)\[O-] C48555395
CCCCn1c(c(c(n1)C)/C=C/C(=C(/C#N)\C(=O)c2ccco2)/[O-])Cl C49199937
Cc1ccccc1OC(=O)c2ccc3c(c2)nc(=S)n(c3[O-])CCCOC C55528887
CCOc1ccc(cc1[N-]S(=O)(=O)c2ccccc2OC(F)(F)F)C#N C57125762
CCCCCN1c2ccccc2/C(=N/[N-]S(=O)(=O)c3ccccc3)/C1=O C03575045
Cc1cc(c(c(c1COC(=O)c2cccc(c2)[N-]S(=O)(=O)C)C)C(=O)C)C C24966884
Cc1ccc(cc1)S(=O)(=O)/N=C(/N(Cc2ccco2)C[C@H]3CCC=CC3)\[O-] C06480016
CCOc1ccc(cc1)/C=N/c2ccc(cc2)S(=O)(=O)[N-]c3nccs3 C59466478
C/C(=C(\C/C=C/c1ccccc1)/C(=O)[C@H]2[C@H](COC2=O)Cc3ccccc3)/[O-] C15782543
Cc1ccc(cc1)C(=O)C2=C(C(=O)N([C@@H]2SC)CC(C)C)CC(=O)[O-] C62716433
CCCSC1=NC(=O)[C@@H]2[C@@H](/C(=C(\[O-])/OCC=C)/C(=NC2=N1)C)c3ccccc3 C63437291
CCOC(=O)C1=C(N=C([C@@H]1S(=O)(=O)[N-]c2ccc(cc2)C(C)C)C)C C63573973
Cc1ccc(cc1)C2=NN=C[C@@H]2/C=N\[N-]S(=O)(=O)c3ccc(cc3)CC(C)C C63772190
CCn1cc(cn1)S(=O)(=O)[N-]c2ccc3c(c2)sc(n3)SCC(C)C C64747861
CCCCn1cc(c2c1nccc2)S(=O)(=O)[N-]c3cccc(c3)OC C65242326
CCOc1cc2c(cc1/C=C/C(=O)c3ccc(cc3)[N-]S(=O)(=O)C)O[C@H](C2)C C65538191
CC(C)CS(=O)(=O)[N-]c1cccc(c1)CS(=O)(=O)C2CCCCC2 C66370077
Cc1cccc(c1C)/C=C\2/C(=O)N(C(=S)S2)CCCCCC(=O)[O-] C66468372
CS(=O)(=O)[N-]c1ccc(cc1)OC(=O)c2cccn2Cc3cccs3 C66516990
C[C@@H](c1ccc2cc(ccc2c1)OC)C(=O)Oc3ccc(cc3)[N-]S(=O)(=O)C C66517251
C[C@H](c1ccc2cc(ccc2c1)OC)C(=O)Oc3ccc(cc3)[N-]S(=O)(=O)C C66517252
c1ccc(c(c1)[N-]S(=O)(=O)c2ccc(cc2)C(=O)OCc3ccco3)F C66610355
CCc1ccc(s1)S(=O)(=O)[N-]c2ccccc2S[C@H](C)CC#N C66813979
CCOC(=O)c1c(nn2c1nc(cc2[O-])CSCC3CCCCC3)C C67006330
CCOC(=O)/C=C/c1ccc(cc1)S(=O)(=O)[N-]c2ccc(nc2)Cl C67244203
c1cc(oc1)CN(CC(F)(F)F)S(=O)(=O)c2ccc(c(c2)C(=O)[O-])Br C13088857
COc1cc(ccc1OCc2cccs2)/C=C\3/C(=O)N(C(=S)S3)c4cccc(c4)C(=O)[O-] C13092497
COc1cc(ccc1OCc2cccs2)/C=C\3/C(=O)N(C(=S)S3)c4ccc(cc4)C(=O)[O-] C13092504
C=CCN(Cc1cccs1)S(=O)(=O)c2cc(ccc2Br)C(=O)[O-] C13093505
CCN(c1ccc(cc1)F)C(=O)CSc2ncc(n2c3ccc(cc3)F)C(=O)[O-] C13194984
CSc1ccc(cc1)/C=C/C(=O)c2ccc(cc2)S(=O)(=O)N3CCC(CC3)C(=O)[O-] C13264669
c1ccc(cc1)c2ccc(cc2)/C=C/C(=O)c3ccc(cc3)S(=O)(=O)N4CCCC[C@H]4C(=O)[O-] C13358161
COc1cccc(c1OCC=C)/C=C\2/C(=O)N(C(=S)S2)c3cccc(c3)C(=O)[O-] C15912395
Cc1ccc(cc1)C(=O)C2=C(C(=O)N([C@H]2c3ccc(cc3)Br)CCCOC)[O-] C08468640
c1cc(ccc1[C@@H]2C(=C(C(=O)N2CCCN3CCOCC3)[O-])C(=O)c4ccc(cc4)Cl)F C13426774
c1cc(cc(c1)Br)[C@@H]2C(=C(C(=O)N2CCCn3ccnc3)[O-])C(=O)c4ccc(cc4)F C08996951
c1cc(cc(c1)Br)[C@H]2C(=C(C(=O)N2CCCn3ccnc3)[O-])C(=O)c4ccc(cc4)F C08996952
c1cc(ccc1[C@@H]2C(=C(C(=O)N2CCCn3ccnc3)[O-])C(=O)c4ccc(cc4)Br)F C09122105
c1cc(ccc1[C@H]2C(=C(C(=O)N2CCCn3ccnc3)[O-])C(=O)c4ccc(cc4)Br)F C09179130
c1cc(ccc1[C@@H]2C(=C(C(=O)N2CCCN3CCOCC3)[O-])C(=O)c4ccc(cc4)Cl)Cl C19898759
c1ccc(cc1)[C@H]2C(=C(C(=O)N2CCCn3ccnc3)[O-])C(=O)c4ccc(cc4)Br C06446701
c1ccc(cc1)C(=O)C2=C(C(=O)N([C@@H]2c3ccc(cc3Cl)Cl)CCCN4CCOCC4)[O-] C09008172
c1ccc(cc1)C(=O)C2=C(C(=O)N([C@H]2c3ccc(cc3Cl)Cl)CCCN4CCOCC4)[O-] C09008171
CC(C)Oc1ccc(cc1)C(=O)C2=C(C(=O)N([C@H]2c3ccc(cc3)F)Cc4cccnc4)[O-] C09009502
c1cc(cc(c1)F)[C@H]2C(=C(C(=O)N2CCCn3ccnc3)[O-])C(=O)c4ccc(cc4)Br C08816728
COCCCN1[C@H](C(=C(C1=O)[O-])C(=O)c2ccco2)c3ccc(cc3)I C09271523
C[C@@H]1Cc2cc(ccc2O1)C(=O)C3=C(C(=O)N([C@H]3c4ccccc4F)CCCOC)[O-] C09353997
COCCCN1[C@H](C(=C(C1=O)[O-])S(=O)(=O)c2ccc(cc2)Cl)c3ccc(cc3)Cl C24192998
CCCCCCN1c2ccccc2/C(=C/3\C(=O)N(C(=S)S3)[C@@H](C)C(=O)[O-])/C1=O C26510002
c1cc(cc(c1)S(=O)(=O)[N-]c2ccc(cc2)S(=O)(=O)C3CCCC3)OC(F)(F)F C31721686
c1ccc(cc1)[C@@H]2C(=C(C(=O)N2CCCn3ccnc3)[O-])C(=O)c4ccc(cc4)Br C18115739
C=CCOc1cccc(c1)[C@H]2C(=C(C(=O)N2c3nccs3)[O-])C(=O)c4cccs4 C33371189
Cc1ccc(o1)C(=O)C2=C(C(=O)N([C@H]2c3ccc(cc3)N(C)C)CCc4ccccc4)[O-] C33533938
Cc1ccc(c(c1)C(=O)C2=C(C(=O)N([C@H]2c3ccc(c(c3)Cl)Cl)CCCn4ccnc4)[O-])C C33698712
Cc1ccc(c(c1)C(=O)C2=C(C(=O)N([C@H]2c3cccc(c3)Cl)CCCn4ccnc4)[O-])C C08440218
COCCCN1[C@@H](C(=C(C1=O)[O-])C(=O)c2cc3ccccc3o2)c4cccc(c4)Cl C33763924
CCO/C(=C\1/[C@H](C(=C(N=C1C[S@@](=O)c2ccccc2)C)C#N)c3ccccc3C(F)(F)F)/[O-] C34802413
C[C@H]1Cc2cc(ccc2O1)C(=O)C3=C(C(=O)N([C@H]3c4ccc(c(c4)Cl)Cl)CCCOC)[O-] C35003561
C[C@@H]1Cc2cc(ccc2O1)C(=O)C3=C(C(=O)N([C@H]3c4ccc(cc4Cl)Cl)CCCOC)[O-] C35003772
C[C@H]1Cc2cc(ccc2O1)C(=O)C3=C(C(=O)N([C@H]3c4ccc(cc4Cl)Cl)CCCOC)[O-] C35003774
c1ccc(cc1)/C=C/C(=O)C2=C(C(=O)N([C@@H]2c3cccc(c3)Cl)CCN4CCOCC4)[O-] C35443849
Cc1ccc(o1)C(=O)C2=C(C(=O)N([C@@H]2c3ccc(cc3)I)CCCOC)[O-] C09086058
CCc1nnc(s1)/N=C(/C(=C/2\C(=O)N(C(=S)S2)Cc3ccccc3)/Cc4ccccc4)\[O-] C39793599
COc1cccc(c1OC)[C@H]2C(=C(C(=O)N2CC=C)[O-])C(=O)c3ccc(cc3)Br C40026073
CCCCN1[C@H](C(=C(C1=O)[O-])C(=O)c2ccco2)c3cc(ccc3OC)Br C40074895
CCCCN1[C@@H](C(=C(C1=O)[O-])C(=O)c2c(nc(s2)C)C)c3ccc(cc3)SC C40099298
CCCCN1[C@H](C(=C(C1=O)[O-])C(=O)c2c(nc(s2)C)C)c3ccc(cc3)SC C40099299
C[C@@H]1C[C@H]1c2ccc(o2)CN(C)C(=O)c3ccc(cc3)[N-]S(=O)(=O)c4ccc(cc4)F C45946851
Cc1ccc(cc1C(=O)N2CCC(CC2)OCc3ccccc3)S(=O)(=O)[N-]c4ccccc4F C46624555
CCc1nnc(s1)[N-]S(=O)(=O)c2ccc(cc2)/N=C/c3ccc(cc3)SC C59461045
CN(C)C(=O)c1ccc(c(c1)[N-]S(=O)(=O)c2ccc(cc2)CCCCl)Cl C60353836
COc1cccc(c1)CN2[C@H](C(=C(C2=O)[O-])S(=O)(=O)c3ccccc3)c4ccc(cc4)SC C64558004
CCOc1ccc(cc1)[C@H]2C(=C(C(=O)N2Cc3ccc(cc3)C)[O-])S(=O)(=O)c4ccc(cc4)C C64558333
CCc1ccc(cc1)[C@H]2C(=C(C(=O)N2Cc3ccc(cc3)OC)[O-])S(=O)(=O)c4ccc(cc4)C C64558359
CCOC(=O)c1ccc(cc1)[N-]S(=O)(=O)c2cc(sc2C)c3csc(n3)C C65138151
CSCC[C@@H](C(=O)[O-])N1C(=O)/C(=C\c2ccc(o2)c3ccccc3Cl)/SC1=S C08818964
CSCC[C@H](C(=O)[O-])N1C(=O)/C(=C\c2ccc(o2)c3ccccc3Cl)/SC1=S C08818965
CSCC[C@@H](C(=O)[O-])N1C(=O)/C(=C\c2ccc(o2)c3cccc(c3Cl)Cl)/SC1=S C09884802
CSCC[C@H](C(=O)[O-])N1C(=O)/C(=C\c2ccc(o2)c3c(cccc3Cl)Cl)/SC1=S C09884816
CSCC[C@H](C(=O)[O-])N1C(=O)/C(=C\c2ccc(o2)c3ccc(cc3)F)/SC1=S C10232920
c1cc(oc1)CN(CC(F)(F)F)S(=O)(=O)c2cc(c(cc2Cl)Cl)C(=O)[O-] C13088853
CCN(Cc1ccccc1)c2ccc(cc2)/C=C\3/c4ccccc4C(=O)N(C3=O)CC(=O)[O-] C13216938
CC(C)COc1c(cc(cc1Cl)/C=C/C(=O)N2[C@H]3CCCC[C@H]3C[C@H]2C(=O)[O-])OC C13225829
C[C@@H](c1ccccc1)N(Cc2ccncc2)S(=O)(=O)c3cc(ccc3Cl)C(=O)[O-] C13247520
c1ccc2c(c1)nc(s2)/C(=C/c3cn(nc3c4ccc(c(c4)F)F)CCC#N)/CC(=O)[O-] C13264552
Cc1cc(c(n1c2cc(ccc2Cl)Cl)C)/C=C\3/C(=O)N(C(=S)S3)CCCCC(=O)[O-] C13350172
Cc1ccc(cc1C)n2c(cc(c2C)/C=C\3/C(=O)N(C(=S)S3)CCCCC(=O)[O-])C C13350184
c1cc(sc1)[C@H]2CC(=NN2C(=O)CSc3nc(cs3)CC(=O)[O-])c4cccs4 C13416362
c1ccc(cc1)CN(CCC(=O)[O-])C(=O)c2ccc3c(c2)C[C@@H](OC3=O)c4ccccc4 C13429284
CC[C@@H](C(=O)[O-])Oc1ccccc1/C=C/2\C(=O)N(C(=O)S2)Cc3ccccc3Cl C16911005
c1ccc(cc1)C(=O)C2=C(C(=O)N([C@H]2c3ccc(c(c3)Cl)Cl)CCCN4CCOCC4)[O-] C13551120
c1ccc(cc1)C(=O)C2=C(C(=O)N([C@H]2c3cccc(c3)Br)CCCN4CCOCC4)[O-] C09186516
Cc1ccc(cc1)[C@H]2C(=C(C(=O)N2CCCn3ccnc3)[O-])C(=O)c4ccc(cc4)Br C08996482
CC(C)c1ccc(cc1)[C@H]2C(=C(C(=O)N2CCN3CCOCC3)[O-])C(=O)c4cccs4 C19883584
c1ccc(cc1)[C@@H]2C(=C(C(=O)N2CCCN3CCOCC3)[O-])C(=O)c4ccc(cc4)Br C19883831
c1cc(cc(c1)F)[C@H]2C(=C(C(=O)N2CCCN3CCOCC3)[O-])C(=O)c4ccc(cc4)Cl C20064450
c1ccc(c(c1)[C@H]2C(=C(C(=O)N2CCCN3CCOCC3)[O-])C(=O)c4ccc(cc4)Cl)Cl C20081983
C[C@H]1Cc2cc(ccc2O1)C(=O)C3=C(C(=O)N([C@@H]3c4cccc(c4)Cl)CCCOC)[O-] C09312375
COC(=O)c1c2c(sc1S(=O)(=O)[N-]c3ccccc3)CN(CC2)Cc4cc(c(c(c4)F)F)F C20775357
CCCS(=O)(=O)c1nc2ccc(cc2s1)[N-]S(=O)(=O)Cc3cc(cc(c3)F)F C33299072
Cc1ccc(cc1)C(=O)C2=C(C(=O)N([C@H]2c3ccc(cc3)Br)CCCn4ccnc4)[O-] C13381813
Cc1ccc(c(c1)C(=O)C2=C(C(=O)N([C@@H]2c3cccc(c3)Br)CCCn4ccnc4)[O-])C C33698705
Cc1ccc(cc1)[C@H]2C(=C(C(=O)N2CCCn3ccnc3)[O-])C(=O)c4cc(ccc4C)C C16733519
COC(=O)c1ccc(cc1)[C@@H]2C(=C(C(=O)N2Cc3ccccc3)[O-])C(=O)c4cccs4 C33783818
CCO/C(=C\1/[C@@H](C(=C(N=C1C[S@@](=O)c2ccccc2)C)C#N)c3ccccc3C(F)(F)F)/[O-] C34802412
COCCN1[C@@H](C(=C(C1=O)[O-])C(=O)/C=C/c2ccccc2)c3ccc(cc3)Br C35443127
C[C@@H]1Cc2cc(ccc2O1)C(=O)C3=C(C(=O)N([C@@H]3c4cccc(c4)Br)CCCOC)[O-] C38249609
C[C@H]1Cc2cc(ccc2O1)C(=O)C3=C(C(=O)N([C@@H]3c4ccc(cc4)Br)CCCOC)[O-] C38249624
CC\1=NC2=NC(=NC(=O)[C@@H]2[C@H](/C1=C(/[O-])\OCC=C)c3cccc(c3)F)SCC(C)C C39380035
CC\1=NC2=NC(=NC(=O)[C@@H]2[C@@H](/C1=C(/[O-])\OCC=C)c3ccc(cc3)F)SCC(C)C C39380042
CSCC[C@H](C(=O)[O-])N1C(=O)/C(=C/c2ccc(o2)c3cc(ccc3Cl)Cl)/SC1=S C40567442
CSCC[C@@H](C(=O)[O-])N1C(=O)/C(=C/c2ccc(o2)c3c(cccc3Cl)Cl)/SC1=S C40567480
CC(C)[C@H]1C(=O)N(C(=O)N1Cc2cccc3c2cccc3)[C@H](CC4CCCCC4)C(=O)[O-] C33920398
CCN(CC)S(=O)(=O)c1cc(ccc1C)[N-]S(=O)(=O)c2ccc(cc2Cl)F C45528047
C[C@@H]1C[C@@H]1c2ccc(o2)CN(C)C(=O)c3ccc(cc3)[N-]S(=O)(=O)c4ccc(cc4)F C45946846
CCN\1CCS/C1=C\C=N\c2ccc(c(c2)C(=O)[O-])/N=C/C=C\3/N(CCS3)CC C50075973
CSCC[C@@H](C(=O)[O-])N1C(=O)/C(=C/c2ccc(o2)c3cccc(c3)Cl)/SC1=S C51364652
CSCC[C@H](C(=O)[O-])N1C(=O)/C(=C/c2ccc(o2)c3cccc(c3)Cl)/SC1=S C51364653
c1c(cc(c2c1OCO2)Br)/C=C/3\C(=O)N(C(=S)S3)CCCCCC(=O)[O-] C13343184
CN(Cc1ccccc1N2CCCC2)C(=O)c3cccc(c3)[N-]S(=O)(=O)c4cccs4 C59290036
CCOc1cc(ccc1OCc2ccccc2)/C=C\3/C(=NC(=S)N(C3=O)c4ccc(cc4)C)[O-] C17086510
C[C@@H](c1ccco1)N(C2CC2)C(=O)c3ccc(cc3)[N-]S(=O)(=O)c4ccc(c(c4)F)F C60017384
COc1cccc(c1)CN2[C@@H](C(=C(C2=O)[O-])S(=O)(=O)c3ccccc3)c4ccc(cc4)SC C64558002
CCOc1ccc(cc1)[C@@H]2C(=C(C(=O)N2Cc3ccc(cc3)Cl)[O-])S(=O)(=O)c4ccc(cc4)C C64558386
CCOc1ccc(cc1)[C@H]2C(=C(C(=O)N2Cc3cccs3)[O-])S(=O)(=O)c4ccc(cc4)C C64558503
CC[C@H](C)c1ccc(cc1)c2c(sc(c2C#N)NC(=O)[C@@H]3CC(=C(C[C@@H]3C(=O)[O-])C)C)C C08454422
Cc1ccc(cc1)c2csc3c2c(=O)n(c(n3)SCc4cccc(c4)C(=O)[O-])CC=C C08950539
CCC[C@@H](C)c1ccc(c(c1)/N=C/c2c(c(cc(c2Br)Br)OC)[O-])O C03113575
c1ccc(cc1)[C@@H](c2c(=O)[nH]c3ccccc3n2)C(=C(c4ccccc4)[O-])C(=O)c5ccccc5 C18068548
Cc1cccc(c1)c2nnc(n2CC(=O)Nc3ncc(s3)Cc4ccc(cc4Cl)Cl)[S-] C22511191
CC(=CCc1c(cc(c2c1oc3c(c2=O)C(=CC(=O)C3(CC=C(C)C)CC=C(C)C)[O-])O)O)C C31160335
COc1ccc(cc1)[C@@H]2CC(=NN2/C(=C/SC3CCCCC3)/[O-])c4ccc(cc4)Br C33248872
c1ccc(cc1)N(c2ccccc2)c3ccc(cc3)/C=N/n4c(nnc4[S-])c5ccccn5 C03337261
c1ccc(cc1)CCN2[C@H](C(=C(C2=O)[O-])C(=O)c3ccc(cc3)Cl)c4ccc(c(c4)Cl)Cl C33526418
CCOC(=O)C1=C(N=C2N([C@@H]1c3ccccc3C)C(=CS2)/C=C(/NC4CCCCC4)\[O-])C C34922672
CCOC(=O)C1=C(N=C2N([C@@H]1c3ccccc3C)C(=CS2)/C=C(/N4CCCC[C@@H]4C)\[O-])C C34922688
CCOC(=O)C1=C(N=C2N([C@@H]1c3ccccc3C)C(=CS2)/C=C(/N4CCCC[C@H]4C)\[O-])C C34922690
Cc1ccc(cc1)[C@H]2C(=C(N=C3N2C(=CS3)/C=C(/Nc4ccccc4F)\[O-])C)C(=O)OC C34923559
CCN\1C(=O)/C(=C/c2c(n(c3c2cccc3)CC=C)C)/S/C1=N\c4ccc(cc4)C(=O)[O-] C35656342
CCN\1C(=O)/C(=C/c2c(n(c3c2cccc3)CC=C)C)/S/C1=N\c4cccc(c4)C(=O)[O-] C35656826
CC1=C([C@H](N2C(=CSC2=N1)/C=C(/Nc3ccc(cc3)F)\[O-])c4cccc(c4)Cl)C(=O)OC C35697706
CC[C@@H](C)N/C(=C/C1=CSC2=NC(=C([C@H](N12)c3ccc(cc3)Cl)C(=O)NC(C)(C)C)C)/[O-] C35709909
CCC1=C([C@@H](N2C(=CSC2=N1)/C=C(/N3CCc4ccccc4C3)\[O-])c5ccccc5F)C(=O)OC C35969754
Cc1ccccc1[C@@H]2C(=C(N=C3N2C(=CS3)/C=C(/Nc4ccc(cc4)F)\[O-])C)C(=O)OC C36050678
Cc1ccccc1[C@H]2C(=C(N=C3N2C(=CS3)/C=C(/Nc4ccc(cc4)F)\[O-])C)C(=O)OC C36050679
CC[C@@H](C)N/C(=C/C1=CSC2=NC(=C([C@@H](N12)c3cccc(c3)C)C(=O)Nc4ccccc4)C)/[O-] C36052579
CC[C@@H](C)N/C(=C/C1=CSC2=NC(=C([C@H](N12)c3cccc(c3)C)C(=O)Nc4ccccc4)C)/[O-] C36052581
CC[C@H](C)N/C(=C/C1=CSC2=NC(=C([C@H](N12)c3cccc(c3)C)C(=O)Nc4ccccc4)C)/[O-] C36052582
CC1=C([C@@H](N2C(=CSC2=N1)/C=C(/NC(C)C)\[O-])c3cccc(c3)Cl)C(=O)Nc4ccccc4 C36071975
CC1=C([C@H](N2C(=CSC2=N1)/C=C(/NC(C)C)\[O-])c3cccc(c3)Cl)C(=O)Nc4ccccc4 C36071976
CCOc1ccccc1N2C(=O)/C(=C\c3cn(c4c3cccc4)Cc5ccc(cc5)Cl)/N=C2[S-] C39556966
CCCCN1C(=O)/C(=C\c2cn(c3c2cccc3)Cc4c(cccc4Cl)Cl)/N=C1[S-] C39557002
c1ccc(cc1)CN\2C(=O)[C@H](S/C2=N\c3ccc(cc3)C(=O)[O-])Cc4cccc(c4Cl)Cl C39850752
CCCCc1ccc(cc1)N2[C@@H](NC(=O)C(=C2[S-])C#N)c3ccc(o3)c4ccccc4F C40147937
Cc1ccc(c(c1)[C@H]2C(=C(N=C3N2C(=CS3)/C=C(/NC4CC4)\[O-])C)C(=O)OC(C)(C)C)C C40401107
CCCCCN1[C@@H](c2c([nH]nc2C1=O)c3cc(ccc3[O-])Cl)c4cccc(c4)Br C39898525
CCCCCN1[C@@H](c2c([nH]nc2C1=O)c3cc(ccc3[O-])Cl)c4ccc(cc4)C(C)(C)C C39898539
Cc1cc(c(c(c1Cl)C)C[C@H](C(=O)[O-])NC(=O)OCC2c3ccccc3-c4c2cccc4)O C44320756
Cc1ccc2ccccc2c1C[C@@H](C(=O)[O-])NC(=O)OCC3c4ccccc4-c5c3cccc5 C44321452
Cc1ccc2ccccc2c1C[C@H](C(=O)[O-])NC(=O)OCC3c4ccccc4-c5c3cccc5 C44321453
CC(C)c1ccc(c(c1)C[C@@H](C(=O)[O-])NC(=O)OCC2c3ccccc3-c4c2cccc4)O C44323400
c1ccc2c(c1)-c3ccccc3C2COC(=O)N[C@@H](Cc4cc(c(cc4O)Br)Cl)C(=O)[O-] C44323557
CN(C)c1ccc(cc1)c2cn3c(c(n2)Cc4ccccc4)nc(c3[O-])Cc5ccc(cc5)O C45820581
c1ccc(cc1)c2cnc(o2)c3ccc(cc3)S(=O)(=O)[N-]c4nc(cs4)c5ccc(cc5)Cl C47162914
C/C(=C\CC[C@H](CO)[C@@H]1CC[C@@]2([C@@]1(CCC3=C2CC[C@@H]4[C@@]3(CCC(=O)C4(C)C)C)C)C)/C(=O)[O-] C49181407
c1ccc2c(c1)c(nc(n2)/C(=C/c3ccc(cc3)OC([C@@H](C(F)(F)F)F)(F)F)/Cl)[O-] C16441411
c1ccc2c(c1)c(nc(n2)/C(=C/c3ccc(cc3)OC([C@H](C(F)(F)F)F)(F)F)/Cl)[O-] C16441410
COc1ccccc1[N-]/C(=N/C2(Oc3ccccc3O2)C(Cl)(Cl)Cl)/C(F)(F)F C25315912
Cc1ccc(cc1F)C(=O)/N=C(\Nc2ccc(cc2C)Cl)/[N-]CCc3c[nH]c4c3cccc4 C32943221
c1cc(cc(c1)/N=C(/N(Cc2ccc3c(c2)OCO3)c4ccc(cc4)F)\[S-])C(F)(F)F C01026781
CC(C)c1ccc(cc1)NC(=O)CSC2=C([C@@H](C3=C(CC(CC3=N2)(C)C)[O-])c4cccs4)C#N C13174746
CCCCCCN1c2ccccc2[C@@H](C(=C1[O-])C(=O)/N=c/3\[nH]c4ccc(cc4s3)Br)O C64198901
CCCCCCN1c2ccccc2[C@H](C(=C1[O-])C(=O)/N=c/3\[nH]c4ccc(cc4s3)Br)O C64198904
CC[C@H](C)c1ccc(cc1)N2C(=O)/C(=C/c3cccn3Cc4c(cccc4Cl)Cl)/C(=O)N=C2[O-] C17057060
CCc1ccc(cc1)[C@@H]2C(=C(C(=O)N2c3ccc(cc3)C(C)C)[O-])S(=O)(=O)c4ccc(cc4)C C64558255
CCCCC[C@@H]1CCN2c3c1cc(cc3[C@H]4C=CC[C@H]4[C@@H]2c5ccc(cc5)Br)C(=O)[O-] C02118395
CCCCC[C@H]1CCN2c3c1cc(cc3[C@@H]4C=CC[C@@H]4[C@@H]2c5ccc(cc5)Br)C(=O)[O-] C04817549
c1ccc(cc1)c2c(nc([nH]2)c3cc(ccc3[O-])[N+](=O)[O-])c4ccc(cc4)Sc5ccccc5 C03877507
Cc1ccc(cc1)NC2=C([C@@H](N(C2=O)c3ccc(cc3)C)c4ccc(cc4)Br)CC(=O)[O-] C01065957
CCn1c(=O)c2c(c(sc2nc1SCc3c4ccccc4oc3C(=O)[O-])c5ccccc5)C C13401992
Cc1ccc(cc1C)S(=O)(=O)[N-]c2c(nc3ccccc3n2)Nc4cccc(c4)C(F)(F)F C16955778
c1ccc2c(c1)nc(c(n2)[N-]S(=O)(=O)c3cccc(c3)Cl)Nc4cccc(c4)C(F)(F)F C17206822
CCOC(=O)c1c2c(sc1NC(=O)[C@@H]3[C@H]4CC[C@@H]([C@@H]3C(=O)[O-])C4=C(C)C)CCCCCCC2 C20168301
Cc1ccc(cc1)c2nnc(n2CC(=O)Nc3ncc(s3)Cc4ccc(cc4Cl)Cl)[S-] C22511207
CC[C@H](C)c1ccc(c(c1)/N=C/c2cc(cc(c2[O-])Br)Cc3ccccc3Cl)O C01948848
COc1ccc2c(c1)sc(n2)c3ccc(cc3Cl)[N-]S(=O)(=O)Cc4cc(cc(c4)F)F C33169084
COc1ccc(cc1)[C@H]2CC(=NN2/C(=C/SC3CCCCC3)/[O-])c4ccc(cc4)Br C33248873
CCC1=C([C@@H](N2C(=CSC2=N1)/C=C(/N3CCCC[C@@H]3C)\[O-])c4ccc(cc4C)C)C(=O)OC C34923266
CCC1=C([C@H](N2C(=CSC2=N1)/C=C(/N3CCCC[C@@H]3C)\[O-])c4ccc(cc4C)C)C(=O)OC C34923267
Cc1cccc(c1)[C@@H]2C(=C(N=C3N2C(=CS3)/C=C(/N4CCC(CC4)C)\[O-])C)C(=O)OC(C)C C34923320
Cc1cccc(c1)[C@H]2C(=C(N=C3N2C(=CS3)/C=C(/N4CCC(CC4)C)\[O-])C)C(=O)OC(C)C C34923321
Cc1ccc(cc1)[C@H]2C(=C(N=C3N2C(=CS3)/C=C(/N4CCC(CC4)C)\[O-])C)C(=O)OC(C)C C34923371
CC1=C([C@@H](N2C(=CSC2=N1)/C=C(/Nc3ccccc3F)\[O-])c4ccc(cc4)Cl)C(=O)OC C34923578
CC1=C([C@H](N2C(=CSC2=N1)/C=C(/Nc3ccccc3F)\[O-])c4ccc(cc4)Cl)C(=O)OC C34923579
Cc1ccc(cc1)N/C(=C/C2=CSC3=NC(=C([C@H](N23)c4ccc(cc4)Cl)C(=O)OC)C)/[O-] C34923581
CCN\1C(=O)/C(=C/c2cc(c(c(c2)C(C)(C)C)O)C(C)(C)C)/S/C1=N\c3cccc(c3)C(=O)[O-] C35657196
c1ccc(cc1)[C@H](CC(=O)[O-])N\2C(=O)/C(=C/c3ccc(cc3)Cl)/S/C2=N\c4ccccc4 C35683394
Cc1ccc(cc1C)N/C(=C/C2=CSC3=NC(=C([C@@H](N23)c4ccc(cc4)Cl)C(=O)OC)C)/[O-] C35970227
Cc1ccc(cc1C)N/C(=C/C2=CSC3=NC(=C([C@H](N23)c4ccc(cc4)Cl)C(=O)OC)C)/[O-] C35970229
CC1=C([C@@H](N2C(=CSC2=N1)/C=C(/Nc3ccccc3F)\[O-])c4cccc(c4)Cl)C(=O)OC C35970285
Cc1ccc(cc1C)N/C(=C/C2=CSC3=NC(=C([C@@H](N23)c4cccc(c4)Cl)C(=O)OC)C)/[O-] C35970291
Cc1ccc(cc1C)N/C(=C/C2=CSC3=NC(=C([C@H](N23)c4cccc(c4)Cl)C(=O)OC)C)/[O-] C35970294
Cc1ccc(c(c1)C)[C@H]2C(=C(N=C3N2C(=CS3)/C=C(/Nc4ccc(cc4)F)\[O-])C)C(=O)OC C36053655
CC(C)CCN1c2cc(ccc2OCC(C1=O)(C)C)[N-]S(=O)(=O)c3cc(ccc3Cl)Cl C38710754
CN1CC(=C(c2c1cccc2)[O-])C(=O)C[C@@H](c3ccc(cc3)Cl)Nc4ccc5ccccc5c4 C39293058
c1cc(ccc1c2c([nH]c(n2)c3ccc(cc3)C(=O)[O-])c4ccc(cc4)F)C(=O)c5ccc(cc5)F C39550444
CCOc1ccccc1N2C(=O)/C(=C\c3cn(c4c3cccc4)Cc5ccccc5Cl)/N=C2[S-] C39556967
CCCCc1ccc(cc1)N2[C@@H](NC(=O)C(=C2[S-])C#N)c3ccc(o3)c4ccccc4Cl C39887351
CCCCc1ccc(cc1)N2[C@@H](NC(=O)C(=C2[S-])C#N)c3ccc(o3)c4cccc(c4)Cl C39887353
CCCCc1ccc(cc1)N2[C@@H](NC(=O)C(=C2[S-])C#N)c3ccc(o3)c4ccc(cc4)Cl C39887355
CCCCc1ccc(cc1)N2[C@@H](NC(=O)C(=C2[S-])C#N)c3ccc4c(c3)c(on4)c5ccccc5 C39887367
c1ccc2c(c1)cccc2/C=C(\C#N)/C(=N/c3nnc(s3)SCc4ccc(cc4)Cl)/[O-] C39997410
CCCCCN1[C@H](c2c([nH]nc2C1=O)c3cc(ccc3[O-])Cl)c4cccc(c4)Br C39898526
CCCCCN1[C@H](c2c([nH]nc2C1=O)c3cc(ccc3[O-])Cl)c4ccc(c(c4)Cl)Cl C39898530
CC(C)c1ccc(cc1)[C@@H]2c3c([nH]nc3C(=O)N2Cc4ccc(cc4)OC)c5cc(ccc5[O-])Cl C39899127
CC(C)c1ccc(cc1)[C@H]2c3c([nH]nc3C(=O)N2Cc4ccc(cc4)OC)c5cc(ccc5[O-])Cl C39899128
C/C(=C\CC[C@H](C=O)[C@H]1CC[C@@]2([C@@]1(CCC3=C2CC[C@H]4[C@]3(CCC(=O)C4(C)C)C)C)C)/C(=O)[O-] C43510431
C/C(=C\CC[C@H](CO)[C@H]1CC[C@@]2([C@@]1(CCC3=C2CC[C@H]4[C@]3(CCC(=O)C4(C)C)C)C)C)/C(=O)[O-] C44681306
Cc1ccc(cc1)c2nnc(n2CCC(=O)/N=c/3\n(ccs3)Cc4ccccc4Cl)[S-] C31084245
CCc1ccc(cc1)/N=C\2/C(=C(/C(=C/c3ccc(s3)Br)/S2)[O-])C(=O)OCC C59105501
c1ccc(c(c1)/C=N/NC(=O)CSc2c(c(c(c(c2Cl)Cl)Cl)Cl)Cl)C(=O)[O-] C59158785
c1ccc(cc1)NC(=O)c2c3c(sc2/N=C/c4ccc(o4)c5ccc(cc5)C(=O)[O-])CCCC3 C59245880
c1ccc(cc1)c2c(c(nc(n2)SCc3cccc4c3cccc4)[O-])Cc5cccc6c5cccc6 C12649156
Cc1c(cccc1/N=C/c2cc(cc(c2[O-])[N+](=O)[O-])Cc3ccccc3)c4nc5ccccc5s4 C59476411
CC(C)c1ccc(cc1)NC(=O)CSC2=C([C@H](C3=C(CC(CC3=N2)(C)C)[O-])c4cccs4)C#N C13174747
Cc1c2c(n(n1)c3ccccc3)N=C4C(=Nc5ccccc5N4[C@H]2c6ccc(cc6)Cl)Nc7cccc(c7)C(=O)[O-] C01899201
Cc1ccc(cc1)[C@H]2C3=C(C[C@@H](CC3=O)c4cccc(c4)[N+](=O)[O-])Nc5ccccc5N2C(=O)CCC(=O)[O-] C00651978
Cc1c2cc3c4c(oc3c(c2oc(=O)c1CCC(=O)N5CCC(CC5)(c6ccccc6)C(=O)[O-])C)CCCC4 C02103725
c1ccc(cc1)c2ccc(cc2)[C@H]3c4c([nH]c(=O)s4)S[C@H]5[C@H]3[C@@H]6C[C@H]5[C@H]7[C@H]6C(=O)N(C7=O)CC(=O)[O-] C12580071
CC(C)C1=C[C@@]23CC[C@@H]4[C@@]([C@@H]2C[C@@H]1[C@@H]5[C@H]3C(=O)N(C5=O)c6ccccc6[N+](=O)[O-])(CCC[C@@]4(C)C(=O)[O-])C C13540445
CC(C)C1=C[C@@]23CC[C@H]4[C@]([C@@H]2C[C@@H]1[C@@H]5[C@@H]3C(=O)N(C5=O)c6cccc(c6)[N+](=O)[O-])(CCC[C@@]4(C)C(=O)[O-])C C15745970
Cc1cc(ccc1n2c(cc(c2C)/C=C/3\C(=NC(=O)N(C3=O)c4cccc(c4Cl)Cl)[O-])C)[N+](=O)[O-] C12467394
Cc1ccc(cc1)[C@H]2C(=C(C(=O)N2CCCN3CCOCC3)[O-])C(=O)c4cc(ccc4O)Br C20308928
c1ccc(c(c1)[C@@H]2C(=C(C(=O)N2CCCN3CCOCC3)[O-])C(=O)c4cc(ccc4O)Br)F C20309081
c1ccc(c(c1)[C@H]2C(=C(C(=O)N2CCCN3CCOCC3)[O-])C(=O)c4cc(ccc4O)Br)F C20309084
Cc1ccc2c(c1)sc(n2)N3[C@H](C(=C(C3=O)[O-])C(=O)c4ccc5c(c4)C[C@H](O5)C)c6cccc(c6)Cl C09412446
Cc1cc(c2c(c1)sc(n2)N3[C@H](C(=C(C3=O)[O-])C(=O)c4ccc5c(c4)C[C@@H](O5)C)c6ccccc6F)C C09360115
Cc1cc(c2c(c1)nc(s2)N3CCN(CC3)C(=O)c4ccccc4[N-]S(=O)(=O)c5ccc(cc5)F)C C20571928
Cc1cc(c2c(c1)sc(n2)N3CCN(CC3)C(=O)c4ccccc4[N-]S(=O)(=O)c5ccc(cc5)F)C C20571929
Cc1ccc(cc1)C(=O)C2=C(C(=O)N([C@H]2c3ccc(c(c3)Cl)Cl)c4nc5ccc(cc5s4)F)[O-] C33555725
CCc1ccc(cc1)[C@H]2C(=C(C(=O)N2c3nc4c(cc(cc4s3)C)C)[O-])C(=O)c5c(nc6n5cccc6)C C33814082
Cc1ccc(c(c1)C(=O)C2=C(C(=O)N([C@H]2c3cccc(c3)[N+](=O)[O-])c4nc5c(cc(cc5s4)C)C)[O-])C C34955158
Cc1ccc(o1)C(=O)C2=C(C(=O)N([C@@H]2c3ccc(c(c3)Cl)Cl)c4nc5c(cc(cc5s4)C)C)[O-] C35263568
Cc1ccc2c(c1)sc(n2)N3[C@H](C(=C(C3=O)[O-])C(=O)c4c(nc(s4)C)C)c5ccc(cc5)C(=O)OC C35566428
CC\1=NN(C(=O)/C1=C\c2c(n(c(=S)n(c2=O)c3ccccc3)c4ccccc4)[O-])c5cccc(c5)Cl C16607600
Cc1ccc2c(c1)sc(n2)N3[C@H](C(=C(C3=O)[O-])C(=O)c4ccc5c(c4)C[C@H](O5)C)c6ccc(cc6)Cl C09292010
CC(C)(C)c1c2c(n(n1)c3cccc(c3)Cl)N(C(=O)CS[C@@H]2c4ccc5c(c4)OCO5)CC(=O)[O-] C37263850
c1ccc(cc1)Cn2c3c(c(nc(n3)C4CCN(CC4)S(=O)(=O)c5ccccc5C(F)(F)F)[O-])nn2 C15987569
C[C@@H]1Cc2cc(ccc2O1)C(=O)C3=C(C(=O)N([C@@H]3c4ccc(c(c4)Cl)Cl)CCN5CCOCC5)[O-] C38255440
Cc1c(c(=O)n(c(c1C(=O)CN2C(=O)/C(=C/c3ccccc3)/SC2=S)[O-])[C@H](C)c4ccccc4)C#N C38623551
c1ccc2c(c1)ccc(c2Br)OCC(=O)Nc3ccc(cc3)S(=O)(=O)[N-]c4ncccn4 C38756328
CCCCN1[C@@H](C(=C(C1=O)[O-])C(=O)c2ccc3c(c2)OCCO3)c4cc(c(c(c4)Br)O)OC C40096803
Cn1cnc(c1C[C@@H](C(=O)[O-])NC(=O)OCC2c3ccccc3-c4c2cccc4)I C44320899
Cc1ccc(cc1Cl)N2C(=O)/C(=C\c3cn(c4c3cccc4)Cc5ccc(cc5)[N+](=O)[O-])/C(=NC2=O)[O-] C17180913
COC(=O)c1ccc(cc1)[C@@H]2C3=C(C[C@@H](CC3=O)c4cccs4)Nc5ccccc5N2C(=O)CCC(=O)[O-] C01243209
c1ccc(c(c1)Cn2cc(c3c2cccc3)/C=C/4\C(=NC(=O)N(C4=O)c5ccc(cc5)Br)[O-])F C01294990
CC(C)C1=C[C@]23CC[C@@H]4[C@]([C@@H]2C[C@H]1[C@H]5[C@@H]3C(=O)N(C5=O)c6cccc(c6)[N+](=O)[O-])(CCC[C@@]4(C)C(=O)[O-])C C01763121
c1ccc(c(c1)Cn2cc(c3c2cccc3)/C=C/4\C(=NC(=O)N(C4=O)c5ccc(cc5)Br)[O-])Cl C01827103
CC1(CC2=C([C@H](c3c(nc(nc3[O-])SCc4ccccc4Cl)N2)c5cccc(c5)[N+](=O)[O-])C(=O)C1)C C32655190
CCN1C(=O)/C(=C/c2cn(c3c2cc(cc3)Br)CCOc4ccccc4Cl)/C(=NC1=O)[O-] C59087294
Cc1ccc(cc1)Cn2cc(c3c2cccc3)/C=C/4\C(=NC(=O)N(C4=O)c5cccc(c5)Br)[O-] C59198440
c1cc(n(c1)c2ccc(cc2)Cl)/C=C/3\C(=NC(=O)N(C3=O)c4ccc(cc4)C56CC7CC(C5)CC(C7)C6)[O-] C59248407
Cc1c(c(=O)n(n1C)c2ccccc2)/N=C/c3ccc(o3)c4ccc(cc4)S(=O)(=O)[N-]c5nccs5 C27548689
CCOC(=O)c1c2c(sc1n3c(cc(c3C)/C=C/4\C(=NC(=O)N(C4=O)Cc5ccco5)[O-])C)CCCC2 C59534731
Cc1cc(ccc1Br)N2C(=O)/C(=C/c3ccc(c(c3)[N+](=O)[O-])N4CCCCC4)/C(=NC2=O)[O-] C59859932
CC1(CC(=C2[C@H]([C@H]3C(=NC(=NC3=O)SCc4ccccc4)N=C2C1)c5ccc(cc5)Br)[O-])C C39730163
CC1(CC(=C2[C@@H]([C@@H]3C(=NC(=NC3=O)SCc4ccc(cc4)[N+](=O)[O-])N=C2C1)c5ccc(cc5)OC)[O-])C C39749403
CC1(CC(=C2[C@H]([C@@H]3C(=NC(=NC3=O)SCc4ccc(cc4)[N+](=O)[O-])N=C2C1)c5ccc(cc5)OC)[O-])C C39749405
Cc1ccc(cc1)S(=O)(=O)Oc2cccc(c2)[C@H]3C4=C(CC(CC4=NC5=C3C(=O)c6c5cccc6)(C)C)[O-] C09327338
CC1(CC(=C2[C@H]([C@@H]3C(=NC(=NC3=O)SCc4ccc(cc4)F)N=C2C1)c5cccc(c5OC)OC)[O-])C C39888907
Cc1ccc(cc1)S(=O)(=O)/N=C/2\C(=O)c3ccccc3C(=C2N4CCN(CC4)c5ccccc5OC)[O-] C09355012
CC1(CC(=C2[C@@H]([C@H]3C(=NC(=NC3=O)SCc4ccc(cc4)Cl)N=C2C1)c5ccc(cc5)[N+](=O)[O-])[O-])C C63467848
COC(=O)c1ccc2c(c1)nc(n(c2=O)c3cccc(c3)C(=O)N4CCN(CC4)c5ccccc5F)[S-] C32959318
COc1ccc(cc1CN2C(=O)c3ccccc3C2=O)/C=C\4/C(=O)N=C(N(C4=O)c5ccc(cc5)Cl)[O-] C13774974
CC1(CC2=C([C@H](c3c(nc(nc3[O-])SCc4cccc(c4)[N+](=O)[O-])N2)c5cccc(c5)OC)C(=O)C1)C C20133653
c1cc(c(cc1Cl)c2ccc(o2)/C=C/3\C(=O)N(C(=S)S3)CCCCCC(=O)[O-])Cl C01805119
c1cc(c(cc1c2ccc(o2)/C=C/3\C(=O)N(C(=S)S3)CCCCCC(=O)[O-])Cl)Cl C08872266
c1ccc(cc1)Cn2c(=O)c3ccc(cc3nc2SCCOc4ccccc4Cl)C(=O)[O-] C13044856
C[C@H](Cc1cccs1)N(Cc2ccccc2)S(=O)(=O)c3cc(c(cc3Cl)Cl)C(=O)[O-] C13075024
C=CCn1c(=O)c2ccc(cc2nc1SCCOc3ccc(cc3Br)Cl)C(=O)[O-] C13199915
c1ccc(cc1)Cn2cc(c(n2)c3cccs3)/C=C(\CCC(=O)[O-])/c4nc5ccccc5s4 C13264578
c1cc(ccc1C(=O)CCCSc2nc3cc(ccc3c(=O)n2c4ccc(cc4)F)C(=O)[O-])F C13280118
Cc1ccc(c(c1)C(=O)CSc2nc3cc(ccc3c(=O)n2CCc4ccccc4)C(=O)[O-])C C13280224
c1ccc(cc1)CCN(Cc2ccccc2)S(=O)(=O)c3cc(c(cc3Cl)Cl)C(=O)[O-] C13341724
c1ccc(cc1)N(c2ccccc2)c3ccc(cc3)/C=C/4\C(=O)N(C(=S)S4)CCCC(=O)[O-] C13343542
c1ccc(cc1)Cc2nnc(n2Cc3ccco3)SCc4c5c(cccc5sc4C(=O)[O-])F C13409325
c1cc(c(cc1c2ccc(o2)/C=C\3/C(=O)N(C(=S)S3)CCCCCC(=O)[O-])Cl)Cl C13586618
CC(C)(C)c1ccc(cc1)[C@H]2C(=C(C(=O)N2c3ccccn3)[O-])C(=O)c4ccc(cc4)OCC=C C09274392
Cc1ccc(cc1)S/C=C(/N2[C@H](CC(=N2)c3ccc(cc3)OC)c4cccc(c4OC)OC)\[O-] C33248876
c1ccc(cc1)COc2ccc(cc2)[C@@H]3C(=C(C(=O)N3Cc4ccco4)[O-])C(=O)c5ccc(cc5)Cl C00702738
Cc1ccc(c(c1)C(=O)C2=C(C(=O)N([C@H]2c3ccc(cc3)C(=O)OC)CCc4ccccc4)[O-])C C33671887
Cc1cc(c2c(c1)sc(n2)N3[C@H](C(=C(C3=O)[O-])C(=O)/C=C/c4ccccc4)c5cccc(c5)OCC=C)C C35421861
Cc1ccc(cc1)[C@@H]2C(=C(C(=O)N2Cc3ccco3)[O-])C(=O)c4ccc(cc4)OCc5ccccc5C C35445266
CCN(CC)/C(=C/C1=CSC2=NC(=C([C@@H](N12)c3ccccc3)C(=O)OCC)C(F)(F)F)/[O-] C35693050
CC1=C([C@H](N2C(=CSC2=N1)/C=C(/N(C)Cc3ccccc3)\[O-])c4ccc(cc4)F)C(=O)OCC=C C35697109
CC1=C([C@@H](N2C(=CSC2=N1)/C=C(/N3CCCC3)\[O-])c4ccc(cc4)C(C)C)C(=O)OCC=C C35697450
CCN(C)/C(=C/C1=CSC2=NC(=C([C@@H](N12)c3cccs3)C(=O)OCc4ccccc4)C)/[O-] C35704599
c1ccc(cc1)COc2ccc(cc2)[C@H]3C(=C(C(=O)N3Cc4ccco4)[O-])C(=O)c5ccc(cc5)Cl C08440827
CCN(CC)c1ccc(cc1)/C=C(\C#N)/C(=N/c2nnc(s2)SCc3ccc(cc3)F)/[O-] C39997705
CCCSc1nnc(s1)/N=C(/C(=C/c2ccc(o2)c3cccc(c3)C(F)(F)F)/C#N)\[O-] C39998155
C=CCN1[C@H](C(=C(C1=O)[O-])C(=O)c2ccc(cc2)OCc3ccccc3)c4cccc5c4cccc5 C40023152
C=CCN1[C@H](C(=C(C1=O)[O-])C(=O)c2cccc(c2)OCc3ccccc3)c4ccc(c(c4)Cl)Cl C40029969
C=CCN1[C@H](C(=C(C1=O)[O-])C(=O)c2cccc(c2)OCc3ccccc3Cl)c4cccc(c4)Cl C40030135
Cc1ccsc1[C@H]2C(=C(C(=O)N2CC=C)[O-])C(=O)c3cccc(c3)OCc4ccccc4Cl C40030163
C=CCN1[C@H](C(=C(C1=O)[O-])C(=O)c2cccc(c2)OCc3ccc(cc3)Cl)c4ccc(cc4)F C40030199
C=CCN1[C@@H](C(=C(C1=O)[O-])C(=O)c2cccc(c2)OCc3ccc(cc3)Cl)c4ccccc4F C40030224
C=CCN1[C@H](C(=C(C1=O)[O-])C(=O)c2cccc(c2)OCc3ccc(cc3)Cl)c4ccccc4F C40030225
Cc1ccc(cc1)COc2cccc(c2)C(=O)C3=C(C(=O)N([C@@H]3c4cccc(c4)Br)CC=C)[O-] C40030290
C=CCN1[C@H](C(=C(C1=O)[O-])C(=O)c2cccc(c2)OCc3ccc(cc3)F)c4ccc(cc4)Cl C40030413
C=CCN1[C@@H](C(=C(C1=O)[O-])C(=O)c2ccc(cc2)OCc3ccc(cc3)Cl)c4cccs4 C40030786
C=CCN1[C@H](C(=C(C1=O)[O-])C(=O)c2ccc(cc2)OCc3ccc(cc3)Cl)c4cccs4 C40030788
C=CCN1[C@H](C(=C(C1=O)[O-])C(=O)c2ccc(cc2)OCc3ccc(cc3)Cl)c4cccc5c4cccc5 C40030805
Cc1ccc(cc1)COc2ccc(cc2)C(=O)C3=C(C(=O)N([C@H]3c4cccc(c4)Cl)CC=C)[O-] C40030917
C=CCN1[C@@H](C(=C(C1=O)[O-])C(=O)c2ccc(cc2)OCc3ccc(cc3)F)c4cccc(c4)Cl C40031038
CCCCN1[C@@H](C(=C(C1=O)[O-])C(=O)c2ccc(cc2)OC(C)C)c3cccc(c3)Br C40079381
CCCCN1[C@H](C(=C(C1=O)[O-])C(=O)c2ccc(cc2)OC(C)C)c3cccc(c3)Br C40079382
CCCCN1[C@H](C(=C(C1=O)[O-])C(=O)c2ccc(cc2C)OC(C)C)c3ccc(cc3)Br C40084518
CCO/C(=C\1/[C@H](C(=C(N=C1C)c2ccccc2)C(=O)OCCc3ccccc3)C#Cc4ccccc4)/[O-] C26577894
C[C@H]1Cc2cc(ccc2O1)C(=O)C3=C(C(=O)N([C@H]3c4cccc(c4)Oc5ccccc5)CCc6ccccc6)[O-] C01842833
CCO/C(=C/1\C(=O)/C(=C/c2ccc(cc2)OCc3ccccc3Cl)/S\C1=N/c4ccc(cc4)OC)/[O-] C59105284
CCOc1cc(c(cc1OCC)Cl)/C=C\2/C(=C(/C(=N/c3ccc(cc3)Cl)/S2)C(=O)OCC)[O-] C59105398
CCO/C(=C/1\C(=O)/C(=C/c2ccccc2OCc3ccc(cc3)C)/S\C1=N/c4ccc(cc4)OC)/[O-] C59105480
CCO/C(=C/1\C(=O)/C(=C/c2ccccc2OCc3cccc(c3)F)/S\C1=N/c4ccc(cc4)OC)/[O-] C59247307
CCOc1ccc(cc1)/N=C\2/C(=C(/C(=C/c3cc(n(c3C)c4ccccc4C)C)/S2)[O-])C(=O)OCC C59364860
CCOc1ccc2ccccc2c1/C=C\3/C(=C(/C(=N/c4ccc(cc4)OC)/S3)C(=O)OCC)[O-] C59366048
CCOc1ccc(cc1)NC(=O)CSc2nc3ccsc3c(=O)n2c4ccc(cc4)C(=O)[O-] C02932325
c1cc(cnc1)CSc2ccc(cc2)NS(=O)(=O)c3cc(ccc3Br)C(=O)[O-] C12560794
C[C@H](C(=O)NCc1ccccc1)Sc2nc3cc(ccc3c(=O)n2c4ccc(cc4)F)C(=O)[O-] C13016678
Cc1ccc(cc1)c2nnc(n2CC(=O)[O-])S[C@@H](C)C(=O)Nc3ccc(cc3F)Br C13020583
CCCCn1c(=O)c2ccc(cc2nc1S[C@@H](C)C(=O)N[C@@H]3CCCc4c3cccc4)C(=O)[O-] C13044320
CCCCn1c(=O)c2ccc(cc2nc1S[C@H](C)C(=O)N[C@@H]3CCCc4c3cccc4)C(=O)[O-] C13044321
CC(=O)c1cccc(c1)NC(=O)CSc2nc3cc(ccc3c(=O)n2Cc4ccccc4)C(=O)[O-] C13044702
CC(=O)c1ccccc1NC(=O)CSc2nc3cc(ccc3c(=O)n2Cc4ccccc4)C(=O)[O-] C13044849
c1ccc(cc1)Cn2c(=O)c3ccc(cc3nc2SCC(=O)Nc4cc(cc(c4)F)F)C(=O)[O-] C13045090
c1ccc(cc1)CCn2c(=O)c3ccc(cc3nc2SCC(=O)NC4(CCCC4)C#N)C(=O)[O-] C13045225
c1ccc(cc1)CCn2c(=O)c3ccc(cc3nc2SCC(=O)NCc4ccccc4F)C(=O)[O-] C13045246
c1cc2c(cc1C(=O)[O-])nc(n(c2=O)CCO)SCC(=O)N(C3CCCCC3)C4CCCCC4 C13045545
Cc1ccc(c(c1)NC(=O)[C@@H](C)Sc2nc3cc(ccc3c(=O)n2C[C@H]4CCCO4)C(=O)[O-])C C13053546
Cc1ccc(c(c1)NC(=O)[C@H](C)Sc2nc3cc(ccc3c(=O)n2C[C@H]4CCCO4)C(=O)[O-])C C13053547
C[C@H](C(=O)NC(c1ccccc1)c2ccccc2)Sc3nc4ccccc4c(=O)n3CCC(=O)[O-] C13055055
CCOC(=O)c1c(csc1NC(=O)CSc2c(cccn2)C(=O)[O-])c3ccccc3Cl C13188698
c1ccc2c(c1)c3cc(ccc3o2)NC(=O)CSc4nnc(n4CCC(=O)[O-])c5cccs5 C13192290
Cc1ccc(cc1)c2nnc(n2CCC(=O)[O-])SCC(=O)Nc3ccc4c(c3)c5ccccc5o4 C13196617
C[C@H](C(=O)Nc1ccc(c(c1)Cl)OC(F)F)Sc2nc3cc(ccc3c(=O)n2C)C(=O)[O-] C13200089
Cc1ccc(cc1)NC(=O)[C@@H](c2ccccc2)Sc3nc4nc(c(c(n4n3)C)CCC(=O)[O-])C C13209985
Cc1ccc(cc1)Oc2ccc(cc2)NC(=O)CSc3nc4ccccc4c(=O)n3CC(=O)[O-] C13222983
CC(C)Cn1c(=O)c2ccccc2nc1SCC(=O)Nc3cc(c(cc3Cl)C(=O)[O-])OC C13242482
c1ccc2cc(c(cc2c1)C(=O)[O-])NC(=O)CSc3nc4ccccc4c(=O)n3C[C@@H]5CCCO5 C13242864
CC(C)Cn1c(=O)c2c3c(sc2nc1SCC(=O)Nc4cc(ccc4C(=O)[O-])F)CCC3 C13245785
CCc1cc2c(s1)nc(n(c2=O)CC)SCC(=O)Nc3cc(c(cc3Cl)C(=O)[O-])OC C13246291
CC[C@@H](C)n1c(=O)c2ccccc2nc1SCC(=O)Nc3cc(c(cc3Cl)C(=O)[O-])OC C13246518
COc1ccc(cc1)Cn2c(=O)c3ccccc3nc2SCC(=O)Nc4ccc(cc4)C(=O)[O-] C13266039
C[C@H](c1ccc(cc1)F)NC(=O)CSc2nc3cc(ccc3c(=O)n2c4ccc(cc4)F)C(=O)[O-] C13267030
c1ccc(cc1)n2c(cc(n2)C3CCCC3)NC(=O)CSc4ncc(n4c5ccccc5)C(=O)[O-] C13280547
c1ccc(cc1)Cn2c(nnc2SCC(=O)Nc3cc(ccc3Cl)C(=O)[O-])c4ccncc4 C13342558
Cc1c(cccc1Cl)n2c(nnc2SCC(=O)Nc3ccc(cc3)C(=O)[O-])c4ccncc4 C13355000
C=CCn1c(=O)c2ccc(cc2nc1SCC(=O)Nc3ccc(cc3)N4CCCCC4)C(=O)[O-] C13365079
CC[C@H](C(=O)Nc1ccc(cc1)S(=O)(=O)[N-]c2nccc(n2)C)Oc3cccc4c3cccc4 C22510776
Cc1c(sc(n1)NC(=O)c2ccc(cc2)SCc3cscn3)c4nnc(n4CC=C)[S-] C25575858
c1ccc(cc1)C2=NN([C@H](C2)c3cccs3)C4=NC(=O)[C@H](S4)CC(=O)Nc5cccc(c5)C(=O)[O-] C28067960
Cn1c2ccccc2c(=O)c(c1[O-])C(=O)C[C@@H](c3ccc(cc3)N(C)C)Nc4ccc(cc4)Cl C16364038
Cc1c(c(n(n1)c2ccccc2)Cl)/C=N/NC(=O)c3ccccc3[N-]S(=O)(=O)c4cccs4 C06146530
CCOc1ccccc1n2c(=O)c3ccccc3nc2SCC(=O)Nc4ccccc4C(=O)[O-] C13135797
C[C@H](c1ccc(cc1)Cl)NC(=O)CSc2nnc(n2[C@H](C(C)C)C(=O)[O-])c3cccs3 C13271927
C[C@@H](c1ccccc1Cl)NC(=O)CSc2nnc(n2[C@H](C(C)C)C(=O)[O-])c3cccs3 C13271935
CC1CCN(CC1)c2ncc(cn2)C[C@@H](C(=O)[O-])NC(=O)OCC3c4ccccc4-c5c3cccc5 C44326262
COc1ccc(c(c1)c2csc(n2)NC(=O)c3ccc4c(c3)nc(n(c4=O)CC=C)[S-])OC C09658807
c1ccc2c(c1)cc3ccccc3c2/C=C\4/C(=O)N(C(=S)S4)CC(=O)NCCCCCC(=O)[O-] C15036678
CC(C)c1ccc(cc1)CNc2nc3nc(cc(n3n2)[O-])CN4CCN(CC4)c5ccc(cc5)F C46020354
C[C@H](C(=O)Nc1nccs1)Sc2nc3ccc(cc3s2)[N-]S(=O)(=O)c4ccccc4 C59489644
c1ccc(c(c1)S(=O)(=O)[N-]c2cc(ccc2N3CCC[C@H](C3)C[NH+]4CCCC4)C(=O)[O-])Cl C33254116
c1cc(cc(c1)S(=O)(=O)c2cnc(nc2[O-])SCC(=O)Nc3cccc(c3)F)C(F)(F)F C46016282
Cc1cc(ccc1C(C)C)O[C@@H](C)C(=O)Nc2ccc(cc2)S(=O)(=O)[N-]c3cc(nc(n3)C)C C64983571
Cc1cc(ccc1C(C)C)O[C@H](C)C(=O)Nc2ccc(cc2)S(=O)(=O)[N-]c3cc(nc(n3)C)C C64983572
COc1ccc(cc1OC)CCN2C(=O)/C(=C/c3c4ccccc4[nH]c3c5ccccc5)/C(=O)N=C2[O-] C13513317
CC(C)c1ccc(cc1)[C@H]2C(=C(C(=O)N2CCCN3CCOCC3)[O-])C(=O)c4ccc(c(c4)Cl)OC C20192470
CC(C)(C)c1ccc(cc1)[C@@H]2C(=C(C(=O)N2CCCN3CCOCC3)[O-])C(=O)c4cc5cccc(c5o4)OC C20219372
CCOc1ccc(cc1Cl)C(=O)C2=C(C(=O)N([C@H]2c3ccc(cc3)C(C)C)CCCn4ccnc4)[O-] C09275188
CCCCOc1cccc(c1)NC(=O)CSc2nc([nH]n2)N/N=C/c3cc(cc(c3[O-])Cl)Cl C21079661
c1ccc(cc1)CN(CCCNC(=O)c2nc3ccccc3c(n2)[O-])C(=O)C4(CCCC4)c5ccccc5 C22471986
CC(C)[C@H]1CCC(=C[C@H]1/C=C(\CO)/C(=O)OC[C@]2(CC[C@H]([C@H]3[C@@H]2C(=O)OCC(=C3)C(=O)[O-])C(C)C)O)CO C31164090
Cc1ccc(cc1)[C@H]2C(=C(C(=O)N2c3nc(c(s3)C(=O)OC)C)[O-])C(=O)c4ccc(cc4C)OCC=C C05357188
Cc1ccc(cc1)[C@@H]2C(=C(C(=O)N2c3nc(c(s3)C(=O)OC)C)[O-])C(=O)c4ccc(cc4C)OCC=C C05357175
CCOc1cccc(c1)C(=O)C2=C(C(=O)N([C@@H]2c3ccc(cc3)C)c4nc(c(s4)C(=O)OCC=C)C)[O-] C33385628
CCOc1cccc(c1)C(=O)C2=C(C(=O)N([C@H]2c3ccc(cc3)C)c4nc(c(s4)C(=O)OCC=C)C)[O-] C33385629
CCOc1ccc(cc1OCC)[C@H]2C(=C(C(=O)N2Cc3ccccc3)[O-])C(=O)c4cc5cccc(c5o4)OC C33514556
CCOc1ccc(cc1OCC)[C@@H]2C(=C(C(=O)N2Cc3ccccc3)[O-])C(=O)c4cc5cccc(c5o4)OC C33514557
CCOc1cc(ccc1OCC=C)[C@H]2C(=C(C(=O)N2c3nc4ccc(cc4s3)F)[O-])C(=O)c5ccco5 C33529406
CCOc1cc(ccc1OCC=C)[C@@H]2C(=C(C(=O)N2c3nc4ccc(cc4s3)F)[O-])C(=O)c5ccco5 C33529407
Cc1ccc(cc1)C(=O)C2=C(C(=O)N([C@H]2c3ccc(c(c3)OC)OCc4ccccc4)Cc5ccco5)[O-] C35282128
CC(C)[C@H]1CCC(=C[C@@H]1/C=C(\CO)/C(=O)OC[C@@]2(CC[C@@H]([C@@H]3[C@@H]2C(=O)OCC(=C3)C(=O)[O-])C(C)C)O)CO C35458621
CC(C)[C@H]1CCC(=C[C@H]1/C=C(\CO)/C(=O)OC[C@@]2(CC[C@@H]([C@@H]3[C@@H]2C(=O)OCC(=C3)C(=O)[O-])C(C)C)O)CO C35458629
CCOc1ccc(cc1OC)[C@@H]2C(=C(C(=O)N2CCc3ccccc3)[O-])C(=O)c4cc5cccc(c5o4)OC C35551407
CC1=C([C@H](N2C(=CSC2=N1)/C=C(/NCCN3CCOCC3)\[O-])c4cccc(c4)Cl)C(=O)OCC=C C35701570
CC1=C([C@@H](N2C(=CSC2=N1)/C=C(/NCc3ccco3)\[O-])c4ccc(c(c4)OC)OC)C(=O)OCC=C C35701627
CC1=C([C@H](N2C(=CSC2=N1)/C=C(/NCc3ccco3)\[O-])c4ccc(c(c4)OC)OC)C(=O)OCC=C C35701629
CC1=C([C@H](N2C(=CSC2=N1)/C=C(/NCCc3ccccn3)\[O-])c4ccccc4Cl)C(=O)OCCOC C36050066
CC1=C([C@H](N2C(=CSC2=N1)/C=C(/NCCN3CCOCC3)\[O-])c4ccccc4Cl)C(=O)OCC=C C36053014
CCC1=C([C@@H](N2C(=CSC2=N1)/C=C(/NCCc3ccccn3)\[O-])c4cccc(c4OC)OC)C(=O)OC C36064580
CCC1=C([C@H](N2C(=CSC2=N1)/C=C(/NCCc3ccccn3)\[O-])c4cccc(c4OC)OC)C(=O)OC C36064581
CC(C)(C)NC(=O)[C@H](c1ccc(cc1)C(F)(F)F)N(Cc2ccco2)C(=O)c3cc(ccc3[O-])[N+](=O)[O-] C36499663
C[C@@H]1Cc2cc(ccc2O1)C(=O)C3=C(C(=O)N([C@H]3c4ccc(c(c4)OC)OCCC(C)C)Cc5ccco5)[O-] C00703084
C[C@H]1Cc2cc(ccc2O1)C(=O)C3=C(C(=O)N([C@H]3c4ccc(c(c4)OC)OCCC(C)C)Cc5ccco5)[O-] C00703083
C[C@@H]1Cc2cc(ccc2O1)C(=O)C3=C(C(=O)N([C@@H]3c4ccc(c(c4)OC)OCCC(C)C)Cc5ccco5)[O-] C00703086
C[C@H]1Cc2cc(ccc2O1)C(=O)C3=C(C(=O)N([C@@H]3c4ccc(c(c4)OC)OCCC(C)C)Cc5ccco5)[O-] C00703085
CCCCCCn1c(c(c(c(c1=O)C#N)C)C(=O)CCN2C(=O)/C(=C/c3ccc(cc3)C)/SC2=S)[O-] C38627422
COc1cc(ccc1OC(=O)c2ccc(cc2)F)/C=N\c3ccc(cc3)S(=O)(=O)[N-]c4nccs4 C33776583
COc1cccc(c1)[C@@H]2C(=C(C(=O)N2c3nnc(s3)SCC=C)[O-])C(=O)c4ccc(cc4)OCC=C C40003235
COc1cccc(c1)[C@H]2C(=C(C(=O)N2c3nnc(s3)SCC=C)[O-])C(=O)c4ccc(cc4)OCC=C C40003236
Cc1cccn2c1nc(c2C(=O)C3=C(C(=O)N([C@@H]3c4cccc(c4)OCCC(C)C)Cc5ccco5)[O-])C C40004013
Cc1cccn2c1nc(c2C(=O)C3=C(C(=O)N([C@H]3c4cccc(c4)OCCC(C)C)Cc5ccco5)[O-])C C40004014
Cc1cc(ccc1OC)C(=O)C2=C(C(=O)N([C@H]2c3cc(c(c(c3)C(C)(C)C)O)C(C)(C)C)CCCO)[O-] C40048744
CC(C)(C)c1cc(cc(c1O)C(C)(C)C)[C@@H]2C(=C(C(=O)N2CCOCCO)[O-])C(=O)c3ccc(cc3)OC C40077288
CC(C)(C)c1cc(cc(c1O)C(C)(C)C)[C@H]2C(=C(C(=O)N2CCOCCO)[O-])C(=O)c3ccc(cc3)OC C40077289
CC(C)Oc1ccc(cc1)C(=O)C2=C(C(=O)N([C@H]2c3cc(c(c(c3)C(C)(C)C)O)C(C)(C)C)CCO)[O-] C40079346
CCCCN1[C@@H](C(=C(C1=O)[O-])C(=O)c2ccc(c(c2)C)OCC)c3cc(c(c(c3)Br)O)OC C40085891
CCCCN1[C@H](C(=C(C1=O)[O-])C(=O)c2ccc(c(c2)C)OCC)c3cc(c(c(c3)Br)O)OC C40085892
CC(C)(C)c1cc(cc(c1O)C(C)(C)C)[C@H]2C(=C(C(=O)N2CCOCCO)[O-])C(=O)c3ccc(cc3)F C40094454
c1ccc(cc1)SCCOc2ccc(cc2)C(=O)Nc3ccc(cc3)S(=O)(=O)[N-]c4nccs4 C44900242
CC/C(=N/S(=O)(=O)c1ccc(cc1)[C@@H](CC2CCCC2)C(=O)Nc3nc4ccc(nc4s3)OC)/[O-] C45291126
CC/C(=N/S(=O)(=O)c1ccc(cc1)[C@H](CC2CCCC2)C(=O)Nc3nc4ccc(nc4s3)OC)/[O-] C45291129
CCOc1cc(cc(c1OCC=C)CC=C)/C=C/2\C(=NC(=O)N(C2=O)c3cccc(c3)Br)[O-] C59198466
CCOc1ccc(cc1)/N=C\2/C(=C(/C(=C/c3ccc(o3)c4ccc(cc4C)[N+](=O)[O-])/S2)[O-])C(=O)OCC C59364894
CCOC(=O)c1c2c(sc1NC(=O)CSc3[nH]c(=O)c(c(n3)[O-])Cc4ccccc4)CCCCCC2 C59941935
CCOC(=O)c1c2c(sc1NC(=O)CSc3[nH]c(=O)c(c(n3)[O-])Cc4ccccc4)CCCCC2 C59941936
CCCC[C@@H](C(=O)[O-])N1C(=O)/C(=C\c2ccc(o2)c3ccccc3Cl)/SC1=S C08821413
CCN(CC)S(=O)(=O)c1cc2c(cc1Cl)nc3c(cc(cc3c2SCC(=O)[O-])C)C C09329292
CC(C)c1ccc(cc1)CSc2nc3cc(ccc3c(=O)n2C[C@H]4CCCO4)C(=O)[O-] C13053359
c1ccc2c(c1)c(=O)n(c(n2)SCc3cccc(c3)C(=O)[O-])CCC4=CCCCC4 C13062085
c1cc(oc1)[C@@H]2CC(=NN2C(=O)CSCc3ccc(cc3)C(=O)[O-])c4ccc(cc4)Cl C13066328
C=CCn1c(=O)c2ccc(cc2nc1SCC(=O)c3cc(sc3Cl)Cl)C(=O)[O-] C13230740
Cc1ccc(cc1)c2csc3c2c(=O)n(c(n3)SCc4c(cco4)C(=O)[O-])CC=C C13254015
Cc1ccc(cc1)c2cnc(n2c3ccccc3C(C)C)SCC(=O)N4CCC(CC4)C(=O)[O-] C13265837
CC(C)Cn1c(=O)c2ccc(cc2nc1SCC(=O)c3ccc(s3)Cl)C(=O)[O-] C13280278
Cc1ccc(cc1)C(=O)[C@H](C)Sc2nc3cc(ccc3c(=O)n2CC(C)C)C(=O)[O-] C13280317
c1ccc(cc1)Cn2c(nnc2SCc3c4c(cccc4sc3C(=O)[O-])F)C5CC5 C13394012
Cc1c(c2c(s1)nc(n(c2=O)CC=C)SCc3c(cco3)C(=O)[O-])c4ccc(cc4)F C13394267
CC(C)CCn1c(=O)c2c3c(sc2nc1SCc4c(cco4)C(=O)[O-])CCCC3 C13395430
Cc1cccc(c1)c2nnc(n2CCC(=O)[O-])SCc3ccc(cc3Br)F C13403779
CCc1cc2c(s1)nc(n(c2=O)CC=C)SCc3c4ccccc4oc3C(=O)[O-] C13416913
CCc1nc2c(cc(nc2n1Cc3ccc(cc3)[C@@H](CC(=O)[O-])c4ccccc4F)C)C C13756116
CCc1nc2c(cc(nc2n1Cc3ccc(cc3)[C@H](CC(=O)[O-])c4ccccc4F)C)C C13756118
c1cc(cc(c1)c2nnc(n2CCCN3CCOCC3)[S-])COc4cccc(c4)Br C20028591
C[C@@H]1Cc2cc(ccc2O1)C(=O)C3=C(C(=O)N([C@@H]3c4cccc(c4)OCC=C)Cc5ccccc5)[O-] C09311880
C[C@H]1Cc2cc(ccc2O1)C(=O)C3=C(C(=O)N([C@@H]3c4cccc(c4)OCC=C)Cc5ccccc5)[O-] C09311881
CC(C)(C)c1ccc(cc1)Cc2c(nc(nn2)S[C@@H](c3ccccc3)C(=O)N(C)C)[O-] C24747034
CCCCOc1ccc(cc1OC)/C=C(\C#N)/c2nc3ccc(cc3c(n2)[O-])Br C25582950
CCCCOC(=O)c1cc(ccc1Cl)c2ccc(o2)/C=C\3/C(=NC(=S)S3)[O-] C27499759
COc1cc(ccc1OCc2ccccc2)/C=N/n3c(nnc3[S-])c4ccc(cc4)Cl C02248533
CC(=C)Cn1c(nnc1[S-])CSc2nnc(n2c3ccccc3)c4ccccc4 C03077208
CCCC1=NN(C(=O)[C@H]1C/C(=C/c2ccc(cc2)Cl)/C(=O)[O-])c3ccc(cc3)Cl C33415441
Cc1ccc(o1)C(=O)C2=C(C(=O)N([C@@H]2c3ccc(cc3)C(C)C)CCc4ccccc4)[O-] C33533937
COc1ccc(cc1)C(=O)C2=C(C(=O)N([C@@H]2c3ccc(c(c3)Cl)Cl)CCc4ccccc4)[O-] C33534142
CC(C)(C)c1ccc(cc1)[C@@H]2C(=C(C(=O)N2CCCOC)[O-])C(=O)c3cc4ccccc4o3 C33760263
CCc1ccc(cc1)[C@H]2C(=C(C(=O)N2CCc3ccccc3)[O-])C(=O)c4c(nc5n4cccc5)C C35420446
COc1cccc2c1oc(c2)C(=O)C3=C(C(=O)N([C@H]3c4ccc(cc4)F)CCc5ccccc5)[O-] C35551391
c1ccc2c(c1)c(nc(n2)c3cccc(c3)Br)N(CCC(=O)[O-])Cc4ccco4 C37383334
c1ccc(cc1)c2c(cn(n2)CCC(=O)[O-])[C@H]3CC(=NN3c4ccccc4)c5ccccc5 C12661196
c1cc(cc(c1)C(F)(F)F)C[C@H]2C(=O)N(/C(=N/c3ccc(cc3)C(=O)[O-])/S2)Cc4ccco4 C39850838
C=CCN\1C(=O)/C(=C/c2ccccc2OCC=C)/S/C1=N\c3cccc(c3)C(=O)[O-] C39866662
CSc1ccc(cc1)/C=C(\C#N)/C(=N/c2nnc(s2)SCc3ccccc3)/[O-] C39997218
COc1ccccc1/C=C(\C#N)/C(=N/c2nnc(s2)SCc3ccccc3Cl)/[O-] C39997241
COc1ccccc1/C=C(\C#N)/C(=N/c2nnc(s2)SCc3ccc(cc3)Cl)/[O-] C39997362
Cc1ccc(cc1)CSc2nnc(s2)/N=C(/C(=C/c3cccc(c3)OC)/C#N)\[O-] C39997487
Cc1cc(ccc1OCC=C)C(=O)C2=C(C(=O)N([C@@H]2c3c(cccc3Cl)F)CC=C)[O-] C40027540
CCC[C@]1(Cc2ccccc2-c3c1c(=O)n(c(n3)SCC(=O)[O-])c4ccc(cc4)OC)C C40032691
CCCCN1[C@H](C(=C(C1=O)[O-])C(=O)c2ccc(cc2)F)c3ccc(cc3)N(CC)CC C40094803
CCCCN1[C@@H](C(=C(C1=O)[O-])C(=O)c2ccc3c(c2)C[C@H](O3)C)c4ccc(cc4)C(C)C C40096097
CCCCN1[C@H](C(=C(C1=O)[O-])C(=O)c2ccc3c(c2)OCCO3)c4ccc(cc4)C(C)C C40096862
c1cc(sc1)CCN2c3ccc(cc3N(CC2=O)C(=O)CSc4ccc(cc4)Cl)C(=O)[O-] C43259415
CC(C)CC(=O)OCC1=CC[C@H]2[C@]([C@@]13CC[C@](O3)(C)CC(=O)[O-])(CCCC2(C)C)C C43510352
CCO/C(=C/1\C(=O)/C(=C/c2ccc(c(c2)Cl)OCC=C)/S\C1=N/c3ccc(cc3)C)/[O-] C59247311
c1ccc(cc1)COc2ccc(cc2)/C=N/c3ccc(cc3)S(=O)(=O)[N-]c4nccs4 C59466928
COC(=O)c1ccc2c(c1)nc(=S)n(c2[O-])CCC(c3ccccc3)c4ccccc4 C09012421
c1cc(ccc1[N-]S(=O)(=O)c2ccc(s2)c3cnc(o3)C4CCC4)OC(F)(F)F C65004502
Cc1c(c2cc(c(cc2o1)Br)OC/C=C(\C)/CCC=C(C)C)C(=O)[O-] C01774252
CCOc1ccc(cc1)/N=C/c2cc(cc(c2[O-])[N+](=O)[O-])Cc3ccccc3Cl C05173324
c1ccc(cc1)Cc2cc(c(c(c2)[N+](=O)[O-])[O-])/C=N/c3ccccc3N4CCCCC4 C06615992
Cc1ccc(c(c1)CSc2nc3cc(ccc3c(=O)n2Cc4ccco4)C(=O)[O-])C C13050874
CC[C@H](C)n1c(=O)c2c3c(sc2nc1SCc4c(cco4)C(=O)[O-])CCCCC3 C13254540
c1ccc(c(c1)c2nnc(n2c3ccccc3F)SCc4c(cco4)C(=O)[O-])Cl C13255979
c1ccc(c(c1)C(=O)c2ccc(c(c2)[N+](=O)[O-])Sc3ccc(c(c3)F)F)C(=O)[O-] C13276333
CC(C)c1ccc(cc1)n2c(nnn2)SCc3c4c(cccc4sc3C(=O)[O-])F C13401076
c1ccc(cc1)[C@H](c2ccc(cc2)Cl)Sc3nnnn3c4ccc(cc4)C(=O)[O-] C15837690
CN(C)c1ccc(cc1)/C=C\2/C(=O)N(/C(=N/c3ccccc3C(=O)[O-])/S2)CC=C C16928652
Cc1ccc(cc1)C(=O)C2=C(C(=O)N([C@@H]2c3ccc(cc3)C(C)C)Cc4ccco4)[O-] C05490617
COC(=O)c1ccc2c(c1)nc(nc2[O-])/C(=C/c3ccc(cc3)OC(F)F)/Cl C06908243
CC(C)(C)c1nc2cc(ccc2o1)[N-]S(=O)(=O)c3ccccc3OC(F)(F)F C32097422
CC(C)Oc1ccccc1/C=C/c2nc3ccccc3c(=O)n2c4ccc(cc4)C(=O)[O-] C32548173
CCC1=C([C@@H](N2C(=CSC2=N1)/C=C(/N3CCCCC3)\[O-])c4ccccc4)C(=O)OC C34922886
CC1=C([C@@H](N2C(=CSC2=N1)/C=C(/N3CCCC3)\[O-])c4ccccc4)C(=O)OC(C)C C35693688
CCN(CC)/C(=C/C1=CSC2=NC(=C([C@H](N12)c3ccc(cc3)C)C(=O)OC)C)/[O-] C35697604
CCOC(=O)C1=C(N=C2N([C@@H]1c3ccc(cc3)C)C(=CS2)/C=C(/N4CCCC4)\[O-])C C35698452
CCN(C)/C(=C/C1=CSC2=NC(=C([C@@H](N12)c3ccc(cc3)C)C(=O)OCC)C)/[O-] C35698464
CCOC(=O)C1=C(N=C2N([C@H]1c3cccc(c3)C)C(=CS2)/C=C(/N4CCCC4)\[O-])C C36049934
CCN(C)/C(=C/C1=CSC2=NC(=C([C@@H](N12)c3ccccc3Cl)C(=O)OC)C)/[O-] C36050600
CCC1=C([C@@H](N2C(=CSC2=N1)/C=C(/N3CCCC3)\[O-])c4ccccc4C)C(=O)OC C36052791
CCC1=C([C@@H](N2C(=CSC2=N1)/C=C(/N(C)CC)\[O-])c3cccc(c3)C)C(=O)OC C36052845
CCC1=C([C@H](N2C(=CSC2=N1)/C=C(/N(C)CC)\[O-])c3cccc(c3)F)C(=O)OC C36052950
CCN(C)/C(=C/C1=CSC2=NC(=C([C@H](N12)c3ccc(cc3C)C)C(=O)OC)C)/[O-] C36053685
Cc1ccc(cc1CSc2nc(c(c(n2)[O-])Cc3ccc(cc3)Cl)C)[N+](=O)[O-] C37637374
Cc1ccc(c(c1)CSc2nc(c(c(n2)[O-])Cc3cc(ccc3C)[N+](=O)[O-])C)C C37637437
Cc1ccc(c(c1)C)CSc2nc(c(c(n2)[O-])Cc3cc(ccc3C)[N+](=O)[O-])C C37637438
CCN(CC)c1ccc(cc1)/C=C\2/C(=O)N(/C(=N\c3cccc(c3)C(=O)[O-])/S2)C C35656853
CCCCCn1c(c(c(c(c1=O)C#N)C)C(=O)c2c(c3cc(ccc3o2)CC)C)[O-] C38616836
CCCCCn1c(c(c(c(c1=O)C#N)C)C(=O)c2c(c3c(cc(cc3o2)C)C)C)[O-] C38616839
Cc1c(c(=O)n(c(c1C(=O)[C@H](C)Oc2ccc(cc2)C(C)C)[O-])C3CCCC3)C#N C38617958
Cc1ccc(c(c1)OCC(=O)c2c(c(c(=O)n(c2[O-])C3CCCCC3)C#N)C)C(C)C C38618381
Cc1c(c(=O)n(c(c1C(=O)[C@H](C)Oc2ccc(cc2)C(C)C)[O-])C3CCCCC3)C#N C38618389
CCN\1C(=O)/C(=C/c2ccccc2OCC=C)/S/C1=N\c3cccc(c3)C(=O)[O-] C39866623
CN(C)c1ccc(cc1)/C=C\2/C(=O)N(/C(=N\c3cccc(c3)C(=O)[O-])/S2)CC=C C16928914
CCCCCCn1c(c(c(c(c1=O)C#N)C)/N=N/c2ccc(cc2Cl)Cl)[O-] C39870579
CCCCCCn1c(c(c(c(c1=O)C#N)C)/N=N/c2c(cccc2Cl)Cl)[O-] C39870652
Cc1ccc(cc1)CSc2nnc(s2)/N=C(/C(=C/c3c(ccs3)C)/C#N)\[O-] C39997536
CCCc1nnc(s1)/N=C(/C(=C/c2ccc(o2)c3cc(ccc3Cl)Cl)/C#N)\[O-] C39998082
c1ccc(cc1)Cn2cc(cn2)/C=C/3\C(=O)N=C(S3)[N-]c4cccc(c4)C(F)(F)F C45499714
c1ccc2c(c1)c(nc(n2)SC[C@@H](CCl)Sc3ccc(cc3)[N+](=O)[O-])[O-] C57505484
c1ccc(c(c1)/N=C/c2cc(ccc2[O-])[N+](=O)[O-])OC([C@@H](C(F)(F)F)F)(F)F C59378749
c1ccc(c(c1)/N=C/c2cccc(c2[O-])[N+](=O)[O-])OC([C@@H](C(F)(F)F)F)(F)F C59378815
c1ccc(cc1)CSc2nc3ccc(cc3s2)/N=C/c4cc(ccc4[O-])[N+](=O)[O-] C59383749
CN(c1ccc(cc1/N=C/c2cc(ccc2[O-])[N+](=O)[O-])C(F)(F)F)C3CCCCC3 C59449290
CC(C)c1ccc(cc1)[N-]S(=O)(=O)c2cc(cs2)c3nc(on3)C4CCCC4 C35557521
Cc1ccc(c(c1)[N-]S(=O)(=O)c2ccc(s2)c3cnc(o3)C4CCCC4)OC C65004852
Cc1c(c(nc(n1)SCc2nc(no2)c3ccc(cc3)F)[O-])Cc4ccccc4 C65330903
CSc1ccc(cc1)c2nc(on2)CSc3nc(cc(n3)[O-])c4ccccc4 C12414995
COc1cc(cc(c1OCc2ccccc2C#N)Br)/C=C(\C#N)/c3ccc(cc3)C(=O)[O-] C02884815
CC(C)CCC[C@@H](C)[C@@H]1CC[C@H]2[C@]1(CC[C@@H]3[C@H]2CC=C4[C@]3(CC[C@@H](C4)OS(=O)(=O)[O-])C)C C12501442
c1cc(cc(c1)C(=O)[O-])CSc2nnc(n2C[C@@H]3CCCO3)c4ccc(cc4)Cl C13061707
COc1ccc(cc1)Cn2c(=O)c3ccccc3nc2SCc4cccc(c4)C(=O)[O-] C13062043
Cc1cccc(c1)c2nnc(n2CCC(=O)[O-])SCc3cc4ccc(c(c4nc3Cl)C)C C13198903
Cc1cccc(c1)c2nnc(n2CCC(=O)[O-])SCc3cc4ccccc4nc3Cl C13198919
c1ccc(cc1)Cn2cc(c(n2)c3ccccc3)/C=C(\CC(=O)[O-])/c4nc5ccccc5s4 C13264557
CC(C)[C@@H](C(=O)[O-])n1c(nnc1SCc2c(cccc2Cl)F)c3cccs3 C13271126
c1ccc(cc1)CCn2c(nnc2Sc3c(cccn3)C(=O)[O-])c4ccc(cc4)Br C13279454
CCc1ccc(cc1)C(=O)CSc2nc3cc(ccc3c(=O)n2CC(C)C)C(=O)[O-] C13280285
CCc1ccc(cc1)C(=O)[C@@H](C)Sc2nc3cc(ccc3c(=O)n2CC(C)C)C(=O)[O-] C13280321
CCn1c2ccc(cc2nc1/C(=C/c3ccc(c(c3)OC)OCC(C)C)/Cl)C(=O)[O-] C13351075
CC[C@H](C)c1ccc(cc1)n2c(=O)c3ccccc3nc2SCc4c(cco4)C(=O)[O-] C13395150
c1ccc(cc1)n2c(nnc2SCc3c4ccccc4oc3C(=O)[O-])Cc5cccs5 C13404255
c1ccc(cc1)[C@@H]2CC(=NN2C(=O)CSc3nc(cs3)CC(=O)[O-])c4ccc5ccccc5c4 C13414923
COc1cc(cc(c1OCC=C)Br)/C=C/c2cc(c3ccccc3n2)C(=O)[O-] C13458045
CCc1nc2c(cc(nc2n1Cc3ccc(c(c3)C)N(C)[C@H](c4ccccc4)C(=O)[O-])C)C C13732501
CCc1nc2c(cc(nc2n1Cc3ccc(cc3)[C@H](c4ccccc4)C(C)(C)C(=O)[O-])C)C C13756205
CCCOc1ccc(nn1)c2ccc(cc2)[N-]S(=O)(=O)c3ccccc3C(F)(F)F C22419500
CC(C)COc1ccc(nn1)c2cccc(c2)[N-]S(=O)(=O)c3ccc(s3)Cl C23802265
COc1ccc(cc1)Oc2cc(ccc2OC)[N-]S(=O)(=O)c3ccc(s3)Cl C25146957
CCOC(=O)c1ccc(cc1)N2[C@H](C(=C(C2=O)[O-])C(=O)c3cccs3)c4ccc(cc4)C C27024029
CCOC(=O)c1ccc(cc1)c2ccc(o2)/C=C/c3cc(c4cc(ccc4n3)C)C(=O)[O-] C28356397
CC(C)c1ccc(cc1)[C@H]2C(=C(C(=O)N2CCc3ccccc3)[O-])C(=O)c4cccs4 C33532737
CCOc1cc(ccc1OCC#N)/C=C/2\C(=O)N=C(S2)[N-]c3ccc(c(c3)Cl)C C09323833
CCOC(=O)[C@H]1[C@H](C(=C(N=C1/C=C(/c2ccccc2)\[O-])C)C#N)c3ccccc3C(F)(F)F C34802407
Cc1ccc(c(c1)C(=O)C2=C(C(=O)N([C@@H]2c3ccc(cc3)C(C)C)CCCOC)[O-])C C06382415
CCOc1cc(cc(c1OCC)Br)/C=C/2\C(=O)N=C(S2)[N-]c3ccccc3 C09233676
CCN(C)/C(=C/C1=CSC2=NC(=C([C@H](N12)c3cc(ccc3C)C)C(=O)OCC)C)/[O-] C36050363
CC1=C([C@H](N2C(=CSC2=N1)/C=C(/N(C)Cc3ccccc3)\[O-])c4ccsc4)C(=O)OC C36053597
CCN(C)/C(=C/C1=CSC2=NC(=C([C@@H](N12)c3ccccc3)C(=O)OC(C)(C)C)C)/[O-] C36061306
C[C@@H](CCCC(C)C)[C@@H]1CC[C@@H]2[C@@]1(CC[C@H]3[C@H]2CC=C4[C@@]3(CC[C@@H](C4)OS(=O)(=O)[O-])C)C C22054953
CCCn1c(c(c(c(c1=O)C#N)C)C(=O)c2cc(c(c(c2)Cl)OCCC)Cl)[O-] C38616534
CCCCCn1c(c(c(c(c1=O)C#N)C)C(=O)[C@@H](C)Oc2cc(c(c(c2)C)Cl)C)[O-] C38616792
CCCOc1c(cc(cc1Cl)C(=O)c2c(c(c(=O)n(c2[O-])[C@@H](C)c3ccccc3)C#N)C)Cl C38623439
CC[C@@H](C(=O)c1c(c(c(=O)n(c1[O-])Cc2ccccc2Cl)C#N)C)Oc3ccccc3F C38626248
CCCC[C@H](C(=O)[O-])S[C@H]1N=C2c3ccccc3N=C2C(=O)N1c4ccccc4C C39726157
c1ccc(cc1)CCN\2C(=O)[C@H](S/C2=N\c3ccc(cc3)C(=O)[O-])Cc4ccccc4 C39850767
CCc1ccc(cc1)[C@@H]2C(=C(C(=O)N2c3nnc(s3)SCC)[O-])C(=O)c4ccc(cc4)F C40000282
C=CCN1[C@@H](C(=C(C1=O)[O-])C(=O)c2cc3ccccc3o2)c4cccc(c4)Oc5ccccc5 C40028246
CC(C)c1ccc(cc1)[C@H]2C(=C(C(=O)N2CC=C)[O-])C(=O)c3cc4cccc(c4o3)OC C40028483
C=CCN1[C@@H](C(=C(C1=O)[O-])C(=O)c2cccc(c2)OCC=C)c3ccc(c(c3)Cl)Cl C40029802
CCCCN1[C@@H](C(=C(C1=O)[O-])C(=O)c2cc3cccc(c3o2)OC)c4ccc(cc4)Cl C40098227
CCCCN1[C@H](C(=C(C1=O)[O-])C(=O)c2cc3cccc(c3o2)OC)c4cccc(c4)Cl C40098348
CCOc1cc(cc(c1OCCc2ccccc2)Br)/C=C\3/C(=NC(=S)S3)[O-] C40942117
COc1cccc(c1OC)[C@H]2CC(=NN2/C(=C/SC3CCCCC3)/[O-])c4cccs4 C44809978
CCOc1cc(ccc1OCc2ccc(cc2)C)/C=C(\C#N)/c3nc4ccccc4c(n3)[O-] C45171027
CCOc1ccc(cc1Cl)/C=C\2/C(=C(/C(=N/c3ccc(cc3)C)/S2)C(=O)OCC)[O-] C59364684
CCOC(=O)c1c2c(sc1[N-]S(=O)(=O)c3ccccc3)C[C@@H](CC2)C(C)(C)C C59413255
CCO/C(=C/1\C(=O)/C(=C/c2cc(c(cc2C)OC)C(C)C)/S\C1=N/c3ccc(cc3)OC)/[O-] C59437135
c1ccc2cc(ccc2c1)C[C@H](C(=O)[O-])NC(=O)OCC3c4ccccc4-c5c3cccc5 C04218139
c1ccc2c(c1)-c3ccccc3C2COC(=O)N[C@@H](Cc4ccc(c(c4)Cl)Cl)C(=O)[O-] C02564729
c1ccc2c(c1)-c3ccccc3C2COC(=O)N[C@H](Cc4ccc(c(c4)Cl)Cl)C(=O)[O-] C02564728
c1ccc2c(c1)-c3ccccc3C2COC(=O)N[C@@H](Cc4cccc(c4)Br)C(=O)[O-] C02243677
c1ccc2c(c1)-c3ccccc3C2COC(=O)N[C@H](Cc4cccc(c4)Br)C(=O)[O-] C02243701
CCN\1C(=O)/C(=C/c2ccc(cc2)N(CC)CC)/S/C1=N\c3cccc(c3)C(=O)[O-] C06870027
c1cc(c2c(c1)sc(c2CSc3nnc(s3)NCc4ccc(cc4)F)C(=O)[O-])F C12916173
c1ccc(cc1)Cn2c(=O)c3ccc(cc3nc2SC/C=C/c4ccccc4)C(=O)[O-] C13044957
CCc1ccc(cc1)[C@@H](C(C)C)NS(=O)(=O)c2cc(ccc2Br)C(=O)[O-] C13185872
C=CCn1c(nnc1SCc2c3c(cccc3sc2C(=O)[O-])F)c4ccccc4 C13255515
CC(C)c1ccc(cc1)[C@@H](c2cccs2)NS(=O)(=O)c3ccc(c(c3)C(=O)[O-])F C13312870
c1ccc(cc1)Cn2c(cnc2SCc3c(cco3)C(=O)[O-])c4ccc(cc4)Cl C13398743
Cc1ccc(cc1)c2nnc(n2CC(=O)N[C@@H](Cc3ccccc3)c4ccccc4)[S-] C25284383
C[C@H](C(c1ccccc1)c2ccccc2)NC(=O)Cn3c(nnc3[S-])c4ccc(cc4)Cl C31381948
c1ccc(cc1)c2cc(nc(n2)SCC(=O)Nc3ccccc3Sc4ccccc4)[O-] C32522800
CCOc1cc(cc(c1O)CC=C)/C=C\2/C(=O)N=C(S2)[N-]c3cc(ccc3C)Cl C17167005
Cc1c2c(=O)n(c(=O)n(c2sc1C(=O)[O-])Cc3ccc(cc3)Cl)CCCc4ccccc4 C34779029
CCOC(=O)C1=C(N=C2N([C@H]1c3ccccc3C)C(=CS2)/C=C(/N(C)C(C)C)\[O-])C C34922699
c1ccc(cc1)CCN2[C@@H](C(=C(C2=O)[O-])C(=O)/C=C/c3ccccc3)c4ccc(cc4)Cl C35444867
CCN(CC)/C(=C/C1=CSC2=NC(=C([C@@H](N12)c3ccccc3)C(=O)OC(C)C)C)/[O-] C35693692
CCN(CC)/C(=C/C1=CSC2=NC(=C([C@@H](N12)c3ccccc3Cl)C(=O)OC)C)/[O-] C35693744
CCN(C)/C(=C/C1=CSC2=NC(=C([C@@H](N12)c3cc(ccc3C)C)C(=O)OCC)C)/[O-] C36050362
CCN(C)/C(=C/C1=CSC2=NC(=C([C@@H](N12)c3ccc(cc3C)C)C(=O)OCC)C)/[O-] C36050452
CCN(C)/C(=C/C1=CSC2=NC(=C([C@@H](N12)c3ccc(cc3)C(C)C)C(=O)OC)C)/[O-] C36053570
CCN(C)/C(=C/C1=CSC2=NC(=C([C@@H](N12)c3ccc(cc3)F)C(=O)OC(C)C)C)/[O-] C36058815
CCC1=C([C@H](N2C(=CSC2=N1)/C=C(/N(C)CC)\[O-])c3ccc(cc3C)C)C(=O)OC C36064766
CCN(C)/C(=C/C1=CSC2=NC(=C([C@H](N12)c3ccccc3F)C(=O)OC(C)C)C)/[O-] C36065033
CCCOc1c(cc(cc1Cl)C(=O)c2c(c(c(=O)n(c2[O-])[C@@H](C)CC)C#N)C)Cl C38617408
Cc1ccc(cc1)Cn2c(c(c(c(c2=O)C#N)C)C(=O)COc3ccc(cc3)C(C)C)[O-] C38624382
CCCCCCn1c(c(c(c(c1=O)C#N)C)C(=O)[C@@H]2[C@H](C2(C)C)C=C(Cl)Cl)[O-] C38627033
Cc1c(c(nc(n1)SCc2nc(no2)Cc3ccc(cc3)F)[O-])Cc4ccccc4 C39758638
Cc1ccc(cc1)C[C@@H]2C(=O)N(/C(=N/c3ccc(cc3)C(=O)[O-])/S2)CCc4ccccc4 C39850772
CCc1ccc(cc1)/C=C(\C#N)/C(=N/c2nnc(s2)SCc3ccccc3Cl)/[O-] C39997313
Cc1ccc(cc1)CSc2nnc(s2)/N=C(/C(=C/c3ccc(cc3)C(C)C)/C#N)\[O-] C39997479
CCc1ccc(cc1)/C=C(\C#N)/C(=N/c2nnc(s2)SCc3ccccc3F)/[O-] C39997647
CCCCN1[C@@H](C(=C(C1=O)[O-])C(=O)c2ccc(cc2)Cl)c3ccc(cc3)C(C)(C)C C40076792
CCCCN1[C@H](C(=C(C1=O)[O-])C(=O)c2ccc3c(c2)C[C@@H](O3)C)c4ccc(cc4)C(C)C C40096096
Cc1cc(cc(c1OCC(C)C)C)C(=O)C2=C(C(=O)N[C@@H]2c3ccc(cc3)C(C)(C)C)[O-] C40124188
CCOC(=O)c1cc(sc1[N-]S(=O)(=O)c2ccc3ccccc3c2)c4ccccc4 C40944763
c1ccc2c(c1)-c3ccccc3C2COC(=O)N[C@@H](Cc4ccc(s4)Cl)C(=O)[O-] C44320510
Cc1ccc(c(c1Cl)C[C@H](C(=O)[O-])NC(=O)OCC2c3ccccc3-c4c2cccc4)F C44320868
Cc1c(ccc(c1F)C[C@@H](C(=O)[O-])NC(=O)OCC2c3ccccc3-c4c2cccc4)F C44321254
Cc1cc(c(c(c1C)C[C@H](C(=O)[O-])NC(=O)OCC2c3ccccc3-c4c2cccc4)C)C C44321443
Cc1ccc2c(c1)cc(s2)C[C@H](C(=O)[O-])NC(=O)OCC3c4ccccc4-c5c3cccc5 C44323016
C[C@H](CCCC(C)C)[C@@H]1CC[C@H]2[C@]1(CC[C@@H]3[C@@H]2CC=C4[C@]3(CC[C@@H](C4)OS(=O)(=O)[O-])C)C C44699244
Cc1cccc(c1)c2nnc(n2CCC(=O)NCC3(CCCCC3)c4ccccc4)[S-] C46622423
c1ccc(cc1)S(=O)(=O)/N=C(\C(F)(F)F)/[N-]c2ccc(cc2)SC(F)(F)F C28628345
Cc1ccc(cc1)c2nnc(n2CC(=O)N[C@H](CC3CCCCC3)c4ccccc4)[S-] C60361524
CC1=C([C@H](C(=C(N1)C)C(=O)OC/C=C/c2ccccc2)c3cccc(c3)Cl)C(=O)[O-] C28568175
CCc1ccc(cc1)[N-]C2=NC(=O)/C(=C/c3ccc(cc3)OCc4ccccc4Cl)/S2 C08821757
Cc1cccc(c1)Cc2c(cc(c(c2C)N(CC(=O)[O-])S(=O)(=O)c3ccccc3)C)C C01646503
CCCCN(c1ccccc1C(=O)[O-])S(=O)(=O)c2ccc(c3c2cccc3)Br C11635059
CCCC[C@H](C(=O)[O-])N1C(=O)/C(=C\c2ccc(o2)c3cccc(c3)Cl)/SC1=S C12274901
COc1ccc(cc1Br)CSc2nc3cc(ccc3c(=O)n2CC=C)C(=O)[O-] C13016378
Cc1cccc(c1OCCSc2nc3ccccc3c(=O)n2[C@@H](C(C)C)C(=O)[O-])C C13025369
Cc1ccc(cc1)c2nnc(n2CCC(=O)[O-])SCC(=O)c3cc(sc3Cl)Cl C13035549
c1cc(oc1)[C@H]2CC(=NN2C(=O)CSCc3ccc(cc3)C(=O)[O-])c4ccc(cc4)Cl C13066327
C=CCN(Cc1ccc(s1)Br)S(=O)(=O)c2cc(c(cc2Cl)Cl)C(=O)[O-] C13077130
CCN(CC)S(=O)(=O)c1ccc(c(c1)C(=O)[O-])N(C)Cc2ccc(c(c2)Cl)Cl C13091246
CC(C)(C)c1ccc(cc1)/C=C/C(=O)c2ccc(cc2)S(=O)(=O)N3CCC(CC3)C(=O)[O-] C13264679
c1ccc(cc1)C(=O)CCCSc2nc3cc(ccc3c(=O)n2c4ccccc4)C(=O)[O-] C13279491
c1ccc(cc1)CCn2c(=O)c3ccc(cc3nc2SCC(=O)c4ccccc4)C(=O)[O-] C13280212
Cc1ccc(c(c1)CSc2nc3ccccc3c(=O)n2[C@@H](Cc4ccccc4)C(=O)[O-])C C13333034
C[C@H]1CCc2c(sc3c2c(=O)n(c(n3)SCc4ccc(cc4)C(=O)[O-])CCOC)C1 C13354841
CC[C@@H](C)c1ccc(cc1)N2C(=O)/C(=C\c3ccccc3O[C@H](CC)C(=O)[O-])/SC2=O C16911125
COc1ccc(cc1)C(=O)C2=C(C(=O)N([C@@H]2c3ccc(cc3)Cl)CCc4ccccc4)[O-] C06239709
CC(C)(C)c1ccc(cc1)Cc2c(nc(nn2)S[C@H](c3ccccc3)C(=O)N(C)C)[O-] C24747039
CCCCCCn1c2c(c(c(s2)C(=O)[O-])C)c(=O)n(c1=O)c3cccc(c3)Cl C27531690
CCCOC(=O)c1c(oc2c1cc(c3c2cccc3)[N-]S(=O)(=O)c4cccs4)C C28464060
CCN(CC)c1ccc(c(c1)C)[N-]S(=O)(=O)c2cc(sc2C)c3nc(cs3)C C33290006
COc1cc(ccc1OCc2ccccc2)/C=N\n3c(nnc3[S-])c4ccc(cc4)Cl C09762844
COc1ccc(cc1OCc2ccccc2)/C=N\n3c(nnc3[S-])c4ccc(cc4)Cl C09762947
CN(C)c1ccc(cc1)[C@H]2C(=C(C(=O)N2CCc3ccccc3)[O-])C(=O)c4cc5ccccc5o4 C33415921
COc1ccc(cc1)[C@@H]2C(=C(C(=O)N2CCc3ccccc3)[O-])C(=O)c4ccc(cc4)Cl C33528848
Cc1ccc(cc1)C(=O)C2=C(C(=O)N([C@H]2c3ccc(cc3)C(=O)OC)CCc4ccccc4)[O-] C33529603
Cc1cc(ccc1OCc2cc(ccc2OC)/C=N/n3c(nnc3[S-])C(F)F)Cl C02792692
Cc1c2c(=O)n(c(=O)n(c2sc1C(=O)[O-])CCc3ccccc3)CCCc4ccccc4 C34779032
CCc1ccc(cc1)[C@@H]2C(=C(C(=O)N2CCc3ccccc3)[O-])C(=O)c4c(nc5n4cccc5)C C35420445
COc1cccc2c1oc(c2)C(=O)C3=C(C(=O)N([C@@H]3c4ccc(cc4)F)CCc5ccccc5)[O-] C35551388
COc1cccc2c1oc(c2)C(=O)C3=C(C(=O)N([C@@H]3c4ccccc4F)CCc5ccccc5)[O-] C35551472
Cc1c(sc(n1)C)C(=O)C2=C(C(=O)N([C@@H]2c3ccc(cc3)C(C)C)CCc4ccccc4)[O-] C35568063
CCCc1nc2c(cc(nc2n1Cc3ccc(cc3)[C@]4(CC(=O)c5c4cccc5)CC(=O)[O-])C)C C36222499
CCOC(=O)c1c2cc(ccc2oc1c3ccccc3)[N-]S(=O)(=O)c4ccccc4 C00940630
CCCOc1c(cc(cc1Cl)C(=O)c2c(c(c(=O)n(c2[O-])CC=C)C#N)C)Cl C38616958
CCOCCCn1c(c(c(c(c1=O)C#N)C)C(=O)c2c(c3ccc(cc3s2)C)Cl)[O-] C38621148
CCCCCCn1c(c(c(c(c1=O)C#N)C)C(=O)[C@H]2[C@H](C2(C)C)C=C(Cl)Cl)[O-] C38627037
CCCCSC1=NC(=O)[C@H]2[C@@H](/C(=C(/[O-])\OC)/C(=NC2=N1)C)c3ccc(cc3)C(C)C C39379536
CCCCSC1=NC(=O)[C@H]2[C@H](/C(=C(/[O-])\OC)/C(=NC2=N1)C)c3ccc(cc3)C(C)C C39379540
COCCCN1C(=O)/C(=C\c2cn(c3c2cccc3)Cc4cccc(c4)C(F)(F)F)/N=C1[S-] C39557041
CC(C)CC(=O)OCC1=CC[C@@H]2[C@@]([C@@]13CC[C@](O3)(C)CC(=O)[O-])(CCCC2(C)C)C C31158335
CCc1ccc(cc1)C[C@@H]2C(=O)N(/C(=N/c3ccc(cc3)C(=O)[O-])/S2)Cc4ccco4 C39850815
c1cc(cc(c1)C(F)(F)F)C[C@@H]2C(=O)N(/C(=N/c3ccc(cc3)C(=O)[O-])/S2)Cc4ccco4 C39850837
C=CCN\1C(=O)/C(=C/c2ccc(cc2)OCC=C)/S/C1=N\c3cccc(c3)C(=O)[O-] C39866692
Cc1ccc(cc1)c2c3cc(ccc3no2)/C=C/4\C(=O)N(C(=S)S4)CCCCCC(=O)[O-] C39895691
CCCCSc1nnc(s1)/N=C(/C(=C/c2ccccc2Br)/C#N)\[O-] C39997049
CCCCN1[C@H](C(=C(C1=O)[O-])C(=O)c2ccc(cc2)Br)c3ccc(cc3)C(=O)OC C40077121
CCCCN1[C@@H](C(=C(C1=O)[O-])C(=O)c2ccc3c(c2)OCCO3)c4ccc(cc4)C(C)C C40096860
CCCCN1[C@H](C(=C(C1=O)[O-])C(=O)c2cc3ccccc3o2)c4ccc(cc4)SC C40097704
CC(C)Cn1c(=O)cc(nc1SCC(=O)N(C2CCCCC2)C3CCCCC3)[O-] C13040423
COc1cc(cc(c1OC)OC)[C@@H]2C(=C(N=C3C2=C(CCC3)[O-])SCc4ccccc4)C#N C01476129
CC(C)CCC[C@@H](C)[C@@H]1CC[C@H]2[C@@]1(CC[C@@H]3[C@H]2CC=C4[C@@]3(CC[C@@H](C4)OS(=O)(=O)[O-])C)C C05884941
c1ccc(cc1)CCCn2c(=O)c3ccccc3nc2SCc4cccc(c4)C(=O)[O-] C13062030
Cc1c2c(nc(n(c2=O)CC=C)SCc3ccc(cc3)C(=O)[O-])sc1c4ccccc4 C13195026
c1ccc(c(c1)C(F)(F)F)n2c(nnc2SCc3c(cco3)C(=O)[O-])c4cccc(c4)Cl C13256200
CCc1ccc(cc1)C(=O)CSc2nc3cc(ccc3c(=O)n2c4ccccc4)C(=O)[O-] C13279509
CC(C)(C)c1ccc(cc1)c2nnc(n2Cc3ccccc3)Sc4c(cccn4)C(=O)[O-] C13279711
Cc1ccccc1CSc2nc3ccccc3c(=O)n2[C@@H](Cc4ccccc4)C(=O)[O-] C13279988
Cc1cccc(c1)CSc2nc3ccccc3c(=O)n2[C@@H](Cc4ccccc4)C(=O)[O-] C13333054
c1ccc(cc1)Cn2c(nnc2SCc3c(cco3)C(=O)[O-])c4ccc(cc4)Cl C13393943
CC[C@@H](C)c1ccc(cc1)n2c(=O)c3ccccc3nc2SCc4c(cco4)C(=O)[O-] C13395148
CCCCCCN1[C@@H](C(=C(C1=O)[O-])C(=O)c2ccc(cc2)C)c3ccc4c(c3)OCO4 C06187051
CCOC(=O)c1ccc(c(c1)Cl)[N-]S(=O)(=O)Cc2c(cccc2Cl)Cl C30867321
CCOc1ccc(cc1OC)/C=C/2\C(=O)N=C(S2)[N-]c3ccccc3C(F)(F)F C04480135
CC(C)c1ccc(cc1)[C@H]2C(=C(C(=O)N2Cc3ccccc3)[O-])C(=O)c4ccc(cc4)OC C33519314
COc1ccccc1Oc2ccc(cc2)S(=O)(=O)[N-]c3ccccc3C(F)(F)F C33608635
CCOC(=O)[C@@H]1[C@H](C(=C(N=C1/C=C(/c2ccccc2)\[O-])C)C#N)c3ccccc3C(F)(F)F C34802406
Cc1ccc2c(c1)sc(n2)N3[C@H](C(=C(C3=O)[O-])C(=O)c4ccccc4)c5ccc(cc5)OCC=C C34930821
Cc1ccc(c(c1)C(=O)C2=C(C(=O)N([C@@H]2c3ccc(cc3)C(C)(C)C)CCCOC)[O-])C C34943651
CCOC(=O)C1=C(N(C(=O)C[C@H]1c2ccc(cc2)Cl)Cc3ccc(cc3)C(=O)[O-])C C35277164
CC(C)(C)c1ccc(cc1)[C@H]2C(=C(C(=O)N2Cc3ccco3)[O-])C(=O)/C=C/c4ccccc4 C35444259
c1ccc(cc1)CCN2[C@@H](C(=C(C2=O)[O-])C(=O)/C=C/c3ccccc3)c4cccc(c4)Cl C35444983
Cc1ccc(cc1)[C@H]2C(=C(N=C3N2C(=CS3)/C=C(/N4CCCC4)\[O-])C)C(=O)OCC=C C35697312
CCN(C)/C(=C/C1=CSC2=NC(=C([C@H](N12)c3ccc(cc3)C)C(=O)N(CC)CC)C)/[O-] C35698198
CCN(C)/C(=C/C1=CSC2=NC(=C([C@H](N12)c3cccc(c3)Cl)C(=O)OCC)C)/[O-] C36050997
CC1=C([C@H](N2C(=CSC2=N1)/C=C(/N3CCCC3)\[O-])c4ccccc4)C(=O)OCC=C C36053110
CC1=C([C@H](N2C(=CSC2=N1)/C=C(/N3CCCC3)\[O-])c4ccccc4F)C(=O)OCC=C C36058668
CCCCN1CCc2c1ccc(c2)/C=C/3\C(=NC(=S)N(C3=O)CCC4=CCCCC4)[O-] C13513230
Cc1c(c(=O)n(c(c1C(=O)[C@H](C)Oc2ccc(cc2)C(C)C)[O-])Cc3ccccc3)C#N C38619799
Cc1ccc(c(c1)O[C@H](C)C(=O)c2c(c(c(=O)n(c2[O-])Cc3ccccc3)C#N)C)C(C)C C38619804
Cc1ccc(c(c1)OCC(=O)c2c(c(c(=O)n(c2[O-])[C@H](C)c3ccccc3)C#N)C)C(C)C C38623295
Cc1ccc(cc1C)N2C(=O)/C(=C/c3cn(c4c3cccc4)CCCOc5ccccc5)/N=C2[S-] C39556714
CCOc1cccc(c1OCc2ccccc2Cl)C/N=C/3\C=CC4=NC(=NC4=C3)[O-] C39709155
CCCC[C@@H](C(=O)[O-])S[C@H]1N=C2c3ccccc3N=C2C(=O)N1c4ccccc4C C39726156
CCCC[C@H](C(=O)[O-])S[C@H]1N=C2c3ccccc3N=C2C(=O)N1c4cccc(c4C)C C39726624
COc1cccc(c1)/C=C(\C#N)/C(=N/c2nnc(s2)SCc3ccccc3Cl)/[O-] C39997243
c1ccc(cc1)/C=C/C=C(\C#N)/C(=N/c2nnc(s2)SCc3ccccc3F)/[O-] C39997672
CC(C)c1ccc(cc1)[C@@H]2C(=C(C(=O)N2CC=C)[O-])C(=O)c3cc4cccc(c4o3)OC C40028482
Cc1ccc(cc1)COc2cccc(c2)C(=O)C3=C(C(=O)N([C@@H]3c4cccs4)CC=C)[O-] C40030366
CCCCN1[C@H](C(=C(C1=O)[O-])C(=O)c2ccc(cc2)Br)c3ccc(cc3)C(C)C C40077151
CCCCN1[C@@H](C(=C(C1=O)[O-])C(=O)c2cc3ccccc3o2)c4ccc(cc4)C(C)(C)C C40097459
CCCCN1[C@@H](C(=C(C1=O)[O-])C(=O)c2cc3cccc(c3o2)OC)c4cccc(c4)Cl C40098346
CCCCCOc1c(cc(cc1Br)/C=C\2/C(=NC(=S)S2)[O-])OCC C40942115
COc1ccc(cc1)[C@H]2CC(=NN2/C(=C/SC3CCCCC3)/[O-])c4ccc(cc4)OC C44809878
CCOc1cc(ccc1OCc2ccc(cc2)Cl)/C=C(\C#N)/c3nc4ccccc4c(n3)[O-] C45171034
CCOc1cc(ccc1OCc2ccccc2F)/C=C(\C#N)/c3nc4ccccc4c(n3)[O-] C45171037
CCOc1cc(ccc1OCc2ccc(cc2)F)/C=C(\C#N)/c3nc4ccccc4c(n3)[O-] C45171040
COc1cc(ccc1OCc2ccccc2F)/C=C\3/C(=O)N=C(S3)[N-]c4ccccc4 C36245393
CCc1ccc(cc1)c2c(cn(n2)Cc3ccccc3)/C=C/C(=O)c4c(cc(oc4=O)C)[O-] C12535359
CCCOC(=O)CSC1=C([C@H](C2=C(CC(CC2=N1)(C)C)[O-])c3ccc(cc3)OC)C#N C13045477
C[C@H](CCCC(C)C)[C@@H]1CC[C@@H]2[C@@]1(CC[C@@H]3[C@H]2CC=C4[C@@]3(CC[C@@H](C4)OS(=O)(=O)[O-])C)C C37261764
Cc1ccc(cc1)C2=NN([C@@H](C2)Cc3cc4cc(ccc4nc3Cl)C)C(=O)CCCC(=O)[O-] C09404597
c1ccc(c(c1)n2c(=O)c3ccc(cc3nc2SCCOc4ccccc4Cl)C(=O)[O-])F C13016943
CCCCn1c(=O)c2ccc(cc2nc1SCc3cccc(c3)Br)C(=O)[O-] C13044368
c1ccc(cc1)CCn2c(=O)c3ccc(cc3nc2SCc4ccccc4C#N)C(=O)[O-] C13045252
CC(C)(C)C(=O)CSc1nc2cc(ccc2c(=O)n1Cc3ccccc3Cl)C(=O)[O-] C13049651
c1cc(cc(c1)C(=O)[O-])CSc2nnc(n2C[C@H]3CCCO3)c4ccc(cc4)Cl C13061708
C=CCn1c(=O)c2c(csc2nc1SCc3ccc(cc3)C(=O)[O-])c4cccs4 C13237061
c1ccc(cc1)Cn2c(nnc2SCc3c(cco3)C(=O)[O-])c4ccccc4Cl C13255067
c1cc(ccc1/C=C/2\C(=O)N(C(=S)S2)CCCCC(=O)[O-])SC(F)(F)F C13269109
CC(C)[C@H](C(=O)[O-])n1c(nnc1SCc2c(cccc2Cl)F)c3cccs3 C13271127
Cc1ccc(cc1C)C(=O)CSc2nc3cc(ccc3c(=O)n2CC(C)C)C(=O)[O-] C13280272
Cc1ccc(c(c1)C)C(=O)CSc2nc3cc(ccc3c(=O)n2CC(C)C)C(=O)[O-] C13280326
C=CCn1c(=O)c2cc(sc2nc1SCc3ccc(cc3)C(=O)[O-])c4ccccc4 C13354551
CCc1nc2c(cc(nc2n1Cc3ccc(cc3)N(CC)[C@@H](c4ccccc4)C(=O)[O-])C)C C13732462
Cc1ccc(cc1)OCCCOc2c(cc(cc2Cl)Cl)/C=C\3/C(=NC(=S)S3)[O-] C26675863
CCC1=NN(C(=O)[C@H]1C/C(=C/c2ccc(cc2)C(F)(F)F)/C(=O)[O-])c3ccc(cc3)Cl C33415439
CCc1ccc(cc1)[C@H]2C(=C(C(=O)N2Cc3ccccc3)[O-])C(=O)c4cc5cccc(c5o4)OC C33514520
CC(C)(C)c1ccc(cc1)[C@H]2C(=C(C(=O)N2CCc3ccccc3)[O-])C(=O)c4ccccc4 C33525741
CC(C)(C)c1ccc(cc1)[C@@H]2C(=C(C(=O)N2CCc3ccccc3)[O-])C(=O)c4ccco4 C33533190
Cc1ccc2c(c1)sc(n2)N3[C@@H](C(=C(C3=O)[O-])C(=O)c4ccccc4)c5ccc(cc5)OCC=C C34930819
Cc1ccc(c(c1)C(=O)C2=C(C(=O)N([C@H]2c3ccc(cc3)C(C)(C)C)CCCOC)[O-])C C34943649
Cc1ccc(c(c1)C(=O)C2=C(C(=O)N([C@H]2c3ccc(cc3)C(C)C)CCCOC)[O-])C C06382272
CCOC(=O)C1=C(N(C(=O)C[C@H]1c2ccc(cc2)Cl)Cc3cccc(c3)C(=O)[O-])C C35277157
CCOC(=O)C1=C(N(C(=O)C[C@@H]1c2ccc(cc2)Cl)Cc3ccc(cc3)C(=O)[O-])C C35277160
c1ccc(cc1)CCN2[C@H](C(=C(C2=O)[O-])C(=O)/C=C/c3ccccc3)c4ccc(cc4)Cl C35444869
CCN(C)/C(=C/C1=CSC2=NC(=C([C@H](N12)c3cccc(c3)C)C(=O)N(CC)CC)C)/[O-] C35696029
CCN(C)/C(=C/C1=CSC2=NC(=C([C@@H](N12)c3cccc(c3)Cl)C(=O)OCC)C)/[O-] C36050996
CC1=C([C@@H](N2C(=CSC2=N1)/C=C(/N3CCCC3)\[O-])c4ccccc4)C(=O)OCC=C C36053109
CC1=C([C@@H](N2C(=CSC2=N1)/C=C(/N3CCCC3)\[O-])c4ccccc4F)C(=O)OCC=C C36058667
CCCCOc1c(cc(cc1Cl)C(=O)c2c(c(c(=O)n(c2[O-])CC=C)C#N)C)Cl C38616959
Cc1ccc(c(c1)O[C@@H](C)C(=O)c2c(c(c(=O)n(c2[O-])Cc3ccccc3)C#N)C)C(C)C C38619802
Cc1c(c(=O)n(c(c1C(=O)c2ccc(cc2)OCC(C)C)[O-])Cc3ccc(cc3)F)C#N C38623778
CCc1ccc(cc1)O[C@@H](C)C(=O)c2c(c(c(=O)n(c2[O-])Cc3ccc(cc3)C)C#N)C C38624388
CCCC[C@H](C(=O)[O-])S[C@@H]1N=C2c3ccccc3N=C2C(=O)N1c4ccccc4C C39726155
CCCC[C@@H](C(=O)[O-])S[C@H]1N=C2c3ccccc3N=C2C(=O)N1c4cccc(c4C)C C39726623
CCc1ccc(cc1)C[C@@H]2C(=O)N(/C(=N/c3ccc(cc3)C(=O)[O-])/S2)Cc4ccccc4 C39850733
CCCCSc1nnc(s1)/N=C(/C(=C/c2cccc(c2)Br)/C#N)\[O-] C39996984
CCCCSc1nnc(s1)/N=C(/C(=C/c2ccc(cc2)Br)/C#N)\[O-] C39996986
Cc1ccc(cc1)CSc2nnc(s2)/N=C(/C(=C/c3ccc(cc3)N(C)C)/C#N)\[O-] C39997528
CC(C)COc1ccc(cc1)C(=O)C2=C(C(=O)N([C@H]2c3c(cccc3Cl)F)CC=C)[O-] C40026899
C=CCN1[C@H](C(=C(C1=O)[O-])C(=O)c2cc3ccccc3o2)c4cccc(c4)Oc5ccccc5 C40028247
CCCCN1[C@@H](C(=C(C1=O)[O-])C(=O)c2ccc(cc2)Br)c3ccc(cc3)C(C)C C40077150
CCCCN1[C@H](C(=C(C1=O)[O-])C(=O)c2ccc3c(c2)C[C@H](O3)C)c4ccc(cc4)C(C)(C)C C40095861
CCCCN1[C@H](C(=C(C1=O)[O-])C(=O)c2cc3cccc(c3o2)OC)c4ccc(cc4)Cl C40098229
CCCCN1[C@H](C(=C(C1=O)[O-])C(=O)c2cc3cccc(c3o2)OC)c4ccccc4Cl C40098414
CCC1=NN(C(=O)[C@H]1C/C(=C/c2ccc(cc2)C(F)(F)F)/C(=O)[O-])c3ccc(cc3)F C33910325
CC/N=C\1/N(C(=O)/C(=C/c2cc(c(c(c2)Cl)OCc3ccc(cc3)C(=O)[O-])Cl)/S1)CC C59105251
Cc1ccc(cc1C)/C=C(/c2nc(c3c(c(sc3n2)C(=O)OCCOC)C)[O-])\Cl C59269892
CCOC(=O)c1c2c(sc1[N-]S(=O)(=O)c3ccccc3)C[C@H](CC2)C(C)(C)C C59413257
CCOc1ccc(cc1OC)/C=C\2/C(=O)N=C(S2)[N-]c3ccc(cc3C(F)(F)F)Cl C13803554
CC(C)CCC[C@@H](C)[C@H]1CC[C@H]2[C@]1(CC[C@@H]3[C@H]2CC=C4[C@]3(CC[C@@H](C4)OS(=O)(=O)[O-])C)C C12501446
CC[C@H](C)c1ccc(cc1)NC(=O)COc2c(cc(c(c2C(=O)[O-])Cl)Cl)Cl C13014517
Cc1ccc(cc1)CSc2nc3cc(ccc3c(=O)n2CCc4ccccc4)C(=O)[O-] C13045167
Cc1cccc(c1OCCSc2nc3cc(ccc3c(=O)n2CC(C)C)C(=O)[O-])C C13049241
CCc1ccc(cc1)[C@H](C(C)C)NS(=O)(=O)c2cc(ccc2Br)C(=O)[O-] C13185869
CCc1ccc(cc1)[C@@H](c2cccc(c2)F)NS(=O)(=O)c3cc(ccc3Cl)C(=O)[O-] C13198994
CC(C)c1ccc(cc1)[C@@H](c2cccs2)NS(=O)(=O)c3cc(ccc3F)C(=O)[O-] C13312878
Cc1ccc(cc1S(=O)(=O)N[C@@H](c2ccc(cc2)C(C)C)c3cccs3)C(=O)[O-] C13312884
CC(C)CCn1c(=O)c2ccccc2nc1SCc3c4ccccc4oc3C(=O)[O-] C13409737
CCCCc1ccc(cc1)n2c(=O)c3ccccc3nc2SCc4c(cco4)C(=O)[O-] C13413380
CCc1nc2c(cc(nc2n1Cc3ccc(cc3)[C@H](CC(=O)[O-])c4ccccc4Cl)C)C C13756125
CCCOc1ccccc1/C=C\2/C(=O)N(/C(=N/c3ccccc3C(=O)[O-])/S2)CC=C C16928597
CC(C)c1ccc(cc1)[C@@H]2C(=C(C(=O)N2CCc3ccccc3)[O-])C(=O)c4ccccc4 C06782324
CSc1cccc(c1)NC(=O)Cc2cc(nc(n2)SCc3cccc(c3)Cl)[O-] C23242954
C[C@@H](C(c1ccccc1)c2ccccc2)NC(=O)Cn3c(nnc3[S-])c4ccc(cc4)Cl C31381952
Cc1ccc(cc1)n2c(=O)c(c(nc2SCC(=O)c3ccccc3)[O-])Cc4ccccc4 C13774911
CCc1ccc(cc1)[C@H]2C(=C(C(=O)N2CCc3c[nH]c4c3cccc4)[O-])C(=O)c5ccc(cc5)F C01414745
CCc1ccc(cc1)[C@@H]2C(=C(C(=O)N2CCc3c[nH]c4c3cccc4)[O-])C(=O)c5ccc(cc5)F C01414746
CCO/C(=C\1/[C@H](C(=C(N=C1CSc2ccccc2)C)C#N)c3ccccc3C(F)(F)F)/[O-] C34802427
CCOC(=O)C1=C(N=C2N([C@@H]1c3ccccc3C)C(=CS2)/C=C(/N(C)C(C)C)\[O-])C C34922698
CCC[C@@H](C(=O)[O-])Sc1nc2c(c3cc(ccc3n2Cc4ccccc4F)C)nn1 C35156534
CCc1ccc(cc1)[C@H]2C(=C(C(=O)N2CCc3ccccc3)[O-])C(=O)/C=C/c4ccccc4 C35444931
CCC1=C([C@H](N2C(=CSC2=N1)/C=C(/N(C)C(C)C)\[O-])c3cccc(c3)C)C(=O)OC C35969729
CN(Cc1ccccc1)c2cc(nc(n2)SCc3ccc(o3)C(=O)[O-])c4ccccc4 C36025052
CCN(C)/C(=C/C1=CSC2=NC(=C([C@H](N12)c3ccccc3C)C(=O)OC(C)C)C)/[O-] C36058870
CCC1=C([C@@H](N2C(=CSC2=N1)/C=C(/N(C)CC)\[O-])c3ccc(cc3C)C)C(=O)OC C36064765
c1ccc(cc1)C(c2ccccc2)c3c(=O)[nH]c(nc3[O-])SCC(=O)c4ccccc4 C13582437
CCCCOc1c(cc(cc1Cl)C(=O)c2c(c(c(=O)n(c2[O-])C(C)C)C#N)C)Cl C38617133
CCCOc1c(cc(cc1Cl)C(=O)c2c(c(c(=O)n(c2[O-])CC(C)C)C#N)C)Cl C38617539
CCCCCCn1c(c(c(c(c1=O)C#N)C)C(=O)[C@H]2[C@@H](C2(C)C)C=C(Cl)Cl)[O-] C38627029
Cc1ccc(cc1)c2nnc(n2CC(=O)NCCc3c(cc(cc3C)C(C)(C)C)C)[S-] C12993499
Cc1c(c(nc(n1)SCc2ccc(cc2)F)[O-])CC(=O)Nc3ccccc3C(C)C C38898200
COc1ccc(cc1)Cc2c(=O)[nH]c(nc2[O-])SC(c3ccccc3)c4ccccc4 C13957233
c1ccc(cc1)CCN\2C(=O)[C@H](S/C2=N\c3ccc(cc3)C(=O)[O-])Cc4ccccc4F C39850781
CCCSc1nnc(s1)/N=C(/C(=C/c2cccc(c2)Oc3ccccc3)/C#N)\[O-] C39994970
CCCCN1[C@H](C(=C(C1=O)[O-])C(=O)c2ccc(cc2)Cl)c3ccc(cc3)C(C)(C)C C40076793
CCN(C)/C(=C/C1=CSC2=NC(=C([C@H](N12)c3ccc(cc3)C)C(=O)OCC=C)C)/[O-] C40400714
c1ccc-2c(c1)Cc3c2ccc(c3)C[C@@H](C(=O)[O-])NC(=O)OCC4c5ccccc5-c6c4cccc6 C44320264
c1ccc2c(c1)-c3ccccc3C2COC(=O)N[C@H](Cc4c(ccs4)Br)C(=O)[O-] C44320608
Cc1ccc(c(c1Cl)C[C@@H](C(=O)[O-])NC(=O)OCC2c3ccccc3-c4c2cccc4)F C44320867
Cc1ccc(c(c1F)C)C[C@H](C(=O)[O-])NC(=O)OCC2c3ccccc3-c4c2cccc4 C44321168
Cc1c(ccc(c1F)F)C[C@H](C(=O)[O-])NC(=O)OCC2c3ccccc3-c4c2cccc4 C44321253
Cc1ccc(c(c1)Br)C[C@@H](C(=O)[O-])NC(=O)OCC2c3ccccc3-c4c2cccc4 C44321496
C[C@H](c1ccc(cc1)C(C)(C)C)NC(=O)c2ccc(c(c2)Cl)[N-]S(=O)(=O)c3ccccc3 C44901540
Cc1ccc(cc1)CSc2nc3cc(ccc3o2)S(=O)(=O)[N-]c4ccccc4OC C15221274
c1ccc(cc1)[C@H](C2CCCCC2)NC(=O)CCn3c(nnc3[S-])c4cccs4 C32746031
C/C(=C/N=C\1/N=C(S1)[N-]c2ccc(c(c2)Cl)Cl)/NCCc3ccc(cc3)F C59074124
CCc1ccc(cc1)/N=C\2/C(=C(/C(=C/c3ccc(cc3)N(C)C)/S2)[O-])C(=O)OCC C59105290
CCc1ccc(cc1)/N=C\2/C(=C(/C(=C/c3ccccc3OCC#N)/S2)[O-])C(=O)OCC C59247701
CC1=C([C@@H](C(=C(N1)C)C(=O)OC/C=C/c2ccccc2)c3cccc(c3)Cl)C(=O)[O-] C28568177
C[C@H](CCC(=O)[O-])[C@H]1CC[C@@H]2[C@@]1([C@H](C[C@@H]3[C@@H]2CC[C@H]4[C@@]3(CC[C@H](C4)OC=O)C)OC=O)C C08446395
CC/C(=C\C=C\[C@H]1C=C[C@@H]2CCC[C@@H]2[C@@H]1C(=O)c3ccc[nH]3)/[C@@H]4CO[C@@H](C[C@@H]4C)[C@@H](C)C(=O)[O-] C09762248
COCCCn1c(=O)c2ccc(cc2nc1SCc3c(cccc3Cl)Cl)C(=O)[O-] C13023739
c1cc(ccc1/C=C(\C#N)/C(=O)Nc2ccc(cc2)C(=O)[O-])OC([C@@H](C(F)(F)F)F)(F)F C13058133
COCCn1c(=O)c2cc(sc2nc1SCc3cccc(c3)C(=O)[O-])c4ccccc4 C13061472
COCCn1c(=O)c2cc(sc2nc1SCc3ccc(cc3)C(=O)[O-])c4ccccc4 C13266599
CC(C)[C@H](C(=O)[O-])n1c(nnc1SCc2ccccc2C(F)(F)F)c3cccs3 C13271921
CCN(CC)S(=O)(=O)c1ccc(c(c1)C(=O)[O-])Sc2ccc(c(c2)C(F)(F)F)Cl C13275765
CC(C)Cn1c(=O)c2ccc(cc2nc1SCC(=O)c3cccc(c3)C(F)(F)F)C(=O)[O-] C13280265
CC/C(=C\C=C\[C@H]1C=C[C@@H]2CCC[C@@H]2[C@@H]1C(=O)c3ccc[nH]3)/[C@@H]4CO[C@H](C[C@@H]4C)[C@@H](C)C(=O)[O-] C13896226
CC[C@H](C)c1ccc(cc1)N2C(=O)/C(=C\c3ccccc3O[C@@H](CC)C(=O)[O-])/SC2=S C16911133
CCOC(=O)c1c(csc1NC(=O)[C@H]2CC=CC[C@@H]2C(=O)[O-])c3ccc(cc3)C(C)(C)C C20168165
Cc1ccccc1CN(CC2CCC(CC2)C(=O)[O-])C(=S)Nc3ccc(c(c3)Cl)C C03036352
Cc1ccc(cc1)NC(=O)[C@H](c2ccccc2)Sc3nnc(n3CCc4ccccc4)[O-] C24500325
C[C@@H](C(c1ccccc1)c2ccccc2)NC(=O)Cn3c(nnc3[S-])c4ccc(cc4)OC C31381932
CCN(Cc1ccccc1)c2ccc(cc2C(=O)[O-])NS(=O)(=O)c3cc(cc(c3)C)C C33253336
CCOc1cc(ccc1OCc2c(cccc2Cl)F)/C=N/n3c(nnc3[S-])C(F)(F)F C01918455
CC(C)Cn1c2ccc(cc2nc1[C@H](Cc3ccccc3)NC(=O)c4cccs4)C(=O)[O-] C35620511
CCN(CC)C(=O)C1=C(N=C2N([C@@H]1c3ccc(cc3)F)C(=CS2)/C=C(/NCC4CC4)\[O-])C C35696117
CCN(CC)C(=O)C1=C(N=C2N([C@H]1c3ccc(cc3)F)C(=CS2)/C=C(/NCC4CC4)\[O-])C C35696119
CCC1=C([C@@H](N2C(=CSC2=N1)/C=C(/NCc3ccccc3)\[O-])c4ccccc4C)C(=O)OC C35696639
CC1=C([C@@H](N2C(=CSC2=N1)/C=C(/NCc3ccccc3)\[O-])c4ccccc4)C(=O)OC(C)C C36050552
CCOC(=O)C1=C(N=C2N([C@H]1c3ccccc3F)C(=CS2)/C=C(/NCc4ccccc4)\[O-])C C36051021
CCC1=C([C@@H](N2C(=CSC2=N1)/C=C(/NCc3ccccc3)\[O-])c4cccc(c4)C)C(=O)OC C36052809
CC(C)c1ccc(cc1)[C@@H]2C(=C(C(=O)N2C[C@@H]3CCCO3)[O-])C(=O)c4ccc(cc4)OCC=C C16731885
Cc1ccc(cc1)CSc2nnc(s2)/N=C(/C(=C/C=C/c3ccccc3OC)/C#N)\[O-] C39997575
CC(C)CCOc1ccc(cc1OC)[C@@H]2C(=C(C(=O)N2CC=C)[O-])C(=O)c3ccc(cc3)Cl C40025866
C=CCN1[C@@H](C(=C(C1=O)[O-])C(=O)c2ccc(cc2)OCC=C)c3c(cccc3Cl)Cl C40028826
C=CCN1[C@@H](C(=C(C1=O)[O-])C(=O)c2cccc(c2)OCC=C)c3ccc(cc3Cl)Cl C40029900
Cc1ccc(cc1)COc2ccc(cc2)C(=O)C3=C(C(=O)N([C@H]3c4cccs4)CC=C)[O-] C40030947
CCOC(=O)C1=C(N=C2N([C@@H]1c3cccs3)C(=CS2)/C=C(/NCc4ccc(cc4)F)\[O-])C C40400477
C[C@H](CCC(=O)[O-])[C@H]1CC[C@@H]2[C@]1([C@H](C[C@@H]3[C@@H]2CC[C@@H]4[C@]3(CC[C@H](C4)OC=O)C)OC=O)C C43765303
Cc1cc(ccc1C[C@@H](C(=O)[O-])NC(=O)OCC2c3ccccc3-c4c2cccc4)N(C)C C44320496
Cc1cc(ccc1C[C@H](C(=O)[O-])NC(=O)OCC2c3ccccc3-c4c2cccc4)N(C)C C44320497
CSc1ccc(s1)C[C@H](C(=O)[O-])NC(=O)OCC2c3ccccc3-c4c2cccc4 C44320660
c1ccc2c(c1)-c3ccccc3C2COC(=O)N[C@@H](Cc4cccc(c4)n5cccc5)C(=O)[O-] C44321021
c1ccc2c(c1)-c3ccccc3C2COC(=O)N[C@@H](Cc4cccc(n4)c5ccsc5)C(=O)[O-] C44321631
c1ccc2c(c1)-c3ccccc3C2COC(=O)N[C@H](Cc4cccc(n4)c5ccsc5)C(=O)[O-] C44321633
CCN1CCCc2c1ccc(c2)C[C@@H](C(=O)[O-])NC(=O)OCC3c4ccccc4-c5c3cccc5 C44322036
CCN1CCCc2c1ccc(c2)C[C@H](C(=O)[O-])NC(=O)OCC3c4ccccc4-c5c3cccc5 C44322038
c1ccc2c(c1)-c3ccccc3C2COC(=O)N[C@@H](Cc4cccc(c4)c5ccccc5F)C(=O)[O-] C44322477
Cc1cc(cc(c1OC)C[C@@H](C(=O)[O-])NC(=O)OCC2c3ccccc3-c4c2cccc4)Cl C44325126
Cc1ccccc1CSCCNC(=O)c2cc(ccc2Cl)[N-]S(=O)(=O)c3ccccc3 C44841438
CCn1c(c(c(n1)C)C[N-]/C(=N/C(=O)c2cccc(c2)Cl)/Nc3ccc(cc3)C(C)C)C C32971691
Cc1cccc(c1)c2nnc(n2CC(=O)N[C@H](CCC(C)C)c3ccc(cc3)Cl)[S-] C59850437
Cc1ccc(cc1)c2nnc(n2CC(=O)N[C@H](CCC(C)C)c3ccc(cc3)Cl)[S-] C59850441
CCS(=O)(=O)[N-]c1ccc(cc1)NC(=O)c2ccccc2OCc3ccccc3Cl C59885370
CCOc1cc(ccc1OCC=C)[C@H]2CC(=O)Nc3c2sc(c3c4ccc(cc4)F)C(=O)[O-] C64796421
CCOc1cc(ccc1OCC=C)[C@@H]2CC(=O)Nc3c2sc(c3c4cccc(c4)F)C(=O)[O-] C64797442
CCOc1cc(ccc1OCC=C)[C@H]2CC(=O)Nc3c2sc(c3c4cccc(c4)F)C(=O)[O-] C64797444
c1ccc(cc1)[C@H](c2ccc(cc2)Cl)NC(=O)CSc3ncc(n3c4ccc(cc4)F)C(=O)[O-] C13089667
c1ccc(c(c1)CSc2nc3ccccc3c(=O)n2CCCCCC(=O)[O-])Br C13223793
CCOC(=O)c1c(csc1NC(=O)C[C@](C)(c2ccccc2)C(=O)[O-])c3ccccc3Cl C13251012
c1ccc(cc1)CCn2c(=O)c3ccc(cc3nc2SCC(=O)c4ccc(c(c4)F)F)C(=O)[O-] C13280221
CCn1c(nnc1SCc2c3c(cccc3sc2C(=O)[O-])F)c4ccc(cc4)N(CC)CC C13399611
CC[C@H](C)c1ccc(cc1)S(=O)(=O)Oc2c(cc(cc2Br)/C=C/C(=O)[O-])OC C13463061
c1ccc2c(c1)cccc2OCc3cccc(c3)c4nnc(n4CCCN5CCOCC5)[S-] C20028586
CCOC(=O)c1c(c(sc1NC(=O)[C@H]2CC=CC[C@H]2C(=O)[O-])C)c3ccc(cc3)CC(C)C C02759189
COc1ccc(cc1)C(=O)CSc2[nH]c(=O)c(c(n2)[O-])C(c3ccccc3)c4ccccc4 C22589821
Cc1ccnc(n1)O[C@@H](C(=O)[O-])C(c2ccccc2)(c3ccccc3)SCc4ccccc4 C27842513
Cc1ccc(cc1)S(=O)(=O)[N-]c2ccc(cc2Cl)C(=O)N[C@@H](CC(C)C)c3ccccc3 C30859886
COc1ccccc1n2c(=O)c(c(nc2SCC(=O)c3ccccc3)[O-])Cc4ccccc4 C09310776
CCOc1cccc(c1)C(=O)C2=C(C(=O)N([C@@H]2c3ccc(cc3)C(C)(C)C)Cc4ccco4)[O-] C33422141
CC(C)CCOc1cccc(c1)[C@H]2C(=C(C(=O)N2c3nc4ccc(cc4s3)F)[O-])C(=O)c5cccs5 C33491008
Cc1cccc(c1)[C@H]2C(=C(N=C3N2C(=CS3)/C=C(/NCc4cccc(c4)F)\[O-])C)C(=O)OC(C)C C34923337
Cc1ccccc1COc2ccc(cc2)C(=O)C3=C(C(=O)N([C@@H]3c4cccc(c4)Cl)Cc5ccco5)[O-] C35445649
CC1=C([C@H](N2C(=CSC2=N1)/C=C(/Nc3ccc(cc3)F)\[O-])c4ccccc4)C(=O)OCc5ccccc5 C35696902
CCN/C(=C/C1=CSC2=NC(=C([C@H](N12)c3ccc(cc3)F)C(=O)OCC)C(F)(F)F)/[O-] C35703546
CCOC(=O)C1=C(N=C2N([C@H]1c3ccccc3Cl)C(=CS2)/C=C(/NC(C)C)\[O-])c4ccccc4 C36049938
CCOC(=O)C1=C(N=C2N([C@@H]1c3ccc(cc3)Cl)C(=CS2)/C=C(/NCc4ccc(cc4)F)\[O-])C C36050870
CCN(CC)C(=O)C1=C(N=C2N([C@H]1c3ccc(cc3)F)C(=CS2)/C=C(/NCC(C)C)\[O-])C C36052606
CC[C@H](C)N/C(=C/C1=CSC2=NC(=C([C@@H](N12)c3ccccc3F)C(=O)N(CC)CC)C)/[O-] C36053701
CCC1=C([C@H](N2C(=CSC2=N1)/C=C(/NCc3ccc(cc3)F)\[O-])c4ccccc4F)C(=O)OC C36058572
Cc1cccc(c1)NC(=S)N(Cc2cccc(c2)Br)CC3CCC(CC3)C(=O)[O-] C03036517
Cc1ccc(cc1)S(=O)(=O)[N-]/N=C(\c2ccccc2)/C(=N/OCc3ccccc3)/c4ccccc4 C16928573
CCCCc1ccc(cc1)C[C@@H]2C(=O)N(/C(=N/c3ccc(cc3)C(=O)[O-])/S2)Cc4ccco4 C39850819
Cc1cc(ccc1OC)C(=O)C2=C(C(=O)N([C@H]2c3cc(c(c(c3)C(C)(C)C)O)C(C)(C)C)CC=C)[O-] C40027057
C=CCN1[C@@H](C(=C(C1=O)[O-])C(=O)c2cccc(c2)OCc3ccccc3Cl)c4ccc(cc4)F C40030104
C=CCN1[C@H](C(=C(C1=O)[O-])C(=O)c2cccc(c2)OCc3ccc(cc3)F)c4ccccc4Cl C40030481
Cc1ccsc1[C@H]2C(=C(C(=O)N2CC=C)[O-])C(=O)c3cccc(c3)OCc4ccc(cc4)F C40030495
CCC[C@]1(Cc2ccccc2-c3c1c(=O)n(c(n3)SCC(=O)[O-])c4ccc(cc4)OCC)C C40032693
CCCCN1[C@@H](C(=C(C1=O)[O-])C(=O)c2ccc3c(c2)C[C@@H](O3)C)c4ccc(cc4)N(CC)CC C40096162
CCN(CC)c1ccc(cc1)[C@@H]2C(=C(C(=O)N2)[O-])C(=O)c3ccc(cc3)OCc4ccccc4Cl C40127052
CCn1c2ccccc2c3c1ccc(c3)C[C@@H](C(=O)[O-])NC(=O)OCC4c5ccccc5-c6c4cccc6 C44320345
c1ccc2c(c1)-c3ccccc3C2COC(=O)N[C@H](CC4(CCOCC4)c5ccccc5Cl)C(=O)[O-] C44321271
c1ccc2c(c1)-c3ccccc3C2COC(=O)N[C@H](Cc4cccc(n4)c5cccs5)C(=O)[O-] C44321565
Cc1ccc(cc1)c2ccccc2C[C@H](C(=O)[O-])NC(=O)OCC3c4ccccc4-c5c3cccc5 C44322442
c1ccc(c(c1)C[C@@H](C(=O)[O-])NC(=O)OCC2c3ccccc3-c4c2cccc4)N5CCCC5 C44324862
CC(C)N1CCCc2c1ccc(c2)C[C@@H](C(=O)[O-])NC(=O)OCC3c4ccccc4-c5c3cccc5 C44325060
c1ccc2c(c1)-c3ccccc3C2COC(=O)NC[C@@H](Cc4c(cccc4Cl)Cl)C(=O)[O-] C02505580
Cc1ccc(cc1)[C@@H]2C(=C(C(=O)N2CCc3ccc(c(c3)OC)OC)[O-])C(=O)c4ccc(cc4)Br C01413286
CCn1c(c(c(n1)C)CC[N-]/C(=N/C(=O)c2ccc(c(c2)F)C)/Nc3ccc(cc3C)Cl)C C32973483
CC[C@@H](C)c1ccc(cc1)N/C(=N\C(=O)c2cccc(c2)Br)/[N-]Cc3ccncc3 C45940419
CCc1ccc(cc1)[C@H](c2cccs2)NC(=O)Cn3c(nnc3[S-])c4ccc(cc4)OC C10447872
CCO/C(=C/1\C(=O)/C(=C/c2ccc(cc2)OCc3ccccc3F)/S\C1=N/c4ccc(cc4)OC)/[O-] C59247386
CCc1ccc(cc1)/N=C\2/C(=C(/C(=C/c3c(ccc4c3cc(cc4)OC)OC)/S2)[O-])C(=O)OCC C59364822
C[C@@H](c1cccc(c1)[N-]S(=O)(=O)C)NC(=O)c2ccccc2OCc3ccccc3Cl C59404304
CCCn1c(=O)cc(nc1S[C@@H](c2ccccc2)C(=O)Nc3ccc(cc3C(F)(F)F)Cl)[O-] C14093765
Cc1c(cccc1Cl)NC(=O)C[C@@H]2C(=O)N=C(S2)[N-]c3ccc(cc3)OCc4ccccc4 C09469655
c1ccc(cc1)S(=O)(=O)/N=C(/C(F)(F)F)\[N-]c2cccc(c2)OC([C@@H](F)Cl)(F)F C16247985
CCCc1ccc(cc1)C(=O)CSc2nc3cc(ccc3c(=O)n2c4ccccc4F)C(=O)[O-] C13280052
c1ccc(cc1)CCn2c(=O)c3ccc(cc3nc2SCC(=O)c4ccc(cc4)Cl)C(=O)[O-] C13280208
Cc1ccc(cc1C)C(=O)CSc2nc3cc(ccc3c(=O)n2CCc4ccccc4)C(=O)[O-] C13280210
Cc1ccc(c(c1)C)C(=O)CSc2nc3cc(ccc3c(=O)n2CCc4ccccc4)C(=O)[O-] C13280234
COCCn1c(=O)c2c(csc2nc1SCc3ccc(cc3)C(=O)[O-])c4ccccc4Cl C13363350
COCCn1c(nnc1SCc2c3c(cccc3sc2C(=O)[O-])F)c4ccc(cc4)Cl C13414024
CCCCSc1ccc(cc1)c2c(cn(n2)c3ccccc3)/C=C(\C#N)/c4nc5ccccc5c(n4)[O-] C13552000
c1ccc(cc1)CSc2nc(cc(n2)[O-])CC(=O)N3CCN(CC3)C(c4ccccc4)c5ccccc5 C23242046
CCCCOc1cccc(c1)[C@H]2C(=C(C(=O)N2c3nc4c(cc(cc4s3)C)C)[O-])C(=O)c5cccs5 C33479775
Cc1ccc2c(c1)sc(n2)N3[C@@H](C(=C(C3=O)[O-])C(=O)c4cccs4)c5cccc(c5)OCCC(C)C C33491014
Cc1ccc(c(c1)C(=O)C2=C(C(=O)N([C@H]2c3ccc(cc3)OCc4ccccc4)Cc5ccco5)[O-])C C33697706
Cc1ccc2c(c1)sc(n2)N3[C@@H](C(=C(C3=O)[O-])C(=O)/C=C/c4ccccc4)c5ccc(cc5)OCC=C C35421603
Cc1cc(c2c(c1)sc(n2)N3[C@H](C(=C(C3=O)[O-])C(=O)/C=C/c4ccccc4)c5ccc(cc5)OCC=C)C C35421816
Cc1cc(c2c(c1)sc(n2)N3[C@@H](C(=C(C3=O)[O-])C(=O)/C=C/c4ccccc4)c5cccc(c5)OCC=C)C C35421857
Cc1ccc(cc1)[C@H]2C(=C(C(=O)N2Cc3ccco3)[O-])C(=O)c4ccc(cc4)OCc5ccccc5C C35445267
Cc1cccc(c1)[C@@H]2C(=C(N=C3N2C(=CS3)/C=C(/N(C)C4CCCCC4)\[O-])C)C(=O)OCC=C C35697231
CCN(CC)C(=O)C1=C(N=C2N([C@@H]1c3ccccc3F)C(=CS2)/C=C(/N(C)Cc4ccccc4)\[O-])C C35698033
CCN(CC)/C(=C/C1=CSC2=NC(=C([C@H](N12)c3cccs3)C(=O)OCc4ccccc4)C)/[O-] C35704598
CCN(C)/C(=C/C1=CSC2=NC(=C([C@@H](N12)c3cc(ccc3C)C)C(=O)OCC)C(F)(F)F)/[O-] C35705166
CCN(C)/C(=C/C1=CSC2=NC(=C([C@@H](N12)c3cc(ccc3C)C)C(=O)OC(C)C)C(F)(F)F)/[O-] C35705424
CCN(C)/C(=C/C1=CSC2=NC(=C([C@H](N12)c3ccccc3F)C(=O)OCc4ccccc4)C)/[O-] C36061249
COC(=O)c1ccccc1[N-]C2=NC(=O)/C(=C/c3ccccc3OCc4ccc(cc4)Cl)/S2 C39870137
COC(=O)c1ccccc1[N-]C2=NC(=O)/C(=C/c3ccc(cc3)OCc4ccc(cc4)Cl)/S2 C39870142
c1ccc(cc1)CSc2nnc(s2)/N=C(/C(=C/c3cccc(c3)Oc4ccccc4)/C#N)\[O-] C39997181
C=CCN1[C@@H](C(=C(C1=O)[O-])C(=O)c2ccc(cc2)OCc3ccccc3)c4cccc5c4cccc5 C40023151
Cc1cc(ccc1OCC(C)C)C(=O)C2=C(C(=O)N([C@@H]2c3c(cccc3Cl)Cl)CC=C)[O-] C40027858
C=CCN1[C@@H](C(=C(C1=O)[O-])C(=O)c2cccc(c2)OCc3ccccc3)c4ccc(c(c4)Cl)Cl C40029968
C=CCN1[C@@H](C(=C(C1=O)[O-])C(=O)c2cccc(c2)OCc3ccccc3)c4ccc(cc4Cl)Cl C40030046
Cc1ccc(cc1)[C@H]2C(=C(C(=O)N2CC=C)[O-])C(=O)c3cccc(c3)OCc4ccccc4Cl C40030099
CC(C)(C)c1ccc(cc1)[C@H]2C(=C(C(=O)N2CC=C)[O-])C(=O)c3cccc(c3)OCc4ccccc4Cl C40030111
C=CCN1[C@@H](C(=C(C1=O)[O-])C(=O)c2cccc(c2)OCc3ccccc3Cl)c4cccc(c4)Cl C40030134
Cc1ccsc1[C@@H]2C(=C(C(=O)N2CC=C)[O-])C(=O)c3cccc(c3)OCc4ccccc4Cl C40030162
C=CCN1[C@@H](C(=C(C1=O)[O-])C(=O)c2cccc(c2)OCc3ccc(cc3)Cl)c4ccc(cc4)F C40030198
C=CCN1[C@H](C(=C(C1=O)[O-])C(=O)c2cccc(c2)OCc3ccc(cc3)Cl)c4cccc5c4cccc5 C40030259
Cc1ccc(cc1)COc2cccc(c2)C(=O)C3=C(C(=O)N([C@@H]3c4ccccc4Cl)CC=C)[O-] C40030360
C=CCN1[C@@H](C(=C(C1=O)[O-])C(=O)c2ccc(cc2)OCc3ccc(cc3)Cl)c4cccc5c4cccc5 C40030803
C=CCN1[C@@H](C(=C(C1=O)[O-])C(=O)c2ccc(cc2)OCc3ccc(cc3)F)c4cccc5c4cccc5 C40031076
CCCCN1[C@@H](C(=C(C1=O)[O-])C(=O)c2ccc(cc2C)OC(C)C)c3ccc(c(c3)Cl)Cl C40084515
CCCCN1[C@@H](C(=C(C1=O)[O-])C(=O)c2ccc(cc2C)OC(C)C)c3ccc(cc3)Br C40084517
CCCCN1[C@H](C(=C(C1=O)[O-])C(=O)c2ccc(cc2C)OCC(C)C)c3c(cccc3Cl)F C40085048
CCCC1=NN(C(=O)[C@H]1C/C(=C/c2ccc(cc2)C(F)(F)F)/C(=O)[O-])c3ccc(cc3)Br C33892761
CC1=C([C@@H](/C(=C(\[O-])/OCC=C)/C(=N1)CSc2ccccc2)c3ccccc3C(F)(F)F)C#N C34802480
CC1=C([C@H](/C(=C(\[O-])/OCC=C)/C(=N1)CSc2ccccc2)c3ccccc3C(F)(F)F)C#N C34802481
c1ccc2c(c1)cccc2COc3ccc(cc3)/C=N/c4ccc(cc4)S(=O)(=O)[N-]c5nccs5 C19945908
CCO/C(=C/1\C(=O)/C(=C/c2ccccc2OCc3ccc(cc3)F)/S\C1=N/c4ccc(cc4)OC)/[O-] C59247365
CCOc1cc(c(cc1OC)Cl)/C=C\2/C(=C(/C(=N/c3ccc(cc3)C)/S2)C(=O)OCC)[O-] C59247535
CCOc1ccc(cc1OCC)/C=C\2/C(=C(/C(=N/c3ccc(cc3)Cl)/S2)C(=O)OCC)[O-] C59247584
CCO/C(=C/1\C(=O)/C(=C/c2ccc(c(c2)OC)OCc3ccccc3)/S\C1=N/c4ccc(cc4)C)/[O-] C59366110
CCOC(=O)c1ccc(cc1)c2ccc(o2)/C=C\3/C(=O)N=C(S3)[N-]c4cccc(c4)C(F)(F)F C15016269
CCc1ccc(cc1)[N-]C2=NC(=O)/C(=C/c3ccc(c(c3)OC)OCc4ccc(cc4)Cl)/S2 C08821783
CC[C@@H](C)[C@@H](C(=O)[O-])NC(=O)CN1C(=O)/C(=C/c2ccccc2)/SC1=S C05374838
CC[C@H](C)[C@H](C(=O)[O-])NC(=O)CN1C(=O)/C(=C\c2ccc(cc2)C)/SC1=S C05374933
CC[C@H](C(=O)[O-])NC(=O)CCN1C(=O)/C(=C\c2ccc(cc2)C)/SC1=S C05374950
c1ccc(cc1)C[C@H](C(=O)[O-])NC(=O)CSc2nnc3n2cccc3 C03330930
CCC(=O)N1CCc2c1ccc(c2)S(=O)(=O)N[C@H](CC(C)C)C(=O)[O-] C02928303
CCC[C@@H](C(=O)[O-])NC(=O)CCN1C(=O)/C(=C/c2ccc(cc2)C)/SC1=S C07262889
CCCc1nnc(n1CC(=O)[O-])S[C@@H](C)C(=O)N(CC)[C@@H]2CCS(=O)(=O)C2 C13018365
C[C@H](C(=O)[O-])n1c(=O)c2ccccc2nc1SCC(=O)NCC=C C13233547
C=CCn1c(nnc1SCC(=O)N2CCC(CC2)C(=O)[O-])[C@H]3CCS(=O)(=O)C3 C13238781
c1ccc2c(c1)N(C(=O)CS2)CCC(=O)N[C@H](CC(=O)[O-])c3ccc(cc3)F C13257805
CSc1ccc(c(c1)C(=O)N[C@H](CC(=O)[O-])c2ccc(cc2)F)[N+](=O)[O-] C13257924
c1ccc(cc1)/C=C/C(=O)c2ccc(cc2)S(=O)(=O)NCC(=O)[O-] C13366028
c1ccc(cc1)C[C@@H](C(=O)[O-])N(CCC#N)C(=O)C2CCN(CC2)C(=O)c3cccs3 C13426819
Cc1cc2c(c(c1)OCC(=O)N[C@H](CC(C)C)C(=O)[O-])c3c(c(=O)o2)CCC3 C16041325
CC(=O)C1=C(C(=O)N([C@H]1c2cccc(c2)[N+](=O)[O-])CCCN3CCOCC3)[O-] C19883165
CC(=O)C1=C(C(=O)N([C@H]1c2cccc(c2)[N+](=O)[O-])CCCn3ccnc3)[O-] C04855398
c1ccc2c(c1)C(=O)N(C2=O)CCOC(=O)CCn3c(=O)ccc(n3)[O-] C23042970
c1cc(cnc1)[C@H]2C(=C(C(=O)N2CCCn3ccnc3)[O-])C(=O)c4ccc5c(c4)OCO5 C08845123
CC[C@@H](C(=O)[O-])Nc1c2c(c(sc2nc(n1)Cl)C(=O)OCC)C C36327999
c1cc(oc1C(=O)NCC(=O)N(CC2CC2)CC(=O)[O-])Br C36884744
CC(C)N(CCC(=O)[O-])C(=O)CNC(=O)c1ccc(o1)Br C37585297
COc1ccccc1N2CCN(CC2)C(=O)CCC[N-]C3=NC(=N[C@@H]4C3=NC=N4)Cl C39272431
CC[C@@H](C)[C@@H](C(=O)[O-])NC(=O)CCn1cc(c2c1cccc2)C(=O)C C40309650
CC(=O)c1cn(c2c1cccc2)CCC(=O)N[C@@H](CCSC)C(=O)[O-] C40312516
CCN(CC)c1ccc(cc1)[C@H]2C(=C(C(=O)N2CCCO)[O-])C(=O)C C40357741
CC(C)CC(=O)C1=C(C(=O)N([C@@H]1c2ccc(cc2)N(C)C)CCO)[O-] C40358291
c1cc(ccc1c2csc3c2c(ncn3)SCCC(=O)NCC(=O)[O-])F C41285794
CCN1[C@@H](C(=C(C1=O)[O-])C(=O)c2c(nn(c2C)C)C)c3cc(c(c(c3)OC)OC)OC C41539869
CSCC[C@H](C(=O)[O-])NS(=O)(=O)c1c(ccs1)Br C42350455
CN(Cc1cc(cs1)Br)C(=O)N[C@@H](CCSC)C(=O)[O-] C42402983
COCCN(CC(=O)[O-])C(=O)c1cc(ccc1Br)[N+](=O)[O-] C45622476
c1cc(oc1)/C=C\2/C(=O)N(C(=S)S2)CC(=O)NCCCC(=O)[O-] C15036776
c1ccc(cc1)/C=C\2/C(=O)N(C(=S)S2)CCCC(=O)NCCCC(=O)[O-] C15040536
c1cc(ccc1/C=C\2/C(=O)N(C(=O)S2)CC(=O)NCCCC(=O)[O-])F C15050421
CCOCCCN/C(=C(\C#N)/C(=O)/C=C\c1cccc2c1nccc2)/[O-] C48936726
COCCCN/C(=C(\C#N)/C(=O)/C=C/c1ccc(o1)Br)/[O-] C49102487
C[C@@H](CC(=O)N[C@@H](CC(C)C)C(=O)[O-])N1C(=O)c2ccccc2C1=O C49478066
C=CCN/C(=C(\C#N)/C(=O)/C=C\c1cn(c2c1cccc2)CCC#N)/[O-] C50849691
C/C(=C(/C(=O)C)\[C@](C(=O)OC)(C(F)(F)F)NC(=O)C(F)(F)F)/[O-] C04576412
CC(=O)NCCc1ccc(cc1)S(=O)(=O)[N-]c2ccccc2C(=O)N(C)C C55585722
COC(=O)c1ccc(c(c1)N2C(=O)C[C@H](C2=O)SCC(=O)[O-])C(=O)OC C16900852
C[C@H](CS(=O)(=O)[N-]c1cccc(c1)F)C(=O)NC[C@H]2CCCO2 C62065521
C[C@H](CS(=O)(=O)[N-]c1cccc(c1)F)C(=O)NCc2ncc3n2cccc3 C62225758
Cc1ccc(cc1)[N-]S(=O)(=O)C[C@@H](C)C(=O)NCC(=O)N2CCCCC2 C62518359
CCOC(=O)C1=NN=C(C1)S(=O)(=O)[N-]c2cc(cc(c2)OC)OC C21096348
CCOC(=O)C1=NN=C(C1)S(=O)(=O)[N-]c2ccc(cc2)C(=O)OC C21096403
CCCCO[C@@H](C)/C(=N/S(=O)(=O)c1cn(c(=O)n(c1=O)C)C)/[O-] C65485088
CCCn1c2ccc(cc2[nH]c1=O)S(=O)(=O)/N=C(/[C@H](C)CSC)\[O-] C67001163
CCS[C@@H](C(C)C)/C(=N/S(=O)(=O)c1ccc(cc1)NC(=O)C)/[O-] C67599799
CC(C)CS(=O)(=O)/N=C(/C[C@@H](c1c(cccc1F)F)NC(=O)C)\[O-] C67631985
Cc1cc(=O)n(c(c1C(=O)[O-])C)c2ccc(cc2)c3ccc(cc3)n4c(c(c(cc4=O)C)C(=O)[O-])C C01580222
Cc1c2c(=O)[nH]c(nc2sc1C(=O)[O-])CSc3nnc(n3[C@@H](C)C(=O)[O-])c4cccs4 C13232915
c1ccc(cc1)n2c(=O)c3ccc(cc3nc2Sc4ccc(cc4C(=O)[O-])S(=O)(=O)N)C(=O)[O-] C13273611
c1cc(cc(c1)NS(=O)(=O)c2ccc(c(c2)[N+](=O)[O-])Sc3c(cccn3)C(=O)[O-])C(=O)[O-] C13273966
Cc1ccc(cc1)N2C(=O)/C(=C\c3cc(n(c3C)c4cc(cc(c4)C(=O)[O-])C(=O)[O-])C)/C(=O)NC2=O C09355086
C/C(=C\c1ccccc1)/C=C\2/C(=O)N(C(=O)S2)CC(=O)Nc3cc(cc(c3)C(=O)[O-])C(=O)[O-] C16921370
COc1ccc(cc1)N2C(=O)/C(=C/c3cc(c(c(c3)Br)[O-])[N+](=O)[O-])/C(=NC2=S)[O-] C16216903
Cc1cc(c(n1c2ccc(c(c2)C(=O)[O-])Cl)C)/C=C\3/C(=NC(=O)N(C3=O)Cc4ccco4)[O-] C12628976
CCc1ccc(cc1)N2C(=O)/C(=C/c3cc(n(c3C)c4ccc(cc4)C(=O)[O-])C)/C(=NC2=S)[O-] C19813843
Cc1cc(c(n1c2ccc(c(c2)C(=O)[O-])Cl)C)/C=C\3/C(=NC(=S)N(C3=O)c4ccccc4)[O-] C09311624
Cc1ccccc1N2C(=O)/C(=C/c3cc(n(c3C)c4ccc(c(c4)C(=O)[O-])Cl)C)/C(=NC2=S)[O-] C19881709
c1cc(ccc1N2C(=O)/C(=C/c3ccc(o3)c4ccc(c(c4)C(=O)[O-])Cl)/C(=NC2=S)[O-])F C13786176
CCCCn1c(c(c(=O)[nH]c1=O)[C@@H]2c3cc(ccc3Oc4c2c(=O)n(c(n4)[O-])CCCC)OC)[O-] C16956685
Cc1cc(ccc1Br)N2C(=O)/C(=C/c3cc(cc(c3[O-])OC)[N+](=O)[O-])/C(=NC2=O)[O-] C22147483
c1ccc(c(c1)[N-]S(=O)(=O)c2ccc(c(c2)NC(=O)[C@H]3CC=CC[C@H]3C(=O)[O-])Cl)Cl C13252081
CC1(CC(=C(C(=O)C1)C(c2cc(c(c(c2)OC)OC(F)F)OC)C3=C(CC(CC3=O)(C)C)[O-])[O-])C C12627396
c1ccc2c(c1)c(cn2CC(=O)[O-])/C=C/3\C(=NC(=S)N(C3=O)c4cccc(c4Cl)Cl)[O-] C32192943
c1ccc2c(c1)c3nc([n-]n3c(=O)n2)c4ccc(c(c4)S(=O)(=O)[N-]c5ccccc5Cl)Cl C15587536
c1ccc(cc1)C(=O)c2ccc3c(c2)nc(cn3)C(=C(/C(=N/c4nc5ccccc5s4)/[O-])[O-])[N+](=O)[O-] C33748145
CC(=O)c1cccc(c1)NC(=O)/C(=C/C(=O)c2cccc(c2)/N=C\3/C=C(C(=O)c4c3cccc4)[O-])/[O-] C05316641
C/C(=C\1/C(=N/c2ccc(cc2)S(=O)(=O)[N-]c3nccs3)/c4cccc(c4C1=O)[N+](=O)[O-])/[O-] C17862918
c1cc2c(cccc2[N-]S(=O)(=O)c3ccc(nc3)Cl)c(c1)[N-]S(=O)(=O)c4ccc(nc4)Cl C35551051
C1CCC2(C1)[C@@H](C(=NC(=C2C#N)SCCSC3=C(C4(CCCC4)[C@@H](C(=N3)[O-])C#N)C#N)[O-])C#N C04005786
Cc1nnc(s1)[N-]S(=O)(=O)c2ccc(cc2)N/N=C/3\c4ccccc4C=C(C3=O)C(=O)[O-] C16951521
CC(=O)Nc1ccc(cc1)[C@H]2C(=C(C(=O)N2c3nc4ccc(cc4s3)C(=O)[O-])[O-])C(=O)C5CC5 C13278011
CSc1ccc(cc1)[C@@H]2C(=C(C(=O)N2c3nc4ccc(cc4s3)C(=O)[O-])[O-])C(=O)C5CC5 C13278099
c1cc2c(cc1C(=O)[O-])sc(n2)N3[C@H](C(=C(C3=O)[O-])C(=O)C4CC4)c5cc(ccc5Cl)[N+](=O)[O-] C13278132
c1ccc2cc(ccc2c1)[C@H]3C(=C(C(=O)N3c4nc5ccc(cc5s4)C(=O)[O-])[O-])C(=O)C6CC6 C13278135
CN(C)S(=O)(=O)c1ccc(cc1)c2ccc(o2)/C=C(/c3nc4cc(ccc4c(n3)[O-])C(=O)[O-])\Cl C13458093
c1ccc(c(c1)[C@@H]2C(=C(C(=O)N2c3cccc(c3)C(=O)[O-])[O-])C(=O)c4ccccc4Cl)[N+](=O)[O-] C13193512
c1cc(cc(c1)[N+](=O)[O-])[C@@H]2C(=C(C(=O)N2c3cc(ccc3Cl)C(=O)[O-])[O-])C(=O)c4cccs4 C13193903
c1cc(cc(c1)N2[C@@H](C(=C(C2=O)[O-])C(=O)c3ccc(cc3)F)c4ccc(c(c4)[N+](=O)[O-])Cl)C(=O)[O-] C13213220
c1ccc(c(c1)[C@@H]2C(=C(C(=O)N2c3cccc(c3)C(=O)[O-])[O-])C(=O)c4ccc(s4)Cl)[N+](=O)[O-] C13213305
c1ccc(c(c1)C(=O)C2=C(C(=O)N([C@H]2c3cc4c(c(c3)Cl)OCO4)c5cccc(c5)C(=O)[O-])[O-])F C13213974
c1ccc(c(c1)[C@H]2C(=C(C(=O)N2c3cc(ccc3Cl)C(=O)[O-])[O-])C(=O)c4ccc(cc4)F)[N+](=O)[O-] C13214452
c1cc(ccc1[C@H]2C(=C(C(=O)N2c3cc(ccc3Cl)C(=O)[O-])[O-])C(=O)c4ccc5c(c4)OCO5)F C13214642
c1cc(oc1)C(=O)C2=C(C(=O)N([C@H]2c3ccc4c(c3)OCCO4)c5cc(ccc5Cl)C(=O)[O-])[O-] C13214778
Cc1cccc(c1)[C@H]2C(=C(C(=O)N2c3cc(ccc3C)C(=O)[O-])[O-])C(=O)c4ccc5c(c4)OCO5 C13215874
Cc1ccc(cc1N2[C@H](C(=C(C2=O)[O-])C(=O)c3ccco3)c4ccc(c(c4)Cl)Cl)C(=O)[O-] C13216098
Cc1ccc(cc1N2[C@H](C(=C(C2=O)[O-])C(=O)c3ccco3)c4cc(cs4)Br)C(=O)[O-] C13216205
Cc1ccc(cc1N2[C@H](C(=C(C2=O)[O-])C(=O)c3ccco3)c4cc5c(cc4OC)C[C@H](O5)C)C(=O)[O-] C13216254
Cc1ccc(cc1)C(=O)C2=C(C(=O)N([C@H]2c3ccc(cc3)C#N)c4nc5ccc(cc5s4)C(=O)[O-])[O-] C13218089
CSc1ccc(cc1)[C@H]2C(=C(C(=O)N2c3nc4ccc(cc4s3)C(=O)[O-])[O-])C(=O)c5ccco5 C13218182
Cc1ccc(s1)[C@H]2C(=C(C(=O)N2c3nc4ccc(cc4s3)C(=O)[O-])[O-])C(=O)c5ccco5 C13218202
c1cc(ccc1c2ccc(cc2)NC(=O)[C@H]3CC=CC[C@H]3C(=O)[O-])NC(=O)[C@@H]4CC=CC[C@@H]4C(=O)[O-] C39899691
c1c(c(sc1Br)Br)S(=O)(=O)[N-]c2nnc(s2)SCC(=O)[O-] C41018473
Cc1cc(c(n1c2ccc(c(c2)Cl)C(=O)[O-])C)/C=C\3/C(=NC(=O)N(C3=O)c4ccc5c(c4)OCO5)[O-] C59302255
Cc1ccccc1N2C(=O)/C(=C\c3cc(n(c3C)c4ccc(c(c4)Cl)C(=O)[O-])C)/C(=NC2=S)[O-] C59678495
Cc1cc(nc(n1)C)[N-]S(=O)(=O)c2ccc3c(c2)[C@H]4C=CC[C@@H]4[C@H](N3)c5cccc(c5)C(=O)[O-] C14944392
c1cc(ccc1c2ccc(o2)/C=C\3/C(=O)N=C(N(C3=O)c4ccc(cc4)Br)[O-])C(=O)[O-] C13810402
CO[C@H](CCN1C(=O)c2ccccc2C1=O)[C@H](CC(=O)[O-])Br C01707411
CC(C)[C@H](C(=O)[O-])N1C(=O)/C(=C/c2ccccc2OCC=C)/SC1=S C05373756
c1cc(ccc1C(=O)[O-])S(=O)(=O)N(C[C@@H]2CCC=CC2)C[C@@H]3CCCO3 C04570425
c1ccc(cc1)CN(Cc2ccco2)S(=O)(=O)c3ccc(c(c3)C(=O)[O-])F C13072208
CN(Cc1ccccc1)C(=O)CSc2ncc(n2c3ccccc3)C(=O)[O-] C13089765
CCCc1c(nc(n(c1=O)c2ccccc2)SCCN3CCOCC3)[O-] C19788338
c1ccc(cc1)C(=O)C2=C(C(=O)N([C@H]2c3ccccc3F)CCCN4CCOCC4)[O-] C09271580
c1cc(cc(c1)OCCn2cccn2)[N-]S(=O)(=O)c3cc(ccc3F)F C36395927
CCCOC(=O)CSC1=C([C@@H]([C@@H](C(=N1)[O-])C#N)c2ccccc2C)C#N C02310118
CC(C)CN(CCC#N)S(=O)(=O)c1cc(sc1Br)C(=O)[O-] C37838401
CC[C@@H](C(=O)c1c(c(c(=O)n(c1[O-])CC=C)C#N)C)Oc2ccccc2F C38616932
COc1cccc(c1OC)[C@H]2C(=C(C(=O)N2CC=C)[O-])C(=O)c3cccs3 C40022700
Cc1ccc(o1)C(=O)C2=C(C(=O)N([C@H]2c3ccccc3OCC=C)CC=C)[O-] C40025341
COc1cccc(c1OC)[C@@H]2C(=C(C(=O)N2CC=C)[O-])C(=O)c3ccccc3 C40025513
CCOC(=O)[C@H]1[C@H](c2c(nc(s2)[S-])S[C@@H]1C(=O)OCC)c3cccnc3 C40475783
CCOc1cc(c(cc1OCC)Br)C/C(=N/S(=O)(=O)C)/[O-] C48480157
CCCCS(=O)(=O)/N=C(/C=C\c1c(nn(c1C)c2ccc(cc2)F)C)\[O-] C48552366
COC(=O)CCCS(=O)(=O)[N-]c1c(cc(cc1Cl)Br)Cl C49062420
CC(C)CN(CC(C)C)S(=O)(=O)c1cc(oc1Br)C(=O)[O-] C55313634
Cc1ccc(c(c1)S(=O)(=O)[N-]c2ccc(cc2)S(=O)(=O)N(C)CC=C)F C55621200
Cc1ccc(cc1S(=O)(=O)[N-]c2ccc(cc2)S(=O)(=O)N(C)CC=C)F C55621209
CN(CC=C)S(=O)(=O)c1ccc(cc1)[N-]S(=O)(=O)c2ccc(cc2)F C55621239
COCCOCc1cccc(c1)[N-]S(=O)(=O)c2cc(ccc2C#N)Cl C55632587
COCCOc1cccc(c1)[N-]S(=O)(=O)c2ccccc2Br C55640399
CCCN(CC#N)C(=O)c1ccc(cc1)S(=O)(=O)[N-]c2ccc(cc2)Cl C56484353
CCS(=O)(=O)c1ccc(cc1)S(=O)(=O)[N-]c2cccc(c2)OCC=C C57124020
CC(C)c1ccc(cc1)CN(C2CC2)C(=O)c3cccc(c3)[N-]S(=O)(=O)C C24376955
Cc1cc(c(c(c1)C)S(=O)(=O)[N-]c2nnc(s2)SCCOC)C C59239742
CCOCCc1nnc(s1)[N-]S(=O)(=O)c2cc(ccc2Cl)Cl C59241335
c1cc(cnc1)CN(C2CC2)C(=O)CCn3c(nnc3[S-])c4ccc(cc4)F C61074842
CCCO[C@@H]1CCCN(C1)C(=O)c2ccccc2[N-]S(=O)(=O)CCC C62226049
Cc1cc(ccc1F)C(=O)c2ccc(c(c2)[N-]S(=O)(=O)CCOC)OC C62323680
CC(C)CN1[C@H](C(=C(C1=O)CC(=O)[O-])C(=O)c2ccccc2Cl)SC C62716450
CCOCCOc1c(cccc1Cl)[N-]S(=O)(=O)c2ccccc2C#N C62930409
CS(=O)(=O)c1cc(ccc1F)S(=O)(=O)[N-]c2cccc(c2)OCC=C C63180629
CCSc1ccc(cn1)[N-]S(=O)(=O)c2cc(c(cc2F)OC)OC C63634514
CCCc1nnc(n1CC(=O)N(C)[C@@H](c2ccccc2)c3ccccn3)[S-] C64337101
CCN(C[C@@H]1CCOC1)C(=O)CCn2c(nnc2[S-])c3ccc(cc3)F C64337238
CCCCS[C@@H](C)/C(=N/S(=O)(=O)c1ccc(c2c1cccn2)F)/[O-] C64358327
CN(CCCc1ccccc1)C(=O)c2cc(ccc2[N-]S(=O)(=O)C)Cl C64488708
Cc1ccc(cc1)CN(CC#C)C(=O)/C=C/c2ccc(cc2)[N-]S(=O)(=O)C C64868053
C[C@@H](/C(=C(\C#N)/C(=O)N1CCN(CC1)c2ccccc2F)/[O-])OCCC=C C65650943
CCOC(=O)c1csc(n1)[N-]S(=O)(=O)/C=C/c2ccccc2Cl C66247310
C[C@H](C(=O)Oc1ccc(cc1)[N-]S(=O)(=O)C)Oc2ccccc2Cl C66517183
c1cc(c(cc1S(=O)(=O)/N=C(/CCCC[C@@H]2CCSS2)\[O-])C#N)F C66736079
COc1ccccc1OC(=O)CCn2c(nnc2[S-])c3ccc(cc3)F C66776039
C[C@H](CC#N)Sc1ccccc1[N-]S(=O)(=O)c2cccc(c2)C(=O)C C66814118
CC(C)CCS(=O)(=O)[N-]c1ccc(cc1)S(=O)(=O)C[C@H]2CCCO2 C66814527
CCS[C@H](C(C)C)/C(=N/S(=O)(=O)c1ccc(c(c1)C(F)(F)F)C#N)/[O-] C67600200
CCS[C@H](C(C)C)/C(=N/S(=O)(=O)c1ccc(cc1C(F)(F)F)C#N)/[O-] C67628556
CCCn1c2ccc(cc2nc1/C(=C/c3ccc(cc3)C(=O)[O-])/Cl)S(=O)(=O)N4CCOCC4 C12559006
c1ccc(cc1)CCn2c(=O)c3ccc(cc3nc2SCc4cc(=O)n5ccsc5n4)C(=O)[O-] C13045188
CN(c1ccc(cc1)OS(=O)(=O)c2ccc(c(c2)C(=O)[O-])Cl)S(=O)(=O)c3ccccc3F C13067767
Cc1ccc2c(cc(c(c2n1)OS(=O)(=O)c3cc(cc(c3OC)OC)/C=C/C(=O)[O-])Cl)Cl C13075351
Cc1ccc(cc1)C2=NN([C@@H](C2)c3ccco3)C(=O)CSc4ncc(n4c5ccccc5)C(=O)[O-] C13090073
c1ccc(cc1)n2c(cnc2SCC(=O)N3[C@@H](CC(=N3)c4cccs4)c5cccs5)C(=O)[O-] C13090094
CN(c1ccc(cc1)OS(=O)(=O)c2cc(ccc2F)C(=O)[O-])S(=O)(=O)c3ccc(cc3)Cl C13093719
Cc1cc(c(n1C2CC2)C)C(=O)CSc3nc4cc(ccc4c(=O)n3c5ccccc5F)C(=O)[O-] C13094460
c1cc(sc1)Cc2nnc(n2C3CC3)Sc4cnn(c(=O)c4Cl)c5ccc(cc5)C(=O)[O-] C13279048
CCc1c(c2c(s1)nc(n(c2=O)Cc3ccc(cc3)C)SCC(=O)N4CCC[C@H](C4)C(=O)[O-])C C13394738
COc1ccccc1OCCn2cc(c3c2cccc3)/C=C\4/C(=NC(=O)N(C4=O)C5CCCCC5)[O-] C13943659
CCc1ccc2c(c1)sc(n2)N3[C@H](C(=C(C3=O)[O-])C(=O)c4ccco4)c5cccc(c5OC)OC C08996872
CCc1ccc2c(c1)sc(n2)N3[C@@H](C(=C(C3=O)[O-])C(=O)c4ccco4)c5cccc(c5OC)OC C08996871
Cc1cc(c(c(=O)n1Cc2ccc(cc2)OC)[C@H](c3cccnc3)N4CCN(CC4)c5ccccc5)[O-] C16993483
CCOC(=O)N1CCN(CC1)[C@H](c2cccc(c2)Cl)c3c(cc(n(c3=O)Cc4ccco4)C)[O-] C22698196
CCOC(=O)N1CCN(CC1)[C@H](c2ccc(cc2)Cl)c3c(cc(n(c3=O)Cc4ccco4)C)[O-] C22698210
Cc1cc(c(c(=O)n1Cc2ccc(cc2)OC)[C@H](c3ccncc3)N4CCN(CC4)c5ccccc5)[O-] C24022754
C[C@H](c1cccc(c1)[N+](=O)[O-])N(C)C(=O)c2ccc(c(c2)[N-]S(=O)(=O)c3ccc(cc3)F)Cl C25830258
C[C@@H](c1cccc(c1)[N+](=O)[O-])N(C)C(=O)c2ccc(c(c2)[N-]S(=O)(=O)c3ccc(cc3)F)Cl C25830264
COc1ccc(cc1OC)[C@H]2C(=C(C(=O)N2c3ccc(c(c3)Cl)OC)[O-])C(=O)c4cccs4 C27061671
Cc1ccc(cc1)N2C(=O)/C(=C\c3cn(c4c3cccc4)CCOc5ccc(cc5)OC)/C(=NC2=O)[O-] C27530965
Cc1ccc(c(c1)C(=O)C2=C(C(=O)N([C@@H]2c3ccc(cc3)C(=O)OC)c4nc(c(s4)C(=O)C)C)[O-])C C33580958
Cc1c(sc(n1)N2[C@H](C(=C(C2=O)[O-])C(=O)c3cccc(c3)OC)c4cccc(c4)Cl)C(=O)OC C33761562
CCc1c(c(n(n1)c2ccc(cc2)OC)[O-])C3=C(C(=O)N(C3=O)Cc4ccccc4)N5CCCCC5 C35621663
Cc1ccc(cc1)[C@H]2C(=C(N=C3N2C(=CS3)/C=C(/N4CCN(CC4)C(=O)C)\[O-])C)C(=O)OCC=C C35697320
CCOc1ccc(cc1)N2[C@H](SCC2=O)c3ccc(cc3)[N-]S(=O)(=O)c4cccc5c4nccc5 C35912466
CCN(C)C1=C(C(=O)N(C1=O)Cc2ccco2)c3c(nn(c3[O-])c4ccc(cc4)F)c5ccccc5 C35960903
Cc1ccccc1[C@H]2C(=C(N=C3N2C(=CS3)/C=C(/N4CCN(CC4)C(=O)C)\[O-])C)C(=O)OCC=C C36053136
C[C@@H]1Cc2cc(ccc2O1)C(=O)C3=C(C(=O)N([C@H]3c4ccc(cc4)C(C)C)CCN5CCOCC5)[O-] C13123093
CCS(=O)(=O)[N-]c1cccc(c1)C2=NN([C@H](C2)c3cccs3)S(=O)(=O)c4ccc(cc4)C C08684748
Cc1cccc(c1)c2nnc(n2Cc3ccco3)SCC4=CC(=O)N=C5C4=C([C@@H](S5)C(=O)[O-])C C39692647
Cc1cccc(c1)c2nnc(n2Cc3ccco3)SCC4=CC(=O)N=C5C4=C([C@H](S5)C(=O)[O-])C C39692648
c1ccc(cc1)C(=O)C2=C(C(=O)N([C@H]2c3ccco3)c4nnc(s4)SCc5ccccc5F)[O-] C39835278
c1ccc(cc1)[C@H]2C(=C(C(=O)N2c3nnc(s3)SCc4ccccc4F)[O-])C(=O)c5ccco5 C39835298
c1ccc(c(c1)CSc2nnc(s2)N3[C@@H](C(=C(C3=O)[O-])C(=O)c4ccco4)c5cccs5)F C39835303
COc1ccc2cc(ccc2c1)C(=O)C3=C(C(=O)N([C@H]3c4ccc(cc4)C(=O)OC)c5nccs5)[O-] C39848830
CCSc1nnc(s1)N2[C@@H](C(=C(C2=O)[O-])C(=O)c3cc4ccccc4o3)c5ccc(cc5)N(C)C C40000468
CCSc1nnc(s1)N2[C@H](C(=C(C2=O)[O-])C(=O)c3cc4ccccc4o3)c5ccc(cc5)N(C)C C40000469
CCSc1nnc(s1)N2[C@H](C(=C(C2=O)[O-])C(=O)c3cc4cccc(c4o3)OC)c5ccccc5 C40000473
Cc1ccc(cc1)N2C(=O)/C(=C/c3cn(c4c3cccc4)CCOc5ccc(cc5)OC)/C(=NC2=O)[O-] C41077943
CN(Cc1cccc(c1)[N+](=O)[O-])C(=O)c2cccc(c2)[N-]S(=O)(=O)c3cc(ccc3Cl)Cl C46622404
COc1ccc(cc1)OCCn2cc(c3c2cccc3)/C=C\4/C(=NC(=O)N(C4=O)c5ccc(cc5)F)[O-] C13685934
CC\1=NN(C(=O)/C1=C\c2ccc(c(c2)OC)OC(=O)c3cccs3)c4ccc(c(c4)C(=O)[O-])Cl C16156442
COc1ccc(cc1)OCCn2cc(c3c2cccc3)/C=C/4\C(=NC(=O)N(C4=O)C5CCCCC5)[O-] C06296623
CCOc1cc(cc(c1OCC=C)Cl)/C=C/2\C(=NC(=O)N(C2=O)c3ccc(cc3)Br)[O-] C59198250
CCOc1cc(cc(c1OC)CC=C)/C=C/2\C(=NC(=S)N(C2=O)c3ccc(cc3)Br)[O-] C59198622
Cc1cc(c(c(=O)n1Cc2cccnc2)[C@@H](c3ccc(cc3)OC)N4CCN(CC4)c5ccccc5)[O-] C16993784
COc1ccc(cc1)OCCn2cc(c3c2cccc3)/C=C\4/C(=O)N=C(N(C4=O)c5ccc(cc5)F)[O-] C13685934
CCOC(=O)c1ccc(cc1)N2[C@@H](C(=C(C2=O)[O-])S(=O)(=O)c3ccccc3)c4ccc(cc4)Cl C64557881
CCN(CC)C(=O)c1c(nc(s1)c2cc(c(n2C)C)S(=O)(=O)[N-]c3cccc(c3C)Cl)C C65036547
c1ccc2c(c1)cccc2C[C@@H](C(=O)[O-])NC(=O)OCC3c4ccccc4-c5c3cccc5 C04208816
c1ccc2c(c1)cccc2C[C@H](C(=O)[O-])NC(=O)OCC3c4ccccc4-c5c3cccc5 C04208817
CC(C)Cn1c(=O)c2ccc(cc2nc1SCC(=O)c3ccc(cc3)C(C)C)C(=O)[O-] C13280339
c1ccc2cc(ccc2c1)/C=C/C(=O)c3ccc(cc3)S(=O)(=O)Nc4ccc(cc4)C(=O)[O-] C13366910
CCCCn1c(=O)c2ccccc2nc1SCc3c4c(cccc4sc3C(=O)[O-])F C13413422
CC[C@H](C)c1ccc(cc1)N2C(=C([C@@H](NC2=S)c3ccc(cc3)C(=O)[O-])C(=O)OC)C C13460535
CCCCC(=O)Nc1ccc(cc1OC)/N=C/c2cc(cc(c2[O-])Br)Cl C32115164
c1ccc2c(c1)cccc2CSCc3nnc(n3c4ccc(cc4)OC(F)(F)F)[S-] C08649216
CCc1cccc(c1n2c(=O)cc(nc2SCc3ccc(cc3)c4ccccc4)[O-])CC C13133853
Cc1ccc(cc1)C(=O)C2=C(C(=O)N([C@H]2c3ccc(cc3)C(C)C)CCc4ccccc4)[O-] C33529287
CCCC1=NN(C(=O)[C@H]1C/C(=C/c2ccc(c(c2)Cl)Cl)/C(=O)[O-])c3ccc(cc3)F C33735826
CCC1=C([C@H](N2C(=CSC2=N1)/C=C(/NC3CCCCC3)\[O-])c4cccc(c4)C)C(=O)OC C34922961
CCC1=C([C@H](N2C(=CSC2=N1)/C=C(/N(C)C(C)C)\[O-])c3ccc(cc3C)C)C(=O)OC C34923277
Cc1cccc(c1)[C@H]2C(=C(N=C3N2C(=CS3)/C=C(/N(C)C(C)C)\[O-])C)C(=O)OC(C)C C34923331
Cc1cccc(c1C)N2CCN(CC2)/C(=N\Cc3ccc(cc3)F)/Nc4ccc(cc4)C(=O)[O-] C15782775
CC1=C([C@@H](N2C(=CSC2=N1)/C=C(/N[C@@H](C)c3ccccc3)\[O-])c4ccccc4)C(=O)OC C35693792
CC1=C([C@@H](N2C(=CSC2=N1)/C=C(/N[C@H](C)c3ccccc3)\[O-])c4ccccc4)C(=O)OC C35693796
CCC1=C([C@@H](N2C(=CSC2=N1)/C=C(/Nc3ccc(cc3)F)\[O-])c4ccccc4)C(=O)OC C35701179
CCN(C)/C(=C/C1=CSC2=NC(=C([C@@H](N12)c3ccccc3C)C(=O)OC(C)(C)C)C)/[O-] C35703790
Cc1cccc(c1)[C@H]2C(=C(N=C3N2C(=CS3)/C=C(/NC4CC4)\[O-])C)C(=O)OC(C)(C)C C35703815
Cc1ccc(cc1)[C@@H]2C(=C(N=C3N2C(=CS3)/C=C(/NC4CC4)\[O-])C)C(=O)OC(C)(C)C C35703882
Cc1ccc(cc1)[C@H]2C(=C(N=C3N2C(=CS3)/C=C(/NC4CC4)\[O-])C)C(=O)OC(C)(C)C C35703884
Cc1ccc(cc1)[C@H]2C(=C(N=C3N2C(=CS3)/C=C(/N(C)C(C)C)\[O-])C)C(=O)OC(C)C C35969951
CC1=C([C@@H](N2C(=CSC2=N1)/C=C(/N(C)C(C)C)\[O-])c3ccc(cc3)C(C)C)C(=O)OC C35970432
CCN/C(=C/C1=CSC2=NC(=C([C@@H](N12)c3ccc(cc3)Cl)C(=O)OC(C)(C)C)C)/[O-] C36061346
CC1=C([C@@H](N2C(=CSC2=N1)/C=C(/NC(C)C)\[O-])c3ccccc3F)C(=O)OC(C)(C)C C36061464
CC1=C([C@H](N2C(=CSC2=N1)/C=C(/NC(C)C)\[O-])c3ccc(cc3)Cl)C(=O)OC(C)C C36064869
CCCCCOc1c(cc(cc1Cl)C(=O)c2c(c(c(=O)n(c2[O-])CC)C#N)C)Cl C38616264
CCCCC1CCC(CC1)C(=O)c2c(c(c(=O)n(c2[O-])Cc3ccccc3Cl)C#N)C C38626419
Cc1ccccc1C[C@@H]2C(=O)N(/C(=N/c3ccc(cc3)C(=O)[O-])/S2)CCc4ccccc4 C39850768
CC(C)c1ccc(cc1)/C=C(\C#N)/C(=N/c2nnc(s2)SCc3ccc(cc3)F)/[O-] C39997675
CC(C)(C)c1cc(cc(c1O)C(C)(C)C)[C@@H]2C(=C(C(=O)N2CC=C)[O-])C(=O)c3cccs3 C40022711
CC(C)(C)c1cc(cc(c1O)C(C)(C)C)[C@H]2C(=C(C(=O)N2CC=C)[O-])C(=O)c3cccs3 C40022713
CC(C)(C)c1cc(cc(c1O)C(C)(C)C)[C@@H]2C(=C(C(=O)N2CC=C)[O-])C(=O)c3ccccc3 C40025526
CCN(C)/C(=C/C1=CSC2=NC(=C([C@@H](N12)c3ccc(cc3C)C)C(=O)OC(C)C)C)/[O-] C40401752
CCCCCN1[C@H](c2c([nH]nc2C1=O)c3cc(ccc3[O-])Cl)c4ccc(cc4)C(C)(C)C C39898540
CCCCCN1[C@H](c2c([nH]nc2C1=O)c3cc(ccc3[O-])Cl)c4ccc(cc4)C(C)C C39898608
CCCC1=NN(C(=O)[C@H]1C/C(=C/c2ccc(cc2)F)/C(=O)[O-])c3ccc(cc3)Br C33910222
c1ccc2c(c1)cc(s2)C[C@@H](C(=O)[O-])NC(=O)OCC3c4ccccc4-c5c3cccc5 C44320791
c1ccc2c(c1)cc(s2)C[C@H](C(=O)[O-])NC(=O)OCC3c4ccccc4-c5c3cccc5 C44320792
c1ccc2cc(ccc2c1)[C@@H](CNC(=O)OCC3c4ccccc4-c5c3cccc5)C(=O)[O-] C44831609
c1ccc2cc(ccc2c1)[C@H](CNC(=O)OCC3c4ccccc4-c5c3cccc5)C(=O)[O-] C44831612
c1ccc(cc1)[C@@H](/C(=C(/c2cccs2)\[O-])/C(=O)C(F)(F)F)Nc3ccc4ccccc4c3 C18068669
Cc1ccc(c(c1)S(=O)(=O)[N-]c2c(nc3ccccc3n2)NCCC4=CCCCC4)C C17206107
CC(C)c1ccccc1NC(=O)/C=C/c2ccc(cc2)S(=O)(=O)[N-]c3ccccc3Cl C36718841
c1ccc(cc1)/C=C/c2[n-]c(nn2)S[C@@H](c3ccccc3)C(=O)c4c[nH]c5c4cccc5 C58551684
c1cc(sc1)C(=O)N/N=C/c2cc(c(c(c2)Cl)OCc3ccc(cc3)C(=O)[O-])Cl C59197782
c1ccc(cc1)[C@H](/C(=C(\c2cccs2)/[O-])/C(=O)C(F)(F)F)Nc3ccc4ccccc4c3 C13080706
Cc1cccc(c1)c2nnc(n2CCC(=O)NCC3(CCCCC3)c4ccc(cc4)F)[S-] C59996769
c1ccc(cc1)[C@@H](C(=O)c2c[nH]c3c2cccc3)Sc4[n-]c(nn4)/C=C/c5ccc(cc5)F C14897797
C[C@@H](CCC(=O)[O-])[C@H]1CC[C@@H]2[C@@]1([C@@H](C[C@@H]3[C@@H]2CC[C@@H]4[C@@]3(CC[C@@H](C4)OC=O)C)OC=O)C C05159165
CCN1C(=O)/C(=C/c2ccc(c(c2)OC)OCC)/SC1=Nc3ccc(cc3)C(=O)[O-] C08914518
COCCN\1C(=O)/C(=C/c2cccn2c3ccc(cc3)C(=O)[O-])/S/C1=N\c4ccccc4 C09934791
CCCN(c1ccccc1C(=O)[O-])S(=O)(=O)c2ccc3c4c2cccc4C(=O)N3CC C11691609
CC(C)Cn1c(=O)c2ccc(cc2nc1SCc3ncc(o3)c4ccccc4)C(=O)[O-] C13049196
C=CCn1c(=O)c2cc(sc2nc1SCc3cccc(c3)C(=O)[O-])c4ccccc4 C13061858
c1cc(oc1)/C=C/2\CCC[C@@H]3C2=NN([C@H]3c4ccco4)C(=O)CSCc5ccc(cc5)C(=O)[O-] C13062414
c1cc(oc1)/C=C/2\CCC[C@H]3C2=NN([C@H]3c4ccco4)C(=O)CSCc5ccc(cc5)C(=O)[O-] C13062416
CCn1c2ccc(cc2nc1CSc3nc4c(c(c(s4)C)C)c(=O)n3CC(C)C)C(=O)[O-] C13218883
CCN(c1ccccc1C)C(=O)CSc2nc3cc(ccc3c(=O)n2c4ccccc4)C(=O)[O-] C13279609
CC(C)(C)c1ccc(cc1)c2nnc(n2Cc3ccco3)Sc4c(cccn4)C(=O)[O-] C13279669
Cc1ccc(cc1)c2nnc(n2CC(=O)[O-])SCc3c(c(on3)c4ccc(cc4)F)C C13280979
CCn1c2ccc(cc2nc1CSc3ncc(n3Cc4ccco4)c5ccccc5)C(=O)[O-] C13409008
COCCN\1C(=O)/C(=C/c2ccc(o2)c3ccc(cc3)C(=O)[O-])/S/C1=N\c4ccccc4 C13894078
CCN\1C(=O)/C(=C/c2ccc(c(c2)OC)OCC)/S/C1=N\c3cccc(c3)C(=O)[O-] C16931614
CCN\1C(=O)/C(=C/c2ccc(c(c2)OC)OCC)/S/C1=N\c3ccccc3C(=O)[O-] C16931845
CC(C)(C)c1ccc(cc1)C(=O)c2cccc(c2)[N-]S(=O)(=O)c3ccccc3[N+](=O)[O-] C22521569
Cc1c(c(nc(n1)SCc2ccccc2Cl)[O-])Cc3cc(ccc3OC)[N+](=O)[O-] C25498815
CCOC(=O)c1ccc(c(c1)Br)S(=O)(=O)[N-]c2ccc3c(c2)nc(o3)C(C)C C32097564
CN(C)c1ccc(cc1)[C@@H]2C(=C(C(=O)N2CCc3ccccc3)[O-])C(=O)c4ccc(cc4)Cl C33528850
Cc1ccc(c(c1)C(=O)C2=C(C(=O)N([C@H]2c3ccc(cc3)[N+](=O)[O-])CCc4ccccc4)[O-])C C33667240
C[C@@H]1CCCCN1/C(=C/C2=CSC3=NC(=C([C@@H](N23)c4ccccc4)C(=O)OCCOC)C)/[O-] C34922730
CCC1=C([C@H](N2C(=CSC2=N1)/C=C(/N(CC)CC)\[O-])c3ccc(cc3)F)C(=O)OC C35696609
Cc1ccc(cc1)[C@@H]2C(=C(N=C3N2C(=CS3)/C=C(/N4CCCC4)\[O-])C)C(=O)OCC=C C35697310
CCC1=C([C@@H](N2C(=CSC2=N1)/C=C(/N3CCCC3)\[O-])c4ccc(cc4)OC)C(=O)OC C36058463
CCC1=C([C@H](N2C(=CSC2=N1)/C=C(/N3CCCC3)\[O-])c4ccc(cc4)OC)C(=O)OC C36058464
CCN\1C(=O)/C(=C\c2ccc(c(c2)OC)OCC)/S/C1=N\c3ccc(cc3)C(=O)[O-] C36089884
COc1ccc(cc1OC)/N=C/c2cc(cc(c2[O-])[N+](=O)[O-])Cc3ccccc3Cl C15961100
CCN1C(=O)/C(=C/c2cn(c3c2cccc3)CCOc4ccc(cc4)OC(C)C)/N=C1[S-] C39556307
c1ccc(cc1)C(c2ccccc2)N3CCN(CC3)c4ccc(cc4[N+](=O)[O-])/C=C/C(=O)[O-] C13189838
CCCC[C@H](C(=O)[O-])S[C@@H]1N=C2c3ccccc3N=C2C(=O)N1c4cccc(c4C)C C39726622
c1ccc(cc1)CCN\2C(=O)[C@@H](S/C2=N\c3ccc(cc3)C(=O)[O-])Cc4ccccc4 C39850766
c1ccc(cc1)CCN\2C(=O)[C@H](S/C2=N\c3ccc(cc3)C(=O)[O-])Cc4ccc(cc4)F C39850783
COc1ccc(cc1)/C=C/C(=O)Oc2ccc(cc2)/C=C(\C#N)/c3nc4ccccc4c(n3)[O-] C39868089
C=CCN1[C@H](C(=C(C1=O)[O-])C(=O)c2cccc(c2)OCC=C)c3ccc(cc3Cl)Cl C40029901
Cc1cc2c(cc1Cl)c(c(o2)C(=O)c3c(c(c(=O)n(c3[O-])CCCOC(C)C)C#N)C)C C40523306
CCCN1c2ccc(c3c2c(ccc3)C1=O)S(=O)(=O)N(CC)c4ccccc4C(=O)[O-] C41125123
C[C@H](CCC(=O)[O-])[C@H]1CC[C@@H]2[C@]1([C@H](C[C@H]3[C@@H]2CC[C@@H]4[C@]3(CC[C@H](C4)OC=O)C)OC=O)C C43765307
CCn1c2ccccc2nc1CCc3cccc(c3)[N-]S(=O)(=O)c4cc(ccc4F)F C15870493
CC[C@@H](C(=O)C)Oc1ccccc1/C=C\2/C(=O)N(/C(=N\c3cccc(c3)C(=O)[O-])/S2)C C16934345
CC[C@H](C(=O)C)Oc1ccccc1/C=C\2/C(=O)N(/C(=N\c3cccc(c3)C(=O)[O-])/S2)C C16934343
CC[C@H](C(=O)C)Oc1ccccc1/C=C\2/C(=O)N(/C(=N\c3ccc(cc3)C(=O)[O-])/S2)C C16934461
Cc1ccc(cc1)c2c(c(nc(n2)SCCCCN3C(=O)c4ccccc4C3=O)[O-])C#N C09042116
CC[C@@H](C)c1ccc(cc1)OCCn2cccc2/C=C/3\C(=O)N=C(N(C3=O)c4ccc(cc4)F)[O-] C08768961
CCCCc1c(nc2nc(nn2c1[O-])N(Cc3ccc(cc3)F)C(=O)c4ccccc4)C C64792080
CCCCc1c(nc2nc(nn2c1[O-])N(Cc3ccc(cc3)C)C(=O)c4cccs4)C C64792118
CCCCc1c(nc2nc(nn2c1[O-])N(Cc3cccs3)C(=O)c4ccc(cc4)C)C C64792130
CC[C@@H](C(=O)C)Oc1ccccc1/C=C\2/C(=O)N(/C(=N/c3ccccc3C(=O)[O-])/S2)C C16934209
CC[C@@H](C(=O)C)Oc1ccccc1/C=C\2/C(=O)N(/C(=N/c3ccc(cc3)C(=O)[O-])/S2)C C16934464
CC[C@H](C(=O)C)Oc1ccccc1/C=C\2/C(=O)N(/C(=N/c3ccc(cc3)C(=O)[O-])/S2)C C16934461
C[C@H]1CCC[C@H]([C@@H]1C)NC(=O)[C@@H](C)Sc2nc3cc(ccc3c(=O)n2Cc4ccccc4)C(=O)[O-] C13044961
CC(C)(C)c1ccccc1NC(=O)CSc2nc3cc(ccc3c(=O)n2Cc4ccco4)C(=O)[O-] C13265851
CC(C)c1ccccc1NC(=O)CSc2nc3cc(ccc3c(=O)n2c4ccccc4F)C(=O)[O-] C13266704
C[C@@H](c1ccccc1)n2c(=O)c3ccccc3nc2SCC(=O)Nc4cc(ccc4Cl)C(=O)[O-] C13342666
c1cc(ccc1C(=O)[O-])NS(=O)(=O)c2ccc(cc2)C(=O)/C=C/c3ccc(s3)Br C13366934
CCOC(=O)c1c2c(sc1NC(=O)/C(=C/c3ccc(o3)c4ccc(cc4)C(=O)[O-])/C#N)CCCC2 C14150994
COc1cc(c(cc1Nc2cnn(c(=O)c2Cl)C34C[C@@H]5C[C@H](C3)CC(C5)(C4)CC(=O)[O-])Cl)OC C16194792
CC[C@@H](C)c1ccc(cc1)Nc2c(nc3ccccc3n2)[N-]S(=O)(=O)c4cccc5c4nsn5 C01270690
CC[C@H](C)c1ccc(cc1)Nc2c(nc3ccccc3n2)[N-]S(=O)(=O)c4cccc5c4nsn5 C01270692
CC1=C([C@H](C2=C(N1)C[C@@H](CC2=O)c3ccccc3)c4ccc(c(c4)[N+](=O)[O-])[O-])C(=O)OCc5ccccc5 C20058148
Cc1cccc(c1NC(=O)C(=C([C@H]2c3ccccc3C(=O)O2)C(=O)/C=C/c4ccccc4)[O-])C(C)(C)C C18032353
c1ccc(cc1)CCN\2C(=O)C[C@H](S/C2=N\c3ccc(cc3)Cl)C(=O)Nc4ccc(cc4)C(=O)[O-] C27522507
Cc1cccc(c1NC(=O)C(=C([C@H]2c3ccccc3C(=O)O2)C(=O)C=Cc4ccccc4)[O-])C(C)(C)C C17213254
CC1=C([C@@H](N2C(=CSC2=N1)/C=C(/N[C@@H]3CCCc4c3cccc4)\[O-])c5ccccc5OC)C(=O)OC C34923712
CC1=C([C@H](N2C(=CSC2=N1)/C=C(/N[C@H]3CCCc4c3cccc4)\[O-])c5ccccc5OC)C(=O)OC C34923715
CC(C)(C)c1cc(cc(c1O)C(C)(C)C)[C@@H]2C(=C(C(=O)N2Cc3ccco3)[O-])C(=O)c4ccc(cc4)F C35297408
CCN(CC)C(=O)C1=C(N=C2N([C@@H]1c3cccc(c3)C)C(=CS2)/C=C(/N[C@@H](C)c4ccccc4)\[O-])C C35695991
CC1=C([C@@H](N2C(=CSC2=N1)/C=C(/Nc3ccc(cc3)F)\[O-])c4ccccc4Cl)C(=O)OCCOC C36050075
c1cc(ccc1c2cc3c(s2)c(nc(n3)CSc4nnc(s4)NC[C@H]5CCCO5)[O-])Cl C12791939
Cc1ccccc1[C@@H](C(=O)NC(C)(C)C)N(c2cccc(c2)Cl)C(=O)c3cc(ccc3[O-])[N+](=O)[O-] C36484302
Cc1ccccc1[C@H](C(=O)NC(C)(C)C)N(c2cccc(c2)Cl)C(=O)c3cc(ccc3[O-])[N+](=O)[O-] C36484303
Cc1ccc(cc1)[C@@H](C(=O)NC(C)(C)C)N(c2cccc(c2)Cl)C(=O)c3cc(ccc3[O-])[N+](=O)[O-] C36484388
Cc1ccccc1[C@H](C(=O)NC(C)(C)C)N(c2ccccc2Cl)C(=O)c3cc(ccc3[O-])[N+](=O)[O-] C36544631
Cc1ccc(cc1)[C@H](C(=O)NC(C)(C)C)N(c2ccccc2Cl)C(=O)c3cc(ccc3[O-])[N+](=O)[O-] C36544717
CC(C)(C)NC(=O)[C@@H](c1cc2ccccc2c3c1cccc3)N(C(=O)c4cc(ccc4[O-])[N+](=O)[O-])C(C)(C)C C36585820
c1ccc(cc1)n2c(=O)c3c4c(sc3nc2SCC(=O)N/N=C/c5ccc(cc5)C(=O)[O-])CCCC4 C02234979
CCn1c2ccc(cc2nc1CS[C@@H]3N=N[C@@H](N3c4ccccc4)c5cc6ccccc6[nH]5)C(=O)[O-] C39715604
c1ccc(cc1)/N=N/c2ccc(cc2)NC(=O)c3ccc(cc3)[N-]S(=O)(=O)c4cccc5c4nccc5 C26510501
CC1=C([C@@H](C(=C(N1)C(OC)OC)C(=O)OC/C=C/c2ccc(cc2)Cl)c3cccc(c3)Cl)C(=O)[O-] C40379312
c1ccc2c(c1)-c3ccccc3C2COC(=O)N[C@H](Cc4c(ccc5c4OCO5)Br)C(=O)[O-] C44321429
Cc1c2c(cc(=O)[nH]c2sc1C(=O)[O-])CSc3nnc(n3Cc4ccccc4)c5cccs5 C13254340
Cc1cccc(c1)c2nnc(n2Cc3ccco3)SCc4cc(=O)[nH]c5c4c(c(s5)C(=O)[O-])C C13400382
CCn1c2ccc(cc2nc1CSc3nnc(n3c4ccccc4)c5c[nH]c6c5cccc6)C(=O)[O-] C13218271
CCn1c2ccc(cc2nc1CSc3nnc(n3c4ccccc4)c5cc6ccccc6[nH]5)C(=O)[O-] C13218852
Cc1ccc(c(c1)C)n2c(nnc2SCc3[nH]c(=O)c4ccc(cc4n3)C(=O)[O-])Cc5ccccc5 C13352882
C[C@@H]1c2cc(c(cc2CCN1C(=O)CSc3[nH]c(=O)c(c(n3)[O-])Cc4ccc(c(c4)Cl)Cl)OC)OC C01318381
c1cc(ccc1/C=C\2/C(=O)N=C(S2)[N-]c3nnc(s3)SCC(=O)Nc4ccc(cc4)F)Cl C54201819
c1ccc(cc1)CCCN\2C(=O)C[C@@H](S/C2=N\c3ccc(cc3)F)C(=O)Nc4ccc(cc4)C(=O)[O-] C58944253
CCOC(=O)c1c2c(sc1/N=C/3\NC(=O)/C(=C/c4cn(c5c4cccc5)CC(=O)[O-])/S3)CCCC2 C59220202
CCOC(=O)C1=C(N=c2n(c(=O)/c(=C\Nc3ccc(c(c3)Cl)C(=O)[O-])/s2)[C@H]1c4ccccc4)C C59437261
CCOC(=O)C1=C(N=c2n(c(=O)/c(=C\Nc3cc(ccc3Cl)C(=O)[O-])/s2)[C@@H]1c4cccs4)C C59437385
c1cc(ccc1c2cc3c(s2)c(nc(n3)CSc4nnc(s4)NC[C@@H]5CCCO5)[O-])Cl C12791933
Cc1cc(c(c(c1)C)NC(=O)CSc2nc3ccc(cc3s2)/N=C/c4cc(ccc4[O-])[N+](=O)[O-])C C59461301
Cc1cccc(c1NC(=O)CSc2nc3ccc(cc3s2)/N=C/c4cc(ccc4[O-])[N+](=O)[O-])C C59500271
C[C@@]1\2CC[C@@H](C1(C)C)C/C2=N/[N-]C3=NC(=O)[C@@H](S3)CC(=O)Nc4ccc(cc4)/N=N/c5ccccc5 C38746279
CCc1ccc(cc1)NC(=O)CSC2=C([C@H](C3=C(CC(CC3=N2)(C)C)[O-])c4ccc(cc4)OC)C#N C01243283
CC[C@@H](C(=O)N[C@@H]1[C@@H](C2=C(S1)CCCC2)C#N)Sc3nc(c(c(n3)[O-])C#N)c4ccc(cc4)N(C)C C39273048
CC[C@H](C(=O)N[C@@H]1[C@@H](C2=C(S1)CCCC2)C#N)Sc3nc(c(c(n3)[O-])C#N)c4ccc(cc4)N(C)C C39273049
CC[C@@H](C(=O)N[C@H]1[C@@H](C2=C(S1)CCCC2)C#N)Sc3nc(c(c(n3)[O-])C#N)c4ccc(cc4)N(C)C C39273050
CC[C@H](C(=O)N[C@H]1[C@@H](C2=C(S1)CCCC2)C#N)Sc3nc(c(c(n3)[O-])C#N)c4ccc(cc4)N(C)C C39273051
CC(C)c1ccc(cc1)c2csc3c2c(=O)n(cn3)Cc4ccc(cc4)C(=O)[O-] C05486772
Cc1cccc(c1)CSc2nc3cc(ccc3c(=O)n2c4ccc(cc4)F)C(=O)[O-] C13016773
Cc1ccc(cc1)CSc2nc3cc(ccc3c(=O)n2c4ccccc4F)C(=O)[O-] C13016913
C[C@@H](C(=O)[O-])Sc1c(c(c2c(n1)CC[C@@H](C2)C(C)(C)C)c3cccs3)C#N C06369561
C[C@H](C(=O)[O-])Sc1c(c(c2c(n1)CC[C@H](C2)C(C)(C)C)c3cccs3)C#N C06369729
CCN(c1cccc2c1cccc2)C(=O)COc3c4ccccc4ccc3C(=O)[O-] C13086022
Cc1c(c(n(n1)Cc2ccc(cc2)F)Cl)/C=C/c3cc(c4ccccc4n3)C(=O)[O-] C13344992
C=CCN\1C(=O)/C(=C/c2cccc(c2)Cl)/S/C1=N\c3cccc(c3)C(=O)[O-] C16928892
C=CCN\1C(=O)/C(=C/c2cccc(c2)Cl)/S/C1=N\c3ccc(cc3)C(=O)[O-] C16929173
c1ccc(cc1)Oc2cccc(c2)/C=N/n3c(nnc3[S-])c4ccccc4Cl C09332185
CCOCCSc1nc-2c(c(n1)[O-])[C@](Cc3c2cccc3)(C)C4CCCCC4 C09041507
CCOCCSc1nc-2c(c(n1)[O-])[C@@](Cc3c2cccc3)(C)C4CCCCC4 C17145458
Cc1c(sc(n1)N2[C@H](C(=C(C2=O)[O-])C(=O)c3cccs3)c4ccc(cc4)C(C)(C)C)C C09270678
Cc1c(sc(n1)N2[C@@H](C(=C(C2=O)[O-])C(=O)c3cccs3)c4ccc(cc4)C(C)(C)C)C C09270676
Cc1c(c(nc(n1)SCc2ccc(cc2)Br)[O-])Cc3ccccc3 C01061536
CCc1c(c(c(=O)n(c1c2ccccc2)c3ccc(cc3)Cl)Cc4ccccc4)[O-] C02552068
c1cc(cc(c1)C(F)(F)F)/C=C\2/C(=O)N=C(S2)[N-]c3cccc(c3)C(F)(F)F C03375317
Cc1ccccc1Oc2ccc(cc2)[N-]S(=O)(=O)c3c(cccc3Cl)Cl C33700943
c1ccc(cc1)CSCc2nnc(n2c3ccc(cc3Cl)Br)[S-] C17095118
Cc1c(c(n2c(n1)nc(n2)C(c3ccccc3)c4ccccc4)[O-])Cc5ccccc5 C04732944
COc1ccccc1/C=C/C=N/n2c(nnc2[S-])c3ccc(cc3Cl)Cl C02235405
CCCCC1CCC(CC1)C(=O)c2c(c(c(=O)n(c2[O-])C3CCCCC3)C#N)C C38618440
CCc1cccc2c1n(cc2/C=C\3/C(=O)N(C(=N3)[S-])CC)Cc4ccc(cc4)Cl C39556753
Cc1c(c(nc(n1)SCC(=O)N2CCCc3c2cccc3)[O-])Cc4ccccc4 C10382499
Cc1ccc(cc1C)/C(=C\2/C(=O)N(/C(=N\c3cccc(c3)C(=O)[O-])/S2)CC=C)/C C39866707
Cc1ccc(cc1)S(=O)(=O)[N-]c2c(c(c(o2)c3ccccc3)c4ccccc4)C#N C39866976
COC(=O)c1ccccc1[N-]C2=NC(=O)/C(=C/c3c(cccc3Cl)Cl)/S2 C39870178
C/C(=C\c1cc(cc(c1OC(=O)c2ccc(c(c2)Cl)Cl)Cl)Cl)/C(=O)[O-] C44222842
Cc1ccc(cc1)S/C=C(/N2[C@@H](CC(=N2)c3cccs3)c4ccc(cc4)F)\[O-] C44822398
Cc1ccc(cc1)S/C=C(/N2[C@H](CC(=N2)c3cccs3)c4ccc(cc4)F)\[O-] C44822399
c1ccc(cc1)c2cnc(o2)c3ccc(cc3)S(=O)(=O)[N-]c4ccccc4Cl C47162624
CCc1ccc(c(c1[N-]S(=O)(=O)c2c(ccs2)Br)CC)Cl C49061119
c1cc(sc1)/C(=C(/C=N/c2ccc(cc2)Br)\C(=O)C(F)(F)F)/[O-] C02712817
c1ccc(cc1)S/C(=C\Cl)/CSc2nc(c3c4c(sc3n2)CCCC4)[O-] C57505508
CCS(=O)(=O)[N-]c1cccc(c1)c2cc(c3ccccc3n2)c4ccc(cc4)C C58324579
c1ccc(cc1)[N-]C2=NC(=O)/C(=C\c3ccccc3Sc4ccc(cc4)Cl)/S2 C33349145
COc1ccc(c(c1)/C=C\2/C(=O)N=C(S2)[N-]c3cccc(c3Cl)Cl)OC C13711617
COc1cccc(c1OC)/C=C\2/C(=O)N=C(S2)[N-]c3cccc(c3Cl)Cl C20229300
c1ccc(cc1)/C(=N/c2ccc(cc2)Oc3ccccc3)/C4=C(c5ccccc5C4=O)[O-] C13401247
CCc1ccc(cc1)[C@@H]2[C@@H]3C(=NC(=NC3=O)S[C@@H](C)CC)N=C4C2=C(CCC4)[O-] C39775418
CCc1ccc(cc1)[C@H]2[C@@H]3C(=NC(=NC3=O)S[C@@H](C)CC)N=C4C2=C(CCC4)[O-] C39775419
COc1cccc(c1OC)/C=C\2/C(=O)N=C(S2)[N-]c3ccc(cc3Cl)Cl C13788373
Cc1c(c(n2c(n1)c(c(n2)Cc3ccccc3)c4ccccc4)[O-])Cc5ccccc5 C05209715
CC(C)c1csc(n1)c2ccc(s2)S(=O)(=O)[N-]c3ccccc3Cl C64769491
Cc1c(noc1c2c(sc(c2S(=O)(=O)[N-]c3ccc(cc3)C(C)C)C)C)C C64845838
Cc1cccc(c1C)[N-]S(=O)(=O)c2ccc(s2)c3cnc(o3)C4CCCC4 C65004640
Cc1cccc(c1[N-]S(=O)(=O)c2ccc(s2)c3cnc(o3)C4CCCC4)C C65004643
Cc1ccc(c(c1)[N-]S(=O)(=O)c2ccc(s2)c3cnc(o3)C4CCCC4)C C65004718
Cc1ccc(c(c1)C)[N-]S(=O)(=O)c2ccc(s2)c3cnc(o3)C4CCCC4 C65004720
c1ccc(cc1)CN\2C(=O)/C(=C\c3ccc(cc3)C(=O)[O-])/S/C2=N\c4ccccc4 C17089873
CCc1c(c2ccccc2nc1/C(=C/c3ccc(c(c3OC)OC)OC)/CC)C(=O)[O-] C06542428
c1ccc(cc1)Cc2nnc(n2Cc3ccccc3)SCc4ccc(cc4)C(=O)[O-] C06801319
c1ccc(cc1)Cn2c(=O)c3ccc(cc3nc2SCCOc4ccccc4)C(=O)[O-] C13044863
c1ccc(cc1)OCCSc2nc3cc(ccc3c(=O)n2Cc4ccccc4Cl)C(=O)[O-] C13049676
CCc1cc2c(s1)nc(n(c2=O)CCC(C)C)SCc3cccc(c3)C(=O)[O-] C13061489
CCCCCn1c(=O)c2ccc(cc2nc1SCc3cccc(c3)C(=O)[O-])Cl C13061586
CC(C)(C)c1ccc(cc1)c2nnc(n2Cc3ccccc3)SCc4c(cco4)C(=O)[O-] C13254097
CCn1c2ccc(cc2nc1/C(=C/c3ccc(c(c3)OCC)OC(F)F)/Cl)C(=O)[O-] C13365357
CCCN(Cc1ccc(cc1)C)C(=O)COc2c(cc(cc2Cl)C(=O)[O-])Cl C13423633
C/C(=N\O[C@@H](c1ccc(cc1)OCc2cccc(n2)Cl)C3CCCCC3)/C(=O)[O-] C13557816
CCCCCCN1[C@@H](C(=C(C1=O)[O-])C(=O)c2ccc(cc2)C)c3ccc(cc3)Cl C06149620
CCCc1cc(nc(n1)SCC(=O)N2CCN(CC2)C(c3ccccc3)c4ccccc4)[O-] C32521003
CCCC[C@H](C(=O)[O-])Sc1nnc(n1C2CCCCC2)c3cc4ccccc4o3 C28051386
CCCC[C@@H](C(=O)[O-])Sc1nnc(n1C2CCCCC2)c3cc4ccccc4o3 C28051387
CC(C)(C)c1ccc(cc1)[C@@H]2C(=C(C(=O)N2CCc3ccccc3)[O-])C(=O)c4cccc(c4)OC C33509769
CC(C)(C)c1ccc(cc1)[C@H]2C(=C(C(=O)N2CCc3ccccc3)[O-])C(=O)c4cccc(c4)OC C33509771
CCOC(=O)c1ccccc1[N-]S(=O)(=O)c2ccc(cc2)Oc3ccccc3C C33625115
CCCC1=NO[C@@](C1)([C@@H](c2ccc(c(c2)Cl)Cl)OCc3ccccc3)C(=O)[O-] C34258551
CCCC1=NO[C@](C1)([C@@H](c2ccc(c(c2)Cl)Cl)OCc3ccccc3)C(=O)[O-] C34258553
CCCC1=NO[C@@](C1)([C@H](c2ccc(c(c2)Cl)Cl)OCc3ccccc3)C(=O)[O-] C34258555
CCCC1=NO[C@](C1)([C@H](c2ccc(c(c2)Cl)Cl)OCc3ccccc3)C(=O)[O-] C34258557
CCCOC(=O)c1ccc(cc1)CSc2nc(c(c(n2)[O-])C#N)c3ccc(cc3)C C05238271
CCN(CC)/C(=C/C1=CSC2=NC(=C([C@H](N12)c3ccccc3)C(=O)OCC)C)/[O-] C35692773
CCCc1cc(nc(n1)SCc2c3c(cccc3sc2C(=O)OCC)F)[O-] C12985779
CCCCCn1c(c(c(c(c1=O)C#N)C)C(=O)C(c2ccccc2)c3ccccc3)[O-] C38616827
CCCCOc1ccccc1C(=O)c2c(c(c(=O)n(c2[O-])[C@@H](C)c3ccccc3)C#N)C C38623380
CCCCOc1ccccc1C(=O)c2c(c(c(=O)n(c2[O-])[C@H](C)c3ccccc3)C#N)C C38623384
c1ccc(cc1)CCn2c(=O)c3ccc(cc3nc2SCC(=O)C4CCCCC4)C(=O)[O-] C13398467
CCCCCCn1c(c(c(c(c1=O)C#N)C)/N=N/c2cccc(c2)C(F)(F)F)[O-] C39871474
Cc1cc(ccc1OCC(C)C)C(=O)C2=C(C(=O)N([C@H]2c3cccc(c3)Cl)CC=C)[O-] C40027789
CCOc1cccc(c1)C(=O)C2=C(C(=O)N([C@@H]2c3ccc(cc3)C(C)(C)C)CC=C)[O-] C40029210
CCOc1cccc(c1)C(=O)C2=C(C(=O)N([C@H]2c3ccc(cc3)C(C)(C)C)CC=C)[O-] C40029211
C=CCN1[C@@H](C(=C(C1=O)[O-])C(=O)c2cccc(c2)OCc3ccc(cc3)Cl)c4cccs4 C40030248
C=CCN1[C@H](C(=C(C1=O)[O-])C(=O)c2cccc(c2)OCc3ccc(cc3)Cl)c4cccs4 C40030249
CCCCN1[C@@H](C(=C(C1=O)[O-])C(=O)c2ccc(cc2C)OCC)c3cccc(c3)Br C40081797
CCCCN1[C@H](C(=C(C1=O)[O-])C(=O)c2ccc(cc2C)OCC)c3cccc(c3)Br C40081798
CCCCN1[C@H](C(=C(C1=O)[O-])C(=O)c2cccc(c2)OC)c3ccc(cc3)C(C)C C40100623
CCCc1c(c(nn1c2ccccc2C(F)(F)F)C[C@@H](C)c3ccccc3)C(=O)[O-] C33869489
CC[C@@H]\1C(=C(N=C(/C1=C(\[O-])/SCC)C)c2ccccc2)C(=O)OCc3ccccc3 C26951739
CCCn1c2ccccc2nc1/N=C(/CCCSc3nc4ccccc4s3)\[O-] C12540172
COC(=O)c1ccc(cc1Cl)/N=C/c2ccccc2OCc3ccc(cc3)C(=O)[O-] C59104784
CCc1ccc(cc1)/N=C\2/C(=C(/C(=C/c3ccc(cc3)OCC)/S2)[O-])C(=O)OCC C59105474
CCc1ccc(cc1)/N=C\2/C(=C(/C(=C/c3ccc(c(c3)Cl)OCC#N)/S2)[O-])C(=O)OCC C59247368
CCO/C(=C/1\C(=O)/C(=C/c2ccc(c(c2)Cl)OCC=C)/S\C1=N/c3ccc(cc3)OC)/[O-] C59364544
CCc1ccc(cc1)/N=C\2/C(=C(/C(=C/c3ccc(cc3OC)OC)/S2)[O-])C(=O)OCC C59437098
CC(C)(C)c1ccc(c(c1)Br)OCCCc2nnc(n2CC=C)[S-] C64872206
CC[C@@H](C)c1ccccc1O[C@@H](C)C(=O)Oc2ccc(cc2Br)C(=O)[O-] C66145203
CC[C@H](C)c1ccccc1O[C@H](C)C(=O)Oc2ccc(cc2Br)C(=O)[O-] C66145209
CC[C@H](C)c1ccccc1O[C@@H](C)C(=O)Oc2ccc(cc2C(=O)[O-])Br C66145631
CC[C@H](C)c1ccccc1O[C@H](C)C(=O)Oc2ccc(cc2C(=O)[O-])Br C66145635
c1ccc(cc1)COC(=O)N[C@@H](CSC(c2ccc(cc2)Cl)c3ccc(cc3)Cl)C(=O)[O-] C01870698
CCCc1cc(cc(c1O[C@H](c2ccc(cc2)Cl)C(=O)[O-])CCC)Cn3c(nc4c3nc(cc4C)C)CC C13834064
CCCCCCOc1ccc(cc1)NC(=O)c2c(=O)c3ccccc3n(c2[O-])CCCCC C08952069
CCCN(CCC)/C(=C/C1=CSC2=NC(=C([C@@H](N12)c3cccc(c3)OC)C(=O)OCC)C)/[O-] C34922784
CCCCCOc1ccc(cc1)[C@H]2C(=C(C(=O)N2Cc3ccco3)[O-])C(=O)c4ccc(cc4)Br C34933011
CC(C)(C)c1cc(nc(n1)SCc2cccc(c2)C(=O)[O-])N(C)CCc3ccc(c(c3)OC)OC C35665105
CCN(CC)/C(=C/C1=CSC2=NC(=C([C@@H](N12)c3ccc(cc3)OC)C(=O)OCC)c4ccccc4)/[O-] C35692866
CC[C@@H](C)N/C(=C/C1=CSC2=NC(=C([C@@H](N12)c3ccc(cc3)C(C)C)C(=O)OCc4ccccc4)C)/[O-] C35704609
CCN(CC)C(=O)C1=C(N=C2N([C@@H]1c3cccc(c3)OCc4ccccc4)C(=CS2)/C=C(/NC5CC5)\[O-])C C35704705
CCOC(=O)C1=C(N=C2N([C@@H]1c3ccc(cc3)OC)C(=CS2)/C=C(/NCC(C)C)\[O-])c4ccccc4 C36049951
CC[C@@H](C)N/C(=C/C1=CSC2=NC(=C([C@@H](N12)c3cccc(c3)OCc4ccccc4)C(=O)OCC)C)/[O-] C36050300
CC[C@@H](C)N/C(=C/C1=CSC2=NC(=C([C@H](N12)c3cccc(c3)OCc4ccccc4)C(=O)OCC)C)/[O-] C36050302
CC[C@H](C)N/C(=C/C1=CSC2=NC(=C([C@H](N12)c3cccc(c3)OCc4ccccc4)C(=O)OCC)C)/[O-] C36050303
CC1=C([C@@H](N2C(=CSC2=N1)/C=C(/NCCOC)\[O-])c3ccccc3Cl)C(=O)OCc4ccccc4 C36052953
CC1=C([C@H](N2C(=CSC2=N1)/C=C(/NCC3CC3)\[O-])c4ccc(cc4)C(C)C)C(=O)OCC=C C36053248
CC1=C([C@H](N2C(=CSC2=N1)/C=C(/NCC(C)C)\[O-])c3cccc(c3)OCc4ccccc4)C(=O)OCC=C C36058674
CCC1=C([C@H](N2C(=CSC2=N1)/C=C(/NCC(C)C)\[O-])c3cccc(c3)Oc4ccccc4)C(=O)OC C36064423
CC[C@@H](C)N/C(=C/C1=CSC2=NC(=C([C@@H](N12)c3cccc(c3)OCc4ccccc4)C(=O)OC(C)C)C)/[O-] C36065038
CC[C@@H](C)N/C(=C/C1=CSC2=NC(=C([C@H](N12)c3cccc(c3)OCc4ccccc4)C(=O)OC(C)C)C)/[O-] C36065040
CC[C@H](C)N/C(=C/C1=CSC2=NC(=C([C@H](N12)c3cccc(c3)OCc4ccccc4)C(=O)OC(C)C)C)/[O-] C36065041
CC(C)(C)c1ccc(cc1)OC(C)(C)[C@H]2OC[C@@H]([C@@H](O2)c3cccnc3)C/C=C\CCC(=O)[O-] C36242539
CCCCCCOc1c(cc(cc1Cl)C(=O)c2c(c(c(=O)n(c2[O-])Cc3ccccc3)C#N)C)Cl C38619756
CC[C@H](Cn1cc(c2c1ccc(c2)C(=O)OC)C[N-]S(=O)(=O)Oc3ccccc3)c4ccccc4 C39491417
CCCCOc1ccccc1/C=C(\C#N)/C(=N/c2nnc(s2)SCc3ccccc3Cl)/[O-] C39997345
CC(C)COc1ccc(cc1OC)/C=C(\C#N)/C(=N/c2nnc(s2)SCc3ccc(cc3)Cl)/[O-] C39997473
CCCCOc1ccc(cc1OCC)/C=C(\C#N)/C(=N/c2nnc(s2)SCc3ccc(cc3)F)/[O-] C39997743
CCCCCOc1ccc(cc1)[C@H]2C(=C(C(=O)N2c3nnc(s3)SCC)[O-])C(=O)c4ccc(cc4)C C39999801
CCSc1nnc(s1)N2[C@@H](C(=C(C2=O)[O-])C(=O)c3ccc(cc3)C)c4cccc(c4)OCCC(C)C C39999822
CCCCCCOc1ccc(cc1OC)[C@@H]2C(=C(C(=O)N2CC=C)[O-])C(=O)c3ccc(cc3)Br C40026096
CC(C)COc1ccc(cc1)C(=O)C2=C(C(=O)N([C@@H]2c3cc(c(c(c3)C(C)(C)C)O)C(C)(C)C)CC=C)[O-] C40026890
CC(C)COc1ccc(cc1)C(=O)C2=C(C(=O)N([C@H]2c3cc(c(c(c3)C(C)(C)C)O)C(C)(C)C)CC=C)[O-] C40026891
C=CCN1[C@@H](C(=C(C1=O)[O-])C(=O)c2cccc(c2)OCc3ccccc3Cl)c4ccc(cc4)OCC=C C40030126
CCN(CC)c1ccc(cc1)[C@@H]2C(=C(C(=O)N2CC=C)[O-])C(=O)c3cccc(c3)OCc4ccc(cc4)Cl C40030260
CC(C)c1ccc(cc1)[C@@H]2C(=C(C(=O)N2CCCO)[O-])C(=O)c3ccc(cc3)OCc4ccccc4Cl C40055106
CCCCN1[C@@H](C(=C(C1=O)[O-])C(=O)c2ccc(cc2C)OCC=C)c3cc(c(c(c3)C(C)(C)C)O)C(C)(C)C C40083465
CCCCN1[C@H](C(=C(C1=O)[O-])C(=O)c2ccc(c(c2)C)OCC(C)C)c3ccc(c(c3)OC)OCCC(C)C C40094192
CCCCN1[C@@H](C(=C(C1=O)[O-])C(=O)c2ccc(c(c2)C)OCC(C)C)/C=C/c3ccccc3 C40094322
CCCCN1[C@H](C(=C(C1=O)[O-])C(=O)c2ccc(cc2)OCC=C)c3ccc(cc3)C(C)(C)C C40099611
CCCCN1[C@@H](C(=C(C1=O)[O-])C(=O)c2cccc(c2)OCc3ccc(cc3)F)c4ccc(cc4)N(CC)CC C40109508
CCCCN1[C@@H](C(=C(C1=O)[O-])C(=O)c2ccc(cc2)OCc3ccc(cc3)Cl)c4ccc(cc4)C(C)C C40109840
CCCCN1[C@H](C(=C(C1=O)[O-])C(=O)c2ccc(cc2)OCc3ccc(cc3)Cl)c4ccc(cc4)C(C)C C40109841
CCCCN1[C@@H](C(=C(C1=O)[O-])C(=O)c2ccc(cc2)OCc3ccc(cc3)F)c4ccc(cc4)N(CC)CC C40110366
CCCN1[C@@H](c2c([nH]nc2C1=O)c3cc(ccc3[O-])Cl)c4ccc(c(c4)OCC)OCCC(C)C C39898405
CCCCCN1[C@@H](c2c([nH]nc2C1=O)c3cc(ccc3[O-])Cl)c4ccc(c(c4)OC)OCC(C)C C39898615
CCOC(=O)c1ccc(cc1)CCC[C@H](C(=O)[O-])NC(=O)OCC2c3ccccc3-c4c2cccc4 C44320860
CCCOc1c(cc(cc1C(C)(C)C)C[C@@H](C(=O)[O-])NC(=O)OCC2c3ccccc3-c4c2cccc4)C C44325120
CCOc1ccc(cc1)/N=C\2/C(=C(/C(=C/c3ccccc3OCc4ccccc4F)/S2)[O-])C(=O)OCC C59105386
CCOc1cc(ccc1OCc2ccc(cc2)C)/C=C\3/C(=C(/C(=N/c4ccc(cc4)C)/S3)C(=O)OCC)[O-] C59247500
CCOc1cc(cc(c1OCc2ccc(cc2)C(=O)[O-])CC=C)/C=C(/C#N)\C(=O)Nc3ccc(cc3)C C59335742
CCc1ccc(cc1)/N=C\2/C(=C(/C(=C/c3ccc(c(c3)Cl)OCC(=O)OCC)/S2)[O-])C(=O)OCC C59437163
Cc1c(cccc1C(=O)[O-])c2ccc(o2)/C=C/3\C(=O)N(C(=O)S3)CCOc4ccccc4 C09235920
Cc1ccc(c(c1)OS(=O)(=O)c2cc(cc(c2OC)OC)/C=C/C(=O)[O-])Cl C13067348
CCOC(=O)c1cc(c(c(c1)Cl)OS(=O)(=O)c2ccc(cc2)C(=O)[O-])Cl C13069149
CC(=O)N(c1ccccc1)c2nc(cs2)CSc3ncc(n3c4ccccc4)C(=O)[O-] C13090110
CCn1c2ccc(cc2nc1/C(=C/c3cc(c(c(c3)OC)OC)OC)/Cl)C(=O)[O-] C07488608
Cc1ccc(cc1)c2nnc(n2CCC(=O)[O-])S[C@H](C)C(=O)N3c4ccccc4C[C@H]3C C13196851
Cc1ccc(cc1)c2nnc(n2CCC(=O)[O-])S[C@@H](C)C(=O)N3c4ccccc4C[C@H]3C C13196856
Cc1cccc(c1)c2nnc(n2CCC(=O)[O-])S[C@@H](C)C(=O)N3c4ccccc4C[C@@H]3C C13198354
CC(C)(C)N(Cc1ccccc1)C(=O)CSc2nc3cc(ccc3c(=O)n2C)C(=O)[O-] C13199647
Cc1ccc2c(cc(=O)oc2c1)CSc3nnc(n3CCC(=O)[O-])c4ccc(cc4)F C13206551
COc1cc(cc(c1OC)Br)/C=C(\C(=O)[O-])/Sc2ccc(cc2)[N+](=O)[O-] C13215090
CCn1c2ccc(cc2nc1CSc3nccn3c4ccc(cc4)OC)C(=O)[O-] C13219464
C[C@H]1Cc2ccccc2N1C(=O)CSc3nnc(n3[C@@H](C(C)C)C(=O)[O-])c4cccs4 C13271242
C[C@@H]1Cc2ccccc2N1C(=O)CSc3nnc(n3[C@@H](C(C)C)C(=O)[O-])c4cccs4 C13271244
CCCn1c(=O)c2ccccc2nc1SCc3nc4cc(ccc4n3CC)C(=O)[O-] C09662850
CN(c1ccccc1)C(=O)CSc2nc3cc(ccc3c(=O)n2CC=C)C(=O)[O-] C13363535
c1cc(sc1)c2nnc(n2CC(=O)[O-])SCc3ncc(o3)c4ccc(cc4)F C13403029
Cc1cccc(c1)n2c(nnc2SCC(=O)N3CCC[C@@H](C3)C(=O)[O-])Cc4ccccc4 C13407324
CC(C)COc1c(cc(cc1Cl)/C=C/C(=O)N2C[C@H](Oc3c2cccc3)C(=O)[O-])OC C13434347
Cc1ccc(cc1)c2nnc(n2CCC(=O)[O-])S[C@H](C)C(=O)N3CCCc4c3cccc4 C13444122
Cc1ccc(cc1)c2nnc(n2CCC(=O)[O-])S[C@@H](C)C(=O)N3CCCc4c3cccc4 C13444125
CC(C)CCSc1ccc(cc1[N+](=O)[O-])C(=O)N2CCc3c2ccc(c3)C(=O)[O-] C13448028
CCOC(=O)c1ccc(cc1)S(=O)(=O)Oc2c(cc(cc2Cl)C(=O)[O-])Cl C13463246
C/C(=C\c1ccccc1)/C=N/n2c(nnc2[S-])c3cc(c(c(c3)OC)OC)OC C19850145
Cc1ccc(cc1)Cn2cc(cn2)n3c(nnc3[S-])[C@@H](C)Cn4c(cc(n4)C(F)(F)F)C C02808732
Cc1cc(no1)COC(=O)c2ccccc2[N-]S(=O)(=O)c3ccc(s3)Br C25592339
COCc1c(c2cc(ccc2o1)[N-]S(=O)(=O)c3cc(ccc3Cl)Cl)C(=O)OC C28118656
CCCS(=O)(=O)c1nc2ccc(cc2s1)[N-]S(=O)(=O)c3ccc(c(c3)Cl)OC C33299047
Cc1ccc(c(c1)C(=O)C2=C(C(=O)N([C@H]2c3ccc(c(c3)OC)OC)Cc4ccco4)[O-])C C35301391
COC(=O)c1ccc(cc1)[C@H]2C(=C(C(=O)N2c3nccs3)[O-])C(=O)/C=C/c4ccccc4 C35420827
CCCc1c(c(n(n1)c2ccccc2)[O-])C3=C(C(=O)N(C3=O)Cc4ccccc4)N5CCCC5 C35621135
CC1=C([C@H](N2C(=CSC2=N1)/C=C(/N3CCOCC3)\[O-])c4ccccc4)C(=O)OCC=C C36053112
CCN(CC)S(=O)(=O)c1ccc(cc1)S(=O)(=O)[N-]c2ccc3c4ccccc4oc3c2 C08671132
CC[C@H](C)O/C(=C\1/[C@@H](C2=C(C[C@@H]([C@@H](C2=O)C(=O)OC)C)N=C1C)c3ccc(cc3)N(C)C)/[O-] C20561520
CCOCCCn1c(c(c(c(c1=O)C#N)C)C(=O)c2c(c3cc(ccc3o2)C)C)[O-] C38621428
Cc1ccc2c(c1)c(c(o2)C(=O)c3c(c(c(=O)n(c3[O-])CCCOC(C)C)C#N)C)C C38621897
Cc1cc(cc(c1)O[C@@H](C)C(=O)c2c(c(c(=O)n(c2[O-])Cc3ccc(cc3)OC)C#N)C)C C38626696
C[C@@H]1C[C@@H](CN(C1)C(=O)COC(=O)c2ccccc2[N-]S(=O)(=O)c3ccc(cc3)F)C C39599126
CCCn1c(nnc1SCC2=CC(=O)N=C3C2=C([C@@H](S3)C(=O)[O-])C)c4cccc(c4)C C39692218
Cc1cccn2c1nc(c2C(=O)C3=C(C(=O)N([C@@H]3c4cccc(c4)Cl)CCCOC)[O-])C C40003651
CCCCN1[C@@H](C(=C(C1=O)[O-])C(=O)c2ccc(c(c2)F)C)c3cccc(c3)[N+](=O)[O-] C40100054
CCCCN1[C@H](C(=C(C1=O)[O-])C(=O)c2ccc(c(c2)F)C)c3ccccc3[N+](=O)[O-] C40100159
COc1ccc(cc1OC)/C=C\2/C(=O)N(/C(=N\c3ccc(cc3)C(=O)[O-])/S2)CC=C C54073575
Cc1cc(c(n1CC(F)(F)F)C)C(=O)CSc2nc3c(cnn3c4ccccc4)c(n2)[O-] C57476307
COC(=O)/C=C\1/C(=O)N(/C(=N/c2ccc(cc2)C(=O)[O-])/S1)CCc3ccccc3 C35078597
CN\1C(=O)/C(=C\c2ccc(c(c2)OC)OCC=C)/S/C1=N\c3ccc(cc3)C(=O)[O-] C35074708
CCCCc1c(nc2nc(nn2c1[O-])N(Cc3ccccc3)C(=O)c4ccccc4)C C64792053
c1cc(ccc1[N-]S(=O)(=O)c2cc(cs2)c3nc(on3)C4CCC4)OC(F)(F)F C65009782
CCN(CC)C(=O)c1c(nc(s1)c2cc(c(n2C)C)S(=O)(=O)[N-]c3ccccc3C)C C65036545
CCOC(=O)c1cccc(c1)[N-]S(=O)(=O)C2=C(S[C@H](C2)[C@H]3C(=C(N=N3)C)C)C C65137751
c1ccc2c(c1)ccc3c2[C@H]4[C@@H](C[C@@H]([C@@H]4Cl)Sc5ccccc5[N+](=O)[O-])[C@@H](N3)C(=O)[O-] C06475316
Cc1c2c(nc3c(cc(cn3c2=O)C(=O)c4ccccc4O)Cl)sc1C(=O)[O-] C08941575
c1ccc(cc1)/N=C/2\NC(=O)/C(=C\c3cc(cc(c3[O-])[N+](=O)[O-])Br)/S2 C09310360
Cc1cccc(c1C)N2C(=O)/C(=C/c3ccc(o3)c4cccc(c4C)C(=O)[O-])/C(=O)NC2=S C09323234
C[C@@H](c1ccc2c(c1)CCCC2)Nc3cnn(c(=O)c3Cl)c4ccc(cc4)C(=O)[O-] C13037404
c1cc(c(c(c1)Cl)CSc2nc3cc(ccc3c(=O)n2CCO)C(=O)[O-])Cl C13045290
CC(=C[C@@H]1c2c(c3ccccc3[nH]2)C[C@H](N1C(=O)OC(C)(C)C(Cl)(Cl)Cl)C(=O)[O-])C C17193208
CC(=O)Nc1ccc(cc1)N2[C@H](C(=C(C2=O)[O-])C(=O)c3ccc(cc3)Cl)c4ccccc4F C09109830
Cc1ccc(cc1)[C@H](c2cc(c3cccnc3c2[O-])[N+](=O)[O-])NC(=O)C4CCCCC4 C20032774
COc1cc(cc(c1OC)Cl)/C=C(/c2[nH]c3cc(ccc3c(=O)n2)C(=O)[O-])\Cl C13351646
CCn1c(c2ccc(cc2nc1=S)C(=O)Nc3ccc4c(c3)c5ccccc5o4)[O-] C25576411
Cc1cccc(c1NC(=O)C(=C([C@H]2c3ccccc3C(=O)O2)C(=O)c4ccccc4F)[O-])C(C)C C05723514
C[C@H]1C/C(=N\NC(=O)c2ccc(cc2)[N-]S(=O)(=O)c3cccs3)/CC(C1)(C)C C33044120
Cc1ccccc1n2c(=O)cc(nc2SCC(=O)Nc3ccc4c5c3cccc5CC4)[O-] C01176499
c1ccc(cc1)C(=O)C2=C(C(=O)N([C@H]2c3cccc(c3)O)c4nc5ccc(cc5s4)F)[O-] C33555371
Cc1ccc(cc1)C(=O)C2=C(C(=O)N([C@@H]2c3ccc(cc3)O)c4nc5ccc(cc5s4)F)[O-] C33555730
c1cc(cc(c1)O)[C@H]2C(=C(C(=O)N2c3nc4ccc(cc4s3)F)[O-])C(=O)c5cccs5 C34917473
CC1=C([C@@H](N2C(=CSC2=N1)/C=C(/N3CCCC3)\[O-])c4ccccc4Cl)C(=O)NC C35693342
C[C@@]12CC/C(=N/NC(=O)c3ccc(cc3)C(=O)[O-])/C=C1CC[C@@H]4[C@@H]2CC[C@@]5([C@@H]4CCC5=O)C C33854249
Cc1c(cccc1Cl)NC(=O)C[C@@H]2C(=O)N=C(S2)[N-]/N=C\3/CC(CC(=C3)C)(C)C C28050069
Cc1ccc(cc1)[C@]2(CC(N(c3c2cccc3)C(=O)CSC4=NNC(C(=N4)[O-])(C)C)(C)C)C C08951263
CC(C)(C)C1CCC2(CC1)[C@@H](C(=NC(=C2C#N)SCC(=O)NC3CCCCC3)[O-])C#N C02696736
C[C@H]1CCc2c(sc3c2c(ncn3)SCC(=O)Nc4ccc(cc4)C(=O)[O-])C1 C13355585
c1cc(oc1/C=C/2\C(=O)NC(=N2)[S-])c3c(cc(cc3Br)[N+](=O)[O-])Br C13125033
Cc1ccc(cc1)Nc2cnn(c(=O)c2Cl)C34C[C@@H]5C[C@H](C3)CC(C5)(C4)CC(=O)[O-] C08671620
c1cc(sc1)C(=O)c2c3cc(c(cc3n(c2[O-])C(=O)Nc4cnccn4)Cl)Cl C39289400
CC[C@H]1CCc2c(sc(c2C(=O)OC)NC(=O)[C@H]3[C@H](C4CCC3CC4)C(=O)[O-])C1 C17091901
Cc1ccc(cc1)c2c3cc(ccc3no2)[C@@H]4NC(=O)C(=C(N4c5ccccc5)[S-])C#N C39895702
CCOC(=O)[C@H]1[C@@H](c2c(nc(s2)[S-])S[C@@H]1C(=O)OCC)c3ccc(cc3)O C40475737
COCCN1[C@@H](c2c([nH]nc2C1=O)c3cc(ccc3[O-])Cl)c4cccc(c4)Br C39898129
c1ccc(c(c1)[C@@H]2c3c([nH]nc3C(=O)N2Cc4ccco4)c5cc(ccc5[O-])Cl)F C39898771
C[C@@H]1c2c(sc(n2)Nc3ccc(cc3)C(=O)[O-])C[C@@]4([C@H]1[C@@H]5[C@@H](CC4)[C@@H](C(=O)O5)C)C C43548180
CC1(Cc2c(sc(n2)NC(=O)CSc3nc4c(c(n3)[O-])CCCC4)C(=O)C1)C C04999526
CC(C)c1ccc(cc1)N2C(=O)/C(=C/c3cc(c(c(c3)Cl)O)Cl)/C(=O)N=C2[O-] C17046031
c1cc(ccc1CSc2nc3c(c(n2)[O-])[C@@H](CC(=O)N3)c4ccc5c(c4)OCO5)F C09488291
c1ccc(cc1)Cn2c3c(c(c(c2=O)C(=O)Nc4nc5ccccc5s4)[O-])CCCC3 C01296667
CCn1c(c(c(n1)C)C[N-]/C(=N/C(=O)c2ccc(c(c2)F)C)/Nc3cccc(c3)C)C C32972187
CCc1ccccc1N/C(=N\C(=O)c2ccc(cc2)Cl)/[N-]Cc3c(nn(c3C)C)C C32972269
C[C@@H](C(=O)/C(=C\1/Nc2ccccc2S1)/C#N)Sc3[n-]nc(n3)c4ccccc4F C57519596
c1ccc(cc1)NC(=O)c2c3c(sc2/N=C/c4cc(ccc4[O-])[N+](=O)[O-])CCCC3 C59198941
Cc1c(nc(n(c1=O)c2ccccc2)SCC(=O)NC34CC5CC(C3)CC(C5)C4)[O-] C59203042
c1cc(cc(c1)Cl)n2c3c(cn2)c(nc(n3)SCC(=O)Nc4cc(cc(c4)F)F)[O-] C12745131
CC(C)Oc1cc(ccc1C(=O)Nc2ccc(cc2)[N-]S(=O)(=O)C)Br C60030128
Cc1cc(nc(n1)N/C(=N/C(=O)c2ccc(c(c2)Cl)Cl)/[N-]c3ccccc3)C C18323136
C=CCN1c2ccc(cc2[C@]3(C1=O)CC(=O)Nc4c3sc(c4c5ccccc5)C(=O)[O-])F C36367340
Cc1ccc(o1)[C@H]2C(=C(N=C3C2=C(CCC3)[O-])SCC(=O)Nc4cccc(c4)Cl)C#N C02310887
C[C@H]1C(=C(N=N1)C)S(=O)(=O)[N-]c2ccc(cc2)[C@H]3Nc4ccc(cc4S3)Cl C63753189
Cc1cccc(c1C)NC(=O)CSC2=C([C@@H](C3=C(CCCC3=N2)[O-])c4ccc(o4)C)C#N C13174396
C[C@@H](C(=O)Nc1c(cccc1F)F)Sc2nc3c(cnn3c4ccccc4)c(n2)[O-] C32774470
Cc1ccc(cc1)n2c(cc(c2c3ccccc3)/C=C\4/C(=O)NC(=O)N=C4[O-])c5ccccc5 C08914477
Cc1ccc(cc1)CN2C[C@@H](CC2=O)C(=O)Nc3nnc(s3)SCc4ccc(cc4)C(=O)[O-] C08727753
CCn1cc(c(=O)c2c1nc(nc2)N3CCN(CC3)C(=S)N[C@@H](C)c4ccccc4)C(=O)[O-] C09192029
Cc1ccccc1NC(=O)CN2C(=O)/C(=C/c3cccn3c4ccc(cc4)C(=O)[O-])/SC2=O C09908241
Cc1cccc(c1)c2nnc(n2CC(=O)[O-])S[C@H](C)C(=O)N3c4ccccc4NC(=O)C3(C)C C13020118
C[C@@H](C(=O)[O-])n1c(nnc1S[C@@H](C)C(=O)Nc2ccc(c(c2)Cl)C#N)c3cccs3 C13020452
C[C@@H](C(=O)Nc1ccc(c(c1)Cl)C#N)Sc2nnc(n2CCC(=O)[O-])c3ccc(cc3)F C13020800
COc1cc(c(cc1OC)Br)CSc2nc3cc(ccc3c(=O)n2CCO)C(=O)[O-] C13046449
c1ccc2c(c1)CCC[C@H]2NC(=O)CSc3nc4cc(ccc4c(=O)n3Cc5ccco5)C(=O)[O-] C13050745
C[C@@H](Cn1c(=O)c2ccc(cc2nc1SCC(=O)N3CCC(CC3)Cc4ccccc4)C(=O)[O-])O C13051207
C[C@@H](Cn1c(=O)c2ccc(cc2nc1S[C@@H](c3ccccc3)C(=O)N4CCCC4)C(=O)[O-])O C13052232
C[C@@H](C(=O)Nc1cccc(c1)F)Sc2nc3cc(ccc3c(=O)n2C[C@H]4CCCO4)C(=O)[O-] C13053563
Cc1ccc(c(c1)NC(=O)CN(C)C(=O)CSc2nc3cc(ccc3c(=O)n2C)C(=O)[O-])C C13200642
c1cc(ccc1/C=C/C(=O)[O-])S(=O)(=O)N2CCC(CC2)C(=O)Nc3ccc4c(c3)OCO4 C13312216
c1cc(cc(c1)Cl)NC(=O)CSCc2nc3c(c(n2)[O-])nnn3Cc4ccc(cc4)F C02910797
COc1ccc(cc1)[C@@H]2C3=C(C[C@@H](CC3=O)c4ccco4)Nc5ccccc5N2C(=O)CCC(=O)[O-] C21722511
Cc1c(c(n2c(n1)nc(n2)[S-])C)CCC(=O)NC[C@@H](c3ccc(cc3)F)N4CCOCC4 C14237495
Cc1ccc(o1)[C@@H](CNC(=O)Cn2c(nnc2[S-])c3ccc(cc3)Cl)N4CCOCC4 C25399122
Cc1ccc(cc1[N+](=O)[O-])S(=O)(=O)[N-]c2ccc(cc2)C(=O)Nc3nc4c(s3)CCC4 C25769001
Cc1ccc(cc1NC(=O)C(=C([C@@H]2c3ccccc3C(=O)O2)C(=O)c4ccccc4F)[O-])[N+](=O)[O-] C17210952
COc1cccc2c1oc(c2)C(=O)C3=C(C(=O)N([C@H]3c4ccc(c(c4)OC)O)c5nccs5)[O-] C33795882
CCCCn1c2c(c(c(s2)C(=O)[O-])C)c(=O)n(c1=O)CC(=O)Nc3cccc4c3cccc4 C34779423
COc1ccc(cc1)NC(=O)CSC2=C([C@@H]([C@H](C(=N2)[O-])C(=O)OC)c3ccccc3F)C#N C09357007
COc1cccc2c1oc(c2)C(=O)C3=C(C(=O)N([C@H]3c4ccc(c(c4)OC)O)CCc5ccccc5)[O-] C35551428
c1ccc(cc1)Cn2cc(c3c2cc(cc3)C(=O)[O-])[C@H](C(=O)[O-])[NH+]4CCN(CC4)Cc5cccnc5 C36365844
COc1ccc(cc1)Cc2c(=O)[nH]c(nc2[O-])SCC(=O)N3C[C@H]4C[C@@H](C3)c5cccc(=O)n5C4 C16036267
Cc1cc(ccc1N2CCCC2=O)S(=O)(=O)[N-]c3ccc(cc3)S(=O)(=O)Nc4ccccc4 C38754527
CCCc1ccc(c(c1)N2CCN[C@@H](C2)OCC)[N-]S(=O)(=O)S(=O)(=O)c3ccccc3 C39481436
CCCc1ccc(c(c1)N2CCN[C@@H](C2)S(=O)(=O)c3ccccc3)[N-]S(=O)(=O)OCC C39481461
CC(C)[C@H](C(=O)[O-])n1c(=O)c2ccccc2nc1SCC(=O)Nc3cccc4c3nsn4 C39630478
C[C@@H](C(=O)NC1(CCCCC1)C#N)Sc2nnc(n2[C@H](C(C)C)C(=O)[O-])c3cccs3 C13271827
C[C@H](C(=O)NC1(CCCCC1)C#N)Sc2nnc(n2[C@H](C(C)C)C(=O)[O-])c3cccs3 C13271829
Cc1c(c2c(=O)[nH]c(nc2o1)CS[C@H]3N=C4C(=C5CCCCC[C@H]5S4)C(=O)N3CC=C)C(=O)[O-] C39680163
C[C@@H](C(=O)Nc1cccc(c1)C(=O)C)Sc2nc3cc(ccc3c(=O)n2CC(C)C)C(=O)[O-] C13048806
C[C@H](C(=O)N1CC(=O)Nc2c1cccc2)Sc3nc4cc(ccc4c(=O)n3CC(C)C)C(=O)[O-] C13049511
CCC1=C[C@@H]2[C@@H](S1)N=C(N(C2=O)CC)SCc3[nH]c(=O)c4c(c(sc4n3)C(=O)[O-])C C39724251
CCOC(=O)[C@@H]1[C@H](SC2=C1CCC2)NC(=O)[C@@H](C)Sc3nnc4n3c5c(c(n4)[O-])CCC5 C39733492
CC(C)c1ccc(cc1)[C@@H]2C(=C(C(=O)N2CCOCCO)[O-])C(=O)c3ccc4c(c3)OCCO4 C40096399
COc1cccc2c1oc(c2)C(=O)C3=C(C(=O)N([C@@H]3c4cccc(c4)Cl)CCOCCO)[O-] C40097818
c1ccc(c(c1)[C@H]2C(=C(C(=O)N2CCO)[O-])C(=O)c3ccc(cc3)S(=O)(=O)N4CCCCCC4)F C40112142
c1ccc(c(c1)[C@@H]2C(=C(C(=O)N2CCO)[O-])C(=O)c3ccc(cc3)S(=O)(=O)N4CCCCCC4)Cl C40112175
CC[C@@H]1CCc2c(cc(s2)c3nnc(n3C)SCc4[nH]c(=O)c5c(c(oc5n4)C)C(=O)[O-])C1 C13408622
Cc1c(c2c(=O)[nH]c(nc2o1)CSc3nc4c(c5c(s4)CCCC5)c(=O)n3CC=C)C(=O)[O-] C13416068
Cc1ccc(cc1)n2c(nnc2SCc3[nH]c(=O)c4c(c(oc4n3)C)C(=O)[O-])c5ccccc5 C13395802
c1ccc2c(c1)c(c[nH]2)C(=O)CSc3nc4cc(ccc4c(=O)n3C[C@@H]5CCCO5)C(=O)[O-] C13052980
Cc1ccc(c(c1[N-]S(=O)(=O)C)C)S(=O)(=O)Nc2ccccc2C(=O)N3CCCC[C@@H]3C C12447433
Cc1ccc(cc1)NC(=O)CN2c3ccccc3/C(=N/[N-]S(=O)(=O)Cc4ccccc4)/C2=O C59147054
CCS(=O)(=O)[N-]c1ccc(cc1)NC(=O)c2ccc3c(c2)C(=O)N(C3=O)Cc4ccccc4 C59885329
CCOC(=O)[C@H]1[C@H]([C@@H](S[C@@H]1NC(=O)CSc2[n-]c(nn2)Cc3ccccc3)C(=O)C)C C39969284
Cc1ccc(cc1)[C@H]2[C@H]3C(=NC(=NC3=O)SCC(=O)NCc4ccco4)N=C5C2=C(CCC5)[O-] C63447995
COc1cc(cc(c1)OC)c2[n-]c(nn2)SCC(=O)N[C@H]3[C@@H](C4=C(S3)CCCC4)C#N C39369722
Cc1c2cc3c(cc2oc(=O)c1CCC(=O)NCC4CCC(CC4)C(=O)[O-])oc(c3c5ccccc5)C C02120777
C[C@H](C(=O)Nc1cccc(c1)Cl)Sc2nc3cc(ccc3c(=O)n2Cc4ccccc4)C(=O)[O-] C13044801
C[C@@H]1CCC[C@H]([C@@H]1C)NC(=O)[C@@H](C)Sc2nc3cc(ccc3c(=O)n2Cc4ccccc4)C(=O)[O-] C13044960
C[C@H]1CCC[C@@H]([C@@H]1C)NC(=O)[C@@H](C)Sc2nc3cc(ccc3c(=O)n2Cc4ccccc4)C(=O)[O-] C13044963
C[C@H](C(=O)Nc1ccccc1Cl)Sc2nc3cc(ccc3c(=O)n2Cc4ccccc4)C(=O)[O-] C13045039
Cc1ccc(cc1F)NC(=O)[C@@H](C)Sc2nc3cc(ccc3c(=O)n2Cc4ccccc4)C(=O)[O-] C13045060
c1ccc(cc1)CCn2c(=O)c3ccc(cc3nc2SCC(=O)Nc4ccccc4Cl)C(=O)[O-] C13045120
Cc1ccccc1NC(=O)CSc2nc3cc(ccc3c(=O)n2Cc4ccccc4Cl)C(=O)[O-] C13049656
Cc1ccc(cc1)c2nnc(n2CC(=O)[O-])S[C@@H](C)C(=O)Nc3cc(c(cc3Cl)Cl)Cl C13205110
C[C@@H](C(=O)Nc1ccccc1c2ccccc2)Sc3nnc(n3CCC(=O)[O-])c4ccc(cc4)F C13206569
C=CCn1c(=O)c2c(csc2nc1SCC(=O)Nc3cc(ccc3C(=O)[O-])F)c4ccccc4 C13246353
C[C@@H](C(=O)NCCC1=CCCCC1)Sc2nc3cc(ccc3c(=O)n2c4ccc(cc4)F)C(=O)[O-] C13256169
Cc1c(sc2c1c(=O)n(c(n2)SCC(=O)Nc3c(cc(cc3Cl)Cl)C(=O)[O-])CC=C)C C13341847
CCc1cc2c(s1)nc(n(c2=O)CCc3ccccc3)SCC(=O)Nc4ccccc4C(=O)[O-] C13353325
C=CCn1c(=O)c2ccc(cc2nc1SCC(=O)Nc3cc(c(cc3Cl)Cl)Cl)C(=O)[O-] C13365087
C[C@@H]1CCC[C@H]([C@@H]1C)n2c(=O)c3ccccc3nc2SCC(=O)Nc4ccc(cc4)/C=C/C(=O)[O-] C13393343
c1ccc(cc1)CCn2c(=O)c3ccccc3nc2SCC(=O)Nc4cc(ccc4Cl)C(=O)[O-] C13447128
c1ccc2c(c1)CCN([C@H]2C/N=C/C3=C(C[C@@H](CC3=O)c4ccc(cc4)F)[O-])C(=S)NC5CCCC5 C08846525
CC1(CC(=C(C(=NCc2ccco2)C1)C(C(F)(F)F)(C(F)(F)F)NC(=O)c3cccs3)[O-])C C09281838
Cc1cccc(c1NC(=O)C(=C([C@@H]2c3ccccc3C(=O)O2)C(=O)/C=C/c4ccccc4)[O-])C(C)(C)C C05316451
CC(=O)c1ccccc1NC(=O)C(=C([C@@H]2c3ccccc3C(=O)O2)C(=O)c4ccccc4c5ccccc5)[O-] C17211589
CCCCCCn1c2ccccc2c(=O)c(c1[O-])C(=O)Nc3ccc(cc3)I C02056436
CC1=C([C@@H](N2C(=CSC2=N1)/C=C(/N[C@H]3CCCc4c3cccc4)\[O-])c5ccccc5OC)C(=O)OC C34923714
Cc1c(sc(n1)C)C(=O)C2=C(C(=O)N([C@@H]2c3cc(c(c(c3)C(C)(C)C)O)C(C)(C)C)Cc4ccco4)[O-] C35567725
CC[C@@H](C)N/C(=C/C1=CSC2=NC(=C([C@@H](N12)c3cccc(c3)C)C(=O)OCC)c4ccccc4)/[O-] C36050031
CC1=C([C@H](N2C(=CSC2=N1)/C=C(/NC[C@@H]3CCCO3)\[O-])c4ccc(cc4)Cl)C(=O)OC(C)C C36064883
CC1=C([C@H](N2C(=CSC2=N1)/C=C(/NC[C@H]3CCCO3)\[O-])c4ccc(cc4)Cl)C(=O)OC(C)C C36064885
CC1=C([C@@H](N2C(=CSC2=N1)/C=C(/N[C@@H](C)c3ccccc3)\[O-])c4cccc(c4)F)C(=O)OC(C)C C36071877
C[C@@H](C(=O)Nc1cc(cc(c1)Cl)Cl)Sc2nnc(n2[C@H](C(C)C)C(=O)[O-])c3cccs3 C13271431
C[C@H](C(=O)Nc1cc(cc(c1)Cl)Cl)Sc2nnc(n2[C@H](C(C)C)C(=O)[O-])c3cccs3 C13271433
C[C@H](c1ccc2ccccc2c1)NC(=O)CSc3nc4cc(ccc4c(=O)n3CC(C)C)C(=O)[O-] C13049343
C[C@H](c1cccc2c1cccc2)NC(=O)CSc3nc4cc(ccc4c(=O)n3CC(C)C)C(=O)[O-] C13049496
Cc1ccc(cc1)CSc2nnc(s2)N3[C@H](C(=C(C3=O)[O-])C(=O)c4ccccc4)c5ccc(cc5)O C39835200
CCOc1ccc(cc1)[C@@H]2c3c([nH]nc3C(=O)N2Cc4ccc(cc4)OC)c5cc(ccc5[O-])Cl C39899089
COc1ccc(cc1)CCN2[C@@H](c3c([nH]nc3C2=O)c4cc(ccc4[O-])Cl)c5ccc(cc5)OC C39899157
CC1=C([C@H](C(=C(N1)C(OC)OC)C(=O)OC/C=C/c2ccccc2Cl)c3cccc(c3)Cl)C(=O)[O-] C40846362
c1ccc2c(c1)ccc(c2Br)C[C@H](C(=O)[O-])NC(=O)OCC3c4ccccc4-c5c3cccc5 C44320507
c1ccc2c(c1)-c3ccccc3C2COC(=O)N[C@H](Cc4ccc(c(c4Cl)Cl)N5CCCC5)C(=O)[O-] C44323861
CCCCn1c(=O)c2c(c(sc2nc1SCc3cc(=O)[nH]c4c3c(c(s4)C(=O)[O-])C)C)C C13254612
c1ccc2c(c1)CCN([C@@H]2C/N=C/C3=C(C[C@H](CC3=O)c4ccc(cc4)F)[O-])C(=S)NC5CCCC5 C08846524
COc1ccccc1[C@@H]2C(=C(C(=O)N2CCc3c[nH]c4c3cccc4)[O-])C(=O)c5ccc(cc5)Br C01413417
c1ccc(cc1)Cc2c(nc(n(c2=O)c3ccccc3)SCC(=O)Nc4nc5ccccc5s4)[O-] C09335009
c1ccc(cc1)CCN\2C(=O)C[C@H](S/C2=N\c3ccc(cc3)Cl)C(=O)Nc4cccc(c4)C(=O)[O-] C34806031
c1ccc(cc1)CCN\2C(=O)C[C@@H](S/C2=N\c3cccc(c3)Cl)C(=O)Nc4ccc(cc4)C(=O)[O-] C33682457
c1ccc(cc1)CCN\2C(=O)C[C@@H](S/C2=N\c3cccc(c3)Cl)C(=O)Nc4cccc(c4)C(=O)[O-] C33721112
c1cc(ccc1C(=O)CSc2nc3ccc(cc3s2)[N-]S(=O)(=O)c4ccc(cc4)Cl)O C59417598
CC(C)c1ccc(cc1)NC(=O)CSc2nc3ccc(cc3s2)[N-]S(=O)(=O)c4ccccc4 C59489654
CCc1ccc(cc1)NC(=O)CSC2=C([C@@H](C3=C(CC(CC3=N2)(C)C)[O-])c4ccc(cc4)OC)C#N C13161184
Cc1ccc(cc1)NC(=O)CSC2=C([C@@H](C3=C(CC(CC3=N2)(C)C)[O-])c4ccc(c(c4)OC)OC)C#N C13174421
C[C@H](C(=O)Nc1ccc(cc1)S(=O)(=O)[N-]c2cc(cc(c2)Cl)Cl)Oc3ccccc3C(C)C C20459695
CCOC(=O)C1=C(N=c2n(c(=O)/c(=C/c3ccc(cc3)C(=O)[O-])/s2)[C@@H]1c4ccc(cc4OC)OC)C C02049462
CCCCn1c(=O)c2ccc(cc2nc1SCC(=O)NC3c4ccccc4-c5c3cccc5)C(=O)[O-] C13044651
c1ccc2c(c1)cccc2/N=N/c3ccc(c(c3)/C=N/NC(=O)COc4ccc(cc4[N+](=O)[O-])Cl)[O-] C27830917
Cn1c2ccccc2c(=O)c(c1[O-])C(=O)/C=C/C[C@H](c3ccccc3)N(c4ccccc4)c5ccccc5 C04235435
CC(=CC[C@@H]1C[C@@]2(C(=C(C(=O)[C@@](C2=O)(C1(C)C)CC=C(C)C)C(=O)c3ccccc3)[O-])CC=C(C)C)C C13403694
CCOC(=O)C1CCN(CC1)/C(=C/C2=CSC3=NC(=C([C@H](N23)c4ccccc4Cl)C(=O)OC)C)/[O-] C35693750
CCOC(=O)[C@H]1CCCN(C1)/C(=C/C2=CSC3=NC(=C([C@H](N23)c4cccc(c4)F)C(=O)OCC)C)/[O-] C35694562
CCN(CC)C(=O)C1=C(N=C2N([C@H]1c3cccc(c3)C)C(=CS2)/C=C(/N(C)Cc4ccccc4)\[O-])C C35696021
CC1=C([C@H](N2C(=CSC2=N1)/C=C(/NCc3ccco3)\[O-])c4ccccc4)C(=O)OCc5ccccc5 C35696886
CC1=C([C@H](N2C(=CSC2=N1)/C=C(/NCc3cccnc3)\[O-])c4ccccc4)C(=O)OCc5ccccc5 C35696914
CCOC(=O)C1CCN(CC1)/C(=C/C2=CSC3=NC(=C([C@@H](N23)c4cccc(c4)Cl)C(=O)OC)C)/[O-] C35697734
CCC1=C([C@H](N2C(=CSC2=N1)/C=C(/N(C)Cc3ccccc3)\[O-])c4cccc(c4)[N+](=O)[O-])C(=O)OC C35704488
CC[C@@H](C)N/C(=C/C1=CSC2=NC(=C([C@@H](N12)c3cccc(c3)[N+](=O)[O-])C(=O)OCC)c4ccccc4)/[O-] C35705030
CCOC(=O)C1=C(N=C2N([C@@H]1c3ccc(cc3)[N+](=O)[O-])C(=CS2)/C=C(/N4CCCC4)\[O-])c5ccccc5 C35705060
CCOC(=O)C1=C(N=C2N([C@@H]1c3cccc(c3)OC)C(=CS2)/C=C(/N4CCCC4)\[O-])c5ccccc5 C35705126
CCOC(=O)C1=C(N=C2N([C@H]1c3ccccc3)C(=CS2)/C=C(/N(C)Cc4ccccc4)\[O-])c5ccccc5 C36050008
CCC1=C([C@H](N2C(=CSC2=N1)/C=C(/N3CCC(CC3)C(=O)OCC)\[O-])c4ccccc4C)C(=O)OC C36052796
CCOC(=O)C1=C(N=C2N([C@@H]1c3ccc(cc3)C(C)C)C(=CS2)/C=C(/NCCN4CCOCC4)\[O-])C C36058264
CCOC(=O)C1=C(N=C2N([C@H]1c3ccc(cc3)C(C)C)C(=CS2)/C=C(/NCCN4CCOCC4)\[O-])C C36058266
CC1=C([C@H](N2C(=CSC2=N1)/C=C(/NCC(C)C)\[O-])c3ccc(c(c3)OC)OC)C(=O)OC(C)(C)C C36061381
CCC1=C([C@H](N2C(=CSC2=N1)/C=C(/N3CCC[C@@H](C3)C(=O)OCC)\[O-])c4ccccc4OC)C(=O)OC C36063242
CCOC(=O)C1=C(N=C2N([C@H]1c3cccc(c3)[N+](=O)[O-])C(=CS2)/C=C(/N4CCCC4)\[O-])c5ccccc5 C36064311
CCOC(=O)C1=C(N=C2N([C@H]1c3ccccc3OC)C(=CS2)/C=C(/N4CCCC4)\[O-])c5ccccc5 C36064339
CCC1=C([C@@H](N2C(=CSC2=N1)/C=C(/N3CCOCC3)\[O-])c4cccc(c4)Oc5ccccc5)C(=O)OC C36064438
CC[C@H](C)N/C(=C/C1=CSC2=NC(=C([C@@H](N12)c3cccc(c3OC)OC)C(=O)OC(C)(C)C)C)/[O-] C36064774
CCCCNC(=O)[C@H](c1ccc(cc1)N(C)C)N(c2cccc(c2)Cl)C(=O)c3cc(ccc3[O-])[N+](=O)[O-] C36484387
C[C@H](c1ccccc1)[C@@H](C(=O)NC(C)(C)CC(C)(C)C)N(Cc2ccco2)C(=O)c3cc(ccc3[O-])[N+](=O)[O-] C36499705
CCCCCCN([C@@H](c1ccc(cc1)N(C)C)C(=O)NC2CCCCC2)C(=O)c3cc(ccc3[O-])[N+](=O)[O-] C36513936
CC(C)(C)NC(=O)[C@H](c1ccc(cc1)N(C)C)N(c2ccccc2Cl)C(=O)c3cc(ccc3[O-])[N+](=O)[O-] C36544713
CC(C)(C)CC(C)(C)NC(=O)[C@@H](c1cccc(c1)O)N(C(=O)c2cc(ccc2[O-])[N+](=O)[O-])C(C)(C)C C36585788
CC(C)(C)CC(C)(C)NC(=O)[C@H](c1ccccc1O)N(C(=O)c2cc(ccc2[O-])[N+](=O)[O-])C(C)(C)C C36585851
c1cc(cc(c1)[N+](=O)[O-])c2ccc(o2)/C=C(\C#N)/C(=N/c3nnc(s3)SCc4ccc(cc4)F)/[O-] C39998228
c1ccc(c(c1)c2ccc(o2)/C=C(\C#N)/C(=N/c3nnc(s3)SCc4ccc(cc4)F)/[O-])[N+](=O)[O-] C39998230
c1ccc(cc1)/C=C/CSc2nnc(s2)N3[C@H](C(=C(C3=O)[O-])C(=O)c4ccccc4)c5cccs5 C40000571
CC(C)(C)c1cc(cc(c1O)C(C)(C)C)[C@@H]2C(=C(C(=O)N2CCCO)[O-])C(=O)c3ccc(cc3)Cl C40047686
COc1ccc(cc1)CN2[C@H](c3c([nH]nc3C2=O)c4cc(ccc4[O-])Cl)c5cccc(c5)OCC=C C39899122
CCCCOc1ccc(cc1OC)[C@@H]2c3c([nH]nc3C(=O)N2CCCOC(C)C)c4cc(ccc4[O-])Cl C39899313
c1ccc2c(c1)-c3ccccc3C2COC(=O)N[C@H](Cc4ccc(cc4)n5cnc6c5cccc6)C(=O)[O-] C44321092
c1ccc2c(c1)-c3ccccc3C2COC(=O)N[C@H](Cc4cc(c(c(c4O)[N+](=O)[O-])Cl)Cl)C(=O)[O-] C44323313
Cc1c(ccc(c1Cl)C[C@@H](C(=O)[O-])NC(=O)OCC2c3ccccc3-c4c2cccc4)N5CCCC5 C44323844
c1ccc(cc1)COC(=O)N2CCCC[C@H]2C[C@@H](C(=O)[O-])NC(=O)OCC3c4ccccc4-c5c3cccc5 C44326595
Cc1ccc(cc1)S(=O)(=O)[N-]c2ccc(c(c2)Cl)Oc3c(cc(cc3[N+](=O)[O-])C(F)(F)F)[N+](=O)[O-] C03134744
c1ccc(cc1)CCCN\2C(=O)C[C@H](S/C2=N\c3ccc(cc3)Cl)C(=O)Nc4cccc(c4)C(=O)[O-] C33694837
c1ccc(cc1)CCCN\2C(=O)C[C@@H](S/C2=N\c3cccc(c3)Cl)C(=O)Nc4ccc(cc4)C(=O)[O-] C58945397
CCc1ccc(cc1)/N=C\2/C(=C(/C(=C/c3cc(c(c(c3)Cl)OCC#C)Cl)/S2)[O-])C(=O)OCC C59105425
Cc1ccc(cc1)S(=O)(=O)[N-]c2ccc3c(c2)sc(n3)SCC(=O)Nc4ccc(cc4)C(C)C C59489653
CCOC(=O)c1c(nc(s1)NC(=O)C[C@@H]2C(=O)N=C(S2)[N-]/N=C\3/CCCCCCCCCC[C@H]3C)C C22506415
C/C(=N/[N-]C1=NC(=O)[C@H](S1)CC(=O)Nc2ccccc2OC)/C[C@H]3CC4=C(CC3(C)C)C(CCC4)(C)C C22507448
c1cc(ccc1/C=C/c2ccc(cc2)/N=C/c3cc(ccc3[O-])[N+](=O)[O-])/N=C/c4cc(ccc4O)[N+](=O)[O-] C15772537
c1ccc(cc1)Nc2ccc(cc2)Nc3c(nc4ccccc4n3)[N-]S(=O)(=O)c5cccc(c5)[N+](=O)[O-] C08997046
C[C@H](CCC(=O)[O-])[C@H]1CC[C@@]2([C@@]1(CC(=O)C3=C2C(=O)C[C@@H]4[C@@]3(CC[C@@H](C4(C)C)OC(=O)C)C)C)C C04782861
Cc1cc(nc(c1C(=O)[O-])SCC(=O)c2cc(n(c2C)[C@H](C)c3ccccc3)C)C C13022647
c1ccc(c(c1)CSc2nc3cc(ccc3c(=O)n2C[C@H]4CCCO4)C(=O)[O-])Cl C13052663
c1ccc(cc1)/C=C/CSc2nc3cc(ccc3c(=O)n2C[C@@H]4CCCO4)C(=O)[O-] C13053302
COc1ccc(cc1Br)/C=C(/c2ccc(s2)S(=O)(=O)N3CCCCC3)\C(=O)[O-] C13344078
c1ccc2c(c1)c(cc(n2)/C=C/c3cn(nc3c4ccc(cc4)Br)CCC#N)C(=O)[O-] C13361713
c1ccc2c(c1)c(=O)n(c(n2)SCc3c4c(cccc4sc3C(=O)[O-])F)C[C@H]5CCCO5 C13395752
CCCn1c(nnc1SCc2c3c(cccc3sc2C(=O)[O-])F)c4ccncc4 C13407805
c1ccc(cc1)n2c(nnc2SCc3c4c(cccc4sc3C(=O)[O-])F)C5CC5 C13417408
COc1cc(cc(c1OS(=O)(=O)c2cc(cc(c2)Cl)Cl)Br)/C=C/C(=O)[O-] C13463067
CC(C)c1ccc(cc1)[C@H]2C(=C(C(=O)N2CCN3CCOCC3)[O-])C(=O)c4ccc(cc4)Cl C19997236
c1cc(cc(c1)[N-]S(=O)(=O)c2cc(cc(c2)C(F)(F)F)C(F)(F)F)c3nnc4n3CCC4 C22835195
Cc1cc(c(c(=O)n1Cc2ccccc2)[C@H](c3cccnc3)N4CCN(CC4)c5ccc(cc5)F)[O-] C24022707
C[C@@H]1Cc2cc(ccc2O1)C(=O)C3=C(C(=O)N([C@H]3c4ccc(cc4)N(C)C)CCc5ccccc5)[O-] C09453835
C[C@H]1Cc2cc(ccc2O1)C(=O)C3=C(C(=O)N([C@H]3c4ccc(cc4)N(C)C)CCc5ccccc5)[O-] C09453838
CN(C)c1ccc(cc1)[C@H]2C(=C(C(=O)N2Cc3ccccc3)[O-])C(=O)c4cc5ccccc5o4 C33416931
CN(C)c1ccc(cc1)[C@H]2C(=C(C(=O)N2CCc3ccccc3)[O-])C(=O)c4ccc(cc4)F C33530333
Cc1ccc(c(c1)C(=O)C2=C(C(=O)N([C@@H]2c3ccc(c(c3)Cl)Cl)CCOC)[O-])C C34943185
CCOC(=O)C1=C(N(C(=O)C[C@H]1c2ccccc2Cl)Cc3ccc(cc3)C(=O)[O-])C C35277235
Cc1ccc(cc1)[C@H]2C(=C(C(=O)N2CCc3ccccc3)[O-])C(=O)c4c(nc5n4cccc5)C C35420418
Cc1c(sc(n1)N2[C@@H](C(=C(C2=O)[O-])C(=O)/C=C/c3ccccc3)c4cccc(c4)Cl)C(=O)C C35420979
C[C@@H](c1nc2ccccc2s1)N(C)C(=O)c3cccc(c3)S(=O)(=O)[N-]c4ccc(cc4)Cl C12764649
CCCCCCN1C(=O)/C(=C\c2cc(n(c2C)c3ccc(cc3)Cl)C)/C(=O)N=C1[O-] C36512679
c1ccc(cc1)CCN2C(=O)/C(=C\c3cn(c4c3cccc4)Cc5ccccc5)/C(=O)N=C2[O-] C36533326
Cc1ccc(cc1)n2c(=O)c(c(nc2SCC(=O)N3CCCCC3)[O-])Cc4ccccc4 C13765843
c1cc(ccc1C(=O)CSc2nc3ccsc3c(=O)n2CC4CCC(CC4)C(=O)[O-])Cl C02932243
Cc1cccc(c1)c2nnc(n2CC(=O)N(C)Cc3ccccc3N4CCCCC4)[S-] C10899801
COC(=O)c1cccc(c1)Cn2cc(c3c2cccc3)/C=C/4\C(=O)N(C(=N4)[S-])CC=C C39556946
Cc1cccc(c1)C[C@@H]2C(=O)N(/C(=N/c3ccc(cc3)C(=O)[O-])/S2)Cc4ccco4 C39850811
CN(C)c1ccc(cc1)/C=C(\C#N)/C(=N/c2nnc(s2)SCc3ccccc3)/[O-] C39997141
c1ccc(cc1)CSc2nnc(s2)/N=C(/C(=C/C3=Cc4ccccc4OC3)/C#N)\[O-] C39997220
COc1cccc(c1)/C=C(\C#N)/C(=N/c2nnc(s2)SCc3ccccc3F)/[O-] C39997605
CCSc1nnc(s1)N2[C@H](C(=C(C2=O)[O-])C(=O)c3ccc(cc3)F)c4ccc(cc4)Cl C40000257
CCCCN1[C@@H](C(=C(C1=O)[O-])C(=O)c2ccc3c(c2)OCCO3)c4cccc5c4cccc5 C40096891
CCCCN1[C@H](C(=C(C1=O)[O-])C(=O)c2ccc3c(c2)OCCO3)c4cccc5c4cccc5 C40096893
CCCCN1[C@H](C(=C(C1=O)[O-])C(=O)c2cc3ccccc3o2)c4ccc(cc4)N(C)C C40097636
CCCCCN1c2ccccc2/C(=C/3\C(=O)N(C(=S)S3)[C@@H](c4ccccc4)C(=O)[O-])/C1=O C40936190
c1ccc(cc1)Cn2cc(c3c2cccc3)/C=C\4/C(=O)N(C(=S)S4)[C@H](c5ccccc5)C(=O)[O-] C40937737
c1cc(c(cc1[N-]S(=O)(=O)c2cc(cc(c2)C(F)(F)F)C(F)(F)F)[N+](=O)[O-])F C16130106
Cc1cc(c(c(=O)n1Cc2ccccn2)[C@H](c3cccc(c3)F)N4CCN(CC4)c5ccccc5)[O-] C16993719
CCN(CC)C(=O)c1ccc(cc1)[N-]S(=O)(=O)c2c(c(cc(c2Cl)C)Cl)C C16120594
Cc1ccc(cc1[N-]S(=O)(=O)/C=C/c2ccc(cc2)Cl)S(=O)(=O)N3CCCCC3 C16147370
CCc1nnc(s1)[N-]S(=O)(=O)c2ccc(cc2)/N=C/c3cccc(c3Cl)Cl C59460937
Cc1ccc(cc1)S(=O)(=O)/N=C(\CN2CCCC2)/[N-]c3ccccc3I C59948226
CC(=O)c1ccc(cc1)S(=O)(=O)[N-]c2ccc(cc2)N(C)C(=O)c3ccc(cc3)Cl C60060056
Cc1ccc(cc1)S(=O)(=O)/N=C(\c2ccc(cc2)Cl)/[N-]c3ccc(cc3)C(=O)C C12378353
C[C@@H]1CC(=C(N1CC(F)(F)F)C)C(=O)CSc2nc(c(c(n2)[O-])C#N)c3ccccc3 C39791559
CCOC(=O)C1=C(C(=N[C@H]1C)C)C2=NN=C(SC2)[N-]c3ccc(c(c3)Cl)Cl C39941003
CC(C)c1ccc(cc1)[C@H]2C(=C(C(=O)N2Cc3ccc(cc3)OC)[O-])S(=O)(=O)c4ccccc4 C64558070
Cc1c(cc(n1C)c2nc(cs2)c3ccc(cc3)F)S(=O)(=O)[N-]c4cccc(c4)OC C65008810
CCCCn1c(=O)c2ccc(cc2nc1SCc3cc(=O)oc4c3ccc(c4)C)C(=O)[O-] C13044213
C=CCn1c(=O)c2c(csc2nc1SCc3cccc(c3)C(=O)[O-])c4ccc(cc4)F C13061947
COc1cccc(c1OC(F)F)/C=C/c2nc3ccccc3c(=O)n2c4ccc(cc4)C(=O)[O-] C13087078
CCN(c1ccccc1)C(=O)[C@@H](C)Sc2nc3cc(ccc3c(=O)n2c4ccccc4)C(=O)[O-] C13093143
CCN(c1ccccc1)C(=O)[C@H](C)Sc2nc3cc(ccc3c(=O)n2c4ccccc4)C(=O)[O-] C13093144
CN(Cc1ccccc1Br)c2ccc(cc2[N+](=O)[O-])C(=O)c3ccccc3C(=O)[O-] C13180099
CC(C)COc1c(cc(cc1Cl)/C=C/C(=O)N2CCC(CC2)(c3ccccc3)C(=O)[O-])OC C13186664
CCN(c1ccc(cc1)F)C(=O)CSc2nc3cc(ccc3c(=O)n2c4ccc(cc4)F)C(=O)[O-] C13194997
c1ccc2c(c1)ccc3c2c(cc(=O)o3)CSc4nnc(n4CCC(=O)[O-])c5ccc(cc5)F C13206560
CCCn1c(=O)c2ccc(cc2nc1SCc3nc4cc(ccc4n3CC)C(=O)[O-])Cl C13218891
C=CCN(c1nc(cs1)c2ccc(cc2)Cl)S(=O)(=O)c3ccc(cc3)/C=C/C(=O)[O-] C13247254
C[C@H]1CCC[C@@H]([C@@H]1C)N(Cc2ccc3c(c2)OCO3)S(=O)(=O)c4ccc(cc4)/C=C/C(=O)[O-] C13250012
CCN(c1ccccc1)C(=O)CSc2nc3cc(ccc3c(=O)n2c4ccccc4F)C(=O)[O-] C13267153
Cc1ccc(s1)C(=O)CSc2nc3cc(ccc3c(=O)n2CCc4ccccc4)C(=O)[O-] C13280246
c1ccc2c(c1)cccc2Cc3nnc(n3C4CCCCC4)SCC(=O)N5CCC[C@H](C5)C(=O)[O-] C13416702
CCN(c1ccccc1)S(=O)(=O)c2cc(ccc2C)C(=O)N(C)c3ccccc3C(=O)[O-] C13441610
Cc1c(sc(n1)N2[C@@H](C(=C(C2=O)[O-])C(=O)c3ccccc3)c4ccc(cc4)C(C)C)C(=O)OC C08996472
CC[C@@H](C)c1ccc(cc1)S(=O)(=O)[N-]c2ccn(n2)Cc3c(c(c(c(c3F)F)F)F)F C20568796
COc1cc(ccc1OC(F)F)/C=C/c2nc3ccccc3c(=O)n2c4ccc(cc4)C(=O)[O-] C23260517
c1cc(cnc1)[C@@H]2n3ccc(c3CS2)C(=O)c4cn(c5c4ccc(c5)c6ccc(cc6)F)CCC(=O)[O-] C26730795
c1cc(cnc1)[C@H]2n3ccc(c3CS2)C(=O)c4cn(c5c4ccc(c5)c6ccc(cc6)F)CCC(=O)[O-] C26730800
Cc1ccc2c(c1)sc(n2)N3[C@H](C(=C(C3=O)[O-])C(=O)c4ccco4)c5cccc(c5)OCC=C C33516616
CN(C)c1ccc(cc1)[C@H]2C(=C(C(=O)N2CCc3ccccc3)[O-])C(=O)c4ccc(cc4)Cl C33528849
CCc1ccc(cc1)[C@H]2C(=C(C(=O)N2c3nc(c(s3)C(=O)OC)C)[O-])C(=O)c4ccc(c(c4)F)C C16730335
CCc1ccc(cc1)[C@@H]2C(=C(C(=O)N2c3nc(c(s3)C(=O)OC)C)[O-])C(=O)c4ccc(c(c4)F)C C16730338
CCCc1c(c(n(n1)c2ccccc2)[O-])C3=C(C(=O)N(C3=O)C(C)C)N(C)C4CCCCC4 C35621552
CC1=C([C@@H](N2C(=CSC2=N1)/C=C(/N3CCCC3)\[O-])c4ccc(cc4)Cl)C(=O)OCCOC C35696326
Cc1ccc(cc1)[C@@H]2C(=C(N=C3N2C(=CS3)/C=C(/N4CCOCC4)\[O-])C)C(=O)OCC=C C35697314
Cc1ccc(cc1)[C@H]2C(=C(N=C3N2C(=CS3)/C=C(/N4CCOCC4)\[O-])C)C(=O)OCC=C C35697316
CCN(CC)C1=C(C(=O)N(C1=O)Cc2ccccc2)c3c(nn(c3[O-])c4cc(ccc4C)C)C C35960792
Cc1cccc(c1)[C@@H]2C(=C(N=C3N2C(=CS3)/C=C(/N4CCOCC4)\[O-])C)C(=O)OCC=C C36053169
CC1=C([C@@H](N2C(=CSC2=N1)/C=C(/N(C)Cc3ccccc3)\[O-])c4ccsc4)C(=O)OC C36053596
CCCc1nc2c(cc(nc2n1Cc3ccc(cc3)[C@@]4(CC(=O)c5c4cccc5)CC(=O)[O-])C)C C36222497
CCc1ccc(cc1)N2C(=O)/C(=C\c3cn(c4c3cccc4)CCOc5ccccc5)/C(=O)N=C2[O-] C36550903
Cc1ccc(cc1)OCCCn2cc(c3c2cccc3)/C=C/4\C(=O)N=C(N(C4=O)c5ccc(cc5)F)[O-] C34380237
Cc1ccc(cc1)c2c(cn(n2)c3ccccc3)[C@@H]4CC(=NN4C(=O)CCC(=O)[O-])c5ccc(cc5)C C11852699
C[C@H]1Cc2cc(ccc2O1)C(=O)C3=C(C(=O)N([C@@H]3c4cccc(c4)Oc5ccccc5)C[C@@H]6CCCO6)[O-] C38256465
Cc1c(c(nc(n1)S[C@@H](C)c2ccccc2)[O-])CC(=O)N3CCN(CC3)c4cccc(c4)OC C38899074
c1ccc(cc1)CSc2nnc(s2)N3[C@@H](C(=C(C3=O)[O-])C(=O)c4ccco4)c5ccc(cc5)Cl C39835169
c1ccc(cc1)CSc2nnc(s2)N3[C@H](C(=C(C3=O)[O-])C(=O)c4ccco4)c5ccc(cc5)Cl C39835170
CCSc1nnc(s1)N2[C@H](C(=C(C2=O)[O-])C(=O)c3ccc(o3)C)c4ccc(cc4)C(C)C C39999645
CC(C)CC(=O)C1=C(C(=O)N([C@H]1c2ccccc2[N+](=O)[O-])CC3(CCCC3)c4ccccc4)[O-] C40358101
Cc1ccccc1[C@H]2C(=C(N=C3N2C(=CS3)/C=C(/N4CCOCC4)\[O-])C)C(=O)OCC=C C40400707
CCCCS(=O)(=O)[N-]c1ccc(cc1)N2CCN(CC2)C(=O)c3ccc(cc3)C(C)(C)C C04146155
C[C@H](C(=O)c1ccc(cc1)[N-]S(=O)(=O)C)OC(=O)/C=C/c2c(c3ccccc3s2)Cl C57855635
CCO/C(=C/1\C(=O)/C(=C/c2cc(n(c2C)c3ccc(cc3)OC)C)/S\C1=N/c4ccc(cc4)OC)/[O-] C59105366
CCO/C(=C/1\C(=O)/C(=C/c2ccc(c(c2)OC)OCC=C)/S\C1=N/c3ccc(cc3)C)/[O-] C59437111
C[C@H](Cc1ccccc1OC)N(Cc2ccccc2)C(=O)Cn3c(nnc3[S-])c4cccs4 C62606569
c1ccc(cc1)CN(Cc2ccccc2)C(=O)CSc3nc4c(cnn4c5ccccc5)c(n3)[O-] C12781980
CC(C)(C)c1ccc(cc1)OCCn2cccc2/C=C/3\C(=O)N=C(N(C3=O)c4ccc(cc4)F)[O-] C02262962
Cc1ccc2cc(c(nc2c1)Cl)CSc3nc4ccccc4c(=O)n3[C@@H](C(C)C)C(=O)[O-] C13025571
c1ccc(cc1)[C@@H]2OCc3cc(cc(c3O2)CSc4ncc(n4c5ccccc5)C(=O)[O-])F C13090035
CC(C)Cn1c(=O)c2cc(ccc2nc1SCc3c4ccccc4oc3C(=O)[O-])Cl C13260259
c1ccc(cc1)Cn2c(nnc2Sc3c(cccn3)C(=O)[O-])c4ccccc4Br C13279725
C[C@@H](C(=O)c1ccccc1)Sc2nc3cc(ccc3c(=O)n2c4ccccc4F)C(=O)[O-] C13280050
C[C@H](C(=O)c1ccc(c(c1)F)F)Sc2nc3cc(ccc3c(=O)n2c4ccccc4F)C(=O)[O-] C13280067
Cc1ccc(cc1)C(=O)CSc2nc3cc(ccc3c(=O)n2c4ccccc4F)C(=O)[O-] C13280104
C[C@@H](C(=O)c1ccc(cc1)F)Sc2nc3cc(ccc3c(=O)n2c4ccc(cc4)F)C(=O)[O-] C13280156
Cc1c(sc2c1c(=O)n(c(n2)SCc3c4ccccc4oc3C(=O)[O-])CC(C)C)C C13397933
Cc1ccc(cc1)n2c(nnc2SCc3c4c(cccc4sc3C(=O)[O-])F)c5ccncc5 C13407499
c1ccc(cc1)n2c(nnc2SCc3c4c(cccc4sc3C(=O)[O-])F)c5ccco5 C13416638
Cc1cc(c(n1c2c(c3c(s2)CCCC3)C(=O)[O-])C)/C=N/c4cccc(c4)C(=O)OC C16268277
Cc1c(sc(n1)N2[C@@H](C(=C(C2=O)[O-])C(=O)c3ccc(cc3)OC)c4ccc(cc4)C(C)C)C C09301935
CCc1ccc(cc1)N2C(=O)/C(=C\c3ccc(o3)SCc4ccc(cc4)Cl)/C(=NC2=O)[O-] C20324536
CC(C)(C)c1ccc(cc1)[C@H]2C(=C(C(=O)N2Cc3ccccc3)[O-])C(=O)c4ccc5c(c4)OCCO5 C09358056
CCCCN1CCc2c1ccc(c2)/C=C/3\C(=NC(=S)N(C3=O)c4cccc(c4)C(F)(F)F)[O-] C17248076
CC1CCN(CC1)c2ccc(nn2)c3cccc(c3)[N-]S(=O)(=O)c4ccccc4C(F)(F)F C20604363
c1ccc(cc1)c2nnc(n2c3ccccc3)SCc4nnc(n4c5ccccc5)[S-] C03074455
c1cc(ccc1c2cnc(o2)C3CC3)S(=O)(=O)[N-]c4ccc(c(c4)C(F)(F)F)Cl C21033441
COc1cc(cc(c1OC)OC)/C=C/c2cc(c3cc(ccc3n2)Br)C(=O)[O-] C21956376
COc1ccc(c(c1OC)OC)/C=C/c2cc(c3cc(ccc3n2)Br)C(=O)[O-] C21965539
COc1cccc2c1oc(c2)C(=O)C3=C(C(=O)N([C@@H]3c4cccc(c4)Cl)Cc5ccccc5)[O-] C33514540
COc1cccc2c1oc(c2)C(=O)C3=C(C(=O)N([C@H]3c4cccc(c4)Cl)Cc5ccccc5)[O-] C33514541
c1ccc(cc1)CCN2[C@@H](C(=C(C2=O)[O-])C(=O)c3ccc(cc3)Cl)c4ccccc4F C33528851
CCOc1cccc(c1)C(=O)C2=C(C(=O)N([C@H]2c3ccc(cc3)F)c4nc5ccc(cc5s4)F)[O-] C33803694
CCOc1cccc(c1)C(=O)C2=C(C(=O)N([C@@H]2c3ccccc3F)c4nc5ccc(cc5s4)F)[O-] C33803754
CCC(=O)N1[C@@H](CC(=N1)c2ccc(cc2)[N-]S(=O)(=O)c3ccc(cc3)Cl)c4cccs4 C34829028
Cc1c(n2ccccc2n1)C(=O)C3=C(C(=O)N([C@H]3c4ccc(cc4)C(C)(C)C)Cc5ccccc5)[O-] C35420321
CC1=C([C@H](N2C(=CSC2=N1)/C=C(/N3CCCC3)\[O-])c4ccc(cc4)F)C(=O)OC(C)C C35701957
CC1=C([C@@H](N2C(=CSC2=N1)/C=C(/N(C)C(C)C)\[O-])c3cccc(c3)Cl)C(=O)OC C35970342
Cc1c-2c(=O)n(nc2cc(n1CCC(c3ccccc3)c4ccccc4)[O-])c5ccccc5 C36569414
c1cc(cc(c1)N2CCCN(C2=O)Cc3cc(cc(c3)F)F)[N-]S(=O)(=O)c4cccc(c4)Cl C34666985
C=CCn1c(=O)c2ccc(cc2nc1SCc3ccc(cc3F)Br)C(=O)[O-] C13135957
Cc1cc(c(c(=O)n1Cc2ccco2)[C@H](c3ccccc3Cl)N4CCN(CC4)c5ccccc5)[O-] C21098152
Cc1ccc(cc1F)C(=O)c2c(c3ccccc3o2)[N-]S(=O)(=O)c4ccc(c(c4)F)OC C38602803
Cc1c(c(=O)n(c(c1C(=O)c2c(c3c(s2)cc(cc3Cl)Cl)Cl)[O-])CCCOC)C#N C38620724
Cc1c(c(=O)n(c(c1C(=O)C(c2ccccc2)c3ccccc3)[O-])[C@@H](C)c4ccccc4)C#N C38623411
CC(C)CN1c2cc(ccc2OCC(C1=O)(C)C)[N-]S(=O)(=O)c3ccc(cc3)C(F)(F)F C38708162
c1cc(c(c(c1)Cl)Cl)C[C@H]2C(=O)N(/C(=N/c3ccc(cc3)C(=O)[O-])/S2)Cc4ccco4 C39850834
c1ccc(cc1)S(=O)(=O)[N-]c2ccccc2C3=NN([C@H](C3)c4cccs4)C(=O)c5cccs5 C49545542
c1cc(ccc1/N=C/c2cc(cc(c2[O-])Br)[N+](=O)[O-])OC(C(F)F)(F)F C15134737
Cc1ccc(cc1)[C@H](c2c(cc(n(c2=O)Cc3ccco3)C)[O-])N4CCN(CC4)c5ccccc5 C17041149
c1ccc(cc1)Cn2cc(c(n2)c3cccs3)/C=N/n4c(nnc4[S-])c5ccccc5 C57419995
Cc1ccc(cc1)S(=O)(=O)[N-]/N=C\2/c3cc(ccc3N(C2=O)CCc4ccccc4)Br C59153258
CCO/C(=C/1\C(=O)/C(=C/c2cc(c(c(c2)Cl)OC)OC)/S\C1=N/c3ccc(cc3)C)/[O-] C59247349
CCO/C(=C/1\C(=O)/C(=C/c2cc(c(c(c2)Cl)OC)OC)/S\C1=N/c3ccc(cc3)Cl)/[O-] C59366138
Cc1ccc(cc1)S(=O)(=O)/N=C(\CN2CCCCC2)/[N-]c3ccccc3I C33958796
CCN(CC)c1ccc(cc1)[C@H]2[C@H]3C(=NC(=NC3=O)SCC)N=C4C2=C(CC(C4)(C)C)[O-] C39730048
Cc1ccc(cc1)S(=O)(=O)C2=C(C(=O)N([C@@H]2c3ccc(cc3)OC)c4ccc(cc4)C(C)C)[O-] C64558241
Cc1ccc(cc1)S(=O)(=O)C2=C(C(=O)N([C@H]2c3ccc(cc3)OC)c4ccc(cc4)C(C)C)[O-] C64558243
Cc1ccc(cc1)C2=NN([C@H](C2)c3cn(nc3c4ccccc4)CCC(=O)[O-])c5ccccc5 C12562933
Cc1ccc(cc1)C2=NN([C@@H](C2)c3cn(nc3c4ccccc4)CCC(=O)[O-])c5ccccc5 C12562935
c1ccc(c(c1)CSc2nc3cc(ccc3c(=O)n2Cc4ccco4)C(=O)[O-])C(F)(F)F C13050897
Cc1ccc2cc(c(nc2c1)Cl)CSc3nnc(n3CCC(=O)[O-])c4ccc(cc4)F C13206678
CC(C)Cn1c(=O)c2ccc(cc2nc1SCC(=O)c3ccc4c(c3)CCCC4)C(=O)[O-] C13280349
c1ccc(cc1)C[C@@H](C(=O)[O-])n2c(=O)c3ccccc3nc2SCc4ccc(cc4Cl)F C13333004
c1ccc2c(c1)c(=O)n(c(n2)SCc3ccc(cc3)C(=O)[O-])c4ccc(cc4)OC(F)F C13354713
c1ccc(cc1)CCn2c(=O)c3c4c(sc3nc2SCc5c(cco5)C(=O)[O-])CCCC4 C13413743
CCc1nc2c(cc(nc2n1Cc3ccc(cc3)[C@@H](CC(=O)[O-])c4ccc(cc4F)F)C)C C13756120
CCc1nc2c(cc(nc2n1Cc3ccc(cc3)[C@H](CC(=O)[O-])c4ccc(cc4F)F)C)C C13756122
c1ccc-2c(c1)CCc3c2ccc(c3)C(=O)CC(CC(=O)c4ccc-5c(c4)CCc6c5cccc6)C(=O)[O-] C15770845
CCCS(=O)(=O)c1nc2ccc(cc2s1)[N-]S(=O)(=O)c3ccc(cc3)C(C)(C)C C33299027
CC(C)(C)c1ccc(cc1)[C@H]2C(=C(C(=O)N2Cc3ccccc3)[O-])C(=O)/C=C/c4ccccc4 C33511469
CCOC(=O)c1ccc(cc1)N2[C@@H](C(=C(C2=O)[O-])C(=O)c3ccc(cc3)Cl)c4ccccc4 C09086048
CCOC(=O)c1ccc(cc1)N2[C@@H](C(=C(C2=O)[O-])C(=O)c3ccccc3)c4ccc(cc4)Cl C09370658
Cc1ccc(c(c1)Cn2c3c(c(c(s3)C(=O)[O-])C)c(=O)n(c2=O)CCCc4ccccc4)C C34779031
CCc1ccc(cc1)[C@@H]2C(=C(C(=O)N2c3nc4ccc(cc4s3)F)[O-])C(=O)c5cccc(c5)OCC C35341978
CCc1ccc(cc1)[C@H]2C(=C(C(=O)N2c3nc4ccc(cc4s3)F)[O-])C(=O)c5cccc(c5)OCC C35341980
CCc1ccc(cc1)N2[C@@H](SCC2=O)c3ccc(cc3)[N-]S(=O)(=O)c4cccc(c4)C(F)(F)F C35562957
CCc1ccc(cc1)N2[C@H](SCC2=O)c3ccc(cc3)[N-]S(=O)(=O)c4cccc(c4)C(F)(F)F C35562958
COc1ccc(cc1)/N=C\2/N(C(=O)/C(=C/c3ccccc3)/S2)[C@H](CC(=O)[O-])c4ccccc4 C35683396
CC1=C([C@H](N2C(=CSC2=N1)/C=C(/N(C)Cc3ccccc3)\[O-])c4cccs4)C(=O)OC C35697552
COc1ccc(cc1F)S(=O)(=O)[N-]c2nnc(s2)SCc3cccc4c3cccc4 C38602834
Cc1ccc2c(c1)sc(c2Cl)C(=O)c3c(c(c(=O)n(c3[O-])CCCOC(C)C)C#N)C C38621577
Cc1ccc(c(c1)O[C@H](C)C(=O)c2c(c(c(=O)n(c2[O-])Cc3ccc(cc3)F)C#N)C)C(C)C C38623948
C[C@@H](CCCC(C)C)[C@@H]1CC[C@@H]2[C@@]1(CC[C@@H]3[C@@H]2CC=C4[C@@]3(CC[C@@H](C4)OS(=O)(=O)[O-])C)C C13387553
Cc1c(c(nc(n1)S[C@@H](C)c2ccccc2)[O-])CC(=O)N3CCN(CC3)c4cccc(c4)C(F)(F)F C38899065
Cc1c(c(nc(n1)S[C@H](C)c2ccccc2)[O-])CC(=O)N3CCN(CC3)c4cccc(c4)C(F)(F)F C38899068
c1ccc(cc1)N2C(=O)/C(=C/c3cn(c4c3cccc4)CCCOc5ccccc5)/N=C2[S-] C39556306
CCCCN1C(=O)/C(=C\c2cn(c3c2cccc3)Cc4cccc(c4)C(=O)OC)/N=C1[S-] C39556922
c1ccc(cc1)CSc2nnc(s2)N3[C@H](C(=C(C3=O)[O-])C(=O)c4cccs4)c5ccccc5 C39835160
c1ccc(cc1)CCN\2C(=O)[C@@H](S/C2=N\c3ccc(cc3)C(=O)[O-])Cc4ccccc4F C39850780
CC(C)C[C@@H](C(=O)[O-])N1C(=O)/C(=C/c2ccccc2OCc3ccccc3Cl)/SC1=S C39861791
Cc1ccc(cc1)CSc2nnc(s2)/N=C(/C(=C/c3ccc(cc3)C(C)(C)C)/C#N)\[O-] C39997482
c1ccc(c(c1)CSc2nnc(s2)/N=C(/C(=C/c3ccc(o3)c4ccc(cc4)Cl)/C#N)\[O-])F C39998220
CCc1ccc(cc1)[C@@H]2C(=C(C(=O)N2c3nnc(s3)SCC)[O-])C(=O)c4ccc(cc4)C C39999788
CCCCN1[C@@H](C(=C(C1=O)[O-])C(=O)c2ccc(cc2)Br)c3ccc(cc3)SC C40077194
CCCCN1[C@H](C(=C(C1=O)[O-])C(=O)c2ccc(cc2)Br)c3ccc(cc3)SC C40077195
CCCCN1[C@@H](C(=C(C1=O)[O-])C(=O)c2ccc3c(c2)C[C@H](O3)C)c4ccc(cc4)C(C)(C)C C40095860
CCCCN1[C@H](C(=C(C1=O)[O-])C(=O)c2ccc3c(c2)OCCO3)c4ccc(cc4)C(C)(C)C C40096753
CCCCN1[C@H](C(=C(C1=O)[O-])C(=O)c2cc3cccc(c3o2)OC)c4c(cccc4Cl)F C40098462
CC(C)CC(=O)C1=C(C(=O)N([C@@H]1c2ccccc2OC)CC3(CCCC3)c4ccccc4)[O-] C40358075
CC(C)CC(=O)C1=C(C(=O)N([C@H]1c2ccccc2OC)CC3(CCCC3)c4ccccc4)[O-] C40358077
CCOC(=O)c1c(csc1[N-]S(=O)(=O)c2ccc3ccccc3c2)c4ccc(cc4)C C40944789
COc1cc(cc(c1OCc2ccccc2F)Cl)/C=C(\C#N)/C(=N/c3nc4ccccc4s3)/[O-] C41120623
CCO/C(=C\1/[C@H](C(=C(N=C1C)c2ccccc2)C(=O)OCc3ccc(cc3)C)C#Cc4ccccc4)/[O-] C26577312
c1ccc(c(c1)/N=C/c2cc(cc(c2[O-])[N+](=O)[O-])Br)OCC(C(F)F)(F)F C59379119
c1ccc(c(c1)/N=C/c2cc(cc(c2[O-])Br)[N+](=O)[O-])OCC(C(F)F)(F)F C59379122
CCc1ccc(cc1)N2[C@@H](C(=C(C2=O)[O-])S(=O)(=O)c3ccc(cc3)C)c4ccc(cc4)OCC C64558220
CCOC(=O)c1c(c(cs1)c2ccc(cc2)C)S(=O)(=O)[N-]c3ccc(c(c3)Cl)C C45992782
CCCCn1c(=O)c2ccc(cc2nc1SCc3ccc(cc3)C(=O)Nc4ccccc4)C(=O)[O-] C13044676
CC[C@H](C)c1ccc(cc1)NC(=O)CSc2nc3cc(ccc3c(=O)n2CC(C)C)C(=O)[O-] C13048657
CCC/C(=N\CCc1c([nH]c2c1cc(cc2)OCc3ccccc3)C)/C4=C(CC(CC4=O)(C)C)[O-] C08846538
CCOC(=O)c1ccc(cc1)NC(=O)Cc2cc(nc(n2)SCc3cccc(c3)Cl)[O-] C23242902
CC(C)CCOc1ccc(cc1OC)[C@@H]2C(=C(C(=O)N2Cc3ccccc3)[O-])C(=O)c4cc5ccccc5o4 C33416922
Cc1ccc(cc1)N/C(=C/C2=CSC3=NC(=C([C@H](N23)c4ccccc4)C(=O)OCCOC)C)/[O-] C34922717
CCN\1C(=O)/C(=C/c2ccc(cc2OCC)N(CC)CC)/S/C1=N\c3ccc(cc3)C(=O)[O-] C35656907
CC1=C([C@@H](N2C(=CSC2=N1)/C=C(/NCC(C)C)\[O-])c3ccc(cc3)OC)C(=O)OC(C)C C35693628
CC1=C([C@H](N2C(=CSC2=N1)/C=C(/NCC(C)C)\[O-])c3ccc(cc3)OC)C(=O)OC(C)C C35693630
CC1=C([C@@H](N2C(=CSC2=N1)/C=C(/NCc3ccccc3)\[O-])c4ccc(cc4)Cl)C(=O)OCCOC C35696294
CC1=C([C@@H](N2C(=CSC2=N1)/C=C(/NCc3ccco3)\[O-])c4ccc(cc4)Cl)C(=O)OCC=C C35697370
CCN(CC)C(=O)C1=C(N=C2N([C@H]1c3ccccc3OC)C(=CS2)/C=C(/N[C@H](C)c4ccccc4)\[O-])C C35698357
CC1=C([C@H](N2C(=CSC2=N1)/C=C(/NCc3ccccc3)\[O-])c4cccs4)C(=O)OCc5ccccc5 C35704582
CCOC(=O)C1=C(N=C2N([C@H]1c3cccc(c3)OC)C(=CS2)/C=C(/NCC4CC4)\[O-])c5ccccc5 C35705125
CC1=C([C@@H](N2C(=CSC2=N1)/C=C(/NCC(C)C)\[O-])c3ccccc3OC)C(=O)OC(C)C C35705370
CC[C@H](C)N/C(=C/C1=CSC2=NC(=C([C@H](N12)c3ccc(cc3)C(C)C)C(=O)OC(C)C)C)/[O-] C35709563
CCOC(=O)C1=C(N=C2N([C@@H]1c3cccc(c3)C)C(=CS2)/C=C(/NC[C@H]4CCCO4)\[O-])c5ccccc5 C36050045
CCN(CC)C(=O)C1=C(N=C2N([C@@H]1c3ccc(cc3)C(F)(F)F)C(=CS2)/C=C(/NCC4CC4)\[O-])C C36052603
CCN(CC)C(=O)C1=C(N=C2N([C@H]1c3ccc(cc3)C(F)(F)F)C(=CS2)/C=C(/NCC4CC4)\[O-])C C36052604
CCN(CC)/C(=C/C1=CSC2=NC(=C([C@H](N12)c3ccc(cc3)Cl)C(=O)OCc4ccccc4)C)/[O-] C36053010
CC1=C([C@@H](N2C(=CSC2=N1)/C=C(/NCC(C)C)\[O-])c3ccccc3Cl)C(=O)OCC=C C36053015
CC1=C([C@@H](N2C(=CSC2=N1)/C=C(/NCc3ccccc3)\[O-])c4ccc(cc4)F)C(=O)OCC=C C36053063
CC1=C([C@H](N2C(=CSC2=N1)/C=C(/NCc3ccccc3)\[O-])c4ccc(cc4)F)C(=O)OCC=C C36053064
CC1=C([C@H](N2C(=CSC2=N1)/C=C(/NC(C)C)\[O-])c3ccc(cc3)C(C)C)C(=O)OCC=C C36053236
CCOC(=O)C1=C(N=C2N([C@H]1c3ccc(cc3)C(C)C)C(=CS2)/C=C(/NCC(C)C)\[O-])C C36058269
CCOC(=O)C1=C(N=C2N([C@H]1c3ccc(cc3)C(C)C)C(=CS2)/C=C(/NCCOC)\[O-])C C36058274
CC1=C([C@@H](N2C(=CSC2=N1)/C=C(/NC(C)C)\[O-])c3ccccc3OC)C(=O)OCc4ccccc4 C36061212
CCN/C(=C/C1=CSC2=NC(=C([C@@H](N12)c3ccccc3OC)C(=O)OCc4ccccc4)C)/[O-] C36061218
CC[C@@H](C)N/C(=C/C1=CSC2=NC(=C([C@H](N12)c3ccc(cc3)C)C(=O)OCC)c4ccccc4)/[O-] C36063059
CCC1=C([C@@H](N2C(=CSC2=N1)/C=C(/NCc3ccccc3)\[O-])c4ccccc4OC)C(=O)OC C36063183
CCC1=C([C@H](N2C(=CSC2=N1)/C=C(/NCc3ccccc3)\[O-])c4ccccc4OC)C(=O)OC C36063185
Cc1ccc(c(c1)[C@H]2C(=C(N=C3N2C(=CS3)/C=C(/NCCOC)\[O-])C)C(=O)OCc4ccccc4)C C36063498
CC[C@@H](C)N/C(=C/C1=CSC2=NC(=C([C@H](N12)c3cc(ccc3C)C)C(=O)OCc4ccccc4)C)/[O-] C36063508
CCOC(=O)C1=C(N=C2N([C@@H]1c3ccccc3OC)C(=CS2)/C=C(/NC(C)C)\[O-])c4ccccc4 C36064328
CCOC(=O)C1=C(N=C2N([C@H]1c3ccccc3OC)C(=CS2)/C=C(/NC(C)C)\[O-])c4ccccc4 C36064329
CCC1=C([C@@H](N2C(=CSC2=N1)/C=C(/NCC)\[O-])c3cccc(c3)Oc4ccccc4)C(=O)OC C36064430
CCC1=C([C@@H](N2C(=CSC2=N1)/C=C(/NCCc3ccccn3)\[O-])c4cc(ccc4C)C)C(=O)OC C36064670
CC1=C([C@H](N2C(=CSC2=N1)/C=C(/NC3CC3)\[O-])c4cccc(c4)Oc5ccccc5)C(=O)OC(C)C C36064827
CCc1ccc(cc1)NC(=S)N(Cc2cccc(c2)Br)CC3CCC(CC3)C(=O)[O-] C03036496
CC(C)(C)c1ccc(cc1)NC(=O)COC(=O)c2ccc(cc2)[N-]S(=O)(=O)c3ccc(c(c3)F)F C06169584
CCCCSc1nnc(s1)/N=C(/C(=C/c2cn(nc2c3ccc(cc3)Cl)c4ccccc4)/C#N)\[O-] C39998058
CCOc1ccc(cc1)C(=O)C2=C(C(=O)N([C@H]2c3ccc(cc3)C(C)C)c4nnc(s4)SCC)[O-] C40000015
CCCCOc1ccc(cc1OCC)[C@H]2c3c([nH]nc3C(=O)N2CCC)c4cc(ccc4[O-])Cl C39898402
c1ccc(cc1)OCc2ccc(o2)C[C@@H](C(=O)[O-])NC(=O)OCC3c4ccccc4-c5c3cccc5 C44322200
c1ccc2c(c1)-c3ccccc3C2COC(=O)N[C@H](Cc4ccc(cc4)OC5CCCC5)C(=O)[O-] C44324964
Cc1cc(c(n1Cc2ccccc2)C)C[C@H](C(=O)[O-])NC(=O)OCC3c4ccccc4-c5c3cccc5 C44325084
CC(C)n1cc(c2c1ccc(c2)OC)C[C@H](C(=O)[O-])NC(=O)OCC3c4ccccc4-c5c3cccc5 C44325896
Cc1c(c(nc(n1)SC(F)F)[O-])CCC(=O)N[C@H](C)C(c2ccccc2)c3ccccc3 C46768920
CCCCc1ccc(cc1)S(=O)(=O)c2cnc(nc2[O-])SCC(=O)Nc3ccccc3Cl C64591968
CCCCc1ccc(cc1)S(=O)(=O)c2cnc(nc2[O-])SCC(=O)Nc3cccc(c3C)C C64591975
CSCC[C@@H](C(=O)[O-])N1C(=O)/C(=C/C(=C/c2ccc(cc2)[N+](=O)[O-])/Cl)/SC1=S C12123100
CC(C)[C@@H](C(=O)[O-])n1c(=O)c2ccccc2nc1SCC(=O)N(C)Cc3ccc(cc3)Cl C13025421
Cc1cc(c(n1C)C)C(=O)CSc2nc3cc(ccc3c(=O)n2CCc4ccccc4)C(=O)[O-] C13045193
CC(C)Cn1c(=O)c2ccc(cc2nc1SCC(=O)N(C)Cc3ccccc3F)C(=O)[O-] C13049462
Cc1cc(c(n1Cc2ccccc2)C)C(=O)CSc3nc4ccccc4c(=O)n3CCC(=O)[O-] C13055094
CN(Cc1cccc(c1Cl)Cl)S(=O)(=O)c2cc(cc(c2OC)OC)/C=C/C(=O)[O-] C13069949
CCCCCCn1cc(c(=O)c2c1cc(c(c2)F)N3CCN(CC3)c4ccc(cc4)F)C(=O)[O-] C02271587
Cn1c(=O)c2ccc(cc2nc1SCC(=O)N(CC=C)Cc3ccc(s3)Cl)C(=O)[O-] C13199784
CCn1c(=O)c2ccc(cc2nc1SCC(=O)c3cc(n(c3C)Cc4cccs4)C)C(=O)[O-] C13201662
Cc1cc(c(n1c2cccc(c2)F)C)C(=O)CSc3nnc(n3CC(=O)[O-])c4cccs4 C13204303
CCn1c(=O)c2ccc(cc2nc1SCC(=O)N(CC)Cc3ccc(s3)Cl)C(=O)[O-] C13220034
c1ccc(cc1)CN(Cc2ccccc2)C(=O)CSc3nc4ccccc4c(=O)n3CCC(=O)[O-] C13221106
Cc1cc(c(n1CC(F)(F)F)C)C(=O)CSc2nc3ccccc3c(=O)n2CCC(=O)[O-] C13221307
c1ccc(cc1)CN(CC(F)(F)F)C(=O)CSc2nc3ccccc3c(=O)n2CC(=O)[O-] C13223192
CC(C)[C@H](C(=O)[O-])n1c(nnc1S[C@@H](c2ccccc2)C(=O)N3CCCC3)c4cccs4 C13272041
CC1CCC(CC1)N(C)C(=O)CSc2nc3ccccc3c(=O)n2[C@@H](Cc4ccccc4)C(=O)[O-] C13333067
c1ccc(cc1)c2c(cn(n2)c3ccccc3)/C=C/4\C(=O)N(C(=S)S4)CCCCC(=O)[O-] C13343271
COc1cc(cc(c1OCC#C)Cl)/C=C(/c2ccc(s2)S(=O)(=O)N3CCCCC3)\C(=O)[O-] C13356931
Cc1cc(c(n1c2ccccc2)C)C(=O)CSc3nc4cc(ccc4c(=O)n3CC=C)C(=O)[O-] C13364896
C[C@@H](C(=O)[O-])n1c(=O)c2ccccc2nc1SCC(=O)N(Cc3ccccc3)c4ccccc4 C13445748
CC(C)Oc1ccc(cc1)C(=O)C2=C(C(=O)N([C@H]2c3cccc(c3)Cl)CCN4CCOCC4)[O-] C08739046
CN(C)c1ccc(cc1)[C@H]2C(=C(C(=O)N2CCCN3CCOCC3)[O-])C(=O)c4ccc(cc4)Cl C20065113
COc1ccc(cc1)C(=O)C2=C(C(=O)N([C@@H]2c3ccc(cc3)Br)CCCN4CCOCC4)[O-] C13596923
Cc1ccc(c(c1)C(=O)C2=C(C(=O)N([C@@H]2c3ccc(cc3)N(C)C)CCCN4CCOCC4)[O-])C C15228458
CC(C)Oc1ccc(cc1F)C(=O)C2=C(C(=O)N([C@H]2c3cccc(c3)Cl)CCN4CCOCC4)[O-] C09108696
COc1ccc(cc1F)C(=O)C2=C(C(=O)N([C@H]2c3ccc(c(c3)Cl)Cl)CCCN4CCOCC4)[O-] C16729067
COC(=O)c1cc(ccc1S(=O)(=O)[N-]c2ccc(cc2)SCc3cccnc3)Br C24829897
COc1ccc(cc1C(=O)C2=C(C(=O)N([C@@H]2c3cccs3)CCCn4ccnc4)[O-])Cl C13692351
Cc1c(sc(n1)N2[C@@H](C(=C(C2=O)[O-])C(=O)c3ccccc3)c4ccccc4)C(=O)OCC=C C06144033
COc1cc(cc(c1OC)OC)[C@@H]2C(=C(C(=O)N2Cc3ccccc3)[O-])C(=O)c4ccc(cc4)Cl C33507233
c1ccc(cc1)C[C@@H]2C(=O)N(C(=O)N2Cc3cccc4c3cccc4)[C@H](Cc5ccccc5)C(=O)[O-] C33660895
Cc1ccc(c(c1)C(=O)C2=C(C(=O)N([C@H]2c3cc(c(c(c3)OC)OC)OC)Cc4ccccc4)[O-])C C33701192
CCOC(=O)c1c(nc(s1)N2[C@H](C(=C(C2=O)[O-])C(=O)/C=C/c3ccccc3)c4ccccc4)C C35420582
CCOc1cc(cc(c1OCC=C)Cl)C2C3=C(CCCC3=O)N(C4=C2C(=O)CCC4)CC(=O)[O-] C35656229
CCOC(=O)CSC1=C([C@H]([C@@H](C(=N1)[O-])C(=O)OC)c2ccccc2I)C#N C08973553
CC(C)[C@@H](C(=O)[O-])n1c(=O)c2ccccc2nc1SCC(=O)N(C3CCCCC3)C(C)C C13025651
c1cc(sc1)CN(c2ccc(cc2)CN3CCOCC3)S(=O)(=O)c4ccc(cc4)C(=O)[O-] C13089119
COc1ccccc1C(=O)C2=C(C(=O)N([C@H]2c3ccc(c(c3)Cl)Cl)CCCN4CCOCC4)[O-] C39848102
CCc1nnc(s1)N2[C@H](C(=C(C2=O)[O-])C(=O)c3ccc(cc3)F)c4ccc(cc4)OCC=C C39849328
CCOc1ccc(cc1)[C@@H]2C(=C(C(=O)N2c3nnc(s3)SCC)[O-])C(=O)c4cccs4 C39999408
CCCCN1[C@H](C(=C(C1=O)[O-])C(=O)c2ccc(cc2)S(=O)(=O)N(C)C)c3ccccc3Br C40110967
CCCCN1[C@H](C(=C(C1=O)[O-])C(=O)c2ccc(cc2)S(=O)(=O)N3CCCC3)c4ccc(cc4)F C40111897
COC(=O)c1ccc(cc1)c2ccc(o2)/C=C\3/C(=O)N(C(=S)S3)[C@H](CCSC)C(=O)[O-] C40567570
CC(C)Oc1c(cc(cc1Br)/C=C\2/C(=O)N(C(=S)S2)CCCC(=O)[O-])OC C40938416
COc1cccc(c1OC)c2ccc(cn2)/C=C\3/C(=O)N(C(=S)S3)[C@@H](Cc4ccccc4)C(=O)[O-] C45384728
CN(Cc1cnn(c1)Cc2ccccc2)C(=O)c3cccc(c3)[N-]S(=O)(=O)c4cccs4 C46902696
CCOC(=O)C1=C(N=C(/C(=C(/[O-])\OCC)/[C@H]1c2ccccc2C(F)(F)F)C[S@@](=O)c3ccccn3)C C26379426
COc1cc(cc(c1OCC=C)CC=C)/C=C/2\C(=NC(=O)N(C2=O)c3ccc(cc3)Br)[O-] C59198266
CC\1=NC2=C([C@H](/C1=C(\[O-])/OCCOC)c3ccccc3F)C(=O)C[C@H](C2)c4ccc(c(c4)OC)OC C19881740
CCOC(=O)c1ccc(cc1)N2[C@H](C(=C(C2=O)[O-])S(=O)(=O)c3ccccc3)c4ccc(cc4)SC C64557890
CC(C)CCC[C@H](C)[C@@H]1CC[C@@H]2[C@@]1(CC[C@@H]([C@@H]2C(=O)[O-])[C@]3(CCC=CC3=O)C)C C04666761
CC(C)CCC[C@@H](C)[C@H]1CC[C@@H]2[C@@]1(CC[C@@H]([C@@H]2C(=O)[O-])[C@]3(CCC=CC3=O)C)C C04666762
CC(C)CCC[C@H](C)[C@H]1CC[C@@H]2[C@@]1(CC[C@@H]([C@@H]2C(=O)[O-])[C@]3(CCC=CC3=O)C)C C04666763
CCSc1nc2c(ccnc2n1Cc3ccc(cc3)c4ccccc4C(=O)[O-])C C00586416
CC(C)CCC[C@@H](C)[C@@H]1CC[C@H]2[C@@]1(CC[C@@H]3[C@H]2CCC(=O)[C@]3(C)CCC(=O)[O-])C C12661350
CC(C)CCC[C@@H](C)[C@H]1CC[C@@H]2[C@@]1(CC[C@@H]3[C@H]2CCC(=O)[C@]3(C)CCC(=O)[O-])C C12661353
CCCCn1c(=O)c2c(c(sc2nc1SCc3cccc(c3)C(=O)[O-])C)C C13061331
c1cc(cc(c1)C(=O)[O-])CSc2nc3c(c(cs3)C4CC4)c(=O)n2C5CCCCC5 C13061915
C=CCn1c(=O)c2cc3ccccc3cc2nc1SCc4ccc(cc4)C(=O)[O-] C13092561
Cc1ccc(cc1)c2nnc(n2CCC(=O)[O-])S[C@H](C)c3ccccc3Cl C13197218
CCCCn1c(=O)c2c(c(sc2nc1SCc3ccc(cc3)C(=O)[O-])C)C C13236828
c1ccc(cc1)n2c(nnc2SCc3ccc(cc3)C(=O)[O-])Cc4cccs4 C13237211
CC(C)CCC[C@@H](C)[C@H]1CC[C@H]2[C@]1(CC[C@@H]3[C@H]2CCC(=O)[C@@]3(C)CCC(=O)[O-])C C16041223
CCCc1nnc(n1/N=C/c2c3ccccc3ccc2OCc4ccccc4)[S-] C06075964
CC(C)c1ccc(cc1)[C@H]2C(=C(C(=O)N2Cc3ccco3)[O-])C(=O)c4ccc(cc4)Cl C09329990
Cc1ccc(cc1)[C@@H]2C(=C(C(=O)N2CCc3ccccc3)[O-])C(=O)c4ccc5c(c4)C[C@@H](O5)C C09313092
Cc1ccc(cc1)[C@H]2C(=C(C(=O)N2CCc3ccccc3)[O-])C(=O)c4ccc5c(c4)C[C@@H](O5)C C09313093
CCOc1c(c(nn1C(=S)[S-])c2ccccc2)/N=N/c3ccccc3Cl C17140008
C=CCOc1ccc(cc1)/C=C/2\C(=O)N=C(S2)[N-]c3ccc(cc3Cl)Cl C02713716
CCc1cccc(c1n2c(=O)cc(nc2SCc3ccc(cc3)Cl)[O-])CC C12636770
c1ccc(cc1)CCN2[C@@H](C(=C(C2=O)[O-])C(=O)c3ccc(cc3)F)c4ccc(cc4)Cl C33529639
Cc1ccc(c(c1)C(=O)C2=C(C(=O)N([C@@H]2c3ccc(cc3)C(C)(C)C)Cc4ccncc4)[O-])C C33698304
c1ccc(cc1)CN(c2ccc(cc2)F)S(=O)(=O)c3cc(ccc3Cl)C(=O)[O-] C03886802
C[C@H](CCCC(C)C)[C@@H]1CC[C@@H]2[C@@]1(CC[C@@H]([C@@H]2C(=O)[O-])[C@]3(CCC=CC3=O)C)C C39290536
C[C@@H](CCCC(C)C)[C@@H]1CC[C@@H]2[C@@]1(CC[C@@H]([C@@H]2C(=O)[O-])[C@]3(CCC=CC3=O)C)C C39290538
C[C@@H](CCCC(C)C)[C@@H]1CC[C@@H]2[C@@]1(CC[C@@H]3[C@@H]2CCC(=O)[C@@]3(C)CCC(=O)[O-])C C39566907
CC[C@H](C)CC1=C2C(=NC(=NC2=O)/C(=C/c3ccc(cc3)C(=O)[O-])/Cl)S[C@@H]1C C39715252
C=CCN\1C(=O)[C@@H](S/C1=N\c2ccc(cc2)C(=O)[O-])Cc3cccc(c3Cl)Cl C39847389
c1ccc(c(c1)/C=C(\C#N)/C(=N/c2nnc(s2)SCc3ccc(cc3)Cl)/[O-])F C39997384
c1cc(cc(c1)F)/C=C(\C#N)/C(=N/c2nnc(s2)SCc3ccc(cc3)Cl)/[O-] C39997435
Cc1ccc(cc1)CSc2nnc(s2)/N=C(/C(=C/c3ccc(cc3)F)/C#N)\[O-] C39997510
Cc1ccc(cc1)/C=C(\C#N)/C(=N/c2nnc(s2)SCc3ccc(cc3)F)/[O-] C39997674
c1ccc(c(c1)/C=C(\C#N)/C(=N/c2nnc(s2)SCc3ccc(cc3)F)/[O-])Cl C39997684
CC(C)c1ccc(cc1)[C@@H]2C(=C(C(=O)N2CC=C)[O-])C(=O)c3cc4ccccc4o3 C40028318
CCCCN1[C@@H](C(=C(C1=O)[O-])C(=O)c2ccc(cc2)Cl)c3ccc(cc3)C(C)C C40076860
CCCCN1[C@H](C(=C(C1=O)[O-])C(=O)c2cc3ccccc3o2)c4ccc(cc4)CC C40097481
CCCCN1[C@@H](C(=C(C1=O)[O-])C(=O)c2cc3ccccc3o2)c4ccccc4Cl C40097618
CCCCN1[C@H](C(=C(C1=O)[O-])C(=O)c2cc3ccccc3o2)/C=C/c4ccccc4 C40097714
CCCCN1[C@H](C(=C(C1=O)[O-])C(=O)c2ccc(c(c2)F)C)c3ccc(c(c3)Cl)Cl C40100063
CCO/C(=C\1/[C@@H](C(=C(N=C1CSc2ccccc2)C)C#N)c3ccccc3Cl)/[O-] C40447629
CCOC(=O)c1c2c(sc1[N-]S(=O)(=O)c3ccc4ccccc4c3)CCC[C@@H]2C C40944834
C[C@@H](Cc1c(c(n(n1)c2ccc(c(c2)Cl)F)C(C)C)C(=O)[O-])c3ccccc3 C33868886
C[C@H](CCCC(C)C)[C@@H]1CC[C@H]2[C@]1(CC[C@@H]3[C@@H]2CCC(=O)[C@@]3(C)CCC(=O)[O-])C C43740385
C[C@@H](CCCC(C)C)[C@H]1CC[C@@H]2[C@]1(CC[C@@H]([C@@H]2C(=O)[O-])[C@@]3(CCC(=O)C=C3)C)C C43766850
C[C@@H](CCCC(C)C)[C@@H]1CC[C@@H]2[C@]1(CC[C@@H]([C@@H]2C(=O)[O-])[C@@]3(CCC=CC3=O)C)C C43766852
CCC1=NN(C(=O)[C@H]1C/C(=C/c2ccc(cc2)Cl)/C(=O)[O-])c3ccc(cc3)F C33910331
c1ccc(cc1)CS/C=C(/N2[C@@H](CC(=N2)c3cccs3)c4ccc(cc4)F)\[O-] C44809896
COc1ccc(c(c1)OC)/C=C\2/C(=O)N=C(S2)[N-]c3ccccc3C(F)(F)F C13645796
CCOc1ccc(cc1OC)/C=C\2/C(=O)N=C(S2)[N-]c3cccc(c3Cl)Cl C17147221
CCc1cccc(c1[N-]S(=O)(=O)c2ccc(s2)c3cnc(o3)C4CCC4)C C65004415
CC1=C([C@H](NC(=S)N1)c2ccc(cc2)OC(=O)c3cccs3)C(=O)OCc4ccccc4 C00956310
c1ccc(cc1)S(=O)(=O)Nc2ccc(cc2)CCc3ccc(cc3)NS(=O)(=O)c4ccccc4 C00696123
Cc1ccc(cc1)NCc2nnc(n2c3ccccc3)S[C@H](C)C(=O)Nc4ccc(c(c4)C)C C06245451
CC(C)CCSc1[nH]c(nn1)N/N=C/c2ccccc2OCc3cccc(c3)Br C09695141
Cc1ccc(cc1)NC(=O)Cc2nc(cs2)CSc3nnc(s3)Nc4ccc(cc4)F C09910464
CC(C)C[C@@H](C(=O)N/N=C/c1c2ccccc2ccc1OCC#C)NC(=O)c3ccc(cc3)Cl C10000927
CC1=C([C@@H](NC(=S)N1)c2ccc(cc2)OC(=O)c3cccs3)C(=O)OCc4ccccc4 C00956311
CCCCNC(=O)CN1[C@H](c2ccccc2C1=O)c3c4ccccc4[nH]c3c5cccc(c5)OC C09225214
c1cc(c(cc1Cl)Cl)Cn2c(ccn2)NC(=O)CCCNC(=O)C34CC5CC(C3)CC(C5)C4 C14673321
CC1=C([C@@H](NC(=S)N1C)c2ccc(cc2)NC(=O)/C=C/c3ccccc3)C(=O)OCC(C)C C16608983
CC1=C([C@H](NC(=S)N1C)c2ccc(cc2)NC(=O)C[C@H](C)CC(C)(C)C)C(=O)OC(C)C C16609014
CC[C@H](c1ccccc1)C(=O)Nc2ccc(cc2)[C@H]3C(=C(N(C(=S)N3)CC)C)C(=O)OCC C16609106
CC[C@H](c1ccccc1)C(=O)Nc2cccc(c2)[C@H]3C(=C(N(C(=S)N3)C)C)C(=O)OCC(C)C C16609617
CC[C@H](c1ccccc1)C(=O)Nc2cccc(c2)[C@H]3C(=C(N(C(=S)N3)CC)C)C(=O)OCC C16609788
CC(C)[C@@H](C(=O)OCC(=O)Nc1cc(c(cc1Cl)Cl)Cl)NC(=O)c2ccccc2Cl C18243218
CC1=C([C@H](C(=C(N1)SCC(=O)c2ccccc2)C#N)c3ccccc3)C(=O)Nc4ccccc4OC C00875441
CC1=C([C@@H](C(=C(N1)SCC(=O)Nc2cccc3c2cccc3)C#N)c4ccccc4)C(=O)OCC=C C20150275
CCOc1cc(cc(c1O)Cl)[C@H]2C3=C(CC(CC3=O)(C)C)NC(=C2C(=O)OCCSCC)C C10013461
CC1=C([C@@H](C(=C(N1)SCC(=O)NC2CCCCC2)C#N)c3ccc(cc3)Cl)C(=O)OCC=C C20348547
COc1ccccc1c2n[nH]c(=S)n2NCc3c4ccccc4ccc3OCc5ccccc5F C22111107
CCCc1ccc(cc1)[C@@]2(C(=O)N(C(=O)N2)CC(=O)N[C@@H](Cc3ccccc3)c4ccccc4)C C23291855
CCCC[C@@]1(C(=O)N(C(=O)N1)CC(=O)N[C@@H](Cc2ccccc2)c3ccccc3)c4ccccc4 C24093154
CCCC[C@@]1(C(=O)N(C(=O)N1)CC(=O)N[C@@H](c2ccc(cc2)C)c3cccs3)c4ccccc4 C24108017
CC1=C[C@H]([C@@H](C[C@H]1CC(=O)N(C)Cc2cccnc2)C(C)C)CNC(=O)Nc3ccc(cc3)Cl C30881830
Cc1ccc(cc1)Cn2cc(c3c2cccc3)/C=N\NC(=O)[C@H](C(C)C)NC(=O)c4ccc(cc4)C C30961830
CC[C@H](C(=O)Nc1ccc(cc1)S(=O)(=O)NCC(C)C)Sc2cc(c3ccccc3n2)C C32528491
CC[C@@H](C(=O)Nc1ccc(cc1)S(=O)(=O)NCC(C)C)Sc2cc(c3ccccc3n2)C C32528492
CCCC[C@H](CC)CNC1=C(C(=O)c2ccccc2C1=O)NC(=O)c3ccc(o3)Br C13425574
CCCCc1ccc(cc1)C(=O)Nc2ccc(c(c2)C(=O)NC[C@H]3CCCO3)N4CCC(CC4)C C33657240
CCN1C(=C([C@H](NC1=S)c2ccc(cc2)NC(=O)CCC3CCCC3)C(=O)OCC(C)C)C C33668905
CCC[C@@H](C(=O)N1CCN(CC1)C/C=C/c2ccccc2)NC(=O)Nc3cccc(c3Cl)Cl C34952720
C[C@H](CC(=O)N[C@@H](Cc1ccccc1)C(=O)Nc2nnc(s2)c3ccccc3)CC(C)(C)C C35266537
CC[C@@H](c1ccccc1)C(=O)N[C@H](Cc2ccccc2)C(=O)Nc3nnc(s3)c4ccc(cc4)C C35267235
Cc1cccc(c1)NC(=O)N(CC(C)C)CC(=O)N(CCc2c[nH]c3c2cccc3)Cc4ccccc4 C35350581
C[C@H](C(=O)NCC1CCCCC1)Sc2nnc(s2)S[C@@H](C)C(=O)NCC3CCCCC3 C10798513
Cc1ccccc1n2c(cc(n2)C(C)(C)C)NC(=O)[C@@H](Cc3ccccc3)NC(=O)[C@H](C)Cl C35691352
CC(C)(C)CC(C)(C)NC(=O)[C@H](c1ccco1)N(c2cccc(c2)Cl)C(=O)c3ccc(cc3)O C36484719
Cc1ccc(cc1)[C@H](C(=O)NC(C)(C)CC(C)(C)C)N(Cc2ccco2)C(=O)c3ccccc3O C36498024
CC(=C)C(=O)N(c1cccc(c1)Cl)[C@@H](c2ccc(c(c2)OC)O)C(=O)NC(C)(C)CC(C)(C)C C36553484
CC(C)(C)CC(C)(C)NC(=O)[C@H](c1cccc(c1)O)N(c2cccc(c2)Cl)C(=O)c3cccnc3 C36553787
Cc1ccc(o1)CN([C@H](c2ccccc2O)C(=O)NC3CCCCC3)C(=O)CCC4CCCCC4 C36557017
c1ccc(c(c1)NC(=O)CSc2nnc(s2)Nc3ccc(cc3)SC(F)F)OC(F)F C36773110
CCOC(=O)[C@H]1[C@H](SC(=C1C)C)NC(=O)CSc2[nH]c(c(n2)c3ccccc3)c4ccccc4 C39152528
C[C@H](c1ccc(cc1)CC(C)C)NC(=O)CN2C(=O)[C@@](NC2=O)(Cc3ccccc3)c4ccccc4 C39535006
CCc1ccc(cc1)NC(=O)CCNC(=O)c2c(cnc(n2)SCc3ccc(cc3)F)Cl C41155423
C[C@@H](C(C)C)N(Cc1cc(ccc1N(C)C)NC(=O)c2ccccc2Cl)C(=O)NC(C)(C)C C35945151
CC(C)(C[C@H](C(=O)[O-])NC(=O)OCC1c2ccccc2-c3c1cccc3)C[NH+]4CCCCCC4 C44325037
CC[C@@H](C(=O)Nc1ccc(cc1)S(=O)(=O)Nc2c(cccc2C)C)Oc3ccccc3Cl C44840353
c1ccc(cc1)[C@H]2C(=c3ccccc3=[NH+]2)[C@@H](CNS(=O)(=O)c4cccc(c4)C(=O)[O-])c5ccccc5 C63135170
CC[NH+](CC)c1ccc(cc1)/C=C/2\CCC(=C2N3CCOCC3)/C=N/N=C/C4=c5ccccc5=[NH+]C4 C39949109
Cc1cccc2c1Oc3c(c(nc(n3)c4ccccc4)SCC(=O)Nc5ccc(cc5)C(=O)[O-])C2 C02713128
c1cc(c(cc1/C=C/c2ccc(c(c2)C(=O)[O-])O)Br)/C=C/c3ccc(c(c3)C(=O)[O-])O C01548661
COc1ccccc1/N=C/2\N(C(=O)/C(=C/c3cn(c4c3cccc4)CC(=O)[O-])/S2)C5CCCCC5 C02175892
CN\1C(=O)/C(=C\c2ccccc2OCc3ccccc3C#N)/S/C1=N\c4ccc(cc4)C(=O)[O-] C04472813
C#Cc1cccc(c1)N2C(=O)c3ccc(cc3C2=O)Oc4cccc(c4)Oc5ccc(cc5)C(=O)[O-] C03142775
CC(C)c1ccc(cc1)S(=O)(=O)N=C2C=C(C(=O)c3c2cccc3)Nc4cccc(c4)C(=O)[O-] C08974400
c1ccc(cc1)/N=C\2/N(C(=O)/C(=C/c3cccn3c4cccc(c4)C(=O)[O-])/S2)Cc5ccco5 C09720799
Cc1ccc(cc1)c2nc3c(c(n2)SCC(=O)Nc4ccc(cc4)C(=O)[O-])Cc5cccc(c5O3)C C09955189
CC(C)c1ccc(cc1)S(=O)(=O)c2c(n(nn2)c3ccc(cc3)C(=O)[O-])c4ccc(cc4)Cl C11760201
CN(C)c1ccc(cc1)/C=C/2\CCC[C@@H]3C2=NN([C@@H]3c4ccc(cc4)N(C)C)C(=O)c5ccccc5C(=O)[O-] C12560313
CC(C)c1ccc(cc1)S(=O)(=O)/N=C/2\C=C(C(=O)c3c2cccc3)Nc4cccc(c4)C(=O)[O-] C13014508
CN\1C(=O)/C(=C/c2ccccc2OCc3ccccc3C#N)/S/C1=N\c4ccc(cc4)C(=O)[O-] C13659751
c1ccc(cc1)Cn2c(cc(n2)c3ccc(cc3)Br)/N=C/c4cc(ccc4[O-])[N+](=O)[O-] C03024342
Cc1ccc(cc1)C(=O)C2=C(C(=O)N([C@H]2c3ccc(cc3)C(=O)OC)c4nc5c(cc(cc5s4)C)C)[O-] C09234361
Cc1ccc(cc1)C(=O)C2=C(C(=O)N([C@@H]2c3ccc(cc3)C(=O)OC)c4nc5c(cc(cc5s4)C)C)[O-] C09234364
c1ccc(c(c1)Cc2ccc3ccc4ccc(c5c4c3c2cc5)C(=O)c6ccccc6C(=O)[O-])C(=O)[O-] C03106154
CN(C)c1ccc(cc1)/C=C\2/CCC[C@@H]3C2=NN([C@@H]3c4ccc(cc4)N(C)C)C(=O)c5ccccc5C(=O)[O-] C26681028
c1ccc(cc1)/N=C\2/N(C(=O)/C(=C\c3cccn3c4cccc(c4)C(=O)[O-])/S2)Cc5ccco5 C32116882
CCOc1cc(c(cc1OC)Br)/C=C\2/C(=O)N=C(S2)[N-]c3ccc(c(c3)Cl)C C15015742
c1ccc(cc1)CCN2[C@@H](C(=C(C2=O)[O-])C(=O)c3ccc(cc3)Cl)c4ccc(c(c4)Cl)Cl C33526417
Cc1ccc(c(c1)C(=O)C2=C(C(=O)N([C@@H]2c3ccc(cc3)C(=O)OC)c4nc5ccc(cc5s4)C)[O-])C C34955145
c1cc(ccc1[N-]S(=O)(=O)c2ccc(c(c2)[N+](=O)[O-])Cl)Oc3ccc(cc3Cl)Cl C35686081
c1cc(ccc1[N-]S(=O)(=O)c2cc(ccc2Cl)[N+](=O)[O-])Oc3ccc(cc3Cl)Cl C35686123
Cc1ccc(cc1)[C@H]2C(=C(N=C3N2C(=CS3)/C=C(/N4CCN(CC4)c5ccccc5F)\[O-])C)C(=O)OC C35970181
C[C@H]1CN(C[C@@H](O1)C)/C(=C/C2=CSC3=NC(=C([C@@H](N23)c4ccc(cc4)C(C)C)C(=O)OC)C)/[O-] C35970422
C[C@H]1CN(C[C@H](O1)C)/C(=C/C2=CSC3=NC(=C([C@@H](N23)c4ccc(cc4)C(C)C)C(=O)OC)C)/[O-] C35970419
CC(C)(C)c1ccc(cc1)S(=O)(=O)[N-]c2ccc3c(c2)N(CCC3)S(=O)(=O)c4ccccc4 C38693272
CC(C)CCN1c2ccc(cc2OCC(C1=O)(C)C)[N-]S(=O)(=O)c3cc(ccc3Cl)Cl C38707632
CC1CCC(CC1)C(=O)N(c2c(cc(o2)c3ccc(cc3)c4cc5c(o4)cccn5)C(=O)[O-])C(C)C C39126688
c1cc(c2c(cccc2c1)C(=O)[O-])/C=N/c3ccc(cc3)/N=C/c4c5c(cccc5ccc4)C(=O)[O-] C39273830
CCOc1ccccc1N2C(=O)/C(=C\c3cn(c4c3cccc4)Cc5cccc(c5)Cl)/N=C2[S-] C39556965
c1ccc(cc1)CN\2C(=O)[C@@H](S/C2=N\c3ccc(cc3)C(=O)[O-])Cc4cccc(c4Cl)Cl C39850751
CCOc1cc(cc(c1OCc2cc(c(cc2C)C)C)Br)/C=C/3\C(=NC(=S)S3)[O-] C40942124
CC[C@H](C)c1ccc(cc1)N2C(=O)/C(=C/c3cccn3Cc4ccc(cc4Cl)Cl)/C(=NC2=O)[O-] C08914409
C/C(=C\CC[C@H](C=O)[C@H]1CC[C@@]2([C@@]1(CCC3=C2CC[C@@H]4[C@]3(CCC(=O)C4(C)C)C)C)C)/C(=O)[O-] C43510427
Cc1c(c(nc(n1)SCc2nc(no2)c3cccc(c3)Br)[O-])Cc4ccccc4 C44168950
C/C(=C\CC[C@H]([C@H]1CC[C@@]2([C@@]1(CCC3=C2CC[C@@H]4[C@@]3(CCC(=O)C4(C)C)C)C)C)C(=O)[O-])/C(=O)[O-] C49181401
CC[C@@H]1Cc2c(c(c(=O)n(c2S1)Cc3ccc(cc3)c4ccccc4c5[n-]nnn5)c6ccccc6)[O-] C52542056
CC[C@H]1Cc2c(c(c(=O)n(c2S1)Cc3ccc(cc3)c4ccccc4c5[n-]nnn5)c6ccccc6)[O-] C52542058
c1ccc2c(c1)c(cc(c2O)C(=O)Nc3cc(cc(c3)C(=O)[O-])C(=O)[O-])SC(Cl)(Cl)Cl C16525376
c1ccc(cc1)N2C(=O)c3ccc(cc3C2=O)Oc4cccc(c4)[N-]S(=O)(=O)c5ccc(cc5)Cl C34696481
c1ccc(cc1)OCc2nnc(n2/N=C/3\c4ccccc4N(C3=O)Cc5cccc6c5cccc6)[S-] C59168811
COc1cc(cc(c1OCC=C)Br)[C@@H]2[C@H]3[C@@H]4CC[C@@H](C4)[C@@H]3c5cc(ccc5N2)C(=O)[O-] C09408816
COc1cc(cc(c1OCC=C)Br)[C@H]2[C@H]3[C@@H]4CC[C@@H](C4)[C@@H]3c5cc(ccc5N2)C(=O)[O-] C09408817
c1ccc(cc1)c2cc(nc(n2)SCC(=O)N3[C@@H](CC(=N3)c4cccs4)c5ccc(cc5)F)[O-] C10186311
CN\1C(=O)/C(=C\c2ccccc2OCc3ccccc3C#N)/S/C1=N\c4cccc(c4)C(=O)[O-] C59599925
CCOc1ccc(cc1)/N=C/2\NC(=O)/C(=C\c3cc(n(c3C)c4ccc(c(c4)Cl)C(=O)[O-])C)/S2 C59679015
c1ccc(cc1)[C@H]2C(=S)[C@H](C(=O)C(=C2[O-])[C@@H](c3ccc(cc3)[N+](=O)[O-])C(C#N)C#N)c4ccccc4 C08934467
c1ccc(cc1)[C@@H]2C(=S)[C@H](C(=O)C(=C2[O-])[C@@H](c3ccc(cc3)[N+](=O)[O-])C(C#N)C#N)c4ccccc4 C08934467
Cc1c(c(n2c(n1)nc(n2)N(Cc3cccc(c3)Cl)C(=O)C4CCCCC4)[O-])Cc5ccccc5 C64814075
Cc1ccc(cc1)Nc2nc(cs2)CSc3nc4cc(ccc4c(=O)n3c5ccccc5)C(=O)[O-] C03423685
C=CCn1cc(c2c1cccc2)/C=C/3\C(=O)N(/C(=N/c4ccccc4)/S3)Cc5ccc(cc5)C(=O)[O-] C09261500
CN(C)c1ccc(cc1)/C=C/C=C/2\C(=O)N(C(=Nc3ccccc3)S2)Cc4ccc(cc4)C(=O)[O-] C09720921
c1ccc(cc1)OC(=O)c2cc3ccccc3cc2OS(=O)(=O)c4ccc(c(c4)C(=O)[O-])Cl C13069673
c1ccc(cc1)Cn2c(nnc2SCc3c4c(cccc4sc3C(=O)[O-])F)c5cccs5 C13254366
c1ccc(c(c1)Cc2cc(c(c(c2)[N+](=O)[O-])[O-])/C=N/c3cc(ccc3N4CCOCC4)C(F)(F)F)Cl C16450155
Cc1ccc(c(c1)C)Cn2c(=O)c(c(nc2Nc3ccc(cc3)C(=O)[O-])C)Cc4cccc5c4cccc5 C16885026
Cc1c(c(=O)n(c(n1)Nc2ccc(cc2)C(=O)[O-])Cc3ccc(cc3)Cl)Cc4cccc5c4cccc5 C16885322
Cc1ccc(c(c1)C)Cc2c(nc(n(c2=O)Cc3ccc(cc3C)C)Nc4ccc(cc4)C(=O)[O-])C C16885574
CCOC(=O)C1=C(N=c2n(c(=O)/c(=C\c3ccc(cc3)C(=O)[O-])/s2)[C@@H]1c4ccc(cc4)C(C)C)C C17145756
c1ccc(cc1)CCN\2C(=O)/C(=C/c3ccc(o3)c4ccc(cc4)C(=O)[O-])/S/C2=N\c5ccccc5 C18173755
Cc1cccc(c1)S(=O)(=O)[N-]c2c(nc3ccccc3n2)Nc4ccc(cc4)Oc5ccccc5 C17206533
CCOC(=O)c1ccc(cc1)c2ccc(o2)/C=C/c3cc(c4cc(ccc4n3)Br)C(=O)[O-] C28356390
c1ccc(cc1)C/N=C\2/N(C(=O)/C(=C/c3ccc(o3)c4ccc(cc4)C(=O)[O-])/S2)Cc5ccccc5 C27527981
C[C@@H]1Cc2cc(ccc2O1)C(=O)C3=C(C(=O)N([C@H]3c4ccc(cc4)C(C)C)CCc5ccccc5)[O-] C09424044
Cc1ccc(cc1)C(=O)C2=C(C(=O)N([C@@H]2c3ccc(cc3)C(C)(C)C)CCc4c[nH]c5c4cccc5)[O-] C08695134
CC(C)(C)c1ccc(cc1)[C@H]2C(=C(C(=O)N2CCc3c[nH]c4c3cccc4)[O-])C(=O)c5ccc(cc5)Cl C04641083
CCC1=C([C@@H](N2C(=CSC2=N1)/C=C(/N[C@@H]3CCCc4c3cccc4)\[O-])c5cccc(c5)C)C(=O)OC C34922972
CCC1=C([C@H](N2C(=CSC2=N1)/C=C(/N[C@H]3CCCc4c3cccc4)\[O-])c5cccc(c5)C)C(=O)OC C34922975
CC1=C([C@H](N2C(=CSC2=N1)/C=C(/N3CCC(CC3)Cc4ccccc4)\[O-])c5ccsc5)C(=O)OC C34923797
Cc1ccc(cc1)Cc2cnc(s2)/N=C(/C(=C/c3cn(nc3c4ccccc4)c5ccccc5)/C#N)\[O-] C35045593
CCOc1cc(c(cc1/C=C\2/C(=O)N(/C(=N\c3ccc(cc3)C(=O)[O-])/S2)C)Br)OCC C35656308
CCOC(=O)C1=C(N=C2N([C@H]1c3ccccc3Cl)C(=CS2)/C=C(/Nc4ccc(cc4)F)\[O-])C C35693396
CC1=C([C@H](N2C(=CSC2=N1)/C=C(/N[C@H](C)c3ccccc3)\[O-])c4ccc(cc4)Cl)C(=O)OC C35694073
CC1=C([C@H](N2C(=CSC2=N1)/C=C(/N(C)Cc3ccccc3)\[O-])c4ccc(cc4)Cl)C(=O)OC C35694109
CCOC(=O)C1=C(N=C2N([C@@H]1c3ccc(cc3)Cl)C(=CS2)/C=C(/Nc4ccc(cc4)F)\[O-])C C35694198
CCN(C)/C(=C/C1=CSC2=NC(=C([C@H](N12)c3ccc(cc3)C(C)C)C(=O)Nc4ccccc4)C)/[O-] C35709785
Cc1ccc(c(c1)[C@H]2C(=C(N=C3N2C(=CS3)/C=C(/NCC(C)C)\[O-])C)C(=O)Nc4ccccc4)C C35709791
CC1=C([C@@H](N2C(=CSC2=N1)/C=C(/N[C@H](C)c3ccccc3)\[O-])c4ccc(cc4)F)C(=O)Nc5ccccc5 C36052557
Cc1cccc(c1)[C@@H]2C(=C(N=C3N2C(=CS3)/C=C(/N[C@H](C)c4ccccc4)\[O-])C)C(=O)Nc5ccccc5 C36052585
CCOC(=O)C1=C(N=C2N([C@H]1c3ccc(cc3)C)C(=CS2)/C=C(/N4CCCC4)\[O-])c5ccccc5 C36063087
CC1=C([C@H](N2C(=CSC2=N1)/C=C(/NCC(C)C)\[O-])c3ccc(cc3)Cl)C(=O)Nc4ccccc4 C36071950
CC[C@@H](C)N/C(=C/C1=CSC2=NC(=C([C@@H](N12)c3cc(ccc3C)C)C(=O)Nc4ccccc4)C)/[O-] C36072001
CC[C@H](C)N/C(=C/C1=CSC2=NC(=C([C@H](N12)c3cc(ccc3C)C)C(=O)Nc4ccccc4)C)/[O-] C36072004
CC1=C([C@H](N2C(=CSC2=N1)/C=C(/N3CCCC3)\[O-])c4ccc(cc4)C(C)C)C(=O)Nc5ccc(cc5)OC C36072092
C[C@H]1Cc2cc(ccc2O1)C(=O)C3=C(C(=O)N([C@@H]3c4ccc(cc4)C(C)C)CCc5ccccc5)[O-] C09424043
c1ccc(cc1)CCN\2C(=O)[C@H](S/C2=N\c3ccc(cc3)C(=O)[O-])Cc4cc(cc(c4)Cl)Cl C39850795
CCCCc1ccc(cc1)N2[C@H](NC(=O)C(=C2[S-])C#N)c3ccc(o3)c4cccc(c4)C(F)(F)F C39887360
c1ccc(c(c1)CSc2nnc(s2)/N=C(/C(=C/c3ccc(o3)c4ccc(cc4)F)/C#N)\[O-])Cl C39998203
CCSc1nnc(s1)N2[C@@H](C(=C(C2=O)[O-])C(=O)c3cc4ccccc4o3)c5ccc(cc5)C(C)(C)C C40000436
c1ccc2c(c1)-c3ccccc3C2COC(=O)N[C@@H](Cc4cc(cc(c4)Br)Cl)C(=O)[O-] C44321240
CC(C)(C)c1c(c2ccccc2[nH]1)C[C@H](C(=O)[O-])NC(=O)OCC3c4ccccc4-c5c3cccc5 C44322017
Cc1ccccc1[C@H](c2ccccc2)NC(=O)c3ccc(c(c3)Cl)[N-]S(=O)(=O)c4ccccc4 C44886299
CC1=C([C@H]([C@@H](C(=N1)/C=C(/c2ccccc2)\[O-])C(=O)c3ccccc3)c4ccccc4C(F)(F)F)[N+](=O)[O-] C29402182
CCOc1ccc(cc1)/N=C\2/C(=C(/C(=C/c3cc4c(cc3Br)OCO4)/S2)[O-])C(=O)OCC C59105299
c1ccc(cc1)/N=C/2\N(C(=O)/C(=C\c3cn(c4c3cccc4)CC(=O)[O-])/S2)CCc5c[nH]c6c5cccc6 C13881054
CCN(CC)c1ccc(cc1)[C@@H]2[C@H]3C(=NC(=NC3=O)SCc4ccccc4F)N=C5C2=C(CC(C5)(C)C)[O-] C39730410
CC1(CC(=C2[C@@H](C(=C(N=C2C1)SCc3ccc(cc3)Cl)C#N)c4cc(c(c(c4)OC)OC)OC)[O-])C C09088373
CCCCCCN1c2ccccc2[C@H](C(=C1[O-])C(=O)/N=c/3\[nH]c(cs3)c4ccc(cc4)Cl)O C64197201
CCOc1cc(ccc1O)[C@@H]2C3=C(C[C@H](CC3=NC(=C2C(=O)OC(C)C)C)c4ccc(cc4)Cl)[O-] C09600812
c1cc(ccc1c2c(cn(n2)CCC#N)/C=N/Nc3c(c(nc(c3Cl)Cl)C(=O)[O-])Cl)Cl C13061066
c1cc(cc(c1)Cl)c2c(cn(n2)CCC#N)/C=N/Nc3c(c(nc(c3Cl)Cl)C(=O)[O-])Cl C13356730
C[C@@H]1CCc2c(sc3c2c(=O)n(c(n3)SCc4c(cco4)C(=O)[O-])CCc5ccc(cc5)F)C1 C13395011
Cc1c(sc(n1)N2[C@@H](C(=C(C2=O)[O-])C(=O)c3ccc(cc3)Cl)c4ccc(cc4)C(C)C)C(=O)OC C08836675
CC1=C([C@H](C2=C(N1)C[C@H](CC2=O)c3ccccc3)c4ccc(c(c4)[N+](=O)[O-])[O-])C(=O)OCc5ccccc5 C20058146
CC1=C([C@@H](C2=C(N1)C[C@@H](CC2=O)c3ccccc3)c4ccc(c(c4)[N+](=O)[O-])[O-])C(=O)OCc5ccccc5 C20058149
c1ccc(c(c1)[N-]S(=O)(=O)c2cc(ccc2N/N=C/c3c(cccc3Cl)Cl)[N+](=O)[O-])Cl C09373160
CC(=O)c1ccc(cc1)N2C(=O)c3ccc(cc3C2=O)C(=O)c4ccc(cc4)Oc5ccc(cc5)C(=O)[O-] C22018863
CCOC(=O)C1=C(N=c2n(c(=O)/c(=C\Nc3ccc(cc3)C(=O)[O-])/s2)[C@@H]1c4ccc(cc4)Cl)C C22818420
CCOC(=O)C1=C(N=c2n(c(=O)/c(=C\Nc3ccc(cc3)C(=O)[O-])/s2)[C@H]1c4ccc(cc4)Cl)C C22818426
c1cc(c(c(c1)Cl)/C=N/Nc2ccc(cc2S(=O)(=O)[N-]c3ccc(cc3)Cl)[N+](=O)[O-])Cl C12621737
c1ccc(c(c1)[N-]S(=O)(=O)c2cc(ccc2N/N=C/c3ccc(cc3Cl)Cl)[N+](=O)[O-])Cl C12621799
COc1ccc(cc1)/C=C/2\CCC[C@H]3C2=NN([C@@H]3c4ccc(cc4)OC)C(=O)CSc5nccc(n5)[O-] C12588244
COc1ccc(cc1)/C=C/2\CCC[C@H]3C2=NN([C@H]3c4ccc(cc4)OC)C(=O)CSc5nccc(n5)[O-] C12588257
Cc1cc(ccc1NC(=O)c2cc3ccccc3o2)/N=C/c4cc(cc(c4[O-])[N+](=O)[O-])Cc5ccccc5 C32111991
Cc1ccc(cc1)CSc2nnc(s2)N3[C@@H](C(=C(C3=O)[O-])C(=O)c4cc(ccc4C)C)c5ccco5 C33596298
CC1=C([C@H](N2C(=CSC2=N1)/C=C(/N3CCC(CC3)Cc4ccccc4)\[O-])c5ccccc5)C(=O)OC C34923523
C=CCOc1cccc(c1)[C@@H]2C(=C(C(=O)N2c3nc4ccc(cc4s3)F)[O-])C(=O)c5ccc(cc5)F C35281497
Cc1ccc2c(c1)sc(n2)N3[C@@H](C(=C(C3=O)[O-])C(=O)/C=C/c4ccccc4)c5ccc(cc5)C(=O)OC C35421630
CC(C)c1c(c(n(n1)c2ccc(cc2)OC)[O-])C3=C(C(=O)N(C3=O)c4ccccc4F)N(C)C5CCCCC5 C35960912
Cc1ccc(cc1)CN2CCN(CC2)/C(=C/C3=CSC4=NC(=C([C@@H](N34)c5ccccc5)C(=O)OC)C)/[O-] C35970136
c1cc(cc(c1)Cl)N([C@@H](C2CCCCC2)C(=O)NC3CCCCC3)C(=O)c4cc(ccc4[O-])[N+](=O)[O-] C36484278
c1ccc(cc1)[C@@H](C(=O)NC2CCCCC2)N(c3cccc(c3)Cl)C(=O)c4cc(ccc4[O-])[N+](=O)[O-] C36484332
Cc1ccc(cc1)[C@@H](C(=O)NC2CCCCC2)N(c3cccc(c3)Cl)C(=O)c4cc(ccc4[O-])[N+](=O)[O-] C36484390
CCc1ccc(cc1)N2C(=O)/C(=C\c3cn(c4c3cccc4)CCOc5cc(ccc5C)C)/C(=O)N=C2[O-] C36496520
c1ccc(c(c1)N([C@@H](C2CCCCC2)C(=O)NC3CCCCC3)C(=O)c4cc(ccc4[O-])[N+](=O)[O-])Cl C36544606
c1ccc(cc1)[C@@H](C(=O)NC2CCCCC2)N(c3ccccc3Cl)C(=O)c4cc(ccc4[O-])[N+](=O)[O-] C36544660
Cc1ccc(cc1)[C@H](C(=O)NC2CCCCC2)N(c3ccccc3Cl)C(=O)c4cc(ccc4[O-])[N+](=O)[O-] C36544719
CC(C)(C)N([C@@H](c1c(cccc1Cl)Cl)C(=O)NC2CCCCC2)C(=O)c3cc(ccc3[O-])[N+](=O)[O-] C36585919
CCCOc1c(cc(cc1Cl)C(=O)c2c(c(c(=O)n(c2[O-])Cc3ccc4c(c3)OCO4)C#N)C)Cl C38625887
Cc1ccc(cc1)CSc2nnc(s2)N3[C@@H](C(=C(C3=O)[O-])C(=O)c4ccccc4)c5ccc(cc5)F C39835195
Cc1ccc(cc1)[C@@H]2C(=C(C(=O)N2c3nnc(s3)SCc4ccc(cc4)F)[O-])C(=O)c5ccccc5 C39835313
c1ccc(cc1)CCN\2C(=O)[C@@H](S/C2=N\c3ccc(cc3)C(=O)[O-])Cc4ccc(c(c4)Cl)Cl C39850790
CCSc1nnc(s1)N2[C@@H](C(=C(C2=O)[O-])C(=O)c3ccc4c(c3)C[C@H](O4)C)c5ccc(cc5)C(C)C C40000382
c1ccc2c(c1)c(cn2CCCOc3ccc(cc3)Cl)/C=C/4\C(=O)N=C(N(C4=O)c5ccc(cc5)Cl)[O-] C01762421
CCO/C(=C/1\C(=O)/C(=C/c2cn(c3c2cccc3)Cc4ccccc4)/S\C1=N/c5ccc(cc5)OC)/[O-] C59105394
C=CCc1cc(ccc1OCc2ccc3ccccc3c2)/C=C/4\C(=NC(=O)N(C4=O)c5ccc(cc5)F)[O-] C59135541
COc1ccccc1/N=C\2/N(C(=O)/C(=C/c3cn(c4c3cccc4)CC(=O)[O-])/S2)c5ccccc5OC C59220300
c1ccc(cc1)c2cc(c(n2c3ccc(cc3)[N+](=O)[O-])c4ccccc4)/C=N/c5ccc(c(c5)C(=O)[O-])O C59427605
CCOC(=O)C1=C(N=c2n(c(=O)/c(=C\Nc3ccc(c(c3)C(=O)[O-])Cl)/s2)[C@H]1c4ccccc4)C C59437251
CCOC(=O)C1=C(N=c2n(c(=O)/c(=C\Nc3cc(ccc3Cl)C(=O)[O-])/s2)[C@H]1c4ccccc4)C C59437257
CCOC(=O)C1=C(N=c2n(c(=O)/c(=C\Nc3ccc(c(c3)Cl)C(=O)[O-])/s2)[C@@H]1c4ccccc4)C C59437260
CCOC(=O)C1=C(N=c2n(c(=O)/c(=C\Nc3cccc(c3)C(=O)[O-])/s2)[C@H]1c4ccc(cc4)Cl)C C59437319
CCOC(=O)C1=C(N=c2n(c(=O)/c(=C\Nc3cccc(c3C)C(=O)[O-])/s2)[C@H]1c4ccc(cc4)Cl)C C59437333
CCOC(=O)C1=C(N=c2n(c(=O)/c(=C\Nc3ccc(c(c3)Cl)C(=O)[O-])/s2)[C@@H]1c4cccs4)C C59437392
CCOC(=O)C1=C(N=c2n(c(=O)/c(=C\Nc3ccc(c(c3)Cl)C(=O)[O-])/s2)[C@H]1c4cccs4)C C59437394
CN\1C(=O)/C(=C\c2cc(c(cc2Br)OCC=C)OC)/S/C1=N\c3cccc(c3)C(=O)[O-] C59599603
C[C@@H]\1CCCCCCCCCC/C1=N\[N-]C2=NC(=O)[C@H](S2)CC(=O)Nc3ccccc3C(=O)OC C22506136
CCN(CC)c1ccc(cc1)[C@H]2[C@H]3C(=NC(=NC3=O)SCc4ccccc4F)N=C5C2=C(CCC5)[O-] C39731383
Cc1c(c(n2c(n1)nc(n2)N(Cc3ccc(cc3)F)C(=O)c4ccccc4OC)[O-])Cc5ccccc5 C64791978
CN(C(c1ccccc1)c2ccccc2)S(=O)(=O)c3ccc(c(c3)C(=O)[O-])F C13067257
c1cc(ccc1C(c2ccc(cc2)F)OS(=O)(=O)c3ccc(c(c3)C(=O)[O-])F)F C13068385
c1ccc2c(c1)c(=O)n(c(n2)SCc3c(cco3)C(=O)[O-])c4ccccc4C(F)(F)F C13396955
C=CCn1c(=O)c2ccccc2nc1SCc3c4ccccc4oc3C(=O)[O-] C13414716
CCOc1cc(cc(c1OC)Cl)/C=C\2/C(=O)N(C(=S)S2)c3cccc(c3)C(=O)[O-] C15346889
Cc1ccc(cc1)C(=O)C2=C(C(=O)N([C@H]2c3ccc(cc3)C(C)C)CCOC)[O-] C06812969
CC(C)Oc1ccc(cc1)C(=O)C2=C(C(=O)N([C@@H]2c3ccc(cc3)F)c4nccs4)[O-] C08740768
CCOc1ccc(cc1OC)/C=N/n2c(nnc2[S-])c3ccccc3Cl C05959769
CCCCN1[C@@H](C(=C(C1=O)[O-])C(=O)c2ccc(cc2)C)c3ccc(cc3)N(C)C C04844485
CC(C)CN1[C@@H](C(=C(C1=O)[O-])C(=O)c2ccc(cc2)Cl)c3ccc(cc3)N(C)C C06364479
CC(C)(C)c1ccc(cc1)S(=O)(=O)[N-]c2ccn(n2)Cc3cccc(c3)F C27916677
c1ccc(cc1)CCN2[C@@H](C(=C(C2=O)[O-])C(=O)c3ccco3)c4ccc(cc4)Br C33533185
CN(C)c1ccc(cc1)[C@H]2C(=C(C(=O)N2Cc3ccccc3)[O-])C(=O)c4ccc(cc4)F C02470823
Cc1cc(c(c(c1)Oc2ccc(cn2)[N-]S(=O)(=O)c3cccc(c3)OC)C)C C34840415
CC(C)c1ccc(cc1)[C@@H]2[C@@H](CON2C)S(=O)(=O)[N-]c3ccc(cc3)N(C)C C35916960
Cc1ccc(o1)[C@H]2C(=C(C(=O)N2CCc3ccccc3)[O-])C(=O)c4ccc5c(c4)C[C@@H](O5)C C09487345
Cc1c(c(=O)n(c(c1C(=O)[C@H](C)Oc2ccc(cc2)F)[O-])[C@@H](C)c3ccccc3)C#N C38622968
CCc1ccc(cc1)S(=O)(=O)[N-]/N=C/[C@H]2C=NN=C2c3ccc(cc3)Cl C39420310
c1ccc(cc1)c2[n-]c(c(n2)SCc3ccccn3)S(=O)(=O)c4ccccc4 C11694971
CCc1ccc(cc1)/N=N/c2c(c(c(=O)n(c2[O-])CCc3ccccc3)C#N)C C39871541
C=CCSc1nnc(s1)/N=C(/C(=C/c2ccccc2Br)/C#N)\[O-] C39995049
CCCCN1[C@H](C(=C(C1=O)[O-])C(=O)c2ccc(o2)C)c3cccc(c3)Br C40075753
CCCCN1[C@H](C(=C(C1=O)[O-])C(=O)c2ccc(o2)C)c3cccc4c3cccc4 C40075867
CCCCN1[C@H](C(=C(C1=O)[O-])C(=O)c2ccc3c(c2)C[C@H](O3)C)c4cccs4 C40096137
CCC1=NN(C(=O)[C@H]1C/C(=C/c2ccc(cc2)C#N)/C(=O)[O-])c3ccc(cc3)C C33892744
C[C@H](c1ccc(c(c1)F)F)N(C)C(=O)c2ccc(cc2)[N-]S(=O)(=O)c3ccc(cc3)F C45776907
CCCc1ccc(cc1)/C(=C(\C#N)/C(=O)c2ccc3c(c2)CCN3C(=O)CC)/[O-] C49111938
COCc1ccccc1[N-]S(=O)(=O)C2=Cc3ccc(cc3CC2)OC(F)F C50532041
CCc1ccc(s1)S(=O)(=O)[N-]c2ccc(cc2C)Oc3c(cccn3)C#N C55588295
Cc1ccc(cc1)/C=C/S(=O)(=O)[N-]c2ccccc2Oc3c(cccn3)C#N C55591839
CCCc1nnc(n1CC(=O)N2CCC[C@@H]2c3ccc(cc3)C(C)(C)C)[S-] C57056036
Cc1ccc(cc1)S(=O)(=O)c2c(nc([n-]2)c3ccccc3)SC[C@H]4CO4 C05446267
CCCSc1[n-]s/c(=N/C(=O)CN2CCN(CC2)c3ccc(cc3)F)/n1 C23990226
Cc1c(sc2c1c(nc(n2)/C(=C\c3ccc(c(c3)OC)OCC=C)/C#N)[O-])C C57547985
CCOC(=O)c1ccc(c(c1)Br)S(=O)(=O)[N-]c2cc(cc(c2)F)F C28241997
Cc1cc(c(c(c1)C)S(=O)(=O)[N-]c2nnc(s2)CCc3ccccc3)C C59132895
Cc1ccc(cc1)S(=O)(=O)/N=C(/CCc2ccc(o2)c3ccccc3F)\[O-] C42235223
c1ccnc(c1)COc2ccc(cc2Cl)[N-]S(=O)(=O)c3ccc(c(c3F)F)F C60166029
CCCc1nnc(n1CC(=O)N2CCC[C@H]2Cc3cccc4c3cccc4)[S-] C61634427
CCN(CC)c1nc2c(s1)cc(s2)/C(=C(/C#N)\C(=O)c3ccoc3C)/[O-] C62675586
Cc1ccc(cc1S(=O)(=O)[N-]c2cc(ccc2F)Cl)C(=O)O[C@H](C)C#N C63641404
CC(C)c1ccc(cc1)S(=O)(=O)[N-]/N=C\[C@H]2C=NN=C2c3ccc(cc3)F C63772139
CC(C)(C)c1ccc(cc1)S(=O)(=O)[N-]/N=C\[C@H]2C=NN=C2c3ccc(cc3)F C63772159
CCc1ccc(cc1)S(=O)(=O)[N-]/N=C\[C@H]2C=NN=C2c3ccc(cc3)Cl C63772173
CCOc1ccc(cc1)[C@@H]2C(=C(C(=O)N2c3ccccc3)[O-])S(=O)(=O)c4ccc(cc4)C C64558168
CCOc1ccc(cc1)[C@H]2C(=C(C(=O)N2c3ccccc3)[O-])S(=O)(=O)c4ccc(cc4)C C64558170
CCc1ccccc1[N-]S(=O)(=O)c2cc(cs2)c3nc(on3)C4CCC4 C35557138
COCc1cccc(c1)[N-]S(=O)(=O)C2=Cc3ccc(cc3CC2)OC(F)F C65068914
CCCn1c(ccn1)c2cc(sc2)S(=O)(=O)[N-]c3cc(ccc3F)Cl C65112612
Cc1cccc(c1)c2nnc(n2CC(=O)O[C@H](C)c3cc(ccc3F)F)[S-] C66876368
CCOC(=O)C1=C(N=c2n(c(=O)/c(=C/c3ccc(o3)c4ccc(c(c4)C(=O)[O-])Cl)/s2)[C@H]1c5ccccc5)C C01837194
C[C@H](C(=O)Nc1ccc2c(c1)CCC2)Sc3nc4cc(ccc4c(=O)n3Cc5ccccc5)C(=O)[O-] C13045068
c1ccc(c(c1)Cn2c(=O)c3ccc(cc3nc2SCC(=O)Nc4ccc(cc4)F)C(=O)[O-])Cl C13049660
c1ccc(c(c1)Cn2c(=O)c3ccc(cc3nc2SCC(=O)Nc4cccc(c4)F)C(=O)[O-])Cl C13049668
C[C@H](C(=O)N1CCc2c1cccc2)Sc3nc4cc(ccc4c(=O)n3CCc5ccccc5)C(=O)[O-] C13057946
CC(C)N(C1CCCCC1)C(=O)CSc2nc3cc(ccc3c(=O)n2c4ccccc4F)C(=O)[O-] C13219137
C[C@@H]1Cc2ccccc2N1C(=O)CSc3nc4cc(ccc4c(=O)n3CCc5ccccc5)C(=O)[O-] C13266541
C[C@H]1Cc2ccccc2N1C(=O)CSc3nc4cc(ccc4c(=O)n3CCc5ccccc5)C(=O)[O-] C13266543
Cc1ccc2nc(cc(=O)n2c1)CSc3nc4cc(ccc4c(=O)n3CCc5ccccc5)C(=O)[O-] C13280223
CC[C@@H](C)n1c(=O)c2c3c(sc2nc1SCC(=O)NCc4ccc(cc4)C(=O)[O-])CCCCC3 C13347863
C[C@H]1CCc2c(sc3c2c(=O)n(c(n3)SCc4c(cco4)C(=O)[O-])CCc5ccc(cc5)F)C1 C13395013
CCOC(=O)C1=C(N=c2n(c(=O)/c(=C/c3ccc(o3)c4ccc(cc4)C(=O)[O-])/s2)[C@@H]1c5ccccc5)C C13897362
COC(=O)c1ccc2c(c1)nc(n(c2=O)Cc3ccc(cc3)C(=O)N4CCC(CC4)Cc5ccccc5)[S-] C02973519
Cc1ccc(cc1)NC(=O)CSc2c(nc3ccccc3n2)[N-]S(=O)(=O)c4ccc(cc4)Cl C27490454
CC(C)(C)c1cc(no1)N2[C@H](C(=C(C2=O)[O-])C(=O)c3ccc(cc3)Br)c4ccc(c(c4)OC)OC C06014875
Cc1ccc2c(c1)cc(o2)C(=O)C3=C(C(=O)N([C@H]3c4ccc(cc4)C(C)C)CCCN5CCOCC5)[O-] C33515503
Cc1ccc2c(c1)cc(o2)C(=O)C3=C(C(=O)N([C@@H]3c4ccc(cc4)C(C)C)CCCN5CCOCC5)[O-] C33515504
Cc1ccc(c(c1)C(=O)C2=C(C(=O)N([C@@H]2c3ccco3)c4nnc(s4)SCc5ccccc5)[O-])C C33587625
Cc1cc(cc(c1)OCCCn2cc(c3c2cccc3)/C=C/4\C(=NC(=O)N(C4=O)c5ccc(cc5)F)[O-])C C08741347
CCOC(=O)c1c(nc(s1)N2[C@@H](C(=C(C2=O)[O-])C(=O)c3cc(ccc3C)C)c4cccc(c4)Cl)C C34953612
COc1ccc(cc1)N2[C@@H](SCC2=O)c3ccc(cc3)[N-]S(=O)(=O)c4cccc(c4)C(F)(F)F C35561218
COc1ccc(cc1)N2[C@H](SCC2=O)c3ccc(cc3)[N-]S(=O)(=O)c4cccc(c4)C(F)(F)F C35561220
CCOC(=O)C1=C(N=C2N([C@@H]1c3ccc(cc3)F)C(=CS2)/C=C(/N4CCOCC4)\[O-])c5ccccc5 C35692874
CCOC(=O)C1=C(N=C2N([C@@H]1c3ccccc3Cl)C(=CS2)/C=C(/N4CCCC4)\[O-])C(F)(F)F C35692998
CCN(CC)C(=O)C1=C(N=C2N([C@H]1c3ccc(cc3)Cl)C(=CS2)/C=C(/NC[C@@H]4CCCO4)\[O-])C C35698224
CCN(CC)C(=O)C1=C(N=C2N([C@H]1c3ccc(cc3)Cl)C(=CS2)/C=C(/NC[C@H]4CCCO4)\[O-])C C35698228
Cc1ccc(cc1)S(=O)(=O)c2c3c(nc4ccccc4n3)n(c2[N-]S(=O)(=O)c5ccccc5)CC=C C02327355
Cc1c(c(nc(n1)SCc2cccc(c2)Cl)[O-])CC(=O)N3CCN(CC3)c4ccc(cc4)C(=O)C C38898830
C[C@@H](C(=O)Nc1cccc(c1Cl)Cl)Sc2nnc(n2[C@@H](C(C)C)C(=O)[O-])c3cccs3 C13271438
C[C@H](C(=O)Nc1cccc(c1Cl)Cl)Sc2nnc(n2[C@@H](C(C)C)C(=O)[O-])c3cccs3 C13271440
C[C@@H](C(=O)Nc1cc(ccc1Cl)Cl)Sc2nnc(n2[C@H](C(C)C)C(=O)[O-])c3cccs3 C13271673
c1ccc(cc1)CSc2nnc(s2)N3[C@@H](C(=C(C3=O)[O-])C(=O)c4ccc(cc4)Cl)c5ccco5 C39835153
c1ccc(cc1)CSc2nnc(s2)N3[C@H](C(=C(C3=O)[O-])C(=O)c4ccc(cc4)Cl)c5ccco5 C39835154
Cc1ccc(cc1)[C@@H]2C(=C(C(=O)N2c3nnc(s3)SCc4ccccc4)[O-])C(=O)c5ccc(o5)C C39835179
Cc1ccc(cc1)[C@H]2C(=C(C(=O)N2c3nnc(s3)SCc4ccccc4)[O-])C(=O)c5ccc(o5)C C39835180
Cc1ccc(cc1)CSc2nnc(s2)N3[C@H](C(=C(C3=O)[O-])C(=O)c4ccc(o4)C)c5ccccc5 C39835240
c1ccc(cc1)C(=O)C2=C(C(=O)N([C@H]2c3ccco3)c4nnc(s4)SCc5ccc(cc5)Cl)[O-] C39835260
c1ccc(cc1)CCN\2C(=O)[C@H](S/C2=N\c3ccc(cc3)C(=O)[O-])Cc4ccc(c(c4)Cl)Cl C39850791
CCOc1ccc(cc1OC)[C@@H]2c3c([nH]nc3C(=O)N2Cc4ccc(cc4)C)c5cc(ccc5[O-])Cl C39898909
Cc1ccc(cc1)[C@@H]2c3c([nH]nc3C(=O)N2CCc4ccc(c(c4)OC)OC)c5cc(ccc5[O-])Cl C39899177
c1ccc(cc1)COc2cccc(c2)[C@H]3c4c([nH]nc4C(=O)N3Cc5cccnc5)c6cc(ccc6[O-])Cl C39899252
C[C@@H](C(=O)Nc1ccc(cc1)S(=O)(=O)[N-]c2cccc(c2Cl)Cl)Oc3cccc(c3)Cl C44884383
C[C@H](C(=O)Nc1ccc(cc1)S(=O)(=O)[N-]c2cccc(c2Cl)Cl)Oc3cccc(c3)Cl C44884386
CCOc1cc(cc(c1OCc2ccccc2)Cl)/C=C/3\C(=NC(=S)N(C3=O)c4ccccc4F)[O-] C59136292
CCO/C(=C/1\C(=O)/C(=C/c2cc(c(c(c2)Cl)OCC#N)OC)/S\C1=N/c3ccc(cc3)Cl)/[O-] C59247462
Cc1ccc(cc1)S(=O)(=O)[N-]c2ccc3c(c2)sc(n3)SCC(=O)Nc4ccccc4OC C59489655
CCc1ccc(cc1)N2C(=O)/C(=C/c3cccn3CCOc4cc(ccc4Cl)Cl)/C(=NC2=O)[O-] C02383570
CCN(CC)c1ccc(cc1)[C@H]2[C@@H]3C(=NC(=NC3=O)SCc4ccccc4F)N=C5C2=C(CCC5)[O-] C39731376
CCCCc1ccc(cc1)S(=O)(=O)c2cnc(nc2[O-])SCC(=O)N(CC)c3cccc(c3)C C64591987
Cc1c(c(n2c(n1)nc(n2)N(Cc3ccc(cc3)OC)C(=O)c4ccccc4F)[O-])Cc5ccccc5 C64792001
CCOc1cc(cc(c1[O-])[N+](=O)[O-])/C=C\2/C(=O)N(/C(=N/c3ccccc3)/S2)Cc4ccco4 C08384103
C[C@@H](C(=O)N(C)c1ccccc1)Sc2nc3cc(ccc3c(=O)n2Cc4ccccc4)C(=O)[O-] C13044910
COCCCn1c(=O)c2c3c(sc2nc1SCc4c5ccccc5oc4C(=O)[O-])CCCC3 C13393760
CCc1c(sc2c1c(=O)n(c(n2)SCc3c4ccccc4oc3C(=O)[O-])C[C@H]5CCCO5)C C13431228
Cc1c(sc(n1)N2[C@H](C(=C(C2=O)[O-])C(=O)c3cccs3)c4ccc(cc4)C(C)C)C(=O)OC C09186572
Cc1c(sc(n1)N2[C@@H](C(=C(C2=O)[O-])C(=O)c3cccs3)c4ccc(cc4)C(C)C)C(=O)OC C09186571
c1ccc(cc1)CCN2[C@H](C(=C(C2=O)[O-])C(=O)c3ccc(cc3)Cl)c4ccc(cc4)[N+](=O)[O-] C13381948
Cc1ccc(cc1)[C@H]2C(=C(C(=O)N2c3nnc(s3)SCc4ccccc4)[O-])C(=O)c5ccco5 C09359720
Cc1ccc(cc1)[C@@H]2C(=C(C(=O)N2c3nnc(s3)SCc4ccccc4)[O-])C(=O)c5ccco5 C09436695
CCCCN1c2ccc(cc2C[C@]3([C@H]1CCC)C(=NC(=O)N(C3=O)c4ccccc4)[O-])[N+](=O)[O-] C17015541
CCCCN1c2ccc(cc2C[C@]3([C@H]1CCC)C(=NC(=O)N(C3=O)c4ccccc4C)[O-])[N+](=O)[O-] C16975259
CCCCN1c2ccc(cc2C[C@]3([C@H]1CCC)C(=NC(=O)N(C3=O)c4ccc(cc4)F)[O-])[N+](=O)[O-] C16973387
Cc1ccc(cc1)c2nnc(n2CC(=O)N(C)Cc3cn(nc3c4ccccc4)c5ccccc5)[S-] C21930722
COc1ccc(c(c1)[N+](=O)[O-])S(=O)(=O)[N-]c2ccc(cc2)c3nc4ccccc4n3C(F)F C25146904
c1ccc(c(c1)c2nnc(o2)S/C(=C/c3ccc(o3)c4ccc(cc4)[N+](=O)[O-])/C(=O)[O-])Cl C09562217
COCc1c(c2cc(ccc2o1)[N-]S(=O)(=O)c3cc(c(cc3Cl)Cl)Cl)C(=O)OC C28463783
Cc1ccc2c(c1)sc(n2)N3[C@@H](C(=C(C3=O)[O-])C(=O)c4c(nc(s4)C)C)c5cccc(c5)OCC=C C35566435
Cc1ccc2c(c1)sc(n2)N3[C@H](C(=C(C3=O)[O-])C(=O)c4c(nc(s4)C)C)c5ccccc5OCC=C C35566470
CCN(C)/C(=C/C1=CSC2=NC(=C([C@@H](N12)c3cccc(c3)Cl)C(=O)OCCOC)C)/[O-] C36052701
CCN(C)/C(=C/C1=CSC2=NC(=C([C@H](N12)c3cccc(c3)Cl)C(=O)OCCOC)C)/[O-] C36052702
CC1=C([C@H](N2C(=CSC2=N1)/C=C(/N3CCCC3)\[O-])c4ccc(cc4)[N+](=O)[O-])C(=O)OC(C)C C36064987
C=CCn1c(nnc1SCC(=O)c2ccc(cc2)[N-]S(=O)(=O)c3ccccc3)c4cccs4 C02366334
CC[C@@H](C)n1c(c(c(c(c1=O)C#N)C)C(=O)/C=C/c2cn(nc2c3ccccc3)c4ccccc4)[O-] C38617239
Cc1ccc2c(c1)c(c(o2)C(=O)c3c(c(c(=O)n(c3[O-])CCc4ccc(c(c4)OC)OC)C#N)C)C C38625388
Cc1ccc(cc1)CSc2nnc(s2)N3[C@@H](C(=C(C3=O)[O-])C(=O)c4ccccc4)c5ccco5 C39835201
Cc1c(c(=O)n(c(c1/N=N/c2ccc(c(c2)C(F)(F)F)[N+](=O)[O-])[O-])CCc3ccccc3)C#N C39871349
Cc1ccc(cc1)c2c(cn(n2)[C@H]3CC=CC=C3)[C@@H]4CC(=NN4C(=O)CCCC(=O)[O-])c5ccccc5 C39987223
Cc1ccc(cc1)c2c(cn(n2)[C@@H]3CC=CC=C3)[C@H]4CC(=NN4C(=O)CCCC(=O)[O-])c5ccccc5 C39987224
COc1cc(ccc1OCC=C)/C=C(\C#N)/C(=N/c2nnc(s2)SCc3ccccc3F)/[O-] C39997656
CCSc1ccc(cc1)c2c(cn(n2)c3ccccc3)/C=C(\C#N)/C(=N/c4nnc(s4)C(C)C)/[O-] C39997906
CCSc1nnc(s1)N2[C@@H](C(=C(C2=O)[O-])C(=O)c3cc4cccc(c4o3)OC)c5ccc(cc5)C C40000474
Cn1c2ccc(cc2nc1CCN3CCN(CC3)c4ccccc4)[N-]S(=O)(=O)c5ccc(cc5)Cl C20518574
CCOC(=O)C1=C(N=C(/C(=C(/[O-])\OC[C@H]2COC(O2)(C)C)/[C@H]1C#Cc3ccccc3)C)c4ccccc4 C26824836
CCCCN1c2ccc(cc2C[C@@]3([C@@H]1CCC)C(=NC(=O)N(C3=O)c4ccccc4C)[O-])[N+](=O)[O-] C09447362
CCCCN1c2ccc(cc2C[C@]3([C@@H]1CCC)C(=NC(=O)N(C3=O)c4cccc(c4)C)[O-])[N+](=O)[O-] C09015686
CCOc1cc(cc(c1OCc2cccc(c2)F)Cl)/C=C/3\C(=NC(=O)N(C3=O)c4ccc(cc4)F)[O-] C59135458
CCO/C(=C/1\C(=O)/C(=C/c2cc(c(c(c2)Cl)OCC#N)OC)/S\C1=N/c3ccc(cc3)C)/[O-] C59437159
CCCCN1c2ccc(cc2C[C@]3([C@@H]1CCC)C(=NC(=O)N(C3=O)c4ccccc4)[O-])[N+](=O)[O-] C09266271
CCCCN1c2ccc(cc2C[C@@]3([C@@H]1CCC)C(=NC(=O)N(C3=O)c4ccc(cc4)F)[O-])[N+](=O)[O-] C09510637
CCCCN1c2ccc(cc2C[C@]3([C@@H]1CCC)C(=NC(=O)N(C3=O)c4ccc(cc4)F)[O-])[N+](=O)[O-] C09510639
CCCCN1c2ccc(cc2C[C@@]3([C@@H]1CCC)C(=O)N=C(N(C3=O)c4ccc(cc4)C)[O-])[N+](=O)[O-] C09009870
CCCCN1c2ccc(cc2C[C@]3([C@@H]1CCC)C(=O)N=C(N(C3=O)c4ccc(cc4)C)[O-])[N+](=O)[O-] C09009871
CCCCN1c2ccc(cc2C[C@]3([C@@H]1CCC)C(=O)N=C(N(C3=O)c4ccccc4C)[O-])[N+](=O)[O-] C09447368
CCCCN1c2ccc(cc2C[C@@]3([C@@H]1CCC)C(=O)N=C(N(C3=O)c4cccc(c4C)C)[O-])[N+](=O)[O-] C09187065
CCCCN1c2ccc(cc2C[C@]3([C@@H]1CCC)C(=O)N=C(N(C3=O)c4cccc(c4C)C)[O-])[N+](=O)[O-] C09187837
CCCCN1c2ccc(cc2C[C@@]3([C@@H]1CCC)C(=O)N=C(N(C3=O)c4cc(cc(c4)C)C)[O-])[N+](=O)[O-] C09510505
CCCCN1c2ccc(cc2C[C@@]3([C@@H]1CCC)C(=O)N=C(N(C3=O)c4ccc(cc4C)C)[O-])[N+](=O)[O-] C09452813
CCCCN1c2ccc(cc2C[C@]3([C@@H]1CCC)C(=O)N=C(N(C3=O)c4ccc(cc4C)C)[O-])[N+](=O)[O-] C09452826
CCCCN1c2ccc(cc2C[C@@]3([C@@H]1CCC)C(=O)N=C(N(C3=O)c4cccc(c4)C)[O-])[N+](=O)[O-] C09015685
CCCCN1c2ccc(cc2C[C@]3([C@@H]1CCC)C(=O)N=C(N(C3=O)c4cccc(c4)C)[O-])[N+](=O)[O-] C09015686
CCOC(=O)C1=C(N=c2n(c(=O)/c(=C/c3ccc(o3)c4ccccc4C(=O)[O-])/s2)[C@H]1c5ccccc5OC)C C01806667
CCOC(=O)C1=C(N=c2n(c(=O)/c(=C/c3ccc(o3)c4ccccc4C(=O)[O-])/s2)[C@@H]1c5ccccc5OC)C C01806669
c1ccc(cc1)/C(=N\Nc2ccc(cc2S(=O)(=O)[N-]c3ccccc3Cl)[N+](=O)[O-])/c4ccncc4 C12623185
CCOc1ccc(cc1)/C=N/Nc2ccc(cc2[N+](=O)[O-])S(=O)(=O)[N-]c3cccc(c3)Cl C12652265
COc1ccccc1Oc2ccc(cc2)S(=O)(=O)[N-]c3ccc(cc3)Oc4ccccc4Cl C33657042
CCC1=C([C@H](N2C(=CSC2=N1)/C=C(/Nc3ccc(cc3)C(C)C)\[O-])c4ccccc4)C(=O)OC C34922919
CCC1=C([C@H](N2C(=CSC2=N1)/C=C(/N3CCC(CC3)Cc4ccccc4)\[O-])c5cccc(c5)C)C(=O)OC C34922977
CCC1=C([C@H](N2C(=CSC2=N1)/C=C(/Nc3cccc(c3)OC)\[O-])c4cccc(c4)F)C(=O)OC C34923165
Cc1cccc(c1)[C@H]2C(=C(N=C3N2C(=CS3)/C=C(/NCc4ccccc4F)\[O-])C)C(=O)OC(C)C C34923347
CCOc1cc(cc(c1OCC=C)Cl)/C=C\2/C(=O)N(/C(=N\c3cccc(c3)C(=O)[O-])/S2)C C35656327
CCN\1C(=O)/C(=C/c2cc(c(c(c2)Cl)OCC=C)OC)/S/C1=N\c3cccc(c3)C(=O)[O-] C35656674
CCN\1C(=O)/C(=C/c2cc(c(c(c2)Cl)OCC=C)OC)/S/C1=N\c3ccc(cc3)C(=O)[O-] C35656745
CC[C@H](C)N/C(=C/C1=CSC2=NC(=C([C@H](N12)c3ccccc3C)C(=O)OCC)c4ccccc4)/[O-] C35692932
CC1=C([C@H](N2C(=CSC2=N1)/C=C(/N(C)Cc3ccccc3)\[O-])c4ccccc4)C(=O)OC(C)C C35693698
CCN(CC)C(=O)C1=C(N=C2N([C@@H]1c3ccccc3C)C(=CS2)/C=C(/N[C@H](C)c4ccccc4)\[O-])C C35695939
Cc1ccccc1[C@@H]2C(=C(N=C3N2C(=CS3)/C=C(/NC(C)C)\[O-])C)C(=O)OCc4ccccc4 C35696937
Cc1ccccc1[C@@H]2C(=C(N=C3N2C(=CS3)/C=C(/NC4CC4)\[O-])C)C(=O)OCc5ccccc5 C35696949
Cc1cccc(c1)[C@H]2C(=C(N=C3N2C(=CS3)/C=C(/Nc4ccc(cc4)F)\[O-])C)C(=O)OCC=C C35697201
CC[C@H](C)N/C(=C/C1=CSC2=NC(=C([C@@H](N12)c3cccc(c3)Cl)C(=O)OC(C)(C)C)C)/[O-] C35703940
CCOC(=O)C1=C(N=C2N([C@@H]1c3ccccc3C)C(=CS2)/C=C(/NC(C)C)\[O-])c4ccccc4 C36050013
CCOC(=O)C1=C(N=C2N([C@H]1c3ccccc3C)C(=CS2)/C=C(/NC(C)C)\[O-])c4ccccc4 C36050014
CCOC(=O)C1=C(N=C2N([C@H]1c3cccc(c3)C)C(=CS2)/C=C(/NC(C)C)\[O-])c4ccccc4 C36050030
CCOC(=O)C1=C(N=C2N([C@H]1c3cccc(c3)[N+](=O)[O-])C(=CS2)/C=C(/N(C)C4CCCCC4)\[O-])C C36050941
CCC1=C([C@@H](N2C(=CSC2=N1)/C=C(/N[C@H](C)c3ccccc3)\[O-])c4ccccc4F)C(=O)OC C36058564
Cc1ccc(cc1)[C@H]2C(=C(N=C3N2C(=CS3)/C=C(/NCc4ccco4)\[O-])C)C(=O)OC(C)(C)C C36061309
CCOC(=O)C1=C(N=C2N([C@@H]1c3ccc(cc3)C)C(=CS2)/C=C(/NC(C)C)\[O-])c4ccccc4 C36063051
CCN/C(=C/C1=CSC2=NC(=C([C@H](N12)c3cc(ccc3C)C)C(=O)OCC)c4ccccc4)/[O-] C36064375
CCC1=C([C@H](N2C(=CSC2=N1)/C=C(/N[C@@H](C)c3ccccc3)\[O-])c4ccc(cc4C)C)C(=O)OC C36064734
CC1=C([C@@H](N2C(=CSC2=N1)/C=C(/NC[C@H]3CCCO3)\[O-])c4ccc(cc4)C(C)C)C(=O)OC(C)C C36071779
CCCCNC(=O)[C@H](C(CC)CC)N(c1cccc(c1)Cl)C(=O)c2cc(ccc2[O-])[N+](=O)[O-] C36484343
CCCCC[C@H](C(=O)NCCCC)N(c1cccc(c1)Cl)C(=O)c2cc(ccc2[O-])[N+](=O)[O-] C36484375
CC(C)(C)NC(=O)[C@@H](c1ccc(cc1)N(C)C)N(c2cccc(c2)Cl)C(=O)c3cc(ccc3[O-])[N+](=O)[O-] C36484384
CCCCC[C@H](C(=O)NC(C)(C)C)N(c1ccccc1Cl)C(=O)c2cc(ccc2[O-])[N+](=O)[O-] C36544697
CCCCC[C@@H](C(=O)NCCCC)N(c1ccccc1Cl)C(=O)c2cc(ccc2[O-])[N+](=O)[O-] C36544702
CCCCC[C@H](C(=O)NCCCC)N(c1ccccc1Cl)C(=O)c2cc(ccc2[O-])[N+](=O)[O-] C36544703
CC(C)(C)NC(=O)[C@H](c1ccc(cc1)OC)N(c2ccccc2Cl)C(=O)c3cc(ccc3[O-])[N+](=O)[O-] C36544705
CC(C)(C)NC(=O)[C@@H](c1ccc(cc1)N(C)C)N(c2ccccc2Cl)C(=O)c3cc(ccc3[O-])[N+](=O)[O-] C36544712
CC(C)(C)N([C@H](c1c2ccccc2ccc1OC)C(=O)NC3CCCCC3)C(=O)c4cc(ccc4[O-])[N+](=O)[O-] C36585872
CCCCC[C@H](C(=O)NC(C)(C)CC(C)(C)C)N(C(=O)c1cc(ccc1[O-])[N+](=O)[O-])C(C)(C)C C36585965
CCCCc1c(n2c3c(nc2n(c1=O)Cc4ccccc4)n(c(=O)n(c3=O)CCCC)CCCC)[O-] C34090867
CC(C)(C)c1cc(cc(c1O)C(C)(C)C)/C=C(\C#N)/C(=N/c2nnc(s2)SCc3ccccc3)/[O-] C39997175
CC(C)CN/C(=C/C1=CSC2=NC(=C([C@H](N12)c3ccc(cc3)C(C)C)C(=O)OC(C)C)C(F)(F)F)/[O-] C40401161
CC1=C([C@@H](c2c(nc(nc2[O-])SCc3ccccc3)N1)c4ccc(cc4)[N+](=O)[O-])C(=O)OC(C)C C09415393
CC1=C([C@H](c2c(nc(nc2[O-])SCc3ccccc3)N1)c4ccc(cc4)[N+](=O)[O-])C(=O)OC(C)C C02719546
CC1=C([C@@H](c2c(nc(nc2[O-])SCc3ccccc3F)N1)c4ccc(cc4)[N+](=O)[O-])C(=O)OC(C)C C02719585
CCOc1ccc(cc1)/N=C\2/C(=C(/C(=C/c3ccc(o3)c4cccc(c4)[N+](=O)[O-])/S2)[O-])C(=O)OCC C59437169
CCOc1ccc(cc1)/N=C\2/C(=C(/C(=C/c3ccc(o3)c4ccccc4[N+](=O)[O-])/S2)[O-])C(=O)OCC C59437185
CCOc1cc(cc(c1OCC=C)Cl)/C=C/2\C(=O)N(/C(=N\c3cccc(c3)C(=O)[O-])/S2)C C35656328
CCCCC[C@H]\1CCC/C1=N\[N-]C2=NC(=O)[C@H](S2)CC(=O)Nc3ccc(cc3)/N=N/c4ccccc4 C22506973
C/C(=N\[N-]C1=NC(=O)[C@@H](S1)CC(=O)Nc2cccc(c2)[N+](=O)[O-])/CC3CCCCCCCCCCC3 C22507034
CCOC(=O)C1=C(N=c2n(c(=O)/c(=C/c3ccc(cc3)C(=O)[O-])/s2)[C@H]1c4ccccc4OC)C C02972481
CN\1C(=O)/C(=C/c2cc(c(c(c2)Cl)OCC=C)OC)/S/C1=N/c3ccc(cc3)C(=O)[O-] C02155241
COc1cc(cc(c1[O-])[N+](=O)[O-])/C=C/2\C(=O)N(/C(=N/Cc3ccccc3)/S2)Cc4ccccc4 C08780974
CCOC(=O)C1=C(N=c2n(c(=O)/c(=C\c3ccc(o3)c4ccc(cc4)C(=O)[O-])/s2)[C@@H]1c5ccccc5)C C08837097
Cc1cc2c(cc1C(C)C)c(cc(=O)o2)CSc3nc4ccccc4c(=O)n3[C@H](C(C)C)C(=O)[O-] C13025285
COc1cc(cc(c1OCC#C)Cl)/C=C/c2nc3ccccc3c(=O)n2c4ccc(cc4)C(=O)[O-] C13087088
CN(Cc1ccc(c(c1)Cl)Cl)c2ccc(cc2[N+](=O)[O-])C(=O)c3ccccc3C(=O)[O-] C13180567
CN(Cc1cccc(c1Cl)Cl)c2ccc(cc2[N+](=O)[O-])C(=O)c3ccccc3C(=O)[O-] C13180640
c1ccc(cc1)Cn2c(nnc2SCc3c4ccccc4oc3C(=O)[O-])c5ccccc5F C13255437
Cc1ccc(cc1)N2C(=O)/C(=C/c3ccc(cc3)C(C)C)/N=C2SCc4c(cco4)C(=O)[O-] C13256386
CC(C)[C@@H](C(=O)[O-])n1c(nnc1SCc2cc(=O)oc3c2c4ccccc4cc3)c5cccs5 C13271632
Cc1cc2c(cc1C(C)C)c(cc(=O)o2)CSc3nc4cc(ccc4c(=O)n3CC=C)C(=O)[O-] C13363446
c1ccc(cc1)Cc2nnc(n2c3ccc(cc3)F)SCc4c5ccccc5oc4C(=O)[O-] C13407659
c1ccc(cc1)Oc2ccc(cc2)n3c(=O)c4ccccc4nc3SCc5c(cco5)C(=O)[O-] C13415517
CCOC(=O)C1=C(N=c2n(c(=O)/c(=C/c3ccc(o3)c4ccc(cc4)C(=O)[O-])/s2)[C@H]1c5ccccc5)C C13897365
CC(C)c1ccc(cc1)[C@@H]2C(=C(C(=O)N2c3nccs3)[O-])C(=O)c4ccc(cc4)OC(C)C C09007876
CCCCn1c(=O)c2cc(cnc2n1Cc3ccc(cc3)c4ccccc4c5n[n-]nn5)Cl C29051107
Cc1ccc(cc1)C(=O)C2=C(C(=O)N([C@H]2c3ccc(cc3)C(C)C)c4nc(c(s4)C(=O)OC)C)[O-] C01152944
Cc1ccc(c(c1)C(=O)C2=C(C(=O)N([C@H]2c3ccc(o3)C)c4nnc(s4)SCc5ccccc5)[O-])C C33591952
C=CCOc1ccc(cc1)[C@H]2C(=C(C(=O)N2c3nc4ccc(cc4s3)F)[O-])C(=O)c5cccs5 C34917463
CC1=C([C@@H](N2C(=CSC2=N1)/C=C(/N(C)Cc3ccco3)\[O-])c4ccc(cc4)Cl)C(=O)OC C34923618
CCc1ccc(cc1)[C@@H]2C(=C(C(=O)N2CCc3ccccc3)[O-])C(=O)c4c(n5cccc(c5n4)C)C C35484840
CCc1ccc(cc1)[C@H]2C(=C(C(=O)N2CCc3ccccc3)[O-])C(=O)c4c(n5cccc(c5n4)C)C C35484841
CCCc1c(c(n(n1)c2ccccc2)[O-])C3=C(C(=O)N(C3=O)c4cc(ccc4OC)C)N5CCCCC5 C35621271
CCCc1c(c(n(n1)c2ccc(cc2C)C)[O-])C3=C(C(=O)N(C3=O)c4ccccc4F)N(C)CC C35621538
CN\1C(=O)/C(=C/c2cc(c(c(c2)Cl)OCC=C)OC)/S/C1=N\c3cccc(c3)C(=O)[O-] C35656303
COc1ccc(cc1[N+](=O)[O-])S(=O)(=O)[N-]c2ccc(cc2)Oc3ccc(cc3Cl)Cl C35685988
CCOC(=O)C1=C(N=C2N([C@@H]1c3ccccc3Cl)C(=CS2)/C=C(/N4CCOCC4)\[O-])C(F)(F)F C35693002
CCOC(=O)C1=C(N=C2N([C@H]1c3ccccc3Cl)C(=CS2)/C=C(/N4CCOCC4)\[O-])C(F)(F)F C35693004
CC1=C([C@@H](N2C(=CSC2=N1)/C=C(/N3CCCC3)\[O-])c4ccccc4Cl)C(=O)OCC=C C36053045
CC1=C([C@H](N2C(=CSC2=N1)/C=C(/N3CCCC3)\[O-])c4ccccc4Cl)C(=O)OCC=C C36053046
C[C@@H](CC(=O)[O-])[C@@H]1CC[C@@H]2[C@@]1([C@@H](C[C@@H]3[C@@H]2CC[C@@H]4[C@@]3(CC[C@@H](C4)OC(=O)C)C)OC(=O)C)C C37624055
C[C@H](CC(=O)[O-])[C@@H]1CC[C@@H]2[C@@]1([C@@H](C[C@@H]3[C@@H]2CC[C@@H]4[C@@]3(CC[C@@H](C4)OC(=O)C)C)OC(=O)C)C C37624056
C[C@@H](CC(=O)[O-])[C@H]1CC[C@@H]2[C@@]1([C@@H](C[C@@H]3[C@@H]2CC[C@@H]4[C@@]3(CC[C@@H](C4)OC(=O)C)C)OC(=O)C)C C37624057
CCC[C@H](c1nc2c3cc(c(cc3nc(n2n1)[S-])OC)OC)Oc4ccc(cc4)Br C15962724
Cc1ccc(c(c1)O[C@H](C)C(=O)c2c(c(c(=O)n(c2[O-])[C@@H](C)c3ccccc3)C#N)C)C(C)C C38623335
Cc1ccc(c(c1)O[C@H](C)C(=O)c2c(c(c(=O)n(c2[O-])[C@H](C)c3ccccc3)C#N)C)C(C)C C38623343
Cc1ccc(cc1)Cn2c(c(c(c(c2=O)C#N)C)C(=O)[C@@H](C)Oc3cc(ccc3C(C)C)C)[O-] C38624404
COc1ccccc1N2C(=O)/C(=C/c3cn(c4c3cccc4)Cc5cccc(c5)C(=O)OC)/N=C2[S-] C39557072
Cc1ccc(cc1)CSc2nnc(s2)N3[C@@H](C(=C(C3=O)[O-])C(=O)c4cccs4)c5cccs5 C39835223
Cc1ccc(cc1)CSc2nnc(s2)N3[C@H](C(=C(C3=O)[O-])C(=O)c4cccs4)c5cccs5 C39835224
Cc1c(c(=O)n(c(c1/N=N/c2ccc3ccccc3c2)[O-])CCc4ccc(c(c4)OC)OC)C#N C39870935
CCc1ccc(cc1)[C@H]2C(=C(C(=O)N2c3nnc(s3)SCC)[O-])C(=O)c4cc5ccccc5o4 C40000441
CCc1ccc(cc1)[C@@H]2C(=C(C(=O)N2CCc3ccccc3)[O-])C(=O)c4c(nc5n4cccc5C)C C40004165
Cc1ccccc1[N-]C2=NC(=O)/C(=C\c3ccc(cc3)OC(=O)c4cccc(c4)[N+](=O)[O-])/S2 C13041290
CCOC(=O)CN1c2ccccc2/C(=N\n3c(nnc3[S-])c4ccc(cc4)C(C)(C)C)/C1=O C59168494
CN\1C(=O)/C(=C\c2cc(c(c(c2)Cl)OCC=C)OC)/S/C1=N\c3ccc(cc3)C(=O)[O-] C33349161
CCOc1cc(cc(c1OCC)Cl)/C=C/2\C(=O)N(/C(=N\c3cccc(c3)C(=O)[O-])/S2)C C59599642
CCCN(CCC)c1ccc(cc1)/C=C/2\C(=NC(=O)N(C2=O)c3ccc(c(c3)C)Br)[O-] C59859586
C[C@@H](Cn1cc(c2c1cccc2)/C=C/3\C(=O)N=C(N(C3=O)c4ccc(cc4)Cl)[O-])COc5ccccc5 C08984804
CCOc1nc2cccc(c2n1Cc3ccc(cc3)c4ccccc4c5[n-]nnn5)C(=O)O[C@@H](C)OC(=O)OC6CCCCC6 C04097427
CCOC(=O)c1c(c(sc1NC(=O)Cn2c(=O)c3ccccc3c(n2)C(=O)[O-])Cc4ccc5c(c4)OCO5)C C02655912
Cc1c(oc2c1cc3c(c(c(=O)oc3c2C)CCC(=O)NCC4CCC(CC4)C(=O)NCCC(=O)[O-])C)C C09043786
COc1ccc(cc1)CN\2C(=O)[C@H](S/C2=N\c3ccc(cc3)OC)CC(=O)Nc4ccc(cc4)C(=O)[O-] C09850644
Cc1c2cc3c(cc2oc(=O)c1CCC(=O)N[C@@H](CSCc4ccccc4)C(=O)[O-])occ3C(C)(C)C C02159032
Cc1c2cc3c4c(oc3c(c2oc(=O)c1CC(=O)N[C@H](CC(C)C)C(=O)NCCCC(=O)[O-])C)CCCC4 C13577137
CCOc1nc2cccc(c2n1Cc3ccc(cc3)c4ccccc4c5[n-]nnn5)C(=O)O[C@H](C)OC(=O)OC6CCCCC6 C14255250
CCOC(=O)C(=CNNC(=O)[C@@]1(CC=C(C[C@@H]1c2ccc(cc2)Br)C)C(=O)[O-])C(=O)OCC C15230718
Cc1cc(ccc1C(=O)C2=C(C(=O)N([C@H]2c3cccc(c3)[N+](=O)[O-])CCCN4CCOCC4)[O-])OC(C)C C08836892
Cc1cc(ccc1C(=O)C2=C(C(=O)N([C@@H]2c3ccc(cc3)O)c4nc(c(s4)C(=O)OCC=C)C)[O-])OC C09123687
COc1ccc(cc1)[C@@H]2C(=C(NC(=C2C(=O)OC)[O-])SCC(=O)Nc3ccccc3C(F)(F)F)C#N C20132874
CCOC(=O)c1c(nc(s1)N2[C@H](C(=C(C2=O)[O-])C(=O)c3ccc(cc3)OCC=C)c4ccc(cc4)O)C C09067431
CCOc1cc(ccc1OCC=C)[C@H]2C(=C(C(=O)N2Cc3cccnc3)[O-])C(=O)c4ccc5c(c4)C[C@@H](O5)C C09349925
CCOc1cc(ccc1OCC=C)[C@@H]2C(=C(C(=O)N2Cc3cccnc3)[O-])C(=O)c4ccc5c(c4)C[C@H](O5)C C09349926
CCOc1cccc(c1)C(=O)C2=C(C(=O)N([C@@H]2c3ccc(cc3)O)c4nc(c(s4)C(=O)OCC=C)C)[O-] C33385764
CCOc1cc(ccc1OCC=C)[C@H]2C(=C(C(=O)N2Cc3ccccc3)[O-])C(=O)c4ccc5c(c4)OCCO5 C09463723
CCCNC(=O)CN1CCN(CC1)c2cc(c3cc(ccc3n2)NS(=O)(=O)c4ccc(cc4)C)C(=O)[O-] C33256349
CCCNC(=O)CN1CCN(CC1)c2cc(c3cc(ccc3n2)NS(=O)(=O)c4ccccc4C)C(=O)[O-] C33256381
CCN(CC)C1=C(C(=O)N(C1=O)C[C@H]2CCCO2)c3c(nn(c3[O-])c4ccc(c(c4)Cl)Cl)COC C35621733
CC1=C([C@H](N2C(=CSC2=N1)/C=C(/NCc3cccnc3)\[O-])c4ccc(cc4)[N+](=O)[O-])C(=O)OCCOC C35701082
CCN(CC)C(=O)C1=C(N=C2N([C@H]1c3cccc(c3)Cl)C(=CS2)/C=C(/NCCN4CCOCC4)\[O-])C C36053749
CCC1=C([C@H](N2C(=CSC2=N1)/C=C(/NCCN3CCOCC3)\[O-])c4cc(cc(c4)OC)OC)C(=O)OC C36064469
CCC1=C([C@@H](N2C(=CSC2=N1)/C=C(/NCCN3CCOCC3)\[O-])c4cc(ccc4OC)OC)C(=O)OC C36064620
CCOc1ccccc1[C@@H]2[C@@H](C(=NC(=C2C#N)SCC(=O)Nc3c(cc(cc3C)C)C)[O-])C(=O)OCC C02309831
CCOc1ccccc1[C@H]2[C@@H](C(=NC(=C2C#N)SCC(=O)Nc3c(cc(cc3C)C)C)[O-])C(=O)OCC C02309830
c1cc(oc1)CN([C@H](c2ccc(cc2)[N+](=O)[O-])C(=O)NC3CCCCC3)C(=O)c4cc(ccc4[O-])[N+](=O)[O-] C36499779
COc1cc(ccc1O)[C@@H](C(=O)NC2CCCCC2)N(Cc3ccco3)C(=O)c4cc(ccc4[O-])[N+](=O)[O-] C36499876
CCCN([C@H](C1CCCCC1)C(=O)NCS(=O)(=O)c2ccc(cc2)C)C(=O)c3cc(ccc3[O-])[N+](=O)[O-] C36570081
CCCCNC(=O)[C@@H](c1ccc(c(c1)OC)OC)N(Cc2ccc(o2)C)C(=O)c3cc(ccc3[O-])[N+](=O)[O-] C36596696
CCCCNC(=O)[C@H](c1ccc(c(c1)OC)OC)N(Cc2ccc(o2)C)C(=O)c3cc(ccc3[O-])[N+](=O)[O-] C36596697
CCOC(=O)[C@H]1[C@H]([C@@H](S[C@@H]1NC(=O)CSc2nnc3n2c(cc(n3)[O-])C(C)(C)C)C(=O)OCC)C C39732336
CC(C)CCOc1ccc(cc1OC)[C@@H]2C(=C(C(=O)N2CCCO)[O-])C(=O)c3cc4cccc(c4o3)OC C40053278
CCOc1cc(ccc1OCCC(C)C)[C@@H]2C(=C(C(=O)N2CCOCCO)[O-])C(=O)c3ccc(cc3)Cl C40076638
Cc1c(sc(n1)C)C(=O)C2=C(C(=O)N([C@@H]2c3cc(c(c(c3)C(C)(C)C)O)C(C)(C)C)CCOCCO)[O-] C40098716
CCCCN1[C@@H](C(=C(C1=O)[O-])C(=O)c2ccc(cc2)S(=O)(=O)N3CCCCC3)c4cccc(c4)[N+](=O)[O-] C40111206
CCCCN1[C@H](C(=C(C1=O)[O-])C(=O)c2ccc(cc2)S(=O)(=O)N3CCCC3)c4ccc(cc4)C(=O)OC C40111963
CCCOc1ccc(cc1OCC)[C@@H]2c3c([nH]nc3C(=O)N2Cc4cccnc4)c5cc(ccc5[O-])Cl C39899259
CCCCn1c(c(c(c(c1=O)C#N)C)C(=O)CCCN2C(=O)/C(=C/c3ccc(cc3)OC)/SC2=S)[O-] C40522329
Cc1ccnc(n1)[N-]S(=O)(=O)c2ccc(cc2)NC(=O)c3ccc(cc3)OCCSc4ccccc4 C44838931
Cc1cc(nc(n1)N/C(=N/C(=O)/C=C/c2ccc(c(c2)OC)OC)/[N-]CCc3c[nH]c4c3ccc(c4)OC)C C08758486
CC(=O)Nc1ccc(cc1)OCc2cc(ccc2OC)/C=C\3/C(=NC(=S)N(C3=O)c4cc(ccc4OC)OC)[O-] C01798571
CC[C@H](C)[C@@H](C(=O)NCc1ccccn1)NC(=O)c2cccc(c2)[C@@H](CC)c3c(c4ccccc4oc3=O)[O-] C13743249
CC[C@H](C)[C@@H](C(=O)NCc1ccccn1)NC(=O)c2cccc(c2)[C@H](CC)c3c(c4ccccc4oc3=O)[O-] C13743251
CC1=C(N=C([C@H]1C(=O)C2=C(C(=O)N([C@H]2c3ccc(cc3)C(C)C)CCCN4CCOCC4)[O-])C)C(=O)OC C09270385
CC1=C(N=C([C@H]1C(=O)C2=C(C(=O)N([C@@H]2c3ccc(cc3)C(C)C)CCCN4CCOCC4)[O-])C)C(=O)OC C09270387
CC[C@@H](C)[C@@H](C(=O)NCc1ccccn1)NC(=O)c2cccc(c2)[C@@H](CC)c3c(=O)c4ccccc4oc3[O-] C13743248
CC[C@@H](C)[C@@H](C(=O)NCc1ccccn1)NC(=O)c2cccc(c2)[C@H](CC)c3c(=O)c4ccccc4oc3[O-] C13743250
COc1c(nccn1)[N-]S(=O)(=O)c2ccc(cc2)NC(=O)c3ccc(cc3)OCCOc4ccccc4 C66200328
C[C@H](c1ccc(cc1)CC(C)C)C(=O)NC(=S)Nc2ccc(cc2)S(=O)(=O)[N-]c3c(nccn3)OC C66200631
C[C@@H](c1ccc(cc1)CC(C)C)C(=O)NC(=S)Nc2ccc(cc2)S(=O)(=O)[N-]c3c(nccn3)OC C66200632
CC(C)(C)OC(=O)n1cc(c2c1cccc2)C[C@@H](C(=O)[O-])NC(=O)OCC3c4ccccc4-c5c3cccc5 C02526280
Cc1c(c(=O)n(c(n1)NNc2ccc(cc2)C(=O)[O-])Cc3ccccc3Cl)Cc4ccc(cc4)OC C16885757
CCc1cc(c(s1)Nc2c(nc3ccccc3n2)[N-]S(=O)(=O)c4ccc(cc4)Cl)C(=O)OCC C06146065
CN(CCO)c1ccc(cc1)/C=N/Nc2ccc(cc2[N+](=O)[O-])S(=O)(=O)[N-]c3cccc(c3)Cl C14360135
COc1cc(cc(c1O)OC)/C=N/Nc2ccc(cc2[N+](=O)[O-])S(=O)(=O)[N-]c3ccc(cc3)Cl C12529328
CC1=C([C@H](N2C(=CSC2=N1)/C=C(/NC[C@@H]3CCCO3)\[O-])c4ccc(cc4)C(C)C)C(=O)OCCOC C35696445
CC1=C([C@@H](N2C(=CSC2=N1)/C=C(/NCC(C)C)\[O-])c3ccc(cc3)OC)C(=O)OCc4ccccc4 C35696844
CC1=C([C@@H](N2C(=CSC2=N1)/C=C(/N(C)Cc3ccccc3)\[O-])c4ccccc4Cl)C(=O)OCC=C C35696994
CC[C@@H](C)N/C(=C/C1=CSC2=NC(=C([C@H](N12)c3cccc(c3)[N+](=O)[O-])C(=O)OCC)c4ccccc4)/[O-] C35705032
CCOC(=O)C1=C(N=C2N([C@@H]1c3cc(ccc3C)C)C(=CS2)/C=C(/NC[C@H]4CCCO4)\[O-])c5ccccc5 C35705092
CC1=C([C@@H](N2C(=CSC2=N1)/C=C(/N(C)Cc3ccccc3)\[O-])c4ccc(cc4)[N+](=O)[O-])C(=O)OC(C)C C35705390
CCOC(=O)C1CCN(CC1)/C(=C/C2=CSC3=NC(=C([C@H](N23)c4ccccc4F)C(=O)OC(C)C)C)/[O-] C35705395
CC1=C([C@H](N2C(=CSC2=N1)/C=C(/NC(C)C)\[O-])c3cccc(c3)Oc4ccccc4)C(=O)OCCOC C36050120
CCOC(=O)C1=C(N=C2N([C@H]1c3cc(cc(c3)OC)OC)C(=CS2)/C=C(/N(C)Cc4ccccc4)\[O-])C C36050975
CCC1=C([C@@H](N2C(=CSC2=N1)/C=C(/N3CCC[C@@H](C3)C(=O)OCC)\[O-])c4ccccc4C)C(=O)OC C36052797
CC1=C([C@H](N2C(=CSC2=N1)/C=C(/NCC3CC3)\[O-])c4ccccc4Cl)C(=O)OCc5ccccc5 C36052966
CCC1=C([C@@H](N2C(=CSC2=N1)/C=C(/N3CCC[C@H](C3)C(=O)OCC)\[O-])c4ccccc4OC)C(=O)OC C36063244
CCC1=C([C@@H](N2C(=CSC2=N1)/C=C(/N(C)Cc3ccccc3)\[O-])c4ccc(cc4)[N+](=O)[O-])C(=O)OC C36063262
CCC1=C([C@H](N2C(=CSC2=N1)/C=C(/N[C@H](C)c3ccccc3)\[O-])c4ccc(cc4)C(C)C)C(=O)OC C36063300
CCN(C)/C(=C/C1=CSC2=NC(=C([C@@H](N12)c3cccc(c3)[N+](=O)[O-])C(=O)OCC)c4ccccc4)/[O-] C36064312
CCOC(=O)C1=C(N=C2N([C@@H]1c3cccc(c3OC)OC)C(=CS2)/C=C(/NC(C)C)\[O-])c4ccccc4 C36064352
CCC1=C([C@H](N2C(=CSC2=N1)/C=C(/N(C)Cc3ccccc3)\[O-])c4cc(cc(c4)OC)OC)C(=O)OC C36064503
Cc1ccc(c(c1)C)[C@H](C(=O)NC(C)(C)CC(C)(C)C)N(Cc2ccco2)C(=O)c3cc(ccc3[O-])[N+](=O)[O-] C36499638
Cc1ccccc1[C@@H](C(=O)NC(C)(C)CC(C)(C)C)N(Cc2ccco2)C(=O)c3cc(ccc3[O-])[N+](=O)[O-] C36499677
C[C@@H](c1ccccc1)[C@H](C(=O)NC(C)(C)CC(C)(C)C)N(Cc2ccco2)C(=O)c3cc(ccc3[O-])[N+](=O)[O-] C36499707
CCCCCCN([C@@H](c1ccccc1O)C(=O)NC(C)(C)CC(C)(C)C)C(=O)c2cc(ccc2[O-])[N+](=O)[O-] C36513822
CCCCCCN([C@@H](c1ccc(cc1)[N+](=O)[O-])C(=O)NC2CCCCC2)C(=O)c3cc(ccc3[O-])[N+](=O)[O-] C36513888
CCCCCCN([C@@H](c1ccc(c(c1)OC)O)C(=O)NC2CCCCC2)C(=O)c3cc(ccc3[O-])[N+](=O)[O-] C36513956
CC(C)(C)CC(C)(C)NC(=O)[C@H](C(c1ccccc1)c2ccccc2)N(C)C(=O)c3cc(ccc3[O-])[N+](=O)[O-] C36530101
CCCN([C@@H](c1ccc(cc1)[N+](=O)[O-])C(=O)NC(C)(C)CC(C)(C)C)C(=O)c2cc(ccc2[O-])[N+](=O)[O-] C36570246
CCCN([C@H](c1ccc(cc1)[N+](=O)[O-])C(=O)NC(C)(C)CC(C)(C)C)C(=O)c2cc(ccc2[O-])[N+](=O)[O-] C36570247
CCCN([C@@H](c1ccc2c(c1)OCO2)C(=O)NC(C)(C)CC(C)(C)C)C(=O)c3cc(ccc3[O-])[N+](=O)[O-] C36570316
CC(C)(C)CC(C)(C)NC(=O)[C@H](c1ccc2c(c1)OCO2)N(C(=O)c3cc(ccc3[O-])[N+](=O)[O-])C(C)(C)C C36586005
Cc1ccc(o1)CN([C@@H](c2ccccc2)C(=O)NC(C)(C)CC(C)(C)C)C(=O)c3cc(ccc3[O-])[N+](=O)[O-] C36596666
Cc1ccc(cc1)CO/N=C\[C@H]2CN(CC(=C2[O-])/C=N/OCc3ccc(cc3)C)c4ccc(cc4)[N+](=O)[O-] C38194857
CCCCN1[C@H](C(=C(C1=O)[O-])C(=O)c2cc3cccc(c3o2)OC)c4cc(c(c(c4)C(C)(C)C)O)C(C)(C)C C40098449
CC1=C([C@@H](N2C(=CSC2=N1)/C=C(/NCCN3CCOCC3)\[O-])c4cccc(c4)Cl)C(=O)OC(C)(C)C C40400918
CCCCCn1c(c(c(c(c1=O)C#N)C)C(=O)/C=C/c2cn(nc2c3ccc(cc3)F)c4ccccc4)[O-] C40522445
CC1=C([C@@H](C(=C(N1)C(OC)OC)C(=O)OC/C=C/c2ccccc2OC)c3cccc(c3)Cl)C(=O)[O-] C40846121
CCCCSc1nc2n(n1)[C@H](C(=C(N2)C)C(=O)Nc3ccccc3OCC)c4ccc(cc4)C(=O)[O-] C41020070
CCCC1=C([C@H](n2c(=O)/c(=C\c3cccc(c3[O-])[N+](=O)[O-])/sc2=N1)c4ccccc4OC)C(=O)OCC C43769659
COc1ccccc1OCc2ccc(o2)C[C@H](C(=O)[O-])NC(=O)OCC3c4ccccc4-c5c3cccc5 C44322176
CCCCC[C@H]\1C(=C(N=C(/C1=C(\[O-])/OCCCc2cccnc2)C)C)C(=O)OCCc3ccc(cc3)N(C)C C26664696
CCCC[C@@H]1CC=C(C(=O)N1Cc2ccc(cc2)c3ccccc3c4[n-]nnn4)CNC(=O)OC(C)(C)C C52617997
CCCCC1=CC[C@@H](C(=O)N1Cc2ccc(cc2)c3ccccc3c4[n-]nnn4)CNC(=O)NCCCC C52618008
COc1cccc(c1)[C@@H]2C(=C(N=C3N2C(=O)C=C(S3)/C(=N/c4ccc(cc4)C(=O)OC)/[O-])c5ccccc5)C(=O)OC C01441785
CCOC(=O)C1=C(N=C2N([C@H]1c3cc(c(c(c3)OC)OC)OC)C(=O)C=C(S2)/C(=N/c4ccc(cc4)Cl)/[O-])C C01442109
CCc1ccc(cc1)/N=C\2/C(=C(/C(=C/c3ccc(o3)c4ccc(cc4OC)[N+](=O)[O-])/S2)[O-])C(=O)OCC C59437124
Cc1ccc(c(c1)OCCSc2nc3ccc(cc3s2)/N=C/c4cc(ccc4[O-])[N+](=O)[O-])C(C)C C59855087
CCCCc1ccc(cc1)S(=O)(=O)c2cnc(nc2[O-])SCC(=O)NCc3ccc(cc3)Cl C46016382
Cc1ccccc1CN([C@@H](c2cccs2)C(=O)Nc3ccc(cc3)N(C)C)C(=O)Cn4c5ccccc5nn4 C01412455
CN(C)c1ccc(cc1)NC(=O)[C@@H]([C@H]2CCC=CC2)N(Cc3ccccc3)C(=O)Cn4c5ccccc5nn4 C01419001
Cc1ccccc1CN([C@H]([C@@H]2CCC=CC2)C(=O)Nc3ccc(cc3)N(C)C)C(=O)Cn4c5ccccc5nn4 C01419008
CN(C)c1ccc(cc1)NC(=O)[C@H]([C@@H]2CCC=CC2)N(Cc3ccc(cc3)F)C(=O)Cn4c5ccccc5nn4 C01419012
COc1ccc(cc1)NC(=O)[C@H](c2ccccc2)N(Cc3ccccc3Cl)C(=O)CN4c5ccccc5C(=O)C4=O C08713432
CCn1c(nnc1SCC(=O)N2CCN(CC2)c3ccccc3)[C@H](C(C)C)NC(=O)c4ccc(cc4)C C08767307
Cc1ccc(cc1)[C@@H](C(=O)NC[C@@H]2CCCO2)N(CCc3ccccc3C)C(=O)Cn4c5ccccc5nn4 C09193817
CCOC(=O)CCn\1c2ccccc2s/c1=N\C(=O)c3ccc(cc3)S(=O)(=O)N(C)c4ccccc4 C09298768
CC(C)(C)NC(=O)[C@H](c1cccs1)N(CCc2ccccc2)C(=O)Cn3nc(nn3)c4ccccc4F C12470715
CC(C)c1ccc(cc1)[C@H](C(=O)NC[C@H]2CCCO2)N(c3ccc(cc3)F)C(=O)Cn4c5ccccc5nn4 C12481872
CCc1ccc(cc1)[C@H](C(=O)NC2CCCC2)N(c3ccccc3C(=O)C)C(=O)Cn4c5ccccc5nn4 C13028922
CC1=C([C@H](n2c(=O)/c(=C/c3cccc(c3)[N+](=O)[O-])/sc2=N1)c4ccc(c(c4)OC)OC)C(=O)OCC=C C13775054
CC[C@H](C)N(CC(=O)N1CCc2c(ccs2)[C@@H]1c3ccccc3C)S(=O)(=O)c4ccc(cc4)[N+](=O)[O-] C16530945
CCCN(Cc1cccn1Cc2ccc(o2)C(=O)N3CCC(CC3)C(=O)OCC)C(=O)c4ccccc4F C16533839
CCOC(=O)C1=C(N(C(=O)C[C@H]1c2ccc(cc2)Cl)CC(=O)N3CCN(CC3)c4ccccc4OC)C C16603774
Cc1ccc2c(c1)cc(c(=O)[nH]2)[C@@H](c3nnnn3C4CCCC4)N(Cc5ccccc5Cl)Cc6ccco6 C19972862
Cc1cc(c2cc(c(=O)[nH]c2c1)[C@@H](c3nnnn3C4CCCCC4)N(Cc5cccs5)C[C@@H]6CCCO6)C C19973195
Cc1cc2cc(c(=O)[nH]c2cc1C)[C@@H](c3nnnn3C4CCCCC4)N(Cc5ccco5)Cc6cccs6 C19973244
CCC(C)(C)n1c(nnn1)[C@@H](c2cc3ccc(cc3[nH]c2=O)C)N(Cc4ccc(cc4)Cl)C[C@@H]5CCCO5 C20082769
CC(C)c1ccc(cc1)NC(=O)[C@H](c2cc3c(cc2[N+](=O)[O-])OCO3)N(Cc4ccccc4)c5ccccc5 C03614566
c1ccc(cc1)Cn2c(nnn2)S[C@@H]3CC[C@@H]4[C@@H](CC[C@H]3S4)Sc5nnnn5Cc6ccccc6 C20436175
CCOC(=O)N1CCN(CC1)c2c(c(c(c(n2)F)F)S(=O)(=O)CCNc3cccc4c3cccc4)F C21364950
Cc1ccccc1n2c(nnc2SCC(=O)N3CCN([C@H](C3)C)C(=O)C[C@H](C)CC(C)(C)C)c4ccco4 C34838619
C[C@H]1CN(CCN1C(=O)C[C@@H](C)CC(C)(C)C)C(=O)c2c(c(nc(n2)c3ccccc3)C(C)C)C(=O)OC C35176429
C[C@H]1CN(CCN1C(=O)COCc2ccccc2)C(=O)c3c(c(nc(n3)c4ccccc4)C(C)C)C(=O)OC C35176468
CCOC(=O)C1=C(N(C(=O)N[C@@H]1c2ccc(c(c2)Cl)Cl)C)CN3CCN([C@@H](C3)C)C(=O)CC(C)C C35642049
Cc1ccc(cc1)n2c(nnc2SCC(=O)N3CCN([C@@H](C3)C)C(=O)CCc4ccccc4)c5ccco5 C00966562
COc1cc(cc(c1OC)OC)CN2CCc3c(c(nc(n3)N4CCCCC4)Oc5ccc(c(c5)F)F)C2 C35919406
CCN1CCN(CC1)C(=O)[C@H](Cc2ccccc2)N3CC4=C(C3=O)[C@H](NC(=O)N4CC=C)c5cccc(c5)C C35965663
CCN1C(=C([C@H](NC1=O)c2ccccc2)C(=O)OCC)CN3CCN([C@@H](C3)C)C(=O)c4ccc(cc4)Cl C36001517
CCOC(=O)C1=C(N(C(=O)N[C@H]1c2ccc(cc2)C(C)(C)C)C)CN3CCN(CC3)C(=O)c4ccc(cc4)F C36005178
CCOC(=O)C1=C(N(C(=O)N[C@@H]1c2ccc(cc2Cl)Cl)CC=C)CN3CCN(CC3)C(=O)C4CC4 C36026050
CC(C)(C)NC(=O)[C@@H](c1ccc(cc1)[N+](=O)[O-])N(Cc2ccco2)C(=O)C(c3ccccc3)c4ccccc4 C36503612
CC(C)(C)CC(C)(C)NC(=O)[C@@H](c1ccc(cc1)Cl)N(Cc2ccco2)C(=O)c3cccc(c3)[N+](=O)[O-] C36504921
CN(C)c1ccc(cc1)[C@@H](C(=O)NC2CCCCC2)N(C)C(=O)[C@@H]3CCCN3C(=O)OCc4ccccc4 C36523828
CC(C)(C)CC(C)(C)NC(=O)[C@@H](c1cc(ccc1Cl)[N+](=O)[O-])N(c2ccccc2Cl)C(=O)COC C36549163
CCC[C@@H](C)c1nc2c(c(nn2c3ccc(cc3)F)C)c(n1)N4CCCN(CC4)C(=O)CCC(=O)OCC C37377319
C[C@@H](CCCC(C)C)N/C=C/1\c2ccccc2C(=O)N(C1=O)c3ccc(cc3)S(=O)(=O)N4CCOCC4 C02649472
CCON1C[C@@](N(C1=O)CC2(CCN(CC2)S(=O)(=O)C(C)C)C3CCCCC3)(C)S(=O)(=O)C(C)C C39491040
CCCCn1c(c(c(c(c1=O)C#N)C)/C=C/2\C(=O)N(C(=S)S2)CCC)N3CCC[C@@H](C3)C(=O)OCC C39770706
CCN(CC)c1ccc(cc1)/C=N/Nc2nc(cs2)c3cccc(c3)S(=O)(=O)N4C[C@@H](O[C@H](C4)C)C C33960192
c1cc2c(cc1CNC(=O)CSc3nnc(n3C[C@H]4CCCO4)c5csc6c5CCCCC6)OCO2 C39966976
CCN1C(=C([C@H](NC1=O)c2cccc(c2)Cl)C(=O)OCC)CN3CCN([C@@H](C3)C)C(=O)c4cccs4 C40391344
C[C@@H]1CCCN(C1)c2ncc(c(n2)CSc3nnc(n3C[C@@H]4CCCO4)c5ccc(cc5)F)C(=O)OC C41664147
c1ccc(cc1)CNC(=O)[C@@H](c2ccc(cc2)Cl)N(C3CCCC3)C(=O)Cn4nc(nn4)c5cccs5 C00887550
c1ccc(cc1)CNC(=O)[C@@H](c2ccc(cc2)F)N(C3CCCCC3)C(=O)Cn4nc(nn4)c5cccs5 C00887561
COc1ccc(cc1OC)C2=C[C@H](N(N2)C(=O)c3cc(c(c(c3)OC)OC)OC)c4ccc(cc4)Br C01796983
Cc1ccc(cc1)/C=c/2\c(=O)n3c(=NC(=C([C@H]3c4ccc(cc4)OC(=O)c5ccco5)C(=O)OCC=C)C)s2 C01823237
CC1=C([C@H](n2c(=O)/c(=C\c3cc(c(c(c3)OC)OC)OC)/sc2=N1)c4ccc(cc4)C(C)C)C(=O)OC C59948914
CCOC(=O)c1c(c(c(s1)N2C(=O)[C@@H]3[C@@H](N(O[C@@H]3C2=O)c4ccccc4)c5ccccc5)C(=O)OC)C C13752204
CCCCn1c(=O)c2ccc(cc2nc1SCC(=O)c3cc(n(c3C)Cc4ccco4)C)C(=O)[O-] C13044200
CC(C)Cn1c(=O)c2ccc(cc2nc1SCC(=O)N[C@H](c3ccc(cc3)OC)C(C)C)C(=O)[O-] C13049611
c1ccc2c(c1)c(=O)n(c(n2)SCC(=O)Nc3c(cccc3Cl)Cl)CCCCCC(=O)[O-] C13055598
CC(C)[C@@H](c1ccc(cc1)F)NC(=O)CSc2nc3ccccc3c(=O)n2CCCCCC(=O)[O-] C13055897
CCc1ccc(cc1[N+](=O)[O-])/C=C/C(=O)c2ccc(cc2)S(=O)(=O)NCc3ccc(cc3)C(=O)[O-] C13066713
CCn1c2ccc(cc2nc1CSc3nc4cc(ccc4c(=O)n3CC(C)C)C(=O)OC)C(=O)[O-] C13219165
CC(C)[C@@H](C(=O)Nc1ccc(cc1)OC)Sc2nc3ccccc3c(=O)n2CCCCCC(=O)[O-] C13271078
CCCCOC(=O)c1ccc(cc1)NC(=O)CSc2nc3cc(ccc3c(=O)n2CC=C)C(=O)[O-] C13363674
c1cc(oc1)Cn2c(nnc2SCC(=O)Nc3ccc(cc3)/C=C/C(=O)[O-])c4ccc(cc4)Cl C13394164
CCOC(=O)C1=C(Nc2nc(nn2[C@H]1c3ccc(cc3)[N+](=O)[O-])SCc4ccc(cc4)C(=O)[O-])C C20134268
CCOC(=O)CCc1c(nc2c(c(nn2c1[O-])Nc3ccccc3)S(=O)(=O)c4ccc(cc4)C)C C21774644
CCN(CC)S(=O)(=O)c1ccc2c(c1)nc(n2C[C@H]3CCCO3)SCc4ccc(cc4)[C@@H](C)C(=O)[O-] C25143628
c1ccc(c(c1)/C=C/C=N/Nc2ccc(cc2S(=O)(=O)[N-]c3ccccc3Cl)[N+](=O)[O-])[N+](=O)[O-] C12614075
CCCCn1c2c(c(c1[N-]S(=O)(=O)c3ccc(cc3)[N+](=O)[O-])C(=O)OCC)nc4ccccc4n2 C06172850
CCn1c(c(c(n1)C)CCN(C)c2ccc(cc2C(=O)[O-])NS(=O)(=O)c3c(cc(cc3C)C)C)C C33253779
Cc1ccc(c(c1)C(=O)C2=C(C(=O)N([C@H]2c3cc(c(c(c3)OC)OC)OC)CCc4ccccc4)[O-])C C33670469
CCOC(=O)c1ccc(cc1)NC(=O)COc2ccc(cc2)/C=C(\C#N)/c3nc4ccccc4c(n3)[O-] C34988291
CCN(CC)C(=O)C1=C(N=C2N([C@@H]1c3ccccc3OC)C(=CS2)/C=C(/NCc4ccco4)\[O-])C C35698343
CC1=C([C@@H](N2C(=CSC2=N1)/C=C(/NCC(C)C)\[O-])c3cc(cc(c3)OC)OC)C(=O)OCCOC C35700922
CC[C@@H](C)N/C(=C/C1=CSC2=NC(=C([C@H](N12)c3cc(cc(c3)OC)OC)C(=O)OCCOC)C)/[O-] C35700952
Cc1ccc(cc1)[C@H]2C(=C(N=C3N2C(=CS3)/C=C(/NCCN4CCOCC4)\[O-])C)C(=O)OC(C)C C35704658
CC1=C([C@@H](N2C(=CSC2=N1)/C=C(/NCCOC)\[O-])c3cccc(c3OC)OC)C(=O)OC(C)(C)C C35705258
CC1=C([C@@H](N2C(=CSC2=N1)/C=C(/NCC(C)C)\[O-])c3ccc(cc3OC)OC)C(=O)OCCOC C36061112
CCC1=C([C@H](N2C(=CSC2=N1)/C=C(/NC[C@@H]3CCCO3)\[O-])c4cc(cc(c4)OC)OC)C(=O)OC C36064493
CCC1=C([C@H](N2C(=CSC2=N1)/C=C(/NC[C@H]3CCCO3)\[O-])c4cc(cc(c4)OC)OC)C(=O)OC C36064495
CCC1=C([C@H](N2C(=CSC2=N1)/C=C(/NCc3ccco3)\[O-])c4cccc(c4OC)OC)C(=O)OC C36064587
CCC1=C([C@H](N2C(=CSC2=N1)/C=C(/NCCN3CCOCC3)\[O-])c4cc(ccc4C)C)C(=O)OC C36064667
CC1=C([C@H](N2C(=CSC2=N1)/C=C(/NC[C@@H]3CCCO3)\[O-])c4ccc(cc4)[N+](=O)[O-])C(=O)OC(C)C C36064983
CC1=C([C@H](N2C(=CSC2=N1)/C=C(/NC[C@H]3CCCO3)\[O-])c4ccc(cc4)[N+](=O)[O-])C(=O)OC(C)C C36064985
CC(C)(C)CC(C)(C)NC(=O)[C@H](c1ccco1)N(Cc2ccco2)C(=O)c3cc(ccc3[O-])[N+](=O)[O-] C36499761
CCCCCCN([C@@H](c1ccc(cc1)[N+](=O)[O-])C(=O)NCCCC)C(=O)c2cc(ccc2[O-])[N+](=O)[O-] C36513890
CCCCCCN([C@H](c1ccc(cc1)[N+](=O)[O-])C(=O)NCCCC)C(=O)c2cc(ccc2[O-])[N+](=O)[O-] C36513891
CCCCNC(=O)[C@@H](c1cc(ccc1Cl)[N+](=O)[O-])N(C(=O)c2cc(ccc2[O-])[N+](=O)[O-])C(C)(C)C C36585897
CC(C)(C)N([C@@H](c1ccc(c(c1)OC)OC)C(=O)NC2CCCCC2)C(=O)c3cc(ccc3[O-])[N+](=O)[O-] C36585925
Cc1ccc(o1)CN([C@@H]([C@@H](C)c2ccccc2)C(=O)NC(C)(C)C)C(=O)c3cc(ccc3[O-])[N+](=O)[O-] C36596636
Cc1ccc(o1)CN([C@@H]([C@H](C)c2ccccc2)C(=O)NC(C)(C)C)C(=O)c3cc(ccc3[O-])[N+](=O)[O-] C36596638
Cc1ccc(o1)CN([C@H]([C@H](C)c2ccccc2)C(=O)NC(C)(C)C)C(=O)c3cc(ccc3[O-])[N+](=O)[O-] C36596639
CCCCNC(=O)[C@H](c1ccc(cc1)Cl)N(Cc2ccc(o2)C)C(=O)c3cc(ccc3[O-])[N+](=O)[O-] C36596746
c1ccc(c(c1)/C=C/C=N/Nc2ccc(cc2[N+](=O)[O-])S(=O)(=O)[N-]c3ccc(cc3)Cl)[N+](=O)[O-] C12562569
CCCCCCn1c(c(c(c(c1=O)C#N)C)C(=O)CCCN2C(=O)/C(=C/c3ccccc3)/SC2=S)[O-] C38627416
C[C@H](Cn1cc(c2c1ccc(c2)C(=O)OC)C[N-]S(=O)(=O)Oc3ccccc3)c4ccccc4O C39491295
C[C@H](C(=O)Nc1ccccc1C(F)(F)F)Sc2nnc(n2[C@@H](C(C)C)C(=O)[O-])c3cccs3 C13272162
CCN(CC)c1ccc(cc1)[C@@H]2C(=C(C(=O)N2c3nnc(s3)SCC)[O-])C(=O)c4cccs4 C39999466
CCC1=C([C@H](N2C(=CSC2=N1)/C=C(/NCc3ccco3)\[O-])c4cc(cc(c4)OC)OC)C(=O)OC C40401084
CC(C)CCOc1ccc(cc1OC)[C@@H]2c3c([nH]nc3C(=O)N2CCOC)c4cc(ccc4[O-])Cl C39898167
CCCCOc1ccc(cc1OC)[C@@H]2c3c([nH]nc3C(=O)N2CCCOC)c4cc(ccc4[O-])Cl C39898267
c1ccc2c(c1)-c3ccccc3C2COC(=O)N[C@@H](Cc4cc(ccc4N5CCCC5)[N+](=O)[O-])C(=O)[O-] C44320729
COC(=O)Cn1cc(c2c1cccc2)C[C@@H](C(=O)[O-])NC(=O)OCC3c4ccccc4-c5c3cccc5 C44322234
CCOC(=O)c1cc(sc1NC(=O)CSc2nc3c(cnn3c4ccccc4)c(n2)[O-])C(C)C C03331676
CS(=O)(=O)[N-]c1ccc(cc1)C(=O)CSc2nnc(n2Cc3ccccc3)c4ccc(cc4)F C21096635
c1ccc(cc1)Cc2cc(c(c(c2)[N+](=O)[O-])[O-])/C=N/Nc3nc(nc(n3)N4CCCCC4)N5CCCCC5 C08721784
CC[C@@H](C)[C@H](C(=O)[O-])NC(=O)CNC(=O)Cc1c(c2cc3c(cc2oc1=O)occ3c4ccc(cc4)C)C C11865457
CC(=O)[C@@H]1CC[C@H]2[C@@]1(CC[C@@H]3[C@H]2CCC4=C/C(=N\OCC(=O)NCC(C)(C)[C@H](C(=O)[O-])O)/CC[C@@]34C)C C12296649
CC(C)(C)OC(=O)[C@@]1(C[C@@H]([C@@H](N1C(=O)OCc2ccccc2)c3cncs3)C(=O)[O-])Cn4ccnc4 C12506704
CC[C@@H](C)[C@@H](C(=O)N1CCC(CC1)C(=O)NCC2CCC(CC2)C(=O)[O-])NS(=O)(=O)c3ccc(cc3)C C12870717
Cc1c2cc3c(cc2oc(=O)c1CC(=O)N[C@@H](CC(C)C)C(=O)NCCCC(=O)[O-])oc4c3CCCC4 C13591197
CCOc1cc(ccc1O)/C=C\2/C(=O)N(C(=S)S2)CCCCCC(=O)Nc3ccc(cc3)C(=O)[O-] C15044415
COc1ccc(cc1OC)n2c(=O)c3ccc(cc3nc2[S-])C(=O)Nc4cc(c(c(c4)OC)OC)OC C03632155
COc1ccc(cc1)Cn2c(=O)c3ccc(cc3nc2[S-])C(=O)Nc4cc(c(c(c4)OC)OC)OC C03632312
CCOc1cc(cc(c1[O-])[N+](=O)[O-])[C@@H]2CC(=O)NC3=C2C(=O)C[C@@H](C3)c4ccc(c(c4)OC)OC(C)C C21219660
c1ccc2c(c1)c(nc(n2)C(=O)NCCCN(C3CCCCC3)C(=O)c4cc(ccc4Cl)[N+](=O)[O-])[O-] C22472135
Cc1ccc(c(c1)C)N2C(=O)/C(=C(/NCCCN3CCOCC3)\Nc4ccc(cc4)Cl)/C(=NC2=O)[O-] C16957661
COc1cccc2c1oc(c2)C(=O)C3=C(C(=O)N([C@H]3c4cccc(c4)[N+](=O)[O-])CCCN5CCOCC5)[O-] C26842485
CCOC(=O)[C@H]1[C@@H]([C@H](C(=O)C(=C1[O-])C(=O)Nc2ccccc2)C(=O)OCC)c3ccc(cc3)OC(=O)C C04972947
Cc1c(sc(n1)N2[C@H](C(=C(C2=O)[O-])C(=O)c3cccc(c3)OC)c4ccc(cc4)O)C(=O)OCC=C C33382314
CC(C)NC(=O)CN1CCN(CC1)c2cc(c3cc(ccc3n2)NS(=O)(=O)c4cccs4)C(=O)[O-] C32985213
CC1=C([C@@H](N2C(=CSC2=N1)/C=C(/NCCN3CCOCC3)\[O-])c4cccc(c4)F)C(=O)OCCOC C35696462
CC1=C([C@H](N2C(=CSC2=N1)/C=C(/NC[C@@H]3CCCO3)\[O-])c4ccc(cc4)[N+](=O)[O-])C(=O)OCCOC C35701095
CCOc1ccccc1[C@@H]2[C@@H](C(=NC(=C2C#N)SCC(=O)Nc3cccc(c3)OC)[O-])C(=O)OCC C09330715
CCOc1ccccc1[C@H]2[C@H](C(=NC(=C2C#N)SCC(=O)Nc3cccc(c3)OC)[O-])C(=O)OCC C09330721
CC1=C([C@H](N2C(=CSC2=N1)/C=C(/NCCN3CCOCC3)\[O-])c4ccccc4OC)C(=O)OCCOC C36058352
CC(C)(C)NC(=O)[C@@H](c1ccc(c(c1)OC)OC)N(Cc2ccco2)C(=O)c3cc(ccc3[O-])[N+](=O)[O-] C36499771
CC(C)(C)NC(=O)[C@@H](c1cc(ccc1Cl)[N+](=O)[O-])N(C(=O)c2cc(ccc2[O-])[N+](=O)[O-])C(C)(C)C C36585894
Cc1ccc(o1)CN([C@H](c2ccc(cc2)O)C(=O)NC3CCCCC3)C(=O)c4cc(ccc4[O-])[N+](=O)[O-] C36596597
Cc1ccc(o1)CN([C@@H](c2ccccc2O)C(=O)NC3CCCCC3)C(=O)c4cc(ccc4[O-])[N+](=O)[O-] C36596632
Cc1c(noc1[N-]S(=O)(=O)c2ccc(cc2)NC(=O)[C@@H](CC(C)C)N3C(=O)c4ccccc4C3=O)C C00941895
Cc1ccc(cc1[N+](=O)[O-])S(=O)(=O)[N-]c2ccc(cc2)C(=O)N(C)CC(=O)Nc3ccc(cc3)OC C12520947
c1ccc(c(c1)C(=O)NC[C@@H](c2cccs2)N3CCOCC3)[N-]S(=O)(=O)c4cccc(c4)[N+](=O)[O-] C25326516
Cc1cccc(c1N(CC(=O)Nc2ccc(cc2)S(=O)(=O)[N-]c3nc(cc(n3)C)C)S(=O)(=O)C)C C38754205
Cc1ccc(c(c1)NS(=O)(=O)c2ccc(cc2)[N-]S(=O)(=O)c3ccc(cc3)N4CCCC4=O)OC C38755812
Cc1cc(nc(n1)[N-]/C(=N/S(=O)(=O)c2ccc(cc2)Cl)/NCCc3c[nH]c4c3cc(cc4)OC)C C18063647
CCCc1ccc(c(c1)N2CCN[C@H](C2)S(=O)(=O)C(C)C)[N-]S(=O)(=O)S(=O)(=O)c3ccccc3 C39481508
CCOC(=O)[C@H]1[C@@H](SC(=C1C)C(=O)OCC)NC(=O)CSc2nnc3n2c4c(c(n3)[O-])CCCC4 C39733519
COc1cccc2c1oc(c2)C(=O)C3=C(C(=O)N([C@@H]3c4cc(ccc4OC)Br)CCCO)[O-] C40053350
COc1cccc2c1oc(c2)C(=O)C3=C(C(=O)N([C@@H]3c4ccc(cc4)Br)CCOCCO)[O-] C40097746
Cc1ccc(c(c1)N(CC(=O)Nc2ccc(cc2)S(=O)(=O)[N-]c3nc(cc(n3)C)C)S(=O)(=O)C)C C44848160
Cc1cc(nc(n1)[N-]S(=O)(=O)c2ccc(cc2)NS(=O)(=O)c3ccc(cc3)Oc4ccccc4)C C44900045
CCOc1ccc(cc1)N2CCN(C2=O)CC(=O)Nc3ccc(cc3)S(=O)(=O)[N-]c4c(c(no4)C)C C49386322
Cc1c(noc1[N-]S(=O)(=O)c2ccc(cc2)NC(=O)CN3CCN(C3=O)c4ccc(cc4)C(C)C)C C49403915
CCO/C(=C\1/[C@H](C(=C(N=C1COCc2nnc(s2)N)C)C(=O)OC)c3cccc(c3Cl)Cl)/[O-] C26470671
CCO/C(=C\1/[C@@H](C(=C(N=C1COCc2cc(=O)[nH]c(n2)C)C)C(=O)OC)c3cccc(c3Cl)Cl)/[O-] C26479000
Cc1cc(nc(n1)/N=C(/NCCc2c[nH]c3c2cccc3)\N=C(\[C@H](C)N4C(=O)c5ccccc5C4=O)/[O-])C C14671512
CCCC[C@H]1Nc2ccn(c(=O)c2N1Cc3ccc(cc3)c4ccccc4c5[n-]nnn5)CC(=O)N(C)C C52584159
c1cc(ccc1c2csc(n2)/C(=C/Nc3ccc(cc3)S(=O)(=O)[N-]c4nccs4)/C#N)[N+](=O)[O-] C09638647
CCOc1ccc(cc1)c2csc(n2)/C(=C/Nc3ccc(cc3)S(=O)(=O)[N-]c4nccs4)/C#N C02206945
CCO/C(=C\1/[C@@H]([C@H](C(=NC1=O)SCC(=O)Nc2ccc3ccccc3c2)C#N)c4ccccc4OC)/[O-] C49835966
c1ccc2c(c1)c(c3c(n2)CCC3)C(=O)OCC(=O)Nc4ccc(cc4)S(=O)(=O)[N-]c5nccs5 C59402693
CCCC\1=NN(C(=O)/C1=C(\C)/Nc2ccc(cc2)S(=O)(=O)[N-]c3nccc(n3)C)c4ccc(cc4)F C20287062
CCOC(=O)c1c2c(sc1NC(=O)[C@H](C)Sc3nc4c(cnn4c5ccccc5)c(n3)[O-])CCC2 C02717796
COc1c(nccn1)[N-]S(=O)(=O)c2ccc(cc2)NC(=O)CCCC(=O)OCCCc3ccccc3 C66200297
Cc1ccc(cc1)NC(=O)CN(C)C(=O)CSc2nc3cc(ccc3c(=O)n2CC(C)C)C(=O)[O-] C13048945
CC[C@@H](C)c1ccccc1NC(=O)CSc2nc3cc(ccc3c(=O)n2C[C@@H]4CCCO4)C(=O)[O-] C13052840
CCc1ccccc1NC(=O)CN(C)C(=O)[C@H](C)Sc2nc3cc(ccc3c(=O)n2CC)C(=O)[O-] C13201978
CCc1ccccc1NC(=O)CN(C)C(=O)[C@@H](C)Sc2nnc(n2CC(=O)[O-])c3ccc(cc3)C C13205550
CCc1ccccc1NC(=O)CN(C)C(=O)[C@@H](C)Sc2nnc(n2CC(=O)[O-])c3cccc(c3)C C13205713
CCc1ccccc1NC(=O)CN(C)C(=O)[C@H](C)Sc2nnc(n2CC(=O)[O-])c3cccc(c3)C C13205716
CC(C)[C@@H](C(=O)Nc1ccc(cc1)OC)Sc2nc3cc(ccc3c(=O)n2CCCOC)C(=O)[O-] C13272287
CCOc1cc2c(cc1NC(=O)CSc3nc4cc(ccc4c(=O)n3CC=C)C(=O)[O-])O[C@@H](C2)C C13280019
CCc1cc2c(s1)nc(n(c2=O)CCCOC)SCC(=O)Nc3cc(ccc3Cl)C(=O)[O-] C13363907
CCOC(=O)c1ccc(cc1)c2ccc(o2)/C=C/C(=O)c3ccc(cc3)S(=O)(=O)NCCC(=O)[O-] C13366357
COc1cc(cc(c1OCc2ccc(cc2)C(=O)[O-])Br)C=NNc3ccc(cn3)[N+](=O)[O-] C16195419
CCOC(=O)c1ccccc1NC(=O)CSc2nnc(s2)/N=C(/c3cccc(c3C)[N+](=O)[O-])\[O-] C08822003
CCC1=C([C@H](N2C(=CSC2=N1)/C=C(/NCCCN3CCOCC3)\[O-])c4cccc(c4)F)C(=O)OC C34923161
CC1=C([C@@H](N2C(=CSC2=N1)/C=C(/NCc3ccccn3)\[O-])c4ccc(cc4)F)C(=O)OCCOC C35693186
CCOC(=O)C1=C(N=C2N([C@@H]1c3ccccc3OC)C(=CS2)/C=C(/NCCN4CCOCC4)\[O-])C C35694306
CC1=C([C@@H](N2C(=CSC2=N1)/C=C(/NCc3ccccn3)\[O-])c4cccc(c4)F)C(=O)OCCOC C35696491
CC1=C([C@H](N2C(=CSC2=N1)/C=C(/NCc3ccccn3)\[O-])c4cccc(c4)F)C(=O)OCCOC C35696493
CC1=C([C@@H](N2C(=CSC2=N1)/C=C(/NCc3ccncc3)\[O-])c4cccc(c4)[N+](=O)[O-])C(=O)OCC=C C35701485
CC1=C([C@H](N2C(=CSC2=N1)/C=C(/NCc3ccncc3)\[O-])c4cccc(c4)[N+](=O)[O-])C(=O)OC(C)C C35705305
CC1=C([C@@H](N2C(=CSC2=N1)/C=C(/NCc3ccccn3)\[O-])c4cccc(c4)[N+](=O)[O-])C(=O)OCC=C C36058611
CC1=C([C@H](N2C(=CSC2=N1)/C=C(/NCc3ccccn3)\[O-])c4cccc(c4)[N+](=O)[O-])C(=O)OCC=C C36058612
CCC1=C([C@@H](N2C(=CSC2=N1)/C=C(/NCc3ccncc3)\[O-])c4cc(cc(c4)OC)OC)C(=O)OC C36064466
CC1=C([C@@H](N2C(=CSC2=N1)/C=C(/NCc3ccncc3)\[O-])c4ccc(cc4)[N+](=O)[O-])C(=O)OC(C)C C36064968
CCCCNC(=O)[C@H](c1ccc(cc1)[N+](=O)[O-])N(Cc2ccco2)C(=O)c3cc(ccc3[O-])[N+](=O)[O-] C36499781
CC(C)(C)NC(=O)[C@@H](c1ccc(cc1)N(C)C)N(Cc2ccco2)C(=O)c3cc(ccc3[O-])[N+](=O)[O-] C36499840
CC(C)(C)NC(=O)[C@H](c1ccc(cc1)N(C)C)N(Cc2ccco2)C(=O)c3cc(ccc3[O-])[N+](=O)[O-] C36499842
CCCCNC(=O)[C@@H](c1ccc2c(c1)OCO2)N(Cc3ccco3)C(=O)c4cc(ccc4[O-])[N+](=O)[O-] C36499869
CCCCNC(=O)[C@H](c1ccc2c(c1)OCO2)N(Cc3ccco3)C(=O)c4cc(ccc4[O-])[N+](=O)[O-] C36499870
CC(C)(C)CC(C)(C)NC(=O)[C@H](c1ccc(c(c1)OC)OC)N(C)C(=O)c2cc(ccc2[O-])[N+](=O)[O-] C36530235
CCCCNC(=O)[C@@H](c1cccc(c1)OC)N(Cc2ccc(o2)C)C(=O)c3cc(ccc3[O-])[N+](=O)[O-] C36596612
CCCCNC(=O)[C@H](c1cccc(c1)OC)N(Cc2ccc(o2)C)C(=O)c3cc(ccc3[O-])[N+](=O)[O-] C36596613
Cc1ccc(o1)CN([C@@H](c2ccc(cc2)[N+](=O)[O-])C(=O)NC(C)(C)C)C(=O)c3cc(ccc3[O-])[N+](=O)[O-] C36596698
CCCCNC(=O)[C@@H](c1ccc(cc1)[N+](=O)[O-])N(Cc2ccc(o2)C)C(=O)c3cc(ccc3[O-])[N+](=O)[O-] C36596700
C[C@H](c1ccccc1)NC(=O)[C@@H](C)OC(=O)c2ccccc2[N-]S(=O)(=O)c3cccc(c3)[N+](=O)[O-] C39581367
C[C@@H](c1ccccc1)NC(=O)[C@H](C)OC(=O)c2ccccc2[N-]S(=O)(=O)c3cccc(c3)[N+](=O)[O-] C39581368
CCOc1ccc(c(c1)[N+](=O)[O-])/N=N/c2c(c(c(=O)n(c2[O-])CCc3ccc(c(c3)OC)OC)C#N)C C39871231
CCN(CC)C(=O)C1=C(N=C2N([C@@H]1c3ccc(cc3)[N+](=O)[O-])C(=CS2)/C=C(/NCc4ccco4)\[O-])C C40400772
CCOc1cc(ccc1OCC=C)[C@@H]2c3c([nH]nc3C(=O)N2CCCOC)c4cc(ccc4[O-])Cl C39898297
c1ccc2c(c1)-c3ccccc3C2COC(=O)N[C@@H](Cc4ccc(o4)Cn5cc(cn5)[N+](=O)[O-])C(=O)[O-] C44322342
c1ccc2c(c1)-c3ccccc3C2COC(=O)N[C@@H](Cc4ccc(o4)Cn5ccc(n5)[N+](=O)[O-])C(=O)[O-] C44322404
c1ccc2c(c1)-c3ccccc3C2COC(=O)N[C@H](Cc4ccc(o4)Cn5ccc(n5)[N+](=O)[O-])C(=O)[O-] C44322407
Cc1c(c2c(=O)[nH]c(nc2o1)CSc3nc4ccccc4c(=O)n3[C@@H](C)CCCC(C)C)C(=O)[O-] C13398251
CCCCn1c(=O)c2ccc(cc2nc1SCc3[nH]c(=O)c4ccc(cc4n3)C(=O)[O-])C(=O)OC C13347315
c1cc(cc(c1)[N+](=O)[O-])/C=C\2/C(=O)N(C(=S)S2)CCCCCC(=O)Nc3ccc(cc3)C(=O)[O-] C47152269
CCCC[C@@H]1Nc2ccn(c(=O)c2N1Cc3ccc(cc3)c4ccccc4c5[n-]nnn5)CC(=O)OC C52584086
CCCC[C@H]1Nc2ccn(c(=O)c2N1Cc3ccc(cc3)c4ccccc4c5[n-]nnn5)CC(=O)OC C52584090
CCCC[C@H]1CC=C(C(=O)N1Cc2ccc(cc2)c3ccccc3c4[n-]nnn4)CNS(=O)(=O)C C52617921
C[C@@H](C(=O)Nc1ccc(cc1)S(=O)(=O)[N-]c2cc(nc(n2)OC)OC)Oc3ccc(cc3)C(C)C C14040047
CCOC(=O)[C@H]1[C@@H](SC2=C1CCCC2)NC(=O)CSc3[n-]c(nn3)c4cc(cc(c4)OC)OC C39964926
CCOC(=O)c1ccc(cc1)NC(=O)CSc2ncc(c(n2)[O-])S(=O)(=O)c3ccc(cc3C)C C45987616
C=CCN(c1ccccc1)C(=O)CSc2nc3ccsc3c(=O)n2Cc4ccc(cc4)C(=O)[O-] C02932797
COc1cc(cc(c1OC)OC)/C=C/c2nc3cc(ccc3c(=O)n2c4ccc(cc4)C(=O)[O-])Cl C09489932
Cc1ccc(cc1)c2c(cn(n2)c3ccccc3)[C@@H]4CC(=NN4C(=O)CCCC(=O)[O-])c5ccccc5 C12779328
Cc1ccc(cc1)c2c(cn(n2)c3ccccc3)[C@H]4CC(=NN4C(=O)CCCC(=O)[O-])c5ccccc5 C12779332
c1ccc(cc1)CCn2c(=O)c3ccc(cc3nc2SCC(=O)N4CCCCCCC4)C(=O)[O-] C13045248
Cc1ccc(cc1)[C@@H]2CC(=NN2C(=O)CCCC(=O)[O-])c3cn(nc3c4ccccc4)c5ccccc5 C13126281
Cc1ccc(cc1)[C@H]2CC(=NN2C(=O)CCCC(=O)[O-])c3cn(nc3c4ccccc4)c5ccccc5 C13126283
CCN(c1cccc2c1cccc2)C(=O)CSc3nnc(n3CC(=O)[O-])c4ccc(cc4)Cl C13203630
Cc1ccc(cc1)c2nnc(n2CC(=O)[O-])SCC(=O)c3cc(n(c3C)c4ccc(c(c4)C)C)C C13205318
CCn1c2ccc(cc2nc1CSc3nc4ccccc4c(=O)n3c5cccc(c5)OC)C(=O)[O-] C13218270
CCn1c2ccc(cc2nc1CSc3nc4ccccc4c(=O)n3c5ccccc5OC)C(=O)[O-] C13218587
CCn1c2ccc(cc2nc1CSc3nc4c(c5c(s4)CCC5)c(=O)n3CC(C)C)C(=O)[O-] C13218701
CCn1c2ccc(cc2nc1CSc3nc4cc(ccc4c(=O)n3Cc5ccco5)Cl)C(=O)[O-] C13218878
C[C@H]1CCc2c(sc3c2c(=O)n(c(n3)SCc4c5ccccc5oc4C(=O)[O-])CCOC)C1 C13393567
C[C@@H]1CCc2c(sc3c2c(=O)n(c(n3)SCc4c5ccccc5oc4C(=O)[O-])CCOC)C1 C13393569
c1ccc(cc1)CCN2[C@@H](C(=C(C2=O)[O-])C(=O)c3ccc(cc3)Br)c4ccc(cc4)[N+](=O)[O-] C01199030
c1ccc(cc1)CCN2[C@H](C(=C(C2=O)[O-])C(=O)c3ccc(cc3)Br)c4ccc(cc4)[N+](=O)[O-] C01199026
Cc1c(sc(n1)N2[C@H](C(=C(C2=O)[O-])C(=O)c3cccs3)c4ccc(cc4)C(C)(C)C)C(=O)OC C08837068
CCc1ccc2c(c1)sc(n2)N3[C@H](C(=C(C3=O)[O-])C(=O)c4ccco4)c5ccc(cc5)C(=O)OC C08744083
c1ccc(cc1)CSc2nnc(s2)N3[C@@H](C(=C(C3=O)[O-])C(=O)c4ccccc4)c5cccs5 C09356946
c1ccc(cc1)CSc2nnc(s2)N3[C@H](C(=C(C3=O)[O-])C(=O)c4ccccc4)c5cccs5 C09356947
C[C@H](c1ccccc1)N(C)C(=O)COC(=O)c2ccccc2[N-]S(=O)(=O)c3ccc(cc3)Cl C23261089
c1ccc(cc1)CSc2nnc(s2)N3[C@@H](C(=C(C3=O)[O-])C(=O)c4cc5ccccc5o4)c6ccco6 C33390543
COc1ccccc1Oc2ccc(cc2)S(=O)(=O)[N-]c3cc(ccc3Br)[N+](=O)[O-] C33661524
COc1cccc(c1)C(=O)C2=C(C(=O)N([C@@H]2c3ccc(cc3)C(=O)OC)c4nc5ccc(cc5s4)F)[O-] C33807030
CCCc1c(c(n(n1)c2ccccc2)[O-])C3=C(C(=O)N(C3=O)c4cc(ccc4OC)C)N5CCCC5 C35621140
CCOC(=O)[C@@H]1CCCN(C1)/C(=C/C2=CSC3=NC(=C([C@H](N23)c4ccccc4)C(=O)OC)C)/[O-] C35693840
CCOC(=O)C1=C(N=C2N([C@@H]1c3cccc(c3)OC)C(=CS2)/C=C(/N4C[C@H](O[C@H](C4)C)C)\[O-])C C35969604
CCOC(=O)C1=C(N=C2N([C@H]1c3cccc(c3)OC)C(=CS2)/C=C(/N4C[C@H](O[C@H](C4)C)C)\[O-])C C35969607
CCOC(=O)C1=C(N=C2N([C@@H]1c3cccc(c3)OC)C(=CS2)/C=C(/N4C[C@H](O[C@@H](C4)C)C)\[O-])C C35969610
CCOC(=O)C1=C(N=C2N([C@H]1c3cccc(c3)OC)C(=CS2)/C=C(/N4C[C@H](O[C@@H](C4)C)C)\[O-])C C35969613
CC1=C([C@@H](N2C(=CSC2=N1)/C=C(/N3CCOCC3)\[O-])c4ccccc4OC)C(=O)OC(C)(C)C C36061452
Cc1ccc(c(c1)O[C@@H](C)C(=O)c2c(c(c(=O)n(c2[O-])Cc3ccc4c(c3)OCO4)C#N)C)C(C)C C38625837
C[C@H](C(=O)/C=C\1/C(c2ccccc2N1C)(C)C)Sc3nnc(n3CCC(=O)[O-])c4ccc(cc4)F C39668108
c1ccc(cc1)CSc2nnc(s2)N3[C@@H](C(=C(C3=O)[O-])C(=O)c4cccs4)c5ccccc5 C39835159
Cc1ccc(cc1)CSc2nnc(s2)N3[C@@H](C(=C(C3=O)[O-])C(=O)c4ccc(o4)C)c5cccs5 C39835243
Cc1ccc(cc1)CSc2nnc(s2)N3[C@H](C(=C(C3=O)[O-])C(=O)c4ccc(o4)C)c5cccs5 C39835244
Cc1ccc(cc1)C(=O)C2=C(C(=O)N([C@H]2c3ccco3)c4nnc(s4)SCc5ccccc5F)[O-] C39835286
Cc1ccc(cc1)[C@@H]2C(=C(C(=O)N2c3nnc(s3)SCc4ccccc4F)[O-])C(=O)c5ccco5 C39835299
Cc1ccc(cc1)[C@H]2C(=C(C(=O)N2c3nnc(s3)SCc4ccccc4F)[O-])C(=O)c5ccco5 C39835300
Cc1ccc(cc1)[C@H]2C(=C(C(=O)N2c3nnc(s3)SCc4ccc(cc4)F)[O-])C(=O)c5ccco5 C39835338
CCCCN1[C@@H](C(=C(C1=O)[O-])C(=O)c2ccc3c(c2)C[C@H](O3)C)c4cc(ccc4OC)Br C40096195
CCCCCCN1c2ccccc2/C(=C/3\C(=O)N(C(=S)S3)[C@@H](c4ccccc4)C(=O)[O-])/C1=O C40936194
CCCCOC(=O)c1ccc(cc1)n2c(cc(c2C)/C=C/3\C(=NC(=O)N(C3=O)C4CCCCC4)[O-])C C05946219
c1ccc(cc1)CCN2c3ccc(cc3/C(=N/[N-]S(=O)(=O)Cc4ccccc4)/C2=O)Br C59151311
CCO/C(=C/1\C(=O)/C(=C/c2cc(c(cc2OC)OC)Br)/S\C1=N/c3ccc(cc3)OC)/[O-] C59366081
c1ccc(cc1)OCCCn2cc(c3c2cccc3)/C=C\4/C(=O)N=C(N(C4=O)c5ccc(cc5)Cl)[O-] C17159814
Cc1ccc(cc1)S(=O)(=O)C2=C(C(=O)N([C@H]2c3ccc(cc3)C(C)C)Cc4ccc(cc4)OC)[O-] C64558365
CC1=C([C@@H](C2=C(C[C@@H](CC2=N1)c3ccco3)[O-])c4ccccc4OC(C)C)C(=O)OC[C@@H]5CCCO5 C35913043
CC1=C([C@@H](C2=C(C[C@H](CC2=N1)c3ccco3)[O-])c4ccccc4OC(C)C)C(=O)OC[C@@H]5CCCO5 C20324100
CCN(c1ccccc1)C(=O)[C@@H](C)Sc2nc3cc(ccc3c(=O)n2c4ccccc4F)C(=O)[O-] C13016974
CCN(c1ccccc1)C(=O)[C@H](C)Sc2nc3cc(ccc3c(=O)n2c4ccccc4F)C(=O)[O-] C13016977
CCCCn1c(=O)c2ccc(cc2nc1SCc3cc(=O)oc4c3cc5c(c4)CCC5)C(=O)[O-] C13044250
c1ccc(cc1)Cn2c(=O)c3ccc(cc3nc2SCc4coc(n4)c5cccs5)C(=O)[O-] C13044994
CCN(c1ccccc1C)C(=O)CSc2nc3cc(ccc3c(=O)n2c4ccccc4F)C(=O)[O-] C13280109
Cc1c(sc(n1)N2CCCCC2)C(=O)c3ccc(c(c3)[N+](=O)[O-])Sc4ccccc4C(=O)[O-] C16045107
c1ccc(cc1)/C=C/C(=O)C2=C(C(=O)N([C@@H]2c3ccccc3[N+](=O)[O-])c4cccc(c4)C(F)(F)F)[O-] C09111004
c1ccc(cc1)/C=C/C(=O)C2=C(C(=O)N([C@H]2c3ccc(cc3)[N+](=O)[O-])c4cccc(c4)C(F)(F)F)[O-] C09379765
c1ccc(cc1)/C=C/C(=O)C2=C(C(=O)N([C@@H]2c3cccc(c3)[N+](=O)[O-])c4cccc(c4)C(F)(F)F)[O-] C09019833
Cc1c(sc(n1)N2[C@@H](C(=C(C2=O)[O-])C(=O)c3ccc(cc3)F)c4ccc(cc4)C(C)(C)C)C(=O)OC C09244139
c1ccc(c(c1)C(=O)OCc2ccc(cc2)C#N)[N-]S(=O)(=O)c3ccc(s3)Br C25592302
C=CCOc1ccc(cc1)c2c(cn(n2)c3ccccc3)/C=C(\C#N)/c4nc5ccccc5c(n4)[O-] C12343897
Cc1ccc2c(c1)sc(n2)N3[C@H](C(=C(C3=O)[O-])C(=O)c4ccc(o4)C)c5ccc(cc5)OCC=C C33586918
Cc1ccc2c(c1)sc(n2)N3[C@@H](C(=C(C3=O)[O-])C(=O)c4ccc(o4)C)c5ccc(cc5)OCC=C C33586919
Cc1c2c(=O)n(c(=O)n(c2sc1C(=O)[O-])CCCc3ccccc3)Cc4ccccc4Cl C34778895
Cc1c2c(=O)n(c(=O)n(c2sc1C(=O)[O-])Cc3ccccc3Cl)CCCc4ccccc4 C34779028
CC1=C([C@@H](N2C(=CSC2=N1)/C=C(/N(C)Cc3ccco3)\[O-])c4ccccc4Cl)C(=O)OC C34923454
CC1=C([C@@H](N2C(=CSC2=N1)/C=C(/N(C)Cc3ccco3)\[O-])c4cccc(c4)Cl)C(=O)OC C34923678
c1ccc(cc1)/C=C/C(=O)C2=C(C(=O)N([C@H]2c3cccc(c3)Oc4ccccc4)c5nccs5)[O-] C35420757
CCc1c(c(n(n1)c2cccc(c2)Cl)[O-])C3=C(C(=O)N(C3=O)c4cc(ccc4OC)C)N(C)CC C35622497
Cc1ccc(c(c1)[C@@H]2C(=C(N=C3N2C(=CS3)/C=C(/N4CCOCC4)\[O-])C)C(=O)OCC=C)C C36053275
Cc1ccc(c(c1)[C@H]2C(=C(N=C3N2C(=CS3)/C=C(/N4CCOCC4)\[O-])C)C(=O)OCC=C)C C36053276
Cc1ccc(c(c1)C)[C@@H]2C(=C(N=C3N2C(=CS3)/C=C(/N4CCOCC4)\[O-])C)C(=O)OCC=C C36058795
Cc1c2=C(CC(=O)N=c2sc1C(=O)[O-])CSc3nc4ccccc4n3CCc5ccccc5 C39691488
c1cc(ccc1C(c2ccc(cc2)F)N3CCN(CC3)c4ccc(cc4[N+](=O)[O-])/C=C/C(=O)[O-])F C13211369
Cc1ccc(cc1)CSc2nnc(s2)N3[C@@H](C(=C(C3=O)[O-])C(=O)c4ccc(cc4)C)c5ccco5 C39835209
CC(C)c1ccc(cc1)[C@H]2C(=C(C(=O)N2Cc3cccnc3)[O-])C(=O)c4ccc5cc(ccc5c4)OC C39847752
Cc1c(c(=O)n(c(c1/N=N/c2cc(ccc2Cl)Cl)[O-])CCc3ccc(c(c3)OC)OC)C#N C39870573
Cc1c(c(=O)n(c(c1/N=N/c2ccc(cc2Cl)Cl)[O-])CCc3ccc(c(c3)OC)OC)C#N C39870598
Cc1c(c(=O)n(c(c1/N=N/c2cccc(c2Cl)Cl)[O-])CCc3ccc(c(c3)OC)OC)C#N C39870646
Cc1c(c(=O)n(c(c1/N=N/c2ccc(c(c2)Cl)Cl)[O-])CCc3ccc(c(c3)OC)OC)C#N C39871373
CCCSc1nnc(s1)/N=C(/C(=C/c2ccc(o2)c3ccc(cc3)Br)/C#N)\[O-] C39998159
c1cc(ccc1CSc2nnc(s2)/N=C(/C(=C/c3ccc(o3)c4ccc(cc4)F)/C#N)\[O-])F C39998225
CCSc1nnc(s1)N2[C@@H](C(=C(C2=O)[O-])C(=O)c3cccs3)c4ccc(cc4)C(C)C C39999460
CCCCN1[C@H](C(=C(C1=O)[O-])C(=O)c2cc3cccc(c3o2)OC)c4c(cccc4Cl)Cl C40098458
CC[C@H](C)c1ccc(cc1)N2C(=O)/C(=C/c3ccc(o3)c4ccc(cc4)C(=O)OC)/C(=NC2=O)[O-] C02224509
Cc1ccccc1OCCCn2cc(c3c2cccc3)/C=C/4\C(=NC(=O)N(C4=O)C5CCCCC5)[O-] C59109557
CCOC(=O)C1=C(N=c2n(c(=O)/c(=C\c3ccccc3C(=O)[O-])/s2)[C@@H]1c4ccc(cc4)N(C)C)C C59447090
CCOC(=O)C1=C(N=c2n(c(=O)/c(=C\c3ccccc3C(=O)[O-])/s2)[C@H]1c4ccc(cc4)N(C)C)C C59447091
CN(C(c1ccccc1)c2ccccc2)C(=O)CSc3nc4c(cnn4c5ccccc5)c(n3)[O-] C12863613
CN\1C(=O)/C(=C\c2ccc(c(c2)Br)OCC(=O)OC)/S/C1=N\c3cccc(c3)C(=O)[O-] C59599994
Cc1ccc(cc1Cl)N2C(=O)/C(=C/c3cccn3CCOc4ccccc4C(C)C)/C(=O)N=C2[O-] C02590111
Cc1ccc(cc1)CSC2=C([C@@H](C3=C(CCCC3=N2)[O-])c4cc(c(c(c4)OC)OC)OC)C#N C01269684
Cc1ccc(cc1)CSC2=C([C@H](C3=C(CCCC3=N2)[O-])c4cc(c(c(c4)OC)OC)OC)C#N C01269683
CC[C@@H](C)c1ccc(cc1)N2C(=O)/C(=C/c3cccn3CCOc4cccc(c4)C)/C(=O)N=C2[O-] C09166273
CC[C@H](C)c1ccc(cc1)N2C(=O)/C(=C/c3cccn3CCOc4cccc(c4)C)/C(=O)N=C2[O-] C09166281
CC[C@@H](C)c1ccc(cc1)N2C(=O)/C(=C\c3ccc(o3)c4ccc(cc4)C(=O)OC)/C(=O)N=C2[O-] C13686660
CC[C@H](C)c1ccc(cc1)N2C(=O)/C(=C\c3ccc(o3)c4ccc(cc4)C(=O)OC)/C(=O)N=C2[O-] C13686666
Cc1c(c(n2c(n1)nc(n2)N(Cc3ccc(cc3)OC)C(=O)C4CCCCC4)[O-])Cc5ccccc5 C64792009
CCCCc1c(nc2nc(nn2c1[O-])N(Cc3ccc(cc3)C#N)C(=O)c4cccc(c4)Cl)C C64814271
CCOC(=O)c1c(csc1/N=C/c2c3c(cc(c2[O-])[N+](=O)[O-])oc4c3CCCC4)c5ccccc5 C09012292
CCn1c2ccc(cc2nc1CSc3nnc(n3c4ccc(cc4)F)c5ccc(cc5)F)C(=O)[O-] C13218922
c1ccc(cc1)c2nnc(n2Cc3ccc4c(c3)OCO4)SCc5c6ccccc6oc5C(=O)[O-] C13255710
C[C@H](c1cccc(c1)[N+](=O)[O-])Sc2nc3cc(ccc3c(=O)n2Cc4ccccc4Cl)C(=O)[O-] C13272329
CCc1ccc(cc1)C(=O)[C@@H](C)Sc2nc3cc(ccc3c(=O)n2c4ccc(cc4)F)C(=O)[O-] C13280145
CCCCn1c(=O)c2ccccc2n3c1nnc3SCc4c5c(cccc5sc4C(=O)[O-])F C13409586
CCCn1c(=O)c2cc(sc2nc1SCc3c4c(cccc4sc3C(=O)[O-])F)CC C13440416
CCN\1C(=O)/C(=C/c2cc(c(c(c2)Cl)OCC#C)OC)/S/C1=N\c3cccc(c3)C(=O)[O-] C13661321
Cc1c(sc(n1)N2[C@H](C(=C(C2=O)[O-])C(=O)c3ccc(cc3)Cl)c4ccc(cc4)C(C)C)C(=O)OC C08836676
CCc1ccc2c(c1)sc(n2)N3[C@@H](C(=C(C3=O)[O-])C(=O)c4ccc(cc4)C)c5cccc(c5OC)OC C08996972
COc1ccc(cc1)/C=C/2\CCC[C@@H]3C2=NN([C@@H]3c4ccc(cc4)OC)C(=O)CSc5nccc(n5)[O-] C12588249
COc1ccc(cc1)/C=C/2\CCC[C@@H]3C2=NN([C@H]3c4ccc(cc4)OC)C(=O)CSc5nccc(n5)[O-] C12588262
Cc1ccc(c(c1)Cc2c(nc(n(c2=O)Cc3ccc(c(c3)[N+](=O)[O-])OC)c4ccccc4)[O-])C C16883235
CCCCC(=O)N1c2ccc(c3c2c(ccc3)C1=O)S(=O)(=O)N(C)c4ccccc4C(=O)[O-] C27302600
Cc1c(cccc1C(=O)[O-])c2ccc(o2)/C=C/3\C(=O)N(/C(=N\c4ccccc4)/S3)CCOC C13881036
c1ccc(cc1)C(c2ccccc2)NC(=O)c3ccc(cc3Cl)[N-]S(=O)(=O)c4ccccc4 C30865561
Cc1ccc(o1)C(=O)C2=C(C(=O)N([C@H]2c3cccc(c3)OCC=C)c4nc5c(cc(cc5s4)C)C)[O-] C33551044
CC1=C([C@@H](/C(=C(\[O-])/OC(C)C)/C(=N1)CSc2ccccc2)c3ccccc3C(F)(F)F)C#N C34802420
CCC1=C([C@H](N2C(=CSC2=N1)/C=C(/N3CCC(CC3)C)\[O-])c4ccccc4OC)C(=O)OC C34923043
Cc1ccc(o1)C(=O)C2=C(C(=O)N([C@H]2c3ccc(cc3)OCC=C)c4nc5c(cc(cc5s4)C)C)[O-] C35263634
Cc1c(n2ccccc2n1)C(=O)C3=C(C(=O)N([C@H]3c4ccc(cc4)C(C)(C)C)CCc5ccccc5)[O-] C35420437
c1cc(cc(c1)Cl)n2c(nnc2SCc3ccc(cc3)C(=O)[O-])c4ccc(cc4)[N+](=O)[O-] C35589509
CC1=C([C@@H](N2C(=CSC2=N1)/C=C(/N3CCCC3)\[O-])c4ccc(cc4)OC)C(=O)OC(C)(C)C C35701461
CC(C)c1c(c(n(n1)c2ccc(cc2)OC)[O-])C3=C(C(=O)N(C3=O)c4ccc(cc4)F)N(C)C5CCCCC5 C35960911
CCc1c(c(n(n1)c2ccc(c(c2)Cl)Cl)[O-])C3=C(C(=O)N(C3=O)c4ccc(cc4)F)N(CC)CC C35961240
CCC1=C([C@H](N2C(=CSC2=N1)/C=C(/N3CCCC[C@H]3C)\[O-])c4cccc(c4)OC)C(=O)OC C35969829
Cc1c(cccc1C(=O)[O-])c2ccc(o2)/C=C\3/C(=O)N(/C(=N\c4ccccc4)/S3)CCOC C02777112
Cc1ccc(c(c1)C)[C@@H]2C(=C(N=C3N2C(=CS3)/C=C(/N(C)Cc4ccccc4)\[O-])C)C(=O)OC C36053680
CCOC(=O)C1=C(N=C2N([C@@H]1c3ccccc3C)C(=CS2)/C=C(/N4CCCC4)\[O-])C(F)(F)F C36061108
COC(=O)c1ccc(cc1)/C=N/n2c(nnc2[S-])n3c(cc(n3)c4ccccc4)c5ccccc5 C36724570
c1ccc(cc1)CCN\2C(=O)[C@@H](S/C2=N\c3ccc(cc3)C(=O)[O-])Cc4ccccc4Cl C39850784
c1ccc(cc1)CCN\2C(=O)[C@H](S/C2=N\c3ccc(cc3)C(=O)[O-])Cc4ccc(cc4)Cl C39850787
COc1ccc(c(c1OC)OC)/C=C\2/C(=O)N(/C(=N\c3cccc(c3)C(=O)[O-])/S2)c4ccccc4 C39866762
C=CCSc1nnc(s1)/N=C(/C(=C/c2ccc(o2)c3cc(ccc3Cl)Cl)/C#N)\[O-] C39998166
c1ccc(cc1)CSc2nnc(s2)/N=C(/C(=C/c3ccc(o3)c4ccc(cc4)F)/C#N)\[O-] C39998193
CCO/C(=C\1/[C@@H](C(=C(N=C1CSc2ccccc2C)C)C#N)c3ccccc3C(F)(F)F)/[O-] C40447684
CCO/C(=C\1/[C@H](C(=C(N=C1CSc2ccccc2C)C)C#N)c3ccccc3C(F)(F)F)/[O-] C40447685
C=CCN1[C@@H](c2c([nH]nc2C1=O)c3cc(ccc3[O-])Cl)c4ccc(cc4)OCc5ccccc5 C39898659
c1ccc2c(c1)-c3ccccc3C2COC(=O)N[C@@H](CC(=O)[O-])c4cc(c(s4)Cl)Cl C44196051
c1ccc2c(c1)-c3ccccc3C2COC(=O)N[C@@H](Cc4ccc(cc4Br)F)C(=O)[O-] C44320749
c1ccc2c(c1)-c3ccccc3C2COC(=O)N[C@H](Cc4ccc(cc4Br)F)C(=O)[O-] C44320750
Cc1c2c(cc(=O)[nH]c2sc1C(=O)[O-])CSc3nc4ccccc4n3CCc5ccccc5 C13415390
CCOC(=O)c1ccc(cc1)[N-]C2=Nc3ccccc3N4C2=Nc5c(c(nn5c6ccccc6)C)[C@@H]4c7cccs7 C01817656
C=CCc1cc(cc(c1OCC(=O)[O-])Br)/C=C/2\C(=O)N/C(=N/c3ccc(cc3)F)/S2 C59106089
Cc1ccc(cc1)COc2ccc(cc2CC=C)/C=C/3\C(=NC(=S)N(C3=O)c4ccccc4F)[O-] C59136335
CCOC(=O)c1ccc(cc1)c2ccc(o2)/C=C/3\C(=O)N(/C(=N\c4ccc(cc4)C(=O)[O-])/S3)C C59597304
CCOc1ccc(cc1)[N-]C2=NC(=O)/C(=C/c3ccc(o3)c4cc(ccc4Cl)[N+](=O)[O-])/S2 C18193745
CCN(CC)c1ccc(cc1)[C@H]2[C@H]3C(=NC(=NC3=O)SCc4ccccc4)N=C5C2=C(CCC5)[O-] C39731152
CC1(CC(=C2[C@@H](C(=C(N=C2C1)SCc3ccccc3)C#N)c4cc(c(c(c4)OC)OC)OC)[O-])C C08838312
CCOc1ccc(cc1)[C@H]2C(=C(C(=O)N2c3ccc(cc3)C(C)C)[O-])S(=O)(=O)c4ccc(cc4)C C64558259
CC(C)Cn1c(=O)c2ccc(cc2nc1SCc3cccc(c3F)F)C(=O)[O-] C13049590
CCn1c2ccc(cc2nc1CSc3nccn3c4ccc(c(c4)C)C)C(=O)[O-] C13218298
Cc1ccc(cc1)N(Cc2ccco2)S(=O)(=O)c3cc(cc(c3C)C)C(=O)[O-] C13247753
c1ccc(cc1)CCn2c(nnc2Sc3c(cccn3)C(=O)[O-])c4ccccc4F C13279455
c1ccc(cc1)C(=O)CSc2nc3cc(ccc3c(=O)n2c4ccccc4F)C(=O)[O-] C13280041
c1ccc(cc1)/N=N/c2ccc(cc2)O[P@](=O)([O-])Oc3ccc4ccccc4c3 C25782545
c1ccc(cc1)/N=N/c2ccc(cc2)O[P@@](=O)([O-])Oc3cccc4c3cccc4 C25782649
CCc1ccc(cc1)n2c(nnc2[S-])c3cccc(c3)OC(C(F)F)(F)F C06419026
CCc1cccc(c1[N-]S(=O)(=O)c2ccc(o2)c3cc(on3)C(F)(F)F)C C33263917
CCOc1cc(ccc1OCc2c(cccc2Cl)F)/C=C/3\C(=NC(=S)S3)[O-] C33313603
c1ccc(cc1)CCN2[C@H](C(=C(C2=O)[O-])C(=O)c3cccs3)c4cccc(c4)Cl C33532754
CCN(CC)C(=O)CSc1nnc(n1c2ccc(cc2C)C)c3ccccc3[O-] C01328294
Cc1ccc(cc1)c2nc(c(nn2)CCC(=O)N3CCC(CC3)Cc4ccccc4)[O-] C34768774
Cc1c2c(=O)n(c(=O)n(c2sc1C(=O)[O-])Cc3ccccc3Cl)CCc4ccccc4 C34778999
CCN(CC)/C(=C/C1=CSC2=NC(=C([C@@H](N12)c3ccccc3)C(=O)OC)C)/[O-] C35693828
CCN(CC)/C(=C/C1=CSC2=NC(=C([C@H](N12)c3ccccc3)C(=O)OC)C)/[O-] C35693830
CC(C)OC(=O)c1ccc2c(c1)sc(n2)[N-]S(=O)(=O)c3ccc(cc3)Cl C20411802
CCC1=C([C@@H](N2C(=CSC2=N1)/C=C(/N(C)CC)\[O-])c3ccccc3)C(=O)OC C36058543
CCN(C)/C(=C/C1=CSC2=NC(=C([C@@H](N12)c3ccsc3)C(=O)OC(C)C)C)/[O-] C36071863
CCc1nnc(n1/N=C/c2ccc(o2)COc3cccc(c3Cl)Cl)[S-] C36611405
CCc1nnc(n1/N=C/c2ccc(o2)COc3c(cccc3Cl)Cl)[S-] C36611470
Cc1cc(c(c(=O)n1Cc2ccco2)[C@H](c3ccccc3)N4CCN(CC4)c5ccccc5)[O-] C20604687
CCCCn1c(c(c(c(c1=O)C#N)C)C(=O)[C@@H]2[C@@H](C2(C)C)C=C(Cl)Cl)[O-] C38616639
CCCCn1c(c(c(c(c1=O)C#N)C)C(=O)[C@@H]2[C@H](C2(C)C)C=C(Cl)Cl)[O-] C38616643
CCCCn1c(c(c(c(c1=O)C#N)C)C(=O)[C@H]2[C@H](C2(C)C)C=C(Cl)Cl)[O-] C38616645
CC[C@H](C)n1c(c(c(c(c1=O)C#N)C)C(=O)[C@H](C)Oc2cc(c(c(c2)C)Cl)C)[O-] C38617306
Cc1cc(cc(c1Cl)C)O[C@@H](C)C(=O)c2c(c(c(=O)n(c2[O-])CC(C)C)C#N)C C38617508
Cc1cc(cc(c1Cl)C)O[C@H](C)C(=O)c2c(c(c(=O)n(c2[O-])CC(C)C)C#N)C C38617509
Cc1ccc(c(c1)O[C@H](C)C(=O)c2c(c(c(=O)n(c2[O-])CC(C)C)C#N)C)C(C)C C38617525
Cc1cc(cc(c1)O[C@@H](C)C(=O)c2c(c(c(=O)n(c2[O-])Cc3ccc(cc3)F)C#N)C)C C38623810
Cc1cccc(c1C)OCC(=O)c2c(c(c(=O)n(c2[O-])Cc3ccccc3Cl)C#N)C C38626199
Cc1ccc(cc1)C2=NN=C[C@@H]2/C=N/[N-]S(=O)(=O)c3ccc(cc3)C(C)(C)C C39420295
C=CCn1c(nnc1SCc2c3ccccc3oc2C(=O)[O-])C4CCCCC4 C13255566
c1ccc(cc1)C[C@@H]2C(=O)N(/C(=N/c3ccc(cc3)C(=O)[O-])/S2)Cc4ccccc4 C39850725
CCCCN1[C@@H](C(=C(C1=O)[O-])C(=O)c2ccc3c(c2)C[C@@H](O3)C)c4ccc(cc4)C C40095779
CCCCN1[C@@H](C(=C(C1=O)[O-])C(=O)c2ccc3c(c2)OCCO3)c4ccc(c(c4)Cl)Cl C40096733
CCCCN1[C@H](C(=C(C1=O)[O-])C(=O)c2ccc3c(c2)OCCO3)c4ccc(c(c4)Cl)Cl C40096734
CC(C)c1ccc(cc1)S(=O)(=O)[N-]c2cc(nn2c3ccccc3)C(C)(C)C C41105395
c1ccc(cc1)/C=C/S(=O)(=O)[N-]c2ccc3c(c2)CCCN3S(=O)(=O)c4ccccc4 C49503946
CCc1ccccc1[N-]C2=NC(=O)/C(=C\c3cc(c(c(c3)OC)OC)OC)/S2 C35043425
COc1cc(ccc1OCc2ccccc2)/C=C(/C#N)\c3[n-]c4cc(cnc4n3)Br C06289372
CC(C)COc1ccc(c2c1cccc2)/C=C\3/C(=NC(=O)N(C3=O)Cc4ccccc4)[O-] C59109506
Cc1ccc(cc1)S(=O)(=O)N(Cc2ccc(cc2)C(=O)[O-])c3cccc4c3nccc4 C59472968
CCCCSC1=NC(=O)[C@H]2[C@@H](C3=C(CCCC3=NC2=N1)[O-])c4ccc(cc4)OC C39774766
COc1ccc(c(c1)OC)C2=NN=C(C2)/N=C(/[N-]c3ccc(c(c3)Cl)F)\SC C20440319
C=CCN\1C(=O)[C@@H](S/C1=N\c2ccc(cc2)C(=O)[O-])Cc3cccc(c3)Cl C18036821
CCc1ccc(cc1)N2[C@@H](C(=C(C2=O)[O-])S(=O)(=O)c3ccc(cc3)C)c4ccc(cc4)OC C64558206
CC(C)Sc1nc2ccc(cc2s1)[N-]S(=O)(=O)c3cc(ccc3OC)OC C64747835
Cc1c(cc(s1)c2nc(on2)C3CC3)S(=O)(=O)[N-]c4ccc(cc4)C(C)C C35539430
Cc1ccc(c(c1)C)[N-]C2=NC(=O)/C(=C\c3cc(c(c(c3)OC)OC)OC)/S2 C16661552
CC1=C([C@H](n2c(=O)/c(=C/c3ccc(o3)c4ccccc4C(=O)[O-])/sc2=N1)c5ccccc5)C(=O)OC C02936507
CCN1C(=O)/C(=C/c2ccc(o2)c3ccc(c(c3)C(=O)[O-])Cl)/SC1=Nc4ccc(cc4)C(=O)[O-] C09012815
CN(C)c1ccc(cc1)/C=C/2\CCC[C@H]3C2=NN([C@H]3c4ccc(cc4)N(C)C)C(=O)c5ccccc5C(=O)[O-] C12560315
c1ccc2cc(ccc2c1)C(=O)CSc3nc4cc(ccc4c(=O)n3c5ccccc5F)C(=O)[O-] C13280046
CCn1c(=O)c2c(c(sc2nc1SCc3c4ccccc4oc3C(=O)[O-])C)c5ccc(cc5)F C13402014
CCN\1C(=O)/C(=C/c2ccc(o2)c3ccc(c(c3)C(=O)[O-])Cl)/S/C1=N\c4ccc(cc4)C(=O)[O-] C13660736
Cc1cc(c2c(c1)sc(n2)N3[C@H](C(=C(C3=O)[O-])C(=O)c4ccc(cc4)F)c5ccc(cc5)C(=O)OC)C C09271455
CCc1ccc2c(c1)sc(n2)N3[C@H](C(=C(C3=O)[O-])C(=O)c4ccc(cc4)C)c5ccc(cc5)[N+](=O)[O-] C13569311
CCc1ccc2c(c1)sc(n2)N3[C@@H](C(=C(C3=O)[O-])C(=O)c4ccc(cc4)C)c5ccc(cc5)[N+](=O)[O-] C13569313
CCc1ccc2c(c1)sc(n2)N3[C@H](C(=C(C3=O)[O-])C(=O)c4ccc(cc4)C)c5cccc(c5)[N+](=O)[O-] C08894415
CCc1ccc2c(c1)sc(n2)N3[C@@H](C(=C(C3=O)[O-])C(=O)c4ccc(cc4)C)c5cccc(c5)[N+](=O)[O-] C08894411
COC(=O)c1ccc2c(c1)nc(nc2[O-])/C(=C/c3cccc(c3)NC(=O)c4ccccc4Cl)/Cl C21191263
CN(c1nc(cc(n1)c2ccc(cc2)Br)c3ccccc3)/N=C\c4cc(ccc4[O-])[N+](=O)[O-] C23115509
c1ccc(c(c1)Oc2ccc(cc2)S(=O)(=O)[N-]c3cc(ccc3Br)[N+](=O)[O-])Cl C33664618
CN\1C(=O)/C(=C/c2ccc(o2)c3ccc(c(c3)C(=O)[O-])Cl)/S/C1=N\c4ccc(cc4)C(=O)OC C34112182
Cc1cc(c2c(c1)sc(n2)N3[C@H](C(=C(C3=O)[O-])C(=O)/C=C/c4ccccc4)c5ccc(cc5)[N+](=O)[O-])C C35421724
CC1CCN(CC1)C2=C(C(=O)N(C2=O)Cc3ccccc3)c4c(nn(c4[O-])c5ccc(cc5)Cl)C(C)C C35621464
CCc1c(c(n(n1)c2cccc(c2C)C)[O-])C3=C(C(=O)N(C3=O)c4cc(ccc4OC)C)N5CCC(CC5)C C35622481
CCN\1C(=O)/C(=C/c2ccc(o2)c3ccc(c(c3)C(=O)[O-])Cl)/S/C1=N\c4cccc(c4)C(=O)[O-] C35657027
CC(=C1[C@H]2CC[C@@H]1[C@@H]([C@@H]2C(=O)Nc3ccc(cc3)S(=O)(=O)[N-]c4cc(cc(c4)Cl)Cl)C(=O)[O-])C C35898165
CCOC(=O)C1=C(N=C2N([C@@H]1c3ccccc3F)C(=CS2)/C=C(/N4CCc5ccccc5C4)\[O-])C C35970569
c1ccc2c(c1)c(c[nH]2)CCN3[C@@H](C(=C(C3=O)[O-])C(=O)c4ccc(cc4)F)c5ccc(cc5Cl)Cl C01413459
CC(C)c1ccc(cc1)[C@@H]2C(=C(C(=O)N2c3nccs3)[O-])C(=O)c4ccc5cc(ccc5c4)OC C39848809
c1cc(cc(c1)Br)/C=C(\C#N)/C(=N/c2nnc(s2)SCc3ccc(cc3)Cl)/[O-] C39997381
Cc1ccc(c(c1)S/C(=C/c2ccc(cc2)C(=O)[O-])/c3[nH]c(=O)c4c(c(sc4n3)C(=O)[O-])C)C C13216638
CCOC(=O)c1ccc(cc1)N2C(=O)[C@H]3[C@@H](c4c(nc(s4)[O-])S[C@@H]3C2=O)c5ccc(cc5)C(C)(C)C C47145802
c1ccc(cc1)[C@@H]2CC(=C(C(=O)C2)C(c3cccc(c3)[N+](=O)[O-])C4=C(C[C@@H](CC4=O)c5ccccc5)[O-])[O-] C17729853
COc1ccc(cc1)[C@H]2C=C(N=C3N2N=C(N3)/N=C(/C=C/c4ccc(cc4)Cl)\[O-])c5ccccc5 C02247467
CC(C)c1ccc(cc1)/N=C(/C(=c\2/n(c(=O)/c(=C\c3cccc(c3)[N+](=O)[O-])/s2)c4ccccc4)/C#N)\[O-] C12273835
CC(C)c1ccc(cc1)/N=C(/C(=c\2/n(c(=O)/c(=C\c3ccc(cc3)[N+](=O)[O-])/s2)c4ccccc4)/C#N)\[O-] C12273836
CCO/C(=C/1\C(=O)/C(=C/c2cc(n(c2C)c3ccc(cc3C)[N+](=O)[O-])C)/S\C1=N/c4ccc(cc4)C)/[O-] C59105295
CCO/C(=C/1\C(=O)/C(=C/c2ccc(o2)c3ccc(cc3C)[N+](=O)[O-])/S\C1=N/c4ccc(cc4)C)/[O-] C59105329
CCO/C(=C/1\C(=O)/C(=C/c2cc(n(c2C)c3ccc(c(c3)[N+](=O)[O-])C)C)/S\C1=N/c4ccc(cc4)C)/[O-] C59105374
CCO/C(=C/1\C(=O)/C(=C/c2cc(n(c2C)c3ccc(c(c3)C)C)C)/S\C1=N/c4ccc(cc4)OC)/[O-] C59247488
CCO/C(=C/1\C(=O)/C(=C/c2ccc(o2)c3cc(ccc3C)[N+](=O)[O-])/S\C1=N/c4ccc(cc4)C)/[O-] C59364597
CCO/C(=C/1\C(=O)/C(=C/c2ccc(o2)c3cccc(c3)[N+](=O)[O-])/S\C1=N/c4ccc(cc4)Cl)/[O-] C59364634
CCO/C(=C/1\C(=O)/C(=C/c2ccc(o2)c3ccccc3[N+](=O)[O-])/S\C1=N/c4ccc(cc4)Cl)/[O-] C59364827
CCO/C(=C/1\C(=O)/C(=C/c2ccc(o2)c3ccc(cc3)[N+](=O)[O-])/S\C1=N/c4ccc(cc4)Cl)/[O-] C59366122
Cc1cc(c(cc1C)Br)N2C(=O)/C(=C/c3ccc(cc3)N(C)CCC(C)C)/C(=NC2=O)[O-] C35363726
CC1=C([C@H](n2c(=O)/c(=C\c3ccc(o3)c4ccccc4C(=O)[O-])/sc2=N1)c5ccccc5)C(=O)OC C06243375
CC(C)c1ccc(cc1)/N=C(/C(=c2n(c(=O)/c(=C\c3cccc(c3)[N+](=O)[O-])/s2)c4ccccc4)C#N)\[O-] C61947385
CC(C)c1ccc(cc1)/N=C(/C(=c2n(c(=O)/c(=C\c3ccc(cc3)[N+](=O)[O-])/s2)c4ccccc4)C#N)\[O-] C61949694
CSc1nc(c2c3c(sc2n1)CCCC3)Nc4ccc(cc4)S(=O)(=O)[N-]c5nccs5 C12211452
CC(C)c1ccc(cc1)[C@@H]2[C@@H]3C(=NC(=NC3=O)SCc4ccc(cc4)[N+](=O)[O-])N=C5C2=C(CCC5)[O-] C39749343
CC(C)c1ccc(cc1)[C@@H]2[C@H]3C(=NC(=NC3=O)SCc4ccc(cc4)[N+](=O)[O-])N=C5C2=C(CCC5)[O-] C39749347
COc1ccccc1/C=C/C(=N/C2=NN3[C@H](C=C(N=C3N2)c4ccc(cc4)Cl)c5ccc(cc5)F)/[O-] C02250282
COc1ccc(cc1)/C=C/C(=N/C2=NN3[C@@H](C=C(N=C3N2)c4ccccc4)c5ccc(cc5)Cl)/[O-] C02247910
COc1ccc(cc1)/C=C/C(=N/C2=NN3[C@H](C=C(N=C3N2)c4ccccc4)c5ccc(cc5)Cl)/[O-] C02247908
COc1ccc(cc1)/C=C/C(=N/C2=NN3[C@@H](C=C(N=C3N2)c4ccc(cc4)Cl)c5ccccc5)/[O-] C08590036
COc1ccc(cc1)/C=C/C(=N/C2=NN3[C@H](C=C(N=C3N2)c4ccc(cc4)Cl)c5ccccc5)/[O-] C08590037
C[C@@H]1CC[C@@]2([C@@H](C[C@@H]([C@@H](O2)[C@@H](C)C(=O)c3ccc[nH]3)C)C)O[C@@H]1Cc4nc5c(o4)ccc(c5C(=O)[O-])NC C03871339
C[C@H]1CC[C@@]2([C@@H](C[C@@H]([C@@H](O2)[C@@H](C)C(=O)c3ccc[nH]3)C)C)O[C@@H]1Cc4nc5c(o4)ccc(c5C(=O)[O-])NC C03871340
C[C@H]1CC[C@]2([C@@H](C[C@@H]([C@@H](O2)[C@@H](C)C(=O)c3ccc[nH]3)C)C)O[C@@H]1Cc4nc5c(o4)ccc(c5C(=O)[O-])NC C03871342
C[C@@H]1CC[C@]2([C@@H](C[C@H]([C@H](O2)[C@H](C)C(=O)c3ccc[nH]3)C)C)O[C@@H]1Cc4nc5c(o4)ccc(c5C(=O)[O-])NC C03995369
CCc1c(c2cc3nc(cc4[nH]c(c5c6nc(cc1[nH]2)C(=C6C(=O)[C@@H]5C(=O)OC)C)[C@@H]([C@@H]4C)CCC(=O)[O-])C(=C3C=C)C)C C04208841
COC(=O)c1cc(cc(c1)Nc2cnn(c(=O)c2Cl)C34C[C@@H]5C[C@H](C3)CC(C5)[C@@H]4C(=O)[O-])C(=O)OC C16194045
CCOc1cc(ccc1OCc2ccc(cc2)[N+](=O)[O-])/C=C/3\C(=NC(=O)N(C3=O)c4cc(cc(c4)C)C)[O-] C09310894
CC1=C([C@H](C2=C(N1)C[C@@H](CC2=O)c3cccs3)c4cc(c(c(c4)OC)[O-])[N+](=O)[O-])C(=O)OC5CCCC5 C19848109
CC1=C([C@@H](C2=C(N1)C[C@@H](CC2=O)c3cccs3)c4cc(c(c(c4)OC)[O-])[N+](=O)[O-])C(=O)OC5CCCC5 C19848111
CC1=C([C@@H](C2=C(N1)C[C@H](CC2=O)c3cccs3)c4cc(c(c(c4)OC)[O-])[N+](=O)[O-])C(=O)OC5CCCC5 C19848115
CCOC(=O)c1ccc(cc1)n2c(cc(c2c3ccccc3)/C=C/4\C(=NC(=O)N(C4=O)C)[O-])c5ccccc5 C09015844
C/C(=N\NC(=O)CC12CC3CC(C1)CC(C3)C2)/c4cc5c(cc4NC(=O)[C@@H]6CCCC[C@@H]6C(=O)[O-])OCO5 C20158063
C/C(=N\NC(=O)CC12CC3CC(C1)CC(C3)C2)/c4cc5c(cc4NC(=O)[C@H]6CCCC[C@@H]6C(=O)[O-])OCO5 C20158065
C/C(=N\NC(=O)CC12CC3CC(C1)CC(C3)C2)/c4cc5c(cc4NC(=O)[C@@H]6CCCC[C@H]6C(=O)[O-])OCO5 C20158067
C/C(=N\NC(=O)CC12CC3CC(C1)CC(C3)C2)/c4cc5c(cc4NC(=O)[C@H]6CCCC[C@H]6C(=O)[O-])OCO5 C20158070
CCOc1cc(cc(c1[O-])[N+](=O)[O-])[C@H]2C3=C(CC(CC3=O)(C)C)NC(=C2C(=O)Nc4ccc(cc4)OC)C C16293813
CC(C)c1ccc2c(c1)/C(=N/Nc3ccc(cc3[N+](=O)[O-])S(=O)(=O)[N-]c4cccc(c4)Cl)/C(=O)N2 C12651660
C[C@H]1C[C@H](CN(C1)C(=O)[C@@H](C)OC(=O)c2ccccc2[N-]S(=O)(=O)c3ccc(c(c3)[N+](=O)[O-])Cl)C C12546626
Cc1ccc(cc1)C(=O)C2=C(C(=O)N([C@H]2c3cc(c(c(c3)Br)O)OC)CCc4ccccc4)[O-] C35520107
Cc1ccc(cc1)C(=O)C2=C(C(=O)N([C@@H]2c3cc(c(c(c3)Br)O)OC)CCc4ccccc4)[O-] C35520109
CCOC(=O)C1=C(N=C2N([C@H]1c3ccccc3)C(=CS2)/C=C(/N(C)Cc4ccccc4)\[O-])C(F)(F)F C35693056
CCOC(=O)C1CCN(CC1)/C(=C/C2=CSC3=NC(=C([C@@H](N23)c4ccc(cc4)Cl)C(=O)NC)C)/[O-] C35709725
CCOC(=O)C1CCN(CC1)/C(=C/C2=CSC3=NC(=C([C@H](N23)c4ccc(cc4)Cl)C(=O)NC)C)/[O-] C35709726
c1cc(cc(c1)O)[C@@H](C(=O)NC2CCCCC2)N(c3cccc(c3)Cl)C(=O)c4cc(ccc4[O-])[N+](=O)[O-] C36484284
c1cc(cc(c1)O)[C@H](C(=O)NC2CCCCC2)N(c3cccc(c3)Cl)C(=O)c4cc(ccc4[O-])[N+](=O)[O-] C36484285
c1cc(cc(c1)Cl)N([C@@H](c2ccc(cc2)O)C(=O)NC3CCCCC3)C(=O)c4cc(ccc4[O-])[N+](=O)[O-] C36484290
c1cc(cc(c1)Cl)N([C@H](c2ccc(cc2)O)C(=O)NC3CCCCC3)C(=O)c4cc(ccc4[O-])[N+](=O)[O-] C36484291
c1ccc(c(c1)[C@@H](C(=O)NC2CCCCC2)N(c3cccc(c3)Cl)C(=O)c4cc(ccc4[O-])[N+](=O)[O-])O C36484310
c1ccc(c(c1)[C@H](C(=O)NC2CCCCC2)N(c3cccc(c3)Cl)C(=O)c4cc(ccc4[O-])[N+](=O)[O-])O C36484311
c1ccc(c(c1)N([C@@H](c2cccc(c2)O)C(=O)NC3CCCCC3)C(=O)c4cc(ccc4[O-])[N+](=O)[O-])Cl C36544612
c1ccc(c(c1)N([C@H](c2cccc(c2)O)C(=O)NC3CCCCC3)C(=O)c4cc(ccc4[O-])[N+](=O)[O-])Cl C36544613
c1ccc(c(c1)N([C@@H](c2ccc(cc2)O)C(=O)NC3CCCCC3)C(=O)c4cc(ccc4[O-])[N+](=O)[O-])Cl C36544618
c1ccc(c(c1)[C@@H](C(=O)NC2CCCCC2)N(c3ccccc3Cl)C(=O)c4cc(ccc4[O-])[N+](=O)[O-])O C36544638
c1ccc(c(c1)[C@H](C(=O)NC2CCCCC2)N(c3ccccc3Cl)C(=O)c4cc(ccc4[O-])[N+](=O)[O-])O C36544639
COc1ccc(cc1Cl)N2C(=O)/C(=C\c3cn(c4c3cccc4)CCOc5ccccc5)/C(=O)N=C2[O-] C36548475
c1ccc(cc1)c2c3cc(ccc3[nH]c(=O)c2C4=NN([C@H](C4)c5cccs5)C(=O)CCCC(=O)[O-])Cl C09374683
c1ccc2cc(c(cc2c1)C(=O)N/N=C/c3ccc(o3)c4ccc(cc4)S(=O)(=O)[N-]c5ncccn5)O C06093389
Cc1c(c(=O)n(c(c1C(=O)c2c(c3c(s2)cc(cc3Cl)Cl)Cl)[O-])CCCOC(C)C)C#N C38621583
c1ccc(cc1)Cc2nc3ccccc3n2CC(=O)N/N=C/c4c5c(cc(c4[O-])[N+](=O)[O-])oc6c5CCCC6 C38183959
c1ccc(cc1)/N=C/2\N(C(=O)/C(=C\[C@@H]3CN(c4c3cccc4)CC(=O)[O-])/S2)CCc5c[nH]c6c5cccc6 C39352945
c1ccc(cc1)/N=C/2\N(C(=O)/C(=C\[C@H]3CN(c4c3cccc4)CC(=O)[O-])/S2)CCc5c[nH]c6c5cccc6 C39352946
c1ccc(cc1)/N=C\2/N(C(=O)/C(=C/[C@@H]3CN(c4c3cccc4)CC(=O)[O-])/S2)CCc5c[nH]c6c5cccc6 C39934777
c1ccc(cc1)/N=C\2/N(C(=O)/C(=C/[C@H]3CN(c4c3cccc4)CC(=O)[O-])/S2)CCc5c[nH]c6c5cccc6 C39934778
CCSc1nnc(s1)N2[C@H](C(=C(C2=O)[O-])C(=O)c3ccc4c(c3)OCCO4)c5ccc(cc5)C(C)C C40000417
CC1=C([C@@H](n2c(nc(n2)SCc3ccccc3F)N1)c4ccc(cc4)C(=O)[O-])C(=O)Nc5ccccc5 C54642069
CC1=C([C@H](n2c(nc(n2)SCc3ccccc3F)N1)c4ccc(cc4)C(=O)[O-])C(=O)Nc5ccccc5 C54642071
c1ccc(cc1)N2C(=O)c3ccc(cc3C2=O)Oc4cccc(c4)[N-]S(=O)(=O)c5ccc(cc5)[N+](=O)[O-] C33692627
CCOc1ccc(cc1)/N=C\2/C(=C(/C(=C/c3ccc(c(c3)Br)N(C)C)/S2)[O-])C(=O)OCC C59105388
CCOC(=O)C1=C(n2c(=O)/c(=C\c3ccccc3)/sc2=C([C@H]1c4ccccc4)/C(=N/c5ccccc5)/[O-])N C59293318
CCOC(=O)C1=C(N=c2n(c(=O)/c(=C\c3cc(c(cc3[O-])O)[N+](=O)[O-])/s2)[C@H]1c4ccc(cc4)C(C)C)C C59677840
CCCCn1c(=O)c2ccc(cc2nc1SCC(=O)N(CC)c3cccc4c3cccc4)C(=O)[O-] C13043973
CC(C)c1ccc(cc1)NC(=O)CSc2nc3cc(ccc3c(=O)n2Cc4ccccc4)C(=O)[O-] C13044716
CCn1c2ccc(cc2nc1CSc3nnc(n3Cc4ccccc4)c5ccccc5F)C(=O)[O-] C13218301
CCn1c2ccc(cc2nc1CSc3nnc(n3Cc4ccccc4)c5ccc(cc5)F)C(=O)[O-] C13218614
CC[C@H](C)c1ccc(cc1)n2c(=O)c3ccccc3nc2SCC(=O)Nc4ccc(cc4)C(=O)[O-] C13355790
C=CCOc1ccc-2c(c1)C(=NNc3ccc4c(cc(c(c4n3)[O-])Cl)Cl)c5c2ccc(c5)OCC=C C20615563
CC[C@@H](C)c1ccccc1OCCCOc2c(cc(cc2Cl)/C=C/3\C(=NC(=S)S3)[O-])OC C22257648
CCC1=C([C@@H](N2C(=CSC2=N1)/C=C(/N(C)Cc3ccccc3)\[O-])c4ccc(cc4)Cl)C(=O)OC C35696792
Cc1ccc(c(c1)[C@@H]2C(=C(N=C3N2C(=CS3)/C=C(/Nc4ccc(cc4)F)\[O-])C)C(=O)OCC=C)C C35697466
CC1=C([C@@H](N2C(=CSC2=N1)/C=C(/N[C@@H](C)c3ccccc3)\[O-])c4cccc(c4)Cl)C(=O)OC(C)(C)C C35703945
CC[C@H](C)N/C(=C/C1=CSC2=NC(=C([C@@H](N12)c3cc(cc(c3)OC)OC)C(=O)OC(C)C)C)/[O-] C35705313
CC[C@@H](C)N/C(=C/C1=CSC2=NC(=C([C@H](N12)c3cc(cc(c3)OC)OC)C(=O)OC(C)C)C)/[O-] C35705314
CCCc1c(c(n(n1)c2ccc(cc2C)C)[O-])C3=C(C(=O)N(C3=O)c4ccccc4F)N(CC)CC C35960810
CC1=C([C@H](N2C(=CSC2=N1)/C=C(/NCc3ccco3)\[O-])c4ccccc4Cl)C(=O)OC(C)C C36050467
CCOC(=O)C1=C(N=C2N([C@@H]1c3cccc(c3)[N+](=O)[O-])C(=CS2)/C=C(/Nc4ccc(cc4)F)\[O-])C C36050908
CCOC(=O)C1=C(N=C2N([C@H]1c3cccc(c3)[N+](=O)[O-])C(=CS2)/C=C(/Nc4ccc(cc4)F)\[O-])C C36050909
CCC1=C([C@H](N2C(=CSC2=N1)/C=C(/N[C@@H](C)c3ccccc3)\[O-])c4ccc(cc4)Cl)C(=O)OC C36052898
CC1=C([C@H](N2C(=CSC2=N1)/C=C(/NCc3ccc4c(c3)OCO4)\[O-])c5ccc(cc5)F)C(=O)OCC=C C36053070
CCOC(=O)[C@@H]1CCCN(C1)/C(=C/C2=CSC3=NC(=C([C@H](N23)c4ccc(cc4C)C)C(=O)OC)C)/[O-] C36053678
CCOC(=O)C1=C(N=C2N([C@H]1c3ccc(cc3)C(C)C)C(=CS2)/C=C(/NCc4ccncc4)\[O-])C C36058262
CCN(C)/C(=C/C1=CSC2=NC(=C([C@H](N12)c3cc(ccc3C)C)C(=O)OCc4ccccc4)C)/[O-] C36063547
Cc1ccc(c(c1)C)[C@@H]2C(=C(N=C3N2C(=CS3)/C=C(/NC(C)C)\[O-])C)C(=O)OCc4ccccc4 C36063566
CCN(CC)C(=O)C1=C(N=C2N([C@H]1c3cccc(c3)OC)C(=CS2)/C=C(/N[C@H](C)c4ccccc4)\[O-])C C36063658
CCC1=C([C@@H](N2C(=CSC2=N1)/C=C(/NC3CC3)\[O-])c4cccc(c4)Oc5ccccc5)C(=O)OC C36064432
CCC1=C([C@H](N2C(=CSC2=N1)/C=C(/N[C@@H](C)c3ccccc3)\[O-])c4cc(ccc4C)C)C(=O)OC C36064690
CC1=C([C@@H](N2C(=CSC2=N1)/C=C(/NC[C@@H]3CCCO3)\[O-])c4cccc(c4)Oc5ccccc5)C(=O)OC C36065076
CC[C@@H](C)N/C(=C/C1=CSC2=NC(=C([C@@H](N12)c3ccc(cc3OC)OC)C(=O)OC(C)C)C)/[O-] C36071674
CC[C@H](C)N/C(=C/C1=CSC2=NC(=C([C@@H](N12)c3ccc(cc3OC)OC)C(=O)OC(C)C)C)/[O-] C36071675
CCCCNC(=O)[C@H](c1cccc(c1)O)N(c2cccc(c2)Cl)C(=O)c3cc(ccc3[O-])[N+](=O)[O-] C36484287
CCCCNC(=O)[C@@H](c1ccc(cc1)O)N(c2cccc(c2)Cl)C(=O)c3cc(ccc3[O-])[N+](=O)[O-] C36484292
CCCCNC(=O)[C@@H](c1ccccc1O)N(c2cccc(c2)Cl)C(=O)c3cc(ccc3[O-])[N+](=O)[O-] C36484312
CCCCNC(=O)[C@H](c1ccccc1O)N(c2cccc(c2)Cl)C(=O)c3cc(ccc3[O-])[N+](=O)[O-] C36484313
CCCCCCN([C@@H](c1ccc(cc1)O)C(=O)NC(C)(C)CC(C)(C)C)C(=O)c2cc(ccc2[O-])[N+](=O)[O-] C36513780
CCCCCCN([C@H](c1ccccc1O)C(=O)NC2CCCCC2)C(=O)c3cc(ccc3[O-])[N+](=O)[O-] C36513821
CCCCNC(=O)[C@H](c1cccc(c1)O)N(c2ccccc2Cl)C(=O)c3cc(ccc3[O-])[N+](=O)[O-] C36544615
CCCCNC(=O)[C@@H](c1ccc(cc1)O)N(c2ccccc2Cl)C(=O)c3cc(ccc3[O-])[N+](=O)[O-] C36544620
CCCCNC(=O)[C@@H](c1ccccc1O)N(c2ccccc2Cl)C(=O)c3cc(ccc3[O-])[N+](=O)[O-] C36544640
CCCCNC(=O)[C@H](c1ccccc1O)N(c2ccccc2Cl)C(=O)c3cc(ccc3[O-])[N+](=O)[O-] C36544641
CCC(CC)[C@@H](C(=O)NC(C)(C)CC(C)(C)C)N(Cc1ccc(o1)C)C(=O)c2cc(ccc2[O-])[N+](=O)[O-] C36596676
Cc1ccc(cc1Cl)NC(=S)N(Cc2cccc(c2)Br)CC3CCC(CC3)C(=O)[O-] C03036369
CCCCCOc1c(cc(cc1Cl)C(=O)c2c(c(c(=O)n(c2[O-])Cc3ccco3)C#N)C)Cl C38619441
CCc1ccc(cc1)[C@H]2C(=C(C(=O)N2c3nnc(s3)SCc4ccc(cc4)C)[O-])C(=O)c5ccco5 C39835236
c1ccc2c(c1)-c3ccccc3C2COC(=O)N[C@H](Cc4c(nc(s4)N5CCCCC5)Cl)C(=O)[O-] C44321102
CC(C)c1cc(c(c(c1)[N+](=O)[O-])O)C[C@H](C(=O)[O-])NC(=O)OCC2c3ccccc3-c4c2cccc4 C44323432
c1ccc2c(c1)-c3ccccc3C2COC(=O)N[C@@H](Cc4ccc(o4)c5ccc(cc5F)F)C(=O)[O-] C44324335
c1ccc2c(c1)-c3ccccc3C2COC(=O)N[C@H](Cc4ccc(o4)c5ccc(cc5F)F)C(=O)[O-] C44324338
c1ccc2c(c1)-c3ccccc3C2COC(=O)N[C@H](CC(=O)[O-])c4ccc(cc4)SC(F)(F)F C02505616
CCc1cccc(c1Nc2nnc(s2)SCc3[nH]c(=O)c4c(c(sc4n3)C(=O)[O-])C)CC C13407108
CCCCc1ccc(cc1)Nc2nnc(s2)SCc3[nH]c(=O)c4c(c(sc4n3)C(=O)[O-])C C13352615
CCOC(=O)COc1c(cc(cc1Cl)/C=C/2\C(=O)N(/C(=N\c3cccc(c3)C(=O)[O-])/S2)C)Cl C59599615
CC[C@H](C)[C@H](C(=O)[O-])N1C(=O)/C(=C/C(=C/c2ccccc2)/C)/SC1=S C05374269
CC(C)c1ccc(cc1)/C=C\2/C(=O)N(C(=S)S2)[C@@H](c3ccccc3)C(=O)[O-] C12032591
Cc1cc(c(cc1Cl)C(C)C)OS(=O)(=O)c2cc(cs2)C(=O)[O-] C13308088
C=CCn1c(=O)c2ccc(cc2nc1SCc3cccc(c3)F)C(=O)[O-] C13363585
Cc1ccc(cc1)[C@H](C[N+](=O)[O-])c2c3ccccc3n(c2c4ccccc4)[O-] C01463199
c1ccc(cc1)/N=C(\c2ccccc2Cl)/[N-]C(=C(C#N)C#N)C(F)(F)F C25691879
COc1cc(cc(c1OCc2ccccc2)Br)/C=C\3/C(=NC(=S)S3)[O-] C27527578
COc1cc(cc(c1OCc2ccccc2F)Cl)/C=C\3/C(=NC(=S)S3)[O-] C32109514
c1ccc(cc1)CN2[C@@H](C(=C(C2=O)[O-])C(=O)c3ccc(cc3)Cl)c4ccccc4F C09019736
c1ccc(cc1)CN2[C@H](C(=C(C2=O)[O-])C(=O)c3ccc(cc3)Cl)c4cccs4 C06554137
c1ccc(cc1)CN2[C@@H](C(=C(C2=O)[O-])C(=O)c3ccc(cc3)F)c4ccccc4F C06554108
c1ccc(cc1)CN2[C@H](C(=C(C2=O)[O-])C(=O)c3ccc(cc3)F)c4ccccc4F C06554144
c1ccc(cc1)/C(=N\C(=C(C#N)C#N)C(F)(F)F)/[N-]c2ccc(cc2)Cl C05185755
COCCCn1c(nnc1[S-])c2cc(c(s2)Br)Br C02788983
CC(C)(C)C(=O)C1=C(C(=O)N([C@H]1c2ccccc2Cl)Cc3ccccc3)[O-] C00626182
Cc1c(c(nc(n1)S[C@@H](C)c2ccccc2)[O-])CC(=O)N3CCCCC3 C38899103
C[C@]12CCCC[C@@H]1CC[C@@H]3[C@@H]2CC[C@]4([C@H]3CC[C@@H]4OC(=O)CCC(=O)[O-])C C39206613
C[C@@]1(CC[C@H](C1(C)C)C(=O)N(Cc2ccccc2)Cc3ccccc3)C(=O)[O-] C33813789
C=CCN1[C@@H](C(=C(C1=O)[O-])C(=O)c2ccccc2)c3cccc4c3cccc4 C40025505
C=CCN1[C@H](C(=C(C1=O)[O-])C(=O)c2ccccc2)c3c(cccc3Cl)Cl C40025540
Cc1ccc(cc1)C(=O)C2=C(C(=O)N([C@@H]2c3cccc(c3)Br)CC=C)[O-] C40025589
Cc1ccc(cc1)C(=O)C2=C(C(=O)N([C@H]2c3cccc(c3)Br)CC=C)[O-] C40025591
Cc1ccc(cc1)C(=O)C2=C(C(=O)N([C@H]2c3cccc4c3cccc4)CC=C)[O-] C40025764
C=CCN1[C@H](C(=C(C1=O)[O-])C(=O)c2ccc(cc2)F)c3cccc(c3)Br C40027893
CCOc1cccc(c1)[N-]S(=O)(=O)c2ccc(cc2Br)F C40446701
Cc1c(c(nc(n1)C(C)C)SCc2cc(cs2)Br)C(=O)[O-] C43686676
C[C@@]12CCCC[C@@H]1CC[C@H]3[C@H]2CC[C@@]4([C@H]3CC[C@@H]4OC(=O)CCC(=O)[O-])C C43769764
C/C(=C\c1cc(cc(c1OC(=O)c2c(cccc2F)F)Cl)Cl)/C(=O)[O-] C44222806
Cc1ccc(cc1)[C@@H]2CC(=NN2/C(=C/SC3=NCCS3)/[O-])c4cccs4 C44809932
c1cc(cc(c1)OC(F)F)[N-]S(=O)(=O)c2c(ccs2)Br C48441098
CCSc1ccc(cn1)[N-]S(=O)(=O)c2ccc(cc2)I C49478131
c1ccc-2c(c1)Cc3c2cc(cc3)CCC/C(=C(\C#N)/C(=O)N4CCCC4)/[O-] C50205377
c1ccc(cc1)[N-]/C(=N\S(=O)(=O)c2ccccc2)/c3ccccc3Cl C04998499
Cc1ccc(cc1)c2nnc(n2CC(=O)N3CCC[C@H]3CC(C)(C)C)[S-] C58209623
c1ccc(c(c1)[N-]S(=O)(=O)c2ccc(c(c2)Cl)F)OC(F)(F)F C16730524
c1cc(ccc1[N-]S(=O)(=O)c2ccc(c(c2F)F)F)OCC(F)(F)F C10516386
Cc1ccc(c(c1)Br)S(=O)(=O)[N-]c2ccc(cc2)OC(F)F C28197220
COc1cccc(c1OC)/C=C\2/C(=O)N=C(S2)[N-]c3ccccc3Cl C13713887
Cc1ccc(cc1)S(=O)(=O)[N-]c2ccccc2/C=N\c3cccc(c3C)C C18037954
c1ccc(cc1)S(=O)(=O)/N=C(/C(Cl)(Cl)Cl)\[N-]c2ccccc2F C16777062
c1ccc(cc1)[N-]/C(=N\S(=O)(=O)c2ccccc2)/C(Cl)(Cl)Cl C16771398
c1ccc(cc1)S(=O)(=O)/N=C(/C(F)(F)F)\[N-]c2ccc(cc2)Br C04884942
C/C(=C(\CC(=O)N1CCC(CC1)Cc2ccccc2)/C(=O)c3ccccc3)/[O-] C57851869
CC(C)(C)c1ccc(cc1)N(C)C(=O)c2cc(ccc2[N-]S(=O)(=O)C)F C64309650
CCc1cccc(c1)[N-]S(=O)(=O)c2c(sc(c2[C@H]3C=C(N=N3)C)C)C C64452709
Cc1cc(c(c(c1Cl)C)Br)OCCCc2nnc(n2C)[S-] C64872375
c1cc(cc(c1)Cl)[N-]S(=O)(=O)c2ccc(s2)c3cnc(o3)C4CC4 C65004006
Cc1ccc(c(c1)[N-]S(=O)(=O)c2cc(cs2)c3ccnn3C(C)C)C C65112494
Cc1ccc(c(c1)[N-]S(=O)(=O)c2cc(cs2)c3ccnn3C(C)C)F C65112518
Cc1cnc(o1)c2cccc(c2)[N-]S(=O)(=O)/C=C/c3ccc(cc3)Cl C66814706
COC(=O)c1ccc(cc1)[C@@H]2[C@H]3C(=Nc4ccccc4N2C(=O)CCC(=O)[O-])C[C@@H](CC3=O)c5ccccc5 C09043513
CC[C@H](C(=O)[O-])Oc1ccc(cc1OC)/C=C/2\C(=O)N(C(=S)S2)c3cccc(c3)Br C16912497
c1cc(ccc1[C@@H]2C(=C(C(=O)N2CCCN3CCOCC3)[O-])C(=O)c4ccc(cc4)Br)Cl C19950430
CCOC(=O)c1c(nc(s1)N2[C@@H](C(=C(C2=O)[O-])C(=O)c3ccc(cc3)F)c4ccc(cc4)[N+](=O)[O-])C C09043717
c1cc(cc(c1)Br)[C@@H]2C(=C(C(=O)N2CCCN3CCOCC3)[O-])C(=O)c4ccc(cc4)Cl C19997504
CCOC(=O)c1c(nc(s1)N2[C@H](C(=C(C2=O)[O-])C(=O)c3ccc(cc3)F)c4cccc(c4)[N+](=O)[O-])C C09008341
CCOC(=O)c1c(nc(s1)N2[C@@H](C(=C(C2=O)[O-])C(=O)c3ccc(cc3)F)c4cccc(c4)[N+](=O)[O-])C C09008340
COc1ccc2c(c1)sc(n2)N3[C@H](C(=C(C3=O)[O-])C(=O)c4ccc(cc4)F)c5cccc(c5OC)OC C09271257
COc1ccc2c(c1)sc(n2)N3[C@@H](C(=C(C3=O)[O-])C(=O)c4ccc(cc4)F)c5cccc(c5OC)OC C09271256
Cc1c(sc(n1)N2[C@H](C(=C(C2=O)[O-])C(=O)c3ccc(c(c3)Cl)OC)c4ccccc4F)C(=O)OC C09271695
C[C@H]1Cc2cc(ccc2O1)C(=O)C3=C(C(=O)N([C@H]3c4ccc(c(c4)Cl)Cl)CCCn5ccnc5)[O-] C09328396
c1ccc(cc1)C(c2ccccc2)N3CCN(CC3)C(=O)c4ccccc4[N-]S(=O)(=O)c5cccs5 C24631960
Cc1ccc(cc1N2CCN(CC2)C(=O)CCCn3c(=O)c4ccc(cc4nc3[S-])C(=O)OC)Cl C32959251
Cn1c2ccccc2c(=O)c(c1[O-])C(=O)C[C@@H](c3ccc(cc3)N(C)C)Nc4ccccc4Br C03846611
Cc1ccc2c(c1)sc(n2)N3[C@H](C(=C(C3=O)[O-])C(=O)c4cccc(c4)OC)c5cccc(c5OC)OC C09464096
Cc1ccc2c(c1)sc(n2)N3[C@@H](C(=C(C3=O)[O-])C(=O)c4ccc(o4)C)c5cc(c(c(c5)OC)OC)OC C33586907
COc1cccc(c1)C(=O)C2=C(C(=O)N([C@H]2c3ccc(cc3)[N+](=O)[O-])c4nc5ccc(cc5s4)OC)[O-] C33724149
COc1cccc(c1)C(=O)C2=C(C(=O)N([C@H]2c3ccc(c(c3)OC)OC)c4nc5ccc(cc5s4)F)[O-] C33796048
COc1cccc(c1)C(=O)C2=C(C(=O)N([C@@H]2c3ccc(c(c3)OC)OC)c4nc5ccc(cc5s4)F)[O-] C33796049
Cc1ccc(c(c1)C(=O)C2=C(C(=O)N([C@H]2c3cccc(c3)Br)CCCN4CCOCC4)[O-])C C34944012
COc1cc(cc(c1O)Br)[C@H]2C(=C(C(=O)N2Cc3ccccc3)[O-])C(=O)/C=C/c4ccccc4 C35444625
COc1ccc(c(c1)OC)N2[C@@H](SCC2=O)c3ccccc3[N-]S(=O)(=O)c4cccc5c4nccc5 C35563143
Cc1ccc(cc1)[C@H]2C(=C(C(=O)N2c3nnc(s3)SCc4ccc(cc4)F)[O-])C(=O)c5ccncc5 C35569126
CCOC(=O)C1=C(N=C2N([C@H]1c3ccccc3)C(=CS2)/C=C(/N4CCN(CC4)C(=O)C)\[O-])C(F)(F)F C36050060
CC1=C([C@@H](N2C(=CSC2=N1)/C=C(/N3CCN(CC3)C(=O)C)\[O-])c4ccccc4OC)C(=O)OC(C)C C36064964
CCCn1c(c(c(c(c1=O)C#N)C)/C=C\2/C(=O)N(C(=S)S2)CCCCCC(=O)[O-])N3CCCCCC3 C33813467
CCOC(=O)c1c(nc(s1)N2[C@@H](C(=C(C2=O)[O-])C(=O)c3c(nc4n3cccc4)C)c5ccc(cc5)C)C C33813827
CCOC(=O)c1c(nc(s1)N2[C@@H](C(=C(C2=O)[O-])C(=O)c3ccc4c(c3)C[C@H](O4)C)c5ccc(cc5)F)C C38255819
Cc1ccc(cc1)CSc2nnc(s2)N3[C@@H](C(=C(C3=O)[O-])C(=O)c4ccc(cc4)F)c5cccnc5 C39835215
Cc1ccc(cc1)C(=O)C2=C(C(=O)N([C@@H]2c3ccncc3)c4nnc(s4)SCc5ccc(cc5)F)[O-] C39835321
c1cc(sc1)C(=O)C2=C(C(=O)N([C@H]2c3ccncc3)c4nnc(s4)SCc5ccc(cc5)F)[O-] C39835332
COc1ccc2cc(ccc2c1)C(=O)C3=C(C(=O)N([C@H]3c4ccc(cc4)C(=O)OC)Cc5cccnc5)[O-] C39847778
C[C@@H]1Cc2cc(ccc2O1)c3c(cn(n3)c4ccccc4)/C=C(\C#N)/C(=N/c5nnc(s5)CC(C)C)/[O-] C39997979
CCSc1nnc(s1)N2[C@@H](C(=C(C2=O)[O-])C(=O)c3ccc(c(c3)C)OC)c4cccc(c4)[N+](=O)[O-] C40000106
CCSc1nnc(s1)N2[C@@H](C(=C(C2=O)[O-])C(=O)c3ccc4c(c3)C[C@H](O4)C)c5ccc(cc5)N(C)C C40000390
Cc1ccc(o1)C(=O)C2=C(C(=O)N([C@H]2c3cccnc3)c4nnc(s4)SC/C=C/c5ccccc5)[O-] C40000565
CCO/C(=C\1/[C@@H](C(=C(N=C1CS(=O)(=O)c2ccccc2F)C)C#N)c3ccccc3C(F)(F)F)/[O-] C40447661
Cc1ccc(c(c1)Br)c2ccc(o2)/C=C\3/C(=O)N(C(=S)S3)[C@H](CCSC)C(=O)[O-] C40567497
CCO/C(=C\1/[C@@H](C(=C(N=C1C[S@@](=O)c2ccc(cc2)Cl)C)C#N)c3ccccc3C(F)(F)F)/[O-] C40685287
CCO/C(=C\1/[C@H](C(=C(N=C1C[S@@](=O)c2ccc(cc2)Cl)C)C#N)c3ccccc3C(F)(F)F)/[O-] C40685289
CCc1cccc(c1N2C(=O)[C@H]3[C@@H](N[C@@]([C@@H]3C2=O)(Cc4ccccc4)C(=O)[O-])c5ccc(s5)Cl)CC C33914949
CCc1cccc(c1N2C(=O)[C@H]3[C@H](N[C@@]([C@@H]3C2=O)(Cc4ccccc4)C(=O)[O-])c5ccc(s5)Cl)CC C33914952
c1ccc(c(c1)Cn2c3c(c(nc(n3)[C@H]4CCCN(C4)S(=O)(=O)c5ccc(cc5)OC(F)(F)F)[O-])nn2)Cl C06173104
CCOC(=O)COc1ccccc1[C@@H]2c3c(nc(s3)[O-])S[C@H]4[C@@H]2C(=O)N(C4=O)c5ccc(cc5)F C47147754
Cc1ccccc1CC(=O)N2CCN(CC2)c3ccc(cc3)[N-]S(=O)(=O)C[C@@]45CC[C@@H](C4(C)C)CC5=O C00740774
CCOC(=O)C1=C(N=c2n(c(=O)/c(=C/c3cc(ccc3[O-])[N+](=O)[O-])/s2)[C@@H]1c4ccc(cc4)N(C)C)C C59418524
CCOC(=O)C1=C(N=c2n(c(=O)/c(=C/c3cc(ccc3[O-])[N+](=O)[O-])/s2)[C@H]1c4ccc(cc4)N(C)C)C C59418525
CC\1=NN(C(=O)/C1=C\c2ccc(c(c2)[N+](=O)[O-])OCc3c(cccc3Cl)F)c4cccc(c4)C(=O)[O-] C59639406
COc1cc(cc(c1OC)OC)[C@@H]2[C@H]3C(=NC(=NC3=O)SCc4ccccc4F)N=C5C2=C(CCC5)[O-] C39731248
CCn1c2cc(c(cc2n(c1=O)CC)Sc3ccccc3)[N-]S(=O)(=O)c4cccc5c4nsn5 C45941057
c1ccc(c(c1)/N=C\2/N(C(=O)C[C@H](S2)C(=O)Nc3ccc(cc3)C(=O)[O-])CCc4ccc(cc4)F)F C09234187
c1ccc(c(c1)/N=C\2/N(C(=O)C[C@@H](S2)C(=O)Nc3ccc(cc3)C(=O)[O-])CCc4ccc(cc4)F)F C12375320
COc1ccc(cc1OC)[C@H]2CC3=C([C@@H](c4c(cc(cc4OC)OC)N3)c5ccc(cc5)C(=O)[O-])C(=O)C2 C18198631
c1cc(cc(c1)[N+](=O)[O-])[C@@H]2C(=C(C(=O)N2c3cccc(c3)C(F)(F)F)[O-])C(=O)c4ccc(cc4)[N+](=O)[O-] C09357341
COc1ccc(cc1)C(=O)C2=C(C(=O)N([C@@H]2c3ccc(cc3)[N+](=O)[O-])c4nc5ccc(cc5s4)OC)[O-] C08973330
c1cc(cc(c1)N2[C@H](C(=C(C2=O)[O-])C(=O)c3ccc(cc3)[N+](=O)[O-])c4ccc(cc4)[N+](=O)[O-])C(F)(F)F C09460942
CCOC(=O)c1c(nc(s1)N2[C@@H](C(=C(C2=O)[O-])C(=O)c3ccc4c(c3)C[C@@H](O4)C)c5ccccc5F)C C09357025
c1ccc2c(c1)c(nc(n2)C(=O)NCCCN(C3CCCCC3)C(=O)c4ccccc4Br)[O-] C22472081
c1ccc(cc1)C2=NN([C@@H](C2)c3ccc(cc3)F)C4=NC(=O)[C@H](S4)CC(=O)Nc5ccc(cc5)C(=O)[O-] C28066244
Cc1ccc(cc1)C2=NN([C@@H](C2)c3cccs3)C4=NC(=O)[C@H](S4)CC(=O)Nc5cccc(c5)C(=O)[O-] C28156592
Cc1ccc(cc1)[C@H]2CC(=NN2C3=NC(=O)[C@H](S3)CC(=O)Nc4ccc(cc4)C(=O)[O-])c5cccs5 C28160242
Cc1ccc(cc1)[C@H]2CC(=NN2C3=NC(=O)[C@@H](S3)CC(=O)Nc4ccc(cc4)C(=O)[O-])c5cccs5 C28160252
Cc1ccc(cc1)[C@@H]2CC(=NN2C3=NC(=O)[C@@H](S3)CC(=O)Nc4cccc(c4)C(=O)[O-])c5cccs5 C28160268
c1cc(ccc1CC(=O)N2CCN(CC2)CC/N=C/C3=C(C[C@@H](CC3=O)c4ccc(cc4)Cl)[O-])Cl C15932148
Cc1ccccc1NS(=O)(=O)c2ccc(cc2)[N-]S(=O)(=O)c3ccc(c(c3)Br)OC C32111872
Cc1ccc(cc1)CSc2nnc(s2)N3[C@@H](C(=C(C3=O)[O-])C(=O)c4ccncc4)c5ccccc5F C33366018
c1ccc2c(c1)cc(o2)C(=O)C3=C(C(=O)N([C@@H]3c4ccc(c(c4)Cl)Cl)CCCN5CCOCC5)[O-] C33766030
CCc1ccc(cc1)[C@H]2C(=C(C(=O)N2c3nc(c(s3)C(=O)OC)C)[O-])C(=O)c4ccc5c(c4)C[C@@H](O5)C C35019162
CC1CCN(CC1)c2ccc(cc2C(=O)NCc3ccccc3)[N-]S(=O)(=O)c4cccc5c4nccc5 C35246057
Cc1ccccc1Cc2c(c(n(n2)c3cccc(c3C)C)[O-])/C=C\4/C(=O)N(C(=O)N4)Cc5cccc(c5)OC C35456023
Cc1c(sc(n1)C)C(=O)C2=C(C(=O)N([C@@H]2c3cc(c(c(c3)C(C)(C)C)O)C(C)(C)C)Cc4cccnc4)[O-] C35567581
Cc1c(sc(n1)C)C(=O)C2=C(C(=O)N([C@H]2c3cc(c(c(c3)C(C)(C)C)O)C(C)(C)C)Cc4cccnc4)[O-] C35567582
CCOc1cc(cc(c1OCC)Cl)C2C3=C(CC(CC3=O)(C)C)N(C4=C2C(=O)CC(C4)(C)C)CC(=O)[O-] C35656194
CC1=C([C@@H](N2C(=CSC2=N1)/C=C(/N3CCN(CC3)C(=O)C)\[O-])c4ccccc4Cl)C(=O)OCC=C C36053047
CC1=C([C@@H](N2C(=CSC2=N1)/C=C(/N3CCN(CC3)C(=O)C)\[O-])c4ccccc4OC)C(=O)OC(C)(C)C C36061454
CCc1ccc(cc1)[C@H]2C(=C(C(=O)N2c3nc(c(s3)C(=O)OC)C)[O-])C(=O)c4ccc5c(c4)C[C@H](O5)C C38255770
CCOC(=O)c1c(nc(s1)N2[C@@H](C(=C(C2=O)[O-])C(=O)c3ccc4c(c3)C[C@H](O4)C)c5ccc(cc5)C)C C38255813
CC[C@@H](C(=O)Nc1ccc(cc1)S(=O)(=O)/N=C(/C)\[O-])Sc2c(ccc(n2)c3ccc(cc3)C)C#N C39426890
CC[C@H](C(=O)Nc1ccc(cc1)S(=O)(=O)/N=C(/C)\[O-])Sc2c(ccc(n2)c3ccc(cc3)C)C#N C39426892
Cc1ccc(o1)C(=O)C2=C(C(=O)N([C@@H]2c3ccco3)c4nnc(s4)SCc5ccccc5Cl)[O-] C39835257
Cc1ccc(cc1)C(=O)C2=C(C(=O)N([C@@H]2c3ccncc3)c4nnc(s4)SCc5ccccc5F)[O-] C39835281
Cc1ccc(cc1)C(=O)C2=C(C(=O)N([C@H]2c3ccncc3)c4nnc(s4)SCc5ccccc5F)[O-] C39835282
Cc1ccc(cc1)C(=O)C2=C(C(=O)N([C@H]2c3ccncc3)c4nnc(s4)SCc5ccc(cc5)F)[O-] C39835322
Cc1c(sc(n1)N2[C@@H](C(=C(C2=O)[O-])C(=O)c3cc4cccc(c4o3)OC)c5ccc(cc5)C(=O)OC)C C39848609
CCCOc1c(cc(cc1Cl)C(=O)Nc2ccc(cc2)S(=O)(=O)[N-]c3cc(nc(n3)C)C)Cl C39868827
CCOc1ccc(cc1)N2[C@@H](NC(=O)C(=C2[S-])C#N)c3cn(nc3c4ccc(cc4)OC)c5ccccc5 C39887665
CCOc1cc(ccc1O)[C@H]2C(=C(C(=O)N2c3nnc(s3)SCC)[O-])C(=O)c4ccc(cc4)Cl C39999863
CCSc1nnc(s1)N2[C@@H](C(=C(C2=O)[O-])C(=O)c3ccc4c(c3)C[C@@H](O4)C)c5ccc(cc5)N(C)C C40000388
CCCCN1[C@@H](C(=C(C1=O)[O-])C(=O)c2ccc3c(c2)C[C@H](O3)C)c4cc(c(c(c4)Br)O)OC C40095966
CCCCOc1ccc(cc1)[C@H]2c3c([nH]nc3C(=O)N2[C@@H]4CCS(=O)(=O)C4)c5cc(ccc5[O-])Cl C38702036
c1cc(cc(c1)F)Cn2c3ccsc3cc2C(=O)Nc4ccc(cc4)S(=O)(=O)[N-]c5nccs5 C40799142
CCOc1cc(cc(c1OCCOc2cc(ccc2C)C)Br)/C=C\3/C(=O)NC(=S)N=C3[O-] C41077950
CCOC(=O)COc1ccccc1[C@@H]2c3c(nc(s3)[O-])S[C@H]4[C@@H]2C(=O)N(C4=O)c5ccc(cc5)C C47147680
COC(=O)c1ccc(cc1)[C@@H]2C3=C(C[C@@H](CC3=O)c4ccc(cc4)F)Nc5ccccc5N2C(=O)CCC(=O)[O-] C01243789
c1ccc2c(c1)cccc2c3csc(n3)/C(=C/Nc4ccc(cc4)S(=O)(=O)[N-]c5nccs5)/C#N C06060168
CCO/C(=C/1\C(=O)/C(=C/c2ccc(c(c2)OC)OCC#N)/S\C1=N/c3ccc(cc3)Br)/[O-] C59105462
COc1cc(cc(c1OC)OC)[C@@H]2[C@@H]3C(=NC(=NC3=O)SCc4ccccc4F)N=C5C2=C(CCC5)[O-] C39731241
COc1ccc(cc1)/C=C/C(=N/C2=NN3[C@@H](C=C(N=C3N2)c4ccc(cc4)Cl)c5ccc(cc5)OC)/[O-] C09462338
COc1ccc(cc1)/C=C/C(=N/C2=NN3[C@H](C=C(N=C3N2)c4ccc(cc4)Cl)c5ccc(cc5)OC)/[O-] C09462340
Cc1ccc(cc1)S(=O)(=O)c2c([n-]c(n2)c3ccccc3)S(=O)(=O)CC(=O)Nc4ccccc4C C15838070
c1ccc(cc1)c2cc(nc(c2C#N)SCC(=O)NN=Cc3cc(ccc3[O-])[N+](=O)[O-])c4ccccc4 C01888977
CCOc1cc(cc(c1[O-])/C=c/2\c(=O)n3c(=NC(=C([C@H]3c4ccccc4)C(=O)OCC)C)s2)[N+](=O)[O-] C02148392
CCOc1cc(cc(c1[O-])/C=c/2\c(=O)n3c(=NC(=C([C@@H]3c4ccccc4)C(=O)OCC)C)s2)[N+](=O)[O-] C02148404
Cc1cc(ccc1OC)C(=O)C2=C(C(=O)N([C@H]2c3ccc(cc3)C(C)C)c4nc(c(s4)C(=O)OC)C)[O-] C09271512
CCOC(=O)c1c2c(sc1NC(=O)CSc3nc(c(nn3)Cc4ccccc4Cl)[O-])CCCC2 C27526201
CCOc1cccc(c1)C(=O)C2=C(C(=O)N([C@@H]2c3ccc(cc3)C(C)C)c4nc(c(s4)C(=O)OC)C)[O-] C33764341
CCC1=C([C@H](N2C(=CSC2=N1)/C=C(/NCCCN3CCOCC3)\[O-])c4cc(ccc4C)C)C(=O)OC C34923131
CCOC(=O)c1c(nc(s1)N2[C@H](C(=C(C2=O)[O-])C(=O)c3cc(ccc3C)C)c4ccc(cc4)C(C)C)C C34953605
CCOC(=O)C1=C(N=C2N([C@@H]1c3ccccc3)C(=CS2)/C=C(/N(C)Cc4ccccc4)\[O-])C(F)(F)F C35693054
CCOC(=O)[C@@H]1CCCN(C1)/C(=C/C2=CSC3=NC(=C([C@@H](N23)c4ccc(cc4)Cl)C(=O)OC)C)/[O-] C35694099
CCOC(=O)[C@@H]1CCCN(C1)/C(=C/C2=CSC3=NC(=C([C@@H](N23)c4ccccc4OC)C(=O)OCC)C)/[O-] C35694368
CCOC(=O)C1CCN(CC1)/C(=C/C2=CSC3=NC(=C([C@H](N23)c4cccc(c4)Cl)C(=O)OC)C)/[O-] C35697736
CC1=C([C@@H](N2C(=CSC2=N1)/C=C(/NCCOC)\[O-])c3ccc(cc3)[N+](=O)[O-])C(=O)OCc4ccccc4 C35703689
CC1=C([C@H](N2C(=CSC2=N1)/C=C(/N3CCCC3)\[O-])c4ccc(cc4)[N+](=O)[O-])C(=O)OCc5ccccc5 C35703699
Cc1cccc(c1)[C@@H]2C(=C(N=C3N2C(=CS3)/C=C(/NCCN4CCOCC4)\[O-])C)C(=O)OC(C)(C)C C35703797
CCOC(=O)C1=C(N=C2N([C@@H]1c3ccccc3OC)C(=CS2)/C=C(/NCc4ccco4)\[O-])C(F)(F)F C35705140
CCOC(=O)C1=C(N=C2N([C@H]1c3ccccc3C)C(=CS2)/C=C(/N(C)C4CCCCC4)\[O-])c5ccccc5 C36050020
CCC1=C([C@H](N2C(=CSC2=N1)/C=C(/N3CCC[C@@H](C3)C(=O)OCC)\[O-])c4ccccc4C)C(=O)OC C36052798
CC1=C([C@@H](N2C(=CSC2=N1)/C=C(/N3CCN(CC3)C(=O)C)\[O-])c4ccc(cc4)C(C)C)C(=O)OCC=C C36053251
CCC1=C([C@H](N2C(=CSC2=N1)/C=C(/N3CCC[C@H](C3)C(=O)OCC)\[O-])c4ccccc4OC)C(=O)OC C36063246
CCC1=C([C@@H](N2C(=CSC2=N1)/C=C(/N3CCC[C@H](C3)C(=O)OCC)\[O-])c4cc(ccc4C)C)C(=O)OC C36064721
Cc1ccc(c(c1)C)[C@H]2C(=C(N=C3N2C(=CS3)/C=C(/NCCN4CCOCC4)\[O-])C)C(=O)OC(C)C C36071906
CCCCNC(=O)[C@@H](c1ccc(cc1)Cl)N(c2cccc(c2)Cl)C(=O)c3cc(ccc3[O-])[N+](=O)[O-] C36484382
Cc1ccccc1[C@H](C(=O)NC(C)(C)CC(C)(C)C)N(Cc2ccco2)C(=O)c3cc(ccc3[O-])[N+](=O)[O-] C36499679
c1cc(oc1)CN([C@@H](c2ccc(cc2)Cl)C(=O)NC3CCCCC3)C(=O)c4cc(ccc4[O-])[N+](=O)[O-] C36499834
c1cc(oc1)CN([C@H](c2ccc(cc2)Cl)C(=O)NC3CCCCC3)C(=O)c4cc(ccc4[O-])[N+](=O)[O-] C36499835
CCCCCCN([C@@H](c1ccc2c(c1)OCO2)C(=O)NC3CCCCC3)C(=O)c4cc(ccc4[O-])[N+](=O)[O-] C36513950
CCCN([C@@H](C(c1ccccc1)c2ccccc2)C(=O)NC3CCCCC3)C(=O)c4cc(ccc4[O-])[N+](=O)[O-] C36570122
CC(C)(C)NC(=O)[C@H](C(c1ccccc1)c2ccccc2)N(C(=O)c3cc(ccc3[O-])[N+](=O)[O-])C(C)(C)C C36585817
c1cc(cc(c1)Cl)[N-]S(=O)(=O)c2ccc(c(c2)[N+](=O)[O-])N/N=C/c3ccc(cc3)N4CCOCC4 C12599421
CCc1ccc(cc1)NC(=O)[C@H](C)OC(=O)c2ccc(cc2)[N-]S(=O)(=O)c3ccc(c(c3)[N+](=O)[O-])C C08686853
CCc1ccc(cc1)NC(=O)[C@@H](C)OC(=O)c2ccc(cc2)[N-]S(=O)(=O)c3ccc(c(c3)[N+](=O)[O-])C C08686851
Cc1cccc(c1)NC(=O)[C@@H](C)OC(=O)c2ccccc2[N-]S(=O)(=O)c3cc(c(c(c3)[N+](=O)[O-])C)C C08684764
CC(=O)O[C@@H]1CC[C@]2([C@H](C1)C[C@H]([C@@H]3[C@@H]2C[C@H]([C@@]4([C@H]3CC[C@@H]4CCCC(=O)[O-])C)OC(=O)C)OC(=O)C)C C39370878
CCOC(=O)[C@@H]1[C@@H](SC2=C1CCCCC2)NC(=O)[C@@H](C)Sc3nnc4n3c(cc(n4)[O-])C(C)(C)C C39732322
CCOC(=O)[C@H]1[C@@H](SC2=C1CCCCC2)NC(=O)[C@@H](C)Sc3nnc4n3c(cc(n4)[O-])C(C)(C)C C39732324
CCOC(=O)[C@H]1[C@H](SC2=C1CCCCC2)NC(=O)[C@@H](C)Sc3nnc4n3c(cc(n4)[O-])C(C)(C)C C39732328
Cc1ccc(cc1)[C@H]2C(=C(C(=O)N2c3nnc(s3)SC/C=C/c4ccccc4)[O-])C(=O)c5ccco5 C40000553
Cc1ccc(o1)C(=O)C2=C(C(=O)N([C@@H]2c3ccccc3)c4nnc(s4)SC/C=C/c5ccccc5)[O-] C40000562
Cc1ccc(o1)C(=O)C2=C(C(=O)N([C@H]2c3ccccc3)c4nnc(s4)SC/C=C/c5ccccc5)[O-] C40000563
CCCCN1[C@@H](C(=C(C1=O)[O-])C(=O)c2ccc(cc2)S(=O)(=O)N3CCCCCC3)c4ccc(cc4)Cl C40112214
CCOC(=O)C1=C(N=C2N([C@H]1c3ccccc3)C(=CS2)/C=C(/N(C)C4CCCCC4)\[O-])c5ccccc5 C40400408
c1ccc(cc1)C(c2ccccc2)N3CCN(CC3)c4c(c(ncn4)Nc5ccc(cc5)C(=O)[O-])[N+](=O)[O-] C40611962
c1ccc2c(c1)-c3ccccc3C2COC(=O)N[C@H](Cc4c(nc5n4cccn5)c6ccc(cc6)F)C(=O)[O-] C44325337
c1ccc(cc1)CN2C(=O)/C(=C\c3cn(c4c3cccc4)CCCOc5ccccc5Cl)/C(=NC2=O)[O-] C59087175
CCOc1cc(cc(c1OCc2ccc(cc2)C)CC=C)/C=C/3\C(=NC(=O)N(C3=O)c4ccc(cc4)F)[O-] C59135610
CCc1ccc(cc1)/N=C\2/C(=C(/C(=C/c3cc(c(c(c3)Br)O)OCC)/S2)[O-])C(=O)OCC C59247302
CCc1ccc(cc1)/N=C\2/C(=C(/C(=C/c3cc(c(c(c3)Br)OC)OC)/S2)[O-])C(=O)OCC C59247686
CCOc1cc(c(cc1OC)/C=C\2/C(=C(/C(=N/c3ccc(cc3)C)/S2)C(=O)OCC)[O-])Br C59437110
CCOC(=O)c1c(nc(s1)NC(=O)C[C@@H]2C(=O)N=C(S2)[N-]/N=C\3/CCCCCCCCCC[C@@H]3C)C C22506405
c1cc(ccc1C(=O)CN2C(=O)/C(=C\c3ccc(o3)c4ccc(c(c4)C(=O)[O-])Cl)/SC2=O)[N+](=O)[O-] C09234522
Cc1ccc(cc1)C2=NN([C@@H](C2)c3ccccc3)C4=NC(=O)[C@H](S4)CC(=O)Nc5ccc(cc5)C(=O)[O-] C09597281
COC(=O)c1ccc(cc1)[C@H]2C3=C(C[C@H](CC3=O)c4ccccc4)Nc5ccccc5N2C(=O)CCC(=O)[O-] C09380749
COc1ccc(cc1)CN\2C(=O)[C@@H](S/C2=N\c3ccc(cc3)F)CC(=O)Nc4ccc(cc4)C(=O)[O-] C09850171
COc1ccc(cc1)/N=C\2/N(C(=O)[C@@H](S2)CC(=O)Nc3ccc(cc3)C(=O)[O-])Cc4ccc(cc4)F C09850440
CCOC(=O)c1c(nc(s1)N2[C@H](C(=C(C2=O)[O-])C(=O)c3ccc(cc3)F)c4ccc(cc4)[N+](=O)[O-])C C09043723
c1ccc(c(c1)[C@H]2C(=C(C(=O)N2c3cccc(c3)C(F)(F)F)[O-])C(=O)c4ccc(cc4)[N+](=O)[O-])[N+](=O)[O-] C09272796
c1cc(cc(c1)[N+](=O)[O-])[C@H]2C(=C(C(=O)N2c3cccc(c3)C(F)(F)F)[O-])C(=O)c4ccc(cc4)[N+](=O)[O-] C09357344
Cc1cc(c2c(c1)sc(n2)N3[C@@H](C(=C(C3=O)[O-])C(=O)c4ccco4)c5cc(c(c(c5)OC)OC)OC)C C09271658
COc1ccc2c(c1)sc(n2)N3[C@@H](C(=C(C3=O)[O-])C(=O)c4cccs4)c5cccc(c5OC)OC C09339561
c1ccc(cc1)CSc2nnc(s2)N3[C@@H](C(=C(C3=O)[O-])C(=O)c4cccs4)c5ccc(cc5)O C09358076
c1cc(ccc1C(=O)CN2C(=O)/C(=C/c3ccc(o3)c4ccc(c(c4)C(=O)[O-])Cl)/SC2=O)[N+](=O)[O-] C20457415
C[C@@H]1Cc2cc(ccc2O1)C(=O)C3=C(C(=O)N([C@@H]3c4ccc(c(c4)Cl)Cl)CCCn5ccnc5)[O-] C09328397
C[C@@H]1CN(C[C@@H](O1)C)C(=O)COc2ccc(cc2OC)/C=N/n3c(nnc3[S-])c4ccccc4Cl C14359181
CCCCC1CCC(CC1)C(=O)N2c3ccc(c4c3c(ccc4)C2=O)S(=O)(=O)N5CCC[C@@H]5C(=O)[O-] C27304646
Cc1ccc(cc1)[C@H]2CC(=NN2C3=NC(=O)[C@H](S3)CC(=O)Nc4ccc(cc4)C(=O)[O-])c5ccccc5 C28066033
Cc1ccc(cc1)C2=NN([C@H](C2)c3cccs3)C4=NC(=O)[C@H](S4)CC(=O)Nc5ccc(cc5)C(=O)[O-] C28156573
Cc1ccc(cc1)[C@@H]2CC(=NN2C3=NC(=O)[C@H](S3)CC(=O)Nc4ccc(cc4)C(=O)[O-])c5cccs5 C28160237
Cc1ccc(cc1)[C@@H]2CC(=NN2C3=NC(=O)[C@@H](S3)CC(=O)Nc4ccc(cc4)C(=O)[O-])c5cccs5 C28160247
Cc1ccc(o1)C(=O)C2=C(C(=O)N([C@@H]2c3cc(c(c(c3)Br)O)OC)CCc4ccccc4)[O-] C33533935
COc1cccc(c1)C(=O)C2=C(C(=O)N([C@@H]2c3cccc(c3)[N+](=O)[O-])c4nc5ccc(cc5s4)OC)[O-] C33724148
CCN1C(=C([C@H](NC1=S)c2cccc(c2)[N-]S(=O)(=O)c3cccc4c3nccc4)C(=O)OCC)C C35304219
COc1ccc(c(c1)OC)N2[C@H](SCC2=O)c3ccccc3[N-]S(=O)(=O)c4cccc5c4nccc5 C35563144
Cc1c(sc(n1)C)C(=O)C2=C(C(=O)N([C@@H]2c3ccc(cc3)C(C)C)c4nc(c(s4)C(=O)OC)C)[O-] C35565779
Cc1c(sc(n1)C)C(=O)C2=C(C(=O)N([C@H]2c3ccc(cc3)C(C)C)c4nc(c(s4)C(=O)OC)C)[O-] C35565780
CC1CCN(CC1)C2=C(C(=O)N(C2=O)C[C@H]3CCCO3)c4c(nn(c4[O-])c5ccc(cc5)OC)C(C)C C35621460
CCN(CC)C(=O)C1=C(N=C2N([C@@H]1c3ccccc3F)C(=CS2)/C=C(/NCCN4CCOCC4)\[O-])C C35698005
CC1=C([C@H](N2C(=CSC2=N1)/C=C(/N3CCN(CC3)C(=O)C)\[O-])c4ccc(cc4)OC)C(=O)OC(C)C C36050537
CC1=C([C@H](N2C(=CSC2=N1)/C=C(/N3CCN(CC3)C(=O)C)\[O-])c4ccccc4OC)C(=O)OC(C)C C36064965
CCc1ccccc1NC(=O)CSC2=C([C@@H]([C@H](C(=N2)[O-])C(=O)OCC)c3ccccc3OCC)C#N C02309895
Cc1c(c(=O)n(c(c1C(=O)/C=C/c2cn(nc2c3ccc(cc3)F)c4ccccc4)[O-])C[C@H]5CCCO5)C#N C38618638
Cc1ccc(o1)C(=O)C2=C(C(=O)N([C@H]2c3ccco3)c4nnc(s4)SCc5ccccc5Cl)[O-] C39835258
Cc1c(sc(n1)N2[C@H](C(=C(C2=O)[O-])C(=O)c3cc4cccc(c4o3)OC)c5cccc(c5OC)OC)C C39848624
CCSc1nnc(s1)N2[C@@H](C(=C(C2=O)[O-])C(=O)c3cc4ccccc4o3)c5cccc(c5)[N+](=O)[O-] C40000426
CCSc1nnc(s1)N2[C@@H](C(=C(C2=O)[O-])C(=O)c3cc4ccccc4o3)c5ccc(cc5)[N+](=O)[O-] C40000428
CCSc1nnc(s1)N2[C@H](C(=C(C2=O)[O-])C(=O)c3cc4ccccc4o3)c5ccc(cc5)[N+](=O)[O-] C40000429
CCSc1nnc(s1)N2[C@H](C(=C(C2=O)[O-])C(=O)c3cc4cccc(c4o3)OC)c5ccccc5F C40000485
CCCSc1nnc(s1)N2[C@H](C(=C(C2=O)[O-])C(=O)c3ccc(cc3)OCC=C)c4cccc(c4)O C40003208
CCOC(=O)c1c(nc(s1)N2[C@@H](C(=C(C2=O)[O-])C(=O)c3c(nc4n3cccc4C)C)c5ccccc5)C C40003259
CCCCN1[C@H](C(=C(C1=O)[O-])C(=O)c2ccc3c(c2)C[C@@H](O3)C)c4cc(c(c(c4)Br)O)OC C40095965
Cc1cc(cc(c1OCC(=O)Nc2ccc(cc2)S(=O)(=O)[N-]c3c(c(no3)C)C)C)Br C40865414
CCc1cccc(c1N2C(=O)[C@H]3[C@@H](N[C@@]([C@@H]3C2=O)(Cc4ccccc4)C(=O)[O-])c5cc6ccccc6o5)CC C33914913
c1ccc2c(c1)-c3ccccc3C2COC(=O)N[C@@H](CC(=O)[O-])c4cc5c(cc4Br)OCO5 C44197667
c1ccc2c(c1)-c3ccccc3C2COC(=O)N[C@H](CC(=O)[O-])c4cc5c(cc4Br)OCO5 C02530057
c1ccc(cc1)c2c(c(nnc2c3ccccc3)[O-])C(=O)OCCN4C(=O)c5ccc(cc5C4=O)[N+](=O)[O-] C08896198
CCc1ccccc1NC(=O)CSC2=NC(=C([C@H]([C@H]2C#N)c3ccccc3OCC)C(=O)OCC)[O-] C49804123
c1ccc2c(c1)c(=O)n(cn2)CCC(=O)Nc3ccc(cc3)S(=O)(=O)[N-]c4ccc(c(c4)Cl)Cl C59317183
Cc1cc(c(n1c2ccc(cc2)Oc3ccc(cc3)OC)C)/C=C\4/C(=NC(=O)N(C4=O)Cc5ccco5)[O-] C59534744
Cc1ccc(o1)[C@H]2C(=C(N=C3C2=C(CCC3)[O-])SCC(=O)Nc4cc(c(cc4OC)Cl)OC)C#N C02310202
c1ccc(cc1)c2[n-]c(c(n2)SCC(=O)NCc3ccc4c(c3)OCO4)S(=O)(=O)c5ccccc5 C12112497
c1ccc(c(c1)C(=O)[O-])N2C(=O)c3ccc(cc3C2=O)C(=O)c4ccc(cc4)Oc5ccc(cc5)C(=O)[O-] C03143059
Cc1cc(c(s1)C)C(=O)CSc2nc3cc(ccc3c(=O)n2Cc4ccccc4Cl)C(=O)[O-] C13035620
c1ccc(cc1)CCn2c(=O)c3c(csc3nc2Sc4c(cccn4)C(=O)[O-])c5cccs5 C13091354
c1ccc(cc1)/C=C/C(=O)C2=C(C(=O)N([C@@H]2c3ccc(cc3)[N+](=O)[O-])c4cccc(c4)C(F)(F)F)[O-] C09380437
COc1ccc(cc1OCc2ccccc2)/C=N/n3c(nnc3[S-])c4ccccc4Br C16995679
Cc1ccc2c(c1)sc(n2)N3[C@H](C(=C(C3=O)[O-])C(=O)c4ccc(cc4)OC)c5ccc(cc5)C(=O)OC C09123726
Cc1ccc2c(c1)sc(n2)N3[C@@H](C(=C(C3=O)[O-])C(=O)c4ccc(cc4)OC)c5ccc(cc5)C(=O)OC C09046094
c1cc(c(cc1C23C[C@H]4C[C@@H](C2)CC(C4)(C3)CC(=O)[O-])[N+](=O)[O-])C56C[C@H]7C[C@@H](C5)CC(C7)(C6)CC(=O)[O-] C20435736
C=CCOc1cccc(c1)[C@H]2C(=C(C(=O)N2c3nc4ccc(cc4s3)F)[O-])C(=O)c5cccs5 C33374868
Cc1ccc(cc1)C(=O)C2=C(C(=O)N([C@H]2c3ccc(cc3)C(=O)OC)c4nc5ccc(cc5s4)OC)[O-] C33538070
Cc1ccc(cc1)C(=O)C2=C(C(=O)N([C@@H]2c3ccc(cc3)C(=O)OC)c4nc5ccc(cc5s4)OC)[O-] C33538071
CCOc1ccc(cc1)C(=O)C2=C(C(=O)N([C@@H]2c3cccc(c3)[N+](=O)[O-])c4nc5ccc(cc5s4)C)[O-] C33595072
CCOc1ccc(cc1)C(=O)C2=C(C(=O)N([C@H]2c3cccc(c3)[N+](=O)[O-])c4nc5ccc(cc5s4)C)[O-] C33595073
Cc1ccc2c(c1)sc(n2)N3[C@@H](C(=C(C3=O)[O-])C(=O)c4cccc(c4)OC)c5ccc(cc5)C(=O)OC C33727309
Cc1ccc2c(c1)sc(n2)N3[C@H](C(=C(C3=O)[O-])C(=O)c4cccc(c4)OC)c5ccc(cc5)C(=O)OC C33727310
CCOc1cccc(c1)C(=O)C2=C(C(=O)N([C@H]2c3ccc(cc3)[N+](=O)[O-])c4nc5ccc(cc5s4)C)[O-] C33727415
CCOc1cccc(c1)C(=O)C2=C(C(=O)N([C@@H]2c3ccc(cc3)[N+](=O)[O-])c4nc5ccc(cc5s4)C)[O-] C33727416
CCOC(=O)c1c(nc(s1)N2[C@H](C(=C(C2=O)[O-])C(=O)c3cc(ccc3C)C)c4cccc(c4)Cl)C C34953613
CCOc1cccc(c1)C(=O)C2=C(C(=O)N([C@H]2c3cccc(c3)[N+](=O)[O-])c4nc5ccc(cc5s4)C)[O-] C35520476
CCOc1cccc(c1)C(=O)C2=C(C(=O)N([C@@H]2c3cccc(c3)[N+](=O)[O-])c4nc5ccc(cc5s4)C)[O-] C35520478
CC1=C([C@H](N2C(=CSC2=N1)/C=C(/N(C)Cc3ccccc3)\[O-])c4ccccc4Cl)C(=O)OCC=C C35696996
CCCc1c(c(n(n1)c2ccccc2)[O-])C3=C(C(=O)N(C3=O)Cc4ccc(cc4)F)N5CCC(CC5)C C35960872
CC1=C([C@@H](N2C(=CSC2=N1)/C=C(/NCc3ccccc3)\[O-])c4ccc(cc4)F)C(=O)N(C)C(C)C C36053724
CCC1=C([C@H](N2C(=CSC2=N1)/C=C(/N3CCN(CC3)C(=O)C)\[O-])c4ccc(cc4)C(C)C)C(=O)OC C36063342
CCc1ccc(cc1)N2C(=O)/C(=C\c3cn(c4c3cccc4)CCOc5ccccc5C)/C(=O)N=C2[O-] C36542250
Cc1ccc(cc1)N2C[C@@H]([N-][C@@H]2SCc3nnc(n3c4ccc(cc4)OC)[S-])c5cccs5 C39336873
Cc1ccc(cc1)N2C[C@H]([N-][C@@H]2SCc3nnc(n3c4ccc(cc4)OC)[S-])c5cccs5 C39336874
C[C@H](c1ccccc1)N2C(=O)/C(=C\c3cn(c4c3cccc4)Cc5cccc(c5)C(=O)OC)/N=C2[S-] C39557074
CCOc1ccccc1[C@@H]2C(=C(C(=O)N2c3cc(ccc3C)C(=O)[O-])[O-])C(=O)c4ccc(s4)Cl C13215571
CCOc1ccccc1[C@H]2C(=C(C(=O)N2c3cc(ccc3C)C(=O)[O-])[O-])C(=O)c4ccc(s4)Cl C13215569
c1ccc(cc1)CSc2nnc(s2)N3[C@@H](C(=C(C3=O)[O-])C(=O)c4ccc(cc4)F)c5ccccc5 C39835155
Cc1ccc(cc1)CSc2nnc(s2)N3[C@@H](C(=C(C3=O)[O-])C(=O)c4cccs4)c5ccc(cc5)C C39835221
c1ccc(cc1)[C@@H]2C(=C(C(=O)N2c3nnc(s3)SCc4ccc(cc4)F)[O-])C(=O)c5ccccc5 C39835311
CC(C)c1ccc(cc1)[C@@H]2C(=C(C(=O)N2Cc3cccnc3)[O-])C(=O)c4ccc5cc(ccc5c4)OC C39847751
CC(C)c1ccc(cc1)C(c2c(=O)[nH]c(nc2[O-])SCC=C)c3c(=O)[nH]c(nc3[O-])SCC=C C12382950
c1ccc(c(c1)CSc2nnc(s2)/N=C(/C(=C/c3ccc(o3)c4cccc(c4)Cl)/C#N)\[O-])F C39998224
C[C@H](Cn1cc(c2c1cccc2)/C=C/3\C(=NC(=O)N(C3=O)c4ccc(cc4)Cl)[O-])COc5ccccc5 C08984807
CCOc1cc(ccc1OC(C)C)C(c2c(c3ccccc3oc2=O)[O-])c4c(c5ccccc5oc4=O)[O-] C09972775
CC[C@@H](C)c1ccc(cc1)n2c(nnc2[S-])CCCCc3nnc(n3c4ccc(cc4)[C@@H](C)CC)[S-] C05949810
c1ccc(cc1)C/N=C(\c2ccccc2)/C(=C(\c3ccccc3)/[O-])/C(=O)/C(=N/c4ccc(cc4)[N+](=O)[O-])/[O-] C17730184
CCO/C(=C/1\C(=O)/C(=C/c2ccc(o2)c3ccc(cc3C)[N+](=O)[O-])/S\C1=N/c4ccc(cc4)OC)/[O-] C59105500
CCOc1ccc(cc1)/N=C\2/NC(=O)/C(=C/c3cc(n(c3C)c4cc(cc(c4)C(=O)[O-])C(=O)[O-])C)/S2 C59248461
CCO/C(=C/1\C(=O)/C(=C/c2ccc(o2)c3ccccc3[N+](=O)[O-])/S\C1=N/c4ccc(cc4)OC)/[O-] C59364576
CCO/C(=C/1\C(=O)/C(=C/c2ccc(o2)c3ccc(cc3)[N+](=O)[O-])/S\C1=N/c4ccc(cc4)OC)/[O-] C59364642
CCO/C(=C/1\C(=O)/C(=C/c2ccc(o2)c3cccc(c3)[N+](=O)[O-])/S\C1=N/c4ccc(cc4)OC)/[O-] C59364764
CCCOC(=O)c1cc(ccc1Cl)c2ccc(o2)/C=C\3/C(=NC(=O)N(C3=O)c4cccc(c4)Cl)[O-] C59861645
CC(C)c1cc(c(c(c1)C(C)C)S(=O)(=O)[N-]c2nc3ccc(cc3s2)S(=O)(=O)C)C(C)C C33370539
CN(c1ccccc1)c2ccc(cc2[N+](=O)[O-])/C=C(/c3nc4cc(c(cc4c(n3)[O-])OC)OC)\Cl C13097306
C[C@H](Cn1cc(c2c1cccc2)/C=C/3\C(=O)N=C(N(C3=O)c4ccc(cc4)Cl)[O-])COc5ccccc5 C08984807
CC(C)C/C(=N\C[C@@H](C(=O)[O-])NC(=O)OCC1c2ccccc2-c3c1cccc3)/C4=C(CC(CC4=O)(C)C)[O-] C66349158
CCn1c2ccc(cc2nc1CSc3nc4ccccc4c(=O)n3c5ccc(c(c5)OC)OC)C(=O)[O-] C02660013
CC1=NC2=C([C@H](C1C(=O)OC(C)C)c3cc(c(c(c3)OC)[O-])[N+](=O)[O-])C(=O)C[C@H](C2)c4ccccc4OC C12402824
C[C@H]1Cc2cc(ccc2O1)C(=O)C3=C(C(=O)N([C@@H]3c4ccc(cc4)C(C)(C)C)CCCN5CCOCC5)[O-] C19938485
c1ccc(cc1)S(=O)(=O)N(CC(=O)N/N=C/c2ccccc2C(=O)[O-])c3ccc(c(c3)Cl)Cl C20059583
CC(C)c1ccc(cc1)[C@H]2C(=C(C(=O)N2CCCN3CCOCC3)[O-])C(=O)c4ccc(cc4)OCC=C C20228713
CC(C)c1ccc(cc1)[C@@H]2C(=C(C(=O)N2CCCN3CCOCC3)[O-])C(=O)c4ccc(cc4)OCC=C C20228716
Cc1cc(nc(n1)[N-]S(=O)(=O)c2ccc(cc2)NC(=O)c3ccccc3SCc4ccccc4)C C22531772
Cc1ccc(cc1S(=O)(=O)[N-]c2ccccc2C(=O)O[C@H](C)C(=O)N3CCc4c3cccc4)[N+](=O)[O-] C25423031
Cc1ccc(cc1S(=O)(=O)[N-]c2ccccc2C(=O)O[C@@H](C)C(=O)N3CCc4c3cccc4)[N+](=O)[O-] C25423037
CCOC(=O)c1c2c(sc1NC(=O)CSc3nc(c(nn3)Cc4ccccc4Cl)[O-])CCC2 C16777229
CCCCn1c(=O)c2ccc(nc2n1Cc3ccc(cc3)c4ccccc4c5n[n-]nn5)N6CCOCC6 C29050969
CC(C)(C)c1ccc(cc1)[C@@H]2C(=C(C(=O)N2CCCn3ccnc3)[O-])C(=O)c4cc5cccc(c5o4)OC C33522404
COc1cc(ccc1OCc2ccccc2)[C@@H]3C(=C(C(=O)N3CCc4ccccc4)[O-])C(=O)c5ccco5 C33533450
Cc1ccc(cc1F)C(=O)C2=C(C(=O)N([C@H]2c3ccccc3F)c4nc(c(s4)C(=O)OCC=C)C)[O-] C16730398
CCOC(=O)c1c(nc(s1)N2[C@H](C(=C(C2=O)[O-])C(=O)c3cc(ccc3C)C)c4ccc(cc4)N(C)C)C C34953609
CC1=C([C@H](NC(=S)N1C)c2ccc(cc2)[N-]S(=O)(=O)c3cccc4c3nccc4)C(=O)OCC(C)C C35304137
CCOC(=O)C1=C(N=C2N([C@@H]1c3cccc(c3)Cl)C(=CS2)/C=C(/NCCN4CCOCC4)\[O-])C C35694254
CCOC(=O)C1=C(N=C2N([C@H]1c3cccc(c3)Cl)C(=CS2)/C=C(/NCCN4CCOCC4)\[O-])C C35694256
CCOC(=O)C1=C(N=C2N([C@@H]1c3ccc(cc3C)C)C(=CS2)/C=C(/NCc4ccc5c(c4)OCO5)\[O-])C C36050420
CC1=C([C@@H](N2C(=CSC2=N1)/C=C(/NC[C@H]3CCCO3)\[O-])c4ccc(cc4)Cl)C(=O)OCCOC C36052681
CCC1=C([C@@H](N2C(=CSC2=N1)/C=C(/NCCN3CCOCC3)\[O-])c4ccc(cc4)Cl)C(=O)OC C36052885
CCC1=C([C@H](N2C(=CSC2=N1)/C=C(/NCCN3CCOCC3)\[O-])c4ccccc4Cl)C(=O)OC C36058385
Cc1ccc(c(c1)C)[C@@H]2C(=C(N=C3N2C(=CS3)/C=C(/NCc4ccccn4)\[O-])C)C(=O)OCCOC C36061186
Cc1ccc(c(c1)C)[C@H]2C(=C(N=C3N2C(=CS3)/C=C(/NCc4ccccn4)\[O-])C)C(=O)OCCOC C36061187
CCOC(=O)[C@@H]1[C@@H](C(=C(N=C1[O-])SCC(=O)Nc2cccc(c2C)Cl)C#N)c3ccccc3Cl C02310662
CCOC(=O)[C@H]1[C@@H](C(=C(N=C1[O-])SCC(=O)Nc2cccc(c2C)Cl)C#N)c3ccccc3Cl C02310661
CCCCCn1c(c(c(c(c1=O)C#N)C)C(=O)CCCN2C(=O)/C(=C/c3ccc(cc3)C)/SC2=S)[O-] C38616853
CCOC(=O)[C@@H]1[C@@H](SC2=C1CCCCC2)NC(=O)[C@@H](C)Sc3nnc4n3c(cc(n4)[O-])C(C)C C39732276
CCOC(=O)[C@H]1[C@@H](SC2=C1CCCCC2)NC(=O)[C@@H](C)Sc3nnc4n3c(cc(n4)[O-])C(C)C C39732278
CCOC(=O)[C@@H]1[C@H](SC2=C1CCCCC2)NC(=O)[C@@H](C)Sc3nnc4n3c(cc(n4)[O-])C(C)C C39732280
CCOC(=O)[C@@H]1[C@H](SC2=C1CCCC2)NC(=O)[C@@H](C)Sc3nnc4n3c(cc(n4)[O-])C(C)(C)C C39732309
CCOC(=O)[C@H]1[C@H](SC2=C1CCCC2)NC(=O)[C@@H](C)Sc3nnc4n3c(cc(n4)[O-])C(C)(C)C C39732311
CCSc1nnc(s1)N2[C@@H](C(=C(C2=O)[O-])C(=O)c3ccc(cc3)Cl)c4ccc(cc4)C(=O)OC C39999878
c1ccc(cc1)/C=C/CSc2nnc(s2)N3[C@@H](C(=C(C3=O)[O-])C(=O)c4ccco4)c5cccc(c5)O C40000558
Cc1ccc(cc1)COc2cccc(c2)C(=O)C3=C(C(=O)N([C@@H]3c4cccc(c4)Br)CCO)[O-] C40109082
Cc1ccc(cc1)COc2cccc(c2)C(=O)C3=C(C(=O)N([C@H]3c4cccc(c4)Br)CCO)[O-] C40109083
CCCCN1[C@@H](C(=C(C1=O)[O-])C(=O)c2ccc(cc2)S(=O)(=O)N3CCCCC3)c4ccccc4Cl C40111277
CCCCN1[C@@H](C(=C(C1=O)[O-])C(=O)c2ccc(cc2)S(=O)(=O)N3CCCC3)c4cccc5c4cccc5 C40112027
CCCCN1[C@H](C(=C(C1=O)[O-])C(=O)c2ccc(cc2)S(=O)(=O)N3CCCCCC3)c4ccc(cc4)F C40112227
CCOc1ccc(cc1OC)[C@@H]2c3c([nH]nc3C(=O)N2Cc4ccc(cc4)OC)c5cc(ccc5[O-])Cl C39899091
COc1cccc(c1)[C@@H]2c3c([nH]nc3C(=O)N2CCc4ccc(c(c4)OC)OC)c5cc(ccc5[O-])Cl C39899183
Cc1c\2c(oc1C(=O)NCCc3ccccc3)CCC/C2=N\N=C(\C(C(C(F)(F)F)(F)F)(F)F)/[O-] C40823249
Cc1c\2c(oc1C(=O)NCCc3cccs3)CCC/C2=N\N=C(\C(C(C(F)(F)F)(F)F)(F)F)/[O-] C40823327
COc1ccc(cc1OC)[C@H]2C(=C(C(=O)N2CCc3c[nH]c4c3cccc4)[O-])C(=O)c5ccc(cc5)Br C01413424
COc1ccc(cc1OC)[C@@H]2C(=C(C(=O)N2CCc3c[nH]c4c3cccc4)[O-])C(=O)c5ccc(cc5)Br C01413425
c1ccc(cc1)CCN/C(=N\c2ccc(cc2)Cl)/S[C@H]3CC(=O)N(C3=O)c4ccc(cc4)C(=O)[O-] C58870842
COc1ccc(cc1)/N=C\2/N(C(=O)C[C@@H](S2)C(=O)Nc3ccc(cc3)C(=O)[O-])CCc4ccccc4F C59108919
COc1ccc(cc1)/N=C\2/N(C(=O)C[C@H](S2)C(=O)Nc3ccc(cc3)C(=O)[O-])CCc4ccccc4F C59108920
CCOc1cc(ccc1OCc2ccc(cc2)[N+](=O)[O-])/C=C\3/C(=NC(=O)N(C3=O)c4ccc(c(c4)C)C)[O-] C59336698
Cc1ccc(cc1)S(=O)(=O)c2c(nc([n-]2)c3ccccc3)SCC(=O)NCc4ccc5c(c4)OCO5 C12252923
c1ccc(cc1)c2c(cn(n2)c3ccccc3)[C@H]4C=C(NN4C(=O)CCCC(=O)[O-])c5ccc(cc5)Br C01786562
Cc1c(sc(n1)N2[C@@H](C(=C(C2=O)[O-])C(=O)/C=C/c3ccccc3)c4ccc(cc4)Cl)C(=O)OCC=C C35420652
CCN\1C(=O)/C(=C/c2cc(c(cc2OCC)OCC)Br)/S/C1=N\c3cccc(c3)C(=O)[O-] C35657253
CCN(CC)C(=O)C1=C(N=C2N([C@@H]1c3ccccc3)C(=CS2)/C=C(/N4CCC[C@@H](C4)C(=O)OCC)\[O-])C C35693306
CCOC(=O)C1CCN(CC1)/C(=C/C2=CSC3=NC(=C([C@H](N23)c4ccccc4OC)C(=O)OCC)C)/[O-] C35694362
CC[C@H](C)N/C(=C/C1=CSC2=NC(=C([C@@H](N12)c3cccc(c3)[N+](=O)[O-])C(=O)OCC)c4ccccc4)/[O-] C35705031
CCOC(=O)C1=C(N=C2N([C@H]1c3cccc(c3)F)C(=CS2)/C=C(/NC[C@H]4CCCO4)\[O-])c5ccccc5 C35705103
CCOC(=O)C1=C(N=C2N([C@H]1c3ccccc3OC)C(=CS2)/C=C(/NCc4ccco4)\[O-])C(F)(F)F C35705141
CCOC(=O)C1=C(N=C2N([C@@H]1c3ccccc3C)C(=CS2)/C=C(/N(C)C4CCCCC4)\[O-])c5ccccc5 C36050019
CCN(C)/C(=C/C1=CSC2=NC(=C([C@@H](N12)c3cccc(c3)Oc4ccccc4)C(=O)OCCOC)C)/[O-] C36050125
CCOC(=O)[C@H]1CCCN(C1)/C(=C/C2=CSC3=NC(=C([C@@H](N23)c4cccc(c4)OC)C(=O)OCC)C)/[O-] C36050387
CCOC(=O)C1=C(N=C2N([C@@H]1c3cc(cc(c3)OC)OC)C(=CS2)/C=C(/N(C)Cc4ccccc4)\[O-])C C36050974
CC1=C([C@H](N2C(=CSC2=N1)/C=C(/N3CCN(CC3)C(=O)C)\[O-])c4ccc(cc4)C(C)C)C(=O)OCC=C C36053252
CC1=C([C@H](N2C(=CSC2=N1)/C=C(/N(C)Cc3ccccc3)\[O-])c4ccccc4OC)C(=O)OC(C)(C)C C36061457
CCC1=C([C@H](N2C(=CSC2=N1)/C=C(/N3CCOCC3)\[O-])c4cccc(c4)Oc5ccccc5)C(=O)OC C36064439
CCC1=C([C@H](N2C(=CSC2=N1)/C=C(/N3CCC[C@@H](C3)C(=O)OCC)\[O-])c4cc(ccc4C)C)C(=O)OC C36064720
CCC1=C([C@@H](N2C(=CSC2=N1)/C=C(/N3CCC[C@H](C3)C(=O)OCC)\[O-])c4ccc(cc4C)C)C(=O)OC C36064761
CC1=C([C@@H](N2C(=CSC2=N1)/C=C(/NC[C@H]3CCCO3)\[O-])c4cccc(c4OC)OC)C(=O)OC(C)(C)C C36064787
CC(C)c1ccc(cc1)[C@@H]2C(=C(N=C3N2C(=CS3)/C=C(/N4CCCC4)\[O-])C(F)(F)F)C(=O)OC(C)C C36065068
CC1=C([C@H](N2C(=CSC2=N1)/C=C(/NC[C@H]3CCCO3)\[O-])c4cccc(c4)Oc5ccccc5)C(=O)OC C36065079
CC(C)(C)NC(=O)[C@@H](c1c(cccc1Cl)Cl)N(Cc2ccco2)C(=O)c3cc(ccc3[O-])[N+](=O)[O-] C36499766
CC(C)(C)NC(=O)[C@H](c1c(cccc1Cl)Cl)N(Cc2ccco2)C(=O)c3cc(ccc3[O-])[N+](=O)[O-] C36499767
CC(C)(C)CC(C)(C)NC(=O)[C@@H](C(c1ccccc1)c2ccccc2)N(C)C(=O)c3cc(ccc3[O-])[N+](=O)[O-] C36530100
CCC/C=C/[C@@H](C(=O)NC(C)(C)CC(C)(C)C)N(c1ccccc1Cl)C(=O)c2cc(ccc2[O-])[N+](=O)[O-] C36544654
CCCN([C@H](c1ccc(c(c1)OC)OC)C(=O)NC(C)(C)CC(C)(C)C)C(=O)c2cc(ccc2[O-])[N+](=O)[O-] C36570239
CCCCNC(=O)[C@H](c1cc2ccccc2c3c1cccc3)N(C(=O)c4cc(ccc4[O-])[N+](=O)[O-])C(C)(C)C C36585823
CC(C)(C)CC(C)(C)NC(=O)[C@@H](c1ccc(c(c1)OC)O)N(C(=O)c2cc(ccc2[O-])[N+](=O)[O-])C(C)(C)C C36586012
Cc1ccc(c(c1)C)[C@@H](C(=O)NC2CCCCC2)N(Cc3ccc(o3)C)C(=O)c4cc(ccc4[O-])[N+](=O)[O-] C36596603
Cc1ccc(c(c1)C)[C@H](C(=O)NC2CCCCC2)N(Cc3ccc(o3)C)C(=O)c4cc(ccc4[O-])[N+](=O)[O-] C36596605
Cc1ccc(o1)CN([C@H](c2ccc(cc2)Cl)C(=O)NC3CCCCC3)C(=O)c4cc(ccc4[O-])[N+](=O)[O-] C36596743
CCCCCCn1c(c(c(c(c1=O)C#N)C)C(=O)/C=C/c2cn(nc2c3ccc(cc3)F)c4ccccc4)[O-] C38627067
CC(=O)O[C@@H]1CC[C@]2([C@@H](C1)C[C@H]([C@@H]3[C@@H]2C[C@H]([C@@]4([C@H]3CC[C@@H]4CCCC(=O)[O-])C)OC(=O)C)OC(=O)C)C C39370876
CC(C)(C)c1cc(cc(c1O)C(C)(C)C)/C=C(\C#N)/C(=N/c2nnc(s2)SCc3ccc(cc3)F)/[O-] C39997716
CCCCN1[C@@H](C(=C(C1=O)[O-])C(=O)c2ccc(cc2)S(=O)(=O)N3CCCCCC3)c4ccccc4Cl C40112275
CCCCN1[C@H](C(=C(C1=O)[O-])C(=O)c2ccc(cc2)S(=O)(=O)N3CCCCCC3)c4ccccc4Cl C40112277
COc1cc(ccc1OCC=C)[C@@H]2c3c([nH]nc3C(=O)N2Cc4ccc(cc4)F)c5cc(ccc5[O-])Cl C39899075
COc1cc(ccc1OCC=C)[C@H]2c3c([nH]nc3C(=O)N2Cc4ccc(cc4)F)c5cc(ccc5[O-])Cl C39899076
CCCC1=C([C@@H](n2c(=O)/c(=C\c3cccc(c3[O-])[N+](=O)[O-])/sc2=N1)c4ccccc4OC)C(=O)OCC C43769658
c1ccc(cc1)COC(=O)N2CCC[C@@H](C2)C[C@@H](C(=O)[O-])NC(=O)OCC3c4ccccc4-c5c3cccc5 C44326573
Cc1ccc(cc1)C(c2ccc(cc2)C)(C(=O)NN(c3ccccc3)C(=O)C(=O)/C=C(/c4ccccc4)\[O-])O C17145443
COC(=O)c1ccc(cc1)[C@@H]2C(=C(C(=O)N2CCc3c[nH]c4c3cccc4)[O-])C(=O)c5ccc(cc5)Br C01413429
c1ccc(cc1)c2c(cn(n2)c3ccccc3)[C@@H]4C=C(NN4C(=O)CCCC(=O)[O-])c5ccc(cc5)Br C01786564
C=CCc1ccccc1OCCn2cc(c3c2cccc3)/C=C\4/C(=NC(=O)N(C4=O)c5ccc(cc5)Cl)[O-] C02303817
c1ccc(cc1)COC(=O)N2CCCC[C@H]2[C@H](CNC(=O)OCC3c4ccccc4-c5c3cccc5)C(=O)[O-] C55168465
CCOC(=O)c1c(nc(s1)NC(=O)C[C@@H]2C(=O)N=C(S2)[N-]N=C3CCCCCCCCCCC3)C C22505858
Cc1ccc(c(c1)OCCn2cccc2/C=C/3\C(=NC(=O)N(C3=O)c4ccc(c(c4)Cl)OC)[O-])C(C)C C02593715
CC\1(c2ccccc2N(/C1=C\C=N\Nc3ccc(cc3S(=O)(=O)[N-]c4ccccc4OC)[N+](=O)[O-])C)C C12659006
CCOC(=O)c1c2c(sc1NC(=O)CSc3nc4c(cnn4c5ccccc5)c(n3)[O-])CCCCC2 C02717797
CCOC(=O)c1c2c(sc1NC(=O)CSc3nc4c(cnn4c5ccc(c(c5)C)C)c(n3)[O-])CCC2 C02718453
Cc1cc(no1)[N-]S(=O)(=O)c2ccc(cc2)NC(=O)[C@H](C)Oc3ccc(cc3)C(C)(C)c4ccccc4 C64983324
CC(=CCC[C@@]1(C=Cc2c(c3c(c(c2O1)CC=C(C)C)O[C@@]45[C@@H](CCC=C4C3=O)C(O[C@@]5(C/C=C(\C)/C(=O)[O-])C(=O)[O-])(C)C)O)C)C C03978479
CC(=CCC[C@]1(C=Cc2c(c3c(c(c2O1)CC=C(C)C)O[C@@]45[C@@H](CCC=C4C3=O)C(O[C@@]5(C/C=C(\C)/C(=O)[O-])C(=O)[O-])(C)C)O)C)C C03978480
CC(=CCC[C@@]1(C=Cc2c(c3c(c(c2O1)CC=C(C)C)O[C@]45[C@@H](CCC=C4C3=O)C(O[C@@]5(C/C=C(\C)/C(=O)[O-])C(=O)[O-])(C)C)O)C)C C03978481
CC(=CCC[C@]1(C=Cc2c(c3c(c(c2O1)CC=C(C)C)O[C@]45[C@@H](CCC=C4C3=O)C(O[C@@]5(C/C=C(\C)/C(=O)[O-])C(=O)[O-])(C)C)O)C)C C03978482
Cc1c2cc3nc(cc4c(c(c([nH]4)cc5nc(cc(c1CCC(=O)[O-])[nH]2)C(=C5C)CCC(=O)[O-])C=C)C)C(=C3C)C=C C04208846
Cc1c2cc3nc(cc4c(c(c(n4C)cc5nc(cc(c1CCC(=O)[O-])[nH]2)C(=C5C)CCC(=O)[O-])C=C)C)C(=C3C)C=C C04208857
CCc1c(c2cc3nc(cc4c(c(c([nH]4)cc5nc(cc1n2C)C(=C5CCC(=O)[O-])C)CCC(=O)[O-])C)C(=C3CC)C)C C04208858
CCc1c(c2cc3nc(cc4c(c(c([nH]4)cc5nc(cc1[nH]2)C(=C5CC)C)C)CCC(=O)[O-])C(=C3C)CCC(=O)[O-])C C04691947
c1cc(ccc1C(=O)[O-])NS(=O)(=O)c2ccc-3c(c2)Cc4c3ccc(c4)S(=O)(=O)Nc5ccc(cc5)C(=O)[O-] C01901021
c1cc(ccc1/C=N/c2ccc(cc2)S(=O)(=O)c3ccc(cc3)/N=C/c4ccc(cc4)C(=O)[O-])C(=O)[O-] C06172040
CC1=C([C@H](C(=C(N1Cc2ccccc2Cl)C(=O)[O-])C(=O)[O-])c3ccccc3Cl)C(=O)OC(C)C C13553495
CC1=C([C@@H](C(=C(N1Cc2ccccc2Cl)C(=O)[O-])C(=O)[O-])c3ccccc3Cl)C(=O)OC(C)C C13553496
c1ccc(cc1)N(c2ccc(cc2)N(c3ccccc3)c4ccc(s4)C(=O)[O-])c5ccc(s5)C(=O)[O-] C16487824
c1ccc(cc1)/C=C/C=C(/c2csc(n2)c3nc(cs3)/C(=C/C=C/c4ccccc4)/C(=O)[O-])\C(=O)[O-] C16957806
c1ccc(cc1)/C=C/C=C(\c2csc(n2)c3nc(cs3)/C(=C\C=C/c4ccccc4)/C(=O)[O-])/C(=O)[O-] C17211889
Cc1ccc(cc1)[C@@H]2C(=C(C(=O)N2c3nc(c(s3)C(=O)OCC=C)C)[O-])C(=O)c4ccc(c(c4)C)OC C09185673
Cc1ccc(cc1)[C@H]2C(=C(C(=O)N2c3nc(c(s3)C(=O)OCC=C)C)[O-])C(=O)c4ccc(c(c4)C)OC C09185674
C/C(=N\CCCC[C@@H](C(=O)[O-])NC(=O)OCC1c2ccccc2-c3c1cccc3)/C4=C(CC(CC4=O)(C)C)[O-] C20477839
c1cc(ccc1[N+](=O)[O-])S(=O)(=O)[N-]P(=O)(Oc2ccc(cc2)Cl)Oc3ccc(cc3)Cl C13301163
CCOc1ccc2c(c1)sc(n2)N3[C@H](C(=C(C3=O)[O-])C(=O)c4ccco4)c5cccc(c5)OCC=C C33516610
CCOc1ccc2c(c1)sc(n2)N3[C@@H](C(=C(C3=O)[O-])C(=O)c4ccco4)c5cccc(c5)OCC=C C33516611
CCOc1cccc(c1)C(=O)C2=C(C(=O)N([C@H]2c3cccc(c3)O)c4nc5ccc(cc5s4)OCC)[O-] C33804065
CCOc1cccc(c1)C(=O)C2=C(C(=O)N([C@@H]2c3cccc(c3)O)c4nc5ccc(cc5s4)OCC)[O-] C33804066
Cc1c(c(c(c2c1O[C@](CC2)(C)CCC[C@@H](C)CCC[C@@H](C)CCCC(C)C)C)OP(=O)([O-])[O-])C C05273913
Cc1ccc(c(c1)C(=O)C2=C(C(=O)N([C@@H]2c3ccc(cc3)OC)c4nc(c(s4)C(=O)OCC=C)C)[O-])C C34953800
CCN(CC)C(=O)C1=C(N=C2N([C@@H]1c3ccc(cc3)Cl)C(=CS2)/C=C(/NC[C@H]4CCCO4)\[O-])C C35698226
CCN(CC)C(=O)C1=C(N=C2N([C@@H]1c3cccc(c3)Cl)C(=CS2)/C=C(/NC[C@@H]4CCCO4)\[O-])C C35698301
CCN(CC)C(=O)C1=C(N=C2N([C@@H]1c3cccc(c3)Cl)C(=CS2)/C=C(/NC[C@H]4CCCO4)\[O-])C C35698305
CCN(CC)C(=O)C1=C(N=C2N([C@@H]1c3ccccc3Cl)C(=CS2)/C=C(/NC[C@@H]4CCCO4)\[O-])C C36050284
CCN(CC)C(=O)C1=C(N=C2N([C@H]1c3ccccc3Cl)C(=CS2)/C=C(/NC[C@@H]4CCCO4)\[O-])C C36050285
c1c(ccc(c1)C(=O)[O-])/C=N/c2ccc(cc2)S(=O)(=O)c3ccc(cc3)/N=C/c4ccc(cc4)C(=O)[O-] C39719881
CC(C)c1ccc(cc1)[C@H]2C(=C(C(=O)N2CCN3CCOCC3)[O-])C(=O)c4ccc5cc(ccc5c4)OC C39847402
Cc1c(c(=O)n(c(c1/N=N/c2ccc(c(c2)C(F)(F)F)[N+](=O)[O-])[O-])CCc3ccc(cc3)OC)C#N C39871350
Cc1c(c2cc(ccc2o1)[N-]S(=O)(=O)c3ccc(c(c3)[N+](=O)[O-])Cl)C(=O)OCc4ccccc4 C39986288
Cc1ccc(cc1F)c2c(cn(n2)c3ccccc3)/C=C(\C#N)/C(=N/c4nnc(s4)SCC=C)/[O-] C39998049
COC(=O)c1ccc(cc1)[C@@H]2C(=C(C(=O)N2CC=C)[O-])C(=O)c3cccc(c3)OCc4ccc(cc4)F C40030456
CCCOc1ccc(cc1OCC)[C@@H]2c3c([nH]nc3C(=O)N2Cc4ccco4)c5cc(ccc5[O-])Cl C39898793
CCCOc1ccc(cc1OCC)[C@H]2c3c([nH]nc3C(=O)N2Cc4ccco4)c5cc(ccc5[O-])Cl C39898794
c1ccc2c(c1)-c3ccccc3C2COC(=O)N[C@@H](Cc4cc(c(c(c4[O-])Cl)Cl)[N+](=O)[O-])C(=O)[O-] C44323576
c1ccc2c(c1)-c3ccccc3C2COC(=O)N[C@H](Cc4cc(c(c(c4[O-])Cl)Cl)[N+](=O)[O-])C(=O)[O-] C44323581
CCOC(=O)C1=C(N=C(/C(=C(/[O-])\OCC)/[C@@H]1c2ccccc2C(F)(F)F)CSc3ccccn3)C C26293148
CCOC(=O)C1=C(N=C(/C(=C(/[O-])\OCC)/[C@H]1c2ccccc2C(F)(F)F)CSc3ccccn3)C C26293152
CCOC(=O)c1c(n(c2c1cc(c(c2)C)[N-]S(=O)(=O)c3ccc(cc3)[N+](=O)[O-])c4ccc(cc4)OC)C C16779783
CC[C@@H](C)c1ccc(cc1)n2c(nnc2[S-])CCCCc3nnc(n3c4ccc(cc4)[C@H](C)CC)[S-] C05949811
c1ccc(cc1)CCCN\2C(=O)C[C@@H](S/C2=N\c3ccc(cc3)F)C(=O)Nc4cccc(c4)C(=O)[O-] C58944260
c1ccc(cc1)CCCN\2C(=O)C[C@H](S/C2=N\c3ccc(cc3)F)C(=O)Nc4cccc(c4)C(=O)[O-] C58944264
COc1cc(cc(c1OCc2ccccc2)CC=C)/C=C/3\C(=NC(=S)N(C3=O)c4ccccc4F)[O-] C59135890
CCc1ccc(cc1)/N=C\2/C(=C(/C(=C/c3cc(c(c(c3)Cl)OCC=C)OC)/S2)[O-])C(=O)OCC C59364852
CCOC(=O)C1=C(N=c2n(c(=O)/c(=C/c3ccc(c(c3C(=O)[O-])OC)OC)/s2)[C@@H]1c4ccccc4)C C59489141
CC(C)OC(=O)c1cc(ccc1Cl)c2ccc(o2)/C=C\3/C(=NC(=O)N(C3=O)CCc4ccccc4)[O-] C59861766
Cc1cc(c(cc1Cl)C(C)C)OCC(=O)N/N=C(/C)\c2ccc(cc2)/N=C/c3cc(ccc3[O-])[N+](=O)[O-] C16268062
CC(C)(C)OC(=O)C(C[C@H](C(=O)[O-])NC(=O)OCC1c2ccccc2-c3c1cccc3)C(=O)OC(C)(C)C C22059631
C/C(=N\Nc1ccc(cc1S(=O)(=O)[N-]c2ccc(cc2)Cl)[N+](=O)[O-])/c3ccc(cc3)OC(F)F C12601158
CC(C)(C)OC(=O)n1ccc2c1cccc2C[C@@H](C(=O)[O-])NC(=O)OCC3c4ccccc4-c5c3cccc5 C28631002
c1ccc(c(c1)C2=N[C@H](CO2)C(=O)NCCCCC3CCCCC3)/C(=C/CCCCC(=O)[O-])/c4cccnc4 C29563068
CCN(CC)C(=O)C1=C(N=C2N([C@@H]1c3ccc(cc3)C(F)(F)F)C(=CS2)/C=C(/NCC(C)C)\[O-])C C35696077
Cc1ccccc1[C@@H]2C(=C(N=C3N2C(=CS3)/C=C(/NCc4cccnc4)\[O-])C)C(=O)OCc5ccccc5 C35696953
CC1=C([C@H](N2C(=CSC2=N1)/C=C(/N(C)C3CCCCC3)\[O-])c4cc(cc(c4)OC)OC)C(=O)OCC=C C35697352
Cc1ccc(cc1)[C@H]2C(=C(N=C3N2C(=CS3)/C=C(/NCc4cccnc4)\[O-])C)C(=O)OCc5ccccc5 C35701258
CC1=C([C@H](N2C(=CSC2=N1)/C=C(/NC3CC3)\[O-])c4cc(cc(c4)OC)OC)C(=O)OCc5ccccc5 C35701327
CC1=C([C@H](N2C(=CSC2=N1)/C=C(/NC(C)C)\[O-])c3ccc(c(c3)OC)OC)C(=O)OCc4ccccc4 C35701358
CCOC(=O)C1=C(N=C2N([C@H]1c3cccc(c3)[N+](=O)[O-])C(=CS2)/C=C(/NCC4CC4)\[O-])c5ccccc5 C35705039
CCOC(=O)C1=C(N=C2N([C@H]1c3ccc(cc3)[N+](=O)[O-])C(=CS2)/C=C(/NCC(C)C)\[O-])c4ccccc4 C35705051
CC[C@@H](C)N/C(=C/C1=CSC2=NC(=C([C@@H](N12)c3ccccc3Cl)C(=O)OCC)c4ccccc4)/[O-] C36049939
CCOC(=O)C1=C(N=C2N([C@H]1c3cccc(c3)C)C(=CS2)/C=C(/NCc4ccccn4)\[O-])c5ccccc5 C36050040
CC1=C([C@H](N2C(=CSC2=N1)/C=C(/NC3CC3)\[O-])c4cccc(c4)Oc5ccccc5)C(=O)OCCOC C36050124
CCOC(=O)[C@H]1CCCN(C1)/C(=C/C2=CSC3=NC(=C([C@H](N23)c4cc(ccc4C)C)C(=O)OCC)C)/[O-] C36050357
CCOC(=O)[C@H]1CCCN(C1)/C(=C/C2=CSC3=NC(=C([C@@H](N23)c4ccc(cc4C)C)C(=O)OCC)C)/[O-] C36050445
CCC1=C([C@@H](N2C(=CSC2=N1)/C=C(/N3CCC[C@H](C3)C(=O)OCC)\[O-])c4ccc(cc4)C)C(=O)OC C36052879
CCC1=C([C@@H](N2C(=CSC2=N1)/C=C(/N3CCC[C@H](C3)C(=O)OCC)\[O-])c4cccc(c4)OC)C(=O)OC C36063419
CCOC(=O)[C@@H]1CCCN(C1)/C(=C/C2=CSC3=NC(=C([C@@H](N23)c4ccccc4F)C(=O)OC(C)C)C)/[O-] C36065026
CC1=C([C@@H](N2C(=CSC2=N1)/C=C(/NCc3ccccc3)\[O-])c4cccc(c4OC)OC)C(=O)OC(C)C C36071702
CC(C)(C)CC(C)(C)NC(=O)[C@@H](c1ccco1)N(c2cccc(c2)Cl)C(=O)c3cc(ccc3[O-])[N+](=O)[O-] C36484348
CC(C)(C)CC(C)(C)NC(=O)[C@H](C1CCCCC1)N(Cc2ccco2)C(=O)c3cc(ccc3[O-])[N+](=O)[O-] C36499602
CCCCCCN([C@@H](c1cccc(c1)OC)C(=O)NC(C)(C)CC(C)(C)C)C(=O)c2cc(ccc2[O-])[N+](=O)[O-] C36513796
CCCCCCN([C@H](c1ccc(cc1)OC)C(=O)NC2CCCCC2)C(=O)c3cc(ccc3[O-])[N+](=O)[O-] C36513923
CCC(CC)[C@H](C(=O)NC(C)(C)CC(C)(C)C)N(c1ccccc1Cl)C(=O)c2cc(ccc2[O-])[N+](=O)[O-] C36544669
CC(C)(C)CC(C)(C)NC(=O)[C@@H](c1ccco1)N(c2ccccc2Cl)C(=O)c3cc(ccc3[O-])[N+](=O)[O-] C36544676
CCCCNC(=O)[C@@H](c1ccc(cc1)OC)N(c2ccccc2Cl)C(=O)c3cc(ccc3[O-])[N+](=O)[O-] C36544706
CCCCNC(=O)[C@@H](c1ccc(cc1)N(C)C)N(c2ccccc2Cl)C(=O)c3cc(ccc3[O-])[N+](=O)[O-] C36544714
CCCN([C@H](c1ccc(cc1)N(C)C)C(=O)NC(C)(C)CC(C)(C)C)C(=O)c2cc(ccc2[O-])[N+](=O)[O-] C36570301
CC(C)(C)CC(C)(C)NC(=O)[C@@H](c1ccc(cc1)OC)N(C(=O)c2cc(ccc2[O-])[N+](=O)[O-])C(C)(C)C C36585972
CC(C)(C)CC(C)(C)NC(=O)[C@H](c1ccc(cc1)N(C)C)N(C(=O)c2cc(ccc2[O-])[N+](=O)[O-])C(C)(C)C C36585989
Cc1ccc(o1)CN([C@H]([C@@H](C)c2ccccc2)C(=O)NC3CCCCC3)C(=O)c4cc(ccc4[O-])[N+](=O)[O-] C36596641
CCC/C=C/[C@H](C(=O)NC(C)(C)CC(C)(C)C)N(Cc1ccc(o1)C)C(=O)c2cc(ccc2[O-])[N+](=O)[O-] C36596656
Cc1ccc(cc1)[C@@H](C(=O)NC(C)(C)CC(C)(C)C)N(Cc2ccc(o2)C)C(=O)c3cc(ccc3[O-])[N+](=O)[O-] C36596759
CCCCOc1ccc(cc1OCC)[C@@H]2c3c([nH]nc3C(=O)N2Cc4ccco4)c5cc(ccc5[O-])Cl C39898797
CC1=C([C@@H](C(=C(N1)C(OC)OC)C(=O)OC/C=C/c2ccc(cc2)OC)c3cccc(c3)Cl)C(=O)[O-] C40836009
c1ccc2c(c1)-c3ccccc3C2COC(=O)N[C@@H](Cc4ccc(c(c4)[N+](=O)[O-])N5CCCCC5)C(=O)[O-] C44320785
Cc1cc(ccc1c2ccc(o2)C[C@@H](C(=O)[O-])NC(=O)OCC3c4ccccc4-c5c3cccc5)[N+](=O)[O-] C44322007
CCOC(=O)c1ccc(cc1)n2cccc2C[C@H](C(=O)[O-])NC(=O)OCC3c4ccccc4-c5c3cccc5 C44322147
CC1CCN(CC1)c2ccc(cc2C[C@H](C(=O)[O-])NC(=O)OCC3c4ccccc4-c5c3cccc5)[N+](=O)[O-] C44323005
COC(c1cccc(c1)c2ccc(o2)C[C@@H](C(=O)[O-])NC(=O)OCC3c4ccccc4-c5c3cccc5)OC C44324069
c1ccc(cc1)COC(=O)N2CCCC[C@@H]2C[C@@H](C(=O)[O-])NC(=O)OCC3c4ccccc4-c5c3cccc5 C44326591
c1ccc(cc1)COC(=O)N2CCCC[C@H]2C[C@H](C(=O)[O-])NC(=O)OCC3c4ccccc4-c5c3cccc5 C44326606
CCCCC1=C([C@H](N(N1)c2ccccn2)C(=O)OCC)Cc3ccc(cc3)c4ccccc4c5[n-]nnn5 C52604384
CCOc1cc(ccc1OCc2ccccc2)N3C4=C(NC(=NN4C=N3)[N-]c5ccccc5)N6CCCCC6 C59226952
CCc1ccc(cc1)/N=C\2/C(=C(/C(=C/c3ccc(c(c3)Br)OCC=C)/S2)[O-])C(=O)OCC C59366136
CC(C)(C)OC(=O)[C@H](C[C@H](C(=O)OC(C)(C)C)NC(=O)OCC1c2ccccc2-c3c1cccc3)C(=O)[O-] C64219212
CC[C@H](C)c1ccc(cc1)OCCCn2cc(c3c2cccc3)/C=C/4\C(=O)N=C(N(C4=O)Cc5ccco5)[O-] C08997518
CCCOC(=O)C1[C@H](C2=C(C[C@H](CC2=O)c3ccccc3OC)N=C1C)c4cc(c(c(c4)OC)[O-])[N+](=O)[O-] C12411194
CCCOC(=O)C1[C@@H](C2=C(C[C@H](CC2=O)c3ccccc3OC)N=C1C)c4cc(c(c(c4)OC)[O-])[N+](=O)[O-] C12411195
CCCOC(=O)C1[C@H](C2=C(C[C@@H](CC2=O)c3ccccc3OC)N=C1C)c4cc(c(c(c4)OC)[O-])[N+](=O)[O-] C12411196
CCCOC(=O)C1[C@@H](C2=C(C[C@@H](CC2=O)c3ccccc3OC)N=C1C)c4cc(c(c(c4)OC)[O-])[N+](=O)[O-] C12411197
CCCOC(=O)C1=C(NC2=C([C@H]1c3cc(c(c(c3)OC)[O-])[N+](=O)[O-])C(=O)C[C@H](C2)c4ccccc4OC)C C19848839
c1ccc(cc1)CN(c2ccccc2C(=O)N/N=C/c3ccccc3C(=O)[O-])S(=O)(=O)c4ccccc4 C20059483
CCOc1cc(ccc1OCC=C)[C@H]2C(=C(C(=O)N2Cc3ccccc3)[O-])C(=O)c4ccc5c(c4)C[C@H](O5)C C09354361
CCOC(=O)C1=C(N=C2N([C@@H]1c3ccc(cc3C)C)C(=CS2)/C=C(/NCCCN4CCCC4=O)\[O-])C C34922872
Cc1cccc(c1)[C@@H]2C(=C(N=C3N2C(=CS3)/C=C(/NCCCN4CCCC4=O)\[O-])C)C(=O)OC(C)C C34923338
Cc1ccc(c(c1)C(=O)C2=C(C(=O)N([C@H]2c3cccc(c3)OC)c4nc(c(s4)C(=O)OCC=C)C)[O-])C C34953739
CCOc1ccc(cc1OC)[C@H]2C(=C(C(=O)N2CCc3ccccc3)[O-])C(=O)c4cc5cccc(c5o4)OC C35551410
CCOC(=O)C1=C(N=C2N([C@H]1c3cccc(c3)[N+](=O)[O-])C(=CS2)/C=C(/NCCOC)\[O-])c4ccccc4 C35705027
CCOC(=O)C1CCN(CC1)/C(=C/C2=CSC3=NC(=C([C@@H](N23)c4ccccc4)C(=O)OCCOC)C)/[O-] C36049853
CCOC(=O)[C@@H]1CCCN(C1)/C(=C/C2=CSC3=NC(=C([C@@H](N23)c4ccccc4)C(=O)OCCOC)C)/[O-] C36049855
CCOC(=O)[C@@H]1CCCN(C1)/C(=C/C2=CSC3=NC(=C([C@H](N23)c4ccccc4)C(=O)OCCOC)C)/[O-] C36049857
CC1=C([C@@H](N2C(=CSC2=N1)/C=C(/NCCN3CCOCC3)\[O-])c4ccccc4Cl)C(=O)OCC=C C36053013
CC1=C([C@@H](N2C(=CSC2=N1)/C=C(/NC[C@@H]3CCCO3)\[O-])c4cc(cc(c4)OC)OC)C(=O)OCC=C C36053201
CC1=C([C@H](N2C(=CSC2=N1)/C=C(/NC[C@@H]3CCCO3)\[O-])c4cc(cc(c4)OC)OC)C(=O)OCC=C C36053202
CC1=C([C@@H](N2C(=CSC2=N1)/C=C(/NC[C@H]3CCCO3)\[O-])c4cc(cc(c4)OC)OC)C(=O)OCC=C C36053203
CC1=C([C@H](N2C(=CSC2=N1)/C=C(/NC[C@H]3CCCO3)\[O-])c4cc(cc(c4)OC)OC)C(=O)OCC=C C36053204
CC1=C([C@H](N2C(=CSC2=N1)/C=C(/NCc3ccco3)\[O-])c4cccc(c4OC)OC)C(=O)OCC=C C36058714
CCOC(=O)C1=C(N=C2N([C@@H]1c3ccc(cc3)[N+](=O)[O-])C(=CS2)/C=C(/NCCOC)\[O-])c4ccccc4 C36064342
CCC1=C([C@@H](N2C(=CSC2=N1)/C=C(/NCCc3ccccn3)\[O-])c4cc(cc(c4)OC)OC)C(=O)OC C36064470
CCC1=C([C@H](N2C(=CSC2=N1)/C=C(/NCCc3ccccn3)\[O-])c4cc(cc(c4)OC)OC)C(=O)OC C36064471
CC1=C([C@H](N2C(=CSC2=N1)/C=C(/NC[C@@H]3CCCO3)\[O-])c4cc(cc(c4)OC)OC)C(=O)OC(C)C C36064851
CC1=C([C@@H](N2C(=CSC2=N1)/C=C(/NCc3ccco3)\[O-])c4ccc(c(c4)OC)OC)C(=O)OC(C)C C36064920
CC1=C([C@H](N2C(=CSC2=N1)/C=C(/NCc3ccco3)\[O-])c4ccc(c(c4)OC)OC)C(=O)OC(C)C C36064921
CC1=C([C@@H](N2C(=CSC2=N1)/C=C(/NC[C@@H]3CCCO3)\[O-])c4ccc(cc4OC)OC)C(=O)OC(C)C C36071682
CC1=C([C@H](N2C(=CSC2=N1)/C=C(/NC[C@@H]3CCCO3)\[O-])c4ccc(cc4OC)OC)C(=O)OC(C)C C36071683
CC1=C([C@@H](N2C(=CSC2=N1)/C=C(/NC[C@H]3CCCO3)\[O-])c4ccc(cc4OC)OC)C(=O)OC(C)C C36071684
CC1=C([C@H](N2C(=CSC2=N1)/C=C(/NC[C@H]3CCCO3)\[O-])c4ccc(cc4OC)OC)C(=O)OC(C)C C36071685
Cc1ccc(o1)CN([C@H](c2cccc(c2)OC)C(=O)NC3CCCCC3)C(=O)c4cc(ccc4[O-])[N+](=O)[O-] C36596611
Cc1ccc(o1)CN([C@@H](c2ccco2)C(=O)NC(C)(C)CC(C)(C)C)C(=O)c3cc(ccc3[O-])[N+](=O)[O-] C36596688
C[C@@H]1Cc2cc(ccc2O1)C(=O)C3=C(C(=O)N([C@@H]3c4ccc(c(c4)OC)OCCC(C)C)c5ccccn5)[O-] C38249460
Cc1ccc(cc1)Sc2nc(c(s2)C(=O)C3=C(C(=O)N([C@H]3c4ccc(cc4)F)CCCOC)[O-])C C39991690
CCCSc1nnc(s1)/N=C(/C(=C/c2cn(nc2c3cccc(c3)[N+](=O)[O-])c4ccccc4)/C#N)\[O-] C39998029
COc1cccc2c1oc(c2)C(=O)C3=C(C(=O)N([C@@H]3c4ccc(c(c4)OC)OCc5ccccc5)CC=C)[O-] C40028438
CCOc1ccc(cc1OCC)[C@@H]2c3c([nH]nc3C(=O)N2CCCOC(C)C)c4cc(ccc4[O-])Cl C39899335
Cn1cc(c2c1ccc(c2[N+](=O)[O-])OC)C[C@H](C(=O)[O-])NC(=O)OCC3c4ccccc4-c5c3cccc5 C44321030
c1ccc(cc1)Oc2cccc(c2)/C=C\3/C(=O)N(C(=S)S3)CCCC(=O)Nc4ccc(cc4)C(=O)[O-] C15039985
CCN(CC)S(=O)(=O)c1ccc(cc1)[N-]S(=O)(=O)c2ccc(cc2)c3ncc(o3)c4ccccc4 C47162765
CCN(CCCNC(=O)c1ccc2c(c1)nc(n(c2=O)Cc3ccc4c(c3)OCO4)[S-])c5ccccc5 C02971631
CC[C@@H](C)c1ccccc1OCCn2cc(c3c2cccc3)/C=C\4/C(=NC(=O)N(C4=O)Cc5ccco5)[O-] C13660103
CCOC(=O)c1c(n(c2c1cc(c(c2)C)[N-]S(=O)(=O)c3cccc(c3)[N+](=O)[O-])c4ccc(cc4)OC)C C16779611
CCO/C(=C/1\C(=O)/C(=C/c2cc(c(c(c2)Cl)OCC(=O)OC)OC)/S\C1=N/c3ccc(cc3)C)/[O-] C59105346
CCOC(=O)C1=C(N=c2n(c(=O)/c(=C\Nc3cccc(c3)C(=O)[O-])/s2)[C@@H]1c4ccc(c(c4)OC)OC)C C59437270
CCOC(=O)C1=C(N=c2n(c(=O)/c(=C\Nc3cccc(c3)C(=O)[O-])/s2)[C@H]1c4ccc(c(c4)OC)OC)C C59437271
CCOC(=O)C1=C(N=c2n(c(=O)/c(=C\Nc3ccc(cc3)C(=O)[O-])/s2)[C@@H]1c4ccc(c(c4)OC)OC)C C59437282
CCOC(=O)C1=C(N=c2n(c(=O)/c(=C\Nc3ccc(cc3)C(=O)[O-])/s2)[C@H]1c4ccc(c(c4)OC)OC)C C59437283
CCOC(=O)C1=C(N=C(/C(=C(/[O-])\OCC)/[C@H]1c2c(noc2CCc3cccc(c3)Br)C)C)C C28022530
CCOc1cc(cc(c1OCc2cccc(c2)C(=O)[O-])Cl)/C=C/3\C(=O)N(C(=O)S3)CC(=O)OCC C08383942
COc1ccc(cc1)CN\2C(=O)[C@@H](S/C2=N\c3ccc(cc3)OC)CC(=O)Nc4cccc(c4)C(=O)[O-] C09850638
CCOc1cc(ccc1OCC=C)[C@@H]2C(=C(C(=O)N2Cc3ccco3)[O-])C(=O)c4ccc5c(c4)C[C@@H](O5)C C09354473
c1ccc(c(c1)C(=O)OCC(=O)Nc2nc3ccccc3s2)[N-]S(=O)(=O)c4cccc(c4)[N+](=O)[O-] C25425076
Cc1cccc(c1)COc2ccc(cc2)C(=O)C3=C(C(=O)N([C@H]3c4ccc(c(c4)OC)O)Cc5ccco5)[O-] C09507824
CCOC(=O)C1=C(N=C2N([C@@H]1c3cccc(c3)OC)C(=CS2)/C=C(/NCCCN4CCCC4=O)\[O-])C C34922814
CCC1=C([C@@H](N2C(=CSC2=N1)/C=C(/NCCCN3CCCC3=O)\[O-])c4ccccc4OC)C(=O)OC C34923070
CCC1=C([C@H](N2C(=CSC2=N1)/C=C(/NCCCN3CCCC3=O)\[O-])c4ccccc4OC)C(=O)OC C34923071
CCOC(=O)c1c(nc(s1)N2[C@@H](C(=C(C2=O)[O-])C(=O)/C=C/c3ccccc3)c4ccc(cc4)[N+](=O)[O-])C C35420596
CCCOc1ccc(cc1OCC)[C@H]2C(=C(C(=O)N2Cc3ccco3)[O-])C(=O)c4c(n5cccc(c5n4)C)C C35484693
CCOc1cc(ccc1O)[C@@H]2C(=C(C(=O)N2CCc3ccccc3)[O-])C(=O)c4cc5cccc(c5o4)OC C35551431
CCOc1cc(ccc1O)[C@H]2C(=C(C(=O)N2CCc3ccccc3)[O-])C(=O)c4cc5cccc(c5o4)OC C35551434
CCc1c(c(n(n1)c2ccc(cc2)OC)[O-])C3=C(C(=O)N(C3=O)c4ccc(cc4OC)OC)N(CC)CC C35621703
CCN(CC)C(=O)C1=C(N=C2N([C@H]1c3cccc(c3)C)C(=CS2)/C=C(/NCCN4CCOCC4)\[O-])C C35695969
CCN(CC)C(=O)C1=C(N=C2N([C@H]1c3ccc(cc3)[N+](=O)[O-])C(=CS2)/C=C(/NC[C@H]4CCCO4)\[O-])C C35698003
CCC1=C([C@H](N2C(=CSC2=N1)/C=C(/NCCN3CCOCC3)\[O-])c4cccc(c4)[N+](=O)[O-])C(=O)OC C35704452
CCC1=C([C@@H](N2C(=CSC2=N1)/C=C(/NCCN3CCOCC3)\[O-])c4ccc(cc4)[N+](=O)[O-])C(=O)OC C35704527
CC1=C([C@H](N2C(=CSC2=N1)/C=C(/NC[C@H]3CCCO3)\[O-])c4ccc(c(c4)OC)OC)C(=O)OC(C)C C35705365
CC1=C([C@H](N2C(=CSC2=N1)/C=C(/NCCN3CCOCC3)\[O-])c4cccc(c4)OC)C(=O)OC(C)C C35709626
CC1=C([C@H](N2C(=CSC2=N1)/C=C(/NCc3ccncc3)\[O-])c4cc(cc(c4)OC)OC)C(=O)OCC=C C36053178
CCN(CC)C(=O)C1=C(N=C2N([C@@H]1c3cccc(c3)Cl)C(=CS2)/C=C(/NCCN4CCOCC4)\[O-])C C36053748
CC1=C([C@H](N2C(=CSC2=N1)/C=C(/NCc3ccncc3)\[O-])c4ccc(c(c4)OC)OC)C(=O)OCC=C C36058614
CC1=C([C@@H](N2C(=CSC2=N1)/C=C(/NC[C@@H]3CCCO3)\[O-])c4ccc(c(c4)OC)OC)C(=O)OCC=C C36058627
CC1=C([C@@H](N2C(=CSC2=N1)/C=C(/NCCN3CCOCC3)\[O-])c4ccccc4OC)C(=O)OCC=C C36058637
CC1=C([C@@H](N2C(=CSC2=N1)/C=C(/NCc3ccncc3)\[O-])c4cccc(c4OC)OC)C(=O)OCC=C C36058707
CC1=C([C@H](N2C(=CSC2=N1)/C=C(/NCc3ccncc3)\[O-])c4cccc(c4OC)OC)C(=O)OCC=C C36058708
CC1=C([C@@H](N2C(=CSC2=N1)/C=C(/NCc3cccnc3)\[O-])c4cccc(c4OC)OC)C(=O)OCC=C C36058729
CCC1=C([C@H](N2C(=CSC2=N1)/C=C(/NCCN3CCOCC3)\[O-])c4ccc(cc4OC)OC)C(=O)OC C36064531
CC1=C([C@H](N2C(=CSC2=N1)/C=C(/NCCN3CCOCC3)\[O-])c4ccc(cc4)[N+](=O)[O-])C(=O)OC(C)C C36064971
CCCN([C@H](C(CC)CC)C(=O)NCS(=O)(=O)c1ccc(cc1)C)C(=O)c2cc(ccc2[O-])[N+](=O)[O-] C36570211
CCOC(=O)[C@@H]1[C@@H](C(=C(N=C1[O-])SCC(=O)Nc2ccc3ccccc3c2)C#N)c4ccccc4OC C36685797
CCOC(=O)/C(=C/c1ccc([nH]1)[C@@H](c2ccc(cc2)C(=O)[O-])[C@H]3C=CC(=N3)/C=C(\C#N)/C(=O)OCC)/C#N C39315023
CCO[C@@H]1CN(CCN1)c2cc(ccc2[N-]S(=O)(=O)S(=O)(=O)c3ccccc3)Cc4ccccc4 C39480818
Cc1ccc(cc1)Sc2nc(c(s2)C(=O)C3=C(C(=O)N([C@@H]3c4ccc(cc4)O)CCCOC)[O-])C C39991692
Cc1ccc(cc1)Sc2nc(c(s2)C(=O)C3=C(C(=O)N([C@H]3c4cccc(c4)O)CCCOC)[O-])C C39991717
CCCOc1ccc(cc1OCC)[C@@H]2C(=C(C(=O)N2Cc3ccco3)[O-])C(=O)c4c(nc5n4cccc5C)C C40004017
CCCOc1ccc(cc1OCC)[C@H]2C(=C(C(=O)N2Cc3ccco3)[O-])C(=O)c4c(nc5n4cccc5C)C C40004018
Cc1cc(ccc1OCC=C)C(=O)C2=C(C(=O)N([C@@H]2c3ccc(c(c3)OC)OCCC(C)C)CCCO)[O-] C40051999
Cc1cc(ccc1OCC=C)C(=O)C2=C(C(=O)N([C@H]2c3ccc(c(c3)OC)OCCC(C)C)CCCO)[O-] C40052000
c1ccc(c(c1)COc2cccc(c2)C(=O)C3=C(C(=O)N([C@@H]3c4ccccc4[N+](=O)[O-])CCCO)[O-])Cl C40054810
c1ccc(c(c1)COc2cccc(c2)C(=O)C3=C(C(=O)N([C@H]3c4ccccc4[N+](=O)[O-])CCCO)[O-])Cl C40054811
C=CCOc1ccccc1[C@H]2C(=C(C(=O)N2CCCO)[O-])C(=O)c3cccc(c3)OCc4ccc(cc4)F C40055063
CCCCN1[C@H](C(=C(C1=O)[O-])C(=O)c2ccc(cc2)S(=O)(=O)N3CCCC3)c4ccccc4OCC=C C40112051
CCCOc1ccc(cc1OCC)[C@H]2c3c([nH]nc3C(=O)N2Cc4cccnc4)c5cc(ccc5[O-])Cl C39899260
c1ccc2c(c1)-c3ccccc3C2COC(=O)N[C@@H](Cc4ccc(c(c4)[N+](=O)[O-])N5CCOCC5)C(=O)[O-] C44320725
CCOC(=O)Cn1c(c(c(n1)C)C[C@@H](C(=O)[O-])NC(=O)OCC2c3ccccc3-c4c2cccc4)Cl C44320905
c1ccc(c(c1)/C=C\2/C(=O)N(C(=S)S2)CCCCCC(=O)[O-])OCC(=O)Nc3ccc(cc3)Cl C15034453
COc1ccc(cc1)/C=C\2/C(=O)N=C(S2)[N-]c3nnc(s3)SCC(=O)Nc4ccc(cc4)OC C54201825
CCOc1ccc(cc1)S(=O)(=O)c2cnc(nc2[O-])SCC(=O)Nc3ccc(cc3)C(=O)OCC C46016440
C[C@@H](C(=O)Nc1ccc(cc1)S(=O)(=O)[N-]c2ncccn2)Oc3ccc(cc3)C(C)(C)c4ccccc4 C64983283
c1cc(oc1)Cn2c(=O)c3ccc(cc3nc2SCc4ncc(o4)c5ccc(cc5)F)C(=O)[O-] C13051045
CCOC(=O)c1ccc(cc1)c2ccc(o2)/C=C\3/C(=O)N(C(=S)S3)c4ccc(cc4)C(=O)[O-] C13058364
Cc1ccc(cc1)S(=O)(=O)N(C)c2ccc(cc2)OS(=O)(=O)c3cc(ccc3Cl)C(=O)[O-] C13067536
Cc1ccc(c(c1)S(=O)(=O)N(C)c2ccc(cc2)OS(=O)(=O)c3cc(ccc3F)C(=O)[O-])C C13093733
CC(C)(C)c1ccc(cc1)Sc2ccc(cc2[N+](=O)[O-])S(=O)(=O)N3CCC(CC3)C(=O)[O-] C13191746
Cc1ccc(cc1)c2nnc(n2CC(=O)[O-])SCC(=O)c3cc(n(c3C)c4cccc(c4)Cl)C C13205767
Cc1cccc(c1)c2nnc(n2CC(=O)[O-])SCC(=O)c3cc(n(c3C)c4cccc(c4)Cl)C C13206019
CC(C)(C)c1ccc(cc1)Sc2ccc(cc2S(=O)(=O)N3CCC(CC3)C(=O)[O-])[N+](=O)[O-] C13211569
CCCn1c(=O)c2c3c(sc2nc1SCc4nc5cc(ccc5n4CC)C(=O)[O-])CCC3 C13218392
CCn1c2ccc(cc2nc1CSc3nnc(n3c4cccc(c4)Cl)N5CCCC5)C(=O)[O-] C13220324
CC(C)N(C(C)C)C(=O)CSc1nc2cc(ccc2c(=O)n1Cc3ccccc3Cl)C(=O)[O-] C13272303
Cc1c(sc2c1c(=O)n(c(n2)SCc3c4c(cccc4sc3C(=O)[O-])F)CCOC)C C13393533
COc1ccc(cc1OC)n2c(=O)c3ccccc3nc2SCc4c5ccccc5oc4C(=O)[O-] C13415039
Cc1ccc(cc1)c2nnc(n2c3ccccc3C(C)C)SCC(=O)N4CCC[C@H](C4)C(=O)[O-] C13415558
Cc1cc(c(n1c2cccc(c2)[N+](=O)[O-])C)C(=O)COc3c(cc(cc3Cl)C(=O)[O-])Cl C13423541
CC(C)(C)c1ccc(cc1)[C@H]2C(=C(C(=O)N2CCN3CCOCC3)[O-])C(=O)c4ccc(cc4)Br C20080305
CC(C)(C)c1ccc(cc1)[C@@H]2C(=C(C(=O)N2CCN3CCOCC3)[O-])C(=O)c4ccc(cc4)Br C20080309
CCc1ccc2c(c1)sc(n2)N3[C@H](C(=C(C3=O)[O-])C(=O)c4ccc(o4)C)c5cccc(c5OC)OC C13569584
CCc1ccc2c(c1)sc(n2)N3[C@@H](C(=C(C3=O)[O-])C(=O)c4ccc(o4)C)c5cccc(c5OC)OC C13569585
CCc1ccc(cc1)N2C(=O)/C(=C\c3ccc(c(c3)OCC)OCc4cccc(c4)F)/C(=NC2=O)[O-] C22310678
CC(C)(C)c1ccc(cc1)[C@H]2C(=C(C(=O)N2CCCn3ccnc3)[O-])C(=O)c4ccc(cc4)OCC=C C08934705
Cc1ccc(c(c1)C)Cc2c(nc(n(c2=O)Cc3ccc(c(c3)[N+](=O)[O-])OC)c4ccccc4)[O-] C16883253
COc1ccc2c(c1)sc(n2)N3[C@@H](C(=C(C3=O)[O-])C(=O)c4ccccc4)c5ccc(cc5)C(=O)OC C33536667
COc1ccc2c(c1)sc(n2)N3[C@H](C(=C(C3=O)[O-])C(=O)c4cccs4)c5ccc(cc5)C(=O)OC C33540510
COc1ccc2c(c1)sc(n2)N3[C@@H](C(=C(C3=O)[O-])C(=O)c4cccs4)c5ccc(cc5)C(=O)OC C33540511
CN(C)c1ccc(cc1)[C@@H]2C(=C(C(=O)N2c3nc4ccc(cc4s3)OC)[O-])C(=O)c5ccc(cc5)OC C33541839
CN(C)c1ccc(cc1)[C@@H]2C(=C(C(=O)N2c3nc4ccc(cc4s3)OC)[O-])C(=O)c5cccc(c5)OC C33724382
CN(C)c1ccc(cc1)[C@H]2C(=C(C(=O)N2c3nc4ccc(cc4s3)OC)[O-])C(=O)c5cccc(c5)OC C33724383
CCOC(=O)c1c(nc(s1)N2[C@H](C(=C(C2=O)[O-])C(=O)c3cc(ccc3C)C)c4ccccc4F)C C34953611
COC(=O)c1ccc(cc1)[C@@H]2C(=C(C(=O)N2CCc3ccccc3)[O-])C(=O)/C=C/c4ccccc4 C35444979
Cc1ccc2c(c1)sc(n2)N3[C@@H](C(=C(C3=O)[O-])C(=O)c4c(nc(s4)C)C)c5ccccc5OCC=C C35566469
Cc1ccc2c(c1)cc(o2)C(=O)C3=C(C(=O)N([C@H]3c4ccc(cc4)C(C)C)CCN5CCOCC5)[O-] C33812968
Cc1ccc2c(c(oc2c1)C(=O)c3c(c(c(=O)n(c3[O-])CCc4ccc(c(c4)OC)OC)C#N)C)C C38625359
CCOc1ccccc1S(=O)(=O)[N-]c2ccc3c(c2)N(CCC3)S(=O)(=O)c4ccc(cc4)F C38693636
C[C@@H](C(=O)[O-])n1c(nnc1S[C@@H](C)C(=O)/C=C\2/C(c3ccccc3N2C)(C)C)c4cccs4 C39668111
Cc1ccc(cc1)C(=O)C2=C(C(=O)N([C@@H]2c3ccco3)c4nnc(s4)SCc5ccccc5)[O-] C39835147
C[C@@]12C[C@@H](CC(C1)(C)C)N(C2)C(=O)COC(=O)c3cccc(c3)[N-]S(=O)(=O)c4ccc(c(c4)F)F C06144360
CCN(CC)c1ccc(cc1)[C@@H]2C(=C(C(=O)N2c3nnc(s3)SCC)[O-])C(=O)c4ccccc4 C39999746
CCN(CC)c1ccc(cc1)[C@H]2C(=C(C(=O)N2c3nnc(s3)SCC)[O-])C(=O)c4ccccc4 C39999747
C=CCOc1ccc(cc1)C(=O)C2=C(C(=O)N([C@@H]2c3cccs3)c4nnc(s4)SCC=C)[O-] C40003243
Cc1c(c(c(s1)[N-]S(=O)(=O)c2cccc(c2)[N+](=O)[O-])C(=O)OC)c3cccc(c3)Cl C41017617
COc1ccc(cc1)S(=O)(=O)N2CCCc3c2ccc(c3)[N-]S(=O)(=O)/C=C/c4ccccc4 C49506513
COc1ccc(cc1)S(=O)(=O)N2CCCc3c2ccc(c3)[N-]S(=O)(=O)c4ccc(c(c4)Cl)OC C49506605
c1cc(cc(c1)[N-]S(=O)(=O)c2ccc(s2)S(=O)(=O)c3cc(ccn3)C(F)(F)F)C(F)(F)F C01038611
CCO/C(=C/1\C(=O)/C(=C/c2cc(c(c(c2)Br)OC)OC)/S\C1=N/c3ccc(cc3)OC)/[O-] C59105445
CCOc1cc(cc(c1OCc2ccc(cc2)F)Cl)/C=C/3\C(=NC(=O)N(C3=O)c4ccc(cc4)F)[O-] C59135460
C[C@H]1CC(=C(N1Cc2ccccc2)C)C(=O)CSc3nc4c(cnn4c5ccccc5)c(n3)[O-] C38675559
CCc1ccc(cc1)N2[C@H](C(=C(C2=O)[O-])S(=O)(=O)c3ccc(cc3)C)c4ccc(cc4)C(=O)OC C64558211
Cc1c(c(n2c(n1)nc(n2)N(Cc3ccccc3OC)C(=O)c4ccccc4)[O-])Cc5ccccc5 C64792019
CCCCc1c(nc2nc(nn2c1[O-])N(Cc3ccc(cc3)Br)C(=O)c4ccco4)C C64814199
CCCCn1c(=O)c2ccc(cc2nc1SCc3csc(n3)c4ccccc4Cl)C(=O)[O-] C13044382
CCCCCn1c(=O)c2cc(ccc2nc1SCc3cccc(c3)C(=O)[O-])Br C13061889
Cc1ccc(cc1)C(=O)[C@H](C)Sc2nc3cc(ccc3c(=O)n2CCc4ccccc4)C(=O)[O-] C13280228
CCCCCn1c(=O)c2cc(ccc2nc1SCc3ccc(cc3)C(=O)[O-])Br C13355075
Cc1ccc(cc1)c2cc(nc(c2)c3ccc4c(c3)N(C(=O)CO4)CCC(=O)[O-])c5ccc(cc5)CC(C)C C19893988
CCCOc1ccc(cc1)[C@H]2C(=C(C(=O)N2c3nc4ccc(cc4s3)OC)[O-])C(=O)c5cccs5 C09067686
CCc1ccc2c(c1)sc(n2)N3[C@H](C(=C(C3=O)[O-])C(=O)c4ccc(cc4)F)c5ccc(cc5)OCC=C C13551188
CC(C)(C)c1ccc(cc1)[C@@H]2C(=C(C(=O)N2c3ccccn3)[O-])C(=O)c4ccc(cc4)OCC=C C09274388
CC(C)(C)c1ccc(cc1)OCCOc2ccc(cc2/C=C\3/C(=NC(=S)S3)[O-])[N+](=O)[O-] C32109513
CC(C)c1ccc(cc1)[C@H]2C(=C(C(=O)N2CCc3ccccc3)[O-])C(=O)c4cccc(c4)OC C33511115
Cc1ccc2c(c1)sc(n2)N3[C@H](C(=C(C3=O)[O-])C(=O)c4ccco4)c5cccc(c5)OCCC(C)C C33525799
Cc1ccc2c(c1)sc(n2)N3[C@H](C(=C(C3=O)[O-])C(=O)c4ccc(o4)C)c5cccc(c5)OCCC(C)C C33553071
Cc1ccc2c(c1)sc(n2)N3[C@H](C(=C(C3=O)[O-])C(=O)c4ccc(cc4)OC)c5ccc(cc5)OCC=C C33594965
CCOc1ccc(cc1)[C@H]2C(=C(C(=O)N2c3nc4ccc(cc4s3)F)[O-])C(=O)c5cccc(c5)OCC C33803701
c1ccc(cc1)CSc2nnc(s2)N3[C@@H](C(=C(C3=O)[O-])C(=O)/C=C/c4ccccc4)c5ccccc5 C35421003
c1ccc(cc1)CN2[C@@H](C(=C(C2=O)[O-])C(=O)/C=C/c3ccccc3)c4cccc(c4)Oc5ccccc5 C35444587
CCOc1cc(ccc1OCc2ccc(cc2)C)/C=C\3/C(=O)N(/C(=N\c4cccc(c4)C(=O)[O-])/S3)C C35656508
CCOC(=O)C1=C(N=C2N([C@@H]1c3cccc(c3)Cl)C(=CS2)/C=C(/N(C)Cc4ccccc4)\[O-])C C35694298
CCC1=C([C@H](N2C(=CSC2=N1)/C=C(/N(C)Cc3ccccc3)\[O-])c4cccc(c4)F)C(=O)OC C35696830
Cc1ccc(cc1)[C@H]2C(=C(N=C3N2C(=CS3)/C=C(/N(C)C4CCCCC4)\[O-])C)C(=O)OCC=C C35697336
CCOC(=O)C1=C(N=C2N([C@@H]1c3ccc(cc3)C)C(=CS2)/C=C(/N(C)Cc4ccccc4)\[O-])C C35698460
CCN(CC)/C(=C/C1=CSC2=NC(=C([C@@H](N12)c3ccc(cc3)Cl)C(=O)OC(C)C)C)/[O-] C35705330
CCOc1ccc(cc1)[C@@H]2C(=C(C(=O)N2c3nc4ccc(cc4s3)F)[O-])C(=O)c5ccc(cc5)OCC C08973788
CCOc1c(cc(cc1Cl)C(=O)c2c(c(c(=O)n(c2[O-])CCc3ccc(cc3)OC)C#N)C)Cl C38624735
CCCCOc1c(cc(cc1Cl)C(=O)c2c(c(c(=O)n(c2[O-])Cc3ccccc3Cl)C#N)C)Cl C38626389
CCc1ccc(cc1)C[C@@H]2C(=O)N(/C(=N/c3ccc(cc3)C(=O)[O-])/S2)CCc4ccccc4 C39850774
c1ccc(cc1)CSc2nnc(s2)/N=C(/C(=C/c3ccc(o3)c4cccc(c4)C(F)(F)F)/C#N)\[O-] C39998196
Cc1ccc(cc1)COc2cccc(c2)C(=O)C3=C(C(=O)N([C@H]3c4cccc(c4)Br)CC=C)[O-] C40030291
Cc1ccc(cc1)COc2cccc(c2)C(=O)C3=C(C(=O)N([C@@H]3c4cccc5c4cccc5)CC=C)[O-] C40030376
Cc1ccc(cc1)COc2cccc(c2)C(=O)C3=C(C(=O)N([C@@H]3c4ccccc4Br)CC=C)[O-] C40030386
C=CCN1[C@@H](C(=C(C1=O)[O-])C(=O)c2ccc(cc2)OCc3ccccc3Cl)c4cccc5c4cccc5 C40030615
C=CCN1[C@H](C(=C(C1=O)[O-])C(=O)c2ccc(cc2)OCc3ccc(cc3)Cl)c4c(cccc4Cl)F C40030816
Cc1ccc(cc1)COc2ccc(cc2)C(=O)C3=C(C(=O)N([C@H]3c4cccc(c4)Br)CC=C)[O-] C40030854
C=CCN1[C@@H](C(=C(C1=O)[O-])C(=O)c2ccc(cc2)OCc3ccc(cc3)F)c4ccc(c(c4)Cl)Cl C40031002
C=CCN1[C@@H](C(=C(C1=O)[O-])C(=O)c2ccc(cc2)OCc3ccc(cc3)F)c4c(cccc4Cl)F C40031088
CCCCN1[C@@H](C(=C(C1=O)[O-])C(=O)c2ccc(cc2)OC(C)C)c3ccc(c(c3)Cl)Cl C40079387
CCCCN1[C@H](C(=C(C1=O)[O-])C(=O)c2ccc(cc2)OC(C)C)c3ccc(c(c3)Cl)Cl C40079388
CCCCN1[C@H](C(=C(C1=O)[O-])C(=O)c2ccc(cc2)OC(C)C)c3c(cccc3Cl)Cl C40079517
CCCCN1[C@H](C(=C(C1=O)[O-])C(=O)c2ccc(cc2C)OC(C)C)c3ccc(c(c3)Cl)Cl C40084516
Cc1c(c(nc(n1)SCc2c(oc(n2)c3cccc(c3OC)OC)C)[O-])Cc4ccccc4 C45924709
CCc1ccc(cc1)/N=C\2/C(=C(/C(=C/c3ccc(c(c3)Br)OCC#C)/S2)[O-])C(=O)OCC C59247235
CCOc1cc(c(cc1OC)/C=C\2/C(=C(/C(=N/c3ccc(cc3)Cl)/S2)C(=O)OCC)[O-])Cl C59247498
CCc1ccc(cc1)/N=C\2/C(=C(/C(=C/c3cc(c(cc3OC)OC)Cl)/S2)[O-])C(=O)OCC C59364825
CCO/C(=C/1\C(=O)/C(=C/c2ccc(c(c2)OC)OCc3ccc(cc3)C)/S\C1=N/c4ccc(cc4)C)/[O-] C59366121
CCOc1cc(cc(c1OC)Cl)/C=C\2/C(=C(/C(=N/c3ccc(cc3)Cl)/S2)C(=O)OCC)[O-] C59366159
CCOc1cc(ccc1OCc2ccc(cc2)C)/C=C/3\C(=O)N(/C(=N\c4cccc(c4)C(=O)[O-])/S3)C C35656509
CCOc1cc(ccc1OCc2cccc(c2)F)/C=C/3\C(=O)N(/C(=N\c4cccc(c4)C(=O)[O-])/S3)C C35669379
Cc1ccccc1OCCSc2nc3ccc(cc3s2)/N=C/c4cc(ccc4[O-])[N+](=O)[O-] C59854994
Cc1ccc(cc1)N2C(=O)/C(=C\c3ccccc3OCCOc4ccc(cc4)C(C)(C)C)/C(=NC2=O)[O-] C27527825
CCc1ccc(cc1)[N-]C2=NC(=O)/C(=C/c3ccc(c(c3)OC)OCc4ccccc4Cl)/S2 C08821775
Cc1ccc(cc1)[C@H]2C=C(NN2C(=O)CCC(=O)[O-])c3c(nc4ccc(cc4c3c5ccccc5)Br)C C01770426
c1cc(ccc1CSc2nc3ccc(cc3s2)/N=C/c4ccc(c(c4)[N+](=O)[O-])[O-])Br C03664500
Cc1ccc(cc1)C(=O)C2=C(C(=O)N([C@@H]2c3ccc(cc3)C(C)C)c4nc5ccc(cc5s4)OC)[O-] C08837114
CCc1ccc2c(c1)sc(n2)N3[C@@H](C(=C(C3=O)[O-])C(=O)c4ccc(o4)C)c5ccc(cc5)C(C)(C)C C13548585
CC(C)c1ccc(cc1)[C@H]2C(=C(C(=O)N2c3nc4ccc(cc4s3)F)[O-])C(=O)c5ccc(cc5)OC C09008554
CCc1nc2c(cc(nc2n1Cc3ccc4c(c3)CCN4Cc5cc(c(cc5C(=O)[O-])Cl)Cl)C)C C27425871
CCOC(=O)c1c(oc2c1cc(cc2Cl)[N-]S(=O)(=O)c3cc(c(cc3Cl)Cl)Cl)C C28463649
CCOc1cc(cc(c1OC)Br)/C=C\2/C(=O)N=C(S2)[N-]c3ccc(cc3)Br C15015652
c1ccc(c(c1)[N-]C2=NC(=O)/C(=C\c3ccc(c(c3)[N+](=O)[O-])Sc4ccc(cc4)Cl)/S2)Cl C32124672
Cc1cc(c2c(c1)sc(n2)N3[C@H](C(=C(C3=O)[O-])C(=O)c4cccc(c4)OC)c5ccc(cc5)C(C)C)C C08894066
CC(C)c1ccc(cc1)[C@@H]2C(=C(C(=O)N2c3nc4ccc(cc4s3)OC)[O-])C(=O)c5ccc(cc5)F C33540209
Cc1cc(c2c(c1)sc(n2)N3[C@@H](C(=C(C3=O)[O-])C(=O)c4ccc(c(c4)C)OC)c5ccc(cc5)C(C)C)C C09427385
CC\1(c2ccccc2N(/C1=C/C(=O)c3ccc(c(c3)S(=O)(=O)[N-]c4ccc(cc4)OC)Cl)C)C C32693822
CC1=C2C[C@@H](CC[C@@]2(CC[C@@H](O1)OC(=O)C(=C)[C@@H]3CC[C@@]4(CCC[C@@]([C@@H]4C3)(C)O)C)C)C(=C)C(=O)[O-] C35458272
CC1=C([C@@H](N2C(=CSC2=N1)/C=C(/N[C@@H]3CCCc4c3cccc4)\[O-])c5ccc(cc5)Cl)C(=O)OC C35970244
CC1=C([C@H](N2C(=CSC2=N1)/C=C(/N[C@@H]3CCCc4c3cccc4)\[O-])c5ccc(cc5)Cl)C(=O)OC C35970247
CC1=C([C@@H](N2C(=CSC2=N1)/C=C(/N[C@H]3CCCc4c3cccc4)\[O-])c5ccc(cc5)Cl)C(=O)OC C35970249
CC1=C([C@H](N2C(=CSC2=N1)/C=C(/N[C@H]3CCCc4c3cccc4)\[O-])c5ccc(cc5)Cl)C(=O)OC C35970252
CC1=C([C@@H](N2C(=CSC2=N1)/C=C(/N[C@@H]3CCCc4c3cccc4)\[O-])c5cccc(c5)Cl)C(=O)OC C35970308
CC1=C([C@H](N2C(=CSC2=N1)/C=C(/N[C@@H]3CCCc4c3cccc4)\[O-])c5cccc(c5)Cl)C(=O)OC C35970311
CC1=C([C@@H](N2C(=CSC2=N1)/C=C(/N[C@H]3CCCc4c3cccc4)\[O-])c5cccc(c5)Cl)C(=O)OC C35970314
CC1=C([C@H](N2C(=CSC2=N1)/C=C(/N[C@H]3CCCc4c3cccc4)\[O-])c5cccc(c5)Cl)C(=O)OC C35970317
CCc1ccc2c(c1)sc(n2)N3[C@H](C(=C(C3=O)[O-])C(=O)c4ccc(cc4)F)c5ccc(cc5)C(C)C C08934735
CC[C@@H](C)n1c(c(c(c(c1=O)C#N)C)C(=O)COc2c(c(c(c(c2Cl)Cl)Cl)Cl)Cl)[O-] C38617392
C[C@H]1CCC[C@@]2([C@@H]1CC[C@@]3([C@@H]2[C@@H](C[C@@H]\4[C@@]3(C[C@@H](/C4=C(\CCC=C(C)C)/C(=O)[O-])OC(=O)C)C)O)C)C C38654141
CC[C@@H](C)c1ccc(cc1)N2C(=O)/C(=C/c3cn(c4c3cccc4)Cc5ccccc5F)/C(=NC2=O)[O-] C08741493
CC[C@H](C)c1ccc(cc1)N2C(=O)/C(=C/c3cn(c4c3cccc4)Cc5ccccc5F)/C(=NC2=O)[O-] C08741494
c1ccc2cc(ccc2c1)/C(=C(\[C@@H]3c4ccccc4C(=O)O3)/C(=O)C(=O)Nc5cccc(c5)C(F)(F)F)/[O-] C31843080
Cc1ccc(cc1)[C@@H]2C=C(NN2C(=O)CCC(=O)[O-])c3c(nc4ccc(cc4c3c5ccccc5)Br)C C01770428
CCO/C(=C/1\C(=O)/C(=C\c2cc(n(c2C)c3ccc(cc3)C(C)C)C)/S\C1=N/c4ccc(cc4)Cl)/[O-] C59105400
CCO/C(=C/1\C(=O)/C(=C/c2cc(n(c2C)c3cc(cc(c3)C)C)C)/S\C1=N/c4ccc(cc4)OC)/[O-] C59105477
c1ccc2cc(ccc2c1)S(=O)(=O)Nc3ccc(cc3)S(=O)(=O)[N-]c4cc(cc(c4)Cl)Cl C14225001
Cc1ccc(cc1)N2C3=NC(=O)NC(C3=C(N=C2SCc4ccccc4)[O-])(C(F)(F)F)C(F)(F)F C59255252
CCO/C(=C/1\C(=O)/C(=C/c2cn(c3c2cccc3)Cc4ccc(cc4)F)/S\C1=N/c5ccc(cc5)C)/[O-] C59364769
CCO/C(=C/1\C(=O)/C(=C/c2cc(c(c(c2)Cl)OCC#N)Cl)/S\C1=N/c3ccc(cc3)Cl)/[O-] C59437087
CCO/C(=C/1\C(=O)/C(=C/c2cn(c3c2cccc3)Cc4ccccc4)/S\C1=N/c5ccc(cc5)Cl)/[O-] C59437181
C[C@@H]\1CCCCCCCCCC/C1=N\[N-]C2=NC(=O)[C@H](S2)CC(=O)Nc3cccc(c3)C(F)(F)F C22506179
CCOc1ccc(cc1)[C@@H]2[C@@H]3C(=NC(=NC3=O)SCc4ccccc4F)N=C5C2=C(CC(C5)(C)C)[O-] C39730393
CCOc1ccc(cc1)[C@H]2[C@@H]3C(=NC(=NC3=O)SCc4ccccc4F)N=C5C2=C(CC(C5)(C)C)[O-] C39730396
CCOc1ccc(cc1)[C@H]2[C@H]3C(=NC(=NC3=O)SCc4ccccc4F)N=C5C2=C(CC(C5)(C)C)[O-] C39730403
CC1(CC(=C2[C@@H](C(=C(N=C2C1)SCC(=O)Nc3ccc(cc3)Cl)C#N)c4ccc(cc4)OC)[O-])C C08387669
CC1(CC(=C2[C@H](C(=C(N=C2C1)SCC(=O)Nc3ccc(cc3)Cl)C#N)c4ccc(cc4)OC)[O-])C C08387672
CCc1cccc(c1NC(=O)CSC2=C([C@H](C3=C(CC(CC3=N2)(C)C)[O-])c4ccc(cc4)Cl)C#N)C C20171664
c1ccc(cc1)N(c2ccccc2)C(=O)CSC3=C([C@H](C4=C(CCCC4=N3)[O-])c5ccccc5F)C#N C13174763
CC1(CC(=C2[C@@H](C(=C(N=C2C1)SCC(=O)Nc3ccc(cc3)OC)C#N)c4ccc(cc4)Cl)[O-])C C09088915
CC1(CC(=C2[C@H](C(=C(N=C2C1)SCC(=O)Nc3ccc(cc3)OC)C#N)c4ccc(cc4)Cl)[O-])C C09088916
Cc1c(cccc1Cl)NC(=O)CSC2=C([C@H](C3=C(CC(CC3=N2)(C)C)[O-])c4ccc(cc4)OC)C#N C13167819
CC[C@@H](C)c1ccc(cc1)N2C(=O)/C(=C/c3cccn3Cc4ccc(cc4Cl)Cl)/C(=O)N=C2[O-] C08914408
CC[C@@H](C)c1ccc(cc1)N2C(=O)/C(=C/c3cn(c4c3cccc4)Cc5ccccc5F)/C(=O)N=C2[O-] C08741493
CC[C@H](C)c1ccc(cc1)N2C(=O)/C(=C/c3cn(c4c3cccc4)Cc5ccccc5F)/C(=O)N=C2[O-] C08741494
Cc1ccc2cc(c(nc2c1)Cl)CSc3nc4ccccc4c(=O)n3[C@H](C(C)C)C(=O)[O-] C13025572
Cc1ccc(cc1)C(=O)[C@@H](C)Sc2nc3cc(ccc3c(=O)n2c4ccccc4)C(=O)[O-] C13279533
c1ccc2c(c1)c(=O)n(c(n2)/C=C/c3ccc(cc3)C(=O)[O-])c4ccc(cc4)OC(F)F C13358442
C[C@@H]1CCc2c(sc3c2c(=O)n(c(n3)SCc4c(cco4)C(=O)[O-])CC(C)C)C1 C13397988
c1ccc(cc1)n2c(nnc2SCc3c4ccccc4oc3C(=O)[O-])c5cccs5 C13412876
c1ccc(cc1)Cn2c(=O)c3ccccc3nc2SCc4c5ccccc5oc4C(=O)[O-] C13413118
CN\1C(=O)/C(=C/c2ccc(cc2)OCC=C)/S/C1=N\c3ccc(c(c3)C(=O)[O-])Cl C15010391
COc1ccc(cc1)S(=O)(=O)[N-]c2c(cn(n2)Cc3ccc(c(c3)Cl)Cl)Cl C19645344
Cc1c(sc(n1)N2[C@H](C(=C(C2=O)[O-])C(=O)c3ccc(cc3)OC)c4ccc(cc4)C(C)C)C C09301936
CCc1ccc(cc1)[C@@H]2C(=C(C(=O)N2c3nnc(s3)SC)[O-])C(=O)c4ccc(cc4)C C27022168
c1ccc(cc1)S(=O)(=O)c2ccc(cc2)CCCC3=C(C(=O)c4ccccc4C3=O)[O-] C04878620
CCN(c1ccccc1)C(=O)c2ccc(c(c2)[N-]S(=O)(=O)c3ccc(cc3)F)Cl C32369605
CCOc1ccc(cc1)[N-]C2=NC(=O)/C(=C\c3cc(n(c3C)c4cc(ccn4)C)C)/S2 C15225258
c1ccc(cc1)CCN2[C@H](C(=C(C2=O)[O-])C(=O)c3cc4ccccc4o3)c5ccc(cc5)F C33415294
c1ccc(cc1)CCN2[C@H](C(=C(C2=O)[O-])C(=O)c3cc4ccccc4o3)c5ccccc5F C33415924
c1ccc(cc1)CCN2[C@@H](C(=C(C2=O)[O-])C(=O)c3cccs3)c4cccc(c4)Br C33530356
Cc1ccc(c(c1)C(=O)C2=C(C(=O)N([C@H]2c3ccc(cc3)C(C)C)Cc4ccncc4)[O-])C C33698663
CC(C)c1ccc(cc1)[C@@H]2C(=C(C(=O)N2Cc3ccccc3)[O-])C(=O)c4ccc5c(c4)OCCO5 C09459769
CC(C)(C)c1ccc(cc1)[C@@H]2C(=C(C(=O)N2Cc3ccco3)[O-])C(=O)c4ccc(cc4)F C35273067
CCc1ccc(cc1)N2[C@@H](SCC2=O)c3ccc(cc3)[N-]S(=O)(=O)c4cccc5c4nccc5 C35563145
CC1=C([C@@H](N2C(=CSC2=N1)/C=C(/N3CCCC3)\[O-])c4cccc(c4)F)C(=O)OC(C)C C35709616
c1cc(cc(c1)N2CCCN(C2=O)Cc3ccc(c(c3)F)F)[N-]S(=O)(=O)c4cccc(c4)Cl C35811628
CCOC(=O)C1=C(N=C2N([C@H]1c3ccc(cc3)F)C(=CS2)/C=C(/N4CCCC4)\[O-])C C36050218
CCOC(=O)C1=C(N=C2N([C@@H]1c3cccc(c3)F)C(=CS2)/C=C(/N4CCCC4)\[O-])C C36051104
CCOC(=O)C1=C(N=C2N([C@H]1c3cccc(c3)F)C(=CS2)/C=C(/N4CCCC4)\[O-])C C36051106
CCC1=C([C@@H](N2C(=CSC2=N1)/C=C(/N3CCCC3)\[O-])c4ccccc4F)C(=O)OC C36058585
CCC1=C([C@H](N2C(=CSC2=N1)/C=C(/N3CCCC3)\[O-])c4ccccc4F)C(=O)OC C36058586
CCc1nnc(n1/N=C/c2ccc(o2)COc3c(cc(cc3Cl)Cl)Cl)[S-] C36611350
Cc1ccc(cc1)N2C(=O)[C@@](C(=NC2=O)[O-])(CCc3ccccn3)Cc4cccc(c4Cl)Cl C01131724
Cc1cc(c(c(=O)n1Cc2ccco2)[C@H](c3cccc(c3)F)N4CCN(CC4)c5ccccc5)[O-] C21098244
Cc1cc(c(c(=O)n1Cc2ccco2)[C@@H](c3ccc(cc3)F)N4CCN(CC4)c5ccccc5)[O-] C21098269
Cc1cc(c(c(=O)n1Cc2ccco2)[C@@H](c3ccccc3)N4CCN(CC4)c5ccc(cc5)F)[O-] C20604696
Cc1cc(c(c(=O)n1Cc2ccco2)[C@@H](c3ccccc3)N4CCN(CC4)c5ccccc5F)[O-] C21098079
COc1ccc(cc1F)S(=O)(=O)[N-]c2c3ccccc3oc2C(=O)c4ccc(cc4)F C38602778
Cc1cc(cc(c1)O[C@@H](C)C(=O)c2c(c(c(=O)n(c2[O-])[C@H](C)c3ccccc3)C#N)C)C C38623055
Cc1cc(cc(c1)O[C@H](C)C(=O)c2c(c(c(=O)n(c2[O-])[C@H](C)c3ccccc3)C#N)C)C C38623059
Cc1cccc(c1C)O[C@@H](C)C(=O)c2c(c(c(=O)n(c2[O-])[C@@H](C)c3ccccc3)C#N)C C38623079
Cc1ccc(cc1)Cn2c(c(c(c(c2=O)C#N)C)C(=O)[C@@H](C)Oc3cccc(c3C)C)[O-] C38624313
Cc1cc(cc(c1)OCC(=O)c2c(c(c(=O)n(c2[O-])Cc3ccccc3Cl)C#N)C)C C38626190
Cc1c(c(=O)n(c(c1C(=O)[C@H]2[C@@H](C2(C)C)C=C(Cl)Cl)[O-])Cc3ccc(cc3)OC)C#N C38626539
c1ccc(c(c1)CSc2nnc(s2)/N=C(/C(=C/c3ccccc3Cl)/C#N)\[O-])F C39997611
CCSc1nnc(s1)N2[C@H](C(=C(C2=O)[O-])C(=O)c3ccc(cc3)C)c4cccc(c4)Cl C39999809
COc1ccc(cc1)[C@@H]2CC(=NN2/C(=C/Sc3nc4ccccc4o3)/[O-])c5cccs5 C44809964
Cc1ccc(cc1)N2C(=O)[C@](C(=NC2=O)[O-])(CCc3ccncc3)Cc4cccc(c4Cl)Cl C08682630
CC[C@@H](C)c1ccc(cc1)N2C(=O)/C(=C/c3cccn3Cc4cccc(c4)C)/C(=NC2=O)[O-] C13894831
CCN(c1ccccc1)C(=O)c2ccc(cc2)[N-]S(=O)(=O)c3ccc(c(c3)Cl)F C32369612
CN\1C(=O)/C(=C\c2ccc(cc2)OCC=C)/S/C1=N\c3ccc(c(c3)C(=O)[O-])Cl C33349476
CCOc1ccc(cc1OC)/C=C\2/C(=O)N=C(S2)[N-]c3cccc(c3)Br C13758210
CCc1ccc(cc1)[C@H]2C(=C(C(=O)N2Cc3ccc(cc3)Cl)[O-])S(=O)(=O)c4ccc(cc4)C C64558385
COc1ccc(cc1Cl)[N-]S(=O)(=O)c2ccc(s2)c3cnc(o3)C4CCCC4 C65004821
c1ccc(cc1)CN\2C(=O)/C(=C/c3ccc(o3)c4ccc(c(c4)C(=O)[O-])Cl)/S/C2=N\c5ccccc5 C03666382
CC(C)c1ccc(cc1)[C@H]2C[C@@H](c3cc(cc(c3N2)C(=O)[O-])Br)c4ccc(c(c4)OC)OC C12401730
CC(C)c1ccc(cc1)[C@H]2C[C@H](c3cc(cc(c3N2)C(=O)[O-])Br)c4ccc(c(c4)OC)OC C12401732
c1ccc2c(c1)c(=O)n(c(n2)SCc3c4c(cccc4sc3C(=O)[O-])F)Cc5ccc(cc5)F C13256464
Cc1cc(c(n1c2ccc(cc2)C(=O)[O-])C)/C=N/c3c(c4c(s3)CCCC4)C(=O)NC5CCCCC5 C09680355
CCc1ccc2c(c1)sc(n2)N3[C@H](C(=C(C3=O)[O-])C(=O)c4ccc(o4)C)c5ccc(cc5)C(C)(C)C C13548583
Cc1ccc2c(c1)sc(n2)N3[C@H](C(=C(C3=O)[O-])C(=O)c4cccc(c4)OC)c5ccc(cc5)C(C)C C08996891
CCN\1c2ccc3ccccc3c2C(/C1=C\C(=O)c4ccccc4[N-]S(=O)(=O)c5cccs5)(C)C C18156827
CCN(c1cccc2c1cccc2)C(=O)c3ccccc3[N-]S(=O)(=O)c4ccc(cc4)Br C06176763
Cc1ccc(cc1)S(=O)(=O)[N-]c2ccc(c3c2C(=O)c4ccccc4C3=O)Oc5ccc(cc5)C(C)(C)C C27837247
c1ccc(cc1)[N-]C2=NC(=O)/C(=C\c3ccc(c(c3)Br)OCc4ccc(cc4)Cl)/S2 C09234319
CC[C@]1(Cc2ccccc2-c3c1c(nc(n3)S[C@H](C)C(=O)N(c4ccccc4)c5ccccc5)[O-])C C03771759
Cc1ccc2c(c1)sc(n2)N3[C@@H](C(=C(C3=O)[O-])C(=O)c4ccc(cc4)OC)c5ccc(cc5)C(C)C C08973669
Cc1cc(c2c(c1)sc(n2)N3[C@H](C(=C(C3=O)[O-])C(=O)c4ccc(c(c4)C)OC)c5ccc(cc5)C(C)C)C C09427388
CCc1ccc2c(c1)nc(o2)c3cccc(c3)/N=C/c4cc(cc(c4[O-])Br)Cc5ccccc5 C08448904
Cc1cc(c2c(c1)sc(n2)N3[C@@H](C(=C(C3=O)[O-])C(=O)/C=C/c4ccccc4)c5ccc(cc5)C(C)(C)C)C C35421757
CCc1ccc(cc1)[C@H]2C(=C(C(=O)N2c3nc4c(cc(cc4s3)C)C)[O-])C(=O)/C=C/c5ccccc5 C35421781
CC1=C2C[C@H](CC[C@]2(CC[C@@H](O1)OC(=O)C(=C)[C@@H]3CC[C@@]4(CCC[C@@]([C@@H]4C3)(C)O)C)C)C(=C)C(=O)[O-] C35458286
CC[C@@H](C)c1ccc(cc1)N2C(=O)/C(=C\c3cn(c4c3cccc4)Cc5ccc(cc5)Cl)/C(=O)N=C2[O-] C36550896
c1ccc(cc1)[N-]C2=NC(=O)/C(=C\c3cc(ccc3OCc4ccccc4Cl)Br)/S2 C15229665
Cc1c(c(=O)n(c(c1C(=O)COc2c(c(c(c(c2Cl)Cl)Cl)Cl)Cl)[O-])CC(C)C)C#N C38617531
C[C@@H]1CCC[C@]2([C@@H]1CC[C@@]3([C@@H]2[C@@H](C[C@@H]\4[C@@]3(C[C@@H](/C4=C(\CCC=C(C)C)/C(=O)[O-])OC(=O)C)C)O)C)C C38654146
C=CCN\1C(=O)/C(=C\c2ccc(o2)c3ccc(c(c3)Cl)Cl)/S/C1=N\c4cccc(c4)C(=O)[O-] C39866674
CCCCc1ccc(cc1)N2[C@@H](NC(=O)C(=C2[S-])C#N)c3ccc(o3)c4cc(ccc4Cl)Cl C39887361
CCCCc1ccc(cc1)N2[C@H](NC(=O)C(=C2[S-])C#N)c3ccc4c(c3)c(on4)c5ccc(cc5)Cl C39887370
CC(C)(C)c1ccc(cc1)[C@@H]2c3c([nH]nc3C(=O)N2Cc4ccc(cc4)OC)c5cc(ccc5[O-])Cl C39899093
CC(C)(C)c1ccc(cc1)[C@H]2c3c([nH]nc3C(=O)N2Cc4ccc(cc4)OC)c5cc(ccc5[O-])Cl C39899094
CCC1=NN(C(=O)[C@H]1C/C(=C/c2ccc(c(c2)Cl)Cl)/C(=O)[O-])c3ccc(cc3)Br C33910234
CC(C)(C)c1ccc(cc1)S(=O)(=O)[N-]c2ccc3c(c2)N(CCC3)S(=O)(=O)c4ccc(cc4)F C49503804
CCCCCn1c2ccccc2c(=O)c(c1[O-])C(=O)/N=c\3/[nH]c(cs3)c4ccc(cc4)Br C08970906
CC(C)c1ccc(cc1)[C@@H]2C[C@@H](n3c(cc(n3)c4nnc(n4Cc5ccccc5)[S-])N2)C(F)(F)F C02791417
CCc1ccc(cc1)/N=C\2/C(=C(/C(=C/c3ccc(o3)c4cc(ccc4Cl)Cl)/S2)[O-])C(=O)OCC C59105371
CC1=CC(=C([C@@H]1c2ccc(cc2)OCc3ccccc3)C)/C=C/4\C(=NC(=O)N(C4=O)c5ccc(cc5)F)[O-] C59135326
CC1=CC(=C([C@@H]1c2ccc(cc2)OCc3ccccc3)C)/C=C/4\C(=NC(=S)N(C4=O)c5ccccc5F)[O-] C59136195
CCO/C(=C/1\C(=O)/C(=C/c2cn(c3c2cccc3)Cc4ccccc4F)/S\C1=N/c5ccc(cc5)C)/[O-] C59247323
CCO/C(=C/1\C(=O)/C(=C/c2cn(c3c2cccc3)Cc4cccc(c4)F)/S\C1=N/c5ccc(cc5)C)/[O-] C59247567
CCO/C(=C/1\C(=O)/C(=C/c2ccc(o2)Sc3ccc(cc3)Cl)/S\C1=N/c4ccc(cc4)C)/[O-] C59247635
CCO/C(=C/1\C(=O)/C(=C/c2cn(c3c2cccc3)Cc4ccccc4C#N)/S\C1=N/c5ccc(cc5)C)/[O-] C59364536
c1cc(ccc1Oc2ccc(cc2)Br)S(=O)(=O)[N-]c3ccc(c(c3)C(F)(F)F)Cl C59464765
c1ccc-2c(c1)Cc3c2ccc(c3)CSc4nc5ccc(cc5s4)/N=C/c6cc(ccc6[O-])[N+](=O)[O-] C59472557
Cc1c(cccc1/N=C/c2cc(cc(c2[O-])[N+](=O)[O-])Cc3ccccc3Cl)c4nc5ccccc5s4 C59476415
Cc1ccc(cc1)Sc2ccc(cc2[N+](=O)[O-])/C=C\3/C(=O)N=C(S3)/C=C(/c4ccc(cc4)Cl)\[O-] C13026733
CN\1C(=O)/C(=C\c2cc(c(c(c2)Cl)OCc3ccccc3)Cl)/S/C1=N\c4cccc(c4)C(=O)[O-] C59599922
Cc1ccc(cc1)S(=O)(=O)[N-]c2ccc(cc2/C=N/c3ccc(cc3)C4CCCCC4)Br C59946874
C[C@H]\1CCCCCCCCCC/C1=N\[N-]C2=NC(=O)[C@H](S2)CC(=O)Nc3cccc(c3)C(F)(F)F C22506184
CCOc1ccc(cc1)[N-]C2=NC(=O)/C(=C/c3cc(c(c(c3)Br)OC)Br)/S2 C18193731
CCOc1ccc(cc1)[C@H]2[C@@H]3C(=NC(=NC3=O)SCc4ccccc4Cl)N=C5C2=C(CC(C5)(C)C)[O-] C39730546
c1ccc(cc1)N(c2ccccc2)C(=O)CSC3=C([C@@H](C4=C(CCCC4=N3)[O-])c5ccccc5F)C#N C13174762
CCc1ccccc1NC(=O)CSC2=C([C@@H](C3=C(CCCC3=N2)[O-])c4cccc(c4Cl)Cl)C#N C13165973
CC[C@H](C)c1ccc(cc1)N2C(=O)/C(=C/c3cccn3Cc4ccc(cc4Cl)Cl)/C(=O)N=C2[O-] C08914409
C[C@@H](CCC(=O)[O-])[C@@H]1CC[C@@]2([C@@]1(CCC3=C2CC[C@@H]4[C@@]3(CC[C@@H](C4(C)C)OC(=O)C)C)C)C C04565791
c1ccc(cc1)CN\2C(=O)/C(=C/c3ccc(o3)c4ccccc4C(=O)[O-])/S/C2=N\c5ccccc5 C09304655
CCOc1ccc2ccccc2c1/C=C/c3nc4ccccc4c(=O)n3c5ccc(cc5)C(=O)[O-] C13087070
c1cc(sc1)CN(C23CC4CC(C2)CC(C4)C3)S(=O)(=O)c5cc(ccc5Cl)C(=O)[O-] C13250876
c1cc(cc(c1)/N=C/c2cc(ccc2[O-])[N+](=O)[O-])C(=O)/C=C/c3ccc(cc3)Br C15773846
CC(C)(C)[C@@H]1CCc2c(sc3c2c(=O)n(c(n3)SCc4ccc(cc4)C(=O)[O-])c5ccccc5)C1 C16322822
c1ccc(c(c1)Cc2cc(c(c(c2)[N+](=O)[O-])[O-])/C=N/c3ccccc3N4CCCCC4)Cl C16450174
CC(C)c1ccc(cc1)[C@@H]2C(=C(C(=O)N2c3nc4ccc(cc4s3)OC)[O-])C(=O)c5ccccc5 C09301965
CC(C)c1ccc(cc1)[C@@H]2C(=C(C(=O)N2c3ccc(c(c3)Cl)OC)[O-])C(=O)c4cccs4 C27061652
CCCN\1C(=O)/C(=C/c2ccc(o2)c3ccc(c(c3)C(=O)[O-])Cl)/S/C1=N\c4ccccc4 C27835169
c1ccc(cc1)CCN2[C@H](C(=C(C2=O)[O-])C(=O)c3cc4ccccc4o3)c5ccc(c(c5)Cl)Cl C33415298
CCOc1ccc(cc1)c2nnc(n2/N=C/c3ccc(o3)c4ccccc4Br)[S-] C03337173
CCOc1cccc(c1)c2nnc(n2/N=C/c3ccc(o3)c4ccccc4Br)[S-] C14357129
COc1ccc(cc1)[N-]/C(=N\C2(Oc3ccccc3O2)C(Cl)(Cl)Cl)/C(F)(F)F C19990343
Cc1ccc(cc1)Sc2ccc(cc2[N+](=O)[O-])/C=C/3\C(=O)N=C(S3)[N-]c4ccccc4Cl C32124815
CCOC(=O)C1=C(N=C2N([C@H]1c3ccccc3C)C(=CS2)/C=C(/N4CCCC[C@@H]4C)\[O-])C C34922689
CCC1=C([C@H](N2C(=CSC2=N1)/C=C(/N3CCC(CC3)C)\[O-])c4cccc(c4)C)C(=O)OC C34922985
CCC1=C([C@@H](N2C(=CSC2=N1)/C=C(/N3CCCC[C@@H]3C)\[O-])c4cccc(c4)C)C(=O)OC C34922986
CCC1=C([C@H](N2C(=CSC2=N1)/C=C(/N3CCC(CC3)C)\[O-])c4cc(ccc4C)C)C(=O)OC C34923129
CCC1=C([C@H](N2C(=CSC2=N1)/C=C(/N3CCCCC3)\[O-])c4ccc(cc4C)C)C(=O)OC C34923261
CCC1=C([C@H](N2C(=CSC2=N1)/C=C(/N3CCC(CC3)C)\[O-])c4ccc(cc4C)C)C(=O)OC C34923265
CCC1=C([C@H](N2C(=CSC2=N1)/C=C(/N3CCCC[C@H]3C)\[O-])c4ccc(cc4C)C)C(=O)OC C34923269
Cc1ccc(cc1)[C@H]2C(=C(N=C3N2C(=CS3)/C=C(/N4CCCCC4)\[O-])C)C(=O)OC(C)C C34923365
CC1CCN(CC1)/C(=C/C2=CSC3=NC(=C([C@H](N23)c4ccc(cc4)C(C)C)C(=O)OC)C)/[O-] C34923761
Cc1ccccc1[C@H]2C(=C(N=C3N2C(=CS3)/C=C(/N4CCCC4)\[O-])C)C(=O)OC(C)(C)C C35703774
CCC1=C([C@@H](N2C(=CSC2=N1)/C=C(/N3CCCC[C@@H]3C)\[O-])c4cc(ccc4C)C)C(=O)OC C35969766
C[C@@H]1CCCCN1/C(=C/C2=CSC3=NC(=C([C@@H](N23)c4ccc(cc4)C(C)C)C(=O)OC)C)/[O-] C35970409
C[C@@H]1CCCCN1/C(=C/C2=CSC3=NC(=C([C@H](N23)c4ccc(cc4)C(C)C)C(=O)OC)C)/[O-] C35970414
CCC1=C([C@H](N2C(=CSC2=N1)/C=C(/N3CCCC3)\[O-])c4ccc(cc4)C(C)C)C(=O)OC C36063334
CCc1ccc2c(c1)sc(n2)N3[C@H](C(=C(C3=O)[O-])C(=O)c4ccc(cc4)C)c5ccc(cc5)C(C)C C08894488
CC[C@@H](C)c1ccc(cc1)N2C(=O)/C(=C\c3ccc(o3)Sc4ccc(cc4)Cl)/C(=O)N=C2[O-] C36542241
CCc1ccc2c(c1)sc(n2)N3[C@@H](C(=C(C3=O)[O-])C(=O)c4ccc(cc4)F)c5ccc(cc5)C(C)C C08934734
c1ccc(cc1)CN\2C(=O)[C@H](S/C2=N\c3ccc(cc3)C(=O)[O-])Cc4ccc(c(c4)Cl)Cl C39850750
COC(=O)c1ccccc1[N-]C2=NC(=O)/C(=C\c3ccc(o3)c4cc(ccc4Cl)Cl)/S2 C39870149
c1ccc(c(c1)CSc2nnc(s2)/N=C(/C(=C/c3ccc(c(c3)Cl)Cl)/C#N)\[O-])Cl C39997274
c1ccc(c(c1)CSc2nnc(s2)/N=C(/C(=C/c3c(cccc3Cl)Cl)/C#N)\[O-])Cl C39997321
CC[C@H](C)c1ccc(cc1)N2C(=O)/C(=C/c3cn(c4c3cccc4)Cc5ccccc5C)/C(=NC2=O)[O-] C02226047
CCN1c2ccc(c3c2c(ccc3)C1=O)S(=O)(=O)[N-]c4ccc(cc4)Oc5ccc(cc5Cl)Cl C41091350
c1ccc2c(c1)nc(s2)/N=C(/C(=C/c3ccc(o3)SCc4ccc(cc4)Cl)/C#N)\[O-] C41120766
C[C@H](CCC(=O)[O-])[C@@H]1CC[C@]2([C@]1(CCC3=C2CC[C@@H]4[C@]3(CC[C@@H](C4(C)C)OC(=O)C)C)C)C C43959242
CC(C)(C)c1ccc(cc1)C(=O)c2cccc(c2)[N-]S(=O)(=O)c3ccc(s3)Br C44847561
CCO/C(=C/1\C(=O)/C(=C/c2cc(c(cc2C)OC)C(C)C)/S\C1=N/c3ccc(cc3)C)/[O-] C59105349
CS(=O)(=O)[N-]c1ccc2c(c1)sc(n2)S[C@@H](c3ccccc3)c4ccc(cc4)Cl C59432060
c1cc(ccc1CSc2nc3ccc(cc3s2)/N=C/c4cc(ccc4[O-])[N+](=O)[O-])Cl C59501362
Cc1ccc(c(c1)C)CSc2nc3ccc(cc3s2)/N=C/c4cc(ccc4[O-])[N+](=O)[O-] C59505909
c1ccc(cc1)[N-]C2=NC(=O)/C(=C/c3ccccc3OCc4ccc(cc4Cl)Cl)/S2 C06473718
CN\1C(=O)/C(=C\c2ccc(c(c2)Br)OCC=C)/S/C1=N\c3cccc(c3)C(=O)[O-] C59599999
C/C(=N/N=C\1/c2ccccc2C(=C1C(=O)C(c3ccccc3)c4ccccc4)[O-])/c5cccs5 C12342847
c1ccc(cc1)c2c(c(nc(n2)SCC(=O)N(C3CCCCC3)C4CCCCC4)[O-])C#N C10059019
CCc1ccc(cc1)N2[C@@H](C(=C(C2=O)[O-])S(=O)(=O)c3ccc(cc3)C)c4ccc(cc4)C(C)C C64558225
CC(C)Cn1c(=O)c2ccc(cc2nc1SCc3ccc(cc3Br)F)C(=O)[O-] C13049645
c1cc(ccc1C(c2ccc(cc2)F)OS(=O)(=O)c3ccc(c(c3)C(=O)[O-])Br)F C13068381
c1ccc(cc1)[C@H]2OCc3cc(cc(c3O2)CSc4ncc(n4c5ccccc5)C(=O)[O-])F C13090036
c1ccc(c(c1)C(=O)c2ccc(c(c2)[N+](=O)[O-])Sc3c(c(c(c(c3F)F)F)F)F)C(=O)[O-] C13180970
c1ccc(c(c1)n2c(=O)c3ccc(cc3nc2SCC(=O)c4ccc(cc4)Cl)C(=O)[O-])F C13280037
c1ccc(c(c1)n2c(=O)c3ccc(cc3nc2SCC(=O)c4ccc5c(c4)CCC5)C(=O)[O-])F C13280084
Cc1ccc(cc1)C(=O)[C@@H](C)Sc2nc3cc(ccc3c(=O)n2c4ccc(cc4)F)C(=O)[O-] C13280142
Cc1ccc(cc1)C(=O)[C@H](C)Sc2nc3cc(ccc3c(=O)n2c4ccc(cc4)F)C(=O)[O-] C13280143
C[C@H](C(=O)c1ccc(c(c1)F)F)Sc2nc3cc(ccc3c(=O)n2c4ccc(cc4)F)C(=O)[O-] C13280147
C[C@@H](C(=O)c1ccc(c(c1)F)F)Sc2nc3cc(ccc3c(=O)n2c4ccc(cc4)F)C(=O)[O-] C13280148
c1ccc(c(c1)c2ccc(o2)/C=C(/c3ccc(s3)S(=O)(=O)N4CCCCC4)\C(=O)[O-])Cl C13344089
Cc1c(cco1)c2nnc(n2c3ccccc3)SCc4c5c(cccc5sc4C(=O)[O-])F C13397448
CCCn1c(=O)c2cc(ccc2nc1SCc3c4ccccc4oc3C(=O)[O-])Br C13398055
CCn1c(=O)c2c(csc2nc1SCc3c4ccccc4oc3C(=O)[O-])c5cccs5 C13408269
c1ccc(cc1)n2c(=O)c3c(csc3nc2SCc4c5ccccc5oc4C(=O)[O-])C6CC6 C13417191
Cc1ccc(cc1)N2[C@@H]([C@@](C(=O)C2=O)(C(c3ccccc3)c4ccccc4)C(=O)[O-])c5ccccc5 C16292848
c1ccc(cc1)/C=C/C(=O)C2=C(C(=O)N([C@H]2c3ccccc3F)c4cccc(c4)C(F)(F)F)[O-] C09357924
c1ccc(cc1)CCN2[C@@H](C(=C(C2=O)[O-])C(=O)c3ccc4c(c3)OCCO4)c5ccc(c(c5)Cl)Cl C09357972
C[C@H]1Cc2cc(ccc2O1)C(=O)C3=C(C(=O)N([C@H]3c4ccc(cc4)Br)CCc5ccccc5)[O-] C09312971
Cc1nc2n(n1)c(c(s2)[C@@H](c3cccs3)N4CCN(CC4)C(c5ccccc5)c6ccccc6)[O-] C22784348
c1ccc(cc1)/C=C\C(=O)C2=C(C(=O)N([C@H]2c3ccccc3F)c4cccc(c4)C(F)(F)F)[O-] C33055312
CCSc1ccc(cc1)c2c(cn(n2)c3ccccc3)/C=C(\C#N)/c4nc5ccccc5c(n4)[O-] C09462115
COc1cccc2c1oc(c2)C(=O)C3=C(C(=O)N([C@H]3c4cccc(c4)Br)Cc5ccccc5)[O-] C33514497
COc1cccc2c1oc(c2)C(=O)C3=C(C(=O)N([C@H]3c4ccc(cc4)Br)Cc5ccccc5)[O-] C33514505
c1ccc(cc1)CCN2[C@H](C(=C(C2=O)[O-])C(=O)c3cccs3)c4ccc(c(c4)Cl)Cl C33530959
c1ccc(cc1)CCN2[C@H](C(=C(C2=O)[O-])C(=O)c3cccs3)c4ccc(cc4)I C33532750
C[C@@H]1Cc2cc(ccc2O1)C(=O)C3=C(C(=O)N([C@H]3c4cccc(c4)Br)CCc5ccccc5)[O-] C09471304
CCOc1cc(ccc1OC(=O)c2cccc(c2)I)/C=C/3\C(=NC(=S)S3)[O-] C35418841
Cc1c(n2ccccc2n1)C(=O)C3=C(C(=O)N([C@@H]3c4ccc(cc4)C(C)(C)C)Cc5ccccc5)[O-] C35420322
Cc1c(sc(n1)N2[C@H](C(=C(C2=O)[O-])C(=O)/C=C/c3ccccc3)c4ccc(c(c4)Cl)Cl)C(=O)C C35420915
c1ccc(cc1)CN2[C@@H](C(=C(C2=O)[O-])C(=O)/C=C/c3ccccc3)c4cccc(c4)Br C35444571
C[C@@H]1Cc2cc(ccc2O1)C(=O)C3=C(C(=O)N([C@H]3c4ccc(cc4)C(C)C)Cc5ccco5)[O-] C09470653
Cc1cccc(c1)N2CCN(CC2)C(=O)Cc3c(nc(nc3[O-])SCc4ccc(cc4)F)C C38898197
Cc1cccc(c1)N2CCN(CC2)C(=O)Cc3c(nc(nc3[O-])S[C@@H](C)c4ccccc4)C C38899555
CC(C)CN1c2ccc(cc2OCC(C1=O)(C)C)[N-]S(=O)(=O)c3cccc(c3)C(F)(F)F C38710725
CCOc1ccc(cc1)N2C(=O)/C(=C/c3cn(c4c3cccc4)Cc5ccc(cc5)C#N)/N=C2[S-] C39556700
c1ccc2c(c1)C=C(CO2)/C=C(\C#N)/C(=N/c3nnc(s3)SCc4ccc(cc4)Cl)/[O-] C39997467
Cc1ccc(cc1)CSc2nnc(s2)/N=C(/C(=C/C3=Cc4ccccc4O[C@@H]3C)/C#N)\[O-] C39997589
C[C@@H]1C(=Cc2ccccc2O1)/C=C(\C#N)/C(=N/c3nnc(s3)SCc4ccccc4F)/[O-] C39997663
CCSc1nnc(s1)N2[C@H](C(=C(C2=O)[O-])C(=O)c3ccccc3)c4ccc(c(c4)Cl)Cl C39999673
CCSc1nnc(s1)N2[C@@H](C(=C(C2=O)[O-])C(=O)c3ccc(cc3)Cl)c4ccc(cc4)Cl C39999842
CCSc1nnc(s1)N2[C@H](C(=C(C2=O)[O-])C(=O)c3ccc(cc3)F)c4ccc(c(c4)Cl)Cl C40000267
CCCCN1[C@@H](C(=C(C1=O)[O-])C(=O)c2ccc3c(c2)C[C@@H](O3)C)c4ccc(cc4Cl)Cl C40096126
COc1cc(cc(c1OCc2cccc(c2)F)Cl)/C=C/3\C(=NC(=S)N(C3=O)c4ccccc4F)[O-] C59136109
Cc1cccc(c1)COc2c(cc(cc2Cl)/C=C/3\C(=NC(=S)N(C3=O)c4ccccc4F)[O-])OC C59136117
c1ccc(cc1)CCN2c3ccc(cc3/C(=N/[N-]S(=O)(=O)c4ccc(cc4)F)/C2=O)Br C59165168
CCO/C(=C/1\C(=O)/C(=C/c2cc(c(cc2Br)OC)OC)/S\C1=N/c3ccc(cc3)C)/[O-] C59247579
CC[C@H]1CCCCN1S(=O)(=O)c2ccc(cc2)[N-]S(=O)(=O)c3cc(ccc3Cl)Cl C59288818
CCc1ccc(cc1)N2[C@@H](C(=C(C2=O)[O-])S(=O)(=O)c3ccc(cc3)C)c4ccc(cc4)SC C64558202
CCc1ccc(cc1)[C@H]2C(=C(C(=O)N2c3ccc(cc3)CC)[O-])S(=O)(=O)c4ccc(cc4)C C64558218
CCCCN(c1ccccc1C(=O)[O-])S(=O)(=O)c2ccc(cc2)OC C02865844
Cc1ccc(cc1)OCCSc2nc3cc(ccc3c(=O)n2CC(C)C)C(=O)[O-] C13048929
CC(C)c1ccc(cc1)CN(C)S(=O)(=O)c2ccc(cc2)CCC(=O)[O-] C13088369
CCn1c(=O)c2ccc(cc2nc1SCCOc3ccc(cc3)C(C)(C)C)C(=O)[O-] C13202179
CCCSc1nnc(s1)SCc2nc3cc(ccc3n2CC)C(=O)[O-] C13218965
CCCCc1ccc(cc1)n2c(nnn2)SCc3ccc(cc3)C(=O)[O-] C13239146
C=CCn1c(=O)c2ccc(cc2nc1SCCOc3ccc(cc3)Cl)C(=O)[O-] C13256227
Cc1ccc(cc1)c2nnc(n2CC(=O)[O-])SCCOc3cc(ccc3C)C C13280840
C=CCn1c(=O)c2ccc(cc2nc1SCCOc3ccc(cc3)F)C(=O)[O-] C13364490
COc1ccc(cc1)CCC2CCN(CC2)S(=O)(=O)c3ccc(cc3)/C=C/C(=O)[O-] C13454798
CCCCc1ccc(cc1)N2C(=O)/C(=C\c3ccccc3O[C@@H](C)C(=O)[O-])/SC2=O C16910437
CCCOC(=O)c1c(c(sc1[N-]S(=O)(=O)c2ccccc2)C)CC C05898427
CCCC[C@@H](C(=O)[O-])Sc1nc(c(c(=O)n1C)Cc2ccccc2C)C C35158108
CCN(CC)c1cc(nc(n1)SCc2ccc(o2)C(=O)[O-])C(C)(C)C C35665132
c1ccc(cc1)Cn2c(nnc2SCC(=O)[O-])COc3cccc4c3cccc4 C04828323
CCCCCCn1c(c(c(c(c1=O)C#N)C)C(=O)COc2ccccc2)[O-] C38626983
CCN(CC)C(=O)[C@@H](c1ccccc1)Sc2[n-]c(nn2)CC3CCCC3 C22239725
CCN(CC)C(=O)[C@H](c1ccccc1)Sc2[n-]c(nn2)CC3CCCC3 C22239724
CCCCOc1ccc(cc1)/C=C(\C#N)/C(=N/c2nnc(s2)C(C)C)/[O-] C39994632
CCCCOc1ccccc1/C=C(\C#N)/C(=N/c2nnc(s2)C(C)C)/[O-] C39994692
CCCCOc1ccc(cc1)/C=C(\C#N)/C(=N/c2nnc(s2)CC(C)C)/[O-] C39994779
CCCCSc1nnc(s1)/N=C(/C(=C/c2ccccc2OC)/C#N)\[O-] C39996968
Cc1ccc(o1)[C@@H]2C(=C(C(=O)N2CC=C)[O-])C(=O)c3ccc(c(c3)C)OCC(C)C C40027848
C=CCN1[C@H](C(=C(C1=O)[O-])C(=O)c2cc3ccccc3o2)c4ccc(cc4)OCC=C C40028265
CCCCCCN1[C@@H](C(=C(C1=O)[O-])C(=O)C)c2ccc(cc2)N(CC)CC C40357377
CCCCCCN1[C@H](C(=C(C1=O)[O-])C(=O)C)c2ccc(cc2)N(CC)CC C40357379
Cc1cccc(c1C)OCc2nc3cc(ccc3n2CCCOC)C(=O)[O-] C40402707
CCCCCn1c(c(c(c(c1=O)C#N)C)C(=O)COc2ccc(cc2)C)[O-] C40522386
CCCCCn1c(c(c(c(c1=O)C#N)C)C(=O)c2ccccc2OCC)[O-] C40522563
CCCCOc1ccccc1/C=C/2\C(=O)N(C(=S)S2)[C@H](c3ccccc3)C(=O)[O-] C40936417
CCCCCCOc1ccc(cc1OCC)/C=C\2/C(=NC(=S)S2)[O-] C40942128
CCCCc1cc(nc(n1)SCCCN2C(=O)c3ccccc3C2=O)[O-] C41628029
CCCc1ccc(cc1)/C(=C(\C#N)/C(=O)CCc2nc(no2)c3ccsc3)/[O-] C49110752
CCCc1ccc(cc1)/C(=C(\C#N)/C(=O)CCc2nc(no2)c3cccs3)/[O-] C49110769
CCCCc1ccc(cc1)C(=O)CC/C(=C(\C#N)/C(=O)c2ccoc2C)/[O-] C49169438
CCCCc1nnc(s1)/N=C(/c2c(nc(s2)n3cccc3)CCC)\[O-] C49547245
CCO/C(=C\1/[C@@H](C(=C(N=C1C)C)C(=O)OC)C[C@@H](C)CCC=C(C)C)/[O-] C26816638
CCC/C(=N\CCc1ccccc1)/C2=C(CC([C@H](C2=O)C(=O)OC)(C)C)[O-] C17730339
CCCCN(C/C=C/c1ccccc1)C(=O)c2ccccc2c3[n-]nnn3 C55226387
CC(C)COC(=O)c1ccccc1[N-]S(=O)(=O)c2ccc(cc2)OC C10432615
Cc1cc(ccc1S(=O)(=O)[N-]c2ccccc2C(=O)OCC(=O)c3ccccc3)F C03560483
CCOC(=O)c1ccccc1[N-]S(=O)(=O)c2ccc(cc2)OC3CCCC3 C62159503
Cc1ccc(cc1[N-]S(=O)(=O)C)C(=O)Oc2ccc(cc2)OCC3CC3 C63717079
CCCN(CCC)C(=O)CSc1nc(c(c(n1)[O-])C#N)c2ccccc2 C05238218
CCC[C@H]\1C(=C(N=C(/C1=C(\[O-])/SCC)C)c2ccccc2)C(=O)OCC C26943788
CC(C)CC[C@@H](c1ccccc1)N(C)/C(=N/S(=O)(=O)c2ccccc2)/[O-] C65008968
Cc1cccc(c1)c2nnc(n2CC(=O)O[C@@H](C)COc3ccccc3)[S-] C66521188
Cc1cccc(c1)c2nnc(n2CC(=O)O[C@H](C)COc3ccccc3)[S-] C66521189
CCCC(CCC)SCc1cc(n2c(n1)c(c(n2)C)C(=O)OCC)[O-] C67006328
COc1ccc(cc1)CCCCC/C(=N/S(=O)(=O)c2cccs2)/[O-] C67599870
c1cc(c(c(c1)Cl)/C=C\2/C(=O)N(C(=S)S2)CCCCCCCCCCC(=O)[O-])Cl C08765661
C[C@H]1Cc2cc(ccc2O1)C(=O)C3=C(C(=O)N([C@H]3c4cccc(c4)OCCC(C)C)Cc5ccccc5)[O-] C09313028
C[C@H]1Cc2cc(ccc2O1)C(=O)C3=C(C(=O)N([C@@H]3c4cccc(c4)OCCC(C)C)Cc5ccccc5)[O-] C09313030
C[C@@H]1Cc2cc(ccc2O1)C(=O)C3=C(C(=O)N([C@H]3c4cccc(c4)OCCC(C)C)Cc5ccccc5)[O-] C09313027
c1ccc(cc1)CC(=O)[C@H](C/C(=C(/Cc2ccccc2)\[O-])/C(=O)c3ccccc3)C(=O)c4ccccc4 C22589256
CCCCOc1ccc(cc1C)C(=O)C2=C(C(=O)N([C@@H]2c3ccc(c(c3)Cl)Cl)Cc4cccnc4)[O-] C09380456
CCCCCOc1cccc(c1)[C@H]2C(=C(C(=O)N2c3nc4ccc(cc4s3)F)[O-])C(=O)c5cccs5 C33489666
c1ccc(cc1)CCN2[C@@H](C(=C(C2=O)[O-])C(=O)c3cccs3)c4ccc(cc4)OCc5ccccc5 C33532721
Cc1ccc(c(c1)C(=O)C2=C(C(=O)N([C@@H]2c3ccc(cc3)OCC=C)CCc4ccccc4)[O-])C C33670484
CCCCOc1cccc(c1)[C@@H]2C(=C(C(=O)N2c3nc4ccc(cc4s3)C)[O-])C(=O)/C=C/c5ccccc5 C35421664
CCCCOc1cccc(c1)[C@H]2C(=C(C(=O)N2c3nc4ccc(cc4s3)C)[O-])C(=O)/C=C/c5ccccc5 C35421667
c1ccc(cc1)CCN2[C@@H](C(=C(C2=O)[O-])C(=O)/C=C/c3ccccc3)c4ccc(cc4)OCc5ccccc5 C35444955
c1ccc(cc1)CCN2[C@H](C(=C(C2=O)[O-])C(=O)/C=C/c3ccccc3)c4ccc(cc4)OCc5ccccc5 C35444957
Cc1ccc(cc1)C(=O)C2=C(C(=O)N([C@H]2c3ccc(cc3)OCc4ccccc4)CCc5ccccc5)[O-] C35520938
Cc1ccc(cc1)C(=O)C2=C(C(=O)N([C@@H]2c3ccc(cc3)OCc4ccccc4)CCc5ccccc5)[O-] C35520940
Cc1ccc(c(c1)[C@@H]2C(=C(N=C3N2C(=CS3)/C=C(/N(C)Cc4ccccc4)\[O-])C)C(=O)OCC=C)C C35697490
CCOc1ccc(cc1)N2C(=O)/C(=C/c3cn(c4c3cccc4)CCCOc5ccccc5)/N=C2[S-] C39556800
c1ccc(cc1)COc2ccc(cc2)/C=C(\C#N)/C(=N/c3nnc(s3)SCc4ccccc4Cl)/[O-] C39997253
C=CCN1[C@@H](C(=C(C1=O)[O-])C(=O)c2ccc(cc2)OCc3ccccc3)c4ccc(cc4)OCC=C C40023080
C=CCN1[C@H](C(=C(C1=O)[O-])C(=O)c2ccc(cc2)OCc3ccccc3)c4ccc(cc4)OCC=C C40023081
CCCCCCOc1ccc(cc1OC)[C@@H]2C(=C(C(=O)N2CC=C)[O-])C(=O)c3ccc(cc3)Cl C40025962
CCCCOc1ccc(cc1)C(=O)C2=C(C(=O)N([C@@H]2c3c(cccc3Cl)Cl)CC=C)[O-] C40026732
[truncated: 524,509 more chars]
