# Supplementary material for: PyRMD Studio: A Unified Suite for Next-Generation, AI-Powered Virtual Screening
Source: J Chem Inf Model. 2026 May 19;66(11):6197–203. doi: 10.1021/acs.jcim.6c00648 (PMC13250901; doi:10.1021/acs.jcim.6c00648)
Supplement: Supplementary file 2 [file ci6c00648_si_002.zip › decoys/pparg_decoys.ism]

C[C@H]1CN(CCN1C(=O)NC(C)C)c2cc(nc(n2)SCC(=O)NC3CC3)Cl C04527326
C[C@H]1CN(CCN1C(=O)NC(C)C)c2cc(nc(n2)SCC(=O)NC(C)C)Cl C06705124
CC(C)CN1c2cc(ccc2OCC(C1=O)(C)C)NS(=O)(=O)c3ccc(cc3)NC(=O)C C09172394
Cn1c2ccccc2nc1c3c4c(nc5ccccc5n4)n(c3N)CCCN6CCCC6=O C09447377
Cc1ccc(cc1NC(=O)[C@H](C)NS(=O)(=O)c2ccc(cc2)Br)[N+](=O)[O-] C10127295
CC(=O)N(c1ccccc1F)c2nc(cs2)CSc3nnc(n3N)c4ccco4 C11592379
c1cc(oc1C(=O)Nc2cc(nn2c3[nH]c(=O)c4c(n3)CCCC4)C5CC5)Br C12130680
Cc1ccc(cc1)n2c(c(c(n2)C)NC(=O)CN3C(=O)[C@]4(CCCC[C@@H]4C)NC3=O)C C12753683
Cc1ccc(cc1C(=O)Nc2ccc(cc2)c3nnc4n3CCCCCC4)S(=O)(=O)NC C12804775
c1ccc(c(c1)c2[nH]c3ccccc3n2)NC(=O)[C@H]4CC(=O)N(C4)c5ccc6c(c5)OCCO6 C12506898
CC(C)C[C@@]1(C(=O)N(C(=O)N1)CC(=O)N2c3ccccc3NC(=O)C2(C)C)c4ccccc4 C13069880
C[C@@]1(C(=O)N(C(=O)N1)CC(=O)Nc2ccc3c(c2)OCCCO3)c4ccc5ccccc5c4 C13112173
Cc1ccc2c(=O)cc(oc2c1)C(=O)Nc3ccc(cc3)S(=O)(=O)Nc4nccs4 C09184853
CCOC(=O)Cn\1c2ccc(cc2s/c1=N\C(=O)c3c(cccc3F)F)S(=O)(=O)N C09809625
CCc1nc2c(c3c(s2)C[C@@H](CC3)C)c4n1c(nn4)SCC(=O)NNC(=O)C(C)C C13499821
Cc1ccc(cc1S(=O)(=O)N2CCCCCC2)NC(=O)c3c(c(c([nH]3)C)C(=O)OC)C C15312891
CCC(=O)Nc1nc2c(cc(cc2s1)NS(=O)(=O)c3cccc4c3nsn4)C C15863382
CCNC(=O)CN1CN(C2(C1=O)CCN(CC2)C(=O)Nc3ccccc3F)c4ccccc4 C16613091
c1ccc(c(c1)[C@@H]2[C@@H]3CC=C[C@H]3c4cc(ccc4N2)S(=O)(=O)NC[C@H]5CCCO5)[N+](=O)[O-] C20713622
c1cc(ccc1[C@H]2[C@@H]3CC=C[C@H]3c4cc(ccc4N2)S(=O)(=O)NC[C@H]5CCCO5)[N+](=O)[O-] C20757166
C[C@H](C(=O)NC(=O)NC)OC(=O)c1c2ccccc2nc\3c1CCC/C3=C\c4ccco4 C11500022
CCn1c2ccc(cc2nc1SCc3nc(no3)c4ccc(cc4)Cl)S(=O)(=O)N C22094163
C[C@@]1(C(=O)N(C(=O)N1)CC(=O)Nc2ccc(cc2)N3CCCCCC3)c4ccc(cc4)C#N C24138901
CC(C)[C@H](c1ccc2c(c1)OCCO2)NC(=O)CN3C(=O)[C@](NC3=O)(C)c4ccc(cc4)F C24504463
c1ccc2c(c1)c(c3c(n2)/C(=C/c4ccco4)/CCC3)C(=O)OCC(=O)NC(=O)c5ccc[nH]5 C24843609
Cc1ccc(cc1C)NC(=O)NC(=O)COC(=O)c2ccc(c(c2)N3CCCC3=O)Cl C25796204
Cc1ccc(cc1)n2c(c(c(n2)C)NC(=O)CN3C(=O)C4(CCCCCC4)NC3=O)C C31631296
Cc1ccccc1NS(=O)(=O)c2cc(ccc2Cl)c3c(nn4c3NC(=O)CCC4=O)C C33276564
CC(C)(C)c1ccc(cc1)[C@@H]2C3=C(CN(C3=O)CC(=O)NC[C@@H]4CCCO4)N(C(=O)N2)C C34792601
CC(C)(C)c1ccc(cc1)[C@H]2C3=C(CN(C3=O)CC(=O)NC[C@H]4CCCO4)N(C(=O)N2)C C34792608
C[C@H](c1[nH]c(=O)c2c(csc2n1)c3ccccc3)Sc4nnnn4c5ccc(cc5)O C23644732
CC[C@@H]1CCCCN1S(=O)(=O)c2ccc(cc2)NC(=O)[C@@H]3C=C(N=N3)c4ccccc4O C39359724
Cc1c2c(oc1C(=O)NNC(=O)c3ccc(cc3)[N+](=O)[O-])CCCC24SCCS4 C39851992
Cc1c\2c(oc1C(=O)Nc3nc4ccccc4s3)CCC/C2=N\NC(=O)c5ccncc5 C40814000
C[C@@H]([C@H]1C(=O)Nc2ccccc2S1)C(=O)Nc3nc(cs3)c4ccc(cc4)[N+](=O)[O-] C40839589
c1ccc(cc1)c2nnn(n2)CC(=O)N/N=C/c3cc(cc(c3O)Cl)Br C04132522
c1ccc(cc1)Cn2cc(cn2)NC(=O)c3cc4n(n3)[C@@H](C[C@@H](N4)c5ccco5)C(F)(F)F C03645213
C[C@]1(C(=O)N(C(=O)N1)CC(=O)c2ccc3c(c2)NC(=O)CO3)c4ccc(cc4)C(C)(C)C C16619199
Cc1c(c(n2c(n1)nc(n2)N)C)CC(=O)/N=c\3/n(ccs3)Cc4ccccc4Cl C31084277
Cc1c(c(n2c(n1)c(cn2)C#N)C)CCC(=O)Nc3ccc4c(c3)nc([nH]4)c5cccs5 C59950616
c1ccc2c(c1)c(c[nH]2)c3nnc(n3C4CC4)SCC(=O)Nc5ccc6c(c5)OCCO6 C13114750
CCc1ccc(cc1)[C@H]2[C@@H]3C(=NN=C3OC(=C2C#N)N)c4cc(c(c(c4)OC)OC)OC C00985180
CCOc1c(cc(cc1OC)[C@@H]2[C@H]3C(=NN=C3OC(=C2C#N)N)c4cccs4)OC C00970292
Cc1ccc(cc1)NS(=O)(=O)c2ccc(cc2)NC(=O)C3=NN=C4[C@@H]3COc5c4cccc5 C63660811
Cc1ccc(c(c1)C2=NN=C(C2)C(=O)Nc3ccc(cc3)S(=O)(=O)N4CCC(CC4)C)O C09124555
Cc1ccc(c(c1)C2=NN=C(C2)C(=O)Nc3ccc(cc3)S(=O)(=O)N4CCC[C@H](C4)C)O C09124414
CC[C@H]1C(=O)Nc2cc(c(cc2O1)S(=O)(=O)N(C)CC(=O)Nc3cccc(c3C)C)C C35453053
COc1cc(cc(c1OC)Br)/C=N/Nc2nc3c(c4ccccc4[nH]3)nn2 C64981530
Cc1ccc(cc1)n2c3c(c(cc(n3)OCC(=O)Nc4ccc(cc4)NC(=O)C)C)c(n2)C C45990878
Cc1cccc(c1)S(=O)(=O)c2cnc(nc2N)N3CCN(CC3)c4ccccc4OC C67336404
COc1cc(cc(c1OCc2ccc(cc2)F)Br)CNc3n[n-]nn3 C04943036
c1ccc2c(c1)C3c4ccccc4C2[C@H]([C@H]3C(=O)Nc5cccc(c5)[N+](=O)[O-])C(=O)[O-] C01508433
Cc1cc(cc(c1)N2C(=O)/C(=C\c3cc(n(c3C)c4ccc(cc4)C(=O)[O-])C)/C(=O)NC2=S)C C09260368
Cc1c2c(cc(=O)[nH]c2sc1C(=O)[O-])CSc3nnc(n3C4CC4)c5cccs5 C12788798
CCc1c(cc(s1)C(=O)Nc2ccc(cc2)S(=O)(=O)N3CCC[C@H](C3)C(=O)[O-])C C12992945
c1ccc2c(c1)ncn2c3ccc(cc3)/C=C(\C#N)/C(=O)Nc4ccc(cc4)C(=O)[O-] C13092508
CCc1ccccc1NC(=O)CSc2nc3cc(ccc3c(=O)n2CC)C(=O)[O-] C13202216
c1ccc(c(c1)N2CCN(CC2)S(=O)(=O)c3cc(ccc3Br)C(=O)[O-])O C13247441
c1cc(c(cc1S(=O)(=O)N2CCCCC2)NC(=O)CC3(CCCCC3)C(=O)[O-])Cl C13251995
c1ccc(cc1)n2c(=O)c3ccc(cc3nc2SCC(=O)Nc4ccccc4F)C(=O)[O-] C13266126
Cc1ccc(cc1NC(=O)CSc2nc3c(c4c(s3)CCC4)c(=O)n2C)C(=O)[O-] C13355833
CCn1c(=O)c2c(c(sc2nc1SCC(=O)Nc3ccc(cc3)C(=O)[O-])C)C C13364598
c1ccnc(c1)/C=C/C(=O)c2ccc(cc2)S(=O)(=O)Nc3ccc(cc3)C(=O)[O-] C13366827
CC1CCN(CC1)S(=O)(=O)c2ccc(cc2)NC(=O)/C=C/c3ccc(cc3)C(=O)[O-] C13393356
c1cc(ccc1/C=C/C(=O)Nc2ccc(cc2)S(=O)(=O)N3CCC[C@H](C3)C(=O)[O-])Cl C13396559
CC(C)c1ccc(cc1)C(=O)Nc2ccc(cc2)S(=O)(=O)N3CCC[C@H](C3)C(=O)[O-] C13396603
Cc1ccc(c(c1)C)S(=O)(=O)N2CCC(CC2)C(=O)Nc3ccc(cc3)/C=C/C(=O)[O-] C13402318
Cc1cccc(c1C)Nc2nnc(s2)SCC(=O)N3CCC[C@H](C3)C(=O)[O-] C13411721
Cc1c2c(ncn(c2=O)[C@@H](C)C(=O)Nc3cccc(c3Cl)Cl)sc1C(=O)[O-] C13417533
Cc1c2c(ncn(c2=O)[C@H](C)C(=O)Nc3cccc(c3Cl)Cl)sc1C(=O)[O-] C13417535
Cc1cc(cc(c1C)S(=O)(=O)Nc2ccc(cc2)Sc3nccn3C)C(=O)[O-] C12539047
Cc1c(c(n(n1)c2ccc(cc2)F)Cl)/C=C(\C#N)/C(=O)Nc3ccc(cc3)C(=O)[O-] C16440502
c1cc(cnc1)[C@H]2C3=C(C(=O)N2c4ccc(cc4)C(=O)[O-])NCCN=C3c5ccc(cc5)Cl C01404908
CCOc1cc(cc(c1O)Br)/C=C\2/C(=NC(=O)N(C2=O)c3ccc(cc3)C(C)C)[O-] C22135409
C[C@H]1CCC[C@H](N1S(=O)(=O)c2ccc(cc2)NC(=O)CC3(CCCCC3)C(=O)[O-])C C13253799
Cc1c(sc(n1)NC(=O)CCc2ccc(cc2)C#N)c3nnc(n3CC=C)[S-] C26300760
Cc1ccc(cc1Cl)NC(=O)c2cnn3c2N=C(C[C@H]3c4ccc(cc4)F)C(=O)[O-] C33288080
c1ccc2c(c1)cc(o2)C(=O)C3=C(C(=O)N([C@@H]3c4ccc(cc4)O)c5nccs5)[O-] C33385530
CC1=C([C@@H](N2C(=CSC2=N1)/C=C(/NC[C@@H]3CCCO3)\[O-])c4ccccc4)C(=O)N(C)C C35702300
CC1=C([C@H](N2C(=CSC2=N1)/C=C(/NC3CC3)\[O-])c4ccccc4OC)C(=O)OC C36053367
Cc1ccc2c(c1)sc(n2)N3[C@H](C(=C(C3=O)[O-])C(=O)c4ccco4)c5cccc(c5)O C00796062
Cc1ccccc1[N-]S(=O)(=O)c2nnc(s2)NC(=O)c3ccc(cc3)Br C09251770
Cc1ccccc1O[C@H](C)C(=O)Nc2ccc(cc2)S(=O)(=O)[N-]c3nccs3 C04411694
c1ccc2c(c1)nc(c(n2)[N-]S(=O)(=O)c3cccc(c3)Cl)NC[C@@H]4CCCO4 C16955809
c1cc(ccc1C(=O)[O-])NC(=O)c2ccc(c(c2)S(=O)(=O)N3CCCC3)Br C06191506
CCO[C@@H]1CC(=O)c2c(c3c(cc4c(n3)cccc4SC)c(=O)n2c5ccccc5[O-])N1 C39455909
c1cc2c(cc1c3cs/c(=N\S(=O)(=O)c4ccc(c(c4)C(=O)[O-])F)/[nH]3)CCO2 C13460377
Cc1ccc(cc1S(=O)(=O)N2CCCCCC2)NC(=O)[C@H]3[C@H]4C[C@@H]([C@@H]3C(=O)[O-])C=C4 C39679309
Cc1cc(c2c(c1)occ2CC(=O)Nc3ccc(cc3)S(=O)(=O)[N-]c4nccs4)C C39883641
c1ccc2c(c1)cccc2N3[C@H](NC(=O)C(=C3[S-])C#N)c4ccc(s4)[N+](=O)[O-] C39887756
CCCc1nnc(s1)/N=C(/C(=C/c2cc(c(c(c2)Br)O)OC)/C#N)\[O-] C39994596
CC(C)Cc1nnc(s1)/N=C(/C(=C/c2cc(c(c(c2)Br)O)OC)/C#N)\[O-] C39994816
c1ccc2c(c1)nc(s2)[N-]S(=O)(=O)c3cc4cccc5c4c(c3)C(=O)NC5=O C41124687
c1ccc(cc1)NC(=S)N2[C@@H](CC(=N2)c3c(c4ccccc4oc3=O)[O-])c5cccnc5 C49088189
CCN\1C(=O)C[C@H](S/C1=N\c2ccc(c(c2)C)C)C(=O)Nc3cccc(c3)C(=O)[O-] C58946407
Cc1ccc(cc1C)N2C(=O)[C@@](N=C2O)(C(F)(F)F)[N-]S(=O)(=O)c3ccc(cc3)Cl C02422270
CC1=c2c(nn(c2=NC(=O)[C@@H]1CCC(=O)N[C@H](c3cccs3)C4CCCC4)C)[O-] C63920001
C[C@H]1CC(=C(N1c2ccc(cc2)F)C)c3csc(n3)NC(=O)c4ccc(nn4)[O-] C64218758
Cc1cc(cc(c1)[N-]S(=O)(=O)[C@H]2C(=CN=N2)C(=O)Nc3ccc(cc3)Br)C C65055560
Cc1ccc(cc1C)NC(=O)c2cnn3c2N=C(C[C@H]3c4ccc(cc4F)F)C(=O)[O-] C65102337
CCOC(=O)C1=C(NC(=O)N[C@@H]1C)Cn2cnc3c(c2=O)c4c(s3)CCC4 C05224549
CC(=O)Nc1cccc(c1)C(=O)OCC(=O)N2c3ccccc3NC(=O)C2(C)C C05989886
CN(C)S(=O)(=O)c1ccc(cc1)NC(=O)Cc2c3ccccc3c(=O)[nH]n2 C07949428
CC1CCN(CC1)c2nnc(n2C3CC3)S[C@H](C)C(=O)NC(=O)NC C08752478
CN(C)c1nc(nc(n1)N)CSc2nccn2c3ccc(cc3)OC C09156645
Cc1c(c(nc(n1)NS(=O)(=O)c2ccc(cc2)NC(=O)C)OC)Cl C00849619
Cc1cc(on1)NC(=O)[C@H](C)Nc2ccc(c(c2)OC)N3CCCC3=O C10185363
Cc1c(c([nH]c(=O)c1C#N)C)CCC(=O)Nc2ncc(s2)C(=O)OC C12890335
CN1c2ccc(cc2CC1=O)NC(=O)Nc3cc(c(c(c3)OC)OC)OC C22506591
c1ccc2c(c1)c(nn(c2=O)CC(=O)Nc3nc(cs3)C[NH+]4CCCC4)[O-] C12786793
C[C@@H](c1ccc2c(c1)OCO2)NS(=O)(=O)c3cc([nH]c3)C(=O)N4CCCC4 C30379499
C[C@]1(C(=O)N(C(=O)N1)CC(=O)Nc2ccc(nc2)N3CCCC3)C4CC4 C29997285
Cc1ccc(cc1)[C@@]2(C(=O)N(C(=O)N2)CC(=O)Nc3ccnn3C(C)C)C C31837386
CN1CCc2ccccc2[C@@H]1CC(=O)NNC(=O)c3cccc(c3)[N+](=O)[O-] C35565588
Cc1ccc(cc1)S(=O)(=O)N2CCNC(=O)[C@@H]2CC(=O)Nc3nccs3 C36357566
c1ccc2c(c1)[nH]c(=O)n2C3CCN(CC3)C(=O)NCCCn4cccn4 C45712986
CN\1CCC/C1=N\S(=O)(=O)c2ccc(cc2)NC(=O)NC[C@H]3CCCO3 C48095965
COc1c(cccn1)NC(=O)N2CCC(CC2)NS(=O)(=O)c3ccccc3 C48414621
Cc1ccc(c(c1)OC(=O)[C@@H]2CC(=O)N(C2)c3ccc4c(c3)OCCO4)C(=O)N C49397855
C[C@H](C(=O)NC(=O)NC(C)C)Sc1nnnn1c2ccc(cc2)Cl C16057320
C[C@H](c1nncn1C)NC(=O)Nc2ccc(cc2)n3c(ccn3)C(F)(F)F C54509106
c1ccc(cc1)CN2CCN(CC2)c3ccc(cc3S(=O)(=O)N)[N+](=O)[O-] C15174205
Cc1ccc(c(c1)NC(=O)NCCc2nnc3n2CCCCC3)S(=O)(=O)C C56775645
C[C@H](C(=O)N1CCNC1=O)Sc2nnc(n2C3CC3)c4c[nH]c5c4cccc5 C07872820
Cc1ccc(o1)[C@]2(C(=O)N(C(=O)N2)CC(=O)Nc3ccc(cc3)CC#N)C C58217391
Cc1c(c(nc(=O)[nH]1)S[C@H](C)C(=O)Nc2cccc(c2)C#N)C(=O)OC C61397466
Cc1cc(ccc1n2cnnn2)NC(=O)N[C@@H]3CCN(C3)CC(F)(F)F C61750216
CC(C)(C)OC(=O)N1CCN(CC1)CCNC(=O)N2CCC[C@H](C2)CO C62565149
Cc1ccc(c2c1cn[nH]2)NC(=O)c3ccc(cc3)S(=O)(=O)N(C)OC C63714781
c1cc(ccc1[C@H]2[NH+]=N[C@H](O2)SC/C(=N/c3[nH]ncn3)/[O-])Br C63778106
Cc1nc(no1)CSc2ccccc2C(=O)Nc3ccc4c(c3)c(=O)[nH]cn4 C63828861
CS(=O)(=O)Cc1ccc(cc1)NC(=O)CN2C(=O)C3(CCCCC3)NC2=O C63983258
Cc1cc(c2c(n1)n3c(n2)CCCCC3)C(=O)Nc4ccc(cn4)N(C)CCO C64449470
CCCNC(=O)[C@H]1CCCN(C1)S(=O)(=O)c2cc3c(cc2C)NC(=O)CO3 C35378831
c1ccc(cc1)c2nc([nH]n2)c3ccccc3NC(=O)Cn4cccnc4=O C65156781
CCCNC(=O)[C@@H]1CCCN(C1)C(=O)NCc2ccc(nc2)n3ccnc3 C65284274
COc1ccccc1c2cc(on2)CNc3nccc(n3)N4CC[C@H](C4)O C65370012
CCn1c(ncn1)[C@@H]2CC(=O)Nc3c2cc(c(c3)OC)NC(=O)CC(C)C C65422413
Cc1ccc(cc1)NC(=O)NC(=O)CN2CCN(CC2)Cc3c(noc3C)C C65545106
C[C@@H](c1cccc(c1)N2CCOC2=O)NC(=O)Nc3cccc(c3)C(=O)N(C)C C65829687
c1cnn(c1)c2ccc(cn2)CNC(=O)N3CCC(CC3)NC(=O)C4CCC4 C66119799
c1cc(ccc1NC(=O)Cc2csc(n2)c3cnccn3)N4CCNC4=O C66281077
C[C@H]1CNC(=O)N1c2ccc(cc2)[C@H](C)NC(=O)[C@@H]3CCCN3C(=O)OC C66362928
COC(=O)N1CCC(CC1)NC(=O)N2CCC[C@H](C2)C(=O)NCC3CC3 C66364083
Cc1cccc(c1C)O[C@@H](C)C(=O)NNC(=O)[C@H]2CCCN2C(=O)OC C66591925
Cc1cc(nc(c1CNC(=O)CN2C(=O)C3(CCC(CC3)C)NC2=O)OC)C C66781095
CC(C)n1c2c(cc(c(=O)[nH]2)/C=C/C(=O)NCc3cccc4c3OCCO4)cn1 C67044391
CC(C)(C)OC(=O)NCC(=O)Nn1cnc2c(c1=O)c3c(s2)CCCC3 C67140832
C[C@H](C(=O)Nc1ccncc1[N+](=O)[O-])Sc2ccc(cc2)NC(=O)C C67169623
Cc1c(c(on1)C)CNC(=O)Nc2ccc(cc2)S(=O)(=O)N3CCCCC3 C67543718
c1ccc(cc1)N2C(=O)[C@H](C(=O)NC2=S)/C=N/c3ccc(cc3)C(=O)[O-] C04739410
c1cc2c(cc1NS(=O)(=O)c3ccc(c(c3)C(=O)[O-])F)OCCO2 C07052161
C[C@@H]1Cc2cc(ccc2N1C(=O)C)S(=O)(=O)Nc3ccc(cc3)C(=O)[O-] C11174905
c1cc(ccc1NS(=O)(=O)c2ccc(c(c2)C(=O)[O-])F)N3CCCC3=O C13060412
CC(=O)N1CCc2c1ccc(c2)NS(=O)(=O)c3ccc(c(c3)C(=O)[O-])F C13093425
c1cc(cc(c1)NC(=O)[C@@H]2CC=CC[C@@H]2C(=O)[O-])c3nnc4n3CCCCC4 C13249936
Cc1ccc(cc1NC(=O)[C@H]2CC=CC[C@@H]2C(=O)[O-])S(=O)(=O)N(C)C C13254830
c1cc(ccc1NC(=O)C2CCC2)S(=O)(=O)N3CCC[C@H](C3)C(=O)[O-] C13396763
Cc1c2c(ncn(c2=O)CC(=O)N[C@H]3CCCC[C@H]3C)sc1C(=O)[O-] C13417674
Cc1cc(c(c(c1)C)NC(=O)[C@@H](C)n2cnc3c(c2=O)c(c(s3)C(=O)[O-])C)C C13418097
Cc1c(c(n(n1)C)Cl)/C=C(\C#N)/C(=O)Nc2ccc(cc2)C(=O)[O-] C13459920
C[C@H]1CN(C[C@@H](O1)C)C(C)(C)CNC(=O)c2ccc3c(c2)nc(=S)n(c3[O-])C C25408017
CNC(=O)C1CCN(CC1)C(=O)c2ccc(cc2)[N-]S(=O)(=O)c3cccs3 C29000522
c1ccc(c(c1)NS(=O)(=O)c2ccc(cc2)N3C[C@@H](CC3=O)C(=O)[O-])F C32081241
C[C@@H]1Cc2cc(ccc2N1C(=O)C)S(=O)(=O)NCC3CCC(CC3)C(=O)[O-] C32917621
CC(=O)Nc1nnc(s1)S(=O)(=O)[N-]c2cccc(c2Cl)Cl C36182963
COc1ccc(cc1)/C=N/N2[C@H](NN=C2[S-])[C@@H]3C4=C(CCC4)N=N3 C38965994
COc1cccc(c1)/C=N/N2[C@@H](NN=C2[S-])[C@H]3C4=C(CCC4)N=N3 C39593378
c1cc(sc1)C(=O)Nc2nnc(s2)SCc3cc(=O)c(co3)[O-] C41127968
CC(=O)Nc1ccc(cc1)S(=O)(=O)[N-]c2nc(cs2)c3cccnc3 C41572956
C[C@@H](C(=O)c1ccc2c(c1)NC(=O)CO2)Sc3nc4c(c(n3)[O-])CCC4 C41607890
c1cc(ccc1NC(=O)[C@H]2CC=CC[C@H]2C(=O)[O-])N3CCCS3(=O)=O C44830173
C[C@H](c1[n-]nnn1)NS(=O)(=O)c2c(cc(cc2Cl)Br)Cl C44930132
Cc1ccc(cc1S(=O)(=O)N[C@@H](C)c2[n-]nnn2)Br C44930419
Cc1ccc(c(c1)Br)S(=O)(=O)N[C@H](C)c2[n-]nnn2 C44930454
Cc1ccc(cc1)c2nnc(n2CC(=O)N[C@@H](C)C(=O)N3CCCCC3)[S-] C47289766
CS(=O)(=O)[N-]c1cccc(c1)C(=O)N2CCC[C@H]2c3[nH]c4ccccc4n3 C24991885
CS(=O)(=O)[N-]c1ccc(cc1)N[C@H]2CC(=O)N(C2=O)c3ccc(cc3F)F C55118372
CS(=O)(=O)[N-]c1ccc(c(c1)C(=O)N2CCN(CC2)c3ccccc3F)O C55126969
CC[C@@]1(CCC(=O)NC1=O)c2ccc(cc2)[N-]S(=O)(=O)c3cccc(c3)C#N C57121575
CC(=O)Nc1ccc(cc1)c2csc(n2)[N-]S(=O)(=O)c3ccccc3C#N C57718765
c1cc(cc(c1)[N-]S(=O)(=O)c2c(cccc2F)F)C(=O)Nc3cnccn3 C58161215
c1cc(cc(c1)[N-]S(=O)(=O)c2ccc(cc2F)F)CN3C(=O)CNC3=O C31719845
COc1cc(ccc1O)/C=C\2/C(=O)N=C(S2)[N-]/N=C/c3ccco3 C32594732
Cc1cc(c(c(=O)o1)C2=NCCS[C@H](C2)c3cc(c(c(c3)OC)O)OC)[O-] C00754270
c1cc(cc(c1)[N-]S(=O)(=O)c2c(cc(cc2F)F)F)CN3C(=O)CNC3=O C60442652
c1ccc2c(c1)c(nn(c2=O)CCC(=O)Nc3c(c4c(s3)CCC4)C#N)[O-] C60915448
Cc1cc(cc(c1)Br)[N-]S(=O)(=O)c2nnc(s2)NC(=O)C C62192856
c1ccc2c(c1)N[C@@H](N2Cc3nnc(n3c4cccnc4)[S-])c5ccccn5 C39976618
CS(=O)(=O)c1nc([nH]n1)/N=C(/Cc2c(cccc2Cl)Cl)\[O-] C64347953
Cc1ccc(cc1)N2C(=O)C[C@@H](C2=O)Nc3ccc(c(c3)[N-]S(=O)(=O)C)C C64409921
CC1CCN(CC1)c2c(cc(cn2)NS(=O)(=O)c3ccc(c(c3)F)F)C(=O)[O-] C35397340
c1ccc2c(c1)c(c(n2C(=S)N[C@@H]3CS(=O)(=O)C[C@H]3Cl)[O-])N=O C40168683
CCC1=NN[C@@H](O1)C2=NC=C(C2)S(=O)(=O)[N-]c3ccc(c(c3)F)C C64924049
Cc1cc(cc(c1)[N-]S(=O)(=O)[C@@H]2C(=CN=N2)C(=O)Nc3ccc(c(c3)F)F)C C65055545
Cc1cc(cc(c1S(=O)(=O)[N-]c2nc3c(s2)C(=O)CCC3)C)NC(=O)C C66255208
CC(C)CS(=O)(=O)[N-]c1ccc(cc1)S(=O)(=O)/N=C\2/CCCN2 C66578573
C[C@@H](CC(=O)N([C@@H]1CC(=NC1=O)[O-])C2CC2)NC(=O)C3CCCCC3 C66644070
c1cc2c(cc1S(=O)(=O)[N-]c3ccc(nc3)NC(=O)C4CC4)CCO2 C67004890
c1cc(c(cc1N2CCOC2=O)NC(=O)[C@@H]3CC=CC[C@@H]3C(=O)[O-])F C67456206
c1c(cc(nc1Cl)Cl)C(=O)NC(=O)NN2CCCCC2 C00163011
CC[C@@H](C)NC(=O)CN1C(=O)C2(CCC(CC2)C)NC1=O C03592603
C[C@]1(C(=O)N(C(=O)N1)CC(=O)NC(C)(C)C)c2ccccc2 C03459783
C[C@@H]1CCc2c(c3c4ncnn4c(nc3s2)NC[C@@H](C)O)C1 C05533525
Cc1csc2n1c(=O)cc(n2)CSc3nnc(s3)N C09050399
CCc1c(c2c3nc(nn3c(nc2s1)NCCO)C)C C09531038
Cc1cc(cc(c1)NC(=O)C(=O)Nc2nc(cc(n2)C)C)C C09994712
c1ccc(cc1)C2=NN(C(=O)C2)c3ccc(cc3)S(=O)(=O)N C12339274
Cc1cc\2c(c(=O)[nH]1)C(=O)O/C2=C\c3c[nH]nc3c4cccs4 C12446906
c1cc(ccc1NC(=O)c2ccc3c(c2)nc[nH]3)N4CCCC4=O C29379618
Cc1c(c(n[nH]1)C)NC(=O)c2c(cnc(n2)SC)Cl C36733673
CC(C)(C)S(=O)(=O)c1cnc(nc1N)N2CCCCC2 C00124973
C=CCNC(=O)Nc1cccc(c1)N2CCCS2(=O)=O C38695145
COc1ccc(cc1)[C@@H]2C3=C(N=N[C@@H]3NC4=C2C(=O)CCC4)O C39358562
C[C@H]1C[C@]2(CC(C1)(C)C)C(=O)N(C(=O)N2)CC(=O)NC(C)C C36617593
C[C@@H]1C(=C([NH+]=C1C[C@H]2C(=C(C(=[NH+]2)C(=O)[O-])C)C)C(=O)[O-])C C39945579
C[C@@H]1CCC[C@H](C1)NC(=O)N2CC[NH+](CC2)CCC(=O)[O-] C40572186
Cc1ccc(c(c1OC)C)NS(=O)(=O)c2cn[nH]c2C C40829503
C[C@@H]([C@H]1CCCO1)n2c(nnn2)c3cc(ccc3N)Cl C42028534
c1ccc(c(c1)CS(=O)(=O)c2ccccc2N)[N+](=O)[O-] C42192011
Cn1c(nnc1SCC(=O)N2CCC[C@@H]3[C@@H]2CCCC3)N C42349920
Cn1c(nnc1SCC(=O)N2CCC[C@H]3[C@H]2CCCC3)N C42349923
c1ccc2c(c1)OC[C@H](O2)C(=O)Nc3ccc4cn[nH]c4c3 C42383626
c1c(cc(cc1Cl)Cl)NC(=O)NCc2nnc3n2CCC3 C43176925
c1c(csc1[N+](=O)[O-])Cn2c(c(cn2)Br)N C43666473
c1cc(sc1Cn2c(c(cn2)[N+](=O)[O-])N)Br C43669768
Cc1c[nH]/c(=N\S(=O)(=O)c2cc(cnc2)C#CCCO)/s1 C44245044
C=CCNC(=O)N1CCC(CC1)C(=O)Nc2nccs2 C44455267
c1cc(c(cc1N)c2nnnn2CC[C@@H]3CCCO3)Cl C44510648
C[C@@]1(C(=O)N(C(=O)N1)NC(=O)CC(C)(C)C)c2ccccc2 C44818338
c1cc(cc(c1)NC(=O)NCCC(=O)N2CCCCC2)C#N C46234591
c1c[nH]nc1C(=O)Nc2cc3c(cc2Br)OCCO3 C47988875
Cc1nnc(n1N)Sc2c3c4c(sc3ncn2)CCCC4 C48277704
C[C@H]1CN(C[C@@H](O1)C)C(=O)NCC(=O)NCC(F)(F)F C49340431
Cc1c(c[nH]n1)NC(=O)c2cc3c(s2)nc4n3ccs4 C49476657
Cc1ccc(c(c1)C)N(C)S(=O)(=O)c2cn(nc2N)C C49978619
c1c(c(cc(c1F)F)N)c2nnnn2CC[C@@H]3CCCO3 C50037111
C[C@H]1CCCCN1C(=O)c2cc(c(c(c2)Cl)N)[N+](=O)[O-] C50697131
c1ccc(c(c1)[C@@H]2CCCN2C(=O)c3c(non3)N)Cl C54431385
C#CCNC(=O)N1CCC(CC1)n2c3ccccc3[nH]c2=O C09113442
CC[C@@]1(C(=O)N(C(=O)N1)CC(=O)N[C@H]2CCCC[C@H]2C)C C58022575
c1cc(oc1C(=O)N2CCC[C@@H]3[C@@H]2CCCC3)S(=O)(=O)N C63653979
c1ccc(cc1)[C@@H]2CCCN(CC2)C3=[NH+]C(=NC4=NC=N[C@@H]34)[NH-] C63855445
c1ccc2c(c1)c(nc(n2)c3ccncc3)N[C@@H]4CCCNC4=O C63993004
c1cc2nnc(n2cc1NC(=O)NC3CCCC3)C4CCC4 C64542401
CC(C)c1c(noc1N)C2CCN(CC2)C(=O)c3cccn3C C65168248
CC(C)C(=O)N1CCC[C@H](C1)C(=O)Nc2cccc3c2[nH]nc3 C46195518
CC1(CC2=N[C@@H](N[C@H]2C(=O)NC1)[C@@H]3C=C(N=N3)C(C)(C)C)C C65499237
c1cc2c(cc1C(=O)NNC(=O)C=C3CCCCC3)OCCO2 C55981314
Cc1ccccc1n2cc(cn2)C(=O)Nc3c([nH]nc3C)C C66376409
c1cc(ccc1c2cnco2)NC(=O)[C@@H]3[C@H]4C[C@@H]([C@@H]3C(=O)[O-])C=C4 C04389524
c1cc(ccc1c2ccc(o2)CNc3n[n-]nn3)Br C04943016
Cc1ccc2c(c1)sc(c2Cl)C(=O)Nc3[n-]nnn3 C02773287
c1c(c(cc2c1OCCCO2)NC(=O)[C@H]3CCC=CC3)C(=O)[O-] C13332819
CC(C)(C)c1nnc(s1)NC(=O)[C@H]2[C@@H]3C[C@H]([C@@H]2C(=O)[O-])C=C3 C15774622
CC(C)(C)N1C(=O)/C(=C/c2c[nH]c3c2cccc3)/C(=NC1=O)[O-] C09360407
Cc1cc([nH]n1)c2nnc(n2/N=C/c3cccc(c3)Cl)[S-] C05595750
CC1=C([C@H](C(=C(N1)[S-])C#N)c2ccccc2[N+](=O)[O-])C(=O)C C00120853
Cn1c(=O)cc(nc1[O-])C(=O)Nc2ccc(c(c2)Cl)Cl C05626158
Cc1ccccc1CNc2nc3nc(c(c(n3n2)[O-])Cl)C C05603120
Cc1cc([nH]n1)c2nnc(n2/N=C/c3ccc(cc3)Cl)[S-] C05625921
C[C@H]1CCC[C@H]([C@@H]1C)NS(=O)(=O)c2ccc(o2)C(=O)[O-] C20593369
Cc1c(c(n[nH]1)C)CCc2nc3c4ccccc4nc(n3n2)[S-] C20643439
CC(C)(C)OC(=O)N1CCC2(CC1)NC(=O)C3([N-]2)CCCCC3 C22115418
c1ccc(cc1)[C@@H]2CC(=O)NN(C2=O)c3ccc(cc3)C(=O)[O-] C22145446
c1cc(cc(c1)O)/C=N/n2c(nnc2[S-])c3cccnc3 C06058019
Cc1cc(c2c(n1)n(nc2[O-])C)C(=O)NC3CCCCC3 C31780196
c1cc2c(cc1[N-]S(=O)(=O)c3ccc(nc3)Cl)c[nH]n2 C32591494
c1ccc(c(c1)CNc2nc3nc4c(c(n3n2)[O-])CCCC4)F C35562362
c1cc(ccc1CS(=O)(=O)/N=c/2\[nH]ccs2)C(=O)[O-] C36983891
c1cc(c(cc1NS(=O)(=O)N2CCCCCC2)C(=O)[O-])F C37591497
Cc1cc(c2c(c1)c3c([nH]2)nc(nn3)SCC(=O)[O-])C C19735268
Cc1cc[nH]/c(=N\S(=O)(=O)c2ccc(s2)C(=O)[O-])/c1 C38058522
Cc1c(c(nn2c1nnc2)[O-])CNc3ccccc3Cl C39549610
Cc1c(c(nn2c1nnc2)[O-])CNc3cccc(c3)Cl C39549615
c1ccc(cc1)/C=N/N2[C@H](NN=C2[S-])[C@@H]3C4=C(CCC4)N=N3 C39593247
Cc1c(c[nH]n1)S(=O)(=O)[N-]c2ccc(c3c2cccn3)Cl C40828712
Cc1c(sc(n1)NC(=O)[C@@H]2C[C@@H]2C)c3nnc(n3C)[S-] C42655738
c1cc(cc(c1)NC(=O)N2CCO[C@@H]3[C@H]2CCC3)C(=O)[O-] C43428408
CC(C)[C@H](c1cccs1)NC(=O)N2CCO[C@H](C2)C(=O)[O-] C43707059
c1cc(cc(c1)Nc2nccc(n2)N3CCSCC3)C(=O)[O-] C45948301
Cc1c2c([nH]c1/C(=C(/C#N)\C(=O)N3CCCC3)/[O-])CCCC2=O C48992312
CC(=O)Nc1ccc(c(c1)C(=O)[O-])N2CCOc3ccccc3C2 C35451121
c1ccc(c(c1)/C=N/n2c(nnc2[S-])c3cccnc3)O C01244854
c1ccc(c(c1)/C=N/n2c(nnc2[S-])c3ccncc3)O C01249278
Cc1cccc(c1)[N-]S(=O)(=O)c2c(nc3n2ccs3)NC C50635539
Cc1ccc(c(c1)Cl)[N-]S(=O)(=O)c2cnc(nc2)NC C50650319
Cc1ccc(c(c1)Br)O[C@@H](C)/C(=N/c2[nH]ncn2)/[O-] C48572125
C[C@H]1C[C@@H](CN(C1)S(=O)(=O)[N-]c2c3ccccc3[nH]n2)C C54433163
c1ccc(cc1)N2C(=O)C[C@@H](C2=O)Nc3ccc(cc3)C(=O)[O-] C40827055
CC1CC[NH+](CC1)c2ccc(cc2C(=O)[O-])[N-]S(=O)(=O)C C58013922
C[C@@H]1C[C@H](CN(C1)C(=O)NC(=O)CC(C)(C)CC(=O)[O-])C C61827605
COc1cc(ccc1O)/C=C\2/C(=O)N=C(S2)[N-]c3cccnc3 C17251375
c1cc(cc(c1)NC(=O)c2ccc(c(c2)F)F)c3[n-]nnn3 C12751867
Cc1ccc(o1)[C@@H](C)NC(=O)N2CCC(CC2)(C)C(=O)[O-] C62843567
CCCC1(CCN(CC1)C(=O)Nc2nc(cs2)C)C(=O)[O-] C62846525
C1CCCC(CC1)NC(=O)[C@H]2[N-]C(=NO2)C3=CC=C[C@H]4C3=CC=N4 C39959398
Cc1ccc(c2c1c[nH]n2)[N-]S(=O)(=O)c3ccc(cc3)C#N C63635397
C[C@H]1C(=C(N=N1)C)S(=O)(=O)[N-]c2ccc3c(c2)S[C@H](N3)C C38696905
Cc1cccc(c1C)NCc2nc3nc(c(c(n3n2)[O-])C)C C21525728
Cc1ccc(cc1)NC(=O)/C(=C/c2cc(c(cc2Br)OCc3ccccc3Cl)OC)/C#N C04196292
CC(=O)O[C@H]1CC[C@]2([C@@H]3CC[C@@]4([C@@H]([C@@H]3C[C@@H]([C@]2(C1)O)Br)CC[C@@H]4OC(=O)c5ccccc5)C)C C04288042
CCc1cccc2c1[nH]cc2[C@@H](CC(=O)N3CCN(CC3)c4cccc(c4)C(F)(F)F)c5cccs5 C00696676
C[C@H]1CCc2c(sc3c2c(=O)n(c(n3)SCC(=O)Nc4ccccc4C(C)C)c5ccccc5)C1 C02614265
c1ccc(c(c1)CN2c3ccc(cc3[C@@](C2=O)(CC(=O)c4ccc(s4)Br)O)Cl)Cl C08923611
CC(C)[C@H](c1ccc(cc1)Cl)C(=O)NN2C(=N/C(=C\c3ccc(cc3)SC)/C2=O)c4ccccc4 C08955217
Cc1cccc(c1C)NC(=O)CSc2nc3c(c(c(s3)C)c4ccccc4)c(=O)n2c5ccccc5 C09041388
c1ccc(cc1)c2c3c(c4c5c(c(ncn5)SCC(=O)Nc6ccc(cc6)Cl)sc4n2)CCC3 C01815809
c1ccc(cc1)C(c2ccccc2)NC(=O)CSC3=NC4=C([C@H](C3C#N)c5ccc(cc5)F)C(=O)CCC4 C12250510
c1ccc2c(c1)C=C(CO2)C(=O)N(c3ccc(cc3)F)[C@@H](c4ccc(cc4)F)C(=O)NC5CCCCC5 C13503369
c1ccc(cc1)[C@@]2(Cn3c4ccccc4cc3C(=O)N2Cc5cccc(c5)Cl)C(=O)NC6CCCCC6 C15722745
Cc1ccc(cc1Cl)/N=C\2/N(C(=O)[C@@H](S2)CC(=O)Nc3ccc(cc3)Br)C4CCCC4 C15911606
Cc1ccc(cc1)S(=O)(=O)Nc2c(c(c(c(n2)SC)Br)c3ccc(cc3)Cl)C#N C16310413
Cc1ccc(c(c1)Br)NC(=O)CSc2nnc(n2CC=C)C34CC5CC(C3)CC(C5)C4 C16381935
CC(C)c1cccc(c1NC(=O)N2CCC3(CC2)N(CCS3)C(=O)c4ccc(cc4)C(C)(C)C)C(C)C C16491741
c1ccc2c(c1)[C@@](C(=O)N2Cc3ccc(c(c3)Cl)Cl)(CC(=O)c4ccc(s4)Br)O C16524509
CC1=C([C@@H](C2=C(N1)C[C@@H](CC2=O)c3cccs3)c4ccccc4F)C(=O)OCc5ccc(cc5)OC C01074550
CCN(CC)c1ccc(cc1)[C@H]2[C@@H]3CC=C[C@H]3c4cc(ccc4N2)S(=O)(=O)N(C)Cc5ccccc5 C20696636
Cc1c2cc(sc2n(n1)c3ccc(cc3)Cl)C(=O)NCCSc4ccc(cc4)Br C03318468
Cc1ccccc1[C@@H](c2ccccc2)NC(=O)CN(c3ccc(cc3)F)S(=O)(=O)c4ccc(cc4)F C22398523
c1ccc(cc1)/C=C/C(=O)N2CCN(CC2)c3ccc(cc3Cl)NC(=O)c4ccc(c(c4)Cl)Cl C30826760
c1ccc(c(c1)CSc2nc3ccccc3n2CC(=O)Nc4nc(cs4)c5ccc(cc5)F)Cl C32685290
Cc1ccc(s1)CN(Cc2ccccc2)C(=O)CN(C3CC3)C(=O)Nc4ccc(cc4)Br C00743067
COc1cc(cc(c1OC)Br)/C=C/C(=O)Nc2nc(cs2)c3ccc(cc3Cl)Cl C01990503
CN1CCc2c(sc3c2c(=O)n(c(n3)SCNc4cccc5c4cccc5)c6ccc(cc6)Cl)C1 C34788609
Cc1ccccc1C(=O)N2[C@@H](CS[C@H]2C3CCCCC3)C(=O)NCCC(c4ccccc4)c5ccccc5 C35192187
CC1CCN(CC1)C(=O)c2cc(ccc2N3CCC(CC3)Cc4ccccc4)NC(=O)c5ccccc5Cl C35713104
CN(C)c1ccc(cc1)[C@H](CNC(=O)c2ccccc2I)N3CCc4ccccc4C3 C38666913
C[C@]1(CN(C(=O)N1CC2(CCN(CC2)O)C3CCCCC3)I)Cc4ccccc4 C39486696
Cc1ccc(cc1)n2c(=O)c3c4c(sc3nc2SCC(=O)Nc5ccccc5Cl)C[C@H](CC4)C C39869144
CC[C@]1(Cc2ccccc2-c3c1c(=O)n(c(n3)N/N=C/c4ccccc4Br)c5ccccc5)C C40035600
COc1ccc(cc1)c2c3c([nH]n2)C(=O)N([C@H]3c4cccc(c4)Br)Cc5ccccc5Cl C40344996
Cc1cc(c(c(c1Cl)C)Br)OCC(=O)Nc2c(c3c(s2)C[C@@H](CC3)C)C(=O)OC C01984233
C[C@@H](CCc1ccccc1)N2CC(=O)N3[C@@H](C2=O)Cc4c5ccccc5[nH]c4[C@H]3c6ccc(cc6)C(C)C C16042473
C[C@H](CCc1ccccc1)N2CC(=O)N3[C@@H](C2=O)Cc4c5ccccc5[nH]c4[C@H]3c6ccc(cc6)C(C)C C43741184
c1cc(cnc1)S(=O)(=O)NC[C@@H]2CC[C@H](N(C2)c3ccc(cc3)Cl)c4ccc(cc4Cl)Cl C45336135
c1ccc(cc1)c2cnc(o2)c3ccc(cc3)S(=O)(=O)Nc4ccc(cc4)I C47162622
c1ccc(cc1)CN(c2ccccc2)C(=O)c3c(c4n(n3)[C@@H](C[C@@H](N4)c5cccs5)C(F)(F)F)Cl C02304663
C=CCn1c(=O)c2c(nc1SCC(=O)Nc3ccc(cc3)Br)-c4ccccc4CC25CCCCC5 C01757447
c1cc(c(c(c1)Cl)Cl)[C@H]2[C@H]3C(=NC(=C2C#N)SCC(=O)Nc4ccc(cc4)Br)CCCC3=O C01778956
CCC(C)(C)[C@@H]1CCc2c(sc(c2C#N)NC(=O)CN3CCN(CC3)Cc4ccc(cc4Cl)F)C1 C22752577
Cc1ccc(cc1)n2c(c(c(c2C)Br)/C=N/NC(=O)[C@@H](C)Sc3ccc(cc3)Cl)C C20243752
c1ccc(cc1)CCN\2C(=O)C[C@@H](S/C2=N\c3ccc(cc3)F)C(=O)Nc4cc(cc(c4)Cl)Cl C33652648
c1ccc(cc1)CN\2C(=O)C[C@H](S/C2=N\c3ccc(cc3)F)C(=O)Nc4cc(cc(c4)Cl)Cl C35419604
C[C@@H]1CCc2c(sc(c2C#N)NC(=O)[C@H](C)Sc3nc(cc(n3)C(F)(F)F)c4cccs4)C1 C58965321
C=CCn1c(nnc1SCCC(=O)Nc2cc(ccc2Cl)Cl)c3ccc(cc3)Br C59265925
c1ccc(cc1)[C@H](C(=O)Nc2ccccc2C(=O)N3CCN(CC3)c4ccccc4)Sc5ccccc5 C59289582
CCOc1cc(cc(c1OCC=C)I)/C=C(\C#N)/C(=O)Nc2cccc(c2C)C C59474954
C=CCn1c(nnc1SCCC(=O)Nc2ccc(cc2)I)c3ccc(cc3)F C59795762
c1ccc2c(c1)CCN([C@H]2CC(=O)NC3CCCCCC3)S(=O)(=O)c4ccc(cc4)Br C64928214
Cc1ccc(c2c1cc(c(=O)[nH]2)CN(C[C@@H]3CCCO3)S(=O)(=O)c4cc(ccc4Cl)C(F)(F)F)C C00914796
Cc1ccccc1NC(=O)C2[C@@H](C3=C(CC(CC3=O)(C)C)N=C2C)c4cc(c(cc4Br)OC)OC C06444415
Cc1ccc(s1)/C=N/NC(=O)CSc2nnc(n2c3ccc(cc3)Br)c4ccccc4 C01762579
Cc1ccc(cc1)S(=O)(=O)[C@@H](CNS(=O)(=O)c2ccc3c(c2)CCCC3)c4ccc(cc4)N(C)C C09080145
Cc1ccc(c(c1)N2C[C@H](CC2=O)C(=O)Nc3cc(c(cc3C)[C@@H](C#N)c4ccc(cc4)Cl)Cl)OC C09342338
CN(C)c1ccc(cc1)NC(=O)CSc2nc3c(c4c(s3)CCCC4)c(=O)n2c5ccc(cc5)Cl C01826712
CCn1c(=O)c2c(c(sc2nc1SCC(=O)Nc3ccc(cc3)c4nc5ccc(cc5s4)C)C)C C02388102
Cc1nc2ccccc2c(=O)n1c3ccc(c(c3)NS(=O)(=O)c4ccc(c(c4)C(F)(F)F)F)Cl C09454843
CC[C@H](C)n1c(=O)c2c3c(sc2nc1SCc4[nH]c(=O)c5c6c(sc5n4)C[C@@H](CC6)C)CCCC3 C03321465
COC(=O)c1ccc(cc1)[C@@H]2C3=C(C[C@H](CC3=O)c4ccc(cc4)F)Nc5ccccc5N2C(=O)C6CC6 C09427530
C/C(=C\c1ccccc1)/C=N/NC(=O)CSc2nc3c(c4c(s3)CCCC4)c(=O)n2c5ccccc5 C13659807
CCOC(=O)c1c2c(sc1n3c(cc(c3C)/C=C(\C#N)/C(=O)Nc4cccc(c4C)Cl)C)CCCC2 C13784751
Cc1cc(cc(c1O[C@H](C)C(=O)Nc2ccc(cc2)S(=O)(=O)N3CCC(CC3)C)C)Br C14642637
Cc1c(cccc1Cl)NC(=O)C[C@H]2C(=O)N(/C(=N/c3cccc4c3cccc4)/S2)C[C@@H]5CCCO5 C03251772
Cc1ccc(s1)/C=N\NC(=O)CSc2nnc(n2c3ccccc3)c4ccc(cc4)Br C19849288
Cc1ccc(cc1)n2c(=O)c3c4c(sc3nc2SCC(=O)NN=Cc5ccc(cc5)F)CCCC4 C19861338
CCc1ccccc1N2C[C@@H](CC2=O)c3nnc(s3)NC(=O)[C@H](c4ccccc4)Sc5ccccc5 C20579759
c1cc(c(c(c1)Cl)Cl)NC(=S)N2CCN(CC2)c3c(c4c(c(n3)c5ccco5)CCCC4)C#N C20827023
Cc1cc(c(cc1C)S(=O)(=O)NC[C@H](c2ccc(cc2)N(C)C)N3CCN(CC3)c4ccccc4)C C21754831
CCc1ccccc1N(CC(=O)N[C@@H]2CC(Oc3c2cc(cc3)C)(C)C)S(=O)(=O)c4ccc(cc4)C C22319161
Cc1ccc(cc1)S(=O)(=O)N(CC(=O)N[C@H](C)c2ccc(cc2)N3CCCCC3)c4ccc(cc4)F C22324210
C[C@H]1CCCN(C1)c2ccc(cc2)[C@@H](C)NC(=O)CN(c3ccccc3Br)S(=O)(=O)C C22339542
C[C@@H]1CCCN(C1)c2ccc(cc2)[C@@H](C)NC(=O)CN(c3ccccc3F)S(=O)(=O)c4cccs4 C22426360
Cc1cccc(c1)NC(=O)CSc2c3c(c4c5c(c(nc4s3)CC(C)C)COC(C5)(C)C)ncn2 C26464193
CCc1ccc(cc1)[C@H]2CC(=NN2C3=NC(=O)[C@@H](S3)CC(=O)Nc4ccc(cc4)C)c5ccc(cc5)C C28155939
Cc1ccc(cc1)C2=NN([C@H](C2)c3ccc(cc3)C(C)C)C4=NC(=O)[C@H](S4)CC(=O)Nc5ccccc5F C28156254
c1ccc(cc1)[C@H]2CC(=NN2C3=NC(=O)[C@H](S3)CC(=O)Nc4cccc(c4)Cl)c5ccc(cc5)F C28156866
Cn1c2cc(c(cc2n(c1=O)C)SC3CCCCC3)NS(=O)(=O)c4ccc(cc4)Br C28049223
CC(C)NS(=O)(=O)c1ccc(cc1)C(=O)N2[C@H]([C@@H]3CCC/C(=C\c4ccccc4)/C3=N2)c5ccccc5 C33788445
CC1=C(c2c(sc3c2c(=O)n(c(=O)n3CC(=O)Nc4cccc5c4cccc5)CCc6ccccc6)C1)C C34726661
CCC1=C(Cc2c1c3c(=O)n(c(=O)n(c3s2)CC(=O)Nc4ccccc4C)Cc5ccc(cc5)Cl)C C34733364
CCc1ccc(cc1)NC(=O)N2CCN(C[C@H]2C)C(=O)CCN3CCc4c(ccs4)[C@@H]3c5cccc(c5)F C34830595
CC1([C@@H]2CC=C([C@H]1C2)CN(CCN3CCN(CC3)C(=O)CC(C)(C)C)C(=O)Nc4cccc(c4)Cl)C C16429413
Cc1ccc(cc1Cl)NC(=O)N(CC(=O)N2c3ccccc3-n4cccc4[C@H]2c5ccccc5)C6CC6 C35231745
CC(C)NC(=O)CN1c2c(c(nn2c3ccccc3)c4ccccc4)[C@@H](SCC1=O)c5ccccc5F C35593137
Cc1cccc(c1)n2c3c(c(n2)c4ccccc4)[C@H](SCC(=O)N3CC(=O)NC(C)C)c5cccs5 C37263973
CC(C)NC(=O)CN1c2c(c(nn2c3ccc(cc3)F)C(C)(C)C)[C@H](SCC1=O)c4ccccc4F C37425821
Cc1ccc(c(c1)Cn2c(=O)c3c4c(sc3n(c2=O)CC(=O)Nc5cccc6c5cccc6)CCC4)C C37641117
CN(C)c1ccc(cc1)[C@H](CNS(=O)(=O)c2ccc(c(c2)Cl)F)N3CCN(CC3)c4ccccc4 C38665935
C=CCn1c(nnc1SCc2ccc(cc2)C(=O)Nc3nccs3)c4ccc(cc4)Br C39850713
c1c(c2c(s1)CCCCC2)c3nnc(n3C[C@@H]4CCCO4)SCC(=O)NC56CC7CC(C5)CC(C7)C6 C39966999
C[C@@H]1c2c(sc(n2)COC(=O)C(C)(C)C)C[C@@]3([C@H]1[C@H]([C@@H](CC3)[C@H](C)C(=O)N4CCSCC4)O)C C43549314
Cc1ccc(cc1)S(=O)(=O)N2CCN(CC2)Cc3cccc(c3)C(=O)N[C@H](C)c4ccc(c(c4)C)C C44856396
Cc1ccc(cc1)n\2c(=O)/c(=C\c3ccccc3OC(C)C)/s/c2=C(\C#N)/C(=O)Nc4cccc(c4)C C13512275
Cc1ccc(cc1)S(=O)(=O)CNC(=O)[C@H](C2CCCCC2)N(c3ccccc3)C(=O)C#Cc4ccccc4 C36609503
Cc1c(c2ccccc2[nH]1)[C@H](c3ccccn3)N4CCN(CC4)[C@@H](c5ccccn5)[C@@H]6c7ccccc7N=C6C C22917923
Cc1cc(c(n1c2ccccc2F)C)/C=N/NC(=O)c3ccc(cc3)[C@@H]4N(C(=O)CS4)Cc5ccccc5 C28217147
c1ccc(cc1)S(=O)(=O)N(CC(=O)N/N=C/c2ccc(cc2)Br)c3cccc(c3)Cl C19950123
CCOC(=O)C1=C(N=c2n(c(=O)/c(=C\c3ccc(c(c3)Br)O)/s2)[C@@H]1c4ccc(cc4)F)C C59600330
C[C@H]1CCc2c(sc3c2c(ncn3)N4CCN(CC4)CC(=O)Nc5ccc(c(c5)C(F)(F)F)Cl)C1 C62656774
c1ccc(c(c1)C(=O)Nc2ccc3c(c2)OCO3)NC(=O)[C@H]4CCCC[C@H]4C(=O)[O-] C00627569
c1ccc(c(c1)/C=C/C2=NN([C@](C2)(C(F)(F)F)O)c3nc(cs3)C(=O)[O-])O C05243360
Cc1ccc(cc1)NC(=O)CN2C(=O)/C(=C\c3ccc(o3)c4ccc(cc4)C(=O)[O-])/NC2=O C08816383
CC(C)CNc1nnc(s1)SCC(=O)Nc2cc(ccc2Cl)C(=O)[O-] C13036097
Cc1ccc(c(c1)Cl)NC(=O)CSc2nc3cc(ccc3c(=O)n2C[C@@H](C)O)C(=O)[O-] C13051224
Cc1ccc(c(c1)Cl)NC(=O)CSc2nc3cc(ccc3c(=O)n2C[C@H](C)O)C(=O)[O-] C13051225
CC[C@H]1CCc2c(cc(s2)C(=O)NNS(=O)(=O)c3ccc(cc3)C(=O)[O-])C1 C13059538
CC(C)[C@H](c1ccc2c(c1)OCCCO2)NS(=O)(=O)c3ccc(c(c3)C(=O)[O-])O C13186409
CC(C)[C@@H](c1ccc2c(c1)OCCCO2)NS(=O)(=O)c3ccc(c(c3)C(=O)[O-])O C13186412
CCn1c(=O)c2ccc(cc2nc1SCC(=O)NC(=O)N[C@H]3CCC[C@@H]([C@@H]3C)C)C(=O)[O-] C13202374
c1ccc(cc1)Nc2nnc(s2)SCC(=O)Nc3cc(ccc3C(=O)[O-])F C13246182
Cc1cccc(c1)N2C(=O)[C@@H](SC2=O)CC(=O)Nc3ccc(c(c3)O)C(=O)[O-] C16923166
CCn1cc(c(n1)C(=O)NC2CCCC2)NC(=O)[C@H]3[C@H]4CC[C@@H]([C@@H]3C(=O)[O-])C4=C(C)C C17095973
CC(=O)Nc1c(=O)[nH]c(nc1[O-])SCC(=O)N(C2CCCCC2)C3CCCCC3 C12379554
CCc1ccccc1NC(=O)CSC2=C([C@@H](C(=C(N2)[O-])C(=O)OC)c3ccccc3F)C#N C20057945
C/C(=N\NC(=O)CC12CC3CC(C1)CC(C3)C2)/c4cc5c(cc4NC(=O)/C=C/C(=O)[O-])OCO5 C20158050
CC(C)CCNC(=O)c1ccc2c(c1)n3c(c(sc3=S)C(=O)NC(C)C)nc2[O-] C20617800
C[C@H](C(=O)Nc1ccc(cc1)OC(F)F)Nc2ccc(cc2)[N-]S(=O)(=O)C C23628499
Cc1c(c2ccccc2[nH]1)c3csc(n3)NC(=O)c4ccccc4[N-]S(=O)(=O)C C24830636
Cn1c2c(c(cc(n2)C3CC3)C(=O)Nc4cccc(c4)NC(=O)c5cccs5)c(n1)[O-] C32057808
c1ccc(c(c1)[N-]S(=O)(=O)c2cccc(c2)NC(=O)c3cc(n[nH]3)C4CC4)Cl C32776680
c1ccc(c(c1)/C=[NH+]/[N-]C2=NC(=O)[C@H](S2)CC(=O)Nc3ccccc3C(F)(F)F)[O-] C00992283
CCCCNC(=O)[C@H](c1ccccc1O)N(C)C(=O)c2cc(ccc2[O-])[N+](=O)[O-] C36530145
c1cc(oc1)/C=C(\C(=O)Nc2ccc(cc2)C(=O)[O-])/NC(=O)c3ccc(o3)Br C00915771
Cc1c2c(c(c3c1O[C@]4(C[C@H]([C@@H]([C@@]([C@@H]4C3)(C)CCC(=O)[O-])C(C)(C)O)O)C)OC)C(=O)OC2 C35457062
Cc1c2c(c(c3c1O[C@@]4(C[C@@H]([C@@H]([C@@]([C@@H]4C3)(C)CCC(=O)[O-])C(C)(C)O)O)C)OC)C(=O)OC2 C35457053
CCN(CC)c1ccc(c(c1)O)/C=N/N2[C@H](NN=C2[S-])[C@H]3C4=C(CCC4)N=N3 C38556398
CCCCCCN1[C@H]([C@H](C(=NC1=O)[O-])[C@@H]2c3c(c4ccccc4[nH]3)CCN2C)O C38570653
CC(C)CCCN1[C@H]([C@H](C(=NC1=O)[O-])[C@@H]2c3c(c4ccccc4[nH]3)CCN2C)O C38570978
c1ccc(cc1)Nc2ccc(cc2)/N=N/c3c4ccc(cc4ccc3O)S(=O)(=O)[O-] C38171513
C[C@]12CC[C@@H]3[C@@H]([C@@H]1CC[C@@H]2O)CCC4=C/C(=N/OCC(=O)NCCCCC(=O)[O-])/CC[C@]34C C39546553
c1ccc(cc1)NS(=O)(=O)c2ccc(cc2)NC(=O)[C@@H]3[C@H]4C[C@@H]([C@@H]3C(=O)[O-])C=C4 C39679417
CCN1[C@H](Nc2cc3ccccc3cc2C1=O)SCc4[nH]c(=O)c5ccc(cc5n4)C(=O)[O-] C39704622
Cc1ccc(cc1)c2nnc(n2CC(=O)[O-])SCC(=O)NC(=O)N[C@@H]3CCC[C@H]([C@@H]3C)C C39709378
c1cc(ccc1C(=O)[O-])NC(=O)[C@@H]2CC=CC[C@@H]2C(=O)Nc3ccc(cc3)[N+](=O)[O-] C39894784
C=CCOc1cccc(c1)[C@@H]2c3c([nH]nc3C(=O)N2CCO)c4cc(ccc4[O-])Cl C39897985
CCOc1ccc(cc1OCC)[C@H]2c3c([nH]nc3C(=O)N2CCO)c4cc(ccc4[O-])Cl C39897998
COc1cc(ccc1O)[C@@H]2c3c([nH]nc3C(=O)N2Cc4ccco4)c5cc(ccc5[O-])Cl C39898745
COC(=O)c1c2c(sc1NC(=O)N/C=C(/N3CCc4c3cccc4)\[O-])CCCC2 C43860254
C[C@H](/C(=N/C1=NN[C@@H](S1)c2ccccc2OC)/[O-])Sc3[nH]c4ccccc4n3 C39365038
[H]/N=C\1/[C@@H](SC(=O)[C@H]1/N=C/c2ccccc2Cl)CC(=O)Nc3cccc(c3)C(=O)[O-] C58836363
C[C@H](c1ccc(cc1)[N-]S(=O)(=O)C)NC(=O)[C@H](C(C)C)NC(=O)c2ccccc2Cl C58915775
Cc1ccc(cc1)C(=O)N[N-]C2=NC(=O)C[C@@H](S2)C(=O)Nc3cc(cc(c3)Cl)Cl C22531506
Cc1ccc(cc1S(=O)(=O)Nc2cccc(c2)S(=O)(=O)/N=C\3/CCCCCN3)C(=O)[O-] C13028953
CC1=C/C(=N\N=C/2\NC(=O)[C@H](S2)CC(=O)Nc3ccc(cc3)C(=O)[O-])/CC(C1)(C)C C15746669
Cc1ccc(cc1)NC(=O)C[C@@H]2C(=O)N=C(S2)[N-]Nc3nc4ccccc4s3 C15057068
Cc1ccc(cc1C(=O)[O-])S(=O)(=O)Nc2cccc(c2)Nc3nc(cs3)C C60166612
C[C@H](C(=O)OC)NC(=O)Nc1c(cc(cc1Br)Br)C(=O)[O-] C62825604
Cc1cc(c(c(c1)C)[N-]S(=O)(=O)C2=CN=C(C2)[C@H]3NN[C@@H](O3)c4ccccc4)C C64612793
Cc1ccc(c(c1)/[NH+]=C(\Nc2ccc(cc2)S(=O)(=O)[N-]c3ncccn3)/[S-])C C08686952
CC(C)(C)NC(=O)Nc1nnc(s1)SCC(=O)N2CCCCCC2 C04851437
c1ccc2c(c1)cc([nH]2)C(=O)OCC(=O)Nc3ccc4c(c3)OCCCO4 C05492245
CN(C)c1ccc(cc1)c2n[nH]c(=S)n2/N=C/c3cccc(c3O)OC C05810201
Cc1c2ccccc2oc1C(=O)NNS(=O)(=O)c3ccc(cc3)C(=O)C C07380361
Cc1c(oc(c1C(=O)O[C@@H](C)C(=O)NC(=O)NC2CCCCC2)C)C C08420322
COC(=O)c1ccc2c(c1)nc([nH]c2=O)CSC3=N[C@H]4CCCC[C@@H]4N3 C09478034
Cc1c(c[nH]n1)C(=O)N[C@H](C)c2cnc(nc2C)N(C)C3CCCCC3 C12316934
C/C=C/C=C/C(=O)NNC(=O)c1c2ccccc2c(=O)n(n1)c3ccccc3 C08088405
CCOc1ccccc1NS(=O)(=O)c2cc3c(cc2C)NC(=O)CO3 C20491702
C[C@@H](C(=O)Nc1cccc(c1)C#N)OC(=O)c2cc3ccccc3c(=O)[nH]2 C21590773
C[C@@H](C(=O)NC(=O)NCC=C)Sc1nnc2n1c3ccccc3s2 C25723862
c1ccc(c(c1)n2cc(cn2)c3ccnc(n3)NC[C@H]4CCC(=O)N4)Cl C23465932
Cc1ccc(cc1)S(=O)(=O)N[C@H](C)C(=O)Nc2ccc3c(c2)nccn3 C33478081
CCOc1cc(cc(c1O)/C=N/NC(=O)[C@@H]2C=C(N=N2)C)Br C38612349
C[C@H](C(=O)Nc1nccs1)Sc2nnc(n2C)c3ccc(cc3)O C39762832
C[C@]1(CCS(=O)(=O)C1)NC(=S)Oc2c(c3ccccc3[nH]2)N=O C40168653
CCOC(=O)[C@@H]1CCCN(C1)c2c(c(ncn2)N3CCCC[C@@H]3C)N C40731778
c1cc2c(c(c1)NC(=O)CCCc3ccc4c(c3)OCCO4)OCC(=O)N2 C41314227
C[C@@H](C(=O)Nc1ccc2c(c1)OCCCO2)Oc3ccc(cc3)NC(=O)C C42081929
C[C@@H](C(=O)N1CCN(CC1)C(=O)C)Nc2cccc(c2)NC(=O)C(C)(C)C C42667050
CCc1cc2c(s1)ncn(c2=O)CCC(=O)NC(=O)Nc3ccccc3 C42756229
Cc1nc([nH]n1)c2ccccc2NC(=O)/C=C\c3cnn(c3)c4ccccc4 C47264800
c1cc(ccc1NNC(=O)c2ccc(o2)S(=O)(=O)N3CCCCC3)F C47455972
C[C@@H](C(C)C)NC(=O)Nc1ccc(cc1)S(=O)(=O)/N=C/2\CCCN2C C48096016
Cc1ccc(c(c1)[C@H](C)NC(=O)C(=O)Nc2ccc3c(c2)OCCO3)OC C49273526
CC(C)CNC(=O)CNC(=O)N1CCN(CC1)C(=O)C2CCCCC2 C50116607
CC(C)C[C@H]1C(=O)N(C(=O)N1)CN2CCN(CC2)c3ccccc3O C15251013
Cc1ccc(cc1)N2C(=O)C[C@H](C2=O)Nc3ccc(c(c3)NC(=O)C)OC C55144815
CCC(=O)Nc1ccc(c(c1)NCc2cc(=O)n3c(n2)sc(n3)C)C C55847883
c1cc2cccc3c2c(c1)C(=O)N(C3=O)CCCC(=O)Nc4c(ccc[nH+]4)[O-] C57808971
c1cc(ccc1C(=O)Nc2ccc(nc2)N3CCOCC3)NC(=O)C4CC4 C22188494
CC(C)[C@@](C)(C#N)NC(=O)CN1C(=O)[C@](NC1=O)(C)c2ccccc2F C58185242
CC[C@@H](C)C(=O)NCC(=O)N1CCN(CC1)C(=O)NC2CCCCC2 C58223365
C[C@H](C(=O)NC(=O)NC12CC3CC(C1)CC(C3)C2)OC(=O)C4=NC=CC4 C63842526
Cc1ccc2cc(c(=O)[nH]c2c1)c3nc(on3)CCC(=O)NC4CCCC4 C35373356
CCC1=NN[C@H](O1)C2=NC=C(C2)S(=O)(=O)N[C@@H]3CCCc4c3cccc4 C64924035
Cc1ccc(cc1NC(=O)N[C@H](C)C(=O)N2CCCCC2)C(=O)OC C65804895
Cc1ccc(cc1)NC(=O)NC(=O)CN2CCN(CC2)Cc3cscn3 C65952797
CC(=O)Nc1ccc2c(c1)sc(n2)NC(=O)c3ccc(cc3)/C=N/OC C66339373
CC(C)(C)CNC(=O)Nc1cccc(c1)S(=O)(=O)N2CCN(CC2)C C66339987
CCNC(=O)NC1CCC(CC1)OC(=O)c2c(c3c(o2)CCCC3=O)C C66536454
Cc1cc(c2c(n1)n3c(n2)CCCCC3)C(=O)NNC(=O)CCC(C)C C66573168
Cc1cc(nc(c1CNC(=O)N2CCC(CC2)NC(=O)C(C)C)OC)C C67100575
Cc1cc(nc(c1CNC(=O)N2CCC[C@H](C2)C(=O)NC3CC3)OC)C C67101047
Cc1cc2c([nH]1)c(=O)n(c(n2)SCC(=O)Nc3nccs3)C(C)C C67239513
C[C@@H]1CCC[C@@H]([C@@H]1C)NC(=O)C(=O)Nc2ccc(cc2)N(C)C(=O)OC C67319416
Cc1c(c(n(n1)C)C)[C@@H](C)NC(=O)N2CCC[C@H](C2)C(=O)NCC3CC3 C67534849
CCCNC(=O)C1CCN(CC1)C(=O)N[C@@H](C)c2c(nn(c2C)C)C C67536085
C[C@H]1CCCCN1C(=O)[C@H](C)NC(=O)Nc2ccccc2Cn3cccn3 C67541219
CCc1ncc(s1)CN(C)C(=O)Nc2ccc(cc2)c3[nH]nc(n3)C C67572797
COCCNc1cnn(c(=O)c1Cl)C23C[C@@H]4C[C@H](C2)CC(C4)[C@@H]3C(=O)[O-] C02353637
CCC(CC)(CC(=O)Nc1ccc(cc1Br)[N+](=O)[O-])C(=O)[O-] C10824565
CC(=O)N[C@H](/C=C/c1ccccc1)c2cc(c3cccnc3c2[O-])[N+](=O)[O-] C12379470
Cc1ccc(o1)[C@H](C)Nc2ccc(cc2C(=O)[O-])S(=O)(=O)N(C)C C13193251
CN(CC(=O)Nc1ccccc1C(=O)[O-])C(=O)Cc2ccc3c(c2)CCO3 C13261637
Cc1cc(c(c(c1)C)Sc2ccc(cc2[N+](=O)[O-])C(=O)NCC(=O)[O-])C C13275799
COC(=O)c1ccc(cc1)S(=O)(=O)Nc2ccc(cc2SC)C(=O)[O-] C13278973
COc1cc(cc(c1)OC)/C=C(\C#N)/C(=O)Nc2ccc(cc2)C(=O)[O-] C13344931
Cc1ccccc1n2c(nnc2SCC(=O)Nc3ccc(cc3)C(=O)[O-])C C13364748
CC(C)N(C)S(=O)(=O)c1ccc(cc1)NC(=O)c2ccc(cc2)C(=O)[O-] C13415626
Cc1c2c(cc(=O)[nH]c2sc1C(=O)[O-])CSc3nnc(n3CC=C)C C13417560
c1cc(c(cc1C(F)(F)F)[N+](=O)[O-])NC(=O)CC2(CCCC2)C(=O)[O-] C13469984
CSc1cc(ccc1NS(=O)(=O)c2cccc3c2nsn3)C(=O)[O-] C19100067
Cc1ccc(cc1)CSCCNC(=O)c2cnn(c2C)c3ccc(nn3)[O-] C32905253
CCN(CC)c1ccc(cn1)NS(=O)(=O)c2ccc(cc2)C(=O)[O-] C36353488
CCC(=O)N[C@@H](c1cccs1)c2cc(c3cccnc3c2[O-])[N+](=O)[O-] C04844909
CCCCc1nnc(s1)NC(=O)[C@H](C)Sc2nc(cc(n2)[O-])C C08828764
CCSc1nnc(s1)/N=C(/C2=NN=C(C2)c3ccc(c(c3O)C)C)\[O-] C15973859
C[C@@H](C(=O)Nc1ccccc1)Sc2nc3cc(ccc3c(=O)n2C)C(=O)[O-] C13200294
CCCc1nnc(s1)/N=C(/C(=C/c2ccc(c(c2)OCC)O)/C#N)\[O-] C39994573
CCCc1nc2c(c(cs2)C(=O)[O-])c(=O)n1CC(=O)Nc3ccc(cc3)C C40693425
CC[C@H](C(=O)Nc1nnc(s1)C)Sc2nc3ccccc3c(n2)[O-] C41630751
Cc1cc(c2c(c1)occ(c2=O)C[C@H](C(=O)[O-])NC(=O)OC(C)(C)C)C C44295832
CCc1ccc(cc1S(=O)(=O)Nc2ccc3c(c2)OCCCO3)C(=O)[O-] C45945772
Cc1ccc(cc1C)NS(=O)(=O)c2cc(c(c(c2)OC)OC)C(=O)[O-] C45946089
Cc1ccc(cc1)c2nnc(n2CC(=O)Nc3cccnc3OC)[S-] C47554112
c1cc(ccc1C(=O)[O-])S(=O)(=O)Nc2ccc(cc2)Oc3ccncc3 C50534598
CCc1ccc(cc1)N/C(=C(\C#N)/C(=O)c2cc(c(s2)C)[N+](=O)[O-])/[O-] C50839094
COc1ccccc1/C=C\C(=C(/C#N)\C(=O)Nc2ccc3c(c2)OCCO3)\[O-] C51070266
CCCCS(=O)(=O)/N=C(/[C@H]1CCCN(C1)C(=O)Nc2cccc(c2)C)\[O-] C54427396
Cc1ccc(cc1F)S(=O)(=O)[N-]c2ccc3c(c2)c([nH]n3)C(=O)OC C55583832
CCC(=O)Nc1ccc(c(c1)[N-]S(=O)(=O)c2cccc3c2nsn3)C C55595040
CNC(=O)c1ccc(c(c1)[N-]S(=O)(=O)c2ccc(cc2)C(=O)OC)Cl C55620467
CCN(CC(=O)NC(C)(C)C)C(=O)Cn1c(nnc1[S-])c2cccs2 C58099451
Cc1ccc(cc1C)S(=O)(=O)Nc2ccc(c(c2)OC)[N-]S(=O)(=O)C C32088189
CCS(=O)(=O)[N-]c1ccc(cc1OC)NC(=O)N2CCCCCC2 C60108134
COC(=O)c1c2cc(ccc2n[nH]1)[N-]S(=O)(=O)c3c(cc(cc3F)F)F C60442557
C[C@H](CNC(=O)c1cccc(c1)n2c(=O)ccc(n2)[O-])N(C)c3ccccc3 C61400474
COC(=O)c1ccc(c(c1)[N-]S(=O)(=O)c2ccc3c(c2)CC(=O)N3)Cl C62139194
CCCS(=O)(=O)[N-]c1cccc(c1C)NC(=O)c2c(onc2CC)C C64362881
COc1cc(cc(c1OC)OC)N/C(=N/c2ccc3c(c2)OCCO3)/[S-] C13658707
Cc1ccc(cc1[N-]S(=O)(=O)C)NC(=O)/C(=C\c2ccc(cc2)OC)/C#N C64879793
CC(C)c1ccc(cc1)NC(=O)C2=CN=N[C@@H]2S(=O)(=O)[N-]c3ccccc3 C65055299
Cc1cc(ccc1[N-]S(=O)(=O)c2c(noc2C)C)C(=O)NC3CCCC3 C65223498
c1cc2c(cc1OCC(F)(F)F)sc(n2)[N-]S(=O)(=O)c3c[nH]nc3 C66253566
Cc1c(sc(n1)[N-]S(=O)(=O)c2ccc(c(c2)C(=O)OC)O)SC C66254551
C[C@@H]1C[C@H](CC(C1)(C)C)CC(=O)Nc2nnc(s2)[N-]S(=O)(=O)C C66628913
c1cc(c(cc1N2CCOC2=O)NC(=O)CC3(CCCCC3)C(=O)[O-])F C67456218
CCOC(=O)N(C)c1ccc(cc1)NC(=O)CC2(CCCCC2)C(=O)[O-] C67456246
CN(c1ccc(cc1)NC(=O)CC2(CCCCC2)CC(=O)[O-])C(=O)OC C67456677
c1cc(ccc1C(=O)/C=C/c2c(c(c(c(c2F)F)F)F)F)S(=O)(=O)N3CCC(CC3)C(=O)[O-] C13060059
COc1ccc(cc1S(=O)(=O)Oc2ccc(cc2Br)Br)/C=C/C(=O)[O-] C13074156
COc1cc(ccc1OS(=O)(=O)c2ccc(cc2Cl)Br)/C=C/C(=O)[O-] C13262956
c1cc(ccc1C(=O)/C=C/c2ccc(c(c2)Br)F)S(=O)(=O)N3CCC(CC3)C(=O)[O-] C13264684
COc1ccc(cc1Br)/C=C(/c2ccc(s2)S(=O)(=O)N3CCCCC3)\C(=O)[O-] C13344078
c1ccc(cc1)c2cnc(n2c3cccc(c3Cl)Cl)SCC(=O)N4CCC[C@@H](C4)C(=O)[O-] C13399197
COc1cc(cc(c1OS(=O)(=O)c2ccccc2Cl)Br)/C=C/C(=O)[O-] C13463069
Cc1ccc(cc1)C(=O)C2=C(C(=O)N([C@H]2c3cccc(c3)Br)CCCN4CCOCC4)[O-] C12582315
c1cc(cc(c1)Br)[C@@H]2C(=C(C(=O)N2CCCn3ccnc3)[O-])C(=O)c4ccc(cc4)Cl C09008562
CC(C)Oc1ccc(cc1)C(=O)C2=C(C(=O)N([C@H]2c3cccc(c3)Br)c4nccs4)[O-] C09007940
Cc1cc(ccc1OC)C(=O)C2=C(C(=O)N([C@@H]2c3cccc(c3)Br)Cc4cccnc4)[O-] C09271697
C=CCOc1ccc(cc1)C(=O)C2=C(C(=O)N([C@H]2c3cccc(c3)Br)c4ccccn4)[O-] C08903258
CN(c1ccccc1)S(=O)(=O)c2cccc(c2)[N-]S(=O)(=O)c3cc(ccc3F)F C20627463
c1ccc2cc(c(cc2c1)C(=O)N3CCN(CC3)Cc4cccs4)[N-]S(=O)(=O)c5cccs5 C22692108
Cc1ccccc1[N-]S(=O)(=O)c2c(c3c(s2)CN(CC3)Cc4c(cccc4F)F)C(=O)OC C23129517
c1cc(sc1)CN2CCN(CC2)C(=O)c3ccc(c(c3)S(=O)(=O)[N-]c4ccc(cc4)F)Cl C23736813
CCOC(=O)[C@@H]1[C@]([N-]/C(=C(\C#N)/c2ccccn2)/S1)(c3ccc(cc3)C)C(F)(F)F C12543536
c1cc(cc(c1)N2CCN(CC2)C(=O)c3ccc(cc3)[N-]S(=O)(=O)c4cccs4)C(F)(F)F C26114306
COc1ccc(cc1)[C@@H]2CCCN2C(=O)c3ccc(c(c3)[N-]S(=O)(=O)c4ccc(cc4)F)Cl C28307706
c1ccc(c(c1)c2ccc(s2)CN3CCN(CC3)C(=O)Cn4c(nnc4[S-])c5cccs5)F C29256562
c1ccc(c(c1)C(=O)N2CCN(CC2)Cc3ccc(cc3)Cl)[N-]S(=O)(=O)c4ccc(cc4)F C32197189
CCN(Cc1cccc(c1)[N-]S(=O)(=O)c2cc(ccc2Br)Br)C(=O)C C32599278
CS(=O)(=O)c1ccc(cc1)S(=O)(=O)[N-]c2ccccc2Oc3ccccc3Cl C32906728
Cc1ccc(cc1S(=O)(=O)[N-]c2ccccc2C(F)(F)F)CN3C(=O)[C@H]4CCCC[C@H]4C3=O C32975541
CCc1ccc(cc1)[C@H]2C(=C(C(=O)N2Cc3cccnc3)[O-])C(=O)c4cc5ccccc5o4 C33371812
COc1ccc(cc1F)C(=O)C2=C(C(=O)N([C@H]2c3cccc(c3)Br)Cc4cccnc4)[O-] C01134891
Cc1ccc(c(c1)C(=O)C2=C(C(=O)N([C@@H]2c3ccc(cc3)Br)CCN4CCOCC4)[O-])C C34944321
C[C@H]1Cc2cc(ccc2O1)C(=O)C3=C(C(=O)N([C@H]3c4ccc(cc4)C(C)(C)C)Cc5ccncc5)[O-] C35025817
Cc1c(sc(n1)N2[C@@H](C(=C(C2=O)[O-])C(=O)/C=C/c3ccccc3)c4ccccc4)C(=O)C C35420889
c1ccc(cc1)/C=C/C(=O)C2=C(C(=O)N([C@H]2c3cccc(c3)Br)Cc4cccnc4)[O-] C35444055
COc1ccc(cc1OC)c2c(cn(n2)Cc3ccccc3)/C=C\4/C(=NC(=S)S4)[O-] C17101542
CCOc1ccc(cc1Br)[N-]S(=O)(=O)c2cccc(c2)C(=O)N3CCC[C@@H](C3)C C36321776
C[C@H]1Cc2cc(ccc2O1)C(=O)C3=C(C(=O)N([C@@H]3c4ccc(cc4)C(C)(C)C)Cc5cccnc5)[O-] C08383496
C[C@H]1Cc2cc(ccc2O1)C(=O)C3=C(C(=O)N([C@@H]3c4ccc(cc4)C(C)(C)C)Cc5ccncc5)[O-] C38256695
Cc1ccsc1[C@H]\2[C@@H]3C(=NC(=NC3=O)SCC(C)C)N=C(/C2=C(\[O-])/OCC=C)C C39380065
Cc1ccsc1[C@H]\2[C@H]3C(=NC(=NC3=O)SCC(C)C)N=C(/C2=C(\[O-])/OCC=C)C C39380067
c1ccc(cc1)C/C(=C\2/C(=O)N(C(=S)S2)Cc3ccccc3)/C(=N/c4nnc(s4)CCl)/[O-] C39793611
CCSc1nnc(s1)N2[C@@H](C(=C(C2=O)[O-])C(=O)c3cccs3)c4ccc(cc4)C C39999394
CCSc1nnc(s1)N2[C@H](C(=C(C2=O)[O-])C(=O)c3ccccc3)c4ccc(cc4)C C39999663
CCSc1nnc(s1)N2[C@H](C(=C(C2=O)[O-])C(=O)c3ccc(cc3)F)c4ccccc4 C40000255
COc1ccc(cc1[C@@H]2C(=C(C(=O)N2CC=C)[O-])C(=O)c3cccs3)Br C40022715
CCCCN1[C@@H](C(=C(C1=O)[O-])C(=O)c2ccc3c(c2)OCCO3)c4c(cccc4Cl)F C40096918
CCO/C(=C\1/[C@@H](C(=C(N=C1C[S@](=O)c2ccccc2)C)C#N)c3ccccc3Cl)/[O-] C40447698
CCOC(=O)c1c(c\2c(o1)CCC/C2=N\N=C(\C(C(C(F)(F)F)(F)F)(F)F)/[O-])C C40823317
c1cc(sc1)CCN2c3ccc(cc3N(CC2=O)C(=O)/C=C/c4cccs4)C(=O)[O-] C44175190
c1cc(cc(c1)S(=O)(=O)[N-]c2ccc(cc2)SC(F)F)C(=O)N3CCc4c(ccs4)C3 C45731889
c1ccc(cc1)O/C(=C(\C(=O)Oc2ccccc2)/n3c4ccc(cc4sc3=O)Br)/[O-] C48523413
Cc1cc(c(c(=O)n1Cc2ccccn2)[C@@H](c3ccccc3)N4CCN(CC4)c5ccccc5)[O-] C16993755
Cc1cc(c(c(=O)n1Cc2cccnc2)[C@H](c3ccccc3)N4CCN(CC4)c5ccc(cc5)F)[O-] C16993837
CSc1ccc(cc1)[C@@H]2C(=C(C(=O)N2Cc3cccs3)[O-])S(=O)(=O)c4ccc(cc4)Cl C64558555
c1cc(ccc1C(=O)/C=C/c2ccc(c(c2)F)F)S(=O)(=O)N3CCC(CC3)C(=O)[O-] C13060071
c1cc(ccc1C(=O)/C=C/c2cc(ccc2F)Br)S(=O)(=O)N3CCC(CC3)C(=O)[O-] C13264682
COc1cc(ccc1OS(=O)(=O)c2cc(ccc2Br)Br)/C=C/C(=O)[O-] C13342438
CC(C)Cn1c(cnc1SCC(=O)N2CCC[C@@H](C2)C(=O)[O-])c3ccc(cc3)Br C13399172
COc1cc(cc(c1OS(=O)(=O)c2cccc(c2)Br)Br)/C=C/C(=O)[O-] C13463071
COc1cc(cc(c1OS(=O)(=O)c2ccc(cc2)Cl)Br)/C=C/C(=O)[O-] C13463102
COc1cc(cc(c1OS(=O)(=O)c2ccc(cc2)Br)Br)/C=C/C(=O)[O-] C13463104
CCSc1nnc(s1)N2[C@@H](C(=C(C2=O)[O-])C(=O)c3cccs3)c4ccc(cc4)F C09110954
Cc1ccc(cc1)C(=O)C2=C(C(=O)N([C@@H]2c3cccc(c3)Br)CCCN4CCOCC4)[O-] C08737835
Cc1cc(ccc1OC)C(=O)C2=C(C(=O)N([C@H]2c3ccc(c(c3)Cl)Cl)Cc4cccnc4)[O-] C08836570
c1cc(cc(c1)Br)[C@H]2C(=C(C(=O)N2CCCn3ccnc3)[O-])C(=O)c4ccc(cc4)Cl C09008563
Cc1cc(ccc1OC)C(=O)C2=C(C(=O)N([C@H]2c3cccc(c3)Br)Cc4cccnc4)[O-] C09271696
C=CCOc1ccc(cc1)C(=O)C2=C(C(=O)N([C@@H]2c3cccc(c3)Br)c4ccccn4)[O-] C08903265
C=CCn1c(=O)c2ccc(cc2nc1[S-])C(=O)N3CCN(CC3)C(c4ccccc4)c5ccccc5 C17356563
CCOC(=O)[C@@H]1[C@@]([N-]/C(=C(\C#N)/c2ccccn2)/S1)(c3ccc(cc3)C)C(F)(F)F C12543538
c1ccc2cc(c(cc2c1)C(=O)N3CCN(CC3)Cc4ccsc4)[N-]S(=O)(=O)c5cccs5 C25397579
CN(Cc1ccc(c(c1)F)OC)C(=O)c2cc3ccccc3cc2[N-]S(=O)(=O)c4cccs4 C25540362
CN(Cc1ccsc1)C(=O)c2ccc(c(c2)[N-]S(=O)(=O)c3ccc(cc3)F)Cl C32748208
CN(C)c1ccc(cc1)[C@@H]2C(=C(C(=O)N2Cc3ccco3)[O-])C(=O)c4ccc(cc4)Br C01122364
COc1ccc(cc1F)C(=O)C2=C(C(=O)N([C@@H]2c3cccc(c3)Br)Cc4cccnc4)[O-] C01134892
Cc1ccc(c(c1)C(=O)C2=C(C(=O)N([C@H]2c3ccc(cc3)Br)CCN4CCOCC4)[O-])C C34944319
C[C@@H]1Cc2cc(ccc2O1)C(=O)C3=C(C(=O)N([C@H]3c4ccc(cc4)C(C)(C)C)Cc5ccncc5)[O-] C35025816
Cc1c(sc(n1)N2[C@H](C(=C(C2=O)[O-])C(=O)/C=C/c3ccccc3)c4ccccc4)C(=O)C C35420891
Cc1c(sc(n1)C)C(=O)C2=C(C(=O)N([C@@H]2c3c(cccc3Cl)F)CCc4ccccc4)[O-] C35568096
c1ccc(cc1)CCN2[C@@H](C(=C(C2=O)[O-])C(=O)c3ccc4c(c3)OCCO4)c5ccccc5 C09424796
CCc1ccc(cc1)[C@@H]2C(=C(C(=O)N2c3nnc(s3)SC)[O-])C(=O)c4cccs4 C09446990
COc1ccc(cc1/C=C(/c2ccc(s2)S(=O)(=O)N3CCCCC3)\C(=O)[O-])Br C09540533
CCc1ccc(cc1)[C@H]2C(=C(C(=O)N2Cc3ccncc3)[O-])C(=O)c4ccc5c(c4)C[C@H](O5)C C38256736
Cc1ccsc1[C@@H]\2[C@@H]3C(=NC(=NC3=O)SCC(C)C)N=C(/C2=C(\[O-])/OCC=C)C C39380064
Cc1ccsc1[C@@H]\2[C@H]3C(=NC(=NC3=O)SCC(C)C)N=C(/C2=C(\[O-])/OCC=C)C C39380066
CCN(CC)C(=O)Cn1cc(c2c1cccc2)/C=C\3/C(=O)N(C(=N3)[S-])c4ccccc4 C39556623
CCSc1nnc(s1)N2[C@H](C(=C(C2=O)[O-])C(=O)c3cccs3)c4ccc(cc4)C C39999395
CCSc1nnc(s1)N2[C@@H](C(=C(C2=O)[O-])C(=O)c3cccs3)c4ccccc4F C39999438
CCSc1nnc(s1)N2[C@@H](C(=C(C2=O)[O-])C(=O)c3ccccc3)c4ccc(cc4)F C39999670
CCSc1nnc(s1)N2[C@@H](C(=C(C2=O)[O-])C(=O)c3ccccc3)c4ccccc4F C39999712
COc1cccc2c1oc(c2)C(=O)C3=C(C(=O)N([C@@H]3c4c(cccc4Cl)F)CC=C)[O-] C40028522
CCO/C(=C\1/[C@@H](C(=C(N=C1C[S@](=O)c2ccccc2F)C)C#N)c3ccccc3C(F)(F)F)/[O-] C40447636
CCn1c(c2ccc(cc2nc1=S)C(=O)N3CCC(CC3)CCc4ccc(cc4)OC)[O-] C45901962
Cc1cc(c(c(=O)n1Cc2ccccn2)[C@H](c3cccc(c3)F)N4CCN(CC4)c5ccccc5)[O-] C16993719
Cc1cc(c(c(=O)n1Cc2cccnc2)[C@H](c3ccccc3)N4CCN(CC4)c5ccccc5F)[O-] C16993850
CCN(CC)S(=O)(=O)c1cc(c(c(c1)[N-]S(=O)(=O)c2cc(cc(c2)F)F)C)C C10515910
COc1ccc(cc1/C=N/c2ccc(cc2)S(=O)(=O)[N-]c3nccs3)Br C19945773
CCOc1cc(c(cc1/C=C\2/C(=NC(=S)N(C2=O)c3ccccc3F)[O-])Br)OCC C59136263
C=CCc1cc(cc(c1OCC#N)Br)/C=C/2\C(=NC(=S)N(C2=O)c3ccccc3F)[O-] C59136371
CN(Cc1cccc(c1Cl)Cl)C(=O)Cn2c(nnc2[S-])c3ccc(cc3)OC C17917331
Cc1ccc(cc1S(=O)(=O)[N-]c2ccccc2C(F)(F)F)CN3C(=O)[C@@H]4CCCC[C@@H]4C3=O C32975541
Cc1c(cc(s1)C2=NN=C(C2)C(F)(F)F)S(=O)(=O)[N-]c3ccc(c(c3)Cl)OC C64452625
COc1ccccc1CN2[C@H](C(=C(C2=O)[O-])S(=O)(=O)c3ccc(cc3)Cl)c4ccc(cc4)F C64558544
CSc1ccc(cc1)[C@H]2C(=C(C(=O)N2Cc3cccs3)[O-])S(=O)(=O)c4ccc(cc4)Cl C64558556
Cc1c(cc(n1C)c2nc(cs2)c3ccccc3)S(=O)(=O)[N-]c4cccc(c4)OC C65008657
CC[C@H](C)NS(=O)(=O)c1ccc(cc1)S(=O)(=O)N(Cc2ccccc2)Cc3ccccc3F C00933147
Cc1ccc(c(c1)NC(=O)Cc2nc(cs2)COC(=O)CCC(=O)c3ccc(s3)Cl)C C09488982
c1cc(ccc1SCCNC(=O)CSc2ccc(cn2)S(=O)(=O)N3CCCCC3)Cl C09585857
Cc1cc(ccc1SCC(=O)OCC(=O)N(C)CC(=O)Nc2ccc(cc2)F)Br C11340570
C[C@@H](C(=O)Nc1ccccc1SC)Sc2nc3cc(ccc3c(=O)n2CCCOC)Cl C12091703
C[C@H](C(=O)Nc1ccccc1SC)Sc2nc3cc(ccc3c(=O)n2CCCOC)Cl C12091704
C[C@H](c1ccc(cc1)C(=O)CSc2nnc(n2c3ccccc3)Cc4ccccc4)NC(=O)C C12106039
Cc1ccn(n1)CCC(=O)N2CCC3(CC2)C[C@@H]3C(=O)NCCC(c4ccccc4)c5ccccc5 C12451694
CC[C@H](C)NS(=O)(=O)c1ccc(cc1)S(=O)(=O)N(Cc2ccccc2)Cc3cccs3 C00933133
COc1cccc(c1)[C@H](C(=O)NC2CCCCC2)N(C[C@@H]3CCCO3)C(=O)Cc4cccs4 C12476378
Cc1c(sc2c1c(=O)n(c(n2)S[C@H](C)C(=O)NC[C@H](C)c3ccccc3)CCOC)C C12752799
COc1ccc(cc1)CNC(=O)[C@H](c2ccccc2F)N(Cc3ccco3)C(=O)Cc4cccs4 C01354066
COc1ccc(cc1)S(=O)(=O)N2CCC[C@H](C2)C(=O)NCCSCc3ccccc3Cl C13681572
COc1ccc(cc1)CNC(=O)CCSc2nc3c(c4c(s3)CCCC4)c(=O)n2CC=C C01276176
COc1ccc(cc1OC)[C@@H]2[C@@H]3CC=C[C@@H]3c4cc(ccc4N2)S(=O)(=O)N(CC=C)CC=C C14479387
Cc1cc(ccc1SCC(=O)O[C@H](C)C(=O)Nc2ccc(c(c2)OC)OC)Br C15804221
c1ccc(cc1)[C@H](C(=O)NC2CC2)Sc3nnc(n3C4CC4)COc5ccccc5Cl C17712421
CC[C@H](C)NS(=O)(=O)c1c(c2c(s1)CN(CC2)Cc3ccccc3C(F)(F)F)C(=O)OC C15001101
COc1cc(cc(c1OC)OC)NC(=S)N2CCN(CC2)C(c3ccccc3)c4ccccc4 C20228330
Cc1c(c(n(n1)Cc2ccccc2Cl)C)/C=C/C(=O)OCC(=O)NCCc3ccc(cc3)F C21127740
CS(=O)(=O)N(CC(=O)NCCCOC1CCCC1)c2cc(c(cc2Cl)Cl)Cl C22365261
COc1ccc(cc1OC)CN(CCN2CCOCC2)C(=S)Nc3ccc(c(c3)Cl)Cl C22741559
Cc1cc(c(n1CCc2cccs2)C)C(=O)CSc3nc4ccccc4c(=O)n3CCCO C23290784
CN(C(c1ccccc1)c2ccccc2)C(=O)CSc3nc4ccccc4c(=O)n3CCCO C23891374
Cc1ccc(cc1)c2csc3c2c(=O)n(cn3)C[C@@H](COc4ccc(cc4OC)CC=C)O C24719277
CCOc1ccc(cc1OCC)NC(=O)CN(C)C(=O)/C=C/c2ccc(s2)Br C32966689
Cc1ccsc1CN(Cc2ccccc2)C(=O)CN(C[C@@H]3CCCO3)C(=O)Nc4ccccc4 C00743176
CC(C)(C)CC(=O)N(Cc1cc(ccc1N(C)C)NC(=O)Cc2ccccc2)C[C@@H]3CCCO3 C34921685
CCc1ccc(cc1)[C@@H]2C(=C(C(=O)N2CC[NH+](CC)CC)[O-])C(=O)c3ccc4c(c3)C[C@@H](O4)C C35006091
CCC[C@@H](C(=O)NCCOC)Sc1nc(c(c(=O)n1C)Cc2ccc(cc2)Br)C C35158901
c1ccc(cc1)CN(CCc2c[nH]c3c2cccc3)C(=O)CN(C4CC4)S(=O)(=O)c5ccccc5 C35350632
CC(=O)N(Cc1ccccc1)CC(=O)N(CCc2c[nH]c3c2cccc3)Cc4ccc(cc4)N(C)C C35393315
Cc1ccc(cc1)NC(=O)N(C[C@@H]2CCCO2)CC(=O)N(Cc3ccccc3)Cc4cccs4 C35799620
CC(C)(C)CC(=O)Nc1ccc(c(c1)CN(C[C@H]2CCCO2)C(=O)c3ccc(cc3)F)N(C)C C35944709
CC(C)(C)CC(=O)Nc1ccc(c(c1)CN(C[C@@H]2CCCO2)C(=O)c3ccccc3Cl)N(C)C C35944865
Cc1ccc(cc1)S(=O)(=O)CNC(=O)[C@@H](c2ccccc2C)N(C)C(=O)C[C@@H](C)c3ccccc3 C36533869
Cc1ccc(cc1)S(=O)(=O)CNC(=O)[C@@H]([C@H](C)c2ccccc2)N(C)C(=O)Cc3ccccc3 C36539707
CCCCC(=O)N(c1ccccc1Cl)[C@@H](/C=C\C)C(=O)NCS(=O)(=O)c2ccc(cc2)C C36550816
CCCCNC(=O)[C@@H](c1ccc(cc1)OC)N(Cc2ccc(o2)C)C(=O)C#Cc3ccccc3 C36597027
COc1ccc(cc1S(=O)(=O)NC2CCCC2)C(=O)N(CC=C)Cc3ccc(s3)Cl C36774024
CCc1ccc(cc1)[C@@H]2C(=C(C(=O)N2CC[NH+](CC)CC)[O-])C(=O)c3ccc4c(c3)C[C@H](O4)C C38255684
Cc1ccc(cc1)S(=O)(=O)N[C@H](C(C)C)C(=O)OCC(=O)c2ccc(cc2)Br C39211355
COc1ccc(cc1C(=O)CCC(=O)OCC(=O)Nc2cccc(c2Cl)Cl)Br C39517440
CC(C)(C)c1ccc2c(c1)N(C[C@H](O2)C(=O)NCCCSCc3ccccc3)S(=O)(=O)C C44943738
CCC/C=C/[C@@H](C(=O)NCS(=O)(=O)c1ccc(cc1)C)N(c2ccccc2)C(=O)CC(C)C C36605014
CC[NH+](CC)c1ccc(cc1)CN([C@@H]2CCS(=O)(=O)C2)C(=O)[C@H](C)Oc3cc(cc(c3)C)C C54310945
c1ccc(cc1)COc2ccccc2CNC(=O)Cc3ccc(s3)S(=O)(=O)N4CCCC4 C59313805
C/C(=C/1\C(=NN(C1=O)c2ccc(cc2)F)CC(=O)OC)/NCCSc3ccc(cc3)Cl C20287269
CN(CCS(=O)(=O)N[C@H](c1ccccc1)c2ccc(cc2)F)S(=O)(=O)c3ccc(cc3)F C62575396
CCCC1=NC(=NC(=O)C1)S[C@@H](CNS(=O)(=O)c2ccc(cc2)Cl)c3ccccc3 C63885840
CC[C@H](C)[C@H](C(=O)Nc1nnc(s1)C(C)C)N2C(=O)c3ccccc3C2=O C01770304
C[C@@H](C(=O)Nc1ccc2c(c1)OCO2)OC(=O)c3cc(ccc3OC)Cl C03497771
Cc1c(sc2c1c(=O)[nH]c(n2)[C@H](C)OC(=O)c3cc(cc(c3)OC)OC)C C04485776
Cc1ccc(cc1)N([C@@H](c2ccco2)C(=O)NC(C)(C)C)C(=O)c3csnn3 C04964651
Cc1cc(c(cc1C)C(=O)COC(=O)CN2C(=O)[C@]3(CCCC[C@H]3C)NC2=O)C C05040713
Cc1cccc(c1n2c(nnn2)S[C@@H](C)C(=O)Nc3ccc(cc3)C(=O)C)C C05391510
COc1ccc(c(c1OC)OC)/C=N/Nc2c3c4c(sc3ncn2)CCCC4 C05520026
C[C@H](C(=O)Nc1cccc2c1cccc2)OC(=O)CN3C(=O)c4ccccc4C3=O C05654054
Cc1ccc(cc1)C2=NN([C@@H](C2)c3ccco3)C(=O)COC(=O)c4ccc(cc4)O C05694227
CC(=O)Nc1c(c2c(s1)CCCC2)C(=O)OCc3ccc(cc3)[N+](=O)[O-] C03395775
c1ccc(cc1)C[C@@]2(C(=O)N(C(=O)N2)Cc3cccc(c3)[N+](=O)[O-])c4ccccc4 C06552994
c1ccc(c(c1)Nc2c(cccn2)C(=O)OCc3cc(=O)n4ccsc4n3)F C06884639
Cc1ccn(n1)Cc2nnc(s2)Nc3ccn(n3)Cc4ccccc4Cl C02731608
Cc1c(noc1c2ccc(c(c2)S(=O)(=O)Nc3cccc(c3)OC)OC)C C06887702
Cc1cccc(c1)c2nnc(n2C)SCC(=O)Nc3nnc(s3)C(C)(C)C C08298151
C[C@@H](C(=O)N/N=C/c1ccc(s1)[N+](=O)[O-])Oc2ccccc2Br C01425056
C[C@@H](C(=O)Nc1nnc(s1)c2cccc(c2)[N+](=O)[O-])Sc3ccccc3 C09347063
Cc1ccc2c(c1)S[C@@H](C2)C(=O)O[C@H](C)C(=O)Nc3cccc(c3)[N+](=O)[O-] C12965436
Cc1cccc(c1C)n2c(nnn2)S[C@H](C)C(=O)Nc3ccc(cc3)OC C15109899
CCc1ccc(cc1)NC(=O)Cn2c(=O)n3c(n2)ccc(n3)SC(C)(C)C C16844602
Cc1cccc(c1C)O[C@@H](C)c2nnc(s2)NC(=O)c3cc(on3)C(C)C C19235697
Cc1ccc(cc1S(=O)(=O)Nc2ccc(cc2)C(=O)OC)c3cnc(o3)C C21032952
CC1CCC(CC1)(c2nnnn2c3ccccc3OC)Nc4ccc(cc4)OC C22437049
c1ccc2c(c1)c(c[nH]2)c3nnc(o3)SCCCN4C(=O)c5ccccc5C4=O C24705950
Cc1ccc2c(c1)/C(=N\Nc3nc4ccccc4c(=O)n3CC=C)/C(=O)N2CC=C C15776883
CC(C)(C)c1nc(no1)c2cc(ccc2OC)S(=O)(=O)NC3CCCC3 C33013412
CC(C)CCNC(=O)c1ccc(o1)Cn2c3c(cccn3)n4cccc4c2=O C35423313
COc1ccc(c(c1)OC)/C=N/Nc2c3ccccc3nc(n2)c4cccnc4 C04837307
CCc1ccc(cc1)NC(=O)c2cccn(c2=O)Cc3cccc(c3)[N+](=O)[O-] C05270685
CCOC(=O)/C(=C/1\c2ccccc2CC(N1)(C)C)/C(=O)c3ccc(cc3)[N+](=O)[O-] C00894444
C[C@@H]1Cc2cc(ccc2O1)c3cc(no3)COC(=O)C(=O)c4c[nH]c5c4cccc5 C38757849
C[C@H]1Cc2ccc(cc2O1)c3cc(no3)COC(=O)c4ccc(cc4)NC(=O)C C38785945
CCCn1c(=O)c2c(ccs2)n3c1nnc3CCC(=O)NC4CCCCCC4 C45895880
Cc1c(cccc1[N+](=O)[O-])CS(=O)(=O)[C@H](C)C(=O)N[C@@H]2CCC[C@@H]([C@@H]2C)C C48716992
Cc1cc(ccc1S(=O)(=O)NC[C@@H]2CCN(C2)c3ccc(cc3)F)[N+](=O)[O-] C57101921
Cc1cccc(c1C)n2c(nnn2)S[C@@H](C)C(=O)Nc3cccc(c3)C(=O)C C15512163
CCc1ccc(cc1)[C@H]2C[C@@H](n3c(ncn3)N2)c4ccc(c(c4OC)OC)OC C02915276
c1cc(c(cc1NC(=O)CCSc2nnnn2C3CCCCC3)Cl)C#N C58492000
Cc1cc(c(c(c1)C)S(=O)(=O)N[C@@H](c2nc(no2)c3ccncc3)C(C)C)C C60363575
Cc1cccc(c1)N2CC[C@H](C2)CNS(=O)(=O)c3cccc(c3)[N+](=O)[O-] C62092550
CCC(=O)Nc1ccc(cc1)S(=O)(=O)N2[C@H]3CCCC[C@H]3C[C@H]2C(=O)OC C64595232
Cc1ccc(cc1)N2CN(S(=O)(=O)c3c2nccc3)CC(=O)NCCC(C)C C65240166
COc1cccc(c1)Nc2c(nc3n2ccnc3)c4ccc(c(c4)OC)OC C65323290
COC(=O)c1ccc2c(c1)cnn2CN3CCC[C@H](C3)C(=O)NC4CCCCC4 C65943969
CCn1c2ccccc2nc1[C@@H](C)NC(=O)N3CCN(CC3)C(=O)CCC(C)C C66040297
CC(C)c1nc(on1)CCCNC(=O)N2CCC[C@@H]2c3nc4ccccc4s3 C66234478
Cc1ccc2nc(cn2c1)COc3ccccc3C(=O)Nc4cnn(c4)C(C)C C66387626
C[C@@H](c1cccc(c1)S(=O)(=O)N(C)C)Nc2ccc(cc2Cl)[N+](=O)[O-] C66818414
c1cc(c(c(c1)F)NC(=O)COc2ccc(c(c2)F)[N+](=O)[O-])N3CCCC3 C67167433
CCCCC1CCC(CC1)NC(=O)C2CCN(CC2)c3ccc4nncn4n3 C67552624
CCn1cc(c(=O)c2c1cc(c(c2)F)N3CCN(CC3)C(=S)NC(=O)c4cccc(c4)OCC)C(=O)[O-] C08743554
CC(=O)[C@@H]1CC[C@H]2[C@@]1(CC[C@@H]3[C@@H]2CCC4=C/C(=N\OCC(=O)N[C@@H](Cc5ccccc5)C(=O)[O-])/CC[C@]34C)C C08762751
CC[C@H](C)[C@@H](C(=O)[O-])NC(=O)CNC(=O)Cc1c(c2cc3c(cc2oc1=O)occ3c4ccc(cc4)C)C C02161264
CC(C)C[C@H](C(=O)[O-])NC(=O)C1(CCN(CC1)C(=O)[C@@H]2CCCN2C(=O)OC(C)(C)C)c3ccccc3 C08790674
CCn1cc(c(=O)c2c1cc(c(c2)F)N3CCN(CC3)C(=S)Nc4ccc(cc4)C(=O)OCC)C(=O)[O-] C09086525
CCn1cc(c(=O)c2c1cc(c(c2)F)N3CCN(CC3)C(=S)Nc4cc(ccc4OC)OC)C(=O)[O-] C02356734
CC[C@H](C)[C@H](C(=O)[O-])NC(=O)CNC(=O)Cc1c(c2cc3c(cc2oc1=O)occ3c4ccc(cc4)F)C C11865577
CC(=O)[C@]1(CC[C@@H]2[C@@]1(CC[C@@H]3[C@H]2CCC4=C/C(=N/OCC(=O)N[C@@H](CCSC)C(=O)[O-])/CC[C@]34C)C)O C12296800
C[C@]12CC[C@H]3[C@@H]([C@@H]1CC[C@@H]2O)CCC4=C/C(=N\OCC(=O)NC[C@@H](CC(=O)[O-])c5ccccc5)/CC[C@]34C C12296999
CC(=O)[C@@H]1CC[C@@H]2[C@@]1(CC[C@@H]3[C@H]2CCC4=C/C(=N\OCC(=O)N[C@@H](Cc5ccccc5)C(=O)[O-])/CC[C@]34C)C C12659621
CC(=O)[C@H]1CC[C@@H]2[C@@]1(CC[C@@H]3[C@H]2CCC4=C/C(=N\OCC(=O)N[C@@H](Cc5ccccc5)C(=O)[O-])/CC[C@]34C)C C12659623
C[C@]12CC[C@@H]3[C@H]([C@H]1CC[C@@H]2OC(=O)CCC(=O)N[C@H](CCSC)C(=O)[O-])CCC4=CC(=O)CC[C@]34C C12661542
CC[C@@H](C)[C@@H](C(=O)N[C@@H]([C@H](C)CC)C(=O)[O-])NC(=O)C1(CCN(CC1)C(=O)OC(C)(C)C)c2ccccc2 C12885062
CC[C@H](C)[C@@H](C(=O)[O-])NC(=O)C1(CCN(CC1)C(=O)[C@H]2CSCN2C(=O)OC(C)(C)C)c3ccccc3 C12887007
CC[C@@H](C)[C@@H](C(=O)N[C@H](CC(C)C)C(=O)[O-])NC(=O)C1(CCN(CC1)C(=O)OC(C)(C)C)c2ccccc2 C12887531
CC(C)C[C@@H](C(=O)N[C@@H](CC(C)C)C(=O)[O-])NC(=O)C1(CCN(CC1)C(=O)OC(C)(C)C)c2ccccc2 C12887856
Cc1coc2c1cc3c(c(c(=O)oc3c2C)CC(=O)N[C@H](c4ccccc4)C(=O)N[C@H](C(C)C)C(=O)[O-])C C13591561
CC(C)C[C@@H](C(=O)N[C@@H](Cc1ccccc1)C(=O)[O-])NC(=O)[C@H]2C(S[C@@H]3N2C(=O)c4c3cccc4)(C)C C16026233
C[C@@]12CC[C@@H]3[C@H]([C@H]1CC[C@H]2OC(=O)CCC(=O)N[C@H](CCSC)C(=O)[O-])CCC4=CC(=O)CC[C@@]34C C16041633
CN(C)S(=O)(=O)c1ccc(cc1)C(=O)C2=C(C(=O)N([C@@H]2c3ccccc3F)CCN4CCOCC4)[O-] C08913981
CCOc1cc(ccc1O)[C@@H]2C(=C(C(=O)N2CCN3CCOCC3)[O-])C(=O)c4cc5cccc(c5o4)OC C12533337
Cc1c(c([nH]c1C(=O)OC)C)C(=O)C2=C(C(=O)N([C@@H]2c3ccc(cc3)C(C)(C)C)CCCn4ccnc4)[O-] C08827110
Cc1cc(nc(n1)[N-]S(=O)(=O)c2ccc(cc2)NC(=O)/C(=C/c3ccccc3)/NC(=O)c4ccco4)C C26504374
CC(C)NC(=O)CN1CCN(CC1)c2cc(c3cc(ccc3n2)NS(=O)(=O)c4cccs4)C(=O)[O-] C32985213
C[C@]12CC[C@@H]3[C@@H]([C@@H]1CC[C@@H]2OC(=O)CCC(=O)N[C@@H](CCSC)C(=O)[O-])CCC4=CC(=O)CC[C@]34C C35361854
C[C@@]12CC[C@H]3[C@@H]([C@@H]1CC[C@@]2(C)O)CCC4=C/C(=N/OCC(=O)NC[C@@H](CC(=O)[O-])c5ccccc5)/C=C[C@@]34C C35806390
CC(=O)[C@]1(CC[C@@H]2[C@@]1(CC[C@@H]3[C@@H]2CCC4=C/C(=N/OCC(=O)N[C@@H](CCSC)C(=O)[O-])/CC[C@]34C)C)O C36369749
C[C@H]1CN(CCN1C(=S)NCc2ccccc2)c3c(cc4c(c3OC)n(cc(c4=O)C(=O)[O-])C5CC5)F C09307878
CC(C)[C@@H](C(=O)NCC1CCC(CC1)C(=O)[O-])NC(=O)[C@@H]2Cc3ccccc3CN2C(=O)OC(C)(C)C C13539717
CC(C)S(=O)(=O)c1ccc(c(c1)N2CCN[C@H](C2)OC)[N-]S(=O)(=O)S(=O)(=O)c3ccccc3 C39482889
CN(C)S(=O)(=O)c1cccc(c1)C(=O)C2=C(C(=O)N([C@]23c4ccccc4N(C3=O)CC=C)CCOC)[O-] C39840880
CCOc1ccc(cc1C)C(=O)C2=C(C(=O)N([C@@H]2c3cc(c(c(c3)Br)O)OC)CCCO)[O-] C40048837
COc1cc(cc(c1O)Br)[C@H]2C(=C(C(=O)N2CCCO)[O-])C(=O)c3cccc(c3)OCC=C C40054547
COc1cccc2c1oc(c2)C(=O)C3=C(C(=O)N([C@@H]3c4cccc(c4)Br)CCOCCO)[O-] C40097729
CN(C)c1ccc(cc1)[C@H]2C(=C(C(=O)N2CCOCCO)[O-])C(=O)c3ccc(cc3)S(=O)(=O)N(C)C C40110502
CN(C)S(=O)(=O)c1ccc(cc1)C(=O)C2=C(C(=O)N([C@@H]2c3cccc4c3cccc4)CCOCCO)[O-] C40110508
c1cc(sc1)[C@H]2C(=C(C(=O)N2CCOCCO)[O-])C(=O)c3ccc(cc3)S(=O)(=O)N4CCCCC4 C40111017
C=CCOc1ccccc1[C@H]2C(=C(C(=O)N2CCO)[O-])C(=O)c3ccc(cc3)S(=O)(=O)N4CCCCC4 C40111174
CCOc1ccccc1[C@@H]2C(=C(C(=O)N2CCO)[O-])C(=O)c3ccc(cc3)S(=O)(=O)N4CCOCC4 C40111432
c1cc(ccc1C(=O)C2=C(C(=O)N([C@H]2c3ccncc3)CCOCCO)[O-])S(=O)(=O)N4CCCCCC4 C40112087
COC(=O)c1ccc(cc1)[C@@H]2[C@H]3[C@@H](C(=O)N(C3=O)Cc4ccccc4)[C@@](N2)(Cc5ccc(cc5)O)C(=O)[O-] C33869222
C[C@@]12CC[C@H]3[C@H]([C@@H]1CC[C@@]2(C)O)CCC4=C/C(=N/OCC(=O)NC[C@@H](CC(=O)[O-])c5ccccc5)/C=C[C@@]34C C43743692
CC(=O)[C@@]1(CC[C@H]2[C@]1(CC[C@H]3[C@@H]2CCC4=C/C(=N/OCC(=O)N[C@@H](CCSC)C(=O)[O-])/CC[C@@]34C)C)O C43746936
C[C@@]12CC[C@H]3[C@H]([C@@H]1CC[C@@H]2O)CCC4=C/C(=N\OCC(=O)NC[C@@H](CC(=O)[O-])c5ccccc5)/CC[C@@]34C C43746952
CC[C@@H](C(=O)Nc1ccc(cc1)S(=O)(=O)[N-]c2nc(cc(n2)C)C)N(c3ccccc3)S(=O)(=O)C C44842661
COc1ccc(cc1C(=O)Nc2ccc(cc2)S(=O)(=O)[N-]c3ncccn3)S(=O)(=O)N4CCCC4 C44900264
COc1ccc(cc1)N2CCN(CC2)CCNC(=O)CCn3c(=O)c4ccc(cc4nc3[S-])C(=O)OC C32959240
Cc1ccc(cc1)Sc2c3c(nc(n2)[O-])n(cn3)[C@@H]4[C@@H]([C@@H]([C@@H](O4)COC(=O)C)OC(=O)C)OC(=O)C C65743410
Cc1ccc(cc1)Sc2c3c(nc(n2)[O-])n(cn3)[C@@H]4[C@H]([C@@H]([C@@H](O4)COC(=O)C)OC(=O)C)OC(=O)C C33407458
COc1cc(ncn1)[N-]S(=O)(=O)c2ccc(cc2)NC(=S)NC(=O)/C=C/c3cccc4c3cccc4 C66200696
CC(C)N1C(=O)[C@@H]2[C@@H](CCN2C(=O)CC(C)(C)CC(=O)[O-])N(C1=O)Cc3cccc(c3)F C04260490
CCn1cc(c(=O)c2c1cc(c(c2)F)N3CC[C@H](O3)Cc4ccc(c(c4)OC)OC)C(=O)[O-] C02323979
CCn1cc(c(=O)c2c1cc(c(c2)F)N3CC[C@@H](O3)Cc4ccc(c(c4)OC)OC)C(=O)[O-] C02323981
CCN(CC)S(=O)(=O)c1ccc(cc1)S(=O)(=O)N2[C@H]3CCCC[C@H]3C[C@H]2C(=O)[O-] C13031840
CN(C)C(=O)[C@@H](c1ccccc1)Sc2nc3cc(ccc3c(=O)n2C[C@H]4CCCO4)C(=O)[O-] C13053510
CC(=O)c1ccc(cc1)N2CCN(CC2)S(=O)(=O)c3cc(ccc3OC)/C=C/C(=O)[O-] C13068191
COc1cc(cc(c1OS(=O)(=O)c2cc(ccc2Br)C(=O)[O-])OC)C=O C13075900
Cc1csc2n1c(=O)cc(n2)CSc3nnc(n3CCC(=O)[O-])c4ccc(cc4)F C13206644
Cc1cc(c(n1c2ccc(cc2)F)C)C(=O)CSc3nc4nc(c(c(n4n3)C)CC(=O)[O-])C C13221909
COc1ccc(cc1OC)/C=C(/c2ccc(s2)S(=O)(=O)N3CCOCC3)\C(=O)[O-] C13343946
Cc1c(sc2c1c(=O)n(c(n2)SCC(=O)N3CCC[C@H](C3)C(=O)[O-])CCOC)C C13393515
COCCn1c(nnc1SCC(=O)N2CCC[C@H](C2)C(=O)[O-])Cc3ccccc3 C13409098
COCCn1c(nnc1SCC(=O)N2CCC[C@@H](C2)C(=O)[O-])Cc3ccccc3 C13409102
c1cc(oc1)[C@@H]2CC(=NN2C(=O)CSc3nc(cs3)CC(=O)[O-])c4ccco4 C13416414
c1cc(ccc1F)S(=O)(=O)N2CCN(CC2)C(=O)CSc3nc(cs3)CC(=O)[O-] C13416705
Cc1ccc(cc1)c2nnc(n2CCC(=O)[O-])SCC(=O)N3CCO[C@H](C3)C C13462384
CCOC(=O)c1c(nc(s1)N2[C@H](C(=C(C2=O)[O-])C(=O)c3ccco3)c4cccs4)C C09043549
c1cc(sc1)[C@H]2C(=C(C(=O)N2CCCn3ccnc3)[O-])C(=O)c4ccc5c(c4)OCCO5 C09356695
Cc1c(n2ccccc2n1)C(=O)C3=C(C(=O)N([C@H]3c4cccs4)CCCN5CCOCC5)[O-] C09042871
Cc1ccc(o1)[C@H]2C(=C(C(=O)N2CCCN3CCOCC3)[O-])C(=O)c4ccc5c(c4)C[C@H](O5)C C20291121
Cc1ccc(o1)[C@@H]2C(=C(C(=O)N2CCCn3ccnc3)[O-])C(=O)c4ccc5c(c4)C[C@@H](O5)C C09356689
CCOC(=O)[C@@H]1CCCN(C1)C(=O)c2cc(ccn2)[N-]S(=O)(=O)c3ccc(cc3)F C20532882
CN(C)S(=O)(=O)c1ccc(cc1)[N-]S(=O)(=O)c2ccsc2C(=O)OC C22021369
C[C@H]1CCCN(C1)S(=O)(=O)c2ccc(cc2)[N-]S(=O)(=O)c3ccsc3C(=O)OC C24757161
CN(C)S(=O)(=O)c1cccc(c1)[N-]S(=O)(=O)c2ccsc2C(=O)OC C28694181
CCc1cccc(c1N\2[C@H]3CS(=O)(=O)C[C@@H]3S/C2=N\C(=O)COCC(=O)[O-])CC C32508042
c1ccc(cc1)[C@H]2C(=C(C(=O)N2CCCn3ccnc3)[O-])C(=O)c4ccc5c(c4)OCO5 C12042968
c1ccc(cc1)/C=C/C(=O)C2=C(C(=O)N([C@@H]2c3ccc(cc3)[N+](=O)[O-])Cc4cccnc4)[O-] C35444057
Cc1c(sc(n1)C)C(=O)C2=C(C(=O)N([C@@H]2c3cccc(c3)OCC=C)c4nnc(s4)C)[O-] C35566189
Cc1c(sc(n1)C)C(=O)C2=C(C(=O)N([C@H]2c3ccc(cc3)C(=O)OC)C[C@@H]4CCCO4)[O-] C35568435
COC(=O)c1ccc(cc1)[C@@H]2C(=C(C(=O)N2C[C@@H]3CCCO3)[O-])C(=O)c4ccco4 C00795051
CC(=O)c1ccc(cc1)[N-]S(=O)(=O)c2ccc3c(c2)N(C(=O)CS3)CC(=O)OC C08583883
C[C@@H]1C(=C(N=N1)C)C(=O)C2=C(C(=O)N([C@H]2c3cccc(c3)F)CCCN4CCOCC4)[O-] C39148784
c1cc(ccc1CCC(=O)[O-])S(=O)(=O)N2CCN(CC2)Cc3ccc4c(c3)OCCO4 C13029612
C[C@@H]1C[C@H](CN(C1)C(=O)CN2CCN(CC2)S(=O)(=O)c3ccc(cc3)CCC(=O)[O-])C C13314326
COC(=O)[C@@H](c1ccc(cc1)F)N2CCN(CC2)S(=O)(=O)c3ccc(c(c3)C(=O)[O-])Cl C13251877
Cc1c(cco1)c2nnc(n2CC=C)SCC3=CC(=O)N=C4C3=C([C@@H](S4)C(=O)[O-])C C39691817
Cc1c(c(n2c(n1)nc(n2)SCC(=O)N(C)C3CCCCC3)C)CCC(=O)[O-] C13209863
CCn1c(=O)c2ccc(cc2nc1S[C@@H](C)C(=O)[C@H]3C(=C(C(=N3)C)C(=O)C)C)C(=O)[O-] C13333123
COc1ccc(c(c1)[C@H]2C(=C(C(=O)N2CC=C)[O-])C(=O)c3ccc4c(c3)OCCO4)OC C40028183
CCOc1ccc(cc1OCC)[C@H]2C(=C(C(=O)N2C)[O-])C(=O)c3ccc4c(c3)OCCO4 C41541320
Cn1cnnc1S/C=C(/N2[C@@H](CC(=N2)c3ccc(cc3)OC)c4ccc(cc4)OC)\[O-] C44809880
CCOc1cc(ccc1OC)[C@H]2C(=C(C(=O)N2c3ccc4c(c3)OCCO4)[O-])C(=O)C5CC5 C58306436
CCN(CC)C(=O)CN1c2ccccc2/C(=N/[N-]S(=O)(=O)c3ccc(cc3)F)/C1=O C59147752
CCOC(=O)[C@H]1[C@H]([N-]C(=NC1=O)N2CCN(CC2)Cc3ccccc3)c4ccco4 C19530302
CC1=C(N=C([C@H]1C(=O)C2=C(C(=O)N([C@H]2c3ccc(cc3)F)Cc4cccnc4)[O-])C)C(=O)OC C08827123
COc1ccc(cc1OC)S(=O)(=O)[N-]/N=C\[C@H]2C=NN=C2c3ccc(cc3)F C63772239
CCOC(=O)[C@@H]1[C@H](CC2=C(C1=O)[C@@H](/C(=C(/[O-])\OCC)/C(=N2)C)c3ccccn3)c4ccco4 C04013968
Cc1cc(on1)c2c(sc(c2S(=O)(=O)[N-]c3cc(c(c(c3)OC)OC)OC)C)C C64845454
CC1=NC(=NC(=O)[C@@H]1CC(=O)[O-])CCc2ccc(cc2)S(=O)(=O)N3CCCC3 C65336393
CCOc1ccc(cc1)c2nnc(n2CCC(=O)[O-])S[C@H](C)C(=O)Nc3ccc(c(c3)F)F C13017991
C[C@H](C(=O)Nc1ccccc1SC)Sc2nc3cc(ccc3c(=O)n2CCCOC)C(=O)[O-] C13047974
C[C@@H](C(=O)NCc1ccc(cc1)Cl)Sc2nc3cc(ccc3c(=O)n2CCCOC)C(=O)[O-] C13048284
CCCN(Cc1ccc(cc1)C)C(=O)CSc2nc3cc(ccc3c(=O)n2C[C@@H](C)O)C(=O)[O-] C13052255
C[C@H](CCc1ccccc1)NC(=O)CSc2nc3cc(ccc3c(=O)n2C[C@@H]4CCCO4)C(=O)[O-] C13052755
CCOCCCn1c(=O)c2ccc(cc2nc1SCC(=O)Nc3ccc(cc3)C(=O)[O-])Cl C13062120
CCOCCCn1c(=O)c2ccc(cc2nc1SCC(=O)Nc3cccc(c3)C(=O)[O-])Cl C13062126
Cc1cccc(c1NC(=O)[C@H](C)Sc2nnc(n2CCC(=O)[O-])c3ccc(cc3)OC)C(C)C C13178517
COc1cc(ccc1OC(F)F)CCNc2ccc(cc2C(=O)[O-])S(=O)(=O)N3CCCCC3 C13181650
c1ccc(cc1)Oc2cccc(c2)NC(=O)CSc3nnc(n3CCC(=O)[O-])c4ccc(cc4)F C13206351
CCN(CC)S(=O)(=O)c1cc(ccc1OCC)NC(=O)CSCc2ccc(cc2)C(=O)[O-] C13220498
C[C@@H](C(=O)N[C@@H]1CCCc2c1cccc2)Sc3nc4ccccc4c(=O)n3CCCCCC(=O)[O-] C13223769
c1ccc(cc1)CNC(=O)[C@@H](c2ccccc2)Sc3nnc(n3CCC(=O)[O-])c4cccs4 C13239030
c1ccc(cc1)CNC(=O)[C@H](c2ccccc2)Sc3nnc(n3CCC(=O)[O-])c4cccs4 C13239033
CCOCCCn1c(=O)c2c(c(sc2nc1SCC(=O)Nc3cc(ccc3C(=O)[O-])F)C)C C13244046
c1ccc(cc1)n2c(nnc2SCC(=O)Nc3ccc(cc3)CC(=O)[O-])COc4ccccc4F C13246668
c1ccc(cc1)Cn2c(nnc2SCC(=O)N[C@H](c3ccccc3)c4cccs4)CC(=O)[O-] C13247610
C[C@H](c1ccccc1)N(Cc2ccccc2O)S(=O)(=O)c3cc(cc(c3OC)OC)/C=C/C(=O)[O-] C13250248
CCOCCCn1c(=O)c2c(c(sc2nc1SCC(=O)Nc3cccc(c3)C(=O)[O-])C)C C13266323
c1ccc(cc1)n2c(nnc2SCC(=O)NCc3ccc(cc3)C(=O)[O-])COc4ccccc4F C13348089
COCCCn1c(=O)c2ccc(cc2nc1SCC(=O)Nc3ccc(cc3)/C=C/C(=O)[O-])Cl C13410012
C=CCN(c1ccc(cc1)Cl)S(=O)(=O)c2cccc(c2)C(=O)N[C@@H](CC(=O)[O-])c3ccccc3 C13427763
COc1cc(cc(c1OC)S(=O)(=O)Nc2ccccc2SCC(F)(F)F)/C=C/C(=O)[O-] C22408397
CCOc1cc(ccc1O)[C@@H]2C(=C(C(=O)N2CCCOC)[O-])C(=O)c3ccc(cc3C)OCC(C)C C09272266
CCC1=C([C@H](N2C(=CSC2=N1)/C=C(/NCCCN3CCOCC3)\[O-])c4ccccc4F)C(=O)OC C34923097
CC1=C([C@H](N2C(=CSC2=N1)/C=C(/NCc3cccnc3)\[O-])c4ccccc4)C(=O)OCCOC C35692547
CCOc1ccccc1[C@@H]2[C@@H](C(=NC(=C2C#N)SCC(=O)Nc3ccccc3C)[O-])C(=O)OCC C08994974
c1ccc(c(c1)C(F)(F)F)NC(=O)CSc2nc3ccsc3c(=O)n2CCCCC(=O)[O-] C02925500
C[C@H](C(=O)[O-])Oc1ccc(cc1)C(=O)/C=C/c2ccc(o2)c3ccc(cc3)S(=O)(=O)NC(C)C C13278326
CC(C)COc1ccc(cc1OC)[C@H]2C(=C(C(=O)N2CCCO)[O-])C(=O)c3ccc(cc3)Br C40047858
CCOc1cc(ccc1OCCC(C)C)[C@H]2C(=C(C(=O)N2CCOCCO)[O-])C(=O)c3ccc(cc3)C C40076303
Cc1cc(ccc1C(=O)C2=C(C(=O)N([C@H]2c3ccc(c(c3)OC)OCC(C)C)CCO)[O-])OCC=C C40083336
CCN(CC)c1ccc(cc1)[C@@H]2C(=C(C(=O)N2CCOCCO)[O-])C(=O)c3ccc(cc3C)OC(C)C C40084315
Cc1cc(ccc1C(=O)C2=C(C(=O)N([C@@H]2c3ccccc3Br)CCOCCO)[O-])OC(C)C C40084323
CCOc1ccc(cc1C)C(=O)C2=C(C(=O)N([C@H]2c3c(cccc3Cl)Cl)CCOCCO)[O-] C40085652
CCN(CC)c1ccc(cc1)[C@H]2C(=C(C(=O)N2CCOCCO)[O-])C(=O)c3ccc(c(c3)C)OCC=C C40092047
Cc1cc(ccc1OCC=C)C(=O)C2=C(C(=O)N([C@H]2c3ccc(c(c3)OC)OCC(C)C)CCO)[O-] C40092313
Cc1cc(ccc1OC(C)C)C(=O)C2=C(C(=O)N([C@H]2c3ccc(cc3)Br)CCOCCO)[O-] C40093145
CCN(CC)c1ccc(cc1)[C@H]2C(=C(C(=O)N2CCOCCO)[O-])C(=O)c3ccc(c(c3)C)OC(C)C C40093258
CCOc1cc(ccc1OCC=C)[C@H]2C(=C(C(=O)N2CCO)[O-])C(=O)c3ccc(c(c3)C)OC(C)C C40093420
Cc1cc(ccc1OCC(C)C)C(=O)C2=C(C(=O)N([C@H]2c3cccc(c3)OCC=C)CCOCCO)[O-] C40093816
CCOc1ccccc1[C@H]2C(=C(C(=O)N2CCOCCO)[O-])C(=O)c3ccc(c(c3)C)OCC(C)C C40093834
C[C@H]1Cc2cc(ccc2O1)C(=O)C3=C(C(=O)N([C@@H]3c4cccc(c4)OCc5ccccc5)CCOCCO)[O-] C40095068
C[C@H]1Cc2cc(ccc2O1)C(=O)C3=C(C(=O)N([C@@H]3c4cccc(c4)OCCC(C)C)CCOCCO)[O-] C40095080
C[C@H]1Cc2cc(ccc2O1)C(=O)C3=C(C(=O)N([C@H]3c4cccc(c4)OCCC(C)C)CCOCCO)[O-] C40095083
CC(C)c1ccc(cc1)[C@H]2C(=C(C(=O)N2CCOCCO)[O-])C(=O)c3cc4cccc(c4o3)OC C40097855
CCOc1ccccc1[C@@H]2C(=C(C(=O)N2CCOCCO)[O-])C(=O)c3cccc(c3)OCc4ccc(cc4)C C40109058
Cc1ccc(cc1)COc2cccc(c2)C(=O)C3=C(C(=O)N([C@H]3c4ccc(cc4)C(=O)OC)CCO)[O-] C40109125
CCOc1ccc(cc1OCC)C(=O)/N=C(\Nc2cc(ccc2C)Cl)/[N-]Cc3c(nn(c3C)C)C C32972518
CCc1ccc(cc1)S(=O)(=O)Nc2ccc(c(c2)C(=O)[O-])N(C)CCc3c(nn(c3C)CC)C C33253789
Cc1cc(c(n1C2CC2)C)C(=O)CSc3nc4ccccc4c(=O)n3CCCCCC(=O)[O-] C13055684
Cc1ccc(cc1)c2nnc(n2CCC(=O)[O-])SCC(=O)c3cc(n(c3C)CC=C)C C13196752
COc1cc(cc(c1OC)S(=O)(=O)N(Cc2cccs2)Cc3cccs3)/C=C/C(=O)[O-] C13198758
CCCc1nnc(n1CC(=O)[O-])SCC(=O)c2cc(n(c2C)CCC3=CCCCC3)C C13202313
c1ccc(cc1)CN(Cc2ccccc2)C(=O)CSc3nnc(n3CC(=O)[O-])c4cccs4 C13203098
c1ccc(cc1)CN(CC(F)(F)F)C(=O)CSc2nnc(n2CC(=O)[O-])c3ccc(cc3)Cl C13204586
COc1ccc(cc1CSCC(=O)[O-])C(=O)/C=C/c2cc(c(c(c2)OC)OC(F)F)OC C13216808
Cc1ccc(cc1)c2nnc(n2CCC(=O)[O-])SCC(=O)N(C)Cc3ccc(cc3)SC C13219709
CCN(Cc1cccc(c1)F)C(=O)CSc2nnc(n2CCC(=O)[O-])c3cccc(c3)C C13219793
Cc1cc(c(n1CCc2ccccc2)C)C(=O)CSc3nc4ccccc4c(=O)n3CCC(=O)[O-] C13221196
Cc1cc(c(n1Cc2ccc(cc2)F)C)C(=O)CSc3nnc(n3Cc4ccccc4)CC(=O)[O-] C13247810
C[C@H](C1CC1)N(Cc2ccccc2)S(=O)(=O)c3cc(cc(c3OC)OC)/C=C/C(=O)[O-] C13250342
CCCN(CC1CC1)C(=O)CSc2nnc(n2[C@@H](C(C)C)C(=O)[O-])c3cccs3 C13271544
CCCN(CC1CC1)C(=O)CSc2nnc(n2[C@H](C(C)C)C(=O)[O-])c3cccs3 C13271545
CCN(CC)c1ccc(cc1)N2C(=O)/C(=C\c3ccc(c(c3)OCC)O[C@H](C)C(=O)[O-])/SC2=S C16916708
Cc1cc(ccc1OCC=C)C(=O)C2=C(C(=O)N([C@H]2c3ccc(cc3)F)CCCN4CCOCC4)[O-] C19928815
C=CCOc1ccc(cc1)C(=O)C2=C(C(=O)N([C@@H]2c3cccc(c3)Cl)CCCN4CCOCC4)[O-] C08817596
C[C@@H]1Cc2cc(ccc2O1)C(=O)C3=C(C(=O)N([C@H]3c4cccc(c4)OCC=C)CCCOC)[O-] C09312386
Cc1ccc(cc1)[C@@H]2C(=C(C(=O)N2CCCN3CCOCC3)[O-])C(=O)c4ccc(c(c4)C)OCC=C C24116112
CCOc1cccc(c1)C(=O)C2=C(C(=O)N([C@@H]2c3ccc(cc3)OCC=C)Cc4cccnc4)[O-] C33404074
CCOc1cccc(c1)C(=O)C2=C(C(=O)N([C@@H]2c3ccc(cc3)OCC=C)Cc4ccncc4)[O-] C33451009
CCOc1cc(ccc1OCCC(C)C)[C@@H]2C(=C(C(=O)N2CCCOC)[O-])C(=O)c3cccs3 C33509795
CCOc1cc(ccc1OCC=C)[C@H]2C(=C(C(=O)N2Cc3ccccc3)[O-])C(=O)c4ccco4 C33529402
CCOc1cc(ccc1OCC=C)[C@@H]2C(=C(C(=O)N2Cc3ccccc3)[O-])C(=O)c4ccco4 C33529403
CCOc1cc(ccc1OCC=C)[C@H]2C(=C(C(=O)N2Cc3cccnc3)[O-])C(=O)c4ccc(cc4)C C33541151
CCOc1cc(ccc1OCC=C)[C@@H]2C(=C(C(=O)N2Cc3cccnc3)[O-])C(=O)c4ccc(cc4)C C33541152
CCOc1cc(ccc1OCC=C)[C@H]2C(=C(C(=O)N2Cc3ccncc3)[O-])C(=O)c4ccc(cc4)C C33541371
CCOc1cc(ccc1OCC=C)[C@@H]2C(=C(C(=O)N2Cc3ccncc3)[O-])C(=O)c4ccc(cc4)C C33541372
CCOc1ccc(cc1)[C@@H]2C(=C(C(=O)N2CCOC)[O-])C(=O)c3ccc(c(c3)C)OC(C)C C09086071
Cc1ccc(o1)C(=O)C2=C(C(=O)N([C@H]2c3cccc(c3)OCCC(C)C)CCCOC)[O-] C33552744
Cc1ccc(o1)C(=O)C2=C(C(=O)N([C@@H]2c3cccc(c3)OCCC(C)C)CCCOC)[O-] C33552745
CCOc1ccc(cc1)C(=O)C2=C(C(=O)N([C@@H]2c3ccc(cc3)OCC=C)Cc4cccnc4)[O-] C09991776
Cc1cccc(c1)COc2ccc(cc2)C(=O)C3=C(C(=O)N([C@@H]3c4ccc(o4)C)CCCOC)[O-] C09507634
CCOc1cc(ccc1OCC=C)[C@@H]2C(=C(C(=O)N2CCCOC)[O-])C(=O)/C=C/c3ccccc3 C35443401
CCCOc1ccc(cc1OCC)[C@H]2C(=C(C(=O)N2Cc3cccnc3)[O-])C(=O)/C=C/c4ccccc4 C35444189
CCOc1cc(ccc1OCCC(C)C)[C@@H]2C(=C(C(=O)N2CC=C)[O-])C(=O)c3ccco3 C40022915
CCOc1cc(ccc1OCCC(C)C)[C@H]2C(=C(C(=O)N2CC=C)[O-])C(=O)c3ccco3 C40022917
CC(C)COc1ccc(cc1OC)[C@@H]2C(=C(C(=O)N2CC=C)[O-])C(=O)c3ccc(cc3)OC C40026270
CC(C)COc1ccc(cc1OC)[C@H]2C(=C(C(=O)N2CC=C)[O-])C(=O)c3ccc(cc3)OC C40026271
CCOc1ccc(cc1)C(=O)C2=C(C(=O)N([C@H]2c3ccc(c(c3)OC)OCC=C)CC=C)[O-] C40026415
CCOc1cc(ccc1OCC=C)[C@H]2C(=C(C(=O)N2CC=C)[O-])C(=O)c3ccc(cc3)F C40027975
CCOc1cc(ccc1OCc2ccccc2)[C@H]3C(=C(C(=O)N3CC=C)[O-])C(=O)c4c(nc(s4)C)C C40028639
CCCCCOc1ccc(cc1OCC)[C@@H]2C(=C(C(=O)N2CC=C)[O-])C(=O)c3c(nc(s3)C)C C40028642
CCOc1cc(ccc1OCCC(C)C)[C@@H]2C(=C(C(=O)N2CC=C)[O-])C(=O)c3c(nc(s3)C)C C40028644
CCOc1ccc(cc1OC)[C@H]2C(=C(C(=O)N2CC=C)[O-])C(=O)c3ccc(cc3)OCC=C C40028727
CCOc1cc(ccc1OCC=C)[C@@H]2C(=C(C(=O)N2CC=C)[O-])C(=O)c3cccc(c3)OC C40029108
CCOc1cccc(c1)C(=O)C2=C(C(=O)N([C@@H]2c3ccc(c(c3)OCC)OCC)CC=C)[O-] C40029270
CC(C)CC(=O)C1=C(C(=O)N([C@@H]1c2ccc(cc2)N(C)C)CCc3ccc(c(c3)OC)OC)[O-] C40358730
COc1cc(ccc1OC(F)F)CN(C2CC2)C(=O)CCn3c(nnc3[S-])c4cccs4 C46817378
CCC(CC)N(CCOC)C(=O)c1ccc(cc1)[N-]S(=O)(=O)c2ccc(c(c2)F)F C59266191
CCCS(=O)(=O)c1csc(c1NNS(=O)(=O)c2ccccc2C(F)(F)F)C(=O)OC C02148188
CCCCCNC(=O)c1c[nH]c2ccc(cc2c1=O)S(=O)(=O)N(C)c3ccccc3OCC C06181174
C[C@@H]([C@H](C(=O)OCC(=O)N(C)Cc1ccccc1)NS(=O)(=O)c2ccc(c(c2)Cl)Cl)O C09083657
CCOC(=O)c1c(c(c(s1)NC(=O)c2ccccc2SCC)C(=O)NC(=O)OCC)C C09346925
Cc1cc(c(cc1Cl)OC)NC(=O)COC(=O)CCNS(=O)(=O)c2cccc(c2)Cl C09361702
Cc1ccc(cc1)S(=O)(=O)NCC(=O)NCC(=O)OCC(=O)c2ccc(cc2)Br C10042645
c1ccc(c(c1)SCCC(=O)OCC(=O)Nc2cccc(c2)S(=O)(=O)/N=C/3\CCCN3)Cl C10405433
CCCCCc1nnc(s1)NC(=O)c2ccc(cc2)NC(=O)[C@@H]3CC(=O)N(C3)CCCC C10462267
CCCCN1C[C@@H](CC1=O)C(=O)Nc2ccc(cc2)C(=O)Nc3nnc(s3)S[C@@H](C)CC C10462341
c1ccc(cc1)CN(CCC(=O)N)C(=O)CSc2nnc(n2c3ccccc3)N4CCCCC4 C10983115
c1ccc(cc1)CNC(=O)CSc2nc3ccccc3c(=O)n2CCCC(=O)NCc4ccco4 C11847554
COc1ccccc1N([C@@H](c2ccccc2)C(=O)NC[C@H]3CCCO3)C(=O)CNC(=O)c4cccs4 C12490043
Cc1cc(no1)NC(=O)CCC(=O)N(CC=C)[C@@H](c2ccccc2Cl)C(=O)NC(C)(C)C C12491868
COc1ccc(cc1NC(=O)CSc2nnc(n2C[C@H]3CCCO3)CNc4ccc(cc4)F)Cl C00899916
Cc1cccc(c1N([C@H](C(C)C)C(=O)NCc2ccco2)C(=O)CNS(=O)(=O)c3ccccc3)C C13502806
CC(C)[C@@H](C(=O)NCc1ccco1)N(c2ccccc2F)C(=O)CNS(=O)(=O)c3ccccc3 C13502822
CC(C)[C@H](C(=O)NCc1ccco1)N(c2ccc(cc2)F)C(=O)CNS(=O)(=O)c3ccccc3 C13502858
CC[C@@H](C(=O)NCc1ccco1)N(C2CCCC2)C(=O)CNS(=O)(=O)c3ccc(cc3)F C13503061
CC(C)/C=C/CNc1cc2c(c(n(c2nc1)C[C@H]3CCCO3)C(=O)OC)NC(=O)c4ccccc4 C14748068
CC[C@H](C)C(=O)Nc1c2cc(cnc2n(c1C(=O)OC)C[C@@H]3CCCO3)NCc4ccc(s4)C C14752294
CCOCCCNS(=O)(=O)c1ccc(cc1)NC(=O)[C@H]2CC(=O)N(C2)c3ccc(cc3C)C C15466424
CC(C)[C@@H](C(=O)OCC(=O)N(C)CC(=O)Nc1ccc(cc1)F)NC(=O)c2ccccc2Cl C18243585
Cc1cc(no1)NC(=O)CSCC(=O)OCC(=O)N[C@@H](c2ccc(cc2)F)c3cccs3 C19141348
Cc1cc(c2c(c1)cc(c(=O)[nH]2)CN(Cc3ccc4c(c3)OCO4)C(=S)NCCCN5CCOCC5)C C19823303
CC[NH+](CC)CCCN1[C@H](C(=C(C1=O)[O-])C(=O)c2c(c([nH]c2C)C(=O)OC)C)c3ccc(cc3)C C20133557
CC1=C([C@@H](C(=C(N1)SCC(=O)Nc2cccc(c2)Cl)C#N)c3ccco3)C(=O)OCCOC C20150277
CCOC(=O)c1c2c(sc1NC(=O)[C@@H](C)OC(=O)c3ccc(cc3)CNC(=O)C)C[C@H](CC2)C C25587207
CCOc1ccc(cc1OCC)/C=C/C(=O)Nc2cccc(c2)S(=O)(=O)NCc3ccco3 C28275534
CCOC(=O)N1CCC(CC1)NC(=O)CCCNC(=O)Cc2coc3c2cc(c(c3)C)C(C)C C32394742
COCCNC(=O)CSc1ccccc1C(=O)Nc2cccc(c2)S(=O)(=O)N3CCCCC3 C32998232
CCn1c(nnc1SCC(=O)Nc2ccc(cc2)C(=O)C)CNc3nc(cs3)c4ccccc4 C35288650
CCCCNC(=O)[C@H](c1cccc(c1)O)N(Cc2ccc(o2)C)C(=O)Cc3ccc4c(c3)OCO4 C36598841
CC[C@H](C)N([C@@H](c1ccccc1Cl)C(=O)NC(C)(C)C)C(=O)CCC(=O)Nc2cc(on2)C C12491826
CC(=O)c1cccc(c1)N([C@H](c2ccccc2)C(=O)NC[C@@H]3CCCO3)C(=O)CNC(=O)c4cccs4 C12489577
CC[NH+](CC)CCN1[C@H](C(=C(C1=O)[O-])C(=O)c2c(c([nH]c2C)C(=O)OC)C)c3ccc(c(c3)Cl)Cl C33813319
C[C@H]1Cc2cc(ccc2N1C(=O)C3CC3)S(=O)(=O)NCC4CCC(CC4)C(=O)NCCCOC C09503454
Cc1c(c([nH]c1C(=O)[C@H](C)OC(=O)[C@H](C(C)C)NC(=O)c2c(cccc2F)F)C)C(=O)OC C39194809
CCC[C@@H](CNC(=O)COC(=O)CN1C(=O)C(NC1=O)(C)C)c2ccc(cc2Cl)Cl C39210720
C[C@H](c1ccccc1)NC(=O)c2ccccc2NC(=O)COC(=O)/C=C/c3cccc(c3OC)OC C39618390
CC(C)[C@H](C(=O)OCC(=O)N(C)CC(=O)Nc1ccccc1Cl)NC(=O)c2ccccc2F C39653954
CCc1c(sc(n1)NC(=O)[C@H](C)Sc2nnc(n2CC)CCNC(=O)c3ccccc3F)C C39750163
Cc1ccc(cc1)NC(=O)[C@@H](C)Sc2nnc(n2CC=C)[C@H](C)NC(=O)c3ccc(cc3)OC C39772710
CC[C@@H](C(=O)Nc1nccs1)Sc2nnc(n2CC=C)CC(=O)Nc3ccc(c(c3)Cl)C C39773126
Cc1cccc(c1)NC(=O)CSCC(=O)Nc2ccc(c(c2)OCc3cn4ccccc4n3)OC C40152489
CCOCCCNC(=O)c1c2c(sc1NC(=O)c3ccc(o3)S(=O)(=O)c4ccc(cc4)C)CCC2 C40322336
CCC[C@@H](c1nnnn1C2CCCCC2)N(CCCO)Cc3cc4cc(cc(c4[nH]c3=O)C)C C13501041
C[C@@H](COC)NS(=O)(=O)c1ccc(cc1)NC(=O)/C=C/c2cccc(c2OC(F)F)OC C14937054
CCCc1ccc(c(n1)SCc2nnc(n2N)CSc3c(ccc(n3)CCC)C#N)C#N C58834871
Cc1csc(n1)NC(=O)CSc2nnc(n2CC=C)CCNC(=O)c3ccc(cc3)Cl C59179447
Cc1ccc(cc1)S(=O)(=O)NC[C@H]2CCCN(C2)C(=O)CCNC(=O)OCC(F)(F)F C60359433
c1ccc(c(c1)C(=O)[O-])S[C@@H]2CC(=O)N(C2=O)c3ccccc3OC(F)F C00780827
C=CCn1c(=O)c2c(csc2nc1Sc3c(cccn3)C(=O)[O-])C4CC4 C13091719
CN(C)C(=S)Sc1ccc(cc1C(=O)[O-])S(=O)(=O)N2CCCCC2 C13190782
CN(C)c1ccc(cc1)[C@@H]2C(=C(C(=O)N2Cc3cccnc3)[O-])C(=O)c4ccc(cc4)F C18066816
c1ccc(c(c1)[C@@H]2C(=C(C(=O)N2CCN3CCOCC3)[O-])C(=O)c4ccc(cc4)F)F C19884754
Cc1cc(c(cc1C)/C=C/C(=O)c2ccc(cc2)S(=O)(=O)N(C)CC(=O)[O-])C C25452208
c1cc(ccc1S(=O)(=O)[N-]/C(=N/C2(OCCO2)C(F)(F)F)/C(F)(F)F)Cl C27515249
c1cc(cc(c1)S(=O)(=O)[N-]c2ccc(cc2)SC(F)F)C(=O)N3CCOCC3 C36264454
COC(=O)Cc1csc(n1)[N-]S(=O)(=O)c2ccc(s2)Br C36818512
CN(CCCC(=O)[O-])S(=O)(=O)c1cc(ccc1Br)Br C37328703
CC(C)CN(C(C)C)S(=O)(=O)c1cc(sc1Br)C(=O)[O-] C37836951
c1ccc(cc1)n2c(c(c(=O)n2c3ccccc3)CC[S@](=O)c4ccccc4)[O-] C00601310
C[C@@H](CC(C)C)N(C)S(=O)(=O)c1cc(sc1Br)C(=O)[O-] C37836556
c1ccc(c(c1)CN2CCN(CC2)S(=O)(=O)c3ccc(cc3)/C=C/C(=O)[O-])F C13089346
CCCCN1[C@@H](C(=C(C1=O)[O-])C(=O)c2c(nc(s2)C)C)c3ccc(cc3)C C40099039
CCCCN1[C@H](C(=C(C1=O)[O-])C(=O)c2c(nc(s2)C)C)c3ccc(cc3)C C40099040
CCCCN1[C@@H](C(=C(C1=O)[O-])C(=O)c2c(nc(s2)C)C)c3ccccc3F C40099143
CCCCN1[C@H](C(=C(C1=O)[O-])C(=O)c2c(nc(s2)C)C)c3ccccc3F C40099145
CN(C)C(=O)c1ccc(cc1Cl)[N-]S(=O)(=O)CCc2ccccc2F C41109323
CS(=O)(=O)c1ccccc1S(=O)(=O)[N-]c2ccccc2SC(F)F C42669661
CC[C@@H](C)[C@H]1C(=O)N(C(=O)N1Cc2cccc3c2cccc3)[C@@H](C(C)C)C(=O)[O-] C33876649
CC(C)C[C@@H]1C(=O)N(C(=O)N1Cc2cccc3c2cccc3)[C@H](C(C)C)C(=O)[O-] C33876783
c1ccc(c(c1)[N-]S(=O)(=O)c2cccc(c2)C(=O)[C@@H](C#N)c3ccccn3)F C46439911
c1ccc(c(c1)[N-]S(=O)(=O)c2ccc(cc2)C(=O)[C@@H](C#N)c3ccccn3)F C46439919
C[C@@H](/C(=N/S(=O)(=O)c1cc(ccc1Br)Br)/[O-])OCC=C C49302180
C[C@H](/C(=N/S(=O)(=O)c1cc(ccc1Br)Br)/[O-])OCC=C C49302182
Cc1ccc(c(c1)S(=O)(=O)[N-]c2ccccc2C(=O)N(C)C[C@@H](C)C#N)C C53078623
Cc1ccc(c(c1)S(=O)(=O)[N-]c2ccccc2C(=O)N(C)C[C@H](C)C#N)C C53078625
CCSc1ccccc1[N-]S(=O)(=O)c2cc(ccc2C)S(=O)(=O)C C55648899
CCCN(CC#N)C(=O)c1cccc(c1)[N-]S(=O)(=O)c2ccc(c(c2)F)F C56484290
CCN(CC)C(=O)c1ccccc1[N-]S(=O)(=O)c2ccc(c(c2F)F)F C57124510
CN(C)C(=O)c1cccc(c1)S(=O)(=O)[N-]c2ccc(cc2)SC(F)F C36309917
COCCn1c2cc(ccc2cn1)[N-]S(=O)(=O)c3ccc(cc3F)Cl C57995174
CCN(Cc1ccccc1[N-]S(=O)(=O)c2ccc(c(c2F)F)F)C(=O)C C32627055
CCOCCc1nnc(s1)[N-]S(=O)(=O)c2ccc(cc2)Br C59241362
CCN(Cc1ccccc1[N-]S(=O)(=O)c2c(cc(cc2F)F)F)C(=O)C C60442894
CCN([C@@H](C)CC(=O)[O-])S(=O)(=O)c1ccc(cc1Br)Br C61181663
CCN([C@H](C)CC(=O)[O-])S(=O)(=O)c1ccc(cc1Br)Br C61181665
CCN(C[C@@H](C)C(=O)[O-])S(=O)(=O)c1c(cc(cc1Br)F)F C61217196
Cc1cccc(c1)CN(C2CC2)C(=O)c3ccc(c(c3)[N-]S(=O)(=O)C)Cl C61379040
CN(Cc1c(cccc1Cl)F)CC(=O)[C@H](C#N)c2nc3ccccc3c(n2)[O-] C61780040
c1cc(ccc1CCN2CCCC2=O)S(=O)(=O)[N-]c3ccc(c(c3F)F)F C62160300
c1cc(cc(c1)N2CCOCC2)[N-]S(=O)(=O)c3ccc(cc3)C(=O)C4CC4 C62273946
CCN(CC)C(=O)c1ccc(cc1)S(=O)(=O)[N-]c2ccc(c(c2F)F)F C63147256
Cc1cc(nc(c1C#N)SCC(=O)C2=C(N([C@H](C2)C)C[C@@H]3CCCO3)C)[O-] C39936878
CCN(Cc1ccc(s1)Cl)C(=O)c2cc(ccc2[N-]S(=O)(=O)C)C C63721483
CCS(=O)(=O)[N-]c1ccc(c(c1)C)S(=O)(=O)N(C)c2ccc(cc2)F C57482895
CC(C)Oc1ccc(cc1[N-]S(=O)(=O)c2ccccc2S(=O)(=O)C)F C66586240
c1cc(oc1)Cn2c(c3ccc(cc3nc2=S)C(=O)OCC(F)(F)F)[O-] C55531442
C[C@H](c1cccc(c1)[N-]S(=O)(=O)c2ccccc2S(=O)(=O)C)SC C67244699
CCOC(=O)c1c(csc1NC(=O)CSc2c(c(cc(n2)C)C)C(=O)[O-])CC(C)C C13021997
Cc1cccc(c1)NC(=O)CSc2nc3ccccc3c(=O)n2CCCCCC(=O)[O-] C13055577
Cc1ccc(cc1F)NC(=O)[C@H](C)Sc2nc3ccccc3c(=O)n2CCCCCC(=O)[O-] C13055842
CC[C@H](c1ccc(cc1)OC)Nc2ccc(cc2C(=O)[O-])S(=O)(=O)N(CC)CC C13091758
Cc1ccc(c(c1)C)CCCNS(=O)(=O)c2cc(cc(c2OC)OC)/C=C/C(=O)[O-] C13186120
CC[C@@H](C)c1ccccc1NC(=O)CSc2nnc(n2CCC(=O)[O-])c3cccs3 C13192045
Cc1cccc(c1)c2nnc(n2CCC(=O)[O-])SCC(=O)NCCC3=CCCCC3 C13198129
C[C@@H]1CCC[C@H]([C@@H]1C)NC(=O)CSc2nc3ccccc3c(=O)n2CCCCCC(=O)[O-] C13223534
C[C@@H]1CCCC[C@H]1NC(=O)CSc2nc3ccccc3c(=O)n2CCCCCC(=O)[O-] C13223645
C[C@H](C(=O)Nc1ccc(cc1)F)Sc2nc3ccccc3c(=O)n2CCCCCC(=O)[O-] C13223742
CC(C)[C@@H](C(=O)[O-])n1c(nnc1SCC(=O)NCCC2=CCCCC2)c3cccs3 C13271482
c1ccc(cc1)COCCCNc2ccc(cc2C(=O)[O-])S(=O)(=O)N3CCCCC3 C13299186
CCCCOc1c(cc(cc1Cl)C(=O)N[C@H](CC(=O)[O-])c2cccs2)OC C13388453
CCCOc1c(cc(cc1Cl)/C=C/C(=O)N[C@@H](CC(=O)[O-])c2cccs2)OC C13388600
CCCc1ccc(cc1)NC(=O)CSc2nnc(n2CCC(=O)[O-])c3cccs3 C13443786
CC(C)[C@@H](c1ccccc1)NC(=O)CSc2nnc(n2[C@H](C(C)C)C(=O)[O-])c3cccs3 C13446789
c1cc(cnc1)[C@@H](CCCCCC(=O)[O-])CNS(=O)(=O)c2ccc(c(c2)Cl)Cl C13730221
c1cc(cnc1)[C@H](CCCCCC(=O)[O-])CNS(=O)(=O)c2ccc(c(c2)Cl)Cl C13730224
c1cc(cnc1)CCC[C@@H](CCCCNS(=O)(=O)c2ccc(cc2)F)CCC(=O)[O-] C13730333
c1ccc(cc1)CC(=O)NCCc2ccc(cc2)/C(=C\CCCC(=O)[O-])/c3cccnc3 C13733174
c1ccc(cc1)S(=O)(=O)NCCc2ccc(cc2)/C(=C\CCCC(=O)[O-])/c3cccnc3 C13733177
c1ccc(cc1)N(CC[C@H]2CN(CC[C@H]2CC(=O)[O-])C(=O)C3CCCCC3)CCN4CCOCC4 C20463560
CCOC(=O)c1ccc(cc1)CN([C@H](CC(C)C)C(=O)[O-])C(=S)Nc2ccc(c(c2)C)Cl C03036387
CS(=O)(=O)[N-]c1ccccc1C(=O)OCC(=O)N[C@@H](Cc2ccccc2)c3ccccc3 C24848836
CS(=O)(=O)[N-]c1ccccc1C(=O)OCC(=O)N[C@H](Cc2ccccc2)c3ccccc3 C24848838
c1cc(ccc1S(=O)(=O)NCCc2ccncc2CCCCCCC(=O)[O-])Cl C29392350
c1cc(ccc1S(=O)(=O)NCCCc2ccncc2CCCCCC(=O)[O-])Cl C29392787
CCCCCC[C@H](C)NC(=O)c1cccc(c1)S(=O)(=O)[N-]c2cc(on2)C C31095390
CC(C)CCNC(=O)COC(=O)c1ccccc1[N-]S(=O)(=O)c2ccc(cc2)F C06504345
CCCOc1ccc(cc1OCC)[C@@H]2C(=C(C(=O)N2Cc3ccccc3)[O-])C(=O)c4ccco4 C33528576
CC(C)CCOc1ccc(cc1OC)[C@@H]2C(=C(C(=O)N2Cc3ccco3)[O-])C(=O)c4cccs4 C35295811
Cc1ccccc1COc2ccc(cc2)C(=O)C3=C(C(=O)N([C@H]3c4ccco4)CCCOC)[O-] C35445477
Cc1ccccc1COc2ccc(cc2)C(=O)C3=C(C(=O)N([C@@H]3c4ccco4)CCCOC)[O-] C35445479
CC1=C([C@H](N2C(=CSC2=N1)/C=C(/NCC=C)\[O-])c3ccccc3)C(=O)OCCOC C35969563
CCOc1ccc(cc1)c2nnc(n2CC(=O)NCCSCc3ccccc3)[S-] C18150179
C[C@@H](c1ccc(cc1)CC(C)C)NC(=O)CSc2nnc(n2CC(=O)[O-])c3cccs3 C13204375
C[C@H](C(=O)NC1CCCCC1)Sc2nc3ccccc3c(=O)n2CCCCCC(=O)[O-] C13223759
CCOc1cc(ccc1O)[C@@H]2C(=C(C(=O)N2CC=C)[O-])C(=O)c3ccc(c(c3)C)OCC(C)C C40027758
CCCCN1[C@H](C(=C(C1=O)[O-])C(=O)c2ccc(cc2C)OCCC)c3ccc(c(c3)OC)O C40082638
CCCCN1[C@@H](C(=C(C1=O)[O-])C(=O)c2ccc(cc2C)OCC=C)c3ccc(c(c3)OC)O C40083371
CC(C)(C)OC(=O)N[C@H](Cc1ccc(s1)c2ccccc2C(OC)OC)C(=O)[O-] C44319484
CCCCC[C@@H](C)NC(=O)c1ccc2c(c1)nc(n(c2=O)CCCOC)[S-] C45794561
CCCOc1c(cc(cc1Cl)/C=C\C(=C(/C#N)\C(=O)NCC=C)\[O-])OCC C50854069
CCCn1cc(c(n1)C)C[N-]/C(=N/C(=O)c2cccc(c2)F)/Nc3ccc(cc3)OCC C32972768
CCc1ccccc1NC(=O)/C(=C\c2cc(c(c(c2)OC)OCC(=O)[O-])CC=C)/C#N C59302219
CCc1ccc(cc1)NC(=O)/C(=C\c2cc(c(c(c2)OC)OCC(=O)[O-])CC=C)/C#N C59302849
c1ccc(cc1)CCOCCCNC(=O)c2cccc(c2)S(=O)(=O)[N-]c3ccccc3F C59581890
COc1cc(c(cc1OC(F)F)NS(=O)(=O)c2ccc(cc2)CCCCl)C(=O)[O-] C60353852
CCCN(CCC)c1c(cc(cn1)NS(=O)(=O)c2ccc(cc2)CC)C(=O)[O-] C35397388
CCCCN(Cc1ccccc1)c2c(cc(cn2)NS(=O)(=O)c3cc(ccc3F)F)C(=O)[O-] C35397576
Cc1c(cccc1[N+](=O)[O-])C(=O)N2C[C@H](C[C@@H](C2)C)C C00209589
c1ccc(cc1)N2[C@@H](O2)c3ccc(cc3)[N+](=O)[O-] C01719098
c1cc2c(cc1[N+](=O)[O-])sc(n2)SCC#N C01818727
CC(C)(C)c1nnc2n1nc(s2)/C=C/c3ccco3 C05015484
c1cc(c(c(c1N2CCCC2)Cl)N3CCCC3)[N+](=O)[O-] C05027106
Cc1nc2ccc(cc2s1)/N=C/c3ccc(cc3)[N+](=O)[O-] C00124491
CC1(OC(=O)C(C(=O)O1)Cc2c(cco2)Br)C C02532403
c1cc(ccc1C(=O)N2CC[C@H]3CCCC[C@H]3C2)[N+](=O)[O-] C08161107
Cc1ccc(cc1C)/N=C/c2ccc(o2)[N+](=O)[O-] C00322356
Cc1ccsc1c2nnc3n2nc(s3)c4ccncc4 C12322161
CC/N=c\1/n(c(cs1)C)/N=C/c2ccc3c(c2)OCCO3 C12566898
c1ccc2c(c1)c(=O)nc(s2)c3ccc(cc3)[N+](=O)[O-] C19142859
Cc1cccc(c1n2c(nnn2)S[C@@H]3CCCCC3=O)C C21541688
Cc1cccc(c1n2c(nnn2)S[C@H]3CCCCC3=O)C C21541689
Cc1ccc2nc(c(n2c1)CCl)c3ccc(cc3)[N+](=O)[O-] C33503460
Cc1cc(c(c(c1C)S(=O)(=O)N=[N+]=[N-])C)C C34669682
C[C@@H]1CN([C@@H](CO1)C)c2ccc(cc2[N+](=O)[O-])CCl C35788206
c1ccc(c(c1)c2cnc(o2)CCl)[N+](=O)[O-] C36903589
c1ccc(cc1)Cc2nnc3n2nc(s3)c4ccncc4 C00612890
C[C@@]12C[C@@H](CC(C1)(C)C)N(C2)C(=O)c3ccc(cc3)[N+](=O)[O-] C00086965
Cc1cccc(c1)/C=N/N2[C@H](N=NC2=S)c3ccco3 C38931587
c1ccc(cc1)c2c3c(nnc2c4ccccc4)N=NC3=O C39575117
C[C@]12C[C@H](CC(C1)(C)C)N(C2)C(=O)c3cccc(c3)[N+](=O)[O-] C00250084
CC1(COCCN1c2ccc(cc2CCl)[N+](=O)[O-])C C48945833
CN(c1c(cccn1)[N+](=O)[O-])C2Cc3ccccc3C2 C48962607
C[C@H]1CCC[C@@H](C1)N(C)c2c(ccc(n2)Cl)[N+](=O)[O-] C49017328
Cc1cccc(c1)N2CCN(CC2)c3nc(cc(n3)C#N)C C49657714
c1cc(ccc1C2=CSC3=NCCN23)[N+](=O)[O-] C00121988
c1ccc(c(c1)[C@H]2CCCN2c3ccc(cn3)[N+](=O)[O-])Cl C52486396
c1cc(ccc1/C=N/c2c(ccs2)C#N)[N+](=O)[O-] C01394208
C[C@H]1CCC[C@H](C1)Sc2c(c(ncn2)Cl)[N+](=O)[O-] C54691823
c1ccc(cc1)[C@H]2CC(=Nc3n2nnn3)c4cccs4 C00520101
CN(c1ccc(cc1)[N+](=O)[O-])C(=O)[C@@H]2CCC=CC2 C57682074
c1cc(ccc1c2nc(cc(n2)Cl)Cl)[N+](=O)[O-] C58049079
C[C@@H]1CN(C[C@H](O1)C)C2(CCCC2)n3c4ccccc4nn3 C59422606
Cc1cc(c(c(c1)C)/N=C/c2ccc(o2)[N+](=O)[O-])C C59508146
C[C@@H]1CCCN([C@@H]1C)c2nc3ccc(cc3s2)[N+](=O)[O-] C59517263
c1ccn2c(c1)nnc2Sc3c(cc4c(n3)CCC4)C#N C61406556
C[C@@H]1C[C@@H](CN(C1)c2nc(nc(n2)Cl)OC)C C61514672
CCN(c1nc(nc(n1)Cl)OC)C2CCCC2 C61514859
C[C@H]1CCCN([C@@H]1C)c2nc(nc(n2)Cl)OC C61515177
CCOc1nc(nc(n1)Cl)N2CCCCCC2 C61516004
CC1CCN(CC1)c2nc(nc(n2)Cl)OC(C)C C61535377
C1CCN(C1)c2nc(nc(n2)Cl)N3CCSCC3 C61535774
CC[C@@H]1CCCN(C1)c2nc(nc(n2)Cl)N3CCCC3 C61537960
CN(C)c1nc(nc(n1)Cl)SC2CCOCC2 C62054787
Cc1ccc(cc1)c2c(nnn2c3nc(cs3)C)C#N C62425804
CN(C)c1ccc(cc1)c2nc3c4ccccc4ncn3n2 C35201663
Cc1cccc(c1n2c(nnn2)S[C@H](C)C#N)C C21541952
c1cncc(c1N2CCC[C@@H]2C3CCCCC3)[N+](=O)[O-] C66809833
c1ccc(c(c1)N2CC[NH+](CC2)[C@@H](c3ccc(cc3)Cl)c4nnnn4Cc5cccs5)F C01351504
CC(C)[C@H](c1nnnn1CCc2ccccc2)[NH+]3CCN(CC3)c4ccc(cc4)F C04857043
Cc1ccc(cc1)S(=O)(=O)N(CC[NH+]2CCCCC2)c3ccc4c(c3)OCCO4 C06009371
c1ccc(cc1)c2cnn3c2ncc(c3)c4ccn(c(=O)c4)CCC[NH+]5CCCCC5 C00589353
C[C@@H](c1nnc(n1c2ccc(cc2)Cl)SCC(=O)N3CCCc4c3cccc4)[NH+](C)C C09103220
CC[NH+](CC)CCN(c1nc2c(c(ccc2s1)C)C)C(=O)c3ccccc3S(=O)(=O)C C09387540
C[NH+](C)CCN(c1nc2c(cc(cc2s1)F)F)C(=O)c3ccc(cc3)C(=O)OC C09604202
CC1(C[C@@H]2C[C@](C1)(CN2C(=O)COC(=O)C3CCN(CC3)c4ccc(c[nH+]4)C(F)(F)F)C)C C09820873
CN(c1ccccc1)c2ccc(cc2)C[NH+]3CCC4(CC3)[C@H](CC(=O)N4CC=C)C(=O)OC C11786886
c1ccc(cc1)C(c2ccccc2)c3nc(on3)C[NH+]4CCC[C@H](C4)OCc5ccccn5 C11821318
COc1ccc(cc1)CN2C(=O)c3cccc(c3C2=O)N4CC[NH+](CC4)C[C@H]5CCC=CC5 C12167056
Cc1ccc(c(c1)N2CC[NH+](CC2)[C@@H](c3cccs3)c4nnnn4Cc5ccc(cc5)F)C C12642114
Cc1ccccc1n2cc(c(n2)c3ccc(c(c3)F)OC)C[NH+](C)[C@H](C)c4ccon4 C12709894
COc1ccc(cc1)N(Cc2cccs2)C(=O)C[NH+]3CCC[C@@H]3c4ccc5c(c4)OCCO5 C12915258
COCCn1c(cnc1S(=O)(=O)C2CCCCCC2)C[NH+]3CCCCCCC3 C12305345
CCn1c(ccn1)C(=O)N(CC[NH+](CC)CC)c2nc3ccc(cc3s2)Cl C13698724
CCn1ccc(n1)C(=O)N(CC[NH+](CC)CC)c2nc3c(c(ccc3s2)Cl)C C13702298
CCn1c(cc(n1)C(=O)N(CC[NH+](C)C)c2nc3c(c(ccc3s2)Cl)C)C C13703058
CC(C)CCc1nc(c2n1CC[NH+](C2)Cc3cnn(c3)C)Cc4ccc(cc4)OC C14744523
C[NH+](CC12CC3CC(C1)CC(C3)C2)[C@@H]4CCc5c(c(nn5CC=C)C(=O)N6CCOCC6)C4 C14753143
CCC(C)(C)n1c(nnn1)[C@H](c2ccc(cc2)F)N3CC[NH+](CC3)Cc4ccccc4 C20140008
CCN1CCN(CC1)C2CC[NH+](CC2)Cc3nc(no3)C4(CCCC4)c5ccc(cc5)C C20232993
C[C@@H]1CCCN(C1)C(=O)CSc2nc3ccccc3c(=O)n2CC[NH+](C(C)C)C(C)C C22014672
CC1CCN(CC1)C(=O)[C@@H](C)Sc2nc3ccccc3c(=O)n2CC[NH+](C(C)C)C(C)C C22097088
CCn1c(nn(c1=S)C[NH+]2CCN(CC2)C(c3ccccc3)c4ccccc4)c5ccncc5 C23473357
c1cc[nH+]c(c1)N2CCN(CC2)C(=O)COC(=O)c3ccc(s3)c4ccc(cc4)F C30876162
C[C@H](c1nnc(n1c2ccc(cc2)F)S[C@H](C)C(=O)N(C)c3ccccc3)[NH+]4CCCCC4 C21232290
CC(C)[NH+](CCn1c(=O)c2ccccc2nc1SCc3c(snn3)Cl)C(C)C C32776052
CCCC(=O)N(c1ccc(cc1)C)C2CC[NH+](CC2)Cc3cc(ccc3Cl)[N+](=O)[O-] C34683348
CCc1c(sc2c1c(nc(n2)SCC(C)C)N3CC[NH+](CC3)CC(=O)N4CC4)C C34761500
CCCN(Cc1c(nn(c1N2CC[NH+](CC2)CC)c3ccccc3)C)C(=O)c4ccc(cc4)C C34814846
CC[NH+]1CCN(CC1)c2c(c(nn2c3ccccc3)C)CN(C(C)C)C(=O)Cc4ccccc4 C34831228
C[C@H](c1nc2ccccc2c(=O)n1Cc3ccccc3)N(CC[NH+](C)C)C(=O)C(C)(C)C C35034730
CC1=C[C@H]([C@@H](C[C@H]1Cc2nnc(o2)c3ccncc3)C(C)C)C[NH+]4CCN(CC4)C C35442652
Cc1c(c(n(n1)c2ccccc2)N3CC[NH+](CC3)C)CN(CC(C)C)C(=O)c4cccs4 C35954216
c1ccc(cc1)C[NH+]2CCN(CC2)[C@H](c3ccccc3F)c4nnnn4C5CCCC5 C19372141
Cc1ccc(cc1)Cn2c3c(cn2)c(ncn3)N4CC[NH+](CC4)CCc5ccccc5 C01473028
CC[NH+](CC)CCN(c1nc2ccc(cc2s1)F)C(=O)c3ccn(n3)C(C)C C38508766
CCc1ccc2c(c1)c(=O)c3c(o2)C(=O)N([C@H]3c4ccc(cc4)OC)CC[NH+](C)C C38728299
Cc1cc(cc(c1)C(=O)N(CC[NH+](C)C)c2nc3c(s2)cccc3S(=O)(=O)C)C C38845860
COC(=O)c1csc2c1nc(cc2C(F)(F)F)N3CC[NH+](CC3)Cc4ccccc4C#N C39265263
COc1cc(c(c(c1)OC)C[NH+]2CCC[C@H](C2)C3=NN=C[C@@H]3c4ccc(cc4F)F)OC C39421124
CC[C@@H]1CCCCN1C(=O)CSc2nnc(n2c3ccc(cc3)Cl)[C@H](C)[NH+](C)C C39567394
c1cc(ccc1[C@H]2CC(=[NH+]c3n2ncn3)c4ccc(cc4)OC(F)F)OC(F)F C19894083
Cc1ccc(cc1)S(=O)(=O)N(C[C@H]2C=c3cc(ccc3=[NH+]C2=O)OC)C4CCCCC4 C39710167
CC1([C@@H]2CC=C([C@H]1C2)C[NH+]3CCC4(CC3)C(=O)N(C(=O)N4Cc5ccccc5)CCOC)C C43608649
c1ccc2c(c1)CC(C2)[NH+]3CCC(CC3)CN(Cc4cccc5c4non5)C[C@H]6CCCO6 C15062093
CCC[NH+](Cc1cc(cc2c1OCOC2)[N+](=O)[O-])[C@H](C)c3ccccc3Br C59121789
CC[C@@H]1c2ccsc2CC[NH+]1Cn3c(=S)n(c(n3)c4cccnc4)Cc5ccco5 C59579697
CCOc1ccc(cc1)[C@H]2[C@H]3C(=c4ccccc4=[NH+]3)CCN2Cc5cccn5c6ncccn6 C63832308
Cc1c2cc(ccc2oc1C(=O)NCCC[NH+]3CCCC3)S(=O)(=O)N4C[C@@H](C[C@@H](C4)C)C C02459831
Cc1c2cc(ccc2oc1C(=O)NCCC[NH+]3CCCC3)S(=O)(=O)N4C[C@@H](C[C@H](C4)C)C C02459835
CCC[NH+]1CCc2c(sc(n2)NC(=O)c3ccc(cc3)S(=O)(=O)N4CCC(CC4)C)C1 C09648746
Cn1cccc1[C@@H]2CCC[NH+]2CC(=O)Nc3cccc(c3)S(=O)(=O)N(C)c4ccccc4 C09664833
C[NH+](Cc1nc2c(c(cs2)c3ccccc3)c(=O)n1CC#N)CC(=O)Nc4cccc(c4)F C09703967
COC(=O)[C@@H]1C[C@@H](C[NH+]1Cc2cccc3c2cccc3)NC(=O)c4ccccc4n5cccn5 C12244558
CC[C@@]1([C@@H]2[C@@H]([C@@H]([NH2+]1)c3ccccc3F)C(=O)N(C2=O)c4cccc(c4)C(=O)C)C(=O)OCC C12498097
Cn1c(nnn1)SCC[NH2+]Cc2cn(nc2c3ccccc3Cl)c4ccc(cc4)F C12763496
Cc1cccc2c1[nH]c(=O)c(c2)C[NH+](Cc3nnnn3Cc4ccccc4)C5CCCCC5 C12832887
Cc1ccc(c2c1cc(c(=O)[nH]2)C[NH+](Cc3cccs3)Cc4nnnn4C5CCCC5)C C12833098
CC[NH+](CC)CCCN1[C@@H](/C(=C(/c2c(nc3n2cccc3)C)\O)/C(=O)C1=O)c4cccs4 C09234598
Cc1c(c([nH]c1C(=O)CSc2nnc(n2c3ccc(cc3)Cl)[C@@H](C)[NH+](C)C)C)C(=O)C C03376050
C[C@@H](C(=O)Nc1ccc(cc1)SC(F)F)[NH+]2CCN(CC2)c3ccccc3[N+](=O)[O-] C14923833
CC[NH+](CC)CCN1C(=O)c2cc3c(n2C[C@@]1(C)C(=O)NC4CCCCCCC4)cco3 C15675605
CC[NH+]1CCC[C@H]1CNC(=O)c2ccc(s2)N3Cc4cccc(c4Oc5c3cccn5)OC C15732223
CCCn1c2ccccc2n(c1=O)CC(=O)Nc3ccc(c(c3)C)N4CC[NH+](CC4)CC C16725552
c1cc(oc1)CN(C2=CCCCC2)C(=O)CN3CC[NH+](CC3)CC(=O)Nc4ccc(cc4)F C22800144
CC(=O)c1ccc(cc1)NC(=O)C[NH+]2CCN(CC2)S(=O)(=O)c3ccc(cc3)C(C)(C)C C23861103
Cc1ccc(c(c1)NC(=O)[C@H](C)[NH+]2CCN(CC2)[C@@H](c3ccccc3Cl)C(=O)OC)OC C24886991
CC[C@H](C)c1ccc(cc1)S(=O)(=O)N2CC[NH+](CC2)[C@H](C)c3[nH]c(=O)c4ccccc4n3 C27146244
CC[NH+]1CCN(CC1)c2ccc(cc2C)NC(=O)c3cccnc3SCc4c(noc4C)C C28732597
C[C@H](C(=O)Nc1cc(ccc1Cl)[N+](=O)[O-])[NH+]2CCN(CC2)Cc3ccc(cc3Cl)F C30154461
C[C@H]1CCc2c(c(c3ccccc3n2)C(=O)NCCC[NH+]4CCN(CC4)c5ncccn5)C1 C32333974
CCOc1cc(ccc1O)[C@H]2c3c(=O)c4cc(ccc4oc3C(=O)N2CCC[NH+](C)C)Cl C32623139
c1cc2c(nc1)nc(c3n2ccc3)N4CCC[C@H](C4)C(=O)NCCC[NH+]5CCCCCC5 C33019022
CCC[NH+]1CCN(CC1)c2nc3c(c4c(s3)CCCC4)c(=O)n2CC(=O)Nc5ccccc5 C34747143
CC[C@@H](c1nc2ccccc2c(=O)n1Cc3ccccc3)[NH+]4CCN(CC4)C(=O)NCC C35034909
COc1ccc(cc1)[C@@H](c2c(n3c(s2)ncn3)O)N4CC[NH+](CC4)Cc5ccccc5 C22031217
CC1CC[NH+](CC1)Cc2cc(=O)[nH]c(n2)N3CCN(CC3)C(=O)C[C@@H](C)CC(C)(C)C C35926361
Cc1ccc2c(c1)N(C(=O)c3cccnc3O2)CC(=O)NCCC[NH+]4C[C@@H](C[C@H](C4)C)C C09151472
Cc1ccc(cc1C)NC(=O)CN(c2ccc(cc2)OC)C3=[NH+][C@H]4CS(=O)(=O)C[C@H]4S3 C09408261
c1cc(oc1)[C@@H](CNC(=O)c2ccc3c(c2)OCO3)[NH+]4CCN(CC4)c5ccc(cc5)F C09829609
Cc1ccc(cc1C)NC(=O)CN(c2ccc(cc2)OC)C3=[NH+][C@@H]4CS(=O)(=O)C[C@H]4S3 C09408260
C[NH+]1CCN(CC1)[C@@H](CNS(=O)(=O)c2ccc3c(c2)CCCC3)c4ccc5c(c4)OCO5 C38771680
C[NH+]1CCN(CC1)[C@H](CNS(=O)(=O)c2ccc3c(c2)CCCC3)c4ccc5c(c4)OCO5 C38771684
C[C@@H]1C[C@@H](C[NH+](C1)CCCNC(=O)[C@@H]2CN(c3cc(ccc3O2)C(C)(C)C)S(=O)(=O)C)C C44907747
CC(C)(C)c1ccc2c(c1)N(C[C@@H](O2)C(=O)NCCC[NH+]3CCCCCC3)S(=O)(=O)C C44907950
Cc1cc(ccc1Br)NC(=O)C[NH+]2CCCN(CC2)c3cc(ccn3)C(=O)OC C48342772
COc1ccc2c(n1)c(c(cn2)F)CC[NH+]3CC[C@H](C3)CNCc4cc5c(cn4)OCS5 C45334738
c1ccc(cc1)C[NH+]2CCN(CC2)Cc3ccc(cc3)NC(=O)c4ccc(s4)[N+](=O)[O-] C59279607
c1cc[nH+]c(c1)N2CCC[C@H](C2)C(=O)OCC(=O)Nc3ccc(c(c3)Cl)OC(F)F C59351530
COc1cccc(c1OC)[C@H](CNC(=O)[C@@H]2COc3ccccc3O2)C4=c5ccccc5=[NH+]C4 C63117516
C[C@H]1C(=C([C@H](N1c2ccccc2)NC(=O)COC(=O)CCC3=c4ccccc4=[NH+]C3)C#N)C C63143717
CC(C)Oc1ccc(cc1NC(=O)CC2=c3ccccc3=[NH+]C2)S(=O)(=O)N4CCCCC4 C63180090
C[C@H](CCCC(C)C)NC(=O)[C@H](C)N1C(=O)[C@@]2([C@@H]3C(=c4ccccc4=[NH+]3)CCN2C1=O)C C63362603
Cc1coc2c1cc3c(c2)OC(=O)[C@@H]([C@H]3C)CCC(=O)NCCC4=c5cc(ccc5=[NH+]C4)OC C63385075
CC(C)(C)C[C@@H]1N=N[C@H](S1)NC(=O)[C@@H]2CC(=O)N(C2)CCC3=c4cc(ccc4=[NH+]C3)Cl C63557153
CC(=O)N[C@H](CC1=c2ccccc2=[NH+]C1)C(=O)OCC(=O)/C=C\3/C(c4ccccc4N3C)(C)C C63814518
COc1cc(c(cc1N2CCCC2)OC)/C=C(\C#N)/C(=O)NCCC3=c4ccccc4=[NH+]C3 C64097993
Cc1ccc(c(c1)N2CC[NH+](CC2)CCCNC(=O)[C@H]3CCCN(C3)c4nccc(n4)C)C C65001378
c1ccc(c(c1)[C@@H](CC(=O)[O-])n2cccc2C(=O)C(F)(F)F)F C12959121
CC(=C([C@H](c1cccs1)[C@H](c2ccccc2)[N+](=O)[O-])C(=O)C)[O-] C04954982
COC(=O)c1c(ccs1)S(=O)(=O)[N-]c2ccccc2SC C28694212
CSc1cccc(c1)[N-]/C(=N\S(=O)(=O)c2ccccc2)/SC C13466629
c1ccc(cc1)/N=C(\[N-]C#N)/SCC(=O)C23CC4CC(C2)CC(C4)C3 C06529075
COC(=O)[C@@H]1[C@@H](C(=C(N=C1[O-])SCC=C)C#N)c2ccccc2 C09088809
COc1cc(cc(c1OCC(=C)Cl)Br)/C=C/C(=O)[O-] C36815560
COC(=O)c1c2c(sc1[N-]S(=O)(=O)CCCCl)CCCC2 C36881836
CCCN([C@H](C)c1ccccc1Br)C(=O)[C@@H]2C[C@@H]2C(=O)[O-] C37832805
CCCN([C@H](C)c1ccccc1Br)C(=O)[C@H]2C[C@@H]2C(=O)[O-] C37832807
C=CCSc1ccccc1[N-]S(=O)(=O)c2cccnc2Cl C37980027
C=CCSc1ccccc1[N-]S(=O)(=O)c2ccnc(c2)Cl C38103650
CCCC[C@H](C(=O)[O-])N1C(=O)/C(=C(\C)/c2ccc(cc2)F)/SC1=S C39861892
CCCCN1[C@@H](C(=C(C1=O)[O-])C(=O)c2cccs2)c3ccc(cc3)C C40067496
CCCCN1[C@H](C(=C(C1=O)[O-])C(=O)c2cccs2)c3ccco3 C40067796
CC(C)CC(=O)C1=C(C(=O)N([C@@H]1c2ccc(cc2)Cl)CC=C)[O-] C40358220
CC[C@H](C)C[C@](CC)(C(=O)[O-])n1cc(ccc1=O)Br C41896997
C[C@@](c1ccccc1OC(F)F)(C(=O)[O-])Sc2nccs2 C41989850
CC(=CCC/C(=C\CN1C[C@]23C=C[C@H](O2)[C@@H]([C@H]3C1=O)C(=O)[O-])/C)C C43737353
CCCCS(=O)(=O)/N=C(/C=C\c1ccc(o1)Br)\[O-] C48518495
CCCCS(=O)(=O)/N=C(/c1csc(n1)c2cccs2)\[O-] C48518577
CCCCS[C@@H](C)/C(=N/S(=O)(=O)c1ccc(nc1)Cl)/[O-] C48761663
Cc1ccccc1n2c(c(cn2)CSCC(=O)[O-])n3cccc3 C49453580
c1ccc(cc1)CCS(=O)(=O)[N-]c2c(cno2)c3ccccc3 C49735705
Cc1ccccc1[C@@H]2[C@@H](C(=NC(=C2C(=O)OC)[O-])SCC=C)C#N C49812692
CC[C@H](C)N(CCOC)c1c(cc(cn1)Br)C(=O)[O-] C50044235
C[C@H](C1CC1)N(CCOC)c2c(cc(cn2)Br)C(=O)[O-] C50044252
c1cc(sc1CSCC(=O)N2CCC[C@H](C2)CC(=O)[O-])Cl C54295744
CCC[C@](C)(Cc1ccc(cc1Br)[N+](=O)[O-])C(=O)[O-] C54632817
CCC(CC)(Cc1ccc(cc1Br)[N+](=O)[O-])C(=O)[O-] C54633240
CS(=O)(=O)[N-]c1ccc(cc1)OC(=O)CSc2ccc(cc2)F C54737830
C/C(=C(/[C@@H](c1cccs1)[C@H](c2ccccc2)[N+](=O)[O-])\C(=O)C)/[O-] C19609924
C/C(=C(/[C@H](c1cccs1)[C@H](c2ccccc2)[N+](=O)[O-])\C(=O)C)/[O-] C19609922
CC(C)CN(C1CC1)S(=O)(=O)c2ccc(c(c2)C(=O)[O-])Cl C37499859
C[C@@H](C(=O)c1ccc(cc1)[N-]S(=O)(=O)C)Sc2ccccc2F C07025879
C[C@H](C(=O)c1ccc(cc1)[N-]S(=O)(=O)C)Sc2ccccc2F C07025880
CCN(C[C@@H](C)C(=O)[O-])C(=O)/C=C/c1ccc(s1)Br C61215602
CCN(C[C@H](C)C(=O)[O-])S(=O)(=O)c1ccc(cc1Br)C C61217258
CCOC(=O)CS(=O)(=O)[N-]c1cc(ccc1Cl)Br C61693107
CCCCS(=O)(=O)[N-]c1ccc(cc1)N2[C@H](COC[C@@H]2C)C C62554207
CC(C)CN(CC(=O)[O-])C(=O)/C=C/c1cc(cc(c1)Cl)Cl C62742208
CCC[C@@]1(CCN(C1)S(=O)(=O)c2ccc(s2)CC)C(=O)[O-] C62926239
CCCN(C)C(=O)c1ccccc1[N-]S(=O)(=O)c2cc(ccc2F)F C63678628
CC(C)OCc1cccc(c1)[N-]S(=O)(=O)c2c(cc(cc2F)F)F C63849174
c1cc(c(c(c1F)F)F)S(=O)(=O)/N=C(/CC(C2CC2)C3CC3)\[O-] C65042139
CN(Cc1ccccc1)S(=O)(=O)/N=C(/[C@H]2C[C@H]2c3cccc(c3)F)\[O-] C65648063
CS(=O)(=O)[N-]c1ccc(cc1)OC(=O)[C@H]2C[C@@H]2c3ccccc3F C66517207
C[C@H](c1cccc(c1)[N-]S(=O)(=O)/C=C/c2ccccc2Cl)OC C66584971
c1cc(c(cc1S(=O)(=O)/N=C(/CC(C2CC2)C3CC3)\[O-])C#N)F C66736771
COCCc1ccc(cc1)S(=O)(=O)[N-]c2cccc(c2F)F C67124828
COc1cc(cc(c1O)OC)/C=N/N2CCN(CC2)c3ccccc3 C00232137
COC(=O)c1ccc(cc1)NC(=S)N2CCC3(CC2)OCCO3 C01330547
COC(=O)c1c(ccs1)NS(=O)(=O)c2ccc3c(c2)CCO3 C00146212
C[C@@]1(C(=O)N(C(=O)N1)C[C@H](CCC#N)C#N)c2cccc3c2cccc3 C07201360
c1cc(oc1)/C=C/C(=O)Nc2ccc(cc2)S(=O)(=O)N3CCCC3 C00310171
Cc1cccc(c1C(=O)OC)NCc2cc(=O)n3c(csc3n2)C C08720791
Cc1ccc(cc1)Cc2cnc(s2)NC(=O)CN3C(=O)CCC3=O C11637579
CC(C)[C@@H](c1nnc2n1cccc2)NS(=O)(=O)c3cccs3 C12409733
Cc1ccc(cc1)NC(=O)CN(C)S(=O)(=O)N2CCC(CC2)C C12757375
COC(=O)c1cccc(c1)NC(=O)c2ccc(cc2)N3CCCC3=O C12976359
COc1cccc(c1OC)/C=N\n2c(n[nH]c2=S)C3CCCCC3 C13109277
CCCC(=O)Nc1nnc(s1)[C@@H]2CC(=O)N(C2)c3ccc(cc3)C C13944561
CCOc1cc2c(cc1NC(=O)Cc3c(nn(c3C)C)C)O[C@@H](C2)C C22975767
CCOc1cc2c(cc1/C=C/C(=O)Nc3nnc(s3)C)O[C@@H](C2)C C24022899
Cc1cccc(c1NC(=O)[C@H](C)OC(=O)c2c(cc(=O)oc2C)C)C C26016628
COc1cc(cc(c1OC)OC)/N=C/c2cc3ccccc3[nH]c2=O C27051866
C[C@H](c1ccc(c(c1)F)OC)[N-]S(=O)(=O)c2c(n(c[nH+]2)C)Cl C27960395
c1c([nH]nc1C(=O)N2CCN(CC2)C(=O)CCC3CCCC3)C4CC4 C31392953
Cc1ccc(cc1)Cn2ccc(=O)n(c2=O)CC(=O)Nc3ccccc3 C33330888
CCOC(=O)C(=O)Nc1c2c(nn1c3ccc(cc3C)C)CSC2 C35587849
CC(C)Nc1nnc(s1)SCc2cc(=O)n3ccsc3n2 C03383293
C[C@H](c1ccncc1)NC(=O)c2cn(nn2)[C@H](C)c3ccccc3F C04929583
CCN1c2ccc(cc2CC1=O)NS(=O)(=O)c3ccccc3OC C38706598
c1ccc(cc1)[C@H](C(=O)c2ccccc2)S[C@H]3C(=O)NC(=O)N=N3 C39408488
C[C@@H](C(=O)Nc1ccnn1C(C)C)Sc2c3c(ccs3)ncn2 C09501702
CC(C)c1nc(cs1)CC(=O)N[C@H]2CCCN(C2)c3ncccn3 C40553788
c1cc(ccc1c2nnnn2C3CC3)NC(=O)/C=C/c4ccsc4 C43055123
CCN(CC)S(=O)(=O)c1cc(ccc1C)NC(=O)N2CCCC2 C43321066
C[C@H](Cn1cccn1)NC(=O)N(C)Cc2ccc(o2)Br C44969719
CCn1c(nc2c1nccc2)CNS(=O)(=O)c3cc(cc(c3)C)C C47146842
C[C@@H](CNC(=O)c1cc2c(s1)nc3n2ccs3)Cn4cccn4 C47420983
Cc1cc(cc(c1S(=O)(=O)N[C@@H](C)c2cnn(c2C)C)C)OC C47462816
c1cc(ccc1C#N)NC(=O)CSc2cc(ncn2)N3CCCC3 C49006677
C[C@@H]1CN(C[C@H](O1)C)c2ccc(cc2)NC(=O)C(=O)N(C)CC(C)C C50176549
Cc1c(c(n(n1)C(C)C)C)NS(=O)(=O)c2ccc(cc2)C(=O)C C55649172
CCC(=O)N1CCC[C@H](C1)C(=O)Nc2nnc(s2)CC(C)(C)C C59742505
Cc1cc(ccc1S(=O)(=O)Nc2ccccc2Cn3cncn3)F C55686634
COc1cc(cc(c1)OC)N[C@@H]2CC(=O)N(C2=O)c3ccccc3F C02662398
c1ccc2c(c1)c([nH]n2)C(=O)OCC3=N[C@H](SC3)c4ccccn4 C64008876
CC1=NC(=NC(=O)[C@H]1CCC(=O)N[C@@H](C)c2cc3ccccc3o2)C C64705018
c1csc(n1)CCNC(=O)c2c(cnc(n2)N3CCCC3)Cl C50450482
CCN(Cc1ccc2c(c1)OCO2)Cc3[nH]c(=O)c4c(n3)ccs4 C58264784
C[C@H](C(=O)c1c[nH]c2c1cccc2)OC(=O)[C@H]3CCCN(C3)C(=O)C C10753426
CCCC(=O)N1CSC[C@@H]1C(=O)Nc2cc(nn2C(C)(C)C)C C66310559
Cc1c(scn1)CN(C)C(=O)NCCC(=O)N2CCCC[C@@H]2C C66598730
Cc1cc(nc(c1CNC(=O)[C@@H]2CCCN(C2)C(=O)C(C)C)OC)C C66780027
c1cc(ncc1Cl)N2CCN(CC2)CC(=O)NC[C@@H]3CCOC3 C66868647
c1ccc2c(c1)ncn2c3ccc(cn3)NC(=O)CCc4ccncc4 C67043755
CN(C)C(=O)Sc1cccc(c1)NC(=O)/C(=C\c2ccco2)/C#N C67071041
CCO[C@H]1CCCN(C1)C(=O)N[C@@H](C)c2ccc(cc2)n3ccnc3 C67589830
CC(C)C[C@H](c1ccccc1)NC(=O)CSc2nc3ccccc3c(=O)n2[C@H](C(C)C)C(=O)[O-] C13025669
Cc1ccccc1[C@H](C)NC(=O)CSc2nc3cc(ccc3c(=O)n2CCCOC)C(=O)[O-] C13048113
C/C(=N\NC(=O)c1ccc(cc1)C(C)(C)C)/c2ccc(cc2)S(=O)(=O)N(C)CCCC(=O)[O-] C13066562
CC(C)C[C@H](c1ccccc1)NC(=O)CSc2nnc(n2CC(=O)[O-])c3ccc(cc3)Cl C13204603
CC(C)C[C@@H](c1ccccc1)NC(=O)CSc2nnc(n2CC(=O)[O-])c3ccc(cc3)Cl C13204605
CCN(c1ccc(cc1)NC(=O)CSc2nnc(n2CC(=O)[O-])c3cccc(c3)C)C(C)C C13204790
c1ccc(cc1)Oc2ccccc2NC(=O)CSc3nnc(n3CCC(=O)[O-])c4ccc(cc4)F C13206210
C[C@H](C(=O)Nc1cccc(c1)C#N)Sc2nc3ccccc3c(=O)n2CCCCCC(=O)[O-] C13223690
C[C@@H](C(=O)Nc1cccc(c1)C#N)Sc2nc3ccccc3c(=O)n2CCCCCC(=O)[O-] C13223691
C[C@H](C(=O)Nc1ccccc1C#N)Sc2nc3ccccc3c(=O)n2CCCCCC(=O)[O-] C13223732
C[C@@H](C(=O)Nc1ccccc1C#N)Sc2nc3ccccc3c(=O)n2CCCCCC(=O)[O-] C13223733
c1ccc2c(c1)c(=O)n(c(n2)SCC(=O)Nc3ccccc3SCC#N)CCCCCC(=O)[O-] C13223787
CC(C)OCCCNC(=O)CSc1nc2cc(ccc2c(=O)n1c3ccccc3F)C(=O)[O-] C13231385
Cc1cccc(c1NC(=O)CSc2nnc(n2CCCOC)c3ccc(cc3)Cl)C(=O)[O-] C13242282
c1ccc(cc1)Cn2c(nnc2SCC(=O)c3ccc(cc3)NC(=O)c4ccccc4)CC(=O)[O-] C13247557
CCOc1ccccc1NC(=O)CSc2nnc(n2[C@@H](C(C)C)C(=O)[O-])c3cccs3 C13271228
CC(C)[C@@H](C(=O)[O-])n1c(nnc1SCC(=O)Nc2ccccc2SCC#N)c3cccs3 C13271860
CCOc1ccc(cc1)NC(=O)[C@H](C)Sc2nnc(n2[C@@H](C(C)C)C(=O)[O-])c3cccs3 C13272149
CCOc1ccc(cc1)NC(=O)[C@H](C)Sc2nnc(n2[C@H](C(C)C)C(=O)[O-])c3cccs3 C13272151
CC[C@H](C(=O)Nc1ccc(cc1)F)Sc2nc3cc(ccc3c(=O)n2CCCOC)C(=O)[O-] C13272293
CCc1cc2c(s1)nc(n(c2=O)CCCOC)SCC(=O)Nc3cc(ccc3C)C(=O)[O-] C13364784
COc1ccc(cc1S(=O)(=O)N2CCCCC2)NC(=O)CCSCc3ccc(cc3)C(=O)[O-] C13399482
COc1ccc(cc1)c2nnc(n2CC(=O)[O-])SCC(=O)Nc3ccccc3SC(F)F C13402684
CCCOc1ccccc1NC(=O)CSc2nc3ccccc3c(=O)n2[C@@H](C(C)C)C(=O)[O-] C13446534
C[C@@H](c1ccccc1)NC(=O)[C@H](C)Sc2nc3cc(ccc3c(=O)n2CCCOC)C(=O)[O-] C13446897
C[C@H](c1ccccc1)NC(=O)[C@@H](C)Sc2nc3cc(ccc3c(=O)n2CCCOC)C(=O)[O-] C13446906
Cc1cc(c(n1CCc2ccc(cc2)F)C)C(=O)CSc3[nH]c(=O)c(c(n3)C)CCC(=O)[O-] C13448358
CCOc1cc(ccc1O)[C@@H]2C(=C(C(=O)N2CCOC)[O-])C(=O)c3ccc(cc3)OCc4ccccc4C C35445414
CC1=C([C@H](N2C(=CSC2=N1)/C=C(/NC[C@H]3CCCO3)\[O-])c4cccc(c4)F)C(=O)OCCOC C35696501
CCN(CC)C(=O)C1=C(N=C2N([C@@H]1c3ccccc3OC)C(=CS2)/C=C(/NCCOC)\[O-])C C35698339
c1cc(sc1)c2nc(on2)CCCCCNC(=O)Cn3c(nnc3[S-])c4cccs4 C09930192
C[C@@H](c1ccccc1OC)NC(=O)CSc2nnc(n2[C@H](C(C)C)C(=O)[O-])c3cccs3 C13272005
C[C@H](c1ccccc1OC)NC(=O)CSc2nnc(n2[C@@H](C(C)C)C(=O)[O-])c3cccs3 C13272002
Cc1cc(ccc1OCC(C)C)C(=O)C2=C(C(=O)N([C@H]2c3ccc(cc3)N(C)C)CCCO)[O-] C40052707
CCN(CC)c1ccc(cc1)[C@@H]2C(=C(C(=O)N2CCOCCO)[O-])C(=O)c3ccc(cc3C)OCC=C C40083049
Cc1cc(ccc1OC)C(=O)C2=C(C(=O)N([C@@H]2c3ccc(cc3)C(C)(C)C)CCOCCO)[O-] C40085091
CCOc1ccc(cc1C)C(=O)C2=C(C(=O)N([C@@H]2c3ccc(c(c3)Cl)Cl)CCOCCO)[O-] C40085547
CCOc1ccc(cc1C)C(=O)C2=C(C(=O)N([C@@H]2c3cccc4c3cccc4)CCOCCO)[O-] C40085639
CCN(CC)c1ccc(cc1)[C@@H]2C(=C(C(=O)N2CCOCCO)[O-])C(=O)c3ccc(c(c3)C)OC(C)C C40093257
Cc1cc(ccc1OC(C)C)C(=O)C2=C(C(=O)N([C@@H]2c3ccccc3Br)CCOCCO)[O-] C40093269
Cc1cc(ccc1OC(C)C)C(=O)C2=C(C(=O)N([C@@H]2c3c(cccc3Cl)F)CCOCCO)[O-] C40093273
CC(C)CCOc1cccc(c1)[C@H]2C(=C(C(=O)N2CCO)[O-])C(=O)c3cc4cccc(c4o3)OC C40098090
CC(C)C[C@@H](C(=O)OC)NC(=O)c1ccc(c(c1)S(=O)(=O)[N-]c2ccccc2OC)Cl C30685455
CC(C)C[C@H](C(=O)OC)NC(=O)c1ccc(c(c1)S(=O)(=O)[N-]c2ccccc2OC)Cl C30685449
CCCn1cc(c(n1)C)C[N-]/C(=N/C(=O)c2ccc(c(c2)F)C)/Nc3cccc(c3)C(=O)OC C32972990
CCc1c(nc(n(c1=O)c2ccc(cc2)F)S[C@@H](C)C(=O)NCCc3ccc(c(c3)OC)OC)[O-] C59203360
CCOCCCNS(=O)(=O)c1ccc(cc1)[N-]S(=O)(=O)c2cc(ccc2Cl)Cl C59241332
Cc1ccc(cc1)S(=O)(=O)N(CCc2ccccc2)CC(=O)N/N=C/c3ccccc3C(=O)[O-] C59444258
C[C@H](CCCC(C)(C)OC)/C(=N/[N-]C1=NC(=O)[C@H](S1)CC(=O)Nc2ccccc2OC)/C C22507488
CCCCc1ccc(cc1)S(=O)(=O)c2cnc(nc2[O-])SCC(=O)NCc3ccco3 C17271368
CC1(CC2=C([C@H](Nc3c2c4ccccc4cc3)c5cc(ccc5[O-])[N+](=O)[O-])C(=O)C1)C C00753398
c1cc(c(cc1Cl)Cl)[C@H]2[C@H]3CC=C[C@@H]3c4c(c(cc(c4[N+](=O)[O-])Cl)[O-])N2 C04539489
C[C@@]1(CC[C@H]2[C@@H]([C@@H]1/C=C\3/C(=O)c4ccccc4N3)CC[C@@H]5[C@@]2(CC=CC5)C)C(=O)[O-] C12340244
c1ccc-2c(c1)Cc3c2ccc(c3)NS(=O)(=O)c4cc(ccc4Br)C(=O)[O-] C13059157
CC(C)(C)[C@H]1CC[C@@H]2c3c4ccccc4[nH]c3[C@H]5[C@H]([C@H]2C1)C(=O)N(C5=O)c6ccc(cc6)C(=O)[O-] C16958645
Cc1ccc2c(c1)c3c([nH]2)c(=O)n(c(n3)[O-])/N=C/c4c5ccccc5cc6c4cccc6 C09065687
c1cc2c(cc1C(=O)NC3CCCCC3)nc(n(c2=O)c4ccc(c(c4)Cl)F)[S-] C03630180
c1cc(cc(c1)n2c(=O)c3ccc(cc3nc2[S-])C(=O)NC4CCCCC4)C(F)(F)F C03630270
C[C@@H]1CCC[C@H]([C@@H]1C)NC(=O)c2cccc(c2)n3c(=O)c4ccc(cc4nc3[S-])Cl C20645464
Cc1ccc(cc1)N2[C@H](NC(=O)C(=C2[S-])C#N)c3ccc(o3)c4ccccc4Cl C28357076
c1cc(c(cc1[N-]S(=O)(=O)c2cc(c(cc2Cl)Cl)Cl)Br)O C28463624
Cc1ccc2c(c1)cc(c(n2)Cl)/C=N/N3[C@@H]([N-]/C(=C\c4ccc(cc4)O)/C3=O)c5ccccc5 C15221556
c1ccc2c(c1)cccc2N3[C@H](NC(=O)C(=C3[S-])C#N)c4c5ccccc5cc6c4cccc6 C33385615
Cc1ccc(c(c1)C(=O)C2=C(C(=O)N([C@@H]2c3cccc(c3)O)c4nc5ccc(cc5s4)C)[O-])C C34955149
Cc1ccccc1N2[C@H](NC(=O)C(=C2[S-])C#N)c3c4ccccc4cc5c3cccc5 C35073912
C[C@H]1CC(=C[C@H]([C@@H]1/C=N/n2c(=O)c3c(c4cc(ccc4[nH]3)Br)nc2[O-])C)C C17044556
CC(=C)[C@@H]1CC[C@]2([C@H]1[C@H]3CC[C@H]4[C@]5(CCC(=O)C([C@@H]5[C@@H](C[C@]4([C@@]3(CC2)C)C)O)(C)C)C)C(=O)[O-] C35464491
CC(=O)[C@@H]1CC[C@]2([C@@H]1[C@H]3CC[C@@H]4[C@]5(CC[C@@H](C([C@@H]5CC[C@]4([C@@]3(CC2)C)C)(C)C)O)C)C(=O)[O-] C35456370
c1ccc(cc1)N2[C@H](NC(=O)C(=C2[S-])C#N)c3ccc(o3)c4cc(ccc4Cl)Cl C01454017
Cc1ccc2c(c1)NC(=O)c3cc(ccc3O2)[N-]S(=O)(=O)c4ccc(cc4)c5ccccc5 C38715550
c1ccc(cc1)/C=C\2/C3=N[C@H](C(=O)N3C=C([N-]2)c4ccc(cc4)F)Cc5ccc(cc5)O C39132444
c1cc(cc(c1)Br)NC(=O)/C(=C/c2ccc(o2)c3cc(ccc3Cl)C(=O)[O-])/C#N C15012616
c1ccc(cc1)C[C@H]2CC(=O)c3c(c4c(cc5c(n4)cccc5F)c(=O)n3c6ccccc6[O-])N2 C39452429
c1ccc(cc1)N2[C@@H](NC(=O)C(=C2[S-])C#N)c3ccc4c(c3)c(on4)c5ccc(cc5)Cl C39887113
Cc1ccc(cc1)N2[C@H](NC(=O)C(=C2[S-])C#N)c3ccc(o3)c4ccc(cc4)Cl C39887128
Cc1cccc(c1)N2[C@@H](NC(=O)C(=C2[S-])C#N)c3ccc(o3)c4ccccc4Cl C39887149
Cc1cccc(c1)N2[C@@H](NC(=O)C(=C2[S-])C#N)c3ccc(o3)c4ccc(cc4)Cl C39887153
Cc1ccccc1N2[C@@H](NC(=O)C(=C2[S-])C#N)c3ccc(o3)c4cccc(c4)Cl C39887183
CC(C)c1ccc(cc1)N2[C@@H](NC(=O)C(=C2[S-])C#N)c3cccc(c3)Br C39887285
Cc1ccc(c(c1)N2[C@@H](NC(=O)C(=C2[S-])C#N)c3ccc4c(c3)c(on4)c5ccccc5)C C39887475
Cc1ccc(c(c1)C)N2[C@@H](NC(=O)C(=C2[S-])C#N)c3ccc4c(c3)c(on4)c5ccccc5 C39887529
Cc1ccc(cc1C)N2[C@H](NC(=O)C(=C2[S-])C#N)c3ccc4c(c3)c(on4)c5ccccc5 C39887720
Cc1ccc(c(c1)N2[C@H](NC(=O)C(=C2[S-])C#N)c3c4ccccc4cc5c3cccc5)C C40147952
CCCN1[C@H](c2c([nH]nc2C1=O)c3cc(ccc3[O-])Cl)c4ccc(cc4)Br C39898330
Cc1ccc(cc1)CN2[C@H](c3c([nH]nc3C2=O)c4cc(ccc4[O-])Cl)c5ccccc5F C39898938
c1cc(ccc1CN2[C@H](c3c([nH]nc3C2=O)c4cc(ccc4[O-])Cl)c5ccc(cc5)F)F C39899022
Cc1ccc(c(c1)F)NC(=O)c2ccc3c(c2)nc(=S)n(c3[O-])c4cccc(c4C)C C45899660
Cc1cccc(c1C)n2c(nnc2[S-])c3cnn4c3N[C@H](C[C@H]4C(F)F)c5ccccc5 C02790951
Cc1ccc(c(c1)C)n2c(nnc2[S-])c3cnn4c3N[C@H](C[C@H]4C(F)F)c5ccccc5 C02791093
COc1cc(cc(c1O)/C=C/2\C(=O)N=C(S2)[N-]c3ccccc3Cl)Br C16182971
c1cc(c(cc1/C=C(/c2nc(c3c4c(sc3n2)CCCC4)[O-])\Cl)Br)O C22345078
c1ccc(cc1)C\2=NC(=N[C@@H](/C2=C\3/Nc4ccccc4S3)c5ccc(cc5)[N+](=O)[O-])[S-] C12500515
Cc1ccc(cc1)c2c3c(n[nH]2)N=C4CC(CC(=C4[C@H]3c5cccc(c5)Br)[O-])(C)C C09152909
CC1=C([C@@H](C2=C(c3ccccc3C2=N1)[O-])c4ccc(c(c4)Br)O)C(=O)OC C19804874
CC(C)c1ccc2c(c1)[C@@]3(CC(=Nc4c3sc(c4c5ccccc5F)C(=O)[O-])O)C(=O)N2C C36358051
Cc1ccc(cc1)c2c3c(sc2C(=O)[O-])[C@@H](CC(=O)N3)c4ccc(cc4)Br C64796195
c1cc(ccc1c2c3c(sc2C(=O)[O-])[C@@H](CC(=O)N3)c4ccc(c(c4)Br)F)F C64796505
c1cc(cc(c1)Br)[C@H]2CC(=O)Nc3c2sc(c3c4ccc(cc4)F)C(=O)[O-] C64796523
c1cc(ccc1c2c3c(sc2C(=O)[O-])[C@H](CC(=O)N3)c4ccc(cc4)Br)F C64796528
c1ccc(cc1)[C@@H]2CCc3c(c(c4c5c(c(cc(=O)[nH]5)[O-])sc4n3)C(F)(F)F)C2 C65365144
C[C@@]12CC[C@@H]3[C@@H]([C@@H]1CC[C@@H]2C(=O)[O-])CCC4=CC(=O)CC[C@@]34C C04031199
CCCc1c2c(c3c4c(c(ncn4)[S-])sc3n1)CCCC2 C04863281
c1ccc2c(c1)C3c4ccccc4C2[C@@H]([C@@H]3C(=O)[O-])Br C01712183
c1ccc2c(c1)C3c4ccccc4C2[C@H]([C@H]3C(=O)[O-])Br C01712180
C[C@@H](CCC(=O)[O-])[C@H]1CC[C@@H]2[C@@]1(C=C[C@@H]3[C@H]2CC[C@H]4[C@@]3(CCC(=O)C4)C)C C13298410
C[C@@]12CC[C@H]3[C@]4(CCC[C@@]([C@@H]4CC[C@]3(C1)CC2=O)(C)C(=O)[O-])C C13371802
c1ccc2c(c1)CC3(CCCCCC3)N=C2C4=C(CCCC4=O)[O-] C06139972
c1c(c(cc(c1Cl)Cl)Cl)n2c(nnc2[S-])C3CC3 C20589410
CC(C)c1nnc(n1c2ccc(cc2Br)F)[S-] C20590886
c1ccc2c(c1)CC(C2)/N=C\3/C[C@@H](CC(=C3)[O-])c4ccccc4Cl C20847576
Cc1ccc(c(c1)Cl)S(=O)(=O)[N-]c2cccc(c2)Cl C25365260
c1cc(ccc1n2c(c3cc(ccc3nc2=S)Br)[O-])Cl C05491243
c1ccc(cc1)/N=C(\C(Cl)(Cl)Cl)/N=C(/C(F)(F)F)\[O-] C32620058
Cc1ccc(cc1)n2c(cc(c(c2=O)C(C)C)[O-])c3ccccc3 C03956962
c1c2cc(oc2c(cc1I)Cl)C(=O)[O-] C35656143
c1ccc(c(c1)n2c(c3c(ccs3)nc2=S)[O-])Br C35698459
c1ccc2c(c1)c(nc(n2)c3ccc(cc3)Br)[S-] C13685343
C[C@]12CC[C@@H]3[C@@]4(CCC[C@@]([C@@H]4CC[C@@]3(C1)CC2=O)(C)C(=O)[O-])C C04894748
c1cc(c(cc1Cl)Cl)CSc2[n-]nc(n2)C(F)(F)F C15924170
C[C@@]1(CCC2=C(C1)C(=O)C[C@@H]3[C@@]2(CCC[C@@]3(C)C(=O)[O-])C)C=C C31157890
COc1ccc(cc1)[C@@H]2c3c(nc(s3)[S-])SC[C@H]2C#N C38892372
c1cc2c(cc1[C@@H](c3ccc(cc3Cl)F)Br)oc(n2)[O-] C40285578
c1ccc(c(c1)[C@@H](c2ccc3c(c2)oc(n3)[O-])Br)Br C40285761
c1cc(cc(c1)Br)[C@@H](c2ccc3c(c2)oc(n3)[O-])Br C40285769
c1c(cc(c2c1sc(n2)[S-])Br)OC(F)(F)F C40456707
c1cc(ccc1SC2(CCCCC2)C(=O)[O-])Br C41983263
C[C@@](c1cccc2c1cccc2)(C(=O)[O-])Sc3nccs3 C41990159
c1cc(c(cc1Cl)F)[N-]S(=O)(=O)c2c(ccs2)Br C42350489
CC1=C([C@@]2(CCCC([C@@H]2CC1=O)(C)C)C)CC[C@H](C)CC(=O)[O-] C43510068
CC1=CC(=O)[C@@H]2[C@]([C@H]1CC[C@@H](C)CC(=O)[O-])(CCCC2(C)C)C C43510359
CC[C@H](c1nc(c2c-3c(sc2n1)Cc4c3cccc4)[O-])Cl C43554269
c1cc(cc(c1)Br)C(=O)C[C@H]2CCC[C@H](C2)C(=O)[O-] C43879450
c1ccc(c(c1)/C(=C(/C#N)\C(=O)c2ccsc2)/[O-])I C48529852
C[C@H](c1cccc(c1)Br)n2c(c3c(ccs3)nc2=S)[O-] C49569683
Cc1c(sc(n1)[S-])CC(=O)N(C)Cc2c(cccc2Cl)F C53637464
c1c(csc1C[C@]2(C[C@H]3CC[C@@H]2C3)C(=O)[O-])Br C54631883
Cc1ccc(cc1)n2c(c3cc(ccc3nc2=S)Br)[O-] C04867453
Cc1ccc(cc1S(=O)(=O)[N-]c2cc(c(cc2F)F)F)Br C61095157
CC1=C([C@H](C2=C(c3ccccc3C2=N1)[O-])c4ccccc4F)C#N C00479941
CC1=C([C@@H](C2=C(c3ccccc3C2=N1)[O-])c4ccccc4)C(=O)C C06138247
c1c(cc(c2c1c(c(cn2)c3c(cc(cn3)C(F)(F)F)Cl)[O-])F)Cl C04003104
c1ccc2c(c1)c(n(c(=S)n2)c3c(cccc3Cl)Cl)[O-] C00090111
Cc1ccc(cc1)n2c(=O)c3cc(ccc3nc2[S-])Br C04867453
CC1=Nc2ccccc2N=C3C1=C(C[C@H](C3)c4ccccc4F)[O-] C04945068
c1cc(ccc1n2c(c3ccc(cc3nc2=S)Cl)[O-])Cl C03379349
c1c(cc2c(c1C(F)(F)F)nc(s2)[S-])Br C65337241
c1ccc2c(c1)cccc2C3CCN(CC3)C(=O)c4cccnc4[S-] C58232502
c1c(cc(c(c1I)[O-])I)N=O C66087435
CC1(C=CN(C(=N1)[S-])c2c(c(c(c(c2F)F)C(F)(F)F)F)F)C C59124566
c1cc(ccc1c2csc3c2c(nc(n3)C(F)(F)F)[O-])Cl C66605788
c1ccc(c(c1)n2c(=O)c3ccc(cc3nc2SCc4c(c(c(c(c4F)F)F)F)F)C(=O)[O-])F C13017018
c1ccc(cc1)Cn2c(=O)c3ccc(cc3nc2SCC(=O)N4CCCc5c4cccc5)C(=O)[O-] C13044751
c1ccc2c(c1)cc(c(n2)Cl)CSc3nc4cc(ccc4c(=O)n3Cc5ccco5)C(=O)[O-] C13050932
Cc1ccc2c(cc(=O)oc2c1)CSc3nc4cc(ccc4c(=O)n3c5ccc(cc5)F)C(=O)[O-] C13266097
C[C@H]1Cc2ccccc2N1C(=O)CSc3nc4cc(ccc4c(=O)n3c5ccccc5F)C(=O)[O-] C13266493
C[C@H](C(=O)N1CCCc2c1cccc2)Sc3nc4cc(ccc4c(=O)n3c5ccccc5)C(=O)[O-] C13279544
C[C@@H]1CCc2c(sc3c2c(=O)n(c(n3)SCc4c(cco4)C(=O)[O-])c5ccc(cc5)Cl)C1 C13395236
c1ccc2c(c1)c(c(o2)C(=O)[O-])CSc3nc4c(c5c(s4)CCCC5)c(=O)n3C[C@H]6CCCO6 C13397205
c1ccc(cc1)C(=O)C2=C(C(=O)N([C@@H]2c3ccccc3[N+](=O)[O-])c4cccc(c4)Br)[O-] C09013672
c1ccc(cc1)C(=O)C2=C(C(=O)N([C@H]2c3ccccc3[N+](=O)[O-])c4cccc(c4)Br)[O-] C09014817
Cc1ccc(cc1)C(=O)C2=C(C(=O)N([C@@H]2c3cccc(c3)[N+](=O)[O-])c4cccc(c4)C(F)(F)F)[O-] C09073141
Cc1ccc(cc1)N2[C@@H](C(=C(C2=O)[O-])C(=O)c3ccc(cc3)[N+](=O)[O-])c4ccc(cc4)Br C09380583
COc1cccc(c1OC)[C@H]2C(=C(C(=O)N2c3nc4ccc(cc4s3)F)[O-])C(=O)c5ccc(cc5)F C09186693
COc1cccc(c1OC)[C@@H]2C(=C(C(=O)N2c3nc4ccc(cc4s3)F)[O-])C(=O)c5ccc(cc5)F C09186692
C[C@H]1CCCN(C1)S(=O)(=O)c2ccc(cc2)[N-]S(=O)(=O)c3cc(c(cc3Cl)Cl)Cl C20568973
C[C@H]1C[C@H](CN(C1)S(=O)(=O)c2ccc(cc2)[N-]S(=O)(=O)c3cc(ccc3Cl)Cl)C C13949239
c1ccc(c(c1)N2CCN(CC2)[C@H](c3cccs3)c4c(n5c(s4)nc(n5)c6ccco6)[O-])F C23666947
c1ccc2c(c1)c(cn2Cc3ccc(c(c3)Cl)Cl)/C=C\4/C(=NC(=O)N(C4=O)Cc5ccco5)[O-] C33352777
CCc1ccc(cc1)[C@H]2C(=C(C(=O)N2c3nc4ccc(cc4s3)F)[O-])C(=O)c5ccc6c(c5)OCCO6 C33723511
COc1cccc2c1oc(c2)C(=O)C3=C(C(=O)N([C@H]3c4ccc(c(c4)Cl)Cl)c5nccs5)[O-] C33795868
Cc1cc(c2c(c1)sc(n2)N3[C@H](C(=C(C3=O)[O-])C(=O)c4cccs4)c5ccc(cc5)N(C)C)C C35263438
Cc1c(n2ccccc2n1)C(=O)C3=C(C(=O)N([C@@H]3c4ccc(c(c4)Cl)Cl)Cc5ccccc5)[O-] C35420312
Cc1ccc(cc1C)N2[C@@H](SCC2=O)c3cccc(c3)[N-]S(=O)(=O)c4cccc5c4nccc5 C35561194
Cc1ccc(c(c1)C)n2c3c(c(n2)C(C)(C)C)[C@@H](SCC(=O)N3CC(=O)[O-])c4ccccc4Cl C35592337
Cc1ccc(c(c1)C)n2c3c(c(n2)c4ccccc4)[C@@H](SCC(=O)N3CC(=O)[O-])c5cccc(c5)Cl C35592405
Cc1ccc(c(c1)C)n2c3c(c(n2)c4ccccc4)[C@H](SCC(=O)N3CC(=O)[O-])c5cccc(c5)Cl C35592406
Cc1ccc(c(c1)C)n2c3c(c(n2)C(C)(C)C)[C@@H](SCC(=O)N3CC(=O)[O-])c4ccccc4C C35848425
Cc1ccc(cc1C)N2[C@H](SCC2=O)c3ccc(cc3)[N-]S(=O)(=O)c4cccc5c4nccc5 C35912504
Cc1cccc(c1)[C@@H]2c3c(nn(c3N(C(=O)CS2)CC(=O)[O-])c4cccc(c4C)C)C(C)(C)C C37263868
c1ccc2c(c1)nc(c(n2)N3CCN(CC3)c4ccccc4F)[N-]S(=O)(=O)c5ccc(cc5)Cl C09015795
Cc1ccc(cc1Cl)S(=O)(=O)[N-]c2ccc3c(c2)CCCN3S(=O)(=O)c4ccccc4 C38694626
Cc1ccc2cccc(c2n1)S(=O)(=O)[N-]c3ccc4c(c3)N(C(=O)C(CO4)(C)C)CCC(C)C C38708307
Cc1ccc(c(c1)S(=O)(=O)N=C2C=C(C(=O)c3c2cccc3)[N-]S(=O)(=O)c4ccccc4)C C15936861
Cc1ccc(cc1)c2csc3c2c(ncn3)SCC4=c5c(c(sc5=NC(=O)C4)C(=O)[O-])C C39692546
CCc1ccc2c(c1)sc(n2)N3[C@@H](C(=C(C3=O)[O-])C(=O)c4ccc5c(c4)OCCO5)c6cccs6 C39848801
CCSc1nnc(s1)N2[C@H](C(=C(C2=O)[O-])C(=O)c3cc4ccccc4o3)c5ccc(cc5)C C40000425
C[C@H](c1ccccc1)N2C(=O)/C(=C\c3cn(nc3c4ccc(cc4)Cl)c5ccccc5)/C(=NC2=O)[O-] C41108832
Cc1cc(c(cc1Cl)Cl)S(=O)(=O)[N-]c2ccc3c(c2)CN(CC3)S(=O)(=O)c4ccccc4 C49511493
CC\1=NN(C(=O)/C1=N\[N-]c2nc(cs2)c3ccccc3)c4nc(cs4)c5ccc(cc5)Cl C12412962
c1ccc(c(c1)/C=C/2\C(=NC(=O)N(C2=O)c3ccc(cc3)Br)[O-])OCc4ccc(cc4)Cl C59198275
c1ccc(c(c1)/C=C/2\C(=NC(=S)N(C2=O)c3ccc(cc3)Br)[O-])OCc4cccc(c4)F C59198627
c1ccc2c(c1)c(cn2Cc3ccc(c(c3)Cl)Cl)/C=C/4\C(=NC(=O)N(C4=O)Cc5ccco5)[O-] C13536038
COc1ccccc1[C@@H]2[C@@H]3C(=NC(=NC3=O)SCc4ccccc4Cl)N=C5C2=C(CCC5)[O-] C39731571
Cc1ccc(cc1)CSC2=NC(=O)[C@H]3[C@@H](C4=C(CCCC4=NC3=N2)[O-])c5ccc(c(c5)OC)OC C39765101
Cc1ccc(cc1)[C@@H]2C(=C(N=C3C2=C(CCC3)[O-])SCC(=O)N4CCN(CC4)Cc5ccccc5)C#N C01275771
c1ccc2c(c1)c(cn2Cc3ccc(cc3Cl)Cl)/C=C/4\C(=O)N=C(N(C4=O)Cc5ccco5)[O-] C09089692
c1ccc2c(c1)c(cn2Cc3ccc(c(c3)Cl)Cl)/C=C/4\C(=O)N=C(N(C4=O)Cc5ccco5)[O-] C13536038
c1ccc2c(c1)c(cn2CCOc3ccccc3Cl)/C=C\4/C(=O)N=C(N(C4=O)c5ccc(cc5)F)[O-] C02221876
C[C@H]1CC2=C([C@@H](/C(=C(/[O-])\OC3CCCCC3)/C(=N2)C)c4ccc(cc4)N(C)C)C(=O)[C@@H]1C(=O)OC C17950217
Cn1c2cc(c(cc2n(c1=O)C)Sc3ccc(cc3)F)[N-]S(=O)(=O)c4ccc(s4)Cl C45941144
C[C@H]1CCc2c(sc3c2c(=O)n(c(n3)Sc4c(cccn4)C(=O)[O-])c5ccccc5F)C1 C13090853
C[C@H]1Cc2c(c3ccccc3nc2/C(=C\c4csc(n4)N(c5ccccc5)C(=O)C)/C1)C(=O)[O-] C13361646
C[C@@H]1Cc2c(c3ccccc3nc2/C(=C\c4csc(n4)N(c5ccccc5)C(=O)C)/C1)C(=O)[O-] C13361648
CC(C)C1=C[C@@]23CC[C@H]4[C@]([C@@H]2C[C@@H]1[C@@H]5[C@@H]3C(=O)N(C5=O)Cc6ccccc6)(CCC[C@@]4(C)C(=O)[O-])C C15745979
Cc1cc(c(n1c2ccc(cc2)c3ccccc3)C)/C=C/4\C(=NC(=S)N(C4=O)c5ccc(cc5)Cl)[O-] C08997368
c1ccc(cc1)C(=O)C2=C(C(=O)N([C@H]2c3ccccc3Cl)c4cccc(c4)Br)[O-] C09460770
c1cc(sc1)C(=O)C2=C(C(=O)N([C@H]2c3ccc(cc3)Cl)c4nc5ccc(cc5s4)F)[O-] C09123647
Cc1cc(c2c(c1)sc(n2)N3[C@@H](C(=C(C3=O)[O-])C(=O)c4ccco4)c5cccc(c5)Br)C C09273696
c1cc(cc(c1)F)[C@H]2C(=C(C(=O)N2c3nc4ccc(cc4s3)F)[O-])C(=O)c5ccc(cc5)F C09302061
c1cc(ccc1[C@@H]2C(=C(C(=O)N2c3nc4ccc(cc4s3)F)[O-])C(=O)c5ccc(cc5)F)F C09045871
Cc1ccc(cc1)C(=O)C2=C(C(=O)N([C@@H]2c3ccc(c(c3)Cl)Cl)c4nc(c(s4)C)C)[O-] C09339600
Cc1ccc(cc1)C(=O)C2=C(C(=O)N([C@H]2c3ccc(c(c3)Cl)Cl)c4nc(c(s4)C)C)[O-] C09339599
Cc1ccc(cc1C)N2C(=O)/C(=C/c3ccc4c(c3)CCCN4Cc5ccccc5)/C(=NC2=S)[O-] C09010131
c1ccc(cc1)CN2CCCc3c2ccc(c3)/C=C/4\C(=NC(=S)N(C4=O)c5cccc(c5)Cl)[O-] C09111528
Cc1ccc2c(c1)sc(n2)N3[C@@H](C(=C(C3=O)[O-])C(=O)c4ccc5c(c4)C[C@H](O5)C)c6cccs6 C09357746
C[C@@H]1Cc2cc(ccc2O1)C(=O)C3=C(C(=O)N([C@@H]3c4ccccc4)c5nc6ccc(cc6s5)F)[O-] C09357555
C[C@H]1Cc2cc(ccc2O1)C(=O)C3=C(C(=O)N([C@@H]3c4ccccc4)c5nc6ccc(cc6s5)F)[O-] C09373737
C[C@H]1Cc2cc(ccc2O1)C(=O)C3=C(C(=O)N([C@H]3c4ccccc4)c5nc6ccc(cc6s5)F)[O-] C09357553
C[C@H]1Cc2cc(ccc2O1)C(=O)C3=C(C(=O)N([C@@H]3c4ccc(cc4)F)c5nc6ccc(cc6s5)F)[O-] C09358693
Cc1ccc(c(c1)Br)S(=O)(=O)[N-]c2ccc(c(c2)c3nnc4n3CCCCC4)Cl C28246298
c1ccc(c(c1)Cn2cc(c3c2cccc3)/C=C\4/C(=NC(=S)N(C4=O)c5ccccc5F)[O-])Cl C00631974
COc1ccc(c(c1)/N=C\c2cc(cc(c2[O-])I)I)OC C27474658
c1ccc2c(c1)cc(o2)C(=O)C3=C(C(=O)N([C@H]3c4cccs4)c5nc6ccc(cc6s5)F)[O-] C33431459
c1ccc2c(c1)cc(o2)C(=O)C3=C(C(=O)N([C@H]3c4ccccc4F)c5nc6ccc(cc6s5)F)[O-] C33432592
c1ccc(cc1)n2cc(c(n2)c3ccc(cc3)Br)/C=C(/C#N)\c4nc5ccccc5c(n4)[O-] C16736645
Cc1ccc2c(c1)sc(n2)N3[C@@H](C(=C(C3=O)[O-])C(=O)c4ccc(o4)C)c5ccc(cc5)Br C33582633
Cc1cc(c2c(c1)sc(n2)N3[C@H](C(=C(C3=O)[O-])C(=O)c4ccncc4)c5ccc(c(c5)Cl)Cl)C C33596038
Cc1cc(c2c(c1)sc(n2)N3[C@H](C(=C(C3=O)[O-])C(=O)c4ccc(cc4)Cl)c5ccco5)C C33624450
c1ccc(cc1)C(=O)C2=C(C(=O)N([C@@H]2c3ccc(cc3)Br)c4nc5ccccc5s4)[O-] C09993301
c1cc(sc1)C(=O)C2=C(C(=O)N([C@@H]2c3ccc(cc3)F)c4nc5ccc(cc5s4)Cl)[O-] C34920334
c1cc(cc(c1)Cl)[C@@H]2C(=C(C(=O)N2c3nc4ccc(cc4s3)Cl)[O-])C(=O)c5ccco5 C34920920
Cc1ccc(c(c1)C(=O)C2=C(C(=O)N([C@H]2c3ccco3)c4nc5ccc(cc5s4)Cl)[O-])C C34954714
c1ccc(cc1)C(=O)C2=C(C(=O)N([C@@H]2c3ccc(cc3)Br)c4cccc(c4)Cl)[O-] C09374706
c1ccc(c(c1)[C@H]2C(=C(C(=O)N2c3nc4ccc(cc4s3)Cl)[O-])C(=O)c5cccs5)F C35520977
Cc1cc(c2c(c1)sc(n2)N3[C@@H](C(=C(C3=O)[O-])C(=O)c4c(nc(s4)C)C)c5ccc(cc5)Cl)C C35566485
Cc1cc(c2c(c1)sc(n2)N3[C@H](C(=C(C3=O)[O-])C(=O)c4c(nc(s4)C)C)c5cccc(c5)Cl)C C35566508
c1cc(ccc1C(=O)C2=C(C(=O)N([C@H]2c3ccc(c(c3)Cl)Cl)c4nccs4)[O-])Br C09310128
c1ccc(cc1)Cn2cc(c3c2cccc3)/C=C\4/C(=NC(=S)N(C4=O)c5ccccc5Cl)[O-] C02277347
Cc1ccc(cc1Cl)N2C(=O)/C(=C\c3cn(c4c3cccc4)Cc5ccccc5F)/C(=O)N=C2[O-] C36550898
Cc1cc(c2c(c1)sc(n2)N3[C@H](C(=C(C3=O)[O-])C(=O)c4ccc(cc4)F)c5cccs5)C C38187327
Cc1c(sc(n1)N2[C@@H](C(=C(C2=O)[O-])C(=O)c3cc4ccccc4o3)c5ccc(c(c5)Cl)Cl)C C39848459
c1ccc(c(c1)CN2CCc3c2ccc(c3)/C=C\4/C(=NC(=S)N(C4=O)C5CCCCC5)[O-])Cl C01892430
Cc1cc(ccc1c2ccc(o2)/C=C\3/C(=NN(C3=O)c4ccc(cc4)C(=O)[O-])C)Br C58832453
CCO/C(=C/1\C(=O)/C(=C/c2cc3c(cc2Br)OCO3)/S\C1=N/c4ccc(cc4)C)/[O-] C59105424
c1cnc(nc1C(F)(F)F)SCc2nc3c(cc(cc3Br)Br)c(n2)[O-] C12854290
CC1(CC(=C2[C@@H]([C@H]3C(=NC(=NC3=O)SCc4ccccc4Cl)N=C2C1)c5cccs5)[O-])C C39730566
c1ccc(c(c1)CSC2=NC(=O)[C@@H]3[C@@H](C4=C(CCCC4=NC3=N2)[O-])c5ccc(cc5)F)Cl C39731519
c1ccc(c(c1)CSC2=NC(=O)[C@@H]3[C@H](C4=C(CCCC4=NC3=N2)[O-])c5ccc(cc5)F)Cl C39731524
c1ccc(c(c1)CSC2=NC(=O)[C@H]3[C@H](C4=C(CCCC4=NC3=N2)[O-])c5ccc(cc5)F)Cl C39731527
Cc1ccc(cc1Cl)N2C(=O)/C(=C/c3cccn3Cc4cccc5c4cccc5)/C(=O)N=C2[O-] C02377718
CC(C)C1=C[C@@]23CC[C@@H]4[C@@]([C@@H]2C[C@@H]1[C@@H]5[C@H]3C(=O)N(C5=O)c6ccc(cc6)OC)(CCC[C@@]4(C)C(=O)[O-])C C08762818
CC(C)C1=C[C@@]23CC[C@@H]4[C@@]([C@@H]2C[C@@H]1[C@@H]5[C@@H]3C(=O)N(C5=O)c6ccc(cc6)OC)(CCC[C@@]4(C)C(=O)[O-])C C09778523
CC(C)C1=C[C@]23CC[C@@H]4[C@@]([C@@H]2C[C@H]1[C@@H]5[C@H]3C(=O)N(C5=O)c6ccc(cc6)OC)(CCC[C@@]4(C)C(=O)[O-])C C12659686
C[C@H]1CCc2c(sc3c2c(=O)n(c(n3)Sc4c(cccn4)C(=O)[O-])c5ccc(cc5)Cl)C1 C13091022
Cc1cc(c(c(c1)Br)OS(=O)(=O)c2cc(cc(c2C)C)C(=O)[O-])Br C13310965
CN\1C(=O)/C(=C/c2ccc(c(c2)I)OC)/S/C1=N\c3cccc(c3)C(=O)[O-] C13941759
Cc1ccc(cc1)C(=O)C2=C(C(=O)N([C@H]2c3ccccc3)c4ccc(cc4)I)[O-] C16994884
Cc1ccc2c(c1)sc(n2)N3[C@H](C(=C(C3=O)[O-])C(=O)c4cccs4)c5cccc(c5)Br C08921225
Cc1ccc2c(c1)sc(n2)N3[C@@H](C(=C(C3=O)[O-])C(=O)c4cccs4)c5cccc(c5)Br C08921221
c1ccc(cc1)C(=O)C2=C(C(=O)N([C@H]2c3ccc(cc3)Br)c4nc5ccc(cc5s4)F)[O-] C09042298
Cc1cc(c2c(c1)sc(n2)N3[C@@H](C(=C(C3=O)[O-])C(=O)c4ccco4)c5ccc(cc5)Br)C C09046670
Cc1ccc(cc1)[C@@H]2C(=C(C(=O)N2c3nc4ccc(cc4s3)C)[O-])C(=O)c5ccc6c(c5)C[C@H](O6)C C09373695
Cc1cc(c2c(c1)sc(n2)N3[C@@H](C(=C(C3=O)[O-])C(=O)c4ccc5c(c4)C[C@@H](O5)C)c6ccc(cc6)F)C C09374774
C[C@@H]1Cc2cc(ccc2O1)C(=O)C3=C(C(=O)N([C@H]3c4cccs4)c5nc6ccc(cc6s5)Cl)[O-] C09403672
C[C@H]1Cc2cc(ccc2O1)C(=O)C3=C(C(=O)N([C@H]3c4cccs4)c5nc6ccc(cc6s5)Cl)[O-] C09403673
Cc1ccc(cc1)[C@@H]2C(=C(C(=O)N2c3nc4ccc(cc4s3)F)[O-])C(=O)c5ccc6c(c5)C[C@H](O6)C C09358905
Cc1ccc(cc1)[C@H]2C(=C(C(=O)N2c3nc4ccc(cc4s3)F)[O-])C(=O)c5ccc6c(c5)C[C@H](O6)C C09374263
Cc1ccc(cc1)C(=O)C2=C(C(=O)N([C@@H]2c3ccc(cc3)Br)c4nc5ccccc5s4)[O-] C09380200
c1ccc(cc1)C(=O)C2=C(C(=O)N([C@@H]2c3ccccc3F)c4nc5ccc(cc5s4)Br)[O-] C09370593
c1ccc(cc1)[C@@H]2C(=C(C(=O)N2c3nc4ccc(cc4s3)Cl)[O-])C(=O)c5cc6ccccc6o5 C33437219
Cc1ccc2c(c1)sc(n2)N3[C@@H](C(=C(C3=O)[O-])C(=O)c4ccc(o4)C)c5ccc(c(c5)Cl)Cl C33582629
c1ccc(cc1)C(=O)C2=C(C(=O)N([C@@H]2c3cccc(c3)Br)c4nc5ccc(cc5s4)F)[O-] C08973715
Cc1ccc(cc1)/C=C\c2nc3ccc(cc3c(=O)n2c4ccc(cc4)C(=O)[O-])I C33725429
Cc1ccc(o1)C(=O)C2=C(C(=O)N([C@H]2c3ccc(c(c3)Cl)Cl)c4nc5ccc(cc5s4)F)[O-] C34917845
c1cc(cc(c1)Cl)[C@@H]2C(=C(C(=O)N2c3nc4ccc(cc4s3)Cl)[O-])C(=O)c5cccs5 C34920640
Cc1ccc2c(c1)sc(n2)N3[C@H](C(=C(C3=O)[O-])C(=O)c4ccccc4)c5ccc(cc5)Br C34930662
Cc1ccc2c(c1)sc(n2)N3[C@@H](C(=C(C3=O)[O-])C(=O)c4ccco4)c5ccc(c(c5)Cl)Cl C34931973
Cc1ccc(c(c1)C(=O)C2=C(C(=O)N([C@H]2c3ccc(o3)C)c4nc5ccc(cc5s4)Cl)[O-])C C34954928
Cc1ccc2c(c1)sc(n2)N3[C@H](C(=C(C3=O)[O-])C(=O)c4ccc5c(c4)C[C@H](O5)C)c6ccc(cc6)Cl C09292010
Cc1c2ccc(cc2oc1C(=O)c3c(c(c(=O)n(c3[O-])Cc4ccc(cc4)F)C#N)C)Br C38624041
Cc1ccc(cc1)Cn2c(c(c(c(c2=O)C#N)C)C(=O)c3c(c4ccc(cc4o3)Br)C)[O-] C38624509
Cc1c2cc(ccc2oc1C(=O)c3c(c(c(=O)n(c3[O-])Cc4ccccc4Cl)C#N)C)Br C38626396
Cc1c2ccc(cc2oc1C(=O)c3c(c(c(=O)n(c3[O-])Cc4ccccc4Cl)C#N)C)Br C38626427
Cc1ccc(cc1)N2C(=O)[C@H]3[C@H](C2=O)C4(c5ccccc5C3c6c4cccc6)/C=N/c7cccc(c7)C(=O)[O-] C15133843
CCN1C(=O)/C(=C/c2cn(c3c2cc(cc3)Br)Cc4c(cccc4Cl)F)/N=C1[S-] C39556780
Cc1cccc(c1)Cn2cc(c3c2cccc3)/C=C\4/C(=NC(=O)N(C4=O)c5ccc(c(c5)Cl)C)[O-] C13685675
CCc1ccccc1N2C(=O)/C(=C/c3ccc(o3)c4ccc(c(c4C)C)Br)/C(=NC2=O)[O-] C58832900
CCc1ccccc1N2C(=O)/C(=C/c3ccc(o3)c4ccc(cc4C)Br)/C(=NC2=O)[O-] C58832931
CCc1cc(ccc1c2ccc(o2)/C=C\3/C(=NC(=O)N(C3=O)c4ccc(cc4)Cl)[O-])Br C58833547
CCc1cccc(c1n2c(cc(c2C)/C=C/3\C(=NC(=O)N(C3=O)c4ccc(cc4Cl)Cl)[O-])C)C C59104943
c1ccc2c(c1)c(cn2Cc3ccc(c(c3)Cl)Cl)/C=C/4\C(=NC(=O)N(C4=O)C5CCCCC5)[O-] C59109522
c1ccc(cc1)n2cccc2/C=C/3\C(=NC(=O)N(C3=O)c4ccc(cc4)C56CC7CC(C5)CC(C7)C6)[O-] C59249686
Cc1ccc(cc1)C2=C([C@@]3([C@@H]4[C@@H]([C@]2(C3=O)c5ccccc5)C(=NC4=O)[O-])c6ccccc6)c7ccc(cc7)C C59433343
Cc1ccc(cc1)C2=C([C@]3([C@H]4[C@@H]([C@@]2(C3=O)c5ccccc5)C(=NC4=O)[O-])c6ccccc6)c7ccc(cc7)C C59433344
CCO/C(=C/1\C(=O)/C(=C/c2ccc(cc2)I)/S\C1=N/c3ccc(cc3)C)/[O-] C59437079
Cc1cc(c(n1c2ccc(cc2)Br)C)/C=C/3\C(=O)N(/C(=N\c4cccc(c4)C(=O)[O-])/S3)C C59599938
Cc1ccc(cc1)CSC2=NC(=O)[C@@H]3[C@@H](C4=C(CC(CC4=NC3=N2)(C)C)[O-])c5ccc(cc5)C#N C39766331
Cc1ccc(cc1)CSC2=NC(=O)[C@H]3[C@H](C4=C(CC(CC4=NC3=N2)(C)C)[O-])c5ccc(cc5)C#N C39766336
Cc1ccc2c(c1)[C@@H]3[C@H](C(N2C(=O)CSc4[n-]c(nn4)c5ccccc5)(C)C)SSC3=S C38899144
Cc1cccc(c1)CSC2=NC(=O)[C@H]3[C@H](C4=C(CC(CC4=NC3=N2)(C)C)[O-])c5ccccc5Cl C63448045
c1ccc(c(c1)[C@@H]2C(=C(C(=O)N2CCCCCC(=O)[O-])O)C(=O)c3cccs3)F C04576429
Cc1c2ccccc2c(c3c1c4ccccc4cc3)CSCC[C@@H](C(=O)[O-])NC(=O)C C01635802
c1ccc(c(c1)[C@H]2C(=C(C(=O)N2CCCC(=O)[O-])O)C(=O)c3ccc(cc3)Br)F C08846496
C[C@H](c1ccc(cc1)Br)NC(=O)CSc2ncc(n2c3ccccc3)C(=O)[O-] C13090083
c1ccc(c(c1)[C@H](CC(=O)[O-])NC(=O)CSc2cc(ccc2Cl)Cl)Cl C13172586
c1ccc(c(c1)[C@@H](CC(=O)[O-])NC(=O)CSCc2cccc(c2)Br)Cl C13173390
c1ccc(c(c1)[C@H](CC(=O)[O-])NC(=O)CSCc2cccc(c2)Br)Cl C13173391
c1cc(ccc1[C@@H](CC(=O)[O-])NC(=O)/C=C/c2ccc(c(c2)C(F)(F)F)Cl)F C13177771
Cc1ccc(cc1)[C@@H](CC(=O)[O-])NC(=O)CSc2ccc(cc2C)Br C13179305
Cc1ccc(cc1)[C@H](CC(=O)[O-])NC(=O)CSc2ccc(cc2C)Br C13179308
c1cc(c(cc1S(=O)(=O)NCCSc2c(cc(cn2)C(F)(F)F)Cl)C(=O)[O-])Cl C13185188
c1cc(c(cc1S(=O)(=O)NCCSc2c(cc(cn2)C(F)(F)F)Cl)C(=O)[O-])F C13185206
Cc1nc(cs1)c2ccc(s2)CCNS(=O)(=O)c3ccc(c(c3)C(=O)[O-])Cl C13240401
Cc1nc(cs1)c2ccc(s2)CCNS(=O)(=O)c3cc(ccc3F)C(=O)[O-] C13240415
Cc1ccc(cc1)[C@@H](CC(=O)[O-])NS(=O)(=O)c2cc(ccc2OC)Br C13265334
c1c(cnc(c1Cl)SCCNS(=O)(=O)c2cc(cs2)C(=O)[O-])C(F)(F)F C13313477
Cc1cc(c(n1c2ccccc2)C)CCNS(=O)(=O)c3ccc(c(c3)C(=O)[O-])F C13315231
c1cc(ccc1C(=O)/C=C/c2ccc(c(c2)Cl)Cl)S(=O)(=O)NCCC(=O)[O-] C13362013
c1ccc(c(c1)/C=C/C(=O)c2ccc(cc2)S(=O)(=O)NCCCC(=O)[O-])Cl C13362075
C[C@H](c1ccc(c(c1)Cl)Cl)NC(=O)CSc2ncc(n2c3ccc(cc3)F)C(=O)[O-] C13363370
COc1ccc(cc1/C=C/C(=O)N[C@@H](CC(=O)[O-])c2cccs2)Br C13388082
c1cc(ccc1[C@@H](C(=O)NC2CC2)Sc3ncc(n3c4ccc(cc4)F)C(=O)[O-])F C13448983
CN(C)[C@H](CN1[C@H](C(=C(C1=O)[O-])C(=O)c2cccs2)c3ccc(cc3)O)c4cccs4 C20588749
C=CCn1c(=O)c2ccc(cc2nc1[S-])C(=O)NCCSCc3ccccc3C#N C24640501
CCOc1cc(ccc1O)[C@H]2C(=C(C(=O)N2Cc3ccccc3)[O-])C(=O)c4ccc(cc4)F C33510286
COC(=O)c1cc(sc1NC(=O)[C@@H]2[C@H]3CC[C@@H]([C@@H]2C(=O)[O-])C=C3)Cc4ccccc4 C35897697
Cc1ccc(c(c1)[N-]S(=O)(=O)c2cccc(c2)C(=O)NCCc3ccccn3)Br C36329342
c1cc2cccnc2c(c1)S(=O)(=O)[N-]c3ccc(cc3)CC(=O)NCc4cccs4 C38716119
Cc1cc(c(c(=O)n1Cc2ccccc2)[C@H](c3ccccc3)N4CCN(CC4)CCO)[O-] C23086377
CCOc1cc(ccc1O)[C@H]2C(=C(C(=O)N2CC=C)[O-])C(=O)c3ccc(cc3)Br C40025995
Cc1cc(ccc1OC)C(=O)C2=C(C(=O)N([C@@H]2c3c(cccc3Cl)F)CCCO)[O-] C40048751
Cc1cc(ccc1OC)C(=O)C2=C(C(=O)N([C@H]2c3c(cccc3Cl)F)CCCO)[O-] C40048752
C=CCOc1cccc(c1)C(=O)C2=C(C(=O)N([C@H]2c3cccc(c3)Br)CCCO)[O-] C40054495
C=CCOc1cccc(c1)C(=O)C2=C(C(=O)N([C@H]2c3ccccc3Br)CCCO)[O-] C40054621
C=CCOc1cccc(c1)C(=O)C2=C(C(=O)N([C@@H]2c3c(cccc3Cl)F)CCCO)[O-] C40054624
C=CCOc1ccccc1[C@H]2C(=C(C(=O)N2CCO)[O-])C(=O)c3ccc(cc3)Cl C40076765
Cc1cc(ccc1C(=O)C2=C(C(=O)N([C@@H]2c3ccc(cc3)Br)CCO)[O-])OC(C)C C40084359
Cc1cc(ccc1C(=O)C2=C(C(=O)N([C@H]2c3ccc(cc3)SC)CCO)[O-])OC(C)C C40084494
Cc1cc(ccc1OCC=C)C(=O)C2=C(C(=O)N([C@@H]2c3cccc(c3)Br)CCO)[O-] C40092096
Cc1cc(ccc1OCC=C)C(=O)C2=C(C(=O)N([C@@H]2c3ccccc3Br)CCO)[O-] C40092284
C=CCOc1cccc(c1)C(=O)C2=C(C(=O)N([C@H]2c3cccc4c3cccc4)CCO)[O-] C40102303
CCCNS(=O)(=O)c1ccc(cc1)[N-]S(=O)(=O)c2ccccc2Br C46543280
c1ccc(c(c1)[N-]S(=O)(=O)c2cccc(c2)NC(=O)CSc3ccncc3)Cl C28492455
c1cc(cc(c1)S(=O)(=O)[N-]c2ccc(cc2)SC(F)F)C(=O)NC3=NCCS3 C46551684
CCn1c(c(c(n1)C)C[N-]/C(=N/C(=O)c2cccc(c2)F)/Nc3cccc(c3)SC)C C32972101
Cc1cc(c(cc1Br)C)SCC(=O)N[C@@H](C)c2ccccc2[N-]S(=O)(=O)C C58912459
Cc1cc(c(cc1Br)C)SCC(=O)N[C@H](C)c2ccccc2[N-]S(=O)(=O)C C58912466
Cc1ccc(cc1)[C@@H]2CC(=C(C(=O)C2)/C=N/CCN3CCN(CC3)C(=S)NCC=C)[O-] C13923829
CCCS(=O)(=O)[N-]c1ccccc1C(=O)NCc2ccc(s2)Br C56847541
Cc1cc(ccc1SCC(=O)N[C@@H](C)c2ccccc2[N-]S(=O)(=O)C)Br C59849936
C[C@]12CC[C@@H]3[C@H]([C@@H]1CC[C@@H]2O)CC[C@@H]4[C@@]3(CC=C(C4)C(C)(C)C(=O)[O-])C C03850060
C[C@H](CCC(=O)[O-])[C@H]1CC[C@@H]2[C@@]1(CC[C@H]3[C@@H]2CC[C@H]4[C@@]3(CC[C@H](C4)O)C)C C03978715
c1ccc(c(c1)[C@H]2[C@H]3CC=C[C@H]3c4cc(ccc4N2)C(=O)[O-])Br C04172162
c1cc2c(c(c1)Br)N[C@@H]([C@@H]3[C@@H]2C=CC3)c4ccc(cc4)C(=O)[O-] C04675224
c1cc(ccc1[C@H]2[C@@H]3CC=C[C@@H]3c4cc(cc(c4N2)F)Br)C(=O)[O-] C04690259
c1cc(c(cc1[C@@H]2[C@H]3[C@@H]4CC[C@@H](C4)[C@@H]3c5c(cc(cc5N2)Cl)C(=O)[O-])F)F C04722462
c1ccc(c(c1)[C@@H]2[C@H]3CC=C[C@@H]3c4cc(ccc4N2)C(=O)[O-])C(F)(F)F C04820646
COc1ccc(cc1[C@H]2[C@H]3CC=C[C@@H]3c4cc(ccc4N2)C(=O)[O-])Br C04959441
Cc1c(cccc1Cl)NC2=NC(=O)/C(=C/c3ccc(cc3)C(=O)[O-])/S2 C02899899
c1cc2cccc(c2c(c1)CO)Sc3cccc4c3c(ccc4)C(=O)[O-] C01039003
C[C@]12CC[C@@H]3[C@H]([C@@H]1CC[C@@H]2C(=O)NC(C)(C)C)CC=C4[C@]3(CCC(=C4)C(=O)[O-])C C11616063
C[C@@H](CCC(=O)[O-])[C@H]1CC[C@@H]2[C@@]1(CC[C@@H]3[C@H]2CC[C@H]4[C@@]3(CC[C@H](C4)O)C)C C12493742
c1cc(ccc1[C@@H]2[C@@H]3CC=C[C@H]3c4cc(cc(c4N2)F)Br)C(=O)[O-] C12628282
c1cc(cc(c1)NC(=O)/C=C/c2ccc(c(c2)Cl)Br)C(=O)[O-] C13094923
C[C@@H](CCC(=O)[O-])[C@H]1CC[C@H]2[C@@]1(CC[C@@H]3[C@H]2CC=C4[C@@]3(CC[C@@H](C4)O)C)C C13298693
C[C@@H](CCC(=O)[O-])[C@H]1CC[C@@H]2[C@@]1(CC[C@@H]3[C@H]2CC=C4[C@@]3(CC[C@@H](C4)O)C)C C13298697
CC(=C1[C@H]2C=C[C@@H]1[C@H]([C@@H]2C(=O)Nc3ccc(c(c3)Cl)Cl)C(=O)[O-])C C13464430
C[C@H](CCC(=O)[O-])[C@H]1CC[C@H]2[C@]1(CC[C@@H]3[C@H]2CC[C@H]4[C@]3(CC[C@@H](C4)O)C)C C13508610
C[C@H](CCC(=O)[O-])[C@@H]1CC[C@H]2[C@]1(CC[C@@H]3[C@H]2CC=C4[C@]3(CC[C@@H](C4)O)C)C C14445833
c1cc(c(cc1Br)/C=N/c2c(c(nc(c2Cl)Cl)C(=O)[O-])Cl)O C16384326
CC[C@H]1CCc2c(sc(c2C#N)NC(=O)[C@@H]3CC(=C(C[C@@H]3C(=O)[O-])C)C)C1 C17078958
c1cc(ccc1[C@H]2[C@@H]3CC=C[C@@H]3c4cc(cc(c4N2)Br)C(=O)[O-])F C20249159
COC(=O)c1ccc(cc1)[C@@H]2[C@H]3[C@@H]4CC[C@@H](C4)[C@@H]3c5cc(ccc5N2)C(=O)[O-] C34772930
Cc1cc(ccc1Br)NC(=O)[C@H]2[C@H]3CC[C@@H]([C@@H]2C(=O)[O-])C3=C(C)C C35898250
C[C@H](CCC(=O)[O-])[C@H]1CC[C@H]2[C@@]1(CC[C@@H]3[C@@H]2CC=C4[C@@]3(CC[C@@H](C4)O)C)C C19796136
c1ccc2c(c1)c(c[nH]2)CCn3ccc(c(c3=O)Cc4c(cccc4Cl)F)[O-] C06062621
c1ccc(cc1)c2c(c(nnc2c3ccccc3)[O-])C(=O)Nc4ccc(cc4)F C05237468
Cc1ccc(c(c1)N2[C@H](NC(=O)C(=C2[S-])C#N)c3cccc4c3cccc4)C C40147950
C[C@@]12CCC(=CC1=CC[C@@H]3[C@H]2CC[C@@]4([C@@H]3CC[C@@]4(C#C)O)C)C(C)(C)C(=O)[O-] C43726558
C[C@H](CCC(=O)[O-])[C@@H]1CC[C@H]2[C@]1(CC[C@@H]3[C@@H]2CC[C@@H]4[C@]3(CC[C@H](C4)O)C)C C44607978
Cc1cccc2c1nc(nc2[O-])/C(=C/c3cc(c(c(c3)Cl)O)OC)/Cl C07136842
CC(C)(C)c1ccc(cc1)c2nnc(n2/N=C\[C@H]3CNc4c3cccc4)[S-] C48555457
c1ccc(c(c1)c2nnc(s2)/N=C(/Nc3ccc(c(c3)Cl)Cl)\[O-])F C18187642
c1ccc2c(c1)ccc(c2/C=N/n3c(nnc3[S-])c4ccc(cc4)F)O C02336019
c1ccc2c(c1)cc(s2)/C(=C(\C#N)/C(=O)Nc3cccc(c3Cl)Cl)/[O-] C50979517
Cn1cc(c2c1cccc2)/C(=C(\C#N)/C(=O)Nc3cc(cc(c3)Cl)Cl)/[O-] C50981492
Cc1cc(c(s1)C)/C(=C(\C#N)/C(=O)Nc2cc(cc(c2)Cl)Cl)/[O-] C50981496
Cc1ccc(cc1F)/C(=C(/C#N)\C(=O)Nc2ccccc2Br)/[O-] C51740087
c1ccc2c(c1)[C@@H]3[C@H]4CCCC[C@@]4(O2)NC(=C3C(=O)/C=C/c5ccc(cc5)Cl)[O-] C58084096
c1cc(cc(c1)Br)[C@H]2[C@H]3CC=C[C@H]3c4c(ccc(c4N2)Cl)C(=O)[O-] C37613807
c1cc(ccc1[C@H]2[C@@H]3CC=C[C@H]3c4c(ccc(c4N2)Cl)C(=O)[O-])Br C59267083
c1cc(ccc1[C@H]2[C@H]3CC=C[C@H]3c4cc(cc(c4N2)F)Br)C(=O)[O-] C59267166
c1ccc(c(c1)/N=N\c2ccc(c(c2)/C=C/3\C(=NC(=S)S3)[O-])O)Cl C59514448
c1cc(c(cc1C(=O)[O-])Br)Nc2c3c4c(sc3ncn2)CCC4 C62039724
c1ccc(cc1)[C@H]2CCc3c(c(c4c5c(c([nH]c(=O)n5)[O-])sc4n3)C(F)(F)F)C2 C12376184
C[C@@H](CCC(=O)[O-])[C@H]1CC[C@@H]2[C@@]1(CC[C@H]3[C@H]2CC[C@@H]4[C@@]3(CC[C@H](C4)O)C)C C64219050
COc1cccc(c1)/N=C(/Nc2ccc(cc2Cl)Br)\[S-] C13657965
c1ccc(cc1)c2c3c(sc2C(=O)[O-])[C@@H](CC(=O)N3)c4ccccc4Cl C64795382
CC1CCN(CC1)c2ccc(cc2NC(=O)c3ccc(cc3)Br)C(=O)[O-] C64820701
Cc1ccc(cc1)c2nnc(n2CC(=O)N[C@@H](C)Cc3ccc(cc3C)C)[S-] C66444418
CCCSc1nnc(s1)SCC(=O)N2CCC(CC2)C(=O)[O-] C13218974
CCCSc1nnc(s1)SCC(=O)N2CCC[C@H](C2)C(=O)[O-] C13404927
CCCSc1nnc(s1)SCC(=O)N2CCC[C@@H](C2)C(=O)[O-] C13404931
c1cc(cnc1)[C@@H]2[C@@H](CO[C@@H](O2)c3ccsc3)C/C=C\CCC(=O)[O-] C13740456
C=CCN(CC=C)S(=O)(=O)c1ccc(cc1Br)C(=O)[O-] C20559821
c1cc(cc(c1)N2CCCC2=O)C(=O)/C=C/c3ccc(cc3)OCC(=O)[O-] C21629958
CCCc1nnc(n1CC(=O)N(CC)Cc2ccc(s2)Cl)[S-] C26861399
c1cc(cnc1)[C@@H]2[C@H](CO[C@@H](O2)c3ccsc3)C/C=C\CCC(=O)[O-] C27755773
CCN(Cc1ccc(s1)Br)C(=O)CS[C@@H](C)C(=O)[O-] C37415141
CCN(Cc1ccc(s1)Br)C(=O)CS[C@H](C)C(=O)[O-] C37415143
c1cc(sc1CCCC(=O)N(CCC(=O)[O-])C2CC2)Br C37582659
CC(C)N(CCC(=O)[O-])C(=O)CSc1ccc(cc1)Br C37585415
CC(C)N(CCCC(=O)[O-])C(=O)/C=C/c1ccc(s1)Br C37586086
CCCn1cc(cc1C(=O)N(CCC(=O)[O-])C(C)(C)C)Br C37587070
CC[C@@H](C)N(CC(=O)[O-])C(=O)CSc1ccc(cc1)Br C37590420
CC[C@H](C)N(CC(=O)[O-])C(=O)CSc1ccc(cc1)Br C37590421
CC(C)N(CCCC(=O)[O-])S(=O)(=O)c1cccc(c1)Br C37591340
CCN(CCC(=O)[O-])C(=O)c1cc(cc(c1OC)Br)OC C38022523
CCCCS(=O)(=O)/N=C(/c1ccccc1SCc2cccs2)\[O-] C48552940
CCCc1nc(c(s1)/C(=N/S(=O)(=O)N(C)Cc2ccccc2)/[O-])C C48677973
CCN(CCOC)S(=O)(=O)c1cc(ccc1Br)C(=O)[O-] C48772180
CCN(CCOC)S(=O)(=O)c1ccc(cc1Br)C(=O)[O-] C49012591
C[C@@H](/C(=N/S(=O)(=O)c1ccc(cc1)Br)/[O-])OCCC=C C49416790
C[C@H](/C(=N/S(=O)(=O)c1ccc(cc1)Br)/[O-])OCCC=C C49416791
CCc1nnc(s1)/N=C(/N(Cc2cccc(c2)F)C[C@H]3CCCO3)\[O-] C51584436
CCc1ccc(s1)S(=O)(=O)[N-]c2ccccc2CN(CC)C(=O)C C55587842
CCOc1ccc(cc1F)[N-]S(=O)(=O)c2ccsc2C(=O)OC C55678396
CS(=O)(=O)c1cccc(c1)S(=O)(=O)[N-]c2cccc(c2)OCC=C C57124118
COCCOc1ccc(cc1F)[N-]S(=O)(=O)c2ccc(cc2F)F C57124220
COCCOc1ccc(cc1F)[N-]S(=O)(=O)c2ccc(nc2)Cl C57124246
COCCOc1ccc(cc1F)[N-]S(=O)(=O)c2cc(cc(c2)F)F C57124274
CCc1ccc(s1)S(=O)(=O)[N-]c2ccccc2C(=O)N(CC)CC C57124440
CCc1ccc(cc1)S(=O)(=O)[N-]c2ccccc2C(=O)N(CC)CC C57124482
COCCOc1ccccc1[N-]S(=O)(=O)c2cccc(c2F)Cl C57126132
CCCCN(C)C(=O)c1ccc(cc1)S(=O)(=O)[N-]c2ccc(cc2)F C11679261
Cc1ccc(cc1[N-]S(=O)(=O)C)C(=O)N(CC(C)C)CC(F)(F)F C58191797
CCO/C(=C(\c1nc(cs1)C)/C(=O)CSc2cc(ccc2C)C)/[O-] C58668916
C[C@H](CC(=O)[O-])CC(c1cc(c(cc1Br)OC)OC)(F)F C61830834
C[C@H](CS(=O)(=O)[N-]c1cccc(c1)F)C(=O)N(C)Cc2ccccc2 C62075213
COC(=O)c1cccc(c1)[N-]S(=O)(=O)c2ccc(cc2)C(=O)C3CC3 C62142147
CCCO[C@@H]1CCCN(C1)C(=O)/C=C/c2ccc(cc2)[N-]S(=O)(=O)C C62226660
CC(C)Cc1nc(cs1)/C(=N/S(=O)(=O)N(C)Cc2ccccc2)/[O-] C64100424
CCCO/C(=N/C(=N/S(=O)(=O)c1ccccc1)/c2ccccc2)/[S-] C13482187
CCc1ccc(cc1)CN(C)C(=O)c2ccccc2[N-]S(=O)(=O)CC C65835123
CS(=O)(=O)[N-]c1ccc(cc1)OC(=O)CCSc2ccccc2F C66517238
CCn1cc(cn1)S(=O)(=O)[N-]c2ccccc2SCC(F)(F)F C66578797
COCCOc1ccc(cc1[N-]S(=O)(=O)c2cccc(c2F)F)F C66585914
COCCOc1ccc(cc1[N-]S(=O)(=O)c2cc(cc(c2)F)F)F C66586039
CCS(=O)(=O)[N-]c1ccccc1C(=O)N(C)C[C@@H](C)c2ccccc2 C66714816
CCCCN(C)C(=O)c1ccccc1S(=O)(=O)[N-]c2ccc(cc2)F C67244067
c1cc(ccc1[C@@H]2[C@@H]3CC=C[C@@H]3c4cc(cc5c4N2C[C@@H]6[C@@H]5C=CC6)C(=O)[O-])Cl C03999522
c1ccc(c(c1)[C@@H]2[C@H]3CC=C[C@@H]3c4cc(cc5c4N2C[C@@H]6[C@@H]5C=CC6)C(=O)[O-])Cl C04321224
c1ccc(cc1)c2c([n+](c(n2[O-])c3ccccc3Cl)[O-])c4ccccc4 C06927765
c1ccc2c(c1)ccc(n2)c3nnc(n3[C@H]4CCc5c4cccc5)[S-] C08766776
c1cc(ncc1S(=O)(=O)[N-]c2c(cc(cc2Cl)Br)Cl)Cl C20301952
Cc1ccc(cc1Cl)[N-]C2=NS(=O)(=O)C(=C2C)c3ccccc3 C20901101
Cc1ccc(c(c1)Br)[N-]S(=O)(=O)c2cccc3c2ncc(c3)C C24248610
Cc1cc(c(cc1Br)C(C)C)OCc2nnc(n2C)[S-] C26469305
Cc1c(sc(c1C#N)[N-]S(=O)(=O)c2ccc3ccccc3c2)C C27929570
COc1ccc(cc1F)S(=O)(=O)[N-]c2cc(ccc2Cl)Cl C32585567
CC1(Cc2c(c(=O)c(c(n2c3ccc(cc3)Br)[O-])c4ccccc4)C(=O)C1)C C00707760
Cn1c(nnc1[S-])CSc2cc(nc3c2cccc3)C(F)(F)F C01039296
c1cc(c(nc1)Cl)S(=O)(=O)[N-]c2ccc(cc2Cl)Br C35099258
c1ccc(cc1)[C@@H]2C=C(N=N[C@@H]2Br)C3=C(c4ccccc4C3=O)[O-] C05531951
Cc1ccc(c(c1)Br)[N-]S(=O)(=O)c2cnc(s2)Cl C35233065
Cc1cc(ccc1[N-]S(=O)(=O)c2cnc(s2)Cl)Br C35233077
c1cc(c(c(c1)Cl)Cl)[N-]S(=O)(=O)c2cnc(s2)Cl C35356624
c1cnccc1c2nnc(n2c3c(cc(cc3Cl)Br)Cl)[S-] C37335911
Cc1ccc(cc1[N-]S(=O)(=O)c2ccc(cc2F)F)Br C37369309
Cc1cc(ccc1S(=O)(=O)[N-]c2ccc(cc2F)Br)F C37375348
c1ccc(c(c1)S(=O)(=O)[N-]c2nc3ccc(cc3s2)Cl)Br C37385949
Cc1ccc(cc1S(=O)(=O)[N-]c2nc3ccccc3s2)Br C37388659
c1cc(c(cc1Br)Br)S(=O)(=O)[N-]c2cc(cc(c2)F)F C37574947
c1ccc(cc1)[C@@H]2OC(O[C@@H](P2(=O)[O-])c3ccccc3)c4ccccc4 C13895377
c1ccc(cc1)[C@@H]2OC(O[C@H](P2(=O)[O-])c3ccccc3)c4ccccc4 C02019615
CC(C)(C)[C@@H]1CCC2=C3C(=NC(=NC3=O)c4cc(c(c(c4)Cl)[O-])Cl)S[C@H]2C1 C39345320
c1cc2c(cc1[C@@H](c3cc(cc(c3)Br)F)Br)oc(n2)[O-] C40285827
c1cc2c(cc1[C@H](C(C(F)(F)F)(F)F)Br)oc(n2)[O-] C40285833
c1ccc2c(c1)ccc3c2nccc3[N-]S(=O)(=O)c4ccc(cc4)Br C40384334
Cc1c(cc(c(n1)[N-]S(=O)(=O)c2ccc(cc2)Br)Cl)Cl C40433613
c1cc(ccc1S(=O)(=O)[N-]c2c(ccc3c2ncs3)Cl)Br C40433671
Cc1ccc(cc1C)[N-]S(=O)(=O)c2cc(cnc2Cl)Br C41065685
c1cc(c(c(c1)Cl)Cl)[N-]S(=O)(=O)c2cc(cnc2Cl)Br C41069652
c1ccc2c(c1)[C@](CCO2)(C(=O)[O-])Oc3ccccc3Br C41951578
c1ccc2c(c1)CC[C@@]2(C(=O)[O-])Sc3ccccc3Br C41983108
Cc1cc(=O)n(c(c1C(=O)[O-])C)c2cc(ccc2Br)Br C43673674
c1cc(cc(c1)I)[N-]S(=O)(=O)c2c(cc(cc2F)F)F C48552803
c1cc(cc(c1)Br)[N-]S(=O)(=O)c2ccc(c(c2)Cl)C#N C48652162
Cc1cccc(c1I)/C(=C(\C#N)/C(=O)c2ccoc2C)/[O-] C49168529
CC1(CC(=C2[C@H]([C@@](C(=S)N=C2C1)(CC=C)C#N)c3ccc(cc3)Br)[O-])C C01227880
Cc1ccc(c(c1)Br)S(=O)(=O)[N-]c2cc(ccc2C)C#N C50212732
Cc1ccc(c(c1)OC)S(=O)(=O)[N-]c2cc(ccc2Cl)Cl C54363364
Cc1ccccc1/N=C\2/[C@]3(CCOC(C3)(C)C)N(C(=N2)[S-])c4ccc(cc4)Cl C05854869
c1cc(cnc1)/C=C\2/C(=O)N=C(S2)[N-]c3cc(cc(c3)Cl)Cl C11640038
Cc1cc(ccc1[N-]S(=O)(=O)c2c(ccs2)Br)Br C48440813
Cc1ccc(c(c1)Br)S(=O)(=O)[N-]c2cc(ccc2Cl)Br C61693161
c1ccc(cc1)c2ccc(nc2)[N-]S(=O)(=O)c3ccccc3Cl C62061204
Cc1cc(cc(c1)Br)[N-]S(=O)(=O)c2ccc(nc2)Cl C62156622
CC1(Cc2c(c(c(c(=O)n2c3ccccc3)c4ccccc4)[O-])C(=O)C1)C C06394414
c1cc(c(cc1Br)S(=O)(=O)[N-]c2ccc(nc2)Cl)Cl C67244206
C[C@H](CCC(=O)[O-])[C@H]1CC[C@@H]2[C@@]1(CC[C@H]3[C@@H]2CC[C@H]4[C@@]3(CCCC4)C)C C03978664
c1cc2cccc-3c2c(c1)-c4c3c(sc4C(=O)c5cccs5)C(=O)[O-] C01758345
Cc1ccc(cc1)N(c2ccccc2C(=C)C)c3ccccc3C(=O)[O-] C05587873
C1CCCCCC(CCCCC1)NC(=O)[C@H]2CCCC[C@@H]2C(=O)[O-] C00133421
c1ccc(cc1)c2ccc(s2)/C=N/Nc3ccc(c(c3)C(=O)[O-])Cl C13066436
C/C(=N\Nc1ccc(cc1)C(=O)[O-])/c2ccc3cccc4c3c2CC4 C13268980
C[C@@H](CCC(=O)[O-])[C@H]1CC[C@H]2[C@@]1(CC[C@@H]3[C@H]2CC[C@H]4[C@@]3(CCCC4)C)C C13298356
C/C(=N\Nc1ccc(c(c1)C(=O)[O-])Cl)/c2cc(c(cc2Cl)Cl)F C13351971
Cc1cc(c(c(c1)C)/C(=N/Nc2ccc(c(c2)C(=O)[O-])Cl)/C)C C13351979
c1cc(c(cc1N/N=C/c2ccc(s2)Br)C(=O)[O-])Cl C13356304
C[C@@H](CCC(=O)[O-])[C@H]1CC[C@H]2[C@]1(CC[C@@H]3[C@H]2CC[C@H]4[C@]3(CCCC4)C)C C13783722
CC(C)c1ccccc1[C@H](c2ccccc2)C3=C(c4ccccc4C3=O)[O-] C00971607
c1cc(ccc1[C@@H]2CC(=C/C(=N\Cc3ccc(c(c3)Cl)Cl)/C2)[O-])Cl C04663839
c1ccc2c(c1)C(=C(C2=Nc3ccc(cc3)F)c4ccc(cc4)C(F)(F)F)[O-] C20178505
CC(C)(C)c1ccc(cc1)c2nnc(n2c3cccc(c3Cl)Cl)[S-] C06459321
COc1ccc(cc1N=C2c3ccccc3C(=C2c4ccccc4)[O-])Cl C20258828
CC1(CC(=C(C(=O)C1)Cc2cc(c(c(c2)C(C)(C)C)O)C(C)(C)C)[O-])C C04786068
Cc1ccc(c(c1)C)CSc2nc(c(c(n2)[O-])Cc3ccc(c(c3)C)C)C C25499065
C/C(=C\c1ccccc1)/C=C/2\C(=O)N=C(S2)[N-]c3ccccc3Cl C26779826
Cc1cccc(c1C)/N=N/c2c(n(nc2c3ccccc3)C(=S)[S-])C C17130514
Cc1cc(cc(c1CSc2nc3ccccc3c(n2)[O-])C)C(C)(C)C C32911016
CCc1ccc(cc1)[N-]C2=NC(=O)/C(=C/c3ccc(s3)Cl)/S2 C17167449
CC(C)c1ccc(cc1)/C=N/n2c(nnc2[S-])c3ccc(cc3)Cl C01804668
Cc1ccc(cc1)c2nc3cc(ccc3o2)/N=C/c4cc(ccc4[O-])C C00354856
Cc1ccc2c(c1)nc(o2)c3ccc(cc3[O-])/N=C/C=C/c4ccccc4 C02147745
CC(C)(C)[C@@H]1CCc2c(sc(n2)Nc3ccc(cc3)C(=O)[O-])C1 C36276452
CC(C)(C)[C@H]1CCc2c(sc(n2)Nc3ccc(cc3)C(=O)[O-])C1 C36276453
CCCCc1ccc(cc1)n2c(nnc2[S-])c3ccc(cc3)Cl C36611810
C[C@@H](CCC(=O)[O-])[C@@H]1CC[C@@H]2[C@@]1(CC[C@H]3[C@H]2CC[C@H]4[C@@]3(CCCC4)C)C C37629334
Cc1ccc(cc1F)/N=C/2\c3ccccc3C(=C2c4ccc(cc4)C(F)(F)F)[O-] C08594305
c1cc(ccc1[N-]S(=O)(=O)c2cnc(s2)Cl)SC(F)(F)F C38107708
CCc1ccc(cc1)/C=C(/c2nc3ccc(cc3c(n2)[O-])Cl)\Cl C07331920
CCc1ccccc1[N-]C2=NC(=O)/C(=C/C(=C/c3ccccc3)/Cl)/S2 C39870336
Cc1ccc(cc1C)n2c(nnc2[S-])c3ccc(cc3)C(C)(C)C C02853306
C[C@H](CCC(=O)[O-])[C@H]1CC[C@H]2[C@]1(CC[C@@H]3[C@@H]2CC[C@@H]4[C@]3(CCCC4)C)C C43721788
C[C@H](CCC(=O)[O-])[C@H]1CC[C@@H]2[C@]1(CC[C@H]3[C@@H]2CC[C@@H]4[C@]3(CCCC4)C)C C43721791
CC(C)C/C=C\[C@@H](C1=CC[C@@]2([C@@H](C1)CC[C@H]3[C@@H]2CC[C@@]4([C@@H]3CC[C@@H]4O)C)C)C(=O)[O-] C43726704
C[C@@H](CCC(=O)[O-])[C@H]1CC[C@H]2[C@]1(CC[C@@H]3[C@@H]2CC[C@@H]4[C@]3(CCCC4)C)C C43919254
C/C(=C\c1ccccc1)/C=C\2/C(=O)N=C(S2)[N-]c3cccc(c3)Cl C19911459
Cc1ccc(cc1)[C@@](c2ccccc2)(C3=C(c4ccccc4C3=O)[O-])Br C59370577
Cc1ccc(cc1)[C@](c2ccccc2)(C3=C(c4ccccc4C3=O)[O-])Br C59370580
CCc1ccc2c(c1)[N-]C(=NC(=N2)c3ccc(cc3)F)c4cccs4 C06743693
C/C(=C\c1ccccc1)/C=C\2/C(=O)N=C(S2)[N-]c3ccccc3Cl C13758914
CC1=C([C@@H](C2=C(c3ccccc3C2=N1)[O-])c4ccc(cc4)C(C)C)C(=O)C C17821513
c1ccc(cc1)C2=NC(=N[P@@](=O)([N-]2)c3ccccc3)C(Cl)(Cl)Cl C05257624
CC1(CC(=C2[C@@H](C(=C(N=C2C1)S[C@@H]3CCCC=C3)C#N)c4ccccc4)[O-])C C03196561
Cc1ccc(cc1Cl)/N=C(\Nc2ccc(c(c2)Cl)OC(F)F)/[S-] C08830396
Cc1cc(cc(c1)N/C(=N/c2ccc(cc2C)Br)/[S-])C C13659080
CCCc1ccc(cc1)[C@H]2C3=C(CC(CC3=O)(C)C)N=C4C2=C(c5c4cccc5)[O-] C08462491
CC(C)c1cccc(c1/N=C(/Nc2cccc(c2)Cl)\[S-])C(C)C C13659034
CCOC(=O)c1c2c(sc1NC(=O)[C@@H]3CC(=C(C[C@@H]3C(=O)[O-])C)C)CCCCCCCCCCC2 C08455482
CCOC(=O)c1c2c(sc1NC(=O)[C@H]3CC(=C(C[C@@H]3C(=O)[O-])C)C)CCCCCCCCCCC2 C08455483
CCOC(=O)c1c2c(sc1NC(=O)[C@H]3CC(=C(C[C@H]3C(=O)[O-])C)C)CCCCCCCCCCC2 C08455485
c1ccc(cc1)c2ccc(cc2)c3c(nc([nH]3)c4cc(ccc4[O-])[N+](=O)[O-])c5ccc(cc5)c6ccccc6 C03877592
Cc1cc2c(cc1C)oc(c(c2=O)OCc3cc(cc4c3OCOC4)C(=O)[O-])c5ccc(cc5)C(C)(C)C C08950797
Cc1ccc(cc1)c2nc3c(c(c(s3)C(=O)[O-])C)c(n2)SCC(=O)NC45CC6CC(C4)CC(C6)C5 C12540448
CN(C)c1ccc(cc1)/C=C/2\CCC[C@@H]3C2=NN([C@H]3c4ccc(cc4)N(C)C)C(=O)c5ccccc5C(=O)[O-] C12560318
CC(C)Oc1c(cc(cc1I)Br)/C=N\Nc2ccc(cc2)C(=O)[O-] C15930890
CC(C)(C)c1ccc(cc1)[C@@H]2[C@H]3C(=Nc4cc(ccc4N2C(=O)CCC(=O)[O-])Cl)C[C@@H](CC3=O)c5ccc(cc5)Cl C03772196
Cc1ccc2c(c1)c(cc(n2)c3ccc(cc3)OC(C)C)C(=O)N/N=C(/C)\c4cc(cc(c4[O-])Cl)Cl C20407682
CN(C)c1ccc(cc1)/C=C\2/CCC[C@H]3C2=NN([C@H]3c4ccc(cc4)N(C)C)C(=O)c5ccccc5C(=O)[O-] C26681029
CCC(C)(C)[C@@H]1CCc2c(c3cc(c4ccccc4c3o2)[N-]S(=O)(=O)c5ccc(c(c5)[N+](=O)[O-])Cl)C1 C28462724
CC(C)(C)c1c(c2cc(c3ccccc3c2o1)[N-]S(=O)(=O)c4cc(ccc4Cl)Cl)C(=O)OC C28462920
c1ccc(cc1)[N-]C2=NC(=O)/C(=C\c3ccc(c(c3)Br)OCc4ccc(cc4)Cl)/S2 C09234319
CCOc1cccc(c1)[C@H]2C(=C(C(=O)N2c3nc4c(cc(cc4s3)C)C)[O-])C(=O)c5ccc(cc5)C C33536307
c1ccc(cc1)[N-]C2=NC(=O)/C(=C\c3ccc(c(c3)Br)OCc4ccccc4Cl)/S2 C09233677
c1ccc(c(c1)COc2ccc(cc2Br)/C=C\3/C(=O)N=C(S3)[N-]c4ccc(cc4)F)C#N C16449907
CC\1(c2ccccc2N(/C1=C/C(=O)c3ccc(c(c3)S(=O)(=O)[N-]c4ccc(cc4)OC)Cl)C)C C32693822
CC1=C2C[C@H](CC[C@@]2(CC[C@@H](O1)OC(=O)C(=C)[C@@H]3CC[C@@]4(CCC[C@@]([C@@H]4C3)(C)O)C)C)C(=C)C(=O)[O-] C35458277
CN\1C(=O)/C(=C/c2ccc(c(c2)Cl)OCc3ccccc3F)/S/C1=N\c4cccc(c4)C(=O)[O-] C35656786
CC1=C([C@@H](N2C(=CSC2=N1)/C=C(/N(C)C3CCCCC3)\[O-])c4ccc(cc4)F)C(=O)N(C)C(C)C C35698121
Cc1ccc(cc1)[C@@H]2C(=C(N=C3N2C(=CS3)/C=C(/N4CCc5ccccc5C4)\[O-])C)C(=O)OC(C)C C35969936
Cc1ccc(cc1)[C@@H]2C(=C(N=C3N2C(=CS3)/C=C(/N4CCN(CC4)c5ccccc5F)\[O-])C)C(=O)OC C35970178
CC1=C([C@@H](N2C(=CSC2=N1)/C=C(/NC(C)C)\[O-])c3cccc(c3)Cl)C(=O)Nc4ccc(cc4)OC C36072065
CC1=C([C@H](N2C(=CSC2=N1)/C=C(/NC(C)C)\[O-])c3cccc(c3)Cl)C(=O)Nc4ccc(cc4)OC C36072066
CC[C@@H](C)c1ccc(cc1)N2C(=O)/C(=C\c3cn(c4c3cccc4)Cc5ccc(cc5)Cl)/C(=O)N=C2[O-] C36550896
CC[C@H](C)c1ccc(cc1)N2C(=O)/C(=C\c3cn(c4c3cccc4)Cc5cccc6c5cccc6)/C(=O)N=C2[O-] C36559467
CC[C@H](C)n1c(c(c(c(c1=O)C#N)C)C(=O)COc2c(c(c(c(c2Cl)Cl)Cl)Cl)Cl)[O-] C38617393
CC(C)CCn1c2ccccc2c(=O)c(c1[O-])C(=O)Nc3ccc(cc3)c4nc5ccc(cc5s4)Cl C39550235
CCCn\1c2cc(c(cc2s/c1=N\C(=O)c3cccc(c3)[N-]S(=O)(=O)c4ccc(cc4)Cl)C)C C36698240
Cc1ccc(cc1)S(=O)(=O)[N-]c2ccc(cc2c3nc4ccccc4s3)NC(=O)c5ccccc5F C39777930
CCCCc1ccc(cc1)N2[C@@H](NC(=O)C(=C2[S-])C#N)c3ccc(o3)c4cc(ccc4Cl)Cl C39887361
CCCCc1ccc(cc1)N2[C@@H](NC(=O)C(=C2[S-])C#N)c3ccc(o3)c4ccc(c(c4)Cl)Cl C39887365
c1ccc(cc1)CN2[C@@H](c3c([nH]nc3C2=O)c4cc(ccc4[O-])Cl)c5cccc(c5)Oc6ccccc6 C39898831
c1ccc(cc1)CN2[C@H](c3c([nH]nc3C2=O)c4cc(ccc4[O-])Cl)c5cccc(c5)Oc6ccccc6 C39898832
Cc1c(c(c(s1)[N-]S(=O)(=O)c2ccc3ccccc3c2)C(=O)OC)c4ccc(cc4)Br C41017496
CCc1ccccc1NC(=O)[C@H]2[C@H](/C(=C(/Nc3ccccc3CC)\[O-])/C(=O)C[C@]2(C)O)c4ccc(cc4)Cl C54622015
CCc1ccccc1NC(=O)[C@H]2[C@@H](/C(=C(/Nc3ccccc3CC)\[O-])/C(=O)C[C@]2(C)O)c4ccc(cc4)Cl C54622017
Cc1ccc(cc1)S(=O)(=O)[N-]c2c(nc3ccccc3n2)Nc4cccc5c4nccc5c6ccccc6 C02260573
CCO/C(=C/1\C(=O)/C(=C\c2cc(n(c2C)c3ccc(cc3)C(C)C)C)/S\C1=N/c4ccc(cc4)C)/[O-] C59247543
Cc1ccc(cc1)NC(=O)c2c3c(sc2n4c(cc(c4C)/C=N/c5ccc(cc5C)C(=O)[O-])C)CCCC3 C59248582
Cc1ccc(c(c1)C)c2nc3cc(ccc3o2)/N=C/c4cc(cc(c4[O-])[N+](=O)[O-])Cc5ccccc5Cl C59476434
c1cc(cc(c1)Br)CSc2nc3ccc(cc3s2)/N=C/c4cc(ccc4[O-])[N+](=O)[O-] C59517179
C[C@H]\1CCCCCCCCCC/C1=N\[N-]C2=NC(=O)[C@@H](S2)CC(=O)Nc3nc(cs3)c4ccccc4 C22506396
CCc1cccc(c1NC(=O)CSC2=C([C@@H](C3=C(CC(CC3=N2)(C)C)[O-])c4ccc(cc4)Cl)C#N)C C20171666
CCc1cccc(c1NC(=O)CSC2=C([C@H](C3=C(CC(CC3=N2)(C)C)[O-])c4ccc(cc4)Cl)C#N)C C20171664
c1ccc(cc1)N(c2ccccc2)C(=O)CSC3=C([C@H](C4=C(CCCC4=N3)[O-])c5ccccc5F)C#N C13174763
CCc1ccccc1NC(=O)CSC2=C([C@H](C3=C(CCCC3=N2)[O-])c4cccc(c4Cl)Cl)C#N C13165975
Cc1c(cccc1Cl)NC(=O)CSC2=C([C@@H](C3=C(CC(CC3=N2)(C)C)[O-])c4ccc(cc4)OC)C#N C13167817
Cc1c(cccc1Cl)NC(=O)CSC2=C([C@H](C3=C(CC(CC3=N2)(C)C)[O-])c4ccc(cc4)OC)C#N C13167819
CC(C)c1ccc(cc1)[C@H](c2cccs2)NS(=O)(=O)c3cc(ccc3Br)C(=O)[O-] C13312871
CC(C)c1ccc(cc1)[C@@H](c2cccs2)NS(=O)(=O)c3cc(ccc3Br)C(=O)[O-] C13312872
Cc1ccc(c(c1)C)Cc2c(nc(n(c2=O)Cc3cc(ccc3C)C)Nc4ccc(cc4)C(=O)[O-])C C16885588
c1ccc2c(c1)nc(c(n2)[N-]S(=O)(=O)c3cc(ccc3Cl)Cl)NCCC4=CCCCC4 C17207462
c1ccc(cc1)C(=C(c2cc(ccc2O)NS(=O)(=O)c3ccc(cc3)Cl)C(=O)c4ccccc4)[O-] C12494375
CN(C)c1ccc(cc1)/C=C/C=C/2\C(=O)N(/C(=N\c3ccccc3)/S2)Cc4ccc(cc4)C(=O)[O-] C16186332
Cc1ccc(c(c1)S(=O)(=O)Nc2ccc(c(c2)C(=O)[O-])N3CCC(CC3)Cc4ccccc4)C C32962038
CCOc1cc(cc(c1OCC=C)Br)/C=C\2/C(=O)N=C(S2)[N-]c3ccccc3Cl C15015832
COc1cc(ccc1OCc2c(cccc2Cl)F)/C=C\3/C(=O)N=C(S3)[N-]c4ccccc4F C10130582
CCOC(=O)C1=C(N=C2N([C@H]1c3ccccc3F)C(=CS2)/C=C(/Nc4cc(cc(c4)C)C)\[O-])C C34924034
CC1=C([C@@H](N2C(=CSC2=N1)/C=C(/NCC(C)C)\[O-])c3ccccc3Cl)C(=O)Nc4ccccc4 C35693358
CCOC(=O)C1=C(N=C2N([C@H]1c3ccc(cc3C)C)C(=CS2)/C=C(/N(C)C4CCCCC4)\[O-])C C35693614
CC1=C([C@@H](N2C(=CSC2=N1)/C=C(/N[C@H](C)c3ccccc3)\[O-])c4ccc(cc4)Cl)C(=O)OC C35694071
CCOC(=O)C1=C(N=C2N([C@@H]1c3ccc(cc3)Cl)C(=CS2)/C=C(/N(C)C4CCCCC4)\[O-])C C35694222
CCOC(=O)C1=C(N=C2N([C@H]1c3cccc(c3)F)C(=CS2)/C=C(/N[C@H](C)c4ccccc4)\[O-])C C35694518
Cc1ccccc1[C@H]2C(=C(N=C3N2C(=CS3)/C=C(/N4CCCC4)\[O-])C)C(=O)OCc5ccccc5 C35696967
CC1=C([C@H](N2C(=CSC2=N1)/C=C(/N3CCCC3)\[O-])c4ccc(cc4)Cl)C(=O)OCc5ccccc5 C35696988
Cc1ccccc1[C@@H]2C(=C(N=C3N2C(=CS3)/C=C(/Nc4ccc(cc4)F)\[O-])C)C(=O)OCC=C C35697167
Cc1ccc(cc1)[C@@H]2C(=C(N=C3N2C(=CS3)/C=C(/N4CCCC4)\[O-])C)C(=O)OCc5ccccc5 C35701281
CC1=C([C@H](N2C(=CSC2=N1)/C=C(/N(C)C3CCCCC3)\[O-])c4ccccc4)C(=O)OC(C)(C)C C35703720
CCN/C(=C/C1=CSC2=NC(=C([C@@H](N12)c3cc(ccc3C)C)C(=O)OC(C)C)C(F)(F)F)/[O-] C35705414
CCN/C(=C/C1=CSC2=NC(=C([C@H](N12)c3cc(ccc3C)C)C(=O)OC(C)C)C(F)(F)F)/[O-] C35705415
CC[C@@H](C)N/C(=C/C1=CSC2=NC(=C([C@@H](N12)c3cccc(c3)Cl)C(=O)Nc4ccccc4)C)/[O-] C35709740
Cc1ccc(c(c1)[C@@H]2C(=C(N=C3N2C(=CS3)/C=C(/NCC(C)C)\[O-])C)C(=O)Nc4ccccc4)C C35709790
Cc1cccc(c1)[C@H]2C(=C(N=C3N2C(=CS3)/C=C(/N[C@H](C)c4ccccc4)\[O-])C)C(=O)Nc5ccccc5 C36052586
CC[C@H](C)N/C(=C/C1=CSC2=NC(=C([C@H](N12)c3ccccc3F)C(=O)OCc4ccccc4)C)/[O-] C36061235
CCC1=C([C@@H](N2C(=CSC2=N1)/C=C(/N(C)Cc3ccccc3)\[O-])c4cc(ccc4C)C)C(=O)OC C36064723
CC1=C([C@H](N2C(=CSC2=N1)/C=C(/NCC(C)C)\[O-])c3ccc(cc3)Cl)C(=O)Nc4ccccc4 C36071950
CC[C@@H](C)N/C(=C/C1=CSC2=NC(=C([C@H](N12)c3ccc(cc3)Cl)C(=O)Nc4ccccc4)C)/[O-] C36071953
CC1=C([C@H](N2C(=CSC2=N1)/C=C(/NC(C)C)\[O-])c3ccc(cc3)C(C)C)C(=O)Nc4ccccc4 C36071988
CC1=C([C@@H](N2C(=CSC2=N1)/C=C(/NC3CC3)\[O-])c4ccc(cc4)C(C)C)C(=O)Nc5ccccc5 C36071989
CC1=C([C@H](N2C(=CSC2=N1)/C=C(/NC3CC3)\[O-])c4ccc(cc4)C(C)C)C(=O)Nc5ccccc5 C36071990
CC[C@@H](C)N/C(=C/C1=CSC2=NC(=C([C@H](N12)c3cc(ccc3C)C)C(=O)Nc4ccccc4)C)/[O-] C36072003
Cc1ccc(c(c1)C)NC(=O)C2=C(N=C3N([C@@H]2c4ccc(cc4)Cl)C(=CS3)/C=C(/NCC(C)C)\[O-])C C36072099
Cc1ccc(c(c1)C)NC(=O)C2=C(N=C3N([C@H]2c4ccc(cc4)Cl)C(=CS3)/C=C(/NCC(C)C)\[O-])C C36072100
CC[C@@H](C)N/C(=C/C1=CSC2=NC(=C([C@@H](N12)c3ccc(cc3)Cl)C(=O)Nc4ccc(cc4C)C)C)/[O-] C36072105
CC[C@H](C)N/C(=C/C1=CSC2=NC(=C([C@@H](N12)c3ccc(cc3)Cl)C(=O)Nc4ccc(cc4C)C)C)/[O-] C36072106
CC[C@@H](C)N/C(=C/C1=CSC2=NC(=C([C@H](N12)c3ccc(cc3)Cl)C(=O)Nc4ccc(cc4C)C)C)/[O-] C36072107
CC[C@H](C)N/C(=C/C1=CSC2=NC(=C([C@H](N12)c3ccc(cc3)Cl)C(=O)Nc4ccc(cc4C)C)C)/[O-] C36072108
CCCCCCC1=C/C(=C/2\C(=NN=C(N2)c3ccc(cc3Cl)Cl)c4ccccc4)/C(=CC1=O)[O-] C08445159
c1ccc(cc1)C(c2ccccc2)c3c(=O)[nH]c(nc3[O-])SC(c4ccccc4)c5ccccc5 C16309563
CCc1cccc2c1n(cc2/C=C\3/C(=O)N(C(=N3)[S-])c4ccc(cc4)OCC)Cc5ccccc5 C39556499
CN(c1ccccc1C(=O)[O-])C2=NC(=O)/C(=C/c3ccccc3OCc4ccccc4Cl)/S2 C39870000
CCc1ccccc1[N-]C2=NC(=O)/C(=C/c3cn(nc3c4ccc(cc4)OC)c5ccccc5)/S2 C39870326
C[C@@H](CCCC(C)C)[C@@H]1CC[C@@H]2[C@@]1(CC[C@@H]3[C@@H]2C[C@@H](C(=O)[C@@]3(C)CCC(=O)[O-])Br)C C34909194
c1ccc(cc1)c2ccc(cc2)/C=C/C(=O)N3CC(=O)N(c4c3cc(cc4)C(=O)[O-])CCc5cccs5 C44175169
c1ccc(cc1)C/N=C/2\N(C(=O)/C(=C\c3ccc(o3)c4cccc(c4)C(=O)[O-])/S2)Cc5ccccc5 C58825911
COc1cc(ccc1OCc2ccccc2Cl)/C=C\3/C(=O)N=C(S3)[N-]c4ccccc4Cl C33347436
Cc1ccc(cc1N/C(=N\C(=O)c2ccc(c(c2)Cl)F)/[N-]CCc3c[nH]c4c3cccc4)Cl C32943256
Cc1c(cccc1Cl)N/C(=N\C(=O)c2ccc(c(c2)Cl)F)/[N-]CCc3c[nH]c4c3cccc4 C32943322
c1ccc(cc1)c2c(nc([nH]2)c3cc(ccc3[O-])[N+](=O)[O-])c4ccc(cc4)Sc5ccccc5 C03877507
c1ccc(c(c1)/C=C/2\C(=O)N/C(=N/c3ccc(cc3)Br)/S2)OCc4ccc(cc4)C(=O)[O-] C09323821
Cc1ccc2c(c1)nc([nH]2)/C(=C\c3cc(c(c(c3)Cl)OCc4ccc(cc4)C(=O)[O-])Cl)/C#N C09934911
c1ccc(cc1)c2c(nc([nH]2)c3cc(ccc3[O-])[N+](=O)[O-])c4cccc(c4)Sc5ccccc5 C06446742
Cc1ccc2c(c1)[nH]c(n2)/C(=C/c3cc(c(c(c3)Cl)OCc4ccc(cc4)C(=O)[O-])Cl)/C#N C09263492
Cc1ccc(cc1)c2nnc(n2CC(=O)Nc3ncc(s3)Cc4ccc(cc4Cl)Cl)[S-] C22511207
CC(C)(C)c1ccc(cc1)NC(=O)c2ccccc2[N-]S(=O)(=O)c3ccc(cc3)Br C06146040
c1ccc2c(c1)cc3ccccc3c2/C=N/NC(=O)c4ccccc4[N-]S(=O)(=O)c5cccs5 C06147274
CC(C)(C)c1cc(c(c(c1)Cl)O)/N=C/c2cc(cc(c2[O-])[N+](=O)[O-])Cc3ccccc3Cl C27500986
Cc1ccc(cc1)S(=O)(=O)[N-]c2ccc(c3c2C(=O)c4ccccc4C3=O)Oc5ccc(cc5)C(C)(C)C C27837247
Cc1c(cccc1Cl)NC(=O)CSc2nc(cc(n2)[O-])c3c(nc(s3)c4ccccc4)C C33170093
COc1ccc(cc1)[C@H]2CC(=NN2/C(=C/SC3CCCCC3)/[O-])c4ccc(cc4)Br C33248873
CC[C@]1(Cc2ccccc2-c3c1c(nc(n3)S[C@@H](C)C(=O)N(c4ccccc4)c5ccccc5)[O-])C C03771757
CC[C@@]1(Cc2ccccc2-c3c1c(nc(n3)S[C@H](C)C(=O)N(c4ccccc4)c5ccccc5)[O-])C C03771760
Cc1ccc(cc1)N/C(=C/C2=CSC3=NC(=C([C@H](N23)c4ccc(cc4)Cl)C(=O)OC)C)/[O-] C34923581
Cc1ccc(cc1)N/C(=C/C2=CSC3=NC(=C([C@@H](N23)c4cccc(c4)Cl)C(=O)OC)C)/[O-] C34923644
Cc1ccc(cc1)N/C(=C/C2=CSC3=NC(=C([C@H](N23)c4cccc(c4)Cl)C(=O)OC)C)/[O-] C34923645
CC1CCN(CC1)/C(=C/C2=CSC3=NC(=C([C@@H](N23)c4ccc(cc4)C(C)C)C(=O)OC)C)/[O-] C34923760
CC1CCN(CC1)/C(=C/C2=CSC3=NC(=C([C@H](N23)c4ccc(cc4)C(C)C)C(=O)OC)C)/[O-] C34923761
Cc1ccc(c(c1)C(=O)C2=C(C(=O)N([C@@H]2c3ccc(cc3)C(C)C)c4nc5ccc(cc5s4)OC)[O-])C C35342936
Cc1cc(c2c(c1)sc(n2)N3[C@@H](C(=C(C3=O)[O-])C(=O)/C=C/c4ccccc4)c5ccc(cc5)C(C)(C)C)C C35421757
CC1=C([C@@H](N2C(=CSC2=N1)/C=C(/Nc3ccc(cc3)F)\[O-])c4cccc(c4)Cl)C(=O)OC C35697704
CC1=C([C@H](N2C(=CSC2=N1)/C=C(/Nc3ccc(cc3)F)\[O-])c4cccc(c4)Cl)C(=O)OC C35697706
CCN(C)/C(=C/C1=CSC2=NC(=C([C@@H](N12)c3cc(ccc3C)C)C(=O)Nc4ccccc4)C)/[O-] C35709799
CCOC(=O)C1=C(N=C2N([C@@H]1c3ccc(cc3C)C)C(=CS2)/C=C(/N4CCCC[C@@H]4C)\[O-])C C35969645
CCOC(=O)C1=C(N=C2N([C@@H]1c3ccc(cc3C)C)C(=CS2)/C=C(/N4CCCC[C@H]4C)\[O-])C C35969650
CC1=C([C@@H](N2C(=CSC2=N1)/C=C(/Nc3ccccc3F)\[O-])c4cccc(c4)Cl)C(=O)OC C35970285
CC1=C([C@H](N2C(=CSC2=N1)/C=C(/Nc3ccccc3F)\[O-])c4cccc(c4)Cl)C(=O)OC C35970288
c1ccc(cc1)c2c([nH]c(n2)c3cc(ccc3[O-])[N+](=O)[O-])c4ccc(cc4)Sc5ccccc5 C02921415
Cc1ccc(c(c1)C)[C@H]2C(=C(N=C3N2C(=CS3)/C=C(/Nc4ccc(cc4)F)\[O-])C)C(=O)OC C36053655
CCN(C)/C(=C/C1=CSC2=NC(=C([C@H](N12)c3ccc(cc3)Cl)C(=O)Nc4ccc(cc4C)C)C)/[O-] C36072114
CCCCc1ccc(cc1)N2C(=O)/C(=C\c3cc(n(c3C)c4cc(cc(c4)C)C)C)/C(=NC2=S)[O-] C36542256
CC(C)c1ccc(cc1)[C@@H]2C(=C(C(=O)N2c3cc(on3)C(C)(C)C)[O-])C(=O)c4ccc(cc4)Br C09272384
Cc1ccc(c(c1)C)[C@H](C)NC(=O)c2ccc(c(c2)S(=O)(=O)[N-]c3ccc(cc3C)C)Cl C38753531
Cc1c(sc(n1)N2[C@H](C(=C(C2=O)[O-])C(=O)c3ccc4cc(ccc4c3)OC)c5ccc(cc5)C(C)C)C C39848862
COC(=O)c1ccccc1[N-]C2=NC(=O)/C(=C\c3ccc(o3)c4cc(ccc4Cl)Cl)/S2 C39870149
CCCCc1ccc(cc1)N2[C@@H](NC(=O)C(=C2[S-])C#N)c3ccc(o3)c4ccccc4Cl C39887351
CCCCc1ccc(cc1)N2[C@H](NC(=O)C(=C2[S-])C#N)c3ccc(o3)c4cccc(c4)Cl C39887354
CCCCCN1[C@H](c2c([nH]nc2C1=O)c3cc(ccc3[O-])Cl)c4ccc(c(c4)Cl)Cl C39898530
Cc1ccc(cc1)CN2[C@@H](c3c([nH]nc3C2=O)c4cc(ccc4[O-])Cl)c5cccc(c5)Oc6ccccc6 C39898915
Cc1cccc(c1Cl)Cc2cnc(s2)NC(=O)Cn3c(nnc3[S-])c4ccc(cc4)Cl C46566267
c1ccc(c(c1)/C=C/2\C(=O)N/C(=N/c3cccc(c3Cl)Cl)/S2)OCc4ccc(cc4)C(=O)[O-] C18254798
Cc1c(c(c2cc(ccc2n1)Cl)c3ccccc3)C4=C[C@H](N(N4)C(=O)CCC(=O)[O-])c5ccccc5Cl C01756372
CC(C)c1ccc(cc1)Nc2c(nc3ccccc3n2)[N-]S(=O)(=O)c4cc(ccc4Cl)Cl C02336004
Cc1ccc(cc1)c2nnc(n2CCC(=O)/N=c/3\n(ccs3)Cc4ccccc4Cl)[S-] C31084245
CN\1C(=O)/C(=C\c2ccc(c(c2)Br)OCC=C)/S/C1=N\c3cccc(c3)C(=O)[O-] C59599999
CC(C)c1cc(c(c(c1)C(C)C)S(=O)(=O)[N-]c2cc(c(cc2Cl)Cl)Cl)C(C)C C33534597
C[C@H]\1CCCCCCCCCC/C1=N\[N-]C2=NC(=O)[C@H](S2)CC(=O)Nc3cccc(c3)C(F)(F)F C22506184
CCc1ccccc1NC(=O)CSC2=C([C@@H](C3=C(CCCC3=N2)[O-])c4ccc(cc4)Cl)C#N C13174330
CCc1ccccc1NC(=O)CSC2=C([C@H](C3=C(CCCC3=N2)[O-])c4ccc(cc4)Cl)C#N C13174332
CSCC[C@H](C(=O)[O-])N1C(=O)/C(=C\c2ccc(o2)c3cccc(c3)C(F)(F)F)/SC1=S C09884844
CSCC[C@H](C(=O)[O-])N1C(=O)/C(=C/c2ccc(o2)c3cccc(c3)C(F)(F)F)/SC1=S C10232833
Cc1cc(c(s1)C)C(=O)CSc2nnc(n2[C@@H](C(C)C)C(=O)[O-])c3cccs3 C13035622
CN(CCCC(=O)[O-])S(=O)(=O)c1ccc(cc1)C(=O)/C=C/c2ccc(cc2)Br C13066731
CN(CCCC(=O)[O-])S(=O)(=O)c1ccc(cc1)C(=O)/C=C/c2ccc(cc2F)Br C13066794
CCc1ccc(cc1)CN(Cc2cccnc2)S(=O)(=O)c3ccc(c(c3)C(=O)[O-])Br C13077122
c1ccc(cc1)CN(CC(F)(F)F)C(=O)CSc2ncc(n2c3ccc(cc3)F)C(=O)[O-] C13194979
COc1ccc(cc1CSCC(=O)[O-])C(=O)/C=C/c2cc(c(c(c2)Cl)OC)OC C13216786
Cc1c(c(n(n1)c2ccc(cc2)F)C)/C=C/C(=O)c3ccc(c(c3)CSCC(=O)[O-])OC C13216821
Cc1cc(c(n1c2ccc(cc2)OC(F)F)C)C(=O)CSc3nc(cs3)CC(=O)[O-] C13415443
c1ccc(cc1)CCN(Cc2cccs2)C(=O)CSc3nc(cs3)CC(=O)[O-] C13416562
CN(Cc1ccc(o1)c2ccc(cc2)Br)C(=O)CSc3nc(cs3)CC(=O)[O-] C13416612
CC[C@@H](C(=O)[O-])Oc1ccc(cc1OCC)/C=C/2\C(=O)N(C(=S)S2)c3ccccc3F C16918290
CC[C@H](C(=O)[O-])Oc1ccc(cc1OCC)/C=C/2\C(=O)N(C(=S)S2)c3ccccc3F C16918294
Cc1ccc(cc1)[C@H]2C(=C(C(=O)N2Cc3cccnc3)[O-])C(=O)c4ccc(cc4)OCC=C C09007730
Cc1cc(ccc1F)S(=O)(=O)N(CCCC(=O)[O-])Cc2ccc(cc2)Br C02499733
CCn1c(c2ccc(cc2nc1=S)C(=O)N(CC)Cc3ccc(cc3)OCc4ccccc4)[O-] C22973580
CN(CCOc1ccccc1F)C(=O)c2ccc(c(c2)S(=O)(=O)[N-]c3ccc(cc3)F)Cl C24214556
CN(CCOc1ccccc1F)C(=O)c2ccc(c(c2)[N-]S(=O)(=O)c3ccc(cc3)F)Cl C24499667
CN(Cc1ccccc1OC(F)(F)F)C(=O)c2ccccc2[N-]S(=O)(=O)c3ccc(cc3)F C26313527
c1cc(ccc1[C@@H](Cc2cc[n+](cc2)[O-])c3ccc(c(c3)OC(F)F)OC(F)F)C4(CCC4)[O-] C13442119
Cc1cc(ccc1OCC=C)C(=O)C2=C(C(=O)N([C@@H]2c3ccccc3F)Cc4cccnc4)[O-] C09994083
Cc1cc(ccc1OCC=C)C(=O)C2=C(C(=O)N([C@H]2c3ccccc3F)Cc4cccnc4)[O-] C09994084
Cc1cc(ccc1OC)C(=O)C2=C(C(=O)N([C@H]2c3ccc(cc3)Br)CCCOC)[O-] C09019064
COc1ccc(cc1OC)CCN2[C@H](C(=C(C2=O)[O-])C(=O)c3ccc(cc3)F)c4cccs4 C01104766
COc1ccc(cc1OC)CCN2[C@@H](C(=C(C2=O)[O-])C(=O)c3ccc(cc3)F)c4cccs4 C01104767
C=CCOc1ccc(cc1)C(=O)C2=C(C(=O)N([C@H]2c3cccc(c3)F)Cc4ccco4)[O-] C16732574
Cc1cc(ccc1C(=O)C2=C(C(=O)N([C@H]2c3ccc(cc3)F)Cc4cccnc4)[O-])OCC=C C04126055
C=CCOc1ccc(cc1)C(=O)C2=C(C(=O)N([C@@H]2c3ccc(cc3)F)Cc4ccco4)[O-] C16732562
C=CCOc1ccc(cc1)C(=O)C2=C(C(=O)N([C@H]2c3ccc(cc3)F)C[C@@H]4CCCO4)[O-] C16732410
Cc1ccc(cc1)[C@@H]2C(=C(C(=O)N2Cc3cccnc3)[O-])C(=O)c4ccc(c(c4)C)OCC=C C02502001
Cc1ccc(cc1)[C@H]2C(=C(C(=O)N2Cc3cccnc3)[O-])C(=O)c4ccc(c(c4)C)OCC=C C02502000
Cc1ccc(c(c1)C(=O)C2=C(C(=O)N([C@H]2c3ccc(cc3)OCC=C)Cc4cccnc4)[O-])C C34953889
C=CCOc1cccc(c1)[C@H]2C(=C(C(=O)N2Cc3ccco3)[O-])C(=O)c4ccc(cc4)F C35280922
COCCCN1[C@@H](C(=C(C1=O)[O-])C(=O)/C=C/c2ccccc2)c3cccc(c3)OCC=C C35443375
COCCCN1[C@H](C(=C(C1=O)[O-])C(=O)/C=C/c2ccccc2)c3cccc(c3)OCC=C C35443377
c1ccc(cc1)/C=C/C(=O)C2=C(C(=O)N([C@@H]2c3ccc(c(c3)Cl)Cl)CCCN4CCOCC4)[O-] C35443648
c1ccc(cc1)/C=C/C(=O)C2=C(C(=O)N([C@H]2c3ccc(c(c3)Cl)Cl)CCCN4CCOCC4)[O-] C35443651
CCN(CC)c1ccc(cc1)[C@@H]2C(=C(C(=O)N2Cc3ccccc3)[O-])C(=O)c4c(nc(s4)C)C C35568224
C=CCOc1ccc(cc1)[C@H]2C(=C(C(=O)N2C[C@H]3CCCO3)[O-])C(=O)c4ccc(cc4)F C38277596
CC(C)Oc1ccc(cc1)C(=O)C2=C(C(=O)N([C@@H]2c3ccc(cc3)Br)CCOC)[O-] C39827182
CC(C)Oc1ccc(cc1)C(=O)C2=C(C(=O)N([C@H]2c3ccc(cc3)Br)CCOC)[O-] C39827183
c1ccc(cc1)COc2ccc(cc2)C(=O)C3=C(C(=O)N([C@@H]3c4cccs4)Cc5cccnc5)[O-] C39834504
c1ccc(cc1)COc2ccc(cc2)C(=O)C3=C(C(=O)N([C@H]3c4cccs4)Cc5cccnc5)[O-] C39834505
CCOc1cccc(c1)C(=O)C2=C(C(=O)N([C@H]2c3cc(ccc3OC)Br)CC=C)[O-] C40029335
C=CCN1[C@@H](C(=C(C1=O)[O-])C(=O)c2ccc(cc2)OCc3ccccc3Cl)c4cccnc4 C40030552
CC(C)CC(=O)C1=C(C(=O)N([C@H]1c2ccc(cc2)F)CCc3ccc(c(c3)OC)OC)[O-] C40358777
c1ccc(cc1)SCCN2CCN(CC2)C(=O)c3cccc(c3)S(=O)(=O)[N-]c4ccccc4F C46862205
CCOC(=O)C1=C(N=C(/C(=C(/[O-])\OCC)/[C@@H]1c2cccnc2)CSc3ccccc3)C C26376315
CCN(CC)C(=O)COc1ccc(cc1Cl)[N-]S(=O)(=O)c2ccc(c(c2F)F)F C31721129
CCCCCCc1c(c2ccc(c(c2oc1=O)C)O[C@H](C)C(=O)[O-])C C03883070
CCCOc1ccc(cc1OCC)c2cc(c3cc(ccc3n2)C)C(=O)[O-] C04227691
C[C@@H](c1ccccc1)[C@@H](CC(=O)[O-])C(=O)NCC23CC4CC(C2)CC(C4)C3 C04698261
CCc1ccc(cc1)C2=NN([C@@H](C2)c3ccccc3Cl)C(=O)CCCC(=O)[O-] C05023124
Cc1ccc(cc1)[C@@](C)(c2ccccc2)[C@@](C)(CC=O)CC(=O)[O-] C01697519
Cc1cccc(c1)COc2ccccc2CCNC(=O)[C@@H]3CCCC[C@@H]3C(=O)[O-] C11834021
C=CCc1ccccc1OCCOc2ccc3ccccc3c2/C=C(\C#N)/C(=O)[O-] C11953712
Cc1cccc(c1OCCOc2ccccc2/C=C(/C#N)\C(=O)[O-])C(C)(C)C C11957402
c1ccc2c(c1)-c3ccccc3C2COC(=O)N4CCC[C@H](C4)CCCC(=O)[O-] C12649904
COc1ccc(cc1CC(=O)[O-])C(=O)/C=C/c2ccc(o2)c3ccccc3Cl C13066876
C[C@H](c1ccc(cc1)c2ccccc2)NS(=O)(=O)c3ccc(cc3)/C=C/C(=O)[O-] C13088812
Cc1ccc(cc1NC(=O)CCCSc2ccc(cc2)Cl)C(=O)[O-] C13169785
CCc1ccc(cc1)[C@H](c2cccs2)NS(=O)(=O)c3ccc(cc3)C(=O)[O-] C13184550
Cc1ccc(c(c1)C)CCCNS(=O)(=O)c2cc(ccc2Cl)C(=O)[O-] C13186109
CC[C@H](C)c1ccccc1NC(=O)COc2ccc(cc2Br)C(=O)[O-] C13191049
Cc1ccc(cc1)c2nnc(n2CCC(=O)[O-])SCc3ccccc3Cl C13196096
c1cc(ccc1CSCC(=O)Nc2ccc(cc2)N3CCCCCC3)C(=O)[O-] C13220514
Cc1ccc(cc1)Oc2ccccc2NC(=O)CSCc3ccc(cc3)C(=O)[O-] C13280493
CC(C)c1ccc(cc1)[C@@H](C(C)C)NS(=O)(=O)c2cc(cs2)C(=O)[O-] C13311421
CCCc1ccc(cc1)[C@@H](C(C)C)NS(=O)(=O)c2ccc(cc2)/C=C/C(=O)[O-] C13311510
Cc1ccc(cc1C(=O)[O-])S(=O)(=O)NCC(C)(c2ccccc2)c3ccccc3 C13315251
Cc1cc(ccc1NC(=O)CSC(c2ccccc2)c3ccccc3)C(=O)[O-] C13390797
c1ccc(cc1)[C@@H](C(=O)Nc2ccc(cc2)/C=C/C(=O)[O-])Sc3ccccc3 C13403838
C[C@H](C(=O)NC(c1ccccc1)c2ccccc2)Oc3ccccc3C(=O)[O-] C13410502
CC(C)(C)OC(=O)N[C@@H](CCC(=O)[O-])C1CCC(CC1)Cl C22014727
C[C@@H](c1ccccc1)NC(=O)Cc2cc(nc(n2)SCc3ccccc3F)[O-] C23138412
CCc1c(c(nn1c2ccc(cc2)C(C)(C)C)C[C@@H](C)CC(C)(C)C)C(=O)[O-] C33666468
c1ccc(cc1)CN(CCC(=O)[O-])c2c3ccccc3nc(n2)c4ccccc4 C35523982
c1ccc2c(c1)-c3ccccc3C2COC(=O)Nc4ccc(cc4)SCC(=O)[O-] C02583047
C[C@H]\1CC[C@H](C(=O)/C1=C\c2ccc(cc2)NC(=O)CCCC(=O)[O-])C(C)C C39985956
CCCOc1ccc(cc1)/C=C(\C#N)/C(=N/c2nc(cs2)c3ccc(cc3)C)/[O-] C40868312
CCSCc1cc(nc(n1)S[C@@H](C)C(=O)Nc2ccc(cc2C)C)[O-] C41631739
CCSCc1cc(nc(n1)S[C@H](C)C(=O)Nc2ccc(cc2C)C)[O-] C41631742
CC[C@H](C(=O)Nc1cccc(c1)C)Sc2nc(cc(n2)[O-])CSCC C41631853
C[C@H](CC(C)C)O[C@](c1ccc(cc1)Cl)(C2CC2)C(=O)[O-] C41937024
c1c(cc(c(c1Cl)Cl)Cl)C(=O)CCCCCC(=O)[O-] C43214189
CCCC[C@H](CC)CS(=O)(=O)c1cc(ccc1C)C(=O)[O-] C43455554
CC(C)(C)OC(=O)N[C@@H](Cc1c(ccc(c1Cl)Cl)C(F)(F)F)C(=O)[O-] C44301441
Cc1ccccc1c2ccc(s2)C[C@H](C(=O)[O-])NC(=O)OC(C)(C)C C44319184
CC(C)c1ccc(cc1)CC/C(=C(/C#N)\C(=O)Nc2cccc(c2)OC)/[O-] C50642316
CCc1c(cc(s1)/C(=C(\C#N)/C(=O)NCCc2ccc(cc2)OC)/[O-])C C51594692
CCc1cc(sc1C)/C(=C(\C#N)/C(=O)NCCc2ccc(cc2)OC)/[O-] C51594727
CCOc1cccc(c1)/C(=C(/C#N)\C(=O)Nc2ccc(cc2)SC(F)F)/[O-] C54810307
CCCCOc1cc2c(cc1OCC)c(c(s2)C(=O)[O-])Cl C58234973
Cc1cc(ccc1F)/N=C/c2ccc(c(c2)OC)OCc3cccc(c3)C(=O)[O-] C59248629
CC[C@H](C)c1ccccc1O[C@H](CC)C(=O)Nc2ccc(cc2)C(=O)[O-] C66145868
CC[C@@H](C)c1ccccc1O[C@H](CC)C(=O)Nc2cccc(c2)C(=O)[O-] C66146018
c1ccc(cc1)c2c(c(=O)[nH]c(n2)SCCC(=O)[O-])Cc3ccc(cc3)Cl C16853539
Cc1c(c2ccccc2[nH]1)/C(=C(/C#N)\C(=O)CCCC[C@@H]3CCSS3)/[O-] C66504582
CC[C@@H](C/C(=N/S(=O)(=O)c1ccc(c(c1)Br)OC)/[O-])C(C)C C66741724
c1ccc(cc1)c2c(nc3ccccc3n2)S[C@@H](c4ccccc4)C(=O)[O-] C03066261
c1ccc2c(c1)nc(s2)/C(=C/c3cccc(c3Cl)Cl)/CCC(=O)[O-] C05862699
Cc1cc(ccc1C(C)C)Oc2ccc(cc2)/C=C(\C#N)/C(=O)[O-] C11823316
Cc1cc(c(cc1Br)C(C)C)O[C@H](C)c2ccc(o2)C(=O)[O-] C11861363
Cc1cc(cc(c1O[C@@H](C(C)C)C(=O)[O-])C(C)(C)C)Br C11864033
CCCCCOc1c(cc(cc1Br)Cl)/C=C(\C#N)/C(=O)[O-] C11951204
c1ccc2c(c1)ccc(c2/C=C(/C#N)\C(=O)[O-])OCc3ccc(cc3)Cl C11951645
c1ccc2c(c1)ccc(c2/C=C\C(=O)[O-])OCc3ccc(cc3)Cl C11953851
C=CCOc1cccc2c1cc(n2CCCc3ccccc3)C(=O)[O-] C06713847
Cc1ccc(cc1)c2ccc(n2c3ccccc3C)CCC(=O)[O-] C00094830
C=CCOc1cccc(c1)/C=C/c2cc(c3ccccc3n2)C(=O)[O-] C13357114
c1cc(ccc1CSCc2ccc(cc2Br)F)C(=O)[O-] C13399495
CSc1ccc2cc(c(nc2c1)Cl)COc3ccc(cc3)C(=O)[O-] C13413406
CC[C@@H](C)c1ccc(cc1)C(=O)CSc2c(c(cc(n2)C)C)C(=O)[O-] C13445959
c1ccc(cc1)Cn2c(nnc2[S-])COc3ccc(cc3Cl)Cl C05999329
Cc1cc(cc(c1/C(=C\C(=O)c2c(cc(cc2C)OC)C)/[O-])C)OC C00339324
CC(C)Oc1ccc(cc1Cl)Cc2nnc(n2c3ccccc3)[S-] C05563433
Cc1cc(cc(c1OCc2ccc(s2)Cl)C)/C=C/C(=O)[O-] C20526403
Cc1cc(cc(c1OCc2ccc(s2)Br)C)/C=C/C(=O)[O-] C20526404
Cc1ccc2nc(c(n2c1)CCC(=O)[O-])c3ccc(cc3)C(C)(C)C C31972989
CCCCc1c(c(c(n(c1=O)c2nccs2)c3ccccc3)C)[O-] C03957027
COc1ccccc1/C=C/2\C(=O)N=C(S2)[N-]c3cccc(c3)C(F)(F)F C01841496
C[C@H](C(=O)[O-])Sc1ccccc1S(=O)(=O)C(F)(F)F C35233219
c1ccc(cc1)n2c(nnc2[S-])c3cccc(c3)OC(C(F)F)(F)F C08436423
c1cc(ccc1[C@@H](C(=O)[O-])N2CCOCC2)SC(F)(F)F C37359277
c1cc(ccc1CCC2(CCCCC2)CC(=O)[O-])Br C37364882
c1cc(c(cc1Cl)CCC2(CCCCC2)CC(=O)[O-])Cl C37364916
c1cc(cc(c1)Br)C[C@H](Cc2ccc(s2)Cl)C(=O)[O-] C37528625
Cc1ccc(cc1Cl)n2c(ccc2c3cccs3)CCC(=O)[O-] C00094899
Cc1ccc(cc1)S(=O)(=O)[N-]c2cc(sc2C(=O)C)c3ccccc3 C01027880
c1ccc2c(c1)cccc2OCCSc3nc4ccccc4c(n3)[O-] C13544973
CC[C@H](C)c1ccc(cc1)c2ccc(n2C3CCCC3)C(=O)[O-] C41547841
CCC[C@](C)(C(=O)[O-])Oc1c(cc(cc1Cl)Cl)Cl C41937640
c1ccc(cc1)[C@@](C2CC2)(C(=O)[O-])Sc3ccccc3Br C41983158
c1ccc(cc1)[C@](C2CC2)(C(=O)[O-])Sc3ccccc3Br C41983160
c1ccc(cc1)[C@](C2CC2)(C(=O)[O-])Sc3ccc(cc3)Br C41983281
C[C@@H]1c2ccccc2C(=C1Sc3cccc(c3)C(F)(F)F)/C=C/C(=O)[O-] C44214538
Cc1c(cco1)/C(=C(/C#N)\C(=O)CCc2ccc(cc2)C(C)C)/[O-] C49167834
C/C(=N\c1cccc(c1)OC(C(F)F)(F)F)/C2=C(c3ccccc3C2=O)[O-] C13401446
Cc1cccc(c1)/N=C/C(=C(/c2cccs2)\[O-])/C(=O)C(F)(F)F C02712845
Cc1ccccc1/N=C/C(=C(/c2cccs2)\[O-])/C(=O)C(F)(F)F C02712849
Cc1cccc(c1)/N=C/C(=C(\c2ccccc2)/[O-])/C(=O)C(F)(F)F C02712887
c1ccc(cc1)[C@H](CC(=O)c2ccc(cc2)F)C3=C(c4ccccc4C3=O)[O-] C59370598
CC(=O)C/N=C\1/N=C(S1)[N-]c2ccc(cc2Cl)C(F)(F)F C20872281
CCCCc1c(sc2n1cc(n2)c3ccc(cc3)C)C(=O)[O-] C62493498
CCc1ccc(cc1)c2cn3c(c(sc3n2)C(=O)[O-])CC(C)C C62493609
c1cc(ccc1/C(=C/C(=O)C(C(C(F)(F)F)(F)F)(F)F)/[O-])Cl C09113074
CCc1csc(n1)c2ccc(s2)S(=O)(=O)[N-]c3cc(ccc3C)C C64769314
CC(C)c1csc(n1)c2ccc(s2)S(=O)(=O)[N-]c3ccccc3 C64769501
c1ccc2c(c1)cccc2CC(=O)Oc3ccc(cc3C(=O)[O-])Cl C66143447
c1ccc(cc1)/C(=C/C2=C(CCCO2)C(=O)[O-])/c3ccc(cc3)Cl C02022796
C[C@@]12CCC[C@@]([C@@H]1CCC(=C)[C@@H]2CCc3ccoc3)(C)C(=O)[O-] C00519093
C[C@@]12CCC[C@@]([C@H]1CCC(=C)[C@@H]2CCc3ccoc3)(C)C(=O)[O-] C00519092
c1ccc(cc1)[C@@H]2C[C@]2(c3ccc(cc3)Cl)c4nc(cs4)C(=O)[O-] C11883902
c1ccc(cc1)[C@H]2C[C@]2(c3ccccc3F)c4nc(cs4)C(=O)[O-] C11886113
c1ccc(cc1)c2c(n(c(n2)c3ccccc3)[O-])c4ccccc4 C05286417
c1cc(sc1)C(=C(C(=O)c2cccs2)Br)[O-] C03107498
CCc1nnc(n1c2cc(ccc2Cl)C(F)(F)F)[S-] C20588667
CCc1nnc(n1c2c(cccc2Cl)C(F)(F)F)[S-] C20590793
c1ccc2c(c1)c(nc(n2)SCc3ccc(cc3)C#N)[S-] C06848212
c1ccc(c(c1)SCC(=O)c2ccc(cc2)C(=O)[O-])Br C28527124
c1cc(c(cc1Cl)Cl)CSc2nnc(s2)[S-] C05427143
CC(C)SCCc1nc2c(s1)cc(cc2Cl)C(=O)[O-] C31893934
Cc1ccc(cc1)[C@@H]2C[C@H]2c3nnc(n3Cc4ccccc4)[S-] C06556797
c1cc(n(c1c2c(cc(cc2Cl)Br)Cl)C3CC3)C(=O)[O-] C36917735
c1ccc(c(c1)Sc2c(cc(cn2)C(=O)[O-])Cl)Br C37381031
c1cc(c(cc1Br)C(F)(F)F)c2ccc(o2)C(=O)[O-] C37519052
C[C@]12CCC[C@]([C@@H]1CCC(=C)[C@@H]2CCc3ccoc3)(C)C(=O)[O-] C03881834
c1cc(c(cc1C(=O)CC2(CCCC2)CC(=O)[O-])Cl)Cl C40224396
c1cc(c(c(c1)F)F)[N-]S(=O)(=O)c2ccc(cc2Br)F C40231540
c1c(cc(c(c1Cl)OC2(CCSCC2)C(=O)[O-])Cl)Cl C41937634
C[C@@H]1CCC[C@@](C1)(C(=O)[O-])Oc2ccc(cc2F)Br C41956659
C[C@@H]1CCC[C@](C1)(C(=O)[O-])Oc2ccc(cc2F)Br C41956663
c1ccc2c(c1)c(ccc2Cl)O[C@@]3(CCSC3)C(=O)[O-] C41959337
c1ccc(c(c1)OC2(CCCCCC2)C(=O)[O-])I C41962289
Cc1cc(c(cc1Cl)C(C)C)O[C@@]2(CCSC2)C(=O)[O-] C41962872
Cc1ccc(cc1)S[C@](C)(c2ccccc2Br)C(=O)[O-] C41977229
C[C@](c1c(cccc1F)F)(C(=O)[O-])Sc2ccccc2F C41977447
Cc1csc(n1)S[C@](C)(c2ccc(cc2)Br)C(=O)[O-] C41980234
C[C@](c1ccc(cc1)F)(C(=O)[O-])Sc2ccccc2Br C41983059
C[C@](c1ccccc1)(C(=O)[O-])Sc2ccccc2Br C41983118
c1ccc2c(c1)CC(C2)(C(=O)[O-])Sc3ccccc3Br C41983154
CC(C)S[C@@](C)(c1cc2cc(ccc2o1)Br)C(=O)[O-] C41987778
c1cc(c(nc1)Sc2ccc(cc2)C(=O)[O-])Br C42375930
c1ccc(c(c1)C[C@@H](Cc2c(ccs2)Br)C(=O)[O-])F C43676888
c1cc(oc1/C=C/C(=O)[O-])c2cc(c(cc2Cl)Cl)Cl C44201344
CCc1cc(cc(c1Br)C)c2ccc(o2)C(=O)[O-] C45889474
CCc1ccc(s1)S(=O)(=O)[N-]c2cccc(c2F)Cl C48653612
c1cc(c(c(c1)Cl)C(=O)[O-])Sc2ccc(cc2)Br C54554080
c1cc(ccc1C[C@]2(C[C@H]3CC[C@@H]2C3)C(=O)[O-])Br C54631745
C[C@@](c1c(cccc1F)F)(C(=O)[O-])Sc2cccc(c2)Br C55309000
C[C@](c1c(cccc1F)F)(C(=O)[O-])Sc2cccc(c2)Br C55309002
Cc1cccc(c1)[C@@](C)(C(=O)[O-])Sc2cccc(c2)Br C55309031
c1cc(cc(c1)Br)SCc2ccc(s2)/C=C/C(=O)[O-] C55309136
Cc1c(cccc1Cl)[N-]S(=O)(=O)c2cccc(c2)Cl C07402814
c1cc(cc(c1)F)[N-]S(=O)(=O)c2c(cccc2Cl)Cl C16101218
CC1(CC(=C(C(=O)C1)/C=N/c2ccc(cc2)SC(F)F)[O-])C C60860583
Cc1cc(c(cc1Cl)C(C)C)O[C@@]2(CCCSC2)C(=O)[O-] C61589432
c1cc(cc(c1)Br)O[C@H]2CCCCC[C@H]2C(=O)[O-] C62760059
c1ccc(c(c1)O[C@H]2CCCCC[C@H]2C(=O)[O-])Br C62761250
c1ccc(c(c1)COc2ccccc2/C=C(/C#N)\c3ccc(cc3)C(=O)[O-])Cl C02887730
C#CCOC(=O)C1[C@@H](C([C@H]1c2ccccc2)C(=O)[O-])c3ccccc3 C05093438
CSc1ccccc1n2c(ccc2c3ccccc3)CCC(=O)[O-] C00032654
c1ccc2c(c1)nc(s2)/C(=C/c3ccc(cc3)F)/CCCC(=O)[O-] C07336269
COc1ccc(cc1CC(=O)[O-])C(=O)/C=C/c2cccc(c2Cl)Cl C07353194
CCc1ccc(cc1)/C=C(/c2nc3ccccc3s2)\SCC(=O)[O-] C07911889
c1ccc(c(c1)C(=O)[O-])OCCSc2ccccc2Br C11804397
Cc1ccccc1COc2c(cc(cc2Cl)/C=C/C(=O)[O-])OC C11861853
COc1cc(cc(c1OCc2ccc(cc2)Br)Cl)/C=C\C(=O)[O-] C11863066
COc1cc(cc(c1OCc2ccc(cc2)Br)Cl)/C=C/C(=O)[O-] C11863067
c1ccc(c(c1)c2nc(cs2)CC(=O)[O-])OCc3c(cccc3Cl)F C11864802
COc1cccc(c1OCc2ccc(c(c2)Cl)Cl)/C=C\C(=O)[O-] C11887882
Cc1cccc(c1)COc2ccccc2/C=C(/c3cccs3)\C(=O)[O-] C11891999
COc1cccc(c1OCc2cccc3c2cccc3)/C=C\C(=O)[O-] C11948179
COc1cc(cc(c1OCc2c(cccc2Cl)F)Cl)/C=C\C(=O)[O-] C11948370
COc1cc(cc(c1OCc2c(cccc2Cl)F)Cl)/C=C/C(=O)[O-] C11948374
Cc1ccccc1COc2c(cc(cc2Br)/C=C\C(=O)[O-])OC C11960512
Cc1ccccc1COc2c(cc(cc2Br)/C=C/C(=O)[O-])OC C11960516
CCCOc1c(cc(cc1OC)Br)C[C@@H](c2cccs2)C(=O)[O-] C11960613
COc1cc(cc(c1OCc2ccc(cc2Cl)Cl)Cl)/C=C/C(=O)[O-] C11994641
CCOc1ccc2ccccc2c1/C=C(\CC(=O)[O-])/c3nc4ccccc4s3 C13344116
C[C@H]1CC[C@@]2([C@@H]([C@@]1(C)CC/C(=C/C(=O)OC)/C)CCC=C2C(=O)[O-])C C13401025
CN(c1ccccc1C(=O)[O-])C(=O)CSCc2cccc(c2)Br C13440709
CC(C)c1nc2ccc(cc2s1)n3c(ccc3c4ccccc4)CCC(=O)[O-] C14291623
CCc1ccccc1n2c(nnc2[S-])CSCc3ccccc3 C06388257
CCc1ccc(s1)COc2ccc(cc2/C=C/C(=O)[O-])Br C20526648
c1ccc(cc1)c2cc(nc(n2)S[C@H](c3ccccc3)C(=O)[O-])C(F)(F)F C30822771
CCN(Cc1ccccc1c2nc(cs2)C(=O)[O-])c3ccccc3 C31945216
COc1cc(ccc1OCc2ccc(cc2Cl)Cl)/C=C\C(=O)[O-] C33371752
CC/C=C\CCc1c(c(n(n1)c2ccc(c(c2)Cl)F)C)C(=O)[O-] C35189437
c1cc(ccc1C(CCCCC(=O)[O-])(F)F)I C35324638
CCCCc1ccc(cc1)[N-]S(=O)(=O)c2cnc(s2)Cl C35356753
Cc1ccc(cc1)CN(c2ccc(cc2)CC(=O)[O-])C(=O)c3ccc(cc3)C C37554726
Cc1ccccc1CN(c2ccc(cc2)CC(=O)[O-])C(=O)c3ccc(cc3F)F C37555074
Cc1ccccc1CN(c2ccc(cc2)CC(=O)[O-])C(=O)c3ccc(cc3)Cl C37555215
Cc1ccccc1CN(c2ccc(cc2)CC(=O)[O-])C(=O)c3cccc(c3)F C37556134
CCCCc1c(nc2c(c1SCCC(=O)[O-])cccc2OC)C C01833606
CCCCc1ccc(cc1)[N-]C2=NC(=O)/C(=C/c3ccccn3)/S2 C39870105
CC(C)CCO[C@@](C)(c1cc2cc(ccc2o1)Br)C(=O)[O-] C41924395
CC(C)CC[C@@](C)(C(=O)[O-])Oc1ccccc1I C41962493
CC[C@](c1ccc(cc1)Br)(C(=O)[O-])SCc2ccco2 C41982718
Cc1c(c(nn1c2ccc(cc2)C(C)(C)C)C[C@@H](C)SC)C(=O)[O-] C43226388
C=CCSc1ccccc1[N-]S(=O)(=O)c2c(ccs2)Br C48440876
c1cc(oc1)/C(=C(/C#N)\C(=O)c2ccc(cc2)CSc3ccc(cc3)Cl)/[O-] C49198650
CC(C)(C)CCOc1c(cc(cc1Br)C(=O)[O-])OC C49254824
Cc1ccccc1/N=C/C(=C(\c2ccc(cc2)OC)/[O-])/C(=O)C(F)(F)F C02712738
CC(C)COc1ccc(cc1Cl)[N-]S(=O)(=O)c2cccs2 C30532164
C[C@H](CC(C)C)O[C@@](C)(c1ccc(c(c1)Br)F)C(=O)[O-] C61690475
CCS(=O)(=O)[N-]c1ccccc1C(=O)c2ccc(cc2)C(C)(C)C C41366310
COc1ccc(cc1)/C(=C(/C=N/c2ccccc2)\C(=O)C(F)(F)F)/[O-] C02712734
c1ccc(cc1)c2c(sc(n2)/C=C/c3ccc(c(c3)F)F)C(=O)[O-] C07333015
c1cc(cc(c1)Cl)/C=C/C(=O)c2ccc(s2)C(=O)[O-] C07333309
Cc1ccc(c(c1)/C(=C/C(=O)[O-])/c2ccc(c(c2)C)C)OC C11628734
c1ccc2cc(ccc2c1)SCc3ccc(o3)C(=O)[O-] C11861366
Cc1cccc(c1Oc2ccc(cc2F)/C=C/C(=O)[O-])C C20576670
Cc1ccc(cc1C)c2ccc(cc2)SCCC(=O)[O-] C32133657
C[C@H]1CC[C@@]2([C@@H]([C@@]1(C)CC/C(=C/C(=O)[O-])/C)CC(=O)C=C2C)C C35465089
Cc1ccc(cc1c2c(scn2)CC(=O)[O-])C(C)(C)C C36177615
Cc1c(c(nc(n1)SC2CCCC2)[O-])Cc3ccc(cc3)F C25502343
Cc1ccc(c(c1)C(=O)CC2(CCCCC2)CC(=O)[O-])C C37364700
c1cc2ccc3ccc(c4c3c2c(c1)cc4)C(=O)CCC(=O)[O-] C00154888
c1cc(ccc1c2ccc(cc2)F)[C@@H](C3CCCC3)C(=O)[O-] C41500497
Cc1ccc(c(c1)/C(=C/C(=O)[O-])/c2ccc(cc2)Cl)OC C41516507
C[C@](c1ccc(c(c1)Cl)Cl)(C(=O)[O-])OC2CCCC2 C41921431
CC[C@H]1CCCC[C@@H]1O[C@@](C)(c2ccccc2F)C(=O)[O-] C41925297
Cc1ccc(cc1)[C@@](C)(C(=O)[O-])OC[C@H]2CC=CC[C@@H]2C C41938783
C[C@](c1ccccc1F)(C(=O)[O-])Oc2ccccc2Br C41951475
CC(C)[C@](c1ccccc1)(C(=O)[O-])Sc2ccccc2 C41975747
Cc1ccc(cc1)S[C@](C)(c2c(cccc2F)F)C(=O)[O-] C41977207
CC(C)(C)[C@@H]1CCCC[C@@]1(C(=O)[O-])Sc2ccccn2 C41978236
Cc1ccc(c(c1)S[C@](C)(c2cccc(c2)F)C(=O)[O-])C C41980412
C[C@](c1ccccc1Cl)(C(=O)[O-])Sc2cccs2 C41980581
C[C@@](c1ccc2ccccc2c1)(C(=O)[O-])Sc3cccs3 C41980673
CC(C)[C@](c1ccccc1)(C(=O)[O-])Sc2cccs2 C41980797
Cc1cccc(c1)[C@@](C)(C(=O)[O-])Sc2ccc(c(c2)F)F C41983422
C[C@](c1ccccc1Cl)(C(=O)[O-])Sc2cc(ccc2F)F C41983471
CC(C)S[C@@](C)(c1ccc(cc1Cl)Cl)C(=O)[O-] C41987584
c1ccc(cc1)[C@@](C2CC2)(C(=O)[O-])SC3CCCCC3 C41988534
Cc1ccsc1C(CC2(CCCC2)CC(=O)[O-])(F)F C42730680
Cc1cc(sc1c2cc(ccc2Cl)OC)/C=C/C(=O)[O-] C43318254
Cc1cc(cc(c1)OCc2cc(cs2)/C=C/C(=O)[O-])C C43699811
c1cc(ccc1/C=C/C(=O)[O-])N2CCC[C@H]2C3CCCC3 C45085856
c1ccc(c(c1)c2cc(ccc2C(F)(F)F)/C=C/C(=O)[O-])F C47205126
c1ccc(c(c1)c2ccc(cc2C(F)(F)F)/C=C/C(=O)[O-])F C47205135
c1cc(c(cc1CCC(=O)[O-])c2ccc(c(c2)F)F)Cl C49901444
Cc1cccc(c1)N(C)[C@@](C)(c2ccccc2Cl)C(=O)[O-] C49991799
C[C@](c1ccc(cc1)Br)(C(=O)[O-])N(C)c2ccccc2F C50011088
Cc1cc(ccc1N(C)c2ccccc2F)/C=C/C(=O)[O-] C50558713
Cc1cc(c(c(c1)C)CSc2cc(ccn2)C(=O)[O-])C C53299866
CN(Cc1ccc(cc1)Cl)c2c(cccc2F)C(=O)[O-] C54189952
c1cc(ccc1C[C@H](C#N)c2ccc(c(c2)Cl)Cl)C(=O)[O-] C57737915
Cc1cc(c(c(c1)C)C[C@@H](c2ccccc2F)C(=O)[O-])C C57760403
CCc1c(sc(n1)Cc2ccc(c(c2)Cl)Cl)C(=O)[O-] C57902742
c1ccc2c(c1)c(c(s2)C(=O)c3ccc(cc3)OC(F)F)[O-] C12859504
Cc1ccc(c(c1)N(C)[C@@H](C)c2ccccc2F)C(=O)[O-] C62013407
C[C@H](c1ccccc1F)N(C)c2c(cccc2F)C(=O)[O-] C62018367
CCCc1nc(c(s1)C(=O)[O-])Cc2ccc(cc2)Cl C62490577
c1ccc2c(c1)nc(s2)SCc3cc(ccc3F)C(=O)[O-] C62764468
c1cc(c(cc1C(=O)[O-])F)CSc2ccc(cc2F)F C62765909
c1ccc2c(c1)CC[C@@](C2)(C(=O)[O-])SCC3CCCC3 C62836939
COC(=O)/C=C/1\C(=O)N(/C(=N/c2ccc(cc2)C(=O)[O-])/S1)CCc3ccccc3 C04682461
COc1ccc(cc1)/C=C/2\CCC[C@@H]3C2=NN([C@H]3c4ccc(cc4)OC)C(=O)CCC(=O)[O-] C04256390
CCN1C(=O)/C(=C/c2ccc(c(c2)OC)OCC#C)/SC1=Nc3cccc(c3)C(=O)[O-] C09075996
Cc1cccc(c1)c2nnc(n2CC(=O)[O-])SCC(=O)c3cc(sc3Cl)Cl C13035543
CC(C)(C)C(=O)CSc1nc2cc(ccc2c(=O)n1CCc3ccccc3)C(=O)[O-] C13045109
CC(C)Cn1c(=O)c2ccc(cc2nc1SCc3cc(on3)c4ccccc4)C(=O)[O-] C13049503
CCN(CC)S(=O)(=O)c1ccc(c(c1)C(=O)[O-])N(C)[C@@H]2CCCc3c2cccc3 C13090679
CCc1cc2c(s1)nc(n(c2=O)CCC(C)C)Sc3c(cccn3)C(=O)[O-] C13091201
CCc1cccc(c1)n2c(nnc2SCc3cccc(c3)C(=O)[O-])N4CCOCC4 C13193422
Cc1c(c(n(n1)Cc2ccc(cc2)F)Cl)/C=C(\C(=O)[O-])/Sc3ccc(cc3)[N+](=O)[O-] C13215110
Cc1ccc(cc1)C(=O)[C@@H](C)Sc2nc3cc(ccc3c(=O)n2Cc4ccco4)C(=O)[O-] C13280426
c1ccc(c(c1)c2ccc(o2)/C=C(\CCC(=O)[O-])/c3nc4ccccc4s3)[N+](=O)[O-] C13299663
C=CCn1c(=O)c2ccc(cc2nc1SCc3ncc(o3)c4ccc(cc4)F)C(=O)[O-] C13409675
CCOc1ccccc1n2c(nnn2)SCc3c4c(cccc4sc3C(=O)[O-])F C13414434
CCN\1C(=O)/C(=C/c2ccc(c(c2)OC)OCC)/S/C1=N\c3ccccc3C(=O)[O-] C16931845
C/C(=C\c1ccccc1)/C=N/n2c(nnc2[S-])c3cc(c(c(c3)OC)OC)OC C19850145
Cc1ccc(cc1)C(=O)C2=C(C(=O)N([C@@H]2c3ccccc3[N+](=O)[O-])CCc4ccccc4)[O-] C09176791
CCCCn1c2c(cc3cccc(c3n2)C)c(n1)[N-]S(=O)(=O)c4ccc(cc4)C(=O)C C16994932
COc1ccc(cc1)Oc2cc(ccc2OC)[N-]S(=O)(=O)c3cc(ccc3F)F C22411415
Cc1c(c(nc(n1)SC(F)F)[O-])CCC(=O)N(C)[C@@H](C)c2nc3ccccc3s2 C25573863
CCCCOc1ccc(cc1OC)/C=C(\C#N)/c2[n-]c3cc(cnc3n2)Br C27905195
c1ccc(cc1)COC(=O)CSc2nc3c(cnn3c4ccc(cc4)Cl)c(n2)[O-] C02717834
c1cc2c(cc1/C=C\3/C(=NC(=S)N(C3=O)CCC4=CCCCC4)[O-])CCN2CCCCl C01897182
CCCC1=NN(C(=O)[C@H]1C/C(=C/c2ccc(cc2)C#N)/C(=O)[O-])c3ccc(cc3)F C33735830
CC1=C([C@@H](N2C(=CSC2=N1)/C=C(/N(C)C(C)C)\[O-])c3ccc(cc3)OC)C(=O)OC C34923486
CC1=C([C@H](N2C(=CSC2=N1)/C=C(/N(C)C(C)C)\[O-])c3cccc(c3)OC)C(=O)OC C34923918
CCOC(=O)C1=C(N(C(=O)C[C@@H]1c2ccc(cc2)C)Cc3ccc(cc3)C(=O)[O-])C C35277174
CCOC(=O)C1=C(N(C(=O)C[C@@H]1c2cccc(c2)C)Cc3ccc(cc3)C(=O)[O-])C C35277216
CCOC(=O)C1=C(N=C2N([C@H]1c3ccccc3OC)C(=CS2)/C=C(/N4CCCC4)\[O-])C C35694354
CCOC(=O)[C@H]1[C@@H](C(=C(N=C1[O-])SCc2ccc(cc2)Cl)C#N)c3ccccc3F C09088771
CCOC(=O)C1=C(N=C2N([C@@H]1c3ccc(cc3)OC)C(=CS2)/C=C(/N4CCCC4)\[O-])C C36049885
Cc1cc(c(c(=O)n1CCOC)[C@@H](c2ccccc2Cl)N3CCN(CC3)c4ccccc4)[O-] C20604668
Cc1cc(c(c(=O)n1CCOC)[C@H](c2ccc(cc2)Cl)N3CCN(CC3)c4ccccc4)[O-] C21097797
Cc1ccc(c(c1)O[C@@H](C)C(=O)c2c(c(c(=O)n(c2[O-])CC(C)C)C#N)C)C(C)C C38617524
Cc1c(c(=O)n(c(c1C(=O)[C@H](C)Oc2ccc(cc2)C(C)C)[O-])Cc3ccco3)C#N C38619391
Cc1cccc(c1C)O[C@H](C)C(=O)c2c(c(c(=O)n(c2[O-])Cc3ccc(cc3)OC)C#N)C C38626717
C[C@H](C(=O)c1ccccc1)Sc2nc3cc(ccc3c(=O)n2CC(C)C)C(=O)[O-] C13280290
COc1ccc(cc1OC)/C=C\2/C(=O)N(/C(=N\c3cccc(c3)C(=O)[O-])/S2)CC=C C16928844
CCCCN1[C@@H](C(=C(C1=O)[O-])C(=O)c2cccs2)c3cc(ccc3OC)Br C40067820
CCCCN1[C@H](C(=C(C1=O)[O-])C(=O)c2cccs2)c3cc(ccc3OC)Br C40067822
CCCCN1[C@H](C(=C(C1=O)[O-])C(=O)c2cccc(c2)OC)c3c(cccc3Cl)F C40100661
Cc1c2cc(ccc2oc1C(=O)c3c(c(c(=O)n(c3[O-])CCCOC(C)C)C#N)C)Cl C40523297
Cc1ccc(cc1)N2C(=O)[C@H](C(=N2)COC)C/C(=C/c3ccc(cc3)Br)/C(=O)[O-] C33889406
CCCc1c(sc(n1)n2cccc2)/C(=N/c3nnc(s3)Cc4ccccc4)/[O-] C49549691
Cc1cc(c(c(=O)n1CCOC)[C@@H](c2cccc(c2)Cl)N3CCN(CC3)c4ccccc4)[O-] C16993383
COc1cc(cc(c1)OC)/C=C\2/C(=O)N=C(S2)/C=C(/c3cc(cc(c3)OC)OC)\[O-] C09283201
CCO/C(=C/1\C(=O)/C(=C/c2ccc(c(c2)OC)OCC#C)/S\C1=N/c3ccc(cc3)Cl)/[O-] C59247265
C[C@H](Cc1nnc(s1)[N-]S(=O)(=O)Cc2ccc(cc2)Cl)c3ccccc3 C59345429
CCCCc1c(nc2nc(nn2c1[O-])N(Cc3cccs3)C(=O)c4ccccc4)C C64792128
CCCCc1c(nc2nc(nn2c1[O-])N(Cc3cccs3)C(=O)c4cccs4)C C64792144
CCCCc1c(c(=O)c2c(o1)CC(CC2=O)(C)C)CC C02059164
Cc1cc(c2c(c1)oc(c2CC(=O)OC)Br)C C05240499
c1ccc(cc1)Cn2cc(cc(c2=O)C#N)c3ccccc3 C01391847
c1cc(cc(c1)F)/C(=C/c2ccc(o2)N3CCCCC3)/C#N C01060424
C[C@@H]1C[C@H](CN(C1)S(=O)(=O)c2ccc(cc2)C(C)C)C C01459080
Cc1ccc(cc1)N2CCN(CC2)/N=C/c3ccccc3Cl C00136735
c1ccc(cc1)c2cn3cccc(c3n2)/N=C/c4cccs4 C12042887
CC[C@H]1CCCCN1S(=O)(=O)c2ccc(cc2C)C C13947228
Cc1cccc(c1)N2CCN(CC2)C(=O)/C=C/c3cccs3 C16279207
C[C@H]1CN(C(=S)N(C1=O)c2ccccc2)Cc3ccccc3 C01679442
Cc1c(sc2c1c(ncn2)OCc3ccc(c(c3)F)F)C C21641413
c1ccc(cc1)CC2CCN(CC2)c3c(nccn3)Cl C21658322
Cc1ccc(c(c1)Cn2cnc(cc2=O)c3ccccc3)C C22604778
Cc1cc2c(cc1C)oc(c2CC(=O)OC)Br C26438442
CC(C)(C)c1c(cn(n1)c2ccc(cc2)Br)C=O C36894323
C[C@@H](c1ccco1)n2c3ccc(cc3nc2[C@@H](C)Cl)F C36911956
Cc1c(c(n(n1)C)Cl)CSc2nc3ccccc3s2 C37396786
C[C@H](c1ccco1)n2c3cccc(c3nc2[C@@H](C)Cl)F C37423101
Cc1nnc(s1)S[C@@H]2C[C@H](CC[C@@H]2C#N)C(C)(C)C C37668969
Cc1ccc(cc1)Sc2cc(nc(n2)c3ccccn3)C C00074614
Cc1cccc(c1C)N(c2nc(cs2)CCl)C(=O)C C04200429
CC[C@@]1(Cc2ccccc2C3=NC(=NC(=O)[C@H]31)SCC)C C39143021
CCc1cccc(c1N2C(=O)[C@H]3[C@@H]4C[C@H]([C@H]3C2=O)C=C4)CC C05341717
c1ccn2cc(nc2c1)Cc3nc(cs3)c4ccc(cc4)F C40040184
C=C(Cn1c2ccccc2nc1c3ccco3)Br C40238984
Cc1cc(ccc1OC)[C@@H](c2ccc3c(c2)OCCO3)Cl C40276040
COc1ccc(cc1F)[C@@H](c2ccc3c(c2)OCO3)Cl C40276843
C[C@@H](c1nc2cccc(c2n1C[C@@H]3CCCCO3)Cl)Cl C42824149
C[C@H](c1nc2cccc(c2n1C[C@@H]3CCCCO3)Cl)Cl C42824152
CC(C)(C)[C@@H]1CC[C@@H]([C@@H](C1)n2ccc(n2)C(F)(F)F)C#N C43298579
CN(CC1CCCCC1)C(=O)C2(CCCCCC2)C#N C44766338
C[C@@H](c1nc2cc(ccc2n1C[C@@H]3CCCOC3)Cl)Cl C44982394
c1cc(sc1CSc2nnc3n2CCCCC3)Cl C47821802
C[C@H](c1ccc(cc1)Cl)N(C)c2c3c(ccs3)ncn2 C48438664
Cc1ccc(cc1S(=O)(=O)N(C)c2ccc(cc2)F)Cl C48655718
CC[C@@H]1CO[C@H](CN1c2ccc(c(c2)C(F)(F)F)C#N)C C48916320
Cc1cc(cc(c1)N(C)S(=O)(=O)c2ccccc2Cl)C C49335977
CC(C)c1ccc(cc1)[C@H]2CC(=O)N=C([C@H]2C#N)SC C49916926
CC(C)c1ccn(n1)c2ccc(c(c2)C(F)(F)F)C#N C52884216
C[C@H](C(C)C)N(C)c1nc2c(s1)C(=O)CC(C2)(C)C C54862335
C[C@H](c1ccccc1)[C@H](C#N)c2ccc3c(c2)OCCO3 C57746543
Cc1nc(n(n1)Cc2c(cccc2Cl)F)c3ccccc3 C58180047
Cc1ccc(o1)[C@@H](C)n2c3ccccc3nc2[C@@H](C)Cl C49222749
Cc1cc(c(o1)C)[C@@H](C)n2c3ccccc3nc2[C@H](C)Cl C44731122
Cc1ccc(c(c1)n2c(c(c(n2)C(F)F)C=O)Cl)C C61628930
c1cc(c(c(c1)F)C#N)OCc2c(ccc(n2)Cl)Cl C61639851
Cc1ccc(cc1)N2C(=O)C[C@H](C2=O)Cc3cc(cc(c3)C)C C02876966
Cc1c(c(n(n1)c2ccccc2)N3CCCC3(C)C)CCl C63067659
Cc1ccc(c(c1)N2C(=O)C[C@H](C2=O)[C@H](C)c3ccccc3)C C02876460
C[C@H]1CCCC[C@H]1N(C)C(=O)c2cnc(s2)C(C)(C)C C67479271
CCCSc1nc2c(c3c(s2)COC(C3)(C)C)c(=O)n1CC(=C)C C02182993
COc1ccc(cc1)[C@@H]2CC(=NN2c3ccccc3OC)c4ccccc4 C04476916
CCCn1c(=O)c2ccc(cc2nc1SCc3cccc(c3)C#N)Cl C04788686
COc1ccccc1c2nnc(o2)SCc3c(cccc3Cl)F C00831967
C[C@@H]1Cc2ccccc2N1C(=O)COC(=O)C3CCC(CC3)C(C)(C)C C04978232
CC(=O)c1cccc(c1)/N=C/c2ccc(cc2)N3CCC(=N3)c4ccccc4 C04979821
Cc1cc2c(cc1C)sc(n2)/C=C/c3ccc(c(c3OC)OC)OC C05018632
CCC1=NC2=C([C@@H](C1C(=O)OCC)c3ccc(cc3)Cl)C(=O)CCC2 C00725292
c1ccc(c(c1)CSc2nnc(n2C3CCCCC3)c4ccncc4)F C01104257
Cn1c(nnc1SCc2c(cccc2Cl)F)c3ccc(cc3)OC C05848691
C=CC/N=c\1/n(c(cs1)c2cccc(c2)Cl)/N=C/c3ccccn3 C05863941
CC(C)c1ccc(cc1)c2c(c(=O)c2=O)N(C)c3ccccc3OC C06793567
CCc1c(c2c(s1)nc(n(c2=O)c3cccc(c3)OC)SCC)C C03520373
Cc1c2cc(ccc2oc1C(=O)OCC(=O)c3cc(ccc3F)F)Cl C07457139
Cc1ccc(cc1)C(=O)Oc2ccc(cc2C(=O)OC)Br C08568811
CCc1cccc2c1nc(s2)N(Cc3ccco3)C(=O)c4cccs4 C10527538
CCn\1c2c(cccc2s/c1=N\C(=O)/C=C/c3cccs3)OCC C12032822
Cc1c(cco1)c2nnc(n2C)SC(c3ccccc3)c4ccccc4 C12854008
C/C=C(/C)\C(=O)OCc1c2c(coc2c(c3c1[C@@H](CC=C3)C)OC)C C13300551
Cc1ccc2c(c1)s/c(=N/C(=O)Cc3cccs3)/n2CCOC C09651852
c1ccc(cc1)c2ccc(cc2)Cc3nnc(n3Cc4ccco4)S C17072275
Cc1ccc(cc1)SC2=C(N=C([C@H]2CC(C)C)C(C)C)[N+](=O)[O-] C00481348
CCCc1cc(=O)oc2c1cc3c(c2C)OCN(C3)CCc4ccccc4 C19890870
c1ccc(c(c1)COc2ccc(cc2CCl)Br)[N+](=O)[O-] C20483201
CC(C)OCCSc1nc2ccccc2c3n1c4ccccc4n3 C23470786
CCCSc1c(c(c2c(n1)/C(=C/c3ccco3)/CC2)c4ccco4)C#N C26845324
CC/N=C/1\N(C(=O)/C(=C\c2ccc(o2)Sc3ccccc3)/S1)CC C09323755
CCCCCn1c2c(c3c(s2)CC(=C3C)C)c(=O)n(c1=O)CC(=C)C C34724993
CCCCn1c2c(c3c(s2)CC(=C3CC)C)c(=O)n(c1=O)CCC C34730583
Cc1ccc(cc1)n2c(cc(n2)C(C)C)OC(=O)C(C)(C)CCl C35112319
C[C@@H]1C=C([C@H]2[C@H]([C@@]1(CO[C@@H]2c3ccc(cc3)OC)COC(=O)C)C)C C35361075
Cc1ccc(cc1C)C(=O)[C@@H](C)Sc2nnc(n2C3CCCCC3)C C23527109
c1coc(c1)/C=N/c2ccc(cc2)c3ccc(cc3)/N=C/c4occc4 C00348270
C[C@@H](C(=O)N1CCc2ccccc2C1)OC(=O)c3ccc(cc3)C(C)C C06427156
CCc1cc2c(cc1Cl)c(cc(=O)o2)COC(=O)c3cccs3 C39585458
Cc1cc(c(c(c1COC(=O)c2cc(c(nc2)Cl)Cl)C)C(=O)C)C C39587476
C[C@H]1C(=C(N=N1)C)Sc2ccccc2/N=C/c3ccc(cc3)OC C39699882
CCc1ccc(cc1)/C=C\2/C(=O)N(/C(=N\c3cccnc3)/S2)CC=C C39862983
Cc1ccc2c(c1C)O/C(=C\c3ccc(c(c3)OC)OCC(C)C)/C2=O C40062512
COC(=O)c1ccc(cc1)/C=C(\c2nc3ccccc3n2C(F)F)/Cl C40105128
CCN(C1CCCCC1)S(=O)(=O)c2ccc(c3c2cccc3)OCC C41095052
CCc1ccccc1N(c2nc(cs2)COc3ccccc3F)C(=O)C C43842465
Cc1ccc(cc1OC(=O)c2ccc(s2)Br)C(=O)OC C48527143
CC/N=C\1/N(C(=O)/C(=C\c2cc(c(cc2C)OC)C(C)C)/S1)CC C04704700
COc1ccc2c(c1)sc(n2)N3CCN(CC3)C/C=C/c4ccccc4 C56901385
CCCCc1cc(=O)oc2c1ccc3c2CN(CO3)Cc4ccccc4 C58979789
CC(C)(C)c1ccc(cc1)c2nnc(o2)SC[C@@H]3CCCCO3 C60731012
CC(C)(C)c1cc(cc(c1)OC(=O)C[C@@H]2CCS(=O)(=O)C2)C(C)(C)C C61203379
CCN(CC)C(=O)Cc1c(nc2n1ccc(c2)C)c3ccc(c(c3)C)C C62047173
CC(C)c1ccc(cc1)c2nnc(o2)SCc3ccnc(c3)Cl C66260920
c1ccc(c(c1)N2C[C@]34C=C[C@H](O3)[C@@H]([C@@H]4C2=O)C(=O)[O-])Br C03882513
c1ccc2c(c1)C3c4ccccc4C2[C@H]([C@@H]3C(=O)N5CCCCC5)C(=O)[O-] C03175647
c1cc2c(ccc3c2c(c1)C(=O)N3CC(=O)[O-])I C00944732
Cc1cccc(c1C)N2C(=O)/C(=C/c3cc(n(c3C)C)C)/C(=NC2=S)[O-] C08769944
Cc1nc2c(c3c(s2)C[C@@H](CC3)C(C)(C)C)c(=O)n1CC(=O)[O-] C19955787
c1ccc(c(c1)C(=O)N2CCN(CC2)c3ccc(cc3)C(=O)[O-])F C20265727
c1cc(ccc1CS(=O)(=O)[N-]c2ccc(cc2Br)F)C#N C20430683
c1cc(ccc1C(=O)[O-])S(=O)(=O)Cc2ccc(s2)Br C21793266
Cc1ccc(s1)S(=O)(=O)N2[C@@H]3CCCC[C@@H]3C[C@@H]2C(=O)[O-] C22152784
c1cc(c(nc1)F)c2cc3c(cc2F)c(=O)c4c(nsc4n3C5CC5)[O-] C28571069
Cc1ccc(nc1)c2cc3c(cc2F)c(=O)c4c(nsc4n3C5CC5)[O-] C28571950
c1cc(c(cc1F)[N-]S(=O)(=O)c2cc(ccc2C#N)Cl)F C31665837
c1ccc(cc1)[C@@H]2C[C@H](CN(C2)C(=O)c3ccccc3Cl)C(=O)[O-] C34708490
CC(C)(C)[C@@H](C(=O)[O-])N1C(=O)c2c(c(c(c(c2F)F)F)F)C1=O C34875664
c1c(csc1S(=O)(=O)N2CC[C@@H]3CCCC[C@@H]3C2)C(=O)[O-] C35164519
c1cc(ccc1C#N)[N-]S(=O)(=O)c2ccc(cc2Br)F C37408654
Cc1ccc(cc1S(=O)(=O)[N-]c2nncs2)Br C37575538
CN(Cc1cc(cs1)Br)C(=O)[C@@H]2CC=CC[C@H]2C(=O)[O-] C37832438
Cc1ccc(o1)/C=C/2\C(=NC(=S)N(C2=O)c3ccc(cc3)F)[O-] C00270392
c1cc(cnc1)CN2C(=O)/C(=C/c3ccc(cc3)Cl)/N=C2[S-] C01404820
C[C@H]1CCC(=C)/C(=C\C=C/C[C@@]1(C)CCC2=CCOC2=O)/C(=O)[O-] C13660052
c1cc(ccc1/C=C/C(=O)N2CCCC[C@@H]2CC(=O)[O-])Br C38025395
CCn1c2ccccc2c(=O)c(c1[O-])S(=O)(=O)c3ccccc3 C15828686
Cc1cc(cc(c1N2CCC[C@@H](C2)C(=O)[O-])Cl)S(=O)(=O)C C39320684
c1cc(c(cc1N2C(=O)/C(=C/[C@@H]3C=CC=N3)/C(=NC2=S)[O-])Cl)Cl C39943326
c1cc(sc1C[C@H]([C@H]2CCS(=O)(=O)C2)C(=O)[O-])Br C40377578
c1ccc2c(c1)CC[C@@]2(C(=O)[O-])n3cc(ccc3=O)Br C41896834
c1cc(ccc1C2(CC2)C(=O)N3CCC[C@@H]3CC(=O)[O-])Br C42144706
Cc1cnc(s1)[N-]S(=O)(=O)c2c(ccs2)Br C42351020
C[C@@H](CN(C)C(=O)c1cc(c(s1)Br)Br)C(=O)[O-] C42696030
Cc1ccc(c(c1)[N-]S(=O)(=O)c2cc(cnc2)Br)C C43531753
Cc1cccc(c1C)[N-]S(=O)(=O)c2cc(cnc2)Br C43531779
Cc1cc(=O)n(c(c1C(=O)[O-])C)c2ccccc2I C43673308
c1cc(c(c(c1F)C(=O)[O-])F)S(=O)(=O)Cc2c(ccs2)Br C43676060
CC1([C@H]2CC[C@@]13CSN([C@@H]3C2)C(=O)c4ccccc4C(=O)[O-])C C44075863
c1c(cc(c(c1C(=O)[O-])F)S(=O)(=O)N2C[C@H]3CC[C@@H]2C3)Cl C49716529
c1cc(c(cc1C(=O)N2CCC[C@@H](C2)CCC(=O)[O-])F)Br C43589753
Cc1c(c(n(n1)[C@]2(CCOc3c2cccc3)C(=O)[O-])C)Br C50594236
Cc1ccc(cc1)C(=O)C2CCN(CC2)c3cnnc(c3Cl)[O-] C54124125
c1cc2cc(ccc2nc1)[N-]S(=O)(=O)c3ccc(cc3)Br C54127694
c1cc(cc(c1)Br)[S@@](=O)Cc2ccoc2C(=O)[O-] C55308645
Cc1cc(c(c(=O)o1)C2=NCCS[C@@H](C2)c3ccc(cc3)SC)[O-] C00756223
COC1=C/C(=C(\N2CCN(CC2)c3ccccc3)/[S-])/C=CC1=O C09189292
c1ccc(c(c1)/C=C\2/C(=NC(=S)S2)[O-])OCc3cccnc3 C44013044
Cc1ccc(c(c1)[N-]S(=O)(=O)c2c(cc(cc2F)F)F)OC C60436869
c1cc(c(cc1Br)n2cc(ccc2=O)C(=O)[O-])Cl C61692404
C[C@H]1CN(CCCO1)c2cc(ccc2/C=C/C(=O)[O-])Br C61920546
c1cc(ccc1F)S(=O)(=O)c2cnc3cc(c(cc3c2[O-])F)Cl C15829508
c1ccc(c(c1)C(=O)[C@@H]2[C@@H]3[C@@H]([C@@H]4N2c5ccc(cc5C=C4)F)C(=NC3=O)[O-])Cl C09422348
c1cc(c(cc1[C@H]2CN(CCO2)c3cnnc(c3Cl)[O-])F)F C66815415
Cc1ccc(cc1)[C@H](C)[NH2+]Cc2ccc(cc2)N(C)C C20146033
Cc1ccc(c(c1)[C@H](C)[NH2+][C@@H](C)c2cccs2)OC C20148459
CN(C)[C@@H](C[NH2+]C1CCCCCCC1)c2cccs2 C21812113
CC(C)[NH2+]Cc1ccccc1N(C)C2CCCCC2 C34823781
CCN(c1ccc(cc1)[C@H](C)[NH2+]C)c2ccccc2C C34838681
CC[C@@H]1CCCCN1c2ccccc2[C@@H](C)[NH2+]CC C34841160
CC[C@@H](C)c1ccc(cc1)[C@H](c2ccc(o2)C)[NH2+]C C35468934
CC[NH2+][C@@H](c1ccc(cc1)C(C)(C)C)c2ccoc2 C35548218
CCC[NH2+][C@@H](c1ccc(cc1C)C)c2ccc(o2)C C35579397
CCC[NH2+][C@H](c1ccc2c(c1)C[C@@H](O2)C)C(C)(C)C C35586740
CCC[NH2+][C@H](c1ccc2c(c1)C[C@@H](O2)C)C3CCCC3 C35586792
CCC[NH2+][C@@H]1CCOc2c1cc(cc2C(C)(C)C)CC C35654393
CC(C)(C)[C@H](c1ccc(cc1)F)[NH2+]C[C@H]2CCOC2 C37119197
CC[C@H](C)[NH2+][C@H](c1ccco1)c2ccc(s2)Cl C37186608
CC[NH+]1CCC(CC1)[C@H](C)Nc2ccc(cc2)SC C37209261
Cc1cc(nc(c1[C@H](C)[NH2+]CCC2=CCCCC2)C)C C37216856
C[C@@H](c1ccc(cc1)N(C)C)[NH2+]CC2CCCCC2 C37255178
CC(C)[C@@H](c1cccs1)[NH2+][C@H]2CCCC[C@@H]2OC C37302691
C[C@H](c1ccc(cc1)C(C)(C)C)[NH2+]C[C@H]2CCOC2 C37507796
CC[C@@H]1CCCN1c2cccc(c2C[NH2+]C(C)C)Cl C37914725
Cc1c2ccccc2sc1[C@@H](C)NC[C@@H](C)[NH+](C)C C38087351
C[C@@H]1CCC[C@@](C1)(CN[C@@H](C)c2cccs2)[NH+](C)C C40668308
C[C@H](c1ccccc1)[C@H](c2nc(cs2)C(C)C)[NH2+]C C41187062
CC[NH2+]Cc1ccc(cc1)N(C)[C@H]2CCCC[C@@H]2C C42609462
C[C@@H]1CCCC[C@H]1CNC2=[NH+][C@@H](CS2)CC(C)C C42865940
CC[C@@H]1CCCC[NH+]1C[C@@H](c2cc(ccc2C)C)NC C43883304
CCc1ccc(s1)[C@H](C)[NH2+][C@@H](C)c2cc(oc2C)C C44730036
CC[NH2+][C@H](c1ccc(cc1)C(C)(C)C)[C@H]2CCOC2 C48624815
CCC[NH2+][C@@H](c1c(cc(cc1C)C)C)[C@H]2CCOC2 C48625620
C[C@@H](c1ccc(cc1)F)NC2=[NH+][C@@H](CS2)CC(C)C C49510461
CC[NH2+]Cc1ccc(cc1)N(C)c2ccc(cc2C)C C49988059
Cc1ccc(cc1)N(C)C[C@H](c2ccccc2C)[NH2+]C C50003147
CC1CCC(CC1)OC2(CCCC2)C[NH2+]C(C)(C)C C50490962
Cc1ccc(cc1)[C@@H](C[NH2+]C)O[C@@H]2CCCC[C@@H]2C C50491228
C[NH2+]C[C@@H](c1ccccc1)O[C@@H]2CCCc3c2cccc3 C50495456
Cc1cc(cc(c1)N(C)CC2(CCCC2)C[NH2+]C)C C51254505
CCc1ccccc1C[NH2+]C[C@H]2Cc3ccccc3O2 C52202923
CC[NH2+][C@H](Cc1c(cc(cc1C)C)C)c2c(cccn2)C C53301459
CC[NH2+][C@@H]1CCCCC[C@@H]1CN(C)c2ccccc2 C53861761
CCC[C@H]1CC[C@@H]([C@@H](C1)C[NH+](C)C2CCCCC2)O C53882226
CCCC1CC[NH+](CC1)C[C@H]2C[C@H](CC[C@@H]2O)CC C53884400
CCc1c(sc(n1)[C@](C)(C2CCCC2)[NH2+]C(C)C)C C54082178
CC[C@@H](C)c1ccc(cc1)NC[C@@H]2CCCC[NH+]2C C54241022
CCC(C)(C)[C@@H](c1ccc2c(c1)C[C@@H](O2)C)[NH2+]CC C54402843
Cc1ccc(cc1C)[C@H](C)NC[C@@H]2CC[NH+](C2)C(C)C C40622028
C[C@@H](c1ccc(c(c1)F)N2CCCCC2)[NH2+]CC(C)C C20468673
CCN[C@H](c1ccccc1)[C@@H](C)[NH+]2CCC(CC2)(C)C C61819847
CCC[NH2+][C@H](c1c(cc(cc1C)C)C)[C@H]2CCCOC2 C62233800
CCCCCCN1C[C@H]([NH2+]Cc2c1c(ccc2)C)C C62657713
CC[NH2+][C@@H](C)Cc1ccc(o1)c2cc(c(c(c2)F)F)F C62771089
CC(=O)O[C@@H]1CC[C@@]2([C@@H]3CC[C@]4([C@@H]([C@@H]3CC=C2C1)CC[C@@H]4C(=O)[O-])C)C C05227381
c1cc(cc(c1)I)/N=C/c2cc(ccc2[O-])[N+](=O)[O-] C05287877
CN(C)c1ccc(cc1Br)/C=C(\C#N)/c2ccc(cc2)C(=O)[O-] C09259716
CCc1ccc(cc1)/C=C/2\CCCCn3c2nc4c(c3=O)c(c(s4)C(=O)[O-])C C13215247
Cc1ccc(c(c1)Cl)[N-]S(=O)(=O)c2cc(sc2Cl)Cl C20627084
c1cc(ccc1N2CCN(CC2)c3c(c(nc(c3Cl)Cl)C(=O)[O-])Cl)F C25197698
Cc1ccc(c(c1)Cl)S(=O)(=O)[N-]c2cccc(c2)Br C25365137
CC(C)(C)c1cc(ccc1OCc2nnc(n2C)[S-])Br C26469128
Cc1ccc(c(c1)C)[N-]C2=NC(=O)/C(=C/c3c4ccccn4c(n3)C)/S2 C26550404
Cc1ccc(c(c1)Br)S(=O)(=O)[N-]c2ccccc2Cl C28195884
CC(C)(C)n1cccc1/C=C/2\C(=NC(=S)N(C2=O)c3cccc(c3Cl)Cl)[O-] C30803243
Cc1ccc(cc1S(=O)(=O)[N-]c2ccc3c(c2)sc(n3)SC)F C33298814
c1cc(ccc1[N+](=O)[O-])Oc2cc(c(cc2[O-])Br)Br C33608050
Cc1cc(cc(c1[N-]S(=O)(=O)c2cnc(s2)Cl)C)Br C35356620
C[C@H]1CC2=C(C[C@H]3[C@@](O2)(CC[C@@H]([C@@]3(C)C=C)C(C)(C)C(=O)[O-])C)C(=O)O1 C35465607
c1c(cc(cc1Cl)Cl)[N-]S(=O)(=O)c2cc(c(nc2)Cl)Cl C35552329
c1cc(nc(c1)Br)[N-]S(=O)(=O)c2cc(ccc2Cl)Cl C35678944
c1cc(ccc1CCCl)S(=O)(=O)[N-]c2ccc(cc2Cl)Br C36900499
Cc1c(c(nc(n1)c2ccc(cc2Cl)Br)[S-])C(=O)OC C37366945
c1cc(c(cc1Cl)[N-]S(=O)(=O)c2c(cc(cc2Br)F)F)Cl C37385728
Cc1cc(ccc1Br)[N-]S(=O)(=O)c2ccc(cc2Br)F C37408658
Cc1ccc(cc1S(=O)(=O)[N-]c2cc(ccc2F)Br)Br C37575776
c1cc(ccc1S(=O)(=O)[N-]c2cc(ccc2F)Br)Br C37575789
CSc1nc2ccc(cc2s1)[N-]S(=O)(=O)c3ccc(s3)Br C01040333
c1ccc2cc(ccc2c1)S(=O)(=O)[N-]c3cc(cc4c3nccc4)Br C01514500
CC1(Cc2c(sc(n2)[N-]S(=O)(=O)c3cc(ccc3Cl)Cl)C(=O)C1)C C18209776
Cc1ccc(cc1)/C=C(/c2nc3cc(c(cc3c(n2)[O-])OC)OC)\Cl C07502899
CC(C)(C)[C@@H](C(=O)[O-])N1C(=O)c2c(c(c(c(c2Cl)Cl)Cl)Cl)C1=O C38312107
CCn1c(c(c(c(c1=O)C#N)C)C(=O)c2c(c3c(s2)cccc3Cl)Cl)[O-] C38616128
c1cc(ccc1/C=C(/C2=NC(=O)C3=C4CCCC[C@@H]4SC3=N2)\Cl)C(=O)[O-] C39722651
c1ccc(cc1)C(c2ccccc2)N3c4cc(ccc4OCC3=O)C(=O)[O-] C40686107
c1ccc2c(c1)CC(C2)(C(=O)[O-])Oc3c(cccc3Br)Br C41950603
CC(=O)O[C@@H]1C(=C)[C@H]2CC[C@H]3[C@@]1(C2)CC[C@@H]4[C@@]3(CCC[C@]4(C)C(=O)[O-])C C43764173
CC(C)(C)[C@H](C(=O)[O-])N1C(=O)c2c(c(c(c(c2Cl)Cl)Cl)Cl)C1=O C45028204
c1cc(ccc1[N-]S(=O)(=O)c2ccc(cc2Cl)F)Br C48429969
c1cc(c(cc1F)Cl)S(=O)(=O)[N-]c2ccc(cc2Cl)Br C48430024
Cc1ccc(c(c1)Br)[N-]S(=O)(=O)c2ccc(c(c2)F)C C48653213
Cc1c(cco1)/C(=C(\C#N)/C(=O)c2cc3cc(ccc3o2)Br)/[O-] C49168386
c1c(c(cc2c1OCO2)Br)/C=C/c3cc(nc(n3)[O-])C(F)(F)F C04494715
Cc1cccc(c1)[N-]C2=NC(=O)/C(=C/c3c(nc4n3cc(s4)C)C)/S2 C28621293
c1cc(c(c(c1)Cl)S(=O)(=O)[N-]c2ccc(c(c2F)F)F)Cl C16129213
Cc1ccc(cc1[N-]S(=O)(=O)c2ccc(cc2)n3c(ccc3C)C)Cl C58850469
c1cc(c(cc1Br)[N-]S(=O)(=O)c2c(cc(cc2F)F)F)Cl C61693052
CCSC1=NC(=O)[C@H]2[C@@H](C3=C(CC(CC3=NC2=N1)(C)C)[O-])c4ccc(cc4)C C39729903
CCSC1=NC(=O)[C@@H]2[C@@H](C3=C(CC(CC3=NC2=N1)(C)C)[O-])c4ccc(cc4)Cl C39729978
Cc1ccc(cc1)C2=NN=C3[C@H]2C(=CC(=N3)c4ccc(cc4)Br)C(=O)[O-] C15677200
c1cc(ccc1[N-]C2=NC(=O)/C(=C/c3ccc4c(c3)OCO4)/S2)Cl C04426184
CCO/C(=C/1\[C@H](C2=C(CC(CC2=O)(C)C)N=C1C)c3ccc4c(c3)CCCN4C)/[O-] C19911072
Cc1cc(n(n1)C(=O)[C@]2(CC=C(C[C@@H]2c3ccc(cc3)F)C)C(=O)[O-])C C04318266
Cc1ccc(c(c1)C)Cc2c(nc3n(c2=O)c4ccc(cc4s3)OC)[O-] C12650046
c1ccc(cc1)/C=C/C(=O)C2=C(C(=O)N([C@H]2c3ccc(cc3)Br)c4cccc(c4)C(=O)[O-])O C09019504
CC(C)Cn1c(=O)c2c(csc2nc1SCC(=O)Nc3cccc(c3)C(=O)[O-])c4cccs4 C13352959
Cc1c(sc2c1c(=O)n(c(n2)SCC(=O)Nc3cccc(c3)C(=O)[O-])c4ccc(cc4)Cl)C C13364401
Cc1cc(c2c(c1)sc(n2)N3[C@H](C(=C(C3=O)[O-])C(=O)c4ccccc4)c5cccc(c5OC)OC)C C08896534
COc1ccc(cc1)C(=O)C2=C(C(=O)N([C@H]2c3ccc(cc3)C(=O)OC)c4nc5ccc(cc5s4)F)[O-] C08817906
COc1ccc(cc1)C(=O)C2=C(C(=O)N([C@@H]2c3ccc(cc3)C(=O)OC)c4nc5ccc(cc5s4)F)[O-] C08817907
Cc1ccc(cc1)C(=O)C2=C(C(=O)N([C@@H]2c3cccc(c3OC)OC)c4nc5ccc(cc5s4)C)[O-] C08919879
Cc1ccc(cc1)C(=O)C2=C(C(=O)N([C@H]2c3cccc(c3OC)OC)c4nc5ccc(cc5s4)F)[O-] C08816938
Cc1cc(c2c(c1)sc(n2)N3[C@H](C(=C(C3=O)[O-])C(=O)c4cccs4)c5cccc(c5OC)OC)C C08816757
Cc1ccc2c(c1)sc(n2)N3[C@H](C(=C(C3=O)[O-])C(=O)c4ccc(cc4)F)c5cccc(c5OC)OC C09275382
Cc1ccc2c(c1)sc(n2)N3[C@@H](C(=C(C3=O)[O-])C(=O)c4ccc(cc4)F)c5cccc(c5OC)OC C09275380
CCc1ccc2c(c1)sc(n2)N3[C@H](C(=C(C3=O)[O-])C(=O)c4ccc(cc4)F)c5ccc(c(c5)OC)O C08996496
Cc1ccc(cc1S(=O)(=O)[N-]c2c3c4c(sc3nc(n2)CN5CCOCC5)CCCC4)C(C)(C)C C13126333
Cc1ccc(cc1)C(=O)C2=C(C(=O)N([C@@H]2c3ccc(cc3)N(C)C)c4nc5ccc(cc5s4)OC)[O-] C33538064
CN(C)c1ccc(cc1)[C@@H]2C(=C(C(=O)N2c3nc4ccc(cc4s3)OC)[O-])C(=O)c5ccc(cc5)F C33540211
Cn1c2ccccc2c(=O)c(c1[O-])C(=O)C[C@@H](c3ccc(cc3)N(C)C)Nc4cc(ccc4Cl)Cl C16364034
CCOc1cc(ccc1O)[C@H]2C(=C(C(=O)N2c3ccc(c(c3)Br)C)[O-])C(=O)c4ccccc4 C00720153
CCOc1cc(ccc1O)[C@H]2C(=C(C(=O)N2c3nc4c(cc(cc4s3)C)C)[O-])C(=O)c5ccccc5 C33619769
CCOc1cc(ccc1O)[C@@H]2C(=C(C(=O)N2c3nc4c(cc(cc4s3)C)C)[O-])C(=O)c5ccccc5 C33619771
CN(C)c1ccc(cc1)[C@@H]2C(=C(C(=O)N2c3nc4ccc(cc4s3)Cl)[O-])C(=O)c5cccc(c5)OC C33789651
CN(C)c1ccc(cc1)[C@H]2C(=C(C(=O)N2c3nc4ccc(cc4s3)Cl)[O-])C(=O)c5cccc(c5)OC C33789652
CN(C)c1ccc(cc1)[C@H]2C(=C(C(=O)N2c3nc4ccc(cc4s3)F)[O-])C(=O)c5ccc(cc5)OC C34918390
CCOc1cc(ccc1O)[C@H]2C(=C(C(=O)N2c3nc4ccc(cc4s3)Cl)[O-])C(=O)c5ccccc5 C34919074
CC1=C([C@H](N2C(=CSC2=N1)/C=C(/N[C@@H]3CCCc4c3cccc4)\[O-])c5cccc(c5)OC)C(=O)OC C34923892
CC1=C([C@@H](N2C(=CSC2=N1)/C=C(/N[C@H]3CCCc4c3cccc4)\[O-])c5cccc(c5)OC)C(=O)OC C34923893
CC1=C([C@H](N2C(=CSC2=N1)/C=C(/N[C@H]3CCCc4c3cccc4)\[O-])c5cccc(c5)OC)C(=O)OC C34923894
CCOc1cc(ccc1O)[C@H]2C(=C(C(=O)N2c3nc4ccc(cc4s3)C)[O-])C(=O)c5ccc(cc5)C C34931367
CCOc1cc(ccc1O)[C@@H]2C(=C(C(=O)N2c3nc4ccc(cc4s3)C)[O-])C(=O)c5ccc(cc5)F C34931573
CCOc1cccc(c1)[C@@H]2C(=C(C(=O)N2c3nc4c(cc(cc4s3)C)C)[O-])C(=O)c5c(nc(s5)C)C C35566511
c1ccc(cc1)S(=O)(=O)[N-]c2ccccc2C3=NN([C@H](C3)c4ccco4)C(=O)c5ccccc5Cl C35683989
COc1ccc(cc1Br)/C=N/NC(=O)c2c(c(nnc2[O-])c3ccccc3)c4ccccc4 C01971847
Cc1ccc(cc1)/C=C(\c2[n-]nnn2)/[C@H]3N=C([C@@H](S3)NC(=O)c4ccc(cc4)C)c5ccc(cc5)Cl C39156857
Cc1ccc(cc1)C(=O)C2=C(C(=O)N([C@H]2c3ccc(cc3)O)c4nnc(s4)SCc5ccccc5)[O-] C39835146
CCSc1nnc(s1)N2[C@@H](C(=C(C2=O)[O-])C(=O)c3ccc4c(c3)C[C@@H](O4)C)c5cccc(c5)Cl C40000368
CCOc1ccc(cc1OC)[C@@H]2c3c([nH]nc3C(=O)N2Cc4ccc(cc4)F)c5cc(ccc5[O-])Cl C39899029
CCOc1ccc(cc1OC)[C@H]2c3c([nH]nc3C(=O)N2Cc4ccc(cc4)F)c5cc(ccc5[O-])Cl C39899030
COc1ccc(cc1OC)CCN2[C@H](c3c([nH]nc3C2=O)c4cc(ccc4[O-])Cl)c5ccc(cc5)F C39899180
COc1ccc(cc1OC)CCN2[C@@H](c3c([nH]nc3C2=O)c4cc(ccc4[O-])Cl)c5ccccc5F C39899187
COc1ccc(cc1OC)CCN2[C@H](c3c([nH]nc3C2=O)c4cc(ccc4[O-])Cl)c5ccccc5F C39899188
Cc1ccc(cc1)N\2C(=O)[C@@H](S/C2=C(\C#N)/C(=N/c3ccc(cc3)Cl)/[O-])Cc4cccc(c4)[N+](=O)[O-] C15401597
Cc1ccc(cc1)N\2C(=O)[C@H](S/C2=C(\C#N)/C(=N/c3ccc(cc3)Cl)/[O-])Cc4cccc(c4)[N+](=O)[O-] C15401596
Cc1ccc(cc1)N\2C(=O)[C@@H](S/C2=C(\C#N)/C(=N/c3ccc(cc3)F)/[O-])Cc4cccc(c4)[N+](=O)[O-] C33863053
c1ccc(cc1)/N=C\2/N(C(=O)C[C@H](S2)C(=O)Nc3ccc(cc3)C(=O)[O-])CCc4ccc(cc4)Cl C33725884
Cc1cc(c(n1c2ccc(cc2)Oc3ccc(cc3)OC)C)/C=C/4\C(=NC(=O)N(C4=O)C5CCCCC5)[O-] C59109550
COc1cc(cc(c1OCc2ccccc2Cl)Cl)/C=C/3\C(=NC(=O)N(C3=O)c4ccc(cc4)F)[O-] C59135215
c1cc(c(c(c1)Cl)Cl)NC(=O)/C(=C\c2cc(c(c(c2)Br)OCC(=O)[O-])Cl)/C#N C59336176
Cc1ccccc1CSC2=NC(=O)[C@@H]3[C@H](C4=C(CC(CC4=NC3=N2)(C)C)[O-])c5ccc(c(c5)OC)OC C63467788
c1ccc(c(c1)[C@@H]2C(=C(N=C3C2=C(CCC3)[O-])SCC(=O)Nc4ccccc4C(F)(F)F)C#N)F C01143034
Cc1ccccc1OCCn2cc(c3c2cccc3)/C=C\4/C(=O)N=C(N(C4=O)c5ccc(cc5)Cl)[O-] C09144476
c1ccc2c(c1)C(=C(C(=O)C2=O)/C(=N/c3cccc(c3)C(F)(F)F)/Nc4cccc(c4)C(F)(F)F)[O-] C26331298
CCCOC(=O)[C@H](CC)Sc1c2c3c(sc2ncn1)CCCC3 C01778517
CC[C@@H](C)OC(=O)C1[C@H](C2=C(CCCC2=O)N=C1C)c3ccc(cc3)SC C00716989
CC(=C)CSc1nc2ccccc2c(=O)n1c3ccc(cc3)OC(F)F C04513601
C=CCn1c(nnc1SCc2c(cccc2Cl)Cl)c3ccco3 C02390955
CCc1ccc(cc1)/C=N/n2cnnc2SCc3ccccc3Cl C05236490
CC[C@H](C(=O)OC)Sc1c2c(csc2ncn1)c3ccc(cc3)C C01935780
COc1cccc(c1OC)/C=C/C(=O)OCc2ccc(c(c2)Cl)Cl C02617124
Cc1ccc(cc1)C(=O)[C@H](C)OC(=O)CSc2nc3ccccc3s2 C06150897
C/C(=N\n\1c(cs/c1=N\CCOC)c2cccs2)/c3cccs3 C06312687
CN(c1ccccc1)C(=O)COC(=O)C2(CCCC2)c3ccc(cc3)Cl C06637043
Cc1c(cco1)c2nnc(n2CC=C)SCc3c(cccc3Cl)F C06911877
Cc1ccccc1OCCSc2nc3ccccc3c(=O)n2C(C)C C07236770
CC(C)CC(=O)N(CCc1csc2n1cc(n2)c3ccc(cc3)F)C4CC4 C06620467
C[C@@H]1C[C@H]1C(=O)OCC(=O)c2c3ccccc3n(c2c4ccccc4)C C05405606
CCOCCn\1c2c(cc(cc2s/c1=N\C(=O)Cc3cccs3)F)F C13310573
Cc1cccc(c1)S(=O)(=O)N(Cc2ccccc2OC)c3ccccc3 C14370124
Cc1ccccc1c2nnc(n2C)SCc3ccccc3OC(F)F C14568406
COC(=O)c1nccn1C(c2ccccc2)(c3ccccc3)c4ccccc4 C16194316
C[C@@H]([C@@H](C)/C(=N\N(C)C)/c1ccccc1)/C(=N/N(C)C)/c2ccccc2 C17060787
Cc1cccc(c1)O[C@@H](C)c2nnc(n2C)SCc3ccccc3C C17073226
Cc1cccc(c1)n2c(nnc2SCCOC)c3ccc(cc3)Cl C18258686
CC(C)c1ccc(cc1)CN2CCc3nnc(n3CC2)CCc4ccccc4 C20119050
CCCCN(c1ccccc1)C(=O)[C@H]2CC(=O)N(C2)c3ccc(cc3)CC C21449942
CCCCN(c1ccccc1)C(=O)[C@@H]2CC(=O)N(C2)c3ccc(cc3)CC C21449944
Cc1ccc2c(cc(=O)oc2c1)COC(=O)CSc3ccccc3Cl C22297123
CCN(Cc1ccc(s1)Cl)C(=O)/C=C/c2cc3cccc(c3o2)OC C22377429
CCOc1ccc(cc1)N2C(=O)[C@@H](N(C2=S)CC=C)c3ccc(cc3)C C28405613
Cc1c(c(n(n1)c2ccccc2)C)/C=N/N(Cc3ccccc3)c4ccccc4 C33535072
CCCCn1c(=O)c2c3c(sc2n(c1=O)CC(C)C)CC(=C3CC)C C34731849
CCCOC(=O)[C@@H]1CS[C@H](N1C(=O)C2CCCC2)C3CCCCC3 C35123479
CC[C@H](C)N(Cc1csc(n1)COc2cc(cc(c2C)C)C)C(=O)CC C36105961
CCCN(Cc1csc(n1)COc2cc(cc(c2C)C)C)C(=O)C(C)C C36106108
C[C@H](c1ccc(cc1)F)N(c2ccc(cc2)OC)S(=O)(=O)c3ccccc3 C36246587
Cc1ccccc1CSc2nnc(n2C[C@@H]3CCCO3)c4ccc(cc4)F C36630998
CCn1c(nnc1SCC(=O)c2ccc(c(c2)C)C)c3cccs3 C36879711
CC(C)(C)OC(=O)N1CC[C@@H](C1)COc2cccc(c2Cl)C(F)(F)F C39954430
Cc1cccc(c1OCCCCn2c3ccccc3nc2[C@@H]4CCCO4)C C40238875
CCCCCn1c2ccccc2nc1[C@@H]3CC(=O)N(C3)c4ccc(c(c4)C)C C40255016
CCCCn1c2cc(ccc2nc1CN3C[C@H](O[C@@H](C3)C)C)SCCC C43257799
CC[C@@H]1CCc2c(cc(s2)c3nnc(n3C)SCCc4ccncc4)C1 C45668726
CC[C@@H]1CCc2c(cc(s2)c3nnc(n3C)SCCc4ccccn4)C1 C45727131
CC[C@H]1CCc2c(cc(s2)c3nnc(n3C)SCCc4ccccn4)C1 C45727133
Cc1ccccc1Cn2ccnc2CN(C3CCCCC3)C(=O)C4CCCC4 C06689564
CC(C)(C)c1ccc(cc1)C(=O)[C@H]2CCCN(C2)Cc3cnc(nc3)SC C55244935
c1cc(sc1)Cc2nnc(n2C3CCCCC3)SCCc4ccncc4 C58007958
c1ccn2c(c1)nc(cc2=O)CSCCOc3ccc(cc3Cl)Cl C58690136
CCOC(=O)CCSc1nc-2c(c(n1)C(F)(F)F)CCc3c2cccc3 C05869474
C[C@H](c1ccc2ccccc2c1)Sc3nnc(n3Cc4ccco4)C5CC5 C59832418
CCCCC1CCC(CC1)C(=O)N2CCC(CC2)Cn3c(cc(n3)C)C C62130821
CCCCc1nc(on1)C[S@@](=O)Cc2c(cc(cc2C)C(C)(C)C)C C64813376
COc1ccccc1N(CCC#N)C(=O)Cn2c(=O)c3ccccc3c(n2)C(=O)[O-] C02619265
CSCC[C@@H](C(=O)[O-])NS(=O)(=O)c1ccc(c2c1cccc2)Br C11635073
Cc1c2ccc(c(c2oc(=O)c1CC(=O)N[C@H](CC(C)C)C(=O)[O-])C)OC C11865657
CN([C@@H]1CCS(=O)(=O)C1)C(=O)CSc2nnc(n2CC(=O)[O-])c3cccs3 C13034011
c1ccc2c(c1)c(=O)n(c(n2)SCC(=O)NCC(F)(F)F)CC(=O)[O-] C13222923
c1cc(ccc1[C@H](CC(=O)[O-])NC(=O)Cn2cc(ccc2=O)C(F)(F)F)F C13257968
Cc1ccc(cc1)[C@H](CC(=O)[O-])NC(=O)Cn2cc(cc(c2=O)Cl)C(F)(F)F C13258302
C=CCn1c(nnc1SCC(=O)N2Cc3ccccc3C[C@@H]2C(=O)[O-])c4ccncc4 C13417541
Cc1c(cnc(n1)C)C(=O)C2=C(C(=O)N([C@H]2c3ccco3)CCCN4CCOCC4)[O-] C13733097
Cc1ccc(cc1)S(=O)(=O)N2CCC[C@H](C2)C(=O)NCCCC(=O)[O-] C26477114
c1cc(ccc1F)S(=O)(=O)N2CCC[C@H](C2)C(=O)NCCCC(=O)[O-] C26477361
CC[C@H](C)[C@@H](C(=O)[O-])NS(=O)(=O)c1cccc2c1cccc2N(C)C C02579062
Cc1ccc2c(c1)OC(=O)CN2CC(=O)N[C@@H](CCSC)C(=O)[O-] C31845393
CCOc1ccc(cc1S(=O)(=O)N2CCCC2)[N-]S(=O)(=O)c3cnn(c3)C C32913181
c1ccnc(c1)[C@@H]2C(=C(C(=O)N2CCCn3ccnc3)[O-])C(=O)c4ccc5c(c4)OCO5 C08845124
c1cc(cnc1)[C@@H]2C(=C(C(=O)N2CCCn3ccnc3)[O-])C(=O)c4ccc5c(c4)OCO5 C08845122
COCCN1[C@@H](C(=C(C1=O)[O-])C(=O)c2ccncc2)c3cccc(c3)[N+](=O)[O-] C06420251
CCCn1cc(cc1C(=O)N[C@@H](CC(C)C)C(=O)[O-])Br C36857071
CSCC[C@@H](C(=O)[O-])NC(=O)c1ccc(c(c1)[N+](=O)[O-])Br C37407082
Cc1c(c(sc1C(=O)OC)S(=O)(=O)N2CCC(CC2)C(=O)[O-])C(=O)OC C03289684
COc1cccc(c1OC)[C@H]2C(=C(C(=O)N2CCO)[O-])C(=O)c3cccs3 C40067420
CCOC(=O)[C@@H]1C(=C2C(=NC(=NC2=O)CS(=O)(=O)CC(=O)[O-])S1)C C40148249
CC(C)CC(=O)C1=C(C(=O)N([C@@H]1c2ccc(cc2)N(C)C)CCO)[O-] C40358291
CN(Cc1cc(cs1)Br)C(=O)N[C@H](CCSC)C(=O)[O-] C42402987
CCN(Cc1cccc(c1)NC(=O)c2ccccc2[N-]S(=O)(=O)C)C(=O)C C48195416
Cc1c(sc(n1)N(CCOC)C(=O)C)/C(=N/c2nnc(s2)[C@@H]3CCCO3)/[O-] C49548141
COCCn1c(=O)ccc(n1)C(=O)OCc2cc(nc(n2)SC)[O-] C49600817
CCCCN/C(=C(\C#N)/C(=O)[C@H]1CC(=O)N(C1)c2ccc(cc2F)C)/[O-] C51012223
CC(C)n1cc(cc1C(=O)N[C@H](CCOC)C(=O)[O-])Br C52785075
CCC(CC)(CC(=O)Nc1cccc(c1)C(=O)N2CCOCC2)C(=O)[O-] C55149624
CCOC(=O)CC\1=NC(=S)N[C@H](/C1=C(\[O-])/OCC)c2ccsc2 C56055881
CCOC(=O)CC\1=NC(=S)N[C@@H](/C1=C(/[O-])\OCC)c2ccsc2 C56055882
Cc1c(sc(n1)[S-])CC(=O)NCCCN(C(C)C)S(=O)(=O)C C56763854
Cc1csc(n1)CCNS(=O)(=O)c2ccc(s2)CC(=O)[O-] C57328387
C[C@@H](c1cccc(c1)[N-]S(=O)(=O)C)NC(=O)CCN2CCSC2=O C46704019
C[C@@H](CS(=O)(=O)[N-]c1cccc(c1)F)C(=O)NC[C@H]2CCCO2 C62065520
c1ccc(cc1)[N-]S(=O)(=O)CCNC(=O)c2c3ccccn3c(n2)C4CC4 C62216200
Cc1ccc(cc1)[N-]S(=O)(=O)C[C@@H](C)C(=O)NCC(=O)N2CCCCC2 C62518359
CS[C@H]1C(=C(C(=O)N1C[C@@H]2CCCO2)CC(=O)[O-])C(=O)c3ccc(cc3)[N+](=O)[O-] C62716428
CC(C)CN(CC(=O)[O-])C(=O)CNC(=O)c1ccc(o1)Br C62742269
COc1ccc(cc1OC)[C@@H]2CC(=C(C(=O)C2)/C=N/CCc3cnc[nH]3)[O-] C04635268
CCCc1nnc(n1CC(=O)NCc2ccccc2n3cccn3)[S-] C63703558
Cc1cc(c(n1c2[n-]cnn2)C)C(=O)CSc3ccc(cn3)S(=O)(=O)N(C)C C09349359
COc1ccc(c(c1)[N-]S(=O)(=O)C2=CN=C(C2)[C@H]3N=N[C@@H](O3)C4CC4)OC C64924353
C[C@H](C/C(=N/S(=O)(=O)Cc1ccccc1C#N)/[O-])NC(=O)C2CCCC2 C66229850
Cc1c(cccc1S(=O)(=O)[N-]c2ncn(n2)Cc3ccccn3)C(=O)OC C66737623
Cc1c(sc(n1)[S-])CC(=O)NCC(=O)N(C)CCc2ccccn2 C66747197
Cc1cc(ccc1OC)S(=O)(=O)/N=C(/[C@@H](C)Sc2nnnn2C3CC3)\[O-] C66886851
CCC(CC)(CC(=O)Nc1cccc(c1C)C(=O)N2CCOCC2)C(=O)[O-] C67456168
C[C@@H](C/C(=N/S(=O)(=O)C[C@@H]1CCCCO1)/[O-])NC(=O)C2CCCCC2 C67632661
COc1ccc(cc1)C2=NN([C@H](C2)c3ccc(cc3)C(=O)[O-])c4ccccc4 C08474124
c1ccc2c(c1)ccc(c2/C=C(/C#N)\C(=O)[O-])OCc3ccc(c(c3)Cl)Cl C11797402
c1cc(cc(c1)OCc2c(ccc(c2Cl)Cl)Cl)/C=C(\C#N)/C(=O)[O-] C11802063
c1cc(c(c(c1)Cl)COc2ccc(cc2/C=C\C(=O)[O-])Br)F C11824897
CCc1cc2c3ccccc3c(=O)oc2cc1OCc4ccccc4C(=O)[O-] C11863985
c1ccc(cc1)[C@H](C(=O)N2CCCCC2)Oc3cc4ccccc4cc3C(=O)[O-] C13050336
c1ccc(cc1)[C@@H](C(=O)N2CCCCC2)Oc3cc4ccccc4cc3C(=O)[O-] C13050337
CC[C@H](C)c1ccc(cc1)OS(=O)(=O)c2ccc(c(c2)C(=O)[O-])C C13067494
Cc1cc(cc(c1)OS(=O)(=O)c2cc(c(cc2Cl)Cl)C(=O)[O-])C(C)C C13076694
c1cc(ccc1c2ccc(cc2)OS(=O)(=O)c3cc(ccc3F)F)C(=O)[O-] C13087665
CC(C)[C@H](c1ccc(cc1)Cl)C(=O)N2CCC(CC2)(c3ccccc3)C(=O)[O-] C13185892
c1ccc2cc(ccc2c1)/C=C(\C(=O)[O-])/Sc3ccc(cc3)[N+](=O)[O-] C13215117
c1ccc2c(c1)nc(s2)/C(=C/c3ccc(o3)c4ccc(cc4)Cl)/CC(=O)[O-] C13339241
Cc1ccccc1n2cnnc2SCc3c4c(cccc4sc3C(=O)[O-])F C13410156
c1ccc(cc1)[C@@H](C(=O)[O-])Sc2nc3c(c(n2)c4cccs4)CCCC3 C16477170
Cc1ccc(cc1)/C=C\2/C(=O)N(/C(=N/c3ccc(cc3)C(=O)[O-])/S2)CC=C C16929075
CN(c1ccccc1C(=O)[O-])C2=NC(=O)/C(=C/C(=C/c3ccccc3)/Cl)/S2 C16933829
COC(=O)c1ccc2c(c1)nc(nc2[O-])/C(=C/c3ccc(cc3)SC)/Cl C06908244
c1ccc2c(c1)CCN2C(=O)Cc3cc(nc(n3)SCc4ccccc4F)[O-] C23243122
Cc1ccc(c(c1)Cl)S(=O)(=O)[N-]c2ccc(cc2)SC(F)F C26545388
Cc1ccc(cc1)c2nnc(n2/N=C\C=C/c3ccccc3OC)[S-] C28352151
C[C@@H](C(=O)[O-])n1cc(c(cc1=O)Cc2cccc3c2cccc3)c4ccccc4 C29046546
CCOc1c(c(nn1C(=S)[S-])C)/N=N/c2cccc(c2)Cl C17142274
Cc1ccc(c(c1)C)c2csc(n2)SCc3ccc(o3)C(=O)[O-] C32611831
CCCc1cc(nc(n1)SCc2cc(cc3c2OCOC3)Cl)[O-] C16049382
CCc1ccc(cc1)[N-]C2=NC(=O)/C(=C/c3cn(c4c3cccc4)CC#N)/S2 C15229884
CCOc1ccc(cc1)/C=N/n2c(nnc2[S-])c3ccc(cc3Cl)Cl C02366555
Cc1ccccc1c2nnc(n2/N=C/C=C/c3ccccc3OC)[S-] C02276391
c1ccc(cc1)C2=C(C[C@H]([C@H](C2)C(=O)c3ccccc3)C(=O)[O-])c4ccccc4 C00771808
Cc1nc(c(c(n1)C(F)(F)F)c2ccc(cc2)OC)c3ccc(cc3[O-])OC C12478190
c1ccc(cc1)n2c(nnc2[S-])CSCc3ccc(cc3Cl)Cl C05757246
c1ccc(cc1)c2ccc(cc2)C(=O)CSc3[n-]c4cc(cnc4n3)Cl C05454008
Cc1ccc(cc1)/C=C\2/C(=O)N(/C(=N\c3cccc(c3)C(=O)[O-])/S2)CC=C C16928807
COC(=O)c1ccccc1[N-]C2=NC(=O)/C(=C/c3ccc(cc3)Cl)/S2 C39870176
CCOc1ccc(cc1/C=C(\C#N)/C(=N/c2nc3ccccc3s2)/[O-])Cl C41120676
CCCc1cc(nc(n1)SCc2cc3c(c(c2)Cl)OCOC3)[O-] C41627718
CC(C)[C@](c1ccccc1)(C(=O)[O-])Oc2ccccc2Br C41951546
CC[C@H](C)S[C@@](C)(c1cc2cc(ccc2o1)Br)C(=O)[O-] C41981841
C/C(=C\c1cc(cc(c1OC(=O)c2c(cccc2F)F)Cl)Cl)/C(=O)[O-] C44222806
C/C(=C\c1c(nn(c1Sc2ccc(cc2)Cl)C)C(F)(F)F)/C(=O)[O-] C44222883
COc1ccc(c(c1)/C=C/C(=O)c2cc(c(c(c2)Cl)[O-])Cl)OC C48057036
CCCOc1cccc(c1)/C=C(\C#N)/c2nc(c3c4c(sc3n2)CCCC4)[O-] C53104346
Cn1cc(cn1)S(=O)(=O)[N-]c2ccccc2SC(F)(F)F C55596145
CC(C)(C)c1cnc(o1)COc2cc(ccc2C(=O)[O-])Br C44483628
Cc1cccc(c1)N2[C@@H](C(=C(C2=O)[O-])C(=O)/C=C/c3ccccc3)c4ccccc4 C08969650
c1ccc(cc1)n2c3c(cn2)c(nc(n3)SCc4ccc(cc4)C(F)(F)F)[O-] C02717803
CCc1csc(n1)c2ccc(s2)S(=O)(=O)[N-]c3cc(ccc3F)Cl C64755838
Cc1cc(cc(c1O[C@@H](C)C(=O)Oc2cccc(c2)C(=O)[O-])C)Br C66144355
Cc1ccoc1/C(=C(/C#N)\C(=O)c2cccc(c2)OC3CCCC3)/[O-] C66730662
Cc1cccc(c1)c2nnc(n2CC(=O)OC3CCCCCC3)[S-] C55543938
c1cc(c(cc1[N+](=O)[O-])/C=N/Nc2nc(cs2)c3ccc(cc3Cl)Cl)[O-] C04592268
Cc1ccc2c(c1)c(c[nH]2)CCN3C(=O)C(=CC(=O)[O-])SC3=Nc4ccccc4 C05274642
Cc1ccc(cc1C)N2C(=O)c3ccc(cc3C2=O)C(=O)Nc4ccc(cc4)C(=O)[O-] C01058293
CC(=O)N1c2ccccc2NC3=C([C@H]1c4ccc(o4)c5cccc(c5)C(=O)[O-])C(=O)CC(C3)(C)C C08443832
Cc1c2c(nc3c(cc(cn3c2=O)C(=O)c4ccccc4O)c5ccccc5)sc1C(=O)[O-] C09114660
C/C(=N\Nc1c(c(nc(c1Cl)Cl)C(=O)[O-])Cl)/c2ccc(cc2)N3CCCC3=O C13013395
c1cc(c(cc1S(=O)(=O)N2CCOCC2)C(=O)[O-])N[C@H]3CC[C@H]4CCCC[C@@H]4C3 C13299464
c1cc(ccc1c2ccc(o2)/C=C(\C#N)/C(=O)Nc3c(c4c(s3)CCCC4)C#N)C(=O)[O-] C14151975
c1ccc(cc1)C2=N/C(=C/c3ccccc3[S-])/C(=O)N2c4ccc(cc4O)[N+](=O)[O-] C15220861
Cc1c(c(ccc1N2C(=O)/C(=C\Nc3ccccc3C(=O)[O-])/C(=N2)C)Br)C C20036783
c1ccc(cc1)c2c(c3ccccc3[nH]2)/C=C/4\C(=NC(=O)N(C4=O)C5CCCCC5)[O-] C02387088
c1ccc(cc1)S(=O)(=O)[N-]c2ccccc2C(=O)Nc3nc-4c(s3)Cc5c4cccc5 C20569519
COc1c(cc(cc1Br)Br)/C=C/C(=O)Nc2cc(ccc2[O-])[N+](=O)[O-] C21028172
c1ccc(cc1)c2c[nH]c3c2nc(nc3[O-])SCc4nc(no4)c5cccs5 C21657950
c1ccc(c(c1)c2c3nc(c4ccc(cc4n3nn2)C(=O)NC5CCCCC5)[O-])F C21867408
Cc1c2ccc3ccccc3c2oc1C(=O)Nc4nc(c(s4)c5nnc(n5CC=C)[S-])C C22972597
Cc1c(cnn1c2ccc(nn2)[O-])C(=O)N[C@H](c3ccc(cc3)C(C)(C)C)C(C)C C25611180
c1ccc(cc1)NC(=O)c2cc3ccccc3c(c2[O-])/C=N/c4ccc(cc4)[N+](=O)[O-] C27840908
Cc1ccc(cc1)Oc2ccccc2NC(=O)c3ccc4c(c3)nc(=S)n(c4[O-])C C31297286
c1cc(oc1/C=N/Nc2cc(c(c(c2)Br)[O-])Br)[N+](=O)[O-] C05344545
c1cc(c(cc1NS(=O)(=O)c2ccc(c(c2)F)F)C(=O)[O-])N3CCCCCC3 C32962109
Cc1ccc(cc1)C(=O)C2=C(C(=O)N([C@@H]2c3cccc(c3)O)c4nc5ccc(cc5s4)F)[O-] C33751903
c1cc(cc(c1)O)[C@H]2C(=C(C(=O)N2c3nc4ccc(cc4s3)F)[O-])C(=O)c5ccc(cc5)F C34917219
c1cc(sc1)C(=O)C2=C(C(=O)N([C@H]2c3ccc(cc3)O)c4nc5ccc(cc5s4)Cl)[O-] C34920344
Cc1ccc(o1)C(=O)C2=C(C(=O)N([C@@H]2c3ccc(cc3)O)c4nc5c(cc(cc5s4)C)C)[O-] C35263572
Cc1c2c(=O)[nH]c(nc2sc1C(=O)[O-])/C=C/c3cc4ccccc4nc3N5CCCCC5 C13117684
CCc1c(c(n(n1)c2ccc(c(c2)Cl)Cl)[O-])/C=C\3/C(=O)N(C(=O)N3)Cc4ccc(cc4)C C35836788
Cc1ccccc1n2c(=O)cc(nc2SCC(=O)Nc3cccc4c3cccc4)[O-] C15905781
Cc1c(nc(nc1[O-])n2c(cc(n2)C(C)(C)C)NC(=O)/C=C/c3ccccc3Cl)C C38740631
COc1cc2c(c3c(n(c2=O)c4ccccc4[O-])C(=O)C[C@@H](N3)Cc5ccccc5)nc1 C39449025
c1ccc2c(c1)/c(=N\S(=O)(=O)c3ccc(c(c3)C(=O)[O-])Cl)/c4c([nH]2)CCCC4 C13345914
Cc1ccccc1N2[C@H](NC(=O)C(=C2[S-])C#N)c3cn(nc3c4ccccc4)c5ccccc5 C39887204
CCCCc1ccc(cc1)N2[C@H](NC(=O)C(=C2[S-])C#N)c3ccc(cc3)[N+](=O)[O-] C39887336
COc1ccccc1N2[C@@H](NC(=O)C(=C2[S-])C#N)c3ccc(o3)c4cccc(c4)C(F)(F)F C39887575
CCc1ccc(cc1)[C@H]2c3c([nH]nc3C(=O)N2Cc4cccnc4)c5cc(ccc5[O-])Cl C39899218
c1cc2c(cccn2)c(c1)n3c(nnc3[S-])c4cc(n[nH]4)c5ccc(cc5)Cl C09421635
c1ccc(c(c1)CSc2nc3n(n2)[C@H](C4=C(N3)CCCC4=O)c5ccccc5C(=O)[O-])Cl C01282939
c1cc(c(cc1[N+](=O)[O-])/C=N\c2c(c3c(s2)CCCC3)C(=O)NC4CCCCC4)[O-] C16385659
Cc1ccc(cc1C)n2c(=O)c(c([nH]c2=O)[O-])/N=N/c3cccc(c3)C(F)(F)F C16312650
COc1cc(cc(c1O)OC)/C=C(/c2nc(c3c4c(sc3n2)CCCC4)[O-])\Cl C16440172
c1ccc(c(c1)/N=c/2\n(c(cs2)c3ccc(cc3[O-])O)/N=C/c4ccccn4)F C12737975
c1cc(c(c(c1)Cl)Cl)NC(=O)/C(=C\c2cc(cc(c2[O-])[N+](=O)[O-])Cl)/C#N C59336019
c1ccc(cc1)/N=C\2/NC(=O)/C(=C\c3cc(cc(c3[O-])Br)[N+](=O)[O-])/S2 C16451065
c1cc2cccc3c2c(c1)[N-]C(=N3)c4ccc(cc4)NC(=O)c5ccc(cc5)[N+](=O)[O-] C59487119
CC(C)c1nc([nH]n1)c2ccccc2[N-]S(=O)(=O)c3cc(sc3Cl)Cl C59779089
Cc1ccsc1[C@@H]2c3c(nn(c3N=C([C@H]2C(=O)[O-])c4ccccc4O)c5ccccc5)C C12585116
c1ccc(cc1)[C@@H]2C=C(N=C3N2N=C(N3)/N=C(/c4ccco4)\[O-])c5ccc(cc5)Cl C01777012
COc1ccc(cc1)/C(=N/C2=NN3[C@@H](C=C(N=C3N2)c4ccccc4)c5ccccc5)/[O-] C01790352
CC1(CC(=C2[C@@H](c3c([nH]nc3N=C2C1)c4ccc(cc4)[N+](=O)[O-])c5cccs5)[O-])C C20134875
c1ccc(cc1)[C@@H](c2c(=O)c3ccccc3oc2O)c4c(=O)c5ccccc5oc4[O-] C04746497
Cc1ccc2c(c1)c(c[nH]2)CCN\3C(=O)/C(=C\C(=O)[O-])/S/C3=N/C4CCCCC4 C05274649
c1cc(cc(c1)Cl)N2CCN(CC2)c3ccc(cc3)NC(=O)[C@H]4CCCC[C@@H]4C(=O)[O-] C00627164
c1ccc(c(c1)NC(=O)/C(=C/c2ccc(o2)c3ccc(cc3)C(=O)[O-])/C#N)Br C03254368
Cc1cc(nc(c1C(=O)[O-])S[C@H](C)C(=O)Nc2cc(c(cc2Cl)Cl)Cl)C C13021781
Cc1cc(nc(c1C(=O)[O-])S[C@@H](C)C(=O)Nc2cc(c(cc2Cl)Cl)Cl)C C13021783
C[C@H](c1ccc2ccccc2c1)Nc3cnn(c(=O)c3Cl)c4ccc(cc4)C(=O)[O-] C13037212
C[C@H](c1ccc(c(c1)Cl)Cl)Nc2cnn(c(=O)c2Cl)c3ccc(cc3)C(=O)[O-] C13037214
C[C@@H](c1cc(c(cc1Cl)Cl)F)Nc2cnn(c(=O)c2Cl)c3ccccc3C(=O)[O-] C13037265
C[C@@H](c1cc(c(cc1Cl)Cl)F)Nc2cnn(c(=O)c2Cl)c3ccc(cc3)C(=O)[O-] C13037267
Cc1ccc(cc1)[C@@H]2/C(=C(/C=C/c3ccccc3)\O)/C(=O)C(=O)N2c4cccc(c4)C(=O)[O-] C09374770
c1cc(cc(c1)Br)NC(=O)/C(=C/c2ccc(o2)c3ccc(cc3)C(=O)[O-])/C#N C13892820
c1ccc(c(c1)C(=O)Nc2nc3ccc(cc3s2)Cl)[N-]S(=O)(=O)c4ccc(cc4)F C20569619
Cc1cc(c2c(c1)nc(s2)NC(=O)c3ccccc3[N-]S(=O)(=O)c4ccc(cc4)F)C C20569838
C[C@H]1CCc2c(sc(n2)NC(=O)c3ccccc3[N-]S(=O)(=O)c4ccc(cc4)Cl)C1 C20569894
c1ccc(c(c1)C(=O)Nc2ccc(cc2)S(=O)(=O)[N-]c3cc(cc(c3)Cl)Cl)F C21305628
c1cc(cc(c1)Cl)NC(=O)c2ccc(c(c2)[N-]S(=O)(=O)c3ccc(cc3)F)Cl C23156647
Cc1ccc(cc1F)NC(=O)c2ccc(c(c2)[N-]S(=O)(=O)c3ccc(cc3)F)Cl C23157181
c1cc(sc1)c2nnc(n2CC(=O)Nc3nc(cs3)C45CC6CC(C4)CC(C6)C5)[S-] C24831471
Cc1c2ccccc2sc1C(=O)Nc3nc(c(s3)c4nnc(n4CC=C)[S-])C C25515445
CCn1c(c2ccc(cc2nc1=S)C(=O)Nc3ccccc3Oc4cccc(c4)C)[O-] C25535931
Cc1ccc(cc1F)NC(=O)c2cc(ccc2Cl)S(=O)(=O)[N-]c3ccccc3F C26564622
c1cc(cc(c1)NC(=O)C(F)(F)F)/C=C/c2cc(c3ccc(cc3n2)F)C(=O)[O-] C31855874
CC(C)C(=O)Nc1cccc(c1)/N=C/c2c(c(cc(c2Br)Br)OC)[O-] C32112074
c1cc(ccc1S(=O)(=O)Nc2ccc(cc2C(=O)[O-])N3CCCCCC3)Br C33007125
Cc1cccc(c1)N2CCN(C[C@@H]2C)c3ccc(cc3C(=O)[O-])NC(=O)c4ccccc4F C33078596
Cc1ccc(c(c1)C)S(=O)(=O)Nc2ccc(c(c2)C(=O)[O-])N3CCC(CC3)C C33253436
Cc1ccc2c(c1)c(c[nH]2)CCN\3C(=O)/C(=C\C(=O)[O-])/S/C3=N\C4CCCCC4 C16957169
Cc1cccc(c1)C(=O)Nc2ccc(cc2)/N=C/c3cc(cc(c3[O-])OC)Br C00725317
C[C@@H]\1CCCC/C1=N/NC(=O)c2ccc(cc2)[N-]S(=O)(=O)c3ccc(cc3)Br C09183581
Cc1ccc2c(c1)sc(n2)N3[C@@H](C(=C(C3=O)[O-])C(=O)/C=C/c4ccccc4)c5ccc(cc5)O C35421522
C[C@H]1CCC[C@@H]([C@@H]1C)NC(=O)c2ccc3c(c2)nc(n(c3=O)Cc4ccc(cc4)OC)[S-] C36064656
c1ccc(cc1)c2ccccc2NC(=O)CSc3[n-]c4cc(cnc4n3)Br C15890492
Cc1ccc(cc1)Nc2cnn(c(=O)c2Cl)C34C[C@@H]5C[C@H](C3)CC(C5)(C4)CC(=O)[O-] C08671620
CC1CCC(CC1)Nc2cnn(c(=O)c2Cl)C34C[C@@H]5C[C@H](C3)CC(C5)(C4)CC(=O)[O-] C16608704
c1cc(ccc1Nc2cnn(c(=O)c2Cl)C34C[C@@H]5C[C@H](C3)CC(C5)(C4)CC(=O)[O-])F C16428709
C[C@]1(CC[C@H](C1(C)C)C(=O)Nc2ccccc2/N=C/c3ccc(cc3)Cl)C(=O)[O-] C39413640
COc1cccc(c1)[C@H]2c3c([nH]nc3C(=O)N2Cc4ccc(cc4)F)c5cc(ccc5[O-])Cl C39899042
CC(C)c1ccc(cc1)[C@@H]2c3c([nH]nc3C(=O)N2Cc4cccnc4)c5cc(ccc5[O-])Cl C39899265
Cc1ccc(cc1)c2nnc(n2CC(=O)Nc3nc(cs3)c4ccc(c(c4)C)C)[S-] C45633443
Cc1cc(c(cc1C)c2csc(n2)NC(=O)Cn3c(nnc3[S-])c4cccs4)C C09728334
Cc1c(c([nH]c1C(=O)[O-])C)C(=O)/C=C/c2ccc(o2)c3ccc(cc3)Br C13078146
COc1cc(ccc1O)/C=C/2\C(=O)N=C(S2)[N-]c3ccc(cc3C(F)(F)F)Cl C27229119
C[C@@]1(c2ccccc2N=C(N1)[S-])Cc3c4ccccc4nc(n3)SCCC#N C06248298
CCO/C(=C/1\C(=O)/C(=C/c2cc(c(c(c2)Cl)O)OC)/S\C1=N/c3ccc(cc3)Cl)/[O-] C59105440
c1ccc(cc1)COc2ccccc2[C@H]3[C@H]4[C@@H]5CC[C@@H](C5)[C@@H]4c6cccc(c6N3)C(=O)[O-] C06804259
CCS(=O)(=O)[N-]c1ccc(cc1C)NC(=O)c2cc3c(s2)CCCCCC3 C59886920
Cc1ccc(cc1)[N-]C2=NC(=O)[C@@H](S2)CC(=O)Nc3cc(c(cc3Cl)Cl)Cl C15231742
Cc1ccccc1[C@@H]2C(=C(N=C3C2=C(CCC3)[O-])SCC(=O)Nc4cccc(c4)Cl)C#N C02310089
Cc1c(cccc1Cl)NC(=O)CSC2=C([C@@H](C3=C(CCCC3=N2)[O-])c4cccs4)C#N C13174270
Cc1ccc(cc1C)c2[n-]n3c(=O)cc(nc3n2)CNc4cccc(c4)C(F)(F)F C64790897
CC(C)C1=C[C@@]23CC[C@H]4[C@@]([C@@H]2C[C@@H]1[C@@H]5[C@@H]3C(=O)N(C5=O)c6ccccc6)(CCC[C@@]4(C)C(=O)[O-])C C04410161
Cc1c(c(c(c(c1Cl)C)Br)O)/C=N/c2ccc(cc2)C(=O)[O-] C03114035
CC(C)C1=C[C@@]23CC[C@@H]4[C@]([C@@H]2C[C@@H]1[C@@H]5[C@@H]3C(=O)N(C5=O)c6ccccc6)(CCC[C@@]4(C)C(=O)[O-])C C12341911
Cc1ccc(c(c1)[C@@H]2C[C@H](Nc3c2cc(cc3C(=O)[O-])Br)c4cccc(c4)Cl)C C12447159
CC1(CC2=C(c3c4ccccc4ccc3N[C@H]2c5ccc(o5)c6ccccc6C(=O)[O-])C(=O)C1)C C16578024
CC(C)C1=C[C@]23CC[C@@H]4[C@@]([C@H]2C[C@H]1[C@@H]5[C@@H]3C(=O)N(C5=O)c6ccccc6)(CCC[C@@]4(C)C(=O)[O-])C C16889947
CN\1C(=O)/C(=C/C(=C/c2ccccc2)/Cl)/S/C1=N\c3ccccc3C(=O)[O-] C16934166
C1CCCCCc2c(c(c(s2)NC(=O)[C@H]3[C@H]4CC[C@H](C4)[C@H]3C(=O)[O-])C#N)CCCC1 C17096120
c1cc(c(c(c1)Cl)/C=N\n2c(nnc2[S-])c3ccc(cc3)Cl)Cl C02588966
Cc1ccc(c(c1)Br)[N-]S(=O)(=O)c2c(cc(cc2Cl)Br)Cl C20302170
c1cc(sc1/C=N/Nc2ccc3c(cc(c(c3n2)[O-])Cl)Cl)Br C20615641
Cc1ccc(cc1C)/N=N/c2ccc(c(c2)/C=N/c3cccc4c3cccc4)[O-] C22781930
c1c(c(nn1C23CC4CC(C2)CC(C4)C3)C(=O)[O-])C56CC7CC(C5)CC(C7)C6 C27062282
c1cc(ccc1N2[C@H](NC(=O)C(=C2[S-])C#N)c3ccc(o3)c4ccc(c(c4)Cl)Cl)Cl C28356734
Cc1ccc(cc1)N2[C@@H](NC(=O)C(=C2[S-])C#N)c3ccc(o3)c4c(cccc4Cl)Cl C28357257
c1ccc(cc1)/C(=N\c2ccccc2Br)/C3=C(c4ccccc4C3=O)[O-] C17129947
c1cc(ccc1c2nnc(n2/N=C/c3ccc(c(c3)Cl)Cl)[S-])Cl C02358440
Cc1cc(c(c(c1)C)c2c(cc(n(c2=O)c3ccccc3)c4ccccc4)[O-])C C04114625
c1ccc(cc1)n2c3ccccc3c(=O)c(c2[O-])Sc4cc(c(cc4Cl)Cl)Cl C08384874
CC(C)C/C=C\[C@H](C1=CC[C@@]2([C@@H](C1)CC[C@@H]3[C@@H]2CC[C@@]4([C@@H]3CC[C@@H]4O)C)C)C(=O)[O-] C35252305
c1cc2cccc(c2c(c1)S(=O)(=O)[N-]c3ccc(c(c3)Cl)Cl)Cl C35685517
Cc1c(c2c(nc(nc2s1)/C(=C/c3ccccc3)/Cl)[O-])c4ccccc4 C36308990
Cc1ccccc1[C@H]2c3ccccc3OC(=C2/C=C/4\C(=NC(=S)S4)[O-])c5cccs5 C02054393
c1cc(sc1/C=C/C(=O)[O-])c2c(cc(cc2Br)Br)Br C37335247
c1cc(c(cc1[N-]S(=O)(=O)c2c(cc(cc2Cl)Br)Cl)Cl)Cl C37385716
Cc1ccc(cc1Cl)[N-]S(=O)(=O)c2c(cc(cc2Cl)Br)Cl C37385741
c1cc(c(cc1Cl)Cl)[N-]S(=O)(=O)c2c(cc(cc2Cl)Br)Cl C37385835
Cc1ccc(cc1[N-]S(=O)(=O)c2c(cc(cc2Cl)Br)Cl)Cl C37385947
Cc1cc(ccc1Br)S(=O)(=O)[N-]c2c(cc(cc2Cl)Cl)Cl C37387075
Cc1ccc(c(c1)Br)S(=O)(=O)[N-]c2c(cc(cc2Cl)Cl)Cl C37575685
c1ccc(c(c1)c2ccc(o2)/C=C(/c3nc4cc(ccc4c(n3)[O-])Cl)\Cl)F C07900642
Cc1ccccc1N2[C@H](NC(=O)C(=C2[S-])C#N)c3ccc(o3)c4ccc(cc4Cl)Cl C39887196
Cc1ccc(c(c1)N2[C@H](NC(=O)C(=C2[S-])C#N)c3ccc(o3)c4cc(ccc4Cl)Cl)C C39887470
CC(C)(C)c1ccc(cc1)[C@@H]2NC(=O)C(=C(N2c3cccc4c3cccc4)[S-])C#N C39887731
c1ccc2c(c1)cccc2N3[C@@H](NC(=O)C(=C3[S-])C#N)c4ccc(o4)c5ccccc5Cl C39887759
c1ccc2c(c1)cccc2N3[C@@H](NC(=O)C(=C3[S-])C#N)c4ccc(o4)c5cccc(c5)Cl C39887761
c1ccc2c(c1)cccc2N3[C@H](NC(=O)C(=C3[S-])C#N)c4ccc(o4)c5cccc(c5)Cl C39887762
c1ccc2c(c1)cccc2N3[C@H](NC(=O)C(=C3[S-])C#N)c4ccc(o4)c5ccc(cc5)Cl C39887764
CCc1ccc(cc1)N2[C@@H](NC(=O)C(=C2[S-])C#N)c3c4ccccc4cc5c3cccc5 C40147921
CCc1ccc(cc1)N2[C@H](NC(=O)C(=C2[S-])C#N)c3c4ccccc4cc5c3cccc5 C40147922
Cc1cc(c2ccc3ccccc3c2n1)[N-]S(=O)(=O)c4cccc5c4cccc5 C40384463
CC(C)C1=C[C@@]23CC[C@H]4[C@]([C@@H]2C[C@@H]1[C@H]5[C@@H]3C(=O)N(C5=O)c6ccccc6)(CCC[C@@]4(C)C(=O)[O-])C C43740671
c1ccc2c(c1)c(nc(n2)/C(=C\c3ccc(s3)c4ccccc4F)/Cl)[O-] C58406528
COc1c(cc(cc1Br)Br)/C=N/c2ccc3c(c2)sc(n3)[S-] C59387194
c1ccc(cc1)[N-]C2=NC(=O)/C(=C/c3ccc(o3)c4ccc(cc4)Cl)/S2 C06276912
CCc1ccc(cc1)c2c3c(n[nH]2)N=C4CC(CC(=C4[C@H]3c5ccccc5)[O-])(C)C C06733087
CCc1ccc(cc1)c2c3c(n[nH]2)N=C4CC(CC(=C4[C@@H]3c5cccs5)[O-])(C)C C06733088
CC1(CC(=C2[C@H](C(=C(N=C2C1)S[C@@H]3CCCC=C3)C#N)c4ccccc4)[O-])C C03196558
CC(=N/N=C/1\c2ccccc2C(=C1C(=O)C(c3ccccc3)c4ccccc4)[O-])C C05423693
Cc1ccc(c2c1c(c(o2)/C(=C(/C#N)\C(=O)Nc3ccccc3Cl)/[O-])C)C C66508147
c1cc(c(cc1Cl)OCC(=O)N/N=C/c2cc(cc(c2[O-])[N+](=O)[O-])Br)Cl C04132735
c1ccc(cc1)C=C/C(=C/2\[C@H](N(C(=O)C2=O)c3cccc(c3)C(=O)[O-])c4ccc(cc4)[N+](=O)[O-])/O C09045696
Cc1ccc(cc1C)N2C(=O)/C(=C/c3ccc(o3)c4ccc(cc4C)C(=O)[O-])/C(=O)NC2=O C02736176
c1cc(ccc1NS(=O)(=O)c2ccc(cc2)/N=C/c3cc(ccc3[O-])[N+](=O)[O-])F C12374606
Cc1ccc(n1c2ccc(cc2)C(=O)N/N=C/c3cc(c(c(c3)Br)[O-])[N+](=O)[O-])C C06280928
c1ccc(cc1)C=C/C(=C/2\[C@@H](N(C(=O)C2=O)c3cccc(c3)C(=O)[O-])c4ccc(cc4)[N+](=O)[O-])/O C09177368
c1ccc(cc1)Sc2ccc(cc2[N+](=O)[O-])S(=O)(=O)Nc3cccc(c3)C(=O)[O-] C13275087
c1cc(ccc1C(=O)[O-])NC2=C(C(=O)O[C@H]2OC(=O)c3ccc(cc3)[N+](=O)[O-])Cl C08723380
CC(C)CCNc1c(nc2ccccc2n1)[N-]S(=O)(=O)c3cccc4c3nsn4 C01294437
c1ccc2c(c1)cccc2NC(=O)CSc3nnc(s3)/N=C(/c4ccc(cc4)[N+](=O)[O-])\[O-] C08823018
Cc1ccc(c(c1)[N+](=O)[O-])OCC(=O)N/N=C\c2cc(cc(c2[O-])Br)Cl C15938610
c1cc(cc(c1)Cl)[N-]S(=O)(=O)c2ccc(c(c2)[N+](=O)[O-])N/N=C/c3cccnc3 C24035416
c1c(cc(c(c1/C=N\Nc2c(c(c(c(c2F)F)C(F)(F)F)F)F)[O-])[N+](=O)[O-])[N+](=O)[O-] C32123385
CC(C)(C)c1c(c(n(n1)c2ccccc2Cl)[O-])/C=C\3/C(=O)N(C(=O)N3)Cc4cccc(c4)C#N C35456331
CCN(CC)C(=O)C1=C(N=C2N([C@@H]1c3ccc(cc3)[N+](=O)[O-])C(=CS2)/C=C(/NC(C)C)\[O-])C C35697993
CCC1=C([C@@H](N2C(=CSC2=N1)/C=C(/NCC)\[O-])c3ccc(cc3)[N+](=O)[O-])C(=O)OC C35704541
CC[C@@H](C)N/C(=C/C1=CSC2=NC(=C([C@H](N12)c3cccc(c3)[N+](=O)[O-])C(=O)OC)C)/[O-] C36050710
CC[C@@H](C)N/C(=C/C1=CSC2=NC(=C([C@H](N12)c3ccc(cc3)[N+](=O)[O-])C(=O)OC)C)/[O-] C36050750
CC1=C([C@@H](N2C(=CSC2=N1)/C=C(/NCC3CC3)\[O-])c4ccc(cc4)[N+](=O)[O-])C(=O)OC C36050762
c1ccc2c(c1)ccc3c2cc(o3)C(=O)N/N=C/c4ccc(c(c4)[N+](=O)[O-])Sc5[n-]ncn5 C02424373
CCOC(=O)c1c(c2c(nc(nc2s1)/C(=C/c3ccc(c(c3)[N+](=O)[O-])O)/Cl)[O-])C C21190348
C/C=C/[C@@H](C(=O)NC(C)(C)C)N(c1cccc(c1)Cl)C(=O)c2cc(ccc2[O-])[N+](=O)[O-] C36484353
C[C@H](c1ccccc1)[C@@H](C(=O)NC(C)(C)C)N(C)C(=O)c2cc(ccc2[O-])[N+](=O)[O-] C36530147
CCCCNC(=O)[C@H](c1ccc(cc1)Cl)N(C)C(=O)c2cc(ccc2[O-])[N+](=O)[O-] C36530291
Cc1ccc(c(c1)C)[C@@H](C(=O)NC(C)(C)C)N(C(=O)c2cc(ccc2[O-])[N+](=O)[O-])C(C)(C)C C36585800
C/C=C/[C@H](C(=O)NC1CCCCC1)N(Cc2ccc(o2)C)C(=O)c3cc(ccc3[O-])[N+](=O)[O-] C36596710
c1cc(ccc1[N-]S(=O)(=O)c2ccc(c(c2)[N+](=O)[O-])N/N=C/c3ccncc3)Cl C09097021
Cc1c(c(n(n1)c2ccccc2)[O-])[C@@H]3Nc4ccccc4-c5c(nc(nn5)SCC=C)O3 C13154117
CC(C)(C)c1cc(n(n1)c2nc3c(c(n2)[O-])CCCC3)NC(=O)c4cc(on4)c5ccccc5 C38741290
C[C@H]1[C@@H](Oc2ccccc2O1)C(=O)Nc3cc(nn3c4nc5c(c(n4)[O-])CCCC5)C(C)(C)C C38741295
C[C@H]1[C@H](Oc2ccccc2O1)C(=O)Nc3cc(nn3c4nc5c(c(n4)[O-])CCCC5)C(C)(C)C C38741300
Cc1c(n2ccccc2n1)C(=O)Nc3cc(nn3c4nc5c(c(n4)[O-])CCCC5)C(C)(C)C C38741427
Cc1cc2c(c(c1)OCC(=C)C)[C@H]([C@H](C(=O)O2)CC(=O)/N=c\3/[nH]c(cs3)CC(=O)[O-])C C39272584
CC(C)S(=O)(=O)c1cccc2c1cc3c(n2)c4c(n(c3=O)[O-])C(=O)C[C@@H](N4)Cc5ccccc5 C39452502
Cc1cccc(c1C)n2c3c(cn2)c(nc(n3)n4c(cc(n4)C)NC(=O)c5ccc(cc5F)F)[O-] C17135722
c1cc(ccc1C(=O)[O-])Nc2c(c(ncn2)N3CCN(CC3)c4ccc(cc4)F)[N+](=O)[O-] C40660887
c1cc(oc1)c2nnc(n2C3CCCCC3)SCc4[nH]c(=O)c5ccc(cc5n4)C(=O)[O-] C13256217
c1cc(ccc1C(=O)Nc2ccc(c(c2)C(=O)[O-])N3CCCN(CC3)c4ccc(nn4)Cl)F C35511012
COc1ccc(cc1)[C@@H]2C[C@H](n3c(c(cn3)c4nnc(n4Cc5ccco5)[S-])N2)C(F)(F)F C02792000
Cc1ccc(c(c1)[N-]C2=NC(=O)/C(=C\c3ccc(o3)c4ccc(cc4)[N+](=O)[O-])/S2)O C54164331
CC(=O)Nc1ccc(cc1)[N-]C2=NC(=O)/C(=C\c3ccc(o3)c4ccc(cc4Cl)[N+](=O)[O-])/S2 C54164340
CC1=NC2=NC(=N[C@H](N2C(=C1)[O-])c3cccc(c3)[N+](=O)[O-])Nc4ccc(cc4)C(C)C C22468130
COc1ccccc1Nc2c(nc3ccccc3n2)[N-]S(=O)(=O)c4cccc5c4nsn5 C02377908
Cc1cc(cc(c1)C/N=C/2\NC(=O)/C(=C/c3cc(cc(c3[O-])OC)[N+](=O)[O-])/S2)C C59533301
Cc1cccc(c1S(=O)(=O)[N-]c2ccccc2C(=O)N[C@H](C)c3ccccc3)[N+](=O)[O-] C59769467
c1cc(ccc1CSC2=NC(=O)[C@H]3[C@H](C4=C(CCCC4=NC3=N2)[O-])c5ccc(cc5)O)[N+](=O)[O-] C39749220
Cc1ccc(cc1)S(=O)(=O)[N-]c2nc3c(cc(cc3s2)NC(=O)[C@H]4C5=C(CCCC5)N=N4)C C63600859
Cc1c(c(n(n1)c2ccccc2)O)/C=N/c3ccccc3c4c(nc(nn4)SCC=C)[O-] C15974523
C/C(=N/Nc1ccc(cc1S(=O)(=O)[N-]c2ccccc2Cl)[N+](=O)[O-])/c3ccccn3 C33634020
CC(C)c1ccc(cc1)CNc2ncc3c(n2)nc(=O)n(c3[O-])c4ccc5c(c4)OCO5 C67261538
CC1=C(C[C@H]([C@@H](C1)C(=O)Nc2c(c3c(s2)CCCCC3)C#N)C(=O)[O-])C C02793059
CC1=C(C[C@@H]([C@H](C1)C(=O)Nc2cc(cc(c2)Cl)Cl)C(=O)[O-])C C04893676
C/C(=N\NC(=O)c1c(c2ccccc2s1)Cl)/c3ccc(s3)C(=O)[O-] C05516949
c1c(c(cc(c1Cl)Cl)Cl)NC(=O)[C@@H]2CCCC[C@@H]2C(=O)[O-] C06328435
CC(=C1[C@@H]2CC[C@H]1[C@@H]([C@@H]2C(=O)Nc3cccc(c3)Br)C(=O)[O-])C C06820375
CC1=C([C@H](NC(=S)N1c2ccccc2)c3ccccc3Cl)C(=O)[O-] C08727218
c1cc(c(cc1C(=O)[O-])S(=O)(=O)NC2CCCCCCC2)Cl C13340930
c1cc(c(cc1Br)Cl)NC(=O)CC2(CCCCCC2)C(=O)[O-] C13467286
CC1=C([C@@H](NC(=S)N1c2ccccc2)c3ccccc3Cl)C(=O)[O-] C08727214
c1cc(c(c(c1)F)F)[C@H]2CC(=O)Nc3c2sc(c3c4ccc(cc4)F)C(=O)[O-] C15082327
C1CCc2c(c(c(s2)NC(=O)C34CC5CC(C3)CC(C5)C4)C(=O)[O-])C1 C05631047
c1ccc2c(c1)c(c[nH]2)/C=N/n3c(nnc3[S-])c4ccccc4Cl C06062607
c1c(cnc(c1Cl)Nc2cc(c(cc2Cl)Cl)Cl)C(=O)[O-] C21796778
Cc1ccc(c(c1)C)N2C(=O)C(=C([C@@]2(c3ccccc3)O)C(=O)c4ccccc4)[O-] C17819404
c1cc(ccc1/C=C(/c2[nH]c3cc(ccc3c(=O)n2)C(=O)[O-])\Cl)Br C23425287
c1ccc2c(c1)c(c[nH]2)/C=N/n3c(nnc3[S-])c4ccccc4Br C06062605
c1cc(ccc1c2c(cn[nH]2)/C=C/c3cc(nc(n3)[O-])C(F)(F)F)Cl C04171604
c1ccc2c(c1)/C(=C\3/C(=O)N=C(S3)[N-]c4ccc(cc4)Cl)/C(=O)N2 C34237835
c1ccc(c(c1)Cc2c(nc(nn2)Nc3ccccc3Cl)[O-])Cl C04225149
c1c(cc(c(c1Cl)NC(=O)[C@@H]2CCCC[C@@H]2C(=O)[O-])Cl)Br C37792699
c1ccc(cc1)c2csc3c2c(ncn3)Nc4ccc(cc4)C(=O)[O-] C00098569
Cc1ccc(cc1Br)N2[C@@H](NN=C2[S-])[C@H]3C=C(N=N3)C4CC4 C39214961
Cc1ccc(cc1Br)N2[C@H](NN=C2[S-])[C@H]3C=C(N=N3)C4CC4 C39214963
c1c(cc(cc1Cl)Cl)N2[C@@H](NN=C2[S-])[C@@H]3C=C(N=N3)C4CC4 C39238004
C[C@@H]1C[C@@](CC(C1)(C)C)(CC(=O)Nc2cc(cc(c2)Cl)Cl)C(=O)[O-] C39323120
Cc1c(c2c(n1[O-])-c3c(c(ccn3)c4ccccc4O)C(=O)CC2)Cc5ccccc5 C39457882
C[C@]1(CC[C@](C1(C)C)(C)C(=O)[O-])C(=O)Nc2ccc(c(c2)Cl)Cl C39749779
Cc1ccc(cc1)N2[C@@H](NC(=O)C(=C2[S-])C#N)c3ccc(o3)c4ccccc4 C39887125
Cc1ccc(c(c1)N2[C@@H](NC(=O)C(=C2[S-])C#N)c3ccccc3Cl)C C39887427
Cc1ccc(cc1C)N2C(=C(C(=O)N[C@]23CCC[C@H](C3)c4ccc(o4)C)C#N)[S-] C40144121
Cc1ccc(cc1)N2[C@@H](NC(=O)C(=C2[S-])C#N)c3cccc4c3cccc4 C40147897
c1cc(cc(c1)Nc2c3cccc(c3ncn2)Br)C(=O)[O-] C41479791
c1cc(cc(c1)Cl)C2(CCCC2)NC(=O)[C@H]3[C@H]4C[C@@H]([C@@H]3C(=O)[O-])C=C4 C41536949
Cc1c(c2ccccc2[nH]1)/C(=C(/C#N)\C(=O)[C@@H]3C[C@@H]3c4cccc(c4)Cl)/[O-] C50205186
Cc1ccc(cc1F)/C(=C(\C#N)/C(=O)Nc2ccc(c(c2)Cl)F)/[O-] C50949289
Cn1c2ccccc2c(c1/C(=C(/C#N)\C(=O)NC3CCCC3)/[O-])Cl C51654574
Cc1ccc(s1)[C@@H]2/C(=C(\c3ccccc3)/[O-])/C(=NC(=S)N2)C(=O)OC C56045959
c1ccc(cc1)N2[C@@H](NC(=O)C(=C2[S-])C#N)c3ccc(o3)c4ccccc4Cl C09089731
Cc1cc(ccc1Br)Nc2nc(cc(n2)[O-])C(F)(F)F C57342342
CC(C)(C)C(=O)Nc1c(cc(cc1Br)Br)C(=O)[O-] C62824946
CC(C)CN(C)C(=O)Nc1c(cc(cc1Br)Br)C(=O)[O-] C62825525
c1ccc(cc1)c2c3c(n[nH]2)N=C4CCCC(=C4[C@@H]3c5cccs5)[O-] C06733062
Cc1ccc(cc1)[C@H]2c3c([nH]nc3N=C4C2=C(CCC4)[O-])c5ccccc5 C06731937
COc1cc(ccc1O)/C=C\2/C(=O)N=C(S2)[N-]c3cccc(c3)Br C18255115
c1cc(ccc1/C=C\2/C(=O)N=C(S2)[N-]c3ccc(cc3)Br)O C15746288
c1ccc(cc1)c2c3c(sc2C(=O)[O-])[C@@H](CC(=O)N3)c4ccc(c(c4)F)F C64795462
C=CCn1cc(c2c1cccc2)/C(=C(\C#N)/C(=O)Nc3ccccc3)/[O-] C66507818
c1ccc(cc1)[C@H]2C[C@@H]2/C(=C(\C#N)/C(=O)Nc3cccc(c3Cl)Cl)/[O-] C66508712
c1ccc(cc1)[C@H]2C[C@H]2/C(=C(\C#N)/C(=O)Nc3cccc(c3Cl)Cl)/[O-] C66508714
c1ccc(cc1)[C@H]2CCc3c(sc(n3)NC(=O)c4cccnc4[S-])C2 C67593422
c1cc(oc1COc2c(c(c(c(c2Cl)Cl)Cl)Cl)Cl)C(=O)[O-] C02521387
Cc1ccc(cc1)[C@H]2CC(=NN2c3ccc(cc3)C(=O)[O-])c4ccccc4 C04532228
C/C(=C/c1ccccc1)/C=C\2/C(=O)N(C(=S)S2)c3cccc(c3)C(=O)[O-] C00974437
Cc1c(cc(o1)C(=O)[O-])COc2cc(c(cc2Cl)Br)Cl C11801362
c1ccc(cc1)[C@H]2C[C@@]2(c3ccc(cc3Cl)Cl)c4nc(cs4)C(=O)[O-] C11884756
CCOc1ccc2ccccc2c1/C=C(\c3cccs3)/C(=O)[O-] C11897394
CCOc1ccc(cc1)c2cc(nc(c2C#N)[S-])C(F)(F)F C13161718
c1ccc(cc1)c2nc(cs2)/C=C/c3cc(c4ccccc4n3)C(=O)[O-] C13361703
CCOc1ccc(cc1)n2c(nnc2[S-])c3ccc(cc3)Cl C05781698
Cc1ccc(cc1)[C@H]2C(=C(C(=O)N2c3ccccc3)[O-])C(=O)c4ccc(cc4)C C18059753
COc1ccc(cc1)Cc2nnc(n2c3ccc(c(c3)Cl)F)[S-] C05796059
c1cc(c(cc1/C=C/C(=O)[O-])F)Oc2ccc(cc2Br)Cl C20576980
c1ccc2c(c1)nc(s2)/C(=C\c3ccc(c(c3)Br)F)/CC(=O)[O-] C21189950
COc1ccc(cc1C(=O)[O-])/C=C(/C#N)\c2ccc(cc2)Br C22064926
CC(C)(C#N)c1ccc(cc1)[N-]S(=O)(=O)c2ccc(s2)Br C26547800
c1ccc(c(c1)n2c(nnc2[S-])c3ccc(cc3)OC(F)(F)F)Cl C01047841
Cc1ccc(cc1)C[C@H](C#N)Sc2[n-]nc(n2)c3ccccc3F C06879658
Cc1ccccc1n2c(cc(c2c3ccccc3)C(=O)[O-])c4ccccc4 C37624570
c1cc(ccc1Cc2ccncc2)[N-]S(=O)(=O)c3ccc(c(c3)Cl)Cl C04289733
Cc1c(nc(s1)[N-]S(=O)(=O)c2ccc3ccccc3c2)c4ccccc4 C40945526
COCc1cc(nc(n1)SCc2ccc(c(c2)Cl)Cl)[O-] C41608037
C[C@H]1CCCC[C@H]1O[C@@](C)(c2ccc(cc2)Br)C(=O)[O-] C41925807
C[C@](c1ccccc1Br)(C(=O)[O-])OC2CCCCCC2 C41973723
Cc1ccc(cc1)S[C@](C)(c2ccc(cc2)Br)C(=O)[O-] C41977273
C[C@@](c1ccc(c(c1)F)F)(C(=O)[O-])Sc2ccccc2Cl C41977811
Cc1ccccc1[C@@](C)(C(=O)[O-])Sc2ccccc2Br C41983124
C[C@@](c1cccc(c1)F)(C(=O)[O-])Sc2ccccc2Br C41983144
Cc1cccc(c1)S[C@](C)(c2ccc(cc2)Br)C(=O)[O-] C41990584
c1cc(c(cc1F)COc2ccc(cc2C(=O)[O-])Br)F C42255959
C[C@H](CCC(=O)[O-])[C@@H]1CC[C@H]2[C@]1(CC[C@@H]3[C@@H]2CC[C@@H]4[C@]3(CCC(=O)C4)C)C C44003949
c1cc(ccc1C(=O)c2cc3cc(ccc3o2)/C=C/C(=O)[O-])Br C44201391
c1cc(c(cc1F)COc2cc(ccc2C(=O)[O-])Br)F C44483883
Cc1ccc(c(c1)C(=O)[O-])OCc2cc(ccc2Br)F C48763613
c1cc(ccc1c2ccc(s2)/C=C\C(=C(/C#N)\C(=O)N3CCCC3)\[O-])Cl C48993170
Cc1ccc(cc1)N(C)[C@@](C)(c2ccccc2Br)C(=O)[O-] C50011005
CC(C)(C)c1cc(n(n1)c2ccccc2Br)SCC(=O)[O-] C52307565
CC(C)c1ccc(cc1)[N-]C2=NC(=O)[C@H](S2)Cc3ccccc3 C05807932
CC[C@@](Cc1c(ccs1)Br)(c2ccccc2)C(=O)[O-] C54633467
C[C@](c1ccc(cc1)F)(C(=O)[O-])Sc2cccc(c2)Br C55309018
c1cc(cc(c1)[N-]C2=NC(=O)/C(=C/c3ccc(cc3)F)/S2)C(F)(F)F C16669651
Cc1c(nc(s1)c2cccc(c2)Cl)c3ccc(cc3)[N-]S(=O)(=O)C C57525858
c1ccc(cc1)c2ccccc2S(=O)(=O)[N-]c3ccc(c(c3F)F)F C58645111
c1ccc(cc1)CS(=O)(=O)[N-]c2c(cc(cc2Cl)Cl)Cl C58902770
c1ccc(c(c1)/C=C/2\C(=NC(=S)S2)[O-])OCc3ccc(cc3)Cl C00975310
c1ccc(cc1)c2ccccc2[N-]S(=O)(=O)c3cc(ccc3Cl)Cl C05260280
c1ccc(c(c1)CS(=O)(=O)[N-]c2cc(ccc2Cl)Cl)Cl C59291697
C[C@](c1ccc(c(c1)Br)F)(C(=O)[O-])Sc2ccccc2F C61690550
COc1cc(ccc1SC)/C=C(\c2nc3ccccc3c(n2)[O-])/Cl C63867022
Cc1ccc(cc1)[N-]C2=NC(=O)/C(=C\c3ccccc3OC)/S2 C16661843
Cc1ccc(cc1)C(=O)Oc2ccc(cc2C(=O)[O-])Br C66145358
c1cc(ccc1n2c(=O)c3ccc(cc3nc2SCc4c(c(c(c(c4F)F)F)F)F)C(=O)[O-])F C13016770
CCc1c(sc2c1c(=O)n(c(n2)SCC(=O)N3CCC(CC3)C(=O)[O-])c4cc(ccc4C)C)C C13353986
CCc1c(sc2c1c(=O)n(c(n2)SCC(=O)N3CCC[C@H](C3)C(=O)[O-])c4cc(ccc4C)C)C C13397781
c1cc(cc(c1)F)n2c(nnc2SCc3c4c(cccc4sc3C(=O)[O-])F)N5CCOCC5 C13403879
Cc1ccc2cc(c(nc2c1)Cl)[C@@H]3CC(=NN3C(=O)CCC(=O)[O-])c4ccc(cc4)Br C13614772
Cc1ccc2cc(c(nc2c1)Cl)[C@H]3CC(=NN3C(=O)CCC(=O)[O-])c4ccc(cc4)Br C13614774
COc1ccc(cc1OC)C2=C([C@H](c3ccccc3O2)c4ccccc4)/C=C\5/C(=NC(=S)S5)[O-] C17122848
Cc1c(sc(n1)N2[C@@H](C(=C(C2=O)[O-])C(=O)c3ccccc3)c4ccc(c(c4)Cl)Cl)C(=O)OC C09357998
Cc1cc(c2c(c1)nc(s2)N3CCN(CC3)C(=O)c4ccccc4[N-]S(=O)(=O)c5ccc(cc5)F)C C20571928
c1cc(cc(c1)Cl)N2CCN(CC2)C(=O)CCCn3c(=O)c4cc(ccc4nc3[S-])Br C02973776
Cc1cccc(c1)N2CCN(CC2)C(=O)c3cc4ccccc4cc3[N-]S(=O)(=O)c5cccs5 C22507483
c1ccc(c(c1)C(=O)Nc2ccc(cc2)Br)[N-]S(=O)(=O)c3ccc(cc3)Br C06146967
COC(=O)c1ccc2c(c1)nc(n(c2=O)c3ccc(cc3)C(=O)N4CCC(CC4)Cc5ccccc5)[S-] C32959293
Cc1c(sc(n1)N2[C@H](C(=C(C2=O)[O-])C(=O)c3cc4ccccc4o3)c5ccc(cc5)Cl)C(=O)C C33388857
Cc1c(sc(n1)N2[C@@H](C(=C(C2=O)[O-])C(=O)c3cc4ccccc4o3)c5ccc(cc5)Cl)C(=O)C C33388860
COc1cccc(c1)[C@@H]2C(=C(C(=O)N2c3nc4ccc(cc4s3)F)[O-])C(=O)c5cccc(c5)OC C33796060
COc1cccc(c1)[C@H]2C(=C(C(=O)N2c3nc4ccc(cc4s3)F)[O-])C(=O)c5cccc(c5)OC C33796061
CN(C)c1ccc(cc1)[C@@H]2C(=C(C(=O)N2c3nc4ccc(cc4s3)Cl)[O-])C(=O)c5cccs5 C34920633
Cc1cccc(c1C)n2c3c(c(n2)C(C)(C)C)[C@H](SCC(=O)N3CC(=O)[O-])c4ccccc4Cl C35592346
CC(C)c1c(c(n(n1)c2ccc(cc2)F)[O-])C3=C(C(=O)N(C3=O)Cc4ccc(cc4)F)N5CCCC5 C35621147
CCN(CC)C(=O)C1=C(N=C2N([C@@H]1c3ccccc3Cl)C(=CS2)/C=C(/N4CCOCC4)\[O-])C C35693526
CCN(CC)C(=O)C1=C(N=C2N([C@H]1c3ccccc3Cl)C(=CS2)/C=C(/N4CCOCC4)\[O-])C C35693528
CCc1cccc2c1n(cc2/C=C\3/C(=O)N(C(=N3)[S-])c4ccccc4)CC(=O)N5CCC(CC5)C C39556689
CCc1cccc2c1n(cc2/C=C\3/C(=O)N(C(=N3)[S-])c4ccc(c(c4)C)C)CC(=O)N5CCCC5 C39556747
c1ccc2c(c1)c(cn2Cc3cccc(c3)Br)/C=C\4/C(=O)N(C(=N4)[S-])C[C@@H]5CCCO5 C39557078
Cc1c2=C(CC(=O)N=c2sc1C(=O)[O-])CSc3c4c(csc4nc(n3)C)c5cccs5 C39680363
c1ccc(cc1)C/C(=C\2/C(=O)N(C(=S)S2)c3ccccc3)/C(=N/c4nc5c(s4)CCCC5)/[O-] C39793627
c1cc(oc1)[C@@H]2C(=C(C(=O)N2c3nnc(s3)SCc4ccc(cc4)F)[O-])C(=O)c5ccc(cc5)F C39835327
c1cc(oc1)[C@H]2C(=C(C(=O)N2c3nnc(s3)SCc4ccc(cc4)F)[O-])C(=O)c5ccc(cc5)F C39835328
c1cc(oc1)C(=O)C2=C(C(=O)N([C@H]2c3ccc(cc3)F)c4nnc(s4)SCc5ccc(cc5)F)[O-] C39835340
CCSc1nnc(s1)N2[C@H](C(=C(C2=O)[O-])C(=O)c3ccccc3)c4ccc(cc4)Br C39999675
CCSc1nnc(s1)N2[C@H](C(=C(C2=O)[O-])C(=O)c3ccc(cc3)Br)c4ccccc4 C39999899
CCSc1nnc(s1)N2[C@@H](C(=C(C2=O)[O-])C(=O)c3ccc4c(c3)C[C@@H](O4)C)c5ccc(cc5)C C40000332
CCSc1nnc(s1)N2[C@H](C(=C(C2=O)[O-])C(=O)c3ccc4c(c3)C[C@H](O4)C)c5ccc(cc5)C C40000335
c1ccc2c(c1)c(cn2Cc3c(cccc3Cl)Cl)/C=C/4\C(=NC(=O)N(C4=O)Cc5ccco5)[O-] C08739304
Cc1ccc(cc1)C(=O)C2=C(C(=O)N([C@H]2c3ccc(cc3)Br)c4c(n(n(c4=O)c5ccccc5)C)C)[O-] C08694725
CCO/C(=C/1\C(=O)/C(=C/c2ccc(c(c2)Br)N(C)C)/S\C1=N/c3ccc(cc3)C)/[O-] C59105296
c1ccc(c(c1)/C=C/2\C(=NC(=S)N(C2=O)c3ccc(cc3)Br)[O-])OCc4ccc(cc4)F C59198628
Cc1cc(c(n1c2cc(ccc2Cl)C(=O)[O-])C)/C=C(/C#N)\C(=O)N3CCN(CC3)c4ccccc4 C59333128
CN\1C(=O)/C(=C\c2cc(c(cc2Br)OCC#C)OC)/S/C1=N\c3ccc(cc3)C(=O)[O-] C59597205
CCN(CC)c1ccc(c(c1)OC)/C=C/2\C(=NC(=O)N(C2=O)c3ccc(c(c3C)C)Br)[O-] C59860009
CCc1ccccc1N2C(=O)/C(=C/c3cc(n(c3C)c4ccccc4)c5ccccc5)/C(=NC2=S)[O-] C59942372
Cc1ccc(cc1)CSC2=NC(=O)[C@H]3[C@@H](C4=C(CCCC4=NC3=N2)[O-])c5cc(ccc5OC)OC C39765133
Cc1ccc(cc1)CSC2=NC(=O)[C@@H]3[C@H](C4=C(CCCC4=NC3=N2)[O-])c5cc(ccc5OC)OC C39765134
Cc1ccccc1CSC2=NC(=O)[C@@H]3[C@H](C4=C(CC(CC4=NC3=N2)(C)C)[O-])c5ccccc5OC C63467808
Cc1cc(c(c(c1)C)NC(=O)CSC2=C([C@@H](C3=C(CCCC3=N2)[O-])c4ccc(cc4)Cl)C#N)C C13174080
c1ccc2c(c1)c(cn2Cc3c(cccc3Cl)Cl)/C=C/4\C(=O)N=C(N(C4=O)Cc5ccco5)[O-] C08739304
Cc1ccc(cc1)S(=O)(=O)C2=C(C(=O)N([C@H]2c3ccc(cc3)Cl)Cc4ccc(cc4)Cl)[O-] C64558369
Cn1c2cc(c(cc2n(c1=O)C)Sc3ccccc3)[N-]S(=O)(=O)c4ccc(s4)Br C45941001
Cc1c(cccc1Cl)S(=O)(=O)[N-]c2cc3c(cc2Sc4ccc(cc4)F)n(c(=O)n3C)C C45941154
c1cc(sc1)C(=O)N2CCN(CC2)c3ccc(cc3)/N=C/c4cc(cc(c4[O-])Br)[N+](=O)[O-] C01838905
Cc1ccc(cc1)[C@@H]2[C@@H]3C(=Nc4ccccc4N2C(=O)CCC(=O)[O-])C[C@H](CC3=O)c5ccc(cc5)Cl C09075916
Cc1ccc(cc1)[C@@H]2[C@H]3C(=Nc4ccccc4N2C(=O)CCC(=O)[O-])C[C@@H](CC3=O)c5ccc(cc5)Cl C09075918
Cc1ccc(cc1)[C@@H]2CC3=Nc4ccccc4N([C@H](C3C(=O)C2)c5ccccc5Cl)C(=O)CCC(=O)[O-] C09934344
c1ccc(cc1)/C=C/N2CCN(CC2)C\3=C(c4ccccc4C(=O)/C3=N\S(=O)(=O)c5cccs5)[O-] C19891187
c1ccc2c(c1)nc(c(n2)Oc3ccc(cc3)Br)[N-]S(=O)(=O)c4ccc5c(c4)OCCO5 C24985334
CN(C)c1ccc(cc1)[C@@H]2C(=C(C(=O)N2c3nc4ccc(cc4s3)OC)[O-])C(=O)c5ccc(cc5)OC C33541839
CN(C)c1ccc(cc1)[C@H]2C(=C(C(=O)N2c3nc4ccc(cc4s3)OC)[O-])C(=O)c5ccc(cc5)OC C33541840
c1cc(cc(c1)[N+](=O)[O-])[C@H]2C(=C(C(=O)N2c3nc4ccc(cc4s3)F)[O-])C(=O)c5ccc(cc5)Cl C33555378
Cc1ccc2c(c1)sc(n2)N3[C@@H](C(=C(C3=O)[O-])C(=O)c4c(nc5n4cccc5)C)c6cccc(c6)OC C33814063
Cc1ccc2c(c1)sc(n2)N3[C@H](C(=C(C3=O)[O-])C(=O)c4c(nc5n4cccc5)C)c6cccc(c6)OC C33814064
Cc1ccc(cc1)C(=O)C2=C(C(=O)N([C@H]2c3cccc(c3)[N+](=O)[O-])c4nc5ccc(cc5s4)Cl)[O-] C34919572
c1cc(cc(c1)[N+](=O)[O-])[C@@H]2C(=C(C(=O)N2c3nc4ccc(cc4s3)Cl)[O-])C(=O)c5ccc(cc5)F C34919861
CCCc1nc(c2c3c(sc2n1)C[C@@H](CC3)C)N4CCN(CC4)/C(=N/S(=O)(=O)c5ccc(cc5)C)/[O-] C34919943
CCCc1nc(c2c3c(sc2n1)C[C@H](CC3)C)N4CCN(CC4)/C(=N/S(=O)(=O)c5ccc(cc5)C)/[O-] C34919945
Cc1ccc(o1)C(=O)C2=C(C(=O)N([C@@H]2c3ccc(cc3)C(=O)OC)c4nc5ccc(cc5s4)Cl)[O-] C34921320
Cc1ccc(o1)C(=O)C2=C(C(=O)N([C@H]2c3ccc(cc3)C(=O)OC)c4nc5ccc(cc5s4)Cl)[O-] C34921322
Cc1ccc2c(c1)sc(n2)N3[C@@H](C(=C(C3=O)[O-])C(=O)c4ccc(cc4)Cl)c5cccc(c5)[N+](=O)[O-] C34930963
CC1CCN(CC1)C2=C(C(=O)N(C2=O)Cc3ccco3)c4c(nn(c4[O-])c5ccc(cc5)Cl)C(C)C C35621462
c1ccc(cc1)S(=O)(=O)[N-]c2ccccc2C3=NN([C@@H](C3)c4ccco4)C(=O)c5ccccc5Cl C35683988
c1ccc(c(c1)C(=O)c2cc(ccc2[N-]S(=O)(=O)c3ccc4c(c3)OCCO4)Br)Cl C35684222
c1cc(ccc1C(=O)c2cc(ccc2[N-]S(=O)(=O)c3ccc4c(c3)OCCO4)Br)Cl C35684227
Cc1ccc(cc1)[C@@H]2C(=C(N=C3N2C(=CS3)/C=C(/N4CCN(CC4)C(=O)C)\[O-])C)C(=O)OC(C)(C)C C35703902
Cc1ccc(cc1)[C@H]2C(=C(N=C3N2C(=CS3)/C=C(/N4CCN(CC4)C(=O)C)\[O-])C)C(=O)OC(C)(C)C C35703904
CC1=C([C@@H](N2C(=CSC2=N1)/C=C(/N3CCN(CC3)C(=O)C)\[O-])c4cccc(c4)Cl)C(=O)OC(C)(C)C C35703978
CC1=C([C@H](N2C(=CSC2=N1)/C=C(/N3CCN(CC3)C(=O)C)\[O-])c4cccc(c4)Cl)C(=O)OC(C)(C)C C35703980
CC1=C([C@H](N2C(=CSC2=N1)/C=C(/N3CCN(CC3)C(=O)C)\[O-])c4ccc(cc4)Cl)C(=O)OC(C)(C)C C36061365
CCOc1ccccc1N2CCN(CC2)C\3=C(c4ccccc4C(=O)/C3=N\S(=O)(=O)c5cccs5)[O-] C08671601
c1cc(cc(c1)Cl)N2CCN(CC2)c3cnn(c(=O)c3Cl)C45C[C@@H]6C[C@H](C4)CC(C6)(C5)CC(=O)[O-] C16398928
CC(C)Cn1c2ccccc2c3c1-c4nc5cc(c(cc5c(=O)n4CC3)S(=O)(=O)Oc6ccccc6)[O-] C39541550
CCSc1nnc(s1)N2[C@@H](C(=C(C2=O)[O-])C(=O)c3ccc4c(c3)C[C@H](O4)C)c5cccc(c5)Cl C40000370
c1ccc(cc1)S(=O)(=O)N2CCCc3c2cc(cc3)[N-]S(=O)(=O)c4ccccc4Br C49491674
c1ccc(cc1)S(=O)(=O)N2CCCc3c2cc(cc3)[N-]S(=O)(=O)c4ccc(s4)Br C49491681
c1ccc(cc1)S(=O)(=O)N2CCCc3c2ccc(c3)[N-]S(=O)(=O)c4ccc(s4)Br C49503962
c1ccc(cc1)c2ccc(cc2)C(=O)N3CCC(CC3)c4nc5c(c(n4)[O-])nnn5Cc6c(cccc6Cl)F C01355381
CC[C@@H](C)n1c(c(c(c(c1=O)C#N)C)/C=N/c2c(cc(cc2Br)[N+](=O)[O-])Br)[O-] C39894532
Cc1cccc(c1C)N2CCN(CC2)c3cnn(c(=O)c3Cl)C45C[C@@H]6C[C@H](C4)CC(C6)(C5)CC(=O)[O-] C16350096
c1ccc(c(c1)/C=C/2\C(=NC(=O)N(C2=O)c3ccc4c(c3)OCO4)[O-])OCc5ccc(cc5Cl)Cl C59104302
CCOC(=O)c1c2c(sc1n3c(cc(c3C)/C=C/4\C(=NC(=O)N(C4=O)C5CCCCC5)[O-])C)CCCC2 C33352784
Cc1c(c2ccccc2n1Cc3ccc(cc3)[N+](=O)[O-])/C=C/4\C(=NC(=S)N(C4=O)c5ccccc5F)[O-] C59135995
Cc1ccc(cc1)N2C(=O)/C(=C/c3ccc(o3)c4ccc(cc4C)C(=O)[O-])/C(=O)N(C2=O)c5ccccc5 C59139099
Cc1cc(ccc1c2ccc(o2)/C=C\3/C(=NC(=O)N(C3=O)c4cccc(c4)Br)[O-])C(=O)OC C59198432
Cc1ccc(cc1c2ccc(o2)/C=C/3\C(=NC(=O)N(C3=O)c4cccc(c4)Br)[O-])C(=O)OC C59198433
CCOC(=O)c1c2c(sc1n3c(cc(c3C)/C=C\4/C(=NC(=O)N(C4=O)C5CCCCC5)[O-])C)CCCC2 C13536377
CC1(CC(=C2[C@H]([C@@H]3C(=NC(=NC3=O)SCc4ccccc4F)N=C2C1)c5ccc(cc5)[N+](=O)[O-])[O-])C C39730374
CC1(CC(=C2[C@H]([C@@H]3C(=NC(=NC3=O)SCc4ccccc4Cl)N=C2C1)c5ccc(cc5)OC)[O-])C C39730466
CC1(CC(=C2[C@@H]([C@@H]3C(=NC(=NC3=O)SCc4ccc(cc4)[N+](=O)[O-])N=C2C1)c5cccc(c5)F)[O-])C C39749365
CC1(CC(=C2[C@@H]([C@H]3C(=NC(=NC3=O)SCc4ccc(cc4)[N+](=O)[O-])N=C2C1)c5ccc(cc5)F)[O-])C C39749376
Cc1ccc(cc1)S(=O)(=O)/N=C/2\C(=O)c3ccccc3C(=C2N4CCN(CC4)c5ccccc5OC)[O-] C09355012
CCOC(=O)c1c2c(sc1n3c(cc(c3C)/C=C\4/C(=O)N=C(N(C4=O)C5CCCCC5)[O-])C)CCCC2 C13536377
CC(C)[C@H]1[C@H]2C[C@@H]([C@@H]([C@@H]2c3cccc(c3N1)C(=O)[O-])Cl)Sc4ccccc4[N+](=O)[O-] C04048171
c1ccc2cc(ccc2c1)NC(=O)/C(=C/c3ccc(o3)c4ccc(cc4)C(=O)[O-])/C#N C04723120
c1ccc(cc1)[C@@H]2C=C[C@H]([C@@H]3[C@@H]2C(=O)N(C3=O)Nc4ccc(cc4)C(=O)[O-])c5ccccc5 C09086599
C#CCOc1ccc2ccccc2c1/C=C/3\C(=O)N/C(=N/c4ccc(cc4)C(=O)[O-])/S3 C09323829
Cc1ccc(c(c1)c2c(sc(n2)Nc3ccc(cc3)Br)CC(=O)[O-])C C09207980
c1ccc2c(c1)cccc2NC(=O)/C(=C/c3ccc(o3)c4ccc(cc4)C(=O)[O-])/C#N C13457900
c1ccc(cc1)c2ccc(cc2)/C=N/n3c(nnc3[S-])c4cc(n[nH]4)c5ccccc5 C09244007
c1ccc2c(c1)nc(c(n2)[N-]S(=O)(=O)c3ccc(cc3)F)Nc4ccc(cc4Cl)Cl C16956579
Cc1cccc(c1)c2nnc(n2CC(=O)NC[C@@H]3CC4c5ccccc5C3c6c4cccc6)[S-] C22878718
Cc1cccc(c1C)NC(=O)c2ccccc2[N-]S(=O)(=O)c3ccc(cc3)Br C06146781
Cc1ccc(cc1C)NC(=O)c2ccccc2[N-]S(=O)(=O)c3ccc(cc3)Br C06146762
c1ccc(cc1)[C@@H]2C=C[C@H]([C@H]3[C@H]2C(=O)N(C3=O)Nc4ccc(cc4)C(=O)[O-])c5ccccc5 C25501719
Cc1ccc(c(c1)OCC(=O)Nc2cc(c(c(c2)Br)[O-])Br)C(C)C C32116558
c1ccc2c(c1)nc(c(n2)[N-]S(=O)(=O)c3ccc(cc3)F)Nc4ccc(c(c4)Cl)F C17208337
COCc1cc(nc(n1)Sc2c(c3ccc(cc3[nH]c2=O)Cl)c4ccccc4Cl)[O-] C17993855
Cc1cc(cc2c1nc(s2)NC(=O)c3ccccc3)[N-]S(=O)(=O)c4cccc(c4)Cl C33007847
Cc1cc(c(cc1C)S(=O)(=O)Nc2ccc(c(c2)C(=O)[O-])N3CCC(CC3)C)C C33253445
Cc1cccc(c1)n2c(c(c(n2)c3ccccc3F)c4ccc(cc4)NC(=O)c5ccco5)[O-] C35718874
C[C@]1(CC(=C([C@@H]([C@@H]1C(=O)c2ccccc2)c3cccc(c3)F)C(=O)c4ccccc4)[O-])O C12384359
Cc1ccc(cc1)S(=O)(=O)c2cc(c(c(c2[O-])Cl)C)NS(=O)(=O)c3ccc(cc3)C C33813409
Cc1cc(cc(c1)Nc2cnn(c(=O)c2Cl)C34C[C@@H]5C[C@H](C3)CC(C5)(C4)CC(=O)[O-])C C08671396
C[C@H](c1ccc(cc1Cl)Cl)NC(=O)Cn2c(nnc2[S-])c3ccc(cc3)Cl C18022045
C/C(=N/NC(=O)c1c(c(nnc1[O-])c2ccccc2)c3ccccc3)/c4ccc(cc4)Cl C08798439
c1ccc(cc1)c2c(c(nnc2c3ccccc3)[O-])C(=O)Nc4ccc(cc4)N5CCCC5 C08847691
C[C@@]1(CC[C@@H](C1(C)C)C(=O)Nc2ccccc2/N=C/c3ccc(cc3)Br)C(=O)[O-] C39724926
CCc1ccc(cc1)N2[C@@H](NC(=O)C(=C2[S-])C#N)c3ccc(o3)c4cccc(c4)C(F)(F)F C39887247
CCc1ccc(cc1)N2[C@H](NC(=O)C(=C2[S-])C#N)c3ccc(o3)c4cccc(c4)C(F)(F)F C39887248
CCCCc1ccc(cc1)N2[C@H](NC(=O)C(=C2[S-])C#N)c3cccc(c3)Br C39887340
CC(C)(C)[C@@H]1CCC2=C(C1)S[C@@H]([C@@H]2C#N)NC(=O)CSc3nc4ccccc4c(n3)[O-] C39964306
CC(C)(C)[C@H]1CCC2=C(C1)S[C@@H]([C@@H]2C#N)NC(=O)CSc3nc4ccccc4c(n3)[O-] C39964307
CC(C)(C)[C@@H]1CCC2=C(C1)S[C@H]([C@@H]2C#N)NC(=O)CSc3nc4ccccc4c(n3)[O-] C39964308
CCCCc1ccc(cc1)N2C(=C(C(=O)N[C@]23CCC[C@@H](C3)c4ccc(o4)C)C#N)[S-] C40144139
Cc1ccc(cc1)S(=O)(=O)[N-]c2ccc(cc2Cl)C(=O)NC3CCCCCC3 C44883247
COCc1cc(nc(n1)Sc2c(c3cc(ccc3[nH]c2=O)Cl)c4ccccc4Cl)[O-] C18088134
CCc1ccccc1n2c(nnc2[S-])c3cnn4c3N[C@@H](C[C@@H]4C(F)F)c5ccccc5 C02791226
CCc1ccccc1n2c(nnc2[S-])c3cnn4c3N[C@H](C[C@@H]4C(F)F)c5ccccc5 C02791224
c1ccc(cc1)Nc2c(nc3ccccc3n2)[N-]S(=O)(=O)c4cccc(c4)Cl C02414397
Cc1cc(cc(c1)NC(=O)c2cc(ccc2Cl)S(=O)(=O)[N-]c3ccc(cc3)F)C C16494295
CC(=O)Nc1ccc(cc1)/C=C\2/C(=O)N=C(S2)/C=C(/c3ccc(cc3)C(C)(C)C)\[O-] C16393332
Cc1c(c2c(nc(nc2s1)/C(=C/c3cc(c(c(c3)OC)O)OC)/Cl)[O-])c4ccccc4 C23779161
Cc1ccc(cc1)c2nc(n(n2)CNC3(CCOCC3)c4ccc(cc4)Br)[S-] C48290287
C[C@H](C(=O)Nc1cccc2c1cccc2)Sc3nc(c(c(n3)[O-])C#N)c4ccccc4 C59049230
c1ccc(cc1)/C(=N/S(=O)(=O)c2ccccc2)/[N-]c3cc(c(c(c3Cl)Cl)O)Cl C15223344
C#CCOc1ccc2ccccc2c1/C=C\3/C(=O)N/C(=N/c4ccc(cc4)C(=O)[O-])/S3 C18254817
c1ccc(cc1)/C=C/C(=N/C2=NN3[C@@H](C=C(N=C3N2)c4ccccc4)c5ccccc5)/[O-] C01795992
Cc1ccccc1[C@H]2C(=C(N=C3C2=C(CCC3)[O-])SCC(=O)Nc4ccc(c(c4)C)C)C#N C02310634
c1ccc(cc1)/C=C/C(=N/C2=NN3[C@@H](C=C(N=C3N2)c4ccccc4)c5ccc(cc5)F)/[O-] C09332355
c1ccc(cc1)/C=C/C(=N/C2=NN3[C@H](C=C(N=C3N2)c4ccccc4)c5ccc(cc5)F)/[O-] C09332356
Cc1ccc(cc1)[C@H]2C(=C(N=C3C2=C(CCC3)[O-])SCC(=O)Nc4cccc(c4)C)C#N C02212788
CC1(CC(=C2[C@@H](C(=C(N=C2C1)SCC(=O)NC(C)(C)C)C#N)c3ccc(cc3)Cl)[O-])C C08996098
CC1([C@H](CC[C@](O1)(C)C(c2cccc3c2cccc3)(c4cccc5c4cccc5)O)C(=O)[O-])C C03845842
c1ccc2c(c1)cc3ccccc3c2/C=C(\C#N)/C(=O)Nc4ccc(cc4)C(=O)[O-] C04508767
c1ccc(cc1)/N=C/2\NC(=O)/C(=C/c3cccn3c4cccc(c4)C(=O)[O-])/S2 C04687976
CCC[C@H]1CCc2c(sc(c2C#N)NC(=O)[C@@H]3CC(=C(C[C@@H]3C(=O)[O-])C)C)C1 C06936827
Cc1cc(c2c(c1)c(cc(n2)SCc3[nH]c(=O)c4ccc(cc4n3)C(=O)[O-])C)C C12547102
Cc1cc(cc(c1C)S(=O)(=O)Nc2ccc3c(c2)c4ccccc4o3)C(=O)[O-] C13078527
Cc1c(c(c(c(c1C)C)S(=O)(=O)Nc2ccc(cc2SC)C(=O)[O-])C)C C13278930
Cc1cccc(c1)Nc2cnn(c(=O)c2Cl)C34C[C@@H]5C[C@H](C3)CC(C5)[C@@H]4C(=O)[O-] C13281159
c1cc(cc(c1)Cl)Nc2cnn(c(=O)c2Cl)C34C[C@@H]5C[C@H](C3)CC(C5)(C4)C(=O)[O-] C13363988
c1ccc(cc1)c2c3c(sc2C(=O)[O-])[C@H](CC(=O)N3)c4ccccc4C(F)(F)F C15107125
c1ccc2c(c1)c(cc(n2)c3ccc(cc3)F)C(=O)Nc4c(c5c(s4)CCCC5)C(=O)[O-] C15228568
CN(C)c1ccc(cc1)NC(=O)c2c(c(c(c(c2Cl)Cl)Cl)Cl)C(=O)[O-] C00641097
Cc1cc(c2c(c1)sc(n2)N3[C@H](C(=C(C3=O)[O-])C(=O)c4ccccc4)c5ccc(cc5)O)C C33619576
Cc1cc(c2c(c1)sc(n2)N3[C@@H](C(=C(C3=O)[O-])C(=O)c4ccccc4)c5ccc(cc5)O)C C33619578
Cc1cc(c2c(c1)sc(n2)N3[C@@H](C(=C(C3=O)[O-])C(=O)c4ccccc4)c5cccc(c5)O)C C33622099
Cc1ccc(cc1)C(=O)C2=C(C(=O)N([C@H]2c3ccc(cc3)O)c4nc5ccc(cc5s4)C)[O-] C34931354
Cc1ccc(cc1F)Nc2cnn(c(=O)c2Cl)C34C[C@@H]5C[C@H](C3)CC(C5)(C4)C(=O)[O-] C13363973
c1cc(c(cc1n2c(nnc2[S-])CNC(=O)c3cc(ccc3Cl)Cl)Cl)Cl C09369262
c1ccc(cc1)N\2C(=O)/C(=C/c3cccc(c3)O)/S/C2=N\c4cccc(c4)C(=O)[O-] C39866718
CCc1ccccc1N2[C@@H](NC(=O)C(=C2[S-])C#N)c3ccc(o3)c4ccccc4 C39887397
CCc1ccc(cc1)N2[C@@H](NC(=O)C(=C2[S-])C#N)c3ccc(o3)c4ccccc4F C40147923
c1ccc(cc1)N\2C(=O)/C(=C\c3ccc[nH]3)/S/C2=N\c4cccc(c4)C(=O)[O-] C40467690
c1ccc(c(c1)[C@@H]2c3c([nH]nc3C(=O)N2Cc4ccc(cc4)F)c5cc(ccc5[O-])Cl)F C39899053
c1cc(cc(c1)OC2CSC2)[C@@H]3[C@@H]4CC=C[C@H]4c5cc(cc(c5N3)Cl)C(=O)[O-] C43769691
c1cc(ccc1Nc2cc(c(cc2F)[N+](=O)[O-])C(=O)[O-])I C50029672
c1ccc(c(c1)Nc2cc(c(cc2F)[N+](=O)[O-])C(=O)[O-])I C50029696
CCCc1nc(c(s1)/C(=C(/C#N)\C(=O)Nc2cc(cc(c2)Cl)Cl)/[O-])C C50982298
CC[C@H](C)c1ccc(cc1)N/C(=C(\C#N)/C(=O)c2c(ccc(n2)Cl)Cl)/[O-] C51017274
CCc1cc(sc1C)/C(=C(\C#N)/C(=O)Nc2ccccc2Br)/[O-] C51739986
CC1=NC2=NC(=N[C@H](N2C(=C1)[O-])c3ccc(cc3)F)Nc4ccc(cc4)C(C)C C19921253
c1ccc2c(c1)c(c[nH]2)/C=C/3\C(=O)N=C(S3)[N-]c4cccc(c4)C(F)(F)F C01784842
Cc1c(sc(n1)NC(=O)c2cc(c3ccccc3n2)[O-])Cc4ccccc4F C56084651
c1ccc(cc1)/C(=C/2\[C@H](NC(=S)N=C2C(F)(F)F)c3cccc(c3)[N+](=O)[O-])/[O-] C57531432
CCO/C(=C/1\C(=O)/C(=C/c2cc(c(c(c2)Cl)O)Cl)/S\C1=N/c3ccc(cc3)C)/[O-] C59364778
CCO/C(=C/1\C(=O)/C(=C/c2ccc(c(c2)Cl)O)/S\C1=N/c3ccc(cc3)C)/[O-] C59437101
c1ccc(c(c1)/N=C/2\NC(=O)/C(=C/c3ccc(o3)c4cccc(c4)C(=O)[O-])/S2)Cl C33153004
COc1cc(cc(c1O)/C=C\2/C(=O)N=C(S2)[N-]c3cccc(c3)Cl)Cl C15015703
CC1(CC(=C2[C@H](c3c([nH]nc3N=C2C1)c4ccc(cc4)OC)c5ccc(cc5)N(C)C)[O-])C C09597277
Cc1ccc(cc1)c2c3c(n[nH]2)N=C4CC(CC(=C4[C@@H]3c5ccc(c(c5)OC)OC)[O-])(C)C C09152914
Cc1ccc(cc1)/C(=N/C2=NN3[C@H](C=C(N=C3N2)c4ccccc4)c5ccc(cc5)F)/[O-] C09013700
CC1(CC(=C2C(=NC(=C(C23CCCCC3)C#N)SCC(=O)Nc4ccccc4)C1)[O-])C C04102623
CC(C)c1ccc(cc1)NC(=O)[C@@H]2CC(=O)N=C3C2=C(C[C@@H](C3)c4ccccc4)[O-] C08744131
Cc1ccc(cc1C)c2[n-]n3c(=O)cc(nc3n2)CNc4ccc(c(c4)Cl)C C64790917
CCc1ccc(cc1)[C@@H]2CC(=O)Nc3c2sc(c3c4ccc(cc4)F)C(=O)[O-] C64796303
CCc1ccc(cc1)[C@H]2CC(=O)Nc3c2sc(c3c4ccc(cc4)F)C(=O)[O-] C64796308
Cc1c(c2ccccc2[nH]1)/C(=C(/C#N)\C(=O)c3ccc(c(c3)C(F)(F)F)F)/[O-] C65647794
c1ccc(cc1)/N=C\2/NC(=O)/C(=C\c3cccn3c4ccc(cc4)C(=O)[O-])/S2 C15013718
c1cc(sc1c2nc(cs2)/C(=C(\C#N)/C(=O)NC3CCCCC3)/[O-])Cl C66507603
c1ccc(cc1)[C@@H]2C[C@H]2/C(=C(/C#N)\C(=O)Nc3ccccc3Oc4ccccc4)/[O-] C66508099
Cc1cc(cc(c1)[C@@H]2/C(=C(\c3ccccc3F)/[O-])/C(=NC(=S)N2)C(=O)OC)C C67116547
CCOC(=O)c1c2c(sc1NC(=O)[C@H]3[C@H]4C[C@@H]([C@@H]3C(=O)[O-])C=C4)CCCCC2 C04611980
c1cc(ccc1[C@@H]2[C@@H]3CC=C[C@@H]3c4c(ccc(c4N2)Cl)[N+](=O)[O-])C(=O)[O-] C04980120
c1ccc(cc1)N2CCN(CC2)c3ccc(cc3)NC(=O)[C@@H]4CC=CC[C@@H]4C(=O)[O-] C05139816
c1ccc2c(c1)ccc3c2nc(s3)NS(=O)(=O)c4ccsc4C(=O)[O-] C12521420
C/C(=N\Nc1ccc(c(c1)C(=O)[O-])Cl)/c2ccc(cc2)N3CCCC3=O C13013540
c1cc(ccc1C(=O)[O-])NC(=O)/C=C/c2cc3c(c(c2)Cl)OCCCO3 C13259752
c1cc(sc1/C=C/C(=O)Nc2cc3c(cc2C(=O)[O-])OCCCO3)Br C13332795
c1cc(ccc1COc2ccc(cc2CNc3[n-]nnn3)Br)F C19871617
Cc1cccc2c1nc(s2)NC(=O)c3ccc4c(c3)nc(n(c4=O)CC=C)[S-] C24761923
CC(=C)[C@@H]1CCC(=CC1)/C=N/n2c(=O)c3c(c4cc(ccc4[nH]3)Cl)nc2[O-] C17112802
c1ccc(cc1)N=Nc2ccc(cc2)NC(=O)[C@H]3CC(=CC[C@H]3C(=O)[O-])Cl C28628549
c1ccc(cc1)N=Nc2ccc(cc2)NC(=O)[C@H]3CC(=CC[C@@H]3C(=O)[O-])Cl C28628550
Cc1c(nnc(c1C(=O)Nc2ncc(s2)Cc3ccc(cc3)Br)[O-])C C32833451
CC(C)C(=O)Nc1nc2cc(ccc2s1)[N-]S(=O)(=O)c3cccs3 C33116467
Cc1ccc(cc1)C(=O)C2=C(C(=O)N([C@@H]2c3ccccc3)c4ccc(cc4)NC(=O)C)[O-] C09370718
Cn1c2ccccc2c(=O)c(c1[O-])C3=NN([C@@H](C3)c4ccccc4O)c5ccccc5 C03846545
c1ccc(cc1)/C=C(/C=N/N2[C@@H](NN=C2[S-])[C@@H]3C4=C(CCC4)N=N3)\Br C38691287
c1ccc(cc1)/C=C(/C=N/N2[C@@H](NN=C2[S-])[C@H]3C4=C(CCC4)N=N3)\Br C38691291
c1ccc(cc1)/C=C(/C=N/N2[C@H](NN=C2[S-])[C@H]3C4=C(CCC4)N=N3)\Br C38691293
c1cc(c(c(c1)Cl)Cl)/C=N/N2[C@H](NN=C2[S-])[C@@H]3C4=C(CCC4)N=N3 C38976143
Cc1c(sc(n1)NC(=O)c2c(c(nnc2[O-])c3ccccc3)c4ccccc4)C C08844306
COc1ccc(cc1)C2=C[C@H](N=N2)[C@@H]3NN=C(N3c4cccc5c4cccc5)[S-] C39238036
COS(=O)(=O)[N-]c1ccc(cc1N2CCN[C@H](C2)Br)c3ccccc3 C39482145
Cc1cc(nc(c1C(=O)[O-])S[C@H](C)c2[nH]c(=O)c3c(c(sc3n2)C)C)C C13022742
Cc1c2c(cc(=O)[nH]c2sc1C(=O)[O-])CSc3c4c5c(sc4ncn3)CCC5 C13416237
Cc1nc2ccc(cc2s1)NC(=O)c3cccc(c3)[N-]S(=O)(=O)c4cccs4 C46911129
CCOc1cccc(c1O)/C=N/n2c(nnc2[S-])c3ccccc3Cl C05960237
CCc1ccccc1N2C[C@H](CC2=O)/C(=C(/C#N)\C(=O)Nc3cccc(c3)C)/[O-] C50755720
Cc1ccccc1n2c(c(cn2)/C(=C(/C#N)\C(=O)Nc3ccccc3Cl)/[O-])C C50811693
Cc1ccc(c(c1)C)/C=C/C(=C(\C#N)/C(=O)Nc2ccc3c(c2)OCCO3)/[O-] C51070060
CC(C)CC(=O)Nc1ccc(cc1)[N-]S(=O)(=O)c2ccc(c(c2)C#N)Cl C55581652
CCS(=O)(=O)[N-]c1ccc(cc1)NS(=O)(=O)c2ccc(c(c2)Cl)C C55639062
CCS(=O)(=O)[N-]c1ccc(cc1)NS(=O)(=O)c2c(cc(cc2C)C)C C55639156
Cc1cc(ccc1[N-]S(=O)(=O)c2cccc(c2)C#N)C(=O)NC3CCCCC3 C55639218
Cc1c2ccccc2oc1[C@H](C)NC(=O)c3ccc4c(c3)nc(=S)n(c4[O-])C C57036076
Cc1c(sc2c1c(nc(n2)SCC(=O)c3ccc(cc3)NC(=O)C)[O-])C C05239092
c1ccc2c(c1)c(c(c(=O)o2)[N-]S(=O)(=O)c3cccs3)NC4CCCC4 C20533788
Cc1ccccc1N/C(=N\C(=O)c2cccc(c2)F)/[N-]Cc3c(nn(c3C)C)C C32972582
Cc1csc(n1)Nc2cccc(c2)[N-]S(=O)(=O)c3ccc(cc3)C#N C60059902
c1cc2c(cc1[N-]S(=O)(=O)c3ccc(c(c3)Cl)F)[nH]c(n2)[C@H]4CCCO4 C60062888
Cc1ccc(cc1)S(=O)(=O)[N-]/N=C\2/c3cc(ccc3NC2=O)Br C05093462
Cc1c(c(nc(n1)[O-])SCC2=C(NN([C@H]2Cl)c3ccccc3)C)C#N C39791894
Cc1cc(c(c(c1)C)[N-]S(=O)(=O)c2ccc(s2)c3ccc(=O)[nH]n3)C C20574736
CCS(=O)(=O)[N-]c1ccc(c(c1)C)S(=O)(=O)Nc2ccccc2Cl C63911148
Cc1ccc(cc1[N-]S(=O)(=O)C)NS(=O)(=O)c2c(c(cc(c2C)C)C)C C64373960
Cc1ccc(cc1[N-]S(=O)(=O)C)NC(=O)c2c(c(sc2n3c(ccc3C)C)C)C C65513481
c1ccc(c(c1)Cc2cnc(s2)[N-]S(=O)(=O)c3c[nH]c4c3cccn4)F C66253303
C[C@H](C(=O)Nc1cccc(c1)C(=O)C)Sc2[n-]c3cc(cnc3n2)Cl C05309564
c1cc2c(cc1[N-]S(=O)(=O)c3ccc(cc3F)Cl)[nH]c(n2)[C@H]4CCCO4 C66445523
Cc1c(c2ccccc2[nH]1)/C(=C(\C#N)/C(=O)c3cc(=O)n(c4c3cccc4)C)/[O-] C66504498
C[C@@H]([C@@H]1CC[C@@H]2[C@@]1(CC[C@@H]3[C@@H]2CC=C4[C@@]3(CC[C@@H](C4)OC(=O)C)C)C)C(=O)[O-] C04802082
CC(=O)O[C@H]1CC[C@@]2([C@H](C1)CC[C@@H]3[C@@H]2CC[C@@]4([C@@H]3CC[C@@H]4C(=O)[O-])C)C C05495621
CC(=O)O[C@H]1CC[C@H]2[C@@]1(CC[C@@H]3[C@H]2CC[C@@H]4[C@@]3(CC[C@@H](C4)CC(=O)[O-])C)C C13408391
C[C@@H](CCC(=O)[O-])[C@@H]1CC[C@@H]2[C@@]1(CC[C@@H]3[C@H]2C=C[C@H]4[C@@]3(CCCC4)C)C C13409182
c1ccc(cc1)c2c([n+](c(n2[O-])c3ccc(c(c3)Cl)Cl)[O-])c4ccccc4 C06927762
c1ccc(cc1)C(c2ccccc2)/N=C(\C#N)/C3=C(c4ccccc4C3=O)[O-] C08464561
COc1ccccc1/C=C/2\C(=O)N=C(S2)[N-]c3cccc(c3)Cl C01311936
Cc1ccc(c(c1)n2c(nnc2[S-])c3cc4c(n3C)ccs4)C C20386414
CC1(CC2=C([C@H](C3=C(CC(CC3=N2)(C)C)[O-])c4ccc(cc4)F)C(=O)C1)C C05690316
c1cc(ccc1/C=C/c2cc(nc(n2)[O-])C(F)(F)F)Br C04147219
c1cc(ccc1/C=C(\C#N)/c2nc3ccc(cc3c(n2)[O-])Br)Cl C25582320
c1cc(sc1)c2nnc(n2/N=C/c3ccc(c(c3)Cl)Cl)[S-] C28379935
Cc1c(cccc1Cl)S(=O)(=O)[N-]c2ccc3c(c2)sc(n3)SC C33298817
Cc1ccc(s1)/C=N\n2c(nnc2[S-])c3ccc(cc3Cl)Cl C01473645
Cn1c(nnc1[S-])c2cc(nc3c2cccc3)c4ccc(c(c4)Cl)Cl C17079047
CC(=O)O[C@H]1C[C@@H]2C(=CC[C@@H]3[C@@]2(CCC[C@@]3(C)C(=O)[O-])C)C[C@@]1(C)C=C C35464981
c1ccc(c(c1)c2ccc(s2)/C=C/C(=O)[O-])I C36927369
c1ccc(cc1)n2c(c(c(=O)n2c3ccccc3)C45CC6CC(C4)CC(C6)C5)[O-] C04425782
c1ccc2c(c1)nc(s2)SCc3nnc(n3C4CCCCC4)[S-] C01454628
CC[C@@H](C)c1ccc(cc1)[N-]S(=O)(=O)c2cnc(s2)Cl C38107062
CC[C@H](C)c1ccc(cc1)[N-]S(=O)(=O)c2cnc(s2)Cl C38107063
c1ccc(cc1)/C(=N\c2ccccc2)/c3c(c4ccccc4s3)[O-] C02262311
Cc1ccccc1CSc2[n-]c3cc(c(nc3n2)C)Br C05454346
Cc1c(cc2c(n1)nc([n-]2)SCc3ccccc3Cl)Br C05453562
c1cc(cc(c1)Br)/C=C(\C#N)/c2nc3ccc(cc3c(n2)[O-])Cl C39794872
CC1=C([C@H](N=N1)/N=C/2\CC(CC(=C2)[O-])(C)C)c3ccc(cc3)Cl C39916400
COC(=O)[C@@H]1CSc2c(sc(n2)[S-])[C@H]1c3ccc(cc3)Cl C40475882
c1ccc2c(c1)CCC[C@]2(C(=O)[O-])Oc3ccccc3I C41962464
CC[C@H](c1nc(c2c(csc2n1)c3ccc(s3)Br)[O-])Cl C43554444
CC(=O)O[C@H]1CC[C@@H]2[C@]1(CC[C@H]3[C@@H]2CC[C@H]4[C@]3(CC[C@@H](C4)CC(=O)[O-])C)C C43726483
c1cc(ccc1/C=C(\C#N)/c2nc3cc(ccc3c(n2)[O-])Cl)Cl C45705244
CC(=O)O[C@H]1CC[C@@]2([C@H](C1)CC[C@H]3[C@@H]2CC[C@@]4([C@@H]3CC[C@@H]4C(=O)[O-])C)C C48547314
c1ccc(cc1)c2nc3c(cc(cc3Br)Br)c(n2)[O-] C48606409
Cc1cc(ccc1S(=O)(=O)[N-]c2ccc(cc2F)Br)Cl C48652783
Cc1c(cccc1Cl)S(=O)(=O)[N-]c2ccc(cc2F)Br C48652787
Cc1cc(ccc1S(=O)(=O)[N-]c2ccc(cc2Br)F)Cl C48655241
Cc1ccc(c(c1)Cl)S(=O)(=O)[N-]c2cc(ccc2C)Br C48655500
c1ccc2c(c1)c3c(s2)cc(s3)/C(=C(/C#N)\C(=O)N4CCCC4)/[O-] C48989644
c1ccnc(c1)c2nc3cc(sc3c(n2)[O-])c4ccc(cc4)Cl C53851559
CC1(CC(=O)C2=C(C[C@@H](C(C2=C1)(C#N)C#N)c3ccc(cc3)c4ccccc4)[O-])C C22034796
Cc1cccc(c1)/C=C(\C#N)/c2nc3ccc(cc3c(n2)[O-])Br C25582408
c1cc(cc(c1)Cl)C(=O)n2c(c3cc(cc(c3nc2=S)Cl)Cl)[O-] C20437145
CCO/C(=C/1\C(=O)/C(=C/c2ccccc2C)/S\C1=N/c3ccc(cc3)C)/[O-] C59366049
CC1(C[C@@]2(CCO1)/C(=N/c3ccccc3)/N=C(N2c4ccccc4)[S-])C C13865249
c1cc(cc(c1)C#N)/C=C(/c2nc3ccc(cc3c(n2)[O-])Cl)\Cl C14180087
Cc1ccc(cc1S(=O)(=O)[N-]c2cc(ccc2Cl)Br)F C61693087
Cn1cc(c2c1cccc2)/C=C\3/C(=O)N=C(S3)[N-]c4ccccc4Cl C13804838
c1ccc2c(c1)c3nc(nn3c(n2)[S-])c4ccccc4Br C13113936
Cc1ccc(cc1)[C@@H]2C3=C(CC(CC3=O)(C)C)N=C4C2=C(c5c4cccc5)[O-] C04322980
c1ccc(cc1)c2ncc(s2)/C=C(\c3nc4ccccc4c(n3)[O-])/Cl C66255802
c1ccc(cc1)Sc2ccccc2NC(=O)CN3C(=O)C4(CCCCCC4)NC3=O C03307332
Cc1ccc(cc1)[C@]2(C(=O)N(C(=O)N2)CC(=O)Nc3ccccc3Cc4ccccc4)C C08643397
Cc1ccc(cc1C)S(=O)(=O)c2c3c(nc4ccccc4n3)n(c2N)Cc5cccs5 C08871055
C[C@@H]1CCc2c(sc3c2c(=O)[nH]c(n3)SCC(=O)Nc4ccc(cc4)N(C)C)C1 C01290709
Cc1ccc(cc1)[C@H](c2cccs2)NC(=O)CN3C(=O)[C@]4(CCCc5c4cccc5)NC3=O C09125093
Cc1ccc(cc1)[C@H]2[C@H](Sc3nnc(n3N2)c4ccccc4)C(=O)Nc5ccc(cc5)F C09237173
c1ccc(c(c1)[C@H]2c3cc4c(cc3OC(=C2C#N)N)OCO4)OCc5ccc(cc5)Cl C03628381
Cc1ccc(cc1)NC(=O)CSc2nnc(s2)NC(=O)c3cccc4c3cccc4 C09364245
Cc1cccc(c1C)NC(=O)CSc2nnc(s2)NC(=O)c3cc(cc(c3)C)C C09364857
Cc1cccc(c1)[C@H]2C(=C(N(C(=S)N2)c3cccc(c3)C)C)C(=O)Nc4cc(on4)C C10355422
Cc1cc(c2c(c1)C(=NNC(=O)c3ccc(cc3)NS(=O)(=O)c4cccs4)CCC2)C C12602132
CCCSc1[nH]c(=O)c2c(n1)NC3=C([C@H]2c4ccc(cc4)N(C)C)C(=O)CC(C3)(C)C C09524336
c1ccc(cc1)C(=O)N2[C@H]3CCCC[C@@H]3NC(=O)[C@H]2CC(=O)Nc4cc(cc(c4)Cl)Cl C13811640
CC1(CC2=C([C@H](N(c3ccccc3N2)CC(=O)NC4CCCC4)c5ccco5)C(=O)C1)C C14606306
Cc1ccc(cc1S(=O)(=O)Nc2ccc(c(c2)Cl)C)c3c4c(c(=O)[nH]n3)CCCC4 C15669378
Cc1ccc(cc1C)NS(=O)(=O)c2cc(ccc2C)c3c4c(c(=O)[nH]n3)CCCC4 C15669381
c1ccc(c(c1)N[C@@H](C(Cl)(Cl)Cl)NC(=O)c2ccc(cc2)[N+](=O)[O-])Cl C01232868
Cc1ccc(cc1)C(c2c(nn(c2O)c3ccccc3)C)c4c(nn(c4O)c5ccccc5)C C18250247
c1ccc(cc1)Cn2c(nnc2SCc3nc4ccccc4c(n3)N)c5ccccc5F C18259262
CCOc1ccc(cc1OCC)[C@@H]2[C@H]3C[C@H](CC=C3C(=C(C2(C#N)C#N)N)C#N)C(C)(C)C C01301430
C[C@H]1CCc2c(sc(c2C#N)NC(=O)c3ccc(cc3)NS(=O)(=O)c4ccccc4)C1 C20571133
c1ccc(cc1)Nc2nnc(s2)SCC(=O)Nc3c(c4c(s3)CCCCC4)C#N C21156144
COc1ccc(cc1)NC(=O)CN2c3ccccc3NC4=C([C@@H]2c5cccs5)C(=O)CCC4 C21722071
Cc1ccc(cc1)NC(=O)CSc2[nH]c(=O)c3c(n2)n(c(=S)s3)c4ccccc4C C32948423
Cc1ccc(cc1F)NC(=O)Nc2ccccc2SCc3cc(=O)n4ccccc4n3 C33026618
CC[C@H](C)Sc1[nH]c(=O)c2c(n1)NC3=C([C@H]2c4ccccc4OC)C(=O)CC(C3)(C)C C35450250
c1cc(c(cc1NC(=O)Nc2ccc(c(c2)Cl)Cl)C(=O)N3CCCC3)N4CCCCC4 C35709433
C[C@H](c1[nH]c(=O)c2c(csc2n1)c3cccs3)Sc4[nH]c5cc(ccc5n4)OC C08759699
C[C@@H](C(=O)/C(=C/1\Nc2ccccc2S1)/C#N)Sc3nnc(s3)NC4CCCCC4 C23893520
CCCNC(=O)[C@@H]1CCCCN1C(=O)c2csc(n2)Nc3cccc(c3Cl)Cl C37435654
c1ccc2c(c1)c(c(s2)C(=O)Oc3ccc4c(c3)OC(=C([C@@H]4c5ccco5)C#N)N)Cl C38688471
c1ccc(cc1)c2ccc(cc2)/C=N/N3[C@@H](NN[C@@H]3S)[C@@H]4C=C(N=N4)c5ccccc5 C38965892
C[C@@H]1C[C@@]2(CC(C1)(C)C)C(=O)N(C(=O)N2)CC(=O)Nc3ccccc3Cc4ccccc4 C36692498
CCC1CCC2(CC1)C(=O)N(C(=O)N2)CC(=O)Nc3cc(c(cc3Cl)Cl)Cl C39570287
Cc1ccc(cc1C)NC(=O)c2c(c\3c(o2)CCC/C3=N\NC(=O)c4ccccc4F)C C40812373
CCCSc1nc2n(n1)[C@@H](C(=C(N2)C)C(=O)Nc3ccc(cc3)C)c4cccc(c4)F C40982499
CCCSc1nc2n(n1)[C@@H](C(=C(N2)C)C(=O)Nc3cccc(c3)C)c4ccc(cc4)F C41021827
c1ccc2c(c1)cc(o2)C(=O)N3CCC(CC3)CNC(=O)Nc4ccccc4C(F)(F)F C43990871
COCCn1c2ccccc2nc1SCc3nc(c4c5c(sc4n3)CCCCC5)N C45631307
Cc1ccc(cc1)c2csc3c2nc([nH]c3=O)N4CCC[C@H](C4)C(=O)NC5CCCC5 C49421257
c1cc(oc1)/C=C/C(=O)Nc2ccc3c(c2)nc(o3)c4ccc(c(c4)Br)O C02211834
Cc1ccc(c(c1)c2c3c([nH]n2)C(=O)N([C@H]3c4ccc(cc4)C(C)C)Cc5ccco5)O C08845257
CCCc1cc(=O)[nH]c(n1)SCc2[nH]c(=O)c3c(csc3n2)c4ccccc4Cl C08966307
Cc1cc(c(n1c2cc(cc(c2)Cl)Cl)C)/C=N/NC(=O)C(=O)Nc3ccccc3F C58912861
Cc1ccc(cc1C)n2c(cc(c2C)/C=N/NC(=O)C(=O)Nc3ccc(c(c3)Cl)Cl)C C58913258
Cc1ccc(cc1)CN2[C@@H](C3=C(N=N[C@H]3C2=O)c4cc(c(cc4O)C)Cl)c5cccc(c5)O C08845413
Cc1ccc(cc1C)C2=CC(=O)N(c3c(cccn3)N2)CC(=O)Nc4cc(cc(c4)C)C C64668860
CC(C)c1ccc(cc1)NC(=O)c2cc3c([nH]c2=O)C[C@H](CC3=O)c4ccc(cc4)OC C64959122
Cc1cc(ccc1Br)NC(=O)CSc2nc3cc([nH]c3c(=O)n2C(C)C)C C67236152
CC[C@H](C)n1c(=O)c2c(cc([nH]2)C)nc1SCC(=O)Nc3ccc(c(c3)Cl)F C67238943
Cc1cc(ccc1Br)NC(=O)c2cc3c(s2)nc4ccccn4c3=O C02466892
CC(C)(C)c1ccc2c(c1)c3c([nH]2)/C(=N/N=C\4/c5ccccc5N(C4=O)C)/CCC3 C00653286
Cc1cccc(c1C)NC(=O)N2CCC3(CC2)N(CCS3)C(=O)c4cccs4 C04606590
CC(=O)N1c2ccccc2NC3=C([C@@H]1c4ccc(cc4)N(C)C)C(=O)CC(C3)(C)C C00993755
C[C@H]1CCc2c(sc3c2c(=O)[nH]c(n3)SCC(=O)N4CCCC[C@@H]4C)C1 C01368075
CC(C)(C)C1=NC(=S)SC2=NC(=O)C3(c4ccccc4-c5c3cccc5)NN12 C01636695
Cc1ccccc1S(=O)(=O)Nc2cc3c4c(oc3c(c2)Cl)CCCC4=O C05756372
Cc1ccc(cc1C)NS(=O)(=O)c2ccc3c(c2)C(=O)c4ccccc4C3=O C04147435
COc1cccc2c1O[C@@H](N3[C@@H]2CC(=N3)c4ccccc4O)c5ccccc5F C06721729
c1cc2c(cc1F)C(=NNc3c(cc(c(n3)Cl)Cl)Cl)CCS2(=O)=O C05866608
c1cc2c(cc1C(=O)Nc3ccc(c(c3)Cl)F)nc4n(c2=O)CCCCCC4 C08122668
Cc1nc(c2c(csc2n1)c3ccccc3)N4CCN(CC4)c5ccc(cc5)O C08147017
c1ccc2c(c1)[C@@H]3CC(=NN3[C@@]4(O2)c5cc(ccc5NC4=O)Br)c6cccs6 C08798559
c1ccc(cc1)N2C(=O)[C@@H]3[C@H]4C[C@@H]([C@@H]3C2=O)[C@@H]5[C@@H]4[C@@H](c6c([nH]c(=O)s6)S5)c7ccc(cc7)F C09041742
CN1C2=C([C@H](NC1=O)c3ccc(cc3)Br)C(=O)N(C2)c4ccc(cc4)F C09253799
c1ccc(c(c1)N2CCN(CC2)c3c4c(c5cc(ccc5[nH]4)Br)ncn3)F C09309870
c1ccc2c(c1)c3c([nH]2)[C@@H](N(CC3)C(=O)c4c5c(on4)CCCC5)c6ccccc6F C11817425
[H]/N=C/1\[C@@H](C2=CCCC[C@H]2[C@H](C1(C#N)C#N)c3ccc(o3)c4ccc(cc4)Br)C#N C12648767
C[C@]12CCC3(C[C@H]1CC[C@@H]4[C@H]2[C@H](C[C@]5([C@H]4CC[C@@H]5C6(OCCO6)C)C)O)OCCO3 C12661349
Cc1ccc2c(c1)c([nH]/c(=N\N=C\c3ccc4c(c3)cccn4)/n2)c5ccccc5 C06898178
Cc1cccn2c1nc(c2Nc3cccc(c3C)Cl)c4ccc5c(c4)nccn5 C05248927
c1cc2c(cc1Cl)n3cnnc3c(n2)Nc4ccc(cc4F)Br C04835041
Cc1ccc(c(c1)C2=NN3[C@@H](C2)c4cc(ccc4O[C@@H]3c5cccnc5)Br)O C09597236
Cc1ccc(cc1)N2C(=O)[C@H]3[C@H]4C[C@@H]([C@H]3C2=O)[C@@H]5[C@@H]4[C@H](c6c([nH]c(=O)s6)S5)c7cccs7 C13575585
Cc1ccsc1[C@H]2Nc3ccc(cc3-c4c(nc(nn4)SC)O2)Br C15015683
c1ccc2c(c1)/C(=C/3\C(=O)N(/C(=N/c4ccc(cc4)F)/S3)c5ccc(cc5)F)/C(=O)N2 C01136722
Cc1ccc(cc1C)NC2=NN=C(CS2)c3cc4c5c(c3)CC(=O)N5CCC4 C15403802
Cc1ccc(c(c1)n2cc3c(c2c4ccccc4)c(=O)n(n3C)c5ccccc5)O C15858709
c1ccc(c(c1)[C@@H]2C[C@H](Nc3n2nnn3)c4ccc(cc4)I)Cl C15866325
c1ccc(cc1)[C@H]2c3c(c4c(s3)CCCC4)CCN2C(=O)Nc5ccc6c(c5)OCCO6 C21047669
Cc1ccc2c(c1)sc(n2)n3c4c(c(n3)C)[C@H](CC(=O)N4)c5ccc(c(c5)Br)F C21660997
c1ccc2c(c1)c(c3c(n2)/C(=C/c4ccc(c(c4)Cl)Cl)/CC3)C(=O)N5CCNC(=O)C5 C32753925
Cc1ccccc1C(=O)N2CCSC23CCN(CC3)C(=O)Nc4cccc(c4C)C C35370139
Cc1ccc(cc1)[C@@H]2C3=C(c4ccccc4O2)N=C5N=CNN5[C@H]3c6ccccc6F C02256569
c1ccc(cc1)[C@H]2C3=C(c4ccccc4O[C@H]3c5ccccc5F)N=C6N2NC=N6 C02262569
c1ccc(c(c1)[C@@H]2C3=C(c4ccccc4O[C@H]3c5ccccc5Cl)N=C6N2NC=N6)Cl C19799276
CN1c2c(cc(cc2Cc3ccccc3)Br)C/C(=N/c4c1ncnc4Cl)/O C39480218
c1ccc2c(c1)CCC3=C2N=N[C@H]3C(=O)N/N=C/c4ccc(cc4)Br C39579397
Cc1ccc2c(c1)N(C(=O)c3cc(ccc3O2)NC(=O)/C=C/c4cccs4)C C49508443
c1cc(ccc1[C@H]2CC3=C([C@H](n4c(ncn4)N3)c5ccc(cc5)Cl)C(=O)C2)F C16995291
c1cc(cc(c1)Cl)[C@@H]2CC3=C([C@@H](n4c(ncn4)N3)c5cc(cc(c5)F)F)C(=O)C2 C18222954
Cc1cccc(c1)[C@@H]2CC3=C([C@@H](n4c(nc(n4)C)N3)c5cc(cc(c5)F)F)C(=O)C2 C18222440
CCC(C)(C)[C@H]1CCc2c(sc3c2c4nc(nn4cn3)c5ccccc5O)C1 C02798103
c1cc2cccc3c2c(c1)C(=O)N(C3=O)c4ccc(cc4)/N=C/c5ccc(cc5)O C05678327
C[C@]1(C(=O)N(C(=O)N1)Cc2c(c3ccccc3s2)Cl)c4cccc(c4)C#N C60346484
c1ccc2c(c1)C(=O)c3ccc(cc3C2=O)Nc4c5c6c(sc5ncn4)CCC6 C62039730
c1ccc(cc1)N2C(=O)[C@H]3[C@@H](C4=C(c5ccccc5C4=O)NC3=N2)c6ccc(cc6)Br C18195575
CC1(CC2=C([C@@H]([C@@H]3C(=NN(C3=O)c4ccccc4)N2)c5ccc(s5)Br)C(=O)C1)C C12348077
Cc1ccc-2c(c1)NC3(CCN(CC3)S(=O)(=O)c4ccc(c(c4)C)C)c5n2ccc5 C35399278
Cc1ccc2c(c1C)-n3cccc3C4(N2)CCN(CC4)S(=O)(=O)c5cccc(c5)Cl C64848186
C[C@@H]1c2c(sc(n2)NC(=O)c3cnccn3)C[C@@]4([C@H]1[C@H]([C@@H](CC4)[C@H](C)C(=O)N(C)Cc5ccccc5)O)C C04222104
CC1CCN(CC1)C(=O)c2cc(ccc2N3CCCCC3)NC(=O)Nc4cc(cc(c4)OC)OC C00750962
c1cc(ccc1NC(=O)COC(=O)c2cc(ccc2O)Br)S(=O)(=O)N3CCCC3 C03237406
COc1ccccc1/C=N/n2c(c(c3c2nc4ccccc4n3)S(=O)(=O)c5cccc(c5)Cl)N C02423569
c1ccc2c(c1)C(c3ccccc3O2)C(=O)Nc4ccc(cc4)S(=O)(=O)Nc5cnc6ccccc6n5 C02741474
c1cc(c(c(c1)Cl)Cl)NS(=O)(=O)c2ccc(cc2)NS(=O)(=O)c3ccc4c(c3)OCCO4 C01157584
Cc1c(c(=O)n(n1C)c2ccccc2)NC(=O)c3c(c4n(n3)[C@@H](C[C@@H](N4)c5cccs5)C(F)(F)F)Cl C00673851
C[C@@H](C(=O)NC(=O)NC1CCCCC1)Sc2nnc(n2c3ccc(cc3)Cl)c4ccncc4 C09469327
C[C@H]1CCCC[C@@]12C(=O)N(C(=O)N2)CC(=O)NCc3cn(nc3c4ccc(cc4)F)c5ccccc5 C09864068
CCC1CCC2(CC1)C(=O)N(C(=O)N2)CC(=O)O[C@@H](C)C(=O)Nc3ccc(cc3)Br C10133747
Cc1ccc(cc1C)Nc2nnc(s2)SCC(=O)Nc3c(n(n(c3=O)c4ccccc4)C)C C10212362
C[C@@H]1CCCC[C@@]12C(=O)N(C(=O)N2)CC(=O)O[C@@H](C)C(=O)Nc3cc(c(cc3Cl)Cl)Cl C10693827
Cc1cc(cc(c1)C(=O)N[C@H](CC(C)C)c2nnc3n2CCN(CC3)C(=O)c4ccc5cc[nH]c5c4)C C12029328
c1cc(ccc1S(=O)(=O)NC2CCCC2)S(=O)(=O)N3CCC(CC3)c4[nH]c5ccc(cc5n4)Cl C12876948
CCc1nc2c(c3c(s2)CCCC3)c4n1c(nn4)SCC(=O)Nc5cccc(c5)NC(=O)C C13499936
c1ccc2cc(ccc2c1)S(=O)(=O)N3CCN(CC3)C(=O)CCCNC(=O)NC4CCCCC4 C14848434
C[C@@H]1CCc2c(sc(c2C(=O)OC)NC(=O)CN3C(=O)[C@](NC3=O)(C)c4ccc(c(c4)F)F)C1 C15399262
Cc1cccc(c1C)NC(=O)NC(=O)COC(=O)[C@@H]2CCCN2C(=O)C34CC5CC(C3)CC(C5)C4 C16664018
Cc1cc(c(cc1S(=O)(=O)Nc2ccc(cc2)Nc3nc(cc(n3)N4CCCCC4)C)C)OC C17010358
COc1ccc(cc1Br)c2cc(nc3c2c(ncn3)N)c4cc(c(c(c4)OC)OC)OC C09694477
C[C@]1(C(=O)N(C(=O)N1)CC(=O)Nc2cc(ccc2N3CCCCC3)C(F)(F)F)c4ccc(cc4)C#N C24138915
C[C@H]1CCc2c(sc3c2c(=O)n(c(n3)S[C@@H](C)c4nc(nc(n4)N(C)C)N)c5ccccc5)C1 C24882643
Cc1cccc(c1C)NC(=O)CN(C[C@H]2CCCO2)S(=O)(=O)c3ccc4c(c3)CCCC(=O)N4 C32916612
Cc1cc(c(c(c1)C)S(=O)(=O)Nc2cc(ccc2N3CCN(CC3)c4cccc[nH+]4)C(=O)[O-])C C32961876
c1cc(cc(c1)Cl)NC(=O)c2nnc(s2)C(=O)N3CCC(CC3)CC(=O)NC4CCCCCC4 C33024873
Cc1ccc(cc1NC(=O)C2CCN(CC2)C(=O)Nc3ccc(s3)S(=O)(=O)N(C)C)Cl C33121570
Cc1cc(ccc1NC(=O)[C@H](C)NS(=O)(=O)c2ccc3c(c2)CCN3C(=O)N4CCCC4)Cl C33129096
Cc1cccc(c1C)NC(=O)[C@@H]2CCCN(C2)C(=O)c3nnc(s3)C(=O)Nc4ccc(cc4)Cl C33263538
CCc1ccccc1NC(=O)[C@H]2CCCN(C2)C(=O)c3nnc(s3)C(=O)Nc4ccc(cc4)Cl C33263541
Cc1ccc(c(c1)NC(=O)[C@@H]2CCCN(C2)C(=O)c3nnc(s3)C(=O)Nc4ccc(cc4)Cl)C C33263548
CC1(CC2=C([C@H](c3c(=O)[nH]c(nc3N2)SCc4ccc(cc4)[N+](=O)[O-])c5ccccc5F)C(=O)C1)C C35532285
Cc1ccc(cc1)NC(=O)N2CCN(CC2)c3ccc(cc3C(=O)N4CCCC4)NC(=O)c5ccccc5 C35992560
Cc1cccc(c1)n2c3c(c(n2)C)c(nc(n3)C)NC4CCC(CC4)NS(=O)(=O)c5ccc(cc5)Cl C35993148
C[C@@H]1CCCC[C@@H]1N2[C@@H]([C@@]34C=C[C@@H](O3)[C@@H]([C@@H]4C2=O)C(=O)Nc5cccc(c5)OC)C(=O)NC6CCCCC6 C36066267
c1cc(cc(c1)O)[C@H](C(=O)NC2CCCCC2)N(C3CCCCC3)C(=O)c4cccc(c4)[N+](=O)[O-] C36490962
c1ccc(cc1)Cc2cc3c(cc2O)CCN4[C@@H]3CO[P@@](=O)(N4)S(=O)(=O)Oc5ccccc5 C39465936
c1cc(oc1)/C=N/N=C/2\N(C(=O)[C@@H](S2)CC(=O)Nc3ccc(cc3)Br)c4ccc(cc4)O C33957245
C=CCOc1ccc(cc1)[C@@H]2c3c(n[nH]c3C(=O)N2[C@@H]4CCS(=O)(=O)C4)c5cc(ccc5O)Cl C38702037
Cc1c\2c(oc1C(=O)NN(c3ccccc3)c4ccccc4)CCC/C2=N\NC(=O)c5ccoc5C C40823506
Cc1ccc(c(c1)NC(=O)c2c(c\3c(o2)CCC/C3=N\NS(=O)(=O)c4ccc(cc4)F)C)OC C40826043
c1ccc(cc1)[C@H]2c3c(c4ccccc4[nH]3)C[C@H]5N2C(=O)N(C5=O)c6ccccc6C(=O)NC[C@H]7CCCO7 C43746281
c1ccc(cc1)Oc2ccc(cc2)NC(=O)CNC(=O)Cn3cnc4c(c3=O)c5c(s4)CCCC5 C02924719
CC(=O)c1cccc(c1)N2[C@@H]([C@@]34C=C[C@@](O3)([C@@H]([C@H]4C2=O)C(=O)Nc5ccccc5)C)C(=O)NC6CCCCC6 C01380885
c1cc(ccc1c2ccc(o2)C(=O)NC(=S)Nc3nc4ccc(cc4s3)[N+](=O)[O-])Br C22826712
Cc1cc(cc(c1)N(CC(=O)N/N=C/c2cc(c(c(c2)Br)O)OC)S(=O)(=O)C)C C59401566
c1ccc2c(c1)C3=N[C@@H](C(=O)N3C(=S)N2)CC(=O)NCCN4CCN(CC4)c5cccc(c5)Cl C63708011
Cc1ccc(c(c1)NC(=O)Cn2c(=O)c3c(c(n2)c4ccc(c(c4)S(=O)(=O)NC)C)CCCC3)C C64580145
CC[C@@H]1C(=O)Nc2cc(c(cc2O1)S(=O)(=O)N3CCC[C@@H](C3)C(=O)NC4CCCCCCC4)C C35379256
CC[C@H]1C(=O)Nc2cc(c(cc2O1)S(=O)(=O)N3CCC[C@@H](C3)C(=O)Nc4cccc(c4C)C)C C35379263
CN(c1ccccc1)S(=O)(=O)c2ccsc2C(=O)Nc3ccc(cc3)NC(=O)c4ccco4 C67245069
Cc1ccc(cc1)n2c(=O)c3c4c(sc3nc2SCC(=O)Nc5ccc(cc5)C(=O)[O-])CCCC4 C02264165
c1ccc(cc1)C2=C/C(=C/c3ccc(o3)c4ccc(cc4)Br)/C(=O)N2c5ccc(cc5)C(=O)[O-] C02059087
Cc1cc(c(n1c2ccc(c(c2)C(=O)[O-])Cl)C)/C=N/NC(=O)c3cc(ccc3OC)Br C15231330
COc1cc(ccc1NC(=O)c2cc3ccccc3o2)/N=C/c4cc(cc(c4[O-])[N+](=O)[O-])Br C16195946
Cc1cc(c2c(c1)sc(n2)N3[C@H](C(=C(C3=O)[O-])C(=O)c4ccc(cc4)F)c5ccc(cc5)[N+](=O)[O-])C C09353260
Cc1cc(c2c(c1)sc(n2)N3[C@@H](C(=C(C3=O)[O-])C(=O)c4ccc(cc4)F)c5cccc(c5)[N+](=O)[O-])C C09043395
Cc1cc(c2c(c1)sc(n2)N3[C@@H](C(=C(C3=O)[O-])C(=O)c4cccc(c4)OC)c5cccc(c5)[N+](=O)[O-])C C08894022
Cc1c2c([nH]c(nc2=O)CSc3nnc(n3C4CCCC4)c5ccccc5Cl)sc1C(=O)[O-] C25748757
c1ccc2c(c1)C(=NS(=O)(=O)c3ccc(cc3)Br)C=C(C2=O)Nc4ccc(cc4)C(=O)[O-] C28117075
CN(C)c1ccc(cc1)[C@H]2C(=C(C(=O)N2c3nc4ccc(cc4s3)F)[O-])C(=O)c5cc6ccccc6o5 C33432589
Cc1ccc2c(c1)sc(n2)N3[C@@H](C(=C(C3=O)[O-])C(=O)c4cc5ccccc5o4)c6cccc(c6)[N+](=O)[O-] C33438138
Cc1ccc(o1)C(=O)C2=C(C(=O)N([C@@H]2c3ccc(c(c3)Cl)Cl)c4nc5ccc(cc5s4)OC)[O-] C33540919
c1cc(ccc1[C@H]2C(=C(C(=O)N2c3nc4ccc(cc4s3)F)[O-])C(=O)c5ccc(cc5)Cl)[N+](=O)[O-] C33555381
CN(C)c1ccc(cc1)[C@@H]2C(=C(C(=O)N2c3nc4ccc(cc4s3)F)[O-])C(=O)c5ccc(cc5)Cl C33555675
c1cc(ccc1[C@@H]2C(=C(C(=O)N2c3nc4ccc(cc4s3)Cl)[O-])C(=O)c5ccc(cc5)F)[N+](=O)[O-] C34920011
CC1=C([C@H](N2C(=CSC2=N1)/C=C(/N3CCN(CC3)c4ccccc4F)\[O-])c5ccsc5)C(=O)OC C34923789
Cc1ccc(c(c1)C(=O)C2=C(C(=O)N([C@@H]2c3ccc(cc3)[N+](=O)[O-])c4nc5ccc(cc5s4)F)[O-])C C34954311
Cc1ccc(c(c1)C(=O)C2=C(C(=O)N([C@H]2c3ccc(cc3)N(C)C)c4nc5ccc(cc5s4)F)[O-])C C34954592
Cc1ccc(c(c1)C(=O)C2=C(C(=O)N([C@@H]2c3ccc(cc3)N(C)C)c4nc5c(cc(cc5s4)C)C)[O-])C C34955493
CCc1ccc(cc1)[C@H]2C(=C(C(=O)N2c3nc4c(cc(cc4s3)C)C)[O-])C(=O)c5c(nc(s5)C)C C35566498
CC1=C([C@@H](N2C(=CSC2=N1)/C=C(/N3CCOCC3)\[O-])c4ccc(cc4)Cl)C(=O)Nc5ccccc5 C36071965
Cc1c(sc(n1)N2[C@H](C(=C(C2=O)[O-])C(=O)c3ccc4c(c3)C[C@@H](O4)C)c5ccc(cc5)C(C)C)C(=O)C C09292223
Cc1ccc(cc1)c2cc(c3ccccc3n2)C(=O)Nc4ccc(cc4)S(=O)(=O)[N-]c5c(c(no5)C)C C03214460
COc1ccc2cc(ccc2c1)C(=O)C3=C(C(=O)N([C@H]3c4ccc(c(c4)Cl)Cl)c5nncs5)[O-] C39848956
CC1=C([C@@H](N2C(=CSC2=N1)/C=C(/N3CCOCC3)\[O-])c4cccc(c4)Cl)C(=O)Nc5ccccc5 C40401758
Cc1ccc(cc1Cl)S(=O)(=O)[N-]c2ccc3c(c2)CCCN3S(=O)(=O)c4ccc(cc4)OC C49506553
c1cc(ccc1/C=C\2/C(=O)N=C(S2)[N-]c3nnc(s3)SCC(=O)Nc4ccc(cc4)F)Cl C54201819
CC1(CC2=C([C@@H](c3c(nc(nc3[O-])SCc4ccc(cc4)[N+](=O)[O-])N2)c5cccc(c5)F)C(=O)C1)C C17242314
CC1(CC2=C([C@H](c3c(nc(nc3[O-])SCc4ccc(cc4)[N+](=O)[O-])N2)c5ccc(cc5)F)C(=O)C1)C C17242281
Cc1ccc(cc1)CSc2nc3c(c(n2)[O-])[C@@H](C4=C(N3)CC(CC4=O)(C)C)c5ccccc5[N+](=O)[O-] C33810578
CC1(CC2=C([C@@H](c3c(nc(nc3[O-])SCc4ccccc4F)N2)c5ccc(cc5)[N+](=O)[O-])C(=O)C1)C C17242480
CCO/C(=C/1\C(=O)/C(=C/c2ccc(o2)N3CCCCC3)/S\C1=N/c4ccc(cc4)Br)/[O-] C59105520
CCO/C(=C/1\C(=O)/C(=C/c2ccc(c(c2)Br)N(C)C)/S\C1=N/c3ccc(cc3)Cl)/[O-] C59364734
CC(C)c1ccc(cc1)N2C(=O)/C(=C/c3cn(c4c3cccc4)Cc5ccc(cc5)[N+](=O)[O-])/C(=NC2=O)[O-] C02323297
Cc1cc(cc(c1OCC(=O)Nc2cc(cc(c2OC)Cl)C(=O)[O-])Br)Br C20144477
Cc1ccccc1N2C(=O)c3cccc4c3c(cc(c4Nc5ccc(c(c5)C(=O)[O-])Cl)[N+](=O)[O-])C2=O C59859219
CC1(CC(=C2[C@@H]([C@@H]3C(=NC(=NC3=O)SCc4ccccc4F)N=C2C1)c5ccc(cc5)N(C)C)[O-])C C39730350
CC1(CC(=C2[C@H]([C@H]3C(=NC(=NC3=O)SCc4ccccc4F)N=C2C1)c5ccc(cc5)N(C)C)[O-])C C39730358
CC1(CC(=C2[C@H]([C@H]3C(=NC(=NC3=O)SCc4ccccc4F)N=C2C1)c5cccc(c5)[N+](=O)[O-])[O-])C C39730369
CC1(CC(=C2[C@@H]([C@H]3C(=NC(=NC3=O)SCc4ccccc4Cl)N=C2C1)c5ccc(cc5)OC)[O-])C C39730468
CC1(CC(=C2[C@H]([C@@H]3C(=NC(=NC3=O)SCc4ccccc4Cl)N=C2C1)c5ccccc5OC)[O-])C C39730535
CC1(CC(=C2[C@@H]([C@@H]3C(=NC(=NC3=O)SCc4ccc(cc4)[N+](=O)[O-])N=C2C1)c5ccc(cc5)F)[O-])C C39749373
CC1(CC(=C2[C@@H]([C@H]3C(=NC(=NC3=O)SCc4ccc(cc4)[N+](=O)[O-])N=C2C1)c5cccc(c5)OC)[O-])C C39749415
Cc1ccc(cc1)[C@H]2[C@H]3C(=NC(=NC3=O)SCc4ccc(cc4)[N+](=O)[O-])N=C5C2=C(CC(C5)(C)C)[O-] C39749495
CC1(CC(=C2[C@@H]([C@H]3C(=NC(=NC3=O)SCc4cccc(c4)[N+](=O)[O-])N=C2C1)c5ccc(cc5)OC)[O-])C C63448040
CC1(CC(=C2[C@H]([C@@H]3C(=NC(=NC3=O)SCc4cccc(c4)[N+](=O)[O-])N=C2C1)c5cccc(c5)OC)[O-])C C63448075
Cc1ccc(c(c1)C)CSC2=NC(=O)[C@H]3[C@@H](C4=C(CC(CC4=NC3=N2)(C)C)[O-])c5ccccc5OC C63448087
c1cc(cc(c1)[N+](=O)[O-])/C(=N/C2=NN3[C@@H](C=C(N=C3N2)c4ccc(cc4)Cl)c5ccc(cc5)Cl)/[O-] C09329578
c1cc(c(c(c1)Cl)Cl)[C@@H]2C(=C(N=C3C2=C(CCC3)[O-])SCC(=O)Nc4ccc(cc4)F)C#N C01000434
Cc1ccc(cc1C)NC(=O)CSC2=C([C@@H](C3=C(CCCC3=N2)[O-])c4cccc(c4Cl)Cl)C#N C13174116
COc1ccc(cc1OC)[C@@H]2C3=C(c4ccccc4CC3)N=c5n2c(=O)/c(=C\c6ccc(o6)c7cc(ccc7Cl)C(=O)[O-])/s5 C08751383
CCOC(=O)N1CCN(CC1)c2cc(c3c4c2noc4-c5ccccc5C3=O)Nc6ccc(cc6)C(=O)[O-] C09780533
Cc1cc(c2c(c1)sc(n2)N3[C@@H](C(=C(C3=O)[O-])C(=O)c4ccc(cc4)OC)c5cccc(c5)[N+](=O)[O-])C C08982896
Cc1cc(c2c(c1)sc(n2)N3[C@H](C(=C(C3=O)[O-])C(=O)c4ccc(cc4)OC)c5cccc(c5)[N+](=O)[O-])C C08974004
Cc1cc(c2c(c1)sc(n2)N3[C@@H](C(=C(C3=O)[O-])C(=O)c4ccc(cc4)OC)c5ccc(cc5)[N+](=O)[O-])C C09046471
Cc1cc(c2c(c1)sc(n2)N3[C@H](C(=C(C3=O)[O-])C(=O)c4ccc(cc4)OC)c5ccc(cc5)[N+](=O)[O-])C C09046472
Cc1cc(c2c(c1)sc(n2)N3[C@H](C(=C(C3=O)[O-])C(=O)c4ccc(cc4)F)c5ccc(cc5)C(=O)OC)C C09271455
Cc1cc(c2c(c1)sc(n2)N3[C@@H](C(=C(C3=O)[O-])C(=O)c4ccc(cc4)F)c5ccc(cc5)C(=O)OC)C C09271454
Cc1ccccc1OCCn2cc(c3c2cccc3)/C=C\4/C(=NC(=O)N(C4=O)c5ccc(c(c5)Cl)C)[O-] C08913858
Cc1ccc2c(c1)sc(n2)N3[C@@H](C(=C(C3=O)[O-])C(=O)c4ccc(c(c4)C)OC)c5cccc(c5)[N+](=O)[O-] C08996456
Cc1ccc2c(c1)sc(n2)N3[C@H](C(=C(C3=O)[O-])C(=O)c4ccc(c(c4)C)OC)c5cccc(c5)[N+](=O)[O-] C08996457
Cc1cc(c2c(c1)sc(n2)N3[C@H](C(=C(C3=O)[O-])C(=O)c4cccc(c4)OC)c5ccc(cc5)[N+](=O)[O-])C C08894061
Cc1ccc(c(c1)C(=O)C2=C(C(=O)N([C@@H]2c3cccc(c3)[N+](=O)[O-])c4nc5ccc(cc5s4)OC)[O-])C C33701926
Cc1ccc(c(c1)C(=O)C2=C(C(=O)N([C@H]2c3ccc(cc3)[N+](=O)[O-])c4nc5ccc(cc5s4)OC)[O-])C C33701928
Cc1ccc(c(c1)C(=O)C2=C(C(=O)N([C@@H]2c3ccc(cc3)[N+](=O)[O-])c4nc5ccc(cc5s4)OC)[O-])C C33701929
CC(C)c1ccc(cc1)N2[C@@H](NC(=O)C(=C2[S-])C#N)c3cn(nc3c4ccc(cc4)OC)c5ccccc5 C33786965
CC(C)c1ccc(cc1)N2[C@H](NC(=O)C(=C2[S-])C#N)c3cn(nc3c4ccc(cc4)OC)c5ccccc5 C33786966
Cc1cc(c2c(c1)sc(n2)N3[C@@H](C(=C(C3=O)[O-])C(=O)c4cccc(c4)OC)c5ccc(cc5)N(C)C)C C33790726
Cc1cc(c2c(c1)sc(n2)N3[C@H](C(=C(C3=O)[O-])C(=O)c4cccc(c4)OC)c5ccc(cc5)N(C)C)C C33790727
CC[C@@H](C)c1ccc(cc1)N2C(=O)/C(=C/c3cn(c4c3cccc4)Cc5ccc(cc5)Cl)/C(=NC2=O)[O-] C02225877
Cc1ccc(c(c1)C(=O)C2=C(C(=O)N([C@H]2c3ccc(cc3)C(=O)OC)c4nc5ccc(cc5s4)F)[O-])C C34954596
CCOc1cc(ccc1O)[C@H]2C(=C(C(=O)N2c3nc4ccc(cc4s3)C)[O-])C(=O)c5cc(ccc5C)C C34955061
Cc1cc(c2c(c1)sc(n2)N3[C@@H](C(=C(C3=O)[O-])C(=O)c4ccc(cc4)OC)c5ccc(cc5)N(C)C)C C35263773
Cc1cc(c2c(c1)sc(n2)N3[C@H](C(=C(C3=O)[O-])C(=O)c4ccc(cc4)OC)c5ccc(cc5)N(C)C)C C35263774
Cc1cc(c2c(c1)sc(n2)N3[C@@H](C(=C(C3=O)[O-])C(=O)/C=C/c4ccccc4)c5ccc(cc5)[N+](=O)[O-])C C35421720
Cc1ccccc1Cc2c(c(n(n2)c3ccccc3C)[O-])/C=C\4/C(=O)N(C(=O)N4)Cc5cc(ccc5F)F C35456435
Cc1ccccc1Cc2c(c(n(n2)c3cccc(c3C)C)[O-])/C=C\4/C(=O)N(C(=O)N4)Cc5ccc(cc5)F C35829441
Cc1ccccc1Cc2c(c(n(n2)c3ccccc3C)[O-])/C=C\4/C(=O)N(C(=O)N4)Cc5ccc(c(c5)F)F C35829509
Cc1ccccc1Cc2c(c(n(n2)c3ccccc3C)[O-])/C=C\4/C(=O)N(C(=O)N4)Cc5ccc(cc5F)F C35829522
CC(C)(C)c1cc(no1)N2[C@H](C(=C(C2=O)[O-])C(=O)c3ccc(cc3)Br)c4ccccc4OC C09380479
CC[C@H](C)c1ccc(cc1)N2C(=O)/C(=C\c3cn(c4c3cccc4)Cc5ccc(cc5)Cl)/C(=O)N=C2[O-] C36550897
CCOc1cc(ccc1O)[C@@H]2C(=C(C(=O)N2c3nc4c(cc(cc4s3)C)C)[O-])C(=O)c5ccc(cc5)C C38187213
CCCCn1c(c(c(c(c1=O)C#N)C)/N=N/c2c(cc(cc2Br)[N+](=O)[O-])Br)[O-] C39871596
c1ccc(cc1)C(c2ccccc2)N3CCN(CC3)c4c(c(ncn4)Nc5ccc(cc5)C(=O)[O-])[N+](=O)[O-] C40611962
CC[C@@H](C)c1ccc(cc1)N2C(=O)/C(=C/c3cn(c4c3cccc4)Cc5ccccc5Cl)/C(=NC2=O)[O-] C08744557
Cc1cc(nc(n1)/N=C(/Nc2cccc(c2)[N+](=O)[O-])\N=C(\N3c4ccccc4Sc5c3cccc5)/[O-])C C17160059
CCO/C(=C/1\C(=O)/C(=C/c2cc(n(c2C)c3ccc(cc3C)[N+](=O)[O-])C)/S\C1=N/c4ccc(cc4)C)/[O-] C59105295
CCCCc1ccc(cc1)n2c(cc(c2C)/C=C/3\C(=NC(=O)N(C3=O)c4cccc(c4)Br)[O-])C C59198416
CCO/C(=C/1\C(=O)/C(=C/c2cc(n(c2C)c3ccc(cc3)N(C)C)C)/S\C1=N/c4ccc(cc4)Cl)/[O-] C59247361
CCN(CC)c1ccc(c(c1)O)/C=C/2\C(=NC(=O)N(C2=O)c3ccc(cc3)C45CC6CC(C4)CC(C6)C5)[O-] C59860036
CC(C)(C)c1cc(nc2n1c(nn2)SCC(=O)N3[C@@H](CC(=N3)c4cccs4)c5ccc(cc5)F)[O-] C09018792
CC(C)(C)c1cc(nc2n1c(nn2)SCC(=O)N3[C@H](CC(=N3)c4cccs4)c5ccc(cc5)F)[O-] C09018793
CCOc1ccc(cc1)[C@@H]2[C@@H]3C(=NC(=NC3=O)SCc4ccccc4Cl)N=C5C2=C(CC(C5)(C)C)[O-] C39730542
CCOc1ccc(cc1)[C@H]2[C@@H]3C(=NC(=NC3=O)SCc4ccccc4Cl)N=C5C2=C(CC(C5)(C)C)[O-] C39730546
Cc1ccc(c(c1)C)CSC2=NC(=O)[C@H]3[C@@H](C4=C(CC(CC4=NC3=N2)(C)C)[O-])c5cc(ccc5OC)OC C63448103
Cc1ccc(c(c1)C)CSC2=NC(=O)[C@@H]3[C@H](C4=C(CC(CC4=NC3=N2)(C)C)[O-])c5cc(ccc5OC)OC C63448104
Cc1ccc(c(c1)C)CSC2=NC(=O)[C@H]3[C@H](C4=C(CC(CC4=NC3=N2)(C)C)[O-])c5cc(ccc5OC)OC C63448105
CC[C@@H](C)c1ccc(cc1)N2C(=O)/C(=C/c3cn(c4c3cccc4)Cc5ccccc5Cl)/C(=O)N=C2[O-] C08744557
CC1(CC2=C([C@@H](c3c(nc(nc3[O-])SCc4cccc(c4)[N+](=O)[O-])N2)c5cccc(c5)OC)C(=O)C1)C C20133657
CC1(CC2=C([C@H](c3c(nc(nc3[O-])SCc4cccc(c4)[N+](=O)[O-])N2)c5cccc(c5)OC)C(=O)C1)C C20133653
Cc1ccc(cc1NC(=O)CSc2nc3ccc(cc3s2)/N=C/c4cc(ccc4[O-])[N+](=O)[O-])Cl C02181398
CCOC(=O)C1=C(N=c2n(c(=O)/c(=C\c3ccc(o3)c4ccc(cc4)C(=O)[O-])/s2)[C@H]1c5ccccc5)C C08837098
CCOC(=O)[C@@H]1CCCN(C1)c2cc(c3c4c2noc4-c5ccccc5C3=O)Nc6cccc(c6)C(=O)[O-] C09780552
CCOC(=O)[C@@H]1CCCN(C1)c2cc(c3c4c2noc4-c5ccccc5C3=O)Nc6ccc(cc6)C(=O)[O-] C09780556
CCOC(=O)C1=C(N=c2n(c(=O)/c(=C\c3cc(ccc3[O-])[N+](=O)[O-])/s2)[C@@H]1c4ccc(cc4)SC)C C16682408
CC(C)OC(=O)c1c(csc1NC(=O)[C@@H]2[C@@H]3CC[C@H]([C@@H]2C(=O)[O-])O3)c4ccc(cc4)C5CCCCC5 C17136303
CC1=C([C@H](C2=C(N1)C[C@H](CC2=O)c3ccccc3)c4ccc(c(c4)[N+](=O)[O-])[O-])C(=O)OCc5ccccc5 C20058146
CCc1ccc2c(c1)sc(n2)N3[C@H](C(=C(C3=O)[O-])C(=O)c4ccc(cc4)C)c5cccc(c5OC)OC C08996973
CCCCC1CCC(CC1)C(=O)Nc2cc(nn2c3nc4c(cnn4c5ccc(cc5)Cl)c(n3)[O-])C C21112377
CCCCC1CCC(CC1)C(=O)Nc2cc(nn2c3nc4c(cnn4c5ccc(c(c5)C)C)c(n3)[O-])C C21113676
Cc1cc(c(c(c1)O[C@@H](C)C(=O)Nc2ccc(cc2)S(=O)(=O)[N-]c3cccc(c3Cl)Cl)C)C C30849729
Cn1c2ccccc2c(=O)c(c1[O-])C(=O)C[C@@H](c3ccc(cc3)Cl)N(c4ccccc4)c5ccccc5 C03846541
CCC1=C([C@H](N2C(=CSC2=N1)/C=C(/N[C@H]3CCCc4c3cccc4)\[O-])c5cccc(c5)C)C(=O)OC C34922975
CCOC(=O)C1=C(N=C2N([C@H]1c3ccccc3F)C(=CS2)/C=C(/N[C@H]4CCCc5c4cccc5)\[O-])C C34923986
Cc1ccc(c(c1)C(=O)C2=C(C(=O)N([C@@H]2c3ccc(cc3)C(C)C)c4nc(c(s4)C(=O)OC)C)[O-])C C34953348
CC(C)c1ccc(cc1)N2[C@@H](SCC2=O)c3cccc(c3)[N-]S(=O)(=O)c4cccc(c4)C(F)(F)F C35559904
Cc1ccc(cc1)n2c(c(c(n2)c3ccccc3)C(=O)CN(C(C)C)C(=O)c4ccc(c(c4)Cl)Cl)[O-] C35689844
CCN(CC)C(=O)C1=C(N=C2N([C@H]1c3ccccc3C)C(=CS2)/C=C(/N(C)Cc4ccccc4)\[O-])C C35695961
CCOC(=O)[C@H]1CCCN(C1)/C(=C/C2=CSC3=NC(=C([C@@H](N23)c4cccc(c4)Cl)C(=O)OC)C)/[O-] C35697740
CC1=C([C@@H](N2C(=CSC2=N1)/C=C(/N(C)Cc3ccccc3)\[O-])c4ccc(cc4)F)C(=O)N(C)C(C)C C35698113
CC1=C([C@H](N2C(=CSC2=N1)/C=C(/N(C)Cc3ccccc3)\[O-])c4ccc(cc4)F)C(=O)N(C)C(C)C C35698115
Cc1ccc(cc1)CN2CCN(CC2)/C(=C/C3=CSC4=NC(=C([C@H](N34)c5ccccc5)C(=O)OC)C)/[O-] C35970138
CCC1=C([C@@H](N2C(=CSC2=N1)/C=C(/N[C@@H](C)c3ccccc3)\[O-])c4ccc(cc4)C(C)C)C(=O)OC C36063294
Cc1ccc(c(c1)[C@@H]2C(=C(N=C3N2C(=CS3)/C=C(/NCC(C)C)\[O-])C)C(=O)OCc4ccccc4)C C36063492
c1ccc(cc1)[C@@H](C(=O)NC2CCCCC2)N(c3cccc(c3)Cl)C(=O)c4cc(ccc4[O-])[N+](=O)[O-] C36484332
Cc1ccccc1[C@H](C(=O)NC2CCCCC2)N(c3ccccc3Cl)C(=O)c4cc(ccc4[O-])[N+](=O)[O-] C36544633
Cc1ccc(c(c1)C)[C@@H](C(=O)NC2CCCCC2)N(Cc3ccc(o3)C)C(=O)c4cc(ccc4[O-])[N+](=O)[O-] C36596603
Cc1ccc(c(c1)C)[C@H](C(=O)NC2CCCCC2)N(Cc3ccc(o3)C)C(=O)c4cc(ccc4[O-])[N+](=O)[O-] C36596605
Cc1ccc(o1)CN([C@@H](c2ccccc2)C(=O)NC(C)(C)CC(C)(C)C)C(=O)c3cc(ccc3[O-])[N+](=O)[O-] C36596666
Cc1ccc(cc1)[C@@H]2C(=C(C(=O)N2c3nnc(s3)SCc4ccccc4F)[O-])C(=O)c5ccccc5 C39835273
Cc1ccc(cc1)[C@H]2C(=C(C(=O)N2c3nnc(s3)SCc4ccccc4F)[O-])C(=O)c5ccccc5 C39835274
Cc1ccc(cc1)C(=O)C2=C(C(=O)N([C@H]2c3ccccc3)c4nnc(s4)SCc5ccccc5F)[O-] C39835280
CC(C)Cc1nnc(s1)/N=C(/C(=C/c2cn(nc2C34CC5CC(C3)CC(C5)C4)c6ccccc6)/C#N)\[O-] C39997985
c1ccc(cc1)COc2ccc(cc2)[C@@H]3c4c([nH]nc4C(=O)N3Cc5ccco5)c6cc(ccc6[O-])Cl C39898761
CCOc1ccc(cc1OCC)[C@H]2c3c([nH]nc3C(=O)N2Cc4ccc(cc4)C)c5cc(ccc5[O-])Cl C39898956
CCCCn1c(c(c(c(c1=O)C#N)C)C(=O)COc2c(c(c(c(c2Cl)Cl)Cl)Cl)Cl)[O-] C40522221
CCN(c1cccc(c1)C)C(=O)c2c(c\3c(o2)CCC/C3=N\N=C(\C(C(C(F)(F)F)(F)F)(F)F)/[O-])C C40823293
CC1=C(O[C@H]2[C@H]1[C@@]3(CC[C@@H]4[C@@H]([C@@H]3C2)CC[C@H]5[C@]4(CC[C@@H](C5)OC(=O)CCC(=O)[O-])C)C)CCCCOC(=O)C C43737486
Cc1ccc(cc1)S(=O)(=O)[N-]c2c(nc3ccccc3n2)Nc4cccc(c4)c5ccc(cc5)[N+](=O)[O-] C02260754
CCO/C(=C/1\C(=O)/C(=C/c2ccc(o2)c3cc(ccc3C)[N+](=O)[O-])/S\C1=N/c4ccc(cc4)OC)/[O-] C59105469
CCO/C(=C/1\C(=O)/C(=C/c2ccc(o2)c3ccc(cc3C)[N+](=O)[O-])/S\C1=N/c4ccc(cc4)OC)/[O-] C59105500
Cc1cc(c(n1c2ccc(c(c2)Cl)C(=O)[O-])C)/C=N/c3ccc(cc3)Sc4ccc(cc4)[N+](=O)[O-] C59302242
Cc1ccc(n1c2ccc(cc2)C(=O)N/N=C/c3cc(n(c3C)c4ccc(cc4)C(=O)[O-])C)c5ccccc5 C59303714
CCO/C(=C/1\C(=O)/C(=C/c2cc(c(c(c2)Cl)OCC#C)Cl)/S\C1=N/c3ccc(cc3)OC)/[O-] C59364732
CCOC(=O)C1=C(N=c2n(c(=O)/c(=C\Nc3cccc(c3C)C(=O)[O-])/s2)[C@@H]1c4ccc(cc4)Cl)C C59437332
CN\1C(=O)/C(=C\c2cc(c(cc2Br)OCC=C)OC)/S/C1=N\c3cccc(c3)C(=O)[O-] C59599603
CCCOC(=O)c1cc(ccc1Cl)c2ccc(o2)/C=C/3\C(=NC(=O)N(C3=O)c4ccc(cc4C)C)[O-] C59861633
CCN(CC)c1ccc(cc1)[C@@H]2[C@@H]3C(=NC(=NC3=O)SCc4ccccc4F)N=C5C2=C(CCC5)[O-] C39731372
CCN(CC)c1ccc(cc1)[C@H]2[C@H]3C(=NC(=NC3=O)SCc4ccccc4F)N=C5C2=C(CCC5)[O-] C39731383
CCOc1ccc(cc1)NC(=O)CSC2=C([C@H](C3=C(CC(CC3=N2)(C)C)[O-])c4ccc(cc4)OC)C#N C13297901
CCOC(=O)C1=C(N=c2n(c(=O)/c(=C\c3ccc(o3)c4ccc(cc4)C(=O)[O-])/s2)[C@@H]1c5ccccc5)C C08837097
CCOC(=O)c1c(csc1/N=C/c2c3c(cc(c2[O-])[N+](=O)[O-])oc4c3CCCC4)c5ccc(cc5)C C01814906
CCOC(=O)C1CCN(CC1)c2cc(c3c4c2noc4-c5ccccc5C3=O)Nc6cccc(c6)C(=O)[O-] C09780539
CCOC(=O)C1CCN(CC1)c2cc(c3c4c2noc4-c5ccccc5C3=O)Nc6ccc(cc6)C(=O)[O-] C09780540
CCOC(=O)[C@H]1CCCN(C1)c2cc(c3c4c2noc4-c5ccccc5C3=O)Nc6ccc(cc6)C(=O)[O-] C09780560
CCCCc1ccc(cc1)N2C(=O)/C(=C\c3ccc(o3)c4cc(ccc4Cl)[N+](=O)[O-])/C(=NC2=S)[O-] C19804717
CCCCc1ccc(cc1)N2C(=O)/C(=C/c3ccc(o3)c4cc(ccc4Cl)[N+](=O)[O-])/C(=NC2=S)[O-] C02332580
CCCCC1CCC(CC1)C(=O)Nc2cc(nn2c3nc4c(cnn4c5cccc(c5)Cl)c(n3)[O-])C C21111962
CCCCC1CCC(CC1)C(=O)Nc2cc(nn2c3nc4c(cnn4c5cccc(c5C)C)c(n3)[O-])C C21113245
COc1cc(cc(c1OC)OC)c2cc3nc4ccccc4n3c(c2Sc5ccc(cc5)[N+](=O)[O-])[O-] C03367944
CC(C)(C)c1c(c2cc(c3ccccc3c2o1)[N-]S(=O)(=O)c4ccc(c(c4)[N+](=O)[O-])Cl)C(=O)OC C28462916
Cc1cc(c(c(c1)O[C@@H](C)C(=O)Nc2ccc(cc2)S(=O)(=O)[N-]c3ccc(cc3Cl)Cl)C)C C30871569
Cc1cc(ccc1NC(=O)c2cc3ccccc3o2)/N=C/c4cc(cc(c4[O-])[N+](=O)[O-])Cc5ccccc5 C32111991
Cn1c2ccccc2c(=O)c(c1[O-])C(=O)C[C@H](c3ccc(cc3)Cl)N(c4ccccc4)c5ccccc5 C03846542
Cc1cc(c2c(c1)sc(n2)N3[C@H](C(=C(C3=O)[O-])C(=O)c4cccs4)c5cccc(c5)OCC=C)C C33374871
Cc1ccc(c(c1)C(=O)C2=C(C(=O)N([C@@H]2c3cccs3)c4nnc(s4)SCc5ccccc5)[O-])C C33584216
CCOC(=O)c1ccc(cc1)/N=C/2\N(C(=O)/C(=C/c3ccc(o3)c4ccc(c(c4)C(=O)[O-])Cl)/S2)C C34112330
CCC1=C([C@@H](N2C(=CSC2=N1)/C=C(/N[C@H]3CCCc4c3cccc4)\[O-])c5cccc(c5)C)C(=O)OC C34922974
CC(C)(C)c1cc(cc(c1O)C(C)(C)C)[C@@H]2C(=C(C(=O)N2C[C@@H]3CCCO3)[O-])C(=O)c4ccc(cc4)F C35298005
CCOc1cc(cc(c1OCC)Br)/C=C\2/C(=O)N(/C(=N\c3ccc(cc3)C(=O)[O-])/S2)C C35656999
CN\1C(=O)/C(=C/c2cc(c(c(c2)Br)OCC=C)OC)/S/C1=N\c3cccc(c3)C(=O)[O-] C35657119
CCN(C)/C(=C/C1=CSC2=NC(=C([C@H](N12)c3ccc(cc3)[N+](=O)[O-])C(=O)OCc4ccccc4)C)/[O-] C35703703
CC[C@H](C)N/C(=C/C1=CSC2=NC(=C([C@H](N12)c3ccc(cc3)C(C)C)C(=O)OCc4ccccc4)C)/[O-] C35704612
Cc1ccc(c(c1)[N-]S(=O)(=O)c2ccccc2C#N)N3CCCN(C3=O)Cc4ccc(cc4)C(C)C C35916257
CCC1=C([C@@H](N2C(=CSC2=N1)/C=C(/N3CCc4ccccc4C3)\[O-])c5ccccc5OC)C(=O)OC C35969743
CCC1=C([C@H](N2C(=CSC2=N1)/C=C(/N3CCc4ccccc4C3)\[O-])c5cccc(c5)OC)C(=O)OC C35969848
CC[C@@H](C)N/C(=C/C1=CSC2=NC(=C([C@H](N12)c3ccccc3Cl)C(=O)OCc4ccccc4)C)/[O-] C36052959
Cc1ccc(c(c1)C)[C@H]2C(=C(N=C3N2C(=CS3)/C=C(/N4CCCC4)\[O-])C)C(=O)OCc5ccccc5 C36063597
c1cc(cc(c1)Cl)N([C@@H](C2CCCCC2)C(=O)NC3CCCCC3)C(=O)c4cc(ccc4[O-])[N+](=O)[O-] C36484278
CC(C)(C)NC(=O)[C@@H](c1ccc(cc1)Cl)N(c2cccc(c2)Cl)C(=O)c3cc(ccc3[O-])[N+](=O)[O-] C36484380
C[C@@H](c1ccccc1)[C@@H](C(=O)NC(C)(C)CC(C)(C)C)N(Cc2ccco2)C(=O)c3cc(ccc3[O-])[N+](=O)[O-] C36499703
Cc1ccc(c(c1)C)[C@H](C(=O)NC(C)(C)C)N(c2ccccc2Cl)C(=O)c3cc(ccc3[O-])[N+](=O)[O-] C36544623
CC(C)(C)N([C@H](c1c(cccc1Cl)Cl)C(=O)NC2CCCCC2)C(=O)c3cc(ccc3[O-])[N+](=O)[O-] C36585920
Cc1ccc(cc1)C(=O)C2=C(C(=O)N([C@H]2c3cc(c(c(c3)C(C)(C)C)O)C(C)(C)C)C[C@H]4CCCO4)[O-] C38277889
CC(C)(C)c1cc(cc(c1O)C(C)(C)C)[C@@H]2C(=C(C(=O)N2C[C@H]3CCCO3)[O-])C(=O)c4ccc(cc4)F C38277908
COc1ccc(cc1)c2c(cn(n2)c3ccccc3)/C=C\4/C(=O)N=C(S4)[N-]c5ccccc5C(=O)OC C39870157
C=CCOc1cccc(c1)[C@H]2c3c([nH]nc3C(=O)N2Cc4ccccc4Cl)c5cc(ccc5[O-])Cl C39899004
C/C(=C/N=C/1\[N-]/C(=N/c2ccc(c(c2)Cl)F)/S1)/N(Cc3ccc(cc3)N(C)C)Cc4cccnc4 C33438021
C=CCc1cc(ccc1OCc2cccc3c2cccc3)/C=C/4\C(=NC(=O)N(C4=O)c5ccc(cc5)F)[O-] C59135539
CCc1ccc(cc1)/N=C\2/C(=C(/C(=C/c3cc(n(c3C)c4ccc(c(c4)C)C)C)/S2)[O-])C(=O)OCC C59247278
CCO/C(=C/1\C(=O)/C(=C/c2ccccc2OCc3ccccc3C#N)/S\C1=N/c4ccc(cc4)Cl)/[O-] C59366155
CCOC(=O)C1=C(N=c2n(c(=O)/c(=C/c3cc(ccc3[O-])[N+](=O)[O-])/s2)[C@H]1c4ccc(cc4)SC)C C34138471
c1ccc(cc1)c2cc(c(n2c3ccc(cc3)[N+](=O)[O-])c4ccccc4)/C=N/c5ccc(c(c5)C(=O)[O-])O C59427605
Cc1cc(c(c(c1)C)NC(=O)[C@@H](C)Sc2nc3ccc(cc3s2)/N=C/c4cc(ccc4[O-])[N+](=O)[O-])C C59500666
c1cc(ccc1C(=O)[O-])Oc2ccc3c(c2)C(=O)N(C3=O)c4ccc(cc4)Sc5ccc(cc5)[N+](=O)[O-] C59505675
CN\1C(=O)/C(=C\c2cc(c(c(c2)Cl)OCc3ccccc3)OC)/S/C1=N\c4ccc(cc4)C(=O)[O-] C59598172
CN\1C(=O)/C(=C\c2cc(c(c(c2)Br)OCC=C)OC)/S/C1=N\c3cccc(c3)C(=O)[O-] C35657118
CCOC(=O)C1=C(N=c2n(c(=O)/c(=C/c3cc(ccc3[O-])[N+](=O)[O-])/s2)[C@@H]1c4ccc(cc4)C(C)C)C C59677984
CCOC(=O)C1=C(N=c2n(c(=O)/c(=C/c3cc(ccc3[O-])[N+](=O)[O-])/s2)[C@H]1c4ccc(cc4)C(C)C)C C59677986
Cc1ccc(cc1)S(=O)(=O)[N-]c2c(nc3ccccc3n2)Nc4ccc(cc4)c5ccc(cc5)[N+](=O)[O-] C03169289
c1ccc(cc1)c2c(cn(n2)CCC(=O)[O-])[C@H]3CC(=NN3c4ccccc4)c5ccc(cc5)Cl C12497634
c1ccc(cc1)Cn2c(=O)c3ccc(cc3nc2SCc4cc(on4)c5cccs5)C(=O)[O-] C13045035
CC(C)Cn1c(=O)c2ccc(cc2nc1SCC(=O)/C=C/3\C(c4ccccc4N3C)(C)C)C(=O)[O-] C13048860
CCc1ccc2c(cc(=O)oc2c1)CSc3nc4cc(ccc4c(=O)n3CC(C)C)C(=O)[O-] C13049049
CCOc1cc(cc(c1OC)Cl)/C=C/c2nc3ccccc3c(=O)n2c4ccc(cc4)C(=O)[O-] C13087085
CC(C)(C)c1ccc(cc1)c2nnc(n2C3CCCCC3)SCC(=O)N4CCC(CC4)C(=O)[O-] C13093097
CC(C)(C)c1ccc(cc1)c2nnc(n2C3CCCCC3)SCC(=O)N4CCC[C@H](C4)C(=O)[O-] C13253849
CCn1c2ccc(cc2nc1/C(=C/c3cc(c(c(c3)Br)OCC)OC)/Cl)C(=O)[O-] C13351096
Cc1cc2c(cc1C(C)C)c(cc(=O)o2)CSc3nc4cc(ccc4c(=O)n3CC=C)C(=O)[O-] C13363446
c1cc2c(cc1Br)c(=O)n(c(n2)SCc3c(cco3)C(=O)[O-])CCC4=CCCCC4 C13398783
CCOc1ccc(cc1)C(=O)C2=C(C(=O)N([C@H]2c3cccc(c3)Cl)c4nc5ccc(cc5s4)OC)[O-] C09068490
Cn1c2ccccc2c(=O)c(c1[O-])C(=O)C[C@H](c3ccc4c(c3)OCO4)N(c5ccccc5)c6ccccc6 C03846584
Cn1c2ccccc2c(=O)c(c1[O-])C(=O)C[C@@H](c3ccc4c(c3)OCO4)N(c5ccccc5)c6ccccc6 C03846583
CCc1ccc(cc1)[C@@H]2C(=C(C(=O)N2c3nc4ccc(cc4s3)OCC)[O-])C(=O)c5cccs5 C33551469
Cc1ccc(cc1)CSc2nnc(s2)N3[C@@H](C(=C(C3=O)[O-])C(=O)c4cc(ccc4C)C)c5ccco5 C33596298
Cc1cc(c2c(c1)sc(n2)N3[C@@H](C(=C(C3=O)[O-])C(=O)c4ccc(cc4)F)c5ccc(cc5)OCC=C)C C33634400
CCOc1cccc(c1)C(=O)C2=C(C(=O)N([C@@H]2c3ccc(cc3)N(C)C)c4nc5ccc(cc5s4)C)[O-] C33790025
CN(c1ccccc1)[C@]2(C(=C(C(=O)N2Cc3ccccc3)[O-])C(=O)c4ccccc4)c5ccccc5 C15218288
CCCN(CCC)/C(=C/C1=CSC2=NC(=C([C@H](N12)c3cccc(c3)OC)C(=O)OC)CC)/[O-] C34923201
CCOc1ccc2c(c1)sc(n2)N3[C@H](C(=C(C3=O)[O-])C(=O)c4cccc(c4)OC)c5cccc(c5)Cl C35300057
CCCc1c(c(n(n1)c2ccc(cc2C)C)[O-])C3=C(C(=O)N(C3=O)c4ccc(cc4)C)N(C)CC C35621540
CCN\1C(=O)/C(=C/c2ccc(c(c2)Cl)OCc3ccccc3C#N)/S/C1=N\c4ccc(cc4)C(=O)[O-] C35656642
CC1=C([C@@H](N2C(=CSC2=N1)/C=C(/N(C)Cc3ccccc3)\[O-])c4ccccc4F)C(=O)OC C35694167
CC1=C([C@H](N2C(=CSC2=N1)/C=C(/N(C)Cc3ccccc3)\[O-])c4ccccc4F)C(=O)OC C35694169
CC1=C([C@H](N2C(=CSC2=N1)/C=C(/N3CCCC3)\[O-])c4ccc(cc4)OC)C(=O)OC(C)(C)C C35701464
CCN(CC)/C(=C/C1=CSC2=NC(=C([C@H](N12)c3ccc(cc3)OC)C(=O)OC(C)(C)C)C)/[O-] C35701470
CC1=C([C@@H](N2C(=CSC2=N1)/C=C(/N(C)Cc3ccccc3)\[O-])c4cccc(c4)F)C(=O)OC C36050848
CC1=C([C@@H](N2C(=CSC2=N1)/C=C(/N3CCOCC3)\[O-])c4ccc(cc4)Cl)C(=O)OCc5ccccc5 C36053007
CC1=C([C@@H](N2C(=CSC2=N1)/C=C(/N3CCOCC3)\[O-])c4cccc(c4)Cl)C(=O)OCc5ccccc5 C36058601
CCc1ccc(cc1)[C@@H]2C(=C(C(=O)N2CCc3ccccc3)[O-])C(=O)c4ccc5c(c4)C[C@H](O5)C C09425060
CCCOc1cccc(c1)C(=O)C2=C(C(=O)N([C@@H]2c3cccs3)c4nc5c(cc(cc5s4)C)C)[O-] C35344684
COc1ccc(cc1F)S(=O)(=O)[N-]c2c3ccccc3oc2C(=O)c4ccc(c(c4)Cl)OC C38602801
Cc1c(c(nc(n1)S[C@@H](C)c2ccccc2)[O-])CC(=O)N3CCN(CC3)c4cccc(c4)C(F)(F)F C38899065
Cc1ccc(cc1)C(=O)C2=C(C(=O)N([C@@H]2c3ccc(cc3)F)c4nnc(s4)SCc5ccccc5)[O-] C39835141
Cc1ccc(cc1)C(=O)C2=C(C(=O)N([C@@H]2c3cccs3)c4nnc(s4)SCc5ccccc5)[O-] C39835143
Cc1ccc(cc1)[C@@H]2C(=C(C(=O)N2c3nnc(s3)SCc4ccccc4)[O-])C(=O)c5ccc(cc5)F C39835157
Cc1ccc(cc1)[C@@H]2C(=C(C(=O)N2c3nnc(s3)SCc4ccccc4)[O-])C(=O)c5cccs5 C39835161
Cc1ccc(cc1)CSc2nnc(s2)N3[C@H](C(=C(C3=O)[O-])C(=O)c4ccccc4)c5cccs5 C39835198
Cc1ccc(cc1)CSc2nnc(s2)N3[C@@H](C(=C(C3=O)[O-])C(=O)c4cccs4)c5ccccc5 C39835219
Cc1ccc(cc1)CSc2nnc(s2)N3[C@H](C(=C(C3=O)[O-])C(=O)c4cccs4)c5ccccc5 C39835220
Cc1ccc(cc1)CSc2nnc(s2)N3[C@H](C(=C(C3=O)[O-])C(=O)c4ccc(o4)C)c5ccc(cc5)C C39835242
C=CCN\1C(=O)[C@@H](S/C1=N\c2ccc(cc2)C(=O)[O-])Cc3cc(ccc3Cl)C(F)(F)F C39847395
c1cc(oc1)CN\2C(=O)[C@@H](S/C2=N\c3ccc(cc3)C(=O)[O-])Cc4cc(ccc4Cl)C(F)(F)F C39850839
CCCSc1nnc(s1)/N=C(/C(=C/c2ccc(o2)c3cccc(c3)Br)/C#N)\[O-] C39998161
Cc1cccn2c1nc(c2C(=O)C3=C(C(=O)N([C@H]3c4ccc(cc4)C(C)(C)C)CCc5ccccc5)[O-])C C40004158
C=CCN1[C@H](C(=C(C1=O)[O-])C(=O)c2ccc(cc2)Br)c3cccc(c3)Oc4ccccc4 C40025991
CCCCN1[C@@H](C(=C(C1=O)[O-])C(=O)c2ccc(c(c2)C)OCC(C)C)c3ccc(cc3)C(=O)OC C40094206
CCCCN1[C@H](C(=C(C1=O)[O-])C(=O)c2cc3cccc(c3o2)OC)c4ccc(cc4Cl)Cl C40098420
CCO/C(=C/1\C(=O)/C(=C/c2ccccc2OCc3ccc(cc3)F)/S\C1=N/c4ccc(cc4)Cl)/[O-] C59247274
CCN(CC)c1ccc(cc1)[C@@H]2[C@@H]3C(=NC(=NC3=O)SCc4ccccc4)N=C5C2=C(CC(C5)(C)C)[O-] C39730214
CN\1C(=O)/C(=C/c2cc(c(c(c2)Cl)OCC#C)OC)/S/C1=N/c3ccc(cc3)C(=O)[O-] C02155820
CN\1C(=O)/C(=C/c2cc(c(c(c2)Cl)OCC#C)OC)/S/C1=N/c3cccc(c3)C(=O)[O-] C02236885
CCOC(=O)c1c2c(sc1/N=C/c3cc(cc(c3[O-])[N+](=O)[O-])Br)CCCC2 C09934772
CCc1ccc(cc1)S(=O)(=O)c2c(n(nn2)c3ccc(cc3)C(=O)[O-])c4ccc(cc4)Cl C11730495
CC(C)Cn1c(=O)c2ccc(cc2nc1SCc3cc(cc4c3OCOC4)Cl)C(=O)[O-] C13049089
COc1cc(cc(c1OC)Cl)/C=C/c2nc3ccccc3c(=O)n2c4ccc(cc4)C(=O)[O-] C13087095
C=CCn1c(=O)c2ccc(cc2nc1SCc3cc4ccccc4nc3Cl)C(=O)[O-] C13089673
CCn1c(=O)c2ccc(cc2nc1SCc3cc(=O)oc4c3cc(c(c4)C)C(C)C)C(=O)[O-] C13201783
Cc1cc(c(cc1Cl)OC)n2c(=O)c3ccccc3nc2SCc4c(cco4)C(=O)[O-] C13255757
CCn1c(=O)c2ccc(cc2nc1SCc3c(c(on3)c4ccc(cc4)F)C)C(=O)[O-] C13333126
Cc1cc2c(cc1Cl)c(cc(=O)o2)CSc3nc4cc(ccc4c(=O)n3CC=C)C(=O)[O-] C13364239
CCCn1c(=O)c2c3c(sc2nc1SCc4c5ccccc5oc4C(=O)[O-])CCC3 C13415980
CN\1C(=O)/C(=C/c2cc(c(c(c2)Cl)OCC#C)OC)/S/C1=N\c3cccc(c3)C(=O)[O-] C13689262
CCOC(=O)c1c2c(sc1/N=C/c3ccc(c(c3[O-])[N+](=O)[O-])Br)CCCC2 C16683075
COc1cc(c(c(c1)OC)/C=N/n2c(nnc2[S-])c3ccc(cc3Cl)Cl)OC C09319588
COc1ccc(cc1OC)c2cc(nc(n2)n3c(cc(n3)c4ccccc4)[O-])c5ccccc5 C02496912
Cc1c(c(n(n1)CC(C)C)Cl)/C=C/c2nc3ccccc3c(=O)n2c4ccc(cc4)C(=O)[O-] C23260548
c1ccc(c(c1)[N-]S(=O)(=O)c2ccc(c(c2)[N+](=O)[O-])N3CCC[C@@H](C3)C(F)(F)F)Cl C09127071
c1ccnc(c1)c2c(c(n(n2)CC3CCCCC3)C(=O)[O-])Cc4cc5c(cc4Cl)OCO5 C26574447
c1cc(ccc1/C(=N/c2nnc(s2)SCc3ccc(cc3Cl)Cl)/[O-])[N+](=O)[O-] C33423145
CCOC(=O)C1=C(N=c2n(c(=O)/c(=C\c3ccccc3C(=O)[O-])/s2)[C@@H]1c4ccccc4)C C33608767
CC1=C([C@H](N2C(=CSC2=N1)/C=C(/N3CCCCC3)\[O-])c4ccc(cc4)OC)C(=O)OC C34923471
C[C@H]1CCCCN1/C(=C/C2=CSC3=NC(=C([C@@H](N23)c4ccc(cc4)OC)C(=O)OC)C)/[O-] C34923481
C[C@H]1CCCCN1/C(=C/C2=CSC3=NC(=C([C@H](N23)c4ccc(cc4)OC)C(=O)OC)C)/[O-] C34923483
C[C@H]1CCCCN1/C(=C/C2=CSC3=NC(=C([C@H](N23)c4ccccc4OC)C(=O)OC)C)/[O-] C34923727
CC1CCN(CC1)/C(=C/C2=CSC3=NC(=C([C@@H](N23)c4cccc(c4)OC)C(=O)OC)C)/[O-] C34923901
CC1CCN(CC1)/C(=C/C2=CSC3=NC(=C([C@H](N23)c4cccc(c4)OC)C(=O)OC)C)/[O-] C34923902
C[C@H]1CCCCN1/C(=C/C2=CSC3=NC(=C([C@@H](N23)c4cccc(c4)OC)C(=O)OC)C)/[O-] C34923904
CCOC(=O)C1=C(N=C2N([C@@H]1c3ccccc3F)C(=CS2)/C=C(/N4C[C@H](O[C@H](C4)C)C)\[O-])C C34924001
CCOC(=O)C1=C(N=C2N([C@H]1c3ccccc3F)C(=CS2)/C=C(/N4C[C@H](O[C@H](C4)C)C)\[O-])C C34924002
CCOC(=O)C1=C(N=C2N([C@H]1c3ccccc3F)C(=CS2)/C=C(/N4C[C@H](O[C@@H](C4)C)C)\[O-])C C34924004
CCCc1c(c(n(n1)C(C)(C)C)[O-])C2=C(C(=O)N(C2=O)c3ccccc3F)N4CCC(CC4)C C35621445
CCc1c(c(n(n1)c2cccc(c2)Cl)[O-])C3=C(C(=O)N(C3=O)C4CCCCC4)N(C)CC C35622496
Cc1cc(nc(n1)SCc2ccc(o2)C(=O)[O-])N3CCN(CC3)c4ccccc4Cl C35665148
CCC(=O)N1[C@@H](CC(=N1)c2ccccc2[N-]S(=O)(=O)c3ccccc3)c4ccc(cc4)C C35684028
CC1=C([C@H](N2C(=CSC2=N1)/C=C(/N3CCCCC3)\[O-])c4cccc(c4)OC)C(=O)OC C35970505
c1ccc(cc1)C2=C(OCCS2)/C(=N/c3nnc(s3)SCc4ccccc4F)/[O-] C36569567
c1ccc(cc1)c2nc(cs2)c3ccc(cc3)[N-]S(=O)(=O)c4ccc(cc4)[N+](=O)[O-] C02982442
CCCCN1[C@@H](C(=C(C1=O)[O-])C(=O)c2ccc3c(c2)C[C@@H](O3)C)c4c(cccc4Cl)F C40096210
Cc1ccc2c(c1)c(c(o2)C(=O)c3c(c(c(=O)n(c3[O-])CCc4ccc(cc4)OC)C#N)C)C C40523452
CCc1c(nc(s1)[N-]S(=O)(=O)c2ccccc2[N+](=O)[O-])c3ccc(cc3)Br C41017543
CCc1c(nc(s1)[N-]S(=O)(=O)c2cccc(c2)[N+](=O)[O-])c3ccc(cc3)Br C41017606
CCC1=NN(C(=O)[C@H]1C/C(=C/c2ccc(cc2)F)/C(=O)[O-])c3ccc(cc3)Br C33910228
CCOC(=O)c1c2c(sc1/N=C/c3cc(c(c(c3)Br)[O-])[N+](=O)[O-])CCCC2 C12413822
CCCc1ccc(cc1)S(=O)(=O)[N-]c2cc(c(cc2F)F)c3nnc4n3CCCCC4 C58659099
CC[C@H]1CCCCN1S(=O)(=O)c2ccc(cc2)[N-]S(=O)(=O)c3cc(ccc3Cl)Cl C59288818
CCn1c2ccccc2c3c1ccc(c3)/C=N/c4ccc(cc4)S(=O)(=O)[N-]c5cc(on5)C C59467000
CN\1C(=O)/C(=C\c2cc(c(c(c2)Cl)OCC#C)OC)/S/C1=N\c3ccc(cc3)C(=O)[O-] C33349167
CC(C)(C)c1nc2cc(ccc2o1)[N-]S(=O)(=O)c3ccc(c(c3)C(=O)OC)Br C59851446
Cc1c(c(n2c(n1)nc(n2)N(Cc3cccs3)C(=O)c4ccc(cc4)F)[O-])Cc5ccccc5 C64792047
COc1ccc(cc1)[C@@H]2CC(=C(C(=O)C2)/C=N/CCN3CCN(CC3)C(=O)NC45CC6CC(C4)CC(C6)C5)[O-] C19899327
Cc1ccc(s1)c2cc(c3ccccc3n2)C(=O)Nc4ccc(cc4)S(=O)(=O)[N-]c5c(c(no5)C)C C20407539
Cc1cc(nc(n1)[N-]S(=O)(=O)c2ccc(cc2)NC(=O)c3ccc(o3)c4cc(ccc4Cl)Cl)C C20974192
C[C@H]1C[C@H](CN(C1)C(=O)[C@@H](C)OC(=O)c2ccccc2[N-]S(=O)(=O)c3ccc(c(c3)[N+](=O)[O-])Cl)C C12546626
Cc1cc(nc(n1)[N-]S(=O)(=O)c2ccc(cc2)NC(=O)c3ccc(o3)c4cc(cc(c4)Cl)Cl)C C30830368
Cc1cc(nc(n1)[N-]S(=O)(=O)c2ccc(cc2)NC(=O)c3ccc(o3)c4ccc(cc4Cl)Cl)C C30830387
Cc1cc(nc(n1)[N-]S(=O)(=O)c2ccc(cc2)NC(=O)c3ccc(o3)c4ccc(c(c4)Cl)Cl)C C30830496
Cc1cc(nc(n1)[N-]S(=O)(=O)c2ccc(cc2)NC(=O)c3ccc(o3)c4cccc(c4Cl)Cl)C C30830708
c1ccc(cc1)N2CCN(CC2)c3cc(c4cc(ccc4[nH+]3)[N-]S(=O)(=O)c5ccccc5Cl)C(=O)[O-] C32985255
Cc1ccc(cc1S(=O)(=O)[N-]c2ccc3c(c2)c(cc([nH+]3)N4CCN(CC4)c5ccccc5)C(=O)[O-])F C32985261
CCCN1CCN(CC1)c2cc(c3cc(ccc3[nH+]2)[N-]S(=O)(=O)c4ccc(c(c4)Cl)Cl)C(=O)[O-] C32985283
Cc1c(sc2n1c3ccccc3n2)C(=O)C4=C(C(=O)N([C@@H]4c5ccc(cc5)C(C)C)Cc6cccnc6)[O-] C33515092
COc1ccc2c(c1)sc(n2)N3[C@@H](C(=C(C3=O)[O-])C(=O)c4ccc(cc4)F)c5ccc(cc5)C(=O)OC C33540243
Cn1c2ccccc2c(=O)c(c1[O-])C(=O)C[C@H](c3ccc(cc3)N(C)C)Nc4cc(ccc4Cl)Cl C16364032
CCOc1cccc(c1)C(=O)C2=C(C(=O)N([C@H]2c3cccc(c3)O)c4nc5ccc(cc5s4)OCC)[O-] C33804065
COc1cccc(c1)C(=O)C2=C(C(=O)N([C@@H]2c3ccc(cc3)C(=O)OC)c4nc5ccc(cc5s4)F)[O-] C33807030
Cc1cc(c2c(c1)sc(n2)N3[C@H](C(=C(C3=O)[O-])C(=O)/C=C/c4ccccc4)c5ccc(c(c5)OC)O)C C35421770
CCOc1cccc(c1)[C@H]2C(=C(C(=O)N2c3nc4c(cc(cc4s3)C)C)[O-])C(=O)c5c(nc(s5)C)C C35566512
CCOc1ccccc1[C@@H]2C(=C(C(=O)N2c3nc4c(cc(cc4s3)C)C)[O-])C(=O)c5c(nc(s5)C)C C35566517
Cc1c(c(n(n1)c2ccc(cc2)F)[O-])C3=C(C(=O)N(C3=O)c4cccc(c4)Cl)N(C)Cc5ccccc5 C35621360
CCN(CC)C(=O)C1=C(N=C2N([C@@H]1c3ccc(cc3)C(C)C)C(=CS2)/C=C(/N4CCN(CC4)C(=O)C)\[O-])C C35704717
CCN(CC)C(=O)C1=C(N=C2N([C@H]1c3ccc(cc3)C(C)C)C(=CS2)/C=C(/N4CCN(CC4)C(=O)C)\[O-])C C35704718
CCOC(=O)C1CCN(CC1)/C(=C/C2=CSC3=NC(=C([C@@H](N23)c4ccc(cc4)Cl)C(=O)NC)C)/[O-] C35709725
CCOC(=O)C1CCN(CC1)/C(=C/C2=CSC3=NC(=C([C@H](N23)c4ccc(cc4)Cl)C(=O)NC)C)/[O-] C35709726
Cc1ccccc1Cc2c(c(n(n2)c3ccccc3C)[O-])/C=C\4/C(=O)N(C(=O)N4)Cc5ccc(cc5)[N+](=O)[O-] C16534163
c1ccc(cc1)n2c(=O)c3c4c(sc3nc2SCC(=O)N/N=C/c5ccc(cc5)C(=O)[O-])CCCC4 C02234979
c1ccc(cc1)S(=O)(=O)[N-]c2c(nc3ccccc3n2)Nc4cccc(c4)S(=O)(=O)N5CCCCC5 C08686809
CC(C)CN1c2ccccc2/C(=N\NC(=O)c3cccc(c3)S(=O)(=O)[N-]c4ccc(cc4)Cl)/C1=O C06171079
CCSc1nnc(s1)N2[C@@H](C(=C(C2=O)[O-])C(=O)c3ccc4c(c3)C[C@H](O4)C)c5ccc(cc5)Cl C40000330
CCSc1nnc(s1)N2[C@H](C(=C(C2=O)[O-])C(=O)c3ccc4c(c3)OCCO4)c5ccc(cc5)C(C)C C40000417
Cc1cccn2c1nc(c2C(=O)C3=C(C(=O)N([C@@H]3c4cccc(c4)Oc5ccccc5)Cc6ccco6)[O-])C C40003969
Cc1cccn2c1nc(c2C(=O)C3=C(C(=O)N([C@H]3c4cccc(c4)Oc5ccccc5)Cc6ccco6)[O-])C C40003970
COc1ccc(cc1)[C@H]2c3c([nH]nc3C(=O)N2CCc4ccc(c(c4)OC)OC)c5cc(ccc5[O-])Cl C39899186
CC(=O)[C@@H]1CC[C@@H]2[C@]1(CC[C@@H]3[C@@H]2CCC4=C/C(=N/OCC(=O)NCc5ccc(cc5)C(=O)[O-])/CC[C@@]34C)C C43741398
CC(=O)[C@@H]1CC[C@H]2[C@]1(CC[C@@H]3[C@@H]2CCC4=C/C(=N/OCC(=O)NCc5ccc(cc5)C(=O)[O-])/CC[C@@]34C)C C43741402
Cc1c(noc1[N-]S(=O)(=O)c2ccc(cc2)NC(=O)c3c4cc(ccc4oc3c5ccccc5)OC)C C45977546
Cc1ccc(cc1)N2C(=O)[C@H]3[C@@H](c4c(nc(s4)[O-])S[C@@H]3C2=O)c5ccc(c(c5)OC)OCC(C)C C47145415
COc1ccc(cc1S(=O)(=O)[N-]c2ccc3c(c2)N(CCC3)S(=O)(=O)c4ccc(cc4)F)Cl C49503831
COc1ccc(cc1)S(=O)(=O)N2CCCc3c2ccc(c3)[N-]S(=O)(=O)c4ccc(c(c4)Cl)F C49506568
COc1ccc(cc1)S(=O)(=O)N2CCCc3c2ccc(c3)[N-]S(=O)(=O)c4ccc(c(c4)Cl)OC C49506605
COc1ccc(cc1)S(=O)(=O)N2CCCc3c2ccc(c3)[N-]S(=O)(=O)c4cc(ccc4OC)Cl C49506607
COc1cc(cc(c1OC)OC)[C@H]2C(=C(N=C3C2=C(CCC3)[O-])SCC(=O)Nc4ccc(cc4)Br)C#N C01249730
COc1cc(cc(c1OC)OC)[C@@H]2C(=C(N=C3C2=C(CCC3)[O-])SCC(=O)Nc4ccc(cc4)Br)C#N C01249731
COc1ccc(cc1OC)[C@@H]2[C@@H]3C(=NC(=NC3=O)SCc4ccccc4Cl)N=C5C2=C(CCC5)[O-] C39731486
CC[C@@H](C(=O)N[C@@H]1[C@@H](C2=C(S1)CCCC2)C#N)Sc3nc(c(c(n3)[O-])C#N)c4ccc(cc4)N(C)C C39273048
CC[C@H](C(=O)N[C@@H]1[C@@H](C2=C(S1)CCCC2)C#N)Sc3nc(c(c(n3)[O-])C#N)c4ccc(cc4)N(C)C C39273049
CC[C@@H](C(=O)N[C@H]1[C@@H](C2=C(S1)CCCC2)C#N)Sc3nc(c(c(n3)[O-])C#N)c4ccc(cc4)N(C)C C39273050
CC[C@H](C(=O)N[C@H]1[C@@H](C2=C(S1)CCCC2)C#N)Sc3nc(c(c(n3)[O-])C#N)c4ccc(cc4)N(C)C C39273051
c1ccc(cc1)N2CCN(CC2)c3cc(c4cc(ccc4n3)NS(=O)(=O)c5ccccc5Cl)C(=O)[O-] C32985255
CCOC(=O)c1c2c(sc1NC(=O)[C@H](C)Sc3nc4c(cnn4c5ccc(cc5)C)c(n3)[O-])CCC2 C02717949
CC1=C([C@H](n2c(=O)/c(=C/c3ccc(o3)c4ccccc4C(=O)[O-])/sc2=N1)c5ccccc5)C(=O)OC C02936507
CC1=C([C@@H](n2c(=O)/c(=C/c3ccc(o3)c4ccccc4C(=O)[O-])/sc2=N1)c5ccccc5)C(=O)OC C02936511
c1ccc(cc1)c2c3cc(ccc3nc(c2C4=NN([C@H](C4)c5cccs5)C(=O)CCC(=O)[O-])O)Cl C08830164
c1ccc(cc1)c2c3cc(ccc3nc(c2C4=NN([C@H](C4)c5ccc(cc5)F)C(=O)CCC(=O)[O-])O)Cl C09404130
Cc1c(cccc1Cl)NC(=O)[C@H](C)Sc2nc3cc(ccc3c(=O)n2c4ccccc4)C(=O)[O-] C13015451
Cc1ccc(cc1NC(=O)[C@@H](C)Sc2nc3cc(ccc3c(=O)n2c4ccccc4)C(=O)[O-])Cl C13015501
C[C@@H]1CCC[C@H]([C@@H]1C)NC(=O)[C@@H](C)Sc2nc3cc(ccc3c(=O)n2c4ccccc4F)C(=O)[O-] C13016999
C[C@@H]1CCC[C@@H]([C@@H]1C)NC(=O)[C@@H](C)Sc2nc3cc(ccc3c(=O)n2c4ccccc4F)C(=O)[O-] C13017003
C[C@H]1CCC[C@@H]([C@@H]1C)NC(=O)[C@@H](C)Sc2nc3cc(ccc3c(=O)n2c4ccccc4F)C(=O)[O-] C13017005
C[C@H](C(=O)Nc1ccccc1Cl)Sc2nc3cc(ccc3c(=O)n2c4ccccc4F)C(=O)[O-] C13017037
C[C@@H](C(=O)Nc1ccccc1Cl)Sc2nc3cc(ccc3c(=O)n2c4ccccc4F)C(=O)[O-] C13017040
Cc1ccc(cc1F)n2c(=O)c3ccccc3nc2SCC(=O)Nc4cc(ccc4Cl)C(=O)[O-] C13238393
Cc1c(cccc1Cl)n2c(=O)c3ccccc3nc2SCC(=O)Nc4cc(ccc4C(=O)[O-])F C13241438
CCn1c(=O)c2c(c(sc2nc1SCC(=O)Nc3cc(ccc3C(=O)[O-])F)c4ccccc4)C C13245078
CCn1c(=O)c2c3c(sc2nc1SCC(=O)Nc4cc5ccccc5cc4C(=O)[O-])CCCC3 C13246132
C[C@H](C(=O)Nc1cccc(c1)Cl)Sc2nc3cc(ccc3c(=O)n2c4ccccc4F)C(=O)[O-] C13256047
Cc1ccc(cc1NC(=O)CSc2nc3ccccc3c(=O)n2c4ccc(c(c4)Cl)F)C(=O)[O-] C13345362
Cc1cccc(c1C)n2c(=O)c3c(c(sc3nc2SCC(=O)Nc4ccc(cc4)C(=O)[O-])C)C C13355455
c1ccc(cc1)c2c3cc(ccc3nc(c2C4=NN([C@@H](C4)c5ccc(cc5)F)C(=O)CCC(=O)[O-])O)Cl C09404129
COc1ccc(cc1)n2c(=O)c3ccc(cc3nc2[S-])C(=O)Nc4ccc(cc4)Oc5ccccc5 C03632395
Cc1c(c(n(n1)Cc2cc(ccc2OC)/C=C/3\C(=O)N=C(S3)[N-]c4ccccc4)C)Br C20294345
Cc1nc2n(n1)c(c(s2)[C@H](c3cccs3)N4CCN(CC4)C(c5ccccc5)c6ccccc6)[O-] C22784356
Cc1c(c(n(n1)Cc2cc(ccc2OC)/C=C\3/C(=O)N=C(S3)[N-]c4ccccc4)C)Br C32561930
Cc1cccc(c1)N2CCN(C[C@@H]2C)c3ccc(cc3NS(=O)(=O)c4cc(cc(c4)C)C)C(=O)[O-] C32971182
CCOc1cccc(c1)C(=O)C2=C(C(=O)N([C@@H]2c3ccc(cc3)O)c4nc5c(cc(cc5s4)C)C)[O-] C33790804
CCOc1ccc2c(c1)sc(n2)N3[C@H](C(=C(C3=O)[O-])C(=O)c4cc(ccc4C)C)c5ccc(cc5)O C34954029
CCOc1ccc2c(c1)sc(n2)N3[C@@H](C(=C(C3=O)[O-])C(=O)c4cc(ccc4C)C)c5cccc(c5)O C34954204
CCOc1ccc2c(c1)sc(n2)N3[C@H](C(=C(C3=O)[O-])C(=O)c4cc(ccc4C)C)c5cccc(c5)O C34954205
CCOc1cccc(c1)C(=O)C2=C(C(=O)N([C@H]2c3cccc(c3)O)c4nc5c(cc(cc5s4)C)C)[O-] C35342501
CCOc1cccc(c1)C(=O)C2=C(C(=O)N([C@@H]2c3cccc(c3)O)c4nc5c(cc(cc5s4)C)C)[O-] C35342503
Cc1ccc2c(c1)sc(n2)N3[C@@H](C(=C(C3=O)[O-])C(=O)/C=C/c4ccccc4)c5cccc(c5)[N+](=O)[O-] C35421503
Cc1ccc2c(c1)sc(n2)N3[C@@H](C(=C(C3=O)[O-])C(=O)/C=C/c4ccccc4)c5ccc(cc5)[N+](=O)[O-] C35421509
CC1=C([C@@H](N2C(=CSC2=N1)/C=C(/NCc3ccc(cc3)F)\[O-])c4ccc(cc4)F)C(=O)N5CCCC5 C35698061
Cc1ccccc1Cc2c(c(n(n2)c3ccccc3C)[O-])/C=C\4/C(=O)N(C(=O)N4)Cc5ccc(cc5)F C35829440
Cc1ccccc1Cc2c(c(n(n2)c3ccccc3C)[O-])/C=C\4/C(=O)N(C(=O)N4)Cc5cccc(c5)F C35829492
CC1=C([C@@H](N2C(=CSC2=N1)/C=C(/N3CCc4ccccc4C3)\[O-])c5ccc(cc5)C(C)C)C(=O)OC C35970427
c1ccc(cc1)Oc2cccc(c2)[C@H]3c4c([nH]nc4C(=O)N3Cc5ccco5)c6cc(ccc6[O-])Cl C39898744
c1ccc(cc1)Oc2cccc(c2)[C@@H]3c4c([nH]nc4C(=O)N3Cc5cccnc5)c6cc(ccc6[O-])Cl C39899213
c1ccc(cc1)Oc2cccc(c2)[C@H]3c4c([nH]nc4C(=O)N3Cc5cccnc5)c6cc(ccc6[O-])Cl C39899214
Cc1c2c(cc(=O)[nH]c2sc1C(=O)[O-])CSc3nnc(n3C4CCCCC4)c5ccccc5F C13416714
Cc1c(c2ccccc2[nH]1)C(=O)[C@@H](C)Sc3nc4cc(ccc4c(=O)n3Cc5ccccc5)C(=O)[O-] C13044954
Cc1c(c2ccccc2[nH]1)C(=O)[C@H](C)Sc3nc4cc(ccc4c(=O)n3Cc5ccccc5)C(=O)[O-] C13044955
Cc1ccc(cc1)/N=C(/C(=C\2/N(C(=O)[C@H](S2)Cc3cccc(c3)[N+](=O)[O-])c4ccc(cc4)C)/C#N)\[O-] C54095883
CCO/C(=C/1\C(=O)/C(=C/c2cc(n(c2C)c3cccc(c3)[N+](=O)[O-])C)/S\C1=N/c4ccc(cc4)C)/[O-] C59364630
CCO/C(=C/1\C(=O)/C(=C/c2cc(n(c2C)c3ccc(cc3)N(C)C)C)/S\C1=N/c4ccc(cc4)C)/[O-] C59366070
Cc1ccc(c(c1)C)N2C(=O)/C(=C/c3ccc(o3)c4ccc(c(c4)C(=O)OC(C)C)Cl)/C(=NC2=O)[O-] C59861745
Cc1cccc(c1C)N2C(=O)/C(=C\c3ccc(o3)c4ccc(c(c4)C(=O)OC(C)C)Cl)/C(=NC2=O)[O-] C59861759
CC1=C([C@@H](n2c(=O)/c(=C\c3ccc(o3)c4ccccc4C(=O)[O-])/sc2=N1)c5ccccc5)C(=O)OC C06242477
CC1=C([C@H](n2c(=O)/c(=C\c3ccc(o3)c4ccccc4C(=O)[O-])/sc2=N1)c5ccccc5)C(=O)OC C06243375
CC1(CC(=C2[C@H](C(=C(N=C2C1)SCC(=O)Nc3cccc(c3)OC)C#N)c4ccc(cc4)Cl)[O-])C C09109833
c1ccc(cc1)c2cc(nc(n2)N/N=C/c3cc(ccc3[O-])[N+](=O)[O-])c4ccc(cc4)Br C08444790
c1ccc(cc1)C2=C/C(=C\c3ccc(o3)c4ccc(cc4)[N+](=O)[O-])/C(=O)N2c5ccc(c(c5)C(=O)[O-])Cl C08872207
Cc1c2cc3c(coc3c(c2oc(=O)c1CCC(=O)N4CCC(CC4)(c5ccccc5)C(=O)[O-])C)C(C)(C)C C02113174
Cc1cc(c2c(c1)sc(n2)N3[C@H](C(=C(C3=O)[O-])C(=O)c4ccc(c(c4)C)OC)c5ccccc5OC)C C13549448
CCc1ccc2c(c1)sc(n2)N3[C@@H](C(=C(C3=O)[O-])C(=O)c4ccc(cc4)C)c5cccc(c5)[N+](=O)[O-] C08894411
COC(=O)c1ccc2c(c1)nc(nc2[O-])/C(=C/c3cccc(c3)NC(=O)c4ccccc4Cl)/Cl C21191263
c1ccc(c(c1)NS(=O)(=O)c2cccc3c2cccc3S(=O)(=O)[N-]c4ccccc4Cl)Cl C21966664
CN(c1ccccc1C(=O)[O-])S(=O)(=O)c2ccc3c4c2cccc4C(=O)N3C(=O)/C=C/c5ccccc5 C27303195
c1ccc(c(c1)[N-]C2=NC(=O)/C(=C\c3ccc(c(c3)[N+](=O)[O-])Sc4ccc(cc4)Cl)/S2)Cl C32124672
c1ccc(cc1)CCN2[C@@H](C(=C(C2=O)[O-])C(=O)c3cc4ccccc4o3)c5ccc(c(c5)Cl)Cl C33415296
c1ccc(cc1)C(c2ccccc2)c3c(nc(c(=O)[nH]3)SCc4c(c(c(c(c4F)F)F)F)F)[O-] C15226878
CC[C@H](C)c1ccc(cc1)N2C(=O)/C(=C/c3cn(c4c3cccc4)Cc5ccc(cc5)C)/C(=NC2=O)[O-] C02224127
CN\1C(=O)/C(=C/c2ccc(o2)c3ccc(c(c3)C(=O)[O-])Cl)/S/C1=N\c4ccc(cc4)C(=O)OC C34112182
CCC1=C([C@@H](N2C(=CSC2=N1)/C=C(/N3CCc4ccccc4C3)\[O-])c5cccc(c5)F)C(=O)OC C34923158
Cc1ccc(c(c1)C(=O)C2=C(C(=O)N([C@H]2c3ccc(cc3)C(=O)OC)c4nc5ccc(cc5s4)C)[O-])C C34955144
CCC1=C([C@@H](N2C(=CSC2=N1)/C=C(/N3CCc4ccccc4C3)\[O-])c5cc(ccc5C)C)C(=O)OC C35969785
CC1=C([C@H](N2C(=CSC2=N1)/C=C(/N[C@@H]3CCCc4c3cccc4)\[O-])c5ccc(cc5)Cl)C(=O)OC C35970247
CC1=C([C@H](N2C(=CSC2=N1)/C=C(/N[C@H]3CCCc4c3cccc4)\[O-])c5ccc(cc5)Cl)C(=O)OC C35970252
CC1=C([C@@H](N2C(=CSC2=N1)/C=C(/N[C@H]3CCCc4c3cccc4)\[O-])c5cccc(c5)Cl)C(=O)OC C35970314
COC(=O)c1ccc2c(c1)nc(nc2[O-])/C(=C/c3cccc(c3)NC(=O)c4ccc(cc4)Cl)/Cl C36309017
CN([C@@H](c1cc2ccccc2c3c1cccc3)C(=O)NC4CCCCC4)C(=O)c5cc(ccc5[O-])[N+](=O)[O-] C36530106
c1ccc(cc1)C2=NN([C@@H](C2)c3ccc(cc3)Cl)C\4=NC(=O)S/C4=N\Nc5ccc(cc5)C(=O)[O-] C36633780
C[C@@H]1CCC[C@]2([C@@H]1CC[C@@]3([C@@H]2[C@@H](C[C@@H]\4[C@@]3(C[C@@H](/C4=C(\CCC=C(C)C)/C(=O)[O-])OC(=O)C)C)O)C)C C38654146
CCCCc1ccc(cc1)N2[C@@H](NC(=O)C(=C2[S-])C#N)c3ccc(o3)c4ccc(cc4Cl)Cl C39887363
COc1ccc(cc1)CCN2[C@H](c3c([nH]nc3C2=O)c4cc(ccc4[O-])Cl)c5cccc(c5)Cl C39899162
CCOc1cc(cc(c1OCc2cc(c(cc2C)C)C)Br)/C=C/3\C(=NC(=S)S3)[O-] C40942124
CC[C@@H](C)c1ccc(cc1)N2C(=O)/C(=C/c3cn(c4c3cccc4)Cc5ccccc5C)/C(=NC2=O)[O-] C02226042
CC[C@@H](C)c1ccc(cc1)N2C(=O)/C(=C/c3cn(c4c3cccc4)Cc5ccccc5F)/C(=NC2=O)[O-] C08741493
CC[C@H](C)c1ccc(cc1)N2C(=O)/C(=C/c3cn(c4c3cccc4)Cc5ccccc5F)/C(=NC2=O)[O-] C08741494
Cc1c(s/c(=N/C(=O)COc2cc(c(cc2Cl)Cl)Cl)/[nH]1)c3nnc(n3CC=C)[S-] C22890490
COc1ccc(c(c1)[C@H]2C3=C(c4ccccc4CC3)N=c5n2c(=O)/c(=C/c6ccc(o6)c7ccccc7C(=O)[O-])/s5)OC C01837941
c1ccc(c(c1)c2c3ccc(cc3[nH]c(=O)c2Sc4nc(cc(n4)[O-])CSc5ccc(cc5)Cl)Cl)Cl C01863631
CCO/C(=C/1\C(=O)/C(=C/c2ccc(o2)c3ccc(cc3Cl)[N+](=O)[O-])/S\C1=N/c4ccccc4)/[O-] C55510314
CCO/C(=C/1\C(=O)/C(=C/c2ccc(o2)c3ccc(cc3C)[N+](=O)[O-])/S\C1=N/c4ccc(cc4)C)/[O-] C59105329
Cc1cc(c(c(c1)C)S(=O)(=O)Nc2ccc(cc2)S(=O)(=O)[N-]c3cc(cc(c3)Cl)Cl)C C14225011
c1cc(c(cc1Cl)Cl)Cc2c(ccn(c2=O)NC(=O)C3CCN(CC3)c4c(cc(cn4)C(F)(F)F)Cl)[O-] C12956419
c1ccc(cc1)c2ccc(cc2)NC(=O)CSc3nc(c(nn3)c4cc(sc4Cl)Cl)[O-] C12985930
C[C@@H]\1CCCCCCCCCC/C1=N\[N-]C2=NC(=O)[C@H](S2)CC(=O)Nc3cccc(c3)C(F)(F)F C22506179
COc1cc(ccc1c2ccc(o2)/C=C\3/C(=O)N=C(S3)[N-]c4cccc(c4)Br)[N+](=O)[O-] C09311688
CC1(CC(=C2[C@H](C(=C(N=C2C1)SCC(=O)Nc3ccc(cc3)Cl)C#N)c4ccc(cc4)OC)[O-])C C08387672
Cc1ccc(c(c1)S(=O)(=O)Nc2ccc(c(c2)C(=O)[O-])N3CCN(CC3)c4cccc(c4C)C)C C32961631
Cc1ccc(c(c1)C)S(=O)(=O)Nc2ccc(c(c2)C(=O)[O-])N3CCN(CC3)c4cccc(c4C)C C32961633
Cc1cccc(c1C)N2CCN(CC2)c3ccc(cc3C(=O)[O-])NS(=O)(=O)c4ccc(c(c4)C)C C32961634
Cc1ccc(c(c1)N2CCN(CC2)c3ccc(cc3C(=O)[O-])NS(=O)(=O)c4cc(ccc4C)C)C C32961636
Cc1ccc(c(c1)C)S(=O)(=O)Nc2ccc(c(c2)C(=O)[O-])N3CCN(CC3)c4cc(ccc4C)C C32961638
Cc1ccc(c(c1)N2CCN(CC2)c3ccc(cc3C(=O)[O-])NS(=O)(=O)c4ccc(c(c4)C)C)C C32961639
Cc1cccc(c1C)N2CCN(CC2)c3ccc(cc3NS(=O)(=O)c4ccc(c(c4)C)C)C(=O)[O-] C32961867
CC(C)c1ccc(cc1)NC(=O)CSC2=C([C@@H](C3=C(CC(CC3=N2)(C)C)[O-])c4cccs4)C#N C13174746
CC[C@@H](C)c1ccc(cc1)N2C(=O)/C(=C/c3cccn3Cc4c(cccc4Cl)Cl)/C(=O)N=C2[O-] C08738327
COc1ccc(cc1)C(=O)Nc2ccc(c(c2)C(=O)[O-])N3Cc4ccccc4O[C@@H](C3)c5ccccc5 C35450977
CC[C@H](C(=O)Nc1ccc(cc1)Cl)Sc2nc3ccsc3c(=O)n2Cc4ccc(cc4)C(=O)[O-] C02932607
c1ccc(c(c1)Cn2c(=O)c3ccc(cc3nc2SCc4ccc(cc4)[N+](=O)[O-])C(=O)[O-])Cl C13049648
C=CCn1c(=O)c2ccc(cc2nc1SCCOc3ccc(cc3Br)Cl)C(=O)[O-] C13199915
CC(C)CCn1c(=O)c2ccc(cc2nc1SCC(=O)Nc3cc(ccc3Cl)C(=O)[O-])Cl C13342547
Cc1ccc(cc1NC(=O)CSc2nc3ccccc3c(=O)n2c4ccc(cc4)C(C)C)C(=O)[O-] C13345061
Cc1ccc(cc1NC(=O)CSc2nc3c(c4c(s3)C[C@@H](CC4)C)c(=O)n2CC(C)C)C(=O)[O-] C13347246
c1ccc(c(c1)/N=C/c2cc(cc(c2[O-])Br)[N+](=O)[O-])OC([C@H](C(F)(F)F)F)(F)F C03162230
CCc1ccc2c(c1)sc(n2)N3[C@H](C(=C(C3=O)[O-])C(=O)c4cccs4)c5ccc(cc5)C(=O)OC C13552686
CCC[C@@H](c1nc2c3cc(c(cc3nc(n2n1)[S-])OC)OC)Oc4ccc(cc4)Br C15962726
CCc1ccc2c(c1)sc(n2)N3[C@@H](C(=C(C3=O)[O-])C(=O)c4ccc(cc4)F)c5cccc(c5OC)OC C13552746
CC(C)(C)c1ccc(cc1)/C=C/C(=O)Nc2ccc(cc2)S(=O)(=O)[N-]c3cnc4ccccc4n3 C20468032
CC1=C([C@H](n2c(=O)/c(=C/c3ccccc3C(=O)[O-])/sc2=N1)c4ccccc4OC(C)C)C(=O)OC C22750491
Cc1c(c(nc(n1)SCc2ccc(c(c2)[N+](=O)[O-])OC)[O-])CCSCc3ccc(cc3)Cl C16854084
CCOC(=O)c1c(csc1NC(=O)CSc2nc3c(c(n2)[O-])CCCC3)c4ccc(cc4)C C32522585
COc1cc(ccc1OCc2ccccc2)/C=N\n3c(nnc3[S-])c4ccc(cc4Cl)Cl C02341043
CN\1C(=O)/C(=C/c2ccc(c(c2)OC)OCc3ccccc3C#N)/S/C1=N\c4ccc(cc4)C(=O)[O-] C34112396
Cc1ccc2c(c1)sc(n2)N3[C@@H](C(=C(C3=O)[O-])C(=O)/C=C/c4ccccc4)c5ccc(cc5)C(=O)OC C35421630
CCCc1c(c(n(n1)c2ccc(cc2C)C)[O-])C3=C(C(=O)N(C3=O)c4ccc(cc4)C)N(CC)CC C35621326
CCN(C)/C(=C/C1=CSC2=NC(=C([C@@H](N12)c3ccccc3Cl)C(=O)OCC)C(F)(F)F)/[O-] C35693006
CCOC(=O)C1=C(N=C2N([C@H]1c3ccccc3OC)C(=CS2)/C=C(/N(C)Cc4ccccc4)\[O-])C C35694378
CCN(CC)C(=O)C1=C(N=C2N([C@H]1c3ccc(cc3)C(F)(F)F)C(=CS2)/C=C(/N4CCCC4)\[O-])C C35696095
CC1=C([C@@H](N2C(=CSC2=N1)/C=C(/N(C)Cc3ccccc3)\[O-])c4cccc(c4)Cl)C(=O)OC C35697746
Cc1ccccc1[C@@H]2C(=C(N=C3N2C(=CS3)/C=C(/NC[C@H]4CCCO4)\[O-])C)C(=O)OC(C)(C)C C35703766
Cc1cccc(c1)[C@H]2C(=C(N=C3N2C(=CS3)/C=C(/NC[C@H]4CCCO4)\[O-])C)C(=O)OC(C)(C)C C35703834
CC1=C([C@H](N2C(=CSC2=N1)/C=C(/Nc3ccc(cc3)OC)\[O-])c4cccc(c4)Cl)C(=O)OC C35970299
Cc1ccc(cc1)[C@H]2C(=C(N=C3N2C(=CS3)/C=C(/N(C)Cc4ccccc4)\[O-])C)C(=O)OCCOC C36052670
CC1=C([C@@H](N2C(=CSC2=N1)/C=C(/N3CCCC3)\[O-])c4ccccc4F)C(=O)OCc5ccccc5 C36061242
CC1=C([C@H](N2C(=CSC2=N1)/C=C(/NC[C@@H]3CCCO3)\[O-])c4ccc(cc4)Cl)C(=O)OC(C)C C36064883
CC1=C([C@H](N2C(=CSC2=N1)/C=C(/NC[C@H]3CCCO3)\[O-])c4ccc(cc4)Cl)C(=O)OC(C)C C36064885
CC1=C([C@@H](N2C(=CSC2=N1)/C=C(/N3CCN(CC3)C(=O)C)\[O-])c4ccc(cc4)C(C)C)C(=O)OC(C)C C36071785
Cc1ccc(c(c1)C)[C@H]2C(=C(N=C3N2C(=CS3)/C=C(/NC[C@H]4CCCO4)\[O-])C)C(=O)OC(C)C C36071930
Cc1ccc2c(c1)sc(n2)N3[C@@H](C(=C(C3=O)[O-])C(=O)c4cccs4)c5cccc(c5)OCC=C C08973577
c1ccc(cc1)[C@H]2CCc3c(cc(c(n3)SCCC(=O)Nc4ccc(c(c4)C(=O)[O-])Cl)C#N)C2 C39427423
Cc1ccc(cc1)CSc2nnc(s2)N3[C@H](C(=C(C3=O)[O-])C(=O)c4ccccc4)c5ccccc5 C39835192
CCN(C)/C(=C/C1=CSC2=NC(=C([C@H](N12)c3ccc(cc3)C(C)C)C(=O)OC(C)C)C(F)(F)F)/[O-] C40401167
CC(C)COc1ccc(cc1OC)[C@H]2c3c([nH]nc3C(=O)N2Cc4ccccc4)c5cc(ccc5[O-])Cl C39898892
CCO/C(=C\1/[C@@H](C(=C(N=C1CSc2ccccc2Cl)C)C#N)c3ccccc3C(F)(F)F)/[O-] C40684904
CCc1cccc2c1[nH]cc2C(=O)CSc3nc4cc(ccc4c(=O)n3Cc5ccccc5)C(=O)[O-] C13044887
CCOC(=O)c1c(c2c(s1)[nH]c(nc2=O)/C(=C\c3ccc(cc3)C(=O)[O-])/c4ccccc4Cl)C C13216632
COc1cc(cc(c1OCC=C)Br)/C=C/2\C(=O)N/C(=N\c3ccc(cc3)C(=O)[O-])/S2 C13915261
c1ccc(cc1)CCCN\2C(=O)C[C@H](S/C2=N\c3cccc(c3)Cl)C(=O)Nc4cccc(c4)C(=O)[O-] C58945400
c1ccc(c(c1)/N=C/c2cc(cc(c2[O-])[N+](=O)[O-])Br)OC([C@H](C(F)(F)F)F)(F)F C59378911
Cc1cc(c(c(c1)C)CNC(=O)CSc2nc3ccc(cc3s2)[N-]S(=O)(=O)c4ccccc4)C C59489710
CCN(CC)c1ccc(cc1)[C@H]2[C@@H]3C(=NC(=NC3=O)SCc4ccccc4)N=C5C2=C(CCC5)[O-] C39731145
CC1(CC(=C2[C@H](C(=C(N=C2C1)SCc3ccccc3)C#N)c4cc(c(c(c4)OC)OC)OC)[O-])C C02316692
CC1(CC(=C2[C@H](C(=C(N=C2C1)SCC(=O)c3ccc(cc3)OC)C#N)c4ccc(cc4)OC)[O-])C C09374727
COc1cc(cc(c1OC)OC)[C@H]2C(=C(N=C3C2=C(CCC3)[O-])SCc4ccccc4Cl)C#N C02227353
Cc1ccc(c(c1)OCCn2cc(c3c2cccc3)/C=C\4/C(=O)N=C(N(C4=O)c5ccc(cc5)F)[O-])C(C)C C13551734
CC[C@@H](C(=O)Nc1ccc(c(c1)C)C)Sc2ncc(c(n2)[O-])S(=O)(=O)c3ccc(cc3C)C C64579524
c1cc(c(cc1C(=O)[O-])Br)OC(=O)c2ccc(c(c2)Br)OC[C@@H]3CCCO3 C66145212
CC1=NC2=C([C@@H](C1C(=O)OC3CCCC3)c4cc(c(c(c4)OC)[O-])[N+](=O)[O-])C(=O)C[C@H](C2)c5cccs5 C08846393
CC1=NC2=C([C@@H](C1C(=O)OC3CCCC3)c4cc(c(c(c4)OC)[O-])[N+](=O)[O-])C(=O)C[C@@H](C2)c5cccs5 C08846395
Cc1cc2c(cc1C)oc(c(c2=O)OCc3cc(cc4c3OCOC4)C(=O)[O-])c5ccc(c(c5)OC)OC C08978073
CCCCn1c(=O)c2ccc(cc2nc1SCC(=O)N(CCC)Cc3ccc(cc3)C)C(=O)[O-] C13044485
c1ccc(cc1)[C@@H]2CC(=NN2C(=O)COc3ccc(cc3[N+](=O)[O-])C(=O)[O-])c4ccc5ccccc5c4 C13053936
c1ccc(cc1)[C@@H]2CC(=NN2C(=O)COc3cc(ccc3[N+](=O)[O-])C(=O)[O-])c4ccc5ccccc5c4 C13187597
COc1ccc(cc1S(=O)(=O)Nc2ccc(cc2)Sc3ccc(cc3)Br)C(=O)[O-] C13360363
C[C@H]1CCc2c(sc3c2c(=O)n(c(n3)SCc4c(cco4)C(=O)[O-])CCc5ccccc5)C1 C13395127
Cc1cccc(c1)c2nnc(n2Cc3ccco3)SCc4c5c(cccc5sc4C(=O)[O-])F C13400435
c1ccc(cc1)/C=C/C(=O)C2=C(C(=O)N([C@@H]2c3cccc(c3)[N+](=O)[O-])c4cccc(c4)C(F)(F)F)[O-] C09019833
c1ccc(cc1)CSCCNC(=O)c2ccc3c(c2)nc(n(c3=O)c4ccc(c(c4)Cl)F)[S-] C03631835
Cc1ccc2c(c1)sc(n2)N3[C@@H](C(=C(C3=O)[O-])C(=O)c4ccc(cc4)OC)c5ccc(cc5)C(=O)OC C09046094
CCOc1ccc2c(c1)sc(n2)N3[C@H](C(=C(C3=O)[O-])C(=O)c4ccc(cc4)C)c5cccc(c5)[N+](=O)[O-] C09177310
CCc1ccc2c(c1)sc(n2)N3[C@@H](C(=C(C3=O)[O-])C(=O)c4cccs4)c5cccc(c5OC)OC C08742894
CCc1ccc2c(c1)sc(n2)N3[C@H](C(=C(C3=O)[O-])C(=O)c4ccc(cc4)OC)c5cccc(c5)[N+](=O)[O-] C13570958
c1ccc(cc1)n2cc(c(n2)c3ccc(o3)c4ccc(cc4)[N+](=O)[O-])/C=N/c5ccc(cc5)C(=O)[O-] C03218433
CCCSc1nnc(s1)N2[C@@H](C(=C(C2=O)[O-])C(=O)c3ccc(cc3)C)c4ccc(cc4)CC C27022149
CC(C)(C)c1c(c2cc(c3ccccc3c2o1)[N-]S(=O)(=O)c4cccc(c4)[N+](=O)[O-])C(=O)OC C28462912
CC[C@@H](C)Oc1c(cc(cc1Cl)/C=C\2/C(=O)N=C(S2)[N-]c3ccc(c(c3)Cl)Cl)OC C09973252
Cc1ccc(cc1)C(=O)C2=C(C(=O)N([C@H]2c3ccc(cc3)C(=O)OC)c4nc5ccc(cc5s4)OC)[O-] C33538070
CCOc1ccc2c(c1)sc(n2)N3[C@@H](C(=C(C3=O)[O-])C(=O)c4ccc(cc4)C)c5ccc(cc5)[N+](=O)[O-] C33547540
CCOc1ccc(cc1)C(=O)C2=C(C(=O)N([C@@H]2c3cccc(c3)[N+](=O)[O-])c4nc5ccc(cc5s4)C)[O-] C33595072
CCOc1cccc(c1)C(=O)C2=C(C(=O)N([C@@H]2c3ccc(cc3)[N+](=O)[O-])c4nc5ccc(cc5s4)C)[O-] C33727416
CCOc1ccc(cc1)C(=O)C2=C(C(=O)N([C@@H]2c3ccc(cc3)N(C)C)c4nc5ccc(cc5s4)F)[O-] C34918634
C=CCOc1ccc(cc1)[C@@H]2C(=C(C(=O)N2c3nc4ccc(cc4s3)Cl)[O-])C(=O)c5ccco5 C34920894
CCOc1cccc(c1)C(=O)C2=C(C(=O)N([C@@H]2c3cccc(c3)[N+](=O)[O-])c4nc5ccc(cc5s4)C)[O-] C35520478
CC1=C([C@H](N2C(=CSC2=N1)/C=C(/N(C)Cc3ccccc3)\[O-])c4ccccc4Cl)C(=O)OC C35693754
CCN(CC)C(=O)C1=C(N=C2N([C@@H]1c3ccc(cc3)C(F)(F)F)C(=CS2)/C=C(/NC4CC4)\[O-])C C36052599
CCN(CC)C(=O)C1=C(N=C2N([C@H]1c3ccc(cc3)C(F)(F)F)C(=CS2)/C=C(/NC4CC4)\[O-])C C36052600
Cc1c(c(=O)n(c(c1C(=O)c2c(c3c(s2)cccc3Cl)Cl)[O-])CCCOC(C)C)C#N C38621581
COC(=O)c1ccccc1[N-]C2=NC(=O)/C(=C/c3ccccc3OCc4ccc(cc4)Cl)/S2 C39870137
COC(=O)c1ccccc1[N-]C2=NC(=O)/C(=C\c3ccc(o3)c4ccc(cc4Cl)[N+](=O)[O-])/S2 C39870155
CCCOc1ccc(cc1OCC)/C=C(\C#N)/C(=N/c2nnc(s2)SCc3ccc(cc3)C)/[O-] C39997596
c1ccc(c(c1)CSc2nnc(s2)/N=C(/C(=C/c3ccc(o3)c4ccccc4[N+](=O)[O-])/C#N)\[O-])F C39998223
CCSc1nnc(s1)N2[C@H](C(=C(C2=O)[O-])C(=O)c3cccs3)c4ccc(cc4)C(C)(C)C C39999413
CCSc1nnc(s1)N2[C@@H](C(=C(C2=O)[O-])C(=O)c3ccc(cc3)C)c4ccc(cc4)C(C)C C39999826
CC1=C(O[C@H]2[C@@H]1[C@@]3(CC[C@@H]4[C@@H]([C@@H]3C2)CC[C@H]5[C@]4(CC[C@@H](C5)OC(=O)CCC(=O)[O-])C)C)CCCCOC(=O)C C43737484
COCC1=NN(C(=O)[C@H]1C/C(=C/c2ccc(c(c2)Cl)Cl)/C(=O)[O-])c3ccc(cc3)Br C33875066
CCOC(=O)c1c(n(c2c1cc(c(c2)C)[N-]S(=O)(=O)c3ccc(cc3)[N+](=O)[O-])c4ccc(cc4)C)C C16779786
CCCCN1c2ccc(cc2C[C@@]3([C@@H]1CCC)C(=NC(=O)N(C3=O)c4ccccc4C)[O-])[N+](=O)[O-] C09447362
CCCCN1c2ccc(cc2C[C@@]3([C@@H]1CCC)C(=NC(=O)N(C3=O)c4ccc(cc4)C)[O-])[N+](=O)[O-] C09009870
CCO/C(=C/1\C(=O)/C(=C/c2ccc(o2)c3ccc(cc3)[N+](=O)[O-])/S\C1=N/c4ccc(cc4)OC)/[O-] C59364642
CCOC(=O)C1=C(N=c2n(c(=O)/c(=C\c3ccccc3C(=O)[O-])/s2)[C@H]1c4ccc(cc4)N(C)C)C C59447091
CN\1C(=O)/C(=C\c2cc(ccc2OCC(=O)OC)Br)/S/C1=N\c3cccc(c3)C(=O)[O-] C59599559
CN\1C(=O)/C(=C\c2ccccc2OCc3ccc(cc3)[N+](=O)[O-])/S/C1=N\c4cccc(c4)C(=O)[O-] C59599612
CC\1=NN(C(=O)/C1=C\c2ccc(c(c2)[N+](=O)[O-])OCc3c(cccc3Cl)F)c4cccc(c4)C(=O)[O-] C59639406
CCCCN1c2ccc(cc2C[C@@]3([C@@H]1CCC)C(=NC(=O)N(C3=O)c4ccccc4Cl)[O-])[N+](=O)[O-] C09446743
CCc1ccccc1NC(=O)CSC2=C([C@@H](C3=C(CCCC3=N2)[O-])c4ccccc4OCC)C#N C13174279
CCCCN1c2ccc(cc2C[C@@]3([C@@H]1CCC)C(=O)N=C(N(C3=O)c4cc(cc(c4)C)C)[O-])[N+](=O)[O-] C09510505
CCCCN1c2ccc(cc2C[C@]3([C@@H]1CCC)C(=O)N=C(N(C3=O)c4cc(cc(c4)C)C)[O-])[N+](=O)[O-] C09510506
c1cc(c(cc1[N+](=O)[O-])Cl)c2ccc(o2)/C=C/c3cc(c4cc(ccc4n3)Br)C(=O)[O-] C08763515
Cc1ccc(cc1)c2c(c(=O)c3cc(c(cc3o2)C)C)OCc4cc(cc5c4OCOC5)C(=O)[O-] C08950695
Cc1ccc(cc1)c2c(c(=O)c3cc(ccc3o2)Cl)OCc4cc(cc5c4OCOC5)C(=O)[O-] C08978658
c1cc(ccc1N=C2C3(CCCC3)N(C(=N2)SCC(=O)[O-])c4ccc(cc4)Br)Cl C09113076
c1cc(ccc1CSc2nc3c(c4c(s3)CCCC4)c(=O)n2c5ccc(cc5)Cl)C(=O)[O-] C02260985
c1ccc(cc1)Cc2cc(c(c(c2)[N+](=O)[O-])[O-])/C=N/c3ccc4c(c3)nc(o4)c5ccc(cc5)Cl C09425570
c1ccc2c(c1)cc(c(n2)Cl)CSc3nc4cc(ccc4c(=O)n3c5ccccc5F)C(=O)[O-] C13017023
Cc1cccc(c1)n2c(=O)c3c4c(sc3nc2SCc5cccc(c5)C(=O)[O-])SCCC4 C13062199
Cc1ccc(cc1Br)N2C(=N/C(=N/c3ccc(cc3)Cl)/C24CCCCC4)SCC(=O)[O-] C08986589
Cc1cccc(c1/N=C\2/N(C(=O)/C(=C\c3ccc(o3)c4ccccc4C(=O)[O-])/S2)c5ccccc5)C C16349940
Cc1ccc(o1)C(=O)C2=C(C(=O)N([C@@H]2c3ccc(cc3)C(C)(C)C)c4nc5c(cc(cc5s4)C)C)[O-] C09302151
Cc1cc(c2c(c1)sc(n2)N3[C@H](C(=C(C3=O)[O-])C(=O)c4ccco4)c5ccc(cc5)C(C)C)C C09271390
CC(C)(C)c1ccc(cc1)[C@H]2C(=C(C(=O)N2c3nc4ccc(cc4s3)F)[O-])C(=O)c5cccs5 C09233045
CCc1ccc2c(c1)sc(n2)N3[C@@H](C(=C(C3=O)[O-])C(=O)c4ccc(cc4)Cl)c5ccccc5F C09329025
Cc1ccc2c(c1)sc(n2)N3[C@@H](C(=C(C3=O)[O-])C(=O)c4ccc5c(c4)C[C@@H](O5)C)c6ccc(cc6)C(C)C C09329404
Cc1c2c(n(n1)c3ccccc3)N=C4N(c5ccccc5N4[C@H]2c6ccc(cc6)C(=O)[O-])Cc7ccccc7 C21548909
c1ccc(cc1)C2=C/C(=C\c3ccc(o3)c4ccc(c(c4)Cl)Cl)/C(=O)N2c5ccc(cc5)C(=O)[O-] C27369917
CN(C)c1ccc(cc1)/C=C\2/C(=O)N([C@H]([N-]2)c3ccccc3)c4c(cc(cc4Cl)[N+](=O)[O-])Cl C28617396
Cc1ccc(cc1)C(=O)C2=C(C(=O)N([C@H]2c3ccc(cc3)C(C)(C)C)c4nc5c(cc(cc5s4)C)C)[O-] C08973930
CCc1ccc(cc1)[C@@H]2C(=C(C(=O)N2c3nc4ccc(cc4s3)C)[O-])C(=O)c5cc6ccccc6o5 C33438593
Cc1ccc2c(c1)sc(n2)N3[C@@H](C(=C(C3=O)[O-])C(=O)c4cc5ccccc5o4)c6ccc(cc6)C(C)C C33438938
Cc1cc(c2c(c1)sc(n2)N3[C@H](C(=C(C3=O)[O-])C(=O)c4cccc(c4)OC)c5ccc(cc5)C(C)C)C C08894066
CCc1ccc(cc1)[C@@H]2C(=C(C(=O)N2c3nc4ccc(cc4s3)F)[O-])C(=O)c5ccc(cc5)Cl C33555520
CCc1ccc(cc1)[C@@H]2C(=C(C(=O)N2c3nc4c(cc(cc4s3)C)C)[O-])C(=O)c5cccs5 C33642103
CCc1ccc(cc1)[C@@H]2C(=C(C(=O)N2c3nc4c(cc(cc4s3)C)C)[O-])C(=O)c5c(nc6n5cccc6)C C33814081
CC(C)Oc1ccc(cc1Br)/C=C\2/C(=O)N(/C(=N/c3cccc(c3)C(=O)[O-])/S2)C C16575657
Cc1ccc2c(c1)sc(n2)N3[C@H](C(=C(C3=O)[O-])C(=O)c4ccc(cc4)F)c5ccc(cc5)C(C)C C08973639
CC(C)c1ccc(cc1)[C@@H]2C(=C(C(=O)N2c3nc4ccc(cc4s3)Cl)[O-])C(=O)c5ccccc5 C34919191
CCc1ccc(cc1)[C@@H]2C(=C(C(=O)N2c3nc4ccc(cc4s3)Cl)[O-])C(=O)c5cc(ccc5C)C C34954708
Cc1ccc(c(c1)C(=O)C2=C(C(=O)N([C@H]2c3ccc(cc3)C(C)(C)C)c4nc5ccc(cc5s4)C)[O-])C C34954948
Cc1ccc(c(c1)C(=O)C2=C(C(=O)N([C@@H]2c3ccc(cc3)C(C)(C)C)c4nc5ccc(cc5s4)C)[O-])C C34954949
CCc1ccc(cc1)[C@@H]2C(=C(C(=O)N2c3nc4ccc(cc4s3)C)[O-])C(=O)c5cc(ccc5C)C C34955062
CCc1ccc(cc1)[C@H]2C(=C(C(=O)N2c3nc4ccc(cc4s3)C)[O-])C(=O)c5cc(ccc5C)C C34955063
Cc1ccc(cc1)[C@@H]2C(=C(C(=O)N2c3nc4ccc(cc4s3)Cl)[O-])C(=O)/C=C/c5ccccc5 C35421407
Cc1ccc(cc1)[C@H]2C(=C(C(=O)N2c3nc4ccc(cc4s3)Cl)[O-])C(=O)/C=C/c5ccccc5 C35421410
Cc1cc(c2c(c1)sc(n2)N3[C@@H](C(=C(C3=O)[O-])C(=O)c4ccccc4)c5ccc(cc5)C(C)C)C C08973907
Cc1cc(c2c(c1)sc(n2)N3[C@H](C(=C(C3=O)[O-])C(=O)c4ccccc4)c5ccc(cc5)C(C)C)C C08973908
CCc1ccc(cc1)N2C(=O)/C(=C\c3cn(c4c3cccc4)Cc5ccc(cc5Cl)Cl)/C(=O)N=C2[O-] C36543740
CCc1ccc(cc1)[C@H]2C(=C(C(=O)N2c3nc4c(cc(cc4s3)C)C)[O-])C(=O)c5ccc(cc5)C C38187216
c1ccc(cc1)c2csc(n2)/N=C/3\N(C(=O)/C(=C/c4ccc(cc4)C(=O)[O-])/S3)C5CCCCC5 C39866039
Cc1cccc(c1)S(=O)(=O)[N-]c2c(nc3ccccc3n2)N(C)c4ccc(c(c4)Cl)Cl C48311207
Cc1ccc(cc1)/N=C\2/[C@@H]([C@H](N(C2=O)c3ccc(cc3)C)c4ccc(cc4)Br)CC(=O)[O-] C49611651
c1ccc(cc1)n2c(nnc2SCc3cc(n4c5ccccc5nc4n3)[O-])c6ccc(cc6)Cl C09373641
CCO/C(=C/1\C(=O)/C(=C/c2ccc(o2)c3ccc(cc3)F)/S\C1=N/c4ccc(cc4)Br)/[O-] C59105432
CCOC(=O)c1c2c(sc1/N=C\3/N=C(/C(=C/4\c5ccccc5N(C4=O)C(C)C)/S3)[O-])CCCC2 C59146186
CCO/C(=C/1\C(=O)/C(=C\c2cc(n(c2C)c3cccc4c3cccc4)C)/S\C1=N/c5ccc(cc5)C)/[O-] C59364865
Cc1ccc(cc1)Sc2ccc(cc2[N+](=O)[O-])/C=C\3/C(=O)N=C(S3)/C=C(/c4ccc(cc4)Cl)\[O-] C13026733
CN\1C(=O)/C(=C\c2cn(c3c2cccc3)Cc4ccccc4C#N)/S/C1=N\c5ccc(cc5)C(=O)[O-] C59597230
CCCCSC1=NC(=O)[C@H]2[C@@H](C3=C(CC(CC3=NC2=N1)(C)C)[O-])c4ccc(cc4)Br C39775986
Cc1ccc(c(c1)C)CSC2=NC(=O)[C@@H]3[C@@H](C4=C(CC(CC4=NC3=N2)(C)C)[O-])c5cccc(c5)OC C63448054
CN(C)c1ccc(cc1)/C=C/2\CCC[C@@H]3C2=NN([C@H]3c4ccc(cc4)N(C)C)C(=O)CCC(=O)[O-] C08431621
c1cc(oc1)/C=C/C2=NN([C@H](C2)c3ccco3)C(=O)COc4c(cc(cc4Cl)C(=O)[O-])Cl C13043829
CN(C(=O)CSc1nc2cc(ccc2c(=O)n1Cc3ccccc3)C(=O)[O-])C4(CCCCC4)C#N C13044980
CCc1ccc2c(cc(=O)oc2c1)CSc3nc4cc(ccc4c(=O)n3C[C@@H]5CCCO5)C(=O)[O-] C13053157
c1cc(ccc1c2nc(on2)CSc3nc4cc(ccc4c(=O)n3C[C@H]5CCCO5)C(=O)[O-])Cl C13053432
Cc1ccc(cc1C)S(=O)(=O)N(C)c2ccc(cc2)OS(=O)(=O)c3ccc(cc3)C(=O)[O-] C13067745
Cc1cc(cc(c1C)S(=O)(=O)Oc2ccc(cc2)N(C)S(=O)(=O)c3ccccc3F)C(=O)[O-] C13087775
Cc1ccc(c(c1)S(=O)(=O)N(C)c2ccc(cc2)OS(=O)(=O)c3cc(ccc3F)C(=O)[O-])C C13093733
CC(C)(C)c1ccc(cc1)Sc2ccc(cc2[N+](=O)[O-])S(=O)(=O)N3CCC(CC3)C(=O)[O-] C13191746
Cc1ccc(cc1)CN(C)C(=O)CSc2nc3cc(ccc3c(=O)n2c4ccccc4F)C(=O)[O-] C13266940
c1ccc(cc1)CCn2c(=O)c3ccc(cc3nc2SCc4cc(=O)n5ccccc5n4)C(=O)[O-] C13280252
Cc1ccc(cc1)S(=O)(=O)N(C)c2ccc(cc2)OS(=O)(=O)c3cc(ccc3C)C(=O)[O-] C13307857
CC[C@@H](C)c1ccc(cc1)n2c(=O)c3ccccc3nc2SCC(=O)N4CCC[C@H](C4)C(=O)[O-] C13395130
Cc1ccc(cc1)c2csc3c2c(=O)n(c(n3)SCc4c(cco4)C(=O)[O-])C[C@H]5CCCO5 C13399124
C=CCn1c(nnc1SCc2c3c(cccc3sc2C(=O)[O-])F)[C@@H]4COc5ccccc5O4 C13417655
CC1=NC2=C([C@H](C1C(=O)OC(C)C)c3cc(c(c(c3)OC)[O-])[N+](=O)[O-])C(=O)C[C@H](C2)c4cccs4 C12384662
COc1ccc(cc1)C(=O)C2=C(C(=O)N([C@@H]2c3cccc(c3OC)OC)c4nc5ccc(cc5s4)F)[O-] C08818024
CC(C)(C)c1ccc(cc1)[C@H]2C(=C(C(=O)N2CCN3CCOCC3)[O-])C(=O)c4cc5ccccc5o4 C20263783
Cc1ccc2c(c1)sc(n2)N3[C@H](C(=C(C3=O)[O-])C(=O)c4cccc(c4)OC)c5cccc(c5OC)OC C09464096
CCOc1ccc2c(c1)sc(n2)N3[C@@H](C(=C(C3=O)[O-])C(=O)c4ccc(o4)C)c5ccc(cc5)N(C)C C33552391
Cc1ccc(c(c1)C(=O)C2=C(C(=O)N([C@@H]2c3ccc(cc3)C(=O)OC)c4nc(c(s4)C(=O)C)C)[O-])C C33580958
CCOC(=O)c1c(nc(s1)N2[C@H](C(=C(C2=O)[O-])C(=O)c3cc4ccccc4o3)c5ccc(cc5)C)C C33775701
CC1CCN(CC1)C2=C(C(=O)N(C2=O)CC(C)C)c3c(nn(c3[O-])c4ccc(cc4)OC)C(C)C C35621456
CC1=C([C@@H](N2C(=CSC2=N1)/C=C(/N3CCN(CC3)C(=O)C)\[O-])c4cccc(c4)Cl)C(=O)OCC=C C35701604
CCOc1ccc(cc1)N2[C@@H](SCC2=O)c3ccc(cc3)[N-]S(=O)(=O)c4cccc5c4nccc5 C35912465
CC1=C([C@@H](N2C(=CSC2=N1)/C=C(/N3CCN(CC3)C(=O)C)\[O-])c4ccccc4Cl)C(=O)OCC=C C36053047
CN(c1cc(ccc1OC)S(=O)(=O)[N-]c2ccc(cc2)F)S(=O)(=O)c3ccc(cc3)Cl C08666841
CCc1ccc(cc1)[C@H]2C(=C(C(=O)N2c3nc(c(s3)C(=O)OC)C)[O-])C(=O)c4ccc5c(c4)C[C@H](O5)C C38255770
Cc1ccc2c(c(oc2c1)C(=O)c3c(c(c(=O)n(c3[O-])CCc4ccc(c(c4)OC)OC)C#N)C)C C38625359
Cc1ccc(o1)C(=O)C2=C(C(=O)N([C@H]2c3cccs3)c4nnc(s4)SCc5ccccc5)[O-] C39835184
Cc1ccc(cc1)CSc2nnc(s2)N3[C@@H](C(=C(C3=O)[O-])C(=O)c4ccc(cc4)F)c5cccnc5 C39835215
Cc1ccc(o1)C(=O)C2=C(C(=O)N([C@H]2c3ccco3)c4nnc(s4)SCc5ccccc5Cl)[O-] C39835258
c1ccc(cc1)C(=O)C2=C(C(=O)N([C@H]2c3ccco3)c4nnc(s4)SCc5ccccc5F)[O-] C39835278
c1ccc(c(c1)CSc2nnc(s2)N3[C@H](C(=C(C3=O)[O-])C(=O)c4ccc(cc4)F)c5ccco5)F C39835288
c1ccc(cc1)[C@H]2C(=C(C(=O)N2c3nnc(s3)SCc4ccccc4F)[O-])C(=O)c5ccco5 C39835298
Cc1ccc(o1)C(=O)C2=C(C(=O)N([C@@H]2c3cccs3)c4nnc(s4)SCc5ccccc5F)[O-] C39835307
c1ccc(cc1)C(=O)C2=C(C(=O)N([C@H]2c3ccco3)c4nnc(s4)SCc5ccc(cc5)F)[O-] C39835318
COc1ccc2cc(ccc2c1)C(=O)C3=C(C(=O)N([C@@H]3c4ccc(cc4)C(=O)OC)c5nccs5)[O-] C39848829
CCCc1nnc(s1)/N=C(/C(=C/c2cn(nc2c3cc4ccccc4o3)c5ccccc5)/C#N)\[O-] C39997873
CCSc1nnc(s1)N2[C@@H](C(=C(C2=O)[O-])C(=O)c3ccc(cc3)Cl)c4cccc(c4)[N+](=O)[O-] C39999846
COc1cccc(c1OC)[C@@H]2CC(=NN2/C(=C/Sc3nc4ccccc4o3)/[O-])c5cccs5 C44810013
CC1CCN(CC1)c2ccc(cc2[N+](=O)[O-])/C(=N/c3nnc(s3)SCc4ccc(cc4)C#N)/[O-] C14621514
C=CCc1cc(ccc1OCc2ccc3c(c2)OCO3)/C=C\4/C(=NC(=O)N(C4=O)c5ccc(cc5)F)[O-] C59135534
CCO/C(=C/1\C(=O)/C(=C/c2cc(n(c2C)c3ccc(cc3)[N+](=O)[O-])C)/S\C1=N/c4ccc(cc4)OC)/[O-] C59366063
c1ccc(cc1)CS(=O)(=O)[N-]/N=C/c2ccc(o2)Sc3nc4ccc(cc4s3)[N+](=O)[O-] C59392326
COc1cc2c(cc1OC)[C@H](N(CC2)C/C(=N/c3ccc(cc3[N+](=O)[O-])Cl)/[O-])c4cccs4 C12995264
COc1cc(cc(c1OC)OC)[C@H]2[C@@H]3C(=NC(=NC3=O)SCc4ccccc4F)N=C5C2=C(CCC5)[O-] C39731244
COc1cc(cc(c1OC)OC)[C@H]2[C@H]3C(=NC(=NC3=O)SCc4ccccc4F)N=C5C2=C(CCC5)[O-] C39731252
CCCCN1c2ccc(cc2C[C@@]3([C@@H]1CCC)C(=O)N=C(N(C3=O)c4ccc(cc4)F)[O-])[N+](=O)[O-] C09510637
Cc1ccc(cc1S(=O)(=O)[N-]c2ccc(cn2)Cl)c3nnc(o3)c4ccc(c(c4)OC)OC C64988068
c1ccc(c(c1)NC(=O)COC(=O)c2cc(ccc2O)NS(=O)(=O)c3cccs3)F C03239755
CC(C)(C)[C@@H]1CCc2c(sc(c2C(=O)N)NC(=O)COc3ccccc3[N+](=O)[O-])C1 C02884330
CCn1c(nnc1SCC(=O)N/N=C/c2ccc(cc2O)O)c3ccc(cc3)Cl C09018985
Cc1ccc2c(c1)oc(n2)c3ccc(cc3O)NC(=S)NC(=O)c4cc(cc(c4)OC)OC C09064855
Cc1ccc(cc1)Nc2nc(nc(n2)N)CSc3nnc(n3Cc4ccccc4)C5CC5 C09217669
c1ccc(cc1)NC(=O)c2ccccc2NC(=S)NC(=O)/C=C/c3ccc(cc3)[N+](=O)[O-] C09229560
c1ccc(c(c1)C(=O)NC2CCCCC2)NC(=S)NC(=O)/C=C/c3ccc(cc3)[N+](=O)[O-] C09229640
Cc1c([nH]c2c1cc(cc2)C(=O)O[C@@H](C)C(=O)Nc3ccc(cc3)S(=O)(=O)NC(C)C)C C09552115
CCNc1cc(nc(n1)Nc2ccc(cc2)NS(=O)(=O)c3ccc4c(c3)sc(n4)C)C C09572453
Cc1ccccc1NC(=O)C[C@H]2C(=O)Nc3ccccc3N2CC(=O)NC[C@@H]4CCCO4 C09643022
C[C@H](C(=O)Nc1ccc(cc1)NC(=O)C)Sc2nnc(s2)Nc3cccc(c3)OC C09646663
COC(=O)c1ccc(cc1)NC(=O)Cc2csc(n2)NC(=O)Nc3ccc(cc3)Cl C09784464
CCn1c(=O)c2ccccc2nc1NNC(=O)[C@@H](C(C)C)NC(=O)c3ccc(cc3)C(C)(C)C C11156245
CC[C@H](C)[C@H](C(=O)NNc1nc2ccccc2c(=O)n1CC)NC(=O)c3ccc(cc3)Cl C11158228
C[C@@H](C(=O)NC1(CCCCC1)C#N)OC(=O)CCNC(=O)NC23CC4CC(C2)CC(C4)C3 C11440818
c1ccc(c(c1)/C=C/C(=O)NC(=S)NNC(=O)c2ccc(c(c2)[N+](=O)[O-])Cl)Cl C13981429
CCCCNS(=O)(=O)c1ccc2c(c1)[nH]c(n2)S[C@H](C)C(=O)NC3(CCCCC3)C#N C14094744
CCCC1(C(=O)N(C(=O)N1)CC(=O)Nc2ccccc2C(=O)NC3CCCC3)CCC C14423629
c1ccc(c(c1)c2nc3ccccc3s2)NC(=O)CSc4ccc(cc4[N+](=O)[O-])C(=O)N C14604018
CCC1=Nc2ccccc2N=C([C@H]1c3ccc(cc3)OC)NC(=O)CSc4nnc(s4)N C14608100
CCCCn1c(c(c(=O)[nH]c1=O)N(CCCC)C(=O)c2c(ccc(n2)Cl)Cl)N C14624247
CCCCN(c1c(n(c(=O)[nH]c1=O)CC(C)C)N)C(=O)COc2c(cc(cc2C)C)C C14719935
CCCCN(c1c(n(c(=O)[nH]c1=O)CC(C)C)N)C(=O)Cc2coc3c2cc(c(c3)C)C C14720179
CC[C@H](C)Nc1cc2c(c(n(c2nc1)CCc3c[nH]c4c3cccc4)C(=O)OC)NC(=O)C C14742822
CCOc1ccccc1NC(=O)CSc2nnc(s2)NC(=O)Nc3ccc(cc3)C C15882644
COc1cc(ccc1Cl)NC(=O)CCSc2nc([nH]n2)N/N=C/c3ccccc3Cl C20833427
CCOC(=O)c1c2c(sc1NC(=O)CCSc3nnc(n3N)C(C)(C)C)CCCC2 C20842102
CCOc1ccccc1NC(=O)CSc2nc([nH]n2)N/N=C/c3cccc4c3cccc4 C20905280
Cc1ccc(c(c1)S(=O)(=O)Oc2ccc(cc2OC)/C=N/NC(=O)c3ccc(cc3)N)C C20928879
CN(C)c1ccc(cc1)/C=N/Nc2[nH]nc(n2)SCCC(=O)Nc3ccccc3Cl C21076101
Cc1cccc(c1C)OCC(=O)Nc2cc(ccc2O)S(=O)(=O)Nc3ccccc3OC C22196686
CCOC(=O)c1c(c(c(s1)N)C#N)CSc2nnc(s2)Nc3ccccc3OC C22861977
C[C@H]1CCc2c(sc(c2C(=O)OC)NC(=O)CSc3nnc(n3N)c4ccccc4)C1 C32945169
CCOC(=O)c1c(c([nH]c1C)C(=O)COC(=O)c2c(c(c(c(n2)Cl)Cl)N)Cl)C C34878831
CCc1ccc2c(c1)c3c([nH]2)nc(nn3)SCC(=O)Nc4ccc(cc4)C(=O)NC5CC5 C35312599
CCCCNC(=O)[C@H](c1ccc2c(c1)OCO2)N(CCC)C(=O)c3c(cccc3O)O C36571183
C[C@@H](C(=O)Nc1nc(cs1)c2ccccc2)Sc3nnc(n3N)c4ccccc4OC C36640835
CCOC(=O)c1c2c(sc1NC(=O)N/N=C/c3ccc(c(c3)OC)O)C[C@@H](CC2)C C40845445
CC(=O)Nc1cccc(c1)Nc2nnc(s2)SCC(=O)Nc3ccccc3OC(F)F C46587781
Cc1ccc(cc1)C(=O)Oc2ccc(cc2OC)[C@@H](c3c[nH]nc3C)c4c([nH]nc4O)C C04113179
CC(C)c1ccc(cc1)Nc2nc(nc(n2)N)CN3CCN(CC3)c4cccc(c4)OC C54672231
CN(C)c1ccc(cc1)/C=N/Nc2[nH]nc(n2)SCC(=O)NC3C4CC5CC(C4)CC3C5 C59004979
COc1ccccc1CNC(=O)CSc2nc([nH]n2)N/N=C/c3ccc(cc3Cl)Cl C59014523
CCOc1ccc(cc1)/C=N/Nc2[nH]nc(n2)SCC(=O)NC3C4CC5CC(C4)CC3C5 C59014619
c1ccc(cc1)/C=C/C=N/Nc2[nH]nc(n2)SCC(=O)Nc3nc4ccccc4s3 C59016275
Cc1ccc(c(c1)C)NS(=O)(=O)c2ccc(c(c2)[N+](=O)[O-])NC[C@@H](c3ccccc3F)O C59386019
Cc1ccc(c(c1)C)NS(=O)(=O)c2ccc(c(c2)[N+](=O)[O-])NC[C@H](c3ccccc3F)O C59386021
CC(C)C/C(=N/Nc1[nH]nc(n1)SCC(=O)Nc2c(c3c(s2)CCCC3)C#N)/C C59891879
CC(=O)NC1(CCCCCC1)c2nc(on2)CCC(=O)Nc3cc(ccc3O)C(C)(C)C C59994450
CC[NH+](CC)c1ccc(cc1)[C@H]2[C@@H]3C(=NN=C3OC(=C2C#N)N)c4ccc(c(c4)OC)OCC C09292147
CCCCOC(=O)C1=C(OC(=C([C@]12c3ccccc3NC2=O)C(=O)OC(C)C)C)N C02235432
CC1=C([C@]2(c3ccccc3NC2=O)C(=C(O1)N)C(=O)OC(C)(C)C)C(=O)OC(C)(C)C C00706078
Cc1cc(no1)NS(=O)(=O)c2ccc(cc2)NC(=O)CCCc3c[nH]c4c3cccc4 C03404695
Cc1ccc2nc(cc(=O)n2c1)CSCc3nc(nc(n3)Nc4ccccc4C)N C07058053
c1cc(c(cc1[N+](=O)[O-])NC(=O)COC(=O)c2cc(ccc2N)Br)Cl C08758507
CS(=O)(=O)Nc1ccccc1C(=O)OCc2nc(c3c4c(sc3n2)CCCCC4)N C08720254
CCCC(=O)Nc1ccc(cc1)S(=O)(=O)Nc2ccc3c(c2)NC(=O)C(CO3)(C)C C09173653
C[C@H](C(=O)Nc1cccc(c1)S(=O)(=O)N(C)c2ccccc2)NC(=O)Nc3ccccc3 C09335827
c1ccc(cc1)n2c(nc(n2)SCc3nc(nc(n3)Nc4ccc(cc4)F)N)C5CC5 C09448374
Cc1ccc(c(c1)NC(=O)CNC(=O)COC(=O)c2ccc3c(c2)c(c([nH]3)C)C)OC C09552326
CC(=O)Nc1ccc(cc1)S(=O)(=O)N(C)CC(=O)Nc2ccccc2Nc3ccccc3 C09672487
c1ccc(c(c1)C(=O)NNC(=S)NC(=O)/C=C/c2cccc(c2)[N+](=O)[O-])Br C10450736
CC(C)(C)NC(=O)NC(=O)COC(=O)c1c2c(sc1NC(=O)C3CCCCC3)CCC2 C10932328
Cc1cccc(c1)C(=O)N[C@@H](C(C)C)C(=O)OCC(=O)NC(=O)N[C@@H]2CCCC[C@@H]2C C11762759
c1cc2ccc(c3c2c(c1)CC3)S(=O)(=O)NCCNc4ccc(nn4)Nc5cccnc5 C11796884
c1ccc2c(c1)c(c(s2)C(=O)NC(=S)NNC(=O)c3ccc(cc3)[N+](=O)[O-])Cl C12502466
c1ccc(c(c1)NC(=O)/C(=C/c2ccc3c(c2)OCO3)/NC(=O)/C=C/c4ccco4)O C12658033
Cc1ccc(cc1[N+](=O)[O-])S(=O)(=O)NNC(=S)Nc2ccc(c(c2)Cl)Cl C12659218
c1ccc2c(c1)c(c[nH]2)C(=O)NNC(=O)c3ccccc3OCc4cn5ccccc5n4 C12578147
c1ccc(cc1)n2c(nnc2SCc3nc(nc(n3)Nc4ccc(cc4)F)N)C5CC5 C09209039
Cn1c(nnc1SCC(=O)N/N=C/c2ccc(cc2O)O)c3ccc(cc3)Cl C02317348
c1ccc2c(c1)ccc(c2NC(=S)NC(=O)c3ccc(c(c3)[N+](=O)[O-])N4CCCCC4)O C14269565
CCOC(=O)c1cnc(nc1N)S[C@@H](C)C(=O)Nc2c(c3c(s2)CCCCC3)C#N C17015913
c1cc(ccc1C(=O)NC2CCCCC2)NC(=S)NC(=O)c3ccc(cc3)[N+](=O)[O-] C20058676
C=CCNS(=O)(=O)c1ccc2c(c1)[C@@H]3C=CC[C@H]3[C@H](N2)c4cc(ccc4O)[N+](=O)[O-] C20709504
Cc1cc(c(c(c1)C)CSc2nnc(n2N)N/N=C/c3c(nn(c3C)C(C)C)C)C C20911547
Cc1ccc(cc1)c2nnc(n2N)SCC(=O)Nc3cc(nn3c4ccc(cc4)C)C C21258675
Cc1cccc2c1nc([nH]c2=O)CSc3nnc(s3)Nc4cccc(c4)NC(=O)C C23079401
C[C@H](c1nc(nc(n1)Nc2ccccc2)N)Sc3nncn3c4cccc(c4)Cl C25025686
Cc1ccc(cc1C)NC(=O)NC(=O)COC(=O)c2cccc(c2)NC(=O)c3cccs3 C25793300
C[C@@H](C(=O)Nc1ccc(cc1)N(C)C)Sc2nnc(n2N)c3ccc(cc3)OC(F)F C30598123
Cc1ccccc1/C=N/NC(=O)[C@@H](c2c3ccccc3c(=O)[nH]n2)NC(=O)c4ccccc4 C13785308
CCc1ccc(cc1)NC(=O)N[C@H](C(C)C)C(=O)N2CCN([C@@H](C2)C)C(=O)NCC C34998272
CC(C)[C@H](C(=O)Nc1nnc(s1)c2ccccc2)NC(=O)Nc3ccc(cc3)C#N C35227829
COCCCNC(=O)c1ccc2c(c1)[C@@H]3C=CC[C@H]3[C@@H](N2)c4cc(ccc4O)[N+](=O)[O-] C14476236
Cc1ccc(o1)CN([C@H](c2ccco2)C(=O)NC3CCCCC3)C(=O)c4c(cccc4O)O C36597549
Cc1cc(c(c(c1)C)OCC(=O)N(CC(C)C)c2c(n(c(=O)[nH]c2=O)CC(C)C)N)C C36718473
CCOc1ccc(c(c1)OCC)C2=NN=C3[C@H]2[C@H](C(=C(O3)N)C#N)c4ccc(cc4)O C05095406
C[C@@H](C(=O)Nc1ccnn1C(C)C)Sc2nnc(n2N)c3ccc(cc3Cl)Cl C08644256
C[C@@H](C(=O)NC(=O)Nc1ccc(cc1)C#N)Sc2nnc(s2)NC3CCCCC3 C45898899
CCOc1cc(ccc1O)[C@H]2c3c(n[nH]c3C(=O)N2Cc4ccco4)c5cc(ccc5O)C C12063450
CC(=O)Nc1ccc(cc1)S(=O)(=O)N(C)CC(=O)Nc2ccc(cc2)Nc3ccccc3 C57613726
c1ccc(c(c1)C(=O)NNC(=O)CCc2ccc(cc2)S(=O)(=O)N3CCCCCC3)O C17526563
c1ccc(cc1)CN2c3ccccc3/C(=N\NC(=O)CNC(=O)c4ccccc4O)/C2=O C09330701
CC(C)n1cnnc1SCC(=O)Nc2ccc(cc2)NC(=O)Nc3ccc(cc3)Cl C58084975
Cc1ccc(cc1NC(=O)CSc2nc([nH]n2)N/N=C/c3ccc(cc3)N(C)C)Cl C59005330
COc1cccc(c1O)/C=N/Nc2[nH]nc(n2)SCC(=O)C3C4CC5CC(C4)CC3C5 C59016793
CCc1ccccc1NC(=O)CN(C)C(=O)Nc2ccc(c(c2)Cl)N3CCNC(=O)C3 C57885618
c1ccc(cc1)OC(=O)CSc2nc([nH]n2)N/N=C/c3cc(cc(c3O)Cl)Cl C59832752
CC[NH+](CC)c1ccc(cc1)[C@@H]2[C@H]3C(=NN=C3OC(=C2C#N)N)c4cc(ccc4OC)OC C01111486
C/C(=N/c1ccc(cc1)S(=O)(=O)N2CCOCC2)/Nc3ccc(c(c3)O)C(=O)[O-] C05826742
Cc1ccccc1NC(=O)N([C@@H]2C(N(C(=O)N2c3ccccc3C)[C@H](C)C(=O)[O-])(C)C)O C01511584
c1cc(oc1)C(=O)N/C(=C\c2ccc3c(c2)OCO3)/C(=O)Nc4ccc(cc4)C(=O)[O-] C12656761
C[C@]12CC[C@H]3[C@H]([C@@H]1CC[C@H]2O)CCC4=C/C(=N/OCC(=O)NCCCCC(=O)[O-])/CC[C@]34C C12875322
C[C@H](C(=O)NC(=O)NC1CCCC1)Sc2ncc(n2c3ccc(cc3)F)C(=O)[O-] C13016119
c1cc(ccc1/C=C/C(=O)[O-])S(=O)(=O)Nc2nc(cs2)c3ccc4c(c3)CC(=O)N4 C13031300
CCC(C)(C)C1CCC(CC1)Nc2ccc(cc2[N+](=O)[O-])C(=O)N[C@@H](C)C(=O)[O-] C13037492
c1cc(ccc1[C@@H](C(=O)NC2CC2)Sc3nc4cc(ccc4c(=O)n3CCO)C(=O)[O-])F C13047183
C[C@@H](Cn1c(=O)c2ccc(cc2nc1SCC(=O)Nc3ccc(cc3)F)C(=O)[O-])O C13051231
CC(=O)NCCc1ccc(s1)c2csc(n2)NS(=O)(=O)c3cccc(c3)C(=O)[O-] C13239821
Cc1ccc(cc1C)S(=O)(=O)Nc2cccc(c2)NC(=O)[C@@H]3CC=CC[C@@H]3C(=O)[O-] C13249146
Cc1ccc(cc1C)S(=O)(=O)Nc2cccc(c2)NC(=O)[C@@H]3CC=CC[C@H]3C(=O)[O-] C13249150
Cc1ccc(cc1C)S(=O)(=O)Nc2cccc(c2)NC(=O)[C@H]3CC=CC[C@H]3C(=O)[O-] C13249152
c1ccc(cc1)NS(=O)(=O)c2ccc(cc2)NC(=O)[C@@H]3CC=CC[C@H]3C(=O)[O-] C13253480
C[C@H](COC)NS(=O)(=O)c1ccc(cc1)NC(=O)CC2(CCCCCC2)C(=O)[O-] C13253961
C[C@@H]1CCc2c(cc(s2)C(=O)NNS(=O)(=O)c3ccc(c(c3)C(=O)[O-])F)C1 C13262235
c1ccc(c(c1)C(=O)NC2CCCC2)NS(=O)(=O)c3ccc(cc3)/C=C/C(=O)[O-] C13262375
Cc1ccc(n1c2ccc(cc2)C(=O)NNS(=O)(=O)c3ccc(cc3)C(=O)[O-])C C13265024
Cc1ccc(c(c1)n2cnnc2Sc3ccc(cc3C(=O)[O-])S(=O)(=O)N)C C13273264
CCC(=O)Nc1ccc(cc1)c2csc(n2)NS(=O)(=O)c3cc(cs3)C(=O)[O-] C13301094
C[C@@H](C(=O)NNC(=O)c1ccc(cc1)F)Sc2ncc(n2c3ccc(cc3)F)C(=O)[O-] C13452374
c1cc(ccc1S(=O)(=O)Nc2ccc(c(c2)C(=O)[O-])O)S(=O)(=O)N3CCCC3 C13464113
CCN(CC)S(=O)(=O)c1ccc(c(c1)NC(=O)CC2(CCCCC2)C(=O)[O-])O C13470011
c1cc(cc(c1)C(=O)[O-])[C@@H]2[C@@H]3CC=C[C@H]3c4cc(ccc4N2)S(=O)(=O)Nc5ncccn5 C14944236
c1ccc(cc1)C(=O)C2=C(C(=O)N([C@@H]2c3ccccc3F)c4ccc(cc4)S(=O)(=O)N)[O-] C18010011
C[C@]1(CC1(Cl)Cl)C(=O)NNC(=O)c2ccccc2[N-]S(=O)(=O)c3cccs3 C21196882
Cc1ccc(c(c1)c2c(nc(nn2)S[C@H](C)C(=O)Nc3ccccc3C)[O-])NC(=O)C C21882660
Cc1c(c(n[nH]1)C)S(=O)(=O)[N-]c2ccccc2C(=O)N[C@@H](C)c3ccccc3 C06920332
Cc1c(cc(cc1Cl)S(=O)(=O)[N-]c2ccc(cc2)CS(=O)(=O)N)[N+](=O)[O-] C25525498
Cc1c(c2cc(ccc2o1)NS(=O)(=O)c3ccc(c(c3)C(=O)[O-])O)C(=O)OC C28463281
c1ccc(c(c1)[N+](=O)[O-])OCC(=O)NC(=S)Nc2cc(c(c(c2)Cl)[O-])Cl C32119225
Cc1ccc/c(=N/S(=O)(=O)c2ccc(cc2)N/N=C/3\c4ccccc4C=C(C3=O)C(=O)[O-])/[nH]1 C16951531
C[C@H](C(=O)NCCc1c[nH]c2c1cc(cc2)Cl)S[C@@H]3[C@@H]4C(=NC=N4)N=C([N-]3)Cl C39041228
C[C@@H]1CCC[C@H]([C@@H]1C)NC(=O)CSc2nc3cc(ccc3c(=O)n2C[C@@H](C)O)C(=O)[O-] C39697934
c1cc(cc(c1)[N+](=O)[O-])NC(=O)[C@H]2CC=CC[C@H]2C(=O)Nc3ccc(cc3)C(=O)[O-] C39894783
COc1ccc(cc1OC)[C@H]2c3c([nH]nc3C(=O)N2CCCO)c4cc(ccc4[O-])Cl C39898046
CCCN1c2ccc(c3c2c(ccc3)C1=O)S(=O)(=O)[N-]c4cccc(c4)S(=O)(=O)N C41125260
C[C@@]1(C(=O)NC(=O)N1)c2cccc(c2)[N-]S(=O)(=O)c3ccccc3C(F)(F)F C46865130
c1cc(c(cc1[N+](=O)[O-])[N-]S(=O)(=O)c2ccc(s2)Br)NCCO C29433793
COc1cc(c(cc1OC)Br)S(=O)(=O)[N-]c2cc(ccc2Cl)C(=O)N C58723251
C[C@H](C(=O)NNC(=O)c1ccc(c(c1)S(=O)(=O)[N-]c2ccccc2OC)Cl)SC C33226004
[H]/N=C\1/N(C(=O)C[C@@H](S1)C(=O)Nc2ccc(cc2)C(=O)[O-])/N=C/c3ccc(cc3)Cl C58836829
C/C(=N\NC1=NC(=O)C[C@@H](S1)C(=O)Nc2ccc(cc2)C(=O)[O-])/c3ccc(cc3)F C36611056
Cc1ccc(cc1[N-]S(=O)(=O)C)N[C@H](C)C(=O)Nc2ccc(c(c2)OC)OC C60099849
CC(=O)Nc1cc(c(cc1NC(=O)CS(=O)(=O)[N-]c2ccc(cc2)N3CCCCC3)F)F C60354747
CC(C)CCNC(=O)c1c[nH]c2ccc(cc2c1=O)S(=O)(=O)[N-]c3ccccc3F C20726902
CCCCc1cc([nH]n1)NC(=O)c2ccc(cc2)S(=O)(=O)[N-]c3ccncc3 C64079247
CCN1c2ccccc2[C@H](C(=C1[O-])C(=O)/N=c/3\[nH]c(cs3)CC(=O)OCC)O C64197103
Cc1ccc(c(c1)C)[N-]S(=O)(=O)C2=CN=C(C2)[C@H]3NN[C@@H](O3)c4ccccc4 C64612765
COc1ccccc1[C@H]2C/C(=C/3\C(=O)N=C(N(C3=O)CCc4ccccc4)[O-])/NN2 C64788539
Cc1ccc(o1)C(c2ccc(cc2)/N=C/c3cc(ccc3[O-])[N+](=O)[O-])c4ccc(o4)C C04280950
Cc1ccc(o1)C(c2ccc(cc2)/N=C/c3cc(cc(c3[O-])[N+](=O)[O-])C)c4ccc(o4)C C04280956
c1ccc(c(c1)C(=O)[O-])Sc2ccc(cc2[N+](=O)[O-])S(=O)(=O)C(F)(F)F C03214801
CCOc1cc(cc(c1OC)Br)/C=C\2/C(=O)N(/C(=N\c3cccc(c3)C(=O)[O-])/S2)C C09012831
CC(C)Cn1c(=O)c2ccc(cc2nc1SCc3cc(=O)oc4c3c5ccccc5cc4)C(=O)[O-] C13048996
c1ccc2c(c1)cccc2CSc3nc4cc(ccc4c(=O)n3Cc5ccco5)C(=O)[O-] C13050755
COc1ccc(cc1Cl)n2c(=O)c3ccccc3nc2SCc4c5ccccc5oc4C(=O)[O-] C13255882
c1ccc(c(c1)n2c(=O)c3ccc(cc3nc2SCc4cc(on4)c5cccs5)C(=O)[O-])F C13280101
c1ccc(c(c1)n2c(=O)c3ccc(cc3nc2SCc4ncc(o4)c5ccc(cc5)F)C(=O)[O-])F C13280110
CC(C)c1ccc(cc1)n2c(nnn2)SCc3c4c(cccc4sc3C(=O)[O-])F C13401076
CC[C@@H](C)c1ccc2c(c1)nc(o2)c3ccc(cc3)/N=C\c4cccc(c4[O-])[N+](=O)[O-] C16610636
CC[C@@H](C)c1ccc(cc1)N2C(=O)/C(=C\c3ccc(o3)Sc4ccccc4)/C(=NC2=O)[O-] C20171480
CC[C@H](C)c1ccc(cc1)N2C(=O)/C(=C\c3ccc(o3)Sc4ccccc4)/C(=NC2=O)[O-] C17045113
CCOc1ccc(cc1Cl)c2c(cn(n2)c3ccccc3)/C=C(/C#N)\c4nc5ccccc5c(n4)[O-] C26779573
CC(C)(C)c1ccc(cc1)c2nnc(n2/N=C/C=C\c3ccccc3[N+](=O)[O-])[S-] C28352198
c1ccc2c(c1)cccc2CSc3nnc(s3)/N=C(/c4ccc(c(c4)[N+](=O)[O-])Cl)\[O-] C33431825
Cc1ccc(cc1)[C@@H]2C(=C(C(=O)N2CCc3ccccc3)[O-])C(=O)c4cc(ccc4C)C C33667117
Cc1ccc(cc1)[C@H]2C(=C(C(=O)N2CCc3ccccc3)[O-])C(=O)c4cc(ccc4C)C C33667119
CCCc1c(c(n(n1)c2ccccc2)[O-])C3=C(C(=O)N(C3=O)C4CCCCC4)N5CCC(CC5)C C35621429
CCOc1cc(cc(c1OC)Br)/C=C\2/C(=O)N(/C(=N\c3ccc(cc3)C(=O)[O-])/S2)C C35657207
CCc1c(c(n(n1)c2ccc(c(c2)Cl)Cl)[O-])C3=C(C(=O)N(C3=O)C4CCCCC4)N(C)CC C35963610
CCOC(=O)C1=C(N=C2N([C@H]1c3ccc(cc3C)C)C(=CS2)/C=C(/N4C[C@H](O[C@H](C4)C)C)\[O-])C C35969659
CCOC(=O)C1=C(N=C2N([C@H]1c3ccc(cc3C)C)C(=CS2)/C=C(/N4C[C@H](O[C@@H](C4)C)C)\[O-])C C35969665
Cc1ccc(cc1)[C@@H]2C(=C(N=C3N2C(=CS3)/C=C(/N4C[C@H](O[C@@H](C4)C)C)\[O-])C)C(=O)OC(C)C C35969931
CC1=C([C@@H](N2C(=CSC2=N1)/C=C(/N3CCc4ccccc4C3)\[O-])c5ccc(cc5)OC)C(=O)OC C35970026
CC1=C([C@H](N2C(=CSC2=N1)/C=C(/N3CCc4ccccc4C3)\[O-])c5ccc(cc5)OC)C(=O)OC C35970028
CC1=C([C@@H](N2C(=CSC2=N1)/C=C(/N3CCOCC3)\[O-])c4ccc(cc4)Cl)C(=O)OC(C)(C)C C36061362
CC1=C([C@H](N2C(=CSC2=N1)/C=C(/N3CCOCC3)\[O-])c4ccc(cc4)Cl)C(=O)OC(C)(C)C C36061363
CC(C)c1ccc(cc1)S(=O)(=O)N=C2C=C(C(=O)c3c2cccc3)[N-]S(=O)(=O)c4ccccc4 C15936853
CC1CCC(CC1)C(=O)N(c2c(cc(o2)c3ccc(cc3)c4cn5ccccc5n4)C(=O)[O-])C(C)C C39126686
CC(C)c1ccc(cc1)[C@@H]2C(=C(C(=O)N2c3nncs3)[O-])C(=O)c4ccc5cc(ccc5c4)OC C39848941
CC(C)c1ccc(cc1)[C@H]2C(=C(C(=O)N2c3nncs3)[O-])C(=O)c4ccc5cc(ccc5c4)OC C39848942
Cc1cc(no1)N2[C@H](C(=C(C2=O)[O-])C(=O)c3ccc4cc(ccc4c3)OC)c5ccc(cc5)C(C)C C39848984
Cc1ccc(cc1C)/N=N/c2c(c(c(=O)n(c2[O-])CCc3ccc(cc3)OC)C#N)C C39870499
Cc1c(c(=O)n(c(c1/N=N/c2cccc3c2cccc3)[O-])CCc4ccc(cc4)OC)C#N C39870959
Cc1ccc(c(c1)/N=N/c2c(c(c(=O)n(c2[O-])CCc3ccc(cc3)OC)C#N)C)C C39871203
CCCCN1[C@@H](C(=C(C1=O)[O-])C(=O)c2ccc3c(c2)C[C@@H](O3)C)c4c(cccc4Cl)Cl C40096204
CCCCN1[C@H](C(=C(C1=O)[O-])C(=O)c2ccc3c(c2)C[C@@H](O3)C)c4c(cccc4Cl)Cl C40096206
CCCCN1[C@H](C(=C(C1=O)[O-])C(=O)c2ccc3c(c2)C[C@H](O3)C)c4c(cccc4Cl)Cl C40096209
CCOC(=O)c1c2c(sc1[N-]S(=O)(=O)c3ccc4ccccc4c3)C[C@H](CC2)C C40944757
CCC1=NN(C(=O)[C@H]1C/C(=C/c2ccc(cc2)Br)/C(=O)[O-])c3ccc(cc3)C C33892709
CCCc1ccc(cc1)/C(=C(\C#N)/C(=O)/C=C/c2c(nc3n2ccs3)Cl)/[O-] C49111149
c1ccc(c(c1)/N=C(/C(=C/c2ccc(o2)c3cc(ccc3Cl)C(F)(F)F)/C#N)\[O-])[N+](=O)[O-] C12197173
C=CCN\1C(=O)/C(=C/c2ccc(o2)c3ccc(cc3)C(=O)[O-])/S/C1=N\c4nccs4 C35517282
COc1cc(cc(c1OCC=C)Br)/C=C(/c2nc3ccccc3c(n2)[O-])\Cl C11294386
c1ccc(cc1)C(c2ccccc2)N3c4ccccc4/C(=N/[N-]S(=O)(=O)c5ccccc5)/C3=O C59156584
Cc1ccc(cc1)c2cc(n(n2)Cc3ccccc3)/N=C/c4cc(ccc4[O-])[N+](=O)[O-] C59391472
CCc1nc2cc(ccc2o1)/N=C/c3cc(cc(c3[O-])[N+](=O)[O-])Cc4ccccc4 C59476458
CCOc1ccc(cc1OC)/C=C\2/C(=O)N=C(S2)[N-]c3ccc(cc3Cl)Cl C16684176
CCc1ccccc1[N-]S(=O)(=O)c2ccc(s2)c3cnc(o3)C4CCCC4 C65004648
CCOC(=O)C1=C(N=c2n(c(=O)/c(=C\c3ccc(cc3)C(=O)[O-])/s2)[C@H]1c4ccc(cc4)C(C)C)C C08749343
Cc1ccc(cc1)c2csc3c2c(=O)n(c(n3)SCc4cccc(c4)C(=O)[O-])CC=C C08950539
CC(C)C[C@]1(C[C@@H]([C@@H](N1C(=O)OCc2ccccc2)c3cccs3)C(=O)[O-])C(=O)OC(C)(C)C C12506696
CC(C)c1ccc(cc1)CSc2nc3cc(ccc3c(=O)n2Cc4ccco4)C(=O)[O-] C13050898
c1ccc(cc1)OC(=O)c2cc3ccccc3cc2OS(=O)(=O)c4cc(ccc4F)C(=O)[O-] C13093804
Cc1ccc2cc(c(nc2c1C)Cl)CSc3nnc(n3[C@@H](C(C)C)C(=O)[O-])c4cccs4 C13271990
CC(C)c1ccc(cc1)C(=O)CSc2nc3cc(ccc3c(=O)n2c4ccccc4)C(=O)[O-] C13279554
CCc1ccc(cc1)C(=O)[C@@H](C)Sc2nc3cc(ccc3c(=O)n2c4ccccc4F)C(=O)[O-] C13280065
CC(C)Cn1c(=O)c2c(csc2nc1SCc3ccc(cc3)C(=O)[O-])c4cccs4 C13354878
CCn1c(=O)c2ccc(cc2nc1SCC(=O)O[C@@H]3C[C@H](CC[C@@H]3C(C)C)C)C(=O)[O-] C13404462
C=CCn1c(=O)c2c(csc2nc1SCc3c4ccccc4oc3C(=O)[O-])c5ccccc5 C13416028
CN\1C(=O)/C(=C/c2ccc(c(c2)OC)OCc3ccc(cc3)F)/S/C1=N\c4ccc(cc4)C(=O)[O-] C13661270
CN\1C(=O)/C(=C/c2ccccc2OCc3ccc(cc3)C(=O)[O-])/S/C1=N\c4ccc(cc4)OC C15009550
CCOc1ccc2ccc(c(c2c1)/C=C\3/C(=O)N(/C(=N\c4ccc(cc4)C(=O)[O-])/S3)C)OCC C15009847
CCOC(=O)C1=C(N=c2n(c(=O)/c(=C/c3ccc(cc3)C(=O)[O-])/s2)[C@@H]1c4ccc(cc4)C(C)C)C C02120811
CCCCCCOc1ccc(cc1)c2nc3c4c5c(sc4nc(n3n2)[O-])C[C@H](CC5)C C27516970
CC(C)c1ccc(cc1)[C@@H]2C(=C(C(=O)N2CCc3ccccc3)[O-])C(=O)c4cc5ccccc5o4 C33415918
Cc1ccc(cc1)C(=O)C2=C(C(=O)N([C@@H]2c3ccc(cc3)OCC=C)c4nc5ccc(cc5s4)F)[O-] C33555902
COc1ccc(c(c1)OC)n2c(nnc2[S-])c3cccc(c3)COc4ccc(cc4Cl)Cl C02793211
Cc1cc(c2c(c1)sc(n2)N3[C@H](C(=C(C3=O)[O-])C(=O)c4cccs4)c5ccc(cc5)OCC=C)C C33642221
COc1ccccc1Oc2ccc(cc2)S(=O)(=O)[N-]c3ccc(c(c3)C(F)(F)F)Cl C33656941
C[C@H]1Cc2cc(ccc2O1)C(=O)C3=C(C(=O)N([C@H]3c4ccc(cc4)C(C)C)CCc5ccccc5)[O-] C09424979
CCC1=C([C@@H](N2C(=CSC2=N1)/C=C(/N3CCCC[C@H]3C)\[O-])c4ccccc4OC)C(=O)OC C34923046
CCCOc1ccc(cc1C)c2c(cn(n2)c3ccccc3)/C=C(\C#N)/c4nc5ccccc5c(n4)[O-] C34983904
CCOc1cccc(c1)[C@H]2C(=C(C(=O)N2c3nc4ccc(cc4s3)C)[O-])C(=O)/C=C/c5ccccc5 C35421676
CCN\1C(=O)/C(=C/c2ccccc2OCc3cccc(c3)F)/S/C1=N\c4ccc(cc4)C(=O)[O-] C35656475
CCN\1C(=O)/C(=C/c2ccccc2OCc3cccc(c3)C)/S/C1=N\c4ccc(cc4)C(=O)[O-] C35669383
CCN(CC)/C(=C/C1=CSC2=NC(=C([C@H](N12)c3ccccc3Cl)C(=O)OCC)C)/[O-] C35693408
CCOC(=O)C1=C(N=C2N([C@@H]1c3ccccc3F)C(=CS2)/C=C(/N(C)C4CCCCC4)\[O-])C C35694424
CC1=C([C@@H](N2C(=CSC2=N1)/C=C(/N3CCCC3)\[O-])c4cccs4)C(=O)OCc5ccccc5 C35704593
CCC1=C([C@@H](N2C(=CSC2=N1)/C=C(/N3CCCC[C@H]3C)\[O-])c4cccc(c4)OC)C(=O)OC C35969826
Cc1ccc(cc1)[C@H]2C(=C(N=C3N2C(=CS3)/C=C(/N(C)C(C)C)\[O-])C)C(=O)OC(C)C C35969951
Cc1c(cccc1C(=O)[O-])c2ccc(o2)/C=C\3/C(=O)N(/C(=N\c4ccccc4)/S3)CCOC C02777112
c1ccc(c(c1)N2CCN(CC2)c3cc(nc(n3)SCc4ccc(o4)C(=O)[O-])C(F)(F)F)Cl C36025045
CCN(C)/C(=C/C1=CSC2=NC(=C([C@@H](N12)c3ccccc3Cl)C(=O)OC(C)C)C)/[O-] C36050506
Cc1ccccc1[C@H]2C(=C(N=C3N2C(=CS3)/C=C(/N4CCOCC4)\[O-])C)C(=O)OCc5ccccc5 C36052998
CCC1=C([C@H](N2C(=CSC2=N1)/C=C(/N3CCCC3)\[O-])c4ccc(cc4)C(F)(F)F)C(=O)OC C36058381
CCC1=C([C@@H](N2C(=CSC2=N1)/C=C(/N3CCOCC3)\[O-])c4ccc(cc4)C(C)C)C(=O)OC C36063336
CCN(C)/C(=C/C1=CSC2=NC(=C([C@H](N12)c3cc(ccc3C)C)C(=O)OC(C)C)C)/[O-] C36071830
Cc1c(c2cc(c3ccccc3c2o1)[N-]S(=O)(=O)c4ccc(cc4)F)C(=O)OCc5ccccc5 C08439296
C[C@H](CCCC(C)C)[C@H]1CC[C@@H]2[C@@]1(CC[C@@H]([C@@H]2C(=O)[O-])[C@]3(CC[C@@H](CC3=O)OC(=O)C)C)C C39290576
CCc1ccccc1N2C(=O)/C(=C\c3cn(c4c3cccc4)Cc5cccc(c5)C(=O)OC)/N=C2[S-] C39557075
CC(C)c1ccc(cc1)C[C@@H]2C(=O)N(/C(=N/c3ccc(cc3)C(=O)[O-])/S2)Cc4ccccc4 C39850735
Cc1ccc(c(c1)O[C@H](C)C(=O)c2c(c(c(=O)n(c2[O-])Cc3ccccc3Cl)C#N)C)C(C)C C40523608
c1ccc2c(c1)c(cn2CCOc3ccc(cc3)Cl)/C=C(\C#N)/C(=N/c4nc5ccccc5s4)/[O-] C41120705
COc1cc(cc(c1OC(F)F)OC)/C=C(/c2nc(c3c(csc3n2)c4ccccc4)[O-])\Cl C45314822
CC/N=C\1/N(C(=O)/C(=C\c2ccc(c(c2)Br)OCc3ccc(cc3)C(=O)[O-])/S1)CC C09259652
CCCOc1ccc(cc1)C2=Nc3cc(ccc3[N-]C(=N2)c4cccs4)OC(F)(F)F C20447206
CCOC(=O)C1=C(C(=N[C@@H]1C)C)/C(=C(\C#N)/C(=O)c2ccc(cc2)SC(F)(F)F)/[O-] C64117700
CC(C)(C)c1ccc(cc1)C(=O)CCCSC2=C([C@H](C3=C(CCCC3=N2)[O-])c4ccco4)C#N C04695316
CCOc1cc(ccc1OCC=C)/C=C\2/C(=O)N(/C(=N\c3ccc(cc3)C(=O)[O-])/S2)C C09296018
CCOc1ccc(cc1CSc2nc3cc(ccc3c(=O)n2c4ccccc4F)C(=O)[O-])C(=O)C C13016929
CC(=O)c1ccc(c(c1)CSc2nc3cc(ccc3c(=O)n2CCc4ccccc4)C(=O)[O-])OC C13017127
CCCCn1c(=O)c2ccc(cc2nc1SCC(=O)N3CCC(CC3)Cc4ccccc4)C(=O)[O-] C13043982
c1cc2c(cc1C(=O)[O-])nc(n(c2=O)C[C@H]3CCCO3)SCCOc4ccc(cc4Cl)Cl C13053063
c1cc(c(c(c1)Cl)OCCSc2nc3cc(ccc3c(=O)n2C[C@@H]4CCCO4)C(=O)[O-])Cl C13053322
COc1cc(cc(c1OC)S(=O)(=O)Oc2ccc(cc2C3CCCCC3)Cl)/C=C/C(=O)[O-] C13068270
CCn1c(=O)c2ccc(cc2nc1SCC(=O)N(Cc3ccccc3)c4cccc(c4)C)C(=O)[O-] C13202343
Cc1cccc(c1)c2nnc(n2CC(=O)[O-])SCCOc3c(cccc3Cl)Cl C13205819
CSc1ccc2cc(c(nc2c1)Cl)CSc3nnc(n3CCC(=O)[O-])c4ccc(cc4)F C13206681
CC(C)(C)c1ccc(cc1)c2nnc(n2Cc3ccccc3)SCC(=O)N4CCC[C@@H](C4)C(=O)[O-] C13254092
CCN(c1cccc2c1cccc2)C(=O)CSc3nc4cc(ccc4c(=O)n3CC=C)C(=O)[O-] C13256306
CCc1ccc2c(cc(=O)oc2c1)CSc3nnc(n3[C@@H](C(C)C)C(=O)[O-])c4cccs4 C13271688
CCOc1ccc(cc1)C(=O)[C@H](C)Sc2nc3cc(ccc3c(=O)n2c4ccccc4F)C(=O)[O-] C13280078
c1cc(ccc1C(=O)CCCSc2nc3cc(ccc3c(=O)n2c4ccc(cc4)F)C(=O)[O-])F C13280118
CCOc1ccc(cc1)C(=O)[C@@H](C)Sc2nc3cc(ccc3c(=O)n2c4ccc(cc4)F)C(=O)[O-] C13280161
COc1ccccc1c2c(cn(n2)c3ccccc3)/C=C(\CCC(=O)[O-])/c4nc5ccccc5s4 C13361686
c1ccc(cc1)n2c(nnc2SCc3c4ccccc4oc3C(=O)[O-])COc5ccccc5F C13417448
CCc1c(sc2c1c(=O)n(c(n2)SCc3c4c(cccc4sc3C(=O)[O-])F)CCOC)C C13428665
CCc1cc(cc(c1)OCCOc2ccc(cc2/C=C/3\C(=NC(=S)S3)[O-])[N+](=O)[O-])C C13940211
COc1ccccc1OCCCOc2c(cc(cc2Cl)Cl)/C=C\3/C(=NC(=S)S3)[O-] C22309725
Cc1ccc(c(c1)C(=O)C2=C(C(=O)N([C@@H]2c3ccc(cc3)C(=O)OC)CCc4ccccc4)[O-])C C33671888
CCC1=C([C@@H](N2C(=CSC2=N1)/C=C(/N(C)Cc3ccco3)\[O-])c4ccccc4)C(=O)OC C34922944
CCC1=C([C@H](N2C(=CSC2=N1)/C=C(/N(C)Cc3ccco3)\[O-])c4ccccc4)C(=O)OC C34922945
Cc1ccc(c(c1)C(=O)C2=C(C(=O)N([C@H]2c3ccc(cc3)C(C)(C)C)CCCOC)[O-])C C34943649
CCN\1C(=O)/C(=C/c2ccc(c(c2)OCC)OCC#C)/S/C1=N\c3cccc(c3)C(=O)[O-] C35656615
CCN(C)/C(=C/C1=CSC2=NC(=C([C@@H](N12)c3cccc(c3)OC)C(=O)OC(C)C)C)/[O-] C35709669
CCN(C)/C(=C/C1=CSC2=NC(=C([C@H](N12)c3cccc(c3)OC)C(=O)OC(C)C)C)/[O-] C35709671
C[C@@H](CCC(=O)[O-])[C@H]1CC[C@@H]2[C@@]1([C@H](C[C@@H]3[C@@H]2CC[C@H]4[C@@]3(CC[C@H](C4)OC=O)C)OC=O)C C36034637
CCN(C)/C(=C/C1=CSC2=NC(=C([C@H](N12)c3ccc(cc3)F)C(=O)OCC=C)C)/[O-] C36053086
CCN(C)/C(=C/C1=CSC2=NC(=C([C@@H](N12)c3ccccc3OC)C(=O)OC(C)C)C)/[O-] C36064966
CCCCCCN1C(=O)/C(=C\c2cn(c3c2cccc3)Cc4ccccc4)/C(=O)N=C1[O-] C36537668
CCCCOc1c(cc(cc1Cl)C(=O)c2c(c(c(=O)n(c2[O-])C[C@@H]3CCCO3)C#N)C)Cl C38619007
Cc1c(c(=O)n(c(c1C(=O)COc2ccc(cc2)C(C)C)[O-])CCc3ccccc3)C#N C38620131
CC1=C2C(=CC(=O)N=C2S[C@@H]1C(=O)[O-])CSc3nnc(n3CC=C)c4ccc(cc4)C(C)(C)C C39692400
c1ccc(cc1)CCn2c(=O)c3ccc(cc3nc2SCC(=O)C4CCCCC4)C(=O)[O-] C13398467
Cc1ccc(cc1)c2nnc(n2CC(=O)[O-])SCC(=O)N(c3ccccc3)C4CCCCC4 C13205911
Cc1cccc(c1)c2nnc(n2CC(=O)[O-])SCC(=O)N(c3ccccc3)C4CCCCC4 C13206190
C[C@@H]1CC[C@@H]([C@@H](C1)OC(=O)CSc2nc3ccccc3c(=O)n2[C@@H](C)C(=O)[O-])C(C)C C39716121
C[C@H]1CC[C@@H]([C@@H](C1)OC(=O)CSc2nc3ccccc3c(=O)n2[C@@H](C)C(=O)[O-])C(C)C C39716122
CCc1ccc(cc1)[C@H]2C(=C(C(=O)N2c3nnc(s3)SCC)[O-])C(=O)c4ccc(c(c4)C)OC C40000121
C=CCN1[C@H](C(=C(C1=O)[O-])C(=O)c2ccc(cc2)OCc3ccccc3)c4cccc(c4)Cl C40023097
COc1cccc2c1oc(c2)C(=O)C3=C(C(=O)N([C@@H]3c4ccc(cc4)OCc5ccccc5)CC=C)[O-] C40028432
COc1cccc2c1oc(c2)C(=O)C3=C(C(=O)N([C@H]3c4cccc(c4)OCc5ccccc5)CC=C)[O-] C40028463
CCCCN1[C@@H](C(=C(C1=O)[O-])C(=O)c2cc3cccc(c3o2)OC)/C=C/c4ccccc4 C40098491
CC(C)CC(=O)C1=C(C(=O)N([C@@H]1c2ccccc2OC)CC3(CCCC3)c4ccccc4)[O-] C40358075
Cc1ccc(c(c1)O[C@H](C)C(=O)c2c(c(c(=O)n(c2[O-])Cc3ccc(cc3)OC)C#N)C)C(C)C C40527231
CCCOc1c(cc(cc1Cl)/C=C(\c2nc3cc(c(cc3c(n2)[O-])OC)OC)/Cl)OC C57485348
CCCOC(=O)CSC1=C([C@H](C2=C(CC(CC2=N1)(C)C)[O-])c3ccc(cc3)OC)C#N C13045477
CCOC(=O)c1cccc(c1)[N-]S(=O)(=O)c2ccc(s2)c3cnc(o3)C4CCCC4 C65004645
CCN1C(=O)/C(=C/c2ccc(c(c2)OCC)OCC#C)/SC1=Nc3ccc(cc3)C(=O)[O-] C08739394
COc1ccccc1CSc2nc3cc(ccc3c(=O)n2CCc4ccccc4)C(=O)[O-] C13017141
CC(C)[C@H](C(=O)[O-])n1c(=O)c2ccccc2nc1SCCOc3c(cccc3Cl)Cl C13025374
CC(C)N(c1ccccc1)C(=O)CSc2nc3cc(ccc3c(=O)n2Cc4ccccc4)C(=O)[O-] C13044698
C[C@@H](Cc1cccs1)N(Cc2ccccc2)S(=O)(=O)c3cc(ccc3Cl)C(=O)[O-] C13075016
CCN(CC)S(=O)(=O)c1ccc(c(c1)C(=O)[O-])Sc2ccc(cc2)C(C)(C)C C13091344
C[C@H](C(=O)c1ccccc1)Sc2nc3cc(ccc3c(=O)n2CCc4ccccc4)C(=O)[O-] C13280218
CCCCCn1c(=O)c2c3c(sc2nc1SCc4c(cco4)C(=O)[O-])CCCC3 C13396878
CC[C@@H]1CCc2c(cc(s2)c3nnc(n3CC=C)SCc4c(cco4)C(=O)[O-])C1 C13408702
CC[C@H]1CCc2c(cc(s2)c3nnc(n3CC=C)SCc4c(cco4)C(=O)[O-])C1 C13408706
CCN\1C(=O)/C(=C/c2ccc(c(c2)OCC)OCC#C)/S/C1=N\c3ccc(cc3)C(=O)[O-] C13685918
CCCCOC(=O)c1ccc(cc1)/N=C/c2cc(cc(c2[O-])Br)[N+](=O)[O-] C03087597
CCOc1ccc(cc1OC)/C=C\2/C(=O)N(/C(=N/c3ccccc3C(=O)[O-])/S2)CC=C C16928578
CCOc1ccc(cc1OC)/C=C\2/C(=O)N(/C(=N/c3ccc(cc3)C(=O)[O-])/S2)CC=C C16929119
CCCCCCN1[C@H](C(=C(C1=O)[O-])C(=O)c2ccc(cc2)C)c3ccc4c(c3)OCO4 C06187056
CCCCCCN1[C@H](C(=C(C1=O)[O-])C(=O)c2ccc(cc2)C)c3ccccc3[N+](=O)[O-] C06782995
COc1ccc(cc1OCc2ccccc2)/C=C(/c3nc4cc(ccc4c(n3)[O-])C(=O)OC)\Cl C21191253
CC(C)COc1ccc(nn1)c2cccc(c2)[N-]S(=O)(=O)c3ccccc3C(F)(F)F C23802275
CCc1ccc(cc1)CSc2nc(c(c(n2)[O-])Cc3cc(ccc3OC)[N+](=O)[O-])C C25498850
CCOc1cc(cc(c1OCc2ccccc2)Br)/C=C/C(=O)c3c(cc(oc3=O)C)[O-] C09588540
Cc1ccc(c(c1)C(=O)C2=C(C(=O)N([C@H]2c3ccc(cc3)C(=O)OC)CCc4ccccc4)[O-])C C33671887
CCC1=C([C@@H](N2C(=CSC2=N1)/C=C(/N(C)C(C)C)\[O-])c3ccccc3OC)C(=O)OC C34923060
CCC1=C([C@H](N2C(=CSC2=N1)/C=C(/N(C)C(C)C)\[O-])c3cccc(c3)OC)C(=O)OC C34923215
CCC1=C([C@@H](N2C(=CSC2=N1)/C=C(/N(C)Cc3ccco3)\[O-])c4ccc(cc4C)C)C(=O)OC C34923296
CCN\1C(=O)/C(=C/c2ccc(cc2OC)N(CC)CC)/S/C1=N\c3cccc(c3)C(=O)[O-] C35656257
CCN\1C(=O)/C(=C/c2ccc(c(c2)OC)OCC=C)/S/C1=N\c3ccc(cc3)C(=O)[O-] C35656885
CCN(CC)/C(=C/C1=CSC2=NC(=C([C@H](N12)c3ccc(cc3)F)C(=O)OCC)C)/[O-] C35693464
CCOC(=O)c1c(c([n-]c1C(Cl)(Cl)Cl)C(=O)OCC)C(Cl)(Cl)Cl C37624165
CCOc1ccc(cc1)CSc2nc(c(c(n2)[O-])Cc3cc(ccc3C)[N+](=O)[O-])C C37637440
CCCCOc1ccccc1C(=O)c2c(c(c(=O)n(c2[O-])[C@@H](C)c3ccccc3)C#N)C C38623380
CCOC(=O)c1cc(oc1N(C(C)C)C(=O)C2CCC(CC2)C)c3ccc(cc3)C(=O)[O-] C39126659
C=CCN\1C(=O)/C(=C/c2ccccc2OCC=C)/S/C1=N\c3cccc(c3)C(=O)[O-] C39866662
C=CCSc1nnc(s1)/N=C(/C(=C/c2cccc(c2)Oc3ccccc3)/C#N)\[O-] C39995046
Cc1cc(ccc1OCC(C)C)C(=O)C2=C(C(=O)N([C@@H]2c3ccccc3Cl)CC=C)[O-] C40027826
C=CCN1[C@@H](C(=C(C1=O)[O-])C(=O)c2cccc(c2)OCc3ccccc3Cl)c4cccs4 C40030154
C=CCN1[C@H](C(=C(C1=O)[O-])C(=O)c2cccc(c2)OCc3ccccc3Cl)c4cccs4 C40030155
CCCCN1[C@@H](C(=C(C1=O)[O-])C(=O)c2ccc(cc2)OC)c3ccc(cc3)C(C)(C)C C40077422
CCCCN1[C@H](C(=C(C1=O)[O-])C(=O)c2ccc(cc2)OC)c3ccc(cc3)C(C)(C)C C40077423
CCCCN1[C@@H](C(=C(C1=O)[O-])C(=O)c2ccc(cc2)OC(C)C)c3c(cccc3Cl)F C40079519
c1ccc(cc1)OCCCn2cc(c3c2cccc3)/C=C(\C#N)/C(=N/c4nc5ccccc5s4)/[O-] C41120730
CCc1cc(nc(n1)SCc2nc(no2)c3ccccc3OCc4ccccc4)[O-] C44169544
CCC1=NN(C(=O)[C@H]1C/C(=C/c2ccc(cc2)C(=O)OC)/C(=O)[O-])c3ccc(cc3)Br C33892901
CCOC(=O)c1ccccc1[N-]S(=O)(=O)c2ccc(cc2)c3ncc(o3)c4ccccc4 C47162740
COc1ccc(cc1)c2c(c(nc(n2)SCCCOc3ccc(cc3)Cl)[O-])C#N C31610406
CCOc1cc(cc(c1OC)Cl)/C=C\2/C(=C(/C(=N/c3ccc(cc3)C)/S2)C(=O)OCC)[O-] C59247681
CCOc1cc(ccc1OCc2ccccc2)/C=C/3\C(=O)N(/C(=N\c4ccc(cc4)C(=O)[O-])/S3)C C35656272
Cc1cccc(c1)c2nnc(n2CC(=O)N(CCc3ccccc3)Cc4cccs4)[S-] C12856843
CC[C@@H](C)c1ccccc1O[C@@H](C)C(=O)Oc2ccc(cc2C(=O)[O-])Br C66145630
CC[C@H](C)c1ccccc1O[C@@H](C)C(=O)Oc2ccc(cc2C(=O)[O-])Br C66145631
CC[C@@H](C)c1ccccc1O[C@H](C)C(=O)Oc2ccc(cc2C(=O)[O-])Br C66145633
COc1cc(ccc1OCc2ccc(o2)C(=O)OC)/C=C/C(=O)c3ccc(c(c3)OC)OCC(=O)[O-] C13060251
CC(C)C[C@@H](c1ccccc1)NC(=O)CSc2nnc(n2CCC(=O)[O-])c3cccs3 C13193286
CCC[C@@H](c1ccccc1)NC(=O)[C@H](C)Sc2nnc(n2CCC(=O)[O-])c3cccs3 C13193373
Cc1ccc(cc1)CSCCNS(=O)(=O)c2cc(cc(c2OC)OC)/C=C/C(=O)[O-] C13198639
c1ccc(cc1)[C@H](C(=O)NC2CC2)Sc3nc4ccccc4c(=O)n3CCCCCC(=O)[O-] C13223867
COc1cc(ccc1OCC=C)CN(C[C@@H]2CCCO2)S(=O)(=O)c3ccc(cc3)CCC(=O)[O-] C13246703
COc1cc(ccc1OCC=C)CN(C[C@H]2CCCO2)S(=O)(=O)c3ccc(cc3)CCC(=O)[O-] C13246704
c1cc(ccc1/C=C/C(=O)c2ccc(cc2)S(=O)(=O)NCCCC(=O)[O-])OC(F)(F)F C13272880
CN(c1ccccc1C(=O)OC)C(=O)CSc2nnc(n2CCC(=O)[O-])c3ccc(cc3)OC C13281150
CCOc1ccc(cc1)c2nnc(n2CC(=O)[O-])SCC(=O)N(C)c3ccccc3C(=O)OC C13444013
CCOc1ccc(cc1OCC)[C@H]2C(=C(C(=O)N2CCCn3ccnc3)[O-])C(=O)c4ccc(cc4)Cl C09462487
CCOc1ccc(cc1OCC)[C@@H]2C(=C(C(=O)N2CCCn3ccnc3)[O-])C(=O)c4ccc(cc4)Cl C09464491
COc1cccc2c1oc(c2)C(=O)C3=C(C(=O)N([C@@H]3c4ccc(cc4)OCC=C)CCCn5ccnc5)[O-] C33522420
CCCCOc1ccc(cc1OCC)[C@@H]2C(=C(C(=O)N2CCCN3CCOCC3)[O-])C(=O)c4ccco4 C33530370
CCOc1cc(ccc1OCCC(C)C)[C@H]2C(=C(C(=O)N2CCCN3CCOCC3)[O-])C(=O)c4ccco4 C33533533
CCOc1cc(ccc1OCCC(C)C)[C@@H]2C(=C(C(=O)N2CCCN3CCOCC3)[O-])C(=O)c4ccco4 C33533534
CCCCOc1cccc(c1)[C@H]2C(=C(C(=O)N2CCCn3ccnc3)[O-])C(=O)c4ccc(o4)C C33551104
CCCCOc1ccc(cc1OCC)[C@@H]2C(=C(C(=O)N2CCOC)[O-])C(=O)c3ccc(o3)C C33555821
CCCCOc1ccc(cc1OCC)[C@@H]2C(=C(C(=O)N2CCOC)[O-])C(=O)c3ccc4c(c3)OCCO4 C09424905
CCCCCOc1ccc(cc1OCC)[C@H]2C(=C(C(=O)N2CCN3CCOCC3)[O-])C(=O)c4ccc(o4)C C34917209
CCCCCOc1ccc(cc1OCC)[C@@H]2C(=C(C(=O)N2c3nnc(s3)C)[O-])C(=O)c4ccc(o4)C C34917575
COCCCN1[C@@H](C(=C(C1=O)[O-])C(=O)c2cccc(c2)OC)c3ccc(cc3)OCC=C C35277181
CCOc1cc(ccc1OCC=C)[C@H]2C(=C(C(=O)N2CCN3CCOCC3)[O-])C(=O)/C=C/c4ccccc4 C35443893
CCOc1cc(ccc1OCC=C)[C@@H]2C(=C(C(=O)N2CCOC)[O-])C(=O)c3c(n4cccc(c4n3)C)C C35484188
COc1cc(ccc1OCCC=C)c2nc(c(nn2)CCC(=O)N3CCN(CC3)Cc4ccccc4)[O-] C35922869
CCCCOc1ccc(cc1OCC)[C@@H]2C(=C(C(=O)N2CCOC)[O-])C(=O)c3c(nc4n3cccc4C)C C40003579
CCCCOc1ccc(cc1OCC)[C@H]2C(=C(C(=O)N2CCOC)[O-])C(=O)c3c(nc4n3cccc4C)C C40003580
CCOc1ccc(cc1OCC)[C@@H]2C(=C(C(=O)N2CCCOC)[O-])C(=O)c3c(nc4n3cccc4C)C C40003669
CCOc1ccc(cc1OCC)[C@H]2C(=C(C(=O)N2CCCOC)[O-])C(=O)c3c(nc4n3cccc4C)C C40003670
CCCOc1ccc(cc1OCC)[C@H]2C(=C(C(=O)N2CCCOC)[O-])C(=O)c3c(nc4n3cccc4C)C C40003672
CCN(CC)c1ccc(cc1)[C@H]2C(=C(C(=O)N2CCCO)[O-])C(=O)c3ccc(cc3)OCC C40048116
C=CCOc1cccc(c1)C(=O)C2=C(C(=O)N([C@H]2c3ccccc3OCC=C)CCCO)[O-] C40054631
CCN(CC)c1ccc(cc1)[C@@H]2C(=C(C(=O)N2CCOCCO)[O-])C(=O)c3ccc(cc3)Br C40076948
Cc1cc(ccc1C(=O)C2=C(C(=O)N([C@@H]2c3c(cccc3Cl)F)CCOCCO)[O-])OCC=C C40083072
Cc1cc(ccc1C(=O)C2=C(C(=O)N([C@H]2c3cccc(c3)OCC=C)CCO)[O-])OCC=C C40083220
Cc1cc(ccc1C(=O)C2=C(C(=O)N([C@H]2c3ccccc3OCC=C)CCO)[O-])OCC=C C40083324
Cc1cc(ccc1C(=O)C2=C(C(=O)N([C@@H]2c3ccc(cc3)SC)CCOCCO)[O-])OC(C)C C40084337
Cc1cc(ccc1C(=O)C2=C(C(=O)N([C@@H]2c3ccccc3F)CCOCCO)[O-])OCC(C)C C40084699
Cc1cc(ccc1OCC=C)C(=O)C2=C(C(=O)N([C@H]2c3ccc(c(c3)Cl)Cl)CCOCCO)[O-] C40091926
Cc1cc(ccc1OCC=C)C(=O)C2=C(C(=O)N([C@H]2c3c(cccc3Cl)F)CCOCCO)[O-] C40092064
Cc1cc(ccc1OCC=C)C(=O)C2=C(C(=O)N([C@H]2c3ccccc3OCC=C)CCO)[O-] C40092297
Cc1cc(ccc1OC(C)C)C(=O)C2=C(C(=O)N([C@@H]2c3ccc(cc3)SC)CCOCCO)[O-] C40093285
Cc1cc(ccc1OC(C)C)C(=O)C2=C(C(=O)N([C@H]2c3ccc(cc3)SC)CCOCCO)[O-] C40093287
Cc1cc(ccc1OC(C)C)C(=O)C2=C(C(=O)N([C@H]2/C=C/c3ccccc3)CCOCCO)[O-] C40093292
Cc1ccc(cc1)[C@H]2C(=C(C(=O)N2CCOCCO)[O-])C(=O)c3ccc(c(c3)C)OCC(C)C C40093747
Cc1cc(ccc1OCC(C)C)C(=O)C2=C(C(=O)N([C@H]2c3ccc(cc3)F)CCOCCO)[O-] C40093755
Cc1cc(ccc1OCC(C)C)C(=O)C2=C(C(=O)N([C@@H]2c3cccc(c3)Cl)CCOCCO)[O-] C40093806
CCOC(=O)[C@@H]([C@@H](c1ccc(cc1)[N+](=O)[O-])C2=C(c3ccccc3C2=O)[O-])C(=O)C(=O)OCC C59518168
CCOC(=O)[C@H]([C@@H](c1ccc(cc1)[N+](=O)[O-])C2=C(c3ccccc3C2=O)[O-])C(=O)C(=O)OCC C59518170
C[C@@H](CCCC(C)(C)OC)/C(=N/[N-]C1=NC(=O)[C@H](S1)CC(=O)Nc2ccccc2)/C C22506651
C=CCOC(=O)[C@H](CCC(=O)[O-])NC(=O)OCC1c2ccccc2-c3c1cccc3 C02565874
CCOCCCn1c(nnc1SCC(=O)Nc2cc(ccc2C)C(=O)[O-])c3ccc(cc3)Cl C03448054
CCCOc1ccc(cc1OCCC)[C@H](C)Nc2cnn(c(=O)c2Cl)c3ccccc3C(=O)[O-] C13037509
CCCCn1c(=O)c2ccc(cc2nc1SCC(=O)Nc3ccc(cc3)N(CC)CC)C(=O)[O-] C13043954
CCCCn1c(=O)c2ccc(cc2nc1SCC(=O)NCCN(CC)c3cccc(c3)C)C(=O)[O-] C13044495
CCCc1ccc(cc1)NC(=O)CSc2nc3ccccc3c(=O)n2CCCCCC(=O)[O-] C13055886
CC[C@H](C)c1ccccc1NC(=O)[C@H](C)Sc2nnc(n2CCC(=O)[O-])c3ccc(cc3)OCC C13194079
CC[C@H](C)c1ccccc1NC(=O)[C@@H](C)Sc2nnc(n2CCC(=O)[O-])c3ccc(cc3)OCC C13194081
CC[C@@H](C)c1ccccc1NC(=O)[C@H](C)Sc2nnc(n2CCC(=O)[O-])c3ccc(cc3)OCC C13194083
CC[C@@H](C)c1ccccc1NC(=O)[C@@H](C)Sc2nnc(n2CCC(=O)[O-])c3ccc(cc3)OCC C13194085
CCCCCC[C@@H](C)NC(=O)CSc1nc2cc(ccc2c(=O)n1CC=C)C(=O)[O-] C13219070
CCCCCC[C@H](C)NC(=O)CSc1nc2cc(ccc2c(=O)n1CC=C)C(=O)[O-] C13219071
CC[C@@H](C)c1ccccc1NC(=O)CSc2nc3ccccc3c(=O)n2CCCCCC(=O)[O-] C13223567
CC[C@H](C)c1ccccc1NC(=O)CSc2nc3ccccc3c(=O)n2CCCCCC(=O)[O-] C13223568
CC(C)c1ccc(cc1)CCNC(=O)CSc2nc3ccccc3c(=O)n2CCCCCC(=O)[O-] C13223881
C[C@H](c1ccccc1)OCCCNc2ccc(cc2[N+](=O)[O-])C(=O)c3ccccc3C(=O)[O-] C13298737
Cc1ccc(c(c1)OCc2nnc(n2CC=C)SCC(=O)Nc3cccc(c3)C(=O)[O-])C(C)C C13346608
Cc1ccc(c(c1)OCc2nnc(n2CC=C)SCC(=O)Nc3ccc(cc3)C(=O)[O-])C(C)C C13346840
CCc1ccc(cc1)OCc2nnc(n2CC(C)C)SCC(=O)Nc3ccc(cc3)C(=O)[O-] C13355394
CCCOc1cc(ccc1OC)/C=C/C(=O)c2ccc(cc2)S(=O)(=O)Nc3ccc(cc3)C(=O)[O-] C13366931
C[C@@H](C[C@@H](CCCCNS(=O)(=O)c1ccc(cc1)Cl)CCCc2cccnc2)C(=O)[O-] C13730436
C[C@H](C[C@@H](CCCCNS(=O)(=O)c1ccc(cc1)Cl)CCCc2cccnc2)C(=O)[O-] C13730439
CCCCCOC(=O)c1ccc(cc1)NC(=O)CSc2nc(c(nn2)c3ccccc3)[O-] C02606959
CCCCOc1cccc(c1)C(=O)C2=C(C(=O)N([C@@H]2c3ccc(cc3)OCC=C)c4nccs4)[O-] C33506860
CCCCOc1cccc(c1)C(=O)C2=C(C(=O)N([C@H]2c3ccc(cc3)OCC=C)c4nccs4)[O-] C33506863
CCCCOc1ccc(cc1)[C@@H]2C(=C(C(=O)N2Cc3ccco3)[O-])C(=O)c4ccc(cc4)OCC C34932731
CCCCOc1ccc(cc1)[C@H]2C(=C(C(=O)N2Cc3ccco3)[O-])C(=O)c4ccc(cc4)OCC C34932733
CCCCCOc1cccc(c1)[C@@H]2C(=C(C(=O)N2Cc3cccnc3)[O-])C(=O)/C=C/c4ccccc4 C35444175
CCCCCOc1cccc(c1)[C@H]2C(=C(C(=O)N2Cc3cccnc3)[O-])C(=O)/C=C/c4ccccc4 C35444177
CC1=C([C@H](N2C(=CSC2=N1)/C=C(/NCC3CC3)\[O-])c4ccc(c(c4)OC)OC)C(=O)OCC=C C36058632
CCCCCCN([C@@H](/C=C/C)C(=O)NC(C)(C)C)C(=O)c1cc(ccc1[O-])[N+](=O)[O-] C36513893
CCCCCCN([C@H](/C=C/C)C(=O)NC(C)(C)C)C(=O)c1cc(ccc1[O-])[N+](=O)[O-] C36513895
CCCCNC(=O)[C@@H](/C=C/CCC)N(CCC)C(=O)c1cc(ccc1[O-])[N+](=O)[O-] C36570190
CCCCN(CCCC)c1c(nc2ccccc2n1)[N-]S(=O)(=O)c3ccc(cc3)NC(=O)C C03001631
C[C@H](C(=O)Nc1ccccc1C(C)C)Sc2nc3ccccc3c(=O)n2CCCCCC(=O)[O-] C13055797
C[C@@H](C(=O)Nc1ccccc1C(C)C)Sc2nc3ccccc3c(=O)n2CCCCCC(=O)[O-] C13055800
C[C@H](CCCC(C)C)NC(=O)CSc1nc2ccccc2c(=O)n1[C@@H](Cc3ccccc3)C(=O)[O-] C13333073
C[C@@H](CCCC(C)C)NC(=O)CSc1nc2ccccc2c(=O)n1[C@@H](Cc3ccccc3)C(=O)[O-] C13333074
CCCCCCOc1ccc(cc1)[C@@H]2C(=C(C(=O)N2CC=C)[O-])C(=O)c3ccc(o3)C C40023287
CCCCCCOc1ccc(cc1)[C@H]2C(=C(C(=O)N2CC=C)[O-])C(=O)c3ccc(o3)C C40023288
CC(C)COc1ccc(cc1)C(=O)C2=C(C(=O)N([C@@H]2c3ccc(cc3)OCC=C)CC=C)[O-] C40026806
CCCCN1[C@@H](C(=C(C1=O)[O-])C(=O)c2ccc(cc2)C)c3ccc(c(c3)OCC)OCC=C C40076518
CCCCCOc1ccc(cc1)[C@@H]2C(=C(C(=O)N2CCO)[O-])C(=O)c3ccc(cc3C)OCC(C)C C40084821
CCCCCOc1ccc(cc1)[C@H]2C(=C(C(=O)N2CCO)[O-])C(=O)c3ccc(cc3C)OCC(C)C C40084822
CCCCN1[C@@H](C(=C(C1=O)[O-])C(=O)c2cccc(c2)OCC)c3ccccc3OCC=C C40101132
CCCCN1[C@H](C(=C(C1=O)[O-])C(=O)c2cccc(c2)OCC)c3ccccc3OCC=C C40101133
CCCCN1[C@H](C(=C(C1=O)[O-])C(=O)c2cccc(c2)OCC)c3ccc(c(c3)OC)OCC(C)C C40101145
CCCCN1[C@@H](C(=C(C1=O)[O-])C(=O)c2cccc(c2)OCC=C)c3ccccc3OCC C40102444
CCCCN1[C@H](C(=C(C1=O)[O-])C(=O)c2cccc(c2)OCC=C)c3ccccc3OCC C40102445
CCCCN(CCCC)S(=O)(=O)c1ccc(cc1)[N-]S(=O)(=O)c2ccccc2 C06310424
Cc1ccc(cc1)NC(=O)[C@@H]([C@H](C(=O)[O-])OC(=O)c2ccccc2)OC(=O)c3ccccc3 C09974072
Cc1cccc(c1)C(=O)O[C@@H]([C@@H](C(=O)[O-])OC(=O)c2cccc(c2)C)C(=O)Nc3ccccc3 C09974307
Cc1ccc(cc1C)NC(=O)[C@@H]([C@H](C(=O)[O-])OC(=O)c2ccccc2)OC(=O)c3ccccc3 C10130445
CCCCn1c(=O)c2ccc(cc2nc1SCC(=O)Nc3ccccc3OCC)C(=O)[O-] C13043976
CCCOc1ccccc1NC(=O)CSc2nc3cc(ccc3c(=O)n2CC(C)C)C(=O)[O-] C13049605
COC(=O)c1ccc(cc1)/C=C/C(=O)c2ccc(cc2)S(=O)(=O)NCc3ccc(cc3)C(=O)[O-] C13066708
COc1ccc(cc1S(=O)(=O)NCCC(c2ccccc2)c3ccccc3)/C=C/C(=O)[O-] C13076547
CC(C)(C)c1ccccc1NC(=O)CSc2nnc(n2CCC(=O)[O-])c3ccc(cc3)OC C13177998
c1ccc(cc1)C(CCNC(=O)COc2cc(ccc2[N+](=O)[O-])C(=O)[O-])c3ccccc3 C13187858
CC[C@@H](C)c1ccc(cc1)NC(=O)CSc2nnc(n2CCC(=O)[O-])c3cccs3 C13191854
CCOc1ccc(cc1OCC)[C@@H](C)Nc2ccc(cc2C(=O)[O-])S(=O)(=O)N3CCCCC3 C13191918
CCOc1ccc(cc1OCC)[C@H](C)Nc2ccc(cc2C(=O)[O-])S(=O)(=O)N3CCCCC3 C13191920
Cc1ccc(cc1)c2nc(on2)CCCCCNS(=O)(=O)c3ccc(c(c3)C(=O)[O-])Cl C13199127
CCCc1nnc(n1CC(=O)[O-])SCC(=O)Nc2ccc(cc2)Sc3cc(ccc3C)C C13202947
CCCc1nnc(n1CC(=O)[O-])SCC(=O)Nc2ccc(cc2)Sc3ccc(cc3C)C C13202949
CCN(CC)S(=O)(=O)c1ccc(c(c1)C(=O)[O-])N[C@@H](C)c2cc3cccc(c3o2)OCC C13212895
Cc1c(c(n2c(n1)nc(n2)SCC(=O)N[C@@H](c3ccc(cc3)C(C)C)C(C)C)C)CCC(=O)[O-] C13223457
Cc1c(c(n2c(n1)nc(n2)SCC(=O)N[C@H](c3ccc(cc3)C(C)C)C(C)C)C)CCC(=O)[O-] C13223458
Cc1cccc(c1C)NC(=O)CSc2nc3ccccc3c(=O)n2CCCCCC(=O)[O-] C13223490
CC[C@H](C)N(CC(=O)Nc1ccccc1C(F)(F)F)S(=O)(=O)c2ccc(cc2)/C=C/C(=O)[O-] C13250948
CC(C)(C)c1ccc(cc1)/C=C/C(=O)c2ccc(cc2)S(=O)(=O)NCCCC(=O)[O-] C13362140
CCN(c1ccc(cc1)NC(=O)CSc2nc3cc(ccc3c(=O)n2CC=C)C(=O)[O-])C(C)C C13363398
C[C@@H](c1ccccc1)OCCCNC(=O)c2ccc(cc2)[N-]S(=O)(=O)c3ccc(c(c3)F)F C22185908
CCOC(=O)Cc1csc(n1)NC(=O)Cc2cc(nc(n2)SCc3cccc(c3)Cl)[O-] C23242939
CCCCNC(=O)COC(=O)c1ccccc1[N-]S(=O)(=O)c2ccc(s2)Br C23538169
Cc1c(noc1[N-]S(=O)(=O)c2ccc(cc2)NC(=O)CCCOc3ccc(cc3)C(C)C)C C28232737
CCCc1cc(nc(n1)SCC(=O)Nc2cc(ccc2Cl)S(=O)(=O)N(CC)CC)[O-] C16046541
CCOC(=O)C1=C(N=C2N([C@@H]1c3ccccc3F)C(=CS2)/C=C(/NCCCOC)\[O-])C C34924013
CC1=C([C@H](N2C(=CSC2=N1)/C=C(/NC[C@@H]3CCCO3)\[O-])c4ccc(cc4)OC)C(=O)OCC=C C35697052
CC1=C([C@@H](N2C(=CSC2=N1)/C=C(/NCCOC)\[O-])c3cccc(c3)OC)C(=O)OC(C)C C35709631
CCN/C(=C/C1=CSC2=NC(=C([C@@H](N12)c3ccc(c(c3)OC)OC)C(=O)OCC=C)C)/[O-] C36058621
CC1=C([C@@H](N2C(=CSC2=N1)/C=C(/NC3CC3)\[O-])c4cc(ccc4OC)OC)C(=O)OCC=C C36058759
CCOC(=O)C1=C(N=C2N([C@H]1c3ccc(c(c3)OC)OC)C(=CS2)/C=C(/NCC4CC4)\[O-])C C36058902
CC1=C([C@@H](N2C(=CSC2=N1)/C=C(/NCCOC)\[O-])c3ccccc3OC)C(=O)OC(C)C C36064942
CCC/C=C/[C@@H](C(=O)NC(C)(C)C)N(CCC)C(=O)c1cc(ccc1[O-])[N+](=O)[O-] C36570182
CCCN([C@@H](C(CC)CC)C(=O)NC(C)(C)C)C(=O)c1cc(ccc1[O-])[N+](=O)[O-] C36570208
CCCCCCNC(=O)c1ccc(cc1)[N-]S(=O)(=O)c2ccc(c(c2)[N+](=O)[O-])C C36661265
CCOc1ccccc1NC(=O)COC(=O)c2ccccc2[N-]S(=O)(=O)c3ccc(cc3)F C39599165
C[C@H](C(=O)Nc1ccc(cc1)C(C)C)Sc2nc3cc(ccc3c(=O)n2CCCOC)C(=O)[O-] C13023855
C[C@@H](C(=O)NCCC1=CCCCC1)Sc2nnc(n2[C@H](C(C)C)C(=O)[O-])c3cccs3 C13271715
C[C@H](C(=O)NCCC1=CCCCC1)Sc2nnc(n2[C@H](C(C)C)C(=O)[O-])c3cccs3 C13271717
C[C@H](c1ccc(cc1)C(C)C)NC(=O)CSc2nnc(n2CCC(=O)[O-])c3cccs3 C13193171
CCCCOc1ccc(cc1)/C=C(\C#N)/C(=O)Nc2ccc(cc2)S(=O)(=O)[N-]c3nccs3 C40865071
Cc1c(c([nH]c1C(=O)[O-])C)C(=O)/C=C/c2ccc(c(c2)OC)OCc3ccc(cc3)C(=O)OC C13078130
Cc1ccc(cc1)S(=O)(=O)N(CCc2ccccc2)CC(=O)N/N=C/c3ccc(cc3)C(=O)[O-] C58883722
CC(C)(C)c1ccc(cc1)[C@@H]2CC(=C(C(=O)C2)/C=N/CCN3CCN(CC3)C(=S)NCC=C)[O-] C13923830
CCCCSc1[nH]c(=O)c2c(n1)N=C(/C(=C(/[O-])\OCC=C)/[C@H]2c3ccc(cc3)C(=O)OC)C C13114399
CCS(=O)(=O)[N-]c1ccc(cc1)NC(=O)c2ccc(c(c2)[N+](=O)[O-])SCCC(C)C C59885336
CSCC[C@@H](C(=O)O[C@H]1CC(=NC1=O)[O-])NC(=O)OCC2c3ccccc3-c4c2cccc4 C64219234
CCCCN(CC(=O)C(C)(C)C)c1c(cc(cn1)NC(=O)c2ccc(cc2)C)C(=O)[O-] C64978782
COc1ccc(cc1CSCC(=O)[O-])C(=O)/C=C/c2cc(c(cc2[N+](=O)[O-])OC(F)F)OC C11331751
CCOc1ccc(cc1)c2nnc(n2CCC(=O)[O-])S[C@@H](C)C(=O)N(C)C3(CCCCC3)C#N C13017899
CCOc1ccc(cc1)c2nnc(n2CCC(=O)[O-])S[C@H](C)C(=O)N(C)C3(CCCCC3)C#N C13017901
COCCCn1c(=O)c2ccc(cc2nc1SCc3ccc(o3)C(=O)OC)C(=O)[O-] C13023843
CCOc1ccc(cc1)CN(CCCn2ccnc2)S(=O)(=O)c3cc(ccc3OC)C(=O)[O-] C13066939
Cc1c(cco1)c2nnc(n2/N=C/c3ccc(cc3OC(F)F)OC(F)F)SCC(=O)[O-] C13077942
Cc1c(cco1)c2nnc(n2/N=C/c3ccc(c(c3)OC)OCCC(C)C)SCC(=O)[O-] C13077946
CCOc1cc(ccc1OCC(C)C)/C=N/n2c(nnc2SCC(=O)[O-])c3ccoc3C C13078001
CCOc1cc(ccc1OC(F)F)/C=N/n2c(nnc2SCC(=O)[O-])c3ccoc3C C13078061
CCOC(=O)CN(c1ccccc1)C(=O)CSc2nnc(n2CCC(=O)[O-])c3cccs3 C13192790
CCOc1ccc(cc1)c2nnc(n2CC(=O)[O-])SCc3c(cco3)C(=O)OCC C13195389
CCOc1ccc(cc1)c2nnc(n2CC(=O)[O-])SCc3cccc(c3)S(=O)(=O)N(C)C C13195553
CCOC(=O)C1CCN(CC1)C(=O)[C@H](C)Sc2nnc(n2CCC(=O)[O-])c3ccc(cc3)C C13196967
CCOC(=O)CN(c1ccc(cc1)F)C(=O)CSc2nnc(n2CC(=O)[O-])c3cccc(c3)C C13205780
c1ccc(cc1)N(CC#N)C(=O)CSc2nc3ccccc3c(=O)n2CCCCCC(=O)[O-] C13223825
Cc1ccc(cc1)c2nnc(n2CC(=O)[O-])SCC(=O)c3c(n(c(c3C(=O)OC)C)C(C)C)C C13246008
CCOC(=O)C1CCN(CC1)C(=O)CSc2nnc(n2[C@@H](C(C)C)C(=O)[O-])c3cccs3 C13271254
Cc1cc(c(n1CCOC)C)C(=O)CSc2nnc(n2[C@@H](C(C)C)C(=O)[O-])c3cccs3 C13271602
COc1ccc(cc1S(=O)(=O)N(Cc2ccc(c(c2)OC)OC(F)F)C3CC3)/C=C/C(=O)[O-] C13312792
c1ccc(cc1)CCN(CCc2ccccc2)C(=O)Cn3cc(cc(c3=O)C(=O)[O-])[N+](=O)[O-] C13316733
c1ccc2c(c1)c(=O)n(c(n2)SCc3nc(no3)c4cccnc4)CCCCCC(=O)[O-] C13405268
Cc1cccc(c1)c2nnc(n2CCC(=O)[O-])SCC(=O)N(Cc3ccco3)CC(F)(F)F C13444303
CCN(CC)S(=O)(=O)c1ccc(c(c1)C(=O)[O-])Sc2nnc(n2Cc3ccco3)C(C)C C13462750
CCOc1cc(ccc1OCC(=O)OCC)/C=C\2/C(=NN(C2=O)c3ccc(cc3)C(=O)[O-])C C13914924
CCN(CC)c1ccc(cc1)N2C(=O)/C(=C\c3ccc(c(c3)OCC)OCC(=O)[O-])/SC2=O C16916015
CC(C)Oc1ccc(cc1)C(=O)C2=C(C(=O)N([C@@H]2c3ccc(cc3)[N+](=O)[O-])CCCOC)[O-] C09436785
COCCN1[C@H](C(=C(C1=O)[O-])C(=O)c2ccc(cc2)OCC=C)c3cccc(c3)[N+](=O)[O-] C16731562
COCCCN1[C@H](C(=C(C1=O)[O-])C(=O)c2ccc(cc2)OCC=C)c3cccc(c3)[N+](=O)[O-] C16731716
CCCN(Cc1ccccc1)C(=O)c2ccc(cc2)S(=O)(=O)[N-]c3cc(ccc3OC)[N+](=O)[O-] C30012024
C[C@@H](C(=O)c1ccc(cc1)[N-]S(=O)(=O)C)OC(=O)c2ccc(cc2)OC[C@H]3CCCO3 C32672059
COc1ccc(cc1)C2=NN([C@H](C2)c3cccc(c3OC)OC)/C(=C/SCCC(=O)OC)/[O-] C33248880
COc1cccc(c1)C(=O)C2=C(C(=O)N([C@H]2c3ccc(cc3)OCC=C)CCCn4ccnc4)[O-] C33467812
COCCCN1[C@@H](C(=C(C1=O)[O-])C(=O)c2cc3cccc(c3o2)OC)c4ccc(cc4)C(=O)OC C33522917
CCOc1cc(ccc1OCc2ccc(o2)C(=O)OC)/C=N/n3c(nnc3[S-])C(F)F C02793598
CCOc1cc(ccc1OCc2ccccc2)[C@@H]3C(=C(C(=O)N3CCOC)[O-])C(=O)c4ccco4 C33529413
CCCCOc1ccc(cc1OCC)[C@H]2C(=C(C(=O)N2Cc3ccncc3)[O-])C(=O)c4ccco4 C33530389
CCOc1ccc(cc1OCC)[C@H]2C(=C(C(=O)N2Cc3ccco3)[O-])C(=O)c4ccc(cc4)OC C33760329
CCOc1cc(ccc1OCCC(C)C)[C@@H]2C(=C(C(=O)N2CCCOC)[O-])C(=O)c3ccc(o3)C C34917595
Cc1cccn2c1nc(c2C)C(=O)C3=C(C(=O)N([C@H]3c4cccc(c4)OCC=C)CCCOC)[O-] C35484266
CCCCOc1ccc(cc1OC)/C=N/[N-]S(=O)(=O)c2ccc(c(c2)[N+](=O)[O-])C C06674382
CCOC(=O)[C@](C(F)(F)F)([N-]S(=O)(=O)c1ccccc1)P(=O)(OC(C)C)OC(C)C C02570376
CCCCN([C@@H]1N=NC(=S)S1)S(=O)(=O)c2cc(cc(c2OC)OC)/C=C/C(=O)[O-] C39679960
CCCCN([C@H]1N=NC(=S)S1)S(=O)(=O)c2cc(cc(c2OC)OC)/C=C/C(=O)[O-] C39679961
CC(C)Oc1ccc(cc1)C(=O)C2=C(C(=O)N([C@@H]2c3cccc(c3)[N+](=O)[O-])CCCOC)[O-] C39827342
CCOc1ccc(cc1)C(=O)C2=C(C(=O)N([C@H]2c3cc(c(c(c3)OC)OC)OC)CC=C)[O-] C40026309
CCCOc1ccc(cc1OCC)[C@H]2C(=C(C(=O)N2CC=C)[O-])C(=O)c3ccc4c(c3)OCCO4 C40028135
CC(C)CC(=O)C1=C(C(=O)N([C@H]1c2cccc(c2)[N+](=O)[O-])CCc3ccc(c(c3)OC)OC)[O-] C40358785
CCCS(=O)(=O)N1CCC[C@@H]1/C(=N/c2nnc(s2)SCc3ccc(cc3)C(=O)OC)/[O-] C49574907
CCO/C(=C\1/[C@@H](C(=C(N=C1COCCN=[N+]=[N-])C)C(=O)OC)c2ccccc2F)/[O-] C29405291
CCOc1cc(cc(c1OCC(=O)[O-])CC=C)/C=C(/C#N)\C(=O)N2CCN(CC2)c3ccccc3 C59333333
CCCCn1c(=O)c2ccc(cc2nc1SCC(=O)N(C)Cc3ccc(cc3)C)C(=O)[O-] C13044364
COCCCn1c(=O)c2ccc(cc2nc1SCc3cc(ccc3OC)Cl)C(=O)[O-] C13048272
Cc1ccc(c(c1)OCCSc2nnc(n2CCC(=O)[O-])c3cccs3)C C13192572
Cc1ccc(c(c1)OCCSc2nnc(n2CC(=O)[O-])c3ccc(cc3)OC)C C13200706
CCCc1nnc(n1CC(=O)[O-])SCC(=O)O[C@@H]2C[C@H](CC[C@@H]2C(C)C)C C13201540
CCCCc1ncc(n1Cc2ccccc2Cl)/C=C(\Cc3ccccn3)/C(=O)[O-] C13728173
CCC/C(=N\CCC)/C1=C(C[C@@H]([C@H](C1=O)C(=O)OCC)C[C@@H](C)SCC)[O-] C05397207
CCCN(CCC)C(=O)c1ccc(cc1)S(=O)(=O)[N-]c2cccc(c2)C(F)(F)F C21221137
CCSCCc1c(nc(nc1[O-])SCc2ccc(c(c2)[N+](=O)[O-])OC)C C16854485
CCCCCOc1cccc(c1)[C@H]2C(=C(C(=O)N2c3nccs3)[O-])C(=O)c4ccc(o4)C C33552594
CCc1ccc(cc1)[C@H]2C(=C(C(=O)N2C[C@@H]3CCCO3)[O-])C(=O)c4ccc(cc4)OCC=C C16733165
CCC[C@@H](CC1(CCCC1)c2nnc(o2)c3ccc(=O)n(c3)Cc4ccccc4)C(=O)[O-] C34803309
CCCCCOc1ccc(cc1)[C@H]2C(=C(C(=O)N2Cc3ccco3)[O-])C(=O)c4ccc(o4)C C34932776
CCc1c(c(=O)n(c(n1)SCCCCC(=O)[O-])C)Cc2cccc(c2)Cl C35156638
Cc1ccc(c(c1)C#N)OC(C)(C)[C@@H]2OC[C@@H]([C@@H](O2)c3cccnc3)C/C=C\CCC(=O)[O-] C36242294
Cc1ccc(c(c1)OC(C)(C)[C@@H]2OC[C@@H]([C@@H](O2)c3cccnc3)C/C=C\CCC(=O)[O-])C#N C36242331
Cc1ccc(c(c1)OC(C)(C)[C@@H]2OC[C@H]([C@@H](O2)c3cccnc3)C/C=C\CCC(=O)[O-])C#N C36242337
CC(C)([C@@H]1OC[C@H]([C@@H](O1)c2cccnc2)C/C=C\CCC(=O)[O-])Oc3cccc(c3)F C36242421
CC(C)(Cc1ccccc1)[C@H]2OC[C@@H]([C@@H](O2)c3cccnc3)C/C=C\CCC(=O)[O-] C36242576
CCOCCCn1c(c(c(c(c1=O)C#N)C)C(=O)[C@@H](C)Oc2ccc(cc2)C(C)C)[O-] C38621346
CCCCCCn1c(c(c(c(c1=O)C#N)C)C(=O)COc2ccc(cc2)F)[O-] C38626986
CCCn1c(nnc1SCc2ccc(cc2)C(=O)[O-])COc3ccc(cc3)OC C39744706
CCCCOc1ccc(cc1OCC)/C=C(\C#N)/C(=N/c2nnc(s2)CCC)/[O-] C39994622
CCCSc1nnc(s1)/N=C(/C(=C/c2ccc(cc2)OCC=C)/C#N)\[O-] C39994955
CCCCSc1nnc(s1)/N=C(/C(=C/c2ccc(c(c2)OC)OCC)/C#N)\[O-] C39997026
CCCCSc1nnc(s1)/N=C(/C(=C/c2ccc(cc2)C(=O)OC)/C#N)\[O-] C39997085
CCCOc1ccc(cc1OCC)[C@@H]2C(=C(C(=O)N2CC=C)[O-])C(=O)c3ccc(cc3)C C40025718
CC(C)COc1ccc(cc1)C(=O)C2=C(C(=O)N([C@@H]2c3ccc(cc3)OC)CC=C)[O-] C40026820
Cc1cc(ccc1OCC=C)C(=O)C2=C(C(=O)N([C@@H]2c3ccc(cc3)C(=O)OC)CC=C)[O-] C40027466
CCOc1ccccc1[C@@H]2C(=C(C(=O)N2CC=C)[O-])C(=O)c3ccc(c(c3)C)OCC=C C40027504
CCCCOc1ccc(cc1C)C(=O)C2=C(C(=O)N([C@@H]2c3ccc(o3)C)CC=C)[O-] C40027688
CCCCOc1ccc(cc1C)C(=O)C2=C(C(=O)N([C@H]2c3ccc(o3)C)CC=C)[O-] C40027689
Cc1cc(ccc1OCC(C)C)C(=O)C2=C(C(=O)N([C@@H]2c3cccc(c3)OC)CC=C)[O-] C40027766
C=CCN1[C@H](C(=C(C1=O)[O-])C(=O)c2ccc(cc2)OCC=C)/C=C/c3ccccc3 C40028851
CCN(CC)c1ccc(cc1)[C@@H]2C(=C(C(=O)N2CC=C)[O-])C(=O)c3cccc(c3)OCC=C C40029914
C=CCN1[C@@H](C(=C(C1=O)[O-])C(=O)c2cccc(c2)OCC=C)/C=C/c3ccccc3 C40029952
C=CCN1[C@H](C(=C(C1=O)[O-])C(=O)c2cccc(c2)OCC=C)/C=C/c3ccccc3 C40029953
CCCCN1[C@@H](C(=C(C1=O)[O-])C(=O)c2cccs2)c3ccc(cc3)OCC=C C40067608
CCCCN1[C@H](C(=C(C1=O)[O-])C(=O)c2ccc(cc2)OC(C)C)c3ccc(c(c3)OC)OC C40079402
CCCCN1[C@@H](C(=C(C1=O)[O-])C(=O)c2ccc(cc2C)OC)c3ccc(cc3)C(=O)OC C40080249
CCCCN1[C@H](C(=C(C1=O)[O-])C(=O)c2ccc(c(c2)C)OC)c3cc(ccc3OC)OC C40085504
CCCCN1[C@H](C(=C(C1=O)[O-])C(=O)c2ccc(cc2)F)c3ccccc3OCC=C C40094832
CCCCN1[C@H](C(=C(C1=O)[O-])C(=O)c2ccc(cc2)OCC=C)c3cccs3 C40099691
CCCCN1[C@@H](C(=C(C1=O)[O-])C(=O)c2ccc(cc2)OCC=C)c3ccc(cc3OC)OC C40099694
CCCCCCN1[C@H](C(=C(C1=O)[O-])C(=O)CC(C)C)c2ccc(cc2)N(C)C C40358013
Cc1ccc(c(c1)S(=O)(=O)[N-]c2ccccc2C(=O)OCCOC(C)C)C C57476508
CC(C)CCN(CCC(C)C)C(=O)c1ccc2c(c1)nc(n(c2=O)CCCOC)[S-] C58638301
CCOc1ccc(c(c1)[N-]S(=O)(=O)c2cc(ccc2Cl)C(=O)OC)OCC C26534511
CCC(CC)CN(CC)C(=O)c1cccc(c1)S(=O)(=O)[N-]c2ccccc2F C32263116
COc1ccc(cc1)S(=O)(=O)[N-]c2ccccc2C(=O)OCC(=O)c3ccc(cc3)F C60382923
CC(=O)N(c1ccccc1)c2nc(cs2)/C=C/c3cc(c4ccccc4n3)C(=O)[O-] C08320944
Cc1cc(c(c(c1)C)S(=O)(=O)N=C2C=C(C(=O)c3c2cccc3)SCC(=O)[O-])C C12275370
c1cc(ccc1n2c(cnc2SCc3cc(cc4c3OCOC4)Cl)C(=O)[O-])F C13015716
CC(C)Cn1c(=O)c2c3c(sc2nc1Sc4c(cccn4)C(=O)[O-])CCCC3 C13090897
c1cc(ccc1n2c(cnc2SCc3cc(=O)oc4c3cc5c(c4)CCC5)C(=O)[O-])F C13353549
c1cc2c(cc1Cl)nc(n(c2=O)C3CCCCC3)SCc4c(cco4)C(=O)[O-] C13394073
c1coc(c1C(=O)[O-])CSc2nc3c(c4c(s3)CCC4)c(=O)n2C5CCCC5 C13397528
c1ccc(cc1)c2csc3n2c(nn3)SCc4c5ccccc5oc4C(=O)[O-] C13399659
Cc1ccc(c(c1)C)n2c(=O)c3ccccc3nc2SCc4c(cco4)C(=O)[O-] C13411787
Cc1c(c(n(n1)c2ncc(s2)c3ccccc3)[O-])[C@@H](c4ccccc4)C(C#N)C#N C05488260
Cc1cc(no1)N2[C@@H](C(=C(C2=O)[O-])C(=O)c3cccs3)c4ccc(cc4)C(C)C C08996815
C[C@H](c1ccccc1)n2c(nnc2[S-])Cn3c4ccccc4nc3c5ccccn5 C08915011
Cc1nnc(n1/N=C/c2ccc(o2)COc3c(cc(cc3Cl)Cl)Cl)[S-] C02791041
CCc1nc(no1)c2cc(sc2)S(=O)(=O)[N-]c3cccc(c3)Br C21702160
Cc1ccc(cc1)c2nnc(n2CC(=O)N3CCN(CC3)Cc4ccc(s4)Cl)[S-] C12998220
Cc1ccc(cc1)c2nnc(n2CC(=O)N3CCN(CC3)Cc4ccc(cc4Cl)F)[S-] C31785235
CCc1ccc(cc1)N2C(=O)/C(=C/c3cccn3Cc4ccccc4C)/C(=NC2=O)[O-] C13549987
COc1cc(cc(c1OC)OC)c2nnc(n2c3cc(cc(c3)Cl)Cl)[S-] C06136339
CN(C)c1ccc(cc1)/C=C\c2nc3ccccc3c(=O)n2c4ccc(cc4)C(=O)[O-] C33148346
CCSc1nc2ccc(cc2s1)[N-]S(=O)(=O)c3cccc4c3nsn4 C33298841
COc1ccc(c(c1)OC)/C=N/n2c(nnc2[S-])c3ccc(cc3Cl)Cl C01473653
c1ccc(cc1)Cn2cc(c3c2cccc3)/C=C/4\C(=NC(=O)N(C4=O)Cc5ccc(cc5)F)[O-] C08995588
c1cc(sc1/C(=C\C(=O)c2ccc(s2)N3CCOCC3)/[O-])N4CCOCC4 C16430770
Cc1ccccc1n2c3c(c(n2)C(C)(C)C)[C@H](SCC(=O)N3CC(=O)[O-])c4ccc(cc4)F C35592448
Cc1cccc(c1)[C@@H]2C(=C(N=C3N2C(=CS3)/C=C(/N4CCCC4)\[O-])C)C(=O)OC C35693958
CC1=C([C@@H](N2C(=CSC2=N1)/C=C(/N3CCCC3)\[O-])c4ccccc4F)C(=O)OC C35694155
CN(C)c1ccc(cc1)/C=C/c2nc3ccccc3c(=O)n2c4ccc(cc4)C(=O)[O-] C04819679
Cc1ccc(cc1)S(=O)(=O)[N-]/N=C\2/c3ccccc3N(C2=O)Cc4ccccc4 C06404575
C[C@@H]1Cc2cc(ccc2O1)C(=O)C3=C(C(=O)N([C@@H]3c4cccc5c4cccc5)C[C@@H]6CCCO6)[O-] C16749939
COc1cc(cc(c1OC)OC)/C=C(/c2nc3cc(ccc3c(n2)[O-])Cl)\Cl C07489025
CCc1c(c2nc(cc(n2n1)[O-])CSc3nccc(n3)C)c4ccc(cc4)Cl C09936267
CC1(COc2ccc(cc2N(C1=O)CC=C)[N-]S(=O)(=O)c3c(cccc3F)F)C C38707941
c1ccc2cc(ccc2c1)S(=O)(=O)[N-]/N=C/[C@@H]3C=NN=C3c4ccc(cc4)Cl C39420379
c1ccc2cc(ccc2c1)S(=O)(=O)[N-]/N=C/[C@H]3C=NN=C3c4ccc(cc4)Cl C39420380
CCc1cccc2c1n(cc2/C=C\3/C(=O)N(C(=N3)[S-])c4ccccc4)CC(=O)N5CCCC5 C39556503
CSc1nnc(s1)/N=C(/C(=C/c2ccc(o2)c3cccc(c3)Cl)/C#N)\[O-] C39998149
C[C@@](C1CC1)(C(=O)[O-])Oc2c(cc(cc2Br)[N+](=O)[O-])Br C41958915
CCc1cc(nc(n1)SCc2nc(no2)c3ccc(c(c3)Br)F)[O-] C44169019
Cc1ccc(cc1)[C@@H]2CC(=NN2/C(=C/Sc3nncn3C)/[O-])c4ccc(cc4)Br C44809828
Cc1ccc(cc1)[C@H]2CC(=NN2/C(=C/Sc3nncn3C)/[O-])c4ccc(cc4)Br C44809830
c1ccc(cc1)c2cnc(o2)c3ccc(cc3)S(=O)(=O)[N-]c4ccc(cn4)Cl C47162755
Cc1ccccc1S(=O)(=O)[N-]c2c(nc3ccccc3n2)N(C)c4ccccc4 C02309574
c1ccc(cc1)S(=O)(=O)[N-]c2ccc(cc2)S(=O)(=O)N3CCCc4c3cccc4 C59225024
C[C@H]1CC(=NO1)CSc2c(cc(c(n2)[O-])c3nc(cs3)c4ccccc4)C#N C39934452
CC[C@@H](C)SC1=NC(=O)[C@@H]2[C@@H](C3=C(CCCC3=NC2=N1)[O-])c4ccc(cc4)OC C39775220
CC(C)CCSC1=NC(=O)[C@@H]2[C@H](C3=C(CC(CC3=NC2=N1)(C)C)[O-])c4ccncc4 C39775881
CCCCSC1=NC(=O)[C@H]2[C@@H](C3=C(CC(CC3=NC2=N1)(C)C)[O-])c4ccc(o4)C C39776059
Cc1c(c(c(s1)C)S(=O)(=O)[N-]c2cc(ccc2OC)Cl)[C@H]3C=C(N=N3)C C64452730
Cc1ccc(c(c1)[N-]S(=O)(=O)c2c(sc(c2c3c(c(no3)C)C)C)C)OC C64845877
CC1=C(N=N[C@H]1[C@@H]2CC(=C(S2)C)S(=O)(=O)[N-]c3ccc(c(c3)Cl)OC)C C65137843
C[C@@H](C(=O)[O-])SCC(=O)N1c2ccccc2SC[C@@H]1c3ccccc3 C12779969
c1cc(ccc1CSc2cc(ccc2Cl)Cl)C(=O)N3CCC[C@H](C3)C(=O)[O-] C13171289
c1cc(sc1)[C@H]2C(=C(C(=O)N2C[C@H]3CCCO3)[O-])C(=O)c4ccc(cc4)F C18068541
c1ccc(c(c1)[C@H]2C(=C(C(=O)N2C[C@@H]3CCCO3)[O-])C(=O)c4ccc(cc4)F)F C05595949
Cc1ccc(cc1S(=O)(=O)[N-]c2ccccc2C(=O)OC)Br C23323951
COCc1cccc(c1)[N-]S(=O)(=O)c2cc(ccc2Br)Br C26547212
COC(=O)c1c(ccs1)S(=O)(=O)[N-]c2ccccc2I C28694150
COc1cc(c(cc1OC)Br)S(=O)(=O)[N-]c2cc(cc(c2)F)F C28781302
c1ccc(c(c1)C(=O)N2CCC[C@@H](C2)C(F)(F)F)[N-]S(=O)(=O)c3cccs3 C28513808
C=CCN1C(=O)/C(=C/c2cn(c3c2cccc3)Cc4ccccc4)/C(=NC1=S)[O-] C01249134
Cc1ccc(cc1)C(=O)C2=C(C(=O)N([C@H]2c3cccs3)Cc4ccccc4)[O-] C06295311
c1ccc(cc1)CN2CCO[C@H](C2)CSc3[n-]c4cc(cnc4n3)Cl C34896003
COC(=O)c1c(ccs1)[N-]S(=O)(=O)c2ccc(cc2)I C35220543
c1cc(c(cc1Br)Cl)n2c(nnc2SCC(=O)[O-])C3CC3 C37392494
CCC(=O)c1cccc(c1)S(=O)(=O)[N-]c2ccccc2I C37683605
c1ccc(cc1)OCc2nnc(n2/N=C/c3ccc(cc3)Br)[S-] C01300798
c1ccc(c(c1)/C=C(/c2ccc(s2)S(=O)(=O)N3CCCCC3)\C(=O)[O-])Cl C03305633
c1ccc(cc1)OCc2nnc(n2/N=C/c3ccc(s3)Br)[S-] C05650087
CCCn1c(c(c(c(c1=O)C#N)C)C(=O)[C@@H]2[C@@H](C2(C)C)C=C(Cl)Cl)[O-] C38616369
Cc1ccc(cc1C)/C(=C\2/C(=O)N(C(=S)S2)[C@@H](CC(C)C)C(=O)[O-])/C C39861831
Cc1c(sc(n1)C)C(=O)C2=C(C(=O)N([C@@H]2c3ccc(c(c3)Cl)Cl)CC=C)[O-] C40028560
Cc1ccc(cc1F)C(=O)C2=C(C(=O)N([C@H]2c3ccccc3Cl)CC=C)[O-] C40028961
c1cc(sc1)S(=O)(=O)[N-]c2ccc(cc2)C(=O)N3CCC[C@H]3c4ccsc4 C40110433
c1cc(c(cc1Br)C(=O)CC2(CCCC2)CC(=O)[O-])Br C40224337
COC(=O)[C@H]1[C@H](c2c(nc(s2)[S-])S[C@@H]1C(=O)OC)c3ccc(cc3)F C40475706
COCc1c(cccc1Br)[N-]S(=O)(=O)c2ccccc2Br C40491972
CC(=O)c1cccc(c1)S(=O)(=O)[N-]c2cc(ccc2Cl)N3CCCCC3 C41373920
CC[C@@](c1ccc(cc1)Br)(C(=O)[O-])Sc2nnc(s2)C C41987051
C[C@H](CN(C)S(=O)(=O)c1cc(sc1Br)Br)C(=O)[O-] C42702947
C[C@@]12CC[C@@H](C[C@H]1CC[C@H]3[C@@H]2CC[C@@]4([C@@H]3CCC4=O)C)OC(=O)CCC(=O)[O-] C43737541
COC(=O)c1ccc(s1)S(=O)(=O)[N-]c2ccccc2Br C48652106
c1cc(cc(c1)[N-]S(=O)(=O)c2ccc(c(c2)Cl)F)CN3CCCCC3=O C50534376
c1cc(ccc1S(=O)(=O)N2CCC(CC2)CCC(=O)[O-])Br C50923493
C[C@]12CCC(=O)C=C1CC[C@H]3[C@@H]2CC[C@]4([C@@H]3CC[C@@]4(C#C)OC(=O)CCC(=O)[O-])C C51347553
CCS(=O)(=O)c1ccc(cc1)S(=O)(=O)[N-]c2ccc(cc2Cl)Cl C55548997
Cc1c(cccc1Cl)S(=O)(=O)[N-]c2ccc(cc2)S(=O)(=O)C(F)F C55565855
COC(=O)c1cc(ccc1Br)S(=O)(=O)[N-]c2cccc(c2)C#C C57465655
Cc1ccc(c(c1)C)Sc2ccc(cc2)[N-]S(=O)(=O)c3cnn(c3)C C59769494
Cc1ccc(c(c1)Cl)S(=O)(=O)[N-]c2ccccc2CS(=O)(=O)C C60212815
CCc1ccc(s1)S(=O)(=O)[N-]c2ccc(cc2)N3[C@@H](COC[C@@H]3C)C C62554260
CCC[C@]1(CCCN(C1)S(=O)(=O)c2c(ccs2)Br)C(=O)[O-] C62874121
CCC[C@@]1(CCN(C1)S(=O)(=O)c2ccccc2Br)C(=O)[O-] C62925960
CSc1ccc(cc1[N-]S(=O)(=O)c2ccccc2S(=O)(=O)C)Cl C64374886
c1cc(cc(c1)Cl)[N-]S(=O)(=O)c2ccc(s2)CC(=O)N3CCCC3 C64919572
Cc1ccc(cc1C)[N-]S(=O)(=O)c2ccc(s2)CC(=O)N3CCCCC3 C64919774
CCn1c(ccn1)c2cc(sc2)S(=O)(=O)[N-]c3cc(ccc3Cl)C C65112396
Cc1ccc(c(c1)c2csc(n2)[N-]S(=O)(=O)c3cccc(c3F)F)OC C66250406
CC(=O)c1ccc(cc1)S(=O)(=O)[N-]c2nc(cs2)c3ccccc3F C66254166
Cc1ccc(c(c1)S(=O)(=O)[N-]c2cccc(c2)S(=O)(=O)C(F)F)C C66587348
C[C@@H](C/C(=C(\C#N)/C(=O)N1CCN(CC1)c2ccccc2F)/[O-])C(C)(C)C C66729368
Cc1ccc(cc1NC(=O)[C@@H](C)Sc2nc3cc(ccc3c(=O)n2CC=C)C(=O)[O-])Cl C13016408
C[C@H](C(=O)Nc1ccc(c(c1)F)F)Sc2nc3cc(ccc3c(=O)n2c4ccc(cc4)F)C(=O)[O-] C13016832
C[C@H](C(=O)Nc1cccc(c1)F)Sc2nc3cc(ccc3c(=O)n2c4ccccc4F)C(=O)[O-] C13017060
C[C@H](C(=O)Nc1ccccc1F)Sc2nc3cc(ccc3c(=O)n2Cc4ccccc4)C(=O)[O-] C13044892
CCn1c(=O)c2ccc(cc2nc1SCC(=O)Nc3c(ccc(c3Cl)C)Cl)C(=O)[O-] C13201051
CCn1c(=O)c2ccc(cc2nc1S[C@H](C)C(=O)Nc3cccc(c3Cl)Cl)C(=O)[O-] C13201429
C[C@H](C(=O)Nc1ccccc1SC)Sc2nc3cc(ccc3c(=O)n2c4ccccc4)C(=O)[O-] C13239370
Cc1ccccc1NC(=O)[C@@H](C)Sc2nc3cc(ccc3c(=O)n2c4ccccc4)C(=O)[O-] C13239395
C=CCn1c(=O)c2cc3ccccc3cc2nc1SCC(=O)Nc4cc(ccc4C(=O)[O-])F C13241052
c1cc(ccc1CCC2CCN(CC2)S(=O)(=O)c3cc(ccc3Br)C(=O)[O-])O C13251862
C[C@@H](C(=O)Nc1ccc(cc1)F)Sc2nc3cc(ccc3c(=O)n2c4ccc(cc4)F)C(=O)[O-] C13256180
Cc1ccc(cc1C)NC(=O)CSc2nc3cc(ccc3c(=O)n2c4ccccc4)C(=O)[O-] C13266041
Cc1ccccc1[C@H](C)NC(=O)CSc2nc3cc(ccc3c(=O)n2c4ccc(cc4)F)C(=O)[O-] C13266100
Cc1cc(cc(c1)NC(=O)CSc2nc3cc(ccc3c(=O)n2c4ccccc4)C(=O)[O-])C C13266976
Cc1c(cccc1Cl)NC(=O)CSc2nc3cc(ccc3c(=O)n2CC(C)C)C(=O)[O-] C13267191
c1ccc2c(c1)c(=O)n(c(n2)SCC(=O)Nc3cc(ccc3Cl)C(=O)[O-])c4ccc(cc4)F C13341479
CC(C)Cn1c(=O)c2c3c(sc2nc1SCC(=O)Nc4cccc(c4)C(=O)[O-])CCCC3 C13353314
CC(C)Cn1c(=O)c2c3c(sc2nc1SCC(=O)Nc4ccc(cc4)C(=O)[O-])CCCC3 C13355100
Cc1ccc(cc1)n2c(=O)c3c4c(sc3nc2SCC(=O)Nc5ccc(cc5)C(=O)[O-])CCC4 C13355203
c1ccc2c(c1)-c3ccccc3C2COC(=O)N[C@H]4CSc5ccccc5N(C4=O)CC(=O)[O-] C14632683
Cn1c2ccccc2c(=O)c(c1[O-])C(=O)C[C@@H](c3ccc4c(c3)OCO4)Nc5ccc6ccccc6c5 C19202898
COc1cccc2c1nc(s2)NC(=O)c3ccccc3[N-]S(=O)(=O)c4ccc(cc4)Cl C20569869
c1ccc(c(c1)C(=O)Nc2nc(cs2)c3ccc(cc3)C#N)[N-]S(=O)(=O)c4ccc(cc4)Cl C20569934
C[C@@H](c1ccccc1OC)NC(=O)c2ccc(c(c2)S(=O)(=O)[N-]c3ccc(cc3)F)Cl C24627014
c1ccc(c(c1)[N-]S(=O)(=O)c2ccc3c(c2)nc(o3)SCC(=O)Nc4ccc(cc4)F)Cl C32741655
Cc1ccccc1S(=O)(=O)Nc2ccc(c(c2)C(=O)[O-])N3CCN(CC3)Cc4ccccc4F C32961708
CC(C)(C)c1ccc(cc1)/C=C(\C#N)/C(=O)Nc2ccc(cc2)S(=O)(=O)[N-]c3nccs3 C20468028
Cc1cc(cc(c1F)C)S(=O)(=O)Nc2ccc(cc2)S(=O)(=O)[N-]c3ccc(cc3F)F C36053294
c1ccc(c(c1)C(=O)N/N=C/c2cc(ccc2F)Br)[N-]S(=O)(=O)c3cccs3 C36288341
c1ccc(cc1)c2cc(c3ccccc3n2)C(=O)Nc4ccc(cc4)S(=O)(=O)[N-]c5nccs5 C01795896
C[C@H]1[C@H]2[C@@H](C(=O)[C@@]3([C@@H]([C@@]2(CCC1=O)C)CC[C@@H]\4[C@@]3(C[C@@H](/C4=C(\CCC=C(C)C)/C(=O)[O-])OC(=O)C)C)C)O C35457251
Cc1cc(nc(n1)[N-]S(=O)(=O)c2ccc(cc2)NC(=O)/C(=C/c3ccccc3)/c4ccccc4)C C38755895
CCc1ccc(cc1)Nc2nnc(s2)SCC3=CC(=O)N=C4C3=C([C@H](S4)C(=O)[O-])C C39692171
C=CCOc1cccc(c1)[C@@H]2c3c([nH]nc3C(=O)N2Cc4ccco4)c5cc(ccc5[O-])Cl C39898779
Cc1c2c(cc(=O)[nH]c2sc1C(=O)[O-])CSc3nc4cc(ccc4c(=O)n3CC=C)Cl C13256106
CCCn1c(=O)c2c3c(sc2nc1SCc4cc(=O)[nH]c5c4c(c(s5)C(=O)[O-])C)CCC3 C13415967
CN(C)c1ccc(cc1)[C@@H]2C3=C(C[C@H](CC3=O)c4ccc(cc4)Cl)Nc5ccccc5N2C(=O)CCC(=O)[O-] C00718109
CCOc1ccccc1n2c(nnc2[S-])c3cnn4c3N[C@H](C[C@@H]4C(F)F)c5ccccc5 C02792477
COc1ccc(cc1S(=O)(=O)[N-]c2ccccc2Cl)NC(=O)/C=C/c3ccc(cc3)F C15898077
[H]\N=C(\C)/C(=C(/C)\[O-])/C(=O)COC(=O)c1c2ccccc2nc\3c1CCC/C3=C\c4cccs4 C58380221
c1ccc(cc1)CN\2C(=O)C[C@@H](S/C2=N\c3cccc(c3)Cl)C(=O)Nc4ccc(cc4)C(=O)[O-] C35335001
c1ccc2c(c1)n(c(=O)s2)CC(=O)Nc3ccc(cc3)S(=O)(=O)[N-]c4ccc(c(c4)Cl)Cl C59317108
CCOc1ccccc1[C@@H]2C(=C(N=C3C2=C(CCC3)[O-])SCC(=O)Nc4c(cc(cc4C)C)C)C#N C02312445
CCOc1ccccc1[C@H]2C(=C(N=C3C2=C(CCC3)[O-])SCC(=O)Nc4c(cc(cc4C)C)C)C#N C02312444
CCCn1cc(c(n1)C)C[N-]/C(=N/C(=O)c2ccc(c(c2)F)C)/Nc3cccc(c3)Br C32973112
Cc1cc(cc(c1)NC(=O)CSc2ncc(c(n2)[O-])S(=O)(=O)c3ccc(cc3)Cl)C C02693949
Cc1cccc(c1C)NC(=O)CSc2ncc(c(n2)[O-])S(=O)(=O)c3ccc(cc3)Cl C02693951
COc1ccccc1[C@H]2C(=C(N=C3C2=C(CCC3)[O-])SCC(=O)Nc4ccc(cc4)Cl)C#N C02312168
c1cc(ccc1S(=O)(=O)c2cnc(nc2[O-])SCC(=O)Nc3ccc(c(c3)Cl)F)Cl C10272422
Cc1ccc(cc1)S(=O)(=O)c2cnc(nc2[O-])SCC(=O)Nc3cc(ccc3C)Cl C10433698
CC(C)c1ccc(cc1)[C@@H](C(C)C)NC(=O)CSc2nc3cc(ccc3c(=O)n2CC=C)C(=O)[O-] C13219058
Cc1ccc(cc1NC(=O)CSc2nc3ccccc3c(=O)n2[C@@H](C)CCCC(C)C)C(=O)[O-] C13267178
CCCCCCOc1ccc(cc1OC)/C=N/n2c(nnc2[S-])c3ccccc3Cl C01783303
CCOc1cc(cc(c1OCCCOc2ccc(cc2)C(C)(C)C)Cl)/C=C/3\C(=NC(=S)S3)[O-] C27902844
c1ccc(c(c1)C2=N[C@H](CO2)C(=O)NCCCCC3CCCCC3)/C(=C\CCCCC(=O)[O-])/c4cccnc4 C29566429
c1cc(cnc1)/C(=C\CCCCC(=O)[O-])/c2ccc(cc2)c3nc(co3)C(=O)NCCCCC4CCCCC4 C29566975
CCCCN(Cc1ccccc1)c2ccc(cc2C(=O)[O-])NS(=O)(=O)c3ccc(cc3C)C C32962154
CCCCN(Cc1ccccc1)c2ccc(cc2C(=O)[O-])NS(=O)(=O)c3ccc(c(c3)F)F C33253628
C[C@@H](CCCC(C)(C)OC)Cc1c(c(n(n1)c2ccc(cc2)C(C)(C)C)c3ccccc3)C(=O)[O-] C33437288
CC(C)CCOc1cccc(c1)[C@@H]2C(=C(C(=O)N2Cc3ccccc3)[O-])C(=O)c4cc5cccc(c5o4)OC C33514554
CC(C)CCOc1cccc(c1)[C@H]2C(=C(C(=O)N2Cc3ccccc3)[O-])C(=O)c4cc5cccc(c5o4)OC C33514555
CCOc1cc(ccc1OCCC(C)C)[C@@H]2C(=C(C(=O)N2CCc3ccccc3)[O-])C(=O)c4ccc(cc4)C C33547195
C[C@@H](CCCC(C)(C)OC)Cc1c(c(n(n1)c2cccc(c2)Cl)c3ccccc3)C(=O)[O-] C33619451
CCC1=C([C@H](N2C(=CSC2=N1)/C=C(/NCCCc3ccccc3)\[O-])c4ccccc4)C(=O)OC C34922947
CCC1=C([C@H](N2C(=CSC2=N1)/C=C(/NCCCc3ccccc3)\[O-])c4cccc(c4)OC)C(=O)OC C34923237
CC(C)CCOc1cccc(c1)[C@H]2C(=C(C(=O)N2Cc3ccccc3)[O-])C(=O)/C=C/c4ccccc4 C35444657
CC1=C([C@@H](N2C(=CSC2=N1)/C=C(/NCCOC)\[O-])c3ccc(cc3)Cl)C(=O)OCc4ccccc4 C35696974
CC1=C([C@@H](N2C(=CSC2=N1)/C=C(/NCc3ccccc3)\[O-])c4ccc(cc4)OC)C(=O)OCC=C C35697010
CC1=C([C@@H](N2C(=CSC2=N1)/C=C(/NCC(C)C)\[O-])c3ccc(cc3)C(C)C)C(=O)OCc4ccccc4 C35704603
CC[C@H](C)N/C(=C/C1=CSC2=NC(=C([C@@H](N12)c3cccc(c3)OCc4ccccc4)C(=O)OCC)C)/[O-] C36050301
CC1=C([C@H](N2C(=CSC2=N1)/C=C(/NCC(C)C)\[O-])c3cccc(c3)OCc4ccccc4)C(=O)OCC=C C36058674
CCC1=C([C@H](N2C(=CSC2=N1)/C=C(/N[C@@H](C)CC)\[O-])c3cccc(c3)Oc4ccccc4)C(=O)OC C36064427
CCN/C(=C/C1=CSC2=NC(=C([C@H](N12)c3cccc(c3)OCc4ccccc4)C(=O)OC(C)C)C)/[O-] C36065043
CC[C@@H](C)N/C(=C/C1=CSC2=NC(=C([C@@H](N12)c3ccc(cc3)C(C)C)C(=O)OC(C)C)C(F)(F)F)/[O-] C36065062
CCN(CC)C(=O)C1=C(N=C2N([C@@H]1c3cccc(c3)Oc4ccccc4)C(=CS2)/C=C(/NCC(C)C)\[O-])C C36071658
CC(C)(C)c1ccc(cc1)OC(C)(C)[C@H]2OC[C@H]([C@@H](O2)c3cccnc3)C/C=C\CCC(=O)[O-] C36242543
CCCCCCOc1c(cc(cc1Cl)C(=O)c2c(c(c(=O)n(c2[O-])[C@@H](C)c3ccccc3)C#N)C)Cl C38623208
CCCCCCOc1c(cc(cc1Cl)C(=O)c2c(c(c(=O)n(c2[O-])[C@H](C)c3ccccc3)C#N)C)Cl C38623213
CCC[C@H](CC(C)C)Cn1cc(c2c1ccc(c2)C(=O)OC)C[N-]S(=O)(=O)Oc3ccccc3 C39491507
C[C@@H](CCCC(C)C)[C@H]1CC[C@@H]2[C@@]1(CC[C@@H]([C@@H]2C(=O)[O-])[C@@]3(CC[C@@H](CC3=O)OCc4ccccc4)C)C C37631558
Cc1cccc(c1)c2nnc(n2CCC(=O)[O-])SCC(=O)O[C@@H]3C[C@@H](CC[C@@H]3C(C)C)C C39692911
CCCCCOc1ccc(cc1OC)/C=C(\C#N)/C(=N/c2nnc(s2)SCc3ccccc3F)/[O-] C39997641
CC(C)COc1ccc(cc1)C(=O)C2=C(C(=O)N([C@H]2c3cccc(c3)OCc4ccccc4)CC=C)[O-] C40026839
CCCCCOc1ccc(cc1OC)[C@H]2C(=C(C(=O)N2CC=C)[O-])C(=O)c3ccc(c(c3)C)OCC(C)C C40027745
CCCCN1[C@@H](C(=C(C1=O)[O-])C(=O)c2ccc(cc2C)OCC)c3ccc(c(c3)OCC)OCCC(C)C C40081947
CCCCN1[C@H](C(=C(C1=O)[O-])C(=O)c2ccc(cc2C)OCC=C)c3ccc(cc3)C(C)(C)C C40083366
CCCCCCOc1ccc(cc1)[C@@H]2C(=C(C(=O)N2CCO)[O-])C(=O)c3ccc(cc3C)OCC(C)C C40084859
CCCCN1[C@@H](C(=C(C1=O)[O-])C(=O)c2ccc(cc2C)OCC(C)C)c3ccc(cc3)OCC=C C40084967
CCCCN1[C@H](C(=C(C1=O)[O-])C(=O)c2ccc(cc2C)OCC(C)C)c3cc(ccc3OC)Br C40085042
CCCCN1[C@@H](C(=C(C1=O)[O-])C(=O)c2ccc(c(c2)C)OCC=C)c3ccc(cc3)C(C)C C40092454
CCCCN1[C@@H](C(=C(C1=O)[O-])C(=O)c2cccc(c2)OCc3ccc(cc3)C)c4ccc(cc4)OCC=C C40109232
CCCCN1[C@@H](C(=C(C1=O)[O-])C(=O)c2cccc(c2)OCc3ccc(cc3)C)c4ccccc4OC C40109254
CCCCN1[C@H](C(=C(C1=O)[O-])C(=O)c2cccc(c2)OCc3ccc(cc3)C)c4ccccc4OC C40109255
CCCCN1[C@@H](C(=C(C1=O)[O-])C(=O)c2ccc(cc2)OCc3ccc(cc3)F)c4ccc(cc4)N(CC)CC C40110366
CCCCCN1[C@@H](c2c([nH]nc2C1=O)c3cc(ccc3[O-])Cl)c4ccc(c(c4)OCC)OCCCC C39898599
CCCCCCOc1ccc(cc1)[C@@H]2c3c([nH]nc3C(=O)N2CCCOC(C)C)c4cc(ccc4[O-])Cl C39899341
COc1cccc(c1OC2CCCC2)C[C@@H](C(=O)[O-])NC(=O)OCC3c4ccccc4-c5c3cccc5 C44324373
COc1cccc(c1OC2CCCC2)C[C@H](C(=O)[O-])NC(=O)OCC3c4ccccc4-c5c3cccc5 C44324376
CCc1ccc(cc1)/N=C\2/C(=C(/C(=C/c3cc(c(c(c3)Cl)OCC#C)OCC)/S2)[O-])C(=O)OCC C59105450
CCOc1cc(ccc1OCc2ccc(cc2)C)/C=C\3/C(=C(/C(=N/c4ccc(cc4)C)/S3)C(=O)OCC)[O-] C59247500
COc1ccc(cc1)/C(=C\c2ccc(o2)/C=C(\c3ccc(cc3)OC)/C(=O)OC)/C(=O)[O-] C05766189
CCC[C@@H](C(=O)[O-])N1C(=O)/C(=C\c2ccc(o2)c3ccc(cc3)C(=O)OCC)/SC1=S C09884868
CC[C@@H](C)c1ccc(cc1)OS(=O)(=O)c2cc(cc(c2OC)OC)/C=C/C(=O)[O-] C13067487
CCc1ccc2c(cc(=O)oc2c1)CSc3nnc(n3CCC(=O)[O-])c4ccc(cc4)F C13206515
COCCCn1c(=O)c2ccc(cc2nc1SCc3ccc(cc3)C(=O)[O-])Cl C13237115
Cc1c(noc1c2ccc(cc2)F)CSc3nnc(n3CCC(=O)[O-])c4cccs4 C13333093
CCN(c1ccccc1)C(=O)[C@H](C)Sc2nc3cc(ccc3c(=O)n2CC=C)C(=O)[O-] C13364261
COCCCn1c(=O)c2c3c(sc2nc1SCc4c5ccccc5oc4C(=O)[O-])CCC3 C13393773
CC[C@H](C)c1ccc(cc1)N2C(=O)/C(=C\c3ccc(c(c3)OCC)O[C@H](C)C(=O)[O-])/SC2=O C16917604
CCCCN1[C@H](C(=C(C1=O)[O-])C(=O)c2ccc(cc2)C)c3ccc(cc3OC)OC C06294210
CCCCN1[C@@H](C(=C(C1=O)[O-])C(=O)c2ccc(cc2)C)c3ccc(cc3OC)OC C06294205
Cc1cccc(c1)COc2ccc(cc2)C(=O)C3=C(C(=O)N([C@H]3c4cccs4)CCOC)[O-] C13553151
C[C@@H](C(=O)N(C)c1ccccc1)OC(=O)c2cccc(c2)[N-]S(=O)(=O)c3ccc(c(c3)F)F C21613907
Cc1c(c(nc(n1)SC(F)F)[O-])CCC(=O)N2CCC[C@@H]2c3cc(ccc3OC)OC C25577051
CCOC(=O)Cn1cc(c2c1cccc2)/C=C/3\C(=O)N=C(S3)[N-]c4ccc(cc4)OC C08445244
C=CCOc1ccc(cc1)[C@@H]2C(=C(C(=O)N2Cc3ccco3)[O-])C(=O)c4cc5ccccc5o4 C33378916
CCCOc1ccc(cc1)[C@@H]2C(=C(C(=O)N2Cc3ccco3)[O-])C(=O)c4ccc5c(c4)C[C@@H](O5)C C05919137
C=CCOc1ccc(cc1)[C@H]2C(=C(C(=O)N2Cc3ccccc3)[O-])C(=O)c4ccc(cc4)F C33510308
Cc1ccc(c(c1)C)OCc2ccc(o2)c3nnc(n3CCCN4CCOCC4)[S-] C33523460
CCN(CC)c1ccc(cc1)[C@@H]2C(=C(C(=O)N2Cc3ccco3)[O-])C(=O)c4ccc(cc4)OCC C00702694
CC(=CC[C@@H]1[C@@](O1)(C)[C@H]2[C@@H]([C@@H](CC[C@@]23CO3)OC(=O)/C=C/C=C/C=C/C=C/C(=O)[O-])OC)C C33913498
CCc1ccc(cc1)[C@@H]2C(=C(C(=O)N2CCCOC)[O-])C(=O)c3cc(ccc3C)C C06450788
Cc1ccc(cc1)C(=O)C2=C(C(=O)N([C@@H]2c3ccccc3)c4nc(c(s4)C(=O)OCC=C)C)[O-] C06144016
c1ccc(cc1)CCN2[C@H](C(=C(C2=O)[O-])C(=O)/C=C/c3ccccc3)c4cccc(c4)[N+](=O)[O-] C35444875
CC1=C([C@@H](N2C(=CSC2=N1)/C=C(/N3CCCC3)\[O-])c4ccc(cc4)F)C(=O)OCCOC C35693210
Cc1ccc(cc1)[C@H]2C(=C(N=C3N2C(=CS3)/C=C(/N4CCCC4)\[O-])C)C(=O)OCCOC C35696268
CC1=C([C@@H](N2C(=CSC2=N1)/C=C(/N3CCCC3)\[O-])c4ccccc4F)C(=O)OCCOC C35696415
CCN(C)/C(=C/C1=CSC2=NC(=C([C@H](N12)c3cccc(c3)F)C(=O)OCCOC)C)/[O-] C35696521
CC1=C([C@H](N2C(=CSC2=N1)/C=C(/N3CCCC3)\[O-])c4cccc(c4)F)C(=O)OCCOC C36052742
CC(C)(Cc1ccccc1C#N)[C@H]2OC[C@H]([C@@H](O2)c3cccnc3)C/C=C\CCC(=O)[O-] C36242620
C[C@@H](C(=O)N(C)C1CCCCC1)OC(=O)c2ccc(cc2)[N-]S(=O)(=O)c3cccs3 C08685582
Cc1cccc(c1C)OCC(=O)c2c(c(c(=O)n(c2[O-])CCc3ccc(cc3)OC)C#N)C C38624796
CC[C@@H](C)c1ccc(cc1)S(=O)(=O)[N-]/N=C/[C@@H]2C=NN=C2c3ccc(cc3)OC C39420329
CC[C@H](C)c1ccc(cc1)S(=O)(=O)[N-]/N=C/[C@H]2C=NN=C2c3ccc(cc3)OC C39420332
CC[C@@H]1CCCCN1C(=O)COC(=O)c2ccccc2[N-]S(=O)(=O)c3ccc(cc3)F C39599137
CCN(Cc1ccccc1)C(=O)COC(=O)c2ccccc2[N-]S(=O)(=O)c3ccc(cc3)F C39599251
CCCCN(CCCCS(=O)(=O)[O-])c1ccc(cc1)/N=N\c2cc(ccc2Cl)Cl C16980161
CCCCOc1ccc(cc1OCC)/C=C(\C#N)/C(=N/c2nnc(s2)C(C)C)/[O-] C39994695
CCCSc1nnc(s1)/N=C(/C(=C/c2ccc(o2)c3ccc(cc3)C(=O)C)/C#N)\[O-] C39998153
CC(=O)c1ccc(cc1)c2ccc(o2)/C=C(\C#N)/C(=N/c3nnc(s3)SCC=C)/[O-] C39998167
CC(C)COc1ccc(cc1)C(=O)C2=C(C(=O)N([C@H]2c3ccc(cc3)F)CC=C)[O-] C40026771
Cc1ccsc1[C@H]2C(=C(C(=O)N2CC=C)[O-])C(=O)c3ccc(c(c3)C)OCC=C C40027521
Cc1cc(ccc1OCC(C)C)C(=O)C2=C(C(=O)N([C@H]2c3cccs3)CC=C)[O-] C40027833
C=CCN1[C@@H](C(=C(C1=O)[O-])C(=O)c2cc3ccccc3o2)c4ccc(cc4)OCC=C C40028264
C=CCN1[C@H](C(=C(C1=O)[O-])C(=O)c2cccc(c2)OCC=C)c3ccccc3Cl C40029897
CCCCN1[C@@H](C(=C(C1=O)[O-])C(=O)c2cc3cccc(c3o2)OC)c4cccc(c4)OC C40098307
CCCCN1[C@H](C(=C(C1=O)[O-])C(=O)c2cc3cccc(c3o2)OC)c4ccc(cc4)N(C)C C40098425
CCOCCCn1c(c(c(c(c1=O)C#N)C)C(=O)c2cc(c(c(c2)Cl)OCC)Cl)[O-] C40523222
CC(=CC[C@@H]1[C@](O1)(C)[C@H]2[C@@H]([C@@H](CC[C@@]23CO3)OC(=O)/C=C/C=C/C=C/C=C\C(=O)[O-])OC)C C44681848
COc1ccc(cc1)/C(=C(/C=N/c2ccccc2C(=O)OC)\C(=O)C(F)(F)F)/[O-] C02712867
CC[C@@H](C)[C@H](C(=O)Nc1nnc(s1)c2ccc(cc2)N(C)C)NC(=O)CC(C)(C)C C04420101
CC[C@@H](C)[C@@H](C(=O)Nc1nnc(s1)c2ccc(cc2)N(C)C)NC(=O)CC(C)(C)C C04420097
CCOc1ccccc1Nc2nnc(s2)S[C@@H](C)C(=O)Nc3cccc(c3)C(=O)C C03266730
CCOC(=O)c1c(c(sc1NC(=S)NC(=O)c2cc(cc(c2)C)C)C(=O)OC)C C02857577
Cc1c(cccc1Cl)NCc2nnc(n2CC=C)SCC(=O)Nc3cccc(c3)OC C02544629
CCN(CC)c1ccc(c(c1)OC)/C=N\NC(=O)[C@@H](C(C)C)NC(=O)c2ccc(cc2)C C09886485
Cc1cccc(c1C)Nc2nnc(s2)SCC(=O)NCCc3ccc(c(c3)OC)OC C03463418
CCCNc1ccc(cc1NS(=O)(=O)c2ccc(c(c2)C)C)S(=O)(=O)N(CC)CC C10514185
Cc1cc(c(cc1Cl)OC)NC(=O)COC(=O)[C@@H](C(C)C)NC(=O)c2ccccc2Cl C13097354
CC[C@H](C)NC(=O)c1ccccc1NC(=O)[C@H](CC)N(c2ccc(c(c2)C)C)S(=O)(=O)C C13686579
CCOc1ccccc1NC(=O)[C@@H](c2ccccc2)OC(=O)c3csc(n3)NCC=C C15151221
C[C@@H](C(=O)NC1CCCCCC1)OC(=O)c2cccc(c2)S(=O)(=O)NCc3ccccc3 C15686493
CC[C@@H](C)[C@H](C(=O)Nc1nnc(s1)c2ccc(cc2)OC)NC(=O)Cc3cccs3 C16573684
c1cc(cc(c1)NC(=O)c2cccs2)C(=O)NCCCCCc3nc(no3)c4cccs4 C16786724
CCc1cccc(c1)NC(=O)COC(=O)[C@H](C(C)C)NS(=O)(=O)c2ccc(cc2)C C18408485
CC1=C([C@H](C(=C(N1)SCC(=O)Nc2ccc(cc2)Cl)C#N)c3ccco3)C(=O)OCC=C C20029132
CCOc1ccc(cc1)/C=N/Nc2[nH]nc(n2)SCC(=O)C3C4CC5CC(C4)CC3C5 C20608312
CCCc1ccc(cc1)[C@]2(C(=O)N(C(=O)N2)CC(=O)c3ccc(cc3)NC(=O)CC(C)C)C C22222258
Cc1ccc(c(c1)C)CN(C)C(=O)CSc2nnc(n2N)COc3cc(ccc3C(C)C)C C23328484
CCCCCc1nnc(s1)NC(=O)c2cccc(c2)NS(=O)(=O)c3ccccc3 C25577893
CCOC(=O)c1c(c(c(s1)N[C@H](C(Cl)(Cl)Cl)NC(=O)C(C)C)C(=O)OC)C C28294194
CCOC(=O)N[C@H](CC(C)C)CNC(=O)C1CCN(CC1)C(=O)c2ccc(cc2F)F C31700093
CCc1ccccc1NC(=O)N(CCOC)Cc2nc(cs2)C(=O)Nc3ccc(c(c3)C)C C33450188
CC1=C([C@@H](NC(=S)N1C)c2cccc(c2)NC(=O)COCc3ccccc3)C(=O)OC(C)C C33721420
CCCS(=O)(=O)Nc1ccc(c(c1)CN([C@@H](C)CC)C(=O)Nc2cccc(c2)F)N(C)C C35620205
CCOC(=O)C1=C(N=C2N([C@H]1c3ccc(cc3)F)C(=CS2)/C=C(/NCC[NH+](C)C)\[O-])C C35693452
CCOc1nc(n(n1)c2ccc(cc2)NC[C@@H](COCC=C)O)c3ccc(c(c3)Cl)Cl C35742944
CC[C@@H](C)NC(=O)[C@H]1[C@@H](OC(=O)N1Cc2ccccc2)c3ccc(cc3)NC(=O)CC(C)C C36216053
Cc1cccc(c1)CN2[C@H]([C@@H](OC2=O)c3ccc(cc3)NC(=O)C(C)C)C(=O)NCCC(C)C C36217339
Cc1ccc(cc1)CN2[C@H]([C@@H](OC2=O)c3cccc(c3)NC(=O)CC(C)C)C(=O)NCC4CC4 C36219063
CCCC(=O)Nc1cccc(c1)[C@H]2[C@@H](N(C(=O)O2)Cc3cccc(c3)Cl)C(=O)NCCC C36220307
CC(C)(C)CC(C)(C)NC(=O)[C@H](c1ccc(c(c1)OC)O)N(C)C(=O)c2ccccc2OC C36524171
Cc1ccc(o1)CN([C@H](c2ccc(c(c2)OC)O)C(=O)NC3CCCCC3)C(=O)CC(C)C C36556290
CCCCNC(=O)[C@H](c1ccc(cc1)OC)N(Cc2ccc(o2)C)C(=O)c3ccccc3O C36595440
CCCCCCn1c(nnc1SCC(=O)NC(=O)NC2CC2)c3ccc(cc3)Cl C36851908
CCCCNC(=O)c1cc(nc2c1cc(cc2)S(=O)(=O)NCCCC)c3cccnc3 C06238509
Cc1ccc(cc1)S(=O)(=O)N[C@H](C(C)C)C(=O)OCC(=O)Nc2cccc3c2cccc3 C39211300
C[C@@H](C(=O)NCC(=O)Nc1ccc(c(c1F)F)F)OC(=O)c2ccc(cc2)OCCC(C)C C39225437
CC[C@@H](C)c1ccccc1NC(=O)[C@H](C)OC(=O)CNS(=O)(=O)c2ccc(c(c2)C)C C39501796
CCOc1ccccc1C(=O)NCC(=O)OCC(=O)Nc2ccccc2Sc3ccccc3 C39590122
CC(C)[C@@H](C(=O)OCC(=O)c1ccc(cc1)NC(=O)C)NC(=O)c2ccc(cc2)C(C)(C)C C39642013
Cc1cccc(c1)NC(=O)Cc2nnc(n2CC=C)S[C@@H](C)C(=O)Nc3cccc(c3)C C39757783
CC[C@@H](C)NC(=O)CCN(Cc1ccco1)C(=O)c2csc(n2)Nc3ccccc3Cl C40388122
Cc1cc(c(c(c1)c2c3c([nH]n2)C(=O)N([C@@H]3c4cccc(c4)OCC=C)CCCOC)O)C C39911725
Cc1cc(no1)NC(=O)[C@@H](c2ccccc2)Sc3nnc(s3)NCCc4cccs4 C45619713
CC[NH+](CC)c1ccc(cc1)NC(=O)[C@@H](C)n2c(=O)ccc(n2)c3ccc(cc3)OCC C56989330
CCN(CC)S(=O)(=O)c1ccc(c(c1)NC(=O)N[C@@H](c2ccc(cc2)OC)C3CC3)Cl C58843625
CC(=Nc1cccc(c1)NC(=O)CCSc2nnc(n2CC=C)CNc3ccccc3)C C59265806
CC[C@@H](C(=O)Nc1ccc(cc1)OC)SC2=Nc3ccccc3NC(=C2)CC(=O)OC C64869588
CCCOC(=O)c1ccc(cc1)NC(=O)CNc2cccc(c2)C(=O)N3CCC(CC3)C C66107569
Cc1c2cc3c4c(oc3c(c2oc(=O)c1CC(=O)NCC5CCC(CC5)C(=O)[O-])C)CCCC4 C02156140
c1cc(cc(c1)n2cccc2/C=C(\C#N)/C(=O)Nc3cccc(c3)Br)C(=O)[O-] C08916688
CCOc1cc(cc(c1O)Cl)/C=C/2\CCCCn3c2nc4c(c3=O)c(c(s4)C(=O)[O-])C C13215294
Cc1c(c(no1)c2c(cccc2Cl)Cl)N[C@H]3[C@H]4N(C3=O)[C@@H](C(S4)(C)C)C(=O)[O-] C13453546
Cc1c2c(n(n1)c3ccccc3C(=O)[O-])NC4=C([C@H]2c5cccs5)C(=O)C[C@H](C4)c6cccs6 C18198547
Cc1ccc(cc1)C(=O)C2=C(C(=O)N([C@H]2c3cccc(c3)O)c4nc5ccc(cc5s4)F)[O-] C33751902
c1cc(sc1)C(=O)C2=C(C(=O)N([C@@H]2c3ccc(cc3)O)c4nc5ccc(cc5s4)Cl)[O-] C34920342
Cc1ccc2c(c1)sc(n2)N3[C@@H](C(=C(C3=O)[O-])C(=O)c4ccc(cc4)F)c5cccc(c5)O C34931595
Cc1ccc(c(c1)C(=O)C2=C(C(=O)N([C@@H]2c3cccc(c3)O)c4nc5ccc(cc5s4)F)[O-])C C34954599
c1ccc(cc1)/C=C/C(=O)C2=C(C(=O)N([C@@H]2c3ccc(cc3)O)c4nc5ccc(cc5s4)Cl)[O-] C35421419
c1ccc(cc1)OCc2nnc(n2/N=C/c3cc(cc(c3O)Br)Br)[S-] C09348890
Cc1ccc(cc1Cl)c2ccc(o2)/C=C/C(=O)NC(=S)/N=C/3\C=CC4=NC(=NC4=C3)[O-] C39357352
c1ccc(cc1)N2[C@@H](NN=N2)SCc3nc4c(cc(cc4Br)Br)c(n3)[O-] C39419776
CO[C@H]1CC(=O)c2c(c3c(cc4c(cccc4n3)Cc5ccccc5)c(=O)n2c6ccccc6[O-])N1 C39452799
c1cc(c(cc1C(=O)[O-])S(=O)(=O)/N=c/2\ccc(c-3cc[n-]cc23)[NH+]4CCCCC4)Br C13249485
c1ccc(cc1)N\2C(=O)/C(=C/3\c4ccccc4NC3=O)/S/C2=N\c5cccc(c5)C(=O)[O-] C39866768
Cc1ccc(cc1)N2[C@H](NC(=O)C(=C2[S-])C#N)c3cn(nc3c4ccccc4)c5ccccc5 C39887140
Cc1ccccc1N2[C@@H](NC(=O)C(=C2[S-])C#N)c3ccc4c(c3)c(on4)c5ccc(cc5)Cl C39887201
COc1ccccc1N2[C@@H](NC(=O)C(=C2[S-])C#N)c3ccc4c(c3)c(on4)c5ccc(cc5)Cl C39887587
Cc1ccc(cc1C)N2[C@@H](NC(=O)C(=C2[S-])C#N)c3cn(nc3c4ccccc4)c5ccccc5 C39887723
c1ccc(cc1)c2c3cc(ccc3no2)[C@@H]4NC(=O)C(=C(N4c5cccc6c5cccc6)[S-])C#N C39887775
c1ccc2c(c1)C(=O)c3cc(c(c(c3C2=O)Br)NC(=O)[C@H]4CC=CC[C@@H]4C(=O)[O-])Cl C39899507
c1cc(oc1)CN2[C@H](c3c([nH]nc3C2=O)c4cc(ccc4[O-])Cl)c5ccc(cc5)Br C39898732
c1cc(cc(c1)Br)[C@H]2c3c([nH]nc3C(=O)N2Cc4cccnc4)c5cc(ccc5[O-])Cl C39899198
CC(C)(C)c1ccc(cc1)[C@H]2c3c([nH]nc3C(=O)N2[C@H]4CCS(=O)(=O)C4)c5cc(ccc5[O-])Cl C40548181
Cc1c(noc1[N-]S(=O)(=O)c2ccc(cc2)NC(=O)c3c(ccc(c3Cl)Cl)Cl)C C40840755
CC(C)C1=C[C@@]23CC[C@@H]4[C@]([C@@H]2C[C@@H]1[C@H]5[C@@H]3C(=O)N(C5=O)c6ccc(cc6)O)(CCC[C@@]4(C)C(=O)[O-])C C43737051
CC(C)C1=C[C@@]23CC[C@H]4[C@]([C@@H]2C[C@@H]1[C@H]5[C@@H]3C(=O)N(C5=O)c6ccc(cc6)O)(CCC[C@@]4(C)C(=O)[O-])C C43737052
CC(C)C1=C[C@@]23CC[C@H]4[C@]([C@@H]2C[C@@H]1[C@H]5[C@@H]3C(=O)N(C5=O)c6ccccc6O)(CCC[C@@]4(C)C(=O)[O-])C C43737074
Cc1c2c(cc(=O)[nH]c2sc1C(=O)[O-])CSc3nnc(o3)c4c(c5ccccc5s4)Cl C13416935
Cc1cccc(c1C)n2c(c3ccc(cc3nc2=S)C(=O)Nc4ccc5c(c4)OCCCO5)[O-] C46561653
Cc1ccc2c(c1)NC(=O)c3cc(ccc3O2)[N-]S(=O)(=O)c4ccc(s4)Br C49508420
CSc1[nH]c(=O)c2c(n1)Oc3c(c(nc(n3)SC)[O-])[C@H]2c4ccc(cc4)Br C15769834
Cc1ccccc1n2c(nnc2[S-])c3cnn4c3N[C@@H](C[C@H]4C(F)(F)F)c5ccc(cc5)OC C02793161
COc1ccc(cc1O)[C@H]2c3c(nc(s3)[S-])S[C@@H]4[C@@H]2C(=O)N(C4=O)c5ccc(cc5)Cl C40475479
CC1(CC2=C([C@@H](n3c(nc(n3)SCc4ccccc4Cl)N2)c5ccc(cc5)C(=O)[O-])C(=O)C1)C C01282904
c1cc(cc(c1)NC(=O)c2cccc(c2)[N-]S(=O)(=O)c3cc(ccc3Cl)Cl)C#N C10897061
C[C@H]1CCC[NH+](C1)c2ccc(cc2[N-]S(=O)(=O)c3ccc(s3)Br)C(=O)[O-] C58013936
Cc1ccc(cc1C)/N=C/2\NC(=O)/C(=C/c3cc(c(c(c3)Br)[O-])[N+](=O)[O-])/S2 C59224068
Cc1ccc(cc1n2c(cc(c2C)/C=N/NC(=O)c3cc4cc(ccc4o3)Br)C)C(=O)[O-] C59305145
CCO/C(=C/1\C(=O)/C(=C/c2cc(c(c(c2)Cl)O)OC)/S\C1=N/c3ccc(cc3)C)/[O-] C59366102
CN\1C(=O)/C(=C\c2ccc(c(c2)I)O)/S/C1=N\c3cccc(c3)C(=O)[O-] C33293538
CC(C)c1ccc2c(c1)[C@@]3(CC(=O)Nc4c3sc(c4c5ccccc5Cl)C(=O)[O-])C(=O)N2C C36364832
c1cc(cc(c1)[N-]S(=O)(=O)c2ccc(c(c2)C(F)(F)F)Cl)NC(=O)N3CCCCCC3 C62590031
c1ccc(c(c1)CSC2=NC(=O)[C@H]3[C@@H](C4=C(CCCC4=NC3=N2)[O-])c5ccc(cc5)O)F C39731390
CC1=C([C@@H](C2=C(C[C@H](CC2=N1)c3ccco3)[O-])c4ccc(cc4)F)C(=O)Nc5ccccn5 C09090040
Cc1cccc(n1)NC(=O)C2=C(N=C3C[C@H](CC(=C3[C@H]2c4ccccc4)[O-])c5ccco5)C C09015202
CCOc1cc(cc(c1O)Br)[C@@H]2C3=C(CCCC3=NC(=C2C(=O)N4CCCCC4)C)[O-] C00729434
c1ccc2c(c1)CN(C[C@@H](O2)c3ccccc3F)c4c(cc(cn4)NC(=O)c5cccs5)C(=O)[O-] C64978818
COc1cc(ccc1O)[C@H]2c3c(nc(s3)[S-])S[C@H]4[C@@H]2C(=O)N(C4=O)c5ccc(cc5)Cl C40475440
c1ccc(cc1)Cn2c(=O)c3ccc(cc3nc2SCC(=O)Nc4ccc5ccccc5c4)C(=O)[O-] C13044753
C=CCn1c(=O)c2cc3ccccc3cc2nc1SCC(=O)Nc4cc5ccccc5cc4C(=O)[O-] C13241044
CC(C)(C)c1ccccc1NC(=O)CSc2nc3cc(ccc3c(=O)n2c4ccccc4)C(=O)[O-] C13265701
CC(C)c1ccc(cc1)NC(=O)CSc2nc3cc(ccc3c(=O)n2c4ccc(cc4)F)C(=O)[O-] C13266178
CC[C@@H](C)n1c(=O)c2c3c(sc2nc1SCC(=O)Nc4cccc(c4)C(=O)[O-])CCCCC3 C13354071
CC[C@H](C)n1c(=O)c2c3c(sc2nc1SCC(=O)Nc4ccc(cc4)C(=O)[O-])CCCCC3 C13355427
CC[C@@H]1CCc2c(cc(s2)c3nnc(n3C)SCC(=O)Nc4cc(ccc4Cl)C(=O)[O-])C1 C13363930
Cc1ccc(cc1)NC(=O)COc2ccc(cc2Br)/C=C(\C#N)/c3ccc(cc3)C(=O)[O-] C15013844
c1ccc(c(c1)C(=O)Nc2ccc(cc2)SC(F)F)[N-]S(=O)(=O)c3ccc(cc3)Br C06146989
Cc1cc(c(cc1C)S(=O)(=O)Nc2ccc(c(c2)C(=O)[O-])N3CCC(CC3)Cc4ccccc4)C C32962043
Cn1c2ccccc2c(=O)c(c1[O-])C(=O)C[C@@H](c3ccccc3O)N(c4ccccc4)c5ccccc5 C03846559
CCC1=C([C@@H](N2C(=CSC2=N1)/C=C(/N[C@H]3CCCc4c3cccc4)\[O-])c5ccccc5)C(=O)OC C34922894
CC1=C([C@@H](N2C(=CSC2=N1)/C=C(/NCc3ccccc3F)\[O-])c4ccccc4Cl)C(=O)OC C34923456
CC[C@H](C)N/C(=C/C1=CSC2=NC(=C([C@@H](N12)c3ccccc3C)C(=O)OCC)c4ccccc4)/[O-] C35692928
CC1=C([C@@H](N2C(=CSC2=N1)/C=C(/NCc3ccc(cc3)F)\[O-])c4cccs4)C(=O)OC(C)C C35702001
Cc1cccc(c1)[C@@H]2C(=C(N=C3N2C(=CS3)/C=C(/NCc4ccccn4)\[O-])C)C(=O)OC(C)(C)C C35703816
Cc1ccc(c(c1)[C@H]2C(=C(N=C3N2C(=CS3)/C=C(/NCc4ccncc4)\[O-])C)C(=O)OC(C)C)C C35709577
CCN(C)/C(=C/C1=CSC2=NC(=C([C@@H](N12)c3ccc(cc3)C(C)C)C(=O)Nc4ccccc4)C)/[O-] C35709783
Cc1cccc(c1C)n2c(c(c(n2)c3ccccc3)/C=C\4/C(=O)N(C(=O)N4)CCCc5ccccc5)[O-] C35829431
CCOC(=O)c1c2c(sc1NC(=O)[C@@H]3[C@H]4CC[C@@H]([C@@H]3C(=O)[O-])C4=C(C)C)C[C@@H](CC2)C(C)(C)C C35898105
CCOC(=O)C1=C(N=C2N([C@H]1c3ccccc3Cl)C(=CS2)/C=C(/NCC4CC4)\[O-])c5ccccc5 C36049948
CC1=C([C@H](N2C(=CSC2=N1)/C=C(/NC[C@H]3CCCO3)\[O-])c4ccccc4Cl)C(=O)OC(C)C C36050493
CC1=C([C@@H](N2C(=CSC2=N1)/C=C(/NC(C)C)\[O-])c3ccccc3Cl)C(=O)OCc4ccccc4 C36052955
CC1=C([C@@H](N2C(=CSC2=N1)/C=C(/N[C@@H](C)c3ccccc3)\[O-])c4ccccc4)C(=O)OC(C)(C)C C36061274
CC1=C([C@@H](N2C(=CSC2=N1)/C=C(/NC[C@H]3CCCO3)\[O-])c4ccccc4F)C(=O)OC(C)(C)C C36061470
CC1=C([C@@H](N2C(=CSC2=N1)/C=C(/NC[C@@H]3CCCO3)\[O-])c4cccc(c4)Cl)C(=O)OC(C)C C36064910
Cc1ccc(c(c1)C)[C@@H]2C(=C(N=C3N2C(=CS3)/C=C(/NCc4ccncc4)\[O-])C)C(=O)OC(C)C C36071903
C[C@H](CCC(=O)[O-])[C@H]1CC[C@@H]2[C@@]1([C@H](C[C@@H]3[C@@H]2CC[C@@H]4[C@@]3(CC[C@H](C4)O)C)OC(=O)c5ccccc5)C C37246134
CC[C@H](C(=O)Nc1cc(ccc1C)Cl)Sc2ncc(c(n2)[O-])S(=O)(=O)c3ccc(cc3)C C10433704
C[C@H](C(=O)Nc1cc(cc(c1)Cl)Cl)Sc2nc3cc(ccc3c(=O)n2CC(C)C)C(=O)[O-] C13048804
C[C@@H](C(=O)Nc1cc(ccc1Cl)Cl)Sc2nc3cc(ccc3c(=O)n2CC(C)C)C(=O)[O-] C13049035
Cc1ccc(cc1)c2nnc(n2CC(=O)Nc3nc(cs3)c4ccc(cc4C(C)C)C(C)C)[S-] C11437207
CCCCc1ccc(cc1)N2[C@H](NC(=O)C(=C2[S-])C#N)c3cn(nc3c4ccccc4)c5ccccc5 C39887372
C=CCOc1ccc(cc1)[C@H]2c3c([nH]nc3C(=O)N2Cc4ccc(cc4)F)c5cc(ccc5[O-])Cl C39899048
CCc1ccc(cc1)NC(=O)c2c(c\3c(o2)CCC/C3=N\N=C(\C(C(C(F)(F)F)(F)F)(F)F)/[O-])C C40823215
Cc1ccc(c(c1)[N-]S(=O)(=O)c2cc(ccc2Cl)C(=O)N[C@@H](c3ccccc3)c4ccccc4C)C C44849360
Cc1ccccc1[C@@H](c2ccccc2)NC(=O)c3ccc(c(c3)Cl)[N-]S(=O)(=O)c4ccccc4 C44886297
c1cc(ccc1CSCC(=O)Nc2ccc(cc2)S(=O)(=O)[N-]c3ccc(cc3Cl)Cl)F C44947730
Cc1ccc(cc1)NC(=O)CSc2nnc(s2)[N-]C3=NC(=O)/C(=C/c4ccc(cc4)Cl)/S3 C54201817
Cc1ccccc1NC(=O)CSc2nnc(s2)[N-]C3=NC(=O)/C(=C/c4ccc(cc4)Cl)/S3 C54201821
CC/C(=N\NS(=O)(=O)c1ccc(cc1)C)/C[C@@H](c2ccccc2)c3c(c4ccccc4oc3=O)[O-] C22204463
C=CCc1cc(cc(c1OCC(=O)[O-])Br)/C=C/2\C(=O)N/C(=N/c3ccc(cc3)F)/S2 C59106089
Cc1cc(nc(n1)/N=C(\N/C(=N/c2ccccc2Cl)/[S-])/N3CCC(CC3)Cc4ccccc4)C C14160042
Cc1cc(nc(n1)/N=C(\N/C(=N/c2ccc(cc2Cl)Cl)/[S-])/N3CCC(CC3)Cc4ccccc4)C C14160045
CCOc1cc(cc(c1OCC#C)Cl)/C=C\2/C(=O)N/C(=N\c3ccc(c(c3)C(=O)[O-])Cl)/S2 C15799562
CC(C)c1ccc(cc1)NC(=O)CSC2=C([C@@H](C3=C(CC(CC3=N2)(C)C)[O-])c4ccc(cc4)OC)C#N C01244345
Cc1ccc(cc1)N2C[C@H](N[C@@H]2SCc3nnc(n3c4ccc(cc4)OC)[S-])c5cccs5 C39336874
c1ccc(cc1)CC2CC[NH+](CC2)c3ccc(cc3C(=O)[O-])[N-]S(=O)(=O)c4cc(ccc4F)F C33253347
CC(C)c1ccc(cc1)S(=O)(=O)c2cnc(nc2[O-])SCC(=O)Nc3ccc(c(c3)Cl)F C10272421
CCc1ccc(cc1)NC(=O)CSc2ncc(c(n2)[O-])S(=O)(=O)c3cc(cc(c3)Cl)Cl C46016339
C[C@H](C(=O)Nc1cccc(c1)F)Sc2nc3cc(ccc3c(=O)n2c4ccccc4)C(=O)[O-] C13015446
CC(C)[C@@H](C(=O)[O-])n1c(=O)c2ccccc2nc1SCC(=O)Nc3c(cccc3Cl)Cl C13024840
Cc1cc(c(c(c1)Cl)NC(=O)CSc2nc3ccccc3c(=O)n2[C@H](C(C)C)C(=O)[O-])C C13025696
CC(C)Cn1c(=O)c2ccc(cc2nc1SCC(=O)Nc3ccc(cc3)Br)C(=O)[O-] C13048476
CC(C)Cn1c(=O)c2ccc(cc2nc1SCC(=O)Nc3ccc(c(c3)Cl)F)C(=O)[O-] C13048507
Cc1ccccc1[C@@H](C)NC(=O)CSc2nc3cc(ccc3c(=O)n2CC(C)C)C(=O)[O-] C13049347
c1ccc(c(c1)Cn2c(=O)c3ccc(cc3nc2SCC(=O)NC4CCCC4)C(=O)[O-])Cl C13049661
CC(C)Cn1c(=O)c2cc(ccc2nc1SCC(=O)Nc3ccc(cc3)C(=O)[O-])Br C13062188
C[C@H](c1ccc(cc1Cl)Cl)NC(=O)[C@@H](C)Sc2nc3cc(ccc3c(=O)n2C)C(=O)[O-] C13200330
c1cc(ccc1c2nnc(n2CC(=O)[O-])SCC(=O)NC34CC5CC(C3)CC(C5)C4)Cl C13203554
Cc1cc(c(c(c1)C)NC(=O)[C@H](C)Sc2nc3cc(ccc3c(=O)n2c4ccccc4)C(=O)[O-])C C13239401
Cc1c(sc2c1c(=O)n(c(n2)SCC(=O)Nc3cc(ccc3C(=O)[O-])F)CC(C)C)C C13243921
Cc1cc(c(c(c1)C)NC(=O)CSc2nc3cc(ccc3c(=O)n2c4ccccc4F)C(=O)[O-])C C13265939
c1cc(cc(c1)NC(=O)CSc2nc3c(c4c(s3)CCC4)c(=O)n2C5CCCC5)C(=O)[O-] C13346592
C=CCn1c(=O)c2ccc(cc2nc1SCC(=O)Nc3cccc(c3Cl)Cl)C(=O)[O-] C13363811
C[C@@H](C(=O)Nc1ccc(cc1Cl)F)Sc2nc3cc(ccc3c(=O)n2CC=C)C(=O)[O-] C13364915
c1cc(ccc1/C=C/C(=O)[O-])NC(=O)CSc2nc3c(c4c(s3)CCC4)c(=O)n2C5CCCC5 C13397552
c1ccc(cc1)c2ccc(s2)/C=C/C(=O)Nc3ccc(cc3)S(=O)(=O)N4CCC[C@H](C4)C(=O)[O-] C13398331
c1ccc(cc1)CCN\2C(=O)C[C@@H](S/C2=N\c3ccccc3)C(=O)Nc4ccc(cc4)C(=O)[O-] C13424065
CCCC\1=NN(C(=O)/C1=C\c2cc(c(c(c2)Br)O)OCC)c3ccc(cc3)C(=O)[O-] C13915582
Cc1cc(c(c(c1)C)/N=C\2/N(C(=O)[C@H](S2)CC(=O)Nc3ccc(cc3)C(=O)[O-])CC=C)C C17085036
CN(CCCNC(=O)c1nc2ccccc2c(n1)[O-])C(=O)c3c(c4ccc(cc4s3)Cl)Cl C22471576
CC(=O)Nc1ccc(cc1)S(=O)(=O)[N-]c2c(c3c(s2)C[C@H](CC3)C(C)(C)C)C(=O)OC C22574474
c1cc(c(nc1)Cl)S(=O)(=O)[N-]c2ccc(c(c2)S(=O)(=O)Nc3ccc(cc3)Cl)Cl C22756799
CC(C)(C)C(=O)N1CCC(CC1)C(=O)Nc2cc(ccc2[N-]S(=O)(=O)c3ccccc3F)Cl C31651559
c1ccc(cc1)N2CCN(CC2)c3ccc(c(c3)C(=O)[O-])NS(=O)(=O)c4ccc(cc4)F C33006876
Cc1ccc(cc1)C(=O)Nc2nc3cc(ccc3s2)[N-]S(=O)(=O)c4ccc(cc4)C(=O)C C33116507
CC(C)NC(=O)c1ccc(cc1)Oc2ccc(cn2)[N-]S(=O)(=O)c3ccc(s3)Br C33139462
CCC(=O)Nc1c(noc1/C=C/c2ccc(s2)S(=O)(=O)[N-]c3ccccc3Cl)C C33306573
Cc1ccc(s1)S(=O)(=O)Nc2cccc(c2)S(=O)(=O)[N-]c3ccc(cc3)Br C23245328
COC(=O)[C@@H]1[C@@H](C(=C(N=C1[O-])SCC(=O)Nc2cccc(c2)Cl)C#N)c3ccc(cc3)Cl C08969909
COC(=O)[C@@H]1[C@H](C(=C(N=C1[O-])SCC(=O)Nc2cccc(c2)Cl)C#N)c3ccc(cc3)Cl C08972644
CCC1=C([C@H](N2C(=CSC2=N1)/C=C(/NCc3ccccn3)\[O-])c4cccs4)C(=O)OC C36064449
C[C@H](C(=O)Nc1ccccc1C(C)C)Sc2nc3cc(ccc3c(=O)n2CC=C)C(=O)[O-] C13016325
C[C@@H](C(=O)Nc1ccccc1C(C)C)Sc2nc3cc(ccc3c(=O)n2CC=C)C(=O)[O-] C13016327
C[C@H](C(=O)Nc1ccccc1)Sc2nc3cc(ccc3c(=O)n2c4ccc(cc4)F)C(=O)[O-] C13256153
C[C@H](C(=O)Nc1cc(ccc1F)F)Sc2nc3cc(ccc3c(=O)n2CC(C)C)C(=O)[O-] C13049550
Cc1ccc(c(c1)c2csc(n2)NC(=O)Cn3c(nnc3[S-])c4ccc(cc4)OC)C C09686624
C[C@@H](C(=O)c1c[nH]c2c1cccc2)Sc3nc4cc(ccc4c(=O)n3CC(C)C)C(=O)[O-] C13049365
C[C@H](C(=O)c1c[nH]c2c1cccc2)Sc3nc4cc(ccc4c(=O)n3CC(C)C)C(=O)[O-] C13049367
CCc1cccc2c1[nH]cc2C(=O)CSc3nnc(n3CC(=O)[O-])c4ccc(cc4)Cl C13204046
Cc1ccc(cc1S(=O)(=O)[N-]c2ccc(cc2)Cl)NS(=O)(=O)c3ccccc3OC C57434737
Cc1ccc(cc1)Nc2nnc(s2)S[C@@H](C)C(=O)c3ccc(cc3)[N-]S(=O)(=O)C C57480570
Cc1ccc(cc1S(=O)(=O)[N-]c2cccc(c2)S(=O)(=O)Nc3ccccc3OC)Cl C31665662
CCO/C(=C/1\C(=O)/C(=C/c2cc(c(c(c2)Br)O)OC)/S\C1=N/c3ccc(cc3)OC)/[O-] C59105475
Cc1ccc(cc1)S(=O)(=O)[N-]c2ccc3c(c2)sc(n3)S[C@@H](C)C(=O)Nc4nccs4 C59489649
c1ccc(c(c1)CN2CCN(CC2)c3ccc(c(c3)C(=O)[O-])NS(=O)(=O)c4ccc(cc4)F)F C63620097
Cc1ccc(cc1F)NC(=O)CSc2ncc(c(n2)[O-])S(=O)(=O)c3cccc(c3)Cl C10272759
Cc1ccc(cc1)S(=O)(=O)c2cnc(nc2[O-])SCC(=O)Nc3ccc(cc3)Br C10433697
c1ccc2c(c1)ncc(n2)[N-]S(=O)(=O)c3ccc(cc3)N/C=C\C(=O)c4ccc(s4)Cl C01240837
Cc1ccc2c(c1)N([C@@H](C3=C(N2)C[C@@H](CC3=O)c4ccc(cc4)OC)c5cccs5)C(=O)CCC(=O)[O-] C01457558
CC[C@H](C)[C@H](C(=O)[O-])NC(=O)CCc1c(c2cc3c4c(oc3c(c2oc1=O)C)CCCC4)C C11865477
C[C@H](C(=O)Nc1cc(cc(c1)Cl)Cl)Sc2nc3ccccc3c(=O)n2CC(=O)[O-] C13055267
C[C@@H](C(=O)N[C@H]1CCCc2c1cccc2)Sc3nc4cc(ccc4c(=O)n3c5ccccc5)C(=O)[O-] C13093150
CCn1c(=O)c2ccc(cc2nc1SCC(=O)Nc3ccc(c(c3)Br)C)C(=O)[O-] C13202244
Cc1ccc(c(c1Cl)NC(=O)CSc2nc3ccccc3c(=O)n2CC(=O)[O-])Cl C13222546
CC(C)n1c(=O)c2c3c(sc2nc1SCC(=O)Nc4ccc(cc4)CC(=O)[O-])CCC3 C13246265
C[C@H]1CCC[C@@H](N1S(=O)(=O)c2ccc(cc2)NC(=O)CC3(CCCCCC3)C(=O)[O-])C C13253817
c1cc(c(cc1C(=O)[O-])S(=O)(=O)NCC2(CCCC2)c3ccc4c(c3)OCCO4)Cl C13269439
Cc1ccc(c(c1)Br)NC(=O)CSc2nc3ccccc3c(=O)n2[C@H](C)C(=O)[O-] C13333531
C[C@H](C(=O)[O-])n1c(=O)c2ccccc2nc1SCC(=O)Nc3ccccc3Br C13333571
c1cc(ccc1C2(CC2)C(=O)Nc3ccc(cc3)S(=O)(=O)N4CCC[C@H](C4)C(=O)[O-])Cl C13395957
c1cc(ccc1C2(CC2)C(=O)Nc3ccc(cc3)S(=O)(=O)N4CCC[C@@H](C4)C(=O)[O-])Cl C13395959
Cc1ccc(c(c1)SCC(=O)Nc2ccc(cc2)S(=O)(=O)N3CCC[C@@H](C3)C(=O)[O-])C C13397931
c1cc(ccc1/C=C/C(=O)[O-])NC(=O)c2ccc(c(c2)S(=O)(=O)N3CCCCCC3)Cl C13403590
Cc1c2c(ncn(c2=O)CC(=O)N[C@H](c3ccc(cc3)F)c4cccs4)sc1C(=O)[O-] C13418401
CC[C@H](C)[C@@H](C(=O)[O-])NC(=O)CCc1c(c2cc3c4c(oc3c(c2oc1=O)C)CCCC4)C C15953537
Cc1c(sc(n1)NC(=O)c2ccccc2[N-]S(=O)(=O)c3ccc(cc3)F)c4ccccn4 C21195572
Cc1cc(cc(c1)NC(=O)c2cc(ccc2Cl)S(=O)(=O)[N-]c3ccc(cc3)S(=O)(=O)C)C C21873879
c1cc(cc(c1)[N-]S(=O)(=O)c2ccc(c(c2)Cl)Cl)C(=O)Nc3nnc(s3)C4CC4 C22738699
CN(CC(=O)Nc1ccccc1Cl)C(=O)Cn2c(nnc2[S-])c3ccc(cc3)Cl C23039151
Cc1nc(cs1)c2ccc(s2)CNC(=O)Cn3c(nnc3[S-])c4ccc(cc4)OC C10105410
c1ccc2cc(c(cc2c1)C(=O)NCc3ccc4c(c3)OCCO4)[N-]S(=O)(=O)c5cccs5 C25175922
Cc1ccc(cc1)S(=O)(=O)[N-]c2ccc(cc2Cl)C(=O)Nc3ccc(cc3)N4CCCC4=O C30856372
c1ccc(cc1)c2c3ccccc3[nH]c(=O)c2C4=NN([C@H](C4)c5ccccc5)C(=O)CCC(=O)[O-] C32935048
CC(=O)c1ccc(cc1)S(=O)(=O)[N-]c2ccc3c(c2)sc(n3)NC(=O)c4ccccc4 C33007680
Cc1ccc(cc1Cl)[N-]S(=O)(=O)c2ccc(s2)/C=C/c3c(c(no3)C)NC(=O)C C33306428
COc1cc(c(cc1Cl)OC)NC(=O)[C@H]2CC(=O)N=C(S2)[N-]c3ccc(c(c3)Cl)F C17206770
CC1=C([C@@H](N2C(=CSC2=N1)/C=C(/NCc3ccccn3)\[O-])c4ccc(cc4)F)C(=O)N5CCCC5 C35698065
c1ccc(cc1)n2c(c(c(n2)Cc3cccs3)/C=C\4/C(=O)N(C(=O)N4)Cc5ccccc5F)[O-] C35829450
CC1=C([C@@H](N2C(=CSC2=N1)/C=C(/NC[C@@H]3CCCO3)\[O-])c4ccc(cc4)F)C(=O)N5CCCC5 C36053712
Cc1cc(no1)[N-]S(=O)(=O)c2ccc(cc2)NC(=O)/C=C/c3ccc(cc3)Br C01114383
Cc1ccc2c(c1)c(c(c(=O)[nH]2)C3=NN([C@H](C3)c4cccs4)C(=O)CCC(=O)[O-])c5ccccc5 C09427748
Cc1cc2c(c(c(=O)c1C(=O)OC)C)O[C@@]3(C2)[C@@H](CC[C@@H]([C@@]3(C)CCC(=O)[O-])C(C)(C)O)C C35457280
Cc1ccc(cc1C)N2C(=O)/C(=C/c3cn(c4c3cccc4)CC(=O)NC[C@@H]5CCCO5)/N=C2[S-] C39556396
COc1cccc2c1oc(c2)C(=O)C3=C(C(=O)N([C@H]3c4cccc(c4)Br)CCCO)[O-] C40053235
c1cc(cc(c1)Br)OCC(=O)Nc2ccc(cc2)S(=O)(=O)[N-]c3nccs3 C40852128
c1ccc(cc1)S(=O)(=O)[N-]c2ccc(c(c2)C(=O)Nc3ccc(cc3)N4CCCC4=O)Cl C44839556
CC(C)(C)C(=O)N1CCC(CC1)NC(=O)c2ccc(c(c2)[N-]S(=O)(=O)c3ccc(cc3)F)Cl C46842819
c1ccc(cc1)NC(=O)[C@H]2CCCN(C2)C(=O)c3cccc(c3)[N-]S(=O)(=O)c4cccs4 C46910141
Cc1cc(c(c(c1)C)NC(=O)CSC2=NC(=C([C@H]([C@H]2C#N)c3ccccc3Cl)C(=O)OC)[O-])C C49804107
c1ccc(cc1)CN\2C(=O)C[C@@H](S/C2=N\c3ccccc3)C(=O)Nc4ccc(cc4)C(=O)[O-] C33595831
Cc1ccc(cc1[N-]S(=O)(=O)C)C(=O)Nc2cc(ccc2n3c(cc(n3)C)C)C(F)(F)F C58981349
c1ccc(cc1)/N=C/2\N(C(=O)C[C@@H](S2)C(=O)Nc3ccc(cc3)C(=O)[O-])Cc4cccs4 C59108891
c1ccc(cc1)N2C[C@H](CC2=O)C(=O)Nc3ccc(cc3)S(=O)(=O)[N-]c4ccc(c(c4)Cl)Cl C59317259
C[C@@H](c1cccc(c1)[N-]S(=O)(=O)C)NC(=O)[C@H]2CCCN2C(=O)C34CC5CC(C3)CC(C5)C4 C59850723
CCS(=O)(=O)[N-]c1ccc(cc1C)NC(=O)CSc2c3c(c(sc3ncn2)C)C C59886995
Cc1ccc(cc1F)S(=O)(=O)[N-]c2cccc(c2)C(=O)NCc3ccccc3n4ccnc4 C60013691
C[C@@H]1C[C@H]1C(=O)Nc2ccc(c(c2)S(=O)(=O)[N-]c3ccccc3Cl)N4CCOCC4 C60387014
C[C@@H](C(=O)Nc1ccccc1)Sc2ncc(c(n2)[O-])S(=O)(=O)c3ccc(cc3)Cl C02698658
CCCCn1c(=O)c2ccc(cc2nc1SCC(=O)Nc3cc(ccc3C#N)Cl)C(=O)[O-] C13043957
Cc1ccc(cc1C)NC(=O)CSc2nc3cc(ccc3c(=O)n2CCCOC)C(=O)[O-] C13047259
CC(C)Cn1c(=O)c2ccc(cc2nc1SCC(=O)Nc3ccccc3SCC#N)C(=O)[O-] C13049239
C[C@@H](c1ccccc1)NC(=O)CSc2nc3cc(ccc3c(=O)n2Cc4ccco4)C(=O)[O-] C13050693
c1ccc(cc1)[C@@H](C(=O)NC2CC2)Sc3nc4cc(ccc4c(=O)n3Cc5ccco5)C(=O)[O-] C13050943
C[C@H](C(=O)Nc1cccc(c1)F)Sc2nc3cc(ccc3c(=O)n2Cc4ccco4)C(=O)[O-] C13050987
CCc1ccc2c(cc(=O)oc2c1)CSc3nc4cc(ccc4c(=O)n3C[C@H](C)O)C(=O)[O-] C13051748
Cc1ccc(cc1C)NC(=O)CSc2nc3cc(ccc3c(=O)n2C[C@@H]4CCCO4)C(=O)[O-] C13052702
c1cc2c(cc1C(=O)[O-])nc(n(c2=O)C[C@@H]3CCCO3)SCC(=O)Nc4ccc(cc4Cl)F C13052752
C[C@H](C(=O)Nc1cccc(c1)Cl)Sc2nc3cc(ccc3c(=O)n2C[C@H]4CCCO4)C(=O)[O-] C13052918
Cc1ccc(cc1)NC(=O)[C@@H](C)Sc2nc3cc(ccc3c(=O)n2C[C@@H]4CCCO4)C(=O)[O-] C13052966
C[C@@H](C(=O)NCCC1=CCCCC1)Sc2nc3cc(ccc3c(=O)n2C[C@@H]4CCCO4)C(=O)[O-] C13053197
Cc1cccc(c1)NC(=O)[C@H](C)Sc2nc3cc(ccc3c(=O)n2C[C@@H]4CCCO4)C(=O)[O-] C13053201
Cc1ccccc1NC(=O)[C@@H](C)Sc2nc3cc(ccc3c(=O)n2C[C@H]4CCCO4)C(=O)[O-] C13053306
C[C@H]1CCC[C@H]([C@@H]1C)NC(=O)[C@@H](C)Sc2nc3cc(ccc3c(=O)n2C[C@@H]4CCCO4)C(=O)[O-] C13053309
Cc1cc(cc(c1C)S(=O)(=O)Nc2cccc(c2)S(=O)(=O)N(C)c3ccccc3)C(=O)[O-] C13078656
CCn1c(=O)c2ccc(cc2nc1SCC(=O)Nc3ccc(cc3)N(CC)CC)C(=O)[O-] C13201138
Cc1ccccc1n2c(nnc2SCC(=O)Nc3cc(ccc3C(=O)[O-])F)c4ccncc4 C13242504
CCc1c(sc2c1c(=O)n(c(n2)SCC(=O)Nc3cc(ccc3C(=O)[O-])F)CCOC)C C13245238
CN(C1CCCCC1)S(=O)(=O)c2ccccc2NS(=O)(=O)c3cc(ccc3Cl)C(=O)[O-] C13246747
Cc1ccc(c(c1)C)n2c(cc(n2)C)NC(=O)CSc3ncc(n3c4ccc(cc4)F)C(=O)[O-] C13279986
CCOc1ccc(cc1)NC(=O)c2ccc3c(c2)nc(n(c3=O)c4ccc(c(c4)OC)OC)[S-] C03632126
Cc1ccc(cc1[N+](=O)[O-])S(=O)(=O)[N-]c2ccc(cc2)C(=O)N[C@H](C)c3ccccc3F C21917089
CC[C@@H](C(=O)Nc1ccc(cc1)S(=O)(=O)[N-]c2nccc(n2)C)Oc3cc(ccc3C)C C30757477
COc1ccccc1N2CCN(CC2)c3ccc(cc3C(=O)[O-])NS(=O)(=O)c4cccs4 C32961651
CCOC(=O)[C@@H]1CCCN(C1)c2ccc(cc2C(=O)[O-])NS(=O)(=O)c3ccccc3Cl C33253408
CCC[NH+]1CCN(CC1)c2cc(c3cc(ccc3n2)[N-]S(=O)(=O)c4ccccc4Cl)C(=O)[O-] C33256382
COc1ccc(c(c1OC)OC)[C@H]2CC(=O)Nc3c2c(nc(n3)SCc4ccc(cc4)F)[O-] C13567360
Cc1ccccc1CSc2nc3c(c(n2)[O-])[C@H](CC(=O)N3)c4cc(c(cc4OC)OC)OC C13567390
COc1cc(c(cc1OC)OC)[C@@H]2CC(=O)Nc3c2c(nc(n3)SCc4cccc(c4)F)[O-] C13567391
COc1cc(c(cc1OC)OC)[C@H]2CC(=O)Nc3c2c(nc(n3)SCc4cccc(c4)F)[O-] C13567392
CC1=C([C@@H](N2C(=CSC2=N1)/C=C(/NCCCN3CCCC3=O)\[O-])c4ccccc4)C(=O)OC C34923546
CCN(CC)C(=O)C1=C(N=C2N([C@H]1c3ccc(cc3)C)C(=CS2)/C=C(/NN4CCOCC4)\[O-])C C35698160
Cc1cc(cc(c1Cl)C)O[C@H](C)C(=O)Nc2ccc(cc2)S(=O)(=O)[N-]c3cc(on3)C C00935643
C[C@H]1CCc2c(sc3c2c(ncn3)SCC(=O)Nc4cc(c(cc4C(=O)[O-])OC)OC)C1 C12833688
Cc1c(noc1[N-]S(=O)(=O)c2ccc(cc2)NC(=O)CSc3nc4ccccc4s3)C C02265723
CCOC(=O)C1=C(C(=N[C@H]1C)C(=O)Nc2ccc(c(c2)S(=O)(=O)[N-]c3ccccc3F)C)C C38762687
CCOC(=O)c1c(nc(s1)NC(=O)Cc2c(nc(nc2[O-])S[C@@H](C)c3ccccc3)C)C C38899087
C[C@@H](C(=O)Nc1ccc(cc1)N(C)C)Sc2nnc(n2[C@@H](C(C)C)C(=O)[O-])c3cccs3 C13271750
CCCCN1C(=O)[C@@H]2[C@@H](N=C1SCc3[nH]c(=O)c4c(c(sc4n3)C(=O)[O-])C)SC(=C2C)C C39680104
Cc1ccc(c(c1)Nc2nnc(s2)SCC3=CC(=O)N=C4C3=C([C@H](S4)C(=O)[O-])C)OC C39690692
C[C@H](C(=O)Nc1ccc(cc1)C(=O)C)Sc2nc3cc(ccc3c(=O)n2CC(C)C)C(=O)[O-] C13048788
C[C@H](C(=O)NC1(CCCCC1)C#N)Sc2nc3cc(ccc3c(=O)n2CC(C)C)C(=O)[O-] C13049208
Cc1ccnc(n1)[N-]S(=O)(=O)c2ccc(cc2)NC(=O)Cc3coc4c3cc(cc4)C(C)(C)C C39883570
Cc1c2c(cc(=O)[nH]c2sc1C(=O)[O-])CSc3nnc(n3C[C@H]4CCCO4)c5cccs5 C13414548
CCc1cc2c(s1)nc(n(c2=O)CC=C)SCc3[nH]c(=O)c4ccc(cc4n3)C(=O)[O-] C13345905
CC(=O)c1ccc(cc1)S(=O)(=O)[N-]c2ccc(c(c2)C(=O)[O-])N3CCC[C@H](C3)C[NH+]4CCCC4 C32962278
CCOC(=O)C1CCN(CC1)c2ccc(cc2NS(=O)(=O)c3ccc(cc3C)C)C(=O)[O-] C33253939
C[C@@H](C(=O)Nc1ccc(cc1)S(=O)(=O)[N-]c2ncccn2)Oc3ccccc3C(C)(C)C C64982845
Cc1cc(ccc1C(C)C)O[C@@H](C)C(=O)Nc2ccc(cc2)S(=O)(=O)[N-]c3cc(on3)C C64983607
c1ccc(cc1)/N=C/2\N(C(=O)[C@@H](S2)CC(=O)Nc3ccc(cc3)C(=O)[O-])c4ccccc4 C09850879
C[C@H](C(=O)Nc1c(c2c(s1)CCCCC2)C#N)Sc3ncc(n3c4ccccc4)C(=O)[O-] C13016582
CCn1c(=O)c2ccc(cc2nc1S[C@@H](C)C(=O)Nc3ccc(cc3Br)C)C(=O)[O-] C13019385
Cc1ccc2cc(c(nc2c1)Cl)CSc3nc4cc(ccc4c(=O)n3C[C@H](C)O)C(=O)[O-] C13052100
CC1=C([C@H](NC(=O)N1c2ccc(cc2)C(=O)[O-])c3ccccc3C(F)(F)F)C(=O)OC C13060302
C[C@H](C(=O)NC1CCCCC1)Sc2nc3cc(ccc3c(=O)n2c4ccccc4)C(=O)[O-] C13093140
C[C@@H](C(=O)Nc1ccc(cc1)C(C)(C)C)Sc2nc3cc(ccc3c(=O)n2C)C(=O)[O-] C13200052
CCn1c(=O)c2ccc(cc2nc1SCC(=O)Nc3cc(cc(c3)Cl)Cl)C(=O)[O-] C13201198
c1ccc2c(c1)c(=O)n(c(n2)SCC(=O)Nc3cc(ccc3C(=O)[O-])F)c4ccccc4F C13241178
Cc1c(c(sc1c2ccccc2)NS(=O)(=O)c3cccc(c3)C(=O)[O-])C(=O)N4CCCCC4 C13247818
C[C@H]1CCc2c(sc3c2c(ncn3)SCC(=O)Nc4ccc(cc4)/C=C/C(=O)[O-])C1 C13256531
c1cc(ccc1n2c(=O)c3ccc(cc3nc2SCC(=O)NC4CCCCC4)C(=O)[O-])F C13266872
c1ccc(c(c1)n2c(=O)c3ccc(cc3nc2SCC(=O)Nc4ccc(c(c4)F)F)C(=O)[O-])F C13267015
c1ccc(c(c1)n2c(=O)c3ccc(cc3nc2SCC(=O)Nc4cc(cc(c4)F)F)C(=O)[O-])F C13280108
C[C@H](c1ccc(c(c1)Br)OC)Nc2cnn(c(=O)c2Cl)c3ccccc3C(=O)[O-] C13298460
c1cc(ccc1/C=C/C(=O)Nc2cc(ccc2C(=O)[O-])F)S(=O)(=O)N3CCCCCC3 C13303955
Cc1ccc(cc1NC(=O)CSc2nc3c(c(cs3)c4cccs4)c(=O)n2C)C(=O)[O-] C13345470
Cc1ccc(cc1)n2c(=O)c3ccccc3nc2SCC(=O)Nc4cccc(c4)C(=O)[O-] C13353036
c1ccc(cc1)n2c(=O)c3c4c(sc3nc2SCC(=O)Nc5cccc(c5)C(=O)[O-])CCC4 C13353614
Cc1cccc(c1)n2c(=O)c3ccccc3nc2SCC(=O)Nc4cccc(c4)C(=O)[O-] C13354807
COc1ccc(cc1)Cn2c(=O)c3ccc(cc3nc2[S-])C(=O)Nc4ccc(cc4)OC C03632274
c1cc2c(cc1CNC(=O)c3ccc4c(c3)nc(n(c4=O)CCC5=CCCCC5)[S-])OCO2 C03051918
c1ccc2cc(ccc2c1)S(=O)(=O)[N-]c3c(c4c(s3)CCCC4)C(=O)NC[C@@H]5CCCO5 C06147286
C[C@H](CCc1ccco1)NC(=O)c2ccc(c(c2)[N-]S(=O)(=O)c3ccc(cc3)F)Cl C22691626
Cc1ccc(cc1)S[C@@H](C)C(=O)Nc2nc(c(s2)c3nnc(n3CC=C)[S-])C C22890557
CN(C)[C@@H](CNC(=O)c1cc2ccccc2cc1[N-]S(=O)(=O)c3cccs3)c4cccs4 C25537979
Cc1ccccc1S(=O)(=O)Nc2ccc(cc2C(=O)[O-])N3CCN(CC3)c4ccccc4 C33007031
CC(C)NC(=O)c1ccc(cc1)c2nc3cc(ccc3n2C)[N-]S(=O)(=O)c4cc(ccc4F)F C33277059
CCc1c(nc(n(c1=O)c2ccccc2C)SCC(=O)Nc3nc4ccccc4s3)[O-] C16662308
Cc1ccccc1CSc2nc3c(c(n2)[O-])[C@@H](CC(=O)N3)c4cccc(c4OC)OC C13567347
Cc1ccccc1CSc2nc3c(c(n2)[O-])[C@H](CC(=O)N3)c4cc(ccc4OC)OC C13567398
c1cc(c(cc1[N-]S(=O)(=O)c2ccc(c(c2)F)F)C(=O)[O-])[NH+]3CCC(CC3)N4CCCCC4 C33253611
c1cc(cc(c1)S(=O)(=O)[N-]c2cccc(c2)Cl)NS(=O)(=O)c3ccc(c(c3)F)F C20834380
CC(=O)c1ccc(cc1)Nc2cnn(c(=O)c2Cl)C34C[C@@H]5C[C@H](C3)CC(C5)(C4)CC(=O)[O-] C13521911
CC(=O)c1ccc(cc1)N2CCN(CC2)c3ccc(cc3C(=O)[O-])NC(=O)c4cccs4 C08602067
CCOc1cc(ccc1OCC(=O)Nc2ccc(c(c2)Cl)Cl)/C=C\3/C(=NC(=S)S3)[O-] C38198194
Cc1cccc(c1)NC(=O)c2c(c3ccccc3o2)[N-]S(=O)(=O)c4ccc(c(c4)F)OC C38602816
COCCCN1[C@H](c2c([nH]nc2C1=O)c3cc(ccc3[O-])Cl)c4ccc(cc4)Cl C39898224
COCCCN1[C@@H](c2c([nH]nc2C1=O)c3cc(ccc3[O-])Cl)c4ccc(cc4)Br C39898233
c1ccc(cc1)S(=O)(=O)[N-]c2ccc(c(c2)C(=O)NCCCN3CCc4c3cccc4)Cl C44849396
CC[C@H](C)n1c(=O)c2ccccc2nc1SCc3cc(=O)[nH]c4c3c(c(s4)C(=O)[O-])C C13393585
Cc1ccc(cc1N/C(=N\C(=O)c2cccc(c2)Cl)/[N-]Cc3c(nn(c3C)C)C)Cl C32972339
Cc1cc(cc(c1)C(=O)/N=C(\Nc2cccc(c2)Br)/[N-]Cc3c(nn(c3C)C)C)C C32972575
CCc1cccc(c1)N/C(=N\C(=O)c2ccccc2Br)/[N-]Cc3c(nn(c3C)C)C C32972611
CCCn1cc(c(n1)C)C[N-]/C(=N/C(=O)c2cccc(c2)F)/Nc3ccc(cc3C)Cl C32973122
Cc1ccc(cc1[N-]S(=O)(=O)C)C(=O)Nc2ncc(s2)Cc3ccccc3Cl C58648057
CCS(=O)(=O)[N-]c1ccc(cc1)NC(=O)c2cccc3c2oc(c(c3=O)C)c4ccccc4 C59885268
Cc1ccc(cc1)[N-]S(=O)(=O)c2ccsc2C(=O)N[C@H](C)COc3ccc(cc3F)F C60337288
COC(=O)c1c(c2cc(ccc2nc1SCC(=O)Nc3cc(ccc3F)F)Cl)[O-] C15731464
c1ccc(cc1)C/N=C(/Nc2cccc(c2)C(=O)[O-])\N3CCN(CC3)Cc4cccc(c4)F C46021877
C[C@@H](C(=O)Nc1ccc(cc1)SC(F)F)Sc2ncc(n2c3ccc(cc3)F)C(=O)[O-] C13015886
CCn1c(=O)c2ccc(cc2nc1S[C@@H](C)C(=O)Nc3cc(ccc3C)Cl)C(=O)[O-] C13019392
Cc1ccc2cc(c(nc2c1)Cl)CSc3nc4cc(ccc4c(=O)n3C[C@@H](C)O)C(=O)[O-] C13052099
C[C@@H](C(=O)NC1CCCCC1)Sc2nc3cc(ccc3c(=O)n2c4ccccc4)C(=O)[O-] C13093141
C[C@H](C(=O)Nc1ccc(cc1)C(C)(C)C)Sc2nc3cc(ccc3c(=O)n2C)C(=O)[O-] C13200049
Cc1cc(c(c(c1)C)NC(=O)[C@@H](C)Sc2nc3cc(ccc3c(=O)n2c4ccccc4)C(=O)[O-])C C13239399
CCOC(=O)c1c2c(sc1NC(=O)C[C@@](C)(c3ccccc3)C(=O)[O-])C[C@H](CC2)C C13255704
C[C@@H]1CCc2c(sc3c2c(ncn3)SCC(=O)Nc4ccc(cc4)/C=C/C(=O)[O-])C1 C13256530
Cc1ccccc1n2c(=O)c3ccccc3nc2SCC(=O)Nc4ccccc4C(=O)[O-] C13353063
CCn1c(=O)c2c3c(sc2nc1SCC(=O)Nc4cccc(c4)C(=O)[O-])C[C@H](CC3)C C13354472
CC(C)n1c(=O)c2c3c(sc2nc1SCC(=O)Nc4cc(ccc4Cl)C(=O)[O-])CCC3 C13354831
CCn1c(=O)c2c3c(sc2nc1SCC(=O)Nc4ccc(cc4)C(=O)[O-])C[C@@H](CC3)C C13355612
c1cc(ccc1c2ccc(o2)CNS(=O)(=O)c3ccc(cc3)C(=O)[O-])Br C13461454
CCOC(=O)c1c(c(sc1NC(=O)CC2(CCCC2)C(=O)[O-])C)c3ccc(cc3)C C13468240
COc1ccc(cc1)Nc2cnn(c(=O)c2Cl)C34C[C@@H]5C[C@H](C3)CC(C5)(C4)CC(=O)[O-] C16217191
c1ccc2c(c1)nc(c(n2)[N-]S(=O)(=O)c3cc(ccc3Cl)Cl)NCc4ccco4 C17208479
C/C(=N\NC(=O)c1ccccc1[N-]S(=O)(=O)c2cccs2)/c3ccc(cc3)Cl C20785540
c1ccc2cc(ccc2c1)S(=O)(=O)[N-]c3c(c4c(s3)CCCC4)C(=O)NC[C@H]5CCCO5 C06147287
c1cc(ccc1NC(=O)c2ccc(c(c2)[N-]S(=O)(=O)c3ccc(cc3)F)Cl)N4CCOCC4 C24580819
Cc1c(sc(n1)NC(=O)c2ccc(o2)c3ccccc3F)c4nnc(n4CC=C)[S-] C25515427
Cc1c2ccccc2nc(c1CC(=O)Nc3nc(c(s3)c4nnc(n4CC=C)[S-])C)C C25575697
C[C@H](c1ccccc1)NC(=O)c2ccc(cc2)n3c(=O)c4ccc(cc4nc3[S-])C(=O)OC C32959302
CC(C)NC(=O)c1ccc(cc1)c2nc3cc(ccc3n2C)[N-]S(=O)(=O)c4ccc(cc4F)F C33277062
Cc1ccccc1CSc2nc3c(c(n2)[O-])[C@H](CC(=O)N3)c4cccc(c4OC)OC C13567348
c1cc(c(cc1[N-]S(=O)(=O)c2cc(ccc2F)F)C(=O)[O-])[NH+]3CCC(CC3)N4CCCCC4 C33253610
c1ccc(c(c1)S(=O)(=O)[N-]c2cc(ccc2[NH+]3CCC(CC3)N4CCCCC4)C(=O)[O-])Cl C33254031
Cc1ccc(cc1)CN2C(=O)/C(=C/c3c(nn(c3[O-])c4ccccc4)Cc5cccs5)/NC2=O C35829453
CCN/C(=C/C1=CSC2=NC(=C([C@H](N12)c3ccc(cc3)F)C(=O)N(C)C(C)C)C)/[O-] C36053729
Cc1ccccc1C(=O)Nc2cc(c3c(c2)sc(n3)[N-]S(=O)(=O)c4ccccc4)OC C21353353
Cc1ccc(cc1)NS(=O)(=O)c2ccc(cc2)[N-]S(=O)(=O)c3ccc(cc3)SC C02886334
Cc1c([nH]/c(=N/S(=O)(=O)c2cc(cs2)C(=O)[O-])/s1)c3ccc(cc3)OC(F)F C13301321
COCCCN1[C@@H](c2c([nH]nc2C1=O)c3cc(ccc3[O-])Cl)c4ccc(cc4)Cl C39898223
COCCCN1[C@@H](c2c([nH]nc2C1=O)c3cc(ccc3[O-])Cl)c4cccc(c4)Cl C39898275
CCOc1ccc(cc1)[C@@H]2c3c([nH]nc3C(=O)N2Cc4ccco4)c5cc(ccc5[O-])Cl C39898735
Cc1c\2c(oc1C(=O)NC3CCCC3)CCC/C2=N\N=C(\C(C(C(F)(F)F)(F)F)(F)F)/[O-] C40823164
CC[C@@H](C)n1c(=O)c2ccccc2nc1SCc3cc(=O)[nH]c4c3c(c(s4)C(=O)[O-])C C13393583
Cc1ccc(cc1C(=O)NC[C@@H](C)N(C)c2ccccc2)S(=O)(=O)[N-]c3ccccc3F C46837785
Cc1ccc(cc1)S(=O)(=O)[N-]/N=C(\c2ccc(cc2)O)/[C@H](C)[C@H]3c4ccccc4C(=O)O3 C48547775
Cc1ccc(cc1C)C(=O)/N=C(\Nc2cccc(c2)Br)/[N-]Cc3c(nn(c3C)C)C C32972413
CCc1ccccc1N/C(=N\C(=O)c2ccccc2Br)/[N-]Cc3c(nn(c3C)C)C C32972613
Cc1cccc(c1C)N/C(=N\C(=O)c2ccccc2Br)/[N-]Cc3c(nn(c3C)C)C C32972615
CCCn1cc(c(n1)C)C[N-]/C(=N/C(=O)c2ccccc2Br)/Nc3ccccc3C C32972800
CCCn1cc(c(n1)C)C[N-]/C(=N/C(=O)c2ccccc2F)/Nc3ccc(c(c3)Cl)F C32973032
CCCn1cc(c(n1)C)C[N-]/C(=N/C(=O)c2ccccc2Br)/Nc3cccc(c3)F C32973040
CCn1c(c(c(n1)C)CC[N-]/C(=N\C(=O)c2cccc(c2)Cl)/Nc3ccc(cc3)F)C C32973415
Cc1cc(ccc1N/C(=N\C(=O)c2cccc(c2)F)/[N-]CCc3c(nn(c3C)C)C)Cl C32973871
COc1ccc(cc1S(=O)(=O)[N-]c2ccccc2Cl)NC(=O)[C@H]3C[C@H]4CC[C@@H]3C4 C23619616
CCO/C(=C/1\C(=O)/C(=C/c2cc(c(c(c2)Cl)O)OC)/S\C1=N/c3ccc(cc3)OC)/[O-] C59247572
CCn1c(c(c(n1)C)CC[N-]/C(=N\C(=O)c2ccc(cc2)F)/Nc3cccc(c3)Br)C C32973470
Cc1ccc(cc1)NC(=O)CSc2ncc(c(n2)[O-])S(=O)(=O)c3ccc(cc3C)C C16840128
CC1(CCc2c(cc(c3c2oc(=O)c4c3CCC4)OCC(=O)NCCCCCC(=O)[O-])O1)C C08877482
Cc1cc(c(c(c1)C)NC(=O)[C@H](C)Sc2nc3cc(ccc3c(=O)n2CCCOC)C(=O)[O-])C C13023979
C[C@H](C(=O)Nc1cc(ccc1F)F)Sc2nc3cc(ccc3c(=O)n2CCCOC)C(=O)[O-] C13024240
CC\1(c2ccccc2N(/C1=C\C(=O)CSc3nc4cc(ccc4c(=O)n3CCO)C(=O)[O-])C)C C13045527
Cc1ccc(c(c1)Cl)NC(=O)CSc2nc3cc(ccc3c(=O)n2CCCOC)C(=O)[O-] C13047380
C[C@@H]1CCC[C@H]([C@@H]1C)NC(=O)CSc2nc3cc(ccc3c(=O)n2Cc4ccco4)C(=O)[O-] C13050678
Cc1c(cccc1Cl)NC(=O)CSc2nc3cc(ccc3c(=O)n2C[C@H]4CCCO4)C(=O)[O-] C13052699
C[C@H](C(=O)Nc1ccccc1F)Sc2nc3cc(ccc3c(=O)n2C[C@H]4CCCO4)C(=O)[O-] C13053140
C[C@H](C(=O)NCCC1=CCCCC1)Sc2nc3cc(ccc3c(=O)n2C[C@H]4CCCO4)C(=O)[O-] C13053198
Cc1ccccc1CCNC(=O)CSc2nc3cc(ccc3c(=O)n2C[C@@H]4CCCO4)C(=O)[O-] C13053499
C[C@@H](C(=O)Nc1ccccc1Cl)Sc2nc3cc(ccc3c(=O)n2C[C@H]4CCCO4)C(=O)[O-] C13053543
C[C@@H](C(=O)Nc1ccc(c(c1)F)F)Sc2nc3cc(ccc3c(=O)n2C[C@@H]4CCCO4)C(=O)[O-] C13053591
C[C@H](C(=O)Nc1ccc(c(c1)F)F)Sc2nc3cc(ccc3c(=O)n2C[C@H]4CCCO4)C(=O)[O-] C13053592
Cc1ccc(cc1F)NC(=O)[C@H](C)Sc2nc3cc(ccc3c(=O)n2C[C@H]4CCCO4)C(=O)[O-] C13053601
c1ccc(c(c1)n2c(=O)c3ccc(cc3nc2SCC(=O)Nc4ccc(cc4)CC#N)C(=O)[O-])F C13199929
c1ccc2c(c1)c3cc(ccc3o2)NC(=O)CSc4nnc(n4CC(=O)[O-])c5cccs5 C13203266
CCC(C)(C)C1CCC(CC1)NC(=O)CSc2nc3nc(c(c(n3n2)C)CCC(=O)[O-])C C13223460
CC(C)[C@](C)(C#N)NC(=O)CSc1nc2cc(ccc2c(=O)n1c3ccccc3F)C(=O)[O-] C13266638
CC(C)[C@](C)(C#N)NC(=O)CSc1nc2cc(ccc2c(=O)n1c3ccc(cc3)F)C(=O)[O-] C13266663
CC(C)CNc1nnc(s1)Sc2ccc(cc2C(=O)[O-])S(=O)(=O)N3CCCCC3 C13273599
Cc1ccc(c(c1)C)n2c(cc(n2)C)NC(=O)CSc3ncc(n3c4ccccc4)C(=O)[O-] C13280553
COCCn1c(=O)c2c3c(sc2nc1SCC(=O)Nc4cccc(c4)C(=O)[O-])CCCC3 C13353966
CCc1c(sc2c1c(=O)n(c(n2)SCC(=O)Nc3cc(ccc3C)C(=O)[O-])CCOC)C C13355841
COc1cccc(c1OC)/C=C/C(=O)c2ccc(cc2)S(=O)(=O)Nc3ccc(cc3)C(=O)[O-] C13366849
Cc1cc(cc(c1OCC(=O)Nc2ccc(cc2)S(=O)(=O)N3CCC[C@@H](C3)C(=O)[O-])C)Cl C13395971
CC(C)[C@@H](c1ccc(cc1)F)NC(=O)COc2ccc(cc2C(=O)[O-])S(=O)(=O)N3CCCC3 C13457078
Cc1cc(nc2c1cccc2)S[C@@H](C)C(=O)Nc3ccc(cc3)S(=O)(=O)[N-]c4ncccn4 C20980207
COc1cc2c(cc1OC)sc(n2)NC(=O)c3ccc(cc3)[N-]S(=O)(=O)c4cccs4 C21560368
C[C@H](C(=O)Nc1c(ccs1)C#N)OC(=O)c2cccc(c2)[N-]S(=O)(=O)c3ccc(c(c3)F)F C22196148
c1ccc2c(c1)ccc(n2)C(=O)N(CCCNC(=O)c3nc4ccccc4c(n3)[O-])C5CCCCC5 C22472320
Cc1c(c([nH]c1C(=O)OC)C)C(=O)C2=C(C(=O)N([C@@H]2c3ccc(cc3)C(C)C)Cc4cccnc4)[O-] C09360193
CN(C)c1ccc(cc1)NC(=O)COC(=O)c2ccccc2[N-]S(=O)(=O)c3cccs3 C06180705
CCN(CC)S(=O)(=O)c1ccc(cc1)S(=O)(=O)[N-]c2cccc(c2)NC(=O)C(C)(C)C C25473622
Cc1c(c(n[nH]1)/N=C/C2=C(C[C@@H](CC2=O)c3cc(c(c(c3)OC)OC)OC)[O-])c4ccccc4 C09293052
COc1cc(cc(c1OC)OC)[C@H]2CC(=O)Nc3c2c(nc(n3)SCc4ccccc4F)[O-] C13567388
CC1=C([C@H](N2C(=CSC2=N1)/C=C(/NC[C@@H]3CCCO3)\[O-])c4ccc(cc4)OC)C(=O)OC C36050635
CC1=C([C@@H](N2C(=CSC2=N1)/C=C(/NCc3ccccn3)\[O-])c4ccccc4OC)C(=O)OC C36053372
c1ccc(c(c1)[N-]S(=O)(=O)c2cccc(c2)NC(=O)CSc3ccc(cc3)[N+](=O)[O-])F C09562703
Cc1ccc(cc1)[C@H](CN2CCOCC2)Nc3cnn(c(=O)c3Cl)c4ccc(cc4)C(=O)[O-] C13299105
C[C@H](C(=O)N[C@@](C)(C#N)C(C)C)Sc1nc2cc(ccc2c(=O)n1c3ccccc3F)C(=O)[O-] C13256113
C[C@@H](c1ccc(cc1)C(=O)CSc2nc3cc(ccc3c(=O)n2CC(C)C)C(=O)[O-])NC(=O)C C13280378
c1cc(c(cc1S(=O)(=O)N2CCCCC2)C(=O)[O-])NCC3(CCCCC3)N4CCOCC4 C13191552
C[C@H](C(=O)Nc1ccc(cc1)OC)OC(=O)c2cccc(c2)S(=O)(=O)[N-]c3ccc(cc3)F C45480492
COc1cc2c3ccccc3oc2cc1[N-]S(=O)(=O)c4cccc(c4)S(=O)(=O)NC5CC5 C45800128
C[C@@H](C(=O)c1c[nH]c2c1cccc2)Sc3nc4cc(ccc4c(=O)n3C[C@@H]5CCCO5)C(=O)[O-] C13053397
c1ccc(c(c1)c2cc(no2)C3(CC3)C(=O)Nc4ccc(cc4)S(=O)(=O)[N-]c5nccs5)F C56919959
CCn1c(c(c(n1)C)CCN(C)c2ccc(cc2NS(=O)(=O)c3ccccc3C)C(=O)[O-])C C33254140
Cc1ccc(c(c1)Cl)N/C(=N/C(=O)c2cc(c(c(c2)OC)OC)OC)/[N-]C[C@H]3CCCO3 C46131991
Cc1ccccc1S(=O)(=O)Nc2cc(ccc2N(C)CCCc3c(nn(c3C)C)C)C(=O)[O-] C33254075
CCc1c(c(on1)NC(=O)C)c2ccc(c(c2)S(=O)(=O)[N-]c3ccc(cc3F)Cl)OC C65116216
Cc1c(cccc1C(=O)[O-])c2ccc(o2)/C=C\3/C(=O)N(C(=O)S3)CC(=O)Nc4ccccc4F C02735934
Cc1ccccc1NC(=O)CN2C(=O)/C(=C\c3ccc(o3)c4cccc(c4C)C(=O)[O-])/SC2=O C09232974
CC[C@H](C)NC(=O)C1CCN(CC1)S(=O)(=O)c2ccc3c(c2)c(c4c(n3)CC[C@@H](C4)C)C(=O)[O-] C09970025
Cc1cc(c(cc1Cl)OC)NC(=O)[C@H](C)Sc2nc3cc(ccc3c(=O)n2C)C(=O)[O-] C13019180
C[C@H](Cn1c(=O)c2ccc(cc2nc1S[C@@H](C)C(=O)N(C)C3(CCCCC3)C#N)C(=O)[O-])O C13052362
Cc1cc(ccc1N2CCCC2)NC(=O)CSc3nc4ccccc4c(=O)n3[C@@H](C)C(=O)[O-] C13237755
Cc1ccc(cc1)S(=O)(=O)N2CCC(CC2)NS(=O)(=O)c3ccc(cc3)/C=C/C(=O)[O-] C13252503
Cc1c(c(n2c(n1)nc(n2)S[C@H](C)C(=O)Nc3ccc(cc3)SC(F)F)C)CCC(=O)[O-] C13270767
Cc1ccc(cc1S(=O)(=O)N2CCCCCC2)NS(=O)(=O)c3cc(cs3)C(=O)[O-] C13300039
c1ccc(cc1)n2cc(c(n2)c3ccc4c(c3)OCCO4)/C=C(\C#N)/C(=O)Nc5ccc(cc5)C(=O)[O-] C13338311
Cc1ccc(cc1C(=O)[O-])S(=O)(=O)Nc2ccc(c(c2)S(=O)(=O)N3CCCCCC3)C C13349048
c1cc(ccc1NC(=O)COc2ccc(cc2)Br)S(=O)(=O)N3CCC[C@@H](C3)C(=O)[O-] C13397176
COc1cc(ccc1C(=O)Nc2ccc(cc2)S(=O)(=O)N3CCC[C@H](C3)C(=O)[O-])SC C13397222
CCOc1cc(cc(c1OCC)I)/C=C/c2[nH]c(=O)c(c(n2)[O-])[N+](=O)[O-] C13955268
CC(=O)Nc1ccc(cc1)N2[C@@H](C(=C(C2=O)[O-])C(=O)c3ccc(cc3)[N+](=O)[O-])c4ccccc4F C09011801
COc1ccc(cc1)n2c(=O)c3ccc(cc3nc2[S-])C(=O)Nc4ccc(cc4OC)OC C03632376
Cc1ccc(cc1N2CCN(CC2)C(=S)Nc3ccc(cc3)S(=O)(=O)[N-]c4ncccn4)Cl C20395572
Cn1c2c(cc(s2)C(=O)Nc3ccc(cc3)S(=O)(=O)[N-]c4nccs4)c(n1)C(F)(F)F C20607236
Cc1c(sc(n1)NC(=O)c2ccc(cc2)n3cnc4c3cccc4)c5nnc(n5CC=C)[S-] C22890570
C[C@H](C(=O)Nc1ccc(cc1F)Cl)Sc2c3c(nc(n2)C4CC4)n(c(nc3=O)[O-])C5CC5 C25149849
C[C@H](C(=O)Nc1ccc2c(c1)CCC2)Sc3c4c(nc(n3)C5CC5)n(c(nc4=O)[O-])C6CC6 C25149911
Cc1ccc(cc1C)c2cc(no2)C(=O)Nc3ccc(cc3)S(=O)(=O)[N-]c4nccc(n4)C C27583574
Cc1ccnc(n1)[N-]S(=O)(=O)c2ccc(cc2)NS(=O)(=O)Cc3c(cccc3Cl)F C30867995
CCS(=O)(=O)[N-]c1ccc2c(c1)c(cc([nH+]2)N3CCN(CC3)c4ccc(cc4)F)C(=O)[O-] C32985167
CCS(=O)(=O)c1nc2ccc(cc2s1)[N-]S(=O)(=O)c3ccc(c(c3)Cl)NC(=O)C C33298927
CCc1nnc(s1)[N-]S(=O)(=O)c2ccc(cc2)n3c(n[nH]c3=S)C45CC6CC(C4)CC(C6)C5 C15021579
CCN1CCN(CC1)c2cc(c3cc(ccc3n2)NS(=O)(=O)c4ccc(cc4)F)C(=O)[O-] C32985144
c1cc(ccc1NC(=O)[C@H]2CC(=O)N(C2)c3ccc(c(c3)Cl)F)S(=O)(=O)[N-]c4nccs4 C20627707
Cc1nnc(n1/N=C/c2cc(c(cc2[O-])O)[N+](=O)[O-])SCc3ccc(cc3)Br C35944010
Cc1cccc(c1)n2ccc(=O)c(n2)C(=O)Nc3ccc(cc3)S(=O)(=O)[N-]c4nccs4 C08973616
CCN(CC)C(=O)c1ccc2c(c1)[C@@H]3[C@@H](C[C@@H]([C@@H]3Cl)Sc4ccccc4[N+](=O)[O-])[C@@H](N2)C(=O)[O-] C08741212
Cc1cc(nc(n1)[N-]S(=O)(=O)c2ccc(cc2)NC(=O)CC[C@H]3COc4ccccc4O3)C C01060916
CC(C)S(=O)(=O)c1ccc(cc1)[C@H](C[N-]S(=O)(=O)Oc2ccccc2)N3CCN[C@@H](C3)Cl C39534582
c1cc(ccc1/C=C/C(=O)[O-])S(=O)(=O)Nc2ccc(cc2)C3=N/C(=C\[C@@H]4C=CC=N4)/C(=O)O3 C39639702
CC1=C2C(=NC(=NC2=O)CSc3nnc(s3)Nc4cccc(c4)Cl)S[C@H]1C(=O)[O-] C39704628
c1ccc(cc1)C(=O)C[C@H]2C(=O)N/C(=N\c3ccc(cc3)S(=O)(=O)[N-]c4nccs4)/S2 C39843159
c1ccc(cc1)/C=C/[C@@H]2C(=C(C(=O)N2CCO)[O-])C(=O)c3ccc(cc3)S(=O)(=O)N4CCCCC4 C40111189
CCCn1c(=O)c2c3c(sc2nc1SCc4[nH]c(=O)c5ccc(cc5n4)C(=O)[O-])CCC3 C13345861
Cc1ccc(cc1)N2CCN(C2=O)CC(=O)Nc3ccc(cc3)S(=O)(=O)[N-]c4nccs4 C49379435
Cc1cc(ccc1S(=O)(=O)[N-]c2ccccc2C(=O)Nc3ccc(nc3)N4CCOCC4)F C21066296
Cc1c(c(n2c(n1)c3ccccc3n2)C)CCC(=O)N[C@H](C)c4ccccc4[N-]S(=O)(=O)C C58912410
c1ccc(c(c1)/C=N/NC(=O)C2CCN(CC2)S(=O)(=O)c3ccc(cc3)Br)C(=O)[O-] C58985751
c1ccc(cc1)[C@H](C(=O)Nc2ccc(cc2)S(=O)(=O)[N-]c3ncccn3)Oc4ccccc4 C59248575
Cc1c(cccc1C(=O)[O-])c2ccc(o2)/C=C/3\C(=O)N(C(=O)S3)CC(=O)Nc4ccccc4F C33314332
c1ccc(cc1)n2c(cc(n2)C3CC3)NC(=O)c4ccc(cc4)S(=O)(=O)[N-]c5ccncc5 C60375120
Cc1c2c(ncnc2sc1C(=O)OC)Nc3ccc(cc3)S(=O)(=O)[N-]c4nccs4 C19953287
CCc1cccc2c1[nH]cc2C3=NN=C(SC3)[N-]c4ccc(cc4)S(=O)(=O)N5CCOCC5 C12515719
Cc1cc(nc2c1c(nc(n2)SCC(=O)Nc3cccc(c3)S(=O)(=O)N4CCCCC4)[O-])C C32957961
c1ccc(c(c1)[N-]S(=O)(=O)c2ccc(c(c2)Cl)Cl)OCC(=O)N[C@H]3CCS(=O)(=O)C3 C62625759
Cc1c(c(n(n1)C)C)C[N-]/C(=N/C(=O)c2ccc3c(c2)OCO3)/Nc4cccc(c4)Br C32972457
c1ccc(cc1)Cn2c(=O)c3ccc(cc3nc2S[C@@H](c4ccccc4)C(=O)NC5CC5)C(=O)[O-] C13045008
CC(C)Cn1c(=O)c2ccc(cc2nc1SCC(=O)Nc3ccc(cc3)N4CCCC4)C(=O)[O-] C13049416
CC(C)[C@](C)(C#N)NC(=O)CSc1nc2cc(ccc2c(=O)n1Cc3ccccc3Cl)C(=O)[O-] C13049678
CC(C)(C)c1ccccc1NC(=O)CSc2nc3cc(ccc3c(=O)n2C[C@@H]4CCCO4)C(=O)[O-] C13052954
c1ccc2c(c1)c3cc(ccc3o2)NC(=O)CSc4nnc(n4CCC(=O)[O-])c5ccc(cc5)F C13206469
CCC(C)(C)C1CCC(CC1)Nc2ccc(cc2[N+](=O)[O-])S(=O)(=O)N3CCC(CC3)C(=O)[O-] C13212731
Cc1ccccc1CCNC(=O)CSc2nc3cc(ccc3c(=O)n2c4ccc(cc4)F)C(=O)[O-] C13219113
C[C@H]1CCc2c(sc3c2c(=O)n(c(n3)SCC(=O)Nc4ccc(cc4)CC(=O)[O-])CC=C)C1 C13241297
Cc1cccc(c1NC(=O)CSc2nc3cc(sc3c(=O)n2CC=C)c4ccccc4)C(=O)[O-] C13244816
COc1cc(cc(c1OC)S(=O)(=O)Nc2cc(ccc2N3CCCCCC3)Cl)/C=C/C(=O)[O-] C13246286
c1ccc2c(c1)c(=O)n(c(n2)SCC(=O)Nc3ccc(cc3)/C=C/C(=O)[O-])Cc4ccc(cc4)F C13256469
CCn1c(=O)c2ccc(cc2nc1SCc3ccc(cc3)C(=O)Nc4ccc(cc4)OC)C(=O)[O-] C13270753
C=CCn1c(=O)c2c(csc2nc1SCC(=O)Nc3cccc(c3)C(=O)[O-])c4cccs4 C13346664
C[C@H]1CCc2c(sc3c2c(=O)n(c(n3)SCC(=O)NCc4ccc(cc4)C(=O)[O-])CC=C)C1 C13347842
CC(C)CCn1c(=O)c2ccccc2n3c1nnc3SCC(=O)Nc4cc(ccc4Cl)C(=O)[O-] C13364029
c1ccc(cc1)COc2ccccc2C(=O)Nc3ccc(cc3)S(=O)(=O)N4CCC[C@@H](C4)C(=O)[O-] C13396787
CCn1c(=O)c2c(csc2nc1SCC(=O)Nc3ccc(cc3)/C=C/C(=O)[O-])c4cccs4 C13408299
C=CCn1c(=O)c2c3c(sc2nc1SCC(=O)Nc4ccc(cc4)/C=C/C(=O)[O-])CCCC3 C13416084
CCC[C@H](CNC(=O)Cn1cnc2c(c1=O)c(c(s2)C(=O)[O-])C)c3ccc(cc3Cl)Cl C13417907
C[C@@H](C(=O)Nc1ccc(cc1)C(=O)C)OC(=O)c2ccccc2[N-]S(=O)(=O)c3ccc(cc3)F C21225302
C[C@H](C(=O)Nc1cccc(c1)C#N)OC(=O)c2ccccc2[N-]S(=O)(=O)c3ccc(s3)Cl C21225384
C[C@@H](C(=O)Nc1cccc(c1)C#N)OC(=O)c2ccccc2[N-]S(=O)(=O)c3ccc(s3)Cl C21225388
c1ccc(c(c1)C(F)(F)F)n2c(nnc2SCC(=O)Nc3ccc(cc3)C(=O)[O-])c4cccnc4 C01443546
C[C@@H](C(=O)Nc1cc(ccc1F)F)OC(=O)c2cccc(c2)[N-]S(=O)(=O)c3ccc(c(c3)F)F C22196145
c1ccc(c(c1)OCc2ccc(o2)C(=O)Nc3ccc(cc3)S(=O)(=O)[N-]c4nccs4)Cl C27974747
COc1ccc(cc1)S(=O)(=O)Nc2ccc(c(c2)C(=O)[O-])N3CCN(CC3)c4ccccc4OC C33253068
Cc1cccc(c1C)n2c(c(c(n2)c3ccccc3)/C=C\4/C(=O)N(C(=O)N4)CC(=O)OCc5ccccc5)[O-] C35829552
CCCc1nnc(n1/N=C/c2cc(c(cc2[O-])O)[N+](=O)[O-])SCc3ccc(cc3)Br C36329517
c1cc(oc1)CN([C@H](C2CCCCC2)C(=O)NC3CCCCC3)C(=O)c4cc(ccc4[O-])[N+](=O)[O-] C36499599
Cc1ccccc1[C@H](C(=O)NC2CCCCC2)N(Cc3ccco3)C(=O)c4cc(ccc4[O-])[N+](=O)[O-] C36499675
CC(C)(C)NC(=O)[C@@H](c1ccc(cc1)Cl)N(Cc2ccco2)C(=O)c3cc(ccc3[O-])[N+](=O)[O-] C36499832
CCOC(=O)[C@H]1[C@@H](C(=C(N=C1[O-])SCC(=O)Nc2ccc(cc2)Cl)C#N)c3ccccc3Cl C02310765
CC(C)(C)N([C@@H](c1cccc(c1)OC)C(=O)NC2CCCCC2)C(=O)c3cc(ccc3[O-])[N+](=O)[O-] C36585810
Cc1ccc(o1)CN([C@H](c2ccc(cc2)Cl)C(=O)NC(C)(C)C)C(=O)c3cc(ccc3[O-])[N+](=O)[O-] C36596741
Cc1ccc(cc1)[C@@H]2CC(=C(C(=O)C2)/C=N/CCN3CCN(CC3)CC(=O)Nc4cc(cc(c4)C)C)[O-] C22930790
Cc1ccc(cc1)S(=O)(=O)[N-]c2ccc(c(c2)C(=O)N[C@@H](C)c3ccc(c(c3)OC)OC)Cl C38754742
Cc1ccc(cc1)S(=O)(=O)[N-]c2ccc(c(c2)C(=O)N[C@H](C)c3ccc(c(c3)OC)OC)Cl C38754744
COC(=O)c1cc(cc(c1)NC(=O)c2c(c(nnc2[O-])c3ccccc3)c4ccccc4)C(=O)OC C09004759
CC[C@@H](C(=O)Nc1ccc(cc1)S(=O)(=O)/N=C(/C)\[O-])Sc2c(ccc(n2)c3ccc(cc3)C)C#N C39426890
C[C@H](c1ccc2ccccc2c1)NC(=O)CSc3nc4ccccc4c(=O)n3[C@@H](C(C)C)C(=O)[O-] C13025586
C[C@@H](C(=O)Nc1ccc(cc1Cl)F)Sc2nnc(n2[C@@H](C(C)C)C(=O)[O-])c3cccs3 C13271652
C[C@H](C(=O)Nc1ccc(cc1Cl)F)Sc2nnc(n2[C@H](C(C)C)C(=O)[O-])c3cccs3 C13271655
C[C@H](C(=O)Nc1ccccc1C(C)C)Sc2nc3cc(ccc3c(=O)n2Cc4ccco4)C(=O)[O-] C13050991
C[C@@H](C(=O)Nc1ccccc1C(C)C)Sc2nc3cc(ccc3c(=O)n2Cc4ccco4)C(=O)[O-] C13050992
CCc1c(n2c(nc1[O-])nnc2S[C@@H](C)C(=O)N[C@@H]3[C@@H](C4=C(S3)CCCCC4)C(=O)OCC)C C39732232
CCc1cc(ccc1OCC(=O)Nc2ccc(cc2)S(=O)(=O)[N-]c3nccs3)Br C40943841
Cc1c2c(cc(=O)[nH]c2sc1C(=O)[O-])CSc3nnc(n3Cc4ccco4)Cc5ccccc5 C13409290
CCc1cccc2c1[nH]cc2C(=O)CSc3nc4cc(ccc4c(=O)n3C[C@H]5CCCO5)C(=O)[O-] C13053125
COc1ccc(c(c1)OC)/C=C/2\CCCC\C2=N/[N-]C3=NC(=O)[C@H](S3)CC(=O)Nc4ccccc4 C22505778
CCc1ccc(cc1)NC(=O)CSc2ncc(c(n2)[O-])S(=O)(=O)c3ccc(cc3)N4CCCC4 C16840122
CC[C@H]([C@@H]1[C@H](C[C@](O1)(CC)[C@@H]2CC[C@@]([C@@H](O2)C)(CC)O)C)C(=O)[C@H](C)[C@H]([C@H](C)CCc3ccc(c(c3C(=O)[O-])O)C)O C03977796
CC[C@H]([C@H]1[C@H](C[C@](O1)(CC)[C@@H]2CC[C@@]([C@@H](O2)C)(CC)O)C)C(=O)[C@H](C)[C@H]([C@H](C)CCc3ccc(c(c3C(=O)[O-])O)C)O C03977797
[truncated: 1,438,850 more chars]
