# Supplementary material for: PyRMD Studio: A Unified Suite for Next-Generation, AI-Powered Virtual Screening
Source: J Chem Inf Model. 2026 May 19;66(11):6197–203. doi: 10.1021/acs.jcim.6c00648 (PMC13250901; doi:10.1021/acs.jcim.6c00648)
Supplement: Supplementary file 2 [file ci6c00648_si_002.zip › decoys/ptn1_decoys.ism]

CC1(c2ccccc2C(c3c1c4c(c5c(oc4=O)C([C@H]6C=CC=C[C@@H]6C5(C)C)(C)C)c(=O)o3)(C)C)C C03852217
c1cc(ccc1c2csc3c2c(=O)n(cn3)Cc4ccc(cc4Cl)Cl)Br C08766362
C[C@@H]1C(=O)N([C@@H](S1)c2ccc(cc2Cl)Cl)c3nc(cs3)c4ccc(cc4Cl)Cl C08925796
c1ccc(cc1)C(=O)[C@@H]2[C@@H](C([C@@H]3N2c4ccccc4C=C3)(C#N)C#N)c5ccc(cc5)Br C06446056
c1ccc2c(c1)CCC3=C2N=c4n(c(=O)/c(=C/c5ccc(o5)Br)/s4)[C@H]3c6cccs6 C02366827
c1cc(cc(c1)Br)N2CC=c3cc4c(=CCN(C4)c5cccc(c5)Br)cc3C2 C09309151
c1cc(oc1)C2=NN3[C@@H](C2)c4cc(ccc4O[C@H]3c5ccc(cc5Cl)Cl)Br C12194433
Cc1ccc(cc1)N2CN3CN(C4(CCC(CC4)C(C)(C)C)C(=C3SC2)C#N)c5ccc(cc5)C C12250945
c1ccc(cc1)[C@@H]2[C@H](N3c4ccccc4C=C[C@@H]3[C@]2(C#N)C(=O)c5ccc(cc5)Br)C#N C12376852
Cc1ccc(cc1)C(=O)[C@@H]2[C@H](C([C@@H]3N2c4ccccc4C=C3)(C#N)C#N)c5ccc(c(c5)Cl)Cl C08742293
CC1(C[C@]2(CCO1)N3[C@H](CC(=N3)c4cccc5c4cccc5)c6cc(ccc6O2)Br)C C13617707
Cc1nc2c3cc4c(nc3sc2c(n1)SCc5c(cccc5Cl)Cl)CC(OC4)(C)C C02383722
Cc1cc(cc(c1)N2C(=O)CS[C@]23c4cccc5c4N(C3=O)C(C[C@@]5(C)c6ccccc6)(C)C)C C14671819
Cc1ccc(cc1C)N2C(=O)CS[C@@]23c4cccc5c4N(C3=O)C(C[C@@]5(C)c6ccccc6)(C)C C14671860
Cc1ccc(cc1)/N=C\2/N(C(=O)/C(=C\c3cccc(c3)Br)/S2)c4ccc(cc4)C C15774229
Cc1ccc(cc1)C(=O)[C@H]2N3[C@H](CC(=N3)c4ccc(cc4)Br)c5cc(ccc5O2)Cl C19881039
c1cc(ccc1[C@@H]2N3[C@H](CC(=N3)c4ccc(s4)Br)c5cc(ccc5O2)Br)F C19926477
CC1([C@H](/C(=N\C23CC4CC(C2)CC(C4)C3)/N(C1=O)c5ccc(cc5)Cl)N6CCSCC6)C C21152173
CN(C(=O)c1c(cccc1Cl)F)[C@]2(CCC/C(=C\c3cccs3)/C2=O)c4ccccc4Cl C21539612
c1ccc2c(c1)cccc2[C@H]3[C@@H](N4C=Cc5ccccc5[C@@H]4C3(C#N)C#N)C(=O)c6ccc(cc6)Cl C22611778
Cc1ccc(cc1)C2=NN3[C@@H](C2)c4cc(ccc4O[C@@H]3c5cc(ccc5OC)Br)Cl C25783153
c1ccc(c(c1)[C@H]2CC(=NN2c3ccc(cc3)F)c4ccc(cc4)Br)C(F)(F)F C27497717
c1cc(c(c(c1)Cl)/C=C(/c2ccc(cc2)/C(=C/c3c(cccc3Cl)Cl)/C#N)\C#N)Cl C02549192
C[C@]12CCCC[C@@H]1CC[C@H]3[C@H]2CC[C@]4([C@@H]3CC[C@@]45CN(C(O5)(C)C)C(=O)CI)C C02132480
C[C@@]1(CC[C@@H]2[C@H](O1)c3ccccc3OC2(C)C)C#CCN(Cc4ccccc4)Cc5ccccc5 C34377866
Cc1cc(c2c(c1)oc3c(c2=O)[C@@H](N(C3=O)Cc4ccccc4Cl)c5ccc(cc5)Cl)C C38590568
Cc1cc(c(c(c1)C)CC(=O)/N=c\2/n(c3ccc(cc3s2)Br)CCSC)C C39721626
C/C(=C/1\C(=O)N(/C(=N\c2nccs2)/S1)C3CCCCC3)/c4ccc(cc4)Br C39865137
Cc1csc(n1)/N=C/2\N(C(=O)/C(=C/c3ccc(cc3)Br)/S2)C4CCCCC4 C39865616
Cc1ccc(cc1)N2[C@H](c3c(=O)c4cc(ccc4oc3C2=O)Cl)c5ccc(c(c5)Cl)Cl C39873595
c1cc(cc(c1)Cl)N2[C@@H](c3c(=O)c4cc(ccc4oc3C2=O)Cl)c5ccc(cc5)Br C39873624
Cc1ccc(cc1Cl)N2[C@H](c3c(=O)c4cc(ccc4oc3C2=O)Cl)c5ccc(cc5)SC C39874643
Cc1ccc(cc1Cl)N2[C@H](c3c(=O)c4cc(ccc4oc3C2=O)Br)c5ccc(cc5)F C39875218
Cc1ccc(cc1)[C@@H]2c3c(=O)c4cc(c(cc4oc3C(=O)N2c5ccc(cc5)Br)C)C C39877283
Cc1ccc(cc1C)N2[C@@H](c3c(=O)c4cc(c(cc4oc3C2=O)C)C)c5ccc(c(c5)Cl)Cl C39877439
Cc1ccc(cc1C)N2[C@H](c3c(=O)c4cc(c(cc4oc3C2=O)C)C)c5ccc(c(c5)Cl)Cl C39877440
Cc1cc2c(cc1C)oc3c(c2=O)[C@@H](N(C3=O)c4ccc(cc4)F)c5ccc(c(c5)Cl)Cl C39877445
Cc1ccc2c(c1)c(=O)c3c(o2)C(=O)N([C@H]3c4cccc(c4)Cl)c5cccc(c5)Br C39879734
Cc1ccc(cc1)CN2[C@H](c3c(=O)c4ccc(c(c4oc3C2=O)C)C)c5ccc(c(c5)Cl)Cl C40063513
c1ccc(cc1)C(=O)[C@@H]2[C@H](C([C@H]3N2c4ccc5ccccc5c4C=C3)(C#N)C#N)c6ccc(cc6)F C43764370
Cc1ccc(c(c1)C)C(=O)[C@H]2[C@@H](C([C@H]3N2c4ccccc4C=C3)(C#N)C#N)c5cccc6c5cccc6 C43764372
CCN\1c2cc(ccc2S/C1=C/3\C(=O)N(/C(=N/c4cccc(c4)C)/S3)C5CCCCC5)Cl C13286351
Cc1cc(c(c(c1)C)/N=C/2\[C@@H](C3(CCCCC3)C(=S)N2c4ccc(cc4)C#N)N5CCCC5)C C15861768
Cc1ccc(c(c1)[C@@H]2c3ccccc3[C@@]4(S2)N(N=C(S4)C(=O)C)c5cccc(c5C)Cl)C C59124543
CC(=O)C1=NN([C@@]2(S1)c3ccccc3[C@H](S2)c4ccc(cc4)Cl)c5ccc(cc5)Cl C59125121
CC(C)c1ccc(cc1)[C@@H]2c3ccccc3[C@@]4(S2)N(N=C(S4)C(=O)C)c5ccc(cc5)Cl C59126061
Cc1ccc(cc1)[C@@H]2c3ccccc3[C@@]4(S2)N(N=C(S4)C(=O)C)c5c(cccc5Cl)Cl C59128491
Cc1ccc(cc1)N2C(=O)[C@@H]3[C@@H](C2=O)C4(c5ccccc5C3c6c4cccc6)/C=N/c7cccc(c7)C C59384125
CC(C)N1Cc2c(ccc3c2oc(c(c3=O)c4ccc(cc4)Br)C(F)(F)F)OC1 C41026479
Cc1c2c(cc3c1O/C(=C\c4cccc(c4)Br)/C3=O)CN(CO2)[C@H](C)c5ccccc5 C41587754
Cc1cc(nc(c1C(=O)[O-])SCc2csc(n2)N(c3ccc(c(c3)Cl)Cl)C(=O)C)C C13022884
Cc1cc(cc(c1)n2c(cnc2SCC(=O)N3CCC(CC3)C(=O)[O-])c4ccc(cc4)Cl)C C13265823
Cc1ccc(o1)[P@](=Nc2ccccc2C(=O)[O-])(C(C)(C)C)N3CCN(CC3)c4ccccc4F C12524347
Cc1ccc(o1)[P@@](=Nc2ccccc2C(=O)[O-])(C(C)(C)C)N3CCN(CC3)c4ccccc4F C12524348
Cc1cc(c(c(n1)C)I)OCc2ccc(cc2)c3ccccc3c4[n-]nnn4 C13826876
COc1ccc(cc1COc2cccc3c2nccc3)/C=C\4/C(=O)N(C(=N4)[S-])c5ccc(cc5)F C20608104
Cc1cc(c(c(=O)n1Cc2ccccc2)[C@H](c3ccccn3)N4CCN(CC4)c5ccccc5F)[O-] C16993620
COc1ccc(cc1F)C(=O)C2=C(C(=O)N([C@H]2c3ccc(cc3)Br)Cc4ccco4)[O-] C26459069
Cn1c2cc(c(cc2n(c1=O)C)SC3CCCCC3)[N-]S(=O)(=O)c4ccc(s4)Br C28049241
Cc1ccc(c(c1)Br)S(=O)(=O)[N-]c2cc(ccc2C)S(=O)(=O)N3CCCCC3 C28196928
CCCS(=O)(=O)c1nc2ccc(cc2s1)[N-]S(=O)(=O)c3ccc(s3)Br C33299041
Cc1ccc(cc1)C(=O)C2=C(C(=O)N([C@H]2c3ccc(cc3)N(C)C)c4nc5ccc(cc5s4)C)[O-] C34931513
C[C@H]1Cc2cc(ccc2O1)C(=O)C3=C(C(=O)N([C@H]3c4ccc(cc4Cl)Cl)Cc5ccco5)[O-] C35024501
C[C@@H]1Cc2cc(ccc2O1)C(=O)C3=C(C(=O)N([C@H]3c4ccc(cc4)C(C)(C)C)Cc5ccncc5)[O-] C35025816
Cc1ccsc1[C@H]2c3c(nn(c3N(C(=O)CS2)CC(=O)[O-])c4ccccc4Cl)c5ccccc5 C35592384
Cc1cccc(c1)n2c3c(c(n2)c4ccccc4)[C@H](SCC(=O)N3CC(=O)[O-])c5ccccc5Cl C35592424
CCC(=O)N1[C@H](CC(=N1)c2ccccc2[N-]S(=O)(=O)c3ccccc3)c4c(cccc4Cl)F C35684017
Cc1ccccc1[C@@H]2c3c(nn(c3N(C(=O)CS2)CC(=O)[O-])c4ccccc4C)c5ccccc5 C35848333
Cc1ccccc1[C@H]2c3c(nn(c3N(C(=O)CS2)CC(=O)[O-])c4ccccc4C)c5ccccc5 C35848336
CN(Cc1ccccc1)C(=O)c2ccc3c(c2)nc(=S)n(c3[O-])Cc4cccc(c4)Br C03630300
c1ccc(cc1)CN2C(=O)/C(=C/c3ccc4c(c3)CCN4Cc5ccccc5Cl)/C(=NC2=S)[O-] C02370942
c1cc(ccc1[C@H]2c3cc(ccc3CCN2C(=O)C4CCCC4)OCc5nc(cs5)C(=O)[O-])F C37280424
Cc1c(c(=O)n(c(c1C(=O)c2c(c3c(s2)cc(cc3Cl)Cl)Cl)[O-])CCCOC)C#N C38620724
c1ccc(cc1)S(=O)(=O)N2CCCc3c2ccc(c3)[N-]S(=O)(=O)c4ccc(c(c4)Cl)F C38694637
COc1ccc(cc1)[C@@H]2[C@@H]([C@@H](SC3=NC(=O)S[C@@H]23)C(=O)[O-])C(=O)c4cccc5c4CCCC5 C38821611
COc1ccc(cc1)[C@H]2[C@H]([C@@H](SC3=NC(=O)S[C@@H]23)C(=O)[O-])C(=O)c4cccc5c4CCCC5 C38821620
Cc1cccc(c1)N2CCN(CC2)C(=O)Cc3c(nc(nc3[O-])SCc4cccc(c4)Cl)C C38898832
Cc1c(c(nc(n1)S[C@@H](C)c2ccccc2)[O-])CC(=O)N3CCN(CC3)c4ccccc4Cl C38898879
Cc1c(c(nc(n1)S[C@@H](C)c2ccccc2)[O-])CC(=O)N3CCN(CC3)c4cccc(c4)Cl C38898885
COc1ccc(cc1)[C@H]2[C@H]([C@@H](SC3=NC(=O)S[C@@H]23)C(=O)[O-])C(=O)c4ccc5c(c4)CCCC5 C39361283
CN(Cc1cc(ccc1OC)Br)C(=O)Cn2c(nnc2[S-])c3ccc(cc3)Cl C17957789
CCN1C(=O)/C(=C/c2cn(c3c2cc(cc3)Br)CCOc4ccc(cc4)C)/N=C1[S-] C39556277
CCc1cccc2c1n(cc2/C=C\3/C(=O)N(C(=N3)[S-])c4ccccc4)CC(=O)N5CCCCCC5 C39556305
c1ccc2c(c1)c(cn2Cc3c(cccc3Cl)Cl)/C=C/4\C(=O)N(C(=N4)[S-])C[C@H]5CCCO5 C39556975
Cc1ccccc1N2C(=O)/C(=C\c3cn(c4c3cccc4)Cc5cccc(c5)C(=O)OC)/N=C2[S-] C39557069
c1ccc2c(c1)c(cn2Cc3cccc(c3)Br)/C=C\4/C(=O)N(C(=N4)[S-])C[C@@H]5CCCO5 C39557078
CCOC(=O)CN1C(=O)[C@@H]2[C@H]3C[C@@H]([C@@H]2C1=O)[C@@H]4[C@@H]3[C@@H](c5c(nc(s5)[S-])S4)c6ccc(cc6)Cl C39886396
CCOC(=O)CN1C(=O)[C@@H]2[C@H]3C[C@@H]([C@@H]2C1=O)[C@@H]4[C@@H]3[C@@H](c5c(nc(s5)[S-])S4)c6ccc(cc6)F C39886398
COc1ccc(cc1[N-]S(=O)(=O)c2cc3c(cc2Br)CCN3C(=O)C4CC4)Cl C40450488
Cc1c\2c(oc1C(=O)N3CCC(CC3)C)CCC/C2=N\N=C(\C(C(C(F)(F)F)(F)F)(F)F)/[O-] C40823180
Cc1cccc(c1)COc2ccccc2[C@@H]3c4c(nc(s4)[O-])S[C@H]5[C@@H]3C(=O)N(C5=O)c6ccccc6 C47146934
Cc1ccc(cc1)N2C(=O)[C@](C(=NC2=O)[O-])(CCc3ccncc3)Cc4cccc(c4Cl)Cl C08682630
c1ccc(cc1)n2c(c(c(=O)[nH]c2=O)C(c3ccccc3O)c4c(=O)[nH]c(=O)n(c4[O-])c5ccccc5)[O-] C55107072
CCO/C(=C/1\C(=O)/C(=C/c2ccccc2OCC#N)/S\C1=N/c3ccc(cc3)Br)/[O-] C59247331
Cc1ccc(cc1)S(=O)(=O)[N-]c2ccc(cc2/C=N/c3ccc4c(c3)cccn4)Br C59946927
CC1(CC(=C2[C@H]([C@@H]3C(=NC(=NC3=O)SCc4ccccc4Cl)N=C2C1)c5ccccc5OC)[O-])C C39730535
COc1ccccc1[C@@H]2[C@H]3C(=NC(=NC3=O)SCc4ccccc4Cl)N=C5C2=C(CCC5)[O-] C39731576
Cc1ccc(cc1)N2C(=O)[C@@](C(=O)N=C2[O-])(CCc3ccncc3)Cc4cccc(c4Cl)Cl C08683482
CCO/C(=C\1/[C@@H](C2=C(C[C@@H](CC2=O)c3ccc(c(c3)OC)OC)N=C1C)c4ccccc4Cl)/[O-] C00863539
Cc1c(sc(n1)c2cc(sc2)S(=O)(=O)[N-]c3ccccc3Cl)C(=O)N4CCCCC4 C65117154
COc1ccc(cc1OC)S(=O)(=O)N/N=C/c2cc(cc(c2[O-])[N+](=O)[O-])I C01616062
COc1ccc(cc1OC)/C=C/2\CCCC3=C2NN([C@@H]3c4ccc(c(c4)OC)OC)C(=O)CCC(=O)[O-] C02981203
COc1cc(cc(c1[O-])/C=N/NC(=O)c2c(cn(n2)Cc3ccc(cc3)Cl)Br)[N+](=O)[O-] C08780720
C[C@]12CC/C(=N\OCC(=O)NCC(C)(C)[C@H](C(=O)[O-])O)/C=C1CC[C@@H]3[C@@H]2CC[C@]4([C@H]3CC[C@]4(C)O)C C12878622
Cc1c2cc3c(cc2oc(=O)c1CC(=O)N4CCC(CC4)C(=O)NCCCC(=O)[O-])oc5c3CCCC5 C13576656
Cc1cccc(c1NC(=O)CN2c3ccccc3/C(=C/4\C(=O)N(C(=S)S4)CCCC(=O)[O-])/C2=O)C C16731974
C[C@@H](C(=O)[O-])Oc1ccc(cc1)/C=C/2\C(=O)N(C(=S)S2)NC(=O)c3ccc(cc3)Br C16906880
CCOc1cc(ccc1O[C@@H](C)C(=O)[O-])/C=C/2\C(=O)N(C(=S)S2)NC(=O)c3ccccc3Cl C16917023
CCOc1cc(ccc1O[C@H](C)C(=O)[O-])/C=C/2\C(=O)N(C(=S)S2)NC(=O)c3ccccc3Cl C16917027
CCOc1cc(ccc1O[C@H](C)C(=O)[O-])/C=C/2\C(=O)N(C(=S)S2)NC(=O)c3ccc(cc3)Cl C16917064
CCOc1ccc(cc1OC)[C@@H]2C(=C(C(=O)N2CCCN3CCOCC3)[O-])C(=O)c4cc(ccc4O)C C20310433
c1cc(oc1)C(=O)C2=C(C(=O)N([C@H]2c3ccc(cc3)O)c4nnc(s4)SCc5ccc(cc5)F)[O-] C09329387
CCOc1cc(cc(c1[O-])[N+](=O)[O-])[C@@H]2CC(=O)NC3=C2C(=O)C[C@H](C3)c4ccc(c(c4)OC)OC(C)C C21219649
CCOc1cc(cc(c1[O-])[N+](=O)[O-])[C@H]2CC(=O)NC3=C2C(=O)C[C@H](C3)c4ccc(c(c4)OC)OC(C)C C21219655
COC(=O)NNC=C1c2ccccc2C(=O)N(C1=O)c3cccc(c3)S(=O)(=O)[N-]c4ccccc4F C12644037
Cc1ccc(cc1)C2=NN([C@@H](C2)c3ccc(cc3)C(C)C)C4=NC(=O)[C@H](S4)CC(=O)NCCC(=O)[O-] C28156288
CC(C)c1ccc(cc1)[C@@H]2CC(=NN2C3=NC(=O)[C@H](S3)CC(=O)NCCC(=O)[O-])c4ccc(cc4)F C28157692
CC(C)c1ccc(cc1)[C@H]2CC(=NN2C3=NC(=O)[C@H](S3)CC(=O)NCCC(=O)[O-])c4ccc(cc4)F C28157697
CC(C)c1ccc(cc1)[C@@H]2CC(=NN2C3=NC(=O)[C@@H](S3)CC(=O)NCCC(=O)[O-])c4ccc(cc4)F C28157702
Cc1ccc(cc1)[C@@H]2CC(=NN2C3=NC(=O)[C@H](S3)CC(=O)NCCC(=O)[O-])c4ccc5c(c4)OCO5 C28159512
CC(C)(C)n1c2c(c(c(c(n2)C3CC3)/C=C/[C@H](C[C@H](CC(=O)[O-])O)O)c4ccc(cc4)F)c(n1)C5CC5 C28265721
CCCN1CN(CSC1=S)[C@@H](c2ccccc2)C(=O)N[C@H]3[C@@H]4N(C3=O)C(=C(CS4)C)C(=O)[O-] C16958197
CCN(CC)C(=O)C1=C(N=C2N([C@H]1c3ccccc3OC)C(=CS2)/C=C(/NCc4ccccn4)\[O-])C C35698373
CCOC(=O)C1=C(N=C2N([C@@H]1c3ccc(c(c3)OC)OC)C(=CS2)/C=C(/NCc4ccncc4)\[O-])C C35702339
CCC1=C([C@@H](N2C(=CSC2=N1)/C=C(/NCc3ccncc3)\[O-])c4ccc(c(c4)OC)OC)C(=O)OC C35705196
c1ccc(cc1)c2c(c(n(n2)c3ccc(cc3)[N+](=O)[O-])[O-])/C=C\4/C(=O)N(C(=O)N4)Cc5cccc(c5)C#N C35829538
CCC1=C([C@H](N2C(=CSC2=N1)/C=C(/NCc3ccccn3)\[O-])c4ccc(c(c4)OC)OC)C(=O)OC C36064517
CCOC(=O)[C@@H]1[C@@H](SC(=C1C)C(=O)OCC)NC(=O)CSc2nnc3n2c4c(c(n3)[O-])CCC4 C39733498
CCOC(=O)[C@H]1[C@@H](SC(=C1C)C(=O)OCC)NC(=O)CSc2nnc3n2c4c(c(n3)[O-])CCC4 C39733499
CCOc1cc(ccc1O)[C@H]2C(=C(C(=O)N2CCN3CCOCC3)[O-])C(=O)c4ccc(cc4)OC(C)C C39827857
Cc1ccc(cc1)Sc2nc(c(s2)C(=O)C3=C(C(=O)N([C@H]3c4ccc(cc4)O)CCCOC)[O-])C C39991694
COc1ccc(cc1OC)[C@H]2C(=C(C(=O)N2CCOCCO)[O-])C(=O)c3ccc(cc3)Br C33870801
Cc1cc(ccc1OC(C)C)C(=O)C2=C(C(=O)N([C@H]2c3ccc(c(c3)Cl)Cl)CCOCCO)[O-] C40093142
CC(C)c1ccc(cc1)[C@@H]2C(=C(C(=O)N2CCO)[O-])C(=O)c3ccc(cc3)S(=O)(=O)N4CCCCC4 C40111127
c1cc(c(c(c1)Cl)[C@@H]2C(=C(C(=O)N2CCO)[O-])C(=O)c3ccc(cc3)S(=O)(=O)N4CCCC4)F C40111838
COCCN1[C@H](c2c([nH]nc2C1=O)c3cc(ccc3[O-])Cl)c4cc(c(c(c4)Br)O)OC C39898176
CCCOc1ccc(cc1OC)[C@@H]2C(=C(C(=O)N2CCN3CCOCC3)[O-])C(=O)c4c(c([nH]c4C)C)C C41534971
CCOc1ccc(cc1)N2CCN(C2=O)CC(=O)Nc3ccc(cc3)S(=O)(=O)[N-]c4c(c(no4)C)C C49386322
[H]/N=C\1/CN(C(=O)N1C)CCOCC\2=NC(=C([C@H](/C2=C(\[O-])/OCC)c3ccccc3Cl)C(=O)OC)C C29481551
Cc1cc(nc(n1)N/C(=N/C(=O)c2ccc(cc2)Br)/[N-]CCc3c[nH]c4c3cc(cc4)F)C C18063784
c1cc(ccc1c2csc(n2)/C(=C/Nc3ccc(cc3)S(=O)(=O)[N-]c4nccs4)/C#N)[N+](=O)[O-] C09638647
Cc1ccc(cc1)NC(=O)CN2CCN(CC2)CC/N=C/C3=C(C[C@@H](CC3=O)c4ccc(cc4)Cl)[O-] C58866321
COc1cc(cc(c1OC)OC)C(=O)N[C@@]2(C(=O)N(C(=N2)[O-])c3ccc(c(c3)Cl)F)C(F)(F)F C09357461
Cn1c(c-2nc(nc2n(c1=O)C)Sc3nnc(n3c4ccccc4)CNc5cccc6c5cccc6)[O-] C59263048
CCOC(=O)[C@@H]1[C@@H](SC2=C1CCCC2)NC(=O)CSc3[n-]c(nn3)c4cc(cc(c4)OC)OC C39964924
CCOC(=O)[C@H]1[C@@H](SC2=C1CCCC2)NC(=O)CSc3[n-]c(nn3)c4cc(cc(c4)OC)OC C39964926
CCOC(=O)[C@@H]1[C@H](SC2=C1CCCC2)NC(=O)CSc3[n-]c(nn3)c4cc(cc(c4)OC)OC C39964928
CCOC(=O)[C@H]1[C@H](SC2=C1CCCC2)NC(=O)CSc3[n-]c(nn3)c4cc(cc(c4)OC)OC C39964930
Cc1nnc(s1)SCc2cc(=O)[nH]c(n2)N/C(=N/C(=O)c3ccccc3)/[N-]c4cccc(c4)Cl C18177529
Cc1c(cccc1Cl)NC(=O)CN2CCN(CC2)CC/N=C/C3=C(C[C@H](CC3=O)c4ccccc4)[O-] C22790690
CCCc1cc(=O)n2c(c(sc2n1)C(=O)Nc3cccc(c3C)C)C(=O)Nc4ccc(cc4)C(=O)[O-] C01791733
c1c(cc(c(c1/C=N/Nc2nc(nc(n2)N3CCCCC3)N4CCCCC4)[O-])[N+](=O)[O-])Br C08872009
c1cc(cc(c1)[N+](=O)[O-])NC(=O)CSc2nc3ccc(cc3s2)/N=C/c4cc(ccc4[O-])[N+](=O)[O-] C02176728
CCOc1cc(ccc1O)[C@@H]2C(=C(C(=O)N2c3nc(c(s3)C(=O)C)C)[O-])C(=O)c4cc(ccc4C)C C33700953
CC1=C([C@H](N2C(=CSC2=N1)/C=C(/NCCCN3CCOCC3)\[O-])c4ccccc4)C(=O)OCCOC C34922735
CCOc1cc(ccc1O)[C@H]2C(=C(C(=O)N2CCCOC)[O-])C(=O)c3ccc(cc3)OCc4ccccc4C C35445419
CC1=C([C@@H](N2C(=CSC2=N1)/C=C(/NCCN3CCOCC3)\[O-])c4ccc(cc4)OC)C(=O)OCCOC C35693090
CC1=C([C@H](N2C(=CSC2=N1)/C=C(/NCc3ccco3)\[O-])c4cc(cc(c4)OC)OC)C(=O)OCCOC C35700938
CC1=C([C@H](N2C(=CSC2=N1)/C=C(/NCc3ccncc3)\[O-])c4cccc(c4)[N+](=O)[O-])C(=O)OCC=C C35701489
CC1=C([C@@H](N2C(=CSC2=N1)/C=C(/NCc3ccco3)\[O-])c4ccc(c(c4)OC)OC)C(=O)OCC=C C35701627
CCC1=C([C@H](N2C(=CSC2=N1)/C=C(/NCCN3CCOCC3)\[O-])c4cccc(c4)Cl)C(=O)OC C35704492
CCOc1cc(ccc1OC(=O)c2ccc(cc2)C(C)(C)C)[C@@H](c3c([nH][nH]c3=O)C)c4c(n[nH]c4[O-])C C35904234
Cc1ccc(cc1Cl)NC(=O)CSC2=C([C@@H]([C@H](C(=N2)[O-])C(=O)OC)c3ccc(cc3)Cl)C#N C09356697
Cc1ccc(cc1Cl)NC(=O)CSC2=C([C@H]([C@H](C(=N2)[O-])C(=O)OC)c3ccc(cc3)Cl)C#N C09356698
CC1=C([C@@H](N2C(=CSC2=N1)/C=C(/NC[C@@H]3CCCO3)\[O-])c4ccc(cc4)Cl)C(=O)OCCOC C36052679
CC1=C([C@H](N2C(=CSC2=N1)/C=C(/NCc3ccco3)\[O-])c4ccc(c(c4)OC)OC)C(=O)OCCOC C36058322
CC1=C([C@@H](N2C(=CSC2=N1)/C=C(/NC[C@@H]3CCCO3)\[O-])c4ccc(c(c4)OC)OC)C(=O)OCCOC C36058341
CC1=C([C@H](N2C(=CSC2=N1)/C=C(/NCCN3CCOCC3)\[O-])c4ccccc4OC)C(=O)OCCOC C36058352
CCC1=C([C@@H](N2C(=CSC2=N1)/C=C(/NCCN3CCOCC3)\[O-])c4ccccc4Cl)C(=O)OC C36058384
CC1=C([C@@H](N2C(=CSC2=N1)/C=C(/NCc3ccccn3)\[O-])c4cccc(c4)[N+](=O)[O-])C(=O)OCC=C C36058611
CC1=C([C@@H](N2C(=CSC2=N1)/C=C(/NCCN3CCOCC3)\[O-])c4ccccc4OC)C(=O)OCC=C C36058637
CC1=C([C@@H](N2C(=CSC2=N1)/C=C(/NCc3ccco3)\[O-])c4ccc(cc4OC)OC)C(=O)OCC=C C36058685
CCCN([C@@H](C(CC)CC)C(=O)NCS(=O)(=O)c1ccc(cc1)C)C(=O)c2cc(ccc2[O-])[N+](=O)[O-] C36570210
CCOC(=O)/C(=C/c1ccc([nH]1)[C@@H](c2ccc(cc2)C(=O)[O-])[C@@H]3C=CC(=N3)/C=C(\C#N)/C(=O)OCC)/C#N C39315021
CCOC(=O)/C(=C/c1ccc([nH]1)[C@H](c2ccc(cc2)C(=O)[O-])[C@H]3C=CC(=N3)/C=C(\C#N)/C(=O)OCC)/C#N C39315025
CCc1c(n2c(nc1[O-])nnc2SCC(=O)N[C@H]3[C@@H](C(=C(S3)C(=O)OCC)C)C(=O)OCC)C C39732242
CCc1c(n2c(nc1[O-])nnc2SCC(=O)N[C@H]3[C@H](C(=C(S3)C(=O)OCC)C)C(=O)OCC)C C39732246
CCOc1cc(ccc1OCCC(C)C)[C@H]2C(=C(C(=O)N2CCCO)[O-])C(=O)c3ccc4c(c3)OCCO4 C40053001
CCCOc1ccc(cc1OCC)[C@H]2C(=C(C(=O)N2CCO)[O-])C(=O)c3ccc(cc3)Br C40077013
Cc1cc(ccc1C(=O)C2=C(C(=O)N([C@H]2c3ccc(c(c3)OC)OCCC(C)C)CCO)[O-])OC(C)C C40084396
Cc1cc(ccc1C(=O)C2=C(C(=O)N([C@@H]2c3ccc(c(c3)OC)OCC(C)C)CCO)[O-])OCC(C)C C40084915
Cc1cc(ccc1C(=O)C2=C(C(=O)N([C@H]2c3ccc(c(c3)OC)OCC(C)C)CCO)[O-])OCC(C)C C40084916
Cc1cc(ccc1OCC=C)C(=O)C2=C(C(=O)N([C@@H]2c3ccc(c(c3)Cl)Cl)CCOCCO)[O-] C40091925
Cc1cc(ccc1OCC=C)C(=O)C2=C(C(=O)N([C@@H]2c3ccc(cc3Cl)Cl)CCOCCO)[O-] C40092029
Cc1cc(ccc1OC(C)C)C(=O)C2=C(C(=O)N([C@@H]2c3ccc(c(c3)OC)OCCC(C)C)CCO)[O-] C40093367
Cc1cc(ccc1OCC(C)C)C(=O)C2=C(C(=O)N([C@@H]2c3ccc(c(c3)OC)OCC(C)C)CCO)[O-] C40094112
C[C@@H]1Cc2cc(ccc2O1)C(=O)C3=C(C(=O)N([C@@H]3c4ccc(c(c4)OC)OCC=C)CCOCCO)[O-] C40095223
C[C@H]1Cc2cc(ccc2O1)C(=O)C3=C(C(=O)N([C@H]3c4ccc(c(c4)OC)OCC=C)CCOCCO)[O-] C40095227
C[C@H]1Cc2cc(ccc2O1)C(=O)C3=C(C(=O)N([C@H]3c4ccc(c(c4)OC)OCC(C)C)CCOCCO)[O-] C40095261
CC(C)CCOc1ccc(cc1OC)[C@@H]2C(=C(C(=O)N2CCO)[O-])C(=O)c3cc4cccc(c4o3)OC C40098040
CCOc1cc(ccc1OCCC(C)C)[C@@H]2C(=C(C(=O)N2CCO)[O-])C(=O)c3cc4cccc(c4o3)OC C40098112
CC1=C([C@H](N2C(=CSC2=N1)/C=C(/NC[C@@H]3CCCO3)\[O-])c4ccccc4Cl)C(=O)OCCOC C40400424
Cc1ccc(cc1)[C@H]2c3c([nH]nc3C(=O)N2CCc4ccc(c(c4)OC)OC)c5cc(ccc5[O-])Cl C39899178
CC(C)OCCCN1[C@H](c2c([nH]nc2C1=O)c3cc(ccc3[O-])Cl)c4ccc(c(c4)OC)OCC=C C39899346
C/C(=N\Nc1ccc(cc1[N+](=O)[O-])S(=O)(=O)[N-]c2ccccc2OC)/c3ccc(cc3)n4ccnc4 C12561289
CCOC(=O)C1=C([C@@H](S[C@@H]1NC(=O)CSc2[n-]c(nn2)c3cc(cc(c3)OC)OC)C(=O)C)C C39975255
CCOC(=O)C1=C([C@@H](S[C@H]1NC(=O)CSc2[n-]c(nn2)c3cc(cc(c3)OC)OC)C(=O)C)C C39975257
c1cc(c(cc1F)F)NC(=O)CSc2ncc(c(n2)[O-])S(=O)(=O)c3cc(cc(c3)Cl)Cl C46016337
COc1cc(c(cc1OC)[N+](=O)[O-])COC[C@@H](C(=O)[O-])NC(=O)OCC2c3ccccc3-c4c2cccc4 C65742683
CC1(CC(=O)C(=CCNCC[C@@H](C(=O)[O-])NC(=O)OCC2c3ccccc3-c4c2cccc4)C(=O)C1)C C66327965
CC(C)Oc1ccc(cc1F)C(=O)C2=C(C(=O)N([C@@H]2c3ccccc3OC)CCCN4CCOCC4)[O-] C09111037
Cc1cc(ccc1OC)C(=O)C2=C(C(=O)N([C@H]2c3cccnc3)c4nc(c(s4)C(=O)OCC=C)C)[O-] C17180265
CN(C)S(=O)(=O)c1ccc(cc1)C(=O)C2=C(C(=O)N([C@H]2c3ccccc3)CCCN4CCOCC4)[O-] C09236262
CCOc1ccc(cc1)N2C(=O)/C(=C/c3cc(n(c3C)c4ccc(cc4)C(=O)OCC)C)/C(=NC2=S)[O-] C08914175
Cc1ccc(cc1)[C@H]2C(=C(C(=O)N2CCCN3CCOCC3)[O-])C(=O)c4ccc(c(c4)C)OCC(C)C C20066011
CCCOc1ccc(cc1OC)[C@H]2C(=C(C(=O)N2CCCN3CCOCC3)[O-])C(=O)c4ccc(cc4)C C20231626
CN(C)c1ccc(cc1)[C@@H]2C(=C(C(=O)N2CCCN3CCOCC3)[O-])C(=O)c4ccc5c(c4)OCCO5 C20267773
CCCOc1ccc(cc1OCC)[C@@H]2C(=C(C(=O)N2CCCOC)[O-])C(=O)c3ccc4c(c3)C[C@@H](O4)C C09374435
C[C@H]1Cc2cc(ccc2O1)C(=O)C3=C(C(=O)N([C@H]3c4ccc(c(c4)OC)OC)CCCn5ccnc5)[O-] C15924821
C[C@@H]1Cc2cc(ccc2O1)C(=O)C3=C(C(=O)N([C@H]3c4ccc(c(c4)OC)OC)CCCn5ccnc5)[O-] C15924825
COc1cc2c(cc1OC)[C@H](N(CC2)C(=O)CSC(=S)N3CCOCC3)C4=C(CCCC4=O)[O-] C09144854
CCOc1cc(ccc1OCc2ccc(cc2)[N+](=O)[O-])/C=C\3/C(=NC(=S)N(C3=O)c4ccccc4)[O-] C15219888
c1ccc(c(c1)F)S(=O)(=O)[N-]c2cc(c(cc2OS(=O)(=O)c3ccccc3F)[N+](=O)[O-])Cl C12612191
Cc1cc(ccc1OCC=C)C(=O)C2=C(C(=O)N([C@@H]2c3ccc(cc3)N(C)C)CCN4CCOCC4)[O-] C24116528
Cc1ccccc1COc2ccc(cc2)C(=O)C3=C(C(=O)N([C@@H]3c4cccs4)CCCn5ccnc5)[O-] C09424810
Cc1ccccc1COc2ccc(cc2)C(=O)C3=C(C(=O)N([C@@H]3c4ccc(c(c4)OC)OC)CCOC)[O-] C27988898
c1cc(c(=O)n(c1)[O-])N(CCN2CCOCC2)S(=O)(=O)c3ccc(cc3)Oc4ccc(cc4)Cl C29128770
CCOC(=O)c1c(nc(s1)N2[C@@H](C(=C(C2=O)[O-])C(=O)c3cc4ccccc4o3)c5ccc(cc5)OC)C C33364397
CCCCOc1ccc(cc1OCC)[C@H]2C(=C(C(=O)N2CCCn3ccnc3)[O-])C(=O)c4cccs4 C33500445
CCOc1cc(ccc1OCC=C)[C@@H]2C(=C(C(=O)N2CCN3CCOCC3)[O-])C(=O)c4ccc(cc4)C C33541148
CCOC(=O)c1c(nc(s1)N2[C@@H](C(=C(C2=O)[O-])C(=O)c3ccc(c(c3)F)C)c4cccc(c4)OC)C C16730187
Cc1ccc(cc1)C(=O)C2=C(C(=O)N([C@@H]2c3ccc(c(c3)OC)OCC=C)CCCN4CCOCC4)[O-] C33758341
CCCOc1ccc(cc1)C(=O)C2=C(C(=O)N([C@@H]2c3ccc(c(c3)OC)OCCC(C)C)Cc4ccco4)[O-] C16729976
CCCOc1ccc(cc1)[C@@H]2C(=C(C(=O)N2CCN3CCOCC3)[O-])C(=O)c4ccc(c(c4)C)OCC(C)C C33773447
Cc1ccc(c(c1)C(=O)C2=C(C(=O)N([C@H]2c3ccc(cc3)OC)c4nc(c(s4)C(=O)OCC=C)C)[O-])C C34953799
CCOc1ccc(cc1OC)[C@@H]2C(=C(C(=O)N2CCCN3CCOCC3)[O-])C(=O)/C=C/c4ccccc4 C35443653
Cc1cccn2c1nc(c2C)C(=O)C3=C(C(=O)N([C@H]3c4cccc(c4)OCCC(C)C)CCCOC)[O-] C35484276
Cc1c(sc(n1)c2ccccc2)C(=O)C3=C(C(=O)N([C@@H]3c4ccncc4)CCCN5CCOCC5)[O-] C33812947
CCOc1ccc(cc1OCC)[C@H]2C(=C(C(=O)N2c3nccs3)[O-])C(=O)c4c(nc5n4cccc5)C C33813912
Cc1c(sc(n1)N2[C@H](C(=C(C2=O)[O-])C(=O)c3ccc4c(c3)C[C@H](O4)C)c5cccnc5)C(=O)OCC=C C16741329
Cc1c2cc(ccc2oc1C(=O)c3c(c(c(=O)n(c3[O-])CCc4ccc(c(c4)OC)OC)C#N)C)Cl C38625368
CCCCn1c(c(c(c(c1=O)C#N)C)/C=C/2\C(=O)N(C(=S)S2)CCCC(=O)[O-])N3CCC[C@@H](C3)C C39770632
CC(C)Oc1ccc(cc1)C(=O)C2=C(C(=O)N([C@@H]2c3ccc(cc3Cl)Cl)CCN4CCOCC4)[O-] C39827864
CC(C)Oc1ccc(cc1)C(=O)C2=C(C(=O)N([C@H]2c3ccc(cc3Cl)Cl)CCN4CCOCC4)[O-] C39827865
CCCCn1c(c(c(c(c1=O)C#N)C)/C=C\2/C(=O)N(C(=S)S2)CCCC(=O)[O-])N3CCC[C@@H](C3)C C39990438
CCCCn1c(c(c(c(c1=O)C#N)C)/C=C\2/C(=O)N(C(=S)S2)CC(=O)[O-])N3C[C@H](O[C@H](C3)C)C C39991355
CCCCn1c(c(c(c(c1=O)C#N)C)/C=C\2/C(=O)N(C(=S)S2)CC(=O)[O-])N3C[C@@H](O[C@H](C3)C)C C39991358
Cc1c(sc(n1)Sc2ccccc2)C(=O)C3=C(C(=O)N([C@@H]3c4ccccc4)CCN5CCOCC5)[O-] C39991418
CC(C)Cc1nnc(s1)/N=C(/C(=C/c2cn(nc2c3ccc4c(c3)OCCO4)c5ccccc5)/C#N)\[O-] C39997972
Cc1cccn2c1nc(c2C(=O)C3=C(C(=O)N([C@@H]3c4cccc(c4)OCCC(C)C)CCCOC)[O-])C C40003667
Cc1cccn2c1nc(c2C(=O)C3=C(C(=O)N([C@H]3c4cccc(c4)OCCC(C)C)CCCOC)[O-])C C40003668
CC(C)CCOc1ccc(cc1OC)[C@@H]2C(=C(C(=O)N2CC=C)[O-])C(=O)c3ccc(cc3)OCC(C)C C40026810
CCOc1ccc(cc1C)C(=O)C2=C(C(=O)N([C@H]2c3ccc(c(c3)OCC)OCCC(C)C)CC=C)[O-] C40027173
CCCOc1ccc(cc1OCC)[C@@H]2C(=C(C(=O)N2CC=C)[O-])C(=O)c3ccc(c(c3)C)OCC(C)C C40027808
CCOc1cc(ccc1OCCC(C)C)[C@H]2C(=C(C(=O)N2CC=C)[O-])C(=O)c3cc4cccc(c4o3)OC C40028479
CCCCN1[C@@H](C(=C(C1=O)[O-])C(=O)c2ccc(cc2C)OC(C)C)c3ccc(c(c3)OC)OCC(C)C C40084651
CCCCN1[C@H](C(=C(C1=O)[O-])C(=O)c2ccc(cc2C)OC(C)C)c3ccc(c(c3)OC)OCC(C)C C40084652
CCCCN1[C@H](C(=C(C1=O)[O-])C(=O)c2ccc(c(c2)C)OC(C)C)c3ccc(c(c3)OCC)OCC=C C40093645
CCCCN1[C@@H](C(=C(C1=O)[O-])C(=O)c2ccc(c(c2)C)OC(C)C)c3ccc(c(c3)OC)OCC(C)C C40093734
CCOc1ccc(c(c1)N2C(=O)/C(=C/c3ccccc3OCc4ccccc4C#N)/C(=NC2=O)[O-])OCC C59105089
CC[C@H]([C@@H]1[C@H](C[C@](O1)(CC)[C@@H]2CC[C@@]([C@@H](O2)C)(CC)O)C)C(=O)[C@H](C)[C@H]([C@H](C)CCc3ccc(c(c3C(=O)[O-])O)C)O C03977796
CC[C@H]([C@H]1[C@H](C[C@](O1)(CC)[C@@H]2CC[C@@]([C@@H](O2)C)(CC)O)C)C(=O)[C@H](C)[C@H]([C@H](C)CCc3ccc(c(c3C(=O)[O-])O)C)O C03977797
CC[C@]1(CC[C@@H](O1)[C@@]2(CC[C@]3(O2)C[C@@H]([C@H]([C@H](O3)[C@H](C)[C@H]([C@H](C)C(=O)[O-])OC)C)O)C)[C@@H]4[C@H](C[C@@H](O4)[C@H]5[C@H](C[C@H]([C@@](O5)(CC)O)C)C)C C08214741
CCn1c(nnc1SCC(=O)Nc2cccc(c2)C(=O)[O-])[C@H](C(C)C)NC(=O)c3ccc4c(c3)OCO4 C10001817
CC1=NC2=C([C@H](C1C(=O)OC(C)C)c3cc(c(c(c3)OC)[O-])[N+](=O)[O-])C(=O)C[C@@H](C2)c4ccccc4OC C12402826
Cc1c(c([nH]c1C(=O)OC)C)C(=O)C2=C(C(=O)N([C@@H]2c3ccc(cc3)C(C)(C)C)CCN4CCOCC4)[O-] C08982095
Cc1cc(ccc1C(=O)C2=C(C(=O)N([C@@H]2c3ccc(c(c3)OC)O)CCN4CCOCC4)[O-])OCC(C)C C09354255
CCOc1ccc(cc1OCC)[C@H]2C(=C(C(=O)N2c3nc(c(s3)C(=O)OC)C)[O-])C(=O)c4ccncc4 C33380101
CCCOc1ccc(cc1OCC)[C@H]2C(=C(C(=O)N2CCCOC)[O-])C(=O)c3cc4cccc(c4o3)OC C33522938
CCOc1cc(ccc1OCC=C)[C@@H]2C(=C(C(=O)N2CCCOC)[O-])C(=O)c3cc4cccc(c4o3)OC C33522941
COc1cccc2c1oc(c2)C(=O)C3=C(C(=O)N([C@H]3c4ccc(cc4)OCC=C)CCN5CCOCC5)[O-] C33523001
Cc1cc(ccc1OCC(C)C)C(=O)C2=C(C(=O)N([C@@H]2c3ccc(cc3)OCC=C)CCN4CCOCC4)[O-] C33767758
CCOc1ccc(cc1OCC)[C@@H]2C(=C(C(=O)N2c3nnc(s3)C)[O-])C(=O)c4c(nc5n4cccc5)C C33814019
CCOc1ccc(cc1OCC)[C@H]2C(=C(C(=O)N2c3nnc(s3)C)[O-])C(=O)c4c(nc5n4cccc5)C C33814020
CCCCOc1ccc(cc1OC)[C@H]2C(=C(C(=O)N2CCCN3CCOCC3)[O-])C(=O)c4cc(ccc4C)C C34944170
CCOC(=O)c1c(nc(s1)N2[C@H](C(=C(C2=O)[O-])C(=O)c3cc(ccc3C)C)c4cccc(c4)[N+](=O)[O-])C C34953417
Cc1c(sc(n1)N2[C@H](C(=C(C2=O)[O-])C(=O)c3ccc4c(c3)OCCO4)c5cccnc5)C(=O)OCC=C C35021734
Cc1cc(ccc1OC(C)C)C(=O)C2=C(C(=O)N([C@H]2c3ccc(cc3)OCC=C)CCCN4CCOCC4)[O-] C35038584
Cc1cc(ccc1OC(C)C)C(=O)C2=C(C(=O)N([C@@H]2c3ccc(cc3)OCC=C)CCCN4CCOCC4)[O-] C35038587
CCOc1cc(ccc1OCC=C)[C@H]2C(=C(C(=O)N2CCCN3CCOCC3)[O-])C(=O)/C=C/c4ccccc4 C35443723
CC(C)CCOc1ccc(cc1OC)[C@@H]2C(=C(C(=O)N2CCN3CCOCC3)[O-])C(=O)/C=C/c4ccccc4 C35443825
CCCCOc1ccc(cc1OCC)[C@H]2C(=C(C(=O)N2CCN3CCOCC3)[O-])C(=O)/C=C/c4ccccc4 C35443897
CCOc1cc(ccc1O)[C@@H]2C(=C(C(=O)N2CCOC)[O-])C(=O)c3ccc(cc3)OCc4ccccc4C C35445414
Cc1cccn2c1nc(c2C)C(=O)C3=C(C(=O)N([C@@H]3c4ccc(cc4)OCC=C)CCCN5CCOCC5)[O-] C35484409
CCOC(=O)C1CCN(CC1)/C(=C/C2=CSC3=NC(=C([C@@H](N23)c4ccccc4)C(=O)OCCOC)C)/[O-] C36049853
CCOC(=O)[C@H]1CCCN(C1)/C(=C/C2=CSC3=NC(=C([C@H](N23)c4ccccc4)C(=O)OCCOC)C)/[O-] C36049858
CCCCOc1ccc(cc1OCC)[C@@H]2C(=C(C(=O)N2CCCOC)[O-])C(=O)c3ccc4c(c3)OCCO4 C09424779
CC[C@@H](C)[C@@H](C(=O)NCC1CCC(CC1)C(=O)[O-])NC(=O)[C@@H]2Cc3ccccc3CN2C(=O)OC(C)(C)C C13541355
C[C@@H](C(=O)[O-])NC(=O)C[C@@H]1C(=O)N=C(S1)N2[C@@H](CC(=N2)c3ccc(cc3)OC)c4ccc(cc4)C(C)C C35072794
C[C@@H](C(=O)[O-])NC(=O)C[C@@H]1C(=O)N=C(S1)N2[C@H](CC(=N2)c3ccc(cc3)OC)c4ccc(cc4)C(C)C C28158567
CC(C)COc1ccc(cc1)C(=O)C2=C(C(=O)N([C@H]2c3cccc(c3)[N+](=O)[O-])CCCN4CCOCC4)[O-] C39827673
CCCN1c2ccccc2[C@@]3(C1=O)C(=C(C(=O)N3CCN4CCOCC4)[O-])C(=O)c5ccc(cc5)OCCC C39840883
CCCSc1nnc(s1)/N=C(/C(=C/c2cn(nc2c3cccc(c3)[N+](=O)[O-])c4ccccc4)/C#N)\[O-] C39998029
CCCCOc1ccc(cc1OCC)[C@H]2C(=C(C(=O)N2CCCOC)[O-])C(=O)c3c(nc4n3cccc4C)C C40003676
Cc1cc(ccc1OCC=C)C(=O)C2=C(C(=O)N([C@@H]2c3ccc(c(c3)OC)OCCC(C)C)CCCO)[O-] C40051999
CCOc1cc(ccc1OCC=C)[C@@H]2C(=C(C(=O)N2CCCO)[O-])C(=O)c3ccc(c(c3)C)OCC(C)C C40052670
CCCCOc1ccc(cc1OCC)[C@H]2C(=C(C(=O)N2CCCO)[O-])C(=O)c3cc4cccc(c4o3)OC C40053315
CCOc1cc(ccc1OCCC(C)C)[C@H]2C(=C(C(=O)N2CCOCCO)[O-])C(=O)c3ccc(cc3)Cl C40076639
Cc1cc(ccc1C(=O)C2=C(C(=O)N([C@H]2c3cc(c(c(c3)C(C)(C)C)O)C(C)(C)C)CCOCCO)[O-])OC C40079781
Cc1cc(ccc1C(=O)C2=C(C(=O)N([C@@H]2c3cc(c(c(c3)OC)OC)OC)CCOCCO)[O-])OCC=C C40082933
Cc1cc(ccc1C(=O)C2=C(C(=O)N([C@@H]2c3cccc(c3)OCCC(C)C)CCOCCO)[O-])OC(C)C C40084285
CCCOc1ccc(cc1C)C(=O)C2=C(C(=O)N([C@@H]2c3ccc(c(c3)OCC)OCCC(C)C)CCO)[O-] C40091652
Cc1cc(ccc1OCC(C)C)C(=O)C2=C(C(=O)N([C@H]2c3ccc(cc3Cl)Cl)CCOCCO)[O-] C40093842
CCCCOc1ccc(cc1OCC)[C@H]2C(=C(C(=O)N2CCO)[O-])C(=O)c3ccc(c(c3)C)OCC(C)C C40094025
CCCCOc1ccc(cc1OC)[C@@H]2C(=C(C(=O)N2CCOCCO)[O-])C(=O)c3ccc4c(c3)C[C@H](O4)C C40095004
CCCOc1ccc(cc1OCC)[C@H]2C(=C(C(=O)N2CCOCCO)[O-])C(=O)c3ccc4c(c3)C[C@H](O4)C C40095094
CCCOc1ccc(cc1OCC)[C@H]2C(=C(C(=O)N2CCOCCO)[O-])C(=O)c3ccc4c(c3)OCCO4 C40096391
COc1cccc2c1oc(c2)C(=O)C3=C(C(=O)N([C@@H]3c4cc(c(c(c4)OC)OC)OC)CCOCCO)[O-] C40097780
CCCCN1[C@@H](C(=C(C1=O)[O-])C(=O)c2ccc(cc2)S(=O)(=O)N3CCCCC3)c4ccc(cc4)[N+](=O)[O-] C40111210
CCCC/C=C/CCN1C(=O)[C@@H]2[C@H](N[C@@]([C@@H]2C1=O)(Cc3ccc4ccccc4c3)C(=O)[O-])c5nccs5 C43218507
CC1(CCC(CC1)C(C)(C)NC(=O)/C=C/C(=O)[O-])NC(=O)/C=C/C(=O)[O-] C01693095
c1c(c(cc2c1OCO2)Cl)CO/N=C(/CCC(=O)[O-])\C(=O)[O-] C05106283
C[C@H](c1cc(c(c(c1)OC)OC)OC)[C@H](C(=O)C(=O)[O-])C(=O)[O-] C01594999
c1cc(cc(c1)S(=O)(=O)[C@@H]2C[C@@H]([C@@H](C[C@@H]2Cl)C(=O)[O-])C(=O)[O-])[N+](=O)[O-] C06668751
c1cc(cc(c1)S(=O)(=O)[C@@H]2C[C@H]([C@@H](C[C@@H]2Cl)C(=O)[O-])C(=O)[O-])[N+](=O)[O-] C06668753
Cc1cc(c(c(c1)C)NC(=O)Cn2c(c(nn2)C(=O)[O-])C(=O)[O-])C C06729234
CN1c2ccccc2/C(=C/3\C(=O)N(C(=S)S3)[C@H](CC(=O)[O-])C(=O)[O-])/C1=O C12437009
Cc1cc(cc(c1C)S(=O)(=O)N[C@@H](C(C)C)C(=O)[O-])C(=O)[O-] C13027316
CC(C)C[C@@H](C(=O)[O-])NC(=O)CSc1nc2cc(ccc2c(=O)n1C)C(=O)[O-] C13274388
C[C@@H](C(=O)N(C)[C@H]1CCS(=O)(=O)C1)Oc2ccc(cc2C(=O)[O-])C(=O)[O-] C13422768
c1cc(ccc1/C=C\2/C(=O)N(C(=S)S2)[C@@H](CCC(=O)[O-])C(=O)[O-])[N+](=O)[O-] C16932304
COc1ccc(cc1OC)/C=C\2/C(=O)N(C(=S)S2)[C@@H](CC(=O)[O-])C(=O)[O-] C16934473
c1cc(ccc1/C=C\2/C(=O)N(C(=S)S2)[C@H](CC(=O)[O-])C(=O)[O-])[N+](=O)[O-] C16934519
CC[C@H](C(=O)[O-])n1c(nc2c(c1=O)c3c(s2)CC[C@@H]3C(=O)[O-])C C19764113
c1cc(ccc1CSc2nc(cnn2)[O-])CSc3nc(cnn3)[O-] C05928343
c1ccc(c(c1)[C@@H]2C(=C(C(=O)N2CC(=O)[O-])[O-])C(=O)c3ccc(cc3)Cl)[N+](=O)[O-] C13596698
CC(=O)C1=C(C(=O)N([C@@H]1c2cccc(c2)[N+](=O)[O-])CCCC(=O)[O-])[O-] C19794459
Cc1ccc(cc1)[C@@H]2C(=C(C(=O)N2CCCCCC(=O)[O-])[O-])C(=O)C C20057363
CC(C)(C)OC(=O)N1CCC2(CC1)[N-]C3(CCCC3)C(=O)N2CC(=O)[O-] C22115415
CC1=C([C@@H](c2c(nc(nc2[O-])[O-])N1)c3ccc(cc3)O)C(=O)OCC=C C12338848
CN(CCC(=O)[O-])C(=O)c1csc(n1)/N=C(/C(F)(F)F)\[O-] C31958625
c1cc(ccc1CC(=O)[O-])N2C[C@@]34C=C[C@@H](O3)[C@@H]([C@@H]4C2=O)C(=O)[O-] C34797895
c1cc(c(c(c1)F)C(=O)[O-])[N-]S(=O)(=O)[C@@H]2CCS(=O)(=O)C2 C35306808
c1ccc(c(c1)[N-]S(=O)(=O)c2cnn(c2)CCC(=O)[O-])Cl C35658872
CC(=O)C1=C(C(=O)N([C@H]1c2ccc(cc2Cl)Cl)CC(=O)[O-])[O-] C36619639
c1cc(c(cc1C(=O)[O-])[N-]S(=O)(=O)[C@@H]2CCS(=O)(=O)C2)F C37404254
Cc1c(sc(=O)[nH]1)S(=O)(=O)[N-]c2c(c(ns2)C)C(=O)[O-] C37675869
c1cc(c(c(c1)Cl)n2cccn2)[N-]S(=O)(=O)CCC(=O)[O-] C37789645
Cc1cc2c(c(c1)OCc3[n-]nnn3)[C@@H]([C@H](C(=O)O2)CC(=O)[O-])C C38696973
CC1=CC(=C)NC(=O)[C@H]1C(=O)CC2([N-]CC[N-]2)C(C(F)F)(F)F C39330386
Cn1cc(c(=O)n(c1=O)C)S(=O)(=O)[N-]c2cc(ccc2C(=O)[O-])Cl C13309797
Cc1c(c(nc(n1)SCC(=O)NC(=O)NCC(C)C)[O-])CCC(=O)[O-] C13448656
c1ccc2c(c1)CCN2C(=O)CSc3nc(c(nn3)CCC(=O)[O-])[O-] C13092622
c1csc(c1C#N)NC(=O)CSc2nc(c(nn2)CCC(=O)[O-])[O-] C13092860
CS(=O)(=O)c1ccc(cc1)C(=O)CSc2nc(c(nn2)CCC(=O)[O-])[O-] C13093074
Cc1cc(c(c(=O)[nH]1)[C@@H](c2cccc(c2)OC)c3c([nH]c(=O)cc3[O-])C)[O-] C40568437
C[C@@H](C(=O)[O-])n1c(=O)c2c(csc2nc1c3ccccn3)C(=O)[O-] C40695271
Cc1c(sc(=O)[nH]1)S(=O)(=O)[N-]c2nnc(s2)SCC(=O)[O-] C41018463
Cc1cc(c(n1C)C)C(=O)CSc2nc(c(nn2)CCC(=O)[O-])[O-] C13092881
C[C@H](C(=O)[O-])S(=O)(=O)[N-]c1cccc(c1n2ccnc2)Cl C49047428
C[C@@H](C(=O)[O-])S(=O)(=O)[N-]c1cccc(c1n2cccn2)Cl C49050387
Cc1cc(c(c(=O)[nH]1)C(c2ccccc2OC)c3c(cc([nH]c3=O)C)[O-])[O-] C07424338
c1ccc2c(c1)CC[C@H](C(=O)N2)Sc3nc(c(nn3)CCC(=O)[O-])[O-] C20724544
C=CCN/C(=C(\C#N)/C(=O)CCn1c(=O)c2ccccc2c(n1)[O-])/[O-] C50854627
c1cc(nc(c1)Cl)/C(=N/c2nnc(s2)SCC(=O)[O-])/[O-] C51068106
CC(C)OCCCN/C(=C(\C#N)/C(=O)c1cc(c(nc1)[O-])Cl)/[O-] C54449822
c1cc(c(cc1C(=O)[O-])F)[N-]S(=O)(=O)[C@@H]2CCS(=O)(=O)C2 C63009483
Cn1cc(cn1)S(=O)(=O)[N-]c2c(ccc(c2C(=O)[O-])Cl)OC C65566487
CCn1cc(cn1)S(=O)(=O)[N-]c2cc(c(cc2C(=O)[O-])OC)OC C66578280
CCNC(=O)Cn1ccc(n1)[N-]S(=O)(=O)c2cc(ccc2C)C(=O)[O-] C67244919
c1ccc(cc1)n2c(nnc2[S-])CCCN3C(=O)c4cccc5c4c(ccc5)C3=O C04059167
CC12c3ccccc3C(c4c1cccc4)[C@H]5[C@H]2C(=O)N(C5=O)c6ccc(c(c6)C(=O)[O-])Cl C06232831
c1ccc2c(c1)C3c4ccccc4C2([C@@H]5[C@H]3C(=O)N(C5=O)c6cccc(c6)Cl)C(=O)[O-] C01220964
c1cc(ccc1c2nnc3n2N=C([C@H](S3)CC(=O)[O-])c4ccc(cc4)F)Cl C13181826
CN(C)c1ccc(cc1Br)/C=C/2\C(=NC(=S)N(C2=O)c3ccc(cc3)Cl)[O-] C20215752
Cc1ccc(cc1)[C@H]2C(=C(C(=O)N2c3nccs3)[O-])C(=O)c4cc5ccccc5o4 C08914755
c1c(cc(c(c1Br)n2cc(nn2)C(=O)[O-])Br)Br C20504836
Cc1cc(ccc1Br)[N-]S(=O)(=O)c2cc(cs2)c3nc(on3)C C21701791
c1ccc2c(c1)C3c4ccccc4C2([C@@H]5[C@H]3C(=O)N(C5=O)c6ccc(cc6)Cl)C(=O)[O-] C01221178
Cc1ccc(c(c1)Cl)S(=O)(=O)[N-]c2ccccc2C(=O)N3C[C@H](O[C@H](C3)C)C C22961118
Cc1ccc(cc1S(=O)(=O)[N-]c2ccccc2C(=O)N3C[C@H](O[C@@H](C3)C)C)Br C25526706
C[C@@H]1CCC[C@H](N1C(=O)c2ccc(cc2)[N-]S(=O)(=O)c3cccc4c3nccc4)C C26510558
c1cc(ccc1[C@@H](C#N)c2c(ccc(c2Cl)n3c(=O)nc(cn3)[O-])Cl)Cl C01853029
CC(C)c1ccc(cc1)N2C(=O)/C(=C\c3ccc(cc3)N4CCOCC4)/C(=NC2=S)[O-] C17208800
c1ccc(cc1)C(=O)C2=C(C(=O)N([C@H]2c3ccccc3F)c4ccc(cn4)Br)[O-] C01219297
Cc1c(c(=O)n(n1C)c2ccccc2)n3c(nnc3[S-])c4ccccc4Br C03308234
Cc1ccc(c(c1)C(=O)C2=C(C(=O)N([C@H]2c3cccc(c3)Cl)c4nccs4)[O-])C C33700464
Cc1ccsc1[C@H]2C(=C(C(=O)N2Cc3ccco3)[O-])C(=O)c4ccc(cc4)Cl C06622335
c1ccc2c(c1)c(nn(c2=O)CC(=O)N3CCc4c(ccs4)[C@H]3c5cccs5)[O-] C08733813
Cc1cc(=O)c(nn1c2c(cc(cc2Br)Br)Br)C(=O)[O-] C36928490
c1ccc(c(c1)[N-]S(=O)(=O)c2c(nc3n2cccc3)Cl)I C37555615
c1cc(ccc1[N-]S(=O)(=O)c2c(cc(cc2Br)F)F)N3CCOCC3 C09126855
Cc1ccc(cc1)[N-]S(=O)(=O)c2cc(ccc2Cl)C(=O)N3CCc4ccccc4C3 C01061585
Cc1cc(cc(c1Cl)C)O[C@H](C)C(=O)c2c(c(c(=O)n(c2[O-])C(C)C)C#N)C C38617080
c1cc(ccc1[C@H]2[C@H]([C@@H](SC3=NC(=O)S[C@@H]23)C(=O)[O-])C(=O)c4ccc(cc4)F)Cl C39357634
Cc1ccc(cc1)S(=O)(=O)[N-]/N=C/[C@@H]2C=NN=C2c3ccc(c(c3)Cl)Cl C39444092
CC(C)c1nnc(s1)/N=C(/C(=C/c2cc(ccc2OC)Br)/C#N)\[O-] C39994669
Cc1cc(c(cc1Cl)S)S(=O)(=O)[N-]c2nnc3n2cc(cc3C(F)(F)F)Cl C40488598
COc1ccc(cc1Cl)[N-]S(=O)(=O)c2cc(cnc2Cl)Br C41065726
COC(=O)C1=C(S[C@H]2[C@@H]1CCCCC2)/N=C(/N3C[C@H]4C[C@@H](C3)c5cccc(=O)n5C4)\[S-] C22145638
Cn1cc(cn1)c2cc(c3cc(cc(c3n2)Br)Br)C(=O)[O-] C44495111
Cc1cc(ccc1Br)[N-]S(=O)(=O)c2cc(cs2)C(=O)N3CCCCC3 C45961637
Cc1ccc(cc1)N2C(=O)[C@@H]3[C@H](c4c(nc(s4)[S-])S[C@@H]3C2=O)c5ccco5 C40475352
Cc1ccc(cc1)N2C(=O)/C(=C/c3cc(n(c3C)c4ccc(cc4)F)C)/C(=NC2=O)[O-] C08739307
Cc1cc(c(n1CCOC)C)C2=NN=C(SC2)[N-]c3ccc(cc3Cl)Cl C05861380
Cc1cc(ccc1Br)S(=O)(=O)[N-]c2ccccc2n3c(cc(n3)C)C C31535297
Cc1ccc(cc1Cl)N2C(=O)/C(=C\3/c4ccccc4N(C3=O)[C@@H](C)C(=O)[O-])/SC2=S C33553105
Cc1ccc(c(c1)C)N2C(=O)/C(=C/c3cc(n(c3C)c4ccc(cc4)F)C)/C(=NC2=S)[O-] C59137201
Cc1ccc(cc1[N+](=O)[O-])S(=O)(=O)[N-]c2ccc(cc2C)I C33382468
CCN(CC)c1ccc(cc1)[C@@H]2[C@H]3C(=NC(=NC3=O)SC)N=C4C2=C(CCC4)[O-] C39730735
CC(C)c1ccc(cc1)[C@H]2C3=C(c4ccccc4C3=O)N=C5C2=C(N(C(=O)N5C)C)[O-] C18322735
C[C@H]1c2cc(cc3c2N(C1=O)CCC3)S(=O)(=O)[N-]c4ccc(c(c4)Cl)Cl C05153995
c1cc(oc1)[C@@H]2C(=C(N=C3C2=C(CCC3)[O-])SCC(=O)c4ccc(cc4)Cl)C#N C20029463
Cc1ccccc1n2c(cc(c2C)/C=C/3\C(=O)N=C(N(C3=O)c4ccc(cc4)F)[O-])C C13371876
Cc1ccc(c(c1)C)n2c(cc(c2C)/C=C/3\C(=O)N=C(N(C3=O)c4ccc(cc4)F)[O-])C C13569448
Cc1cccc(c1)N2C(=O)/C(=C/c3cc(n(c3C)c4cc(cc(c4)C)C)C)/C(=O)N=C2[O-] C00843367
c1cc(c(cc1[N-]S(=O)(=O)c2cc(cs2)C(=O)N3CCCCC3)Cl)F C35405217
c1ccc(c(c1)c2nc(c(o2)[O-])/C=N/c3ccc(cn3)Br)Br C13543966
c1cc(c(cc1Cl)F)[N-]S(=O)(=O)c2cc3c(s2)CCN(C3)C(=O)C4CC4 C65196237
CC(C)(C)c1nc2c(o1)c(c(nc2Br)I)C(=O)[O-] C66054171
COc1cc(cc(c1[O-])[N+](=O)[O-])/C=C\2/C(=O)N(C(=S)S2)c3cccc(c3)C(=O)[O-] C01777278
CC(=O)N1c2ccc(cc2/C(=C/3\C(=O)N(C(=S)S3)[C@H](CC(=O)[O-])C(=O)[O-])/C1=O)Br C02296979
c1cc2ccc(nc2c(c1)Cl)/C=C/3\C(=O)N(C(=S)S3)[C@H](CCC(=O)[O-])C(=O)[O-] C09547482
c1cc(ccc1/C=C\2/C(=O)N(C(=S)S2)[C@@H](CCC(=O)[O-])C(=O)[O-])Br C15034799
c1cc2c(cc1/C=C\3/C(=O)N(C(=S)S3)c4cc(cc(c4)C(=O)[O-])C(=O)[O-])OCO2 C16926767
c1cc(c(cc1[N+](=O)[O-])/C=C\2/C(=O)N(C(=S)S2)c3cc(cc(c3)C(=O)[O-])C(=O)[O-])[O-] C16926823
Cc1ccc(cc1)N2C(=O)/C(=C\c3cc(n(c3C)c4ccc(cc4)C(=O)[O-])C)/C(=NC2=O)[O-] C13148152
Cc1ccc(cc1)C(=O)C2=C(C(=O)N([C@H]2c3ccc(cc3Cl)Cl)CCCC(=O)[O-])[O-] C08838200
c1ccc2c(c1)c(cn2CC(=O)[O-])/C=C/3\C(=NC(=O)N(C3=O)c4cccc(c4)Br)[O-] C15799886
Cc1cc(ccc1c2ccc(o2)/C=C\3/C(=NC(=O)N(C3=O)c4ccc(cc4)Br)[O-])C(=O)[O-] C19814384
COc1cc(cc(c1[O-])[N+](=O)[O-])/C=C\2/C(=NC(=S)N(C2=O)c3ccc(cc3)Br)[O-] C09311451
CS(=O)(=O)N1CCc2c1ccc(c2)[N-]S(=O)(=O)c3cc(ccc3Cl)C(=O)[O-] C19819409
CN(C)c1ccc(cc1)n2cccc2/C=C\3/C(=NC(=O)N(C3=O)c4cccc(c4)C(=O)[O-])[O-] C09259679
C[C@H](C(=O)[O-])Oc1ccc(cc1OC)/C=C/2\C(=NC(=S)N(C2=O)c3ccccc3F)[O-] C19888685
CN(C)c1ccc(cc1)n2cccc2/C=C/3\C(=NC(=O)N(C3=O)c4cccc(c4)C(=O)[O-])[O-] C13838800
c1cc(c(cc1/C=C\2/C(=NC(=O)N(C2=O)c3cc(ccc3Cl)C(F)(F)F)[O-])[N+](=O)[O-])[O-] C16156449
Cc1ccc(cc1)C(=O)C2=C(C(=O)N([C@@H]2c3ccc(cc3)Br)CC(=O)[O-])[O-] C09110586
CCCCn1c(c(c(nc1=S)[O-])[C@H]2c3cc(c(cc3CCN2C(=O)C)OC)OC)[O-] C09312112
C[C@@H](C(=O)[O-])Oc1ccc(cc1OC)/C=C/2\C(=O)N=C(S2)[N-]c3ccc(cc3)Cl C16914763
c1cc(ccc1[C@H]2c3c(nc(s3)[S-])S[C@H]4[C@H]2[C@@H]5C[C@H]4[C@@H]6[C@H]5C(=O)N(C6=O)CC(=O)[O-])[N+](=O)[O-] C13017349
c1cc(ccc1[C@H]2c3c(nc(s3)[S-])S[C@H]4[C@H]2[C@@H]5C[C@H]4[C@H]6[C@H]5C(=O)N(C6=O)CC(=O)[O-])[N+](=O)[O-] C13017352
Cc1c(c(n(n1)c2cccc(c2)C(=O)[O-])[O-])/C=C/3\[C@@H](N(N=C3C)c4cccc(c4)C(=O)[O-])O C13915055
c1cc(cc(c1)Br)/C=C/2\C(=O)N(C(=S)S2)[C@@H](CCC(=O)[O-])C(=O)[O-] C03196537
c1cc(cc(c1)Br)/C=C/2\C(=O)N(C(=S)S2)[C@H](CCC(=O)[O-])C(=O)[O-] C03196540
c1cc(c(cc1I)Cl)[N-]S(=O)(=O)N2CCC[C@H](C2)C(=O)[O-] C37657118
c1cc(c(cc1Br)[N-]S(=O)(=O)N2CCCC[C@@H]2C(=O)[O-])Br C37657124
c1ccc2c(c1)C(=O)N(S2(=O)=O)CCS(=O)(=O)[N-]c3ccc(cc3C(=O)[O-])Cl C13269199
c1cc(cc(c1)N2[C@@H](C(=C(C2=O)[O-])C(=O)C3CC3)c4ccc(cc4Cl)Cl)C(=O)[O-] C13275882
COc1cc(cc2c1OCCO2)[C@H]3C(=C(C(=O)N3c4cccc(c4)C(=O)[O-])[O-])C(=O)C5CC5 C13276034
c1cc(c(cc1[C@H]2C(=C(C(=O)N2c3cc(ccc3Cl)C(=O)[O-])[O-])C(=O)C4CC4)Cl)Cl C13276702
c1cc(c(cc1C(=O)[O-])N2[C@@H](C(=C(C2=O)[O-])C(=O)C3CC3)c4ccc(cc4F)Br)Cl C13276821
Cc1c(c(nc(n1)SCC(=O)C2=C[C@H](N([C@@H]2C)c3ccc(c(c3)Cl)F)C)[O-])CCC(=O)[O-] C39668010
C[C@@H]1C=C([C@H](N1c2ccccc2F)C)C(=O)CSc3nc(c(nn3)CCC(=O)[O-])[O-] C39704179
C[C@@H]1C=C([C@@H](N1c2cccc(c2)F)C)C(=O)CSc3nc(c(nn3)CCC(=O)[O-])[O-] C39704496
Cc1ccc(cc1N2[C@@H](C(=C(C2=O)[O-])C(=O)c3ccccc3Cl)c4cccc(c4)[N+](=O)[O-])C(=O)[O-] C13194011
c1ccc2c(c1)/C(=C\3/C(=O)N(C(=S)S3)CCCCCC(=O)[O-])/C(=O)N2CC(=O)[O-] C02696637
Cc1cc(c(c(=O)n1C)[C@@H](c2cc(c(c(c2)OC)OC)OC)c3c(n(c(=O)cc3[O-])C)C)[O-] C40568506
Cc1cc(c(c(=O)n1C)[C@H](c2cc(c(c(c2)OC)OC)OC)c3c(n(c(=O)cc3[O-])C)C)[O-] C40568508
CC(C)COc1ccc(cc1OC)/C=C\2/C(=O)N(C(=S)S2)[C@@H](CC(=O)[O-])C(=O)[O-] C15034635
CC(C)COc1ccc(cc1OC)/C=C\2/C(=O)N(C(=S)S2)[C@H](CCC(=O)[O-])C(=O)[O-] C15034823
CC[C@H](C(=O)[O-])Oc1ccc(cc1OC)/C=C/2\C(=O)N=C(S2)[N-]c3cc(ccc3C)C C16913174
Cc1ccc(cc1)N2C(=O)/C(=C\c3ccc(o3)c4ccc(c(c4)C(=O)[O-])Cl)/C(=NC2=O)[O-] C17057578
c1cc(cc(c1)n2c(c(n(c2=O)C3CC3)[O-])[O-])[N-]S(=O)(=O)c4cccc5c4nsn5 C59000146
c1cc(cc(c1)n2c(c(n(c2=O)C3CC3)[O-])[O-])[N-]S(=O)(=O)c4ccc(cc4F)Cl C59000148
Cc1cc(c(c(c1[N-]S(=O)(=O)C)C)S(=O)(=O)[N-]c2ccsc2C(=O)OC)C C59771656
Cc1cc(c(n1c2ccc(cc2)C(=O)[O-])C)/C=C/3\C(=O)N=C(N(C3=O)c4ccc(cc4)F)[O-] C13550676
c1cc(c(cc1Cl)c2ccc(o2)/C=C/3\C(=O)N=C(S3)[N-]c4cc(cc(c4)C(=O)[O-])C(=O)[O-])Cl C39869925
c1cc(oc1/C=C/2\C(=O)N=C(S2)[N-]c3cc(cc(c3)C(=O)[O-])C(=O)[O-])Br C39869934
c1cc(c(c(c1)Cl)/C=C\2/C(=O)N=C(S2)[N-]c3cc(cc(c3)C(=O)[O-])C(=O)[O-])Cl C16928371
CC1(CC(=C(C(=O)C1)/C=N/c2ccc(cc2)S(=O)(=O)[N-]c3c(nccn3)OC)[O-])C C66200364
C[C@H](C(=O)[O-])n1ccc2c1ccc(c2)C=C3C(=O)NC(=O)NC3=O C04703702
Cn1c(nnc1Sc2ccc(cc2C(=O)[O-])S(=O)(=O)N)C3CC3 C13273186
CC(C)[C@@H](C(=O)N1CCC[C@H]1C(=O)[O-])NC(=O)N2CC(=Nc3c2cccc3)O C13548255
CCc1nc2c(c3c(s2)CC[C@H]3C(=O)[O-])c(=O)n1C[C@H](CO)O C19764361
Cc1c(cc(cc1Cl)S(=O)(=O)N[C@@H](CO)C(=O)[O-])[N+](=O)[O-] C21519107
Cn1c2c(c(cc(n2)C3CC3)C(=O)NNC(=O)c4ccccn4)c(n1)[O-] C31808081
CS(=O)(=O)c1ccc(cc1)C(=O)NNC(=O)c2ccc(nn2)[O-] C31825021
CC[C@@H](C)[C@H](C(=O)[O-])NC(=O)c1cs/c(=N\S(=O)(=O)C)/[nH]1 C31963240
CC[C@H](C)[C@@H](C(=O)[O-])NC(=O)c1cs/c(=N\S(=O)(=O)C)/[nH]1 C31963248
Cc1c(c(n[nH]1)C)S(=O)(=O)[N-]c2ncc(s2)C#CCCO C37552595
c1csc2c1c(=O)n(c(n2)SCC(=O)[O-])CCCC(=O)N C37660754
CC(C)[C@@H](C(=O)N1CCC[C@H]1C(=O)[O-])NC(=O)N2CC(=O)Nc3c2cccc3 C04090650
CCCc1ccc(c(c1)N2CCN[C@@H](C2)OCC)NS(=O)(=O)[O-] C39481432
c1cc(ccc1/N=C/2\NC(=O)[C@@H](S2)CC(=O)NCC(=O)[O-])Cl C35531120
CN(C)c1ccc(cc1)/C=C\2/C(=O)N(C(=S)S2)[C@@H](CC(=O)N)C(=O)[O-] C39862029
CN(C)c1ccc(cc1)/C=C\2/C(=O)N(C(=S)S2)[C@H](CCC(=O)N)C(=O)[O-] C39862222
Cc1ccc(s1)S(=O)(=O)[N-]c2c(cn(n2)C)S(=O)(=O)N C40385271
C[C@H](CO)C(=O)O[C@H]1C[C@@]2([C@@H](CC[C@@H]([C@H]2[C@@H]3[C@@H]1C(=C)C(=O)O3)C(=O)[O-])O)C C43510193
c1cc(ccc1OCCn2c3c(c(ncn3)N)nc2S(=O)(=O)[O-])Cl C44787227
Cn1cc(cc1C(=O)N)S(=O)(=O)[N-]c2ccccc2n3cncn3 C45713156
C[C@@H]1C[C@@]2(CC(C1)(C)C)C(=O)N(C(=O)N2)C/C(=N/c3[nH]ncn3)/[O-] C23143299
CC(=O)N[C@]1(C2=C(NC(=O)N(C2=NC1=O)Cc3ccncc3)[O-])C(F)(F)F C05321618
c1cc(ccc1CS(=O)(=O)N)[N-]S(=O)(=O)C2CCOCC2 C50200489
COc1cc(ccc1N)[N-]S(=O)(=O)C2CCS(=O)(=O)CC2 C50351615
CC(C)N/C(=C(\C#N)/C(=O)CN1C(=O)[C@](NC1=O)(C)c2ccc(cc2)F)/[O-] C50984135
CS(=O)(=O)[N-]c1cccc2c1CCCN2C(=O)C(=O)NCC(=O)NCC#C C51808746
Cn1ccnc1[C@](C/C(=N/c2[nH]nc(n2)c3ccccn3)/[O-])(C(F)(F)F)O C53526040
C[C@H](C(=O)NC)NS(=O)(=O)c1cc(oc1Br)C(=O)[O-] C55329764
c1ccc(cc1)[C@H]2C(=C(N3C(=O)[C@H](SC3=C2C#N)CC(=O)[O-])N)C#N C59293773
CC(C)c1nnc(s1)NC(=O)CSc2c(=O)[nH]c(nn2)[O-] C41606029
CC(=O)Nc1nnc(s1)S(=O)(=O)[N-]c2ccccc2C(=O)NC C62066124
CS(=O)(=O)CCS(=O)(=O)[N-]c1cc(ccc1S(=O)(=O)N)F C63144136
CC(C)NC(=O)CNC(=O)[C@@H]1[N-]C(=NO1)C2=CC=C[C@@H]3C2=CC=N3 C39958700
C[C@@H](/C(=N/c1[nH]nc(n1)c2ccccn2)/[O-])NC(=O)[C@H]3CC=CO3 C63958837
CCCCN1[C@@H]([C@H](C(=NC1=O)[O-])N(CC)CC2=NC(=O)[C@@H]3C(=N2)C=CS3)N C64202844
Cc1c(c(on1)C)S(=O)(=O)[N-]c2cccc(c2)CS(=O)(=O)N C58331410
CCO/C(=C/1\[C@H](C(=C(N=C1C)SCC(=O)N)C#N)c2ccncc2)/[O-] C00988563
C[C@H](/C(=N/S(=O)(=O)c1cc(n(c1)C)C(=O)N)/[O-])OCC2CC2 C64666921
CN1C(=O)/C(=C\2/C[C@@H](NN2)c3ccc(c(c3)OC)OC)/C(=O)N=C1[O-] C09172638
Cn1c(c(c(=O)n(c1=O)C)/C(=C(\C#N)/C(=O)c2ccc3c(c2)COC3)/[O-])N C50206122
C[C@H]1[C@H](N2C=C(C=C[C@@H]2N1)Cl)C(=O)N[C@@H](C3=C(N=N[C@@H]3C)C)C(=O)[O-] C65384933
Cc1nc(cs1)/C(=C(\C#N)/C(=O)c2c(n(c(=O)n(c2=O)C)C)N)/[O-] C65651390
Cc1ccc(s1)C/C(=N/S(=O)(=O)c2cc(n(c2)C)C(=O)N)/[O-] C66003172
CCn1cc(cn1)S(=O)(=O)[N-]c2nc(c(s2)SCC(=O)N)C C66253845
CS(=O)(=O)[N-]c1cc(ccc1F)C(=O)NCc2n[nH]c(=S)n2C3CC3 C66637790
Cc1ccc(cc1[N-]S(=O)(=O)C)C(=O)NCc2n[nH]c(=S)n2C(C)C C66640875
CCCc1nnc(n1CC(=O)NCc2n[nH]c(=S)n2C(C)C)[S-] C66640905
Cn1c(n[nH]c1=S)CCNC(=O)Cn2c(=O)c3ccccc3c(n2)[O-] C67051475
CCS(=O)(=O)[N-]c1ccccc1C(=O)NCCc2n[nH]c(=S)n2C C67052066
CCS[C@@H](C(C)C)/C(=C(/C#N)\C(=O)c1c(n(c(=O)n(c1=O)C)C)N)/[O-] C67619308
C1CN(CCC1C(=O)N)C(=O)[C@H]2[C@H]3C[C@@H]([C@@H]2C(=O)[O-])C=C3 C02944700
C1CN(CCC1C(=O)N)C(=O)[C@@H]2CC=CC[C@@H]2C(=O)[O-] C00873926
CC1=C(C[C@@H]([C@H](C1)C(=O)N2CCC(CC2)C(=O)N)C(=O)[O-])C C20569129
CC1=C(C[C@H]([C@H](C1)C(=O)N2CCC(CC2)C(=O)N)C(=O)[O-])C C20569131
Cc1cc(cc(c1C)S(=O)(=O)[N-]c2nncs2)N C21813214
C(C(=O)NNc1c(c(c(c(n1)Cl)C#N)Cl)Cl)C(=O)[O-] C27910863
CCCc1c(nc([nH]c1=O)C)/C=C/c2cnc([nH]c2=O)[O-] C16853028
c1cc(c(cc1/C=N/n2c(nnc2[S-])c3ccncc3)O)O C04865692
CNC(=O)c1ccc(cc1)[N-]S(=O)(=O)c2ccc(=O)[nH]c2 C36829153
c1c2c(cc(c1NS(=O)(=O)CC(=O)[O-])Cl)NC(=O)C2 C37029884
Cc1cc(cc(c1)S(=O)(=O)[N-]c2cc(no2)C)N C37053663
C[C@H](CC(=O)[O-])NC(=O)c1ccc2c(c1)NC(=O)CS2 C37457507
C[C@H]1CN(C[C@H](O1)C)S(=O)(=O)[N-]c2ccc(nc2)N C37519138
C[C@@H]1C[C@@H]1C(=O)NC2(CCC2)c3[nH]cc(n3)C(=O)[O-] C37590760
c1c2c(cc(c1NC(=O)[C@H]3C[C@H]3C(=O)[O-])Cl)NC(=O)C2 C37793957
c1cc2c(cc1[N-]S(=O)(=O)c3ccnc(c3)Cl)[nH]c(=O)[nH]2 C38104701
c1c2c(cnc1Cl)C=C[C@@H]3C2=NC(=C3C(=O)[O-])CON C39133313
Cc1ccc(o1)[C@H](c2c(n[nH]c2[O-])C)C3=C(N=N[C@@H]3O)C C39699171
Cn1cc(c(n1)N)S(=O)(=O)[N-]c2c(c3c(s2)CCC3)C#N C40323175
Cn1cc(ccc1=O)[N-]S(=O)(=O)c2c(cc(cc2F)N)F C40348989
CCn1cc(ccc1=O)[N-]S(=O)(=O)c2cc(ccc2F)N C40349220
Cc1cc(cc(c1C)[N-]S(=O)(=O)C(F)F)S(=O)(=O)N C40384370
C1CCN([C@@H](C1)CC(=O)[O-])C(=O)N2CCC[C@@H](C2)C(=O)N C40547693
C[C@H]1C[C@@H](CN(C1)C(=O)NCC(=O)NCC(=O)[O-])C C40552475
c1ccc(c(c1)[N-]S(=O)(=O)c2nnc(s2)N)F C41410713
c1ccc2c(c1)CCC[C@]2(C(=O)[O-])Sc3nncn3N C41992132
c1ccc2c(c1)CC(C2)(C(=O)[O-])Sc3nncn3N C41992150
c1ccc2c(c1)C[C@@H]([C@@H]2NC(=O)c3cc(c[n-]3)[N+](=O)[O-])O C42189024
c1ccc2c(c1)C[C@H]([C@@H]2NC(=O)c3cc(c[n-]3)[N+](=O)[O-])O C42189026
Cc1c(c(n(n1)C)N2CCCC[C@H]2C(=O)N)/C=C/C(=O)[O-] C42405854
C[C@@H](c1[n-]nnn1)NC(=O)c2ccc(c(c2)Cl)O C44885551
C[C@@H](c1[n-]nnn1)NC(=O)[C@@H]2c3ccccc3CCN2 C44932484
C[C@H]1CCC[C@@](C1)(C(=O)[O-])NC(=O)N2CCCC[C@@H]2CO C48858702
CCC1CCC(CC1)NC(=O)N2C[C@@H](C[C@@H]2C(=O)[O-])O C49124141
Cn1cc(cn1)S(=O)(=O)[N-]c2cc(ccc2N)Cl C50252560
Cc1ccc(c(c1)N)[N-]S(=O)(=O)C2CCS(=O)(=O)CC2 C50350920
C[C@@H](CN(C)C(=O)N[C@@H]1CCCC[C@@H]1O)C(=O)[O-] C52012298
C[C@@H](CNC(=O)c1ccc2c(c1)OCC(=O)N2)C(=O)[O-] C54310044
COC(=O)/N=c/1\[nH]c2ccc(cc2[nH]1)S(=O)(=O)[S-] C06564886
c1cc(ccc1[N-]C2=NC(=O)CS2)S(=O)(=O)N C03903674
c1cc2c(cc1Br)[C@@H](C(=O)N2)NCc3[n-]nnn3 C44928043
Cc1cccc(c1[N-]S(=O)(=O)c2cnn(c2)C)C(=O)N C59773255
CC[C@]1(CCCN(C1)C(=O)Nc2c([nH]nc2C)C)C(=O)[O-] C62873951
C[C@@H](C(=O)NC)NC(=O)N1CCC[C@@](C1)(C)C(=O)[O-] C62875066
C[C@]1(CCCN(C1)C(=O)N[C@@H]2CCCC[C@@H]2O)C(=O)[O-] C62876561
CCC[C@@]1(CCN(C1)C(=O)N2CCC[C@H]2C(=O)N)C(=O)[O-] C62924593
C[C@@H]1CC[C@H](CN1C(=O)N2CC[C@@](C2)(C)C(=O)[O-])C(=O)N C62933999
CC(C)NC(=O)CSc1c(c2c(s1)c([nH]c(=O)n2)[O-])C#N C04987695
C[C@@H]1C(=CNN1c2ccc(cc2)F)/C(=N/c3[nH]ncn3)/[O-] C64069970
C[C@H](C(=O)NC(=O)NC)Sc1[n-]c2cc(cnc2n1)Cl C05309963
CCn1cc(c(=O)c2c1nc(nc2)N3CCN(CC3)C(=S)Nc4ccc(c(c4)Cl)F)C(=O)[O-] C01051885
CCOc1cc(cc(c1[O-])/C=C/2\C(=O)NC(=O)N(C2=O)c3ccc(cc3)Br)[N+](=O)[O-] C09660043
c1ccc(c(c1)C(=O)c2ccc(c(c2)[N+](=O)[O-])N3CCC(CC3)n4c5ccccc5[nH]c4=O)C(=O)[O-] C13037428
CCc1cccc(c1NC(=O)CSc2nc3cc(ccc3c(=O)n2C[C@H]4CCCO4)C(=O)[O-])C C13053037
C[C@@H](c1ccc(cc1)F)NC(=O)CSc2nc3cc(ccc3c(=O)n2C[C@@H]4CCCO4)C(=O)[O-] C13053317
C[C@H](C(=O)[O-])n1c(=O)c2ccccc2nc1SCC(=O)N[C@H](c3ccccc3)c4nccn4C C13405217
CCn1c(=O)c2ccc(cc2nc1SCC(=O)Nc3cc(c(cc3OC)OC)Cl)C(=O)[O-] C13444709
Cc1c(c(n2c(n1)nc(n2)SCC(=O)Nc3cc4c(cc3Cl)OCCCO4)C)CC(=O)[O-] C13445462
COc1cc(cc(c1OC)OC)[C@H]2CC3=C([C@H](n4c(ncn4)N3)c5ccc(cc5)C(=O)[O-])C(=O)C2 C18198117
COc1cc(cc(c1OC)OC)[C@H]2CC3=C([C@@H](n4c(ncn4)N3)c5ccc(cc5)C(=O)[O-])C(=O)C2 C18198121
COc1cc(cc(c1OC)OC)[C@@H]2CC3=C([C@@H](n4c(ncn4)N3)c5ccc(cc5)C(=O)[O-])C(=O)C2 C18198122
COc1cc(cc(c1OCc2ccc(cc2)[N+](=O)[O-])Br)/C=C\3/C(=O)NC(=O)N=C3[O-] C01086669
CCOc1cc(cc(c1O)Br)/C=C/2\C(=NC(=O)N(C2=O)c3cccc(c3)[N+](=O)[O-])[O-] C15837695
COc1ccc(c(c1)OC)NC(=O)c2ccc3c(c2)nc(n(c3=O)c4ccc(c(c4)OC)OC)[S-] C03632140
c1cc(cc(c1)[N+](=O)[O-])[C@H]2C3=C(CCCC3=O)Nc4n2nc(n4)SCc5ccc(cc5)C(=O)[O-] C20327874
c1ccc(c(c1)[C@@H]2C3=C(CCCC3=O)Nc4n2nc(n4)SCc5ccc(cc5)C(=O)[O-])[N+](=O)[O-] C20327909
Cc1cc(n(n1)c2nc3c(cnn3c4ccccc4F)c(n2)[O-])NC(=O)c5ccc(cc5)OC(C)C C21011035
Cc1cc(n(n1)c2nc3c(cnn3c4cccc(c4)Cl)c(n2)[O-])NC(=O)c5ccc(cc5)OC C21112040
Cc1c(sc(n1)NC(=O)c2c3c(n(n2)c4ccc(cc4)F)CCC3)c5nnc(n5CC=C)[S-] C22972875
CC(=O)c1ccc(cc1)S(=O)(=O)[N-]c2ccc(cc2)C(=O)N3CCC[C@H]3C(=O)Nc4ccccc4 C23131382
Cc1cc(no1)N2[C@@H](C(=C(C2=O)[O-])C(=O)c3c(c([nH]c3C)C(=O)OC)C)c4ccc(cc4)C(C)C C25108334
Cc1cc(no1)N2[C@H](C(=C(C2=O)[O-])C(=O)c3c(c([nH]c3C)C(=O)OC)C)c4ccc(cc4)C(C)C C25108339
CCNC(=O)c1ccc(cc1)c2nc3cc(ccc3n2C)[N-]S(=O)(=O)c4cccc5c4nsn5 C33276965
COc1cc(ccc1O)[C@@H]2C(=C(C(=O)N2CCN3CCOCC3)[O-])C(=O)c4cc5ccccc5o4 C33767848
C[C@@H]1Cc2cc(ccc2O1)C(=O)C3=C(C(=O)N([C@H]3c4ccc(c(c4)OC)O)CCCN5CCOCC5)[O-] C35004772
Cc1c(n2ccccc2n1)C(=O)C3=C(C(=O)N([C@H]3c4cccc(c4)O)CCCN5CCOCC5)[O-] C35420019
CC1=C([C@@H](N2C(=CSC2=N1)/C=C(/NC[C@@H]3CCCO3)\[O-])c4ccc(cc4OC)OC)C(=O)OC C36053430
CC1=C([C@H](N2C(=CSC2=N1)/C=C(/NC[C@@H]3CCCO3)\[O-])c4ccc(cc4OC)OC)C(=O)OC C36053432
CC1=C([C@@H](N2C(=CSC2=N1)/C=C(/NC[C@H]3CCCO3)\[O-])c4ccc(cc4OC)OC)C(=O)OC C36053433
CC1=C([C@H](N2C(=CSC2=N1)/C=C(/NC[C@H]3CCCO3)\[O-])c4ccc(cc4OC)OC)C(=O)OC C36053434
Cc1cccc(c1)n2ccc(=O)c(n2)C(=O)Nc3ccc(cc3)S(=O)(=O)[N-]c4c(c(no4)C)C C08845871
Cc1ccc(cc1)[C@@H](C[N-]S(=O)(=O)Oc2ccccc2)N3CCN[C@@H](C3)S(=O)(=O)C(C)C C39532039
Cc1cc(ccc1OCc2nc([nH]n2)SCC3=NC(=O)C4=C([C@@H](SC4=N3)C(=O)[O-])C)Cl C39699544
Cc1c2c(=O)[nH]c(nc2sc1C(=O)[O-])CSC3=N[C@H]4[C@H](C5=C(S4)CCC5)C(=O)N3CC=C C39722683
CCc1cc(nc2n1c(nn2)S[C@H](C)C(=O)N[C@@H]3[C@@H](C4=C(S3)CCCC4)C(=O)OCC)[O-] C39732178
CCc1c(n2c(nc1[O-])nnc2S[C@H](C)C(=O)N[C@H]3[C@@H](C4=C(S3)CCC4)C(=O)OCC)C C39732230
CCOC(=O)[C@@H]1[C@@H](SC2=C1CCCC2)NC(=O)CSc3nnc4n3c(cc(n4)[O-])C(C)C C39732249
CCOC(=O)[C@@H]1[C@H](SC2=C1CCCC2)NC(=O)CSc3nnc4n3c(cc(n4)[O-])C(C)C C39732253
CCOC(=O)[C@H]1[C@H](SC2=C1CCCC2)NC(=O)CSc3nnc4n3c(cc(n4)[O-])C(C)C C39732256
CCOC(=O)[C@H]1[C@@H](SC2=C1CCC2)NC(=O)[C@@H](C)Sc3nnc4n3c(cc(n4)[O-])C(C)C C39732269
CCOC(=O)[C@@H]1[C@H](SC2=C1CCC2)NC(=O)[C@@H](C)Sc3nnc4n3c(cc(n4)[O-])C(C)C C39732271
CCSc1nnc(s1)N2[C@@H](C(=C(C2=O)[O-])C(=O)c3cc4ccccc4o3)c5cccc(c5)O C40000456
c1cc(c(c(c1)Cl)[C@@H]2C(=C(C(=O)N2CCOCCO)[O-])C(=O)c3ccc4c(c3)OCCO4)F C40096449
CC1=C([C@H](N2C(=CSC2=N1)/C=C(/NCCN3CCOCC3)\[O-])c4ccsc4)C(=O)OC(C)C C40401725
c1ccc2c(c1)c(nn(c2=O)CC(=O)OCC(=O)Nc3cc4c(cc3Br)OCCO4)[O-] C45353305
Cc1c(c([nH]c1C(=O)[C@H](C)Sc2nc3cc(ccc3c(=O)n2CCC(=O)[O-])Cl)C)C(=O)OC C13177087
Cc1cccc(c1)n2c(nnc2SCc3[nH]c(=O)c4ccc(cc4n3)C(=O)[O-])N5CCOCC5 C13194657
CCOc1cc(ccc1O)[C@@H]2/C(=C(\C=C\c3ccccc3)/[O-])/C(=O)C(=O)N2CCCN4CCOCC4 C20189093
Cc1c2c(c(nn1)[O-])/C(=N/C(=O)COC(=O)C3=C(NN([C@@H]3Cl)c4ccc(cc4)F)C)/O[C@H]2C C38663608
c1ccc(c(c1)[N-]S(=O)(=O)C2=CC(=NC2)C(=O)OCC(=O)Nc3c(cccc3Cl)Cl)F C64103841
c1cc(c(cc1N2C(=O)c3c(c(c(c(c3Cl)Cl)Cl)Cl)C2=O)C(=O)[O-])N4CCCCC4 C02972635
Cc1ccc(cc1)N2C(=O)[C@@H]3[C@H]4C[C@H]5[C@@]6(CCC[C@@]([C@@H]6CC[C@]5([C@H]3C2=O)C=C4C(C)C)(C)C(=O)[O-])C C12342020
Cc1ccc(cc1)N2C(=O)[C@@H]3[C@H]4C[C@H]5[C@]6(CCC[C@@]([C@H]6CC[C@]5([C@@H]3C2=O)C=C4C(C)C)(C)C(=O)[O-])C C12661552
C[C@@H]1CCc2c(sc3c2c(=O)n(c(n3)SCc4c(cco4)C(=O)[O-])c5ccc(cc5)Cl)C1 C13395236
c1ccc2c(c1)c(=O)n(c(n2)SCc3c4c(cccc4sc3C(=O)[O-])F)c5ccccc5F C13412345
CN\1C(=O)/C(=C/c2ccc(c(c2)Br)OC)/S/C1=N\c3ccc(c(c3)C(=O)[O-])Cl C15010400
CC[C@H](C)Oc1c(cc(cc1I)/C=C(/C#N)\c2ccc(cc2)C(=O)[O-])OC C16447663
Cc1cc(ccc1Br)[N-]S(=O)(=O)c2c(cc(cc2Cl)Br)Cl C20302145
c1ccc(c(c1)/N=C/c2cc(cc(c2[O-])Cl)Cl)/N=C/3\c4cc(ccc4NC3=O)Br C22340587
Cc1c(sc(n1)NC(=O)c2cc3c(s2)CC[C@@H](C3)C(C)(C)C)c4nnc(n4CC=C)[S-] C22972618
c1cc(cc(c1)Cl)CSc2nc(cc(n2)[O-])CC(=O)N3CCN(CC3)c4cccc(c4)Cl C23242752
CCc1nc2c(cc(nc2n1Cc3ccc4c(c3)CCN4Cc5cc(c(cc5C(=O)[O-])Cl)Cl)C)C C27425871
c1c(cc(c2c1c3c(o2)CCCC3=O)Cl)[N-]S(=O)(=O)c4cc(c(cc4Cl)Cl)Cl C28463653
Cc1c(c2cc(c3ccccc3c2o1)[N-]S(=O)(=O)c4cc(c(cc4Cl)Cl)Cl)C(=O)C C28463669
Cc1ccc(c(c1)C)NS(=O)(=O)c2ccc3c(c2)[C@H]4C=CC[C@@H]4[C@@H](N3)c5ccc(cc5)C(=O)[O-] C32180777
COc1cc(c(cc1N2CCCC2)OC)/C=C/3\C(=O)N=C(S3)[N-]c4cccc(c4Cl)Cl C02057527
c1ccc(cc1)n2cc(c(n2)C34CC5CC(C3)CC(C5)C4)/C=C(\C#N)/c6nc7ccccc7c(n6)[O-] C09223186
Cc1ccc(c(c1)C(=O)C2=C(C(=O)N([C@H]2c3ccc(cc3)C(C)C)c4nc(c(s4)C(=O)C)C)[O-])C C33580949
Cc1ccc(c(c1)C(=O)C2=C(C(=O)N([C@H]2c3ccccc3)c4nnc(s4)SCc5ccccc5)[O-])C C33581110
Cc1ccc(o1)[C@@H]2C(=C(C(=O)N2c3nc4c(cc(cc4s3)C)C)[O-])C(=O)c5ccc(cc5)Cl C33628423
CC1=C([C@@H](N2C(=CSC2=N1)/C=C(/NCc3cccc(c3)F)\[O-])c4ccccc4Cl)C(=O)OC C34923448
CC1=C([C@H](N2C(=CSC2=N1)/C=C(/NCc3cccc(c3)F)\[O-])c4ccccc4Cl)C(=O)OC C34923449
Cc1ccc(c(c1)C(=O)C2=C(C(=O)N([C@@H]2c3ccc(cc3)N(C)C)c4nc5ccc(cc5s4)C)[O-])C C34955141
CCN(C)/C(=C/C1=CSC2=NC(=C([C@H](N12)c3ccccc3Cl)C(=O)Nc4ccccc4)C)/[O-] C35693392
CC1=C([C@H](N2C(=CSC2=N1)/C=C(/N[C@H](C)c3ccccc3)\[O-])c4ccc(cc4)Cl)C(=O)NC C35709704
CC1=C([C@H](N2C(=CSC2=N1)/C=C(/NCC(C)C)\[O-])c3ccc(cc3)Cl)C(=O)NC(C)(C)C C35709899
c1cc(ccc1[C@@H]2C(=C(C(=O)N2c3ccc(cc3)F)[O-])C(=O)c4ccc(cc4)Cl)Br C08892356
c1cc(ccc1[C@H]2C(=C(C(=O)N2c3ccc(cc3)F)[O-])C(=O)c4ccc(cc4)Cl)Br C08892357
Cc1ccc(cc1)N2C(=O)[C@@H]3[C@@H]4C[C@H]5[C@]6(CCC[C@@]([C@H]6CC[C@@]5([C@@H]3C2=O)C=C4C(C)C)(C)C(=O)[O-])C C38555702
Cc1cc(c(cc1Cl)Cl)S(=O)(=O)[N-]c2ccc3c(c2)OCC(C(=O)N3CC(C)C)(C)C C38710728
c1ccc(cc1)c2c3cc(ccc3no2)[C@H]4NC(=O)C(=C(N4c5cccc6c5cccc6)[S-])C#N C39887776
Cc1cccc(c1)N2[C@@H](NC(=O)C(=C2[S-])C#N)c3ccc4c(c3)c(on4)c5cccc6c5cccc6 C39895799
CCSc1nnc(s1)N2[C@@H](C(=C(C2=O)[O-])C(=O)c3ccc(cc3)C)c4ccc(cc4)C(C)C C39999826
Cc1ccc(cc1)N2C(=O)[C@H]3[C@@H]4C[C@H]5[C@@]6(CCC[C@@]([C@@H]6CC[C@@]5([C@H]3C2=O)C=C4C(C)C)(C)C(=O)[O-])C C43740658
CC(C)C1=C[C@@]23CC[C@@H]4[C@]([C@@H]2C[C@@H]1[C@H]5[C@@H]3C(=O)N(C5=O)c6ccccc6)(CCC[C@@]4(C)C(=O)[O-])C C43740669
Cc1ccc(cc1)N2C(=O)[C@@H]3[C@@H](c4c(nc(s4)[S-])S[C@@H]3C2=O)c5ccc(cc5)C(C)(C)C C40475339
Cc1ccc(cc1)N2C(=O)[C@@H]3[C@H](c4c(nc(s4)[S-])S[C@@H]3C2=O)c5ccc(cc5)C(C)(C)C C40475340
Cc1c(c(n2c3ccccc3nc2c1C#N)[O-])/C=N/c4ccc(cc4C(F)(F)F)N5CCCCC5 C16249481
Cc1cc(cc(c1)NS(=O)(=O)c2ccc3c(c2)[C@H]4C=CC[C@H]4[C@H](N3)c5ccc(cc5)C(=O)[O-])C C58846684
CCO/C(=C/1\C(=O)/C(=C/c2cc(n(c2C)c3cccc(c3C)C)C)/S\C1=N/c4ccc(cc4)OC)/[O-] C59105352
CCO/C(=C/1\C(=O)/C(=C/c2cc(n(c2C)c3ccc(cc3C)C)C)/S\C1=N/c4ccc(cc4)OC)/[O-] C59105478
c1cc(ccc1/C=C\2/C(=O)N(C(=N2)c3ccc(cc3)Br)c4ccc(cc4)C(=O)[O-])Cl C59229056
CCO/C(=C/1\C(=O)/C(=C/c2cc(c(c(c2)Cl)OCC#N)Cl)/S\C1=N/c3ccc(cc3)C)/[O-] C59366093
c1ccc(c(c1)/N=C/c2cc(cc(c2[O-])[N+](=O)[O-])Br)OC([C@H](C(F)(F)F)F)(F)F C59378911
CCSC1=NN2[C@H](C(=C(N=C2[N-]1)C)C(=O)Nc3ccccc3C)c4ccc(cc4Cl)Cl C08607245
CC(C)c1ccc2c(c1)[C@]3(CC(=O)Nc4c3sc(c4c5ccc(cc5)Cl)C(=O)[O-])C(=O)N2C C36354794
CCOc1ccc(cc1)[N-]C2=NC(=O)/C(=C/c3ccc(c(c3)I)OC)/S2 C18193728
Cc1cc-2c(cc1C)NC(c3c2/c(=N/c4ccc(cc4)S(=O)(=O)/N=C(/C)\[O-])/ss3)(C)C C17969580
Cc1cccc(c1C)NC(=O)CSC2=C([C@H](C3=C(CCCC3=N2)[O-])c4ccc(cc4)Cl)C#N C13174073
Cc1ccc(cc1)S(=O)(=O)C2=C(C(=O)N([C@@H]2c3ccc(cc3)Cl)c4ccc(cc4)C(C)C)[O-] C64558233
CC(C)(CCCCOCCCCC(C)(C)C(=O)[O-])C(=O)[O-] C01893031
CCOC(=O)[C@@H](CSC(=O)/C=C(\C)/C(=O)[O-])NC(=O)OC(C)(C)C C04014094
CC[C@H](C)NC(=O)CSc1nc2ccsc2c(=O)n1CCCCCC(=O)[O-] C02925621
C(CCCCCCCC(=O)[O-])CCCCCCCS C04501367
CCCC[C@](CCC(=O)[O-])(C(=O)CBr)C(=O)OCC C02285315
CC(C)CCCCCCCCCCOP(=O)([O-])[O-] C05758157
C=CCCCCCCCCC/C(=C/c1cccc(c1)[N+](=O)[O-])/C(=O)[O-] C06692219
CN(C)S(=O)(=O)NCCCCCCCCCCC(=O)[O-] C04506000
C(CCCCCC(=O)[O-])CCCCC(=O)CCCC(=O)[O-] C05287105
CCCCCC[C@@H](C)NC(=O)CSc1nnc(n1CC(=O)[O-])CCC C13219594
C[C@@H](C1CC1)NC(=O)CSc2nc3ccccc3c(=O)n2CCCCCC(=O)[O-] C13234703
CC/C=C\C/C=C\C[C@H](/C=C/C=C\C/C=C\CCCC(=O)[O-])O C14449721
C[C@H](C(=O)[O-])SCCCCCCCCCCCCS[C@H](C)C(=O)[O-] C05519603
C1C[C@H](C=C1)CCCCCC/C=C/CCCCC(=O)[O-] C17120436
C[C@@H](C(=O)[O-])SCCCCCCCCCCCCS[C@@H](C)C(=O)[O-] C05519591
C#CCCCCCC/C=C\CCCCCC[C@@H](C(=O)[O-])O C22060959
C(CCCCC#CC#CCCCCCCCCC(=O)[O-])CCCCC(=O)[O-] C04529991
CC/C=C\C[C@H]1[C@H](O1)C/C=C\C/C=C\C/C=C\C/C=C\CCC(=O)[O-] C27638911
C1[C@H]([C@@H]([C@H]([C@H]1O)/C=C/[C@H](CCCCCC(=O)[O-])O)C/C=C\CCCC(=O)[O-])O C27642337
CC/C=C\C/C=C\C[C@@H](/C=C/C=C/C/C=C\CCCC(=O)[O-])O C27643127
CC[C@@H]1C=C1C/C=C\C[C@@H](/C=C/C=C/C/C=C\C/C=C\CCC(=O)[O-])O C27643257
CC[C@H](C)C[C@H](C)C[C@H](C[C@@H](C)/C=C(\C)/C=C(/C[C@@H](C)C(=O)[O-])\C(=O)[O-])CO C31163087
CC/C=C\CC1=C(CCC1=O)CCCC[C@H](CCC(=O)[O-])OC(=O)C C31163946
CC(C)CCOc1cccc(c1)[C@H]2C(=C(C(=O)N2CCCn3ccnc3)[O-])C(=O)c4ccco4 C33525216
CC(C)(C)OC(=O)N[C@@H](CCCCCC(=O)OC)C(=O)[O-] C34401772
CCOc1cc(ccc1OCC=C)[C@H]2C(=C(C(=O)N2CCOC)[O-])C(=O)c3ccccc3 C35269749
CCOc1ccc(cc1OCC)[C@@H]2C(=C(C(=O)N2CCCOC)[O-])C(=O)c3ccc(cc3)F C35297638
CCCOc1ccc(cc1OCC)[C@@H]2C(=C(C(=O)N2CCOC)[O-])C(=O)c3ccc(cc3)F C35298087
CC(=CCC/C(=C/CC/C(=C/CC/C(=C\CO)/C)/C(=O)[O-])/C)C C35454929
CC[C@@H](C)C[C@@H](C)C[C@@H](C[C@@H](C)/C=C(\C)/C=C(/C[C@@H](C)C(=O)[O-])\C(=O)[O-])CO C35458172
CC[C@H](C)C[C@H](C)C[C@@H](C[C@@H](C)/C=C(\C)/C=C(/C[C@@H](C)C(=O)[O-])\C(=O)[O-])CO C35458183
CC(=CCC/C(=C/CC/C(=C/CO[C@H](CO)C(=O)[O-])/C)/C)C C35464549
CCCOc1ccc(cc1OCC)[C@H]2C(=C(C(=O)N2CCOC)[O-])C(=O)c3ccncc3 C35521178
CCCCC/C=C\C/C=C\C/C=C\C=C\[C@H](CCCC(=O)[O-])O C04546338
C[C@@H](C(C)C)NC(=O)CSc1nc2ccccc2c(=O)n1CCCCCC(=O)[O-] C13234690
CCCCOc1ccc(cc1OC)[C@H]2C(=C(C(=O)N2CCCO)[O-])C(=O)c3cccs3 C40046330
C=CCOc1ccc(cc1)[C@@H]2C(=C(C(=O)N2CCCO)[O-])C(=O)c3ccc(cc3)OCC=C C40053576
CCOc1ccc(c(c1)C)C(=O)C2=C(C(=O)N([C@@H]2/C=C/c3ccccc3)CCOCCO)[O-] C40081485
CCCOc1ccc(c(c1)C)C(=O)C2=C(C(=O)N([C@@H]2c3ccc(cc3)C)CCOCCO)[O-] C40082068
Cc1cc(ccc1C(=O)C2=C(C(=O)N([C@H]2c3ccccc3)CCOCCO)[O-])OCC=C C40082866
Cc1cc(ccc1C(=O)C2=C(C(=O)N([C@@H]2c3ccc(cc3)F)CCOCCO)[O-])OCC=C C40082887
CCCCOc1ccc(cc1C)C(=O)C2=C(C(=O)N([C@H]2c3cccs3)CCOCCO)[O-] C40092645
CCCCOc1ccccc1[C@H]2C(=C(C(=O)N2CCOCCO)[O-])C(=O)c3ccc(cc3)F C40094487
CCCCC/C=C\CC(=O)/C=C\C=C/C=C/[C@H](CCCC(=O)[O-])O C43898792
CCCC[C@H](CC)COCC(COC[C@@H](CC)CCCC)OS(=O)(=O)[O-] C44709721
CCO/N=C(\CCCCCC(=O)OC)/C1=C(CC(C(=C1[O-])C(=O)OC)(C)C)[O-] C55125360
CC/C=C\C/C=C\C=C\[C@H](CCCCCCCC(=O)[O-])OO C56874229
CC/C=C\C[C@H](/C=C/C=C\C/C=C\C/C=C\CCCC(=O)[O-])O C04546876
CC/C=C\C/C=C\C/C=C\C/C=C\C[C@@H](/C=C/C=C\CCC(=O)[O-])O C64858159
C(CCCC/C=C\C=C\C(=O)CCCC(=O)[O-])CCCCO C65742970
COc1cc(ccc1OCc2ccccc2Cl)/C=N/NC(=O)c3ccccc3n4cccc4 C02078266
CCOc1cc(ccc1OCc2ccc(cc2)F)/C=N/NC(=O)c3ccccc3n4cccc4 C02078425
CCOCCCNc1c2c(c3c4c(c(nc3s2)C(C)C)COC(C4)(C)C)nc(n1)SC C09161434
COc1ccc(cc1)Cc2nnc(n2CC=C)SCC(=O)NC34CC5CC(C3)CC(C5)C4 C09263924
CCc1cccc(c1n2c(nnc2SC(C)C)CNC(=O)c3ccc(cc3)OC)CC C09390727
CCOc1c(cc(cc1Cl)C(=O)OCC(=O)Nc2c(cc(cc2Cl)Cl)Cl)OC C09615887
COc1ccccc1c2nnc(n2c3ccccc3)SCC(=O)NCCC4=CCCCC4 C09631867
CCn1c(nnc1SCC(=O)Nc2ccc(cc2C)C)COc3ccc(c(c3)C)Cl C00916075
CC(C)(C)CC(=O)Nc1nnc(s1)SCC(=O)N(C2CCCCC2)C3CCCCC3 C12643491
Cc1ccc(cc1)CSc2nnc(s2)NC(=O)CCc3ncc(o3)c4ccc(cc4)C C14046337
COc1ccc(cc1NC(=O)CSc2nnc(n2CC=C)c3ccc(cc3)Cl)Cl C14069628
Cc1cccc(c1)n2c(cc(n2)C(C)(C)C)NC(=O)CN(Cc3ccccc3)C(=O)CCl C00739118
CC[C@@H](C)N(Cc1ccc(cc1)OS(=O)(=O)CC)C(=O)NC23CC4CC(C2)CC(C4)C3 C16498749
Cc1cc(c2c(c1)sc(n2)n3c(cc(n3)C)NC(=O)CCCSc4ccc(cc4)OC)C C21686871
COc1cc2c(cc1OCCCCl)ncc(c2Nc3cc(c(cc3Cl)Cl)OC)C#N C22012788
CCc1ccc(cc1)c2cc(nn2c3ccc(cc3)C(=O)NCC(C)(C)C)C(=O)OCC C23336575
COC(=O)c1ccc(c(c1)NC(=O)/C=C/c2ccc(cc2OC(F)F)OC(F)F)Cl C24049528
c1ccc(cc1)Nc2nc(cs2)CSc3nnc(n3C[C@H]4CCCO4)c5cccs5 C25676840
Cc1ccc(c(c1)C)NC(=O)COC(=O)c2ccc(o2)COc3ccc(cc3Cl)F C28572859
CC[C@@H](C(=O)Nc1nc(c(s1)C(=O)OC(C)C)C)Sc2cc(c3cccc(c3n2)C)C C32529061
CCN(CC)c1ccc(c(c1)C)NC(=O)[C@@H](C)Sc2ccc(=O)n(n2)c3ccc(c(c3)C)C C33128128
CCCN(CC(=O)Nc1cc(nn1c2ccccc2Cl)C(C)(C)C)C(=O)C3CCC3 C35130283
CC(C)N(CC(=O)Nc1cc(nn1c2ccccc2Cl)c3ccccc3)C(=O)CC(C)(C)C C35171910
CCCCN(CC(=O)Nc1cc(nn1c2ccc(cc2)C)c3ccccc3)C(=O)[C@H](C)Cl C35172478
CC(C)CCNC(=O)CSc1nc2c(c3ccccc3n2Cc4cccc(c4)Cl)nn1 C35701359
CC[C@@H](C)N(CC(=O)N(Cc1cccn1C)CC(C)C)C(=O)NC23CC4CC(C2)CC(C4)C3 C35745657
CCC(=O)N(CC(C)C)CC(=O)Nc1nc(cn1c2ccc(c(c2)C)C)c3ccc(cc3)Cl C36045023
CC(C)CN(CC(=O)Nc1nc(cn1c2cccc(c2)Cl)c3ccccc3)C(=O)C(C)C C36049582
CCN1C(=C([C@@H](NC1=O)c2ccccc2F)C(=O)OCC)COc3ccc(cc3F)F C36083725
CCNC(=O)N(CC(=O)N1CCc2c(ccs2)[C@H]1COc3ccc(cc3)C(C)C)C4CC4 C36122229
CCCNC(=O)N(CC(C)C)CC(=O)N1CCc2c(ccs2)[C@@H]1COc3ccc(cc3)C C36122790
C/C=C/[C@H](C(=O)NC(C)(C)CC(C)(C)C)N(C(=O)Cc1ccc2c(c1)OCO2)C(C)(C)C C36588540
CCc1ccccc1N(c2nc(cs2)CSc3nc([nH]n3)/C=C/c4cccs4)C(=O)C C14334311
Cc1ccc(c(c1)NC(=O)CSc2nnc(n2C3CCCCC3)COc4ccccc4)C C39755842
CC[C@@]1(Cc2ccccc2-c3c1c(=O)n(c(n3)N/N=C/c4ccc(cc4)OCC=C)CC)C C40035473
CC[C@H]1CCCCN1c2c(=O)n(c3ccccc3n2)CCC(=O)NCc4ccc(cc4)C(C)C C40840988
Cc1ccc(cc1)NC(=O)c2ccc(cc2)OC(=O)/C=C/c3ccc(c(c3)OC)OC(C)C C40950622
CCCCNC(=O)/C(=C/c1ccc(c(c1)OC)OC(=O)c2ccc(c(c2)Cl)Cl)/C#N C40968554
CCCCN1c2cc(ccc2O[C@H](C1=O)C)NC(=O)[C@@H](C)Oc3cc(ccc3C(C)C)C C41017815
Cc1ccc(cc1)S(=O)(=O)N(CC(=O)NCc2ccccc2OC)c3ccc(c(c3)C)C C44792749
C[C@@H](C(=O)c1ccc(cc1)NC(=O)C(C)(C)C)Sc2nnc(n2C3CC3)c4ccccc4F C45334626
CCCOC(=O)C1=C(Nc2nc(nn2[C@H]1c3ccc(cc3)F)SCc4ccccc4F)C C54641930
CC1=C([C@@H](n2c(nc(n2)SCc3ccccc3)N1)/C=C/c4ccccc4)C(=O)OCC=C C54643627
CCc1ccccc1NC(=O)CN(C)C(=O)[C@H](C)Sc2nccn2c3cc(cc(c3)C)C C23052395
Cc1cccc(c1)OC[C@@H](CSc2nnc(n2C3CCCCC3)c4ccc(cc4)OC)O C15233753
CCOc1cc(cc(c1OCC#N)CC=C)/C=C/2\C(=O)N/C(=N/c3ccc(cc3)F)/S2 C59106127
Cc1ccc(c(c1)OCc2nnc(n2CC=C)SCC(=O)Nc3cc(ccc3C)Cl)C C14117938
Cc1ccc(c(c1)N2CCN(CC2)c3ccnc(n3)SCC(=O)NCCC4=CCCCC4)C C65151395
CCCCn1c2ccc(cc2nc1CN3CCOCC3)NC(=O)c4ccc(cc4)C(C)(C)C C65322456
CCOc1c(c(c2c(nn(c2n1)c3ccc(cc3)C)C)C)CCC(=O)NCc4ccc(cc4)C C46005847
COc1ccc(cc1OC)C(=O)N/N=C/c2cc(ccc2OC(=O)c3ccccc3Cl)Br C02531647
COc1ccc(cc1C(=O)N/N=C/c2ccc(c(c2)OC)OC(=O)c3ccc(cc3)Cl)Br C02506266
CC[C@@H](C)c1ccc(cc1)c2cc(c3ccccc3n2)C(=O)OCC(=O)N4c5ccccc5NC(=O)C4(C)C C03433186
COc1ccc(cc1OC)CCNc2c3c(c4c5c(c(nc4s3)c6ccco6)CCC5)nc(n2)SC C09233745
CC[C@H](C(=O)NC1CCCCC1)Sc2nc3ccccc3c4n2nc(n4)CCn5c(nc6c5cccc6)C C09472147
CC(=O)c1cc2c(cc1N([C@@H](c3ccc(cc3)Cl)C(=O)NC4CCCCC4)C(=O)c5ccco5)OCO2 C01341731
Cc1ccc(cc1)N([C@@H](c2ccc(cc2)OC)C(=O)NC3CCCCC3)C(=O)[C@@H](C)n4c5ccccc5nn4 C12635146
Cc1ccc(c(c1)C)N([C@H](c2ccc(cc2)OC)C(=O)NC3CCCCC3)C(=O)c4ccc5c(c4)OCCO5 C12636988
Cc1ccc(c(c1)C)N([C@@H](c2ccc(cc2)OC)C(=O)NC3CCCC3)C(=O)c4ccc5c(c4)OCCO5 C12638242
C[C@H]1CCCN(C1)c2ccc(cc2[N+](=O)[O-])C(=O)O[C@@H](C)C(=O)Nc3cc(c(cc3Cl)Cl)Cl C12658011
Cc1ccc(cc1)S(=O)(=O)N(CC(=O)NCCc2ccc(c(c2)OC)OC)c3ccc(c(c3)Cl)C C15231055
Cc1ccc(cc1)n2c(cc(n2)C(C)(C)C)NC(=O)CN(CCOC)C(=O)c3cc(cc(c3)Cl)Cl C16435441
Cc1ccccc1n2c(cc(n2)C(C)(C)C)NC(=O)CN(CCCOC)C(=O)C34CC5CC(C3)CC(C5)C4 C16437406
CC1=C([C@H](C2=C(N1)C[C@@H](CC2=O)c3ccc(cc3)OC)c4cc5c(cc4Cl)OCO5)C(=O)OCC(C)C C00708076
CC1=C([C@H](C2=C(N1)C[C@@H](CC2=O)c3ccc(c(c3)OC)OC)c4ccccc4OC)C(=O)OC5CCCC5 C00679064
CCCOC(=O)C1=C(NC2=C([C@@H]1c3ccccc3OC(C)C)C(=O)C[C@@H](C2)c4ccc(c(c4)OC)OC)C C02731663
Cc1ccc(cc1)S(=O)(=O)N(CC(=O)NCc2ccccc2CN3CCCC3=O)c4ccc(cc4)C(C)C C22319529
Cc1ccc(cc1)S(=O)(=O)N(CC(=O)N[C@@H](C)c2ccc(cc2)N3CCCC3)c4cc(ccc4OC)C C22324822
Cc1ccc(cc1)S(=O)(=O)N(CC(=O)N[C@H](C)COc2ccccc2C)c3ccc(c(c3)Cl)OC C22326196
c1ccc(cc1)/N=C(\N2CCCCCC2)/SCC(=O)Nc3c(c(c(o3)c4ccco4)c5ccco5)C#N C32697397
Cc1cc(n(n1)c2nc(c3c(csc3n2)c4ccccc4)N(Nc5ccc(cc5)OC)N6CCCCC6)C C34787538
Cc1ccccc1CSc2nnc(n2c3ccc(cc3)[N+](=O)[O-])[C@@H](C)NC(=O)c4ccc5ccccc5c4 C35201669
CCCCN(CC(=O)N1c2ccccc2-n3cccc3[C@@H]1c4ccc(cc4)F)C(=O)Nc5ccc(cc5)OC C35231856
Cc1cccc(c1)[C@H]2c3c(nn(c3N(C(=O)CS2)CC(=O)NC(C)C)c4ccc(cc4)OC)C(C)(C)C C35594625
Cc1cccc(c1)[C@@H]2c3c(nn(c3N(C(=O)CS2)CC(=O)NCCOC)c4ccccc4C)C(C)(C)C C35594728
c1ccc(cc1)C(CCNC(=O)c2cc(nn2c3cccc(c3)[N+](=O)[O-])c4ccccc4F)c5ccccc5 C35725982
Cc1ccccc1CN(C(=O)CSc2nc(cc(n2)C)C)C3(CCCC3)C(=O)Nc4ccc(cc4)N(C)C C36057853
CC(C)(C)CC(C)(C)NC(=O)[C@@H](c1ccco1)N(c2cccc(c2)Cl)C(=O)Cc3ccc4c(c3)OCO4 C36486732
CC(C)(C)NC(=O)[C@H](c1ccc(cc1)[N+](=O)[O-])N(Cc2ccco2)C(=O)Cc3cccc(c3Cl)Cl C36501019
CCCCNC(=O)N1CCN(CC1)c2c3c(nn(c3nc(n2)Cc4ccc(cc4)C)c5ccc(cc5)F)C C37379368
CC[C@@H](C)NC(=O)CN1c2c(c(nn2c3ccc(cc3)OC)C(C)(C)C)[C@H](SCC1=O)c4ccccc4C C37427501
CCOc1cc(ccc1O)[C@@H]2c3c(=O)c4cc(ccc4oc3C(=O)N2c5ccc(cc5)C(=O)OCC)Cl C39873876
CCC[C@@]1(Cc2ccccc2-c3c1c(=O)n(c(n3)N/N=C/c4ccc(c(c4)OC)OC)c5ccc(cc5)C)C C40036229
Cc1cccc(c1)OCCN2c3ccc(cc3/C(=N/NC(=O)COc4ccc(cc4)Br)/C2=O)C C40137732
CCN(CC)S(=O)(=O)c1ccc(cc1)NC(=O)[C@H](C)Sc2nnc3n2c4c(cc(cc4c(c3)C)C)C C40170597
C[C@H](c1ccc(c(c1)OC)OC)NC(=O)[C@@H]2CCCN(C2)c3ccc(cc3F)c4nc(on4)c5ccccc5 C40894477
CC1=C([C@H](n2c(ncn2)N1)c3cc(ccc3OCc4ccc(cc4)Cl)Br)C(=O)OC(C)C C40916909
CCOC(=O)C1=C(Nc2ncnn2[C@@H]1c3cc(ccc3OCc4ccc(cc4)C(C)(C)C)Br)C C40916998
CCCSc1nc2n(n1)[C@@H](C(=C(N2)C)C(=O)C)c3ccc(c(c3)OC)OCc4ccc(cc4)C(C)(C)C C40981267
CC(C)(C)c1ccc(cc1)/C=N\N=C\2/N(C(=O)/C(=C/c3cc(c(c(c3)OC)O)OC)/S2)Cc4ccco4 C47137729
CN(C)c1ccc(cc1)/C=N/NC(=O)CSc2nc3ccccc3c(=O)n2c4ccc(cc4)Br C01799956
Cc1ccc(cc1)n2c(nnc2SCC(=O)N/N=C/c3c(nn(c3C)c4ccccc4)C)c5ccc(cc5)Cl C01880940
CCN(CC)c1ccc(cc1)/C=C\2/C(=O)N=C(S2)N3[C@H](CC(=N3)c4ccc(cc4)OC)c5ccccc5O C54201419
CC1=C([C@H](n2c(nc(n2)SCc3ccccc3F)N1)c4ccc(cc4)N(C)C)C(=O)OC5CCCCC5 C54641190
Cc1cccc(c1)n2c(cc(c2C)/C=N/NC(=O)CN(c3cccc(c3)C)S(=O)(=O)c4ccccc4)C C58914950
COc1cc(cc(c1OCc2ccccc2Cl)Br)/C=N/NC(=O)c3ccc4c(c3)OCO4 C58951607
c1ccc(cc1)CSc2nnc(s2)NC(=O)CSc3nc(n(n3)c4ccccc4)c5ccccc5 C59312336
CCCC1=C([C@@H](n2c(=O)/c(=C/c3c[nH]c4c3cccc4)/sc2=N1)c5ccc6c(c5)OCO6)C(=O)OCC C59398528
Cc1c(c(=O)c2ccc(c(c2o1)CN3CCN(CC3)c4ccccc4F)O)Oc5ccc(cc5)C(=O)OC C41585523
CC[NH+](CC)c1ccc(cc1)/C=C/2\C(=O)c3c(cc4c(c3O2)CN(CO4)CCc5ccc(c(c5)OC)OC)C C62993072
Cc1c(cnn1C)CNC(=O)[C@H]2CCCC[C@H]2C(=O)[O-] C02767657
Cc1cccnc1NC(=O)c2c(c3c(n(c2=O)C4CC4)CCCC3)[O-] C06444258
CC1CCC(CC1)NC(=O)[C@@H](C)n2ccc(n2)C(=O)[O-] C20321066
c1ccc(c(c1)CC(=O)Nc2[n-]c(c(n2)C#N)C#N)Cl C26275650
c1cc(sc1C(=O)/N=c/2\[n-][nH]nn2)Br C28225434
C[C@H](c1ccncc1)NC(=O)N2CCC[C@@H](C2)C(=O)[O-] C35694237
Cc1c(cn(n1)C)[C@H](C)NC(=O)[C@@H]2CC=CC[C@@H]2C(=O)[O-] C36611014
Cc1ccc(cc1)[C@H](C)NC(=O)c2c(cnn2C)C(=O)[O-] C36615519
C[C@@H](CC(=O)[O-])NC(=O)c1cc2c(c(c1)Cl)OCO2 C37412810
Cc1c-2c(=O)c(cnc2n([nH]1)c3ccc(cc3)F)C(=O)[O-] C21729412
c1cc(ccc1C#CCO)S(=O)(=O)[N-]c2cnccn2 C37579848
C1CCC(C1)NS(=O)(=O)N2CCC[C@H](C2)C(=O)[O-] C37655523
Cc1c(cn[nH]1)S(=O)(=O)[N-]c2ncc(s2)Br C37730600
c1cc(c(cc1[N-]S(=O)(=O)c2c[nH]nc2)C#N)Cl C37745028
c1ccc(c(c1)N2CCN(CC2)C(=O)[C@@H]3C[C@@H]3C(=O)[O-])O C37827489
CCc1ccc(cc1)n2c(c(c(=O)[nH]c2=O)C(=O)C)[O-] C00342265
c1cc2c[nH]nc2cc1[N-]S(=O)(=O)c3ccnc(c3)Cl C38107956
CCC(=O)c1c(=O)[nH]c(=O)n(c1[O-])C2CCCCCC2 C06499031
COc1ccccc1N2[C@@H](NN=C2[S-])[C@@H]3C=CN=N3 C39214752
Cc1cc2c(s1)C(=C(NS2(=O)=O)C(=O)OC)[O-] C39023405
COc1cc2c(cc1SC)[C@@H]3CO[P@](=O)(NN3CC2)[O-] C39465250
Cc1nnc(s1)/N=C(/C(=C/c2cccc(c2)O)/C#N)\[O-] C39994512
Cc1csc(n1)NC(=O)N2[C@@H]3CCCC[C@@H]3C[C@@H]2C(=O)[O-] C40559026
C[C@@H]1CN(CC(O1)(C)C)C(=O)N[C@H](C(=O)[O-])C(C)(C)C C41682735
CC(C)(C)[C@H]1CCCC[C@@]1(C(=O)[O-])n2ccc(=O)[nH]c2=O C41909661
CS(=O)(=O)/N=C(/C[C@H]1C(=O)Nc2cc(ccc2S1)Cl)\[O-] C42279563
CNC(=O)[C@H]1CCCN1c2ccc(c(n2)C(=O)[O-])Cl C42396974
CC(C)(C)[C@H](C(=O)[O-])NC(=O)N1CCO[C@@H]2[C@@H]1CCCC2 C43428719
C[C@H]1CCc2c(cc(s2)C(=O)N[C@H](C)c3[n-]nnn3)C1 C44343830
C[C@H](c1[n-]nnn1)NC(=O)c2cc(ccc2Cl)Cl C44344202
C[C@H](c1[n-]nnn1)NC(=O)c2ccc(cc2)I C44344399
Cc1cc(c(o1)C)[C@H](C)NC(=O)N2CCC[C@@H](C2)C(=O)[O-] C44731657
CCc1c(cc(s1)C(=O)Nc2[n-]c(c(n2)C#N)C#N)C C45581001
c1cc(cc(c1)S(=O)(=O)/N=C(/c2cc(c[nH]2)Cl)\[O-])C#N C48519515
c1cc(ccc1S(=O)(=O)/C(=C(/c2ccn[nH]2)\[O-])/C#N)Cl C48563851
CC[C@H]1CO[C@H](CN1C(=O)NC2(CCCCC2)C(=O)[O-])C C48916898
CNC(=O)C1CCN(CC1)c2cc(cc(n2)Cl)C(=O)[O-] C48986845
Cc1c(sc(n1)C)[C@H](C)NC(=O)N2CCC[C@H](C2)C(=O)[O-] C49539390
CC(C)(C)C1CCN(CC1)C(=O)NC(=O)/C=C/C(=O)[O-] C50349043
Cc1ccc(c(c1)O)[N-]S(=O)(=O)C2CCS(=O)(=O)CC2 C50351453
Cc1cc(ccc1Cl)O[C@@H](C)/C(=N/c2[nH]ncn2)/[O-] C04842926
c1cc(c2c(c1)OCCO2)NC(=O)[C@@H]3[C@H]4C[C@@H]([C@@H]3C(=O)[O-])C=C4 C55151422
Cc1cnn(c1NC(=O)c2c(cccn2)[O-])[C@H](C)C3CC3 C55271721
Cc1cnc(cn1)CNc2cc(cc(n2)Cl)C(=O)[O-] C61322994
C[C@@H]1CN(CCCO1)C(=O)N[C@H](C2CCCCC2)C(=O)[O-] C61937504
Cc1ccc(c(=O)[nH]1)/C(=N/S(=O)(=O)c2ccc(cc2)Cl)/[O-] C62673908
CC[C@@]1(CCN(C1)C(=O)c2ccc3c(c2)cn[nH]3)C(=O)[O-] C62914698
CC[C@]1(CCN(C1)C(=O)NC[C@H]2CCCOC2)C(=O)[O-] C62934752
CC(C)CNC(=O)[C@@H]1[N-]C(=NO1)C2=CC=C[C@H]3C2=CC=N3 C39959411
c1ccc(c(c1)NCc2nc3nc4c(c(n3n2)[O-])CCC4)F C35476813
C/C(=N/N=C\1/NC(=O)C[C@@H](S1)C(=O)[O-])/c2ccc(cc2)Cl C05479883
CCn1c(c(c(n1)C)NC(=O)[C@@H]2CCCC[C@@H]2C(=O)[O-])C C05557325
Cc1c(sc(n1)NC(=O)[C@H]2[C@H]3C=C[C@@H]([C@@H]2C(=O)[O-])O3)C C17023447
C[C@@H]1CCc2c(c(=O)[nH]c(n2)N3CCC(CC3)C(=O)[O-])C1 C19689964
CN1C(=O)/C(=C\c2cc(ccc2O)Cl)/C(=NC1=O)[O-] C19788199
c1cc(oc1/C=C\2/C(=O)NC(=S)N=C2[O-])N3CCCC3 C13569712
c1cc(oc1/C=C\2/C(=O)NC(=S)N=C2[O-])N3CCCCC3 C09165572
CCCNC(=O)c1cc(nc2c1c(nn2C)[O-])C3CC3 C31816953
Cc1ccc(s1)S(=O)(=O)/N=c\2/cccc([nH]2)C(=O)[O-] C33811195
c1csc2c1nc(nc2[O-])C[NH+]3CCC[C@@H](C3)C(=O)[O-] C35297217
C[C@H](c1ccc(cc1)S(=O)(=O)[N-]c2nncs2)O C35634129
C1CC[C@H]([C@@H](C1)C(=O)NC2CCS(=O)(=O)CC2)C(=O)[O-] C36331319
Cc1cc(c(n1c2cccnc2)C)/C=C/3\C(=O)NC(=S)N=C3[O-] C00379643
Cc1c(cnn1C)CNC(=O)[C@H]2[C@H]3C[C@@H]([C@@H]2C(=O)[O-])C=C3 C36611012
C[C@H](C(=O)N1CCC(CC1)C(=O)[O-])NC(=O)C(C)(C)C C37433263
Cc1c(cn[nH]1)S(=O)(=O)[N-]c2cccc(c2C#N)F C37730574
Cn1cc(ccc1=O)NC(=O)CC2(CCCC2)C(=O)[O-] C37789137
c1cc2c(ccc(c2nc1)[N-]S(=O)(=O)c3c[nH]nc3)Cl C37791219
CO/C(=C/1\C(=O)c2c(c(cs2)Cl)S(=O)(=O)N1)/[O-] C39296063
Cc1ccc2c(c(cnc2n1)C(=O)NC[C@@H]3CCCO3)[O-] C40090121
Cc1c2cc(cnc2n(n1)C)NC(=O)Cc3c(nc(s3)[S-])C C41869131
C[C@@H](c1[n-]nnn1)NC(=O)c2ccc(cc2)Br C44342817
c1csc2c1[C@H](N(CC2)C(=O)N3CCC[C@H](C3)O)C(=O)[O-] C44593350
Cc1cc(c(o1)C)[C@@H](C)NC(=O)c2ccc(nc2)C(=O)[O-] C44731812
Cc1nnc(s1)/N=C(/C(=O)NC2CCC(CC2)C)\[O-] C47963503
c1cc(ccc1S(=O)(=O)/N=C(/c2ccc(=O)[nH]c2)\[O-])Cl C48409495
C[C@@H]1CCC[C@H]([C@@H]1C)NC(=O)/C(=N/c2nncs2)/[O-] C48719753
CN(C)S(=O)(=O)/N=C(/c1cc2c([nH]1)cccc2F)\[O-] C48868820
COc1c(cccc1Cl)[N-]S(=O)(=O)c2c[nH]nc2 C48961826
Cc1cc(c(s1)C)S(=O)(=O)/N=C(/c2ccn[nH]2)\[O-] C49501869
c1cnccc1c2nnc(n2[C@@H]3CCCNC3=O)[S-] C50396795
CCNc1cc(cc(n1)Cl)/C(=N/c2nncs2)/[O-] C50711912
Cc1c(sc(=O)[nH]1)S(=O)(=O)[N-]c2ccc3c(c2)cccn3 C54109760
Cc1cc(nc(n1)NC#C)c2c(=O)c3ccccc3n(c2[O-])C C05730378
C1C2CC3CC1CC(C2)C3=N/N=C\4/NC(=O)[C@H](S4)CC(=O)[O-] C22588864
Cc1cccc(c1)n2c(cc(c2C)/C=C\3/C(=O)NC(=O)N=C3[O-])C C08744511
CC(C)n1cc(cn1)NC(=O)[C@H]2CC=CC[C@H]2C(=O)[O-] C61682945
C[C@H](CC(=O)NC(=O)N1CCSCC1)CC(=O)[O-] C61832703
Cc1ccc(cc1S(=O)(=O)[N-]c2[nH]cnn2)Br C61844899
C1CCCC(=N/N=C/2\NC(=O)[C@H](S2)CC(=O)[O-])CC1 C17084839
Cc1ccc2c(c1)S(=O)(=O)N=C([N-]2)SCC(=O)NC C62338895
C[C@@H](C(=O)N1CC[C@@](C1)(C)C(=O)[O-])NC(=O)C(C)(C)C C62913773
CC[C@@]1(CCN(C1)C(=O)N2CCC[C@H](C2)CO)C(=O)[O-] C62925594
C[C@@]1(CCN(C1)C(=O)Nc2nc3c(s2)CCC3)C(=O)[O-] C62933575
C[C@@]1(CCN(C1)C(=O)Nc2nc3c(s2)CCCC3)C(=O)[O-] C62933641
Cc1ccsc1/C=C/C(=O)Nc2c(nccn2)C(=O)[O-] C63215712
Cc1ccc(s1)/C=C/C(=O)Nc2c(nccn2)C(=O)[O-] C63215817
Cc1cc(c(n1c2ccccc2)C)/C=C/3\C(=O)NC(=O)N=C3[O-] C08744283
CCn1cc(cn1)S(=O)(=O)[N-]c2cccc3c2cc[nH]3 C66584786
c1cc(sc1)c2ncc(s2)/C(=N/C3=NC(=O)CN3)/[O-] C67155332
Cc1cc2c(cc1C)n(cn2)[C@@H]3[C@@H]([C@@H]([C@@H](O3)COP(=O)([O-])[O-])O)O C03869401
C1C=CC[C@H]([C@H]1C(=O)NCCNC(=O)[C@H]2CC=CC[C@H]2C(=O)[O-])C(=O)[O-] C04092193
C[C@@H](CNC(=O)[C@H]1CCCC[C@H]1C(=O)[O-])NC(=O)[C@H]2CCCC[C@H]2C(=O)[O-] C04598860
C/C(=C/CNc1c2c(ncn1)n(cn2)[C@@H]3CCCCO3)/COP(=O)([O-])[O-] C01618908
C/C(=C/CNc1c2c(ncn1)n(cn2)[C@H]3CCCCO3)/COP(=O)([O-])[O-] C01618906
c1ccc(cc1)Cc2cn(c(=O)[nH]c2=O)[C@H]3CC[C@@H](O3)COP(=O)([O-])[O-] C01623712
c1ccc(cc1)Cc2cn(c(=O)[nH]c2=O)[C@H]3CC[C@H](O3)COP(=O)([O-])[O-] C01623710
c1cc(c(cc1C(=O)[O-])S(=O)(=O)N2CCCC[C@@H]2C(=O)[O-])Cl C02638130
c1cc(ccc1C(=O)N[C@H](CCC(=O)[O-])C(=O)[O-])Nc2ncc(cn2)Cl C05580822
c1cc(cc(c1)S(=O)(=O)[C@H]2C[C@@H]([C@@H](C[C@@H]2Cl)C(=O)[O-])C(=O)[O-])[N+](=O)[O-] C06668752
c1cc(cc(c1)S(=O)(=O)[C@H]2C[C@H]([C@@H](C[C@@H]2Cl)C(=O)[O-])C(=O)[O-])[N+](=O)[O-] C06668754
C1CC[C@@H]([C@@H](C1)C(=O)NCCNC(=O)[C@H]2CCCC[C@@H]2C(=O)[O-])C(=O)[O-] C12404032
c1ccc2c(c1)c(=O)n(c(n2)SCC(=O)N3CCC(CC3)C(=O)[O-])CCC(=O)[O-] C13233488
C[C@@H](C(=O)[O-])n1c(=O)c2ccccc2nc1SCC(=O)N3CCC(CC3)C(=O)[O-] C13233592
c1cc(c(cc1C(=O)[O-])NC(=O)CN2C(=O)[C@@H](NC2=O)CCC(=O)[O-])Cl C13235134
c1cc(c(cc1C(=O)[O-])NC(=O)CSc2n[nH]c(=O)n2C3CC3)C(=O)[O-] C13405092
c1cc2c(cc1/C=C/3\C(=O)N(C(=S)S3)[C@H](CCC(=O)[O-])C(=O)[O-])nccn2 C13689212
c1cc(ccc1/C=C\2/C(=O)N(C(=S)S2)[C@@H](CC(=O)[O-])C(=O)[O-])[N+](=O)[O-] C16934516
C/C(=C\CNc1c2c(ncn1)n(cn2)[C@@H]3CCCCO3)/COP(=O)([O-])[O-] C16953255
c1cc(ccc1/C=N/NC(=O)CSc2c(nc(=O)[nH]n2)[O-])C(=O)[O-] C19791580
CCOc1cc(ccc1O[C@@H](C)C(=O)[O-])/C=C\2/C(=O)NC(=S)N=C2[O-] C19824069
c1cc2c(cc1/C=C/3\C(=O)N(C(=S)S3)[C@@H](CCC(=O)[O-])C(=O)[O-])OCO2 C27530438
c1cc(ncc1/C(=N/S(=O)(=O)c2ccc(s2)Cl)/[O-])C(=O)[O-] C13450951
CC1(C(=O)N2c3ccccc3[C@]([C@@H]2[N-]1)(C[C@@H](C(=O)[O-])n4cnc5ccccc5c4=O)O)C C31160047
CC1(C(=O)N2c3ccccc3[C@]([C@H]2[N-]1)(C[C@@H](C(=O)[O-])n4cnc5ccccc5c4=O)O)C C31160051
CC(=O)C1=C(C(=O)N([C@@H]1c2ccc(cc2)[N+](=O)[O-])CCCC(=O)[O-])[O-] C18209742
c1ccc2c(c1)/C(=C\3/C(=O)N(C(=S)S3)[C@H](CC(=O)[O-])C(=O)[O-])/C(=O)N2 C02293259
CC1([C@@H](N2[C@H](S1)[C@@H](C2=O)/N=C(\[C@H](c3ccsc3)C(=O)[O-])/O)C(=O)[O-])C C38652758
C[C@@H](C(=O)NC(=O)NC1CCCC1)Sc2nc(c(nn2)CCC(=O)[O-])[O-] C13015379
CCNC(=O)NC(=O)CSc1nc(c(c(n1)[O-])CCC(=O)[O-])C C13448541
CCN([C@H]1CCS(=O)(=O)C1)C(=O)CSc2nc(c(c(n2)[O-])CCC(=O)[O-])C C13448613
Cc1c(c(nc(n1)S[C@@H](C)C(=O)N[C@H]2CCS(=O)(=O)C2)[O-])CCC(=O)[O-] C13450684
C[C@H](C(=O)NNC(=O)c1ccc(cc1)F)Sc2nc(c(nn2)CCC(=O)[O-])[O-] C13452552
C1CC2=C(C1)S[C@@H]([C@@H]2C#N)NC(=O)CSc3nc(c(nn3)CCC(=O)[O-])[O-] C39703856
CCCc1nnc(n1CC(=O)[O-])SCc2[nH]c(=O)c3c(c(sc3n2)C(=O)[O-])C C13232187
c1c(c[nH]c1C(=O)N2CCCC2)C(=O)CSc3nc(c(nn3)CCC(=O)[O-])[O-] C13239086
CC1(CC(=C(C(=O)C1)C(C2=C(CC(CC2=O)(C)C)[O-])[C@@H](CO)O)[O-])C C04550238
Cn1cc(cc1C(=O)N)S(=O)(=O)[N-]c2cc(c(cc2C(=O)[O-])OC)OC C44667895
Cc1cc(n2c(n1)nc(n2)/N=C(/CSc3nc(c(nn3)C)[O-])\[O-])C C32522407
C[C@H](c1[n-]nnn1)NS(=O)(=O)c2cc(oc2Br)C(=O)[O-] C55329833
CCCc1nc([nH]n1)/N=C(/N(C)Cc2cccc(c2)c3[n-]nnn3)\[O-] C23541375
COC(=O)[C@@]1(C(=C(C(=O)N1c2ccccc2)[O-])C(=O)c3ccc(cc3)[N+](=O)[O-])[O-] C05445580
Cn1c-2nc(=S)n(c2c(nc1[O-])[O-])C[C@H](COc3ccc(cc3)OC)O C02070202
COc1ccccc1[N-]S(=O)(=O)c2cc(ccc2Cl)C(=O)Nc3[n-]nnn3 C58610765
c1cnc(nc1[O-])SCc2nnc(n2N)CSc3nccc(n3)[O-] C58834974
COc1cc(cc(c1[O-])[N+](=O)[O-])/C=C\2/C(=NC(=O)N(C2=O)c3ccc(cc3)F)[O-] C59106182
c1cc(ccc1Nc2nc(cnn2)[O-])S(=O)(=O)[N-]c3nccs3 C11991548
c1cc(c(cc1I)C(=O)[O-])NC(=O)NCc2[n-]nnn2 C62824863
c1cc(cc(c1)S(=O)(=O)[C@@H]2C[C@H]([C@H](C[C@@H]2Cl)C(=O)[O-])C(=O)[O-])[N+](=O)[O-] C24550309
c1cnccc1Cn2ccc(n2)[N-]S(=O)(=O)c3cc([nH]c3)C(=O)[O-] C58343184
COC(=O)c1ccc(cc1)[C@H]2[C@H]3CC=C[C@@H]3c4cc(ccc4N2)CC(=O)[O-] C04623494
CCc1cc(c(c(c1/C(=C\C(=O)NCC(=O)[O-])/Cl)CC)Br)CC C05160137
CC(C)c1ccc(cc1)S(=O)(=O)N[C@@H](C(=O)[O-])C23CC4CC(C2)CC(C4)C3 C03886931
c1cc(c(cc1C(F)(F)F)/C=C/C(=O)NC2(CCCCC2)C(=O)[O-])Cl C13168525
c1ccc2c(c1)cccc2CC(=O)N[C@@H](CC(=O)[O-])c3ccccc3Cl C13172457
C[C@@H](C(=O)N[C@H](CC(=O)[O-])c1ccccc1Cl)Sc2ccccc2 C13173319
c1ccc(c(c1)c2ccc(o2)C(=O)N[C@@H](CC(=O)[O-])c3ccccc3Cl)F C13173611
c1cc(ccc1[C@@H](CC(=O)[O-])NC(=O)c2c(c(c(c(c2F)F)F)F)F)Cl C13173760
Cc1cc2c(cc1C(C)C)c(co2)CC(=O)N[C@H](CC(=O)[O-])c3ccc(cc3)Cl C13174775
CC(C)[C@@H](c1ccc(cc1)Cl)C(=O)N[C@@H](CC(=O)[O-])c2ccc(cc2)F C13176867
Cc1ccc(cc1)CSCC(=O)N[C@H](CC(=O)[O-])c2ccc(cc2)F C13177432
Cc1ccc(cc1C)SCC(=O)N[C@@H](CC(=O)[O-])c2ccc(cc2)F C13177471
CC[C@H]1CCc2c(cc(s2)C(=O)N[C@@H](CC(=O)[O-])c3ccc(cc3)C)C1 C13180798
c1cc(c(c(c1)Cl)NC(=O)CSc2c(cccn2)C(=O)[O-])C(F)(F)F C13188584
Cc1cc(cc(c1S(=O)(=O)NC2(CCCCC2)C(=O)[O-])C)C(C)(C)C C13267587
CCC(C)(C)C1CCC(CC1)NC(=O)CSc2nc(cs2)CC(=O)[O-] C13416591
c1ccc2c(c1)-c3ccccc3C2NC(=O)CSc4nc(cs4)CC(=O)[O-] C13417029
c1cc(cc(c1)[N-]C2=NC(=O)[C@H](S2)CC(=O)Nc3ccc(cc3)F)C(F)(F)F C07127588
c1cc(sc1CSCCNC(=O)c2ccc(nn2)[O-])Br C30204101
c1ccc(c(c1)NC(=O)C[C@H]2C(=O)N=C(S2)[N-]c3ccc(cc3)Cl)Cl C17085391
C[C@H](c1ccccc1Cl)NC(=O)Cc2nnc(n2Cc3ccccc3)[S-] C12935262
Cc1ccc(cc1)CNC(=O)c2ccc(cc2)[N-]S(=O)(=O)c3cccs3 C04732581
CCc1ccc(cc1)[C@@H]2C(=C(C(=O)N2CCCO)[O-])C(=O)c3ccc(cc3)C C40047225
Cc1ccc(cc1)C(=O)C2=C(C(=O)N([C@@H]2c3ccc(cc3Cl)Cl)CCCO)[O-] C40047364
Cc1ccc(cc1)C(=O)C2=C(C(=O)N([C@@H]2c3c(cccc3Cl)F)CCCO)[O-] C40047418
c1cc(ccc1C(=O)C2=C(C(=O)N([C@@H]2c3ccc(c(c3)Cl)Cl)CCCO)[O-])F C40052760
CSc1ccc(cc1)[C@H]2C(=C(C(=O)N2CCO)[O-])C(=O)c3ccc(cc3)Cl C40076771
CCOc1ccc(cc1C)C(=O)C2=C(C(=O)N[C@@H]2c3ccc(cc3)Br)[O-] C40123530
Cc1cc(c(cc1Cl)OC)N/C(=C(\C#N)/C(=O)c2cc(cc(c2)F)F)/[O-] C50800595
C[C@H](/C(=C(/C#N)\C(=O)NCC=C)/[O-])Sc1ccc(cc1)Br C50856481
c1cc(c(c(c1)Cl)N/C(=C(\C#N)/C(=O)Cc2ccc3c(c2)CCO3)/[O-])Cl C50938678
CC(C)N/C(=C(\C#N)/C(=O)c1cc2ccccc2n1Cc3ccccc3F)/[O-] C51006436
Cc1ccc(cc1)/C=C\S(=O)(=O)[N-]c2ccc(cc2)CC(=O)NC(C)C C55585407
Cc1ccc(cc1)/C=C\S(=O)(=O)[N-]c2cc(ccc2C)C(=O)NC3CC3 C55612686
Cc1ccc(cc1)/C=C/S(=O)(=O)[N-]c2cc(ccc2Cl)C(=O)NC C55620332
C[C@@H](c1ccc(c(c1)Cl)F)NC(=O)c2ccccc2[N-]S(=O)(=O)C C55744293
c1ccc(c(c1)CNC(=O)CCn2c(nnc2[S-])c3cccs3)Cl C58093457
C[C@@H](c1ccccc1[N-]S(=O)(=O)C)NC(=O)/C=C/c2c(cccc2F)F C58235880
c1cc(ccc1C(=O)NC2CC2)[N-]S(=O)(=O)c3ccc(c(c3F)F)F C28681105
C[C@@H](c1ccccc1[N-]S(=O)(=O)C)NC(=O)Cc2ccc3ccccc3c2 C43284318
C[C@H](c1ccccc1[N-]S(=O)(=O)C)NC(=O)Cc2ccc3c(c2)CCCC3 C43284571
CC(C)NC(=O)c1ccc(cc1)[N-]S(=O)(=O)c2c(cc(cc2F)F)F C60443557
CC(C)[C@@](C)(CC(=O)Nc1cc(ccc1Cl)Br)C(=O)[O-] C61691515
C=CCN/C(=C(\C#N)/C(=O)c1csc(n1)c2ccc(c(c2)Cl)Cl)/[O-] C62675967
CCCS(=O)(=O)[N-]c1ccc(cc1)NC(=O)C2(CCC2)c3cccc(c3)F C63832621
Cc1cc(c(cc1Cl)OC)N/C(=C(\C#N)/C(=O)CC(C2CC2)C3CC3)/[O-] C65043569
CCn1c(c2ccc(cc2nc1=S)C(=O)NCCc3ccccc3F)[O-] C18123501
C[C@H](c1ccc(s1)S(=O)(=O)[N-]c2ccc(cc2)CSC)NC(=O)C C66588251
C[C@H](CSC)C(=O)Nc1cc(ccc1[N-]S(=O)(=O)C)C(F)(F)F C66838794
c1ccc(c(c1)N/C(=C(\C#N)/C(=O)c2cnc(s2)c3cccs3)/[O-])Cl C67601642
C[C@]12CCC(=O)C=C1CC[C@H]3[C@@H]2CC[C@]4([C@@H]3CC[C@@]4(C(=O)CSCC(=O)[O-])O)C C05529878
CCc1cc(c(c(c1/C(=C/C(=O)NCC(=O)[O-])/Cl)CC)Br)CC C01610635
c1ccc2c(c1)CC(C2)(C(=O)[O-])NC(=O)OCC3c4ccccc4-c5c3cccc5 C04262327
Cc1cc(nc(c1C(=O)[O-])S[C@@H](C)C(=O)Nc2c(cccc2F)F)C C13023565
c1c(cc(c(c1C(=O)[O-])NC(=O)CSC(=S)N2CCCC2)Cl)Cl C13035905
C[C@@H](C(=O)N[C@H](CC(=O)[O-])c1ccccc1Cl)Sc2ccc(cc2)Cl C13173229
Cc1ccc2c(coc2c1C)CC(=O)N[C@@H](CC(=O)[O-])c3ccccc3Cl C13173328
c1ccc(c(c1)[C@H](CC(=O)[O-])NC(=O)/C=C/c2ccc(s2)Br)Cl C13173473
c1cc(ccc1[C@@H](CC(=O)[O-])NC(=O)/C=C/c2ccc(o2)Br)Cl C13173686
Cc1ccc(cc1C)SCCC(=O)N[C@@H](CC(=O)[O-])c2ccc(cc2)Cl C13174860
Cc1ccc(cc1)c2nc(cs2)C(=O)N[C@H](CC(=O)[O-])c3ccc(cc3)F C13257792
CSc1cc(ccc1NS(=O)(=O)c2ccc(s2)Cl)C(=O)[O-] C13278902
C[C@@H](C(=O)Nc1ccc(cc1F)Br)Sc2c(cccn2)C(=O)[O-] C13310135
c1cc(ccc1[C@@H](CC(=O)[O-])NS(=O)(=O)c2ccc(s2)Cl)Cl C13347335
Cc1cc(nc(c1C(=O)[O-])SCC(=O)Nc2ccccc2SC(F)F)C C13405305
Cc1ccc(cc1)[C@H](C2CC2)NS(=O)(=O)c3ccc(s3)CC(=O)[O-] C13456147
C[C@H](c1ccc(c(c1)Br)OC)NC(=O)CC2(CCCC2)C(=O)[O-] C13468843
CCc1cc(cc(c1NC(=O)C[C@](C)(c2ccccc2)C(=O)[O-])C)SC#N C13469529
CCc1ccc(cc1)[C@@H]2C(=C(C(=O)N2C[C@H](C)O)[O-])C(=O)c3ccc(cc3)C C17967237
Cc1ccc(cc1)C(=O)C2=C(C(=O)N([C@H]2c3ccc(cc3)Cl)C[C@@H](C)O)[O-] C05408971
c1ccc2c(c1)cccc2[C@H]3C(=C(C(=O)N3CCO)[O-])C(=O)c4cccs4 C27332948
CC(C)CC(=O)C1C(=O)C(=C([C@@](C1=O)(CC=C(C)C)O)[O-])CC=C(C)C C17314805
C=C[C@H](COC(=[N-])C(Cl)(Cl)Cl)NC(=O)C(Cl)(Cl)Cl C04642717
C#CCNC(=O)Cc1ccc(cc1)[N-]S(=O)(=O)c2cc(cc(c2)Cl)Cl C32678953
Cc1ccc(cc1)[N-]C2=NC(=O)[C@@H](S2)CC(=O)Nc3c(cccc3C)C C15231743
CCc1ccc(cc1)[C@@H]2C(=C(C(=O)N2C[C@@H](C)O)[O-])C(=O)c3ccc(cc3)C C18088250
Cc1ccc(cc1)C(=O)C2=C(C(=O)N([C@@H]2c3ccc(cc3)Br)C[C@@H](C)O)[O-] C01439633
Cc1ccc(cc1)C(=O)C2=C(C(=O)N([C@@H]2c3ccc(cc3)Br)C[C@H](C)O)[O-] C01439635
C[C@@H](C(=O)[O-])SCC(=O)Nc1ccc(cc1Br)Br C36965282
Cc1cc(ccc1NC(=O)CS[C@@H](C)C(=O)[O-])I C37405630
c1ccc2c(c1)C(c3ccccc3O2)C(=O)N[C@@H](CC(=O)[O-])c4ccc(cc4)Cl C04482387
C[C@@H](c1cccs1)NC(=O)CCn2c(nnc2[S-])c3cccs3 C39520246
Cc1ccc(cc1)c2nnc(n2CC(=O)NCc3ccc(c(c3)C)F)[S-] C10552303
CSc1ccc(cc1)[C@@H]2C(=C(C(=O)N2CCCO)[O-])C(=O)c3cccs3 C40046429
c1cc(sc1)C(=O)C2=C(C(=O)N([C@H]2c3ccc(c(c3)Cl)Cl)CCO)[O-] C40067267
CSc1ccc(cc1)CN/C(=C/Sc2c3cccn3c4cccnc4n2)/[O-] C43813503
Cc1c(sc(n1)[S-])CC(=O)N[C@@H](CC(=O)OC)c2ccccc2Cl C53660303
c1ccnc(c1)N/C(=C(\C#N)/C(=O)/C=C/c2cc(ccc2Cl)C(F)(F)F)/[O-] C54729558
CCNC(=O)c1ccc(c(c1)C)[N-]S(=O)(=O)c2cccc(c2F)Cl C55651822
Cc1ccc(cc1)/C=C/S(=O)(=O)[N-]c2cc(ccc2Cl)NC(=O)C C55676518
c1cc(c(cc1C(=O)/N=C(\Nc2cc(cc(c2)F)F)/[N-]C[C@H]3CCCO3)F)F C46133144
C[C@@H]1CCc2c(cc(s2)C(=O)N[C@@H](C)c3ccccc3[N-]S(=O)(=O)C)C1 C45780903
CCOc1ccc(cc1CO)[N-]S(=O)(=O)/C=C/c2ccc(cc2)Cl C59420305
Cc1ccc(cc1)[N-]C2=NC(=O)[C@@H](S2)CC(=O)Nc3ccc(cc3)Br C09318966
CCS(=O)(=O)[N-]c1ccc(cc1)C2(CCC2)C(=O)NCc3ccc(cc3)Cl C65029666
Cc1ccc(cc1S(=O)(=O)[N-]c2cc(ccc2F)Cl)C(=O)NCC#C C55127537
CC(C)NC(=O)Cc1ccc(cc1)[N-]S(=O)(=O)/C=C/c2ccccc2Cl C66579776
Cc1ccc(cc1NC(=O)C)[N-]S(=O)(=O)/C=C/c2ccccc2Cl C66581083
CC\1=NC(=S)N[C@@H](/C1=C(/[O-])\OCC=C)c2nc(cs2)c3ccccc3 C67028525
c1ccc(cc1)C2(CCC2)NC(=O)CCn3c(nnc3[S-])c4cccs4 C41844578
c1ccc(cc1)[C@H](C(=O)NC2CC2)Sc3ncc(n3c4ccccc4)C(=O)[O-] C12627649
CC(C)CCn1c(=O)c2ccc(cc2nc1S[C@H](CCO)C(=O)[O-])Cl C12979924
Cc1ccc(cc1Cl)/C=C/C(=O)N[C@H](CC(=O)[O-])c2ccc(c(c2)OC)OC C13184534
COCCN1[C@@H](C(=C(C1=O)[O-])C(=O)c2ccc(cc2)Cl)c3cccc(c3)O C06786168
C[C@H](c1ccc(cc1)OC)NC(=O)c2ccc(c(c2)Cl)[N-]S(=O)(=O)C C30873631
C[C@@H](c1ccc(cc1)OC)NC(=O)c2ccc(c(c2)Cl)[N-]S(=O)(=O)C C30873637
c1ccc(cc1)SCCCNC(=O)CCn2c(=O)c3ccccc3c(n2)[O-] C31550376
Cc1ccc(cc1)[C@H]2C(=C(C(=O)N2CCOCCO)[O-])C(=O)c3ccc(cc3)C C06813234
Cc1ccc(cc1)OCCNC(=O)c2ccc(c(c2)Cl)[N-]S(=O)(=O)C C38754572
CC(=O)C1=C(C(=O)N([C@H]1c2ccccc2F)CCc3c[nH]c4c3cc(cc4)OC)[O-] C08023878
CCOS(=O)(=O)[N-]c1ccc(cc1N2CCN[C@H](C2)Cl)CC(C)C C39481729
Cc1ccc(o1)C(=O)C2=C(C(=O)N([C@@H]2c3ccc(cc3)C(C)(C)C)CCCO)[O-] C40046747
CN(C)c1ccc(cc1)[C@@H]2C(=C(C(=O)N2CCCO)[O-])C(=O)c3ccc(cc3)Cl C40047653
CCCOc1cccc(c1)[C@H]2C(=C(C(=O)N2CCO)[O-])C(=O)c3cccs3 C40067331
Cc1ccc(cc1)C(=O)C2=C(C(=O)N([C@@H]2c3ccccc3OCC=C)CCO)[O-] C40076428
CCCOc1ccccc1[C@@H]2C(=C(C(=O)N2CCO)[O-])C(=O)c3ccc(cc3)C C40076430
Cc1cc(ccc1C(=O)C2=C(C(=O)N([C@@H]2c3cccs3)CCO)[O-])OC(C)C C40084455
CCOc1ccc(cc1C)C(=O)C2=C(C(=O)N([C@@H]2c3ccc(cc3)C)CCO)[O-] C40085675
CCCOc1ccc(cc1C)C(=O)C2=C(C(=O)N([C@@H]2c3cccs3)CCO)[O-] C40091668
Cc1cc(ccc1OCC=C)C(=O)C2=C(C(=O)N([C@@H]2c3cccs3)CCO)[O-] C40092250
C=CCOc1cccc(c1)[C@H]2C(=C(C(=O)N2CCO)[O-])C(=O)c3ccc(cc3)F C40094538
CCN(CC)c1ccc(cc1)[C@H]2C(=C(C(=O)N2CCO)[O-])C(=O)c3ccc(cc3)F C40094581
CC(C)COc1ccc(cc1OC)[C@@H]2C(=C(C(=O)N2)[O-])C(=O)c3ccc(cc3)F C40124480
CC(C)[C@H](/C(=N/S(=O)(=O)c1cccs1)/[O-])NC(=O)c2ccccc2F C48427303
Cc1cc(c(cc1Cl)OC)N/C(=C(\C#N)/C(=O)Cc2ccc3c(c2)CCO3)/[O-] C50801511
Cc1ccc(cc1)SC/C(=C(/C#N)\C(=O)Nc2ccc(cc2)C(=O)N(C)C)/[O-] C51473703
C[C@@H](c1ccccc1[N-]S(=O)(=O)C)NC(=O)c2cn(c3c2cccc3)CC=C C57433351
CCS(=O)(=O)[N-]c1ccc(c(c1)C)S(=O)(=O)NCc2ccc(cc2)F C57477866
Cc1cccc(n1)NC(=O)c2ccc(cc2)[N-]S(=O)(=O)/C=C/c3ccccc3 C28195104
COc1ccc(cc1)[N-]C2=NC(=O)[C@H](S2)CC(=O)Nc3ccc(cc3F)F C21864042
Cc1ccc(cc1F)C(=O)/N=C(\Nc2ccccc2OC)/[N-]Cc3ccncc3 C45940053
c1cc(cc(c1)F)C(=O)/N=C(\Nc2ccc(cc2)F)/[N-]CCN3CCOCC3 C46134873
COc1ccc(cc1[N-]S(=O)(=O)C)NC(=O)[C@@H]2C[C@H]2c3ccc(cc3)F C44036629
C/C(=N\[N-]C1=NC(=O)[C@@H](S1)CC(=O)Nc2ccccc2)/Cc3ccccc3 C22506550
CCC[C@@H](C(=O)[O-])NC(=O)Cc1c(nc2n1cc(cc2)C)c3ccc(c(c3)C)F C62049222
CCCC[C@@H](C(=O)[O-])NC(=O)Cc1c(nc2n1cc(cc2)C)c3ccc(c(c3)C)F C62049230
CC[C@H](C)[C@H](C(=O)[O-])NC(=O)Cc1c(nc2n1cc(cc2)C)c3ccc(c(c3)C)F C62049235
CCC[C@H](C(=O)[O-])NC(=O)Cc1c(nc2n1ccc(c2)C)c3ccc(c(c3)C)C C62049316
CC[C@@H](C)[C@H](C(=O)[O-])NC(=O)Cc1c(nc2n1ccc(c2)C)c3ccc(c(c3)C)C C62049329
c1ccc(cc1)[N-]S(=O)(=O)CCNS(=O)(=O)Cc2ccccc2Cl C62163057
Cc1ccc(cc1)[N-]S(=O)(=O)C[C@@H](C)C(=O)NCC(=O)c2ccc(cc2)F C62218626
CS(=O)(=O)[N-]c1cc(ccc1Cl)C(=O)NCCc2cccc3c2nccc3 C62580378
Cc1ccc(c(c1)[C@@H](C)NC(=O)c2cc(ccc2[N-]S(=O)(=O)C)F)OC C63678081
CCc1ccc(cc1)[C@@H](C)NC(=O)C2=NC=C(C2)S(=O)(=O)[N-]c3ccccc3F C64103681
CC(C)N(C)c1ccc(cc1F)NC(=O)c2ccccc2[N-]S(=O)(=O)C C64300681
C[C@@H](CCc1ccco1)NC(=O)[C@@H](C)n2c(nnc2[S-])c3cccs3 C64334833
CCN(CC)S(=O)(=O)c1cc(ccc1N/C(=N/c2cccnc2)/[S-])C C13637746
CCS(=O)(=O)[N-]c1ccccc1C(=O)NCc2ccccc2OC(C)C C65875093
CCS(=O)(=O)[N-]c1ccc(cc1C)NS(=O)(=O)Cc2ccc(cc2)F C66582494
CCOC(=O)C\1=NC(=S)N[C@@H](/C1=C(\C(C)C)/[O-])c2csc(n2)C3CC3 C67028907
c1cc(ccc1c2ccc(cc2)I)P(=O)([O-])[O-] C01642164
COc1cc(cc2c1N[C@@H]([C@@H]3[C@@H]2C=CC3)c4ccc(cc4)C(=O)[O-])C(=O)[O-] C04623655
c1ccc2c(c1)C3c4ccccc4C2([C@H]([C@@H]3C(=O)[O-])C(=O)[O-])Br C01718043
C[C@]1([C@@H](C=C[C@@H]([C@@H]1C(=O)[O-])c2ccccc2)c3ccccc3)C(=O)[O-] C05377397
C/C(=C/C(=O)[O-])/C(=C/c1ccc(o1)I)/C(=O)[O-] C06492569
C1C2C[C@]3(C[C@@]1(CC(C2)(C3)Br)CC(=O)[O-])CC(=O)[O-] C13014955
c1cc(c(c(c1)Cl)C([C@@H](C#N)C(=O)[O-])[C@H](C#N)C(=O)[O-])Cl C13099528
c1c(cc(c(c1/C=C/2\C(=NC(=S)S2)[O-])[O-])Br)Br C08970442
C=CCO[C@@H]1C(=C(c2ccccc2O1)[O-])/C=N/c3nnc(s3)[S-] C06761210
Cc1ccc(c(c1)[N-]C2=NC(=O)/C(=C/c3ccccn3)/S2)C(=O)[O-] C16904158
Cc1cc(ccc1c2ccc(o2)/C=C\3/C(=NC(=S)S3)[O-])C(=O)[O-] C15799719
c1ccc(c(c1)/C=N/n2c(nnc2[S-])c3ccc(cc3)Cl)C(=O)[O-] C19860959
COc1ccc(cc1c2nnc(n2c3ccc(cc3)C(=O)[O-])[S-])Cl C20103233
Cc1ccc(cc1[N-]C2=NC(=O)/C(=C\c3ccc[nH]3)/S2)C(=O)[O-] C20226984
CC[C@H](C)n1c(c(c(nc1=S)[O-])[C@@H]2c3ccccc3C(=O)O2)[O-] C17027926
Cc1ccc(c(c1Cl)[N-]S(=O)(=O)c2cc([nH]c2)C(=O)[O-])Cl C20562319
Cc1cccnc1[N-]S(=O)(=O)c2cc(ccc2Cl)C(=O)[O-] C21814312
Cc1ccnc(c1)[N-]S(=O)(=O)c2cc(ccc2Cl)C(=O)[O-] C21819643
c1ccc(c(c1)/C=N\n2c(nnc2[S-])c3ccc(cc3)F)C(=O)[O-] C01235377
c1cc(ccc1/C=N\n2c(nnc2[S-])c3ccc(cc3)Cl)C(=O)[O-] C01244929
C[C@@]12CC[C@H]3[C@@H]([C@@H]1CC[C@@H]2OP(=O)([O-])[O-])CCC4=CC(=O)CC[C@@]34C C33739683
Cc1cc(ccc1[N-]S(=O)(=O)c2cccnc2Cl)C(=O)[O-] C35219840
C[C@]12CC[C@@H]3[C@H]([C@@H]1CC[C@]2(C)O)CC[C@@H]([C@]3(C)C(=O)[O-])CC(=O)[O-] C35566899
CCC1=C([C@@H](N2C(=CSC2=N1)C=C([O-])[O-])c3ccccc3)C(=O)OC C36048677
Cc1cc(ccc1N2C(=O)/C(=C\c3ccc(cc3)C(=O)[O-])/N=C2[S-])Cl C36774363
Cc1c(sc(n1)[O-])S(=O)(=O)[N-]c2c(cc(cc2Cl)Cl)Cl C37926364
c1cc(cc(c1)/C=C/2\SC(=S)N=C2[O-])/C=C/3\SC(=S)N=C3[O-] C38167068
Cc1ccc(cc1S(=O)(=O)[N-]c2ccc(cc2F)Cl)C(=O)[O-] C38312910
[H]/N=C\1/N=C2[C@H]([C@H](C3=C(CC(CC3=N2)(C)C)[O-])c4ccccc4C)C(=N1)[O-] C39030030
Cc1ccc(cc1Cl)N2C(=O)/C(=C\c3ccc(cc3)C(=O)[O-])/N=C2[S-] C13302805
Cc1cc(c(c(=O)n1C)[C@H](c2c(n(c(=O)cc2[O-])C)C)C(C)C)[O-] C40568545
Cc1c(sc(n1)[O-])S(=O)(=O)[N-]c2cc(ccc2C#N)Cl C40825326
C[C@@](c1cccc(c1)Br)(C(=O)[O-])n2c(=O)ccc(n2)[O-] C41894634
C1[C@@H]([C@H]2[C@H]3C=C[C@@H]4C3C5[C@@H]2[C@@H]1[C@H]6[C@@H]5[C@@H]4[C@@H](C6)CC(=O)[O-])CC(=O)[O-] C43762041
c1cc2cccnc2c(c1)[N-]S(=O)(=O)c3cc(cc4c3CCC4)C(=O)[O-] C48355600
Cc1cc2c(c([nH]c2c(c1)Br)[O-])C3=NC(=S)N=C3[O-] C49581313
c1cc2c(cc1I)c(c([nH]2)[O-])C3=NC(=S)N=C3[O-] C49581318
Cc1cc(c(c(=O)n1C)C(c2cccs2)c3c(cc(n(c3=O)C)C)[O-])[O-] C07597008
c1cc(ccc1/C=C/2\C(=O)N=C(S2)[N-]c3ccc(cc3)O)C(=O)[O-] C38802646
Cc1ccc(cc1[N-]C2=NC(=O)/C(=C\c3ccc(o3)C)/S2)C(=O)[O-] C54164361
C=C1C=C(N2[C@@H](N=C(N=C2N1)[N-]c3ccccc3Cl)c4ccccc4)[O-] C51025134
c1cc(sc1)[C@@H]2c3c(nc(s3)[S-])S[C@@H]4[C@@H]2C(=NC4=O)[O-] C40475623
Cc1ccc(cc1[N-]S(=O)(=O)c2cc(oc2C)C(=O)[O-])Cl C55311258
Cc1c(cc(o1)C(=O)[O-])S(=O)(=O)[N-]c2ccc(cc2F)Cl C55311361
Cc1c(cc(o1)C(=O)[O-])S(=O)(=O)[N-]c2ccccc2SC C55311368
c1ccc(cc1)[C@H]2C[C@H]([C@@H](C[C@@H]2Br)C(=O)[O-])C(=O)[O-] C59842826
c1cc(c(cc1Cl)F)S(=O)(=O)[N-]c2cc(c(cc2C(=O)[O-])F)F C60367191
Cc1cc(c(c(=O)[nH]1)[C@@H](c2ccccc2)[C@H]3C(=CC(=NC3=O)C)[O-])[O-] C18241823
Cc1c(c2ccccc2[nH]1)/C(=C(/C#N)\C(=O)c3cc(c(nc3)[O-])Cl)/[O-] C66004409
C1CCc2c(sc(c2C#N)N/C=C/3\C(=NC(=NC3=O)[S-])[O-])CC1 C09358155
CC(C)(C)[C@H]1CCc2c(cc3c(c(sc3n2)C(=O)N4c5ccccc5Sc6c4cccc6)N)C1 C02151669
CC1(c2ccccc2N([C@]13C=Cc4c5ccccc5ccc4O3)CC(=O)NCc6ccccc6Cl)C C02190398
c1ccc(cc1)[C@@H]2[C@@H]3C[C@@H]([C@@H]([C@@H]3c4cc(cc(c4N2)Cl)Cl)Cl)Sc5ccccc5[N+](=O)[O-] C08425535
c1ccc(c(c1)[N+](=O)[O-])S[C@@H]2C[C@@H]3[C@@H](Nc4c(cccc4Cl)[C@@H]3[C@@H]2Cl)c5ccc(cc5)F C08426171
c1ccc(cc1)[C@@H]2[C@H]3C[C@@H]([C@@H]([C@@H]3c4c5ccccc5ccc4N2)Cl)Sc6ccccc6[N+](=O)[O-] C06473955
c1cc(ccc1c2csc(n2)N3CCCN(CC3)c4nc(cs4)c5ccc(cc5)Cl)Cl C02578036
c1cc(cc(c1)Br)/C=C/2\CCCC3=C2OC(=C([C@H]3c4cccc(c4)Br)C#N)N C03663039
c1ccc2c(c1)C=C[C@H]3N2[C@@H]([C@@H](C3(C#N)C#N)c4ccc(cc4)F)C(=O)c5ccc(c(c5)Cl)Cl C03079256
c1cc(ccc1[C@@H]2[C@@H](N3c4ccc(cc4C=C[C@@H]3C2(C#N)C#N)Cl)C(=O)C56CC7CC(C5)CC(C7)C6)F C09008503
CC(C)Oc1ccc(cc1)C2=NN3[C@H](C2)c4cc(ccc4O[C@@H]3c5ccc(cc5)Cl)Br C09216348
C1C2CC3CC1CC(C2)(C3)c4nnc(s4)NC(=O)c5c(c(c(c(c5Cl)Cl)Cl)Cl)Cl C11617396
Cc1cc(c(n1c2ccc(cc2)C34CC5CC(C3)CC(C5)C4)C)/C=C\6/C(=NN(C6=O)c7ccccc7)C C12445259
Cc1ccc(cc1)[C@@H]2C(=Nn3c(nnc3S2)Cc4ccc(cc4)Br)c5ccc(cc5)C C12565703
Cc1cc(c(n1c2ccc(cc2)I)C)/C=N/Nc3ccnc4c3ccc(c4)Cl C12600578
Cc1c2c(n(n1)c3ccccc3)N=C4C(=CC(=C(N4[C@@H]2c5cccc(c5)SC)Cl)Cl)Cl C03309797
C[C@]12CCCC[C@H]1CC[C@@H]3[C@H]2CC[C@]4([C@H]3CC[C@]4(C/N=C/c5cc(cc(c5O)OC)Br)O)C C12661691
C[C@@H]1CCCCN1C(=O)CSc2c3c4c(sc3nc(n2)C56CC7CC(C5)CC(C7)C6)CCCC4 C13510560
CCn1c2ccccc2c3c1ccc(c3)[C@H]4[C@@H]5CC=C[C@@H]5c6cc(ccc6N4)C(=O)N7CCCCCC7 C13643201
c1ccc2c(c1)cc3ccccc3c2[C@H]4[C@H]5CC=C[C@@H]5c6cc(ccc6N4)S(=O)(=O)N7CCCCC7 C14549188
CSc1ccc(cc1)[C@H]2c3cccn3-c4ccccc4CN2C(=O)NC56CC7CC(C5)CC(C7)C6 C15732136
c1cc(ccc1[C@@H]2[C@@H](N3c4ccc(cc4C=C[C@H]3C2(C#N)C#N)Cl)C(=O)C56CC7CC(C5)CC(C7)C6)F C16035107
Cc1cc(cc(c1)NS(=O)(=O)c2ccc3c(c2)[C@H]4C=CC[C@H]4[C@H](N3)c5cccc(c5Cl)Cl)C C20711462
CN(c1ccccc1)S(=O)(=O)c2ccc3c(c2)[C@H]4C=CC[C@H]4[C@@H](N3)c5c6ccccc6cc7c5cccc7 C20753468
CC(C)Oc1ccc(cc1)[C@H]2CC3=C([C@@H](Nc4ccccc4N3)c5ccc(c(c5)Br)F)C(=O)C2 C20882920
Cc1ccc(cc1Br)[C@H]2C3=C(C[C@H](CC3=O)c4ccc(cc4)OC(C)C)Nc5ccccc5N2 C21222685
Cc1ccc(cc1Br)[C@@H]2C3=C(C[C@H](CC3=O)c4ccc(cc4)N(C)C)Nc5ccccc5N2 C21230962
Cc1ccc(cc1Br)[C@H]2C3=C(C[C@@H](CC3=O)c4ccc(cc4)N(C)C)Nc5ccccc5N2 C21230967
CC(C)Oc1ccc(cc1)[C@H]2CC3=C([C@H](Nc4ccccc4N3)c5ccc(cc5)Br)C(=O)C2 C21245508
Cc1ccc(cc1)NC(=O)c2c(c3c4n2cc(n4CCCC3)c5ccc(cc5)F)c6ccc(c(c6)C)C C27299910
c1ccc(cc1)c2c3cc(ccc3no2)/C=C(\C#N)/c4nc(cs4)c5ccc(cc5)Br C35518705
CCN\1c2cc(ccc2S/C1=C\C=C\3/C(=O)N(/C(=N\c4ccc5ccccc5c4)/S3)CC)Cl C35400370
C1CCCCCc2c(c(nc(=S)[nH]2)c3c4c(nc(=S)[nH]3)CCCCCCCCCC4)CCCC1 C01588461
Cc1cccc(c1Nc2c(c3cc(ccc3o2)Br)/[NH+]=C/c4cc(ccc4[O-])Br)C C01950763
Cc1cc(c2c(c1)oc3c(c2=O)[C@H](N(C3=O)Cc4ccccc4Cl)c5ccc(cc5)C(C)(C)C)C C38591540
Cc1ccc2c(c1)c(=O)c3c(o2)C(=O)N([C@H]3c4ccc(cc4)C(C)(C)C)c5cccc(c5)Br C39879140
Cc1ccc2c(c1)c(=O)c3c(o2)C(=O)N([C@H]3c4ccc(cc4)C(C)C)c5cccc(c5)Br C39880190
Cc1cc(c2c(c1)c(=O)c3c(o2)C(=O)N([C@H]3c4ccc(cc4)C(C)(C)C)Cc5ccccc5Cl)C C39911129
CC1(CC2=C(C(C3=C(N2)CC(CC3=O)(C)C)c4ccc(o4)c5ccc(c(c5)Cl)Cl)C(=O)C1)C C48544495
CC(C)Oc1ccc(cc1)[C@H]2N3[C@@H](C=C(N3)c4ccc(cc4)Cl)c5cc(cc(c5O2)Br)Br C01812139
C[C@@H]1C[C@H](c2ccccc2N1C(=O)c3ccc(cc3)Cl)N(c4ccccc4)C(=O)c5ccc(cc5)Br C01830384
c1cc(ccc1[C@H]2N3[C@H](C=C(N3)c4ccc(cc4)Cl)c5cc(cc(c5O2)Br)Br)F C01830823
Cc1ccc(cc1)[C@H]2N3[C@H](C=C(N3)c4cccs4)c5cc(cc(c5O2)Br)Br C01882456
c1ccc(cc1)Oc2cccc(c2)[C@@H]3N4[C@H](C=C(N4)c5ccc(cc5)Br)c6ccccc6O3 C03291424
c1cc(c(c(c1)Cl)Cl)/N=C\2/NC(=O)/C(=C\c3ccc(o3)c4c(cccc4Cl)Cl)/S2 C08821233
COC(=O)C1=NN([C@]2(S1)c3ccccc3[C@H](S2)c4ccc(cc4)Br)c5ccccc5 C59124940
COC(=O)C1=NN([C@]2(S1)c3ccccc3[C@H](S2)c4ccc(cc4)Cl)c5cccc6c5cccc6 C59125283
Cc1ccc(cc1)N2[C@]3(c4ccccc4[C@H](S3)c5cc(ccc5Cl)Cl)SC(=N2)C(=O)OC C59125538
c1ccc2c(c1)CCC3=C2N=c4n(c(=O)/c(=C\c5cc(c(c(c5)Cl)O)Cl)/s4)[C@H]3c6cccs6 C59364984
c1ccc(cc1)N2C(=O)[C@@H]3[C@H](C2=O)C4(c5ccccc5C3c6c4cccc6)/C=N/Cc7cccc8c7cccc8 C15133578
Cc1cc(c(n1c2ccc3ccccc3c2)C)/C=C/4\C(=O)N/C(=N/c5cccc(c5Cl)Cl)/S4 C13880839
c1nc2c(c3c(s2)CCCCC3)c(n1)Cl C03887548
c1cc(ccc1Sc2cnns2)Cl C03125329
c1cc2c(c(c1)Br)OC(O2)(F)F C02574995
c1ccc2c(c1)cccc2/C=C(\C#N)/c3ccccn3 C04347859
c1ccc2c(c1)N(c3ccccc3S2)CCC#N C01583695
Cc1ccc(cc1)[C@]2(OC[C@H](O2)CCl)C C01689217
C[C@H]1CCO[C@](O1)(C)c2ccc(cc2)Cl C01689330
c1ccc2c(c1)nc3c(n2)C4=CC=CC5=CC=C[C@H]3[C@@H]54 C04754564
c1(c(c(=O)oc(c1Cl)Cl)Cl)Cl C01674851
c1cc(cc(c1)/C(=C/c2cccs2)/C#N)C#N C02886806
Cc1c(c(on1)C)C23CC4CC(C2)CC(C4)C3 C04828733
Cc1cnc(c(n1)Sc2ccc(cc2)F)C C00480114
c1ccc2c(c1)cccc2C3OCC4(CC4)CO3 C01673879
c1ccc2c(c1)ccc-3c2CCc4c3onc4 C01729327
Cc1ccc(cc1C)C(=O)N2C[C@@H](C[C@H](C2)C)C C00834144
Cn1cccc1/C=C(\C#N)/c2ccc(cc2)Cl C12363397
c1ccnc(c1)/C(=C/c2c(cccc2Cl)F)/C#N C05692719
c1cc(ccc1c2ccnc3c2C(=O)CCC3)Cl C14163975
c1c(cc(c2c1c(c(cn2)C#N)Cl)Cl)Cl C16698354
Cc1c(n2cccc(c2n1)/C=C\c3ccsc3)C C29409123
C[C@H]1CCN(c2c1cccc2)C(=O)c3ccsc3 C31782600
C/C(=C\c1ccc(cc1)Cl)/C(=O)N2CCCC2 C36172472
c1c(cc(c2c1OCO2)Cl)CBr C36897155
CCn1c2ccc(cc2nc1[C@@H](C)Cl)C C36909894
Cc1cccc(c1)n2c(c(c(n2)C)CCl)Cl C36930288
c1cc2c(cc1O[C@@H]3CCC[C@@H]3C#N)CCC2 C37151720
Cc1cc(ccc1C=O)N2Cc3ccccc3C2 C00317838
C#CCN1c2ccccc2Sc3c1nccc3 C01397306
CC1=C[C@@H](N=N1)c2ccc(s2)Br C39314756
CSc1cc2ncc(n2c(c1)Cl)Cl C39460069
CON1[C@H](CCC[C@@]12CCC[C@@H](C2)F)Cl C39521882
Cc1cc(c2c(c1)c(cc(n2)C)SCC#N)C C40175070
C[C@H]1Cc2cc(ccc2O1)[C@H](c3ccco3)Cl C40275848
Cc1ccc(c(c1)C)c2cn3ccsc3n2 C41005616
C/C(=C(/c1cc(ccc1OC)Cl)\Cl)/C#N C44272640
C[C@H]1Cc2cc(c(nc2[C@@H](C1)C)Cl)C=O C49819538
CC[C@H](C)c1nc2c(c(n1)Cl)CCCC2 C51690424
C[C@@H]1CCN([C@@H](C1)C)c2ccc(cn2)CCl C51734432
Cc1cc(ccc1F)c2cc(nn2C)CCl C57529524
Cc1cc(c(c(c1)C)c2cc(nn2C)CS)C C57956110
C[C@H](CCl)C(=O)N1CCC2(CCCCC2)CC1 C61820165
CC1(CCN(CC1)c2c(cccn2)CCl)C C61821200
CN(c1ccc(c(c1)Cl)C#N)C2CCCC2 C61850816
C[C@@H]1CCC[C@@H](N1c2ccc(nc2)Cl)C C62465273
C[C@]1(CCCOc2c1cc(cc2)Cl)C#N C62610852
c1cc(c(c(c1)F)F)O[C@@H]2CCC[C@@H]2C#N C62614886
C[C@@H]1CC[C@H]([C@@H](C1)Oc2cccc(c2F)F)C#N C62614913
C[C@H]1CCN([C@@H](C1)C)c2cc(ccc2C#N)Cl C62790087
C1CCC(C1)C(=O)N2CC3C[C@H]4C[C@@H](C3)CC2C4 C65814819
Cc1ccc(cc1F)/C=C(/C#N)\c2nc(cs2)C C67448459
c1ccc(cc1)/C=C/2\CCC[C@@H]3C2=NN([C@@H]3c4ccccc4)C(=O)c5ccccc5C(=O)[O-] C12285221
c1ccc(c(c1)CSc2nc3cc(ccc3c(=O)n2c4ccccc4F)C(=O)[O-])Cl C13016907
Cc1ccccc1OCCSc2nc3cc(ccc3c(=O)n2c4ccccc4F)C(=O)[O-] C13016938
CC(C)Cn1c(=O)c2ccc(cc2nc1SCc3cc4ccccc4nc3Cl)C(=O)[O-] C13049399
Cc1ccc2cc(c(nc2c1C)Cl)CSc3nnc(n3CCC(=O)[O-])c4ccc(cc4)F C13206683
CC(C)(C)c1ccc(cc1)c2nnc(n2C3CCCCC3)SCC(=O)N4CCC[C@@H](C4)C(=O)[O-] C13253851
c1ccc(c(c1)C(=O)c2ccc(c(c2)[N+](=O)[O-])Sc3ccc(cc3)Br)C(=O)[O-] C13275239
c1cc(ccc1C(=O)[O-])n2c(=O)c(c(cn2)Oc3cc(c(cc3Cl)Cl)Cl)Cl C13275300
Cc1ccc(cc1)c2nnc(n2CC(=O)[O-])SCc3cc(no3)c4ccc(cc4Cl)Cl C13458197
c1cc(c(c(c1)[N+](=O)[O-])[O-])/C=N/c2ccc3c(c2)nc(o3)c4cccc5c4cccc5Cl C01773516
CCc1nc2c(cc(nc2n1Cc3ccc(cc3)N(CC)[C@@H](c4ccccc4Cl)C(=O)[O-])C)C C13732547
Cc1ccc(cc1)/N=C\2/N(C(=O)/C(=C\c3cc(ccc3[O-])[N+](=O)[O-])/S2)c4ccc(cc4)C C15774284
c1cc(c(cc1/N=C/c2cc(cc(c2[O-])[N+](=O)[O-])Br)Cl)N3CCCCC3 C16384307
c1cc2c(cc1/N=C/c3cc(ccc3[O-])[N+](=O)[O-])nc(o2)c4c(c(c(c(c4F)F)F)F)F C16431020
c1ccc2c(c1)cc(c(=O)o2)c3ccc(cc3)/N=C/c4cc(cc(c4[O-])[N+](=O)[O-])Br C01884415
Cc1ccc2c(c1)sc(n2)N3[C@H](C(=C(C3=O)[O-])C(=O)c4ccco4)c5ccc(cc5)C(C)C C09241690
Cc1ccc2c(c1)sc(n2)N3[C@@H](C(=C(C3=O)[O-])C(=O)c4ccco4)c5ccc(cc5)C(C)C C09241687
Cc1c(c(n2c(n1)nc(n2)N(Cc3ccccc3)C(=O)c4cccs4)[O-])Cc5ccc(cc5)Cl C21660265
CC(C)Oc1ccc(cc1)c2nc3c4c5c(sc4nc(n3n2)[O-])C[C@H](CC5)C(C)(C)C C27516880
CC(C)(C)[C@H]1CCc2c(sc3c2c4nc(nn4c(n3)[O-])COc5ccc(cc5)OC)C1 C27516920
c1ccc(cc1)/C=C/2\CCC[C@H]3C2=NN([C@H]3c4ccccc4)C(=O)CSc5nccc(n5)[O-] C15379242
CC(C)(C)c1ccc(cc1)COc2ccc(cc2OC)/C=N/n3c(nnc3[S-])C(F)(F)F C04136565
CCC1=C([C@H](N2C(=CSC2=N1)/C=C(/N3CCCC[C@@H]3C)\[O-])c4ccccc4F)C(=O)OC C34923089
Cc1cccc(c1)[C@H]2C(=C(N=C3N2C(=CS3)/C=C(/N(C)C(C)C)\[O-])C)C(=O)OC(C)C C34923331
CCCc1c(c(n(n1)c2ccc(cc2C)C)[O-])C3=C(C(=O)N(C3=O)c4ccc(cc4)C)N(C)CC C35621540
CCN\1C(=O)/C(=C/c2cc3c(cc2Br)OCO3)/S/C1=N\c4ccc(cc4)C(=O)[O-] C35656242
CCN(CC)/C(=C/C1=CSC2=NC(=C([C@@H](N12)c3cc(ccc3C)C)C(=O)OCC)C)/[O-] C35693554
CCN(CC)/C(=C/C1=CSC2=NC(=C([C@@H](N12)c3ccc(cc3C)C)C(=O)OCC)C)/[O-] C35693608
CCN(CC)/C(=C/C1=CSC2=NC(=C([C@@H](N12)c3ccc(cc3)Cl)C(=O)OCC)C)/[O-] C35694214
CCN(C)/C(=C/C1=CSC2=NC(=C([C@H](N12)c3ccc(cc3)Cl)C(=O)OCC=C)C)/[O-] C35697428
CCN(CC)/C(=C/C1=CSC2=NC(=C([C@H](N12)c3ccc(cc3)Cl)C(=O)N(CC)CC)C)/[O-] C35698240
Cc1ccc(cc1)[C@H]2C(=C(N=C3N2C(=CS3)/C=C(/N4CCCC[C@@H]4C)\[O-])C)C(=O)OC C35970200
CCOC(=O)C1=C(N=C2N([C@H]1c3cccs3)C(=CS2)/C=C(/N4CCCC4)\[O-])c5ccccc5 C36049974
CCOC(=O)C1=C(N=C2N([C@@H]1c3ccc(cc3C)C)C(=CS2)/C=C(/N4CCCC4)\[O-])C C36050436
CC1=C([C@@H](N2C(=CSC2=N1)/C=C(/N3CCCC3)\[O-])c4ccccc4Cl)C(=O)OCC=C C36053045
CC1=C([C@H](N2C(=CSC2=N1)/C=C(/N3CCCC3)\[O-])c4ccccc4)C(=O)OC(C)(C)C C36061291
Cc1ccc(cc1)[C@@H]2C(=C(N=C3N2C(=CS3)/C=C(/N4CCOCC4)\[O-])C)C(=O)OC(C)(C)C C36061316
CC1=C([C@@H](N2C(=CSC2=N1)/C=C(/N3CCCC3)\[O-])c4ccccc4F)C(=O)OC(C)(C)C C36061472
Cc1cc(cc(c1)N2C(=O)/C(=C\c3cc(n(c3C)c4ccc(cc4)C(C)(C)C)C)/C(=O)N=C2[O-])C C36559485
CCCCCn1c(c(c(c(c1=O)C#N)C)C(=O)c2c(c3cc(ccc3o2)Br)C)[O-] C38616835
CC(C)CCN1c2ccc(cc2OCC(C1=O)(C)C)[N-]S(=O)(=O)c3ccc(s3)Cl C38710733
CCCSc1nnc(s1)/N=C(/C(=C/c2ccc(o2)c3ccc(cc3)Br)/C#N)\[O-] C39998159
c1ccc2c(c1)cccc2Cc3cnc(s3)/N=C(/C(=C/c4ccc(cc4)[N+](=O)[O-])/C#N)\[O-] C40147274
Cc1cc(cc(c1Cl)C)O[C@@H](C)C(=O)c2c(c(c(=O)n(c2[O-])C3CCCCC3)C#N)C C40522895
CCCCSc1nc2c3c4c(c(nc3sc2c(n1)[O-])N5CCOCC5)COC(C4)(C)C C17197865
CC(C)(C)c1ccc(cc1)/C(=C/C2=NC(=O)/C(=C/c3cc(c(c(c3)OC)OC)OC)/S2)/[O-] C16393335
Cc1cc(c(cc1[N-]S(=O)(=O)c2ccc(cc2)[N+](=O)[O-])Cl)[C@H](C#N)c3ccc(cc3)Cl C59239698
c1ccc2c(c1)CCN(C2)c3ccc(cc3/N=C/c4cc(ccc4[O-])[N+](=O)[O-])C(F)(F)F C59463180
Cc1ccccc1n2c(cc(c2C)/C=C/3\C(=O)N(/C(=N\c4cccc(c4)C(=O)[O-])/S3)C)C C59599935
Cc1cccc(c1C)[N-]S(=O)(=O)c2cc(cs2)c3nc(no3)c4ccc(cc4)Cl C65097966
c1cc2c(cc1C3=C/C(=C(/CCC(=O)[O-])\c4ccc5c(c4)CCCC5)/C(=O)N3)CCCC2 C02278813
Cc1cc(c2c(c1)nc(o2)c3cc(ccc3O)/N=C/c4cc(cc(c4[O-])[N+](=O)[O-])Br)C C03032229
Cc1cc2c(cc1C)oc(n2)c3cc(ccc3O)/N=C/c4cc(cc(c4[O-])[N+](=O)[O-])Cl C03144689
Cc1ccc2c(c1)nc(o2)c3cc(ccc3O)/N=C/c4c(c(c(c(c4[O-])[N+](=O)[O-])C)Cl)C C03114261
Cc1c(c(n(n1)c2ccccc2Cl)Cl)/C=N/Nc3cc(ccc3Cl)C(=O)[O-] C12580058
C/C(=N\Nc1c(c(nc(c1Cl)Cl)C(=O)[O-])Cl)/c2cc(ccc2Cl)Cl C13343840
Cc1c(c(n(n1)c2ccccc2)C)/C=N/Nc3c(c(nc(c3Cl)Cl)C(=O)[O-])Cl C13352779
c1ccc2c(c1)nc(s2)c3cc(ccc3O)/N=C\c4cc(cc(c4[O-])[N+](=O)[O-])Br C15134298
Cc1ccc2c(c1)oc(n2)c3cc(ccc3O)/N=C/c4c(c(c(c(c4[O-])[N+](=O)[O-])C)Cl)C C03114247
c1ccc2cc(c(cc2c1)c3nc4cc(ccc4o3)/N=C/c5cc(ccc5[O-])[N+](=O)[O-])O C15135280
c1cc(c(cc1/N=C/c2cc(cc(c2[O-])[N+](=O)[O-])Cl)O)c3nc4cc(ccc4o3)Cl C03662508
CCN\1C(=O)/C(=C/c2ccc(cc2Cl)Cl)/S/C1=N\c3ccc(cc3C(=O)[O-])O C16927804
c1cc(ccc1c2c3c(cc(nc3n[nH]2)C(=O)[O-])c4ccc(cc4Cl)Cl)Br C20492190
c1cc(sc1/C=N/Nc2ccc3c(cc(c(c3n2)[O-])Cl)Cl)Br C20615641
Cc1c(c(nc(n1)SCc2ccc(cc2)Cl)[O-])Cc3cc(ccc3O)[N+](=O)[O-] C25498987
CC1(CC2=C(C(=C1C(=O)C(=O)Nc3cc(ccc3Cl)Cl)[O-])Sc4ccccc4N2)C C01631859
CC(C)(C)c1ccc(cc1)c2nnc(n2NC(=S)Nc3ccc(cc3)Cl)[S-] C05831978
c1cc2c(cc1Cl)C(=C(CS2)/C=N\Nc3ccc4c(cc(c(c4n3)[O-])Cl)Cl)Cl C33090798
CC[C@@H](C)N/C(=C/C1=CSC2=NC(=C([C@@H](N12)c3ccc(cc3C)C)C(=O)OC)C)/[O-] C36053650
c1ccc(cc1)N2[C@@H](NC(=O)C(=C2[S-])C#N)/C=C/c3ccc(o3)c4ccc(cc4Cl)Cl C02670596
Cc1ccc(cc1)c2c3c([nH]n2)C(=O)N([C@H]3c4ccccc4Cl)c5ccc(cc5)C(=O)[O-] C08595567
c1ccc(cc1)[C@H]2[N-]/C(=C\c3ccc(cc3)O)/C(=O)N2c4c(cc(cc4Cl)[N+](=O)[O-])Cl C15220262
CC(C)(C)c1cc(n(n1)c2nc3c(c(n2)[O-])CCCC3)NC(=O)c4cc(cc(c4)Cl)Cl C38742517
c1cc(ccc1C2=NN=C[C@H]2/C=N/Nc3c(c(nc(c3Cl)Cl)C(=O)[O-])Cl)F C39670355
Cc1ccc(cc1)C2=NN=C[C@@H]2/C=N/Nc3c(c(nc(c3Cl)Cl)C(=O)[O-])Cl C39670357
c1ccc2cc(c(cc2c1)c3nc4cc(ccc4o3)/N=C/c5cc(cc(c5[O-])[N+](=O)[O-])Cl)O C01951292
Cc1cccc(c1)N2[C@@H](NC(=O)C(=C2[S-])C#N)c3ccc(o3)c4ccc(c(c4)Cl)Cl C39887165
Cc1ccccc1N2[C@H](NC(=O)C(=C2[S-])C#N)c3ccc(o3)c4ccc(c(c4)Cl)Cl C39887198
Cc1ccc(c(c1)C)N2[C@H](NC(=O)C(=C2[S-])C#N)c3ccc(o3)c4ccc(cc4Cl)Cl C39887526
Cc1ccc(cc1C)N2[C@H](NC(=O)C(=C2[S-])C#N)c3ccc(o3)c4ccc(cc4Cl)Cl C39887716
c1ccc2c(c1)cccc2N3[C@H](NC(=O)C(=C3[S-])C#N)c4ccc(o4)c5ccc(cc5)Cl C39887764
CC(C)(C)c1cc(cc(c1O)C(C)(C)C)[C@H]2C(=C(C(=O)N2)[O-])C(=O)c3ccc(cc3)Cl C40117336
CCOc1ccc(cc1C)C(=O)C2=C(C(=O)N[C@@H]2c3cc(c(c(c3)C(C)(C)C)O)C(C)(C)C)[O-] C40123646
Cc1ccc(cc1F)C(=O)C2=C(C(=O)N[C@@H]2c3cc(c(c(c3)C(C)(C)C)O)C(C)(C)C)[O-] C40125426
CC(C)c1ccc(cc1)N2[C@@H](NC(=O)C(=C2[S-])C#N)c3ccc(o3)c4ccccc4F C40147929
Cc1c(nc(nc1[O-])n2c(cc(n2)C(C)(C)C)NC(=O)Nc3ccc(c(c3)Cl)Cl)C C44389514
CCc1cccc2c1[nH]cc2/C=N/n3c(nnc3[S-])c4ccc(cc4Cl)Cl C45330363
Cc1ccc(cc1)c2c(c[nH]n2)/C=N/Nc3c(c(nc(c3Cl)Cl)C(=O)[O-])Cl C13458601
CC(C)(C)c1ccc(cc1)/C(=C/C2=NC(=O)/C(=C/c3ccc(c(c3)[N+](=O)[O-])NC)/S2)/[O-] C09509681
Cc1cccc(c1C)/N=C/2\NC(=O)/C(=C/c3cccn3c4cccc(c4)C(=O)[O-])/S2 C13881411
Cc1cc(ccc1c2ccc(o2)/C=C/3\C(=O)N/C(=N/c4ccc(cc4)F)/S3)C(=O)[O-] C59105994
Cc1ccc(cc1/N=C/2\NC(=O)/C(=C/c3cc(cc(c3[O-])[N+](=O)[O-])Br)/S2)Cl C59224170
CC(C)(C)c1ccc(cc1)c2cs/c(=N\C(=O)c3cnn4c3nc(c5c4cccc5)[O-])/[nH]2 C59327730
c1cc(c(c(c1)Cl)Cl)/N=C/2\NC(=O)/C(=C/c3cc(c(c(c3)Br)[O-])[N+](=O)[O-])/S2 C33864514
Cc1ccccc1[N-]/C(=N/C(=O)Nc2ccc(c(c2)Cl)Cl)/Nc3nc(cc(n3)C)C C13940928
Cc1cc(nc(n1)N/C(=N\C(=O)Nc2ccc(c(c2)Cl)Cl)/[N-]c3ccccc3Cl)C C13899007
Cc1ccccc1[N-]/C(=N\C(=O)Nc2ccc(c(c2)Cl)Cl)/Nc3nc(cc(n3)C)C C13940928
Cc1ccc(cc1C)[N-]/C(=N\C(=O)Nc2ccc(c(c2)Cl)Cl)/Nc3nc(cc(n3)C)C C13189734
c1ccc(cc1)/C(=N/C2=NN3[C@H](C=C(N=C3N2)c4ccc(cc4)Cl)c5ccc(cc5)Cl)/[O-] C09318162
Cc1ccc(cc1Cl)NCc2cc(=O)n3c(n2)nc([n-]3)c4ccc(cc4)C(C)(C)C C14609116
CC[C@]1(C(=O)N(C(=O)N1)/N=C/c2c(nn(c2SCC(=O)[O-])Cc3c(cccc3Cl)Cl)C)C C09120109
CCn1cc(c(=O)c2c1nc(nc2)N3CCN(CC3)C(=S)NC(=O)c4ccc(cc4)C(=O)C)C(=O)[O-] C02358839
c1ccc2c(c1)c(=O)n(c(=O)[nH]2)CC3CCC(CC3)C(=O)NC[C@@H](CC(=O)[O-])c4ccc(cc4)Cl C11867218
CSc1nc(nc(n1)SCC2=C(N3[C@@H]([C@@H](C3=O)NC(=O)Cc4ccccc4)SC2)C(=O)[O-])N C12368144
CC[C@H](C)[C@@H](C(=O)[O-])NC(=O)CO/N=C/1\CC[C@@]2([C@H]3CC[C@]4([C@H]([C@@H]3CCC2=C1)CC[C@@]4(C#C)O)C)C C12876192
C[C@H](Cn1c(=O)c2ccc(cc2nc1SCc3cc(=O)n4c5c(sc4n3)CCCC5)C(=O)[O-])O C13052164
C[C@H](C(=O)Nc1ccccc1SC)Sc2nc3cc(ccc3c(=O)n2C[C@@H]4CCCO4)C(=O)[O-] C13053252
Cc1c(c(=O)n(n1C)c2ccccc2)n3c(nnn3)SCC(=O)Nc4cc(ccc4Cl)C(=O)[O-] C13248116
C[C@@H](C(=O)[O-])n1c(=O)c2ccccc2nc1SCC(=O)N[C@H](c3ccc(cc3)F)c4cccs4 C13336584
COc1ccc(cc1[N+](=O)[O-])C(=O)NC(=S)Nc2ccc(cc2C(=O)[O-])I C16227704
c1cc(c(cc1[C@H]2C(=C(C(=O)N2CCN3CCOCC3)[O-])C(=O)c4cc(ccc4O)Cl)Cl)Cl C20310377
COc1ccc2c(c1)c3c([nH]2)c(n(c(=S)n3)CCCCC(=O)N4CCC(CC4)N5CCCCC5)[O-] C20331643
c1ccc2c(c1)c(cn2CC(=O)N)/C=C(\C#N)/C(=O)Nc3ccc(cc3)S(=O)(=O)[N-]c4nccs4 C20533879
Cc1cc(nc(n1)[N-]S(=O)(=O)c2ccc(cc2)NC(=S)NC(=O)c3ccc(c(c3)Cl)Cl)C C20977379
Cc1cc(n(n1)c2nc3c(cnn3c4cccc(c4)Cl)c(n2)[O-])NC(=O)C(=O)c5c[nH]c6c5cccc6 C21112283
Cc1cccc(c1C)N(CC(=O)Nc2ccc(cc2)S(=O)(=O)[N-]c3nccc(n3)C)S(=O)(=O)C C22524225
Cc1cccc(c1)c2nnc(n2CC(=O)NC[C@@H](c3ccc(c(c3)OC)OC)N4CCOCC4)[S-] C22703004
Cc1c2c(cc(nc2on1)C3CC3)C(=O)NNC(=O)c4ccccc4[N-]S(=O)(=O)c5cccs5 C28841595
Cc1c(sc(n1)N2[C@@H](C(=C(C2=O)[O-])C(=O)c3cc4ccccc4o3)c5ccc(c(c5)OC)O)C(=O)C C33388885
C[C@@H](C(=O)[O-])O[C@H]1[C@@H]([C@@H](O[C@@H]2[C@@H]1O[C@@H](OC2)c3ccco3)Sc4ccc(cc4)Cl)NC(=O)C C35057379
CCCOc1ccc(cc1)[C@H]2[C@H]3[C@@H](C(=O)N(C3=O)C(C)(C)C)[C@@](N2)(Cc4ccc(cc4)[N+](=O)[O-])C(=O)[O-] C35400617
Cc1ccccc1N2C(=O)[C@H]3[C@H](N[C@@]([C@@H]3C2=O)(Cc4ccc(cc4)[N+](=O)[O-])C(=O)[O-])c5ccccc5OC C35403859
Cc1c(sc(n1)N2[C@H](C(=C(C2=O)[O-])C(=O)/C=C/c3ccccc3)c4cccc(c4)O)C(=O)OCC=C C35420698
Cc1cccn2c1nc(c2C)C(=O)C3=C(C(=O)N([C@@H]3c4ccc(cc4)O)c5nc(c(s5)C(=O)C)C)[O-] C35483767
Cc1c(c([nH]c1C(=O)OC)C)C(=O)C2=C(C(=O)N([C@@H]2c3ccccc3OC)CCN4CCOCC4)[O-] C04040408
Cc1ccc(cc1C)N(CC(=O)Nc2ccc(cc2)S(=O)(=O)[N-]c3nccc(n3)C)S(=O)(=O)C C38754915
CSS(=O)(=O)[N-]c1ccc(cc1N2CCN[C@@H](C2)Br)S(=O)(=O)c3ccccc3 C39482674
CCOS(=O)(=O)[N-]c1ccc(cc1N2CCN[C@@H](C2)I)S(=O)(=O)C(C)C C39483036
CCc1ccccc1N2[C@@H](NN[C@@H]2SCc3[nH]c(=O)c4ccc(cc4n3)C(=O)[O-])N5CCOCC5 C39711839
C=CCN1[C@H](N=C2C(=C3CCCCC[C@@H]3S2)C1=O)SCc4[nH]c(=O)c5ccc(cc5n4)C(=O)[O-] C39722386
CCSc1nnc(s1)N2[C@H](C(=C(C2=O)[O-])C(=O)c3ccc4c(c3)OCCO4)c5ccc(cc5)O C40000401
Cc1cccn2c1nc(c2C(=O)C3=C(C(=O)N([C@@H]3c4ccc(c(c4)OC)O)CCN5CCOCC5)[O-])C C40003779
COc1ccc(cc1[C@H]2C(=C(C(=O)N2CCCO)[O-])C(=O)c3ccc4c(c3)OCCO4)Br C40053037
Cc1c(sc(n1)C)C(=O)C2=C(C(=O)N([C@H]2c3cc(c(c(c3)C(C)(C)C)O)C(C)(C)C)CCCO)[O-] C40053507
COc1cc(cc(c1O)Br)[C@H]2C(=C(C(=O)N2CCOCCO)[O-])C(=O)c3cccs3 C40067113
COc1cc(cc(c1O)Br)[C@H]2C(=C(C(=O)N2CCOCCO)[O-])C(=O)c3ccc(cc3)F C40094379
COc1ccc(cc1OC)[C@@H]2c3c([nH]nc3C(=O)N2[C@@H]4CCS(=O)(=O)C4)c5cc(ccc5[O-])Cl C38702023
CCCOc1ccc(cc1)[C@H]2c3c([nH]nc3C(=O)N2[C@H]4CCS(=O)(=O)C4)c5cc(ccc5[O-])Cl C40548227
CC[C@H](C)[C@H](C(=O)Nc1ccc(cc1)S(=O)(=O)[N-]c2c(c(no2)C)C)N3C(=O)c4ccccc4C3=O C40845439
Cc1c(c2c(=O)[nH]c(nc2o1)CSc3nnc(n3c4ccccc4)c5cc6ccccc6[nH]5)C(=O)[O-] C13401931
CCN(CCc1c2ccccc2[nH]c1/C=C/3\C(=NC(=O)N(C3=O)c4ccc(cc4)Cl)[O-])C(=S)NC C09129212
c1ccc2c(c1)c(cn2CC(=O)NCc3ccco3)/C=C\4/C(=NC(=S)N(C4=O)c5ccc(cc5)F)[O-] C00883670
COc1cc(cc(c1OC)OC)C(=O)N[C@@]2(C3=C(NC(=O)N(C3=NC2=O)c4ccccc4)[O-])C(F)(F)F C01872696
c1cc(ccc1N/C=C\2/C(=O)NC(=O)N(C2=O)c3ccc(cc3)Cl)S(=O)(=O)[N-]c4nccs4 C08686549
c1cc(c(cc1C(=O)NC(=S)Nc2cc(c(cc2Cl)Cl)C(=O)[O-])[N+](=O)[O-])N3CCOCC3 C20153131
c1cc(ccc1N/N=C\2/C(=NN(C2=O)c3ccc(cc3)Br)[C@H]([C@H](CO)O)[O-])Br C15775017
C[C@H](C(=O)Nc1cccc(c1)C#N)OC(=O)c2ccc(c(c2)S(=O)(=O)[N-]c3ccc(cc3)OC)F C22502365
COc1cc(ccc1O)[C@H]2C(=C(N=C3C2=C(CCC3)[O-])SCC(=O)Nc4ccccc4[N+](=O)[O-])C#N C20191173
CCc1nnc(s1)[N-]S(=O)(=O)c2ccc(cc2)/N=C/c3c(nn(c3O)c4ccc(c(c4)C)C)C C08690289
C[C@H](C(=O)Nc1ccc(cc1)S(=O)(=O)[N-]c2c(nccn2)OC)Oc3ccc(cc3Cl)Cl C66200237
CC[C@@H](C(=O)[O-])Sc1nc2cc(ccc2c(=O)n1CC=C)C(=O)[O-] C13319747
Cc1cc(c(c(c1C)S(=O)(=O)Nc2cc(cc(c2)C(=O)[O-])C(=O)[O-])C)C C13340978
Cc1ccc(c(c1)S(=O)(=O)Nc2cc(cc(c2)C(=O)[O-])C(=O)[O-])C C13340998
Cc1ccc(c(c1)C)S(=O)(=O)Nc2cc(cc(c2)C(=O)[O-])C(=O)[O-] C13341003
c1cc(c(cc1C(=O)[O-])NC(=O)c2c(ccc(n2)Cl)Cl)C(=O)[O-] C13392187
Cc1ccc(cc1)N2C[C@@H](CC2=O)C(=O)Nc3cc(ccc3C(=O)[O-])C(=O)[O-] C13392284
C[C@@H](C(=O)N(C)C1(CCCCC1)C#N)Oc2ccc(cc2C(=O)[O-])C(=O)[O-] C13422684
c1cc(ccc1/C=C\2/C(=O)N/C(=N/c3ccc(cc3)C(=O)[O-])/S2)C(=O)[O-] C16936490
c1cc(cc(c1)OCCC(=O)[O-])/C=C\2/C(=O)N=C(S2)[N-]c3cccc(c3)O C16908332
c1cc(ccc1C(=O)[O-])n2c(nnc2[S-])c3cc(cnc3)Br C20676343
c1cc(ccc1N2C(=O)/C(=C/c3ccc(c(c3)[N+](=O)[O-])[O-])/C(=NC2=S)[O-])Cl C22034028
Cc1ccc(cc1S(=O)(=O)[N-]c2cc(ccc2C(=O)[O-])Cl)[N+](=O)[O-] C23818508
CCN(CC)c1ccc(cc1[N-]S(=O)(=O)c2cc(cc(c2)C)C)C(=O)[O-] C33254061
Cc1ccc(c(c1)Cc2[nH]c(=O)c(c(n2)[O-])Cc3ccc(o3)C(=O)[O-])C C35288254
c1c(cc(c2c1COCO2)Cc3cc(cc4c3OCOC4)C(=O)[O-])C(=O)[O-] C35576408
Cc1ccc(c(c1)S(=O)(=O)[N-]/N=C/c2cc(cc(c2[O-])[N+](=O)[O-])Cl)C C35610716
CCOC(=O)C1=C(N=C2N([C@@H]1c3ccccc3)C(=CS2)C=C([O-])[O-])C C36048153
Cn1c2ccccc2c(=O)c(c1[O-])C\3=NN=C(/C3=N\Nc4ccccc4Cl)[O-] C13409422
Cc1c(sc(n1)[O-])S(=O)(=O)Nc2ccc(cc2C(=O)[O-])Cl C37417829
CC(C)(C)c1ccccc1/N=C(/c2c(=O)c3ccccc3n(c2[O-])C)\c4[n-]nnn4 C17112009
Cc1ccc(cc1S(=O)(=O)[N-]c2ccc(c(c2)[N+](=O)[O-])Cl)C(=O)[O-] C13028021
c1ccc(c(c1)[N+](=O)[O-])S(=O)(=O)[N-]c2c(cccc2Cl)C(=O)[O-] C13278567
Cc1c(c(nc(n1)SCC(=O)N[C@H]2CCC[C@@H]([C@H]2C)C)[O-])CCC(=O)[O-] C13447504
Cc1c(c(nc(n1)S[C@@H](C)C(=O)NC2CCCCC2)[O-])CCC(=O)[O-] C13448854
Cc1c(sc(n1)[O-])S(=O)(=O)[N-]c2cc(ccc2Cl)[N+](=O)[O-] C40810210
CCc1ccc(cc1S(=O)(=O)[N-]c2cc(ccc2Cl)C(=O)NC)C(=O)[O-] C42794291
Cc1ccc(cc1S(=O)(=O)Nc2ccc(cc2C(=O)[O-])Cl)C(=O)[O-] C48344027
CCCc1cc(nc(n1)S[C@H](C)/C(=N/c2nnc(s2)CC)/[O-])[O-] C41627629
c1cc(cc(c1)OCCC(=O)[O-])/C=C\2/C(=O)N=C(S2)[N-]c3ccc(cc3)O C16908334
CCC1=C(N2[C@@H](N=C(N=C2NC1=C)[N-]c3ccc(cc3)F)c4ccccn4)[O-] C36559495
CCC1=C(N2[C@@H](N=C(N=C2NC1=C)[N-]c3ccc(cc3)F)c4cccnc4)[O-] C51249215
C=C1C=C(N2[C@@H](N=C(N=C2N1)[N-]c3ccc(cc3)F)c4cccnc4)[O-] C54473746
Cc1c(cc(o1)C(=O)[O-])S(=O)(=O)[N-]c2ccc(c(c2)Cl)Cl C55311240
Cc1ccccc1[N-]S(=O)(=O)c2cc(oc2Br)C(=O)[O-] C55313113
Cc1c2cc(cnc2n(n1)C)[N-]S(=O)(=O)c3cc(ccc3C(C)C)C(=O)[O-] C55580125
CC(C)c1ccc(cc1S(=O)(=O)[N-]c2ccccc2n3cncn3)C(=O)[O-] C55583558
Cc1ccc(cc1S(=O)(=O)[N-]c2cc(ccc2C(=O)NC)Cl)C(=O)[O-] C55651713
Cc1ccc(cc1S(=O)(=O)[N-]c2cc(ccc2F)N3CCOC3=O)C(=O)[O-] C57122361
c1cc(ccc1C(=O)[O-])[N-]S(=O)(=O)c2cc3c(cc2Cl)NC(=O)C3 C58637108
COc1ccc(cc1/C=C/C(=O)Nc2cc(cc(c2)C(=O)[O-])C(=O)[O-])Cl C59312898
C=C1C=C(N2[C@@H](N=C(N=C2N1)[N-]c3cccc(c3)C(F)(F)F)c4ccccn4)[O-] C59349467
c1ccc(c(c1)N[C@@H]2CC(=O)N(C2=O)c3cc(cc(c3)C(=O)[O-])C(=O)[O-])F C16902142
Cc1c(cccc1S(=O)(=O)[N-]c2cccc(c2C(=O)[O-])F)[N+](=O)[O-] C47202347
CSc1cc(ccc1[N-]S(=O)(=O)c2ccc(s2)[N+](=O)[O-])C(=O)[O-] C64244851
Cc1ccc(c(c1)C)N[C@H]2CC(=O)N(C2=O)c3cc(cc(c3)C(=O)[O-])C(=O)[O-] C16902128
Cc1ccc(c(c1)N[C@H]2CC(=O)N(C2=O)c3cc(cc(c3)C(=O)[O-])C(=O)[O-])C C16902130
Cc1cc(c(c(c1)C)N[C@H]2CC(=O)N(C2=O)c3cc(cc(c3)C(=O)[O-])C(=O)[O-])C C16902134
c1ccc(c(c1)N[C@H]2CC(=O)N(C2=O)c3cc(cc(c3)C(=O)[O-])C(=O)[O-])F C16902142
Cc1ccc(c(c1)C(=O)[O-])[N-]S(=O)(=O)c2cc(c(cc2[N+](=O)[O-])C)C C65549203
c1cc2c[nH]nc2cc1[N-]S(=O)(=O)c3cc(cc(c3Cl)Cl)C(=O)[O-] C66813743
c1cc(cc(c1)n2c(c(nn2)S(=O)(=O)c3cc(ccc3Cl)Cl)c4ccc(cc4)Cl)C(=O)[O-] C11759827
CCc1ccccc1N(c2nc(cs2)CSc3ncc(n3c4ccc(cc4)F)C(=O)[O-])C(=O)C C13015839
Cc1cc(c(n1c2ccc(cc2)C(C)C)C)C(=O)CSc3nnc(n3CC(=O)[O-])c4cccs4 C13204264
c1ccc(cc1)CCn2c(=O)c3c(csc3nc2SCc4c(cco4)C(=O)[O-])c5cccs5 C13256599
Cc1cc(c2c(c1)sc(n2)N3[C@@H](C(=C(C3=O)[O-])C(=O)c4ccc(cc4)OC)c5ccc(cc5)C(C)(C)C)C C09240114
Cc1cc(c2c(c1)sc(n2)N3[C@H](C(=C(C3=O)[O-])C(=O)c4ccccc4)c5ccc(cc5)C(=O)OC)C C09073691
CC(C)(C)c1ccc(cc1)[C@H]2C(=C(C(=O)N2CCCN3CCOCC3)[O-])C(=O)c4ccc(cc4)OCC=C C20264874
c1cc(cc(c1)N2[C@H](C(=C(C2=O)[O-])C(=O)c3ccc(cc3)[N+](=O)[O-])c4ccc(cc4)Cl)C(F)(F)F C09424562
C[C@@H]1CCc2cc(ccc2N1S(=O)(=O)c3ccc(cc3)[N-]S(=O)(=O)c4ccc(s4)Cl)F C20572300
CCOc1ccc(cc1C)C(=O)C2=C(C(=O)N([C@@H]2c3ccc(cc3)C(C)C)CCCN4CCOCC4)[O-] C24081003
c1ccc(cc1)CN2[C@@H](C(=C(C2=O)[O-])C(=O)c3cccs3)c4ccc(cc4)I C33516039
Cc1c(sc(n1)N2[C@@H](C(=C(C2=O)[O-])C(=O)c3ccc(cc3)OC)c4ccc(c(c4)Cl)Cl)C(=O)C C16732171
Cc1cc(ccc1C(=O)C2=C(C(=O)N([C@@H]2c3ccc(cc3)C(C)(C)C)Cc4cccnc4)[O-])OCC=C C09994526
CCOc1cc(ccc1OCCC(C)C)[C@@H]2C(=C(C(=O)N2Cc3ccco3)[O-])C(=O)c4ccc(cc4)F C34941104
Cc1ccc(c(c1)C(=O)C2=C(C(=O)N([C@@H]2c3cccc(c3)Oc4ccccc4)CCN5CCOCC5)[O-])C C34944348
Cc1ccc(c(c1)C(=O)C2=C(C(=O)N([C@H]2c3ccc(cc3)C(C)(C)C)c4nc5ccc(cc5s4)C)[O-])C C34954948
Cc1cc(c2c(c1)sc(n2)N3[C@H](C(=C(C3=O)[O-])C(=O)c4ccc(cc4)OC)c5ccc(cc5)N(C)C)C C35263774
CCCOc1ccc(cc1)C(=O)C2=C(C(=O)N([C@H]2c3ccc(cc3)F)c4nc5c(cc(cc5s4)C)C)[O-] C35263942
CCCOc1ccc(cc1)C(=O)C2=C(C(=O)N([C@@H]2c3ccc(cc3)F)c4nc5c(cc(cc5s4)C)C)[O-] C35263943
CCCOc1ccc(cc1)C(=O)C2=C(C(=O)N([C@H]2c3cccs3)c4nc5c(cc(cc5s4)C)C)[O-] C35264000
CCCOc1ccc(cc1)C(=O)C2=C(C(=O)N([C@H]2c3ccccc3F)c4nc5c(cc(cc5s4)C)C)[O-] C35264052
Cc1ccc(cc1)[C@H]2C(=C(C(=O)N2c3nc(c(s3)C(=O)OCC=C)C)[O-])C(=O)/C=C/c4ccccc4 C35420658
CC(C)CCOc1ccc(cc1OC)[C@@H]2C(=C(C(=O)N2c3nccs3)[O-])C(=O)/C=C/c4ccccc4 C35420801
CCCOc1ccc(cc1)[C@H]2C(=C(C(=O)N2c3nc(c(s3)C(=O)C)C)[O-])C(=O)/C=C/c4ccccc4 C35420957
CCOc1cc(ccc1OCC=C)[C@@H]2C(=C(C(=O)N2Cc3ccccc3)[O-])C(=O)/C=C/c4ccccc4 C35444667
Cc1ccc(cc1)[C@H]2C(=C(N=C3N2C(=CS3)/C=C(/N4CCOCC4)\[O-])C)C(=O)OCc5ccccc5 C35701291
CCCOc1ccc(cc1)[C@H]2C(=C(C(=O)N2c3nc4c(cc(cc4s3)C)C)[O-])C(=O)c5ccc(cc5)F C38187343
Cc1cc(c2c(c1)sc(n2)N3[C@@H](C(=C(C3=O)[O-])C(=O)c4ccncc4)c5cccc(c5)OCCC(C)C)C C16736514
Cc1cc(cc(c1Cl)C)O[C@H](C)C(=O)c2c(c(c(=O)n(c2[O-])CCc3ccc(cc3)OC)C#N)C C38624751
Cc1ccc(cc1)Sc2nc(c(s2)C(=O)C3=C(C(=O)N([C@@H]3c4ccc(cc4)OC)CCCOC)[O-])C C39991707
Cc1ccc(cc1)Sc2nc(c(s2)C(=O)C3=C(C(=O)N([C@H]3c4ccc(cc4)OC)CCCOC)[O-])C C39991709
Cc1ccc(cc1)CSc2nnc(s2)/N=C(/C(=C/c3ccc(c(c3)OC)OCC(C)C)/C#N)\[O-] C39997598
CCSc1nnc(s1)N2[C@@H](C(=C(C2=O)[O-])C(=O)c3ccc(cc3)OCC(C)C)c4cccs4 C40000098
CCCSc1nnc(s1)N2[C@@H](C(=C(C2=O)[O-])C(=O)c3ccc(cc3)OCC=C)c4ccc(cc4)F C40003193
C=CCOc1ccc(cc1)C(=O)C2=C(C(=O)N([C@H]2c3cccs3)c4nnc(s4)SCC=C)[O-] C40003244
CCCCN1[C@H](C(=C(C1=O)[O-])C(=O)c2ccc(cc2)Br)c3ccc(c(c3)OC)OCC(C)C C40077199
CCCCN1[C@@H](C(=C(C1=O)[O-])C(=O)c2ccc(cc2)OC(C)C)c3ccc(c(c3)OC)OCC(C)C C40079549
CCCCN1[C@@H](C(=C(C1=O)[O-])C(=O)c2ccc(c(c2)C)OC)c3ccc(c(c3)OC)OCCC(C)C C40085425
CCCCN1[C@H](C(=C(C1=O)[O-])C(=O)c2ccc(c(c2)C)OCC=C)c3cc(ccc3OC)Br C40092502
CCCCN1[C@H](C(=C(C1=O)[O-])C(=O)c2ccc(cc2)S(=O)(=O)N3CCCCC3)/C=C/c4ccccc4 C40111314
CCOC(=O)c1ccc(c(c1)Cl)[N-]S(=O)(=O)c2ccc(c(c2)I)OC C44843351
c1ccc2c(c1)c(cn2CCOc3ccc(cc3)Cl)/C=C/4\C(=NC(=O)N(C4=O)c5ccc(cc5)Cl)[O-] C01253788
CCc1cc(ccc1c2ccc(o2)/C=C\3/C(=NN(C3=O)c4ccc(c(c4)C(=O)[O-])Cl)C)Br C58833618
CCOc1cc(cc(c1OCc2ccccc2)CC=C)/C=C/3\C(=NC(=O)N(C3=O)c4ccc(cc4)F)[O-] C59135033
CCOc1cc(cc(c1OCc2ccc(cc2)F)CC=C)/C=C/3\C(=NC(=O)N(C3=O)c4ccc(cc4)F)[O-] C59135608
CCO/C(=C/1\C(=O)/C(=C/c2ccc(c(c2)Br)N(C)C)/S\C1=N/c3ccc(cc3)OC)/[O-] C59247675
Cc1ccc(c(c1)C)N2C(=O)/C(=C/c3cc(ccc3OCc4ccccc4)Br)/C(=NC2=O)[O-] C59860654
CCCCOc1ccc(cc1OC)/C=C/2\C(=NC(=O)N(C2=O)c3ccc(c(c3C)C)Br)[O-] C59860847
Cc1ccccc1OCCn2cc(c3c2cccc3)/C=C\4/C(=O)N=C(N(C4=O)c5ccc(c(c5)Cl)C)[O-] C08913858
Cn1c2cc(c(cc2n(c1=O)C)Sc3ccc(cc3)Cl)[N-]S(=O)(=O)c4cc(ccc4F)F C64580880
COc1ccc(c(c1OC)C(=O)[O-])[C@@H]2N3[C@@H](CC(=N3)c4ccccn4)c5cc(ccc5O2)Br C01252105
CC1=NC2=C([C@H](C1C(=O)OCC(C)C)c3cc(c(c(c3)OC)[O-])[N+](=O)[O-])C(=O)C[C@@H](C2)c4cccs4 C08439751
CC1=NC2=C([C@@H](C1C(=O)OCC(C)C)c3cc(c(c(c3)OC)[O-])[N+](=O)[O-])C(=O)C[C@@H](C2)c4cccs4 C08439752
Cc1ccc(o1)C2=NN3[C@@H](C2)c4cc(ccc4O[C@@H]3c5ccc(c(c5C(=O)[O-])OC)OC)Br C08922354
c1cc(cc2c1cc(s2)S(=O)(=O)N3CCN(C(=O)C3)Cc4cc5cnccc5n4CC(=O)[O-])Cl C13493284
COc1ccc(c(c1OC)C(=O)[O-])[C@@H]2N3[C@H](CC(=N3)c4ccccn4)c5cc(ccc5O2)Br C13550754
Cc1cccc(c1n2c(nnn2)[C@H](c3ccc(cc3Cl)Cl)N(C)C(=O)c4ccccc4C(=O)[O-])C C13896214
Cc1cccc(c1)Oc2ccc(cc2N\3[C@H]4CS(=O)(=O)C[C@@H]4S/C3=N\C(=O)CCCC(=O)[O-])Cl C16740932
Cc1cccc(c1)Oc2ccc(cc2N\3[C@H]4CS(=O)(=O)C[C@H]4S/C3=N\C(=O)CCCC(=O)[O-])Cl C16740934
CCOc1cc(ccc1O[C@@H](C)C(=O)[O-])/C=C/2\C(=O)N(C(=S)S2)c3ccc(cc3)Br C16916692
c1cc(ccc1C(=O)C2=C(C(=O)N([C@H]2c3ccc(c(c3)Cl)Cl)CCCN4CCOCC4)[O-])Cl C19997225
Cc1ccc(cc1)C(=O)C2=C(C(=O)N([C@H]2c3ccc(c(c3)OC)OC)c4nc(c(s4)C(=O)OC)C)[O-] C09271158
CCOc1ccc(cc1OC)[C@H]2C(=C(C(=O)N2Cc3cccnc3)[O-])C(=O)c4ccc(c(c4)C)OCC(C)C C09185032
C=CCOc1ccc(cc1)C(=O)C2=C(C(=O)N([C@H]2c3cccc(c3)Br)CCCn4ccnc4)[O-] C09174586
C[C@H]1Cc2cc(ccc2O1)C(=O)C3=C(C(=O)N([C@H]3c4cccc(c4OC)OC)CCN5CCOCC5)[O-] C18120768
CCOc1cc(ccc1OCC=C)[C@@H]2C(=C(C(=O)N2c3nc4ccc(cc4s3)C)[O-])C(=O)c5ccco5 C33529409
COc1cc(ccc1OCC=C)[C@H]2C(=C(C(=O)N2CCCN3CCOCC3)[O-])C(=O)c4ccc(cc4)Cl C33758343
CCCCOc1ccc(cc1OC)[C@@H]2C(=C(C(=O)N2CCN3CCOCC3)[O-])C(=O)c4cc(ccc4C)C C34944465
CCOc1cc(ccc1OCC=C)[C@H]2C(=C(C(=O)N2CCN3CCOCC3)[O-])C(=O)c4ccc(cc4)Cl C35275322
CCCOc1ccc(cc1OCC)[C@H]2C(=C(C(=O)N2CCN3CCOCC3)[O-])C(=O)c4ccc(cc4)F C35298284
CCOc1cc(ccc1OCC=C)[C@H]2C(=C(C(=O)N2Cc3ccccc3)[O-])C(=O)c4c(nc5n4cccc5)C C35420374
Cc1cc(c2c(c1)sc(n2)N3[C@@H](C(=C(C3=O)[O-])C(=O)c4c(nc(s4)C)C)c5ccc(cc5)SC)C C35566535
Cc1ccc(cc1)[C@@H]2C(=C(C(=O)N2c3nnc(s3)SCc4ccc(cc4)F)[O-])C(=O)c5ccncc5 C35569125
CCN(CC)C(=O)C1=C(N=C2N([C@@H]1c3cccc(c3)Cl)C(=CS2)/C=C(/N4CCN(CC4)C(=O)C)\[O-])C C35698322
c1ccc2c(c1)cc(o2)C(=O)C3=C(C(=O)N([C@@H]3c4cccc(c4)Br)CCN5CCOCC5)[O-] C09008742
C[C@@H]1Cc2cc(ccc2O1)C(=O)C3=C(C(=O)N([C@H]3c4ccc(c(c4)OC)OC)CCN5CCOCC5)[O-] C15952858
Cc1ccc(o1)[C@H]2C(=C(C(=O)N2CCCN3CCOCC3)[O-])C(=O)c4c(nc(s4)c5ccccc5)C C33812957
C[C@@H]1Cc2cc(ccc2O1)C(=O)C3=C(C(=O)N([C@@H]3c4ccc(c(c4)OC)OCCC(C)C)CCOC)[O-] C08383877
CS(=O)(=O)[N-]c1ccccc1C2=NN([C@H](C2)c3ccc4c(c3)nccn4)S(=O)(=O)c5ccccc5 C39563640
CCn1c(c(c(c(c1=O)C#N)C)/C=C/2\C(=O)N(C(=S)S2)CCCCCC(=O)[O-])N3CCC[C@H](C3)C C39769305
CCCn1c(c(c(c(c1=O)C#N)C)/C=C/2\C(=O)N(C(=S)S2)CCCCCC(=O)[O-])N3CCC[C@H](C3)C C39770043
CCOC(=O)c1c(nc(s1)N2[C@@H](C(=C(C2=O)[O-])C(=O)c3ccc(cc3)OC(C)C)c4cccs4)C C39828122
CCOC(=O)c1c(nc(s1)N2[C@H](C(=C(C2=O)[O-])C(=O)c3ccc(cc3)OC(C)C)c4cccs4)C C39828123
CCCCN1c2ccccc2[C@]3(C1=O)C(=C(C(=O)N3CCN4CCOCC4)[O-])C(=O)c5cc6ccccc6o5 C39840890
CCSc1nnc(s1)N2[C@H](C(=C(C2=O)[O-])C(=O)c3ccc4c(c3)C[C@H](O4)C)c5ccc(cc5)N(C)C C40000391
CCCCN1[C@H](C(=C(C1=O)[O-])C(=O)c2cc3cccc(c3o2)OC)c4ccc(c(c4)OC)OCC(C)C C40098489
CCCCN1[C@@H](C(=C(C1=O)[O-])C(=O)c2ccc(cc2)S(=O)(=O)N(C)C)c3ccc(cc3)N(CC)CC C40110951
CCCCN1[C@H](C(=C(C1=O)[O-])C(=O)c2ccc(cc2)S(=O)(=O)N(C)C)c3ccc(cc3)N(CC)CC C40110953
CCCCN1[C@@H](C(=C(C1=O)[O-])C(=O)c2ccc(cc2)S(=O)(=O)N3CCCCC3)c4ccc(cc4)N(C)C C40111290
CCCCN1[C@H](C(=C(C1=O)[O-])C(=O)c2ccc(cc2)S(=O)(=O)N3CCCCCC3)c4ccccc4OC C40112273
CCOc1ccc(cc1OC)/C=C/C(=O)N2CCCc3c2ccc(c3)S(=O)(=O)[N-]c4nnc(s4)C C40176133
Cc1cc(cc(c1Cl)C)O[C@H](C)C(=O)c2c(c(c(=O)n(c2[O-])CCc3ccc(c(c3)OC)OC)C#N)C C40523488
CCCC[C@H]1CC=C(C(=O)N1Cc2ccc(cc2)c3ccccc3c4[n-]nnn4)CN(C)S(=O)(=O)C C52618053
CCOC(=O)c1ccc(cc1)N2C(=O)[C@@H]3[C@H](c4c(nc(s4)[S-])S[C@@H]3C2=O)c5ccc(cc5)Cl C40475501
CCOc1cc(ccc1OCC(=O)OCC)/C=C/2\C(=NC(=O)N(C2=O)c3cccc(c3)Br)[O-] C59198409
Cc1cc(c(n1c2cccc(c2)C(=O)OC)C)/C=C/3\C(=NC(=S)N(C3=O)c4ccc(cc4OC)OC)[O-] C59595426
Cc1ccccc1OCc2nc3ccccc3c(=O)n2/N=C/c4cc(cc(c4[O-])Br)[N+](=O)[O-] C38163432
CCOC(=O)C1=C([C@H](C(=N1)C)C(=O)C2=C(C(=O)N([C@H]2c3ccc(cc3)C)CCCN4CCOCC4)[O-])C C09008421
Cc1ccc(cc1)S(=O)(=O)C2=C(C(=O)N([C@@H]2c3ccc(cc3)C(=O)OC)Cc4ccccc4OC)[O-] C64558400
Cc1ccc(cc1)S(=O)(=O)C2=C(C(=O)N([C@H]2c3ccc(cc3)C(=O)OC)Cc4ccccc4OC)[O-] C64558402
C/C(=C\c1ccccc1)/C=C\2/C(=O)N(C(=O)S2)[C@H](CC(=O)[O-])C(=O)[O-] C04193983
c1cc2cc(ccc2nc1)/C=C/3\C(=O)N(C(=S)S3)[C@@H](CCC(=O)[O-])C(=O)[O-] C08991073
c1ccc2c(c1)C=C(CO2)/C=C/3\C(=O)N(C(=S)S3)[C@@H](CCC(=O)[O-])C(=O)[O-] C09051211
c1cc(c(cc1/C=C/C(=O)[O-])[N+](=O)[O-])Oc2cc(cc(c2)C(=O)[O-])C(=O)[O-] C13274621
c1c(c(cc(c1S(=O)(=O)N2C[C@H]3C[C@H]3[C@H]2C(=O)[O-])Cl)Cl)C(=O)[O-] C13401174
CCCc1nnc(s1)/N=C(/c2c(=O)c3ccccc3n(c2[O-])CC=C)\[O-] C05444277
c1cc2c(c(c1)S(=O)(=O)[N-]c3ccc(cc3C(=O)[O-])Cl)nsn2 C19335151
c1ccc(cc1)Cc2cc(c(c(c2)[N+](=O)[O-])[O-])/C=C/3\C(=NC(=S)S3)[O-] C19594105
C[C@@H](C(=O)[O-])Oc1ccc(cc1)/C=C/2\C(=NC(=S)N(C2=O)CC=C)[O-] C19823973
c1cc(cc(c1)[N+](=O)[O-])[C@@H](c2c([nH]c(=S)[nH]c2=O)[O-])c3c([nH]c(=S)nc3[O-])[O-] C16399818
c1ccnc(c1)[C@H]2C(=C(C(=O)N2CCCC(=O)[O-])[O-])C(=O)c3ccc(cc3)F C19973420
c1cc(cc(c1)[N-]C2=NC(=O)/C(=C/c3ccc4c(c3)OCO4)/S2)C(=O)[O-] C20449179
CC(=O)C1=C(C(=O)N([C@H]1c2ccccc2F)C[C@H](CC(=O)[O-])c3ccccc3)[O-] C27527733
CC(C)(C)c1nc2cc(ccc2o1)[N-]S(=O)(=O)c3cc(cs3)C(=O)[O-] C32097529
c1c(csc1S(=O)(=O)[N-]c2cc3c(cc2Cl)OCCO3)C(=O)[O-] C13278733
C[C@H](C(=O)[O-])Oc1ccc(cc1)/C=C\2/C(=NC(=S)N(C2=O)CC=C)[O-] C12381039
c1cc(ccc1C(=O)C2=NN=C([N-][N-]2)C(=O)c3ccc(cc3)Cl)Cl C35565100
CC1=C([C@H](N2C(=CSC2=N1)C=C([O-])[O-])c3ccc(cc3)OC)C(=O)OC C35675035
Cc1ccccc1[C@@H]2C(=C(N=C3N2C(=CS3)C=C([O-])[O-])C)C(=O)OC C35675041
Cc1ccc(cc1)[C@H]2C(=C(N=C3N2C(=CS3)C=C([O-])[O-])C)C(=O)OC C36048844
c1cc(ncc1Br)[N-]S(=O)(=O)N2CCCC[C@H]2C(=O)[O-] C37656236
c1c(c(nc(c1C(=O)[O-])[O-])SCCSC2=NC(=O)C(=C[C@@H]2C#N)C(=O)[O-])C#N C39142956
CCC1=C([NH+]=C([C@H]1C(=O)[O-])CC2=NC(=C([C@@H]2C(=O)[O-])CC)C(=O)[O-])C(=O)[O-] C39568451
CC[C@@H]1CCCCN1C(=O)CSc2nc(c(c(n2)[O-])CCC(=O)[O-])C C13447237
Cc1c(c(nc(n1)S[C@@H](C)C(=O)N(C)c2ccccc2)[O-])CCC(=O)[O-] C13448607
CS(=O)(=O)[N-]c1ccccc1[N-]S(=O)(=O)c2ccc(nc2)Cl C32595840
CN(C)c1ccc(cc1)/C=C\2/C(=O)N(C(=S)S2)[C@@H](CCC(=O)[O-])C(=O)[O-] C15034841
C[C@@H](/C(=N/c1nnc(s1)C(C)C)/[O-])Sc2nc3c(c(n2)[O-])CCC3 C41607647
CCc1nnc(s1)/N=C(/[C@H](CC)Sc2nc3c(c(n2)[O-])CCC3)\[O-] C41607660
CCc1cc(nc(n1)S[C@H](CC)/C(=N/c2nnc(s2)C(C)C)/[O-])[O-] C41626322
CC[C@H](/C(=N/c1nnc(s1)C)/[O-])Sc2nc3c(c(n2)[O-])CCCC3 C41628429
c1ccc(cc1)n2c(nnc2[S-])CSc3nc4ccccc4c(n3)[O-] C06492099
CC[C@@H]1C(=O)N=C(S1)[N-]c2ccc(cc2)S(=O)(=O)[N-]c3nccs3 C39843642
C[C@@H]1C(=O)N=C(S1)[N-]c2ccc(cc2)S(=O)(=O)[N-]c3nccs3 C39843644
c1cc(ncc1Cl)[N-]S(=O)(=O)c2cc(oc2Br)C(=O)[O-] C55313228
Cc1c(c(n(n1)C)Cl)S(=O)(=O)[N-]c2ccc(cc2C(=O)[O-])C(C)C C55600546
CC(=CCC/C(=C/CC/C(=C/CS[P@@](=O)([O-])OP(=O)([O-])[O-])/C)/C)C C12504469
CC1=N[C@@H](C(=C1CC(=O)[O-])CCC(=O)[O-])CC2=NCC(=C2CC(=O)[O-])CCC(=O)[O-] C03872322
c1cc(c(cc1C(=O)[O-])n2c(=O)c3cc4c(cc3c2=O)c(=O)n(c4=O)c5cc(ccc5[O-])C(=O)[O-])[O-] C36051542
C[C@H](C(=O)[O-])S[C@@H]1CC(=O)N(C1=O)c2cc(cc(c2)C(=O)[O-])C(=O)[O-] C16900467
c1cc(oc1/C=C\c2c(c(=O)[nH]c(n2)[O-])[N+](=O)[O-])c3cc(cc(c3)C(=O)[O-])C(=O)[O-] C30843432
C1CC(C(=O)C(C1)(CCC(=O)[O-])CCC(=O)[O-])(CCC(=O)[O-])CCC(=O)[O-] C04416789
C1C[C@]2(CCC(=O)O[C@]2(C(C1)(CCC(=O)[O-])CCC(=O)[O-])O)CCC(=O)[O-] C12654041
Cc1ccc(cc1)C2=NN=C3[C@H]2C(=CC(=N3)c4ccc(cc4)C(=O)[O-])C(=O)[O-] C63547291
CCCS(=O)(=O)[N-]c1ccc(cc1)[N-]S(=O)(=O)c2ccc(s2)C C63849135
CC(C)(C)C1=C[C@H](N=N1)c2nnc(n2c3ccc(c(c3)C(=O)[O-])Cl)[S-] C20623379
c1cc(ccc1[C@H](CC(=O)[O-])C/N=C/c2c([nH]c(=S)nc2[O-])[O-])Cl C20592015
Cc1c(c(n2c(n1)nc(n2)[N-]S(=O)(=O)c3ccccc3)[O-])CCC(=O)[O-] C49465928
C1CC(C(=O)C1(CCC(=O)[O-])CCC(=O)[O-])(CCC(=O)[O-])CCC(=O)[O-] C25500780
Cc1cc(c(n1c2[n-]ncn2)C)C3=NN=C(SC3)[N-]c4cccc(c4)C#C C66938702
Cc1cccc(c1)/N=c\2/ccc-3c(c4ccc(cc4oc3c2)Nc5ccc(cc5C)S(=O)(=O)[O-])c6ccccc6C(=O)[O-] C04235525
Cc1cc(c(n1c2cc(cc(c2)C(=O)[O-])C(=O)[O-])C)/C=C/3\C(=O)NC(=O)N(C3=O)c4cccc(c4)F C02982519
Cc1cccc(c1NC(=O)CSc2nc3cc(ccc3c(=O)n2c4ccccc4)C(=O)[O-])C(=O)[O-] C13273607
Cc1cccc(c1)c2nnc(n2CC(=O)[O-])Sc3cnn(c(=O)c3Cl)c4ccc(cc4)C(=O)[O-] C13274246
COc1cc(c(cc1C(=O)[O-])Cl)NC(=O)CSc2nnc(n2CC(=O)[O-])c3cccs3 C13274254
CCCCn1c(=O)c2c(c(sc2nc1SCC(=O)Nc3cc(cc(c3)C(=O)[O-])C(=O)[O-])C)C C13353889
c1cc(ccc1n2c(nnc2SCC(=O)Nc3cc(ccc3C(=O)[O-])C(=O)[O-])c4ccncc4)F C13407705
COCCOc1cc(c(cc1OC)C(=O)[O-])NS(=O)(=O)c2cc(ccc2OC)/C=C/C(=O)[O-] C13453675
Cc1ccc(cc1)N2C(=O)/C(=C\c3cc(n(c3C)c4cc(cc(c4)C(=O)[O-])C(=O)[O-])C)/C(=O)NC2=O C09355086
Cc1cc(=O)oc2c1ccc(c2)O[P@](=O)([O-])O[P@@](=O)([O-])Oc3ccc4c(cc(=O)oc4c3)C C15206690
COc1ccc(c(c1)[N+](=O)[O-])c2ccc(o2)/C=C/3\C(=O)N(C(=S)S3)[C@@H](CCC(=O)[O-])C(=O)[O-] C16694899
Cc1cc(c(n1c2cc(cc(c2)C(=O)[O-])C(=O)[O-])C)/C=C/3\C(=NC(=S)N(C3=O)c4ccccc4)[O-] C19800175
c1ccc2c(c1)c(cn2Cc3ccc(o3)C(=O)[O-])/C=C\4/C(=NC(=O)N(C4=O)c5ccc6c(c5)OCO6)[O-] C09265493
CCOc1ccccc1N2C(=O)/C(=C/c3cc(n(c3C)c4ccc(c(c4)C(=O)[O-])Cl)C)/C(=NC2=O)[O-] C19890401
Cc1ccc(cc1)C(=O)C2=C(C(=O)N([C@H]2c3ccc(cc3)Br)CCCCCC(=O)[O-])[O-] C08837508
CC[C@H](C(=O)[O-])Oc1ccc(cc1OC)/C=C/2\C(=O)N=C(S2)[N-]c3ccc(cc3Cl)Cl C16913364
CCOc1cc(ccc1O[C@H](C)C(=O)[O-])/C=C/2\C(=O)N=C(S2)[N-]c3ccc(cc3Cl)Cl C16917976
C=CCn1c(c(c(nc1=S)[O-])[C@H](c2cccc(c2)[N+](=O)[O-])c3c([nH]c(=S)n(c3=O)CC=C)[O-])[O-] C16887567
CC1=CC[C@@]([C@H](C1)c2ccc(cc2)Br)(C(=O)N/N=C/C3=C(CC(CC3=O)(C)C)[O-])C(=O)[O-] C28617794
Cc1ccnc(n1)[N-]S(=O)(=O)c2ccc(cc2)NC(=O)c3ccc(cc3Cl)[N-]S(=O)(=O)C C30755283
C/C=C/C=C/C=C/C(=O)O[C@@H]1[C@H](C2=C(C(=O)N(C2)[C@@H](CCC(=O)[O-])C(=O)[O-])[C@@]3([C@@H]1C(CCC3)(C)C)C)OC C35466056
C=CCn1c(=O)c(c([nH]c1=S)[O-])C(c2ccc(cc2)Cl)c3c([nH]c(=S)n(c3=O)CC=C)[O-] C20268856
Cc1cc(c(n1c2cc(cc(c2)C(=O)[O-])C(=O)[O-])C)/C=C/3\C(=NC(=O)N(C3=O)c4cccc(c4)F)[O-] C19810250
CC(=O)C1=C(C(=O)N([C@@H]1c2ccc(cc2)[N+](=O)[O-])c3ccc(cc3)S(=O)(=O)[N-]c4nccs4)[O-] C12364032
CC[C@@]1(Cc2c(sc3c2c4nnc(n4c5n3c(nn5)SCC(=O)[O-])SCC(=O)[O-])CO1)C C39327494
CC1=C2C(=NC(=NC2=O)CSc3nnc(n3CC(=O)[O-])c4ccc(cc4)Cl)S[C@@H]1C(=O)[O-] C39646934
c1cc2c(cc1C(=O)[O-])sc(n2)N3[C@H](C(=C(C3=O)[O-])C(=O)C4CC4)c5cc6c(c(c5)Cl)OCO6 C13278160
Cc1c(c(nc(n1)SCC(=O)C2=C[C@H](N([C@H]2C)c3ccc4c(c3)OCCO4)C)[O-])CCC(=O)[O-] C39667955
Cc1ccc(cc1N2[C@@H](C(=C(C2=O)[O-])C(=O)c3cccs3)c4cc(ccc4Cl)[N+](=O)[O-])C(=O)[O-] C13194220
c1cc(cc(c1)[N+](=O)[O-])[C@@H]2C(=C(C(=O)N2c3cccc(c3)C(=O)[O-])[O-])C(=O)c4ccc5c(c4)OCO5 C13213700
c1cc(cc(c1)[N+](=O)[O-])[C@H]2C(=C(C(=O)N2c3cccc(c3)C(=O)[O-])[O-])C(=O)c4ccc5c(c4)OCO5 C13213699
Cc1ccc(c(c1)C)C(=O)C2=C(C(=O)N([C@@H]2c3ccc(cc3)C#N)c4cc(ccc4Cl)C(=O)[O-])[O-] C13214428
COc1ccc(c(c1)OC)C(=O)C2=C(C(=O)N([C@@H]2c3ccsc3)c4cc(ccc4Cl)C(=O)[O-])[O-] C13214437
c1cc(ccc1C(=O)C2=C(C(=O)N([C@H]2c3ccc(cc3F)F)c4cc(ccc4Cl)C(=O)[O-])[O-])F C13214497
Cc1cccc(c1)[C@@H]2C(=C(C(=O)N2c3cc(ccc3Cl)C(=O)[O-])[O-])C(=O)c4ccc5c(c4)OCO5 C13214660
Cc1ccc(s1)[C@H]2C(=C(C(=O)N2c3cc(ccc3Cl)C(=O)[O-])[O-])C(=O)c4ccc5c(c4)OCO5 C13214665
COc1cc(cc2c1OCO2)[C@@H]3C(=C(C(=O)N3c4cc(ccc4Cl)C(=O)[O-])[O-])C(=O)c5ccco5 C13214899
Cc1ccc(cc1N2[C@@H](C(=C(C2=O)[O-])C(=O)c3ccccc3OC)c4cccc(c4)[N+](=O)[O-])C(=O)[O-] C13215758
Cc1ccc(cc1N2[C@@H](C(=C(C2=O)[O-])C(=O)c3ccc4c(c3)OCO4)c5ccc(cc5)Cl)C(=O)[O-] C13215840
Cc1ccc(cc1N2[C@@H](C(=C(C2=O)[O-])C(=O)c3ccc4c(c3)OCO4)c5ccc(cc5)C#N)C(=O)[O-] C13215858
Cc1ccc(cc1N2[C@@H](C(=C(C2=O)[O-])C(=O)c3ccco3)c4cc5c(cc4OC)C[C@H](O5)C)C(=O)[O-] C13216256
Cc1ccc(cc1N2[C@H](C(=C(C2=O)[O-])C(=O)c3cc(ccc3Cl)Cl)c4cccs4)C(=O)[O-] C13216263
c1cc(cc(c1)[N+](=O)[O-])[C@H]2C(=C(C(=O)N2c3nc4ccc(cc4s3)C(=O)[O-])[O-])C(=O)c5ccco5 C13218156
Cc1ccc(c(c1)[N+](=O)[O-])c2ccc(o2)/C=C/3\C(=O)N(C(=S)S3)c4cc(cc(c4)C(=O)[O-])C(=O)[O-] C39861760
c1ccc2c(c1)/C(=C/3\C(=O)N(C(=S)S3)c4cc(cc(c4)C(=O)[O-])C(=O)[O-])/C(=O)N2CC(=O)[O-] C39861771
Cc1c(c(n(n1)c2ccccc2)[O-])[C@]3([C@@H]4[C@@H](NC3=O)N(C(=NC4=O)[O-])CCc5ccccc5)C(F)(F)F C39969024
Cc1ccc(cc1/N=C\2/NC(=O)/C(=C/c3cc(n(c3C)c4cc(cc(c4)C(=O)[O-])C(=O)[O-])C)/S2)Cl C59248424
c1ccc2c(c1)c(cn2Cc3ccc(o3)C(=O)[O-])/C=C/4\C(=NC(=O)N(C4=O)c5ccc6c(c5)OCO6)[O-] C16525444
CC[C@@H](C)n1c(c(c(nc1=S)[O-])[C@@H](c2ccccn2)c3c([nH]c(=S)n(c3=O)[C@H](C)CC)[O-])[O-] C37866191
CC(C)C/C(=N\C[C@@H](C(=O)[O-])NC(=O)OCC1c2ccccc2-c3c1cccc3)/C4=C(CC(CC4=O)(C)C)[O-] C66349158
c1ccc(cc1)C(c2ccccc2)(c3ccccc3)SC[C@H](C(=O)[O-])NSc4ccccc4[N+](=O)[O-] C05124401
Cc1ccc(c(c1)Sc2ccc(cc2)NS(=O)(=O)c3cc(cc(c3OC)OC)/C=C/C(=O)[O-])C C13350049
C[C@@H]1CCc2c(sc3c2c(=O)n(c(n3)SCc4c(cco4)C(=O)[O-])CCc5ccc(cc5)F)C1 C13395011
CCc1ccccc1n2c(nnc2SCc3c4c(cccc4sc3C(=O)[O-])F)N5CCOCC5 C13403999
CC[C@@H](C(=O)[O-])Oc1ccc(cc1)/C=C/2\C(=O)N(C(=S)S2)c3ccc(c(c3)C(F)(F)F)Cl C16907301
CCOC(=O)c1c(nc(s1)N2[C@H](C(=C(C2=O)[O-])C(=O)c3ccc(cc3)F)c4ccc(cc4)C(C)C)C C08836076
Cc1c(sc(n1)N2[C@@H](C(=C(C2=O)[O-])C(=O)c3ccc(cc3)F)c4ccc(cc4)C(C)(C)C)C(=O)OC C09244139
Cc1cc(ccc1C(=O)C2=C(C(=O)N([C@@H]2c3ccc(cc3)C(C)(C)C)CCCN4CCOCC4)[O-])OCC=C C24081093
Cc1cc(nc(n1)O[C@H](C(=O)[O-])C(c2ccc(cc2)F)(c3ccc(cc3)F)OCCC4CCCCC4)C C09554005
Cc1c(sc(n1)N2[C@@H](C(=C(C2=O)[O-])C(=O)c3cccs3)c4cccc(c4)OCCC(C)C)C(=O)C C33490330
CCOc1cc(ccc1OCCC(C)C)[C@H]2C(=C(C(=O)N2c3nccs3)[O-])C(=O)c4ccc(cc4)C C33546976
CCc1ccc(cc1)[C@H]2C(=C(C(=O)N2c3nc(c(s3)C(=O)OCC)C)[O-])C(=O)c4ccc(c(c4)F)C C16805433
CCc1ccc(cc1)[C@H]2C(=C(C(=O)N2c3nc(c(s3)C(=O)OCC=C)C)[O-])C(=O)c4ccc(c(c4)F)C C16730513
CCCOc1ccc(cc1)[C@@H]2C(=C(C(=O)N2c3nc(c(s3)C(=O)C)C)[O-])C(=O)c4cc(ccc4C)C C33700970
CCc1ccc(cc1)N2C(=O)/C(=C/c3cn(c4c3cccc4)CCOc5cc(ccc5C)C)/C(=NC2=O)[O-] C01851894
Cc1ccc(cc1)[C@@H]2C(=C(C(=O)N2c3nc(c(s3)C(=O)OCC=C)C)[O-])C(=O)c4cc(ccc4C)C C34953682
CCN(CC)C(=O)C1=C(N=C2N([C@@H]1c3ccc(cc3)F)C(=CS2)/C=C(/N(C)Cc4ccccc4)\[O-])C C35696125
Cc1ccc(cc1)[C@H]2C(=C(N=C3N2C(=CS3)/C=C(/NCc4ccccn4)\[O-])C)C(=O)OCc5ccccc5 C35701251
CC(C)OC(=O)C1=C(N=C2N([C@@H]1c3ccc(cc3)OC)C(=CS2)/C=C(/NCC4CC4)\[O-])C(F)(F)F C35704701
CC1=C([C@H](N2C(=CSC2=N1)/C=C(/N3CCc4ccccc4C3)\[O-])c5ccccc5)C(=O)OCCOC C35969544
CC1=C([C@@H](N2C(=CSC2=N1)/C=C(/N(C)Cc3ccccc3)\[O-])c4ccccc4F)C(=O)OCCOC C36052721
CC1=C([C@H](N2C(=CSC2=N1)/C=C(/NC[C@H]3CCCO3)\[O-])c4ccccc4)C(=O)OCc5ccccc5 C36052978
Cc1ccc(c(c1)C)[C@H]2C(=C(N=C3N2C(=CS3)/C=C(/NCc4ccccc4)\[O-])C)C(=O)OCCOC C36061175
CCOC(=O)C1=C(N=C2N([C@@H]1c3ccc(cc3)C)C(=CS2)/C=C(/N4CCOCC4)\[O-])c5ccccc5 C36063088
CC1=C([C@H](N2C(=CSC2=N1)/C=C(/NCc3cccnc3)\[O-])c4cccs4)C(=O)OCc5ccccc5 C36063447
CCOC(=O)C1=C(N=C2N([C@H]1c3cc(ccc3C)C)C(=CS2)/C=C(/N4CCOCC4)\[O-])C(F)(F)F C36064421
C[C@@H]1Cc2cc(ccc2O1)C(=O)C3=C(C(=O)N([C@H]3c4cccc(c4)OCCC(C)C)Cc5ccco5)[O-] C09424253
CCOC(=O)c1ccc(cc1Cl)NC(=O)c2ccc(c(c2)S(=O)(=O)[N-]c3cccc(c3)C)Cl C38754221
c1ccc(cc1)CSc2nnc(s2)N3[C@@H](C(=C(C3=O)[O-])C(=O)c4cccs4)c5ccc(cc5)F C39835163
Cc1ccc(cc1)CSc2nnc(s2)N3[C@H](C(=C(C3=O)[O-])C(=O)c4ccc(o4)C)c5ccc(cc5)C C39835242
CCCOc1ccc(cc1OCC)/C=C(\C#N)/C(=N/c2nnc(s2)SCc3ccccc3F)/[O-] C39997669
CCN(CC)c1ccc(cc1)[C@H]2C(=C(C(=O)N2c3nnc(s3)SCC)[O-])C(=O)c4ccc(cc4)C C39999833
CCSc1nnc(s1)N2[C@@H](C(=C(C2=O)[O-])C(=O)c3ccc(c(c3)C)OCC=C)c4ccccc4F C40000224
CCCSc1nnc(s1)N2[C@H](C(=C(C2=O)[O-])C(=O)c3ccc(cc3)OCC=C)c4ccccc4F C40003206
CCCOc1cccc(c1)[C@@H]2C(=C(C(=O)N2CCc3ccccc3)[O-])C(=O)c4c(nc5n4cccc5C)C C40004187
Cc1cc(ccc1OCC(C)C)C(=O)C2=C(C(=O)N([C@H]2c3cc(ccc3OC)Br)CC=C)[O-] C40027855
Cc1cc(ccc1OCC=C)C(=O)C2=C(C(=O)N([C@@H]2c3cc(c(c(c3)C(C)(C)C)O)C(C)(C)C)CCCO)[O-] C40052114
Cc1cc(ccc1OCC(C)C)C(=O)C2=C(C(=O)N([C@@H]2c3cccc(c3)Oc4ccccc4)CCCO)[O-] C40052563
CC(C)(C)c1cc(cc(c1O)C(C)(C)C)[C@@H]2C(=C(C(=O)N2CCOCCO)[O-])C(=O)c3ccc(cc3)Cl C40076656
CC(C)(C)c1cc(cc(c1O)C(C)(C)C)[C@H]2C(=C(C(=O)N2CCO)[O-])C(=O)c3ccc(cc3)Br C40077033
CCCCN1[C@@H](C(=C(C1=O)[O-])C(=O)c2ccc(cc2)S(=O)(=O)N3CCCC3)c4ccc(cc4)C(C)C C40111987
CCCCN1[C@@H](C(=C(C1=O)[O-])C(=O)c2ccc(cc2)S(=O)(=O)N3CCCCCC3)/C=C/c4ccccc4 C40112296
c1ccc(cc1)COc2ccccc2/C=N/NC(=O)c3ccccc3[N-]S(=O)(=O)c4ccc(cc4)Cl C43190494
c1ccc2c(c1)-c3ccccc3C2COC(=O)N[C@H](Cc4cc5c6c(c4O)CCCN6CCC5)C(=O)[O-] C44320678
CC[C@H](C)c1ccccc1OCCn2cc(c3c2cccc3)/C=C\4/C(=NC(=O)N(C4=O)c5ccc(cc5)F)[O-] C13685781
COc1ccc(cc1)C(=O)C2=C(C(=O)N([C@H]2c3cccc(c3)Br)CCc4c[nH]c5c4cccc5)[O-] C01413534
CCO/C(=C/1\C(=O)/C(=C/c2ccc(cc2)OCc3ccccc3C#N)/S\C1=N/c4ccc(cc4)OC)/[O-] C59105342
COc1cc(cc(c1OCc2ccc(cc2)Cl)CC=C)/C=C/3\C(=NC(=O)N(C3=O)c4ccc(cc4)F)[O-] C59135030
C=CCc1cc(ccc1OCc2cccc3c2cccc3)/C=C/4\C(=NC(=O)N(C4=O)c5ccc(cc5)F)[O-] C59135539
CCOC(=O)[C@H]\1[C@@H](/C(=C(\[O-])/OCC)/C(=N/C1=C\C(=O)c2ccccc2)C)c3ccccc3C(F)(F)F C29397629
c1ccc2c(c1)c(=O)n(c(n2)SCC(=O)Nc3cc(ccc3Cl)C(=O)[O-])Cc4ccc(cc4)F C13342314
Cc1ccc(cc1NC(=O)CSc2nc3c(c(cs3)c4cccs4)c(=O)n2C(C)C)C(=O)[O-] C13355837
Cc1cc(ccc1C(=O)C2=C(C(=O)N([C@H]2c3ccc(cc3)C(C)(C)C)CCN4CCOCC4)[O-])OCC=C C19938311
COc1ccc(cc1)Cn2c(=O)c3ccc(cc3nc2[S-])C(=O)Nc4ccc(cc4)OC(F)(F)F C03632306
CCN(CCCNC(=O)c1ccc2c(c1)nc(n(c2=O)Cc3ccc(cc3)Cl)[S-])c4cccc(c4)C C02973497
COc1ccc(c(c1)OC)[C@H]2C(=C(C(=O)N2c3cccc(c3)C(F)(F)F)[O-])C(=O)c4ccc(cc4)Cl C09086249
CCOc1cc(ccc1OCCC(C)C)[C@@H]2C(=C(C(=O)N2Cc3ccco3)[O-])C(=O)c4ccc(cc4)C C33546955
Cc1ccc(c(c1)C(=O)C2=C(C(=O)N([C@@H]2c3ccc(c(c3)OC)OCCC(C)C)Cc4ccco4)[O-])C C33697713
Cc1ccc(c(c1)C(=O)C2=C(C(=O)N([C@@H]2c3ccc(c(c3)OC)OCc4ccccc4)Cc5ccco5)[O-])C C33697721
Cc1ccc(c(c1)C(=O)C2=C(C(=O)N([C@@H]2c3ccc(c(c3)OC)OCCC(C)C)c4nccs4)[O-])C C33700433
CCOC(=O)c1c(nc(s1)N2[C@H](C(=C(C2=O)[O-])C(=O)c3ccc(cc3)Cl)c4ccc(cc4)Cl)C C01464738
CC[C@H](C)c1ccc(cc1)N2C(=O)/C(=C/c3cn(c4c3cccc4)CCCOc5ccccc5)/C(=NC2=O)[O-] C08738364
CCc1ccc(cc1)N2C(=O)/C(=C/c3cn(c4c3cccc4)CCCOc5ccc(cc5)C)/C(=NC2=O)[O-] C08915094
Cc1cc(ccc1OCC(C)C)C(=O)C2=C(C(=O)N([C@H]2c3ccc(c(c3)Cl)Cl)CCCOC)[O-] C09019992
CCOC(=O)c1c(nc(s1)N2[C@H](C(=C(C2=O)[O-])C(=O)c3cc(ccc3C)C)c4ccc(cc4)Cl)C C34953413
Cc1ccc(o1)C(=O)C2=C(C(=O)N([C@H]2c3ccc(cc3)OCC=C)c4nc5c(cc(cc5s4)C)C)[O-] C35263634
CCCOc1ccc(cc1)C(=O)C2=C(C(=O)N([C@H]2c3cccc(c3)O)c4nc5c(cc(cc5s4)C)C)[O-] C35264101
CC(C)(C)c1cc(cc(c1O)C(C)(C)C)[C@@H]2C(=C(C(=O)N2Cc3ccco3)[O-])C(=O)c4ccc(cc4)Cl C35297387
CCOc1cc(cc(c1OCC)Br)/C=C\2/C(=O)N(/C(=N\c3ccc(cc3)C(=O)[O-])/S2)C C35656999
CC1=C([C@H](N2C(=CSC2=N1)/C=C(/NCc3ccccc3)\[O-])c4ccc(cc4)Cl)C(=O)OCCOC C35696296
CC1=C([C@@H](N2C(=CSC2=N1)/C=C(/NCc3ccncc3)\[O-])c4cccc(c4)Cl)C(=O)OC(C)(C)C C35703917
CC(C)OC(=O)C1=C(N=C2N([C@H]1c3ccc(cc3)OC)C(=CS2)/C=C(/NCC4CC4)\[O-])C(F)(F)F C35704702
CC1=C([C@@H](N2C(=CSC2=N1)/C=C(/NC[C@@H]3CCCO3)\[O-])c4ccc(cc4)Cl)C(=O)NC(C)(C)C C35709918
CC1=C([C@@H](N2C(=CSC2=N1)/C=C(/NCc3ccccn3)\[O-])c4ccc(cc4)F)C(=O)Nc5ccccc5 C36052563
CC1=C([C@@H](N2C(=CSC2=N1)/C=C(/N(C)Cc3ccccc3)\[O-])c4cccc(c4)F)C(=O)OCCOC C36052745
CC1=C([C@@H](N2C(=CSC2=N1)/C=C(/NCc3ccc(cc3)F)\[O-])c4ccc(cc4)F)C(=O)N(C)C(C)C C36053730
CC1=C([C@H](N2C(=CSC2=N1)/C=C(/N3CCOCC3)\[O-])c4ccccc4F)C(=O)OCc5ccccc5 C36061245
CC[C@H](C)c1ccc(cc1)OCCn2cc(c3c2cccc3)/C=C\4/C(=O)N=C(N(C4=O)c5ccc(cc5)F)[O-] C36496224
Cc1c(sc(n1)c2ccccc2)C(=O)C3=C(C(=O)N([C@@H]3c4ccc(cc4)C(C)C)CCN5CCOCC5)[O-] C33812770
C[C@@H](C(=O)Nc1cc(cc(c1)Cl)Cl)Sc2nnc(n2[C@H](C(C)C)C(=O)[O-])c3cccs3 C13271431
c1ccc(cc1)CSc2nnc(s2)N3[C@H](C(=C(C3=O)[O-])C(=O)c4cccs4)c5ccc(cc5)F C39835164
CCc1ccc(cc1)[C@@H]2C(=C(C(=O)N2c3nnc(s3)SCc4ccccc4)[O-])C(=O)c5ccc(o5)C C39835185
c1ccc(cc1)[C@@H]2C(=C(C(=O)N2c3nnc(s3)SCc4ccc(cc4)Cl)[O-])C(=O)c5ccco5 C39835261
CCCc1nnc(s1)/N=C(/C(=C/c2cn(nc2C34CC5CC(C3)CC(C5)C4)c6ccccc6)/C#N)\[O-] C39997869
CCCOc1ccc(cc1C)C(=O)C2=C(C(=O)N([C@@H]2c3cccs3)c4nnc(s4)SCC)[O-] C40000206
CCSc1nnc(s1)N2[C@@H](C(=C(C2=O)[O-])C(=O)c3ccc(c(c3)C)OCC=C)c4ccc(cc4)C C40000210
CCCSc1nnc(s1)N2[C@@H](C(=C(C2=O)[O-])C(=O)c3ccc(cc3)OCC=C)c4ccccc4F C40003205
CCOc1cc(ccc1OCCC(C)C)[C@@H]2C(=C(C(=O)N2CC=C)[O-])C(=O)c3ccc(cc3)Br C40026048
CCOc1cc(ccc1OCc2ccccc2)[C@H]3C(=C(C(=O)N3CC=C)[O-])C(=O)c4ccc(c(c4)F)C C40028945
CC(C)(C)c1cc(cc(c1O)C(C)(C)C)[C@@H]2C(=C(C(=O)N2CCO)[O-])C(=O)c3ccc(cc3)Br C40077032
CCCCc1ccc(cc1)N2[C@H](NC(=O)C(=C2[S-])C#N)c3ccc(c(c3)OC)OCc4ccccc4 C40147932
c1ccc2c(c1)-c3ccccc3C2COC(=O)N[C@@H](Cc4cc5c6c(c4O)CCCN6CCC5)C(=O)[O-] C44320677
c1ccc2c(c1)-c3ccccc3C2COC(=O)N[C@@H](Cc4cc(cc(c4)Br)Cl)C(=O)[O-] C44321240
Cc1cc(c(cc1N2CCOCC2)C)C[C@@H](C(=O)[O-])NC(=O)OCC3c4ccccc4-c5c3cccc5 C44323893
CCOc1ccc(cc1OC)CCCNC(=O)c2ccc(c(c2)Cl)[N-]S(=O)(=O)c3ccc(cc3)C C44899738
CCO/C(=C/1\C(=O)/C(=C/c2cc(c(c(c2)Cl)OCC=C)OC)/S\C1=N/c3ccc(cc3)OC)/[O-] C59364829
CCO/C(=C/1\C(=O)/C(=C/c2cc(c(c(c2)Cl)OCC#N)Cl)/S\C1=N/c3ccc(cc3)OC)/[O-] C59366131
CCCOc1ccc(cc1OC)/C=C/2\C(=NC(=O)N(C2=O)c3ccc(cc3)C45CC6CC(C4)CC(C6)C5)[O-] C59860798
COc1cc(ccc1OCC=C)/C=C/2\C(=NC(=O)N(C2=O)c3ccc(cc3)C45CC6CC(C4)CC(C6)C5)[O-] C59861686
COc1ccc(c(c1)OC)[C@@H]2/C(=C(/C=C/c3ccccc3)\[O-])/C(=O)C(=O)N2c4cccc(c4)C(F)(F)F C09110980
c1ccc2c(c1)-c3ccccc3C2COC(=O)N[C@@H](Cc4ccc(s4)Br)C(=O)[O-] C02243678
Cc1c(c(n(n1)c2ccc(cc2)C(C)(C)C)C)[C@H]3C[C@@H](C=C3)NC(=O)CC4(CCCC4)CC(=O)[O-] C08624104
Cc1ccc(cc1)[C@H]2C3=C(C[C@@H](CC3=O)c4ccc(cc4)Cl)Nc5ccccc5N2C(=O)CCC(=O)[O-] C01409612
c1ccc2c(c1)CN(C2)c3ccc(cc3)C(=O)Nn4c(ccc4c5ccc(cc5)Cl)CCC(=O)[O-] C09095715
COc1ccc(cc1)[C@H]2c3c([nH]c(=O)s3)S[C@H]([C@@H]2C(=O)c4cccc5c4CCCC5)C(=O)[O-] C00938270
C[C@@H]1[C@@H](c2cc(cc(c2N[C@@H]1c3cccc(c3)F)C(=O)[O-])Br)c4ccc(c(c4)OC)OC C12417226
C[C@H](c1cc(c(cc1Cl)Cl)F)NS(=O)(=O)c2cc(ccc2Br)C(=O)[O-] C13073183
Cc1ccc(cc1)C(=O)C2=C(C(=O)N([C@H]2c3ccc(cc3)Br)CCCCCC(=O)[O-])O C09379724
Cc1ccc(cc1)[C@@H](CC(=O)[O-])NC(=O)c2ccc(c(c2)OC)OCc3ccc(cc3Cl)Cl C13179657
Cc1ccc(c(c1)S(=O)(=O)Nc2c(cc(cc2Br)Br)C(=O)[O-])OC C13464870
CC(C)CCn1c2ccccc2c(=O)c(c1[O-])C(=O)Nc3ccc(cc3)I C06213605
c1ccc(c(c1)C(=O)Nc2nc(cs2)c3cccs3)[N-]S(=O)(=O)c4ccc(cc4)Cl C20569914
Cc1ccc(cc1[N-]S(=O)(=O)c2cc(ccc2F)F)S(=O)(=O)Nc3ccc(cc3)Cl C20627155
C[C@@H](C12CC3CC(C1)CC(C3)C2)NC(=O)CCCn4c(=O)c5cc(ccc5nc4[S-])Br C20644193
c1cc(ccc1CCNC(=O)CCCCCn2c(=O)c3cc(ccc3nc2[S-])Br)Cl C02973901
CCc1ccccc1NC(=S)N(Cc2cccc(c2)Br)CC3CCC(CC3)C(=O)[O-] C03036502
c1ccc(c(c1)C(=O)Nc2cccc(c2)/C=C/3\C(=O)N(C(=S)S3)c4cccc(c4)C(=O)[O-])Cl C23215733
CCC[C@@H](C)NC(=O)c1cc(ccc1Cl)S(=O)(=O)[N-]c2cc(ccc2Br)C C27462242
Cc1cccc(c1NC(=O)C(=O)/C(=C(/C=C/c2ccccc2)\[O-])/[C@H]3c4ccccc4C(=O)O3)C(C)C C05316679
Cc1ccccc1CSCCNC(=O)c2ccc(cc2Cl)[N-]S(=O)(=O)c3ccccc3 C30873440
CCc1c(nc(n(c1=O)c2ccccc2C)SCC(=O)NC(c3ccccc3)c4ccccc4)[O-] C08705016
COc1cc(ccc1O)[C@H]2C(=C(C(=O)N2c3cccc(c3)C(F)(F)F)[O-])C(=O)c4ccc(cc4)Cl C09272379
Cc1ccc(c(c1)N2[C@H](NC(=O)C(=C2[S-])C#N)c3ccc(c(c3)OC)OCc4ccccc4)C C33380295
COc1cc(ccc1O)[C@@H]2C(=C(C(=O)N2c3cccc(c3)Br)[O-])C(=O)c4ccccc4 C09272494
CC(C)c1ccc(cc1)N2[C@H](NC(=O)C(=C2[S-])C#N)c3ccc(c(c3)OC)OCc4ccccc4 C34795831
c1ccc2c(c1)c(c[nH]2)CCN3[C@H](C(=C(C3=O)[O-])C(=O)c4ccc(cc4)F)c5cccc(c5)Br C01413464
COc1cc(cc(c1O)Br)[C@@H]2C(=C(C(=O)N2Cc3ccccc3)[O-])C(=O)/C=C/c4ccccc4 C35444623
CCN/C(=C/C1=CSC2=NC(=C([C@H](N12)c3ccccc3Cl)C(=O)OCC)C(F)(F)F)/[O-] C35692992
CCOC(=O)C1=C(N=C2N([C@H]1c3ccccc3Cl)C(=CS2)/C=C(/NC4CC4)\[O-])C(F)(F)F C35692996
CCC1=C([C@H](N2C(=CSC2=N1)/C=C(/NCc3ccc(cc3)F)\[O-])c4cccs4)C(=O)OC C36064447
Cc1ccc(c(c1)Br)NC(=O)c2ccc3c(c2)nc4c(c3SCC(=O)[O-])CCCC4 C09611656
CCOc1ccc(cc1)[C@H](C)NC(=O)c2ccc(c(c2)S(=O)(=O)[N-]c3cccc(c3C)C)Cl C38755376
COc1ccccc1N2[C@@H](NC(=O)C(=C2[S-])C#N)c3ccc(o3)c4cccc(c4)C(F)(F)F C39887575
Cc1cc(ccc1OCC(C)C)C(=O)C2=C(C(=O)N([C@@H]2c3cccc4c3cccc4)CCCO)[O-] C40052712
c1ccc(c(c1)COc2ccc(cc2)C(=O)C3=C(C(=O)N([C@@H]3c4cccs4)CCCO)[O-])Cl C40055116
Cc1cc(ccc1C(=O)C2=C(C(=O)N([C@@H]2c3ccc(c(c3)Cl)Cl)CCO)[O-])OCC(C)C C40084779
CCc1ccc(cc1)N2[C@H](NC(=O)C(=C2[S-])C#N)c3ccc(c(c3)OC)OCc4ccccc4 C40147918
Cc1ccc(cc1C)N2[C@H](NC(=O)C(=C2[S-])C#N)c3ccc(c(c3)OC)OCc4ccccc4 C40147988
COc1cc(ccc1OCc2ccccc2)[C@@H]3NC(=O)C(=C(N3c4cccc5c4cccc5)[S-])C#N C40147995
CCOC(=O)C1=C(N=C2N([C@H]1c3cccs3)C(=CS2)/C=C(/NCc4ccc(cc4)F)\[O-])C C40400479
COc1ccc(cc1)[C@H]2c3c([nH]nc3C(=O)N2Cc4ccccc4Cl)c5cc(ccc5[O-])Cl C39898994
c1ccc2c(c1)cc(c(n2)Cl)[C@H](CC(=O)[O-])NC(=O)OCC3c4ccccc4-c5c3cccc5 C44547022
Cc1cccc(c1C)[N-]S(=O)(=O)c2cc(ccc2Cl)C(=O)N[C@@H](CC(C)C)c3ccccc3 C44899812
COc1ccc(cc1S(=O)(=O)[N-]c2ccccc2Cl)NC(=O)C3(CCC3)c4ccc(cc4)F C45547983
CCN(C[C@H](C)C(=O)[O-])C(=O)Nc1c(cc(cc1Br)Br)Br C61223150
Cc1cc(c(c(c1)C)NC(=O)CSC2=C([C@@H](C3=C(CCCC3=N2)[O-])c4ccc(cc4)Cl)C#N)C C13174080
CCOc1ccccc1[C@@H]2C(=C(N=C3C2=C(CCC3)[O-])SCC(=O)Nc4cc(ccc4C)Cl)C#N C02311251
CCn1c(c(c(n1)C)CC[N-]/C(=N\C(=O)c2cccc(c2)F)/Nc3ccc(cc3)Br)C C32973182
CCOc1ccccc1[C@@H]2C(=C(N=C3C2=C(CCC3)[O-])SCC(=O)Nc4cc(ccc4C)C)C#N C02309937
c1ccc(c(c1)[C@@H]2C(=C(N=C3C2=C(CCC3)[O-])SCC(=O)Nc4ccccc4C(F)(F)F)C#N)F C01143034
Cc1c(c(c2cc(ccc2n1)Cl)c3ccccc3)C4=C[C@@H](N(N4)C(=O)CCC(=O)[O-])c5ccccc5F C01791306
c1cc(c(c(c1)Cl)Cl)N2CCN(CC2)c3ccc(cc3)NC(=O)[C@@H]4CCCC[C@@H]4C(=O)[O-] C00627184
Cc1ccc(cc1)[C@@H]2C3=C(C[C@H](CC3=O)c4cccc(c4)Cl)Nc5ccccc5N2C(=O)CCC(=O)[O-] C00651843
Cc1ccc(cc1)[C@@H]2CC3=C([C@@H](N(c4ccccc4N3)C(=O)CCC(=O)[O-])c5cccc(c5)Cl)C(=O)C2 C08695605
Cc1ccc(cc1)[C@@H]2CC3=C([C@H](N(c4ccccc4N3)C(=O)CCC(=O)[O-])c5ccccc5F)C(=O)C2 C08695637
C[C@H]1[C@H](Nc2c(cc(cc2C(=O)[O-])Br)[C@@H]1c3ccc(c(c3)OC)OC)c4ccc(cc4)F C12417202
Cc1ccc(c(c1)Br)NC(=O)[C@H](C)Sc2ncc(n2c3ccc(cc3)F)C(=O)[O-] C13016052
Cc1ccc(cc1)C(=O)C2=C(C(=O)N([C@@H]2c3ccc(cc3)Br)CCCCCC(=O)[O-])O C09380428
Cc1ccc(cc1)[C@H](CC(=O)[O-])NC(=O)c2ccc(c(c2)OC)OCc3ccc(cc3Cl)Cl C13179654
c1cc(c(cc1C(=O)[O-])S(=O)(=O)NCCSCc2ccc(s2)Br)Cl C13199190
c1cc(sc1)[C@@H](c2ccc(cc2)F)NC(=O)CSc3ncc(n3c4ccc(cc4)F)C(=O)[O-] C13218811
C[C@H](C(=O)[O-])Oc1ccc(cc1)C(=O)/C=C/c2cccc(c2)NC(=O)c3ccc(cc3Cl)Cl C13365703
CC(=C[C@H]1c2c(c3ccccc3[nH]2)C[C@H](N1C(=O)OC(C)(C)C(Cl)(Cl)Cl)C(=O)[O-])C C01619588
Cc1c(cccc1Cl)NC(=O)CSc2nc(cc(=O)n2c3ccc(c(c3)Cl)Cl)[O-] C19894491
Cc1ccccc1O[C@H](C)C(=O)Nc2ccc(cc2)S(=O)(=O)[N-]c3cccc(c3Cl)Cl C22509104
CCSc1ccccc1C(=O)Nc2ccc(c(c2)S(=O)(=O)[N-]c3ccccc3Cl)Cl C25150250
Cc1c(sc(n1)NC(=O)CSC(c2ccccc2)c3ccccc3)c4nnc(n4CC=C)[S-] C26296057
Cc1ccc(c(c1)NC(=O)C(=C([C@H]2c3ccccc3C(=O)O2)C(=O)c4ccc5ccccc5c4)[O-])C C05723447
CC1(CC(=C(C(=NCc2ccco2)C1)C(C(F)(F)F)(C(F)(F)F)NC(=O)c3ccccc3)[O-])C C09187799
COc1cc(ccc1O)[C@@H]2C(=C(C(=O)N2c3cccc(c3)C(F)(F)F)[O-])C(=O)c4ccc(cc4)Cl C09272378
Cc1ccc(cc1)C(=O)C2=C(C(=O)N([C@@H]2c3ccc(cc3)Br)CCc4c[nH]c5c4cccc5)[O-] C01414702
Cc1ccc(cc1)[C@H]2C(=C(C(=O)N2CCc3c[nH]c4c3cccc4)[O-])C(=O)c5ccc(cc5)Cl C01414767
CCOC(=O)C1=C(N=C2N([C@@H]1c3ccccc3F)C(=CS2)/C=C(/N[C@@H]4CCCc5c4cccc5)\[O-])C C34923983
CC(C)(C)c1cc(cc(c1O)C(C)(C)C)[C@@H]2C(=C(C(=O)N2C[C@@H]3CCCO3)[O-])C(=O)c4cccs4 C35297414
Cc1ccc(cc1)[C@@H]2C(=C(C(=O)N2CCc3c[nH]c4c3cccc4)[O-])C(=O)c5ccc(cc5)Br C01413411
CCN(CC)C(=O)C1=C(N=C2N([C@@H]1c3ccc(cc3)Cl)C(=CS2)/C=C(/NCC4CC4)\[O-])C C35698230
c1cc(cc(c1)Br)Cn2c(c3ccc(cc3nc2=S)C(=O)NCCC4=CCCCC4)[O-] C03630306
CC1=C([C@H](N2C(=CSC2=N1)/C=C(/N3CCCC3)\[O-])c4ccc(cc4)Cl)C(=O)NC(C)(C)C C36072120
c1ccc2c(c1)nc(c(n2)[N-]S(=O)(=O)c3cccs3)Nc4ccc(cc4F)Br C17249000
Cc1cccc(c1)c2nnc(n2CCC(=O)Nc3nc(cs3)c4ccc5ccccc5c4)[S-] C36631101
CC(C)[C@@](C)(CC(=O)Nc1c(cc(cc1Br)Br)Br)C(=O)[O-] C37792674
CC(C)Oc1ccc(cc1)C(=O)Nc2ccc(c(c2)S(=O)(=O)[N-]c3ccc(cc3)Cl)Cl C08692756
C[C@@H](CCCC(C)C)n1c(n[nH]c1=S)c2cccc(c2)S(=O)(=O)[N-]c3ccccc3Cl C06170903
c1ccc2c(c1)c(c[nH]2)CCN3[C@@H](C(=C(C3=O)[O-])C(=O)c4ccc(cc4)Cl)c5ccccc5Cl C01413473
c1ccc(cc1)[C@H]2C(=N[C@@H](N2)SCc3nnc(n3c4ccc(cc4)Cl)[S-])c5ccccc5 C39279774
CCCc1ccc(cc1)[C@@H](C[N-]S(=O)(=O)Oc2ccccc2)N3CCN[C@@H](C3)Br C39533075
c1cc(ccc1C(=O)[O-])N2C(=O)C[C@H](C2=O)Nc3ccc(cc3)Sc4ccc(cc4)Br C13461082
Cc1cc(ccc1OCC=C)C(=O)C2=C(C(=O)N([C@H]2c3c(cccc3Cl)Cl)CCCO)[O-] C40052125
Cc1cc(ccc1OCC(C)C)C(=O)C2=C(C(=O)N([C@H]2c3cccc4c3cccc4)CCCO)[O-] C40052713
Cc1cc(ccc1OCC(C)C)C(=O)C2=C(C(=O)N([C@H]2c3c(cccc3Cl)Cl)CCCO)[O-] C40052725
c1ccc(c(c1)COc2ccc(cc2)C(=O)C3=C(C(=O)N([C@H]3c4cccs4)CCCO)[O-])Cl C40055117
Cc1cc(ccc1C(=O)C2=C(C(=O)N([C@H]2c3ccc(c(c3)Cl)Cl)CCO)[O-])OCC(C)C C40084780
CCc1ccc(cc1)N2[C@@H](NC(=O)C(=C2[S-])C#N)c3ccc(c(c3)OC)OCc4ccccc4 C40147917
Cc1ccc(cc1C)N2[C@@H](NC(=O)C(=C2[S-])C#N)c3ccc(c(c3)OC)OCc4ccccc4 C40147987
Cc1ccc(cc1)CN2[C@H](c3c([nH]nc3C2=O)c4cc(ccc4[O-])Cl)c5ccc(cc5)SC C39898964
Cc1ccc(cc1)[C@H]2c3c([nH]nc3C(=O)N2CCc4ccc(cc4)OC)c5cc(ccc5[O-])Cl C39899136
c1ccc2c(c1)-c3ccccc3C2COC(=O)N[C@@H](Cc4c(ccc(c4F)Br)F)C(=O)[O-] C44321838
c1ccc(c(c1)[N-]S(=O)(=O)c2cccc(c2)NC(=O)C34C[C@H]5C[C@@H](C3)CC(C5)(C4)Cl)Cl C45889020
Cc1ccc(cc1)N2C[C@@H](N[C@@H]2SCc3nnc(n3c4ccc(cc4)F)[S-])c5cccs5 C39336878
Cc1ccc(cc1)NC(=O)CSC2=C([C@H](C3=C(CCCC3=N2)[O-])c4cccc(c4Cl)Cl)C#N C02359095
CC(C)c1ccc(cc1)[C@H](c2cc(c3cccnc3c2[O-])[N+](=O)[O-])NC(=O)C4CCCCC4 C12382952
CCOc1cc(ccc1OC(F)F)/C=N/Nc2c(c(nc(c2Cl)Cl)C(=O)[O-])Cl C13061074
CCOc1cc2c(cc1/C=N/Nc3c(c(nc(c3Cl)Cl)C(=O)[O-])Cl)O[C@H](C2)C C13061079
C=CCn1c(nnc1SCc2c3c(cccc3sc2C(=O)[O-])F)c4ccc(cc4Cl)Cl C13408103
CCc1cc(c(c(n1)CC)I)OCc2ccc(cc2)c3ccccc3c4[n-]nnn4 C13826907
Cc1ccc(c(c1)n2c(nnc2[S-])c3cccc(c3)COc4ccc(cc4[N+](=O)[O-])C)C C02793438
c1ccc(cc1)c2c(cn(n2)Cc3ccc(cc3Cl)Cl)/C=C/c4cc(nc(n4)[O-])C(F)(F)F C20058966
CC[C@H](C)c1ccc(cc1)OCCOc2ccc(cc2/C=C\3/C(=NC(=S)S3)[O-])Cl C22229064
Cc1c(c(nc(n1)SCc2ccc(c(c2)[N+](=O)[O-])OC)[O-])Cc3ccc4c(c3)CCCC4 C25499184
CCC(C)(C)[C@@H]1CCc2c(c3cc(c4ccccc4c3o2)[N-]S(=O)(=O)c5ccc(c(c5)[N+](=O)[O-])Cl)C1 C28462724
Cc1cc(c(c(c1)O[C@@H](C)C(=O)Nc2ccc(cc2)S(=O)(=O)[N-]c3cccc(c3Cl)Cl)C)C C30849729
CCOC(=O)C1=C(N=C2N([C@@H]1c3ccccc3F)C(=CS2)/C=C(/Nc4cc(cc(c4)C)C)\[O-])C C34924033
c1cc(ccc1[N-]S(=O)(=O)c2ccc(c(c2)[N+](=O)[O-])Cl)Oc3ccc(cc3Cl)Cl C35686081
CC1=C([C@H](N2C(=CSC2=N1)/C=C(/Nc3ccc(cc3)F)\[O-])c4ccccc4)C(=O)OC(C)C C35693670
Cc1ccc(cc1)[C@H]2C(=C(N=C3N2C(=CS3)/C=C(/NCc4ccc(cc4)F)\[O-])C)C(=O)OCC=C C35697288
CC[C@H](C)N/C(=C/C1=CSC2=NC(=C([C@@H](N12)c3ccc(cc3)Cl)C(=O)OCC=C)C)/[O-] C35697380
CC[C@H](C)N/C(=C/C1=CSC2=NC(=C([C@H](N12)c3ccc(cc3)Cl)C(=O)OCC=C)C)/[O-] C35697384
CCN(CC)C(=O)C1=C(N=C2N([C@@H]1c3ccc(cc3)Cl)C(=CS2)/C=C(/N(C)Cc4ccccc4)\[O-])C C35698242
CC[C@@H](C)N/C(=C/C1=CSC2=NC(=C([C@@H](N12)c3ccccc3Cl)C(=O)OC(C)C)C)/[O-] C36050472
CC[C@@H](C)N/C(=C/C1=CSC2=NC(=C([C@H](N12)c3ccccc3Cl)C(=O)OC(C)C)C)/[O-] C36050474
CC1=C([C@H](N2C(=CSC2=N1)/C=C(/N(C)Cc3ccccc3)\[O-])c4ccc(cc4)C(C)C)C(=O)OCCOC C36052732
Cc1ccc(c(c1)[C@@H]2C(=C(N=C3N2C(=CS3)/C=C(/NCc4ccc(cc4)F)\[O-])C)C(=O)OCC=C)C C36053271
CC[C@H](C)N/C(=C/C1=CSC2=NC(=C([C@@H](N12)c3ccc(cc3C)C)C(=O)OCC=C)C)/[O-] C36058780
Cc1ccccc1[C@@H]2C(=C(N=C3N2C(=CS3)/C=C(/NCc4ccccc4)\[O-])C)C(=O)OC(C)C C36058831
Cc1ccccc1[C@H]2C(=C(N=C3N2C(=CS3)/C=C(/NCc4ccccc4)\[O-])C)C(=O)OC(C)C C36058832
Cc1ccc(c(c1)[C@@H]2C(=C(N=C3N2C(=CS3)/C=C(/NC[C@@H]4CCCO4)\[O-])C)C(=O)OCc5ccccc5)C C36063516
CCC1=C([C@H](N2C(=CSC2=N1)/C=C(/N[C@H](C)c3ccccc3)\[O-])c4cc(ccc4C)C)C(=O)OC C36064692
CC1=C([C@@H](N2C(=CSC2=N1)/C=C(/NCC(C)C)\[O-])c3ccc(cc3)Cl)C(=O)OC(C)C C36064862
CC[C@H](C)N/C(=C/C1=CSC2=NC(=C([C@@H](N12)c3cccc(c3)Cl)C(=O)OC(C)C)C)/[O-] C36064903
CC(C)c1ccc(cc1)[C@H]2C(=C(N=C3N2C(=CS3)/C=C(/N4CCCC4)\[O-])C(F)(F)F)C(=O)OC(C)C C36065069
CC1=C([C@@H](N2C(=CSC2=N1)/C=C(/NC3CC3)\[O-])c4ccc(cc4)C(C)C)C(=O)OC(C)C C36071769
CC[C@H](C)c1ccc(cc1)N2C(=O)/C(=C\c3cn(c4c3cccc4)CCOc5ccc(cc5)C)/C(=O)N=C2[O-] C36559497
CC(C)c1ccc(cc1)[C@@H]2C(=C(C(=O)N2c3cc(on3)C(C)(C)C)[O-])C(=O)c4ccc(cc4)Br C09272384
Cc1cc(c(cc1Cl)Cl)S(=O)(=O)[N-]c2ccc3c(c2)N(C(=O)C(CO3)(C)C)CCC(C)C C38710757
c1ccc(c(c1)CSc2nnc(s2)/N=C(/C(=C/c3ccc(c(c3)Cl)Cl)/C#N)\[O-])Cl C39997274
Cc1cc(ccc1OCC(C)C)C(=O)C2=C(C(=O)N([C@@H]2c3ccc(cc3)C(C)(C)C)CC=C)[O-] C40027750
Cc1cc(ccc1OCC(C)C)C(=O)C2=C(C(=O)N([C@H]2c3ccc(cc3)C(C)(C)C)CC=C)[O-] C40027751
c1ccc2c(c1)cccc2Cc3cnc(s3)/N=C(/C(=C/c4ccc(o4)c5ccccc5F)/C#N)\[O-] C40147275
CCOC(=O)[C@H]1[C@H](c2c(nc(s2)[S-])S[C@@H]1C(=O)OCC)c3ccc(cc3)C(C)(C)C C40475777
CCC[C@@H]1Nc2ccc(cc2N1Cc3ccc(cc3)c4ccccc4c5[n-]nnn5)c6ccccn6 C52607146
CCC[C@H]1Nc2ccc(cc2N1Cc3ccc(cc3)c4ccccc4c5[n-]nnn5)c6ccccn6 C52607149
CCc1ccccc1[N-]C2=NC(=O)/C(=C\c3ccc(o3)c4ccc(cc4Cl)[N+](=O)[O-])/S2 C54164349
C/C(=C/N=C/1\[N-]/C(=N/c2ccc(c(c2)Cl)F)/S1)/N(Cc3ccc(cc3)N(C)C)Cc4cccnc4 C33438021
CC1(CC(=C(/C(=N/Cc2ccccc2)/C1)C(=S)Nc3ccc(cc3)Nc4ccccc4)[O-])C C13923864
CCOc1cc(cc(c1OC)Cl)/C=C\2/C(=C(/C(=N/c3ccc(cc3)C)/S2)C(=O)OCC)[O-] C59247681
CCc1ccc(cc1)/N=C\2/C(=C(/C(=C/c3ccc(o3)N4CCCCC4)/S2)[O-])C(=O)OCC C59247691
CCc1ccc(cc1)/N=C\2/C(=C(/C(=C/c3cc(c(c(c3)Cl)OCC=C)OCC)/S2)[O-])C(=O)OCC C59366077
CCOc1ccc(cc1)/N=C\2/C(=C(/C(=C/c3cc(c(c(c3)Cl)OCC=C)Cl)/S2)[O-])C(=O)OCC C59437144
Cc1ccc(s1)/C=N/N=C/2\c3ccccc3C(=C2C(=O)C(c4ccccc4)c5ccccc5)[O-] C02904558
c1ccc(cc1)C2=C/C(=N/c3cccc(c3)S(=O)(=O)[N-]c4cccc(c4)Cl)/C[C@@]2(c5ccccc5)O C15906080
c1c(cnc(c1Cl)Sc2nnc(s2)Sc3c(cc(cn3)C(F)(F)F)Cl)C(F)(F)F C02171499
CCC(=C(c1ccc(cc1)OC)c2ccc(cc2)OC)c3cn(c4c3cccc4)CCCBr C02173049
Cc1ccc(cc1)SC2=C(CCc3c2cc(n3c4ccc(cc4)OC)c5ccccc5)/C=N/C6CCCCC6 C08781531
c1cc(ccc1C(=O)Oc2ccc(c(c2)OC(=O)c3ccc(cc3)Br)Cl)Br C01838455
CCCCCCSc1nc-2c(c(=O)n1[C@@H]3CCOC(C3)(C)C)C4(CCCCC4)Cc5c2cccc5 C01827385
Cc1ccccc1n2c(=O)c3c4c(sc3nc2SCC(=O)c5ccccc5)C[C@H](CC4)C(C)(C)C C01818768
c1ccc(cc1)Cn2c(=O)c3c(nc2SCC(=O)c4cccs4)-c5ccccc5CC36CCCCC6 C02398548
Cc1ccc(cc1)[C@H]2c3ccccc3OC(=C2/C=C/C(=O)c4ccc(c(c4)OC)OC)c5cccs5 C01867321
Cc1ccc(cc1)[C@H]2CC(=NN2C(=O)CSc3cn(c4c3cccc4)Cc5ccccc5)c6cccs6 C09391692
CC(C)(C)c1ccc(cc1)[C@@H]2N3[C@H](CC(=N3)c4ccc(cc4)OCC=C)c5cc(ccc5O2)Br C12193695
CC[C@@H](C)OC(=O)C1[C@H](C2=C(C[C@@H](CC2=O)c3ccc(cc3)Cl)N=C1C)c4ccc(c(c4)Cl)Cl C12285262
COc1ccc(cc1OC)CCn\2c(cs/c2=N\c3ccc(cc3)F)c4ccc(cc4)Br C12371324
Cc1ccc(cc1)c2csc3c2c(=O)n(c(n3)SCC(=O)c4ccc(cc4)Cl)c5ccccc5 C02679317
C=CCn1c(cnc1SCc2cc(cc3c2O[C@H](OC3)c4ccccc4)F)c5ccc(cc5)Cl C12632689
COc1ccc(cc1)c2nnc(n2Cc3c(cccc3Cl)F)SCc4c(cccc4Cl)F C13076083
CC(C)(C)c1ccc(cc1)c2nnc(n2c3ccc(cc3)OC)SCc4cccc(c4)Br C02408098
C[C@]12CC[C@H]3[C@@H]([C@@H]1CC[C@H]2OC(=O)c4ccccc4)C(=C)C[C@@H]5[C@]3(CC[C@@H](C5)OC(=O)c6ccccc6)C C13401202
CCc1ccc(cc1)C(=O)N(CC(=O)N2CCc3c(ccs3)[C@@H]2c4ccc(cc4)C(C)(C)C)C(C)C C16503085
CC[C@@H](C)N(CC(=O)N1CCc2c(ccs2)[C@@H]1c3ccc(cc3)C(C)(C)C)C(=O)c4ccc(cc4)F C16503411
CC(C)(C)c1ccc(cc1)[C@H]2c3ccsc3CCN2C(=O)CN(CC=C)C(=O)c4ccc5ccccc5c4 C16504228
CC(C)CN(CC(=O)N1CCc2c(ccs2)[C@@H]1c3ccc(cc3)F)C(=O)c4ccc(cc4)C(C)(C)C C16504441
Cc1ccc(c(c1)C)Cn2c(=O)c(c(nc2SCc3ccccc3Cl)C)Cc4cccc5c4cccc5 C16881307
Cc1ccc(c(c1)C)CSc2nc(c(c(=O)n2Cc3cc(ccc3C)C)Cc4cc(ccc4C)C)C C16881352
Cc1nc(c(c(=O)n1Cc2ccccc2)Cc3ccccc3Cl)/C=C/c4ccc(cc4)Br C16881546
Cc1ccc(c(c1)CSc2nc(c(c(=O)n2Cc3ccccc3Cl)Cc4ccc(cc4)Cl)C)C C16881750
Cc1c(c(=O)n(c(n1)SCc2ccccc2)Cc3ccc(cc3)Cl)Cc4cccc5c4cccc5 C16881882
Cc1c(c(=O)n(c(n1)SCc2ccccc2)Cc3cccc4c3cccc4)Cc5ccccc5Cl C16881951
CCOP(=S)(OCC)O[C@H]1CC[C@]2([C@@H]3CC[C@@]4([C@@H]([C@@H]3CC=C2C1)CC[C@@H]4[C@@H](C)CCCC(C)C)C)C C16893153
CC(C)(C)c1ccc(cc1)c2nnc(n2c3ccc(cc3)Cl)SCC(=O)c4ccc5ccccc5c4 C19811172
CCOc1ccccc1N2C(=O)[C@H]3[C@H]4C=C([C@@H]([C@@H]3C2=O)C4=C(c5ccccc5)c6ccccc6)C(C)(C)C C20071913
c1cc(cc(c1)OC2C[C@H]3CC[C@@H](C2)N3C(=O)c4ccc(cc4)CSc5cccc(c5Cl)Cl)C#N C23447577
Cc1ccccc1[C@H]2c3ccsc3CCN2C(=O)CN(C4CCCCC4)C(=O)CSc5ccccc5 C35352193
CC[C@H](C)N(CC(=O)N1CCc2c(ccs2)[C@@H]1c3ccc(cc3)C)C(=O)C45CC6CC(C4)CC(C6)C5 C35770599
CC(C)(C)c1ccc(cc1)[C@@H]2c3ccsc3CCN2C(=O)CN(CC=C)C(=O)c4cccc5c4cccc5 C35770821
Cc1ccccc1[C@@H]2CN(C[C@@H]2CN(C(C)C)C(=O)c3ccc(cc3)F)Cc4ccccc4C(F)(F)F C35887436
Cc1ccccc1[C@H]2CN(C[C@@H]2CN(C3CCCCC3)C(=O)c4ccc(cc4)F)Cc5ccc(cc5)Cl C35887496
Cc1ccc(cc1)[C@H](CC(=O)N2CCN(CC2)c3cccc(c3)C(F)(F)F)c4cn(c5c4cccc5)C C35891591
C[C@H](CCCC(C)C)[C@H]1CC[C@@H]2[C@@]1(CC[C@@H]3[C@@H]2CC=C4[C@@]3(CC[C@@H](C4)OC(=O)c5ccc(cc5)OCC=C)C)C C08951883
c1ccc2c(c1)CCc3ccccc3N2C(=O)CCSC(=S)N4CCN(CC4)c5cccc(c5)Cl C39448910
CCCOc1ccc(cc1C)c2cc(c(c(n2)SCc3ccc(cc3Cl)Cl)C#N)C(F)(F)F C39994429
CC[C@]1(Cc2ccccc2-c3c1c(=O)n(c(n3)SCC(=O)c4ccc(cc4)Cl)c5ccc(cc5)C)C C40032515
CC[C@]1(Cc2ccccc2-c3c1c(=O)n(c(n3)SCC(=O)c4ccc(cc4)Br)CC=C)C C40032529
CCC[C@]1(Cc2ccccc2-c3c1c(=O)n(c(n3)SCC(=O)c4ccc(cc4)F)c5ccc(cc5)C)C C40032811
CC(C)CCOc1cccc(c1)/C=c\2/c(=O)n3c(=NC4=C([C@@H]3c5ccc(cc5)F)CCc6c4cccc6)s2 C40033010
C[C@H](CC(=O)N(Cc1ccccn1)C[C@@]2(CCC[C@@]3([C@H]2CCc4c3ccc(c4)C(C)C)C)C)CC(C)(C)C C35096512
C[C@@]12CC(=C[C@@]1(CC(=C2)S(=O)(=O)c3ccc(cc3)C(C)(C)C)C)S(=O)(=O)c4ccc(cc4)C(C)(C)C C02535863
Cc1ccccc1n2c(=O)c3c4c(sc3nc2SCC(=O)c5ccc(cc5)Br)C[C@@H](CC4)C(C)(C)C C01836252
CCc1ccc(cc1)/N=C\2/N(C(=O)/C(=C/c3cc(ccc3OC)Br)/S2)c4ccc(cc4)CC C59104281
CCOC(=O)C1=NN([C@]2(S1)c3ccccc3[C@@H](S2)c4ccc(cc4)C(C)C)c5cccc(c5)Cl C59126239
CCOC(=O)C1=NN([C@@]2(S1)c3ccccc3[C@H](S2)c4ccc(cc4)C(C)(C)C)c5ccccc5C C59126549
C/C(=N\Nc1c(c(nc(c1Cl)Cl)C(=O)[O-])Cl)/c2ccc(c(c2)F)N3CCCC3 C13061058
C/C(=N\Nc1c(c(nc(c1Cl)Cl)C(=O)[O-])Cl)/c2ccc(c(c2)Br)OC C13264390
Cc1ccc(c(c1)/C(=N/Nc2c(c(nc(c2Cl)Cl)C(=O)[O-])Cl)/C)OC(F)F C13343945
Cc1cccc(c1/N=C\2/N(C(=O)/C(=C\c3ccc(o3)c4ccccc4C(=O)[O-])/S2)c5ccccc5)C C16349940
c1ccc(c(c1)Cc2cc(c(c(c2)[N+](=O)[O-])[O-])/C=N/c3ccc4c5c3cccc5CC4)Cl C16450167
CC(C)(C)c1cc(cc(c1O)C(C)(C)C)/C=N/n2c(nnc2[S-])c3ccc(cc3)Cl C02706369
Cc1cc(c2c(c1)sc(n2)N3[C@H](C(=C(C3=O)[O-])C(=O)c4ccc(cc4)Cl)c5ccc(cc5)C(C)C)C C09280230
C[C@H](C/C=C/CSc1nc-2c(c(n1)[O-])[C@H](Cc3c2cccc3)C4CCCC4)c5ccccc5 C09046800
c1ccc(cc1)c2c(sc(n2)N/N=C/c3cc(cc(c3[O-])Cl)Cl)c4ccc(cc4)Cl C20423879
Cc1c(c(nc(n1)SCc2ccc(cc2)C3CCCCC3)[O-])Cc4ccc(cc4)C5CCCCC5 C25499297
CC(C)(C)c1cc(cc(c1O)C(C)(C)C)/C=C\2/C(=O)N=C(S2)[N-]c3ccccc3Cl C15015827
CCc1cccc(c1n2c(cc(c2C)/C=C/3\C(=O)N=C(S3)[N-]c4cccc(c4C)Cl)C)C C02089161
Cc1c(c(nc(n1)SCc2c(cccc2Cl)F)[O-])Cc3c(cccc3Cl)Cl C13468238
Cc1c(c(nc(n1)SCc2c(cccc2Cl)Cl)[O-])Cc3c(cccc3Cl)F C13468251
CCCN(CCC)/C(=C/C1=CSC2=NC(=C([C@@H](N12)c3cccc(c3)C)C(=O)OC)CC)/[O-] C34922980
CCC1=C([C@H](N2C(=CSC2=N1)/C=C(/NCCC(C)C)\[O-])c3cc(ccc3C)C)C(=O)OC C34923133
CCc1ccc(cc1)[C@@H]2C(=C(C(=O)N2c3nc4c(cc(cc4s3)C)C)[O-])C(=O)c5cc(ccc5C)C C34955288
c1ccc2c(c1)cccc2Cc3cnc(s3)/N=C(/C(=C/c4cccc5c4cccc5)/C#N)\[O-] C35362069
Cc1ccc(c(c1)[C@@H]2C(=C(N=C3N2C(=CS3)/C=C(/N(C)C4CCCCC4)\[O-])C)C(=O)OCC=C)C C35697502
Cc1ccc(cc1C)N/C(=C/C2=CSC3=NC(=C([C@@H](N23)c4cccc(c4)Cl)C(=O)OC)C)/[O-] C35970291
CCC1=C([C@H](N2C(=CSC2=N1)/C=C(/N[C@H](C)c3ccccc3)\[O-])c4ccc(cc4)Cl)C(=O)OC C36052900
CC[C@@H](C)N/C(=C/C1=CSC2=NC(=C([C@@H](N12)c3ccc(cc3)C(C)C)C(=O)OCC)C)/[O-] C36058284
CC[C@@H](C)N/C(=C/C1=CSC2=NC(=C([C@H](N12)c3ccc(cc3)C(C)C)C(=O)OCC)C)/[O-] C36058288
CC1=C([C@H](N2C(=CSC2=N1)/C=C(/N[C@@H](C)c3ccccc3)\[O-])c4ccccc4)C(=O)OC(C)(C)C C36061275
Cc1ccc(c(c1)[C@H]2C(=C(N=C3N2C(=CS3)/C=C(/NCc4ccc(cc4)F)\[O-])C)C(=O)OC(C)C)C C36071818
CC[C@@H](C)c1ccc(cc1)N2C(=O)/C(=C\c3cn(c4c3cccc4)Cc5cccc6c5cccc6)/C(=O)N=C2[O-] C36559466
CCCCCCn1c(c(c(c(c1=O)C#N)C)C(=O)c2c(c3ccc(cc3s2)C)Cl)[O-] C38627045
Cc1cc2c(cc1C)s/c(=N\C(=O)c3ccccc3[N-]S(=O)(=O)c4ccc(cc4)Cl)/n2CC=C C36698398
c1ccc(c(c1)c2ccc(o2)/C=C/3\C(=O)N(/C(=N\c4cccc(c4)C(=O)[O-])/S3)C5CCCCC5)Cl C39866820
CC(C)(C)c1ccc(cc1)/C=C(\C#N)/C(=N/c2nnc(s2)SCc3ccccc3Cl)/[O-] C39997239
CCCCN1[C@@H](C(=C(C1=O)[O-])C(=O)c2ccc(c(c2)C)OCC=C)c3cc(c(c(c3)C(C)(C)C)O)C(C)(C)C C40092497
CCN(C)/C(=C/C1=CSC2=NC(=C([C@H](N12)c3ccc(cc3)C(C)C)C(=O)OC(C)C)C(F)(F)F)/[O-] C40401167
CCCCCN1[C@@H](c2c([nH]nc2C1=O)c3cc(ccc3[O-])Cl)c4ccc(cc4)C(C)(C)C C39898539
CCCCCN1[C@H](c2c([nH]nc2C1=O)c3cc(ccc3[O-])Cl)c4ccc(cc4)C(C)C C39898608
C[C@@H](Cc1c(c(n(n1)c2ccccc2C(F)(F)F)c3ccccc3)C(=O)[O-])CC(C)(C)C C43226298
C[C@@H](CCCC(C)(C)OC)Cc1c(c(n(n1)c2ccc(cc2)C(C)(C)C)C(C)C)C(=O)[O-] C43226411
C[C@H](CCCC(C)(C)OC)Cc1c(c(n(n1)c2ccc(cc2)C(C)(C)C)C(C)C)C(=O)[O-] C43226412
Cc1c(cc(n1CCC2=CCCCC2)c3csc(n3)c4ccc(cc4)C(C)(C)C)C(=O)[O-] C43252613
c1ccc(c(c1)[N+](=O)[O-])S[C@H]2C[C@@H]3[C@H](Nc4ccc(cc4[C@@H]3[C@H]2Cl)C(=O)[O-])c5ccc(cc5Cl)Cl C01764061
Cc1cc(c(cc1[N-]C\2=NC(=O)S/C2=C\c3cccc(c3)Oc4ccccc4)C(C)C)O C16779522
CC(C)(C)c1ccc(cc1)/C(=C/C2=NC(=O)/C(=C\c3cc(ccc3Cl)[N+](=O)[O-])/S2)/[O-] C57435402
c1ccc(c(c1)NC(=O)c2ccc(cc2)SC(F)(F)F)[N-]S(=O)(=O)c3cccs3 C23194776
CCOc1ccc(cc1OCC)[N-]C2=N/C(=N/C=C(/C)\NCCc3ccc(c(c3)Cl)Cl)/S2 C59074140
CCOc1c(cc(cc1Cl)Cl)/C=C\2/C(=C(/C(=N/c3ccc(cc3)C)/S2)C(=O)OCC)[O-] C59105322
CCc1ccc(cc1)/N=C\2/C(=C(/C(=C/c3ccc(c(c3)Cl)Cl)/S2)[O-])C(=O)OCC C59105351
CC(C)(C)c1ccc(cc1)c2nnc(n2/N=C/3\c4ccccc4N(C3=O)Cc5cccc6c5cccc6)[S-] C59168488
CCc1ccc(cc1)/N=C\2/C(=C(/C(=C/c3cc(cc(c3OCC)Cl)Cl)/S2)[O-])C(=O)OCC C59364612
CCOc1ccc(cc1)/N=C\2/C(=C(/C(=C/c3cc(n(c3C)c4cc(cc(c4)C)C)C)/S2)[O-])C(=O)OCC C59366109
CC\1=NC(=N[C@H](/C1=C(\Nc2ccc(cc2Cl)Cl)/[O-])c3ccc(cc3)Cl)SCc4ccc(cc4)OC C12857254
CC(C)c1cc(c(c(c1)C(C)C)S(=O)(=O)/N=C(/C23CC4CC(C2)CC(C4)C3)\[O-])C(C)C C59501678
c1cc2c(cccc2Cl)c(c1)c3nc4cc(ccc4o3)/N=C/c5cc(cc(c5[O-])[N+](=O)[O-])Cl C01818319
Cc1ccccc1/C=C/c2nc3ccc(cc3c(=O)n2c4ccc(cc4)C(=O)[O-])I C09272402
CCOC(=O)C1=C(N=c2n(c(=O)/c(=C\c3ccc(cc3)C(=O)[O-])/s2)[C@@H]1c4ccc(cc4)F)C C13139595
CCn1c2ccc(cc2nc1CSc3nc4ccccc4c(=O)n3c5ccc(c(c5)C)C)C(=O)[O-] C13218260
CC[C@H]1CCc2c(cc(s2)c3nnc(n3C)SCc4nc5cc(ccc5n4CC)C(=O)[O-])C1 C13218862
Cc1ccc2cc(c(nc2c1C)Cl)CSc3nnc(n3CC(=O)[O-])c4ccc(cc4)Cl C13280711
Cc1cc(cc(c1)n2c(=O)c3c4c(sc3nc2SCc5c(cco5)C(=O)[O-])CCCC4)C C13412626
Cc1ccc(cc1)c2nnc(n2CCC(=O)[O-])SCc3cc(no3)c4ccc(cc4Cl)Cl C13458250
CCN\1C(=O)/C(=C/c2cc(ccc2OC)Br)/S/C1=N\c3ccc(cc3)C(=O)[O-] C13688026
Cc1cc(ccc1c2cc3ccccc3oc2=O)/N=C/c4cc(cc(c4[O-])Br)[N+](=O)[O-] C16283215
Cc1cc(c2c(c1)sc(n2)N3[C@H](C(=C(C3=O)[O-])C(=O)c4cccs4)c5cccc(c5)Cl)C C09173295
Cc1ccc(cc1)C(=O)C2=C(C(=O)N([C@H]2c3ccc(cc3)C(C)(C)C)c4nc(c(s4)C)C)[O-] C09073861
CCOc1cc(cc(c1[O-])/C=N/c2ccc3c(c2)nc(o3)c4cc(c(cc4Cl)F)F)[N+](=O)[O-] C32114808
CCCc1nnc(n1/N=C/c2ccc(c(c2)OC)OCc3c(ccc(c3Cl)Cl)Cl)[S-] C01915918
Cc1cccc(c1)N2[C@H](C(=C(C2=O)[O-])C(=O)c3ccc(cc3)Cl)c4ccc(cc4)Br C08425668
Cc1ccc(cc1)C(=O)C2=C(C(=O)N([C@H]2c3cccs3)c4nc5c(cc(cc5s4)C)C)[O-] C33628560
Cc1ccc(cc1)[C@@H]2C(=C(N=C3N2C(=CS3)/C=C(/N(C)Cc4ccco4)\[O-])C)C(=O)OC(C)C C34923396
C[C@H]1CCCCN1/C(=C/C2=CSC3=NC(=C([C@@H](N23)c4ccccc4Cl)C(=O)OC)C)/[O-] C34923425
C[C@@H]1CCCCN1/C(=C/C2=CSC3=NC(=C([C@H](N23)c4ccccc4Cl)C(=O)OC)C)/[O-] C34923426
Cc1ccc(c(c1)C(=O)C2=C(C(=O)N([C@@H]2c3cccc(c3)Cl)c4nc5c(cc(cc5s4)C)C)[O-])C C34955501
Cc1ccc(cc1)N2[C@H](C(=C(C2=O)[O-])C(=O)c3ccc(cc3)Cl)c4ccc(cc4)Br C09374256
CCN(CC)/C(=C/C1=CSC2=NC(=C([C@H](N12)c3ccc(cc3)OC)C(=O)OC(C)(C)C)C)/[O-] C35701470
CC1=C([C@@H](N2C(=CSC2=N1)/C=C(/N3CCCC3)\[O-])c4cccs4)C(=O)OCc5ccccc5 C35704593
CC1=C([C@H](N2C(=CSC2=N1)/C=C(/N3CCCC3)\[O-])c4cccs4)C(=O)OCc5ccccc5 C35704594
Cc1ccc(c(c1)[C@H]2C(=C(N=C3N2C(=CS3)/C=C(/N4CCOCC4)\[O-])C)C(=O)OC(C)(C)C)C C35705295
CC1=C([C@@H](N2C(=CSC2=N1)/C=C(/N3CCCC3)\[O-])c4cccc(c4)Cl)C(=O)OC(C)C C35705348
CCC1=C([C@H](N2C(=CSC2=N1)/C=C(/N3C[C@H](O[C@H](C3)C)C)\[O-])c4cc(ccc4C)C)C(=O)OC C35969779
CCC1=C([C@H](N2C(=CSC2=N1)/C=C(/N3C[C@H](O[C@H](C3)C)C)\[O-])c4ccc(cc4C)C)C(=O)OC C35969880
Cc1ccc(cc1)[C@@H]2C(=C(N=C3N2C(=CS3)/C=C(/N4C[C@H](O[C@@H](C4)C)C)\[O-])C)C(=O)OC(C)C C35969931
C[C@@H]1CCCCN1/C(=C/C2=CSC3=NC(=C([C@@H](N23)c4ccc(cc4)Cl)C(=O)OC)C)/[O-] C35970259
C[C@H]1CCCCN1/C(=C/C2=CSC3=NC(=C([C@H](N23)c4ccc(cc4)Cl)C(=O)OC)C)/[O-] C35970267
CC1=C([C@H](N2C(=CSC2=N1)/C=C(/N(C)Cc3ccccc3)\[O-])c4ccsc4)C(=O)OC(C)C C36071860
c1ccc(cc1)/C=C/2\CCC[C@@H]3C2=NN([C@@H]3c4ccccc4)C(=O)c5cccc(c5C(=O)[O-])[N+](=O)[O-] C12560334
CCOC(=O)C1=C(N=c2n(c(=O)/c(=C/c3ccc(cc3)C(=O)[O-])/s2)[C@@H]1c4ccc(cc4)F)C C13139594
Cc1ccc(cc1)C(=O)C2=C(C(=O)N([C@H]2c3ccccc3F)c4nc5c(cc(cc5s4)C)C)[O-] C38187233
Cc1ccc(cc1)C(=O)C2=C(C(=O)N([C@@H]2c3ccccc3F)c4nc5c(cc(cc5s4)C)C)[O-] C38187234
Cc1cccc(c1)N2C(=O)/C(=C/c3cn(c4c3cccc4)Cc5ccc(c(c5)Cl)Cl)/N=C2[S-] C39556982
c1ccc(cc1)N2C(=O)/C(=C\c3cn(c4c3cccc4)Cc5ccc(cc5Cl)F)/N=C2[S-] C39557017
CCN(CC)c1ccc(cc1)/C=C(\C#N)/C(=N/c2nnc(s2)SCc3ccc(cc3)C)/[O-] C39997540
C=CCSc1nnc(s1)/N=C(/C(=C/c2ccc(o2)c3cc(ccc3Cl)Cl)/C#N)\[O-] C39998166
Cc1cc(ccc1OCC(C)C)C(=O)C2=C(C(=O)N([C@H]2c3ccc(c(c3)Cl)Cl)CC=C)[O-] C40027739
c1cc(c(cc1Cl)Cl)COc2ccc(cc2/C=C/3\C(=NC(=S)S3)[O-])Br C40942149
CCN(CC)c1ccc(cc1)/C=C\2/C(=C(/C(=N/c3ccc(cc3)[N+](=O)[O-])/S2)C(=O)OCC)[O-] C49565976
CCCC[C@H]1CN(C(=O)N1Cc2ccc(nc2)c3ccccc3c4[n-]nnn4)C5[C@@H](CCC[C@@H]5C)C C52541633
c1cc(ccc1c2ccc(o2)/C=C(\C#N)/C(=N/c3ccc(cc3[N+](=O)[O-])Cl)/[O-])Br C09057422
c1ccc2c(c1)c(cn2Cc3ccc(c(c3)Cl)Cl)/C=C/4\C(=NC(=O)N(C4=O)C5CCCCC5)[O-] C59109522
CCOc1cc(ccc1OCC#C)/C=C\2/C(=C(/C(=N/c3ccc(cc3)Cl)/S2)C(=O)OCC)[O-] C59366085
CCO/C(=C/1\C(=O)/C(=C/c2cccc(c2)Br)/S\C1=N/c3ccc(cc3)Br)/[O-] C59437120
Cc1cc(c(n1c2cccc3c2cccc3)C)/C=C/4\C(=O)N(/C(=N\c5cccc(c5)C(=O)[O-])/S4)C C59599634
CCN(c1ccccc1C)/C(=C\2/C(=O)N(/C(=N/S(=O)(=O)c3ccccc3)/S2)CC=C)/[S-] C11859585
C/C(=N\Nc1c(c(nc(c1Cl)Cl)C(=O)[O-])Cl)/c2ccc(cc2)N3CCCC3=O C13013395
C[C@@H](c1ccc(c(c1)Cl)Cl)Nc2ccc(cc2[N+](=O)[O-])C(=O)c3ccccc3C(=O)[O-] C13181002
CCc1ccccc1Nc2nnc(s2)SCc3nc4cc(ccc4n3CC)C(=O)[O-] C13238037
CCOC(=O)C1=C(N(C(=O)N[C@H]1c2ccc(c(c2)Cl)Cl)c3ccc(cc3)C(=O)[O-])C C13268486
CC[C@@H](C)c1ccc(cc1)[C@H](c2cccs2)NS(=O)(=O)c3ccc(cc3)/C=C/C(=O)[O-] C13312822
CC[C@H](C)c1ccc(cc1)[C@@H](c2cccs2)NS(=O)(=O)c3ccc(cc3)/C=C/C(=O)[O-] C13312828
CC[C@@H](C)c1ccc(cc1)[C@@H](c2cccs2)NS(=O)(=O)c3ccc(s3)CC(=O)[O-] C13312849
CC1=CC[C@@]([C@H](C1)c2ccc(cc2)Cl)(C(=O)N/N=C/c3ccc(cc3)[N+](=O)[O-])C(=O)[O-] C15226536
CC(C)(C)c1ccc(cc1)[C@H]2C[C@@H]2C(=O)N/N=C\c3cc(cc(c3[O-])Br)[N+](=O)[O-] C16157849
C[C@@H]1CCC[C@@H]([C@@H]1C)Nc2cnn(c(=O)c2Cl)C34C[C@H]5C[C@@H](C3)CC(C5)(C4)CC(=O)[O-] C16608830
CCCCCOC(=O)C1=C(NC2=C([C@H]1c3ccc(c(c3)[N+](=O)[O-])[O-])C(=O)CC(C2)(C)C)C C19314631
C[C@@H]1CCC[C@H]([C@@H]1C)NC(=O)c2ccc3c(c2)nc(n(c3=O)CCC4=CCCCC4)[S-] C20645439
Cc1ccsc1/C=N/Nc2ccc(cc2S(=O)(=O)[N-]c3ccccc3Cl)[N+](=O)[O-] C20755402
CCC1(Cc2ccccc2-c3c1c(=O)[nH]c(n3)CSc4nc5ccccc5c(n4)[O-])CC C20899584
Cc1cccc(c1)c2nnc(n2CC(=O)Nc3ncc(s3)Cc4cccc(c4Cl)C)[S-] C26038980
c1ccc2c(c1)c(c[nH]2)/C=C(/C#N)\C(=N\c3ncc(s3)Cc4ccc(cc4Cl)Cl)\[O-] C01246268
CCOC(=O)C1=C(N=C2N([C@H]1c3ccccc3F)C(=CS2)/C=C(/NCc4cccc(c4)F)\[O-])C C34924028
Cc1ccc(c(c1)CSCCc2c(=O)[nH]c(nc2[O-])c3ccccc3Br)C C35287760
CCC1=C([C@H](N2C(=CSC2=N1)/C=C(/NCC3CC3)\[O-])c4ccc(cc4)Cl)C(=O)OC C35696782
CC1=C([C@H](N2C(=CSC2=N1)/C=C(/NCC3CC3)\[O-])c4ccc(cc4)Cl)C(=O)OCC=C C35697416
Cc1ccc(cc1)[C@H]2C(=C(N=C3N2C(=CS3)/C=C(/NC4CC4)\[O-])C)C(=O)OC(C)(C)C C35703884
CC1=C([C@H](N2C(=CSC2=N1)/C=C(/NCc3ccco3)\[O-])c4ccc(cc4)Cl)C(=O)OC(C)C C35705327
CC[C@@H](C)N/C(=C/C1=CSC2=NC(=C([C@@H](N12)c3ccccc3Cl)C(=O)N(CC)CC)C)/[O-] C36050278
CC[C@H](C)N/C(=C/C1=CSC2=NC(=C([C@H](N12)c3ccccc3Cl)C(=O)N(CC)CC)C)/[O-] C36050281
CCOC(=O)C1=C(N=C2N([C@H]1c3ccc(cc3C)C)C(=CS2)/C=C(/NCc4ccco4)\[O-])C C36050405
CCOC(=O)C1=C(N=C2N([C@H]1c3ccc(cc3C)C)C(=CS2)/C=C(/NCC4CC4)\[O-])C C36050435
CC1=C([C@H](N2C(=CSC2=N1)/C=C(/Nc3ccc(cc3)F)\[O-])c4cccc(c4)F)C(=O)OC C36050821
CCC1=C([C@@H](N2C(=CSC2=N1)/C=C(/NCc3ccco3)\[O-])c4ccc(cc4)Cl)C(=O)OC C36052889
Cc1ccc(c(c1)[C@@H]2C(=C(N=C3N2C(=CS3)/C=C(/NCc4ccccn4)\[O-])C)C(=O)OCC=C)C C36053273
Cc1ccc(c(c1)C)[C@@H]2C(=C(N=C3N2C(=CS3)/C=C(/NCc4ccco4)\[O-])C)C(=O)OCC=C C36058775
Cc1ccccc1[C@H]2C(=C(N=C3N2C(=CS3)/C=C(/NCCc4ccccn4)\[O-])C)C(=O)OC(C)C C36058824
Cc1ccc(cc1)[C@H]2C(=C(N=C3N2C(=CS3)/C=C(/NC[C@H]4CCCO4)\[O-])C)C(=O)OC(C)(C)C C36061315
CCC1=C([C@H](N2C(=CSC2=N1)/C=C(/NC[C@H]3CCCO3)\[O-])c4cc(ccc4C)C)C(=O)OC C36064712
CCC1=C([C@H](N2C(=CSC2=N1)/C=C(/NCC3CC3)\[O-])c4cc(ccc4C)C)C(=O)OC C36064714
CC1=C([C@H](N2C(=CSC2=N1)/C=C(/NC(C)C)\[O-])c3ccc(cc3)Cl)C(=O)OC(C)C C36064869
Cc1ccccc1[C@H](C(=O)NC2CCCCC2)N(C(=O)c3cc(ccc3[O-])[N+](=O)[O-])C(C)(C)C C36585841
c1ccc2c(c1)cccc2Nc3cnn(c(=O)c3Cl)C45C[C@@H]6C[C@H](C4)CC(C6)(C5)CC(=O)[O-] C13169454
C/C(=N\Nc1c(c(nc(c1Cl)Cl)C(=O)[O-])Cl)/[C@@H](c2ccccc2)N3CCOCC3 C13186724
c1ccc2c(c1)-c3ccccc3C2COC(=O)N[C@H](Cc4c(ccc(c4F)Cl)F)C(=O)[O-] C44320862
c1ccc2c(c1)-c3ccccc3C2COC(=O)N[C@@H](Cc4cccn4c5ccc(cn5)Cl)C(=O)[O-] C44324678
Cc1cccc(c1)[N-]S(=O)(=O)c2cc(ccc2Cl)C(=O)N[C@@H](C)c3ccc(cc3C)C C44842022
Cc1ccc(cc1)S(=O)(=O)[N-]c2ccc(cc2Cl)C(=O)Nc3ccc(cc3Cl)Cl C44901885
CC[C@@H](C)Cc1c(sc2c1c(=O)[nH]c(n2)SCc3nc4cc(ccc4n3CC)C(=O)[O-])C C13220564
c1ccc(c(c1)/C=C/2\CCCC3=C2NN([C@@H]3c4ccccc4Cl)C(=O)CCC(=O)[O-])Cl C03237263
Cc1ccc(c(c1)NC(=O)/C=C/c2ccc(cc2)S(=O)(=O)[N-]c3ccccc3Cl)C C15269611
Cc1ccc(cc1)c2nnc(n2CC(=O)Nc3ncc(s3)Cc4cccc(c4)Cl)[S-] C12017275
C[C@H](C(=O)Nc1ccc(cc1)C(C)(C)C)Sc2nc3c(cnn3c4ccccc4)c(n2)[O-] C12907820
C[C@H]\1CCCCCCCCCC/C1=N\[N-]C2=NC(=O)[C@@H](S2)CC(=O)Nc3ccccc3C#N C22506237
c1ccc(cc1)/C=C/C(=N/C2=NN3[C@@H](C=C(N=C3N2)c4ccc(cc4)Cl)c5ccccc5)/[O-] C02359883
Cc1ccc(cc1N2CCN(CC2)c3ccc(c(c3)C(=O)[O-])NC(=O)C4CCCC4)Cl C64590449
c1ccc(c(c1)[C@H]2[C@@H]3C[C@@H]([C@@H]([C@@H]3c4cc(ccc4N2)C(=O)[O-])Cl)Sc5ccccc5[N+](=O)[O-])Cl C04045290
CCCCn1c(c(c(n1)C)/C=N/Nc2c(c(nc(c2Cl)Cl)C(=O)[O-])Cl)Cl C13061086
Cc1c(c(n(n1)c2ccc(cc2)F)Cl)/C=N/Nc3c(c(nc(c3Cl)Cl)C(=O)[O-])Cl C13343874
Cc1c(c(n(n1)Cc2ccccc2Cl)Cl)/C=N/Nc3ccc(c(c3)C(=O)[O-])Cl C13351912
CC(C)(C)c1ccc(cc1)c2nnc(n2/N=C/C(=C\c3ccccc3)/Br)[S-] C17161634
Cc1ccc(o1)C(=O)C2=C(C(=O)N([C@@H]2c3ccc(cc3)C(C)(C)C)c4nc5c(cc(cc5s4)C)C)[O-] C09302151
Cc1cc(c2c(c1)sc(n2)N3[C@H](C(=C(C3=O)[O-])C(=O)c4ccc(cc4)F)c5ccc(cc5)C(C)(C)C)C C09123676
c1ccc2c(c1)c3ccccc3n2C(=O)CSc4nc(cc(n4)[O-])CSc5ccc(cc5)Cl C09310731
Cc1c(c(nc(n1)SCc2ccc3c(c2)CCCC3)[O-])Cc4ccc5c(c4)CCCC5 C25499193
CCCOc1cccc(c1)c2nc3c4c5c(sc4nc(n3n2)[O-])C[C@@H](CC5)C(C)(C)C C27516889
CCCOc1cccc(c1)c2nc3c4c5c(sc4nc(n3n2)[O-])C[C@H](CC5)C(C)(C)C C27516890
CC[C@H](C(=O)Nc1ccc(cc1)S(=O)(=O)[N-]c2ccc(cc2Cl)Cl)Oc3ccc(c(c3)C)C C30869129
c1ccc(cc1)c2c(c(n(n2)C(=S)[S-])c3ccccc3)/N=N/c4cccc(c4Cl)Cl C17130521
c1ccc(cc1)c2c(c(n(n2)C(=S)[S-])c3ccccc3)/N=N/c4cccc(c4)Cl C17130524
Cc1ccc2c(c1)cc(c(n2)Cl)/C=N/N3[C@@H]([N-]/C(=C\c4ccc(cc4)SC)/C3=O)c5ccccc5 C32117057
CC(C)(C)c1ccc(cc1)c2nnc(n2/N=C\C(=C\c3ccccc3)\Br)[S-] C12464716
Cc1ccc(cc1)C(=O)C2=C(C(=O)N([C@H]2c3ccc(cc3)C(C)(C)C)c4nc5c(cc(cc5s4)C)C)[O-] C08973930
c1ccc(cc1)[N-]C2=NC(=O)/C(=C\c3ccc(c(c3)Br)OCc4ccccc4Cl)/S2 C09233677
CCOC(=O)C1=C(N=C2N([C@H]1c3ccc(cc3C)C)C(=CS2)/C=C(/NCCC(C)C)\[O-])C C34922861
CC1=C([C@H](N2C(=CSC2=N1)/C=C(/NCc3cccc(c3)F)\[O-])c4ccc(cc4)C(C)C)C(=O)OC C34923771
Cc1ccc(c(c1)C(=O)C2=C(C(=O)N([C@H]2c3ccc(cc3)C(C)(C)C)c4nc5c(cc(cc5s4)C)C)[O-])C C34955284
Cc1ccc(c(c1)C(=O)C2=C(C(=O)N([C@@H]2c3ccc(cc3)OCC=C)c4nc5c(cc(cc5s4)C)C)[O-])C C34955406
Cc1ccc(cc1[N-]C2=NC(=O)/C(=C\c3ccc(o3)Sc4ccc(cc4)Cl)/S2)Cl C09262898
CCC1=C([C@H](N2C(=CSC2=N1)/C=C(/N(C)C3CCCCC3)\[O-])c4ccc(cc4)C)C(=O)OC C35696750
CC[C@H](C)N/C(=C/C1=CSC2=NC(=C([C@@H](N12)c3ccccc3C)C(=O)OC(C)(C)C)C)/[O-] C35703741
CC[C@@H](C)N/C(=C/C1=CSC2=NC(=C([C@@H](N12)c3ccc(cc3)C)C(=O)OC(C)(C)C)C)/[O-] C35703875
CC1=C([C@H](N2C(=CSC2=N1)/C=C(/NCC(C)C)\[O-])c3ccc(cc3)Cl)C(=O)OC(C)(C)C C35703915
CC[C@@H](C)N/C(=C/C1=CSC2=NC(=C([C@@H](N12)c3ccc(cc3)C(C)C)C(=O)N(CC)CC)C)/[O-] C35704709
CCC1=C([C@H](N2C(=CSC2=N1)/C=C(/NCC3CC3)\[O-])c4ccc(cc4)C(C)C)C(=O)OC C36063330
Cc1ccc(c(c1)C)[C@H]2C(=C(N=C3N2C(=CS3)/C=C(/NCc4ccco4)\[O-])C)C(=O)OCc5ccccc5 C36063564
CCOC(=O)C1=C(N=C2N([C@H]1c3cc(ccc3C)C)C(=CS2)/C=C(/NCC(C)C)\[O-])C(F)(F)F C36064413
CCC1=C([C@H](N2C(=CSC2=N1)/C=C(/N[C@@H](C)c3ccccc3)\[O-])c4ccc(cc4C)C)C(=O)OC C36064734
CC[C@@H](C)N/C(=C/C1=CSC2=NC(=C([C@@H](N12)c3ccc(cc3)Cl)C(=O)Nc4ccccc4)C)/[O-] C36071951
CCn1c2ccccc2c3c1ccc(c3)Nc4c(nc5ccccc5n4)[N-]S(=O)(=O)c6cccs6 C02423969
C/C(=C\c1ccccc1)/C=C\2/C(=O)N(/C(=N\c3cccc(c3)C(=O)[O-])/S2)C4CCCCC4 C39866864
c1ccc(cc1)/C=C(/C=C\2/C(=O)N(/C(=N\c3cccc(c3)C(=O)[O-])/S2)C4CCCCC4)\Cl C39866865
Cc1ccc(cc1)CSc2nnc(s2)/N=C(/C(=C/c3ccc(cc3)C(C)(C)C)/C#N)\[O-] C39997482
CCCCN1[C@@H](C(=C(C1=O)[O-])C(=O)c2ccc(c(c2)C)OCC)c3cc(c(c(c3)C(C)(C)C)O)C(C)(C)C C40085961
CN1c2ccc(c3c2c(ccc3)C1=O)S(=O)(=O)[N-]c4ccc(cc4)Oc5ccc(cc5Cl)Cl C41091322
CCc1ccc(cc1)[N-]C2=NC(=O)/C(=C\c3ccc(o3)c4ccc(cc4[N+](=O)[O-])C)/S2 C54164354
Cc1ccc(cc1)S/C(=C\Cl)/CSc2nc(c3c4c(sc3n2)CCCC4)[O-] C57505520
CCOc1ccc(cc1/C=C\2/C(=C(/C(=N/c3ccc(cc3)Br)/S2)C(=O)OCC)[O-])Cl C59105431
CCc1ccc(cc1)n2c(cc(c2C)/C=C\3/C(=C(/C(=N/c4ccc(cc4)OC)/S3)C(=O)OCC)[O-])C C59105485
CCO/C(=C/1\C(=O)/C(=C/c2ccc(o2)c3ccc(c(c3)Cl)Cl)/S\C1=N/c4ccc(cc4)C)/[O-] C59105528
CCc1ccc(cc1)/N=C\2/C(=C(/C(=C/c3cc(c(c(c3)Br)O)OCC)/S2)[O-])C(=O)OCC C59247302
CCOc1ccc(cc1)/N=C\2/C(=C(/C(=C/c3cc(n(c3C)c4ccc(cc4)Cl)C)/S2)[O-])C(=O)OCC C59364676
Cc1ccc(cc1)SCc2cc(nc(n2)SC(=O)N3c4ccccc4Sc5c3cccc5)[O-] C59397920
CN(C)c1ccc(cc1)c2c(c(nc(n2)SCC(=O)N3c4ccccc4Sc5c3cccc5)[O-])C#N C59456722
Cc1ccc2c(c1)sc(n2)[N-]S(=O)(=O)c3c(cc(cc3C(C)C)C(C)C)C(C)C C33370412
Cc1ccc(cc1Cl)[N-]C2=NC(=O)/C(=C/c3ccc(o3)c4cc(ccc4Cl)[N+](=O)[O-])/S2 C02904210
CC1=C([C@@H](n2c(=O)/c(=C\c3ccc(cc3)C(=O)[O-])/sc2=N1)c4ccc(cc4)SC)C(=O)OC(C)C C06172269
c1ccc(cc1)/N=C\2/N(C(=O)/C(=C/c3ccc(cc3)SCC(=O)[O-])/S2)CCc4c[nH]c5c4cccc5 C10146681
c1ccc(c(c1)C(=O)[O-])NS(=O)(=O)c2cc(ccc2N/N=C/c3cccc(c3Cl)Cl)[N+](=O)[O-] C12649567
Cc1cc(c2c(c1)sc(n2)N3[C@H](C(=C(C3=O)[O-])C(=O)c4ccc(cc4)F)c5ccc(cc5)C(C)C)C C09240974
CC(C)OC(=O)c1c(csc1NC(=O)[C@@H]2CCCC[C@@H]2C(=O)[O-])c3ccc(cc3)C4CCCCC4 C20549786
C[C@H](C12CC3CC(C1)CC(C3)C2)NC(=O)CCCCCn4c(=O)c5cc(ccc5nc4[S-])Br C20644216
C/C(=N\Nc1ccc(cc1S(=O)(=O)[N-]c2ccccc2Cl)[N+](=O)[O-])/CCc3ccc4c(c3)OCO4 C12563846
CC(C)(C)[C@H]1CCc2c(c3cc(c4ccccc4c3o2)[N-]S(=O)(=O)c5cc(ccc5Cl)[N+](=O)[O-])C1 C26462526
Cc1ccc(cc1)C23C[C@H]4C[C@@H](C2)CC(C4)(C3)C(=O)N/N=C/c5cc(cc(c5[O-])Br)[N+](=O)[O-] C01883537
CC(C)(C)c1c(c2cc(c3ccccc3c2o1)[N-]S(=O)(=O)c4ccc(c(c4)[N+](=O)[O-])Cl)C(=O)OC C28462916
c1ccc(c(c1)[N-]C2=NC(=O)/C(=C/c3ccc(cc3)Oc4ccc(cc4[N+](=O)[O-])[N+](=O)[O-])/S2)Cl C02068551
CC(C)c1ccc(cc1)[C@H]2C(=C(C(=O)N2CCc3c[nH]c4c3cccc4)[O-])C(=O)c5ccc(cc5)Cl C04635180
Cc1cc(c2c(c1)sc(n2)N3[C@@H](C(=C(C3=O)[O-])C(=O)/C=C/c4ccccc4)c5ccc(cc5)Cl)C C35421691
Cc1cc(c(cc1[N-]S(=O)(=O)c2cc(c(nc2)Cl)Cl)Cl)[C@H](C#N)c3ccc(cc3)Cl C35552325
CCOc1cc(cc(c1OCC=C)Br)/C=C\2/C(=O)N(/C(=N\c3ccc(cc3)C(=O)[O-])/S2)C C35656703
CC1=C([C@@H](N2C(=CSC2=N1)/C=C(/Nc3ccc(cc3)F)\[O-])c4cc(cc(c4)OC)OC)C(=O)OCC=C C35697342
CC1=C([C@@H](N2C(=CSC2=N1)/C=C(/Nc3ccc(cc3)F)\[O-])c4ccc(cc4)C(C)C)C(=O)OCC=C C35697434
Cc1ccc(c(c1)C)[C@@H]2C(=C(N=C3N2C(=CS3)/C=C(/Nc4ccc(cc4)F)\[O-])C)C(=O)OCCOC C35703672
CC1=C([C@@H](N2C(=CSC2=N1)/C=C(/NCC(C)C)\[O-])c3ccccc3Cl)C(=O)OCc4ccccc4 C36052951
CCOC(=O)[C@@H]1CCCN(C1)/C(=C/C2=CSC3=NC(=C([C@@H](N23)c4ccc(cc4)C(C)C)C(=O)OC)C)/[O-] C36053564
CCC1=C([C@H](N2C(=CSC2=N1)/C=C(/N(C)Cc3ccccc3)\[O-])c4ccc(cc4)C(C)C)C(=O)OC C36063346
CC[C@H](C)N/C(=C/C1=CSC2=NC(=C([C@H](N12)c3ccc(cc3C)C)C(=O)OCc4ccccc4)C)/[O-] C36063577
CCC1=C([C@@H](N2C(=CSC2=N1)/C=C(/N[C@@H](C)c3ccccc3)\[O-])c4ccc(cc4OC)OC)C(=O)OC C36064546
CCC1=C([C@@H](N2C(=CSC2=N1)/C=C(/N3CCC[C@H](C3)C(=O)OCC)\[O-])c4cc(ccc4C)C)C(=O)OC C36064721
Cc1ccc(c(c1)C)NC(=O)C2=C(N=C3N([C@H]2c4ccc(cc4)Cl)C(=CS3)/C=C(/NC(C)C)\[O-])C C36072104
Cc1cc(c(cc1[N-]S(=O)(=O)c2ccccc2Br)Cl)[C@H](C#N)c3ccc(cc3)Cl C14086826
CC(C)(C)CC(C)(C)NC(=O)[C@H](c1ccco1)N(c2cccc(c2)Cl)C(=O)c3cc(ccc3[O-])[N+](=O)[O-] C36484349
C[C@H](c1ccccc1)[C@H](C(=O)NC(C)(C)CC(C)(C)C)N(Cc2ccco2)C(=O)c3cc(ccc3[O-])[N+](=O)[O-] C36499708
CN([C@@H](c1cc2ccccc2c3c1cccc3)C(=O)NC4CCCCC4)C(=O)c5cc(ccc5[O-])[N+](=O)[O-] C36530106
c1ccc(c(c1)N([C@H](c2cccc(c2)O)C(=O)NC3CCCCC3)C(=O)c4cc(ccc4[O-])[N+](=O)[O-])Cl C36544613
c1ccc(c(c1)N([C@H](c2ccc(cc2)O)C(=O)NC3CCCCC3)C(=O)c4cc(ccc4[O-])[N+](=O)[O-])Cl C36544619
CC(C)(C)NC(=O)[C@@H](c1ccc(cc1)Cl)N(c2ccccc2Cl)C(=O)c3cc(ccc3[O-])[N+](=O)[O-] C36544708
Cc1ccc(c(c1)C)[C@H](C(=O)NC(C)(C)CC(C)(C)C)N(C(=O)c2cc(ccc2[O-])[N+](=O)[O-])C(C)(C)C C36585805
Cc1ccccc1[C@@H](C(=O)NC(C)(C)CC(C)(C)C)N(C(=O)c2cc(ccc2[O-])[N+](=O)[O-])C(C)(C)C C36585842
CCCCc1ccc(cc1)N2[C@@H](NC(=O)C(=C2[S-])C#N)c3ccc(o3)c4cc(ccc4Cl)Cl C39887361
c1ccc(c(c1)CSc2nnc(s2)/N=C(/C(=C/c3ccc(o3)c4cccc(c4)Cl)/C#N)\[O-])Cl C39998206
CCCCN1[C@@H](C(=C(C1=O)[O-])C(=O)c2ccc(c(c2)C)OC(C)C)c3cc(c(c(c3)C(C)(C)C)O)C(C)(C)C C40093700
CCC[C@H]1Nc2c(cc(cc2N1Cc3ccc(cc3)c4ccccc4c5[n-]nnn5)c6cn7ccccc7n6)C C52607154
CC/C(=N\Nc1ccc(cc1S(=O)(=O)[N-]c2ccccc2OC)[N+](=O)[O-])/c3ccc(cc3)OC(F)F C35544372
Cc1c2c(n(n1)c3ccccc3)N=C4C(=Nc5ccccc5N4[C@@H]2c6ccccc6OC)[N-]c7ccc(cc7Cl)Cl C01772963
Cc1c2c(n(n1)c3ccccc3)N=C4C(=Nc5ccccc5N4[C@H]2c6cccc(c6)[N+](=O)[O-])[N-]c7ccc(cc7Cl)Cl C01865400
Cc1c2c(n(n1)c3ccccc3)N=C4C(=Nc5ccccc5N4[C@@H]2c6ccccc6OC)[N-]c7cc(cc(c7)Cl)Cl C01869176
CCO/C(=C/1\C(=O)/C(=C/c2ccc(o2)c3ccc(cc3Cl)[N+](=O)[O-])/S\C1=N/c4ccc(cc4)C)/[O-] C59247388
Cc1c(c2ccccc2n1Cc3ccc(c(c3)Cl)Cl)/C=C/4\C(=O)N=C(S4)[N-]c5ccc(cc5)F C09261269
Cc1ccc(c(c1)CSC2=NN3[C@H](C(=C(N=C3[N-]2)C)C(=O)Nc4ccccc4OC)c5ccccc5)C C08607457
Cc1ccc(c(c1)N2C(=O)c3cccc4c3c(cc(c4Nc5ccc(c(c5)C(=O)[O-])Cl)[N+](=O)[O-])C2=O)C C59859221
CCCC1=C([C@H](n2c(=O)/c(=C/c3cccc(c3[O-])[N+](=O)[O-])/sc2=N1)c4ccccc4OC)C(=O)OCC C59953080
C[C@@H]\1CCCCCCCCCC/C1=N\[N-]C2=NC(=O)[C@H](S2)CC(=O)Nc3ccccc3Br C22506242
Cc1cc(ccc1/N=C\c2cc(ccc2O)[N+](=O)[O-])c3ccc(c(c3)C)/N=C\c4cc(ccc4[O-])[N+](=O)[O-] C15777582
COc1ccc(cc1)/C=C/C(=N/C2=NN3[C@@H](C=C(N=C3N2)c4ccc(cc4)Cl)c5ccc(cc5)Cl)/[O-] C09462345
c1ccc(cc1)C(c2ccccc2)(c3ccccc3)SC[C@@H](C(=O)[O-])NC(=O)OCC4c5ccccc5-c6c4cccc6 C04284046
c1cc(c(cc1n2c(nnc2SCc3c(cco3)C(=O)[O-])c4ccc(cc4Cl)Cl)Cl)F C13412683
CCC/C(=N\CCc1c([nH]c2c1cc(cc2)OC(F)(F)F)C)/C3=C(C[C@@H](CC3=O)c4ccccc4)[O-] C08846564
c1ccc2c(c1)cccc2CSc3ccc(cc3[N+](=O)[O-])S(=O)(=O)[N-]c4ccccc4Cl C12541668
CC[C@H](C(=O)Nc1ccc(cc1)S(=O)(=O)[N-]c2cccc(c2Cl)Cl)Oc3ccc(c(c3)C)C C30751405
CC[C@H](C(=O)Nc1ccc(cc1)S(=O)(=O)[N-]c2cccc(c2Cl)Cl)Oc3cc(ccc3C)C C30872956
Cc1ccc2c(c1)sc(n2)N3[C@H](C(=C(C3=O)[O-])C(=O)c4cccs4)c5cccc(c5)OCCC(C)C C33491012
CCc1ccc(cc1)[C@H]2C(=C(C(=O)N2c3nc4c(cc(cc4s3)C)C)[O-])C(=O)/C=C/c5ccccc5 C35421781
CC1=C([C@@H](N2C(=CSC2=N1)/C=C(/NCC(C)C)\[O-])c3ccccc3Cl)C(=O)Nc4ccccc4 C35693358
Cc1ccccc1[C@@H]2C(=C(N=C3N2C(=CS3)/C=C(/Nc4ccc(cc4)F)\[O-])C)C(=O)OCC=C C35697167
CC1=C([C@H](N2C(=CSC2=N1)/C=C(/NCC(C)C)\[O-])c3ccc(cc3)C(C)C)C(=O)OCc4ccccc4 C35704604
CCN(C)/C(=C/C1=CSC2=NC(=C([C@H](N12)c3ccc(cc3)C(C)C)C(=O)OCc4ccccc4)C)/[O-] C35704620
CC[C@H](C)N/C(=C/C1=CSC2=NC(=C([C@H](N12)c3cc(ccc3C)C)C(=O)OCC)c4ccccc4)/[O-] C35705089
Cc1ccc(c(c1)[C@H]2C(=C(N=C3N2C(=CS3)/C=C(/NCc4ccccc4)\[O-])C)C(=O)OC(C)(C)C)C C35705279
CC[C@@H](C)N/C(=C/C1=CSC2=NC(=C([C@@H](N12)c3ccc(cc3)C(C)C)C(=O)Nc4ccccc4)C)/[O-] C35709774
Cc1ccc(c(c1)[C@@H]2C(=C(N=C3N2C(=CS3)/C=C(/NCC(C)C)\[O-])C)C(=O)Nc4ccccc4)C C35709790
Cc1ccc(c(c1)[C@H]2C(=C(N=C3N2C(=CS3)/C=C(/NCC(C)C)\[O-])C)C(=O)Nc4ccccc4)C C35709791
Cc1ccccc1NC(=O)C2=C(N=C3N([C@H]2c4ccc(cc4)Cl)C(=CS3)/C=C(/NC(C)C)\[O-])C C35709883
Cc1ccc(cc1C)N/C(=C/C2=CSC3=NC(=C([C@H](N23)c4ccc(cc4)Cl)C(=O)OC)C)/[O-] C35970229
CCOC(=O)C1=C(N=C2N([C@H]1c3ccc(cc3C)C)C(=CS2)/C=C(/Nc4ccc(cc4)F)\[O-])C C36050415
CC1=C([C@H](N2C(=CSC2=N1)/C=C(/N(C)Cc3ccccc3)\[O-])c4ccc(cc4)Cl)C(=O)OCC=C C36053220
CC1=C([C@H](N2C(=CSC2=N1)/C=C(/NCC(C)C)\[O-])c3ccccc3F)C(=O)OCc4ccccc4 C36061227
CC1=C([C@@H](N2C(=CSC2=N1)/C=C(/N[C@@H](C)c3ccccc3)\[O-])c4ccccc4)C(=O)OC(C)(C)C C36061274
Cc1ccc(c(c1)C)[C@H]2C(=C(N=C3N2C(=CS3)/C=C(/N4CCCC4)\[O-])C)C(=O)OCc5ccccc5 C36063597
CC1=C([C@@H](N2C(=CSC2=N1)/C=C(/N[C@@H](C)c3ccccc3)\[O-])c4ccccc4F)C(=O)OC(C)C C36065008
Cc1ccc(c(c1)[C@H]2C(=C(N=C3N2C(=CS3)/C=C(/NCc4ccccc4)\[O-])C)C(=O)OC(C)C)C C36071802
CC1=C([C@@H](N2C(=CSC2=N1)/C=C(/NCC(C)C)\[O-])c3ccc(cc3)Cl)C(=O)Nc4ccccc4 C36071949
CC1=C([C@H](N2C(=CSC2=N1)/C=C(/NCC(C)C)\[O-])c3ccc(cc3)C(C)C)C(=O)Nc4ccccc4 C36071986
CC[C@@H](C)N/C(=C/C1=CSC2=NC(=C([C@H](N12)c3cc(ccc3C)C)C(=O)Nc4ccccc4)C)/[O-] C36072003
C[C@@H](CCC(=O)[O-])[C@@H]1CC[C@@H]2[C@@]1([C@H](C[C@@H]3[C@@H]2CC[C@H]4[C@@]3(CCC(=O)C4)C)OC(=O)c5ccccc5)C C36611985
CCCCCCOc1c(cc(cc1Cl)C(=O)c2c(c(c(=O)n(c2[O-])C3CCCCC3)C#N)C)Cl C38618359
C[C@H]1CCC[C@]2([C@@H]1CC[C@@]3([C@@H]2[C@@H](C[C@@H]\4[C@@]3(C[C@@H](/C4=C(\CCC=C(C)C)/C(=O)[O-])OC(=O)C)C)O)C)C C38654149
C[C@@H](CCC(=O)[O-])[C@H]1CC[C@@H]2[C@@]1([C@@H](C[C@@H]3[C@@H]2CC[C@@H]4[C@@]3(CCC(=O)C4)C)OC(=O)c5ccccc5)C C39983658
CC(C)(C)c1cc(cc(c1O)C(C)(C)C)[C@@H]2C(=C(C(=O)N2CC=C)[O-])C(=O)c3ccc(cc3)OCC=C C40028820
CCCCN1[C@@H](C(=C(C1=O)[O-])C(=O)c2ccc(c(c2)C)OCCC)c3cc(c(c(c3)C(C)(C)C)O)C(C)(C)C C40091863
CCCCN1[C@H](C(=C(C1=O)[O-])C(=O)c2ccc(c(c2)C)OC(C)C)c3cc(c(c(c3)C(C)(C)C)O)C(C)(C)C C40093702
CCCOc1ccc(cc1C)C(=O)C2=C(C(=O)N[C@@H]2c3cc(c(c(c3)C(C)(C)C)O)C(C)(C)C)[O-] C40123808
CC(C)(C)c1ccc(cc1)[C@H]2c3c([nH]nc3C(=O)N2Cc4ccc(cc4)OC)c5cc(ccc5[O-])Cl C39899094
CC[C@H](C)c1ccc(cc1)N2C(=O)/C(=C/c3cn(c4c3cccc4)Cc5ccccc5Cl)/C(=NC2=O)[O-] C08744558
c1ccc2c(c1)nc(s2)/N=C(/C(=C/c3ccc(cc3)OCc4c(cccc4Cl)Cl)/C#N)\[O-] C41108911
C[C@H](Cn1cc(c2c1cccc2)/C=C(\C#N)/C(=N/c3nc4ccccc4s3)/[O-])COc5ccccc5 C41120736
C[C@@H](CCC(=O)[O-])[C@H]1CC[C@@H]2[C@]1([C@H](C[C@@H]3[C@@H]2CC[C@@H]4[C@]3(CCC(=O)C4)C)OC(=O)c5ccccc5)C C43866894
c1ccc2c(c1)-c3ccccc3C2COC(=O)N[C@H](Cc4cccn4c5cc(cc(c5)Cl)Cl)C(=O)[O-] C44320662
c1ccc2c(c1)-c3ccccc3C2COC(=O)N[C@@H](CC(=O)[O-])c4ccc(cc4)SC(F)(F)F C44546981
CCOc1cc(cc(c1OCC)Cl)/C=C\2/C(=C(/C(=N/c3ccc(cc3)C)/S2)C(=O)OCC)[O-] C59105280
CCc1ccc(cc1)/N=C\2/C(=C(/C(=C/c3ccc(cc3)I)/S2)[O-])C(=O)OCC C59247684
CCOc1ccc(cc1)/N=C\2/C(=C(/C(=C/c3ccc(c(c3)Cl)OCC=C)/S2)[O-])C(=O)OCC C59364512
CCOc1ccc(cc1)[N-]C2=NC(=O)/C(=C\c3c(n(c4c3cccc4)Cc5ccc(cc5)Cl)C)/S2 C15225780
C[C@@H]\1CCCCCCCCCC/C1=N\[N-]C2=NC(=O)[C@@H](S2)CC(=O)Nc3cccc(c3)C(F)(F)F C22506189
CCc1ccccc1[N-]C2=NC(=O)/C(=C/c3ccc(c(c3)OCC)OCc4ccccc4Cl)/S2 C08821793
c1ccc(cc1)c2c3c(c4c5c(c(ncn5)SCc6ccc(c(c6)Cl)Cl)sc4n2)CCC3 C01815201
Cc1ccccc1C2(c3ccccc3[C@]4(S2)N(N=C(S4)C(=O)C)c5ccccc5C)c6ccccc6C C08443915
c1cc(ccc1c2cc(c3cc(ccc3n2)Br)C(=O)Oc4ccc(cc4Cl)Cl)Cl C02578189
C[C@@H]1C/C(=C\c2ccc(cc2)F)/C3=C(C1)[C@@H](N4C(=CSC4=N3)c5ccc(cc5)OC)c6ccc(cc6)F C09167792
Cc1ccc(c(c1)C)CSc2nc-3c(c(=O)n2c4ccccc4C)C5(CCCC5)Cc6c3cccc6 C02304766
Cc1cccc(c1)n2c(=O)c3c(nc2SCc4ccccc4Cl)-c5ccccc5CC36CCCCC6 C02373746
Cc1ccccc1N2[C@]3(c4ccccc4C(S3)(c5ccccc5)c6ccccc6)SC(=N2)C(=O)C C09761219
CCn1c2ccccc2c3c1ccc(c3)[P@@](=Nc4ccccc4Cl)(C(C)(C)C)Oc5ccccc5 C12492190
c1ccc(cc1)c2ccc(cc2)c3cs/c(=N\c4ccccc4Cl)/n3/N=C\5/CCCCc6c5cccc6 C13098690
Cc1ccc(c(c1)n2cc(nc2SCC(=O)c3ccc(c(c3)Cl)Cl)c4ccc(cc4)Cl)C C13146172
CCn1c2ccccc2c3c1ccc(c3)[P@@](=Nc4cccc5c4cccc5)(C(C)(C)C)N6CCCC6 C12524699
C[C@H]1C/C(=C\c2ccc(cc2)F)/C3=C(C1)[C@@H](N4C(=CSC4=N3)c5ccc(cc5)OC)c6ccc(cc6)F C13809841
c1cc(ccc1/C=C/C(=O)N2[C@@H]([C@H]3CCC/C(=C\c4ccc(cc4)Cl)/C3=N2)c5ccc(cc5)Cl)Cl C13943315
CC1=C2[C@@H]([C@@H]3C=C[C@]2(c4c3cccc4)N(C1=O)C(=O)C(c5ccccc5)c6ccccc6)c7ccccc7 C17195729
C[C@H](c1ccccc1)N2CC3(CN(CC(C2)(C3=O)c4ccccc4)[C@H](C)c5ccccc5)c6ccccc6 C12401905
CC1([C@H](/C(=N\c2ccc(cc2)Cl)/N(C1=S)c3cccc(c3)C(F)(F)F)N4CCSCC4)C C15861723
CSCCn\1c2ccc(cc2s/c1=N\C(=O)C(c3ccccc3)c4ccccc4)Br C22857575
c1ccc(cc1)[C@@H](c2ccc(cc2)Br)N3CCN(CC3)C(=O)c4c(cccc4Cl)Cl C23442490
C[C@@H](c1ccccc1)n2c(nc3ccc(cc3c2=O)I)/C=C/c4ccc(cc4)Cl C26580456
c1cc(ccc1C(c2ccc(cc2)F)Oc3ccc4c(c3)O/C(=C\c5cc(cc(c5)Cl)Cl)/C4=O)F C27101478
c1ccc(cc1)C2=C/C(=C\c3ccc(o3)c4cc(ccc4Cl)Cl)/C(=O)N2c5ccccc5Cl C27519419
Cc1ccc(cc1)C2=NN([C@@H](C2)c3ccc(cc3)F)c4nc(cs4)c5ccc(cc5)Br C28061035
Cc1ccc(cc1)C2=NN([C@H](C2)c3ccc(cc3)Cl)c4nc(cs4)c5ccc(cc5)Br C28061056
Cc1ccc(cc1)[C@@H]2CC(=NN2c3nc(cs3)c4ccc(cc4)Br)c5ccc(cc5)F C28061244
c1cc(cc(c1)Br)c2csc(n2)N3[C@@H](CC(=N3)c4ccc(cc4)F)c5cccc(c5)Cl C28061331
c1ccc(cc1)[C@@H]2CC(=NN2c3nc(cs3)c4ccc(cc4)Br)c5ccc(cc5)Cl C28061463
c1cc(ccc1c2csc(n2)N3[C@H](CC(=N3)c4ccc(cc4)Cl)c5ccc(cc5)F)Br C28061519
c1cc(cc(c1)Br)c2csc(n2)N3[C@@H](CC(=N3)c4cccs4)c5cccc(c5)Cl C28064872
c1ccc2c(c1)c(=O)n(c3n2c(=S)sc3c4ccc(cc4)Cl)Cc5cccc(c5)C(F)(F)F C32975075
c1ccc(c(c1)Cn2c3c(sc(=S)n3c4ccccc4c2=O)c5cccc(c5)C(F)(F)F)Cl C32975133
Cc1ccc(cc1)C(=O)Oc2c(cc(cc2I)I)C=O C35657358
CCC(CC)[C@H](C(=O)NC(C)(C)CC(C)(C)C)N(Cc1ccco1)C(=O)c2cc(ccc2[O-])[N+](=O)[O-] C36499751
CC(C)(C)NC(=O)[C@H](c1ccccc1O)N(c2ccccc2Cl)C(=O)c3cc(ccc3[O-])[N+](=O)[O-] C36544637
c1cc(ccc1c2csc(n2)/C(=C/c3ccc(o3)c4ccc(cc4Cl)Cl)/C#N)Br C39885020
CC1(/C(=C/P(=S)(OC2CCCCC2)/C=C/3\N(c4c(cccc4)C3(C)C)C)/N(c5c1cccc5)C)C C12560809
Cc1ccc(cc1)n2c(=O)c3c(nc2SCc4ccccc4F)-c5ccccc5CC36CCCCC6 C40036607
COc1c(cc(cc1)Br)/C=C\2/C(=O)/C(=C/c3c(ccc(c3)Br)OC)/CCC2 C20115415
c1ccc-2c(c1)CC3(CCCCC3)c4c2nc(n(c4=O)C5CCCCC5)SCc6ccc(cc6Cl)Cl C01818078
c1ccc(cc1)Sc2ccc(cc2)c3csc(n3)c4cc5cc(cc(c5oc4=O)Br)Br C01874581
Cc1ccc(cc1)C2(c3ccccc3[C@]4(S2)N(N=C(S4)C(=O)C)c5cccc(c5)C)c6ccc(cc6)C C59123571
Cc1cccc(c1)C2(c3ccccc3[C@@]4(S2)N(N=C(S4)C(=O)C)c5ccccc5C)c6cccc(c6)C C59123601
Cc1ccc(cc1)N2[C@]3(c4ccccc4[C@H](S3)c5cc(ccc5C)C)SC(=N2)C(=O)c6ccccc6 C59124794
c1ccc(cc1)C(=O)C2=NN([C@]3(S2)c4ccccc4[C@H](S3)c5ccc(cc5)Cl)c6ccccc6 C59125406
CCc1ccc(cc1)[C@H]2c3ccccc3[C@@]4(S2)N(N=C(S4)C(=O)c5ccccc5)c6ccccc6 C59125924
CC(=O)C1=NN([C@@]2(S1)c3ccccc3[C@H](S2)c4ccc(cc4)C(C)(C)C)c5ccccc5Cl C59126385
Cc1c(cccc1Cl)N2[C@@]3(c4ccccc4[C@@H](S3)c5ccc(cc5)C(C)(C)C)SC(=N2)C(=O)C C59126405
CC(C)(C)c1ccc(cc1)[C@H]2c3ccccc3[C@]4(S2)N(N=C(S4)C(=O)c5ccccc5)c6ccccc6 C59126618
Cc1ccc2c(c1)[C@](CC(N2C(=O)/C=C/c3ccc(cc3)OC)(C)C)(C)c4ccc(cc4)Br C59416145
Cc1cc(c(n1c2ccc(cc2)I)C)/C=C\3/C=C(OC3=O)c4ccc(cc4)C(C)(C)C C59426008
Cc1c(ccc2c1O/C(=C\c3ccc(cc3)Br)/C2=O)OCc4c(c(c(c(c4F)F)F)F)F C41436018
c1ccc(c(c1)C[C@H](CC(=O)[O-])NC(=O)OCC2c3ccccc3-c4c2cccc4)C(F)(F)F C02385885
c1cc(c(cc1Cl)Cl)/C=C\2/C(=S)N(C(=O)S2)CCCCCCCCCCC(=O)[O-] C11667031
CCCCn1c(=O)c2ccc(cc2nc1SCc3csc(n3)c4ccc(cc4)C)C(=O)[O-] C13044334
CCCn1c(nnc1SCc2c3c(cccc3sc2C(=O)[O-])F)c4ccc(cc4)Cl C13254842
COc1ccc(cc1OC)[C@H](C(=C(c2cccs2)[O-])C(=O)C(F)(F)F)Nc3ccc4ccccc4c3 C06162735
Cc1ccc(c(c1)CSCCc2c(nc(nc2[O-])SCc3ccc(c(c3)[N+](=O)[O-])OC)C)C C16854075
CCC1=C([C@@H](N2C(=CSC2=N1)/C=C(/N3CCC(CC3)Cc4ccccc4)\[O-])c5ccccc5)C(=O)OC C34922896
Cc1ccc(cc1)[C@H]2C(=C(N=C3N2C(=CS3)/C=C(/NCCOc4ccccc4)\[O-])C)C(=O)OC(C)C C34923395
CCCN(CCC)/C(=C/C1=CSC2=NC(=C([C@@H](N12)c3ccc(cc3)Cl)C(=O)OC)C)/[O-] C34923588
CCCN(CCC)/C(=C/C1=CSC2=NC(=C([C@H](N12)c3cccc(c3)Cl)C(=O)OC)C)/[O-] C34923651
CCCN(CCC)/C(=C/C1=CSC2=NC(=C([C@@H](N12)c3ccc(cc3)C(C)C)C(=O)OC)C)/[O-] C34923756
CCOC(=O)C1=C(N=C2N([C@H]1c3ccccc3F)C(=CS2)/C=C(/Nc4ccc(c(c4)C)C)\[O-])C C34923974
CCN\1C(=O)/C(=C/c2cc(c(c(c2)Cl)OCC#C)Cl)/S/C1=N\c3cccc(c3)C(=O)[O-] C35656482
CCOC(=O)C1=C(N=C2N([C@H]1c3ccccc3F)C(=CS2)/C=C(/N(C)C4CCCCC4)\[O-])C C35694426
CCOC(=O)C1=C(N=C2N([C@@H]1c3cccc(c3)F)C(=CS2)/C=C(/N(C)C4CCCCC4)\[O-])C C35694576
Cc1ccc(cc1)[C@@H]2C(=C(N=C3N2C(=CS3)/C=C(/NCc4ccc(cc4)F)\[O-])C)C(=O)OCC=C C35697286
CCC1=C([C@H](N2C(=CSC2=N1)/C=C(/Nc3ccccc3F)\[O-])c4cccc(c4)C)C(=O)OC C35969717
C[C@H]1CCCCN1/C(=C/C2=CSC3=NC(=C([C@@H](N23)c4ccc(cc4)C(C)C)C(=O)OC)C)/[O-] C35970412
CC1=C([C@H](N2C(=CSC2=N1)/C=C(/N[C@H](C)c3ccccc3)\[O-])c4ccccc4Cl)C(=O)OCC=C C36053032
Cc1ccccc1[C@@H]2C(=C(N=C3N2C(=CS3)/C=C(/N(C)Cc4ccccc4)\[O-])C)C(=O)OCC=C C36053141
Cc1ccc(c(c1)C)[C@H]2C(=C(N=C3N2C(=CS3)/C=C(/Nc4ccc(cc4)F)\[O-])C)C(=O)OC C36053655
Cc1ccccc1[C@H]2C(=C(N=C3N2C(=CS3)/C=C(/N(C)Cc4ccccc4)\[O-])C)C(=O)OC(C)C C36058866
CC1=C([C@H](N2C(=CSC2=N1)/C=C(/N[C@H](C)c3ccccc3)\[O-])c4ccc(cc4)Cl)C(=O)OC(C)(C)C C36061345
CCN(CC)C(=O)C1=C(N=C2N([C@H]1c3ccc(cc3)C(C)C)C(=CS2)/C=C(/NCC4CC4)\[O-])C C36063628
CCC1=C([C@@H](N2C(=CSC2=N1)/C=C(/NCc3ccccc3)\[O-])c4cc(ccc4C)C)C(=O)OC C36064682
CCC1=C([C@H](N2C(=CSC2=N1)/C=C(/NCc3ccccc3)\[O-])c4cc(ccc4C)C)C(=O)OC C36064684
CCC1=C([C@H](N2C(=CSC2=N1)/C=C(/NCc3ccc(cc3)F)\[O-])c4cc(ccc4C)C)C(=O)OC C36064697
CC[C@H](C)N/C(=C/C1=CSC2=NC(=C([C@H](N12)c3ccc(cc3)Cl)C(=O)OC(C)C)C)/[O-] C36064873
CC1=C([C@@H](N2C(=CSC2=N1)/C=C(/NC[C@H]3CCCO3)\[O-])c4ccc(cc4)C(C)C)C(=O)OC(C)C C36071779
Cc1c(c(nc(n1)SCC(=O)Nc2ccc(cc2Cl)Cl)[O-])Cc3ccccc3Cl C18191182
CCCCc1ccc(cc1)N2[C@@H](NC(=O)C(=C2[S-])C#N)c3ccc(o3)c4ccc(c(c4)Cl)Cl C39887365
CCCCc1ccc(cc1)N2[C@H](NC(=O)C(=C2[S-])C#N)c3ccc4c(c3)c(on4)c5ccc(cc5)Cl C39887370
Cc1ccc(c(c1)[C@@H]2C(=C(N=C3N2C(=CS3)/C=C(/N4CCCC4)\[O-])C)C(=O)OC(C)(C)C)C C40401110
CCCCN1[C@@H](c2c([nH]nc2C1=O)c3cc(ccc3[O-])Cl)c4ccc(c(c4)OCC)OCCC(C)C C39898505
CCCCN1[C@H](c2c([nH]nc2C1=O)c3cc(ccc3[O-])Cl)c4ccc(c(c4)OCC)OCCC(C)C C39898506
Cc1cccc(c1)OCCCOc2ccc(cc2)/C=C(\C#N)/C(=N/c3nc4ccccc4s3)/[O-] C41120645
C/C(=C\CC[C@H](C=O)[C@H]1CC[C@@]2([C@@]1(CCC3=C2CC[C@H]4[C@]3(CCC(=O)C4(C)C)C)C)C)/C(=O)[O-] C43510431
CCCC1=NN(C(=O)[C@H]1C/C(=C/c2ccc(c(c2)Cl)Cl)/C(=O)[O-])c3ccc(cc3)Br C33892880
c1ccc(cc1)Oc2ccc(cc2)Nc3c(nc4ccccc4n3)[N-]S(=O)(=O)c5cccs5 C08836446
CCc1ccc(cc1)/N=C\2/C(=C(/C(=C/c3cc(n(c3C)c4ccc(cc4C)C)C)/S2)[O-])C(=O)OCC C59105419
CCc1ccc(cc1)/N=C\2/C(=C(/C(=C/c3ccc(s3)Br)/S2)[O-])C(=O)OCC C59105501
CCN(CC)c1ccc(c(c1)OCC)/C=C\2/C(=C(/C(=N/c3ccc(cc3)Cl)/S2)C(=O)OCC)[O-] C59247537
CCc1ccc(cc1)/N=C\2/C(=C(/C(=C/c3ccc(c(c3)Br)O)/S2)[O-])C(=O)OCC C59247709
CCc1ccc(cc1)/N=C\2/C(=C(/C(=C/c3cc4c(cc3Br)OCO4)/S2)[O-])C(=O)OCC C59366129
CCOc1cc(cc(c1OC)Br)/C=C\2/C(=C(/C(=N/c3ccc(cc3)C)/S2)C(=O)OCC)[O-] C59366135
CCc1ccc(cc1)/N=C\2/C(=C(/C(=C/c3cc(c(c(c3)Cl)OC)OC)/S2)[O-])C(=O)OCC C59437140
CCc1ccc(cc1)/N=C\2/C(=C(/C(=C/c3cc(cc(c3OC)Cl)Cl)/S2)[O-])C(=O)OCC C59437150
Cc1ccc(cc1)Sc2ccc(cc2[N+](=O)[O-])/C=C\3/C(=O)N=C(S3)/C=C(/c4ccc(cc4)Cl)\[O-] C13026733
c1ccc(cc1)N(c2ccccc2)C(=O)CSc3nc(c(c(n3)[O-])C#N)c4cccc(c4)Cl C59565103
CCc1ccccc1[N-]C2=NC(=O)/C(=C/c3ccc(c(c3)OC)OCc4ccccc4Cl)/S2 C08821777
c1cc2c(cc1C(=O)[O-])CCN2S(=O)(=O)c3ccc(c(c3)C(=O)[O-])Br C13278426
Cc1ccc(cc1N2C(=O)/C(=C/c3cccc(c3)O[C@H](C)C(=O)[O-])/SC2=S)C(=O)[O-] C16930401
Cc1ccc(cc1)N2C(=O)/C(=C/c3ccc(o3)c4ccccc4C(=O)[O-])/C(=NC2=S)[O-] C19782210
Cc1ccc(cc1n2c(cc(c2C)/C=C/3\C(=NC(=S)N(C3=O)c4cccc(c4)F)[O-])C)C(=O)[O-] C19823066
Cc1ccc(cc1n2c(cc(c2C)/C=C\3/C(=NC(=S)N(C3=O)c4ccc(cc4)F)[O-])C)C(=O)[O-] C09258959
Cc1cc(c(n1c2ccc(cc2)C(=O)[O-])C)/C=C\3/C(=NC(=S)N(C3=O)c4ccccc4Cl)[O-] C09264439
Cc1cc(c(n1c2cccc(c2C)C(=O)[O-])C)/C=C\3/C(=NC(=S)N(C3=O)c4ccc(c(c4)Cl)F)[O-] C09265230
Cc1ccc(cc1C)N2C(=O)/C(=C\c3cccn3c4ccc(cc4)C(=O)[O-])/C(=NC2=S)[O-] C19825588
c1ccc(c(c1)c2ccc(o2)/C=C/3\C(=NC(=S)N(C3=O)c4ccc(cc4)Br)[O-])C(=O)[O-] C13548565
Cc1cccc(c1)N2C(=O)/C(=C/c3cc(n(c3C)c4cccc(c4C)C(=O)[O-])C)/C(=NC2=S)[O-] C19873099
c1cc(cc(c1)F)[C@H]2C(=C(C(=O)N2CCCCCC(=O)[O-])[O-])C(=O)c3ccc(cc3)F C19882493
Cc1cc(c(n1c2ccc(cc2)C(=O)[O-])C)/C=C/3\C(=NC(=S)N(C3=O)c4ccc(c(c4)Cl)F)[O-] C12363193
CC[C@H](C(=O)[O-])Oc1ccc(cc1OC)/C=C/2\C(=O)N=C(S2)[N-]c3cccc(c3)Cl C16913333
C[C@H](C(=O)[O-])Oc1ccc(cc1OC)/C=C/2\C(=O)N=C(S2)[N-]c3ccccc3F C16914717
CC1(CC(=C(C(=O)C1)C(c2ccc(cc2)C(C)(C)C)C3=C(CC(CC3=O)(C)C)[O-])[O-])C C07123308
c1ccc(cc1)S(=O)(=O)[N-]c2c(c(c(c(c2Cl)Cl)[N-]S(=O)(=O)c3ccccc3)Cl)Cl C00851479
CC1(CC(=C(C(=O)C1)C(CC[C@H]2CCCCC2=O)C3=C(CC(CC3=O)(C)C)[O-])[O-])C C05423844
Cc1cc(c(c(=O)[nH]1)[C@@H](c2ccc(cc2Cl)N(C)C)c3c(=O)cc([nH]c3[O-])C)[O-] C17105938
C[C@H](C(=O)[O-])Oc1ccc(cc1)/C=C/2\C(=NC(=O)N(C2=S)c3cccc(c3Cl)Cl)[O-] C16322459
COc1cccc(c1O)[C@@H]2c3c(nc(s3)[O-])S[C@H]([C@@H]2C(=O)c4ccc(cc4)F)C(=O)[O-] C35092846
Cc1ccccc1N2C(=O)/C(=C\c3cccn3c4cccc(c4)C(=O)[O-])/C(=NC2=S)[O-] C36503742
c1cc(cc(c1)N2[C@H](C(=C(C2=O)[O-])C(=O)C3CC3)c4cccc(c4Cl)Cl)C(=O)[O-] C13275895
COc1ccccc1[C@@H]2C(=C(C(=O)N2c3cc(ccc3Cl)C(=O)[O-])[O-])C(=O)C4CC4 C13276753
c1cc(ccc1CC(=O)[O-])N2[C@H](C(=C(C2=O)[O-])C(=O)C3CC3)c4cc(ccc4F)Br C13277925
c1c(c(cc(c1S(=O)(=O)[N-]c2cc3c(cc2Cl)OCCO3)Cl)Cl)C(=O)[O-] C13278720
c1cc(c(cc1C(=O)[O-])S(=O)(=O)[N-]c2cc3c(cc2Cl)OCCO3)Br C13278728
Cc1c(c(nc(n1)SCC(=O)C2=C[C@@H](N([C@H]2C)Cc3ccc(cc3)F)C)[O-])CCC(=O)[O-] C39668053
Cc1ccc(cc1Cl)[N-]S(=O)(=O)c2ccc(c(c2)NC(=O)[C@H]3[C@H]4C[C@@H]([C@@H]3C(=O)[O-])C=C4)Cl C39679268
Cc1ccccc1[C@H]2C(=C(C(=O)N2c3cccc(c3)C(=O)[O-])[O-])C(=O)c4cccs4 C13193696
Cc1ccsc1[C@H]2C(=C(C(=O)N2c3cccc(c3)C(=O)[O-])[O-])C(=O)c4cccs4 C13193731
c1ccc(c(c1)C(=O)C2=C(C(=O)N([C@H]2c3ccc(cc3F)F)c4cccc(c4)C(=O)[O-])[O-])F C13213972
c1cc(cc(c1)N2[C@@H](C(=C(C2=O)[O-])C(=O)c3ccc(cc3Cl)Cl)c4ccc(cc4)C#N)C(=O)[O-] C13214182
COc1ccccc1[C@H]2C(=C(C(=O)N2c3cccc(c3)C(=O)[O-])[O-])C(=O)c4cc(ccc4Cl)Cl C13214196
COc1ccccc1C(=O)C2=C(C(=O)N([C@H]2c3ccc(cc3F)F)c4cc(ccc4Cl)C(=O)[O-])[O-] C13214635
Cc1ccc(c(c1)C)C(=O)C2=C(C(=O)N([C@H]2c3ccc(cc3)Cl)c4ccc(cc4)CC(=O)[O-])[O-] C13217036
Cc1ccc(cc1)C(=O)C2=C(C(=O)N([C@@H]2c3ccc(cc3C)C)c4ccc(cc4)CC(=O)[O-])[O-] C13217362
C/C(=N\c1ccc(cc1)S(=O)(=O)[N-]c2nccs2)/C3=C(c4ccccc4C3=O)[O-] C33776580
C[C@H]1[C@H]2[C@@H](NC(=O)[C@@]2([C@@H](C=C1C)/C=C(\C)/CCC(=O)[O-])C(=O)CCC(=O)[O-])CC(C)C C49600233
COc1ccc(cc1)[C@H]2N=C(N=C3N2C(=CC(=C)N3)[O-])[N-]c4cccc(c4Cl)Cl C54198380
Cc1ccc(cc1I)[N-]S(=O)(=O)c2cc(oc2C)C(=O)[O-] C55311864
CC1=CC[C@](C[C@@H]1c2ccc(cc2)F)(C(=O)N/N=C/C3=C(CC(CC3=O)(C)C)[O-])C(=O)[O-] C20035938
COc1cc(c(cc1OC(F)F)[N-]S(=O)(=O)c2ccc(cc2F)Cl)C(=O)[O-] C58999966
Cc1cc(c(n1c2ccc(c(c2)Cl)C(=O)[O-])C)/C=C\3/C(=NC(=S)N(C3=O)c4ccccc4)[O-] C33317969
c1cc(cc(c1)Br)N2C(=O)/C(=C\c3cccn3c4ccc(cc4)C(=O)[O-])/C(=NC2=S)[O-] C59315960
CCO/C(=C/1\C(=O)/C(=C/c2cc(n(c2C)c3cccc(c3)C(=O)[O-])C)/S\C1=N/c4ccc(cc4)Cl)/[O-] C59364824
Cc1cc(ccc1/N=C/c2cc(n(c2C)c3cc(cc(c3)C(=O)[O-])C(=O)[O-])C)I C59679064
Cc1cccc(c1)N2C(=O)/C(=C\c3cc(n(c3C)c4ccc(c(c4)Cl)C(=O)[O-])C)/C(=NC2=S)[O-] C59679164
c1c(cc(c(c1C(=O)[O-])[N-]S(=O)(=O)N2CCCCC2)Br)Br C62825208
c1cc(ccc1C2=NC3=NN=C([C@H]3C(=C2)C(=O)[O-])c4ccc(cc4)Br)C(=O)[O-] C20492202
CCO/C(=C\1/C(=Nc2ccccc2[N-]/C1=N\S(=O)(=O)c3ccc(cc3)Cl)C)/[O-] C09506832
Cc1cc(ccc1N2C(=O)c3ccc(cc3C2=O)S(=O)(=O)c4ccc(cc4)C(=O)[O-])Br C06172550
COc1cc(cc(c1[O-])[N+](=O)[O-])/C=C/2\C(=O)N(C(=S)S2)c3ccc(c(c3)Cl)Br C03768692
CCc1c(sc2c1c(=O)n(c(n2)SCC(=O)N3CCC[C@H](C3)C(=O)[O-])c4ccc(c(c4)C)C)C C13402408
c1ccc(c(c1)c2c3cc(ccc3nc(n2)N4CCN(CC4)C(=O)/C=C/C(=O)[O-])Br)Cl C10151832
Cc1cc(ccc1OC(C)C)C(=O)C2=C(C(=O)N([C@@H]2c3ccc(cc3)Cl)CCN4CCOCC4)[O-] C09313036
Cc1cc(ccc1OC)C(=O)C2=C(C(=O)N([C@H]2c3ccc(cc3Cl)Cl)CCN4CCOCC4)[O-] C20102817
Cc1cc(c2c(c1)sc(n2)N3[C@@H](C(=C(C3=O)[O-])C(=O)c4ccco4)c5ccc(cc5)Br)C C09046670
CC(C)c1ccc(cc1)[C@@H]2C(=C(C(=O)N2CCN3CCOCC3)[O-])C(=O)c4ccc(c(c4)Cl)OC C20264431
Cc1cc(ccc1OC(C)C)C(=O)C2=C(C(=O)N([C@H]2c3ccc(cc3)Cl)CCN4CCOCC4)[O-] C13751048
Cc1cc(c2c(c1)sc(n2)N3[C@@H](C(=C(C3=O)[O-])C(=O)c4ccc5c(c4)C[C@H](O5)C)c6cccnc6)C C09413367
COc1ccccc1N2CCN(CC2)C(=O)c3ccc4c(c3)nc(n(c4=O)Cc5ccc(cc5)Cl)[S-] C20645630
C[C@@H]1Cc2cc(ccc2O1)C(=O)C3=C(C(=O)N([C@H]3c4cccc5c4cccc5)CCN6CCOCC6)[O-] C24147164
Cc1c(c2cc(c3ccccc3c2o1)[N-]S(=O)(=O)c4cc(cc(c4Cl)Cl)Cl)C(=O)OC C28463775
Cc1cc(c2c(c1)sc(n2)N3[C@H](C(=C(C3=O)[O-])C(=O)c4cc5ccccc5o4)c6cccc(c6)Cl)C C33445144
Cc1cc(c2c(c1)sc(n2)N3[C@@H](C(=C(C3=O)[O-])C(=O)c4cc5ccccc5o4)c6cccc(c6)Cl)C C33445145
COCCCN1[C@H](C(=C(C1=O)[O-])C(=O)c2cc3cccc(c3o2)OC)c4ccc(cc4)Br C33522876
Cc1ccc(cc1)[C@H]2C(=C(C(=O)N2c3nc4ccc(cc4s3)C)[O-])C(=O)c5ccc6c(c5)OCCO6 C09464842
Cc1ccc(cc1)[C@@H]2C(=C(C(=O)N2c3nc4ccc(cc4s3)C)[O-])C(=O)c5ccc6c(c5)OCCO6 C09464839
Cc1ccc(cc1F)C(=O)C2=C(C(=O)N([C@H]2c3ccc(cc3)Cl)c4nc(c(s4)C(=O)OC)C)[O-] C16805429
c1ccc2c(c1)cc(o2)C(=O)C3=C(C(=O)N([C@@H]3c4ccc(c(c4)Cl)Cl)CCN5CCOCC5)[O-] C33767842
CC(C)(C)c1ccc(cc1)[C@@H]2C(=C(C(=O)N2C[C@@H]3CCCO3)[O-])C(=O)c4ccc(cc4)Br C08438562
Cc1ccccc1OCCCn2cc(c3c2cccc3)/C=C/4\C(=NC(=O)N(C4=O)c5ccc(cc5)F)[O-] C13550033
Cc1cccn2c1nc(c2C)C(=O)C3=C(C(=O)N([C@@H]3c4ccccc4)c5nc6c(cc(cc6s5)C)C)[O-] C35483938
c1ccc(c(c1)c2c3cc(ccc3nc(n2)N4CCN(CC4)C(=O)/C=C\C(=O)[O-])Br)Cl C35549186
CN\1C(=O)/C(=C/c2cc(c(c(c2)Br)OCC#C)OC)/S/C1=N\c3ccc(cc3)C(=O)[O-] C35656339
Cc1c(c(=O)n(c(c1C(=O)c2c(c3c(s2)cc(cc3Cl)Cl)Cl)[O-])C[C@@H]4CCCO4)C#N C38618621
CCN(Cc1ccccc1Cl)c2ccc(cc2C)/N=N/c3nc4ccc(cc4s3)S(=O)(=O)[O-] C38632601
c1ccc(c(c1)CSc2nnc(s2)N3[C@H](C(=C(C3=O)[O-])C(=O)c4cccs4)c5ccco5)F C39835296
c1ccc(c(c1)CSc2nnc(s2)N3[C@@H](C(=C(C3=O)[O-])C(=O)c4ccco4)c5cccs5)F C39835303
Cc1ccc2c(c1)sc(n2)N3[C@H](C(=C(C3=O)[O-])C(=O)c4c(nc5n4cccc5C)C)c6ccc(cc6)F C40003430
Cc1cccn2c1nc(c2C(=O)C3=C(C(=O)N([C@@H]3c4ccccc4)c5nc6c(cc(cc6s5)C)C)[O-])C C40003441
COc1cccc2c1oc(c2)C(=O)C3=C(C(=O)N([C@H]3c4cc(ccc4OC)Br)CC=C)[O-] C40028517
CCCCN1[C@H](C(=C(C1=O)[O-])C(=O)c2ccc(cc2)S(=O)(=O)N(C)C)c3c(cccc3Cl)Cl C40110971
CCCCN1[C@@H](C(=C(C1=O)[O-])C(=O)c2ccc(cc2)S(=O)(=O)N3CCCCC3)c4ccccc4F C40111246
CCCCN1[C@@H](C(=C(C1=O)[O-])C(=O)c2ccc(cc2)S(=O)(=O)N3CCCCCC3)c4ccccc4F C40112256
CCCCN1[C@H](C(=C(C1=O)[O-])C(=O)c2ccc(cc2)S(=O)(=O)N3CCCCCC3)c4cccs4 C40112282
CCc1ccccc1N2C(=O)/C(=C/c3cc(n(c3C)c4c(c5c(s4)CCCC5)C#N)C)/C(=NC2=O)[O-] C02295257
CCN1C(=O)/C(=C/c2cn(c3c2cc(cc3)Br)CCOc4ccc(c(c4)C)C)/C(=NC1=O)[O-] C59087297
CCO/C(=C/1\C(=O)/C(=C/c2cc(c(c(c2)OC)OC)OC)/S\C1=N/c3ccc(cc3)Br)/[O-] C59105285
Cc1cc(cc(c1Br)C)n2c(cc(c2C)/C=C\3/C(=NC(=O)N(C3=O)Cc4ccccc4)[O-])C C59109494
Cc1ccc(cc1)Sc2ccc(o2)/C=C/3\C(=NC(=S)N(C3=O)c4ccc(cc4)Br)[O-] C59137817
Cc1ccc(cc1)Sc2ccc(o2)/C=C/3\C(=NC(=S)N(C3=O)c4cccc(c4)Br)[O-] C59137955
CCOc1c(cc(cc1Cl)/C=C\2/C(=NC(=O)N(C2=O)c3ccc(c(c3)C)Br)[O-])Cl C33336465
CN\1C(=O)/C(=C\c2cc(c(cc2Br)OCC#C)OC)/S/C1=N\c3ccc(cc3)C(=O)[O-] C59597205
Cc1c(c(ccc1N2C(=O)/C(=C/c3ccc(c(c3)OC)OCC(C)C)/C(=NC2=O)[O-])Br)C C59860998
COc1cc(ccc1OCc2ccccc2Cl)/C=C/3\C(=NC(=O)N(C3=O)c4cccc5c4cccc5)[O-] C59861081
Cc1ccc(cc1)S(=O)(=O)/N=C(\CN2CCCCC2)/[N-]c3ccccc3I C33958796
COc1ccc(cc1C2=NC3=NN=C([C@H]3C(=C2)C(=O)[O-])c4ccc(cc4)Br)Br C63547205
Cc1ccc(cc1)[C@@H]2C(=C(C(=O)N2c3ccc(cc3)Br)[O-])S(=O)(=O)c4ccc(cc4)C C64558186
Cc1ccc(cc1)S(=O)(=O)C2=C(C(=O)N([C@H]2c3ccc(cc3)C(=O)OC)Cc4ccccc4Cl)[O-] C64558437
C[C@H](CCC(=O)[O-])[C@H]1CC[C@@H]2[C@@]1(C(=O)C[C@@H]3[C@@H]2CC[C@H]4[C@@]3(CC[C@H](C4)OC(=O)C)C)C C05674341
Cc1cc(ccc1NC(=O)[C@@H]2CCCC[C@@H]2C(=O)[O-])c3ccc(c(c3)C)NC(=O)[C@@H]4CCCC[C@@H]4C(=O)[O-] C08400290
c1ccc2c(c1)c(=O)n(c(n2)SCc3ccc(cc3Cl)F)CCCCCC(=O)[O-] C13055637
CC(C)n1c(=O)c2c(csc2nc1SCc3cccc(c3)C(=O)[O-])c4cccs4 C13061459
c1cc(cc(c1)Br)CSc2nc3cc(ccc3c(=O)n2CCC(=O)[O-])Cl C13177048
c1ccc(cc1)[C@@H](C(=O)N2CCC(CC2)(c3ccccc3)C(=O)[O-])Sc4ccccc4 C13185592
CC(C)[C@H](C(=O)[O-])n1c(nnc1SCc2ccc(cc2)Br)c3cccs3 C13271117
CC(C)[C@H](C(=O)[O-])n1c(nnc1SCc2ccc(cc2Cl)Cl)c3cccs3 C13271125
CC(C)[C@@H](C(=O)[O-])n1c(nnc1SCc2ccccc2C(F)(F)F)c3cccs3 C13271920
C=CCn1c(=O)c2ccc(cc2nc1SCc3c(c(c(c(c3F)F)F)F)F)C(=O)[O-] C13364533
Cc1cccc(c1)c2nnc(n2CC=C)SCc3c4c(cccc4sc3C(=O)[O-])F C13396046
CC(C)Cn1c(cnc1SCc2c(cco2)C(=O)[O-])c3ccc(cc3)Br C13399176
c1cc(sc1)c2nnc(n2CCC(=O)[O-])SCc3ccc(cc3Br)F C13403256
CCc1nc2c(cc(nc2n1Cc3ccc(cc3)[C@H](CC(=O)[O-])c4ccccc4Cl)C)C C13756125
c1ccc-2c(c1)CCc3c2ccc(c3)C(=O)CC(CC(=O)c4ccc-5c(c4)CCc6c5cccc6)C(=O)[O-] C15770845
COc1cc(cc(c1OCc2ccc(cc2Cl)Cl)Br)/C=C/C(=O)[O-] C22077301
COc1c(c(c(c(c1F)F)S(=O)(=O)[N-]c2ccccc2OCC(F)(F)F)F)F C24980890
Cc1ccc(cc1)C(=O)C2=C(C(=O)N([C@H]2c3ccc(cc3)N(C)C)CCc4ccccc4)[O-] C33529601
Cc1ccc(o1)C(=O)C2=C(C(=O)N([C@@H]2c3ccc(c(c3)Cl)Cl)CCc4ccccc4)[O-] C33533691
COc1cc(cc(c1OCC#C)Br)/C=C/2\C(=O)N=C(S2)[N-]c3ccccc3 C09234105
CC1=C([C@@H](/C(=C(\[O-])/OCCC#N)/C(=N1)CSc2ccccc2)c3ccccc3C(F)(F)F)C#N C34802454
CCOc1c(cc(cc1Br)/C=C/2\C(=O)N=C(S2)[N-]c3ccccc3)OC C09233667
Cc1ccc(c(c1)C(=O)C2=C(C(=O)N([C@@H]2c3cccc(c3)Br)CCOC)[O-])C C34943180
Cc1ccc(c(c1)C(=O)C2=C(C(=O)N([C@@H]2c3ccc(c(c3)Cl)Cl)CCOC)[O-])C C34943185
COCCCN1[C@H](C(=C(C1=O)[O-])C(=O)/C=C/c2ccccc2)c3ccc(c(c3)Cl)Cl C35443277
c1ccc(cc1)[C@H](CC(=O)[O-])N\2C(=O)/C(=C/c3ccc(cc3)Cl)/S/C2=N\c4ccccc4 C35683394
Cc1ccccc1[C@@H]2[C@H](C(=NC(=C2C#N)SCc3cccc4c3cccc4)[O-])C(=O)OC C17014673
CC(C)c1ccc(cc1)[C@@H]2C(=C(C(=O)N2C[C@@H]3CCCO3)[O-])C(=O)c4ccc(cc4)Cl C09374100
C[C@@H](CCC(=O)[O-])[C@@H]1CC[C@@H]2[C@@]1(C(=O)C[C@@H]3[C@@H]2CC[C@H]4[C@@]3(CC[C@H](C4)OC(=O)C)C)C C37245890
CCOC(=O)c1c(c([n-]c1C(Cl)(Cl)Cl)C(=O)OCC)C(Cl)(Cl)Cl C37624165
Cc1ccc(cc1)c2csc(c2S(=O)(=O)[N-]c3cccc(c3C)Cl)C(=O)OC C08605278
Cc1cc(ccc1OC)C(=O)C2=C(C(=O)N([C@@H]2c3cccc(c3)Br)CC=C)[O-] C40026930
CCCOc1ccc(cc1C)C(=O)C2=C(C(=O)N([C@H]2c3ccc(cc3)C(C)C)CC=C)[O-] C40027337
Cc1cc(ccc1OCC=C)C(=O)C2=C(C(=O)N([C@H]2c3ccc(cc3)C(C)C)CC=C)[O-] C40027501
Cc1cc(ccc1OCC=C)C(=O)C2=C(C(=O)N([C@H]2c3ccc(cc3)SC)CC=C)[O-] C40027557
CCCCN1[C@H](C(=C(C1=O)[O-])C(=O)c2ccc(cc2)Br)c3ccc(cc3)F C40077071
CCCCN1[C@@H](C(=C(C1=O)[O-])C(=O)c2ccc(cc2)Br)c3ccccc3Br C40077180
CCCCCCOc1c(cc(cc1Br)/C=C\2/C(=NC(=S)S2)[O-])OCC C40942113
C[C@H](CC[C@H](C)C(C)C)[C@@H]1CC[C@H]2[C@@]1(CC[C@@H]3C2=CC[C@@H]([C@@]3(C)CC(=O)[O-])CC(=O)[O-])C C43758661
C[C@@H](CCC(=O)[O-])[C@H]1CC[C@@H]2[C@@]1(C(=O)C[C@@H]3[C@@H]2CC[C@@H]4[C@@]3(CC[C@H](C4)OC(=O)C)C)C C43766949
Cc1ccc(cc1C)n2c(c(c(n2)C)/C=N/N=C(/C(C(C(F)(F)F)(F)F)(F)F)\[O-])C C59148263
CCc1ccc(cc1)/N=C\2/C(=C(/C(=C/c3cc(n(c3C)c4cccc5c4cccc5)C)/S2)[O-])C(=O)OCC C59366112
c1ccc(cc1)c2cc(c(n2c3ccc(cc3)Cl)c4ccccc4)/C=N/c5ccc(c(c5)C(=O)[O-])Cl C59427466
CN(C)C(=O)Sc1ccccc1[N-]S(=O)(=O)c2cc(ccc2Cl)C(F)(F)F C60381072
CCOc1ccc(cc1OC)/C=C\2/C(=O)N=C(S2)[N-]c3cccc(c3)Br C13758210
COc1ccc(c(c1)OC)/C=C\2/C(=O)N=C(S2)[N-]c3ccc(cc3C(F)(F)F)Cl C13787376
CCOC(=O)CSC1=C([C@@H](C2=C(CCCC2=N1)[O-])c3cccc(c3Cl)Cl)C#N C13176777
Cc1ccc(cc1)c2csc(c2S(=O)(=O)[N-]c3ccc(c(c3)Cl)Cl)C(=O)OC C45992794
C[C@@H](C(=O)Oc1ccc(cc1Br)C(=O)[O-])Oc2ccc(cc2Cl)Cl C66144945
C[C@@H](C(=O)Oc1ccc(cc1C(=O)[O-])Br)Oc2ccc(cc2Cl)Cl C66145365
CC[C@H](C(=O)[O-])N1C(=O)/C(=C\c2ccc(o2)c3ccc(cc3Br)C)/SC1=S C09884831
c1ccc(c(c1)n2c(=O)c3ccc(cc3nc2SCc4c(cccc4Cl)F)C(=O)[O-])F C13016899
C[C@@H](C(=O)[O-])Oc1ccc(cc1)/C=C/2\C(=O)N(C(=S)S2)c3ccc(c(c3)Cl)Cl C16906739
C[C@H](C(=O)[O-])Oc1cccc(c1)/C=C/2\C(=O)N(C(=S)S2)c3cccc(c3)Br C16909051
CCc1ccc2c(c1)sc(n2)N3[C@@H](C(=C(C3=O)[O-])C(=O)c4cccs4)c5cccs5 C13570753
Cc1c(sc(n1)N2[C@H](C(=C(C2=O)[O-])C(=O)c3cccs3)c4ccc(cc4)C(C)(C)C)C C09270678
Cc1c(c(c(c(c1C)C)S(=O)(=O)[N-]c2ccn(n2)Cc3c(c(c(c(c3F)F)F)F)F)C)C C20293935
c1ccc(cc1)CN2CCCc3c2ccc(c3)/C=C/4\C(=NC(=S)N(C4=O)Cc5ccccc5)[O-] C09089739
c1cc(ccc1C(=O)C[C@@H]2CC(=C(C2=O)C(=O)c3ccc(cc3)Br)[O-])Br C01644145
c1cc(ccc1[C@@H]2C(=C(C(=O)N2C[C@@H]3CCCO3)[O-])C(=O)c4ccc(cc4)Br)Cl C00625759
Cc1ccc(cc1)C(=O)C2=C(C(=O)N([C@H]2c3ccc(cc3)Br)C[C@H]4CCCO4)[O-] C00864421
c1ccc(c(c1)[C@@H]2C(=C(C(=O)N2c3cccc(c3)C(F)(F)F)[O-])C(=O)c4ccc(cc4)F)F C09271928
COc1ccccc1[C@H]2C(=C(C(=O)N2c3ccccc3)[O-])C(=O)c4ccc(cc4)Br C06459058
Cc1ccc(c(c1)C(=O)C2=C(C(=O)N([C@@H]2c3cccc(c3)Br)Cc4ccncc4)[O-])C C33698035
Cc1ccc(c(c1)C(=O)C2=C(C(=O)N([C@@H]2c3ccc(c(c3)Cl)Cl)Cc4ccncc4)[O-])C C33698046
c1cc(ccc1[C@@H]2C(=C(C(=O)N2C[C@@H]3CCCO3)[O-])C(=O)c4ccc(cc4)Cl)Br C09272950
Cc1ccc(cc1F)C(=O)C2=C(C(=O)N([C@H]2c3ccc(cc3)Br)Cc4ccco4)[O-] C08767354
Cc1ccccc1N2[C@@H](C(=C(C2=O)[O-])C(=O)c3ccc(cc3)Cl)c4ccc(cc4)N(C)C C09761269
c1ccc(cc1)/C=C/C(=O)C2=C(C(=O)N([C@@H]2c3cccc(c3)Br)c4nccs4)[O-] C35420710
Cc1cc(c(cc1[N-]S(=O)(=O)c2ccc(nc2)Cl)Cl)[C@@H](C#N)c3ccc(cc3)Cl C35550955
Cc1cc(c(cc1[N-]S(=O)(=O)c2ccc(nc2)Cl)Cl)[C@H](C#N)c3ccc(cc3)Cl C35550958
c1cc(oc1)CN2[C@@H](C(=C(C2=O)[O-])C(=O)c3ccc(cc3)Cl)c4ccc(cc4Cl)Cl C09427655
c1ccc(cc1)C2=C(OCCS2)/C(=N/c3nnc(s3)SCc4ccccc4F)/[O-] C36569567
Cc1cccc(c1[N-]S(=O)(=O)c2cc(ccc2Cl)C(F)(F)F)C(=O)N3CCCC3 C36833193
c1cc(ccc1CCCl)S(=O)(=O)[N-]c2cc(ccc2Br)Br C37843517
Cc1ccc(cc1)C(=O)C2=C(C(=O)N([C@@H]2c3cccc(c3)Br)C[C@H]4CCCO4)[O-] C38241496
Cc1ccsc1[C@H]2C(=C(C(=O)N2C[C@H]3CCCO3)[O-])C(=O)c4ccc(cc4)Br C38277481
Cc1c(c(=O)n(c(c1C(=O)[C@H]2[C@@H](C2(C)C)C=C(Cl)Cl)[O-])[C@@H](C)c3ccccc3)C#N C38622722
Cc1c(c(=O)n(c(c1C(=O)[C@H]2[C@H](C2(C)C)C=C(Cl)Cl)[O-])[C@@H](C)c3ccccc3)C#N C38622729
Cc1ccc(cc1)OCCn2cc(c3c2ccc(c3)Br)/C=C\4/C(=O)N(C(=N4)[S-])C C39556613
c1ccc2c(c1)c(cn2Cc3ccc(cc3)Cl)/C=C\4/C(=O)N(C(=N4)[S-])C[C@@H]5CCCO5 C39556910
c1ccc2c(c1)c(cn2Cc3ccc(cc3Cl)F)/C=C/4\C(=O)N(C(=N4)[S-])C[C@@H]5CCCO5 C39557032
c1ccc2c(c1)-c3ccccc3C2COC(=O)N4CCC(CC4)(c5ccc(cc5)Cl)C(=O)[O-] C39959778
CC[C@H](C(=O)[O-])N1C(=O)/C(=C/c2ccc(o2)c3ccc(cc3)Br)/SC1=S C01805178
Cc1ccc(cc1)S(=O)(=O)/N=C(\c2ccc(cc2)Cl)/[N-]c3cc(ccc3Cl)Cl C27490139
c1ccc(cc1)CSc2nnc(s2)/N=C(/C(=C/c3ccc(c(c3)Cl)Cl)/C#N)\[O-] C39997134
Cc1ccc(cc1)CSc2nnc(s2)/N=C(/C(=C/c3c(cccc3Cl)F)/C#N)\[O-] C39997571
C=CCN1[C@@H](C(=C(C1=O)[O-])C(=O)c2ccc(cc2)Br)c3c(cccc3Cl)Cl C40026084
CSc1cccc(c1)[N-]S(=O)(=O)c2cc3c(cc2Br)CCN3C(=O)C4CC4 C40450463
CCC1=NN(C(=O)[C@H]1C/C(=C/c2ccc(cc2)F)/C(=O)[O-])c3ccc(cc3)Br C33910228
c1cc(ccc1N=C2N(C(=O)C[C@H](S2)C(=O)[O-])CCC34CC5CC(C3)CC(C5)C4)Cl C32109895
CCO/C(=C/1\C(=O)/C(=C/c2cc(ccc2OC)Br)/S\C1=N/c3ccc(cc3)C)/[O-] C59105325
CCO/C(=C/1\C(=O)/C(=C/c2cc(n(c2C)c3ccccc3)C)/S\C1=N/c4ccc(cc4)C)/[O-] C59105369
COc1ccc(cc1CC=C)/C=C/2\C(=NC(=S)N(C2=O)c3ccc(cc3)Br)[O-] C59198534
c1ccc(cc1)n2c(cc(n2)c3ccc(cc3)Br)[N-]S(=O)(=O)c4ccccc4 C59385277
Cc1ccc(c(c1)Cl)S(=O)(=O)[N-]c2ccc(cc2)N(C)C(=O)c3ccc(cc3)Cl C60060112
CN(C)C(=O)Sc1ccccc1[N-]S(=O)(=O)c2ccc(cc2Cl)Br C60381075
CC(C)CCSC1=NC(=O)[C@@H]2[C@@H](C3=C(CCCC3=NC2=N1)[O-])c4ccccc4Br C39774937
c1cc(oc1)[C@H]2C(=C(N=C3C2=C(CCC3)[O-])SCC(=O)c4ccc(cc4)Br)C#N C02212464
Cc1ccc(cc1)[C@H]2C(=C(C(=O)N2c3ccc(cc3)C(C)C)[O-])S(=O)(=O)c4ccc(cc4)C C64558254
CC(C)CCC[C@H](C)[C@@H]1CC[C@H]2[C@@]1(CC[C@@H]3[C@H]2CC=C4[C@@]3(CC[C@@H](C4)OS(=O)(=O)[O-])C)C C05884946
CCC[C@@H](C(=O)[O-])N1C(=O)/C(=C\c2ccc(o2)c3ccc(c(c3)Cl)Cl)/SC1=S C08735648
CCC[C@H](C(=O)[O-])N1C(=O)/C(=C\c2ccc(o2)c3ccc(c(c3)Cl)Cl)/SC1=S C08735649
CSCC[C@H](C(=O)[O-])N1C(=O)/C(=C\c2ccc(o2)c3cccc(c3)Cl)/SC1=S C08818967
CCc1ccc(cc1)c2ccc(o2)/C=C/3\C(=O)N(C(=S)S3)[C@H](CCSC)C(=O)[O-] C09884853
CC(C)CCC[C@@H](C)[C@H]1CC[C@H]2[C@]1(CC[C@@H]3[C@H]2CC=C4[C@]3(CC[C@@H](C4)OS(=O)(=O)[O-])C)C C12501446
CC(C)[C@@H](C(=O)[O-])n1c(=O)c2ccccc2nc1SCc3cccc(c3)Br C13025431
CC(C)Cn1c(=O)c2ccc(cc2nc1SCc3cccc(c3)Br)C(=O)[O-] C13049264
c1ccc2c(c1)c(=O)n(c(n2)SCc3ccc(c(c3)Cl)Cl)CCCCCC(=O)[O-] C13223776
C=CCn1c(=O)c2ccc(cc2nc1SCc3c4c(cccc4sc3C(=O)[O-])F)Cl C13256129
C=CCn1c(=O)c2cc(ccc2nc1SCc3c4c(cccc4sc3C(=O)[O-])F)Cl C13260358
CCc1nc2c(cc(nc2n1Cc3ccc(cc3)[C@@H](CC(=O)[O-])c4ccc(cc4F)F)C)C C13756120
c1cc(ccc1SCc2nc3c(c4c(s3)CCCC4)c(n2)SCC(=O)[O-])Br C03310835
Cc1ccc(c(c1)[N+](=O)[O-])c2ccc(o2)/C=C/3\C(=O)N=C(S3)[N-]c4ccccc4C(=O)[O-] C20265098
CC[C@@H](C)c1ccc(cc1)S(=O)(=O)[N-]c2ccn(n2)Cc3c(c(c(c(c3F)F)F)F)F C20568796
Cc1ccccc1OCCOCCOc2ccc(cc2/C=C/3\C(=NC(=S)S3)[O-])Cl C27531669
Cc1c(c(nc(n1)SCc2ccccc2)[O-])CCC(=O)N3CCC[C@@H]3Cc4ccccc4 C29981727
Cc1ccc(c(c1)C(=O)C2=C(C(=O)N([C@@H]2c3ccc(cc3)C(C)(C)C)Cc4ccncc4)[O-])C C33698304
CCO/C(=C\1/[C@H](C(=C(N=C1CSc2ccncc2)C)C#N)c3cccc(c3Cl)Cl)/[O-] C34802457
COCCCN1[C@@H](C(=C(C1=O)[O-])C(=O)/C=C/c2ccccc2)c3cccc(c3)Br C35443265
c1cc2c(cc1/C=C/3\C(=NC(=S)N(C3=O)CCC4=CCCCC4)[O-])CCN2CCCCl C02207099
c1ccc(cc1)C2=C(OCCS2)/C(=N/c3nnc(s3)SCc4ccccc4Cl)/[O-] C36585078
CC(=CCC/C(=C/CC/C(=C/CC/C(=C/CO[P@](=O)(C)OP(=O)([O-])[O-])/C)/C)/C)C C38337243
C[C@H](CCCC(C)C)[C@@H]1CC[C@@H]2[C@@]1(CC[C@H]3[C@H]2CC=C4[C@@]3(CC[C@@H](C4)OS(=O)(=O)[O-])C)C C22054949
C[C@@H](CCCC(C)C)[C@@H]1CC[C@@H]2[C@@]1(CC[C@H]3[C@H]2CC=C4[C@@]3(CC[C@@H](C4)OS(=O)(=O)[O-])C)C C22054953
COCCCN1C(=O)/C(=C/c2cn(c3c2cccc3)Cc4ccc(cc4Cl)F)/N=C1[S-] C39557007
C[C@H](CCCC(C)C)[C@H]1CC[C@H]2[C@@]1(CC[C@@H]3[C@@H]2CC[C@@H]4[C@@]3(CC[C@@H](C4)OS(=O)(=O)[O-])C)C C39942052
CCC[C@@H](C(=O)[O-])N1C(=O)/C(=C/c2ccc(o2)c3ccc(c(c3)Cl)Cl)/SC1=S C33861392
c1ccc(cc1)CSc2nnc(s2)/N=C(/C(=C/c3cccc(c3)Br)/C#N)\[O-] C39997118
c1ccc(cc1)CSc2nnc(s2)/N=C(/C(=C/c3ccc(cc3)Br)/C#N)\[O-] C39997120
c1ccc(c(c1)CSc2nnc(s2)/N=C(/C(=C/c3c(cccc3Cl)F)/C#N)\[O-])F C39997653
CC(C)COc1ccc(cc1)C(=O)C2=C(C(=O)N([C@H]2c3ccc(c(c3)Cl)Cl)CC=C)[O-] C40026773
Cc1cc(ccc1OCC(C)C)C(=O)C2=C(C(=O)N([C@H]2c3cccc4c3cccc4)CC=C)[O-] C40027843
Cc1cc(ccc1OCC(C)C)C(=O)C2=C(C(=O)N([C@@H]2c3c(cccc3Cl)F)CC=C)[O-] C40027860
Cc1cc(ccc1OCC(C)C)C(=O)C2=C(C(=O)N([C@H]2c3ccc(cc3)SC)CC=C)[O-] C40027877
CCCCN1[C@H](C(=C(C1=O)[O-])C(=O)c2cccs2)c3cc(ccc3OC)Br C40067822
CCCCN1[C@H](C(=C(C1=O)[O-])C(=O)c2ccc(cc2)Br)c3ccc(cc3)N(C)C C40077165
CCCCN1[C@@H](C(=C(C1=O)[O-])C(=O)c2ccc(cc2)Br)c3c(cccc3Cl)Cl C40077182
CCCCN1[C@@H](C(=C(C1=O)[O-])C(=O)c2ccc(cc2)Br)c3c(cccc3Cl)F C40077184
CCCCN1[C@@H](C(=C(C1=O)[O-])C(=O)c2ccc(cc2)Br)c3ccc(cc3)SC C40077194
CCN(CC)c1ccc(cc1)[C@H]2C(=C(C(=O)N2CC3(CCCC3)c4ccccc4)[O-])C(=O)C C40357406
C[C@H](CCCC(C)C)[C@@H]1CC[C@H]2[C@@]1(CC[C@@H]3[C@@H]2CC[C@H]4[C@@]3(CC[C@@H](C4)OS(=O)(=O)[O-])C)C C43757959
C[C@@H](CCCC(C)C)[C@H]1CC[C@H]2[C@]1(CC[C@@H]3[C@@H]2CC=C4[C@]3(CC[C@@H](C4)OS(=O)(=O)[O-])C)C C44667963
COc1ccc(cc1)C2=NN([C@H](C2)c3ccc(cc3)F)/C(=C/Sc4ccc(cc4)Cl)/[O-] C44810019
CC1=C([C@@H](/C(=C(\[O-])/OCC=C)/C(=N1)CSc2ccccc2)c3ccccc3C(F)(F)F)C#N C34802480
c1ccc(cc1)CN2c3ccccc3/C(=N\N=C(\C(C(C(F)(F)F)(F)F)(F)F)/[O-])/C2=O C59147486
C[C@H](CCCC(C)C)[C@H]1CC[C@H]2[C@@]1(CC[C@@H]3[C@@H]2CC=C4[C@@]3(CC[C@@H](C4)OS(=O)(=O)[O-])C)C C40448903
C[C@H](CCCC(C)C)[C@H]1CC[C@H]2[C@@]1(CC[C@H]3[C@@H]2CC=C4[C@@]3(CC[C@@H](C4)OS(=O)(=O)[O-])C)C C40448905
CC(C)c1ccc(cc1)[C@H]2C(=C(C(=O)N2Cc3ccccc3)[O-])S(=O)(=O)c4ccccc4 C64557989
Cc1ccc(cc1)c2csc(c2S(=O)(=O)[N-]c3ccc(cc3Cl)Cl)C(=O)OC C45992797
CCCOc1ccc(cc1)C(=O)Oc2ccc(cc2OC)/C=N/NC(=O)CNC(=O)c3ccc(cc3)Cl C04283182
CCCOc1ccc(cc1)C(=O)Oc2ccc(cc2OCC)/C=N/NC(=O)CNC(=O)c3ccc(cc3)F C04326924
Cc1cccc(c1)C(=O)N[C@@H](c2nnc(n2C)SCC(=O)Nc3nc(cs3)c4ccccc4)C(C)C C02142845
CC1=NC(=C([C@@H](C1C(=O)Nc2ccccc2OC)c3cccc4c3OCO4)C(=O)Nc5ccccc5OC)C C05545725
CC(=O)Nc1ccc(cc1)N([C@H](c2ccc(cc2)F)C(=O)NC3CCCCC3)C(=O)[C@@H]4COc5ccccc5O4 C00930836
Cc1ccc(c(c1)NC(=O)CSc2nnc(n2CC=C)CNC(=O)c3ccc(cc3Cl)Cl)OC C02861873
COc1cc(cc(c1OC)OC)/C=C/2\CCCC3=C2OC(=C([C@H]3c4cc(c(c(c4)OC)OC)OC)C#N)N C02080008
CN(C)c1ccc(cc1)[C@@H](CNC(=O)Nc2ccc(c(c2)Cl)Cl)S(=O)(=O)c3ccc(cc3)OC C09081203
CN(C)c1ccc(cc1)[C@H](CNC(=O)Nc2ccc(c(c2)Cl)Cl)S(=O)(=O)c3ccc(cc3)OC C09081204
CCc1cccc(c1NC(=O)CSc2nnc(n2CC)[C@H](CC(C)C)NC(=O)c3ccccc3Cl)C C09601207
Cc1cccc(c1)NC(=O)Cn2c3ccccc3c(=O)n(c2=O)Cc4ccc(cc4)C(=O)NCc5ccco5 C09616382
c1ccc2c(c1)c3c(s2)c(=O)n(c(n3)SCC(=O)NC4CCCC4)CCCC(=O)NC[C@@H]5CCCO5 C09636773
CCOc1cc(ccc1OCc2ccccc2)[C@@H]3c4c(cc(n(c4=O)Cc5cccnc5)C)OC(=C3C#N)N C01471267
CCn1c(nnc1SCC(=O)Nc2c(cc(cc2C)C)C)[C@H](C(C)C)NC(=O)c3ccc4c(c3)OCO4 C10001835
Cc1ccc(cc1)C(=O)N[C@@H](C(C)C)C(=O)N/N=C/c2cc(c(c(c2)I)OC)OC C10041891
c1ccc2c(c1)CCC[C@H]2NC(=O)COC(=O)c3cccnc3SCC(=O)N[C@@H]4CCCc5c4cccc5 C03221185
c1ccc(cc1)[C@H](C(=O)NC[C@H]2CCCO2)N(Cc3ccccc3Cl)C(=O)CNC(=O)c4cccs4 C12489202
Cc1ccc(c(c1)C)N([C@@H](c2ccc(cc2)OC)C(=O)NC(C)(C)C)C(=O)CCC(=O)Nc3cc(on3)C C12492651
CC(=O)[C@H]1CC[C@@H]2[C@@]1(CC[C@H]3[C@H]2CCC4=C/C(=N\OCC(=O)N[C@H](Cc5c[nH]cn5)C(=O)OC)/CC[C@]34C)C C12658542
c1cc(ccc1NCc2nnc(n2C[C@@H]3CCCO3)SCC(=O)Nc4ccc(cc4)Br)F C00877793
CCCOC(=O)C1=C(NC2=C([C@H]1c3ccc(c(c3)OCC)O)C(=O)C[C@H](C2)c4ccc(c(c4)OC)OC)C C02074208
CC[NH+](CC)CCN1[C@@H](C(=C(C1=O)[O-])C(=O)c2ccc(c(c2)C)OCC(C)C)c3ccc(c(c3)OCC)O C20081460
COc1cc(c(cc1OC)OC)[C@@H]2[C@H]3CN(CC=C3C(=C(C2(C#N)C#N)N)C#N)C(=O)OCc4ccccc4 C27113032
CC(C)C[C@H]1C(=O)N([C@@H](C(=O)N([C@@H](C(=O)N[C@@H](C(=O)N1)C(C)C)Cc2ccccc2)C)Cc3ccccc3)C C31166975
Cc1cc(cc(c1)NC(=O)CSc2nnc3n2c4cc(ccc4c(=O)n3CC(C)C)C(=O)NC(C)C)C C33256695
Cc1ccc(cc1)NC(=O)CSc2nnc3n2c4cc(ccc4c(=O)n3CC(C)C)C(=O)NCC(C)C C33256705
COCCN(CC(=O)N(CCc1c[nH]c2c1cccc2)Cc3ccccc3OC)C(=O)NC4CCCCC4 C35761441
CC(C)[C@@H](C(=O)NC[C@H]1CCCO1)N2CC3=C(C2=O)[C@@H](NC(=O)N3CC=C)c4ccccc4C(F)(F)F C35971623
CCN1C(=C([C@@H](NC1=O)c2ccc(cc2)C(F)(F)F)C(=O)OCC)CN3CCN(CC3)C(=O)NC(C)C C35992241
CC(C)(C)CC(C)(C)NC(=O)[C@H](c1ccc(c(c1)OC)O)N(Cc2ccco2)C(=O)c3cccc(c3)Cl C36499194
CC(C)(C)CC(C)(C)NC(=O)[C@@H](c1ccc2c(c1)OCO2)N(C(=O)CNC(=O)c3ccccc3)C(C)(C)C C36591306
CCc1ccc(cc1)NC(=S)N/N=C/2\c3cc(ccc3N(C2=O)CC=C)S(=O)(=O)N4CCC(CC4)C C03037215
Cc1cc(cc(c1Cl)C)OCC(=O)Oc2ccc3c(c2)OC(=C([C@@H]3c4ccc(c(c4)OC)OC)C#N)N C38658565
CCCOc1ccc(cc1OCC)[C@H]2c3ccc(cc3OC(=C2C#N)N)OC(=O)/C=C/c4ccc(cc4)OC C38683876
Cc1ccc(cc1C)OCC(=O)Oc2ccc3c(c2)OC(=C([C@@H]3c4ccc(c(c4)OC)OCC(C)C)C#N)N C38684224
c1ccc(cc1)Cc2ccc(c(c2)N3CCN[C@@H](C3)Cl)NS(=O)(=O)S(=O)(=O)Oc4ccccc4 C39480780
CCCN(C(=O)[C@@H]1CC(=C2[NH+]1Cc3ccccc3N2)S(=O)(=O)C(C)C)S(=O)(=O)Oc4ccccc4 C39544718
CC(C)Cn1c(nnc1SCC(=O)Nc2cc(ccc2OC)Cl)CC(=O)Nc3cccc(c3)Cl C39762061
Cc1c(c(n(n1)Cc2ccc(cc2)F)C)NC(=S)Nc3ccc(cc3)S(=O)(=O)N4[C@@H](CCC[C@@H]4C)C C39974403
COc1ccc(cc1)CCN2[C@H](c3c(n[nH]c3C2=O)c4ccc(cc4)Cl)c5cc(c(c(c5)OC)O)OC C40342508
Cc1cc(c(cc1C)O)c2c3c([nH]n2)C(=O)N([C@@H]3c4cccc(c4)OCCC(C)C)[C@H]5CCS(=O)(=O)C5 C40549006
CCCCCOc1ccc(cc1OC)[C@@H]2c3c(n[nH]c3C(=O)N2Cc4cccnc4)c5c(cc(cc5O)C)C C38704844
CCCOCCN1C(=O)[C@H]2[C@H]([NH2+][C@@]([C@@H]2C1=O)(CCSC)C(=O)[O-])c3ccc(cc3)/C=C/c4ccccc4 C44173210
C[NH+]1CCN(CC1)c2nc(c(s2)C[C@@H](C(=O)[O-])NC(=O)OCC3c4ccccc4-c5c3cccc5)Cl C44321103
C[C@@H](C(=O)Nc1ccc(cc1)C(=O)C)Sc2nnc(n2c3ccc(cc3)OC)CNc4ccccc4Cl C00917386
C[C@H](C(=O)Nc1ccc(cc1)C(=O)C)Sc2nnc(n2c3ccc(cc3)OC)CNc4ccccc4Cl C00917388
CC[NH+](CC)c1ccc(cc1)[C@H]2C3=C(C[C@H](CC3=O)c4ccc(cc4)F)Nc5ccccc5N2C(=O)CCC(=O)[O-] C01269760
COC(=O)c1c(c2cc(ccc2[nH]1)Cl)NC(=O)CN3CCc4ccccc4[C@@H]3CN5C(=O)c6ccccc6C5=O C01314938
Cc1ccc(cc1[N+](=O)[O-])C(=O)NCC23CC4CC(C2)CC(C4)(C3)CNC(=O)c5ccc(c(c5)[N+](=O)[O-])C C59487723
[H]/N=C/1\C2=C(N=NC2=N[C@H](N1c3ccc(c(c3)Cl)C)SCC(=O)NCCc4ccc(c(c4)OC)OC)C C63731352
C[C@@]12CC[C@H]([C@@]([C@H]1Cc3c(nc(s3)NC(=O)c4c(cccc4F)F)[C@H]2CC(=O)Nc5nccs5)(C)CO)O C04222414
CC(C)CCNS(=O)(=O)c1ccc-2c(c1)C(=C(C#N)C#N)c3c2ccc(c3)S(=O)(=O)NCCC(C)C C02310713
CC(=O)c1ccc(cc1)/C=N/NC(=S)NN2CCN(CC2)NC(=S)N/N=C/c3ccc(cc3)C(=O)C C08618712
CCc1ccc(cc1)N2C[C@H](CC2=O)C(=O)NCC(C)(C)CNC(=O)[C@H]3CC(=O)N(C3)c4ccc(cc4)CC C09233816
C[C@@H]1CCC[C@H]([C@@H]1C)NC(=O)[C@@H]2[C@@]34C=C[C@@H](O3)[C@@H]([C@@H]4C(=O)N2CCC(C)C)C(=O)Nc5ccc(cc5)OC C09777221
CCn1c(nnc1SCC(=O)Nc2ccc(cc2)C(C)C)[C@H](C(C)C)NC(=O)c3ccc4c(c3)OCO4 C10002661
CC(C)OC(=O)c1cccc(c1)NC(=O)CSc2nnc(n2C)CNC(=O)c3ccc(c(c3)OC)OC C10039173
c1cc(oc1)c2cc(n(n2)c3[nH]c(=O)c4c(n3)CCCC4)NC(=O)c5ccc(cc5)S(=O)(=O)N6CCCC6 C12010482
CC(=O)[C@]1(CC[C@@H]2[C@@]1(CC[C@@H]3[C@H]2CCC4=C/C(=N/OCC(=O)N5C[C@H](C[C@H]5C(=O)OC)O)/CC[C@]34C)C)O C12296214
CCc1ccc2c(c1)cc(c(=O)[nH]2)CN(CCc3ccc(c(c3)OC)OC)C(=S)Nc4cccc(c4)OC C01329287
Cc1cccc(c1N([C@@H](c2ccccc2Cl)C(=O)NC(C)(C)C)C(=O)CCC(=O)Nc3cc(on3)C)C C12491686
Cc1cc(no1)NC(=O)CCC(=O)N(CCC2=CCCCC2)[C@H](c3ccccc3Cl)C(=O)NC(C)(C)C C12491773
COc1ccc(cc1NC(=O)CN2C(=O)[C@@]3(CCCc4c3cccc4)NC2=O)S(=O)(=O)N5CCCCC5 C12625704
CCOCCn\1c2ccc(cc2s/c1=N\C(=O)CCCS(=O)(=O)c3ccc(cc3)C)S(=O)(=O)N C12630369
CC(=O)Nc1cc(ccn1)c2c(nc(n2CCCO)SCCC(=O)N3CCOCC3)c4ccc(cc4)F C13586244
CCCOc1ccc(cc1OCC)[C@H]2CN3C(=O)CN(C(=O)[C@]3(c4c2c5ccccc5[nH]4)C)CCCCCO C02137820
COC(=O)[C@H]1[C@H](C(=C(NC1=O)SCC(=O)Nc2cc(cc(c2)Cl)Cl)C#N)c3ccc(cc3)Cl C02297686
Cc1ccc(c(c1)C)NC(=O)CSC2=C([C@@H](C(=C(N2)C)C(=O)OCCOC)c3ccccc3Cl)C#N C20028763
C[C@@]12CC[C@H]([C@@]([C@H]1Cc3c(nc(s3)NC(=O)C4CCC4)[C@H]2CC(=O)NCCN5CCOCC5)(C)CO)O C20504775
COCCNC(=O)c1ccc2c(c1)nc(n(c2=O)Cc3ccco3)SCC(=O)NCCC4=CCCCC4 C20644103
Cc1ccc(cc1)NC(=S)Nc2cc(ccc2N3C[C@H]4C[C@@H](C3)c5cccc(=O)n5C4)C(=O)N6CCCC6 C20682482
Cc1cc(nc(n1)NC(=NC(=S)Nc2cc(c(c(c2)OC)OC)OC)NCCc3ccc(cc3)Cl)C C14157119
Cc1ccc2c(c1)c(c3n2C[C@@](N(C3=O)Cc4ccc(cc4)OC)(C)C(=O)NC5CCCCCC5)NC(=O)C C21780862
CC(C)(CC[C@](CC(=O)OC)(C(=O)O[C@H]1[C@H]2c3cc4c(cc3CCN5[C@@]2(CCC5)C=C1OC)OCO4)O)O C21992892
CC(C)(CC[C@@](CC(=O)OC)(C(=O)O[C@@H]1[C@@H]2c3cc4c(cc3CCN5[C@]2(CCC5)C=C1OC)OCO4)O)O C15267534
c1cc2c(cc1[C@@H](Cc3nc(no3)CCCCNc4cc(cc[nH+]4)N5CCSCC5)CC(=O)[O-])OCO2 C28568424
CCOC(=O)c1ccc(c(c1)NC(=S)NC(=O)c2cc(ccc2N3CCCC3)[N+](=O)[O-])N4CCOCC4 C30827312
CC[C@@H](C)C(=O)O[C@H]1C[C@@H]2[C@@]([C@H]([C@H]([C@H]([C@@]23[C@H](O[C@H](C3=C1)OC(=O)C)OC(=O)C)O)O)C)(C)CCC(=C)C=C C31168346
C[C@@H]1CCC[C@H]([C@@H]1C)NC(=O)[C@@H]2[C@@]34C=C[C@@H](O3)[C@@H]([C@@H]4C(=O)N2CCCOC)C(=O)Nc5ccc(cc5)Cl C36066203
Cc1ccc(cc1)S(=O)(=O)CNC(=O)[C@H](c2ccc3c(c2)OCO3)N(C(=O)[C@@H]4CCC(=O)N4)C(C)(C)C C36591593
Cc1ccc(o1)CN([C@H](c2cc(ccc2Cl)[N+](=O)[O-])C(=O)NC3CCCCC3)C(=O)c4ccc(cc4)O C36597270
CCCN1C(=O)/C(=N/NC(=O)CCCC(=O)N/N=C\2/C(=O)N(c3c2cc(cc3)C)CCC)/c4c1ccc(c4)C C38180216
CCc1ccccc1n2c(cc(n2)C(=O)N[C@@H](C)C(=O)N3CCC[C@H]3COC)c4ccc5c(c4)NC(=O)CO5 C39197534
Cc1ccc(cc1)Oc2c(cccn2)C(=O)N3C[C@@H](C4(C3)CC[NH2+]CC4)C(=O)NCC5CCC(CC5)C(=O)[O-] C39662804
CC(C)[C@H](c1nnc(n1CC=C)SCC(=O)NCc2ccccc2Cl)NC(=O)c3ccc(cc3)OC C39749360
Cc1cc(c(cc1OC)C)C(=O)CSc2nnc(n2CC(C)C)[C@H](CO)NC(=O)c3ccc(cc3)Cl C39763605
CCOc1cc(ccc1OCc2ccccc2)[C@@H]3c4c(n[nH]c4C(=O)N3CCCO)c5cc(cc(c5O)C)C C39911562
CCC(=O)N1CCN(CC1)c2ccc(cc2)NC(=S)NC(=O)c3ccc(c(c3)[N+](=O)[O-])N4CCCCC4 C40717689
CCOc1cc(ccc1OCc2ccccc2C)[C@H]3C(=C(Nc4n3nnn4)C)C(=O)Nc5ccccc5OC C40919973
CCOc1ccccc1NC(=O)C2=C(Nc3nc(nn3[C@@H]2c4ccc(c(c4)OC)OC(C)C)SCC)C C41022405
CCCC/C=C/CCN1C(=O)[C@H]2[C@@H]([NH2+][C@@]([C@@H]2C1=O)(CCSC)C(=O)[O-])c3cc(ccc3[N+](=O)[O-])Cl C43218309
Cc1c(cc(n1Cc2ccco2)C(=O)CN(Cc3ccc(cc3)C(=O)OC)C(=O)CC4CCCCC4)C(=O)N C43254638
CC(=O)[C@@]1(CC[C@@H]2[C@]1(CC[C@@H]3[C@@H]2CCC4=C/C(=N/OCC(=O)N5C[C@@H](C[C@@H]5C(=O)OC)O)/CC[C@@]34C)C)O C43736530
CC(=O)[C@@]1(CC[C@H]2[C@]1(CC[C@@H]3[C@@H]2CCC4=C/C(=N/OCC(=O)N5C[C@@H](C[C@@H]5C(=O)OC)O)/CC[C@@]34C)C)O C43736531
Cc1ccc(c(c1)c2c3c([nH]n2)C(=O)N([C@@H]3c4ccc(c(c4)OC)OC)CCc5ccc(c(c5)OC)OC)O C09184759
C[C@]12CCC(=O)C=C1CC[C@@H]3[C@@H]2CC[C@]4([C@@H]3CC[C@@]4(C(=O)COC(=O)CCC(=O)NC[C@@H]5CCCO5)O)C C51347638
CCc1ccc2c(c1)cc(c(=O)[nH]2)CN(Cc3ccc4c(c3)OCO4)C(=S)NCCc5ccc(c(c5)OC)OC C00875208
Cc1cc(c2c(c1)cc(c(=O)[nH]2)CN(Cc3ccc4c(c3)OCO4)C(=S)NCCc5ccc(c(c5)OC)OC)C C00931532
c1cc(ccc1[C@@H](C(=O)NC2CCCC2)N(c3ccc4c(c3)OCCO4)C(=O)c5c(c(sn5)Cl)Cl)O C01372000
C[C@]1(Cn2cnc(c2C(=O)N1C3CC3)C(=O)NCCc4ccc(cc4)Cl)C(=O)NCc5ccc(cc5)F C64954025
Cc1ccc(cc1)C(=O)N/C(=C/c2ccc(cc2)Cl)/C(=O)NCC(=O)[O-] C02912572
Cc1cc(nc(c1C(=O)[O-])SCC(=O)N2CCCC[C@H]2C(=O)N)C C13023089
Cc1cc(cc(c1)OCC(=O)NNC(=O)CC2(CCCC2)C(=O)[O-])C C13252786
Cc1cccc(c1C)O[C@H](C)C(=O)NNC(=O)[C@H]2CC=CC[C@@H]2C(=O)[O-] C13254611
c1cc(ccc1c2nnc(n2N)SCC(=O)[O-])I C20588386
C[C@H](c1[n-]nnn1)NC(=O)c2ccc(cc2)NCc3ccc(cc3)F C20866571
CCCc1cc(nc(n1)S[C@@H](C)C(=O)N2CCC[C@@H](C2)C(=O)N)[O-] C22931612
Cc1nnc(s1)/N=C(/C2=NN([C@H](C2)C(=O)N)c3ccc(cc3)F)\[O-] C29281085
c1ccc(c(c1)CSCCNS(=O)(=O)c2cnc([nH]c2=O)[O-])F C33330669
c1cc(ccc1/C=C\2/C(=O)N(C(=S)S2)[C@H](CC(=O)N)C(=O)[O-])Cl C34133609
CN(CC(=O)N)S(=O)(=O)c1cc(cc(c1Cl)C(=O)[O-])Cl C35660064
CC(C)C(=O)Nc1ccc2c(c1)c(c[nH]2)[C@@H](C(=O)[O-])N3CCOCC3 C36360180
c1ccc(cc1)C(=O)NN/C=C/2\C(=NC(=S)N(C2=O)c3ccc(cc3)Cl)[O-] C04811640
COC(=O)c1c(ccs1)[N-]S(=O)(=O)c2ccc(cc2Br)N C37054130
Cc1nc(cs1)c2cnc(nc2c3ccc(c(c3[O-])OC)OC)N C13126208
Cc1c(c(=O)[nH]c(=O)[nH]1)S(=O)(=O)[N-]c2cc(ccc2OC)Cl C08588396
c1cc(ccc1[N-]S(=O)(=O)c2ccnc(c2)Cl)S(=O)(=O)N C38008469
C[C@H]1CC(=C(N1c2ccc(cc2)F)C)C(=O)NNC(=O)c3ccc(nn3)[O-] C39617952
c1cc(c(cc1[N-]S(=O)(=O)c2c[nH]c(=O)[nH]c2=O)C(F)(F)F)F C05375893
c1cc(c(cc1S(=O)(=O)N)[N-]S(=O)(=O)c2ccc(s2)Cl)F C40218856
CNC(=O)CN(C)C(=O)Nc1cc(ccc1C(=O)[O-])Br C40574038
Cc1ccc(cc1)S(=O)(=O)/N=C(/Nc2ccc3c(c2)oc(=O)[nH]3)\[O-] C41261520
Cc1ccn2c(c1)nc(c2CC(=O)N[C@@H]([C@H](C)O)C(=O)[O-])c3ccc(c(c3)C)C C49755129
Cc1ccc(s1)c2nc([nH]n2)/N=C(/[C@H](C)NC(=O)c3cccs3)\[O-] C50006729
c1cc(c(cc1C(=O)[O-])S(=O)(=O)N[C@H]2CCCNC2=O)Br C50397514
c1ccc(c(c1)N/C(=C(\C#N)/C(=O)CCNC(=O)C2CCCC2)/[O-])Cl C50811592
Cn1c(c(c(=O)n(c1=O)C)/C(=C(\C#N)/C(=O)CC2CCCCC2)/[O-])N C51067403
C[C@H](/C(=C(\C#N)/C(=O)Nc1ccccn1)/[O-])NC(=O)c2cccs2 C54730883
Cc1ccc(cc1NC(=O)[C@H]2CC=CC[C@H]2C(=O)[O-])C(=O)NC3CC3 C55149475
CC(C)COc1ccccc1[N-]S(=O)(=O)c2cc(n(c2)C)C(=O)N C55652006
Cc1cc(ccc1S(=O)(=O)[N-]c2cc(cc(c2)S(=O)(=O)N)F)F C55678718
CNC(=O)c1cc(ccc1NC(=O)Cn2c(=O)c3ccccc3c(n2)[O-])Cl C58226565
Cc1ccc(cc1)[N-]S(=O)(=O)C[C@H](C)C(=O)NCC(=O)NC2CC2 C62432720
c1cc(c(cc1[N-]S(=O)(=O)c2ccc(cc2F)F)S(=O)(=O)N)Cl C62930641
c1ccc(cc1)C(=O)NN/C=C/2\C(=O)N=C(N(C2=O)c3ccccc3)[O-] C04811582
CCCOc1c(cccn1)CNC(=O)c2ccc3c(c2)nc(=S)[nH]c3[O-] C63821005
Cc1ccc(cc1[N-]S(=O)(=O)c2ccc(cc2)S(=O)(=O)N)C#N C63878644
CCn1c(c2ccc(cc2nc1=S)C(=O)Nc3c(c(n[nH]3)C4CC4)C)[O-] C64347268
Cc1cccc(c1C(=O)OC)S(=O)(=O)[N-]c2cc(cc(c2C)F)C(=O)N C64476170
c1ccc(c(c1)C(=O)NNC(=O)C[C@@]2(CCSC2)C(=O)[O-])Cl C64610448
CCS(=O)(=O)[N-]c1ccc(cc1C)NC(=O)c2c[nH]c3c2cccn3 C65797767
CCS(=O)(=O)[N-]c1ccccc1C(=O)NCC(=O)Nc2c(cccc2C)C C65835519
C[C@@H](C/C(=C(/C#N)\C(=O)Nc1ccccn1)/[O-])NC(=O)C2CCCC2 C66231190
Cc1ccc(cc1Cl)S(=O)(=O)[N-]c2nc(cs2)CC(=O)N C66250608
Cc1ccc(cc1S(=O)(=O)[N-]c2nc(cs2)CC(=O)N)Cl C66250624
c1cc(c(cc1S(=O)(=O)[N-]c2nc(cs2)CC(=O)N)Cl)OC(F)F C66250627
Cc1c(sc(n1)[N-]S(=O)(=O)c2cccc(c2F)F)SCC(=O)N C66253844
CC(C)CNC(=O)NC(=O)CSc1[n-]c2cc(cnc2n1)Cl C05310014
Cc1cc(ccc1C(=O)NC(C)C)NC(=O)c2ccccc2[N-]S(=O)(=O)C C66426978
Cc1ccc(c(c1)C)CNC(=O)c2cc(ccc2[N-]S(=O)(=O)C)NC(=O)C C67045514
Cc1c2c(n(n1)c3ccccc3)N=C4C(=Nc5ccccc5N4[C@H]2c6ccc(cc6)Cl)Nc7cccc(c7)C(=O)[O-] C01899201
CC1=C([C@@H](n2c(=O)/c(=C/c3ccc(cc3)C(=O)[O-])/sc2=N1)c4ccc(cc4)SC)C(=O)OC(C)C C03232356
CC1=C(O[C@@H]2[C@H]1[C@]3(CC[C@@H]4[C@H]([C@H]3C2)CC[C@@H]5[C@@]4(CC[C@@H](C5)OC(=O)CCC(=O)[O-])C)C)CCCCOC(=O)C C12660567
CC(C)Cn1c(=O)c2ccc(cc2nc1SCc3csc(n3)c4ccc(cc4)Cl)C(=O)[O-] C13049210
Cc1cccc(c1C)Nc2nnc(s2)SCC(=O)Nc3c(cc(cc3Cl)Cl)C(=O)[O-] C13341443
Cc1cccc(c1/N=C\2/N(C(=O)/C(=C/c3ccc(o3)c4ccccc4C(=O)[O-])/S2)c5ccccc5)C C16349932
Cc1ccc(o1)C(=O)C2=C(C(=O)N([C@@H]2c3ccc(cc3)C(C)C)c4nc5c(cc(cc5s4)C)C)[O-] C08816851
CCc1nc2c(cc(nc2n1Cc3ccc(cc3)Oc4ccccc4[N-]S(=O)(=O)C(F)(F)F)C)C C26188003
CN(C)c1ccc(cc1)/C=C\2/C(=O)N([C@@H]([N-]2)c3ccccc3)c4c(cc(cc4Cl)[N+](=O)[O-])Cl C28617394
Cc1ccc2c(c1)cc(c(n2)Cl)/C=N/N3[C@H]([N-]/C(=C\C=C\c4ccccc4)/C3=O)c5ccccc5 C15221509
Cc1ccc2c(c1)sc(c2Cl)/C(=N/c3nnc(s3)SCc4cccc5c4cccc5)/[O-] C33430487
c1ccc(c(c1)[N+](=O)[O-])S[C@@H]2C[C@@H]3[C@@H](Nc4ccc(cc4[C@@H]3[C@@H]2Cl)C(=O)[O-])c5ccc(cc5)Cl C06445711
Cc1ccc(c(c1)n2c(c(c(n2)C)C3=C(C(=O)N(C3=O)C4CCCCC4)N(C)C5CCCCC5)[O-])C C35621550
CCN\1C(=O)/C(=C/c2ccc(o2)c3ccc(cc3Cl)Cl)/S/C1=N\c4ccc(cc4)C(=O)[O-] C35656995
CC[C@H](C)N/C(=C/C1=CSC2=NC(=C([C@H](N12)c3ccccc3Cl)C(=O)Nc4ccccc4)C)/[O-] C35693372
CC1=C([C@H](N2C(=CSC2=N1)/C=C(/N(C)C3CCCCC3)\[O-])c4ccccc4Cl)C(=O)OC(C)C C35693622
Cc1ccccc1[C@@H]2C(=C(N=C3N2C(=CS3)/C=C(/N(C)Cc4ccccc4)\[O-])C)C(=O)OC(C)(C)C C35703783
CCC1=C([C@H](N2C(=CSC2=N1)/C=C(/N3CCC(CC3)C(=O)OCC)\[O-])c4cc(ccc4C)C)C(=O)OC C35705243
CC1=C([C@H](N2C(=CSC2=N1)/C=C(/N[C@H](C)c3ccccc3)\[O-])c4ccccc4OC)C(=O)OC(C)C C35705375
CC[C@@H](C)N/C(=C/C1=CSC2=NC(=C([C@H](N12)c3cc(ccc3C)C)C(=O)OC(C)C)C(F)(F)F)/[O-] C35705412
Cc1ccc(cc1C)N/C(=C/C2=CSC3=NC(=C([C@@H](N23)c4ccc(cc4)Cl)C(=O)OC)C)/[O-] C35970227
CCC1=C([C@@H](N2C(=CSC2=N1)/C=C(/N[C@@H](C)c3ccccc3)\[O-])c4ccc(cc4)Cl)C(=O)OC C36052897
CC1=C([C@@H](N2C(=CSC2=N1)/C=C(/N3CCCC3)\[O-])c4ccccc4Cl)C(=O)OCc5ccccc5 C36052967
CCOC(=O)C1=C(N=C2N([C@H]1c3ccc(cc3)C(C)C)C(=CS2)/C=C(/NCc4ccco4)\[O-])C C36058278
Cc1ccccc1[C@@H]2C(=C(N=C3N2C(=CS3)/C=C(/NCc4ccc(cc4)F)\[O-])C)C(=O)OC(C)C C36058845
Cc1ccc(c(c1)C)[C@H]2C(=C(N=C3N2C(=CS3)/C=C(/N[C@H](C)c4ccccc4)\[O-])C)C(=O)OCCOC C36061181
CC[C@H](C)N/C(=C/C1=CSC2=NC(=C([C@@H](N12)c3ccc(cc3C)C)C(=O)OCc4ccccc4)C)/[O-] C36063573
Cc1ccc(c(c1)C)NC(=O)C2=C(N=C3N([C@H]2c4ccc(cc4)Cl)C(=CS3)/C=C(/NC5CC5)\[O-])C C36072112
Cc1cc(c2c(c1)sc(n2)N3[C@H](C(=C(C3=O)[O-])C(=O)c4ccccc4)c5ccc(cc5)C(C)C)C C08973908
CC(C)(C)NC(=O)[C@@H](C1CCCCC1)N(c2ccccc2Cl)C(=O)c3cc(ccc3[O-])[N+](=O)[O-] C36544604
CC(C)(C)NC(=O)[C@H](C1CCCCC1)N(c2ccccc2Cl)C(=O)c3cc(ccc3[O-])[N+](=O)[O-] C36544605
Cc1ccccc1[C@@H](C(=O)NC(C)(C)C)N(c2ccccc2Cl)C(=O)c3cc(ccc3[O-])[N+](=O)[O-] C36544630
CCCN([C@@H](C(c1ccccc1)c2ccccc2)C(=O)NC3CCCCC3)C(=O)c4cc(ccc4[O-])[N+](=O)[O-] C36570122
CCc1ccccc1N2C(=O)/C(=C\c3cn(c4c3cccc4)Cc5ccc(cc5Cl)F)/N=C2[S-] C39557089
C[C@H](c1ccccc1)N2C(=O)/C(=C/c3cn(c4c3cccc4)Cc5c(cccc5Cl)F)/N=C2[S-] C39557094
CCCCN1[C@@H](C(=C(C1=O)[O-])C(=O)c2ccc3c(c2)C[C@H](O3)C)c4cc(c(c(c4)C(C)(C)C)O)C(C)(C)C C40096188
Cc1ccc(cc1)CN2[C@@H](c3c([nH]nc3C2=O)c4cc(ccc4[O-])Cl)c5ccc(cc5)C(C)(C)C C39898911
Cc1cc(c(cc1Nc2c(c(ncn2)Nc3ccc(cc3)C(=O)[O-])N)Cl)[C@H](C#N)c4ccc(cc4)Cl C40688816
Cc1c2c(n(n1)c3ccccc3)N=C4C(=Nc5ccccc5N4[C@@H]2c6ccc(cc6)C(C)(C)C)Nc7cccc(c7)C(=O)[O-] C01884925
CCc1ccccc1/N=C\2/N(C(=O)/C(=C/3\c4cc(ccc4N=C3[O-])[N+](=O)[O-])/S2)c5ccccc5CC C15018400
CC1(CC2=C([C@@H](c3c(nc(nc3[O-])SCc4ccccc4Cl)N2)c5ccccc5[N+](=O)[O-])C(=O)C1)C C06143593
CCO/C(=C/1\C(=O)/C(=C\c2cc(n(c2C)c3cccc(c3C)C)C)/S\C1=N/c4ccc(cc4)Cl)/[O-] C59105514
Cc1cc(c(cc1[N-]S(=O)(=O)c2cc(ccc2Cl)Cl)Cl)[C@@H](C#N)c3ccc(cc3)Cl C59239751
CCOc1cc(cc(c1OCC#C)Cl)/C=C\2/C(=C(/C(=N/c3ccc(cc3)C)/S2)C(=O)OCC)[O-] C59247700
CCO/C(=C/1\C(=O)/C(=C/c2cc(c(c(c2)Cl)OCC=C)Cl)/S\C1=N/c3ccc(cc3)C)/[O-] C59364797
CCO/C(=C/1\C(=O)/C(=C/c2ccc(o2)c3ccc(cc3)Cl)/S\C1=N/c4ccc(cc4)Cl)/[O-] C59364902
CCc1ccc(cc1)/N=C\2/C(=C(/C(=C/c3ccc(c(c3)Br)OCC=C)/S2)[O-])C(=O)OCC C59366136
C[C@H]\1CCCCCCCCCC/C1=N\[N-]C2=NC(=O)[C@@H](S2)CC(=O)Nc3ccccc3Br C22506258
CCCCOC(=O)c1ccc(cc1)Nc2c(nc3ccccc3n2)[N-]S(=O)(=O)c4cccs4 C02413590
Cc1c2c(nc(nc2sc1C(=O)[O-])SCC(=O)c3cc(c(c(c3)C(C)(C)C)O)C(C)(C)C)N C67207076
C[C@@H](CCC(=O)OC)[C@H]1CC[C@@H]2[C@@]1([C@H](C[C@@H]3[C@@H]2C(=O)C[C@H]4[C@@]3(CC[C@H](C4)C(=O)[O-])C)C(=O)[O-])C C04293050
CCOc1c(cc(cc1Cl)/C=C/C(=O)Nc2cc(cc(c2)C(=O)[O-])C(=O)[O-])OC C13169543
CCCOc1c(cc(cc1Cl)/C=C/C(=O)Nc2cc(cc(c2)C(=O)[O-])C(=O)[O-])OCC C13169553
c1cc(ccc1CSc2nc3cc(ccc3c(=O)n2CCC(=O)[O-])Cl)C(=O)[O-] C13234117
Cc1cc(nc(c1C(=O)[O-])SCC(=O)Nc2cc(c(cc2Cl)C(=O)[O-])OC)C C13274468
CCCSc1nnc(s1)SCC(=O)Nc2cc(ccc2C(=O)[O-])C(=O)[O-] C13404935
CC1=C([C@@H](C(=C(N1CC(F)(F)F)C(=O)[O-])C(=O)[O-])c2ccccc2Cl)C(=O)OC(C)C C13553484
COC(=O)c1ccc(cc1)/C=C\2/C(=O)N(C(=S)S2)c3cc(cc(c3)C(=O)[O-])C(=O)[O-] C16926763
Cc1ccc(cc1N2C(=O)/C(=C/c3ccc(cc3)O[C@@H](C)C(=O)[O-])/SC2=S)C(=O)[O-] C16930387
C[C@H](C(=O)[O-])Oc1cccc(c1)/C=C\2/C(=O)N=C(S2)N(C)c3ccccc3C(=O)[O-] C16933852
c1cc(ccc1C(=O)C2=C(C(=O)N([C@H]2c3ccc4c(c3)OCO4)CCCCCC(=O)[O-])[O-])Cl C15724106
c1ccc(c(c1)[C@@H]2C(=C(C(=O)N2CCCCCC(=O)[O-])[O-])C(=O)c3ccc(cc3)Cl)F C13387784
COc1ccccc1[C@@H]2C(=C(C(=O)N2CCCCCC(=O)[O-])[O-])C(=O)c3ccc(cc3)F C19882484
CC[C@@H](C(=O)[O-])Oc1ccccc1/C=C/2\C(=O)N=C(S2)[N-]c3ccc(cc3)Cl C16911292
C[C@@H](C(=O)[O-])Oc1ccc(cc1OC)/C=C/2\C(=O)N=C(S2)[N-]c3cccc(c3)Cl C16914752
C[C@@H](C(=O)[O-])Oc1ccc(cc1OC)/C=C/2\C(=O)N=C(S2)[N-]c3ccc(cc3)Br C16914784
CCOc1cc(ccc1O[C@H](C)C(=O)[O-])/C=C/2\C(=O)N=C(S2)[N-]c3ccc(cc3)C(=O)C C16917829
CCOC(=O)C1=C(N=C2N([C@H]1c3ccc(cc3OC)OC)C(=CS2)C=C([O-])[O-])C C36048604
CCC1=C([C@@H](N2C(=CSC2=N1)C=C([O-])[O-])c3cccc(c3)Oc4ccccc4)C(=O)OC C36048673
CCC1=C([C@H](N2C(=CSC2=N1)C=C([O-])[O-])c3cc(cc(c3)OC)OC)C(=O)OC C36048686
CC1=C([C@H](N2C(=CSC2=N1)C=C([O-])[O-])c3ccc(c(c3)OC)OC)C(=O)OC(C)C C36048804
Cc1ccc(cc1)N2C[C@@H]([N-][C@@H]2SCc3nnc(n3c4ccc(cc4)OC)[S-])c5cccs5 C39336873
Cc1ccc(cc1S(=O)(=O)[N-]c2cc(ccc2Sc3nncn3C)Cl)C(=O)[O-] C13029648
Cc1ccc(cc1Cl)[N-]S(=O)(=O)c2ccc(c(c2)NC(=O)[C@@H]3CC=CC[C@H]3C(=O)[O-])Cl C13252432
Cc1c(c(nc(n1)SCC(=O)C2=C[C@@H](N([C@H]2C)c3ccccc3F)C)[O-])CCC(=O)[O-] C39667937
c1cc(ccc1c2ccc(o2)/C=C(\C#N)/C(=N/c3nc(cs3)c4ccncc4)/[O-])C(=O)[O-] C39670203
COc1ccccc1C(=O)C2=C(C(=O)N([C@@H]2c3cccs3)c4cccc(c4)C(=O)[O-])[O-] C13213563
COc1ccccc1C(=O)C2=C(C(=O)N([C@@H]2c3ccccc3F)c4cccc(c4)C(=O)[O-])[O-] C13213646
Cc1ccsc1[C@@H]2C(=C(C(=O)N2c3cccc(c3)C(=O)[O-])[O-])C(=O)c4ccc(cc4F)OC C13214402
Cc1ccc(c(c1)C)[C@H]2C(=C(C(=O)N2c3cccc(c3)C(=O)[O-])[O-])C(=O)c4ccc(cc4F)OC C13214417
CSc1ccc(cc1)[C@@H]2C(=C(C(=O)N2c3cc(ccc3Cl)C(=O)[O-])[O-])C(=O)c4ccc(cc4)F C13214468
Cc1ccc(cc1)[C@@H]2C(=C(C(=O)N2c3ccc(cc3)CC(=O)[O-])[O-])C(=O)c4ccc(cc4C)C C13217050
CCc1ccc(cc1)[C@@H]2C(=C(C(=O)N2c3ccc(cc3)CC(=O)[O-])[O-])C(=O)c4ccc(cc4)F C13217188
Cc1ccccc1[C@@H]2C(=C(C(=O)N2c3ccc(cc3)CC(=O)[O-])[O-])C(=O)c4ccc(cc4Cl)Cl C13217882
Cc1ccccc1[C@@H]2C(=C(C(=O)N2c3ccc(cc3)CC(=O)[O-])[O-])C(=O)c4cc(ccc4Cl)Cl C13217894
CC(C)Oc1ccc(cc1OC)/C=C(/c2nc3cc(ccc3c(n2)[O-])C(=O)[O-])\Cl C13351577
COc1cc(c(cc1[N-]S(=O)(=O)c2cc(ccc2Br)C(=O)[O-])Cl)OC C13265264
COc1cc(c(cc1Cl)OC)[N-]S(=O)(=O)c2cc(ccc2Br)C(=O)[O-] C13265496
Cc1cc(c(c(=O)n1Cc2ccco2)[C@@H](c3c(n(c(=O)cc3[O-])Cc4ccco4)C)C(C)C)[O-] C40568705
CC[C@@H](C(=O)C)Oc1ccccc1/C=C\2/C(=O)N=C(S2)[N-]c3ccc(cc3C(=O)[O-])O C16933160
CCCCOc1ccc(cc1OC)/C=C\2/C(=O)N=C(S2)[N-]c3cc(ccc3C(=O)[O-])C C16933924
Cc1cc(ccc1[N-]C2=NC(=O)/C(=C\c3ccc(c(c3C(=O)[O-])OC)OC)/S2)O C16906352
C[C@@H](C(=O)[O-])Oc1cccc(c1)/C=C/2\C(=O)N=C(S2)[N-]c3ccc(cc3OC)OC C16909416
Cc1ccc(cc1)[N-]C2=NC(=O)/C(=C\c3ccc(c(c3)OC)OCCC(=O)[O-])/S2 C16912225
Cc1ccccc1[N-]C2=NC(=O)/C(=C\c3ccc(c(c3)OC)O[C@@H](C)C(=O)[O-])/S2 C16914502
Cc1cccc(c1)[N-]C2=NC(=O)/C(=C\c3ccc(c(c3)OC)O[C@@H](C)C(=O)[O-])/S2 C16914512
CCOc1cc(ccc1O[C@H](C)C(=O)[O-])/C=C/2\C(=O)N=C(S2)[N-]c3cccc(c3C)C C16917722
CC[C@H](C(=O)[O-])Oc1ccc(cc1OCC)/C=C/2\C(=O)N=C(S2)[N-]c3ccc(c(c3)C)C C16919139
CC(C)(C)[C@@H](C[C@H](C(=O)[O-])NC(=O)OCC1c2ccccc2-c3c1cccc3)C(=O)[O-] C55168258
COc1cc(c(cc1OC(F)F)[N-]S(=O)(=O)c2cc(cc(c2)Cl)Cl)C(=O)[O-] C58999975
CC(C)(C)OC(=O)N[C@@H](CSSC[C@@H](C(=O)[O-])NC(=O)OC(C)(C)C)C(=O)[O-] C04534248
CCNc1ccc(cc1C)/C(=C/2\C=C/C(=N\CC)/C(=C2)C)/c3cc(c(cc3S(=O)(=O)[O-])S(=O)(=O)[O-])O C04806304
CC(=O)[C@@]1(CC[C@@H]2[C@@]1(CC[C@@H]3[C@@H]2CCC4=C/C(=N/OCC(=O)N[C@@H](CCC(=O)[O-])C(=O)[O-])/CC[C@@]34C)C)O C08739736
CC(C)(C)OC(=O)N1CCC[C@H]1C(=O)N2CCC(CC2)(c3ccccc3)C(=O)N[C@@H](CCC(=O)[O-])C(=O)[O-] C08790795
COc1cc(cc(c1OC)OC)/C=C\2/C(=O)N(C(=S)S2)[C@H](CCC(=O)[O-])C(=O)[O-] C08828393
C[C@]12CC[C@@H]3[C@H]([C@@H]1CC[C@@H]2OC(=O)CCC(=O)N[C@@H](CCC(=O)[O-])C(=O)[O-])CCC4=CC(=O)CC[C@]34C C12661512
COc1cc(cc(c1OC)S(=O)(=O)Nc2cc(c(cc2C(=O)[O-])OC)OC)/C=C/C(=O)[O-] C13027908
c1ccc2c(c1)C[C@H](N(C2)C(=O)CSc3nnc(n3CC(=O)[O-])c4ccc(cc4)Cl)C(=O)[O-] C13232555
Cc1cccc(c1)c2nnc(n2CC(=O)[O-])SCC(=O)N3Cc4ccccc4C[C@H]3C(=O)[O-] C13232656
COCCCn1c(=O)c2ccc(cc2nc1SCC(=O)N3CCC(CC3)C(=O)[O-])C(=O)[O-] C13233866
c1cc2c(cc1Cl)nc(n(c2=O)CCC(=O)[O-])SCC(=O)N3CCC(CC3)C(=O)[O-] C13234073
CC(C)[C@@H](C(=O)[O-])n1c(=O)c2ccccc2nc1SCC(=O)N3Cc4ccccc4C[C@H]3C(=O)[O-] C13234231
CC(C)[C@@H](C(=O)[O-])n1c(=O)c2ccccc2nc1SCC(=O)N3CCC(CC3)C(=O)[O-] C13234264
COc1ccc(cc1OC)[C@@H](CC(=O)[O-])NS(=O)(=O)c2cc(ccc2OC)/C=C/C(=O)[O-] C13261916
C=CCn1c(=O)c2ccc(cc2nc1Sc3ccc(cc3[N+](=O)[O-])C(=O)NCC(=O)[O-])C(=O)[O-] C13273712
C[C@@H](C(=O)[O-])n1c(nnc1Sc2ccc(cc2C(=O)[O-])S(=O)(=O)N)c3cccs3 C13274282
c1cc(ccc1c2nnc(n2CC(=O)[O-])Sc3ccc(cc3[N+](=O)[O-])C(=O)NCC(=O)[O-])Cl C13274311
CCn1c(=O)c2ccc(cc2nc1Sc3ccc(cc3[N+](=O)[O-])C(=O)N[C@@H](C)C(=O)[O-])C(=O)[O-] C13274416
C[C@@H](C(=O)[O-])n1c(=O)c2ccccc2nc1Sc3ccc(cc3C(=O)[O-])S(=O)(=O)NC C13274505
C[C@H](C(=O)[O-])n1c(=O)c2ccccc2nc1Sc3ccc(cc3C(=O)[O-])S(=O)(=O)NC C13274506
CC(C)C[C@@H](C(=O)[O-])NC(=O)CSc1nc2cc(ccc2c(=O)n1CCCOC)C(=O)[O-] C13274519
CC(C)C[C@@H](C(=O)[O-])NC(=O)CSc1nc2ccccc2c(=O)n1[C@@H](C(C)C)C(=O)[O-] C13274530
c1ccc(cc1)NNc2ccc3cc(ccc3c2/N=N/c4ccc(cc4)S(=O)(=O)[O-])S(=O)(=O)[O-] C04265574
c1cc(ccc1/C=C(\C=C2C(=O)N(C(=S)S2)[C@H](CC(=O)[O-])C(=O)[O-])/Cl)[N+](=O)[O-] C15636837
COc1cc(cc(c1OC)OC)C(=O)N/C(=C/c2ccc(cc2)F)/C(=O)N[C@@H](CCC(=O)[O-])C(=O)[O-] C15767404
COc1cc(ccc1O)[C@H]2C(=C(C(=O)N2CCCCCC(=O)[O-])[O-])C(=O)c3ccc(cc3)F C19790155
C[C@@]12CC[C@@H]3[C@H]([C@@H]1CC[C@@H]2O)CCC4=C/C(=N/OCC(=O)N[C@@H](CCC(=O)[O-])C(=O)[O-])/CC[C@@]34C C26771812
c1cc(cc(c1)Nc2c(c(ncn2)Nc3ccc(cc3)/C=C\C(=O)[O-])[N+](=O)[O-])/C=C\C(=O)[O-] C33633960
CCOC(=O)c1c(c(c([nH]1)Cc2c(c(c([nH]2)C(=O)OCC)C)CCC(=O)[O-])CCC(=O)[O-])C C37624772
Cc1ncc(c(n1)N)CN(C=O)/C(=C(/CCOP(=O)([O-])[O-])\SC(=O)c2ccccc2)/C C02015559
C[C@H](C[C@@H](C)C(=O)[O-])C(=O)N1CCOCCN(CCOCC1)C(=O)[C@@H](C)C[C@@H](C)C(=O)[O-] C04388895
C[C@H](C[C@H](C)C(=O)[O-])C(=O)N1CCOCCN(CCOCC1)C(=O)[C@@H](C)C[C@@H](C)C(=O)[O-] C04388897
C1C[C@@H](OC1)CN([C@H]2CCS(=O)(=O)C2)C(=O)CSc3nc(c(nn3)CCC(=O)[O-])[O-] C13235791
c1cc2c(cc1S(=O)(=O)N3CCCC3)CCN2C(=O)CSc4nc(c(nn4)CCC(=O)[O-])[O-] C13246071
C[C@H]1Cc2cc(ccc2N1C(=O)CSc3nc(c(nn3)CCC(=O)[O-])[O-])S(=O)(=O)N C13246075
Cc1c(c(nc(n1)SCC(=O)C2=C[C@H](N([C@@H]2C)NC(=O)c3ccccc3)C)[O-])CCC(=O)[O-] C39668044
CCOC(=O)[C@H]1[C@H](SC2=C1CCC2)NC(=O)CSc3nc(c(nn3)CCC(=O)[O-])[O-] C39703819
COC(=O)[C@H]1[C@@H](SC2=C1CCC2)NC(=O)CSc3nc(c(nn3)CCC(=O)[O-])[O-] C39703829
CC1=C([C@@H](S[C@@H]1C(=O)OC)NC(=O)CSc2nc(c(nn2)CCC(=O)[O-])[O-])C(=O)OC C39703844
CC1=C([C@H](S[C@@H]1C(=O)OC)NC(=O)CSc2nc(c(nn2)CCC(=O)[O-])[O-])C(=O)OC C39703845
CC1=C([C@H](S[C@H]1C(=O)OC)NC(=O)CSc2nc(c(nn2)CCC(=O)[O-])[O-])C(=O)OC C39703847
CCC1=C([C@@H]([C@H](S1)NC(=O)CSc2nc(c(nn2)CCC(=O)[O-])[O-])C(=O)OCC)C C39704161
c1cc(ccc1N2CCN(CC2)C(=O)CSc3nc(c(nn3)CCC(=O)[O-])[O-])[N+](=O)[O-] C13093067
C[C@@H]1C=C([C@H](N1c2cccc(c2)[N+](=O)[O-])C)C(=O)CSc3nc(c(nn3)CCC(=O)[O-])[O-] C39704555
CCOC(=O)[C@@H]1[C@H]([C@@H](S[C@@H]1NC(=O)CSc2nc(c(nn2)CCC(=O)[O-])[O-])C(=O)OC)C C39704585
c1ccc2c(c1)-c3ccccc3C2COC(=O)N[C@@H](CC(=O)[O-])c4ccc(o4)S(=O)(=O)[O-] C44546607
CCCCn1c(c(c(=O)[nH]c1=O)C(c2ccncc2)c3c(=O)[nH]c(=O)n(c3[O-])CCCC)[O-] C18141018
COCCOc1cc(c(cc1OC)C(=O)[O-])[N-]S(=O)(=O)c2ccc(c(c2)[N+](=O)[O-])Cl C22134262
CC[C@@H](C(=O)[O-])Oc1cccc(c1)/C=C\2/C(=O)N=C(S2)[N-]c3cc(cc(c3)C(=O)[O-])C(=O)[O-] C16928491
COc1ccc(cc1S(=O)(=O)[N-]c2cc(c(cc2C(=O)[O-])OC(F)F)OC)[N+](=O)[O-] C60060005
C[C@]12C[C@@H]([C@H]3[C@H]([C@@H]1CC[C@@]2(C(=O)COP(=O)([O-])[O-])O)CCC4=CC(=O)C=C[C@]34C)O C04097473
COC(=O)c1ccc(cc1)/C=C\2/C(=O)N(C(=S)S2)[C@@H](CCC(=O)[O-])C(=O)[O-] C04357024
C[C@H](CNC(=O)[C@@H]1[C@@H]2CC[C@@H](C2)[C@@H]1C(=O)[O-])NC(=O)[C@@H]3[C@@H]4CC[C@@H](C4)[C@@H]3C(=O)[O-] C06795430
Cc1ccc(c(c1)Br)c2ccc(o2)/C=C/3\C(=O)N(C(=S)S3)[C@H](CC(=O)[O-])C(=O)[O-] C08818983
c1cc(oc1/C=C/2\C(=O)N(C(=S)S2)[C@@H](CCC(=O)[O-])C(=O)[O-])Br C12273948
c1cc(oc1/C=C/2\C(=O)N(C(=S)S2)[C@H](CCC(=O)[O-])C(=O)[O-])Br C12273949
CC(C)[C@@H](C(=O)[O-])N1C(=O)/C(=C\2/c3ccccc3N(C2=O)CC(=O)[O-])/SC1=S C02278176
C[C@]12CCC(=O)C=C1CC[C@H]3[C@@H]2[C@H](C[C@]4([C@H]3CC[C@@]4(C(=O)COP(=O)([O-])[O-])O)C)O C13298328
C[C@@]12CCC(=O)C=C1CC[C@@H]3[C@@H]2[C@H](C[C@]4([C@H]3CC[C@@]4(C(=O)COP(=O)([O-])[O-])O)C)O C13298330
CCN(CC)c1ccc(cc1)/C=C\2/C(=O)N(C(=S)S2)[C@H](CC(=O)[O-])C(=O)[O-] C15034700
CC[C@H](C)[C@H](C(=O)[O-])N1C(=O)/C(=C/c2cccc(c2)O[C@@H](C)C(=O)[O-])/SC1=S C16935618
COc1ccc(cc1OC)[C@H]2C(=C(C(=O)N2CC(=O)[O-])[O-])C(=O)c3ccc(cc3)Cl C15769427
Cc1cc(c(n1c2ccccc2C(=O)[O-])C)/C=C\3/C(=NC(=S)N(C3=O)c4ccc(cc4)F)[O-] C15012830
COc1ccc(cc1OC)[C@@H]2C(=C(C(=O)N2CCC(=O)[O-])[O-])C(=O)c3ccc(cc3)Cl C18101997
CCOc1cc(ccc1O[C@@H](C)C(=O)[O-])/C=C/2\C(=O)N=C(S2)[N-]c3ccccc3Cl C16917921
C/C(=N\c1ccccc1S(=O)(=O)[O-])/c2c(=O)c3ccccc3n(c2[O-])c4ccccc4 C24716701
CC1(CC(=C(C(=O)C1)C(c2cc(c(c(c2)OC)OC(F)F)OC)C3=C(CC(CC3=O)(C)C)[O-])[O-])C C12627396
CC(C)c1c(c(cc(n1)c2cccs2)c3ccc(cc3)F)C#C[P@](=O)(C[C@@H](CC(=O)[O-])O)[O-] C26720683
CCN(c1ccc(cc1C(=O)[O-])S(=O)(=O)[O-])/N=N/c2ccc(cc2Cl)Cl C31361796
c1cc(ccc1[C@H]2c3c(nc(s3)[O-])S[C@H]4[C@@H]2C(=O)N(C4=O)CC(=O)[O-])Cl C32594543
C/C(=N/S(=O)(=O)c1ccc(cc1)NC(=O)C(=O)/C=C(/c2ccc(cc2)F)\[O-])/[O-] C04874867
c1cc2c(cc1Br)/C(=C\3/C(=O)N(C(=S)S3)CC(=O)[O-])/C(=O)N2CC(=O)[O-] C02293436
c1ccc(c(c1)[N-]S(=O)(=O)c2cnn(c2)CCC(=O)[O-])I C35658969
CCCc1nc2c(cc(nc2n1Cc3ccc(cc3)[C@@]4(CC(=O)c5c4cccc5)C(C(=O)[O-])C(=O)[O-])C)C C36222486
c1cc2c(cc1Br)c(cn2CCC(=O)[O-])[C@@H](C(=O)[O-])N3CCN(CC3)C=O C36359785
COc1cc(c(cc1O)Br)/C=C\2/C(=O)N(C(=S)S2)[C@@H](CCC(=O)[O-])C(=O)[O-] C36613166
CCc1nc2nc(c(c(n2n1)[O-])[N-]S(=O)(=O)c3ccc(s3)Br)C C15942089
C[C@H]1CC[C@H]2[C@H](C1)C=C[C@@H]([C@@H]2C(=O)c3c(c(cn(c3=O)[O-])[C@@]4(CC[C@H]([C@@H]5[C@H]4O5)O)O)[O-])C C36378634
Cn1cc(c2c1cccc2)/C(=N/S(=O)(=O)[N-]c3ccc(cc3)Br)/[O-] C06661865
C1C(CCC(C1)NC(=O)/C=C/C(=O)[O-])CC2CCC(CC2)NC(=O)/C=C/C(=O)[O-] C13108783
c1ccc2c(c1)ccc(c2CS(=O)(=O)[O-])N/N=C/3\c4ccccc4C=C(C3=O)C(=O)[O-] C38612103
Cc1ccc(cc1C)N2[C@@H](C=C([C@@H]2C)C(=O)CSc3nc(c(c(n3)[O-])CCC(=O)[O-])C)C C39667896
Cc1c(c(nc(n1)S[C@H](C)C(=O)N[C@H]2CCCc3c2cccc3)[O-])CCC(=O)[O-] C13448899
Cc1c(c(nc(n1)SCC2=N[C@H](SC2)c3cc(ccc3OC)Br)[O-])CCC(=O)[O-] C39668014
C[C@H]1C=C([C@@H](N1c2cccc(c2)F)C)C(=O)CSc3nc(c(nn3)CCC(=O)[O-])[O-] C39704498
COc1ccc(cc1OC)[C@@H]2C(=C(C(=O)N2c3cc(ccc3Cl)C(=O)[O-])[O-])C(=O)c4cccs4 C13193919
c1ccc(c(c1)C(=O)C2=C(C(=O)N([C@@H]2c3ccsc3)c4cccc(c4)C(=O)[O-])[O-])F C13213926
Cc1ccc(c(c1)C)C(=O)C2=C(C(=O)N([C@@H]2c3ccccc3F)c4ccc(cc4)CC(=O)[O-])[O-] C13217061
Cc1ccsc1[C@@H]2C(=C(C(=O)N2c3ccc(cc3)CC(=O)[O-])[O-])C(=O)c4ccccc4F C13217655
c1c(c(sc1Cl)Cl)S(=O)(=O)[N-]c2nnc(s2)SCC(=O)[O-] C41018462
C[C@@]12CCC(=O)C=C1CC[C@H]3[C@H]2[C@H](C[C@@]4([C@@H]3CC[C@]4(C(=O)COP(=O)([O-])[O-])O)C)O C44804598
c1ccc2c(c1)c(=O)c(c(n2Cc3ccccn3)[O-])C4=NS(=O)(=O)c5ccccc5[N-]4 C13680470
CCCCCn1c2ccccc2c(=O)c(c1[O-])C3=NS(=O)(=O)c4ccccc4[N-]3 C13680358
COc1cccc2c1nc(cc2)/C=C\3/C(=O)N(C(=S)S3)[C@@H](CCC(=O)[O-])C(=O)[O-] C54360835
C[C@]12C[C@H]([C@@H]3[C@@H]([C@@H]1CC[C@@]2(C(=O)COP(=O)([O-])[O-])O)CCC4=CC(=O)C=C[C@]34C)O C37263679
C[C@]12C[C@H]([C@H]3[C@@H]([C@@H]1CC[C@@]2(C(=O)COP(=O)([O-])[O-])O)CCC4=CC(=O)C=C[C@]34C)O C37263680
c1ccc(c(c1)N2CCN(CC2)c3ccc(cc3[N-]S(=O)(=O)c4cccs4)C(=O)[O-])F C32961949
Cc1ccc2nc(c(n2c1)CC(=O)N[C@H](CCC(=O)[O-])C(=O)[O-])c3ccc(c(c3)C)F C62049227
Cc1ccc(cc1C)N2C(=O)/C(=C\c3ccc(cc3)O[C@@H](C)C(=O)[O-])/C(=O)N=C2[O-] C18286639
Cc1ccc(cc1C)C2=N[C@@H]3C(=C2c4c(c(c(s4)C)C(=O)OC)[O-])C(=NC(=O)N3C)[O-] C64687527
Cc1ccc(cc1)c2c(nnn2c3ccc(cc3)C(=O)[O-])S(=O)(=O)c4cc(ccc4Cl)Cl C11759807
Cc1c2c(nc\3n(c2=O)CCCC/C3=C\c4cc(c(c(c4)Cl)OC(C)C)OC)sc1C(=O)[O-] C13215319
Cc1ccc(cc1C)n2c(=O)c3c4c(sc3nc2SCC(=O)N5CCC[C@@H](C5)C(=O)[O-])CCC4 C13256595
Cc1cccc(c1n2c(=O)c3ccccc3nc2SCC(=O)N4Cc5ccccc5C[C@H]4C(=O)[O-])C C13394901
C[C@H]1CCc2c(sc3c2c(=O)n(c(n3)SCC(=O)N4CCC[C@@H](C4)C(=O)[O-])C5CCCC5)C1 C13397568
c1cc(cc(c1)Cl)n2c(=O)c3ccc(cc3nc2SCC(=O)N4CCC(CC4)C(=O)[O-])Cl C13398993
Cc1c(sc2c1c(=O)n(c(n2)SCC(=O)N3CCC[C@@H](C3)C(=O)[O-])c4ccc(cc4)Cl)C C13407763
Cc1cc(cc(c1)n2c(=O)c3ccccc3nc2SCC(=O)N4Cc5ccccc5C[C@H]4C(=O)[O-])C C13412481
Cc1ccccc1n2c(=O)c3c4c(sc3nc2SCC(=O)N5CCC[C@H](C5)C(=O)[O-])CCCC4 C13415487
Cc1ccc2cc(c(nc2c1)Cl)[C@@H]3CC(=NN3C(=O)CCC(=O)[O-])c4ccc(cc4)Br C13614772
c1cc(ccc1[C@H]2C(=C(C(=O)N2CCN3CCOCC3)[O-])C(=O)c4ccc(cc4)Br)F C19883185
C=CCOc1ccc(cc1)C(=O)C2=C(C(=O)N([C@@H]2c3cccc(c3)Br)c4nccs4)[O-] C08920987
Cc1ccc(cc1)C(=O)C2=C(C(=O)N([C@H]2c3cccc(c3)Br)CCCN4CCOCC4)[O-] C12582315
CC(C)Oc1ccc(cc1)C(=O)C2=C(C(=O)N([C@H]2c3cccc(c3)Br)c4nccs4)[O-] C09007940
CC(C)(C)c1ccc(cc1)[C@@H]2C(=C(C(=O)N2CCCN3CCOCC3)[O-])C(=O)c4ccc(cc4)Cl C20064589
Cc1cc(ccc1C(=O)C2=C(C(=O)N([C@H]2c3ccc(cc3)Br)CCCOC)[O-])OCC(C)C C09044178
c1cc(ccc1[C@@H]2C(=C(C(=O)N2CCCN3CCOCC3)[O-])C(=O)c4ccc(cc4)F)Br C20171432
Cc1cc(no1)N2[C@@H](C(=C(C2=O)[O-])C(=O)c3ccc(cc3)Br)c4ccc(cc4)C(C)(C)C C08772074
c1ccc(cc1)CSc2nnc(s2)N3[C@@H](C(=C(C3=O)[O-])C(=O)c4ccccc4)c5cccs5 C09356946
Cc1nc2n(n1)c(c(s2)[C@@H](c3cccs3)N4CCN(CC4)C(c5ccccc5)c6ccccc6)[O-] C22784348
c1cc(cnc1)[C@@H]2n3ccc(c3CS2)C(=O)c4cn(c5c4ccc(c5)c6ccc(cc6)F)CC(=O)[O-] C26741571
Cc1c(sc(n1)N2[C@H](C(=C(C2=O)[O-])C(=O)c3ccncc3)c4ccc(c(c4)Cl)Cl)C(=O)C C33594768
CCCCCCN1c2ccc(cc2/C(=C\3/C(=O)N(C(=S)S3)CCCC(=O)[O-])/C1=O)Br C02533767
Cc1ccc(c(c1)C(=O)C2=C(C(=O)N([C@@H]2c3cccc(c3)Br)CCN4CCOCC4)[O-])C C34944310
C[C@@H]1Cc2cc(ccc2O1)C(=O)C3=C(C(=O)N([C@H]3c4cccc(c4)Br)C[C@@H]5CCCO5)[O-] C35024971
CCN(CC)c1ccc(cc1)[C@@H]2C(=C(C(=O)N2C[C@@H]3CCCO3)[O-])C(=O)c4ccc(cc4)Br C35277653
Cc1c(n2ccccc2n1)C(=O)C3=C(C(=O)N([C@H]3c4ccc(cc4)Br)Cc5ccco5)[O-] C35420173
Cc1cccn2c1nc(c2C)C(=O)C3=C(C(=O)N([C@@H]3c4ccc(c(c4)Cl)Cl)Cc5ccco5)[O-] C35484631
Cc1ccccc1n2c3c(c(n2)c4ccccc4)[C@@H](SCC(=O)N3CC(=O)[O-])c5ccc(cc5)F C35592387
Cc1ccc(c(c1)C)n2c3c(c(n2)c4ccccc4)[C@H](SCC(=O)N3CC(=O)[O-])c5ccccc5F C35848455
CC(C)(C)c1c2c(n(n1)c3cccc(c3)Cl)N(C(=O)CS[C@@H]2c4cccc(c4)F)CC(=O)[O-] C37263856
Cc1ccc(cc1)n2c3c(c(n2)c4ccccc4)[C@H](SCC(=O)N3CC(=O)[O-])c5cccc(c5)F C37263889
Cc1ccccc1n2c3c(c(n2)c4ccccc4)[C@H](SCC(=O)N3CC(=O)[O-])c5ccccc5Cl C37263895
Cc1cccc(c1)[C@@H](c2c(n3c(s2)nc(n3)c4ccco4)[O-])N5CCN(CC5)c6ccccc6F C22852345
C[C@@H]1Cc2cc(ccc2O1)C(=O)C3=C(C(=O)N([C@@H]3c4ccc(cc4)Br)C[C@@H]5CCCO5)[O-] C38256381
Cc1ccc(cc1N2CCN(CC2)C(=O)Cc3c(nc(nc3[O-])SCc4ccc(cc4)F)C)Cl C38898176
Cc1c(sc(n1)N2[C@H](C(=C(C2=O)[O-])C(=O)c3cc4cccc(c4o3)OC)c5cccc(c5)Cl)C C39848602
CCOC(=O)CN1C(=O)[C@H]2[C@H]3C[C@@H]([C@@H]2C1=O)[C@@H]4[C@@H]3[C@@H](c5c(nc(s5)[S-])S4)c6ccc(cc6)Cl C39886397
Cc1c(sc(n1)Sc2ccc(cc2)Cl)C(=O)C3=C(C(=O)N([C@@H]3c4ccccc4)CCCOC)[O-] C39991734
CCSc1nnc(s1)N2[C@@H](C(=C(C2=O)[O-])C(=O)c3cccs3)c4ccc(cc4)Br C39999404
CCN1C(=O)/C(=C/c2cn(c3c2cc(cc3)Br)CCOc4ccccc4C)/C(=NC1=S)[O-] C59087107
COc1cc(cc(c1OCC#C)CC=C)/C=C/2\C(=NC(=S)N(C2=O)c3ccc(cc3)Br)[O-] C59198621
Cc1cc(c(n1c2ccc(c(c2)C(=O)[O-])Cl)C)/C=C(/C#N)\C(=O)N3CCN(CC3)c4ccccc4 C59333096
CCO/C(=C/1\C(=O)/C(=C/c2cc(n(c2C)c3ccc(cc3)OC)C)/S\C1=N/c4ccc(cc4)Cl)/[O-] C59364906
COc1cc(c(cc1OCC#C)Br)/C=C\2/C(=NC(=O)N(C2=O)c3ccc(cc3)Cl)[O-] C33395300
Cc1ccc(cc1)S(=O)(=O)/N=C(\CN2CCOCC2)/[N-]c3ccccc3I C59948179
CC(C)(C)c1ccc(cc1)[C@H]2C(=C(C(=O)N2Cc3ccccn3)[O-])C(=O)c4ccc(c(c4)Cl)OC C11614246
Cc1ccccc1CSC2=NC(=O)[C@@H]3[C@@H](C4=C(CC(CC4=NC3=N2)(C)C)[O-])c5ccccc5OC C63467806
COc1cc(cc(c1OC)OC)[C@@H]2C(=C(N=C3C2=C(CCC3)[O-])SCc4ccccc4Cl)C#N C02227356
Cc1cc(ccc1[N-]S(=O)(=O)c2cc(n(c2C)C)c3nc(c(s3)C(=O)N4CCCCC4)C)F C65036007
Cc1ccc2c(c1)-c3c(sn(c3=S)c4ccc(cc4)C(C)C)C(N2)(C)C C01835975
Cc1ccc(cc1Br)Nc2c3c4c(sc3ncn2)C[C@H](CC4)C C01778449
c1ccc(cc1)C(c2ccccc2)(c3ccccc3)Nc4cccc5c4nccc5 C04719239
c1cc(ccc1c2csc3c2c(ncn3)Nc4ccc(c(c4)Cl)F)Cl C02889034
Cc1ccc(cc1)N[C@H]2C[C@H](N(c3c2cc(cc3)C)C(=O)c4ccc(cc4)Cl)C C04797999
CC(C)c1ccc(cc1)/C=C/C(=O)N2CC[C@]3(CCCC[C@@H]3[C@@H]2c4ccc(cc4)F)O C05164203
C[C@@H]1CCc2c(sc3c2c(=O)[nH]c(n3)SCc4c(cccc4Cl)Cl)C1 C01973055
C[C@H]1CCc2c(sc3c2c(ncn3)Nc4cc(cc(c4)Cl)Cl)C1 C05414530
c1ccc2c(c1)cccc2/N=C\3/NC(=O)/C(=C/c4ccc(cc4Cl)Cl)/S3 C05551104
Cc1ccc2c(c1)-c\3c(ss/c3=N\c4cccc(c4)OC)C(N2)(C)C C04467859
c1cc(c(cc1Cl)Cl)/C=C/2\C(=O)N/C(=N/c3cc(ccc3Cl)Cl)/S2 C09323835
Cc1cc(cc(c1)/N=c\2/c-3c(ss2)C(Nc4c3cc(cc4)OC)(C)C)C C12631329
Cc1cc(c2c(c1)c(cc(n2)SCC(=O)Nc3ccc(cc3Cl)Cl)C)C C06330214
CCn1c2ccccc2c3c1ccc(c3)[C@@H]4[C@H]5CC=C[C@@H]5c6ccc7ccccc7c6N4 C13642074
CCn1c2ccccc2c3c1ccc(c3)[C@@H]4[C@@H]5CC=C[C@@H]5c6cccc(c6N4)OC(C)C C13643075
CCn1c2ccccc2c3c1ccc(c3)[C@H]4[C@H]5CC=C[C@@H]5c6cccc(c6N4)OC(C)C C13643085
Cc1ccccc1N2C(=S)N/C(=N\c3c(cccc3C)C)/C24CCCC4 C13763463
CCN(CC)c1ccc2c(c1)[C@@H]3C=CC[C@H]3[C@@H](N2)c4c(cc(cc4C)C)C C14457621
CCN(CC)c1ccc(cc1)[C@H]2[C@H]3CC=C[C@@H]3c4ccc5ccccc5c4N2 C14461357
CCN(CC)c1ccc(cc1)[C@@H]2[C@H]3CC=C[C@@H]3c4c(cc(cc4Cl)Cl)N2 C14461472
CC(C)c1ccc(cc1)[C@H]2[C@@H]3CC=C[C@@H]3c4cc(ccc4N2)C(=O)N(C)c5ccccc5 C14463560
CCN(CC)c1ccc2c(c1)[C@H]3C=CC[C@@H]3[C@@H](N2)c4ccc5ccccc5c4 C14474963
CC(C)COc1ccc2c(c1)[C@@H]3C=CC[C@H]3[C@@H](N2)c4cccc(c4Cl)Cl C14477141
CCOc1ccc(cc1)[C@H]2[C@@H]3CC=C[C@@H]3c4c(c(cc(c4Cl)Cl)Cl)N2 C14480631
CC(C)COc1ccc2c(c1)[C@H]3C=CC[C@H]3[C@@H](N2)c4c(cccc4Cl)Cl C14546888
COc1ccc(c2c1[C@@H]3C=CC[C@H]3[C@@H](N2)c4c5ccccc5cc6c4cccc6)OC C14549158
c1ccc2c(c1)-c3ccccc3C2=N/N=C/c4cc(cc(c4O)Cl)Cl C16921033
CC(C)CCC[C@@H](C)[C@H]1CC[C@H]2[C@@]1(CC[C@@H]3[C@H]2CC(=O)[C@@H]4[C@@]3(CC[C@@H](C4)O)C)C C12402845
Cc1ccc(cc1)/N=C\2/NC(=O)/C(=C/c3ccc(cc3Cl)Cl)/S2 C08411964
COc1ccc2ccccc2c1[C@H]3[C@@H]4CC=C[C@H]4c5cc(cc(c5N3)Cl)Cl C20718355
COc1ccc2ccccc2c1[C@@H]3[C@@H]4CC=C[C@H]4c5c(ccc(c5N3)Cl)Cl C20718908
Cc1ccc(c(c1)C)NC(=O)CSc2c3cc(ccc3nc4c2CCCC4)Cl C20856122
Cc1ccc(cc1)S[C@@H](C(Cl)(Cl)Cl)NC(=O)Sc2ccc(cc2)C C26771238
Cc1ccc2c(c1)[C@@H]3C=CC[C@H]3[C@H](N2)c4ccc(cc4)/N=C\c5ccc(cc5)OC C15188068
C[C@@H](CC[C@H]1C(O1)(C)C)[C@@H]2CC[C@@H]3[C@@]2(CC[C@@H]4[C@@H]3CC=C5[C@@]4(CC[C@@H](C5)O)C)C C34601541
Cc1cccc(c1Nc2c(nc3n2cc(cc3)Br)c4c(ccs4)C)C C35157203
Cc1cc(c(c(c1)C)/C(=N/Nc2nc(cs2)c3ccc(cc3)Cl)/C)C C35653468
C[C@@H](c1ccc(c(c1Cl)Cl)Cl)Nc2cc(ccc2OC)Cl C37200683
C[C@H](CCCC(C)C)[C@H]1CC[C@@H]2[C@@]1(CC[C@@H]3[C@@H]2CC(=O)[C@@H]4[C@@]3(CC[C@@H](C4)O)C)C C04175414
Cc1ccccc1/N=C\2/[C@](N(C(=S)N2)c3ccccc3)(C)Cc4ccccc4 C06391639
C[C@H](CCCC(C)C)[C@H]1CC[C@H]2[C@@]1(CC[C@@H]3[C@@H]2CC[C@@]4([C@@]3(CCC(=O)C4)C)O)C C36371686
C[C@H](CCCC(C)C)[C@@H]1CC[C@H]2[C@]1(CC[C@@H]3[C@@H]2C(=O)C=C4[C@]3(CC[C@@H](C4)O)C)C C44021177
c1cc(c(cc1/N=C\2/NC(=O)/C(=C/c3ccc(cc3Cl)Cl)/S2)Cl)F C05551100
Cc1ccc(cc1Cl)/N=C/2\NC(=O)/C(=C/c3c(cccc3Cl)F)/S2 C15016539
Cc1ccc(cc1)C2=C[C@](Nc3c2c(nn3c4ccc(cc4)C)C)(C)c5ccc(cc5)C C02616084
c1cc(ccc1/C=N/Nc2ccc(cc2)I)Br C59153437
Cc1cccc(c1/N=C\2/C3(CCCCC3)N(C(=S)N2)c4ccccc4)C C13739255
CC1(c2ccccc2N3[C@@]1(NC(=O)CC3)/C=C/c4ccc(cc4)C(C)(C)C)C C02449230
CSc1nc(c2c3c(sc2n1)CCCC3)Nc4ccc(c(c4F)F)F C62041343
CSc1nc(c2c3c(sc2n1)CCCC3)Nc4c(cccc4F)F C62041344
CN(C)c1ccc(cc1)[C@H]2CC(=NN2c3cc(cc(c3)C(=O)[O-])C(=O)[O-])c4ccccc4 C04558652
c1ccc(c(c1)C(=O)[O-])SC(c2ccc(cc2)Cl)Sc3ccccc3C(=O)[O-] C01599626
CC[C@H](C(=O)[O-])Sc1nc2cc(ccc2c(=O)n1Cc3ccccc3Cl)C(=O)[O-] C13234622
CC(C)[C@H](C(=O)[O-])n1c(nnc1SCc2cccc(c2)C(=O)[O-])c3cccs3 C13234895
c1cc(c(cc1C(=O)[O-])NC(=O)CSc2c(cc(cn2)C(F)(F)F)Cl)C(=O)[O-] C13253716
C[C@@H]1CCc2c(sc3c2c(ncn3)SCC(=O)Nc4cc(ccc4C(=O)[O-])C(=O)[O-])C1 C13256510
C/C(=C\c1ccccc1)/C=C\2/C(=O)N(C(=S)S2)CC(=O)Nc3cc(ccc3C(=O)[O-])C(=O)[O-] C16922501
CCN\1C(=O)/C(=C/c2ccccc2O[C@H](C)C(=O)[O-])/S/C1=N\c3ccccc3C(=O)[O-] C16932038
CCN\1C(=O)/C(=C/c2ccc(cc2)O[C@H](C)C(=O)[O-])/S/C1=N\c3ccc(cc3)C(=O)[O-] C16932191
CCCn1c(nnc1SCc2cccc(c2)CSc3nnc(n3CCC)[O-])[O-] C19315475
c1ccc(c(c1)[C@H]2C(=C(C(=O)N2CCCCCC(=O)[O-])[O-])C(=O)c3ccc(cc3)Cl)F C13387783
CC[C@@H](C(=O)[O-])Oc1cccc(c1)/C=C/2\C(=O)N=C(S2)[N-]c3cccc(c3)Cl C16908895
C[C@H](C(=O)[O-])Oc1cccc(c1)/C=C/2\C(=O)N=C(S2)[N-]c3ccccc3Br C16909468
CC[C@H](C(=O)[O-])Oc1ccccc1/C=C/2\C(=O)N=C(S2)[N-]c3cccc(c3)C(=O)C C16911231
C[C@H](C(=O)[O-])Oc1ccc(cc1OC)/C=C/2\C(=O)N=C(S2)[N-]c3cccc(c3)Cl C16914758
CCOc1cc(ccc1O[C@H](C)C(=O)[O-])/C=C/2\C(=O)N=C(S2)[N-]c3ccccc3F C16917897
CCOc1cc(ccc1O[C@H](C)C(=O)[O-])/C=C/2\C(=O)N=C(S2)[N-]c3ccc(cc3)F C16917917
CCCn1c(nnc1SCc2ccc(cc2)CSc3nnc(n3CCC)[O-])[O-] C21450441
CCCc1c2c(cc3c1oc(cc3=O)C(=O)[O-])c(cc(n2)C(=O)[O-])Sc4ccccc4 C29231412
CC1=C([C@H](N2C(=CSC2=N1)C=C([O-])[O-])c3cccc(c3)Oc4ccccc4)C(=O)OCCOC C35673781
Cc1ccc(c(c1)C)[C@@H]2C(=C(N=C3N2C(=CS3)C=C([O-])[O-])C)C(=O)OCCOC C35674944
CC(C)OC(=O)C1=C(N=C2N([C@H]1c3cccc(c3)F)C(=CS2)C=C([O-])[O-])C(F)(F)F C35675031
CC1=C([C@H](N2C(=CSC2=N1)C=C([O-])[O-])c3ccc(cc3)Cl)C(=O)OCCOC C36048654
CCC1=C([C@@H](N2C(=CSC2=N1)C=C([O-])[O-])c3cc(cc(c3)OC)OC)C(=O)OC C36048685
CCC1=C([C@@H](N2C(=CSC2=N1)C=C([O-])[O-])c3cc(ccc3OC)OC)C(=O)OC C36048699
c1ccc(c(c1)[N-]S(=O)(=O)c2ccc(c(c2)NC(=O)CC3(CCCC3)C(=O)[O-])Cl)Cl C13252089
Cc1c(c(nc(n1)SCC(=O)C2=C[C@H](N([C@@H]2C)c3ccc(cc3)Cl)C)[O-])CCC(=O)[O-] C39667886
Cc1c(c(nc(n1)SCC(=O)C2=C[C@@H](N([C@H]2C)c3ccc(c(c3)Cl)F)C)[O-])CCC(=O)[O-] C39668009
c1ccc(c(c1)C(=O)C2=C(C(=O)N([C@H]2c3ccc(cc3)Cl)c4ccc(cc4)CC(=O)[O-])[O-])Cl C13194595
CSc1ccc(cc1)[C@H]2C(=C(C(=O)N2c3ccc(cc3)CC(=O)[O-])[O-])C(=O)c4ccccc4Cl C13194627
CCc1ccc(cc1)[C@@H]2C(=C(C(=O)N2c3ccc(cc3)CC(=O)[O-])[O-])C(=O)c4ccccc4Cl C13194664
COc1ccccc1[C@@H]2C(=C(C(=O)N2c3cccc(c3)C(=O)[O-])[O-])C(=O)c4ccccc4OC C13213653
Cc1ccsc1[C@H]2C(=C(C(=O)N2c3cccc(c3)C(=O)[O-])[O-])C(=O)c4ccccc4OC C13213656
Cc1ccc(c(c1)[C@H]2C(=C(C(=O)N2c3cccc(c3)C(=O)[O-])[O-])C(=O)c4ccccc4OC)C C13213668
Cc1ccc(c(c1)C)C(=O)C2=C(C(=O)N([C@@H]2c3ccc(cc3)C(=O)OC)c4cc(ccc4C)C(=O)[O-])[O-] C13215380
Cc1ccc(cc1)[C@H]2C(=C(C(=O)N2c3ccc(cc3)CC(=O)[O-])[O-])C(=O)c4ccc(cc4C)C C13217049
Cc1ccc(cc1)C(=O)C2=C(C(=O)N([C@@H]2c3ccc(s3)C)c4ccc(cc4)CC(=O)[O-])[O-] C13217360
Cc1ccc(cc1)C(=O)C2=C(C(=O)N([C@H]2c3ccc(cc3F)F)c4ccc(cc4)CC(=O)[O-])[O-] C13217383
c1ccc2c(c1)cccc2[C@H]3C(=C(C(=O)N3c4ccc(cc4)CC(=O)[O-])[O-])C(=O)c5ccccc5F C13217607
Cc1cc(c(n1c2cc(cc(c2)Cl)Cl)C)C(=O)CSc3nc(c(nn3)CCC(=O)[O-])[O-] C13093061
CC1=C([C@H](/C(=C(\[O-])/OC/C(=C/c2ccccc2)/C)/C(=N1)C)c3cccc(c3)Cl)C(=O)[O-] C28568609
C[C@@H](C(=O)[O-])Oc1ccc(cc1)/C=C/2\C(=O)N=C(S2)[N-]c3ccc(cc3OC)OC C16907117
CC[C@@H](C(=O)[O-])Oc1ccc(cc1OCC)/C=C/2\C(=O)N=C(S2)[N-]c3ccc(cc3)O C16919244
CCOc1cc(ccc1OCCC(=O)[O-])/C=C/2\C(=O)N=C(S2)[N-]c3cccc(c3)C C16920018
CCOc1cc(ccc1OCCC(=O)[O-])/C=C/2\C(=O)N=C(S2)[N-]c3cc(ccc3O)C C16920099
CCC(CC)N1C/C(=C\c2ccc(cc2)C(=O)[O-])/C(=O)/C(=C\c3ccc(cc3)C(=O)[O-])/C1 C58263986
Cc1cc(c(n1c2cc(cc(c2)C(=O)[O-])C(=O)[O-])C)/C=C(/C#N)\C(=O)Nc3cccc(c3C)Cl C59303433
C[C@@H](C(=O)[O-])Oc1ccccc1/C=C\2/C(=O)N(/C(=N\c3cccc(c3)C(=O)[O-])/S2)C C16934341
Cc1ccc(c(c1)Cl)S(=O)(=O)[N-]c2cc(c(cc2C(=O)[O-])OC(F)F)OC C60060017
C[C@@H](C(=O)[O-])Oc1cccc(c1)/C=C/2\CC/C(=C/c3cccc(c3)O[C@@H](C)C(=O)[O-])/C2=O C60212445
CC(=CCC[C@]1(C=Cc2c(c3c(c(c2O1)CC=C(C)C)O[C@@]45[C@@H](CCC=C4C3=O)C(O[C@@]5(C/C=C(\C)/C(=O)[O-])C(=O)[O-])(C)C)O)C)C C03978480
CCc1c(c2cc3nc(cc4c(c(c([nH]4)cc5nc(cc1n2C)C(=C5CCC(=O)[O-])C)CCC(=O)[O-])C)C(=C3CC)C)C C04208858
c1cc(c(c(c1)Cl)Cl)c2ccc(o2)/C=C\3/C(=O)N(C(=S)S3)[C@H](CCC(=O)[O-])C(=O)[O-] C10232844
Cc1ccc(cc1NC(=O)CSc2nnc(n2CC(=O)[O-])c3ccc(cc3)Cl)C(=O)[O-] C13232561
Cc1ccc(c(c1)C)Nc2nnc(s2)SCC(=O)Nc3cc(cc(c3)C(=O)[O-])C(=O)[O-] C13341998
CCc1cc2c(s1)nc(n(c2=O)CC)SCC(=O)Nc3cc(cc(c3)C(=O)[O-])C(=O)[O-] C13364087
c1ccc(c(c1)[C@H]2C(=C(C(=O)N2CCCCCC(=O)[O-])[O-])C(=O)c3ccc(cc3)Br)[N+](=O)[O-] C19787917
c1ccc(c(c1)[C@@H]2C(=C(C(=O)N2CCCCCC(=O)[O-])[O-])C(=O)c3ccc(cc3)[N+](=O)[O-])F C19789978
Cc1ccc(cc1)C(=O)C2=C(C(=O)N([C@@H]2c3ccccc3[N+](=O)[O-])CCCCCC(=O)[O-])[O-] C19831035
Cc1ccc(cc1)C(=O)C2=C(C(=O)N([C@@H]2c3cccc(c3)[N+](=O)[O-])CCCCCC(=O)[O-])[O-] C19867940
Cc1ccc(cc1)C(=O)C2=C(C(=O)N([C@H]2c3ccc(c(c3)OC)OC)CCCCCC(=O)[O-])[O-] C19867948
c1cc(ccc1[C@@H]2C(=C(C(=O)N2CCCCCC(=O)[O-])[O-])C(=O)c3ccc(cc3)[N+](=O)[O-])F C19882539
Cc1ccc(cc1)[C@H]2C(=C(C(=O)N2CCCCCC(=O)[O-])[O-])C(=O)c3ccc(cc3)[N+](=O)[O-] C19898748
C[C@@H]([C@H]1CC[C@@H]2[C@@]1([C@@H](C[C@@H]3[C@H]2CC[C@H]([C@@]3(C)CC(=O)[O-])C(=O)[O-])OC(=O)C)C)C(=O)OC C19927970
CC[C@H](C(=O)[O-])Oc1ccc(cc1OC)/C=C/2\C(=O)N=C(S2)[N-]c3cccc(c3)C(=O)C C16913238
CC[C@@H](C(=O)[O-])Oc1ccc(cc1OC)/C=C/2\C(=O)N=C(S2)[N-]c3cccc(c3)C(=O)C C16913242
CCCN(Cc1ccc(cc1)c2ccccc2c3[n-]nnn3)c4c(cccn4)[C@@H](CC(=O)[O-])O C13832856
Cc1ccc(c(c1)C)C(=O)C2=C(C(=O)N([C@@H]2c3cccc(c3)[N+](=O)[O-])c4ccc(cc4)CC(=O)[O-])[O-] C13217031
C[C@@H]([C@@H]1CC[C@H]2[C@@]1([C@@H](C[C@@H]3[C@@H]2CC[C@@H]([C@@]3(C)CC(=O)[O-])C(=O)[O-])OC(=O)C)C)C(=O)OC C37245955
CC(C)Oc1ccc(cc1OC)[C@H]2C(=C(C(=O)N2c3cccc(c3)C(=O)[O-])[O-])C(=O)C4CC4 C13275974
COc1cccc(c1OC(F)F)[C@@H]2C(=C(C(=O)N2c3cccc(c3)C(=O)[O-])[O-])C(=O)C4CC4 C13276004
COc1ccc(cc1OC)[C@@H]2C(=C(C(=O)N2c3cc(ccc3Cl)C(=O)[O-])[O-])C(=O)C4CC4 C13276691
CCCOc1ccc(cc1OC)[C@H]2C(=C(C(=O)N2c3cc(ccc3Cl)C(=O)[O-])[O-])C(=O)C4CC4 C13276800
COc1cc(cc(c1OC)Cl)[C@H]2C(=C(C(=O)N2c3cc(ccc3Cl)C(=O)[O-])[O-])C(=O)C4CC4 C13276836
CCCOc1cc(ccc1OC)[C@@H]2C(=C(C(=O)N2c3cc(ccc3Cl)C(=O)[O-])[O-])C(=O)C4CC4 C13276845
Cc1ccc(cc1N2[C@H](C(=C(C2=O)[O-])C(=O)C3CC3)c4ccc(c(c4)[N+](=O)[O-])Cl)C(=O)[O-] C13277417
Cn1cnnc1Sc2ccc(cc2[N-]S(=O)(=O)c3ccc(cc3)CCC(=O)[O-])Cl C13079165
c1ccc(c(c1)[C@H]2C(=C(C(=O)N2c3cccc(c3)C(=O)[O-])[O-])C(=O)c4ccccc4Cl)OCC#N C13193603
c1ccc(c(c1)[C@H]2C(=C(C(=O)N2c3cccc(c3)C(=O)[O-])[O-])C(=O)c4cccs4)[N+](=O)[O-] C13193662
COc1cc(c(cc1OC)Br)S(=O)(=O)[N-]c2ccc(cc2C(=O)[O-])Cl C13184250
c1cc(cc(c1)[N+](=O)[O-])[C@@H]2C(=C(C(=O)N2c3cccc(c3)C(=O)[O-])[O-])C(=O)c4ccc(cc4)F C13213145
c1ccc(c(c1)[C@H]2C(=C(C(=O)N2c3cccc(c3)C(=O)[O-])[O-])C(=O)c4ccccc4F)[N+](=O)[O-] C13213875
c1cc(ccc1[C@H]2C(=C(C(=O)N2c3cc(ccc3Cl)C(=O)[O-])[O-])C(=O)c4ccc(cc4)F)[N+](=O)[O-] C13214448
CCCOc1ccc(cc1OC)[C@@H]2C(=C(C(=O)N2c3cc(ccc3C)C(=O)[O-])[O-])C(=O)c4ccco4 C13216193
CCCOc1ccc(cc1OC)[C@H]2C(=C(C(=O)N2c3cc(ccc3C)C(=O)[O-])[O-])C(=O)c4ccco4 C13216192
CCCOc1cc(ccc1OC)[C@@H]2C(=C(C(=O)N2c3cc(ccc3C)C(=O)[O-])[O-])C(=O)c4ccco4 C13216217
CCCOc1cc(ccc1OC)[C@H]2C(=C(C(=O)N2c3cc(ccc3C)C(=O)[O-])[O-])C(=O)c4ccco4 C13216216
Cc1ccc(c(c1)C)C(=O)C2=C(C(=O)N([C@H]2c3cccc(c3)F)c4ccc(cc4)CC(=O)[O-])[O-] C13217064
Cc1ccc(c(c1)[C@@H]2C(=C(C(=O)N2c3ccc(cc3)CC(=O)[O-])[O-])C(=O)c4ccc(cc4)F)C C13217196
Cc1ccc(s1)[C@H]2C(=C(C(=O)N2c3ccc(cc3)CC(=O)[O-])[O-])C(=O)c4ccccc4F C13217667
COc1ccc(cc1)Oc2ccc(cc2[N-]S(=O)(=O)c3ccc(cc3)/C=C/C(=O)[O-])Cl C13344614
C=CCSc1[nH]c(=O)c(c(n1)[O-])C(c2ccncc2)c3c(=O)[nH]c(nc3[O-])SCC=C C12343936
C[C@@H]([C@H]1CC[C@H]2[C@]1([C@@H](C[C@@H]3[C@@H]2CC[C@@H]([C@@]3(C)CC(=O)[O-])C(=O)[O-])OC(=O)C)C)C(=O)OC C44530415
CCOC(=O)c1c(c(sc1NC(=O)CSc2nc(c(c(n2)[O-])CCC(=O)[O-])C)C)C C13448049
CCCCN(c1nnc(s1)[S-])S(=O)(=O)c2cc(cc(c2OC)OC)/C=C/C(=O)[O-] C13252124
Cc1cc(c(n1c2cc(cc(c2)C(=O)[O-])C(=O)[O-])C)/C=C(/C#N)\C(=O)Nc3ccc(cc3)OC C59248702
c1cc(c(cc1N[C@@H]2CC(=O)N(C2=O)c3cc(cc(c3)C(=O)[O-])C(=O)[O-])C(F)(F)F)Cl C16902170
COc1cc(cc(c1OC)S(=O)(=O)[N-]c2cc(c(cc2C(=O)[O-])F)F)/C=C/C(=O)OC C60376622
COc1ccc(cc1)/N=C\2/NC(=O)/C(=C/c3ccc(o3)c4cc(cc(c4)C(=O)[O-])C(=O)[O-])/S2 C18142812
c1ccc(c(c1)c2ccc(o2)/C=C/3\C(=O)N=C(S3)[N-]c4cc(cc(c4)C(=O)[O-])C(=O)[O-])Cl C39869923
CSCC[C@H](C(=O)[O-])N1C(=O)/C(=C\c2ccc(o2)c3ccc(cc3)Br)/SC1=S C09444148
Cc1cc(nc(c1C(=O)[O-])SCC(=O)c2cc(n(c2C)c3ccc(cc3)Br)C)C C13021715
CSCC[C@H](C(=O)[O-])N1C(=O)/C(=C\c2ccc(o2)c3cccc(c3Cl)Cl)/SC1=S C13073953
C=CCN(Cc1ccc(s1)Br)S(=O)(=O)c2cc(c(cc2Cl)Cl)C(=O)[O-] C13077130
CCN(Cc1ccc(s1)Br)S(=O)(=O)c2cc(c(cc2Cl)Cl)C(=O)[O-] C13089579
c1cc2c(cc1Cl)nc(n(c2=O)CCC(=O)[O-])SCc3c(c(c(c(c3F)F)F)F)F C13177129
CC(C)[C@@H](C(=O)[O-])n1c(nnc1SCc2c(c(c(c(c2F)F)F)F)F)c3cccs3 C13271938
Cc1cc(ccc1Br)n2c(cc(c2C)C(=O)CSc3nc(cs3)CC(=O)[O-])C C13416292
CCCn1c(=O)c2ccc(cc2nc1SCc3c4c(cccc4sc3C(=O)[O-])F)Cl C13425926
C[C@@H](C(=O)[O-])Oc1ccc(cc1)/C=C/2\C(=O)N(C(=S)S2)c3ccc(c(c3)C(F)(F)F)Cl C16906725
C[C@@H](C(=O)[O-])Oc1ccc(cc1)/C=C/2\C(=O)N(C(=S)S2)c3ccc(cc3C(F)(F)F)Cl C16906778
c1cc(sc1)S(=O)(=O)[N-]c2cc(cc(c2)OCC(F)(F)F)OCC(C(F)F)(F)F C20479879
Cc1cc(ccc1Cl)OCCOc2c(cc(cc2Cl)/C=C\3/C(=NC(=S)S3)[O-])OC C22229176
CCOc1cc(cc(c1OCCCOc2cc(ccc2C)C)Cl)/C=C/3\C(=NC(=S)S3)[O-] C22257303
Cc1ccccc1OCCCN2[C@H](C(=C(C2=O)[O-])C(=O)c3ccc(cc3)Cl)c4ccc(cc4)Cl C27988903
c1ccc(c(c1)C(=O)CSc2nc3c(c(cc(n3)c4cccs4)C(F)(F)F)c(n2)[O-])F C15379136
COCCN1[C@@H](C(=C(C1=O)[O-])C(=O)c2ccc(cc2)Cl)c3ccc(cc3)I C09272954
CCO/C(=C\1/[C@@H](C(=C(N=C1C[S@@](=O)c2ccccc2)C)C#N)c3ccccc3C(F)(F)F)/[O-] C34802412
CCN1C(=O)/C(=C/c2cn(c3c2cc(cc3)Br)CCOc4ccccc4)/N=C1[S-] C34930407
Cc1ccccc1OCCCn2cc(c3c2cccc3)/C=C\4/C(=O)N(C(=N4)[S-])c5ccccc5 C39556578
c1ccc(c(c1)[C@H]2C(=C(C(=O)N2c3cccc(c3)C(=O)[O-])[O-])C(=O)c4ccc5c(c4)OCO5)C(=O)[O-] C13213764
c1ccc(c(c1)[C@@H]2C(=C(C(=O)N2c3cc(ccc3Cl)C(=O)[O-])[O-])C(=O)c4ccco4)[N+](=O)[O-] C13214786
c1cc(ccc1CC(=O)[O-])N2[C@@H](C(=C(C2=O)[O-])C(=O)c3ccc(cc3)F)c4ccc5c(c4)OCCO5 C13217137
c1cc(cc(c1)Br)/C=C(\C#N)/C(=N/c2nnc(s2)SCc3ccc(cc3)F)/[O-] C39997687
CCN(CC)c1ccc(cc1)[C@@H]2C(=C(C(=O)N2CC=C)[O-])C(=O)c3ccc(cc3)Br C40026070
CC(C)COc1ccc(cc1)C(=O)C2=C(C(=O)N([C@H]2c3cccc(c3)Br)CC=C)[O-] C40026767
CCCOc1ccc(cc1C)C(=O)C2=C(C(=O)N([C@@H]2c3ccc(cc3)Br)CC=C)[O-] C40027252
C=CCN1[C@@H](C(=C(C1=O)[O-])C(=O)c2ccc(cc2)OCc3ccccc3Cl)c4cccs4 C40030598
CCCCN1[C@@H](C(=C(C1=O)[O-])C(=O)c2ccc(cc2)Br)c3ccccc3OCC=C C40077188
CCCCN1[C@H](C(=C(C1=O)[O-])C(=O)c2ccc(cc2)Br)c3ccccc3OCC=C C40077189
CCCCN1[C@@H](C(=C(C1=O)[O-])C(=O)c2ccc(cc2C)OC(C)C)c3cccc(c3)Br C40084509
CCCCN1[C@@H](C(=C(C1=O)[O-])C(=O)c2ccc(c(c2)C)OC(C)C)c3ccc(c(c3)Cl)Cl C40093540
CCCCN1[C@H](C(=C(C1=O)[O-])C(=O)c2ccc(c(c2)C)OCC(C)C)c3ccc(cc3)SC C40094315
CCCCN1[C@H](C(=C(C1=O)[O-])C(=O)c2ccc3c(c2)C[C@H](O3)C)c4cccc(c4)Br C40095798
CCCCN1[C@H](C(=C(C1=O)[O-])C(=O)c2ccc(c(c2)F)C)c3cc(ccc3OC)Br C40100181
CCO/C(=C\1/[C@@H](C(=C(N=C1C[S@@](=O)c2ccccc2F)C)C#N)c3ccccc3C(F)(F)F)/[O-] C40447634
CCO/C(=C\1/[C@H](C(=C(N=C1C[S@@](=O)c2ccccc2F)C)C#N)c3ccccc3C(F)(F)F)/[O-] C40447635
CCO/C(=C\1/[C@H](C(=C(N=C1C[S@](=O)c2ccccc2F)C)C#N)c3ccccc3C(F)(F)F)/[O-] C40447637
CCO/C(=C\1/[C@@H](C(=C(N=C1C[S@@](=O)c2ccccc2C)C)C#N)c3ccccc3C(F)(F)F)/[O-] C40447643
CCO/C(=C\1/[C@@H](C(=C(N=C1C[S@](=O)c2ccccc2C)C)C#N)c3ccccc3C(F)(F)F)/[O-] C40447645
CSCC[C@H](C(=O)[O-])N1C(=O)/C(=C/c2ccc(o2)c3ccc(cc3Cl)Cl)/SC1=S C40567469
CSCC[C@@H](C(=O)[O-])N1C(=O)/C(=C/c2ccc(o2)c3ccc(cc3)C(=O)[O-])/SC1=S C40567550
COc1ccc(cc1)[C@H]2CC(=NN2/C(=C/Sc3ccc(cc3)Cl)/[O-])c4ccc(cc4)OC C44809874
Cc1ccc(cc1)S(=O)(=O)[N-]c2c(nc3ccccc3n2)Nc4cccc5c4nc(cc5)C(=O)[O-] C38201513
CC1=C([C@@H](/C(=C(\[O-])/OC(C)C)/C(=N1)C[S@@](=O)c2ccccc2)c3ccccc3C(F)(F)F)C#N C34802438
CCN(Cc1cc(ccc1F)Br)C(=O)Cn2c(nnc2[S-])c3cccc(c3)C C58700501
Cc1cc(c(n1c2cc(cc(c2)C(=O)[O-])C(=O)[O-])C)/C=C/3\C(=NC(=O)N(C3=O)c4ccc(cc4)OC)[O-] C59248154
CCOc1ccc(cc1)/N=C\2/C(=C(/C(=C/c3ccc(cc3)Br)/S2)[O-])C(=O)OCC C59364695
CCc1ccc(cc1)[C@H]2C(=C(C(=O)N2Cc3ccc(cc3)Cl)[O-])S(=O)(=O)c4ccc(cc4)C C64558385
CSc1ccc(cc1)[C@H]2C(=C(C(=O)N2Cc3cccs3)[O-])S(=O)(=O)c4ccc(cc4)Cl C64558556
c1cc(ccc1C(=O)O[C@H]([C@H](C(=O)[O-])OC(=O)c2ccc(cc2)Cl)C(=O)[O-])Cl C03068986
Cc1ccc(cc1NC(=O)CSc2nc3cc(ccc3c(=O)n2CC=C)C(=O)[O-])C(=O)[O-] C13230698
CCn1c(=O)c2ccc(cc2nc1SCC(=O)Nc3cc(ccc3Cl)C(=O)[O-])C(=O)[O-] C13232461
COCCCn1c(=O)c2ccc(cc2nc1SCc3ccc(cc3)C(=O)[O-])C(=O)[O-] C13233926
Cc1ccc(cc1)c2nnc(n2CC(=O)[O-])SCC(=O)Nc3cc(ccc3C)C(=O)[O-] C13235359
Cc1ccc(cc1)n2c(=O)c3ccccc3nc2SCC(=O)Nc4cc(cc(c4)C(=O)[O-])C(=O)[O-] C13341475
CCCCn1c(=O)c2ccccc2nc1SCC(=O)Nc3cc(cc(c3)C(=O)[O-])C(=O)[O-] C13341591
CC(C)Cn1c(=O)c2ccccc2nc1SCC(=O)Nc3cc(cc(c3)C(=O)[O-])C(=O)[O-] C13341637
c1c(cc(cc1C(=O)[O-])NC(=O)CSc2nnc3n2cc(cc3Cl)Cl)C(=O)[O-] C13342376
Cc1cccc(c1)c2nnc(n2CC=C)SCC(=O)Nc3cc(cc(c3)C(=O)[O-])C(=O)[O-] C13348785
c1cc(ccc1C(=O)N2CCC(CC2)C(=O)Nc3cc(ccc3C(=O)[O-])C(=O)[O-])Cl C13392280
c1cc(ccc1S(=O)(=O)N2CCC[C@H]2C(=O)Nc3cc(ccc3C(=O)[O-])C(=O)[O-])Cl C13392323
Cc1ccc(c(c1)n2cnnc2SCC(=O)Nc3cc(ccc3C(=O)[O-])C(=O)[O-])C C13398137
c1cc(c(cc1C(=O)[O-])NC(=O)CSc2nnc3n2cc(cc3Cl)Cl)C(=O)[O-] C13417206
CCc1nc2c(cc(nc2n1Cc3ccc(cc3)[C@@H](c4cccc(c4)C)C(C(=O)[O-])C(=O)[O-])C)C C13756152
Cc1ccc(cc1)N2C(=O)[C@H](SC2=O)CC(=O)Nc3cc(ccc3C(=O)[O-])C(=O)[O-] C16923338
Cc1ccc(cc1C)N2C(=O)[C@H](SC2=O)CC(=O)Nc3cc(ccc3C(=O)[O-])C(=O)[O-] C16923853
CCc1ccccc1N2C(=O)[C@H](SC2=O)CC(=O)Nc3cc(ccc3C(=O)[O-])C(=O)[O-] C16925582
CN(C)c1ccc(cc1)/C=C\2/C(=O)N(C(=S)S2)c3cc(cc(c3)C(=O)[O-])C(=O)[O-] C16926807
Cc1ccc(cc1)[C@@H]2C(=C(C(=O)N2CCCCCC(=O)[O-])[O-])C(=O)c3ccc(cc3)Br C19854943
C[C@H](C(=O)[O-])Oc1ccc(cc1OC)/C=C/2\C(=O)N=C(S2)[N-]c3ccc(cc3)C(=O)C C16914644
CCOc1cc(ccc1O[C@H](C)C(=O)[O-])/C=C/2\C(=O)N=C(S2)[N-]c3cccc(c3)O C16917849
CC[C@@H](C(=O)[O-])Oc1ccc(cc1OCC)/C=C/2\C(=O)N=C(S2)[N-]c3ccc(cc3)Cl C16919325
COc1ccccc1N2C(=O)/C(=C\c3cccn3c4ccc(cc4)C(=O)[O-])/C(=NC2=S)[O-] C32121179
COc1cc(cc(c1OC)S(=O)(=O)[N-]c2cc(cc(c2)Cl)Cl)/C=C/C(=O)[O-] C13344379
Cc1cc(c(c(=O)[nH]1)C(c2cc(c(c(c2)Cl)OC)OC)c3c(cc([nH]c3=O)C)[O-])[O-] C13624026
Cc1cc(c(n1c2cc(cc(c2)C(=O)[O-])C(=O)[O-])C)/C=N/NC(=O)c3cccc(c3)N(C)C C09261969
Cc1cc(nc(n1)SCC(=O)N[C@H]2CC(=NC(=O)N2c3cccc4c3cccc4)[O-])[O-] C38784618
CCCC[C@@H]1N=C([C@H](N1Cc2ccc(cc2)c3ccccc3c4[n-]nnn4)C(=O)[O-])Cl C39294561
CCc1ccc(cc1[N+](=O)[O-])[C@H]2C(=C(C(=O)N2c3cccc(c3)C(=O)[O-])[O-])C(=O)C4CC4 C13275981
c1cc2c(cc1[C@H]3C(=C(C(=O)N3c4cc(ccc4Cl)C(=O)[O-])[O-])C(=O)C5CC5)OCCO2 C13276675
COc1ccccc1[C@H]2C(=C(C(=O)N2c3cc(ccc3Cl)C(=O)[O-])[O-])C(=O)C4CC4 C13276752
C=CCn1c(nnc1SCC(=O)Nc2cc(ccc2C(=O)[O-])C(=O)[O-])C3CCCCC3 C13255553
c1c(cc(c(c1Cl)NC(=O)CSc2nc(c(nn2)CCC(=O)[O-])[O-])Cl)Cl C13092620
C[C@@H]1C=C([C@@H](N1c2ccc(cc2)Cl)C)C(=O)CSc3nc(c(nn3)CCC(=O)[O-])[O-] C39704072
C[C@H]1C=C([C@@H](N1c2ccc(cc2)C(C)C)C)C(=O)CSc3nc(c(nn3)CCC(=O)[O-])[O-] C39704478
c1cc(cc(c1)N2[C@H](C(=C(C2=O)[O-])C(=O)c3cccs3)c4ccc(cc4F)F)C(=O)[O-] C13193824
c1cc(sc1)C(=O)C2=C(C(=O)N([C@H]2c3ccsc3)c4cc(ccc4Cl)C(=O)[O-])[O-] C13193960
c1cc(cc(c1)N2[C@H](C(=C(C2=O)[O-])C(=O)c3ccc(c(c3)Cl)Cl)c4ccc(cc4)C#N)C(=O)[O-] C13213383
COc1ccccc1C(=O)C2=C(C(=O)N([C@H]2c3ccccc3OC(F)F)c4cccc(c4)C(=O)[O-])[O-] C13213604
c1ccc(c(c1)[C@@H]2C(=C(C(=O)N2c3cccc(c3)C(=O)[O-])[O-])C(=O)c4ccccc4F)[N+](=O)[O-] C13213876
Cc1ccc(cc1N2[C@H](C(=C(C2=O)[O-])C(=O)c3ccc(cc3)F)c4ccsc4)C(=O)[O-] C13215503
CC(C)(C)OC(=O)N[C@H](Cc1cc(c(c(c1[O-])Br)Cl)[N+](=O)[O-])C(=O)[O-] C44319332
CC(C)(C)OC(=O)N[C@@H](Cc1cc(c(c(c1[O-])Cl)Br)[N+](=O)[O-])C(=O)[O-] C44319341
c1ccc2c(c1)c(c(c(=O)o2)/C=N/c3ccc(cc3)S(=O)(=O)[N-]c4nccs4)[O-] C44827531
Cc1cc(c(n1c2ccccc2)C)C(=O)[C@@H](C)Sc3nc(c(c(n3)[O-])CCC(=O)[O-])C C13449103
C=CCSc1nc2c(c(n1)[O-])[C@H](C3=C(CCCC3=N2)[O-])c4ccc(c(c4)[N+](=O)[O-])O C33810027
C[C@H](C(=O)[O-])Oc1cccc(c1)/C=C\2/C(=O)N(/C(=N\c3ccc(cc3C(=O)[O-])O)/S2)C C16930934
COc1cc(c(cc1OC(F)F)C(=O)[O-])[N-]S(=O)(=O)c2cc(ccc2Cl)Cl C60059966
Cc1ccc(cc1S(=O)(=O)Nc2cc(c(cc2C(=O)[O-])OC(F)F)OC)C(=O)[O-] C60060007
C[C@@H](CCC(=O)[O-])[C@H]1CC[C@H]2[C@@]1(CC[C@@H]([C@@H]2C(=O)[O-])[C@]3(CCCC[C@H]3C(=O)[O-])C)C C03850286
c1cc(ccc1[C@H](C(=O)C(=O)[C@@H](c2ccc(cc2)Cl)C(=O)[O-])C(=O)[O-])Cl C01616410
CC(=O)O[C@]12c3ccccc3-c4ccccc4[C@H]1[C@@H]([C@]2(C(=O)[O-])Cl)C(=O)[O-] C05824313
C/C(=C\c1ccccc1)/C=C/2\C(=O)N(C(=S)S2)[C@@H](CCC(=O)[O-])C(=O)[O-] C02433626
C([C@@H](C(=O)[O-])N1C(=O)c2c(c(c(c(c2Cl)Cl)Cl)Cl)C1=O)C(=O)[O-] C00938067
c1cc(c(cc1C(=O)[O-])S(=O)(=O)Nc2cc(cc(c2)C(=O)[O-])C(=O)[O-])Cl C13027951
c1cc(c(cc1C(=O)[O-])S(=O)(=O)N2[C@H]3CCCC[C@H]3C[C@H]2C(=O)[O-])Cl C13031763
c1c(cc(cc1C(=O)[O-])OCC(=O)Nc2c(cc(cc2Cl)Cl)C(=O)[O-])C(=O)[O-] C13318182
c1c(cc(c(c1C(=O)[O-])NC(=O)CS[C@H](CC(=O)[O-])C(=O)[O-])Cl)Cl C13318373
c1c(cc(c(c1C(=O)[O-])NC(=O)CS[C@@H](CC(=O)[O-])C(=O)[O-])Cl)Cl C13318374
CC(C)Cc1nnc(s1)/N=C(/c2c(=O)c3ccccc3n(c2[O-])CC=C)\[O-] C05444161
Cc1ccc(cc1)[C@H]2C(=C(C(=O)N2CC(=O)[O-])[O-])C(=O)c3ccc(cc3)Cl C19792665
Cc1ccc(cc1)[C@@H]2C(=C(C(=O)N2CC(=O)[O-])[O-])C(=O)c3ccc(cc3)Cl C19792666
CCn1c(cc(c1C)/C=C/2\C(=NC(=S)N(C2=O)c3ccc(cc3)C(=O)[O-])[O-])C C19890499
CC1(CC(=C(C(=O)C1)C(c2ccc(cc2)C#Cc3ccccc3)C4=C(CC(CC4=O)(C)C)[O-])[O-])C C09189885
Cc1ccc(cc1)C(=O)C2=C(C(=O)N([C@@H]2c3ccc(cc3)Cl)CC(=O)[O-])[O-] C06813015
CCOc1ccc(cc1)n2c(c(c(nc2=S)[O-])[C@H]3c4ccccc4C(=O)O3)[O-] C05625452
c1cc(ccc1/C=C\2/C(=O)N=C(S2)[N-]c3cc(cc(c3)C(=O)[O-])C(=O)[O-])Cl C16928359
c1cc(cc(c1)Cl)/C=C\2/C(=O)N=C(S2)[N-]c3cc(cc(c3)C(=O)[O-])C(=O)[O-] C16928363
C[C@@H](C(=O)[O-])Oc1ccc(cc1)/C=C\2/C(=O)N=C(S2)[N-]c3ccccc3C(=O)[O-] C16936263
c1ccc(c(c1)[N-]S(=O)(=O)c2ccc(o2)C(=O)[O-])I C20593476
CC(C)c1ccc(cc1)/C=C/2\C(=O)N(C(=S)S2)[C@H](CCC(=O)[O-])C(=O)[O-] C27530435
c1ccc(c(c1)[N-]S(=O)(=O)c2cc(ccc2Cl)C(=O)[O-])N3CCCC3=O C28809920
CC(C)(C)O/N=C(\c1cc(c(cc1[O-])F)Br)/c2c(ccc[n+]2[O-])[O-] C29402293
c1ccc(c(c1)[N-]S(=O)(=O)c2ccc(cc2)N3C[C@@H](CC3=O)C(=O)[O-])Cl C32081051
CC1=C([C@@H](N2C(=CSC2=N1)C=C([O-])[O-])c3cccs3)C(=O)OCCOC C35673783
c1cc(c(cc1C(=O)[O-])[N-]S(=O)(=O)c2cc(ccc2Cl)C(=O)[O-])Cl C13027548
CC(=O)N1CCc2c1ccc(c2)S(=O)(=O)[N-]c3cc(ccc3Cl)C(=O)[O-] C13300017
Cc1ccc2c(cc(=O)oc2c1)CSc3nc(c(c(n3)[O-])CCC(=O)[O-])C C13448385
Cc1ccc(cc1S(=O)(=O)[N-]c2ccc(c(c2)C(=O)OC)Cl)C(=O)[O-] C44330491
CCCN(c1nnc(s1)[S-])S(=O)(=O)c2ccc(cc2)/C=C/C(=O)[O-] C13252166
c1cc(ccc1/C=C\2/C(=O)N(C(=S)S2)[C@@H](CCC(=O)[O-])C(=O)[O-])Cl C15034739
Cc1ccc(cc1C(=O)[O-])S(=O)(=O)[N-]c2cccc(c2n3cccn3)Cl C48382615
c1cc(c(cc1Br)C(=O)[O-])[N-]S(=O)(=O)[C@H]2CCS(=O)(=O)C2 C50201013
CC(C)Cn1c2ccccc2c(=O)c(c1[O-])C3=NS(=O)(=O)c4ccccc4[N-]3 C13131051
Cc1ccc(c(c1)[N-]C2=NC(=O)/C(=C/c3ccccc3O[C@H](C)C(=O)[O-])/S2)C(=O)[O-] C16934047
CS(=O)(=O)[N-]c1ccc(c(c1)F)S(=O)(=O)[N-]c2cccc3c2nccc3 C57116580
CC[C@@H](C)c1ccc(cc1)N2C(=O)/C(=C\c3ccc(cc3)C(=O)[O-])/C(=NC2=O)[O-] C20191153
c1cc(cc(c1)n2c(c(n(c2=O)C3CC3)[O-])[O-])[N-]S(=O)(=O)c4cccs4 C47251737
COc1ccc(cc1S(=O)(=O)[N-]c2nc(cs2)c3cccs3)C(=O)[O-] C40017040
Cc1cc(c(n1c2cc(cc(c2)C(=O)[O-])C(=O)[O-])C)/C=N/c3ccc(cc3)C#N C59678973
CC[C@@H](C(=O)[O-])Oc1ccccc1/C=C\2/C(=O)N=C(S2)[N-]c3ccc(cc3)C(=O)[O-] C16936591
c1cc(c(cc1Br)[N-]S(=O)(=O)N2CCC[C@H](C2)C(=O)[O-])Cl C61691881
Cc1c(cc(o1)C(=O)[O-])S(=O)(=O)[N-]c2cc(ccc2Cl)Br C61691884
c1ccc(cc1)CS(=O)(=O)/N=C/2\N=C(/C(=C/3\c4ccccc4N=C3[O-])/S2)[O-] C13123295
c1cc(c(c(c1)Br)[N-]S(=O)(=O)[C@H]2CCS(=O)(=O)C2)C(=O)[O-] C62826651
CCO/C(=C\1/C(=Nc2ccccc2[N-]/C1=N\S(=O)(=O)c3ccccc3)C)/[O-] C06623190
Cc1ccc(cc1N2C(=O)C[C@@H](C2=O)Sc3ccccc3C(=O)[O-])C(=O)[O-] C16899561
CN1c2ccccc2/C(=C/3\C(=O)N=C(S3)[N-]c4cc(cc(c4)C(=O)[O-])C(=O)[O-])/C1=O C39869944
CCS(=O)(=O)[N-]c1ccc(c(c1)C)S(=O)(=O)[N-]c2ccc(nc2)Cl C67244216
c1cc(sc1)c2cc(c(c(n2)SCC(=O)N3CCC[C@@H]3C(=O)[O-])C#N)c4ccc(cc4)F C08382724
c1ccc(cc1)c2cc(n(n2)c3ccc(c(c3)S(=O)(=O)[O-])Oc4ccccc4)c5ccccc5 C03056917
Cc1ccc(c(c1)Br)/C=C/C(=O)N2CCc3cc(c(cc3[C@H]2CC(=O)[O-])OC)OC C13183735
COc1cc(ccc1OCc2ccc(cc2Cl)Cl)C(=O)N3[C@H]4CCCC[C@H]4C[C@H]3C(=O)[O-] C13225345
C[C@@H]1CCc2c(sc3c2c(=O)n(c(n3)SCc4ccc(cc4)C(=O)[O-])C[C@@H]5CCCO5)C1 C13236941
C[C@H](C(=O)c1ccc(c(c1)F)F)Sc2nc3cc(ccc3c(=O)n2c4ccccc4)C(=O)[O-] C13279539
c1ccc(c(c1)n2c(=O)c3ccc(cc3nc2SCC(=O)c4ccc(c(c4)F)F)C(=O)[O-])F C13280051
c1ccc(c(c1)n2c(=O)c3ccc(cc3nc2SCC(=O)c4ccc5c(c4)CCC5)C(=O)[O-])F C13280084
c1cc(ccc1C(=O)CSc2nc3cc(ccc3c(=O)n2c4ccc(cc4)F)C(=O)[O-])Cl C13280117
c1cc(ccc1n2c(=O)c3ccc(cc3nc2SCC(=O)c4ccc(c(c4)F)F)C(=O)[O-])F C13280131
C[C@H](C(=O)c1ccc(cc1)F)Sc2nc3cc(ccc3c(=O)n2c4ccc(cc4)F)C(=O)[O-] C13280154
CCc1ccc(cc1)n2c3c(c(=O)n(c(n3)SCC(=O)[O-])c4ccc(cc4)F)sc2=S C09474114
c1cc(ccc1c2ccc(o2)/C=C(/c3ccc(s3)S(=O)(=O)N4CCCCC4)\C(=O)[O-])Cl C13344087
c1cc(ccc1/C=C/C(=O)c2ccc(cc2)S(=O)(=O)N3CCCC[C@H]3C(=O)[O-])Br C13357961
c1cc(ccc1C(=O)/C=C/c2ccc(c(c2)Cl)Cl)S(=O)(=O)N3CCCC[C@H]3C(=O)[O-] C13358060
c1ccc(c(c1)/C=C/C(=O)c2ccc(cc2)S(=O)(=O)N3CCCC[C@@H]3C(=O)[O-])C(F)(F)F C13358075
Cc1ccccc1n2c(cnc2SCC(=O)N3CCC[C@H](C3)C(=O)[O-])c4ccc(cc4)Cl C13394869
C[C@H](C(=O)[O-])Oc1ccc(cc1OC)/C=C/2\C(=O)N(C(=S)S2)c3ccc4ccccc4c3 C16913783
COc1cc(cc(c1OCC=C)Br)/C=C/2\C(=NC(=S)N(C2=O)c3ccccc3)[O-] C19877709
COc1ccc(cc1F)C(=O)C2=C(C(=O)N([C@@H]2c3ccc(c(c3)Cl)Cl)Cc4ccco4)[O-] C26459029
Cc1ccc2nc(cc(=O)n2c1)CSc3ccccc3[N-]S(=O)(=O)c4ccc(s4)Cl C33026203
Cc1cccn2c1nc(cc2=O)CSc3ccccc3[N-]S(=O)(=O)c4ccc(s4)Cl C33026300
C[C@H]1Cc2cc(ccc2O1)C(=O)C3=C(C(=O)N([C@H]3c4cccc(c4)Br)CCOC)[O-] C16286460
C[C@H]1Cc2cc(ccc2O1)C(=O)C3=C(C(=O)N([C@@H]3c4cccc(c4)Br)CCOC)[O-] C16286461
Cc1ccc(cc1)C(=O)C2=C(C(=O)N([C@H]2c3cccc(c3)Oc4ccccc4)Cc5ccco5)[O-] C35279266
Cc1ccc(cc1)[C@@H]2C(=C(C(=O)N2CCc3ccccc3)[O-])C(=O)c4c(n5cccc(c5n4)C)C C35484816
CCCc1nc2c(cc(nc2n1Cc3ccc(cc3)[C@@]4(CC(=O)c5c4cccc5)CC(=O)[O-])C)C C36222497
Cc1ccc(o1)C(=O)C2=C(C(=O)N([C@H]2c3ccc(cc3)I)CCOC)[O-] C09370786
Cc1cc(c(c(=O)n1CCOC)[C@@H](c2ccccc2Cl)N3CCN(CC3)c4ccccc4)[O-] C20604668
CCOCCCn1c(c(c(c(c1=O)C#N)C)C(=O)c2c(c3c(s2)cccc3Cl)Cl)[O-] C38621154
Cc1c(c(=O)n(c(c1C(=O)c2ccccc2Br)[O-])CCc3ccc(cc3)OC)C#N C38624559
Cc1c(c(nc(n1)S[C@@H](C)c2ccccc2)[O-])CC(=O)N3CCN(CC3)c4ccc(cc4)F C38898898
CC(C)CCN1c2ccc(cc2OCC(C1=O)(C)C)[N-]S(=O)(=O)c3ccc(c(c3)Cl)F C38942837
c1cc(oc1)CN\2C(=O)[C@H](S/C2=N\c3ccc(cc3)C(=O)[O-])Cc4cc(cc(c4)Cl)Cl C39850836
C[C@@H]1C(=Cc2ccccc2O1)/C=C(\C#N)/C(=N/c3nnc(s3)SCc4ccccc4F)/[O-] C39997663
C[C@H]1C(=Cc2ccccc2O1)/C=C(\C#N)/C(=N/c3nnc(s3)SCc4ccccc4F)/[O-] C39997664
CCSc1nnc(s1)N2[C@@H](C(=C(C2=O)[O-])C(=O)c3ccc(cc3)Cl)c4ccc(cc4)C C39999844
CCSc1nnc(s1)N2[C@H](C(=C(C2=O)[O-])C(=O)c3ccc(cc3)Cl)c4ccc(cc4)F C39999851
CCSc1nnc(s1)N2[C@@H](C(=C(C2=O)[O-])C(=O)c3ccc(cc3)Cl)c4ccccc4F C39999876
COc1cccc2c1oc(c2)C(=O)C3=C(C(=O)N([C@@H]3c4ccccc4Br)CC=C)[O-] C40028518
Cc1cc(cc(c1C)[N-]S(=O)(=O)c2ccc(c(c2)C(F)(F)F)Cl)S(=O)(=O)N(C)C C14870094
Cc1cc(c(c(=O)n1CCOC)[C@H](c2cccc(c2)Cl)N3CCN(CC3)c4ccccc4)[O-] C16993380
Cc1cc(c(c(=O)n1Cc2ccccn2)[C@@H](c3ccccc3)N4CCN(CC4)c5ccccc5)[O-] C16993755
Cc1ccc(cc1)[C@@H](c2c(cc(n(c2=O)Cc3ccco3)C)[O-])N4CCN(CC4)c5ccccc5 C17041151
CCOc1c(cc(cc1Br)/C=C\2/C(=NC(=O)N(C2=O)c3ccc(cc3)F)[O-])CC=C C59135557
CCN1C(=O)/C(=C/c2cn(c3c2cccc3)CCCOc4ccccc4Cl)/C(=NC1=S)[O-] C59182329
C=CCc1cc(ccc1OCC=C)/C=C/2\C(=NC(=O)N(C2=O)c3ccc(cc3)Br)[O-] C59198259
CCO/C(=C/1\C(=O)/C(=C/c2cc(n(c2C)c3ccc(cc3)N(C)C)C)/S\C1=N/c4ccc(cc4)Cl)/[O-] C59247361
CCOc1ccc(cc1)[C@@H]2[C@H]3C(=NC(=NC3=O)SCc4ccccc4F)N=C5C2=C(CCC5)[O-] C39731365
CCc1ccc(cc1)n2c(cc(c2C)/C=C\3/C(=O)N=C(N(C3=O)c4ccc(cc4)[C@@H](C)CC)[O-])C C08743562
C[C@H]1C[C@@H]2[C@@H]3CCC4=CC(=O)C=C[C@@]4([C@@]3([C@@H](C[C@@]2([C@@]1(C(=O)COP(=O)([O-])[O-])O)C)O)F)C C03871716
C[C@H]1C[C@@H]2[C@@H]3CCC4=CC(=O)C=C[C@]4([C@]3([C@@H](C[C@]2([C@@]1(C(=O)COP(=O)([O-])[O-])O)C)Cl)Cl)C C03954193
C[C@H]1C[C@@H]2[C@@H]3CCC4=CC(=O)C=C[C@]4([C@]3([C@@H](C[C@]2([C@@]1(C(=O)COP(=O)([O-])[O-])O)C)O)F)C C03954194
C[C@@H]1C[C@@H]2[C@H]3CCC4=CC(=O)C=C[C@]4([C@@]3([C@@H](C[C@]2([C@@]1(C(=O)COP(=O)([O-])[O-])O)C)O)F)C C01531020
CC(C)[C@@H](C(=O)[O-])N1C(=O)/C(=C/2\c3ccccc3N(C2=O)CC(=O)[O-])/SC1=S C02278177
C[C@@H]1C[C@H]2[C@@H]3CCC4=CC(=O)C=C[C@]4([C@]3([C@H](C[C@]2([C@]1(C(=O)COP(=O)([O-])[O-])O)C)O)F)C C11592857
CCc1ccc(cc1)c2ccc(o2)/C=C\3/C(=O)N(C(=S)S3)[C@H](CC(=O)[O-])C(=O)[O-] C13073961
c1cc(ccc1C(=O)N2CCC(CC2)C(=O)Nc3cc(ccc3C(=O)[O-])C(=O)[O-])F C13392292
C[C@@H](CCC(=O)OC)[C@H]1CC[C@@H]2[C@@]1([C@H](C[C@@H]3[C@H]2C(=O)C[C@H]4[C@@]3(CC[C@H](C4)C(=O)[O-])C)C(=O)[O-])C C13409093
c1c(cc(cc1C(=O)[O-])NC(=O)Cn2cc(cc(c2=O)Cl)C(F)(F)F)C(=O)[O-] C13426426
C[C@H]1C[C@@H]2[C@@H]3CCC4=CC(=O)C=C[C@@]4([C@]3([C@H](C[C@@]2([C@]1(C(=O)COP(=O)([O-])[O-])O)C)O)F)C C15449372
c1cc(ccc1[C@@H]2C(=C(C(=O)N2CC(=O)[O-])[O-])C(=O)c3ccc(cc3)Cl)Br C15769719
Cc1cc(c(n1c2ccc(cc2)C(=O)[O-])C)/C=C/3\C(=NC(=S)N(C3=O)CCOC)[O-] C19860369
c1ccc2c(c1)c(cn2CC(=O)[O-])/C=C/3\C(=NC(=S)N(C3=O)c4cccc(c4)F)[O-] C19877621
Cc1ccccc1N2C(=O)/C(=C/c3cc(n(c3C)c4ccc(cc4)C(=O)[O-])C)/C(=NC2=O)[O-] C19890483
Cc1ccccc1N2C(=O)/C(=C/c3cc(n(c3C)c4ccccc4C(=O)[O-])C)/C(=NC2=O)[O-] C19890485
CC1(CC(=C(C(=O)C1)C(c2ccc(cc2)C#CC(C)(C)O)C3=C(CC(CC3=O)(C)C)[O-])[O-])C C04391234
C#CCOc1ccc(cc1/C=C/2\C(=NC(=O)N(C2=O)c3ccc(cc3)C(=O)[O-])[O-])Cl C22288881
CC(C)c1c(c(c2c(n1)-c3ccccc3CCC2)c4ccc(cc4)F)C#C[P@](=O)(C[C@@H](CC(=O)[O-])O)[O-] C26720295
c1cc(ncc1/C(=N/S(=O)(=O)c2cc(c(s2)Br)Br)/[O-])C(=O)[O-] C13450955
c1cc(ccc1c2cc(c3ccc(cc3n2)Cl)Cl)S(=O)(=O)/N=C(/c4ccc(nc4)C(=O)[O-])\[O-] C13450959
CCN1C(=O)/C(=C\c2cc(n(c2C)c3ccc(c(c3)C(=O)[O-])Cl)C)/C(=NC1=S)[O-] C27905632
c1cc(c(cc1c2ccc(s2)/C=C/3\C(=O)N(C(=S)S3)[C@H](CCC(=O)[O-])C(=O)[O-])Cl)Cl C28393802
CCN(c1ccc(cc1C(=O)[O-])S(=O)(=O)[O-])/N=N/c2cc(ccc2Cl)Cl C31490505
c1cc2cccnc2c(c1)[N-]S(=O)(=O)c3ccc(cc3)N4C[C@@H](CC4=O)C(=O)[O-] C32083855
CC(C)OC(=O)C1=C(N=C2N([C@@H]1c3cccc(c3)F)C(=CS2)C=C([O-])[O-])C(F)(F)F C35675029
c1cc(c(cc1/C=C\2/C(=O)N(C(=S)S2)[C@@H](CCC(=O)[O-])C(=O)[O-])Br)O C36613110
Cc1ccc(cc1)C(c2c(nc3n(c2=O)CCS3)[O-])c4c(nc5n(c4=O)CCS5)[O-] C13775100
C[C@@H]1C[C@H]2[C@@H]3CCC4=CC(=O)C=C[C@@]4([C@]3([C@H](C[C@@]2([C@]1(C(=O)COP(=O)([O-])[O-])O)C)O)F)C C03876071
C[C@@H]1C[C@@H]2[C@@H]3CCC4=CC(=O)C=C[C@@]4([C@]3([C@H](C[C@@]2([C@]1(C(=O)COP(=O)([O-])[O-])O)C)O)F)C C03978007
C[C@@H]1C[C@H]2[C@H]3CCC4=CC(=O)C=C[C@@]4([C@]3([C@H](C[C@@]2([C@]1(C(=O)COP(=O)([O-])[O-])O)C)O)F)C C03978009
Cc1c(c(nc(n1)S[C@@H](C)C(=O)N[C@@H]2CCCc3c2cccc3)[O-])CCC(=O)[O-] C13448896
Cc1ccc(cc1Cl)[N-]S(=O)(=O)c2ccc(c(c2)NC(=O)[C@@H]3[C@H]4C[C@@H]([C@@H]3C(=O)[O-])C=C4)Cl C39679267
Cc1ccc(cc1N2[C@@H](C(=C(C2=O)[O-])C(=O)c3cccs3)c4ccccc4OCC#N)C(=O)[O-] C13194250
Cc1ccc(c(c1)C)[C@H]2C(=C(C(=O)N2c3ccc(cc3)CC(=O)[O-])[O-])C(=O)c4ccc5c(c4)OCO5 C13217553
CCOc1ccc(cc1OC)[C@H](c2c([nH]c(=O)cc2[O-])C)c3c(cc([nH]c3=O)C)[O-] C40568489
C[C@H]1C[C@@H]2[C@H]3CCC4=CC(=O)C=C[C@]4([C@@]3([C@H](C[C@]2([C@@]1(C(=O)COP(=O)([O-])[O-])O)C)O)F)C C44607959
C[C@@H]1C[C@H]2[C@@H]3CCC4=CC(=O)C=C[C@]4([C@@]3([C@H](C[C@]2([C@]1(C(=O)COP(=O)([O-])[O-])O)C)O)F)C C44830949
c1ccc2c(c1)[C@@H](c3c(c4cccnc4nc3[O-])O2)c5c(=O)c6cccnc6[nH]c5[O-] C16524569
c1cc(c(c(c1)Cl)Cl)[C@@H]2c3c(nc(s3)[O-])S[C@H]4[C@H]2C(=O)N(C4=O)CC(=O)[O-] C47145017
C[C@@H](C(=O)[O-])Oc1ccc(cc1OC)/C=C/2\C(=O)N=C(S2)[N-]c3ccc(cc3)O C16914671
COc1cc(ccc1[N-]S(=O)(=O)C)[N-]S(=O)(=O)c2ccc(c(c2F)F)F C32088387
Cc1ccc(c(c1[N-]S(=O)(=O)C)C)S(=O)(=O)[N-]c2nc(c(s2)C(=O)C)C C21085330
Cc1cc(c(cc1Cl)N/N=C\2/c3ccccc3C=C(C2=O)C(=O)[O-])S(=O)(=O)[O-] C31362343
Cc1c(c[nH]n1)S(=O)(=O)[N-]c2c(cc(cc2Br)Br)C(=O)[O-] C62825259
c1ccc2c(c1)C(=C(C2=O)C3=N[C@H]([C@@H]4[C@H]3C(=O)N(C4=O)c5ccc(cc5Cl)Cl)C(=O)[O-])[O-] C18037259
Cc1cc(c(n1c2cccc(c2)C(=O)[O-])C)/C=C/3\C(=O)N=C(N(C3=O)c4ccc(cc4)F)[O-] C19866798
Cc1ccc(cc1C)C2=N[C@H]3C(=C2c4c(c(c(s4)C)C(=O)OC)[O-])C(=NC(=O)N3C)[O-] C64687530
C[C@H]1C[C@@H]2[C@@H]3CCC4=CC(=O)C=C[C@@]4([C@@]3([C@@H](C[C@@]2([C@]1(C(=O)COP(=O)([O-])[O-])O)C)O)F)C C66331623
C[C@@H]1C[C@H]2[C@@H]3CCC4=CC(=O)C=C[C@@]4([C@@]3([C@@H](C[C@@]2([C@]1(C(=O)COP(=O)([O-])[O-])O)C)O)F)C C66331626
CN(C)S(=O)(=O)c1ccc(cc1)C(=O)Nc2nc3c(s2)ccc(c3Cl)Cl C02723857
Cc1ccc(cc1)[C@@]2(C(=O)N(C(=O)N2)Cc3cc(=O)oc4c3ccc(c4)Br)C C08643825
Cc1ccccc1n2c(c3c(n2)CSC3)NC(=O)[C@H]4CC(=O)N(C4)c5ccccc5C C08909802
CCOc1cc(ccc1O)[C@@H]2CC(=O)N3CN(CSC3=C2C#N)c4ccc(cc4)F C02440478
Cc1cccc(c1C)N2CCN(CC2)C(=O)[C@H](C)Nc3c4c(c(sc4ncn3)C)C C06509759
Cc1ccc2c(n1)ccc3c2[C@H](C4=C(N3)CCCC4=O)c5cc(c(c(c5)OC)OC)OC C00718230
CC1(CC2=C([C@H](N(c3ccccc3N2)CC(=O)N4CCOCC4)[C@@H]5CCC=CC5)C(=O)C1)C C09504736
C[C@]1(C(=O)N(C(=O)N1)Cc2coc(n2)c3cccs3)c4ccc(c(c4)Cl)Cl C10579979
C[C@]1(C(=O)N(C(=O)N1)Cc2cc3c(c(c2)Cl)OCO3)c4cccc(c4)Br C11266448
Cc1cc(c(c(c1)C)NC(=O)c2cc(ccc2Cl)N3C(=O)C(CS3(=O)=O)(C)C)C C12005579
Cc1cc(c(c(c1)Cl)NC(=O)c2cc(ccc2Cl)N3C(=O)CCS3(=O)=O)C C12206366
c1cc2c(cc1Cn3c4c(cn3)[C@H](CC(=O)N4)c5ccc(c(c5)Br)F)OCO2 C12375125
c1cc(ccc1NC(=O)[C@H]2CCCN2C(=O)C34CC5CC(C3)CC(C5)C4)N6CCOCC6 C12809332
CC(C)(C)c1cc(n(n1)[C@@H]2CCS(=O)(=O)C2)NC(=O)c3ccc(c(c3)Cl)Cl C12929510
Cc1ccc(cc1)N2C(=O)/C(=C\c3cc(n(c3C)c4ccc(cc4)Cl)C)/C(=O)NC2=O C08990085
Cc1ccccc1NC(=O)CSc2nc3c(c4c(s3)COC(C4)(C)C)c(=O)n2C C02233952
Cc1ccc(cc1C)N2C(=O)/C(=C\c3ccc(c(c3)Br)OC)/C(=O)NC2=O C14011072
CC1CCN(CC1)C(=O)c2cccc3c2N[C@@H]([C@H]4[C@@H]3C=CC4)c5ccc(c(c5)[N+](=O)[O-])Cl C14470979
c1ccc2c(c1)C3=NN([C@@]([C@H]3CO2)(C(F)(F)F)O)c4nc(cs4)c5ccccn5 C08777794
Cc1ccc(cc1Cl)N2C(=O)/C(=C/c3cc(n(c3C)c4ccccc4)C)/C(=O)NC2=O C02394660
C/C(=N\NC(=O)CN1c2cc(ccc2OCC1=O)Cl)/c3ccc(cc3)Br C19898094
Cn1cc(c2c1cccc2)/C=C(/C(=O)N3CCN(CC3)C)\NC(=O)c4ccccc4Cl C20065831
c1cc2c(cc1Br)cc(o2)/C=C\3/C(=O)c4ccc(c(c4O3)CN5CCOCC5)O C08990216
c1cc2c(c(c1)C(=O)N3CCCCCC3)N[C@H]([C@H]4[C@H]2C=CC4)c5cc(ccc5Cl)[N+](=O)[O-] C20706070
Cc1c2c(n(n1)c3ccc(cc3)Cl)NC(=O)CS[C@@H]2c4ccc(c(c4)OC)OC C20892772
Cc1ccc(cc1)CN2C(=O)c3cc4c(n3C[C@]2(C)C(=O)NC5CCC(CC5)C)cco4 C21810918
CC1CCC2(CC1)C(=O)N(C(=O)N2)CC(=O)N3c4ccccc4SC[C@@H]3c5ccccc5 C23872923
CC1CCC2(CC1)C(=O)N(C(=O)N2)CC(=O)N3c4ccccc4SC[C@H]3c5ccccc5 C23872924
CC1=C([C@H](NC(=S)N1c2ccc3c(c2)OCCO3)c4ccccc4Cl)C(=O)N(C)C C28724826
C[C@H](c1ccc2c(c1)OCCCO2)NC(=O)[C@@H]3CC(=O)N(C3)c4cccc5c4cccc5 C32282305
Cc1ccc(cc1)c2nnc(s2)NC(=O)[C@@H]3CCCN3C(=O)c4ccc(cc4)Cl C35267327
c1ccc(cc1)C2=C[C@H](N=N2)[C@H]3NN=C4N3N=C(CS4)c5ccc(cc5)Br C38690298
Cc1c(c2c(n1S(=O)(=O)C(C)C)-c3c(c(ccn3)c4ccccc4O)C(=O)CC2)Cl C39457957
Cc1c(c2c(n1Cl)-c3c(c(ccn3)S(=O)(=O)C(C)C)C(=O)CC2)c4ccccc4O C39459425
C[C@]1(C(=O)N(C(=O)N1)Cc2ccc(cc2F)Br)c3ccc4c(c3)OCO4 C39565516
CCOc1ccccc1N2C(=O)/C(=C/3\c4cc(ccc4NC3=O)Br)/SC2=O C39857811
Cc1ccc(cc1)c2cc(n(n2)[C@H]3CCS(=O)(=O)C3)NC(=O)c4ccccc4Cl C41025222
Cc1ccc(cc1)c2cc(n(n2)[C@@H]3CCS(=O)(=O)C3)NC(=O)c4ccc(cc4)Cl C41025335
Cc1ccc(c(c1)C)N2C(=O)[C@H]3[C@@H]4c5ccccc5C=C[NH+]4[C@@H]([C@H]3C2=O)C(=O)c6ccco6 C20393398
CC1=C([C@@H](n2c(ccn2)N1)c3ccc(c(c3)Cl)Cl)C(=O)N4CCC[C@H]4c5ccncc5 C45368599
C[C@@]1(C(=O)N(C(=O)N1)Cc2cc(no2)c3ccc(cc3)Cl)c4ccc(c(c4)F)F C46577187
Cc1cc(ccc1NC(=O)c2ccc(cc2)n3cc(cn3)Br)N4CCOCC4 C46706993
c1ccc(cc1)n\2c3ccccc3[nH]/c2=N\C(=O)c4ccc(cc4)S(=O)(=O)C(F)F C59310070
Cc1cc(ccc1NC(=O)c2ccc(cc2)n3c(cc(n3)C)C)C(=O)N4CCCC[C@H]4C C60130094
Cc1ccccc1n2c3c(cn2)[C@@]4(CC(=O)N3)c5c(cccc5Cl)N(C4=O)CC=C C32101049
Cc1cccc2c1N(C(=O)[C@@]23CC(=O)Nc4c3cnn4c5ccccc5Cl)CC=C C32104409
CC(C)CN1c2cccc(c2[C@]3(C1=O)CC(=O)Nc4c3cnn4c5ccccc5)Cl C32105230
Cc1ccc(cc1C)S(=O)(=O)N2[C@H](CCC2=O)C(=O)Nc3cc(ccc3C)Cl C35535008
Cc1cc(nc(n1)n2c3c(c(n2)c4ccccc4)[C@H](SCC(=O)N3)c5cccs5)C C65322142
Cc1cc(nc(n1)n2c3c(c(n2)c4ccccc4)[C@H](SCC(=O)N3)c5ccsc5)C C35171205
C[C@@H]1C[C@H]2[C@@H]3CCC4=CC(=O)C=C[C@]4([C@]3([C@@H](C[C@]2([C@]1(C(=O)COC(=O)c5cccc(c5)S(=O)(=O)[O-])O)C)O)F)C C01755561
Cc1coc2c1cc3c(c(c(=O)oc3c2C)CCC(=O)N4CCC(CC4)C(=O)NCC(=O)NCC(=O)[O-])C C09046198
Cc1c(cnn1c2ccccc2)C(=O)C3=C(C(=O)N([C@H]3c4ccc(cc4)C(C)C)CCCN5CCOCC5)[O-] C13643873
Cc1c(n2ccccc2n1)C(=O)C3=C(C(=O)N([C@H]3c4ccc(cc4)C(C)(C)C)CCCN5CCOCC5)[O-] C09042486
Cc1c(nc(s1)c2ccccc2)C(=O)C3=C(C(=O)N([C@H]3c4ccc(cc4)Cl)CCN5CCOCC5)[O-] C20219690
C=CCOc1ccc(cc1)[C@@H]2C(=C(C(=O)N2CCCn3ccnc3)[O-])C(=O)c4ccc(cc4)Br C09045636
CCNc1ccc(cc1C)CC/[NH+]=C/2\C=C/C(=C/c3ccc(cc3S(=O)(=O)[O-])S(=O)(=O)[O-])/C=C2C C20233108
Cc1c(c([nH]c1C(=O)OC)C)C(=O)C2=C(C(=O)N([C@H]2c3ccc(c(c3)OC)OC)CCN4CCOCC4)[O-] C09271102
CCOC(=O)N(C)CCc1cc2c(c(c1/C=C/3\C(=NC(=O)N(C3=O)c4ccc(c(c4)C)C)[O-])OC)OCO2 C17195646
CN(C)S(=O)(=O)c1ccc(cc1)C(=O)C2=C(C(=O)N([C@H]2c3ccc(c(c3)OC)OC)CCCOC)[O-] C16972146
Cc1cc(ccc1C(=O)C2=C(C(=O)N([C@@H]2c3ccc(c(c3)OC)OC)CCN4CCOCC4)[O-])OCC=C C24081263
Cc1cc(ccc1OCC=C)C(=O)C2=C(C(=O)N([C@@]23c4ccccc4N(C3=O)C)CCN5CCOCC5)[O-] C24192928
CCNc1ccc(cc1C)/C(=C/2\C=C/C(=[NH+]/CC)/C(=C2)C)/c3ccc(cc3S(=O)(=O)[O-])S(=O)(=O)[O-] C20230453
c1cc(c(cc1[C@H]2C(=C(C(=O)N2CCCN3CCOCC3)[O-])C(=O)c4ccc5c(c4)OCO5)Cl)Cl C33515148
CCOc1ccc(cc1OC)[C@@H]2C(=C(C(=O)N2CCCN3CCOCC3)[O-])C(=O)c4ccc5c(c4)OCO5 C33515176
CC(C)CCOc1ccc(cc1OC)[C@H]2C(=C(C(=O)N2CCOC)[O-])C(=O)c3cc4cccc(c4o3)OC C33522830
CC(C)CCOc1ccc(cc1OC)[C@@H]2C(=C(C(=O)N2CCOC)[O-])C(=O)c3cc4cccc(c4o3)OC C33522831
CCOc1cc(ccc1OCCC(C)C)[C@@H]2C(=C(C(=O)N2CCN3CCOCC3)[O-])C(=O)c4ccc(cc4)C C33546949
Cc1ccc(cc1)C(=O)C2=C(C(=O)N([C@@H]2c3ccc(c(c3)OC)OCCC(C)C)CCCN4CCOCC4)[O-] C33601824
Cc1cc(ccc1OC(C)C)C(=O)C2=C(C(=O)N([C@@H]2c3ccc(cc3)OCC=C)CCN4CCOCC4)[O-] C33767756
Cc1ccc(cc1)C(=O)C2=C(C(=O)N([C@@H]2c3ccc(c(c3)OC)OCCC(C)C)CCN4CCOCC4)[O-] C33775377
Cc1ccc(c(c1)C(=O)C2=C(C(=O)N([C@@H]2c3ccc(c(c3)OC)OCCC(C)C)CCN4CCOCC4)[O-])C C34944463
CCOc1cc(ccc1OCC=C)[C@H]2C(=C(C(=O)N2CCCN3CCOCC3)[O-])C(=O)c4ccc(cc4)F C35298973
CCCCOc1ccc(cc1OC)[C@@H]2C(=C(C(=O)N2CCCOC)[O-])C(=O)c3c(n4cccc(c4n3)C)C C35484250
CCCOc1ccc(cc1OCC)[C@H]2C(=C(C(=O)N2CCCOC)[O-])C(=O)c3c(n4cccc(c4n3)C)C C35484281
CCOc1cc(ccc1OCC=C)[C@@H]2C(=C(C(=O)N2CCN3CCOCC3)[O-])C(=O)c4c(nc(s4)C)C C35567353
CCOc1cc(ccc1OCCC(C)C)[C@H]2C(=C(C(=O)N2C[C@H]3CCCO3)[O-])C(=O)c4c(nc(s4)C)C C35568493
Cc1ccc(c(c1)C)[C@@H]2C(=C(N=C3N2C(=CS3)/C=C(/N4CCN(CC4)C(=O)C)\[O-])C)C(=O)OCCOC C35703676
CC(=O)[C@]1(CC[C@@H]2[C@@]1(CC[C@@H]3[C@@H]2CCC4=C/C(=N/OCC(=O)N[C@@H](CCSC)C(=O)[O-])/CC[C@]34C)C)O C36369749
Cc1cc(nn1CC(=O)N[C@@H]2[C@H]3N(C2=O)C(=C(CS3)CSc4nnc(s4)C)C(=O)[O-])C(F)F C02732763
CC[C@H](Cn1cc(c2c1ccc(c2)C(=O)OC)C[N-]S(=O)(=O)Oc3ccccc3)S(=O)(=O)C(C)C C39491477
CCCN1c2ccccc2[C@]3(C1=O)C(=C(C(=O)N3CCOC)[O-])C(=O)c4cccc(c4)S(=O)(=O)N(C)C C39840878
CCn1c(c(c(c(c1=O)C#N)C)/C=C\2/C(=O)N(C(=S)S2)CC(=O)[O-])N3CCC[C@@H](C3)C(=O)OCC C39989830
CCSc1nnc(s1)N2[C@H](C(=C(C2=O)[O-])C(=O)c3ccc4c(c3)OCCO4)c5ccc(cc5)Cl C40000395
CCCCOc1ccc(cc1OC)[C@@H]2C(=C(C(=O)N2CCCOC)[O-])C(=O)c3c(nc4n3cccc4C)C C40003641
CCOc1cc(ccc1OCC=C)[C@@H]2C(=C(C(=O)N2CCCOC)[O-])C(=O)c3c(nc4n3cccc4C)C C40003673
Cc1cccn2c1nc(c2C(=O)C3=C(C(=O)N([C@H]3c4cc(c(c(c4)OC)OC)OC)Cc5ccco5)[O-])C C40003978
CN(C)S(=O)(=O)c1ccc(cc1)C(=O)C2=C(C(=O)N([C@@H]2c3cc(c(c(c3)OC)OC)OC)CCO)[O-] C40110598
CSc1ccc(cc1)[C@H]2C(=C(C(=O)N2CCO)[O-])C(=O)c3ccc(cc3)S(=O)(=O)N4CCOCC4 C40111475
Cc1ccccc1[C@@H]2[C@H]3[C@@H](C(=O)N(C3=O)CCS(=O)(=O)C)[C@@](N2)(Cc4ccc5ccccc5c4)C(=O)[O-] C43218496
Cc1c(ccc(c1OC)[C@@H]2[C@H]3[C@@H](C(=O)N(C3=O)C(C)(C)C)[C@@](N2)(Cc4ccc(cc4)[N+](=O)[O-])C(=O)[O-])OC C33860916
Cc1ccc(cc1Cl)N2C(=O)[C@H]3[C@H]([NH2+][C@@]([C@@H]3C2=O)(CC(=O)[O-])C(=O)[O-])c4ccc(c(c4OC)C)OC C33929033
CC(=O)[C@@]1(CC[C@@H]2[C@]1(CC[C@@H]3[C@@H]2CCC4=C/C(=N/OCC(=O)N[C@@H](CCSC)C(=O)[O-])/CC[C@@]34C)C)O C43746933
c1ccc(cc1)/C=C/c2ccc(cc2)[C@H]3[C@H]4[C@@H](C(=O)N(C4=O)CCc5ccccn5)[C@@]([NH2+]3)(CC(=O)[O-])C(=O)[O-] C44173263
Cc1ccc(cc1C(=O)Nc2ccc(cc2)S(=O)(=O)[N-]c3ncccn3)S(=O)(=O)N4CCOCC4 C44884682
Cc1cc(c(n1C[C@H]2CCCO2)C)C3=NN=C(SC3)[N-]c4ccc(cc4)S(=O)(=O)N5CCOCC5 C12538946
Cc1c(c(=O)n(n1C)c2ccccc2)/N=C/c3ccc(o3)c4ccc(cc4)S(=O)(=O)[N-]c5nccs5 C27548689
CC1=C(N=C([C@@H]1C(=O)C2=C(C(=O)N([C@H]2c3ccc(cc3)C(=O)OC)CCN4CCOCC4)[O-])C)C(=O)OC C08817927
CC1=C(N=C([C@H]1C(=O)C2=C(C(=O)N([C@H]2c3ccc(cc3)C(C)(C)C)CCN4CCOCC4)[O-])C)C(=O)OC C08919244
CCOC(=O)C1=C([C@@H](C(=N1)C)C(=O)C2=C(C(=O)N([C@H]2c3ccc(cc3)OC)CCCN4CCOCC4)[O-])C C09135508
C[C@@H](C(=O)Nc1cc(cc(c1)C(=O)[O-])C(=O)[O-])Oc2ccc(cc2Cl)Cl C06470871
Cc1c(c(c(c(c1C)C)S(=O)(=O)Nc2cc(cc(c2)C(=O)[O-])C(=O)[O-])C)C C13027980
c1cc(ccc1C(=O)[O-])n2c(=O)c(c(cn2)Oc3cc(ccc3C(=O)[O-])Cl)Cl C13274018
Cc1ccc(cc1)C(=O)C2=C(C(=O)N([C@H]2c3ccc(cc3)C(C)C)CCCC(=O)[O-])[O-] C18032184
COc1cc(cc(c1O)/C=C\2/C(=O)N=C(S2)[N-]c3cccc(c3)C(=O)[O-])Br C15799740
c1cc(ccc1[C@H]2C(=C(C(=O)N2CCCCCC(=O)[O-])[O-])C(=O)c3ccc(cc3)F)Cl C19882462
CCOC(=O)c1ccc(cc1)[N-]C2=NC(=O)/C(=C\c3ccc(cc3)C(=O)[O-])/S2 C16906107
CCOC(=O)c1ccc(cc1)[N-]C2=NC(=O)/C(=C\c3ccc(cc3)O[C@@H](C)C(=O)[O-])/S2 C16907144
CC[C@@H](C(=O)[O-])Oc1cccc(c1)/C=C/2\C(=O)N=C(S2)[N-]c3ccc(cc3)C(=O)C C16908852
C[C@@H](C(=O)[O-])Oc1ccccc1/C=C/2\C(=O)N=C(S2)[N-]c3cccc(c3)Cl C16910602
CC[C@H](C(=O)[O-])Oc1ccccc1/C=C/2\C(=O)N=C(S2)[N-]c3ccc(cc3)C(=O)C C16911235
CC[C@H](C(=O)[O-])Oc1ccc(cc1OCC)/C=C/2\C(=O)N=C(S2)[N-]c3ccc(cc3)Cl C16919328
c1ccc(cc1)n2c(nnc2[S-])c3ccc(cc3)[N-]S(=O)(=O)c4cccs4 C13056875
c1ccc(cc1)c2c(c(nn2c3ccccc3)c4ccc(c(c4)[O-])[N+](=O)[O-])C(=O)[O-] C33547940
CCC1=C([C@@H](N2C(=CSC2=N1)C=C([O-])[O-])c3ccc(cc3)Cl)C(=O)OC C36048687
CCC1=C([C@H](N2C(=CSC2=N1)C=C([O-])[O-])c3cccc(c3)Cl)C(=O)OC C36048690
CC1=C([C@@H](N2C(=CSC2=N1)C=C([O-])[O-])c3ccccc3OC)C(=O)OC(C)C C36048805
CC1=C([C@H](N2C(=CSC2=N1)C=C([O-])[O-])c3ccccc3OC)C(=O)OC(C)C C36048806
CC1=C([C@@H](N2C(=CSC2=N1)C=C([O-])[O-])c3cc(ccc3OC)OC)C(=O)OC(C)C C36048817
Cc1ccc(cc1)N2C[C@H]([N-][C@@H]2SCc3nnc(n3c4ccc(cc4)F)[S-])c5cccs5 C39336879
Cc1c(c(nc(n1)SCc2nc(no2)c3ccccc3Cl)[O-])CCC(=O)[O-] C13450075
Cc1cc(cc(c1C)S(=O)(=O)[N-]c2cc(ccc2Cl)C(=O)OC)C(=O)[O-] C13079265
c1cc(sc1)C(=O)C2=C(C(=O)N([C@@H]2c3ccc(cc3)C#N)c4cc(ccc4Cl)C(=O)[O-])[O-] C13193939
c1cc(sc1)C(=O)C2=C(C(=O)N([C@H]2c3ccc(cc3)C#N)c4cc(ccc4Cl)C(=O)[O-])[O-] C13193937
Cc1ccc(c(c1)C)C(=O)C2=C(C(=O)N([C@@H]2c3ccccc3OC)c4cccc(c4)C(=O)[O-])[O-] C13213032
c1cc(cc(c1)N2[C@@H](C(=C(C2=O)[O-])C(=O)c3ccc(s3)Cl)c4ccsc4)C(=O)[O-] C13213359
Cc1cccc(c1)[C@@H]2C(=C(C(=O)N2c3cccc(c3)C(=O)[O-])[O-])C(=O)c4ccc5c(c4)OCO5 C13213749
Cc1ccccc1[C@@H]2C(=C(C(=O)N2c3cc(ccc3C)C(=O)[O-])[O-])C(=O)c4ccc(c(c4)OC)OC C13215904
Cc1ccc(cc1)C(=O)C2=C(C(=O)N([C@H]2c3ccccc3Cl)c4ccc(cc4)CC(=O)[O-])[O-] C13217299
c1cc(ccc1CC(=O)[O-])N2[C@@H](C(=C(C2=O)[O-])C(=O)c3ccc(cc3Cl)Cl)c4ccsc4 C13217888
C/C(=C/1\C(=O)N=C(S1)Nc2cc(cc(c2)C(=O)[O-])C(=O)[O-])/c3ccc(cc3)F C39869955
CCn1c(cc(c(c1=O)[C@@H](c2ccc(cc2Cl)Cl)c3c(n(c(=O)cc3[O-])CC)C)[O-])C C40568672
c1ccc(cc1)/N=N/c2ccc(cc2)[N-]S(=O)(=O)c3ccc4c(c3)oc(n4)[O-] C41125069
C[C@@H]1CCCC[C@@H]1N(c2nnc(s2)[S-])S(=O)(=O)c3ccc(cc3)C(=O)[O-] C13252090
C[C@H]1CCCC[C@H]1N(c2nnc(s2)[S-])S(=O)(=O)c3ccc(cc3)C(=O)[O-] C13252095
Cc1ccc(c(c1)[N-]C2=NC(=O)/C(=C/c3ccc(c(c3)OC)OC)/S2)C(=O)[O-] C16933919
Cc1ccc(cc1C)[N-]C2=NC(=O)/C(=C\c3ccc(cc3)O[C@H](C)C(=O)[O-])/S2 C16907096
Cc1ccc(c(c1)[N-]C2=NC(=O)/C(=C\c3cccc(c3)O[C@H](C)C(=O)[O-])/S2)C C16909391
CCc1ccccc1[N-]C2=NC(=O)/C(=C\c3ccccc3O[C@@H](C)C(=O)[O-])/S2 C16910523
Cc1cccc(c1C)[N-]C2=NC(=O)/C(=C\c3ccc(c(c3)OC)O[C@@H](C)C(=O)[O-])/S2 C16914533
CCOc1cc(ccc1O[C@@H](C)C(=O)[O-])/C=C/2\C(=O)N=C(S2)[N-]c3ccccc3C C16917690
CCOc1cc(ccc1O[C@H](C)C(=O)[O-])/C=C/2\C(=O)N=C(S2)[N-]c3ccccc3C C16917695
CCOc1cc(ccc1O[C@@H](C)C(=O)[O-])/C=C/2\C(=O)N=C(S2)[N-]c3cccc(c3)C C16917699
CCOc1cc(ccc1O[C@H](C)C(=O)[O-])/C=C/2\C(=O)N=C(S2)[N-]c3ccc(c(c3)C)C C16917754
CC[C@@H](C(=O)[O-])Oc1ccc(cc1OCC)/C=C/2\C(=O)N=C(S2)[N-]c3ccc(cc3C)C C16919115
Cc1ccc(cc1[N-]C2=NC(=O)/C(=C/c3ccc(cc3)C(=O)OC)/S2)C(=O)[O-] C54164370
Cc1cc(c(n1c2cc(cc(c2)C(=O)[O-])C(=O)[O-])C)/C=N/Nc3ccc4ccccc4n3 C59250310
Cc1cc(ccc1F)/N=C/c2cc(n(c2C)c3cc(cc(c3)C(=O)[O-])C(=O)[O-])C C59302905
c1c(cc(cc1C(=O)[O-])N2C(=O)C[C@H](C2=O)Nc3cc(c(cc3Cl)Cl)Cl)C(=O)[O-] C16902184
C[C@H](C(=O)[O-])Oc1ccccc1/C=C\2/C(=O)N/C(=N/c3ccc(cc3)C(=O)[O-])/S2 C16936594
Cc1ccc(c(c1)C)N2C(=O)/C(=C/c3ccc(o3)c4cc(cc(c4)C(=O)[O-])C(=O)[O-])/SC2=S C09763335
CC1=C([C@H](C(=C(N1Cc2ccc(cc2)Cl)C(=O)[O-])C(=O)[O-])c3ccccc3Cl)C(=O)OC(C)C C13553499
C[C@@H](C(=O)[O-])Oc1ccc(cc1)/C=C/2\C(=O)N=C(S2)[N-]c3cccc(c3Cl)Cl C16907181
CCOc1cc(ccc1O[C@@H](C)C(=O)[O-])/C=C/2\C(=O)N=C(S2)[N-]c3ccc(cc3)Cl C16917941
Cc1ccc(c(c1)[N-]C2=NC(=O)/C(=C/c3ccc(cc3Cl)Cl)/S2)C(=O)[O-] C16933961
Cc1ccc(c(c1)[N-]C2=NC(=O)/C(=C/c3ccc(cc3)Br)/S2)C(=O)[O-] C16933970
CC[C@@H](C(=O)C)Oc1ccccc1/C=C\2/C(=O)N=C(S2)[N-]c3cccc(c3)C(=O)[O-] C16936446
CC(C)c1ccc(cc1)[C@@H]2C(=C(C(=O)N2CCCCCC(=O)[O-])[O-])C(=O)c3ccc(cc3)F C27551435
c1ccc(cc1)/C=C/C(=O)C2=C(C(=O)N([C@@H]2c3ccc(cc3Cl)Cl)CCCCCC(=O)[O-])[O-] C27551480
Cc1ccc(cc1S(=O)(=O)[N-]c2ccc(cc2Cl)Br)C(=O)[O-] C34857553
CC1=C([C@@H](N2C(=CSC2=N1)C=C([O-])[O-])c3ccc(cc3)Cl)C(=O)OC(C)(C)C C35674984
CC\1=NN(C(=O)/C1=C\c2ccc(o2)c3ccc(c(c3)C(=O)[O-])Cl)c4ccc(c(c4)C(=O)[O-])Cl C39393075
Cc1cccc(c1)Oc2ccc(cc2[N-]S(=O)(=O)c3cc(cs3)C(=O)[O-])Cl C13300803
c1ccc2cc(ccc2c1)[C@H]3C(=C(C(=O)N3c4cc(ccc4Cl)C(=O)[O-])[O-])C(=O)C5CC5 C13276816
Cc1c(c(nc(n1)SCC(=O)C2=C[C@@H](N([C@@H]2C)c3ccc(cc3)C(C)C)C)[O-])CCC(=O)[O-] C39668007
c1c(cc(cc1Cl)Cl)S(=O)(=O)[N-]c2c(cc(cc2Cl)Cl)C(=O)[O-] C13463914
Cc1cc(cc(c1C)S(=O)(=O)[N-]c2ccc(cc2Cl)Br)C(=O)[O-] C13078985
Cc1cc(c(c(c1Cl)S(=O)(=O)[N-]c2cc(ccc2Cl)C(=O)[O-])C)Cl C13087379
Cc1ccc(s1)[C@H]2C(=C(C(=O)N2c3cccc(c3)C(=O)[O-])[O-])C(=O)c4ccccc4Cl C13193587
c1ccc(c(c1)C(=O)C2=C(C(=O)N([C@@H]2c3ccc(cc3F)F)c4cccc(c4)C(=O)[O-])[O-])Cl C13193609
c1ccc(c(c1)[C@H]2C(=C(C(=O)N2c3cccc(c3)C(=O)[O-])[O-])C(=O)c4cccs4)Cl C13193631
c1cc(sc1)C(=O)C2=C(C(=O)N([C@@H]2c3ccc(cc3)Cl)c4cc(ccc4Cl)C(=O)[O-])[O-] C13193907
Cc1cccc(c1)[C@@H]2C(=C(C(=O)N2c3cc(ccc3Cl)C(=O)[O-])[O-])C(=O)c4cccs4 C13193958
Cc1ccc(cc1S(=O)(=O)[N-]c2cc(c(cc2Cl)C(=O)[O-])OC)Br C13197110
Cc1ccc(cc1S(=O)(=O)[N-]c2ccc(cc2C(=O)[O-])Cl)Br C13197435
Cc1ccc(cc1)C(=O)C2=C(C(=O)N([C@@H]2c3c(ccs3)C)c4cccc(c4)C(=O)[O-])[O-] C13213426
Cc1ccc(cc1)C(=O)C2=C(C(=O)N([C@H]2c3ccc(s3)C)c4cccc(c4)C(=O)[O-])[O-] C13213441
Cc1ccc(cc1)C(=O)C2=C(C(=O)N([C@@H]2c3ccc(cc3F)F)c4cccc(c4)C(=O)[O-])[O-] C13213487
c1ccc(c(c1)C(=O)C2=C(C(=O)N([C@@H]2c3ccc(c(c3)Cl)Cl)c4cccc(c4)C(=O)[O-])[O-])F C13213886
Cc1ccc(c(c1)[C@H]2C(=C(C(=O)N2c3cccc(c3)C(=O)[O-])[O-])C(=O)c4ccccc4F)C C13213938
Cc1ccc(cc1)C(=O)C2=C(C(=O)N([C@H]2c3ccc(cc3)F)c4cc(ccc4Cl)C(=O)[O-])[O-] C13214539
Cc1ccccc1[C@H]2C(=C(C(=O)N2c3cc(ccc3Cl)C(=O)[O-])[O-])C(=O)c4ccccc4OC C13214604
COc1ccccc1C(=O)C2=C(C(=O)N([C@H]2c3ccccc3F)c4cc(ccc4Cl)C(=O)[O-])[O-] C13214612
Cc1ccccc1[C@H]2C(=C(C(=O)N2c3cc(ccc3Cl)C(=O)[O-])[O-])C(=O)c4ccccc4F C13214702
Cc1ccc(c(c1)[C@H]2C(=C(C(=O)N2c3cc(ccc3Cl)C(=O)[O-])[O-])C(=O)c4ccccc4F)C C13214745
c1cc(oc1)C(=O)C2=C(C(=O)N([C@@H]2c3ccc(cc3Cl)Cl)c4cc(ccc4Cl)C(=O)[O-])[O-] C13214791
Cc1ccc(c(c1)C)C(=O)C2=C(C(=O)N([C@H]2c3ccc(cc3)C#N)c4cc(ccc4C)C(=O)[O-])[O-] C13215362
Cc1ccc(c(c1)C)C(=O)C2=C(C(=O)N([C@@H]2c3c(ccs3)C)c4cc(ccc4C)C(=O)[O-])[O-] C13215368
Cc1ccc(c(c1)C)[C@@H]2C(=C(C(=O)N2c3cc(ccc3C)C(=O)[O-])[O-])C(=O)c4ccc5c(c4)OCO5 C13215890
Cc1ccc(c(c1)C)C(=O)C2=C(C(=O)N([C@H]2c3cccs3)c4nc5ccc(cc5s4)C(=O)[O-])[O-] C13218049
Cc1ccsc1[C@@H]2C(=C(C(=O)N2c3nc4ccc(cc4s3)C(=O)[O-])[O-])C(=O)c5ccc(cc5)F C13218072
CCc1ccc(cc1)[N-]C2=NC(=O)/C(=C\c3ccc(c(c3)OCC)O[C@H](C)C(=O)[O-])/S2 C16917772
Cc1ccc(cc1[N-]C2=NC(=O)/C(=C\c3ccc(o3)Br)/S2)C(=O)[O-] C54164363
CCOc1ccc(cc1OC)/C=C/2\C(=O)N=C(S2)[N-]c3cc(ccc3C)C(=O)[O-] C35042698
CCO/C(=C/1\[C@H](N=C(N=C1C)SCc2ccc(cc2)C(=O)[O-])c3ccc(cc3)Cl)/[O-] C58961528
Cc1cc(c(n1c2cc(cc(c2)C(=O)[O-])C(=O)[O-])C)/C=N/c3ccc(cc3)C(=O)OC C59247828
C=CC[C@H](C[C@@H](C(=O)[O-])NC(=O)OCC1c2ccccc2-c3c1cccc3)C(=O)[S-] C64219219
c1cc(ccc1c2c3c(sc2C(=O)[O-])[C@@H](CC(=O)N3)c4ccc(cc4)C(=O)[O-])Cl C64795805
C[C@@H](C(=O)[O-])Oc1cccc(c1)/C=C\2/C(=O)N(/C(=N/c3ccccc3C(=O)[O-])/S2)CC=C C16928765
C[C@H](C(=O)[O-])Oc1cccc(c1)/C=C\2/C(=O)N(/C(=N/c3cccc(c3)C(=O)[O-])/S2)CC=C C16929025
c1cc(ccc1/C=C\2/C(=O)N(C(=S)S2)c3cc(cc(c3)C(=O)[O-])C(=O)[O-])C=O C08828325
c1cc(c(c(c1)Cl)c2ccc(o2)/C=C/3\C(=O)N(C(=S)S3)[C@H](CCC(=O)[O-])C(=O)[O-])Cl C09884823
CCn1c2ccc(cc2nc1CSc3nnc(n3CC(=O)[O-])c4cccs4)C(=O)[O-] C13236516
c1ccc(c(c1)C(=O)c2ccc(c(c2)[N+](=O)[O-])Sc3c(cccn3)C(=O)[O-])C(=O)[O-] C13273961
C[C@@H](C(=O)[O-])Oc1ccc(cc1OC)/C=C\2/C(=O)N(/C(=N\c3ccc(cc3)C(=O)[O-])/S2)C C13881120
Cc1ccc(cc1N2C(=O)/C(=C/c3ccc(cc3)O[C@H](C)C(=O)[O-])/SC2=S)C(=O)[O-] C16930383
CCN\1C(=O)/C(=C/c2cc(ccc2[O-])[N+](=O)[O-])/S/C1=N\c3cccc(c3)C(=O)[O-] C16931674
C[C@@H](C(=O)[O-])Oc1ccc(cc1)/C=C/2\C(=NC(=S)N(C2=O)c3cccc(c3)Cl)[O-] C15821808
Cc1ccc(cc1)C(=O)C2=C(C(=O)N([C@H]2c3ccccc3Cl)CCCC(=O)[O-])[O-] C19898764
COc1cc(cc(c1OCC=C)Cl)/C=C/2\C(=NC(=O)N(C2=O)c3ccc(cc3)C(=O)[O-])[O-] C19939960
Cc1ccc(cc1)C(=O)C2=C(C(=O)N([C@@H]2c3cccc(c3)[N+](=O)[O-])c4cccc(c4)C(=O)[O-])[O-] C20010681
Cc1ccc(cc1)[C@@H]2C(=C(C(=O)N2CCCC(=O)[O-])[O-])C(=O)c3ccc(cc3)Cl C20081132
c1ccc(cc1)[N-]S(=O)(=O)/N=C(/c2cccn2c3ccc(cc3Cl)[N+](=O)[O-])\[O-] C08763301
CC(=O)c1cccc(c1)[N-]C2=NC(=O)/C(=C\c3ccc(c(c3C(=O)[O-])OC)OC)/S2 C16906342
C[C@H](C(=O)[O-])Oc1cccc(c1)/C=C/2\C(=O)N=C(S2)[N-]c3ccc(cc3)C(=O)C C16909422
C[C@H](C(=O)[O-])Oc1ccccc1/C=C/2\C(=O)N=C(S2)[N-]c3ccc(cc3)C(=O)C C16910555
C[C@@H](C(=O)[O-])Oc1ccccc1/C=C/2\C(=O)N=C(S2)[N-]c3ccc(cc3)C(=O)C C16910558
CCOc1cc(ccc1O[C@H](C)C(=O)[O-])/C=C/2\C(=O)N=C(S2)[N-]c3ccccc3 C16917684
Cc1ccc(cc1)S(=O)(=O)[N-]c2ccc(cc2[N+](=O)[O-])S(=O)(=O)[N-]c3ccccc3Cl C09492378
CCOc1cc(ccc1O[C@@H](C)C(=O)[O-])/C=C\2/C(=O)N=C(S2)[N-]c3ccc(cc3)Cl C15012644
CC1=C([C@H](N2C(=CSC2=N1)C=C([O-])[O-])c3ccc(cc3)OC)C(=O)OCCOC C36048174
CC1=C([C@@H](N2C(=CSC2=N1)C=C([O-])[O-])c3cccc(c3)[N+](=O)[O-])C(=O)OCC=C C36048753
CC1=C([C@@H](N2C(=CSC2=N1)C=C([O-])[O-])c3ccc(cc3)[N+](=O)[O-])C(=O)OC(C)C C36048807
C[C@@H]([C@H]1CC[C@H]2[C@@]1([C@@H](C[C@@H]3[C@@H]2CC[C@@H]([C@@]3(C)CC(=O)[O-])C(=O)[O-])OC(=O)C)C)C(=O)OC C37245956
c1ccc2c(c1)ccn(c2=O)CCS(=O)(=O)[N-]c3c(cccc3Cl)C(=O)[O-] C13269626
c1cc(cc(c1)N2[C@H](C(=C(C2=O)[O-])C(=O)C3CC3)c4cc(ccc4Cl)[N+](=O)[O-])C(=O)[O-] C13275984
c1ccc(c(c1)[C@H]2C(=C(C(=O)N2c3cc(ccc3Cl)C(=O)[O-])[O-])C(=O)C4CC4)[N+](=O)[O-] C13276684
Cc1ccc(cc1N2[C@@H](C(=C(C2=O)[O-])C(=O)C3CC3)c4ccccc4[N+](=O)[O-])C(=O)[O-] C13277374
Cc1ccc(cc1N2[C@H](C(=C(C2=O)[O-])C(=O)C3CC3)c4cc(ccc4Cl)[N+](=O)[O-])C(=O)[O-] C13277469
c1cc2c(cc1C(=O)[O-])sc(n2)N3[C@H](C(=C(C3=O)[O-])C(=O)C4CC4)c5ccsc5 C13278102
Cc1ccc(cc1C)N2[C@H](C=C([C@@H]2C)C(=O)CSc3nc(c(nn3)CCC(=O)[O-])[O-])C C39704100
c1ccc(c(c1)[C@H]2C(=C(C(=O)N2c3cc(ccc3Cl)C(=O)[O-])[O-])C(=O)c4cccs4)OCC#N C13193985
Cc1ccc(cc1N2[C@H](C(=C(C2=O)[O-])C(=O)c3cccs3)c4ccc(cc4)C#N)C(=O)[O-] C13194151
Cc1ccccc1[C@@H]2C(=C(C(=O)N2c3ccc(cc3)CC(=O)[O-])[O-])C(=O)c4ccccc4Cl C13194616
c1cc(c(cc1C(=O)[O-])S(=O)(=O)[N-]c2cc(ccc2n3cncn3)Cl)Br C13183364
Cc1ccc(cc1)C(=O)C2=C(C(=O)N([C@@H]2c3cc(ccc3Cl)[N+](=O)[O-])c4cccc(c4)C(=O)[O-])[O-] C13213449
Cc1ccc(cc1)C(=O)C2=C(C(=O)N([C@H]2c3ccc(cc3)[N+](=O)[O-])c4cc(ccc4Cl)C(=O)[O-])[O-] C13214536
COc1cc(c(cc1C(=O)[O-])Cl)[N-]S(=O)(=O)c2ccc(c(c2)[N+](=O)[O-])Cl C13341245
CCn1c(cc(c(c1=O)[C@H](c2ccc3c(c2)OCO3)c4c(n(c(=O)cc4[O-])CC)C)[O-])C C40568630
Cc1cc(c(n1c2ccccc2)C)C(=O)[C@H](C)Sc3nc(c(c(n3)[O-])CCC(=O)[O-])C C13449106
Cc1ccc(cc1F)n2c(cc(c2C)C(=O)CSc3nc(c(nn3)CCC(=O)[O-])[O-])C C13093064
CCOC(=O)[C@]1(C/C(=N/c2ccc(cc2)C(=O)[O-])/C(=O)N1c3ccc(cc3)C(=O)[O-])C C49589868
CCOC(=O)c1c(c(sc1/N=C/c2c(c(c(nc2[O-])[O-])C#N)C)C(=O)OCC)C C06380748
c1cc(c(cc1C(=O)[O-])[N-]S(=O)(=O)c2ccc(s2)Br)N3CCCC3 C32971156
CC1=CC[C@](C[C@H]1c2ccccc2)(C(=O)N/N=C/C3=C(CC(CC3=O)(C)C)[O-])C(=O)[O-] C18169939
COc1ccc(cc1)/C=C/C=C/2\C(=NC(=S)N(C2=O)c3ccc(cc3)C(=O)[O-])[O-] C59292778
c1cc(c(c(c1)Cl)N[C@@H]2CC(=O)N(C2=O)c3cc(cc(c3)C(=O)[O-])C(=O)[O-])Cl C16902180
c1cc(sc1)S(=O)(=O)[N-]c2cc(ccc2N3CCN(CC3)c4ccc(cc4)Cl)C(=O)[O-] C32961829
CCOC(=O)c1c(csc1N/C=C/2\C(=NC(=NC2=O)[S-])[O-])c3cccs3 C16956698
c1cc(c(cc1Cl)Cl)N[C@H]2CC(=O)N(C2=O)c3cc(cc(c3)C(=O)[O-])C(=O)[O-] C16902178
Cc1cc(c(cc1[C@@]2(c3ccccc3C(=O)O2)c4cc(c(cc4C)OP(=O)([O-])[O-])C(C)C)C(C)C)O C04261848
Cc1cc(c(cc1[C@]2(c3ccccc3C(=O)O2)c4cc(c(cc4C)OP(=O)([O-])[O-])C(C)C)C(C)C)O C04261849
Cc1cc(c(n1c2ccc(c(c2)Cl)F)C)C(=O)COc3ccc(cc3C(=O)[O-])C(=O)[O-] C13422397
CC(C)c1ccc(cc1)[C@H]2C(=C(C(=O)N2CCCCCC(=O)[O-])[O-])C(=O)c3ccc(cc3)Br C20101169
c1cc(ccc1[C@@H]2C(=C(C(=O)N2CCCCCC(=O)[O-])[O-])C(=O)c3ccc(cc3)Cl)Cl C20130189
C[C@@H](C(=O)[O-])Oc1ccccc1/C=C/2\C(=O)N=C(S2)[N-]c3cccc(c3Cl)Cl C16910621
C[C@@H](C(=O)[O-])Oc1ccccc1/C=C/2\C(=O)N=C(S2)[N-]c3ccc(c(c3)C(F)(F)F)Cl C16910626
CC1=C([C@@H](N2C(=CSC2=N1)C=C([O-])[O-])c3cccc(c3)Oc4ccccc4)C(=O)OC(C)C C36048785
CCCOc1ccc(cc1OCC)[C@H]2C(=C(C(=O)N2c3cc(ccc3Cl)C(=O)[O-])[O-])C(=O)C4CC4 C13276808
Cc1c(c(nc(n1)SCC(=O)N(C2CCCCC2)C3CCCCC3)[O-])CCC(=O)[O-] C13448094
COc1ccc(cc1OC)[C@@H]2C(=C(C(=O)N2c3cccc(c3)C(=O)[O-])[O-])C(=O)c4ccccc4Cl C13193520
Cc1cc(cc(c1OC(F)F)C)[C@H]2C(=C(C(=O)N2c3cccc(c3)C(=O)[O-])[O-])C(=O)c4cccs4 C13193815
COc1ccc(c(c1)OC)C(=O)C2=C(C(=O)N([C@H]2c3ccc(cc3F)F)c4cccc(c4)C(=O)[O-])[O-] C13213122
Cc1ccccc1[C@@H]2C(=C(C(=O)N2c3cccc(c3)C(=O)[O-])[O-])C(=O)c4ccccc4OC C13213624
COc1ccc(cc1OC)C(=O)C2=C(C(=O)N([C@H]2c3ccccc3Cl)c4cccc(c4)C(=O)[O-])[O-] C13213794
C=CCOc1ccccc1[C@@H]2C(=C(C(=O)N2c3cccc(c3)C(=O)[O-])[O-])C(=O)c4ccccc4F C13213959
CCOc1ccccc1[C@@H]2C(=C(C(=O)N2c3cc(ccc3Cl)C(=O)[O-])[O-])C(=O)c4ccccc4F C13214718
Cc1ccsc1[C@@H]2C(=C(C(=O)N2c3cc(ccc3Cl)C(=O)[O-])[O-])C(=O)c4ccc(cc4)OC C13214946
Cc1ccsc1[C@H]2C(=C(C(=O)N2c3cc(ccc3Cl)C(=O)[O-])[O-])C(=O)c4ccc(cc4)OC C13214948
Cc1ccc(cc1)C(=O)C2=C(C(=O)N([C@@H]2c3ccccc3OC(F)F)c4cc(ccc4C)C(=O)[O-])[O-] C13215636
CCc1ccc(cc1)[C@H]2C(=C(C(=O)N2c3ccc(cc3)CC(=O)[O-])[O-])C(=O)c4ccc(cc4)F C13217187
CCc1ccc(cc1)[C@@H]2C(=C(C(=O)N2c3ccc(cc3)CC(=O)[O-])[O-])C(=O)c4ccc(s4)Cl C13217268
c1ccc(c(c1)[C@H]2C(=C(C(=O)N2c3ccc(cc3)CC(=O)[O-])[O-])C(=O)c4ccccc4F)Cl C13217600
Cc1ccc(c(c1)C)[C@@H]2C(=C(C(=O)N2c3ccc(cc3)CC(=O)[O-])[O-])C(=O)c4ccc(cc4F)OC C13218042
c1c(ccc(c1)/C=C\2/C(=C(CCC2)C(=O)C(F)(F)F)[O-])/C=C\3/C(=C(CCC3)C(=O)C(F)(F)F)[O-] C43463871
c1c(cc(c(c1Cl)OCCOc2c(cc(cc2Cl)C(=O)[O-])Cl)Cl)C(=O)[O-] C44710298
C[C@@H]1CCCC[C@H]1N(c2nnc(s2)[S-])S(=O)(=O)c3ccc(cc3)/C=C/C(=O)[O-] C13252070
C[C@H]1CCCC[C@H]1N(c2nnc(s2)[S-])S(=O)(=O)c3ccc(cc3)/C=C/C(=O)[O-] C13252072
Cc1cc(c(c(c1Cl)S(=O)(=O)[N-]c2cc(c(cc2C(=O)[O-])OC)OCCOC)C)Cl C22134274
CC[C@H](C(=O)[O-])Oc1ccc(cc1OC)/C=C/2\C(=O)N=C(S2)[N-]c3ccc(cc3)C C16913153
CC[C@@H](C(=O)[O-])Oc1ccc(cc1OC)/C=C/2\C(=O)N=C(S2)[N-]c3cccc(c3C)C C16913162
Cc1ccc(c(c1)C)[N-]C2=NC(=O)/C(=C\c3ccc(c(c3)OC)O[C@H](C)C(=O)[O-])/S2 C16914547
CCc1ccccc1[N-]C2=NC(=O)/C(=C\c3ccc(c(c3)OC)O[C@H](C)C(=O)[O-])/S2 C16914575
CC[C@@H](C(=O)[O-])Oc1ccc(cc1OCC)/C=C/2\C(=O)N=C(S2)[N-]c3cc(ccc3O)C C16919265
c1ccc2c(c1)nc(c(n2)[N-]S(=O)(=O)c3cccs3)Nc4ccc(cc4)C(=O)[O-] C17195435
Cc1cccc(c1)N2CCN(C[C@@H]2C)c3ccc(cc3[N-]S(=O)(=O)c4cccs4)C(=O)[O-] C32971169
CCO/C(=C/1\[C@H](N=C(N=C1C)SCc2ccc(cc2)C(=O)[O-])c3ccc(cc3)SC)/[O-] C58961717
CCO/C(=C/1\[C@@H](N=C(N=C1C)SCc2ccc(cc2)C(=O)[O-])c3ccc(cc3)SC)/[O-] C58961720
CC[C@@H](C(=O)[O-])Oc1ccccc1/C=C\2/C(=O)N(/C(=N\c3ccccc3C(=O)[O-])/S2)CC=C C16928785
CC[C@H](C(=O)[O-])Oc1ccccc1/C=C\2/C(=O)N(/C(=N\c3ccccc3C(=O)[O-])/S2)CC=C C16928782
C[C@@H](C(=O)[O-])Oc1ccc(cc1)/C=C\2/C(=O)N(/C(=N\c3ccc(cc3)C(=O)[O-])/S2)CC=C C16929270
C[C@@H](C(=O)[O-])Oc1cccc(c1)/C=C\2/C(=O)N(/C(=N\c3ccc(cc3)C(=O)[O-])/S2)CC=C C16929288
C[C@@H](C(=O)[O-])Oc1cccc(c1)/C=C\2/C(=O)N(/C(=N\c3ccccc3C(=O)[O-])/S2)C C16934187
C[C@H](C(=O)[O-])Oc1cccc(c1)/C=C\2/C(=O)N(/C(=N\c3ccccc3C(=O)[O-])/S2)C C16934185
C[C@@H](C(=O)[O-])Oc1ccccc1/C=C\2/C(=O)N(/C(=N\c3ccccc3C(=O)[O-])/S2)C C16934205
C[C@H](C(=O)[O-])Oc1ccccc1/C=C\2/C(=O)N(/C(=N\c3ccccc3C(=O)[O-])/S2)C C16934204
CC\1=Nc2c(c(nc(n2)SCC=C)[O-])[C@H](/C1=C(/[O-])\OCC=C)c3ccc(cc3)C(=O)OC C13114402
CC[C@@H](C(=O)[O-])Oc1ccc(cc1)/C=C\2/C(=O)N(/C(=N/c3ccc(cc3)C(=O)[O-])/S2)CC=C C16929276
CC[C@H](C(=O)[O-])Oc1cccc(c1)/C=C\2/C(=O)N(/C(=N/c3ccc(cc3)C(=O)[O-])/S2)CC=C C16929291
C[C@@H](C(=O)[O-])Oc1cccc(c1)/C=C\2/C(=O)N(/C(=N/c3ccccc3C(=O)[O-])/S2)C C16934187
c1cc2c(cc1C(=O)[O-])C(=O)N(C2=O)c3cc(cc(c3)N4C(=O)c5ccc(cc5C4=O)C(=O)[O-])C(=O)[O-] C02924882
C[C@@H](C(=O)N1CCc2c1cccc2)Sc3nc4cc(ccc4c(=O)n3c5ccccc5F)C(=O)[O-] C13256101
c1ccc2c(c1)nc(s2)/C(=C/c3cn(nc3c4ccc(cc4)Br)CCC#N)/CC(=O)[O-] C13361634
c1cc(ccc1n2c(=O)c3ccc(cc3nc2SCC(=O)N4CCC[C@H](C4)C(=O)[O-])Cl)Cl C13397313
c1cc(ccc1n2c(=O)c3ccc(cc3nc2SCC(=O)N4CCCC[C@@H]4C(=O)[O-])Cl)Cl C13397325
C[C@H]1CCc2c(sc3c2c(=O)n(c(n3)SCC(=O)N4CCC[C@H](C4)C(=O)[O-])C5CCCC5)C1 C13397562
Cc1ccc2cc(c(nc2c1)Cl)[C@H]3CC(=NN3C(=O)CCC(=O)[O-])c4ccc(cc4)Br C13614774
CCOc1cc(c(cc1OC)/C=C\2/C(=NC(=S)N(C2=O)c3cc(cc(c3)C)C)[O-])Br C19877658
c1cc(cc(c1)Br)[C@@H]2C(=C(C(=O)N2CCN3CCOCC3)[O-])C(=O)c4ccc(cc4)Cl C20025720
CC(C)(C)c1cc(no1)N2[C@@H](C(=C(C2=O)[O-])C(=O)c3ccc(cc3)Br)c4cccc(c4)F C09110825
c1cc(c(cc1C(F)(F)F)S(=O)(=O)[N-]c2ccc(c(c2)c3nnc4n3CCCCC4)F)Cl C22758973
COC(=O)c1cc(ccc1S(=O)(=O)[N-]c2ccc(cc2)SCc3cccnc3)Br C24829897
CCOC(=O)c1c(oc2c1cc(cc2Br)[N-]S(=O)(=O)c3cc(ccc3Cl)Cl)C C26462495
c1ccc(c(c1)c2ccc(s2)CN3CCN(CC3)C(=O)Cn4c(nnc4[S-])c5cccs5)F C29256562
COc1cccc(c1)OCCOc2c(cc(cc2Br)/C=C\3/C(=NC(=S)S3)[O-])OC C32109549
CCOc1ccc2c(c1)-c3c(ssc3=S)C(N2C(=O)CSc4nc(cc(n4)[O-])C)(C)C C09065446
c1ccc2c(c1)c(cn2Cc3ccc(cc3Cl)Cl)/C=C\4/C(=NC(=O)N(C4=O)Cc5ccco5)[O-] C33352834
Cc1cc(c2c(c1)sc(n2)N3[C@@H](C(=C(C3=O)[O-])C(=O)c4ccc(c(c4)C)OC)c5cccs5)C C01450704
C[C@@H]1Cc2cc(ccc2O1)C(=O)C3=C(C(=O)N([C@H]3c4cccc(c4)Br)Cc5ccco5)[O-] C35023730
CC(C)c1ccc(cc1)N2[C@H](SCC2=O)c3cccc(c3)[N-]S(=O)(=O)c4cccc5c4nccc5 C35559913
CC(C)(C)c1c2c(n(n1)c3ccc(cc3)F)N(C(=O)CS[C@H]2c4ccc(cc4F)F)CC(=O)[O-] C35592334
Cc1ccc(c(c1)C)n2c3c(c(n2)C(C)(C)C)[C@H](SCC(=O)N3CC(=O)[O-])c4ccccc4Cl C35592338
Cc1cccc(c1C)n2c3c(c(n2)c4ccccc4)[C@@H](SCC(=O)N3CC(=O)[O-])c5ccccc5F C35592415
Cc1cccc(c1C)n2c3c(c(n2)c4ccccc4)[C@H](SCC(=O)N3CC(=O)[O-])c5c(ccs5)C C35592418
CC(C)(C)c1c2c(n(n1)c3ccccc3Cl)N(C(=O)CS[C@H]2c4cccc(c4)F)CC(=O)[O-] C35848342
Cc1ccc(c(c1)C)n2c3c(c(n2)c4ccccc4)[C@H](SCC(=O)N3CC(=O)[O-])c5cccs5 C35848526
Cc1cccc(c1C)n2c3c(c(n2)c4ccccc4)[C@H](SCC(=O)N3CC(=O)[O-])c5cccc(c5)Cl C35848536
Cc1cc(ccc1C(=O)C2=C(C(=O)N([C@H]2c3cccc(c3)Br)CCOC)[O-])OCC(C)C C09272119
Cc1cc(ccc1C(=O)C2=C(C(=O)N([C@@H]2c3ccc(cc3)Br)CCOC)[O-])OCC(C)C C09019878
CC(C)(C)c1c2c(n(n1)c3cccc(c3)Cl)N(C(=O)CS[C@H]2c4cccc(c4)F)CC(=O)[O-] C37263857
Cc1cccc(c1)[C@@H]2c3c(nn(c3N(C(=O)CS2)CC(=O)[O-])c4ccccc4Cl)c5ccccc5 C37423215
Cc1cccc(c1)[C@H]2c3c(nn(c3N(C(=O)CS2)CC(=O)[O-])c4ccccc4Cl)c5ccccc5 C37423217
Cc1cc(c(n1c2cc(cc(c2)C(=O)[O-])C(=O)[O-])C)/C=C/3\C(=NC(=O)N(C3=O)c4ccccc4F)[O-] C19809948
Cc1cc(ccc1Cl)n2c3c(c(=O)n(c(n3)SCC(=O)[O-])c4ccc(cc4)F)sc2=S C03026660
C[C@@H]1Cc2cc(ccc2O1)C(=O)C3=C(C(=O)N([C@@H]3c4ccc(c(c4)Cl)Cl)C[C@@H]5CCCO5)[O-] C38256355
Cc1ccc(cc1)S(=O)(=O)N2CCc3ccc(cc3C2)[N-]S(=O)(=O)c4cccc5c4nccc5 C38714029
C[C@@H](C(=O)c1ccc(cc1)Br)Sc2nc3cc(ccc3c(=O)n2CC(C)C)C(=O)[O-] C13280327
CCN1[C@@H](N=C2C(=C3CCCC[C@H]3S2)C1=O)SCC4=CC(=O)N=C5C4=C([C@@H](S5)C(=O)[O-])C C39691970
Cc1ccccc1[C@@H]2C(=C(C(=O)N2c3nc4ccc(cc4s3)C(=O)[O-])[O-])C(=O)c5ccccc5F C13218126
C[C@@H](CCCC(C)C)[C@H]1CC[C@H]2[C@@]1(CC[C@H]([C@H]2C(=O)C(=O)[O-])[C@]3(CC[C@@H](CC3=O)OC(=O)C)C)C C13409044
CCOC(=O)CN1C(=O)[C@@H]2[C@H]3C[C@@H]([C@@H]2C1=O)[C@@H]4[C@@H]3[C@@H](c5c(nc(s5)[S-])S4)c6ccccc6C C39886404
Cc1c(sc(n1)Sc2ccc(cc2)Cl)C(=O)C3=C(C(=O)N([C@H]3c4ccccc4)CCCOC)[O-] C39991736
CCSc1nnc(s1)N2[C@@H](C(=C(C2=O)[O-])C(=O)c3ccc(cc3)Cl)c4ccc(cc4)Cl C39999842
CCCOc1ccc(cc1OCC)[C@@H]2C(=C(C(=O)N2CC=C)[O-])C(=O)c3ccc(cc3)Br C40026040
c1ccc2c(c1)c(cn2Cc3c(cccc3Cl)Cl)/C=C/4\C(=NC(=O)N(C4=O)Cc5ccco5)[O-] C08739304
Cc1cccc(c1)COc2ccc(cc2/C=C/3\C(=NC(=O)N(C3=O)c4ccc(cc4)F)[O-])Br C59135668
COc1cc(cc(c1OC)OC)c2nc3c(c(n2)[S-])Cc4cc(cc(c4O3)OC)Br C15830898
c1ccc2c(c1)c(cn2Cc3c(cccc3Cl)Cl)/C=C/4\C(=O)N=C(N(C4=O)Cc5ccco5)[O-] C08739304
Cn1c2cc(c(cc2n(c1=O)C)Oc3ccccc3)[N-]S(=O)(=O)c4ccccc4Br C46009513
c1ccc(cc1)Cn2c(nnc2[S-])CC(=O)N3CCN(CC3)CC4=CC[C@@H](S4)Br C39756273
CC(C)CCC[C@H](C)[C@H]1CC[C@H]2[C@@]1(CC[C@@H]([C@H]2C(=O)C(=O)[O-])[C@]3(CC[C@@H](CC3=O)OC(=O)C)C)C C03850223
Cc1ccc2cc(c(nc2c1)Cl)C3=NN([C@@H](C3)c4ccc(cc4)Br)C(=O)CCC(=O)[O-] C00857460
Cc1cc(cc(c1N\2[C@@H]3CS(=O)(=O)C[C@H]3S/C2=N\C(=O)CCCC(=O)[O-])C)Br C09123808
Cc1cc(cc(c1N\2[C@H]3CS(=O)(=O)C[C@H]3S/C2=N\C(=O)CCCC(=O)[O-])C)Br C09123809
c1cc(c(cc1Br)Cl)N\2[C@H]3CS(=O)(=O)C[C@@H]3S/C2=N\C(=O)CCCC(=O)[O-] C09237868
c1ccc(c(c1)Cn2c(=O)c3ccc(cc3nc2SCc4nc5ccccc5s4)C(=O)[O-])Cl C13049667
CCn1cc(c(=O)c2c1cc(c(c2)F)N3CCN(CC3)C(=O)/C=C/c4ccc(c(c4)Cl)C)C(=O)[O-] C13179257
COc1ccc(cc1CSCC(=O)[O-])C(=O)/C=C/c2ccc(c(c2)OC)OCc3ccc(cc3)F C13216689
Cc1c(c(n(n1)c2cccc(c2)Cl)Cl)/C=C/C(=O)c3ccc(c(c3)CSCC(=O)[O-])OC C13216710
C[C@@H]1CCc2c(sc3c2c(=O)n(c(n3)SCC(=O)N4CCCC[C@@H]4C(=O)[O-])c5ccccc5)C1 C13254194
Cc1ccc(cc1C)n2c(=O)c3c4c(sc3nc2SCC(=O)N5CCC[C@H](C5)C(=O)[O-])CCC4 C13256594
Cc1ccc(c(c1)C)n2c(=O)c3ccccc3nc2SCC(=O)N4Cc5ccccc5C[C@@H]4C(=O)[O-] C13411790
CC[C@@H](C(=O)[O-])Oc1ccc(cc1OC)/C=C/2\C(=O)N(C(=S)S2)c3cccc(c3)C(F)(F)F C16912466
CC[C@@H](C(=O)[O-])Oc1ccc(cc1OC)/C=C/2\C(=O)N(C(=S)S2)c3ccc(c(c3)Cl)Cl C16912489
C[C@@H](C(=O)[O-])Oc1ccc(cc1OC)/C=C/2\C(=O)N(C(=S)S2)c3cccc(c3)Br C16913678
c1ccc(cc1)/C=C/N2CCN(CC2)C\3=C(c4ccccc4C(=O)/C3=N\S(=O)(=O)c5cccs5)[O-] C19891187
c1ccc(cc1)/C=C/C(=O)C2=C(C(=O)N([C@@H]2c3ccc(cc3)Br)CCCN4CCOCC4)[O-] C20171485
Cc1cc(no1)N2[C@H](C(=C(C2=O)[O-])C(=O)c3ccc(cc3)Br)c4ccc(cc4)C(C)(C)C C08915069
Cc1c(sc(n1)N2[C@@H](C(=C(C2=O)[O-])C(=O)c3ccc(c(c3)Cl)OC)c4ccc(cc4)C(C)C)C C08987705
C[C@@H]1CCCCN1S(=O)(=O)c2ccc(cc2)[N-]S(=O)(=O)c3cc(c(cc3Cl)Cl)Cl C20568963
COc1ccccc1Cn2c(=O)c3ccc(cc3nc2[S-])C(=O)N4CCN(CC4)c5ccc(cc5)F C03052027
Cc1ccc(cc1)S(=O)(=O)Oc2c(cc(cc2Br)/C=C\3/C(=NC(=S)S3)[O-])OC C22170820
CC(C)c1nnc(s1)N2[C@H](C(=C(C2=O)[O-])S(=O)(=O)c3ccc(cc3)Cl)c4ccc(cc4)Cl C24193009
COc1cccc2c1oc(c2)C(=O)C3=C(C(=O)N([C@H]3c4ccc(c(c4)Cl)Cl)c5nccs5)[O-] C33795868
c1cc(c(cc1[C@@H]2C(=C(C(=O)N2C[C@@H]3CCCO3)[O-])C(=O)c4ccc5c(c4)OCCO5)Cl)Cl C35025219
Cc1c(sc(n1)C)C(=O)C2=C(C(=O)N([C@H]2c3cccc4c3cccc4)c5nc(c(s5)C(=O)C)C)[O-] C35566100
Cc1ccc2c(c1)sc(n2)N3[C@@H](C(=C(C3=O)[O-])C(=O)c4c(nc(s4)C)C)c5ccc(cc5)N(C)C C35566451
Cc1ccc2c(c1)sc(n2)N3[C@H](C(=C(C3=O)[O-])C(=O)c4c(nc(s4)C)C)c5ccc(cc5)N(C)C C35566452
Cc1cc(c2c(c1)sc(n2)N3[C@@H](C(=C(C3=O)[O-])C(=O)c4c(nc(s4)C)C)c5ccc(cc5)OC)C C35566503
Cc1ccc(c(c1)C)n2c3c(c(n2)C(C)(C)C)[C@@H](SCC(=O)N3CC(=O)[O-])c4cccc(c4)Cl C35592339
Cc1ccc(c(c1)C)n2c3c(c(n2)C(C)(C)C)[C@H](SCC(=O)N3CC(=O)[O-])c4ccc(cc4F)F C35592342
CC1(CC2=C(C(C3=C(N2CC(=O)[O-])CC(CC3=O)(C)C)c4cc(ccc4OCC=C)Cl)C(=O)C1)C C35656184
CC1=C([C@H](N2C(=CSC2=N1)/C=C(/N(C)Cc3ccccc3)\[O-])c4ccc(cc4)Cl)C(=O)N(C)C C35709835
c1ccc(cc1)c2c3c(n(n2)c4ccccc4Cl)N(C(=O)CS[C@H]3c5ccccc5F)CC(=O)[O-] C35848518
Cc1c(sc(n1)N2[C@H](C(=C(C2=O)[O-])C(=O)c3ccc4c(c3)C[C@H](O4)C)c5ccccc5F)C(=O)C C09187565
Cc1cc(ccc1C(=O)C2=C(C(=O)N([C@@H]2c3cccc(c3)Br)CCOC)[O-])OCC(C)C C09272118
Cc1ccccc1n2c3c(c(n2)c4ccccc4)[C@@H](SCC(=O)N3CC(=O)[O-])c5c(ccs5)C C37263896
Cc1cc(c(c(=O)n1Cc2ccco2)[C@H](c3cccc(c3)Cl)N4CCN(CC4)c5ccccc5)[O-] C21098176
C[C@H]1CCCC[C@@H]1N([C@@H]2N=NC(=S)S2)S(=O)(=O)c3ccc(c(c3)C(=O)[O-])Br C39679927
CC1=C2C(=CC(=O)N=C2S[C@@H]1C(=O)[O-])CS[C@@H]3N=C4C(=C(CS4)c5ccccc5)C(=O)N3C C39691839
CCN1[C@H](N=C2C(=C3CCCC[C@H]3S2)C1=O)SCC4=CC(=O)N=C5C4=C([C@@H](S5)C(=O)[O-])C C39691971
c1ccc(cc1)CSc2nnc(s2)N3[C@@H](C(=C(C3=O)[O-])C(=O)c4cccs4)c5cccs5 C39835165
COc1cc(cc(c1OC(F)F)OC)/C=C(/c2nc(c3c(csc3n2)c4ccccc4)[O-])\Cl C45314822
COc1cc(cc(c1OCC#C)Cl)/C=C/2\C(=NC(=O)N(C2=O)c3ccc(cc3)Br)[O-] C59198213
CCOc1ccc(cc1)n2c(cc(c2C)/C=C/3\C(=NC(=O)N(C3=O)c4cccc(c4)Br)[O-])C C59198418
COc1cc(cc(c1OCC#N)Cl)/C=C/2\C(=NC(=S)N(C2=O)c3ccc(cc3)Br)[O-] C59198579
CCO/C(=C\1/[C@H](C2=C(C[C@H](CC2=O)c3ccc(c(c3)OC)OC)N=C1C)c4ccc(cc4)SC)/[O-] C00679211
CCn1c2cc(c(cc2n(c1=O)CC)Sc3ccccc3)[N-]S(=O)(=O)c4ccc(s4)Cl C45941051
Cc1cc(ccc1F)S(=O)(=O)[N-]c2cc3c(cc2Sc4ccccc4Cl)n(c(=O)n3C)C C45941087
c1ccc(cc1)Cn2c(nnc2[S-])CC(=O)N3CCN(CC3)CC4=CC[C@H](S4)Br C39756274
c1cc(ccc1c2ccc(o2)/C=C\3/C(=O)N(C(=S)S3)[C@H](CCCC(=O)[O-])C(=O)[O-])[N+](=O)[O-] C02288733
c1cc2c(cc1N3C(=O)/C(=C\c4ccc(o4)c5cc(cc(c5)C(=O)[O-])C(=O)[O-])/SC3=S)OCO2 C09233867
c1cc(c(c(c1)Cl)c2ccc(o2)/C=C\3/C(=O)N(C(=S)S3)[C@H](CCC(=O)[O-])C(=O)[O-])Cl C10232805
COCCCn1c(=O)c2ccc(cc2nc1SCC(=O)Nc3ccccc3C(=O)[O-])C(=O)[O-] C13233846
CC(C)n1c(=O)c2ccc(cc2nc1SCC(=O)Nc3cc(cc(c3)C(=O)[O-])C(=O)[O-])Cl C13266915
Cc1cccc(c1NC(=O)CSc2nc3cc(ccc3c(=O)n2CCCOC)C(=O)[O-])C(=O)[O-] C13274522
C=CCn1c(=O)c2ccc(cc2nc1SCC(=O)Nc3cc(cc(c3)C(=O)[O-])C(=O)[O-])Cl C13342254
C=CCn1c(=O)c2c(csc2nc1SCC(=O)Nc3cc(cc(c3)C(=O)[O-])C(=O)[O-])C4CC4 C13342368
COc1cc2c(cc1OC)[C@H](N(CC2)S(=O)(=O)c3cc(ccc3Cl)C(=O)[O-])CC(=O)[O-] C13360725
CC(C)n1c(=O)c2ccc(cc2nc1SCC(=O)Nc3cc(ccc3C(=O)[O-])C(=O)[O-])Cl C13393413
CCc1ccccc1N2C(=O)/C(=C\c3ccc(c(c3)OCC)O[C@H](C)C(=O)[O-])/C(=NC2=S)[O-] C12363643
C[C@@H](C(=O)[O-])Oc1ccc(cc1OC)/C=C\2/C(=NC(=O)N(C2=O)c3ccc(cc3Cl)Cl)[O-] C12381044
C[C@H](C(=O)[O-])Oc1ccc(cc1OC)/C=C\2/C(=NC(=O)N(C2=O)c3ccc(cc3Cl)Cl)[O-] C12381045
COc1ccc(c(c1)OC)N2C(=O)C(=Cc3cccn3c4ccc(cc4)C(=O)[O-])C(=NC2=S)[O-] C15013385
Cc1ccc(cc1n2c(cc(c2C)/C=C\3/C(=NC(=S)N(C3=O)c4ccc(cc4OC)OC)[O-])C)C(=O)[O-] C00681564
COc1ccc(cc1OC)C(=O)C2=C(C(=O)N([C@H]2c3ccccc3F)CCCCCC(=O)[O-])[O-] C19913541
c1cc(cc(c1)[N+](=O)[O-])[C@H]2C(=C(C(=O)N2CCCCCC(=O)[O-])[O-])C(=O)c3ccc(cc3)Br C20129899
Cc1c(noc1[N-]S(=O)(=O)c2ccc(cc2)NC(=O)[C@@H]3[C@H]4CC[C@@H]([C@H]3C(=O)[O-])C4=C(C)C)C C20343111
Cc1ccnc(n1)[N-]S(=O)(=O)c2ccc(cc2)[N-]S(=O)(=O)c3cc(ccc3Cl)Cl C02377057
Cc1ccc(cc1)N2C[C@H]([N-][C@@H]2SCc3nnc(n3c4ccc(cc4)OC)[S-])c5cccs5 C39336874
CC1=C2C(=NC(=NC2=O)SCC(=O)Nc3cc4ccccc4cc3C(=O)[O-])S[C@@H]1C(=O)[O-] C39667769
c1cc(ccc1[C@H]2C(=C(C(=O)N2c3cc(ccc3Cl)C(=O)[O-])[O-])C(=O)C4CC4)Br C13276671
c1ccc(c(c1)[C@@H]2C(=C(C(=O)N2c3cc(ccc3Cl)C(=O)[O-])[O-])C(=O)C4CC4)Br C13276783
c1cc(c(cc1C(=O)[O-])N2[C@@H](C(=C(C2=O)[O-])C(=O)C3CC3)c4cc(ccc4Cl)[N+](=O)[O-])Cl C13276815
c1cc(c(cc1C(=O)[O-])N2[C@H](C(=C(C2=O)[O-])C(=O)C3CC3)c4cc5c(c(c4)Cl)OCO5)Cl C13276868
c1cc2c(cc1[C@@H]3C(=C(C(=O)N3c4nc5ccc(cc5s4)C(=O)[O-])[O-])C(=O)C6CC6)OCCO2 C13278028
c1ccc(c(c1)[C@@H]2C(=C(C(=O)N2c3nc4ccc(cc4s3)C(=O)[O-])[O-])C(=O)C5CC5)[N+](=O)[O-] C13278036
Cc1c(c(nc(n1)SCC(=O)C2=C[C@@H](N([C@@H]2C)c3ccc(cc3)C(=O)OC)C)[O-])CCC(=O)[O-] C39667922
Cc1c(c(nc(n1)SCC(=O)N([C@@H]2CCS(=O)(=O)C2)C3CCCCC3)[O-])CCC(=O)[O-] C13449196
COc1cc(c(cc1C(=O)[O-])Cl)[N-]S(=O)(=O)c2ccc(cc2C(=O)OC)Br C13464336
C[C@@H]1C=C([C@@H](N1c2ccc(cc2)C(=O)OC)C)C(=O)CSc3nc(c(nn3)CCC(=O)[O-])[O-] C39704045
CC(C)Oc1ccc(cc1OC)[C@H]2C(=C(C(=O)N2c3cccc(c3)C(=O)[O-])[O-])C(=O)c4ccccc4 C13193383
c1cc(sc1)C(=O)C2=C(C(=O)N([C@H]2c3ccc(cc3F)F)c4cc(ccc4Cl)C(=O)[O-])[O-] C13193993
Cc1ccc(cc1N2[C@@H](C(=C(C2=O)[O-])C(=O)c3ccccc3Cl)c4ccc(cc4)C#N)C(=O)[O-] C13194043
c1ccc(c(c1)[C@H]2C(=C(C(=O)N2c3ccc(cc3)CC(=O)[O-])[O-])C(=O)c4ccccc4Cl)Cl C13194577
c1cc(cc(c1)N2[C@@H](C(=C(C2=O)[O-])C(=O)c3ccc4c(c3)OCO4)c5ccc(cc5)Cl)C(=O)[O-] C13213706
c1cc(cc(c1)N2[C@H](C(=C(C2=O)[O-])C(=O)c3ccc4c(c3)OCO4)c5ccc(cc5)Cl)C(=O)[O-] C13213705
c1ccc(c(c1)C(=O)C2=C(C(=O)N([C@H]2c3cc(ccc3Cl)[N+](=O)[O-])c4cccc(c4)C(=O)[O-])[O-])F C13213944
c1cc(cc(c1)N2[C@@H](C(=C(C2=O)[O-])C(=O)c3ccco3)c4cc5c(c(c4)Cl)OCO5)C(=O)[O-] C13214162
c1ccc(c(c1)C(=O)C2=C(C(=O)N([C@@H]2c3ccc(cc3)C#N)c4cc(ccc4Cl)C(=O)[O-])[O-])F C13214710
Cc1ccsc1[C@@H]2C(=C(C(=O)N2c3nc4ccc(cc4s3)C(=O)[O-])[O-])C(=O)c5ccco5 C13218195
Cc1ccc(cc1[N+](=O)[O-])c2ccc(o2)/C=C\3/C(=O)N(C(=S)S3)[C@@H](CCC(=O)[O-])C(=O)[O-] C40567340
Cc1ccc(cc1[N+](=O)[O-])c2ccc(o2)/C=C\3/C(=O)N(C(=S)S3)[C@H](CCC(=O)[O-])C(=O)[O-] C40567342
CC(=O)OCC(=O)[C@@]1(CC[C@H]2[C@]1(CC[C@H]3[C@@H]2CC=C4[C@]3(CC[C@@H](C4)OP(=O)([O-])[O-])C)C)OC(=O)C C43735774
CCc1c(c(c(s1)NC(=O)CSc2nc(c(c(n2)[O-])CCC(=O)[O-])C)C(=O)OCC)C C13448579
Cc1cc(nc(n1)C)[N-]S(=O)(=O)c2ccc3c(c2)[C@@H]4C=CC[C@H]4[C@@H](N3)c5cccc(c5)C(=O)[O-] C12446204
Cc1cc(c(n1c2cc(cc(c2)C(=O)[O-])C(=O)[O-])C)/C=N/c3ccc(c(c3)Cl)Br C59249007
Cc1cc(c(n1c2cc(cc(c2)C(=O)[O-])C(=O)[O-])C)/C=N/NC(=O)COc3cccc4c3nccc4 C59303023
CCO/C(=C/1\C(=O)/C(=C/c2cc(n(c2C)c3ccc(cc3)C(=O)[O-])C)/S\C1=N/c4ccc(cc4)OC)/[O-] C59366116
Cc1cc(nc(n1)C)[N-]S(=O)(=O)c2ccc3c(c2)[C@H]4C=CC[C@H]4[C@H](N3)c5cccc(c5)C(=O)[O-] C14944390
c1cc2c(cc1C(=O)[O-])nc(n(c2=O)C[C@@H]3CCCO3)SCCOc4cc(ccc4Cl)Cl C13053439
Cc1cc(c(n1c2ccc(cc2)Cl)C)C(=O)[C@@H](C)Sc3nc4ccccc4c(=O)n3CC(=O)[O-] C13055414
Cc1cc(c(n1c2ccc(cc2)Cl)C)C(=O)[C@H](C)Sc3nc4ccccc4c(=O)n3CC(=O)[O-] C13055415
c1cc(ccc1/C=C/C(=O)N2CCN(CC2)c3cc4c(cc3F)c(=O)c(cn4C5CC5)C(=O)[O-])Cl C13179375
c1cc(c(cc1Cl)Cl)c2nnc(n2C3CCCCC3)SCC(=O)N4CCCC[C@H]4C(=O)[O-] C13255179
Cc1ccc(cc1)Cn2c(=O)c3ccccc3nc2SCC(=O)N4Cc5ccccc5C[C@H]4C(=O)[O-] C13255904
Cc1cc(c(n1c2ccc(cc2)Cl)C)C(=O)CSc3nc4ccccc4c(=O)n3[C@@H](C)C(=O)[O-] C13333788
Cc1cc(c(n1c2cccc(c2)Cl)C)C(=O)CSc3nc4ccccc4c(=O)n3[C@@H](C)C(=O)[O-] C13334923
CCCCCn1c(=O)c2cc(ccc2nc1SCC(=O)N3CCCC[C@@H]3C(=O)[O-])Br C13397852
CCCCCn1c(=O)c2cc(ccc2nc1SCC(=O)N3CCCC[C@H]3C(=O)[O-])Br C13397855
CCc1c(sc2c1c(=O)n(c(n2)SCC(=O)N3CCCC[C@@H]3C(=O)[O-])c4cccc(c4C)C)C C13397912
CCc1c(sc2c1c(=O)n(c(n2)SCC(=O)N3CCCC[C@H]3C(=O)[O-])c4cccc(c4C)C)C C13397916
c1cc(c(cc1Cl)SCC(=O)N2CCN(CC2)S(=O)(=O)c3cc(cs3)C(=O)[O-])Cl C13399892
CCc1c(sc2c1c(=O)n(c(n2)SCC(=O)N3CCCC[C@H]3C(=O)[O-])c4ccc(c(c4)C)C)C C13402531
CCc1ccccc1n2c(=O)c3ccccc3nc2SCC(=O)N4Cc5ccccc5C[C@H]4C(=O)[O-] C13406273
CCn1c(=O)c2c3c(sc2nc1SCC(=O)N4Cc5ccccc5C[C@@H]4C(=O)[O-])C[C@H](CC3)C C13417316
c1c(cc(cc1C(F)(F)F)N\2[C@H]3CS(=O)(=O)C[C@@H]3S/C2=N\C(=O)CCC(=O)[O-])C(F)(F)F C16740968
c1c(cc(cc1C(F)(F)F)N\2[C@@H]3CS(=O)(=O)C[C@H]3S/C2=N\C(=O)CCC(=O)[O-])C(F)(F)F C16740969
COc1ccccc1[C@H]2C(=C(C(=O)N2CCCn3ccnc3)[O-])C(=O)c4ccc(cc4)Br C06283056
Cc1cc(ccc1OC)C(=O)C2=C(C(=O)N([C@@H]2c3ccc(cc3Cl)Cl)CCN4CCOCC4)[O-] C20102814
Cc1c(sc(n1)c2ccccc2)C(=O)C3=C(C(=O)N([C@H]3c4ccccc4F)CCN5CCOCC5)[O-] C20193029
C[C@@H]1Cc2cc(ccc2O1)C(=O)C3=C(C(=O)N([C@@H]3c4cccc(c4)Br)CCCn5ccnc5)[O-] C09312782
C[C@@H]1Cc2cc(ccc2O1)C(=O)C3=C(C(=O)N([C@H]3c4cccc(c4)Br)CCCn5ccnc5)[O-] C09312780
CC1(CC(=C(C(=O)C1)[C@H]2c3cc(c(cc3CCN2C(=O)CSC(=S)N4CCCC4)OC)OC)[O-])C C08934484
c1cc(ccc1[C@H]2C(=C(C(=O)N2CCN3CCOCC3)[O-])S(=O)(=O)c4ccc(cc4)Cl)Cl C24192974
Cc1csc(n1)c2cc(cn2CC(=O)N3CCCCC3)S(=O)(=O)[N-]c4cccc(c4F)Cl C33307783
c1ccc2c(c1)cc(o2)C(=O)C3=C(C(=O)N([C@H]3c4ccc(cc4)Br)CCCn5ccnc5)[O-] C33383601
Cc1c(sc(n1)N2[C@H](C(=C(C2=O)[O-])C(=O)c3ccc(cc3)F)c4ccccc4F)C(=O)OCC=C C08779274
CCOC(=O)c1c(nc(s1)N2[C@@H](C(=C(C2=O)[O-])C(=O)c3ccc(cc3)C)c4ccc(cc4)Cl)C C00631293
Cc1ccc(c(c1)C(=O)C2=C(C(=O)N([C@H]2c3ccc(cc3)Cl)c4nc(c(s4)C(=O)OC)C)[O-])C C34953165
Cc1ccc(c(c1)C(=O)C2=C(C(=O)N([C@H]2c3cccc(c3)Cl)c4nc(c(s4)C(=O)OC)C)[O-])C C34953404
C[C@@H]1Cc2cc(ccc2O1)C(=O)C3=C(C(=O)N([C@H]3c4ccc(cc4)Cl)CCCN5CCOCC5)[O-] C35004617
Cc1c(sc(n1)N2[C@H](C(=C(C2=O)[O-])C(=O)c3ccc(cc3)F)c4ccc(cc4)F)C(=O)OCC=C C06144024
Cc1c(sc(n1)N2[C@@H](C(=C(C2=O)[O-])C(=O)/C=C/c3ccccc3)c4ccc(c(c4)Cl)Cl)C(=O)C C35420913
Cc1cccn2c1nc(c2C)C(=O)C3=C(C(=O)N([C@H]3c4ccc(cc4)Br)CCCOC)[O-] C35484214
Cc1cc(nc(c1C#N)SCc2cc(ccc2OC)/C=N/n3c(nnc3[S-])C(F)F)C(F)F C13959793
c1ccc2c(c1)cc(o2)C(=O)C3=C(C(=O)N([C@@H]3c4ccc(cc4)Br)CCN5CCOCC5)[O-] C09271539
C[C@H]1Cc2cc(ccc2O1)C(=O)C3=C(C(=O)N([C@@H]3c4cccc5c4cccc5)CCCN6CCOCC6)[O-] C38255374
CC1=C2C(=CC(=O)N=C2S[C@H]1C(=O)[O-])CS[C@@H]3N=C4C(=C5CCCC[C@@H]5S4)C(=O)N3CC=C C39691544
Cc1ccc(cc1)CSc2nnc(s2)N3[C@H](C(=C(C3=O)[O-])C(=O)c4ccco4)c5ccc(cc5)F C39835232
Cc1ccc(cc1)c2c(cn(n2)[C@H]3CC=CC=C3)[C@H]4CC(=NN4C(=O)CCCC(=O)[O-])c5ccccc5 C39987225
CCOc1ccc(cc1C)C(=O)C2=C(C(=O)N([C@@H]2c3ccc(cc3)C)c4nnc(s4)SCC)[O-] C40000156
Cc1cccn2c1nc(c2C(=O)C3=C(C(=O)N([C@@H]3c4cccc(c4)Br)CCCOC)[O-])C C40003595
Cc1cccn2c1nc(c2C(=O)C3=C(C(=O)N([C@@H]3c4ccc(cc4)Br)CCCOC)[O-])C C40003603
Cc1csc(n1)Sc2ccc(cc2)[N-]S(=O)(=O)c3ccc(cc3)S(=O)(=O)N4CCCC4 C40146686
CCO/C(=C/1\C(=O)/C(=C/c2ccc(c(c2)OC)OCC#C)/S\C1=N/c3ccc(cc3)Br)/[O-] C59247328
CCO/C(=C/1\C(=O)/C(=C/c2ccc(c(c2)Br)OCC#N)/S\C1=N/c3ccc(cc3)OC)/[O-] C59437103
CCOC(=O)C1CCN(CC1)[C@@H](c2ccccc2Cl)c3c(cc(n(c3=O)Cc4ccccn4)C)[O-] C38545848
CCN(CC)C(=O)c1c(nc(s1)c2cc(c(n2C)C)S(=O)(=O)[N-]c3cc(ccc3C)Cl)C C65036526
CCN(CC)C(=O)c1c(nc(s1)c2cc(c(n2C)C)S(=O)(=O)[N-]c3cccc(c3C)Cl)C C65036547
c1ccc2c(c1)cccc2/N=N/c3ccc(cc3S(=O)(=O)[O-])/N=N/c4ccc(cc4)S(=O)(=O)[O-] C04411271
c1cc(ccc1C(=O)[O-])N2C(=N/C(=N/c3ccc(cc3)Cl)/C24CCCCC4)SCC(=O)[O-] C02182032
c1cc(c(cc1[N+](=O)[O-])Cl)c2ccc(o2)/C=C/3\C(=O)N(C(=S)S3)[C@H](CC(=O)[O-])C(=O)[O-] C13073945
CC(C)[C@@H](C(=O)[O-])n1c(nnc1SCC(=O)Nc2cc(ccc2C(=O)[O-])Cl)c3cccs3 C13234852
c1cc(sc1)c2nnc(n2CC(=O)[O-])SCC(=O)Nc3c(cc(cc3Cl)Cl)C(=O)[O-] C13236526
Cc1ccc(cc1S(=O)(=O)NCCCN(C)S(=O)(=O)c2cc(ccc2C)C(=O)[O-])C(=O)[O-] C13250999
COc1cc(c(cc1OC)NC(=O)CSc2nc3ccccc3c(=O)n2CC(=O)[O-])C(=O)[O-] C13274433
c1ccc2c(c1)c(=O)n(c(n2)Sc3ccc(cc3[N+](=O)[O-])/C=C/C(=O)[O-])CCCCCC(=O)[O-] C13274835
C=CCn1c(=O)c2c3c(sc2nc1SCC(=O)Nc4cc(cc(c4)C(=O)[O-])C(=O)[O-])CCCC3 C13341842
c1c(cc(cc1C(=O)[O-])NC(=O)CSc2nnc3n2cc(cc3Cl)C(F)(F)F)C(=O)[O-] C13342682
C[C@H]1CN(C[C@@H](O1)C)S(=O)(=O)c2cc(ccc2Cl)C(=O)Nc3cc(ccc3C(=O)[O-])C(=O)[O-] C13391772
c1cc(c(cc1C(=O)[O-])NC(=O)CSc2nnc3n2cc(cc3Cl)C(F)(F)F)C(=O)[O-] C13394759
C=CCn1c(nnc1SCC(=O)Nc2cc(ccc2C(=O)[O-])C(=O)[O-])[C@H]3CCS(=O)(=O)C3 C13405404
CCCn1c(=O)c2cc(sc2nc1SCC(=O)Nc3cc(ccc3C(=O)[O-])C(=O)[O-])CC C13440408
C1CC(CCC1CC2CCC(CC2)NC(=O)[C@H]3[C@H]4C[C@@H]([C@@H]3C(=O)[O-])C=C4)NC(=O)[C@@H]5[C@@H]6C[C@H]([C@@H]5C(=O)[O-])C=C6 C16137688
Cc1ccc(cc1n2c(cc(c2C)/C=C/3\C(=NC(=S)N(C3=O)c4ccc(cc4OC)OC)[O-])C)C(=O)[O-] C19682996
COc1cc(cc(c1OCC#C)Br)/C=C/2\C(=NC(=O)N(C2=O)c3ccc(cc3)C(=O)[O-])[O-] C19939820
Cc1c(noc1[N-]S(=O)(=O)c2ccc(cc2)NC(=O)[C@@H]3[C@@H]4CC[C@H]([C@H]3C(=O)[O-])C4=C(C)C)C C20343114
c1cc(ccc1[C@H]2C(=C(C(=O)N2CCCCCC(=O)[O-])[O-])C(=O)c3ccc(cc3)[N+](=O)[O-])Cl C22146592
c1cc(c(cc1Cl)[N+](=O)[O-])c2ccc(o2)/C=C/3\C(=O)N(C(=S)S3)[C@@H](CC(=O)[O-])C(=O)[O-] C28296959
CCCN(C1=C(C[C@H](N(C1=O)Cc2ccc(cc2)N)c3ccccc3)C)C(=O)[C@H](CC(=O)[O-])C(=O)[O-] C28869619
C/C=C/C=C/C=C/C(=O)O[C@@H]1[C@@H](C2=C(C(=O)N(C2)[C@@H](CCC(=O)[O-])C(=O)[O-])[C@@]3([C@@H]1C(CCC3)(C)C)C)O C31161396
CC(=CCC[C@@]1([C@H]2CC[C@@]([C@H]3[C@@H]2c4c(cc5c(c4O3)CN(C5=O)[C@H](CCC(=O)[O-])C(=O)[O-])O1)(C)O)C)C C31164447
CCOc1cc(cc(c1OCC(=O)[O-])I)/C=C\2/C(=O)NC(=S)N=C2[O-] C01114057
CCOC(=O)C1=C(N=C2N([C@H]1c3ccc(c(c3)OC)OC)C(=CS2)C=C([O-])[O-])C(F)(F)F C36048646
CC1=C2C(=NC(=NC2=O)SCC(=O)Nc3ccc(cc3C(=O)[O-])Br)S[C@H]1C(=O)[O-] C39646819
CC1=C2C(=NC(=NC2=O)CSc3nnc(n3CCC(=O)[O-])c4cccs4)S[C@@H]1C(=O)[O-] C39647071
CC1=C2C(=NC(=NC2=O)SCC(=O)Nc3cc(c(cc3Cl)C(=O)[O-])OC)S[C@H]1C(=O)[O-] C39667772
Cc1ccc(cc1N2[C@H](C(=C(C2=O)[O-])C(=O)C3CC3)c4ccc(c(c4)OCC(C)C)OC)C(=O)[O-] C13277495
CCc1ccc(cc1[N+](=O)[O-])[C@H]2C(=C(C(=O)N2c3cccc(c3)C(=O)[O-])[O-])C(=O)c4ccccc4 C13193390
CCOc1ccccc1[C@H]2C(=C(C(=O)N2c3cc(ccc3Cl)C(=O)[O-])[O-])C(=O)c4cccs4 C13193941
Cc1ccc(cc1N2[C@@H](C(=C(C2=O)[O-])C(=O)c3ccccc3Cl)c4ccccc4[N+](=O)[O-])C(=O)[O-] C13194023
CCc1ccc(cc1[N+](=O)[O-])[C@H]2C(=C(C(=O)N2c3cc(ccc3C)C(=O)[O-])[O-])C(=O)c4cccs4 C13194222
c1ccc(c(c1)C(=O)C2=C(C(=O)N([C@H]2c3cccc(c3)[N+](=O)[O-])c4ccc(cc4)CC(=O)[O-])[O-])Cl C13194581
Cc1ccc(cc1)C(=O)C2=C(C(=O)N([C@H]2c3ccc(c(c3)OC)OCC#N)c4cccc(c4)C(=O)[O-])[O-] C13213456
COc1ccc(cc1OC)C(=O)C2=C(C(=O)N([C@@H]2c3cccc(c3)F)c4cccc(c4)C(=O)[O-])[O-] C13213811
Cc1ccc(cc1)C(=O)C2=C(C(=O)N([C@H]2c3cccc(c3)[N+](=O)[O-])c4cc(ccc4Cl)C(=O)[O-])[O-] C13214533
COc1ccc(cc1OC)[C@@H]2C(=C(C(=O)N2c3cc(ccc3Cl)C(=O)[O-])[O-])C(=O)c4ccco4 C13214794
Cc1ccc(cc1N2[C@@H](C(=C(C2=O)[O-])C(=O)c3ccc(s3)Cl)c4cccc(c4)[N+](=O)[O-])C(=O)[O-] C13215542
Cc1ccc(cc1)C(=O)C2=C(C(=O)N([C@H]2c3ccc(cc3)[N+](=O)[O-])c4cc(ccc4C)C(=O)[O-])[O-] C13215630
c1ccc(c(c1)[C@H]2C(=C(C(=O)N2c3ccc(cc3)CC(=O)[O-])[O-])C(=O)c4ccc(cc4)F)[N+](=O)[O-] C13217142
Cc1ccc(cc1)C(=O)C2=C(C(=O)N([C@H]2c3ccc(cc3)[N+](=O)[O-])c4ccc(cc4)CC(=O)[O-])[O-] C13217303
Cc1c(c(n(n1)c2ccccc2)[O-])[C@@]3([C@H]4[C@@H](NC3=O)N(C(=NC4=O)[O-])CCc5ccccc5)C(F)(F)F C39969025
CCOC(=O)c1c(c(sc1NC(=O)CSc2nc(c(c(n2)[O-])CCC(=O)[O-])C)C(=O)OC)C C13449758
CCO/C(=C\1/[C@H](C(=C(N=C1COCc2[n-]nnn2)C)C(=O)OC)c3cccc(c3Cl)Cl)/[O-] C26467902
CCOc1cc(ccc1O[C@@H](C)C(=O)[O-])/C=C/2\C(=O)N=C(S2)[N-]c3ccc(cc3OC)OC C16917807
COc1cc(ccc1O)[C@@H]2c3c(nc(nc3[O-])SCc4ccc(cc4)[N+](=O)[O-])N=C5C2=C(CCC5)[O-] C35532235
C[C@@H]\1CCCCCCCCCC/C1=N\[N-]C2=NC(=O)[C@H](S2)CC(=O)Nc3ccccc3C(=O)[O-] C22506096
C[C@H]\1CCCCCCCCCC/C1=N\[N-]C2=NC(=O)[C@H](S2)CC(=O)Nc3ccccc3C(=O)[O-] C22506101
CC(C)C(=O)C1=C(C(=O)N([C@@H]1c2ccc(cc2)C(=O)[O-])c3cc(cc(c3)C(=O)OC)C(=O)OC)[O-] C62621093
C[C@]12CC[C@@H]3[C@@H]([C@@H]1CC[C@@H]2OC(=O)CCC(=O)N[C@@H](CS)C(=O)[O-])CCC4=CC(=O)CC[C@@]34C C08741098
C[C@]12CCC(=O)C[C@@H]1CC[C@H]3[C@@H]2CC[C@]4([C@H]3CC[C@H]4OC(=O)CCC(=O)N[C@@H](CS)C(=O)[O-])C C12662996
C[C@@H](C(=O)Nc1ccccc1[N+](=O)[O-])Sc2nc3cc(ccc3c(=O)n2CCCOC)C(=O)[O-] C13023922
Cc1ccccc1n2c(=O)c3ccccc3nc2Sc4ccc(cc4[N+](=O)[O-])C(=O)NCC(=O)[O-] C13036594
c1cc2c(cc1C(=O)[O-])nc(n(c2=O)CCO)SCC(=O)N3CCCc4c3ccc(c4)[N+](=O)[O-] C13047003
COCCCn1c(=O)c2ccc(cc2nc1SCC(=O)NCc3ccc4c(c3)OCO4)C(=O)[O-] C13047419
Cc1cc(c(n1[C@@H](C)COC)C)C(=O)CSc2nc3cc(ccc3c(=O)n2C[C@H](C)O)C(=O)[O-] C13051667
C[C@@H](Cn1c(=O)c2ccc(cc2nc1S[C@H](C)C(=O)N[C@@H]3CCCc4c3cccc4)C(=O)[O-])O C13051921
C[C@@H](Cn1c(=O)c2ccc(cc2nc1SCC(=O)N3CCc4c3ccc(c4)[N+](=O)[O-])C(=O)[O-])O C13052544
C[C@]12CC/C(=N\OCC(=O)N[C@@H](CS)C(=O)[O-])/C=C1CC[C@@H]3[C@@H]2CC[C@]4([C@@H]3CC[C@@]4(C#C)O)C C08964716
C[C@]12CC/C(=N\OCC(=O)N[C@H](CS)C(=O)[O-])/C=C1CC[C@H]3[C@@H]2CC[C@]4([C@@H]3CC[C@@]4(C#C)O)C C08964719
C/C(=N\NC(=O)c1cn(c2c1cccc2)C)/c3ccc(cc3)S(=O)(=O)N4CCCC[C@@H]4C(=O)[O-] C13186891
Cc1c(c(n2c(n1)nc(n2)S[C@H](C)C(=O)Nc3ccc(cc3Cl)[N+](=O)[O-])C)CCC(=O)[O-] C13209919
COc1cc(ccc1OC(F)F)CNC(=O)CSc2ncc(n2c3ccc(cc3)F)C(=O)[O-] C13218809
C[C@H](C(=O)N[C@@H]1CCS(=O)(=O)C1)Sc2nc3cc(ccc3c(=O)n2CCCOC)C(=O)[O-] C13233899
COc1cc(c(cc1OC)NC(=O)CSc2nnc(n2CC=C)[C@H]3CCS(=O)(=O)C3)C(=O)[O-] C13273462
Cn1ccnc1[C@H](c2ccccc2)NC(=O)CSc3nnc(n3CCC(=O)[O-])c4cccs4 C13403228
C[C@@H](C(=O)[O-])n1c(nnc1SCC(=O)NCc2ccccc2OC(F)(F)F)c3cccs3 C13443658
COc1ccc(cc1N2C[C@H](CC2=O)C(=O)Nc3c(cc(c(c3OC)OC)OC)C(=O)[O-])Cl C13445174
COc1ccc(cc1N2C[C@@H](CC2=O)C(=O)Nc3c(cc(c(c3OC)OC)OC)C(=O)[O-])Cl C13445177
COCCOc1cc(c(cc1OC)C(=O)[O-])NC(=O)Cn2cc(cc(c2=O)Cl)C(F)(F)F C13453537
C[C@@]12CC[C@H]3[C@H]([C@@H]1CC[C@@H]2OC(=O)CCC(=O)N[C@@H](CS)C(=O)[O-])CCC4=CC(=O)CC[C@@]34C C16042086
CCOC(=O)c1c(c(c([nH]1)C)C(=O)C2=C(C(=O)N([C@H]2c3ccc(o3)C)CCN4CCOCC4)[O-])C C20193267
Cc1ccc(cc1)c2nnc(n2CC(=O)N[C@H](CC(=O)OC(C)C)c3ccccc3[N+](=O)[O-])[S-] C12862092
Cc1cc(no1)N2[C@@H](C(=C(C2=O)[O-])C(=O)c3c(c([nH]c3C)C)C)c4cc(c(c(c4)OC)OC)OC C25107125
[H]/[S+]=c/1\nc(c(c(n1CCCC)[O-])C2=[NH+]c3ccccc3S[C@@H]([C@@H-]2)c4ccc(c(c4)O)OC)[O-] C26599888
CCCCN1C(=O)[C@H]2[C@@H](N[C@@]([C@@H]2C1=O)(Cc3ccc(cc3)[N+](=O)[O-])C(=O)[O-])c4ccc(cc4)C(=O)OC C34849084
C[C@@H](C(=O)[O-])O[C@@H]1[C@@H]([C@@H](O[C@@H]2[C@@H]1O[C@@H](OC2)c3ccco3)Oc4ccccc4Cl)NC(=O)C C35057299
C[C@@H](C(=O)[O-])O[C@H]1[C@@H]([C@@H](O[C@@H]2[C@@H]1O[C@@H](OC2)c3ccco3)Oc4ccccc4Cl)NC(=O)C C35057305
C[C@@H](C(=O)[O-])O[C@H]1[C@@H]([C@@H](O[C@@H]2[C@@H]1O[C@@H](OC2)c3ccco3)Oc4ccccc4C(=O)C)NC(=O)C C35057338
C[C@H](C(=O)[O-])O[C@H]1[C@@H]([C@@H](O[C@@H]2[C@@H]1O[C@@H](OC2)c3ccco3)Oc4ccc(cc4)C(=O)C)NC(=O)C C35057351
C[C@H](C(=O)[O-])NC(=O)C[C@H]1C(=O)N=C(S1)N2[C@@H](CC(=N2)c3ccc(cc3)F)c4ccc(cc4)F C35072754
Cc1cc(no1)[N-]S(=O)(=O)c2ccc(cc2)NC(=S)NC(=O)c3ccc(cc3Cl)Cl C02135615
CCOC(=O)c1ccc(cc1)NC(=S)N2CCN(CC2)CC/N=C/C3=C(CC(CC3=O)(C)C)[O-] C13544271
CCOc1ccccc1[C@H]2[C@@H](C(=NC(=C2C#N)SCC(=O)Nc3nccs3)[O-])C(=O)OCC C04078192
C[C@@H](C(=O)[O-])NC(=O)c1ccc(c(c1)[N+](=O)[O-])N2CCCN(CC2)c3ccc(cn3)C(F)(F)F C13037524
CCN(CC)S(=O)(=O)C1=CC=C2N=N[C@@H](N2C1)SCc3[nH]c(=O)c4ccc(cc4n3)C(=O)[O-] C39668099
c1cc(c(c(c1)Cl)c2ccc(o2)/C=C/3\C(=O)N(C(=S)S3)[C@H](CCC(=O)N)C(=O)[O-])Cl C39862272
C[C@@H]1Cc2cc(ccc2O1)C(=O)C3=C(C(=O)N([C@@H]3c4ccc(c(c4)OC)OC)CCOCCO)[O-] C40094929
C[C@H]1Cc2cc(ccc2O1)C(=O)C3=C(C(=O)N([C@@H]3c4ccc(c(c4)OC)OC)CCOCCO)[O-] C40094931
CN(C)c1ccc(cc1)[C@@H]2C(=C(C(=O)N2CCOCCO)[O-])C(=O)c3cc4cccc(c4o3)OC C40097879
c1cc(ccc1[C@@H]2C(=C(C(=O)N2CCO)[O-])C(=O)c3ccc(cc3)S(=O)(=O)N4CCCC4)[N+](=O)[O-] C40111656
c1cc(c(cc1Br)S(=O)(=O)/N=C(/CCCN2C(=O)CNC2=O)\[O-])Br C40129664
C#CCCN1C(=O)[C@H]2[C@H](N[C@@]([C@@H]2C1=O)(Cc3ccccc3)C(=O)[O-])c4cc(ccc4[N+](=O)[O-])Cl C33905876
C=CCCN1C(=O)[C@H]2[C@H](N[C@@]([C@@H]2C1=O)(Cc3ccccc3)C(=O)[O-])c4ccc(c(c4)[N+](=O)[O-])Cl C33905881
Cc1ccccc1[C@@H]2[C@H]3[C@@H](C(=O)N(C3=O)CCc4ccccn4)[C@@](N2)(Cc5ccc(cc5)[N+](=O)[O-])C(=O)[O-] C43218322
CC[C@@H](C)[C@H](C(=O)[O-])NC(=O)CO/N=C/1\CC[C@]2([C@@H]3CC[C@@]4([C@@H]([C@H]3CCC2=C1)CC[C@@]4(C)O)C)C C43743416
CC(C)[C@@H](C(=O)[O-])NC(=O)CO/N=C/1\CC[C@]2([C@@H]3CC[C@@]4([C@@H]([C@H]3CCC2=C1)CC[C@@]4(C#C)O)C)C C43743444
Cc1c(noc1[N-]S(=O)(=O)c2ccc(cc2)NC(=O)CN3CCN(C3=O)c4ccc(cc4)F)C C49380505
Cc1ccc(cc1[N-]S(=O)(=O)C)NC(=O)[C@H](C)SCc2[nH]c(=O)c3c(c(sc3n2)C)C C62566628
C1=CC2[C@@H]3[C@@H](C1[C@@H]4[C@H]2C(=O)N(C4=O)CCCC(=O)[O-])C(=O)N(C3=O)CCCC(=O)[O-] C04017491
c1cc2c(cc1C(SCC(=O)[O-])SCC(=O)[O-])OCO2 C02009464
c1c2c(cc3c1c(=O)n(c3=O)CC(=O)[O-])c(=O)n(c2=O)CC(=O)[O-] C02464617
CN1C(=O)/C(=C\c2ccc(cc2)C(=O)N[C@@H](CCC(=O)[O-])C(=O)[O-])/SC1=S C05374732
CCn1cc(c(=O)c2c1nc(cc2)C)C(=O)N[C@@H](C)C(=O)N[C@@H](C)P(=O)([O-])[O-] C01582145
Cc1cn(c(=O)[nH]c1=O)[C@H]2CC[C@@H](O2)COP(=O)([O-])[O-] C01610271
Cc1cn(c(=O)[nH]c1=O)[C@H]2CC[C@H](O2)COP(=O)([O-])[O-] C01610269
Cc1cn(c(=O)[nH]c1=O)[C@@H]2[C@H]([C@@H]([C@@H](O2)COP(=O)([O-])[O-])C)OC C06504934
CC(=O)OCC1=C(N2[C@H]([C@H](C2=O)NC(=O)CCC(=O)[O-])SC1)C(=O)[O-] C09851545
CC1=C(N2[C@H]([C@H](C2=O)NC(=O)CCC(=O)[O-])SC1)C(=O)[O-] C10041292
Cn1c2ccccc2c(=O)c(c1[O-])/C(=N/c3nnc(s3)S(=O)(=O)N)/[O-] C17028593
CS(=O)(=O)[N-]c1c(c2c(s1)CCC[C@H]2C(=O)[O-])C#N C19754501
c1ccc2c(c1)c(nn(c2=O)CC(=O)Nc3[n-]c(c(n3)C#N)C#N)[O-] C26276060
COc1cc(ccc1O)[C@H]2c3c(nc(nc3[O-])[O-])NC4=C2C(=O)CCC4 C17781847
c1cc(ccc1/C=N/NC(=O)Cc2c(=O)[nH]c(nn2)[O-])C(=O)[O-] C35999883
Cn1ccc(n1)C(=O)NNC(=C)c2c(nc(=O)sc2[O-])[O-] C36621492
c1c(c(cc(c1[N-]S(=O)(=O)CCCC(=O)[O-])F)F)C(=O)N C37015036
c1c(cc(cc1Cl)Cl)C(=O)N[C@@H](CCC(=O)[O-])C(=O)[O-] C37387637
c1c2c(sc1C(=O)N[C@@H](CCC(=O)[O-])C(=O)[O-])CCC2 C37387811
C[C@H]1Cc2cccc3c2n1c(c(c3=O)C(=O)c4[n-]nnn4)[O-] C17112016
C1=CC2[C@@H]3[C@@H](C1[C@@H]4[C@@H]2C(=O)N(C4=O)CCCC(=O)[O-])C(=O)N(C3=O)CCCC(=O)[O-] C04017490
Cc1c(ccc(c1)c2cc(c(cc2)/N=N/S(=O)(=O)[O-])C)/N=N/S(=O)(=O)[O-] C03098189
C[C@H](C(=O)NC(=O)NC)Sc1nc(c(nn1)CCC(=O)[O-])[O-] C13235722
C[C@@H](C(=O)N[C@H]1CCS(=O)(=O)C1)Sc2nc(c(nn2)CCC(=O)[O-])[O-] C13235826
CN(CC(=O)NC1CC1)C(=O)N[C@H](CCC(=O)[O-])C(=O)[O-] C42692450
C[C@H]1CCCC[C@H]1CNC(=O)N[C@@H](CCC(=O)[O-])C(=O)[O-] C42870484
CC(C)[C@H](C(=O)[O-])NC(=O)CC1(CCCCCC1)C(=O)[O-] C43433025
COc1ccccc1N2C=NC3=CC(=C([O-])[O-])C=C[C@@H]3C2=O C44563488
C[C@H](c1[n-]nnn1)NS(=O)(=O)c2cc(n(c2)C)C(=O)[O-] C44929808
CCCn1cc(cc1C(=O)[O-])S(=O)(=O)[N-]c2cc[nH]n2 C48798855
CC[C@@H]1CO[C@@H](CN1C(=O)N[C@@H](CCC(=O)[O-])C(=O)[O-])C C48916995
CC[C@@H]1CO[C@H](CN1C(=O)N[C@@H](CCC(=O)[O-])C(=O)[O-])C C48916999
C[C@H](C(=O)[O-])S(=O)(=O)[N-]c1ccc(nc1)n2cncn2 C49048316
Cc1nnc(s1)/N=C(/c2c(c3c([nH]c2=O)CCCC3)[O-])\[O-] C06813465
C[C@@H](CNS(=O)(=O)c1ccc(c(c1)[N+](=O)[O-])[O-])C(=O)[O-] C54333755
Cc1c(c(nc(n1)[O-])SC)C(=O)N[C@H](CC(C)C)C(=O)[O-] C37430948
Cc1c(c(nc(n1)[O-])SC)C(=O)N2CCC[C@@H]2C(=O)[O-] C37435589
Cc1c(c(nc(n1)[O-])SC)C(=O)NC2(CCCC2)C(=O)[O-] C37456327
CCC[C@](C)(C(=O)[O-])NC(=O)c1c(nc(nc1SC)[O-])C C36338235
Cc1cc(n2c(n1)nc(n2)/N=C(/[C@@H](C)N3C(=O)c4ccccc4C3=O)\[O-])[O-] C21171290
Cc1c(c(nc(n1)[O-])SC)C(=O)N(CCOC)CC(=O)[O-] C49606590
Cc1c(c(nc(n1)[O-])SC)C(=O)N[C@]2(CCSC2)C(=O)[O-] C43509099
Cc1c(c(nc(n1)[O-])SC)C(=O)N(C)C(C)(C)C(=O)[O-] C61150734
CC[C@H](C(=O)[O-])n1c(cc(=O)c(c1CN(C)CC(=O)[O-])O)C C62387253
Cc1c(c(=O)n(c(c1/N=N/c2cc(ccc2Cl)S(=O)(=O)[O-])[O-])CCO)C#N C19823347
CC1=NN([C@@H]([C@@H]1/N=N/c2[n-]c(nn2)C(=O)[O-])O)c3ccccc3 C39351995
Cc1ccc(cc1)C(c2c(=O)[nH]c(nc2[O-])C)c3c(=O)[nH]c(nc3[O-])C C15658883
c1ccc2=[NH+]CC(=c2c1)C[C@@H](C(=O)[O-])N/C=C\3/C(=NC(=NC3=O)[O-])[O-] C63480115
c1ccc2c(c1)c(=O)c(c[nH]2)/C(=N/c3[n-]nc(n3)c4ccccn4)/[O-] C65061130
c1ccc(cc1)N2[C@H](NN=C2SCC(=O)[O-])Cc3[n-]nnn3 C65526635
c1cc(ccc1c2ccc(o2)/C=C/3\C(=O)N(C(=S)S3)[C@@H](CC(=O)[O-])C(=O)[O-])[N+](=O)[O-] C01797776
c1cc(ccc1c2ccc(o2)/C=C\3/C(=O)N(C(=S)S3)[C@H](CCC(=O)[O-])C(=O)[O-])[N+](=O)[O-] C02277663
c1cc(ccc1c2ccc(o2)/C=C\3/C(=O)N(C(=S)S3)[C@H](CC(=O)[O-])C(=O)[O-])[N+](=O)[O-] C01797779
c1ccc(c(c1)c2ccc(o2)/C=C/3\C(=O)N(C(=S)S3)[C@@H](CC(=O)[O-])C(=O)[O-])Cl C13075876
C=CCn1c(=O)c2ccc(cc2nc1SCC(=O)N3CCC(CC3)C(=O)[O-])C(=O)[O-] C13230712
c1cc(cc(c1)Cl)n2c(nnn2)SCC(=O)Nc3cc(cc(c3)C(=O)[O-])C(=O)[O-] C13233028
Cc1ccc(cc1C)n2c(nnn2)SCC(=O)Nc3cc(cc(c3)C(=O)[O-])C(=O)[O-] C13233318
Cc1c(c(n2c(n1)nc(n2)SCC(=O)Nc3cc(ccc3C(=O)[O-])Cl)C)CC(=O)[O-] C13234351
Cc1c(c(n2c(n1)nc(n2)SCC(=O)Nc3cc(ccc3Cl)C(=O)[O-])C)CC(=O)[O-] C13234355
CC(C)Cn1c(=O)c2ccc(cc2nc1Sc3ccc(cc3C(=O)[O-])S(=O)(=O)NC)C(=O)[O-] C13273983
c1cc(ccc1c2nnc(n2CC(=O)[O-])Sc3ccc(cc3[N+](=O)[O-])C(=O)[O-])Cl C13274314
Cc1cccc(c1NC(=O)CSc2nc3ccccc3c(=O)n2[C@@H](C)C(=O)[O-])C(=O)[O-] C13274489
C[C@@H](C(=O)[O-])Oc1ccc(cc1)/C=C\2/C(=O)N(C(=S)S2)c3ccc(cc3)C(=O)[O-] C16932858
c1ccc(c(c1)[C@H]2C(=C(C(=O)N2CCCC(=O)[O-])[O-])C(=O)c3ccc(cc3)[N+](=O)[O-])F C19794631
c1ccc(c(c1)[C@@H]2C(=C(C(=O)N2CCCC(=O)[O-])[O-])C(=O)c3ccc(cc3)[N+](=O)[O-])F C13617152
CCOc1cc(ccc1O[C@@H](C)C(=O)[O-])/C=C/2\C(=NC(=O)N(C2=O)c3ccc(cc3)C)[O-] C19824192
CCOc1cc(ccc1O[C@H](C)C(=O)[O-])/C=C/2\C(=NC(=O)N(C2=O)c3ccc(cc3)C)[O-] C19824196
CCn1cc(c(n1)C(=O)[O-])N(Cc2ccccc2Cl)C(=O)c3c(cnn3C)C(=O)[O-] C20615823
CC(C)c1c(c(cc(n1)C2CCCCC2)c3ccc(cc3)F)C#C[P@](=O)(C[C@@H](CC(=O)[O-])O)[O-] C26717323
CN\1C(=O)/C(=C/c2cc(cc(c2[O-])OC)[N+](=O)[O-])/S/C1=N\c3cccc(c3)C(=O)[O-] C35657105
Cc1cc(nc(n1)[N-]S(=O)(=O)c2ccc(cc2)NC(=O)C(=O)c3c4ccccc4[nH]c3[O-])C C39556043
C=CCN1[C@@H](Nc2cc(ccc2C1=O)C(=O)[O-])SCc3[nH]c(=O)c4ccc(cc4n3)C(=O)[O-] C39646884
CCN1[C@@H](Nc2cc(ccc2C1=O)C(=O)[O-])SCc3[nH]c(=O)c4ccc(cc4n3)C(=O)[O-] C39646932
CSc1ccc(cc1)[C@@H]2C(=C(C(=O)N2c3cc(ccc3Cl)C(=O)[O-])[O-])C(=O)C4CC4 C13276773
COc1cc(ccc1OCC=C)[C@H]2C(=C(C(=O)N2c3cc(ccc3Cl)C(=O)[O-])[O-])C(=O)C4CC4 C13276802
COc1cc(cc(c1OC)Cl)[C@@H]2C(=C(C(=O)N2c3cc(ccc3Cl)C(=O)[O-])[O-])C(=O)C4CC4 C13276837
Cc1c(c(nc(n1)SCC(=O)N([C@@H]2CCS(=O)(=O)C2)C3CCCC3)[O-])CCC(=O)[O-] C13450079
C1CCC2=C(CC1)S[C@H]([C@H]2C#N)NC(=O)CSc3nc(c(nn3)CCC(=O)[O-])[O-] C39703867
C[C@@H]1C=C([C@H](N1c2ccc3c(c2)OCO3)C)C(=O)CSc4nc(c(nn4)CCC(=O)[O-])[O-] C39704355
Cc1ccsc1[C@@H]2C(=C(C(=O)N2c3cc(ccc3Cl)C(=O)[O-])[O-])C(=O)c4ccco4 C13214845
Cc1ccc(cc1N2[C@@H](C(=C(C2=O)[O-])C(=O)c3ccc(c(c3)OC)OC)c4cccs4)C(=O)[O-] C13215897
COc1cc(cc(c1OC)S(=O)(=O)[N-]c2ccc(cc2Cl)Br)/C=C/C(=O)[O-] C13348329
COc1ccccc1C(c2c(=O)[nH]c(nc2[O-])SC)c3c(=O)[nH]c(nc3[O-])SC C08716675
c1ccc(c(c1)c2ccc(o2)/C=C\3/C(=O)N(C(=S)S3)[C@@H](CCC(=O)[O-])C(=O)[O-])[N+](=O)[O-] C40564504
c1ccc(c(c1)c2ccc(o2)/C=C\3/C(=O)N(C(=S)S3)[C@H](CCC(=O)[O-])C(=O)[O-])[N+](=O)[O-] C40564508
c1cc(c(cc1[N+](=O)[O-])Cl)c2ccc(o2)/C=C\3/C(=O)N(C(=S)S3)[C@H](CCC(=O)[O-])C(=O)[O-] C40567359
c1cc(c(cc1Cl)c2ccc(o2)/C=C\3/C(=O)N(C(=S)S3)[C@H](CCC(=O)[O-])C(=O)[O-])Cl C40567438
Cc1cc(nc(n1)C)[N-]S(=O)(=O)c2ccc(cc2)NC(=O)[C@H]3CCCC[C@@H]3C(=O)[O-] C32566517
c1ccc2c(c1)c(=O)n(c(n2)SCc3[nH]c(=O)c4ccc(cc4n3)C(=O)[O-])CCC(=O)[O-] C13233483
C[C@@H](C(=O)[O-])n1c(=O)c2ccccc2nc1SCc3[nH]c(=O)c4ccc(cc4n3)C(=O)[O-] C13233588
Cc1cc(c(n1c2ccc(cc2)Br)C)C(=O)CSc3nc(c(nn3)CCC(=O)[O-])[O-] C13092691
CCOc1cc(ccc1O[C@H](C)C(=O)[O-])/C=C\2/C(=NC(=O)N(C2=O)c3ccc(cc3)C)[O-] C14011055
COc1cc(c(cc1OC(F)F)[N-]S(=O)(=O)c2cc(sc2Cl)Cl)C(=O)[O-] C59000070
Cc1cc(c(cc1S(=O)(=O)Nc2cccc(c2)n3c(c(n(c3=O)C4CC4)[O-])[O-])OC)OC C59000195
COc1cc(c(cc1OC(F)F)C(=O)[O-])[N-]S(=O)(=O)c2cc([nH]c2)C(=O)N3CCCC3 C60060025
Cc1c2cc(cnc2n(n1)C)S(=O)(=O)[N-]c3cc(c(cc3C(=O)[O-])OC)OC(F)F C60353853
CCCCn1c2ccccc2c(=O)c(c1[O-])C(=O)N/N=C(/C)\c3c(=O)c4ccccc4[nH]c3[O-] C06162162
Cc1cc(c(c(=O)[nH]1)[C@H](c2cc(c(c(c2)OC)OC)OC)[C@@H]3C(=CC(=NC3=O)C)[O-])[O-] C10217691
Cc1cc(c(c(=O)[nH]1)[C@H](c2cc(c(cc2OC)OC)OC)[C@@H]3C(=CC(=NC3=O)C)[O-])[O-] C09189914
Cc1cc(c(c(=O)[nH]1)[C@@H](c2cc(c(cc2OC)OC)OC)[C@H]3C(=CC(=NC3=O)C)[O-])[O-] C09189914
c1cc2c(cc1C(=O)[O-])ncnc2N3CCC(CC3)C(=O)[O-] C01293318
c1cc(c(cc1N=C=S)S(=O)(=O)[O-])/C=C/c2ccc(cc2S(=O)(=O)[O-])N=C=S C06844860
c1cc(c(cc1S(=O)(=O)N2CCC[C@H]2C(=O)[O-])[N+](=O)[O-])[O-] C13027817
c1c(c(c(c(c1Br)[N+](=O)[O-])C(=O)[O-])[N+](=O)[O-])[O-] C02573848
COc1cc(cc(c1[O-])[N+](=O)[O-])/C=C\2/C(=NC(=S)S2)[O-] C12418407
c1nc2c(c3c(s2)CC[C@@H]3C(=O)[O-])c(=O)n1CCC(=O)[O-] C19763996
c1nc2c(c3c(s2)CCC[C@H]3C(=O)[O-])c(=O)n1CCC(=O)[O-] C19764849
Cc1nc2c(c3c(s2)CCC[C@@H]3C(=O)[O-])c(=O)n1[C@@H](C)C(=O)[O-] C19764926
CN1C(=O)/C(=C/c2ccc(c(c2)[N+](=O)[O-])[O-])/C(=NC1=S)[O-] C19814689
C[C@H](C(=O)[O-])N1[C@H](C(=C(C1=O)[O-])C(=O)C)c2ccc(cc2)[N+](=O)[O-] C20057920
c1ccc(c(c1)OCc2nc3ncc(c(n3n2)[O-])C(=O)[O-])Cl C20134273
c1cc(c(cc1S(=O)(=O)N2CSC[C@H]2C(=O)[O-])[N+](=O)[O-])[O-] C21509856
CC[C@H](C(=O)[O-])Sc1nnc2n1c(cc(n2)[O-])C(C)(C)C C21774331
COc1cc(c(cc1OC)[N-]S(=O)(=O)C(F)F)C(=O)[O-] C21811839
Cn1cc(c2c1c(=O)n(c(n2)[O-])c3ccc(cc3)Cl)C(=O)[O-] C26422062
c1ccc(c(c1)[N+](=O)[O-])S(=O)(=O)[N-]c2cccc(n2)C(=O)[O-] C33811202
CCCn1cc(cc1C(=O)[O-])S(=O)(=O)[N-]c2cc(no2)C C36864109
c1c(c(cc(c1[N+](=O)[O-])F)F)[N-]S(=O)(=O)CCC(=O)[O-] C37047506
c1c(c[n-]c1C(=O)N2[C@@H]3CCCC[C@@H]3C[C@@H]2C(=O)[O-])[N+](=O)[O-] C37264350
c1cc(nc(c1C(=O)N2CCC[C@H]2C(=O)[O-])[O-])C(F)(F)F C37435177
c1cc(cc(c1)[N-]S(=O)(=O)N2CCC[C@@H](C2)C(=O)[O-])C#N C37655746
c1cc(cc(c1)[N-]S(=O)(=O)N2CCC[C@H](C2)C(=O)[O-])C#N C37655747
c1c(cc(cc1F)F)[N-]S(=O)(=O)N2CCCC[C@H]2C(=O)[O-] C37655891
c1cc(c(c(c1)F)[N-]S(=O)(=O)N2CCCC[C@H]2C(=O)[O-])F C37656276
c1cc(c(nc1)Cl)[N-]S(=O)(=O)N2CCCC[C@@H]2C(=O)[O-] C37656336
Cc1c(c(sn1)[N-]S(=O)(=O)N2CCCCCC2)C(=O)[O-] C37675828
CC(=O)C1=C(C(=O)N([C@H]1c2ccccc2Cl)CC(=O)[O-])[O-] C19848551
c1cc2c(c(c1)[N-]S(=O)(=O)CCC(=O)[O-])C(=O)N=NC2=O C39560385
C1=C[C@H](N=C1)/C=C/2\C(=O)N(C(=S)S2)[C@H](CC(=O)[O-])C(=O)[O-] C39909960
C[C@H](C(=O)N1CCC(CC1)c2nc3c(c(n2)[O-])nccn3)C(=O)[O-] C40820015
Cc1c(nc(nn1)n2c(cc(n2)c3cccs3)C(=O)[O-])[O-] C41125480
C[C@H](CN(C)S(=O)(=O)c1ccc(c(c1)[N+](=O)[O-])[O-])C(=O)[O-] C42703703
c1c(c(c(c(c1F)F)[O-])F)C(=O)N[C@@]2(CCSC2)C(=O)[O-] C43508506
c1cc(nnc1C(=O)N2CCc3c(ccs3)[C@H]2C(=O)[O-])[O-] C44591858
c1cc(ccc1[C@@H]2C[C@H]3C[C@@H]2[C@@H]([C@@H]3C(=O)[O-])C(=O)[O-])[N+](=O)[O-] C44804379
COCCN(CC(=O)[O-])C(=O)c1cc(c(c(c1F)[O-])F)F C49606261
C1CCO[C@H](C1)/C(=N/c2nnc(s2)SCC(=O)[O-])/[O-] C50959577
c1cc(ncc1C#N)[N-]S(=O)(=O)N2CCCC[C@H]2C(=O)[O-] C51953599
Cn1cc(cc1C(=O)[O-])S(=O)(=O)[N-]c2ccc(cn2)C#N C51953606
Cc1c(cc(o1)C(=O)[O-])S(=O)(=O)[N-]c2c(ccs2)C#N C55311394
CCO/C(=N\[N-]S(=O)(=O)c1ccc(cc1C)[N+](=O)[O-])/[O-] C32586171
CS(=O)(=O)[N-]/N=C/1\C=C2C(=C/C(=N\[N-]S(=O)(=O)C)/C2)C1 C16940685
C[C@@H](C(=O)[O-])S[C@H]1CC(=O)N(C1=O)c2nc(cs2)CC(=O)[O-] C16900832
CCN(C(=O)c1cc(c(c(c1F)[O-])F)F)C(C)(C)C(=O)[O-] C61149156
CCN(C[C@@H](C)C(=O)[O-])C(=O)c1c(nc(nc1SC)[O-])C C61215876
Cc1c(c(nc(n1)[O-])SC)C(=O)N2CC[C@](C2)(C)C(=O)[O-] C62913608
C[C@@H]1CN(C[C@H](O1)C)S(=O)(=O)[N-]c2c(nccn2)C(=O)[O-] C63216476
c1cnc(c(n1)C(=O)[O-])[N-]S(=O)(=O)[C@@H]2CCS(=O)(=O)C2 C63216499
CSc1nc2c(c(n1)[O-])nn(n2)c3ccc(cc3)C(=O)[O-] C25503807
CN/C(=C(\C#N)/C(=C\1/CCN(C1=O)c2ccc(c(c2)F)F)/[O-])/[O-] C66509631
c1c(cc(c(c1C=C2C(=O)NC(=O)NC2=O)O)Cl)Cl C03157519
c1cc2nnc(n2nc1NN)C(C(F)(F)F)(F)F C05945704
c1nc(c2c3c(sc2n1)CCC3)N4C[C@@H](C[C@@H]4C(=O)N)O C12850469
CC1=CC(=C2C(=O)NC(=S)NC2=O)C=C(N1CCO)C C16756357
CCc1c(nc([nH]c1=O)N2CCC(CC2)C(=O)N)C C22454191
c1cc(nc(c1)NC(=O)[C@@H]2CSC(=O)N2)C#CCO C37549442
c1cc(nc(c1)NC(=O)c2ccc[nH]c2=O)C#CCCO C37550475
Cc1nnc(s1)Sc2ccc(cn2)/C(=N/O)/N C37668977
C[C@@]12[C@@](C1(C#N)C#N)(C(=O)N[C@@]2(c3ccccc3)N)C#N C36556794
C1[C@@H]2CO[P@](=O)(N[NH+]2C[C@@H]3[C@@H]1C=C(C(=C3)O)F)[O-] C39469037
C[C@@H](c1ccc(cc1)Cl)Nc2c(=O)[nH]c(=O)[nH]n2 C42220428
C[C@@]1(CCS(=O)(=O)C1)NNC(=O)NC2CCCC2 C42822727
CCc1nccn1c2c(cc3c(n2)CCCC3)/C(=N/O)/N C43410666
C[C@@H]1CCCCN1C(=O)C2(CCOCC2)/C(=N/O)/N C44783308
CCN1CCN(CC1)C(=O)C2(CCCC2)/C(=N/O)/N C44784620
C1CCC(C1)(/C(=N\O)/N)C(=O)N2CCN(CC2)C3CC3 C44785894
CC1(CCCCC1)NS(=O)(=O)c2cn(nc2N)C C45040858
C[C@@H]1CN(CC(O1)(C)C)c2ccc(cn2)/C(=N/O)/N C45694019
CNC(=O)NNC(=O)c1cc(cn1C)Br C48645191
CN(C[C@@H]1CCCO1)c2cc3c(cc2N)OCC(=O)N3 C48947388
Cc1c(sc(n1)NC(=O)C(C)(C)NC(=O)NC)C C49141949
Cc1c(c([nH]c1C(=O)Nc2c[nH]nc2C)C)C(=O)C C49476567
CN(c1ccc(cc1)F)S(=O)(=O)c2c[nH]nc2N C49964846
Cc1c(c(n[nH]1)C(=O)N2CCO[C@H]3[C@@H]2CCCC3)N C50306169
CC1(CN(CCO1)C(=O)c2c(c(n[nH]2)C3CC3)N)C C50323897
Cc1c(n(c2c1c(nc(n2)C)N)[C@H]3CCCNC3=O)C C50396989
C[C@H](c1nncn1C)Nc2ccc3c(c2N)cccn3 C50417278
CC(C)c1ncc(c(n1)C(=O)N2CCC[C@H](C2)CO)N C50693181
c1cc(nc(c1Cl)C(=O)N2CCN(CC2)CCO)N C50693221
Cc1cc(ccc1Sc2nnc(o2)C)/C(=N/O)/N C51038142
CC(C)c1ncc(c(n1)C(=O)N2CCCCC2)NN C51121782
c1cc(ncc1C(=O)N2CCO[C@@H]3[C@@H]2CCCC3)NN C51124230
c1cc2c(cc1C(=O)N[C@@H]3CCCC[C@@H]3O)NC(=O)CO2 C51991685
C[C@H]1C[C@H]1NS(=O)(=O)c2c(nc3n2ccs3)N C52302695
Cc1cc(nc(c1/C(=N/O)/N)Sc2cc(nn2C)C)C C52309959
c1cnc(nc1C2=NC3=C(C2)C(=O)NC[C@H]3C4CCC4)N C52426213
CCC1(CNC(=O)C2=C1N=C(C2)c3ccnc(n3)N)CC C52551534
Cc1csc(n1)[N-]S(=O)(=O)c2ccc[nH+]c2N C50635123
C[C@@]1(CCS(=O)(=O)C1)Nc2c(nccn2)C(=S)N C54398155
CCc1c2c(n[nH]1)OC(=C([C@]23CN4CCC3CC4)C#N)N C39325429
c1csc2c1nc(nc2[O-])Cn3cc[nH+]c3CN C51004234
c1cc(nc(c1Cl)CN2C(=O)CCCCC2=O)NN C61639320
Cc1ccn(c(=O)c1)Cc2nc(c3ccsc3n2)NN C61909729
CN(c1cccc(c1)C#N)C(=O)c2ccc(nc2)NN C61949884
C[C@H]1CCCN(C1)C(=O)c2c(c(ns2)C(=O)NC)N C62006752
c1nc(c(c(n1)Cl)N)NC[C@@H]2CCS(=O)(=O)C2 C62364313
CCC1(CCN(CC1)C(=O)N2CCC[C@H](C2)[NH3+])C(=O)[O-] C62846952
CC[C@@]1(CCCN(C1)C(=O)N2CCC[C@@H](C2)[NH3+])C(=O)[O-] C62874496
CC[C@]1(CCCN(C1)C(=O)N2CCC[C@@H](C2)[NH3+])C(=O)[O-] C62874497
C1=CN=C2C(=CC=N2)[C@H]1N[C@@]3(C=CN=C4C3=CC=N4)N C64033200
Cc1cc(c(cc1CSCC(=O)Nc2cc(cc(c2)C(=O)[O-])C(=O)[O-])OC)OC C13169614
Cc1ccc(cc1NC(=O)CSc2nc3cc(ccc3c(=O)n2C)C(=O)[O-])C(=O)[O-] C13232384
c1ccc(c(c1)n2cnnc2SCC(=O)Nc3cc(cc(c3)C(=O)[O-])C(=O)[O-])F C13266959
C=CCn1c(=O)c2ccc(cc2nc1Sc3ccc(cc3[N+](=O)[O-])C(=O)[O-])C(=O)[O-] C13273716
CC(C)Cn1c(=O)c2ccc(cc2nc1Sc3ccc(cc3[N+](=O)[O-])C(=O)[O-])C(=O)[O-] C13273982
C[C@@H](C(=O)[O-])n1c(nnc1Sc2ccc(cc2[N+](=O)[O-])/C=C/C(=O)[O-])c3cccs3 C13274281
C[C@@H](C(=O)[O-])n1c(nnc1Sc2ccc(cc2[N+](=O)[O-])C(=O)[O-])c3cccs3 C13274283
c1cc(sc1)c2nnc(n2CCC(=O)[O-])Sc3ccc(cc3[N+](=O)[O-])/C=C/C(=O)[O-] C13274298
CC(C)[C@H](C(=O)[O-])n1c(=O)c2ccccc2nc1Sc3ccc(c(c3)C(=O)[O-])[N+](=O)[O-] C13274542
Cc1cccc(c1)n2c(nnc2SCC(=O)Nc3cc(cc(c3)C(=O)[O-])C(=O)[O-])C C13364126
c1cc(ccc1F)S(=O)(=O)N2CCC[C@H]2C(=O)Nc3cc(ccc3C(=O)[O-])C(=O)[O-] C13392342
Cc1ccc(cc1)n2c(nnc2SCC(=O)Nc3cc(ccc3C(=O)[O-])C(=O)[O-])C C13414763
c1cc(ccc1N2C(=O)[C@@H](SC2=O)CC(=O)Nc3cc(ccc3C(=O)[O-])C(=O)[O-])F C16925083
c1cc(ccc1N2C(=O)[C@H](SC2=O)CC(=O)Nc3cc(ccc3C(=O)[O-])C(=O)[O-])F C16925086
C[C@H](C(=O)[O-])Oc1ccc(cc1)/C=C\2/C(=O)N(C(=S)S2)c3ccc(cc3)C(=O)[O-] C16932855
CCOc1cc(cc(c1[O-])[N+](=O)[O-])/C=C\2/C(=NC(=O)N(C2=O)c3ccc(cc3)C(C)C)[O-] C15722682
Cc1ccc(cc1)C(=O)C2=C(C(=O)N([C@@H]2c3ccccc3[N+](=O)[O-])CCCC(=O)[O-])[O-] C09280201
CCc1ccccc1N2C(=O)/C(=C\c3ccc(c(c3)OC)O[C@@H](C)C(=O)[O-])/C(=NC2=O)[O-] C19824376
c1cc(ccc1C(=O)C2=C(C(=O)N([C@@H]2c3ccc4c(c3)OCO4)CCC(=O)[O-])[O-])Cl C19904657
Cc1ccc(cc1)C(=O)C2=C(C(=O)N([C@@H]2c3cccc(c3)[N+](=O)[O-])CCCC(=O)[O-])[O-] C09235923
Cc1ccc(cc1)C(=O)C2=C(C(=O)N([C@H]2c3cccc(c3)[N+](=O)[O-])CCCC(=O)[O-])[O-] C09235919
CCOc1cc(ccc1O[C@@H](C)C(=O)[O-])/C=C/2\C(=O)N=C(S2)[N-]c3cccc(c3)Cl C16917933
COc1cc(cc(c1[O-])[N+](=O)[O-])/C=C(/c2nc3cc(ccc3c(n2)[O-])C(=O)OC)\Cl C21191326
Cc1c(cc(cc1Cl)S(=O)(=O)[N-]c2cc3c(cc2C(=O)[O-])OCCO3)[N+](=O)[O-] C23324004
CC\1=NN(C(=O)/C1=C\c2cc(c(c(c2)OC)[O-])[N+](=O)[O-])c3ccc(c(c3)C(=O)[O-])Cl C27501275
CCn1c(c(c(n1)C)CCN(C)c2ccc(cc2[N-]S(=O)(=O)c3ccc(cc3)C)C(=O)[O-])C C33254134
Cc1ccc(cc1[N-]C2=NC(=O)/C(=C\c3ccc(c(c3)OC)O[C@@H](C)C(=O)[O-])/S2)Cl C15013304
CCN\1C(=O)/C(=C/c2cc(cc(c2[O-])OC)[N+](=O)[O-])/S/C1=N\c3cccc(c3)C(=O)[O-] C35656250
c1cc(ccc1NC(=O)[C@H]2CC=CC[C@@H]2C(=O)[O-])S(=O)(=O)[N-]c3ccc(nn3)Cl C36610972
c1cc(ccc1NC(=O)[C@@H]2CC=CC[C@H]2C(=O)[O-])S(=O)(=O)[N-]c3ccc(nn3)Cl C36610973
Cc1ccc(cc1NC(=O)CSC2=NC(=O)C3=C([C@H](SC3=N2)C(=O)[O-])C)C(=O)[O-] C39646825
c1cc(ccc1CC(=O)[O-])N2[C@H](C(=C(C2=O)[O-])C(=O)C3CC3)c4ccc(cc4)[N+](=O)[O-] C13277809
Cc1c(c(nc(n1)S[C@H](C)C(=O)N[C@H](C)c2ccc(cc2Cl)Cl)[O-])CCC(=O)[O-] C13449131
Cc1ccc(c(c1Cl)NC(=O)CSc2nc(c(nn2)CCC(=O)[O-])[O-])Cl C13092578
c1ccc(c(c1)[C@@H]2C(=C(C(=O)N2c3cc(ccc3Cl)C(=O)[O-])[O-])C(=O)c4cccs4)F C13193950
COc1ccccc1C(=O)C2=C(C(=O)N([C@H]2c3cccs3)c4cc(ccc4Cl)C(=O)[O-])[O-] C13214592
Cc1ccc(cc1N2[C@H](C(=C(C2=O)[O-])C(=O)c3ccc(c(c3)OC)OC)c4cccs4)C(=O)[O-] C13215898
Cc1ccc(cc1N2[C@H](C(=C(C2=O)[O-])C(=O)c3ccco3)c4cc5c(cc4OC)C[C@@H](O5)C)C(=O)[O-] C13216255
CC(C)(C)OC(=O)N[C@@H](Cc1cc(c(c(c1[O-])Br)F)[N+](=O)[O-])C(=O)[O-] C44319321
Cc1cc(no1)[N-]S(=O)(=O)c2ccc(cc2)/N=C/c3c(c4ccccc4oc3=O)[O-] C44827568
CCCN(c1nnc(s1)[S-])S(=O)(=O)c2cc(cc(c2OC)OC)/C=C/C(=O)[O-] C13252162
CCOc1ccc(cc1)[N-]S(=O)(=O)c2cc(ccc2Cl)/C(=N/c3[nH]ncn3)/[O-] C23141893
c1cc(c(cc1S(=O)(=O)[N-]c2cc3c(cc2C(=O)[O-])OCCCO3)[N+](=O)[O-])Cl C39709757
Cc1ccc(cc1S(=O)(=O)[N-]c2cc(c(cc2C(=O)[O-])OC)OC(F)F)[N+](=O)[O-] C58999922
Cc1cc(cc(c1C)S(=O)(=O)[N-]c2cc(c(cc2C(=O)[O-])OC)OC(F)F)[N+](=O)[O-] C59000055
Cc1cc(nc(n1)[N-]S(=O)(=O)c2ccc(cc2)/N=C/c3cc(ccc3[O-])[N+](=O)[O-])C C36656454
Cc1cccc(c1S(=O)(=O)[N-]c2ccc(c(c2)Cl)[N-]S(=O)(=O)C)[N+](=O)[O-] C55583546
COc1cc(c(cc1OC(F)F)C(=O)[O-])[N-]S(=O)(=O)c2ccccc2[N+](=O)[O-] C60059957
COc1cc(c(c(c1)OC)[N-]S(=O)(=O)c2ccc(c(c2)[N+](=O)[O-])Cl)C(=O)[O-] C60362424
Cc1cc(c(c(=O)[nH]1)[C@@H](c2cc(c(c(c2)Cl)OC)OC)[C@H]3C(=CC(=NC3=O)C)[O-])[O-] C13624026
CSc1c(c(sn1)SC)C(=O)NCc2ccc(cc2)C(=O)[O-] C02806910
c1cc(c(c(c1)Cl)Cl)c2ccc(o2)C(=O)NCCCC(=O)[O-] C12940876
Cc1cc(nc(c1C(=O)[O-])SCC(=O)N[C@@H](C)c2cccs2)C C13022946
Cc1ccc(cc1)[C@H](CC(=O)[O-])NC(=O)/C=C/c2ccc(cc2)OC(F)F C13180256
Cc1c(cccc1Cl)NC(=O)CSc2nc(cs2)CC(=O)[O-] C13414432
CCCc1nnc(n1CC(=O)N[C@H](C)c2cccc(c2)C(F)(F)F)[S-] C23547420
CC(C)CCNS(=O)(=O)c1cc(cc(c1F)C(=O)[O-])Br C37311080
CCc1ccc(cc1)[C@@H]2C(=C(C(=O)N2CCCO)[O-])C(=O)c3cccs3 C40046311
Cc1ccc(cc1)[C@H]2C(=C(C(=O)N2CCCO)[O-])C(=O)c3ccc(cc3)C C40047175
CCN(CC)c1ccc(cc1)[C@H]2C(=C(C(=O)N2)[O-])C(=O)c3ccc(cc3)F C40124447
Cc1ccc(cc1)[C@@H]2C(=C(C(=O)N2)[O-])C(=O)c3ccc(cc3)OCC=C C40125136
COc1ccccc1C2(CCC2)CNC(=O)[C@@H]3[C@H]4C[C@@H]([C@@H]3C(=O)[O-])C=C4 C41536786
CC(C)(C)OC(=O)N[C@@H](Cc1cc(cs1)Br)C(=O)[O-] C02392345
c1ccc(c(c1)CCNC(=O)CCn2c(nnc2[S-])c3cccs3)F C45579037
CCC[C@@H](c1cccs1)NS(=O)(=O)c2cc(cs2)C(=O)[O-] C48772151
CC[C@@H](C)NS(=O)(=O)c1c(cc(cc1Cl)/C=C/C(=O)[O-])Cl C49595028
CCCCNC(=O)[C@H]1CCCN(C1)C(=O)Cc2c(nc(s2)[S-])C C50739029
Cc1cccc(c1)N/C(=C(\C#N)/C(=O)[C@@H](C)Oc2cccc(c2)Cl)/[O-] C50753378
Cc1cc(c(n1C2CCCCC2)C)/C=C\C(=C(/C#N)\C(=O)NCC=C)\[O-] C50850468
CC(C)COCC/C(=C(\C#N)/C(=O)Nc1ccc(c(c1)Cl)F)/[O-] C50951114
Cc1ccc(s1)CNC(=O)CCn2c(nnc2[S-])c3cccs3 C53775910
CC[C@H](C)CNS(=O)(=O)c1ccc(cc1Br)C(=O)[O-] C54468355
Cc1ccc(cc1)/C=C\S(=O)(=O)[N-]c2ccccc2C(=O)NCC=C C55566892
CCCc1nnc(n1CC(=O)N[C@H](C)c2ccccc2C(F)(F)F)[S-] C55671505
C[C@@H](Cc1ccccc1F)NC(=O)c2cc(ccc2[N-]S(=O)(=O)C)F C56146830
CC(C)CCSCC(=O)Nc1ccc(c(c1)Cl)[N-]S(=O)(=O)C C56392251
CC(C)Sc1ccc(cc1)C(=O)Nc2ccccc2[N-]S(=O)(=O)C C56409800
CCCNC(=O)c1ccc(cc1Cl)[N-]S(=O)(=O)c2cccs2 C57121139
Cc1ccc(cc1F)C(=O)/N=C(\Nc2ccccc2)/[N-]Cc3ccncc3 C45940020
c1cc(ccc1C(=O)/N=C(\Nc2cc(cc(c2)F)F)/[N-]C[C@@H]3CCCO3)F C46133148
Cc1cccc(c1C)[N-]S(=O)(=O)c2ccc(s2)CCNC(=O)C C58165917
Cc1ccc(c(c1)F)[N-]S(=O)(=O)c2ccc(s2)CCNC(=O)C C58173105
Cc1cccc(c1)/C=C/C(=O)N[C@H](C)c2ccccc2[N-]S(=O)(=O)C C45780657
Cc1ccc(s1)/C=C/C(=O)N[C@@H](C)c2cccc(c2)[N-]S(=O)(=O)C C46703803
C[C@@H](c1cccc(c1)[N-]S(=O)(=O)C)NC(=O)C2(CCC2)c3ccccc3 C57293958
CCS(=O)(=O)[N-]c1ccc(cc1)NC(=O)C2(CCC2)c3ccc(cc3)F C58532491
CS(=O)(=O)[N-]c1ccccc1CNC(=O)Cc2cccc3c2cccc3 C58952243
CCCN(CCCl)c1ccc(cc1)/C=C/2\C(=O)NC(=S)N=C2[O-] C59402649
c1ccc(c(c1)C(F)(F)F)S(=O)(=O)[N-]c2ccc(cc2OCCO)F C60060043
Cc1ccc(cc1)[N-]S(=O)(=O)C[C@@H](C)C(=O)NCc2ccccc2F C62075706
c1ccc(cc1)[N-]S(=O)(=O)CCNC(=O)Cc2ccc(cc2)Cl C62162910
C[C@H](CC(=O)NCCS(=O)(=O)[N-]c1ccccc1)c2ccccc2 C62216132
C/C(=C\c1ccccc1)/C(=O)NCCS(=O)(=O)[N-]c2ccccc2 C62313399
Cc1cccc(c1C)N/C(=C(\C#N)/C(=O)[C@@H](C)Oc2ccc(c(c2)F)F)/[O-] C62676016
Cc1ccc(cc1[N-]S(=O)(=O)C)NC(=O)CSCCC(C)C C64474199
CCS(=O)(=O)[N-]c1ccccc1C(=O)N[C@@H](C)c2ccccc2C C65835620
CS(=O)(=O)[N-]c1ccccc1C(=O)NCC2(CC2)c3ccc(cc3)Cl C66756314
CSCc1ccc(cc1)NC(=O)c2ccc(c(c2)[N-]S(=O)(=O)C)F C66778300
CCS(=O)(=O)[N-]c1ccc(cc1)NC(=O)[C@@H]2C[C@H]2c3cccc(c3)F C67206580
CCCS(=O)(=O)[N-]c1ccccc1C(=O)N[C@H]2C[C@H]2c3cccc(c3)F C67332495
Cc1ccc(cc1)[C@H](CC(=O)[O-])NS(=O)(=O)c2ccc(s2)Cl C07716704
Cc1cc(nc(c1C(=O)[O-])SCC(=O)N[C@@H](C)c2ccc(cc2)F)C C13022687
Cc1ccc(s1)S(=O)(=O)N[C@@H](CC(=O)[O-])c2ccccc2Cl C13078826
C[C@H]1CCC[C@@H]([C@@H]1C)NS(=O)(=O)c2ccc(cc2)CCC(=O)[O-] C13087595
Cc1ccc2c(coc2c1C)CC(=O)N[C@@H](CC(=O)[O-])c3ccc(cc3)F C13177523
Cc1ccc(cc1)[C@@H](CC(=O)[O-])NC(=O)/C=C/c2ccc(cc2)OC(F)F C13180253
Cc1ccc(cc1Cl)/C=C/C(=O)N[C@@H](CC(=O)[O-])c2ccc(cc2)OC C13189230
COc1ccc(cc1CSCC(=O)[O-])C(=O)/C=C/c2ccc(cc2)O C13216658
C[C@H]1CCC[C@H]([C@@H]1C)NC(=O)CSc2nc(cs2)CC(=O)[O-] C13414674
CC(C)CCNS(=O)(=O)c1ccc(cc1Br)C(=O)[O-] C19844367
Cc1cc(cc(c1NC(=O)CC2(CCCCC2)CC(=O)[O-])C)SC#N C29011494
C[C@H](c1ccc(s1)Cl)NS(=O)(=O)c2ccc(s2)CC(=O)[O-] C35252703
Cc1cc(c(c(c1)C)S(=O)(=O)NC[C@@H](CCC(=O)[O-])C(F)(F)F)C C01802376
c1ccc(cc1)c2nc(cs2)CCNC(=O)[C@@H]3CC=CC[C@H]3C(=O)[O-] C04167012
c1ccc(cc1)/C=C/[C@@H]2C(=C(C(=O)N2CCCO)[O-])C(=O)c3cccs3 C40046435
c1ccc(cc1)C(=O)C2=C(C(=O)N([C@H]2c3cccc(c3)Cl)CCCO)[O-] C40046999
Cc1ccc(cc1)[C@@H]2C(=C(C(=O)N2CCCO)[O-])C(=O)c3ccc(cc3)F C40052750
CCCOc1ccc(cc1)[C@H]2C(=C(C(=O)N2)[O-])C(=O)c3cccs3 C40115627
Cc1cc(ccc1OCC=C)C(=O)C2=C(C(=O)N[C@@H]2c3ccccc3)[O-] C40123838
CCCOc1cccc(c1)[C@H]2C(=C(C(=O)N2)[O-])C(=O)c3ccc(cc3)F C40124397
CCC(CC)c1nnc(s1)NC(=O)Cc2c(nc(s2)[S-])C C41792358
c1cc2c(nc1)nc(c3n2ccc3)S/C=C(/NCCc4cccs4)\[O-] C43813506
CC(C)(C)OC(=O)N[C@H](Cc1cc(cs1)Br)C(=O)[O-] C02579387
CC(C)(C)OC(=O)N[C@H](Cc1cc(ccc1F)Br)C(=O)[O-] C44296034
COc1ccccc1N/C(=C(\C#N)/C(=O)[C@@H]2C[C@@H]2c3cccc(c3)Cl)/[O-] C50206006
CCCNc1ccccc1S(=O)(=O)[N-]c2ncc(s2)Br C50659785
Cc1cc(c(cc1Cl)OC)N/C(=C(\C#N)/C(=O)Cc2ccc(cc2)F)/[O-] C50800300
COc1ccccc1N/C(=C(\C#N)/C(=O)c2ccc(cc2)SC(F)F)/[O-] C50923818
COc1ccc(cc1Cl)N/C(=C(\C#N)/C(=O)CCc2ccsc2)/[O-] C50974335
CC[C@@H](C)CNS(=O)(=O)c1ccc(c(c1Cl)C(=O)[O-])Cl C54468684
C=CCNC(=O)c1ccc(cc1)[N-]S(=O)(=O)c2ccc(cc2F)Cl C55664157
CCCc1nnc(n1CC(=O)N[C@@H](C)c2ccccc2C(F)(F)F)[S-] C55671504
Cc1c(sc(n1)[S-])CC(=O)Nc2ccc(c(c2)F)OCCOC C55726644
C[C@H](Cc1ccccc1F)NC(=O)c2cc(ccc2[N-]S(=O)(=O)C)F C56146831
c1ccc(c(c1)C(=O)NC2CC2)[N-]S(=O)(=O)/C=C/c3ccc(cc3)Cl C07054385
Cc1ccccc1N/C(=N\C(=O)c2ccc(cc2)F)/[N-]Cc3ccccn3 C46125325
CCS(=O)(=O)[N-]c1ccc(cc1)NC(=O)C2(CCC2)c3cccc(c3)F C58532500
C[C@@H](c1cccc(c1)[N-]S(=O)(=O)C)NC(=O)C(C)(C)c2ccccc2 C58776611
Cc1ccc(cc1)[N-]S(=O)(=O)C[C@H](C)C(=O)Nc2ccccc2F C62123959
Cc1ccc(cc1)[N-]S(=O)(=O)C[C@H](C)C(=O)Nc2ccc(c(c2)F)F C62160657
Cc1ccc(c(c1)N/C(=C(\C#N)/C(=O)c2csc(n2)CC(C)C)/[O-])C C64101175
CS(=O)(=O)[N-]c1ccc(cc1C(=O)NCCc2cccc(c2)F)Cl C64486580
CCS(=O)(=O)[N-]c1ccccc1C(=O)N[C@@H](C)c2ccc(cc2F)F C65835703
C[C@H](/C(=C(\C#N)/C(=O)NC(C)C)/[O-])Oc1ccccc1C(F)(F)F C66230834
CCS(=O)(=O)[N-]c1ccc(cc1C)NC(=O)[C@H]2C[C@@H]2c3ccccc3 C66319968
c1ccc(c(c1)/C=C/S(=O)(=O)[N-]c2ccc(cc2OCCO)F)Cl C66583061
C[C@@H](c1cccc(c1)[N-]S(=O)(=O)C)NC(=O)[C@@H]2C[C@@H]2c3cccc(c3)F C67163671
C[C@@H](c1cccc(c1)[N-]S(=O)(=O)C)NC(=O)[C@H]2C[C@@H]2c3cccc(c3)F C67163673
C[C@@H](c1ccccc1[N-]S(=O)(=O)C)NC(=O)[C@@H]2C[C@@H]2c3cccc(c3)F C67164038
CCS(=O)(=O)[N-]c1ccc(cc1)NC(=O)[C@H]2C[C@@H]2c3cccc(c3)F C67206579
c1cc(c(c(c1)Cl)Cl)NC(=O)Cc2nc(cs2)CC(=O)[O-] C08024046
c1cnccc1CCNC(=O)c2cc(c(cc2C(=O)[O-])Cl)Cl C00808157
Cc1ccsc1/C=C/C(=O)N[C@H](CC(=O)[O-])c2ccc(cc2)OC C13189516
c1cc(ccc1[C@H](CC(=O)[O-])NC(=O)Cc2ccc3c(c2)CCO3)Cl C13256651
C[C@@H](C(=O)Nc1c(cccc1F)F)Sc2c(cccn2)C(=O)[O-] C13310142
C[C@@H]1CCCC[C@H]1NC(=O)CSc2nc(cs2)CC(=O)[O-] C13415278
Cc1cc(ccc1F)CNS(=O)(=O)c2cc(cs2)C(=O)[O-] C13455352
Cc1cc(cc(c1NC(=O)CC2(CCCC2)C(=O)[O-])C)SC#N C13469832
CC(C)C[C@H](C(=O)[O-])N1C(=O)/C(=C/c2cccc(c2)O)/SC1=S C16935062
CC[C@H](C)[C@H](C(=O)[O-])N1C(=O)/C(=C/c2ccc(cc2)O)/SC1=S C16935286
CCSC1=C([C@@H](C(=C(N1)[O-])C(=O)OC)c2ccccc2Cl)C#N C19848389
Cc1ccsc1/C=C/C(=O)Nc2ccc(c(c2)[N-]S(=O)(=O)C)F C25515946
CCOCc1ccccc1CNC(=O)[C@@H]2[C@@H]3C[C@H]([C@@H]2C(=O)[O-])C=C3 C27056441
CC[C@@H](c1ccc(cc1)C)NC(=O)c2ccccc2[N-]S(=O)(=O)C C30864710
Cc1ccccc1CCNC(=O)c2ccccc2[N-]S(=O)(=O)C C32498776
CC[C@H](C)[C@H](C(=O)[O-])Nc1c2c3c(sc2ncn1)C[C@@H](CC3)C C34691214
Cc1cc(c(s1)C)[C@H](C)NS(=O)(=O)c2cc(cs2)C(=O)[O-] C35252679
CC[C@@H](c1ccc(cc1)Br)NS(=O)(=O)CCC(=O)[O-] C37030230
Cc1c(c(sn1)NC(=O)CSc2ccc(cc2)Cl)C(=O)[O-] C37675694
c1cc(c(cc1Br)NC(=O)CSCC#N)C(=O)[O-] C37742429
CCc1cc(cc(c1NC(=O)[C@H]2[C@H]3C[C@@H]([C@@H]2C(=O)[O-])C=C3)C)SC#N C39679699
CC(C)CC(=O)C1=C(C(=O)N([C@@H]1c2ccc(cc2)Cl)CCCO)[O-] C40358550
CC1(Cc2cccc(c2O1)OCCNC(=O)c3cccnc3[S-])C C40512483
Cc1c(sc(n1)NC(=O)c2ccc(c(c2F)F)F)CCC(=O)[O-] C40691426
C[C@@H](CN(C)C(=O)NCc1ccccc1Br)C(=O)[O-] C42709498
c1ccc(cc1)CN/C(=C/Sc2c3cccn3c4cccnc4n2)/[O-] C43813427
c1cc(c(cc1Cl)Cl)C(=O)c2cc([nH]c2)C(=O)CC(=O)[O-] C44379552
CNC(=O)Cc1ccccc1[N-]S(=O)(=O)c2ccccc2Cl C47905850
Cc1ccc(s1)CNS(=O)(=O)c2cc(ccc2F)C(=O)[O-] C48445298
Cc1ccc(s1)[C@H](C)NS(=O)(=O)c2cc(cs2)C(=O)[O-] C48742848
c1ccnc(c1)N/C(=C(\C#N)/C(=O)[C@@H]2C[C@@H]2c3cccc(c3)Cl)/[O-] C50206453
COc1ccc(cc1Cl)N/C(=C(\C#N)/C(=O)[C@H]2CCC=CC2)/[O-] C50974141
COC(=O)C(=O)C1=C(NC(=N[C@H]1c2cccs2)[S-])c3cccs3 C52538472
Cc1ccc(cc1S(=O)(=O)NC[C@@H](C)C(=O)[O-])Br C54333939
C[C@@H](CNC(=O)N(C)Cc1ccccc1Br)C(=O)[O-] C54336360
C[C@@H](CNC(=O)N(C)Cc1cc(sc1)Br)C(=O)[O-] C54336728
C[C@@H](CNC(=O)N(C)Cc1cc(cs1)Br)C(=O)[O-] C54336742
c1csc2c1[C@@H](CCC2)Nc3nnc(s3)SCC(=O)[O-] C61364848
c1ccc(cc1)[C@H]2C[C@@H]2C(=O)NCCS(=O)(=O)[N-]c3ccccc3 C62216232
CC(C)CN(CC(=O)[O-])C(=O)Nc1ccc(cc1Cl)Br C62743933
c1cc(ccc1[C@H]2CC(=C(C(=O)C2)/C=N/CCc3cnc[nH]3)[O-])F C03766891
CCCc1nnc(n1CC(=O)NCCc2ccccc2Cl)[S-] C63700605
CCSc1ccc(cn1)NC(=O)c2ccc(nc2[O-])C(F)(F)F C63711169
CCS(=O)(=O)[N-]c1ccccc1C(=O)N[C@@H](C)c2cccs2 C58355981
Cc1cc(c(cc1Cl)OC)NC(=O)C[C@]2(CCSC2)C(=O)[O-] C64610378
C[C@H](c1ccccc1)NC(=O)c2ccc(c(c2)[N-]S(=O)(=O)C)F C65565188
CCS(=O)(=O)[N-]c1ccccc1C(=O)N[C@H]2C[C@H]2c3ccccc3 C65897167
C=CCN/C(=C(\C#N)/C(=O)c1csc(n1)c2ccc(s2)Cl)/[O-] C66508252
CC(C)(C)SCCNC(=O)c1ccc2c(c1)nc(=S)n(c2[O-])C C66737471
Cc1c(sc(n1)[S-])CC(=O)NCc2ccccc2n3cccn3 C67359653
c1c(cnc(c1Cl)N/N=C/C(=C(\C(=O)[O-])/Cl)/Cl)C(F)(F)F C02569431
CC(C)C[C@H](C(=O)[O-])N1C(=O)/C(=C/c2ccc(cc2)O)/SC1=S C05371234
C[C@H]1CCCC[C@@H]1NC(=O)CSc2nc(cs2)CC(=O)[O-] C13415275
C[C@H](c1ccc(c(c1)F)OC)NC(=O)[C@@H]2[C@@H]3C[C@H]([C@@H]2C(=O)[O-])C=C3 C13469418
CCOC(=O)NC(/C(=C(/C)\[O-])/C(=O)C)(C(F)(F)F)C(F)(F)F C03832819
Cc1ccc(s1)S(=O)(=O)[N-]c2ccccc2C(=O)NCC=C C24070781
CCOCc1ccccc1CNC(=O)[C@H]2[C@@H]3C[C@H]([C@@H]2C(=O)[O-])C=C3 C27056447
CC(C)C[C@@H](C(=O)[O-])NC(=O)/C(=C\c1ccc(cc1)C(C)C)/C#N C33463985
Cc1cc(c(s1)C)[C@@H](C)NS(=O)(=O)c2cc(cs2)C(=O)[O-] C35252676
Cc1c(sc(n1)[S-])CC(=O)N[C@@H](C)c2ccc(cc2)n3ccnc3 C12547746
c1c(cc(c(c1C(=O)[O-])F)S(=O)(=O)NCC(F)(F)F)Cl C37311086
CN(CCCC(=O)[O-])C(=O)Nc1c(cc(cc1Br)F)F C37393072
COCCSCC(=O)Nc1cc(ccc1C(=O)[O-])Br C37742466
c1ccc(c(c1)CNS(=O)(=O)c2ccc(s2)C(=O)[O-])Cl C38058489
Cc1cc(c(s1)C)[C@@H](C)NS(=O)(=O)c2ccc(s2)C(=O)[O-] C38058820
CS(=O)(=O)[N-]c1ccccc1C(=O)NCCSc2ccccc2 C06268658
Cc1ccc(cc1)C(=O)C2=C(C(=O)N([C@H]2c3cccs3)C[C@H](C)O)[O-] C02503983
CCOCc1ccccc1CNC(=O)[C@H]2[C@H]3C[C@@H]([C@@H]2C(=O)[O-])C=C3 C40086321
CC(C)CC(=O)C1=C(C(=O)N([C@H]1c2ccc(cc2)O)CC(C)C)[O-] C40358145
CC[C@H](C)N(CC(=O)[O-])C(=O)Nc1c(ccc(c1Cl)C)Cl C40534504
COc1ccccc1C2(CC2)NC(=O)[C@@H]3[C@H]4C[C@@H]([C@@H]3C(=O)[O-])C=C4 C41536890
Cc1c(sc(n1)[S-])CC(=O)NC[C@@H]2CN(CCO2)CC(C)C C41822920
CCN(Cc1cccc(c1)NC(=O)Cc2c(nc(s2)[S-])C)C(=O)C C42057759
C[C@@H](c1ccc(cc1Cl)Cl)NC(=O)N(CC(=O)[O-])C2CC2 C42275003
CC(C)(C)OC(=O)N[C@@H](CC(=O)[O-])c1c(cccc1Cl)Cl C02505694
C[C@@H](C(=O)NCC#C)Oc1c(cccc1Br)/C=C/C(=O)[O-] C48797687
c1cc(ccc1N/C(=C(\C#N)/C(=O)c2ccoc2)/[O-])SC(F)F C49485186
CCNc1c(cccn1)S(=O)(=O)[N-]c2ccc(c(c2)F)Cl C50674617
COc1ccc(cc1Cl)N/C(=C(\C#N)/C(=O)c2ccsc2)/[O-] C50974362
c1cc(c(c(c1)Cl)Cl)N/C(=C(\C#N)/C(=O)CC[C@@H]2CCCO2)/[O-] C50980882
CCCCN/C(=C(\C#N)/C(=O)C1=Cc2cc(ccc2OC1)Cl)/[O-] C51008567
CN/C(=C(\C#N)/C(=O)Cc1csc(n1)c2ccccc2Cl)/[O-] C51348673
c1c(cc(c(c1Cl)S(=O)(=O)NC2CCC2)Cl)/C=C/C(=O)[O-] C52215032
Cc1ccc(cc1)/C=C\S(=O)(=O)[N-]c2ccc(cc2)C(=O)NC C55567322
c1cc(sc1)[C@@H]2C(=C(C(=O)N2CCO)[O-])C(=O)c3ccc(cc3)Cl C15920016
CS(=O)(=O)[N-]c1ccccc1CNC(=O)[C@H]2C[C@@H]2c3ccccc3F C60473818
CCN([C@@H](C)CC(=O)[O-])C(=O)Nc1c(cc(cc1Br)F)F C61213388
CC(C)(C[C@@H](c1cc2c(cc1Br)OCCO2)O)CC(=O)[O-] C61825772
CNC(=O)c1ccccc1[N-]S(=O)(=O)CCc2ccccc2F C62065463
c1ccc(cc1)[N-]S(=O)(=O)CCNC(=O)c2ccccc2Cl C62162938
c1ccc(cc1)[N-]S(=O)(=O)CCNC(=O)c2ccc(c(c2F)F)F C62162954
C[C@H](C(=O)NC1CC1)Oc2ccc(cc2Br)/C=C/C(=O)[O-] C62703626
c1cc(c(c(c1)Br)NC(=O)CSCC#N)C(=O)[O-] C62826471
C[C@@H](c1ccc(cc1)F)NC(=O)c2cc(ccc2[N-]S(=O)(=O)C)F C63642110
CCC(CC)CN(CC)C(=O)c1ccc2c(c1)nc(=S)[nH]c2[O-] C63810180
C[C@@H](C(=O)NCc1ccsc1)n2c(nnc2[S-])c3cccs3 C65552615
C[C@@H](c1ccccc1)NC(=O)c2ccc(c(c2)[N-]S(=O)(=O)C)F C65565187
Cc1ccc(cc1[N-]S(=O)(=O)C)C(=O)NCc2ccc(cc2)SC C55747388
CCS(=O)(=O)[N-]c1ccccc1C(=O)NCc2c(ccs2)C C65843253
Cc1c(c(=O)nc([nH]1)SCC(=O)[O-])CCSC2CCCC2 C16854061
CC[C@@H](C)[C@@H](C(=O)[O-])NC(=O)N1CCC(CC1)C(=O)N C08479728
CC[C@H](C)[C@@H](C(=O)[O-])NC(=O)N1CCC(CC1)C(=O)N C08481123
C1Cc2c(n[nH]c2c3nnc(n3N)SCC(=O)[O-])C1 C09110743
C1C[C@@H](CC=C1)C(=O)N[C@@H](CC(=O)N)C(=O)[O-] C19519592
C1C[C@@H](CN(C1)C(=O)NC(=O)/C=C/C(=O)[O-])C(=O)N C20218151
C1CS(=O)(=O)C[C@H]1NC(=O)Nc2nc([nH]n2)[S-] C06361450
c1cc(ccc1[C@@H](Nn2cnnc2)[P@](=O)(O)[O-])O C32107393
c1[nH]c2c(n1)c(nc(n2)N)SCCC(=O)[O-] C33611198
C1[C@H]2C[C@H]([C@@H]1C=C2)C(=O)N[C@@H](CC(=O)N)C(=O)[O-] C34679292
C1C=CC[C@@H]([C@H]1C(=O)NCCC(=O)N)C(=O)[O-] C36747154
C[C@H](C(=O)N1CCC[C@@H](C1)C(=O)[O-])NC(=O)N C37435891
c1cc(nnc1C(=O)N2C=NN[C@H]2SC(=S)N)[O-] C39612940
CC[C@@H](C)[C@H](C(=O)[O-])NC(=O)N1CCC[C@@H](C1)C(=O)N C40547565
CC(C)(C)[C@H](C(=O)[O-])NC(=O)N1CCC[C@H](C1)C(=O)N C40547623
C1CCCC(CC1)(C(=O)[O-])NC(=O)NC2CCC(CC2)O C40548776
C1C[C@H](N(C1)C(=O)NCCCC(=O)[O-])C(=O)N C40558341
CC[C@H](C)[C@@H](C(=O)[O-])NC(=O)N1CCC[C@@H]1C(=O)N C40558397
C1CCCC(CC1)(C(=O)[O-])NC(=O)N2CCC[C@H]2C(=O)N C40558451
CC[C@@H](C)[C@@H](C(=O)[O-])NC(=O)N1CCC[C@H]1C(=O)N C40558543
C[C@@H]([C@H](C(=O)[O-])NC(=O)NC1CCCCCC1)O C40560200
c1c(cn[nH]1)NC(=O)NC2(CCCCCC2)C(=O)[O-] C40577513
CC[C@H]1CCCN(C1)C(=O)N[C@@H](CC(=O)N)C(=O)[O-] C40581853
c1cc(c(cc1[N+](=O)[O-])C(=O)N)NC2(CCCC2)C(=O)[O-] C41032959
c1csc(n1)[N-]S(=O)(=O)c2cnc(nc2)NN C41071099
C1CCN([C@@H](C1)C(=O)N)C(=O)NC2(CCCC2)C(=O)[O-] C42407174
CC(C)(C)[C@@H](C(=O)[O-])NC(=O)N1CCCC[C@H]1C(=O)N C42407198
CC(C)(C(=O)[O-])NC(=O)N1CCCC[C@@H]1C(=O)N C42407325
C[C@H]1CC[C@H](CN1C(=O)N[C@@H](CC(C)C)C(=O)[O-])C(=O)N C42439527
C[C@@H]1CC[C@H](CN1C(=O)N[C@@](C)(C2CC2)C(=O)[O-])C(=O)N C42439594
C1C[C@H]2[C@@H](C1)OCCN2C(=O)N[C@@H](CC(=O)N)C(=O)[O-] C43428451
CC(C)[C@H](C(=O)N1CCO[C@H](C1)C(=O)[O-])NC(=O)N C43701340
C[C@@H](C(=O)[O-])Nc1c(cc2c(n1)CCCC2)C(=O)N C44419884
C[C@@H](c1[n-]nnn1)NC(=O)c2cc(ccc2N)F C44884562
C[C@@H](c1[n-]nnn1)NC(=O)c2c(ccs2)N C44884719
C[C@@H](c1[n-]nnn1)NC(=O)C(C)(C)C(=S)N C44933214
CNC(=O)CNC(=O)c1ccc2c(c1)nc(=S)[nH]c2[O-] C47057053
C[C@@H](c1[n-]nnn1)NS(=O)(=O)Cc2ccccc2N C50102928
C[C@@H](c1[n-]nnn1)NC(=O)c2cc(nc(c2)Cl)N C50708539
C1CCC(CC1)(C(=O)[O-])NC(=O)N[C@H]2CCCC[C@@H]2O C52011741
C[C@](C1CC1)(C(=O)[O-])NC(=O)N[C@H]2CCCC[C@@H]2O C52011825
C[C@@H](CNC(=O)N1CCC[C@@H](C1)C(=O)N)C(=O)[O-] C54335756
C1CCCC(CC1)(C(=O)[O-])NC(=O)c2c(non2)N C54431921
CC(C)(C)[C@@H](C(=O)[O-])NC(=O)c1c(non1)N C54431926
CC(C)(C)[C@H](C(=O)[O-])NC(=O)c1c(non1)N C54431927
C1CC[C@H]([C@H](C1)NC(=O)N[C@@H](C2CC2)C(=O)[O-])O C54525852
CC1([C@H]([C@H]1C(=O)[O-])C(=O)Nc2c[nH]c(=O)[nH]c2=O)C C61721512
C[C@@H](CC(=O)NC(=O)N1CCC[C@H](C1)C(=O)N)CC(=O)[O-] C61832453
CCC1(CCN(CC1)C(=O)NCC(=O)N)C(=O)[O-] C62846184
CC[C@@]1(CCN(C1)C(=O)NCCS(=O)(=O)N)C(=O)[O-] C62925337
C[C@H](c1[n-]nnn1)NC(=O)c2cc(c(c(c2)F)N)F C63006423
c1cc(ccc1CSc2nc3ccc(cc3s2)N4C(=O)[C@@H]5CCCC[C@@H]5C4=O)C(=O)[O-] C02930513
Cc1cc(ccc1c2ccc(o2)/C=N/C(=O)c3cc4cc(ccc4o3)Br)C(=O)[O-] C09324508
CCn1c(=O)c2ccc(cc2nc1SCc3cc4ccc(cc4nc3Cl)C)C(=O)[O-] C13202408
CCn1c2ccc(cc2nc1CSc3c4c5c(sc4ncn3)C[C@@H](CC5)C)C(=O)[O-] C13218624
c1ccc(c(c1)CSc2nc3ccccc3c(=O)n2CCCCCC(=O)[O-])C(F)(F)F C13223816
Cc1ccc(c(c1)n2c(nnc2Sc3c(cccn3)C(=O)[O-])c4ccccc4Cl)C C13279458
c1ccc(cc1)n2c(nnc2Sc3c(cccn3)C(=O)[O-])c4ccc(cc4Cl)Cl C13279740
c1ccc2c(c1)N(C[C@H](O2)C(=O)[O-])C(=O)c3cccc(c3)CSc4cc(ccc4Cl)Cl C13436003
Cc1ccc2c(c1)nc(s2)c3ccc(cc3)/N=C/c4cc(c(c(c4[O-])[N+](=O)[O-])[O-])[N+](=O)[O-] C03113046
Cc1cc(c2c(c1)sc(n2)N3[C@@H](C(=C(C3=O)[O-])C(=O)c4cccs4)c5cccc(c5)OC)C C08837658
Cc1cc(c2c(c1)sc(n2)N3[C@H](C(=C(C3=O)[O-])C(=O)c4ccco4)c5ccc(cc5)Cl)C C08988326
Cc1cc(c2c(c1)sc(n2)N3[C@H](C(=C(C3=O)[O-])C(=O)c4cccs4)c5ccc(cc5)OC)C C09042344
Cc1ccc(cc1)C(=O)C2=C(C(=O)N([C@H]2c3ccc(c(c3)Cl)Cl)c4nc(c(s4)C)C)[O-] C09339599
CC[C@@H](C)c1ccccc1OCCCOc2c(cccc2OC)/C=C/3\C(=NC(=S)S3)[O-] C22257589
CC[C@H](C)c1ccccc1OCCCOc2ccc(cc2OCC)/C=C/3\C(=NC(=S)S3)[O-] C22257688
CC[C@H](C)c1ccc(cc1)OCCCOc2ccc(cc2OC)/C=C/3\C(=NC(=S)S3)[O-] C22257827
Cc1ccc(c(c1)Br)S(=O)(=O)[N-]c2ccc(c(c2)c3nnc4n3CCCCC4)Cl C28246298
Cc1ccc(c(c1)c2c(cn(n2)c3ccccc3)/C=C(\C#N)/c4nc5ccccc5c(n4)[O-])C C16293531
Cc1cc(c2c(c1)sc(n2)N3[C@@H](C(=C(C3=O)[O-])C(=O)c4cccs4)c5cccs5)C C33634604
CC(C)CN1C(=O)[C@@H]2[C@@H]3C[C@@H]4[C@@]5(CCC[C@@]([C@@H]5CC[C@@]4([C@@H]2C1=O)C=C3C(C)C)(C)C(=O)[O-])C C33834137
Cc1ccc(cc1)C(=O)C2=C(C(=O)N([C@H]2c3cccs3)c4nc5ccc(cc5s4)C)[O-] C34931351
Cc1ccc2c(c1)nc(nc2[O-])/C(=C/c3cn(nc3c4cccc5c4cccc5)c6ccccc6)/C#N C35519281
CC1=C([C@H](N2C(=CSC2=N1)/C=C(/N3CCc4ccccc4C3)\[O-])c5ccccc5)C(=O)OC C35970115
Cc1c(c(=O)n(c(c1C(=O)c2c(c3c(s2)cccc3Cl)Cl)[O-])CC(C)C)C#N C38617473
Cc1cc(c(cc1Cl)Cl)S(=O)(=O)[N-]c2cccc(c2)c3ccc(nn3)N4CCCC4 C38737007
Cc1cc(c(cc1Cl)Cl)S(=O)(=O)[N-]c2ccc3c(c2)N(C(=O)C(CO3)(C)C)CC=C C38710751
Cc1cc(cc(c1C)S(=O)(=O)Oc2ccc3c(c2)CC[C@@H]4[C@@H]3CC[C@@]5([C@@H]4CCC5=O)C)C(=O)[O-] C39702349
Cc1csc(n1)N2[C@@H](C(=C(C2=O)[O-])C(=O)c3cc4ccccc4o3)c5ccc(c(c5)Cl)Cl C39848527
Cc1c(c(=O)n(c(c1/N=N/c2ccccc2Br)[O-])CCc3ccccc3)C#N C39871004
CCC[C@]1(Cc2ccccc2-c3c1c(=O)n(c(n3)SCC(=O)[O-])c4ccc(cc4)C)C C40032689
Cc1ccc(cc1)n2c(=O)c3c(nc2SCC(=O)[O-])-c4ccccc4CC35CCCCC5 C40036589
c1cc(sc1)c2csc3c2c(nc(n3)/C(=C\c4ccc(cc4)N5CCOCC5)/Cl)[O-] C40161570
CC(C)(C)c1ccc(cc1)[C@H]2c3c(nc(s3)[S-])SC(=C2C(=O)OC)C(=O)OC C40475320
CCCN1c2ccc(c3c2c(ccc3)C1=O)S(=O)(=O)[N-]c4ccc(c(c4)Cl)Cl C41125259
Cc1ccc(cc1)S(=O)(=O)[N-]c2ccc(c(c2)C(=O)N3CCCc4c3cccc4)Cl C44848174
CC\1=NN(C(=O)/C1=C\c2ccc(o2)c3ccc(cc3)Br)c4ccc(c(c4)C(=O)[O-])Cl C12412865
COc1cc(ccc1OC(F)F)/C=C(/c2nc(c3c4c(sc3n2)CCCC4)[O-])\Cl C21190071
CCc1cc(ccc1c2ccc(o2)/C=C\3/C(=NC(=O)N(C3=O)c4ccc(cc4)C)[O-])Br C58833536
CCO/C(=C/1\C(=O)/C(=C/c2ccc(cc2)OCC=C)/S\C1=N/c3ccc(cc3)Cl)/[O-] C59105441
c1ccc(c(c1)CN2c3ccccc3/C(=C(\C#N)/C(=N/c4ccccc4Cl)/[O-])/C2=O)Cl C59146069
c1ccc2c(c1)cccc2Cn3cc(c4c3cccc4)/C=C/5\C(=NC(=O)N(C5=O)C6CCCC6)[O-] C01105138
c1ccc(cc1)c2c(c(nc(n2)N3CCN(CC3)C(c4ccccc4)c5ccccc5)[O-])C#N C19646212
CN\1C(=O)/C(=C\c2ccc(c(c2)Br)OC)/S/C1=N\c3ccc(cc3)C(=O)[O-] C35669351
Cc1ccc(cc1N2C(=O)/C(=C/c3cn(c4c3cccc4)Cc5ccccc5)/C(=NC2=O)[O-])Cl C02373040
CC[C@@H](C)SC1=NC(=O)[C@H]2[C@@H](C3=C(CC(CC3=NC2=N1)(C)C)[O-])c4ccccc4Br C39775474
CC(C)c1ccc(cc1)C2=NC3=NN=C([C@H]3C(=C2)C(=O)[O-])c4ccc(cc4)Br C20492237
c1cc(cc(c1)Br)[N-]S(=O)(=O)c2ccc(s2)c3cnc(o3)C4CCCC4 C65004883
c1cc(ccc1c2nc(on2)c3cc(sc3)S(=O)(=O)[N-]c4ccc(cc4F)F)Cl C65097964
Cc1cccc(c1[N-]S(=O)(=O)c2cc(cs2)c3nc(no3)c4ccc(cc4)Cl)C C65097967
c1ccc(cc1)c2cc(nc(n2)SCc3nc(no3)c4ccc(cc4)Br)[O-] C12414991
CC1=C(O[C@@H]2[C@@H]1[C@@]3(CC[C@@H]4[C@@H]([C@@H]3C2)CC=C5[C@@]4(CC[C@@H](C5)OC(=O)C)C)C)CC[C@@H](C)COC(=O)C C04933794
c1cc(cc(c1)Sc2ccc(cc2[N+](=O)[O-])/C=N/OCc3c(cccc3Cl)Cl)C(F)(F)F C03028586
C=CCn1c(nnc1SCc2ccc(c(c2)Cl)Cl)c3cccn(c3=O)Cc4ccc(cc4)Cl C03133793
C=CCn1c(nnc1SCC(=O)N(C2CCCCC2)C3CCCCC3)c4ccc(cc4)Br C09145708
CC(C)(C)c1ccc(cc1)C(=O)Oc2ccc(cc2OC)/C=C/3\C(=O)N(C(=S)S3)C4CCCCC4 C02282555
CC(C)c1ccc(cc1)C(=O)N2CCC(CC2)CCCC3CCN(CC3)C(=O)c4ccc(cc4)C(C)C C12311249
Cc1cccc(c1)Cn2c(cc(n2)C(C)(C)C)c3nnc(n3C4CCCCC4)SCc5ccccc5 C12370088
CCc1c(sc2c1c(=O)n(c(n2)SCc3cc(ccc3OCC)C(=O)C)c4cccc(c4C)C)C C12550073
CCOc1ccc(cc1)C2=NC[C@H](S2)CSc3nnc(n3c4ccc(c(c4)C)C)c5ccccc5 C03407037
CC1(Cc2c(sc3c2c(nc(n3)SCc4ccc(cc4)OC)SCc5ccc(cc5)OC)CO1)C C02269871
CC1=C(O[C@H]2[C@H]1[C@]3(CC[C@@H]4[C@H]([C@H]3C2)CC=C5[C@]4(CC[C@@H](C5)OC(=O)C)C)C)CC[C@@H](C)COC(=O)C C16029184
CCCCN(CC(=O)N1CCc2c(ccs2)[C@@H]1c3ccc(cc3)C(C)(C)C)C(=O)c4ccc(cc4)F C16503645
CCCCN(CC(=O)N1CCc2c(ccs2)[C@H]1c3ccc(cc3)C(C)(C)C)C(=O)C[C@H](C)CC(C)(C)C C16503719
CCCCN(CC(=O)N1CCc2c(ccs2)[C@@H]1c3ccc(cc3Cl)Cl)C(=O)C(C)(C)CCl C16528734
CCCCCCC(=O)N(CCCCC)CC(=O)N1CCc2c(ccs2)[C@H]1c3ccc(cc3Cl)Cl C16530729
CCCCN(CC(=O)N1c2ccccc2-n3cccc3[C@@H]1c4ccc(cc4)F)C(=O)c5ccc(cc5)CC C16569451
Cc1ccc(c(c1)C)COc2c3ccccc3nc(c2C(=O)OC)SCc4ccc(cc4Cl)F C20986933
COCCn1c(nnc1SCc2c(cccc2Cl)Cl)c3cc(nc4c3cccc4)c5ccccc5 C25165265
CC1([C@@H]([C@@H]1C(=O)O[C@@H](C#N)c2ccc(c(c2)Oc3ccccc3)F)/C=C(\c4ccc(cc4)Cl)/Cl)C C26892598
CC(C)N(c1ccccc1)C(=O)CSc2nnc(n2C3CCCCC3)c4ccc(cc4)Br C03239674
CCCCN(CC(=O)N1c2ccccc2-n3cccc3[C@@H]1c4cccc(c4)C)C(=O)c5ccc(cc5)Cl C33653273
Cc1ccc(cc1)c2cn3c(csc3n2)CCN(Cc4ccco4)C(=O)C56CC7CC(C5)CC(C7)C6 C33752194
C/C(=C\c1ccccc1)/CN(CC2CCN(CC2)C(=O)[C@@H](c3ccccc3)Cl)C(=O)c4cccs4 C34971939
CC[C@@H](c1nc2ccccc2c(=O)n1c3ccc(c(c3)C)C)N(CCC(C)C)C(=O)c4cccc(c4)F C35069282
CC1CCN(CC1)C(=O)CCCSc2nnc(n2c3ccc(c(c3)Cl)Cl)c4ccccc4Cl C35173754
CCCCN(CC(=O)N1CCc2c(ccs2)[C@H]1c3ccc(cc3)C(C)(C)C)C(=O)c4ccccc4F C35770771
CC(C)(C)c1ccc(cc1)[C@H]2c3ccsc3CCN2C(=O)CN(CC=C)C(=O)c4ccc(cc4)C(C)(C)C C35770819
CCCCN(CC(=O)N1CCc2c(ccs2)[C@@H]1c3ccc(cc3Cl)Cl)C(=O)CCC4CCCC4 C35808642
CCc1ccc(cc1)C(=O)N(CCc2csc3n2cc(n3)c4ccc5ccccc5c4)Cc6ccccc6 C35829785
CC(C)(C)c1ccc(cc1)C(=O)N(CCc2csc3n2cc(n3)c4ccc(cc4)Cl)Cc5ccco5 C35838654
CCOc1ccc(cc1)/C=C/2\CCC[C@H]3C2=NN([C@H]3c4ccc(cc4)OCC)C(=O)c5ccc(cc5)Cl C38267491
CC(C)(C)c1ccccc1OCCCn2c3ccccc3nc2[C@@H]4CC(=O)N(C4)c5ccc(cc5)Cl C38585206
C[C@H](/C=C/[C@H](C)C(C)C)[C@H]1CC[C@H]2[C@@]1(CC(=C3[C@@H]2CC[C@@H]4[C@@]3(CC[C@@H](C4)OC(=O)C)C)OC(=O)C)C C36371832
C[C@H](CCCC(C)C)[C@@H]1CC[C@@H]2[C@@]1(CC[C@@H]3[C@@H]2CC=C4[C@@]3(CC[C@@H](C4)OC(=O)CCC(=O)OC)C)C C33854405
CCc1ccc2c(c1)C(=O)/C(=C/c3ccc(c(c3)OCC)OC(=O)/C=C/c4ccc(cc4Cl)Cl)/O2 C40136506
CCOc1cc(ccc1OC(=O)/C=C/c2ccc(cc2Cl)Cl)/C=C\3/C(=O)c4ccc(c(c4O3)C)C C40136747
CCOc1cc(ccc1OC(=O)/C=C/c2ccc(cc2)C(C)(C)C)/C=C\3/C(=O)c4c(cc(cc4O3)C)C C40136922
C[C@H](c1nc2ccccc2c(=O)n1c3ccc(c(c3)Cl)F)N(CC(C)C)C(=O)/C=C/c4ccccc4 C35059320
C[C@@H](CC(=O)N(CC(=O)N1c2ccccc2-n3cccc3[C@H]1c4ccc(cc4)F)C(C)C)CC(C)(C)C C35230525
CC(C)(C)c1ccccc1OCCCn2c3ccccc3nc2[C@H]4CC(=O)N(C4)c5ccccc5Cl C38595623
C[C@H](CCCC(C)C)[C@@H]1CC[C@H]2[C@@]1(CC[C@@H]3[C@@H]2C[C@@H]([C@]4([C@@]3(CC[C@@H](C4)OC(=O)C)C)F)OC(=O)C)C C43758180
C[C@@H](/C=C/[C@@H](C)C(C)C)[C@H]1CC[C@@H]2[C@@]1(CC=C3C2=CC[C@]4([C@@]3(CC[C@@H](C4)OC(=O)C)C)OC(=O)C)C C43759944
CC1([C@@]([C@]1(c2ccc(c(c2)Oc3ccccc3)F)C(=O)OC)(/C=C(/c4ccc(cc4)Cl)\Cl)C#N)C C45201932
CCN\1c2ccccc2S/C1=C/3\C(=O)N(/C(=N/c4ccc(cc4C)N(CC)CC)/S3)Cc5ccccc5 C16157962
CCCC1=C([C@@H](n2c(=O)/c(=C\c3ccccc3Cl)/sc2=N1)c4ccc(cc4)C(C)C)C(=O)OCC C58872167
CCOC(=O)C1=NN([C@]2(S1)c3ccccc3[C@H](S2)c4ccc(cc4)C(C)C)c5cccc(c5)OC C59126286
CCOC(=O)C1=NN([C@]2(S1)c3ccccc3[C@H](S2)c4ccc(cc4)C(C)(C)C)c5ccccc5OC C59126579
CCOC(=O)c1ccc(cc1)N(Cc2c(cccc2Cl)Cl)C(=O)c3ccc(o3)Br C22757552
CCOc1cc(ccc1OCc2ccccc2Cl)/C=C\3/C(=O)OC(=N3)c4ccc(cc4Cl)Cl C13928848
Cc1ccc(c(c1)C(=O)CSc2nc3c4cccnc4sc3c(=O)n2C[C@H](C)c5ccccc5)C C45924347
CC(C)C1=C[C@@]23CC[C@@H]4[C@@]([C@@H]2C[C@@H]1[C@@H]5[C@@H]3C(=O)N(C5=O)c6cccc(c6)[N+](=O)[O-])(CCC[C@@]4(C)C(=O)[O-])C C08837621
CC(C)C1=C[C@@]23CC[C@@H]4[C@]([C@@H]2C[C@@H]1[C@@H]5[C@@H]3C(=O)N(C5=O)c6cccc7c6cccc7)(CCC[C@@]4(C)C(=O)[O-])C C16009774
c1c(cc(c(c1Br)O)Br)CCC(=O)N/N=C/c2cc(cc(c2[O-])Cl)Cl C03199798
c1cc2c(cc1/N=C/c3cc(cc(c3[O-])[N+](=O)[O-])Br)nc(o2)c4cc(ccc4Cl)Cl C03191528
CN(C)c1ccc(cc1)N2[C@H](C(=C(C2=O)[O-])C(=O)c3ccc(cc3)Cl)c4ccc(cc4)Br C09019792
C[C@H](C(=O)N/N=C\c1cc(c(c(c1)Br)[O-])Br)Oc2ccc(cc2Cl)Cl C32114601
CCOC(=O)c1c(nc(s1)N2[C@H](C(=C(C2=O)[O-])C(=O)c3ccc(cc3)C)c4ccc(cc4)C(C)(C)C)C C05355921
c1ccc(cc1)C(c2ccccc2)c3c(nc(c(=O)[nH]3)SCc4c(c(c(c(c4F)F)F)F)F)[O-] C15226878
CC1=C([C@H](N2C(=CSC2=N1)/C=C(/N3CCN(CC3)c4ccccc4F)\[O-])c5cccc(c5)F)C(=O)OC C34923849
Cc1ccc(c(c1)C(=O)C2=C(C(=O)N([C@@H]2c3ccc(cc3)C(C)(C)C)c4nc(c(s4)C(=O)OC)C)[O-])C C34953247
Cc1ccc(c(c1)C(=O)C2=C(C(=O)N([C@H]2c3ccc(cc3)C(C)C)c4nc(c(s4)C(=O)OC)C)[O-])C C34953347
Cc1cc(c2c(c1)sc(n2)N3[C@@H](C(=C(C3=O)[O-])C(=O)/C=C/c4ccccc4)c5cccc(c5)[N+](=O)[O-])C C35421710
Cc1ccc(cc1)[C@H]2C(=C(C(=O)N2c3nc4c(cc(cc4s3)C)C)[O-])C(=O)c5c(n6cccc(c6n5)C)C C35483941
CCOC(=O)[C@@H]1CCCN(C1)/C(=C/C2=CSC3=NC(=C([C@@H](N23)c4cccc(c4)C)C(=O)OCC)C)/[O-] C35692846
CCC1=C([C@H](N2C(=CSC2=N1)/C=C(/NCc3ccc4c(c3)OCO4)\[O-])c5ccc(cc5)C)C(=O)OC C35696726
CCCc1c(c(n(n1)c2ccc(cc2C)C)[O-])C3=C(C(=O)N(C3=O)c4ccccc4F)N(CC)CC C35960810
Cc1ccc(cc1)N2C(=O)C(=C(C2=O)N3CCC(CC3)C)c4c(nn(c4[O-])c5ccc(cc5)Cl)C(C)C C35960876
CCC1=C([C@H](N2C(=CSC2=N1)/C=C(/N3CCc4ccccc4C3)\[O-])c5ccccc5OC)C(=O)OC C35969746
CCOC(=O)[C@H]1CCCN(C1)/C(=C/C2=CSC3=NC(=C([C@@H](N23)c4ccccc4)C(=O)OC(C)C)C)/[O-] C36050575
CCC1=C([C@@H](N2C(=CSC2=N1)/C=C(/N3CCC(CC3)C(=O)OCC)\[O-])c4ccc(cc4)C)C(=O)OC C36052873
CCC1=C([C@H](N2C(=CSC2=N1)/C=C(/N3CCC[C@@H](C3)C(=O)OCC)\[O-])c4ccc(cc4)C)C(=O)OC C36052878
CCC1=C([C@H](N2C(=CSC2=N1)/C=C(/N3CCC[C@H](C3)C(=O)OCC)\[O-])c4ccc(cc4)C)C(=O)OC C36052880
CCC1=C([C@@H](N2C(=CSC2=N1)/C=C(/N3CCC[C@H](C3)C(=O)OCC)\[O-])c4ccccc4F)C(=O)OC C36058593
CCC1=C([C@@H](N2C(=CSC2=N1)/C=C(/NCc3ccccn3)\[O-])c4ccc(cc4)C(C)C)C(=O)OC C36063306
Cc1ccc(c(c1)[C@@H]2C(=C(N=C3N2C(=CS3)/C=C(/NCCc4ccccn4)\[O-])C)C(=O)OC(C)C)C C36071793
c1ccc2c(c1)cccc2Cn3cc(c4c3cccc4)/C=C\5/C(=NC(=O)N(C5=O)c6ccc(cc6)Cl)[O-] C02252203
c1cc(ccc1[N-]S(=O)(=O)c2c(cc(cc2Cl)Br)Cl)I C37385869
Cc1ccc(cc1C)N2C(=O)/C(=C/c3cn(c4c3cccc4)CCOc5ccccc5OC)/N=C2[S-] C39556338
COc1ccccc1N2C(=O)/C(=C\c3cn(c4c3cccc4)Cc5c(cccc5Cl)F)/N=C2[S-] C39557088
Cc1csc(n1)N2[C@@H](C(=C(C2=O)[O-])C(=O)c3cc4cccc(c4o3)OC)c5ccc(cc5)C(C)(C)C C39848639
Cc1ccc(cc1)CN2[C@@H](c3c([nH]nc3C2=O)c4cc(ccc4[O-])Cl)c5ccc(cc5)Br C39898905
CC(C)C1=C[C@@]23CC[C@@H]4[C@]([C@@H]2C[C@@H]1[C@H]5[C@@H]3C(=O)N(C5=O)c6ccccc6[N+](=O)[O-])(CCC[C@@]4(C)C(=O)[O-])C C43729707
CC(C)C1=C[C@@]23CC[C@@H]4[C@]([C@@H]2C[C@@H]1[C@H]5[C@@H]3C(=O)N(C5=O)c6ccc(cc6)OC)(CCC[C@@]4(C)C(=O)[O-])C C43737085
Cc1c(s/c(=N/C(=O)COc2cc(c(cc2Cl)Cl)Cl)/[nH]1)c3nnc(n3CC=C)[S-] C22890490
Cc1c(c(c2c(n1)c3c4c(c(nc3o2)c5ccoc5)COC(C4)(C)C)c6ccc(cc6)Br)C(=O)[O-] C00718985
CC(C)C1=C[C@]23CC[C@@H]4[C@]([C@@H]2C[C@H]1[C@H]5[C@@H]3C(=O)N(C5=O)c6cccc(c6)[N+](=O)[O-])(CCC[C@@]4(C)C(=O)[O-])C C01763121
c1cc(ccc1CSc2nc3c(c(n2)[O-])[C@H](C4=C(N3)CCCC4=O)c5ccc(cc5)Cl)[N+](=O)[O-] C17155931
CC(C)(C)c1ccc(cc1)[C@H]2c3c(nc(s3)[S-])S[C@@H]4[C@@H]2C(=O)N(C4=O)c5ccc(cc5)[N+](=O)[O-] C40475541
Cc1ccc2c(c1)oc(n2)c3cc(ccc3Cl)/N=C/c4c(c(c5nc6ccccc6n5c4[O-])C#N)C C28632173
Cc1ccc(cc1/N=C/2\N=C(/C(=C/3\c4ccccc4N(C3=O)Cc5ccccc5Cl)/S2)[O-])Cl C59146302
CC(C)(C)c1cc(cc(c1O)C(C)(C)C)/C=C/2\C(=NC(=S)N(C2=O)c3ccc(cc3)Br)[O-] C59198593
Cc1cc(cc(c1)/N=C\2/NC(=O)/C(=C/c3cc(c(c(c3)I)[O-])[N+](=O)[O-])/S2)C C09311184
CCO/C(=C/1\C(=O)/C(=C/c2ccc(cc2)I)/S\C1=N/c3ccc(cc3)C)/[O-] C59437079
CCOC(=O)c1ccc(cc1)n2c(cc(c2C)/C=C/3\C(=O)N(/C(=N\c4cccc(c4)C(=O)[O-])/S3)C)C C59599722
CCOc1cc(ccc1OCc2ccccc2C#N)/C=C/3\C(=O)N(/C(=N\c4cccc(c4)C(=O)[O-])/S3)C C35656477
Cc1c(c(ccc1N2C(=O)/C(=C/c3ccc(cc3)N(C)CCC(C)C)/C(=NC2=O)[O-])Br)C C59859731
Cc1ccc2c(c1)[C@@H]3[C@@H](C(N2C(=O)CSc4[n-]c(nn4)c5ccccc5)(C)C)SSC3=S C38899140
Cc1cc(nc(n1)N/C(=N/C(=O)N2c3ccccc3Sc4c2cccc4)/[N-]c5ccc(cc5)Cl)C C18097303
CC(C)(C)c1ccc(cc1)[C@@H]2c3c(nc(s3)[S-])S[C@H]4[C@@H]2C(=O)N(C4=O)c5ccc(cc5)Cl C40475454
c1ccc2c(c1)c(c[nH]2)CC[N-]/C(=N/C(=O)c3ccc(cc3)Cl)/Nc4cccc(c4)Br C32943497
Cc1ccc(c(c1)C)N2C(=O)/C(=C\c3ccc(o3)c4cc(cc(c4)C(=O)[O-])C(=O)[O-])/SC2=S C09233865
c1ccc2cc(c(cc2c1)C(=O)[O-])Oc3ccc(cc3[N+](=O)[O-])C(=O)c4ccccc4C(=O)[O-] C13273934
Cc1ccc(c(c1)N2C(=O)/C(=C/c3cc(n(c3C)c4cccc(c4C)C(=O)[O-])C)/C(=NC2=S)[O-])C C19809509
Cc1cccc(c1C)N2C(=O)/C(=C\c3cc(n(c3C)c4cc(ccc4C)C(=O)[O-])C)/C(=NC2=S)[O-] C19825231
c1ccc(c(c1)C(=O)[O-])[N-]C2=NC(=O)/C(=C\c3ccc(o3)c4cccc(c4)[N+](=O)[O-])/S2 C20265087
Cc1cccc(c1C)N2C(=O)/C(=C\c3cc(n(c3C)c4ccc(c(c4)C(=O)[O-])Cl)C)/C(=NC2=S)[O-] C20417678
C[C@@H](C(=O)[O-])Oc1cccc(c1)/C=C/2\C(=O)N=C(S2)[N-]c3ccc(cc3Cl)Cl C16909476
c1cc(ccc1C(=O)C2=C(C(=O)N([C@@H]2c3ccc(cc3Cl)Cl)CCCCCC(=O)[O-])[O-])[N+](=O)[O-] C27551459
CCOc1ccc(cc1)N2C(=O)[C@@H]3[C@H](c4c(nc(s4)[S-])S[C@@H]3C2=O)c5cc(ccc5[O-])[N+](=O)[O-] C16711920
c1cc(ccc1[C@@H]2c3c(nc(s3)[O-])S[C@H]([C@@H]2C(=O)c4ccc(cc4)F)C(=O)[O-])Cl C35982099
c1ccc2cc(ccc2c1)N[C@H](c3ccc(cc3)Br)c4c(=O)[nH]c(nc4[O-])[O-] C39372270
Cc1ccc(cc1N2[C@@H](C(=C(C2=O)[O-])C(=O)C3CC3)c4ccc(c(c4)Cl)Cl)C(=O)[O-] C13277392
Cc1cccc(c1)[C@@H]2C(=C(C(=O)N2c3cccc(c3)C(=O)[O-])[O-])C(=O)c4ccccc4Cl C13193577
c1ccc(c(c1)C(=O)C2=C(C(=O)N([C@H]2c3ccc(cc3F)F)c4cccc(c4)C(=O)[O-])[O-])Cl C13193607
c1ccc(c(c1)C(=O)C2=C(C(=O)N([C@H]2c3cccs3)c4cc(ccc4Cl)C(=O)[O-])[O-])Cl C13193840
Cc1ccc(cc1N2[C@@H](C(=C(C2=O)[O-])C(=O)c3ccccc3Cl)c4cccs4)C(=O)[O-] C13193999
Cc1ccc(cc1N2[C@@H](C(=C(C2=O)[O-])C(=O)c3cccs3)c4ccc5ccccc5c4)C(=O)[O-] C13194229
Cc1ccc(c(c1)C)C(=O)C2=C(C(=O)N([C@H]2c3cccs3)c4cccc(c4)C(=O)[O-])[O-] C13212984
Cc1ccc(c(c1)[C@H]2C(=C(C(=O)N2c3cccc(c3)C(=O)[O-])[O-])C(=O)c4ccc(cc4)F)C C13213235
c1cc(cc(c1)N2[C@@H](C(=C(C2=O)[O-])C(=O)c3ccc(c(c3)Cl)Cl)c4ccsc4)C(=O)[O-] C13213389
Cc1ccc(cc1)C(=O)C2=C(C(=O)N([C@H]2c3c(ccs3)C)c4cccc(c4)C(=O)[O-])[O-] C13213427
Cc1ccc(cc1[N+](=O)[O-])[C@@H]2C(=C(C(=O)N2c3cccc(c3)C(=O)[O-])[O-])C(=O)c4ccccc4F C13213949
Cc1cccc(c1)[C@H]2C(=C(C(=O)N2c3cc(ccc3Cl)C(=O)[O-])[O-])C(=O)c4ccc(cc4)F C13214487
c1ccc(c(c1)[C@@H]2C(=C(C(=O)N2c3cc(ccc3Cl)C(=O)[O-])[O-])C(=O)c4ccccc4F)[N+](=O)[O-] C13214697
Cc1ccc(c(c1)C)C(=O)C2=C(C(=O)N([C@@H]2c3cccs3)c4cc(ccc4C)C(=O)[O-])[O-] C13215325
Cc1ccc(cc1N2[C@@H](C(=C(C2=O)[O-])C(=O)c3ccc(c(c3)Cl)Cl)c4cccs4)C(=O)[O-] C13215603
Cc1ccc(cc1N2[C@H](C(=C(C2=O)[O-])C(=O)c3cc(ccc3Cl)Cl)c4ccsc4)C(=O)[O-] C13216266
Cc1ccc(c(c1)S/C(=C/c2ccc(cc2)C(=O)[O-])/C3=NC(=O)C4=C([C@@H](SC4=N3)C(=O)[O-])C)C C39715249
Cc1ccsc1[C@H]2C(=C(C(=O)N2c3nc4ccc(cc4s3)C(=O)[O-])[O-])C(=O)c5ccc(cc5)F C13218070
C/C(=C/1\C(=O)N=C(S1)Nc2cc(cc(c2)C(=O)[O-])C(=O)[O-])/c3ccc(cc3)Br C39869958
CCc1c(c([nH]c1Cc2c(c(c([nH]2)CC3=N[C@@H](C(=C3CC)C)C(=O)[O-])CC)CC)C(=O)[O-])C C39947832
CCn1c(cc(c(c1=O)[C@@H](C[C@@H](C)CCCC(C)C)c2c(n(c(=O)cc2[O-])CC)C)[O-])C C40568693
Cc1c2c(=O)[nH]c(nc2sc1C(=O)[O-])SCC(=O)Nc3c(cc(cc3Cl)Cl)C(=O)[O-] C13318925
Cc1cc(cc(c1C)S(=O)(=O)N(c2nnc(s2)[S-])[C@H]3CCCC[C@@H]3C)C(=O)[O-] C13252107
CCC[C@@H]1CC(=C(C(=O)C1)C(c2ccc(cc2)Cl)C3=C(C[C@@H](CC3=O)CCC)[O-])[O-] C05268008
CC12CC3(CC(C1)(CC(C2)(C3)c4ccc(c(c4)/N=C/c5cc(cc(c5[O-])Br)[N+](=O)[O-])[O-])C)C C27469884
c1ccc2c(c1)c(c(c(=O)o2)C(c3ccccc3C(F)(F)F)c4c(c5ccccc5oc4=O)[O-])[O-] C09972760
c1ccc2c(c1)/C(=C/3\C(=O)N=C(S3)[N-]c4cc(cc(c4)Cl)Cl)/C(=O)N2CC(=O)[O-] C19939856
CC1(CC(=C(C(=O)C1)C(c2c3ccccn3c(n2)c4ccc(cc4)Cl)C5=C(CC(CC5=O)(C)C)[O-])[O-])C C06143976
CC[C@@H](C(=O)[O-])Oc1ccc(cc1OCC)/C=C/2\C(=O)N=C(S2)[N-]c3cccc(c3)C C16919084
CCOc1cc(ccc1OCCC(=O)[O-])/C=C/2\C(=O)N=C(S2)[N-]c3cc(ccc3C)C C16920035
CC(C)Sc1nc2c(c(n1)[O-])[C@H](C3=C(CC(CC3=N2)(C)C)[O-])c4ccc(c(c4)[N+](=O)[O-])O C33810461
CCCCSc1nc2c(c(n1)[O-])[C@@H](C3=C(CC(CC3=N2)(C)C)[O-])c4ccc(c(c4)[N+](=O)[O-])O C35451148
CC(C)CSc1nc2c(c(n1)[O-])[C@@H](C3=C(CC(CC3=N2)(C)C)[O-])c4ccc(c(c4)[N+](=O)[O-])O C40476461
Cc1cc(c(n1c2cc(cc(c2)C(=O)[O-])C(=O)[O-])C)/C=N/NC(=O)COc3ccc(cc3Cl)Cl C59248121
Cc1ccc(cc1)/N=C\2/NC(=O)/C(=C/c3cc(n(c3C)c4cc(cc(c4)C(=O)[O-])C(=O)[O-])C)/S2 C02174427
Cc1cccc(c1C)N2C(=O)/C(=C\c3cc(n(c3C)c4ccc(c(c4)Cl)C(=O)[O-])C)/C(=NC2=S)[O-] C33335211
Cc1ccccc1NC(=O)N/N=C/c2cc(n(c2C)c3cc(cc(c3)C(=O)[O-])C(=O)[O-])C C59302192
Cc1cccc(c1C)NC(=O)N/N=C/c2cc(n(c2C)c3cc(cc(c3)C(=O)[O-])C(=O)[O-])C C59303090
Cc1ccc(cc1NC(=O)c2ccc3c(c2)C(=O)N(C3=O)c4cc(ccc4C)C(=O)[O-])C(=O)[O-] C59487650
Cc1c2cc3nc(cc4c(c(c(n4C)cc5nc(cc(c1CCC(=O)[O-])[nH]2)C(=C5C)CCC(=O)[O-])C=C)C)C(=C3C)C=C C04208857
CCc1ccc(cc1)NC(=O)/C(=C/c2cc(n(c2C)c3cc(cc(c3)C(=O)[O-])C(=O)[O-])C)/C#N C09262737
CC(C)Oc1c(cc(cc1Cl)/C=C/C(=O)Nc2cc(cc(c2)C(=O)[O-])C(=O)[O-])OC C13169565
c1ccc(c(c1)C(F)(F)F)Nc2nnc(s2)SCC(=O)Nc3cc(ccc3C(=O)[O-])C(=O)[O-] C13401395
CCN\1C(=O)/C(=C/c2ccccc2O[C@@H](C)C(=O)[O-])/S/C1=N\c3cccc(c3)C(=O)[O-] C16931776
c1ccc2c(c1)cccc2[C@@H](c3cccc4c3c5ccccc5cc4)C(CC(=O)[O-])CC(=O)[O-] C17002286
Cc1cc(ccc1/N=C/c2c(c(cc(c2Br)Br)OC)[O-])C(=O)[O-] C19204272
Cc1cccc(c1C)N2C(=O)/C(=C/c3cc(n(c3C)c4cc(ccc4C)C(=O)[O-])C)/C(=NC2=S)[O-] C19890063
CC[C@H](C(=O)[O-])Oc1ccc(cc1OCC)/C=C/2\C(=O)N=C(S2)[N-]c3cccc(c3)Cl C16919322
c1cc2c(cccc2[N-]S(=O)(=O)c3ccc(nc3)Cl)c(c1)[N-]S(=O)(=O)c4ccc(nc4)Cl C35551051
c1cc(ccc1[C@H]2c3c(nc(s3)[O-])S[C@H]([C@@H]2C(=O)c4ccc(cc4)F)C(=O)[O-])Cl C35982100
Cc1ccc(c(c1)C)[C@@H]2C(=C(N=C3N2C(=CS3)C=C([O-])[O-])C)C(=O)OCc4ccccc4 C36048731
Cc1ccc(c(c1)C)[C@H]2C(=C(N=C3N2C(=CS3)C=C([O-])[O-])C)C(=O)OCc4ccccc4 C36048732
CC1=C([C@H](N2C(=CSC2=N1)C=C([O-])[O-])c3ccc(cc3)Cl)C(=O)Nc4ccc(cc4)OC C36048890
Cc1ccc(cc1S(=O)(=O)[N-]c2ccc(c(c2)Cl)[C@H](C#N)c3ccccc3)C(=O)[O-] C13029043
Cc1ccc(cc1N2[C@@H](C(=C(C2=O)[O-])C(=O)c3cccs3)c4ccc(cc4)Cl)C(=O)[O-] C13194122
Cc1ccc(cc1N2[C@H](C(=C(C2=O)[O-])C(=O)c3cccs3)c4ccccc4F)C(=O)[O-] C13194167
Cc1ccc(cc1N2[C@H](C(=C(C2=O)[O-])C(=O)c3cccs3)c4ccc(s4)C)C(=O)[O-] C13194197
c1ccc(c(c1)C(=O)C2=C(C(=O)N([C@@H]2c3cccs3)c4nc5ccc(cc5s4)C(=O)[O-])[O-])Cl C13194897
Cc1ccc(cc1)[C@H]2C(=C(C(=O)N2c3nc4ccc(cc4s3)C(=O)[O-])[O-])C(=O)c5cccs5 C13194930
Cc1ccc(c(c1)C)C(=O)C2=C(C(=O)N([C@H]2c3cccc(c3)[N+](=O)[O-])c4cccc(c4)C(=O)[O-])[O-] C13212997
Cc1ccc(c(c1)C)[C@H]2C(=C(C(=O)N2c3cccc(c3)C(=O)[O-])[O-])C(=O)c4ccc(cc4)F C13213232
Cc1ccc(c(c1)[C@@H]2C(=C(C(=O)N2c3cccc(c3)C(=O)[O-])[O-])C(=O)c4ccc(cc4)F)C C13213236
Cc1ccc(cc1[N+](=O)[O-])[C@H]2C(=C(C(=O)N2c3cccc(c3)C(=O)[O-])[O-])C(=O)c4ccc(cc4)F C13213250
Cc1ccc(cc1)C(=O)C2=C(C(=O)N([C@H]2c3cc4c(cc3OC)C[C@@H](O4)C)c5cccc(c5)C(=O)[O-])[O-] C13213493
Cc1ccc(c(c1)C)C(=O)C2=C(C(=O)N([C@@H]2c3cccs3)c4cc(ccc4Cl)C(=O)[O-])[O-] C13214426
Cc1ccsc1[C@H]2C(=C(C(=O)N2c3cc(ccc3Cl)C(=O)[O-])[O-])C(=O)c4ccc(s4)Cl C13214512
Cc1ccc(cc1)C(=O)C2=C(C(=O)N([C@H]2c3ccc(s3)C)c4cc(ccc4Cl)C(=O)[O-])[O-] C13214570
c1cc(cc(c1)F)[C@H]2C(=C(C(=O)N2c3cc(ccc3Cl)C(=O)[O-])[O-])C(=O)c4ccc5c(c4)OCO5 C13214653
Cc1ccc(cc1N2[C@H](C(=C(C2=O)[O-])C(=O)c3ccc(s3)Cl)c4c(ccs4)C)C(=O)[O-] C13215583
Cc1ccc(cc1N2[C@H](C(=C(C2=O)[O-])C(=O)c3ccc(c(c3)Cl)Cl)c4cccs4)C(=O)[O-] C13215601
Cc1ccc(cc1)C(=O)C2=C(C(=O)N([C@H]2c3cccc(c3)[N+](=O)[O-])c4cc(ccc4C)C(=O)[O-])[O-] C13215626
Cc1ccc(cc1)C(=O)C2=C(C(=O)N([C@H]2c3ccccc3[N+](=O)[O-])c4cc(ccc4C)C(=O)[O-])[O-] C13215639
Cc1ccc(c(c1)S/C(=C/c2ccc(cc2)C(=O)[O-])/C3=NC(=O)C4=C([C@H](SC4=N3)C(=O)[O-])C)C C39715250
CCc1c(c([nH]c1Cc2c(c(c([nH]2)CC3=N[C@H](C(=C3CC)C)C(=O)[O-])CC)CC)C(=O)[O-])C C39947833
CC[C@H](C(=O)[O-])Oc1ccc(cc1OCC)/C=C/2\C(=O)N=C(S2)[N-]c3cccc(c3)C C16919089
Cc1ccc(cc1[N-]C2=NC(=O)/C(=C\c3ccc(o3)c4ccc(c(c4)Cl)Cl)/S2)C(=O)[O-] C54164315
Cc1ccc(cc1[N-]C2=NC(=O)/C(=C\c3ccc(o3)c4ccc(cc4)[N+](=O)[O-])/S2)C(=O)[O-] C54164334
CC(C)CCSc1nc2c(c(n1)[O-])[C@@H](C3=C(CCCC3=N2)[O-])c4ccc(c(c4)[N+](=O)[O-])O C35449680
CC[C@@H](C)Sc1nc2c(c(n1)[O-])[C@@H](C3=C(CCCC3=N2)[O-])c4ccc(c(c4)[N+](=O)[O-])O C35449992
CCCCSc1nc2c(c(n1)[O-])[C@H](C3=C(CC(CC3=N2)(C)C)[O-])c4ccc(c(c4)[N+](=O)[O-])O C35451151
CC\1=Nc2c(c(nc(n2)SCc3ccccc3)[O-])[C@H](/C1=C(/[O-])\OC)c4cccc(c4)[N+](=O)[O-] C32655255
Cc1ccc(c(c1)C)S(=O)(=O)[N-]c2c(nc3ccccc3n2)Nc4ccc(cc4)C(=O)[O-] C17245939
Cc1ccc(cc1c2ccc(o2)/C=C/3\C(=NC(=S)N(C3=O)c4ccc(cc4)Br)[O-])C(=O)[O-] C59198598
CCc1ccccc1NC(=O)N/N=C/c2cc(n(c2C)c3cc(cc(c3)C(=O)[O-])C(=O)[O-])C C59247899
Cc1cc(cc(c1)N2C(=O)/C(=C/c3cc(n(c3C)c4ccc(c(c4)Cl)C(=O)[O-])C)/C(=NC2=S)[O-])C C59249395
Cc1cc(cc(c1)/N=C/2\NC(=O)/C(=C\c3cc(n(c3C)c4cc(cc(c4)C(=O)[O-])C(=O)[O-])C)/S2)C C59249913
Cc1cccc(c1)NC(=O)N/N=C/c2cc(n(c2C)c3cc(cc(c3)C(=O)[O-])C(=O)[O-])C C59678804
Cc1cc2c(cc1C)n3c(=O)/c(=C\c4cc(n(c4C)c5cc(cc(c5)C(=O)[O-])C(=O)[O-])C)/sc3n2 C59678921
Cc1cc(c(n1c2cc(cc(c2)C(=O)[O-])C(=O)[O-])C)/C=N/NC(=O)Nc3ccc(cc3)Cl C59678964
c1ccc2c(c1)c(c[nH]2)CCC(=O)Nn3c(=O)c4ccccc4nc3SCC(=O)NCc5ccco5 C02971538
CCOc1cc(ccc1O)/C=N/N2[C@@H](Nc3cc(ccc3C2=O)[N+](=O)[O-])c4ccc(c(c4)OCC)O C00717435
CCN(CC)S(=O)(=O)c1cccc(c1)c2nnc(n2N)SCC(=O)Nc3ccc(c(c3)F)C C03295589
COc1cc(cc(c1O)OC)[C@H]2c3cc4c(cc3[C@@H]([C@@H]5[C@@H]2C(=O)OC5)Nc6cccc(c6)O)OCO4 C08653001
CCOC(=O)CC1=C([C@]2(c3cc(ccc3NC2=O)Br)C(=C(O1)N)C(=O)OC)C(=O)OCC C01245315
CCCCN(c1c(n(c(=O)[nH]c1=O)CCC)N)C(=O)c2cc(nc3c2c(no3)C)c4cc(oc4C)C C09050684
C[C@H](C(=O)Nc1ccc(cc1)S(=O)(=O)N)OC(=O)[C@H]2CCCN(C2)C(=O)c3ccc(cc3)Cl C09182683
Cc1cc(ccc1F)S(=O)(=O)N2CCCO[C@H]2CNC(=O)C(=O)NCCc3c[nH]c4c3cccc4 C09577901
Cc1ccc(cc1C(=O)OCC(=O)NC(=O)N[C@@H]2CCCC[C@H]2C)S(=O)(=O)NCc3ccco3 C09704117
C[C@@H](C(=O)Nc1ccc2c(c1)[nH]c(=O)[nH]2)Sc3nc4cc(ccc4o3)S(=O)(=O)N5CCCCC5 C12568391
Cc1cc2c(c(c(c(=O)o2)C)C)c(c1)OCC(=O)NCC(=O)NCC(=O)N3CC[C@]4(CCCC[C@H]4C3)O C12864601
COc1ccc(cc1c2nc(c3c(n2)n(c(=O)[nH]3)c4ccc(c(c4)OC)OC)C(=O)N)Br C09296921
CN(C)S(=O)(=O)c1cc(cc(c1)NCc2cccc3c2OCO3)C(=O)Nc4ccc5cn[nH]c5c4 C14532327
CCCCn1c(c(c(=O)[nH]c1=O)N(C)C(=O)c2ccc(cc2)S(=O)(=O)N(CC)c3ccccc3)N C14656796
CCCCn1c(c(c(=O)[nH]c1=O)N(CC(C)C)C(=O)/C=C/c2c(nn(c2C)c3ccc(cc3)F)C)N C14669881
CCCCN(c1c(n(c(=O)[nH]c1=O)CC(C)C)N)C(=O)[C@@H]2CC(=O)N(C2)c3cccc4c3cccc4 C14720385
CC1=C([C@]2(c3cc(ccc3NC2=O)Br)C(=C(O1)N)C(=O)OCCOC)C(=O)OCC=C C16033732
CCNc1nnc(s1)c2c3csc(c3c(=O)n(n2)c4ccc(cc4)[N+](=O)[O-])NC(=S)NCC C16681931
Cc1ccc(cc1)n2c3c(cn2)c(=O)[nH]c(n3)n4c(cc(n4)C)NC(=O)C(=O)c5c[nH]c6c5cccc6 C16847754
C[C@H](C(=O)NC(=O)NC1CCCC1)OC(=O)c2cc(c(cc2Cl)Cl)S(=O)(=O)NC3CC3 C17042745
c1ccc(cc1)c2nnn(n2)Cc3ccc(cc3)C(=O)NNC(=O)C[C@H]4C(=O)Nc5ccccc5S4 C17633844
Cc1cc(n[nH]1)NC(=O)CSC2=Nc3ccccc3C4=N[C@H](C(=O)N42)CCC(=O)NCc5ccco5 C09529520
Cc1cc2c(c(=O)n1CCc3c[nH]cn3)[C@H](C(=C(O2)N)C#N)c4cc(c(c(c4)Br)OC)OC C18201161
C[C@H](C(=O)Nc1ccc2c(c1)[nH]c(=O)[nH]2)Sc3nnc(n3c4ccccc4OC)N5CCCCC5 C18518376
Cc1c(c(=O)n(n1C)c2ccccc2)n3c(nnc3SCC(=O)NC(=O)N)c4ccccc4Cl C09350665
Cc1c(c(n(n1)C(C)C)C)/C=N/Nc2[nH]nc(n2)SCC(=O)Nc3ccccc3Br C20904956
c1cc2c(cc1C(=O)COC(=O)CNC(=O)CNC(=O)c3ccc(cc3Cl)Cl)CCC(=O)N2 C21265219
C1CCc2c(c3c(nc(nc3s2)CSc4c5c(=O)[nH]c(=O)n(c5nc(n4)C6CC6)C7CC7)N)C1 C22419244
Cc1ccc(cc1NC(=O)c2ccn(n2)c3nc(cc(n3)C(F)(F)F)c4cnn(c4)C)S(=O)(=O)N C22830236
CCc1nnc(s1)NC(=O)CSc2nnc(n2c3cc(ccc3C)C)Cc4cc(=O)[nH]c(=O)[nH]4 C23180489
CCCCn1c(=O)c2ccccc2n3c1nnc3SCC(=O)c4c(n(c(=O)[nH]c4=O)CC(C)C)N C24784204
CC1(OC[C@H](O1)[C@@H]2[C@@H]([C@@H]3[C@H](O2)OC(O3)(C)C)OCC(=O)NNC(=O)c4ccc5ccccc5c4O)C C25075070
c1ccc(cc1)n2c(=O)c3ccccc3n4c2nnc4SCC(=O)Nc5cccc(c5)S(=O)(=O)N C25394506
CC(C)Cn1c(c(c(=O)[nH]c1=O)N(CC(C)C)C(=O)CSc2nc3ccccc3n2C(F)F)N C25980476
CNC(=O)N1C[C@@H]([C@@H](C1)NC(=O)c2ccc(s2)Cl)NC(=O)c3ccc(cc3)n4ccccc4=O C28826235
COc1ccc(cc1OC)C(=O)NNC(=O)c2ccccc2NC(=O)c3ccc(cc3Cl)[N+](=O)[O-] C29604185
c1cc(cc(c1)Cl)Nc2nc(cs2)C(=O)N3CCN(CC3)CC(=O)N[C@H]4CCCCNC4=O C34831568
CCCCn1c(c(c(=O)[nH]c1=O)N(C2CCCC2)C(=O)CSc3nnnn3C4CCCCC4)N C16295608
CCOC(=O)[C@H]1CCCN(C1)c2[nH]c(=O)c3c(n2)NC(=O)C[C@@H]3C(=O)Nc4ccc(c(c4)Cl)F C36069606
Cc1cc(c(c(c1)C)S(=O)(=O)N2CCCO[C@@H]2CNC(=O)C(=O)NCCc3c[nH]c4c3cccc4)C C08830360
Cc1cc(cc(c1)N(CC(=O)NCc2ccccc2Cl)S(=O)(=O)c3c([nH]c(=O)[nH]c3=O)C)C C08598071
C[C@@H](C(=O)/N=C\1/NCCS1)Sc2nnc(n2CC(C)C)[C@@H](CO)NC(=O)c3ccc(cc3)Cl C39773080
c1cc(ccc1CCNC(=O)C2CCN(CC2)c3ccc(cc3F)c4nc(on4)C5CC5)S(=O)(=O)N C40904259
C[C@@]1(CC(=O)[C@H]([C@@H]([C@@H]1C(=O)Nc2ccccc2OC)c3ccco3)C(=O)Nc4ccccc4OC)O C41006169
CC(=O)c1ccc(cc1)N2C(=O)[C@H]3[C@@H]([NH2+][C@@]([C@@H]3C2=O)(c4ccccc4)C(=O)[O-])c5ccc(c(c5)OC)O C43218999
COC(=O)[C@H](Cc1c[nH]c2c1cccc2)N/C=C/3\C(=O)NC(=O)N(C3=O)c4ccc(cc4)Br C02375764
C[C@@H]1CC=C(C(=O)N1CC(=O)NCc2ccc3c(c2)cn[nH]3)NS(=O)(=O)c4ccc5c(c4)CCO5 C52603539
C[C@@]1(NC(=O)N(N1)c2ccccc2)C3=C4[C@H](C(=O)N(C4=O)N(C)c5c(cc(cn5)C(F)(F)F)Cl)ON3 C03047677
CCc1nnc(o1)CNC(=O)CSc2nc([nH]n2)N/N=C/c3ccc4ccc5cccc6c5c4c3cc6 C59879707
CC(C)(C)n1c2c(cn1)[C@H]([C@@H]3C(=NC(=O)N3c4cccc(c4)OC)N2)c5cc(c(c(c5OC)O)O)OC C66091703
Cc1ccc(cc1)NC2=C([C@@H](N(C2=O)c3ccc(cc3)C)c4ccc(cc4)Br)CC(=O)[O-] C01065957
COc1ccc(cc1Br)/C=N/Nc2c(c(nc(c2Cl)Cl)C(=O)[O-])Cl C13343906
CC(C)CCn1c(=O)c2ccccc2nc1SCc3c4c(cccc4sc3C(=O)[O-])F C13409758
Cc1ccc(cc1)n2c(=O)c3ccccc3nc2SCc4c5c(cccc5sc4C(=O)[O-])F C13412077
c1ccc(cc1)/N=C\2/N(C(=O)/C(=C/c3ccc(o3)c4ccccc4C(=O)[O-])/S2)c5ccccc5 C16676121
CCCCOc1ccc(cc1OC)/C=C\2/C(=O)N(/C(=N/c3ccc(cc3)C(=O)[O-])/S2)CC C16932084
CC(C)(C)c1cc(no1)N2[C@H](C(=C(C2=O)[O-])C(=O)c3ccc(cc3)Br)c4ccccc4Cl C09186653
CCCCCn1c(=O)c2ccc(cc2nc1[S-])C(=O)Nc3ccc(c(c3)C(F)(F)F)Cl C03631184
Cc1ccc(cc1)C(=O)C2=C(C(=O)N([C@H]2c3ccc(cc3)C(=O)OC)c4nc5c(cc(cc5s4)C)C)[O-] C09234361
c1ccc(cc1)/N=C\2/N(C(=O)/C(=C/c3ccc(o3)c4ccc(c(c4)C(=O)[O-])Cl)/S2)C5CCCC5 C20508852
COc1cc(cc(c1[O-])/C=N/c2ccc3c(c2)nc(s3)c4cccc(c4)Br)[N+](=O)[O-] C01955287
COc1ccc(cc1)/C=C\2/C(=O)N([C@H]([N-]2)c3ccccc3)c4c(cc(cc4Cl)[N+](=O)[O-])Cl C28617382
c1ccc(cc1)/C=C/2\CCC[C@@H]3C2=NN([C@H]3c4ccccc4)C(=O)c5ccccc5c6ccccc6C(=O)[O-] C29491958
COc1cccc(c1)n2c(nnc2[S-])c3ccc(c(c3)COc4ccccc4Cl)OC C02793483
CCc1ccc(cc1)[C@@H]2C(=C(C(=O)N2c3nc4c(cc(cc4s3)C)C)[O-])C(=O)c5c(nc6n5cccc6)C C33814081
CCc1ccc(cc1)[C@H]2C(=C(C(=O)N2c3nc4c(cc(cc4s3)C)C)[O-])C(=O)c5c(nc6n5cccc6)C C33814082
c1ccc(cc1)/C=C/2\CCC[C@H]3C2=NN([C@@H]3c4ccccc4)C(=O)c5ccccc5c6ccccc6C(=O)[O-] C34890845
CC1=C([C@H](N2C(=CSC2=N1)/C=C(/N3CCc4ccccc4C3)\[O-])c5cccc(c5)Cl)C(=O)OC C34923655
CC(C)(C)c1cc(no1)N2[C@H](C(=C(C2=O)[O-])C(=O)c3ccc(cc3)Br)c4ccc(cc4)Cl C09272438
Cc1cc(c2c(c1)sc(n2)N3[C@@H](C(=C(C3=O)[O-])C(=O)c4c(nc(s4)C)C)c5ccc(cc5)C(C)C)C C35566513
CCOc1cc(cc(c1OCC=C)Cl)/C=C\2/C(=O)N(/C(=N\c3ccc(cc3)C(=O)[O-])/S2)C C35669506
CC1=C([C@H](N2C(=CSC2=N1)/C=C(/N(C)Cc3ccccc3)\[O-])c4ccc(cc4)Cl)C(=O)OC C35694109
Cc1ccc(cc1)[C@@H]2C(=C(N=C3N2C(=CS3)/C=C(/N4CCN(CC4)c5ccccc5F)\[O-])C)C(=O)OC C35970178
CC1=C([C@@H](N2C(=CSC2=N1)/C=C(/Nc3ccccc3F)\[O-])c4cccc(c4)Cl)C(=O)OC C35970285
C[C@H]1CN(C[C@@H](O1)C)/C(=C/C2=CSC3=NC(=C([C@@H](N23)c4ccc(cc4)C(C)C)C(=O)OC)C)/[O-] C35970422
CCC1=C([C@H](N2C(=CSC2=N1)/C=C(/Nc3ccc(cc3)F)\[O-])c4cccc(c4)F)C(=O)OC C36052926
C/C(=C\CC[C@H](CO)[C@@H]1CC[C@]2([C@]1(CCC3=C2CC[C@@H]4[C@@]3(CCC(=O)C4(C)C)C)C)C)/C(=O)[O-] C35456209
Cc1c(cccc1Cl)[N-]C2=NC(=O)/C(=C\c3cc(c(c(c3)I)OC)OC)/S2 C09323861
CCCOc1c(cc(cc1Cl)C(=O)c2c(c(c(=O)n(c2[O-])C3CCCCC3)C#N)C)Cl C38618421
CCc1ccccc1N2C(=O)/C(=C\c3cn(c4c3cccc4)Cc5cccc(c5)OC)/N=C2[S-] C39557045
c1c(ccc(c1)C(=O)[O-])/C=N/c2ccc(cc2)Sc3ccc(cc3)/N=C/c4ccc(cc4)C(=O)[O-] C39719939
CCCCN1[C@H](C(=C(C1=O)[O-])C(=O)c2ccc(c(c2)C)OCC(C)C)c3ccc(c(c3)OC)OCC(C)C C40094321
Cc1ccc(c(c1)[C@@H]2C(=C(N=C3N2C(=CS3)/C=C(/NC4CC4)\[O-])C)C(=O)OC(C)(C)C)C C40401104
CC[C@H](C)c1ccc(cc1)N2C(=O)/C(=C/c3cccn3Cc4ccc(cc4Cl)Cl)/C(=NC2=O)[O-] C08914409
c1ccc2cc(ccc2c1)C3(CCN(CC3)C(=O)OCC4c5ccccc5-c6c4cccc6)C(=O)[O-] C44122512
c1cc(c(cc1Br)S(=O)(=O)/N=C(/CSC(F)(F)F)\[O-])Br C48517901
CCc1ccc(cc1)/N=C\2/NC(=O)/C(=C\c3ccc(o3)c4ccc(c(c4)C(=O)[O-])Cl)/S2 C12413231
C/C(=N/c1ccc(cc1)/N=N/c2ccccc2)/c3c(=O)c4ccccc4n(c3[O-])c5ccccc5 C04701054
COc1ccccc1[N-]/C(=N/C2(Oc3ccccc3O2)C(Cl)(Cl)Cl)/C(F)(F)F C25315912
c1ccc(c(c1)COc2ccc(cc2)[C@H]3[C@H]4CC=C[C@H]4c5cc(cc(c5N3)C(=O)[O-])Br)Cl C58928874
COc1ccccc1/N=C\2/N(C(=O)/C(=C/c3ccc(cc3)C(=O)[O-])/S2)c4ccccc4OC C59221070
CCOc1cc(ccc1OCC=C)/C=C\2/C(=C(/C(=N/c3ccc(cc3)C)/S2)C(=O)OCC)[O-] C59247420
CCCCOC(=O)c1ccc(cc1)/N=C/c2cc(n(c2C)c3ccc(c(c3)Cl)C(=O)[O-])C C59249701
CCO/C(=C/1\C(=O)/C(=C\c2cc(n(c2C)c3cccc4c3cccc4)C)/S\C1=N/c5ccc(cc5)C)/[O-] C59364865
Cc1ccc(cc1)S(=O)(=O)[N-]c2ccc(cc2/C=N/c3ccc(cc3)Cl)Br C59946871
c1ccc(cc1)[C@@H]2C(=S)[C@@H](C(=O)C(=C2[O-])[C@@H](c3ccc(cc3)Cl)C(C#N)C#N)c4ccccc4 C08934473
c1ccc(c(c1)CN2c3ccc(cc3/C(=N\Nc4ccccc4C(=O)[O-])/C2=O)Br)Cl C20615725
CCc1cccc(c1NC(=O)CSC2=C([C@@H](C3=C(CC(CC3=N2)(C)C)[O-])c4ccc(cc4)Cl)C#N)C C20171666
CC1(CC(=C2[C@H](C(=C(N=C2C1)SCc3cc4c(cc3Cl)OCO4)C#N)c5ccc(cc5)OC)[O-])C C09243612
CCc1ccccc1NC(=O)CSC2=C([C@H](C3=C(CCCC3=N2)[O-])c4cccc(c4Cl)Cl)C#N C13165975
CC1(C[C@H](CCO1)n2c(=O)c3c(nc2SCC(=O)c4ccc(cc4)Cl)-c5ccccc5CC36CCCCC6)C C01869315
CCOC(=O)C1=C(N2[C@@H](C3=C(/C(=C\c4ccc(cc4)Cl)/CCC3)N=C2S1)c5ccc(cc5)Cl)C C06223459
CN(C)c1ccc(cc1)N2C(=C/C(=C/c3ccc(o3)c4ccc(cc4)Br)/C2=O)c5ccccc5 C02059053
COc1cc(ccc1OC(=O)c2ccc(cc2)Cl)/C=C\3/C(=O)N(C(=S)S3)c4ccc(c(c4)Cl)Cl C03765855
c1ccc2c(c1)CCC3=C2N=c4n(c(=O)/c(=C/c5ccc(o5)Br)/s4)[C@H]3c6ccc(cc6)F C02195432
c1ccc(cc1)C2CCC3(CC2)N4[C@@H](CC(=N4)c5cccc6c5cccc6)c7cc(ccc7O3)Br C08921005
CC(C)c1ccc(cc1)[C@H]2N3[C@@H](CC(=N3)c4ccc(cc4)OC(C)C)c5cc(ccc5O2)Br C09042264
CC(C)c1ccc(cc1)[C@@H]2N3[C@@H](CC(=N3)c4ccc(cc4)OC(C)C)c5cc(ccc5O2)Br C09042269
CC(C)Sc1nc2c(c3c(s2)COC(C3)(C)C)c(n1)SCC(=O)Nc4cccc5c4cccc5 C09215712
c1ccc(cc1)CCSc2nnc3n2c-4c(c(=O)n3c5ccccc5)C6(CCCCC6)Cc7c4cccc7 C02286173
CCCc1c2c(c3c4c(c5nnc(n5cn4)SCc6c(cccc6Cl)Cl)sc3n1)CCCC2 C09463135
Cc1c2cc(sc2n(n1)c3ccc(cc3)Cl)C(=O)Nc4ccccc4Sc5ccc(cc5)Cl C03219976
c1ccc(cc1)c2c3c4n(c(nn4c2Sc5ccc(cc5)Cl)CN6CCCc7c6cccc7)CCCC3 C03200076
Cc1cc(c(n1c2cc(cc(c2)Cl)Cl)C)/C=C(\C#N)/C(=O)Nc3cc(ccc3Cl)C(F)(F)F C02801008
Cc1cc(c(c(c1)C)NC(=O)CSc2c3c4c(sc3nc(n2)C56CC7CC(C5)CC(C7)C6)CCCC4)C C13510568
Cc1ccc(cc1)n2c(=O)c3c(nc2SCC(=O)c4cccs4)-c5ccccc5CC36CCCCC6 C02409430
CC(C)c1c2c(c3c4c(c(ncn4)SCc5ccc(c(c5)Cl)Cl)sc3n1)CC(OC2)(C)C C02298898
Cc1ccccc1n2c(cnc2SCc3cc(=O)oc4c3cc(c(c4)C)Cl)c5ccc(cc5)Cl C14357430
CC(C)Oc1c(cc(cc1Cl)[C@H]2N3[C@H](CC(=N3)c4ccc(cc4)Cl)c5cc(ccc5O2)Cl)OC C15022433
c1ccc(cc1)c2ccc(o2)C=C3CCCC[C@@H]4C3=NN([C@H]4c5ccc(o5)c6ccccc6)c7ccccc7 C15219957
c1cc2n(c1)-c3c(c4c(s3)CCCC4)CN([C@@H]2c5ccc(cc5)F)C(=O)Nc6ccc(c(c6)Cl)F C15735270
COc1ccc(cc1OC)[C@H]2C3=C(c4ccccc4CC3)N=c5n2c(=O)/c(=C/c6ccccc6Cl)/s5 C16227260
CCSc1nc2c(c3c(s2)CC[C@H](C3)C)c4n1c(nn4)SCc5ccc(cc5)Br C16846328
Cc1ccc(c(c1)Cc2c(nc(n(c2=O)Cc3ccccc3Cl)Nc4ccc(cc4)Br)C)C C16885793
CC1=C([C@@H](C2=C(N1)C[C@@H](CC2=O)c3ccc(cc3)Cl)c4ccc(cc4)Br)C(=O)OC(C)C C02757486
CC1(COP(=S)(OC1)[C@H](c2cc(cc(c2OC)Cl)Cl)Nc3ccc(c(c3)Cl)Cl)C C03651881
Cc1ccc(cc1C)NC(=S)c2c(c3c4n2cc(n4CCCC3)c5ccccc5)c6ccc7c(c6)CCCC7 C27300065
Cc1c2c(n(n1)c3ccccc3)N=C(O[P@@]2(=S)O[C@@H]4C[C@@H](CC(C4)(C)C)C)c5ccc(cc5)Cl C33786646
CC1=NN([C@H]2[C@H]1C3=C([C@@H](N2)c4ccc(cc4)N(C)C)C(=O)[C@@H](C[C@@H]3C(C)(C)C)C(C)(C)C)c5ccccc5 C35193875
CC(C)(C)c1ccc(cc1)[C@H]2C[C@@H]2C(=O)N/N=C\c3cc(c(c(c3)Br)OC)Br C33921983
CCOc1ccccc1N2C(=O)[C@H]3[C@H](C2=O)C4(c5ccccc5C3c6c4cccc6)/C=N/c7cccc(c7C)C C39372945
CCOc1ccccc1N2C(=O)[C@@H]3[C@@H](C2=O)C4(c5ccccc5C3c6c4cccc6)/C=N/c7ccc(cc7C)C C08405323
C[C@H]1CC[C@@H]([C@@H](C1)OC(=O)[C@@H](C(C)C)N2C(=O)[C@@H]3[C@H](C2=O)C4c5ccccc5C3c6c4cccc6)C(C)C C04174497
C[C@H]1CC[C@H]([C@@H](C1)OC(=O)c2ccc(cc2)N3C(=O)[C@@H]4[C@H](C3=O)C5c6ccccc6C4c7c5cccc7)C(C)C C04174732
Cc1cc\2c(n1c3ccc(cc3)Cl)CC(C/C2=N\OC(=O)COc4ccc(cc4Cl)Cl)(C)C C39853226
c1ccc(cc1)/C=C(/C=C\2/C(=O)N(/C(=N\c3nc(cs3)c4ccccc4)/S2)C5CCCCC5)\Cl C39866062
Cc1cc(c2c(c1)oc3c(c2=O)[C@@H](N(C3=O)c4nc5c(cc(cc5s4)C)C)c6ccc(cc6)C(C)(C)C)C C40057912
CN1C/C(=C\c2ccc(cc2)OC)/C3=C(C1)[C@@H](N4C(=CSC4=N3)c5ccc(cc5)F)c6ccc(cc6)OC C36007039
COC(=O)/C=c\1/c(=O)n2c(=NC\3=C([C@@H]2c4ccc(cc4)Cl)CCC/C3=C\c5ccc(cc5)Cl)s1 C09158783
Cc1ccc(cc1)NC(=S)c2c(c3c4n2cc(n4CCCC3)c5ccc(cc5)OC)c6ccc(cc6)Br C01758188
Cc1cccc(c1)NC(=S)c2c(c3c4n2nc(n4CCCC3)c5ccc(cc5)Br)c6ccccc6 C02258187
Cc1ccc(c(c1)C2=NN([C@]3(C=C2)N(N=C(S3)C(=O)C)c4ccc(cc4Cl)Cl)c5ccccc5)C C59121154
CC(C)(C)c1ccc(cc1)[C@H]2c3ccccc3[C@@]4(S2)N(N=C(S4)C(=O)OC)c5ccccc5OC C59126476
CC(C)(C)c1ccc(cc1)[C@@H]2c3ccccc3[C@]4(S2)N(N=C(S4)C(=O)OC)c5ccccc5Cl C59126496
Cc1ccc(cc1)C2=NN([C@]3(CC2)N(N=C(S3)C(=O)C)c4c(cccc4Cl)Cl)c5ccccc5 C59128445
Cc1cc(ccc1/C=c/2\c(=O)n3c(=NC4=C([C@H]3c5ccccc5)CCc6c4cccc6)s2)N7CCCC7 C03767735
CC(C)c1ccc(cc1)/C=c/2\c(=O)n3c(=NC4=C([C@H]3c5cc(ccc5OC)OC)CCc6c4cccc6)s2 C59198750
C[C@H]1Cc2ccccc2N1C(=O)COC(=O)c3c4ccccc4nc\5c3CC/C5=C\c6ccc(cc6)Cl C12622242
c1cc(cc(c1)Cl)c2ccc(o2)/C=N/c3ccc4c(c3)nc(o4)c5cc(ccc5Cl)Br C59476923
Cc1cccc(c1)N[P@]\2(=S)c3c(nn(c3N=C/C2=C/4\C(c5ccccc5N4C)(C)C)c6ccccc6)C C03184720
CCOC(=O)C1=C(N=c2n(c(=O)/c(=C\c3ccc(cc3)N(C)C)/s2)[C@H]1c4ccccc4OC)C C06354120
CCOC(=O)C1=C(N=c2n(c(=O)/c(=C/c3ccc(cc3)F)/s2)[C@@H]1c4ccc(c(c4)OC)OC)C C00624079
CC(=O)OCC(=O)[C@]1(CC[C@@H]2[C@@]1(CC[C@H]3[C@@H]2CC=C4[C@@]3(CCC(=C4)OC(=O)C)C)C)OC(=O)C C08740208
Cc1ccc(cc1)N2C(=O)/C(=C/c3ccc4c(c3)OCO4)/N=C2SCc5ccc(cc5)C(=O)OC C08751310
CCCOc1ccc(cc1)CO[C@H]2[C@H](O[C@H]3[C@@H]2OC4(O3)CCCCC4)[C@H]5COC6(O5)CCCCC6 C08833987
CCCn\1c2c(cccc2s/c1=N\C(=O)c3ccc(cc3)S(=O)(=O)N4CCCC[C@H]4C)OC C09285428
CC1=C([C@H](n2c(=O)/c(=C/c3ccc(cc3)F)/sc2=N1)c4ccc(c(c4)OC)OC)C(=O)OCC=C C09339725
CCOC(=O)C1=C(N=c2n(c(=O)/c(=C\c3ccc(cc3)F)/s2)[C@@H]1c4ccc(c(c4)OC)OC)C C09339765
CC(C)Sc1ccc(cc1)C(=O)/N=c\2/n(c3c(ccc(c3s2)OC)OC)CC(=O)OC C09566297
c1ccc2c(c1)c(cc(n2)c3cccs3)c4nnc(o4)SCCN5C(=O)c6ccccc6C5=O C09634781
CCn1c(nnc1SCc2cc(=O)n3ccsc3n2)c4cc(nc5c4cccc5)c6ccccc6 C09840613
CCCCn1c(=O)c2ccccc2n3c1nnc3SCc4cc(=O)oc5c4c6ccccc6cc5 C10052277
C[C@@H]1C[C@H](CN(C1)C(=O)[C@@H](C)Sc2nnc(n2C3CCCCC3)c4ccc(c(c4)OC)OC)C C11379828
CC[C@@H](C)c1ccc(cc1)n2c(=O)c3ccccc3nc2SCc4nc(no4)c5ccccn5 C12918783
CCOc1ccc(cc1)n2c(nnc2SCc3cc(=O)n4c(csc4n3)C)c5cccc(c5)C C09163058
COc1ccccc1n2c(nnc2SCc3nc(no3)c4ccccc4Cl)c5cccs5 C09700233
CCCSc1nc(c2c3c(sc2n1)CO[C@@](C3)(C)CC)N4CCN(CC4)C(=O)OCC C13770533
Cc1ccsc1/C=c\2/c(=O)n3c(=NC(=C([C@@H]3c4ccc(c(c4)OC)OC)C(=O)OCC=C)C)s2 C02286346
CC1=NC2=C([C@H](C1C(=O)OC3CCCC3)c4cccc(c4)[N+](=O)[O-])C(=O)C[C@@H](C2)c5cccs5 C09554089
CCN(CC)c1ccc(cc1)[C@@H]2C(=C(N=c3n2c(=O)/c(=C\c4ccoc4)/s3)C)C(=O)OCC C13959703
C[C@H]([C@@H]1C[C@@H]2[C@@H]3CC=C4C[C@H](CC[C@@]4([C@@H]3CC[C@@]2([C@H]1/C(=N\OC)/C)C)C)OC(=O)C)[N+](=O)[O-] C15134432
CCOC(=O)C1=C(N=c2n(c(=O)/c(=C\c3ccc(c(c3)OC)C)/s2)[C@H]1c4ccc(cc4)N(C)C)C C06227145
CC1=C([C@@H](n2c(=O)/c(=C\c3ccc(cc3)OC)/sc2=N1)c4ccc(cc4)OC)C(=O)OC(C)C C16699896
CC1=C([C@@H](n2c(=O)/c(=C/c3ccc(cc3)F)/sc2=N1)c4ccc(cc4)C(=O)OC)C(=O)OC C01466954
c1ccc(cc1)n2c(nnn2)CSc3nnc(n3c4ccccc4)c5ccc(cc5Cl)Cl C17718370
Cc1ccc(cc1)n2c(nnc2S[C@H](C)c3nnc(o3)c4cccc(c4)C)c5ccccc5OC C19297505
CC1=C([C@H](n2c(=O)/c(=C\c3ccccc3Cl)/sc2=N1)c4ccc(c(c4)OC)OC)C(=O)OC C19833595
CCOC(=O)C1=C(N=c2n(c(=O)/c(=C/c3ccc(cc3)N(C)C)/s2)[C@H]1c4ccc(cc4)N(C)C)C C02187692
CC(C)c1ccccc1n2c(nnc2SCc3nnc(o3)c4ccc(cc4)Cl)c5cccnc5 C20989751
Cc1c(c(no1)c2ccccc2)c3nnc(o3)CSc4nc5ccccc5n4CCC(C)C C22134048
COc1ccc(cc1)n2c(nnc2SCc3ncc(o3)c4ccccc4)c5ccccc5OC C22582288
Cc1cccn2c1nc(cc2=O)CSc3nnc(n3c4ccccc4)COc5ccccc5Cl C23222486
Cc1ccc(c(c1)C)c2nc(co2)CSc3nnc(n3C[C@@H]4CCCO4)c5ccc(cc5)OC C25605586
COc1ccc(cc1OC)[C@@H]2CC(=NN2c3nc(cs3)c4ccc5c(c4)OCO5)c6cccs6 C28065127
CCC(=O)N1c2ccc(cc2-c3c(nc(nn3)SCC(C)C)O[C@@H]1c4ccccc4OCC)C C32997530
CCOC(=O)C1=C(N=c2n(c(=O)/c(=C/c3ccc(cc3)C(=O)OC)/s2)[C@H]1c4cccs4)C C00628975
c1ccc(cc1)OCCn2cnc3c2c(=O)n(c(=O)n3c4ccccc4Cl)C5CCCCC5 C34695152
CCCc1nc(c2c(noc2n1)c3ccc4ccccc4c3)N5CCCN(CC5)C(=O)CC(C)(C)C C34810508
CC(C)(C)c1cc2nc(cc(n2n1)C(=O)N(C)CCc3ccc(c(c3)OC)OC)c4ccc(cc4)F C35953827
Cc1ccc(cc1)c2cc(n3c(n2)cc(n3)C(C)(C)C)C(=O)N(C)CCc4ccc(c(c4)OC)OC C35953936
CC(C)(C)c1cc(nc(n1)SCc2ccc(o2)C(=O)N3CCOCC3)N(C)C4CCCCC4 C36029994
CC(C)Oc1ccc(cc1)COC[C@H]2[C@H]3[C@@H]([C@@H]4[C@@H](O2)OC5(O4)CCCCC5)OC6(O3)CCCCC6 C36369574
Cc1ccc2c(c1)c(=O)c3c(o2)C(=O)N([C@H]3c4cccc(c4)OCC=C)c5nnc(s5)CC(C)C C39838030
CCOc1cc(ccc1OCC=C)[C@@H]2c3c(=O)c4cc(c(cc4oc3C(=O)N2c5cc(ccn5)C)C)C C39838925
CCOc1cc(ccc1OCC=C)[C@@H]2c3c(=O)c4cc(cc(c4oc3C(=O)N2c5cc(ccn5)C)C)C C40044771
CCCCOc1ccc(cc1OC)[C@H]2c3c(=O)c4cc(ccc4oc3C(=O)N2c5nccs5)CC C40046088
Cc1ccc2c(=O)c3c(oc2c1C)C(=O)N([C@@H]3c4cccc(c4)OCC=C)c5nnc(s5)C(C)C C40065390
Cc1ccc(cc1)n2c(nnc2SCc3nc(on3)c4cccs4)c5ccccc5OC C45555260
CC1=C([C@@H](n2c(=O)/c(=C/c3ccc(cc3)N(C)C)/sc2=N1)c4ccc(cc4)OC)C(=O)OC(C)C C58827029
CCOC(=O)C1=C(N=c2n(c(=O)/c(=C/c3ccc(cc3)C)/s2)[C@@H]1c4ccc(cc4OC)OC)C C59418424
c1ccc(cc1)c2c(c(n[nH]2)c3ccccc3)C(=C(c4ccccc4)[O-])C(=O)c5ccccc5 C03107511
c1cc(c(c(c1)Cl)/C(=N/OC(=O)c2ccc(cc2)Cl)/[N-]c3ccc(cc3)OC(F)(F)F)Cl C20230396
CCCOc1ccc(cc1)/C=C(\C#N)/C(=N/c2nc(cs2)c3ccc(cc3Cl)Cl)/[O-] C27345695
CC(C)(C)c1ccc(c(c1)/N=C/c2cc(cc(c2[O-])[N+](=O)[O-])Cc3ccccc3Cl)O C27500980
CCCCOc1ccc(cc1)c2nc3c4c5c(sc4nc(n3n2)[O-])C[C@@H](CC5)C(C)(C)C C27516881
CCCCOc1ccc(cc1)c2nc3c4c5c(sc4nc(n3n2)[O-])C[C@H](CC5)C(C)(C)C C27516882
c1ccc(cc1)Oc2c(cccn2)c3nnc(n3c4cc(cc(c4)C(F)(F)F)C(F)(F)F)[S-] C02161223
Cc1cc(c2c(c1)sc(n2)N3[C@@H](C(=C(C3=O)[O-])C(=O)c4ccc(cc4)F)c5ccc(cc5)OCC=C)C C33634400
CCCN(CCC)/C(=C/C1=CSC2=NC(=C([C@H](N12)c3ccccc3C)C(=O)OCC)C)/[O-] C34922687
CCC1=C([C@H](N2C(=CSC2=N1)/C=C(/Nc3ccc(c(c3)C)C)\[O-])c4cccc(c4)C)C(=O)OC C34922963
CCC1=C([C@H](N2C(=CSC2=N1)/C=C(/NCCC(C)C)\[O-])c3cccc(c3)C)C(=O)OC C34922999
CCN\1C(=O)/C(=C/c2ccc(c(c2)Cl)OCC=C)/S/C1=N\c3ccc(cc3)C(=O)[O-] C35656556
CC1=C([C@@H](N2C(=CSC2=N1)/C=C(/N[C@@H](C)c3ccccc3)\[O-])c4ccc(cc4)Cl)C(=O)OC C35694067
CCN/C(=C/C1=CSC2=NC(=C([C@@H](N12)c3ccccc3Cl)C(=O)OCc4ccccc4)C)/[O-] C35696836
CC1=C([C@H](N2C(=CSC2=N1)/C=C(/N(C)Cc3ccccc3)\[O-])c4ccccc4Cl)C(=O)OCC=C C35696996
CCOC(=O)C1=C(N=C2N([C@H]1c3ccc(cc3)C(C)C)C(=CS2)/C=C(/NC(C)C)\[O-])C C35700862
Cc1ccc(cc1)[C@H]2C(=C(N=C3N2C(=CS3)/C=C(/N[C@@H](C)c4ccccc4)\[O-])C)C(=O)OC(C)C C35704672
CC[C@@H](C)N/C(=C/C1=CSC2=NC(=C([C@H](N12)c3cc(ccc3C)C)C(=O)OC(C)(C)C)C)/[O-] C35705282
CC[C@H](C)N/C(=C/C1=CSC2=NC(=C([C@@H](N12)c3ccccc3Cl)C(=O)OC(C)C)C)/[O-] C36050473
CC1=C([C@H](N2C(=CSC2=N1)/C=C(/N(C)Cc3ccccc3)\[O-])c4ccc(cc4)C(C)C)C(=O)OCC=C C36053254
CC1=C([C@H](N2C(=CSC2=N1)/C=C(/NCC(C)C)\[O-])c3ccc(cc3)C(C)C)C(=O)OC C36053525
Cc1ccc(c(c1)C)[C@H]2C(=C(N=C3N2C(=CS3)/C=C(/N[C@H](C)c4ccccc4)\[O-])C)C(=O)OC C36053659
CCC1=C([C@H](N2C(=CSC2=N1)/C=C(/N[C@@H](C)c3ccccc3)\[O-])c4ccccc4F)C(=O)OC C36058563
CC[C@H](C)N/C(=C/C1=CSC2=NC(=C([C@H](N12)c3ccc(cc3)Cl)C(=O)OC(C)(C)C)C)/[O-] C36061337
CCC1=C([C@H](N2C(=CSC2=N1)/C=C(/N3CCCC3)\[O-])c4ccc(cc4)C(C)C)C(=O)OC C36063334
CCC1=C([C@@H](N2C(=CSC2=N1)/C=C(/N(C)CC)\[O-])c3ccc(cc3)C(C)C)C(=O)OC C36063351
CCN(C)/C(=C/C1=CSC2=NC(=C([C@@H](N12)c3ccc(cc3C)C)C(=O)OCc4ccccc4)C)/[O-] C36063608
CC1=C([C@H](N2C(=CSC2=N1)/C=C(/NC(C)C)\[O-])c3ccc(cc3)C(C)C)C(=O)OC(C)C C36071757
CCN/C(=C/C1=CSC2=NC(=C([C@@H](N12)c3ccc(cc3)C(C)C)C(=O)OC(C)C)C)/[O-] C36071766
CCN/C(=C/C1=CSC2=NC(=C([C@H](N12)c3ccc(cc3)C(C)C)C(=O)OC(C)C)C)/[O-] C36071767
CC1=C([C@H](N2C(=CSC2=N1)/C=C(/NC3CC3)\[O-])c4ccc(cc4)C(C)C)C(=O)OC(C)C C36071771
Cc1ccc(c(c1)[C@@H]2C(=C(N=C3N2C(=CS3)/C=C(/NCC(C)C)\[O-])C)C(=O)OC(C)C)C C36071795
Cc1ccc(c(c1)C)[C@@H]2C(=C(N=C3N2C(=CS3)/C=C(/NCC(C)C)\[O-])C)C(=O)OC(C)C C36071909
CC[C@H](C)N/C(=C/C1=CSC2=NC(=C([C@H](N12)c3ccc(cc3)Cl)C(=O)Nc4ccc(cc4C)C)C)/[O-] C36072108
c1ccc(cc1)c2cc(nc(c2C(=O)[O-])S[C@H](C#N)c3ccc(cc3)Cl)c4cccs4 C08768346
C[C@@H]1CCC[C@]2([C@@H]1CC[C@@]3([C@@H]2[C@@H](C[C@@H]\4[C@@]3(C[C@@H](/C4=C(\CCC=C(C)C)/C(=O)[O-])OC(=O)C)C)O)C)C C38654146
c1ccc(cc1)C(c2ccccc2)Sc3cnnc(c3SC(c4ccccc4)c5ccccc5)[O-] C02183691
CCCCN1[C@H](C(=C(C1=O)[O-])C(=O)c2ccc(c(c2)F)C)c3cc(c(c(c3)C(C)(C)C)O)C(C)(C)C C40100179
CC[C@@H](C)N/C(=C/C1=CSC2=NC(=C([C@@H](N12)c3ccc(cc3)C(C)C)C(=O)OC)C)/[O-] C40400744
CC[C@H](C)N/C(=C/C1=CSC2=NC(=C([C@@H](N12)c3ccc(cc3)C(C)C)C(=O)OC)C)/[O-] C40400746
CCOC(=O)[C@@H]1[C@H](c2c(nc(s2)[S-])S[C@@H]1C(=O)OCC)c3ccc(cc3)C(C)(C)C C40475775
C[C@H](CCCC(C)C)[C@H]1CC[C@@H]2[C@]1(CC[C@H]3[C@@H]2CC=C4[C@]3(CC[C@@H](C4)C[C@@H](C)C(=O)[O-])C)C C44135043
CCOc1cc(ccc1OCc2ccc(cc2Cl)Cl)/C=C(\C#N)/c3nc4ccccc4c(n3)[O-] C45171043
CC(C)(C)c1ccc(cc1)/C(=C/C2=NC(=O)/C(=C/c3ccc(c(c3)OC)OC(F)F)/S2)/[O-] C23715950
CCCCCCn1c2ccccc2c(=O)c(c1[O-])C(=O)Nc3nc(cs3)C45CC6CC(C4)CC(C6)C5 C09058565
C/C(=C/N=C\1/N=C(S1)[N-]c2ccc(c(c2)Cl)F)/NCCc3ccc(c(c3)OC)OC C58970780
CCO/C(=C/1\C(=O)/C(=C/c2cn(c3c2cccc3)Cc4cccc(c4)F)/S\C1=N/c5ccc(cc5)C)/[O-] C59247567
CCc1ccc(cc1)/N=C\2/C(=C(/C(=C/c3ccc(c(c3)OCC)OCC)/S2)[O-])C(=O)OCC C59247666
CCOc1ccc(cc1)/N=C\2/C(=C(/C(=C/c3cc(n(c3C)c4ccccc4C)C)/S2)[O-])C(=O)OCC C59364860
CCO/C(=C/1\C(=O)/C(=C/c2ccc(o2)c3ccc(cc3Cl)Cl)/S\C1=N/c4ccc(cc4)OC)/[O-] C59437155
C/C(=N\Nc1ccc(cc1S(=O)(=O)[N-]c2ccccc2Cl)[N+](=O)[O-])/c3ccc4ccccc4c3O C12311357
CC[C@H](C(=O)Nc1ccc(cc1)S(=O)(=O)[N-]c2cccc(c2Cl)Cl)Oc3ccccc3Cl C30873797
Cc1ccc(cc1)C(=O)C2=C(C(=O)N([C@H]2c3ccc(cc3)C(C)C)c4nc5c(cc(cc5s4)C)C)[O-] C08973928
CC[C@H](C)c1ccc(cc1)N2C(=O)/C(=C/c3cn(c4c3cccc4)Cc5ccc(cc5)C)/C(=NC2=O)[O-] C02224127
CCC1=C([C@H](N2C(=CSC2=N1)/C=C(/NCCc3c[nH]c4c3cccc4)\[O-])c5ccccc5)C(=O)OC C34922891
Cc1ccc(c(c1)C(=O)C2=C(C(=O)N([C@@H]2c3cccc(c3)[N+](=O)[O-])c4nc5c(cc(cc5s4)C)C)[O-])C C34955159
CC1=C([C@H](N2C(=CSC2=N1)/C=C(/N(C)C3CCCCC3)\[O-])c4ccc(cc4)OC)C(=O)OC(C)C C35693658
CC1=C([C@@H](N2C(=CSC2=N1)/C=C(/N(C)Cc3ccccc3)\[O-])c4ccc(cc4)F)C(=O)OCC=C C35697107
CC1=C([C@H](N2C(=CSC2=N1)/C=C(/N(C)Cc3ccccc3)\[O-])c4ccc(cc4)F)C(=O)OCC=C C35697109
Cc1ccc(c(c1)[C@H]2C(=C(N=C3N2C(=CS3)/C=C(/Nc4ccc(cc4)F)\[O-])C)C(=O)OCC=C)C C35697468
CC1=C([C@@H](N2C(=CSC2=N1)/C=C(/Nc3ccc(cc3)F)\[O-])c4cccc(c4)[N+](=O)[O-])C(=O)OCC=C C35701503
Cc1ccc(c(c1)[C@H]2C(=C(N=C3N2C(=CS3)/C=C(/N[C@H](C)c4ccccc4)\[O-])C)C(=O)OC(C)(C)C)C C35705287
Cc1ccc(c(c1)[C@H]2C(=C(N=C3N2C(=CS3)/C=C(/N4CCCC4)\[O-])C(F)(F)F)C(=O)OC(C)C)C C35705421
CC1=C([C@@H](N2C(=CSC2=N1)/C=C(/N(C)Cc3ccccc3)\[O-])c4ccc(cc4)C(C)C)C(=O)OC(C)C C35709571
CCOC(=O)C1=C(N=C2N([C@@H]1c3ccccc3C)C(=CS2)/C=C(/NCCOc4ccccc4)\[O-])C C35969511
Cc1ccc(cc1)[C@@H]2C(=C(N=C3N2C(=CS3)/C=C(/N4CCc5ccccc5C4)\[O-])C)C(=O)OC(C)C C35969936
CCOC(=O)C1CCN(CC1)/C(=C/C2=CSC3=NC(=C([C@H](N23)c4cc(ccc4C)C)C(=O)OCC)C)/[O-] C36050351
CCOC(=O)[C@@H]1CCCN(C1)/C(=C/C2=CSC3=NC(=C([C@@H](N23)c4cc(ccc4C)C)C(=O)OCC)C)/[O-] C36050354
CCOC(=O)[C@H]1CCCN(C1)/C(=C/C2=CSC3=NC(=C([C@@H](N23)c4cc(ccc4C)C)C(=O)OCC)C)/[O-] C36050355
CCOC(=O)[C@@H]1CCCN(C1)/C(=C/C2=CSC3=NC(=C([C@H](N23)c4cc(ccc4C)C)C(=O)OCC)C)/[O-] C36050356
CCOC(=O)[C@@H]1CCCN(C1)/C(=C/C2=CSC3=NC(=C([C@@H](N23)c4ccc(cc4C)C)C(=O)OCC)C)/[O-] C36050444
CCOC(=O)[C@H]1CCCN(C1)/C(=C/C2=CSC3=NC(=C([C@@H](N23)c4ccc(cc4C)C)C(=O)OCC)C)/[O-] C36050445
CCOC(=O)[C@@H]1CCCN(C1)/C(=C/C2=CSC3=NC(=C([C@H](N23)c4ccc(cc4C)C)C(=O)OCC)C)/[O-] C36050446
CCOC(=O)C1CCN(CC1)/C(=C/C2=CSC3=NC(=C([C@@H](N23)c4ccccc4)C(=O)OC(C)(C)C)C)/[O-] C36061294
CCOC(=O)C1CCN(CC1)/C(=C/C2=CSC3=NC(=C([C@H](N23)c4ccccc4)C(=O)OC(C)(C)C)C)/[O-] C36061295
CCOC(=O)[C@@H]1CCCN(C1)/C(=C/C2=CSC3=NC(=C([C@@H](N23)c4ccccc4)C(=O)OC(C)(C)C)C)/[O-] C36061298
CCOC(=O)[C@@H]1CCCN(C1)/C(=C/C2=CSC3=NC(=C([C@H](N23)c4ccccc4)C(=O)OC(C)(C)C)C)/[O-] C36061300
CCC1=C([C@@H](N2C(=CSC2=N1)/C=C(/N3CCC[C@@H](C3)C(=O)OCC)\[O-])c4ccc(cc4C)C)C(=O)OC C36064758
CC1=C([C@@H](N2C(=CSC2=N1)/C=C(/N[C@@H](C)c3ccccc3)\[O-])c4ccc(cc4)C(C)C)C(=O)OC(C)C C36071758
C/C=C/[C@@H](C(=O)NC(C)(C)CC(C)(C)C)N(c1ccccc1Cl)C(=O)c2cc(ccc2[O-])[N+](=O)[O-] C36544689
C[C@@H](CCC(=O)[O-])[C@H]1CC[C@@H]2[C@@]1([C@H](C[C@@H]3[C@@H]2CC[C@@H]4[C@@]3(CC[C@H](C4)O)C)OC(=O)c5ccccc5)C C37246133
c1ccc(cc1)Cc2c(c(cn(c2=O)CCc3c[nH]c4c3cccc4)/C=N/OCc5cccc(c5)Cl)[O-] C12960152
c1ccc(c(c1)CSc2nnc(s2)/N=C(/C(=C/c3ccc(o3)c4ccc(cc4)Cl)/C#N)\[O-])F C39998220
c1cc(ccc1CSc2nnc(s2)/N=C(/C(=C/c3ccc(o3)c4ccc(cc4)Cl)/C#N)\[O-])F C39998227
CCOc1ccc(cc1C)C(=O)C2=C(C(=O)N([C@H]2c3ccc(cc3)C(C)C)c4nnc(s4)SCC)[O-] C40000181
CC(C)(C)c1cc(cc(c1O)C(C)(C)C)[C@@H]2C(=C(C(=O)N2CC=C)[O-])C(=O)c3cc4cccc(c4o3)OC C40028514
Cc1cc(ccc1C(=O)C2=C(C(=O)N([C@@H]2c3cc(c(c(c3)C(C)(C)C)O)C(C)(C)C)CCO)[O-])OCC(C)C C40084891
CC(C)(C)c1ccc(cc1)[C@@H]2c3c([nH]nc3C(=O)N2CCc4ccc(cc4)OC)c5cc(ccc5[O-])Cl C39899141
CC(C)c1ccc(cc1)[C@@H]2C[C@@H](n3c(cc(n3)c4nnc(n4Cc5ccccc5)[S-])N2)C(F)(F)F C02791417
Cc1c2c(n(n1)c3ccccc3)N=C4C(=Nc5ccccc5N4[C@@H]2c6ccc(cc6)C(C)C)[N-]c7cc(cc(c7)Cl)Cl C01842083
Cc1ccc(cc1)CSc2nc3c(c(n2)[O-])[C@H](C4=C(N3)CC(CC4=O)(C)C)c5ccccc5[N+](=O)[O-] C33810579
CCO/C(=C/1\C(=O)/C(=C/c2ccc(cc2)OCc3ccc(cc3)[N+](=O)[O-])/S\C1=N/c4ccc(cc4)C)/[O-] C59364553
CCOC(=O)C1=C(N=c2n(c(=O)/c(=C/c3cc(ccc3[O-])[N+](=O)[O-])/s2)[C@H]1c4ccc(cc4)Cl)C C59418475
CCc1ccc(cc1)/N=C\2/C(=C(/C(=C/c3ccc(o3)c4ccc(cc4OC)[N+](=O)[O-])/S2)[O-])C(=O)OCC C59437124
CCN(CC)c1ccc(cc1)[C@@H]2[C@@H]3C(=NC(=NC3=O)SCc4ccccc4Cl)N=C5C2=C(CCC5)[O-] C39731593
CCN(CC)c1ccc(cc1)[C@H]2[C@H]3C(=NC(=NC3=O)SCc4ccccc4Cl)N=C5C2=C(CCC5)[O-] C39731603
CC(C)c1ccc(cc1)[C@H]2[C@@H]3C(=NC(=NC3=O)SCc4ccc(cc4)[N+](=O)[O-])N=C5C2=C(CCC5)[O-] C39749345
CC(C)c1ccc(cc1)[C@H]2[C@H]3C(=NC(=NC3=O)SCc4ccc(cc4)[N+](=O)[O-])N=C5C2=C(CCC5)[O-] C39749349
CC1(CC(=C2[C@@H](C(=C(N=C2C1)SCc3ccccc3Cl)C#N)c4cc(c(c(c4)OC)OC)OC)[O-])C C09244059
CC1(CC(=C2[C@H](C(=C(N=C2C1)SCc3ccccc3Cl)C#N)c4cc(c(c(c4)OC)OC)OC)[O-])C C09244060
c1c(c(cc(c1S(=O)(=O)NCCC2=CCCCC2)Cl)Cl)C(=O)[O-] C02363099
c1cc(sc1)C(=O)Nn2c(ccc2c3ccc(cc3)Cl)CCC(=O)[O-] C08379510
CN(C)c1ccc(cc1)/C=C(\C(=O)[O-])/NC(=O)c2ccc(cc2Cl)Cl C01296410
COc1ccc(cc1/C=C/C(=O)N[C@@H](CC(=O)[O-])c2ccc(cc2)Cl)Br C13174976
CC[C@@H]1CCc2c(cc(s2)C(=O)N[C@@H](CC(=O)[O-])c3ccc(cc3)Cl)C1 C13174984
CC[C@@H]1CCc2c(cc(s2)C(=O)N[C@H](CC(=O)[O-])c3ccc(cc3)Cl)C1 C13174998
CNS(=O)(=O)c1ccc(c(c1)C(=O)[O-])Sc2ccc(c(c2)C(F)(F)F)Cl C13275774
COc1cc(c(cc1C(=O)[O-])Cl)NC(=O)CSc2ccc(cc2F)F C13276347
C[C@@H](C(=O)N[C@H]1CCCc2c1cccc2)Oc3c(cc(cc3Cl)C(=O)[O-])Cl C13423387
Cc1ccc(cc1)C(=O)C2=C(C(=O)N([C@H]2c3ccc(cc3)C(C)C)C[C@H](C)O)[O-] C05408986
C=CCNC(=O)Cc1cc(nc(n1)SCc2ccc(cc2)Br)[O-] C23243808
CCCc1nnc(n1CC(=O)NC[C@H]2CC3c4ccccc4C2c5c3cccc5)[S-] C24924492
Cc1cc(c(c(c1)Br)NC(=O)CSCCC(=O)[O-])Br C37405255
CC(C)[C@](C)(CC(=O)Nc1ccc(cc1Cl)I)C(=O)[O-] C37795501
C[C@@H](c1cccc(c1)Cl)NC(=O)Cn2c(nnc2[S-])c3cccs3 C12899370
Cc1cccc(c1)c2nnc(n2CCC(=O)N[C@@H](C)c3ccc(cc3)F)[S-] C12795167
c1ccc2c(c1)cccc2[C@@H]3C(=C(C(=O)N3CCCO)[O-])C(=O)c4ccc(cc4)Cl C40047665
Cc1ccc(cc1F)C(=O)C2=C(C(=O)N([C@@H]2c3c(cccc3Cl)Cl)CCCO)[O-] C40053822
CCCOc1ccc(cc1C)C(=O)C2=C(C(=O)N[C@@H]2/C=C/c3ccccc3)[O-] C40123836
C[C@H](CCc1ccccc1)N/C(=C/Sc2c3cccn3c4cccnc4n2)/[O-] C43813483
CC[C@H](c1ccc(cc1)C)NC(=O)c2ccc(c(c2)Cl)[N-]S(=O)(=O)C C44846385
Cc1cc(ccc1SC/C(=C(\C#N)/C(=O)NCCCOC)/[O-])Br C49102577
c1ccc(c(c1)N/C(=C(\C#N)/C(=O)c2ccc(cc2)OC(F)(F)F)/[O-])Cl C50809319
C[C@@H](/C(=C(/C#N)\C(=O)Nc1ccccc1OC)/[O-])Sc2ccccc2Cl C50937331
c1cc(c(c(c1)Cl)Cl)N/C(=C(\C#N)/C(=O)/C=C\c2c(cccc2F)F)/[O-] C50980565
Cc1c(sc(n1)[S-])CC(=O)NCC2(CCOCC2)c3cccc(c3)Cl C54314145
Cc1c(cccc1Cl)S(=O)(=O)[N-]c2ccc(c(c2)Cl)C(=O)NC3CC3 C55632474
CCSc1ccccc1[N-]S(=O)(=O)c2cc3c(cc2F)NC(=O)CC3 C55648896
CCc1ccc(cc1)N/C(=N/C(=O)c2cccc(c2)Cl)/[N-]Cc3ccncc3 C45940354
C[C@@H](c1cccc(c1)Cl)NC(=O)CCn2c(nnc2[S-])c3cccs3 C23483060
c1cc(c(c(c1)Cl)S(=O)(=O)[N-]c2ccc(cc2)NC(=O)C3CCC3)Cl C11325520
Cc1cccc(c1)C(=O)/N=C(\Nc2cccc(c2C)Cl)/[N-]Cc3ccccn3 C46125636
Cc1ccc(cc1C)C(=O)/N=C(\Nc2cccc(c2)Cl)/[N-]Cc3ccccn3 C46125919
C[C@H](c1ccccc1[N-]S(=O)(=O)C)NC(=O)CCSc2ccc(cc2)F C45781430
CCc1ccc2c(c1)/C(=N\N=C(\C(C(C(F)(F)F)(F)F)(F)F)/[O-])/C(=O)N2 C59146592
CCS(=O)(=O)[N-]c1ccc(cc1C)NC(=O)c2ccc(c(c2)Cl)Cl C59887008
CC(=O)Nc1ccc(c(c1)Cl)[N-]S(=O)(=O)c2cc(ccc2Cl)C(F)(F)F C60381084
C[C@@H](C(C)C)NC(=O)c1ccc(cc1)S(=O)(=O)[N-]c2ccccc2Cl C60626561
CCN(C[C@H](C)C(=O)[O-])C(=O)Nc1c(cc(cc1Cl)Br)Cl C61223182
Cc1ccc(cc1)[N-]S(=O)(=O)C[C@@H](C)C(=O)Nc2ccc(c(c2)Cl)C C62125297
CC(C)(CC(=O)NCCS(=O)(=O)[N-]c1ccccc1)c2ccc(cc2)Cl C62313421
Cc1c(sc(n1)[S-])CC(=O)Nc2nc(cs2)C3=C(N([C@H](C3)C)CC=C)C C39930496
CCCS(=O)(=O)[N-]c1cccc(c1C)NC(=O)CCc2ccccc2F C64362930
CCS(=O)(=O)[N-]c1ccc(cc1)C2(CCCCC2)C(=O)NCc3cc(cc(c3)F)F C65029460
C[C@H](c1ccccc1Cl)NC(=O)[C@@H](C)n2c(nnc2[S-])c3cccs3 C65610531
Cc1cc(ccc1F)C2=NN([N-]N2)CN(C)Cc3ccc(s3)Br C65940878
Cc1ccc(cc1[N-]S(=O)(=O)/C=C/c2ccccc2Cl)NC(=O)C3CC3 C66580852
Cc1ccc(cc1[N-]S(=O)(=O)C2CCCCC2)C(=O)NCC(F)(F)F C66581104
C[C@H]1C[C@H](CC(C1)(C)C)CC(=O)N[C@@H](C)c2ccccc2[N-]S(=O)(=O)C C66613980
CCOC(=O)C\1=NC(=S)N[C@H](/C1=C(\C(C)C)/[O-])c2ccc(c(c2)F)Cl C67116535
Cc1ccc(cc1)[C@@H](CC(=O)[O-])NC(=O)OCC2c3ccccc3-c4c2cccc4 C02386984
CC[C@H](c1ccc(cc1)Br)NC(=O)CSc2c(c(cc(n2)C)C)C(=O)[O-] C13022690
Cc1cc(nc(c1C(=O)[O-])SCC(=O)N[C@H](C)c2ccccc2Br)C C13022898
Cc1cc(nc(c1C(=O)[O-])S[C@@H](C)C(=O)Nc2ccc(cc2F)Br)C C13023553
C[C@H](c1ccc(c(c1)F)F)NS(=O)(=O)c2cc(c(cc2Cl)Cl)C(=O)[O-] C13073110
c1cc(ccc1[C@H](CC(=O)[O-])NC(=O)/C=C/c2ccc(c(c2)Cl)Cl)Cl C13174667
Cc1ccc(cc1)[C@H](CC(=O)[O-])NC(=O)c2c(c3ccc(cc3s2)Cl)Cl C13179256
c1c(cc(cc1C(F)(F)F)NC(=O)CC2(CCCC2)C(=O)[O-])C(F)(F)F C13253377
c1ccc(cc1)c2ccc(s2)/C=C/C(=O)N[C@H](CC(=O)[O-])c3ccccc3Cl C13259119
c1ccc2c(c1)cccc2c3csc(n3)NC(=O)CC4(CCCC4)CC(=O)[O-] C17080635
c1ccc(c(c1)c2nc(cs2)CC(=O)NCC3(CCCCC3)CC(=O)[O-])F C20739036
Cc1c(c(nc(n1)S[C@@H](C)c2ccccc2)[O-])CC(=O)NCc3cccs3 C23138692
Cc1c(c(nc(n1)SC)[O-])CCC(=O)N[C@H]2CCC[C@@H](C2)C(F)(F)F C27855087
Cc1ccc(cc1)C(=O)C2=C(C(=O)N([C@@H]2c3ccccc3Cl)C[C@@H](C)O)[O-] C05409051
C[C@@H](c1ccc(c(c1)F)F)NC(=O)c2ccc3c(c2)nc(n(c3=O)CC=C)[S-] C18016465
c1cc(c(cc1Br)Cl)Nc2nnc(s2)SCC(=O)[O-] C37392489
c1ccc(cc1)CSCCNC(=O)Cn2c(nnc2[S-])c3cccs3 C14226399
Cc1cccc(c1)c2nnc(n2CCC(=O)NCc3ccccc3Cl)[S-] C12999826
Cc1cc(ccc1OCC=C)C(=O)C2=C(C(=O)N[C@H]2c3ccc(cc3)Cl)[O-] C40123841
Cc1cc(ccc1[N-]S(=O)(=O)c2ccc(cc2Cl)F)C(=O)NCC(C)C C50533963
c1ccc(c(c1)N/C(=C(\C#N)/C(=O)c2ccc(cc2)SC(F)F)/[O-])Cl C50810739
Cc1ccccc1SC/C(=C(/C#N)\C(=O)Nc2ccc(c(c2)Cl)F)/[O-] C50948568
C[C@@H](/C(=C(/C#N)\C(=O)Nc1ccc(c(c1)Cl)F)/[O-])Sc2ccccc2 C50950175
COc1ccc(cc1F)CC/C(=C(\C#N)/C(=O)Nc2ccc(c(c2)Cl)F)/[O-] C50950480
c1cc(c(c(c1)Cl)Cl)N/C(=C(\C#N)/C(=O)[C@H]2C[C@@H]2c3ccc(cc3)F)/[O-] C50980493
COc1ccccc1/C=C\C(=C(/C#N)\C(=O)Nc2ccccc2Br)\[O-] C51740344
C=CCNC(=O)c1ccc(cc1)[N-]S(=O)(=O)c2c(cccc2Cl)Cl C55664146
COC(=O)C1=C([C@H](N=C(N1)[S-])c2ccccc2Cl)C(=O)c3cccs3 C56045447
CCOC(=O)C\1=NC(=S)N[C@@H](/C1=C(\C2CC2)/[O-])c3ccccc3C(F)(F)F C56055585
CC[C@H](C)NC(=O)c1ccc(cc1)[N-]S(=O)(=O)c2ccc(cc2F)Cl C57121374
c1cc(cc(c1)F)C(=O)/N=C(\Nc2ccc(c(c2)Cl)F)/[N-]Cc3ccncc3 C45939934
Cc1ccccc1C(=O)/N=C(\Nc2ccc(cc2)Br)/[N-]Cc3ccncc3 C45940158
Cc1ccc(cc1C)N/C(=N/C(=O)c2cccc(c2)Cl)/[N-]Cc3ccncc3 C45940335
C[C@H](c1ccccc1Cl)NC(=O)CCn2c(nnc2[S-])c3cccs3 C23482459
Cc1cc(ccc1N/C(=N\C(=O)c2ccccc2)/[N-]Cc3ccccn3)Cl C46126800
CCS(=O)(=O)[N-]c1ccc(cc1)NC(=O)C2(CCC2)c3cc(cc(c3)C)C C58532921
Cc1csc(n1)Nc2cccc(c2)[N-]S(=O)(=O)c3ccc(c(c3F)F)F C60059881
Cc1ccc(cc1)[N-]S(=O)(=O)C[C@H](C)C(=O)Nc2cccc(c2C)Cl C62124818
Cc1ccc(cc1)[N-]S(=O)(=O)C[C@H](C)C(=O)Nc2ccc(c(c2)Cl)F C62125485
CS(=O)(=O)[N-]c1ccc(cc1C(=O)NCCc2c(cccc2F)F)Cl C64489319
CN(C)S(=O)(=O)c1cccc(c1)/N=C(\Nc2cc(cc(c2)Cl)Cl)/[S-] C08579865
C[C@H](c1ccc(c(c1)F)F)NC(=O)[C@H](C)n2c(nnc2[S-])c3cccs3 C65490294
Cc1ccc(c(c1)N/C(=C(\C#N)/C(=O)c2ccc(c(c2)C(F)(F)F)F)/[O-])C C65650757
Cc1ccc(cc1C)C(=O)CC/C(=C(\C#N)/C(=O)c2c([nH]c3c2cccc3)C)/[O-] C66004723
CC(C)CCSC/C(=C(/C#N)\C(=O)Nc1ccccc1Br)/[O-] C66511269
CCC(=O)Nc1ccc(c(c1)[N-]S(=O)(=O)/C=C/c2ccccc2Cl)C C66580833
CNC(=O)c1cc(ccc1Cl)[N-]S(=O)(=O)/C=C/c2ccccc2Cl C66582078
CC(=O)Nc1ccc(cc1[N-]S(=O)(=O)/C=C/c2ccccc2Cl)Cl C66584120
CS(=O)(=O)[N-]c1cc(ccc1F)C(=O)Nc2cc(ccc2F)C(F)(F)F C67045898
CCCS(=O)(=O)[N-]c1cccc(c1)C(=O)Nc2cccc(c2)[C@H](C)SC C67343202
c1c(cc(cc1Cl)Cl)C(=O)N[C@H](C(=O)[O-])C23CC4CC(C2)CC(C4)C3 C04020934
c1ccc(c(c1)NC(=O)[C@@H]2[C@H]3CC[C@@H]([C@@H]2C(=O)[O-])O3)I C06741950
c1cc(c(cc1Br)F)NC(=O)[C@H]2[C@H]3CC[C@@H]([C@H]2C(=O)[O-])O3 C13119496
COc1ccc(cc1[C@@H]([C@@H]2CC=CC[C@@H]2C(=O)[O-])O)I C20480735
Cc1ccc(cc1)C2=NC(=O)[C@@]([N-]2)(C(F)(F)F)NC(=O)c3ccccc3F C22079837
c1cc2c(c(c1)[N-]S(=O)(=O)c3c(cccc3Cl)Cl)C(=O)NC2 C25044427
c1cc(c(cc1/N=C/2\NC(=O)[C@H](S2)CC(=O)[O-])C(F)(F)F)Cl C27790514
c1cc(ccc1[C@@H]2C(=C(C(=O)N2)[O-])C(=O)c3ccc(cc3)Br)F C18055237
c1cc(ccc1C(=O)CSc2c3c(c(nn2)[S-])nc[nH]3)Br C08615926
C[C@H](c1ccccc1[N-]S(=O)(=O)c2ccc(s2)Br)O C35188865
c1cc(c(cc1O)/C=N/n2c(nnc2[S-])C(F)(F)F)Br C02789478
Cc1cc(cc(c1NC(=O)CC2(CCCC2)C(=O)[O-])C)Br C36137048
CCC[C@](C)(C(=O)[O-])NC(=O)CSc1cc(ccc1Cl)Cl C36338057
CCC[C@](C)(C(=O)[O-])NS(=O)(=O)c1c(cc(cc1Cl)Cl)Cl C36339907
c1ccc(c(c1)[N-]S(=O)(=O)c2ccc(=O)[nH]c2)I C36828846
c1cc(=O)[nH]cc1S(=O)(=O)[N-]c2c(cc(cc2Br)F)F C36828864
Cc1cc(ccc1NS(=O)(=O)CCC(=O)[O-])I C37043820
c1cc(sc1)C(=O)NCc2nnc(n2c3ccc(cc3)Br)[S-] C13571956
Cc1cc(ccc1NC(=O)[C@H]2[C@H]3CC[C@@H]([C@@H]2C(=O)[O-])O3)Br C06731098
Cc1ccc(o1)[C@@H]2C(=C(C(=O)N2)[O-])C(=O)c3ccc(cc3)Br C40117568
Cc1cc(ccc1OC)C(=O)C2=C(C(=O)N[C@@H]2c3ccc(cc3)Cl)[O-] C40123354
Cc1c(sc(n1)C)C(=O)C2=C(C(=O)N[C@@H]2c3ccccc3Br)[O-] C40125106
c1cc(c(cc1Br)[N-]S(=O)(=O)c2ccc(=O)[nH]c2)Br C40829303
C[C@H]1CCCC[C@]1(C(=O)[O-])NC(=O)c2ccc(cc2Cl)Br C41038039
Cc1cc2c(s1)ccn(c2=O)/C=C(/NCc3ccc(cc3Cl)F)\[O-] C43865329
Cc1ccc(c(c1)C)CN(C)C(=O)c2ccc3c(c2)nc(=S)[nH]c3[O-] C46812621
c1cc2c(cn[nH]2)c(c1)[N-]S(=O)(=O)c3c(ccs3)Br C48801980
CC1(CC2=C([C@@H](C(=C(N2)SCC(=O)[O-])C#N)c3ccccc3)C(=O)C1)C C01248419
c1ccc(c(c1)N/C(=C(\C#N)/C(=O)[C@H]2CCC=CC2)/[O-])Br C51740000
C[C@@H]1C[C@H]1NS(=O)(=O)c2cc(cc(c2F)C(=O)[O-])Br C52276507
COC(=O)/C(=C/1\[C@@H](NC(=S)N=C1c2cccs2)c3ccsc3)/[O-] C52538488
COC(=O)/C(=C/1\[C@@H](NC(=S)N=C1c2ccccc2F)c3ccsc3)/[O-] C52538653
Cc1c(sc(n1)[S-])CC(=O)N[C@@H](C)c2ccc(cc2)S(=O)(=O)C C10969519
CCn1c(c2ccc(cc2nc1=S)C(=O)NCc3ccc(s3)C)[O-] C53775959
C[C@@H](C(=O)[O-])N(C)C(=O)Nc1c(cc(cc1Cl)Br)Cl C54054123
CNC(=O)c1ccc(c(c1)[N-]S(=O)(=O)c2ccc(c(c2)Cl)F)Cl C55620542
CNC(=O)c1ccc(cc1[N-]S(=O)(=O)c2ccc(cc2Cl)F)Cl C55651680
CCOC(=O)C\1=NC(=S)N[C@@H](/C1=C(\C)/[O-])c2cc(cs2)Br C56055450
c1ccc(cc1)C2=NC(=O)[C@]([N-]2)(C(F)(F)F)Nc3c(c4c(s3)CCCC4)C#N C19857042
Cn1c(c2ccc(cc2nc1=S)C(=O)NCC3(CC3)c4ccccc4)[O-] C11750499
CC(=O)Nc1ccc(c(c1)Cl)[N-]S(=O)(=O)c2ccc(cc2F)Cl C57785579
CC[C@@H](C(=O)Nc1ccc(c(c1)[N-]S(=O)(=O)C)F)Br C61489765
c1ccc(c(c1)C(F)(F)F)[N-]S(=O)(=O)c2ccc3c(c2)NC(=O)CS3 C36360158
c1cc2c(cc1[C@H]([C@@H]3CC=CS3)NC(=O)c4ccc(nn4)[O-])CCCC2 C64159846
Cc1ccc(c(c1)S(=O)(=O)[N-]c2cc(ccc2NC(=O)C)C(F)(F)F)F C64373687
CN(Cc1ccc(c(c1)F)F)C(=O)c2ccc3c(c2)nc(=S)[nH]c3[O-] C47933507
CC(C)[C@H](c1cccs1)NC(=O)c2ccc3c(c2)nc(=S)n(c3[O-])C C10854207
c1cc(ccc1n2cc(c3c2[C@H](CC(=O)N3)C(F)(F)F)C(=O)[O-])Cl C66091446
c1cc(cc(c1)Br)/C=C/S(=O)(=O)[N-]c2ccc3c(c2)C(=O)NC3 C66584145
c1cc(cc(c1)Br)/C=C/S(=O)(=O)[N-]c2ccc[nH]c2=O C66584277
CC1=C(C[C@H]([C@@H](C1)C(=O)Nc2ccc(cn2)Br)C(=O)[O-])C C06714233
Cc1cc(c(n1c2cccc(c2C)C(=O)[O-])C)/C=C/3\C(=O)NC(=S)S3 C01176349
c1cc(ccc1NC(=O)[C@H]2[C@H]3C=C[C@@H]([C@H]2C(=O)[O-])[C@@H]4[C@H]3C4)I C13857401
c1ccc(c(c1)NC(=O)[C@H]2[C@@H]3C=C[C@H]([C@@H]2C(=O)[O-])O3)I C02772762
c1c(cc(c2c1c(=O)[nH]c(n2)SCC(=O)[O-])Br)Br C19909881
c1ccc(c(c1)CN2CCc3c2ccc(c3)/C=C\4/C(=O)NC(=S)N=C4[O-])Cl C17208849
Cn1c(c2ccc(cc2nc1=S)C(=O)NC[C@H]3CCCc4c3cccc4)[O-] C29110071
CC(=O)N[C@H](/C=C/c1ccc(c(c1)Cl)Cl)c2cccc(c(=O)c2)[O-] C17105196
CC1(c2c([nH]c(=O)s2)S[C@@H]([C@@H]1C(=O)c3ccc(cc3)F)C(=O)[O-])C C32594634
c1ccc(c(c1)CNC(=O)c2c(=O)c3cccc4c3n(c2[O-])CCC4)Cl C01251107
c1ccc(c(c1)CNC(=O)c2c(=O)c3cccc4c3n(c2[O-])CCC4)F C01299767
CCC[C@@](C)(C(=O)[O-])NC(=O)CSc1cc(ccc1Cl)Cl C36338056
Cc1cc(c(c(c1Cl)S(=O)(=O)N[C@H](C(C)C)C(=O)[O-])C)Cl C37406053
Cc1cccc(c1)c2nnc(n2CC(=O)N[C@H]3CCSc4c3cc(cc4)F)[S-] C10965494
CSc1cc2c(cc1Cc3ccccc3)CCN4[C@H]2CO[P@@](=O)(N4)[O-] C39465183
c1cc(c(c(c1)Cl)[C@H]2C(=C(C(=O)N2)[O-])C(=O)c3cccs3)Cl C40115756
Cc1ccc(o1)C(=O)C2=C(C(=O)N[C@H]2c3ccccc3Br)[O-] C40116602
c1cc(c(cc1I)Cl)[N-]S(=O)(=O)c2ccc(=O)[nH]c2 C40828973
C[C@@H]1CCCC[C@]1(C(=O)[O-])NC(=O)c2cc(ccc2Cl)Br C41037962
c1cc(c(cc1F)F)NC(=O)CSc2nc3c(c(n2)[O-])CSC3 C41606408
Cc1ccc(cc1I)NS(=O)(=O)[C@H](C)C(=O)[O-] C42523013
Cc1cc(ccc1NS(=O)(=O)[C@H](C)C(=O)[O-])I C42523017
C[C@@H](CN(C)C(=O)Nc1ccc(cc1Cl)Br)C(=O)[O-] C42708789
Cc1c(c2ccccc2[nH]1)/C(=C(/C#N)\C(=O)c3ccc(cc3)[S@@](=O)C)/[O-] C47361046
Cc1cc(cc(c1NC(=O)CC2(CCCCC2)C(=O)[O-])C)Br C47495754
c1cc2c[nH]nc2c(c1)[N-]S(=O)(=O)c3c(ccs3)Br C48440934
CC(C)N/C(=C(\C#N)/C(=O)c1ccc(c(c1)I)Cl)/[O-] C48543061
C[C@@H](c1ccccc1[N-]S(=O)(=O)c2c(ccs2)Br)O C49060947
CC1(c2cc(ccc2NC1=O)S(=O)(=O)[N-]c3c(cccc3F)F)C C49659753
CC1(CC2=C([C@H](C(=C(N2)SCC(=O)[O-])C#N)c3ccccc3)C(=O)C1)C C01248418
c1c(cc(c2c1OCCCO2)Br)[C@H](C(C(=O)[O-])(F)F)O C52266287
C[C@H]1C[C@H]1NS(=O)(=O)c2cc(cc(c2F)C(=O)[O-])Br C52276509
COC(=O)/C(=C/1\[C@H](NC(=S)N=C1c2ccc(cc2)F)c3ccsc3)/[O-] C52538558
Cc1c(sc(n1)[S-])CC(=O)Nc2ccc(cc2)N3CCCC3=O C53850426
CN/C(=C(\C#N)/C(=O)Cc1csc(n1)c2cc(cs2)Br)/[O-] C54463151
c1ccnc(c1)N/C(=C(\C#N)/C(=O)c2ccc(cc2)I)/[O-] C54730168
CCOC(=O)C\1=NC(=S)N[C@H](/C1=C(\C)/[O-])c2cc(cs2)Br C56055449
c1cc(c(c(c1)F)[N-]S(=O)(=O)c2cc3c(cc2F)NC(=O)CC3)F C47328618
c1cc(c(cc1Cl)[N-]S(=O)(=O)c2cc3c(cc2F)NC(=O)CC3)F C47328678
CS(=O)(=O)[N-]c1ccc(cc1C(=O)N[C@@H]2CCCc3c2cccc3)F C63469599
C[C@@H](C(=O)N[C@H]1CCCc2c1cccc2)n3c(nnc3[S-])c4cccs4 C64334513
CS(=O)(=O)[N-]c1ccc(cc1C(=O)Nc2cccc(c2F)F)Cl C64497402
c1ccc2c(c1)c(c[nH]2)C/C(=N/S(=O)(=O)c3ccc(cc3F)Cl)/[O-] C64690886
Cn1c(c2ccc(cc2nc1=S)C(=O)NC3(CCC3)c4ccccc4)[O-] C41844525
CC(=O)Nc1cc(c(cc1F)F)[N-]S(=O)(=O)c2ccc(c(c2F)F)F C66306580
c1ccc(c(c1)/C=C/S(=O)(=O)[N-]c2ccc3c(c2)NC(=O)CS3)Cl C66578372
Cn1c(c2ccc(cc2nc1=S)C(=O)Nc3ccccc3SC)[O-] C26929539
CC\1=NC(=S)N[C@H](/C1=C(/[O-])\OC(C)C)c2nc(cs2)c3ccccc3 C67028442
CC\1=NC(=S)N[C@H](/C1=C(/N(C)C)\[O-])c2nc(cs2)c3ccccc3 C67028648
C[C@@H](CN(C)C(=O)c1ccc2c(c1)nc(=S)[nH]c2[O-])c3ccccc3 C67178019
CC(=O)N[C@@H](CS[C@H](CC(=O)c1cccs1)c2cc(c(c(c2)OC)OC)OC)C(=O)[O-] C08989746
CCN(CC(=O)NC(C)C)C(=O)CSc1nc2cc(ccc2c(=O)n1CCCOC)C(=O)[O-] C13034776
COc1ccc(cc1OC)CNC(=O)CSc2nc3cc(ccc3c(=O)n2CCO)C(=O)[O-] C13045517
CN(C)S(=O)(=O)c1cc(ccc1OC)C(=O)N[C@H](CC(=O)[O-])c2ccc(c(c2)OC)OC C13184319
CC(C)Oc1ccc(cc1OC)/C=C/C(=O)N[C@H](CC(=O)[O-])c2ccc(c(c2)OC)OC C13184605
COc1cc(cc(c1OC)S(=O)(=O)NCCCN2C(=O)C3(CCCC3)NC2=O)/C=C/C(=O)[O-] C13198258
CCCc1nnc(n1CC(=O)[O-])SCC(=O)c2c(n(c(=O)n(c2=O)C)CC(C)C)N C13202204
CCCc1nnc(n1CC(=O)[O-])SCC(=O)Nc2c(c(cs2)C3CC3)C(=O)OCC C13202275
CCCNC(=O)CN(C)C(=O)CSc1nnc(n1CC(=O)[O-])c2ccc(cc2)Cl C13204629
CCN(CC(=O)NC(C)C)C(=O)CSc1nnc(n1[C@@H](C)C(=O)[O-])c2cccs2 C13233014
CC(C)c1ccc(cc1)[C@H](C(C)C)NC(=O)CNC(=O)N[C@@H](CC(=O)N2CCOCC2)C(=O)[O-] C13243983
COc1ccccc1N(CC(F)(F)F)C(=O)CNC(=O)N[C@H](CC(=O)N2CCOCC2)C(=O)[O-] C13244083
C[C@@H](C(=O)[O-])n1c(nnc1SCC(=O)N(CCC(=O)N)c2ccc(cc2)F)c3cccs3 C13244939
c1cc(ccc1CSCCNC(=O)CNC(=O)N[C@@H](CC(=O)N2CCCC2)C(=O)[O-])Cl C13245572
CC(C)NS(=O)(=O)c1cc(ccc1OC)C(=O)N[C@H](CC(=O)[O-])c2ccc(c(c2)OC)OC C13257364
Cc1cc(c(c(c1)C)NCC(=O)N/N=C(\C)/c2ccc(cc2)S(=O)(=O)NCCC(=O)[O-])C C13264467
CCCCn1c(c(c(=O)[nH]c1=O)N(CCOC)C(=O)/C=C/c2ccc(o2)CCC(=O)[O-])N C13453336
CCOC(=O)c1c(c(c([nH]1)C)C(=O)C2=C(C(=O)N([C@H]2c3ccco3)CCCN4CCOCC4)[O-])C C09007584
COc1cc(ccc1O)[C@@H]2C(=C(C(=O)N2CCOCCO)[O-])C(=O)c3cccc(c3)[N+](=O)[O-] C09458672
COc1ccc(cc1)[C@H]2C(=C(C(=O)N2CCOCCO)[O-])C(=O)c3cccc(c3)[N+](=O)[O-] C09375030
CC[C@H](C(=O)N[C@@H](CC(=O)[O-])C(=O)CNC(=O)C)n1cccc(c1=O)NC(=O)c2ccc3ccccc3c2 C28101926
COc1ccccc1c2cc(ccc2C(=O)N[C@@H](CCSC)C(=O)[O-])OC[C@@H]3COc4c(cccn4)O3 C28957512
C[C@@H]([C@@H](C(=O)[O-])NC(=O)[C@H](C(C)C)NC(=O)C1(CCN(CC1)C(=O)OC(C)(C)C)c2ccccc2)O C38570040
CCCN1C(=O)[C@@H]2C=C(S[C@H]2N=C1SCC(=O)N[C@@H](Cc3c[nH]c4c3cccc4)C(=O)[O-])CC C39680514
CCCN1C(=O)[C@H]2C=C(S[C@H]2N=C1SCC(=O)N[C@@H](Cc3c[nH]c4c3cccc4)C(=O)[O-])CC C39680515
C[C@H](CN1CCOCC1)C(=O)NNS(=O)(=O)c2cc(cc(c2OC)OC)/C=C/C(=O)[O-] C13262404
COc1cc(cc(c1OC)OC)[C@@H]2C(=C(C(=O)N2CCOCCO)[O-])C(=O)c3cccs3 C40067075
CCOc1ccc(cc1OC)[C@@H]2C(=C(C(=O)N2CCOCCO)[O-])C(=O)c3ccc(cc3)C C40076246
COc1cc(cc(c1OC)OC)[C@@H]2C(=C(C(=O)N2CCOCCO)[O-])C(=O)c3ccc(cc3)Cl C40076594
CCOc1ccc(cc1OC)[C@H]2C(=C(C(=O)N2CCOCCO)[O-])C(=O)c3ccc(cc3C)OC C40079606
Cc1cc(ccc1C(=O)C2=C(C(=O)N([C@@H]2c3ccccc3OC)CCOCCO)[O-])OC C40079728
CCOc1cc(ccc1O)[C@H]2C(=C(C(=O)N2CCOCCO)[O-])C(=O)c3ccc(c(c3)C)OC C40085100
Cc1cc(ccc1OC)C(=O)C2=C(C(=O)N([C@H]2c3ccccc3[N+](=O)[O-])CCOCCO)[O-] C40085166
Cc1cc(ccc1OC)C(=O)C2=C(C(=O)N([C@@H]2c3ccc(cc3)N(C)C)CCOCCO)[O-] C40085171
Cc1cc(ccc1OC)C(=O)C2=C(C(=O)N([C@@H]2c3ccc(cc3OC)OC)CCOCCO)[O-] C40085173
COC(=O)c1ccc(cc1)[C@@H]2C(=C(C(=O)N2CCOCCO)[O-])C(=O)c3ccc(cc3)F C40094381
COc1ccc(c(c1)OC)[C@@H]2C(=C(C(=O)N2CCOCCO)[O-])C(=O)c3ccc(cc3)F C40094435
COc1ccc(c(c1)OC)[C@H]2C(=C(C(=O)N2CCOCCO)[O-])C(=O)c3cc4cccc(c4o3)OC C40097885
Cc1c(sc(n1)C)C(=O)C2=C(C(=O)N([C@H]2c3ccc(c(c3)OC)OC)CCOCCO)[O-] C40098537
CCOc1ccccc1[C@@H]2C(=C(C(=O)N2CCOCCO)[O-])C(=O)c3c(nc(s3)C)C C40098670
CCN(CC)c1ccc(cc1)[C@H]2C(=C(C(=O)N2CCOCCO)[O-])C(=O)c3c(nc(s3)C)C C40098702
C=CCOc1ccc(cc1)C(=O)C2=C(C(=O)N([C@@H]2c3ccccc3[N+](=O)[O-])CCOCCO)[O-] C40099388
COc1cccc(c1OC)[C@@H]2C(=C(C(=O)N2CCOCCO)[O-])C(=O)c3ccc(cc3)OCC=C C40099404
Cc1ccc(cc1F)C(=O)C2=C(C(=O)N([C@H]2c3ccc(c(c3)OC)OC)CCOCCO)[O-] C40099765
CCOc1cc(ccc1O)[C@@H]2C(=C(C(=O)N2CCOCCO)[O-])C(=O)c3ccc(c(c3)F)C C40099770
CN(C)S(=O)(=O)c1ccc(cc1)C(=O)C2=C(C(=O)N([C@H]2c3ccc(cc3)Cl)CCOCCO)[O-] C40110417
c1cc(sc1)[C@H]2C(=C(C(=O)N2CCOCCO)[O-])C(=O)c3ccc(cc3)S(=O)(=O)N4CCOCC4 C40111327
CSCC[C@H](C(=O)[O-])NC(=O)/C(=C\c1ccccc1)/NC(=O)c2cccc(c2)[N+](=O)[O-] C59730023
C[C@H]1C(=C(C(=N1)/C(=N/c2[nH]nc(n2)c3ccc(cc3OC)OC)/[O-])C)C(=O)OCCOC C63987350
[H]/N=C(\NCCC[C@@H](C(=O)[O-])N(C)C(=O)OC(C)(C)C)/NS(=O)(=O)c1c(cc(c(c1C)C)OC)C C15721610
c1cc(c(cc1Br)/C=C/C(=O)Nc2cc(cc(c2)C(=O)[O-])C(=O)[O-])F C13169492
c1ccc(c(c1)Cn2c(=O)c3ccc(cc3nc2SCC(=O)[O-])C(=O)[O-])Cl C13234619
Cc1ccc(c(c1)C(=O)[O-])Oc2cnn(c(=O)c2Cl)c3ccc(cc3)C(=O)[O-] C13273695
C[C@@H](C(=O)[O-])n1cc(c2c1cccc2)/C=C\3/C(=NC(=S)N(C3=O)c4cccc(c4Cl)Cl)[O-] C09264602
Cc1ccccc1N2C(=O)/C(=C\c3cc(n(c3C)c4cccc(c4)C(=O)[O-])C)/C(=NC2=O)[O-] C19825517
C[C@@H](C(=O)[O-])Oc1ccc(cc1)/C=C/2\C(=O)N=C(S2)[N-]c3ccc(cc3)Br C16907174
CC[C@H](C(=O)[O-])Oc1ccc(cc1OC)/C=C/2\C(=O)N=C(S2)[N-]c3cccc(c3Cl)Cl C16913372
C[C@@H](C(=O)[O-])Oc1ccc(cc1OC)/C=C/2\C(=O)N=C(S2)[N-]c3ccccc3 C16914492
C[C@H](C(=O)[O-])Oc1ccc(cc1OC)/C=C/2\C(=O)N=C(S2)[N-]c3ccccc3 C16914497
CC1(CC(=C(C(=O)C1)C(c2ccc(c(c2)OC(F)F)OC)C3=C(CC(CC3=O)(C)C)[O-])[O-])C C12604450
Cc1ccccc1N2C(=O)/C(=C/c3cc(n(c3C)c4cccc(c4)C(=O)[O-])C)/C(=NC2=O)[O-] C25776984
Cc1cc(no1)[N-]S(=O)(=O)c2ccc(cc2)/N=C/c3cccc(c3[O-])CC=C C00977802
c1cc(oc1)[C@@H]2c3c(nc(s3)[O-])S[C@@H]([C@@H]2C(=O)c4ccc(cc4)F)C(=O)[O-] C35053060
c1cc(oc1)[C@H]2c3c(nc(s3)[O-])S[C@@H]([C@@H]2C(=O)c4ccc(cc4)F)C(=O)[O-] C35053062
c1ccc2c(c1)/C(=C\3/C(=O)N=C(S3)[N-]c4ccc(cc4)Cl)/C(=O)N2CC(=O)[O-] C35270130
CCOC(=O)C1=C(N=C2N([C@H]1c3cc(cc(c3)OC)OC)C(=CS2)C=C([O-])[O-])C(F)(F)F C36048644
CC1=C([C@@H](N2C(=CSC2=N1)C=C([O-])[O-])c3cc(cc(c3)OC)OC)C(=O)OC C36048845
Cc1ccc(cc1)N2C(=O)/C(=C\c3ccc(o3)c4ccc(c(c4)Cl)C(=O)[O-])/C(=NC2=O)[O-] C13130666
c1ccc(c(c1)[N-]S(=O)(=O)c2ccc(s2)C(=O)[O-])I C38058552
c1cc(cc(c1)N2[C@@H](C(=C(C2=O)[O-])C(=O)C3CC3)c4cc5c(c(c4)Cl)OCO5)C(=O)[O-] C13276050
c1ccc(c(c1)[C@H]2C(=C(C(=O)N2c3cc(ccc3Cl)C(=O)[O-])[O-])C(=O)C4CC4)F C13276742
Cc1ccccc1[C@@H]2C(=C(C(=O)N2c3cc(ccc3Cl)C(=O)[O-])[O-])C(=O)C4CC4 C13276765
c1cc(c(cc1C(=O)[O-])N2[C@@H](C(=C(C2=O)[O-])C(=O)C3CC3)c4cc(cs4)Br)Cl C13276827
c1cc(c(c(c1)Cl)S(=O)(=O)[N-]c2c(cc(cc2Cl)Cl)C(=O)[O-])Cl C13463907
c1cc(c(cc1Br)Cl)S(=O)(=O)[N-]c2c(cc(cc2Cl)Cl)C(=O)[O-] C13463912
Cc1c(c(nc(n1)SCC(=O)N(C2CCCCC2)C(C)C)[O-])CCC(=O)[O-] C13407840
c1cc(cc(c1)F)[C@@H]2C(=C(C(=O)N2c3cccc(c3)C(=O)[O-])[O-])C(=O)c4ccc5c(c4)OCO5 C13213739
c1cc(cc(c1)N2[C@H](C(=C(C2=O)[O-])C(=O)c3ccc4c(c3)OCO4)c5ccsc5)C(=O)[O-] C13213750
Cc1ccc(s1)[C@H]2C(=C(C(=O)N2c3cccc(c3)C(=O)[O-])[O-])C(=O)c4ccc5c(c4)OCO5 C13213755
Cc1ccc(c(c1)C)[C@H]2C(=C(C(=O)N2c3cccc(c3)C(=O)[O-])[O-])C(=O)c4ccc(c(c4)OC)OC C13213833
c1cc(oc1)C(=O)C2=C(C(=O)N([C@@H]2c3cccs3)c4nc5ccc(cc5s4)C(=O)[O-])[O-] C13218147
CCCN(c1nnc(s1)[S-])S(=O)(=O)c2cc(ccc2Cl)C(=O)[O-] C13252156
Cc1ccc(cc1[N-]S(=O)(=O)c2cc(oc2Br)C(=O)[O-])Cl C49735272
CC1(CC(=C(C(=O)C1)C(c2cccc(c2)[N+](=O)[O-])C3=C(CC(CC3=O)(C)C)[O-])[O-])C C05464730
Cc1c(cccc1Cl)N2C(=O)/C(=C/c3cccn3c4cccc(c4)C(=O)[O-])/C(=NC2=O)[O-] C19859080
CC1(CC(=C(C(=O)C1)C(c2ccc(cc2)[N+](=O)[O-])C3=C(CC(CC3=O)(C)C)[O-])[O-])C C05464722
Cc1ccc(cc1)[N-]C2=NC(=O)/C(=C\c3ccc(c(c3C(=O)[O-])OC)OC)/S2 C16906322
Cc1ccc(c(c1)[N-]C2=NC(=O)/C(=C\c3ccccc3O[C@H](C)C(=O)[O-])/S2)C C16910514
COc1ccccc1[C@@H]2N=C(N=C3N2C(=CC(=C)N3)[O-])[N-]c4ccccc4Cl C54274489
CC(C)c1ccc(cc1S(=O)(=O)Nc2cc(c(cc2F)F)C(=O)[O-])C(=O)[O-] C55612175
c1cc(ccc1N2C(=O)/C(=C\c3ccc(o3)c4ccc(c(c4)Cl)C(=O)[O-])/C(=NC2=O)[O-])Cl C13616186
Cc1cccc(c1C)[N-]C2=NC(=O)/C(=C/3\c4ccccc4N(C3=O)CC(=O)[O-])/S2 C12436655
[truncated: 141,841 more chars]
