# Supplementary material for: PyRMD Studio: A Unified Suite for Next-Generation, AI-Powered Virtual Screening
Source: J Chem Inf Model. 2026 May 19;66(11):6197–203. doi: 10.1021/acs.jcim.6c00648 (PMC13250901; doi:10.1021/acs.jcim.6c00648)
Supplement: Supplementary file 2 [file ci6c00648_si_002.zip › decoys/pyrd_decoys.ism]

CC1=C([C@H](CC(=O)N1)c2ccccc2F)C(=O)OC(C)C C00227558
COc1ccc(cc1)[C@@H]2C[C@H](ON2c3ccccc3)CO C05567824
CCc1ccc2c(c1)occ2CC(=O)Nc3nccs3 C07654748
C[C@@H](C(=O)NC1CCCCCC1)Sc2nncs2 C07816319
Cc1ccc(cc1)C2=NN[C@@H](C2)c3ccc(c(c3)OC)OC C08550048
Cc1ccc(c(c1)C)N[C@@H]2C(=O)N(C(=O)S2)CC(C)C C09338867
Cc1ccc(c(c1)C)N[C@H]2C(=O)N(C(=O)S2)CC(C)C C09338868
CC(C)(C)c1ccccc1NC(=O)CN2CCSC2=O C12858514
Cc1ccccc1CNS(=O)(=O)c2ccc(nc2)Cl C18940936
Cc1ccc(c(c1)NCc2ccc3c(c2)OCCO3)OC C20088909
CC[C@H](C)NC1=NS(=O)(=O)C(=C1C)c2ccc(cc2)C C20900794
CCCNC1=NS(=O)(=O)C(=C1C)c2ccc(c(c2)C)C C20900869
C=CCOc1ccc(cc1)/C=C/2\C(=O)c3ccc(cc3O2)O C23053397
C[C@H]1COCCN1Cc2csc(n2)Nc3ccccc3 C27231137
Cc1c(c(n[nH]1)C)Sc2ccccc2/N=C/c3ccco3 C04587850
Cc1ccsc1CNc2ccccc2c3nc(no3)C C36939577
Cc1nc(on1)c2ccccc2N[C@@H](C)c3cccs3 C36939656
c1cnn(c1)c2ccc(cn2)NCc3ccc(c(c3)F)F C37019611
Cc1ccc(s1)CNc2cccc(c2)N3CCOC3=O C37087058
c1ccc(c(c1)CNc2cccnc2n3cccn3)Cl C37121967
Cc1csc2n1c(c(n2)C)CNc3ccc(cc3)OC C37216150
Cc1c(scn1)[C@H](C)Nc2ccc(cc2)n3cccn3 C37282949
c1cc2c(cc1C(=O)CCC3CCCCC3)NC(=O)CO2 C37362105
c1ccnc(c1)c2n[nH]c(=S)n2CCC3CCCCC3 C37742027
c1nnc(s1)SCC(=O)NC2CCCCCCC2 C06946302
Cc1ccc(cc1C)c2ccnc(n2)NCc3ccncc3 C40857555
CCCNc1nc2c(c3c(s2)CCCC3)c(=O)n1CC C41393978
CCNc1nc2c(c3c(s2)CCCC3)c(=O)n1CC=C C41394344
CCc1ccc(cc1)CN(C)C(=O)Nc2nc(cs2)C C43240889
C[C@H](Cc1ccc(cc1Br)[N+](=O)[O-])[C@H](C)O C43658704
C[C@@H](c1cnn(c1)C)Nc2ccc(cc2)c3nccs3 C44499109
C[C@H](C(=O)C)OC(=O)c1ccc2c(c1)c3c([nH]2)CCCC3 C45257584
CCC(=O)NCC1(CCCC1)c2ccc3c(c2)OCCO3 C46618026
CN(C[C@@H](c1ccc2c(c1)OCO2)O)c3ccc(cc3)F C48336651
Cc1ccc(cc1OC)CNc2c3ccsc3ncn2 C48894241
CN(Cc1cscn1)C(=O)N[C@H]2C[C@@H]2c3ccccc3 C49053769
C[C@@H]1C[C@H]1COC(=O)c2ccc3c(c2)NC(=O)[C@@H](S3)C C49055870
c1cc(oc1)c2nc(cs2)C(=O)NC[C@@H]3CCC=CC3 C49278245
Cc1c(c(on1)Cl)CCC(=O)N[C@@H]2CCC[C@H](C2)C C49447818
CC[C@@H]1COCCN1c2nc(c(s2)CO)C(C)(C)C C55003517
CCCN1C(=O)C[C@H](C1=O)Nc2ccc(cc2Cl)F C36851505
C[C@@H](c1ccc(cc1)F)Nc2c(=O)n(ccn2)C(C)(C)C C61765157
C[C@H](COc1cccc2c1nc(s2)c3ccccn3)O C62200595
c1ccc(cc1)n2c(c(nn2)CO)/C=C/c3ccc(cc3)F C62263319
CCCN1c2cc(ccc2O[C@H](C1=O)Cc3ccccc3)O C62496337
CCCC(=O)N1CCNC(=O)[C@H]1c2ccc(cc2)C(C)C C62607562
CC(C)c1[nH+]ccn1[C@@H]2C[C@H](CC[C@@H]2C(=O)[O-])C(C)(C)C C62757757
C#CCN(Cc1ccco1)C(=O)N[C@H]2CCc3c2cccc3 C63400987
Cc1ccc(s1)CCNC(=O)[C@H]2C3=C(CCCC3)N=N2 C63857163
CCCn1cc(c2c1nccc2)C(=O)NC3CCCCC3 C65216747
C=CCNc1c2c(cn(c2ncn1)c3ccc(cc3)Cl)c4ccccc4 C02715005
C[C@@H](c1ccccc1)Nc2cc(nc(n2)c3ccccc3)c4ccncc4 C01498251
CCc1nc2c(c(c(s2)C)C)c(n1)SCC(=O)NC3CCCCC3 C01372123
CCOC(=O)C1=C(S[C@@H]2[C@H]1CCCC2)/N=C/c3cccc(c3O)F C04414192
c1ccc(cc1)C(c2ccccc2)NC(=O)/C=C/c3ccc4c(c3)OCO4 C01217590
c1c2c(sc1C(=O)OCC(=O)NC34CC5CC(C3)CC(C5)C4)CCC2 C04581552
CCOC(=O)c1c2c(sc1NC(=O)c3cc(ccc3C)C)CCCC2 C02849064
Cc1ccc(c(c1)NC(=O)COC(=O)c2cc3c(s2)CC[C@H](C3)C)C C04886057
Cc1c2c([nH]c1C(=O)OCC(C)C)C[C@@H](CC2=O)c3ccccc3Cl C04911098
CCc1ccc(cc1)N2[C@H](SCC2=O)c3ccc(cc3)NC(=O)CC C06704540
C[C@@H](c1ccccc1)NC(=O)COc2ccc3c(c2)c4ccccc4o3 C02647909
Cc1cccc(c1O)C(=O)OCC(=O)c2ccc(s2)Br C03536426
CC(C)[C@H](c1ccc2c(c1)OCCO2)NC(=O)/C=C/c3ccc(cc3)F C08062009
C/C(=N/NC(=O)CCn1c2ccccc2c3c1CCCC3)/c4ccccc4 C01469488
CCc1cc(sc1C)C(=O)N[C@H](C)c2nc3ccccc3n2C(F)F C09759397
c1ccc(c(c1)CSc2ccc(nn2)NC(=O)c3cccs3)Cl C13806086
CCOc1ccccc1[C@H]2[C@@H]3CC=C[C@@H]3c4c(ccc(c4N2)OC)OC C14545375
Cc1ccc2cccc(c2n1)NC(=O)[C@H](C)Oc3ccc(cc3)C(C)C C15835297
Cc1ccc(cc1)S(=O)(=O)Nc2cccc(c2)/C=C/c3ccccn3 C07054584
Cc1ccc(cc1F)N[C@H](c2ccccc2)c3nnc(o3)c4ccccc4 C16346975
CCc1c(nc(n(c1=O)Cc2ccccc2)C)/C=C/c3ccc(cc3)O C16882198
Cc1ccccc1COc2c(cc(cc2Br)/C=N\O)OC C11887741
Cc1cc(c(cc1C)[C@H](C)NS(=O)(=O)c2ccc(c(c2)C)OC)C C22540327
Cc1cccc2c1n(c(=O)cc2C)CCC(=O)Nc3ccccc3C(C)C C32526915
C[C@H](c1ccc(cc1)F)NCc2ccc(c(c2)[N+](=O)[O-])Br C34995983
C[C@@H](c1ccccc1)NC(=O)[C@@H]2CCN(C2=O)c3ccc(cc3)C(C)C C37572306
Cc1cc(c(c(c1C)S[C@@H](C)C(=O)Nc2ccnn2C(C)C)C)C C39577191
CC(C)c1ccc(cc1)C[C@H]2C(=O)N/C(=N/N=C/c3ccccc3)/S2 C05836440
CCOc1cc(c(cc1S(=O)(=O)NC2CCCCCC2)Cl)C C41095402
CCc1ccc(s1)S(=O)(=O)Nc2cccc(c2)N3CCCCC3 C41373401
C[C@H]1CC[C@H]([C@@H](C1)NC(=O)Cc2csc(n2)c3ccccn3)C(C)C C41575308
Cc1cccc(c1)CN2CCN(CC2)C(=O)N[C@H](c3ccccc3)C4CC4 C45755301
Cc1cc(ccc1NC(=O)/C=C/c2ccc(o2)[C@@H]3C[C@H]3C)N4CCCC4 C46561639
C[C@H]([C@@H]1CCCO1)NC(=O)N(C)[C@@H](c2ccccc2)c3ccc(cc3)F C46971625
CCNc1c2ccsc2nc(n1)COc3ccc(cc3)Br C50830857
CC(C)c1ccccc1NC(=O)N2CCN(CC2)CCc3cccs3 C33786047
CN(Cc1ccccc1)C(=O)NCC2(CCOCC2)c3ccc(cc3)F C56802812
Cc1ccc2c(cc(=O)oc2c1C)CNc3ccc(cc3)OC(F)F C57571226
Cc1c(cccc1Cl)n2ccnc2S[C@@H](C)C(=O)NC3CCCC3 C24320986
Cc1ccc2c(c1)sc(n2)NC(=O)Cc3ccc(cc3)OC(F)F C57764353
c1ccc(cc1)[C@H](c2cccs2)NC(=O)/C=C/c3nc4ccccc4o3 C12270266
CN(CCO)c1ccc(cc1)/C=N/N=C2c3ccccc3-c4c2cccc4 C07860482
CCc1ccccc1NS(=O)(=O)c2ccc(cc2)n3c(ccc3C)C C58850389
Cc1cccc(c1)/C=N/c2ccc(cc2)S(=O)(=O)Nc3ccccc3 C19945567
CCC(CC)N1C(=O)C[C@H](C1=O)Nc2ccc(cc2C)Br C36853797
Cc1ccc(cc1C)S(=O)(=O)NC[C@H]2CCN(C2)c3ccc(cc3)F C57101826
c1ccc(c(c1)NC(=O)/C=C/c2ccc(cc2)F)Sc3nncs3 C60340730
CC[C@@H](C)NC(=O)Cc1c(nc2n1cccc2C)c3ccc(c(c3)C)C C62049357
Cc1c(scn1)CN(C)C(=O)NCC2(CCCC2)c3cccs3 C66702164
Cc1c(scn1)CN(C)C(=O)NC(C)(C)Cc2ccccc2Cl C66703529
CCNC(=S)N1CCn2cccc2[C@H]1c3ccc(cc3)OCC C00425935
CCCCN1c2ccccc2[C@](C1=O)(CC(=O)c3cccs3)O C04554893
C/C=C/C=C/C(=O)O[C@H](C)C(=O)Nc1ccc(c(c1F)F)F C05703016
c1ccc(cc1)Cn2c(nnc2SCCO)c3ccccc3F C07037927
CC(C)(C)NC(=O)CN(C)C(=O)CSc1ccccc1Cl C08067167
c1cc(sc1)Cn2ccnc2SCC(=O)NC3CCCC3 C07417501
c1ccc2c(c1)c(cn2C[C@@H](COc3ccccc3Cl)O)C=O C05521049
CCc1cc2c(s1)ncnc2S[C@H](C)C(=O)NCC(C)C C16712711
Cc1ccccc1OC[C@@H](Cn2c3ccccc3nc2C4CC4)O C16903125
Cc1c(sc2c1c(ncn2)SCC(=O)NCCC(C)C)C C03604209
C[C@@H]1CN(C[C@H](O1)C)C[C@@H](COc2ccc(cc2)C(C)(C)C)O C19607488
C[C@@H]1CN(C[C@H](O1)C)C[C@H](COc2ccccc2C(C)(C)C)O C19781651
CC(=C)CN1CCN(CC1)C(=O)CCCc2c[nH]c3c2cccc3 C20740773
C[C@@H]1CCC[C@H]1OC[C@H](CN2CCN(CC2)c3ccccc3)O C12414223
Cc1cc(c(n1CC=C)C)c2csc(n2)NCc3ccco3 C24033896
CC(C)[C@H](c1cccs1)NC(=O)CCn2cnc3c2cccc3 C30536199
CC[C@H](C)NC(=O)[C@H](C(C)C)Sc1c2c(ccs2)ncn1 C30705476
CN(Cc1ccc(cc1)OCC=C)C(=O)c2c[nH]c3c2cccc3 C32736292
CCCS(=O)(=O)Nc1ccc(cc1)C(=O)c2ccc(s2)C C35369100
COCCn1cc(ccc1=O)NCc2ccc(c(c2)Cl)Cl C37104905
C[C@@H](COC)NC(=O)c1ccc(cc1)c2nc(cs2)CCl C37302919
Cc1cc(ccc1S(=O)(=O)N[C@@H](C)Cc2cccs2)OC C38565982
CC1CCC(CC1)NC(=O)COC(=O)/C=C/c2ccc(cc2)F C06500286
Cc1cc(c(cc1C)c2csc(n2)NC(=O)CCCOC)C C40123139
Cc1ccc(cc1)CSCCNc2cnn(c(=O)c2Cl)C C42675462
Cc1ccc(cc1)SCCNS(=O)(=O)N2CCC(CC2)C C44305078
C[C@H](c1ccc(cc1)OC(F)F)NS(=O)(=O)c2ccccc2 C44782451
C1CCC(CC1)(CNC(=O)CCC2CCCC2)N3CCOCC3 C47649987
C[C@@H](C(C)C)NC(=O)CO/N=C/c1ccccc1Br C05407082
COCCc1ccc(cc1)OC(=O)c2cc(c[nH]2)Br C47835616
CCSc1ccccc1NC(=O)N(C)CCc2ccccn2 C47856178
CCCC1CCC(CC1)NC(=O)[C@H](C)Sc2nncs2 C48974392
CCC[C@@H](C)NC(=O)[C@H]1CCCN(C1)C(=O)/C=C/c2ccccc2 C50735568
c1cc(cc(c1)OC(F)F)CNS(=O)(=O)c2cccs2 C51157555
CCN(c1ccc2ccccc2c1)C(=O)C(=O)NCCC(C)C C51778782
Cc1ccnc(c1)C[C@@H](C)N(C)Cc2c[nH]nc2c3cccs3 C55282584
c1ccc(cc1)C(=O)NCCCC(=O)N2CCC[C@@H]2C3CCCC3 C56033951
Cn1ccnc1SC[C@H](COc2ccc3ccccc3c2)O C58159842
Cc1cc(cc(c1)n2ccnc2SCC(=O)NCC3CC3)C C25370250
Cc1ccc(cc1)CN(Cc2ccc3c(c2)OCO3)C(=S)NC C59024896
Cc1ccc(c(c1C)OC[C@H](CSc2nnc(s2)C)O)C C61729931
CCCOC(=O)[C@@H](C)NC(=O)c1ccc(s1)Br C52053755
CC(C)OCC(=O)Nc1ccccc1CN2CCc3c2cccc3 C63826904
CCc1c(c2ccccc2o1)/C=C/C(=O)NCCc3nccs3 C50451630
CC[C@@H](c1ccccc1)C(=O)NCCc2cn(c3c2cccn3)C C65163580
Cc1ccc(cc1)/C=N/OCC(=O)Nc2c(cccc2C(C)C)C C14361103
CCCCC[C@H](C)NC(=O)[C@@H]1Cc2ccccc2CN1C(=O)C C66061522
CCc1cccc2c1[nH]cc2C(=O)CN(C)Cc3c(ncs3)C C66562818
C[C@@H](CC#N)Sc1ccccc1/N=C/c2cc(ccc2O)OC C66746029
CC(C)(CC(=O)NCC(C)(C)N1CCOCC1)c2ccccc2 C67024834
CC(C)c1nnc(s1)NC(=O)[C@H](C(C)C)Br C00193548
CCC(=O)N(Cc1cc2ccc(cc2[nH]c1=O)C)C(C)(C)C C05053550
CCC(=O)N(Cc1cc2cc(ccc2[nH]c1=O)C)C(C)(C)C C05163239
CN1c2ccccc2[C@@](C1=O)(CC(=O)/C=C/c3ccccc3)O C00257364
c1ccc2c(c1)ccc(c2CO)OCC(=O)N3CCCCC3 C00571386
Cc1cc(c(c(c1)C)NC(=O)CSc2nnc(s2)C)C C00240337
Cc1c(cnn1C)CNC(=O)CC23CC4CC(C2)CC(C4)C3 C06184742
c1cc(ccc1S(=O)(=O)N/N=C/c2ccsc2)Cl C06333311
c1ccc2c(c1)CCC(=O)N2CC(=O)NCc3cccs3 C06874989
C[C@@H](c1ccccn1)NS(=O)(=O)c2ccc(s2)Cl C14094481
Cc1ccc(c(c1)C)S(=O)(=O)N2CCCC[C@@H]2CCO C19782614
C[C@H](c1[nH]c2ccccc2c(=O)n1)N(C)Cc3cccs3 C23674966
Cc1c(cco1)C(=O)N[C@H](C)c2ccc(cc2)n3cccc3 C28220993
C[C@@H]([C@@H]1CCCO1)NS(=O)(=O)c2ccc3c(c2)CCC3 C28327574
CC1(C(=O)N(C(=O)N1)CCSc2ccccc2Cl)C C31440651
C[C@H]1C(=O)N(C(=S)S1)CCC(=O)NC2CCCCC2 C11635996
C[C@H]1C[C@H]1C(=O)NCCC(=O)N2CCc3c(ccs3)[C@@H]2C C32727301
CN(Cc1ccc(cc1)SC)c2cn[nH]c(=O)c2Cl C36395214
Cc1cc(c(s1)C)[C@@H](C)Nc2ccccc2n3cncn3 C37041822
Cc1ccc(s1)[C@H](C)Nc2cccnc2n3ccnc3C C37772514
CS(=O)(=O)c1ccccc1NC[C@@H]2Cc3ccccc3O2 C38010136
Cc1cc(ccc1OC)[C@H](c2cccc(c2)S(=O)(=O)C)O C40262264
CC[C@H](C)NC(=O)[C@@]1(C(=O)N(c2ccccc2S1)CC)C C40775256
CCNS(=O)(=O)c1ccc(cc1OC)Br C41091801
C[C@H](C(=O)N[C@@H]1CCc2c1cccc2)Sc3nncs3 C48544679
C[C@@H]1CN(C[C@H](O1)C)CCNC(=O)c2ccc(s2)Cl C48546387
Cc1c(sc(n1)C)[C@@H](C)NS(=O)(=O)c2cccs2 C48674103
COCCCc1[nH]c(=O)c2c3c(sc2n1)SCCC3 C48860650
CN(Cc1ccccc1Cl)c2n[nH]c(=S)n2C3CC3 C48879279
c1cc(oc1)[C@@H]2C[C@H]2C(=O)Nc3nc(cs3)C(F)(F)F C49399371
Cc1cc(c(s1)C)[C@@H](C)Nc2ccnc(c2)C(=O)N(C)C C49509458
Cc1cc(c(s1)C)CNc2cccnc2n3ccnc3C C49686779
Cn1cc(c2c1cccc2)CC(=O)N3CCCC[C@@H]3CCO C49751985
C[C@@H](Cc1nc(cs1)c2ccc3c(c2)OCCCO3)CO C49915123
CN(Cc1ccc(cc1)O)C(=O)Cc2ccc3c(c2)CCO3 C52963267
CN(C)c1ccc(cc1NCc2ccncn2)Br C54789503
c1ccc(c(c1)CN[C@@H]2CCSc3c2cccc3)[N+](=O)[O-] C34996516
Cc1nc(cs1)CNC(=O)/C=C/c2ccc3c(c2)CCO3 C58493049
c1cc(c(cc1F)CN[C@H]2CCCc3c2ccs3)[N+](=O)[O-] C61362317
C[C@H]1C[C@@H](C[NH+](C1)Cc2nc(c(s2)C(=O)[O-])C3CC3)C C62491953
Cc1ccc(c(c1)C)S(=O)(=O)NCc2cc(n(c2C)C)C C62577158
CC(C)(C)[C@H]1CC[C@@H]([C@@H](C1)[NH+]2CCC(CC2)OC)C(=O)[O-] C62751773
CC(=O)c1cc(cc(c1[O-])C[NH+]2CC[C@@H](C2)N(C)C)Cl C62966534
c1ccc2c(c1)N(C(=O)[C@@H](O2)CCO)Cc3cccc(c3)F C35372077
CC(=O)N1CCc2c1ccc(c2)CNC(=O)CC3CCCC3 C64977983
CC(C)C[C@]1(Nc2ccccc2C(=O)N1C[C@H]3CCCO3)C C66131766
Cc1c(c(n(n1)C)C)[C@@H](C)NC(=O)/C=C/c2ccccc2F C67306590
c1ccc(cc1)[C@@H]2C[C@@H]2NC(=O)Cc3cn4ccsc4n3 C67503322
c1ccc(cc1)[C@@H]2C[C@H]2NC(=O)Cc3cn4ccsc4n3 C67503326
CCC(=O)N1CCCC[C@@H]1C(=O)N[C@H]2C[C@@H]2c3ccccc3 C67516263
c1cnc(nc1)SCC(=O)N/N=C/c2ccc(cc2)Br C02246344
Cc1cccc(c1)NCN2C(=O)/C(=C/c3ccccc3OC)/SC2=O C03208573
CCc1ccc(cc1)N2C(=O)/C(=C\c3ccc(cc3)N(C)CC)/C(=O)N2 C05586100
CCCC1=NN([C@@](C1)(C(F)(F)F)O)S(=O)(=O)c2ccc(cc2)C C00663977
CCc1ccc(s1)C(=O)CN2C(=O)[C@@](NC2=O)(C)c3ccc(cc3)C C07388927
CCc1ccc2c(c1)occ2CC(=O)NC[C@H]3COc4ccccc4O3 C07737849
c1cc(cc(c1)Br)/C=N/NC(=O)CSc2ncccn2 C01192307
Cc1ccc(cc1)/C=C\2/C(=O)N(C(=O)S2)CNc3ccccc3OC C01013707
C[C@H](c1cccs1)NC(=O)CCn2c3ccc(cc3oc2=O)Cl C09365535
Cc1cc(c(c(c1)C)S(=O)(=O)NCCn2c(c(c(n2)C)Cl)C)C C12420481
Cc1ccc(c(c1)C)CN(C)C(=O)CCc2[nH]c(=O)c3ccccc3n2 C12602273
Cc1nc(c(c(n1)O)COc2ccccc2Cl)/C=C/c3cccnc3 C16856995
Cc1cc(n(n1)[C@H](C(C)C)C(=O)N[C@H](C)c2ccc3c(c2)CCCO3)C C19572647
CCOC(=O)C1CC[NH+](CC1)Cc2cc(c3cccnc3c2[O-])Cl C19680922
CCCCNC(=O)Cn1c(nc2c(c1=O)c3c(s2)C[C@H](CC3)C)C C20157660
CCN1CCCc2c1ccc(c2)CCNC(=O)c3ccc4c(c3)OCO4 C22732620
c1ccc2c(c1)n(c(=O)o2)CCC(=O)N[C@H]3CCC[C@@H](C3)C(F)(F)F C23387320
C1CCC(CC1)c2c3c(c(c(n2)NCCN4CCOCC4)C#N)CCC3 C31809702
C[C@H]1CCc2ccccc2N1CCNS(=O)(=O)N3CCCCCC3 C32934535
CCC[C@H]1N([C@@H](CS1)C(=O)NC2CCCCC2)C(=O)c3ccco3 C35215335
Cc1cc(c(c(c1)C)C(=O)COC(=O)c2cc(=O)[nH]c3c2cccc3)C C11458564
C[C@H]1CC(=C(N1c2ccc(cc2)Cl)C)C(=O)CSc3[nH]ncn3 C39738912
C[C@]12CC[C@](C1(C)C)(c3c2nc4ccccc4n3)C(=O)NCCCOC C33757915
CC(C)[C@@H](CC(=O)Nc1cccc2c1OCC(=O)N2C)c3ccccc3 C41114142
CCNS(=O)(=O)c1ccc(cc1)/C=C/C(=O)N2CCCCCCC2 C42025370
CC[C@@H]1CCCCN1C(=O)NC[C@H](c2cccs2)N3CCOCC3 C43101643
C/C(=N/N=C\1/NC(=O)[C@@H](S1)Cc2ccc(cc2)OC)/c3ccccc3 C06014529
C[C@@H]1CN(C[C@H](O1)C)CCCNC(=O)N2CCC[C@@H]2c3cccs3 C45456038
c1ccc2c(c1)c3c(o2)c(nc(n3)C[NH+](Cc4cccs4)C5CC5)[O-] C45751388
CS(=O)(=O)N1CCc2c1ccc(c2)C(=O)NCCC3CCCCC3 C46864271
Cc1c(c(n(n1)C(F)F)C)CC(=O)N[C@H](C)c2cc3ccccc3o2 C48365509
CC(=O)N/C(=C\c1ccccc1)/C(=O)Oc2cccc3c2OC(C3)(C)C C48867478
C[C@H]1[C@H](Oc2ccccc2O1)C(=O)NCCCn3ccc4c3cccc4 C49430049
CC(C)OC(=O)c1cc2n(n1)[C@H](C[C@@H](N2)c3ccccc3)C(F)(F)F C00865288
C[C@@H]1C(=O)N(c2ccccc2O1)CC(=O)N[C@H](C)Cc3ccccc3F C53192591
C[C@H]1C(=O)N(C(=S)N1)[C@H](C)c2ccc(c(c2)OC)OC3CCCC3 C55178995
Cc1cccc2c1nc(cc2C(=O)N(C)CCCc3c([nH]nc3C)C)C C55270908
C[C@H]1CCCCN1S(=O)(=O)NC[C@@H]2CCN(C2)c3ccc(cc3)F C57101904
Cc1ccccc1[C@@H](C)NC(=O)CCc2c(nc3cc(nn3c2C)C)C C25913708
Cc1ccc(c(c1)SCc2[nH]c(=O)c3cc(c(cc3n2)OC)OC)C C28234906
c1ccc(cc1)OC[C@H](CN2c3cccc4c3c(ccc4)S2(=O)=O)O C24085370
CC[C@H](CNC(=O)c1c(c2c(s1)ncn(c2=O)C)C)c3ccccc3 C15603143
Cc1c(sc(n1)c2ccsc2)C(=O)N(C)CC(=O)NC(C)(C)C C21937925
CC(C)[C@@H](c1cccs1)NS(=O)(=O)c2ccc3c(c2)OCCO3 C15364324
CCN(CC(=O)NC(C)(C)C)C(=O)C1=Cc2cc(ccc2OC1)Cl C52989419
Cc1c(sc2c1c(ncn2)NCc3cccc(c3)Cn4cccn4)C C59734366
CCC[C@@H]1CCCN(CC1)C(=O)Nc2ccccc2CS(=O)(=O)C C61787221
c1ccc(c(c1)CNC(=O)N2CCC(CC2)CCN3CCOCC3)F C64345616
CCn1cc(cn1)NC(=O)Cc2csc(n2)c3ccc(s3)Cl C66316410
c1cc2c(cc1[C@H](C3CC3)NS(=O)(=O)C4CCCCC4)OCCO2 C66576270
CCOc1ccccc1[C@H]2[C@@H]3CCCC[C@@]3(CCN2C(=O)OCC)O C00490862
Cc1ccc(cc1)[C@]2(C(=O)N(C(=O)N2)CCOc3ccc(cc3)F)C C04304229
CCCc1ccc(cc1)C(=O)CN2C(=O)[C@]3(CCCC[C@@H]3C)NC2=O C04308694
CC(C)CN1CC2=C(C1=O)[C@H](NC(=O)N2CC=C)c3cccc(c3)F C04346759
CC(C)Oc1ccccc1[C@@H]2CC(=O)Nc3c2c(cc(c3)OC)OC C04488829
Cc1ccc(c(c1)C)NCn2c(=S)oc(n2)c3ccc(cc3)OC C04546273
CC(C)C[C@]1(C(=O)N(C(=O)N1)Cc2csc(n2)c3ccccc3)C C03444059
Cc1ccccc1CN2CCN(C2=O)CC(=O)N[C@H]3CCCC[C@H]3C C00428385
CCc1c(cc(s1)C(=O)O[C@@H](C)c2[nH]c(=O)c3ccccc3n2)C C05354903
CCCn1c(=O)c2ccccc2c(n1)C(=O)Nc3ccccc3CC C03518878
CCCN1c2ccc(cc2OCC1=O)NC(=O)/C=C/c3ccccc3 C12082747
c1ccc2c(c1)c(nc(n2)SCC(=O)N3CCCCC3)NC4CC4 C14129361
CNc1nnc(s1)SCc2cc(no2)c3ccc(cc3)Cl C14241240
c1cc(cc(c1)c2ccn(n2)CCO)c3ccc4c(c3)nc(o4)C5CC5 C19939764
CCn1c2ccccc2n(c1=O)CCC(=O)NC3CCCCCCC3 C21874324
c1ccc2cc(ccc2c1)C(=O)NCCOc3ccc4c(c3)OCO4 C22480694
c1ccc(cc1)[C@H]2CC(=NN2c3ccccc3)C(=O)NCc4ccco4 C29106939
c1ccc2c(c1)cccc2OC[C@@H](Cn3c(=O)c4ccccc4cn3)O C32907327
CCCNC(=O)CCc1c(c2cc3c(coc3c(c2oc1=O)C)C)C C33326667
CC(C)c1ccc(cc1)[C@H]2[C@@H](CON2C)S(=O)(=O)NC(C)(C)C C34739281
CCOc1ccc(c2c1nccc2)S(=O)(=O)Nc3cccc(c3)C C00211233
CCc1ccc(cc1)n2c(cc(c2C)/C=N/NC(=O)c3ccncc3)C C00448678
C[C@@H]1C[C@H](C(=O)O1)CC/C(=N/N=c\2/[nH]c(cs2)c3ccccc3)/C C08683205
C[C@H](C(=O)Nc1ccnn1C(C)C)Sc2nc3ccccc3s2 C05629051
C[C@H](C(C)C)N1CC2=C(C1=O)[C@@H](NC(=O)N2CC=C)c3ccsc3 C35471983
CC(C)[C@H](c1cccs1)NC(=O)c2cccc(c2)N3CCOC3=O C40548399
CC(C)[C@@H](c1nnc2n1cccc2)NC(=O)/C=C/c3ccc(cc3)F C40562852
Cc1ccccc1S(=O)(=O)Nc2cc(ccc2OC)N3CCCC3 C41373158
C[C@]1(C(=O)N(C(=O)N1)CCOc2ccccc2)c3cccc(c3)Cl C42179118
C[C@@H](c1ccc(cc1)F)N(C)C(=O)Nc2nnc(s2)CC(C)C C43373513
CC(C)c1cc(ncn1)SCC(=O)Nc2nc3ccccc3s2 C44225058
c1ccc2c(c1)CCC[C@@H]2CNC(=O)/C=C/c3cccc(c3)[N+](=O)[O-] C46570001
Cc1ccc(c(c1)C)n2c(nnn2)SC[C@H](c3cccc(c3)F)O C51156357
c1ccc(cc1)CN2CCOC(=O)[C@H]2CC(=O)Nc3ccccc3F C54672210
CCc1c(sc2c1c(=O)[nH]c(n2)COc3ccc(cc3)C(=O)C)C C55493140
CCOC(=O)c1c(c2c(=O)[nH]c(nc2s1)Cc3ccccc3C)C C55493907
CCOc1ccc(cc1)N2C(=O)C[C@@H](C2=O)Nc3ccc(cc3C)C C07213053
CCCN(Cc1[nH]c(=O)c2ccc(cc2n1)Cl)C(=O)C3CCCC3 C14571103
CCOc1cc2c(cc1/C=C/C(=O)NC3(CCCC3)C#N)O[C@H](C2)C C60852768
CC(=C[C@H]1[C@H](C1(C)C)C(=O)Nc2cc(ccc2OC)C(=O)N(C)C)C C55841671
Cc1nc2c(c(n1)NCCc3cccs3)onc2c4ccccc4 C64835298
CCOc1ccc(cc1)N2C(=O)C[C@@H](C2=O)Nc3cccc(c3C)C C28285181
CCc1ccccc1S(=O)(=O)N[C@H]2Cc3cccc(c3OC2)OC C65330262
Cc1cc(c(c(c1C)S(=O)(=O)Nc2c(cnn2CC3CC3)C)C)C C66254603
CCN([C@@H]1CCCC[C@@H]1C)C(=O)CCc2c(c(c(=O)[nH]c2C)C#N)C C66416076
C[C@@H](CC(=O)N1CCC(CC1)n2cccc2)NC(=O)C3CCCCC3 C66642243
CCc1ccc(o1)C(=O)N2CCC(CC2)NC(=O)CC3CCCCC3 C66807295
CCCCN(C)C(=O)Nc1ccc(cc1C)C(=O)N2CCCC[C@H]2C C66966271
CC(C)(C)C(=O)N1CCCN(CC1)C(=O)NCCCC2CCCC2 C67041612
CCc1ncc(s1)CN(C)C(=O)N[C@H](C)c2cc3ccccc3o2 C67609611
Cc1c(c(=O)n(n1C)c2ccccc2)N/C(=N/CC=C)/S C02606298
CCCS(=O)(=O)N1CCC[C@H](C1)C(=O)NC2CCCC2 C00220789
Cc1cc(cc(c1)OCC(=O)Nc2nnc(s2)C3CC3)C C07407511
Cc1c(cco1)C(=O)O[C@@H](C)C(=O)c2c[nH]c3c2cccc3 C07850973
Cc1c(cco1)C(=O)O[C@H](C)C(=O)c2c[nH]c3c2cccc3 C07850975
CCNC(=O)CN(CC)c1c2c3c(sc2ncn1)CCC3 C08202389
CCNc1nnc(s1)SCC(=O)N2CCC[C@H](C2)C C08250721
CCNc1nnc(s1)S[C@@H](C)C(=O)N2CCCCC2 C10344503
C[C@@H](C12CC3CC(C1)CC(C3)C2)NC(=O)CCn4ccnn4 C12882790
CCC(CC)(C#C)NC(=O)Cn1cnc2ccsc2c1=O C14093047
C1CCCC(CC1)NC(=O)CSc2nnc(o2)C3CC3 C14094918
c1cc2c(c(c1)c3ncccn3)O[C@@H](C2)CNC(=O)CC4CC4 C14974045
CC[C@H](Cn1ccc(n1)c2cccc(c2)c3cnccn3)O C23339243
Cn1ccnc1[C@H](c2ccccc2)NC(=O)/C=C/c3ccco3 C27415263
CC[C@@H](C)n1c(ccn1)NS(=O)(=O)c2ccc(cc2)F C28577294
Cc1ccc(cc1S(=O)(=O)NCc2ccco2)C(=O)C C32155485
CC[C@@H](Cn1ccc(n1)c2cccc(c2)c3cnn(c3)C)O C23466042
CC(C)(C)C(=O)NCc1ccc(s1)S(=O)(=O)N(C)C C32865709
CCn1c2ccccc2nc(c1=O)SCC(=O)NC(C)C C33259762
CCCOc1ccc(cc1)S(=O)(=O)N2CCC[C@H](C2)O C35234293
CC[C@@H]1CS/C(=N\c2cc(c(c(c2)OC)OC)OC)/N1 C35294499
CCN(C1=CCCCC1)C(=O)C[NH+]2CCC[C@H](C2)C(=O)[O-] C35296796
Cc1c(c(n(c1C(=O)NC(C)C)CC=C)C)N2CCOCC2 C35472880
CC[C@@H](c1ccccc1)NS(=O)(=O)c2cn(nc2C)C C02804669
CCc1ncc(s1)CNc2ccccc2c3nnc(o3)C C37924107
CC(C)(C)OC(=O)CN1CCN(CC1)c2ccc(cc2)O C38419533
CCCCNC(=O)C[C@H]1CSc2n1c(=O)c3c(n2)CCC3 C38756136
CC(C)(C)C(=O)NCC1CCN(CC1)S(=O)(=O)C2CC2 C44003478
CC(C)c1c(c(n(n1)C)Cl)/C=C(\C#N)/C(=O)NCC=C C44022795
Cc1nc(no1)CSCC(=O)N[C@H]2CCC[C@@H]([C@@H]2C)C C47382993
Cc1nc(no1)CSCC(=O)N[C@@H]2CCC[C@H]([C@@H]2C)C C47382994
CCCc1nc([nH]n1)SCC(=O)N2C[C@@H](C[C@@H](C2)C)C C14596251
CCc1nc([nH]n1)SCC(=O)N(C)[C@@H]2CCCC[C@H]2C C48598672
CC(C)(C)c1ncc(s1)C(=O)NCCc2cnn(c2)C C49041322
c1cc2c(cc1[C@@H](CCCC(=O)N3CCCCC3)O)OCO2 C49914896
Cc1ccc(o1)CNc2ccccc2S(=O)(=O)N(C)C C53039278
CCN(CC)C(=O)CNc1c2c(c(sc2ncn1)C)C C57815166
CC[C@]1(C(=O)N(C(=O)N1)CCCC#N)c2ccc(cc2C)C C57849923
CN(C[C@H](COC)O)c1c2c3c(sc2ncn1)CCCC3 C59949454
Cc1ccsc1CNC(=O)CN(C)c2ccc(cn2)C#N C60553099
Cc1cccc(c1)S(=O)(=O)N(C)CC(=O)NC(C)(C)C C61035743
CC(C)COc1ccc(cc1)S(=O)(=O)N2CC[C@H](C2)O C61706999
C[C@@H]1C(=C(C(=N1)C(=O)NC2CCCC2)C)C(=O)OC(C)C C40001673
CCN(CC)S(=O)(=O)c1ccc2c(c1)nc([nH]2)CCl C13637702
CCc1cnc(nc1NC2(CCCC2)CN3CCOCC3)C C65374585
C1CCC(C1)NC(=O)[C@H]2CCCN2C(=O)OCC(F)(F)F C65626652
Cc1ccc(cc1)S(=O)(=O)NCc2ccc(nc2OC)C C66105221
C1CCC(C1)C(=O)N2CCN(CC2)CC(=O)NCC3CCC3 C66492405
C1CCc2nnc(n2CC1)CCCNC(=O)C3CCCCC3 C67176970
Cc1ccccc1OCC(=O)N[C@@H](C)c2c(nn(c2C)C)C C67307293
CCCCNc1c2c(c3c4c(c(nc3s2)CC)CCCC4)ncn1 C02270902
CCCOC(=O)c1c(c2c([nH]1)C[C@H](CC2=O)c3ccc(cc3)CC)C C04911345
Cc1cccc(c1)Cn2cccc2/C=N/Nc3nc4ccccc4s3 C05100838
CCCOc1ccc(cc1)C(=O)N/N=C/c2c(cc(cc2C)C)C C05310717
CC[C@@H](C)Nc1cc(nc2n1nc(c2c3ccccc3)C)C(C)C C02231363
CCN(CC)c1ccc(cc1)C(=O)NN=C2CCC(CC2)C(C)(C)C C04882031
C=C[C@H]([C@H](c1ccccc1)Nc2ccccc2)n3c4ccccc4nn3 C05517803
Cc1cc(cc(c1)OCC(=O)N/N=C/c2cccc3c2cccc3)C C05539363
CCOc1ccc2c(c1)/c(=N/C[C@H](C)O)/cc(o2)c3ccc(cc3)C C01992778
CCCOc1ccc(c2c1cccc2)S(=O)(=O)NC3CCCCC3 C02883809
Cc1cc2nc(c3ccccc3n2n1)N[C@H](C)CCc4ccccc4 C08345117
Cc1ccc(cc1)/N=c\2/n(c(cs2)c3ccc(cc3)OC)CCO C10187280
C[C@@H](c1ccccc1)Sc2nnc(s2)Nc3ccc(cc3)OC C10786365
CC(C)c1ccc(cc1)C(=O)OCC(=O)c2c[nH]c3c2cccc3 C10874365
CCCCCCOc1ccc(cc1)[C@H]2CC(=O)Oc3c2ccc(c3)O C11948595
Cc1ccc(c(c1C)OCC(=O)N/N=C/C(=C/c2ccccc2)/C)C C12844073
Cc1nc(c(c(n1)O)CCC(C)C)/C=C/c2ccc(cc2)N(C)C C16847101
Cc1nc(c(c(n1)O)CC(=C)C)/C=C/c2ccc(cc2)OC(C)C C16884186
Cc1c2ccc3ccccc3c2oc1C(=O)NCCOc4ccccc4 C17849787
CCCCOc1cc(ccc1Cl)S(=O)(=O)NC2CCCCC2 C19942741
CCc1ccc(cc1)c2nc(cs2)CSc3[nH]nc(n3)C(C)C C21319381
CCCC[NH+](CC)c1nc(c(n1c2ccc(cc2C)Cl)[O-])C C21538093
CC[C@H](c1c(nc2n1ccc(c2)C)c3ccc(cc3)OCC(=C)C)O C31914109
CCc1ccccc1NC2=NC(=O)/C(=C\c3ccc(cc3)OC)/S2 C35042510
Cc1cccc(c1)Cn2cccc2CN(CC=C)C(=O)NC(C)(C)C C35299721
Cc1cc(ccc1CCCC(=O)N/N=C/c2ccc(cc2)Cl)OC C35653661
Cc1ccccc1OCC(=O)Nc2nc3ccc(cc3s2)C(C)C C36633310
Cc1ccc(c(c1)[N+](=O)[O-])NCCc2ccc(cc2Cl)Cl C36964529
CC[C@H](c1cccc(c1)[N+](=O)[O-])Nc2ccc(cc2)Br C37010440
CCc1ccc(cc1[N+](=O)[O-])N[C@H](C)c2ccc(s2)Cl C37104435
CC[C@@H](c1cccc(c1)Br)Nc2ccc(cc2)[N+](=O)[O-] C37299651
Cc1ccccc1c2nc([nH]n2)SCCOc3ccc(cc3)Cl C07342019
CC[C@H](C)Cn1c2ccccc2nc1[C@H](C)NC(=O)C3CCCCC3 C40188100
CCCC(=O)N[C@H](C)c1nc2ccccc2n1CCC3CCCCC3 C40188912
CCc1ccc(cc1)/C=N\NC(=O)[C@@H](C)Oc2cc(cc(c2)C)C C40840086
CCCCOc1ccc(cc1)c2csc(n2)NC(=O)C=C(C)C C40925650
CCOc1cc(ccc1OCCC(C)C)c2[nH]c3ccccc3n2 C41005155
CCc1cccc(c1)OCCOc2ccc(cc2/C(=N/O)/C)C C41565862
CCc1ccc(cc1)OCCOc2c(cccc2/C(=N/O)/C)C C41565874
Cc1cc(ccc1OC)c2csc(n2)Nc3ccc(cc3)N(C)C C44928824
CCCN(CCO)c1ccccc1S(=O)(=O)C(F)(F)F C48922218
CCc1ccc(cc1)[C@@H](C[N+](=O)[O-])Nc2ccc(cc2)C(C)C C57656965
CCc1ccc(cc1)N[C@H](C[N+](=O)[O-])c2ccc(cc2)C(C)C C57656993
COc1ccc(c(c1)O)/C=N/N(c2ccccc2)c3ccccc3 C59154493
CCC/C(=N/NC(=O)COc1cccc2c1cccc2)/c3ccccc3 C05977839
Cc1cc(ccc1C(C)C)OCCOc2ccccc2/C=N\O C11992976
Cc1ccc(c(c1)OCCOc2ccccc2/C=N\O)C(C)C C11993099
C[C@@H](CC(=O)N1CCC[C@@H]1C2CCCC2)NC(=O)C3CCCCC3 C66332505
C[C@@H](CN(C)C(=O)NCc1csc(n1)C(C)(C)C)c2ccccc2 C67081556
CC(C)[C@@H](c1nc(no1)c2ccccc2)NCc3ccc(s3)Cl C67502279
COc1ccc(cc1OC)CCn2cnc3c4ccccc4[nH]c3c2=O C02130866
CC(C)(C)NC(=S)N1CCn2cccc2[C@@H]1c3ccc(cc3)[N+](=O)[O-] C04223740
c1ccc2cc(ccc2c1)OCC(=O)N/N=C/c3ccc4c(c3)OCCO4 C00873083
CCCCn1c2c(cc3cccc(c3n2)C)c(n1)NC(=O)c4ccncc4 C05156536
Cc1c(sc2c1c(=O)[nH]c(n2)[C@@H](C)OC(=O)c3ccc(cc3)C=O)C C05355148
CCCCCCN1C(=O)[C@]2(Cc3cc(ccc3N(C2)C)C)C(=O)NC1=O C05516588
C[C@H]1CCC[C@H]([C@@H]1C)NC(=O)[C@@H](C)Sc2nnc(n2C)c3ccco3 C05864234
Cc1c(c2ccccc2[nH]1)C(=O)[C@@H](C)OC(=O)c3ccc4c(c3)OCO4 C06610008
c1ccc2c(c1)cc([nH]c2=O)C(=O)OCc3cc(on3)c4cccs4 C07319748
Cc1cc(no1)NC(=O)COC(=O)c2ccc3c(c2)-c4ccccc4C3 C08329126
Cc1ccc(cc1)CO/N=C/Nc2ncc3c(n2)-c4ccccc4OC3 C08873693
Cc1cc(cc(c1)n2c3c(cn2)c(ncn3)N(CCO)c4ccccc4)C C09573694
Cc1c(cnc(n1)N(C)C2CCCCC2)[C@@H](C)NC(=O)c3ccoc3C C12057528
Cc1c(cnc(n1)N(C)C2CCCCC2)[C@H](C)NC(=O)c3cscn3 C15078461
CCOC(=O)c1c(nsc1NC(=O)c2c(c3ccccc3o2)C)C C06730512
Cc1ccccc1c2nc(on2)c3ccc(nc3)NCc4ccccn4 C20601610
Cc1ccc(c(c1)n2c(nnn2)SCC(=O)N[C@H]3CCCC[C@@H]3C)C C20794033
c1cc(cc(c1)[N+](=O)[O-])c2c[nH]c(=S)n2c3ccc(cc3)OC(F)F C26423058
Cc1ccc(cc1)Cc2nc(no2)c3ccc(cc3)NS(=O)(=O)C C33276324
Cc1ccc(cc1)c2n[nH]c(=S)n2/N=C/c3cc(ccc3OC)OC C01473699
Cc1cccc(c1)S(=O)(=O)Nc2ccc(cc2)c3ccc(nn3)OC C05204212
c1cc(c(nc1)NCc2ccco2)c3nc(no3)c4ccc(cc4)Cl C20898177
COc1ccc(c(c1)[N+](=O)[O-])Oc2cc(ccc2CO)Br C38081332
COC(=O)NCC12C[C@H]3C[C@@H](C1)CC(C3)(C2)c4ccc(cc4)[N+](=O)[O-] C01513554
CCCc1c(snn1)C(=O)Nc2nc3c(ccc(c3s2)C)OC C36709494
CC(C)C1=C[C@H](N=N1)[C@@H]2Nn3c(nnc3S2)CSc4ccccc4 C38744621
CCc1ccc(cc1)Cc2nnc(o2)NC(=O)c3ccc4c(c3)scn4 C36657961
C[C@@H](c1cc2ccccc2o1)N(C)C(=O)NCC(C)(C)N3CCOCC3 C40068730
CC(C)NC(=O)c1cc2ccc(cc2oc1=O)OC(=O)c3ccccc3 C40891187
CC(C)(C)OC(=O)N1CCC[C@H](C1)c2csc(n2)Nc3ccccn3 C44029534
c1ccc2cc(ccc2c1)NS(=O)(=O)Cc3cccc(c3)[N+](=O)[O-] C44885326
CCOC(=O)C1CCN(CC1)C(=O)NC[C@H]2Cc3ccccc3OC2 C45129408
Cc1ccc(o1)[C@@H](CNC(=O)N(C)C2CCCCC2)N3CCOCC3 C45308954
Cc1cc(c(c(c1)C)OCC(=O)Nc2cccc(c2)N3CCOC3=O)C C48252445
C[C@]1(C(=O)N(C(=O)N1)/N=C/C=C/c2ccccc2)c3ccc(cc3)OC C08408045
c1ccc2cc(ccc2c1)OCc3ccc(o3)C(=O)Nc4nncs4 C57681941
C[C@@H]1CCC[C@H]([C@@H]1C)NC(=O)CSc2nnnn2C3CCCCC3 C27810736
CCOc1ccc(cc1OC)CN2c3ccc(cc3/C(=N/O)/C2=O)C C39853924
CC(C)c1ccc(cc1)c2nc(on2)CS(=O)(=O)c3ccc(cc3)O C63927084
Cc1ccn2c(c1)nc(cc2=O)CSc3[nH]nc(n3)CC4CCCC4 C14805809
CC(C)c1ccc(cc1)C2=C[C@@H](N=N2)[C@H]3NC(=NO3)c4ccc(cc4)OC C64613156
CN(Cc1ccco1)C(=O)CC2CCN(CC2)C(=O)NC3CCCCC3 C64847097
CCCCN1c2c(cccn2)O[C@](C1=O)(C)C(=O)NC3CCCCCC3 C65242016
C[C@H](c1ccc(c(c1)F)OC)Nc2ccc(c3c2ccnc3)[N+](=O)[O-] C65568172
Cc1ccc(c(n1)OC)CNC(=O)N(C)[C@H](C)c2cc3ccccc3o2 C66126667
c1cc(sc1[N+](=O)[O-])S(=O)(=O)N[C@H]2CCC[C@H](C2)C(F)(F)F C66327561
CC(C)(C)c1cc(n(n1)C)C(=O)N(C)CC(=O)Nc2cc(cc(c2)F)F C66417231
Cc1c(c(n(n1)C)C)/C=C/C(=O)Nc2cc(nn2C(C)(C)C)C(C)(C)C C66664725
C[C@@H](c1ccc2c(c1)OCO2)OC(=O)c3ccc([nH]c3=O)c4ccccc4 C66880105
CC(C)Oc1ccc(cc1NC(=O)N(C)Cc2ccc3c(c2)OCO3)F C67297316
Cc1ccc(cc1)C23C[C@@H]4C[C@H](C2)CC(C4)(C3)C(=O)Nc5cccc(c5)C(=O)[O-] C01467812
c1cc(c(cc1CNc2ccc(c(c2)C(=O)[O-])N3CCOCC3)Cl)Cl C04705133
CCN(c1ccc(c(c1)C)C)C(=O)Cc2c3cc(ccc3[nH]c2C(=O)[O-])Cl C04920543
CC[C@@H](C)c1ccc(cc1)[C@H](C)NC(=O)[C@@H]2CCCC[C@@H]2C(=O)[O-] C05953921
CC[C@@H](C)c1ccc(cc1)S(=O)(=O)Nc2cccc(c2)C(=O)[O-] C07053735
COC(=O)c1ccc(cc1)[C@@H]2[C@@H]3CC=C[C@@H]3c4cc(cc(c4N2)Cl)C(=O)[O-] C08205679
C[C@H](c1ccc(c(c1)Cl)Cl)NC(=O)C[C@@](C)(c2ccccc2)C(=O)[O-] C08392447
CCCC[C@H](C(=O)[O-])SC1=Nc2cccnc2Nc3c1cccc3 C09854210
Cc1ccc(c(c1)C)Oc2ccc(cc2)CNC(=O)[C@H]3CCCC[C@@H]3C(=O)[O-] C11962233
Cc1ccccc1[C@@H](C)NC(=O)COc2cc3ccccc3cc2C(=O)[O-] C13050239
Cc1ccc(c(c1)C(=O)[O-])OCC(=O)Nc2ccc(cc2Br)C C13085699
c1ccc2c(c1)ccc(c2OCC(=O)NC34CC5CC(C3)CC(C5)C4)C(=O)[O-] C13085972
CC(C)c1ccc2c(c1)c(c([nH]2)c3ccccn3)CCCC(=O)[O-] C06859017
CC(C)c1ccc(cc1)/C=C/C(=O)NCc2ccc(cc2)C(=O)[O-] C13166343
Cc1ccc(cc1NC(=O)[C@@H](c2ccccc2)Sc3ccccc3)C(=O)[O-] C13169773
Cc1ccc(cc1C)c2csc(n2)NC(=O)/C=C/c3ccc(cc3)C(=O)[O-] C13256579
c1ccc2c(c1)nc(s2)SCC(=O)Nc3cc(ccc3Cl)C(=O)[O-] C13356439
Cc1cc(ccc1NC(=O)CCSc2ccc(cc2)Cl)C(=O)[O-] C13391195
Cc1cc(ccc1NC(=O)CSc2ccc3ccccc3c2)C(=O)[O-] C13391380
c1cc(cc(c1)F)C2(CCCC2)C(=O)Nc3ccc(cc3)/C=C/C(=O)[O-] C13403561
Cc1ccc(cc1)[C@H](C2CC2)NS(=O)(=O)c3cc(cc(c3C)C)C(=O)[O-] C13456136
Cc1cccc(c1NS(=O)(=O)c2cc(ccc2C)Br)C(=O)[O-] C13464644
Cc1ccc(cc1)Oc2ccccc2NC(=O)CC3(CCCCCC3)C(=O)[O-] C13467502
Cc1cccc(c1)Oc2ccc(cc2NC(=O)[C@@H]3CC=CC[C@@H]3C(=O)[O-])Cl C13467593
c1ccc(cc1)Sc2ccc(cc2NC(=O)CC3(CCCC3)C(=O)[O-])Cl C13469297
c1ccc(c(c1)[C@H]2CC(=O)Nc3c2sc(c3c4ccc(cc4)F)C(=O)[O-])F C15081478
c1ccc(c(c1)[C@@H]2CC(=O)Nc3c2sc(c3c4ccc(cc4)F)C(=O)[O-])F C15081481
CC[C@H](C)c1ccc(cc1)c2c(sc(c2C#N)NC(=O)/C=C(\C)/C(=O)[O-])C C17078122
CCCCCn1c2ccccc2c(=O)c(c1[O-])C(=O)Nc3cccc(c3C)C C05736284
CCc1ccc(cc1)NC(=O)CSc2nc(c(c(n2)[O-])CC)C C05021641
CCCc1cc(nc(n1)SCC(=O)Nc2ccc(cc2C)C)[O-] C08931594
CCCc1cc(nc(n1)SCC(=O)N[C@H]2CCC[C@H]([C@@H]2C)C)[O-] C06503761
CCCc1cc(nc(n1)SCC(=O)N[C@H]2CCC[C@@H]([C@@H]2C)C)[O-] C07654535
c1ccc(cc1)Nc2nnc3n2c4c(c5c(s4)CCCC5)c(n3)[O-] C05687897
c1ccc(c(c1)Nc2nc(cs2)c3ccc4c(c3)oc(n4)[O-])F C25057744
Cc1ccc2c(c1)c3c([nH]2)c(=O)n(c(n3)[O-])/N=C/[C@H]4[C@H](CC(=C[C@@H]4C)C)C C08743548
Cc1ccc(cc1)[C@@H]2N/C(=N\c3ccc(cc3)C)/N=C4N2C(=CC(=N4)C)[O-] C19900762
COC(=O)c1ccc(cc1)[C@H]2[C@H]3CC=C[C@@H]3c4c(ccc(c4N2)Cl)C(=O)[O-] C38568659
Cc1cccc(c1)c2nnc(n2CC(=O)N[C@@H](C)c3cccc(c3)Cl)[S-] C12920186
CCn1c2ccccc2c3c1ccc(c3)NC(=O)[C@H]4[C@H]5C[C@@H]([C@@H]4C(=O)[O-])C=C5 C39679414
c1ccc(cc1)CSc2ccccc2NC(=O)[C@@H]3[C@H]4C[C@@H]([C@@H]3C(=O)[O-])C=C4 C39679643
Cc1ccc(cc1S(=O)(=O)[N-]c2ccc(cc2)C(=O)NC3CCCCC3)F C39971361
c1ccc(cc1)c2c(c[nH]n2)/C=C\3/C(=N\c4ccc(cc4)F)/N=C(S3)[O-] C35485098
CCOC(=O)C\1=NC(=S)N[C@H](/C1=C(\C)/[O-])c2ccc(s2)c3ccccc3 C56055453
c1ccc2c(c1)c(c(c(=O)o2)NC(=O)c3c(c4ccccc4s3)Cl)[O-] C06822958
C/C(=N\n1c(nnc1[S-])c2ccccc2Cl)/c3ccc(cc3)O C59168629
CCc1cccc(c1NS(=O)(=O)c2cccc(c2)C(=O)[O-])CC C62123036
Cc1ccc(cc1)SCc2cc(c3c(n2)nn(c3O)c4ccccc4)[O-] C13522210
c1cc(sc1)[C@@H]2CC(=O)Nc3c2sc(c3c4ccc(cc4)Cl)C(=O)[O-] C64795785
Cc1ccc(cc1)c2c3c(sc2C(=O)[O-])[C@H](CC(=O)N3)c4cccc(c4)C C64795881
CCOC(=O)c1c(c(c(n1C)C)C(=O)NC2CCCCC2)C C00253836
C[C@@H](c1[nH]c(=O)c2ccccc2n1)OC(=O)CC3CCCC3 C05355769
c1ccc2c(c1)C(=O)N(C2=O)CC(=O)NCCC3=CCCCC3 C05604725
CC(C)Oc1ccccc1[C@H](c2nnc(o2)c3ccccc3)O C07003274
Cc1ccccc1NC(=O)CCCn2c3ccccc3oc2=O C08207025
CCCCNS(=O)(=O)c1ccc2c3c1cccc3C(=O)N2C C11691626
CC[C@@H](C)NC(=O)c1cc(nc2c1cnn2C(C)C)C(C)C C12746758
CCC[C@H](C)NC(=O)c1cc(nc2c1c(nn2C)C)C(C)C C12793589
C[C@H](Cn1cnc2c1cccc2)C(=O)N/N=C\c3cccs3 C05587160
Cc1ccccc1c2cnnc(n2)N[C@H](C)Cc3c(cccn3)C C15076908
COc1ccc(cc1)c2nc(cs2)CSc3[nH]ncn3 C21325806
c1ccc2c(c1)NC(=O)[C@H](O2)CC(=O)OCC3CCCCC3 C24091796
CCc1c([nH]c(=O)c(c1C(=O)c2cccc(c2)C=O)N(C)C)C C28351330
CCCOC(=O)c1c(c2c(=O)[nH]c(nc2s1)CCl)C C36275453
CN(C)S(=O)(=O)c1cccc(c1)N[C@@H]2CCCC[C@H]2OC C37296576
CCC[C@H](C)NS(=O)(=O)c1c(nc2n1cccc2)Cl C37555482
Cc1nnc(n1C(C)C)SCC(=O)NC2CCCCCC2 C06741040
CSCCNC(=O)c1cc(c(c(c1)Cl)Cl)[N+](=O)[O-] C37975122
CCCOc1ccc(cc1)C(=O)c2nc3c(n2O)CCCC3 C02327518
CCC1=N[C@H](C(=C1)C)C(=NNC(=O)C)[C@@H]2C(=CC(=N2)CC)C C39568639
Cc1c(sc(n1)C)C(=O)N/N=C/c2ccc(cc2)OC(C)C C41223811
Cc1cc(=O)n2c(n1)sc(n2)NCCSc3ccccc3 C44897115
CCC[C@@H](C)NC(=O)c1ccc2c(c1)nc(c(=O)n2CC)C C45701418
CCC(CC)NC(=O)c1cc(nc2c1c(nn2C)C)C3CC3 C46555023
c1ccc(cc1)S(=O)(=O)Nc2ccccc2Cn3cccn3 C46661270
Cc1c2c(=O)[nH]c(nc2sc1C(=O)OCC=C)[C@H](C)Cl C46703592
C[C@@H]1CN(C[C@@H](O1)C)S(=O)(=O)NCCC2CCCCC2 C46812133
Cc1c(cc(s1)C(=O)N[C@H](C)Cc2ccsc2)[N+](=O)[O-] C48832821
CCCNc1ccc(cn1)S(=O)(=O)N2[C@H](CCC[C@@H]2C)C C50635651
CCN(c1ccc(cc1)C)S(=O)(=O)c2cccnc2NC C50671764
CCC(=O)[C@@H](C)Sc1nnc(o1)c2c[nH]c3c2cccc3 C53394490
CCCc1[nH]c2ccc(cc2n1)C(=O)CN3C[C@H](O[C@H](C3)C)C C36197866
CN(c1ccccc1)NC(=O)Cc2csc(n2)c3ccco3 C43680439
CCCNC(=O)CSc1nnc2n1c3ccccc3s2 C03495607
CCCc1cc(=O)[nH]c(n1)SCC(=O)N2CCC[C@H](C2)C C60965831
CC[C@H](C(=O)N[C@@H](C)c1cccc(c1)[N+](=O)[O-])Br C61489980
CNc1ccc(c(n1)COCc2ccc3c(c2)OCO3)Cl C61640293
Cc1ccccc1CNC(=O)[C@H]2CCCN2C(=O)OC(C)(C)C C62073339
C[C@H]1CN(C[C@@H](N1CCCOC)C)C(=O)NC2CCCCC2 C62090829
Cc1ccc(cc1NCc2nc(no2)Cc3ccccc3)C#N C63889612
CCCS[C@@H]1N=NC(=O)[C@H]2N1NC(=C2)c3ccc(cc3)CC C64714337
CCN([C@@H](C)C(C)C)C(=O)Nc1ccccc1n2cccn2 C65410968
CC(C)[C@@H](c1cccs1)NC(=O)N(C)Cc2cnn(c2)C C65411606
C[C@H]1CCc2c(sc3c2c(ncn3)OCC(=O)NCC=C)C1 C03597452
CC[NH+](Cc1cc(n2c(n1)ccn2)[O-])[C@@H](C)c3ccc(cc3)F C66494932
Cc1cc(ccc1N2CCNC2=O)C(=O)OCC(F)(F)F C66517506
CN([C@H](c1ccc(cc1)F)c2ncccn2)C(=O)NCC3CC3 C66976622
C[C@@H](CCc1ccco1)NC(=O)c2cccc3c2OCCO3 C67030546
CN(CCNC(=O)c1cccc2c1OCCO2)c3ccccc3 C67141377
CC(C)(C)OC(=O)NCC(=O)N1CCC[C@H]1C2CCCCC2 C67207178
C[C@H]1CCc2c(sc(c2C(=O)OC(C)C)NC(=O)C)C1 C00433802
Cc1ccc(cc1)S(=O)(=O)N/N=C/c2ccc(s2)C C01711644
Cc1nc2c(c(n1)[O-])CC[NH+](C2)CC[C@H](C)c3ccccc3 C19576575
Cc1cc(c(cc1C)OCC(=O)Nc2ncc(s2)C)C C21127515
Cc1cc(cc(c1)O[C@H](C)C(=O)Nc2nc(cs2)C)C C21143316
CCc1nc(c2c(c(sc2n1)C(=O)N[C@@H](C)CC)C)C C24836342
Cc1cc(cc(c1)NC(=O)CSc2nc(c(o2)C)C)C C32691814
CC[C@@H]1CCCCN1S(=O)(=O)c2cccc(c2)[C@@H](C)O C35634822
C[C@@H]1CCc2c(cc(s2)C(=O)NC(C)(C)C(=O)OC)C1 C36764030
CS(=O)(=O)c1ccccc1NCc2cc3ccccc3o2 C37075802
C[C@H](c1ccccn1)Nc2cc(ccc2n3cccn3)Cl C37774433
C[C@@H](c1cccnc1)Nc2cccc(c2n3cccn3)Cl C37774914
Cc1cc2c(cc1C)nc([nH]2)SCCN3CCOCC3 C19759026
Cc1c(nc(nn1)SC)/C=C/Nc2ccc(cc2F)F C03104796
c1ccc2c(c1)C(=O)N(C2=O)CCSc3ccc(cc3)O C37995583
CCO[C@H]1CC[C@@]2(C1)C[C@@H](CN2OC)c3ccccc3O C39503913
c1cc(cc(c1)c2ccn[nH]2)c3ccc(cc3)CN4CC=NC4 C39541492
C[C@@H]1CN(C[C@@H](O1)C)CCCc2ccc3c(c2)NCCO3 C41138753
C[C@H](c1ccc(o1)C(=O)NC(C)(C)c2ccccn2)Cl C41691388
C[C@H]1CCCC[C@H]1CNS(=O)(=O)c2cccnc2Cl C42867787
Cc1ccc(cc1)SCCNC(=O)N2CCOC[C@@H]2C C43863213
C[C@]1(CC1(Cl)Cl)C(=O)NC2(CCCC2)C(=O)OC C44845232
CC[C@H]1CCCC[C@@H]1NC(=O)Cc2cn3ccsc3n2 C48456377
CCCOc1ccc(cc1Cl)N2C(=O)[C@@H](NC2=S)C C48642460
CC[C@@H]1CCCC[C@@H]1NC(=O)Cn2c(c(c(n2)C)Cl)C C48734294
Cc1ccccc1CN(C)c2n[nH]c(=S)n2C3CCCC3 C48872678
CCC1CCC(CC1)N(C)c2c(n3ccsc3n2)CO C49024560
CCCc1ccc(cc1)O[C@H]2CC3(CC[C@@H]2O)OCCO3 C53334148
CC(C)Nc1nc(no1)Cc2ccc(cc2)Br C53750521
c1ccc(cc1)S(=O)(=O)N/N=C/c2ccc(c(c2)F)F C57410533
CCN(Cc1[nH]c(=O)c2ccccc2n1)c3ccc(cc3)F C57620565
c1cc2c(cc1CC3(CCCC3)NC(=O)CCl)OCO2 C57624483
Cc1c(n2ccsc2n1)CN[C@@H](C)c3ccc(cc3)C#N C37652039
C[C@@H]1CN(C[C@H](O1)C)C(C)(C)CNC(=O)[C@@H]2CCC=CC2 C21053286
C[C@@H]1C[C@@H](C[NH+](C1)Cc2c(nc(s2)C(C)C)C(=O)[O-])C C36290811
C/C(=N\[NH+]=C(\N(C)C1CCCCC1)/[S-])/c2ccccn2 C27309717
C[C@@H](c1ccccc1[N+](=O)[O-])N[C@@H]2CCCc3c2ccs3 C61330928
Cc1c(c(n(n1)C)Cl)C(=O)NCC[C@H]2C[C@@H]3CC[C@H]2C3 C61956739
CCCCC(=O)N1CCNC(=O)[C@@H]1c2ccc(cc2)Cl C62123760
CCC(C)(C)[C@H]1CC[C@@H]([C@@H](C1)[NH+]2CCCOCC2)C(=O)[O-] C62757114
CCC(C)(C)[C@@H]1CC[C@H]([C@@H](C1)[NH+]2CCCOCC2)C(=O)[O-] C62757115
C[C@H]1CC(=NO1)CSc2[nH]cc(n2)c3ccc(cc3)F C40067299
CC1=CC(=NC(=O)[C@@H]1CNC(=O)C(C)(C)c2ccccc2)C C64232657
CCC/C=C/C(=O)N1CCC(CC1)c2c[nH]c3c2cccn3 C64310891
CCc1ccc(cc1)N2CC[C@@H](C2=O)C(=O)NC3CCCC3 C35506627
C[C@H]1CN(CC(O1)(C)C)[C@H](C)C(=O)NCC2CCCCC2 C65426905
c1cc(c(nc1)NC[C@H]2CCN(C2)c3ccc(cc3)F)C#N C57151326
CC(C)CC(=O)N1CCC(CC1)C(=O)NC2CCCCC2 C65803189
Cc1c(c(on1)C)CNC(=O)C[C@@H]2C[C@@H](CC(C2)(C)C)C C66336633
CC1(CCCC1)C(=O)NCc2ccccc2N3CCOCC3 C67269262
COc1ccc(cc1)[C@@H]2Nc3ccccc3C(=O)N2c4ccc5ccccc5c4 C00706223
CC1(CC2=C([C@@H](c3c4cccnc4ccc3N2)c5ccc(cc5)N(C)C)C(=O)C1)C C01440920
Cc1cc(c(n1c2ccccc2)C)/C=C\3/C(=O)N/C(=N\c4ccc(cc4)F)/S3 C04704723
c1ccnc(c1)c2c(n3cc(ccc3n2)Br)Nc4ccc(cc4)F C04733867
c1ccc2c(c1)NC(=O)c3ccc(cc3O2)Oc4ccc(cc4)Br C04743482
COc1ccc2c(c1)[C@@H]3C=CC[C@@H]3[C@H](N2)c4cc5c(cc4Br)OCO5 C00871835
CC\1(c2ccccc2N(/C1=C\C=N/NC(=O)c3cc4c(s3)CCCC4)C)C C05931525
CCNc1c2c(cn(c2ncn1)c3ccc(cc3)Br)c4ccccc4 C06870031
c1ccc2c(c1)nc(s2)N3[C@@H](C4=C(N3)CCCC4=O)c5ccc(cc5)Cl C08558959
c1ccc2cc(ccc2c1)C(=O)Nc3nnc(s3)C45CC6CC(C4)CC(C6)C5 C08791348
Cc1cccc(c1C)NC2=NS(=O)(=O)C(=C2C)c3cccc(c3)Br C09251802
c1ccc2c(c1)c3c([nH]2)[C@H](N(CC3)C(=O)c4cscn4)c5ccccc5Cl C12072693
c1ccc2c(c1)c3c([nH]2)[C@H](N(CC3)C(=O)CCc4ccncc4)C5CCCCC5 C12430131
c1ccc2c(c1)cccc2N[C@H]3C(=O)N(C(=O)S3)c4cccc5c4cccc5 C06897030
CCn1c2ccccc2c3c1ccc(c3)NS(=O)(=O)c4ccc(c(c4)F)F C03313224
Cc1ccc(cc1)[C@H]2[C@H]3CC=C[C@@H]3c4cc(ccc4N2)S(=O)(=O)N5CCCCC5 C14458395
Cc1cccc(c1)[C@@H]2[C@@H]3CC=C[C@@H]3c4cc(ccc4N2)S(=O)(=O)N5CCCCC5 C14479949
Cc1cccc(c1)[C@H]2[C@H]3CC=C[C@@H]3c4cc(ccc4N2)S(=O)(=O)N5CCCCC5 C14479952
Cc1ccc2cc(c(nc2c1C)Cl)CSc3[nH]c(=O)c4ccsc4n3 C14854441
Cc1ccc2c(c1)[C@@H]3[C@@H](CCO3)[C@@H](N2)c4cccc(c4OC5CCCC5)OC C15018084
COc1ccccc1[C@H]2[C@H]3CCCC[C@]3(CCN2C(=O)/C=C/c4ccccc4)O C15956208
CC(=O)N1c2ccccc2NC3=C([C@H]1c4ccccc4)C(=O)C[C@H](C3)c5ccccc5 C18121923
CCC(=O)N1c2ccccc2NC3=C([C@H]1c4ccc(cc4)Cl)C(=O)CC(C3)(C)C C18250715
CC1=C([C@@H](C2=C(N1)CC(CC2=O)(C)C)c3cccc(c3Cl)Cl)C(=O)OC C04728331
CC1=C([C@H](C2=C(N1)CC(CC2=O)(C)C)c3ccccc3)C(=O)OC4CCCC4 C00757934
Cc1ccc(cc1)[C@H]2C3=C(C[C@@H](CC3=O)c4ccccc4)NC(=C2C(=O)OC)C C00853781
COc1ccc(cc1)/N=C\2/NC(=O)/C(=C/c3cccc(c3)Br)/S2 C07275656
Cc1ccc(cc1)N2[C@H](c3c(cccn3)C2=O)Nc4cc(ccc4Cl)Cl C21107999
CCOc1ccc(cc1Cl)[C@@H]2CC(=O)NC3=C2C(=O)C[C@@H](C3)c4ccccc4 C21223900
Cc1ccc(cc1)[C@H]2CC3=C([C@@H](CC(=O)N3)c4ccc(cc4)OC(C)C)C(=O)C2 C21237176
CC(C)Oc1ccc(cc1)[C@@H]2CC3=C([C@H](CC(=O)N3)c4ccc(cc4)F)C(=O)C2 C21241949
CCOc1ccc(cc1)[C@@H]2CC3=C([C@@H](CC(=O)N3)c4ccc(cc4)Cl)C(=O)C2 C21246165
COc1ccc(cc1Br)/C=C\2/C(=O)N/C(=N/C3CCCC3)/S2 C21313945
Cc1c(c(=O)[nH]c(n1)N2CCc3ccccc3C2)Cc4cccc5c4cccc5 C22450550
Cc1ccc(c(c1)C)N2C(=O)c3ccccc3/C(=C/Nc4ccccc4F)/C2=O C06706719
Cc1ccc(cc1)[C@H]2CC3=C([C@H](c4c(noc4N3)C)c5ccccc5C)C(=O)C2 C28051747
C[C@@H]1C[C@@H](O[C@@]12CC[C@@]3([C@@H]2CC=C([C@@H]4[C@@H](C3)[C@@](CC4=O)(C)O)C=O)C)C=C(C)C C33838235
c1ccc(c(c1)NC(=O)N2CCn3cccc3[C@H]2c4cccc(c4)F)Br C35818830
CC(C)c1ccc(cc1)c2[nH]c(=O)c3c(n2)n(c(=S)s3)c4ccccc4 C04939096
Cc1cccc(c1)N(Cc2cc3cccc(c3[nH]c2=O)C)C(=O)c4ccccc4C C09374395
[H]/N=C\1/N(C(=O)[C@H](S1)c2ccccc2)c3ncc(s3)Cc4ccccc4Cl C05017024
c1cc(cc2c1cc(c(=O)o2)c3nc(cs3)c4ccc(c(c4)Cl)Cl)O C02964122
CC1=C2[C@@H](C3=C(C[C@@H](CC3=O)c4cccs4)N[C@@H]2N=N1)c5ccc(cc5)Cl C39359344
C[C@@H]1c2c(sc(n2)Nc3ccccc3)C[C@@]4([C@H]1[C@@H]5[C@@H](CC4)[C@@H](C(=O)O5)C)C C43548132
[H]/N=C/1\[C@H](C2(CCCCC2)[C@@H](C(=N1)SC)C#N)c3nc(cs3)c4ccc(cc4)C C49611764
c1cc(ccc1[C@@H]2C[C@@H](n3c(nc(n3)C(F)(F)F)N2)c4ccc(cc4)Cl)F C06550318
Cc1cnn(c1NC(=O)[C@H]2CCCc3c2cccc3)[C@@H]4CCCc5c4cccc5 C60331043
Cc1ccc(cc1)S(=O)(=O)c2ccc(s2)C(=O)Nc3cc(ccc3C)C C65085304
CN1[C@@H](Nc2ccccc2C1=O)c3c4ccccc4ccc3OCc5ccccc5 C66133109
C[C@H]1CCCCN1C(=O)NC[C@@H]2CCN(C2)c3cccc(c3)Br C66341976
c1ccc2c(c1)cc3ccccc3c2/C=C\4/C(=O)NN(C4=O)c5ccc(cc5)Cl C00859667
CC1(CC2=C(c3c4ccccc4ccc3N[C@@H]2c5ccc(c(c5)OC)OC)C(=O)C1)C C01322488
CC(C)c1ccc(cc1)N2C(=O)N[C@@H]3C[C@]2(Oc4c3cc(cc4)Br)C C02468538
CCN1C2=C(C(C3=C1CC(CC3=O)(C)C)c4ccc(c(c4)Cl)O)C(=O)CC(C2)(C)C C02602898
Cc1cc(c2c(c1C)[C@@H]3C=CC[C@H]3[C@@H](N2)c4ccc(cc4)[N+](=O)[O-])Br C04151463
c1cc(ccc1CN2C(=O)C(=C(C2=O)Cl)Nc3ccc(c(c3)Cl)F)Cl C01786205
CC1(CC2=C([C@H](Nc3c2ccc4c3cccc4)c5ccccc5OCC#N)C(=O)C1)C C02799398
COc1ccc(cc1)[C@H]2Nc3ccccc3C(=O)N2c4ccc(cc4)Br C00713745
Cc1cc(c2c(c1C)[C@@H]3C=CC[C@@H]3[C@@H](N2)c4ccccc4Br)[N+](=O)[O-] C04675275
COc1cc(cc(c1OC)OC)[C@H]2[C@@H]3CC=C[C@@H]3c4cc(cc(c4N2)Cl)Cl C04975153
COc1cc(cc(c1OC)OC)[C@H]2[C@@H]3CC=C[C@@H]3c4ccc(c(c4N2)Cl)Cl C00871792
COc1cccc2c1O[C@@]34CCC[C@@H]3[C@@H]2NC(=S)N4c5cccc(c5)SC C04919987
CC1(c2ccccc2N3[C@@]1(NC(=O)C3)/C=C/c4cc(ccc4OC)Br)C C05478617
CC(C)(C)c1ccc(cc1)[C@H]2Nc3ccccc3S(=O)(=O)N2Cc4ccccc4 C03633465
c1ccc2c(c1)c(cn2Cc3cccc(c3)F)/C=C\4/C(=O)N(C(=S)N4)C5CCCCC5 C03667773
c1ccc2c(c1)/C(=C\c3c(nc4n3ccs4)Sc5ccc(cc5)Cl)/C(=O)N2 C12340466
CC(C)(C)[C@@H]1CCC(=O)[C@H](C1)[C@@]2(c3ccccc3N(C2=O)Cc4ccc(cc4)Cl)O C12364945
CC1=C([C@H](NC(=O)N1C)c2ccccc2)C(=O)/C=C/c3ccc(cc3)Br C12389998
c1ccc2c(c1)[C@@H]3CC(=NN3[C@H](O2)c4cc(ccc4O)Br)c5cccs5 C13616586
C=CCN\1C(=O)/C(=C/c2cccc(c2)Br)/S/C1=N\c3cccc(c3)O C16934719
c1ccc2c(c1)C[C@H]3C2=NN([C@@]3(C(F)(F)F)O)c4nc(cs4)c5ccc(cc5)Cl C16957565
CCC(=O)N1c2ccccc2NC3=C([C@@H]1c4ccccc4)C(=O)C[C@H](C3)c5ccccc5 C04738822
CC1=C([C@H](C2=C(N1)C[C@H](CC2=O)c3ccccc3)c4ccccc4Cl)C(=O)OC C19867195
CSCC[C@H]1N2[C@@H](CC(=N2)c3ccccc3O)c4cc(ccc4O1)Br C20070759
Cc1cc(c(c(c1)Br)N[C@@H](C)c2ccccc2[N+](=O)[O-])Br C20526317
C=CCn1c2c(c(cc(n2)C34CC5CC(C3)CC(C5)C4)C(F)(F)F)c(=O)[nH]c1=S C20605207
CC(C)(C#Cc1ccc(cc1)CN2Cc3ccccc3O[C@H](C2)c4ccccc4OC)O C15071565
c1ccc2c(c1)NC(=O)C[C@H](N2C(=O)CSc3ccc(cc3)F)C(F)(F)F C22240374
CC1=C([C@H](C2=C(N1)CCCC2=O)c3ccc(cc3Cl)Cl)C(=O)OC4CCCC4 C03098471
c1cc(c(cc1Cl)Cl)/C=C\2/C(=O)c3ccc(c(c3O2)C[NH+]4CCCCCC4)[O-] C08823672
CCc1ccc2c(c1)[C@@H]3[C@@H](CCCO3)[C@H](N2)c4cc(c(c(c4)Br)OC)OC C30780328
c1cc(cc(c1)I)/C=N\Nc2c3c4c(sc3ncn2)CCCC4 C32609440
Cc1ccc(cc1)C23C[C@H]4C[C@@H](C2)CC(C4)(C3)C(=O)NC[C@@H]5COc6ccccc6O5 C13527846
Cc1c(sc(n1)c2cc(c(s2)C)S(=O)(=O)NC3CCCCCCC3)C C33169468
Cc1ccc(c(c1)Cl)NS(=O)(=O)c2cc(sc2C)c3nc(c(s3)C)C C33290067
Cc1cccc(c1)C(=O)N(Cc2cc3cc(ccc3[nH]c2=O)C)c4cccc(c4C)C C13645724
Cc1ccc(cc1)C(=O)N(Cc2cc3cccc(c3[nH]c2=O)C)c4ccc(cc4)C C09428032
CC(C)(C)c1ccc(cc1)c2n[nH]c(=S)n2/N=C/c3ccc(cc3)Br C02340388
Cc1ccc2c(c1)cc(c(=O)[nH]2)CN(c3cc(ccc3C)C)C(=O)c4ccccc4Cl C09075983
C=CCN\1C(=O)/C(=C\c2ccc(cc2)Br)/S/C1=N\c3cccc(c3)O C33768893
c1ccc(c(c1)c2csc3c2c(=O)[nH]c(n3)CSc4c(cccn4)Cl)Cl C25714775
c1ccc(cc1)CN2CCc3c(sc4c3c(=O)[nH]c(n4)Cc5ccc(cc5)Cl)C2 C19926522
CC(C)(C)c1ccc(cc1)[C@H]2c3c(=O)c4cc(ccc4oc3C(=O)N2)Br C38702721
CCCc1cccc2c1nc\3n(c2=O)CCC/C3=C\c4cc(cc(c4)Br)O C39483341
c1ccc(cc1)S(=O)(=O)[C@@H]2CCC[C@@]3(N2Cl)CCC[C@@H](C3)c4ccccc4O C39524671
Cc1cc(c2c(c1)c(cc(n2)SCC(=O)Nc3c(c4c(s3)CCC4)C#N)C)C C40167302
Cc1ccc(cc1)N2Cc3ccc(cc3C2)C(=O)N/N=C/c4ccc(cc4)Br C58871934
Cn1cc(c2c1cccc2)/C=C\3/C(=O)N/C(=N/c4ccc(cc4)Br)/S3 C13786961
CCc1ccc(cc1)[C@@H]2CC(=O)Nc3c2scc3S(=O)(=O)c4ccc(cc4)Cl C64798781
c1ccc(cc1)SCC(=O)N2CCC3(CC2)c4cccn4-c5cc(ccc5N3)Cl C64858483
c1ccc(cc1)c2cc(c(c(=O)[nH]2)C#N)c3cn(nc3c4ccccc4)c5ccccc5 C01033704
c1cc(ccc1Nc2nnc(s2)c3cc4cc(ccc4oc3=O)Br)F C00856277
CC1(C[C@@H]2C[C@](C1)(CN2C(=O)/C(=C\c3ccco3)/NC(=O)c4ccc(cc4)Cl)C)C C04482816
c1cc2cccc3c2c(c1)N(S3(=O)=O)CC(=O)NCC45CC6CC(C4)CC(C6)C5 C05702072
Cc1cc2c(cc1NS(=O)(=O)c3ccc(cc3)Cl)c4c(o2)CC(CC4=O)(C)C C04735771
COc1ccc(c(c1)C2=NN3[C@H](C2)c4cc(ccc4O[C@@H]3c5ccsc5)Cl)O C06721826
Cc1ccc(cc1)[C@H]2C3=C(CCCC3=O)Nc4n2nc(n4)SCc5ccccc5C C06738203
Cc1c(c(c(c(c1C)C)S(=O)(=O)Nc2ccc3c(c2)CN(CC3)C(=O)C(C)C)C)C C08977062
Cc1cc(no1)C(=O)Nc2c(c3c(s2)C[C@H](CC3)C)c4nc5ccccc5s4 C09204106
c1cc(sc1)[C@@H]2C3=C(CCCC3=O)Nc4n2nc(n4)SCc5ccc(cc5)Cl C09608546
Cc1cccc(c1C)N2C(=O)/C(=C/c3ccc(o3)c4cccc(c4)Cl)/C(=O)NC2=S C09805500
Cc1cccc(c1)CSc2nc3n(n2)[C@H](C4=C(N3)CCCC4=O)c5cccc(c5)Cl C09856538
Cc1ccc(cc1)c2csc3c2c(ncn3)NS(=O)(=O)c4cc(c(c(c4)C)C)C C12637657
CCc1ccc(cc1)[C@@H]2CN3[C@H](c4ccc(c(c4C3=O)OC)OC)c5c2c6ccccc6[nH]5 C12884760
c1ccc2c(c1)nc(s2)SCC(=O)N3c4ccccc4NC(=O)C[C@@H]3C(F)(F)F C12917356
C[C@H]1CCc2c(sc3c2c(=O)[nH]c(n3)/C(=C/c4cc(cc(c4)OC)OC)/Cl)C1 C13039402
CC(C)(C)c1cc(cc(c1O)C(C)(C)C)/C=C/2\CCN(S2(=O)=O)c3ccncc3 C13558274
CCn1c2ccccc2c3c1ccc(c3)[C@@H]4[C@H]5CC=C[C@@H]5c6c(ccc(c6N4)C)[N+](=O)[O-] C13642367
CCn1cc(c(n1)C(=O)Nc2c(c3c(s2)C[C@H](CC3)C(C)(C)C)C#N)Br C02791616
CCCCN1CC(=O)N2C[C@@H](c3c4ccccc4[nH]c3[C@@]2(C1=O)C)c5ccc(cc5)Cl C02130657
Cc1ccc(cc1C(=O)NC23CC4CC(C2)CC(C4)C3)S(=O)(=O)N5CCCC[C@@H]5C C16022404
c1ccc(cc1)C(=O)c2cc(cc3c2N[C@@H]([C@H]4[C@H]3C=CC4)c5ccc(cc5)[N+](=O)[O-])Cl C18173630
Cc1ccc(c(c1)n2c(=O)c3c4c(sc3nc2S[C@@H](C)C(=O)NC)C[C@H](CC4)C)C C19297091
Cc1ccc(c(c1)C)c2csc3c2c(=O)n(cn3)[C@H](C)C(=O)Nc4ccc(cc4C)C C08919825
C[C@@H]1CN(C[C@@H](O1)C)CC(=O)/N=c/2\[nH]cc(s2)Cc3cc(ccc3Cl)Cl C16806750
C[C@@H]1CCC[C@@H]([C@@H]1C)NC(=O)CN2c3ccccc3O/C(=C/c4cccc(c4)Cl)/C2=O C20180674
CCc1ccc(cc1)[C@@H]2c3c(nn(c3NC(=O)CS2)c4nc5ccccc5s4)C C20891092
Cc1ccc(cc1)N2C(=O)c3cc4c(n3C[C@]2(C)C(=O)N[C@H]5CCCC[C@@H]5C)ccs4 C21809301
C[C@@H](C(=O)NC12CC3CC(C1)CC(C3)C2)Sc4nnc5n4c6ccccc6s5 C23560536
Cc1c2c(on1)NC3=C([C@@H]2c4cccc(c4)OC)C(=O)C[C@@H](C3)c5ccc(cc5)Cl C28052150
CCn1c2ccccc2c3c1ccc(c3)/C=N/n4c(n[nH]c4=S)c5ccc(cc5)C C02349719
CC1(Cc2ccccc2-c3n1c(nn3)SCC(=O)NC45CC6CC(C4)CC(C6)C5)C C35311562
C[C@]1(C(=O)N(C(=O)N1)CN2CCc3c(ccs3)[C@H]2c4ccccc4)C5CCCCC5 C36392193
Cc1ccc2c(c1)C3=C([C@@H](O2)c4ccc(cc4)SC)[C@@H](N5C(=N3)NC=N5)c6cccs6 C02416031
c1ccc(cc1)COc2ccc(cc2)[C@H]3c4c(=O)c5cc(ccc5oc4C(=O)N3)Cl C38702519
c1ccc(cc1)/C=C/2\c3cc(c(cc3CN2Cl)O)S(=O)(=O)Oc4ccccc4 C39499425
c1ccc(cc1)OS(=O)(=O)[C@H]2CCC[C@@]3(C2)CCC[C@@H](N3c4ccccc4O)Cl C39521431
c1ccc(cc1)OS(=O)(=O)[C@@H]2CCC[C@@]3(N2c4ccccc4O)CCC[C@@H](C3)F C39521590
c1ccc(cc1)OS(=O)(=O)[C@H]2CCC[C@@]3(C2)CCC[C@@H](N3F)c4ccccc4O C39523577
c1ccc2c(c1)OC[C@@H](O2)C(=O)Nc3ncc(s3)Cc4ccc(c(c4)Cl)Cl C39846801
c1ccc(c(c1)[C@@H]2c3c(n[nH]c3C(=O)N2Cc4ccco4)c5ccc(cc5)Cl)Cl C40342735
CCN1c2ccccc2S[C@](C1=O)(C)C(=O)Nc3nc4ccc(cc4s3)C(C)C C40804624
Cc1ccc(c(c1)c2ccnc(n2)N3CCC[C@H](C3)C(=O)N[C@@H]4CCc5c4cccc5)C C40871224
c1ccc2c(c1)C(c3ccccc3O2)C(=O)Nc4cccc5c4nc(cc5)n6cccc6 C49415665
Cc1cccc(c1)[C@H]2C3=C(CC(CC3=O)(C)C)Nc4n2nc(n4)SCc5ccccc5 C17097175
c1ccc(cc1)c2cc(c(c(=O)n2/N=C/c3c4ccccc4ccc3O)C#N)C(F)(F)F C03171907
c1ccc2c(c1)CCCN2C(=O)c3cc4n(n3)[C@@H](C[C@@H](N4)c5cccs5)C(F)(F)F C00865719
Cc1ccccc1/C=C\2/C(=O)c3ccc(c(c3O2)CN4CCN(CC4)c5ccccc5)O C41585155
Cc1cc(ccc1N2C(=O)c3cc4ccsc4n3C[C@@]2(C)C(=O)NC5CCCC5)Cl C35482069
Cc1ccc(c(c1)N2C(=O)c3cc4ccsc4n3C[C@@]2(C)C(=O)NC5CCCC5)C C35482085
c1cc(ccc1c2nnc(s2)NC(=O)CC34CC5CC(C3)CC(C5)C4)F C04079043
Cc1cccc(c1)CCNC(=O)c2cc3c(s2)c4cc(ccc4oc3=O)C C04939581
C/C(=C\c1ccccc1)/C=N/n2c(n[nH]c2=S)c3ccc(cc3Cl)Cl C05665307
CCc1ccc(cc1)S(=O)(=O)Nc2ccc3c(c2)c4c(o3)C[C@@H](CC4)C C03893847
c1cc(ccc1/C=C/c2[nH]c(=O)c3c4c(sc3n2)CCCC4)OC(F)F C06509092
Cc1cc(c2c(c1)sc(n2)NC(=O)COc3cc(c(c(c3)C)Cl)C)C C06720306
c1ccc2c(c1)nc(s2)Cc3ccc(cc3)Nc4c5ccsc5ncn4 C07974169
C[C@H]1CCc2c(sc(n2)NC(=O)Cc3coc4c3c5ccccc5cc4)C1 C08535468
Cc1ccc(cc1C)N2C(=C([C@@H](NC2=S)c3ccsc3)C(=O)OC)C C12551877
c1cc(c(c(c1)Cl)/C=N\Nc2c3c4c(sc3ncn2)CCCC4)Cl C13602715
CC1(C[C@H](c2ccccc2O1)NS(=O)(=O)c3cc(ccc3Cl)Cl)C C13669924
CCc1ccc(cc1)n2c(=O)c3c([nH]c2=O)-c4ccccc4CC3(CC)CC C15841698
c1ccc(cc1)c2cn(c3c2c(ncn3)NC4CCCCC4)c5ccccc5 C01447673
Cc1ccc(c(c1)Cn2c(=O)c(c(nc2O)C)Cc3cccc4c3cccc4)C C16880662
CC1=C([C@H](C2=C(N1)C[C@@H](CC2=O)c3ccc(cc3)OC)c4ccccc4Cl)C#N C19770410
c1cc(c(cc1N2C(=O)C(=C(C2=O)Cl)NC3CCCCC3)Cl)Cl C04702195
C[C@@]1(Cc2ccccc2C(=O)N1C3CCCCC3)C(=O)NC4CCCCCCC4 C20387085
CCOC(=O)C1=C(N[C@H]2CC(CC(=O)[C@@H]2[C@@H]1c3cccc4c3cccc4)(C)C)C C21548829
c1ccc(cc1)[C@@H]2C=C(N=[NH+][C@@H]2c3ccccc3)C4=C(c5ccccc5C4=O)[O-] C03878142
CCOC(=O)C1=C(NC2=C([C@H]1c3cccc(c3)Cl)C(=O)c4c2cccc4)C C23114546
c1ccc2c(c1)c(cc(n2)N3CCC[C@@H](C3)CO)c4nc5ccccc5s4 C23968318
CCc1ccc2c(c1)[C@@H]3[C@H](CCO3)[C@@H](N2)c4cc(c(c(c4)Cl)OC)OC C30780801
Cc1ccc(cc1)S(=O)(=O)Nc2ccccc2c3ccc4ccccc4n3 C33113741
Cc1c(n(c2c1c(ncn2)Nc3ccc(cc3Cl)F)c4ccc(cc4)F)C C33252581
CCOc1ccc(cc1)[C@H]2N3[C@@H](C[C@@H](N3)c4ccccc4)c5ccccc5O2 C36286714
CC(=O)OCC(=O)[C@]1(CC[C@H]2[C@]1(CC[C@@H]3[C@@H]2CC[C@@H]4[C@@]3(CCCC4)C)C)O C36371028
CC(C)Cc1cccc2c1nc\3n(c2=O)CCC/C3=C\c4cc(cc(c4)Cl)O C39483405
c1ccc2c(c1)CCN2C(=O)[C@H]3CCCC[C@@H]3C(=O)NC4CCCCCC4 C39484864
CCOc1ccc(cc1)N2C(=S)N[C@H]3C[C@@]2(Oc4c3c5ccccc5cc4)C C40374278
Cc1ccc2c(c1C)nc(s2)NC(=O)COc3ccccc3Br C40965664
C/C(=N/O)/C1=CC[C@@H]2[C@]1(CC[C@@H]3[C@@H]2CC[C@H]4[C@@]3(CC[C@@H](C4)OC(=O)C)C)C C43861835
C[C@H]1[C@@H](CC[C@@H]2[C@@]1(CCC[C@@]2(C)COc3ccc4ccc(=O)oc4c3)C)O C36692400
CC1=C([C@@H](C2=C(N1)CC(CC2=O)(C)C)c3ccc4ccccc4c3)C(=O)OC C45027549
C[C@H]1c2ccsc2CCN1C(=O)N[C@@H](C)c3cccc(c3)OC(F)F C46607907
c1cc(ccc1c2csc(n2)Nc3ccc4c(c3)OCO4)Br C01058870
Cc1ccc(cc1)S(=O)(=O)c2c(sc(n2)NC3CCCCC3)Cl C57291938
c1ccc2cc(ccc2c1)N/C=C\3/C(=O)OC(=N3)c4ccc(cc4)Br C04420303
C[C@@H]1CCc2c(sc3c2c(=O)[nH]c(n3)[C@@H](C)N4CCC(=CC4)c5ccccc5)C1 C58143661
C[C@@H](C(=O)Nc1nc2ccccc2s1)Sc3nc4ccccc4s3 C58985802
Cc1cc\2c(cc1O)CCC/C2=N\OC(=O)c3cc(ccc3Cl)SC C59501904
c1ccc2c(c1)c(c[nH]2)c3nnc(o3)SCc4ccc(cc4)Br C08187751
CCn1c(cc(c1C)/C=C\2/C(=O)N/C(=N/c3cc(ccc3C)Cl)/S2)C C13881370
c1cc(cc(c1)Br)/N=C/2\NC(=O)/C(=C/C=C/c3ccco3)/S2 C16974640
Cc1ccc(c(c1)C)N/C=C\2/c3ccccc3C(=O)N(C2=O)c4ccc(cc4)Cl C15401543
COc1ccc(cc1)N2[C@@H](C(=C(C2=O)O)c3ccccc3)c4ccc(cc4)Cl C35481399
Cc1ccc(cc1)CN2c3ccccc3NC(=CC2=O)c4ccc(cc4)OC C35505347
c1cc(cnc1)/C=C\2/C(=O)N/C(=N/c3ccc(cc3C(F)(F)F)Cl)/S2 C05520119
CCc1ncc(s1)C(=O)NC2=NC3=C(CCCC3)C4(S2)CCCCC4 C65051988
c1ccc(cc1)[C@H](C(=O)N2CCCc3c2cccc3)NC(=O)C4CCCCC4 C65096757
C[C@@H]1C[C@H](CC(C1)(C)C)CC(=O)N2CCC(CC2)NC(=O)C3CCCCC3 C66353005
CC[C@@H](C)OC(=O)C1=C(NC(=O)N[C@@H]1c2ccccc2)C C00103830
Cc1cc(ccc1OCC(=O)N/N=C/c2ccc[nH]2)Cl C00492056
c1ccc(cc1)N(c2ccccc2)c3ncnc(n3)N C04737050
CC(C)(C)c1c(=O)n(c(nn1)SCc2ccccc2)N C04942540
COc1cc2c(ccc3c2c(c(c(c3)O)OC)OC)cc1O C01612338
Cc1ccc(c(c1)OCC(=O)N/N=C/c2ccc[nH]2)C C00509045
c1cc(oc1)c2cc([nH]n2)C(=O)NCCC3=CCCCC3 C06942564
Cc1cc(cc(c1)CSc2nnc(n2N)c3ccco3)C C11671166
CCCc1nnc2n1nc(s2)c3ccc(c(c3)N)C C15423896
CC(C)c1ccc(cc1)/C=C/c2c(c(=O)[nH]c(=O)[nH]2)C=O C16843799
COc1ccccc1Nc2c(cnc(n2)SC)CO C20384618
Cc1ccc(c(c1)C)/N=N/c2c(nn(c2C)C(=S)N)C C16928712
c1cc(c(cc1c2ccc(o2)CNc3[nH]ncn3)Cl)F C13943031
CCC[NH2+][C@@H](c1ccc2c(c1)oc(n2)[O-])c3ccc(o3)C C35584469
CCC[NH2+][C@@H](c1ccc2c(c1)oc(n2)[O-])c3ccco3 C35584473
Cc1c(cccc1[N+](=O)[O-])CSc2c(nc(s2)N)C C35649455
Cc1ccc(c(c1)OCc2nnc3n2ccc(c3N)C)C C36252053
Cc1ccccc1c2nc(on2)CNc3ccc(cc3)O C37605783
C1CCCC(=NNC(=O)C(=O)NC2CCCCC2)CCC1 C04832399
c1c(c(cc2c1OCO2)Cl)CSc3nnc(s3)N C00207957
CCc1ccc(cc1)Oc2c(c(ncn2)N3CCCC3)N C40724580
CCc1c(nn(c1C)c2ccc(c(n2)OCC(C)C)N)C C40731376
c1ccc(cc1)c2cc(=O)[nH]c(n2)N/N=C/[C@H]3CCC=CC3 C41213194
CCc1ccccc1n2c(nnn2)c3cc(ccc3F)N C42015639
Cc1ccccc1Cn2c(nnn2)c3cccc(c3N)C C42029108
Cc1ccc(cc1)[C@@H](CNc2ccccc2[N+](=O)[O-])O C42109919
CC[C@@H]1CCCC[C@H]1n2c(nnn2)c3ccc(cc3F)N C43575808
CC[C@@H](CO)Nc1ccc(cc1Br)[N+](=O)[O-] C43596489
C1CCC(CC1)[C@@H]2CCCC[C@@H]2[NH2+]Cc3n[n-]nn3 C44928897
Cc1cc(nc(n1)SCC(=O)N(C)[C@H](C)C(C)(C)C)N C48597349
CC[C@H]1CCCC[C@H]1n2c(nnn2)c3cc(ccc3F)N C49122161
Cc1ccc(c(c1)C)CCNc2c3c([nH]cn3)ncn2 C49177219
CC[C@@H](C(C)C)NC(=O)Nc1nc(cs1)c2ccco2 C49211456
CC[C@H](C(C)C)NC(=O)Nc1nnc(s1)C(C)(C)C C49263748
CCC[C@H](CC)n1c(nnn1)c2ccc(cc2Cl)N C50407821
CCCC[C@@H](C)n1c(nnn1)c2cc(c(cc2F)F)N C50890828
Cc1cc([nH]n1)C(=O)N/N=C/2\C[C@@H](CC=C2C)C(=C)C C00358686
C[C@@H](C1CCCCC1)n2c(nnn2)c3ccc(cc3F)N C52342076
C[C@H]1CCC[C@](C1)(CO)Nc2cc(cc(c2)F)[N+](=O)[O-] C53110116
CC(C)(C)c1cc(ccc1Oc2c(nccn2)CN)OC C54378399
CC[C@H](C(C)C)n1c(nnn1)c2ccc(c(c2)F)N C54414082
Cc1ccccc1Cc2nc(on2)c3c(nc(s3)N)C C55176538
Cc1nnc(s1)NC(=O)NCCC2CCCCCC2 C55196116
Cc1cc(ccc1N)OCCn2c3cc(c(cc3nn2)C)C C57880897
CCCNC(=O)CN1c2cc(c(cc2N[C@@H](C1=O)C)C)C C57931267
C[C@@H](CCNc1c2c([nH]cn2)ncn1)c3ccccc3 C60394020
Cc1cccc(c1N)c2nnnn2CC3CCC(CC3)C C63146587
C[C@H]1CC[C@@H]([C@@H](C1)OC(=O)c2c(nccn2)N)C(C)C C63216636
CC[C@@H]1Cc2c(ncnc2S1)Nc3ccc4c(c3)cn[nH]4 C64208403
c1ccc(cc1)N2[C@H](N[C@@H](N2)C3CC3)[C@@H]4C5=C(CCC5)N=N4 C65407733
CC[C@H](C)NC(=O)Cn1c2c(c(n1)C(F)(F)F)CCC2 C00869836
Cc1cc(c(n1CC=C)C)C2=NN=C(SC2)NC3CC3 C05156897
Cc1ccc(cc1)S(=O)(=O)OC[C@@H](c2ccccc2)O C02062711
Cc1ccc(o1)[C@@H](C)NS(=O)(=O)Cc2ccccc2 C25766784
C[C@@H]1CN(C[C@H](O1)C)C[C@@H](COc2ccc(cc2)F)O C26781210
c1cc(oc1CSC(F)F)C(=O)NC2=NCCS2 C30805878
C1CCC(CC1)c2nnc(s2)NC(=O)CCCCl C20198899
C[C@@H]1CCC[C@@H]([NH+]1CCc2nc(cs2)CC(=O)[O-])C C31945068
CC(C)CCNC(=O)[C@@H]1CSCN1C(=O)C=C(C)C C35703928
C[C@@H](c1ccccn1)Nc2ccccc2Cn3cccn3 C36995716
C[C@@H](c1ccncc1)Nc2ccccc2Cn3cccn3 C36995750
CCOc1c(cccn1)NCc2cccc3c2nccc3 C37025732
Cc1ccc(o1)[C@H](C)Nc2ccc(cc2)CC(=O)N(C)C C37068722
CCN([C@H](C)COC)C(=O)c1ccc2c(c1)CCCN2 C37811924
CCN(CCO)S(=O)(=O)c1c(c(cc(c1C)C)C)C C37897457
CC(C)N(CCCO)C(=O)[C@@H]1Cc2ccccc2OC1 C38099236
Cc1csc(n1)[C@H](CC(C)C)NC(=O)[C@@H]2CCCO2 C40622803
Cc1csc(n1)[C@H](CC(C)C)NC(=O)c2ccco2 C40622826
Cc1c(c(on1)C)CS[C@@H](C)C(=O)NC2CCCC2 C41294800
Cc1ccccc1[C@@H](CNS(=O)(=O)C)c2ccccn2 C41376038
CC(C)CCNC(=O)[C@H]1CCC(=O)N1c2ccc(cc2)F C41459371
C[C@@H](c1cc(ccc1OCCN2CCOCC2)Cl)O C41462184
c1cc(cc(c1)OCCc2ccc3c(c2)OCCO3)CO C41462573
CCc1cc(sc1C)C(=O)N[C@H](C)Cn2ccnc2 C42510679
c1ccc(cc1)C2(CCCC2)CNC(=O)Cn3ccnc3 C42568043
CC(C)[C@H](C(=O)OC)Nc1c(cccn1)Br C43435905
Cc1cccc(c1)OC[C@H](CN2C[C@@H](OC[C@@H]2C)C)O C45821961
Cc1cc(no1)CSCC(=O)NC2CCC(CC2)C C46835348
C[C@H](CNC(=O)[C@]1(CC1(Cl)Cl)C)Cn2cccn2 C47384754
COCc1ccccc1NS(=O)(=O)c2cccs2 C48654384
C[C@H](C(=O)NC[C@H]1CCC=CC1)Sc2nncs2 C49275076
c1cc(ccc1C#CCO)OCCSc2nncs2 C49623029
Cn1cc(cn1)SCCOc2cccc(c2)C#CCO C49623835
CCS(=O)(=O)NCC(=O)c1ccc2c(c1)CCCC2 C49878526
c1cc(ccc1CN2CCOCC2)NCC3CCOCC3 C52175822
Cc1cccc(c1OC[C@H](CN2CCO[C@@H](C2)C)O)C C54172622
Cc1ccccc1CNC(=O)CSc2nc(c(o2)C)C C55237949
CCc1c(nc(nc1NCC)Cc2csc(n2)C)C C55296657
Cc1c(sc(n1)[C@H](C)C[NH+]2CCCCC2)CC(=O)[O-] C58008458
C[C@@H](c1ccsc1)Nc2c(=O)n(ccn2)CC(C)C C61766907
CCNS(=O)(=O)N1CCC[C@@H]1Cc2ccc(cc2)F C62219905
CC[C@@H]1CC[C@@H]([C@@H](C1)[NH+](C)Cc2cscn2)C(=O)[O-] C62753491
CC[C@@H]1CC[C@@H]([C@@H](C1)[NH+]2CCC[C@@H]2CN(C)C)C(=O)[O-] C62756784
C[C@@H]([C@H](c1ccccc1S(=O)(=O)N(C)C)C(C)C)O C63037490
CC(C)(C)CC(=O)N(CC(=O)NC)c1cccc(c1)C#C C63830159
Cc1c(c(n(n1)C)OC)CN[C@@H]2C[C@H]2c3cccc(c3)F C58342020
C[C@H](CC(=O)NCc1ccc2c(c1)OCCCO2)C3CC3 C66548243
C[C@@H](CSC)C(=O)N[C@H](C)c1ccc2c(c1)OCO2 C66757934
C[C@@H]1CN(C[C@H](O1)C)[C@@H](C(C)C)C(=O)NCC2CCC2 C66915431
Cc1c(c(n(n1)C)C)[C@H](C)NC(=O)C=C(C2CC2)C3CC3 C67303208
Cc1c2ccccc2oc1C(=O)N[C@H](C)[C@@H]3CCCO3 C01056007
C[C@@]1([C@H]2C=C[C@@H]1[C@@H]3[C@@H]2C(=O)N3)OC(=O)c4ccccc4 C05179742
C1CCC(CC1)(C(=O)NC2CCCC2)N3CCC3=O C01412799
Cc1ccc(o1)/C=C/C(=O)Nc2nc(c(s2)C)C C06278786
C[C@@H]1CCc2c(sc(n2)N/N=C\c3ccccn3)C1 C12199821
C[C@@H]1C[C@@H]1C(=O)Nc2nnc(s2)C3CCCCC3 C14201193
CC(C)(C)N1C[C@@H](CC1=O)C(=O)NC2CCCCC2 C21349604
Cc1c(c(n(n1)C)C)CC(=O)NC2CCCCCCC2 C24600725
C[C@@H](C(=O)NC12CC3CC(C1)CC(C3)C2)n4cccn4 C28192703
CC[C@H](CO)n1cnc2c(c1=O)c3c(s2)CCCC3 C32598280
Cc1cc2ncnn2c(c1)N[C@@H](C)c3cccs3 C35047976
CN(c1c(n2ccccc2n1)CO)C3CCCCC3 C35433685
C[C@H](c1ccco1)n2c(n[nH]c2=S)c3ccccc3 C35739583
CCCc1nnc2n1N[C@@H](CS2)c3ccc(cc3)F C36153030
Cc1ccc(cc1)c2n[nH]c(=S)n2Cc3ccco3 C36724590
c1ccc2c(c1)cc(c(n2)Cl)CSc3[nH]ncn3 C08517274
C[C@@H](c1cc2ccccc2o1)Nc3ccc(=O)n(c3)C C37785318
Cc1ccc(o1)/C=C(\C)/C(=O)c2c(cc([nH]c2=O)C)C C05123843
Cc1ccc(o1)C(=O)N(C)[C@@H](C)c2ccc(cc2)O C38090198
C[C@H]1C(=O)Nc2cc(ccc2O1)C(=O)CC3CCCC3 C38137931
CN1C(=C(/C(=C/Nc2ccccc2)/C1=O)C=O)Cl C04737776
Cc1ccsc1[C@H]2N[C@@H]3C(=N2)C=NN3CC4CC4 C39413352
CO[C@@H]1CC[C@@]2(C1)C[C@@H](CN2c3ccccc3O)OC C39503446
CO[C@H]1CC[C@@]2(C1)C[C@@H](CN2c3ccccc3O)OC C39503447
CO[C@@H]1C[C@]2(CC[C@@H](C2)c3ccccc3O)N(C1)OC C39503930
c1cc(c(cc1Oc2ccc(nn2)CO)Cl)Cl C40882400
CNc1nc2c(c3c(s2)CCCC3)c(=O)n1CC=C C41394345
CC1(C[C@H](c2ccc(cc2O1)OC[C@H]3CCOC3)O)C C43460589
CCc1cccc(c1)O[C@H]2CC3(CC[C@H]2O)OCCO3 C44224361
C[C@@H]1C[C@H](CN(C1)S(=O)(=O)NC2CCCCC2)C C44266004
CCc1ccc(s1)CNC(=O)N2CCO[C@H](C2)C C46945170
C[C@@H]1CCC[C@@H](C1)NC(=O)Cc2cn3ccsc3n2 C48448966
CCN(c1ccccc1)C(=O)c2cc(c(=O)[nH]c2)Cl C48698450
c1cc(c2c(c1)OCCO2)NC(=O)C[C@@H]3CCC=C3 C48811399
CC[C@H]1CO[C@@H](CN1C[C@@H]2CNc3ccccc3O2)C C48916526
CCC1CCC(CC1)(C#N)NC(=O)[C@@H]2CCCCO2 C50963337
c1ccc2c(c1)C[C@H](O2)CNc3c(nsn3)Cl C51087771
c1cc(c(cc1n2cc(nn2)CO)C(F)(F)F)Cl C52221164
CCNc1nc(no1)c2ccccc2Br C53750337
CCC(C)(C)C(=O)c1ccc2c(c1)NC(=O)[C@H](O2)C C54402142
CC[C@H](C)[NH+]1CCN(CC1)c2nnc(s2)[S-] C55069848
CC(C)C[NH+]1CCN(CC1)c2nnc(s2)[S-] C55081011
CCCN1[C@@H](c2c(n[nH]c2C1=O)C)c3cccc(c3)F C04909571
Cn1cnnc1c2cccc(c2)N[C@@H]3CCCSC3 C61587715
Cn1cnnc1c2cccc(c2)N[C@H]3CCCSC3 C61587716
Cc1ccn(c(=O)c1)Cc2c(ccc(n2)NC)Cl C61909717
Cc1ccc(cc1C)n2c(c(nn2)CO)C(F)(F)F C62236024
C[C@H]([C@H](C1=NS(=O)(=O)c2c1cccc2)C(C)C)O C63037304
Cc1ccccc1[C@@H]2CN(CCN2)C(=O)OC(C)(C)C C66054546
C[C@@H]1C[C@H](CC(C1)(C)C)CC(=O)Nc2cnn(c2)C C66612217
c1ccnc(c1)/N=C/2\NC(=O)[C@@H](S2)Cc3cc(ccc3Cl)Cl C01453117
Cc1ccc(c(c1)C)N[C@@H]2c3ccccc3C(=O)N2c4ccccn4 C04916016
c1cc(c(cc1/C=C/C(=O)c2ccc3c(c2)NC(=O)CO3)Cl)Cl C05335732
c1ccc2c(c1)/C(=C/c3c(n(c(=S)s3)Cc4ccco4)O)/C=N2 C05650220
Cc1c(c2ccccc2[nH]1)C3=CCN(CC3)S(=O)(=O)c4ccccc4 C04961466
CC1CCC2(CC1)C(=O)N(C(=O)N2)Cc3ccc(cc3)C(C)(C)C C13056661
CC(C)c1cccc2c1N[C@@H]([C@H]3[C@@H]2C=CC3)c4cccc(c4)[N+](=O)[O-] C06347741
c1ccc(c(c1)/C=C\2/C(=O)N(C(=O)S2)Cc3ccc(cc3)Cl)O C15009886
CCc1nnc(s1)NC(=O)c2cc3c(s2)c4ccccc4s3 C15584946
CC[C@]1(Cc2ccccc2-c3c1c(=O)n(c(=O)[nH]3)Cc4ccccc4)C C15841615
c1cc(c(cc1Cl)Cl)NS(=O)(=O)c2ccc(nc2)Cl C16101647
Cc1cc2ncc(c(n2n1)C)[C@H](C)Nc3ccc(cc3)Br C20090330
Cc1cc(c(c2c1C(=O)/C(=C/c3ccc(cc3)F)/O2)C[NH+](C)C)[O-] C20573541
Cc1cc(cc2c1N[C@@H]([C@H]3[C@H]2C=CC3)c4ccc(cc4)SC)[N+](=O)[O-] C20758720
C[C@H]1CN(C[C@@H](O1)C)CC(=O)Nc2c(cc(cc2Cl)Cl)Cl C22227954
CN1c2ccc(cc2CC1=O)c3csc(n3)N[C@@H]4C[C@H]5CC[C@@H]4C5 C25073193
Cc1ccc(c(c1)[C@H](C)NC(=O)[C@@]2(Cc3ccccc3C(=O)O2)C)C C32674746
Cc1cc(c(c(c1)C)S(=O)(=O)N[C@@H]2Cc3ccccc3OC2)C C32998273
c1ccc(cc1)C(c2ccccc2)c3c([nH+]c4n(c3=O)CCS4)[O-] C09183933
Cc1cc2nc(c(n2cc1Br)CO)c3ccc(cc3)OC C36323227
C[C@H](c1ccc2c(c1)OCO2)Nc3ccc(cc3Br)C#N C37072316
c1ccc(c(c1)C#N)NCc2cc3c(c(c2)Br)OCO3 C37324638
Cc1ccc(c(c1)Br)OCc2[nH]c(=O)c3ccccc3n2 C37326105
c1ccc2c(c1)cccc2N3CN(C[NH+]=C3[S-])Cc4cccnc4 C13636065
c1ccc(c(c1)N[C@@H](C#N)c2cc3c(c(c2)Br)OCO3)F C37939029
c1ccc(cc1)CN2c3ccc(cc3N[C@H]2C4=CCC(=O)N=C4)Cl C39313362
c1ccc2cc(ccc2c1)S(=O)(=O)NC3=N[C@@H]4CCCC[C@H]4S3 C39891661
c1cc(c(cc1NS(=O)(=O)c2ccc3c(c2)CCO3)Cl)F C41231786
Cn1c(=O)c2c3c(sc2nc1NCc4cccs4)CCCC3 C41393893
COc1ccc(cc1CN2CC(=O)Nc3c2cccc3)Br C42298920
c1ccc2c(c1)C[C@@H]([C@@H]2O)Cc3ccc(cc3Br)[N+](=O)[O-] C43659304
CN(Cc1ccc(o1)Br)C(=O)Nc2cc(cc(c2)F)F C43881186
CC\1=NN(C(=O)/C1=C\Nc2ccc(c(c2)Cl)F)c3ccccc3 C44965568
Cc1cn2c(n1)sc(n2)N[C@@H](C)c3ccc(cc3Cl)Cl C48433192
c1cc(c(cc1Cl)Cl)n2c(=O)c(c(cn2)NC3CC3)Cl C48544123
CC(C)(C)c1nnc(s1)NC(=O)c2cc(sc2)Br C48665401
c1cc(c(cc1NCc2cc3c(c(c2)Br)OCO3)C#N)F C51635768
Cc1ccc(s1)[C@H](C)NC(=O)N2CCN(CC2)c3ccccc3 C54730513
CCc1c(sc2c1c(=O)[nH]c(n2)Cc3cccc4c3nccc4)C C55493202
c1ccc(cc1)/N=C/[C@H]2C(=O)N(C(=S)N2)c3ccc(cc3)Cl C17111028
Cc1ccccc1N2CCN(CC2)Cc3ccc(c4c3cccn4)O C57478125
Cc1c(=O)nc([nH]n1)SCc2c(ccc(c2Cl)Cl)Cl C05625775
c1ccc(cc1)n2c3ccccc3nc2S[C@H]4CCCCNC4=O C28942891
c1ccc2c(c1)C[C@@H](O2)CNC(=O)N3CCC[C@H]3c4cccs4 C46876955
C[C@@H](c1ccc(c(c1)Br)Oc2ccc3c(c2)OCO3)O C61697359
CC(C)(C)c1ccc(cc1)S(=O)(=O)N2CC[C@H](c3c2cccc3)O C62552781
Cc1ccc(c(c1)N2C(=O)C[C@H](C2=O)Nc3c(cc(cc3C)C)C)C C36635474
c1ccc(c(c1)CC(=O)N2CCC[C@H]2c3nc4ccccc4s3)O C65487971
c1ccc(c(c1)C(=O)Cc2[nH]c(=O)c3c4c(sc3n2)CCCC4)F C55491663
C[C@H]1CO[C@@H](CN1Cc2c(ccc3c2cncc3)O)c4ccccc4 C66795121
CCCCOC(=O)Nc1c(c2c(s1)CCCC2)C#N C01770701
CC(C)OC(=O)N[C@@H](C(Cl)(Cl)Cl)N=C=S C03129844
Cc1ccc(cc1)OCC(=O)N/N=C/c2ccc(s2)C C00584637
CCCCN1C[C@H](CC1=O)C(=O)NC2CCCCCCC2 C08271823
CCC(CC)/C=N/Nc1c2c(c(sc2ncn1)C)C C08284642
CC(C)c1cccc(c1)NC(=O)CSc2nncs2 C10417207
COc1ccc(cc1)[C@H](Cc2ccc3c(c2)OCO3)CO C11734896
Cc1c(sc(n1)N/N=C/c2ccccc2OC(C)C)C C16700188
CCCCc1c(ncn(c1=O)Cc2ccccc2Cl)O C16882491
Cc1ccc(c(c1)NC(=O)CN(C)C(=O)CC(C)C)C C17264700
COc1ccc(cc1OC)NCc2cc3ccccc3o2 C20088373
Cc1ccc(c(c1)NCc2cc(n(n2)C)C(F)(F)F)OC C20350625
CCCCNc1ccc(cc1[N+](=O)[O-])Br C20563740
c1cc(ccc1COc2ccc3c(c2)onc3CCO)F C31887643
CC(C)Oc1ccc(cc1)NCc2ccc3c(c2)OCCO3 C32182312
CC(C)c1ccc(cc1)C(=O)CSc2[nH]c(=O)ccn2 C34980707
C[C@H](CN[C@H](C)c1nnc2n1cccc2)c3ccccc3 C35044306
CCCCN1C(=O)/C(=C/Nc2ccc(cc2)C)/SC1=O C36636202
CC[C@H](c1cccs1)Nc2ccccc2c3nnc(o3)C C36932260
Cc1c(c(n(n1)C)C)N[C@H](C)Cc2ccccc2OC C37230980
CC[C@@H](C(C)C)Nc1cc(ccc1n2cncn2)Cl C37277369
COCCn1cc(cn1)N[C@@H]2CC[C@@H]3CCCC[C@@H]3C2 C37305431
C[C@H](c1ccccc1[N+](=O)[O-])NC[C@@H]2Cc3c2cccc3 C37565806
CCOc1ccc(cc1)Oc2ccc(c(n2)CO)Cl C40880546
CCc1ccc(s1)[C@H](C)Nc2ccccc2n3cncn3 C41204135
C[C@@H](c1ccccc1[N+](=O)[O-])N[C@H]2C[C@@H]2c3ccccc3 C44674861
CCC(CC)N(C)C(=O)NC[C@@H]1Cc2ccccc2O1 C46875673
CCC(CC)N(C)C(=O)NC[C@H]1Cc2ccccc2O1 C46875675
CCN(C[C@@H]1CCOC1)C(=O)Nc2ccccc2C(C)C C47333972
CC[C@@H]1CCCC[C@@H]1NC(=O)[C@@H](C)Sc2nncs2 C48703209
CCNc1ccccc1S(=O)(=O)N(C)C2CCCCC2 C50639674
CNc1ccc(cc1[N+](=O)[O-])CSc2cccs2 C50833670
CNc1ccc(cc1[N+](=O)[O-])CSc2ccccc2 C50833827
CC(C)(C)C[C@@H]1CCCN1C(=O)NCCc2nccs2 C51757772
CCCNc1cc(nc(n1)C2CCOCC2)C(C)(C)C C52177209
CC[C@@H](C)N(CC)c1c(cc2c([nH+]1)CCCC2)C(=O)[O-] C54533429
Cc1ccc(o1)CN(C)c2nc(c(s2)CO)C(C)(C)C C55003244
CC(C)(C)c1c(sc(n1)N(C)C[C@@H]2CCCCO2)CO C55003877
CCNc1cc(nc(n1)Cc2nc(cs2)C)C(C)(C)C C55269818
Cc1ccc(cc1)N[C@H](C[N+](=O)[O-])c2ccccc2F C57570179
Cc1cccc(c1C)N[C@@H](C[N+](=O)[O-])c2ccccc2F C57599968
Cc1cnn(c1)CCC(=O)N[C@H]2C[C@H](CC[C@@H]2C(C)C)C C58129783
CCOC(=O)C1(CCCCC1)NC(=O)[C@H]2CCC=CC2 C49769579
CCC(CC)N1C(=O)C[C@H](C1=O)Nc2cc(ccc2F)C C36853832
Cc1cc(ccc1F)NCc2c(nc(s2)N(C)C)OC C61117176
C[C@@H](c1ccccc1)n2c(c(nn2)CO)Cc3ccccc3 C62292715
CCCOc1c(cc(cc1OC)Br)/C=N\O C11951372
CCN([C@@H](C)C(C)C)C(=O)N[C@H](C)c1cc(oc1C)C C65494977
CC[C@H](C1CCCCC1)NC(=O)c2cnn(c2C(F)F)C C66361478
CC1(CCCC1)CNC(=O)N(CC#C)Cc2ccco2 C66600034
C[C@@]12CC[C@H]3c4ccc(cc4CC[C@@H]3[C@H]1CCC2=O)OCC(=O)[O-] C01653055
CC(C)c1ccc(cc1)/C=C/2\C(=O)N(C(=S)S2)[C@@H](C)C(=O)[O-] C01314546
C[C@@]12CC[C@H]3c4ccc(cc4CC[C@H]3[C@@H]1CCC2=O)OCC(=O)[O-] C13099024
C[C@]12CC[C@H]3[C@@H]([C@H]1CCC2=O)CC[C@@H]4[C@@]3(CC=C(C4)CC(=O)[O-])C C13408497
CC[C@@H](C(=O)[O-])N1C(=O)/C(=C/c2cccc3c2cccc3)/SC1=S C16937475
CC[C@@H](C(=O)[O-])Sc1c2c(ncn1)S[C@@H]3[C@@H]2CC[C@@H](C3)C C19955208
Cc1cc(c(c(=O)o1)C(=O)/C=C/c2cc(sc2)Br)[O-] C31823901
c1cc(ccc1n2c(nnc2[S-])c3ccncc3)Br C00503921
c1cc2c3c(c1)c(=O)c(c(n3CC2)[O-])[S@@](=O)c4ccc(cc4)Cl C02525075
c1cc(cc(c1)n2c(c3c(ccs3)nc2=S)[O-])C(F)(F)F C35697926
c1ccnc(c1)c2cc(sc2[O-])[C@H]3CSC(=O)[C@H]3c4ccccn4 C06270281
c1cc(c(cc1Br)S(=O)(=O)[N-]c2ccncc2)Br C37385848
Cc1ccc(s1)S(=O)(=O)[N-]c2ncc(s2)Br C37437419
CC(C)(C)C(=O)C1=C(C(=O)N([C@@H]1c2ccccc2)c3ccccc3)[O-] C00047169
CC(C)(C)C(=O)C1=C(C(=O)N([C@H]1c2ccccc2)c3ccccc3)[O-] C00047168
Cc1nc2ccc(cc2s1)[N-]S(=O)(=O)c3ccc(c(c3)F)F C07505255
Cc1c(c2c(n1[O-])-c3c(c(ccn3)Cl)C(=O)CC2)I C39458866
c1c(cc(n2c1ncc2I)[O-])Br C39463273
CCc1ccc(cc1)S(=O)(=O)c2cnc3cc(c(cc3c2[O-])F)F C04370956
COC(=O)[C@@H]1CSc2c(sc(n2)[S-])[C@H]1c3cccs3 C40475893
C[C@](c1cc(c(cc1Cl)Cl)F)(C(=O)[O-])n2ccccc2=O C41890271
c1cc2c(ccn2[C@@]3(CCSC3)C(=O)[O-])cc1Br C41910746
c1cc2c(ccn2[C@]3(CCSC3)C(=O)[O-])cc1Br C41910750
c1cc(cc(c1)[N-]S(=O)(=O)c2c(ccs2)Br)C#N C42350501
c1cc(nc(c1)Br)[N-]S(=O)(=O)CC2CCCCC2 C42520723
C[C@@](c1ccccc1Br)(C(=O)[O-])N2CCO[C@@H]3[C@@H]2CCC3 C43429131
c1cc(c(cc1F)[N-]S(=O)(=O)c2cc(cnc2)Br)F C43531861
Cc1ccc(cc1C)/C(=N/S(=O)(=O)c2ccc(s2)Cl)/[O-] C48499660
CC(C)(C)C/C(=N/S(=O)(=O)c1ccccc1Br)/[O-] C48519571
C[C@@]1(CC1(Cl)Cl)/C(=N/S(=O)(=O)c2ccccc2Br)/[O-] C48519605
C[C@]1(CC1(Cl)Cl)/C(=N/S(=O)(=O)c2ccccc2Br)/[O-] C48519606
c1cc(c(cc1S(=O)(=O)/N=C(/c2ccc(s2)Cl)\[O-])F)F C48519790
CC(C)S(=O)(=O)/N=C(/C12C[C@H]3C[C@@H](C1)CC(C3)(C2)Br)\[O-] C49417410
C[C@@]1(CC1(Cl)Cl)/C(=N/S(=O)(=O)CC2CCCCC2)/[O-] C49514235
COc1c(cc(cc1F)[N-]S(=O)(=O)c2ccc(c(c2)F)F)F C55682746
c1ccc(cc1)/C=C/C=C/2\C(=NC(=S)N(C2=O)c3ccccc3)[O-] C00341594
Cc1ccsc1/C=C/2\C(=NC(=S)N(C2=O)c3ccccc3F)[O-] C56683458
Cc1ccc(c(c1)OC)[N-]S(=O)(=O)c2c(cc(cc2F)F)F C60443603
c1cc(c(cc1Br)n2c(nnc2[S-])C3CC3)Cl C61692090
Cc1ccc(cc1[N-]S(=O)(=O)c2ccc(s2)Cl)C(=O)C C62144635
Cc1ccc(cc1)S(=O)(=O)[N-]c2ccc(nc2)Br C62194074
C[C@@]1(CCCN(C1)C(=O)/C=C/c2cccc(c2)Br)C(=O)[O-] C62868858
c1ccc(cc1)/C=C/CSC2=C(C3=NC(=O)C=C([C@@H]3S2)[O-])C#N C04945725
CSC1=C([C@H](C2=C(CCCC2=N1)[O-])c3ccccc3Cl)C#N C08567363
CCCO/C(=C/1\[C@H](C2=C(CCCC2=O)N=C1C)c3cccs3)/[O-] C17532628
c1ccc2c(c1)c(n(c(=S)n2)c3ccccc3Br)[O-] C34937253
c1ccc(c(c1)F)S(=O)(=O)[N-]c2nc(cs2)C(F)(F)F C65575543
Cc1c(sc(n1)[N-]S(=O)(=O)c2ccc(cc2)Cl)SC C66254415
Cc1c(sc(n1)[N-]S(=O)(=O)c2c(cc(cc2F)F)F)SC C66254506
Cc1c(sc(n1)[S-])CC(=O)N2CCC[C@H]2Cc3ccccc3 C55459386
C[C@@H](CCC(=O)[O-])[C@@H]1CC[C@@H]2[C@@]1(C(=O)C[C@@H]3[C@@H]2CCC4=CC(=O)CC[C@@]34C)C C04531990
C[C@@H]([C@@H]1CC[C@H]2[C@@]1(CC(=O)[C@@]34[C@H]2CC[C@H]5[C@@]3(CC[C@H](C5)O4)C)C)C(=O)[O-] C00950003
c1ccc2c(c1)cc3ccccc3c2/C=C\4/C(=O)N(C(=S)S4)CCC(=O)[O-] C01454679
c1ccc(cc1)C(=O)C2=C(C(=O)O[C@H]2c3ccc(cc3)Br)[O-] C04149816
c1ccc(c(c1)C#N)S(=O)(=O)[N-]c2cccc(c2)I C20302160
c1ccc2c(c1)c(n(c(=S)n2)C(=O)c3ccc(cc3)Br)[O-] C08436507
c1cc(cc(c1)[N-]S(=O)(=O)c2cccnc2Cl)C#Cc3cccs3 C22959543
Cc1c(sc(n1)COc2ccccc2Cl)c3ccnc(n3)[S-] C00131265
c1ccc(cc1)N2C(=O)/C(=C/c3c(cccc3Cl)Cl)/C(=NC2=S)[O-] C16995801
c1cc(ccc1[N-]S(=O)(=O)c2cnc(s2)Cl)Br C35233018
c1ccc(c(c1)[N-]S(=O)(=O)c2cc(c(nc2)Cl)Br)F C35551132
c1cc(c(cc1F)Br)n2c(c3c(ccs3)nc2=S)[O-] C35698492
C[C@H]1CC(N2c3c1cccc3/C(=C/4\C(=NC(=S)S4)[O-])/C2=O)(C)C C13768306
c1ccnc(c1)c2nnc(n2c3ccc(cc3F)Br)[S-] C37335859
c1ccc(c(c1)n2c(nnc2[S-])c3cccnc3)I C37335922
c1cc(ncc1Cl)[N-]S(=O)(=O)c2c(cc(cc2Br)F)F C37385886
Cc1ccc(cc1[N-]S(=O)(=O)c2cccc(c2)C(=O)C)Br C37415526
Cc1ccc(c(c1)S(=O)(=O)[N-]c2ncc(s2)Br)C C37437347
Cc1ccc(c(c1)C)S(=O)(=O)[N-]c2ncc(s2)Br C37437350
Cc1ccc(c(c1)Br)S(=O)(=O)[N-]c2ccc(cn2)Br C37575980
c1cc(c(c(c1)F)F)[N-]S(=O)(=O)c2ccc(cc2)Br C40231543
COc1ccc(cc1OC)[C@@H]2c3c(nc(s3)[S-])SC[C@@H]2C=O C40475933
Cc1ccc(cc1)[N-]S(=O)(=O)c2cc(cnc2Cl)Br C41065689
c1ccc(c(c1)[N-]S(=O)(=O)c2cc(cnc2Cl)Br)F C41065698
c1cc(c(c(c1)F)[N-]S(=O)(=O)c2cc(cnc2Cl)Br)F C41065713
Cc1nc2cc(ccc2s1)[N-]S(=O)(=O)c3ccc(s3)Br C41573368
Cc1nnc(n1c2cc(ccc2Br)Br)[S-] C42581248
c1cc2c(c(c1)[N-]S(=O)(=O)c3cc(cnc3)Br)CCCC2 C43531899
C[C@@H](CCC(=O)[O-])[C@H]1CC[C@@H]2[C@@]1(C(=O)C[C@@H]3[C@@H]2CCC4=CC(=O)CC[C@]34C)C C43759626
c1cc2c(ccs2)cc1[N-]S(=O)(=O)c3cc(cnc3)Br C44245184
c1cc(c(cc1CN2CCc3c(ccs3)[C@@H]2C(=O)[O-])Cl)Cl C44592191
c1cc(c(cc1Cl)Cl)CN2CCc3c(ccs3)[C@@H]2C(=O)[O-] C44592313
c1cc(c(cc1[N-]S(=O)(=O)c2c(ccs2)Br)C#N)Cl C48440896
c1ccc2c(c1)cc(cn2)[N-]S(=O)(=O)c3c(ccs3)Br C48440915
c1ccc(c(c1)Cn2c(nnc2[S-])c3ccccn3)Br C48867255
c1csc(c1Br)S(=O)(=O)[N-]c2c(c3c(s2)CCC3)C#N C49061109
Cc1ccc(cc1[N-]S(=O)(=O)c2c(ccs2)Br)C#N C50212727
Cc1ccc(cc1C)OC2CCN(CC2)C(=O)Cc3c(nc(s3)[S-])C C56907645
c1ccc(cc1)S(=O)(=O)[N-]c2nc3c(s2)cc(c(c3F)F)F C57733806
c1cc(sc1)S(=O)(=O)[N-]c2cc(ccc2F)N3CCCCC3 C57754529
Cc1ccc(n1c2ccc(cc2)S(=O)(=O)[N-]c3ccccc3F)C C58850415
c1ccc(c(c1)/C=C\2/C(=NC(=S)N(C2=O)c3ccccc3F)[O-])Br C59135974
c1cc(c(c(c1)Cl)Cl)N2C(=O)/C(=C\c3ccsc3)/C(=NC2=S)[O-] C59925004
c1ccn(c1)c2ccc(c(c2)[N-]S(=O)(=O)c3cc(ccc3F)F)F C60347516
c1ccn(c1)c2ccc(c(c2)[N-]S(=O)(=O)c3ccc(c(c3F)F)F)F C60374256
c1cc(c(cc1[N-]S(=O)(=O)c2c(cc(cc2F)F)F)F)N3CCCC3 C60443579
Cn1c(nnc1[S-])COc2ccc(cc2Br)Br C64871648
CC(C)c1cc(ccc1OCc2nnc(n2C)[S-])Br C64872243
C[C@H]1C=C2C(=C(C(=N2)/C(=N/c3c(cc(cc3F)F)F)/[O-])CN4CCCCC4)S1 C65138920
Cc1c(sc(n1)[N-]S(=O)(=O)c2ccc(s2)Br)SC C66254461
C[C@]12CC[C@H]3[C@H]([C@@H]1CC[C@@H]2C(=O)NC(C)(C)C)CC=C4[C@@]3(CCC(=C4)C(=O)[O-])C C03796232
c1ccc2cc(ccc2c1)C[C@H](C(=O)[O-])NC(=O)OCC3c4ccccc4-c5c3cccc5 C04218139
COc1ccc(cc1[C@@H]2[C@@H]3[C@@H]4CC[C@@H](C4)[C@@H]3c5cc(ccc5N2)C(=O)[O-])Br C09408810
COc1ccc(cc1[C@H]2[C@@H]3[C@@H]4CC[C@@H](C4)[C@@H]3c5cc(ccc5N2)C(=O)[O-])Br C09408811
c1ccc(cc1)[C@@H](CC(=O)[O-])NS(=O)(=O)c2ccc(cc2)C34CC5CC(C3)CC(C5)C4 C13195713
Cc1ccc(cc1C(=O)[O-])S(=O)(=O)N[C@H](c2ccc3c(c2)CCCC3)c4cccs4 C13269403
C[C@H]1CCC[C@H]([C@@H]1C)NC(=O)c2ccc3c(c2)nc(n(c3=O)c4ccc(c(c4)Cl)F)[S-] C20102685
c1cc(ccc1Cn2c(=O)c3ccc(cc3nc2[S-])C(=O)NCCC4=CCCCC4)Cl C03051839
Cc1cc(ccc1OC(C)C)Cc2c(=O)[nH]c(nc2[O-])SCc3ccccc3 C05634775
C[C@H](/C(=N\Nc1nc2ccccc2s1)/C3=C(c4ccccc4C3=O)[O-])SC C26779706
Cc1ccc(cc1)[N-]S(=O)(=O)c2cc(ccc2Cl)C(=O)N[C@H](C)c3ccc(cc3C)C C30848527
CC[C@@H](C(=O)Nc1ccc(cc1)C(=O)[O-])Sc2cc(c3cc(cc(c3n2)C)C)C C32529377
CCOc1cc(cc(c1O)CC=C)/C=C\2/C(=O)N=C(S2)[N-]c3cc(ccc3C)Cl C17167005
Cc1ccc(cc1)C(=O)C2=C(C(=O)N([C@@H]2c3cccs3)CCc4c[nH]c5c4cccc5)[O-] C01414720
Cc1ccc(cc1)N2[C@H](NC(=O)C(=C2[S-])C#N)c3ccc(o3)c4ccccc4F C33618823
C[C@H](CCC(=O)[O-])[C@H]1CC[C@@H]2[C@@]1(CC[C@@H]3[C@@H]2CC[C@@H]4[C@@]3([C@@H](C[C@@H](C4)O)C(=O)C)C)C C35051174
Cc1c(c2ccccc2n1Cc3ccc(cc3Cl)Cl)/C=C/4\C(=O)N=C(N4)[O-] C32115631
C[C@]1(CC(=C([C@@H]([C@@H]1C(=O)c2ccccc2)c3ccc(cc3)Cl)C(=O)c4ccccc4)[O-])O C12384355
C[C@](c1ccccc1Br)(C(=O)[O-])Nc2ccccc2Br C37959762
c1ccc(cc1)N2[C@@H](NC(=O)C(=C2[S-])C#N)c3ccc(o3)c4cccc(c4)Cl C01454016
CCC/C(=N\CCc1c([nH]c2c1cccc2)C)/C3=C(C[C@H](CC3=O)c4ccccc4)[O-] C18280823
CCc1cccc(c1n2c(nnc2[S-])CNC(=O)c3ccc(c(c3)C)C)CC C02451484
Cc1cccc(c1)c2nnc(n2CCC(=O)N[C@H](C)c3ccc(cc3)Br)[S-] C17961472
Cc1ccc(cc1)c2ccc(o2)[C@H]3NC(=O)C(=C(N3c4ccccc4C)[S-])C#N C39887188
Cc1ccccc1N2[C@H](NC(=O)C(=C2[S-])C#N)c3ccc(o3)c4ccc(cc4Cl)Cl C39887196
CCc1ccc(cc1)N2[C@@H](NC(=O)C(=C2[S-])C#N)c3ccc(o3)c4cccc(c4)Cl C39887241
Cc1ccc(c(c1)N2[C@H](NC(=O)C(=C2[S-])C#N)c3ccc(o3)c4ccccc4Cl)C C39887458
Cc1ccc(c(c1)C)N2[C@@H](NC(=O)C(=C2[S-])C#N)c3ccc(o3)c4cccc(c4)Cl C39887513
Cc1ccc(cc1C)N2[C@H](NC(=O)C(=C2[S-])C#N)c3ccc(o3)c4cccc(c4)Cl C39887704
CC(C)(C)c1cc(cc(c1O)C(C)(C)C)[C@@H]2C(=C(C(=O)N2CC=C)[O-])C(=O)c3cccs3 C40022711
CCCCOc1ccc(cc1)C(=O)C2=C(C(=O)N[C@H]2c3cccc(c3)Br)[O-] C40118107
CCCCOc1ccc(cc1C)C(=O)C2=C(C(=O)N[C@@H]2c3ccccc3Br)[O-] C40124136
Cc1cc(cc(c1OCC(C)C)C)C(=O)C2=C(C(=O)N[C@@H]2c3cccc(c3)Br)[O-] C40124170
Cc1ccc(cc1)COc2cccc(c2)C(=O)C3=C(C(=O)N[C@@H]3c4ccccc4Cl)[O-] C40126744
CC(C)c1ccc(cc1)N2[C@@H](NC(=O)C(=C2[S-])C#N)c3ccc(o3)c4ccccc4F C40147929
CCOc1ccc(cc1)N2[C@@H](NC(=O)C(=C2[S-])C#N)c3c4ccccc4cc5c3cccc5 C40147983
c1ccc(cc1)CN2[C@@H](c3c([nH]nc3C2=O)c4cc(ccc4[O-])Cl)c5ccccc5F C39898857
Cc1cc(c(cc1C)C[C@@H](C(=O)[O-])NC(=O)OCC2c3ccccc3-c4c2cccc4)C C44320458
Cc1cc(c(cc1C)C[C@H](C(=O)[O-])NC(=O)OCC2c3ccccc3-c4c2cccc4)C C44320459
C[C@@H]1C[C@@H](CC(=C1)C)C[C@@H](C(=O)[O-])NC(=O)OCC2c3ccccc3-c4c2cccc4 C44321379
CC[C@]\1(Cc2ccccc2/C(=N\C(=S)NC(=O)c3ccccc3)/C1=C(\[O-])/OCC)C C00903753
Cc1c(c(nc(n1)S[C@H]2CCc3ccccc3NC2=O)[O-])Cc4ccccc4 C20719590
C[C@@H]1CCC[C@@H]([C@@H]1C)NC(=O)c2ccc3c(c2)nc(n(c3=O)Cc4ccc(cc4)Cl)[S-] C20645507
Cc1ccc(cc1C)Sc2ccc(cc2)NC(=O)c3ccc(cc3)[N-]S(=O)(=O)C C11653878
CS(=O)(=O)[N-]c1ccc(cc1)/C=C/C(=O)N[C@H](c2ccccc2)C3CCCCC3 C32379947
CC(C)(CNC(=O)c1ccc(c(c1)[N-]S(=O)(=O)C)Cl)c2ccc(c(c2)Cl)Cl C60268598
CCC(CC)(c1ccc(cc1)Cl)NC(=O)c2ccc(c(c2)[N-]S(=O)(=O)C)C C60362804
CC1=C([C@H](C2=C(C[C@@H](CC2=N1)c3ccccc3)[O-])c4ccsc4)C(=O)Nc5ccccc5F C10013776
CC1=C([C@@H](C2=C(C[C@H](CC2=N1)c3ccccc3)[O-])c4ccsc4)C(=O)Nc5ccccc5F C10013773
CC1=C([C@H](C2=C(C[C@H](CC2=N1)c3ccccc3)[O-])c4ccsc4)C(=O)Nc5ccccc5F C10013774
C/C(=C\c1ccccc1)/C=C\2/C(=O)N(C(=S)S2)c3ccccc3C(=O)[O-] C05045466
C1CCC(CC1)N(C2CCCCC2)C(=O)[C@H]3CCCC[C@H]3C(=O)[O-] C00393490
c1ccc(cc1)/C=C/C=N/n2c(nnc2[S-])c3cccc(c3)Cl C06192672
c1ccc2c(c1)c(cn2Cc3ccc(s3)Br)CC(=O)[O-] C20074419
C[C@H]1CCc2c(sc3c2c(ncn3)SCC(C)(C)C(=O)[O-])C1 C20377047
CCc1ccc(cc1)/C=C\2/C(=O)N(c3ccccc3S2)CC(=O)[O-] C20665437
CN(C)c1ccc(cc1)[C@H]2CC(=C/C(=N\C3Cc4ccccc4C3)/C2)[O-] C20847585
CCCc1nc2cccnc2n1Cc3cc(c(c(c3)Cl)[O-])Cl C26274729
c1ccc(cc1)n2c(nnc2[S-])COc3ccc(cc3)Br C01175515
COc1ccc(cc1)/C=C/2\C(=O)N(C(=N2)[S-])c3ccc(cc3)Cl C01401741
CCc1c(sc(c1C#N)[N-]S(=O)(=O)c2ccc(cc2)Cl)C C27921870
c1c(c(c(c(c1Br)[O-])Br)[N+](=O)[O-])Br C01605487
Cc1ccsc1/C=N\n2c(nnc2[S-])c3ccc(cc3)Cl C01249246
c1ccc(cc1)/C=C/C=N/n2c(nnc2[S-])c3ccc(cc3)Cl C13595581
c1ccc(cc1)n2c(=S)c3cc(ccc3nc2[S-])Br C05593766
c1c(cc(cc1Cl)Cl)[N-]S(=O)(=O)c2cnc(s2)Cl C35233042
Cc1cc(ccc1Br)[N-]S(=O)(=O)c2cnc(s2)Cl C35233052
CCc1cccc(c1)N2C(=O)/C(=C\c3ccc(cc3C)C)/N=C2[S-] C36759220
Cc1ccc(cc1n2c(nnc2[S-])c3ccccn3)Br C37368723
c1cc(c(cc1Br)Cl)n2c(nnc2[S-])c3ccncc3 C05903098
c1cc2c(cc1C(=O)[O-])CCCN2C(=O)c3cc(sc3)Br C37455839
c1ccc(cc1)Cn2c(nnc2[S-])c3ccc(o3)Br C06557646
C[C@@H](CCC(=O)[O-])[C@H]1CC[C@@H]2[C@@]1(C(=O)C[C@H]3[C@@H]2CC[C@@H]4[C@@]3(CCC(=O)C4)C)C C06779985
c1cc(ccc1F)S(=O)(=O)[N-]c2c(ccc3c2ncs3)Cl C37987510
COc1cc(nc(n1)SCc2c(c(c(c(c2F)F)F)F)F)[O-] C08606807
CC(C)c1c(cc(n(c1=O)c2ccc(cc2)Cl)c3ccncc3)[O-] C06493139
c1ccc(cc1)[C@H]2OC(O[C@@H](P2(=O)[O-])c3ccccc3)c4ccccc4 C02019616
c1ccc(c(c1)C(F)(F)F)/N=C\2/C(=C/c3cccnc3)/SC(=N2)[O-] C39886201
C[C@H](CCC(=O)[O-])[C@@H]1CC[C@H]2[C@@]1(C(=O)C[C@@H]3[C@@H]2CC[C@@H]4[C@@]3(CCC(=O)C4)C)C C39942670
Cc1cc(c(c(c1)C)[C@@H](c2ccc3c(c2)oc(n3)[O-])Br)C C40285601
c1c(c(c(nc1I)Cl)[O-])I C40566597
Cc1ccc(cc1)COc2ccccc2/C=C/3\C(=NC(=S)S3)[O-] C40942147
C[C@H]1CCc2c(c(nn2c3ccc(cc3)I)C(=O)[O-])C1 C41027364
c1cc(ccc1F)S(=O)(=O)[N-]c2cc(ccc2Cl)N3CCCC3 C41372717
Cc1cc(ccc1[N-]S(=O)(=O)c2c(ccs2)Br)F C42350518
COc1ccc(c(c1)[N-]S(=O)(=O)c2ccccc2Br)Cl C43319109
CC1(c2ccccc2N([C@]13C=Cc4cc(ccc4O3)CC(=O)[O-])C)C C44374416
c1ccc(cc1)N2C(=O)c3ccccc3[C@@H](C24CCCCC4)C(=O)[O-] C45951719
c1cc(c(c(c1)F)F)[N-]S(=O)(=O)c2cccc(c2Cl)Cl C49375368
C[C@@H](c1ccc(cc1)Br)n2c(nnc2[S-])c3ccccn3 C49526406
C[C@H](c1cccc(c1)Br)n2c(nnc2[S-])c3ccccn3 C49569231
Cc1ccc(c(c1)Br)S(=O)(=O)[N-]c2cc(ccc2C)C#N C50212732
c1cc(ccc1CC#N)[N-]S(=O)(=O)c2ccc(c(c2)Cl)Cl C06553328
Cc1ccc(c(c1)Br)S(=O)(=O)[N-]c2cc(c(c(c2)F)OC)F C55682375
c1ccc(cc1)C/N=C/C2=C(C[C@@H](CC2=O)c3ccc(cc3)Cl)[O-] C58866552
c1cc(cc(c1)[N-]S(=O)(=O)c2cc(ccc2F)F)C3SCCCS3 C18708308
c1ccc2c(c1)c3c(o2)c(nc(n3)CSc4ccc(cc4)Cl)[O-] C07049158
c1ccc(cc1)Cn2c(c3cc(ccc3nc2=S)Br)[O-] C04811033
CC1(CC2=C([C@H](C3=C(c4ccccc4C3=N2)[O-])c5cccnc5)C(=O)C1)C C04677890
CCSC1=C([C@@H](C2=C(CCCC2=N1)[O-])c3ccc(cc3)Cl)C#N C12899482
CCc1ccc(cc1)/C=C\2/C(=O)N(C(=S)S2)c3ccc(c(c3)C(=O)[O-])C C05373537
CC[C@H]1CCc2c(cc(s2)C(=O)N3CCc4c3ccc(c4)C(=O)[O-])C1 C13448297
c1ccc2c(c1)C3c4ccccc4C2[C@@H]5[C@H]3C(=O)N(C5=O)c6ccccc6[S-] C13590806
C/C(=C\c1ccccc1)/c2n(c3c4ccccc4c5ccccc5c3[n+]2[O-])[O-] C19690688
Cc1cc2c3c(c1)/C(=C/4\C(=NC(=S)S4)[O-])/C(=O)N3C(C[C@@H]2C)(C)C C16993779
Cc1ccc2c(c1)cc(c(n2)N3CCCCC3)/C=C\4/C(=NC(=S)S4)[O-] C13785647
c1cc(c(c(c1[N-]S(=O)(=O)c2cc(sc2Cl)Cl)F)F)F C20627207
C/C(=N\C1Cc2ccccc2C1)/C3=C(C[C@@H](CC3=O)c4ccc(cc4)N(C)C)[O-] C21344957
c1cc(c(cc1S(=O)(=O)c2cnc3c(ccc(c3c2[O-])Cl)F)F)F C21657599
c1cc(ccc1CN2CCOCC2)/N=C/c3cc(cc(c3[O-])Cl)Br C22418961
CC1(CC2=C([C@@H](C3=C(CC(CC3=N2)(C)C)[O-])c4ccc(cc4)N(C)C)C(=O)C1)C C25076195
Cc1cc(c(cc1Br)C(C)C)OCc2nnc(n2C)[S-] C26469305
c1cc(cc(c1)S(=O)(=O)[N-]c2cc(ccc2Br)Br)C#N C31720241
CC(C)c1cc(c(c(=O)n1c2ccccc2)I)[O-] C02552043
c1cc(c(cc1Br)Cl)[N-]S(=O)(=O)c2cnc(s2)Cl C35356684
Cc1ccc(c(c1)Br)n2c(c3c(ccs3)nc2=S)[O-] C35697936
c1csc2c1nc(=S)n(c2[O-])c3c(cc(cc3Br)F)F C35698565
c1ccc2c(c1)[C@H]3c4c(nc(s4)[O-])S[C@H]([C@@H]3C(=O)O2)c5cccs5 C36351036
CC(=O)O[C@@H]1CC[C@@]2([C@H](C1)CC[C@@H]3[C@@H]2CC[C@@]4([C@@H]3CC[C@@H]4C(=O)[O-])C)C C36378968
Cc1cc2c3c(c1)/C(=C/4\C(=NC(=S)S4)[O-])/C(=O)N3C(C[C@H]2C)(C)C C12407192
c1ccc(c(c1)C#N)[N-]S(=O)(=O)c2ccc(cc2Br)Br C37574785
c1ccc2c(c1)nc(s2)SCc3nnc(n3C4CCCCC4)[S-] C01454628
Cc1cc(c(c(=O)o1)C2=Nc3ccccc3S[C@H](C2)c4ccsc4)[O-] C00755210
Cc1ccc(c(c1)Br)S(=O)(=O)[N-]c2cc(ccc2C#N)Cl C40692939
c1cc(c(cc1F)Br)S(=O)(=O)[N-]c2cc(ccc2C#N)Cl C40692943
c1cc2c(cc1S(=O)(=O)[N-]c3ccc(cc3C(F)(F)F)Cl)CCO2 C41231881
c1ccc(c(c1)C#N)S(=O)(=O)[N-]c2ccc(cc2Br)Br C42266993
c1cc(c(cc1Cl)F)[N-]S(=O)(=O)c2c(ccs2)Br C42350489
C[C@@H]1CC[C@H]2[C@@H]3CC[C@@H]([C@@]3(CC(=O)[C@@]24CCC[C@@H](C1)O4)C)[C@H](C)C(=O)[O-] C43758842
Cc1ccc(c(c1Cl)[N-]S(=O)(=O)c2cc(cnc2)Br)Cl C44243501
Cc1cccc(c1[N-]S(=O)(=O)c2cc(cnc2)Br)C(C)C C44243639
CC(C)(C)c1ccccc1[N-]S(=O)(=O)c2cc(cnc2)Br C44245110
c1cc(ccc1S(=O)(=O)[N-]c2ccc(c(c2)C#N)Cl)I C48430236
c1ccc(cc1)[N-]C2=NC(=O)/C(=C/c3cc(sc3)Br)/S2 C48438995
c1cc2cc(cc(c2nc1)[N-]S(=O)(=O)c3c(ccs3)Br)Cl C48440953
CC(=O)O[C@H]1CC[C@]2([C@H](C1)CC[C@H]3[C@@H]2CC[C@@]4([C@@H]3CC[C@@H]4C(=O)[O-])C)C C48547316
c1cc(cc(c1)I)[N-]S(=O)(=O)c2ccc(c(c2)C#N)Cl C48653165
C[C@H](c1ccc(cc1)Br)n2c(c3c(ccs3)nc2=S)[O-] C49526635
COc1ccc(cc1n2c(nnc2[S-])c3ccccc3)Br C49569300
c1cc(ccc1c2cc3nc4c(c(n3n2)[O-])SCC4)I C13388927
c1ccc(c(c1)[N-]S(=O)(=O)c2c(ccs2)Br)Br C48440669
CC(C)c1ccc(cc1)/C=C/2\C(=NC(=S)N(C2=O)c3ccccc3F)[O-] C59135800
c1ccc(cc1)/N=C\2/C(=C/c3cccc(c3)Br)/SC(=N2)[O-] C18169815
c1cc(c(cc1F)Br)S(=O)(=O)[N-]c2cc(cc(c2F)F)F C61122701
c1cc(c(cc1Br)n2c(nnc2[S-])c3ccncc3)Cl C61692107
Cn1cccc1/C=C/2\C(=O)N=C(S2)[N-]c3cccc(c3)Br C02435630
c1cc(c(c(c1)F)[N-]S(=O)(=O)c2ccc(c(c2)C(F)(F)F)F)F C63911284
Cc1ccc(cc1)[C@H]2C(=C(N=C3C2=C(CCC3)[O-])SCC(C)C)C#N C02209627
c1ccc(c(c1)[N-]S(=O)(=O)/C=C/c2cccc(c2)Br)F C66575034
c1cc(c(c(c1)F)F)[N-]S(=O)(=O)/C=C/c2ccc(cc2)Br C66583903
Cc1ccccc1/C=C\2/C(=O)N(C(=S)S2)c3ccc(c(c3)C(=O)[O-])C C05373449
C#Cc1cccc(c1)/N=C/c2cc(cc(c2[O-])Br)[N+](=O)[O-] C16939771
Cc1ccc(cc1)S(=O)(=O)[N-]c2ccc(cc2C=O)Br C06199440
CC(=O)c1ccc(cc1)n2c(nnc2[S-])c3ccc4ccccc4n3 C05817139
COc1ccc(cc1C(=O)n2c(c3ccccc3nc2=S)[O-])Br C07275944
Cc1nc2c(c3c(s2)CCCC3)c(n1)SCC(C)(C)C(=O)[O-] C20377396
c1cc(c(cc1F)Br)[N-]S(=O)(=O)c2ccc(nc2)Cl C20430889
c1ccc(c(c1)c2nc3c4c5c(sc4nc(n3n2)[O-])CCCC5)Cl C27516746
c1ccc2cc(ccc2c1)S(=O)(=O)[N-]c3c4ccccc4oc3C#N C28249207
c1cc(cc(c1)Br)S(=O)(=O)[N-]c2cc(cc(c2)F)F C28781227
C[C@@H](c1ccccc1Br)/N=C/C2=C(CC(CC2=O)(C)C)[O-] C29002283
c1ccn2c(c1)nnc2/N=C(/c3cc(c(s3)Br)Br)\[O-] C31739828
c1cc(c(cc1Br)/C=C\2/C(=NC(=S)S2)[O-])OC(F)F C32751869
c1cc(c(nc1)Cl)S(=O)(=O)[N-]c2ccc(c(c2)Cl)Cl C35186209
Cc1c(sc(n1)Cl)S(=O)(=O)[N-]c2ccccc2Br C35186456
Cc1c(sc(n1)Cl)S(=O)(=O)[N-]c2ccc(c(c2)Cl)F C35186494
c1cc(ccc1/C=C\2/C(=O)N(C(=S)S2)C3CCCCC3)C(=O)[O-] C35669613
c1cc(cc(c1)I)n2c(c3c(ccs3)nc2=S)[O-] C35698056
Cc1ccc(cc1)C(=O)/N=c\2/n(c3ccccc3s2)[C@@H](C)C(=O)[O-] C35841704
c1ccc(cc1)Cc2nc3c4c5c(sc4nc(n3n2)[O-])CCCC5 C09547529
c1cc(ccc1c2nnc(n2Cc3ccc4c(c3)OCO4)[S-])Cl C13720084
c1ccnc(c1)c2nnc(n2c3cccc(c3)I)[S-] C36928034
c1cc(sc1S(=O)(=O)[N-]c2ncc(s2)Br)Br C37437433
Cc1ccc(cc1C)[N-]S(=O)(=O)c2c(nc3n2ccs3)Cl C37553132
CN(C)c1ccc(cc1)/C=C\2/C(=O)N(C(=N2)[S-])Cc3ccccc3 C37858755
Cc1ccc(cc1)C(=O)C2=C(C(=O)N([C@@H]2c3ccc(cc3)Br)C)[O-] C13130687
c1cnc(cc1S(=O)(=O)[N-]c2cc(cc(c2)Cl)Cl)Cl C38008528
CC(C)OC(=O)[C@H]1[C@H](C2c3ccccc3C1c4c2cccc4)C(=O)[O-] C38154169
COc1ccc(cc1)Cn2c(c3c(c4ccccc4o3)nc2=S)[O-] C02713380
Cc1cccc(c1C)S(=O)(=O)[N-]c2ccc(cn2)Br C39975142
c1cc2c(cc1[C@H](c3ccc4c(c3)OCO4)Br)oc(n2)[O-] C40285739
c1cc(c(c(c1)F)F)[N-]S(=O)(=O)c2cc(cnc2Cl)Br C41069799
c1ccnc(c1)c2nnc(n2Cc3ccc(cc3)Br)[S-] C42419026
c1cc2c(cc1c3c(c(=O)c4ccc(cc4o3)Cl)[O-])OCCCO2 C44602526
c1cc(c(cc1[N+](=O)[O-])/C=N/c2ccc(cc2Br)F)[O-] C48501895
c1cc(c(cc1Cl)[N-]S(=O)(=O)c2c(ccs2)Br)C#N C49061157
c1cc(cnc1)/C=C/2\C(=O)N=C(S2)[N-]c3ccc(cc3)Br C01301158
Cc1cc(c(c(c1Cl)S(=O)(=O)[N-]c2c(noc2C)C)C)Cl C58063464
c1ccc(c(c1)N2C(=O)/C(=C/c3cccc(c3)Br)/C(=NC2=S)[O-])F C59135878
Cc1cccc(c1C)N2C(=O)/C(=C\c3cccc(c3)Br)/C(=NC2=O)[O-] C59859853
Cc1c(=O)c2c(cc(n(c2=O)c3ccccc3)c4ccccc4)oc1[O-] C06556301
Cc1cccc(c1)n2c(c3cc4c(nc3nc2=S)CC(OC4)(C)C)[O-] C18156785
Cc1ccc(cc1)[C@@H]2[C@@H]3C(=NC(=NC3=O)SC)N=C4C2=C(CCC4)[O-] C39730592
Cc1ccc(cc1)[C@H]2[C@H]3C(=NC(=NC3=O)SC)N=C4C2=C(CCC4)[O-] C39730600
Cc1ccc(cc1)n2c(=O)c3cc4c(nc3nc2[S-])CC(OC4)(C)C C05647237
c1ccc(c(c1)[N-]S(=O)(=O)c2ccc(c(c2)C(F)(F)F)F)F C63911214
CSC1=C([C@H](C2=C(CCCC2=N1)[O-])c3ccc4c(c3)OCO4)C#N C19883146
c1ccc(cc1)N2C(=O)[C@H]3[C@@H](c4c(nc(s4)[S-])S[C@@H]3C2=O)c5ccco5 C40475400
c1c(cc(cc1F)S(=O)(=O)[N-]c2nc3cc(c(cc3s2)F)F)F C66254346
Cc1ccc(c(c1)C)OC(=O)c2ccc3c(c2)nc(=S)n(c3[O-])C C32427284
c1ccc2c(c1)C3c4ccccc4C2[C@H]5[C@H]3C(=O)N(C5=O)c6ccccc6[S-] C04832605
CCc1ccccc1N2C(=O)/C(=C/c3ccc(cc3)C(=O)[O-])/SC2=S C05371684
CCc1ccc(cc1)/C=C\2/C(=O)N(C(=S)S2)c3cccc(c3)C(=O)[O-] C17373796
Cc1cc(c(c(=O)o1)C2=NCCS[C@@H](C2)c3ccc(c(c3)Cl)Cl)[O-] C05441446
c1ccc2c(c1)cccc2/C=C\3/C(=NC(=S)N(C3=O)c4ccccc4F)[O-] C01245621
c1cc2c(cc1Br)c(=O)n(c(n2)[S-])CCC3=CCCCC3 C05827477
c1cc(c(cc1Cl)F)[N-]S(=O)(=O)c2cc(sc2Cl)Cl C20627195
Cc1ccc(cc1)C2=C(C(=NS2(=O)=O)[N-]c3ccc(c(c3)C)Br)C C20900801
c1cc(c(cc1S(=O)(=O)c2cnc3c(c2[O-])ccc(c3F)Cl)F)F C21657601
c1ccc(cc1)N2[C@H]([N-]/C(=C\c3ccc(cc3)Br)/C2=O)S C22079911
c1ccc2c(c1)c(cn2Cc3ccc(cc3)F)/C=C/4\C(=NC(=S)S4)[O-] C07098723
c1cc(cc(c1)S(=O)(=O)[N-]c2ccc(cc2Cl)I)C#N C32631645
Cc1cc(cc(c1)[N-]S(=O)(=O)c2cc(cs2)c3nc(cs3)C)C C33297627
c1ccc(cc1)N2C(=O)/C(=C\c3cccc(c3)Br)/N=C2[S-] C12376658
Cc1c(sc(n1)Cl)S(=O)(=O)[N-]c2ccc(c(c2)Cl)Cl C35357083
Cc1c(sc(n1)Cl)S(=O)(=O)[N-]c2c(cc(cc2Br)F)F C35357201
Cc1cc(ccc1Br)n2c(c3c(ccs3)nc2=S)[O-] C35697906
c1cc(c(cc1Cl)S(=O)(=O)[N-]c2ncc(s2)Br)Cl C37437440
c1cc(cc(c1)[N-]S(=O)(=O)c2ccc(cc2Br)Br)C#N C37574788
c1cc(c(cc1[N-]S(=O)(=O)c2ccc(cc2Br)F)Cl)C#N C37575751
c1cc(ccc1[C@@H]2C[C@H]2c3nnc(n3c4ccc(cc4)Cl)[S-])Cl C05427828
c1ccc(c(c1)c2cccs2)[N-]S(=O)(=O)c3cnc(s3)Cl C38107806
Cc1ccc(cc1)[C@@H]2CC(=C/C(=N/[C@@H]3C(=C(N=N3)C)c4ccccc4)/C2)[O-] C38571184
c1cc(cc(c1)Br)S(=O)(=O)[N-]c2ccc(cc2Br)C#N C40432270
Cc1ccc(c(c1)[N-]S(=O)(=O)c2cc(cnc2Cl)Br)F C41065728
c1cc(c(cc1[N-]S(=O)(=O)c2ccc(s2)Br)Cl)C#N C42260159
CC(C)c1ccc(cc1)[N-]S(=O)(=O)c2c(ccs2)Br C48440722
COc1ccc(cc1[N-]S(=O)(=O)c2ccc(s2)Cl)Br C48442098
c1cc(ccc1[N-]S(=O)(=O)c2c(cc(cc2F)F)F)I C48552800
c1ccnc(c1)c2nc3c(cc(cc3Br)Br)c(n2)[O-] C48606403
c1ccnc(c1)c2nnc(n2c3ccc(cc3Br)Br)[S-] C49184508
C[C@H](c1cccc(c1)Br)n2c(c3c(ccs3)nc2=S)[O-] C49569683
c1c(c([n-]c1C(=O)C(Cl)(Cl)Cl)Br)Br C03883296
Cc1c(sc2c1c(nc(n2)/C(=C\c3cc(cs3)Br)/C#N)[O-])C C57548031
c1ccc(c(c1)N2C(=O)/C(=C/c3ccc(c(c3)Cl)Cl)/C(=NC2=S)[O-])F C59135731
Cc1ccc(c(c1)Br)[N-]S(=O)(=O)c2ccc(c(c2)Cl)C#N C59768470
Cc1ccc(cc1C)[N-]C2=NC(=O)/C(=C/c3cn(c4c3cccc4)C)/S2 C02448388
c1ccc(c(c1)C(F)(F)F)S(=O)(=O)[N-]c2ccc3c(c2)ncs3 C60291565
c1ccn(c1)c2ccc(c(c2)[N-]S(=O)(=O)c3ccc(c(c3)Cl)F)F C60347515
c1cc(c(cc1[N-]S(=O)(=O)c2ccc(cc2Cl)Br)C#N)F C51637884
c1cc(sc1S(=O)(=O)[N-]c2cc(c(cc2F)F)F)Br C61095169
c1cc(sc1S(=O)(=O)[N-]c2cc(cc(c2F)F)F)Br C61122707
Cc1ccc(c(c1)Br)S(=O)(=O)[N-]c2cc(c(c(c2)F)F)F C61122712
c1cc(sc1S(=O)(=O)[N-]c2cc(c(c(c2)F)F)F)Br C61122718
c1cc2c(cc1S(=O)(=O)[N-]c3ccc(nc3)Br)CCCC2 C62194093
C[C@H](c1ccccc1)n2c(=O)c3cc(ccc3nc2[S-])Br C06476899
c1cc2c3c(c(n(c(=S)n3)Cc4ccc(cc4)Cl)[O-])sc2nc1 C15828840
c1ccc(cc1)[N-]C2=NC(=O)/C(=C\c3ccc(cc3)Br)/S2 C33324051
c1c(cc(c(c1F)S(=O)(=O)[N-]c2nc3c(s2)cc(c(c3F)F)F)F)F C66247029
c1cc(cc(c1)Br)/C=C/S(=O)(=O)[N-]c2cccc(c2F)F C66583901
CC(=O)OC[C@]12CCC(=O)C=C1CC[C@H]3[C@@H]2CC[C@@]4([C@@H]3CC[C@@H]4C(=O)[O-])C C05227155
CC(=O)OC[C@]12CCC(=O)C=C1CC[C@H]3[C@@H]2CC[C@@]4([C@@H]3CC[C@H]4C(=O)[O-])C C05227161
C[C@@H](CCC(=O)[O-])[C@@H]1CC[C@H]2[C@]1(C(=O)C[C@@H]3[C@@H]2C(=O)C[C@@H]4[C@@]3(CCC(=O)C4)C)C C11616478
Cc1ccc(cc1)S(=O)(=O)C2=C(C(=O)N([C@H]2c3ccccc3)c4ccccc4)[O-] C00842254
CS(=O)(=O)c1ccc(c(c1)S(=O)(=O)[N-]c2cc(cc(c2)Cl)Cl)Cl C26527953
CS(=O)(=O)c1ccc(c(c1)S(=O)(=O)[N-]c2ccc(c(c2F)F)F)Cl C26528562
CS(=O)(=O)c1ccc(c(c1)S(=O)(=O)[N-]c2ccc(cc2F)Cl)Cl C26528938
CCN\1C(=O)[C@@H](S/C1=N\c2ccc(cc2)I)CC(=O)[O-] C27790339
c1ccc(cc1)S(=O)(=O)[N-]c2ccc(cc2Cl)C(=O)N3CCc4ccccc4C3 C30851842
CN(C)C(=O)c1ccc(c(c1)[N-]S(=O)(=O)c2ccc(c(c2)Cl)F)Cl C31776382
CC\1(c2ccccc2N(/C1=C\C=C/3\C(=O)N(C(=S)S3)CCC(=O)[O-])C)C C13286167
c1ccc2c(c1)CCN([C@@H]2CC(=O)[O-])S(=O)(=O)c3ccc(s3)Cl C33811290
c1ccc2c(c1)CCN([C@H]2CC(=O)[O-])S(=O)(=O)c3ccc(s3)Cl C33811291
c1cc(sc1S(=O)(=O)N2[C@@H]3CCCC[C@@H]3C[C@@H]2C(=O)[O-])Br C37373607
c1c(c(sc1C(=O)N2[C@@H]3CCCC[C@H]3C[C@@H]2C(=O)[O-])Br)Br C37414469
CC(=O)N1CCc2ccc(cc2C1)S(=O)(=O)[N-]c3ccc(c(c3)Cl)Cl C36187880
C[C@@H](c1ccccc1Br)[N-]S(=O)(=O)c2cnc(nc2)Cl C38104670
c1cc(c(cc1C#N)Br)[N-]S(=O)(=O)c2cnc(s2)Cl C38107753
c1cc(c(cc1Br)F)S(=O)(=O)[N-]C2=CC=C[C@@H]3C2=NC=N3 C39217281
CCn1cc(ccc1=O)[N-]S(=O)(=O)c2cc(ccc2Br)Br C40438613
Cc1nccc(n1)C[N-]S(=O)(=O)c2cc(ccc2Br)Br C40447261
c1c(c(sc1Br)Br)S(=O)(=O)N2CCC[C@H]2CC(=O)[O-] C42161761
C[C@H](CCC(=O)[O-])[C@@H]1CC[C@H]2[C@@]1(C(=O)C[C@@H]3[C@@H]2C(=O)C[C@@H]4[C@@]3(CCC(=O)C4)C)C C43710731
Cc1cc(cc(c1[N-]S(=O)(=O)c2cc(cnc2)Br)OC)Br C44244234
c1cc2c(cc1[N-]S(=O)(=O)c3c(ccs3)Br)OCCO2 C48440655
Cc1ccc(cc1[N-]S(=O)(=O)c2c(ccs2)Br)S(=O)(=O)C C48440875
C[C@]12CC=C3[C@H]([C@H]1C[C@@H]4[C@H](C2)OC(O4)(C)C)CCC(=O)[C@@]3(C)CCC(=O)[O-] C48547306
c1cc(c(cc1/C(=N/S(=O)(=O)N2CCCC2)/[O-])I)Cl C48869417
Cc1c(c(n(c(=O)n1)c2ccc(cc2)I)C)[C@@H](C)C(=O)[O-] C50288503
c1ccc(cc1)N2C(=O)[C@@H]3[C@H](c4c(nc(s4)[S-])S[C@@H]3C2=O)c5cccnc5 C40475380
COC1([C@@]2([C@H]3C[C@@H]4[C@@H](C[C@H]3[C@]1(C(=C2Cl)Cl)Cl)C(=O)N=C4[O-])Cl)OC C05023047
Cc1ccc(cc1S(=O)(=O)[N-]c2cc(cc(c2)Cl)Cl)S(=O)(=O)C C55549105
Cc1c(cccc1N2CCCC2=O)[N-]S(=O)(=O)c3ccc(s3)Cl C55648681
Cc1csc(n1)N2CCCN(CC2)C(=O)Cc3c(nc(s3)[S-])C C55759587
CN(C)C(=O)c1cccc(c1)[N-]S(=O)(=O)c2ccccc2Br C25369191
Cc1ccc(c(c1)Br)S(=O)(=O)[N-]c2cccc(c2)N3CCCC3=O C28240383
Cc1ccc(cc1[N-]S(=O)(=O)c2cc(ccc2Cl)S(=O)(=O)C)Cl C26529899
CCOc1ccc(cc1)/C=C/2\C(=NC(=S)N(C2=O)c3ccc(cc3)F)[O-] C02276918
CCN1C(=O)/C(=C/c2cc(n(c2C)c3ccc(cc3)Br)C)/C(=NC1=S)[O-] C59182267
c1c(oc(c1Br)N2CCOCC2)/C=C/3\C(=NC(=S)S3)[O-] C59678284
CS(=O)(=O)c1cc(ccc1F)S(=O)(=O)[N-]c2ccc(cc2Cl)F C60554537
COc1ccccc1n2c(c3c(nc2=S)n(c(=S)s3)Cc4ccccc4)[O-] C03632907
c1ccc(cc1)[C@@H]2C(=C(C(=O)N2c3ccccc3)[O-])S(=O)(=O)c4ccccc4 C64557835
Cc1ccc(cc1)CN(CC#C)C(=O)c2ccc3c(c2)nc(=S)n(c3[O-])C C64883874
CCc1ncc(s1)/C(=N/S(=O)(=O)c2cc(sc2Cl)Cl)/[O-] C65042221
CC(=O)N1CCc2c(cc(s2)S(=O)(=O)[N-]c3ccc(cc3)Cl)C1 C65196093
CC(=O)N1CCc2c(cc(s2)S(=O)(=O)[N-]c3ccc(cc3F)Cl)C1 C65196127
CC(=O)N(C)c1ccc(cc1)[N-]S(=O)(=O)c2ccc(s2)Br C14257264
Cn1cccc1c2csc(n2)[N-]S(=O)(=O)C3=Cc4ccccc4CC3 C66253990
c1ccc(c(c1)S(=O)(=O)[N-]c2nc3c(s2)C(=O)CCC3)Br C66255146
C[C@@H]1CCc2c(sc3c2c(ncn3)SCC(=O)N4CCC[C@H](C4)C(=O)[O-])C1 C13256506
C[C@H]1CCc2c(sc3c2c(ncn3)SCC(=O)N4CCC[C@H](C4)C(=O)[O-])C1 C13256507
Cc1cc(c(n1c2cc(cc(c2)Cl)Cl)C)/C=C\3/C(=O)N(C(=S)S3)CC(=O)[O-] C13350374
c1cc2c(cc1C(=O)[O-])CCN2C(=O)/C=C/c3cc4c(c(c3)Cl)OCCO4 C13449454
COc1ccc(cc1Br)/C=N/n2c(nnc2[S-])c3ccncc3 C01245910
Cc1cccc(c1)N2C(=O)/C(=C\c3cc4c5c(c3)CCCN5CCC4)/C(=NC2=O)[O-] C20480021
c1cc(cc(c1)[N-]S(=O)(=O)c2ccc(c(c2)Cl)Cl)c3nnc4n3CCC4 C22959694
c1cc(c(cc1[N-]S(=O)(=O)c2ccc(s2)Br)[N+](=O)[O-])Cl C14257095
c1cc(ccc1[N+](=O)[O-])S(=O)(=O)[N-]c2c(cc(cc2Br)F)F C03298476
Cc1ccc(cc1C)/N=c/2\c(c(c2=O)c3c(n(n(c3=O)c4ccccc4)C)C)[O-] C26330340
CS(=O)(=O)c1ccc(c(c1)[N-]S(=O)(=O)c2ccc(cc2Cl)Br)F C26542372
c1cc(sc1S(=O)(=O)[N-]c2cc(c(cc2F)F)[N+](=O)[O-])Br C13009424
Cc1ccc(cc1)[C@@H]2C(=C(C(=O)N2c3nccs3)[O-])C(=O)c4ccc5c(c4)C[C@@H](O5)C C09124467
C[C@@H]1Cc2cc(ccc2O1)C(=O)C3=C(C(=O)N([C@H]3c4ccccc4)c5nccs5)[O-] C09243342
C[C@@H]1CN(C[C@H](O1)C)C(=O)c2cccc(c2)S(=O)(=O)[N-]c3ccc(cc3)Cl C03313830
c1cc2cccnc2c(c1)S(=O)(=O)[N-]c3cccc(c3)c4cn5ccsc5n4 C38718384
c1ccc(cc1)n2c(nnc2[S-])CSC3=NC(=O)C4=C5CCCC[C@@H]5SC4=N3 C39408770
CCN1C(=O)/C(=C/c2cn(c3c2cccc3)CC(=O)N4CCCC[C@@H]4C)/N=C1[S-] C39556442
Cc1c2=C(CC(=O)N=c2sc1C(=O)[O-])CSc3c4c5c(sc4ncn3)CCC5 C39691574
Cc1c(sc2c1c(ncn2)SCC3=c4c(c(sc4=NC(=O)C3)C(=O)[O-])C)C C39691577
Cc1cc(cc(c1[N-]S(=O)(=O)c2ccc(cc2)N3CCCC3=O)Cl)Br C40135012
CC1CCN(CC1)c2nc3c(c(n2)[O-])c(=S)n(cn3)c4ccc(cc4)Cl C40385711
c1ccc(cc1)n2cnc3c(c2=S)c(nc(n3)N4CCc5ccccc5C4)[O-] C40385733
c1ccc(c(c1)S(=O)(=O)[N-]c2ccc(cc2[N+](=O)[O-])Br)Br C40693136
c1cc(c(cc1Br)[N-]S(=O)(=O)c2cc(cnc2Cl)Br)F C41069681
c1cc(c(cc1Cl)[N+](=O)[O-])[N-]S(=O)(=O)c2ccc(s2)Br C42256085
c1cc(c(cc1Cl)[N-]S(=O)(=O)c2ccc(s2)Br)[N+](=O)[O-] C42266991
CN1C(=O)c2ccc(cc2C1=O)S(=O)(=O)[N-]c3ccc(cc3Cl)Cl C42622948
CC(=C1c2cc(ccc2N(C1=O)C)S(=O)(=O)[N-]c3cccc(c3)C(=O)C)C C46053908
c1ccc(c(c1)[N-]S(=O)(=O)c2cc(ccc2F)[N+](=O)[O-])I C48045896
c1cc(c(c(c1)Cl)F)S(=O)(=O)[N-]c2cc(ccc2n3cncn3)Cl C55571967
Cc1nnc(o1)c2ccccc2[N-]S(=O)(=O)c3ccc(s3)Br C45774303
CN1C(=O)/C(=C/c2cn(c3c2cccc3)Cc4ccc(cc4)Br)/C(=NC1=S)[O-] C59087085
Cc1ccc(c(c1)C)N2C(=O)/C(=C/c3ccc(o3)N4CCCCC4)/C(=NC2=S)[O-] C59138126
CN1c2ccc(cc2/C(=N\[N-]S(=O)(=O)Cc3ccccc3)/C1=O)Br C59152762
CC(C)Oc1ccccc1/C=C\2/C(=NC(=O)N(C2=O)c3cccc(c3)Cl)[O-] C59860293
CCOc1ccc(cc1)N2C(=O)/C(=C/c3c(n(c4c3cccc4)C)C)/C(=NC2=S)[O-] C00656349
CN(C1CCCCC1)C(=O)c2ccc3c(c2)nc(=S)n(c3[O-])Cc4ccco4 C60514889
C[C@@]1(CCCN(C1)S(=O)(=O)c2cc(sc2Br)Br)C(=O)[O-] C62873159
CCOc1ccc(cc1)[C@@H]2[C@H]3C(=NC(=NC3=O)SC)N=C4C2=C(CC(C4)(C)C)[O-] C39729831
Cc1ccc(o1)[C@@H]2[C@@H]3C(=NC(=NC3=O)SC(C)C)N=C4C2=C(CC(C4)(C)C)[O-] C39765670
Cc1ccc(o1)[C@@H]2[C@H]3C(=NC(=NC3=O)SC(C)C)N=C4C2=C(CC(C4)(C)C)[O-] C39765674
Cc1ccc(o1)[C@H]2[C@H]3C(=NC(=NC3=O)SC(C)C)N=C4C2=C(CC(C4)(C)C)[O-] C39765676
CCN1CCc2c1ccc(c2)/C=C\3/C(=O)N=C(N(C3=O)c4ccc(cc4)Br)[O-] C17198091
Cc1ccc(cc1)N2C(=O)[C@@]3(Cc4c5ccccc5ccc4N(C3)C)C(=O)N=C2[O-] C09087845
Cc1ccc(c(c1)C)N2C(=O)[C@]3(Cc4c5ccccc5ccc4N(C3)C)C(=O)N=C2[O-] C08974388
c1ccc(cc1)Cn2cc(c3c2cccc3)/C=C\4/C(=O)N=C(N(C4=O)c5ccccc5)[O-] C08994668
c1cc(cc(c1)Br)S(=O)(=O)[N-]c2cccn3c2nc(n3)C4CCC4 C65284027
c1cc(ccc1c2nnc(n2CC(=O)N3CCO[C@@H]4[C@@H]3CCCC4)[S-])Cl C66447173
c1cc(c(cc1[N-]S(=O)(=O)C2CCCCC2)c3nnc4n3CCCCC4)F C66579008
C[C@@H]([C@H]1CC[C@H]2[C@@]1(CC[C@H]3[C@H]2CC=C4[C@@]3(CC[C@@H](C4)O)C)C)C(=O)[O-] C04024651
c1cc(cc(c1)F)[C@@H]2[C@@H]3CC=C[C@@H]3c4c(ccc(c4N2)Cl)C(=O)[O-] C04223037
c1cc(ccc1[C@@H]2[C@H]3CC=C[C@@H]3c4cc(cc(c4N2)Cl)C(=O)[O-])Cl C05447872
c1ccc(c(c1)[C@H]2[C@@H]3[C@@H]4CC[C@@H](C4)[C@@H]3c5cc(ccc5N2)C(=O)[O-])Cl C06045478
Cc1ccc(c(c1)C)NC2=NC(=O)/C(=C\c3ccc(cc3)C(=O)[O-])/S2 C07587332
c1cc(ccc1/C=C/c2[nH]c(=O)c3c4c(sc3n2)CCCC4)C(=O)[O-] C06619349
c1cc(cc(c1)Br)[C@@H]2[C@@H]3CC=C[C@@H]3c4cc(cc(c4N2)Cl)C(=O)[O-] C08377879
c1cc(cc(c1)Br)[C@H]2[C@@H]3CC=C[C@@H]3c4cc(cc(c4N2)Cl)C(=O)[O-] C08377898
c1cc(cc(c1)Cl)[C@H]2[C@@H]3CC=C[C@@H]3c4cc(cc(c4N2)Cl)C(=O)[O-] C08378158
C[C@@]1(CC[C@H]2[C@@H]([C@@H]1/C=C\3/C(=O)c4ccccc4N3)CC[C@@H]5[C@@]2(CC=CC5)C)C(=O)[O-] C12340244
Cc1ccc(cc1S(=O)(=O)NC23CC4CC(C2)CC(C4)C3)C(=O)[O-] C13305430
CC/C(=N\Nc1ccc(nn1)Cl)/c2cc(cc(c2[O-])Cl)Cl C19320837
c1ccc(cc1)n2c(c3c(n2)NC4=C([C@@H]3c5cccc6c5cccc6)C(=O)CCC4)[O-] C09331872
c1cc2c(cccn2)c(c1)n3c(nnc3[S-])c4cc(ccc4O)Cl C13571244
c1ccc2c(c1)c(c[nH]2)/C=N/n3c(nnc3[S-])c4ccc(cc4)Cl C06062599
Cc1ccc(cc1)c2nnc(n2CC(=O)NC3CCCCCCC3)[S-] C26538220
c1ccc2c(c1)ccc(c2/C=N/n3c(nnc3[S-])c4cccs4)O C28380068
COc1ccc(cc1)[C@H]2[C@@H]3CC=C[C@H]3c4cc(cc(c4N2)Cl)C(=O)[O-] C32121216
c1ccc(cc1)Nc2ccc(cc2)n3c(nnc3[S-])c4ccncc4 C05927478
c1cc(cc(c1)O)[N-]S(=O)(=O)c2cc(c(cc2Cl)Cl)Cl C32601909
c1cc(ccc1[N-]C2=NC(=O)/C(=C/c3cc(ccc3O)Cl)/S2)Br C15015486
Cc1cccc(c1)N2C(=C(C(=O)N[C@@]23CCC[C@@H](C3)c4ccc(o4)C)C#N)[S-] C33657741
CCCCc1ccc(cc1)N2C(=C(C(=O)N[C@@]23CCCC=C3)C#N)[S-] C33764778
CCCCc1ccc(cc1)N2C(=C(C(=O)N[C@]23CCCC=C3)C#N)[S-] C33764779
Cc1ccc(cc1)c2nc3cc(ccc3o2)N/C=C/4\C=CC(=O)C=C4[O-] C00354860
CC(C)(C)c1ccc(cc1)c2nnc(n2N/C=C/3\C=CC=CC3=O)[S-] C04475173
c1cc(ccc1[C@H]2[C@H]3[C@@H]4CC[C@@H](C4)[C@@H]3c5cc(ccc5N2)Cl)C(=O)[O-] C34776561
Cc1c(sc(n1)Nc2cc(c(cc2Cl)Cl)Cl)CC(=O)[O-] C36306703
CC(C)c1cc2c(c(c1OC)O)[C@]3(CCCC([C@H]3CC2)(C)C)C(=O)[O-] C35455416
Cc1ccc2c(c1)Cc3c(nc(nc3[S-])c4ccc(c(c4)O)OC)O2 C08684059
CCC1CCC2(CC1)NC(=O)C(=C(N2c3cc(ccc3C)C)[S-])C#N C39887082
Cc1ccc(cc1)C(=O)C2=C(C(=O)N[C@@H]2c3ccc(cc3)C(C)(C)C)[O-] C40116896
Cc1ccc(cc1)C(=O)C2=C(C(=O)N[C@H]2c3ccc(cc3)C(C)(C)C)[O-] C40116898
Cc1ccc(cc1F)C(=O)C2=C(C(=O)N[C@@H]2c3ccc(cc3)C(C)C)[O-] C40125396
c1ccc2c(c1)cccc2N3C(=C(C(=O)N[C@@]34CCCC=C4)C#N)[S-] C40144082
Cc1ccc(c(c1)C)N2C(=C(C(=O)N[C@]23CCC[C@@H](C3)c4ccc(o4)C)C#N)[S-] C40144131
c1ccc2c(c1)[C@](CCS2)(C(=O)[O-])Nc3ccccc3I C41790291
C[C@@]12CC[C@H]3[C@@H]([C@@H]1CC[C@@H]2O)CC[C@@H]4[C@]3(Cc5c(nc(c(c5C#N)C#N)[O-])C4)C C43740637
Cc1ccc(c(c1O)C)[N-]S(=O)(=O)c2ccccc2C(F)(F)F C47383617
Cc1cccc(c1C)[N-]C2=NC(=O)/C(=C\c3ccc(c(c3)OC)O)/S2 C16666323
c1ccc2c(c1)c(c(c(=O)o2)NC(=O)CC34CC5CC(C3)CC(C5)C4)[O-] C16525266
c1ccc2c(c1)/C(=C/3\C(=O)N=C(S3)[N-]c4ccc(cc4)Cl)/C(=O)N2 C12436953
c1cc(cc(c1)Br)[C@H]2[C@H]3CC=C[C@H]3c4c(ccc(c4N2)Cl)C(=O)[O-] C37613807
CCc1c(c(c(=O)n(c1c2ccccc2)c3ccccc3)/C(=N/O)/C)[O-] C18009687
CCc1ccc(s1)S(=O)(=O)/N=c/2\ccc-3cc(c([nH]c3c2)[O-])C C62191639
c1cc(cc(c1)O)c2nc(c3c(n2)Oc4ccc(cc4C3)Br)[O-] C06748433
CCc1cc2=C(N/C(=C/3\C=CC(=NC3=O)c4cccs4)/N=c2s1)[O-] C63579591
c1cc(sc1)c2ccc(c(=O)[nH]2)c3nc(c4c5c(sc4n3)CSCC5)[O-] C63579825
CC1(CC(=C2[C@H](C3=C(c4ccccc4C3=O)N=C2C1)c5cccc(c5)O)[O-])C C18155937
c1ccc2c(c1)c(c[nH]2)/C=C/3\C(=O)N=C(S3)[N-]c4ccccc4Cl C01857467
c1c(cc(c(c1I)[N+](=O)[O-])I)[O-] C04692002
c1ccc(cc1)N2C(=O)[C@H]3C4c5ccccc5C([C@H]3C2=O)(c6c4cccc6)C(=O)[O-] C00849889
CCCc1cc(sc1C)C(=O)N2[C@H]3CCCC[C@H]3C[C@H]2C(=O)[O-] C13225806
C[C@@H]1CCc2c(cc(s2)C(=O)N3C[C@@H](Oc4c3cccc4)C(=O)[O-])C1 C13434047
c1ccc(cc1)n2c3c(cn2)c(n(c(=S)n3)c4ccc(cc4)Cl)[O-] C20799481
Cc1ccc(o1)/C=C/2\C(=NC(=S)N(C2=O)c3ccc(c(c3)Cl)Cl)[O-] C22184949
CCn1c(c2ccc(cc2nc1=S)C(=O)N3c4ccccc4C[C@H]3C)[O-] C25585969
c1ccc(c(c1)S(=O)(=O)[N-]c2ccc(cc2)CC#N)Br C29967138
c1cc2c(c(c1)[O-])nc3n(c2=O)-c4ccc(cc4C3=O)I C03597694
c1ccc(cc1)c2c(n3ccsc3n2)/C=C/4\C(=NC(=S)S4)[O-] C05974726
c1cc(c(cc1F)F)/N=C/2\[N-]S(=O)(=O)c3cc(ccc3S2)F C06414270
CCOc1ccc(cc1/C=C/2\C(=NC(=S)S2)[O-])Br C02536816
c1ccc(cc1)n2c-3c(c4c(c2=O)c(=O)cc(o4)[O-])CCc5c3cccc5 C03957064
c1cc(n(c1)c2ccc(cc2)I)/C=C\C(=O)[O-] C33380942
Cc1cc(c(c(=O)o1)C2=Nc3ccccc3S[C@@H](C2)c4ccccn4)[O-] C00754334
c1cc(nc(c1)Br)[N-]S(=O)(=O)c2ccc(c(c2)F)F C35678946
c1ccc(c(c1)n2c(c3c(ccs3)nc2=S)[O-])Br C35698459
c1cc(c(c(c1)F)[N-]S(=O)(=O)c2cc(c(nc2)Cl)Cl)F C36139246
c1ccc(c(c1)C#N)S(=O)(=O)[N-]c2cc(ccc2F)Br C36752569
c1cc(ccc1C#N)S(=O)(=O)[N-]c2cc(ccc2F)Br C36752572
c1cc(ccc1C#N)S(=O)(=O)[N-]c2c(cc(cc2Br)F)F C37387555
c1cc(cc(c1)[N-]S(=O)(=O)c2ccc(cc2Br)F)C#N C37408665
c1ccc(c(c1)S(=O)(=O)[N-]c2ncc(s2)Br)Cl C37437356
c1cc(c(c(c1)F)C#N)[N-]S(=O)(=O)c2ccc(cc2Br)F C37575423
c1ccc(c(c1)F)S(=O)(=O)[N-]c2ccc(cc2Br)C#N C37982056
c1cc(c(cc1Br)F)[N-]S(=O)(=O)c2ccnc(c2)Cl C38008519
C[C@@H]1C(=CC(=N1)C)/C=C/2\C(=NC(=S)N(C2=O)c3cc(cc(c3)Cl)Cl)[O-] C38609962
C[C@H]1C(=CC(=N1)C)/C=C/2\C(=NC(=S)N(C2=O)c3cccc(c3Cl)Cl)[O-] C38610347
c1c(cc(n2c1ncc2[O-])I)I C39463463
C[C@@H]1C(=CC(=N1)C)/C=C\2/C(=NC(=S)N(C2=O)c3cccc(c3Cl)Cl)[O-] C39959943
C[C@@H]1C[C@@](CC(C1)(C)C)(C(=O)[O-])n2cc(ccc2=O)Br C41896966
c1ccc(c(c1)[N-]S(=O)(=O)c2c(ccs2)Br)F C42350459
Cc1cccc(c1[N-]S(=O)(=O)c2cc(cnc2)Br)C C43531925
c1cc2c(cc1c3c(c(=O)c4cc(ccc4o3)Br)[O-])OCCO2 C44602520
c1cc2cccnc2c(c1)[N-]S(=O)(=O)c3c(ccs3)Br C48440873
c1cc(sc1S(=O)(=O)/N=C(/c2cc(sc2)Br)\[O-])Cl C48461360
Cn1cc(cn1)c2nc3c(cc(cc3Br)Br)c(n2)[O-] C48623036
c1c(c(oc1c2ncc(s2)C(=O)[O-])Br)Br C50358888
Cc1c(c(n(n1)[C@]2(C[C@@H](CC(C2)(C)C)C)C(=O)[O-])C)Br C50594148
c1cc(c(cc1S(=O)(=O)[N-]c2ccc(c(c2F)F)F)C#N)Cl C55554935
Cc1cc(cc(c1)N(C)C(=O)c2ccc3c(c2)nc(=S)n(c3[O-])C)C C58426916
Cc1cc\2c(c(n1)[S-])C(=O)O/C2=C\c3ccc(o3)Br C34132147
Cc1ccc(c(c1)C)N2C(=O)/C(=C/c3ccc(s3)C)/C(=NC2=O)[O-] C59860470
Cc1cccc(c1C)N2C(=O)/C(=C\c3ccc(s3)C)/C(=NC2=O)[O-] C59860482
c1cc2c(cc1[N-]S(=O)(=O)c3ccc(c(c3F)F)F)ncs2 C60353912
c1cc(cc(c1)S(=O)(=O)[N-]c2ccc(c(c2)C(F)(F)F)F)C#N C60417587
c1cc(c(cc1[N-]S(=O)(=O)c2c(cc(cc2F)F)F)C#N)Cl C60442087
CCC1(CCN(CC1)C(=O)/C=C/c2ccc(s2)Br)C(=O)[O-] C62844748
CC(C)CS(=O)(=O)[N-]c1ccccc1I C66574996
c1cc(cc(c1)I)S(=O)(=O)/N=C(/[C@H]2CCC=CC2)\[O-] C67635046
CC(C)(C)[C@@H]1CCc2c(sc3c2c(ncn3)SCC(=O)[O-])C1 C01223118
c1cc(ccc1/C=C/2\C(=O)N(C(=S)S2)c3ccc(c(c3)Cl)F)C(=O)[O-] C09232308
Cc1ccsc1/C=N/n2c(nnc2[S-])c3ccccc3Cl C05982091
c1ccc(cc1)/C=C(/C=N/n2c(nnc2[S-])c3ccccc3Cl)\Cl C06192648
c1ccc(cc1)n2c(nnc2[S-])c3c(c4ccccc4s3)Cl C06190502
CC[C@H](C(=O)[O-])Sc1c2c3c(sc2nc(n1)C)C[C@H](CC3)C C20374869
CC[C@@H](C(=O)[O-])Sc1c2c3c(sc2nc(n1)C)C[C@H](CC3)C C20374871
C[C@@H]1CCc2c(sc3c2c(ncn3)SCC(C)(C)C(=O)[O-])C1 C20377043
Cc1c(nc(nn1)SCc2cc(cc(c2)Br)Br)[O-] C05177918
CCCc1nnc(n1c2ccccc2I)[S-] C20589833
Cc1cc(c(c(c1)Br)n2c(nnc2[S-])C)Br C20589902
C[C@H](c1ccc(cc1Cl)Cl)n2c(nnc2[S-])c3cccs3 C20591193
c1cc(ccc1F)S(=O)(=O)c2cnc3c(ccc(c3c2[O-])Cl)F C21657593
c1cc(ccc1F)S(=O)(=O)c2cnc3c(c2[O-])ccc(c3F)Cl C21657597
Cc1ccnc2c1nc(n2Cc3cc(c(c(c3)Cl)[O-])Cl)C4CC4 C26257518
Cc1ccsc1/C=N/n2c(nnc2[S-])c3ccc(cc3)Cl C01249247
c1cc(c(cc1F)[N-]S(=O)(=O)c2ccc(cc2Br)F)F C32926333
c1ccc(cc1)/C=C/C=N\n2c(nnc2[S-])c3ccc(cc3)Cl C02284373
c1cnc(nc1c2csc(n2)COc3cc(cc(c3)Cl)Cl)[S-] C01047814
c1cc(c(nc1)Cl)S(=O)(=O)[N-]c2ccc(cc2Cl)Br C35099258
c1ccc(c(c1)[N-]S(=O)(=O)c2cc(c(nc2)Cl)Br)Cl C35551156
Cc1ccc(cc1)CSc2[n-]c3cc(c(nc3n2)C)Br C06204557
Cc1ccc(cc1n2c(nnc2[S-])c3ccncc3)Br C37368725
Cc1ccc(cc1[N-]S(=O)(=O)c2ccccc2F)Br C37415471
c1c(c(sc1Cl)Cl)S(=O)(=O)[N-]c2ncc(s2)Br C37437446
c1cc(c(c(c1)Cl)/C=N/[N-]S(=O)(=O)c2ccc(cc2)Cl)F C00369507
C[C@@H](CCC(=O)[O-])[C@@H]1CC[C@@H]2[C@@]1(C(=O)C[C@H]3[C@@H]2CC[C@@H]4[C@@]3(CCC(=O)C4)C)C C06779983
C[C@H](CCC(=O)[O-])[C@H]1CC[C@H]2[C@@]1(C(=O)C[C@@H]3[C@@H]2CC[C@@H]4[C@@]3(CCC(=O)C4)C)C C39942671
Cc1cccc2c1nc(nc2[O-])/C(=C/c3ccc(cc3)OC(C)C)/Cl C40139798
c1cc2c(cc1[C@@H](C(C(F)(F)F)(F)F)Br)oc(n2)[O-] C40285831
c1cc2c(cc1[C@H](C(C(F)(F)F)(F)F)Br)oc(n2)[O-] C40285833
c1cc2c(cc1S(=O)(=O)[N-]c3cc(cc(c3)Cl)Cl)CCO2 C41231893
c1cc(c(c(c1)Cl)Cl)[N-]S(=O)(=O)c2ccc3c(c2)CCO3 C41231897
C[C@](c1ccccc1Br)(C(=O)[O-])n2ccc3c2cccc3 C41906848
c1cc(cc2c1cc(cc2)Br)O[C@]3(CCSC3)C(=O)[O-] C41948029
Cc1ccc(cc1[N-]S(=O)(=O)c2c(ccs2)Br)F C42350490
C/C(=C\c1cccn1c2ccc(cc2)I)/C(=O)[O-] C44223424
c1cc(c(c(c1)Cl)[N-]S(=O)(=O)c2cc(cnc2)Br)Cl C44244496
Cc1c(sc(n1)[S-])CC(=O)N2CCN(CC2)[C@@H](C)c3ccccc3Cl C44711388
c1ccc(cc1)N2C(=O)c3ccccc3[C@H](C24CCCCC4)C(=O)[O-] C45951722
c1ccnc(c1)Cc2nc3c(cc(cc3Br)Br)c(n2)[O-] C48606407
c1cc(cc(c1)Br)[N-]S(=O)(=O)c2ccc(c(c2)C#N)Cl C48652164
c1ccc2c(c1)c(n(c(=S)n2)Cc3cccc(c3)Br)[O-] C17072210
Cc1cc2cccc(c2nc1)S(=O)(=O)[N-]c3ccccc3Br C23371096
Cc1cc2cccc(c2nc1)S(=O)(=O)[N-]c3ccc(c(c3)Cl)F C23371264
CC(C)(C)c1ccc(cc1)/C=C/2\C(=NC(=S)N(C2=O)c3ccccc3F)[O-] C59136001
c1cc(cc(c1)[N-]S(=O)(=O)c2c(cc(cc2F)F)F)C3SCCS3 C60441829
CC1(CC2=C([C@@H](C3=C(c4ccccc4C3=N2)[O-])c5cccnc5)C(=O)C1)C C04648336
CCOc1ccc(cc1)[C@@H]2C(=C(N=C3C2=C(CCC3)[O-])SC)C#N C00459038
c1ccc(c(c1)/C=C/S(=O)(=O)[N-]c2ccc(c(c2F)F)F)Cl C66575124
C[C@]12CC[C@@H]3[C@H]([C@@H]1CC[C@@H]2O)CC[C@@H]4[C@@]3(CC=C(C4)CC(=O)[O-])C C03849753
c1ccc(c(c1)[C@@H]2[C@@H]3CC=C[C@@H]3c4cc(ccc4N2)C(=O)[O-])Cl C04044847
c1ccc(c(c1)[C@@H]2[C@H]3CC=C[C@@H]3c4cc(ccc4N2)C(=O)[O-])Cl C04044851
c1ccc(c(c1)[C@H]2[C@H]3CC=C[C@@H]3c4cc(ccc4N2)C(=O)[O-])Cl C04044853
c1cc(cc(c1)Cl)[C@@H]2[C@H]3CC=C[C@@H]3c4cc(ccc4N2)C(=O)[O-] C02488517
c1cc(ccc1C(=O)[O-])Nc2c3c4c(sc3ncn2)CCCC4 C05332639
c1ccc(c(c1)C(=O)c2cc3c4c(c2O)CCCN4CCC3)C(=O)[O-] C00518470
Cc1cccc2c1nc(s2)NC(=O)[C@H]3CC(=CC[C@H]3C(=O)[O-])C C06217826
c1ccc2c(c1)c3ccc(cc3o2)NC(=O)[C@@H]4CC=CC[C@@H]4C(=O)[O-] C00316455
Cc1ccc(c2c1N[C@H]([C@H]3[C@@H]2C=CC3)c4ccc(cc4)Cl)C(=O)[O-] C06715055
Cc1ccc(c(c1)Br)NC(=O)/C=C/c2ccc(cc2)C(=O)[O-] C13255266
c1cc(ccc1/C=N\n2c(nnc2[S-])c3ccc(cc3)Cl)O C01305816
CC1=C([C@@H](C(=C(N1)[S-])C#N)c2cccs2)C(=O)OC(C)(C)C C00495438
Cc1cc(c2c3c(c(cc(=O)[nH]3)[O-])sc2n1)c4ccc(cc4)Cl C05818174
COc1ccc(cc1NCc2cc(cc(c2[O-])Cl)Cl)Cl C21512935
Cn1c(c2ccc(cc2nc1=S)C(=O)NC3CCCCCCC3)[O-] C24600767
c1ccc(cc1)[C@H]2[C@H]3CC=C[C@@H]3c4cc(cc(c4N2)Cl)C(=O)[O-] C32121167
Cc1cccc(c1)[C@@H]2[C@@H]3CC=C[C@H]3c4cc(cc(c4N2)Cl)C(=O)[O-] C32121317
c1c(c(cc(c1Cl)Cl)Cl)Nc2nc(cs2)CC(=O)[O-] C33507675
c1ccc(cc1)N(c2ccccc2)C(=O)Nc3nnc(s3)[S-] C16488003
c1cc(ccc1[C@H]2[C@H]3CC=C[C@@H]3c4cc(ccc4N2)Cl)C(=O)[O-] C35534031
C[C@H](c1cccc(c1)S(=O)(=O)[N-]c2ccc(c(c2)Cl)Cl)O C35634385
c1ccc(c(c1)c2ccc3c4c(c(cc(=O)[nH]4)[O-])sc3n2)Cl C08783606
c1cc(cc(c1)C(=O)[O-])CNC(=O)/C=C/c2ccc(s2)Br C37716651
c1cc(ccc1N2C(=C(C(=O)NC23CCCCC3)C#N)[S-])Cl C00818320
c1ccc2c(c1)c(c[nH]2)/C=N/n3c(nnc3[S-])c4ccccc4F C06000053
c1cc(cc(c1)Cl)NS(=O)(=O)c2ccc3c(c2)nc(o3)[S-] C13142207
c1cc2c(cccc2O)c(c1)[N-]S(=O)(=O)c3cnc(s3)Cl C38107929
c1cc(ccc1c2ccc3c4c(c(cc(=O)[nH]4)[O-])sc3n2)Cl C08419264
CC1(Cc2c(n(c(n2)c3ccccc3)[O-])-c4c1c5ccccc5[nH]4)C C12384537
c1ccc(c(c1)c2cc(cc3n2c(cn3)[O-])I)O C39463378
CCc1ccc(cc1)N2C(=C(C(=O)NC23CCCCC3)C#N)[S-] C39887781
Cc1ccc(c(c1)[N-]C2=NC(=O)/C(=C/c3c([nH]nc3C)C)/S2)C C40114075
COC(=O)[C@H]1CSc2c(sc(n2)[S-])[C@@H]1c3ccc(cc3)O C40475833
c1cc(c(cc1Cl)Cl)[C@@H](CC2(CCCCC2)CC(=O)[O-])O C40940954
Cc1ccc(s1)[C@H](C(=O)[O-])Nc2cccc(c2)Br C41676200
C[C@@H](CC[C@H]1[C@]2(CCCC([C@H]2CC[C@@]1(C)O)(C)C)C)CC(=O)[O-] C43726289
c1ccc(cc1)[C@@H]2[C@@H]3CC=C[C@H]3c4cc(cc(c4N2)Cl)C(=O)[O-] C43769678
Cc1c(sc(n1)[S-])CC(=O)Nc2nc3c(s2)C[C@H](CC3)C C54131094
Cc1cccc(c1)n2c(c3c(c(c[nH]3)c4ccccc4)nc2=S)[O-] C57352346
Cc1cc2c(cc1C)N(C(=O)[C@@H](N2)C)Cc3ccc(cc3)C(=O)[O-] C57931070
Cc1cc(c(c(c1)Cl)Nc2nc(c(s2)CCC(=O)[O-])C)C C58004206
Cc1cs/c(=N\NC(=O)c2ccccc2)/n1c3cccc(c3)[O-] C58836836
c1cc(ccc1[C@H]2[C@H]3CC=C[C@H]3c4cc(cc(c4N2)F)F)C(=O)[O-] C59267140
Cc1ccc(cc1)[C@H]2C3=C(c4cc(ccc4CC3)OC)NC(=N2)[S-] C13572510
c1ccc(c(c1)C2=NN/C(=C\3/C=CC(=O)C=C3[O-])/O2)Br C30823693
Cc1ccc(s1)S(=O)(=O)/N=c\2/ccc-3cc(c([nH]c3c2)[O-])C C62159018
COc1cccc(c1)N/C(=C(\C#N)/c2nc3ccccc3s2)/[S-] C12600465
c1cc(cc(c1)/N=C\2/c3cc(ccc3NC2=O)Br)C(=O)[O-] C18029534
Cc1c2c(oc1C(=O)[O-])CC/C(=C/c3ccc(c(c3)Cl)O)/C2=O C67006376
c1cc(sc1)c2ccc(n2c3ccc(c(c3)Cl)Cl)CCC(=O)[O-] C01075794
CC\1(c2ccccc2N(/C1=C\C=N\c3cccc(c3)C(=O)[O-])C)C C04953409
Cc1ccccc1COc2ccc3ccccc3c2/C=C/C(=O)[O-] C11804341
Cc1cc(c(cc1Br)C(C)C)O[C@@H](C(C)C)C(=O)[O-] C11828412
Cc1ccccc1COc2ccc(cc2/C=C/C(=O)[O-])Br C11884408
C[C@H](c1ccc(o1)C(=O)[O-])Sc2ccc(cc2Cl)Cl C11892861
CCc1cc(c(c(c1)Br)OC(C)(C)C(=O)[O-])C(C)(C)C C11961289
Cc1ccc(cc1)c2ccc(n2c3ccc(cc3C)C)CCC(=O)[O-] C00094836
CC(C)c1ccc2c(c1)C(=O)C[C@H]3[C@@]2(CCC[C@]3(C)C(=O)[O-])C C14410655
c1ccc2c(c1)c3c(o2)sc(n3)C4=C(c5ccccc5C4=O)[O-] C03876906
Cc1ccc(c(c1)Cl)c2nnc(n2c3ccccc3)[S-] C05687728
CCc1c(scc1c2nnc(n2c3cccc(c3)C)[S-])C C06533565
Cc1ccccc1Cc2c(n3c4ccccc4nc3nc2[O-])C C18202690
CC(=O)c1ccc(c(c1)/N=C/c2cc(cc(c2[O-])Cl)Cl)Cl C17128855
CCCc1nnc(n1c2c(ccc(c2Cl)C)Cl)[S-] C20589624
c1cc(ccc1C(=O)[O-])SCc2ccc(c(c2)Br)F C21800002
c1cc(c(cc1Cl)Cl)CSc2nnc(s2)[S-] C05427143
Cc1cc(c(c(c1)C)Oc2ccc(cc2)C[C@H](C)C(=O)[O-])C C32180720
CC(C)(C)[C@@H]1CCc2c(sc3c2c4nnc(n4cn3)[S-])C1 C00442860
Cc1ccc(cc1)n2c(nnc2[S-])c3cccc(c3)Cl C36724593
c1c(cc(c(c1F)CCC2(CCCCC2)CC(=O)[O-])F)F C37364892
c1cc(c(cc1c2nc3ccc(cc3c(=O)n2[O-])Cl)Cl)Cl C05427677
CC(C)c1ccc2c(c1)CC[C@H]3[C@@]2(CCC[C@@]3(C)C(=O)[O-])C C04023707
C[C@@]1(CC[C@H]2C(=C1)CC[C@@H]3[C@@]2(CCC[C@@]3(C)C(=O)[O-])C)C=C C03947549
CC1=C/C(=C/2\C=C([N-]N2c3ccccc3)C(F)(F)F)/C(=O)C=C1 C33413600
Cc1ccccc1c2nnc(n2/N=C/C3CCCCC3)[S-] C06686824
C[C@H](c1ccc(cc1Cl)Cl)/N=C/2\C=CC3=NC(=NC3=C2)[O-] C39567637
Cc1c(sc2c1c(nc(n2)/C(=C\c3ccc4ccccc4c3)/C#N)[O-])C C40161162
c1cc(ccc1[C@H](c2ccc3c(c2)oc(n3)[O-])Br)Cl C40285466
C[C@H]1CCc2c(c(nn2c3cc(ccc3Cl)Cl)C(=O)[O-])C1 C41027384
Cc1ccc(cc1)[C@H]2[C@H](C(=NN2c3cc(ccc3C)C)C)C(=O)[O-] C41141804
CCC[C@](C)(C(=O)[O-])Oc1c(cc(cc1Cl)Cl)Cl C41937640
CC[C@@](C)(C(=O)[O-])Oc1cc(c(cc1Cl)Cl)Cl C41949160
c1ccc2c(c1)CC[C@@]2(C(=O)[O-])Oc3ccc(c(c3)Cl)Cl C41958079
Cc1ccccc1S[C@]2(CCCc3c2cccc3)C(=O)[O-] C41986889
C[C@@]1(CC[C@H]2C(=CC[C@H]3[C@]2(CCC[C@@]3(C)C(=O)[O-])C)C1)C=C C43409574
C/C(=C\c1ccc(cc1)OCc2ccc(c(c2)Cl)Cl)/C(=O)[O-] C44222895
c1cc(c(c(c1)Cl)Cl)c2[n-]c3cc(cnc3n2)Br C48580446
CC(C)c1cc(sc1N2CCSc3c2cccc3)C(=O)[O-] C49454545
CC(C)(C)c1cc(ccc1OC)c2ccc(c(n2)[S-])C#N C49904275
CC[C@@H](c1ccccc1)n2c(nnc2[S-])c3cccs3 C51629054
Cc1ccc(cc1)[C@](C)(C(=O)[O-])SCc2ccccc2C C54964496
CC(C)c1ccc(cc1)CC(C)(C)c2nc(cs2)C(=O)[O-] C57905123
Cc1c(c(nc(n1)SCc2ccccc2)[O-])Cc3ccc(cc3)Cl C12652855
Cc1ccc(c(c1)C)/C=C\2/C(=O)N=C(S2)[N-]c3ccccc3 C33293986
Cc1cc(c(c2c1nc(cc2C(=O)[O-])C(C)C)C)Br C62151930
CCc1ccc(c(c1)[N-]S(=O)(=O)c2ccc(s2)Cl)C C62190694
Cc1cc(ccc1OC2(CCCCC2)C(=O)[O-])Br C63062234
COc1ccc(cc1)[C@H]2C3=C(CCCC3=O)N=C4C2=C(c5c4cccc5)[O-] C04663900
Cc1ccc(cc1)c2c(sc3c2c(nc(n3)C(F)(F)F)[O-])C C66606452
CC(C)c1ccccc1NC(=O)[C@H]2CC=CC[C@@H]2C(=O)[O-] C00476475
CC(C)c1ccccc1NC(=O)[C@@H]2CC=CC[C@H]2C(=O)[O-] C00476474
C[C@H](c1ccccc1)NC(=O)[C@H]2[C@@H]3C[C@H]([C@@H]2C(=O)[O-])C=C3 C13153689
CC(C)c1ccc(cc1)C(=O)N[C@H](CC(=O)[O-])c2ccccc2 C13223997
c1ccc(c(c1)/C=C/C(=O)N[C@@H](CC(=O)[O-])c2cccs2)F C13388080
Cc1ccccc1/C=C/C(=O)N[C@H](CC(=O)[O-])c2cccs2 C13388606
c1cc(sc1)[C@@H](CC(=O)[O-])NC(=O)Cc2ccc(cc2)Cl C13389096
CC(C)Oc1ccc(cc1)[C@@H]([C@@H]2CC=CC[C@@H]2C(=O)[O-])O C20434896
CC(C)Oc1ccc(cc1)[C@H]([C@H]2CC=CC[C@@H]2C(=O)[O-])O C20434897
CC(C)Oc1ccc(cc1)[C@@H]([C@H]2CCCC[C@@H]2C(=O)[O-])O C20434902
c1ccc(c(c1)OCc2ccc(cc2)Cl)[P@](=O)(O)[O-] C20624346
CC[C@@H](c1ccccc1)C(=O)N[C@@H](c2ccccc2)C(=O)[O-] C22238865
Cc1ccccc1[C@H](C)NC(=O)[C@@H]2CCCC[C@@H]2C(=O)[O-] C35135277
C[C@@H](c1ccc(cc1)[N-]S(=O)(=O)c2ccc(s2)Cl)O C35188838
Cc1cc(c(c(c1)C)NC(=O)C[C@@](C)(C(C)C)C(=O)[O-])C C35206661
C[C@H](c1cccc(c1)[N-]S(=O)(=O)c2ccc(s2)Cl)O C35647511
CC(C)C[C@@](CC(=O)[O-])(c1cc(ccc1OC)Cl)O C36177170
c1cc2c(cc1F)sc(c2Cl)C(=O)NCCC(=O)[O-] C37411782
C[C@@H](c1ccc2c(c1)CCCC2)NC(=O)CCCC(=O)[O-] C37497284
C[C@H](c1ccc(s1)Cl)NC(=O)[C@@H]2CC=CC[C@@H]2C(=O)[O-] C37500810
C1CCCC(CC1)(CC(=O)NC(C2CC2)C3CC3)C(=O)[O-] C37792009
C1CCC(=CC1)CCNC(=O)[C@@H]2[C@H]3C[C@@H]([C@@H]2C(=O)[O-])C=C3 C05020818
C[C@H](c1ccccc1F)NC(=O)C[C@](C)(C(C)C)C(=O)[O-] C35148632
C[C@H](c1ccc(cc1)F)NC(=O)C[C@](C)(C(C)C)C(=O)[O-] C37496590
C[C@H](c1ccc(s1)Cl)NC(=O)C[C@](C)(C(C)C)C(=O)[O-] C37794008
C[C@@H](CC(=O)[O-])NC(=O)[C@@H](c1ccc(cc1)Cl)C(C)C C37412344
c1ccc(cc1)/C=C/[C@@H]2C(=C(C(=O)N2)[O-])C(=O)c3ccc(cc3)F C40124482
c1ccc(cc1)/C=C/[C@H]2C(=C(C(=O)N2)[O-])C(=O)c3ccc(cc3)F C40124483
CC[C@@H]1CCCC[C@@H]1NC(=O)CC2(CCCC2)CC(=O)[O-] C40224134
CC[C@H]1CCCC[C@@H]1NC(=O)CC2(CCCC2)CC(=O)[O-] C40224136
c1cc2c(cc1CCC3(CCCC3)CC(=O)[O-])CC(=O)N2 C40224510
c1cc2c(cc1c3ccc(n3CCO)C(=O)[O-])CCCC2 C41460900
Cc1ccccc1C(=O)NCC2(CCCCC2)CC(=O)[O-] C43413068
Cc1cccc(c1)C(=O)NCC2(CCCCC2)CC(=O)[O-] C43413083
C[C@](c1ccccc1)(C(=O)[O-])Nc2ccccc2COC C49514217
CCc1ccc(cc1)[C@H]2[C@H]([C@](CC(=C2C(=O)C)[O-])(C)O)C(=O)C C03903542
C[C@@H](c1ccc(cc1)/C=C/C(=O)[O-])NC(=O)CC(C)(C)C C49591697
C[C@@H](c1cccc(c1)/C=C/C(=O)[O-])NC(=O)CC(C)(C)C C49592262
C[C@H]1CCCC[C@H]1NC(=O)c2cccc(c2)/C=C/C(=O)[O-] C49593792
c1cc(cc(c1)C#CCCO)CSc2nccc(n2)[O-] C49623198
C[C@](CC(C)(C)OC)(C(=O)[O-])Sc1ccccc1O C50047634
C[C@@](CC(C)(C)OC)(C(=O)[O-])Sc1ccccc1O C50047636
c1cc(ccc1CNC(=O)c2ccc(s2)Cl)/C=C/C(=O)[O-] C51173415
CCc1ccccc1CNc2cccc(c2)[N-]S(=O)(=O)C C52200666
Cc1cc(ccc1N[C@@H](C)c2c(nc(s2)C)C)C(=O)[O-] C54529605
c1ccc(cc1)C/N=C\C2=C(/C(=C/c3ccccc3)/NC2=O)[O-] C04638189
Cc1ccccc1CCNC(=O)[C@@H]2CCCC[C@@H]2C(=O)[O-] C57601440
Cc1ccc(c(c1)C)[C@@H](C)NC(=O)CC(C)(C)CC(=O)[O-] C58115081
C[C@@H](CC(=O)N[C@@H](C)c1ccc(c(c1)Cl)Cl)CC(=O)[O-] C61835267
CC(C)(C)CCNc1ccc(c(c1)[N-]S(=O)(=O)C)F C61839392
c1ccc(cc1)/N=N/c2ccc(cc2)/N=C/c3cc(ccc3[O-])[N+](=O)[O-] C03864919
CC(C)(C)c1cc(cc(c1O)C(C)(C)C)/C=N/Nc2ccc(cc2)C(=O)[O-] C04064700
Cc1ccc(cc1)c2nc3cc(ccc3o2)/N=C/c4cc(ccc4[O-])[N+](=O)[O-] C00711602
Cc1c(c(c(c(c1Cl)C)[N+](=O)[O-])[O-])/C=N/c2ccc(c(c2)Cl)OC C03115302
c1ccc2c(c1)nc(s2)c3cccc(c3)/N=C/c4cc(ccc4[O-])[N+](=O)[O-] C04737651
Cc1cc(cc(c1)c2nc3cc(ccc3o2)/N=C/c4cc(ccc4[O-])[N+](=O)[O-])C C04754983
CC(C)c1ccc(cc1)OCc2ccc(cc2)c3nc(cs3)CC(=O)[O-] C05592474
CC(C)(C)c1cc(c(c(c1)Cl)O)/N=C/c2cc(cc(c2[O-])[N+](=O)[O-])Cl C01496900
CC[C@@H]1CN/C(=N\c2ccc(cc2)/C(=N/Nc3ccc(cc3)C(=O)[O-])/C)/S1 C08062877
Cc1cc(c2c(c1)c(cc3n2c(nn3)SCc4ccc(cc4)C(=O)[O-])C)C C00903017
Cc1cc(cc(c1O[C@H](C)c2ccc(o2)C(=O)[O-])C(C)(C)C)Br C11800301
CC(C)(C)c1ccc(cc1)Oc2ccc(cc2)C[C@H](c3cccs3)C(=O)[O-] C11803053
Cc1ccc(cc1C)Oc2ccc(cc2)C[C@H](c3cccs3)C(=O)[O-] C11804220
CC(C)(C)c1ccccc1Oc2ccc(cc2)C[C@@H](c3cccs3)C(=O)[O-] C11890830
CCc1ccc(cc1)Oc2ccc(cc2)C[C@@H](c3cccs3)C(=O)[O-] C11893995
Cc1ccc(c(c1)OCCOc2ccc(cc2)C(=O)[O-])C(C)(C)C C11946130
CCC(C)(C)c1ccc(cc1)Oc2ccc(cc2)/C=C\C(=O)[O-] C11958560
c1ccc2c(c1)ccc(c2Br)Oc3ccc(cc3C(=O)[O-])[N+](=O)[O-] C13179994
Cc1ccc(cc1)CCC2CCN(CC2)c3ccc(c(c3)C(=O)[O-])[N+](=O)[O-] C13279929
C/C(=N\Nc1c(c(nc(c1Cl)Cl)C(=O)[O-])Cl)/[C@@H]2C[C@H]3C[C@@H]2C=C3 C13458593
C=CCN\1C(=O)/C(=C/c2ccc(cc2)F)/S/C1=N\c3ccc(cc3)C(=O)[O-] C16929166
CCN\1C(=O)/C(=C/c2ccccc2Cl)/S/C1=N\c3ccc(cc3)C(=O)[O-] C16932114
CN\1C(=O)/C(=C/c2cccc3c2cccc3)/S/C1=N\c4ccccc4C(=O)[O-] C16934151
Cc1cc(c(c(c1)[N+](=O)[O-])[N-]S(=O)(=O)C(F)(F)F)C C03832533
Cc1c(c(nc(n1)SCc2ccccc2)[O-])Cc3ccc(cc3)OC(C)C C04884422
C/C(=C\c1ccccc1)/C=N/n2c(nnc2[S-])c3ccccc3Cl C20188597
Cc1c(c(nc(n1)SCc2c(cccc2Cl)Cl)[O-])CCC(C)C C05176493
Cc1cccc(c1)CSc2nc(c(nn2)Cc3ccc(cc3)Cl)[O-] C16777288
CC(=O)n1cc(c2c1cccc2)/C=C/c3cc4ccccc4c(c3)C(=O)[O-] C26947219
c1ccc2c(c1)-c3ccccc3C2COC(=O)N[C@H]4CCCCC[C@H]4C(=O)[O-] C32099080
Cc1ccc(c(c1)CSc2nc(c(c(n2)[O-])CCC(C)C)C)C C00477885
Cc1cccc(c1)CN2c3cc(ccc3Sc4ccccc4C2=O)C(=O)[O-] C03028816
CCCCCCn1c(c(c(c(c1=O)C#N)C)C(=O)c2cccc3c2cccc3)[O-] C38627172
CCCOC(=O)[C@H]1[C@@H](C=C[C@@H]([C@@H]1C(=O)[O-])c2ccccc2)c3ccccc3 C39372696
Cc1cc(nc(c1C(=O)[O-])SCC(=O)O[C@@H]2C[C@H](CC[C@@H]2C(C)C)C)C C39667836
CC[C@@H](C)n1c(c(c(c(c1=O)C#N)C)/N=N/c2ccc(cc2)c3ccccc3)[O-] C39870724
CCCCCn1c(c(c(c(c1=O)C#N)C)/N=N/c2ccc3ccccc3c2)[O-] C39870915
CCc1ccc(cc1)/N=N/c2c(c(c(=O)n(c2[O-])C3CCCCC3)C#N)C C39871533
Cc1c(ccc2c1oc(=O)c(c2[O-])/N=N/c3ccccc3)OCc4ccccc4 C44603995
CCc1c(nc(nc1[O-])SCc2c(oc(n2)c3cccc(c3)Cl)C)C C45924678
CCCCSc1nc2c(cc(cc2Cl)Cl)c(n1)[O-] C49068619
C[C@@H](C(=O)/N=c\1/[nH]c2ccccc2s1)Sc3nc(cc(n3)[O-])C(C)C C41627140
CCCc1cc(nc(n1)S[C@@H](C)C(=O)/N=c\2/[nH]c3ccccc3s2)[O-] C41627588
CC(C)c1ccc(cc1)OCC[C@@H](C2CCCCC2)C(=O)[O-] C57633274
Cc1ccc(cc1)O[C@H](CCc2ccc(cc2)C(C)C)C(=O)[O-] C57656667
Cc1ccccc1CC[C@@H](C(=O)[O-])Oc2ccc(cc2)C(C)C C57656755
c1cc2c(c(c1)Cl)s/c(=N\N=C\c3cc(cc(c3[O-])[N+](=O)[O-])Cl)/[nH]2 C30822890
CSc1nc(c2c3c(sc2n1)CCCC3)Nc4ccc(c(c4)C(=O)[O-])O C12211754
Cc1ccc(cc1)c2c(c(nc(n2)SCCOc3ccc(cc3)C)[O-])C#N C05238274
CCn1c(nnc1[S-])COc2ccc(cc2)C(C)(C)CC(C)(C)C C64871744
C(CN1C(=O)c2c(c(c(c(c2Cl)Cl)Cl)Cl)C1=O)C(=O)[O-] C00938064
c1cc2c(cc1S(=O)(=O)N3[C@H]4CCCC[C@H]4C[C@H]3C(=O)[O-])CCCC2 C13031993
c1ccc2c(c1)N(C[C@@H](O2)C(=O)[O-])C(=O)c3ccc(s3)Br C13434520
Cc1c(c2ccccc2n1C)[C@@H]3Cc4ccccc4N3C(=O)/C=C/C(=O)[O-] C01622306
Cc1c(c2ccccc2n1C)[C@H]3Cc4ccccc4N3C(=O)/C=C/C(=O)[O-] C01622304
c1cc2c([n-]c(n2)S(=O)(=O)Cc3ccc(cc3)Br)nc1 C02504037
c1cc(sc1C(=O)N2[C@H]3CCCC[C@@H]3C[C@H]2C(=O)[O-])Br C21016076
Cc1cc(c(c(=O)o1)C2=Nc3ccccc3S[C@H](C2)c4ccncc4)[O-] C22018180
c1cc(c(c(c1)Cl)[N-]S(=O)(=O)c2ccc3c(c2)OCCO3)Cl C28248203
Cc1c(c(n(n1)Cc2nnc(n2c3ccccc3)[S-])C)Br C05425052
Cn1cc(c2c1cccc2)/C=C/3\C(=NC(=S)N(C3=O)c4ccccc4F)[O-] C01249219
c1cc(cnc1)c2nnc(n2/N=C/c3ccc(cc3)Br)[S-] C01475345
Cc1c(cn(n1)C)n2c(nnc2[S-])[C@H]3C[C@H]3c4ccc(cc4)Cl C02792711
C[C@@H](c1cccc2c1cccc2)N3C[C@@]45C=C[C@@H](O4)[C@@H]([C@@H]5C3=O)C(=O)[O-] C34798024
c1cc(sc1C(=O)N2[C@@H]3CCCC[C@@H]3C[C@@H]2C(=O)[O-])Br C36859184
C[C@@H]1CCCN(C1)S(=O)(=O)c2cc(sc2Br)C(=O)[O-] C36983905
c1cc(c(cc1[N-]S(=O)(=O)c2c(nc3n2ccs3)Cl)F)F C37555291
CC1(Cc2c(sc(n2)[N-]S(=O)(=O)c3ccccc3)C(=O)C1)C C00795391
C1CCC(CC1)N2CCN(CC2)C(=O)[C@H]3[C@H](C4CCC3CC4)C(=O)[O-] C20160424
c1ccc(cc1)[C@H]2CCN(C2)/C(=N/C3=C[C@H]4C(=NC=NC4=O)C=C3)/[S-] C39940343
c1cc(=O)oc2c1cc(cc2)[N-]S(=O)(=O)c3cc(cc(c3)F)F C40555797
Cc1cc(c(c(c1)C)S(=O)(=O)[N-]c2nc3c(s2)CN(CC3)C)C C41572231
c1cc(c(c(c1)F)F)[N-]S(=O)(=O)c2cc(cnc2)Br C44244146
c1csc(n1)/N=C(/C(=C/c2cc(sc2)Br)/C#N)\[O-] C45110740
Cc1c(c(n(n1)C)Cl)S(=O)(=O)[N-]c2ccc(c(c2)Cl)F C47328624
Cc1ccc(s1)S(=O)(=O)/N=C(/c2cc(sc2)Br)\[O-] C48518264
c1c(cc(c2c1OCCO2)Br)/C=C/3\C(=NC(=S)S3)[O-] C48625078
c1ccc2c(c1)c(nn(c2=O)CC(=O)c3ccc(s3)Br)[O-] C50129251
Cc1cc(no1)/N=C(/C([C@@]2(C(C(C(O2)(F)F)(F)F)(F)F)F)(F)F)\[O-] C01777284
Cc1c(sc(n1)Cl)S(=O)(=O)[N-]c2ccc3c(c2)cccn3 C54108584
CCCCN1C(=O)[C@@]2(Cc3cc(ccc3N(C2)C)C)C(=NC1=S)[O-] C09089808
CCC[C@@H]1CCCN(CC1)C(=O)c2ccc3c(c2)nc(=S)n(c3[O-])C C58414742
Cc1ccc(cc1[N-]S(=O)(=O)C)C(=O)N2CC[C@H]([C@H]3[C@@H]2CCCC3)C C45905817
c1c(cc(c(c1Cl)S(=O)(=O)[N-]c2cnoc2)Cl)Br C60393598
CN1CCc2c(sc(n2)[N-]S(=O)(=O)C3=Cc4ccccc4CC3)C1 C60461779
CCSC1=NN2[C@@H](C3=C(CCCC3=O)N=C2[N-]1)c4cccc(c4)F C13127017
CC1(Cc2c(cc3c(n2)nc(=S)n(c3[O-])c4ccccc4)CO1)C C18058014
CCC[C@]1(CCCN(C1)C(=O)c2ccccc2I)C(=O)[O-] C62870194
CC1(CC(=C2[C@@H]([C@H]3C(=NC(=NC3=O)SC)N=C2C1)c4cccs4)[O-])C C39729860
CCSC1=NC(=O)[C@H]2[C@@H](C3=C(CCCC3=NC2=N1)[O-])c4ccc(cc4)F C39730859
COc1ccc(cc1)Cn2c(c3c(c4cccnc4s3)nc2=S)[O-] C15828868
c1ccc2c(c1)nc(s2)C3CCN(CC3)c4cnnc(c4Cl)[O-] C15115014
Cn1c2ccc(cc2sc1=O)[N-]S(=O)(=O)c3cc(ccc3F)F C46017804
C[C@@H]1C=C2C(=C(C(=N2)/C(=N/c3cc(cc(c3)F)F)/[O-])CN(C)C)S1 C65139134
C[C@H]1C=C2C(=C(C(=N2)/C(=N/c3c(cc(cc3F)F)F)/[O-])CN(C)C)S1 C65147757
Cc1ccc(c(c1)[N-]S(=O)(=O)c2cc3c(s2)CCN(C3)C(=O)C)C C65196114
Cc1cc(ccc1S(=O)(=O)[N-]c2nc3c(s2)C(=O)CCC3)Cl C66255234
C[C@H]1C[C@@H](CN(C1)C(=O)CSc2[n-]c3cc(cnc3n2)Cl)C C05310219
Cc1c(oc(n1)CSc2[n-]c3cc(cnc3n2)Br)C C66408580
c1cc(c(cc1[C@@H]2CN(CCO2)c3cnnc(c3Cl)[O-])Cl)F C66813997
Cc1ccc(c(c1)C)c2csc(n2)NC(=O)[C@@H]3CCCC[C@H]3C(=O)[O-] C01199905
Cc1ccc(cc1)c2csc3c2c(=O)[nH]c(n3)SCC(=O)[O-] C01290343
Cc1ccc(cc1NS(=O)(=O)c2ccc(s2)Cl)C(=O)[O-] C06623224
Cc1ccc(c(c1)F)NS(=O)(=O)c2cc(cc(c2C)C)C(=O)[O-] C08106110
COc1ccc(cc1)/C(=C/c2cc(ccc2O)Br)/C(=O)[O-] C11886619
CCc1c(sc(n1)c2cc(c(c(c2)Br)O)OC)C(=O)[O-] C11896641
C[C@H](c1ccc2ccccc2c1)NC(=O)CSCc3ccc(cc3)C(=O)[O-] C13062252
Cc1cc(cc(c1C)S(=O)(=O)N[C@@H]2CCSc3c2cccc3)C(=O)[O-] C13093948
Cc1ccc(cc1NC(=O)Cc2coc3c2cc4c(c3)CCC4)C(=O)[O-] C13169940
CC[C@@H]1CCc2c(cc(s2)C(=O)N[C@H](CC(=O)[O-])c3ccccc3Cl)C1 C13173258
c1cc(c(c(c1)Cl)/C=C/C(=O)N[C@H](CC(=O)[O-])c2ccc(cc2)Cl)Cl C13175548
CCc1ccc(cc1)[C@H](C)NC(=O)CSc2ccccc2C(=O)[O-] C13189647
c1cc(c(cc1C(=O)[O-])NC(=O)CSc2ccc(cc2F)F)Cl C13232060
Cc1ccc(cc1NC(=O)CSc2cc(ccc2F)F)C(=O)[O-] C13233056
c1c(c(cc(c1Cl)Cl)Cl)NC(=O)CC2(CCCC2)C(=O)[O-] C13253638
CC[C@@H]1CCc2c(cc(s2)C(=O)N[C@@H](CC(=O)[O-])c3cccs3)C1 C13388649
CC[C@@H]1CCc2c(cc(s2)C(=O)N[C@H](CC(=O)[O-])c3cccs3)C1 C13388652
Cc1ccc(cc1C)SCC(=O)NCCc2ccc(cc2)C(=O)[O-] C13442022
Cc1ccc(cc1)CSCC(=O)NCCc2ccc(cc2)C(=O)[O-] C13442379
c1cc(ccc1CCNC(=O)c2ccc(cc2)I)C(=O)[O-] C13442490
Cc1ccc(cc1)S[C@H](C)C(=O)NCCc2ccc(cc2)C(=O)[O-] C13443242
Cc1ccc(c(c1)SCC(=O)NCCc2ccc(cc2)C(=O)[O-])C C13443251
CC(C)[C@H](c1ccccc1)NC(=O)C[C@](C)(c2ccccc2)C(=O)[O-] C13468916
CC(C)[C@H](c1ccccc1)NC(=O)CC2(CCCCCC2)C(=O)[O-] C13468949
Cn1c2ccccc2c(c1Cl)/C=C(/C(=O)[O-])\NC(=O)c3ccccc3 C01571455
Cc1cc(nc(n1)SCC(=O)NC23CC4CC(C2)CC(C4)C3)[O-] C12311537
Cc1ccccc1NS(=O)(=O)c2ccc(cc2Br)C(=O)[O-] C20565584
c1ccc(cc1)c2cc3c(s2)ncnc3SCc4cc([nH]n4)[O-] C28165534
Cc1cccc(c1)[C@@H]2C[C@H](CN(C2)C(=O)NCc3ccccc3)C(=O)[O-] C34708578
C[C@H](C(=O)Nc1ccc(s1)C(=O)[O-])Sc2ccc(cc2)Cl C35425934
c1ccc(cc1)/C=C/C=C(\C(=O)[O-])/SCC(=O)Nc2ccc(cc2)F C37117768
C[C@H](c1ccc(cc1)I)Nc2cc(ccc2F)C(=O)[O-] C37305148
c1ccc(cc1)C[C@@H](CC(=O)[O-])C(=O)NCC23CC4CC(C2)CC(C4)C3 C04698255
Cc1cc(ccc1NS(=O)(=O)c2ccc(s2)C(=O)[O-])Br C38058478
Cc1ccccc1NC(=O)[C@H](C)Sc2nc3c(c(n2)[O-])CSC3 C41606743
c1cc(c(c(c1NC(=O)CSc2nc3c(c(n2)[O-])CCCC3)F)F)F C41628272
CCCCCC[C@](C)(C(=O)[O-])Nc1ccc(cc1Br)C C41750144
CCCCCC[C@](C)(C(=O)[O-])Nc1c(cc(cc1Cl)Cl)Cl C41770036
c1ccc(cc1)[C@@](C2CC2)(C(=O)[O-])Nc3ccccc3I C41790463
C[C@@H](c1ccc(s1)Cl)NC(=O)N2CCCC[C@H]2CC(=O)[O-] C49147678
CC(C)c1csc(n1)Nc2c(cc(cn2)Br)C(=O)[O-] C50044059
Cc1ccc(cc1)[C@H]2/C(=C(\C(=O)OC)/[O-])/C(=NC(=S)N2)c3cccs3 C52538482
Cc1c(sc(n1)[S-])CC(=O)NCCc2c(cccc2Cl)Cl C54197425
c1cc2c(cn[nH]2)c(c1)[N-]S(=O)(=O)c3cc(ccc3Cl)C(F)(F)F C54293871
Cc1ccc(c(c1)NS(=O)(=O)c2cc(cc(c2C)F)C(=O)[O-])C C60800179
CC(C)[C@@H]1CC(=O)Nc2c1sc(c2c3ccc(cc3)OC)C(=O)[O-] C61718886
CC(C)(CC(=O)Nc1c(cc(cc1Cl)Cl)Cl)CC(=O)[O-] C61826568
Cc1ccc2c(c1)[nH]cc2C(=O)/C(=C/c3ccc(cc3)C(=O)[O-])/C#N C63412950
CC1CCN(CC1)c2ccc(cc2NC(=O)c3ccccc3)C(=O)[O-] C64820594
CCCn1c2ccsc2c(c(c1=O)C(=O)Nc3ccc(c(c3)F)C)[O-] C65215483
COc1cc(ccc1O)C(=O)/C=C/c2ccc(cc2)C(=O)[O-] C08322723
Cc1ccccc1SCC(=O)N[C@@H](CC(=O)[O-])c2ccccc2Cl C13173046
Cc1ccccc1SCC(=O)N[C@H](CC(=O)[O-])c2ccccc2Cl C13173047
CSc1ccc(cc1)/C=C/C(=O)N[C@H](CC(=O)[O-])c2ccc(cc2)F C13177216
Cc1ccc(cc1)[C@H](CC(=O)[O-])NC(=O)/C=C/c2ccccc2 C13178572
CCCCCC(=O)N[C@H](CC(=O)[O-])c1ccccc1Cl C13259008
c1cc(sc1)CSCC(=O)NCCc2ccc(cc2)C(=O)[O-] C13443167
Cc1ccccc1SCC(=O)N[C@H](CC(=O)[O-])c2cccs2 C13453800
CCC[C@@H](c1ccccc1)NC(=O)C[C@@H](c2ccccc2)C(=O)[O-] C13468018
COc1cc(cc(c1)OC)/C=C(/c2ccc(cc2)O)\C(=O)[O-] C17175935
c1cc(c(cc1Cl)Cl)C(=O)NCCCCCC(=O)[O-] C20005949
c1ccc(cc1)[C@H](C(=O)[O-])NC(=O)CCCc2cccs2 C20009741
Cc1ccc(cc1F)Nc2nnc(s2)SCC(=O)[O-] C20582938
CC(C)[C@@H](c1cccs1)NC(=O)CC2(CCCCC2)C(=O)[O-] C29010955
CC(C)[C@@H](c1cccs1)NC(=O)CC(C)(C)CC(=O)[O-] C29010963
CCc1ccc(cc1)[C@H](C(C)C)NC(=O)c2ccc(nn2)[O-] C32741323
CC(C)C[C@H](C(=O)[O-])NC(=O)C(C)(C)CSc1ccccc1 C33462223
CCCC[C@@H](C(=O)[O-])NC(=O)C1CCC(CC1)C(C)(C)C C35095373
COc1ccc(cc1[C@H](CCCCC(=O)[O-])O)I C35325055
CCCCC1CCC(CC1)C(=O)N[C@@H](C(=O)[O-])C(C)(C)C C35390326
c1ccc(cc1)SCCCC(=O)Nc2ccc(s2)C(=O)[O-] C35424890
c1ccc(c(c1)SCC(=O)NCCCCCC(=O)[O-])Cl C36965538
c1cc(cc(c1)Br)/C=C/C(=O)NCCCCCCC(=O)[O-] C37411248
c1c(c2c(s1)CCCC2)C(=O)NCCCCCCC(=O)[O-] C37411262
CCC1CCC(CC1)CNC(=O)CC(CC)(CC)C(=O)[O-] C37905001
CCC1CCC(CC1)CNC(=O)C[C@@](C)(C(C)C)C(=O)[O-] C37905036
C[C@@H](CCC(C)C)NC(=O)CC1(CCCCC1)CC(=O)[O-] C35055590
C[C@H](c1ccc(cc1)CC(C)C)NC(=O)c2ccc(nn2)[O-] C32966491
C[C@H]1CCC[C@H]([C@@H]1C)NC(=O)N(CCC(=O)[O-])C(C)(C)C C40557188
CC(C)(C)N(CCC(=O)[O-])C(=O)Nc1cccc(c1F)F C40605202
Cc1cccc(c1)NC(=O)CSc2ccc(cn2)C(=O)[O-] C41666851
C[C@H](C(C)(C)C)N(C)C(=O)N[C@@H](C1CCCCC1)C(=O)[O-] C42782781
c1ccc2c(c1)nc(s2)NCC3(CCCCC3)CC(=O)[O-] C43413615
c1cc(c(cc1CCCC(=O)Nc2[n-]ncn2)Cl)Cl C48572185
c1cscc1CCNC(=O)CC2(CCCCC2)CC(=O)[O-] C49154175
CC(C)c1ccccc1NCc2nc(cs2)CCC(=O)[O-] C49914053
CC[C@H](C1CCCCC1)NC(=O)C[C@@](C)(C(C)C)C(=O)[O-] C52336591
C[C@@H](C1CCCC1)Nc2ccc(c(c2)[N-]S(=O)(=O)C)F C54079852
CCc1ccc(cc1)[C@@H](CC(=O)NC2CCCCC2)C(=O)[O-] C57631757
CCCC[C@H](C)C(=O)NC[C@H](CC(=O)[O-])c1ccc(cc1)Cl C58840514
CCN([C@@H](C)CC(=O)[O-])C(=O)Nc1cc(ccc1F)Cl C61213536
CC[C@@H](c1ccc(cc1)Br)NC(=O)CC(C)(C)CC(=O)[O-] C61826689
C[C@H](CC(=O)N[C@H](c1ccc(cc1)Cl)C(C)C)CC(=O)[O-] C61835578
C[C@H](CC(=O)N[C@@H](c1ccc(cc1)Cl)C(C)C)CC(=O)[O-] C61835579
CCCC[C@@H](C(=O)[O-])NC(=O)CCCc1ccc(cc1C)C C62457303
CCC[C@H](C(=O)[O-])NC(=O)CCCc1c(cc(cc1C)C)C C62458791
Cc1cc(c(c(c1C)CCCC(=O)N[C@@H](C(C)C)C(=O)[O-])C)C C62459333
Cc1cc(c(c(c1C)CCCC(=O)N[C@H](C(C)C)C(=O)[O-])C)C C62459337
CC[C@H](C)CN(C)C(=O)Nc1c(c(c(s1)C)C)C(=O)[O-] C62827753
CCC[C@H](C)N(C)C(=O)Nc1c(c(c(s1)C)C)C(=O)[O-] C62827897
c1ccc(cc1)[C@@H]([C@@H](C(=O)[O-])O)Sc2ccccn2 C02551763
C1CCC(CC1)(C(=O)[O-])NC(=O)C23CC4CC(C2)CC(C4)C3 C04205305
c1ccc(c(c1)CSCCNC(=O)c2cccnc2[S-])F C11407955
c1ccc(cc1)C2(CC2)CNC(=O)c3cccnc3[S-] C11750828
c1ccc2cc(ccc2c1)C(=O)NC3(CCCCC3)C(=O)[O-] C13168201
C[C@@H]1C[C@@H]1C(=O)N[C@@H](CC(=O)[O-])c2ccccc2Cl C13172698
c1ccc(cc1)/C=C(/c2ccccc2)\C(=O)NCC(=O)[O-] C20200228
CCC(CC)(Cc1[nH]c2cc(c(cc2n1)F)F)C(=O)[O-] C35412411
CC[C@@](CC(=O)[O-])(c1ccc(s1)Br)O C36176094
c1cc(sc1[C@H](CCCC(=O)[O-])O)Br C36176101
CCc1ccc(s1)CNC(=O)c2cccnc2[S-] C36391195
Cc1cc(c(c(c1)Cl)NC(=O)CSCC(=O)[O-])C C37116634
c1c2c(sc1C(=O)NC3(CCCCCC3)C(=O)[O-])CCC2 C37367103
Cc1cccc(c1C)C(=O)NC2(CCCCCC2)C(=O)[O-] C37367125
c1ccc(c(c1)C#CCO)S(=O)(=O)[N-]c2cccc(c2)F C37577906
CCC[C@](C)(C(=O)[O-])Nc1ccccc1Br C37959703
c1ccc(c(c1)N[C@@H]([C@@H]2CCOC2)C(=O)[O-])Br C37959850
CC(C)CC[C@](C)(C(=O)[O-])Nc1cccc(c1)Br C37960582
C[C@H]1CCCC[C@@H]1NC(=O)CC2(CCCC2)CC(=O)[O-] C40215528
c1cc(c(cc1[C@@H](CC2(CCCC2)CC(=O)[O-])O)F)F C40225108
C[C@H]1CCC[C@@](C1)(C(=O)[O-])Nc2nc3ccccc3s2 C41035227
Cc1cc(cc(c1)C(=O)N[C@@]2(CCCC[C@@H]2C)C(=O)[O-])C C41037048
Cc1ccc(c(c1)C(=O)N[C@@]2(CCCC[C@@H]2C)C(=O)[O-])C C41037304
Cc1ccccc1NC2(CCC(CC2)C(C)(C)C)C(=O)[O-] C41656685
Cc1ccc(c(c1)Br)N[C@](C)(CC(C)C)C(=O)[O-] C41750048
CCC(CC)(C(=O)[O-])Nc1ccc(cc1Br)C C41750114
CCC(CC)(C(=O)[O-])Nc1ccccc1SC(F)F C41752860
CC(C)c1ccccc1N[C@](C)(c2ccccn2)C(=O)[O-] C41753125
CCCC(CCC)(C(=O)[O-])Nc1ccc(c(c1F)F)F C41753215
C[C@@H]1C[C@](CC(C1)(C)C)(C(=O)[O-])Nc2cc(ccc2F)F C41753287
Cc1ccc(c(c1)N[C@@]2(C[C@H](CC(C2)(C)C)C)C(=O)[O-])C C41758375
CC[C@@H](C)C[C@](CC)(C(=O)[O-])Nc1cc(ccc1C)C C41758393
CCc1cccc(c1)N[C@@]2(C[C@H](CC(C2)(C)C)C)C(=O)[O-] C41766400
c1ccc(c(c1)c2nnc(n2CCCCO)[S-])Cl C44551447
Cc1c(sc(n1)[S-])CC(=O)NCCc2cccs2 C48390870
Cc1c(sc(n1)[S-])CC(=O)NCC#Cc2ccccc2 C49346800
CC(C)(C)CNC(=O)c1ccc(cc1F)/C=C/C(=O)[O-] C49594698
C[C@@H]([C@@H](c1ccc(c(c1)Br)F)O)C(=O)[O-] C52258899
C[C@@H](CNC(=O)c1cc2cc(ccc2s1)F)C(=O)[O-] C54310752
c1ccnc(c1)CC/[NH+]=C(/c2cccnc2[S-])\[S-] C01491483
Cc1cc(c(c(c1)C)CCC(C)(C)NC(=O)C(=O)[O-])C C57574235
Cc1cccc(c1C)NC(=O)[C@@H](C)S[C@@H](C)C(=O)[O-] C58253896
c1ccc2c(c1)cccc2NC(=O)CC[C@@H]3CCC[N-]C3 C36757017
CCc1cccc(c1NC(=O)CC[C@@H]2CCC[N-]C2)CC C36757042
c1ccc(c(c1)CCNC(=O)CC[C@@H]2CCC[N-]C2)F C36757092
CC(=O)[C@@H]1[C@@H](C(=C(C[C@]1(C)O)[O-])C(=O)C)c2ccccc2F C13617577
c1csc2c1[C@H](CCC2)NC(=O)CC3(CCCC3)C(=O)[O-] C61362035
C[C@H](CCc1ccc2c(c1)CCCC(=O)N2)CC(=O)[O-] C61829356
c1cc(ccc1CO)OCc2cc(ccc2F)C(=O)[O-] C62763834
CC[C@H]1CC[C@@H]([C@@H](C1)Oc2cccc(c2)CO)C(=O)[O-] C62764126
CC[C@@H](Cc1c(cc(c(c1I)N)I)I)C(=O)[O-] C03830949
Cc1ccc(cc1)[C@H]2C3=C(C[C@H](CC3=O)c4cccc(c4)Br)Nc5ccccc5N2C(=O)CCC(=O)[O-] C00717165
Cc1c2cc3c(coc3c(c2oc(=O)c1CC(=O)N[C@@H](Cc4ccc(cc4)Cl)C(=O)[O-])C)C(C)(C)C C02120891
CC(=O)[C@@H]1CC[C@@H]2[C@@]1(CC[C@@H]3[C@H]2CCC4=C/C(=N/OCC(=O)NCc5ccc(cc5)C(=O)[O-])/CC[C@]34C)C C12662703
CC(C)Cn1c(=O)c2c3c(sc2nc1SCC(=O)Nc4ccc(cc4)/C=C/C(=O)[O-])CCCC3 C13413760
C[C@H]1c2ccccc2Cn3c1c4c(c3)C(=O)c5c(cccc5O[P@@](=O)([O-])OCc6ccccc6)C4=O C05766249
c1ccc(cc1)[C@@H]2CC(=NN2c3ccc(cc3)/C=C\4/C(=O)N(C(=S)S4)CC(=O)[O-])c5ccccc5 C16712705
CC[C@@H](C(=O)[O-])Oc1ccc(cc1)/C=C/2\C(=O)N(C(=S)S2)NC(=O)c3ccc(cc3Cl)Cl C16907442
CC(C)(C)c1ccc(cc1)[C@@H]2CC(=C(C(=O)C2)/C=N/CCN3CCN(CC3)C(=O)Nc4ccccc4)[O-] C19840953
CCc1ccc2c(c1)sc(n2)N3[C@@H](C(=C(C3=O)[O-])C(=O)c4ccco4)c5ccc(cc5)Br C08741003
C[C@H]1Cc2cc(ccc2O1)C(=O)C3=C(C(=O)N([C@@H]3c4ccc(cc4)C(C)(C)C)CCCN5CCOCC5)[O-] C19938485
C[C@@H]1Cc2cc(ccc2O1)C(=O)C3=C(C(=O)N([C@H]3c4ccc(cc4)C(C)(C)C)CCCN5CCOCC5)[O-] C19938486
c1ccc(c(c1)CN2CCc3c2ccc(c3)/C=C/4\C(=NC(=S)N(C4=O)c5ccc(cc5)Cl)[O-])Cl C02605351
CC1(CC(=O)C(C(=O)C1)[C@H](c2ccc(cc2)OC)C\3=C(CC(C/C3=N\Cc4ccc(cc4)Cl)(C)C)[O-])C C12694017
C[C@]12CC[C@@H]3[C@H]([C@H]1CC[C@]2(C)O)CCC4=C/C(=N/OCC(=O)NCc5ccc(cc5)C(=O)[O-])/C=C[C@]34C C12859431
Cc1ccc(c(c1)C(=O)C2=C(C(=O)N([C@@H]2c3ccc(cc3)OCC=C)c4nc(c(s4)C(=O)C)C)[O-])C C33700980
C[C@@H]1Cc2cc(ccc2O1)C(=O)C3=C(C(=O)N([C@H]3c4cccc(c4)Br)CCc5ccccc5)[O-] C09471304
CCCOc1ccc(cc1)C(=O)C2=C(C(=O)N([C@H]2c3cccs3)c4nc5ccc(cc5s4)Cl)[O-] C34930461
CCCOc1ccc(cc1)C(=O)C2=C(C(=O)N([C@@H]2c3ccc(cc3)O)c4nc5ccc(cc5s4)Cl)[O-] C34930466
C[C@]12CC[C@@H]3[C@@H]([C@@H]1CC[C@]2(C)O)CCC4=C/C(=N/OCC(=O)N[C@@H](c5ccccc5)C(=O)[O-])/C=C[C@]34C C35361496
Cc1cccn2c1nc(c2C)C(=O)C3=C(C(=O)N([C@H]3c4ccc(c(c4)Cl)Cl)c5nccs5)[O-] C35483655
Cc1cccn2c1nc(c2C)C(=O)C3=C(C(=O)N([C@@H]3c4ccc(c(c4)Cl)Cl)c5nccs5)[O-] C35483657
Cc1cccn2c1nc(c2C)C(=O)C3=C(C(=O)N([C@@H]3c4ccc(cc4)C(C)(C)C)CCc5ccccc5)[O-] C35484833
CC[C@@H](C)c1ccc(cc1)N2C(=O)/C(=C\c3cn(c4c3cccc4)Cc5ccc(cc5)Cl)/C(=O)N=C2[O-] C36550896
Cc1c(c(=O)n(c(c1C(=O)c2c(c3c(s2)cc(cc3Cl)Cl)Cl)[O-])CCCOC(C)C)C#N C38621583
C[C@@H](C12CC3CC(C1)CC(C3)C2)NC(=O)CSc4nc5cc(ccc5c(=O)n4CC(C)C)C(=O)[O-] C13048892
Cc1ccc(cc1)[C@H]2C(=C(C(=O)N2c3nnc(s3)SCc4ccccc4)[O-])C(=O)c5ccccc5 C39835132
Cc1ccc(cc1)CSc2nnc(s2)N3[C@@H](C(=C(C3=O)[O-])C(=O)c4ccc(o4)C)c5ccc(cc5)C C39835241
CCc1ccc2c(c1)sc(n2)N3[C@@H](C(=C(C3=O)[O-])C(=O)c4ccc5c(c4)OCCO5)c6cccs6 C39848801
CCSc1nnc(s1)N2[C@@H](C(=C(C2=O)[O-])C(=O)c3ccc(cc3)Br)c4cccs4 C39999904
Cc1ccc(cc1F)C(=O)C2=C(C(=O)N([C@H]2c3cc(c(c(c3)C(C)(C)C)O)C(C)(C)C)CCCO)[O-] C40053817
c1ccc(cc1)COc2cccc(c2)[C@@H]3c4c([nH]nc4C(=O)N3Cc5ccco5)c6cc(ccc6[O-])Cl C39898785
CCOc1cc(ccc1O)[C@@H]2c3c([nH]nc3C(=O)N2Cc4ccccc4Cl)c5cc(ccc5[O-])Cl C39898981
Cc1ccccc1NC(=O)CSc2nnc(s2)[N-]C3=NC(=O)/C(=C/c4ccc(cc4)Cl)/S3 C54201821
Cc1c(noc1[N-]S(=O)(=O)c2ccc(cc2)/N=c\3/c-4c(ss3)C(Nc5c4cccc5)(C)C)C C58823643
c1ccc2c(c1)CCC3=C2N=c4n(c(=O)/c(=C\c5cccc(c5)OCC(=O)[O-])/s4)[C@@H]3c6cccs6 C59104061
C=CCc1cc(ccc1OCc2ccc3c(c2)OCO3)/C=C/4\C(=NC(=S)N(C4=O)c5ccccc5F)[O-] C59136345
c1ccc(cc1)CCN2c3ccc(cc3/C(=N/[N-]S(=O)(=O)Cc4ccccc4)/C2=O)Br C59151311
C=CCOc1ccc(cc1Br)/C=C\2/C(=NC(=O)N(C2=O)c3ccc(cc3)Br)[O-] C59198134
Cc1cccc(c1)Cn2cc(c3c2cccc3)/C=C/4\C(=NC(=O)N(C4=O)c5ccc(cc5)Br)[O-] C33352621
CCO/C(=C/1\C(=O)/C(=C/c2ccc(o2)N3CCOCC3)/S\C1=N/c4ccc(cc4)Br)/[O-] C59247409
CCCN\1C(=O)/C(=C\c2cc(ccc2OCC(=O)[O-])Br)/S/C1=N\c3ccc(cc3)OC C33294024
CCCOc1ccc(cc1OC)/C=C/2\C(=NC(=O)N(C2=O)c3ccc(cc3)C45CC6CC(C4)CC(C6)C5)[O-] C59860798
CCOC(=O)c1ccc(cc1)N2C(=O)[C@@H]3[C@H](c4c(nc(s4)[S-])S[C@@H]3C2=O)c5ccc(cc5)OC C13149281
CCOc1ccc(cc1)[C@@H]2[C@@H]3C(=NC(=NC3=O)SCc4ccccc4F)N=C5C2=C(CC(C5)(C)C)[O-] C39730393
COc1ccc(cc1)CN2C(=O)/C(=C/c3ccc4c(c3)CCN4Cc5ccccc5Cl)/C(=O)N=C2[O-] C02398444
Cc1cc(c(n1c2ccc(c3c2cccc3)Br)C)/C=C/4\C(=O)N=C(N(C4=O)Cc5ccco5)[O-] C09012275
CCCCCN1c2ccccc2[C@@H](C(=C1[O-])C(=O)/N=c/3\[nH]c(cs3)c4ccc(cc4)Br)O C64137010
Cc1ccccc1Cn2cc(c3c2cccc3)/C=C\4/C(=O)N=C(N(C4=O)c5ccc(c(c5)Cl)OC)[O-] C08742522
CCc1ccc(cc1)[C@@H]2C(=C(C(=O)N2Cc3cccc(c3)OC)[O-])S(=O)(=O)c4ccc(cc4)Cl C64558525
C[C@]12CC[C@@H]3[C@@H]([C@@H]1CC[C@@H]2OC(=O)CCC(=O)N[C@@H](c4ccccc4)C(=O)[O-])CCC5=CC(=O)CC[C@]35C C08917964
CCCCN1c2ccc(cc2/C(=C/3\C(=O)N(C(=S)S3)CCCCCC(=O)[O-])/C1=O)Br C16733279
Cc1ccc(cc1C)N2C(=O)/C(=C/c3cc(n(c3C)c4ccc(cc4)Br)C)/C(=NC2=S)[O-] C08997244
c1cc(ccc1[C@@H]2C(=C(C(=O)N2CCCN3CCOCC3)[O-])C(=O)c4ccc(cc4)F)Br C20171432
c1ccc(c(c1)[C@@H]2C(=C(C(=O)N2CCCN3CCOCC3)[O-])C(=O)c4cc(ccc4O)Br)F C20309081
C[C@@H]1Cc2cc(ccc2O1)C(=O)C3=C(C(=O)N([C@@H]3c4cccc(c4)Br)CCCn5ccnc5)[O-] C09312782
Cc1nnc(s1)N2[C@H](C(=C(C2=O)[O-])C(=O)c3ccc4c(c3)C[C@@H](O4)C)c5ccc(cc5)Br C09330020
c1ccc2c(c1)CCCN2S(=O)(=O)c3ccc(cc3)[N-]S(=O)(=O)c4ccc(s4)Br C20533690
C=CCOc1cccc(c1)[C@@H]2C(=C(C(=O)N2c3ccc(cc3)Cl)[O-])S(=O)(=O)c4ccc(cc4)Cl C27333004
Cc1cc(c2c(c1)sc(n2)N3[C@H](C(=C(C3=O)[O-])C(=O)c4cc5ccccc5o4)c6ccc(cc6)OC)C C33445140
Cc1ccc(c(c1)C(=O)C2=C(C(=O)N([C@H]2c3ccco3)c4nnc(s4)SCc5ccccc5)[O-])C C33587626
Cc1ccc(c(c1)C(=O)C2=C(C(=O)N([C@H]2c3ccc(cc3)OCC=C)c4nc(c(s4)C(=O)C)C)[O-])C C33700978
Cc1ccc(cc1)C(=O)C2=C(C(=O)N([C@H]2c3ccc(cc3)Br)CCc4c[nH]c5c4cccc5)[O-] C01414701
CC[C@H](C)c1ccc(cc1)N2C(=O)/C(=C/c3cn(c4c3cccc4)CCCOc5ccccc5)/C(=NC2=O)[O-] C08738364
C[C@H]1Cc2cc(ccc2O1)C(=O)C3=C(C(=O)N([C@H]3c4cccc5c4cccc5)CCCN6CCOCC6)[O-] C35004879
Cc1ccccc1COc2ccc(cc2)C(=O)C3=C(C(=O)N([C@H]3c4ccc(cc4)Cl)Cc5ccco5)[O-] C35445248
CCCOc1cccc(c1)[C@H]2C(=C(C(=O)N2CCc3ccccc3)[O-])C(=O)c4c(n5cccc(c5n4)C)C C35484863
Cc1c(sc(n1)C)C(=O)C2=C(C(=O)N([C@@H]2c3cc(c(c(c3)C(C)(C)C)O)C(C)(C)C)c4nccs4)[O-] C35565993
Cc1c(sc(n1)C)C(=O)C2=C(C(=O)N([C@@H]2c3cc(c(c(c3)C(C)(C)C)O)C(C)(C)C)CCCOC)[O-] C35566975
CCC1=C([C@H](N2C(=CSC2=N1)/C=C(/N3CCc4ccccc4C3)\[O-])c5cc(ccc5C)C)C(=O)OC C35969788
C[C@H]1Cc2cc(ccc2O1)C(=O)C3=C(C(=O)N([C@@H]3c4cccc(c4)OCc5ccccc5)Cc6ccco6)[O-] C09454282
Cc1ccc(cc1)[C@H]2C(=C(C(=O)N2c3nc4c(cc(cc4s3)C)C)[O-])C(=O)c5ccc6c(c5)OCCO6 C09463383
CC[C@H](C)c1ccc(cc1)N2C(=O)/C(=C\c3cn(c4c3cccc4)Cc5ccc(cc5)Cl)/C(=O)N=C2[O-] C36550897
Cc1ccc(c(c1)C)OCCn2cc(c3c2cccc3)/C=C\4/C(=NC(=O)N(C4=O)c5ccc(cc5)Cl)[O-] C36579789
C[C@@H]1[C@@H]2[C@@H](C(=O)[C@@]3([C@@H]([C@@]2(CCC1=O)C)CC[C@@H]\4[C@@]3(C[C@@H](/C4=C(\CCC=C(C)C)/C(=O)[O-])OC(=O)C)C)C)O C35457239
CC(C)Cc1ccc(c(c1)N2CCN[C@@H](C2)Br)[N-]S(=O)(=O)S(=O)(=O)c3ccccc3 C39481769
c1ccc(cc1)[C@H]2C(=C(C(=O)N2c3nnc(s3)SCc4ccccc4Cl)[O-])C(=O)c5ccco5 C39835250
CCOC(=O)CN1C(=O)[C@@H]2[C@H]3C[C@@H]([C@@H]2C1=O)[C@@H]4[C@@H]3[C@@H](c5c(nc(s5)[S-])S4)c6ccc(cc6)Cl C39886396
CCOC(=O)CN1C(=O)[C@@H]2[C@H]3C[C@@H]([C@@H]2C1=O)[C@@H]4[C@@H]3[C@@H](c5c(nc(s5)[S-])S4)c6ccc(cc6)F C39886398
c1ccc2c(c1)/C(=C\3/C(=O)N(C(=S)S3)CCCCCC(=O)[O-])/C(=O)N2Cc4ccc(cc4)Cl C02672284
CCSc1nnc(s1)N2[C@@H](C(=C(C2=O)[O-])C(=O)c3ccc(cc3)Br)c4cccnc4 C39999902
Cc1ccc(cc1)[C@H]2C(=C(C(=O)N2c3nc4ccc(cc4s3)C)[O-])C(=O)c5c(nc6n5cccc6C)C C40003428
CCc1ccc(cc1)[C@@H]2C(=C(C(=O)N2c3nc4ccc(cc4s3)C)[O-])C(=O)c5c(nc6n5cccc6C)C C40003433
C=CCN1[C@@H](C(=C(C1=O)[O-])C(=O)c2cccc(c2)OCc3ccc(cc3)Cl)c4cccc5c4cccc5 C40030258
c1cc(cc(c1)Cl)[C@@H]2C(=C(C(=O)N2CCCO)[O-])C(=O)c3ccc(cc3)OCc4ccc(cc4)Cl C40055158
Cc1ccc(cc1)CN2[C@H](c3c([nH]nc3C2=O)c4cc(ccc4[O-])Cl)c5ccc(c(c5)OC)OCC=C C39898962
CC[C@H](C)n1c(c(c(c(c1=O)C#N)C)C(=O)CN2C(=O)/C(=C/c3ccc(cc3)Cl)/SC2=S)[O-] C40522692
CC[C@H](C)c1ccc(cc1)N2C(=O)/C(=C/c3cn(c4c3cccc4)Cc5ccccc5Cl)/C(=NC2=O)[O-] C08744558
c1ccc2c(c1)c(cn2CCOc3ccc(cc3)Cl)/C=C/4\C(=NC(=O)N(C4=O)c5ccc(cc5)Cl)[O-] C01253788
CCOc1cc(cc(c1OCC#C)Cl)/C=C\2/C(=C(/C(=N/c3ccc(cc3)Cl)/S2)C(=O)OCC)[O-] C59105524
CCOc1cc(cc(c1OCC#C)CC=C)/C=C/2\C(=NC(=O)N(C2=O)c3ccc(cc3)Br)[O-] C59198271
COc1cc(c(cc1/C=C\2/C(=NC(=O)N(C2=O)c3cccc(c3)Br)[O-])Br)OC C59198327
Cc1cccc(c1n2c(cc(c2C)/C=C/3\C(=NC(=S)N(C3=O)c4ccc(cc4)Br)[O-])C)C C59198587
CCOc1cc(cc(c1OCC)CC=C)/C=C/2\C(=NC(=S)N(C2=O)c3ccc(cc3)Br)[O-] C59198623
CCO/C(=C/1\C(=O)/C(=C/c2cc(n(c2C)c3ccc(cc3)N(C)C)C)/S\C1=N/c4ccc(cc4)C)/[O-] C59366070
CCOc1cc(cc(c1O)Br)/C=C\2/C(=NC(=O)N(C2=O)c3ccc(cc3)Br)[O-] C38161103
CC1(CC(=C2[C@H]([C@@H]3C(=NC(=NC3=O)SCc4ccccc4Cl)N=C2C1)c5ccc(cc5)OC)[O-])C C39730466
Cc1cccc(c1)CSC2=NC(=O)[C@H]3[C@H](C4=C(CC(CC4=NC3=N2)(C)C)[O-])c5cccc(c5OC)OC C63467793
Cc1cccc(c1)CSC2=NC(=O)[C@H]3[C@H](C4=C(CC(CC4=NC3=N2)(C)C)[O-])c5cc(ccc5OC)OC C63467817
CCOC(=O)c1ccc(cc1)N2C(=O)[C@H]3[C@@H](c4c(nc(s4)[S-])S[C@@H]3C2=O)c5ccc(cc5)OC C13149280
Cc1ccc(cc1)C[C@H](C(=O)[O-])NC(=O)OCC2c3ccccc3-c4c2cccc4 C04208807
C[C@@H](CCC(=O)[O-])[C@@H]1CC[C@@H]2[C@@]1([C@@H](C[C@@H]3[C@@H]2CC[C@@H]4[C@@]3(CCC(=O)C4)C)O)C C04532018
Cc1cc2c(cc1C(C)C)c(co2)CC(=O)N[C@@H](CC(=O)[O-])c3ccccc3Cl C13173127
Cc1ccc(c(c1)C)CCCNS(=O)(=O)c2ccc(c(c2)C(=O)[O-])Br C13186117
c1cc(ccc1SCCNS(=O)(=O)c2cc(ccc2Br)C(=O)[O-])Cl C13198617
c1cc(c(cc1C(=O)[O-])S(=O)(=O)NCCc2ccc(s2)Br)Cl C13252673
c1ccc(cc1)[C@H](c2cccs2)NS(=O)(=O)c3ccc(s3)CC(=O)[O-] C13315458
Cc1cc(cc(c1OCC(=O)NCCc2ccc(cc2)C(=O)[O-])Cl)Br C13442166
CCC[C@H](C)NC(=O)c1cc2ccccc2cc1[N-]S(=O)(=O)c3cccs3 C22623969
c1ccc2c(c1)C3C[C@@H](C2c4c3cccc4)CNC(=O)Cn5c(nnc5[S-])c6cccs6 C22878736
Cc1ccc(c(c1)[N-]S(=O)(=O)c2ccc(c(c2)C(=O)NCC3CC3)Cl)Br C26204869
CCCc1nnc(n1CC(=O)Nc2ccc(cc2)C34CC5CC(C3)CC(C5)C4)[S-] C30885603
C[C@@H](C(c1ccccc1)c2ccccc2)NC(=O)c3ccc4c(c3)nc(n(c4=O)CC=C)[S-] C31383266
c1cc(c(c(c1)Cl)c2nc(cs2)CC(=O)NCC3(CCCCC3)CC(=O)[O-])Cl C31817792
c1ccc(cc1)CCN2[C@@H](C(=C(C2=O)[O-])C(=O)c3ccc(cc3)Cl)c4ccc(cc4)O C33526423
c1ccc(cc1)CCN2[C@@H](C(=C(C2=O)[O-])C(=O)c3ccc(cc3)F)c4cccc(c4)O C06423938
Cc1ccc(c(c1)C(=O)C2=C(C(=O)N([C@@H]2c3ccc(cc3)O)CCc4ccccc4)[O-])C C09969624
CC(C)(C)c1ccc(cc1)[C@@H]2C(=C(C(=O)N2CCO)[O-])C(=O)c3ccc(cc3)Br C35147540
c1cc(ccc1CNS(=O)(=O)c2cc(sc2Br)Br)C(=O)[O-] C37406561
COc1ccc2c(c1)c(c[nH]2)CCn3ccc(c(c3=O)C/C=C/c4ccccc4)[O-] C05703716
c1ccc2c(c1)c(c(s2)C(=O)N[C@H](CC(=O)[O-])c3ccc(cc3)OC4CCCC4)Cl C12360142
c1cc(ccc1[C@H]2CC(=O)NC2)S(=O)(=O)[N-]c3cc(cc(c3)C(F)(F)F)C(F)(F)F C01058414
Cc1ccc(cc1)C(=O)C2=C(C(=O)N([C@H]2c3ccc(cc3Cl)Cl)CCCO)[O-] C40047366
CCCOc1cccc(c1)[C@@H]2C(=C(C(=O)N2)[O-])C(=O)c3ccc(cc3)Br C40117481
CCCCOc1ccc(cc1)C(=O)C2=C(C(=O)N[C@H]2c3ccc(cc3)Br)[O-] C40118115
Cc1cc(cc(c1OCC(C)C)C)C(=O)C2=C(C(=O)N[C@H]2c3cccc4c3cccc4)[O-] C40124285
CCCOc1cccc(c1)C(=O)C2=C(C(=O)N[C@@H]2c3ccc(cc3)C(C)(C)C)[O-] C40125750
CCCCOc1cccc(c1)C(=O)C2=C(C(=O)N[C@H]2c3ccc(cc3)Br)[O-] C40125903
c1ccc(c(c1)COc2cccc(c2)C(=O)C3=C(C(=O)N[C@@H]3c4cccc(c4)Cl)[O-])Cl C40126428
c1cc(cc(c1)OCc2ccc(cc2)Cl)C(=O)C3=C(C(=O)N[C@@H]3c4ccc(cc4)F)[O-] C40126518
CC(C)(C)OC(=O)N[C@H](CC(=O)[O-])c1cc(c(s1)Br)Br C44196669
CC(C)(C)OC(=O)N[C@H](Cc1ccc(s1)c2ccc(s2)Br)C(=O)[O-] C44297433
Cc1cc(sc1C)C[C@H](C(=O)[O-])NC(=O)OCC2c3ccccc3-c4c2cccc4 C44321322
Cc1cc(c(s1)C)C[C@H](C(=O)[O-])NC(=O)OCC2c3ccccc3-c4c2cccc4 C44322532
c1ccc2c(c1)-c3ccccc3C2COC(=O)NC[C@@H](c4ccsc4)C(=O)[O-] C02505576
CCSc1ccccc1NC(=O)c2cc(ccc2Cl)[N-]S(=O)(=O)c3ccccc3 C44849148
CC[C@H](c1ccc(cc1)C)NC(=O)c2ccc(c(c2)S(=O)(=O)[N-]c3ccccc3C)Cl C44880501
Cc1cc(ccc1Br)S(=O)(=O)[N-]c2ccc(cc2)C(=O)NCC(F)(F)F C45328312
Cc1c2c(=O)[nH]c(nc2sc1C(=O)[O-])CSc3ccc(c(c3)C(F)(F)F)Cl C13319017
CCO/C(=C/1\C(=N\C(=S)NC(=O)c2ccccc2)\c3ccccc3CC14CCCC4)/[O-] C02921222
CCCNc1ccc(cn1)S(=O)(=O)[N-]c2ccccc2I C50650677
c1ccc(cc1)C2=CC(=C[C@@]2(c3ccccc3)[O-])Nn4cnc5c(c4=O)c6c(s5)CCCC6 C03188735
c1cc(ccc1CC(=O)NCC(F)(F)F)[N-]S(=O)(=O)c2ccc(c(c2)Cl)Cl C57391109
CC(C)c1cccc(c1)N/C(=N/C(=O)c2cccc(c2)F)/[N-]Cc3ccncc3 C45940545
c1ccnc(c1)C[N-]/C(=N/C(=O)c2ccc(cc2)F)/Nc3cccc(c3)Br C46126737
CC(C)c1cccc(c1)N/C(=N/C(=O)c2cccc(c2)F)/[N-]Cc3ccccn3 C46126936
Cc1ccc(c(c1)C)CNC(=O)c2cc(ccc2Cl)S(=O)(=O)[N-]c3ccc(cc3)F C58689565
Cc1cc(ccc1SCC(=O)N[C@@H](C)c2cccc(c2)[N-]S(=O)(=O)C)Br C58952189
C[C@@H](c1cccc(c1)[N-]S(=O)(=O)C)NC(=O)CSc2ccc3ccccc3c2 C46703034
C[C@@]1(CC[C@@H](C1(C)C)C(=O)Nc2ccccc2/N=C/c3ccccc3F)C(=O)[O-] C20414178
Cc1ccc(cc1)N2CCN(C[C@H]2C)C(=O)Cc3c4ccccc4[nH]c3C(=O)[O-] C04766940
Cc1ccc(cc1N2C(=O)/C(=C/c3ccc(c(c3)OC)O)/SC2=S)C(=O)[O-] C05372040
CC(=O)[C@]1(CC[C@@H]2[C@]1(CC[C@@H]3[C@@H]2CCC4=C/C(=N\OCC(=O)[O-])/CC[C@@]34C)C)O C06781233
CC[C@@H](C(=O)[O-])Sc1nc2c3ccccc3[nH]c2c(=O)n1c4ccccc4C C07393016
c1ccc(c(c1)[N+](=O)[O-])S[C@H]2C[C@H]3[C@@H]([C@@H]2Cl)c4cc(ccc4N[C@@H]3C(=O)[O-])Cl C08425371
CC(C)C[C@H](C(=O)[O-])N1C(=O)/C(=C/2\c3cc(ccc3NC2=O)Br)/SC1=S C01748981
Cc1ccc(cc1)[C@H](CC(=O)[O-])NC(=O)/C=C/c2cc(ccc2OC)Br C13180766
Cc1ccc(cc1)[C@@H](CC(=O)[O-])NC(=O)/C=C/c2cc(ccc2OC)Br C13180769
c1cc(c(cc1Cl)Cl)CCNC(=O)CSc2nc(cs2)CC(=O)[O-] C13415147
CC(=O)[C@]1(CC[C@H]2[C@@]1(CC[C@@H]3[C@H]2CCC4=C/C(=N\OCC(=O)[O-])/CC[C@@]34C)C)O C16030623
C1CCN(CC1)C(=O)c2c3c(sc2NC(=O)[C@H]4[C@H]5C[C@@H]([C@H]4C(=O)[O-])C=C5)CCCC3 C17096065
c1ccc(c(c1)[N+](=O)[O-])S[C@H]2C[C@@H]3[C@H]([C@H]2Cl)c4cc(ccc4N[C@H]3C(=O)[O-])Cl C17264912
CNS(=O)(=O)c1ccc(cc1)[N-]S(=O)(=O)c2cc(sc2Cl)Cl C20628904
c1ccc2c(c1)[C@@H](CCO2)NC(=O)Cn3c(nnc3[S-])c4ccc(cc4)Cl C23647244
Cc1cc(c(cc1NS(=O)(=O)c2ccccc2)S(=O)(=O)c3ccccc3)[O-] C26786863
CS(=O)(=O)Nc1ccc(cc1Cl)[N-]S(=O)(=O)c2ccc(cc2Cl)F C28257535
c1ccc(cc1)CSc2nc(sn2)/N=C(/c3cc(=O)[nH]c4c3cccc4)\[O-] C13777935
Cc1ccc(c(c1)C(=O)C2=C(C(=O)N([C@H]2c3cccc(c3)O)Cc4ccco4)[O-])C C33698010
c1ccc(cc1)/C=C/C(=O)C2=C(C(=O)N([C@@H]2c3ccc(cc3)O)c4nccs4)[O-] C35420730
CCCc1nnc(n1CC(=O)N2CCC(CC2)[C@@H]3Nc4ccccc4S3)[S-] C39447821
CCc1ccccc1N2[C@H](NC(=O)C(=C2[S-])C#N)c3ccc(c(c3)OC)OC C39887380
c1cc(c(c(c1)Cl)[C@H]2C(=C(C(=O)N2CCCO)[O-])C(=O)c3cccs3)Cl C40046414
c1cc(ccc1[C@H]2C(=C(C(=O)N2CCCO)[O-])C(=O)c3ccc(cc3)Br)F C40047738
Cc1ccc(cc1F)C(=O)C2=C(C(=O)N([C@H]2/C=C/c3ccccc3)CCCO)[O-] C40053845
c1ccc2c(c1)cc(o2)C(=O)C3=C(C(=O)N([C@@H]3c4ccc(cc4)Cl)CCO)[O-] C40097176
c1ccc2c(c1)cc(o2)C(=O)C3=C(C(=O)N([C@@H]3c4ccc(cc4)Br)CCO)[O-] C40097196
c1ccc2c(c1)cc(o2)C(=O)C3=C(C(=O)N([C@H]3c4ccc(cc4)Br)CCO)[O-] C40097198
c1ccc(cc1)Cn2c-3nc(nc(=S)c3c([nH]c2=O)[O-])/C=C/c4cccs4 C40158898
COCCN1[C@H](c2c([nH]nc2C1=O)c3cc(ccc3[O-])Cl)c4cccc(c4)Cl C39898180
Cc1ccc(cc1)n2c3ccn(c(=O)c3c(n2)C)/C=C(/NC4CCCCCC4)\[O-] C43865433
c1cc(ccc1CC(=O)NCC(F)(F)F)[N-]S(=O)(=O)c2ccc(cc2F)F C44038070
Cc1nc([nH]n1)c2ccccc2[N-]S(=O)(=O)c3cccc(c3)Br C47251440
Cc1cc(ccc1S(=O)(=O)Nc2cc(ccc2Cl)[N-]S(=O)(=O)C)F C47991967
Cc1ccc2c(c1)NC(=O)c3cc(ccc3O2)[N-]S(=O)(=O)/C=C/c4ccccc4 C49508414
CC(C)c1cccc(c1NC(=O)c2cccc(c2)n3c(=O)ccc(n3)[O-])C(C)C C50589701
Cc1c(sc(n1)NC(=O)CCc2cc(ccc2F)F)c3nnc(n3C)[S-] C53796093
C[C@@H]1C[C@H](n2c(c(cn2)c3nnc(n3[C@@H](C)c4ccccc4)[S-])N1)C(F)(F)F C08534468
CS(=O)(=O)[N-]c1ccc(c(c1)F)S(=O)(=O)Nc2cccc3c2CCCC3 C57115908
CC(C)Oc1ccc(cc1OC)[C@@H]2NC(=O)C(=C(N2c3ccccc3)[S-])C#N C09012305
c1ccc(c(c1)NC(=O)c2cc(cnc2)Br)[N-]S(=O)(=O)c3cccs3 C37111698
C[C@@H](c1cccc(c1)[N-]S(=O)(=O)C)NC(=O)[C@@H]2Cc3cc(ccc3O2)Cl C46703495
CC(C)(C)C(=O)N[C@@]1(C(=O)N(C(=N1)[O-])c2ccc(c(c2)Cl)F)C(F)(F)F C02437449
c1ccc(cc1)n2c(=O)cc(nc2SCC(=O)NC34CC5CC(C3)CC(C5)C4)[O-] C59202968
Cc1ccc(c(c1)C)NC(=O)CSc2nc(cc(=O)n2c3ccccc3C)[O-] C59203598
CC(C)c1nc([nH]n1)c2ccccc2[N-]S(=O)(=O)C3=Cc4ccccc4CC3 C59779075
CC1=C/C(=N\[N-]C2=NC(=O)[C@H](S2)CC(=O)Nc3ccccc3F)/CC(C1)(C)C C15746726
Cc1ccc(cc1[N-]S(=O)(=O)C)NS(=O)(=O)c2ccc(c(c2)Cl)F C01323888
c1cc2c(c[nH]c2nc1)S(=O)(=O)[N-]c3nc(cs3)c4cc(ccc4F)F C66247633
c1cc(cc(c1)Br)/C=C/S(=O)(=O)[N-]c2ccc3c(c2)[nH]c(=O)o3 C66579433
COC(=O)Nc1cc(ccc1F)[N-]S(=O)(=O)c2ccc(c(c2)Cl)Cl C66587853
CC(C)(C)N(C=C(Cl)Cl)C(=O)NNC(=O)N(C=C(Cl)Cl)C(C)(C)C C05283983
Cc1ccccc1NS(=O)(=O)c2ccc(cc2)NS(=O)(=O)c3ccc(cc3)F C01122111
C[C@H]1C/C(=N/NC(=O)c2ccc(cc2)NS(=O)(=O)c3cccs3)/CC(C1)(C)C C05652329
CCC1CCC2(CC1)C(=O)N(C(=O)N2)CC(=O)N[C@@H](C)c3ccc4c(c3)CCCC4 C07827427
c1ccc(cc1)Oc2ccc(cc2NS(=O)(=O)c3ccc4c(c3)CC(=O)N4)Cl C07927868
Cc1cccc(c1NC(=O)CN2C(=O)[C@@](NC2=O)(C)c3cccc4c3cccc4)C(C)C C08645436
Cc1c(c(=O)oc2c1ccc(c2C)O[C@H](C)C(=O)NCCc3c[nH]c4c3cccc4)C C06623703
c1ccc(cc1)C(c2ccccc2)NC(=O)NC[C@@H]3CN(C(=O)O3)c4ccc(cc4)F C08839400
c1ccc2c(c1)cccc2n3c(cc(=O)[nH]c3=O)NC(=O)CSc4ccc(cc4)Cl C01921552
c1ccc(cc1)C(c2ccccc2)NC(=O)CN3C(=O)[C@@]4(CCc5ccccc5C4)NC3=O C09491580
Cc1ccccc1n2c(=O)c3ccccc3nc2SCC(=O)c4ccc(cc4O)O C03533143
c1cc(sc1C(=O)OCC(=O)NC(=O)NC23CC4CC(C2)CC(C4)C3)Br C09606025
Cc1c(sc2c1c(ncn2)N3CCC(CC3)C(=O)NCCc4c[nH]c5c4cccc5)C C09884165
Cc1c2ccccc2oc1C(=O)NC(=S)Nc3ccc(cc3)c4cn5ccccc5n4 C09892038
Cc1ccc(cc1)NC2=C([C@@H](N(C2=O)c3ccc(cc3)O)c4ccccc4)S(=O)(=O)C C09968621
Cc1ccc(c(c1)C)c2csc(n2)NC(=O)CNC(=O)c3ccc(o3)Br C11358135
COc1ccc(cc1)CCN2CC3=C(C2=O)[C@@H](NC(=O)N3)c4ccc(c(c4)Cl)Cl C11665703
Cc1ccc(cc1)CN2[C@@H](Nc3ccccc3C2=O)c4c[nH]nc4c5ccc(cc5)OC C12810343
Cc1cc2nnc(n2c3c1cccc3)SCC(=O)NCCc4c[nH]c5c4cccc5 C07247080
Cc1c(n(c(n1)SCC(=O)NC(=O)NC23CC4CC(C2)CC(C4)C3)CC(C)C)C C05262883
Cc1c(c(c(nc1C)SCC(=O)N2c3ccccc3OC[C@@H]2c4ccccc4)C(=O)N)C C14083588
Cc1ccc(cc1)c2nc(cs2)CN3C(=O)[C@@H](NC3=O)Cc4c[nH]c5c4cccc5 C14183671
c1cc(ccc1n2c3c(c(n2)C(=O)NNC(=O)CC45CC6CC(C4)CC(C6)C5)CCC3)F C14335752
Cc1ncc(c(n1)[C@H]2CCCN(C2)C(=O)C[C@@H]3C[C@H](NC(=S)N3)C)Cc4ccccc4 C14992362
C[C@H]1C(=O)N(c2ccccc2O1)CCC(=O)NNc3c(cc(cc3Cl)Cl)Cl C16200521
C[C@@H](c1ccc2c(c1)CCCC2)NC(=O)CN3C(=O)[C@@](NC3=O)(C)c4ccc(c(c4)F)F C16464130
Cc1ccc2c(c1)c(c([nH]2)[C@@H]3CCCN(C3)C(=O)CCc4c([nH]nc4C)C)c5ccncc5 C19220232
CC1=C([C@H](C2=C(N1)CCCC2=O)c3cc(c(c(c3)Br)O)OC)C(=O)OC(C)C C19536314
CCOc1ccc(cc1)[C@@H]2C3=C(C[C@H](CC3=O)C)NC(=C2C(=O)Nc4ccccn4)C C08338950
CC(C)Oc1ccc(cc1)[C@H]2CC3=C([C@H](CC(=O)N3)c4ccc(c(c4)O)OC)C(=O)C2 C20883388
CCc1ccc(cc1)[C@@H]2CC3=C([C@H](CC(=O)N3)c4cc(c(c(c4)OC)O)OC)C(=O)C2 C21253845
c1ccc(c(c1)c2nnc(n2N)SCc3ccc(cc3)n4cccn4)Br C21740534
Cc1cccc(c1)n2c(nnc2S[C@@H](C)C(=O)NC3CC3)c4c[nH]c5c4cccc5 C22531423
Cc1cc(c(c(c1)C)c2csc(n2)NC(=O)c3cc(c(c(c3)S(=O)(=O)NC)C)C)C C24783516
c1ccc(c(c1)c2nnc(n2N)SCc3coc(n3)c4cccs4)Br C09092188
c1cc(c(c(c1)Cl)Cl)Nc2nc(cs2)C(=O)N3CCC[C@H](C3)C(=O)NC4CC4 C37435630
Cc1cc(c2cc(c(=O)[nH]c2c1)CN(C[C@H]3CCCO3)C(=O)NC4CCCCC4)C C08586208
C[C@@H](c1ccccc1F)NC(=O)CN2C(=O)[C@@](NC2=O)(C)c3ccc4ccccc4c3 C36705831
Cc1c2c(nc(nc2sc1C(=O)NNC(=O)CC34CC5CC(C3)CC(C5)C4)C6CC6)C C39554613
Cc1ccc(cc1)[C@H](c2cccs2)NC(=O)N[C@@H](C)c3ccc(cc3)n4cncn4 C40068800
CCC[C@@H](C(=O)N/N=C\1/c2ccccc2NC1=O)Oc3ccc(cc3)Br C05854500
CCc1c(c(c(n1Cc2ccc3c(c2)OCO3)C)C(=O)N)c4ccc5ccccc5n4 C43225543
Cc1cccc(c1OC[C@@H](CN2C(=O)[C@](NC2=O)(C)c3ccc4ccccc4c3)O)C C07201597
CC1CCC(CC1)NC(=O)C2(CCN(CC2)C(=O)OC(C)(C)C)Nc3ccccc3 C59362777
Cc1c2c([nH]c1C(=O)N(C)CC3=C(NN(C3)c4ccccc4)c5ccccc5)CCCC2=O C39778800
c1ccc(cc1)COc2ccc(cc2)C3=NN=C4[C@@H]3[C@@H](C(=C(O4)N)C#N)c5ccsc5 C09291057
CC(C)Cc1ccc(cc1)C2=NN=C3[C@@H]2[C@@H](C(=C(O3)N)C#N)c4ccc(cc4)N(C)C C00985827
c1ccc(cc1)CCN2[C@H]([C@@H]3C(=NN=C3C2=O)c4ccccc4O)c5cccc(c5)O C05341611
Cc1ccc(cc1)CNS(=O)(=O)c2ccc3c(c2)CCN3C(=O)NC4CCCC4 C64862011
Cc1ccc(c(c1)Br)NC(=S)NC(=O)/C=C/c2ccc(cc2)[N+](=O)[O-] C66202029
C[C@@]12CC[C@H]([C@@]([C@H]1Cc3c(nc(s3)NC(=O)c4cccs4)[C@H]2CC(=O)NC5CC5)(C)CO)O C03841109
C[C@@]12CC[C@H]([C@@]([C@H]1Cc3c(nc(s3)NC(=O)C4CCC4)[C@H]2CC(=O)NCc5ccco5)(C)CO)O C04222454
CCOC(=O)c1c2c(c(c3c(c(oc3c2Cl)N)C(=O)OCC)Br)oc1N C00719873
CCOc1ccc(cc1)[C@@H]2C(=C(N(C3=C2C(=O)CC(C3)(C)C)c4ccc(cc4)S(=O)(=O)N)N)C#N C01058256
CC(C)OC(=O)[C@]1([C@@H]2C=CC(=CN2[C@@H]([C@@H]1c3ccc(c(c3)Cl)Cl)C(=O)N)C(=O)N)C#N C08780897
C[C@@H]1CCCC[C@H]1NC(=O)NC(=O)CSc2nnc(n2N)c3ccccc3Br C09092489
Cc1ccccc1Nc2nc(nc(n2)N)CSCc3[nH]c(=O)c4c(c(sc4n3)C)C C09781911
C[C@@H](C(=O)Nc1nc(cs1)CC(=O)N)SCc2[nH]c(=O)c3c(csc3n2)c4ccccc4 C09910170
CCOC(=O)C1=c2n(c(=O)/c(=C\c3ccc(cc3)O)/s2)C(=C([C@H]1c4ccc(cc4)O)C(=O)OC)N C04461434
CCOC(=O)C1=c2n(c(=O)/c(=C\c3ccc(cc3)O)/s2)C(=C([C@@H]1c4ccc(cc4)O)C(=O)OC)N C04461430
Cc1c(nc([nH]1)SCC(=O)N[C@H](C)c2ccc(cc2)S(=O)(=O)N)Cc3ccccc3 C12532119
Cc1c(nc([nH]1)SCC(=O)N[C@@H](C)c2ccc(cc2)S(=O)(=O)N)Cc3ccccc3 C12532120
COc1cccc(c1O)[C@H]2c3c([nH]nc3O)NC4=C2C(=O)C[C@@H](C4)c5ccc(c(c5)OC)OC C18197768
COc1ccc(cc1OC)CCn2c(=O)c(c([nH]c2=O)[O-])[C@H]3c4c(c5ccccc5[nH]4)CC[NH2+]3 C20412265
Cc1ccccc1NS(=O)(=O)c2ccc(cc2)NC(=O)CCSc3nnc(s3)N C20830200
COc1cccc(c1O)/C=N/Nc2nnc(n2N)SCC(=O)C3C4CC5CC(C4)CC3C5 C21318890
c1ccc2c(c1)c(c[nH]2)CC(=O)NNC(=O)CCCCCn3c(=O)c4ccccc4[nH]c3=S C21969810
[H]/N=C/1\[C@@H](SC(=S)N1Nc2cc(nc(n2)N[C@@H](C(Cl)(Cl)Cl)O)C)CCl C35047224
CC(C)(C)NC(=O)[C@@H](c1c(cc(cc1O)O)O)N(C(=O)Cc2ccc3c(c2)OCO3)C(C)(C)C C36588407
CCC(=O)N([C@H](c1c(cc(cc1O)O)O)C(=O)NCS(=O)(=O)c2ccc(cc2)C)C(C)(C)C C36594217
CCCCn1c(c(c(=O)[nH]c1=O)N(CC(C)C)C(=O)c2ccc3c(c2)NC(=O)[C@@H](S3)C)N C14669751
CCCC[C@@H]1NN[C@@H](S1)NC(=O)[C@@H]2CC(=O)N(C2)CCc3c[nH]c4c3cc(cc4)OC C39147148
CCOCC[C@@H]1NN[C@H](S1)NC(=O)[C@@H]2CC(=O)N(C2)CCc3c[nH]c4c3cc(cc4)Cl C39252397
Cc1ccc(c(c1)NC(=O)CSC2=NN[C@H](N2c3ccccc3)Cc4cc(=O)[nH]c(=O)[nH]4)C C39361528
Cc1ccc(c(c1)C)NC(=O)CSC2=NN[C@H](N2c3ccccc3)Cc4cc(=O)[nH]c(=O)[nH]4 C39361530
Cc1cccc(c1)N2[C@@H](NN=C2SCC(=O)Nc3ccccc3F)Cc4cc(=O)[nH]c(=O)[nH]4 C39361709
c1cc(oc1)[C@H]2C[C@@H](N3[C@@H](N2)C(=CN3)C(=O)NCc4cc5cc(ccc5[nH]4)Cl)C(F)(F)F C39440377
CN1c2c(cc(cc2NC(=O)CCOC)C(=O)NCCc3c[nH]c4c3cccc4)N[C@H]1c5ccccc5 C39478465
Cc1cc(c2cc([nH]c2c1)C(=O)O[C@@H](C)C(=O)NCCc3ccc(cc3)S(=O)(=O)N)C C39536209
c1ccc2c(c1)c(c[nH]2)CCNC(=O)/C=C\3/CS[C@@H](N3)NS(=O)(=O)c4ccc(cc4)F C39710088
CC(C)Oc1ccc(cc1)Cn2c3ccccc3nc2S[C@H]4[C@@H]([C@@H]([C@@H]([C@@H](O4)CO)O)O)O C39915901
CC(C)CCOc1ccc(cc1)Cn2c3ccccc3nc2S[C@H]4[C@@H]([C@@H]([C@@H]([C@@H](O4)CO)O)O)O C39915913
CCOC(=O)[C@H]1[C@H](SC2=C1CCCC2)NC(=O)[C@@H](c3ccccc3)Sc4nc([nH]n4)N C39991239
C[C@]12CC[C@H]([C@@]([C@H]1Cc3c(nc(s3)NC(=O)c4ccc(cc4)F)[C@H]2CC(=O)NC5CC5)(C)CO)O C43553344
CC(=O)NCCNC(=O)C[C@@H]1c2c(sc(n2)c3ccccc3)C[C@H]4[C@@]1(CC[C@H]([C@@]4(C)CO)O)C C43553645
Cc1ccc(cc1)S(=O)(=O)Oc2cccc(c2)[C@H](c3c([nH]nc3O)C)c4c(n[nH]c4O)C C20058151
CCOc1ccccc1n2c(=O)c(c([nH]c2=O)[O-])[C@@H]3c4c(c5cc(ccc5[nH]4)OC)CC[NH2+]3 C20610541
Cc1cc2c(c(c1)Cl)NC(=O)[C@]23[C@H]4[C@@H]([C@H](N3)CC(=O)N)C(=O)N(C4=O)Cc5ccc(cc5)OC C20611497
Cc1cc(cc2c1NC(=O)[C@]23[C@H]4[C@@H]([C@@H](N3)CC(=O)N)C(=O)N(C4=O)CCc5ccccc5)Cl C15969627
c1cc(oc1)[C@H]2C[C@@H](n3c(cc(n3)C(=O)Nc4c(c5c(s4)CCC5)C(=O)N)N2)C(F)(F)F C00919719
CC[NH+](CC)c1ccc(cc1)[C@H]2c3c([nH]nc3OC(=C2C#N)N)c4cc(ccc4OC)OC C01111485
CC(C)c1ccc(cc1)[C@]2(C(=O)N(C(=O)N2)CC(=O)Nc3c(c4c(s3)CCC4)C(=O)N)C C31749172
c1c(cc(c(c1/C=N/Nc2[nH]nc(n2)SCC(=O)NC3CC3)O)Br)Br C59018465
CCOC(=O)c1cc2cc(ccc2s1)NC(=O)NCCc3ccc(cc3)S(=O)(=O)N C59041496
COc1cc(c(cc1Br)Br)NC(=O)CSc2[nH]c(=O)cc(n2)N C33760579
c1ccc(cc1)C(=O)NNC(=O)CSc2nc([nH]n2)N/N=C/c3ccc(cc3)Br C59814715
CCCCNc1ccc(cc1NS(=O)(=O)c2cccc3c2ncc(c3)C)S(=O)(=O)N C60060166
c1ccc(cc1)CCN2C(=O)[C@@H]3[C@H](N[C@]4([C@@H]3C2=O)c5ccccc5NC4=O)Cc6ccc(c(c6)O)O C15959872
CCn1c2ccc(cc2[nH]c1=O)[C@@H]3N[C@@H](ON3)[C@@H](C(C)C)NS(=O)(=O)c4ccccc4 C64891036
CC(C)(CO[C@H]1[C@H]([C@@H]([C@@H]([C@@H](O1)C(=O)[O-])O)O)O)C#C/C=C/C[NH+](C)Cc2cccc3c2cccc3 C65743030
Cc1ccc(cc1)[C@H]2C3=C(C[C@@H](CC3=O)c4ccccc4Cl)Nc5ccccc5N2C(=O)CCC(=O)[O-] C09065487
Cc1ccc(cc1)[C@H]2C3=C(C[C@H](CC3=O)c4ccccc4Cl)Nc5ccccc5N2C(=O)CCC(=O)[O-] C09065489
c1ccc2c(c1)-c3ccccc3C2COC(=O)N[C@@H](Cc4ccc(cc4)c5ccccn5)C(=O)[O-] C12958628
Cc1c2c(n(n1)c3ccccc3C(=O)[O-])NC4=C([C@H]2c5ccc(cc5)Cl)C(=O)C[C@@H](C4)c6cccs6 C18198760
Cc1c2c(n(n1)c3ccccc3C(=O)[O-])NC4=C([C@@H]2c5ccc(cc5)Cl)C(=O)C[C@@H](C4)c6cccs6 C18198762
Cc1ccc(cc1)[C@@H]2CC3=C([C@@H](N(c4ccccc4N3)C(=O)CCC(=O)[O-])c5ccc(cc5)C)C(=O)C2 C01409025
CC1(CC(=C(C(=NCc2ccco2)C1)C(C(F)(F)F)(C(F)(F)F)NC(=O)c3cccs3)[O-])C C09281838
c1ccc2c(c1)c3c([nH]2)CCN(C3)C(=O)c4ccc(c(c4)S(=O)(=O)[N-]c5ccc(cc5)F)Cl C21469768
CC1(C[C@H]2[C@H](C(=O)C1)SC(=N2)/N=C(/NC(=O)c3ccc(cc3)C(=O)c4ccccc4)\[S-])C C23633404
Cn1c(c2ccc(cc2nc1=S)C(=O)Nc3ncc(s3)Cc4ccc(cc4Cl)Cl)[O-] C25178652
COc1ccc(cc1)N2[C@H](NC(=O)C(=C2[S-])C#N)c3ccc(o3)c4c(cccc4Cl)Cl C28357279
CCOc1cc(ccc1O)[C@@H]2C(=C(C(=O)N2c3ccc(c(c3)Br)C)[O-])C(=O)c4ccccc4 C00720154
Cc1cc(c2c(c1)sc(n2)N3[C@H](C(=C(C3=O)[O-])C(=O)c4cccs4)c5ccc(cc5)O)C C33634610
c1ccc2c(c1)c(c[nH]2)CCN3[C@H](C(=C(C3=O)[O-])C(=O)c4ccc(cc4)F)c5cccc(c5)Br C01413464
c1ccc2c(c1)c(c[nH]2)CCN3[C@@H](C(=C(C3=O)[O-])C(=O)c4ccc(cc4)Br)c5ccccn5 C01413439
COc1cc(cc(c1O)Br)[C@H]2C(=C(C(=O)N2Cc3ccccc3)[O-])C(=O)/C=C/c4ccccc4 C35444625
c1cc(ccc1NC(=O)CSCc2ccc(c(c2)Cl)Cl)S(=O)(=O)[N-]c3nccs3 C20041552
c1c(cc(c(c1Br)n2cc(c(n2)C(=O)[O-])CCCO)Br)Br C37295966
C[C@]1(CC(N(c2c1cccc2)C(=O)CSC3=NNC(C(=N3)[O-])(C)C)(C)C)c4ccc(cc4)Cl C08951280
C[C@@]1(CC(N(c2c1cccc2)C(=O)CSC3=NNC(C(=N3)[O-])(C)C)(C)C)c4ccc(cc4)Cl C08951281
c1ccc(cc1)c2ccc(cc2)[C@H](C[N-]S(=O)(=O)Oc3ccccc3)N4CCN[C@@H](C4)Br C39533819
Cc1c(sc(n1)C)C(=O)C2=C(C(=O)N([C@H]2c3cc(c(c(c3)C(C)(C)C)O)C(C)(C)C)CC=C)[O-] C40028681
C=CCN1[C@@H](C(=C(C1=O)[O-])C(=O)c2cccc(c2)OCc3ccc(cc3)Cl)c4ccc(cc4)O C40030200
c1cc(c(c(c1)Cl)[C@H]2C(=C(C(=O)N2CCO)[O-])C(=O)c3ccc(cc3)Br)Cl C40077039
CCCOc1ccc(c(c1)C)C(=O)C2=C(C(=O)N([C@@H]2c3ccccc3Br)CCO)[O-] C40082542
Cc1cc(ccc1C(=O)C2=C(C(=O)N([C@H]2c3ccc(c(c3)Cl)Cl)CCO)[O-])OCC(C)C C40084780
CCCOc1ccc(cc1C)C(=O)C2=C(C(=O)N([C@@H]2c3cccc(c3)Br)CCO)[O-] C40091564
Cc1cc(ccc1OC(C)C)C(=O)C2=C(C(=O)N([C@@H]2c3ccc(c(c3)Cl)Cl)CCO)[O-] C40093315
c1ccc(cc1)COc2cccc(c2)C(=O)C3=C(C(=O)N([C@H]3c4ccc(cc4Cl)Cl)CCO)[O-] C40102665
c1ccc(c(c1)COc2cccc(c2)C(=O)C3=C(C(=O)N([C@H]3c4ccc(cc4)Cl)CCO)[O-])Cl C40102849
c1ccc(c(c1)COc2cccc(c2)C(=O)C3=C(C(=O)N([C@@H]3c4cccc(c4)Cl)CCO)[O-])Cl C40102886
c1ccc(c(c1)[C@@H]2C(=C(C(=O)N2CCO)[O-])C(=O)c3cccc(c3)OCc4ccc(cc4)Cl)Cl C40103070
Cc1ccc(cc1)COc2cccc(c2)C(=O)C3=C(C(=O)N([C@@H]3c4cccc(c4)Br)CCO)[O-] C40109082
Cc1ccc(cc1)COc2cccc(c2)C(=O)C3=C(C(=O)N([C@H]3c4c(cccc4Cl)Cl)CCO)[O-] C40109177
c1cc(cc(c1)OCc2ccc(cc2)F)C(=O)C3=C(C(=O)N([C@@H]3c4ccc(cc4Cl)Cl)CCO)[O-] C40109398
c1ccc(c(c1)COc2ccc(cc2)C(=O)C3=C(C(=O)N([C@H]3c4cccs4)CCO)[O-])Cl C40109609
c1ccc2c(c1)cccc2[C@H]3C(=C(C(=O)N3CCO)[O-])C(=O)c4ccc(cc4)OCc5ccccc5Cl C40109617
Cc1ccc(cc1)COc2ccc(cc2)C(=O)C3=C(C(=O)N([C@H]3c4cccc(c4)Br)CCO)[O-] C40109923
c1ccc(c(c1)[C@H]2C(=C(C(=O)N2CCO)[O-])C(=O)c3ccc(cc3)OCc4ccc(cc4)F)Cl C40110235
CCCOc1ccc(cc1OCC)[C@H]2C(=C(C(=O)N2)[O-])C(=O)c3ccc(cc3)Br C40117513
Cc1cc(cc(c1OCC(C)C)C)C(=O)C2=C(C(=O)N[C@H]2c3cc(ccc3OC)Br)[O-] C40124297
CCCCOc1cccc(c1)C(=O)C2=C(C(=O)N[C@@H]2c3cc(ccc3OC)Br)[O-] C40126020
CCCCOc1cccc(c1)C(=O)C2=C(C(=O)N[C@H]2c3cc(ccc3OC)Br)[O-] C40126021
CSc1ccc(cc1)[C@@H]2C(=C(C(=O)N2)[O-])C(=O)c3ccc(cc3)OCc4ccc(cc4)Cl C40127249
CC(C)OCCCN1[C@@H](c2c([nH]nc2C1=O)c3cc(ccc3[O-])Cl)c4cccc(c4)Cl C39899319
c1ccc2c(c1)-c3ccccc3C2COC(=O)N[C@@H](Cc4ccc(s4)c5ccccn5)C(=O)[O-] C44320599
c1ccc2c(c1)-c3ccccc3C2COC(=O)N[C@H](Cc4ccc(o4)I)C(=O)[O-] C44320640
c1cc(ccc1C(=O)C2=C(C(=O)N([C@H]2c3ccc(cc3Cl)Cl)CCO)[O-])Br C15919921
CC1(CC(=C2[C@H]([C@H]3C(=NC(=NC3=O)SCc4ccccc4F)N=C2C1)c5ccc(cc5)O)[O-])C C39730422
CCn1c(c(c(n1)C)CC[N-]/C(=N/C(=O)c2ccccc2Br)/Nc3ccccc3C)C C32973172
CC[C@@H](C(=O)[O-])Oc1ccccc1/C=C/2\C(=O)N(C(=S)S2)c3ccc(cc3)Br C16910793
CCOc1cc(c(cc1OC)/C=C\2/C(=NC(=S)N(C2=O)c3cc(cc(c3)C)C)[O-])Br C19877658
c1cc(cc(c1)Br)[C@@H]2C(=C(C(=O)N2CCCN3CCOCC3)[O-])C(=O)c4cccs4 C20023736
COc1ccc(cc1)N2C(=O)/C(=C\c3ccc(o3)Sc4cccc5c4cccc5)/C(=NC2=O)[O-] C20238502
C[C@H]1C[C@H](CN(C1)S(=O)(=O)c2ccc(cc2)[N-]S(=O)(=O)c3cc(ccc3Cl)Cl)C C13949239
Cc1nnc(n1CC=C)SCc2nc3c(cc(cc3Br)Br)c(n2)[O-] C21140594
Cc1ccc(cc1)S(=O)(=O)C2=C(C(=O)N([C@@H]2c3ccccc3)Cc4ccc5c(c4)OCO5)[O-] C23119099
c1cc2c(cc1[C@@H]3CCCN3C(=O)CCn4c(=O)c5ccc(cc5nc4[S-])Cl)OCCO2 C23884914
C[C@H]1Cc2cc(ccc2O1)C(=O)C3=C(C(=O)N([C@@H]3c4cccc5c4cccc5)Cc6ccco6)[O-] C26842302
c1cc(sc1)S(=O)(=O)[N-]c2ccc(cc2)C(=O)N3CCN(CC3)Cc4ccc(s4)Cl C18830939
CCOC(=O)COc1ccc(cc1Br)/C=C\2/C(=O)N=C(S2)[N-]c3ccc(cc3)F C32101861
COCCN1[C@@H](C(=C(C1=O)[O-])C(=O)c2ccccc2)c3ccc(cc3)I C09373042
CCCOc1ccc(cc1)[C@H]2C(=C(C(=O)N2Cc3ccco3)[O-])C(=O)c4ccc(cc4)Br C16247116
c1ccc(cc1)CN2[C@H](C(=C(C2=O)[O-])C(=O)c3ccco3)c4ccc(cc4)I C33516407
Cc1nnc(s1)N2[C@@H](C(=C(C2=O)[O-])C(=O)c3ccc4c(c3)C[C@@H](O4)C)c5ccc(cc5)C(C)C C09541807
COCCCN1[C@H](C(=C(C1=O)[O-])C(=O)c2cc3ccccc3o2)c4cccc(c4)Br C33760244
Cc1ccc(c(c1)C)[C@H]2C(=C(N=C3N2C(=CS3)/C=C(/N4C[C@H](O[C@H](C4)C)C)\[O-])C)C(=O)OC C34923956
C[C@@H]1Cc2cc(ccc2O1)C(=O)C3=C(C(=O)N([C@H]3c4cccc(c4)Br)CCCOC)[O-] C35003377
c1ccc(cc1)/C=C/C(=O)C2=C(C(=O)N([C@@H]2c3cccc(c3)Br)c4nccs4)[O-] C35420710
Cc1ccc(cc1C)N2[C@H](SCC2=O)c3ccc(cc3)[N-]S(=O)(=O)c4cccc5c4nccc5 C35912504
Cc1cc(c(c(=O)n1CCOC)[C@@H](c2ccccc2Cl)N3CCN(CC3)c4ccccc4)[O-] C20604668
CCCS(=O)(=O)N1CCc2ccc(cc2C1)[N-]S(=O)(=O)c3cc(c(cc3Cl)Cl)C C38678290
Cc1ccc(c(c1)S(=O)(=O)N=C2C=C(C(=O)c3c2cccc3)[N-]S(=O)(=O)c4ccccc4)C C15936861
COCCCN1C(=O)/C(=C/c2cn(c3c2cccc3)Cc4ccc(cc4)Br)/N=C1[S-] C39557081
c1ccc(cc1)CSc2nnc(s2)N3[C@H](C(=C(C3=O)[O-])C(=O)c4ccccc4)c5ccccc5 C39835130
Cc1cccn2c1nc(c2C(=O)C3=C(C(=O)N([C@H]3c4ccc(cc4)Cl)c5nccs5)[O-])C C40003266
Cc1cccn2c1nc(c2C(=O)C3=C(C(=O)N([C@H]3c4cccc(c4)Cl)c5nccs5)[O-])C C40003318
Cc1nnc(s1)[N-]S(=O)(=O)c2ccc3c(c2)CCCN3C(=O)c4ccccc4Br C40176143
Cn1c2cc(c(cc2n(c1=O)C)Sc3ccccc3)[N-]S(=O)(=O)c4ccc(s4)Cl C45940999
CCCS(=O)(=O)N1CCc2ccc(cc2C1)[N-]S(=O)(=O)c3ccc(s3)Br C49511609
CCn1c(c2ccc(cc2nc1=S)C(=O)N(CC)Cc3cc(ccc3F)Br)[O-] C58700510
C=CCc1cc(cc(c1OCC#C)Br)/C=C/2\C(=NC(=O)N(C2=O)c3ccc(cc3)F)[O-] C59135569
c1cc(ccc1N2C(=O)/C(=C/c3cc(c(c(c3)Cl)OCC#N)Cl)/C(=NC2=O)[O-])Br C59198202
CCc1ccccc1n2c(cc(c2C)/C=C/3\C(=NC(=O)N(C3=O)c4cccc(c4)Br)[O-])C C59198413
CCO/C(=C/1\C(=O)/C(=C/c2ccc(o2)I)/S\C1=N/c3ccc(cc3)OC)/[O-] C59364662
Cc1ccc(cc1)n2c(cc(c2C)/C=C/3\C(=NC(=S)N(C3=O)c4ccc(cc4OC)OC)[O-])C C59595246
Cc1cccc(c1)n2c(cc(c2C)/C=C/3\C(=NC(=S)N(C3=O)c4ccc(cc4OC)OC)[O-])C C59595621
Cc1c(c(n(n1)Cc2ccccc2Cl)C)/C=C\3/C(=NC(=O)N(C3=O)c4ccc(cc4)Cl)[O-] C59858158
CCCOc1ccc(cc1/C=C\2/C(=NC(=O)N(C2=O)c3cccc(c3)Cl)[O-])Br C59860570
c1ccc(c(c1)CSC2=NC(=O)[C@H]3[C@H](C4=C(CCCC4=NC3=N2)[O-])c5ccc6c(c5)OCO6)F C39731262
CC(C)CCSC1=NC(=O)[C@H]2[C@H](C3=C(CC(CC3=NC2=N1)(C)C)[O-])c4ccc5c(c4)OCO5 C39775893
CC1(CC(=C2[C@@H]([C@H]3C(=NC(=NC3=O)SCc4ccccn4)N=C2C1)c5ccccc5OC)[O-])C C63448096
CC1(CC(=C2[C@@H]([C@H]3C(=NC(=NC3=O)SCCN4CCOCC4)N=C2C1)c5cccs5)[O-])C C63467768
Cc1ccccc1CSC2=NC(=O)[C@H]3[C@@H](C4=C(CC(CC4=NC3=N2)(C)C)[O-])c5ccccc5OC C63467807
Cc1ccc(cc1)CSC2=C([C@@H](C3=C(CCCC3=N2)[O-])c4cc(c(c(c4)OC)OC)OC)C#N C01269684
Cc1cc(c(n1c2ccc(cc2)Cl)C)/C=C\3/C(=O)N=C(N(C3=O)c4ccc(c(c4)Cl)OC)[O-] C08743100
CCc1ccc(cc1)[C@@H]2C(=C(C(=O)N2Cc3ccccc3Cl)[O-])S(=O)(=O)c4ccc(cc4)C C64558443
CCn1c2cc(c(cc2n(c1=O)CC)Sc3ccccc3)[N-]S(=O)(=O)c4cccc(c4)Cl C45941059
Cc1cc(ccc1F)S(=O)(=O)[N-]c2cc3c(cc2Sc4ccccc4Cl)n(c(=O)n3C)C C45941087
COc1ccc(cc1OC)[C@H]2c3c(nc(s3)[S-])S[C@H]4[C@@H]2C(=O)N(C4=O)c5ccccc5 C40475365
c1ccc(cc1)C(c2ccccc2)C(=O)N[C@@H](CC(=O)[O-])c3ccco3 C02882801
CCC(C)(C)[C@H]1CCc2c(sc(c2C#N)NC(=O)CCC(=O)[O-])C1 C04646578
Cc1ccc(cc1)SCCNS(=O)(=O)c2ccc(c(c2)C(=O)[O-])C C13183957
Cc1ccc(cc1F)CNS(=O)(=O)c2ccc(cc2)/C=C/C(=O)[O-] C13269857
c1cc(ccc1SCCNS(=O)(=O)c2cc(cs2)C(=O)[O-])Cl C13310659
CC(C)[C@@H](c1ccccc1)NS(=O)(=O)c2ccc(s2)CC(=O)[O-] C13314559
c1cc(cc(c1)F)CCNS(=O)(=O)c2ccc(cc2)/C=C/C(=O)[O-] C13315285
Cc1ccc(cc1)[C@H](CC(=O)[O-])NS(=O)(=O)c2ccc(cc2C)C C13348202
Cc1ccc(c(c1)NC(=O)[C@H](C)Sc2nc(cs2)CC(=O)[O-])C C13416765
CC[C@@H](C)[C@H](C(=O)[O-])N1C(=O)/C(=C/c2c[nH]c3c2cccc3)/SC1=S C16935538
Cc1ccc(s1)S(=O)(=O)[N-]c2ccc(cc2)C(=O)NC(C)(C)C C25525938
C[C@@H](c1cc2ccccc2o1)NC(=O)C[C@](C)(c3ccccc3)C(=O)[O-] C29010762
C[C@H](c1ccc(s1)Cl)NS(=O)(=O)c2ccc(s2)C(=O)[O-] C38058851
c1ccc(cc1)[C@H](C(=O)NC2CC2)Sc3[n-]c(nn3)CC4CCCC4 C11886144
Cc1ccc(cc1)C(=O)C2=C(C(=O)N([C@H]2c3ccc(cc3)O)CC=C)[O-] C40025599
CCc1ccc(cc1)[C@H]2C(=C(C(=O)N2CCCO)[O-])C(=O)c3ccc(cc3)F C40052783
c1ccc(cc1)C(=O)C2=C(C(=O)N([C@H]2c3cccc4c3cccc4)CCO)[O-] C40076069
CCCCOc1ccc(cc1)[C@@H]2C(=C(C(=O)N2)[O-])C(=O)c3cccs3 C40115629
CCCOc1ccc(cc1)[C@H]2C(=C(C(=O)N2)[O-])C(=O)c3ccc(cc3)C C40116914
CCCOc1ccccc1[C@@H]2C(=C(C(=O)N2)[O-])C(=O)c3ccc(cc3)C C40117090
C[C@@H]1C[C@H]1C(=O)Nc2cccc(c2)S(=O)(=O)[N-]c3ccccc3F C41590019
CCCN(CC(=O)NC)c1cc(ccc1/C=C/C(=O)[O-])Br C42405832
CC(C)(C)OC(=O)N[C@H](Cc1cc(cs1)Br)C(=O)[O-] C02579387
CC(C)(C)OC(=O)N[C@@H](Cc1c(ccs1)Br)C(=O)[O-] C44296253
c1cc(c(cc1Cl)/C=C\2/C(=O)N(C(=S)S2)CCCCCC(=O)[O-])O C02798634
c1cc(ccc1CNS(=O)(=O)c2ccc(s2)C(=O)[O-])Br C48411071
CC[C@H](C)CNS(=O)(=O)c1ccc(cc1Br)C(=O)[O-] C54468355
CCCNC(=O)c1cccc(c1)[N-]S(=O)(=O)/C=C\c2ccc(cc2)C C55591348
CC(C)NC(=O)c1ccc(cc1)[N-]S(=O)(=O)c2ccc(c(c2F)F)F C55651578
CCc1ccc(s1)S(=O)(=O)[N-]c2ccc(cc2C)C(=O)NCC C55651800
CC(C)CCNC(=O)c1cccc(c1)S(=O)(=O)[N-]c2ccccc2F C15499861
CCS(=O)(=O)[N-]c1ccc(cc1C)NC(=O)CCc2ccsc2 C58083193
Cc1cccc(c1C)[N-]S(=O)(=O)c2ccc(s2)CCNC(=O)C C58165917
Cc1ccc(cc1C)[N-]S(=O)(=O)c2ccc(s2)CCNC(=O)C C58173051
CCCOc1ccc(cc1)CNC(=O)c2ccc(nc2[O-])C(F)(F)F C58398005
CCS(=O)(=O)[N-]c1ccc(cc1)NC(=O)/C=C/c2ccc(s2)C C58532293
CCCCOc1ccc(cc1)[C@@H]2[C@H]([C@](CC(=C2C(=O)C)[O-])(C)O)C(=O)C C16639265
CC(C)NC(=O)Cc1ccc(cc1)[N-]S(=O)(=O)c2c(cc(cc2F)F)F C60442700
CC[C@H](C)NC(=O)COc1ccc(cc1Br)/C=C/C(=O)[O-] C62703644
CC(C)CNC(=O)COc1ccc(cc1Br)/C=C/C(=O)[O-] C62703647
Cc1ccc(cc1[N-]S(=O)(=O)C)NC(=O)CCc2ccccc2F C64474480
CCc1ccccc1NC(=O)c2c(=O)c3ccccc3n(c2[O-])CC=C C64965652
Cc1cc(ccc1F)C2=NN([N-]N2)CN(C)Cc3ccc(c(c3)F)F C65941233
c1ccc(c(c1)COC[C@@H](CSc2[n-]c3cc(cnc3n2)Cl)O)F C66399774
CC(C)[C@H](/C(=N/c1[nH]nc(n1)C(F)(F)F)/[O-])SCc2ccccc2 C66629120
Cc1cccc(c1)c2nnc(n2CC(=O)NCCSC(C)(C)C)[S-] C66737302
CCCc1nnc(n1CC(=O)Nc2c(cccc2C(C)C)C(C)C)[S-] C66776046
CC\1=NC(=S)N[C@@H](/C1=C(/[O-])\OCC=C)c2cnc(s2)C(C)(C)C C67028523
CCCS(=O)(=O)[N-]c1cccc(c1)C(=O)N[C@@H]2C[C@H]2c3cccc(c3)F C67333252
CCCS(=O)(=O)[N-]c1cccc(c1)C(=O)N[C@H]2C[C@H]2c3cccc(c3)F C67333254
c1ccc2c(c1)[C@@H]3C=CC[C@H]3[C@@H](N2)c4ccc(cc4)C(=O)[O-] C04140505
CC1=C(C[C@H]([C@H](C1)C(=O)NC2CCCCC2)C(=O)[O-])C C04651511
CSc1ccccc1/C=C(\c2ccccc2O)/C(=O)[O-] C01757358
CCCc1cccc2c1[nH]c3c2CCC[C@]3(CC)CC(=O)[O-] C02027947
c1c2c3c(c(c1C(=O)[O-])O)[C@@H]4C=CC[C@H]4CN3C[C@@H]5[C@@H]2C=CC5 C05331269
C[C@]12CC[C@H]3[C@H]([C@@H]1CC[C@@H]2C(=O)[O-])CC=C4[C@@]3(CCC(=O)N4)C C06500173
Cc1ccc-2c(c1)N[C@H](c3n2ccc3)c4ccc(cc4)C(=O)[O-] C00138127
C1CCCCCC(CCCCC1)NC(=O)C=CC(=O)[O-] C12368466
CSc1ccccc1/C=C(/c2ccccc2O)\C(=O)[O-] C17043848
c1ccc-2c(c1)Cc3c2cc(cc3)[C@H](CCCC(=O)[O-])O C20423463
Cc1cc(=O)[nH]c2c1c3c(s2)c(cc(n3)C(F)(F)F)[O-] C06705433
CCC1=N[C@H](N(C1(C)C)O)c2cc(cc(c2[O-])Cl)Cl C23115395
Cc1cc(c(c(c1)C)Cc2c(=O)[nH]c(nc2Cl)[O-])C C25495047
c1cc(cc(c1)I)c2[nH]c(nn2)[S-] C34977884
C[C@H](CC(=O)[O-])Nc1c(cc(cc1Cl)Cl)Cl C35748810
CC(C)C[C@@](CC(=O)[O-])(c1ccc2c(c1)CCCC2)O C36175487
Cc1ccc(cc1NCc2c(cc(cc2C)C)C)C(=O)[O-] C37087480
Cc1ccc(cc1NCc2ccc(c(c2)F)F)C(=O)[O-] C37087482
Cc1ccc(cc1N[C@@H]2C[C@H]3C[C@@H]2[C@@H]4[C@@H]3CCC4)C(=O)[O-] C37087515
Cc1ccc(cc1N[C@@H]2C[C@H](CC(C2)(C)C)C)C(=O)[O-] C37087592
Cc1ccc(cc1NC2C3CC4CC(C3)CC2C4)C(=O)[O-] C37087682
Cc1ccc(c(c1)[C@H](C)Nc2cc(ccc2F)C(=O)[O-])C C37088766
Cc1cc(c(c(c1)C)CNc2ccc(cc2C)C(=O)[O-])C C37120579
Cc1cc(c(s1)C)[C@@H](C)Nc2ccc(cc2)C(=O)[O-] C37307650
C/C(=N\c1ccccc1O)/c2c(c3ccccc3s2)[O-] C13638589
CCc1ccc(cc1)[C@](C)(C(=O)[O-])Nc2ccccc2C C37954354
Cc1ccccc1N[C@@H](c2ccc(cc2)C(C)C)C(=O)[O-] C37954552
Cc1ccccc1N[C@@](c2ccccc2)(C(C)C)C(=O)[O-] C37954592
Cc1cccc(c1)N[C@]2(CCCc3c2cccc3)C(=O)[O-] C37957943
CC[C@](c1ccc(cc1)C)(C(=O)[O-])Nc2ccccc2F C37962722
Cc1ccccc1N2C(=C(C(=O)N[C@]23CCCC=C3)C#N)[S-] C40144056
c1cc(ccc1CNc2ccc(c(c2F)F)F)C(=O)[O-] C41579804
Cc1cccc(c1C)N[C@@]2(CCc3c2cccc3)C(=O)[O-] C41758068
CC[C@@](c1ccccc1)(C(=O)[O-])Nc2cc(cc(c2)C)C C41763232
CCc1ccccc1N[C@]2(CCc3c2cccc3)C(=O)[O-] C41764386
Cc1c(sc(n1)[S-])CC(=O)NC2CCCCCCC2 C48389415
c1ccc2c(c1)CCC[C@@]2(C(=O)[O-])Sc3ccccc3O C50047638
CCc1ccc(s1)CNc2ccc(cc2C)C(=O)[O-] C51718189
C[C@@H](C(=O)[O-])[C@](C)(C(c1ccccc1)c2ccccc2)O C52258358
CC(C)[C@H](C(=O)[O-])[C@@](C)(c1ccc(cc1Cl)Cl)O C52262834
CC(C)[C@H](C(=O)[O-])[C@@]1(CCC(c2c1cccc2)(C)C)O C52263833
CC(C)[C@@H](C(=O)[O-])[C@]1(CCC(c2c1cccc2)(C)C)O C52263836
CC(C)[C@H]([C@@H](c1ccccc1Br)O)C(=O)[O-] C52264486
CC(C)C1CCC(CC1)(C(=O)[O-])Sc2ccc(cc2)O C54558083
Cc1ccc(cc1Br)Nc2nnc(s2)[S-] C57630385
Cc1ccc(cc1C)[C@H](Cc2ccc(cc2)CO)C(=O)[O-] C57988139
c1ccc2c(c1)[C@@H]3C=CC[C@@H]3[C@H](N2)c4ccc(cc4)C(=O)[O-] C59267075
c1ccc(c(c1)/C=N\c2ccc3c(c2)sc(n3)[S-])O C00262062
Cc1cc(c(c(c1C)[C@@H](CC(C)(C)CC(=O)[O-])O)C)C C61825684
Cc1c(c(c(c(c1C)C)[C@@H](C[C@H](C)CC(=O)[O-])O)C)C C61830963
COCCCn1c2c(c(=O)[nH]c1=O)[C@@H](C3=C(N2)c4ccccc4C3=O)c5ccc(cc5)F C03646370
c1ccc2c(c1)C(=O)N(C2=O)c3cccc(c3)NC(=S)NC(=O)/C=C/c4ccco4 C04122885
Cc1c2c(n(n1)c3ccccc3)OC(=C([C@@H]2c4ccc(c(c4)OC)OCC=C)C#N)N C02798584
Cc1c(n(c(c1C#N)NC(=O)CSc2nnc(s2)NC)c3cccc(c3)F)C C08251484
c1ccc(cc1)OCCOc2c(cc(cc2Cl)C=C3C(=O)NC(=O)NC3=O)Cl C08874752
c1ccc(cc1)Cn2c(cc(=O)[nH]c2=O)NC(=O)CSc3ccc4ccccc4n3 C01287041
Cn1c2c(c(=O)nc1SCc3ccccc3)[C@H](CC(=O)N2)c4ccc(cc4OC)O C09249865
CN(Cc1[nH]c(=O)c2ccccc2n1)C(=O)CNC(=O)c3c(c4ccccc4s3)Cl C09635129
Cc1ccc(cc1)C(=O)C2=C(C(=O)N([C@@H]2c3ccc(c(c3)OC)O)c4nccs4)O C09763865
c1ccc2c(c1)c(=O)n(c(=S)[nH]2)CCC(=O)Nc3ccc(cc3)c4cn5ccccc5n4 C10322220
Cc1c(n(c(c1C#N)NC(=O)CSc2[nH]c(nn2)C3CCCC3)C4CCCC4)C C12104363
c1ccc2c(c1)CCC[C@H]2NC(=O)c3cccc(c3)S(=O)(=O)Nc4ccc5c(c4)OCO5 C09672296
c1cc(ccc1c2ccc(o2)/C=C\3/C(=O)NC(=S)S3)S(=O)(=O)Nc4nccs4 C09730793
Cc1c(n(c(n1)SCC(=O)N2c3ccc(cc3C[C@H]2C)S(=O)(=O)N)C4CCCC4)C C12547495
Cc1cc(ccc1NC(=O)CN(C)S(=O)(=O)c2ccc3c(c2)ccc(=O)[nH]3)Cl C15678579
c1cc(ccc1F)S(=O)(=O)N2CCC[C@@H]2C(=O)NNC(=O)c3cc4c(s3)CCCC4 C15764242
Cc1ccccc1Nc2nnc(s2)S[C@@H](C)C(=O)N[C@H]3CCS(=O)(=O)C3 C15809710
c1ccc(c(c1)F)S(=O)(=O)Nc2cccc(c2)S(=O)(=O)/N=C/3\CCCCCN3 C16154833
CN(CC(=O)N/N=C/c1ccc(cc1)O)S(=O)(=O)c2cc(ccc2Cl)Cl C16186945
COc1cc(cc(c1OC)OC)[C@@H]2C(=C(OC3=C2C(=O)C[C@H](C3)c4cccs4)N)C#N C18200250
CC(=C)COc1ccc(cc1OC)[C@@H]2[C@@H]3CN(CC=C3C(=C(C2(C#N)C#N)N)C#N)C C20029225
CC1(Cc2c(c(nc3c2c4c(s3)c(ncn4)NCCCO)N5CCCC5)CO1)C C20029358
Cc1c(n(c(c1C#N)NC(=O)CSc2nnc(s2)NC)c3ccc(cc3)F)C C22187869
c1ccc(c(c1)C(=O)NC2CC2)NC(=O)CSc3nnc4n3c5ccccc5s4 C23491205
Cc1ccc(o1)[C@@H](CNC(=O)c2c(c3c([nH]2)CC(CC3=O)(C)C)C)N4CCOCC4 C25398725
CCCOc1cc(c(cc1OC)[C@@H]2[C@@H]3CN(CC=C3C(=C(C2(C#N)C#N)N)C#N)C)Cl C28640904
Cc1cc(c2cc([nH]c2c1)C(=O)NCc3ccc(s3)S(=O)(=O)N4CCOCC4)C C29149909
c1ccc2c(c1)c(=O)[nH]c(n2)CCC(=O)NCCc3cc4c(c(c3)Cl)OCCO4 C28791567
c1cc(oc1)C(=O)Nc2ccc(s2)C(=O)NCC3(CCCCC3)N4CCOCC4 C32195249
c1ccc2c(c1)c(c(o2)C(=O)c3ccc(cc3)F)NC(=O)C[C@H]4C(=O)NC(=O)S4 C33569014
Cc1ccc(cc1)S(=O)(=O)C(=Cc2ccc(o2)c3ccc(cc3)S(=O)(=O)N)C#N C34982739
CN(Cc1[nH]c(=O)c2ccccc2n1)CC(=O)Nc3c(c4c(s3)CCCCC4)C#N C15924436
CCc1cccc(c1)NC(=O)[C@@H]2CCCN(C2)S(=O)(=O)c3ccc4c(c3)ccc(=O)[nH]4 C09430806
COc1ccc(cc1OC)c2n[nH]c(=S)n2/N=C/c3cc(ccc3O)Br C01475976
CCCC1=C2[C@H](C(=C(O[C@@H]2N=N1)N)C#N)c3cc(c(cc3Br)OC)OC C39962636
CCCC1=C2[C@@H](C(=C(O[C@H]2N=N1)N)C#N)c3cc(c(cc3Br)OC)OC C39962637
CS(=O)(=O)Nc1ccc(cc1)c2csc(n2)NC(=O)c3ccc4c(c3)CCO4 C40069163
C[C@H](Cc1ccccc1)NC(=O)[C@H](C)N2C(=O)[C@]3(c4c(c5ccccc5[nH]4)CCN3C2=O)C C02111609
c1cc2c(ccc3c2c(c1)C(=O)N3)NCc4ccc(cc4)S(=O)(=O)N5CCOCC5 C44126663
CCc1ccc(cc1)[C@@H](C)NC(=O)c2cccc(c2)S(=O)(=O)N3CCNC(=O)C3 C46629104
c1cc(oc1)CNC(=O)c2c(c3n(n2)[C@H](C[C@H](N3)c4ccco4)C(F)(F)F)Cl C00866872
CC(C)[C@H](c1ccc(cc1)F)NC(=O)CN2C(=O)[C@]3(CCOc4c3cccc4)NC2=O C10840857
c1ccc(c(c1)NC(=O)NC[C@@H]([C@@H]2CCOC2)N3CCOCC3)N4CCCCCC4 C57914592
Cn1ccnc1Sc2ccccc2NS(=O)(=O)c3ccc4c(c3)CCCC(=O)N4 C58324604
CC[C@H](c1ccc(cc1)Cl)NC(=O)CN2C(=O)[C@@]3(CCOc4c3cccc4)NC2=O C21558493
c1cc(c(cc1N2CCCC2=O)NC(=O)NCCc3cc(cc4c3OCOC4)F)Cl C59037382
c1cc2c(cc1[C@H]3CCCN3C(=O)COc4cc(ccc4C(=O)N)Cl)OCCCO2 C60169700
C[C@@H](C(=O)NC1(CCCCC1)C#N)OC(=O)c2c3c(sc2NC(=O)C)CCCC3 C06325494
c1ccc(c(c1)NC(=O)CS[C@H]2N=NC(=O)[C@H]3N2N[C@@H](C3)c4cccs4)Cl C64701905
CCc1cccc(c1NC(=O)CN2C3=C([C@H](NC2=O)c4cc(ccc4C)C)C(=O)OC3)C C67288792
CC(C)c1ccccc1NC(=O)COc2ccc(cc2)/C=C/C(=O)[O-] C04227847
COc1cc(ccc1O)/C=C(\CCC(=O)[O-])/c2nc3ccccc3s2 C06086702
CC(C)c1ccc(cc1)S(=O)(=O)N[C@@H](CC(=O)[O-])c2ccccc2 C00078895
CCOc1cc(cc(c1O)Cl)/C=C(/c2ccc(cc2)OC)\C(=O)[O-] C11886843
CC(C)(C)CC(C)(C)NS(=O)(=O)c1ccc(cc1)/C=C/C(=O)[O-] C13087487
CC[C@@H](c1ccc(cc1)C)NS(=O)(=O)c2ccc(cc2)/C=C/C(=O)[O-] C13088535
Cc1ccc(cc1)SCCNS(=O)(=O)c2cccc(c2)C(=O)[O-] C13183942
c1ccc(cc1)SCCNS(=O)(=O)c2cc(ccc2Cl)C(=O)[O-] C13185715
CC(C)c1ccc(cc1)S(=O)(=O)N[C@H](CC(=O)[O-])c2ccc(cc2)F C13347912
c1cc(c(cc1Cl)Cl)/C=C/C(=O)Nc2nc(cs2)CC(=O)[O-] C13405704
CCCc1nnc(n1CC(=O)NC2CCC(CC2)C(C)(C)CC)[S-] C26041993
c1c(c(cc(c1Cl)Cl)Cl)n2cc(c(n2)C(=O)[O-])CCCO C36666899
Cc1cccc(c1)CN(c2ccc(cc2)CC(=O)[O-])C(=O)NCC=C C37554721
Cc1ccc(cc1)[C@H]2C(=C(C(=O)N2)[O-])C(=O)c3cccc(c3)OCC=C C40126053
CCCCC1CCC(CC1)C(=O)Nc2nc(c(s2)CC(=O)[O-])C C40691271
CC(C)c1cc(nc(n1)SCC(=O)Nc2cc(ccc2F)F)[O-] C41627224
CCSCc1cc(=O)[nH]c(n1)SCc2cccc(c2)C(=O)[O-] C41631986
C[C@H](CN(C)C(=O)N[C@H](C)c1cccc(c1)Br)C(=O)[O-] C42710117
Cc1ccc(c(c1)C)SCc2cccc(c2)C(=O)Nc3[n-]ncn3 C26263290
CC(C)(C)OC(=O)NC[C@H](Cc1ccc(c(c1)Cl)Cl)C(=O)[O-] C02505665
c1ccc2c(c1)-c3ccccc3C2COC(=O)N[C@@H](CC(F)F)C(=O)[O-] C44831627
c1ccc2c(c1)-c3ccccc3C2COC(=O)N[C@H](CC(F)F)C(=O)[O-] C44831630
CC(C)(CC(=O)[O-])CNC(=O)OCC1c2ccccc2-c3c1cccc3 C44831648
C[C@H](CCC(C)C)NC(=O)c1ccc2c(c1)nc(n(c2=O)CC=C)[S-] C25348753
CCN(CC)c1ccc(cc1)/C=C/C(=O)c2c(c([nH]c2C)C(=O)[O-])C C13078108
CCCOc1ccc(cc1NC(=O)[C@@H]2CC=CC[C@@H]2C(=O)[O-])Cl C48382388
CCCOc1ccc(cc1NC(=O)[C@H]2CC=CC[C@H]2C(=O)[O-])Cl C48382391
CCCOc1ccc(cc1NC(=O)[C@H]2[C@H]3C[C@@H]([C@@H]2C(=O)[O-])C=C3)Cl C48382402
CCN(CCC(=O)[O-])C(=O)N[C@H](C)c1ccc(cc1)Br C49527491
C=CCNC(=O)c1cccc(c1)S(=O)(=O)[N-]c2cccc(c2F)Cl C55565477
CCCNC(=O)c1cccc(c1)[N-]S(=O)(=O)c2ccccc2Cl C55591460
CCNC(=O)c1ccc(c(c1)[N-]S(=O)(=O)c2ccccc2Cl)C C55611518
CCNC(=O)c1ccc(c(c1)[N-]S(=O)(=O)c2cccc(c2)Cl)C C55611617
CCNC(=O)c1ccc(cc1)[N-]S(=O)(=O)/C=C\c2ccc(cc2)C C55622810
CCc1ccc(s1)S(=O)(=O)[N-]c2ccc(cc2)C(=O)NCC(C)C C55639517
CC[C@@H](C)[C@@H](C(=O)[O-])NC(=O)N(C1CCCCC1)C2CCCCC2 C05907339
CCCC(=O)Nc1cccc(c1)S(=O)(=O)[N-]c2ccccc2F C58121400
CC(C)CC(=O)Nc1cccc(c1)S(=O)(=O)[N-]c2ccccc2F C15702316
CCCS(=O)(=O)[N-]c1cccc(c1C)NC(=O)[C@@H]2CCC=CC2 C58247891
Cc1cc(nc(n1)S[C@H](c2ccccc2)C(=O)NC3CCCC3)[O-] C13945437
Cc1ccc(cc1)[N-]S(=O)(=O)C[C@H](C)C(=O)NCc2ccccc2C C62073118
Cc1ccc(cc1)[N-]S(=O)(=O)C[C@@H](C)C(=O)N[C@H](C)c2ccccc2 C62074529
CCCCNC(=O)[C@@H](C)Oc1ccc(cc1Br)C(=O)[O-] C62703066
CCN(CC)S(=O)(=O)c1ccc(cc1)/N=C(/Nc2ccccc2)\[S-] C00672204
CCOc1cc(ccc1O)/C=C/2\C(=O)N=C(S2)[N-]c3ccccc3 C18130444
CC[C@H](C)NC(=O)C1(CCCCC1)c2ccc(cc2)[N-]S(=O)(=O)CC C65027524
CCC(=O)Nc1ccc(c(c1)[N-]S(=O)(=O)/C=C/c2ccccc2)C C55595068
Cc1cccc(c1)c2nnc(n2CC(=O)NCC3(CCCC3)C)[S-] C66431035
CCC(C)(C)NC(=O)c1ccc(cc1Cl)[N-]S(=O)(=O)CC(C)C C66582074
Cc1ccc(cc1)OC[C@@H](C)NC(=O)c2ccc(nc2[O-])C(F)(F)F C67330956
c1cc2c(cc1S(=O)(=O)NCCCC(=O)[O-])CCCC2 C04218570
CCc1ccc(c(c1)C(C)(C)C)OCC(=O)N[C@@H](C)C(=O)[O-] C08027062
c1c(nc(s1)NC(=O)C[C@@H]2C[C@H]3CC[C@@H]2C3)CC(=O)[O-] C19265263
CC[C@H](C)NC(=O)CSc1nc(c(s1)CC(=O)[O-])C C21013833
CCC(CC)c1nnc(s1)/N=C(/c2ccc[nH]c2=S)\[O-] C26565650
CCCc1nnc(n1CC(=O)N[C@H]2CCC[C@H](C2)C)[S-] C30017526
Cc1c(sc(n1)C)C(=O)NCC2(CCCCC2)CC(=O)[O-] C32071916
Cc1ccc(cc1S(=O)(=O)NCC(C)C)CCC(=O)[O-] C32182994
Cc1cc(c(c(c1)O[C@@H](C(C)C)C(=O)NCC(=O)[O-])C)C C33444410
Cc1ccc(c(c1C)O[C@@H](C(C)C)C(=O)NCC(=O)[O-])C C33444414
C[C@H](c1ccccc1)NC(=O)Cn2cccc2/C=C/C(=O)[O-] C33508387
CC(C)c1cc2c(=O)[nH]c(nc2s1)CSCC(=O)[O-] C31775962
CCC[C@H](C(=O)[O-])NS(=O)(=O)c1ccc(cc1)C(C)C C36838345
CCC(C)(C)C1CCC(CC1)NS(=O)(=O)CCC(=O)[O-] C37013544
Cc1cnc(s1)NC(=O)CC2(CCCCC2)CC(=O)[O-] C37365285
c1c(sc(n1)NC(=O)CCCCC(=O)[O-])Br C37425338
C1C2CC3CC1CC(C2)(C3)CNS(=O)(=O)CCC(=O)[O-] C37464835
c1cc(sc1)CNS(=O)(=O)c2ccc(s2)CC(=O)[O-] C37467121
CC(C)N(CCCC(=O)[O-])C(=O)c1cc(c[nH]1)Br C37585838
CC(C)(C)N(CCC(=O)[O-])C(=O)c1cc(c[nH]1)Br C37586775
c1cc(oc1)CCNC(=O)CC2(CCCCCC2)C(=O)[O-] C37792917
C[C@H](Cc1ccco1)NC(=O)CC2(CCCCC2)C(=O)[O-] C37794080
CC(C)[C@](C)(CC(=O)N1CCC[C@@H]1c2ccc[nH]2)C(=O)[O-] C37834911
CNC(=O)c1cc(ccc1Cl)[N-]S(=O)(=O)CCCCl C37843589
CC(C)N(CCCO)C(=O)CC1(CCCCCC1)C(=O)[O-] C38098479
C[C@@H](CC(=O)[O-])NS(=O)(=O)c1ccc(cc1)CC(C)C C37420007
CCC[C@@H](C)[C@@H](C(=O)[O-])NS(=O)(=O)c1cc(ccc1C)C C39281020
Cc1ccc(o1)[C@@H](C)NC(=O)CC2(CCCC2)CC(=O)[O-] C40216537
CCC(CC)NC(=O)[C@@H](C)Sc1ccc(cn1)C(=O)[O-] C41667457
CN(Cc1cc(cs1)Br)C(=O)NCCC(=O)[O-] C42402921
C[C@@H](c1ccc(s1)Cl)NS(=O)(=O)[C@@H](C)C(=O)[O-] C42522957
CC(C)N(CC1CC1)C(=O)N[C@@H](C2CCCCC2)C(=O)[O-] C42596395
CCCC[C@H](C(=O)[O-])NC(=O)N1CCc2c(ccs2)[C@H]1C C42793843
CCOc1cc2c(cc1[C@H](C[C@H](C)C(=O)[O-])O)O[C@@H](C2)C C43370783
CC[C@@H](C)[C@@H](C(=O)[O-])NC(=O)N1CCC[C@@H]1C2CCCC2 C45090837
CCCC[C@H](C(=O)[O-])NC(=O)N1CCC[C@H]1C2CCCC2 C45090882
CCCCS(=O)(=O)/N=C(/c1cc(c[nH]1)Br)\[O-] C48505853
CCCN(CC1CC1)C(=O)N[C@@H](C2CCCCC2)C(=O)[O-] C48996286
CC[C@H](C)N(CC(=O)[O-])C(=O)N[C@@H](C)c1ccc(s1)C C49188336
C[C@@H]1C[C@H]1CNC(=O)c2ccc(cc2[N-]S(=O)(=O)C)F C49220575
CC(C)(CCC(=O)[O-])NS(=O)(=O)c1ccc(c(c1F)F)F C50196100
CCC[C@@](C)(C(=O)[O-])NC(=O)N1CCC(CC1)C(C)(C)C C50349205
CO[C@@H]1CCC[C@@H]1NC(=O)CC2(CCCCC2)CC(=O)[O-] C50370509
c1cc(ccc1C(=O)[O-])S(=O)(=O)NCc2ccsc2 C57411901
CCN([C@@H](C)CC(=O)[O-])C(=O)N[C@@H](C)Cc1ccsc1 C61214108
C[C@@H](c1ccsc1)NS(=O)(=O)c2ccc(cc2)CC(=O)[O-] C61363568
CCN([C@@H](C)CC(=O)[O-])C(=O)N[C@@H]1CCCc2c1ccs2 C61369420
CC(C)CS(=O)(=O)[N-]c1ccc(cc1)C(=O)NC(C)C C66582274
C[C@@H](CSC)C(=O)N[C@H](C)c1cccc(c1)[N-]S(=O)(=O)C C66823158
c1ccc2c(c1)nc(s2)/C(=C\c3[nH]ccn3)/SCC(=O)[O-] C67647872
c1cc(c(cc1C(=O)[O-])NC(=O)CCC2CCCCC2)Cl C03287843
C#CCOc1ccccc1/C=N/Nc2ccc(cc2)C(=O)[O-] C07890531
Cc1ccc(cc1)OCCCNc2ccc(cc2C(=O)[O-])C C08703110
c1cc(ccc1c2ccc(o2)CCC(=O)Nc3ccc(cc3)C(=O)[O-])F C11666862
Cc1ccc(c(c1)N/N=C/c2ccccc2OCC(=O)[O-])C C13013429
Cc1cc(c(n1C2CCCCC2)C)/C=N/Nc3cccc(c3)C(=O)[O-] C13077853
c1ccc2cc(c(cc2c1)C(=O)[O-])OCC(=O)NCCC3=CCCCC3 C13080429
CCC[C@H](c1ccccc1)NS(=O)(=O)c2cc(cc(c2C)C)C(=O)[O-] C13089479
Cc1ccc(c(c1)OCCC(=O)Nc2cc(ccc2Cl)C(=O)[O-])C C13167746
Cc1ccc(cc1OCC(=O)Nc2ccc(cc2)C(C)C)C(=O)[O-] C13248396
CC[C@H](C)c1ccccc1NC(=O)COc2cc(ccc2C)C(=O)[O-] C13248552
c1cc(ccc1/C=N/Nc2ccc(cc2)C(=O)[O-])N3CCCCC3 C13349951
CCC(C)(C)C1CCC(CC1)NC(=O)COc2ccc(cc2)C(=O)[O-] C13413681
c1ccc2cc(c(cc2c1)C(=O)[O-])NC(=O)/C=C/c3ccc4c(c3)CCO4 C13426723
CC(C)c1ccc(cc1)C(=O)NCCc2ccc(cc2)C(=O)[O-] C13442539
CC(C)(C)c1ccc(cc1)/C=C(\C(=O)[O-])/NC(=O)c2ccccc2 C16711945
CCC[C@@H](CCC(=O)/N=c/1\[nH]c(cs1)c2ccccc2)C(=O)[O-] C17044589
CCC[C@H](CCC(=O)/N=c/1\[nH]c(cs1)c2ccccc2)C(=O)[O-] C17044592
CCc1c(c(nc(n1)SCC(=O)Nc2cc(ccc2C)Cl)[O-])C C04861228
CCCc1cc(nc(n1)SCC(=O)Nc2ccc(cc2)CC)[O-] C07654538
Cc1cc(ccc1NCc2ccc(o2)c3ccc(c(c3)Cl)F)C(=O)[O-] C20878943
CCOc1ccc(cc1CNc2ccc(cc2C)C(=O)[O-])Cl C20881153
Cc1ccc(cc1NCc2c3ccccc3ccc2OC)C(=O)[O-] C20881262
CC(C)(C)c1ccc(cc1)/C(=C\C(=O)c2ccccc2O)/[O-] C05061455
C[C@@H]1[C@H]2C[C@H](C2(C)C)[C@H]([C@H]1C(=O)[O-])NC(=O)OC(C)(C)C C32099130
Cc1ccc(c(c1)C)Cc2[nH]c(=O)c(c(n2)[O-])CCC(C)C C35288194
CCCC[C@@](CC(=O)[O-])(c1cc(ccc1OC)C(C)(C)C)O C36179605
CCCc1c(sc(n1)Nc2ccc(cc2)C(C)C)C(=O)[O-] C36275765
CCC[C@@H](C(=O)[O-])Nc1ccccc1S(=O)(=O)C(F)(F)F C36838388
C[C@@H](c1c(ccs1)Br)Nc2cc(ccc2F)C(=O)[O-] C37305198
CC[C@@H](c1cccc(c1)Br)Nc2ccc(cc2C)C(=O)[O-] C37314532
c1cc(ccc1C(=O)[O-])N/N=C/c2cc(cs2)Br C03909670
CCCc1ccc(c(c1)/N=C/c2cccc(c2O)OCC)[O-] C04551347
C[C@](CC(=O)Nc1ccccc1C(C)(C)C)(c2ccccc2)C(=O)[O-] C13255963
C[C@@](CC(=O)Nc1ccccc1C(C)(C)C)(c2ccccc2)C(=O)[O-] C13255961
c1cc(ccc1C[N-]S(=O)(=O)C(F)(F)F)c2ccn[nH]2 C40768912
Cc1ccc(cc1)OCCCCNc2cccc(c2)C(=O)[O-] C41571532
CCCCc1cc(nc(n1)SCC(=O)Nc2ccccc2F)[O-] C41627836
CCCCc1cc(nc(n1)SCC(=O)NCc2ccc(cc2)C)[O-] C41628216
Cc1ccc(c(c1)C)N[C@](C)(c2ccc(cc2)Br)C(=O)[O-] C41732839
Cc1cc(cc(c1)N[C@@](C)(c2ccccc2Br)C(=O)[O-])C C41763197
CC[C@@](c1ccccc1)(C(=O)[O-])Nc2cc(ccc2F)Br C41805218
CCCCCC[C@@H](C)NC(=O)Cc1c(nc(s1)[S-])C C43507170
CC(C)(C)OC(=O)N[C@@H](CC1CCCCCCC1)C(=O)[O-] C44294822
Cc1ccccc1c2ccccc2C[C@H](C(=O)[O-])NC(=O)OC(C)(C)C C44298727
c1ccc(cc1)CN[C@@H](c2ccccc2)[C@H](c3ccccc3)C(=O)[O-] C53995092
CCOc1cc(cc(c1O)CC=C)/C=N/c2cc(ccc2C)C(=O)[O-] C59249264
CC[C@@H](C)c1ccc(cc1)C(=O)Nc2ccc(cc2C(=O)[O-])C C59434775
C[C@H](c1ccc(s1)Cl)Nc2ccc(cc2Cl)C(=O)[O-] C62795796
Cc1cc(cc(c1Cl)C)OCCCC(=O)Nc2cccc(c2)C(=O)[O-] C64873012
CCc1cc(c(s1)NC(=O)[C@@H]2CC(=C(C[C@@H]2C(=O)[O-])C)C)C(=O)OC C02784177
C[C@@H]1CCc2c(sc(c2C(=O)OC(C)C)NC(=O)/C=C(\C)/C(=O)[O-])C1 C02777443
c1cc(ccc1/C=N/NC(=O)c2ccc(cc2)Br)OCC(=O)[O-] C06672568
CC1CCN(CC1)c2ccc(cc2)NS(=O)(=O)c3cccc(c3)C(=O)[O-] C13183531
Cc1ccc(cc1C(=O)[O-])S(=O)(=O)N[C@H](C)c2cc3ccccc3o2 C13184730
Cc1ccc(cc1NC(=O)CSc2nc(c(c(n2)C)C)C)C(=O)[O-] C13345551
Cc1ccc(c(c1)OCC(=O)NCc2ccc(c(c2)C(=O)[O-])OC)C C13392931
CCc1ccc(cc1)/C=C/C(=O)Nc2cc3c(cc2C(=O)[O-])OCCO3 C13431412
CCCc1cc(c(s1)NC(=O)[C@H]2[C@@H]3C[C@H]([C@@H]2C(=O)[O-])C=C3)C(=O)OC C17074759
CCc1c(nc(nc1[O-])SCC(=O)Nc2cccc(c2)C(=O)C)C C05021610
c1ccc(c(c1)CSc2nc(cc(n2)[O-])CC(=O)Nc3nccs3)F C23138370
CCN(c1ccccc1)C(=O)[C@H](C)Nc2ccc(cc2)[N-]S(=O)(=O)C C23628643
c1ccc(cc1)/C=C/c2c(nc(nn2)SCC(=O)Nc3ccccc3)[O-] C27300696
CCOc1cc(ccc1O)/C=N/n2c(nnc2[S-])c3cccs3 C28380084
CC(C)(CC(=O)Nc1c(cc(cc1Cl)Cl)C(=O)OC)CC(=O)[O-] C29234396
Cc1ccc(c(c1)C)NC(=O)CSc2nc(cc(=O)n2C3CCCC3)[O-] C32957929
c1ccc(cc1)C(CNC(=O)c2cccc(c2)c3[n-]nnn3)c4ccccc4 C35354813
C=CCNc1c(nc2ccccc2n1)[N-]S(=O)(=O)c3cccs3 C02408920
CC(C)CCc1c(=O)[nH]c(nc1[O-])SCC(=O)N2CCCCCC2 C13108293
CCc1c(nc(n(c1=O)[C@@H](C)CC)SCC(=O)Nc2ccccc2)[O-] C08580127
Cc1ccc(cc1)c2nnc(n2CC(=O)NCc3ccccc3OC)[S-] C09645721
CCN(CC)C(=O)CSc1[nH]c(=O)c(c(n1)[O-])Cc2ccc(cc2)F C13454005
c1cc2c(c(c1)NC(=O)CSCc3ccc(cc3)C(=O)[O-])nsn2 C39699564
CCCCSc1nnc(s1)/N=C(/C(=C/c2ccc(cc2)O)/C#N)\[O-] C39997005
CCCCOc1ccc(cc1C)C(=O)C2=C(C(=O)N[C@H]2c3ccco3)[O-] C40124121
Cc1ccc(c(c1)C)OCc2nc3cc(ccc3n2C[C@H](C)O)C(=O)[O-] C40401486
Cc1cccc(c1)CSc2ncc(c(n2)C(=O)NCCC(=O)[O-])Cl C41154678
CCC(CC)C(=O)NCCc1nc(cs1)c2ccc3c(c2)oc(n3)[O-] C41263345
CC(C)OCc1cc(nc(n1)SCC(=O)Nc2ccc(cc2)F)[O-] C41632503
CC1=C[C@H]2C=C(C(=N[C@@H]2C=C1)Cl)C[C@@H](C(=O)[O-])NC(=O)OC(C)(C)C C44298423
CC(C)(C)OC(=O)N[C@H](Cc1cccn1c2ccc(cc2F)F)C(=O)[O-] C44319678
CC(C)N1CCCc2c1ccc(c2)C[C@H](C(=O)[O-])NC(=O)OC(C)(C)C C44319815
Cc1ccc(c(c1)NC(=O)CCn2c(nnc2[S-])c3cccs3)OC C53565166
CCOc1ccc(c(c1)/C=N/c2ccc(cc2)[N-]S(=O)(=O)CC)O C54892626
Cc1ccc(c(c1)C)c2c(sc(c2C(=O)OC)NC(=O)CCC(=O)[O-])C C06189797
Cc1ccc(cc1)/C=C/S(=O)(=O)[N-]c2cccc(c2)NC(=O)OC C55637419
CCc1c(sc(n1)Nc2ccc(cc2)N3CCN(CC3)C)C(=O)[O-] C57723292
Cc1cc(c(cc1C)S(=O)(=O)Nc2cc(ccc2N(C)C)C(=O)[O-])C C32971231
Cc1ccc(cc1)c2nnc(n2CC(=O)NCCOc3ccccc3)[S-] C17850300
CC1=C([C@@H](NC(=S)N1CC(C)C)c2ccc(cc2)C(=O)[O-])C(=O)OC C58202160
CCCc1c(cc(s1)/C(=N/c2[nH]nc(n2)c3cccc(n3)C)/[O-])CC C59403383
Cc1c(sc(n1)NC(=O)CCCc2ccccc2)c3nnc(n3C)[S-] C47076673
CCCS(=O)(=O)[N-]c1ccc(cc1)N[C@@H](C)C(=O)N2CCC(CC2)C C63632743
Cc1c(sc(n1)NC(=O)C[C@@H](C)C2CC2)c3nnc(n3CC=C)[S-] C63703684
CCCS(=O)(=O)[N-]c1ccc(cc1)NS(=O)(=O)c2cccc(c2)C C63849066
Cc1ccc(cc1)c2nc([nH]n2)/N=C(/Cc3ccc(cc3)n4cccc4)\[O-] C28967416
CCc1ccccc1NCc2cc(=O)n3c(n2)nc([n-]3)c4cccs4 C64790877
CCS(=O)(=O)[N-]c1ccc(cc1)c2nc([nH]n2)CCc3ccccc3 C65408614
COc1ccc(cc1)OC[C@H](CSc2[n-]c3cc(cnc3n2)Cl)O C66399819
Cc1ccc(c2c1c(c(o2)/C(=C(/C#N)\C(=O)NCCCOC)/[O-])C)C C66505840
COc1ccc(cc1OC)/C=C/C(=O)c2cc(ccc2O)Cl C04252510
CCN(CC)c1ccc(cc1)[C@@H](c2nc3ccccc3n2C)O C00273266
c1ccc2c(c1)NC(=O)[C@H](S2)CC(=O)OCC3CCCCC3 C04546594
C[C@H](C(=O)NC1CC1)OC(=O)c2cc3c(s2)CCCCCC3 C05302539
Cc1ccc(s1)C(=O)OCC(=O)N[C@@H]2CCC[C@H]([C@@H]2C)C C05975404
Cc1cc(c(c(c1)C)S(=O)(=O)NCc2ccccc2OC)C C00029443
Cc1c(c2ccccc2[nH]1)C(=O)[C@H](C)OC(=O)[C@H]3CCC=CC3 C06291437
CCC/C(=N/NS(=O)(=O)c1ccc(cc1)Br)/C C04144926
COc1cc(cc(c1O)OC)/C=C/C(=O)c2cccc(c2)Cl C06647429
CCc1ccc(cc1)/C=N/NS(=O)(=O)c2ccc(cc2)Cl C00442627
CCc1ccccc1NCc2cc(=O)oc3c2ccc(c3)OC C08212972
Cc1c(c(on1)C)CCC(=O)NCC23CC4CC(C2)CC(C4)C3 C08316569
CC[C@@H](C12CC3CC(C1)CC(C3)C2)NC(=O)c4ccn(n4)CC C08480545
Cc1ccc(cc1)OCCn2c3ccccc3nc2C(C)(C)O C08785985
CN(C)c1ccc(cc1)C(=S)NCc2ccc3c(c2)OCO3 C09188138
CCc1ccc(cc1)NC(=O)CN2C(=O)[C@@H](SC2=S)CC C11635592
CCCCNC(=O)[C@@H]1Cc2ccccc2N1C(=O)c3ccccc3 C15773927
Cc1nc(c(c(=O)n1Cc2ccccc2Cl)CCC(C)C)O C16882827
CCc1ccc(cc1)NC(=O)Cc2csc(n2)c3ccco3 C24600589
C[C@@H](Cc1ccco1)NS(=O)(=O)c2ccc3c(c2)CCCC3 C26881550
Cc1cc(cc(c1)OCCn2c3ccccc3nc2[C@@H](C)O)C C27792427
C[C@H](c1ccc2c(c1)OCCCO2)NC(=O)CCC3CCCC3 C32284867
CC[C@H]1CN(c2ccccc2S1)CC(=O)NCc3ccco3 C33059314
CCCn1c(=O)[nH]nc1SCc2ccc(c(c2)Cl)Cl C05015905
CC[C@](C)(C#C)NC(=O)c1cc2cccc(c2oc1=O)CC=C C00099484
C[C@]1(CCC(=O)N1CCC2=CCCCC2)C(=O)NC3CCCC3 C00427009
c1ccc2c(c1)[nH]c(n2)[C@H](Cc3ccc(cc3)OC(F)F)C#N C00509523
CC(C)NC(=O)Cn1cc(c2c1cccc2)C(=O)c3ccccc3 C00612528
CC(C)c1ccc(cc1)/C=C/C(=O)Nc2nc(cs2)C(=O)C C39530193
CC[C@H](C(=O)Nc1cccc(c1C)C)Sc2cc(ncn2)C C40171085
CC(C)CN(C(C)C)S(=O)(=O)c1ccc2c(c1)CCCN2 C42594256
CC(C)(C)[C@@H](c1cccs1)NS(=O)(=O)N2CCCCC2 C48666352
CC(C)(C)CCNC(=O)[C@@H]1CC(=NO1)c2ccc(s2)Cl C48702991
COc1ccc(cc1Cl)S(=O)(=O)NC[C@@H]2CCC=CC2 C49282333
CC[C@H](c1ccccc1)NS(=O)(=O)c2cnc(s2)Cl C51628266
CC[C@@H]1CNc2cc(c(cc2N1Cc3cccs3)OC)OC C57924699
C[C@H](c1ccccc1)NC(=O)CN2CCN(CC2)c3ccccc3 C58122962
CCN(Cc1cccs1)C(=O)NC[C@H]2Cc3ccccc3O2 C28407409
COc1ccc(c2c1cccc2)S(=O)(=O)NCC3CCCC3 C32434037
C[C@@H]1CCCC[C@@H]1OCCN2CCN(CC2)c3ccc(cc3)O C58932853
CCc1ccccc1C[C@@H]2C(=O)N(c3ccc(cc3O2)O)CC=C C62496128
CC(C)(C)CC(=O)NCC(=O)N1CCC[C@@H]1C2CCCCC2 C65074209
Cc1ccc(c(c1)C)CCNS(=O)(=O)N2CCCCCC2 C65278253
CCn1c2ccccc2nc1CCNC(=O)C=C3CCCCC3 C65928341
CCn1c2ccccc2nc1CN(C)Cc3cc(c(cc3O)C)C C65942799
CC(C)(C)[C@H](c1cccs1)NC(=O)N(C)Cc2ccccn2 C66336694
CC[C@@H](C(C)C)NC(=O)N1CCCN(CC1)CC(F)(F)F C66368643
CCc1c(c([nH]c1C(=O)N(CC)[C@@H]2CCCC[C@@H]2C)C)C(=O)C C66414840
CCn1c(c(c(n1)C)CNC(=O)C2CCC(CC2)C(C)(C)C)C C66478700
c1cc(cc(c1)OC(F)F)CNc2ccc(c(n2)C#N)Cl C67370468
c1cc(c(c(c1)[N+](=O)[O-])[O-])/C=N\c2ccc(cc2)I C04530097
CC12c3ccccc3C(c4c1cccc4)[C@@H]5[C@@H]2C(=O)N(C5=O)c6ccc(cc6)C(=O)[O-] C03190485
CC(C)C[C@H](C(=O)[O-])N1C(=O)/C(=C/c2cccc3c2cccc3)/SC1=S C05552006
CC[C@@H]1CCc2c(cc(s2)C(=O)N3C[C@H](Oc4c3cccc4)C(=O)[O-])C1 C13434434
c1cc(c(c(c1)[N+](=O)[O-])[O-])/C=N/c2ccc(cc2)I C15162907
c1ccc(cc1)Cn2c(=O)c3c(n4c2nnc4[S-])-c5ccccc5CC36CCCC6 C06229353
c1ccc(cc1)n2c(=O)c3c(n4c2nnc4[S-])-c5ccccc5CC36CCCC6 C05770323
C[C@@H]1CCCc2c1c3c(=O)n(c4nnc(n4c3s2)[S-])c5ccccc5 C05559737
Cc1cc(nc2c1c3c(s2)c(n(c(=S)n3)c4ccc(cc4)OC)[O-])C C05800479
C[C@@H]1CCc2c(sc3c2c(=O)n(c4n3c(nn4)[S-])c5ccc(cc5)Cl)C1 C06007679
Cc1ccc(s1)S(=O)(=O)[N-]c2ccc(c(c2)Cl)OC(F)F C24070428
Cc1ccc(cc1C)N2C(=O)/C(=C/c3ccc4c(c3)OCO4)/N=C2[S-] C06713451
COc1c(c(c(c(c1[O-])Br)Br)Br)[N+](=O)[O-] C25501740
CCn1c(nnc1[S-])COc2ccc(cc2C(C)C)Br C26469277
C[C@H]1CCc2c(c3c4nc(nn4c(nc3s2)[O-])c5ccccc5Br)C1 C27516788
Cc1ccc(o1)/C=N\n2c(nnc2[S-])c3ccc(cc3Cl)Cl C01478095
CN1c2ccccc2/C(=C\3/C(=O)N=C(S3)[N-]c4ccc(cc4Cl)Cl)/C1=O C33333641
CC(C)[C@@H]1Cc2c(sc3c2c4nnc(n4c(n3)SC)[S-])CO1 C02318792
Cc1ccc(s1)/C=C/2\C(=NC(=O)N(C2=O)c3c(cc(cc3C)C)C)[O-] C09044196
c1cc2c(cc1Cl)sc(n2)[N-]S(=O)(=O)c3cnc(s3)Cl C35356523
COc1ccc(cc1c2nnc(n2c3cccnc3Cl)[S-])Cl C13728866
c1cc2c(cc1Cl)sc(n2)[N-]S(=O)(=O)c3ccc(nc3)Cl C21787020
Cc1ccc(c(c1)Br)S(=O)(=O)[N-]c2ncc(s2)Br C37575636
CCC(=O)c1cccc(c1)S(=O)(=O)[N-]c2ccc(cc2)Br C37683539
C[C@@H]1CCc2c(sc3c2c(=O)n(cn3)Cc4ccc(cc4)C(=O)[O-])C1 C00790626
Cc1cc(ccc1[N-]S(=O)(=O)c2ccnc(c2)Cl)I C38107652
CC[C@]1(Cc2c(cc3c(n2)nc(=S)n(c3[O-])c4ccccc4C)CO1)C C05575513
c1cc(ccc1/C=C(/C2=NC(=O)C3=C4CCC[C@@H]4SC3=N2)\Cl)C(=O)[O-] C39722658
c1cc(ccc1/C=C(/C2=NC(=O)C3=C4CCC[C@H]4SC3=N2)\Cl)C(=O)[O-] C39722659
c1cc(ccc1N2C(=O)/C(=C/c3ccc4c(c3)OCO4)/N=C2[S-])Br C39932840
C=CCN1[C@H](C(=C(C1=O)[O-])C(=O)c2cccs2)c3cccc4c3cccc4 C40022692
C=CCN1[C@H](C(=C(C1=O)[O-])C(=O)c2ccccc2)c3cccc(c3)Br C40025359
CC(=O)C1=C(C(=O)N([C@H]1c2ccccc2)CC3(CCCC3)c4ccccc4)[O-] C40357414
Cc1cc(c2c(c1)sc(n2)[N-]S(=O)(=O)c3cnc(s3)Cl)C C40691165
c1c(cc(c2c1COCO2)CSc3nc4c(c(n3)[O-])CCC4)Cl C41607751
c1cc2cnccc2c(c1)S(=O)(=O)[N-]c3ccc(cc3)I C48065680
Cc1cc(c(c(c1)C)/C=C\2/C(=NC(=O)N(C2=O)c3ccc(cc3)Br)[O-])C C59198235
c1ccc(cc1)[C@@H]2C[C@H]3C[C@@H]2[C@@H]4[C@@H]3C(=O)N(C4=O)c5ccc(cc5)C(=O)[O-] C59227190
Cc1cccc(c1)[N-]C2=NC(=O)/C(=C/c3cccc4c3OCCO4)/S2 C59592091
CC(C)(CC(=O)c1cc(sc1Br)Br)CC(=O)[O-] C61824847
CC(C)SC1=NC(=O)[C@H]2[C@H](C3=C(CCCC3=NC2=N1)[O-])c4ccccc4 C39764647
CSC1=NC(=O)[C@H]2[C@H](C3=C(CCCC3=NC2=N1)[O-])c4cccc(c4)Br C63437234
CCSC1=C([C@@H](C2=C(CCCC2=N1)[O-])c3ccc4c(c3)OCO4)C#N C02309714
CS(=O)(=O)[N-]c1ccc(cc1)C(=O)/C=C/c2ccc(cc2)Br C64307887
CC[C@@]1(Cc2c(cc3c(n2)nc(n(c3=O)c4ccccc4)[S-])CO1)C C08691077
CCn1c(c2ccc(cc2nc1=S)C(=O)N(C)c3ccc(cc3C)C)[O-] C65657813
CCN(c1cc(ccc1C)C)C(=O)c2ccc3c(c2)nc(=S)n(c3[O-])C C65859285
c1ccc2c(c1)nc(s2)[N-]S(=O)(=O)c3ccc(nc3Cl)Cl C66246914
CC1(Cc2c(sc(n2)[N-]S(=O)(=O)c3ccccc3Cl)C(=O)C1)C C66247069
CC(=O)c1cccc(c1)[N-]S(=O)(=O)/C=C/c2ccc(cc2)Br C66577041
COC(=O)c1ccc(c2c1[C@H]3C=CC[C@@H]3[C@@H](N2)c4ccc(cc4)C(=O)[O-])Cl C04691626
C1CCCc2c(c(c(s2)NC(=O)[C@@H]3CCCC[C@@H]3C(=O)[O-])C#N)CC1 C02747586
C1CCCc2c(c(c(s2)NC(=O)[C@@H]3CCCC[C@H]3C(=O)[O-])C#N)CC1 C02747584
CC1=C(C[C@H]([C@H](C1)C(=O)Nc2c(c3c(s2)CCCCC3)C#N)C(=O)[O-])C C05523279
c1ccc(cc1)[C@]2(Nc3ccccc3C(=O)N2c4ccccc4Cl)C(=O)[O-] C01080684
Cc1cccc(c1)/C=C(/c2[nH]c(=O)c3c(c(sc3n2)C(=O)[O-])C)\Cl C09112772
Cc1ccc(c(c1)Br)S(=O)(=O)Nc2cc(ccc2C)C(=O)[O-] C12521403
C[C@H]1CCC[C@H]([C@@H]1C)NC(=O)COc2cc3ccccc3cc2C(=O)[O-] C13049786
C[C@@H]1CCC[C@@H]([C@@H]1C)NC(=O)COc2cc3ccccc3cc2C(=O)[O-] C13049787
Cc1ccc(cc1C(=O)[O-])S(=O)(=O)N[C@H](C)c2ccc3c(c2)CCCC3 C13198805
Cc1ccc(cc1S(=O)(=O)NCC23CC4CC(C2)CC(C4)C3)C(=O)[O-] C13307446
c1cc(cc(c1)O)/C=N/n2c(nnc2[S-])c3ccc(cc3Cl)Cl C05649378
c1cc(c(c(c1)Cl)Cc2c(ccn(c2=O)Nc3cccc(n3)F)[O-])F C06057421
C[C@H](C12CC3CC(C1)CC(C3)C2)NS(=O)(=O)c4ccc5c(c4)nc(s5)[O-] C20550556
C[C@H](c1ccccc1F)NC(=O)Cn2c(nnc2[S-])c3ccc(cc3)Cl C21916999
c1cc(cc(c1)Cl)/C=C(/c2[nH]c3cc(ccc3c(=O)n2)C(=O)[O-])\Cl C22347467
CC(C)Cn1c2ccccc2c(=O)c(c1[O-])C(=O)NC34CC5CC(C3)CC(C5)C4 C06364634
CS(=O)(=O)[N-]c1ccc(c(c1)Cl)C(=O)Nc2cc(ccc2Cl)Cl C30849202
CCCc1nnc(n1CC(=O)Nc2ccc-3c(c2)Cc4c3cccc4)[S-] C30993215
c1cc(ccc1c2c(cn[nH]2)/C=C/c3cc(nc(n3)[O-])C(F)(F)F)Cl C04171604
c1ccc(cc1)c2ccc(cc2)C(=O)CSc3nc4c(s3)c(cc(=O)[nH]4)[O-] C36357634
Cc1ccc(c(c1)/N=C(\C)/c2c(=O)c3ccccc3n(c2[O-])c4ccccc4)O C04265161
C[C@]1\2CC[C@](C1(C)C)(C/C2=N\NC(=O)c3ccc(cc3Cl)Cl)C(=O)[O-] C38249276
Cc1ccc(cc1)N2[C@@H](NC(=O)C(=C2[S-])C#N)c3ccc(o3)c4ccccc4 C39887125
c1ccc2c(c1)cc(o2)C(=O)C3=C(C(=O)N[C@@H]3c4ccc(c(c4)Cl)Cl)[O-] C40124660
c1ccc2c(c1)cc(o2)C(=O)C3=C(C(=O)N[C@H]3c4ccc(c(c4)Cl)Cl)[O-] C40124661
COc1ccccc1N2[C@@H](NC(=O)C(=C2[S-])C#N)c3cccc4c3cccc4 C40147965
COc1ccc(cc1)N2[C@@H](NC(=O)C(=C2[S-])C#N)c3cccc4c3cccc4 C40147973
Cc1ccc(c(c1O)C)[N-]S(=O)(=O)c2cc(cnc2Cl)Br C41069756
CCc1cccc2c1[nH]cc2/C=C\3/C(=O)N(C(=N3)[S-])c4ccc(cc4)OCC C44599034
Cc1ccc(cc1)c2nnc(n2CC(=O)N[C@H](C)c3ccc(s3)Cl)[S-] C46620521
C[C@]12C[C@H](c3ccccc3O1)/C(=C(\C=C\c4ccc(cc4)OC)/[O-])/C(=O)N2 C20151809
CC1(c2cc(ccc2NC1=O)S(=O)(=O)[N-]c3ccc(c(c3)Cl)Cl)C C49659740
CC1(c2cc(ccc2NC1=O)S(=O)(=O)[N-]c3cc(ccc3Cl)Cl)C C49659742
CC1(c2cc(ccc2NC1=O)[N-]S(=O)(=O)c3ccc(c(c3)Cl)Cl)C C49741291
c1ccc2c(c1)c(n[nH]2)[N-]S(=O)(=O)c3ccc(cc3Cl)Br C54433039
COC(=O)C\1=NC(=S)N[C@@H](/C1=C(\c2ccc(cc2)F)/[O-])c3ccsc3 C56047415
C=CCn1c(=O)c2ccc(cc2nc1[S-])C(=O)NC3CCCCCC3 C07281613
Cc1ccccc1[C@H](C)NC(=O)Cn2c(nnc2[S-])c3ccc(cc3)Cl C17964037
Cc1ccc(c(c1)[C@H](C)NC(=O)Cn2c(nnc2[S-])c3cccs3)C C18014201
Cc1ccc(cc1)c2nnc(n2CC(=O)NC3(CCC3)c4ccccc4)[S-] C41843937
Cc1cc(nc(n1)S[C@H](c2ccccc2)C(=O)NC3CCCCC3)[O-] C13945882
c1ccc2cc(ccc2c1)Cn3cc(c4c3cccc4)/C=C\5/C(=NC(=O)N5)[O-] C09109630
Cc1ccccc1n2c(=O)c(c([nH]c2=O)[O-])Cc3c(cccc3Cl)Cl C18220051
COc1cc(ccc1O)/C=C/2\C(=O)N=C(S2)[N-]c3ccccc3C(F)(F)F C01297632
Cc1ccc(c2c1c[nH]n2)[N-]S(=O)(=O)c3c(cccc3Cl)Cl C63635534
CCC(=O)Nc1ccc(cc1)S(=O)(=O)[N-]c2ccc(cc2Cl)Cl C64467728
Cc1ccccc1[C@H]2CC(=O)Nc3c2sc(c3c4ccc(cc4)OC)C(=O)[O-] C64796669
C[C@@H](C(=O)NC(C)(C)c1ccccc1)n2c(nnc2[S-])c3cccs3 C65575548
C[C@H](C(=O)NC(C)(C)c1ccccc1)n2c(nnc2[S-])c3cccs3 C65575549
CCC(CC)(CC(=O)N[C@H](C)c1cc2ccccc2o1)C(=O)[O-] C10820159
C[C@@H](c1ccccc1)NS(=O)(=O)c2ccc(s2)CC(=O)[O-] C13305389
CCc1ccc(cc1)/C=C/C(=O)Nc2nc(cs2)CC(=O)[O-] C13407113
CCc1ccc(cc1)NC(=O)CSc2nc(cs2)CC(=O)[O-] C13414691
C[C@@H](c1ccc(cc1)F)NC(=O)COc2ccc(cc2)CC(=O)[O-] C13421187
CSc1nc2ccc(cc2s1)NC(=O)CCCC(=O)[O-] C16478520
c1ccc2c(c1)nc(s2)NC(=O)CC3(CCCC3)CC(=O)[O-] C17054640
CC1=C([C@H](C(=C(N1)[S-])C#N)c2ccco2)C(=O)OCC=C C19827443
C[C@H](c1ccccc1)NC(=O)c2ccc(cc2)O[C@@H](C)C(=O)[O-] C20229535
CCC[C@@H](C)NC(=O)c1cc(ccc1Cl)[N-]S(=O)(=O)C C22530674
CC[C@H](C)NC(=O)Cn1c(nnc1[S-])c2ccc(cc2)C C27338552
Cc1ccc(c(c1)[C@H](C)NC(=O)CC(C)(C)CC(=O)[O-])OC C29010913
CC(C)(C)OC(=O)N[C@H](Cc1ccc(s1)Cl)C(=O)[O-] C34773382
CC(C)[C@@](C)(CC(=O)Nc1nc2ccccc2s1)C(=O)[O-] C35721705
CC(C)[C@](C)(CC(=O)Nc1nc2ccccc2s1)C(=O)[O-] C35721706
Cc1cc(c(cc1C(=O)[O-])S(=O)(=O)N[C@@H](C)CC(C)C)C C37264610
C[C@@H]1c2cccc(c2O[C@H]1C)C(=O)N[C@@H](CC(=O)[O-])c3ccccc3 C39680458
CC(C)CC(=O)C1=C(C(=O)N([C@@H]1c2ccccc2O)CC=C)[O-] C40358207
Cc1c(sc(n1)NC(=O)/C=C/c2ccccc2)CCC(=O)[O-] C40691414
CC[C@@H](C)NC(=O)[C@@H](C)Sc1c(c(cc(n1)C)C)C(=O)[O-] C41637204
c1cc(ncc1C(=O)[O-])SCC(=O)NC2CCCCCC2 C41667843
CCCN(CC(F)(F)F)C(=O)NC1CCC(CC1)C(=O)[O-] C42795194
C[C@H]1CCCC[C@H]1CNS(=O)(=O)c2ccc(s2)C(=O)[O-] C42865249
C[C@@H]1CCCC[C@H]1CNc2nnc(s2)SCC(=O)[O-] C42865548
c1cc(sc1)CCNC(=O)N2CCC[C@@H](C2)CCC(=O)[O-] C43586923
Cc1cc(sc1C(=O)[O-])S(=O)(=O)NCCc2ccsc2 C49159715
Cc1ccc(s1)[C@H](C)Nc2nnc(s2)SCC(=O)[O-] C49184500
CC(C)[C@@H](c1cccs1)Nc2nnc(s2)SCC(=O)[O-] C49558850
C[C@@H](CC(=O)Nc1ncc(s1)/C=C/C(=O)[O-])CC(C)(C)C C49591770
Cc1cc(ccc1/C=C/C(=O)[O-])S(=O)(=O)NCCC(C)C C49595138
Cc1ccc(cc1S(=O)(=O)NCC(C)(C)C)/C=C/C(=O)[O-] C49595333
Cc1cc(=O)[nH]c(n1)SCc2cccc(c2)/C=C/C(=O)[O-] C49627936
Cc1ccc(cc1N(C)Cc2ccc(c(c2)O)OC)C(=O)[O-] C49907217
Cc1ccc(s1)CNC(=O)N2CCC[C@H](C2)CCC(=O)[O-] C50227023
CCCCc1nc(c(s1)/C(=C(/C#N)\C(=O)NC(C)C)/[O-])C C51006675
Cc1c(sc(n1)[S-])CC(=O)NCCOc2ccc(cc2)OC C53640210
CCNC(=O)c1ccc(c(c1)C)[N-]S(=O)(=O)c2cccs2 C55651899
CC(C)c1ccc(c(c1)CCC(C)(C)NC(=O)C(=O)[O-])OC C57638819
Cc1cccc(c1)CSC/C(=N/c2[nH]nc(n2)C(F)(F)F)/[O-] C26255210
CC(C)CNC(=O)CCn1c(nnc1[S-])c2ccc(cc2)F C60944047
C[C@H](CC(=O)Nc1ccc2c(c1)sc(n2)SC)CC(=O)[O-] C61835533
CCCCc1ccc2c(c1)S(=O)(=O)N=C([N-]2)SCCCO C62338910
CCC[C@]1(CCN(C1)C(=O)N[C@H](C)c2cccs2)C(=O)[O-] C62925206
CS(=O)(=O)[N-]c1ccc(cc1)c2csc(n2)NCC3CCC3 C63630363
CCCOc1c(cccn1)CNC(=O)Cc2c(nc(s2)[S-])C C63821154
Cc1ccc(cc1[N-]S(=O)(=O)C)NC(=O)CCc2ccsc2 C64492403
CCn1cc(c(c1CC(=O)NCCC2=CCCCC2)C(=O)[O-])C C64980624
CCCCCNC(=O)c1ccc2c(c1)nc(=S)n(c2[O-])CC C17322762
CC(C)(C)c1ccc(cc1)CCCC(=O)/N=C/2\NCC(=N2)[O-] C67155317
C[C@H]1C[C@H](CC(C1)(C)C)C/C(=C(\C#N)/C(=O)NCCCOC)/[O-] C67601168
COc1ccc(cc1)[C@@H]2c3c([nH]c(=O)s3)S[C@H]([C@@H]2C(=O)c4cccc5c4CCCC5)C(=O)[O-] C09489426
c1ccc2c(c1)NC3=C([C@H](N2C(=O)CCC(=O)[O-])c4cccs4)C(=O)C[C@@H](C3)c5ccc(cc5)F C09057772
c1ccc(c(c1)CSCCNc2cnn(c(=O)c2Cl)c3ccc(cc3)C(=O)[O-])F C13037383
Cc1ccccc1/C=C/C(=O)c2ccc(cc2)S(=O)(=O)NCc3ccc(cc3)C(=O)[O-] C13066698
c1cc(ccc1CCC(=O)[O-])S(=O)(=O)Nc2nc(cs2)c3ccc(s3)Cl C13079320
CCN(CCNS(=O)(=O)c1cc(ccc1Br)C(=O)[O-])c2cccc(c2)C C13246149
CCOC(=O)c1c(csc1NC(=O)CC2(CCCC2)C(=O)[O-])c3cc(ccc3C)C C13249768
C[C@H](c1ccccc1)N(Cc2ccccc2O)S(=O)(=O)c3ccc(cc3)/C=C/C(=O)[O-] C13250254
CC[C@H]1CCc2c(sc(c2C(=O)OC(C)C)NC(=O)[C@@H]3[C@@H]4CC[C@@H](C4)[C@@H]3C(=O)[O-])C1 C17098562
CCOC(=O)c1c2c(sc1NC(=O)[C@H]3CC=CC[C@@H]3C(=O)[O-])C[C@H](CC2)C(C)(C)C C17098570
CC(=C[C@H]1c2c(c3ccccc3[nH]2)C[C@@H](N1C(=O)OC(C)(C)C(Cl)(Cl)Cl)C(=O)[O-])C C17193203
Cc1ccc(cc1)[C@H]2/C(=C(/C=C/c3ccccc3)\O)/C(=O)C(=O)N2c4cccc(c4)C(=O)[O-] C09374771
Cc1ccc(c(c1)C)c2csc(c2C(=O)OC(C)C)NC(=O)[C@@H]3CC=CC[C@@H]3C(=O)[O-] C19634369
Cc1ccc(c(c1)c2csc(c2C(=O)OC(C)C)NC(=O)[C@@H]3CC=CC[C@H]3C(=O)[O-])C C19634517
CC[C@H]1CCc2c(sc(c2C(=O)N3CCCCC3)NC(=O)[C@H]4CCCC[C@@H]4C(=O)[O-])C1 C19645181
Cc1ccsc1/C=N/NC(=O)c2cccc(c2)S(=O)(=O)[N-]c3cccc(c3)C(F)(F)F C23741007
COc1ccc(cc1)C(=O)C2=C(C(=O)N([C@H]2c3ccccc3Cl)CCc4c[nH]c5c4cccc5)[O-] C08438771
c1ccc2c(c1)c(c[nH]2)CCN3[C@@H](C(=C(C3=O)[O-])C(=O)c4ccc(cc4)F)c5ccco5 C01413461
CCN(CC)C(=O)C1=C(N=C2N([C@H]1c3ccc(cc3)F)C(=CS2)/C=C(/NC(C)C)\[O-])C C35696107
CC1=C([C@H](N2C(=CSC2=N1)/C=C(/NCC3CC3)\[O-])c4ccc(cc4)Cl)C(=O)OC C36050733
C[C@H]1C[C@@H](CC(C1)(C)C)O[P@@](=O)(c2ccc(cc2NC(=O)c3cccs3)N(C)C)[S-] C09090559
c1cc(ccc1C(F)(F)F)S(=O)(=O)[N-]c2ccc3c(c2)C(=O)Nc4cc(ccc4O3)Cl C38715732
CCOC(=O)c1c(csc1NC(=O)[C@@H]2[C@H]3C[C@@H]([C@@H]2C(=O)[O-])C=C3)c4ccc(cc4C)C C39679534
CCCCOc1ccc(cc1OC)[C@@H]2NC(=O)C(=C(N2c3ccc(cc3)CC)[S-])C#N C39887223
CCCCc1ccc(cc1)N2[C@H](NC(=O)C(=C2[S-])C#N)c3ccc(c(c3)OC)OCC C39887332
Cc1ccc(cc1C)N2[C@@H](NC(=O)C(=C2[S-])C#N)c3cn(nc3c4ccccc4)c5ccccc5 C39887723
c1cc(c(c(c1)Cl)[C@@H]2C(=C(C(=O)N2CCCO)[O-])C(=O)c3ccc(cc3)Br)Cl C40047839
Cc1cc(ccc1OC)C(=O)C2=C(C(=O)N([C@@H]2c3ccc(cc3)C(C)(C)C)CCCO)[O-] C40048637
CCCCN1[C@@H](C(=C(C1=O)[O-])C(=O)c2ccc(cc2)Cl)c3cc(c(c(c3)Br)O)OC C40076822
CCCOc1ccc(cc1)C(=O)C2=C(C(=O)N([C@@H]2c3cccc4c3cccc4)CCO)[O-] C40078154
CC(C)Oc1ccc(cc1)C(=O)C2=C(C(=O)N([C@@H]2c3ccc(cc3)C(C)(C)C)CCO)[O-] C40079239
CC(C)Oc1ccc(cc1)C(=O)C2=C(C(=O)N([C@H]2c3ccc(cc3)C(C)(C)C)CCO)[O-] C40079240
CCCOc1ccc(cc1)C(=O)C2=C(C(=O)N[C@@H]2c3cc(ccc3OC)Br)[O-] C40118072
Cc1ccc(cc1)COc2cccc(c2)C(=O)C3=C(C(=O)N[C@H]3c4ccc(cc4)OC)[O-] C40126701
COCCCN1[C@@H](c2c([nH]nc2C1=O)c3cc(ccc3[O-])Cl)c4ccc(cc4)SC C39898313
Cc1ccc(cc1)[C@@H]2c3c([nH]nc3C(=O)N2CCCOC(C)C)c4cc(ccc4[O-])Cl C39899277
Cc1ccc(cc1)[C@H]2c3c([nH]nc3C(=O)N2CCCOC(C)C)c4cc(ccc4[O-])Cl C39899278
Cc1c(c2ccccc2n1C)C[C@@H](C(=O)[O-])NC(=O)OCC3c4ccccc4-c5c3cccc5 C44321950
CCn1c(cc(c1C)C[C@H](C(=O)[O-])NC(=O)OCC2c3ccccc3-c4c2cccc4)C C44324351
C[C@@H](c1ccc(cc1)C(C)C)NC(=O)c2ccc3c(c2)nc(n(c3=O)CCCOC)[S-] C46577316
CCn1c(c(c(n1)C)C[N-]/C(=N/C(=O)c2ccc(c(c2)C)C)/Nc3cccc(c3C)Cl)C C32971756
CCn1c(c(c(n1)C)CC[N-]/C(=N/C(=O)c2ccc(c(c2)F)C)/Nc3ccc(cc3)F)C C32973423
Cc1c(cccc1Cl)N/C(=N\C(=O)c2cccc(c2)Cl)/[N-]CCc3c(nn(c3C)C)C C32973557
CCc1c(nc(n(c1=O)c2ccccc2F)SCC(=O)Nc3ccc(cc3)C(C)C)[O-] C59202884
CCc1cccc(c1NC(=O)CSc2nc(c(c(=O)n2c3ccc(cc3)C)CC)[O-])C C59203537
CCCCSc1[nH]c(=O)c2c(n1)N=C(/C(=C(\[O-])/OCC=C)/[C@@H]2c3ccc(cc3)F)C C13114386
Cc1cccc(c1)c2nnc(n2CCC(=O)NCCOc3cccc4c3cccc4)[S-] C59581629
CCCS(=O)(=O)[N-]c1cccc(c1C)NC(=O)c2csc(n2)c3ccc(s3)Cl C60102637
Cc1ccccc1C(C)(C)CNC(=O)c2ccc3c(c2)nc(n(c3=O)CCCOC)[S-] C60354720
CCCCSc1[nH]c(=O)c2c(n1)N=C(/C(=C(\[O-])/OCC=C)/[C@H]2c3ccc(cc3)F)C C13114385
c1ccc2c(c1)c(cn2CC(=O)[O-])/C=C/3\C(=O)NC(=S)N(C3=O)c4ccc(c(c4)Cl)Cl C02825596
Cc1cccc(c1C)N2C(=O)/C(=C/c3cc(n(c3C)c4cc(ccc4C)C(=O)[O-])C)/C(=O)NC2=S C09933806
Cc1cc(cc(c1C)S(=O)(=O)N[C@@H](c2ccc3c(c2)OCCCO3)C(C)C)C(=O)[O-] C13186440
Cc1cccc(c1NC(=O)[C@@H](C)Sc2nc3cc(ccc3c(=O)n2C)C(=O)[O-])C(C)C C13200147
Cc1cccc(c1)N2C(=O)/C(=C\c3cc(n(c3C)c4cccc(c4C)C(=O)[O-])C)/C(=O)NC2=S C09554198
C[C@@H]1CCc2c(sc3c2c(ncn3)SCc4[nH]c(=O)c5ccc(cc5n4)C(=O)[O-])C1 C13346019
c1cc(cc(c1)Br)/C=C/C(=O)c2ccc(cc2)S(=O)(=O)NCCC(=O)[O-] C13362005
CC[C@H](C(=O)[O-])Oc1ccc(cc1)/C=C/2\C(=O)N(C(=S)S2)CCc3ccc(cc3)O C16907389
c1ccc(c(c1)CSc2nc3n(n2)[C@@H](C4=C(N3)CCCC4=O)c5ccc(cc5)C(=O)[O-])F C20089980
CN(C)[C@@H](CN1[C@@H](C(=C(C1=O)[O-])C(=O)c2cccs2)c3ccc(cc3)O)c4cccs4 C20588752
c1cc(ccc1CNC(=O)c2ccc3c(c2)nc(n(c3=O)Cc4ccc5c(c4)OCO5)[S-])F C03051912
c1ccc(c(c1)CNC(=O)c2ccc3c(c2)nc(n(c3=O)Cc4ccc5c(c4)OCO5)[S-])Cl C03051981
[H]/[S+]=c/1\nc(c(c(n1CCCC)[O-])C2=[NH+]c3ccccc3S[C@H]([C@H-]2)c4cccc5c4cccc5)[O-] C20899285
Cc1cc(no1)NC(=O)c2ccc(cc2)[N-]S(=O)(=O)c3ccc(s3)Br C29112768
c1cc(ccc1C(=O)N/N=C\c2cc(c(c(c2)Br)[O-])Br)[N+](=O)[O-] C32565789
CN1CCc2c(sc(n2)NC(=O)c3ccc(cc3)[N-]S(=O)(=O)c4ccc(c(c4)F)F)C1 C32845375
CCCOc1ccc(cc1)C(=O)C2=C(C(=O)N([C@@H]2c3cccc(c3)O)Cc4ccccc4)[O-] C33525699
Cc1ccc(c(c1)C(=O)C2=C(C(=O)N([C@@H]2c3ccc(c(c3)OC)O)c4nccs4)[O-])C C33700197
COc1ccc(cc1OC)[C@@H]2CC(=O)Nc3c2c(nc(n3)SCc4ccc(cc4)F)[O-] C13567377
c1ccc(cc1)S(=O)(=O)N2CCN(CC2)[C@@H](c3c[nH]c4c3cc(cc4)Br)C(=O)[O-] C20737406
CCc1c(c(n(n1)c2cccc(c2)Cl)[O-])/C=C\3/C(=O)N(C(=O)N3)Cc4ccccc4F C35490654
CC(C)(C)OC(=O)N1CCN(CC1)[C@@H](c2c[nH]c3c2ccc(c3)Br)C(=O)[O-] C36352101
c1ccc(c(c1)[C@@H]2[C@H](C(=NC(=C2C#N)SCC(=O)Nc3nc4ccccc4s3)[O-])C#N)Cl C12274879
c1cc(cc(c1)C(=O)[O-])c2ccc(o2)/C=C(\C#N)/[C@@H]3N[C@@H]4C(=N3)C=C(C=N4)Br C38915285
c1cc(cc(c1)C(=O)[O-])c2ccc(o2)/C=C(\C#N)/[C@H]3N[C@@H]4C(=N3)C=C(C=N4)Br C38915286
c1cc(ccc1S(=O)(=O)[N-]c2nc3ccc(cc3s2)C(=O)N[C@@H]4N=CCS4)Cl C39275545
CC1=C2[C@H](C3=C(C[C@@H](CC3=O)c4cccs4)N[C@@H]2N=N1)c5ccc(cc5)OCC(=O)[O-] C39359424
Cc1cc(ccc1OC)C(=O)C2=C(C(=O)N([C@H]2c3ccc(cc3)Br)CCCO)[O-] C40048628
c1ccc(cc1)COc2ccc(cc2)C(=O)C3=C(C(=O)N([C@H]3c4cccs4)CCO)[O-] C40075211
CCN(CC)c1ccc(cc1)[C@H]2C(=C(C(=O)N2CCO)[O-])C(=O)c3ccc(cc3)Br C40077027
CCCOc1ccc(c(c1)C)C(=O)C2=C(C(=O)N([C@H]2c3cccc4c3cccc4)CCO)[O-] C40082518
Cc1cc(ccc1C(=O)C2=C(C(=O)N([C@H]2c3cccc4c3cccc4)CCO)[O-])OCC=C C40083301
c1cc(ccc1C(=O)C2=C(C(=O)N([C@@H]2c3ccc(cc3Cl)Cl)CCOCCO)[O-])F C40094430
C=CCOc1cccc(c1)C(=O)C2=C(C(=O)N([C@H]2c3ccc(cc3)Br)CCO)[O-] C40102197
c1ccc(cc1)COc2cccc(c2)C(=O)C3=C(C(=O)N([C@H]3c4cccs4)CCO)[O-] C40102667
CCCNS(=O)(=O)c1ccc(cc1)[N-]S(=O)(=O)c2ccccc2Br C46543280
C[C@H](C(=O)NCCCC(=O)[O-])N1C(=O)/C(=C/c2c3ccccc3cc4c2cccc4)/SC1=S C15048369
Cc1ccc(cc1)N2C(=O)[C@@](N=C2[O-])(C(F)(F)F)NS(=O)(=O)c3ccc(cc3)Cl C02380147
c1ccc(c(c1)CSc2nc3n(n2)[C@@H](C4=C(N3)CCCC4=O)c5ccccc5C(=O)[O-])Cl C01282940
CC1CCN(CC1)c2c(cc(c[nH+]2)[N-]S(=O)(=O)c3ccc(s3)Br)C(=O)[O-] C21533841
C[C@@H](C(=O)Nc1ccc(c(c1F)F)F)Sc2nc3c(cnn3c4ccccc4)c(n2)[O-] C12784715
Cc1cc(no1)[N-]S(=O)(=O)c2ccc(cc2)/N=C/c3cc(ccc3O)Br C59466309
c1cc(oc1)c2csc3c2c(nc(n3)SCC(=O)NC(=O)c4ccc(cc4)Br)[O-] C62038931
Cc1c(sc(n1)NC(=O)C2=N[C@H](SC2)c3ccccc3)c4nnc(n4CC=C)[S-] C39792245
Cc1ccc(cc1)S(=O)(=O)c2cnc(nc2[O-])SCC(=O)Nc3cccc(c3C)C C09908975
c1cc(sc1S(=O)(=O)[N-]c2cc(c([nH+]c2)N3CCCCCCC3)C(=O)[O-])Br C35397599
c1c(c(cc(c1Cl)Cl)Cl)N[C@H]2CC(=O)N(C2=O)c3nc(cs3)CC(=O)[O-] C16902308
CC1CCN(CC1)C(=O)[C@H]2C(=O)Nc3cc(ccc3S2)S(=O)(=O)[N-]c4ccc(c(c4)Cl)F C65021631
c1cc(ccc1[N-]S(=O)(=O)c2ccc3c(c2)NC(=O)[C@@H](S3)C(=O)N4CCCCCC4)Cl C65021744
c1cc(c(cc1F)Cl)[N-]S(=O)(=O)c2ccc3c(c2)NC(=O)[C@H](S3)C(=O)N4CCCCCC4 C65021924
Cc1cc(c(cc1O)C(C)C)C(=C2C=C(C(=O)C=C2C(C)C)C)c3ccccc3S(=O)(=O)[O-] C05224378
c1ccc(cc1)[C@H]2C3=C(C[C@H](CC3=O)c4ccccc4F)Nc5ccccc5N2C(=O)CCC(=O)[O-] C08737922
C[C@H](Cn1c(=O)c2ccc(cc2nc1SCc3c(c(c(c(c3F)F)F)F)F)C(=O)[O-])O C13052091
Cc1ccc(cc1)[C@H]2c3c(nn(c3NC4=C2C(=O)C[C@H](C4)c5cccs5)c6ccccc6C(=O)[O-])C C18198663
Cc1ccc(cc1)N[C@H](CC(=O)c2c(=O)c3ccccc3n(c2[O-])C)c4ccc(cc4)N(C)C C19202978
c1ccc(cc1)CSCCNC(=O)c2ccc3c(c2)nc(n(c3=O)Cc4ccco4)[S-] C11241254
C[C@@H](C(=O)[O-])[C@]1(C[C@H]2CC[C@@]1(C2(C)C)CS(=O)(=O)N3CCC4(CC3)C=Cc5c4cccc5)O C27309594
C[C@H](C(=O)[O-])[C@]1(C[C@H]2CC[C@@]1(C2(C)C)CS(=O)(=O)N3CCC4(CC3)C=Cc5c4cccc5)O C27309597
c1cc(ccc1C(=O)C2=C(C(=O)N([C@@H]2c3ccc(cc3Cl)Cl)CCOCCO)[O-])Br C35225612
CCN(CC)C(=O)C1=C(N=C2N([C@H]1c3ccccc3F)C(=CS2)/C=C(/NCC4CC4)\[O-])C C35698023
CCN(CC)C(=O)C1=C(N=C2N([C@H]1c3ccc(cc3)Cl)C(=CS2)/C=C(/NC4CC4)\[O-])C C35698210
CC[C@H](C)N/C(=C/C1=CSC2=NC(=C([C@@H](N12)c3ccc(cc3)Cl)C(=O)N(C)C)C)/[O-] C36072046
CC[C@@H](C)N/C(=C/C1=CSC2=NC(=C([C@H](N12)c3ccc(cc3)Cl)C(=O)N(C)C)C)/[O-] C36072047
CCCCS(=O)(=O)Nc1ccc(c(c1)[N-]S(=O)(=O)c2cc(ccc2Cl)Cl)F C36393538
C=CCn1c(nnc1[S-])CC2=N[C@H](SC2)NC(=O)c3ccc(cc3)C#Cc4ccccc4 C38798827
Cc1ccc(cc1)CCNc2cnn(c(=O)c2Cl)C34C[C@@H]5C[C@H](C3)CC(C5)(C4)CC(=O)[O-] C13363984
Cc1ccc(cc1)COc2ccc(cc2)C(=O)C3=C(C(=O)N([C@H]3c4ccc(cc4)O)CC=C)[O-] C40030875
CCOc1ccc(cc1)C(=O)C2=C(C(=O)N([C@@H]2c3ccc(cc3Cl)Cl)CCCO)[O-] C40048103
c1ccc(cc1)COc2ccc(cc2)C(=O)C3=C(C(=O)N([C@@H]3c4ccc(c(c4)Cl)Cl)CCO)[O-] C40075061
c1cc(ccc1C(=O)C2=C(C(=O)N([C@H]2c3ccc(c(c3)Cl)Cl)CCOCCO)[O-])Cl C40076583
c1cc(ccc1C(=O)C2=C(C(=O)N([C@H]2c3ccc(c(c3)Cl)Cl)CCOCCO)[O-])Br C40076913
c1ccc2c(c1)cccc2[C@@H]3C(=C(C(=O)N3CCOCCO)[O-])C(=O)c4ccc(cc4)Br C40076946
CCCOc1ccc(cc1)C(=O)C2=C(C(=O)N([C@H]2c3ccc(cc3Cl)Cl)CCO)[O-] C40078145
CC(C)COc1ccc(cc1)C(=O)C2=C(C(=O)N([C@@H]2c3ccccc3Br)CCO)[O-] C40080911
Cc1cc(ccc1C(=O)C2=C(C(=O)N([C@@H]2c3c(cccc3Cl)Cl)CCO)[O-])OC(C)C C40084479
Cc1cc(ccc1OCC(C)C)C(=O)C2=C(C(=O)N([C@@H]2c3ccccc3Br)CCO)[O-] C40094083
C=CCOc1ccc(cc1)C(=O)C2=C(C(=O)N([C@H]2c3ccc(cc3Cl)Cl)CCO)[O-] C40099539
C=CCOc1ccc(cc1)C(=O)C2=C(C(=O)N([C@@H]2c3c(cccc3Cl)Cl)CCO)[O-] C40099564
Cc1ccc(cc1F)C(=O)C2=C(C(=O)N([C@@H]2c3ccc(cc3Cl)Cl)CCOCCO)[O-] C40099842
C=CCOc1cccc(c1)C(=O)C2=C(C(=O)N([C@@H]2c3ccc(c(c3)Cl)Cl)CCO)[O-] C40102194
Cc1ccc(cc1)COc2cccc(c2)C(=O)C3=C(C(=O)N([C@@H]3c4ccc(cc4)C)CCO)[O-] C40109078
Cc1ccc(cc1)COc2cccc(c2)C(=O)C3=C(C(=O)N([C@@H]3c4ccccc4Cl)CCO)[O-] C40109150
c1cc(ccc1COc2ccc(cc2)C(=O)C3=C(C(=O)N([C@H]3c4ccc(cc4)F)CCO)[O-])F C40110181
c1cc(cc(c1)Cl)[C@@H]2C(=C(C(=O)N2CCO)[O-])C(=O)c3ccc(cc3)OCc4ccc(cc4)F C40110216
COc1ccc(cc1[C@@H]2C(=C(C(=O)N2)[O-])C(=O)c3ccc(cc3)Br)Br C40117579
CN(C)c1ccc(cc1)[C@@H]2C(=C(C(=O)N2)[O-])C(=O)c3cccc(c3)OCc4ccc(cc4)Cl C40126602
CN(C)c1ccc(cc1)[C@H]2C(=C(C(=O)N2)[O-])C(=O)c3ccc(cc3)OCc4ccc(cc4)F C40127800
Cc1c\2c(oc1C(=O)NC(C)(C)C)CCC/C2=N\N=C(\C(C(C(F)(F)F)(F)F)(F)F)/[O-] C40823202
Cc1ccc(c(c1)[C@@H]2[C@H]3[C@@H](C(=O)N(C3=O)c4ccc(c(c4)Cl)C)[C@@](N2)(Cc5ccccc5)C(=O)[O-])C C33526354
c1ccc2c(c1)-c3ccccc3C2COC(=O)N[C@H](Cc4ccncc4Br)C(=O)[O-] C44321536
Cc1cc(c(n1C(C)C)C)C[C@@H](C(=O)[O-])NC(=O)OCC2c3ccccc3-c4c2cccc4 C44325256
Cc1cccc(c1C)n2c(c3ccc(cc3nc2=S)C(=O)N[C@H](c4ccccc4)c5ccccn5)[O-] C46539035
Cc1cccc(c1)c2nnc(n2CC(=O)Nc3c(cccn3)I)[S-] C59936998
CC1=C/C(=N\[N-]C2=NC(=O)[C@H](S2)CC(=O)Nc3ccccc3C(F)(F)F)/CC(C1)(C)C C15768044
CC(C)(CNC(=O)c1ccc2c(c1)nc(n(c2=O)CCCOC)[S-])c3cccc(c3)Cl C60208060
CC(C)(c1ccc(cc1)Br)NS(=O)(=O)c2ccc(cc2F)[N-]S(=O)(=O)C C60380570
Cc1cc(c(c(c1)C)NC(=O)CSC2=C([C@@H](C3=C(CCCC3=N2)[O-])c4ccco4)C#N)C C02310444
CCc1cccc(c1NC(=O)CSC2=C([C@@H](C3=C(CCCC3=N2)[O-])c4ccco4)C#N)C C13055567
Cc1ccc(cc1)[C@H]2CC(=C(C(=O)C2)/C=N/CCN3CCN(CC3)C(=S)Nc4ccccc4)[O-] C13543756
CCC(=O)O[C@]1([C@@H](C[C@@H]2[C@@]1(C[C@@H]([C@@]3([C@H]2C[C@@H](C4=CC(=O)C=C[C@@]43C)F)F)O)C)C)C(=S)[O-] C44963179
CCOC(=O)c1c2c(sc1NC(=O)[C@H]3CC(=C(C[C@H]3C(=O)[O-])C)C)CCCC2 C02793043
Cc1ccc(cc1)[C@H](CC(=O)[O-])NC(=O)/C=C/c2cc3c(c(c2)Cl)OCCCO3 C13258172
COc1ccc(cc1)[C@H]2c3c([nH]c(=O)s3)S[C@@H]([C@H]2C(=O)c4ccc(cc4)Cl)C(=O)[O-] C13571974
CC[C@@H](C(=O)[O-])Oc1ccc(cc1)/C=C/2\C(=O)N(C(=S)S2)c3ccc(cc3)O C16907264
CC[C@H](C(=O)[O-])Oc1cccc(c1)/C=C/2\C(=O)N(C(=S)S2)c3ccc(cc3)O C16908405
CC[C@@H]1CCc2c(sc(c2C(=O)N3CCCCC3)NC(=O)[C@@H]4CCCC[C@@H]4C(=O)[O-])C1 C19645172
c1cc(oc1)CN2[C@H](C(=C(C2=O)[O-])C(=O)c3ccc(cc3)Cl)c4ccc(cc4)O C09324639
C[C@@H]1Cc2cc(ccc2O1)C(=O)C3=C(C(=O)N([C@H]3c4ccc(cc4)O)Cc5ccccc5)[O-] C09311859
Cc1c(c(c([nH]1)C)S(=O)(=O)[N-]c2ccc(c(c2)C(F)(F)F)Cl)C(=O)N3CCCC3 C20989769
Cc1c(cccc1NC(=O)CC2(CCCCC2)C(=O)[O-])C(=O)N3CCc4c(ccs4)C3 C24941467
c1ccc2c(c1)CCC(=C2)S(=O)(=O)[N-]c3ccc(cc3)S(=O)(=O)NC4CC4 C25001114
Cc1cc(c(c(c1)C)NC(=O)CSc2nc(c(nn2)/C=C/c3ccccc3)[O-])C C27300649
CCOc1cc(ccc1OCc2ccc(cc2)C)/C=C\3/C(=O)NC(=S)N=C3[O-] C27532426
CCOC(=O)c1c2c(sc1NC(=O)[C@H]3[C@H]4CC[C@@H]([C@@H]3C(=O)[O-])C=C4)CCCCC2 C35898122
CCOc1cc(ccc1OCCO)[C@H]2C3=C(CCCC3=O)N=C4C2=C(CCC4)[O-] C04013871
c1c(cc(c(c1Cl)[N-]S(=O)(=O)[C@@H]2C=C([NH+]=C2)C(=O)[O-])Cl)Br C39579476
CCOc1ccc(cc1OC)[C@H]2NC(=O)C(=C(N2c3ccc(cc3C)C)[S-])C#N C39887494
c1ccc(cc1)C(=O)C2=C(C(=O)N([C@@H]2c3cccc(c3)Br)CCCO)[O-] C40046905
c1ccc2c(c1)cc(o2)C(=O)C3=C(C(=O)N([C@@H]3c4ccccc4Cl)CCCO)[O-] C40053172
Cc1cc(ccc1C(=O)C2=C(C(=O)N([C@H]2c3cccc4c3cccc4)CCO)[O-])OC C40080061
C[C@H]1Cc2cc(ccc2O1)C(=O)C3=C(C(=O)N([C@H]3c4cccc(c4)Br)CCO)[O-] C40095301
C[C@@H]1Cc2cc(ccc2O1)C(=O)C3=C(C(=O)N([C@@H]3c4ccc(cc4)Br)CCO)[O-] C40095321
C[C@@H]1Cc2cc(ccc2O1)C(=O)C3=C(C(=O)N([C@@H]3c4ccccc4Cl)CCO)[O-] C40095604
C[C@H]1Cc2cc(ccc2O1)C(=O)C3=C(C(=O)N([C@@H]3c4ccccc4Br)CCO)[O-] C40095695
C[C@H]1Cc2cc(ccc2O1)C(=O)C3=C(C(=O)N([C@H]3/C=C/c4ccccc4)CCO)[O-] C40095765
c1ccc(c(c1)/C=C\2/C(=O)N(C(=S)S2)NC(=O)c3ccc(cc3)Br)C(=O)[O-] C40844957
CC(=O)[C@@]1(CC[C@H]2[C@]1(CC[C@@H]3[C@@H]2CCC4=C/C(=N\OCC(=O)[O-])/CC[C@@]34C)C)O C43736846
CC(=O)[C@@]1(CC[C@H]2[C@]1(CC[C@H]3[C@@H]2CCC4=C/C(=N\OCC(=O)[O-])/CC[C@@]34C)C)O C43736848
C[C@@H](c1ccncc1)NC(=O)c2cccc(c2)S(=O)(=O)[N-]c3cccc(c3)Cl C45574609
c1cc(c(c(c1)Cl)Cl)/C=C\2/C(=O)N(C(=O)S2)CCNC(=O)c3cccnc3[S-] C14044522
Cc1ccc(c(c1)NC(=O)c2ccc3c(c2)nc(n(c3=O)CCCOC)[S-])F C45899703
CS(=O)(=O)Nc1ccc(c(c1)[N-]S(=O)(=O)c2ccc(cc2)Cl)Cl C47991952
C[C@@H](Cc1ccsc1)NS(=O)(=O)c2cc(sc2Br)C(=O)[O-] C49160877
c1cc(ccc1Cn2cc(c(=O)c3c2CCC[C@H]3O)C(=O)[O-])c4ccc(nc4)F C49111023
CCNc1ncc(cn1)S(=O)(=O)[N-]c2cccc(c2)I C50650581
c1cc(ccc1S(=O)(=O)[N-]c2ccc3c(c2)[nH]c(n3)[C@H]4CCCO4)Br C44922272
C[C@H]1C[C@H](n2c(c(cn2)c3nnc(n3[C@@H](C)c4ccccc4)[S-])N1)C(F)(F)F C08535507
Cc1cc2cccc(c2nc1)S(=O)(=O)[N-]c3cccc(c3)C(=O)NC(C)(C)C C55632353
Cc1cccc(c1)CNS(=O)(=O)c2c(cc(c(c2C)[N-]S(=O)(=O)C)C)C C56030911
c1cc(ccc1F)S(=O)(=O)[N-]c2cc(ccc2Cl)C(=O)NC3=NCCS3 C57984721
CCOc1cc(cc(c1O)Br)/C=C(/C#N)\c2[n-]c3cc(cnc3n2)Br C05920871
CCc1cccc(c1NC(=O)CSc2nc(c(c(=O)n2c3ccccc3)C)[O-])C C59203012
COc1c(cc(cc1Br)Br)/C=C/C(=N/c2[nH]ncn2)/[O-] C59366251
Cc1ccccc1c2[n-]c(nn2)SCC(=O)N[C@@H]3[C@@H](C4=C(S3)CCCC4)C#N C39968191
CCS(=O)(=O)[N-]c1ccc(c(c1)C)S(=O)(=O)Nc2ccc3c(c2)CCC3 C63911436
c1ccc(c(c1)S(=O)(=O)/N=C(/c2ccc([nH]c2=O)c3cccs3)\[O-])Cl C64100082
CS(=O)(=O)[N-]c1ccc(cc1)C2(CCC2)C(=O)NCc3ccc(cc3Cl)F C65029656
CCn1c(c2ccc(cc2nc1=S)C(=O)N[C@@H](C)CN(C)c3ccccc3)[O-] C66456430
c1ccc(cc1)NS(=O)(=O)c2cccc(c2)[N-]S(=O)(=O)C3CCCCC3 C66580511
c1ccc(cc1)S(=O)(=O)Nc2ccccc2[N-]S(=O)(=O)C3CCCCC3 C66584229
CCOC(=O)c1c2c(sc1NC(=O)[C@@H]3CC=CC[C@H]3C(=O)[O-])CCCCCCC2 C02765237
CCOC(=O)c1c2c(sc1NC(=O)[C@H]3CC=CC[C@@H]3C(=O)[O-])CCCCCCC2 C02765238
c1ccc2c(c1)ccc(c2/C=C/c3nc4ccccc4c(=O)n3c5ccc(cc5)C(=O)[O-])O C09310826
c1ccc(c(c1)CN(C2CCCCC2)S(=O)(=O)c3cc(ccc3Cl)C(=O)[O-])O C13251320
Cc1ccc(c(c1)C)SCc2cccc(c2)C(=O)NCCc3ccc(cc3)C(=O)[O-] C13442191
CCOC(=O)C1=C(N(C(=S)N[C@H]1c2ccc(cc2)C(=O)[O-])c3cc(ccc3C)C)C C13460511
Cc1ccc(c(c1)N2C(=C([C@H](NC2=S)c3ccc(cc3)C(=O)[O-])C(=O)OC(C)C)C)C C13460525
CCOC(=O)C1=C(N(C(=S)N[C@@H]1c2ccc(cc2)C(=O)[O-])c3ccc(cc3)Cl)C C13460561
CCOC(=O)C1=C(N(C(=S)N[C@H]1c2ccc(cc2)C(=O)[O-])c3ccc(c(c3)C)C)C C13460597
C=CCN\1C(=O)/C(=C/c2ccc(cc2)Br)/S/C1=N\c3ccc(cc3C(=O)[O-])O C16927037
CCN\1C(=O)/C(=C/c2cccc3c2cccc3)/S/C1=N\c4ccc(cc4C(=O)[O-])O C16927840
CCN\1C(=O)/C(=C/C(=C/c2ccccc2)/C)/S/C1=N\c3ccc(cc3C(=O)[O-])O C16927887
CCOC(=O)c1c2c(sc1NC(=O)[C@@H]3[C@@H]4C[C@H]([C@@H]3C(=O)[O-])C=C4)CCCCCCC2 C17097627
Cc1ccc(cc1C)N2C(=O)[C@@](N=C2[O-])(C(F)(F)F)NC(=O)CCC3CCCCC3 C20069619
Cc1ccc(cc1C)N2C(=O)[C@](N=C2[O-])(C(F)(F)F)NC(=O)CCC3CCCCC3 C20069621
CCc1cccc2c1nc(s2)NC(=O)c3ccccc3[N-]S(=O)(=O)c4ccccc4 C20569594
CC/C(=N\NC(=O)CSc1nc(cc(n1)C)C)/c2cc(cc(c2[O-])Cl)Cl C20986644
Cc1cccc2c1nc(s2)NC(=O)Cc3cc(nc(n3)SCc4ccccc4F)[O-] C23138440
CC(C)(C)c1csc(n1)NC(=O)c2ccc(cc2)S(=O)(=O)[N-]c3ccccc3F C25447098
c1ccc(cc1)Cc2ccccc2NC(=O)c3ccc(cc3)S(=O)(=O)[N-]c4ccccc4F C29000380
c1ccc(cc1)Cn2c3c(c(=O)[nH]nc3[O-])nc2SCc4c(cccc4Cl)Cl C08618901
Cc1cc(ccc1F)S(=O)(=O)Nc2ccc(cc2)c3nnc(n3c4ccccc4)[S-] C32099719
Cc1ccc(c(c1)C(=O)C2=C(C(=O)N([C@@H]2c3ccc(cc3)O)c4nc5ccc(cc5s4)C)[O-])C C34954945
COc1cc(cc(c1O)Br)/C=N/n2c(nnc2[S-])c3ccccc3Cl C01478758
Cc1ccc(cc1)[C@]2(CC(N(c3c2cccc3)C(=O)CSC4=NNC(C(=N4)[O-])(C)C)(C)C)C C08951263
Cc1ccc(cc1NC(=O)c2ccc(cc2)[N-]S(=O)(=O)c3ccc(s3)Br)F C03325263
CCc1ccc(cc1)Nc2cnn(c(=O)c2Cl)C34C[C@@H]5C[C@H](C3)CC(C5)(C4)CC(=O)[O-] C13521919
c1ccc(cc1)N\2C(=O)/C(=C/c3ccccc3O)/S/C2=N\c4cccc(c4)C(=O)[O-] C39866717
Cc1ccccc1N2[C@H](NC(=O)C(=C2[S-])C#N)c3cn(nc3c4ccccc4)c5ccccc5 C39887204
Cc1cc(nc(n1)SCC(=O)Nc2ncc(s2)Cc3ccc(cc3Cl)Cl)[O-] C39894998
c1ccc2cc(ccc2c1)C[C@H](CNC(=O)OCC3c4ccccc4-c5c3cccc5)C(=O)[O-] C39959774
c1ccc(c(c1)CSc2nnc(s2)/N=C(/C(=C/c3ccc(cc3)O)/C#N)\[O-])Cl C39997284
c1ccc(c(c1)CSc2nnc(s2)/N=C(/C(=C/c3cccc(c3)O)/C#N)\[O-])Cl C39997300
Cc1ccc(cc1)COc2cccc(c2)C(=O)C3=C(C(=O)N[C@H]3c4ccc(cc4Cl)Cl)[O-] C40126749
CCCN1[C@H](c2c([nH]nc2C1=O)c3cc(ccc3[O-])Cl)c4ccc(cc4)OCC C39898334
c1cc(oc1)CN2[C@H](c3c([nH]nc3C2=O)c4cc(ccc4[O-])Cl)c5ccc(cc5)Cl C39898722
Cc1ccc(cc1)[C@H]2c3c([nH]nc3C(=O)N2Cc4ccco4)c5cc(ccc5[O-])Cl C39898724
COc1ccc(cc1)[C@@H]2c3c([nH]nc3C(=O)N2Cc4ccccc4)c5cc(ccc5[O-])Cl C39898855
CSc1ccc(cc1)[C@@H]2c3c([nH]nc3C(=O)N2Cc4ccccc4)c5cc(ccc5[O-])Cl C39898889
c1cc(ccc1CN2[C@H](c3c([nH]nc3C2=O)c4cc(ccc4[O-])Cl)c5ccc(cc5)Cl)F C39899016
Cc1ccc(cc1)[C@H]2c3c([nH]nc3C(=O)N2Cc4ccc(cc4)OC)c5cc(ccc5[O-])Cl C39899084
Cc1cc(c(c(c1Cl)C)Br)OCC(=O)N/N=C/c2ccc(cc2)C(=O)[O-] C40950765
c1ccc(c(c1)NC(=O)c2cccc(c2)[N-]S(=O)(=O)c3cccs3)N4CCCCC4 C46899458
CCc1ccccc1n2c(nnc2[S-])c3cnn4c3N[C@H](C[C@@H]4C(F)(F)F)C C06871123
Cc1ccc(c(c1)C)N2C(=O)[C@@](N=C2[O-])(C(F)(F)F)NC(=O)CCC3CCCCC3 C09419578
CC1CC[NH+](CC1)c2ccc(cc2[N-]S(=O)(=O)c3ccc(s3)Br)C(=O)[O-] C58013931
CCO/C(=C/1\C(=O)/C(=C/c2cc(c(c(c2)Cl)O)Cl)/S\C1=N/c3ccc(cc3)OC)/[O-] C59105357
CCc1c(nc(n(c1=O)c2ccc(cc2)C)SCC(=O)Nc3ccc(cc3C)C)[O-] C59203524
CCOc1cc(ccc1O)[C@@H]2C=C(N=C3N2N=C([N-]3)c4ccccc4)c5ccc(cc5)Cl C13076245
c1ccc(c(c1)CSC2=NC(=O)[C@H]3[C@@H](C4=C(CCCC4=NC3=N2)[O-])c5ccc(cc5)O)Cl C39731609
Cc1ccc2c(c1)[C@@H]3[C@@H](C[C@@H]([C@@H]3Cl)Sc4ccccc4[N+](=O)[O-])[C@@H](N2)C(=O)[O-] C04854866
Cc1c2ccccc2c(c3c1c4ccccc4cc3)CSCC[C@@H](C(=O)[O-])NC(=O)C C01635802
CCOc1cc(ccc1O)/C=C\2/C(=O)N(C(=S)S2)c3cc(ccc3C)C(=O)[O-] C05372084
c1cc(c(cc1Br)S(=O)(=O)NCCCCCC(=O)[O-])Br C11635169
c1cc(c(cc1Cl)Cc2cnc(s2)NS(=O)(=O)c3cc(cs3)C(=O)[O-])Cl C13301287
Cc1ccc(cc1C)c2c(sc(n2)NC(=O)/C=C/c3ccc(o3)CCC(=O)[O-])C C13411465
Cc1ccc2c(c1)[C@@H]3[C@H](C[C@H]([C@H]3Cl)Sc4ccccc4[N+](=O)[O-])[C@@H](N2)C(=O)[O-] C13632940
C[C@H]1Cc2cc(ccc2O1)C(=O)C3=C(C(=O)N([C@@H]3c4cccc(c4)O)Cc5ccccc5)[O-] C09312397
CCOc1cc(cc(c1O)CC=C)/C=C/2\C(=NC(=S)N(C2=O)c3ccc(cc3)Cl)[O-] C22229460
CC(=O)c1cccc(c1)NC(=O)c2ccc(cc2)[N-]S(=O)(=O)c3ccc(c(c3)F)F C22928174
c1ccc(cc1)[C@H](C2CCN(CC2)C(=O)c3ccc(cc3)S(=O)(=O)[N-]c4ccccc4F)O C23385076
Cc1cccc(c1)c2nnc(n2CC(=O)NCc3ccc(s3)c4csc(n4)C)[S-] C10105402
Cn1c(c2ccc(cc2nc1=S)C(=O)N[C@H](c3ccccc3)c4ccc(cc4)OC)[O-] C25448920
Cc1ccc(c(c1)Br)S(=O)(=O)[N-]c2cccc(c2)S(=O)(=O)NC3CC3 C28242531
Cc1ccc(o1)[C@@H](C)NC(=O)c2ccc(c(c2)[N-]S(=O)(=O)c3ccc(cc3)F)Cl C29497927
Cc1c(sc(n1)NC(=O)Cc2cccc3c2cccc3)c4nnc(n4CC=C)[S-] C30672560
Cc1ccc(cc1NS(=O)(=O)c2ccc(cc2)[N-]S(=O)(=O)c3cccs3)Cl C32111876
c1cc(ccc1/C=C/S(=O)(=O)[N-]c2cc(ccc2Sc3[nH]ncn3)F)Cl C32932327
Cc1cc(cc2c1nc(s2)NC(=O)C)[N-]S(=O)(=O)c3ccc(c(c3)Cl)F C33007774
CCCC(=O)Nc1nc2cc(ccc2s1)[N-]S(=O)(=O)c3ccc(s3)Br C33116472
Cc1ccc(cc1)S(=O)(=O)[N-]c2c(c(n[nH]2)SCc3ccccc3Cl)C#N C08847598
Cc1ccc(cc1)C(=O)C2=C(C(=O)N([C@@H]2c3ccco3)CCc4c[nH]c5c4cccc5)[O-] C08775548
Cc1cc(c2c(c1)sc(n2)N3[C@@H](C(=C(C3=O)[O-])C(=O)c4cccs4)c5ccc(cc5)O)C C33634608
Cc1ccc(c(c1)C(=O)C2=C(C(=O)N([C@H]2c3ccc(c(c3)OC)O)Cc4ccccc4)[O-])C C33675068
CC[C@@H](C)N/C(=C/C1=CSC2=NC(=C([C@H](N12)c3ccc(cc3)F)C(=O)N(C)C)C)/[O-] C35702214
Cc1cc(cc(c1F)C)S(=O)(=O)Nc2ccc(cc2)S(=O)(=O)[N-]c3ccc(cc3F)F C36053294
CC1=C([C@H](N2C(=CSC2=N1)/C=C(/NC(C)C)\[O-])c3ccc(cc3)F)C(=O)N(C)C(C)C C36053727
c1cc(c(cc1Br)Br)S(=O)(=O)NCCCCCC(=O)[O-] C37573884
c1ccc(c(c1)C(=O)NCc2ccco2)[N-]S(=O)(=O)c3ccc(s3)Br C00665735
CCOC(=O)c1c2c(sc1NC(=O)[C@@H]3CC(=CC[C@@H]3C(=O)[O-])Cl)CCCCC2 C04229225
Cc1ccc(cc1)C(=O)C2=C(C(=O)N([C@H]2c3cccnc3)CCc4c[nH]c5c4cccc5)[O-] C13123166
c1ccc2c(c1)N[C@H](N2Cc3nnc(n3c4ccccc4Cl)[S-])c5ccccn5 C39034838
CC(C)OC(=O)c1c2c(sc1NC(=O)[C@H]3[C@@H](C4CCC3CC4)C(=O)[O-])CCCC2 C17091925
c1ccc(cc1)/C=C(\C=N\N2[C@@H](NN=C2[S-])[C@H]3C4=C(CCC4)N=N3)/Br C39593339
c1ccc2c(c1)cc(o2)C(=O)C3=C(C(=O)N([C@H]3c4ccc(cc4)Br)CCCO)[O-] C40053081
c1ccc2c(c1)cc(o2)C(=O)C3=C(C(=O)N([C@@H]3c4ccccc4Br)CCCO)[O-] C40053200
c1ccc2c(c1)cc(o2)C(=O)C3=C(C(=O)N([C@@H]3c4c(cccc4Cl)Cl)CCCO)[O-] C40053202
COc1cccc2c1oc(c2)C(=O)C3=C(C(=O)N[C@@H]3c4cccc(c4)Br)[O-] C40124816
C[C@H](c1cc2ccccc2o1)NC(=O)c3cccc(c3)[N-]S(=O)(=O)c4cccs4 C40144192
COCCN1[C@H](c2c([nH]nc2C1=O)c3cc(ccc3[O-])Cl)c4ccc(c(c4)Cl)Cl C39898134
COCCN1[C@@H](c2c([nH]nc2C1=O)c3cc(ccc3[O-])Cl)c4ccc(cc4)SC C39898217
Cc1ccc(cc1C)n2c(=O)ccc(n2)O/C=C(/NCc3cccc(c3)Br)\[O-] C43860065
c1ccc(c(c1)C(=O)NCc2ccco2)[N-]S(=O)(=O)c3cccc(c3)Br C16153554
CC(C)(C)NC(=O)c1cccc(c1)S(=O)(=O)[N-]c2ccc(c(c2)Br)OC C57880925
Cc1ccc(cc1)COc2ccc(cc2/C=C\3/C(=O)NC(=O)N=C3[O-])Br C59305941
CCOc1cc(cc(c1OCc2ccc(cc2)F)Cl)/C=C\3/C(=O)NC(=S)N=C3[O-] C59535811
Cc1cc(c(c(c1[N-]S(=O)(=O)C)C)S(=O)(=O)Nc2ccccc2c3ccccc3)C C59768490
Cc1ccc(cc1[N-]S(=O)(=O)C)C(=O)NC[C@@H]2CCN(C2)c3cc(ccc3C)Cl C60366168
c1cc(oc1)[C@@H]2C(=C(N=C3C2=C(CCC3)[O-])SCC(=O)Nc4ccc(cc4)F)C#N C02312477
c1ccc(cc1)S(=O)(=O)c2csc3c2NC(=O)C[C@H]3c4ccc(cc4)C(=O)[O-] C64798145
C[C@]12CC[C@@H]3[C@@H]([C@@H]1CC[C@@H]2O)CC[C@@H]4[C@@]3(CC=C(C4)C(C)(C)C(=O)[O-])C C03850056
c1cc(ccc1[C@H]2[C@@H]3CC=C[C@@H]3c4cc(ccc4N2)C(=O)[O-])Br C04131783
Cc1cc(c2c(c1)[nH]c(c2CCCC(=O)[O-])c3ccc4ccccc4n3)C C04227991
c1cc2c(c(c1)C(F)(F)F)N[C@@H]([C@H]3[C@@H]2C=CC3)c4ccc(cc4)C(=O)[O-] C04140543
CC1(CC2=C([C@@H](Nc3c2c4ccccc4cc3)c5ccccc5C(=O)[O-])C(=O)C1)C C00713083
CCCCNC(=O)c1c(c(c(c(c1Cl)Cl)Cl)Cl)C(=O)[O-] C01737029
c1cc2c(cc1[C@@H]3[C@H]4CC=C[C@H]4c5c(ccc(c5N3)Cl)C(=O)[O-])OCO2 C05636305
CNc1ccc2c(c1)oc-3c/c(=N/C)/ccc3c2c4ccccc4C(=O)[O-] C05318869
C[C@]12CCCC[C@@H]1CC[C@H]3[C@H]2CC[C@]\4([C@@H]3CC/C4=N\NC(=O)C(=O)[O-])C C06779774
c1cc(ccc1CSCC(=O)NC23CC4CC(C2)CC(C4)C3)C(=O)[O-] C12817453
c1cc(ccc1CNC(=O)/C=C/c2ccc(cc2)Br)C(=O)[O-] C13166370
Cc1ccc(cc1NC(=O)Cc2coc3c2cc(c(c3)C)C(C)C)C(=O)[O-] C13169938
c1cc(ccc1CCNC(=O)/C=C/c2ccc(c(c2)Cl)Cl)C(=O)[O-] C13441937
C[C@@H](c1ccc2c(c1)CCCC2)NC(=O)C[C@@](C)(c3ccccc3)C(=O)[O-] C13468384
C[C@H]1CCC[C@H]([C@@H]1C)NC(=O)c2ccc3c(c2)nc(n(c3=O)c4ccc(cc4)F)[S-] C20102780
C[C@@]12CCCC[C@H]1CC[C@H]3[C@@H]2CC[C@@]\4([C@@H]3CC/C4=N\NC(=O)C(=O)[O-])C C20275661
C[C@@]12CCCC[C@H]1CC[C@H]3[C@H]2CC[C@@]\4([C@@H]3CC/C4=N\NC(=O)C(=O)[O-])C C20275665
[H]/N=C\1/C(=C[C@H](S1)c2ccccc2)c3nnc(n3C4CCCCC4)[S-] C20432183
c1cc2ccc(c(c2nc1)[O-])[C@@H](c3cccnc3)Nc4ccc(cc4)Cl C21729001
c1cc2ccc(c(c2nc1)[O-])[C@H](c3ccncc3)Nc4ccc(cc4)Cl C27644665
c1cc(ccc1NS(=O)(=O)c2ccc3c(c2)nc(s3)[S-])Cl C33650070
Cc1ccc(c(c1)[O-])/N=C/c2cc(cc(c2O)C)I C01502108
Cc1ccc(c(c1)C)Cc2[nH]c(=O)c(c(n2)[O-])CCSC3CCCC3 C35288278
c1cc(sc1/C=C/C(=O)Nc2ccc(s2)C(=O)[O-])Br C35424986
C[C@@]12CCC(=O)C=C1[C@@H]3C[C@@H]3[C@@H]4[C@@H]2CC[C@@]5([C@@H]4[C@@H]6C[C@@H]6[C@@]5(CCC(=O)[O-])O)C C35644165
c1cc(c(cc1Cl)[N-]S(=O)(=O)c2cc(sc2Cl)Cl)O C36961642
Cc1ccc(cc1N[C@@H](C)c2ccc(cc2)I)C(=O)[O-] C37304919
c1c(c(sc1Br)Br)[C@H]([C@H]2CCCC[C@@H]2C(=O)[O-])O C37380593
Cc1cc(sc1C(=O)[O-])NC(=O)CSCc2ccc(s2)Cl C37448785
c1cc2c(cc1C(=O)[O-])[C@@H]3C=CC[C@@H]3[C@@H](N2)c4cc5c(cc4Br)OCO5 C00871766
Cc1ccc(cc1NC(=O)CSc2[n-]c3cc(c(nc3n2)C)Br)Cl C09308535
Cc1ccc(c(c1)N2[C@@H](NC(=O)C(=C2[S-])C#N)c3ccc(cc3)OC)C C39887433
Cc1ccc(c(c1)C)N2[C@@H](NC(=O)C(=C2[S-])C#N)c3ccc(cc3)OC C39887489
c1cc(ccc1n2c(nnc2[S-])c3cc4cc(ccc4[nH]3)Cl)Cl C36640164
CC[C@@](c1ccc(cc1)Br)(C(=O)[O-])Nc2ccccc2Br C41657348
CC[C@](c1ccc(cc1)Br)(C(=O)[O-])Nc2ccccc2Br C41657355
C[C@H](CCC(=O)[O-])[C@H]1CC[C@H]2[C@]1(C=C[C@@H]3[C@@H]2CC[C@@H]4[C@]3(CC[C@H](C4)O)C)C C43681894
C[C@H]1CCc2c(c3cc(ccc3[nH]2)C(=O)N4CCC(CC4)(c5ccccc5)C(=O)[O-])C1 C13257382
Cc1ccc(s1)S(=O)(=O)[N-]c2ccc3c(c2)C4(CCCCC4)C(=O)N3 C49741033
CC[C@@](c1ccc(cc1)Br)(C(=O)[O-])Sc2ccccc2O C50047398
c1cc(sc1)c2cc(nc3c2c4c(s3)c(cc(=O)[nH]4)[O-])c5cccs5 C08868458
Cc1c(sc(n1)[S-])CC(=O)Nc2nc(c(s2)c3ccccc3)C C54763988
Cc1c(sc(n1)[S-])CC(=O)N[C@H](C)c2cccc(c2)OC(F)F C54798371
Cc1c(sc(n1)[S-])CC(=O)NCC(C)(C)c2ccc(cc2)Br C56748159
CO/C(=C/1\[C@@H](NC(=S)N=C1c2ccc(cc2)Cl)c3ccccc3)/[O-] C59227860
Cc1c(ccc2c1N[C@H]([C@@H]3[C@H]2C=CC3)c4cccc(c4)Br)C(=O)[O-] C59267092
Cc1c(sc(n1)[S-])CC(=O)N2CCc3c4ccccc4[nH]c3[C@H]2C C65159256
COc1ccc(cc1)c2cc(c3c4c(c(cc(=O)[nH]4)[O-])sc3n2)C(F)F C65361976
Cc1c(sc(n1)[S-])CC(=O)NCCc2cc(ccc2F)Br C65604683
Cc1ccccc1NC(=O)c2c3nc(c4ccccc4n3c(=S)s2)[O-] C67341288
Cc1cc(c(n1c2ccccc2)C)C3=CSC(=NN3)Nc4ccc(cc4)S(=O)(=O)N5CCOCC5 C02656046
Cc1c(c(=O)n(n1C)c2ccccc2)NS(=O)(=O)c3cccc(c3)C(=O)Nc4ccc5ccccc5c4 C03215373
Cc1ccc(cc1)[C@@H]2c3c(c4ccccc4[nH]3)C[C@@H]5N2C(=O)N(C5=O)c6ccccc6C(=O)NCCOC C08790096
CCc1ccc(cc1)NC(=O)CSc2nnc(s2)NC(=O)[C@@H]3CC(=O)N(C3)c4ccc(c(c4)C)C C08909055
CCOc1ccc(cc1)[C@H]2C(=C(NC(=O)N2)CS(=O)(=O)c3ccc(s3)Br)C(=O)OC C09319425
c1ccc2c(c1)c(=O)n(c(n2)SCC(=O)NC(=O)NC34CC5CC(C3)CC(C5)C4)C[C@H]6CCCO6 C09608668
Cc1c(sc2c1c(=O)[nH]c(n2)[C@H](C)OC(=O)c3cccc(c3)S(=O)(=O)NCc4ccccc4)C C10790787
Cc1c2ccc(cc2oc(=O)c1Cc3ccccc3)OCC(=O)NCCC(=O)N4CC[C@@]5(CCCC[C@@H]5C4)O C02111227
C=CCn\1c2ccc(cc2s/c1=N\C(=O)CCCS(=O)(=O)c3ccc(cc3)Cl)S(=O)(=O)N C12631330
CCn1c2ccc(cc2nc1SCC(=O)/N=c\3/n(ccs3)Cc4ccc(cc4)C)S(=O)(=O)N C12507668
c1ccc(cc1)C(=O)Nc2nnc(s2)CC(=O)N/N=C/c3cn(c4c3cccc4)Cc5ccccc5F C09635872
Cc1ccc(cc1)N2C(=O)/C(=C\Nc3ccccc3N/C=C/4\C(=NN(C4=O)c5ccc(cc5)C)C)/C(=N2)C C15134079
Cc1ccc2c(c1)nc([nH]2)C3CCN(CC3)S(=O)(=O)c4ccc(cc4)S(=O)(=O)NC5CCCC5 C01327703
Cc1c(c(=O)n(n1C)c2ccccc2)[C@H](c3ccccc3O)Nc4c(n(n(c4=O)c5ccccc5)C)C C01314825
Cc1ccc2c(c1)sc(n2)NC(=O)[C@H](CC(C)C)NS(=O)(=O)c3ccc4c(c3)CCN4C(=O)C C20232925
COc1ccc(cc1)n2c(=O)c3c4c(sc3nc2SCC(=O)NC(=O)NCC=C)CCCCC4 C20869770
Cc1ccc(cc1S(=O)(=O)Nc2ccccc2F)NC(=O)CCN3c4ccccc4O[C@H](C3=O)C C22744162
c1cc(ccc1N2CCN(CC2)[C@@H](CNC(=O)C(=O)NC3CCCCC3)c4ccc5c(c4)OCO5)F C22851425
CC(C)(C)NC(=O)c1ccc(cc1)NS(=O)(=O)c2ccc(cc2)n3c(=O)c(c(cn3)Cl)Cl C22960137
Cc1ccc(c(c1)C)[C@@H]2C3=C(CN(C3=O)[C@H](Cc4ccccc4)C(=O)NCCc5ccccn5)N(C(=O)N2)C C35636748
CC[C@@H](C)CNC(=O)CN1CN(C2(C1=O)CCN(CC2)C(=O)Nc3c(cccc3C)C)c4ccccc4 C35760636
CCN1C2=C([C@H](NC1=O)c3ccc(cc3)C)C(=O)N(C2)[C@H](Cc4ccccc4)C(=O)NCc5ccccn5 C35966953
CCN1C2=C([C@@H](NC1=O)c3ccccc3Cl)C(=O)N(C2)[C@@H](CC(C)C)C(=O)NCc4ccccn4 C35967859
C=CCN1C2=C([C@@H](NC1=O)c3ccc(cc3)F)C(=O)N(C2)[C@@H](c4ccccc4)C(=O)NCc5ccco5 C35968585
C=CCN1C2=C([C@H](NC1=O)c3ccc(cc3)F)C(=O)N(C2)[C@@H](c4ccccc4)C(=O)NCc5ccco5 C35968587
c1cc(c(cc1[N+](=O)[O-])NC(=O)CCN2C(=O)/C(=C/c3ccc(cc3Cl)Cl)/SC2=S)O C36073943
C[C@@]12C=C[C@@]3(O1)[C@@H]([C@@H]2C(=O)NC4CCCCC4)C(=O)N([C@@H]3C(=O)NC(C)(C)C)CCc5ccc(cc5)OC C33939847
CCOC(=O)COc1c(cc(cc1Br)[C@@H]2C(=C(OC3=C2C(=O)CC(C3)(C)C)N)C#N)OC C36612796
C[C@@H]1C[C@H](CN(C1)S(=O)(=O)c2cccc(c2)C(=O)N[C@H](Cc3c[nH]c4c3cccc4)C(=O)OC)C C36892426
Cc1c(c(=O)n(n1C)c2ccccc2)NS(=O)(=O)c3cc(ccc3Cl)C(=O)N[C@H](C)c4ccccc4 C06250965
CCOC(=O)c1c(nc(s1)NC(=O)CS[C@H]2N[C@@H]3[C@@H](C(=C(S3)C)C)C(=O)N2c4ccccc4)C C38914860
c1ccc(cc1)Cc2ccc(c(c2)N3CCN[C@@H](C3)F)NS(=O)(=O)S(=O)(=O)Oc4ccccc4 C39480762
C[C@@H]1C[C@]2(CC(C1)(C)C)C(=O)N(C(=O)N2)CC(=O)OCC(=O)N[C@@H](C)c3ccc(cc3Cl)Cl C22680348
Cc1cccc2c1nc(s2)NC(=O)CSc3nnc(n3C)[C@@H](C)NC(=O)c4ccc(cc4)Cl C39759666
c1ccc(cc1)S(=O)(=O)c2ccc(o2)C(=O)Nc3c(c4c(s3)CCCC4)C(=O)NCc5ccco5 C40321276
CCCCCOc1cccc(c1)[C@@H]2c3c(n[nH]c3C(=O)N2[C@H]4CCS(=O)(=O)C4)c5ccccc5O C40547719
CC(C)CCOc1cccc(c1)[C@@H]2c3c(n[nH]c3C(=O)N2[C@@H]4CCS(=O)(=O)C4)c5ccccc5O C38701769
CCCCOc1ccc(cc1)[C@H]2c3c(n[nH]c3C(=O)N2[C@@H]4CCS(=O)(=O)C4)c5cc(ccc5O)C C38701932
CCCCOc1ccc(cc1)[C@@H]2c3c(n[nH]c3C(=O)N2[C@H]4CCS(=O)(=O)C4)c5cc(ccc5O)Cl C40548230
Cn1cc(nc1)c2cc3c(s2)c(ccn3)Oc4ccc(cc4F)NC(=O)NC(=O)Cc5ccccc5 C40951114
C[C@@H]1CN(C[C@@H](O1)C)c2ccc(c[nH+]2)C[C@@H](C(=O)[O-])NC(=O)OCC3c4ccccc4-c5c3cccc5 C44321177
Cc1ccc(c(c1)C)NC(=S)N(Cc2ccc3c(c2)OCO3)Cc4cc5cc6c(cc5[nH]c4=O)OCCO6 C00891401
CC(C)C[C@@H]1C(=O)N(C(=O)N1)CC(=O)N2[C@H](C=C(N2)c3ccc4ccccc4c3)c5ccc(cc5)OC C03312317
CC\1=NN(C(=O)/C1=C\Nc2ccc(cc2)S(=O)(=O)Nc3ccccc3OC)c4cccc(c4)Cl C16694245
Cc1ccc(cc1)S(=O)(=O)N(CC(=O)N/N=C(/C)\c2cccc(c2)NC(=O)C)c3cc(ccc3C)C C33676075
Cc1ccc(cc1)N2N=C(/C(=C/Nc3c(cccc3)N/C=C/4\C(=O)N(N=C4C)c5ccc(cc5)C)/C2=O)C C12447761
C1CCCC(CC1)NC(=O)[C@@H]2CCCN(C2)S(=O)(=O)N3CCC[C@@H](C3)C(=O)NC4CCCCCC4 C08911985
CCc1cccc(c1)N/C(=[NH+]/N=C/c2cn(c3c2cc(cc3)S(=O)(=O)N4CCOCC4)CC)/[S-] C15974105
Cc1cccc(c1C)NC(=O)Cn2c3ccccc3c(=O)n(c2=O)c4ccc(cc4)CC(=O)NCC(C)C C45900296
CCOC(=O)C1=C(NC(=O)N[C@H]1c2cccc(c2)Cl)CN3CCN(CC3)c4ccc(cc4)C(=O)C C67205180
C[C@H]1CCc2c(sc3c2c(ncn3)N[C@H](C)C(=O)[O-])C1 C04294324
CC[C@H](C)[C@@H](C(=O)[O-])Nc1c2c3c(sc2ncn1)CCC3 C02815770
CC[C@H](C)[C@H](C(=O)[O-])Nc1c2c3c(sc2ncn1)CCC3 C04316841
c1ccc(c(c1)/C=C/2\C(=O)N(C(=S)S2)CCCC(=O)[O-])O C01908263
CC[C@@H](C)[C@@H](C(=O)[O-])Nc1c2c3c(sc2ncn1)CCC3 C00090339
c1ccc(cc1)[C@@H](CC(=O)/N=c/2\[nH]ccs2)CC(=O)[O-] C01270219
C[C@@H](C(=O)[O-])N1C(=O)/C(=C/c2ccc(cc2)O)/SC1=S C01304739
Cc1ccc(cc1C)n2c(=O)c(c([nH]c2=S)C)CC(=O)[O-] C20156370
c1ccc2c(c1)c3c(s2)c(=O)n(c(=S)[nH]3)CCC(=O)[O-] C00424668
CC(C)(C)OC(=O)NC1(C[C@@H]2[C@H](C1)C2(Cl)Cl)C(=O)[O-] C35630004
c1cc(=O)[nH]cc1S(=O)(=O)[N-]c2ccc(c(c2F)F)F C36828801
c1cc(ccc1C#CCCO)S(=O)(=O)[N-]c2nccs2 C37576512
c1cc(c(cc1F)C#CCO)S(=O)(=O)[N-]c2ccncc2 C37577454
c1cc(sc1)/C=C/C(=O)N(CC(=O)[O-])c2ccc(cc2)O C37583804
c1cc(ccc1C(=O)[O-])S[C@@H]2CS(=O)(=O)C[C@H]2O C37692596
Cc1cc(c(c(c1C)S(=O)(=O)N[C@H](C(C)C)C(=O)[O-])C)C C03374959
C1CCc2c(c(c(s2)NC(=O)CSCC(=O)[O-])C#N)C1 C05018215
Cc1csc(n1)CNC(=O)[C@@H]2[C@H]3C[C@@H]([C@@H]2C(=O)[O-])C=C3 C38090507
CCC[C@@](C)(C(=O)[O-])NC(=O)N1c2ccccc2C[C@H]1C C40543756
CSCC[C@@H](C(=O)[O-])NC(=O)N1CC[C@H]2CCCC[C@H]2C1 C40590899
CC[C@@H]1CCCCN1C(=O)N[C@]2(CCC[C@@H](C2)C)C(=O)[O-] C41036110
CC[C@@H]1CCCN(C1)C(=O)N[C@@]2(CCC[C@@H](C2)C)C(=O)[O-] C41036324
CC[C@H]1CCCN(C1)C(=O)N[C@]2(CCC[C@@H](C2)C)C(=O)[O-] C41036327
Cc1c(sc(n1)CNC(=O)[C@H]2[C@H]3C[C@@H]([C@@H]2C(=O)[O-])C=C3)C C41536850
C1CSCc2c1c3c(=O)[nH]c(nc3s2)CCC(=O)[O-] C42335390
C[C@H]1CCC[C@](C1)(C(=O)[O-])NC(=O)N(CC(C)C)C(C)C C42596058
C[C@@H](Cc1ccsc1)NC(=O)c2ccc(nc2)C(=O)[O-] C48482212
Cc1c(sc(n1)[S-])CC(=O)NCc2ccnc(n2)C C48737596
CCC1CCN(CC1)C(=O)N[C@]2(CCC[C@@H](C2)C)C(=O)[O-] C48909023
CC[C@@H](C)[C@H](C)NC(=O)N1c2ccccc2C[C@@H]1C(=O)[O-] C49102656
C[C@H](c1ccc(s1)Cl)NC(=O)N2CSC[C@@H]2C(=O)[O-] C49147569
C[C@@H](c1ccc(s1)Cl)NC(=O)N2CCC[C@H]2C(=O)[O-] C49147580
C[C@@H](Cc1ccsc1)NC(=O)N2CCCC[C@H]2C(=O)[O-] C49187858
c1cc(sc1/C=C/C(=O)[O-])C(=O)NCc2nccs2 C49594797
c1cc(c(cc1F)C#CCCO)Cn2c(=O)ccc(n2)[O-] C49619169
CCC1CCC(CC1)(C(=O)[O-])NC(=O)N2C[C@@H]3CC[C@H]2C3 C49717363
c1cc(ccc1CO)C(=O)N2CCCC[C@@H]2CCC(=O)[O-] C50921835
c1c(cc(c2c1OCCO2)Br)[C@@H](CC(=O)[O-])O C52249121
c1c(cc(c2c1OCCO2)Br)[C@H](CC(=O)[O-])O C52249122
c1ccc2c(c1)C[C@H](N2)C(=O)N3CCC[C@H](C3)CC(=O)[O-] C54303651
COc1cc(cc(c1O)OC)/C=C/2\C(=NC(=S)S2)[O-] C02536873
CC[C@H](C(=O)[O-])N1c2ccccc2N[C@@H](C1=O)c3ccccc3 C57929452
CC[C@@H](C(=O)[O-])N1c2cc(c(cc2NCC1=O)Cl)Cl C57933564
CC[C@@H](C(=O)[O-])Nc1c2c3c(sc2nc(n1)C)CCCC3 C58279746
Cc1nc(c2c3c(sc2n1)C[C@@H](CC3)C)NC(C)(C)C(=O)[O-] C58279839
Cc1c(cn[nH]1)S(=O)(=O)[N-]c2cc(c(c(c2)F)F)F C61122329
C[C@@H](c1ccc(s1)Cl)NC(=O)N(C)C(C)(C)C(=O)[O-] C61175474
c1csc2c1[C@@H](CCC2)NC(=O)N3CCC[C@@H]3CC(=O)[O-] C61369631
Cc1c(sc(n1)[S-])CC(=O)NCc2c(noc2C)C C62521928
CC[C@@]1(CCCN(C1)C(=O)Cc2ccc(cc2)O)C(=O)[O-] C62869811
CC(C)[C@@H](C(=O)[O-])Nc1c2c3c(sc2ncn1)CCC3 C00090334
Cc1cc(cc(c1)OCC(=O)N[C@H](C(C)C)C(=O)[O-])C C08027256
Cc1ccc(c(c1)C)S(=O)(=O)N[C@@H](CC(C)C)C(=O)[O-] C11890368
CC[C@H](C)[C@@H](C(=O)[O-])NC(=O)N1CCc2ccccc2C1 C12897701
c1cscc1CC(=O)Nc2nc(cs2)CC(=O)[O-] C20250049
CC[C@@H](C)[C@H](C(=O)[O-])NS(=O)(=O)c1ccc(c(c1)C)C C20302190
Cc1ccc(c(c1C)O[C@H](C)C(=O)N[C@H](C)C(=O)[O-])C C33441099
Cc1cc(cc(c1)O[C@@H](C)C(=O)N[C@H](C(C)C)C(=O)[O-])C C33444222
CC[C@@H](C)[C@H](C(=O)[O-])NC(=O)CN1c2ccccc2C[C@@H]1C C33451038
CC[C@H](C)[C@H](C(=O)[O-])NC(=O)CN1c2ccccc2C[C@@H]1C C33451040
Cc1cc(c(c(c1)O[C@H](C)C(=O)N[C@H](C(C)C)C(=O)[O-])C)C C33452800
Cc1cc(c(c(c1)O[C@@H](C)C(=O)N[C@H](C(C)C)C(=O)[O-])C)C C33452804
Cc1ccc(c(c1C)O[C@H](C)C(=O)N[C@@H](C(C)C)C(=O)[O-])C C33452815
CCCC[C@@H](C(=O)[O-])NC(=O)[C@H]1Cc2cc(ccc2O1)Cl C35410131
c1ccnc(c1)CCNC(=O)[C@@H]2[C@H]3C[C@@H]([C@@H]2C(=O)[O-])C=C3 C35721726
CC(C)C[C@H](C(=O)[O-])NS(=O)(=O)c1ccc(s1)Cl C37373347
C[C@@H]1C[C@H]1c2ccc(o2)/C=C/C(=O)N[C@@H](C(C)C)C(=O)[O-] C37432641
c1cc(ccc1N(CC(=O)[O-])C(=O)CCC2CCCC2)O C37583789
CC[C@@H](C)N(CC(=O)[O-])C(=O)c1ccc(c(c1)Cl)O C37589544
C[C@H](c1ccccn1)NC(=O)C[C@@](C)(C(C)C)C(=O)[O-] C35720369
c1ccc2c(c1)C[C@H](N2)C(=O)N(CC(=O)[O-])C3CCCC3 C40485823
CCC[C@H](C)NC(=O)N1Cc2ccccc2C[C@@H]1C(=O)[O-] C40533773
CCC[C@](C)(C(=O)[O-])NC(=O)N1c2ccccc2C[C@H]1C C40543758
CC[C@H](C)[C@H](C(=O)[O-])NC(=O)N1CCc2ccccc2C1 C40551816
CCCN(C1CC1)C(=O)NC2(CCC(CC2)CC)C(=O)[O-] C40562741
CC(C)C[C@@H](C(=O)[O-])NC(=O)N(C)Cc1ccsc1 C40575247
CCC1CCC(CC1)(C(=O)[O-])NC(=O)N(C)[C@@H](C)C2CC2 C40580434
CN(C1CCCCCC1)C(=O)N[C@H](CCSC)C(=O)[O-] C40590250
CN(CC(F)(F)F)C(=O)N[C@H](C1CCCCC1)C(=O)[O-] C40599503
CCC[C@@H](C)N(C)C(=O)N[C@@]1(CCC[C@@H](C1)C)C(=O)[O-] C41036316
c1ccc2c(c1)c(c[nH]2)CC(=O)N3CCC[C@@H]3CC(=O)[O-] C42144446
CCC[C@](C)(C(=O)[O-])NC(=O)N1CCc2c(ccs2)[C@H]1C C42793872
CC(C)(C)[C@@H](C(=O)[O-])NC(=O)N(CC(F)(F)F)C1CC1 C42794481
CC[C@@H](C)[C@@H](C(=O)[O-])NC(=O)c1cc2cc(ccc2o1)C C42893198
c1cnccc1CC(=O)NCC2(CCCCC2)CC(=O)[O-] C43413101
C1CSC[C@@]1(C(=O)[O-])NS(=O)(=O)C(F)(F)F C43511317
Cc1ccc(o1)CN/C(=C/n2ccc3c(c2=O)ccs3)/[O-] C43865413
CCN(CC(=O)NC(C)C)C(=O)c1cccnc1[S-] C48417449
CC[C@H](C)[C@H](C)NC(=O)N1c2ccccc2C[C@@H]1C(=O)[O-] C49102659
Cc1ncc(s1)CNc2c(cc(cn2)C(=O)[O-])Cl C49534869
c1cc(sc1/C=C/C(=O)[O-])C(=O)NC2CCOCC2 C49594102
CO[C@H]1CCC[C@H]1NC(=O)CC2(CCCC2)CC(=O)[O-] C50370537
c1cc(ccc1C(=O)N2CCCC[C@H]2CCC(=O)[O-])O C50921011
C1CCC(CC1)(CC(=O)N2CCC[C@@H]2CCCO)C(=O)[O-] C52761021
c1cc(sc1CSCC(=O)/N=C/2\NCC(=N2)[O-])Cl C50222499
c1csc(n1)CCNC(=O)CC2(CCCCC2)C(=O)[O-] C60229654
CCN([C@H](C)CC(=O)[O-])C(=O)[C@H]1Cc2ccccc2CN1 C61183671
Cc1ccc(cn1)CNC(=O)CC2(CCCC2)CC(=O)[O-] C62052893
Cc1csc(n1)CCNC(=O)[C@H]2CC=CC[C@H]2C(=O)[O-] C63133981
c1ccc(c(c1)C#CCO)[N-]S(=O)(=O)C[C@H]2CCCO2 C63156694
c1nc(c2c3c(sc2n1)CCC3)NCCC(=O)[O-] C02509379
C1CCc2c(nc(s2)NC(=O)CCC(=O)[O-])C1 C19766749
C[C@@H]1CCCC[C@@H]1NS(=O)(=O)CCC(=O)[O-] C20245011
C[C@@H]1CCC[C@@H]([C@@H]1C)NS(=O)(=O)CCC(=O)[O-] C20245161
c1cc(ccc1/C=C/C(=O)[O-])N2CCNC(=O)C2 C20527113
C/C=C/C=C/C(=O)C[C@@H]([C@@]1(C(=C(C(=O)O1)C)[O-])C)O C31169756
c1ccc2c(c1)ccn2CCNC(=O)CC(=O)[O-] C32587351
C[C@@H](c1ccc(cc1)[N-]S(=O)(=O)c2cccnc2)O C35647402
CC(C)[C@@](C)(CC(=O)N1CCC[C@@H](C1)CO)C(=O)[O-] C36227094
C1CCC(C1)(CC(=O)NC2CCOCC2)C(=O)[O-] C36319391
C1COCCC1NC(=O)[C@H]2[C@H]3C[C@@H]([C@@H]2C(=O)[O-])C=C3 C36319406
c1c(sc(n1)[N-]S(=O)(=O)C(F)F)C#CCCO C37552612
CC[C@@H](C)N(CC(=O)[O-])C(=O)c1ccc(c(c1)O)C C37589424
Cc1c(sc(n1)C)[C@@H](C)NC(=O)[C@H]2C[C@@H]2C(=O)[O-] C40518412
C[C@@H]1CCCN(C1)C(=O)N[C@@H](C(=O)[O-])C(C)(C)C C40531013
CCC[C@@](C)(C(=O)[O-])NC(=O)N1C[C@H](C[C@@H](C1)C)C C40552485
CC1CCC(CC1)(C(=O)[O-])NC(=O)N(C)C2CCCC2 C40561948
C[C@@H](CC(=O)[O-])NC(=O)N(C)[C@H]1CCSC1 C40566190
CCC1CCC(CC1)(C(=O)[O-])NC(=O)N2CCC[C@H]2C C40603939
C[C@H]1CCC[C@@](C1)(C(=O)[O-])NC(=O)N(C)C2CCCC2 C41036113
CC[C@H](C)N(C)C(=O)N[C@]1(CCC[C@@H](C1)C)C(=O)[O-] C41036139
CC[C@H]1CCCN1C(=O)N[C@]2(CCC[C@@H](C2)C)C(=O)[O-] C41036399
CC[C@H](C(=O)[O-])NC(=O)N(C)[C@H]1CCCC[C@@H]1C C42612580
C[C@@H](C(C)(C)C)N(C)C(=O)N[C@@H](C(C)C)C(=O)[O-] C42782566
C[C@@H]1CCCC[C@@H]1CNC(=O)N2CCC[C@@H]2C(=O)[O-] C42870242
CC(C)[C@H](C(=O)[O-])NC(=O)N(C)CC(C)(C)C C45090234
C1CCN([C@@H](C1)C(=O)[O-])C(=O)NC[C@H]2CCC=CC2 C45648515
C[C@@](C1CC1)(C(=O)[O-])NC(=O)N(C)CC2CCCCC2 C48996755
CC[C@@H]1CCCC[C@@H]1NC(=O)N2CCC[C@@H]2C(=O)[O-] C49123433
CCN(CC(=O)[O-])C(=O)N[C@@H](C)c1ccc(s1)C C49188345
c1cc(ccc1Cn2c(=O)ccc(n2)[O-])C#CCCO C49619145
CC[C@H](C(=O)[O-])N(C)C(=O)NCc1ccc(s1)C C50227015
C[C@@H]1CCCN([C@H]1C)C(=O)N[C@@H](C(=O)[O-])C(C)(C)C C50567851
CCCC[C@H](C)NC(=O)N1CCCC[C@H]1C(=O)[O-] C50890417
C[C@@H](CNC(=O)N(C)[C@H]1CCSC1)C(=O)[O-] C54335992
C1CC[C@@H]2[C@H](C1)CCCN2C(=O)N[C@@H](C3CC3)C(=O)[O-] C54524819
C1CCC(C1)[C@@H]2CCCN2C(=O)N[C@@H](C3CC3)C(=O)[O-] C54525661
c1cc(sc1C(=O)N2CCC[C@H](C2)CO)C(=O)[O-] C35218467
c1ccc(cc1)[C@@H]2C(=O)N(c3ccccc3N2)CC(=O)[O-] C57929421
CC[C@@H]1C(=O)N(c2cc(c(cc2N1)C)C)[C@H](C)C(=O)[O-] C57930489
C[C@@H]1CCC[C@H]([C@@H]1C)NC(=O)N(C)C(C)(C)C(=O)[O-] C61173505
CCN([C@@H](C)CC(=O)[O-])C(=O)[C@@H]1Cc2ccccc2N1 C61183678
CC1(CCN(CC1)C(=O)N[C@H](C2CC2)C(=O)[O-])C C61823826
C[C@H](C[C@H](c1ccc2c(c1)OCCCO2)O)CC(=O)[O-] C61830980
CC(C)[C@@H]1Nc2ccccc2C(=O)N1CCCC(=O)[O-] C62715999
Cc1c(sc2c1c(=O)[nH]c(n2)CCC(=O)[O-])C C19767621
Cc1nc([nH]n1)S[C@@H]2C[C@H](CC[C@@H]2C(=O)[O-])C C62766861
C[C@@]1(CCN(C1)C(=O)NCC(F)(F)F)C(=O)[O-] C62923764
CCC1(CCN(CC1)C(=O)N[C@@](C)(C2CC2)C(=O)[O-])C C62960218
c1cc(sc1)[C@@H]2CC(=CC(=O)C2)Nc3[n-]cnn3 C09041660
C[C@@H]1C[C@@H](CN(C1)C(=O)N[C@@H](C(C)C)C(=O)[O-])C C05348964
CC[C@@H](C)[C@H](C(=O)[O-])NC(=O)N1CCC(CC1)C C06440129
c1c(c2c(=O)[nH]c(nc2s1)CCCC(=O)[O-])C3CC3 C20594654
c1cc(oc1C(=O)NCCCC(=O)[O-])Br C22222682
C1CCCC(CC1)(CC(=O)N2CCC[C@H](C2)O)C(=O)[O-] C36132761
CC(C)[C@](C)(CC(=O)N1CCC[C@@H](C1)CO)C(=O)[O-] C36227095
c1ccc(c(c1)[N-]S(=O)(=O)c2ccc(=O)[nH]c2)F C36828904
CC1CCC(CC1)NC(=O)N(CC2CC2)CC(=O)[O-] C36885121
C1CC[C@H]([C@@H](C1)C(=O)N2CCC(CC2)CO)C(=O)[O-] C37010282
CC[C@H]1CCCC[C@H]1NS(=O)(=O)CC(=O)[O-] C37041430
C[C@H]1CCC[C@H](C1)NS(=O)(=O)CCC(=O)[O-] C37254962
Cc1c(c(nc(=O)[nH]1)SC/C=C/Cl)C(=O)[O-] C37404698
Cc1c(c(sn1)NC(=O)CCSC)C(=O)[O-] C37675479
c1cc([nH]c1)[C@@H]2CCCN2C(=O)[C@@H]3C[C@@H]3C(=O)[O-] C37834890
CCCC[C@@H](C(=O)[O-])NC(=O)N1CCCC[C@@H]1C C40524529
CCN(CC(=C)C)C(=O)NC1(CCC(CC1)C)C(=O)[O-] C40547182
CC[C@H]1CCCCN1C(=O)N[C@@](C)(C2CC2)C(=O)[O-] C40561621
CCC[C@](C)(C(=O)[O-])NC(=O)N1CCCC[C@@H]1CC C40561671
CC(C)CN(C)C(=O)N[C@H](C(=O)[O-])C(C)(C)C C40563352
CC[C@H](C)N(C)C(=O)NC1(CCC(CC1)C)C(=O)[O-] C40563802
C[C@@H](C(C)C)N(C)C(=O)N[C@@H](C(C)C)C(=O)[O-] C40580617
C[C@@H](C(C)C)N(C)C(=O)N[C@H](C(C)C)C(=O)[O-] C40580619
CCC[C@](C)(C(=O)[O-])NC(=O)N1CCC[C@@H]1CC C40604498
CCC1CCC(CC1)(C(=O)[O-])NC(=O)N2CC[C@@H](C2)C C40725883
CC[C@@H](C)N(C)C(=O)N[C@]1(CCC[C@@H](C1)C)C(=O)[O-] C41036138
CC[C@@H]1CCCN1C(=O)N[C@]2(CCC[C@@H](C2)C)C(=O)[O-] C41036398
C[C@@H]1CCCC[C@@H]1NC(=O)N(CC(=O)[O-])C2CC2 C42275216
CC(C)(C(=O)[O-])NC(=O)N(C)CC1CCCCC1 C42491456
CC1CCC(CC1)NS(=O)(=O)[C@@H](C)C(=O)[O-] C42521235
C[C@H]1CCCC[C@H]1CNC(=O)N2CCC[C@H]2C(=O)[O-] C42870584
CC[C@H](C(=O)[O-])N(C)C(=O)NC1CCC(CC1)C C44627830
Cc1cc(c(o1)C)[C@H](C)NC(=O)[C@@H]2C[C@@H]2C(=O)[O-] C44730136
C[C@@](C1CC1)(C(=O)[O-])NC(=O)N(C)CC(C)(C)C C45090429
c1cc(sc1/C=C/C(=O)[O-])C(=O)N2CCC[C@@H]2CO C49594840
c1cc(cc(c1)C#CCCO)Cn2c(=O)ccc(n2)[O-] C49619167
C1CCC(CC1)[C@H](C(=O)[O-])NC(=O)N2C[C@H]3CC[C@@H]2C3 C49724413
C1C[C@@H](N(C1)C(=O)[C@@H]2CC=CC[C@@H]2C(=O)[O-])CCCO C52760998
C[C@@H]1CCC[C@@H]([C@@H]1C)NC(=O)N(C)[C@@H](C)C(=O)[O-] C54054263
CC[C@H]1CCCC[C@@H]1NC(=O)N(C)[C@@H](C)C(=O)[O-] C54055264
C[C@H](CNS(=O)(=O)C1CCCCC1)C(=O)[O-] C54334168
CC[C@@H](C)CNC(=O)N1c2ccccc2C[C@@H]1C(=O)[O-] C54489997
CC(=O)CSc1c(c2c(s1)c(cc(=O)[nH]2)[O-])C#N C04945408
CC1(C(=O)N(c2ccccc2N1)CCC(=O)[O-])C C57929327
CC[C@H]1C(=O)N(c2cc(c(cc2N1)C)C)[C@H](C)C(=O)[O-] C57930492
CCC1(CN(c2cc(ccc2O1)O)[C@@H](C)C(=O)[O-])CC C58005822
CCC1CCC(CC1)NS(=O)(=O)CC(=O)[O-] C42579818
CCN(C(=O)N[C@H]1CCC[C@H](C1)C)C(C)(C)C(=O)[O-] C61173881
C[C@H](c1ccsc1)NC(=O)N2CCCC[C@H]2C(=O)[O-] C61369899
c1cc(=O)n(c2c1cc(cc2F)C(=O)[O-])CCO C62322085
CCCN(C)C(=O)c1ccc2c(c1)nc(=S)[nH]c2[O-] C63864560
CCC(CC)(CC(=O)Nc1ccc(c(c1F)F)F)C(=O)[O-] C11261354
Cc1ccc(cc1)[C@@H](CC(=O)[O-])NC(=O)/C=C/c2ccc(s2)C C13181639
CSc1ccccc1NC(=O)C[C@@H](c2ccccc2)C(=O)[O-] C13253624
Cc1ccc(cc1C)[C@@H](C)NC(=O)[C@@H]2CC=CC[C@@H]2C(=O)[O-] C13320347
CCOC(=O)C1=C(NC(=C([C@@H]1c2ccsc2)C#N)[S-])C C00183700
Cc1ccccc1CNC(=O)c2ccc(cc2)/C=C/C(=O)[O-] C20227505
c1ccc(c(c1)CCNC(=O)c2ccc(cc2)/C=C/C(=O)[O-])F C20227523
C[C@H](c1ccc(cc1Cl)Cl)NC(=O)CCCC(=O)[O-] C35126553
Cc1ccccc1[C@@H](C)NC(=O)C[C@@](C)(C(C)C)C(=O)[O-] C35148618
c1cc(c(cc1SCC(=O)Nc2ccc(s2)C(=O)[O-])F)F C35425531
Cc1ccc(s1)/C=C/C(=O)Nc2ccc(s2)C(=O)[O-] C35425574
C[C@@H](c1cccc(c1)S(=O)(=O)[N-]c2cc(ccc2F)Cl)O C35634076
C[C@H](c1cccc(c1)S(=O)(=O)[N-]c2ccc(c(c2)Cl)F)O C35634763
C[C@@H](c1cccc(c1)S(=O)(=O)[N-]c2cccc(c2F)Cl)O C35634790
CC[C@H](C)[C@@H](C(=O)[O-])NC(=O)/C=C/c1ccc(c(c1)Cl)Cl C36966462
C[C@@H](CC(=O)[O-])NC(=O)c1cc2c(s1)CCCCCC2 C36966952
CC[C@@H](C)[C@H](C(=O)[O-])NC(=O)c1c(c2ccccc2s1)Cl C37410960
C[C@@H](CC(=O)[O-])NC(=O)CCc1ccc(cc1Cl)Cl C37457298
CC(C)[C@@H](c1cccs1)NC(=O)CC2(CCCC2)C(=O)[O-] C37497290
c1cc(sc1)S(=O)(=O)[N-]c2ccc(cc2F)C#CCCO C37552657
Cc1cc(c(s1)C)[C@H](C)NC(=O)[C@@H]2CCCC[C@@H]2C(=O)[O-] C37795724
Cc1ccc(c(c1)[C@@H](C)NC(=O)[C@H]2CC=CC[C@@H]2C(=O)[O-])C C05793803
Cc1cc(ccc1OC)[C@@H](CC2(CCCC2)CC(=O)[O-])O C40225197
Cc1ccc(c(c1)[C@H](CC2(CCCC2)CC(=O)[O-])O)OC C40225217
CC[C@H](C)[C@@H](C)NC(=O)c1ccc(c(c1)F)/C=C/C(=O)[O-] C43578533
Cc1ccc(cc1)CN/C(=C/n2ccc3c(c2=O)cc(s3)C)/[O-] C44154026
Cc1cc2c(s1)ccn(c2=O)/C=C(/N[C@@H](C)c3ccccc3)\[O-] C44154029
C1CCC(CC1)(CC(=O)NC[C@@H]2CCC=CC2)CC(=O)[O-] C45629409
c1cc(c(cc1/C=C/C(=O)[O-])CNC(=O)C2CCCC2)F C49592189
c1cc(cc(c1)C(=O)NCCc2cccs2)/C=C/C(=O)[O-] C49593796
C[C@H]1CCC[C@H](C1)NC(=O)c2ccc(s2)/C=C/C(=O)[O-] C49593993
Cc1cc(cc(c1)NCCc2nc(c(s2)C(=O)[O-])C)C C49891235
Cc1ccc(cc1C)NCCc2nc(c(s2)CC(=O)[O-])C C49914077
Cc1cccc(c1C)NCCc2nc(c(s2)CC(=O)[O-])C C49914080
C[C@@H]1CCc2c(cc(s2)C(=O)NC(C)(C)CCC(=O)[O-])C1 C50195427
CC(C)(CCC(=O)[O-])NC(=O)c1csc2c1cccc2 C50195936
CCc1ccc(s1)CNc2cccc(c2)[N-]S(=O)(=O)C C51717415
Cc1cccc(c1[N-]S(=O)(=O)CC(C)(C)CO)C(C)C C57629037
Cc1ccccc1[C@@H](CC(=O)N[C@@H](C)c2ccccc2)C(=O)[O-] C57655384
Cc1ccc(c(c1)NC(=O)CS[C@@H](C(C)C)C(=O)[O-])C C58262022
C[C@@H]1CCc2c(csc2C1)C(=O)NC(C)(C)CCC(=O)[O-] C59917269
CCC(CC)(CC(=O)Nc1cc(c(c(c1)F)F)F)C(=O)[O-] C61116636
C[C@H](c1ccsc1)NC(=O)CC2(CCCCCC2)C(=O)[O-] C61361999
c1ccc(cc1)[C@H](CNC(=O)/C=C/c2cccs2)C(=O)[O-] C61608615
CC1(Cc2cc(ccc2O1)[C@H](CC(C)(C)CC(=O)[O-])O)C C61825825
CC(C)(CC(=O)N[C@H]1CCCC[C@H]1C(F)(F)F)CC(=O)[O-] C61826798
CC(C)(CC(=O)N[C@@H]1CCC[C@@H](C1)C(F)(F)F)CC(=O)[O-] C61826834
CC(C)(CC(=O)N[C@H]1CCC[C@H](C1)C(F)(F)F)CC(=O)[O-] C61826837
C[C@@H](CC(=O)N[C@@H](C)c1ccc(cc1)Br)CC(=O)[O-] C61834779
C[C@H](CC(=O)N[C@H](C)c1ccc(cc1)Br)CC(=O)[O-] C61834782
Cc1ccc(c(c1)/C(=C/C(=O)[O-])/c2ccc(c(c2)C)C)OC C11628734
Cc1cc(cc(c1OCC(C)(C)C(=O)[O-])C)Br C11885773
CC(C)C1=CC[C@H]2C(=CC[C@H]3[C@]2(CCC[C@@]3(C)C(=O)[O-])C)C1 C16575015
c1ccc2c(c1)-c3ccccc3C24C[C@]4(C(=O)[O-])Br C01705751
Cc1ccc(cc1)[C@@H]2CC(=C(C(=O)C2)/C=N/Cc3ccccc3)[O-] C04808624
Cc1ccc(cc1)c2ccc(o2)/C=C\3/C(=NC(=S)S3)[O-] C19798917
CC1(CC(=C(/C(=N/Cc2ccccc2)/C1)Br)[O-])C C04095141
CC(C)c1nnc(n1c2ccc(cc2Br)F)[S-] C20590886
CCN\1c2c(cccc2C=C/C1=C/3\C(=NC(=S)S3)[O-])C C30734573
c1cc(c(c(c1)F)[N-]S(=O)(=O)c2ccc(cc2Cl)F)F C32754899
CCCc1ccc(cc1)CC2=C(C(=O)c3ccccc3C2=O)[O-] C00434197
c1ccc(cc1)C(=O)C2=C(c3cccc4c3c(ccc4)C2=O)[O-] C00133691
c1cc(c(c(c1)Cl)CSc2nnc(s2)[S-])Cl C03426814
c1ccc(c(c1)C(F)(F)F)[N-]S(=O)(=O)c2ccccc2F C33698734
Cc1ccccc1n2c(nnc2[S-])c3csc(c3C)C C06533991
C[C@@]1(CCC2=C(C1)C(=O)C[C@@H]3[C@@]2(CCC[C@@]3(C)C(=O)[O-])C)C=C C31157890
Cc1cc(c(n1CC=C)C)C2=CSC(=C3C=CC(=O)C=C3)[N-]2 C08297588
Cc1ccc(cc1Cl)S(=O)(=O)[N-]c2ccccc2F C39968683
c1cc2c(cc1[C@@H](C(C(F)(F)F)(F)F)Cl)oc(n2)[O-] C40273647
c1cc(sc1)[C@H]2c3c(nc(s3)[S-])SC[C@@H]2C=O C40475982
Cc1cc(ccc1OC)c2cc(nc(n2)[S-])C(F)(F)F C41507877
CC[C@@](C)(C(=O)[O-])N1c2ccccc2Sc3c1cccc3 C41905759
C[C@@H]1CCCC[C@@H]1O[C@@]2(CCSc3c2cccc3)C(=O)[O-] C41925775
Cc1ccc(cc1C)S[C@]2(CCc3c2cccc3)C(=O)[O-] C41979218
Cc1csc(n1)S[C@@]2(C[C@@H](CC(C2)(C)C)C)C(=O)[O-] C41980262
c1ccc(cc1)[C@@H](c2[n-]c3cc(cnc3n2)Br)Cl C43460985
C/C(=C\C(=O)[O-])/C=C/C=C(\C)/[C@H]1C=C2[C@](O1)(CCCC2(C)C)C C33840637
c1c(cc(c2c1nc(s2)[O-])Br)Br C44712729
c1ccc(cc1)N2CCN(CC2)/C(=C/SC3CCCCC3)/[O-] C44809708
c1c(c(c(nc1C(F)(F)F)Br)[O-])Br C47218591
CCc1ccc(s1)S(=O)(=O)[N-]c2ccc(c(c2)F)F C48652839
Cc1ccc(c(c1)[N-]S(=O)(=O)c2ccc(c(c2)Cl)C)F C48653288
c1cc(c(c(c1)F)F)[N-]S(=O)(=O)c2cccc(c2F)Cl C49375344
Cc1ccc(cc1C)S(=O)(=O)[N-]c2cccc(c2F)F C49375360
c1ccc(c(c1)S(=O)(=O)[N-]c2cccc(c2F)F)Cl C49375390
Cc1cccc(c1)[N-]S(=O)(=O)c2ccc(cc2F)Cl C07052665
c1ccc(cc1)/C=C/C(=O)c2ccc3c4c2cccc4N=C[N-]3 C04081512
COc1ccc(cc1Br)C[C@]2(C[C@H]3CC[C@@H]2C3)C(=O)[O-] C54631853
c1ccc(cc1)C/N=C\2/C[C@H](CC(=C2)[O-])c3ccccc3Cl C58866470
Cc1cc(sc1c2cc(c(c(c2)F)F)F)/C=C/C(=O)[O-] C61120575
C[C@@H]1CC[C@@H]([C@@H](C1)O[C@@]2(CCCSC2)C(=O)[O-])C(C)C C61588733
CC(C)(C)[C@H]1CCCC[C@@]1(C(=O)[O-])SC2CCOCC2 C62056017
c1ccc(c(c1)S[C@@H]2CCC[C@H]2C(=O)[O-])Br C62765860
c1cc(c(cc1C(=O)[O-])F)CSc2ccc(c(c2)F)F C62765874
c1ccc(c(c1)Cn2c(c3ccccc3nc2=S)[O-])Cl C03299629
Cc1ccccc1[C@H]2C(=C(N=C3C2=C(CCC3)[O-])SC)C#N C00458659
C=CCOc1ccc(cc1Cl)/C=C\2/C(=NC(=S)S2)[O-] C66255689
Cc1ccccc1[N-]S(=O)(=O)/C=C/c2ccccc2Cl C66574930
CC(C)CS(=O)(=O)[N-]c1cc(ccc1Cl)Br C66585872
CC[C@@H]1CCc2c(sc3c2c(nc(n3)C(F)(F)F)[O-])C1 C66606119
C[C@]12CCC(=CC1=CC[C@@H]3[C@@H]2CC[C@]4([C@@H]3CC[C@]4(C#C)O)C)C(C)(C)C(=O)[O-] C03849809
CC(=C)[C@@H]1CC[C@]2([C@@H]1[C@@H]3CC[C@@H]4[C@@]5(CC[C@@H](C([C@@H]5CC[C@@]4([C@@]3(CC2)C)C)(C)C)O)C)C(=O)[O-] C04995156
C[C@@H]1CC[C@]2(CC[C@@]3(C(=CC[C@H]4[C@]3(CC[C@@H]5[C@@]4(CC[C@@H](C5(C)C)O)C)C)[C@@H]2[C@@H]1C)C)C(=O)[O-] C08877651
C[C@@H]1CC[C@]2(CC[C@@]3(C(=CC[C@H]4[C@]3(CC[C@@H]5[C@@]4(CC[C@H](C5(C)C)O)C)C)[C@@H]2[C@@H]1C)C)C(=O)[O-] C08877654
CC(=C)[C@@H]1CC[C@]2([C@@H]1[C@H]3CC[C@@H]4[C@]5(CC[C@H](C([C@@H]5CC[C@]4([C@@]3(CC2)C)C)(C)C)O)C)C(=O)[O-] C08951991
CC(=C)[C@@H]1CC[C@]2([C@@H]1[C@H]3CC[C@H]4[C@]5(CC[C@H](C([C@@H]5CC[C@]4([C@@]3(CC2)C)C)(C)C)O)C)C(=O)[O-] C08951993
CC(=C)[C@@H]1CC[C@]2([C@H]1[C@H]3CC[C@H]4[C@]5(CC[C@H](C([C@@H]5CC[C@]4([C@@]3(CC2)C)C)(C)C)O)C)C(=O)[O-] C08951996
CC(=C)[C@@H]1CC[C@]2([C@H]1[C@H]3CC[C@@H]4[C@]([C@@H]3CC2)(CC[C@H]5[C@@]4(CC[C@H](C5(C)C)O)C)C)C(=O)[O-] C13298726
CC(=C)[C@@H]1CC[C@]2([C@H]1[C@H]3CC[C@H]4[C@]([C@H]3CC2)(CC[C@H]5[C@@]4(CC[C@H](C5(C)C)O)C)C)C(=O)[O-] C13298732
CC(=C)[C@H]1CC[C@]2([C@H]1[C@@H]3CC[C@@H]4[C@]5(CC[C@H](C([C@@H]5CC[C@]4([C@@]3(CC2)C)C)(C)C)O)C)C(=O)[O-] C13370840
C[C@@H]1CC[C@]2(CC[C@@]3(C(=CC[C@@H]4[C@@]3(CC[C@@H]5[C@@]4(CC[C@H](C5(C)C)O)C)C)[C@@H]2[C@@H]1C)C)C(=O)[O-] C13783845
c1ccc(c(c1)c2nnc(n2/N=C/c3ccc(s3)Br)[S-])Br C09331747
c1c(cc(c(c1Br)Nc2nnc(s2)[S-])Br)Br C20581407
CC(=C)[C@@H]1CC[C@]2([C@H]1[C@@H]3CC[C@@H]4[C@]5(CC[C@H](C([C@@H]5CC[C@@]4([C@@]3(CC2)C)C)(C)C)O)C)C(=O)[O-] C21992825
CC(=C)[C@@H]1CC[C@]2([C@H]1[C@H]3CC[C@@H]4[C@]5(CC[C@H](C([C@@H]5CC[C@@]4([C@@]3(CC2)C)C)(C)C)O)C)C(=O)[O-] C21992831
c1ccc2c(c1)c3ccccc3n2CCc4nnc(n4c5ccc(cc5)Br)[S-] C16675937
C[C@@]12CCC(=CC1=CC[C@H]3[C@@H]2CC[C@@]4([C@@H]3CC[C@@]4(C#C)O)C)C(C)(C)C(=O)[O-] C33644436
C[C@@H]1CC[C@@]2(CC[C@@]3(C(=CC[C@H]4[C@]3(CC[C@H]5[C@@]4(CC[C@@H](C5(C)C)O)C)C)[C@@H]2[C@@H]1C)C)C(=O)[O-] C35182970
Cc1ccc(c(c1)C(=O)C2=C(C(=O)N([C@@H]2c3ccc(c(c3)Cl)Cl)Cc4ccco4)[O-])C C35301322
CC(=C)[C@H]1CC[C@]2([C@@H]1[C@@H]3CC[C@@H]4[C@]5(CC[C@H](C([C@@H]5CC[C@]4([C@@]3(CC2)C)C)(C)C)O)C)C(=O)[O-] C35457271
C[C@@H](CC/C=C(/C)\C(=O)[O-])[C@@H]1CC[C@]2([C@]1(CC[C@@H]3C2=CC[C@@H]4[C@@]3(CCC(=O)C4(C)C)C)C)C C35458149
C[C@@H](CC/C=C(/C)\C(=O)[O-])[C@@H]1CC[C@]2([C@]1(CC[C@@H]3C2=CC[C@H]4[C@@]3(CCC(=O)C4(C)C)C)C)C C35458156
C[C@@H](CC/C=C(/C)\C(=O)[O-])[C@@H]1CC[C@]2([C@]1(CC[C@H]3C2=CC[C@H]4[C@@]3(CCC(=O)C4(C)C)C)C)C C35458160
CC(=C)[C@H]1CC[C@@]2([C@@H]1[C@@H]3CC[C@@H]4[C@]5(CC[C@@H](C([C@@H]5CC[C@]4([C@@]3(CC2)C)C)(C)C)O)C)C(=O)[O-] C35494085
CC(=C)[C@@H]1CC[C@]2([C@@H]1[C@@H]3CC[C@@H]4[C@@]([C@@H]3CC2)(CC[C@@H]5[C@@]4(CC[C@@H](C5(C)C)O)C)C)C(=O)[O-] C35024322
CC(=C)[C@H]1CC[C@]2([C@@H]1[C@@H]3CC[C@@H]4[C@@]([C@@H]3CC2)(CC[C@@H]5[C@@]4(CC[C@@H](C5(C)C)O)C)C)C(=O)[O-] C35024324
C[C@H]1CC[C@]2(CC[C@@]3(C(=CC[C@@H]4[C@@]3(CC[C@@H]5[C@@]4(CC[C@@H](C5(C)C)O)C)C)[C@@H]2[C@@H]1C)C)C(=O)[O-] C03947456
CC1(CC[C@@]2(CC[C@@]3(C(=CC[C@@H]4[C@]3(CC[C@@H]5[C@@]4(CC[C@H](C5(C)C)O)C)C)[C@@H]2C1)C)C(=O)[O-])C C03881982
C[C@@H]1CC[C@@]2(CC[C@@]3(C(=CC[C@H]4[C@]3(CC[C@H]5[C@@]4(CC[C@@H](C5(C)C)O)C)C)[C@@H]2[C@H]1C)C)C(=O)[O-] C03978829
c1ccc(cc1)c2cc(nc3n2c(nn3)SCc4ccc(cc4)Br)[O-] C08601580
CC(=C)[C@@H]1CC[C@]2([C@H]1[C@H]3CC[C@@H]4[C@]([C@@H]3CC2)(CC[C@@H]5[C@@]4(CC[C@H](C5(C)C)O)C)C)C(=O)[O-] C03978803
Cc1ccc(cc1)Cn2c(c(c(c(c2=O)C#N)C)C(=O)c3cccc4c3cccc4)[O-] C38624272
C[C@]12CC[C@H](C([C@@H]1CC[C@@]3([C@@H]2CC=C4[C@]3(CC[C@@]5([C@@H]4CC(CC5)(C)C)C(=O)[O-])C)C)(C)C)O C25980356
C[C@]12CC[C@H](C([C@H]1CC[C@@]3([C@@H]2CC=C4[C@]3(CC[C@@]5([C@@H]4CC(CC5)(C)C)C(=O)[O-])C)C)(C)C)O C39741113
C[C@]12CC[C@H](C([C@@H]1CC[C@@]3([C@H]2CC=C4[C@]3(CC[C@@]5([C@@H]4CC(CC5)(C)C)C(=O)[O-])C)C)(C)C)O C39741115
C[C@@]12CC[C@@H](C([C@H]1CC[C@]3([C@H]2CC=C4[C@@]3(CC[C@]5([C@@H]4CC(CC5)(C)C)C(=O)[O-])C)C)(C)C)O C43162895
CC(=C)[C@H]1CC[C@@]2([C@@H]1[C@@H]3CC[C@@H]4[C@@]5(CC[C@H](C([C@@H]5CC[C@@]4([C@]3(CC2)C)C)(C)C)O)C)C(=O)[O-] C43510573
C[C@@]12CC[C@H](C([C@@H]1CC[C@]3([C@H]2CC=C4[C@@]3(CC[C@]5([C@@H]4CC(CC5)(C)C)C(=O)[O-])C)C)(C)C)O C43601785
C[C@@H]1CC[C@]2(CC[C@]3(C(=CC[C@@H]4[C@@]3(CC[C@@H]5[C@]4(CC[C@@H](C5(C)C)O)C)C)[C@@H]2[C@H]1C)C)C(=O)[O-] C43721646
C[C@@H]1CC[C@]2(CC[C@]3(C(=CC[C@@H]4[C@@]3(CC[C@H]5[C@]4(CC[C@@H](C5(C)C)O)C)C)[C@@H]2[C@H]1C)C)C(=O)[O-] C43721652
C[C@@H]1CC[C@]2(CC[C@]3(C(=CC[C@H]4[C@@]3(CC[C@H]5[C@]4(CC[C@@H](C5(C)C)O)C)C)[C@@H]2[C@H]1C)C)C(=O)[O-] C43721655
C[C@@]12CCC(=CC1=CC[C@@H]3[C@H]2CC[C@@]4([C@@H]3CC[C@@]4(C#C)O)C)C(C)(C)C(=O)[O-] C43726558
C[C@@H]1CC[C@]2(CC[C@]3(C(=CC[C@@H]4[C@@]3(CC[C@H]5[C@]4(CC[C@@H](C5(C)C)O)C)C)[C@H]2[C@@H]1C)C)C(=O)[O-] C43735397
C[C@H]1CC[C@]2(CC[C@]3(C(=CC[C@@H]4[C@@]3(CC[C@@H]5[C@]4(CC[C@@H](C5(C)C)O)C)C)[C@H]2[C@@H]1C)C)C(=O)[O-] C43743006
C[C@H]1CC[C@]2(CC[C@]3(C(=CC[C@H]4[C@@]3(CC[C@@H]5[C@]4(CC[C@@H](C5(C)C)O)C)C)[C@H]2[C@@H]1C)C)C(=O)[O-] C43743007
CC(=C)[C@H]1CC[C@@]2([C@@H]1[C@@H]3CC[C@@H]4[C@@]5(CC[C@@H](C([C@@H]5CC[C@@]4([C@]3(CC2)C)C)(C)C)O)C)C(=O)[O-] C43867153
C[C@@]12CC[C@@H](C([C@@H]1CC[C@]3([C@H]2CC=C4[C@@]3(CC[C@]5([C@@H]4CC(CC5)(C)C)C(=O)[O-])C)C)(C)C)O C44075178
CCO/C(=C/1\C(=O)/C(=C/c2ccc(cc2)Br)/S\C1=N/c3ccc(cc3)C)/[O-] C59105418
C[C@H]1CC[C@@]2(CC[C@]3(C(=CC[C@@H]4[C@]3(CC[C@@H]5[C@@]4(CC[C@@H](C5(C)C)O)C)C)[C@@H]2[C@H]1C)C)C(=O)[O-] C33829742
c1cc(cc(c1)Br)[N-]S(=O)(=O)c2ccc(s2)c3cnc(o3)C4CCCC4 C65004883
CC(C)(C)c1ccc2c(c1)O[P@@](=O)(C=C2c3ccccc3)[O-] C03647693
CC(C)[C@H]1CC[C@@H]2[C@@H](C1)CC[C@@H]3[C@@]2(CCC[C@@]3(C)C(=O)[O-])C C04403862
CC\1(c2ccccc2N(/C1=C\C=N\c3ccc(cc3)C(=O)[O-])C)C C05002849
CC(C)c1cc2c(cc1OC)[C@]3(CCC[C@@]([C@@H]3CC2)(C)C(=O)[O-])C C05103221
C/C/1=C/C/C=C(/[C@@H]([C@@H](CC1)[C@@H](C)CCC=C(C)C)C(=O)[O-])\C C05566201
CC(C)(C)c1c(c(c(s1)C(C)(C)C)Br)C(=O)[O-] C00334369
c1cc(sc1)c2ccc(n2c3cc(ccc3Cl)Cl)CCC(=O)[O-] C01075793
Cc1cc(cc(c1OCC(C)(C)C(=O)[O-])C(C)(C)C)Br C11798061
Cc1ccc(c(c1)Oc2ccc(cc2)/C=C(/c3cccs3)\C(=O)[O-])C C11800817
Cc1cc(cc(c1O[C@H](C(C)C)C(=O)[O-])C(C)(C)C)Br C11864032
CCn1c2ccc(cc2nc1CSc3c(cc(cc3C)C)C)C(=O)[O-] C13230996
CCc1ccc(cc1)/C=C(/c2nc3cc(ccc3n2CC)C(=O)[O-])\Cl C13351067
Cc1ccc(cc1Cl)n2c(nnc2[S-])c3ccc(cc3)Cl C06184743
CCc1ccc(cc1)n2c(nnc2[S-])c3ccc(cc3)Cl C05823285
CC(C)(C)c1ccc(cc1)c2nnc(n2c3ccc(c(c3)Cl)OC)[S-] C06459320
CCOc1cccc2c1Oc3c(c(nc(n3)c4ccc(cc4)F)[S-])C2 C06000612
Cc1ccc(c(c1)C)CSc2nc(c(c(n2)[O-])Cc3ccc(cc3)F)C C25502351
c1ccc(cc1)CCn2c(nnc2[S-])c3ccc(c(c3)Cl)Cl C01303039
c1ccc2c(c1)c(nc(n2)SCc3c(c(c(c(c3F)F)F)F)F)[O-] C32911024
CCc1c(c(c(=O)n(c1c2ccccc2)c3ccccc3)c4ccccc4)[O-] C03126175
Cc1c(c(c(=O)n(c1c2ccccc2)c3ccccc3)Cc4ccccc4)[O-] C03957943
Cc1cccc2c1Oc3c(c(nc(n3)c4ccc(cc4)SC)[S-])C2 C02693959
CCn1c(nnc1[S-])c2cc(nc3c2cccc3)c4ccc(cc4C)C C17074299
C[C@@H]1CC[C@]2([C@@H]([C@@]1(C)CC/C(=C\C(=O)[O-])/C)CCC=C2C)C C35457891
Cc1ccc(c(c1)/N=C/2\c3ccccc3C(=C2c4ccc(cc4)OC)[O-])OC C20357249
c1ccc2c(c1)cccc2/C=C\c3cc(nc(n3)[O-])C(F)(F)F C33932789
CCCCc1ccc(cc1)n2c(nnc2[S-])c3ccc(cc3)Cl C36611810
c1c(c2c(c(cc(c2Cl)Cl)Cl)nc1C(F)(F)F)[O-] C36912503
Cc1ccc2c(c1)nc(s2)c3c(c(cc(c3Cl)Cl)Cl)[O-] C37205969
CC(C)c1cc(c(c(=O)n1c2ccc(cc2)Cl)c3ccccc3)[O-] C15924325
c1ccc(c(c1)CSc2nc3c(c(n2)[O-])CCCC3)Cl C18209464
c1ccc(cc1)Cc2c(ccn(c2=O)C3CCCCCCC3)[O-] C05769215
CC1=C([C@]2(CCCC([C@@H]2CC1)(C)C)C)CC/C(=C/C(=O)[O-])/C C31156239
c1cc(cc(c1)Cl)CSc2nc3c(c(n2)[O-])CCCC3 C08606926
CCc1ccccc1n2c(nnc2[S-])c3ccccc3Cl C00612140
Cc1cccc2c1nc(nc2[O-])/C(=C/c3ccc(c(c3)C)C)/Cl C40139796
c1cc2c(cc1[C@@H](c3cc(ccc3Cl)Cl)Cl)oc(n2)[O-] C40273496
c1cc2c(cc1[C@H](c3cc(ccc3Cl)Cl)Cl)oc(n2)[O-] C40273498
c1cc(c(c(c1)Cl)S(=O)(=O)/N=C(/CSC(F)(F)F)\[O-])Cl C48519288
C/C(=C\1/[C@@H](CC(=CC1=O)/C=C/c2ccccc2)c3ccccc3)/[O-] C03995930
Cc1cc(c(nc1c2ccc(c(c2)C(C)(C)C)OC)[S-])C#N C49925913
CCOc1ccc2c(c1)N=C(N=C([N-]2)c3cccs3)c4cccs4 C21169693
CC(C)(C)C(=O)C/N=C\1/N=C(S1)[N-]c2ccc(cc2)Cl C20312849
c1cc(ccc1/C=N/c2ccc3c(c2)sc(n3)[S-])Cl C59383725
c1ccc(cc1)c2nc3cc(ccc3s2)[N-]S(=O)(=O)c4ccccc4 C59401035
Cc1cc(cc(c1)n2c(cc(c2C)/C=N/c3cccc(c3)C(=O)[O-])C)C C59426922
c1ccc(cc1)[N-]C2=NC(=O)/C(=C/c3cccc(c3)Oc4ccccc4)/S2 C06393039
CC(C)c1ccc(cc1)c2nc(c3c(n2)Oc4ccc(cc4C3)F)[O-] C06748538
c1cc(ccc1SC(F)(F)F)S(=O)(=O)[N-]c2nccs2 C64962210
CCCC1CCC(CC1)C2(CCC(CC2)C(=O)[O-])c3ccc(c(c3)F)F C66351981
Cc1cc2c(cc1C(=O)c3ccc(cc3)C(=O)[O-])C(CCC2(C)C)(C)C C03834070
Cc1ccccc1n2c(nnc2[S-])c3ccc(cc3Cl)Cl C05687839
CCCc1cc(nc(n1)SCc2ccc(cc2Cl)Cl)[O-] C13465952
C/C(=C\c1ccccc1)/C=N/n2c(nnc2[S-])c3ccc(cc3)Cl C19807867
c1ccc2c(c1)cc3ccccc3c2CC4=C(c5ccccc5C4=O)[O-] C03122158
Cc1ccc(cc1Cl)c2ccc(o2)/C=C/c3cc(nc(n3)[O-])C(F)(F)F C05387279
C/C(=N\C(c1ccccc1)c2ccccc2)/C3=C(C[C@@H]4[C@H]3C4(C)C)[O-] C03984764
c1cc(cc(c1)Br)[N-]S(=O)(=O)c2cc(cc(c2)Cl)Cl C20301976
c1cc(cc(c1)F)/C=C/2\C(=O)N=C(S2)[N-]c3cccc(c3)Cl C01839287
c1ccc(c(c1)c2nc3c(c(n2)[S-])Cc4cc(ccc4O3)Br)F C20380381
CCc1ccc(cc1)c2nc3c(c(n2)[S-])Cc4cc(ccc4O3)F C20861745
CCn1c(nnc1[S-])COc2ccc(cc2C(C)(C)C)Br C26469135
C/C(=N\C(c1ccccc1)c2ccccc2)/C3=C(C[C@H]4[C@@H]3C4(C)C)[O-] C16041340
c1ccc2c(c1)C(=C(C2=O)c3ccc4ccc5c(ccc(c5c4n3)Cl)Cl)[O-] C05125739
Cc1c(sc(n1)c2cc(sc2)S(=O)(=O)[N-]c3ccccc3C(C)C)C C33297642
c1cc(ccc1/C=N\n2c(nnc2[S-])c3ccc(cc3)Cl)Br C02335258
c1cc(ccc1/C=N/n2c(nnc2[S-])c3ccc(cc3)Cl)Br C02335260
c1cc(c(c(c1)Cl)Cl)/C=N/n2c(nnc2[S-])c3ccc(cc3)Cl C02337674
CCOc1ccc(cc1C)/C=C\2/C(=O)N=C(S2)[N-]c3cccc(c3C)Cl C17154749
Cc1cc(nc(n1)SCCOc2ccc(cc2Cl)Cl)[O-] C09034267
CCc1c(nc(n(c1=O)c2ccccc2)SCc3ccc(cc3)Cl)[O-] C16161155
CC[C@]1(Cc2ccccc2-c3c1c(nc(n3)SCc4ccccc4)[O-])C C04818258
Cc1cccc(c1)COc2ccc(cc2)[C@@H]3c4c(nc(s4)[O-])SC[C@H]3C=O C35531366
CC/C(=N\c1ccc(cc1)Br)/c2c(nn(c2[O-])c3ccccc3)C C05764637
CC1(CC2=C([C@@H](C3=C(CC(CC3=N2)(C)C)[O-])c4ccc(cc4)C#N)C(=O)C1)C C13281959
CC1(CC2=C([C@H](C3=C(CC(CC3=N2)(C)C)[O-])c4ccc(cc4)C#N)C(=O)C1)C C05044879
c1ccc2c(c1)c(c(s2)C(=O)[O-])CSc3ccc(cc3)Br C36962218
Cc1cc(cc(c1)Oc2cc(ccc2/C=C/C(=O)[O-])Br)C C36670625
CCc1c(c(c(=O)n(c1c2ccccc2)c3ccccn3)c4ccccc4)[O-] C20414615
C[C@H]1c2ccoc2C[C@@H]3[C@H]1CC[C@H]4[C@@]3(CCC[C@]4(C)CC(=O)[O-])C C05920930
CCCCc1c(cc(n(c1=O)c2ccc(cc2)Cl)c3cccnc3)[O-] C06569827
c1ccc(cc1)/C(=N\c2ccccc2)/c3c(c4ccccc4s3)[O-] C02262311
Cc1c(ccc2c1nc(c(c2[O-])Br)C(F)(F)F)Cl C38537382
C[C@@H](c1ccc(o1)C(=O)[O-])Oc2ccc(cc2Br)C(C)C C39791389
c1cc(cc(c1)C#N)/C=C(\c2nc(c3c(csc3n2)c4cccs4)[O-])/Cl C40034699
Cc1cc(ccc1Br)S(=O)(=O)[N-]c2c(cccc2Cl)Cl C40414016
CC(C)(C)c1ccc(cc1)[C@H]2c3c(nc(s3)[S-])SC[C@@H]2C(=O)OC C40475870
CC[C@H](c1nc(c2c(csc2n1)c3ccc(cc3)Cl)[O-])Cl C43554358
Cc1ccc(s1)/C=C\2/C(=O)N=C(S2)/C=C(/c3ccc(cc3)C(C)(C)C)\[O-] C57435401
CC(C)(C)C1=CC(=C(N2CCCCCC2)[S-])C=C(C1=O)C(C)(C)C C09188318
Cc1ccc(cc1)C2=C/C(=C/c3ccc(cc3)F)/C(=O)N2c4ccccc4[S-] C59136815
c1ccc2c(c1)C(=C(C2=O)c3ccc(cc3)c4ccc(cc4)Br)[O-] C59500760
CC(=O)C/N=C\1/N=C(S1)[N-]c2cc(ccc2C(F)(F)F)Cl C20872181
Cc1cccc(c1)N2[C@@H](C(=C(C2=O)[O-])C(=O)/C=C/c3ccccc3)c4ccccc4 C08969650
Cc1cccc(c1)N2[C@H](C(=C(C2=O)[O-])C(=O)/C=C/c3ccccc3)c4ccccc4 C08969651
c1cc(cc(c1)F)/C=C\2/C(=O)N=C(S2)[N-]c3ccc(cc3)Br C13748502
Cc1ccc2c(c1)Cc3c(nc(nc3O2)c4ccc(cc4)C(C)C)[O-] C06748474
Cc1cccc2c1Oc3c(c(nc(n3)c4ccc(cc4)C(C)C)[O-])C2 C06748493
CC(C)c1csc(n1)c2ccc(s2)S(=O)(=O)[N-]c3ccccc3 C64769501
c1ccc2c(c1)c3c(o2)c(nc(n3)SCc4cc(cc(c4)F)F)[O-] C67259873
CC\1=C[C@](C=C/C1=N\O[C@@H](C)C(=O)[O-])(C)C(Cl)(Cl)Cl C04982872
c1ccc(cc1)[C@H]2[C@@H](c3ccccc3C(=O)N2C4CCCCC4)C(=O)[O-] C00109874
c1ccc(cc1)[C@H]2[C@H](c3ccccc3C(=O)N2C4CCCCC4)C(=O)[O-] C00109867
c1cc(ccc1/C=C\2/C(=O)N(C(=S)S2)c3ccc(cc3)F)C(=O)[O-] C12558764
Cc1ccc(cc1)/C=C\2/C(=O)N(C(=S)S2)c3ccc(cc3)C(=O)[O-] C13058305
c1cc2c(cc1CC(=O)N3[C@H]4CCCC[C@H]4C[C@H]3C(=O)[O-])CCCC2 C13225455
c1cc(cc(c1)Br)/C=C/C(=O)N2[C@H]3CCCC[C@H]3C[C@H]2C(=O)[O-] C13225482
Cc1ccc(s1)/C=C\2/C(=O)N(C(=S)S2)c3cccc(c3)C(=O)[O-] C15346881
CC1(CC(=C(C(=O)[C@H]1Br)C(=O)/C=C/c2ccccc2)[O-])C C05396507
CC1(CC(=C(C(=O)C1)/C=N/Cc2ccc(cc2Cl)Cl)[O-])C C04955299
c1ccc(cc1)n2c(c3ccc(cc3nc2=S)Br)[O-] C20285595
CC(C)C(=O)n1c(c2cc(ccc2nc1=S)Br)[O-] C06855545
c1ccc(cc1)[C@@H]2C[P@](=O)(Oc3c2ccc(c3)Br)[O-] C20510067
c1cc(ccc1S(=O)(=O)[N-]c2ccc(c(c2)C#N)Cl)Cl C25766582
CCc1cc(ccc1OCc2nnc(n2C)[S-])Br C26469270
CCc1c(sc(c1C#N)[N-]S(=O)(=O)c2ccc(cc2)F)C C27921908
C/C/1=C\CC/C(=C/CC/C(=C/[C@H]2[C@H](CC1)C(=C)C(=O)O2)/C)/C(=O)[O-] C31165530
c1cc(c(cc1Cl)S(=O)(=O)[N-]c2cc(cc(c2)F)F)C#N C31667784
Cc1ccc(cc1)n2c(=O)cc(nc2SCc3ccccc3)[O-] C08716686
c1cc(c(cc1[N-]S(=O)(=O)c2cnc(s2)Cl)Cl)F C35233056
c1ccc2c(c1)nc(s2)[N-]S(=O)(=O)c3ccc4c(c3)CCC4 C32610501
COc1ccc(cc1n2c(c3c(ccs3)nc2=S)[O-])Cl C35697751
c1cc(ccc1C(F)(F)F)n2c(c3c(ccs3)nc2=S)[O-] C35697853
c1cc2c(cccn2)c(c1)n3c(nnc3[S-])Cc4cccs4 C08993347
c1cc(ccc1CCCl)S(=O)(=O)[N-]c2cc(cc(c2)F)F C36900562
c1cc(c(cc1Br)Cl)n2c(nnc2[S-])C3CC3 C36963737
c1cc(sc1)/C(=C/c2cc3c(c(c2)Br)OCO3)/C(=O)[O-] C37375660
c1cc(ccc1S(=O)(=O)[N-]c2ncc(s2)Br)Cl C37437494
C=C(COc1ccc(cc1/C=C/C(=O)[O-])Br)Br C37681729
c1cc2cccnc2c(c1)[N-]S(=O)(=O)c3ccc(s3)Cl C06858682
c1ccc2cc(ccc2c1)[N-]S(=O)(=O)c3cnc(s3)Cl C37985851
c1cc2c3c(ccc(c3c1)[N-]S(=O)(=O)c4ccc(cc4)C#N)CC2 C39536394
C[C@@H]1CC(N(c2c1cc(cc2)/C=C\3/C(=NC(=S)S3)[O-])C)(C)C C39928447
COC(=O)[C@@H]1CSc2c(sc(n2)[S-])[C@H]1c3ccccc3 C40475828
COc1ccc(cc1Br)CSc2nccc(n2)[O-] C42238236
c1ccc(c(c1)CS(=O)(=O)[N-]c2ccc(cc2F)Cl)C#N C42305904
COc1ccc(c(c1)n2c(c3c(ccs3)nc2=S)[O-])Cl C43318227
c1ccc(cc1)CS/C=C(/N2CCN(CC2)c3ccccc3)\[O-] C44809710
Cc1ccc(c(c1)C)S(=O)(=O)/N=C(/c2cc(sc2)Br)\[O-] C48518042
c1csc(n1)/N=C(/C(=C\c2cc(cc(c2)Cl)Cl)/C#N)\[O-] C48625174
CC1(CC(=C(C(=O)C1)/C=N/[C@H](c2ccccc2)c3ccco3)[O-])C C52528992
c1ccc(cc1)[P@]2(=O)[N-]C(=NC(=N2)C(F)(F)F)C(F)(F)F C06453869
c1cc(c(cc1F)F)[N-]S(=O)(=O)c2ccc(c(c2)C#N)Cl C55555002
Cc1ccc(c(c1)S(=O)(=O)[N-]c2ccc(c(c2)C#N)Cl)F C55578620
CC(C)Cn1c(=O)ccc2c1c(cc(c2)C(=O)[O-])Br C62322200
Cc1c(sc(n1)[S-])CC(=O)N2C[C@@H](O[C@@H](C2)c3ccccc3)C C62515100
CC[C@@]1(CCCN(C1)C(=O)/C=C/c2ccc(s2)Cl)C(=O)[O-] C62869931
c1cc2c3c(c(n(c(=S)n3)Cc4cccs4)[O-])sc2nc1 C15828867
Cc1ccc(c(c1)S(=O)(=O)[N-]c2nc(c(s2)SC)C)C C66254434
c1ccc(cc1)[N-]C2=NC(=O)/C(=C\c3csc(n3)C4CC4)/S2 C66406318
Cc1cc2c(cc1C)CSC(SC2)c3cccc(c3[O-])[N+](=O)[O-] C00082142
C[C@@H]1CCc2c(csc2C1)C(=O)N(C)c3ccccc3C(=O)[O-] C13440951
CC(C)(C)C(=O)C[C@H](c1ccccc1)C2=C(c3ccccc3C2=O)[O-] C00296105
CCc1ccc(cc1)/C=N/n2c(nnc2[S-])c3ccccc3Cl C05902780
c1cc(c(c(c1)Cl)/C=N/n2c(nnc2[S-])c3ccc(cc3)Cl)F C06223316
CCOc1ccc(cc1)n2c(nnc2[S-])c3ccccc3Cl C01301958
COc1ccc(cc1)c2nnc(n2c3cccc4c3cccc4)[S-] C01438709
c1c(cnc(c1Cl)Sc2nnc(s2)[S-])C(F)(F)F C05753703
c1cc(cc(c1)Cl)n2c(c3cc4c(nc3nc2=S)CCCC4)[O-] C05996274
CCc1ccc(cc1)[N-]C2=NS(=O)(=O)C(=C2C)c3ccc(cc3)C C20465428
Cc1cc(cc(c1[N-]S(=O)(=O)c2ccccc2C#N)C)Br C21819168
c1ccc2c(c1)C(=C(C2=O)C(=O)c3ccc(cc3)Br)[O-] C06694736
c1ccc2c(c1)nc(o2)/C(=C\c3cc(cs3)Br)/CC(=O)[O-] C26764169
Cc1c(c(n(n1)C(=S)[S-])C)/N=N/c2cccc(c2Cl)Cl C17130512
c1ccc(cc1)C[C@H]2C(=O)N([C@@H]([N-]2)c3ccccc3)Cc4ccccc4 C32602428
c1ccc(cc1)C[C@H]2C(=O)N([C@@H]([N-]2)c3ccccc3)C4CCCCC4 C32602430
c1ccc(cc1)/C=C(\C#N)/c2nc(c3c4c(sc3n2)CCCC4)[O-] C32811926
c1ccc(c(c1)/C=N\n2c(nnc2[S-])c3ccc(cc3)Cl)F C01473736
Cc1cccc(c1)/C=N\n2c(nnc2[S-])c3ccc(cc3Cl)Cl C02358701
c1cc(ccc1n2c(nnc2[S-])c3cnccc3C(F)(F)F)Cl C01035836
Cc1cc(ccc1[N-]S(=O)(=O)c2c(nc(s2)Cl)C)Cl C35186480
c1ccc(cc1)c2c3cc(ccc3no2)/C=C\4/C(=NC(=S)S4)[O-] C35516020
c1ccc2c(c1)c(n(c(=S)n2)c3cc(ccc3F)Br)[O-] C36752850
Cc1ccc(cc1n2c(nnc2[S-])c3ccccc3)Br C37368740
CC(C)c1nnc(n1c2c(cc(cc2Br)F)F)[S-] C37393050
CCCc1nnc(n1c2c(cc(cc2Br)F)F)[S-] C37393051
C=C(COc1ccc2ccccc2c1/C=C/C(=O)[O-])Br C37681753
c1ccc2c(c1)nc(o2)/C(=C/c3cc(cs3)Br)/CC(=O)[O-] C05110252
Cc1ccc(cc1)[C@H]2C[C@H]2c3nnc(n3c4cccc(c4)Cl)[S-] C06533850
Cc1cc(c(c(c1)C)c2c(c3c(n(c2=O)C)CC(CC3=O)(C)C)[O-])C C06556554
CN(C)c1ccc(cc1)c2nnc(n2c3ccc(cc3)Cl)[S-] C39280051
c1cc(sc1C(=O)CC2(CCCCC2)CC(=O)[O-])Br C40236017
Cc1ccc(cc1C)[C@H](c2ccc3c(c2)oc(n3)[O-])Br C40285704
Cc1ccc(c(c1)Br)S(=O)(=O)[N-]c2c(cccc2Cl)Cl C40692335
CC(C)(C)c1cc(ccn1)[N-]S(=O)(=O)c2ccc(s2)Cl C41572421
Cc1cc(nc(n1)SCc2ccc(c(c2)Br)F)[O-] C42340910
CCc1ccc(s1)c2csc3c2c(nc(n3)[C@H](CC)Cl)[O-] C43554459
CC[C@H](C)c1ccc(cc1)[N-]S(=O)(=O)c2c(ccs2)Br C48440771
Cc1ccc(c(c1)S(=O)(=O)[N-]c2cccc(c2)Br)F C48652158
CCc1ccc(s1)S(=O)(=O)[N-]c2ccc(c(c2)Cl)Cl C48652374
c1cc(c(cc1[N-]S(=O)(=O)c2ccc(cc2Cl)F)F)Cl C48655376
Cc1ccc(cc1)n2c\3c(c(=O)c(n2)[O-])CC/C3=C\c4ccccc4 C58161715
COc1ccc(cc1)S(=O)(=O)[N-]c2c(cccc2Cl)Cl C58901372
Cc1ccccc1n2c(c3cc(ccc3nc2=S)Br)[O-] C00048409
c1cc(c(c(c1)F)F)[N-]S(=O)(=O)c2ccc(c(c2)Cl)Cl C60141113
c1ccc2c(c1)c3c(o2)c(nc(n3)CSc4ccccc4Cl)[O-] C61125066
C[C@@H](CCc1cc(ccc1Br)Br)CC(=O)[O-] C61829265
CC(C)c1ccc(c(c1)Br)OCc2nnc(n2C)[S-] C64872266
Cc1ccc(c(c1)n2c(c3ccc(cc3nc2=S)Cl)[O-])OC C05272570
c1ccc2c(c1)c(ccc2n3c(nnc3Br)[S-])C4CC4 C66054630
c1ccc(cc1)[C@H]2C3c4ccccc4C([C@@H]2C(=O)[O-])c5c3cccc5 C04800605
C[C@@]12CCC[C@@]([C@H]1CC[C@]34[C@@H]2CC[C@H](C3)C(=C)C4)(C)C(=O)[O-] C05750883
c1cc(c(cc1Cn2c3ccsc3cc2C(=O)[O-])Cl)Cl C00024091
CC(C)c1ccc(c(c1)Br)OCC(C)(C)C(=O)[O-] C11803820
Cc1cc(c(c(c1)Br)O[C@H](C)C(=O)[O-])C(C)(C)C C11889639
c1ccc(cc1)CN(c2ccccc2)c3ccc(s3)C(=O)[O-] C16479682
c1ccc(c(c1)CSc2ccc(cc2)C(=O)[O-])Br C19803343
Cc1cc(cc(c1OCc2ccc(s2)Cl)C)/C=C/C(=O)[O-] C20526403
C[C@H](Cc1ccc(cc1)Oc2ccc3c(c2)CCCC3)C(=O)[O-] C32214712
Cc1ccc(cc1)n2c(cc(c(c2=O)C(C)C)[O-])c3ccccc3 C03956962
c1ccc(cc1)Cc2c(cc-3n(c2=O)CCc4c3cccc4)[O-] C03958138
C[C@@H](c1ccccc1)n2c3cc(sc3cc2C(=O)[O-])Br C34680156
CCc1cccc(c1n2c(c3c(ccs3)nc2=S)[O-])CC C35122470
CC[C@H]1CCCN(C1)c2cc(ccc2/C=C/C(=O)[O-])Br C36170283
c1ccc2c(c1)cccc2n3c(nnc3[S-])c4ccccc4F C04954235
C[C@@H]1C[C@H](CN(C1)c2cc(ccc2C(=O)[O-])Br)C C36670489
Cc1ccccc1C[C@H](Cc2ccccc2Br)C(=O)[O-] C37653711
C[C@]12CCC[C@]([C@@H]1CC[C@@H]3[C@@H]2CCC(=C)[C@@H]3C=C)(C)C(=O)[O-] C05893076
c1cc(ccc1[C@@H](c2ccc3c(c2)oc(n3)[O-])Cl)Br C40273318
c1cc2c(cc1[C@@H](c3cc(cc(c3)F)F)Br)oc(n2)[O-] C40285597
c1cc2c(c(c1)OCCC3(CCCCC3)C(=O)[O-])CCCC2 C41515963
c1cc(ccc1CCOc2ccc(c(c2)Cl)Cl)C(=O)[O-] C41546480
CCC[C@@](C)(C(=O)[O-])n1ccc2c1ccc(c2)Br C41910730
C[C@@H]1CCCC[C@@]1(C(=O)[O-])Oc2ccccc2I C41962240
C[C@@H]1CCCC[C@]1(C(=O)[O-])Oc2ccccc2I C41962246
Cc1cc(c(c(c1)C)[C@](C)(C(=O)[O-])SCc2ccco2)C C41982706
CC(C)c1ccc(cc1)[C@](C)(C(=O)[O-])Sc2nccs2 C41990223
C[C@H]1c2ccsc2CCN1c3ccc(cc3C(=O)[O-])Cl C42804045
CC1=CC[C@H]2[C@]([C@H]1CCc3ccoc3)(CCC[C@]2(C)C(=O)[O-])C C43510401
CC(C)C1=CC2=CC[C@@H]3[C@]([C@@H]2CC1)(CCC[C@]3(C)C(=O)[O-])C C43781631
CCc1cccc(c1)[N-]S(=O)(=O)c2ccc(cc2Cl)F C48430019
c1ccc(cc1)c2nnc(n2c3ccc(cc3F)Cl)[S-] C49146562
c1ccc(c(c1)F)SCc2ccc(cc2F)/C=C/C(=O)[O-] C49627895
C[C@](c1ccccc1Br)(C(=O)[O-])N(C)c2ccccc2F C50011072
CCC[C@@](C)(C(=O)[O-])n1ccc2c1cc(cc2)Br C50166068
c1ccc(cc1)c2nnc(n2Cc3ccc(c(c3)Cl)F)[S-] C53159231
CCc1ccc(cc1)[C@H](CC(=O)[O-])N2CCCc3c2cccc3 C57654225
Cc1ccccc1[N-]S(=O)(=O)/C=C/c2ccc(cc2)Cl C07052949
Cc1ccc(c(c1)Cl)S(=O)(=O)[N-]c2cccc(c2)C(F)(F)F C25365317
Cc1ccc(cc1)/N=C(\C)/C2=C(C[C@H](CC2=O)c3cccc(c3)Cl)[O-] C59256832
c1ccc(cc1)/C=C(/C=C(/C#N)\C(=N\c2ccccc2F)\[O-])\Cl C60694114
c1ccc(cc1)c2nnc(n2c3cc(cc(c3F)F)F)[S-] C61119635
CC(C)(CCc1ccc(cc1)I)CC(=O)[O-] C61825005
C[C@@H](CC(=O)[O-])CC(c1cc(sc1Cl)Cl)(F)F C61830863
c1ccc2c(c1)ccc(c2Br)O[C@H]3CCC[C@H]3C(=O)[O-] C62763567
c1ccc2c(c1)ccc(c2Br)O[C@H]3CCCC[C@@H]3C(=O)[O-] C62763569
c1ccc2c(c1)nc(s2)S[C@H]3CCCCC[C@@H]3C(=O)[O-] C62764484
Cc1csc(n1)S[C@H]2C[C@@H](CC[C@@H]2C(=O)[O-])C(C)(C)C C62765514
c1ccc(cc1)[C@H](CC(=O)[O-])Sc2ccc(cc2)Br C62765831
c1ccc(c(c1)S[C@@H]2CCCC[C@@H]2C(=O)[O-])Br C62765862
c1ccc(cc1)[P@@](=O)([O-])O[C@@H](c2ccc(cc2)Cl)C(F)(F)F C04195031
c1ccc(cc1)[P@@](=O)([O-])O[C@H](c2ccc(cc2)Cl)C(F)(F)F C04195032
c1ccc(cc1)[C@@H](C(=O)c2ccccc2)OC(=O)c3ccccc3[S-] C00536148
c1ccc2c(c1)cccc2/C=C\3/C(=O)N(C(=S)S3)c4ccc(cc4)C(=O)[O-] C01098266
C[C@@H](C(=O)[O-])Oc1ccc(cc1Br)C(C)(C)CC(C)(C)C C11897340
CC(C)c1ccc(cc1)/C=C\2/C(=O)N(C(=S)S2)[C@H](c3ccccc3)C(=O)[O-] C12032590
C[C@@H]1CCc2c(csc2C1)C(=O)N3CCc4c3ccc(c4)C(=O)[O-] C13448423
c1ccc(cc1)[P@](=O)([O-])O[C@H](c2ccc(cc2)Cl)C(F)(F)F C13661262
c1cc(cc(c1)Cl)S(=O)(=O)[N-]c2ccc(cc2Br)F C20432334
c1cc(ccc1/C=C/C(=O)[O-])OCc2ccc(s2)Br C20526490
c1cc(c(cc1F)[N-]S(=O)(=O)c2cc(sc2Cl)Cl)F C20627219
COc1ccc(cc1F)S(=O)(=O)[N-]c2ccc(cc2Cl)Br C32587817
Cc1ccccc1Oc2ccc(cc2)S(=O)(=O)[N-]c3cccc(c3)Cl C33625128
c1ccc(cc1)CSCc2nnc(n2c3ccccc3C(F)(F)F)[S-] C17077953
c1cc(c(cc1[N-]S(=O)(=O)c2cnc(s2)Cl)C(F)(F)F)Cl C35356677
Cc1ccc(cc1)SC[C@H](CSc2nc(cc(n2)[O-])C)Cl C36724546
c1cc(ccc1CCCl)S(=O)(=O)[N-]c2cc(ccc2F)Cl C36900509
Cc1ccc(cc1F)[N-]S(=O)(=O)c2ccc(cc2Br)F C37408662
Cc1ccc(c(c1)[N-]S(=O)(=O)c2ccc(cc2Br)F)F C37408668
c1cc(ccc1CCCl)S(=O)(=O)[N-]c2ccc(c(c2)F)Cl C37843321
c1ccc(cc1)Cn2c(nnc2[S-])c3ccc(cc3)Br C01104747
C=CCN1[C@@H](C(=C(C1=O)[O-])C(=O)c2cccs2)c3c(cccc3Cl)Cl C40022721
C=CCN1[C@@H](C(=C(C1=O)[O-])C(=O)c2ccccc2)c3cccc4c3cccc4 C40025505
CCOc1ccccc1[C@@H](c2ccc3c(c2)oc(n3)[O-])Br C40285500
CC(C)c1ccc(cc1)[C@H](c2ccc3c(c2)oc(n3)[O-])Br C40285657
COc1ccc(cc1S(=O)(=O)[N-]c2ccc(c(c2)F)Cl)Br C40446645
c1ccc(c(c1)S(=O)(=O)[N-]c2ccc(c(c2)F)Cl)Br C40446649
CC(C)(C)c1ccc(cc1)[C@@H]2c3c(nc(s3)[S-])SC[C@H]2C(=O)OC C40475872
CC[C@@H](C)c1ccccc1[N-]S(=O)(=O)c2c(nc(s2)Cl)C C41663948
c1cc(cc2c1cc(cc2)Br)OC3(CCSCC3)C(=O)[O-] C41948047
c1ccc(c(c1)[C@H](c2ccc3c(c2)oc(n3)[O-])Br)Cl C42268923
Cc1ccc(cc1C)[N-]S(=O)(=O)c2c(ccs2)Br C42350438
CCc1ccc(cc1S(=O)(=O)Cc2c(ccs2)Br)C(=O)[O-] C43676064
c1cc(cc(c1)I)C(=O)C[C@H]2CCCC[C@H]2C(=O)[O-] C43879339
Cc1ccc(cc1Cl)S(=O)(=O)[N-]c2ccccc2Br C48652122
c1cc(c(c(c1)Cl)F)S(=O)(=O)[N-]c2ccc(cc2Br)F C48655252
C[C@](c1ccccc1)(C(=O)[O-])n2ccc3c2cc(cc3)Br C50166045
c1ccc2c(c1)CCC(=C2)S(=O)(=O)[N-]c3cccc(c3)OC(F)F C55598425
c1cc(ccc1[N-]S(=O)(=O)c2ccc(cc2C(F)(F)F)Cl)F C16101088
CSc1cccc(c1)[N-]S(=O)(=O)c2cc(cc(c2)Cl)Cl C07053484
Cc1cc2cccc(c2nc1)S(=O)(=O)[N-]c3cccc4c3cccc4 C23371148
c1ccc2c(c1)C(=C(C2=O)C(=O)c3ccc(cc3)I)[O-] C59500985
c1cc(c(c(c1)F)F)[N-]S(=O)(=O)c2ccc(cc2)CCCCl C60353899
Cc1ccc(cc1S(=O)(=O)[N-]c2cc(c(c(c2)F)F)F)Br C61122710
c1ccc2c(c1)ccc(c2Br)O[C@@]3(CCCSC3)C(=O)[O-] C61589334
c1cc(cnc1)/C=C\2/C(=O)N=C(S2)[N-]c3ccc(cc3Cl)Cl C11640051
Cc1ccc(cc1)S(=O)(=O)[N-]c2ccccc2/C=N\c3cccc(c3C)C C18037954
c1ccc(cc1)c2ccc(cn2)[N-]S(=O)(=O)c3ccc(cc3)Cl C62545901
CCSC1=C([C@H](C2=C(CCCC2=N1)[O-])c3ccc(cc3)Cl)C#N C08543642
CC(C)Sc1nc2ccc(cc2s1)[N-]S(=O)(=O)c3ccccc3Cl C64747841
CCCCOc1ccc(cc1I)/C=C/C(=O)[O-] C02049208
C[C@@H]1CCc2c(cc(s2)C(=O)N3CCc4c3ccc(c4)C(=O)[O-])C1 C13448031
c1ccc(cc1)[P@](=O)([O-])O[C@@H](c2ccc(cc2)Cl)C(F)(F)F C13661259
CC1(CC(=C(C(=O)C1)/C=N/CCc2ccc(cc2Cl)Cl)[O-])C C04955215
c1ccc(c(c1)/C=C(\C#N)/c2nc3ccccc3c(n2)[O-])I C09013147
Cc1ccc(cc1F)[N-]S(=O)(=O)c2cc(sc2Cl)Cl C20627251
c1ccc2c(c1)c(nc(n2)/C(=C/c3ccc(cc3)Br)/C#N)[O-] C06565853
c1ccc(cc1)Cc2c(nc(nn2)SCc3ccc(cc3Cl)Cl)[O-] C09304613
c1ccc(cc1)n2c(=O)cc(nc2SCc3ccc(cc3)Cl)[O-] C23114739
Cc1ccc(c(c1)Cl)S(=O)(=O)[N-]c2ccccc2Br C25365131
c1ccc(cc1)C(c2ccccc2)C3=C(C(=O)c4ccccc4C3=O)[O-] C00402489
Cc1c(sc(n1)c2cc(sc2)S(=O)(=O)[N-]c3ccccc3SC)C C33297688
CC(C)(C)c1csc(n1)c2cc(sc2)S(=O)(=O)[N-]c3ccccc3F C33297770
Cc1cc(ccc1Br)[N-]S(=O)(=O)c2c(nc(s2)Cl)C C35186490
c1cc(ccc1n2c(nnc2[S-])c3cc(cnc3)Br)Cl C13691450
c1cc(ccc1CCCl)S(=O)(=O)[N-]c2ccc(cc2F)Cl C36900496
c1ccc(c(c1)[N-]S(=O)(=O)c2ccc(cc2)CCCl)Br C36900544
c1cc(c(c(c1)Cl)F)[N-]S(=O)(=O)c2ccc(cc2)CCCl C36900649
c1cc(cnc1)c2nnc(n2c3ccc(cc3Cl)Br)[S-] C05804447
c1ccc(cc1)/C=C/CSc2[n-]c3cc(cnc3n2)Br C13865231
c1ccc(cc1)CC2CCN(CC2)/C(=C/C3=CSC4=NCCN34)/[O-] C39200090
C[C@H]1CCCN(C1)c2ccc(cc2I)C(=O)[O-] C39951821
C=CCN1[C@@H](C(=C(C1=O)[O-])C(=O)c2cccs2)c3ccc(c(c3)Cl)Cl C40022490
C=CCN1[C@H](C(=C(C1=O)[O-])C(=O)c2cccs2)c3c(cccc3Cl)Cl C40022723
CCSc1ccccc1[N-]S(=O)(=O)c2ccc(cc2)Br C40446696
C[C@@H]1CCc2c(c(nn2c3ccccc3I)C(=O)[O-])C1 C41027375
C[C@@](c1ccccc1Br)(C(=O)[O-])n2ccc3c2cccc3 C41906846
C[C@@](c1ccccc1)(C(=O)[O-])n2ccc3c2ccc(c3)Br C41910792
c1ccc2c(c1)[C@@](CCS2)(C(=O)[O-])Oc3ccc(cc3)Br C41943057
c1ccc(c(c1)[C@@H](c2ccc3c(c2)oc(n3)[O-])Br)Cl C42268921
Cc1ccccc1N2C(=O)/C(=C/c3cccc4c3cccc4)/N=C2[S-] C48236105
c1cc(cc(c1)Br)[N-]S(=O)(=O)c2ccc(cc2Cl)F C48429971
Cc1ccc(cc1F)S(=O)(=O)[N-]c2ccc(cc2Br)F C48655238
c1cc(oc1)CSCc2nc3c(cc(cc3Cl)Cl)c(n2)[O-] C53855513
CCN([C@H](C)c1cc2ccccc2o1)C(=O)Cc3c(nc(s3)[S-])C C55605296
c1cc(c(cc1[N-]S(=O)(=O)c2ccc(s2)Cl)F)OC(F)F C55638225
c1ccc(c(c1)S(=O)(=O)[N-]c2ccc(c(c2)F)OC(F)F)Br C55638285
Cc1ccc(c(c1)Br)S(=O)(=O)[N-]c2ccc(cc2)OC(F)F C28197220
c1ccc(c(c1)[N-]S(=O)(=O)c2cccc(c2)C#N)SC3CCCC3 C32094457
CCO/C(=C/1\C(=O)/C(=C/c2ccc(cc2)C)/S\C1=N/c3ccc(cc3)Cl)/[O-] C59364531
CCc1ccc(cc1)C(=O)C[C@@H](c2ccccc2)C3=C(c4ccccc4C3=O)[O-] C05178175
COc1ccc(cc1OCc2ccccc2Cl)/C=C\3/C(=NC(=S)S3)[O-] C35362229
c1ccc(c(c1)C(F)(F)F)S(=O)(=O)[N-]c2cc(ccc2F)n3cccc3 C60347513
Cc1cc(ccc1Br)S(=O)(=O)[N-]c2cc(cc(c2F)F)F C61122698
Cc1cc(ccc1F)[N-]S(=O)(=O)c2ccc(cc2Br)F C61122728
c1c(cc(c(c1Cl)O[C@@]2(CCCSC2)C(=O)[O-])Cl)Cl C61588761
c1c(cc(c(c1Cl)O[C@]2(CCCSC2)C(=O)[O-])Cl)Cl C61588762
CCc1ccc(s1)S(=O)(=O)[N-]c2ccc(nc2)c3ccccc3 C62061478
CCSC1=C([C@@H](C2=C(CCCC2=N1)[O-])c3ccccc3Cl)C#N C04667770
CCc1csc(n1)c2ccc(s2)S(=O)(=O)[N-]c3cccc(c3)Cl C64769285
CC(C)c1ccc(cc1)/C=C/C(=O)N2[C@H]3CCCC[C@H]3C[C@H]2C(=O)[O-] C13225580
C[C@H]1CCc2c(csc2C1)C(=O)N3CCc4c3ccc(c4)C(=O)[O-] C13448426
c1cc2c(cc1CC(=O)N3CCc4c3ccc(c4)C(=O)[O-])CCCC2 C13449413
C[C@@H]([C@@H]1CC[C@H]2[C@]1(CC[C@@H]3[C@@H]2CCC4=CC(=O)CC[C@@]34C)C)C(=O)[O-] C16889896
Cc1ccc(c(c1)C)N2C(=O)/C(=C\c3ccc(cc3)C(=O)[O-])/SC2=S C16905989
C[C@H](C12CC3CC(C1)CC(C3)C2)/N=C/C4=C(CC(CC4=O)(C)C)[O-] C05020512
c1ccc(cc1)n2c(nnc2[S-])c3cccc(c3)Br C00041133
CC(C)c1c(cc(n(c1=O)c2ccc(cc2)Cl)c3cccs3)[O-] C06493138
c1ccc(c(c1)c2nc(nn2c3nc4ccccc4s3)[S-])Cl C09008041
CC(C)Sc1nc2c(c3c(s2)CCCC3)c4n1c(nn4)[S-] C06256558
c1ccc2c(c1)cccc2C(=O)n3c(c4ccccc4nc3=S)[O-] C08436612
c1ccc2c(c1)C(=O)C(=C(C2=O)[O-])c3cccc(c3)I C05729649
Cc1ccc(c(c1)Cl)S(=O)(=O)[N-]c2ccc(cc2F)Cl C25365786
Cc1ccc(c(c1)n2c(nnc2[S-])c3csc4c3CCCC4)C C06533789
c1ccc(cc1)CSc2nc(cc(=O)n2c3ccc(cc3)Cl)[O-] C01001641
Cc1ccc(c(c1)Br)n2c(nnc2[S-])[C@H]3C[C@@H]3c4ccccc4 C02337271
Cc1ccc(cc1)n2c3c(c(=O)c(n2)[O-])CCC3=Cc4ccccc4 C05072577
c1ccc(c(c1)F)S(=O)(=O)[N-]c2c(cc(cc2Cl)Cl)Cl C35085887
Cc1c(sc(n1)Cl)S(=O)(=O)[N-]c2ccc(cc2)C(C)C C35186486
Cc1cc(c(c(c1)C)[N-]S(=O)(=O)c2c(nc(s2)Cl)C)C C35357029
c1csc2c1nc(=S)n(c2[O-])c3cc(cc(c3)Cl)Cl C35697773
Cc1ccc(c(c1)C)c2csc3n2c(c(n3)C(C)C)CC(=O)[O-] C36255606
c1ccc(c(c1)[N-]S(=O)(=O)c2ccc(cc2)CCCl)Cl C36900547
c1c(c(sc1Br)Br)CCCCC(=O)[O-] C37380554
c1cc(ccc1C(=O)[O-])SCc2cc(sc2)Br C37429571
C[C@H]1c2ccoc2C[C@H]3[C@H]1CC[C@H]4[C@@]3(CCC[C@]4(C)CC(=O)[O-])C C05920932
Cc1ccc(c(c1Cl)[N-]S(=O)(=O)c2ccnc(c2)Cl)Cl C38008490
CC(C)(C)c1ccccc1[N-]S(=O)(=O)c2cnc(s2)Cl C38107084
Cc1ccc(cc1)CSc2[n-]c3cc(cnc3n2)Br C05453620
CC(C)(C)C(=O)n1c(c2cc(cc(c2nc1=S)Cl)Cl)[O-] C06855474
c1cc2c(cc1[C@H](c3cc(cc(c3)Cl)Cl)Cl)oc(n2)[O-] C40273576
Cc1cc(cc(c1)[C@@H](c2ccc3c(c2)oc(n3)[O-])Br)C C40285566
Cc1ccc(cc1C)[C@@H](c2ccc3c(c2)oc(n3)[O-])Br C40285702
CS(=O)(=O)[N-]c1ccc(cc1)Oc2ccc(cc2Cl)Cl C41125113
c1c(cc(c(c1Cl)OC2(CCSCC2)C(=O)[O-])Cl)Cl C41937634
c1ccc2c(c1)CC(C2)(C(=O)[O-])Oc3ccccc3I C41962470
Cc1cc(nc(n1)SCc2ccc(cc2F)Br)[O-] C42209053
C[C@H]1c2ccoc2C[C@H]3[C@@H]1CC[C@@H]4[C@]3(CCC[C@]4(C)CC(=O)[O-])C C43919790
c1ccc2c(c1)CCC(=C2)S(=O)(=O)[N-]c3cccc(c3F)Cl C45343287
c1cc(c(cc1Cl)S(=O)(=O)/N=C(/c2ccc(s2)Cl)\[O-])Cl C48499535
Cc1ccc(cc1[N-]S(=O)(=O)c2ccc(c(c2)Cl)F)Br C48655522
CCc1cccc(c1[N-]S(=O)(=O)c2ccc(c(c2)C#N)Cl)C C55548165
c1ccc(c(c1)C(F)(F)F)S(=O)(=O)[N-]c2nc3ccccc3s2 C57724329
c1cc(oc1)C(=C(C(=O)C(F)(F)F)C23CC4CC(C2)CC(C4)C3)[O-] C33849647
c1ccc2c(c1)cc(s2)/C(=N/S(=O)(=O)c3ccc(cc3)Br)/[O-] C59250556
Cc1cc(c(cc1Cl)C(C)C)O[C@@]2(CCCSC2)C(=O)[O-] C61589432
CCCc1nnc(n1c2cc(ccc2Cl)Br)[S-] C61692086
CSC1=C([C@H](C2=C(CCCC2=N1)[O-])c3ccc(cc3)Cl)C#N C19892780
c1ccc2cc(ccc2c1)S(=O)(=O)[N-]c3c4ccccc4ns3 C65009922
COc1ccc(c(c1)Cl)[N-]S(=O)(=O)C2=Cc3ccccc3CC2 C65833562
c1ccc2c(c1)C[C@H](N(C2)C(=O)OCC3c4ccccc4-c5c3cccc5)CC(=O)[O-] C02385836
CC12c3ccccc3C(c4c1cccc4)[C@@H]5[C@H]2C(=O)N(C5=O)c6ccc(cc6)C(=O)[O-] C03190481
Cc1ccc(cc1)S(=O)(=O)[N-]c2ccc(cc2/C=N/c3cccc(c3)C)Br C20368330
Cc1ccc(cc1C)C2=C(C(=NS2(=O)=O)[N-]c3ccc(c(c3)Cl)OC)C C20465713
Cc1ccc(c(c1)[N-]C2=NS(=O)(=O)C(=C2C)c3ccc(cc3)C(C)C)OC C20465844
CCOc1ccc(cc1)[N-]C2=NS(=O)(=O)C(=C2C)c3ccc(cc3)Cl C20900939
c1ccc(c(c1)Cn2cc(c(n2)[N-]S(=O)(=O)c3ccc(cc3)Br)Cl)F C32610002
COc1cccc(c1OC)/C=C/2\C(=O)N=C(S2)[N-]c3ccc(cc3)Br C01266353
c1cc(cc(c1)Cl)N2C(=O)/C(=C\c3cc4c5c(c3)CCCN5CCC4)/C(=NC2=S)[O-] C17206070
Cc1ccc(cc1)[C@@H]2C(=C(C(=O)N2Cc3ccccc3)[O-])C(=O)c4cc5ccccc5o4 C33415936
Cc1cc(c(c(c1)Br)[N-]S(=O)(=O)c2cccnc2Cl)Br C35186212
CCCn1cc(c2c1cccc2)/C=C/3\C(=NC(=S)N(C3=O)c4cccc5c4cccc5)[O-] C02371722
CCCCN1CCc2c1ccc(c2)/C=C/3\C(=NC(=S)N(C3=O)c4ccc(cc4)C)[O-] C02375368
CC[C@@H](C)N1C(=O)/C(=C/c2ccc3c(c2)CCCN3Cc4ccccc4)/C(=NC1=S)[O-] C09452870
COc1ccc(cc1S(=O)(=O)[N-]c2cc(ccc2F)Br)Br C37575777
CC(C)Sc1nc2c(c3c(s2)COC(C3)(C)C)c(n1)SCC(=O)[O-] C05163327
Cc1ccc(cc1)S(=O)(=O)[N-]c2cc3c4c(oc3c(c2)Cl)CC(CC4=O)(C)C C04162260
c1ccc(cc1)OCc2nnc(n2/N=C/c3c(cccc3Cl)Cl)[S-] C01475897
c1ccc(cc1)OCc2nnc(n2/N=C/c3cccc(c3Cl)Cl)[S-] C01475891
c1ccc(cc1)[C@@H]2CC(=NN2c3ccc(cc3)/C=C\4/C(=NC(=S)S4)[O-])c5ccccc5 C38196205
CC[C@@H](C)n1c(c(c(c(c1=O)C#N)C)C(=O)[C@H]2[C@@H](C2(C)C)C=C(Cl)Cl)[O-] C38617225
Cc1ccc(cc1)Cn2c(c(c(c(c2=O)C#N)C)C(=O)c3ccccc3Br)[O-] C38624084
C[C@]12CC[C@H](C1(C)C)c3c2nc4ccc(cc4n3)S(=O)(=O)[N-]c5ccccc5Cl C03425952
CC[C@@]1(Cc2ccccc2-c3c1c(=O)n(c(n3)SCC(=O)[O-])c4ccc(cc4)C)C C40032367
Cc1ccccc1[C@@H]2c3c(nc(s3)[O-])S[C@H]4[C@@H]2C(=O)N(C4=O)c5ccc(cc5)Cl C47145714
C[C@@H]1C[C@@H](CN(C1)C(=O)c2ccc3c(c2)nc(n(c3=O)CCC4=CCCCC4)[S-])C C17244306
CC1(C[C@]2(CCO1)/C(=N/c3ccccc3)/N=C(N2CC(=O)c4ccccc4)[S-])C C05625274
Cc1ccc(s1)/C=C(/c2nc(c3c(c(sc3n2)C(=O)OC)C)[O-])\Cl C06210790
c1ccc2c(c1)ncn2c3ccc(cc3)[N-]S(=O)(=O)c4ccc(s4)Br C57748517
Cc1ccc(cc1)Sc2ccc(o2)/C=C/3\C(=NC(=S)N(C3=O)c4ccccc4)[O-] C59137816
c1cc(cc(c1)Br)N2C(=O)/C(=C\c3ccc(c(c3)Cl)Cl)/C(=NC2=O)[O-] C59198298
COc1cc(ccc1OC(=O)c2ccc(cc2)Cl)/C=C/3\C(=NC(=S)S3)[O-] C01179043
CC(C)Oc1ccc(cc1)C(=O)n2c(c3cc(ccc3nc2=S)Br)[O-] C20549914
CCO/C(=C/1\C(=O)/C(=C/c2c(ccs2)C)/S\C1=N/c3ccc(cc3)OC)/[O-] C59366080
CCO/C(=C/1\C(=O)/C(=C/c2ccc(c(c2)Cl)OC)/S\C1=N/c3ccc(cc3)C)/[O-] C59437092
CCn1c(c2ccc(cc2nc1=S)C(=O)N(C)c3cccc(c3)C(C)C)[O-] C62527369
CCCCSC1=NC(=O)[C@@H]2[C@H](C3=C(CCCC3=NC2=N1)[O-])c4ccc(cc4)F C39774723
CC(C)CCSC1=NC(=O)[C@H]2[C@H](C3=C(CCCC3=NC2=N1)[O-])c4cccc(c4)F C39774920
CC[C@@H](C)SC1=NC(=O)[C@@H]2[C@@H](C3=C(CCCC3=NC2=N1)[O-])c4ccccc4 C39775134
CC[C@@H](C)SC1=NC(=O)[C@H]2[C@@H](C3=C(CCCC3=NC2=N1)[O-])c4ccccc4 C39775138
CC[C@H](C)SC1=NC(=O)[C@H]2[C@@H](C3=C(CCCC3=NC2=N1)[O-])c4ccccc4 C39775140
Cc1ccc(cc1)[C@H]2[C@@H]3C(=NC(=NC3=O)SCCC(C)C)N=C4C2=C(CC(C4)(C)C)[O-] C39775925
CCCO/C(=C/1\[C@H](C2=C(CC(CC2=O)(C)C)N=C1C)c3ccc(cc3)N(C)C)/[O-] C02063600
Cc1c(c(c(s1)C)S(=O)(=O)[N-]c2ccc(cc2)C(C)C)c3ccno3 C64845169
Cc1cc(cc(c1)[N-]S(=O)(=O)c2c(sc(c2c3c(c(no3)C)C)C)C)C C64845815
Cc1ccc(c(c1)Cl)[N-]S(=O)(=O)c2ccc(s2)C3=NN=C(C3)C(F)(F)F C64952429
c1ccc(cc1)N2C(=O)[C@H]3[C@@H](c4c(nc(s4)[S-])S[C@@H]3C2=O)c5ccc(cc5)Cl C40475382
CCc1ccc(cc1)[N-]S(=O)(=O)C2=C(S[C@@H](C2)[C@@H]3C(=C(N=N3)C)C)C C65137754
CCc1ccc(cc1)[N-]S(=O)(=O)C2=C(S[C@H](C2)[C@@H]3C(=C(N=N3)C)C)C C65137755
Cc1cn2c(c(nc2s1)C(C)C)S(=O)(=O)[N-]c3ccccc3C(F)(F)F C65183490
CC(C)C1=C[C@@]23CC[C@@H]4[C@@]([C@@H]2C[C@@H]1[C@@H]5[C@@H]3C(=O)N(C5=O)c6ccccc6Cl)(CCC[C@@]4(C)C(=O)[O-])C C10002500
Cc1cccc(c1)N2C(=O)[C@@H]3[C@H]4C[C@H]5[C@]6(CCC[C@@]([C@H]6CC[C@]5([C@@H]3C2=O)C=C4C(C)C)(C)C(=O)[O-])C C12661516
CC(=O)O[C@H]1CC[C@]2([C@H](C1(C)C)CC[C@]3([C@@H]2C(=O)C=C4[C@@]3(CC[C@]5([C@H]4C[C@@](CC5)(C)C(=O)[O-])C)C)C)C C14500417
c1ccc2c(c1)cccc2CN3CCN(CC3)/N=C/c4cc(cc(c4[O-])Br)Br C19849124
Cc1ccccc1[C@H]2c3ccccc3OC(=C2/C=C/4\C(=NC(=S)S4)[O-])c5ccc(c(c5)OC)OC C17122853
c1ccc2c(c1)c3c(n2CCc4nnc(n4c5ccc(cc5)Br)[S-])CCCC3 C06191288
C[C@@H]1Cc2cc(ccc2O1)C(=O)C3=C(C(=O)N([C@@H]3c4ccc(cc4)C(C)C)Cc5ccccc5)[O-] C09312749
c1cc(ccc1C(=O)N2CCCc3c2ccc(c3)S(=O)(=O)[N-]c4ccc(cc4Cl)Cl)Cl C20766461
Cc1cc(ccc1/C=C\2/C(=NC(=S)N(C2=O)c3cccc(c3Cl)Cl)[O-])N4Cc5ccccc5C4 C27549051
C[C@H]1CCc2c(c3cc(ccc3o2)[N-]S(=O)(=O)c4cc(ccc4Br)Br)C1 C28463712
COc1cc(ccc1OCc2ccc(cc2)Cl)[C@@H]3c4c(nc(s4)[O-])SC[C@H]3C=O C35531309
c1ccc(c(c1)CN2CCc3c2ccc(c3)/C=C/4\C(=NC(=S)N(C4=O)c5ccccc5Cl)[O-])Cl C13750113
Cc1ccccc1[C@@H]2c3ccccc3OC(=C2/C=C/4\C(=NC(=S)S4)[O-])c5ccc(c(c5)OC)OC C12436607
c1cc(c(cc1Br)Cl)[N-]S(=O)(=O)c2cc(ccc2Br)Br C37384255
c1cc(c(cc1Br)Cl)[N-]S(=O)(=O)c2ccc(cc2Br)Br C37575743
C[C@@H]1CC[C@@]2(CC[C@@]3(C(=CC(=O)[C@@H]4[C@]3(CC[C@@H]5[C@@]4(CC[C@@H](C5(C)C)OC(=O)C)C)C)[C@@H]2[C@H]1C)C)C(=O)[O-] C03978604
C[C@@H]1CC[C@@]2(CC[C@@]3(C(=CC(=O)[C@H]4[C@]3(CC[C@H]5[C@@]4(CC[C@@H](C5(C)C)OC(=O)C)C)C)[C@@H]2[C@H]1C)C)C(=O)[O-] C03978607
c1ccc2c(c1)c(=O)n(c(n2)/C=C/c3ccc(cc3)C(=O)[O-])c4ccc(cc4)Br C12529404
Cc1cc(c(cc1Cl)Cl)S(=O)(=O)[N-]c2ccc3c(c2)CCC(=O)N3CCC(C)C C38710793
CCOc1ccccc1N2C(=O)/C(=C\c3cn(c4c3cccc4)Cc5ccccc5Cl)/N=C2[S-] C39556967
C[C@@H](c1ccccc1)N2C(=O)/C(=C/c3cn(c4c3cccc4)Cc5ccccc5F)/N=C2[S-] C39556996
CCCCN1[C@H](C(=C(C1=O)[O-])C(=O)c2ccc3c(c2)C[C@@H](O3)C)c4ccc(cc4Cl)Cl C40096128
CCCCN1[C@H](C(=C(C1=O)[O-])C(=O)c2ccc3c(c2)C[C@H](O3)C)c4ccc(cc4Cl)Cl C40096131
CCCCN1[C@H](C(=C(C1=O)[O-])C(=O)c2ccc3c(c2)C[C@H](O3)C)c4c(cccc4Cl)Cl C40096209
Cc1ccc(cc1)N2C(=O)[C@@H]3[C@H]4C[C@@H]([C@@H]3C2=O)[C@@H]5[C@@H]4[C@@H](c6c(nc(s6)[S-])S5)c7ccccc7C C40475303
CC(=O)O[C@H]1CC[C@@]2([C@H](C1(C)C)CC[C@]3([C@H]2C(=O)C=C4[C@@]3(CC[C@]5([C@H]4C[C@@](CC5)(C)C(=O)[O-])C)C)C)C C43732570
CC(=C)[C@@H]1CC[C@]2([C@@H]1[C@@H]3CC[C@@H]4[C@]([C@@]3(CC2)C)(CC[C@@H]5[C@@]4(C/C(=C/[O-])/C(=O)C5(C)C)C)C)C(=O)OC C49586639
c1ccc(c(c1)CN2CCc3c2ccc(c3)/C=C\4/C(=NC(=S)N(C4=O)CCC5=CCCCC5)[O-])Cl C01237532
COc1ccc(cc1)[C@H]2c3c(nc(s3)[S-])S[C@@H]4[C@@H]2C(=O)N(C4=O)c5cccc(c5)C(F)(F)F C39886725
CCc1cc(ccc1c2ccc(o2)/C=C/3\C(=NC(=S)N(C3=O)c4ccc(c(c4)C)C)[O-])Br C58833564
CCc1cc(ccc1c2ccc(o2)/C=C/3\C(=NC(=S)N(C3=O)c4ccccc4C)[O-])Br C58833573
CCO/C(=C/1\C(=O)/C(=C/c2ccc(o2)I)/S\C1=N/c3ccc(cc3)Cl)/[O-] C59105343
CCO/C(=C/1\C(=O)/C(=C/c2ccc(cc2)I)/S\C1=N/c3ccc(cc3)OC)/[O-] C59105452
c1ccc(c(c1)N2C(=O)/C(=C/c3ccc(cc3)OCc4ccc(cc4)Br)/C(=NC2=S)[O-])F C59135853
Cc1c(c2ccccc2n1Cc3ccccc3Cl)/C=C/4\C(=NC(=S)N(C4=O)c5ccccc5F)[O-] C59136270
Cc1ccc(cc1)Sc2ccc(o2)/C=C/3\C(=NC(=S)N(C3=O)c4ccc(cc4C)Br)[O-] C59137953
CCO/C(=C/1\C(=O)/C(=C/c2cc(c(c(c2)Cl)OCC#C)Cl)/S\C1=N/c3ccc(cc3)C)/[O-] C59247304
CCO/C(=C/1\C(=O)/C(=C/c2cc(n(c2C)c3cc(cc(c3)C)C)C)/S\C1=N/c4ccc(cc4)Cl)/[O-] C59247654
CCO/C(=C/1\C(=O)/C(=C/c2cc(c(c(c2)Cl)OCC#C)Cl)/S\C1=N/c3ccc(cc3)Cl)/[O-] C59437091
CCO/C(=C/1\C(=O)/C(=C/c2ccc(cc2)Br)/S\C1=N/c3ccc(cc3)Br)/[O-] C59437123
CCO/C(=C/1\C(=O)/C(=C/c2cc(cc(c2OC)Cl)Br)/S\C1=N/c3ccc(cc3)C)/[O-] C59437141
CCc1ccc(cc1)/N=C\2/C(=C(/C(=C/c3ccc(o3)I)/S2)[O-])C(=O)OCC C59437174
CCOc1ccc(cc1)[N-]C2=NC(=O)/C(=C/c3ccc(c(c3)Br)N(C)C)/S2 C18193710
Cc1ccc(cc1)[C@H]2[C@H]3C(=NC(=NC3=O)SCc4ccccc4Cl)N=C5C2=C(CC(C5)(C)C)[O-] C39730461
CCCSC1=NC(=O)[C@@H]2[C@H](C3=C(CC(CC3=NC2=N1)(C)C)[O-])c4cccc(c4Cl)Cl C39766114
CC(C)CCSC1=NC(=O)[C@H]2[C@H](C3=C(CC(CC3=NC2=N1)(C)C)[O-])c4ccc(cc4)Br C39775754
CC(C)CSC1=NC(=O)[C@H]2[C@@H](C3=C(CC(CC3=NC2=N1)(C)C)[O-])c4ccc(cc4)Br C39889223
CCc1ccc(cc1)[C@@H]2C(=C(C(=O)N2c3ccc(cc3)Br)[O-])S(=O)(=O)c4ccc(cc4)C C64558190
COc1ccc(cc1)[C@@H]2c3c(nc(s3)[S-])S[C@H]4[C@@H]2C(=O)N(C4=O)c5cccc(c5)C(F)(F)F C39886724
COc1ccc(cc1)[C@H]2c3c(nc(s3)[S-])S[C@H]4[C@@H]2C(=O)N(C4=O)c5cccc(c5)C(F)(F)F C39886725
c1coc(c1C(=O)[O-])CSc2nc3c(c4c(s3)CCCC4)c(=O)n2C5CCCC5 C13253816
CN\1C(=O)/C(=C/c2ccc(c(c2)Br)N(C)C)/S/C1=N\c3cccc(c3)C(=O)[O-] C13897068
CC(C)(C)c1ccc(cc1)[C@@H]2C(=C(C(=O)N2c3nncs3)[O-])C(=O)c4ccccc4 C05817202
c1ccc(cc1)c2cc(c(c(=O)n2c3ccccc3)Sc4ccc(cc4)[N+](=O)[O-])[O-] C00704356
C[C@@H](c1ccccc1)N2C(=O)/C(=C\c3ccc(o3)SC4CCCCC4)/C(=NC2=O)[O-] C20238454
CCc1ccc(cc1)N2C(=O)/C(=C\c3ccc(o3)SC4CCCCC4)/C(=NC2=O)[O-] C20238544
c1cc(c(cc1S(=O)(=O)[N-]c2cc(c(cc2F)F)c3nnc4n3CCCCC4)Cl)F C28245007
Cc1ccc(cc1)c2nnc(n2CC(=O)N(C)[C@H](C)c3cc4ccccc4o3)[S-] C29869101
Cc1cc(ccc1[N-]S(=O)(=O)c2ccc(o2)c3cc(on3)C(F)(F)F)Cl C33263879
COc1cc(cc(c1OC)OC)c2nc3c(c(n2)[S-])Cc4cc(ccc4O3)Br C02693345
c1ccc(cc1)[C@H]2CCN3c4c(cccc4F)C[C@]5([C@H]3C2)C(=NC(=O)N(C5=O)c6ccccc6)[O-] C33429069
Cc1ccc(c(c1)C(=O)C2=C(C(=O)N([C@@H]2c3ccc(c(c3)Cl)Cl)Cc4ccncc4)[O-])C C33698046
CCc1ccc(cc1)N2C(=O)/C(=C/c3cccn3Cc4ccccc4Cl)/C(=NC2=O)[O-] C08914102
CC1CCN(CC1)/C(=C/C2=CSC3=NC(=C([C@@H](N23)c4ccsc4)C(=O)OC)C)/[O-] C34923804
Cc1ccc(c(c1)C(=O)C2=C(C(=O)N([C@@H]2c3ccc(o3)C)c4nc5c(cc(cc5s4)C)C)[O-])C C34955509
C[C@H]1Cc2cc(ccc2O1)C(=O)C3=C(C(=O)N([C@H]3c4cccc5c4cccc5)c6ccccn6)[O-] C34990424
CCN\1C(=O)/C(=C/c2ccc(o2)I)/S/C1=N\c3cccc(c3)C(=O)[O-] C35656608
CC1=CC(N2c3c1cc(cc3/C(=C/4\C(=NC(=S)S4)[O-])/C2=O)OC(=O)c5cccs5)(C)C C12631197
Cc1cc(c(c(c1)C)N2C(=O)/C(=C\c3cn(c4c3cccc4)Cc5ccccc5)/C(=O)N=C2[O-])C C36537659
CCc1ccc(cc1)N2C(=O)/C(=C\c3cc(n(c3C)c4ccc5ccccc5c4)C)/C(=O)N=C2[O-] C36548285
Cc1cc(cc(c1)O[C@@H](C)C(=O)c2c(c(c(=O)n(c2[O-])C3CCCCC3)C#N)C)C C38618318
CCc1ccc2c(c1)c(c(o2)C(=O)c3c(c(c(=O)n(c3[O-])Cc4ccccc4)C#N)C)C C38619836
c1cc(ccc1C2=NN=C[C@@H]2/C=N\[N-]S(=O)(=O)c3cc(ccc3Cl)Cl)Cl C39321901
c1cc(ccc1C2=NN=C[C@H]2/C=N\[N-]S(=O)(=O)c3cc(ccc3Cl)Cl)Cl C39321903
Cc1c2=C(CC(=O)N=c2sc1C(=O)[O-])CSc3c4c5c(sc4ncn3)C[C@@H](CC5)C C39680331
c1cc(c(cc1Cc2c(nc(nn2)SCC(=O)N3CCCCCC3)[O-])Cl)Cl C12782868
CCCCN1[C@H](C(=C(C1=O)[O-])C(=O)c2ccc3c(c2)C[C@H](O3)C)c4cccc(c4)Br C40095798
CCCCN1[C@H](C(=C(C1=O)[O-])C(=O)c2ccc3c(c2)C[C@@H](O3)C)c4ccc(cc4)Br C40095822
CCCCN1[C@H](C(=C(C1=O)[O-])C(=O)c2ccc3c(c2)C[C@H](O3)C)c4ccc(cc4)Br C40095825
CCCCN1[C@H](C(=C(C1=O)[O-])C(=O)c2ccc3c(c2)C[C@@H](O3)C)c4ccccc4Br C40096200
Cc1ccc(cc1)N2C(=O)/C(=C/c3ccc(o3)Sc4cccc5c4cccc5)/C(=NC2=O)[O-] C41077937
CCc1c(nc(nc1[O-])SCc2nc(no2)c3ccc(cc3)Br)C C44169444
Cc1ccc2c(c1)N(C(=O)c3cc(ccc3O2)[N-]S(=O)(=O)c4cc(cc(c4)F)F)C C49508557
c1ccc(cc1)S(=O)(=O)[N-]/N=C\2/c3ccccc3N(C2=O)Cc4ccccc4Cl C12549388
COc1ccc(cc1)n2cccc2/C=C/3\C(=NC(=S)N(C3=O)c4ccc(c(c4)Cl)Cl)[O-] C59104571
Cc1cc(c(n1c2ccc(cc2)F)C)/C=C/3\C(=NC(=O)N(C3=O)c4ccc(c(c4)Cl)Cl)[O-] C59137183
CCOc1ccc2ccccc2c1/C=C\3/C(=NC(=O)N(C3=O)c4ccc(cc4)Br)[O-] C59198145
c1cc(n(c1)c2ccc(cc2)Cl)/C=C/3\C(=NC(=O)N(C3=O)c4ccc(cc4Cl)Cl)[O-] C59249029
CCCCN1CCc2c1ccc(c2)/C=C/3\C(=NC(=O)N(C3=O)c4ccc(c(c4)C)C)[O-] C05030832
CCOc1ccc(cc1)[C@@H]2[C@@H]3C(=NC(=NC3=O)SCC)N=C4C2=C(CC(C4)(C)C)[O-] C39730033
Cc1ccc(cc1)CSC2=NC(=O)[C@@H]3[C@@H](C4=C(CC(CC4=NC3=N2)(C)C)[O-])c5ccc(o5)C C39766382
Cc1ccc(cc1)CSC2=NC(=O)[C@@H]3[C@@H](C4=C(CC(CC4=NC3=N2)(C)C)[O-])c5ccncc5 C39766415
Cc1ccc(o1)[C@@H]2[C@@H]3C(=NC(=NC3=O)SCCC(C)C)N=C4C2=C(CC(C4)(C)C)[O-] C39775853
Cc1ccc(cc1Cl)N2C(=O)/C(=C/c3cccn3Cc4ccccc4Cl)/C(=O)N=C2[O-] C13514259
Cc1cccc(c1)c2[n-]c(nn2)SCc3cc(=O)n4c(csc4n3)c5ccccc5 C15732023
Cc1cccc(c1)N2C(=O)/C(=C/c3ccc4c(c3)CCN4Cc5ccccc5Cl)/C(=O)N=C2[O-] C09463794
c1ccc(cc1)CN2CCCc3c2ccc(c3)/C=C/4\C(=O)N=C(N(C4=O)c5ccccc5Cl)[O-] C09111553
CCc1ccccc1n2c(cc(c2C)/C=C\3/C(=O)N=C(N(C3=O)c4cccc(c4)C)[O-])C C13801734
CCc1ccc(cc1)N2C(=O)/C(=C/c3ccc(o3)c4ccc(cc4)Br)/C(=O)N=C2[O-] C13549376
c1ccc(c(c1)[N-]S(=O)(=O)c2cc(cs2)c3nc(on3)C4CCCC4)Cl C35557610
Cc1ccc(c(c1)COc2cc(cc3c2c(c(c(=O)o3)CC(=O)[O-])C)C)C C05547164
CCCN\1C(=O)/C(=C\c2ccc(cc2)C(=O)[O-])/S/C1=N\c3ccccc3 C08628413
CCn1c(=O)c2ccc(cc2nc1SCc3ccc(c(c3)Cl)Cl)C(=O)[O-] C13202252
CN\1C(=O)/C(=C/C(=C/c2ccccc2)/Cl)/S/C1=N\c3ccc(cc3)C(=O)[O-] C16934422
Cc1ccc(cc1)C(=O)C2=C(C(=O)N([C@H]2c3ccc(cc3)C(C)C)c4nccs4)[O-] C17180409
COc1ccc(cc1Br)/C=N/n2c(nnc2[S-])c3ccc(cc3)F C05995949
Cc1c(c(nc(n1)SC)[O-])CCC(=O)N2CCc3c(ccs3)[C@H]2c4ccccc4 C25902509
C[C@@H]1CCc2c(c3c4nc(nn4c(nc3s2)[O-])c5ccccc5Cl)C1 C27516799
CCCN\1C(=O)/C(=C/c2ccc(cc2)C(=O)[O-])/S/C1=N\c3ccccc3 C02174406
CCN(c1nc(cs1)/C=C/c2ccc3c(cc(c(c3n2)[O-])Cl)Cl)C(=O)C C28625455
CC(C)(C)c1nc2cc(ccc2o1)[N-]S(=O)(=O)c3ccc(c(c3)F)F C32097485
c1cc(oc1)/C=C/C=N\n2c(nnc2[S-])c3ccc(cc3Cl)Cl C12465109
c1ccc2c(c1)nc3n2c(cc(n3)CSc4nc5ccccc5s4)[O-] C18222506
Cc1ccc(cc1)S(=O)(=O)[N-]c2cccnc2Oc3ccc(cc3)Cl C01043435
c1ccc(cc1)Cn2c(c3ccccc3c-4c(=O)nc(n24)c5ccccc5)[O-] C12485383
C=CCSc1nnc2n1c(c3c(n2)-c4ccccc4CC35CCCC5)[O-] C08656161
Cc1ccc(cc1)S(=O)(=O)[N-]/N=C\2/c3ccccc3-c4ccccc4C2=O C17126324
Cc1c(c(=O)n(c(c1C(=O)[C@@H]2[C@H](C2(C)C)C=C(Cl)Cl)[O-])C3CCCCC3)C#N C38618164
Cc1ccccc1Cn2cc(c3c2cccc3)/C=C/4\C(=O)N(C(=N4)[S-])C5CCCCC5 C39556958
Cc1cccc(c1)Cn2cc(c3c2cccc3)/C=C/4\C(=O)N(C(=N4)[S-])C5CCCCC5 C39556959
c1ccc2c(c1)ccn2c3cc(=O)n(c(n3)[O-])C45CC6CC(C4)CC(C6)C5 C44021080
CC(C)c1ccc(cc1)/C=C\2/C(=O)N(/C(=N/c3ccc(cc3)C(=O)[O-])/S2)C C16934357
Cc1ccc(c(c1)C)/N=C\2/N=C(/C(=C\3/c4ccccc4N(C3=O)C)/S2)[O-] C12032330
COc1ccc(c(c1)/C=C\2/C(=O)N=C(S2)[N-]c3cccc(c3)Cl)OC C20229092
C[C@H]1c2ccsc2CCN1Cn3c(nc(n3)c4cc(ccc4OC)Cl)[S-] C57451897
CC[C@H](C)Oc1ccccc1/C=C\2/C(=NC(=S)N(C2=O)c3cccc(c3C)Cl)[O-] C33457894
Cc1ccc(c(c1)C)Cc2c(=O)nc3n(c2[O-])c4ccc(cc4s3)OC C12650046
Cc1ccc(c(c1)Cc2c(=O)nc3n(c2[O-])c4ccc(cc4s3)OC)C C12650050
CCO/C(=C/1\C(=O)/C(=C/c2ccc(c(c2)C)OC)/S\C1=N/c3ccc(cc3)Cl)/[O-] C59437113
Cc1ccc(c(c1)C)N2C(=O)/C(=C/c3ccc(cc3)C(C)C)/C(=NC2=O)[O-] C59859525
Cc1cccc(c1C)N2C(=O)/C(=C/c3ccc(cc3)C(C)C)/C(=NC2=O)[O-] C59859533
Cc1cccc(c1)[N-]C2=NC(=O)/C(=C/c3csc(n3)c4ccco4)/S2 C60085804
COc1cccc(c1OC)/C=C\2/C(=O)N=C(S2)[N-]c3ccc(cc3)Cl C13689740
Cc1ccc(cc1C)n2c3c(cn2)c(nc(n3)SCc4ccccc4Cl)[O-] C11363982
Cc1ccc(cc1Cl)[N-]S(=O)(=O)c2ccc(s2)[C@@H]3C=C(N=N3)C C63653112
CCc1cccc(c1[N-]S(=O)(=O)c2ccc(s2)[C@H]3C=C(N=N3)C)C C63653170
CCc1ccccc1[N-]S(=O)(=O)c2ccc(s2)[C@H]3C(=C(N=N3)C)C C63653398
Cc1ccc(c(c1)C)[N-]S(=O)(=O)c2ccc(s2)[C@@H]3C(=C(N=N3)C)C C63653481
Cc1ccc(cc1C)[N-]S(=O)(=O)c2ccc(s2)[C@@H]3C(=C(N=N3)C)C C63653498
Cc1ccc(cc1C)[N-]S(=O)(=O)c2ccc(s2)[C@H]3C(=C(N=N3)C)C C63653500
Cc1ccc(o1)[C@@H]2C3=C(CCCC3=NC(=C2C(=O)OC4CCCCC4)C)[O-] C00709932
c1cc(c(cc1Cl)F)[N-]S(=O)(=O)c2ccc(s2)c3cnc(o3)C4CCCC4 C65004831
CCc1ccccc1[N-]S(=O)(=O)c2ccc(s2)c3c(c(no3)C)C C65031238
Cc1ccc(c(c1)[N-]S(=O)(=O)c2ccc(s2)c3c(c(no3)C)C)C C65031295
Cc1ccc(cc1C)[N-]S(=O)(=O)c2ccc(s2)c3c(c(no3)C)C C65031304
Cc1cc(cc(c1)[N-]S(=O)(=O)c2ccc(s2)c3c(c(no3)C)C)C C65031313
CCc1cccc(c1)[N-]S(=O)(=O)c2ccc(s2)c3c(c(no3)C)C C65031336
Cc1cc(c(c(c1)C)[N-]S(=O)(=O)C2=C(S[C@H](C2)[C@@H]3C(=C(N=N3)C)C)C)C C65137811
c1ccc(cc1)c2ncc(s2)/C=C\3/C(=O)N=C(S3)/C=C(/c4ccco4)\[O-] C66255876
Cc1ccc(c(c1)C)/N=C\2/N=C(/C(=C/3\c4ccccc4N(C3=O)C)/S2)[O-] C08410564
CC(C)c1ccc(cc1)N2[C@@H]([C@@]34C=C[C@@H](O3)[C@@H]([C@@H]4C2=O)C(=O)[O-])CC(=C)C C04237648
c1cc(ccc1/N=C/c2cc(ccc2[O-])[N+](=O)[O-])I C02821176
c1ccc(cc1)/C=C/2\CCC[C@@H]3C2=NN([C@H]3c4ccccc4)C(=O)CCC(=O)[O-] C01513175
CC(C)c1ccc(cc1)N2[C@@H]([C@]34C=C[C@H](O3)[C@H]([C@@H]4C2=O)C(=O)[O-])CC(=C)C C12404555
c1ccc(c(c1)/N=C/c2cc(ccc2[O-])[N+](=O)[O-])I C16310554
COc1ccc(cc1)c2nnc(n2/N=C\C(=C\c3ccccc3)\Cl)[S-] C19809200
Cc1ccc(cc1C)OCc2nnc(n2/N=C/c3ccc(cc3)Cl)[S-] C19928069
Cc1ccc(cc1)C2=C(C(=NS2(=O)=O)[N-]c3ccc(c(c3)Cl)OC)C C20465523
c1cc(c(cc1Cl)Cl)CSc2nnc3n2c4c(c(n3)[O-])CCC4 C23872879
Cn1cc(c2c1cccc2)/C=C\3/C(=O)N=C(S3)[N-]c4ccc(cc4)OC C27230624
C[C@@H]1CCc2c(sc3c2c4nc(nn4c(n3)[O-])c5ccccc5Cl)C1 C27516937
CCn1c2ccccc2c3c1ccc(c3)S(=O)(=O)[N-]c4cc(nc(c4)Cl)Cl C28702596
Cc1ccc(cc1)[C@@H]2C(=C(C(=O)N2c3nccs3)[O-])C(=O)c4cc(ccc4C)C C33699945
Cc1cccc(c1)S(=O)(=O)[N-]c2ccc(nc2)Oc3c(cccc3C)C C34840461
c1cc(ccc1c2cc(on2)[N-]S(=O)(=O)c3ccc(s3)Cl)Cl C36079237
c1ccc(cc1)N2C(=O)/C(=C/c3c4ccccc4cc5c3cccc5)/C(=NC2=O)[O-] C01512935
Cc1ccc(cc1S(=O)(=O)[N-]c2ccccc2C(F)(F)F)c3cc(no3)C C08600435
COC(=O)c1ccccc1[N-]C2=NC(=O)/C(=C/c3ccc(cc3)Cl)/S2 C39870176
c1cc(ccc1/N=C\c2cc(ccc2[O-])[N+](=O)[O-])I C39944671
c1ccc(cc1)/C=N\n2c(nnc2[S-])COc3ccc4c(c3)CCCC4 C39959574
Cc1ccc(cc1)n2c(=O)c3c(nc2SCC(=O)[O-])-c4ccccc4CC3(C)C C40032109
Cc1cc(c2ccc3ccccc3c2n1)[N-]S(=O)(=O)c4ccc(cc4)OC C40384474
Cc1ccc(c(c1)Br)S(=O)(=O)[N-]c2cc(no2)C(C)(C)C C40692721
C[C@@H]1Cc2ccccc2N1C(=O)c3cc(ccc3Cl)[N-]S(=O)(=O)c4ccccc4 C44843330
CCCN1CCCc2c1ccc(c2)/C=C(\C#N)/c3nc4ccccc4c(n3)[O-] C45242687
c1ccc2cc(ccc2c1)S(=O)(=O)[N-]c3cc(ccc3C(=O)N4CCCCC4)Cl C46875467
Cc1ccc(cc1)c2nnc(n2CC(=O)N3CCC[C@H]3CC(C)(C)C)[S-] C58209623
CCc1ccccc1N2C(=O)/C(=C\c3ccc(c(c3)C)N4CCCC4)/C(=NC2=S)[O-] C59104642
c1cc(sc1)S(=O)(=O)[N-]c2ccc(cc2)C(=O)N3CCCc4c3ccc(c4)Cl C59266115
COc1ccc(cc1C(=O)n2c(c3cc(ccc3nc2=S)Br)[O-])Cl C20258479
c1ccc2cc(ccc2c1)/C=N/c3ccc(cc3)S(=O)(=O)[N-]c4nccs4 C59466702
CN(C)c1ccc(cc1)n2cccc2/C=C/3\C(=O)N=C(S3)[N-]c4ccc(cc4)F C18272445
CCc1ccc(cc1)/C=C/2\C(=NC(=O)N(C2=O)c3cccc4c3cccc4)[O-] C59859509
CCC[C@@H]1CCCN(CC1)C(=O)Cn2c(nnc2[S-])c3ccc(cc3)Cl C61637376
c1cc(ccc1c2cnoc2[N-]S(=O)(=O)c3ccc(cc3)Cl)Cl C62027199
CC1(CC(=C2[C@@H]([C@H]3C(=NC(=NC3=O)SCC=C)N=C2C1)c4ccccc4)[O-])C C39765226
CC[C@@H](C)SC1=NC(=O)[C@@H]2[C@@H](C3=C(CCCC3=NC2=N1)[O-])c4ccc(cc4)F C39775156
CC1=C(N=N[C@H]1c2ccc(s2)S(=O)(=O)[N-]c3ccc(cc3)Cl)C C63653357
CC1=C(N=N[C@@H]1c2ccc(s2)S(=O)(=O)[N-]c3ccc(cc3)C(C)C)C C63653561
Cc1cc(ccc1[N-]S(=O)(=O)c2ccc(s2)[C@H]3C(=C(N=N3)C)C)F C63653610
Cc1cc(ccc1[N-]S(=O)(=O)c2c(sc(c2[C@@H]3C=C(N=N3)C)C)C)Cl C64452667
Cc1c(c(c(s1)C)S(=O)(=O)[N-]c2ccc(cc2)C(C)C)[C@@H]3C=C(N=N3)C C64452704
Cc1ccc(cc1[N-]S(=O)(=O)c2c(sc(c2c3c(c(no3)C)C)C)C)Cl C64845702
c1ccc(c(c1)[N-]S(=O)(=O)c2ccc(s2)C3=NN=C(C3)C(F)(F)F)Cl C64952487
Cc1cccc(c1[N-]S(=O)(=O)c2ccc(s2)c3cnc(o3)C4CC4)C C65004041
Cc1ccc(c(c1)[N-]S(=O)(=O)c2ccc(s2)c3cnc(o3)C4CC4)C C65004092
Cc1cc(cc(c1)[N-]S(=O)(=O)c2ccc(s2)c3cnc(o3)C4CC4)C C65004113
Cc1cccc(c1)[N-]S(=O)(=O)c2ccc(s2)c3cnc(o3)C4CCCC4 C65004873
Cc1ccc(c(c1)[N-]S(=O)(=O)c2c(nc3n2cc(s3)C)C(C)C)C C65183512
Cc1ccc(cc1C)[N-]S(=O)(=O)c2c(nc3n2cc(s3)C)C(C)C C65183515
c1cc(cc(c1)C(=O)[O-])CSc2nc3c(c4c(s3)CCCC4)c(=O)n2C5CCCC5 C13061426
c1ccc2c(c1)nc(s2)/C(=C/c3cc4c(c(c3)Br)OCO4)/CCC(=O)[O-] C13344052
c1cc(ccc1n2c(nnc2[S-])CSCc3ccc(cc3Cl)F)Br C19642126
Cc1ccc(cc1)C(=O)C2=C(C(=O)N([C@@H]2c3ccc(cc3)C(C)C)c4nc(c(s4)C)C)[O-] C09042855
CCc1ccc(cc1)N2C(=O)/C(=C\c3cc(n(c3C)c4cccc(c4)C)C)/C(=NC2=S)[O-] C20192386
Cc1ccc(cc1)[C@H]2C(=C(C(=O)N2Cc3ccccc3)[O-])C(=O)c4ccc5c(c4)C[C@H](O5)C C09312663
COc1cc(c(cc1[N-]S(=O)(=O)c2cc(sc2Cl)Cl)Cl)OC C20627908
c1cc(c(cc1F)S(=O)(=O)[N-]c2ccc(cc2Cl)I)F C32631660
c1cc(c(c(c1)I)[O-])/C=N\c2ccc3c(c2)nc(o3)c4ccncc4 C03082930
Cc1ccc(cc1S(=O)(=O)[N-]c2cc(ccc2F)Br)Br C37575776
Cc1cc(c(c(=O)o1)C2=Nc3ccccc3S[C@H](C2)c4ccccc4Br)[O-] C00752656
c1ccc2c(c1)cccc2N3C(=O)[C@H]4[C@@H](C3=O)C5(c6ccccc6C4c7c5cccc7)C(=O)[O-] C20533997
c1ccc(cc1)N2C(=O)/C(=C/c3cn(c4c3cccc4)Cc5ccc(cc5)C#N)/N=C2[S-] C39556391
Cc1cccc(c1)Cn2cc(c3c2cccc3)/C=C/4\C(=O)N(C(=N4)[S-])c5cccc(c5)C C39556889
c1ccc(cc1)Oc2c(cccn2)[N-]S(=O)(=O)c3cccc(c3Cl)Cl C40146669
C[C@@H]1Cc2cc(c(cc2N1C(=O)C)S(=O)(=O)[N-]c3ccc(cc3)C(C)C)Br C40450677
c1cc(c(cc1C#N)Br)[N-]S(=O)(=O)c2ccc(cc2Cl)Br C40693054
Cc1cc(ccc1[N-]S(=O)(=O)c2cc(cnc2Cl)Br)Br C41065734
c1ccc(cc1)CCS(=O)(=O)[N-]c2ccc(cc2Cl)I C48653992
Cc1cc(cc(c1[N-]S(=O)(=O)c2c(ccs2)Br)OC)Br C49061052
C[C@@H]1C[C@H](CN(C1)C(=O)c2ccc(cc2)[N-]S(=O)(=O)c3cc(ccc3Cl)Cl)C C28493112
c1ccc(cc1)n2cc(cn2)/C=C(/c3nc(c4c(csc4n3)c5cccs5)[O-])\Cl C18064612
Cc1ccc(s1)/C=C/2\C(=O)N=C(S2)/C=C(/c3cc(cc(c3)OC)OC)\[O-] C06936719
c1cc2c3c(ccc(c3c1)/C=N/c4ccc(cc4)S(=O)(=O)[N-]c5nccs5)CC2 C19945896
CCO/C(=C/1\C(=O)/C(=C/c2cccc(c2)Br)/S\C1=N/c3ccc(cc3)C)/[O-] C59105429
Cc1ccc(cc1)Sc2ccc(o2)/C=C/3\C(=NC(=S)N(C3=O)c4cccc(c4)C)[O-] C59137827
COc1ccc(cc1Cc2ccccc2)/C=C/3\C(=NC(=S)N(C3=O)c4ccccc4F)[O-] C59139130
CCO/C(=C/1\C(=O)/C(=C/c2ccccc2C)/S\C1=N/c3ccc(cc3)OC)/[O-] C59247508
COc1c(cc(cc1Cl)Cl)C(=O)n2c(c3c4c(sc3nc2=S)CCCC4)[O-] C08730247
CCO/C(=C/1\C(=O)/C(=C/c2ccc(cc2Cl)Cl)/S\C1=N/c3ccc(cc3)OC)/[O-] C59366084
c1cc(c(cc1Br)Br)S(=O)(=O)[N-]c2cc(cc(c2F)F)F C61122700
Cc1ccc(c(c1)Br)S(=O)(=O)[N-]c2cc(ccc2Cl)Br C61693161
Cc1ccc(cc1)[C@H]2[C@@H]3C(=NC(=NC3=O)SCc4ccccc4)N=C5C2=C(CCC5)[O-] C39731001
CCCSC1=NC(=O)[C@@H]2[C@H](C3=C(CCCC3=NC2=N1)[O-])c4ccc(cc4)Cl C39764866
CC[C@H](C)SC1=NC(=O)[C@@H]2[C@@H](C3=C(CCCC3=NC2=N1)[O-])c4ccc(cc4)F C39775157
Cc1ccc(cc1)[C@@H]2[C@@H]3C(=NC(=NC3=O)SCCC(C)C)N=C4C2=C(CC(C4)(C)C)[O-] C39775924
CC(C)CSC1=NC(=O)[C@H]2[C@@H](C3=C(CC(CC3=NC2=N1)(C)C)[O-])c4ccc(cc4)F C39889215
CC1(CC(=C2[C@H](C(=C(N=C2C1)SCc3ccccc3Cl)C#N)c4cccs4)[O-])C C09046814
Cc1cc(ccc1Br)[N-]S(=O)(=O)c2ccc(s2)[C@@H]3C=C(N=N3)C C63653164
Cc1cc(ccc1[N-]S(=O)(=O)c2cc(sc2C)C3=NN=C(C3)C(F)(F)F)Cl C63763148
Cc1ccc(o1)[C@@H]2C3=C(C[C@@H](CC3=NC(=C2C(=O)OC4CCCC4)C)c5cccs5)[O-] C08856902
CCc1ccc(cc1)[N-]S(=O)(=O)c2c(sc(c2[C@@H]3C(=C(N=N3)C)C)C)C C64452777
Cc1ccc(c(c1)[N-]S(=O)(=O)c2c(sc(c2[C@@H]3C(=C(N=N3)C)C)C)C)C C64452803
Cc1c(c(c(s1)C)S(=O)(=O)[N-]c2cccc(c2)Br)[C@@H]3C(=C(N=N3)C)C C64452847
CCc1ccc(cc1)[C@H]2C(=C(C(=O)N2c3ccccc3)[O-])S(=O)(=O)c4ccc(cc4)C C64558166
Cc1c(sc(n1)c2cc(c(n2C)C)S(=O)(=O)[N-]c3ccc(cc3)C(C)C)C C64668332
Cc1ccc(cc1C)[N-]S(=O)(=O)c2c(sc(c2c3c(c(no3)C)C)C)C C64845807
Cc1cccc(c1C)[N-]S(=O)(=O)c2ccc(s2)c3cnc(o3)C4CCC4 C65004283
Cc1c(noc1c2ccc(s2)S(=O)(=O)[N-]c3ccc(c(c3)Cl)F)C C65031356
Cc1cc(ccc1Br)[N-]S(=O)(=O)c2cc(sc2C)[C@@H]3C=C(N=N3)C C65137672
CC(=C)C[C@@H]1[C@@]23C=C[C@@H](O2)[C@@H]([C@@H]3C(=O)N1c4ccccc4Cc5ccccc5)C(=O)[O-] C06856539
c1ccc(c(c1)/C=C/2\CCC[C@H]3C2=NN([C@H]3c4ccccc4Cl)C(=O)CCC(=O)[O-])Cl C12564354
C[C@@H]1CCc2c(sc3c2c(=O)n(c(n3)Sc4c(cccn4)C(=O)[O-])C5CCCC5)C1 C13091068
C=CCn1c(=O)c2c3c(sc2nc1SCc4ccc(cc4)C(=O)[O-])CCC3 C13354548
COc1ccc(cc1Br)/N=C/c2cc(cc(c2[O-])[N+](=O)[O-])Br C16226579
C[C@@H]1C[C@H](CN(C1)c2cnn(c(=O)c2Cl)C34C[C@H]5C[C@@H](C3)CC(C5)[C@@H]4C(=O)[O-])C C16608498
CCN\1C(=O)/C(=C/c2cccc(c2)Br)/S/C1=N\c3ccc(cc3)C(=O)[O-] C16932124
CC(C)c1ccc(cc1)[C@H]2C(=C(C(=O)N2Cc3ccco3)[O-])C(=O)c4ccccc4 C06782329
Cc1cccc(c1)n2c(=O)c3c4c(sc3n5c2nnc5[S-])CN(CC4)Cc6ccccc6 C20100567
Cc1ccc(cc1[N+](=O)[O-])S(=O)(=O)[N-]c2ccc(c(c2)Cl)Br C05060235
CC1(Cc2c(c(nc3c2c4c(s3)c(nc(n4)SC)[S-])N5CCOCC5)CO1)C C20419326
CC1(CC2=C([C@@H](C3=C(CC(CC3=N2)(C)C)[O-])c4cccc(c4)[N+](=O)[O-])C(=O)C1)C C25075859
CCN(c1ccccc1)C(=O)c2ccccc2[N-]S(=O)(=O)c3ccc(cc3)Br C06177312
C[C@@H]1CCc2c(c3c4nc(nn4c(nc3s2)[O-])c5cccc(c5)OC(C)C)C1 C27516834
C[C@H]1CCc2c(sc3c2c4nc(nn4c(n3)[O-])c5ccc(cc5)OC(C)C)C1 C27516948
C[C@@H]1CCc2c(sc3c2c4nc(nn4c(n3)[O-])COc5cccc6c5cccc6)C1 C27516961
C[C@H]1CCc2c(sc3c2c4nc(nn4c(n3)[O-])c5cccc(c5)OC(C)C)C1 C27516972
C[C@@H]1CCc2c(sc3c2c4nc(nn4c(n3)[O-])COc5ccccc5Cl)C1 C27516985
COc1ccc(cc1Br)Cn2c(nnc2[S-])COc3ccc(cc3)Cl C27579299
CC(C)c1cccc(c1N2C(=O)C(=C(C(=O)C2=O)c3nc4ccccc4s3)[O-])C(C)C C05545333
CC(C)(C)c1ccc(cc1)S(=O)(=O)[N-]c2c(cn(n2)Cc3ccccc3F)Cl C32610004
CCn1c2ccccc2c3c1ccc(c3)/C=N\n4c(nnc4[S-])c5ccncc5 C02351893
Cc1c2cc(sc2n(n1)c3ccccc3)c4nnc(n4c5ccccc5OC)[S-] C01352293
c1ccc(cc1)[C@@H]2CCN3c4ccccc4C[C@]5([C@H]3C2)C(=NC(=O)N(C5=O)c6ccccc6)[O-] C33429057
Cc1ccc(o1)C(=O)C2=C(C(=O)N([C@H]2c3ccc(cc3)C(C)(C)C)Cc4ccccc4)[O-] C33516730
Cc1ccc(cc1)C(=O)C2=C(C(=O)N([C@H]2c3ccc(cc3)C(C)C)Cc4ccco4)[O-] C04817825
c1cc(oc1)CN2[C@@H](C(=C(C2=O)[O-])C(=O)c3ccc(cc3)F)c4ccc(c(c4)Cl)Cl C34934482
Cc1ccc(cc1)COc2ccc(cc2OC)[C@H]3c4c(nc(s4)[O-])SC[C@@H]3C=O C35531283
c1ccc(cc1)C[C@@H](C(=O)[O-])N\2C(=O)/C(=C/c3ccccc3)/S/C2=N\c4ccccc4 C35683397
CCOc1ccc(cc1)n2c(=O)c3ccccc3nc2c4c(c5cccnc5s4)[O-] C06585790
C[C@H]1CCc2c(sc3c2c(nc(n3)/C(=C/c4ccc(c(c4)OC)OC)/C#N)[O-])C1 C04865335
Cc1ccccc1N2C(=O)/C(=C\c3cn(c4c3cccc4)Cc5ccccc5)/C(=O)N=C2[O-] C36527947
c1cc(ccc1/C=C(/c2ccc(s2)S(=O)(=O)N3CCCCC3)\C(=O)[O-])Br C08685590
Cc1cc(c2c(c(oc2c1)C(=O)c3c(c(c(=O)n(c3[O-])[C@H](C)c4ccccc4)C#N)C)C)C C38623505
Cc1ccc(cc1)Cn2c(c(c(c(c2=O)C#N)C)C(=O)c3c(c4ccccc4o3)C)[O-] C38624218
c1ccc(cc1)[N-]S(=O)(=O)c2ccc3cccc4c3c2N5C(=N4)c6ccccc6C5=O C38634060
Cc1ccccc1OCCCn2cc(c3c2cccc3)/C=C\4/C(=O)N(C(=N4)[S-])C C39556767
c1ccc(cc1)N\2C(=O)/C(=C/c3ccc(cc3)C(=O)[O-])/S/C2=N\c4cccnc4Cl C39864040
Cc1c(c(=O)n(c(c1/N=N/c2ccccc2Br)[O-])C3CCCC3)C#N C39870995
CCCCN1[C@H](C(=C(C1=O)[O-])C(=O)c2cc3ccccc3o2)c4ccccc4Br C40097675
c1ccc2cc(ccc2c1)n3cnc4c(c3=S)c(nc(n4)N5CCc6ccccc6C5)[O-] C40385756
C[C@@]12CCC[C@@]([C@H]1CCC(=C)[C@@H]2CCc3ccoc3CN4CCOCC4)(C)C(=O)[O-] C43465363
C[C@]12CC[C@@H]3[C@@H]([C@@H]1CC[C@@H]2OC(=O)c4ccccc4)CCC(=O)[C@@]3(C)CCC(=O)[O-] C48533213
C[C@]12CC[C@H]3[C@H]([C@@H]1CC[C@@H]2OC(=O)c4ccccc4)CCC(=O)[C@@]3(C)CCC(=O)[O-] C48533219
Cc1ccc(cc1)C[C@H]2CCCN(C2)C(=O)CCc3c(nc(nc3[O-])SC)C C50768531
CCc1ccccc1n2c(cc(c2C)/C=C\3/C(=NC(=O)N(C3=O)c4cccc(c4)C)[O-])C C13801734
CN(C)c1ccc(cc1)[C@H]2CC(=NN2c3ccccc3)c4c(c5ccccc5oc4=O)[O-] C13120489
c1ccc2c(c1)C(=C(/C(=N/c3ccc(cc3)Cl)/C2=O)n4c5ccccc5nn4)[O-] C09235106
COc1ccc(cc1)C2=C[C@@H](N=N2)c3nnc(n3c4cccc5c4cccc5)[S-] C18205392
Cc1ccc(cc1)/N=C\2/N(C(=O)/C(=C\c3cc(n(c3C)c4cccc(c4)C(=O)[O-])C)/S2)C C32109607
CCCOc1ccc2ccccc2c1[C@H]3[C@@H](Oc4ccccc4O3)C(=O)[O-] C11952325
CCn1cc(c2c1cccc2)/C=C/3\C(=NC(=S)N(C3=O)c4ccccc4Cl)[O-] C09013793
CCC1(Cc2ccccc2-c3c1c(=O)n(c4n3c(nn4)[S-])Cc5ccccc5)CC C05864687
c1ccc2c(c1)c(c(s2)c3nnc(n3CCN4CCOCC4)[S-])Cl C23882250
c1cc2c(cc1[N-]S(=O)(=O)c3cc(sc3Cl)Cl)OC4(O2)CCCC4 C32532542
c1ccc(c(c1)[N-]S(=O)(=O)c2ccccc2Cl)n3cc(cn3)Br C32926312
COc1ccc(cc1[N-]S(=O)(=O)c2cc(c(nc2)Cl)Br)Cl C34378346
COc1cc2cccnc2c(c1)[N-]S(=O)(=O)c3ccc4ccccc4c3 C01158488
Cc1cc(cc(c1[N-]S(=O)(=O)c2c(nc(s2)Cl)C)OC)Br C38103787
Cc1c(c(=O)n(c(c1C(=O)[C@H]2[C@H](C2(C)C)C=C(Cl)Cl)[O-])C3CCCCC3)C#N C38618167
Cc1cc(c(cc1Cl)Cl)S(=O)(=O)[N-]c2ccc(cc2)N3CCCCC3=O C38697719
c1cc(cc(c1)[N-]S(=O)(=O)c2cccc(c2Cl)Cl)c3cn4ccsc4n3 C38718342
c1cc(ccc1c2cn3c(n2)SCC3)[N-]S(=O)(=O)c4ccc(c(c4)Cl)F C38718540
C[C@@H]1CN(C[C@@H](O1)C)c2ccc(cc2F)[N-]S(=O)(=O)c3ccc(c(c3)Cl)F C40152627
CC(C)c1cc(on1)[N-]S(=O)(=O)c2ccc(cc2Br)Br C40692447
c1ccc(cc1)c2c(c(=O)c3ccccc3o2)[N-]S(=O)(=O)c4ccc(s4)Cl C44605850
Cc1ccc(cc1)S(=O)(=O)[N-]c2ccc(c(c2)Cl)C(=O)N3CCCC(C3)(C)C C44947841
CC(C)OC(=O)Cc1nc2c(cc(cc2Br)Br)c(n1)[O-] C48606379
Cc1ccc(cc1)/C=C\S(=O)(=O)[N-]c2ccc(cc2)c3nc(c(o3)C)C C57120420
c1ccc(c(c1)/C=C/2\C(=NC(=S)N(C2=O)c3ccc(cc3)Br)[O-])Cl C59198508
c1cc(ccc1Sc2ccc(cc2[N+](=O)[O-])/C=C\3/C(=NC(=S)S3)[O-])Cl C33365645
c1cc(c(cc1Cl)[N-]S(=O)(=O)c2ccc(s2)Cl)C(=O)N3CCCCC3 C57503290
CCSC1=NC(=O)[C@H]2[C@@H](C3=C(CC(CC3=NC2=N1)(C)C)[O-])c4ccc(cc4)F C39729971
c1ccc(cc1)CSC2=NC(=O)[C@@H]3[C@@H](C4=C(CCCC4=NC3=N2)[O-])c5cccs5 C39731165
c1ccc(cc1)CSC2=NC(=O)[C@H]3[C@@H](C4=C(CCCC4=NC3=N2)[O-])c5cccs5 C39731167
CC[C@@H]1C2=C(CCN1C(=O)Cn3c(nnc3[S-])c4ccc(cc4)C)SCC2 C39774552
Cc1ccc(s1)[C@H]2[C@H]3C(=NC(=NC3=O)SCC=C)N=C4C2=C(CC(C4)(C)C)[O-] C39765335
CCCSC1=NC(=O)[C@H]2[C@@H](C3=C(CC(CC3=NC2=N1)(C)C)[O-])c4ccc(s4)C C39766050
c1ccc2c(c1)c(=O)n(c(n2)[S-])Cc3cc4c(c(c3)Br)OCO4 C63497509
CC1=C(N=N[C@H]1c2ccc(s2)S(=O)(=O)[N-]c3ccc(cc3F)Br)C C63653456
c1ccc2c(c1)C3=C(C2=O)[C@@H](C4=C(CCCC4=N3)[O-])c5ccc6c(c5)OCO6 C08973586
Cc1c(c(c(s1)C)S(=O)(=O)[N-]c2cccc(c2)Br)[C@@H]3C=C(N=N3)C C64452741
Cc1ccc(cc1Cl)[N-]S(=O)(=O)c2c(sc(c2[C@H]3C(=C(N=N3)C)C)C)C C64452801
Cc1c(c(c(s1)C)S(=O)(=O)[N-]c2ccc(c(c2)Cl)F)c3ccno3 C35479795
Cc1ccc(cc1)[C@H]2C(=C(C(=O)N2c3ccc(cc3)C)[O-])S(=O)(=O)c4ccccc4 C64557751
c1ccc(cc1)[C@H]2C(=C(C(=O)N2c3ccc(cc3)Cl)[O-])S(=O)(=O)c4ccccc4 C64557763
Cc1ccc(cc1)[C@H]2C(=C(C(=O)N2c3ccccc3)[O-])S(=O)(=O)c4ccc(cc4)C C64558162
C[C@]12C[C@H](c3ccccc3O1)/C(=C(/C=C/c4ccc(cc4)OC)\[O-])/C(=O)N2C C13123680
Cc1cc(ccc1[N-]S(=O)(=O)c2cc(n(c2C)C)c3nc(c(s3)C)C)Cl C64668301
CCn1c2ccc(cc2sc1=O)[N-]S(=O)(=O)c3ccc(s3)Br C46017437
CCc1ccccc1[N-]S(=O)(=O)c2c(sc(c2c3ccno3)C)C C64844999
Cc1c(c(c(s1)C)S(=O)(=O)[N-]c2ccc(cc2F)Br)c3ccno3 C64845061
Cc1cc(cc(c1)[N-]S(=O)(=O)c2c(sc(c2c3ccno3)C)C)C C64845125
Cc1ccc(c(c1)Br)[N-]S(=O)(=O)c2ccc(s2)c3c(c(no3)C)C C65031299
Cc1cccc(c1)[N-]S(=O)(=O)C2=C(S[C@H](C2)[C@H]3C(=C(N=N3)C)C)C C65137873
c1ccc2c(c1)cccc2Cn3c(ccn3)[N-]S(=O)(=O)c4cccs4 C66252915
Cc1ccccc1Cc2cnc(s2)[N-]S(=O)(=O)c3ccccc3C#N C66253269
CS(=O)(=O)[N-]c1ccc(cc1)OC(=O)c2cc(sc2Cl)Cl C66517045
C[C@H]1CN(C[C@@H](O1)C)c2ccc(cc2F)[N-]S(=O)(=O)C3CCCCC3 C66581333
CC(C)(C)OC(=O)N1C[C@@H]([C@H](C1)C(=O)[O-])c2ccc(cc2)I C67173490
Cc1c(c(c(c(c1Cl)C)Br)O)/C=N/c2ccc(cc2)C(=O)[O-] C03114035
CC1=C(C[C@H]([C@H](C1)C(=O)Nc2ccc3c4ccccc4oc3c2)C(=O)[O-])C C04503161
CCC1(c2ccccc2N[C@@H](O1)c3ccc(o3)c4ccc(cc4)C(=O)[O-])CC C04708440
c1cc(c(c(c1)Cl)[C@H]2[C@H]3CC=C[C@@H]3c4cc(ccc4N2)C(=O)[O-])F C04759052
Cc1ccc(cc1NC2=NC(=O)/C(=C/C(=C/c3ccccc3)/C)/S2)C(=O)[O-] C05373154
CC[C@H](C)c1ccccc1NS(=O)(=O)c2cc(cc(c2C)C)C(=O)[O-] C08106246
CC1=C(C[C@@H]([C@@H](C1)C(=O)Nc2ccc3c4ccccc4oc3c2)C(=O)[O-])C C00971761
c1cc2cccc(c2c(c1)CO)Sc3cccc4c3c(ccc4)C(=O)[O-] C01039003
Cc1cc(cc(c1C)S(=O)(=O)Nc2ccc(cc2)C(C)C)C(=O)[O-] C13078523
Cc1cccc(c1NS(=O)(=O)c2cc(cc(c2C)C)C(=O)[O-])C(C)C C13078580
CCCc1cc(sc1C)C(=O)Nc2cc(ccc2Cl)C(=O)[O-] C13168094
Cc1cccc(c1C)Nc2nnc(s2)SCc3ccc(cc3)C(=O)[O-] C13236767
c1ccc(cc1)Cc2ccccc2NC(=O)/C=C/c3ccc(cc3)C(=O)[O-] C13255485
Cc1ccc(cc1C)Nc2nnc(s2)SCc3ccc(cc3)C(=O)[O-] C13354354
Cc1ccc(cc1)Oc2ccccc2NC(=O)/C=C/c3ccc(cc3)C(=O)[O-] C13410971
Cc1cc(ccc1NCc2ccc(o2)c3ccc(cc3C)Br)C(=O)[O-] C20879035
CCOc1c(cc(cc1Cl)Cl)CNc2cc(ccc2C)C(=O)[O-] C20881376
Cc1ccccc1NC(=O)Cc2cc(nc(n2)SCc3ccccc3)[O-] C23242162
CCc1ccc(cc1)Cc2c(=O)[nH]c(nc2[O-])SCc3ccccc3 C25498049
c1ccc2c(c1)[C@@H](CN2)/C=C\3/C(=O)N=C(S3)[N-]c4ccccc4C(F)(F)F C26771405
c1ccc2c(c1)[C@H](CN2)/C=C\3/C(=O)N=C(S3)[N-]c4ccccc4C(F)(F)F C26771406
c1ccc2c(c1)-c3ccccc3C2COC(=O)N[C@H]4[C@H]5C[C@@H]([C@H]4C(=O)[O-])C=C5 C32099097
Cc1cccc(c1)[C@H]2[C@@H]3CC=C[C@H]3c4c(ccc(c4N2)Cl)C(=O)[O-] C32189218
Cc1cc(c2c(c1)c(cc(n2)S[C@@H](C)C(=O)Nc3ccc(cc3)C(=O)[O-])C)C C32529265
CCCCc1c(c(c([nH]c1=O)c2ccccc2)C(=O)c3ccccc3)[O-] C04114594
c1cc(ccc1[C@@H]2[C@@H]3[C@@H]4CC[C@@H](C4)[C@@H]3c5cc(cc(c5N2)Cl)Cl)C(=O)[O-] C34776489
Cc1ccc(c(c1)C)COc2ccc(cc2)c3[nH]c(=O)c(c(n3)[O-])CC=C C35287955
CCc1c(=O)[nH]c(nc1[O-])c2ccc(cc2)OCc3cc(ccc3C)C C35287968
Cc1ccc(cc1Nc2nc(c(nn2)Cc3ccccc3Cl)[O-])Cl C08558373
CC[C@H](C)Sc1[nH]c(=O)c(c(n1)[O-])C(c2ccccc2)c3ccccc3 C13774641
Cc1ccc(cc1N[C@@H](C)c2c(ccs2)Br)C(=O)[O-] C37304970
Cc1ccc(cc1N[C@H](C)c2c(ccs2)Br)C(=O)[O-] C37304971
Cc1cc(ccc1N[C@@H](C)c2ccc(cc2)I)C(=O)[O-] C37314509
Cc1cc(ccc1N[C@@H](C)c2c(ccs2)Br)C(=O)[O-] C37314560
Cc1ccc(cc1N[C@H](C)c2ccc(s2)Br)C(=O)[O-] C38002982
Cc1cccc(c1)c2nnc(n2CCC(=O)N[C@@H](C)c3cccc(c3)Cl)[S-] C12894402
CC(C)(C)c1ccc(cc1)[C@H]2NC(=O)C(=C(N2c3ccc(cc3)F)[S-])C#N C39843104
Cc1ccc(cc1)c2nnc(n2CC(=O)N[C@H](C)Cc3ccccc3Cl)[S-] C40112120
CC[C@@](c1ccccc1)(C(=O)[O-])Nc2ccc(cc2C)Br C41752494
Cc1cc(nc(n1)SCC(=O)c2cc(c(c(c2)C(C)(C)C)O)C(C)(C)C)[O-] C04619612
CC(C)(C)c1cc(cc(c1O)C(C)(C)C)/C=N/[N-]S(=O)(=O)c2ccc(cc2)F C59161058
C=CCOc1ccc(cc1)[C@@H]2C3=C(c4ccccc4CC3)NC(=N2)[S-] C13635829
CC(C)(C)c1ccc(cc1)C(=O)N/C(=C\C=C\c2ccccc2)/C(=O)[O-] C59949032
c1ccc(cc1)[C@H](c2c[nH]c3c2cccc3)/C(=C(\c4ccccc4)/[O-])/[N+](=O)[O-] C19593454
CC(C)(C)c1c(c[nH]n1)/C=C(\C#N)/C(=N/c2c(cccc2Cl)Cl)/[O-] C63276305
c1cc(c(c(c1)Cl)Cl)/N=C\2/NC(=O)/C(=C/c3ccc(cc3)C(=O)[O-])/S2 C17180901
c1ccc(cc1)c2c3c(sc2C(=O)[O-])[C@@H](CC(=O)N3)c4ccccc4Cl C64795382
c1ccc(cc1)c2c3c(sc2C(=O)[O-])[C@H](CC(=O)N3)c4ccccc4Cl C64795385
CCCCc1ccc(cc1)[N-]C2=NC(=O)/C(=C/c3ccc(cc3)O)/S2 C05376321
c1ccc(cc1)C2(CCCCCC2)CNC(=O)c3cccnc3[S-] C67174876
C[C@H](CCC(=O)[O-])[C@H]1CC[C@H]2[C@@]1(CC[C@@H]3[C@@H]2CC[C@H]4[C@@]3(CC[C@H](C4)OC(=O)C)C)C C04350053
c1cc(ccc1/N=C/c2cc(cc(c2[O-])[N+](=O)[O-])Br)Br C00714698
c1ccc2c(c1)c(c(s2)/C=N/c3cc(cc(c3[O-])Cl)[N+](=O)[O-])Cl C01195280
C[C@H](CCC(=O)[O-])[C@H]1CC[C@@H]2[C@@]1(CC[C@@H]3[C@@H]2CC=C4[C@@]3(CC[C@@H](C4)OC(=O)C)C)C C04831357
c1cc(ccc1/N=C/c2cc(cc(c2[O-])Br)[N+](=O)[O-])Br C03155739
c1cc2c3c(ccc(c3c1)/N=C/c4cc(cc(c4[O-])[N+](=O)[O-])Br)CC2 C03096868
Cc1ccc(cc1)/N=C\2/N(C(=O)/C(=C/c3ccc(cc3)C(=O)[O-])/S2)C C02140067
Cc1ccc(cc1C)Sc2cnn(c(=O)c2Cl)c3ccc(cc3)C(=O)[O-] C13275571
Cc1cc(c(c(=O)o1)C2=Nc3ccccc3S[C@H](C2)c4ccc(cc4)N(C)C)[O-] C05783403
Cc1ccc(cc1)Sc2ccc(cc2/C=C\3/C(=NC(=S)S3)[O-])[N+](=O)[O-] C20230686
Cc1ccc(cc1)Sc2ccc(cc2[N+](=O)[O-])/C=C/3\C(=NC(=S)S3)[O-] C03120869
Cc1ccc(cc1)Sc2ccc(cc2/C=C/3\C(=NC(=S)S3)[O-])[N+](=O)[O-] C02510366
CC(C)Oc1cccc(c1)C(=O)n2c(c3cc(cc(c3nc2=S)Cl)Cl)[O-] C06855727
CC1(CC(=C(C(=O)C1)/C=N/CC2CCN(CC2)C(=S)c3cccc(c3)Cl)[O-])C C05633874
CSc1nc2ccc(cc2s1)[N-]S(=O)(=O)c3ccc(cc3)Br C33298803
c1cc(ccc1[N-]C2=NC(=O)/C(=C\c3ccc4c(c3)OCO4)/S2)Cl C15223377
COc1ccc(cc1)/C=N/n2c(nnc2[S-])c3ccc(cc3Cl)Cl C02355966
Cc1ccc(c(c1)C(=O)C2=C(C(=O)N([C@@H]2c3ccccc3F)Cc4ccccc4)[O-])C C33701246
COc1cc(cc(c1)OC)c2nnc(n2c3cc(cc(c3)Cl)Cl)[S-] C04624279
COc1ccc(c2c1cccc2)S(=O)(=O)[N-]c3nc4ccccc4s3 C35685878
c1cc2c(cc1Cl)nc(o2)[N-]S(=O)(=O)c3cc(ccc3Cl)Cl C36241914
Cc1cccc(c1)N2C(=O)/C(=C/c3ccc(cc3)N4CCCCCC4)/C(=NC2=S)[O-] C02211614
Cc1cccc(c1C)[N-]S(=O)(=O)c2ccc(cc2Br)Br C37574984
C/C(=C\c1ccccc1)/C=C\2/C(=O)N(/C(=N\c3cccc(c3)C(=O)[O-])/S2)C C16934298
CCCCN1[C@H](C(=C(C1=O)[O-])C(=O)c2ccccc2)c3cccc(c3)Br C40076107
Cc1c(c(=O)n(c(c1C(=O)c2c(c3ccccc3s2)Cl)[O-])CC=C)C#N C40522588
CCOc1cc(ccc1OCc2cc(c(cc2C)C)C)/C=C/3\C(=NC(=S)S3)[O-] C40942136
c1cc(c(cc1Cl)[N-]S(=O)(=O)c2cc(cnc2Cl)Br)Cl C41069634
CC(C)c1cc(nc(n1)SCc2cc(cc3c2OCOC3)Cl)[O-] C41627263
CC(C)c1cc(nc(n1)SCc2cc3c(c(c2)Cl)OCOC3)[O-] C41627361
c1ccc2c(c1)c(nc(n2)SCc3cc4c(c(c3)Cl)OCOC4)[O-] C41630846
C[C@H](CCC(=O)[O-])[C@H]1CC[C@@H]2[C@]1(CC[C@H]3[C@@H]2CC[C@@H]4[C@]3(CC[C@H](C4)OC(=O)C)C)C C43765314
Cc1ccc(cc1)C(=O)c2c(c(c(=O)n(c2[O-])[C@@H](C)c3ccccc3)C#N)C C44528823
CC[C@@H](C)Oc1cccc(c1)[N-]S(=O)(=O)c2ccc(s2)Br C48802003
Cc1ccc(cc1C)c2cn3c(n2)c(c(n3c4ccccc4)[O-])C5=NCCCCC5 C27526324
COc1ccc(cc1C(=O)n2c(c3cc(cc(c3nc2=S)Cl)Cl)[O-])Cl C20258475
Cc1ccc(cc1C)N2C(=O)/C(=C\c3c4ccccc4cc5c3cccc5)/C(=NC2=O)[O-] C59336690
Cc1ccc(cc1)/C=C/2\C(=O)N(/C(=N\c3ccc(cc3)C(=O)[O-])/S2)C C33293668
CCc1ccc(cc1)/N=C/2\N(C(=O)/C(=C\c3ccc(cc3)C(=O)[O-])/S2)C C17075242
C=CCOc1ccc(cc1)/C=C\2/C(=O)N=C(S2)[N-]c3ccc(cc3)Br C17194905
Cc1cc(ccc1[N-]S(=O)(=O)c2ccc(s2)[C@H]3C(=C(N=N3)C)C)Cl C63653368
Cc1ccc(c(c1)Cl)[N-]S(=O)(=O)c2ccc(s2)[C@@H]3C(=C(N=N3)C)C C63653495
Cc1ccc(c(c1)Cl)[N-]S(=O)(=O)c2ccc(s2)[C@H]3C(=C(N=N3)C)C C63653497
Cc1cc(c(c(c1)C)[N-]S(=O)(=O)c2ccc(s2)[C@@H]3C(=C(N=N3)C)C)C C63653506
Cc1cc(c(c(c1)C)[N-]S(=O)(=O)c2ccc(s2)[C@H]3C(=C(N=N3)C)C)C C63653507
CC1=C(N=N[C@@H]1c2ccc(s2)S(=O)(=O)[N-]c3ccc(cc3F)Cl)C C63653605
c1ccc(cc1)n2c3c(cn2)c(nc(n3)SC[C@@H]4CC4(Cl)Cl)[O-] C22412505
CC1=C([C@@H](C2=C(CC(CC2=N1)(C)C)[O-])c3ccco3)C(=O)OC4CCCCC4 C02940897
Cc1cc(c(c(c1)C)[N-]S(=O)(=O)c2ccc(s2)c3cnc(o3)C)C C65003858
Cc1ccc(c(c1)[N-]C2=NC(=O)/C(=C/c3ccc4c(c3)OCO4)/S2)C C08410951
c1ccc2c(c1)nc(s2)c3cc(cc(c3[O-])[N+](=O)[O-])Br C05013831
c1cc(ccc1/C=C/C(=O)c2ccc(c(c2Cl)Cl)Cl)OCC(=O)[O-] C06471890
c1cc(ccc1/C=C/C(=O)c2ccc(c(c2)Cl)Cl)OCC(=O)[O-] C07741946
Cc1c(c(ccc1OCCOc2ccc(cc2)C(=O)[O-])Br)C C11830517
Cc1cc2c(cc1C(C)C)c(cc(=O)o2)CSCc3ccc(cc3)C(=O)[O-] C13062590
Cc1ccc(cc1)/C=C\2/CCCCn3c2nc4c(c3=O)c(c(s4)C(=O)[O-])C C13215222
c1ccc(cc1)C(c2ccccc2)(c3ccccc3)n4cc(nc4)/C=C/C(=O)[O-] C05296467
CCCOC(=O)c1ccc(cc1)/N=C/c2cc(cc(c2[O-])Br)Cl C19596763
CCOc1cc(ccc1OCc2cccc(c2)Cl)/C=C\3/C(=NC(=S)S3)[O-] C19720098
c1ccc(cc1)C(=O)C2=C(C(=O)N([C@@H]2c3ccccc3F)c4ccc(cc4)Cl)[O-] C09331419
c1ccc(cc1)C(=O)C2=C(C(=O)N([C@H]2c3ccccc3F)c4ccc(cc4)Cl)[O-] C09331416
CC(C)c1ccc(cc1)[C@H]2C(=C(C(=O)N2CC=C)[O-])C(=O)c3ccccc3 C05563575
CCc1ccc(cc1)n2c(nnc2[S-])CSCc3ccccc3 C06388134
Cc1ccc(cc1)OCCOc2ccccc2/C=C\3/C(=NC(=S)S3)[O-] C20367976
c1ccc(cc1)CCn2c(nnc2SCc3cccc(c3)Br)[O-] C22615858
c1cc(ccc1Cc2c(nc(nn2)SCc3ccc(cc3)Cl)[O-])Cl C16806792
CC(C)(C)c1ccc(c(c1)Br)OCCCc2nnc(n2C)[S-] C26469240
CCN(CC)c1ccc(cc1)/C=C\2/C(=O)N=C(S2)[N-]c3ccc(cc3)F C15016022
CCc1ccccc1CSc2nnc(n2[C@@H](C)c3ccccc3)[O-] C00156393
CC[C@H](C)Sc1nc(c(c(=O)n1c2ccc(cc2)C)Cc3ccccc3)[O-] C15723216
C[C@H]1CCc2c(sc3c2c(nc(n3)/C(=C/c4cccc(c4)C#N)/C#N)[O-])C1 C14177254
CC(C)Sc1nnc2n1c(c3c(n2)-c4ccccc4CC35CCCC5)[O-] C05625102
c1cc2c(cc1n3c(nnc3[S-])c4ccc(cc4Cl)Cl)OCCO2 C05706084
C/C(=C\C(=O)OC)/CC[C@H]1C(=C)CC[C@H]2[C@@]1(CCC[C@]2(C)C(=O)[O-])C C31155942
CC(C)CN(CC(C)C)C(=O)[C@H]1[C@@H](C2c3ccccc3C1c4c2cccc4)C(=O)[O-] C38145407
Cc1ccc(cc1)S(=O)(=O)c2c(nc([n-]2)c3ccccc3)SCC=C C12650193
CC(C)(C)c1ccc(cc1)[C@H]2C(=C(C(=O)N2CC=C)[O-])C(=O)c3cccs3 C40022516
CCc1ccc(cc1)[C@@H]2C(=C(C(=O)N2CC=C)[O-])C(=O)c3ccc(cc3)C C40025628
CCCCN1[C@H](C(=C(C1=O)[O-])C(=O)c2ccccc2)c3cccc4c3cccc4 C40076201
CCCCN1[C@@H](C(=C(C1=O)[O-])C(=O)c2ccc(cc2)C)c3ccccc3Cl C40076534
CCCCN1[C@H](C(=C(C1=O)[O-])C(=O)c2ccc(c(c2)F)C)c3ccc(cc3)C C40100053
Cc1cc(c(c(c1)C)[C@H](c2ccc3c(c2)oc(n3)[O-])Br)C C40285603
c1cc(ccc1OCCCSc2nc3c(c(n2)[O-])CSC3)Cl C41606879
CCCCO[C@](C)(c1cc2cc(ccc2o1)Br)C(=O)[O-] C41961550
CCCc1cc(nc(n1)SCc2cc(ccc2OC)Br)[O-] C42297818
CCCOc1ccc(cc1)[N-]S(=O)(=O)c2ccc(s2)Br C51787015
CN1c2ccccc2/C(=C/3\C(=O)N=C(S3)[N-]c4ccc(cc4)Cl)/C1=O C05376032
CC(=O)c1cccc(c1)S(=O)(=O)[N-]c2ccccc2SC3CCCC3 C32094439
c1ccc2c(c1)c(cn2Cc3c(cccc3Cl)F)/C=C/4\C(=NC(=S)S4)[O-] C06644432
CCN1c2ccccc2/C(=C/3\C(=N/C(=N\c4ccccc4Cl)/S3)[O-])/C1=O C59146140
CCOc1cc(ccc1OCc2cccc(c2)Cl)/C=C/3\C(=NC(=S)S3)[O-] C06595621
CCOc1cc(ccc1OCc2ccc(cc2)Cl)/C=C\3/C(=NC(=S)S3)[O-] C13602789
Cc1ccc(cc1C)N2C(=O)/C(=C\c3ccc(cc3Cl)Cl)/C(=NC2=O)[O-] C38202739
CCc1ccccc1[N-]/C(=N/S(=O)(=O)c2ccccc2)/C(F)(F)F C16873028
C=CCOc1ccc(cc1)/C=C\2/C(=O)N=C(S2)[N-]c3ccc(cc3)F C13619066
CCCCSC1=C([C@H](C2=C(CC(CC2=N1)(C)C)[O-])c3ccc(cc3)OC)C#N C20171595
CCc1csc(n1)c2ccc(s2)S(=O)(=O)[N-]c3ccccc3SC C64769381
Cc1ccc(c(c1)[N-]S(=O)(=O)c2ccc(s2)c3nc(cs3)C(C)C)F C64769484
CCn1c(nnc1[S-])CCCOc2cc(c(c(c2Br)C)Cl)C C64872377
C=CCOc1ccc(cc1)/C=C/2\C(=O)N=C(S2)[N-]c3ccc(cc3)F C02594511
C[C@@H](CC[C@@H]1[C@]2(CCCC([C@@H]2CC[C@@]1(C)OC=O)(C)C)C)CC(=O)[O-] C03851378
c1cc2c3c(ccc(c3c1)/N=C/c4cc(cc(c4[O-])Br)[N+](=O)[O-])CC2 C03096864
Cc1ccc(cc1)C(=O)C[C@@H](C(=O)[O-])SCc2c(c(c(c(c2C)C)C)C)C C04664860
CC[C@@H](CCc1c(cc(c(c1Br)OC)OC)Br)C(=O)[O-] C02033645
Cc1ccc(cc1)C(=O)C[C@H](C(=O)[O-])SCc2c(c(c(c(c2C)C)C)C)C C08302524
Cc1ccc(cc1)OCCOc2ccc(cc2Br)/C=C/C(=O)[O-] C11798421
Cc1cc(cc(c1)OCCOc2ccc(cc2Br)/C=C/C(=O)[O-])C C11861488
c1cc(ccc1C2=NN(C(=O)CC2)c3ccc(cc3)C(=O)[O-])I C13060461
c1ccc(cc1)CCN(Cc2ccncc2)Cc3cc(c(c(c3)Cl)[O-])Cl C13990087
CCN(CC)[C@H](S)Sc1c(cc(n(c1=O)c2ccccc2)c3ccccc3)[O-] C19801284
CC[C@@]1(Cc2ccccc2-c3c1c(=O)n(c4n3c(nn4)[S-])Cc5ccccc5)C C05791219
CC1=C(S(=O)(=O)N=C1/N=c\2/ccc(c[n-]2)Br)c3ccc(cc3)C(C)C C21525889
Cc1cc(ccc1Cl)OCCCOc2cccc(c2)/C=C/3\C(=NC(=S)S3)[O-] C22257345
CCCOc1ccccc1[N-]S(=O)(=O)c2ccccc2C(F)(F)F C23385843
C[C@@H](COc1ccccc1)COc2ccc(cc2)/C=C\3/C(=NC(=S)S3)[O-] C26580590
C[C@H](COc1ccccc1)COc2ccc(cc2)/C=C\3/C(=NC(=S)S3)[O-] C26580591
c1ccc(c(c1)/C=C\2/C(=NC(=S)S2)[O-])OCCCOc3ccc(cc3)Cl C32109510
CC(C)(C)n1cccc1/C=C\2/C(=NC(=S)N(C2=O)c3cccc(c3Cl)Cl)[O-] C32121171
c1ccc(cc1)OC2=C([C@@H](OC2=O)C3=C(c4ccccc4C3=O)[O-])Br C05323804
CCc1ccc(cc1)[C@H]2C(=C(C(=O)N2Cc3ccccc3)[O-])C(=O)c4ccc(cc4)C C16735764
C[C@@H]1CCc2c(sc3c2c(nc(n3)/C(=C/c4ccc(cc4)N(C)C)/C#N)[O-])C1 C05560454
COc1ccc(cc1n2c(nnc2[S-])c3cc(cnc3)Br)Cl C13690206
Cc1cc(nc(n1)SCC(=O)/C=C\2/C(c3ccccc3N2C)(C)C)[O-] C32701871
Cc1c(c(=O)n(c(c1C(=O)c2cccc3c2cccc3)[O-])CC(C)C)C#N C38617504
Cc1cccc(c1)N2C(=O)/C(=C\c3ccc(o3)c4nc5ccccc5s4)/N=C2[S-] C39794176
CCCC[C@H](C(=O)[O-])N1C(=O)/C(=C/c2ccc(cc2)C(C)C)/SC1=S C39861868
CCCCN1[C@@H](C(=C(C1=O)[O-])C(=O)c2cccs2)c3ccc(cc3)CC C40067581
CCCCN1[C@H](C(=C(C1=O)[O-])C(=O)c2cccs2)c3ccc(cc3)CC C40067583
CCCCN1[C@H](C(=C(C1=O)[O-])C(=O)c2cccs2)c3ccc(cc3)C(C)C C40067750
CCCCN1[C@@H](C(=C(C1=O)[O-])C(=O)c2cccs2)/C=C/c3ccccc3 C40067885
CCCCN1[C@@H](C(=C(C1=O)[O-])C(=O)c2ccccc2)/C=C/c3ccccc3 C40076236
CCCCN1[C@H](C(=C(C1=O)[O-])C(=O)c2ccccc2)/C=C/c3ccccc3 C40076237
CCCCN1[C@@H](C(=C(C1=O)[O-])C(=O)c2ccc(cc2)C)c3ccc(cc3)C(C)C C40076530
CCCCN1[C@@H](C(=C(C1=O)[O-])C(=O)c2ccc(cc2)C)/C=C/c3ccccc3 C40076580
CCCCN1[C@H](C(=C(C1=O)[O-])C(=O)c2ccc(cc2)C)/C=C/c3ccccc3 C40076581
CCCCCOc1c(cc(cc1Br)/C=C\2/C(=NC(=S)S2)[O-])OC C40942099
c1cc(ccc1OCCCCSc2nc3c(c(n2)[O-])CSC3)Cl C41606907
C[C@@H](CC[C@@H]1[C@@]2(CCCC([C@H]2CC[C@@]1(C)OC(=O)C)(C)C)C)CC(=O)[O-] C43726960
COc1ccc2c(c1)C(=O)/C(=N/[N-]c3nc4c5ccccc5ccc4s3)/S2 C04499541
c1cc(ccc1[N-]C2=NC(=O)/C(=C/c3ccc4c(c3)OCO4)/S2)Br C05551738
c1cc2c(cc1[N-]S(=O)(=O)c3ccc(c(c3)Cl)F)OC4(O2)CCCC4 C07055672
c1ccc2c(c1)-c3c(sc(n3)[N-]S(=O)(=O)c4ccc(s4)Cl)CO2 C57689837
C/C(=C\c1ccccc1)/C=C/2\C(=NC(=O)N(C2=O)c3cccc(c3)Br)[O-] C59198428
CC(C)Oc1cccc(c1)C(=O)n2c(c3cc(ccc3nc2=S)Br)[O-] C20550007
CC(C)c1ccc(cc1)/C=C/2\C(=NC(=O)N(C2=O)c3cccc4c3cccc4)[O-] C59859535
Cc1cc(ccc1/C=C\2/C(=NC(=S)N(C2=O)c3cccc(c3Cl)Cl)[O-])OC C33317045
c1ccc(cc1)CCCS(=O)(=O)[N-]c2ccc(nc2)c3ccccc3 C62545948
CCSC1=NC(=O)[C@@H]2[C@H](C3=C(CC(CC3=NC2=N1)(C)C)[O-])c4ccc(cc4)C C39729906
CC(C)SC1=NC(=O)[C@@H]2[C@H](C3=C(CCCC3=NC2=N1)[O-])c4ccc(cc4)Cl C39764670
C=CCOc1ccc(cc1)/C=C\2/C(=O)N=C(S2)[N-]c3cccc(c3)C(F)(F)F C16661256
c1ccc2c(c1)CC3(CCCCCC3)N=C2C4=C(CCCC4=O)[O-] C06139972
C[C@@H](C12CC3CC(C1)CC(C3)C2)/N=C/C4=C(c5ccccc5C4=O)[O-] C04786133
CC(C)Oc1ccc(cc1)Cc2nnc(n2c3ccccc3)[S-] C01252394
c1ccc(cc1)c2nnc(n2c3ccc(cc3)Br)[S-] C06534198
Cc1ccc(cc1)N2[C@H](C(=C(C2=O)[O-])C(=O)c3ccccc3)c4ccccc4F C05800766
c1cc(ccc1COc2ccc(cc2)/C=C/C(=O)[O-])I C20134208
COc1cccc2c1Oc3c(c(nc(n3)c4cccc(c4)Cl)[S-])C2 C06009495
CC(C)c1ccc(cc1)C(=O)n2c(c3ccccc3nc2=S)[O-] C06855752
CCCc1cc(cs1)c2nnc(n2c3cc(cc(c3)C)C)[S-] C06569882
CCCCOc1c(c(c(c(n1)C(Cl)(Cl)Cl)Cl)[O-])Cl C26018499
CCCc1cc(nc(n1)SCc2c(cccc2Cl)Cl)[O-] C18099206
Cc1ccc(cc1)N2[C@@H]([N-][C@H](C2=O)Cc3ccccc3)c4ccccc4 C32602434
Cc1ccc(s1)/C=N/n2c(nnc2[S-])c3ccc(cc3)C(C)(C)C C02272985
c1ccc(cc1)c2c(=O)c3c4c(cc5ccccc5n4c2[O-])CCC3 C03957502
c1ccc(cc1)CSc2nc(c(c(n2)[S-])C#N)c3ccccc3 C00163407
c1ccc(cc1)/C=C/c2ccn(c(=O)c2)Cc3ccc(cc3)C(=O)[O-] C36326780
c1ccc(c(c1)/C=C/c2cc(nc(n2)[O-])C(F)(F)F)C(F)(F)F C12375272
c1ccc2c(c1)/C(=N/c3ccc4c5c3cccc5CC4)/C=C(C2=O)[O-] C18057078
Cc1cccc(c1C)S(=O)(=O)[N-]c2ccc(c(c2)C(F)(F)F)Cl C39973874
Cc1ccc(cc1)COc2ccc(cc2)/C=C/3\C(=NC(=S)S3)[O-] C40005887
c1cc2c(cc1[C@@H](c3ccc(cc3Cl)Cl)Br)oc(n2)[O-] C40285527
Cc1ccc(cc1F)[C@H](c2ccc3c(c2)oc(n3)[O-])Br C40285540
Cc1ccc(cc1)S(=O)(=O)[N-]c2cc(nc3c2ccc4c3cccc4)C C40384461
CCSc1ccccc1[N-]S(=O)(=O)c2cccc(c2)Br C40446694
CCC[C@@](C)(C(=O)[O-])Oc1ccc2ccccc2c1Br C41959324
CCc1ccc(s1)S(=O)(=O)[N-]c2cccc(c2)Br C42350432
c1cc(c(cc1F)Cl)S(=O)(=O)[N-]c2ccc(cc2F)Cl C44253630
CCc1cc(cc(c1Br)C)c2ccc(o2)/C=C/C(=O)[O-] C45889522
c1cc(sc1S(=O)(=O)/N=C(/CCC2CCCCC2)\[O-])Cl C46928782
c1ccc(cc1)CCS(=O)(=O)[N-]c2cc(cc(c2)Cl)Cl C48652662
Cc1ccc(c(c1)Cl)[N-]S(=O)(=O)c2ccc(cc2C)Cl C48652682
Cc1ccc(c(c1)S(=O)(=O)[N-]c2cccc(c2)I)F C48653158
Cc1ccc(cc1[N-]S(=O)(=O)c2cccc(c2F)Cl)Cl C48653306
c1cc(cc(c1)Br)Cn2c(nnc2[S-])c3cccs3 C48866531
COc1ccc(cc1)[C@H]2CC(=C/C(=N\Cc3ccc(cc3)Cl)/C2)[O-] C04993382
Cc1ccc(c(c1)C)/N=C/C(=C(/c2ccco2)\[O-])/C(=O)C(F)(F)F C02712767
CCCOc1ccc(cc1)Cn2c(=O)c3ccccc3nc2[S-] C55179332
Cc1cccc(c1)[N-]C2=NC(=O)/C(=C/c3ccc(c(c3)F)F)/S2 C57438685
CCc1ccc2c(c1)N(C[C@H](O2)CC)Cc3cccc(c3)C(=O)[O-] C57766118
CCC1(CN(c2ccccc2O1)Cc3ccc(cc3)C(=O)[O-])CC C58005525
c1cc(oc1)/C(=C(\C(=O)C(F)(F)F)/C23CC4CC(C2)CC(C4)C3)/[O-] C20480341
c1cc2c(cc1[N-]S(=O)(=O)c3cc(ccc3Cl)Cl)CCC2 C06317201
c1cc(c(cc1[N-]S(=O)(=O)c2cc(ccc2Cl)Cl)Cl)C#N C05749575
c1ccc(cc1)/C=C/C=C/2\C(=O)N=C(S2)[N-]c3ccc(cc3)F C15746325
c1ccc2cc(ccc2c1)C/C(=N/S(=O)(=O)c3ccc(s3)Cl)/[O-] C46928901
Cc1cc(ccc1Br)S(=O)(=O)[N-]c2cc(c(c(c2)F)F)F C61122711
c1ccc(cc1)c2ccc(cn2)[N-]S(=O)(=O)c3ccc(s3)Cl C62545932
c1ccc(c(c1)[N-]C2=NC(=O)/C(=C/c3ccc(cc3)F)/S2)Cl C18054290
CC1(CC(=C2[C@H](C3=C(c4ccccc4C3=O)N=C2C1)c5cccc(c5)OC)[O-])C C18144857
CCSC1=C([C@@H](C2=C(CCCC2=N1)[O-])c3ccc(cc3)C)C#N C20081225
c1cc(c(cc1/C=C/C(=O)c2ccc(s2)C(=O)[O-])Br)F C07333373
c1cc(ccc1/C=C/C(=O)c2ccc(s2)Br)C(=O)[O-] C07718312
c1ccc2c(c1)ccc3c2nc(s3)C4=C(c5ccccc5C4=O)[O-] C04015210
Cc1ccc(cc1)N2[C@@H](C(=C(C2=O)[O-])C(=O)c3ccccc3)c4ccccc4F C05800763
c1ccc(c(c1)c2nnc(n2/N=C/c3ccc(cc3Cl)Cl)[S-])Cl C06192638
c1ccc(cc1)N2C(=O)/C(=C/c3ccc(cc3Cl)Cl)/N=C2[S-] C05076615
CC(C)COc1ccc(cc1)c2nnc(n2c3ccccc3)[S-] C06213946
c1ccc2c(c1)c(n(c(=S)n2)C(=O)c3ccc(cc3Cl)Cl)[O-] C08436511
c1ccc2c(c1)c(cn2Cc3ccc(s3)Br)CCC(=O)[O-] C20553329
Cc1cc(ccc1n2c(nnc2[S-])c3ccccc3)Br C20589692
c1cc(sc1)c2nnc(n2c3cc(ccc3Cl)Cl)[S-] C20591027
c1cc(c(c(c1)Cl)Cl)n2c(nnc2[S-])c3cccs3 C20591287
Cc1ccccc1[N-]C2=NS(=O)(=O)C(=C2C)c3ccc(c(c3)C)C C20900867
Cc1ccc(cc1Cl)[N-]C2=NS(=O)(=O)C(=C2C)c3ccccc3 C20901101
CCc1c(n2cc(nc2s1)CC(=O)[O-])c3ccc(cc3)C(C)C C31976509
Cc1cccc(c1)n2c(nnc2[S-])CSCc3cccc4c3cccc4 C01043356
c1cc(cc(c1)F)/C=C/2\C(=O)N=C(S2)[N-]c3ccc(cc3Cl)Cl C01850494
CCN(CC)c1ccc(c(c1)/C=N/c2nc3ccccc3s2)[O-] C01094664
Cc1c(sc(n1)Cl)S(=O)(=O)[N-]c2ccc(cc2)C(C)(C)C C35186479
Cc1cc(cc(c1)N2C(=O)/C(=C/c3ccc(cc3)OC)/N=C2[S-])C C06404261
c1cc(ccc1CCCl)S(=O)(=O)[N-]c2cc(ccc2F)Br C36900516
c1ccc(cc1)c2nnc(n2c3ccc(cc3Cl)Br)[S-] C37392492
c1cc(c(cc1Cl)Cl)/C=C/c2cc(nc(n2)[O-])C(F)(F)F C04954956
CCN(CC)c1ccc(cc1)c2nnc(n2c3ccccc3)[S-] C06472811
Cc1cccc(c1N2C(=O)/C(=C/c3ccc(cc3)C(=O)[O-])/SC2=S)C C39859154
Cc1ccc(cc1)N2C(=O)/C(=C/c3ccc(o3)c4ccccc4F)/N=C2[S-] C40147416
c1cc2c(cc1[C@H](c3ccc(cc3Cl)Cl)Br)oc(n2)[O-] C40285529
CCCc1cc(nc(n1)SCc2cc(cs2)Br)[O-] C43687751
C1CCC(CC1)N(C2CCCCC2)C(=O)CC3(CCCC3)C(=O)[O-] C45919644
c1cc(ccc1/C=C\C(=O)c2ccc(s2)Br)C(=O)[O-] C48502330
Cc1ccc(cc1F)S(=O)(=O)[N-]c2ccc(c(c2)Cl)Cl C48652378
Cc1cc(c(s1)C)S(=O)(=O)/N=C(/CSC(F)(F)F)\[O-] C49501881
Cc1cccc(c1)[C@H]2C(=O)C(=C(CC2(C)C)[O-])/C(=N/OCC=C)/C C04025262
Cc1ccc(cc1C)/N=C/C(=C(/c2ccco2)\[O-])/C(=O)C(F)(F)F C02712786
CCc1ccc2c(c1)N(C[C@@H](O2)CC)Cc3ccc(cc3)C(=O)[O-] C57766216
c1cc(sc1)C2=NC(=Nc3cc(ccc3[N-]2)Cl)c4cccs4 C21523203
Cc1ccccc1/C=C\2/C(=O)N=C(S2)/C=C(/c3ccc(cc3)Cl)\[O-] C58732657
Cc1ccc(c(c1)Br)n2c(=O)c3ccccc3nc2[S-] C07045627
c1ccc2c(c1)/C(=N\c3ccc(cc3)Cc4ccncc4)/C=C(C2=O)[O-] C17783074
CN(C)c1ccc(cc1)/C=C\2/C(=N\c3ccccc3)/N=C(S2)[O-] C45323232
Cc1ccc(cc1[N-]S(=O)(=O)c2ccc(c(c2)Cl)Cl)C(=O)C C62190942
CC(C)CCn1c(=O)ccc2c1cc(c(c2Cl)C(=O)[O-])Cl C62322152
CC(C)CCSC1=NS(=O)(=O)c2cc(ccc2[N-]1)C(C)C C62326882
CC(C)c1ccccc1n2c(=O)c3ccc(cc3nc2[S-])Cl C05863018
Cc1c(c2nc(c(c(n2n1)[O-])Cl)C)c3cccc4c3cccc4 C18155173
c1cc(cc(c1)Cl)/C=C/2\C(=O)N=C(S2)[N-]c3ccc(cc3)F C00441705
Cc1cccc2c1nc(nc2[O-])/C(=C\c3ccc(c(c3)OC)SC)/Cl C63874325
Cc1ccc(cc1)/C=C/S(=O)(=O)[N-]c2cc(ccc2Cl)OC C64374540
CC[C@H](C)c1ccc(cc1)[N-]S(=O)(=O)c2ccc(s2)Cl C06651661
Cc1ccc(c(c1)Cl)S(=O)(=O)[N-]c2ccc(cc2Cl)OC C65833506
C(C(=O)[O-])Oc1c(c(c(c(c1Cl)Cl)Cl)Cl)Cl C01719215
c1ccc2cc(ccc2c1)SCC(=O)N3CCc4c3ccc(c4)C(=O)[O-] C13449513
CC1(CC(=C(C(=O)C1)C2=NC3(CCCC3)Cc4c2cccc4)[O-])C C04677507
c1cc(c(c(c1)Cl)Cl)/C=N/n2c(nnc2[S-])c3ccc(cc3)F C06083910
c1ccc(cc1)n2c(nnc2[S-])COc3cccc4c3cccc4 C05687918
C[C@H](Cn1c(c2c(c3ccccc3o2)nc1=S)[O-])c4ccccc4 C20132514
Cc1ccc(cc1)C2=C(C(=NS2(=O)=O)[N-]c3ccc(cc3)C)C C20465529
Cc1ccc(cc1C)C2=C(C(=NS2(=O)=O)[N-]c3ccc(c(c3)C)C)C C20465670
c1cc(sc1)c2nnc(n2c3ccc(cc3)C(F)(F)F)[S-] C20591076
Cc1cc(ccc1[N-]S(=O)(=O)c2cc(sc2Cl)Cl)F C20628329
Cc1ccc(cc1C)C2=C(C(=NS2(=O)=O)[N-]c3cc(cc(c3)C)C)C C20900883
CC1([C@@H]2CC=C([C@H]1C2)/C=N/n3c(nnc3[S-])c4ccccc4)C C20932542
c1ccc2c(c1)C(=O)C(=C(C2=O)[O-])/C=C/C(C(F)(F)F)C(F)(F)F C16925344
c1cc(sc1)c2nnc(n2c3ccc(cc3Cl)Cl)[S-] C04707869
Cc1ccc(c(c1)n2c(nnc2[S-])CSCc3ccccc3)C C17071475
c1ccc(cc1)Cn2c(nnc2[S-])c3csc4c3CCCC4 C06557647
c1cc(ccc1CCCl)S(=O)(=O)[N-]c2ccc(cc2F)Br C36900463
c1cc(cnc1)c2nnc(n2c3cc(c(cc3Cl)Cl)Cl)[S-] C36928020
c1cc(c(cc1Cl)Cl)CSc2[n-]nc(n2)C(F)(F)F C15924170
c1ccnc(c1)c2nc(cc(n2)[O-])CSc3ccc(cc3)Cl C18212832
Cc1ccc(cc1)[C@@H]2C[C@H]2c3nnc(n3c4cccc(c4)Cl)[S-] C06533836
CC(C)(C)c1ccc(cc1)c2nnc(n2Cc3ccccc3)[S-] C13115439
c1ccc(cc1)[C@@H]2C[C@H]2c3nnc(n3c4ccccc4Cl)[S-] C13118936
CC(C)(C)c1ccccc1[N-]S(=O)(=O)c2ccnc(c2)Cl C38107089
CCc1c(nc(nc1[O-])SCN2CCCc3c2ccc(c3)C)C C39742370
CC1=C([C@H](N=N1)/N=C/2\CC(CC(=C2)[O-])(C)C)c3ccc(cc3)Cl C39916400
Cc1ccccc1COc2ccccc2/C=C/3\C(=NC(=S)S3)[O-] C40942146
CC(C)(C)c1ccc(c(c1)S(=O)(=O)[N-]c2cccnc2)Br C41105656
CC(C)C[C@](C)(C(=O)[O-])n1ccc2c1ccc(c2)Br C41910761
CC[C@H](c1nc(c2c(csc2n1)c3ccccc3Cl)[O-])Cl C43554251
c1ccc(c(c1)C(=O)C[C@H]2CCCC[C@H]2C(=O)[O-])I C43879336
c1cc(c(cc1F)Cl)[N-]S(=O)(=O)c2ccc(cc2Cl)F C44253557
CCn1c2ccc(cc2nc1c3ccc(cc3[O-])Br)C C44491342
CC[C@@H](C)c1ccc(cc1)[N-]S(=O)(=O)c2c(ccs2)Br C48440770
c1cc(c(nc1)Cl)c2nc3c(cc(cc3Cl)Cl)c(n2)[O-] C48606529
Cc1ccc(cc1Cl)S(=O)(=O)[N-]c2cccc(c2F)Cl C48653628
COc1ccc(c(c1)[N-]S(=O)(=O)c2ccc(cc2)Cl)Cl C49124507
CCCc1nnc(n1[C@H](C)c2ccc(cc2)Br)[S-] C49526393
CCCc1nnc(n1[C@@H](C)c2cccc(c2)Br)[S-] C49569214
CC1(CC(=C2[C@@H]([C@](C(=S)N=C2C1)(CC=C)C#N)c3ccccc3)[O-])C C00783184
Cn1cc(c2c1cccc2)/C=C\3/C(=O)N=C(S3)[N-]c4ccc(cc4)F C13787529
c1cc(oc1)C(=O)/C(=C(\C(F)(F)F)/[O-])/C23CC4CC(C2)CC(C4)C3 C04576428
Cc1ccc2c(c1)O[C@@H](CN2Cc3ccc(cc3)C(=O)[O-])C(C)C C57766264
CN(C)c1ccc(cc1)/C=C\2/C(=O)N=C(S2)[N-]c3ccccc3 C20215631
Cc1ccc(n1c2ccc(cc2)S(=O)(=O)[N-]c3ccc(cc3)Cl)C C58850431
CCn1c2ccccc2c3c1ccc(c3)/C=N/c4cc(ccc4[O-])C C59518620
CC(=C)CSC1=NS(=O)(=O)c2cc(ccc2[N-]1)C(C)(C)C C62338861
CC(C)c1ccc(cc1)[C@H]2C(=C(N=C3C2=C(CCC3)[O-])SC)C#N C20064752
CN(C)c1ccc(cc1)/C=C\2/C(=NC(=O)S2)[N-]c3ccccc3 C45323232
Cc1ccc(c(c1)Cl)S(=O)(=O)[N-]c2cc(ccc2Cl)OC C64374591
CCc1ccc(cc1)n2c3c(c(n2)C(=O)[O-])C[C@@H](CC3)C(C)(C)C C11802299
c1ccc2cc(ccc2c1)N3C(=O)/C(=C\c4ccc(cc4)C(=O)[O-])/SC3=S C16906004
Cc1ccccc1CSCc2nnc(n2c3ccccc3)[S-] C06401719
Cc1ccccc1n2c(nnc2[S-])c3csc4c3CCCC4 C06533992
c1cc(ccc1[C@H]2C[C@H]2c3nnc(n3c4ccc(cc4)F)[S-])Cl C06534073
c1cc(ccc1[C@@H]2C[C@H]2c3nnc(n3c4ccc(cc4)F)[S-])Cl C06534071
C[C@@H](Cn1c(c2c(c3ccccc3o2)nc1=S)[O-])c4ccccc4 C20132510
CCCCCC(=O)n1c(c2cc(cc(c2nc1=S)Cl)Cl)[O-] C06856479
c1cc(sc1)c2nnc(n2c3ccc(cc3)Br)[S-] C20591280
c1ccc(c(c1)n2c(nnc2[S-])c3cccs3)Br C20591285
CC1([C@H]2CC=C([C@@H]1C2)/C=N/n3c(nnc3[S-])c4ccccc4)C C20932536
c1ccc(cc1)[C@H]2C[C@@H]2c3nnc(n3c4ccccc4Cl)[S-] C05927505
c1ccc(cc1)Cc2nc(n(n2)c3ccccc3)c4ccccc4[O-] C05060724
Cc1ccc(cc1)C[C@H](C#N)Sc2nc3ccccc3c(n2)[S-] C06880055
Cc1cccc(c1)n2c(nnc2[S-])c3csc4c3CCCC4 C17067133
c1cc(ccc1[N-]S(=O)(=O)c2cc(c(nc2)Cl)Br)Cl C35551163
Cc1ccc(cc1)S(=O)(=O)[N-]c2cc3ccccc3cc2C(=O)Cl C37629861
CSc1c(c(c(s1)c2ccnc(n2)[S-])c3ccccc3)C#N C15919737
c1cc(ccc1Cc2c(ccn(c2=O)Cc3ccc(cc3)F)[O-])F C05763475
Cc1cc(cn2c1nc(c2CC(=O)[O-])C(C)(C)C)Br C36317400
Cc1ccc(cc1)[C@H]2C[C@@H]2c3nnc(n3c4cccc(c4)Cl)[S-] C06533843
CC(C)(C)c1ccccc1[N-]S(=O)(=O)c2cccnc2Cl C37981184
c1cc(c(c(c1)Cl)Cl)[C@H](c2ccc3c(c2)oc(n3)[O-])Cl C40273519
c1ccc(c(c1)[C@H](c2ccc3c(c2)oc(n3)[O-])Cl)Br C40273582
Cc1ccc(cc1C)S(=O)(=O)[N-]c2cc(nc3c2ccc4c3cccc4)C C40384391
c1cc(cc(c1)Cl)[N-]S(=O)(=O)c2cc(cnc2Cl)Br C41065691
Cc1cccc(c1[N-]S(=O)(=O)c2cc(cnc2Cl)Br)C C41065729
c1ccc2c(c1)[C@@](CCS2)(C(=O)[O-])Oc3ccccc3Br C41951438
CCCc1cc(nc(n1)SCc2cccc(c2)Br)[O-] C42250723
Cc1cccc(c1[N-]S(=O)(=O)c2c(ccs2)Br)C C42350506
c1ccc(c(c1)C(=O)C[C@@H]2CCCC[C@H]2C(=O)[O-])I C43879405
c1cc(c(c(c1)Cl)Cl)S(=O)(=O)[N-]c2ccc(c(c2)F)Cl C48655438
CCSc1ccccc1[N-]S(=O)(=O)c2ccccc2Cl C48655655
c1cc(c(c(c1)F)F)[N-]S(=O)(=O)c2cc(ccc2Cl)Cl C49375352
CCN1c2ccccc2S/C(=C/c3ccc(cc3)C(=O)[O-])/C1=O C49453047
CCCc1nnc(n1[C@@H](C)c2ccc(cc2)Br)[S-] C49526392
CC(C)C1=CC2=CC[C@H]3[C@@]([C@H]2C[C@@H]1OC)(CCC[C@@]3(C)C(=O)[O-])C C49601343
c1ccc2c(c1)c(n(c(=S)n2)Cc3ccc(c(c3)Cl)Cl)[O-] C17070829
Cc1c(sc(n1)[S-])CC(=O)N2CCC[C@@H]2CCc3ccccc3 C57307225
CCc1ccc2c(c1)N(CC(O2)(C)C)Cc3ccc(cc3)C(=O)[O-] C57766214
c1cc(c(cc1F)Cl)[N-]S(=O)(=O)c2ccc(s2)Cl C16129568
Cc1ccc(n1c2ccc(cc2)S(=O)(=O)[N-]c3cccc(c3)Cl)C C58850428
c1ccc(cc1)C(=O)n2c(c3cc(cc(c3nc2=S)Cl)Cl)[O-] C20509251
Cc1ccc(cc1)/N=C\2/C(=C/c3ccc(cc3)OC)/SC(=N2)[O-] C18213060
c1ccc2c(c1)C(=O)C(=C(C2=O)[O-])C3CCC(CC3)c4ccc(cc4)Cl C12504271
c1cc(ccc1/C=C\2/C(=O)N=C(S2)[N-]c3ccc(cc3)Br)F C13750617
CN(C)c1ccc(cc1)/C=C/2\C(=O)N=C(S2)[N-]c3ccccc3 C13475944
Cc1ccc(cc1)[N-]C2=NC(=O)/C(=C\c3ccccc3OC)/S2 C16661843
Cc1ccc(c(c1)[N-]C2=NC(=O)/C(=C/c3ccccc3Cl)/S2)C C08410967
Cc1ccc(cc1C)c2csc3c2c(nc(n3)C(F)(F)F)[O-] C66606524
C[C@@H](CCC(=O)[O-])[C@@H]1CC[C@@H]2[C@@]1(CC[C@@H]3[C@@H]2C=CC4=CC(=O)CC[C@@]34C)C C05275188
C[C@H](CCC(=O)[O-])[C@H]1CC[C@@H]2[C@@]1(CC[C@@H]3[C@@H]2C=CC4=CC(=O)CC[C@@]34C)C C05276021
Cc1cc(c(c(c1)C)/C=C\2/C(=O)N(C(=S)S2)c3ccc(cc3)C(=O)[O-])C C13344075
CC(=O)O[C@H]1CC[C@@]2([C@@H]3CC[C@@]4([C@@H]([C@H]3CC=C2C1)CC[C@H]4C(=O)[O-])C)C C17003420
c1ccc2c(c1)C(=C(C2=O)C(=O)/C=C/c3ccc(cc3)I)[O-] C13304703
c1ccc(cc1)CCn2c(nnc2[S-])c3ccc(cc3)Br C06451277
Cc1ccccc1c2nnc(n2/N=C/c3ccc(s3)Br)[S-] C06056303
c1ccc(c(c1)c2nnc(n2/N=C/c3ccc(s3)Br)[S-])Cl C06059927
CC(C)c1ccc(cc1)/C=N/n2c(nnc2[S-])c3ccccc3Cl C05822282
Cc1cc(c(c(=O)o1)C2=NCCS[C@@H](C2)c3ccc(cc3)C(C)C)[O-] C05441477
c1ccc2c(c1)c(n(c(=S)n2)c3c(cc(cc3Cl)Cl)Cl)[O-] C20588144
Cc1ccc(s1)S(=O)(=O)[N-]c2nc3c4ccccc4ccc3s2 C24070489
Cc1ccc(c(c1)Br)[N-]S(=O)(=O)c2cccc3c2ncc(c3)C C24248610
CC1(CC2=C([C@H](C3=C(CC(CC3=N2)(C)C)[O-])c4ccc(cc4)N(C)C)C(=O)C1)C C00868870
CCc1nc2c(cc(nc2n1Cc3cc(c(c(c3)Cl)[O-])Cl)C)C C26184068
c1ccc2c(c1)C(=O)C(=C(C2=O)[O-])CCC[C@H]3CC[C@@H]4CCCC[C@@H]4C3 C04353330
CSc1ccc(cc1)/C=N/n2c(nnc2[S-])c3ccc(cc3)Cl C02352579
c1ccc(c(c1)/C=N\n2c(nnc2[S-])c3ccc(cc3)Cl)Cl C02308126
c1ccc2c(c1)cccc2/C=N\n3c(nnc3[S-])c4ccc(cc4)Cl C02234950
Cc1ccc(cc1)/C=N\n2c(nnc2[S-])c3ccc(cc3Cl)Cl C02326757
c1cc(cc(c1)Cl)n2c(nnc2SCc3ccc(cc3Cl)Cl)[O-] C01047263
Cc1cccc2c1nc(s2)[N-]S(=O)(=O)c3ccc4c(c3)CCCC4 C28577706
c1ccc(c(c1)n2c(nnc2[S-])c3cc(cnc3)Br)Cl C12324839
c1ccnc(c1)c2nnc(n2c3cc(c(cc3Cl)Cl)Cl)[S-] C37335865
Cc1ccc(c(c1)[N-]S(=O)(=O)c2c(cc(cc2Cl)Br)Cl)C C37384306
CCCc1nnc(n1c2ccc(cc2C(F)(F)F)Br)[S-] C37518999
c1cc(ccc1n2c(nnc2[S-])COc3ccc(cc3)Cl)Cl C05927172
CC(C)(C)c1ccc(cc1)[C@H]2c3c(nc(s3)[S-])SC[C@@H]2C=O C40475951
C[C@H](c1ccccc1Cl)[N-]S(=O)(=O)c2cc(cnc2Cl)Br C41066482
CCc1ccc(cc1)[N-]S(=O)(=O)c2cc(cnc2Cl)Br C41069623
c1cc(c(cc1Br)[N-]S(=O)(=O)c2c(ccs2)Br)F C42524701
C[C@@H](CCC(=O)[O-])[C@@H]1CC[C@@H]2[C@]1(CC[C@@H]3[C@@H]2C=C[C@@H]4[C@]3(CCCC4)C)C C43726845
C[C@]12CCC[C@@]([C@@H]1CC[C@@]34[C@@H]2CC[C@@H](C3)[C@@H](C4)C(=O)[O-])(C)C(=O)OC C44681150
c1c(csc1Br)/C=C\2/C(=O)N(C(=N2)[S-])C3CCCCC3 C45111498
c1cc(c(cc1Cl)Cl)c2nnc(n2/N=C/C3CCCCC3)[S-] C08042806
c1cc(c(cc1Br)F)[N-]S(=O)(=O)c2c(ccs2)Br C48440732
c1cc2c(ccc(c2nc1)[N-]S(=O)(=O)c3c(ccs3)Br)Cl C48440936
Cc1cccc(c1)S(=O)(=O)[N-]c2ccc(cc2Cl)Br C49524963
Cc1cc\2c(c(n1)[S-])C(=O)O/C2=C\c3cc4ccc(cc4s3)OC C40846664
Cc1ccccc1c2nnc(n2/N=C/C(=C/c3ccccc3)/Br)[S-] C21188548
c1ccc(cc1)/C=C/C=C(/C#N)\c2nc(c3c4c(sc3n2)CCCC4)[O-] C57547251
C/C(=N\n1c(nnc1[S-])Cc2ccccc2)/c3ccc4c(c3)CCCC4 C59168885
c1ccc2cc(ccc2c1)S(=O)(=O)[N-]c3ccc(cc3Cl)Br C06238211
c1ccc2c(c1)c(cn2Cc3ccc(cc3Cl)F)/C=C\4/C(=NC(=S)S4)[O-] C59201143
c1ccc(c(c1)/N=C/c2cc(c(o2)N3CCCC3)Br)[S-] C59250203
c1cc(c(cc1Br)[N-]S(=O)(=O)c2ccc(s2)Cl)Cl C61693082
c1ccc2c(c1)Cc3c(nc(nc3O2)c4ccc(cc4)Br)[O-] C06748403
c1cc(c(cc1n2c(c3ccc(cc3nc2=S)Cl)[O-])Cl)Cl C01041804
CCOC(=O)C1=C(N=C2CC(CC(=C2[C@H]1c3ccc(cc3)Br)[O-])(C)C)C C19314718
Cc1ccccc1[N-]S(=O)(=O)/C=C/c2cccc(c2)Br C66574928
Cc1ccc(cc1N2C(=O)/C(=C/c3ccc(cc3)C(C)C)/SC2=S)C(=O)[O-] C05371676
CC(C)c1ccc(cc1)/C=C\2/C(=O)N(C(=S)S2)c3cccc(c3)C(=O)[O-] C12032592
C[C@@H]1CCc2c(sc3c2c(nc(n3)C45CC6CC(C4)CC(C6)C5)SCC(=O)[O-])C1 C12636447
c1cc(ccc1C(=O)[O-])N2C(=O)/C(=C\c3ccc(c(c3)Cl)Cl)/SC2=S C13058284
C/C(=C\c1ccccc1)/C=C/2\C(=O)N(C(=S)S2)c3ccc(cc3)C(=O)[O-] C16890247
COc1ccc(cc1)[C@@H]2CC(=C/C(=N\Cc3ccc(c(c3)Cl)Cl)/C2)[O-] C04807112
c1cc(c(cc1/C=C/C(=O)c2cc(ccc(=O)c2[O-])Br)Cl)Cl C19909831
CCCCn1c(nnc1[S-])c2cc(c(s2)Br)Br C07262098
Cc1ccc(cc1Br)[N-]S(=O)(=O)c2ccccc2Br C23077690
c1cc2c(ccc3c2c(c1)C(=O)S3)S(=O)(=O)[N-]c4cc(ccc4Cl)Cl C28464081
Cc1c2cc(c(c(c2oc(=O)c1Br)Br)[O-])Br C28632224
Cc1ccc(s1)/C=N\n2c(nnc2[S-])c3ccc(cc3Cl)Cl C01473645
c1cc(ccc1CSc2nc(cc(=O)n2c3ccc(c(c3)Cl)Cl)[O-])Cl C13128944
c1c(cc(c(c1Cl)[N-]S(=O)(=O)c2cnc(s2)Cl)Cl)Cl C35356668
c1ccc(cc1)n2cc(c(n2)C34CC5CC(C3)CC(C5)C4)/C=C\6/C(=NC(=S)S6)[O-] C35446874
Cc1cc(c(c(c1)Br)n2c(nnc2[S-])c3ccccn3)Br C37335938
Cc1ccc(cc1[N-]S(=O)(=O)c2cc(sc2Cl)Cl)Br C37369331
Cc1cc(cc(c1)[N-]S(=O)(=O)c2c(cc(cc2Cl)Br)Cl)C C37385912
CCc1cccc(c1)[N-]S(=O)(=O)c2c(cc(cc2Cl)Br)Cl C37385941
Cc1ccc(c(c1)F)[N-]S(=O)(=O)c2ccc(cc2Br)Br C37575925
c1cc(ccc1Cn2ccc(c(c2=O)Cc3ccc(cc3Cl)Cl)[O-])Cl C05763504
CC1([C@H]2CC[C@@]1(C(=O)C2)CS(=O)(=O)[N-]c3cc(c(cc3Cl)Cl)Cl)C C33813799
Cc1ccc(cc1I)[N-]S(=O)(=O)c2c(nc(s2)Cl)C C38107641
c1cc(sc1/C=N/n2c(nnc2[S-])C3CCCCC3)Br C06227654
c1ccc(c(c1)c2[n-]c3cc(cnc3n2)Br)I C15042018
c1ccc(c(c1)[C@H](c2ccc3c(c2)oc(n3)[O-])Br)I C40285669
COc1ccc(cc1Br)[C@@H](c2ccc3c(c2)oc(n3)[O-])Br C40285898
c1cc2c(ccs2)cc1[N-]S(=O)(=O)c3ccc(cc3Br)F C40446577
Cc1cc(ccc1[N-]S(=O)(=O)c2c(ccs2)Br)Cl C42350458
COc1ccc(c(c1)[N-]S(=O)(=O)c2ccc(cc2Cl)Br)Cl C43319111
c1c(cc(cc1F)Br)c2[n-]c3cc(cnc3n2)Br C43461105
C[C@@H](CCC(=O)[O-])[C@@H]1CC[C@H]2[C@]1(CC[C@H]3[C@@H]2CC[C@@H]4[C@]3(CCC(=O)C4)C)C C43726358
C[C@@H](CCC(=O)[O-])[C@@H]1CC[C@@H]2[C@]1(CC[C@H]3[C@@H]2C(=O)C[C@@H]4[C@]3(CCCC4)C)C C43726868
C[C@@H](CCC(=O)[O-])[C@@H]1CC[C@H]2[C@]1(C(=O)C[C@H]3[C@@H]2C(=O)C[C@@H]4[C@]3(CCCC4)C)C C43726881
c1cc2c(c(c1)[N-]S(=O)(=O)c3c(ccs3)Br)CCCC2 C48440750
c1cc(c(cc1F)Br)[N-]S(=O)(=O)c2ccc(cc2Cl)F C48655262
Cc1ccc(cc1I)[N-]S(=O)(=O)c2ccc(cc2F)F C07051264
Cc1ccc(cc1C)[N-]C2=NC(=O)[C@@H](S2)Cc3cccc(c3Cl)Cl C05812900
Cc1ccc(c(c1)Br)[N-]S(=O)(=O)c2c(ccs2)Br C42350500
Cc1cc(c(c(c1)C)S(=O)(=O)[N-]c2c(cc(cc2Cl)Cl)Cl)C C58902763
CC(C)c1ccc(cc1)/C=C/2\C(=NC(=S)N(C2=O)c3ccc(cc3)Br)[O-] C59198518
c1ccc2c(c1)c(n(c(=S)n2)C(=O)c3cccc4c3cccc4Br)[O-] C20533764
CC(C)(C)[C@@H]1CCc2c(sc(c2C#N)[N-]S(=O)(=O)c3ccccc3)C1 C59413252
C[C@@]1(CC[C@H]2[C@@H]([C@H]1CC3=Nc4ccccc4C3=O)CC[C@@H]5[C@@]2(CC=CC5)C)C(=O)[O-] C13464836
Cc1cc(ccc1F)[N-]S(=O)(=O)c2ccc(cc2Br)Br C61122727
c1ccc2c(c1)c(c(s2)/C=C\3/C(=O)N=C(S3)/C=C(/c4ccco4)\[O-])Cl C61175367
c1cc(cc(c1)F)/C=C\2/C(=O)N=C(S2)[N-]c3cccc(c3)Br C13750132
Cn1cc(c2c1cccc2)/C=C\3/C(=O)N=C(S3)[N-]c4cccc(c4)Cl C13769333
c1ccc(c(c1)Cn2c(c3c(c4cc(ccc4o3)Cl)nc2=S)[O-])Cl C04793251
Cc1ccc(cc1)N2C(=O)[C@H]3[C@@H](c4c(nc(s4)[S-])S[C@@H]3C2=O)c5ccccc5 C40475333
C[C@@H](CCC(=O)[O-])[C@H]1CC[C@@H]2[C@@]1(CC[C@H]3[C@@H]2CC[C@H]4[C@@]3(CCC(=O)C4)C)C C03847907
CC(C)C1=C[C@@]23CC[C@@H]4[C@@]([C@@H]2C[C@@H]1[C@@H]5[C@H]3C(=O)CCC5=O)(CCC[C@@]4(C)C(=O)[O-])C C04029042
CC(C)C1=C[C@@]23CC[C@@H]4[C@@]([C@H]2C[C@@H]1[C@@H]5[C@H]3C(=O)CCC5=O)(CCC[C@@]4(C)C(=O)[O-])C C04029043
c1ccc(cc1)c2cc(c(c(=O)n2c3ccccc3)I)[O-] C05450654
c1cc(sc1/C=N\n2c(nnc2[S-])C3CCCCC3)Br C15979232
Cc1ccc(c(c1)Br)n2c(nnc2[S-])c3ccc(cc3)OC C04575464
c1ccc(c(c1)[N-]S(=O)(=O)c2cc(sc2Cl)Cl)Br C20626881
Cn1cc(c2c1cccc2)/C=C\3/C(=O)N=C(S3)[N-]c4ccc5ccccc5c4 C27230686
Cc1ccc(c(c1)Br)S(=O)(=O)[N-]c2ccc(c(c2)Cl)F C28196656
c1cc2cccc(c2c(c1)C#N)S(=O)(=O)[N-]c3ccc(cc3)I C32109937
c1cc(c(cc1Cl)Cl)[N-]S(=O)(=O)c2cc(sc2Cl)Cl C32717110
Cc1cc(ccc1F)[N-]S(=O)(=O)c2cc(cs2)c3nc(c(s3)C)C C33297673
c1cc(cc(c1)Br)/C=N/n2c(nnc2[S-])c3ccc(cc3Cl)Cl C02327041
c1cc(c(nc1)Cl)S(=O)(=O)[N-]c2c(cc(cc2Cl)Br)Cl C35186260
c1c(cc(cc1Cl)Cl)[N-]S(=O)(=O)c2cc(c(nc2)Cl)Br C35551073
c1cc(c(c(c1)Cl)[N-]S(=O)(=O)c2cc(c(nc2)Cl)Cl)Cl C35552424
c1cnccc1c2nnc(n2c3c(cc(cc3Cl)Br)Cl)[S-] C37335911
Cc1cc(ccc1[N-]S(=O)(=O)c2c(cc(cc2Cl)Br)Cl)Cl C37385830
Cc1ccc(c(c1Cl)[N-]S(=O)(=O)c2ccc(cc2Cl)Br)Cl C37385935
Cc1ccc(cc1S(=O)(=O)[N-]c2cccc(c2)Br)Br C37388540
Cc1ccc(c(c1)Br)S(=O)(=O)[N-]c2c(ccc(c2Cl)C)Cl C37574595
c1cc(c(cc1F)Br)[N-]S(=O)(=O)c2ccc(cc2Br)F C37575995
c1cc(c(c(c1)F)[N-]S(=O)(=O)c2ccc(cc2Br)Br)F C37576031
Cc1ccc(c(c1)[N-]S(=O)(=O)c2ccc(cc2Br)Br)F C37576035
Cn1c(nnc1[S-])c2c(ccs2)OCc3ccc(cc3Cl)Cl C05753509
C[C@@H]([C@@H]1CC[C@H]2[C@]1(CC[C@@H]3[C@@H]2CC=C4[C@@]3(CC[C@@H](C4)OC(=O)C)C)C)C(=O)[O-] C03954108
C[C@@]1(CC(N2c3c1cccc3/C(=C\4/C(=NC(=S)S4)[O-])/C2=O)(C)C)c5ccccc5 C12402153
c1cc(ccc1CSc2[n-]c3cc(cnc3n2)Br)Br C05454630
Cc1cccc(c1)N2C(=O)/C(=C\c3cn(c4c3cccc4)Cc5ccccc5)/N=C2[S-] C39556927
c1ccc(cc1)N2C(=O)/C(=C\c3cn(c4c3cccc4)Cc5ccccc5F)/N=C2[S-] C39556954
CCN1C(=O)/C(=C/c2cn(c3c2cccc3)Cc4c(cccc4Cl)Cl)/N=C1[S-] C39556962
c1ccc(cc1)C[C@H]2C(=O)N3C=C([N-]/C(=C\c4ccccc4)/C3=N2)c5ccccc5 C39934087
c1cc(c(nc1)Cl)[N-]S(=O)(=O)c2cc(c(cc2Cl)Cl)Cl C39968003
COc1ccc(cc1Br)[C@@H](c2ccc3c(c2)oc(n3)[O-])Cl C40273715
c1cc(c(cc1Cl)[N-]S(=O)(=O)c2c(ccs2)Br)Cl C42350443
CC(=O)O[C@H]1CC[C@@H]2[C@]1(CC[C@@H]3[C@@H]2CC[C@H]4[C@]3(CC[C@@H](C4)CC(=O)[O-])C)C C43726481
c1cc(ccc1S(=O)(=O)[N-]c2ccc(c(c2)Cl)F)I C48430115
CC(C)c1nnc(n1c2ccc(cc2Br)Br)[S-] C49184504
C/C(=C/c1ccccc1)/C=C(/C#N)\c2nc(c3c4c(sc3n2)CCCC4)[O-] C57547253
Cc1ccc(cc1[N-]S(=O)(=O)c2c(ccs2)Br)Br C42350557
c1ccc2c(c1)c(cn2Cc3cccc(c3)Cl)/C=C/4\C(=NC(=S)S4)[O-] C07098777
c1cc(c(cc1[N-]S(=O)(=O)c2ccc(s2)Br)Cl)Br C14413634
c1cc(c(cc1C(=O)n2c(c3cc(ccc3nc2=S)Br)[O-])Cl)Cl C20435700
c1cc(c(cc1[N-]S(=O)(=O)c2cc(cc(c2)Cl)Cl)F)N3CCCC3 C59362126
CCc1ccc(cc1)[C@@H](c2ccccc2)C3=C(C(=O)c4ccccc4C3=O)[O-] C59370369
c1cc(cc(c1)Cl)[N-]C2=NC(=O)[C@@H](S2)Cc3cccc(c3Cl)Cl C08686958
Cn1cc(c2c1cccc2)/C=C\3/C(=O)N=C(S3)[N-]c4ccc(cc4)Br C13786961
c1ccc2c(c1)C3=C(C2=O)[C@@H](C4=C(C[C@H](CC4=N3)c5ccco5)[O-])c6ccc(cc6)Cl C18059796
CC1=C([C@H](C2=C(C[C@H](CC2=N1)c3ccc(cc3)Cl)[O-])c4cccnc4)C#N C19762620
COc1ccc(c(c1)Cl)[N-]S(=O)(=O)c2cc(sc2Cl)Cl C65833569
CCc1cccc(c1N2C(=O)/C(=C/c3ccc(cc3)C(=O)[O-])/SC2=S)C C02835078
C[C@H](CCC(=O)[O-])[C@H]1CC[C@@H]2[C@@]1(C(=O)C[C@@H]3[C@@H]2CC[C@@H]4[C@@]3(CCCC4)C)C C05339075
c1ccc(c(c1)c2nnc(n2c3ccc(c(c3)Cl)Cl)[S-])Br C06508288
Cc1cc(cc(c1)C(=O)n2c(c3cc(ccc3nc2=S)Br)[O-])C C07278071
CSc1cccc(c1)n2ccc(c(c2=O)Cc3ccc(cc3Cl)Cl)[O-] C08238511
Cc1ccc(s1)S(=O)(=O)[N-]c2ccc(c(c2)C(F)(F)F)Br C24070605
Cn1cc(c2c1cccc2)/C=C\3/C(=O)N=C(S3)[N-]c4cc(ccc4Cl)Cl C27230603
c1c(cc(c2c1c(nc(n2)CSC3CCCC3)[O-])Br)Br C29867977
c1cc(cc(c1)Cl)S(=O)(=O)[N-]c2ccc(cc2Cl)I C32631621
c1ccc(cc1)/C=C/S(=O)(=O)[N-]c2ccc(cc2Cl)I C32631624
Cc1ccc(cc1Br)[N-]S(=O)(=O)c2ccc(s2)Br C32754973
Cc1ccsc1/C=N/n2c(nnc2[S-])c3ccc(cc3Cl)Cl C04680334
c1ccc(cc1)/C=C/C=N\n2c(nnc2[S-])c3ccc(cc3Cl)Cl C12466183
c1cc(c(c(c1)Cl)/C=N\n2c(nnc2[S-])c3ccc(cc3Cl)Cl)F C12467756
CC1=CC(=O)[C@H]2[C@H]1C[C@@]3(CC[C@@H]([C@@H]3CC=C2C(=O)[O-])[C@@H](C)/C=C/C=C(C)C)C C35271046
c1c(c(cc(c1Cl)Cl)Cl)[N-]S(=O)(=O)c2cnc(s2)Cl C35356533
c1cc(c(cc1Cl)Cl)c2nnc(n2/N=C/c3cc(cs3)Br)[S-] C36289734
Cc1cc(nc2c1c3c(s2)c(nc(n3)c4cc(cs4)Br)[O-])C(F)F C36611357
c1cc(cc(c1)Br)S(=O)(=O)[N-]c2c(cc(cc2Br)F)F C37384276
c1cc(c(c(c1)Cl)F)[N-]S(=O)(=O)c2c(cc(cc2Cl)Br)Cl C37385707
Cc1ccc(c(c1)C)[N-]S(=O)(=O)c2ccc(cc2Br)Br C37574408
Cc1ccc(c(c1)[N-]S(=O)(=O)c2ccc(cc2Br)Br)OC C37574685
c1cc(c(cc1[N-]S(=O)(=O)c2ccc(cc2Br)F)Cl)F C37576004
c1cc(c(cc1Cl)S(=O)(=O)[N-]c2nc(cs2)c3c(ccs3)Cl)Cl C01403087
Cc1ccc(cc1)OCc2nnc(n2c3ccc(cc3)Br)[S-] C05448270
CSc1nc2ccc(cc2s1)[N-]S(=O)(=O)c3ccc(s3)Cl C02635978
Cc1c(cc2c(n1)nc([n-]2)SCc3cccc(c3)Br)Br C09308450
c1ccc(cc1)Cn2c(nnc2[S-])CN3c4ccccc4Sc5c3cccc5 C08382920
c1ccc2c(c1)/C(=N\c3ccc(cc3)I)/C=C(C2=O)[O-] C16524196
CCN1C(=O)/C(=C\c2cn(c3c2cccc3)Cc4c(cccc4Cl)F)/N=C1[S-] C39557099
c1c(cc(nc1Cl)Cl)[N-]S(=O)(=O)c2cc(cc(c2)Cl)Cl C40411067
Cc1ccc(cc1C(F)(F)F)[N-]S(=O)(=O)c2c(ccs2)Br C42266232
C[C@@H](CCC(=O)[O-])[C@@H]1CC[C@@H]2[C@]1(CC[C@H]3[C@@H]2CC[C@@H]4[C@]3(CCC(=O)C4)C)C C43726357
c1c(cc(c(c1Cl)[N-]S(=O)(=O)c2cc(cnc2)Br)Cl)Cl C44243990
c1ccc2c(c1)cccc2[N-]S(=O)(=O)c3c(ccs3)Br C48440679
c1c(cc(c2c1c(cc(n2)C(F)(F)F)[O-])Br)Br C49185909
CC1(CC(=C2[C@H]([C@](C(=S)N=C2C1)(CC=C)C#N)c3ccc(cc3)Br)[O-])C C01227879
Cc1ccc(cc1C)[N-]C2=NC(=O)[C@H](S2)Cc3cc(ccc3Cl)Cl C05812901
Cc1ccc(n1c2ccc(cc2)S(=O)(=O)[N-]c3ccc(cc3C)Cl)C C58850459
c1cc(c(cc1Cl)S(=O)(=O)[N-]c2c(cc(cc2Cl)Cl)Cl)Cl C58902764
Cc1ccc(cc1)COc2ccc(cc2/C=C/3\C(=NC(=S)S3)[O-])Br C15856177
c1ccc(cc1)/C=C/C(=O)n2c(c3cc(ccc3nc2=S)I)[O-] C20508609
COc1ccc(cc1/C=N/c2ccc3c(c2)sc(n3)[S-])Br C59383730
c1ccc(cc1)/C=C/C=C/2\C(=NC(=S)N(C2=O)c3cccc(c3Cl)Cl)[O-] C06258975
Cc1cc(ccc1[N-]S(=O)(=O)c2cc(sc2Cl)Cl)N3CCSCC3 C60266491
Cc1ccc(cc1)CSC2=C([C@H](C3=C(CC(CC3=N2)(C)C)[O-])c4cccs4)C#N C05103523
Cc1ccc(cc1)N2C(=N/C(=N\c3ccccc3C)/[C@@]24CCOC(C4)(C)C)[S-] C13477762
c1ccc(cc1)CSC2=C([C@H](C3=C(CCCC3=N2)[O-])c4ccc(cc4)Cl)C#N C08462331
CC1=C([C@@H](C2=C(C[C@@H](CC2=N1)c3ccc(cc3)Cl)[O-])c4cccnc4)C#N C19762617
Cc1ccc(c(c1)Br)S(=O)(=O)[N-]c2ccc(cc2Cl)OC C65833526
C[C@@H](CCC(=O)[O-])[C@H]1CC[C@H]2[C@@]1(C(=O)C[C@H]3[C@@H]2C(=O)C[C@H]4[C@@]3(CCCC4)C)C C03850274
CC(C)C1=C[C@@]23CC[C@H]4[C@@]([C@H]2C[C@@H]1[C@@H]5[C@H]3C(=O)CCC5=O)(CCC[C@@]4(C)C(=O)[O-])C C04029044
CC(C)C1=C[C@@]23CC[C@@H]4[C@@]([C@@H]2C[C@@H]1[C@@H]([C@@H]3C#N)C#N)(CCC[C@@]4(C)C(=O)[O-])C C04720789
Cc1ccc(cc1C(=O)[O-])N2C(=O)/C(=C/c3ccc(cc3)C(C)C)/SC2=S C05374251
C[C@@H](CCC(=O)[O-])[C@H]1CC[C@H]2[C@@]1(C(=O)C[C@@H]3[C@H]2C(=O)C[C@H]4[C@@]3(CCCC4)C)C C13409223
c1ccc(cc1)[C@H]2[C@@H]3CC=C[C@@H]3c4cc(cc5c4N2C[C@H]6[C@H]5C=CC6)C(=O)[O-] C13562244
c1cc(c(c(c1)Cl)/C=N\n2c(nnc2[S-])c3ccc(cc3)Cl)Cl C02588966
Cc1ccc(s1)/C=N/n2c(nnc2[S-])c3ccccc3Br C05647722
Cc1ccc(cc1C)C2=C(C(=NS2(=O)=O)[N-]c3ccc(c(c3)Cl)C)C C20465668
CC/C(=N\C1Cc2ccccc2C1)/C3=C(C[C@@H](CC3=O)c4ccc(cc4)C)[O-] C21344912
CC(C)(C#N)c1ccc(cc1)[N-]S(=O)(=O)c2ccc(s2)Br C26547800
Cc1ccc(cc1)Sc2c(cc3cccc(c3n2)C)/C=C\4/C(=NC(=S)S4)[O-] C27573067
CC(C)(c1nc2c(cc(cc2Br)Br)c(n1)[S-])Cl C05461018
Cc1cc(c(cc1Br)C(C)C)S(=O)(=O)[N-]c2ccc(cn2)Cl C32602044
Cc1ccc(cc1Cl)[N-]S(=O)(=O)c2cc(cs2)c3nc(cs3)C C33297616
Cc1ccc(c(c1)Br)[N-]S(=O)(=O)c2cc(cs2)c3nc(cs3)C C33297622
c1ccc(c(c1)/C=N/n2c(nnc2[S-])c3ccc(cc3)Cl)Br C02326281
c1cc(c(cc1Cl)[N-]S(=O)(=O)c2cc(c(nc2)Cl)Br)Cl C35551146
Cn1c2ccccc2c(=O)c(c1[O-])C3=Nc4ccccc4S[C@H](C3)c5cccs5 C03846512
CC1(CC2=C([C@H](C3=C(CC(CC3=N2)(C)C)[O-])c4ccc(cc4)Cl)C(=O)C1)C C36527912
c1cc(c(cc1F)Br)[N-]S(=O)(=O)c2ccc(s2)Cl C36960586
Cc1ccc(cc1[N-]S(=O)(=O)c2ccc(c(c2)Cl)Cl)Br C37369333
c1cc(cc(c1)Br)S(=O)(=O)[N-]c2cc(c(cc2Cl)Cl)Cl C37385931
Cc1ccc(c(c1)Br)S(=O)(=O)[N-]c2cc(c(cc2Cl)Cl)Cl C37574634
CSc1nc2ccc(cc2s1)[N-]S(=O)(=O)c3ccc(s3)Br C01040333
Cn1c(nnc1[S-])c2c(c3c(s2)cc(cn3)C(F)(F)F)c4cccs4 C05813497
C/C=C(/C)\C(=O)O[C@@H]1C(=C)[C@H]2CC[C@@H]3[C@@]1(C2)CC[C@@H]4[C@@]3(CCC[C@]4(C)C(=O)[O-])C C36374883
c1ccc2cc(ccc2c1)S(=O)(=O)[N-]c3cc(cc4c3nccc4)Br C01514500
c1cnc(cc1S(=O)(=O)[N-]c2c(cc(cc2Cl)Cl)Cl)Cl C38008613
c1ccc(c(c1)Cn2cc(c3c2cccc3)/C=C\4/C(=O)N(C(=N4)[S-])C5CCCCC5)F C39556952
c1cc(ccc1[C@@H](c2ccc3c(c2)oc(n3)[O-])Br)I C40285815
c1ccc(c(c1)CN2c3ccccc3/C(=C/4\C(=NC(=S)S4)[O-])/C2=O)Cl C40942091
C[C@@H]1CCc2c(sc(c2C#N)[N-]S(=O)(=O)c3ccc4ccccc4c3)C1 C40944769
Cc1ccc(c(c1)Cl)[N-]S(=O)(=O)c2cc(cnc2Cl)Br C41065701
c1cc2c(ccs2)cc1[N-]S(=O)(=O)c3cc(cnc3Cl)Br C41069743
CC(C)(C)c1cc(ccn1)[N-]S(=O)(=O)c2ccc(cc2)Br C41573574
CC(C)c1nnc(n1c2cc(ccc2Br)Br)[S-] C42581254
CC(=O)O[C@H]1CC[C@H]2[C@]1(CC[C@@H]3[C@@H]2CC[C@H]4[C@]3(CC[C@@H](C4)CC(=O)[O-])C)C C43726482
CC(C)C1=C[C@@]23CC[C@@H]4[C@]([C@@H]2C[C@@H]1[C@H]5[C@@H]3C(=O)CCC5=O)(CCC[C@@]4(C)C(=O)[O-])C C43867212
CCc1ccc(s1)S(=O)(=O)[N-]c2ccc(cc2Cl)Br C48653440
c1cc(cc(c1)Br)[N-]C2=NC(=O)/C(=C\C=C\c3ccco3)/S2 C16669657
c1cc(ccc1/C=C/2\C(=NC(=S)S2)[O-])OC(=O)c3ccc(cc3Cl)Cl C59192238
c1cc(ccc1COc2ccc(cc2)/C=C\3/C(=NC(=S)S3)[O-])Br C15685738
Cc1ccc(cc1)[C@H]2CC(=Nc3ccccc3S2)c4c(cc(oc4=O)C)[O-] C00593228
Cc1cc(cc(c1)C(=O)n2c(c3cc(ccc3nc2=S)I)[O-])C C20345261
CCc1ccc(cc1)[C@H](c2ccccc2)C3=C(C(=O)c4ccccc4C3=O)[O-] C59370371
c1cc(c(cc1Br)[N-]S(=O)(=O)c2cc(sc2Cl)Cl)Cl C61693085
Cn1cc(c2c1cccc2)/C=C\3/C(=O)N=C(S3)[N-]c4ccccc4Br C09089719
c1ccc(cc1)c2nc3c(c(n2)[S-])Cc4cc(ccc4O3)Br C15830871
c1cc(oc1)/C=C/C=C\2/C(=O)N=C(S2)[N-]c3ccc(cc3)Br C13811133
C[C@@]12C[C@@H](c3ccccc3O1)[C@@H](C(=O)N2CCC4=CCCCC4)C(=O)[O-] C04943239
Cc1ccc(c(c1)C)N2[C@H]([C@@]34C=C[C@@H](O3)[C@@H]([C@@H]4C2=O)C(=O)[O-])CC(=C)C C08549625
Cc1c(c(c(c(c1C)C)S(=O)(=O)N2[C@H]3CCCC[C@H]3C[C@H]2C(=O)[O-])C)C C13031982
Cc1cc(nc(n1)SCc2c(n3ccsc3n2)Br)[O-] C08766807
c1cc(c(c(c1)Cl)/C=N/n2c(nnc2[S-])c3ccncc3)Cl C05648949
c1ccc(cc1)C(=O)n2c(c3cc(ccc3nc2=S)Br)[O-] C08435976
Cc1ccc(cc1F)[N-]S(=O)(=O)c2ccc(s2)c3cc(no3)C C20978386
Cc1nc(cs1)c2c(=O)c3ccc(c(c3oc2C(F)(F)F)Br)[O-] C05753159
C[C@@H]1CCc2c(sc(c2C#N)[N-]S(=O)(=O)c3cccc4c3nccc4)C1 C27933649
C[C@H]1CCc2c(sc(c2C#N)[N-]S(=O)(=O)c3cccc4c3nccc4)C1 C27933656
Cc1cc(c(c(=O)o1)C(=O)/C=C/c2ccc(cc2)I)[O-] C28296445
c1ccc(c(c1)[N-]S(=O)(=O)c2cnc(s2)Cl)I C35233036
c1c(cc(c(c1F)[N-]S(=O)(=O)c2cnc(s2)Cl)Br)F C35356686
CCOc1cc2c3c(c1)/C(=C/4\C(=NC(=S)S4)[O-])/C(=O)N3C(C=C2C)(C)C C12631588
CCn1cc(c2c1cccc2)/C=C/3\C(=NC(=S)N(C3=O)c4ccccc4C)[O-] C05100834
c1cc(nc2c1cc(cc2)S(=O)(=O)[N-]c3ncc(s3)Br)Cl C37436492
c1cc(c(cc1Br)F)[N-]S(=O)(=O)c2c(nc3n2ccs3)Cl C37555507
c1cc(c(cc1[N-]S(=O)(=O)c2c(nc3n2ccs3)Cl)Cl)F C37555596
c1cc(c(cc1F)Br)[N-]S(=O)(=O)c2c(nc3n2ccs3)Cl C37555598
c1cc(c(cc1Br)[N-]S(=O)(=O)c2c(nc3n2ccs3)Cl)F C37555843
Cc1cc2c(c(c1C)[N-]S(=O)(=O)c3ccc(cc3)Cl)ncn2C C01385928
C[C@H]1CCc2c(sc3c2c(ncn3)[N-]S(=O)(=O)c4cccs4)C1 C04647496
c1ccnc(c1)c2nnc(n2/N=C/c3ccc(c(c3)Cl)Cl)[S-] C06198500
CC1(Cc2c(sc3c2c(nc(n3)SC)SCC(=O)[O-])CO1)C C02237023
CC1([C@H]2CC[C@@]1(C(=O)C2)CS(=O)(=O)[N-]c3cccc(c3Cl)Cl)C C33813049
CC1([C@@H]2CC[C@]1(C(=O)C2)CS(=O)(=O)[N-]c3c(cccc3Cl)Cl)C C33813064
c1cc(c(cc1Cl)F)[N-]S(=O)(=O)c2c(nc3n2ccs3)Cl C38104556
c1cc(c(cc1Cl)S(=O)(=O)[N-]c2cc3c4c(c2)CCC(=O)N4CCC3)Cl C38692071
Cc1cc(c(cc1Cl)Cl)S(=O)(=O)[N-]c2ccc3c(c2)CC(=O)N3C C38706459
CC(C)(C)[C@@H]1CCC2=C3C(=NC(=NC3=O)SCC(=O)[O-])S[C@@H]2C1 C38805982
Cc1c(cc(c(n1)[N-]S(=O)(=O)c2c(nc(s2)Cl)C)Cl)Cl C40691437
CC(C)(C)c1cc(on1)[N-]S(=O)(=O)c2ccccc2Br C40692731
c1cc(c(cc1[N-]S(=O)(=O)c2cc(cnc2Cl)Br)F)F C41065714
Cc1c(sc(c1C#N)[N-]S(=O)(=O)c2ccc(s2)Br)C C48798337
c1cc(cc(c1)Br)Cn2c(c3c(ccs3)nc2=S)[O-] C48866573
Cc1ccc(cc1[N-]S(=O)(=O)c2ccc(s2)Br)C#N C49487754
C[C@H](c1cccc(c1)Br)n2c(nnc2[S-])c3ccncc3 C49569227
c1cc(c(c(c1)Cl)S(=O)(=O)[N-]c2ccc3c(c2)OCCCO3)Cl C16122617
c1ccc(c(c1)[N-]S(=O)(=O)c2ccc3c(c2)CCCC3)n4cccn4 C58773082
c1csc(c1Br)S(=O)(=O)[N-]c2cc(cc(c2F)F)F C61122709
COc1ccc(cc1)[C@H]2CC(=C/C(=N\Cc3ccc4c(c3)OCO4)/C2)[O-] C13635882
CSC1=NC(=O)[C@@H]2[C@@H](C3=C(CCCC3=NC2=N1)[O-])c4ccc(cc4)Cl C39730662
C[C@H]1c2cc(ccc2N(C1=O)C)S(=O)(=O)[N-]c3ccc(cc3Cl)Cl C01038249
CC1=C(N=N[C@H]1c2ccc(s2)S(=O)(=O)[N-]c3ccc(cc3)F)C C63653415
CC1=C[C@@H](N=N1)c2ccc(s2)S(=O)(=O)[N-]c3ccccc3Cl C63807407
CC1=C[C@H](N=N1)c2ccc(s2)S(=O)(=O)[N-]c3ccccc3Cl C63807408
Cc1ccccc1[N-]S(=O)(=O)c2c(sc(c2c3cc(no3)C)C)C C64845451
Cc1ncc(o1)c2ccc(s2)S(=O)(=O)[N-]c3ccccc3Cl C65003950
Cc1cc(cc(c1)[N-]S(=O)(=O)c2cc(sc2C)c3csc(n3)C)C C65138152
c1c(cc(c(c1I)[O-])I)N=O C66087435
c1ccc(c(c1)COc2ccc(cc2)[C@@H]3C(=C(OC4=C3C(=O)C[C@H](C4)c5ccco5)N)C#N)F C00718013
COc1ccc(cc1COc2ccc(cc2)Cl)[C@@H]3C(=C(OC4=C3C(=O)CCC4)N)C#N C00648490
c1ccc(cc1)NS(=O)(=O)c2ccc(cc2)NS(=O)(=O)c3ccc4ccccc4c3 C01076864
CC1(CC2=C([C@@H](C(=C(O2)N)C#N)c3ccc(c(c3)COc4ccc(cc4)F)OC)C(=O)C1)C C01107248
CCOC(=O)c1c2c(sc1NC(=O)N3CCC(=CC3)c4c[nH]c5c4cccc5)CCCC2 C09211846
CC[C@H](CO)Nc1c2c(c3c4c(c(nc3s2)c5ccco5)CCC4)nc(n1)SC C09309166
Cc1ccc(c(c1)NC(=O)CNC(=O)c2c(c3cc(ccc3o2)Br)C)OC C02640044
CN(C)c1ccc(cc1)[C@H](CNC(=O)c2ccc3c(c2)OCO3)c4c[nH]c5c4cccc5 C09671466
COc1cc(cc(c1O)Br)/C=N/NC(=O)COc2ccc(cc2Cl)Cl C02675476
CCOc1cc(ccc1O)[C@H]2C(=C(N(C(=S)N2)c3ccc(cc3)Cl)C)C(=O)OC C10362342
CCN1C=C([C@@H](NC1=O)c2ccc(cc2)Cl)c3csc(n3)N/N=C/c4ccccc4 C12408146
c1c2cc3c(cc2[nH]c(=O)c1CN(C4CCCCC4)C(=S)NC5CCCCC5)OCO3 C06445082
COc1cccc(c1)[C@@H]2CC3=C([C@H](Nc4ccccc4N3)c5cccc(c5OC)OC)C(=O)C2 C13568651
Cc1ccc(cc1NC(=S)NC(=O)c2cc3ccccc3o2)c4cc5ccccc5oc4=O C14269280
Cc1c2c(=O)[nH]c(nc2sc1C(=O)N[C@H](C)c3cc4ccccc4o3)Cc5ccccc5 C18203906
c1ccc(cc1)Cn2c(nnc2SCc3nc4ccccc4c(n3)N)c5cccs5 C18257533
CCCCn1c(=O)c2c(c(sc2nc1SCc3nc4ccccc4c(n3)N)C)C C18257777
CCc1ccc(cc1)[C@@H](C(C)C)NC(=O)CN2C(=O)[C@]3(C[C@H](CC(C3)(C)C)C)NC2=O C19296222
CC1=C([C@H](C2=C(N1)C[C@H](CC2=O)c3cccs3)c4cc(c(c(c4)Cl)O)OC)C(=O)OC C01148983
CCCCNC(=O)c1cccc2c1N[C@@H]([C@@H]3[C@H]2C=CC3)c4cc(ccc4Cl)[N+](=O)[O-] C20706311
CC[C@H](C)NC(=O)c1ccc2c(c1)[C@H]3C=CC[C@H]3[C@@H](N2)c4cc(ccc4Cl)[N+](=O)[O-] C20706480
C[C@H](C12CC3CC(C1)CC(C3)C2)NC(=O)CN4C(=O)[C@](NC4=O)(C)c5ccc6c(c5)CCC6 C21464085
CCOc1ccc(cc1)[C@H]2C3=C(CC(CC3=O)(C)C)NC(=C2C(=O)Nc4ccc(cn4)C)C C27533013
c1ccc2c(c1)nc(s2)c3ccc(o3)C(=O)NCC(=O)Nc4ccc(c(c4F)F)F C36727029
Cc1c(cnc(c1Cl)NC(=O)CSc2nnc(s2)NC3CCCCC3)Cl C36772779
CC[C@H](C)NC(=O)[C@@H]1CCCN1C(=O)c2csc(n2)Nc3cccc(c3Cl)Cl C37438046
CC[C@@H](C)NC(=O)[C@H]1CCCN1C(=O)c2csc(n2)Nc3cccc(c3Cl)Cl C37438049
Cc1ccc(cc1NC(=S)NC(=O)/C=C/c2ccco2)c3nc4cc(cc(c4o3)C)C C01183200
Cc1ccc(cc1)S(=O)(=O)c2cc(cc(c2O)C)NS(=O)(=O)c3ccc(cc3)C C02878960
Cc1c(sc2c1c(=O)[nH]c(n2)CN(Cc3cccs3)C(=O)NC4CCCCC4)C C08582586
Cc1coc2c1cc3c(c2)OC(=O)[C@@H]([C@@H]3C)CC(=O)NCCc4c[nH]c5c4cc(cc5)Cl C38570907
CCOc1cc2c(cc1Cc3ccccc3)[C@H]4CO[P@@](=O)(NN4CC2)c5ccccc5O C39464475
CCOc1cc2c(cc1Cc3ccccc3)[C@H]4CO[P@](=O)(NN4CC2)c5ccccc5O C39464477
CC(C)CC(=O)[C@H]1[C@@H](c2cc3c(cc2C(=O)[C@H]1c4ccccc4O)OCO3)c5cccc(c5)O C39484431
Cc1ccc(c(c1)C)NC(=O)CN2C(=O)[C@@](NC2=O)(Cc3ccccc3)c4ccccc4 C39534990
C[C@@H]1C[C@@]2(CC(C1)(C)C)C(=O)N(C(=O)N2)CC(=O)NC(c3ccccc3)c4ccccc4 C03459302
Cc1cc(c(c(c1)c2c3c([nH]n2)C(=O)N([C@H]3c4ccc(c(c4)Cl)Cl)CCOC)O)C C39911584
Cc1cc(c(c(c1)O)c2c3c([nH]n2)C(=O)N([C@@H]3c4cccc(c4)Cl)CCCOC)C C38705441
CC(C)[C@H](c1ccccc1)NC(=O)CN2C(=O)[C@](NC2=O)(C)c3cccc4c3cccc4 C45629944
Cc1cccc(c1)NC(=O)CSCC(=O)Nc2ccc3c(c2)OC4(O3)CCCCC4 C45829068
CCN(CC)C(=O)/C=C/[C@H]1Cc2c(c(cnc2S1)C#N)Nc3ccc4c(c3C)cc[nH]4 C52551463
c1ccc(cc1)/N=C\2/N(C(=O)/C(=C/c3cn(c4c3cccc4)CC(=O)N)/S2)C5CCCC5 C15931706
c1cc(ccc1NC(=O)Cc2ccc(c(c2)Cl)Cl)S(=O)(=O)/N=C/3\CCCCCN3 C03309691
CCc1ccc(cc1)[C@H](C(C)C)NC(=O)c2cccc(c2)N3C(=O)[C@H]4CC=CC[C@@H]4C(=O)N3 C60154393
c1ccc(cc1)CCCn\2c3ccc(cc3[nH]/c2=N\C(=O)c4c[nH]c5ccccc5c4=O)Cl C60375659
CCCOc1ccccc1[C@H]2[C@@H]3C(=NN=C3OC(=C2C#N)N)c4ccc(cc4)Br C08854870
Cc1cccc(c1)CSc2nnc(n2Cc3ccco3)c4c(c5cccnc5s4)N C64794452
Cc1cccc(c1)CSc2nnc(n2C[C@H]3CCCO3)c4c(c5cccnc5s4)N C64794612
Cc1ccc(cc1)n2c(=O)c3c(cc([nH]3)C)nc2SCC(=O)Nc4cc(ccc4Cl)F C67237236
Cc1ccc(cc1)[C@H](C)NC(=O)CSc2nc3cc([nH]c3c(=O)n2c4ccc(cc4)C)C C67319552
c1ccc2c(c1)ccc(c2/C=N/N3CCOCC3)O C03157371
c1ccc(cc1)n2ccc(cc2=O)/N=C/3\CCCN3 C06341550
C[C@@H]1CCCC[C@@]12C(=O)N(C(=O)N2)CC(=C)Cl C08352368
C1CCC2(C1)C(=O)N(C(=O)N2)C[C@@H]3CC3(Cl)Cl C09861531
C[C@@H]1[C@H](N[C@H]([C@H](C1=O)C)c2ccco2)c3ccco3 C19893321
C[C@@H]1[C@@H](N[C@H]([C@H](C1=O)C)c2ccco2)c3ccco3 C13400034
c1c(ncs1)C(=O)N[C@@H]2CC3(CCCCC3)OC2 C20600961
c1ccn2c(c1)cnc2S[C@@H]3CCCCNC3=O C21472489
c1c(cnc(n1)N2CCC[C@@H](C2)CO)Br C16678732
C[C@@H]1CCCC[C@]12C(=O)N(C(=O)N2)C/C=C/Cl C24506181
CNS(=O)(=O)c1ccc2c3c1cccc3C(=O)S2 C28464133
CN/C=C/1\c2ccccc2C(=O)N(C1=O)c3ccccc3 C08554288
C[C@@H]1C[C@H](CN(C1)c2n[nH]c(=S)n2C(C)C)C C35222145
C[C@@H](c1ccco1)n2c(=O)c3ccsc3[nH]c2=S C35739686
C[C@@H]1CSc2nnc(n2N1)Cc3ccc(cc3)F C36150450
C[C@H]1C[C@@H](c2ccccc2N1)C(=O)N(C)C3CCOCC3 C36321302
C1CCc2nnc(n2CC1)S[C@H]3CCCC[C@@H]3O C37491084
C1COC(=CO1)C(=O)NC23CC4CC(C2)CC(C4)C3 C04144521
c1ccc(cc1)/C=C\2/C(=O)NN(C2=O)c3ccccc3 C13111659
Cc1cc([nH]n1)/N=C/[C@@H]2[C@@H]3C=CC=CC3=N[C@@H]2Cl C39323599
Cc1ccc(o1)[C@H](c2ccc3c(c2)OCCCO3)O C40245069
Cc1c(cco1)[C@H](c2ccc3c(c2)oc(=O)[nH]3)Cl C40273660
c1ccc2c(c1)C(=O)N(C2=O)c3cccc(c3)CO C40619997
Cc1nc([nH]n1)Sc2c(cccn2)Br C42376580
c1cc2c(cc1O[C@H]3CCCCNC3=O)CCCC2=O C44745837
[H]/N=C\1/N(C(=O)/C(=C/c2ccco2)/S1)c3ccccc3C C15053290
c1cc2c(cc1[C@@H]([C@H]3CCOC3)Cl)NC(=O)CO2 C48629879
CCc1ccc(cc1)[C@@H]2c3c(n[nH]c3C(=O)N2C)C C04909074
c1c2c(cc(c1C(=O)[C@H]3CCCCO3)Cl)NC(=O)C2 C50960379
C[C@@H]1c2ccsc2CCN1C(=O)c3cccc(n3)NC C51071279
Cc1ccsc1[C@@H](c2ccc3c(c2)oc(=O)n3C)O C51362542
Cc1ccsc1[C@H](c2ccc3c(c2)oc(=O)n3C)O C51362543
Cn1c2ccc(cc2oc1=O)[C@@H](c3ccccc3F)O C51362570
C[C@H]1CCN([C@@H](C1)C)S(=O)(=O)c2ccc(cc2)O C51748701
Cc1[nH+]ccn1C2(CCC(CC2)C(C)C)C(=O)[O-] C54557960
C[C@@]1(CCS(=O)(=O)C1)N[C@H]2CCCCC[C@@H]2C#N C54827991
Cc1csc(n1)CNC(=O)N2C[C@@H](C[C@@H](C2)C)C C55066385
Cc1cccnc1[C@H](c2ccc3c(c2)OCCO3)O C55203543
CC1(c2cc(ccc2N(C1=O)C)[C@@H](c3ccco3)O)C C58089874
[H]/N=C\1/C=C[C@@H](S1)c2nnc(n2C3CCCCC3)C C42039512
C/C(=N\N=C\1/NC(=O)CS1)/c2ccc(s2)Cl C20223507
C[C@H]1CCCCN1c2c(n3ccsc3n2)CO C22160548
C1CC[C@H]([C@@H](CC1)[NH+]2CCO[C@@H]3[C@@H]2CCC3)C(=O)[O-] C62754098
C[C@H]1CC[C@@H]([C@@H](C1)[NH+]2CCO[C@@H]3[C@@H]2CCC3)C(=O)[O-] C62754102
Cc1c(c(c(c(c1C)C)S(=O)(=O)N2CC(C2)O)C)C C62809566
Cc1cc(ccc1F)[C@H](c2ccc3c(c2)oc(=O)n3C)O C63056691
C1CCCC(CC1)NC2=CN=NC(=O)[C@H]2Br C64020254
Cn1ccc2c1cc(cc2)C(=O)NC3=CC4=CC=N[C@H]4C=C3 C64365387
CC(=C)n1c2ccccc2n(c1=O)[C@@H]3CCCC[C@@H]3O C65006303
CC(C)(C)CC(=O)N1CC[C@@]2(C1)c3ccccc3NC2=O C65248708
CCCCC1=NN([C@@](C1)(C(F)(F)F)O)C(=O)c2ccccc2 C04104578
CC(C)c1cc(cs1)C(=O)N/N=C/C(=C/c2ccco2)/C C00373935
CC[C@H](C)OC(=O)C1=C(NC(=O)C[C@@H]1c2ccccc2C)C C04916799
CCc1ccc(cc1)c2csc(n2)N/N=C/c3ccco3 C04957144
CC[C@@H](NC(=S)c1ccccc1)n2c3ccccc3nn2 C05337074
CC[C@H](c1ccc(cc1)O)c2cc3c(cc2OCC)OCO3 C01582469
Cc1cccc(c1)/C=N/NC(=O)COc2c(cccc2C)C C00516790
Cc1c(sc2c1c(ncn2)NCCOc3ccccc3F)C C03453499
Cc1cc(cc(c1)O[C@H](C)C(=O)N/N=C/c2cccs2)C C00093909
Cc1ccc(cc1OCC(=O)Nc2ncc(s2)C)C(C)C C06206125
CCc1cc(ccc1OC)S(=O)(=O)N[C@H]2CCCC[C@@H]2C C08714836
CCCOC1(C(=CC(=O)C=C1C)C)NC(=O)c2cccc(c2)C C16807556
CCCCn1c(=O)c(c(nc1O)C)Cc2cc(ccc2C)C C16880620
CC/C(=N\O)/c1ccc(cc1)OCc2ccc(cc2F)C#N C20027951
CC(C)CC[C@@]1(C(=O)N(C(=O)N1)Cc2ccc(s2)Cl)C C21705096
c1ccc(cc1)CCN2C(=O)C=C(C2=O)Nc3ccccc3F C21945543
c1ccc2c(c1)c(nc(n2)SC[C@H]3CCCO3)NC4CC4 C24535346
CC[C@@H](C)C(=O)NCc1ccc(o1)c2nc3ccccc3s2 C25148231
c1ccc2c(c1)ncc(n2)NCc3ccc(cc3)OC(F)F C26136583
Cc1cc(ccc1OC/C(=N/O)/c2ccc(cc2)OC)Cl C27234263
C[C@@H](c1ccc2c(c1)OCO2)NC(=O)CCC3CCCCC3 C32609810
CCC[NH+]1CCc2c(c(nc(n2)SCc3ccccc3)[O-])C1 C33287214
C[C@H](c1ccc(cc1)F)NCc2cc(ccc2Cl)[N+](=O)[O-] C35368164
Cc1ccc(c(c1)CSc2[nH]nc(n2)c3cccs3)OC C05315747
Cc1cc(c(o1)C)[C@H](C)Nc2ccc(cc2C(=O)OC)Cl C36941484
CC(C)c1cccc(c1)NCc2c(nc3n2ccs3)OC C37231150
CCn1cc(cn1)N[C@H](c2ccco2)c3ccc(s3)Cl C37261243
c1ccc(c(c1)C[C@H](C#N)c2[nH]c3ccccc3n2)OC(F)F C00504168
CCc1ccccc1NS(=O)(=O)c2cc(ccc2OC)C C00528728
Cc1ccccc1OCCn2c3cc(c(cc3nc2CO)C)C C40308918
CC(C)c1ccccc1OCCn2c3ccccc3[nH]c2=O C41486408
Cc1cc(ccc1OCc2cc(ccc2OC)F)/C(=N/O)/C C41517186
Cc1c(c(on1)C)CNc2ccccc2N(C)c3ccccc3 C42110877
c1cc(cc(c1)N[C@H](c2cccs2)C3CC3)c4nnco4 C42329181
CCOc1ccc(cc1N[C@@H](C)c2c(nn(c2C)C)C)Cl C45171738
CC[C@@H](C(C)C)NC(=O)[C@@H]1CC(=NO1)c2ccc(s2)Cl C48976952
CC[C@H]1CCCC[C@H]1Nc2ccccc2S(=O)(=O)N(C)C C49121226
Cc1cc(c(c(c1)C)C(=O)CCNc2ccc3c(c2)OCO3)C C49923397
CCNc1c2ccsc2nc(n1)CO[C@@H]3CCC[C@@H](C3)C C50832460
c1cc(c(cc1Cl)Cl)CCC(=O)NO[C@H]2CCCCO2 C60333046
Cc1cccc(c1)Nc2nnc(s2)SCc3ccncc3 C60709361
CC[C@H](C)NC(=O)N1CCC(CC1)[C@H](c2ccccc2)OC C62219563
COc1ccc(cc1)c2cnc(o2)CSc3ccc(cc3)O C65279909
Cc1cnc(c(c1OC)C)CNC(=O)[C@@H]2[C@@H](C2(C)C)C=C(C)C C50448715
CCC[C@@H](C)C(=O)N1CCC(CC1)C(=O)NC2CCCCC2 C65802790
CCCCOc1cccc(c1)[C@@H]2Nc3ccccc3C(=O)N2C C66128416
CCCCN1[C@H](Nc2ccccc2C1=O)c3cccc(c3)OC C66129690
C[C@@H](c1cc2ccccc2o1)NC(=O)CN(C)c3ccccc3 C07115562
Cc1ccc(c(c1)NCc2coc(n2)c3cccs3)OC C66862541
CC(C)c1ccc(cc1)[C@@H](Cn2c(=O)ccc(n2)C(C)(C)C)O C66969318
CCCCCCc1cc2c(cc1OCC(=O)[O-])oc(=O)c3c2CCCC3 C03234295
CCCc1ccc(cc1)OCCOc2ccc3ccccc3c2/C=C\C(=O)[O-] C11798707
CCc1ccc(cc1)OCCOc2ccc3ccccc3c2CCC(=O)[O-] C11829427
CCC(C)(C)c1ccc(cc1)Oc2ccc(cc2)/C=C(\c3cccs3)/C(=O)[O-] C11830779
CC(C)(C)c1ccc(c(c1)C(C)(C)C)OCCOc2ccc(cc2)/C=C/C(=O)[O-] C11832716
Cc1cc(ccc1C(C)C)OCCOc2ccc3ccccc3c2CCC(=O)[O-] C11860380
CCCCCOc1ccc(cc1Br)C[C@@H](c2cccs2)C(=O)[O-] C11862385
Cc1cc(cc(c1)OCCOc2ccc(cc2/C=C\C(=O)[O-])Cl)C C11886426
Cc1ccc(cc1)OCCOc2ccc(cc2)C[C@@H](c3cccs3)C(=O)[O-] C11888670
Cc1ccc(c(c1)OCCOc2ccccc2CCC(=O)[O-])C(C)(C)C C11893846
c1cc(sc1)/C(=C/c2ccc(cc2)Oc3cc(ccc3Cl)Cl)/C(=O)[O-] C11945870
CCCCCOc1ccc2ccccc2c1C[C@H](c3cccs3)C(=O)[O-] C11947354
Cc1ccccc1Oc2ccc(cc2)C[C@H](c3cccs3)C(=O)[O-] C11961485
Cc1ccccc1CSc2nc3cc(ccc3c(=O)n2CC(C)C)C(=O)[O-] C13049632
Cc1cc(cc(c1C)S(=O)(=O)N(Cc2ccc(cc2)C(C)C)C3CC3)C(=O)[O-] C13311365
c1ccc(cc1)[C@H](C(=O)N2CCc3c2ccc(c3)C(=O)[O-])Sc4ccccc4 C13449342
CCCCN(CCC(=O)[O-])c1ccc(cc1)/C=C\c2ccnc3c2cccc3 C17162416
CCCCCCN1[C@H](C(=C(C1=O)[O-])C(=O)c2ccc(cc2)C)c3ccccc3Cl C06149638
c1ccc2c(c1)nc(s2)/C(=C/c3cc4c(c(c3)Cl)OCO4)/CCCC(=O)[O-] C23273043
CCc1ccc(cc1)CSc2nc(c(c(n2)[O-])Cc3cc(ccc3OC)C)C C25498764
CC(=CCC/C(=C\CC/C(=C/Cc1c(=O)c2ccccc2oc1[O-])/C)/C)C C17220078
CCCCCCSc1nc(c(c(=O)n1c2ccccc2C)Cc3ccccc3)[O-] C12436667
COc1ccccc1/C=C/2\C(=O)N=C(S2)[N-]c3cccc(c3)C(F)(F)F C01841496
CCc1ccccc1Oc2ccc(cn2)[N-]S(=O)(=O)c3ccccc3C C34840446
C[C@H]1C(c2c3ccccc3ccc2N1CCCCCC(=O)[O-])(C)C C38490575
C[C@H](CCCC(C)C)[C@H]1CC[C@@H]2[C@@]1(CC[C@@H]3[C@@H]2CCC(=O)[C@]3(C)CCC(=O)[O-])C C38555591
CCCCCCn1c(c(c(c(c1=O)C#N)C)C(=O)Cc2cccc3c2cccc3)[O-] C38627168
Cc1c(c(nc(n1)S[C@H](C)c2ccccc2)[O-])CC(=O)N3CCc4c3cccc4 C38899242
CC[C@@H](C)c1ccc(cc1)/N=C/c2ccc(cc2)O[C@@H](C)C(=O)[O-] C39557379
C[C@H](CCCC(C)C)[C@H]1CC[C@@H]2[C@@]1(CC[C@@H]([C@@H]2C(=O)[O-])[C@@]3(CCCCC3=O)C)C C37629413
Cc1ccc(cc1)S(=O)(=O)[N-]c2c(c(c(o2)c3ccccc3)c4ccccc4)C#N C39866976
CCCCSc1nnc(s1)/N=C(/C(=C/c2ccc(cc2Cl)Cl)/C#N)\[O-] C39996997
CCCCN1[C@@H](C(=C(C1=O)[O-])C(=O)c2ccc(o2)C)c3ccc(cc3)C(C)(C)C C40075770
CCCCN1[C@@H](C(=C(C1=O)[O-])C(=O)c2ccc(cc2C)OC)c3ccc(cc3)CC C40080193
CCCCN1[C@@H](C(=C(C1=O)[O-])C(=O)c2ccc(cc2C)OC(C)C)c3ccccc3 C40084501
CCCCN1[C@H](C(=C(C1=O)[O-])C(=O)c2ccc(c(c2)C)OC)/C=C/c3ccccc3 C40085532
CCCCN1[C@@H](C(=C(C1=O)[O-])C(=O)c2cc3ccccc3o2)/C=C/c4ccccc4 C40097712
CCCCCn1c(c(c(c(c1=O)C#N)C)C(=O)[C@H]2[C@H](C2(C)C)C=C(Cl)Cl)[O-] C40522422
CC(C)SCc1cc(nc(n1)SCCCOc2ccccc2)[O-] C41631157
Cc1ccc(cc1)CO[C@H](c2ccc(c(c2)Cl)Cl)[C@]3(CC(=NO3)C)C(=O)[O-] C43209205
C[C@H](CCCC(C)C)[C@@H]1CC[C@H]2[C@]1(CC[C@@H]3[C@@H]2CCC(=O)[C@@]3(C)CCC(=O)[O-])C C43740385
C[C@@H](CCCC(C)C)[C@@H]1CC[C@@H]2[C@]1(CC[C@@H]([C@@H]2C(=O)[O-])[C@@]3(CCC=CC3=O)C)C C43766852
CC(C)(C)c1ccc(cc1)/C(=C/C2=NC(=O)/C(=C/c3cccc(c3)OC)/S2)/[O-] C57435394
CCOc1c(cc(cc1Cl)/C=C(/c2nc3ccccc3c(n2)[O-])\Cl)OC C16441439
Cc1ccc(c(c1)[C@H](Cc2cc(ccc2OC)C(C)C)C(=O)[O-])C C57761146
CCc1ccc(c(c1)C[C@H](c2c(cc(cc2C)C)C)C(=O)[O-])OC C57761538
Cc1cccc(c1)[N-]C2=NC(=O)/C(=C/c3ccccc3OCc4cccnc4)/S2 C58381534
CCc1ccc(cc1)/N=C\2/C(=C(/C(=C/c3ccccc3OC)/S2)[O-])C(=O)OCC C59366053
CCOc1ccc(cc1OC)/C=C\2/C(=O)N=C(S2)[N-]c3ccc(cc3C)C C13750240
CC[C@@H](C(=O)Oc1ccc(cc1C(=O)[O-])Br)Oc2ccc(cc2)C C66145474
CC[C@H](C)[C@H](c1ccccc1)C(=O)N[C@@H](C(C)C)C(=O)[O-] C19803397
CC(C)C[C@@H](C(=O)[O-])NC(=O)/C=C/C=C/c1ccccc1 C33442997
CCc1ccc(cc1)/C=C/C(=O)N[C@H]([C@H](C)CC)C(=O)[O-] C33443227
CCc1ccc(cc1)/C=C/C(=O)N[C@@H]([C@@H](C)CC)C(=O)[O-] C33443230
CC[C@H](C)[C@H](C(=O)[O-])NC(=O)/C=C/C(=C/c1ccccc1)/C C33450226
CCCC[C@@H](C(=O)[O-])NC(=O)c1ccc(cc1)C(C)C C35095184
CCCc1c(cc(s1)C(=O)N[C@H](CC)C(=O)[O-])CC C35408846
CC[C@H](C)[C@@H](c1ccccc1)C(=O)N[C@@H](CC)C(=O)[O-] C35409810
C1CCCC(CC1)(CC(=O)NCC(F)(F)F)C(=O)[O-] C35721714
CCCCCCNC(=O)[C@H]1[C@H]2CC[C@@H]([C@@H]1C(=O)[O-])C=C2 C36087324
CCC[C@@H](C(=O)[O-])NC(=O)C12CC3CC(C1)CC(C3)C2 C36831314
CCC[C@H](C(=O)[O-])NC(=O)C12CC3CC(C1)CC(C3)C2 C36831316
CCC[C@@H](C(=O)[O-])NC(=O)c1c(c(c(c(c1C)C)C)C)C C36835764
CCC[C@H](C(=O)[O-])NC(=O)/C=C/c1ccc(cc1)C(C)C C36835862
CCCc1cc(sc1C)C(=O)N[C@H]([C@@H](C)CC)C(=O)[O-] C36966498
C[C@@H](CC(=O)[O-])NC(=O)CCSc1ccc(c(c1)F)F C36981117
CCCc1cc(sc1C)C(=O)N[C@@H](CC(C)C)C(=O)[O-] C37406948
C[C@H](CC(=O)[O-])NC(=O)CSCc1ccc(s1)Cl C37457701
Cc1cc(c(s1)C)[C@H](C)NC(=O)CC2(CCCC2)C(=O)[O-] C37500798
CCC(CC)(CC(=O)NC[C@@H]1Cc2c1cccc2)C(=O)[O-] C37565145
CCC(CC)(CC(=O)NC[C@H]1Cc2c1cccc2)C(=O)[O-] C37565146
Cc1cc(c(s1)C)[C@H](C)NC(=O)CCCCC(=O)[O-] C37795736
CC[C@H](CO)/N=C/C1=C(C[C@@H](CC1=O)c2ccccc2)[O-] C05062034
C[C@H](C(=O)[O-])SCC(=O)N[C@H](c1cccs1)C(C)C C37415287
CC1CCC(CC1)NC(=O)CC2(CCCC2)CC(=O)[O-] C40215522
c1cc2c(cc1[C@H](CC3(CCCC3)CC(=O)[O-])O)CCO2 C40225140
c1c2c(sc1CNC(=O)CCCCC(=O)[O-])CCC2 C40626443
CCCC[C@@H](CC)C(=O)N[C@]1(CCCC[C@@H]1C)C(=O)[O-] C41037630
C[C@@](c1ccccc1OC(F)F)(C(=O)[O-])SCCO C41986207
Cc1cc2c(s1)ccn(c2=O)/C=C(/NCCC(C)C)\[O-] C43865297
c1ccc(cc1)[C@@H]2C[C@@H]2NC(=O)CC3(CCCC3)C(=O)[O-] C44676681
c1ccc(cc1)[C@H]2C[C@@H]2NC(=O)CC3(CCCC3)C(=O)[O-] C44676682
c1ccc(cc1)[C@@H]2C[C@H]2NC(=O)CC3(CCCC3)C(=O)[O-] C44676683
Cc1c(sc(n1)[S-])CC(=O)NCCCOC(C)C C48389864
CCC(CC)(CC(=O)NCc1ccc(s1)C)C(=O)[O-] C48439812
C[C@@H](Cc1ccsc1)NC(=O)CC2(CCCC2)CC(=O)[O-] C49154066
c1cc(c(cc1/C=C/C(=O)[O-])C(=O)NCC(F)(F)F)F C49593729
CCc1cccc(c1NCCc2nc(cs2)CC(=O)[O-])C C49914033
CC(C)(CCC(=O)[O-])NC(=O)c1csc2c1CCCC2 C50195419
CC[C@H](c1ccccc1)NC(=O)[C@H]2CC=CC[C@@H]2C(=O)[O-] C50198213
CC[C@H](c1ccccc1)NC(=O)C[C@@](C)(C(C)C)C(=O)[O-] C51626866
Cc1ccc(cc1)SCCC(=O)NC[C@H](C)C(=O)[O-] C54333157
CC(C)(CO)CS(=O)(=O)[N-]c1ccc(c(c1)Cl)F C57624406
CC[C@H](c1ccccc1)NC(=O)CC(C)(C)CC(=O)[O-] C59917742
CC(C)(CC(=O)NCCc1ccccc1F)CC(=O)[O-] C61826255
CC[C@H](c1ccc(cc1)Cl)NC(=O)C[C@@H](C)CC(=O)[O-] C61835595
Cc1cc(c(c(c1)C)CCCC(=O)N[C@@H](C(C)C)C(=O)[O-])C C62458764
Cc1cc(c(c(c1)C)CCCC(=O)N[C@H](C(C)C)C(=O)[O-])C C62458770
C1CCC(C1)(CC(=O)NCCC(F)(F)F)CC(=O)[O-] C63099814
c1cc(cc(c1)C(=O)NCc2ccsc2)/C=C/C(=O)[O-] C63151762
Cc1ccsc1CNC(=O)CC(C)(C)CC(=O)[O-] C04324930
c1cc(c(cc1CNC(=O)/C=C/C(=O)[O-])Cl)Cl C12368496
CC(C)NC(=O)CSCc1ccc(cc1)C(=O)[O-] C13034331
CCc1c(cc(s1)C(=O)NC2(CCCCC2)C(=O)[O-])C C13168509
CC[C@@H](C)[C@@H](C(=O)[O-])NC(=O)C(C)(C)c1ccccc1 C19407892
CC[C@H](C)[C@@H](C(=O)[O-])NC(=O)C(C)(C)c1ccccc1 C19407894
CCc1ccc(cc1)C(=O)N[C@@H]([C@@H](C)CC)C(=O)[O-] C19803828
CCCC[C@@H](C(=O)[O-])NC(=O)c1cc(cc(c1)C)C C35095313
CCCC[C@@H](C(=O)[O-])NC(=O)c1ccc(s1)Cl C35095456
Cc1cccc(c1)/C=C/C(=O)N[C@@H](C(=O)[O-])C(C)(C)C C35389198
CCCCCNC(=O)[C@@H]1[C@H]2CC[C@@H]([C@@H]1C(=O)[O-])C=C2 C36087319
CCC[C@@H](C(=O)[O-])NC(=O)c1ccc(cc1)C(C)C C36831681
CCC[C@@H](C(=O)[O-])NC(=O)/C=C/c1ccc(cc1C)C C36837510
CCc1c(cc(s1)C(=O)N[C@H]([C@H](C)CC)C(=O)[O-])C C36966492
Cc1cccc(c1)C2(CCC2)C(=O)NCCCC(=O)[O-] C36973461
C[C@H]1CCC[C@@H]([C@@H]1C)NC(=O)CS[C@@H](C)C(=O)[O-] C37405607
C[C@H]1CCc2c(cc(s2)C(=O)NCCCC(=O)[O-])C1 C37410016
C[C@H](CC(=O)[O-])NC(=O)CSc1ccc(cc1)F C37412452
Cc1ccc(cc1)SCC(=O)N[C@@H](C)CC(=O)[O-] C37412653
C[C@@H](CC(=O)[O-])NC(=O)c1ccc(cc1)CSC C37412673
Cc1cc(ccc1F)CNC(=O)CS[C@H](C)C(=O)[O-] C37417697
c1c(csc1Br)C(=O)NCCCC(=O)[O-] C37434265
Cc1c(sc(n1)S[C@H]2CCC[C@@H]2O)CC(=O)[O-] C37689551
C1CCC(C1)(CC(=O)NC(C2CC2)C3CC3)C(=O)[O-] C37792007
CC(C)C[C@H](c1ccccc1)NC(=O)[C@H]2C[C@@H]2C(=O)[O-] C37794575
Cc1cc(c(s1)C)[C@H](C)NC(=O)CCCC(=O)[O-] C37795730
c1ccc(cc1)SCCNC(=O)[C@H]2C[C@@H]2C(=O)[O-] C37903953
CC(C)[C@H](C(=O)[O-])NC(=O)CC12CC3CC(C1)CC(C3)C2 C04009131
C[C@H](c1ccc(cc1)CC(C)C)C(=O)N[C@@H](C)C(=O)[O-] C13642054
C[C@@H](C(=O)[O-])NC(=O)[C@@H](C)Sc1ccc(cc1)C(C)C C33448873
C[C@H](C(=O)[O-])NC(=O)[C@H](C)Sc1ccc(cc1)C(C)C C33448875
CCc1ccc(cc1)[C@H](CC(=O)[O-])NC(=O)C(C)C C41356138
CC1(C[C@@H]1NC(=O)c2ccc(cc2F)/C=C/C(=O)[O-])C C45142438
CC[C@H](C)[C@@H](C(=O)[O-])NC(=O)Cc1ccc(c(c1)C)C C48204810
CC[C@H](C)[C@H](C(=O)[O-])NC(=O)Cc1ccc(c(c1)C)C C48204815
Cc1c(sc(n1)[S-])CC(=O)NC[C@@H](C)COC C49180729
Cc1cc(c(c(c1)C)NCc2nc(c(s2)C(=O)[O-])C)C C49891215
Cc1cccc(c1NCc2nc(c(s2)CC(=O)[O-])C)C C49891255
CC(C)(CCC(=O)[O-])NC(=O)C[C@H]1C[C@H]2CC[C@@H]1C2 C50194994
Cc1ccc(s1)[C@H](C)NC(=O)C2(CCC2)C(=O)[O-] C50291976
C[C@H]1C[C@@H]1NC(=O)c2ccc(cc2F)/C=C/C(=O)[O-] C52301818
Cc1ccc(c(c1)CC(=O)N[C@@H](CC(C)C)C(=O)[O-])C C53141516
Cc1ccc(cc1)SCC(=O)NC[C@@H](C)C(=O)[O-] C54310268
CSC(=S)N/N=C\C=N/N=C(/[S-])\SC C05527650
CC[C@H](C)NC(=O)C[C@@H](c1ccccc1C)C(=O)[O-] C57550510
Cc1cc(cc(c1)NC(=O)CS[C@@H](C)C(=O)[O-])C C58253830
CC(C)(CC(=O)N[C@@H]1CCCc2c1ccs2)CC(=O)[O-] C61827505
Cc1ccc(s1)[C@@H](C)NC(=O)C[C@@H](C)CC(=O)[O-] C61837164
c1cc2c(cc1[C@@H](CC3(CCCC3)CC(=O)[O-])O)COC2 C62334200
c1cscc1CNc2c(cc(cn2)C(=O)[O-])Cl C63147113
CC[C@H](C)OC(=O)C1=C(NC(=O)N[C@H]1c2ccc(c(c2)Br)OC)C C01073347
CCOc1cc(ccc1OCC=C)[C@@H]2C(=C(OC3=C2C(=O)CC(C3)(C)C)N)C#N C04454773
CC(C)c1ccc(cc1)CCNC(=O)CN2C(=O)[C@@]3(CCc4c3cccc4)NC2=O C07278815
c1ccc2c(c1)c(c[nH]2)Cc3nnc(o3)CCC(=O)NC45CC6CC(C4)CC(C6)C5 C12001622
CCOC(=O)Nc1nc(cs1)CC(=O)Nc2ccc(cc2C)Br C12881562
C[C@@]1(C(=O)N(C(=O)N1)C[C@@H](COc2ccc(cc2)F)O)c3ccc4ccccc4c3 C15236800
CCCN(c1ccccc1OC)S(=O)(=O)c2cc(cnc2N)Br C20467709
c1ccc(cc1)[C@@H](CNC(=O)COc2ccc3c(c2)OC4(CCCCC4)CC3=O)O C20744925
Cc1c(c(n[nH]1)C)C[NH+](C)Cc2ccc(cc2)c3nc(cc(n3)[O-])C(F)(F)F C23311838
C[C@H](C(=O)C(=C1Nc2ccccc2N1)C#N)Sc3nc4ccccc4n3CC=C C24269924
CC(C)(C)[C@@H]1CCc2c(cc(s2)C(=O)NNC(=O)CCN3CCSC3=O)C1 C24352159
Cc1c(c(=O)[nH]c(n1)C)CCC(=O)N[C@@H](c2ccccc2)c3cc4ccccc4o3 C24709621
Cc1ccccc1C(=O)/N=C(/NCc2c(nn(c2C)C)C)\Nc3cccc(c3C)C C32972680
C[C@H](CNC(=O)c1ccc(s1)NC(=O)c2ccco2)N3CCc4c3cccc4 C33057171
c1ccc(cc1)/C(=N/S(=O)(=O)c2ccccc2)/NC(=S)/N=c/3\[nH]ccs3 C06250871
COc1cc(ccc1/C=C/2\C(=O)C(=C(S2)Nc3ccc(cc3)F)C(=O)OC)O C36257160
Cc1ccccc1[C@H](C(=O)NC2CCCCC2)N(C(=O)[C@@H]3CCC(=O)N3)C(C)(C)C C36591405
C[C@H]1CC(=NO1)NC(=O)CSc2[nH]c(c(n2)c3ccccc3)c4ccccc4 C39164063
CC1=C([C@H](N=C1Cc2ccccc2)NC(=O)CSc3[nH]c4ccccc4n3)C#N C39231905
C/C(=C/c1ccccc1)/C=N\N=C\2/NC(=O)[C@@H](S2)CC(=O)Nc3ccc(cc3)F C39843458
Cc1c(cc(n1[C@@H](C)COC)c2cc(no2)c3ccc(cc3Cl)Cl)C(=O)N C33933651
Cc1ccc(cc1)[C@@H](C2CC2)NC(=O)CN3C[C@@H](Oc4c3cccc4)C(=O)NC C45841087
CC(C)(C)C1CCC2(CC1)C(=O)N(C(=O)N2)CC(=O)NCCc3cccc(c3)F C46630424
CC(C)[C@@H](CNS(=O)(=O)c1cc2c(cc1Cl)NC(=O)CO2)c3ccccc3 C46763391
C[C@@H](c1cccc2c1cccc2)NC(=O)C(=O)Nc3cccc(c3)Cn4cccn4 C48874403
CCOC(=O)C1=C(NC(=O)N[C@@H]1c2ccc(cc2)C)CN3CCc4ccccc4C3 C51318467
Cc1ccc(cc1S(=O)(=O)NC)NC(=O)CN(C)c2cccc3c2cccc3 C55020200
COc1cc(ccc1OCC=C)[C@H]2CC(=O)Nc3c2c(n[nH]3)c4ccc(cc4)Cl C04944153
CCOc1ccc(cc1OC)[C@@H]2C(=C(NC(=O)N2)C)C(=O)c3ccc(cc3)Cl C05866916
CC[C@H](C)NC(=O)[C@H]1C[C@@H](N(c2c1cccc2)CC(=O)NC3(CCCCC3)C#N)C C58263811
C[C@@]1(C(=O)N(C(=O)N1)CC(=O)N[C@@H](c2ccccc2)C3CC3)c4ccc(cc4)F C25469606
CCCNC(=O)CN1CCN(CC1)C(=O)N[C@@H](C)c2cccc(c2)Br C58715913
c1ccc(cc1)NC(=S)N/N=C/c2cc(c(o2)N3CCOCC3)Br C59249125
CC(C)NC(=O)c1ccc(c(c1)NC(=O)Cc2csc(n2)c3ccco3)Cl C47407243
Cc1ccccc1NC(=S)N/C(=N\c2nc(cc(n2)C)C)/N3CCC[C@@H](C3)C C14160295
CCOc1c(cccc1Cl)NC(=O)CCc2[nH]c(=O)c3c(c(sc3n2)C)C C60318656
Cc1c(c(=O)[nH]c2c1c(nn2C)C)CCC(=O)NCC(C)(C)c3ccccc3F C60338188
CC(C)c1nc(on1)CCCNC(=O)c2cc3ccc(cc3[nH]2)Br C61457183
c1cc(ccc1Cc2ccncc2)NC(=O)NCCc3cc(cc4c3OCOC4)F C62581967
Cc1ccc(c(c1)C2=C3[C@H](N(C(=O)[C@H]3N=N2)CCCO)c4ccc(cc4)C(C)C)O C21148625
CCn1c(nnc1SCc2cccc(c2)OC)c3c(c4cccnc4s3)N C64794229
Cc1cc(cc(c1)C(=O)NCC(=O)N[C@H](C)c2ccc(cc2)N3CCOCC3)C C65621207
c1cc(ccc1c2csnn2)NC(=O)NCCCc3nc4c(s3)CCCC4 C66161000
CCc1cccc(c1)OC[C@@H](CN2C(=O)[C@@]3(CCc4ccccc4C3)NC2=O)O C66237653
C[C@H](c1ccc2c(c1)NC(=O)CO2)NC(=O)N(Cc3ccccc3)CC4CCC4 C66334778
CCCC(=O)Nc1cccc(c1C)NC(=O)[C@H]2CC(=O)N(C2)C3CCC(CC3)C C66766502
CC[C@@H](C)n1c(=O)c2c(cc([nH]2)C)nc1SCC(=O)Nc3c(cccc3C)C C67238908
CCOC(=O)C1=C(NC(=O)N[C@@H]1c2ccc(c(c2)F)F)CN3CCCCCC3 C67285973
C[C@@H]1CN(CCO1)Cc2cccc(c2)CNC(=O)N(C)[C@@H](C)c3cccc(c3)O C67634359
Cc1c(c2ccccc2[nH]1)CC(=O)Oc3ccc(cc3)O[C@@H]4CCCCNC4=O C67637660
CN(c1ccc(cc1)F)S(=O)(=O)c2ccc(c(c2)C(=O)OCC(=O)NC(=O)NCC=C)Cl C03515071
CC[C@]1(C(=O)N(C(=O)N1)CC(=O)Nc2cccc(c2)S(=O)(=O)N3CCCC3)c4ccc(cc4)F C08891771
c1cc(oc1)CNc2nnc(s2)SCC(=O)Nc3ccc(cc3)S(=O)(=O)N4CCCC4 C09254336
CCOC(=O)c1c2c(sc1NC(=O)CSc3[nH]c(=O)c(c(n3)c4ccco4)C#N)CCC2 C09261912
C[C@H](c1ccc2c(c1)OCCO2)NC(=O)CN3C(=O)[C@](NC3=O)(C)c4ccc(cc4)OC(F)F C09465913
Cc1c(c([nH]c1C(=O)COC(=O)CCc2[nH]c(=O)c3c4c(sc3n2)CCCC4)C)C(=O)OC C09487402
CC(C)CN1C(=O)/C(=C\Nc2cc(ccc2OC)S(=O)(=O)N3CCCCCC3)/C(=O)NC1=S C09634096
c1ccc(cc1)[C@H](C(=O)NC[C@@H]2COc3ccccc3O2)NS(=O)(=O)c4cccc5c4nsn5 C09692601
C=CCn1c(nnc1SCC(=O)Nc2ccccc2C(=O)NC3CC3)[C@H]4COc5ccccc5O4 C09831827
Cc1ccccc1n2c(nnc2SCC(=O)Nc3ccccc3C(=O)NC4CC4)N5CCOCC5 C09870678
CCOC(=O)c1c(c(sc1NC(=O)CSc2nnc(n2C3CCCCC3)C)C(=O)NC)C C10014724
Cc1ccc(n1c2ccc(cc2)C(=O)OCC(=O)Nc3cccc(c3)S(=O)(=O)/N=C/4\CCCN4)C C11437314
c1cc(ccc1CCC(=O)OCC(=O)NC(=O)NC2CCCCC2)S(=O)(=O)N3CCCCC3 C11470153
Cc1ccc(cc1)/C=C/2\C(=O)N(C(=S)S2)CCCC(=O)NNC(=O)c3ccc(cc3)[N+](=O)[O-] C12032451
Cc1cc2c(c(=O)n1Cc3ccc(cc3)OC)[C@H](C(=C(O2)N)C#N)c4ccc(c(c4OC)OC)OC C12173123
c1ccn2cc(nc2c1)CCNC(=O)c3cccc(c3)S(=O)(=O)NCc4ccc5c(c4)OCO5 C12577382
CCCOc1ccc(cc1)[C@@H]2c3c(nn(c3NC(=O)[C@H]2NC(=O)c4ccc(c(c4)OC)OC)C)C C13039365
CCCCn1c2ccc(cc2nc1SCc3nc4ccccc4c(=O)n3CC#N)S(=O)(=O)N C06346614
CCN(CC)S(=O)(=O)c1ccc(cc1)NC(=O)CN2C(=O)[C@@]3(CCCc4c3ccs4)NC2=O C13131893
CCN(CC)S(=O)(=O)c1cc(ccc1C)NC(=O)CN2C(=O)[C@@]3(CCc4c3cccc4)NC2=O C13146504
CCCN(Cc1[nH]c(=O)c2ccc(cc2n1)Cl)C(=O)CN3C(=O)[C@](NC3=O)(C)c4ccc(cc4)F C14095235
CCCCn1c(=O)c2ccccc2nc1SCC(=O)c3c(n(c(=O)n(c3=O)C)CC(C)C)N C15225838
CC[C@@]1(C(=O)N(C(=O)N1)NC(=O)c2ccc(cc2)S(=O)(=O)N(C)c3ccccc3)c4ccccc4 C15497142
CCCCNC(=O)NC(=O)COC(=O)c1cccc(c1)S(=O)(=O)N2CCc3ccccc3C2 C15803051
Cc1ccc(c(c1)S(=O)(=O)CC2=C([C@@H](NC(=O)N2)c3ccc(c(c3)OC)OC)C(=O)OC)C C20848917
COc1cc(cc(c1O)OC)[C@H]2CC(=O)NC3=C2C(=O)C[C@H](C3)c4cc(c(c(c4)OC)OC)OC C21231446
c1cc(sc1)CNC(=O)Nc2nc(cs2)CC(=O)N3CCN(CC3)Cc4ccc5c(c4)OCO5 C21773176
CCCn1c(=O)c2ccc(cc2n3c1nnc3SCC(=O)NC(C)C)C(=O)NC4CCCC4 C23125570
Cc1c(c(=O)n(n1C)c2ccccc2)NC(=O)[C@@H](C)Sc3nnc(s3)NC(=O)C[C@@H]4CCC=C4 C23325138
CCn1c2ccccc2c3c1nc(nn3)SCC(=O)Nc4ccc(c(c4)S(=O)(=O)NC)C C24145356
CCOC(=O)C1CCN(CC1)C2=NC(=O)/C(=C/c3ccc(o3)c4ccc(cc4)S(=O)(=O)N)/S2 C34107787
CCN1C2=C([C@H](NC1=O)c3ccc(cc3Cl)Cl)C(=O)N(C2)CC(=O)NCCCN4CCCC4=O C34793374
CC(C)NC(=O)CN1CCN(CC1)C(=O)CSc2nnc(n2C3CC3)c4c[nH]c5c4cccc5 C35414081
c1ccc(c(c1)C(=O)NCc2ccc3c(c2)OCO3)NC(=O)CCCn4c5ccccc5oc4=O C36821827
Cc1ccc(cc1NC(=O)COC(=O)c2c(c(c([nH]2)C)C(=O)C)C)S(=O)(=O)N3CCCCC3 C08774536
Cc1ccc(c(c1)[N+](=O)[O-])OCC(=O)NN/C=C/2\C=C(C(=O)C(=C2)I)OC C13943395
Cc1ccc(cc1)C(=O)Nc2nc3c(s2)CC[C@@H]3C(=O)NCCn4c(=O)ccc(n4)c5ccco5 C36709199
C[C@H]1C[C@@H](CN(C1)S(=O)(=O)c2cccc(c2)C(=O)OCC(=O)NNC(=O)c3ccccc3)C C39593560
CC[NH+](CC)CCN1[C@H](C(=C(C1=O)[O-])C(=O)c2c(nc3n2cccc3C)C)c4ccc(c(c4)OC)O C40003830
COc1cc(cc(c1O)OC)[C@H]2c3c(n[nH]c3C(=O)N2CCCN4CCOCC4)c5ccccc5 C40337367
COc1ccc(cc1)c2c3c([nH]n2)C(=O)N([C@@H]3c4cc(c(c(c4)OC)O)OC)Cc5ccncc5 C40344445
c1ccc(cc1)NC(=O)NC(=O)CSc2nnc(n2CCN3CCOCC3)c4ccc(cc4)F C45493467
Cc1ccc2c(c1)nc([nH]2)SCC(=O)Nc3cc(ccc3OC)S(=O)(=O)N4CCOCC4 C09491274
Cc1cc(cc(c1)NC(=S)N/C(=N\c2nc(cc(n2)C)C)/N3CCN(CC3)c4ncccn4)C C14160445
Cc1c(c(=O)n(n1C)c2ccccc2)NC(=O)[C@@H](C)Sc3nnc(s3)NC(=O)CCC=C C60364792
c1ccc2c(c1)ccc(n2)C(=O)OCC(=O)Nc3cccc(c3)S(=O)(=O)/N=C/4\CCCCCN4 C13140470
CC(C)C[C@@H](C(=O)N[C@H](c1ccccc1)C(=O)[O-])N2C(=O)[C@@]3([C@H]4C(=c5ccccc5=[NH+]4)CCN3C2=O)C C63373172
c1ccc(cc1)CC(=O)NCC(=O)N/N=C/2\c3ccccc3N(C2=O)Cc4ccc5c(c4)OCO5 C18324768
Cc1cc(c(cc1Cl)C2=NN=C3[C@@H]2[C@H](N(C3=O)CCCO)c4cc(c(c(c4)OC)OC)OC)O C09124561
COc1cc(ccc1OCCN2CCOCC2)[C@@H]3[C@@H]4C(=NN=C4OC(=C3C#N)N)c5ccc(cc5)F C16382230
CCC(CC)([C@@]1(CC[C@@H](C(O1)(C)C)C(=O)[O-])C)O C03845853
c1cc(c(cc1F)NC(=O)[C@@H]2[C@@H]3CC[C@@H](C3)[C@@H]2C(=O)[O-])F C04019091
C[C@@H](c1ccccc1)NC(=O)[C@@H]2CC=CC[C@@H]2C(=O)[O-] C05527894
C1CCCC(CC1)NC(=O)[C@@H]2CC=CC[C@@H]2C(=O)[O-] C05897345
C1CCCC(CC1)NC(=O)[C@H]2CC=CC[C@@H]2C(=O)[O-] C05897368
Cc1c(c(n[nH]1)C)C23C[C@@H]4C[C@H](C2)CC(C4)(C3)CC(=O)[O-] C00373369
c1cc(c(cc1F)NC(=O)[C@H]2[C@H]3C[C@@H]([C@@H]2C(=O)[O-])C=C3)F C06728740
CC(C)c1ccc2c(c1)C[C@H](C(=O)N2)CCC(=O)[O-] C11984837
c1ccc(cc1)C(=O)C2=C(C(=O)N[C@H]2c3ccccc3F)[O-] C05819164
CCc1ccc(cc1)c2cc([nH]c(=S)n2)C(=O)[O-] C32111310
C[C@@H]1CCC[C@@H]([C@@H]1C)NC(=O)CC2(CCCC2)C(=O)[O-] C35123078
C[C@@H]1CCCC[C@@H]1NC(=O)C[C@@](C)(C(C)C)C(=O)[O-] C35721521
C[C@H]1CCCC[C@@H]1NC(=O)C[C@@](C)(C(C)C)C(=O)[O-] C35721522
C[C@H](C1CC1)NC(=O)CC2(CCCCCC2)C(=O)[O-] C35733477
C[C@H]1Cc2cc(ccc2O1)[C@H](c3ccccc3C(=O)[O-])O C37176637
Cc1cc(ccc1OC)[C@H]([C@@H]2CC=CC[C@@H]2C(=O)[O-])O C37289366
C[C@H](CC(=O)[O-])NC(=O)/C=C/c1ccc(c(c1)Cl)F C37412824
Cc1ccc(c(c1)C)[C@@H](C)NC(=O)[C@H]2C[C@@H]2C(=O)[O-] C37788460
Cc1ccc(c(c1)C)[C@H](C)NC(=O)[C@H]2C[C@@H]2C(=O)[O-] C37788461
Cc1ccc(c(c1)[C@@H](C)NC(=O)[C@@H]2C[C@@H]2C(=O)[O-])C C37795436
CC1=CC[C@@H]([C@@H](C1)C(=O)NC2CCCCC2)C(=O)[O-] C00377622
CC1=CC[C@H]([C@H](C1)C(=O)NC2CCCCC2)C(=O)[O-] C00377615
CC(C)Cc1csc(c1C(=O)[O-])NC(=O)C(C)C C00314552
CC1=C(C[C@H]([C@H](C1)C(=O)NC2CCCC2)C(=O)[O-])C C04651448
C[C@H](c1ccc(cc1)C(C)C)NC(=O)/C=C/C(=O)[O-] C37496631
C1CCC(CC1)NC(=O)[C@@H]2[C@H](C3CCC2CC3)C(=O)[O-] C13320524
c1ccc(cc1)[C@@H]2C(=C(C(=O)N2)[O-])C(=O)c3ccc(cc3)F C40124324
CCc1ccc(cc1)c2ccc(n2CCO)C(=O)[O-] C41344334
Cc1ccc(cc1)C(=O)N[C@@H](c2ccccc2C)C(=O)[O-] C41440654
Cc1ccc(cc1)C(=O)N[C@H](c2ccccc2C)C(=O)[O-] C41440656
CCC(C)(C)NC(=O)c1ccc(c(c1)F)/C=C/C(=O)[O-] C43578439
C[C@@H](Cn1c(nnc1[S-])c2ccc(cc2)Cl)O C05559557
c1cc(ccc1C(=O)NC[C@H]2CCC=CC2)C(=O)[O-] C45649588
C[C@H]1C[C@H]1C(=O)N[C@@H](C)c2ccc(cc2)/C=C/C(=O)[O-] C49591668
C[C@H]1C[C@@H]1C(=O)N[C@@H](C)c2cccc(c2)/C=C/C(=O)[O-] C49592243
CCC(C)(C)NC(=O)c1ccc(s1)/C=C/C(=O)[O-] C49594415
CC(C)(C)CNC(=O)c1ccc(s1)/C=C/C(=O)[O-] C49594693
c1cc(c(cc1C#CCO)F)CSc2nccc(n2)[O-] C49623192
C1CC(C1)(C(=O)NC23CC4CC(C2)CC(C4)C3)C(=O)[O-] C50289738
c1ccc2c(c1)C[C@H](O2)CNc3nnc(s3)[S-] C51086901
Cc1c(cc(o1)C(=O)[O-])CSc2ccccc2O C51361242
C[C@@](CSc1nccc(n1)[O-])(c2ccccc2)O C52098161
C[C@](CSc1nccc(n1)[O-])(c2ccccc2)O C52098162
Cc1cc(ccc1NCc2cc(n(c2C)C)C)C(=O)[O-] C52790168
Cc1ccc(c(c1)C(=O)[O-])N2CCC[C@@H]2CCCO C52984421
c1cc(c(c(c1)F)N2CCCC[C@H]2CCO)C(=O)[O-] C54188869
C[C@@H](CNC(=O)C1CCC(CC1)C(C)(C)C)C(=O)[O-] C54311057
c1ccc(c(c1)CCC(=O)Nc2nnc(s2)[S-])F C57591607
Cc1cccc(c1)NC(=O)C[C@H](c2cccs2)C(=O)[O-] C57601123
CS(=O)(=O)[N-]c1cccc(c1)c2ccccc2O C65340153
c1ccc(cc1)/C=C(\C(=O)[O-])/NC(=O)c2ccccc2Br C04837045
CC(C)C1=CC2=CC[C@@H]3[C@@]([C@@H]2C[C@@H]1O)(CCC[C@@]3(C)C(=O)[O-])C C05104581
C[C@@H]([C@@H]1CC[C@@H]2[C@@]1(CC[C@@H]3[C@@H]2CCC(=O)[C@@]3(C)CCC(=O)[O-])C)O C05275237
Cc1ccc2c(c1C)N[C@H]([C@@H]3[C@H]2C=CC3)c4ccc(cc4)C(=O)[O-] C00094428
Cc1ccc(cc1)S[C@@H](C)C(=O)Nc2cc(ccc2C)C(=O)[O-] C08267013
Cc1c(ccc2c1N[C@@H]([C@H]3[C@H]2C=CC3)c4ccc(cc4)C(=O)[O-])Cl C12628212
Cc1ccc(c2c1N[C@@H]([C@H]3[C@@H]2C=CC3)c4ccccc4F)C(=O)[O-] C06546318
Cc1ccc(c(c1)C)SCC(=O)Nc2cc(ccc2C)C(=O)[O-] C13170027
Cc1ccc(cc1)[C@H](CC(=O)[O-])NC(=O)c2cc3ccccc3s2 C13258136
C[C@]12CCC[C@@]([C@H]1CC=C3[C@H]2CC(=O)C(=C3)C(C)(C)O)(C)C(=O)[O-] C14496146
C[C@]12CCC[C@@]([C@@H]1CC[C@@]34[C@H]2CC[C@@H](C3)[C@@H](C4)CO)(C)C(=O)[O-] C17377048
CCOc1cc(cc(c1O)Br)/C=C/2\C(=NC(=S)S2)[O-] C02532841
c1cc(sc1)CC(=O)Nc2c(c3c(s2)CCCCC3)C(=O)[O-] C20334860
CCc1cccc(c1NC(=O)/C(=C\C(=O)c2ccc(s2)Cl)/[O-])C C05400450
c1ccc(cc1)/C(=C\C(=O)C(=O)NC23CC4CC(C2)CC(C4)C3)/[O-] C05606694
c1cc(ccc1CCc2nnc(n2c3ccc(cc3)Cl)[S-])O C00067499
Cc1c(c2ccccc2[nH]1)/C=C/3\C(=O)N(C(=N3)[S-])c4ccccc4 C34927084
c1cc(ccc1/C=C/C(=O)Nc2ccc(s2)C(=O)[O-])Br C35425085
C[C@@H](c1cccc(c1)S(=O)(=O)[N-]c2cc(ccc2Cl)Cl)O C35634296
Cc1c(sc(n1)Nc2ccccc2Br)CC(=O)[O-] C36306533
c1cc(ccc1[C@@H](CC2(CCCCC2)CC(=O)[O-])O)Br C37365117
c1c(c(sc1Cl)Cl)[C@@H](CC2(CCCCC2)CC(=O)[O-])O C37365153
CCCc1cc(sc1C)C(=O)Nc2cc(c(s2)C(=O)[O-])C C37404710
c1cc(ccc1C#CCO)[N-]S(=O)(=O)c2cc(sc2Cl)Cl C37552412
C[C@@]12CCC[C@]([C@@H]1CCc3c2ccc(c3)C(C)(C)O)(C)C(=O)[O-] C13302422
C[C@H](CC[C@@H]1[C@@]2(CCCC(C2=CC(=O)[C@@]1(C)O)(C)C)C)CC(=O)[O-] C36374526
Cc1ccccc1N[C@@H](c2ccccc2Br)C(=O)[O-] C37954556
Cc1ccccc1[C@@H](C(=O)[O-])Nc2ccccc2Br C37959864
c1cc(sc1CNC(=O)[C@H]2CCCC[C@H]2C(=O)[O-])Br C38018276
C[C@@]1(CC[C@]2(C(=C1)C(=O)C[C@@H]3[C@@]2(CCCC3(C)C)C(=O)[O-])O)C=C C14499377
C[C@H]1CC[C@@]2([C@@H]([C@@]1(C)CC/C(=C\C(=O)[O-])/CO)CC=CC2=C)C C39560221
CCc1ccccc1N2[C@@H](NC(=O)C(=C2[S-])C#N)c3ccccc3 C39887373
c1ccc(cc1)C(=O)C2=C(C(=O)N[C@@H]2c3cccc(c3)Br)[O-] C40116656
CCc1ccc(cc1)[C@H]2C(=C(C(=O)N2)[O-])C(=O)c3ccc(cc3)C C05928809
Cc1ccc(cc1)C(=O)C2=C(C(=O)N[C@@H]2c3cccc(c3)Cl)[O-] C40116953
Cc1ccc(cc1)C(=O)C2=C(C(=O)N[C@H]2c3ccccc3Br)[O-] C40117071
Cc1ccc(cc1)C(=O)C2=C(C(=O)N[C@H]2c3ccc(cc3)SC)[O-] C40117104
c1cc(cc(c1)Br)[C@H]2C(=C(C(=O)N2)[O-])C(=O)c3ccc(cc3)F C40124333
CC[C@@H](C)/C=C(\C)/C=C/C1=CC2=C(C(=O)[C@]([C@@H](C2=CO1)[O-])(C)O)Cl C33982692
c1ccc(cc1)C2(CCCC2)NC(=O)[C@@H]3[C@H]4C[C@@H]([C@@H]3C(=O)[O-])C=C4 C41536878
c1cc(ccc1N[C@@H](c2ccc(s2)Br)C(=O)[O-])F C41679172
Cc1ccc(c(c1)Br)N[C@]2(CCc3c2cccc3)C(=O)[O-] C41750077
Cc1ccc(cc1N[C@@](C)(c2ccncc2)C(=O)[O-])Br C41806459
C[C@@](c1ccccc1Br)(C(=O)[O-])Oc2ccc(cc2)CO C41973964
C[C@@H]1C[C@@H]([C@@H]2C(=CCC[C@]2([C@@]1(C)CCc3ccoc3)C)C(=O)[O-])O C44690166
c1ccc(cc1)/C=C/C=C\2/C(=O)N=C(S2)[N-]c3ccc(cc3)O C13648461
C[C@@](c1cc2cc(ccc2o1)Br)(C(C(=O)[O-])(F)F)O C52265512
Cc1c(sc(n1)[S-])CC(=O)N[C@H](C)c2cc3ccccc3o2 C53638792
Cc1ccccc1C(=O)N/C(=C\c2c(c(c(c(c2F)F)F)F)F)/C(=O)[O-] C59942169
C[C@@H](Cc1ccccc1F)NC(=O)c2ccc(nc2[O-])C(F)(F)F C64769678
CCC(C)(C)[C@@H]1CCc2c(sc(c2C#N)NC(=O)[C@@H]3CCCC[C@@H]3C(=O)[O-])C1 C04646579
c1cc(ccc1C[C@@H](CC(=O)NCCC23CC4CC(C2)CC(C4)C3)C(=O)[O-])Cl C04698076
Cc1ccc(cc1)C[C@@H]([C@H](C)C(=O)[O-])C(=O)NCCC23CC4CC(C2)CC(C4)C3 C04698216
c1cc(ccc1C[C@H](CC(=O)[O-])C(=O)NCCC23CC4CC(C2)CC(C4)C3)Cl C04698246
CCC[C@H]1CCc2c(sc(c2C#N)NC(=O)[C@@H]3CC=CC[C@@H]3C(=O)[O-])C1 C05952206
c1cc(sc1)C(=O)Nn2c(ccc2c3ccc(cc3)Cl)CCC(=O)[O-] C08379510
COc1cc(cc(c1O)Br)/C=C(\CC(=O)[O-])/c2nc3ccccc3s2 C12659599
CC(C)c1ccc(cc1)[C@@H](c2cccs2)NC(=O)[C@@H]3CC=CC[C@@H]3C(=O)[O-] C13014344
C[C@@H](c1ccc(c(c1)Cl)Cl)NS(=O)(=O)c2ccc(cc2)C(=O)[O-] C13072758
Cc1cc(cc(c1C)S(=O)(=O)N[C@@H](C)c2cc(c(cc2Cl)Cl)F)C(=O)[O-] C13088633
CC(C)[C@H](c1ccc(cc1)Cl)C(=O)N[C@H](CC(=O)[O-])c2ccc(cc2)Cl C13174175
Cc1ccc(cc1)[C@H](CC(=O)[O-])NC(=O)c2cc3c(s2)CCCCCC3 C13180757
Cc1ccc(cc1)[C@@H](CC(=O)[O-])NC(=O)/C=C/c2ccc(c(c2)C(F)(F)F)Cl C13181274
C[C@@H](c1ccc2c(c1)CCCC2)NS(=O)(=O)c3ccc(cc3)/C=C/C(=O)[O-] C13198811
c1cc(sc1)[C@H](CC(=O)[O-])NC(=O)/C=C/c2ccc(c(c2)Cl)Cl C13387937
Cc1ccc(cc1)Cc2cnc(s2)NC(=O)/C=C/c3ccc(cc3)C(=O)[O-] C13394471
C[C@@H]1CCC[C@@H]([C@@H]1C)NC(=O)[C@@H](C)Oc2c(cc(cc2Cl)C(=O)[O-])Cl C13423423
c1cc(cc(c1)Br)/C=C/C(=O)NCCc2ccc(cc2)C(=O)[O-] C13443090
CC[C@H]1CCc2c(sc(c2C#N)NC(=O)[C@@H]3CC(=C(C[C@@H]3C(=O)[O-])C)C)C1 C17078958
c1ccc(cc1)/C=C\C(=O)c2cc(cc(c2C(=O)/C=C\c3ccccc3)O)[O-] C28617334
Cc1ccc(c(c1)NS(=O)(=O)c2cc(sc2Br)C(=O)[O-])C C32585323
CC(C)c1ccc(cc1)NS(=O)(=O)c2cc(sc2Br)C(=O)[O-] C32585937
C=CCc1c(=O)[nH]c(nc1[O-])c2ccc(cc2)OCc3ccccc3Cl C35287993
CNc1ccc(cc1)[N-]S(=O)(=O)c2c(cc(cc2Cl)Br)Cl C36287844
Cc1c(sc(c1C(=O)[O-])NC(=O)/C=C/c2ccc(s2)Br)C C37448833
Cc1ccc(cc1S(=O)(=O)Nc2cc(c(s2)C(=O)[O-])C)Br C37462715
c1ccc(cc1)/C=C/Cc2c(ccn(c2=O)CCc3c[nH]c4c3cccc4)[O-] C13123010
Cc1c(cc2c(n1)nc([n-]2)SCC(=O)Nc3cccc4c3cccc4)Br C09108644
CC[C@@H](c1ccc(cc1)C)NC(=O)Cn2c(nnc2[S-])c3cccc(c3)C C17841721
C[C@@H](c1ccc2c(c1)CCCC2)NC(=O)Cn3c(nnc3[S-])c4ccc(cc4)Cl C18212741
CCCCc1ccc(cc1)N2[C@@H](NC(=O)C(=C2[S-])C#N)c3cccs3 C39887345
C[C@@]1(CC[C@H](C1(C)C)C(=O)Nc2ccccc2/N=C/c3ccccc3)C(=O)[O-] C41170007
CC(C)c1cc(nc(n1)SCC(=O)Nc2cc(ccc2Cl)Cl)[O-] C41626722
Cc1cc(c(c(c1)Br)N[C@](C)(c2ccccn2)C(=O)[O-])Br C41769707
Cc1cccc(c1)c2nnc(n2CC(=O)NCc3cc(ccc3F)Br)[S-] C43750258
Cc1cccc(c1)[C@H](C(=O)[O-])NC(=O)OCC2c3ccccc3-c4c2cccc4 C44198368
CC[C@@H](C)NC(=O)c1ccc(c(c1)Cl)[N-]S(=O)(=O)c2ccc(cc2)C C44883214
C[C@H](CCC(=O)[O-])[C@H]1CC[C@@H]2[C@@]1(C(=O)C[C@@H]3[C@@H]2CC[C@H]4[C@@]3(CC[C@H](C4)O)C)C C46084632
Cc1c(sc(n1)[S-])CC(=O)N[C@H](c2ccccc2)c3ccc(cc3)OC C53688695
Cc1ccc(cc1)/C(=C/2\[C@H](NC(=S)N=C2C(=O)OC)c3ccsc3)/[O-] C56050040
Cc1cccc(c1)[C@H]2/C(=C(\c3ccccc3F)/[O-])/C(=NC(=S)N2)C(=O)OC C56051317
Cc1c(sc(n1)[S-])CC(=O)NCc2ccccc2OCc3ccccc3 C56931586
Cc1ccccc1NC(=O)c2ccc(cc2)[N-]S(=O)(=O)c3cc(ccc3Cl)Cl C15352512
CS(=O)(=O)[N-]c1ccccc1NC(=O)c2cc3c(s2)CCCCCC3 C24889808
Cc1ccc(cc1S(=O)(=O)Nc2ccc(cc2C)I)C(=O)[O-] C58246358
Cc1ccc(c(c1)F)NC(=O)c2ccc(c(c2)[N-]S(=O)(=O)c3ccc(cc3)F)Cl C28307685
CCCS(=O)(=O)[N-]c1cccc(c1C)NC(=O)[C@@H]2CCCc3c2cccc3 C60098385
CC/C(=N\CCc1c([nH]c2c1cccc2)C)/C3=C(C[C@H](CC3=O)c4ccccc4)[O-] C12418189
Cc1ccc(cc1[N-]S(=O)(=O)C)NC(=O)CCc2ccc3ccccc3c2 C64474219
Cc1cc(cc(c1)[C@H]2/C(=C(\c3ccccc3F)/[O-])/C(=NC(=S)N2)C(=O)OC)C C67116548
CCCOC(=O)c1c2c(sc1NC(=O)[C@@H]3CCCC[C@H]3C(=O)[O-])CCC2 C02103073
c1ccc2c(c1)-c3ccccc3C2COC(=O)N[C@@H](Cc4ccco4)C(=O)[O-] C04240056
CCc1c(sc(c1C(=O)OC(C)C)NC(=O)[C@@H]2CCCC[C@@H]2C(=O)[O-])C C04611668
CCc1c(sc(c1C(=O)OCC)NC(=O)[C@@H]2[C@H]3C[C@@H]([C@@H]2C(=O)[O-])C=C3)C C04611844
Cc1c(sc(c1C(=O)OC(C)C)NC(=O)[C@@H]2CCCC[C@H]2C(=O)[O-])C C04628560
CC(C)OC(=O)c1c2c(sc1NC(=O)[C@H]3CCCC[C@@H]3C(=O)[O-])CCCC2 C04646531
COC(=O)COc1ccc(cc1)[C@H]2[C@H]3CC=C[C@H]3c4cc(ccc4N2)C(=O)[O-] C05798243
Cc1ccc(cc1)[C@@H]2Nc3ccccc3C(=O)N2c4ccc(cc4)OCC(=O)[O-] C08703673
Cc1ccc(cc1F)CNc2cnn(c(=O)c2Cl)c3ccc(cc3)C(=O)[O-] C13272544
Cc1ccc(cc1S(=O)(=O)NCc2ccc(cc2)OC(F)F)C(=O)[O-] C13310284
CCc1cc2c(s1)ncnc2SCC(=O)Nc3cc(ccc3C)C(=O)[O-] C13345297
CC1CCN(CC1)c2ccc(cc2)NC(=O)CSc3nc(cs3)CC(=O)[O-] C13416692
c1ccc2c(c1)-c3ccccc3C2COC(=O)N[C@H](C4CCOCC4)C(=O)[O-] C15446434
Cc1cc(c(s1)NC(=O)[C@H]2CC(=C(C[C@H]2C(=O)[O-])C)C)C(=O)OC(C)C C17077597
Cc1cccc(c1)C(=O)Nc2nc(c(s2)c3nnc(n3CC=C)[S-])C C24969670
C[C@@H](CCc1ccco1)NC(=O)Cn2c(nnc2[S-])c3ccc(cc3)Cl C25390298
C[C@H](CCc1ccco1)NC(=O)Cn2c(nnc2[S-])c3ccc(cc3)Cl C25390304
c1cc(ccc1C(=O)[O-])S(=O)(=O)Nc2cc(ccc2OCC(F)(F)F)F C25509952
Cc1ccsc1C(=O)Nc2nc(c(s2)c3nnc(n3CC=C)[S-])C C26297616
CCCNC(=O)CSc1nc(c(nn1)c2cc(sc2Cl)Cl)[O-] C32778459
C[C@@H]1CCCN(C1)c2ccc(cc2NS(=O)(=O)c3ccccc3)C(=O)[O-] C32971127
CCN/C(=C/C1=CSC2=NC(=C([C@H](N12)c3ccsc3)C(=O)OC)C)/[O-] C36053583
c1ccc(cc1)Cc2c(nc(nn2)SCC(=O)Nc3ccccc3F)[O-] C04317321
Cc1ccc(cc1)S(=O)(=O)Nc2cc(ccc2N3CCCCC3)C(=O)[O-] C03028958
C[C@H](C(=O)[O-])Oc1ccc(cc1)/C=N/NC(=O)c2ccc(cc2Cl)Cl C39557336
Cc1cc(nc(n1)SCC(=O)Nc2ncc(s2)Cc3ccccc3F)[O-] C39894995
CCCCN1[C@@H](C(=C(C1=O)[O-])C(=O)c2ccc(cc2)OC)c3cccc(c3)O C40077460
CCCCN1[C@@H](C(=C(C1=O)[O-])C(=O)c2cc3ccccc3o2)c4ccc(cc4)O C40097444
Cc1ccc(o1)C(=O)C2=C(C(=O)N[C@@H]2c3cccc(c3)OCCC(C)C)[O-] C40116500
CCCOc1cccc(c1)[C@@H]2C(=C(C(=O)N2)[O-])C(=O)c3ccc(c(c3)C)OC C40123424
CCCOc1cccc(c1)[C@H]2C(=C(C(=O)N2)[O-])C(=O)c3ccc(c(c3)C)OC C40123425
Cc1cc(c(c(c1)Cl)NC(=O)CSc2nc(cc(n2)[O-])COC)C C41608140
Cc1ccc(c(c1)C)CCC(=O)Nc2nc(c(s2)c3nnc(n3C)[S-])C C42655779
Cc1cc(nc(c1C#N)SCC(=O)Nc2ncc(s2)Cc3ccccc3)[O-] C44180858
Cc1ccc(o1)[C@H](C)NC(=O)Cn2c(nnc2[S-])c3ccc(cc3)Cl C45767333
Cc1cccc(c1)c2nc(c(o2)C)CSc3nc(c(c(n3)[O-])CCO)C C45924886
CCS(=O)(=O)[N-]c1ccc(cc1)NS(=O)(=O)c2c(cc(cc2C)C)C C55639156
CCN(Cc1ccccc1C)C(=O)N[C@@H](C)c2cccc(c2)[N-]S(=O)(=O)C C56918355
Cc1ccc(cc1)c2nnc(n2CC(=O)NCCOc3ccc(cc3)C)[S-] C18075123
CCCc1nnc(n1CC(=O)NCc2ccc(o2)c3ccc(cc3)Cl)[S-] C10811459
Cc1cc(c(c(c1C)S(=O)(=O)Nc2ccccc2[N-]S(=O)(=O)C)C)C C36833118
Cc1ccc(c(c1)C)NC(=O)CSc2nc(cc(=O)n2c3ccccc3F)[O-] C59202734
CCCS(=O)(=O)[N-]c1ccc(cc1)NS(=O)(=O)c2ccc(c(c2)C)C C63849077
CCCS(=O)(=O)[N-]c1cccc(c1C)NC(=O)c2cccc(c2)N(C)C C64362940
CCCS(=O)(=O)[N-]c1cccc(c1C)NC(=O)c2ccc3c(c2)CCO3 C64448500
CC(C)Cc1csc2c1c(=O)[nH]c(n2)COc3ccc(cc3)/C=C/C(=O)[O-] C55501851
CCOc1cc(ccc1C)NC(=O)/C=C/c2ccc(cc2)[N-]S(=O)(=O)C C66767835
CCOC(=O)C\1=NC(=S)N[C@H](/C1=C(\c2ccccc2)/[O-])c3cscn3 C67028868
C[C@@H](CN(C)C(=O)NCc1ccccc1[N-]S(=O)(=O)C)c2ccccc2 C67059967
C/C(=C/1\[C@@H](NC(=S)N=C1C(=O)OC)c2ccc(c(c2)Cl)OC(F)F)/[O-] C67437388
CC(C)(CC(=O)Nc1ccccc1N2CCOCC2)CC(=O)[O-] C00153613
Cc1c(c([nH]c1C(=O)[C@@H](C)Oc2ccc(cc2)CC(=O)[O-])C)C(=O)C C12985725
Cc1ccc(cc1C(=O)[O-])S(=O)(=O)N[C@@H](C)c2ccc(o2)C C13089521
C[C@H](CCc1ccco1)NS(=O)(=O)c2cccc(c2)C(=O)[O-] C13089624
C[C@H](CCc1ccco1)NS(=O)(=O)c2ccc(cc2)C(=O)[O-] C13089638
CCC[C@@H]1CCc2c(sc(c2C#N)NC(=O)COCC(=O)[O-])C1 C17070718
Cc1c(sc(n1)NC(=O)C2CC2)c3nnc(n3CC=C)[S-] C30672587
CCCNC(=O)CSc1nc(cc(=O)n1C2CCCC2)[O-] C32957945
C[C@H](Cc1ccco1)NS(=O)(=O)c2ccc(cc2)C(=O)[O-] C35252765
CCC[C@@H](C)NC(=O)CSC1=C(C([C@@H](C(=N1)[O-])C#N)(C)C)C#N C05297136
CCCCN(C)S(=O)(=O)Nc1cc(c(s1)C(=O)[O-])C C37462696
Cc1ccnc(c1)NS(=O)(=O)Cc2ccc(cc2)C(=O)[O-] C37466039
CCn1cc(cc1C(=O)[O-])S(=O)(=O)N[C@H]2CCC[C@H](C2)C C37507036
CCOC(=O)c1c(c(sc1NC(=O)[C@H]2C[C@@H]2C(=O)[O-])C)C C37517930
CC[C@H]1CCCC[C@H]1NS(=O)(=O)N2CCC(CC2)C(=O)[O-] C37657046
Cc1ccc(cc1S(=O)(=O)NCc2ccco2)/C=C/C(=O)[O-] C00103743
Cc1ccc(cc1)OCC(=O)Nc2nc(c(s2)CC(=O)[O-])C C36276100
CCSc1nnc(s1)NC(=O)[C@@H]2CCCC[C@@H]2C(=O)[O-] C00205013
CCc1ccc(c(c1)N2CCN[C@@H](C2)F)[N-]S(=O)(=O)OC C39481146
CCc1ccc(c(c1)N2CCN[C@@H](C2)Cl)[N-]S(=O)(=O)OC C39481164
C[C@@H](Cn1c(=O)c2ccc(cc2nc1SC(C)C)C(=O)[O-])O C13051057
c1cc(oc1)CNC(=O)CSc2[n-]c3cc(cnc3n2)Cl C09318506
C=CCOc1cccc(c1)C(=O)C2=C(C(=O)N[C@H]2c3ccco3)[O-] C40126169
CCCNS(=O)(=O)c1cc(ccc1N2CCCC2)C(=O)[O-] C40350769
CCc1ccc(cc1)Nc2nc(cs2)CC(=O)N(C)CC(=O)[O-] C41289861
C[C@@H]1CCCC[C@@H]1CNS(=O)(=O)N2CCC(CC2)C(=O)[O-] C44417827
C[C@H](c1[n-]nnn1)NC(=O)CCc2cccc(c2)Br C44886747
C[C@@H](c1[n-]nnn1)NC(=O)[C@@H](C)Sc2ccc(cc2)Cl C44888498
CC/C(=N/N=C\1/NC(=O)[C@@H](S1)CC(=O)[O-])/c2ccc(cc2)C C33446326
CC[C@@H](C(C)C)NS(=O)(=O)c1cc(n(c1)C2CC2)C(=O)[O-] C49130948
CC(C)N(CCC(=O)[O-])C(=O)Nc1nc2c(s1)CCCC2 C49561137
CCn1cc(cc1C(=O)Nc2ncc(s2)/C=C/C(=O)[O-])Cl C49591755
Cc1cc(cc(c1C)S(=O)(=O)NC[C@H](C)COC)C(=O)[O-] C49899199
CC(C)(CCC(=O)[O-])NS(=O)(=O)N(C)C1CCCCC1 C50196048
CCNc1ncc(cn1)S(=O)(=O)[N-]c2ccccc2Cl C50640807
CCNc1ncc(cn1)S(=O)(=O)[N-]c2cccc(c2F)F C50662725
Cc1ccc(o1)CNS(=O)(=O)c2cc(ccc2F)C(=O)[O-] C53036793
COc1cccc(c1O)/C=N\c2ccc(cc2)[N-]S(=O)(=O)C C23605838
CCS(=O)(=O)[N-]c1ccc(c(c1)C)S(=O)(=O)NC(C)(C)C C57477159
c1cc(ccc1OCCc2[nH]c(cc(=O)n2)CC(=O)[O-])Cl C58037810
C[C@H](c1ccc(s1)Cl)n2c(=O)[nH]nc2SCC(=O)[O-] C61591958
CCC1CCC(CC1)(C(=O)[O-])Sc2n[nH]c(=O)n2C3CC3 C61606399
CCCn1c(=O)[nH]nc1S[C@@](C)(c2ccccc2)C(=O)[O-] C61606484
CCN(Cc1cccs1)C(=O)NC(=O)C[C@@H](C)CC(=O)[O-] C61833046
CCCn1c(=O)[nH]nc1Sc2ccc(c(c2)Cl)C(=O)[O-] C61848779
Cc1ccc(cc1)[N-]S(=O)(=O)C[C@@H](C)C(=O)NCc2ccco2 C62072256
CC[C@H](C)NC(=O)Cn1c(=O)ccc2c1c(cc(c2)C(=O)[O-])C C62322304
c1ccnc(c1)c2nc([nH]n2)/N=C(/CCC3=CC[C@@H](S3)Cl)\[O-] C64267287
COCCC(=O)Nc1ccccc1[N-]S(=O)(=O)c2cccs2 C65489197
c1cc(ccc1Cc2nc(cs2)C/C(=N/c3[nH]ncn3)/[O-])F C65593220
c1ccc2c(c1)C3c4ccccc4C2([C@@H]5[C@@H]3C(=O)N(C5=O)c6ccccc6Cl)C(=O)[O-] C02484062
CC[C@H](C)[C@@H](C(=O)[O-])N1C(=O)/C(=C/c2cccc3c2cccc3)/SC1=S C16935500
COc1ccc(cc1)c2nnc(n2/N=C/c3ccc(s3)Br)[S-] C06007010
Cc1ccccc1COc2ccc(cc2OC)/C=C/3\C(=NC(=S)S3)[O-] C08571105
CCn1cc(c2c1cccc2)/C=C/3\C(=NC(=S)N(C3=O)c4cccc(c4)Cl)[O-] C09111311
COc1c(cc(cc1Cl)C(=O)n2c(c3ccccc3nc2=S)[O-])Cl C07274801
COc1c(cc(cc1Cl)Cl)C(=O)n2c(c3ccccc3nc2=S)[O-] C07274811
C[C@@H]1CCc2c(c3c(=O)n(c4nnc(n4c3s2)[S-])c5ccc(cc5)Cl)C1 C05898323
Cc1cc2cccc(c2nc1)S(=O)(=O)[N-]c3cccc(c3)I C24245335
CC1(CC2=C([C@H](C3=C(CC(CC3=N2)(C)C)[O-])c4ccc(c(c4)OC)OC)C(=O)C1)C C04644634
CC(=O)c1ccc(cc1)[N-]C2=NC(=O)/C(=C/c3cn(c4c3cccc4)C)/S2 C27230703
C[C@@H](c1ccccc1)Oc2ccc(cc2OC)/C=C/3\C(=NC(=S)S3)[O-] C27531537
CSc1nnc(s1)/N=C(/c2cc(c(s2)Br)Br)\[O-] C27912484
C[C@H](C(=O)[O-])Sc1nc2c(c3c(s2)CCC3)c(=O)n1C4CCCCC4 C02197216
c1cc2c(cc1Cl)c(nc3n2c(=S)sc3C(=O)N4CCCCCC4)[O-] C32946422
c1c(cnc(c1Br)Cl)S(=O)(=O)[N-]c2c(cc(cn2)Cl)Cl C35551184
COCCCn1c(nnc1[S-])c2cc(c(s2)Br)Br C02788983
Cn1c2ccccc2c(=O)c(c1[O-])C3=NN([C@@H](C3)c4ccc(cc4)Cl)c5ccccc5 C03846529
c1ccn2c(c1)nc(c2S(=O)(=O)[N-]c3ccc(cc3)Br)Cl C37555336
c1cc(c(cc1[N-]S(=O)(=O)c2c(nc3n2ccs3)Cl)Cl)Cl C37555518
Cc1ccc(c(c1)C)[N-]S(=O)(=O)c2ccc3c(c2)C(=O)c4ccccc4C3=O C04062681
CC[C@@H](C)N1C(=O)/C(=C\c2ccc(cc2)N3CCCCCC3)/C(=NC1=S)[O-] C37867872
C[C@]12[C@@H](C3c4ccccc4C1c5c3cccc5)C(=O)N(C2=O)c6ccc(cc6)C(=O)[O-] C38196800
Cc1c(c(=O)n(c(c1C(=O)[C@@H]2[C@H](C2(C)C)C=C(Cl)Cl)[O-])C(C)C)C#N C38617018
Cc1cc(c(cc1Cl)Cl)S(=O)(=O)[N-]c2cc3c4c(c2)CCC(=O)N4CCC3 C38692080
CCc1ccc(cc1)N2C(=O)[C@@H]3[C@H](C2=O)C4(c5ccccc5C3c6c4cccc6)C(=O)[O-] C39328535
c1ccc(cc1)Cn2c(=O)c3c4c(sc3n5c2nnc5[S-])CCCC4 C04837744
CC(C)c1cc(on1)[N-]S(=O)(=O)c2ccc(cc2Cl)Br C40692459
CC(C)(C)c1cc(on1)[N-]S(=O)(=O)c2ccc(cc2Cl)Br C40692733
c1cc(c(cc1N2CCOCC2)[N-]S(=O)(=O)c3ccc(s3)Cl)Cl C41375523
CC[C@H](C)c1ccccc1[N-]S(=O)(=O)c2cc(cnc2)Br C44244604
CCc1nc2cc(ccc2o1)[N-]S(=O)(=O)c3c(ccs3)Br C49061054
c1ccc2c(c1)cc(o2)c3csc(n3)/N=C(/CN4CCc5ccccc5C4)\[O-] C12567617
c1ccc(c(c1)C(F)(F)F)[N-]C2=NC(=O)/C(=C/c3ccc4c(c3)OCO4)/S2 C05551741
c1cc(cc(c1)N2CCOCC2)[N-]S(=O)(=O)c3c(cccc3Cl)Cl C55679206
COc1cc(ccc1OCc2ccc(cc2Cl)Cl)/C=C\3/C(=NC(=S)S3)[O-] C15055761
Cc1ccccc1N2C(=O)/C(=C\c3c(ccc4c3cccc4)C)/C(=NC2=O)[O-] C59402381
c1cc(ccc1N2C(=O)/C(=C\c3cc(cc(c3Cl)Cl)Cl)/C(=NC2=O)[O-])Cl C59426702
CCc1ccccc1N2C(=O)/C(=C\c3c(n(c4c3cccc4)C)C)/C(=NC2=S)[O-] C59678453
C[C@H]1CN([C@@H](CO1)C)c2ccc(cc2)[N-]S(=O)(=O)c3ccc(s3)Cl C62554588
CCSC1=NC(=O)[C@@H]2[C@H](C3=C(CCCC3=NC2=N1)[O-])c4ccc(cc4)Cl C39730869
Cc1ccccc1/N=C\2/[C@]3(CCOC(C3)(C)C)N(C(=N2)[S-])c4cccc(c4)OC C06898383
Cc1ccc(cc1F)[N-]S(=O)(=O)c2c(sc(c2[C@@H]3C=C(N=N3)C)C)C C64452726
Cc1cccc(c1)[N-]S(=O)(=O)c2c(sc(c2[C@@H]3C(=C(N=N3)C)C)C)C C64452843
Cc1ccc(c(c1)Cl)[N-]S(=O)(=O)c2c(sc(c2c3ccno3)C)C C64845106
Cc1ccccc1[N-]S(=O)(=O)c2c(sc(c2c3c(c(no3)C)C)C)C C64845780
c1cc(cc(c1)Br)[N-]S(=O)(=O)c2ccc(s2)c3ccno3 C65031191
Cc1ccc(cc1F)[N-]S(=O)(=O)C2=C(S[C@@H](C2)[C@@H]3C(=C(N=N3)C)C)C C65137834
Cc1ccc(cc1F)[N-]S(=O)(=O)C2=C(S[C@H](C2)[C@H]3C(=C(N=N3)C)C)C C65137837
CCC(=O)N1CCc2c(cc(s2)S(=O)(=O)[N-]c3cc(ccc3C)Cl)C1 C65196153
CC[C@H](C)[C@@H](C(=O)[O-])N1C(=O)/C(=C/c2cccc(c2)Br)/SC1=S C05374217
CC[C@@H](C)[C@H](C(=O)[O-])N1C(=O)/C(=C/c2cccc(c2)Br)/SC1=S C05374218
c1ccc(cc1)/C=C\C=C\2/C(=O)N(C(=S)S2)[C@H](c3ccccc3)C(=O)[O-] C06495809
C[C@H](C(=O)[O-])SCC(=O)N1c2ccccc2SC[C@H]1c3ccccc3 C12779975
CCc1ccc(cc1)/C=C\2/C(=O)N(C(=S)S2)c3ccc(cc3)CC(=O)[O-] C16930458
c1cc(cc(c1)Br)/C=C\2/C(=O)N(C(=S)S2)c3ccc(cc3)CC(=O)[O-] C16930565
Cc1ccc(cc1)N2C(=O)/C(=C/c3cc(n(c3C)c4ccccc4)C)/C(=NC2=S)[O-] C01195820
CCn1cc(c2c1cccc2)/C=C\3/C(=NC(=S)N(C3=O)c4ccccc4F)[O-] C13553121
c1ccc2c(c1)CCN(C2)[C@@H](c3cccs3)c4c(n5c(s4)ncn5)[O-] C22610229
Cc1ncc(o1)c2ccc(cc2)[N-]S(=O)(=O)c3ccc(c(c3F)F)F C26540131
c1ccc(c(c1)S(=O)(=O)[N-]c2ccc3c(c2)nc(o3)C4CC4)Br C32097281
c1cc(n(c1)c2ccc(cc2)F)/C=C\3/C(=NC(=S)N(C3=O)c4ccc(cc4)F)[O-] C32115818
c1cc(c(cc1N2CCCC2=O)[N-]S(=O)(=O)c3ccc(s3)Cl)Cl C32629704
CC(=O)[C@@H]1CC[C@@H]2[C@@]1(CC[C@@H]3[C@@H]2CCC4=C/C(=N\OCC(=O)[O-])/CC[C@]34C)C C35360923
c1cc(ccc1CCCl)S(=O)(=O)[N-]c2ncc(s2)Br C36900484
COc1ccc(cc1Br)S(=O)(=O)[N-]c2ccc(cn2)Cl C37385889
c1cc2c(cc1[N-]S(=O)(=O)c3ccc(cc3Br)Br)OCO2 C37575096
C[C@H]1CCCC[C@@H]1N(C)S(=O)(=O)c2cc(sc2Br)C(=O)[O-] C37836459
c1c(c(sc1C(=O)N2CCCC[C@@H]2CC(=O)[O-])Br)Br C38025415
c1cc(sc1S(=O)(=O)[N-]c2c3c4c(sc3ncn2)CCC4)Cl C02659514
CCn1c(c(c(c(c1=O)C#N)C)C(=O)[C@H]2[C@H](C2(C)C)C=C(Cl)Cl)[O-] C38616120
C=CCN1[C@H](C(=C(C1=O)[O-])C(=O)c2ccc(cc2)Br)c3cccs3 C40026061
c1cc(cc(c1)N2C(=O)/C(=C/c3cc(sc3)Br)/SC2=S)C(=O)[O-] C40068669
COCc1c(cccc1Br)[N-]S(=O)(=O)c2ccc(cc2)Br C40491971
Cc1ccc(c(c1)OC)[N-]S(=O)(=O)c2cc(cnc2Cl)Br C41069707
c1cc(c(cc1N2CCOCC2)[N-]S(=O)(=O)c3ccc(s3)Cl)F C41375172
c1cc(ccc1F)S(=O)(=O)[N-]c2cc(ccc2Cl)N3CCOCC3 C41375477
C[C@H]1CCCCN1C(=O)c2ccc(cc2)[N-]S(=O)(=O)c3ccc(s3)Cl C41781588
c1cc(cc(c1)n2cccn2)[N-]S(=O)(=O)c3c(ccs3)Br C48441054
COc1ccc(cc1[N-]S(=O)(=O)c2ccc(cc2)C#N)Br C48442110
c1cc(cc(c1)[N-]S(=O)(=O)c2ccc(s2)Br)c3cnco3 C33861166
c1c(c(sc1C(=O)N2CCCC[C@@H]2CCC(=O)[O-])Br)Br C50921832
c1cc(oc1)[C@@H]2c3c(nc(s3)[S-])S[C@@H]4[C@@H]2C(=O)N(C4=O)c5ccc(cc5)Cl C40475482
CCn1c2ccc(cc2c3c(c1=O)c(c(c(=O)o3)Br)[O-])Br C16162794
CS(=O)(=O)[N-]c1cccc(c1)C(=O)N2CCC[C@H]2c3cccc4c3cccc4 C56362871
CC(=O)N1CCc2c1ccc(c2)[N-]S(=O)(=O)c3cc(sc3Cl)Cl C22274614
CN(C)c1ccccc1[N-]S(=O)(=O)c2cc(cnc2Cl)Br C44375623
CS(=O)(=O)c1cc(ccc1F)S(=O)(=O)[N-]c2cc(cc(c2)Cl)Cl C60554501
CN1CCOc2c1cc(cc2)[N-]S(=O)(=O)c3ccc(s3)Br C62090242
C[C@H]1CN(CCO1)c2ccc(cc2)[N-]S(=O)(=O)c3ccccc3Cl C62553686
Cc1ccc(s1)S(=O)(=O)[N-]c2ccc(cc2)N3C[C@H](OC[C@@H]3C)C C62554584
CC[C@]1(CCCN(C1)C(=O)c2cc(c(s2)Br)Br)C(=O)[O-] C62869876
C=CCSC1=NC(=O)[C@H]2[C@H](C3=C(CCCC3=NC2=N1)[O-])c4ccccc4 C39764447
CC(C)SC1=NC(=O)[C@H]2[C@@H](C3=C(CCCC3=NC2=N1)[O-])c4cccs4 C39764745
C[C@@H]1Cc2ccccc2N1/C(=N/c3cccc(c3)S(=O)(=O)N(C)C)/[S-] C13637309
Cc1ccc(c(c1)[N-]S(=O)(=O)c2cc(n(c2C)C)c3nc(cs3)C)C C64668238
Cc1ccc(c(c1)F)[N-]S(=O)(=O)c2cc(n(c2C)C)c3nc(c(s3)C)C C64668353
c1ccc(cc1)n2c(c3c(n2)CCC3)[N-]S(=O)(=O)c4ccc(c(c4)F)F C66250415
Cc1cc(c(c(c1)C)S(=O)(=O)[N-]c2cc(c(c(c2)F)S(=O)(=O)C)F)C C66588404
CCn1c(c2ccc(cc2nc1=S)C(=O)N(CC)[C@@H]3CCCC[C@H]3C)[O-] C66674909
C[C@@H](C(=O)N[C@H](CC(=O)[O-])c1ccc(cc1)Cl)Sc2ccc(cc2)Cl C13174957
Cc1ccc(cc1)[C@H](CC(=O)[O-])NC(=O)c2ccc(cc2)I C13178555
Cc1ccc(cc1)[C@@H](CC(=O)[O-])NC(=O)/C=C/c2ccc(s2)Br C13181456
Cc1ccc(cc1)[C@H](CC(=O)[O-])NC(=O)/C=C/c2ccccc2Br C13181677
Cc1c(cc(n1c2ccccc2)c3ccccc3)/C=C\4/C(=O)NC(=S)N=C4[O-] C08742573
c1c(cc(c2c1c(=O)[nH]c(n2)SCC(=O)[O-])Br)Br C19909881
Cc1cc(c(s1)C)c2csc(n2)/N=C(/c3cc(=O)[nH]c4c3cccc4)\[O-] C20015069
c1cc(ccc1C(=O)NCC(F)(F)F)S(=O)(=O)[N-]c2ccc(cc2F)F C24101106
c1ccc(c(c1)CSCCNC(=O)c2ccc(nc2[O-])C(F)(F)F)F C25011270
c1ccc(cc1)[C@H](C(=O)[O-])N2C(=O)/C(=C\c3c[nH]c4c3cccc4)/SC2=S C26771509
Cc1c(sc(n1)[S-])CC(=O)NCc2ccc(s2)c3csc(n3)C C32845491
Cc1ccc(cc1)[C@@H]2C(=C(C(=O)N2CCO)[O-])C(=O)c3ccc(cc3)Br C18043475
Cc1ccc(cc1)C(=O)C2=C(C(=O)N([C@H]2c3ccc(cc3)Br)C[C@H](C)O)[O-] C01439634
Cc1ccc(cc1)C(=O)C2=C(C(=O)N([C@@H]2c3ccc(cc3)Br)C[C@H](C)O)[O-] C01439635
c1cc(sc1)c2nnc(n2CC(=O)N[C@H]3CCSc4c3cc(cc4)Cl)[S-] C12620532
Cc1c(cn[nH]1)S(=O)(=O)[N-]c2ccc(cc2C(F)(F)F)Br C37731356
Cc1cc(c(c(c1)Br)[N-]S(=O)(=O)c2c[nH]nc2)Br C37744597
C[C@H]1CCC[C@H]([C@@H]1C)NC(=O)c2ccc3c(c2)nc4c(c3SCC(=O)[O-])CCC4 C04905973
Cc1c(sc(n1)[O-])S(=O)(=O)Nc2ccc(cc2)I C37926365
Cc1cc(sc1C(=O)[O-])S(=O)(=O)NCc2ccc(s2)Br C38018490
Cc1c(cc(o1)CNC(=O)c2cc(c(s2)Br)Br)C(=O)[O-] C38059797
c1ccc2c(c1)[C@H](CCS2)NC(=O)Cn3c(nnc3[S-])c4ccc(cc4)Cl C18134426
Cc1ccc(cc1)c2nnc(n2CC(=O)N[C@@H]3CCSc4c3cccc4)[S-] C18134427
CSc1cc2c(cc1Cc3ccccc3)CCN4[C@@H]2CO[P@@](=O)(N4)[O-] C39465182
c1cc(ccc1[C@@H]2C(=C(C(=O)N2CCCO)[O-])C(=O)c3ccc(cc3)F)Cl C40052748
Cc1ccc(cc1)C(=O)C2=C(C(=O)N([C@H]2c3ccccc3Br)CCO)[O-] C40076421
Cc1ccc(cc1F)C(=O)C2=C(C(=O)N([C@@H]2c3cccc(c3)Br)CCO)[O-] C40099898
Cc1ccc(cc1F)C(=O)C2=C(C(=O)N([C@H]2c3cccc(c3)Cl)CCO)[O-] C40099959
c1ccc2c(c1)CCC[C@@H]2NC(=O)c3cccc(c3)[N-]S(=O)(=O)c4cccs4 C40142942
c1ccc(cc1)[C@H](C(=O)[O-])NC(=O)Cn2ccc3c2cccc3Br C40266438
Cc1c(c(n[nH]1)C)S(=O)(=O)[N-]c2ccc(cc2Cl)I C40435442
c1cc2c(cc[nH]2)cc1[N-]S(=O)(=O)c3ccc(cc3Cl)Br C40810411
c1cc(c(cc1I)Cl)[N-]S(=O)(=O)c2ccc(=O)[nH]c2 C40828973
C[C@@H](c1ccccc1Br)NC(=O)c2ccccc2[N-]S(=O)(=O)C C41298717
c1ccc(c(c1)CO)[N-]S(=O)(=O)c2c(cc(cc2Cl)Br)Cl C42266935
Cc1ccccc1C(=O)NC2CCN(CC2)C(=O)Cc3c(nc(s3)[S-])C C42970290
Cc1cc(ccc1NC(=O)C)[N-]S(=O)(=O)c2c(ccs2)Br C48440954
CNC(=O)c1ccc(c(c1)[N-]S(=O)(=O)c2c(ccs2)Br)Cl C48441144
Cc1ccc(s1)[C@@H](C)NS(=O)(=O)c2cc(sc2Br)C(=O)[O-] C49161812
CNc1c(cc(cn1)Br)S(=O)(=O)[N-]c2cc(ccc2F)F C50633607
CNC(=O)c1cc(ccc1Cl)[N-]S(=O)(=O)c2ccc(c(c2F)F)F C55648481
c1cc(ccc1C(=O)NCC(F)(F)F)[N-]S(=O)(=O)c2ccc(c(c2)F)F C57391128
c1cc(ccc1C(=O)C2=C(C(=O)N([C@@H]2c3ccc(cc3Cl)Cl)CCO)[O-])F C15919984
CO/C(=C\1/[C@@H](NC(=S)N=C1c2ccc(cc2)Cl)c3ccccc3F)/[O-] C59227776
CNC(=O)c1ccc(cc1Cl)[N-]S(=O)(=O)c2c(cc(cc2F)F)F C60443635
CN(Cc1cccc2c1cccc2)C(=O)c3ccc4c(c3)nc(=S)[nH]c4[O-] C47084780
CNC(=O)c1cccc(c1)[N-]S(=O)(=O)c2ccc(c(c2)C(F)(F)F)F C63911558
CS(=O)(=O)[N-]c1ccc(cc1C(=O)N[C@@H]2C[C@H]2c3cccc(c3)F)Cl C64497404
CCn1c(c2ccc(cc2nc1=S)C(=O)N[C@@H]3C[C@@H]3c4cccc(c4)F)[O-] C67333383
CS(=O)(=O)[N-]c1ccc(cc1)/C=C/C(=O)N[C@@H]2C[C@H]2c3cccc(c3)F C67333484
c1cc(cc(c1)Br)/C=C\2/C(=O)N(C(=S)S2)c3ccc(c(c3)C(=O)[O-])O C08828405
C[C@]12CC[C@@H]3[C@H]([C@H]1CC[C@@H]2C(=O)NC(C)(C)C)CC=C4[C@]3(CCC(=C4)C(=O)[O-])C C11616058
Cc1ccc(cc1S(=O)(=O)Nc2ccccc2SCc3ccccc3)C(=O)[O-] C13031131
c1ccc2c(c1)ccc(c2OCC(=O)NCC34CC5CC(C3)CC(C5)C4)C(=O)[O-] C13086315
C[C@H](c1ccc(cc1)Br)NS(=O)(=O)c2ccc(cc2)/C=C/C(=O)[O-] C13088687
C[C@@H](c1ccc(cc1)Br)NS(=O)(=O)c2ccc(cc2)CCC(=O)[O-] C13088690
c1ccc2c(c1)c(c(s2)C(=O)N[C@H](CC(=O)[O-])c3ccccc3Cl)Cl C13172748
C[C@@H](c1ccc(c(c1)Cl)Cl)NC(=O)CSc2nc(cs2)CC(=O)[O-] C13416277
c1c(cc(c(c1Br)NC(=O)[C@@H]2CC=CC[C@H]2C(=O)[O-])Br)F C13469731
c1c(cc(c(c1Br)NC(=O)CCCC(=O)[O-])Br)Br C16902326
c1cc(ccc1/C=C\2/C(=O)N(C(=S)S2)c3ccc(c(c3)C(=O)[O-])O)Br C16929478
C[C@@]1(CC(=C([C@H]([C@@H]1C(=O)c2ccccc2)c3ccccc3)C(=O)c4ccccc4)[O-])O C15722762
c1ccc(cc1)n2c(c3ccc(cc3nc2=S)C(=O)Nc4cc(ccc4Cl)Cl)[O-] C14878265
Cc1ccc(cc1)S(=O)(=O)[N-]c2ccc(cc2Cl)C(=O)N[C@@H]3CCCc4c3cccc4 C30857074
Cc1ccc(cc1)C(=O)C2=C(C(=O)N([C@H]2c3cccs3)CCc4c[nH]c5c4cccc5)[O-] C01414719
Cc1ccc(cc1)N2[C@@H](NC(=O)C(=C2[S-])C#N)c3ccc(o3)c4ccccc4F C33618825
Cc1ccc(c(c1)C(=O)C2=C(C(=O)N([C@@H]2c3cccc(c3)O)Cc4ccccc4)[O-])C C33701382
Cc1ccc(cc1)C(=O)C2=C(C(=O)N([C@H]2c3ccc(cc3)F)CCc4c[nH]c5c4cccc5)[O-] C01414695
Cc1ccc(c(c1)O)[N-]S(=O)(=O)c2c(cc(cc2Cl)Br)Cl C35081949
CC(=O)N/C(=C/c1ccc(cc1)OCc2ccc(cc2)I)/C(=O)[O-] C35667399
c1cc(cc2c1ccn2CC(=O)NCC3(CCCCC3)CC(=O)[O-])Br C36353000
CC[C@@H](c1ccc(cc1)Br)NC(=O)Cn2c(nnc2[S-])c3ccc(cc3)C C12794161
Cc1cc(c(c(=O)o1)C2=Nc3cc(ccc3S[C@@H](C2)c4cccc(c4)O)C(F)(F)F)[O-] C08934340
Cc1ccc(cc1)S(=O)(=O)[N-]c2ccc(c(c2)C(=O)N[C@@H](C)c3ccc(cc3)F)Cl C38755172
Cc1c(c(nc(n1)SCc2ccccc2)[O-])CC(=O)Nc3ccccc3SC C38897703
COc1ccccc1N2[C@@H](NC(=O)C(=C2[S-])C#N)c3cccc(c3)Br C39887555
CC(C)(C)c1ccc(cc1)[C@H]2C(=C(C(=O)N2CCCO)[O-])C(=O)c3cccs3 C40046302
c1ccc2c(c1)cccc2[C@@H]3C(=C(C(=O)N3CCO)[O-])C(=O)c4ccc(cc4)Br C40077024
c1ccc2c(c1)cccc2[C@@H]3C(=C(C(=O)N3)[O-])C(=O)c4ccc(cc4)Br C40117556
CCCOc1ccc(cc1)C(=O)C2=C(C(=O)N[C@H]2c3ccccc3Br)[O-] C40118075
CC(C)COc1ccc(cc1)C(=O)C2=C(C(=O)N[C@H]2c3cccc(c3)Br)[O-] C40123199
Cc1cc(ccc1OCC=C)C(=O)C2=C(C(=O)N[C@H]2c3ccc(cc3)C(C)(C)C)[O-] C40123865
Cc1cc(cc(c1OCC(C)C)C)C(=O)C2=C(C(=O)N[C@@H]2c3cccc(c3)Cl)[O-] C40124230
C=CCOc1ccc(cc1)C(=O)C2=C(C(=O)N[C@@H]2c3ccccc3Br)[O-] C40125268
C=CCOc1ccc(cc1)C(=O)C2=C(C(=O)N[C@H]2c3ccccc3Br)[O-] C40125269
c1cc(cc(c1)OCc2ccc(cc2)Cl)C(=O)C3=C(C(=O)N[C@H]3c4ccc(cc4)F)[O-] C40126519
Cc1ccc(cc1)COc2ccc(cc2)C(=O)C3=C(C(=O)N[C@H]3c4cccc(c4)Cl)[O-] C40127397
Cc1ccc(c(c1O)C)[N-]S(=O)(=O)c2ccc(cc2Br)Br C40446625
CCC[C@H](C)NC(=O)c1cc(ccc1Cl)[N-]S(=O)(=O)c2ccc(cc2)C C44901081
C=CCn1c(=O)c2ccc(cc2nc1[S-])C(=O)N[C@H](c3cccs3)C4CCCC4 C32746294
CC1(c2cc(ccc2NC1=O)S(=O)(=O)[N-]c3cccc(c3)Br)C C49659732
CC(C)(CCC(=O)[O-])NS(=O)(=O)c1c(cc(cc1Cl)Br)Cl C50196060
Cc1cc(c(n1C[C@@H]2CCCO2)C)C3=CSC(=NN3)[N-]c4cccc(c4)Cl C02631139
c1ccc2c(c1)c(n[nH]2)[N-]S(=O)(=O)c3ccc(cc3Br)Br C54433044
CCn1c(c2ccc(cc2nc1=S)C(=O)N[C@H](C)c3ccccc3Br)[O-] C17965002
CCOc1cc(ccc1O)/C=C/2\C(=O)N=C(S2)[N-]c3ccccc3C(F)(F)F C17307165
CC1=C([C@H](C2=C(CC(CC2=N1)(C)C)[O-])c3ccsc3)C(=O)Nc4ccccc4F C06720776
c1ccc(cc1)c2c3c(sc2C(=O)[O-])[C@H](CC(=O)N3)c4cccc(c4)Br C64795367
C[C@H](c1ccc(cc1Cl)Cl)N(C)C(=O)c2ccc3c(c2)nc(=S)[nH]c3[O-] C65478668
c1ccc2c(c1)C(=C(C(=O)C2=O)/C(=N/c3ccc(cc3)F)/Nc4ccc(cc4)F)[O-] C26330572
C[C@@H](c1ccc(cc1)Cl)NS(=O)(=O)c2ccc(s2)CC(=O)[O-] C13309948
c1cc(c(cc1Cl)NC(=O)CSc2nc(cs2)CC(=O)[O-])Cl C13414546
C[C@@H]1CCC[C@H]([C@@H]1C)NC(=O)[C@@H](C)Sc2nc(cs2)CC(=O)[O-] C13415984
CC(C)(C)N([C@@H]1CC[C@@H](C[C@@H]1O)C=C)C(=O)[C@@H]2[C@@H]3C[C@H]([C@@H]2C(=O)[O-])C=C3 C15776058
C=CCNC(=O)c1ccc(c(c1)[N-]S(=O)(=O)c2ccc(cc2)F)Cl C27636909
Cc1ccc(cc1)C(=O)C2=C(C(=O)N([C@H]2c3ccccc3Cl)C[C@H](C)O)[O-] C05408996
c1ccc(cc1)CN2[C@H](C(=C(C2=O)[O-])C(=O)c3ccccc3)c4cccc(c4)O C06554149
CC[C@@H](c1ccc(cc1)Cl)NC(=O)Cn2c(nnc2[S-])c3cccs3 C10423528
CCCCn1c2ccccc2c(=O)c(c1[O-])C(=O)N[C@@H](C)c3ccccc3 C05737715
C[C@@H]1c2cccc(c2O[C@@H]1C)C(=O)N[C@@H](CC(=O)[O-])c3ccc(cc3)Cl C39680346
Cc1ccc(cc1F)C(=O)C2=C(C(=O)N([C@H]2c3cccc(c3)O)CC=C)[O-] C40028923
c1ccc(cc1)C(=O)C2=C(C(=O)N([C@H]2c3cccc4c3cccc4)CCCO)[O-] C40047096
CCCCN1[C@H](C(=C(C1=O)[O-])C(=O)c2cccs2)c3ccc(cc3)O C40067537
CCCOc1ccc(cc1C)C(=O)C2=C(C(=O)N[C@@H]2c3cccs3)[O-] C40123790
COc1ccc(cc1O)[C@@H]2c3c(nc(s3)[S-])SC[C@H]2C(=O)OC C40475901
CC(C)(C)OC(=O)N[C@H](Cc1cc(cc(c1)Br)F)C(=O)[O-] C44299118
Cc1ccc(cc1)[C@@H](C)NC(=O)c2ccc(cc2Cl)[N-]S(=O)(=O)C C44901778
Cc1c(sc(n1)[S-])CC(=O)N[C@@H](C)c2cnn(c2C)c3ccc(cc3)F C46359779
c1cc(ccc1C(=O)[O-])S(=O)(=O)NCc2ccc(s2)Br C37984398
C=CCNC(=O)c1cccc(c1)S(=O)(=O)[N-]c2ccc(cc2F)Cl C55555615
Cc1ccc(cc1F)[N-]S(=O)(=O)c2cccc(c2)C(=O)NCC(F)(F)F C55556114
CCc1ccc(s1)S(=O)(=O)[N-]c2ccc(cc2C(=O)NC)Cl C55589539
C=CCNC(=O)c1ccc(cc1)[N-]S(=O)(=O)c2ccc(cc2Cl)F C55664108
C=CCNC(=O)c1ccc(cc1)[N-]S(=O)(=O)c2cc(cc(c2)Cl)Cl C55664151
CCOC(=O)C\1=NC(=S)N[C@@H](/C1=C(\C)/[O-])c2c(cccc2Cl)F C56055376
CCOC(=O)C\1=NC(=S)N[C@H](/C1=C(\C)/[O-])c2cc(cs2)Br C56055449
CCOC(=O)C\1=NC(=S)N[C@@H](/C1=C(\C)/[O-])c2cc(cs2)Br C56055450
CCOC(=O)C\1=NC(=S)N[C@@H](/C1=C(\C2CC2)/[O-])c3c(cccc3F)F C56055581
CCOC(=O)C\1=NC(=S)N[C@@H](/C1=C(/C2CC2)\[O-])c3cc(ccc3F)F C56055656
CC[C@@H](C)NC(=O)c1ccc(cc1)[N-]S(=O)(=O)c2cc(ccc2F)F C57121399
C=CCNC(=O)c1ccc(cc1)[N-]S(=O)(=O)c2ccc(c(c2)Cl)Cl C15508934
Cc1cccc(c1)C2(CC2)C(=O)N[C@@H](C)c3cccc(c3)[N-]S(=O)(=O)C C53088689
CCn1c(c2ccc(cc2nc1=S)C(=O)NC3(CCC3)c4ccccc4)[O-] C41844528
CCOc1ccc(cc1CO)[N-]S(=O)(=O)C2=Cc3ccccc3CC2 C58407742
Cc1cc(=O)nc([nH]1)S[C@](C)(c2ccccc2Br)C(=O)[O-] C41979379
C=CCNC(=O)c1ccccc1[N-]S(=O)(=O)c2c(cccc2Cl)Cl C16121120
c1ccc2c(c1)cc3ccccc3c2/C=C\4/C(=O)N=C(S4)NCCC(=O)[O-] C06496520
c1ccc(cc1)NC(=O)CSc2ccc(o2)/C=C/3\C(=NC(=S)S3)[O-] C59382220
Cc1ccc(c(c1)NC(=O)c2ccc(c(c2)[N-]S(=O)(=O)C)Cl)F C61367949
c1cc2c(cc1C(=O)N(CC3CCCCC3)C4CC4)nc([nH]c2=O)[S-] C63811012
CCSC1=C([C@H](C2=C(CCCC2=N1)[O-])c3ccc(c(c3)OC)O)C#N C13284580
Cc1ccc(s1)[C@@H](C)NC(=O)c2cc(ccc2[N-]S(=O)(=O)C)Cl C64490340
CCn1c(c2ccc(cc2nc1=S)C(=O)N[C@@H](C)c3ccccc3C)[O-] C17964151
Cc1ccc(c(c1)C)CCNC(=O)c2ccc(c(c2)[N-]S(=O)(=O)C)C C65614342
Cc1ccc(cc1S(=O)(=O)[N-]c2cc(ccc2F)Cl)C(=O)NCC#C C55127537
C[C@H](C(=O)Nc1ccc(c(c1F)F)F)Sc2[n-]c3cc(cnc3n2)Cl C09553009
c1ccc(c(c1)/C=C/S(=O)(=O)[N-]c2ccc3c(c2)CCC(=O)N3)Cl C66579829
C=CCn1c(c2ccc(cc2nc1=S)C(=O)Nc3ccc(cc3F)Cl)[O-] C66779264
Cc1ccc(c(c1)C(=O)Nc2cccc(c2)SC(F)F)[N-]S(=O)(=O)C C66782622
Cc1ccc(cc1[N-]S(=O)(=O)C)C(=O)Nc2cccc(c2)[C@@H](C)SC C67347250
CCCC[C@@H](C(=O)[O-])N1C(=O)/C(=C/2\c3ccccc3NC2=O)/SC1=S C04291574
c1ccc(c(c1)/C=C\c2cc([nH]c(=O)n2)C(F)(F)F)OCC(=O)[O-] C04625579
CCOC(=O)c1c2c(sc1NC(=O)/C=C/C(=O)[O-])CCCCC2 C04853013
CCc1ccc(cc1)N2C[C@H](CC2=O)C(=O)NCc3ccc(cc3)C(=O)[O-] C13261519
CCC[C@@H](C(=O)[O-])N1C(=O)/C(=C/2\c3ccccc3NC2=O)/SC1=S C16789988
CCC[C@H](C(=O)[O-])N1C(=O)/C(=C/2\c3ccccc3NC2=O)/SC1=S C16789990
Cc1cc(c(s1)NC(=O)[C@@H]2CC=CC[C@H]2C(=O)[O-])C(=O)OC(C)C C17072886
Cc1ccc(cc1)NS(=O)(=O)c2ccc(cc2)[N-]S(=O)(=O)C C28641217
C[C@@H](c1ccc(s1)Cl)NS(=O)(=O)c2cc(n(c2)C)C(=O)[O-] C35252687
c1cc(ccc1Cn2ccc(n2)NC(=O)[C@@H]3[C@H]4C[C@@H]([C@@H]3C(=O)[O-])C=C4)F C36612521
c1cc(cc(c1)[N-]S(=O)(=O)c2cccc(c2)F)C(=O)NCc3ccco3 C00631418
c1cc(ccc1CN2C(=O)/C(=C/NN3CCCCCC3)/C(=NC2=S)[O-])F C06926324
Cc1ccc(cc1[N-]S(=O)(=O)c2cnc(s2)Cl)C(=O)NC C38108290
CN(c1ccnc(n1)[S-])NS(=O)(=O)c2ccc(cc2)Br C18194577
CCO[C@@H]1CN(CCN1)c2cc(ccc2[N-]S(=O)(=O)SC)C C39481002
CCc1ccc(c(c1)N2CCN[C@@H](C2)Cl)[N-]S(=O)(=O)OCC C39481170
CCc1ccc(c(c1)N2CCN[C@H](C2)Cl)[N-]S(=O)(=O)OCC C39481171
CCCc1ccc(c(c1)N2CCN[C@@H](C2)Cl)[N-]S(=O)(=O)OC C39481378
COc1ccc(cc1)C(=O)C2=C(C(=O)N([C@H]2c3ccc(cc3)O)CC=C)[O-] C40026127
CC(C)(C)c1ccc(cc1)[C@@H]2C(=C(C(=O)N2CCO)[O-])C(=O)c3ccco3 C40068157
CCCOc1ccc(cc1)C(=O)C2=C(C(=O)N[C@H]2c3ccc(o3)C)[O-] C40118067
CCCOc1ccc(cc1C)C(=O)C2=C(C(=O)N[C@H]2c3cccnc3)[O-] C40123717
COc1cccc2c1oc(c2)C(=O)C3=C(C(=O)N[C@H]3c4cccs4)[O-] C40124923
Cc1ccc(o1)[C@@H]2C(=C(C(=O)N2)[O-])C(=O)c3ccc(cc3)OCC=C C40125260
Cc1c(sc(n1)[O-])S(=O)(=O)Nc2cccc(c2N(C)C)Cl C40829569
c1ccc(c(c1)C(F)(F)F)[N-]S(=O)(=O)c2ccc3c(c2)NC(=O)CO3 C41237572
Cc1c2c(cc(=O)[nH]c2sc1C(=O)[O-])CSc3nnc(s3)C C13394519
Cc1ccccc1OCCN(C)C(=O)c2ccc3c(c2)nc(=S)[nH]c3[O-] C46660766
Cc1ccc(c(c1)Br)[N-]S(=O)(=O)c2cnc(nc2)NC C50632652
CCCNc1c(cc(cn1)Br)S(=O)(=O)[N-]c2cccnc2 C50639056
c1ccnc(c1)c2nc([nH]n2)/N=C(/CSc3ccc(c(c3)F)F)\[O-] C53525177
CNC(=O)c1ccc(cc1)S(=O)(=O)[N-]c2ccc(c(c2)F)OC(F)F C55638212
C=CCNC(=O)c1ccc(cc1)[N-]S(=O)(=O)c2cccc(c2)C#N C55664155
C=CCNC(=O)c1ccc(cc1)[N-]S(=O)(=O)c2ccccc2C#N C55664159
Cc1cccn2c1nc(c(c2=O)/C=C\3/C(=NC(=S)S3)[O-])NCC=C C17123740
CS(=O)(=O)[N-]c1ccccc1NC(=O)CCn2ccc3c2cccc3 C24889504
CNC(=O)c1ccc(cc1)S(=O)(=O)[N-]c2ccc(cc2)OC(F)F C15756229
COc1cc(cc(c1OCC(=O)[O-])I)/C=N\O C13747699
CN(CCOc1ccccc1F)C(=O)c2ccc3c(c2)nc(=S)[nH]c3[O-] C60605313
c1cc(ccc1Cc2[nH]c(=O)c3c4c(sc3n2)CCC4)OCC(=O)[O-] C63579531
Cc1ccc(c(c1)F)[N-]S(=O)(=O)c2cccc(c2)S(=O)(=O)NC C64467894
Cc1cn(c2c1cccc2)CC(=O)Nc3ccc(cc3)[N-]S(=O)(=O)C C50556781
c1ccc(cc1)[C@@H]2C[C@H]2/C(=N/S(=O)(=O)c3ccc4c(c3)CCC(=O)N4)/[O-] C66504463
c1ccc(c(c1)/C=C/S(=O)(=O)[N-]c2ccc3c(c2)NC(=O)CO3)Cl C66578101
CS(=O)(=O)[N-]c1ccc(cc1)NS(=O)(=O)Cc2ccc(cc2)F C66578813
C[C@@H](CC#N)Sc1ccccc1[N-]S(=O)(=O)c2c[nH]c3c2cccn3 C66814311
CC(C)c1nc(cs1)[C@H]2/C(=C(\C)/[O-])/C(=NC(=S)N2)C(=O)OC C67028987
C[C@@H](c1cccc(c1)NC(=O)Cn2c(=O)c3ccccc3c(n2)[O-])SC C67239496
c1ccc2c(c1)c(c(o2)C(=O)/N=C/3\NCC(=N3)[O-])CSc4cccs4 C67592216
CCS[C@@H](C(C)C)/C(=N/S(=O)(=O)c1ccc2c(c1)CCC(=O)N2)/[O-] C67600631
CCc1cccc2c1[nH]cc2/C=C\3/C(=O)N(C(=S)S3)CCCC(=O)[O-] C07166626
COc1ccc(cc1)[C@@H]2C(=C(C(=O)N2)[O-])C(=O)c3ccc(cc3)Br C05445698
CNC(=O)c1cccc(c1)[N-]S(=O)(=O)c2ccc(s2)Br C24102381
Cc1ccsc1/C=C/C(=O)Nc2ccc(c(c2)[N-]S(=O)(=O)C)F C25515946
CO/C(=C/1\[C@@H](C(=C(NC1=O)SCC=C)C#N)c2ccc(cc2)Cl)/[O-] C19904912
c1ccc(c(c1)c2nc([nH]n2)SCC(=O)[O-])I C34977906
c1cc(sc1CNS(=O)(=O)c2cc(cs2)C(=O)[O-])Br C37984408
C[C@H](C(C)C)NS(=O)(=O)c1cc(sc1Br)C(=O)[O-] C36983983
C[C@@H](C(C)C)NS(=O)(=O)c1cc(sc1Br)C(=O)[O-] C36983984
Cc1ccc(cc1)[C@@H]2C(=C(C(=O)N2CCCO)[O-])C(=O)c3ccc(c(c3)F)C C40053688
Cc1c(sc(n1)C)C(=O)C2=C(C(=O)N[C@@H]2c3ccc(cc3)C(C)C)[O-] C40125072
c1cc(cc(c1)Br)S(=O)(=O)N[C@H](CC(=O)[O-])c2cccs2 C40422881
Cc1c(cn[nH]1)S(=O)(=O)[N-]c2ccc(c(c2)C(F)(F)F)Br C40825188
Cc1cccc(c1)[C@@H](CNC(=O)Cc2c(nc(s2)[S-])C)N3CCOCC3 C42076179
Cc1cccc(c1)[C@H](CNC(=O)Cc2c(nc(s2)[S-])C)N3CCOCC3 C42076180
CC(=O)Nc1cc(ccc1F)[N-]S(=O)(=O)c2ccc(cc2Cl)F C44257163
CC[C@H](c1ccc(cc1)C)NC(=O)c2ccc(c(c2)Cl)[N-]S(=O)(=O)C C44846385
CCc1ccc(cc1)CN(C)C(=O)c2ccc3c(c2)nc(=S)[nH]c3[O-] C47056248
c1cc(c(cc1F)OCCO)[N-]S(=O)(=O)c2ccc(cc2F)Cl C48286252
CCN(CC)c1ccc(cc1)[C@H]2[C@H]([C@](CC(=C2C(=O)C)[O-])(C)O)C(=O)C C04003315
CC(=O)NCc1ccc(s1)C2=NN=C(SC2)[N-]c3ccccc3F C24512456
CC(=O)NCCc1ccc(cc1)S(=O)(=O)[N-]c2ccc(cc2F)Cl C55555614
CC(=O)NCCc1ccc(cc1)S(=O)(=O)[N-]c2cccc(c2F)Cl C55565476
CNC(=O)c1ccc(cc1)[N-]S(=O)(=O)c2ccc(cc2Br)F C55567339
CNC(=O)Cc1ccccc1[N-]S(=O)(=O)C2=Cc3ccccc3CC2 C55586926
CNC(=O)c1ccc(c(c1)[N-]S(=O)(=O)c2cc(cc(c2)F)F)Cl C55620519
CC(C)NC(=O)c1ccc(cc1)[N-]S(=O)(=O)c2cc(cc(c2)F)F C55651597
Cn1c(c2ccc(cc2nc1=S)C(=O)NCCc3c(cccc3F)F)[O-] C57110641
c1cc(sc1)S(=O)(=O)[N-]c2ccc(cc2)C(=O)NCC(F)(F)F C57391123
c1ccc(cc1)S(=O)(=O)[N-]/N=C/c2ccc(c(c2)Br)O C03575003
CNC(=O)c1cc(ccc1[N-]S(=O)(=O)c2ccc(c(c2)F)F)Cl C57500210
Cc1cc(cc(c1)C2(CC2)C(=O)NCc3ccccc3[N-]S(=O)(=O)C)C C53228318
c1ccc(c(c1)C(=O)NCC(F)(F)F)[N-]S(=O)(=O)c2cccc(c2)F C07728354
Cc1cc(c(o1)C)c2csc(n2)NC(=O)Cc3c(nc(s3)[S-])C C58406689
c1cc(cc(c1)OCc2ccc(cc2)F)/C=C/3\C(=O)NC(=S)N=C3[O-] C05750014
C#CCNC(=O)c1ccccc1[N-]S(=O)(=O)c2ccc(cc2)Br C20958653
CS(=O)(=O)[N-]c1ccc(cc1C(=O)N[C@@H]2CCc3c2cccc3)Cl C64486976
CCCCNC(=O)C1CCN(CC1)C(=O)Cc2c(nc(s2)[S-])C C64866757
Cc1c(sc(n1)[S-])CC(=O)NCC(=O)N2CCCc3c2cccc3 C57270973
C[C@@H](c1cccc(c1)[N-]S(=O)(=O)C)NC(=O)[C@@H]2C[C@@H]2c3ccccc3 C66317043
C[C@H](c1cccc(c1)[N-]S(=O)(=O)C)NC(=O)[C@@H]2C[C@@H]2c3ccccc3 C66317046
c1cc(ccc1/C=C/S(=O)(=O)[N-]c2ccc3c(c2)C(=O)NC3)Br C66584140
CCc1nc(cs1)[C@@H]2/C(=C(\[O-])/OCC)/C(=NC(=S)N2)c3ccccc3 C67028632
C[C@@H](c1cccc(c1)[N-]S(=O)(=O)C)NC(=O)[C@@H]2C[C@@H]2c3cccc(c3)F C67163671
C[C@H](c1cccc(c1)[N-]S(=O)(=O)C)NC(=O)[C@@H]2C[C@@H]2c3cccc(c3)F C67163672
C[C@@H](c1ccccc1[N-]S(=O)(=O)C)NC(=O)[C@H]2C[C@@H]2c3cccc(c3)F C67164040
C[C@@H](c1cccc(c1)NC(=O)c2cc(ccc2[N-]S(=O)(=O)C)F)SC C67343162
C[C@H](c1cccc(c1)NC(=O)c2cc(ccc2[N-]S(=O)(=O)C)F)SC C67343168
C[C@H](c1cccc(c1)NC(=O)c2ccc(c(c2)[N-]S(=O)(=O)C)F)SC C67347273
C[C@@H](c1cccc(c1)NC(=O)c2cccc(c2)[N-]S(=O)(=O)C)SC C67347317
C/N=C/1\N(C(=O)/C(=C\C(=O)[O-])/S1)CCc2c[nH]c3c2cc(cc3)Cl C05274648
Cc1ccccc1n2c(=O)c(c([nH]2)C)/C=N/c3ccc(cc3)C(=O)[O-] C05521040
c1cc(c(cc1Cl)Cl)C(=O)Nc2nnc(s2)SCC(=O)[O-] C01156605
c1ccc2c(c1)cc(o2)/C=C/C(=O)c3ccc(cc3O)OCC(=O)[O-] C05669469
Cc1ccc(c(c1)NC(=O)[C@@H](Cc2ccc(cc2)F)c3[n-]nnn3)C C12703293
CC[C@@H]1c2ccsc2CCN1S(=O)(=O)c3ccc(c(c3)C(=O)[O-])O C13313118
CC(C)[C@@H](c1ccc2c(c1)OCCCO2)NC(=O)[C@@H]3CC=CC[C@@H]3C(=O)[O-] C13468590
c1ccc(cc1)/C=C/C(=O)N/C(=C\c2ccc3c(c2)OCO3)/C(=O)[O-] C16887072
c1cc(c(cc1Br)Cl)c2ccc(o2)CNc3[n-]nnn3 C16579312
Cc1ccc(cc1F)[N-]S(=O)(=O)c2ccc(s2)c3ccc(=O)[nH]n3 C20574750
Cc1cc(c2c(n1)n(nc2[O-])C)C(=O)NCC(C)(C)c3ccccc3 C25134422
Cc1cc(nc(n1)SCC(=O)Nc2c(c3c(s2)CCCC3)C#N)[O-] C09143533
COc1ccccc1NS(=O)(=O)c2ccc3c(c2)oc(n3)[S-] C06182124
C1CCC(CC1)c2nnc(s2)NC(=O)[C@H]3CCCC[C@@H]3C(=O)[O-] C28225613
Cc1c(sc(n1)NC(=O)[C@H]2C[C@@H]2C)c3nnc(n3CC=C)[S-] C30672637
CC(C)[C@H](c1ccc(cc1)F)NC(=O)c2ccc(cc2)c3[n-]nnn3 C32744983
Cc1ccc(cc1NC(=O)[C@@H](C)Sc2nc(c(nn2)C)[O-])Cl C05238361
c1cc(c(c(c1)Cl)F)S(=O)(=O)/N=c\2/[nH]c(cs2)CC(=O)[O-] C36981668
c1ccc(cc1)/C=C/C=N/n2c(nnc2[S-])c3c4c(n[nH]3)CCC4 C13598506
Cc1c(nc(nc1[O-])SC[C@@H]2NC(=NO2)c3ccc(cc3)Cl)C C38532038
Cc1c(sc(n1)NC(=O)C[C@@H]2CCC=C2)c3nnc(n3CC=C)[S-] C12912327
CCCc1nnc(n1/N=C/c2cc(cc(c2O)OC)Br)[S-] C41223613
c1ccc(c(c1)CNC(=O)CCC(=O)c2ccc3c(c2)oc(n3)[O-])Cl C41233153
Cc1ccc(cc1C)NC(=O)CCC(=O)c2ccc3c(c2)oc(n3)[O-] C41233269
CCC(CC)C(=O)NCc1nc(cs1)c2ccc3c(c2)oc(n3)[O-] C41263040
COCc1cc(nc(n1)SCC(=O)Nc2cc(ccc2F)F)[O-] C41608538
Cc1ccc2c(c1)sc(n2)NC(=O)[C@H](C)Sc3nccc(n3)[O-] C41629686
COC(=O)c1cc(ccc1O)S(=O)(=O)[N-]c2cc(cc(c2)F)F C47522016
CCSCc1cc(nc(n1)SCc2[nH]c(=O)c3ccccc3n2)[O-] C41632085
COc1cccc(c1O)/C=N/n2c(nnc2[S-])c3ccc(cc3)F C01271244
Cc1ccc(c(c1)Cl)S(=O)(=O)[N-]c2ccc(cc2)c3nc([nH]n3)C C50535031
c1ccc(cc1)[C@@H]2CCCCN2/C(=N/c3[nH]nc(n3)C4CCCCC4)/[O-] C55042540
C[C@@H]1CCCC[C@@H]1NS(=O)(=O)c2cc(oc2Br)C(=O)[O-] C55313045
C=CCN1C(=O)/C(=C\c2c3ccccc3[nH]c2c4ccccc4)/C(=O)N=C1[O-] C17207122
c1ccc2c(c1)c(nn(c2=O)CCC(=O)NC34CC5CC(C3)CC(C5)C4)[O-] C18114006
C[C@H](c1cc2ccccc2o1)NC(=O)c3ccccc3[N-]S(=O)(=O)C C57995698
Cc1cccc(c1)c2nnc(n2CCC(=O)Nc3cc(ccn3)C)[S-] C58436657
c1cc(oc1)Cn2c(c3ccc(cc3nc2=S)C(=O)NC4CCCC4)[O-] C11411829
Cc1ccccc1[C@H](C)NC(=O)c2cccc(c2)n3c(=O)ccc(n3)[O-] C61343328
c1ccc2c(c1)cccc2CNC(=O)c3cccc(c3)n4c(=O)ccc(n4)[O-] C61378989
c1c(cc(c(c1Cl)n2c(=O)[nH]nc2SCC(=O)[O-])Cl)Cl C61591809
Cc1cccc(c1C)[N-]S(=O)(=O)c2ccc(s2)c3ccc(=O)[nH]n3 C21531479
Cc1ccc(cc1Cl)[N-]S(=O)(=O)c2cccc(c2)S(=O)(=O)NC C64467685
CCOc1cc(ccc1O)[C@@H]\2C3=C(CCCC3=O)N=C(/C2=C(\[O-])/OCC)C C03905778
Cc1[nH]nc(n1)c2ccc(cc2)[N-]S(=O)(=O)C3=Cc4ccccc4CC3 C50535210
Cc1cccc(c1[N-]S(=O)(=O)c2cc(cs2)c3ccc(=O)[nH]n3)C C65119293
Cc1c(sc(n1)NC(=O)[C@@H]2C[C@H]2c3ccccc3)c4nnc(n4C)[S-] C66314520
Cc1c(c2ccccc2[nH]1)C(=O)Oc3ccc(cc3)[N-]S(=O)(=O)C C66517237
c1cc(c(cc1[N-]S(=O)(=O)C2CCCCC2)Cl)N3CCNC(=O)C3 C66580421
c1cc(ccc1CCn2c(=O)c3ccc(cc3[nH]c2=O)C(=O)[O-])Cl C67322119
Cc1ccc(cc1NC(=O)c2ccco2)C(=O)NCCN3C(=O)/C(=C/c4ccc(cc4)F)/SC3=O C03401005
CC(C)S(=O)(=O)c1csc(c1n2cccc2)C(=O)NNS(=O)(=O)c3ccc(cc3F)F C02143771
COc1ccc(cc1/C=N/NC(=S)Nc2ccc(cc2)S(=O)(=O)N3CCOCC3)Br C03253415
CC(C)[C@@H](C(=O)N/N=C/c1ccc(cc1)Br)NC(=O)c2cc(c(c(c2)OC)OC)OC C03203125
c1cc(oc1)CN(CCC(=O)NNC(=O)c2ccc(cc2)Cl)S(=O)(=O)c3ccc(cc3)Cl C08648563
Cc1cccc(c1)N2C[C@@H](CC2=O)C(=O)Nc3nnc(s3)SCC(=O)Nc4cccc(c4C)C C08905550
Cc1cccc(c1)N2C[C@H](CC2=O)C(=O)Nc3nnc(s3)SCC(=O)Nc4c(cc(cc4C)C)C C08905591
Cc1ccc(cc1)N2[C@H]([C@H](CCC2=O)C(=O)OCC(=O)NNC(=O)c3ccccc3)c4cccs4 C09602705
C[C@@H]1CCc2c(sc(c2C(=O)NC(=O)OC)NC(=O)CCCS(=O)(=O)c3ccc(cc3)Cl)C1 C10022062
Cc1ccc(cc1)N2[C@H]([C@@H](CC2=O)C(=O)NCCCN3C(=O)C4(CCCC4)NC3=O)c5cccs5 C11066262
c1cc(cc(c1)Br)/C=C/2\C(=O)N(C(=S)S2)CCC(=O)Nc3ccc(cc3O)[N+](=O)[O-] C12017070
C[C@H]1CCc2c(sc(c2C(=O)NC(=O)OC)NC(=O)Cc3ccc(cc3)S(=O)(=O)C(C)C)C1 C12070266
C[C@H](C(=O)NCc1ccc2c(c1)OCO2)OC(=O)C[C@H]3C(=O)Nc4cc(ccc4S3)C(F)(F)F C12426319
C[C@@H](C(=O)NCc1ccc2c(c1)OCO2)OC(=O)C[C@H]3C(=O)Nc4cc(ccc4S3)C(F)(F)F C12426320
c1ccc(cc1)N2CCN(CC2)C(=O)CSc3nnc(s3)NC(=O)Cc4c[nH]c5c4cccc5 C12497479
CC(C)[C@@H](C(=O)NCCN1C(=O)/C(=C/c2ccccc2F)/SC1=O)NS(=O)(=O)c3ccccc3 C12532667
COc1ccc(c(c1)O)C(=O)[C@H]2[C@H]3C=C[C@@]4([C@@H]2C(=O)N([C@@H]4C(=O)NC5CCCC5)Cc6cccs6)O3 C12645656
CCCN(CC(=O)Nc1ccc(c(c1F)F)F)C(=O)CN2C(=O)[C@@]3(C[C@@H](CC(C3)(C)C)C)NC2=O C12848373
C[C@H](C(=O)NC(=O)NC12CC3CC(C1)CC(C3)C2)Sc4ccc(cn4)S(=O)(=O)N5CCCC5 C12522116
Cc1cccc(c1)N2C(=O)/C(=C/c3cn(c4c3cccc4)CC(=O)NCc5ccco5)/C(=O)NC2=S C00883634
CC[C@@H](C)[C@@H](C(=O)Nc1nc(cs1)C)NC(=O)[C@H]2CCCN(C2)S(=O)(=O)c3ccc(cc3)F C13629563
COCCNC(=O)NC(=O)CSc1nc2c(c3c(s2)CCCC3)c(=O)n1c4ccccc4F C09332326
CCCNC(=O)C(=O)N/N=C/C12c3ccccc3C(c4c1cccc4)[C@H]5[C@@H]2C(=O)N(C5=O)c6ccc(cc6)C C15133785
Cc1c(c(=O)n(n1C)c2ccccc2)NC(=O)CCNS(=O)(=O)c3ccc(cc3)Br C15269182
Cc1cc(n(n1)c2ccc(nn2)NCCNS(=O)(=O)c3ccc(cc3)I)C C19924124
COc1ccc(cc1)Oc2c(=O)c3ccc(c(c3oc2C(F)(F)F)C[NH+]4CCN(CC4)CCO)[O-] C20392581
CCCCn1c2ccc(cc2nc1CN3CCN(CC3)C(=O)c4ccccc4Cl)S(=O)(=O)N C20689663
CC[C@@H]1CCc2c(cc(s2)c3nnc(n3C)SCc4nc5ccccc5c(=O)n4CC(=O)N)C1 C21738351
CCS(=O)(=O)c1ccc(c(c1)NC(=O)c2cc(nc3c2cnn3C(C)C)c4cc(sc4C)C)O C22100980
C[C@H]1CCc2c(sc3c2c(=O)n(c(n3)SCC(=O)NC(=O)NC(C)(C)C)C[C@H]4CCCO4)C1 C22203066
C[C@@H](C(=O)NCCN1C(=O)/C(=C/c2ccccc2F)/SC1=O)NC(=O)/C=C/c3ccc(cc3)OC C27701445
Cc1cc(c(n1c2ccc3c(c2)CCC3)C)C(=O)CSc4nnc(n4CCC(=O)N)c5ccco5 C29665141
c1ccc(cc1)[C@H](C/C(=N/NC(=O)c2ccncc2)/CC[NH+]3CCCC3)c4c(=O)c5ccccc5oc4[O-] C17215248
CCC[C@@H](c1ccc2c(c1)OCCOCCOc3cc(ccc3OCCOCCO2)CC[C@H](C)O)O C32117115
c1ccc(cc1)CN2[C@H](C(=O)N(C2=O)CC(=O)N(CCC(=O)N)c3ccc(cc3)F)c4cccs4 C32925483
CC(=O)N[C@H]1[C@@H]([C@@H]2[C@@H](CO[C@@H](O2)c3ccccc3)O[C@@H]1Oc4ccc(cc4)/C=C/C(=O)c5ccccc5)O C35056649
CCOC(=O)C1=C(N(C(=O)C[C@@H]1c2ccc(cc2)C)Cc3cccc(c3)C(=O)N4CCC(CC4)C(=O)N)C C35291550
Cc1c(sc2c1c(ncn2)Sc3ccccc3C(=O)OCC(=O)NNC(=O)c4ccccc4)C C36654587
CN1CCc2c(cc(c(n2)SCC3=C([C@H](C(=C(O3)N)C#N)c4ccccc4F)C(=O)OC)C#N)C1 C19597396
C[C@@H]1c2cc(ccc2NC1=O)S(=O)(=O)NC[C@@H](c3ccc(cc3)OC)S(=O)(=O)c4cccs4 C08968523
Cc1ccc(cc1)NC(=O)CN2C(=O)/C(=C\c3ccc(o3)S[C@H]4N[C@H]5C=CC=CC5=N4)/SC2=O C39352940
CCNS(=O)(=O)[C@H]1C(=C2CCN(C[C@@H]2S1)C(=O)c3c(c4cc(ccc4[nH]3)Cl)C)C(=O)OC C39518756
Cc1csc2n1c(=O)cc(n2)COC(=O)[C@@H](Cc3c[nH]c4c3cccc4)NC(=O)c5cccs5 C39615763
CCn1c(nnc1SCC(=O)N2c3ccccc3C[C@H]2C)[C@H](CO)NC(=O)c4ccc(cc4)Cl C39763083
CN1[C@@H](N=N[C@@H]1SCc2[nH]c(=O)c3ccccc3n2)CCNC(=O)c4ccc(c(c4)Cl)Cl C39973055
CCN1C(=O)[C@@H](N(C1=S)NC(=O)c2cc(cnc2)Br)CC(=O)Nc3cc(cc(c3)Cl)Cl C00720877
Cc1c(c(=O)n([nH]1)c2ccccc2)[C@@H](c3cccc(c3)OC(=O)C)c4c(nn(c4O)c5ccccc5)C C59402865
C[C@@]1(C(=O)N(C(=O)N1)NC(=O)CN2CCCC[C@@H]2c3nc4ccccc4s3)CCc5ccccc5 C12791721
Cc1ccc(cc1)n2c(=O)c3c(cc([nH]3)C)nc2SCC(=O)NCCc4ccc(c(c4)OC)OC C67236961
CCOC(=O)[C@@H]1CCCN(C1)CC2=C([C@@H](NC(=O)N2)c3cccc(c3)Br)C(=O)OCC C67286168
Cc1ccccc1NC(=O)Cc2nnc(n2C)S[C@@H](C)C(=O)Nc3nccs3 C04814655
COc1ccc(cc1)CN2CC3=C(C2=O)[C@@H](NC(=O)N3)c4ccc(c(c4)OC)OC C04854783
CCOc1ccc(cc1)N2C(=O)[C@@H](C(=O)NC2=O)/C=N/C[C@@]3(C[C@@H](CC(C3)(C)C)O)C C03832938
CCc1nn(c(=O)c2n1c3ccoc3c2)[C@H](C)C(=O)NCCc4c[nH]c5c4cccc5 C05149684
c1cnc(cn1)C(=O)NC2CCC(CC2)CC3CCC(CC3)NC(=O)c4cnccn4 C05949416
CCn1c(nnc1SCC(=O)N)c2ccc(cc2)S(=O)(=O)N3CCCCCC3 C01225123
Cc1cc(nc(n1)C)NS(=O)(=O)c2ccc(cc2)NS(=O)(=O)c3cccs3 C02838399
CC(C)(C)C(=O)Nc1nnc(s1)SCC(=O)NCc2ccc3c(c2)OCO3 C07388955
Cc1ccc(cc1)N(C[C@H](CN2C(=O)C(NC2=O)(C)C)O)S(=O)(=O)c3ccccc3 C08732049
Cc1cc(nc(c1C#N)SCC2=C([C@@H](C(=C(O2)N)C#N)c3cccnc3)C(=O)OC)C C08451018
c1ccc(cc1)CNc2nnc(s2)SCC(=O)N3CC(=O)NC(=O)C34CCCCC4 C08849512
c1ccc(cc1)[C@@H](CO)NC(=O)[C@@H]2CCCN(C2)S(=O)(=O)c3cccc4c3nsn4 C09050988
COc1ccc(c2c1cc(c(=O)[nH]2)CCNC(=O)c3cc4ccccc4oc3=O)OC C09428236
c1ccc2c(c1)c(n[nH]c2=O)CC(=O)NCc3ccc(s3)S(=O)(=O)N4CCCCC4 C09982604
CCOC(=O)Cc1csc(n1)NC(=O)N[C@H]2CC(=O)N(C2)c3ccc(cc3)Cl C10585196
CC(C)NC(=O)N1CC[C@H]([C@H](C1)CC[NH+]2C[C@@H]3C[C@H](C2)c4cccc(=O)n4C3)CC(=O)[O-] C12480927
Cc1cc(no1)NC(=O)[C@H](c2ccccc2)OC(=O)c3ccc4c(c3)NC(=O)CS4 C12876775
Cc1ccc(cc1)c2cc([nH]n2)C(=O)N(CCOC)Cc3[nH]c(=O)c4ccccc4n3 C12525343
COc1cc(ccc1O)/C=C\2/C(=O)N(C(=S)S2)CNc3ccc(cc3)[N+](=O)[O-] C13398542
CCc1c(cc(s1)C(=O)NNS(=O)(=O)c2ccc(cc2)S(=O)(=O)N(C)C)C C14245827
CCOC(=O)[C@H]1[C@H](CC2=C(C1=O)[C@H](CC(=O)N2)c3ccc(c(c3)OC)O)c4ccco4 C14943862
CCCOc1ccc(cc1OC)/C=C\2/C(=NN(C2=O)c3ccc(cc3)S(=O)(=O)N)C C15724120
c1ccc(c(c1)c2nnc(o2)SCC(=O)NC(=O)NCc3ccco3)Br C03412513
CN1CCN(CC1)C(=O)CCCCn2c(=O)c3c(c4cc(ccc4[nH]3)OC)[nH]c2=S C20331576
C[C@@]1(C(=O)N(C(=O)N1)C[C@H](COc2ccc(cc2)F)O)c3ccc4c(c3)OCCCO4 C21558856
c1ccc2c(c1)CC[C@@]23C(=O)N(C(=O)N3)CC(=O)NCc4ccccc4Cn5cccn5 C21634188
CC(C)(C)[C@@H]1CCc2c(cc(s2)C(=O)NNC(=O)c3ccc(=O)n(n3)CCOC)C1 C21969437
CCCn1c2ccc(cc2nc1SCc3cc(=O)n4c(cccc4n3)C)S(=O)(=O)N C23044603
Cc1ccc(cc1)[C@@H](CN2CCOCC2)NC(=O)CN3C(=O)C4(CCCC4)NC3=O C23673372
CCOc1ccc(cc1)OC[C@@H](CN2C(=O)[C@@]3(CCOc4c3cccc4)NC2=O)O C24095413
Cc1ccc(cc1)OC[C@H](CN2C(=O)[C@@](NC2=O)(C)Cc3ccc4c(c3)OCO4)O C24099996
CCOC(=O)c1c(c(sc1NC(=O)N2Cc3c(ccc(c3[C@H](C2)O)OC)OC)C)C C24639272
c1ccc2c(c1)c(=O)n(nn2)CCC(=O)NNC(=O)CC34CC5CC(C3)CC(C5)C4 C32202248
C[C@H](c1ccc(cc1)n2ccnc2)NC(=O)c3ccc(o3)S(=O)(=O)NC(C)(C)C C32685540
CCn1c(nnc1SCc2nc3ccccc3c(n2)N)CN4CCCCCC4=O C32765452
CC[C@@]1(C(=O)N(C(=O)N1)CN2Cc3c(ccc(c3[C@@H](C2)O)OC)OC)c4ccccc4 C32923145
C[C@@]1(C(=O)NC(=O)N1)c2cc(ccc2OC)S(=O)(=O)N(C)Cc3cccc(c3)Cl C32927760
C[C@H](C(=O)NCCCOC)N1CC2=C(C1=O)[C@@H](NC(=O)N2C)c3ccccc3Cl C34793074
CCN1C(=O)[C@H]2[C@H](N[C@@]([C@@H]2C1=O)(Cc3ccc(cc3)O)C(=O)OCC)c4ccco4 C20150539
C[C@H](C(=O)N1CCOCC1)OC(=O)CCNC(=O)NC23CC4CC(C2)CC(C4)C3 C39579497
CN(C)S(=O)(=O)c1ccc(cc1)NC(=O)c2ccc(cc2)CSc3[nH]ncn3 C14168161
C[C@H]1CCCC[C@@]12C(=O)N(C(=O)N2)CC(=O)NC[C@@H](CC(C)C)N3CCOCC3 C45898281
CC[C@H]1C(=O)Nc2cc(c(cc2O1)S(=O)(=O)N(C)CC(=O)NC3CCCC3)C C46056135
c1ccc2c(c1)CCN2[C@H](CNC(=O)C(=O)Nc3ccc4c(c3)OCO4)c5ccco5 C04305354
c1c(cnc(n1)N[C@]2(C(=O)N(C(=O)N2)CC[C@H]3C=N[C@@H]4[C@@H]3C=CC=C4)C(F)(F)F)Cl C49544634
Cc1cc(c(c(c1)C)NC(=S)NC(=O)c2cc(ccc2N3CCOCC3)[N+](=O)[O-])C C17095911
CCOC(=O)c1c(c(sc1NC(=O)CN2CCn3cccc3[C@H]2C)C(=O)NC)C C14184407
Cc1cc(cc(c1)OC[C@H](CN2C(=O)[C@@](NC2=O)(C)c3ccc4c(c3)OCCO4)O)C C58012945
c1ccc(cc1)C2=C[C@@H](N=N2)NC(=O)CN3C(=O)c4ccccc4[C@@H](N3)Cc5ccncc5 C63491623
CC[NH+](CC)c1ccc(c(c1)C)NC(=O)Cn2c(=O)n3cnc4ccc(cc4c3n2)F C64567691
Cc1cc(c(o1)C)C(=O)NNC(=O)c2cc(ccc2N3CCOCC3)S(=O)(=O)N4CCCCC4 C03449156
CC(C)c1ccc(cc1)N(C)S(=O)(=O)c2ccc3c(c2)c(=O)c(c[nH]3)C(=O)NCC(OC)OC C06296705
Cc1ccc(cc1)N2C[C@@H](CC2=O)C(=O)Nc3nnc(s3)SCC(=O)Nc4nnc(s4)C C08906380
C[C@H](c1ccccc1)NC(=O)C(=O)NC[C@H](c2ccco2)S(=O)(=O)c3ccc4c(c3)OCCO4 C09082453
CCn1c(=O)c2c(c(sc2nc1SCC(=O)NN3C(=O)[C@](NC3=O)(C)c4ccccc4)C)C C09358092
Cn1c(c(c(=O)n(c1=O)C)C(=O)CSc2nnc(n2CCc3ccccc3)Cc4cccs4)N C03307487
Cc1ccc(cc1C)N2C[C@H](CC2=O)C(=O)Nc3nnc(s3)SCC(=O)Nc4nccs4 C09517979
CC1CCC2(CC1)C(=O)N(C(=O)N2)NC(=O)COC(=O)c3ccccc3CSC4=NCCS4 C09556524
COC(=O)CCn\1c2ccc(cc2s/c1=N\C(=O)c3coc4ccccc4c3=O)S(=O)(=O)N C09581514
CCC(=O)N1CCc2c1ccc(c2)S(=O)(=O)N[C@@H](C(C)C)C(=O)NC[C@H]3COc4ccccc4O3 C09692158
CN1c2ccc(cc2[C@]3(C1=O)C(=C(OC(=C3C(=O)OC)N)CC(=O)OC)C(=O)OC)Br C09695528
Cc1c(c(=O)n(n1C)c2ccccc2)NC(=O)Cc3csc(n3)NC(=O)c4ccc5c(c4)OCO5 C09813983
Cn1c2ccc(cc2c(=O)n(c1=O)C)S(=O)(=O)N[C@@H](CCSC)C(=O)NCCC3=CCCCC3 C09838477
Cc1ccc(cc1)S(=O)(=O)CCCC(=O)/N=c/2\n(c3ccc(cc3s2)S(=O)(=O)N)CCOC C09475791
COC(=O)NC(=O)c1c2c(sc1NC(=O)[C@H]3CCCN3S(=O)(=O)c4ccc(s4)Cl)CCC2 C12467537
Cc1ccc(cc1C(=O)NC(=S)N2CCN(CC2)c3ccccc3O)S(=O)(=O)N4CCOCC4 C12656782
Cc1cc(c(n1Cc2ccc(cc2)S(=O)(=O)N)C)C(=O)OCC(=O)c3ccc4c(c3)OCCO4 C12696113
CCCN(Cc1[nH]c(=O)c2ccc(cc2n1)Cl)C(=O)CCNS(=O)(=O)c3ccc(cc3)OC C14136376
COCCOc1ccc(cc1C(=O)NC(=S)N2CCNC(=O)[C@H]2CC(=O)OC)Br C14662844
c1ccc2c(c1)CC[C@@]23C(=O)N(C(=O)N3)CC(=O)NCc4ccc(cc4)S(=O)(=O)N5CCOCC5 C19313604
c1cc(oc1)CNC(=S)N(CCCN2CCOCC2)Cc3cc4cc5c(cc4[nH]c3=O)OCCO5 C00891251
CC(C)C[C@@H](C(=O)NC[C@H]1COc2ccccc2O1)NS(=O)(=O)c3ccc4c(c3)CCN4C(=O)C C20232996
C[C@H](Cn1c2c(=O)[nH]c(=O)n(c2nc1N3CCN(CC3)CCO)C)CSc4ccc(cc4)Cl C21727830
COCCNC(=O)c1c2c(sc1NC(=O)CSc3nnnn3Cc4cccs4)CCCC2 C21731738
C=CCn1c(n[nH]c1=S)Cc2csc(n2)NC(=O)c3ccc(cc3)S(=O)(=O)N4CCCC4 C23041820
Cc1cc(c(cc1CN2CCN(CC2)C(=O)CSc3nnc(s3)SCC(=O)N)OC)OC C23297520
COc1cc(cc(c1O)OC)/C=C\2/C(=O)N(C(=S)S2)NC(=O)Cn3c4ccccc4sc3=O C32594797
CCNC(=O)[C@@H]1CCCN(C1)c2nc3c(s2)c(=O)n(cn3)CC(=O)NCc4ccccc4Cl C33141253
CCCNC(=O)[C@H]1CCCN(C1)c2nc3c(s2)c(=O)n(cn3)CC(=O)NCc4ccc(cc4)C C33141360
c1cc2c(cc1NC(=O)Cn3cnc4c(c3=O)sc(n4)N5CCC[C@H](C5)C(=O)NC6CC6)CCC2 C33141547
c1cc2c(cc1NC(=O)Cn3cnc4c(c3=O)sc(n4)N5CCC[C@@H](C5)C(=O)NC6CC6)CCC2 C33141548
c1ccc(c(c1)C(=O)NCc2ccco2)NC(=O)CN3CCN(CC3)S(=O)(=O)c4cccs4 C35338977
CCN1C2=C([C@@H](NC1=O)c3ccc(cc3Cl)Cl)C(=O)N(C2)CCC(=O)NCCN4CCOCC4 C35934942
Cc1ccc(cc1)S(=O)(=O)CNC(=O)[C@@H](c2ccco2)N(Cc3ccco3)C(=O)c4ccc(cc4)O C36500340
Cc1ccc(cc1)S(=O)(=O)CNC(=O)[C@@H](c2ccc(c(c2)OC)O)N(Cc3ccco3)C(=O)CCl C36503514
CCC(=O)N(Cc1ccco1)[C@@H](c2ccc(c(c2)OC)O)C(=O)NCS(=O)(=O)c3ccc(cc3)C C36507179
Cc1ccc(cc1)S(=O)(=O)CNC(=O)[C@@H](c2ccccc2)N(Cc3ccc(o3)C)C(=O)[C@@H]4CCC(=O)N4 C36601150
C[C@@]1(C(=O)N(C(=O)N1)CC(=O)Nc2c(c3c(s2)CCCC3)C(=O)OC)c4ccc5c(c4)OCCO5 C36740803
C[C@H]1C[C@]2(CC(C1)(C)C)C(=O)N(C(=O)N2)CC(=O)NCCN3C(=O)/C(=C/c4ccccc4)/SC3=O C28582010
CCN1c2ccccc2[C@@]3(C1=O)c4c(cc(n(c4=O)CCN5CCOCC5)C)OC(=C3C(=O)OC)N C39919048
Cc1ccccc1N2C(=O)[C@H]3[C@H]([NH2+][C@@]([C@@H]3C2=O)(CC(C)C)C(=O)[O-])c4c(n(n(c4=O)c5ccccc5)C)C C43212304
CCN(CC(=O)Nc1ccc2c(c1)OCCO2)C(=O)CN3C(=O)[C@](NC3=O)(C)c4ccc(cc4)F C46539576
CN1CCc2c1ccc(c2)[C@@H](CNC(=O)C(=O)Nc3cc4c5c(c3)CCC(=O)N5CCC4)N6CCOCC6 C49508831
CN1CCc2cc3c(c(c2[C@@H]1CN/C=C\4/C(=O)NC(=S)N(C4=O)c5ccc(cc5)OC)OC)OCO3 C02152409
COCCN1C[C@H](C=C(C1=O)NC(=O)N2CCC(CC2)n3c4cccnc4[nH]c3=O)c5ccsc5 C52637510
Cc1cc(cc(c1)NC(=S)N/N=C\2/c3cc(ccc3N(C2=O)C)S(=O)(=O)N4CCOCC4)C C08690916
CCn1c(=O)c(c(n(c1=O)Cc2ccccc2)N)C(=O)CN(C)Cc3ccccc3N4CCOCC4 C62271387
c1cc2c(c(sc2nc1)c3nnc(n3C4CC4)SCC(=O)N5CCN(CC5)c6ncccn6)N C64794086
C[C@]1(Cn2cnc(c2C(=O)N1C3CC3)C(=O)NCCc4ccco4)C(=O)NCc5ccccc5Cl C64955132
CCCNC(=O)C1CCN(CC1)c2nc3c(s2)c(=O)n(cn3)CC(=O)Nc4cc(cc(c4)F)F C65101223
