# Supplementary material for: PyRMD Studio: A Unified Suite for Next-Generation, AI-Powered Virtual Screening
Source: J Chem Inf Model. 2026 May 19;66(11):6197–203. doi: 10.1021/acs.jcim.6c00648 (PMC13250901; doi:10.1021/acs.jcim.6c00648)
Supplement: Supplementary file 2 [file ci6c00648_si_002.zip › decoys/rock2_decoys.dat]

# PUBCHEM_COMPOUND_CID	ID	SMILES
1329	MUV_644_D_1	CCCn1c2nc(C3CCCC3)[nH]c2c(=O)n(CCC)c1=O
1676	MUV_644_D_2	CCCn1c2nc[nH]c2c(=O)[nH]c1=O
2022	MUV_644_D_3	Nc1nc(=O)c2ncn(COCCO)c2[nH]1
2082	MUV_644_D_4	CCCSc1ccc2nc(NC(=O)OC)[nH]c2c1
2153	MUV_644_D_5	Cn1c2nc[nH]c2c(=O)n(C)c1=O
2378	MUV_644_D_6	c1cn(C(c2ccccc2)c2ccc(-c3ccccc3)cc2)cn1
2554	MUV_644_D_7	NC(=O)N1c2ccccc2C=Cc2ccccc21
2576	MUV_644_D_8	CCCC(C)(COC(N)=O)COC(=O)NC(C)C
3019	MUV_644_D_9	CC1=NS(=O)(=O)c2cc(Cl)ccc2N1
3169	MUV_644_D_10	OCC(O)CN1CCN(c2ccccc2)CC1
3339	MUV_644_D_11	CC(C)OC(=O)C(C)(C)Oc1ccc(C(=O)c2ccc(Cl)cc2)cc1
3371	MUV_644_D_12	O=C(O)c1ccccc1Nc1cccc(C(F)(F)F)c1
3446	MUV_644_D_13	NCC1(CC(=O)O)CCCCC1
3559	MUV_644_D_14	O=C(CCCN1CCC(O)(c2ccc(Cl)cc2)CC1)c1ccc(F)cc1
3676	MUV_644_D_15	CCN(CC)CC(=O)Nc1c(C)cccc1C
3715	MUV_644_D_16	COc1ccc2c(c1)c(CC(=O)O)c(C)n2C(=O)c1ccc(Cl)cc1
3767	MUV_644_D_17	NNC(=O)c1ccncc1
3786	MUV_644_D_18	O=C(Cc1ccsc1-c1ccccc1)NO
3899	MUV_644_D_19	Cc1oncc1C(=O)Nc1ccc(C(F)(F)F)cc1
3957	MUV_644_D_20	CCOC(=O)N1CCC(=C2c3ccc(Cl)cc3CCc3cccnc32)CC1
4235	MUV_644_D_21	O=C(NCCN1CCOCC1)c1ccc(Cl)cc1
4342	MUV_644_D_22	CCN(CC)CCNC(=O)c1ccc(NC(C)=O)cc1
4472	MUV_644_D_23	O=C(CCNNC(=O)c1ccncc1)NCc1ccccc1
4488	MUV_644_D_24	O=C(O)c1cccnc1Nc1cccc(C(F)(F)F)c1
4495	MUV_644_D_25	CS(=O)(=O)Nc1ccc([N+](=O)[O-])cc1Oc1ccccc1
4534	MUV_644_D_26	CC(Cc1ccc(O)c(O)c1)C(C)Cc1ccc(O)c(O)c1
4649	MUV_644_D_27	Nc1ccc(C(=O)O)c(O)c1
4831	MUV_644_D_28	CCn1cc(C(=O)O)c(=O)c2cnc(N3CCNCC3)nc21
4847	MUV_644_D_29	Cc1nc2ccccn2c(=O)c1CCN1CCC(C(=O)c2ccc(F)cc2)CC1
4891	MUV_644_D_30	O=C(C1CCCCC1)N1CC(=O)N2CCc3ccccc3C2C1
4909	MUV_644_D_31	CCC1(c2ccccc2)C(=O)NCNC1=O
5092	MUV_644_D_32	COc1ccc(C2CNC(=O)C2)cc1OC1CCCC1
5155	MUV_644_D_33	Cc1cn(C2C=CC(CO)O2)c(=O)[nH]c1=O
5319	MUV_644_D_34	Nc1ccc(S(=O)(=O)NC(=O)c2ccccc2)cc1
5323	MUV_644_D_35	COc1cc(NS(=O)(=O)c2ccc(N)cc2)nc(OC)n1
5327	MUV_644_D_36	Cc1cc(C)nc(NS(=O)(=O)c2ccc(N)cc2)n1
5329	MUV_644_D_37	Cc1cc(NS(=O)(=O)c2ccc(N)cc2)no1
5330	MUV_644_D_38	COc1ccc(NS(=O)(=O)c2ccc(N)cc2)nn1
5344	MUV_644_D_39	Cc1noc(NS(=O)(=O)c2ccc(N)cc2)c1C
5383	MUV_644_D_40	CNC(=O)N(C)c1nnc(C(C)(C)C)s1
5401	MUV_644_D_41	COc1cc2nc(N3CCN(C(=O)C4CCCO4)CC3)nc(N)c2cc1OC
5430	MUV_644_D_42	c1nc(-c2nc3ccccc3[nH]2)cs1
5479	MUV_644_D_43	CCS(=O)(=O)CCn1c(C)ncc1[N+](=O)[O-]
5503	MUV_644_D_44	Cc1ccc(S(=O)(=O)NC(=O)NN2CCCCCC2)cc1
5578	MUV_644_D_45	COc1cc(Cc2cnc(N)nc2N)cc(OC)c1OC
5775	MUV_644_D_46	Cc1ccc(N(CC2=NCCN2)c2cccc(O)c2)cc1
5887	MUV_644_D_47	Cl.CN(C)CCCN1c2ccccc2Sc2ccccc21
6081	MUV_644_D_48	Cl.COc1ccc(OC)c(C(O)C(C)N)c1
6088	MUV_644_D_49	CNCCc1c[nH]c2ccccc12
6314	MUV_644_D_50	Cl.CCN(CC)CC(=O)Nc1c(C)cccc1C
6872	MUV_644_D_51	O=C(Nc1ccccc1)c1ccccc1O
8307	MUV_644_D_52	[Cl-].CC[N+](C)(C)c1cccc(O)c1
8570	MUV_644_D_53	COc1ccc(C(=O)c2ccc(OC)cc2O)c(O)c1
8588	MUV_644_D_54	CCn1c2ccccc2c2cc(N)ccc21
9013	MUV_644_D_55	CCOc1ccc(NC(N)=O)cc1
10648	MUV_644_D_56	Cl.c1ccc2c(c1)CCCC2C1=NCCN1
11224	MUV_644_D_57	CN(C)CCOC(C)(c1ccccc1)c1ccccn1.O=C(O)CCC(=O)O
11257	MUV_644_D_58	CC(=O)Nc1ccc(S(=O)(=O)c2ccc(N)cc2)cc1
11373	MUV_644_D_59	Nc1ccc2ncccc2c1
12492	MUV_644_D_60	CC1CCCC(C)N1NC(=O)c1ccc(Cl)c(S(N)(=O)=O)c1
13770	MUV_644_D_61	Cl.CN1CCC(=C2c3ccccc3C=Cc3ccccc32)CC1
15139	MUV_644_D_62	COc1ccccc1N1CCN(CCCC(=O)c2ccc(F)cc2)CC1
15548	MUV_644_D_63	COc1ccc(CC2c3cc(OC)c(OC)cc3CCN2C)cc1OC
17709	MUV_644_D_64	O=CNc1ccccc1Oc1ccccc1
18283	MUV_644_D_65	Cc1cn(C2C=CC(CO)O2)c(=O)[nH]c1=O
20118	MUV_644_D_66	OC(CNCCc1ccccc1)c1ccccc1
20415	MUV_644_D_67	Cc1ccc(Nc2ncccc2C(=O)O)cc1C
21307	MUV_644_D_68	CC1=C(C(=O)Nc2ccccc2)SCCO1
21600	MUV_644_D_69	CCC1(CC)NC(=O)NC1=O
22162	MUV_644_D_70	Cl.CN(C)CCOC(=O)C(c1ccccc1)C1(O)CCCC1
22780	MUV_644_D_71	Cn1c(NCCO)nc2c1c(=O)n(C)c(=O)n2C
22860	MUV_644_D_72	Nc1ccc(OCc2ccccc2)cc1
25711	MUV_644_D_73	CNC(=O)N(c1ccccc1)c1ccccc1
28576	MUV_644_D_74	O=C1Cc2ccccc2C(c2ccccc2)N1
28912	MUV_644_D_75	O=C(c1cc2ccccc2oc1=O)N1CCCC1
31130	MUV_644_D_76	CCN(CC)c1nc(=O)nc(N(CC)CC)[nH]1
31898	MUV_644_D_77	CN(C)S(=O)(=O)Nc1ccc(Oc2ccccc2)cc1
33925	MUV_644_D_78	CCC1(c2ccccc2)C(=O)N(COC)C(=O)N(COC)C1=O
34611	MUV_644_D_79	CN(C)Cc1c2c(C(=O)c3ccccc3)coc2ccc1O
35697	MUV_644_D_80	Cn1c(N2CCOCC2)nc2c1c(=O)n(C)c(=O)n2C
39147	MUV_644_D_81	CC(C)(C)NCC(O)COc1cccc2c1CC(O)C(O)C2
39450	MUV_644_D_82	CCN(CC)Cc1c[nH]c2ccccc12
40132	MUV_644_D_83	CC(CC1(O)c2ccccc2N(C)C1=O)=NO
40146	MUV_644_D_84	Cc1cc(C)cc(C(=O)NCc2ccncc2)c1
41368	MUV_644_D_85	CC(C)(C)C(O)C(Oc1ccc(Cl)cc1)n1cncn1
42999	MUV_644_D_86	Nc1c(=O)oc2ccccc2c1NCc1ccccc1
44008	MUV_644_D_87	CCOC(=O)c1c2c(sc1NC(=O)CN1CCOCC1)CCCC2
44827	MUV_644_D_88	COc1ccc2[nH]cc(C(=O)CN3CCCCC3)c2c1
44939	MUV_644_D_89	CN(C)C(=O)Oc1ccc(OC(=O)N(C)C)cc1
49857	MUV_644_D_90	CC(=O)NCc1cccc(CNC(C)=O)n1
49968	MUV_644_D_91	CC(C)Nc1nc(NC(C)C)nc(N(C)C#N)n1
50494	MUV_644_D_92	Nc1c(=O)oc2ccccc2c1NC1CCCCC1
51703	MUV_644_D_93	CCN1CC=C(c2c[nH]c3ccccc23)CC1
54710	MUV_644_D_94	Cc1c(NC(=O)C(C)N2C(=O)c3ccccc3C2=O)c(=O)n(-c2ccccc2)n1C
56375	MUV_644_D_95	CCN(CC)CC(=O)c1c[nH]c2ccccc12
58953	MUV_644_D_96	c1[nH]c2ccccc2c1CN1CCCCCCC1
62547	MUV_644_D_97	Nc1ccc2c3c(cccc31)CC2
62935	MUV_644_D_98	Cl.O=c1n2ccccc2nn1CCCN1CCN(c2cccc(Cl)c2)CC1
63367	MUV_644_D_99	Cc1nc2ccccc2c(=O)n1-c1ccc(F)cc1
64137	MUV_644_D_100	Cn1c(NCc2ccccc2)nc2c1c(=O)n(C)c(=O)n2C
64196	MUV_644_D_101	O=C(NC12CC3CC(CC(C3)C1)C2)c1cccnc1
64952	MUV_644_D_102	CC(=O)Nc1ccc(S(=O)(=O)Nc2ncccn2)cc1
65327	MUV_644_D_103	Cl.CNCCCN1c2ccccc2CCc2ccccc21
65335	MUV_644_D_104	Cl.Clc1ccccc1CN1CCc2sccc2C1
65549	MUV_644_D_105	CCNC(=O)c1nc[nH]c1C(=O)NCC
65768	MUV_644_D_106	O=C(NCCc1c[nH]c2ccccc12)c1cccnc1
66061	MUV_644_D_107	Cl.CN1CCCN=C1COC(=O)C(O)(c1ccccc1)C1CCCCC1
66068	MUV_644_D_108	Cl.CCN(CC)CCNC(=O)c1ccc(N)cc1
66070	MUV_644_D_109	Cl.Cc1cccc(C)c1NC(=O)C1CCCCN1C
66916	MUV_644_D_110	c1ccc(NCCCNc2ccccc2)cc1
67582	MUV_644_D_111	O=c1cc[nH]c2cc(C(F)(F)F)ccc12
68261	MUV_644_D_112	O=c1c2ccccc2nc2n1CCC2
68304	MUV_644_D_113	Cl.CCCCOc1ccc(C(=O)CCN2CCCCC2)cc1
68539	MUV_644_D_114	Cl.CN(C)CCCN1c2ccccc2CCc2ccc(Cl)cc21
68546	MUV_644_D_115	Cl.COc1cc2nc(N3CCN(C(=O)c4ccco4)CC3)nc(N)c2cc1OC
68872	MUV_644_D_116	C#CCOc1ccc2c(C)cc(=O)oc2c1
69588	MUV_644_D_117	c1nc(-c2ccccc2)c(-c2ccccc2)[nH]1
70556	MUV_644_D_118	O=C1NCN(c2ccccc2)C12CCNCC2
70652	MUV_644_D_119	COC(=O)C(N)Cc1ccc(O)cc1
70848	MUV_644_D_120	c1ccc(-c2cccc(-c3ccccn3)n2)nc1
70982	MUV_644_D_121	CC(C)(C)c1ccc(O)c(N)c1
71100	MUV_644_D_122	Cc1ccccc1NC(=O)c1ccccc1
71188	MUV_644_D_123	CCN1CCN(c2cc3c(cc2F)c(=O)c(C(=O)O)cn3C2CC2)CC1
71412	MUV_644_D_124	Cl.CC(CCc1ccccc1)NCC(O)c1ccc(O)c(C(N)=O)c1
71478	MUV_644_D_125	Cl.CNCCCC12CCC(c3ccccc31)c1ccccc12
71572	MUV_644_D_126	NC(=O)c1ccc(F)cc1
71612	MUV_644_D_127	Cl.OCCOCCN1CCN(C(c2ccccc2)c2ccc(Cl)cc2)CC1
73249	MUV_644_D_128	Cc1cc(C)nc(Nc2nc3ccccc3[nH]2)n1
75128	MUV_644_D_129	CC(C)(C#N)Nc1ccccc1
75629	MUV_644_D_130	Cc1cc(=O)n2[nH]cnc2n1
76859	MUV_644_D_131	O=C(O)CCN1C(=O)c2ccccc2C1=O
78262	MUV_644_D_132	CCOC(=O)c1c(N)sc2c1CCCC2
78416	MUV_644_D_133	Cc1ccc(NCCNc2ccc(C)cc2)cc1
79419	MUV_644_D_134	CC(=O)Nc1cc(-c2ccccc2)ccc1O
79437	MUV_644_D_135	Cn1c(=O)[nH]c2c1c(=O)n(C)c(=O)n2C
79655	MUV_644_D_136	CCOC(=O)c1cnc(SCC)[nH]c1=O
81406	MUV_644_D_137	c1ccc(CNCCN2CCNCC2)nc1
81472	MUV_644_D_138	CCOC(=O)c1cn[nH]c1N
81988	MUV_644_D_139	CC(=O)Nc1cccc(N(C)C)c1
82073	MUV_644_D_140	CCOC(=O)c1c(C)[nH]c2ccc(O)cc21
83187	MUV_644_D_141	O=C(Nc1ccccn1)c1cccnc1
86654	MUV_644_D_142	Nc1ccc(Cl)cc1C(=NO)c1ccccc1
87163	MUV_644_D_143	Cc1nnc(N)nc1C
88044	MUV_644_D_144	CC(=O)Nc1cccc(Cl)c1C(=O)O
88499	MUV_644_D_145	O=C1COc2cccnc2N1
91851	MUV_644_D_146	CCOC(=O)c1nc2nc(C)cc(=O)n2[nH]1
92249	MUV_644_D_147	Cc1cc(=O)oc2cc(N)ccc12
93864	MUV_644_D_148	CCOC(=O)Nc1ccc2c(C)cc(=O)oc2c1
94419	MUV_644_D_149	COC(=O)c1cc(Cc2ccc(N)c(C(=O)OC)c2)ccc1N
94464	MUV_644_D_150	NS(=O)(=O)c1cccc2cccnc21
94777	MUV_644_D_151	CCOc1ccc(NC(=O)c2ccccc2O)cc1
95006	MUV_644_D_152	O=C(CN1C(=O)c2ccccc2C1=O)N1CCOCC1
95108	MUV_644_D_153	Fc1ccc(CSc2ncnc3nc[nH]c32)cc1
95552	MUV_644_D_154	Cc1ccc(NCC(O)C(O)C(O)CO)cc1C
97023	MUV_644_D_155	c1ccc(-c2nc3ccccc3nc2-c2ccccn2)nc1
97201	MUV_644_D_156	CCOC(=O)C1=C(C)NC(C)=C(C(=O)OCC)C1c1ccc(OC)cc1
97605	MUV_644_D_157	c1ccc2c(c1)cccc2NC1=NCCS1
98791	MUV_644_D_158	COc1ccc(Cl)cc1NC(=O)CC(C)=O
99955	MUV_644_D_159	CCOC(=O)C1=C(C)NC(C)=C(C(=O)OCC)C1c1ccccn1
100195	MUV_644_D_160	CCC1SC2=NCCN2C1(O)c1ccc(Cl)cc1
100304	MUV_644_D_161	O=C(Nc1nncs1)Nc1ccccc1
100380	MUV_644_D_162	Cn1c2nc(-c3cccnc3)[nH]c2c(=O)n(C)c1=O
103958	MUV_644_D_163	CS(=O)(=O)Nc1ccccc1Oc1ccccc1
107838	MUV_644_D_164	c1ccc2c(c1)[nH]c1c2CCNC1
107952	MUV_644_D_165	Cl.CC(C)NCC(O)COc1ccc(CCOCC2CC2)cc1
108003	MUV_644_D_166	CC1CCCC(=O)CCCCCc2cc(O)cc(O)c2C(=O)O1
114250	MUV_644_D_167	CCOc1ccc(C(=O)CCN2CCCCC2)cc1
114337	MUV_644_D_168	O=C(CN1CCCC1)N1c2ccccc2Sc2ccccc21
119265	MUV_644_D_169	OC(CCCN1CCC(O)(c2ccc(Cl)cc2)CC1)c1ccc(F)cc1
120432	MUV_644_D_170	C=CCN1C(=O)NC2(CCCCC2)C1=O
121034	MUV_644_D_171	CC(C)CCn1cnc2c1c(=O)n(C)c(=O)n2C
121269	MUV_644_D_172	Nc1nnc(-c2ccncc2)s1
124293	MUV_644_D_173	CC(Nc1ncnc2nc[nH]c21)c1ccccc1
128894	MUV_644_D_174	CC(=O)Nc1ccc(OC(=O)c2cccs2)cc1
134684	MUV_644_D_175	c1nc2ncnc(NCCCc3ccccc3)c2[nH]1
141385	MUV_644_D_176	CC(C)CC1(C)NC(=O)NC1=O
146962	MUV_644_D_177	Cn1c2ncn(CC(=O)N3CCOCC3)c2c(=O)n(C)c1=O
147001	MUV_644_D_178	O=C1c2ccccc2NC(c2ccco2)N1O
150653	MUV_644_D_179	CCOc1ccc(CN2CCC(=O)NC2=O)cc1
151368	MUV_644_D_180	CC(=O)Nc1ccc2[nH]c3ccccc3c2c1
158798	MUV_644_D_181	O=P(O)(O)O.c1ccc(CN(CC2=NCCN2)c2ccccc2)cc1
161091	MUV_644_D_182	O=c1cc(-c2ccccc2)[nH]c2ccccc12
162461	MUV_644_D_183	COc1ccc(Nc2ccccc2)c(C)c1
165348	MUV_644_D_184	c1nc2ncnc(NCCc3c[nH]c4ccccc34)c2[nH]1
165542	MUV_644_D_185	CS(=O)(=O)O.OC(CCN1CCCCC1)(c1ccccc1)c1ccccc1
171296	MUV_644_D_186	Cl.COc1ccc2c(c1)c1c3n2CCN(C)C3=NCC1
174572	MUV_644_D_187	Cc1cc(C)cc(Oc2ccc(N)cc2)c1
177728	MUV_644_D_188	COC(=O)C1Cc2c([nH]c3ccccc32)CN1
177787	MUV_644_D_189	O=c1cc(O)sc2ccccc12
185248	MUV_644_D_190	Cl.CN1CCN(CC(=O)N2c3ccccc3C(=O)Nc3cccnc32)CC1
196981	MUV_644_D_191	Cc1ccc2c(c1)CN1CN2Cc2cc(C)ccc21
197774	MUV_644_D_192	Cl.NCCc1c[nH]c2ccc(F)cc12
198956	MUV_644_D_193	COc1ccc(S(=O)(=O)Nc2nnc(C(C)(C)C)s2)cc1
198996	MUV_644_D_194	COc1cccc(N2CCN(c3ncccn3)CC2)c1
199037	MUV_644_D_195	Nc1nnc(-c2cccnc2)s1
200556	MUV_644_D_196	Cl.OC1(c2ccc(F)cc2)CCNC1
200643	MUV_644_D_197	OCn1ncn(-c2ccccc2)c1=S
200753	MUV_644_D_198	COc1ccc(NC(=O)N2CCCCC2)cc1
202291	MUV_644_D_199	COC(=O)Nc1c(C)n(C)n(-c2ccccc2)c1=O
202725	MUV_644_D_200	O=C(Nc1cccnc1)c1cccnc1
204278	MUV_644_D_201	COc1ncnc2c1NC(=O)CS2
204319	MUV_644_D_202	Cl.c1ccc2c(c1)c1c3n2CCNC3CCC1
206650	MUV_644_D_203	NC1=NC2=C(CCCC2)C2(CCCCC2)S1
208782	MUV_644_D_204	O=c1nc(N2CCN(c3ccccc3)CC2)[nH]c2c1CCC2
208786	MUV_644_D_205	O=c1nc(N2CCCCC2)[nH]c2c1CCCC2
210031	MUV_644_D_206	O=c1oc2ccccc2n1CCCN1C(=O)c2ccccc2C1=O
210074	MUV_644_D_207	c1ccc(OCc2nc3ccccc3[nH]2)cc1
212086	MUV_644_D_208	O=c1nc(N2CCOCC2)[nH]c2c1CCCC2
212817	MUV_644_D_209	Nc1nc(N)nc(-c2ccccn2)n1
219490	MUV_644_D_210	CN(C)c1ccc(C(=O)c2ccc(N(C)C)c(N)c2)cc1N
219756	MUV_644_D_211	Cc1ccccc1Nc1ncnc2c1cnn2-c1ccccc1
219761	MUV_644_D_212	CC(C)Nc1ncnc2c1cnn2-c1ccccc1
219770	MUV_644_D_213	Clc1ccc(-n2ncc3c2ncnc3NCc2ccco2)cc1
219778	MUV_644_D_214	Cn1ncc2c1ncnc2NCc1ccccc1
220776	MUV_644_D_215	c1coc(CNc2ncnc3c2cnn3-c2ccccc2)c1
223451	MUV_644_D_216	c1ccc(Cc2nn[nH]n2)cc1
223706	MUV_644_D_217	CCN(CC)c1ncnc2c1cnn2C
224199	MUV_644_D_218	O=S(=O)(Nc1ccccn1)c1ccc(Cl)cc1
225170	MUV_644_D_219	CCn1c(N)nc2c1c(=O)n(C)c(=O)n2C
225738	MUV_644_D_220	O=c1[nH]n(-c2ccccc2)c(=O)c2ccccc12
226199	MUV_644_D_221	O=C(O)c1ccc(-c2ccccc2)[nH]1
227268	MUV_644_D_222	CC(NS(=O)(=O)c1ccccc1)C(N)=O
228632	MUV_644_D_223	Cn1c(N2CCCCC2)nc2c1c(=O)n(C)c(=O)n2C
229280	MUV_644_D_224	O=C(C(c1ccccc1)c1ccccc1)N1CCOCC1
231587	MUV_644_D_225	O=c1[nH]c(-c2ccccc2)c(-c2ccccc2)[nH]1
233401	MUV_644_D_226	Cc1cc(-c2ccccc2)nc(=O)[nH]1
234754	MUV_644_D_227	CCCC1(CCC)NC(=O)NC1=O
238491	MUV_644_D_228	Cc1nc2ccccc2nc1N1CCCCC1
239750	MUV_644_D_229	Nc1ccccc1OCCOCCOc1ccccc1N
240345	MUV_644_D_230	c1ccc(C(CN2CCOCC2)c2ccccc2)cc1
241616	MUV_644_D_231	O=C1c2ccccc2C(=O)N1CNc1ccccc1
243414	MUV_644_D_232	N#CCCn1nnc2ccccc21
244418	MUV_644_D_233	COc1ccc(C(=O)C2CCCCC2=O)cc1
249097	MUV_644_D_234	c1ccc2[nH]c(-c3nc4ccccc4[nH]3)nc2c1
249988	MUV_644_D_235	C(=Nn1cnnc1)c1ccc2c(c1)OCO2
250709	MUV_644_D_236	CN(C)CCc1nn[nH]n1
251641	MUV_644_D_237	CCOC(=O)c1cnc(SCc2ccccc2)nc1N
253504	MUV_644_D_238	Cc1nnc2ccc3ccccc3n12
255202	MUV_644_D_239	c1ccn2c(c1)nnc2Cc1nnc2ccccn21
255292	MUV_644_D_240	O=C1c2ccccc2C(=O)N1OCc1ccccc1
255754	MUV_644_D_241	CCCCCSc1nc2c(c(=O)[nH]c(=O)n2C)n1C
256117	MUV_644_D_242	Cn1c(=O)cc(NCc2ccccc2)[nH]c1=O
257798	MUV_644_D_243	OC(c1nc2ccccc2s1)c1ccccc1
258011	MUV_644_D_244	Cc1ccc(S(=O)(=O)N(C)c2ccc(C(=O)O)cc2)cc1
259999	MUV_644_D_245	Cc1ccccc1-c1nnc(-c2ccccc2)o1
260992	MUV_644_D_246	O=C(O)C1CCCCC1C(=O)Nc1nccs1
264088	MUV_644_D_247	Cc1cn(C2CC3OCC3O2)c(=O)[nH]c1=O
265942	MUV_644_D_248	O=C(CN1CCCCC1)N1CCN(C(=O)CN2CCCCC2)CC1
268105	MUV_644_D_249	Cc1cc(C)n(N=Cc2ccccc2)c(=O)c1C#N
268472	MUV_644_D_250	CC(C)(C)OC(=O)N1CCCC1C(=O)O
268689	MUV_644_D_251	O=C(NCCN1C(=O)CSC1=O)c1ccccc1
269224	MUV_644_D_252	CC(=O)NCCc1ccc(S(=O)(=O)Nc2cccnc2)cc1
272110	MUV_644_D_253	Cc1nnc2c3ccccc3c(-c3ccccc3)nn12
272904	MUV_644_D_254	COC(=O)c1cn[nH]c1N
273260	MUV_644_D_255	CC(=O)NC(Cc1cnc[nH]1)C(=O)O
277163	MUV_644_D_256	CCSc1n[nH]c(=O)[nH]c1=O
279866	MUV_644_D_257	O=C(Nc1ccccc1Cl)c1cnccn1
279876	MUV_644_D_258	O=C(Nc1cccc(C(F)(F)F)c1)c1cccnc1
285054	MUV_644_D_259	c1ccc2c(c1)nc1c3ccccc3nnn21
286861	MUV_644_D_260	CSc1nc(=O)c(C)n[nH]1
291812	MUV_644_D_261	CCOC(=O)c1sc(NC(C)=O)c(C(=O)OCC)c1C
291819	MUV_644_D_262	Cc1ccc(-n2nnc3ccccc3c2=O)cc1C
292812	MUV_644_D_263	CC(C)c1ccc(NC(=O)NC2CCCCC2)cc1
293372	MUV_644_D_264	O=C(Nc1ccccc1C(=O)NC1CCCC1)NC1CCCC1
294062	MUV_644_D_265	Cc1ccc2c(c1)C(C)=CC(C)(C)N2
294920	MUV_644_D_266	COC(=O)CNC(=O)C(C)NC(=O)OCc1ccccc1
294983	MUV_644_D_267	O=C(O)C1CCCCC1C(=O)Nc1ccc(Cl)cc1
299857	MUV_644_D_268	COC(=O)C1=CNC=C(C(=O)OC)C1c1ccccc1Cl
300385	MUV_644_D_269	c1ccc(-c2n[nH]c3ccccc32)cc1
300570	MUV_644_D_270	O=C1NC(c2ccccc2Cl)Nc2ccccc21
303223	MUV_644_D_271	COc1ccc(NC(=O)Nc2ccccc2C)c(OC)c1
306194	MUV_644_D_272	CC(=O)Oc1ccccc1C1OC(=O)c2ccccc2N1C(C)=O
306227	MUV_644_D_273	O=C(Nc1cccc(C(F)(F)F)c1)c1ccco1
306455	MUV_644_D_274	CN(Cc1ccccc1)C(=O)Nc1ccccc1
307028	MUV_644_D_275	O=C(Nc1nccs1)NC1CCCCC1
309333	MUV_644_D_276	CCOC(=O)CSc1nc(=O)cc(N)[nH]1
310128	MUV_644_D_277	COc1ccccc1NS(=O)(=O)c1ccc(Cl)cc1
310129	MUV_644_D_278	CC1CCN(S(=O)(=O)c2ccc(Cl)cc2)CC1
310139	MUV_644_D_279	COc1ccc(Cl)cc1NC(=O)c1ccco1
310548	MUV_644_D_280	O=C(NCc1ccco1)c1cccc(F)c1
310650	MUV_644_D_281	Cc1cc(NC(=O)Nc2cccc(C)c2)no1
313103	MUV_644_D_282	COc1ccccc1NC(=O)c1ccccc1SC
314836	MUV_644_D_283	c1ccc(-c2n[nH]c(-c3ccccn3)n2)nc1
318084	MUV_644_D_284	CC(CCc1c[nH]c2ccccc12)=NO
320023	MUV_644_D_285	CC(=O)c1c(N)n(C)c(=O)n(C)c1=O
320165	MUV_644_D_286	Nc1ccc(-n2ccnc2)cc1
321075	MUV_644_D_287	Cc1cc(C)n(-c2cc(N3CCOCC3)ncn2)n1
324787	MUV_644_D_288	N#Cc1ccccc1NCc1ccccc1
329038	MUV_644_D_289	CCOC(=O)c1nc2sc3c(c2c(=O)[nH]1)CCCC3
332934	MUV_644_D_290	CCOC(=O)C1=C(C)NC(=O)NC1c1ccc(N(C)C)cc1
337779	MUV_644_D_291	COC(=O)c1ccc(C)c(N(CCO)CCO)c1
340151	MUV_644_D_292	O=C1CCCC2=C1C(c1ccccc1)C1=C(CCCC1=O)O2
345677	MUV_644_D_293	Nc1ccc(-c2nc3ccccc3[nH]2)cc1
346199	MUV_644_D_294	CC(=O)Nc1ccc(Cl)cc1C(=O)O
346470	MUV_644_D_295	c1ccc2c(c1)sc1nnnn21
346717	MUV_644_D_296	O=C(c1ccc(Cl)c(Cl)c1)N1CCOCC1
346815	MUV_644_D_297	COc1ccc(NC(=O)c2ccc(OC)cc2)cc1
347218	MUV_644_D_298	Nc1ccc2oc(=O)c3ccccc3c2c1
347384	MUV_644_D_299	NC(=O)C1C(c2ccccc2)=C1c1ccccc1
348695	MUV_644_D_300	Nc1cccc(-c2nc3ccccc3[nH]2)c1
350843	MUV_644_D_301	CC1CN=C(Nc2cccc3ccccc32)S1
351033	MUV_644_D_302	c1ccc(Cn2nnc3cnccc32)cc1
351610	MUV_644_D_303	Nc1nnc(-c2ccco2)s1
354665	MUV_644_D_304	O=C1Nc2ccccc2C12OCCS2
354966	MUV_644_D_305	O=C(O)c1cc2c(ccc3ccccc23)[nH]1
360857	MUV_644_D_306	c1nnc2c3c(-c4ccccc4)csc3ncn12
362128	MUV_644_D_307	CN1CC(=O)N(C)c2ncn(Cc3ccccc3)c2C1=O
363669	MUV_644_D_308	CC(Oc1ccc2c(c1)oc(=O)cc2-c1ccccc1)C(=O)O
375912	MUV_644_D_309	O=c1cc(-c2ccccc2)c2ccccc2[nH]1
376003	MUV_644_D_310	CC1=CCC(C(C)(C)NC(=O)c2ccccc2)CC1=NO
378526	MUV_644_D_311	Cn1c2nc(Nc3ccccc3)[nH]c2c(=O)n(C)c1=O
379086	MUV_644_D_312	c1ccc2c(c1)CCN2CCN1CCc2ccccc21
382416	MUV_644_D_313	CC(CC(O)(C=NO)c1ccccc1)=NO
382420	MUV_644_D_314	CC1=NOC2(C1)C(=NO)CCCC2=NO
383676	MUV_644_D_315	CCOC(=O)C(NC(=O)CC)(Nc1ccccc1OC)C(F)(F)F
385872	MUV_644_D_316	Cn1c(=O)cc(NCCc2ccccc2)[nH]c1=O
387725	MUV_644_D_317	N#CC1=C(N)N(c2ccccc2)C(c2ccco2)C1(C#N)C#N
389221	MUV_644_D_318	N=c1oc2ccccc2cc1-c1nc(=O)c2ccccc2[nH]1
389249	MUV_644_D_319	COc1ccc2oc(=N)c(C(=O)Nc3ccccc3)cc2c1
389490	MUV_644_D_320	O=C1CC(c2ccccc2)Sc2ccccc2N1
389549	MUV_644_D_321	COc1ccc(C2=C(N)c3ccccc3C2=O)cc1
394328	MUV_644_D_322	COC(=O)c1c2c(nc(N)c1C#N)CCC2
396186	MUV_644_D_323	N#CC1=C2SCCN2C(=O)C(C#N)C12CCCCC2
397588	MUV_644_D_324	CCC1C(C#N)=C(N)OC2=C1C(=O)CC(C)(C)C2
399097	MUV_644_D_325	Cc1nnc2c(-c3ccccc3)nc3ccccc3n12
399108	MUV_644_D_326	Nc1nnc(-c2cc3ccccc3oc2=O)s1
404503	MUV_644_D_327	CCOC(=O)Nc1ccc(S(=O)(=O)Nn2cnnc2)cc1
426788	MUV_644_D_328	Cc1onc(-c2ccccc2Cl)c1C(=O)NCC(=O)O
438865	MUV_644_D_329	Cc1ccc2c(c1)NC(C)=CC(C)=N2
449094	MUV_644_D_330	O=C1NC(Cc2cnc[nH]2)C(=O)N2CCCC12
457288	MUV_644_D_331	c1nncn1NCc1cccc2ccccc21
470918	MUV_644_D_332	O=C(Nc1nccs1)c1cnccn1
472980	MUV_644_D_333	Cc1cccc(CSc2ncnc3nc[nH]c32)c1
483833	MUV_644_D_334	COc1ccccc1C(=O)Nc1cc(Cl)ccc1O
493410	MUV_644_D_335	CCOC(=O)C1=C(C)NC(=O)NC1c1ccccc1Cl
496045	MUV_644_D_336	CC(Nc1cc(=O)n(C)c(=O)[nH]1)c1ccccc1
519183	MUV_644_D_337	CCOC(=O)CNc1ncnc2nc[nH]c21
532085	MUV_644_D_338	COCC(=O)Nc1cc(OC)ccc1OC
532819	MUV_644_D_339	Cc1cccc(NC(=O)c2cccnc2)c1
534382	MUV_644_D_340	C=CCOC(=O)C1=C(C)OC(N)=C(C#N)C1c1ccc2c(c1)OCO2
534510	MUV_644_D_341	CCCSC1=C(C#N)C2(CCCCC2)C(C#N)C(=O)N1
535431	MUV_644_D_342	Cc1cc(=O)n2c(c1C#N)SC1CCCCC12O
535662	MUV_644_D_343	O=C(CSCC(=O)N1CCOCC1)Nc1ccccc1
535721	MUV_644_D_344	CN1CCCc2cc3c(C(F)(F)F)cc(=O)oc3nc21
535796	MUV_644_D_345	COC(=O)N1CN(C(=O)OC)CN(C(=O)OC)C1
539221	MUV_644_D_346	CCCCCOc1ccc(C2NC(=O)NC2=O)cc1
539696	MUV_644_D_347	CCCC1CC(C)(C(=O)Cn2[nH]c(=O)ccc2=O)OC1=O
540289	MUV_644_D_348	CCOC(=O)c1c(N)sc2c1cccc2NC(C)=O
540360	MUV_644_D_349	CCC(NS(=O)(=O)c1ccc(NC(C)=O)cc1)C(=O)O
540392	MUV_644_D_350	CC(=O)Nc1nonc1-c1nc2ccccc2n1N(C(C)=O)C(C)=O
541532	MUV_644_D_351	CN(C)C=Nc1ncc2c3ccccc3[nH]c2c1C#N
542029	MUV_644_D_352	CC(=O)NC(c1ccccc1)c1cccnc1
542857	MUV_644_D_353	CCS(=O)(=O)Nc1ccc(Cc2ccncc2)cc1
544872	MUV_644_D_354	Cc1c(N=Cc2ccncc2)c(=O)n(-c2ccccc2)n1C
544877	MUV_644_D_355	O=C(NCc1ccccc1)NC1CCCCC1
545012	MUV_644_D_356	Cc1c(NS(C)(=O)=O)c(=O)n(-c2ccccc2)n1C
545057	MUV_644_D_357	CCCC(=O)c1ccc(N2CCN(S(=O)(=O)c3ccccc3)CC2)c(F)c1
547348	MUV_644_D_358	CC1CN(C2CC(C)(C)NC(C)(C)C2)CCC1=O
548071	MUV_644_D_359	COc1ccc(C2CC(O)(C(C)(C)O)NO2)cc1
548802	MUV_644_D_360	O=C1C2C3C=CC(C3)C2C(=O)N1CCCO
549134	MUV_644_D_361	Cc1cc(C)nc(Sc2ccc3nnnn3n2)n1
549251	MUV_644_D_362	O=C1NCCCc2c1no[n+]2[O-]
549295	MUV_644_D_363	CCN(CC)c1nc2nonc2nc1N(CC)CC
551311	MUV_644_D_364	O=C1CC(c2ccccc2)CC(=O)C1=CNCC1CCCO1
551361	MUV_644_D_365	O=C(NCC1CCCO1)c1ccc(C(=O)NCC2CCCO2)cc1
554208	MUV_644_D_366	Nc1nnc(-c2ccc(F)cc2)s1
555359	MUV_644_D_367	Oc1cnn(-c2ccccc2)c1
555537	MUV_644_D_368	O=C(CSc1nc2ccccc2o1)NCCOc1ccccc1
555562	MUV_644_D_369	Cn1nnnc1SCCNS(=O)(=O)c1ccccc1
555670	MUV_644_D_370	CCn1c(O)cc(=O)c2ccccc21
557765	MUV_644_D_371	CN(C)C=Nc1nonc1-c1ncn[nH]1
558239	MUV_644_D_372	CCOC(=O)c1nnc2ccnn2c1N
558416	MUV_644_D_373	COC(=O)c1ccc(NC(=O)CN2CCCC2)cc1
558625	MUV_644_D_374	CCOC(=O)n1c2ccc(S(=O)(=O)N3CCCCC3)cc2oc1=O
558772	MUV_644_D_375	O=S(=O)(c1ccc(F)c2ccccc21)N1CCCCC1
558849	MUV_644_D_376	O=c1nc(CN2CCCCC2)[nH]c2c1C1(CCCC1)Cc1ccccc1-2
559418	MUV_644_D_377	Cn1c2ccc(S(=O)(=O)N3CCOCC3)cc2oc1=O
559842	MUV_644_D_378	CCOC(=O)C1=C(C)N(CCO)C(=O)NC1c1cccc(O)c1
559920	MUV_644_D_379	CCOc1ccc(C(=O)NCCCN(CC)CC)cc1
562108	MUV_644_D_380	O=C(CSc1nnnn1Cc1ccccc1)NCC(=O)c1ccccc1
562160	MUV_644_D_381	Nc1c(C(=O)NCc2ccccc2)nnn1Cc1ccccc1
562532	MUV_644_D_382	OCc1nc(CO)n(Cc2ccccc2)n1
563007	MUV_644_D_383	O=c1[nH]c(=O)n(CCO)c2nnn(Cc3ccccc3)c21
563547	MUV_644_D_384	Cn1c2ccccc2n(Cc2ccccc2)c1=O
564290	MUV_644_D_385	Cc1ccc(OCC(=O)NCc2ccccn2)cc1
564890	MUV_644_D_386	O=C(Nc1ccccc1)c1[nH]cnc1C(=O)c1ccccc1
565132	MUV_644_D_387	O=C(CC(=O)Nc1ccccn1)Nc1ccccn1
565233	MUV_644_D_388	O=C(Nc1ccc(OC(=O)c2ccco2)cc1)c1ccco1
565831	MUV_644_D_389	CC1(C)CC(NC(=O)C(F)(F)F)CC(C)(C)N1OC(=O)c1ccco1
566573	MUV_644_D_390	CCC(O)(CCN1CCCCC1)c1ccccc1
566936	MUV_644_D_391	CN(C)c1nc2ccc(OCCN3CCCCC3)cc2s1
567548	MUV_644_D_392	Nc1nonc1-c1noc(COc2ccccc2Cl)n1
567995	MUV_644_D_393	COc1ccc2[nH]c(C)c(C(=O)CN3CCOCC3)c2c1
568416	MUV_644_D_394	Cc1cc(Cl)ccc1OCCCC(=O)NO
568592	MUV_644_D_395	c1ccc(-c2nc3nonc3nc2-c2ccccc2)cc1
568753	MUV_644_D_396	Cc1n[nH]c(SCCc2ccccc2)nc1=O
569192	MUV_644_D_397	Cc1onc(-c2ccccc2)c1C(=O)OCC(=O)c1ccccc1
569354	MUV_644_D_398	CC(=O)OC1CC(C)(C)N(OC(=O)c2ccccc2)C(C)(C)C1
569519	MUV_644_D_399	O=C(CSc1ncn[nH]1)c1ccccc1
569649	MUV_644_D_400	Cc1ccc(Nc2nc3no[nH]c-3nc2=O)cc1C
570005	MUV_644_D_401	O=C(O)C1Cc2ccccc2CN1C(=O)c1ccccc1
570162	MUV_644_D_402	Cc1cc(NC(=O)c2ccccc2)sc1C
570259	MUV_644_D_403	O=C(O)COc1cccc(NC(=O)c2ccccc2)c1
570287	MUV_644_D_404	O=C(CSc1n[nH]c(-c2ccccc2)n1)c1ccccc1
570879	MUV_644_D_405	O=C(CSc1nnc(-c2ccco2)o1)NCC(=O)c1ccccc1
571203	MUV_644_D_406	Nn1c(-c2ccccn2)nnc1-c1ccccn1
571682	MUV_644_D_407	CCOC(=O)Nc1ccc(S(=O)(=O)NCc2ccccc2)cc1
571889	MUV_644_D_408	CC1(C)CC(=O)CC(C)(C)N1OC(=O)c1ccncc1
571916	MUV_644_D_409	O=C(NCCN1C(=O)CSC1=O)C1CC(=O)N(c2ccccc2)C1
572433	MUV_644_D_410	Cc1ccccc1NC(=O)CSc1[nH]c(=O)cc(C)c1C#N
572638	MUV_644_D_411	Cc1sc2ncnc(NCCCn3ccnc3)c2c1C
573210	MUV_644_D_412	Fc1ccccc1CSc1nnnn1-c1ccc2c(c1)OCO2
573225	MUV_644_D_413	Cn1nccc1C(=O)NCCN1C(=O)OC(C)(C)C1(C)O
573250	MUV_644_D_414	Cc1occc1C(=O)OCC(=O)Nc1ccc(F)cc1
573299	MUV_644_D_415	Cc1ccc(C(=O)NCCCC(=O)O)o1
573742	MUV_644_D_416	O=C(Nc1ccc2nsnc2c1)c1cccs1
574188	MUV_644_D_417	O=C(c1cccs1)N(C(=O)c1cccs1)c1ccccn1
575109	MUV_644_D_418	O=C(Nc1cccc2ccccc21)N1CCOCC1
576549	MUV_644_D_419	O=S(=O)(CCOc1ccccc1)c1nc2ccccc2[nH]1
576560	MUV_644_D_420	Cc1nn2cc(-c3ccc(N)cc3)nc2s1
576797	MUV_644_D_421	Cc1ccc(C(=O)CSc2ncn[nH]2)cc1
577518	MUV_644_D_422	Cc1ccc(C)c(NS(=O)(=O)c2c3nsnc3ccc2C)c1
577561	MUV_644_D_423	Cc1c(NC(=O)c2ccccc2N)cccc1C(=O)O
579006	MUV_644_D_424	COc1ccc(NC(=O)Cn2nnc(-c3ccccc3F)n2)cc1
579089	MUV_644_D_425	Cc1ncc(CSc2nc3ccccc3[nH]2)c(N)n1
579820	MUV_644_D_426	O=C(c1ccccc1F)N1CCc2ccccc21
580038	MUV_644_D_427	CN1C2CCC1CC(OC(=O)CCN1CCCC1)C2
581021	MUV_644_D_428	O=C(NC1CCCCCCC1)c1cnccn1
581496	MUV_644_D_429	CCCC1CC(c2csc(N)n2)CCO1
581637	MUV_644_D_430	CCOC(=O)C1CSC(CC(=O)Nc2ccc(Cl)cc2)C(=O)N1
585548	MUV_644_D_431	COCCC(=O)NC12CC3CC(CC(C3)C1)C2
586221	MUV_644_D_432	Cc1cc(=O)nc(SCC(=O)NCc2ccco2)[nH]1
586663	MUV_644_D_433	O=C(NCCc1ccc(Cl)cc1)c1ncn[nH]1
587357	MUV_644_D_434	CN(C(=O)c1ccccc1Cl)c1ccccc1
587733	MUV_644_D_435	CC(=O)ON1C(C)(C)CC(OC(=O)c2ccccc2)CC1(C)C
587825	MUV_644_D_436	OCCNc1ccc(Cl)cc1
587874	MUV_644_D_437	CC1(C)Cc2nc(N)sc2C(=O)C1
588017	MUV_644_D_438	Cc1cc(C)nc(SCC(=O)NCc2ccco2)n1
588033	MUV_644_D_439	COC(=O)C(C)NC(=O)C(C)NC(=O)OCc1ccccc1
588745	MUV_644_D_440	Nc1nonc1-c1nc2ccccc2n1Cc1ccc(F)cc1Cl
588806	MUV_644_D_441	Cc1nc2ccccc2c(SCCC(=O)O)n1
589412	MUV_644_D_442	O=S(=O)(CCc1nc2ccccc2o1)c1ccc(Cl)cc1
589480	MUV_644_D_443	CC(=O)Nc1cnc2ccccc2n1
589495	MUV_644_D_444	Cc1nc2[nH]onc2c2nccc(=O)c12
589891	MUV_644_D_445	O=C(NCc1cn2ccccc2n1)c1ccccc1
591296	MUV_644_D_446	CC(C)COC(=O)n1c2ccccc2nc1SCC(=O)N(C)C
591407	MUV_644_D_447	Nc1nnc2c(n1)CCCC2
591423	MUV_644_D_448	CC1(C(=O)CSc2nc3ccccc3[nH]2)CCC(=O)O1
591517	MUV_644_D_449	CCOc1ccc(N2CC(C(=O)NCc3cccc(C)c3)CC2=O)cc1
592152	MUV_644_D_450	Nc1cc(-c2nn[nH]n2)ccc1F
592588	MUV_644_D_451	N#CCCCSc1nnnn1-c1cccc(Cl)c1
593930	MUV_644_D_452	COC(=O)C1Cc2c3ccccc3[nH]c2C(C)N1
593970	MUV_644_D_453	O=C(O)CCc1ccc(-c2ccccc2)o1
594394	MUV_644_D_454	Cc1nc2ccccc2cc1O
594800	MUV_644_D_455	Nc1nonc1-c1noc(CCCCCN2C(=O)c3ccccc3C2=O)n1
595230	MUV_644_D_456	O=C(O)c1ccc2cc[nH]c2c1
596046	MUV_644_D_457	CSCCC(NC(=O)c1c(C)oc2c1CCCC2)C(=O)O
596113	MUV_644_D_458	N#Cc1ccc(N2CCNCC2)c(F)c1
596556	MUV_644_D_459	COc1cccc(OC)c1C(=O)N1CC(C)OC(C)C1
596935	MUV_644_D_460	C=CCNC(=O)c1scc2c1CCCC2
597127	MUV_644_D_461	CCCNC(=O)N(C)c1nncnc1C(=O)NC
597354	MUV_644_D_462	CC(=O)C(C(C)=O)=C(N)N1CCN(C(c2ccccc2)c2ccccc2)CC1
597406	MUV_644_D_463	O=C(Cc1ccccc1)Nc1nnc(-c2ccco2)s1
597578	MUV_644_D_464	O=c1nc(N2CCOCC2)nc2n1CCO2
598162	MUV_644_D_465	O=C(NC1CCCCC1)n1c(=O)oc2ccc(Cl)cc21
598665	MUV_644_D_466	COc1ccc2ccccc2c1CN1CCN(C(=O)c2ccccc2)CC1
599277	MUV_644_D_467	CC(C)(C)C1(C)OC(C(N)=O)C(C(N)=O)O1
599772	MUV_644_D_468	Cc1nn(C2CCCCC2)c(N)c1-c1ccccc1
599871	MUV_644_D_469	CCN1C(=O)CC(N2CCC(Cc3ccccc3)CC2)C1=O
600165	MUV_644_D_470	COC(=O)c1ccc(NC(=O)CN2CCN(c3ccccc3)CC2)cc1
600881	MUV_644_D_471	CCCCOc1ccc(C(=O)NCC(=O)NCC(=O)OCC)cc1
600947	MUV_644_D_472	CC1(C)CC(=O)C=C(Nc2ccc(F)cc2)C1
601074	MUV_644_D_473	Cc1[nH]nc2oc(=O)c(C)c(C)c12
601254	MUV_644_D_474	N#Cc1c(NC(=O)CCC(=O)O)sc2c1CCCC2
601417	MUV_644_D_475	N#Cc1c(N)sc2c1CCCCCC2
601625	MUV_644_D_476	O=C(O)C12CC3CC(C1)CC(n1cnc(Cl)n1)(C3)C2
602122	MUV_644_D_477	O=C1CCCc2sc3c(c2N1)CCCCC3
602372	MUV_644_D_478	CCN(CC)c1ncc(C)c(=O)[nH]1
602681	MUV_644_D_479	CN(C)c1nc2n(c(=O)n1)CCO2
602757	MUV_644_D_480	O=C(CN1c2cccc3cccc(c23)C1=O)Nc1ccc2c(c1)OCO2
602926	MUV_644_D_481	CC(=O)c1c(C)oc(C)c1CSCc1ccc(C(=O)O)o1
603058	MUV_644_D_482	CCOC(=O)C1=C(C)NC(=O)NC1C
603492	MUV_644_D_483	CCCc1cc(=O)nc(SCC(=O)Nc2nonc2N)[nH]1
603799	MUV_644_D_484	O=C(CSc1ncn[nH]1)NCCOc1ccccc1
604410	MUV_644_D_485	CCOC(=O)c1[nH]cnc1C(=O)Nc1ccccn1
604485	MUV_644_D_486	N=c1nc(-c2ccccc2)ccn1O
604603	MUV_644_D_487	N#CC1=C(N)Oc2cc(O)ccc2C1c1ccccc1
604621	MUV_644_D_488	COC(=O)c1cc(Cl)c(NS(=O)(=O)c2ccccc2)cc1OC
604704	MUV_644_D_489	O=C1CCC(=O)N1c1ccc(CSc2nc3ccccc3[nH]2)cc1
605217	MUV_644_D_490	Cn1c2ccc(C(=O)c3ccccc3)cc2n(C)c1=O
605295	MUV_644_D_491	COC(=O)C(NC(C)=O)(Nc1ccccn1)C(F)(F)F
605448	MUV_644_D_492	Cc1nc2ccc3[nH]snc3c2n1
605552	MUV_644_D_493	Cc1nc2c(nc(C)nc2NC(CC(C)C)C(=O)O)o1
606565	MUV_644_D_494	COc1ccccc1N1CCSC1C(N)=O
606590	MUV_644_D_495	O=c1cc(-c2ccc(Cl)cc2)[nH][nH]1
606794	MUV_644_D_496	COc1cc(C(=O)Nc2cccc(-c3nncn3C)c2)cc(OC)c1OC
607402	MUV_644_D_497	CC(=O)Nc1nonc1-c1nc2ccccc2n1CCC#N
607870	MUV_644_D_498	CCOC(=O)CNC(=O)c1ccc2[nH]c3c(c2c1)CCCC3
608159	MUV_644_D_499	CCOC(=O)Cc1c(C)nc2c(C#N)c(C)nn2c1C
608255	MUV_644_D_500	O=C(O)c1ncc(-c2ccccc2)cn1
609250	MUV_644_D_501	C(#Cc1ccccc1)Cn1nnc2ccccc21
609412	MUV_644_D_502	NC(=O)CNC(=O)C1CCCc2c3cc(Cl)ccc3[nH]c21
609629	MUV_644_D_503	Cc1cccc(NC2=NC(=O)CS2)c1
610237	MUV_644_D_504	CC(=O)C1=C(O)C(=O)N(C)C1c1ccccc1F
610864	MUV_644_D_505	O=c1cc(-c2cccc3ccccc32)[nH][nH]1
611239	MUV_644_D_506	CCOC(=O)c1c(C)nc(-c2ccccc2)nc1N
611392	MUV_644_D_507	O=NC1=C(NO)CC2(CC1=NO)OCCO2
611711	MUV_644_D_508	CCCCn1c(Cl)nc2c1c(=O)n(C)c(=O)n2C
611858	MUV_644_D_509	O=C(Cn1c2ccccc2nc1-c1cncs1)NCCc1ccccc1
612147	MUV_644_D_510	CC1(C)C=C(c2ccc(O)cc2)CC(C)(C)N1
612456	MUV_644_D_511	CC1(C)CC(=O)C2=C(C1)OC(N)=C(C#N)C2C1CC=CCC1
612806	MUV_644_D_512	CCc1nnc(NC(=O)CSc2nc(C)c3c(c2C#N)CCCC3)s1
612869	MUV_644_D_513	Cc1ccc(N2CC(C(=O)Nc3ccc(N(C)C)cc3)CC2=O)cc1C
613092	MUV_644_D_514	COCc1cc(C)nc2sc(C(=O)OC)c(N)c21
614397	MUV_644_D_515	O=C(O)C1CC(=O)N(Cc2cccs2)C1
614848	MUV_644_D_516	O=C(O)c1oc2ccccc2c1-n1cccc1
616549	MUV_644_D_517	CCOC(=O)c1c(C)n(O)c2ccc(Cl)cc2c1=O
616554	MUV_644_D_518	CC(C)C1N(c2ccccc2)C(N)=C(C#N)C1(C#N)C#N
616556	MUV_644_D_519	O=c1[nH]c2ccccc2c2nc3ccccn3c21
616673	MUV_644_D_520	CC(C)(C)C1CCc2c(sc(N)c2C(N)=O)C1
616821	MUV_644_D_521	O=C1CCCc2nc(N3CCCCC3)sc21
617210	MUV_644_D_522	Cc1ccc(-c2cn3nc(C)c(C)nc3n2)cc1
617433	MUV_644_D_523	Nc1nc(-c2ccccc2)cc(C(F)(F)F)n1
617776	MUV_644_D_524	Cc1nn(-c2ccccc2)c2sc(C(=O)N3CCOCC3)cc12
617877	MUV_644_D_525	CCc1nc(C)c(C#N)c2cc(OC)c(OC)cc21
618107	MUV_644_D_526	N#CC1=C(N)Oc2n[nH]c(-c3cccs3)c2C1c1cccnc1
618401	MUV_644_D_527	CCn1c2ccccc2c2nnc(SCC(=O)Nc3cc(C)on3)nc21
618525	MUV_644_D_528	N=c1c2c3c(sc2nc2n1CCC2)CCCC3
618556	MUV_644_D_529	CS(=O)(=O)N1CCN(c2nc(-c3ccccc3)cs2)CC1
619028	MUV_644_D_530	O=c1nc(-c2ccccc2)cc(-c2ccccc2)[nH]1
619096	MUV_644_D_531	CCc1nc(N2CCNCC2)c(C#N)c2c1CSC(C)(C)C2
619283	MUV_644_D_532	Cc1sc2nc3n(c(=O)c2c1C)NC(=O)CC3
619350	MUV_644_D_533	CSc1nc2sc3c(c2c2nnnn21)CCCC3
619963	MUV_644_D_534	CCOC(=O)C1=C(C)NC(C)=C(C(=O)OCC)C1c1ccc(O)cc1
619964	MUV_644_D_535	CCCc1ncc(C(O)c2cccc3ccccc32)n1C
620261	MUV_644_D_536	c1ccc2c(c1)[nH]c1c2ncnc1N1CCOCC1
620319	MUV_644_D_537	COc1cccc(-c2cn3nc(C)c(C)nc3n2)c1
620656	MUV_644_D_538	CCOC(=O)Nc1cccc(Nc2ccccc2)c1
621044	MUV_644_D_539	COc1cccc(-c2csc3nc[nH]c(=O)c23)c1
621132	MUV_644_D_540	O=C(O)C1CC=CCC1C(=O)NCc1ccccc1
621221	MUV_644_D_541	Cn1c2ccncc2nc1-c1ccc2ccccc2n1
621830	MUV_644_D_542	CC1(C)CC(CCNC(=O)c2ccco2)CC(C)(C)N1
621946	MUV_644_D_543	Cn1c(=O)c2c(n(C)c1=O)=NC1(CCCCC1)ON=2
622408	MUV_644_D_544	COc1ccc(OC)c(C(=O)c2oc3ccccc3c2NC(C)=O)c1
622720	MUV_644_D_545	CCc1c(C)nc2[nH]nc(-c3ccccc3C)n2c1=O
622734	MUV_644_D_546	N#Cc1c(N)nc(C2CC2)cc1-c1ccccc1Cl
624322	MUV_644_D_547	CC1(C)CNC(=O)c2sc(N3CCCCC3)nc2C1
624432	MUV_644_D_548	N#Cc1cn(CCOc2ccccc2F)c2ccccc12
624478	MUV_644_D_549	COc1cccc(-c2cn3nc4c(nc3n2)CCCC4)c1
624590	MUV_644_D_550	CC1(C)CNC(=O)c2sc(N3CCOCC3)nc2C1
625400	MUV_644_D_551	Cc1ccc(C2C(C(=O)OC3CCCCC3)=C(C)NC3=C2C(=O)CCC3)o1
625492	MUV_644_D_552	CCCCOc1ccc(CN(C)c2ncnc(N)n2)cc1
625599	MUV_644_D_553	Cc1cc(C)n(-c2nc3c(c(=O)n(C)c(=O)n3C)n2C)n1
626181	MUV_644_D_554	Cc1[nH]n(-c2ccccc2)c2nc(C(F)(F)F)cc(=O)c1-2
626230	MUV_644_D_555	CCc1nnc(NC2=NS(=O)(=O)c3ccccc32)s1
626332	MUV_644_D_556	FC(F)(F)Oc1ccc(Nc2nc3ccccc3o2)cc1
626866	MUV_644_D_557	COc1ccc(OC)c(C(=O)c2coc3ccc(O)cc23)c1
628602	MUV_644_D_558	Nc1ccc(-c2nnc(-c3ccc(-c4ccccc4)cc3)o2)cc1
629376	MUV_644_D_559	CC(C)Sc1nc(N2CCOCC2)c2c(c1C#N)CC(C)(C)SC2
629485	MUV_644_D_560	CCCC(=O)c1ccc(N2CCN(C(=O)OCC)CC2)c(F)c1
630454	MUV_644_D_561	COc1ccc(-c2cc(-c3ccccc3)nc(N3CCCC3)n2)cc1OC
632654	MUV_644_D_562	COC(=O)c1ccc(NC(=O)CCN2CCN(c3ccccc3)CC2)cc1
633303	MUV_644_D_563	CCOC(=O)c1c2cc(O)ccc2n(-c2ccccc2)c1CN1CCOCC1
638164	MUV_644_D_564	CC(C=Cc1ccccc1)=NO
638860	MUV_644_D_565	CCOC(=O)c1cc(-c2ccccc2)sc1N
644399	MUV_644_D_566	CC(C)CCn1nnnc1C(c1ccccc1)N1CCN(C)CC1
644401	MUV_644_D_567	CC(C)Nc1nc(C#N)nc(NC(C)C)n1
644403	MUV_644_D_568	N#Cc1c2c(sc1NC(=O)CSc1nc3ccccc3c(=O)n1Cc1ccco1)CCCC2
644404	MUV_644_D_569	CC1Cn2c(nc3c2c(=O)[nH]c(=O)n3C)O1
644408	MUV_644_D_570	O=C(CS(=O)CC(=O)N(CC(=O)NC1CCCC1)C1CCCC1)Nc1ccc(F)cc1
644409	MUV_644_D_571	O=C(NCC1CC1)C1CCCN(S(=O)(=O)c2ccc(-n3cnnn3)cc2)C1
644412	MUV_644_D_572	COc1cc(C2Nc3ccccc3C(=O)N2c2ccccc2OC)ccc1O
644417	MUV_644_D_573	CCOc1ccc(NC(=O)CSc2nc3cccnc3n2CCOC)cc1
644419	MUV_644_D_574	O=C(CSc1nc2ccccc2o1)NCc1n[nH]c(=O)c2ccccc12
644428	MUV_644_D_575	O=C(CSc1n[nH]c(-c2ccc(S(=O)(=O)NC3CCCCC3)cc2)n1)N1CCCC1
644431	MUV_644_D_576	CCn1c(O)c(C(=O)Nc2cccnc2)c(=O)c2ccccc21
644436	MUV_644_D_577	Cc1ccccc1-c1nc2cc(N)ccc2o1
644437	MUV_644_D_578	O=C(CSc1nc2ccccc2c(=O)n1-c1ccccc1)NCc1ccco1
644439	MUV_644_D_579	CCOC(=O)C1=C(N)OC2=C(C(=O)CC(C)(C)C2)C1c1ccoc1
644442	MUV_644_D_580	O=S(=O)(Nc1cccc2cccnc21)c1ccc(S(=O)(=O)N2CCCC2)cc1
644444	MUV_644_D_581	O=C(NCCSc1ccccc1)c1ccco1
644445	MUV_644_D_582	Cc1cc2nnc(SCc3ccccc3)n2c(N)n1
644450	MUV_644_D_583	Cc1nc2sc3c(c2c2nnc(SCC(=O)NCc4ccco4)n21)CCCC3
644452	MUV_644_D_584	Cc1cccc2cc(CN(Cc3nnnn3Cc3ccccc3)C3CCCC3)c(=O)[nH]c12
644454	MUV_644_D_585	CCOC(=O)CSc1nc(C2CC2)nc2ccccc21
644455	MUV_644_D_586	COc1ccc(NC(=O)c2cccc(-n3cnnn3)c2)cc1
644462	MUV_644_D_587	CCCCn1c(O)c(C(=O)Nc2cnccn2)c(=O)c2ccccc21
644463	MUV_644_D_588	COc1cccc(NC(=O)CSc2nncn2-c2ccccn2)c1
644464	MUV_644_D_589	COc1ccc2[nH]c3ccc(OC)cc3c2c1
644471	MUV_644_D_590	CC(C)COC(=O)c1nnsc1NC(=O)Nc1ccccc1
644483	MUV_644_D_591	CC(C)(C)NC(=O)CN(C(=O)C1CSC(=O)C1)c1ccc2c(c1)OCCO2
644486	MUV_644_D_592	CCOc1ccc(-c2nnn(CC(=O)NCc3ccc(OC)cc3)n2)cc1OCC
644496	MUV_644_D_593	CC1CCC(N2CCN(S(C)(=O)=O)CC2)CC1.O=C(O)C(=O)O
644502	MUV_644_D_594	CCc1ccccc1NC(=O)Cn1nnc(-c2cccnc2)n1
644504	MUV_644_D_595	CC(C)C(=O)Nc1ccc(NC(=O)c2cccc(F)c2)cn1
644506	MUV_644_D_596	COc1ccc(CNC(=O)C(c2cccs2)N(C(=O)c2csnn2)C2CC2)cc1
644514	MUV_644_D_597	CCCCCn1c(N2CCC(C(N)=O)CC2)nc2c1c(=O)[nH]c(=O)n2C
644517	MUV_644_D_598	COCc1cc(=O)n2c3ccccc3[nH]c2c1C#N
644518	MUV_644_D_599	CCOC(=O)c1ccccc1NC(=O)c1c(O)n(CC)c2ccccc2c1=O
644519	MUV_644_D_600	c1csc(C(c2nnnn2CCc2ccccc2)N2CCOCC2)c1
644525	MUV_644_D_601	CCn1c(CSc2nc(C)cc(C)n2)nnc1SCC(=O)Nc1ccccc1
644529	MUV_644_D_602	O=C(NCc1ccccn1)c1cn(CCc2ccccc2)nn1
644530	MUV_644_D_603	CCOC(=O)Cn1c(N2CCCCCC2)nc2c1c(=O)[nH]c(=O)n2C
644538	MUV_644_D_604	C=CCn1c(SCC(=O)OCc2ccccc2)nc2c1c(=O)n(C)c(=O)n2C
644539	MUV_644_D_605	Cc1nnc(SCC(=O)Nc2cc(Cl)ccc2C)n1-c1ccccc1
644549	MUV_644_D_606	CC(C)OC(=O)CC(=O)c1sc2nc3c(cc2c1N)CN(C)CC3
644550	MUV_644_D_607	CCc1ccc2oc(-c3cc(N)ccc3Cl)nc2c1
644551	MUV_644_D_608	COCCSc1nnc(NC(=O)Cc2ccccc2OC)s1
644557	MUV_644_D_609	O=C(NCCC1=CCCCC1)c1ccc(CN2CCOCC2)cc1
644559	MUV_644_D_610	Cc1ccc2cc(C#N)c(NCc3ccco3)nc2c1
644563	MUV_644_D_611	CC(=O)Nc1ccc(-c2nn3c(C)nnc3s2)cc1C
644566	MUV_644_D_612	Cc1ccc(N2C(=O)c3ccccc3C2=O)cc1Cl
644571	MUV_644_D_613	CCCn1c(O)c(CN2CCCCC2)c(C)c(C#N)c1=O
644575	MUV_644_D_614	Cc1sc2nc(C)nc(SCC(=O)N3CCN(C(=O)c4ccco4)CC3)c2c1C
644583	MUV_644_D_615	CC(Sc1nc2ccccc2o1)C(=O)O
644585	MUV_644_D_616	COC(=O)c1cc(-c2ccccc2)n[nH]1
644586	MUV_644_D_617	Cc1cc2cc(CN(Cc3cccs3)Cc3nnnn3CC3CCCO3)c(=O)[nH]c2cc1C
644587	MUV_644_D_618	Cc1sc2nc(SCC(=O)NCc3cccs3)[nH]c(=O)c2c1C
644597	MUV_644_D_619	O=C(CSc1n[nH]c(-c2ccc(S(=O)(=O)N3CCCCC3)cc2)n1)Nc1nccs1
644600	MUV_644_D_620	COCCN(CC(=O)NCc1ccc(OC)cc1)C(=O)CCC(=O)Nc1nccs1
644607	MUV_644_D_621	Nn1cnnc1SCC(=O)Nc1ccc2c(c1)OCCO2
644608	MUV_644_D_622	Cc1cccc(-n2c(SCC(N)=O)nnc2-c2ccccn2)c1C
644609	MUV_644_D_623	COCC(=O)N(Cc1cccs1)Cc1nc(=O)c2ccccc2[nH]1
644613	MUV_644_D_624	Cc1ccc(C(C(=O)NC2CCCC2)N(Cc2ccc(F)cc2)C(=O)c2csnn2)o1
644622	MUV_644_D_625	COc1cc(OC)cc(C(=O)N2CCN(Cc3cccc(F)c3)CC2)c1.O=C(O)C(=O)O
644628	MUV_644_D_626	COc1ccc(OCC(=O)N2CCN(Cc3c[nH]c4ccccc34)CC2)cc1.O=C(O)C(=O)O
644634	MUV_644_D_627	O=C(O)C(=O)O.OCCN(Cc1cn[nH]c1-c1ccc(F)cc1)Cc1ccccc1
644637	MUV_644_D_628	COc1cc(S(=O)(=O)N2CCN(C)CC2)ccc1Cl
644640	MUV_644_D_629	O=c1cc(CSc2nnc(-c3ccco3)o2)c2ccccc2[nH]1
644641	MUV_644_D_630	Cc1cc(C)n2nc(C(=O)N3CCOCC3)nc2n1
644643	MUV_644_D_631	CC1Oc2ccccc2N(Cc2ccccc2F)C1=O
644648	MUV_644_D_632	Cc1ccc(S(=O)(=O)Cn2nnnc2CN(Cc2ccco2)Cc2cccs2)cc1
644649	MUV_644_D_633	O=C(CN1C(=O)COc2ccccc21)c1cccc(Cl)c1
644654	MUV_644_D_634	O=C(CSc1nnnn1Cc1ccccc1)Nc1ccc2c(c1)OCO2
644667	MUV_644_D_635	Cc1cccc(C)c1NC(=O)C(c1cccs1)N(Cc1ccco1)C(=O)Cn1nnc2ccccc21
644672	MUV_644_D_636	COc1ccc2[nH]c(=O)c(CN(CCCN(C)C)C(=O)Nc3ccccc3)cc2c1
644674	MUV_644_D_637	Cn1c(SCC(=O)Nc2cccc(O)c2)nnc1-c1ccc(S(=O)(=O)N2CCOCC2)cc1
644676	MUV_644_D_638	COc1ccccc1NC(=O)N1CCCC1C(=O)NCc1ccccc1
644678	MUV_644_D_639	Cc1nnc(NC(=O)Oc2ccccc2)s1
644679	MUV_644_D_640	Cn1c(SCc2ccccn2)nnc1-c1ccncc1
644687	MUV_644_D_641	c1ccc2c(c1)CCCN2Cc1nnnn1C1CCCC1
644688	MUV_644_D_642	O=C(CN1CCN(c2nc(-c3ccc(Cl)cc3)cs2)CC1)NCc1ccco1
644692	MUV_644_D_643	CCSC1=C(C#N)C2(CCCC2)C(C#N)=C(N)N1
644693	MUV_644_D_644	COc1ccc(-c2nnc(SCC(=O)Nc3ncc(C)s3)n2-c2ccccc2)cc1OC
644695	MUV_644_D_645	CCN1CCc2nc(SCC(=O)Nc3ccc(OC)cc3)c(C#N)cc2C1
644706	MUV_644_D_646	CCOc1ccc(-c2nnn(CC(=O)NCc3ccco3)n2)cc1
644708	MUV_644_D_647	O=C(Nc1cnc2ccccc2c1)c1ccco1
644711	MUV_644_D_648	CCOC(=O)CN(C(=O)CSc1nnc(-c2cccc(OC)c2)o1)c1ccc(F)cc1
644712	MUV_644_D_649	Cc1sc(NC(=O)CSc2nnnn2C2CCCC2)c(C#N)c1C
644719	MUV_644_D_650	c1ccc(Cn2nnc3c2ncnc3N2CCCC2)cc1
644720	MUV_644_D_651	Nc1sccc1C(=O)c1ccccc1
644724	MUV_644_D_652	COc1ccc(-c2nnc(CSc3nc4ccccc4c(=O)n3C)o2)cc1OC
644729	MUV_644_D_653	O=C(Nc1ccc2c(c1)oc1ccccc12)c1cccnc1
644730	MUV_644_D_654	CCCn1c(O)c(C(=O)Nc2nnc(C)s2)c(=O)c2ccccc21
644731	MUV_644_D_655	COc1c2ccoc2nc2c1CCC(O)C2(CCC(C)(C)O)OC
644736	MUV_644_D_656	O=C(C1CCCO1)N1CCC(O)(c2ccccc2)CC1
644740	MUV_644_D_657	Cc1nc2sccn2c1-c1csc(Nc2cc(C)ccn2)n1
644745	MUV_644_D_658	CCn1c(SCC(=O)c2cccs2)nnc1-c1ccco1
644772	MUV_644_D_659	Cc1nonc1NC(=O)CSc1ccc(-c2ccccc2)nn1
644773	MUV_644_D_660	Cc1nn(C)c(C)c1NC(=O)CSc1nc(Cc2ccccc2)nc2c1cnn2-c1ccccc1
644776	MUV_644_D_661	CC1(C)CC2(CCO1)NCCN1C(=O)CSC12
644777	MUV_644_D_662	COC(=O)c1c(C)c(C(=O)N2CCCC2)sc1NC(=O)c1ccco1
644778	MUV_644_D_663	CCn1c(SCC(=O)Nc2cccc(C)n2)nnc1-c1ccco1
644782	MUV_644_D_664	O=C(NCCC1=CCCCC1)C1CCN(C(=O)Nc2ccccc2)CC1
644785	MUV_644_D_665	COc1cc(C(=O)Nc2ccc3c(c2)OCCO3)ccc1-n1cnnn1
644786	MUV_644_D_666	Nc1nc2ccc(C(=O)Nc3ccccc3)cc2s1
644791	MUV_644_D_667	CCCCOc1ccc(-c2nnn(CC(=O)NCc3ccco3)n2)cc1
644792	MUV_644_D_668	O=C(NCc1ccco1)C1CCN(S(=O)(=O)c2ccc(-n3cnnn3)cc2)CC1
644794	MUV_644_D_669	Cc1cc(NC(=O)CSc2nnc(C3CC3)n2C)no1
644796	MUV_644_D_670	COC(=O)CCn1nnc(-c2ccc(C(C)C)cc2)n1
644802	MUV_644_D_671	CCOC(=O)CNC(=O)C1CCCN(c2ncccn2)C1
644804	MUV_644_D_672	COc1ccc(Cc2nnc(NS(=O)(=O)Cc3ccccc3)s2)cc1
644811	MUV_644_D_673	O=C(NCc1ccccc1F)C1CCCN(C(=O)NC2CCCCC2)C1
644816	MUV_644_D_674	Cc1nc2cc(C)ccn2c1NC1CCCCC1
644820	MUV_644_D_675	CCn1c(SCC(=O)Nc2cc(C)on2)nnc1-c1ccc(S(=O)(=O)N2CCCC2)cc1
644826	MUV_644_D_676	CC(=O)c1cccc(-n2nnnc2SCC(=O)N2CCCC2)c1
644830	MUV_644_D_677	CCOc1cc(S(=O)(=O)N2CC=C(c3ccc(F)cc3)CC2)c(OCC)cc1-n1cnnn1
644833	MUV_644_D_678	CCCN1C2CCCC1CC(NC(=O)c1ccccc1F)C2
644839	MUV_644_D_679	CC(=O)OC(C(=O)NCc1ccc2c(c1)OCO2)c1ccccc1Cl
644841	MUV_644_D_680	Cc1cc(C)n(C(C)n2nc(C)cc2C)n1
644842	MUV_644_D_681	COC(=O)c1ccccc1NC(=O)C1CC(=O)N(c2ccc(F)cc2)C1
644843	MUV_644_D_682	Cc1ccc(CNC(=O)c2cccc(-n3cnnn3)c2)cc1
644844	MUV_644_D_683	Cc1onc(-c2ccccc2)c1C(N)=O
644853	MUV_644_D_684	CC1CCCN(C(=O)CSc2nnc(-c3ccc(S(=O)(=O)N4CCOCC4)cc3)n2C)C1
644856	MUV_644_D_685	O=C(CSc1nnc(NC(=O)C2CC2)s1)Nc1ccc(F)cc1
644868	MUV_644_D_686	O=C(O)C(=O)O.O=C(c1ccccc1)N1CCN(C2CC3CCC2C3)CC1
644870	MUV_644_D_687	CCCS(=O)(=O)N1CCN(Cc2ccncc2)CC1.O=C(O)C(=O)O
644883	MUV_644_D_688	N#Cc1cc2ccccc2nc1SCc1cccnc1
644888	MUV_644_D_689	COc1cccc(Nc2ncnc3c2cnn3C)c1
644891	MUV_644_D_690	Cn1c(O)c(C(=O)Nc2cnccn2)c(=O)c2ccccc21
644892	MUV_644_D_691	CCn1c(CNc2ccccc2Cl)nnc1SCCN1CCCCC1
644894	MUV_644_D_692	COC(=O)c1cccc(-n2nnnc2SCC(=O)Nc2nc3c(s2)CCCC3)c1
644899	MUV_644_D_693	O=S(=O)(c1cccc(S(=O)(=O)N2CCC(n3nnc4ccccc43)CC2)c1)N1CCCCC1
644904	MUV_644_D_694	Cc1ccc(N(CC(=O)NCc2ccc3c(c2)OCO3)S(C)(=O)=O)cc1
644908	MUV_644_D_695	COCc1cc(=O)n2[nH]c(C)cc2n1
644909	MUV_644_D_696	O=C(c1ccc2nccnc2c1)N1CCN(Cc2ccc3c(c2)OCO3)CC1
644913	MUV_644_D_697	Cn1nnc2cc(C(=O)NC(C)(C)C)ccc21
644917	MUV_644_D_698	NC(=O)CSc1nnc(COc2ccccc2)n1C1CCCCC1
644921	MUV_644_D_699	COc1ccccc1N1CCN(C(=O)Cn2nnc(-c3ccncc3)n2)CC1
644927	MUV_644_D_700	CCC(=O)Nc1nc(C)c(C(=O)N2CCCCC2)s1
644930	MUV_644_D_701	Cc1occc1-c1nnc(SCC(=O)NCCc2ccccc2)n1C(C)c1ccccc1
644931	MUV_644_D_702	CC(=O)Nc1ccc(Nc2nc(C)nc3c4ccccc4oc32)cc1
644933	MUV_644_D_703	Cc1ccc(Cn2c3c(nc2N2CCCCCC2)n(C)c(=O)[nH]c3=O)cc1
644939	MUV_644_D_704	CC(C)CCNC(=O)C(C)N(Cc1ccc(F)cc1)C(=O)c1ccc(CN2CCCCC2)o1
644941	MUV_644_D_705	Clc1cccc(Nc2c3c(nc4ncnn42)CCC3)c1
644947	MUV_644_D_706	Cn1cccc1-c1cc(C(=O)O)[nH]n1
644948	MUV_644_D_707	COc1ccc(C)cc1NC(=O)CSc1nnnn1Cc1ccccc1
644950	MUV_644_D_708	COCCSc1nnc(-c2cccc(C#N)c2)n1C
644954	MUV_644_D_709	Cn1c(CNC(=O)Nc2cccc(Cl)c2)nnc1SCc1ccccc1
644963	MUV_644_D_710	COC(=O)CSc1nc2c(c(=O)[nH]c(=O)n2C)n1CCC(C)C
644964	MUV_644_D_711	O=C1c2ccccc2C(=O)N1CCCc1nc2ccccc2c(=O)n1CCCn1ccnc1
644966	MUV_644_D_712	Cc1cc(C)c2nc(N3CCN(C)CC3)c(C#N)cc2c1
644977	MUV_644_D_713	Cc1cccc2cc(CN(Cc3ccco3)C(=O)N3CCCC3)c(=O)[nH]c12
644978	MUV_644_D_714	COc1cc(NS(=O)(=O)c2ccc(Cl)cc2)c(OC)cc1NC(=O)c1ccco1
644996	MUV_644_D_715	O=C(NCc1ccccc1F)C1CCCN1C(=O)NCc1ccccc1
645000	MUV_644_D_716	Cc1nnc(NC(=O)CSc2nnc(-c3ccc(S(=O)(=O)N4CCCC4)cc3)n2C)s1
645009	MUV_644_D_717	c1csc(-c2nn3c(COc4ccccc4)nnc3s2)c1
645017	MUV_644_D_718	Cc1ccc2oc(-c3ccc(NC(=O)c4cccnc4)cc3)nc2c1
645019	MUV_644_D_719	O=C(Nc1cccc2c1CCCC2)C1CCN(C(=O)NC2CCCCC2)CC1
645035	MUV_644_D_720	CCC(C)(C)NC(=O)C(c1ccncc1)N(Cc1cccs1)C(=O)Cn1nnc2ccccc21
645037	MUV_644_D_721	Cc1cccc(Cn2c(NCCO)nc3c2c(=O)n(C)c(=O)n3C)c1
645041	MUV_644_D_722	Cc1nn(-c2ccccc2)c2nc(=O)n(-c3ccccc3)cc12
645048	MUV_644_D_723	CC(=O)c1c(C)n(-c2ccccc2)c2ccc(OCC(O)CN3CCOCC3)cc21
645049	MUV_644_D_724	CCOC(=O)c1[nH]c2ccc(OC)cc2c1NC(C)=O
645051	MUV_644_D_725	O=C(O)CCC(=O)Nc1ccccc1N1CCOCC1
645054	MUV_644_D_726	COC(=O)C1=C(C)NC(C)=C(C(=O)OC)C1c1cc2cc(C)ccc2[nH]c1=O
645056	MUV_644_D_727	CCCCCOc1ccc(NS(C)(=O)=O)cc1
645067	MUV_644_D_728	CNC(=O)CSc1nnnn1-c1ccc(C)cc1C
645068	MUV_644_D_729	CNC(=O)CSc1nnnn1CCCOC
645070	MUV_644_D_730	O=C(Cn1nnc(-c2ccncc2)n1)N1CCc2ccccc21
645079	MUV_644_D_731	CCOc1nc(NCCC2=CCCCC2)nc(N2CCOCC2)n1
645083	MUV_644_D_732	O=C(Nc1nc2c(s1)CCCC2)c1cccs1
645090	MUV_644_D_733	COc1ccccc1-c1nnc(SCC(=O)O)n1C
645093	MUV_644_D_734	Cc1ccc(C(C(=O)NC2CCCC2)N(C(=O)c2csnn2)C2CCCC2)o1
645097	MUV_644_D_735	CC(C)CCNC(=O)C(c1ccco1)N(Cc1cccs1)C(=O)Cn1nnc2ccccc21
645098	MUV_644_D_736	O=C(NCc1cccs1)c1nc2n(Cc3ccc(F)cc3)[nH]nc-2c(=O)n1
645100	MUV_644_D_737	O=C(NCCc1ccccc1)c1c(O)n2c3c(cccc3c1=O)CC2
645103	MUV_644_D_738	Cc1occc1-c1nnc(SCC(=O)Nc2c(C)cccc2C)n1C
645117	MUV_644_D_739	Cn1c(-c2ccc(F)cc2)cnc1NCc1ccccc1
645120	MUV_644_D_740	Cc1cc(C)c(S(=O)(=O)Nc2cccnc2)c(C)c1
645124	MUV_644_D_741	COC(=O)c1c(C)c(C)sc1NC(=O)CSc1nnnn1-c1ccc2c(c1)OCO2
645130	MUV_644_D_742	CC1CCCN(C(=O)Cn2nnc(-c3cccnc3)n2)C1
645132	MUV_644_D_743	Cc1ccc2cc(C#N)c(N3CCCC3)nc2c1C
645142	MUV_644_D_744	O=C(Nc1ccc(Cn2nnc3ccccc32)cc1)c1ccco1
645144	MUV_644_D_745	CCOc1ccc(C(=O)Nc2nncs2)cc1OCC
645148	MUV_644_D_746	CNC(=O)CSc1nc2c(c(=O)n(C)c(=O)n2C)n1Cc1ccc(C)cc1
645150	MUV_644_D_747	COc1ccc(OC)c(N(CC(=O)Nc2ccccc2)S(C)(=O)=O)c1
645163	MUV_644_D_748	Cc1cc2cc(CN(Cc3ccco3)C(=O)C3CCCCC3)c(=O)[nH]c2cc1C
645174	MUV_644_D_749	OC(COc1ccc2ccccc2c1Cl)CN1CCOCC1
645176	MUV_644_D_750	CCn1c2ccccc2nc1NCc1cc(OC)ccc1OC
645177	MUV_644_D_751	COc1ccc(-c2nnc(SCC#N)o2)cc1
645180	MUV_644_D_752	O=C(Nc1ccc2nc[nH]c2c1)c1ccco1
645182	MUV_644_D_753	CCCn1c(O)c(C(=O)Nc2ccccc2)c(=O)c2c1CCCC2
645186	MUV_644_D_754	CCCCCCn1c(SCC(C)C)nc2c1c(=O)[nH]c(=O)n2C
645191	MUV_644_D_755	Cc1sc(NC(=O)CSc2nnc(-c3ccccc3)o2)c(C#N)c1C
645199	MUV_644_D_756	CCOC(=O)c1snc(C(=O)NC2CCCCC2)c1N
645200	MUV_644_D_757	OC1(c2ccccc2F)CCN(Cc2nnc(-c3ccccc3)o2)CC1
645201	MUV_644_D_758	O=C(CN1CCC(n2nnc3cc(F)ccc32)CC1)Nc1ccccc1N1CCOCC1
645206	MUV_644_D_759	CCN=c1sc(C(=O)NCCc2ccccc2)cc(=O)n1CC
645212	MUV_644_D_760	C=CCN(C(=O)CNS(=O)(=O)c1ccccc1)C(C(=O)NCCOC)c1ccncc1
645213	MUV_644_D_761	COC(=O)CSc1ncccc1-c1nc2ccccc2[nH]1
645214	MUV_644_D_762	Cc1cc(NC(=O)CCCC(=O)Nc2ccc(F)cc2)no1
645217	MUV_644_D_763	Cc1cc(NCCCCO)n2c3ccccc3nc2c1C#N
645234	MUV_644_D_764	CN1CCCCc2c(N)c3ccccc3nc21.O=C(O)c1cncc(Br)c1
645240	MUV_644_D_765	O=C(c1ccccc1F)N1CCC(O)(c2cccnc2)CC1
645242	MUV_644_D_766	Cc1nnc(NS(C)(=O)=O)s1
645243	MUV_644_D_767	CCOC(=O)N1CCN(S(=O)(=O)c2c(C)cc(C)cc2C)CC1
645257	MUV_644_D_768	Cn1c(SCC(=O)N2CCCCC2)nc2cccnc21
645262	MUV_644_D_769	CCc1cccc(NC(=O)c2snc3c2[nH]cnc3=O)c1
645265	MUV_644_D_770	COc1ccc(OC)c(-n2nnnc2SCC(=O)Nc2nc(C)c(C)s2)c1
645266	MUV_644_D_771	O=C(Cc1ccccc1)N1CCC(c2nc3ccccc3[nH]2)CC1
645268	MUV_644_D_772	COCCNC(=O)CN(C(=O)Cn1nnc2ccccc21)c1ccccc1
645270	MUV_644_D_773	O=C(Nc1ccc(F)cc1)C1CCN(c2nnnn2-c2ccccc2)CC1
645271	MUV_644_D_774	COc1ccccc1-c1ccc(=O)n(CC(=O)NCc2ccc3c(c2)OCO3)n1
645279	MUV_644_D_775	CCc1cccc2c(=O)c(C(=O)NCCN3CCOCC3)c[nH]c12
645281	MUV_644_D_776	CCOC(=O)CNC(=O)CSc1ncnc2c1cnn2-c1ccccc1
645285	MUV_644_D_777	O=C(NC1CC2CCCC(C1)N2Cc1cccs1)N1CCOCC1
645286	MUV_644_D_778	COc1cccc(NC(=O)C2CCCN2C(=O)Nc2cccc(F)c2)c1
645294	MUV_644_D_779	Cc1cccc(NC2=NCCCS2)c1C
645299	MUV_644_D_780	COc1ccc(NC(=O)CSc2nc(-c3ccncc3)nn2CC(=O)N2CCCC2)cc1
645307	MUV_644_D_781	c1nnc2c3ccccc3nc(-c3ccccc3)n12
645313	MUV_644_D_782	COc1ccc(OC)c(-c2csc3nnc(SCC(=O)Nc4ccc(NC(C)=O)cc4)n23)c1
645315	MUV_644_D_783	COc1ccc(NC(=O)CSc2nnc(-c3ccco3)n2C)cc1
645316	MUV_644_D_784	CNC(=O)c1ccc2nc(NC(C)=O)sc2c1
645319	MUV_644_D_785	CCN(CC)C(=O)N1CCC(NC(=O)c2ccccc2)CC1
645322	MUV_644_D_786	CCOC(=O)N1CCN(C(=O)Nc2ccccc2Cl)CC1
645327	MUV_644_D_787	COc1cccc(-c2nnc(SCCC(=O)O)n2C)c1
645334	MUV_644_D_788	O=C(CSc1nnc(Cc2ccccc2)n1-c1cccc(Cl)c1)N1CCOCC1
645335	MUV_644_D_789	CCn1c(O)c(C(=O)NCCc2ccccc2)c(=O)c2ccccc21
645357	MUV_644_D_790	CC1CCCCN1C(=O)Nc1cccc(Cl)c1
645358	MUV_644_D_791	COc1ccc(C(=O)Cn2nnc(-c3ccccc3-n3cnnn3)n2)cc1
645359	MUV_644_D_792	COC(=O)CSc1nnc(-c2cnccn2)n1C
645361	MUV_644_D_793	CC(C)CC(C(=O)Nc1ccc2c(c1)OCCO2)N1C(=O)c2ccccc2C1=O
645362	MUV_644_D_794	CCCCSc1nn[nH]n1
645373	MUV_644_D_795	COCCCNc1nc2c(c(=O)[nH]c(=O)n2C)n1CCCc1ccccc1
645376	MUV_644_D_796	O=C(Cc1cccs1)NCc1ccncc1
645379	MUV_644_D_797	Cc1ccccc1OCC1CN(CN2CCOCC2)C(=O)O1
645383	MUV_644_D_798	CCN1CCN(S(=O)(=O)Cc2ccccc2)CC1
645384	MUV_644_D_799	Cc1cc(NCCCn2ccnc2)n2c3ccccc3nc2c1C#N
645386	MUV_644_D_800	COC(=O)c1ccccc1NC(=O)Cn1nc(C(F)(F)F)c2c1CCC2
645387	MUV_644_D_801	CC(C)n1c(SCc2ccc(Cl)cc2)nc2c1c(=O)[nH]c(=O)n2C
645388	MUV_644_D_802	COCCn1c(SCC(=O)c2ccc3c(c2)OCCO3)nnc1C(C)C
645389	MUV_644_D_803	CC1CCN(c2nc3c(c(=O)n(C)c(=O)n3C)n2Cc2ccccc2)CC1
645397	MUV_644_D_804	Cc1cc2cc(CN(CC3CCCO3)C(=O)c3cnccn3)c(=O)[nH]c2cc1C
645402	MUV_644_D_805	CC(OC(=O)c1cc2sccc2n1C)C(=O)NCC1CCCO1
645404	MUV_644_D_806	O=C(NCCN1CCOCC1)c1cn(CCc2ccccc2)nn1
645407	MUV_644_D_807	O=C(CSc1nc(C2CC2)nc2sc3c(c21)CCCC3)NCc1ccco1
645408	MUV_644_D_808	CCOC(=O)c1c2c(sc1NC(=O)Cn1nnc3ccccc31)CC(C)CC2
645416	MUV_644_D_809	COc1cc(OC)cc(-c2nnc(SCC(=O)N3CCCC3)o2)c1
645418	MUV_644_D_810	O=C(CN1C(=O)CSC1=O)NCc1ccccc1
645422	MUV_644_D_811	CCCCC(=O)Nc1cc(N(C)C)nc2ccccc21
645425	MUV_644_D_812	CC(C)(C)n1nnnc1C(c1cccc(C#N)c1)N1CCC(Cc2ccccc2)CC1
645430	MUV_644_D_813	O=C(Nc1cccc(F)c1)NC1CC2CCCC(C1)N2C1CC1
645437	MUV_644_D_814	NC(=O)c1c2c(sc1NC(=O)CSc1nnc(Cc3ccccc3)n1Cc1ccco1)CCC2
645439	MUV_644_D_815	Cn1c(COc2ccccc2)nnc1SCC(=O)NCc1ccccc1
645444	MUV_644_D_816	CCc1nc2sc3c(c2c(=O)n1N)CCC3
645454	MUV_644_D_817	CCOC(=O)C(C#N)C(c1c(C)[nH][nH]c1=O)c1cccnc1
645455	MUV_644_D_818	O=C(O)CSc1nnc(-c2ccncc2)n1C1CCCCC1
645457	MUV_644_D_819	Cc1nnc(NC(=O)CSc2nnc(-c3ccoc3C)n2-c2cc(C)ccc2C)s1
645478	MUV_644_D_820	CCc1cccc(CC)c1N(COC)C(=O)Cn1c(CO)nc2ccccc21
645480	MUV_644_D_821	O=C(Nc1ccc2c(c1)OCO2)C1CCN(C(=O)c2cccs2)CC1
645484	MUV_644_D_822	c1cncc(-c2nnc(SCCSc3nnc(-c4cccnc4)o3)o2)c1
645488	MUV_644_D_823	CN1CCN(C2=C(Cl)C(=O)N(C3CCCCC3)C2=O)CC1
645497	MUV_644_D_824	CC1CCCC(C)N1C(=O)CSc1nc2ncnc(N)c2[nH]1
645499	MUV_644_D_825	COC(=O)C(C)Sc1nc2c(c(=O)[nH]c(=O)n2C)n1CCCc1ccccc1
645501	MUV_644_D_826	Cn1c2nncn2c(-c2ccccc2)c(C#N)c1=O
645505	MUV_644_D_827	CCc1nccn1S(=O)(=O)c1ccc(C)c(C)c1
645512	MUV_644_D_828	CNC(=O)CSc1nnc(-c2cccnc2)n1CCc1ccccc1
645515	MUV_644_D_829	Cc1cc(C)n(C(=O)c2cc3sccc3[nH]2)n1
645518	MUV_644_D_830	c1coc(CNc2c3c(nc4ncnn42)CCC3)c1
645524	MUV_644_D_831	O=C(NCc1ccc(F)cc1)c1c(O)n2c3c(cccc3c1=O)CCC2
645525	MUV_644_D_832	COc1ccc(C2(O)CCN(C(=O)NC3CCCCC3)CC2)cc1
645526	MUV_644_D_833	CC(OC(=O)c1cc2sccc2n1C)C(=O)NCc1ccc2c(c1)OCO2
645531	MUV_644_D_834	CS(=O)(=O)NCc1nnc(SCC(=O)NC2CCCCC2)n1-c1ccc(F)cc1
645533	MUV_644_D_835	CCCCn1nnnc1SCC(=O)Nc1ccc2c(c1)OCCO2
645534	MUV_644_D_836	N#CC1=c2sc(=Cc3ccco3)c(=O)n2C(N)=C(C#N)C1c1ccco1
645536	MUV_644_D_837	Cc1ccc(S(=O)(=O)N(CC(O)CN2CCCC2)c2ccccc2)cc1
645537	MUV_644_D_838	COc1ccc(N2C(=O)CN=C2Nc2cccc(C)c2C)cc1OC
645538	MUV_644_D_839	Cc1cc(Cl)ccc1OCCCC(=O)N1CCN(C(=O)c2ccco2)CC1
645540	MUV_644_D_840	Cc1nonc1NC(=O)CSc1nnc(-c2ccoc2C)n1C
645541	MUV_644_D_841	CCOC(=O)CNC(=O)CSc1ncnc2c1cnn2-c1ccc(OC)cc1
645553	MUV_644_D_842	COc1ccc2nc(NC(=O)CSc3nc4cccnc4n3C)sc2c1
645556	MUV_644_D_843	c1nc2nc3c(c(Nc4ccccc4)n2n1)CCC3
645559	MUV_644_D_844	Cc1cccc2cc(C#N)c(NCCCn3ccnc3)nc12
645564	MUV_644_D_845	CCOC(=O)c1ccc2ncc(C(=O)OCC)c(NCc3ccco3)c2c1
645574	MUV_644_D_846	Cc1cc(C)nc(N2CCCC(C(=O)NCc3cccs3)C2)n1
645578	MUV_644_D_847	Cc1ccc2c(c1)nnn2C1CCN(S(=O)(=O)c2ccc(C(=O)N3C(C)CCCC3C)cc2)CC1
645584	MUV_644_D_848	O=C(O)CSc1nnc(-c2cccnc2)n1Cc1ccccc1
645585	MUV_644_D_849	COc1ccc(S(=O)(=O)N2CCCC2C(=O)NCc2cccs2)cc1
645586	MUV_644_D_850	CC1CCN(S(=O)(=O)c2ccc(-c3nnc(SCc4cccnc4)o3)cc2)CC1
645615	MUV_644_D_851	CCOC(=O)CSc1ncnc2c1cnn2-c1ccc(Cl)cc1
645620	MUV_644_D_852	Cc1nc2ccccn2c1C(=O)NCc1ccc2c(c1)OCO2
645626	MUV_644_D_853	CC(=O)Nc1cccc(NC(=O)CCn2cnc3cc(C)c(C)cc32)c1
645631	MUV_644_D_854	O=C(Oc1ccc2[nH]cc(CCN3C(=O)c4ccccc4C3=O)c2c1)c1ccco1
645642	MUV_644_D_855	CCOc1ccc2[nH]cc(C(=O)N3CCN(CC)CC3)c(=O)c2c1
645647	MUV_644_D_856	COc1ccc(C(=O)CSc2nnc(-c3ccoc3C)n2CC2CCCO2)cc1
645649	MUV_644_D_857	Cc1cccc(C(=O)N2CCC(n3nnc4cc(F)ccc43)CC2)c1
645653	MUV_644_D_858	Cn1c(SCC(=O)N2CCc3ccccc32)nc2cccnc21
645654	MUV_644_D_859	Cc1ccc(Cn2c3ccccc3nc2NC(=O)c2ccco2)cc1
645658	MUV_644_D_860	CCCc1[nH]nc2c1C(c1ccccc1OC)C(C#N)=C(N)O2
645666	MUV_644_D_861	C#CCNc1nc(C)nc2c1nnn2Cc1ccccc1F
645670	MUV_644_D_862	Cc1cccc(-c2cc3nc4c(c(N5CCOCC5)n3n2)CCCC4)c1
645673	MUV_644_D_863	NC(=O)CSc1nnc(-c2ccc(S(=O)(=O)N3CCCC3)cc2)n1Cc1ccco1
645676	MUV_644_D_864	O=C(Cn1nnc(-c2ccncc2)n1)NCCc1ccccc1
645677	MUV_644_D_865	CCc1nnc(NC(=O)C2CCN(c3nccc(C)n3)CC2)s1
645685	MUV_644_D_866	CC(C)n1c(Sc2nccn2C)nc2c1c(=O)n(C)c(=O)n2C
645691	MUV_644_D_867	Cn1c(SCC(=O)Nc2ccc3c(c2)OCCO3)nnc1-c1ccco1
645694	MUV_644_D_868	O=C(c1ccco1)N1CCN(c2ncnc3sc4c(c32)CCC4)CC1
645697	MUV_644_D_869	CCCSC1=C(C#N)C(c2ccccc2OCC)CC(=O)N1
645699	MUV_644_D_870	COc1ccc(-c2ccc(-c3nnc(Cc4ccc(OC)c(OC)c4)o3)cc2)cc1
645702	MUV_644_D_871	O=S(=O)(NCCOc1ccc(F)cc1)c1ccc2c(c1)OCCO2
645703	MUV_644_D_872	CC(=O)Nc1ccc(S(=O)(=O)N2CCSC2c2ccc(C)cc2)cc1
645727	MUV_644_D_873	CCn1c(SCC(=O)c2ccc(F)cc2)nnc1-c1ccoc1C
645730	MUV_644_D_874	O=C(CSc1nnc(-c2cccnc2)n1CCc1ccccc1)N1CCCCC1
645735	MUV_644_D_875	CN1CCN(c2nc3c(c(=O)n(C)c(=O)n3C)n2CC(N)=O)CC1
645738	MUV_644_D_876	O=C(c1ccncc1)N(Cc1ccccc1)Cc1nc(=O)c2ccccc2[nH]1
645739	MUV_644_D_877	CCCCC(=O)Nc1ccc(NC(=O)C2CC2)nc1
645741	MUV_644_D_878	c1coc(-c2nnc(-c3ccccc3)n2-c2ccccc2)c1
645745	MUV_644_D_879	COc1ccc(N2C(=O)CC(NC3CC3)C2=O)cc1
645750	MUV_644_D_880	O=C(CSc1nnc(NC(=O)C2CCC2)s1)Nc1ccc(N2CCOCC2)cc1
645751	MUV_644_D_881	CCc1ccc(CCC(=O)Nc2nc(CC(C)=O)ns2)o1
645756	MUV_644_D_882	Cn1cccc1C(C(=O)NC1CCCCC1)N(C(=O)Cc1cccs1)C1CC1
645759	MUV_644_D_883	COc1ccc(-c2nnc(SCC(=O)OC3CCCCC3)o2)cc1OC
645762	MUV_644_D_884	COC(=O)c1cccc(NC(=O)Cn2nnc3ccccc32)c1
645763	MUV_644_D_885	Cc1csc(NC(=O)CSc2nnc(-c3ccncc3)n2C)n1
645766	MUV_644_D_886	CCOc1nc(-c2ccccc2)ccc1-c1noc(-c2ccco2)n1
645774	MUV_644_D_887	COc1cccc(-n2c(SC)nnc2-c2cnccn2)c1
645777	MUV_644_D_888	CCC(C)NC(=O)C1CCN(c2nc(C)cc(C)n2)CC1
645778	MUV_644_D_889	Cn1c(SCC(=O)NC2CCCC2)nc2cccnc21
645781	MUV_644_D_890	CCCn1nc(CC(=O)O)c2ccccc2c1=O
645782	MUV_644_D_891	O=C(NCCc1ccccc1)c1ccc(-n2cnnn2)cc1
645783	MUV_644_D_892	Cc1ccc(NC(=O)N(Cc2cc3cc(C)cc(C)c3[nH]c2=O)CC2COCCO2)cc1
645786	MUV_644_D_893	O=C(Nc1ccccc1)c1ccc(S(=O)(=O)NCC2CCCO2)cc1
645788	MUV_644_D_894	O=C(CCC(=O)N(CC(=O)NCC1CCCO1)c1ccc2c(c1)OCO2)Nc1nccs1
645791	MUV_644_D_895	COc1cc(NC(=O)C2COc3ccccc3O2)c(OC)cc1Cl
645797	MUV_644_D_896	O=C(O)c1cn[nH]c1-n1cnnn1
645798	MUV_644_D_897	CCOC(=O)c1cc2sccc2n1CC(=O)Nc1ccc(OC)c(OC)c1
645802	MUV_644_D_898	Cc1cc(C)n(CC(O)COc2ccccc2C(=O)Nc2ccccc2)n1
645809	MUV_644_D_899	CN1C(=O)Cn2c3ccccc3nc21
645817	MUV_644_D_900	O=C(CN1C(=O)NC2NC(=O)NC21)NC1CCCCC1
645818	MUV_644_D_901	COc1cccc2c(=O)c(C(=O)NCc3cccs3)c[nH]c12
645845	MUV_644_D_902	CC(C)OC(=O)CC(=O)CSc1nc2c(cc1C#N)CCCC2
645852	MUV_644_D_903	Cc1ccc2c(c1)c1c3n2CCN(C(=O)CN2CCN(C)CC2)C3CCC1
645857	MUV_644_D_904	CCc1ccccc1NC1=NCC(=O)N1Cc1ccc2c(c1)OCO2
645860	MUV_644_D_905	CC(c1ccccc1)n1c(NCCCn2ccnc2)nc2c1c(=O)[nH]c(=O)n2C
645867	MUV_644_D_906	CCc1nnc(NC(=O)c2ccc(S(=O)(=O)NCC(C)C)cc2)s1
645869	MUV_644_D_907	O=C(NCC1COCCO1)C1CCN(S(=O)(=O)c2ccccc2)CC1
645873	MUV_644_D_908	COC(=O)CCCCC1SCC(NC(=O)OC)C1NC(=O)OC
645874	MUV_644_D_909	CCOC(=O)CNC(=O)CSc1nnnn1-c1ccc(C)c(C)c1
645877	MUV_644_D_910	C#CCNc1cc(C)nc2ncnn21
645881	MUV_644_D_911	C=Cn1nc(C)c2ccccc2c1=O
645888	MUV_644_D_912	COc1ccc(N2CCN(CC(=O)Nc3ccc(-n4cnnn4)cc3)CC2)cc1
645892	MUV_644_D_913	CCn1c2ccccc2nc1SCC(=O)Nc1ccc(C(C)=O)cc1
645894	MUV_644_D_914	CC(C)n1nnnc1SCC(=O)Nc1ccccc1N1CCOCC1
645897	MUV_644_D_915	Cn1c(SCC(=O)Nc2ccccc2N2CCCCC2)nc2c1c(=O)n(C)c(=O)n2C
645898	MUV_644_D_916	O=C(Cn1c(=O)onc1-c1ccccc1)Nc1ccc(N2CCCCCC2)cc1
645905	MUV_644_D_917	O=S(=O)(c1cccs1)n1cccn1
645908	MUV_644_D_918	COCCn1c(SCC(=O)Nc2cccc(C(=O)OC)c2)nc2ccccc2c1=O
645914	MUV_644_D_919	COC(=O)CSc1nnc(CNc2ccc(Cl)cc2)n1Cc1ccccc1
645916	MUV_644_D_920	CC(C)OC(=O)CSc1ncnc2c1cnn2-c1ccccc1
645923	MUV_644_D_921	CCCCC(CC)C(=O)Nc1ccc(Cl)cn1
645925	MUV_644_D_922	COc1cc(C(=O)Nc2ccc(NC(=O)C3CC3)nc2)cc(OC)c1OC
645926	MUV_644_D_923	CC(=O)Nc1ccc(OCC(O)CN2CCN(c3cc(Cl)ccc3C)CC2)cc1
645929	MUV_644_D_924	CC(C)(C)NC(=O)CSc1nnc(Cc2ccc3c(c2)OCO3)n1C1CCCCC1
645933	MUV_644_D_925	CCOc1ccc(C(=O)NC2CCN(S(C)(=O)=O)CC2)cc1
645937	MUV_644_D_926	O=C(CSc1nnc(CCc2nc3ccccc3[nH]2)n1-c1ccccc1)NCc1ccco1
645940	MUV_644_D_927	Cc1nc(SCC(=O)N2CCC(C(N)=O)CC2)n[nH]1
645954	MUV_644_D_928	O=C(O)C(=O)O.O=C(COc1ccccc1)N1CCN(CC2CC3C=CC2C3)CC1
645957	MUV_644_D_929	COc1ccc(OC)c(NC(=O)Cn2c(=O)onc2-c2ccc(Cl)cc2)c1
645959	MUV_644_D_930	COc1cc(C(=O)Nc2ccc(-n3cnnn3)c(C)c2)cc(OC)c1OC
645960	MUV_644_D_931	CCc1[nH]c(SCc2cccnc2)nc(=O)c1C
645962	MUV_644_D_932	COc1cc(C(=O)Nc2ccc(S(=O)(=O)Nc3cc(C)on3)cc2)cc(OC)c1OC
645966	MUV_644_D_933	CC(=O)N(c1ccc(F)cc1)C1=NCCCS1
645967	MUV_644_D_934	COc1ccc(NC(=O)CSc2nc3c(cc2C#N)CN(C)CC3)cc1
645970	MUV_644_D_935	CCc1nnc(NC(=O)CSc2nnc(Cc3ccccc3)n2-c2ccc(OC)cc2)s1
645982	MUV_644_D_936	CN(C(=O)c1ccncc1)c1nnc(-c2ccncc2)s1
645990	MUV_644_D_937	COCCNC(=O)C1CCCN(c2ncccn2)C1
645993	MUV_644_D_938	O=C(CSc1nc(=O)c2ccccc2[nH]1)Nc1ccc(S(=O)(=O)N2CCCC2)cc1
645994	MUV_644_D_939	Cc1cnn(C2CCN(C)CC2)c1N
645996	MUV_644_D_940	COc1ccc(-c2[nH]nc3c2C(c2ccncc2)C(C#N)=C(N)O3)cc1
645998	MUV_644_D_941	CCc1nnc(NC(=O)CSc2nnc(COc3ccccc3)n2-c2ccc(C)cc2)s1
646000	MUV_644_D_942	O=C(Cn1cnc2c(cnn2-c2ccccc2)c1=O)OCc1ccccc1
646001	MUV_644_D_943	CC(C(=O)NCc1ccc2c(c1)OCO2)N(c1ccccc1)S(C)(=O)=O
646003	MUV_644_D_944	COc1ccc(N2CCN(c3nc4c(c(=O)[nH]c(=O)n4C)n3Cc3cccc(C)c3)CC2)cc1
646005	MUV_644_D_945	COc1cc(-n2cnnn2)ccc1S(=O)(=O)N1CCOCC1
646006	MUV_644_D_946	COc1ccc(NC(=O)c2cnc(C)cn2)c2ncccc12
646007	MUV_644_D_947	O=S(=O)(c1ccc(S(=O)(=O)N2CCCCCC2)cc1)N1CCCC1
646008	MUV_644_D_948	O=C(Nc1ncnc2sc3c(c21)CCC3)c1ccco1
646017	MUV_644_D_949	CCNc1nc(NCC)nc(OCCOC(=O)c2ccccc2)n1
646019	MUV_644_D_950	O=C(CSc1nnc(-c2ccccn2)n1Cc1ccccc1)N1CCCC1
646031	MUV_644_D_951	Cc1ccc(NCc2nnc(SCC(=O)Nc3ccccc3)n2CC2CCCO2)c(C)c1
646040	MUV_644_D_952	CS(=O)(=O)Nc1cccc(C(=O)CC2(O)C(=O)Nc3ccccc32)c1
646043	MUV_644_D_953	Cc1ccc2nc3sc(C(=O)N4CCOCC4)c(N)c3cc2c1
646050	MUV_644_D_954	COc1ccc(NC2CS(=O)(=O)CC2OC(=O)c2ccc(F)cc2)cc1
646052	MUV_644_D_955	CCCCCCn1c(N2CCC(C(N)=O)CC2)nc2c1c(=O)[nH]c(=O)n2C
646056	MUV_644_D_956	CC(C)NC(=O)Cn1nnc(-c2cccc(NC(=O)c3ccccc3F)c2)n1
646060	MUV_644_D_957	CCCn1c(SCC(=O)NCc2ccco2)nnc1C(C)C
646062	MUV_644_D_958	COc1ccc(NC(=O)c2c(C)oc3c2CCCC3)cc1
646065	MUV_644_D_959	COCCCn1nnnc1SCC(=O)Nc1nc(C)c(C)s1
646067	MUV_644_D_960	CCOc1nc2c(c(=O)n(C)c(=O)n2C)n1Cc1ccccc1Cl
646071	MUV_644_D_961	CC(=O)Nc1nc(=O)c2ccccc2s1
646083	MUV_644_D_962	CS(=O)(=O)N(CC(=O)NCc1ccc2c(c1)OCO2)c1ccccc1
646091	MUV_644_D_963	COc1ccc(S(=O)(=O)Nc2ccc(Cl)cn2)c(C)c1C
646094	MUV_644_D_964	O=C(CN1CCOCC1)Nc1ccc(S(=O)(=O)N2CCCCCC2)cc1
646101	MUV_644_D_965	CCOC(=O)c1ccc(S(=O)(=O)n2c(CN3CCCCC3)nc3ccccc32)cc1
646106	MUV_644_D_966	CCCCCn1c(SCCN2CCOCC2)nc2c1c(=O)[nH]c(=O)n2C
646109	MUV_644_D_967	Cc1cc(-c2ccccc2)nc(N2CCC(C(=O)NC(C)C)CC2)n1
646110	MUV_644_D_968	CCc1ccccc1NC(=O)Cn1nnc(-c2cccs2)n1
646117	MUV_644_D_969	CCc1ccccc1-n1c(SCC(=O)NC)nnc1-c1cccnc1
646122	MUV_644_D_970	COc1ccc(C(=O)NCC(C)CN(C)C)cc1
646124	MUV_644_D_971	COc1cc(C(=O)Nc2ccc3c(c2)OCO3)ccc1-n1cnnn1
646126	MUV_644_D_972	O=C(CSc1nnc(CNc2ccc(Cl)cc2)o1)Nc1nc2c(s1)CCCC2
646134	MUV_644_D_973	Cc1cc(C)n(-c2nc3c(c(=O)[nH]c(=O)n3C)n2CC(O)COc2ccccc2C)n1
646135	MUV_644_D_974	O=C(O)c1ccc2nc(C(F)(F)F)[nH]c2c1
646136	MUV_644_D_975	CCOC(=O)c1c2c(sc1NC(C)=O)C(=O)NCCC2
646137	MUV_644_D_976	CCNc1nc(NC(C)C)nc(NS(=O)(=O)c2ccc(Cl)cc2)n1
646148	MUV_644_D_977	CCC(=O)Nc1ccc(NC(=O)Cc2ccccc2)cn1
646156	MUV_644_D_978	Cc1ccccc1NC(=O)C1CCN(c2cnccn2)CC1
646158	MUV_644_D_979	Cn1c(C(=O)OC(C(=O)NC2CCCC2)c2cccnc2)cc2sccc21
646159	MUV_644_D_980	CCOC(=O)c1ccccc1NC(=O)CSc1nc2ccccc2n1CC(=O)N1CCCC1
646165	MUV_644_D_981	CC(CN1CCCCC1)OC(=O)Cc1ccc(Cl)cc1
646166	MUV_644_D_982	Cn1c(C(=O)OCC(=O)NCCc2ccccc2)cc2sccc21
646174	MUV_644_D_983	CS(=O)(=O)N1CCC(C(=O)Nc2ccc(F)cc2F)CC1
646179	MUV_644_D_984	CCC(C)NC(=O)C1CCCN(C(=O)Nc2ccc(F)cc2)C1
646181	MUV_644_D_985	Cc1cc(C)c2cc(C(O)c3nnnn3Cc3ccccc3)c(=O)[nH]c2c1
646183	MUV_644_D_986	COC(=O)CN(c1nc(C)cc(OC)n1)S(=O)(=O)c1ccc(C)cc1
646185	MUV_644_D_987	CCOc1ccccc1N1CCN(CC(=O)Nc2nnc(CC)s2)CC1
646194	MUV_644_D_988	CCS(=O)(=O)N1CCN(Cc2ccccc2OC)CC1.O=C(O)C(=O)O
646196	MUV_644_D_989	Cc1csc(NC(=O)CSc2nnc(C)n2Cc2ccco2)n1
646204	MUV_644_D_990	Cc1cccc(C)c1NC(=O)c1ccc(-n2cnnn2)cc1
646206	MUV_644_D_991	CCC(=O)Nc1nc2ccc(NC(C)=O)cc2s1
646207	MUV_644_D_992	COc1ccc(CSc2nnc(C)n2N)cc1
646208	MUV_644_D_993	O=C(CSc1nnnn1C1CCCCC1)Nc1cccc(NC(=O)c2ccco2)c1
646209	MUV_644_D_994	CCOC(=O)c1[nH]c2ccc(C)cc2c1NC(=O)CN1CCCCC1
646214	MUV_644_D_995	COc1ccc(-n2c(SCC(=O)N3CCCC(C)C3)nnc2-c2cccnc2)cc1
646226	MUV_644_D_996	Cc1ccc(NC(=O)CSc2nnc(-c3ccncc3)n2C)cc1C
646244	MUV_644_D_997	CCCCC(=O)Nc1ccc(NC(=O)c2cc(OC)c(OC)c(OC)c2)cn1
646246	MUV_644_D_998	CN1CC(=O)N(CC(=O)Nc2ccc(F)cc2)c2ccccc2C1=O
646247	MUV_644_D_999	Cn1c(SCc2cccnc2)nc2cccnc21
646248	MUV_644_D_1000	CCc1[nH]nc2c1C1(CCOC1C)C(C#N)=C(N)O2
646250	MUV_644_D_1001	O=C(NC1CCCC1)C(c1cccs1)N(Cc1ccco1)C(=O)c1csnn1
646251	MUV_644_D_1002	c1ccc(-c2noc(C3CCCCC3)n2)nc1
646256	MUV_644_D_1003	CC(=O)N(CN1C(=O)c2ccccc2C1=O)c1cccc(C)c1
646259	MUV_644_D_1004	CCC(NCCN1CCNCC1)=C1C(=O)CC(C)(C)CC1=O
646260	MUV_644_D_1005	CCOC(=O)c1ccc2nc(NC(=O)c3ccco3)sc2c1
646264	MUV_644_D_1006	Cc1cnc(C(=O)Nc2ccc(N3CCOCC3)cc2)cn1
646267	MUV_644_D_1007	CN(C(=O)c1cccnc1)c1nnc(-c2ccccn2)s1
646269	MUV_644_D_1008	COc1ccccc1Nc1nc(N)nc(CSc2nc(C)cc(C)n2)n1
646277	MUV_644_D_1009	COc1ccc(-n2nnnc2SCC(=O)N2CCCC2)cc1OC
646280	MUV_644_D_1010	CCOC(=O)c1csc(NC(=O)CSc2nnnn2-c2ccc(OCC)cc2)n1
646286	MUV_644_D_1011	COCCN(C(=O)Cc1cccs1)c1nnc(-c2ccncc2)s1
646287	MUV_644_D_1012	Cc1csc(NC(=O)CSc2nnc(-c3ccccn3)n2-c2ccc(C)c(C)c2)n1
646288	MUV_644_D_1013	Cc1ccc(NC(=O)CCSc2nnc(-c3ccco3)o2)cc1
646292	MUV_644_D_1014	O=C(NC1CCCC1)C(c1cccnc1)N(C(=O)c1csnn1)C1CC1
646298	MUV_644_D_1015	Cc1nc2ccc(NC(=O)N3CCC(c4ccccc4)C3)cc2nc1C
646300	MUV_644_D_1016	CCOC(=O)CSc1nc2ccccc2c(=O)n1CC1CCCO1
646307	MUV_644_D_1017	CCNc1nc(Oc2ccc(C(=O)OC)cc2)nc(SC)n1
646318	MUV_644_D_1018	CNc1nc2c(c(=O)n(C)c(=O)n2C)n1Cc1ccccc1
646322	MUV_644_D_1019	O=C(NCC1CCCO1)C1CCN(c2ccc(S(=O)(=O)N3CCCC3)cc2)CC1
646327	MUV_644_D_1020	COc1ccc(-n2nnnc2SCC(=O)Nc2nnc(C)s2)cc1OC
646344	MUV_644_D_1021	COC(=O)c1sc2nc3c(cc2c1N)C(=O)CC(C)(C)C3
646345	MUV_644_D_1022	O=C(c1ccc2c(c1)OCCO2)C1CCN(S(=O)(=O)c2ccccc2F)CC1
646353	MUV_644_D_1023	CCOC(=O)N1CCN(S(=O)(=O)Cc2ccccc2)CC1
646354	MUV_644_D_1024	CCOc1cccc(NC(=O)C2CCCN(S(=O)(=O)c3ccc(OC)cc3)C2)c1
646357	MUV_644_D_1025	CCOc1cc(-c2nc3ccccn3c2NCC2CCCO2)ccc1O
646360	MUV_644_D_1026	CCOC(=O)C(CC)n1cnc2sc3c(c2c1=O)CCC3
646363	MUV_644_D_1027	CCOc1ccc(C(CC(=O)O)NC(=O)c2ccco2)cc1OC
646365	MUV_644_D_1028	COc1ccc(C(=O)COC(=O)CCn2nnc(-c3cccc(O)c3OC)n2)cc1
646372	MUV_644_D_1029	Cc1cnc(NC(=O)CSc2nnc(-c3cccs3)n2C)s1
646374	MUV_644_D_1030	CC(=O)OC(C(=O)NC1CCCCC1)c1ccncc1
646376	MUV_644_D_1031	CCn1cc(C(=O)Nc2ccc(-n3cnnn3)c(OC)c2)c(=O)c2ccc(C)nc21
646379	MUV_644_D_1032	CC(=O)Nc1ccc(NC(=O)CSc2nnc(C3CC3)n2C)cc1
646389	MUV_644_D_1033	COc1cccc2cc(-c3nnc(SCC(=O)Nc4nc(C)cs4)n3C)oc21
646390	MUV_644_D_1034	O=C(Nc1ccc2nc(C3CC3)n(Cc3ccc(F)cc3)c(=O)c2c1)c1ccco1
646391	MUV_644_D_1035	COc1ccc(N2CCN(C(=O)CSc3ncccc3-c3nc4ccccc4[nH]3)CC2)cc1
646395	MUV_644_D_1036	CCSC1=C(C#N)C2(CCCCC2)C(C#N)=C(N)N1
646401	MUV_644_D_1037	Cc1cc(C)nc(NC(=O)Cc2cccs2)n1
646402	MUV_644_D_1038	CCn1c(CNc2cccc(Cl)c2)nnc1SCc1ccccc1
646403	MUV_644_D_1039	COc1ccc(Cc2nnc(NC(=O)Cc3cccs3)s2)cc1OC
646410	MUV_644_D_1040	Cc1nnc(N(C)C(=O)c2cccnc2)s1
646411	MUV_644_D_1041	Cc1nn(C(=O)c2cc3sccc3[nH]2)c(C)c1C
646417	MUV_644_D_1042	CCOc1ccc(N2C(=O)C3CCCN3C2=O)cc1
646421	MUV_644_D_1043	O=C(CCSc1nnc(-c2ccncc2)o1)Nc1ccc(F)cc1
646430	MUV_644_D_1044	COc1ccc(CC(C(=O)Nc2cccc(F)c2)c2nn[nH]n2)c(OC)c1
646432	MUV_644_D_1045	O=C(O)C(=O)O.c1ccc(Cn2c(SCCN3CCOCC3)nnc2-c2cccnc2)cc1
646449	MUV_644_D_1046	COc1ccc2nc(NC(=O)CSc3nnc(-c4ccoc4C)n3C)sc2c1
646452	MUV_644_D_1047	Cc1occc1-c1nnc(SCC(=O)Nc2ccc3c(c2)OCO3)n1-c1ccc(C)cc1
646455	MUV_644_D_1048	CCOc1nc(OCC)nc(N2CCC(C)CC2)n1
646462	MUV_644_D_1049	CC(=O)C1=C(O)C(=O)N(CCN(C)C)C1c1ccc(Cl)cc1
646465	MUV_644_D_1050	O=C(COc1ccc(Cl)cc1)Nc1ccc(Cl)cn1
646477	MUV_644_D_1051	CCC(C(=O)O)n1c2ccccc2nc1C(F)(F)F
646479	MUV_644_D_1052	O=C(C1CCCCC1)N1CCC(n2nnc3ccccc32)CC1
646480	MUV_644_D_1053	N#Cc1ccc(-c2nnnn2-c2ccc3c(c2)OCO3)cc1
646481	MUV_644_D_1054	COc1ccc(-c2ccc(SCC(=O)NCc3ccco3)nn2)cc1OC
646490	MUV_644_D_1055	CCCc1nnc(NC(=O)c2c(O)n3c4c(cccc4c2=O)CCC3)s1
646497	MUV_644_D_1056	O=C(Nc1ccc(C2CCCCC2)cc1)C1CCCN(c2ncccn2)C1
646502	MUV_644_D_1057	CCn1nnc(NC(=O)c2ccc(-c3ccc(Cl)cc3)o2)n1
646508	MUV_644_D_1058	N=c1c(C(=O)NCC2CCCO2)cc2c(=O)n3ccccc3nc2n1Cc1cccnc1
646518	MUV_644_D_1059	O=C(NCc1ccc2c(c1)OCO2)c1ccc(-n2cnnn2)cc1
646525	MUV_644_D_1060	Cc1ccc(S(=O)(=O)n2nc(OC(=O)c3cccs3)cc2N)cc1
646528	MUV_644_D_1061	C=CCC1(O)C(=O)Nc2ccccc21
646531	MUV_644_D_1062	Cc1cc(N2CCN(c3ccccc3)CC2)nc(-c2ccccc2)n1
646532	MUV_644_D_1063	Cc1cc(S(=O)(=O)N2CCC(NC(=O)C34CC5CC(CC(C5)C3)C4)CC2)ccc1-n1cnnn1
646535	MUV_644_D_1064	COc1cccc(C(=O)CSc2nnc(CNS(C)(=O)=O)n2-c2ccc(C)cc2)c1
646536	MUV_644_D_1065	CC(C)c1nnc(SCC(=O)NCc2ccco2)n1C
646541	MUV_644_D_1066	Cc1ccc(C2c3cc4c(cc3OC(N)=C2C#N)OCO4)cc1
646549	MUV_644_D_1067	O=C1c2ccccc2CC1Sc1nnc(-c2ccncc2)o1
646569	MUV_644_D_1068	CC1CCCCC1N1CCN(C(=O)c2cccc(F)c2)CC1.O=C(O)C(=O)O
646582	MUV_644_D_1069	CC1CCCCN1C(=O)Cn1nnc(-c2cccnc2)n1
646585	MUV_644_D_1070	CC(C)CC(OC(=O)c1cccs1)C(=O)NCc1cccs1
646594	MUV_644_D_1071	CCc1nnc(NC(=O)CSc2nnc(-c3ccc(OC)cc3)n2C)s1
646599	MUV_644_D_1072	CCC(C)(C)n1nnnc1C(c1ccccc1F)N1CCC(C(N)=O)CC1
646606	MUV_644_D_1073	c1cncc(-c2nc3cc(Cc4ccc5oc(-c6cccnc6)nc5c4)ccc3o2)c1
646613	MUV_644_D_1074	CCC(C)(C)NC(=O)C(OC(=O)c1ccco1)c1ccccc1OC
646616	MUV_644_D_1075	COc1cccc(NC(=O)N2CCCC2C(=O)NCC(C)C)c1
646625	MUV_644_D_1076	O=C(O)c1cccn2c(=O)c3ccccc3nc12
646627	MUV_644_D_1077	CC(=O)N(c1ccccc1F)C1=NCCCS1
646630	MUV_644_D_1078	C#CCNc1nc(CC)nc2c1nnn2Cc1ccccc1F
646632	MUV_644_D_1079	COc1ccc(CCNC(=O)CSc2nnc(-c3cccc(F)c3)o2)cc1OC
646657	MUV_644_D_1080	O=C(NCc1ccccc1)N1CCC(C(=O)c2ccc(F)cc2)CC1
646660	MUV_644_D_1081	CN(C)c1ccc(-c2nnn(CC(=O)Nc3ccccc3N3CCOCC3)n2)cc1
646667	MUV_644_D_1082	CCCn1c(SCC(=O)Nc2cccc(C)n2)nnc1-c1ccco1
646671	MUV_644_D_1083	O=C(OCCOCCNC1=NS(=O)(=O)c2ccccc21)c1ccncc1
646677	MUV_644_D_1084	O=C(Cn1nnc(-c2ccccc2)n1)NCc1cccs1
646680	MUV_644_D_1085	CN(C(=O)c1ccccn1)c1nnc(-c2ccncc2)s1
646684	MUV_644_D_1086	Cn1c2nc(N3CCCCCC3)n(CC(=O)c3ccccc3)c2c(=O)[nH]c1=O
646688	MUV_644_D_1087	CN(C)c1cc(N)c2ccccc2n1.O=C(O)c1cc(=O)[nH]c(=O)[nH]1
646700	MUV_644_D_1088	CCc1ccccc1NC(=O)C(C#N)Cc1cccnc1
646702	MUV_644_D_1089	CCOC(=O)C(C)Sc1nc2c(c(=O)[nH]c(=O)n2C)n1CCc1ccccc1
646704	MUV_644_D_1090	COc1ccc2cc3c(N)c(C(=O)N4CCCC4)sc3nc2c1
646708	MUV_644_D_1091	O=C(c1cccs1)N1CCCC(c2nc(-c3ccc(F)cc3)no2)C1
646713	MUV_644_D_1092	Cn1c(SCc2ccccn2)nnc1-c1cnccn1
646715	MUV_644_D_1093	CN1C(=O)C2ON(c3ccccc3)C(c3cccs3)C2C1=O
646718	MUV_644_D_1094	CCC(=O)Nc1ccc(-c2nnc(SCC(=O)Nc3nccs3)n2C)cc1
646719	MUV_644_D_1095	CN(C1CCCCC1)S(=O)(=O)c1ccc(C(=O)O)cc1
646732	MUV_644_D_1096	CCc1nnc(NC(=O)CSc2nnc(CCc3nc4ccccc4[nH]3)n2C)s1
646737	MUV_644_D_1097	COc1cc(C2c3c(cc(C)oc3=O)OC(N)=C2C#N)cc2c1OCO2
646738	MUV_644_D_1098	COc1ccccc1NC(=O)CSc1nnc(C)n1CCc1ccccc1
646739	MUV_644_D_1099	COc1ccc(S(=O)(=O)n2c(CCN3CCOCC3)nc3ccccc32)cc1
646740	MUV_644_D_1100	O=C(Cc1c[nH]c2ccccc12)NCc1ccc2c(c1)OCO2
646743	MUV_644_D_1101	Cc1cc(C)cc(OCc2nnc(SCC(=O)OC3CCCCC3)o2)c1
646748	MUV_644_D_1102	COc1cccc(-c2csc(N3CCN(C(=O)C4CCCCC4)CC3)n2)c1
646749	MUV_644_D_1103	COc1ccc(S(=O)(=O)n2nc(OC(=O)c3ccc(C)cc3)cc2N)cc1
646754	MUV_644_D_1104	COc1ccc(N2C(=O)CC(Cc3ccccc3)C2=O)cc1
646755	MUV_644_D_1105	CCc1nnc(NC(=O)c2ccc(S(=O)(=O)NC3CCCCC3)cc2)s1
646758	MUV_644_D_1106	Cc1nc(C)c(-c2csc(NCc3ccco3)n2)s1
646759	MUV_644_D_1107	O=C(Cn1c(C(=O)NCc2ccco2)cc2sccc21)c1ccccc1
646773	MUV_644_D_1108	CCn1nnc(-c2ccccc2NC(=O)c2cc(OC)c(OC)c(OC)c2)n1
646776	MUV_644_D_1109	CCOC(=O)CNC(=O)c1c(C)nn(-c2ccccc2)c1Cl
646778	MUV_644_D_1110	COC(=O)c1oc2nc(C)cc(C)c2c1N
646786	MUV_644_D_1111	CC(C)c1nc2ccccc2c(SCC(=O)N2CCCC2)n1
646789	MUV_644_D_1112	CCc1ccc2[nH]c(=O)c(CN(Cc3ccco3)S(=O)(=O)c3ccc4c(c3)OCCO4)cc2c1
646796	MUV_644_D_1113	Cc1nnc(NC(=O)C2CCCN(c3nc(C)cc(C)n3)C2)s1
646802	MUV_644_D_1114	Cn1c(SCC(=O)NCC2CCCO2)nc2c1c(=O)n(C)c(=O)n2C
646814	MUV_644_D_1115	CCOC(=O)CSC1=C(C#N)C(c2ccccc2OCC)C(C#N)C(=O)N1
646818	MUV_644_D_1116	CCOc1ccc(NC(=O)CSc2nnnn2CC(=O)O)cc1
646833	MUV_644_D_1117	CCOC(=O)Cc1nnc(NC(=O)Nc2ccccc2)s1
646836	MUV_644_D_1118	COc1ccccc1-c1nnn(CC#N)n1
646839	MUV_644_D_1119	CC(=O)Nc1ccc(C(=O)CSc2nc3ccccc3n2CC(=O)N2CCCC2)cc1
646841	MUV_644_D_1120	CCOC(=O)CSc1nnc(CNc2nc(-c3ccccc3)cs2)n1C
646846	MUV_644_D_1121	CN(C)c1ccc(CNCCC2(O)CCOC(C)(C)C2)cc1
646880	MUV_644_D_1122	CNC(=O)CSc1nnc(-c2ccc(S(=O)(=O)N3CCCC3)cc2)n1-c1cccc(C)c1C
646884	MUV_644_D_1123	N#CC1=C(SCc2ccccc2Cl)NC(=O)C(C(N)=O)C1
646891	MUV_644_D_1124	O=C(NCc1ccc2c(c1)OCO2)c1cccc(Cl)c1
646896	MUV_644_D_1125	COc1ccccc1NC(=O)CC(=O)CSc1nnc(-c2ccc(C)cc2)n1C
646908	MUV_644_D_1126	O=C(NCc1cccs1)C1CCCN(c2ncccn2)C1
646919	MUV_644_D_1127	O=C(NCc1cccs1)C1CCN(c2nccs2)CC1
646937	MUV_644_D_1128	Cc1ccc(NC(=O)CN2c3ccccc3OC(C)C2=O)nc1
646938	MUV_644_D_1129	COc1ccc(OC)c(S(=O)(=O)n2cccn2)c1
646940	MUV_644_D_1130	CCCCn1c(SCC(=O)c2ccccc2)nc2c1c(=O)[nH]c(=O)n2C
646942	MUV_644_D_1131	O=C(Nc1ccc2oc(-c3cccnc3)nc2c1)c1cccnc1
646944	MUV_644_D_1132	CC(=O)N(CCO)Cc1cc2cc(C)cc(C)c2[nH]c1=O
646947	MUV_644_D_1133	CCc1ccc2[nH]c(=O)c(CN(CCO)C(=O)NCc3ccccc3)cc2c1
646949	MUV_644_D_1134	CCCC(=O)Nc1ccccc1-c1nnn(CC(=O)Nc2ccc(OC)cc2)n1
646952	MUV_644_D_1135	CC(=O)Nc1c2cc(Cl)ccc2oc1C(=O)O
646956	MUV_644_D_1136	CCN1CC=C2C(C#N)=C(N)C(C#N)(C#N)C(CCc3ccccc3)C2C1
646957	MUV_644_D_1137	COc1nc(-c2ccc(C)cc2)ccc1-c1noc(-c2ccco2)n1
646959	MUV_644_D_1138	Cc1ccc(S(=O)(=O)N2CCCC2)cc1S(=O)(=O)N1CCCC1
646964	MUV_644_D_1139	O=C(CN(C(=O)Cn1nnc(-c2ccc(F)cc2)n1)C1CCCC1)NC1CCCC1
646967	MUV_644_D_1140	CC(=O)N1C(=O)N(C)C2C1N(C)C(=O)N2C(C)=O
646970	MUV_644_D_1141	COc1cc(C2C(C(C)=O)=C(O)C(=O)N2CCc2c[nH]c3ccccc23)ccc1O
646972	MUV_644_D_1142	COc1cc(C)nc(OCCNC(=O)COc2ccc(Cl)cc2C)n1
646973	MUV_644_D_1143	O=C(CNC(=O)c1ccco1)N(Cc1cccs1)C(C(=O)NC1CCCC1)c1ccncc1
646982	MUV_644_D_1144	Cc1nc2ncnn2c(Nc2ccc3c(c2)OCCO3)c1C
646990	MUV_644_D_1145	Cc1cccc(OCC(=O)Nc2ccccc2N2CCN(C(=O)C(C)C)CC2)c1C
646991	MUV_644_D_1146	Cc1ccc(Cn2[nH]nc3c(=O)nc(C4CCN(S(=O)(=O)c5ccccc5)CC4)nc2-3)cc1
646993	MUV_644_D_1147	Cc1occc1-c1nnc(SCC(=O)NCc2cccs2)n1CC1CCCO1
646996	MUV_644_D_1148	COC(=O)C1=C(C)C(c2ccc(OC)cc2OC)NC(=O)N1
646998	MUV_644_D_1149	CCOC(=O)CSc1nc2c(c(=O)n(Cc3ccccc3Cl)c(=O)n2C)n1C
647002	MUV_644_D_1150	Cc1cccc(NC(=O)C2CCN(c3nc(C)cc(C)n3)CC2)c1
647005	MUV_644_D_1151	CCCOC(=O)CCn1c2ccccc2oc1=S
647006	MUV_644_D_1152	O=C(Nc1cccnc1)c1c(O)n2c3c(cccc3c1=O)CC2
647007	MUV_644_D_1153	O=C(Nc1ccc(Oc2ccccc2)cc1)C1CCCN(c2ncccn2)C1
647012	MUV_644_D_1154	CCS(=O)(=O)Nc1ccc(C(=O)CC2(O)C(=O)Nc3ccccc32)cc1
647013	MUV_644_D_1155	COCCNC(=O)CN(Cc1ccc2c(c1)OCO2)C(=O)CCC(=O)Nc1nccs1
647015	MUV_644_D_1156	CN(C(=O)c1cccc(C#N)c1)c1nnc(C2CCOC2)s1
647016	MUV_644_D_1157	COc1ccc(NC(=O)CSc2nnc(-c3ccoc3C)n2CCc2ccccc2)cc1
647024	MUV_644_D_1158	O=C(O)CSc1nnc(Cn2cnc3ccccc32)n1CCc1ccccc1
647027	MUV_644_D_1159	c1coc(C2Nc3cccc4cccc(c43)N2)c1
647033	MUV_644_D_1160	CCOC(=O)c1snc(-c2ccc(F)cc2)c1N
647036	MUV_644_D_1161	Cc1ccc(S(=O)(=O)NC(=O)Nc2ccc(Cl)cn2)cc1
647057	MUV_644_D_1162	COc1cc(CN2CCN(S(=O)(=O)c3ccc(NC(C)=O)cc3)CC2)cc(OC)c1O.O=C(O)C(=O)O
647061	MUV_644_D_1163	CCC(=O)N1CN(S(=O)(=O)c2ccc(C)cc2)CC1C
647071	MUV_644_D_1164	CCOc1ccc(OCC)c(NC(=O)C2CCCN(c3ncccn3)C2)c1
647073	MUV_644_D_1165	CCOC(=O)c1ccc(-n2c(=O)c3ccccc3nc2-c2ccco2)cc1
647076	MUV_644_D_1166	CCn1c(COc2ccc(Cl)c(C)c2)nnc1SCC(=O)N1CCCC1
647079	MUV_644_D_1167	CCN=C1SC(C(=O)Nc2cccc(OCC)c2)CC(=O)N1CC
647091	MUV_644_D_1168	O=C(Nc1ccc(NC(=O)c2cccs2)cn1)c1ccco1
647107	MUV_644_D_1169	COc1ccccc1-n1c(SCC(N)=O)nnc1-c1ccccc1
647110	MUV_644_D_1170	CCOC(=O)c1cccc(NC(=O)CSc2nnc(-c3ccoc3C)n2CCOC)c1
647111	MUV_644_D_1171	CCC(=O)Nc1ccc(C(=O)CSc2nnc(CNc3ccc(Cl)cc3)o2)cc1OC
647122	MUV_644_D_1172	COc1ccc(N(CC(=O)NCc2ccco2)S(C)(=O)=O)cc1
647127	MUV_644_D_1173	CCOC(=O)C1=C(C)NC2=C(C(=O)CC(c3ccc(OC)c(OC)c3)C2)C1c1ccc(C)o1
647128	MUV_644_D_1174	O=C(Nc1nccs1)c1c(O)n2c3c(cccc3c1=O)CCC2
647137	MUV_644_D_1175	CCOc1cc(C2NC(=O)NC(C)=C2C(=O)OCc2ccccc2)ccc1O
647138	MUV_644_D_1176	Cc1nn(-c2ccccc2)c(Cl)c1C(=O)NCC(=O)O
647143	MUV_644_D_1177	O=C(CSc1nnnn1C1CCCCC1)NCc1ccc2c(c1)OCO2
647147	MUV_644_D_1178	O=C(COc1ccccc1)N1CCN(C(=O)c2cccs2)CC1
647148	MUV_644_D_1179	O=C(O)CC(CC(=O)Nc1nncs1)c1ccccc1
647156	MUV_644_D_1180	Cc1cc(-c2ccccc2)nc(N2CCN(c3ccccn3)CC2)n1
647158	MUV_644_D_1181	O=C(Cn1nnc(-c2cccs2)n1)N(Cc1ccco1)C(C(=O)NC1CCCC1)c1cccs1
647161	MUV_644_D_1182	CCc1nccn1S(=O)(=O)c1ccc2ccc(C)cc2c1
647164	MUV_644_D_1183	Cn1c(SCC(=O)N2c3ccccc3CCc3ccccc32)nc2c1c(=O)n(C)c(=O)n2C
647165	MUV_644_D_1184	C=CCSC1=C(C#N)C(c2ccccc2OC)CC(=O)N1
647170	MUV_644_D_1185	COc1cccc(NC(=O)C2CCCN2C(=O)Nc2ccccc2F)c1
647177	MUV_644_D_1186	COCC(=O)N(C)c1nnc(-c2ccccn2)s1
647180	MUV_644_D_1187	CC(C)c1ccccc1N1CC(C(=O)O)CC1=O
647183	MUV_644_D_1188	C=C(C)CSC1=C(C#N)C(c2ccccc2Cl)CC(=O)N1
647193	MUV_644_D_1189	O=C(NCCCn1ccnc1)c1cn(Cc2ccc(F)cc2)nn1
647198	MUV_644_D_1190	Cc1ccc(S(=O)(=O)CCC(=O)c2ccc(O)cc2O)cc1
647202	MUV_644_D_1191	COC(=O)CCC(=O)Nc1cccc(Cl)c1
647203	MUV_644_D_1192	COc1ccc(NC(=O)c2cnc(C)cn2)cc1-n1cnnn1
647207	MUV_644_D_1193	CCCn1c(SCc2cc(=O)[nH]c3ccccc23)nc2c1c(=O)n(C)c(=O)n2C
647214	MUV_644_D_1194	COc1ccc(NC(=O)Cn2nnc(-c3ccc(CN4CCOCC4)cc3)n2)c(OC)c1
647215	MUV_644_D_1195	COC(=O)NCC(C)OC(=O)Nc1cccc(Cl)c1
647219	MUV_644_D_1196	O=C(NCCCNC(=O)c1ccccn1)c1ccccn1
647221	MUV_644_D_1197	CCc1ccc(-c2nn[nH]n2)cc1
647225	MUV_644_D_1198	CCCCNC(=O)Cn1cnc2c(cnn2-c2ccc(C)c(C)c2)c1=O
647227	MUV_644_D_1199	Cc1ccc(OCc2nnc(SCC(=O)Nc3ccc4c(c3)OCCO4)n2Cc2ccco2)cc1
647229	MUV_644_D_1200	COC(=O)c1nc(NC(C)=O)n[nH]1
647234	MUV_644_D_1201	Cc1cc(C)n(-c2cccc(Cl)c2)c(=O)c1C#N
647255	MUV_644_D_1202	CC1Cc2cc(C(=O)O)ccc2O1
647259	MUV_644_D_1203	COc1cc(NC(=O)Cc2cccs2)ccc1-n1cnnn1
647260	MUV_644_D_1204	O=C(Oc1cccc(-n2cnnn2)c1)C1CCCCC1
647261	MUV_644_D_1205	CCn1c(SCC(=O)Nc2nccs2)nnc1-c1cc2cccc(OC)c2o1
647270	MUV_644_D_1206	CCOc1ccccc1-n1c(SCC(=O)NC)nnc1-c1ccco1
647271	MUV_644_D_1207	Cc1cc(C)n(C(=O)CNC(=O)c2ccco2)n1
647273	MUV_644_D_1208	c1ccc(Cn2nnc3c2ncnc3NCC2CCCO2)cc1
647275	MUV_644_D_1209	O=C(Nc1nnc(-c2ccco2)s1)C1CCCCC1
647276	MUV_644_D_1210	CC1=C(C(=O)OC(C)C)C(C)NC(=O)N1
647281	MUV_644_D_1211	Cc1ccnc(NC(=O)c2c(O)n(C)c3ccccc3c2=O)c1
647294	MUV_644_D_1212	O=C(O)C(=O)O.O=C(c1ccco1)N1CCN(CC2CC3C=CC2C3)CC1
647298	MUV_644_D_1213	CCCS(=O)(=O)N1CCN(CCCc2ccccc2)CC1.O=C(O)C(=O)O
647315	MUV_644_D_1214	O=C(Nc1ccc(N2CCCCC2)c(Cl)c1)c1ncn[nH]1
647316	MUV_644_D_1215	C=CCSC1=C(C#N)C(c2ccccc2OCC)C(C#N)C(=O)N1
647318	MUV_644_D_1216	CCn1c(SCC(=O)N2CCCC2)nnc1-c1ccc(S(=O)(=O)N2CCCCCC2)cc1
647320	MUV_644_D_1217	CCOC(=O)C1=C(CN2CCN(c3ccc(F)cc3)CC2)NC(=O)NC1c1cccs1
647324	MUV_644_D_1218	CCC(=O)Nc1cccc(NC(=O)c2ccc3c(c2)OCO3)c1
647330	MUV_644_D_1219	O=C(c1cccs1)c1ccc(N2CCOCC2)cc1
647333	MUV_644_D_1220	Cc1ccc(NC(=O)CSc2n[nH]c(-c3ccncc3)n2)cc1
647334	MUV_644_D_1221	O=C(CN(C(=O)CSc1nnc(COc2ccccc2)o1)c1ccc(F)cc1)NC1CCCCC1
647335	MUV_644_D_1222	C=CCn1c(NCCO)nc2c1c(=O)n(C)c(=O)n2C
647340	MUV_644_D_1223	Cc1cc(C)nc(N2CCC(C(=O)Nc3ccc(Oc4ccccc4)cc3)CC2)n1
647343	MUV_644_D_1224	COc1ccc(N2CCN(C(c3nnnn3CCc3ccccc3)C(C)C)CC2)cc1
647348	MUV_644_D_1225	COC(=O)COc1ccc(S(=O)(=O)N2CCOCC2)cc1
647352	MUV_644_D_1226	COCC(=O)NCCNc1nc2ccc(C)cc2cc1C
647358	MUV_644_D_1227	Cc1cc(-c2nnc(SCC(=O)NC3CCCC3)o2)no1
647359	MUV_644_D_1228	O=C(Nc1ccccc1)NC1CCN(Cc2nnnn2C2CCCCC2)CC1
647364	MUV_644_D_1229	c1ccc(CCn2nnnc2CN2CCc3ccccc32)cc1
647368	MUV_644_D_1230	Cc1cccc(C)c1NS(=O)(=O)c1ccc(F)cc1
647371	MUV_644_D_1231	COc1nc(OC)nc(N2CCC(C(=O)NCC3CCCCC3)CC2)n1
647375	MUV_644_D_1232	COc1ccc(S(=O)(=O)N(CCCN2CCCC2=O)Cc2cc3c(C)cc(C)cc3[nH]c2=O)cc1
647377	MUV_644_D_1233	Cc1cc(C)cc(N(CC(=O)NCc2cccnc2)S(C)(=O)=O)c1
647379	MUV_644_D_1234	COc1ccc(N(CC(O)Cn2nnc3ccccc32)S(=O)(=O)c2ccc(C)cc2)cc1
647383	MUV_644_D_1235	Cc1cccc2cc(CN(CC3CCCO3)C(=O)NC3CCCCC3)c(=O)[nH]c12
647391	MUV_644_D_1236	CC(Sc1ncc(C#N)c(N)n1)C(=O)Nc1ccccc1
647392	MUV_644_D_1237	C1=CC2c3ccccc3NC(c3ccncc3)C2C1
647396	MUV_644_D_1238	Cc1ccc(Cn2[nH]nc3c(=O)nc(C4CCN(C(=O)c5cccs5)CC4)nc2-3)cc1
647398	MUV_644_D_1239	CCn1c(SCC(=O)Nc2ccc3c(c2)OCO3)nc2c1c(=O)n(C)c(=O)n2C
647400	MUV_644_D_1240	[I-].C[N+]12CN3CN(CN(C3)C1)C2
647410	MUV_644_D_1241	CCOc1ccc(Nc2nc(Cc3nnc(SCC(=O)O)o3)cs2)cc1
647411	MUV_644_D_1242	CC(C)(C)c1nnc(NC(=O)C2CCN(c3ncccn3)CC2)s1
647413	MUV_644_D_1243	CN(C)S(=O)(=O)N1CCN(c2ccc(Cl)cc2)CC1
647415	MUV_644_D_1244	COc1ccc(N(C(=O)c2ccco2)C(C(=O)NC2CCCC2)c2ccc(N(C)C)cc2)cc1
647416	MUV_644_D_1245	CCOC(=O)C1(C)NC(c2ccc(OC)c(OC)c2)C2C(=O)N(CC)C(=O)C21
647422	MUV_644_D_1246	c1cnc(NCCNc2ncccn2)nc1
647427	MUV_644_D_1247	CCc1ccc(-c2nnn(CCC(=O)OC)n2)cc1
647428	MUV_644_D_1248	CS(=O)(=O)N1CCC(C(=O)c2cccc(Cl)c2)CC1
647432	MUV_644_D_1249	CC(=O)c1cnc(Nc2nc(C)c3ccc(C)cc3n2)nc1C
647433	MUV_644_D_1250	CCC(C)n1[nH]c(=O)c2c1nc(C)cc2C
647434	MUV_644_D_1251	COc1ccc(CC(=O)Nc2nncs2)cc1OC
647436	MUV_644_D_1252	Cc1ccnc(NC(=O)CCC(=O)N(CC(=O)NCC2CCCO2)Cc2ccc(F)cc2)c1
647437	MUV_644_D_1253	Cc1ccc(S(=O)(=O)NCCCCCC(=O)Nc2nccs2)cc1
647452	MUV_644_D_1254	Cn1c2nc(N3CCCCC3)n(CC(O)CN3CCCCC3)c2c(=O)[nH]c1=O
647462	MUV_644_D_1255	COCCNc1nc2c(c(=O)n(C)c(=O)n2C)n1Cc1cccc(C)c1
647463	MUV_644_D_1256	Cc1ccnc(NC(=O)CCC(=O)N(CC(=O)NC2CCCCC2)c2cc(C)cc(C)c2)c1
647471	MUV_644_D_1257	COc1cccc(NC(=O)CSc2nnc(-c3cccs3)n2C)c1
647475	MUV_644_D_1258	CCc1ccc(NC(=O)C2CC(=O)N(C(C)C)C2)cc1
647485	MUV_644_D_1259	O=C(NCc1ccco1)c1csc(Nc2ccccc2Cl)n1
647491	MUV_644_D_1260	COc1cccc(OC)c1-c1nnc(-c2cn(C)c3ccccc23)o1
647492	MUV_644_D_1261	Cc1ccc(NC(=O)CS(=O)CC(=O)Nc2ccc3c(c2)OCO3)cc1Cl
647495	MUV_644_D_1262	Cc1nc(N)nc(C)c1Cc1ccccc1
647498	MUV_644_D_1263	CC1(CCC#N)N=C(SCCC#N)N(c2ccccc2)C1=O
647499	MUV_644_D_1264	O=C(O)c1ccc(-c2ccccc2C(F)(F)F)o1
647504	MUV_644_D_1265	CCc1nnc(NC(=O)CSc2nnc(-c3ccc(S(=O)(=O)N4CCCC4)cc3)n2C)s1
647506	MUV_644_D_1266	COC(=O)CSc1nnc(C)n1-c1cccc(C#N)c1
647513	MUV_644_D_1267	CC(C)n1c(SC2C(=O)CC(C)(C)CC2=O)nc2c1c(=O)n(C)c(=O)n2C
647515	MUV_644_D_1268	Cc1cc(Nc2ccc(N3CCC(C)CC3)cc2)n2ncnc2n1
647528	MUV_644_D_1269	O=C(O)c1ccccc1.OC(CNCC1CCCO1)Cn1c2ccccc2c2ccccc21
647534	MUV_644_D_1270	O=C(Cn1nc(C(F)(F)F)c2c1CCC2)NC1CCCCC1
647536	MUV_644_D_1271	CCCN1c2ccccc2C2(C1=O)C(C#N)=C(N)C(C#N)(C#N)C1=CCC(C)CC12
647539	MUV_644_D_1272	CC(C)C(c1nnnn1C1CCCC1)N1CCN(c2ccccc2F)CC1
647543	MUV_644_D_1273	COC(=O)CCC(=O)Nc1sc2c(c1C#N)CCCC2
647548	MUV_644_D_1274	COc1ccc(C(O)c2nc3ccccc3s2)cc1
647553	MUV_644_D_1275	N#CCCNc1ccc(OCCC#N)cc1
647555	MUV_644_D_1276	O=C(CCCC(=O)N(CC(=O)NC1CCCCC1)Cc1ccco1)Nc1ccccn1
647562	MUV_644_D_1277	Cc1ccc2cccc(SCC(=O)NCc3ccco3)c2n1
647566	MUV_644_D_1278	COC(=O)C1=C(C)Nc2c(c(=O)n(C)c(=O)n2C)C1c1cccs1
647567	MUV_644_D_1279	O=C(Nc1ccc(NC(=O)C2CC2)nc1)c1cccs1
647569	MUV_644_D_1280	Cc1cc(C)nc(N(C#N)S(=O)(=O)c2ccccc2)n1
647572	MUV_644_D_1281	Cc1ncsc1C(=O)NCc1ccc(N2CCCC2=O)cc1
647573	MUV_644_D_1282	CCOC(=O)CSc1nnc(CSc2nc(C)cc(C)n2)n1Cc1ccco1
647577	MUV_644_D_1283	O=C(CN(CCc1ccccc1)C(=O)CNS(=O)(=O)c1ccc(F)cc1)NCC1CCCO1
647580	MUV_644_D_1284	COc1ccc(Cl)cc1NC(=O)CSc1nncn1-c1cccnc1
647581	MUV_644_D_1285	CCCOc1ccc(-c2nnc(-c3ccncc3)o2)cc1
647585	MUV_644_D_1286	Cc1cccc(NC(=O)CSc2n[nH]c(-c3ccncc3)n2)c1
647587	MUV_644_D_1287	Cn1c(SCC(=O)NCc2cccs2)nnc1-c1ccc(S(=O)(=O)N2CCCC2)cc1
647597	MUV_644_D_1288	CC(C)(C)NC(=O)C(c1ccncc1)N(C(=O)c1csnn1)C1CC1
647601	MUV_644_D_1289	Cn1c(N)ncc1-c1ccc2c(c1)OCO2
647603	MUV_644_D_1290	Cc1cc(C)nc(SCc2nc3ccccc3n2C)n1
647611	MUV_644_D_1291	CCC(C)(C)n1nnnc1CN(Cc1cc2cc(OC)ccc2[nH]c1=O)C1CCCC1
647612	MUV_644_D_1292	O=C(Nc1ccccc1N1CCCCC1)c1ccc2nccnc2c1
647622	MUV_644_D_1293	CCn1c(SCC(=O)NCc2ccccc2)nc2ccccc2c1=O
647623	MUV_644_D_1294	CC(=O)Nc1ccc2nc(-c3cccc(NC(C)=O)c3)[nH]c2c1
647626	MUV_644_D_1295	O=C(O)CCCC(=O)Nc1nc(-c2ccccc2)cs1
647628	MUV_644_D_1296	CCN(CC)S(=O)(=O)c1ccc(-c2nnc(SCc3nnc(-c4ccc(C)cc4)o3)o2)cc1
647633	MUV_644_D_1297	Cn1c(-c2ccccc2)cnc1SCC(N)=O
647635	MUV_644_D_1298	NC(=O)c1c2c(sc1NC(=O)CSc1nnc(-c3ccccc3)n1CC1CCCO1)CCC2
647652	MUV_644_D_1299	O=C(CN1CCOCC1)Nc1nc(-c2ccc3c(c2)CCN3S(=O)(=O)c2ccccc2)cs1
647653	MUV_644_D_1300	Cn1c(SCC(=O)N2CCOCC2)nc2cccnc21
647657	MUV_644_D_1301	COC(=O)C1=C(C)NC2=C(C(=O)CC(C)(C)C2)C1c1cccc(C)n1
647662	MUV_644_D_1302	c1cc2[nH]snc2c2nc(C3CC3)nc12
647663	MUV_644_D_1303	Cn1ncc2c1ncnc2Nc1ccc2ccccc2c1
647669	MUV_644_D_1304	NS(=O)(=O)c1ccc(NC(=O)CSc2ccccn2)cc1
647672	MUV_644_D_1305	COc1cccc(NC(=O)C(C#N)Cc2ccncc2)c1
647673	MUV_644_D_1306	CCC(=O)Nc1ccc(C(=O)n2ccc(C)n2)cc1
647674	MUV_644_D_1307	Cc1nc2sc3c(c2c(N2CCN(S(=O)(=O)c4cccc5nonc54)CC2)n1)CCCC3
647678	MUV_644_D_1308	COc1cccc(-n2c(SCC(=O)OC(C)C)nnc2-c2cccnc2)c1
647684	MUV_644_D_1309	CCCC(=O)Nc1c(O)[nH]c2ccccc2c1=O
647688	MUV_644_D_1310	Cn1c(-c2ccc(F)cc2)cnc1SCC(=O)Nc1ccccc1N1CCOCC1
647695	MUV_644_D_1311	COc1ccc(-c2nc3cccc(C)n3c2NCc2ccco2)cc1OC
647696	MUV_644_D_1312	COc1cccc(-c2nnc(SCc3cccnc3)o2)c1
647697	MUV_644_D_1313	Fc1ccc(-c2csc3nnc(SCc4cccnc4)n23)cc1
647702	MUV_644_D_1314	COc1cc(C(=O)Nc2c(C)cc(C)cc2C)c(-n2cnnn2)cc1OC
647714	MUV_644_D_1315	O=C(NC1CCCCC1)C1CCN(c2nnnn2-c2ccccc2)CC1
647715	MUV_644_D_1316	Cc1ccc(Cn2c(SCC(C)C)nc3c2c(=O)[nH]c(=O)n3C)cc1
647717	MUV_644_D_1317	COc1ccc(Nc2nc(CC(C)=O)ns2)cc1OC
647720	MUV_644_D_1318	Cc1csc(NC(=O)CSc2nnc(-c3ccoc3C)n2Cc2ccco2)n1
647722	MUV_644_D_1319	c1nnc2ccc(N3CCCC3)nn12
647725	MUV_644_D_1320	COCCn1c(SCC(=O)N2CCCCC2)nc2cccnc21
647728	MUV_644_D_1321	CC1(C)NC(=O)N(CC(O)CN2CCOCC2)C1=O
647731	MUV_644_D_1322	CCCC(c1nnnn1Cc1cccs1)N1CCN(c2nc3ccccc3s2)CC1
647735	MUV_644_D_1323	Cc1cc(C)cc(NC(=O)CCN2CC(C)OC(C)C2)c1
647741	MUV_644_D_1324	CC(=O)Nc1ccc(C(=O)CSc2nnc3scc(-c4ccccc4)n23)cc1
647744	MUV_644_D_1325	COc1ccc(Nc2nc(C)c3ccccc3n2)cc1
647746	MUV_644_D_1326	Cc1nnc(SCc2ccc(Cl)cc2)n1CC1CCCO1
647751	MUV_644_D_1327	CCCCC(c1nnnn1Cc1ccco1)N1CCN(c2nc3ccccc3s2)CC1
647755	MUV_644_D_1328	CCOc1ccccc1-n1c(COc2ccc(C)cc2)nnc1SCC(N)=O
647780	MUV_644_D_1329	Cc1ccc(-c2noc(C3CCCN(C(=O)c4ccccc4)C3)n2)o1
647781	MUV_644_D_1330	Cn1nnc(NC(=O)c2cccc(F)c2)n1
647784	MUV_644_D_1331	CCCn1c(SCC(=O)Nc2nnc(CC)s2)nnc1-c1ccco1
647787	MUV_644_D_1332	CN(C)c1nc(SCCOC(=O)c2ccccc2)nc(N(C)C)n1
647790	MUV_644_D_1333	CCN(CC)S(=O)(=O)c1ccc(-c2nnc(SCC(=O)N3CCOCC3)o2)cc1
647797	MUV_644_D_1334	CC(C)(C)C(=O)CNS(=O)(=O)c1ccc(S(=O)(=O)NC2CCCC2)cc1
647802	MUV_644_D_1335	Cc1nnc2n1N=CC=C(c1ccccc1)S2
647806	MUV_644_D_1336	O=C(CS(=O)(=O)Cc1ccccc1)Nc1nnc(C2CCCCC2)s1
647807	MUV_644_D_1337	CCn1c(CNc2ccc(Cl)cc2)nnc1SCC(=O)NCc1ccccc1
647808	MUV_644_D_1338	COc1cccc(OC)c1C(=O)N1CCN(Cc2ccc3c(c2)OCO3)CC1
647815	MUV_644_D_1339	Cc1nnc(N(Cc2ccccc2)C(=O)c2cnccn2)s1
647832	MUV_644_D_1340	COc1cccc(-c2csc(N3CCN(S(=O)(=O)c4ccc(F)cc4)CC3)n2)c1
647839	MUV_644_D_1341	Cc1ccc(NC(=O)c2ccc(S(=O)(=O)NCC3CCCO3)cc2)cc1
647845	MUV_644_D_1342	Cc1cccc(NC(=O)C2CCCN2S(=O)(=O)c2ccc(F)cc2)c1C
647859	MUV_644_D_1343	Cc1ccc(S(=O)(=O)Cn2nnnc2C(C(C)C)N2CCSCC2)cc1
647866	MUV_644_D_1344	O=C(Nc1ccc2nn(-c3ccccc3)nc2c1)c1cccnc1
647868	MUV_644_D_1345	CCOC(=O)CN(C(=O)CSc1nnc(-c2ccncc2)n1CCCN(C)C)c1ccccc1
647885	MUV_644_D_1346	Cc1nnc(SCc2ccccc2)n1N
647887	MUV_644_D_1347	Nc1cc(=O)nc(SCc2nnc(-c3ccccc3)o2)[nH]1
647889	MUV_644_D_1348	Cc1nc2c3ccccc3oc2c(SCC(=O)O)n1
647910	MUV_644_D_1349	CCC(OC(=O)c1cccs1)C(=O)NCc1ccc2c(c1)OCO2
647922	MUV_644_D_1350	Cc1c2ccccc2oc1C(=O)Nc1ccc(-n2cnnn2)c(C)c1
647926	MUV_644_D_1351	COc1nc(OC)nc(N2CCC(C(=O)NCc3ccco3)CC2)n1
647951	MUV_644_D_1352	CCc1c(C)nc(SCC(=O)CC(=O)OC(C)C)c(C#N)c1C
647957	MUV_644_D_1353	Cc1cc(N2CCN(C)CC2)nc(N2CCOCC2)n1
647968	MUV_644_D_1354	Cn1c(SCC2CCCO2)nnc1-c1ccncc1
647969	MUV_644_D_1355	Cc1nnc(SCCOC(N)=O)n1C
647977	MUV_644_D_1356	COc1ccc(CNC(=O)CSc2nnnn2Cc2ccccc2)cc1
647984	MUV_644_D_1357	O=C(C1CC1)N(Cc1ccco1)c1nc(-c2ccccc2)cs1
647987	MUV_644_D_1358	Cc1ccc(Cl)cc1N1CCN(S(=O)(=O)c2ccc3c(c2)OCCO3)CC1
647992	MUV_644_D_1359	Cn1c(C(=O)N2CCN(c3nc4ccccc4s3)CC2)cc2sccc21
648002	MUV_644_D_1360	Cc1cccc(NC(=O)c2snc3c2[nH]cnc3=O)c1
648003	MUV_644_D_1361	O=C(Nc1ccc(C(=O)Nc2ccccn2)cc1)c1ccco1
648008	MUV_644_D_1362	CCN(CC)CCNC(=O)C(C(=O)c1ccccc1)n1ccccc1=O
648011	MUV_644_D_1363	O=C(Cn1nnc(-c2ccccc2)n1)NCc1ccc2c(c1)OCO2
648032	MUV_644_D_1364	Cc1ccc(S(=O)(=O)Cn2nnnc2CN2CCCC3(CCCCC3)C2)cc1
648045	MUV_644_D_1365	CCOc1ccccc1-n1c(SCC(=O)N2CCOCC2)nnc1-c1ccccn1
648046	MUV_644_D_1366	CCc1ccccc1NC(=O)CC1SC(=Nc2nccs2)N(CC)C1=O
648055	MUV_644_D_1367	CC1CCCCC1NC(=O)C1CCN(C(=O)NC2CCCCC2)CC1
648058	MUV_644_D_1368	O=C(CSc1nc2ccccc2n1CC(=O)N1CCCC1)Nc1nccs1
648063	MUV_644_D_1369	CC(C)c1ccccc1NC(=O)c1cccnc1
648064	MUV_644_D_1370	Cc1ccc(NCc2nnc(SCC(=O)N3CCCc4ccccc43)o2)c(C)c1
648066	MUV_644_D_1371	O=C(CSc1nnc(-c2cccnc2)n1Cc1ccccc1)NCc1ccco1
648071	MUV_644_D_1372	Cc1ccc(-n2c(CSc3nc(C)cc(C)n3)nnc2SCC(=O)NCc2ccco2)cc1
648072	MUV_644_D_1373	CCc1nnc(NC(=O)C2CCN(c3cnccn3)CC2)s1
648075	MUV_644_D_1374	CC(C)(C)C(=O)NC1CCN(C(=O)N2CCCC2)CC1
648077	MUV_644_D_1375	Cn1nc(OCC(N)=O)ccc1=O
648080	MUV_644_D_1376	COc1ccc2cc(C)c(SCC(=O)Nc3cc(C)on3)nc2c1
648082	MUV_644_D_1377	Cc1c(C#N)c2ccccc2n1CC(=O)NCc1cccnc1
648084	MUV_644_D_1378	CCOc1ccc(-c2nnc(-c3snc(-c4ccc(F)cc4)c3N=CN(C)C)o2)cc1
648090	MUV_644_D_1379	Nc1cccc(C(=O)Nc2ccco2)c1
648091	MUV_644_D_1380	CC1(C)CC(c2csc(N)n2)CCO1
648093	MUV_644_D_1381	CCOc1ccc2c(c1)c1nnc(SCC(=O)N3CCCCC3C)nc1n2C
648101	MUV_644_D_1382	COc1ccc(CC(NC(C)=O)C(=O)NC2CCN(c3c4c(nc5ncnn53)CCC4)CC2)cc1
648109	MUV_644_D_1383	COCCn1c(=O)c2ccccc2nc1SCCN1CCCCC1
648124	MUV_644_D_1384	O=C(c1ccc(Cl)cc1)C1CCN(C(=O)N2CCOCC2)CC1
648127	MUV_644_D_1385	CC(=O)c1cc2c(cc1NS(=O)(=O)c1ccc3c(c1)OCCO3)OCO2
648144	MUV_644_D_1386	C=CCc1c(C)nc(SC)nc1Nc1ccc(C(=O)O)cc1
648145	MUV_644_D_1387	c1ccn(-c2ncnc3sc4c(c32)CCCC4)c1
648147	MUV_644_D_1388	COc1ccc2cc(CN(Cc3cccnc3)S(=O)(=O)c3ccccc3)c(=O)[nH]c2c1
648149	MUV_644_D_1389	CC1CCc2c(nc3ncnn3c2N2CC(C)OC(C)C2)C1
648161	MUV_644_D_1390	Cc1c(Cl)cccc1N(CC(=O)N1CCCCCC1)S(C)(=O)=O
648164	MUV_644_D_1391	Cc1ccc(-c2noc(CN3CCC(C(N)=O)CC3)n2)cc1
648178	MUV_644_D_1392	COc1ccc(N(CC(O)CN2CCCCC2)S(=O)(=O)c2ccc(C)cc2)cc1
648180	MUV_644_D_1393	CCOc1cc(NC(=O)c2cnccn2)c(OCC)cc1NC(=O)c1ccc(OC)cc1
648183	MUV_644_D_1394	O=C(CN(Cc1ccc2c(c1)OCO2)C(=O)c1cnsn1)NC1CCCC1
648184	MUV_644_D_1395	Cc1cccc2cc(CN(CC3CCCO3)C(=O)c3cnccn3)c(=O)[nH]c12
648185	MUV_644_D_1396	Cc1ccc(C(c2nnnn2Cc2cccs2)N2CCN(C(=O)c3ccco3)CC2)cc1
648190	MUV_644_D_1397	Cc1cccc2cc(C#N)c(NCCNS(=O)(=O)c3ccc4c(c3)OCCO4)nc12
648198	MUV_644_D_1398	Cc1ccc2cc(C)c(NCCO)nc2c1
648200	MUV_644_D_1399	CCCn1c(SCC(=O)NC)nnc1C(C)C
648202	MUV_644_D_1400	O=C(CSc1nnc(-c2ccco2)n1Cc1ccco1)NCc1cccs1
648203	MUV_644_D_1401	COc1ccc(CN2CCN(C(=O)c3ccco3)CC2)cc1
648204	MUV_644_D_1402	CCCn1c(SCC(=O)NCCc2ccccc2)nnc1-c1ccccn1
648206	MUV_644_D_1403	COCCn1c(SCC(=O)OC(C)C)nnc1-c1ccccc1
648208	MUV_644_D_1404	Cc1cccc2cc3c(N)c(C(=O)N4CCOCC4)sc3nc12
648210	MUV_644_D_1405	NC(=O)CSc1nnc(-c2ccc(S(=O)(=O)N3CCCC3)cc2)n1CC1CCCO1
648211	MUV_644_D_1406	COc1ccccc1N(CC(=O)NC(C)(C)C)C(=O)Cn1nnc(-c2ccc(C)o2)n1
648218	MUV_644_D_1407	CCOC(=O)c1ccc(NC(=O)C2CCCO2)cc1
648227	MUV_644_D_1408	O=C(Nc1cccc(O)c1)c1cccc(S(=O)(=O)N2CCCC2)c1
648228	MUV_644_D_1409	O=C(c1ccco1)N1CCC(c2nc(-c3ccccc3Cl)no2)CC1
648231	MUV_644_D_1410	O=S(=O)(Nc1ccc(-c2nc3ccccc3o2)cc1)c1ccccc1
648232	MUV_644_D_1411	O=C(Cn1nnc(-c2ccccc2NC(=O)c2cccs2)n1)N1CCN(c2ccccc2)CC1
648235	MUV_644_D_1412	Cc1ccc(N(C(C)C(=O)N2CCCCC2)S(C)(=O)=O)cc1C
648240	MUV_644_D_1413	CCOc1cc(C2C3=C(CCCC3=O)NC3=C2C(=O)CCC3)cc(Cl)c1O
648248	MUV_644_D_1414	c1ccc(CSc2nnnn2-c2ccc3c(c2)OCCO3)nc1
648270	MUV_644_D_1415	NC12CN3CN(CN(C3)C1)C2.O=C(O)c1cccnc1
648284	MUV_644_D_1416	COc1ccc(-c2nc3ccccc3c(=O)n2CCCn2ccnc2)cc1
648285	MUV_644_D_1417	Cc1occc1-c1nnc(SCC(=O)Nc2ccccc2C)n1CCc1ccccc1
648287	MUV_644_D_1418	CCOC(=O)c1c(C)c(C(C)=O)sc1NC(=O)CC
648289	MUV_644_D_1419	O=C(Nc1ccc(S(=O)(=O)NC2CCCC2)cc1)c1cnccn1
648292	MUV_644_D_1420	CCCn1nnnc1SCC(=O)NCc1ccc2c(c1)OCO2
648294	MUV_644_D_1421	CCOc1ccc(-c2nnc(-c3ccco3)o2)cc1OCC
648298	MUV_644_D_1422	O=C1N(CN2c3ccccc3C3(OCCO3)C2=O)c2ccccc2C12OCCO2
648299	MUV_644_D_1423	CCc1ccc(C(=O)CSc2ncn[nH]2)cc1
648300	MUV_644_D_1424	CN(C)CCNc1c2c(c(C#N)c3nc4ccccc4n31)CCCC2
648301	MUV_644_D_1425	COc1cccc(C2c3c(C)nn(-c4ccccc4)c3OC(N)=C2C#N)c1OC
648303	MUV_644_D_1426	CCNc1nnc(-c2ccc(C)cc2)o1
648306	MUV_644_D_1427	O=C1C(Cl)=C(NCC2CCCO2)C(=O)N1c1ccccc1
648308	MUV_644_D_1428	Cc1nc(Nc2ccc(S(N)(=O)=O)cc2)oc1C
648312	MUV_644_D_1429	Cc1cc(C)nc(N2CCCC(C(=O)Nc3nc4ccc(S(C)(=O)=O)cc4s3)C2)n1
648314	MUV_644_D_1430	CCCn1c(SCC(=O)Nc2c(C)cccc2CC)nnc1C(C)C
648317	MUV_644_D_1431	Cc1ccccc1N(CC(=O)NCc1ccncc1)S(C)(=O)=O
648325	MUV_644_D_1432	O=C(NCC1CCCO1)c1c(O)n2c3c(cccc3c1=O)CCC2
648327	MUV_644_D_1433	COc1cccc(N(CC(=O)Nc2ccccc2C)S(C)(=O)=O)c1
648333	MUV_644_D_1434	COC(=O)c1ccccc1NC(=O)CN1CCC(n2nnc3cc(F)ccc32)CC1
648338	MUV_644_D_1435	COc1ccc2oc(C)c(C(N)=O)c2c1
648340	MUV_644_D_1436	COc1cccc(-n2c(SCC(=O)NC(C)(C)C)nnc2-c2ccoc2C)c1
648343	MUV_644_D_1437	CCOCC(=O)Nc1nnc(Cc2ccc(OC)c(OC)c2)s1
648347	MUV_644_D_1438	Cc1cc(N2CCN(C(=O)c3ccco3)CC2)n2nc(-c3cccc(F)c3)cc2n1
648350	MUV_644_D_1439	N#Cc1cc2c(nc1SCc1cccnc1)CCCC2
648355	MUV_644_D_1440	COc1ccc(S(=O)(=O)Nc2cc(OC)c(NC(=O)c3ccco3)cc2OC)cc1
648356	MUV_644_D_1441	Cc1ccc(C(C(=O)NCc2ccco2)N(C(=O)Cn2nnc3ccccc32)c2ccccc2)o1
648359	MUV_644_D_1442	CCOc1cc(NC(=O)c2ccco2)c(OCC)cc1NC(=O)CCc1ccccc1OC
648369	MUV_644_D_1443	Clc1ccc2c(c1)C1OCCC1C(c1ccco1)N2
648370	MUV_644_D_1444	CC(C)CNC(=O)C1CCCN(S(=O)(=O)c2ccc(-n3cnnn3)cc2)C1
648371	MUV_644_D_1445	COc1cc(NC(=O)c2cccs2)c(OC)cc1NC(=O)c1ccco1
648376	MUV_644_D_1446	Cc1ccc(C(c2nnnn2Cc2cccs2)N2CCN(Cc3ccc4c(c3)OCO4)CC2)cc1
648380	MUV_644_D_1447	Cc1ccc(NC(=O)Cn2nc(C)c3ccccc3c2=O)c(C)c1
648381	MUV_644_D_1448	CCn1c(SCC(=O)Nc2nc(C)cs2)nnc1-c1cccnc1
648385	MUV_644_D_1449	COc1cc2cc3c(N)c(C(=O)NCc4ccco4)sc3nc2cc1OC
648406	MUV_644_D_1450	Cc1ccc(NC(=O)N(CCCN2CCOCC2)Cc2cc3cc4c(cc3[nH]c2=O)OCO4)cc1
648407	MUV_644_D_1451	CCc1nnc(NC(=O)CSc2nnc(COc3ccccc3)n2Cc2ccccc2)s1
648417	MUV_644_D_1452	CC(C)Cn1c(O)c(C(=O)Nc2cnccn2)c(=O)c2ccccc21
648418	MUV_644_D_1453	COCCSc1nnc(NC(=O)C2CCCCC2)s1
648419	MUV_644_D_1454	O=C(CSc1ncccc1-c1nc2ccccc2[nH]1)NC1CC1
648423	MUV_644_D_1455	CC(C)CC(OC(=O)c1cccs1)C(=O)NCc1ccco1
648424	MUV_644_D_1456	Cc1ccc(C)c(Cn2[nH]nc3c(=O)nc(C(=O)NCC4CCCO4)nc2-3)c1
648432	MUV_644_D_1457	COc1ccc(OC)c(S(=O)(=O)NCCc2ccccc2)c1
648434	MUV_644_D_1458	Cc1ccc2cc(C#N)c(NCCNC(=O)C3CC3)nc2c1C
648438	MUV_644_D_1459	CC(=O)Nc1ccccc1NS(=O)(=O)c1ccc(C)cc1
648449	MUV_644_D_1460	Cc1ccc(C(C(=O)NC2CCCCC2)N(C(=O)c2csnn2)C2CCCC2)o1
648450	MUV_644_D_1461	O=C(COc1ccc2oc3c(c2c1)CCCC3)Nc1ccccn1
648452	MUV_644_D_1462	COc1ccc(-n2nc3cc(C)c(NC(=O)c4cccnc4)cc3n2)cc1
648454	MUV_644_D_1463	Cc1cc(C)nc(N2CCC(C(=O)Nc3ccc4c(c3)CCC4)CC2)n1
648457	MUV_644_D_1464	O=C(CN(Cc1ccco1)C(=O)CNS(=O)(=O)c1ccc(Cl)cc1)NCc1ccc(F)cc1
648460	MUV_644_D_1465	Cn1c(=O)c2c(n(C)c1=O)NCN(CC1CCCO1)C2
648465	MUV_644_D_1466	Cc1ccc(C)n1-c1cccc(N)c1
648469	MUV_644_D_1467	CCOC(=O)CSc1nnc(Cc2ccccc2)n1Cc1ccco1
648470	MUV_644_D_1468	COc1ccc(Cc2nnc(NC(=O)Cc3cccs3)s2)cc1
648472	MUV_644_D_1469	CCc1c(C)[nH]c(Nc2nc(C)c3cc(OC)ccc3n2)nc1=O
648473	MUV_644_D_1470	COc1ccc(N2CCN(C(=O)CSc3nnc4n3C(C)(C)Cc3ccccc3-4)CC2)cc1
648479	MUV_644_D_1471	O=C(Nc1cccc(F)c1)C1CCN(c2nnnn2-c2ccccc2)CC1
648481	MUV_644_D_1472	CSc1nc2nc3c(c(=O)n2[nH]1)CN(Cc1ccccc1)CC3
648483	MUV_644_D_1473	CCOC(=O)C1=C(C)NC(=O)NC1c1ccc(NC(C)=O)cc1
648484	MUV_644_D_1474	CC(=O)c1cccc(NC(=O)CSc2nnc(-c3ccc(S(=O)(=O)N4CCCC4)cc3)o2)c1
648486	MUV_644_D_1475	Cc1cc(-c2ccccc2)c(C#N)c(SCC(N)=O)n1
648490	MUV_644_D_1476	O=C(Cn1nnc2ccccc21)NC1CCCCC1
648493	MUV_644_D_1477	CCOc1ccc(Nc2nc(Cc3nnc(SCC(=O)NCC4CCCO4)n3C)cs2)cc1
648496	MUV_644_D_1478	Cc1ccc(Cn2c(NCCc3ccccc3)nc3c2c(=O)n(C)c(=O)n3C)cc1
648503	MUV_644_D_1479	CCCn1c(SCC(=O)Nc2cccc(NC(C)=O)c2)nnc1C(C)C
648534	MUV_644_D_1480	O=C(Nc1c(Cl)cc(Cl)cc1C(=O)NCC1CCCO1)c1ccco1
648537	MUV_644_D_1481	CCc1cc2c(ncnc2NCCO)s1
648538	MUV_644_D_1482	CCCn1c(O)c(C(=O)NCc2ccncc2)c(=O)c2ccccc21
648539	MUV_644_D_1483	Cn1c2ccc(NS(C)(=O)=O)cc2n(C)c1=O
648543	MUV_644_D_1484	COc1ccc(-c2c(C)n([O-])c(C)c(C)[n+]2=O)cc1OC
648548	MUV_644_D_1485	Cc1csc(NC(=O)CSc2nc(=O)c3ccccc3[nH]2)n1
648550	MUV_644_D_1486	Cc1occc1-c1nnc(SCC(=O)NCC2CCCO2)n1-c1ccc(C)cc1
648558	MUV_644_D_1487	CCOC(=O)Cc1csc(NC(=O)CSc2nnc(-c3ccncc3)n2Cc2ccco2)n1
648559	MUV_644_D_1488	COc1ccc(CCNC(=O)c2c(O)n3c4c(cccc4c2=O)CC3)cc1
648561	MUV_644_D_1489	CCCC(=O)Nc1ccc(N2CCN(C(=O)CCC)CC2)cc1
648562	MUV_644_D_1490	O=C(Nc1ccc2c(c1)OCO2)c1cn(Cc2ccc(F)cc2)nn1
648565	MUV_644_D_1491	COC(=O)c1ccc(-n2nnnc2SCC(=O)Nc2ccccc2OC)cc1
648568	MUV_644_D_1492	Cc1ccc2nsnc2c1S(=O)(=O)N1CCCC1
648573	MUV_644_D_1493	CC1CCc2c(nc3ncnn3c2N2CCN(c3ccccc3F)CC2)C1
648574	MUV_644_D_1494	CCc1cc2ccccc2nc1SCC(=O)Nc1cc(C)on1
648578	MUV_644_D_1495	Cc1ccc2nc(-c3ccc(SCC(=O)O)nc3)[nH]c2c1
648580	MUV_644_D_1496	c1ccc(Cn2nnnc2C(c2ccncc2)N2CCOCC2)cc1
648581	MUV_644_D_1497	Oc1ccc(CNc2ccc(F)cc2)c2cccnc12
648586	MUV_644_D_1498	O=C(NC(C(=O)c1ccccc1)n1ccc(=O)[nH]c1=O)c1ccccc1
648599	MUV_644_D_1499	CCn1c(SCC(=O)Nc2nccs2)nnc1-c1ccc(S(=O)(=O)N2CCCCC2)cc1
648612	MUV_644_D_1500	COc1cc(NC(=O)c2ccco2)c(OC)cc1NC(=O)Nc1cccc(Cl)c1
648616	MUV_644_D_1501	CCCCn1c(SCC(=O)Nc2nc(C)cs2)nnc1-c1cccnc1
648640	MUV_644_D_1502	Cc1ccc(C(=O)CSc2nnc(COc3cccc(C)c3)o2)cc1
648641	MUV_644_D_1503	Cc1cnc(-c2nnc(N(C)C(=O)c3ccccn3)s2)cn1
648650	MUV_644_D_1504	CCOC(=O)c1c(C)c(C(C)=O)sc1NC(=O)CSc1nnc(CNc2ccc(F)cc2)o1
648657	MUV_644_D_1505	CCOc1ccccc1NC(=O)NC1(C(=O)N2CCOCC2)CCCCC1
648659	MUV_644_D_1506	CCCn1c(SCC(=O)N2CCc3ccccc3C2)nc2c1c(=O)n(C)c(=O)n2C
648668	MUV_644_D_1507	COC(=O)Cc1nnc(N)s1
648674	MUV_644_D_1508	CCCN1C2CCCC1CC(NC(=O)c1cc(OC)c(OC)c(OC)c1)C2
648678	MUV_644_D_1509	CN(C)c1nc(SCCOC(=O)Nc2ccccc2)nc(N(C)C)n1
648682	MUV_644_D_1510	O=C(c1ccc(C#Cc2ccccc2)o1)N1CCN(c2ccccn2)CC1
648683	MUV_644_D_1511	N#Cc1cnc(SCC(=O)c2ccccc2)nc1N
648686	MUV_644_D_1512	Fc1ccc(-c2cc3nc4c(c(N5CCOCC5)n3n2)CCCC4)cc1
648687	MUV_644_D_1513	COCCn1c(SCC(=O)Nc2nnc(C)s2)nnc1-c1ccncc1
648690	MUV_644_D_1514	Cn1nc(C(C)(C)C)cc1C(=O)NCc1ccc(N2CCCC2=O)cc1
648695	MUV_644_D_1515	CCOC(=O)c1ccc(NC(=O)CSc2nccn2C)cc1
648698	MUV_644_D_1516	CCC(=O)Nc1ccc(-c2nc(-c3ccccc3)n(CC(=O)N3CCCCC3)n2)cc1
648700	MUV_644_D_1517	Cc1ccc(-c2nnn(CC(=O)N(Cc3cccs3)C(C(=O)NC(C)(C)C)c3ccco3)n2)o1
648706	MUV_644_D_1518	O=C(CSc1nnc(-c2ccncc2)n1C1CCCCC1)Nc1cccc(O)c1
648707	MUV_644_D_1519	COc1ccc(C(=O)CSc2nnc(-c3cc(C)cc(C)c3)o2)cc1
648719	MUV_644_D_1520	COc1ccccc1NC(=O)CSC1=NC(=O)C(NC(C)=O)C(=O)N1
648727	MUV_644_D_1521	O=C(CN(C(=O)C1CSC(=O)C1)c1ccccc1F)NCc1ccc2c(c1)OCO2
648728	MUV_644_D_1522	CCn1c(SCc2nnc(-c3ccccc3)o2)nc2c1c(=O)n(C)c(=O)n2C
648732	MUV_644_D_1523	CCc1c(C)nc2ncnn2c1N1CCC(C(=O)Nc2cccc(C(C)=O)c2)CC1
648738	MUV_644_D_1524	O=C(Nc1ccccc1)c1cccc(N2CCCC2=O)c1
648739	MUV_644_D_1525	O=C(NCc1ccccc1)NC1(C(=O)N2CCOCC2)CCCCC1
648743	MUV_644_D_1526	CCCCn1c(SCC(=O)Nc2nnc(CC)s2)nc2ccccc2c1=O
648744	MUV_644_D_1527	Cn1c(Cn2cnc3ccccc32)nnc1SCC(=O)CC(=O)Nc1ccccc1
648748	MUV_644_D_1528	Cc1ccc2nc3c(c(N)c2c1)CCN3c1ccccc1.O=C(O)C(=O)O
648763	MUV_644_D_1529	Cn1c(CNc2ccc(Cl)cc2)nnc1SCc1ccccc1
648769	MUV_644_D_1530	O=C(CS(=O)CC(=O)Nc1ccc(Cl)cc1)NCC1OCCc2ccccc21
648770	MUV_644_D_1531	CCCCN1CC(=O)C(c2nc3ccccc3s2)=C1N
648773	MUV_644_D_1532	CC(=O)Nc1nc(=O)c(Oc2ccccc2)c(C)[nH]1
648776	MUV_644_D_1533	OC1(c2ccc(F)cc2)CC2CCC(C1)N2Cc1nnnn1C1CCCC1
648777	MUV_644_D_1534	Cc1c2ccccc2oc1C(=O)Nc1ccncc1
648782	MUV_644_D_1535	O=S(=O)(c1ccccc1)c1cccc(S(=O)(=O)N2CCCCC2)c1
648794	MUV_644_D_1536	Cc1ccc(-c2noc(C3CCN(S(C)(=O)=O)CC3)n2)o1
648803	MUV_644_D_1537	Cc1nc2cc(-c3cccc(F)c3)nn2c(N2CCOCC2)c1C
648804	MUV_644_D_1538	Cc1ccc(S(=O)(=O)NC(=O)NCc2ccccn2)cc1
648814	MUV_644_D_1539	CC(C)CCn1c(SCCN2CCOCC2)nc2c1c(=O)[nH]c(=O)n2C
648816	MUV_644_D_1540	CCC(=O)Nc1ccc(NC(=O)CSc2nnc(C(C)C)n2C)cc1
648819	MUV_644_D_1541	COc1ccc(C2NCCC3(O)CCCCC23)c(OC)c1OC
648820	MUV_644_D_1542	COCCn1nnnc1SCC(=O)c1ccccc1
648826	MUV_644_D_1543	CCOc1ccc2cc(C#N)c(SCC(=O)N3CCOCC3)nc2c1
648828	MUV_644_D_1544	Cc1cc(NC(=O)CSc2nnnn2Cc2ccccc2)no1
648832	MUV_644_D_1545	COC(=O)c1ccc(NC(=O)CN2C(=O)CSC2=O)cc1
648833	MUV_644_D_1546	CC1CCN(C(=O)CSc2nncn2-c2ccccn2)CC1
648834	MUV_644_D_1547	COc1ccc2c3c(cccc13)OCC2=O
648837	MUV_644_D_1548	CCN(CC)c1ccc(NC(=O)Cn2nnc(-c3cccc(OC)c3OC)n2)c(C)c1
648839	MUV_644_D_1549	Cc1cccc(N(CC(=O)N2CCCC2)S(=O)(=O)c2ccccc2)c1
648840	MUV_644_D_1550	O=C(NCc1ccc(N2CCCC2=O)cc1)c1cn(Cc2ccccc2)nn1
648849	MUV_644_D_1551	O=C(CCN1CCN(CCO)CC1)Nc1ccc(OCc2ccccc2)cc1
648851	MUV_644_D_1552	COc1ccc(-c2nnc(SCC(=O)Nc3cccc(Cl)c3)o2)cc1
648862	MUV_644_D_1553	Cn1ncc2c1ncnc2Nc1ccc(-c2ccccc2)cc1
648867	MUV_644_D_1554	CC(=O)NC(Cc1ccc(C)cc1)C(=O)NC1CCN(C(=O)c2cnccn2)CC1
648871	MUV_644_D_1555	Cn1c(SCC(=O)OCc2ccccc2)nc2c1c(=O)n(C)c(=O)n2C
648874	MUV_644_D_1556	Cc1ccc2c(c1)nc(-c1ccc(F)cc1)nc2SCC(=O)NCc1ccco1
648882	MUV_644_D_1557	Cc1csc(NC(=O)CN2CCCCCC2)n1.O=C(O)C(=O)O
648888	MUV_644_D_1558	O=C(CCC(=O)N(CC(=O)NCc1ccco1)Cc1ccccc1)Nc1ccccn1
648890	MUV_644_D_1559	Cc1nn(-c2ccccc2)c(Cl)c1C(=O)Nc1nnc(C2CCCC2)s1
648894	MUV_644_D_1560	COc1cccc(CN(Cc2ccco2)C(c2nnnn2C(C)(C)C)c2ccc(F)cc2)c1
648895	MUV_644_D_1561	O=C(O)CCSc1nnc(-c2ccc3c(c2)OCO3)o1
648897	MUV_644_D_1562	CCOCCCNC(=O)c1c[nH]c2cc(C)ccc2c1=O
648900	MUV_644_D_1563	O=C(CN(C(=O)c1ccco1)c1cccc(F)c1)NCc1ccc(F)cc1
648907	MUV_644_D_1564	CCc1ccc(N2CC(C(=O)Nc3nccs3)CC2=O)cc1
648908	MUV_644_D_1565	Cc1ccc2nc(C3CCN(CC(=O)N4CCCCCC4)CC3)[nH]c2c1
648909	MUV_644_D_1566	C=CCn1c(SCc2cccnc2)nnc1-c1ccncc1
648914	MUV_644_D_1567	Cc1ccc2nc(Cc3ccc(N)cc3)oc2c1
648916	MUV_644_D_1568	COc1nc(NCc2ccco2)nc(N2CCC(C)CC2)n1
648918	MUV_644_D_1569	CC(=O)N(CC1CCCO1)c1nnc(-c2cnccn2)s1
648919	MUV_644_D_1570	O=C(NCCc1ccc2c(c1)OCO2)C1CCN(S(=O)(=O)c2ccc(Cl)cc2)CC1
648920	MUV_644_D_1571	Nc1ccccc1SCC(=O)N1CCc2ccccc21
648924	MUV_644_D_1572	Cc1ccccc1C(=O)NC1CCN(CC(=O)Nc2nccs2)CC1
648928	MUV_644_D_1573	Cc1ccc(NC(=O)CN2C(=O)COc3ccc(C)cc32)nc1
648931	MUV_644_D_1574	CCOC(=O)CC(=O)CSc1ncnc2c1cnn2-c1ccccc1
648934	MUV_644_D_1575	CCOc1ccccc1NC(=O)CSc1nnc2c(CC)c(C)nc(N)n12
648937	MUV_644_D_1576	COc1ccc(Cl)cc1C(=O)Nc1nnn(C)n1
648941	MUV_644_D_1577	Nc1nc2ccc(C(=O)NC3CCCCC3)cc2s1
648943	MUV_644_D_1578	Cc1c(C#N)c(NC(=O)c2ccc3c(c2)OCO3)sc1C(=O)N1CCOCC1
648946	MUV_644_D_1579	COCCCNC(=O)C1CCN(c2nc(C)cc(C)n2)CC1
648947	MUV_644_D_1580	COc1ccc(OC)c(NC(=O)C(CC(=O)O)NCc2ccco2)c1
648951	MUV_644_D_1581	COCCn1c(COc2ccccc2)nnc1SCC(N)=O
648958	MUV_644_D_1582	CCOC(=O)c1cnc(SCC(=O)Nc2nnc(CC)s2)nc1N
648972	MUV_644_D_1583	O=C(NC1CCCCC1)C(c1ccncc1)N(CC1CCCO1)C(=O)C1CSC(=O)C1
648975	MUV_644_D_1584	COc1cccc(NC(=O)C2CCN(c3ncccn3)CC2)c1
648990	MUV_644_D_1585	O=S(=O)(Nc1nc2ccccc2[nH]1)c1ccccc1
648996	MUV_644_D_1586	CCc1ccc(OCc2nnc(SCCN3CCOCC3)n2CC)cc1.O=C(O)C(=O)O
649005	MUV_644_D_1587	CCN(Cc1ccccc1)C(=O)C1CCN(Cc2ccc(OC)c(OC)c2OC)CC1.O=C(O)C(=O)O
649011	MUV_644_D_1588	CC(C)C(=O)Nc1cccc(C(=O)Nc2ccc3c(c2)OCO3)c1
649027	MUV_644_D_1589	COc1ccc(NC(=O)N(Cc2cc3cc(OC)ccc3[nH]c2=O)CC2CCCO2)cc1
649028	MUV_644_D_1590	CCOc1ccc(S(=O)(=O)Nc2ccc(Cl)cn2)c(C)c1C
649034	MUV_644_D_1591	O=C(NC1CCN(Cc2ccccc2)CC1)C1COc2ccccc2O1
649035	MUV_644_D_1592	CC1(C)CC(=O)C2=C(C1)OC(N)=C(C#N)C2CCc1ccccc1
649036	MUV_644_D_1593	N#CCCCSc1ncccc1-c1nc2ccccc2[nH]1
649044	MUV_644_D_1594	O=c1oc2ccccc2c(N2CCCCC2)c1CN1CCCCC1
649045	MUV_644_D_1595	O=C(CSc1nnc(-c2cccnc2)o1)OC1CCCCC1
649046	MUV_644_D_1596	Cc1ccc(O)c(CNc2ccccn2)c1
649053	MUV_644_D_1597	CCOC(=O)c1cnc2c(-c3ccccc3)cnn2c1N
649055	MUV_644_D_1598	Cc1cccc(Cn2c(SCCO)nc3c2c(=O)n(C)c(=O)n3C)c1
649056	MUV_644_D_1599	CC1CCN(C(=O)CSc2nnc(CSc3ncccn3)n2C)CC1
649057	MUV_644_D_1600	Cc1cc2ncn(S(=O)(=O)c3ccc(S(=O)(=O)N4CCOCC4)cc3)c2cc1C
649059	MUV_644_D_1601	COc1ccc(N(CC(=O)NC(C)(C)C)C(=O)c2ccco2)cc1
649062	MUV_644_D_1602	CCc1nnc(NC(=O)C2CCN(c3nc(C)cc(C)n3)CC2)s1
649066	MUV_644_D_1603	Nc1ccc(C(=O)OCc2nc3ccccc3[nH]2)cc1
649067	MUV_644_D_1604	Cc1cnn(Cc2ccccc2)c1N
649070	MUV_644_D_1605	N#Cc1c2c(sc1-n1cccc1C=NO)CCCC2
649072	MUV_644_D_1606	Cc1cccnc1NC(=O)CCCN1C(=O)c2ccccc2C1=O
649074	MUV_644_D_1607	COc1cc(Cl)ccc1S(=O)(=O)n1nc(C)cc1C
649085	MUV_644_D_1608	Cc1nc2c(nnn2Cc2ccccc2Cl)c(NCCN2CCOCC2)n1
649086	MUV_644_D_1609	COC(=O)C1=C(N)Oc2cc(N(C)C)ccc2C1c1ccccc1OC
649092	MUV_644_D_1610	COc1ccc(-c2nnc(CSc3ncnc4sc5c(c43)CCC5)o2)cc1OC
649094	MUV_644_D_1611	CC1Oc2ccccc2N(CC(=O)N2CCc3ccccc32)C1=O
649097	MUV_644_D_1612	O=C(NCCCO)c1ccc2[nH]c3ccccc3c2c1
649100	MUV_644_D_1613	COC(=O)CSc1nc2ccccc2c(=O)n1C
649125	MUV_644_D_1614	COc1ccc(CN2CCN(S(=O)(=O)c3ccc(NC(C)=O)cc3)CC2)cc1OC.O=C(O)C(=O)O
649127	MUV_644_D_1615	Cc1c(C#N)c2ccccc2n1CC(=O)N1CCCC1
649128	MUV_644_D_1616	c1ccc(-c2nc3cc(Cc4ccc5oc(-c6ccccn6)nc5c4)ccc3o2)nc1
649137	MUV_644_D_1617	CCn1c(SCC(=O)Nc2sc(C)c(C)c2C#N)nnc1C(C)C
649138	MUV_644_D_1618	Cc1cc(C)n(CC(=O)N(C2CCCCC2)C2CCCCC2)n1
649144	MUV_644_D_1619	CCCc1nnc(NC(=O)C2CCCO2)s1
649145	MUV_644_D_1620	O=C(NC1CS(=O)(=O)CC1NCc1ccccc1)c1ccccc1
649148	MUV_644_D_1621	O=C(O)CSc1nnc(CNc2ccccc2Cl)n1-c1ccccc1
649156	MUV_644_D_1622	CCN1CCN(C(=O)C2=C(C(=O)O)CCCC2)CC1
649160	MUV_644_D_1623	O=C1CCCN1CCCNC=C1C(=O)c2ccccc2C1=O
649162	MUV_644_D_1624	COc1ccc(C2CCN(Cc3cccnc3)CC2O)cc1
649171	MUV_644_D_1625	O=C(CSc1nnc(-c2ccc(F)cc2)o1)Nc1ccc(S(=O)(=O)N2CCCCCC2)cc1
649176	MUV_644_D_1626	O=C(CSc1nnnn1C1CCCC1)N1CCN(C(=O)c2ccco2)CC1
649182	MUV_644_D_1627	CCOc1ccc2c(c1)N(C(=O)CN1C(=O)CCC1=O)C(C)(C)C=C2C
649184	MUV_644_D_1628	COc1ccc(C)cc1N(CC(=O)NC1CCCC1)C(=O)CCC(=O)Nc1cc(C)on1
649185	MUV_644_D_1629	COc1ccc2sc(C)nc2c1NC(C)=O
649191	MUV_644_D_1630	COc1cc(-c2cc(=O)c3c(C)oc(C)c3c(OC)c2)ccc1O
649198	MUV_644_D_1631	O=C(CCn1nnc(-c2cccs2)n1)NC1CCCCC1
649201	MUV_644_D_1632	CCc1[nH]c(SC)nc(=O)c1C
649202	MUV_644_D_1633	Cc1ccc(NCc2nnc(SCC(=O)c3ccc4c(c3)OCCO4)o2)c(C)c1
649204	MUV_644_D_1634	CCn1c(SCC(=O)NCc2ccco2)nnc1C(C)C
649208	MUV_644_D_1635	CC(CN1CCOCC1)OC(=O)COc1ccc(F)cc1
649210	MUV_644_D_1636	Cc1c(NC(=O)N2CCCCCC2)c(=O)n(-c2ccccc2)n1C
649216	MUV_644_D_1637	COC(=O)c1ccccc1NC(=O)CSc1nnc(CNS(=O)(=O)c2ccc(C)cc2)n1C
649222	MUV_644_D_1638	O=C(Nc1cnn(Cc2ccccc2)c1)c1nc2ncccn2n1
649228	MUV_644_D_1639	COCCNC(=O)CN(C(=O)CCC(=O)Nc1nccs1)c1ccccc1OC
649247	MUV_644_D_1640	Cc1cccc2cc(C(c3nnnn3CC3CCCO3)N3CCOCC3)c(=O)[nH]c12
649249	MUV_644_D_1641	NC(=O)c1ccccc1N=Cc1ccccn1
649259	MUV_644_D_1642	CN(c1ccccc1)C(c1nnnn1C1CCCC1)c1ccc(F)cc1
649261	MUV_644_D_1643	Cc1cnc(NC(=O)CSc2nnc(-c3ccncc3)n2C2CCCCC2)s1
649262	MUV_644_D_1644	Cc1cccc(CCN(Cc2cc3cccc(C)c3[nH]c2=O)C(=O)N2CCOCC2)c1
649266	MUV_644_D_1645	C=CCSC1=C(C#N)C(c2ccccc2)CC(=O)N1
649270	MUV_644_D_1646	CCCn1c(SCC(=O)c2ccc3c(c2)OCCO3)nnc1-c1ccco1
649274	MUV_644_D_1647	CC(OC(=O)c1cc2sccc2n1C)C(=O)NCCc1ccccc1
649287	MUV_644_D_1648	Cc1nc(SCC(=O)NCCc2ccccc2)n[nH]1
649305	MUV_644_D_1649	CN(C)C(=O)CN1C(=O)C2CC=C(Cl)CC2C1=O
649310	MUV_644_D_1650	CSc1nnc2n1c1sc3c(c1c(=O)n2-c1ccccc1)CCC3
649313	MUV_644_D_1651	CCn1c(SCC(=O)Nc2cccc(NC(=O)c3ccco3)c2)nnc1-c1cccs1
649314	MUV_644_D_1652	O=C(NC1CCCC1)C1CCCN1C(=O)Nc1ccccc1Cl
649318	MUV_644_D_1653	CCn1c(O)c(C(=O)Nc2cnccn2)c(=O)c2ccccc21
649323	MUV_644_D_1654	Cc1sc(NC(=O)CSc2nnc(COc3ccccc3)n2C)c(C#N)c1C
649326	MUV_644_D_1655	CCOc1ccc(-c2nnc(-c3cccs3)o2)cc1OCC
649330	MUV_644_D_1656	O=C(NC1CCS(=O)(=O)C1)c1cn(-c2ccccc2)nc1-c1ccccc1
649331	MUV_644_D_1657	O=C(CSc1nnnn1C1CCCC1)c1ccc2c(c1)OCCO2
649336	MUV_644_D_1658	Cc1cc(NS(=O)(=O)c2ccc(NC(=O)CCCOc3ccc(Cl)cc3)cc2)no1
649343	MUV_644_D_1659	CCC(C)n1[nH]c(=O)cc1N
649346	MUV_644_D_1660	CCn1c(COc2cccc(C)c2)nnc1SCC(=O)N1CCCC1
649355	MUV_644_D_1661	Cc1nn(CC(=O)Nc2ccc3c(c2)oc2ccccc23)c(=O)c2ccccc12
649375	MUV_644_D_1662	CC1Cc2ccccc2N1C(=O)C1CCN(S(=O)(=O)Cc2ccccc2)CC1
649396	MUV_644_D_1663	COCCNC(=O)C(c1cccs1)N(C(=O)Cn1nnc2ccccc21)c1cccc(C(C)=O)c1
649405	MUV_644_D_1664	CCOC(=O)c1cccc(NC(=O)CSc2nnnn2C)c1
649408	MUV_644_D_1665	Cc1cnc(-c2nnc(N(C)C(=O)c3cccnc3)s2)cn1
649413	MUV_644_D_1666	COCCn1nnnc1C(c1ccc(OC)cc1OC)N1CCN(c2ccccc2)CC1
649422	MUV_644_D_1667	Cc1ccccc1-n1c2n[nH]c(=O)n2c2ccccc2c1=O
649443	MUV_644_D_1668	O=c1[nH]c2cc(Cl)ccc2n1-c1ccccc1
649447	MUV_644_D_1669	CCn1c2nnc(SCC(=O)N3CCCc4ccccc43)n2c2ccccc2c1=O
649452	MUV_644_D_1670	COc1ccccc1C(=O)N1CCN(c2nc3cc(C)c(C)cc3cc2C#N)CC1
649454	MUV_644_D_1671	O=C(NCc1cccs1)C1CCCN1C(=O)Nc1ccccc1
649457	MUV_644_D_1672	COc1ccccc1NC(=O)N(CCN(C)C)Cc1cc2cc(C)ccc2[nH]c1=O
649458	MUV_644_D_1673	O=C(O)C1CC(=O)N(c2ccc(OCc3ccccc3Cl)cc2)C1
649459	MUV_644_D_1674	O=C(O)CCCC(=O)Nc1ccc(N2CCCC2)cc1
649460	MUV_644_D_1675	COc1cc(C)nc(NS(=O)(=O)c2ccc(C)cc2)n1
649461	MUV_644_D_1676	Cc1ccc(Cn2c(SCCN3CCCCC3)nc3c2c(=O)n(C)c(=O)n3C)cc1
649462	MUV_644_D_1677	Cc1cc(N2CCOCC2)n2nc(-c3cccc(F)c3)cc2n1
649463	MUV_644_D_1678	O=C1c2cccnc2C(=O)N1c1cccc(-c2nc3ccccc3o2)c1
649490	MUV_644_D_1679	CC1(C)CC(NC(=O)C2CCCCC2C(=O)O)CC(C)(C)N1
649503	MUV_644_D_1680	Cn1c(COc2ccc3ccccc3c2)nnc1SCC(=O)O
649509	MUV_644_D_1681	COc1cccc(-n2nnnc2SCC(=O)Nc2cccc(NC(C)=O)c2)c1
649510	MUV_644_D_1682	COc1cccc(C(=O)Nc2ccc(NC(C)=O)cn2)c1
649511	MUV_644_D_1683	Cc1cc(NC(=O)CSc2nc3ccccc3n2CC(=O)N2CCCCC2)no1
649512	MUV_644_D_1684	COc1cc(NC(=O)c2cc(OC)c(OC)c(OC)c2)c(OC)cc1NC(=O)CN1CCCCC1
649514	MUV_644_D_1685	O=C(CSc1nnc(-c2ccc(S(=O)(=O)N3CCCC3)cc2)o1)NCc1ccco1
649518	MUV_644_D_1686	COc1ccc(OC)c(-n2nnnc2SCC(=O)NCCc2ccccc2)c1
649519	MUV_644_D_1687	CN(C(=O)c1ccncc1)c1nnc(-c2ccccn2)s1
649521	MUV_644_D_1688	CCOC(=O)c1csc(NC(=O)CSc2nnc(C3CC3)n2C)n1
649528	MUV_644_D_1689	CCOC(=O)c1c(C)c(C)sc1NC(=O)CSc1nnc(CNc2ccc(OC)cc2)n1C
649530	MUV_644_D_1690	CC(C)(C)NC(=O)C(c1ccccc1)N(C(=O)c1ccco1)C1CC1
649536	MUV_644_D_1691	CC1Cc2ccccc2N1C(=O)CSc1nnnn1-c1ccc2c(c1)OCCO2
649545	MUV_644_D_1692	O=C(O)C1CC(c2ccccc2F)=NO1
649547	MUV_644_D_1693	COCCn1c(SCC(=O)c2ccc(Cl)cc2)nnc1C(C)C
649548	MUV_644_D_1694	Cn1c(CN2CCOCC2)nnc1SCC(=O)NCCc1ccccc1
649550	MUV_644_D_1695	Cc1ccc2[nH]c(=O)c(CN(Cc3cccs3)Cc3nnnn3CC3CCCO3)cc2c1
649555	MUV_644_D_1696	CC(=O)Nc1ccc(N2CCN(C(=O)c3cccs3)CC2)cc1
649563	MUV_644_D_1697	Cc1ccc2oc(=O)n(CCCOc3ccccc3)c2c1
649565	MUV_644_D_1698	c1ccc(CSc2nnc(Cc3ccccn3)o2)cc1
649570	MUV_644_D_1699	O=C(N1CCOCC1)N1CCN(c2nc(-c3ccccc3)cs2)CC1
649572	MUV_644_D_1700	CCOc1ccc(OCC)c(NC(=O)C2CCN(c3ncccn3)CC2)c1
649575	MUV_644_D_1701	Cc1nnc(SCC(=O)N(C(C)C)C(C)C)nc1C
649578	MUV_644_D_1702	COCCN(C(C)=O)c1nnc(-c2ccccn2)s1
649582	MUV_644_D_1703	O=c1c2ccccc2nc(-c2ccco2)n1N=Cc1ccco1
649584	MUV_644_D_1704	CCC(c1nnnn1Cc1ccc2c(c1)OCO2)N1CCN(c2ccc(OC)cc2)CC1
649588	MUV_644_D_1705	Cc1cccc(N(CC(=O)NC2CCCCC2)C(=O)CCC(=O)Nc2ccccn2)c1
649594	MUV_644_D_1706	Cn1nccc1C(=O)Nc1cccnc1
649595	MUV_644_D_1707	CCN=C1SC(C(=O)Nc2cccc(C(=O)O)c2)CC(=O)N1CC
649610	MUV_644_D_1708	CCOC(=O)N1CCN(C(=O)COc2ccc(Cl)cc2Cl)CC1
649611	MUV_644_D_1709	Cc1cc(C)nc(SCc2nnc(SCC(=O)Nc3ccccc3C)n2Cc2ccco2)n1
649626	MUV_644_D_1710	O=C(NC1CCCCC1)NC1CC2CCC(C1)N2C(=O)NC1CCCCC1
649629	MUV_644_D_1711	CC(C)c1ccc(NC(=O)C2CCN(S(C)(=O)=O)CC2)cc1
649635	MUV_644_D_1712	CC(=O)C1=C(O)C(=O)N(Cc2cccnc2)C1c1ccccc1
649639	MUV_644_D_1713	CC(C)C(c1nnnn1Cc1ccccc1)N1CCN(Cc2ccc3c(c2)OCO3)CC1
649642	MUV_644_D_1714	O=C(Nc1ccc(Cl)cc1)N1CCC(c2nc(-c3ccc(F)cc3)no2)CC1
649648	MUV_644_D_1715	Cc1cc(N2CCN(Cc3ccc4c(c3)OCO4)CC2)n2ncnc2n1
649650	MUV_644_D_1716	COCc1nnc(NC(=O)CSc2ccc(C)cc2)s1
649653	MUV_644_D_1717	CC(NCc1ccco1)=C1C(=O)c2ccccc2C1=O
649655	MUV_644_D_1718	CCOc1ccccc1-n1c(SCC(=O)NC(C)(C)C)nnc1-c1ccoc1C
649659	MUV_644_D_1719	CC(C)C(=O)Nc1ccc(NC(=O)c2ccco2)cn1
649664	MUV_644_D_1720	Cc1nnc(N(C(=O)c2cnccn2)c2ccccc2)s1
649667	MUV_644_D_1721	N#Cc1c2c(sc1NC(=O)CSc1ncc(-c3ccccc3)n1CC1CCCO1)CCCC2
649673	MUV_644_D_1722	Nc1nnc(CSCc2ccccc2)s1
649675	MUV_644_D_1723	Cn1c2nc(SCCN3CCOCC3)n(Cc3ccccc3)c2c(=O)[nH]c1=O
649678	MUV_644_D_1724	COc1cc(C)nc(N2CCC(C(N)=O)CC2)n1
649679	MUV_644_D_1725	CC(C)C(=O)N1CCc2cc(-c3csc(N)n3)ccc21
649683	MUV_644_D_1726	Cc1cc(OCc2nnc(SCC(=O)OC3CCCCC3)o2)ccc1Cl
649684	MUV_644_D_1727	Cc1ccc(NC(=O)COS(=O)c2ccc(C)cc2)cc1
649697	MUV_644_D_1728	Cc1cccc2cc3c(N)c(C#N)sc3nc12
649711	MUV_644_D_1729	Cc1[nH]c2ccc(C(=O)OCCN(C)C)cc2c1C
649714	MUV_644_D_1730	CCC(=O)Nc1ccc(NC(=O)c2c(C)nc3ccccn32)cc1
649716	MUV_644_D_1731	COc1cccc(NC(=O)Cc2cccs2)c1
649719	MUV_644_D_1732	CC(C)CCNC(=O)CN(Cc1ccc2c(c1)OCO2)C(=O)CCC(=O)Nc1ccccn1
649720	MUV_644_D_1733	CCOC(=O)c1cccc(NC(=O)CSc2nc3ccccc3c(=O)n2CC)c1
649725	MUV_644_D_1734	CCCCC(=O)Nc1ccc(NC(=O)CCCC)nc1
649727	MUV_644_D_1735	O=c1[nH]c2cc3c(cc2cc1C(c1nnnn1C1CCCCC1)N1CCSCC1)OCCO3
649729	MUV_644_D_1736	CCOC(=O)C(NCCCO)c1ccccc1
649730	MUV_644_D_1737	COc1ccc(OCc2nnc(SCC(N)=O)n2-c2ccccc2OC)cc1
649732	MUV_644_D_1738	O=C(NCCOC(=O)c1cccs1)c1cccnc1
649734	MUV_644_D_1739	CCOC(=O)CSc1nnc(-c2ccc(OC)cc2OC)o1
649736	MUV_644_D_1740	CCOc1ccc(-c2nnn(CC(=O)c3ccc4c(c3)OCCO4)n2)cc1
649738	MUV_644_D_1741	Cc1ccc(NC(=O)N2CCC(C(=O)NCC(C)C)CC2)cc1
649740	MUV_644_D_1742	O=C(CSc1nnc2scc(-c3ccc(F)cc3)n12)NCc1ccco1
649741	MUV_644_D_1743	CCOC(=O)CNC(=O)CSc1nc2cccnc2n1Cc1ccccc1
649745	MUV_644_D_1744	C1CCN(c2nc(N3CCCC3)nc(N3CCNCC3)n2)C1
649746	MUV_644_D_1745	COc1ccc(CNC(=O)CN(CC2CCCO2)C(=O)CNS(=O)(=O)c2ccc(F)cc2)cc1
649751	MUV_644_D_1746	CCOC(=O)Cc1csc(NC(=O)CSc2ncnc3c2cnn3-c2ccccc2Cl)n1
649755	MUV_644_D_1747	CCC(=O)Nc1ccc(NC(=O)CN2CCCC(C)C2)c(Cl)c1
649757	MUV_644_D_1748	Cc1onc(-c2ccccc2Cl)c1C(=O)Nc1sc2c(c1C#N)CCC2
649761	MUV_644_D_1749	Cc1cc(C)n(-c2nc3c(c(=O)[nH]c(=O)n3C)n2CCc2ccccc2)n1
649763	MUV_644_D_1750	C=CCSC1=C(C#N)C(c2cccc(OC)c2)CC(=O)N1
649765	MUV_644_D_1751	CCOc1ccc2nc(SCC#N)c(C#N)cc2c1
649768	MUV_644_D_1752	Cc1cnc(C(=O)Nc2ccc(-n3cnnn3)cc2)cn1
649775	MUV_644_D_1753	N#CCCn1c2ccccc2c2nc3ccccc3nc21
649779	MUV_644_D_1754	COc1cc(C)nc(N2CCCC(C(=O)NC3CCC(C)CC3)C2)n1
649780	MUV_644_D_1755	Cc1cnc(NC(=O)c2c(O)n3c4c(cccc4c2=O)CCC3)s1
649782	MUV_644_D_1756	Cc1cccc(NC(=O)CSC2=C(C#N)C(c3ccco3)C(C(=O)Nc3ccccc3)=C(C)N2)c1C
649785	MUV_644_D_1757	COCCn1nnnc1C(c1cc2cc(C)ccc2[nH]c1=O)N1CCCCCC1
649790	MUV_644_D_1758	Cc1ccc(NC(=O)N2CCCC2C(=O)NCCc2ccccc2)cc1
649794	MUV_644_D_1759	CCn1c(SCC(=O)Nc2cc(C)on2)nnc1-c1cccnc1
649795	MUV_644_D_1760	CCCc1nnc(NC(=O)Cn2c3ccccc3sc2=O)s1
649829	MUV_644_D_1761	CC(=O)O.CN(C)Cc1cn(CCC(=O)O)c2ccccc12
649831	MUV_644_D_1762	Cc1c(C)[n+](=O)c2c(n1[O-])CCCCC2
649834	MUV_644_D_1763	CCc1cc(C(=O)c2ccccc2OC)c(N)s1
649835	MUV_644_D_1764	N#CCCN1CCN(C2=NC(=O)C(=C3CCCCC3)S2)CC1
649839	MUV_644_D_1765	O=C(Cc1ccc(-c2ccccc2)cc1)NCCN1CCOCC1
649843	MUV_644_D_1766	CN1CCN(CC#CC2(O)CCCCC2)CC1
649851	MUV_644_D_1767	CC(=O)Nc1nnc(Cc2ccccc2)s1
649854	MUV_644_D_1768	Cc1cccc(NC(=O)c2ccccc2NC(=O)C(C)(C)C)n1
649855	MUV_644_D_1769	O=C(Nc1cccc(-n2cnnn2)c1)c1ccco1
649863	MUV_644_D_1770	CCc1ccc2[nH]c(=O)c(CN(Cc3ccc4c(c3)OCO4)C(=O)c3ccco3)cc2c1
649869	MUV_644_D_1771	COC(=O)c1ccccc1NC(=O)c1cc2sccc2n1C
649870	MUV_644_D_1772	COCCNC(=O)C(c1cccs1)N(C(=O)Cn1nnc2ccccc21)c1cccc(C)c1
649881	MUV_644_D_1773	CCCn1c2ccccc2nc1N1CCN(CC(=O)NCc2cccs2)CC1
649885	MUV_644_D_1774	CC(C(=O)NCC1(c2ccccc2)CCCC1)N1CCOCC1
649887	MUV_644_D_1775	Cc1cc(C)n(C(=O)CCC(=O)NCc2ccccc2)n1
649889	MUV_644_D_1776	O=C(Nc1ccc(-n2cnnn2)cc1)C1CCC1
649890	MUV_644_D_1777	CC(=O)NC(Cc1ccc(F)cc1)C(=O)NC1CCN(c2nnnn2-c2ccccc2)CC1
649895	MUV_644_D_1778	O=C(COc1ccccc1)N1CCN(S(=O)(=O)Cc2ccccc2)CC1
649897	MUV_644_D_1779	Cc1ccc(S(=O)(=O)N2CCCC(C(=O)NCC3COCCO3)C2)cc1
649907	MUV_644_D_1780	CS(=O)(=O)N(CC(=O)NCc1ccc2c(c1)OCO2)c1ccc(Cl)cc1
649911	MUV_644_D_1781	CCNc1nc(NC(C)C)nc(N(C#N)CC)n1
649913	MUV_644_D_1782	CCOC(=O)c1ccccc1NC(=O)CSc1ncc(C(=O)OCC)c(N)n1
649920	MUV_644_D_1783	O=C(CN1CCC(C(=O)c2ccc3c(c2)OCCO3)CC1)NC1CCCC1
649922	MUV_644_D_1784	Cc1ccc2c(c1)N(CC(=O)NCCc1c[nH]c3ccccc13)C(=O)CO2
649923	MUV_644_D_1785	N#Cc1ccc2ccn(CC(=O)NC3CCCCCC3)c2c1
649924	MUV_644_D_1786	O=C(NC12CC3CC(CC(C3)C1)C2)N1CCC(O)(c2ccc3c(c2)OCO3)CC1
649927	MUV_644_D_1787	CC(C)(C)NC(=O)CN1CCC(O)(c2ccccc2)CC1
649930	MUV_644_D_1788	CCc1nc2sc3c(c2c(SCC(=O)N2CCN(C(=O)c4ccco4)CC2)n1)CCCC3
649939	MUV_644_D_1789	Cn1c2nc(N3CCCC3)n(CC(O)CO)c2c(=O)n(C)c1=O
649940	MUV_644_D_1790	COc1ccc(CCNC(=O)CSc2nnc(CNc3ccc(Cl)cc3)o2)cc1OC
649943	MUV_644_D_1791	CCOC(=O)Cc1csc(NC(=O)CSc2nnc(C)n2C)n1
649947	MUV_644_D_1792	Cn1c(COc2ccccc2)nnc1SCCN1CCOCC1
649948	MUV_644_D_1793	CCn1c(SCC(=O)N2c3ccccc3CCc3ccccc32)nc2c1c(=O)n(C)c(=O)n2C
649951	MUV_644_D_1794	O=C(NCc1cccnc1)C1CCCN(S(=O)(=O)c2ccc(Cl)cc2)C1
649957	MUV_644_D_1795	Cc1ccc(-c2nnn(CC(=O)N(CCO)C(C(=O)NC(C)(C)C)c3ccncc3)n2)cc1
649963	MUV_644_D_1796	COc1ccc2nc(N3CCCC3)c(C#N)cc2c1
649965	MUV_644_D_1797	CC(C)C1CC(c2csc(N)n2)CCO1
649967	MUV_644_D_1798	COc1cccc(Nc2ncccc2C(=O)O)c1
649968	MUV_644_D_1799	Cc1cnc(C(=O)Nc2nnc(C(C)C)s2)cn1
649971	MUV_644_D_1800	CNc1nnc(-c2ccncc2)s1
649979	MUV_644_D_1801	CCOC(=O)c1snc2c1[nH]cnc2=O
649981	MUV_644_D_1802	COc1cccc(N(CC(=O)N2CCN(C)CC2)S(=O)(=O)c2ccc(C)cc2)c1
649988	MUV_644_D_1803	O=C(NCC1CCCO1)c1ccc(N2CCCCC2)nc1
649989	MUV_644_D_1804	c1nc(COc2nsnc2N2CCOCC2)cs1
649993	MUV_644_D_1805	CC1(C)CC(=O)C=C(NCc2ccco2)C1
649994	MUV_644_D_1806	CCOC(=O)CNC(=O)CSc1nnc(Cn2cnc3ccccc32)n1C
649995	MUV_644_D_1807	Cc1cc(C)nc(NC2=NC(=O)CC3C(=O)NCCN23)n1
649996	MUV_644_D_1808	CCN(CC)c1ccc2cc(C(=O)Nc3ccc(-n4cnnn4)c(OC)c3)c(=O)oc2c1
650002	MUV_644_D_1809	Cn1c2nc(NCCCO)n(CCCc3ccccc3)c2c(=O)[nH]c1=O
650007	MUV_644_D_1810	CCc1nnc(NC(=O)c2cc3ccccc3oc2=O)s1
650014	MUV_644_D_1811	CN1C(=O)SC(Nc2ccc(F)cc2)C1=O
650019	MUV_644_D_1812	CCOc1ccccc1NC(=O)CSc1nc2cccnc2n1C
650021	MUV_644_D_1813	CCOc1ccccc1C1NC(=O)NC(C)=C1C(=O)OC1CCCC1C
650022	MUV_644_D_1814	C=CCOc1ccc(C2N3CC4(CC)CN2CC(CC)(C3)C4=O)cc1
650026	MUV_644_D_1815	Cn1c(C(=O)OC(C(=O)NC2CCCC2)c2ccncc2)cc2sccc21
650029	MUV_644_D_1816	CCOC(=O)C1=C(C)NC(=O)NC1c1ccc(F)cc1
650036	MUV_644_D_1817	Cn1ccnc1Sc1nc2c(c(=O)n(C)c(=O)n2C)n1C
650037	MUV_644_D_1818	Cc1cnc(C(=O)Nc2ccc(F)c(F)c2)cn1
650043	MUV_644_D_1819	CCC1CCC2(CC1)NC(CO)(CO)CO2
650045	MUV_644_D_1820	COc1ccc(C(=O)Cn2nnc(-c3cccs3)n2)cc1
650049	MUV_644_D_1821	CCc1ccc(OCc2nnc(SCCN3CCOCC3)n2C)cc1.O=C(O)C(=O)O
650078	MUV_644_D_1822	O=C1CSC(=Nc2ccccn2)N1C1CCCCC1
650080	MUV_644_D_1823	COc1ccc(Cl)cc1NC(=O)CN1CCC(n2nnc3ccccc32)CC1
650081	MUV_644_D_1824	CC(C)c1[nH]nc2c1C(Cc1ccccc1)C(C#N)=C(N)O2
650085	MUV_644_D_1825	O=C(Cc1cccs1)N1CCC(c2nc3n(Cc4ccccc4Cl)[nH]nc-3c(=O)n2)CC1
650093	MUV_644_D_1826	O=C(N1CCOCC1)N1CCC(n2nnc3ccccc32)CC1
650096	MUV_644_D_1827	COc1cc2cc(C)c3nnc(SCC(N)=O)n3c2cc1OC
650102	MUV_644_D_1828	CC(C)NC(=O)CN(C(=O)CCC(=O)Nc1ccccn1)c1ccc(F)c(Cl)c1
650104	MUV_644_D_1829	CCc1cc2ccc(OC)cc2nc1SCC(=O)Nc1cc(C)on1
650105	MUV_644_D_1830	Cc1ccc(C(=O)N2CCN(c3ccc(NC(=O)c4cccnc4)cc3)CC2)cc1
650109	MUV_644_D_1831	COc1ccc(C)cc1NC(=O)CN1CCN(c2ccc(F)cc2)CC1
650111	MUV_644_D_1832	CCOC(=O)c1c(C)c(C)sc1NC(=O)CSc1nc2c(c(=O)n(C)c(=O)n2C)n1CC
650115	MUV_644_D_1833	CCOc1ccc2nc(NCCNC(=O)CC)c(C#N)cc2c1
650118	MUV_644_D_1834	COc1ccc(OC)c(Nc2cc(-c3ccccc3)nc(N)n2)c1
650121	MUV_644_D_1835	O=C(Cc1ccc(-n2cnnn2)cc1)NC12CC3CC(CC(C3)C1)C2
650123	MUV_644_D_1836	CC(=O)NCCc1ccc(S(=O)(=O)N2CCOCC2)cc1
650131	MUV_644_D_1837	COC(=O)CCn1nnc(-c2cccs2)n1
650135	MUV_644_D_1838	Cc1cccc(NC(=O)Cn2nnc(-c3cccs3)n2)c1C
650142	MUV_644_D_1839	OCC#Cc1cnc2ccccc2c1
650151	MUV_644_D_1840	CCn1nnc(NC(=O)c2c(OC)cccc2OC)n1
650157	MUV_644_D_1841	CC(C)CNC(=O)C1CCN(c2ccc(S(=O)(=O)N3CCOCC3)cc2Cl)CC1
650160	MUV_644_D_1842	CC(C)(C)NC(=O)C(c1ccncc1)N(Cc1cccs1)C(=O)Cn1nnc(-c2cccs2)n1
650161	MUV_644_D_1843	COc1cccc(NC(=O)COC(=O)c2cccnc2)c1
650162	MUV_644_D_1844	CC(C)CCn1c(NCCN(C)C)nc2c1c(=O)[nH]c(=O)n2C
650165	MUV_644_D_1845	O=C(CS(=O)(=O)Cc1ccccc1)N1CCN(C(=O)c2ccco2)CC1
650169	MUV_644_D_1846	O=C(NCc1ccc2c(c1)OCO2)c1ccc(COc2cccc(Cl)c2)o1
650195	MUV_644_D_1847	O=C(NC1CCN(C(=O)NCc2ccccc2)CC1)c1ccco1
650200	MUV_644_D_1848	Cn1c2nc(Sc3nc4ccccc4s3)n(Cc3ccccc3)c2c(=O)[nH]c1=O
650208	MUV_644_D_1849	Cc1cccc2c3nncn3c(-c3ccccc3)nc12
650209	MUV_644_D_1850	O=C(CN1C(=O)c2ccccc2S1(=O)=O)NCCSc1ccccc1
650211	MUV_644_D_1851	COc1ccc(C(=O)CSc2nnc(CNc3nc(-c4ccccc4)cs3)n2C)cc1
650218	MUV_644_D_1852	Oc1ccc(-c2nc3ccccn3c2NCc2ccc3c(c2)OCO3)cc1
650223	MUV_644_D_1853	CC(=O)c1cc2c(cc1NC(=O)CCc1ccccc1)OCO2
650229	MUV_644_D_1854	CCCc1cc(Nc2cccc(OC)c2)n2ncnc2n1
650237	MUV_644_D_1855	CN(C(=O)c1cnccn1)c1nnc(-c2cccnc2)s1
650241	MUV_644_D_1856	CC1(C)Cc2ccccc2-c2nnc(SCC(=O)Nc3nc4ccccc4s3)n21
650266	MUV_644_D_1857	c1nnc(SCc2ccccc2)n1-c1ccccn1
650275	MUV_644_D_1858	CCc1cccc(C)c1NC(=O)C1=C(C(=O)O)CCCC1
650279	MUV_644_D_1859	Cn1c(SCC(=O)c2ccccc2)nnc1C1CC1
650282	MUV_644_D_1860	COc1ccc(-c2nnc(CSc3nc4ccccc4c(=O)n3CC(C)C)o2)cc1OC
650288	MUV_644_D_1861	CC(C(=O)N1c2ccccc2Sc2ccccc21)n1nnc(-c2cccs2)n1
650290	MUV_644_D_1862	CC1CCN(C(c2nnnn2C(C)(C)C)c2ccc(N(C)C)cc2)CC1
650312	MUV_644_D_1863	Cc1cc(N2CCC(C(=O)NC3CCCCC3)CC2)nc(-c2ccccc2)n1
650317	MUV_644_D_1864	O=C(CSc1nc(O)c(C2CCCCC2)c(=O)[nH]1)Nc1ccc(Cl)cc1
650321	MUV_644_D_1865	c1ccc(-c2nc3nonc3c3nc4ccccc4n32)cc1
650322	MUV_644_D_1866	O=C(NCc1cccs1)C1CCN(c2ccc(S(=O)(=O)N3CCOCC3)cc2Cl)CC1
650327	MUV_644_D_1867	Cc1cc(NC(=O)CSc2nc(C3CC3)nc3sc4c(c32)CCC(C)C4)no1
650328	MUV_644_D_1868	O=C(Cn1cnc2c(cnn2-c2ccccc2)c1=O)N1CCN(c2ccc(F)cc2)CC1
650329	MUV_644_D_1869	CCOc1ccc(NS(=O)(=O)c2ccc3c(c2)oc(=O)n3C)cc1
650331	MUV_644_D_1870	CCOc1ccc(NC(=O)CSc2nnc(-c3ccco3)n2C)cc1
650334	MUV_644_D_1871	O=C(c1c(F)cccc1F)N1CCC(O)(c2cccnc2)CC1
650335	MUV_644_D_1872	Cc1ccc(OCc2nnc(SCc3cc(=O)[nH]c4ccccc34)o2)cc1
650336	MUV_644_D_1873	CCOc1cc(S(=O)(=O)NCCc2ccccc2C)c(OCC)cc1-n1cnnn1
650341	MUV_644_D_1874	COc1ccc(S(=O)(=O)N2CCC(NC(=O)Nc3ccc(C)cc3)CC2)cc1
650342	MUV_644_D_1875	COc1ccc(S(=O)(=O)N2CCC(C(=O)c3ccc4c(c3)OCCO4)CC2)cc1
650343	MUV_644_D_1876	COc1ccc(S(=O)(=O)Nc2cc(C)on2)cc1OC
650344	MUV_644_D_1877	COC(=O)c1c(C)c(C(=O)Nc2ccc(F)cc2)sc1NC(=O)c1ccco1
650345	MUV_644_D_1878	O=C(CSc1nnc(Cn2cnc3ccccc32)o1)c1ccccc1
650350	MUV_644_D_1879	CCn1c(SCC(=O)Nc2ccc(NC(C)=O)cc2)nnc1C1CC1
650352	MUV_644_D_1880	Cc1ccc(S(=O)(=O)NC2CCOC(C)(C)C2)cc1
650355	MUV_644_D_1881	Cc1cc(NC(=O)CCC(=O)N(Cc2cccs2)C(C(=O)NC2CCCC2)c2ccncc2)no1
650357	MUV_644_D_1882	COc1ccc(OC)c(NC(=O)CSc2nc3c(c(=O)n(C)c(=O)n3C)n2C)c1
650363	MUV_644_D_1883	Cc1nc(N)c(C#N)c(-c2ccccc2)c1C
650367	MUV_644_D_1884	COCCn1c(SCC#N)nnc1-c1ccc2c(c1)OCO2
650368	MUV_644_D_1885	CN(C(=O)c1ccccn1)c1nnc(-c2cccnc2)s1
650370	MUV_644_D_1886	CCC(C)(C)NC(=O)C(c1ccc(F)cc1)N(Cc1ccco1)C(=O)c1cnccn1
650375	MUV_644_D_1887	COCCn1c(SCC(=O)Nc2sc(C)c(C)c2C#N)nnc1C(C)C
650379	MUV_644_D_1888	NC(=O)CSc1nnc(-c2ccc(S(=O)(=O)N3CCOCC3)cc2)n1Cc1ccccc1
650384	MUV_644_D_1889	O=C(COC(=O)c1ccccn1)N1CCN(c2ccccc2)CC1
650395	MUV_644_D_1890	CCCCCCC1CC(CSc2ncn[nH]2)OC1=O
650397	MUV_644_D_1891	CCc1c(C)nc2ncnn2c1N1CCC(C(=O)Nc2ccccc2)CC1
650398	MUV_644_D_1892	Cc1nc(NC(=O)CSc2nc3cccnc3n2C2CCCCC2)sc1C
650399	MUV_644_D_1893	COc1ccc2cc(CN(CC3COCCO3)S(=O)(=O)c3ccccc3)c(=O)[nH]c2c1
650408	MUV_644_D_1894	Cc1cc2nn(-c3ccccc3)nc2cc1NC(=O)c1cccs1
650409	MUV_644_D_1895	c1nnnn1Cc1ccc2c(c1)OCO2
650426	MUV_644_D_1896	Cn1c(-c2ccc3c(c2)OCO3)cnc1NCc1cccc(Cl)c1.O=C(O)C(=O)O
650428	MUV_644_D_1897	O=C(Nc1ccc(C(=O)N2CCOCC2)cc1)Nc1cccc(Cl)c1
650430	MUV_644_D_1898	Cc1ccc(NC(=O)N2CCC(O)(c3ccc(Cl)cc3)CC2)cc1
650431	MUV_644_D_1899	CCOc1cc(NC(=O)c2ccco2)c(OCC)cc1NC(=O)CCc1ccc(OC)cc1
650434	MUV_644_D_1900	COc1ccc(-c2csc(NC(=O)Cn3nc(C)cc3C)n2)cc1
650436	MUV_644_D_1901	Cn1c(-c2ccc(F)cc2)cnc1SCC(=O)NCc1ccco1
650446	MUV_644_D_1902	O=C(NCc1ccco1)c1cc2c(n(-c3ccccc3)c1=O)CCCC2=O
650447	MUV_644_D_1903	O=C(Nc1ccc(Cl)cc1)N1CCC(c2nc(-c3cccs3)no2)CC1
650452	MUV_644_D_1904	O=S(=O)(c1ccc2c(c1)OCCO2)N1CCC(c2nc3ccc(Cl)cc3[nH]2)CC1
650454	MUV_644_D_1905	Cc1ccc2c(c1)nnn2C1CCN(S(C)(=O)=O)CC1
650458	MUV_644_D_1906	CCOc1ccccc1OCC(=O)Nc1nnc(COC)s1
650475	MUV_644_D_1907	CCOc1cc(C2C(C(=O)OC(C)C)=C(C)N=C3SCCC(=O)N32)ccc1OC(C)=O
650479	MUV_644_D_1908	CCOC(=O)CSc1nc2cc(OCC)ccc2cc1C#N
650482	MUV_644_D_1909	O=C(C1CCCCC1)N1CCC(c2nc3ccccc3[nH]2)CC1
650483	MUV_644_D_1910	CC(C)CC(c1nnnn1Cc1ccccc1)N1CCN(C(=O)c2ccco2)CC1
650491	MUV_644_D_1911	CC1CCN(S(=O)(=O)c2ccc(S(=O)(=O)NCC(=O)C(C)(C)C)cc2)CC1
650494	MUV_644_D_1912	O=C(c1cccs1)N1CCN(C(=O)N2CCOCC2)CC1
650496	MUV_644_D_1913	Cc1oc(C)c(C(N)=O)c1C(N)=O
650498	MUV_644_D_1914	CN1CCN(S(=O)(=O)c2ccc(-c3noc(C4CCN(S(C)(=O)=O)CC4)n3)cc2)CC1
650500	MUV_644_D_1915	Cn1c(C(=O)NC2CCCCC2)cc2sccc21
650503	MUV_644_D_1916	Cc1cc(C)n(-c2nnc(C)n2NS(=O)(=O)c2ccc(C)cc2)n1
650511	MUV_644_D_1917	Cc1nnc(NC(=O)c2cnc(C)cn2)s1
650513	MUV_644_D_1918	Cc1ccc(-c2nsc3c2ncnc3N2CCN(C(=O)c3ccco3)CC2)cc1
650522	MUV_644_D_1919	O=C(CSc1nnc(-c2ccc(F)cc2)o1)Nc1ccc(S(=O)(=O)N2CCCC2)cc1
650524	MUV_644_D_1920	CCCOC(=O)c1ccc2c(c1)C(=O)N(c1ccccc1)C2=O
650529	MUV_644_D_1921	CCc1nnc(NC(=O)CSc2ncc(-c3ccccc3)n2C)s1
650532	MUV_644_D_1922	COc1cccc(NC(=O)Cn2c3ccccc3nc2SCC(=O)N2CCOCC2)c1
650534	MUV_644_D_1923	CCCn1c(SCC(=O)Nc2ccc3c(c2)OCO3)nc2c1c(=O)n(C)c(=O)n2C
650546	MUV_644_D_1924	Cc1ccc(CN2CCC(C(=O)NCCC(C)C)CC2)o1.O=C(O)C(=O)O
650551	MUV_644_D_1925	Cc1ccc(C(=O)CSc2nnc(COc3cccc4cccnc43)o2)cc1
650553	MUV_644_D_1926	N#CCCN1CCN(Cn2c3ccccc3c3ccccc32)CC1
650559	MUV_644_D_1927	COc1ccccc1N(CC(=O)NC1CCCCC1)C(=O)c1cnn(C(C)C)c1
650562	MUV_644_D_1928	Cc1ccc(NC(=O)CSc2nnc(-c3ccc(S(=O)(=O)N4CCCC4)cc3)o2)cc1C
650567	MUV_644_D_1929	Cc1cc(NC(=O)CSc2nnc(-c3cccnc3)n2C)no1
650570	MUV_644_D_1930	Cc1nc2ncnn2c(N2CCN(C(=O)c3cccc(F)c3)CC2)c1Cc1ccccc1
650572	MUV_644_D_1931	c1csc(Cn2nnnc2CN2CCN(c3nc4ccccc4s3)CC2)c1
650575	MUV_644_D_1932	CCOc1ccc(NC(=O)Cn2nnc(-c3ccccc3NC(=O)C3CC3)n2)cc1
650578	MUV_644_D_1933	Cn1c(Cc2ccccc2)nnc1SCC(=O)N1CCOCC1
650580	MUV_644_D_1934	O=S(=O)(c1ccccc1Cl)N1CCCC(c2nc(-c3cccnc3)no2)C1
650588	MUV_644_D_1935	Cc1cc2nc(SC(C)C(=O)O)[nH]c2cc1C
650592	MUV_644_D_1936	CCCn1c(O)c(C(=O)Nc2nnc(CC)s2)c(=O)c2ccccc21
650596	MUV_644_D_1937	CCN(CC)c1ncccc1C(=O)NCc1cccs1
650611	MUV_644_D_1938	O=C(c1ccc2c(c1)OCO2)N1CCCC(c2ccccc2)C1
650619	MUV_644_D_1939	CCCNc1nc2c(c(=O)[nH]c(=O)n2C)n1CCCc1ccccc1
650621	MUV_644_D_1940	O=C(Nc1ccccc1C(F)(F)F)c1cccnc1
650622	MUV_644_D_1941	COC(=O)c1cccc(N2C(=O)C(Cl)=C(N3CCOCC3)C2=O)c1
650623	MUV_644_D_1942	COc1ccc(CCNC(=O)c2c[nH]c3ccccc3c2=O)cc1OC
650628	MUV_644_D_1943	COCCn1nnnc1SCC(=O)N1CCCCC1
650629	MUV_644_D_1944	Cc1nc2nc[nH]n2c(=O)c1NS(C)(=O)=O
650634	MUV_644_D_1945	COc1ccc(CCNC(=O)CSc2nc(O)c(CC(C)C)c(=O)[nH]2)cc1OC
650635	MUV_644_D_1946	CCn1c(SCC(=O)O)nnc1C1CCCCC1
650645	MUV_644_D_1947	COc1ccc(NC(=O)CS(=O)CC(=O)Nc2cc(Cl)ccc2OC)cc1
650646	MUV_644_D_1948	C=CCSc1nc(=O)c(CC(=O)OCCCC)c(C)[nH]1
650647	MUV_644_D_1949	O=C(CSc1ccc(-c2ccccc2)nn1)N1CCOCC1
650649	MUV_644_D_1950	OC(CNc1nc2ccccc2s1)c1ccccc1
650650	MUV_644_D_1951	CCCn1c(SCC(=O)Nc2nccs2)nnc1-c1cccnc1
650673	MUV_644_D_1952	CCOc1cc(CNc2ncc(-c3ccc(OC)cc3)n2C)ccc1O.O=C(O)C(=O)O
650676	MUV_644_D_1953	CCn1nnnc1SCC(=O)NCc1ccco1
650677	MUV_644_D_1954	O=c1c2c(nc3c(-c4ccc(Cl)cc4)c[nH]n31)CCCC2
650679	MUV_644_D_1955	Cc1ccc(-c2nsc3c2ncnc3N2CCC(C(N)=O)CC2)cc1
650681	MUV_644_D_1956	Cc1cnc(C)c(N2CCC(C(=O)NCc3ccco3)CC2)n1
650695	MUV_644_D_1957	Cc1ccccc1C(=O)NC1CCN(Cc2nnnn2Cc2ccc(F)cc2)CC1
650699	MUV_644_D_1958	O=C(Nc1ccccc1)Nc1cccc2cccnc21
650702	MUV_644_D_1959	O=C(Nc1ccccc1)N1CCCC(c2nc(-c3cccs3)no2)C1
650708	MUV_644_D_1960	CC(C)CCOc1cccc(OCC(=O)NC2CCS(=O)(=O)C2)c1
650714	MUV_644_D_1961	COCCNC(=O)C(c1ccc(C)o1)N(C(=O)c1snc(C(N)=O)c1N)c1cc(C)cc(C)c1
650716	MUV_644_D_1962	CN(C(=O)c1cccc(C#N)c1)c1nnc(-c2ccccn2)s1
650718	MUV_644_D_1963	C=CCNC(=O)C1CC(=O)N(c2ccc(OCC(=O)Nc3ccc(C)cc3)cc2)C1
650720	MUV_644_D_1964	O=C(CSCc1ccccn1)Nc1ccccc1
650722	MUV_644_D_1965	O=C(NCc1ccccn1)c1c(O)n2c3c(cccc3c1=O)CC2
650724	MUV_644_D_1966	CC(=O)NC1CCC(C(=O)O)(c2ccccc2)C1
650727	MUV_644_D_1967	Cc1cc(NC(=O)Cn2nnc3sc4c(c3c2=O)CCCC4)no1
650729	MUV_644_D_1968	CCc1c(C)c(C#N)c2nc3ccccc3n2c1N(C)C
650740	MUV_644_D_1969	Cc1ccc(NC(=O)CS(=O)CC(=O)Nc2ccc(N3CCOCC3)cc2)cc1Cl
650746	MUV_644_D_1970	O=C(CNC(=O)c1cccs1)N(Cc1ccco1)C(C(=O)NC1CCCC1)c1cccnc1
650754	MUV_644_D_1971	CC(C)(C#N)Nn1cnnc1
650756	MUV_644_D_1972	CCn1c(=O)c2c(nc(SCc3ccccn3)n2C)n(C)c1=O
650757	MUV_644_D_1973	CSc1nc2ccccc2n1CC(=O)N1CCCCC1
650759	MUV_644_D_1974	CCSc1nc2ccccc2n1CC(=O)N1CCCCC1
650761	MUV_644_D_1975	COc1cc(CSc2ncn[nH]2)c(OC)cc1CSc1ncn[nH]1
650767	MUV_644_D_1976	CCN1C(=O)C2C(c3ccc(O)c(OC)c3)NC(C)(C(=O)OC)C2C1=O
650769	MUV_644_D_1977	COc1ccc(C2C(C(C)=O)=C(O)C(=O)N2CCCn2ccnc2)cc1OC
650770	MUV_644_D_1978	Cc1cc(NC2C3CC4CC(C3)CC2C4)n2ncnc2n1
650773	MUV_644_D_1979	Cn1c(SCC(=O)N2CCCCC2)nnc1-c1ccc(S(=O)(=O)N2CCOCC2)cc1
650782	MUV_644_D_1980	CS(=O)(=O)c1ccc2nc(NC(=O)CN3CCCCCC3)sc2c1.O=C(O)C(=O)O
650798	MUV_644_D_1981	CCOc1ccc(CN2CCC(C(=O)N3CCN(c4ccccc4F)CC3)CC2)cc1OC.O=C(O)C(=O)O
650800	MUV_644_D_1982	CC(C)(C)n1nnnc1C(c1ccncc1)N1CCCCCC1
650801	MUV_644_D_1983	CC1(C)CN=C(N2CCN(C3=NCC(C)(C)S3)CC2)S1
650805	MUV_644_D_1984	CC1(C)Cc2c(sc3ncnc(N)c23)CO1
650808	MUV_644_D_1985	Cc1ccc2c(c1)nnn2C1CCN(S(=O)(=O)c2cccc(S(=O)(=O)N(C)C)c2)CC1
650814	MUV_644_D_1986	Cc1cccc2cc(CN(CCCO)C(=O)Nc3cccc(Cl)c3)c(=O)[nH]c12
650820	MUV_644_D_1987	CCNc1nc(NC(C)(C)C)nc(N(CC)n2cnnc2)n1
650834	MUV_644_D_1988	CSc1nc(C)cc(NC(N)=O)n1
650839	MUV_644_D_1989	O=C(CN1CCC(n2nnc3ccccc32)CC1)NCc1cccs1
650841	MUV_644_D_1990	Cc1cccc(C(OC(=O)c2ccco2)C(=O)NCc2ccccc2)n1
650849	MUV_644_D_1991	O=C(c1cc2ccccc2oc1=O)N(Cc1ccco1)Cc1cccs1
650851	MUV_644_D_1992	O=C(Cn1c(C(=O)N2CCN(C3CCCC3)CC2)cc2sccc21)c1ccccc1
650854	MUV_644_D_1993	O=C(CSc1ncn[nH]1)OCN1C(=O)c2ccccc2C1=O
650855	MUV_644_D_1994	COc1ccc(CNC(=O)CN2CCC(C(=O)c3ccc(OC)cc3)CC2)cc1
650856	MUV_644_D_1995	CCOC(=O)c1c(C)c(C)sc1NC(=O)c1cccs1
650857	MUV_644_D_1996	O=C(CSc1nc2ccccc2n1CC(=O)N1CCCC1)NCc1ccc2c(c1)OCO2
650861	MUV_644_D_1997	CC1(C)C(C(=O)N2CCOCC2)CCC1(C)C(=O)O
650871	MUV_644_D_1998	Cc1ccc(C(CC(=O)N2CCCC2)c2ccccc2)c(O)c1C
650872	MUV_644_D_1999	COC(=O)c1ccccc1NC(=O)CN1C(=O)CSC1=O
[truncated: 13,001 more rows]
