# Supplementary material for: PyRMD Studio: A Unified Suite for Next-Generation, AI-Powered Virtual Screening
Source: J Chem Inf Model. 2026 May 19;66(11):6197–203. doi: 10.1021/acs.jcim.6c00648 (PMC13250901; doi:10.1021/acs.jcim.6c00648)
Supplement: Supplementary file 2 [file ci6c00648_si_002.zip › decoys/s1p1_decoys.dat]

# PUBCHEM_COMPOUND_CID	ID	SMILES
1329	MUV_466_D_1	CCCn1c2nc(C3CCCC3)[nH]c2c(=O)n(CCC)c1=O
1688	MUV_466_D_2	CN1c2ccc(Cl)cc2C(c2ccc(Cl)cc2)=NCC1=O
2247	MUV_466_D_3	COc1ccc(CCN2CCC(Nc3nc4ccccc4n3Cc3ccc(F)cc3)CC2)cc1
2284	MUV_466_D_4	NCC(CC(=O)O)c1ccc(Cl)cc1
2315	MUV_466_D_5	NS(=O)(=O)c1cc2c(cc1C(F)(F)F)NC(Cc1ccccc1)NS2(=O)=O
2391	MUV_466_D_6	CC(=O)Oc1ccc(C(c2ccc(OC(C)=O)cc2)c2ccccn2)cc1
2435	MUV_466_D_7	Brc1c(NC2=NCCN2)ccc2nccnc21
2466	MUV_466_D_8	CCCCOc1ccc(CC(=O)NO)cc1
2554	MUV_466_D_9	NC(=O)N1c2ccccc2C=Cc2ccccc21
2720	MUV_466_D_10	NS(=O)(=O)c1cc2c(cc1Cl)NC=NS2(=O)=O
2754	MUV_466_D_11	O=C1CCc2cc(OCCCCc3nnnn3C3CCCCC3)ccc2N1
2794	MUV_466_D_12	CC(C)N=c1cc2n(-c3ccc(Cl)cc3)c3ccccc3nc-2cc1Nc1ccc(Cl)cc1
2818	MUV_466_D_13	CN1CCN(C2=c3ccccc3=Nc3ccc(Cl)cc3N2)CC1
3012	MUV_466_D_14	Cc1nc2sccn2c(=O)c1CCN1CCC(=C(c2ccccc2)c2ccc(F)cc2)CC1
3488	MUV_466_D_15	COc1ccc(Cl)cc1C(=O)NCCc1ccc(S(=O)(=O)NC(=O)NC2CCCCC2)cc1
3559	MUV_466_D_16	O=C(CCCN1CCC(O)(c2ccc(Cl)cc2)CC1)c1ccc(F)cc1
3702	MUV_466_D_17	CC1Cc2ccccc2N1NC(=O)c1ccc(Cl)c(S(N)(=O)=O)c1
3883	MUV_466_D_18	Cc1c(OCC(F)(F)F)ccnc1CS(=O)c1nc2ccccc2[nH]1
4173	MUV_466_D_19	Cc1ncc([N+](=O)[O-])n1CCO
4235	MUV_466_D_20	O=C(NCCN1CCOCC1)c1ccc(Cl)cc1
4615	MUV_466_D_21	O=c1[nH]c2ccccc2n1CCCN1CCN(C(c2ccccc2)c2ccccc2)CC1
4740	MUV_466_D_22	CC(=O)CCCCn1c(=O)c2c(ncn2C)n(C)c1=O
4748	MUV_466_D_23	OCCN1CCN(CCCN2c3ccccc3Sc3ccc(Cl)cc32)CC1
4781	MUV_466_D_24	CCCCC1C(=O)N(c2ccccc2)N(c2ccccc2)C1=O
4917	MUV_466_D_25	CN1CCN(CCCN2c3ccccc3Sc3ccc(Cl)cc32)CC1
4993	MUV_466_D_26	CCc1nc(N)nc(N)c1-c1ccc(Cl)cc1
5074	MUV_466_D_27	Cc1nc2sccn2c(=O)c1CCN1CCC(=C(c2ccc(F)cc2)c2ccc(F)cc2)CC1
5328	MUV_466_D_28	Cc1nnc(NS(=O)(=O)c2ccc(N)cc2)s1
5578	MUV_466_D_29	COc1cc(Cc2cnc(N)nc2N)cc(OC)c1OC
6084	MUV_466_D_30	Cl.COc1ccc(Cc2nccc3cc(OC)c(OC)cc32)cc1OC
6100	MUV_466_D_31	CC[N+](C)(C)Cc1ccccc1Br.Cc1ccc(S(=O)(=O)[O-])cc1
8593	MUV_466_D_32	O=C(O)c1cc(-c2ccccc2)nc2ccccc21
10309	MUV_466_D_33	C(=NC(N=Cc1ccco1)c1ccco1)c1ccco1
12117	MUV_466_D_34	CC(=Nc1ccccc1)Nc1ccccc1
12492	MUV_466_D_35	CC1CCCC(C)N1NC(=O)c1ccc(Cl)c(S(N)(=O)=O)c1
20118	MUV_466_D_36	OC(CNCCc1ccccc1)c1ccccc1
20557	MUV_466_D_37	O=C1C2(c3ccccc3)CN(CCCO)CC1(c1ccccc1)CN(CCCO)C2
22162	MUV_466_D_38	Cl.CN(C)CCOC(=O)C(c1ccccc1)C1(O)CCCC1
23064	MUV_466_D_39	OC(CNC1CCCCC1)c1ccccc1
23659	MUV_466_D_40	Cl.CCN(CC)CCNC(=O)c1cc(Cl)c(N)cc1OC
25096	MUV_466_D_41	O=C(O)c1cc2ccccc2c(Cc2c(O)c(C(=O)O)cc3ccccc32)c1O.OCCOCCN1CCN(C(c2ccccc2)c2ccc(Cl)cc2)CC1
34611	MUV_466_D_42	CN(C)Cc1c2c(C(=O)c3ccccc3)coc2ccc1O
34617	MUV_466_D_43	COc1ccc(C(=O)c2coc3ccc(O)c(CN(C)C)c23)cc1
38280	MUV_466_D_44	CCCOC(=O)c1cc2ccccc2oc1=O
41368	MUV_466_D_45	CC(C)(C)C(O)C(Oc1ccc(Cl)cc1)n1cncn1
42999	MUV_466_D_46	Nc1c(=O)oc2ccccc2c1NCc1ccccc1
43000	MUV_466_D_47	Nc1c(Nc2ccccc2)c2ccccc2oc1=O
44827	MUV_466_D_48	COc1ccc2[nH]cc(C(=O)CN3CCCCC3)c2c1
50494	MUV_466_D_49	Nc1c(=O)oc2ccccc2c1NC1CCCCC1
50496	MUV_466_D_50	Nc1c(=O)oc2ccccc2c1N1CCN(c2ccccc2)CC1
51703	MUV_466_D_51	CCN1CC=C(c2c[nH]c3ccccc23)CC1
54710	MUV_466_D_52	Cc1c(NC(=O)C(C)N2C(=O)c3ccccc3C2=O)c(=O)n(-c2ccccc2)n1C
55660	MUV_466_D_53	O=c1oc2ccccc2c2c1ncn2C1CCCCC1
55662	MUV_466_D_54	O=c1oc2ccccc2c2c1ncn2-c1ccccc1
62935	MUV_466_D_55	Cl.O=c1n2ccccc2nn1CCCN1CCN(c2cccc(Cl)c2)CC1
62978	MUV_466_D_56	COc1cc2nc(N3CCN(C(=O)C4COc5ccccc5O4)CC3)nc(N)c2cc1OC.CS(=O)(=O)O
63204	MUV_466_D_57	O=c1nc(-c2ccccc2)c2cc(Cl)ccc2[nH]1
66070	MUV_466_D_58	Cl.Cc1cccc(C)c1NC(=O)C1CCCCN1C
66259	MUV_466_D_59	Cl.Cc1cc(C(C)(C)C)c(O)c(C)c1CC1=NCCN1
66738	MUV_466_D_60	Nc1cc(Cl)ccc1Oc1ccccc1
66916	MUV_466_D_61	c1ccc(NCCCNc2ccccc2)cc1
68539	MUV_466_D_62	Cl.CN(C)CCCN1c2ccccc2CCc2ccc(Cl)cc21
71399	MUV_466_D_63	CN1CCN(C2=Nc3ccccc3Oc3ccc(Cl)cc32)CC1.O=C(O)CCC(=O)O
71612	MUV_466_D_64	Cl.OCCOCCN1CCN(C(c2ccccc2)c2ccc(Cl)cc2)CC1
73324	MUV_466_D_65	Cc1cccc(C)c1N1C(=O)c2ccccc2C1=O
74480	MUV_466_D_66	NC(=O)C1(N2CCCCC2)CCN(Cc2ccccc2)CC1
75680	MUV_466_D_67	Cc1cc(=O)[nH]c2cc(Cl)ccc12
78268	MUV_466_D_68	Nc1nnc(-c2ccccc2)c(-c2ccccc2)n1
78416	MUV_466_D_69	Cc1ccc(NCCNc2ccc(C)cc2)cc1
80727	MUV_466_D_70	COc1cc(N)c(Cl)cc1NC(=O)c1ccccc1
84193	MUV_466_D_71	c1coc(-c2nnc(-c3ccccc3)o2)c1
86654	MUV_466_D_72	Nc1ccc(Cl)cc1C(=NO)c1ccccc1
88012	MUV_466_D_73	Nc1ccc2[nH]ncc2c1
93911	MUV_466_D_74	OC1(c2ccc(Br)cc2)CCNCC1
94381	MUV_466_D_75	CCN(CC)c1ccc2cc(-c3nc4ccccc4[nH]3)c(=O)oc2c1
94419	MUV_466_D_76	COC(=O)c1cc(Cc2ccc(N)c(C(=O)OC)c2)ccc1N
96854	MUV_466_D_77	Clc1ccc(-c2nnc(-c3ccccc3)o2)c(Cl)c1
101181	MUV_466_D_78	CC(Oc1ccc(-c2ccccc2)cc1)C(=O)O
107952	MUV_466_D_79	Cl.CC(C)NCC(O)COc1ccc(CCOCC2CC2)cc1
138324	MUV_466_D_80	COc1cc(Br)c(CC(=O)O)cc1OC
152215	MUV_466_D_81	CN1CC=C(c2c[nH]c3ccccc23)CC1
156524	MUV_466_D_82	c1ccc(-c2nnc(SCc3nc4ccccc4[nH]3)o2)cc1
198956	MUV_466_D_83	COc1ccc(S(=O)(=O)Nc2nnc(C(C)(C)C)s2)cc1
199200	MUV_466_D_84	COc1ccc(CN2CCN(c3ncccn3)CC2)c(OC)c1
200370	MUV_466_D_85	Cl.CN(C)CCC(=O)c1ccc(Cl)cc1
208220	MUV_466_D_86	O=C(c1ccccc1)c1ccccc1C(=O)N1CCCC1
219762	MUV_466_D_87	Clc1cccc(Nc2ncnc3c2cnn3-c2ccccc2)c1
219770	MUV_466_D_88	Clc1ccc(-n2ncc3c2ncnc3NCc2ccco2)cc1
219776	MUV_466_D_89	Clc1ccc(Nc2ncnc3c2cnn3-c2ccccc2)cc1
224561	MUV_466_D_90	O=C(O)CCSc1nc2ccccc2s1
232341	MUV_466_D_91	O=C(Nc1cccc(Cl)c1)OCc1ccccn1
235809	MUV_466_D_92	O=C(C1CCCCC1)N1CCN(C(=O)C2CCCCC2)CC1
239750	MUV_466_D_93	Nc1ccccc1OCCOCCOc1ccccc1N
239940	MUV_466_D_94	O=C(NCc1ccco1)Nc1ccc(Br)cc1
240345	MUV_466_D_95	c1ccc(C(CN2CCOCC2)c2ccccc2)cc1
254792	MUV_466_D_96	O=c1cc(-c2ccco2)oc2ccc(Cl)cc12
258849	MUV_466_D_97	O=C(Nc1cccc2ccccc21)N1CCN(c2ccccc2)CC1
259483	MUV_466_D_98	O=C(c1ccccc1)N1CCN(c2ccc(Cl)cc2)CC1
259999	MUV_466_D_99	Cc1ccccc1-c1nnc(-c2ccccc2)o1
260088	MUV_466_D_100	COc1ccc(Oc2nc(Oc3ccc(OC)cc3)nc(Oc3ccc(OC)cc3)n2)cc1
268105	MUV_466_D_101	Cc1cc(C)n(N=Cc2ccccc2)c(=O)c1C#N
291754	MUV_466_D_102	CCOC(=O)c1[nH]c(C)c(CCC(=O)OC)c1C
292812	MUV_466_D_103	CC(C)c1ccc(NC(=O)NC2CCCCC2)cc1
293372	MUV_466_D_104	O=C(Nc1ccccc1C(=O)NC1CCCC1)NC1CCCC1
294891	MUV_466_D_105	O=C(O)C(Cc1c[nH]c2ccccc12)NC(=O)c1ccccc1
295346	MUV_466_D_106	CN(C)c1ccc(NC(=O)Nc2cccc(Cl)c2)cc1
300570	MUV_466_D_107	O=C1NC(c2ccccc2Cl)Nc2ccccc21
301541	MUV_466_D_108	O=C(O)C1CC1c1ccc(Br)cc1
303223	MUV_466_D_109	COc1ccc(NC(=O)Nc2ccccc2C)c(OC)c1
304798	MUV_466_D_110	O=C1Nc2ccc(Br)cc2C1(O)C1CCCCCC1=O
304906	MUV_466_D_111	O=C(CC1(O)C(=O)Nc2ccc(Br)cc21)c1ccc2c(c1)OCO2
306464	MUV_466_D_112	O=C(NCc1ccncc1)Nc1ccccc1Cl
321719	MUV_466_D_113	O=C(Nc1ccc(Cl)c(Cl)c1)OCc1cccnc1
325742	MUV_466_D_114	Cc1cc2cc(CN3C(=O)c4ccccc4C3=O)ccc2[nH]1
328988	MUV_466_D_115	N#CCCN(C(=O)Nc1ccccc1)c1ccccc1
332934	MUV_466_D_116	CCOC(=O)C1=C(C)NC(=O)NC1c1ccc(N(C)C)cc1
334460	MUV_466_D_117	CCOC(=O)c1sc2nc(C)cc(C)c2c1N
342996	MUV_466_D_118	O=C(NCc1nc2ncc(Br)cc2[nH]1)c1ccccc1
343283	MUV_466_D_119	O=c1c2c([nH]n1-c1ccccc1)[nH]c(-c1ccccc1)cc2=O
346489	MUV_466_D_120	O=C(c1cc(-c2ccccc2)on1)c1ccccc1
373687	MUV_466_D_121	O=c1nc[nH]c2c1sc(=S)n2-c1ccccc1
380185	MUV_466_D_122	O=C(CCN1CCN(CCC(=O)c2ccccc2)CC1)c1ccccc1
384762	MUV_466_D_123	CCOC(=O)C(NC(=O)CC)(Nc1ccc(S(=O)(=O)Nc2ncccn2)cc1)C(F)(F)F
384763	MUV_466_D_124	CCOC(=O)C(NC(=O)CC)(Nc1ccc(S(=O)(=O)Nc2onc(C)c2C)cc1)C(F)(F)F
389113	MUV_466_D_125	CCCC(=O)NC(Nc1ccc(S(=O)(=O)Nc2cc(C)on2)cc1)(C(=O)OCC)C(F)(F)F
389130	MUV_466_D_126	CCOC(=O)C(NC(=O)c1ccccc1)(Nc1cc(C)on1)C(F)(F)F
389249	MUV_466_D_127	COc1ccc2oc(=N)c(C(=O)Nc3ccccc3)cc2c1
396879	MUV_466_D_128	O=c1cc(N2CCCC2)[nH]c(=O)n1-c1ccc(Cl)cc1
401019	MUV_466_D_129	c1[nH]c2ccccc2c1CN1CCN(c2ncccn2)CC1
401437	MUV_466_D_130	CCOC(=O)NC(Nc1nnc(C)s1)(C(=O)OCC)C(F)(F)F
403057	MUV_466_D_131	Oc1cccc(C=Nc2c(-c3ccco3)nc3ccccn32)c1
406679	MUV_466_D_132	O=C1c2ccccc2C(=O)N1c1ccc(-c2nc3ccccc3o2)cc1
423953	MUV_466_D_133	CCN(CC)CCOc1ccc(Br)cc1
441358	MUV_466_D_134	Cl.CNCCC=C1c2ccccc2CCc2ccccc21
483833	MUV_466_D_135	COc1ccccc1C(=O)Nc1cc(Cl)ccc1O
517858	MUV_466_D_136	Cc1cc(Nc2cccc(Cl)c2)n2ncnc2n1
531994	MUV_466_D_137	O=C(NCC1CCCO1)c1cccc(Br)c1
532095	MUV_466_D_138	CC(C)=CC(=O)Nc1ccc(Br)cc1
534382	MUV_466_D_139	C=CCOC(=O)C1=C(C)OC(N)=C(C#N)C1c1ccc2c(c1)OCO2
535805	MUV_466_D_140	Nc1ccc(S(=O)(=O)N2CCCC2)cc1
536700	MUV_466_D_141	CC(=O)N1CN2CN(C(C)=O)CC(C(=O)c3ccc(Br)cc3)(C2)C1
539221	MUV_466_D_142	CCCCCOc1ccc(C2NC(=O)NC2=O)cc1
540880	MUV_466_D_143	COC(=O)C(NC(C)=O)(Nc1ccc(Br)cn1)C(F)(F)F
541175	MUV_466_D_144	CCOc1ccc2nc(NC(NC(C)=O)(C(=O)OC)C(F)(F)F)sc2c1
542822	MUV_466_D_145	N#Cc1cc(-c2ccccc2)nn1-c1ccccc1
544828	MUV_466_D_146	Cc1c(N=CC=Nc2c(C)n(C)n(-c3ccccc3)c2=O)c(=O)n(-c2ccccc2)n1C
544877	MUV_466_D_147	O=C(NCc1ccccc1)NC1CCCCC1
545029	MUV_466_D_148	Cc1c(N(C)C(=O)C23CC4CC(CC(C4)C2)C3)c(=O)n(-c2ccccc2)n1C
547407	MUV_466_D_149	CN1CC2(C(=O)c3ccccc3)CN(C)CC(C(=O)c3ccccc3)(C1)C2
550926	MUV_466_D_150	COc1cc2c(cc1Br)oc(C)c2C(=O)N1CCN(C)CC1
551021	MUV_466_D_151	Cc1ccc(C)c(NC(=O)C2CCCN2C(=O)OC(C)(C)C)c1
551154	MUV_466_D_152	Cc1c(C(=O)N2CCCC2)nnn1-c1nonc1N
551831	MUV_466_D_153	CCN(CC)S(=O)(=O)c1cccc2nsnc21
554211	MUV_466_D_154	Nc1nnc(-c2ccccc2Cl)s1
555537	MUV_466_D_155	O=C(CSc1nc2ccccc2o1)NCCOc1ccccc1
555562	MUV_466_D_156	Cn1nnnc1SCCNS(=O)(=O)c1ccccc1
557235	MUV_466_D_157	O=C(CSc1nc2ccccc2c(=O)n1Cc1ccco1)c1ccccc1
558869	MUV_466_D_158	Cc1ccc(NC(=O)c2nc[nH]c2C(=O)N2CCCCC2)c(C(=O)c2ccccc2)c1
559377	MUV_466_D_159	CCN(CC)CCOc1c2sc3nc4n(c(=O)c3c2ccc1Br)CCC4
559644	MUV_466_D_160	CCN(CC)CCNC(=O)c1c(C)oc2cc(Br)c(OC)cc21
561049	MUV_466_D_161	CC(=O)CC1OC(=O)C(Br)=C1NCc1ccccc1
561109	MUV_466_D_162	O=C(NCc1ccccc1)C1CC(=O)OC12CCCC2
561960	MUV_466_D_163	CCCn1c(SCc2ccccc2)nc2c1c(=O)[nH]c(=O)n2C
562160	MUV_466_D_164	Nc1c(C(=O)NCc2ccccc2)nnn1Cc1ccccc1
562625	MUV_466_D_165	CC12CN(Cc3ccccc3)CC(C)(CN(Cc3ccccc3)C1)C2=NO
562753	MUV_466_D_166	O=C(O)c1ccc(C2SCC(=O)N2Cc2ccccc2)cc1
563547	MUV_466_D_167	Cn1c2ccccc2n(Cc2ccccc2)c1=O
563972	MUV_466_D_168	CSc1nnc2c3ccccc3n(CCc3ccccc3)c2n1
564229	MUV_466_D_169	Cn1c2nc(Cl)n(Cc3ccncc3)c2c(=O)n(C)c1=O
564729	MUV_466_D_170	CC(C1CC1)N(C(=O)c1ccccc1O)c1ccccc1
564890	MUV_466_D_171	O=C(Nc1ccccc1)c1[nH]cnc1C(=O)c1ccccc1
565713	MUV_466_D_172	CCOc1ccccc1NC(=O)CSc1nnc(-c2ccco2)o1
565752	MUV_466_D_173	Cc1[nH]nc2c1C(c1ccc(OC(=O)c3ccco3)cc1)C(C#N)=C(N)O2
565816	MUV_466_D_174	O=C(Nc1nc2c(ccc3ccccc23)s1)c1ccco1
567572	MUV_466_D_175	CCOC(=O)c1c2cc(OC)c(Br)cc2n(C)c1CN1CCN(C)CC1
567841	MUV_466_D_176	O=C(CCN1CCOCC1)Nc1cccc(Br)c1
567995	MUV_466_D_177	COc1ccc2[nH]c(C)c(C(=O)CN3CCOCC3)c2c1
568416	MUV_466_D_178	Cc1cc(Cl)ccc1OCCCC(=O)NO
569192	MUV_466_D_179	Cc1onc(-c2ccccc2)c1C(=O)OCC(=O)c1ccccc1
569354	MUV_466_D_180	CC(=O)OC1CC(C)(C)N(OC(=O)c2ccccc2)C(C)(C)C1
570276	MUV_466_D_181	O=C(Nc1c(C(=O)N2CCOCC2)cnn1-c1ccccc1)c1ccccc1
570287	MUV_466_D_182	O=C(CSc1n[nH]c(-c2ccccc2)n1)c1ccccc1
570879	MUV_466_D_183	O=C(CSc1nnc(-c2ccco2)o1)NCC(=O)c1ccccc1
571349	MUV_466_D_184	Cc1ccc(Cn2c3ccccc3nc2-c2nonc2N)cc1
571631	MUV_466_D_185	CCOC(=O)C(NC(=O)c1cccnc1)(Nc1cccc(C)n1)C(F)(F)F
573742	MUV_466_D_186	O=C(Nc1ccc2nsnc2c1)c1cccs1
573743	MUV_466_D_187	O=C(Nc1cccc2nsnc21)c1cccs1
574188	MUV_466_D_188	O=C(c1cccs1)N(C(=O)c1cccs1)c1ccccn1
574510	MUV_466_D_189	Cc1nc(CN2CCN(C(=O)c3ccc(Br)cc3)CC2)cs1
574794	MUV_466_D_190	CN1CCN(CCC(=O)Nc2ccc(OCc3ccccc3)cc2)CC1
575111	MUV_466_D_191	CCOC(=O)C1(C(F)(F)F)N=C(c2cccnc2)OC(N2CCOCC2)=N1
575440	MUV_466_D_192	O=C(c1ccccc1)N1CCN(CC#Cc2ccccc2)CC1
575909	MUV_466_D_193	Brc1ccc(Oc2nnnn2-c2ccccc2)cc1
576756	MUV_466_D_194	Cc1ccc(C(=O)c2nocc2C(=O)c2cccs2)cc1
577518	MUV_466_D_195	Cc1ccc(C)c(NS(=O)(=O)c2c3nsnc3ccc2C)c1
577561	MUV_466_D_196	Cc1c(NC(=O)c2ccccc2N)cccc1C(=O)O
579532	MUV_466_D_197	CCOC(=O)C(NC(=O)c1ccc(F)cc1)(Nc1nnc(C)s1)C(F)(F)F
579610	MUV_466_D_198	CCC(Sc1nccn1C)C(=O)Nc1nnc(C)s1
580005	MUV_466_D_199	c1ccc(CSc2nnnn2-c2cccc3ccccc32)nc1
581177	MUV_466_D_200	CN(C)C1(c2nnnn2-c2ccc(Cl)cc2)CCCCC1
581637	MUV_466_D_201	CCOC(=O)C1CSC(CC(=O)Nc2ccc(Cl)cc2)C(=O)N1
584908	MUV_466_D_202	O=S(NCc1ccccc1)C12CC3CC(CC(C3)C1)C2
585536	MUV_466_D_203	c1n[nH]c(NCc2ccc3c(c2)OCO3)n1
586333	MUV_466_D_204	COc1ccc(N(C)C(=O)CC2(CC(=O)O)CCCCC2)cc1
586663	MUV_466_D_205	O=C(NCCc1ccc(Cl)cc1)c1ncn[nH]1
587557	MUV_466_D_206	O=C(c1ccccc1Cl)N1CCc2ccccc2C1
587733	MUV_466_D_207	CC(=O)ON1C(C)(C)CC(OC(=O)c2ccccc2)CC1(C)C
588000	MUV_466_D_208	Cc1csc(NC(=O)C2CCCN2C(=O)Oc2ccccc2)n1
589406	MUV_466_D_209	Cn1c(CSc2nc3ccc(Br)cc3[nH]2)nc2ccccc21
591517	MUV_466_D_210	CCOc1ccc(N2CC(C(=O)NCc3cccc(C)c3)CC2=O)cc1
591859	MUV_466_D_211	CCOC(=O)NC(Nc1nc2ccccc2s1)(C(=O)OCC)C(F)(F)F
594148	MUV_466_D_212	Nc1ccc(Sc2nnnn2-c2ccccc2)c(Cl)c1
596209	MUV_466_D_213	CN(C)Cc1cc(CCNC(=O)c2ccc(Cl)cc2)ccc1O
597406	MUV_466_D_214	O=C(Cc1ccccc1)Nc1nnc(-c2ccco2)s1
597482	MUV_466_D_215	Cc1cc(=O)oc(C)c1C(=O)N1CCN(C(c2ccccc2)c2ccccc2)CC1
598179	MUV_466_D_216	Nc1nnnn1CC(=O)OCc1cccc(Br)c1
598665	MUV_466_D_217	COc1ccc2ccccc2c1CN1CCN(C(=O)c2ccccc2)CC1
599637	MUV_466_D_218	Nc1nonc1-c1noc(-c2ccc(Br)o2)n1
599871	MUV_466_D_219	CCN1C(=O)CC(N2CCC(Cc3ccccc3)CC2)C1=O
599999	MUV_466_D_220	O=C(CCC1CCCC1)Nc1ccc(Br)cn1
600165	MUV_466_D_221	COC(=O)c1ccc(NC(=O)CN2CCN(c3ccccc3)CC2)cc1
600498	MUV_466_D_222	CCCCC(=O)Nc1c(O)[nH]c2ccccc2c1=O
601380	MUV_466_D_223	Cc1[nH]c2c(cccc2Cl)c1CCN
603150	MUV_466_D_224	CCOC(=O)CNC(=O)c1ccccc1Br
603377	MUV_466_D_225	Nc1nonc1-c1noc(-c2ccccc2Br)n1
603778	MUV_466_D_226	Cc1cc(C(=O)Nc2ccc(C(=O)O)cc2)c(-c2ccccc2)o1
604092	MUV_466_D_227	CC1(C)Cc2c(oc3ncn4ncnc4c23)CO1
604603	MUV_466_D_228	N#CC1=C(N)Oc2cc(O)ccc2C1c1ccccc1
604704	MUV_466_D_229	O=C1CCC(=O)N1c1ccc(CSc2nc3ccccc3[nH]2)cc1
605217	MUV_466_D_230	Cn1c2ccc(C(=O)c3ccccc3)cc2n(C)c1=O
605218	MUV_466_D_231	N#CC1=C(N)OC2=C(C(=O)CCC2)C1c1ccccc1
605837	MUV_466_D_232	CSC1=C(C#N)C(c2ccccc2C)C(C#N)=C(N)N1
606050	MUV_466_D_233	CCOc1ccc(CCNS(=O)(=O)c2cccc3nsnc32)cc1OCC
606590	MUV_466_D_234	O=c1cc(-c2ccc(Cl)cc2)[nH][nH]1
606794	MUV_466_D_235	COc1cc(C(=O)Nc2cccc(-c3nncn3C)c2)cc(OC)c1OC
607825	MUV_466_D_236	Cc1cc(N2CC(C(=O)O)CC2=O)ccc1Br
607870	MUV_466_D_237	CCOC(=O)CNC(=O)c1ccc2[nH]c3c(c2c1)CCCC3
607941	MUV_466_D_238	O=C1c2ccccc2C(O)(c2ncc[nH]2)N1C1CCCCC1
608335	MUV_466_D_239	Cc1nn(Cc2ccccc2Cl)c(C)c1N
608542	MUV_466_D_240	COc1ccc2[nH]c(C)c(CN3CCCCC3)c(=O)c2c1
609412	MUV_466_D_241	NC(=O)CNC(=O)C1CCCc2c3cc(Cl)ccc3[nH]c21
610479	MUV_466_D_242	Cc1c(Cl)cccc1Nc1ccccc1C(=O)O
611317	MUV_466_D_243	Cc1ccc(Nc2nc(C)cc(C)n2)c(Br)c1
611858	MUV_466_D_244	O=C(Cn1c2ccccc2nc1-c1cncs1)NCCc1ccccc1
612147	MUV_466_D_245	CC1(C)C=C(c2ccc(O)cc2)CC(C)(C)N1
612456	MUV_466_D_246	CC1(C)CC(=O)C2=C(C1)OC(N)=C(C#N)C2C1CC=CCC1
612806	MUV_466_D_247	CCc1nnc(NC(=O)CSc2nc(C)c3c(c2C#N)CCCC3)s1
612869	MUV_466_D_248	Cc1ccc(N2CC(C(=O)Nc3ccc(N(C)C)cc3)CC2=O)cc1C
613159	MUV_466_D_249	CCCC(=O)c1ccc(N2CCN(C(=O)c3ccc(Br)cc3)CC2)c(F)c1
614732	MUV_466_D_250	CC1(C)C(=O)OC(c2cc(Br)ccc2O)C(C)(C)C1=O
615598	MUV_466_D_251	CC1CCCCN1C(=O)c1ccc(C(=O)N2CCCCC2C)cc1
618556	MUV_466_D_252	CS(=O)(=O)N1CCN(c2nc(-c3ccccc3)cs2)CC1
618598	MUV_466_D_253	Nc1nc(-c2ccco2)nc(N2CCCCC2)n1
618900	MUV_466_D_254	CCN1CC2CCCC3(C1)C(=O)NC1(CCCCC1)N=C23
619028	MUV_466_D_255	O=c1nc(-c2ccccc2)cc(-c2ccccc2)[nH]1
619729	MUV_466_D_256	CCOC(=O)c1cn(CC)c2ccc(Br)cc2c1=O
619876	MUV_466_D_257	O=C(O)Cn1c2ccccc2nc1-c1ccccc1
619926	MUV_466_D_258	Cc1nc2cc(C(=O)O)ccc2n1-c1ccccc1
619963	MUV_466_D_259	CCOC(=O)C1=C(C)NC(C)=C(C(=O)OCC)C1c1ccc(O)cc1
619964	MUV_466_D_260	CCCc1ncc(C(O)c2cccc3ccccc32)n1C
620656	MUV_466_D_261	CCOC(=O)Nc1cccc(Nc2ccccc2)c1
620910	MUV_466_D_262	O=C1c2ccccc2NC(c2ccccn2)N1c1ccc(Cl)cc1
621830	MUV_466_D_263	CC1(C)CC(CCNC(=O)c2ccco2)CC(C)(C)N1
622051	MUV_466_D_264	N#CC1=C(Nc2ccc(Br)cc2)CCC1
622353	MUV_466_D_265	CCc1ncc(C(O)c2cccc3ccccc32)n1C
622734	MUV_466_D_266	N#Cc1c(N)nc(C2CC2)cc1-c1ccccc1Cl
623917	MUV_466_D_267	CN(C)S(=O)(=O)c1ccc(C(=O)Nc2ccccn2)cc1
624533	MUV_466_D_268	Cc1c(N=Cc2ccco2)c(=O)n(-c2ccccc2)n1C
625794	MUV_466_D_269	c1ccc2c(c1)ccc1nnc(-c3ccc4c(c3)OCO4)n12
626045	MUV_466_D_270	Cc1onc(-c2ccccc2Cl)c1C(=O)NCc1cccnc1
626230	MUV_466_D_271	CCc1nnc(NC2=NS(=O)(=O)c3ccccc32)s1
626410	MUV_466_D_272	COc1ccc(OC)c(C(O)c2nc3ccccc3n2C(C)C)c1
627566	MUV_466_D_273	CN(C)C(=O)c1ccc(NC(=O)c2cncc(Br)c2)cc1
627975	MUV_466_D_274	COC(=O)c1ccc(Cn2nc(C)c(Br)c2C)cc1
627978	MUV_466_D_275	COc1ccc2c(c1)C1(C)CC(C)(C)N2C(=O)N1c1ccccc1
628013	MUV_466_D_276	O=C(CC1=NCCNC(c2ccccc2)C1)c1ccccc1O
628205	MUV_466_D_277	CCCn1c2ccccc2nc1C(O)c1ccc(OCC)cc1
628602	MUV_466_D_278	Nc1ccc(-c2nnc(-c3ccc(-c4ccccc4)cc3)o2)cc1
629074	MUV_466_D_279	N#Cc1sc2nc(-c3ccccc3)cc(-c3ccco3)c2c1N
629191	MUV_466_D_280	CCOC(=O)c1ccc2nc(NC(NC(C)=O)(C(=O)OC)C(F)(F)F)sc2c1
629376	MUV_466_D_281	CC(C)Sc1nc(N2CCOCC2)c2c(c1C#N)CC(C)(C)SC2
629427	MUV_466_D_282	COc1nc(-c2ccccc2)cc(-c2ccc(OC)c(OC)c2)n1
631101	MUV_466_D_283	O=c1oc2ccc(Br)cc2cc1-c1nc2ccccc2o1
631854	MUV_466_D_284	CCOc1ccc(NC(=O)CCN2CCN(c3ccccc3)CC2)cc1
632654	MUV_466_D_285	COC(=O)c1ccc(NC(=O)CCN2CCN(c3ccccc3)CC2)cc1
633186	MUV_466_D_286	CC(C)CSc1nc(N2CCOCC2)c2c(c1C#N)CC(C)(C)SC2
633303	MUV_466_D_287	CCOC(=O)c1c2cc(O)ccc2n(-c2ccccc2)c1CN1CCOCC1
635573	MUV_466_D_288	Cc1c(-n2c(CN3C(=O)c4ccccc4C3=O)nc3ccccc3c2=O)c(=O)n(-c2ccccc2)n1C
641401	MUV_466_D_289	Brc1ccc(Oc2nsnc2N2CCOCC2)cc1
644388	MUV_466_D_290	COc1cccc(-c2cnc(NCc3cc(Cl)ccc3O)n2C)c1.O=C(O)C(=O)O
644390	MUV_466_D_291	CCOC(=O)N1CCC(NCCNC(=O)c2ccccc2Cl)CC1
644392	MUV_466_D_292	COc1cccc(N=C2SC(C(=O)Nc3ccccc3F)CC(=O)N2C)c1
644396	MUV_466_D_293	COc1ccc(C(=O)Nc2nnc(C(F)(F)F)s2)cc1
644397	MUV_466_D_294	CCOc1ccc(-c2nnn(CC(=O)c3cc(OC)ccc3OC)n2)cc1
644411	MUV_466_D_295	Cc1ccccc1NC(=O)C1CCCN1C(=O)NC1CCCCC1
644412	MUV_466_D_296	COc1cc(C2Nc3ccccc3C(=O)N2c2ccccc2OC)ccc1O
644423	MUV_466_D_297	CC(Oc1ccc(Cl)cc1Cl)C(=O)NCCCn1ccnc1
644425	MUV_466_D_298	Cc1ccc(C(c2nnnn2C(C)(C)C)N(Cc2ccco2)Cc2cccs2)cc1
644426	MUV_466_D_299	COCCCNC(=O)c1cn(Cc2c(F)cccc2Cl)nn1
644432	MUV_466_D_300	O=C(CN1c2ccccc2N=C(c2ccccc2)CC1=O)NCc1ccco1
644437	MUV_466_D_301	O=C(CSc1nc2ccccc2c(=O)n1-c1ccccc1)NCc1ccco1
644439	MUV_466_D_302	CCOC(=O)C1=C(N)OC2=C(C(=O)CC(C)(C)C2)C1c1ccoc1
644440	MUV_466_D_303	O=C(CSc1nnnn1C1CCCCC1)NCCc1ccccc1
644441	MUV_466_D_304	Cc1nn(-c2ccccc2)c2sc(C(=O)N(CC(=O)NC(C)(C)C)Cc3ccco3)cc12
644447	MUV_466_D_305	COc1ccc(-c2ccc(SCC(=O)NCc3ccco3)nn2)cc1
644450	MUV_466_D_306	Cc1nc2sc3c(c2c2nnc(SCC(=O)NCc4ccco4)n21)CCCC3
644467	MUV_466_D_307	c1ccc(Cn2nnnc2C(c2ccccc2)N2CCN(c3nc4ccccc4s3)CC2)cc1
644469	MUV_466_D_308	CCOC(=O)c1cccc(NC(=O)CSc2nnc(CNc3ccc(C)cc3)n2CC)c1
644470	MUV_466_D_309	CC1=C(C(=O)OCCOC(C)C)C(c2cc3c(cc2Br)OCO3)C2=C(CCCC2=O)N1
644473	MUV_466_D_310	Cc1ccc2c(c1)nnn2C1CCN(CC(=O)c2ccc(Cl)cc2)CC1
644474	MUV_466_D_311	Cc1cnc(C(=O)Nc2ccc(N3CCN(C(=O)OC(C)(C)C)CC3)cc2)cn1
644477	MUV_466_D_312	CCc1nnc(NC(=O)CSc2nc3cccnc3n2C2CCCCC2)s1
644484	MUV_466_D_313	Cc1nc2c(nnn2Cc2ccccc2Cl)c(N2CCCC2)n1
644486	MUV_466_D_314	CCOc1ccc(-c2nnn(CC(=O)NCc3ccc(OC)cc3)n2)cc1OCC
644490	MUV_466_D_315	O=C(O)C(=O)O.O=C(CN1CCN(C(c2ccccc2)c2ccccc2)CC1)N1CCOCC1
644506	MUV_466_D_316	COc1ccc(CNC(=O)C(c2cccs2)N(C(=O)c2csnn2)C2CC2)cc1
644515	MUV_466_D_317	COc1cccc(-n2c(COc3ccc(C)cc3)nnc2SCC(N)=O)c1
644518	MUV_466_D_318	CCOC(=O)c1ccccc1NC(=O)c1c(O)n(CC)c2ccccc2c1=O
644519	MUV_466_D_319	c1csc(C(c2nnnn2CCc2ccccc2)N2CCOCC2)c1
644521	MUV_466_D_320	c1coc(Cn2c(SCc3nnc(-c4ccccc4)o3)nnc2-c2ccncc2)c1
644522	MUV_466_D_321	COCCCn1c(SCC(=O)OC2CCCCC2)nnc1-c1cccs1
644523	MUV_466_D_322	COc1cc(NC(=O)C2CCCCC2)c(OC)cc1NC(=O)CN1CCCCC1
644527	MUV_466_D_323	CC(=O)Nc1ccc2oc(-c3ccccc3Br)nc2c1
644531	MUV_466_D_324	Cc1cccc(C)c1NC(=O)N1CCC(c2nc3ccccc3o2)CC1
644534	MUV_466_D_325	Fc1ccc2nc(-c3ccccc3)nc(SCc3nnc(-c4ccccc4)o3)c2c1
644539	MUV_466_D_326	Cc1nnc(SCC(=O)Nc2cc(Cl)ccc2C)n1-c1ccccc1
644547	MUV_466_D_327	CCn1c(COc2ccc(OC)cc2)nnc1SCC(=O)Nc1cc(OC)ccc1OC
644550	MUV_466_D_328	CCc1ccc2oc(-c3cc(N)ccc3Cl)nc2c1
644551	MUV_466_D_329	COCCSc1nnc(NC(=O)Cc2ccccc2OC)s1
644556	MUV_466_D_330	Cc1nc2cc(-c3cccc(Cl)c3)nn2c(N2CCN(C(=O)c3ccco3)CC2)c1C
644558	MUV_466_D_331	CC(C)(C)NC(=O)CN(Cc1cccs1)C(=O)c1csnn1
644559	MUV_466_D_332	Cc1ccc2cc(C#N)c(NCc3ccco3)nc2c1
644561	MUV_466_D_333	COc1ccc(CCNC(=O)Cn2cnc3c(cnn3-c3ccccc3Cl)c2=O)cc1OC
644569	MUV_466_D_334	CC(C)(C)c1ccc(Cn2[nH]nc3c(=O)nc(C4CCCN(C(=O)Cc5cccs5)C4)nc2-3)cc1
644574	MUV_466_D_335	COc1ccc(OC)c(-c2nnc(-c3ccc(C)o3)o2)c1
644575	MUV_466_D_336	Cc1sc2nc(C)nc(SCC(=O)N3CCN(C(=O)c4ccco4)CC3)c2c1C
644586	MUV_466_D_337	Cc1cc2cc(CN(Cc3cccs3)Cc3nnnn3CC3CCCO3)c(=O)[nH]c2cc1C
644595	MUV_466_D_338	CCOC(=O)CNc1c(-c2ccc(O)cc2)nc2ccccn21
644596	MUV_466_D_339	CCc1nc(C)cn1S(=O)(=O)c1cc(OC)c(C)cc1C
644605	MUV_466_D_340	CC(C)(C)n1nnnc1C(c1cccs1)N(Cc1ccccc1)Cc1cccnc1
644611	MUV_466_D_341	COc1ccc(N(C(=O)Cn2nnc3ccccc32)C(C(=O)NCc2ccco2)c2ccc(C)o2)cc1
644613	MUV_466_D_342	Cc1ccc(C(C(=O)NC2CCCC2)N(Cc2ccc(F)cc2)C(=O)c2csnn2)o1
644624	MUV_466_D_343	O=C(O)C(=O)O.O=C(c1cccs1)N1CCN(C2CCCCC2)CC1
644628	MUV_466_D_344	COc1ccc(OCC(=O)N2CCN(Cc3c[nH]c4ccccc34)CC2)cc1.O=C(O)C(=O)O
644632	MUV_466_D_345	COc1cc(CN2CCC(C(=O)N3CCN(c4ccccc4F)CC3)CC2)ccc1O.O=C(O)C(=O)O
644637	MUV_466_D_346	COc1cc(S(=O)(=O)N2CCN(C)CC2)ccc1Cl
644640	MUV_466_D_347	O=c1cc(CSc2nnc(-c3ccco3)o2)c2ccccc2[nH]1
644645	MUV_466_D_348	Cn1c(-c2cccc(Br)c2)cnc1NCc1cccnc1
644647	MUV_466_D_349	CCc1ccc2[nH]c(=O)c(CN(CCN3CCCC3)C(=O)NC3CCCCC3)cc2c1
644651	MUV_466_D_350	Cn1c2nc(NCc3ccccc3)n(CCCc3ccccc3)c2c(=O)n(C)c1=O
644657	MUV_466_D_351	Cc1ccc(Cn2c(SCc3cccnc3)nc3c2c(=O)n(C)c(=O)n3C)cc1
644658	MUV_466_D_352	Cc1cc(C)c2cc(CN(Cc3ccco3)C(=O)NCc3ccccc3)c(=O)[nH]c2c1
644664	MUV_466_D_353	COc1ccccc1Cc1noc(C(C)(C)NC(=O)c2ccccc2)n1
644667	MUV_466_D_354	Cc1cccc(C)c1NC(=O)C(c1cccs1)N(Cc1ccco1)C(=O)Cn1nnc2ccccc21
644668	MUV_466_D_355	O=C(CSc1ccc(-c2nc3ccccc3[nH]2)cn1)N1CCN(C(=O)c2ccco2)CC1
644672	MUV_466_D_356	COc1ccc2[nH]c(=O)c(CN(CCCN(C)C)C(=O)Nc3ccccc3)cc2c1
644676	MUV_466_D_357	COc1ccccc1NC(=O)N1CCCC1C(=O)NCc1ccccc1
644682	MUV_466_D_358	O=C(COC(=O)c1ccccn1)Nc1cccc(Cl)c1Cl
644683	MUV_466_D_359	OC1CCN(c2ncnc3c2nnn3Cc2c(F)cccc2Cl)CC1
644688	MUV_466_D_360	O=C(CN1CCN(c2nc(-c3ccc(Cl)cc3)cs2)CC1)NCc1ccco1
644690	MUV_466_D_361	COc1cc(NC(=O)c2ccco2)c(OC)cc1NC(=O)CCC(=O)Nc1ccccc1C
644697	MUV_466_D_362	O=C(Nc1ccccc1)NC1(C(=O)NCc2ccc3c(c2)OCO3)CCCCC1
644700	MUV_466_D_363	CCOc1ccc(-c2nnn(CC(=O)Nc3cc(OC)cc(OC)c3)n2)cc1OCC
644704	MUV_466_D_364	Cc1ccc(C(=O)Nc2ccc(Cl)cn2)cc1
644712	MUV_466_D_365	Cc1sc(NC(=O)CSc2nnnn2C2CCCC2)c(C#N)c1C
644713	MUV_466_D_366	O=C(Cn1c(CN2CCCCC2)nc2ccccc2c1=O)NCc1ccco1
644715	MUV_466_D_367	CCCn1c(SCC(=O)NC2CCCCC2)nnc1-c1ccncc1
644717	MUV_466_D_368	O=C(NC1CCCCC1)C(c1ccco1)N(Cc1ccco1)C(=O)c1ccco1
644718	MUV_466_D_369	CCn1c(COc2ccccc2C)nnc1SCC(=O)CC(=O)Nc1ccccc1
644729	MUV_466_D_370	O=C(Nc1ccc2c(c1)oc1ccccc12)c1cccnc1
644735	MUV_466_D_371	Cc1ccc(Cn2c(=N)c(C(=O)NCc3ccco3)cc3c2nc2ccccn2c3=O)cc1
644740	MUV_466_D_372	Cc1nc2sccn2c1-c1csc(Nc2cc(C)ccn2)n1
644741	MUV_466_D_373	Cc1ccc(N(C(=O)CNC(=O)c2ccco2)C(C(=O)NC2CCCC2)c2cccnc2)cc1C
644745	MUV_466_D_374	CCn1c(SCC(=O)c2cccs2)nnc1-c1ccco1
644746	MUV_466_D_375	COc1ccc(CCNC(=O)CSc2nnc(-c3ccc(F)cc3)o2)cc1OC
644755	MUV_466_D_376	O=C(O)C(=O)O.Clc1cccc(OCCN2CCOCC2)c1
644769	MUV_466_D_377	Cc1nn(-c2ccccc2)c(Cl)c1C1c2c(C)[nH]nc2OC(N)=C1C#N
644773	MUV_466_D_378	Cc1nn(C)c(C)c1NC(=O)CSc1nc(Cc2ccccc2)nc2c1cnn2-c1ccccc1
644775	MUV_466_D_379	CC1(C)Cc2ccccc2-c2nnc(SCC(=O)N3CCc4ccccc43)n21
644782	MUV_466_D_380	O=C(NCCC1=CCCCC1)C1CCN(C(=O)Nc2ccccc2)CC1
644784	MUV_466_D_381	O=C(Nc1nnc(Cc2ccccc2)s1)c1cccs1
644791	MUV_466_D_382	CCCCOc1ccc(-c2nnn(CC(=O)NCc3ccco3)n2)cc1
644793	MUV_466_D_383	COc1ccc(Cn2c(=O)c3cc(NC(=O)C4CC4)ccc3nc2C2CC2)cc1
644797	MUV_466_D_384	Cc1ccc(CN2c3cc(C(=O)N4CCCCC4)ccc3OC(C)(C)C2=O)cc1
644804	MUV_466_D_385	COc1ccc(Cc2nnc(NS(=O)(=O)Cc3ccccc3)s2)cc1
644805	MUV_466_D_386	Cc1cc(NS(=O)(=O)c2ccc(NC(=O)COc3ccc(Cl)cc3)cc2)no1
644814	MUV_466_D_387	O=C(COc1cccc(NC(=O)c2ccco2)c1)c1ccccc1
644815	MUV_466_D_388	Cc1nn(C)cc1C(C(=O)NC1CCCCC1)N(C(=O)Cn1nnc2ccccc21)c1ccc(C)cc1
644821	MUV_466_D_389	CS(=O)(=O)N(CC(=O)N1CCCCC1)c1sc2c(c1C#N)CCCC2
644830	MUV_466_D_390	CCOc1cc(S(=O)(=O)N2CC=C(c3ccc(F)cc3)CC2)c(OCC)cc1-n1cnnn1
644834	MUV_466_D_391	CCCC(=O)Nc1cc(OC)c(NC(=O)NC2CCCCC2)cc1OC
644842	MUV_466_D_392	COC(=O)c1ccccc1NC(=O)C1CC(=O)N(c2ccc(F)cc2)C1
644843	MUV_466_D_393	Cc1ccc(CNC(=O)c2cccc(-n3cnnn3)c2)cc1
644846	MUV_466_D_394	O=C(Nc1ncc(Cc2ccccc2)s1)c1cccs1
644849	MUV_466_D_395	CCN1CCCC1CN(Cc1cc2cc(OC)ccc2[nH]c1=O)C(=O)NCc1ccccc1
644850	MUV_466_D_396	CCN1CCN(c2ccc(NC(=O)c3cccc4ncccc43)cc2)CC1
644851	MUV_466_D_397	Clc1ccccc1-c1nc(-c2ccccc2)n[nH]1
644856	MUV_466_D_398	O=C(CSc1nnc(NC(=O)C2CC2)s1)Nc1ccc(F)cc1
644882	MUV_466_D_399	CCC(=O)Nc1cc(C)c(NC(=O)c2ccccc2OC)cn1
644889	MUV_466_D_400	O=C(CSc1nnc(CNc2ccccc2)o1)N1CCc2ccccc21
644895	MUV_466_D_401	Cc1cccc(OCc2nnc(SCC(=O)N3CCc4ccccc43)n2C)c1
644896	MUV_466_D_402	CCCCCOC(=O)Cn1c(N2CCCCCC2)nc2c1c(=O)[nH]c(=O)n2C
644897	MUV_466_D_403	COc1cccc(N(C(=O)c2ccco2)C(C(=O)NC2CCCC2)c2cccnc2)c1
644901	MUV_466_D_404	Oc1ccc(CNc2ccccc2)c2cccnc12
644902	MUV_466_D_405	CNC(=O)CSc1nnc(-c2ccco2)n1-c1ccccc1OC
644905	MUV_466_D_406	CCCc1[nH]nc2c1C(c1ccccc1OCC)C(C#N)=C(N)O2
644906	MUV_466_D_407	O=C(CN(Cc1ccccc1F)C(=O)Cn1nnc(-c2cccs2)n1)NCC1CCCO1
644909	MUV_466_D_408	O=C(c1ccc2nccnc2c1)N1CCN(Cc2ccc3c(c2)OCO3)CC1
644910	MUV_466_D_409	CCCn1nnnc1SCC(=O)Nc1ccc(F)cc1
644917	MUV_466_D_410	NC(=O)CSc1nnc(COc2ccccc2)n1C1CCCCC1
644918	MUV_466_D_411	Cc1ccc2cc(CN(Cc3cccs3)Cc3nnnn3CC3CCCO3)c(=O)[nH]c2c1
644926	MUV_466_D_412	CCc1ccc(NC(=O)Cn2c3ccccc3nc2SC)cc1
644928	MUV_466_D_413	O=C1c2ccccc2CC1Sc1nnc(-c2ccccn2)o1
644930	MUV_466_D_414	Cc1occc1-c1nnc(SCC(=O)NCCc2ccccc2)n1C(C)c1ccccc1
644933	MUV_466_D_415	Cc1ccc(Cn2c3c(nc2N2CCCCCC2)n(C)c(=O)[nH]c3=O)cc1
644940	MUV_466_D_416	COc1ccc(N2CCN(C(=O)CSc3nnc4nc(C)cc(C)n43)CC2)cc1
644941	MUV_466_D_417	Clc1cccc(Nc2c3c(nc4ncnn42)CCC3)c1
644948	MUV_466_D_418	COc1ccc(C)cc1NC(=O)CSc1nnnn1Cc1ccccc1
644954	MUV_466_D_419	Cn1c(CNC(=O)Nc2cccc(Cl)c2)nnc1SCc1ccccc1
644955	MUV_466_D_420	CCOC(=O)c1sc(NC(=O)CSc2nc(-c3ccco3)cc(C(F)(F)F)n2)c(C#N)c1C
644958	MUV_466_D_421	Brc1ccc(-c2cnc(-c3cccs3)o2)cc1
644964	MUV_466_D_422	O=C1c2ccccc2C(=O)N1CCCc1nc2ccccc2c(=O)n1CCCn1ccnc1
644972	MUV_466_D_423	CCOc1cc(C)nc(N2CCC(C(=O)Nc3ccccc3OCC)CC2)n1
644975	MUV_466_D_424	CCOC(=O)Nc1cc(OCC)c(NC(=O)C2CC2)cc1OCC
644977	MUV_466_D_425	Cc1cccc2cc(CN(Cc3ccco3)C(=O)N3CCCC3)c(=O)[nH]c12
644978	MUV_466_D_426	COc1cc(NS(=O)(=O)c2ccc(Cl)cc2)c(OC)cc1NC(=O)c1ccco1
644994	MUV_466_D_427	CCc1cc2c(=O)c(-c3nc4ccccc4n3C)c(C)oc2c(CN2CCN(C)CC2)c1O
644998	MUV_466_D_428	Cc1ccc(OCc2nnc(SCC(=O)NCc3ccccc3)n2C)cc1
644999	MUV_466_D_429	COc1ccc(N2CCN(CC(=O)Nc3c(C)cc(C)cc3C)CC2)cc1
645009	MUV_466_D_430	c1csc(-c2nn3c(COc4ccccc4)nnc3s2)c1
645011	MUV_466_D_431	O=C(CSc1nnc(-c2ccncc2)n1Cc1ccco1)Nc1ccccc1Cl
645014	MUV_466_D_432	CCCOc1ccc(-c2nnn(CC(=O)Nc3cccc(C(=O)OC)c3)n2)cc1
645017	MUV_466_D_433	Cc1ccc2oc(-c3ccc(NC(=O)c4cccnc4)cc3)nc2c1
645028	MUV_466_D_434	CCOC(=O)c1cccc(NC(=O)CSc2nnc(C3CCCCC3)n2CC)c1
645029	MUV_466_D_435	O=C(COc1ccc(Cl)cc1)Nc1ccc2oc(-c3ccncc3)nc2c1
645032	MUV_466_D_436	O=C(Oc1ccccc1)c1ccc2nccnc2c1
645034	MUV_466_D_437	N#Cc1cc2cc3c(cc2nc1N1CCCCC1)OCCO3
645043	MUV_466_D_438	CCCn1c(SCC(=O)c2cc(OC)ccc2OC)nnc1-c1ccco1
645045	MUV_466_D_439	CCn1c2ccccc2nc1N1CCN(CC(=O)c2ccc(OC)cc2)CC1
645049	MUV_466_D_440	CCOC(=O)c1[nH]c2ccc(OC)cc2c1NC(C)=O
645050	MUV_466_D_441	COc1ccc(-c2cc(C(F)(F)F)nc(SCCC(=O)N3CCOCC3)n2)cc1
645052	MUV_466_D_442	O=C(c1cccs1)N(Cc1ccco1)Cc1ccccn1
645054	MUV_466_D_443	COC(=O)C1=C(C)NC(C)=C(C(=O)OC)C1c1cc2cc(C)ccc2[nH]c1=O
645055	MUV_466_D_444	COCCNC(=O)C(c1ccco1)N(C(=O)Cn1nnc2ccccc21)c1ccc(C)cc1C
645057	MUV_466_D_445	CC(C)Oc1cccc(C(=O)Nc2ccccc2N2CCOCC2)c1
645063	MUV_466_D_446	CC(=O)Nc1cccc(NC(=O)C2CCCN2C(=O)Nc2ccccc2C)c1
645065	MUV_466_D_447	Cc1cccc(Nc2nc3c(c(=O)n(C)c(=O)n3C)n2Cc2ccccc2)c1
645074	MUV_466_D_448	O=c1nc(CSc2ncc(-c3ccc(F)cc3)n2Cc2ccco2)[nH]c2ccccc12
645075	MUV_466_D_449	Cc1ccc(NCc2nnc(SCCN3CCCCC3)n2CC2CCCO2)cc1Cl
645078	MUV_466_D_450	CCc1cc(C(=O)Cc2nc3ccccc3[nH]2)c(O)cc1O
645082	MUV_466_D_451	O=C(NC1CC2CCCC(C1)N2S(=O)(=O)c1ccccc1)c1ccccc1
645084	MUV_466_D_452	CCn1c(COc2ccc(C)cc2)nnc1SCC(=O)Nc1ccc2c(c1)OCCO2
645088	MUV_466_D_453	O=C(NC1CCCC1)c1nc2n(Cc3cccc(Cl)c3)[nH]nc-2c(=O)n1
645093	MUV_466_D_454	Cc1ccc(C(C(=O)NC2CCCC2)N(C(=O)c2csnn2)C2CCCC2)o1
645097	MUV_466_D_455	CC(C)CCNC(=O)C(c1ccco1)N(Cc1cccs1)C(=O)Cn1nnc2ccccc21
645098	MUV_466_D_456	O=C(NCc1cccs1)c1nc2n(Cc3ccc(F)cc3)[nH]nc-2c(=O)n1
645100	MUV_466_D_457	O=C(NCCc1ccccc1)c1c(O)n2c3c(cccc3c1=O)CC2
645103	MUV_466_D_458	Cc1occc1-c1nnc(SCC(=O)Nc2c(C)cccc2C)n1C
645105	MUV_466_D_459	Cn1c(SCCN2CCCCC2)nnc1-c1ccccc1Br.O=C(O)C(=O)O
645116	MUV_466_D_460	O=S(=O)(c1ccc(Cl)c(F)c1)N1CCC(c2nc(-c3ccncc3)no2)CC1
645127	MUV_466_D_461	Cn1c(CNC(=O)Nc2ccccc2Cl)nnc1SCc1ccccc1
645128	MUV_466_D_462	CCCCn1c(SCC(=O)N2CCOCC2)nnc1-c1cccs1
645131	MUV_466_D_463	CCOC(=O)COc1nc(C)c(Br)c(OC)n1
645139	MUV_466_D_464	O=C(Nc1ccccc1N1CCN(c2ccccc2)CC1)c1cccc(F)c1
645142	MUV_466_D_465	O=C(Nc1ccc(Cn2nnc3ccccc32)cc1)c1ccco1
645149	MUV_466_D_466	COc1ccc(OC)c(NC(=O)CSc2nnnn2-c2ccccc2F)c1
645151	MUV_466_D_467	COc1ccc(NC(=O)Cn2nnc(-c3ccccc3F)n2)cc1Cl
645156	MUV_466_D_468	Cc1cc(C)nc(N2CCCC(C(=O)Nc3ccc4c(c3)OCCO4)C2)n1
645157	MUV_466_D_469	COc1ccc(CCNC(=O)CSc2nnc(-c3cccc(C)c3)o2)cc1OC
645162	MUV_466_D_470	CCC(C)N(CC(=O)NCc1ccc(OC)cc1)C(=O)c1csnn1
645163	MUV_466_D_471	Cc1cc2cc(CN(Cc3ccco3)C(=O)C3CCCCC3)c(=O)[nH]c2cc1C
645166	MUV_466_D_472	CCn1c(SCC(=O)N2CCN(c3ccccc3)CC2)nnc1-c1ccoc1C
645170	MUV_466_D_473	COc1ccc(NC(=O)C2CCCN2C(=O)NCc2ccccc2)c(OC)c1
645171	MUV_466_D_474	COc1ccccc1OCc1nnc(SCC(=O)c2cc(Cl)ccc2OC)o1
645174	MUV_466_D_475	OC(COc1ccc2ccccc2c1Cl)CN1CCOCC1
645176	MUV_466_D_476	CCn1c2ccccc2nc1NCc1cc(OC)ccc1OC
645180	MUV_466_D_477	O=C(Nc1ccc2nc[nH]c2c1)c1ccco1
645182	MUV_466_D_478	CCCn1c(O)c(C(=O)Nc2ccccc2)c(=O)c2c1CCCC2
645187	MUV_466_D_479	O=C(CSc1nnnn1C1CCCC1)N1CCCc2ccccc21
645189	MUV_466_D_480	COc1ccccc1N1CCN(C(=O)CSc2nnc3n2C(C)(C)Cc2ccccc2-3)CC1
645193	MUV_466_D_481	CCc1nc2sc(C)c(C)c2c(SCC(=O)Nc2cc(C)on2)n1
645194	MUV_466_D_482	CC1CCN(C(=O)CSc2nnc(-c3cccnc3)n2C2CCCCC2)CC1
645200	MUV_466_D_483	OC1(c2ccccc2F)CCN(Cc2nnc(-c3ccccc3)o2)CC1
645204	MUV_466_D_484	O=C(CN1CCC(n2nnc3cc(C(F)(F)F)ccc32)CC1)N1CCc2ccccc21
645206	MUV_466_D_485	CCN=c1sc(C(=O)NCCc2ccccc2)cc(=O)n1CC
645209	MUV_466_D_486	O=S(=O)(c1cccc(C(F)(F)F)c1)N1CCN(c2nnnn2-c2ccccc2)CC1
645213	MUV_466_D_487	COC(=O)CSc1ncccc1-c1nc2ccccc2[nH]1
645221	MUV_466_D_488	CCOCCCNCC(=O)Nc1ccccc1N1CCOCC1.O=C(O)C(=O)O
645236	MUV_466_D_489	O=C(NCc1ccco1)c1cnn2c1nc(-c1cccs1)cc2C(F)(F)F
645245	MUV_466_D_490	Cc1ccc(-c2nnn(CCC(=O)NC3CCCC3)n2)cc1
645251	MUV_466_D_491	Cc1cccc(-c2nnc(SCc3cc(=O)[nH]c4ccccc34)n2C)c1
645266	MUV_466_D_492	O=C(Cc1ccccc1)N1CCC(c2nc3ccccc3[nH]2)CC1
645267	MUV_466_D_493	O=C(CSc1nnc(-c2ccncc2)o1)Oc1ccccc1
645278	MUV_466_D_494	COc1ccc(S(=O)(=O)N2CCN(c3cc(-c4ccccc4)nc4ncnn43)CC2)cc1
645289	MUV_466_D_495	COC(=O)CSc1nnc(-c2ccoc2C)n1-c1ccc(C)cc1
645291	MUV_466_D_496	CC(=O)N(Cc1cc2c(C)cc(C)cc2[nH]c1=O)C1CCCCC1
645296	MUV_466_D_497	Cc1cc(C)n(-c2nnc(C)n2NS(=O)(=O)c2ccc(F)cc2)n1
645299	MUV_466_D_498	COc1ccc(NC(=O)CSc2nc(-c3ccncc3)nn2CC(=O)N2CCCC2)cc1
645305	MUV_466_D_499	COc1cc2nc(C3CC3)n(NC(=O)c3ccc(Cl)cc3)c(=O)c2cc1OC
645311	MUV_466_D_500	N#CC1=C(N)OC2=C(C(=O)CCC2)C12CCN(C(=O)OCc1ccccc1)CC2
645315	MUV_466_D_501	COc1ccc(NC(=O)CSc2nnc(-c3ccco3)n2C)cc1
645316	MUV_466_D_502	CNC(=O)c1ccc2nc(NC(C)=O)sc2c1
645320	MUV_466_D_503	Cc1ccc(C)c2[nH]c(=O)c(CN(CCN3CCCC3)C(=O)Nc3cccc(Cl)c3)cc12
645322	MUV_466_D_504	CCOC(=O)N1CCN(C(=O)Nc2ccccc2Cl)CC1
645330	MUV_466_D_505	O=S(=O)(c1cccc(C(F)(F)F)c1)N1CCC(O)(c2cccnc2)CC1
645334	MUV_466_D_506	O=C(CSc1nnc(Cc2ccccc2)n1-c1cccc(Cl)c1)N1CCOCC1
645338	MUV_466_D_507	CCOC(=O)CN(C(=O)CSc1nnc(CNc2ccc(C)cc2C)n1CC)c1ccccc1
645340	MUV_466_D_508	CCC(C)(C)n1nnnc1C(c1cc2ccc(OC)cc2[nH]c1=O)N1CCN(C2CCCCC2)CC1
645341	MUV_466_D_509	CCCS(=O)(=O)c1c2cnccn2c(C(=O)c2ccc(F)cc2)c1S(=O)(=O)CCC
645357	MUV_466_D_510	CC1CCCCN1C(=O)Nc1cccc(Cl)c1
645364	MUV_466_D_511	Cc1ccc2c(c1)cc(CN(Cc1cccs1)C(=O)c1ccco1)c1nnnn12
645375	MUV_466_D_512	COc1ccc(NC(=O)N2CCCC(c3nc(-c4ccc(C(C)C)cc4)no3)C2)cc1
645380	MUV_466_D_513	Cc1ccc2c(c1)nnn2C1CCN(CC(=O)Nc2ccc3c(c2)OCCO3)CC1
645387	MUV_466_D_514	CC(C)n1c(SCc2ccc(Cl)cc2)nc2c1c(=O)[nH]c(=O)n2C
645389	MUV_466_D_515	CC1CCN(c2nc3c(c(=O)n(C)c(=O)n3C)n2Cc2ccccc2)CC1
645403	MUV_466_D_516	O=c1cc(CSc2nnc(COc3ccccc3)o2)c2ccccc2[nH]1
645407	MUV_466_D_517	O=C(CSc1nc(C2CC2)nc2sc3c(c21)CCCC3)NCc1ccco1
645413	MUV_466_D_518	Cc1cc(C(F)F)n2nc(C(=O)Nc3ccccc3Br)nc2n1
645416	MUV_466_D_519	COc1cc(OC)cc(-c2nnc(SCC(=O)N3CCCC3)o2)c1
645424	MUV_466_D_520	COc1ccc(Cc2noc(-c3ccc(OC)c(OC)c3)n2)cc1OC
645426	MUV_466_D_521	Cc1ccnc(-n2c(=O)c3ccccc3nc2-c2ccco2)c1
645435	MUV_466_D_522	COc1ccc(C(=O)NC2CCCCC2)cc1S(=O)(=O)N1CCCC1
645439	MUV_466_D_523	Cn1c(COc2ccccc2)nnc1SCC(=O)NCc1ccccc1
645441	MUV_466_D_524	N#Cc1ccc2ccn(CC(=O)NC3CCCCC3)c2c1
645449	MUV_466_D_525	CC(C)(C)n1nnnc1C(c1cccs1)N(Cc1cccnc1)CC1CCCO1
645452	MUV_466_D_526	O=C(Nc1ccc2nc(-c3ccccc3)oc2c1)c1ccco1
645460	MUV_466_D_527	COc1ccc(-c2nnc(SCC(=O)N3CCCCC3)o2)c(OC)c1
645474	MUV_466_D_528	O=C(O)C(=O)O.O=C(CCC1CCCC1)N1CCN(C2CCCC2)CC1
645480	MUV_466_D_529	O=C(Nc1ccc2c(c1)OCO2)C1CCN(C(=O)c2cccs2)CC1
645488	MUV_466_D_530	CN1CCN(C2=C(Cl)C(=O)N(C3CCCCC3)C2=O)CC1
645491	MUV_466_D_531	CCOC(=O)c1cccc(NC(=O)Cn2c(CC(=O)N3CCCC3)nc3ccccc32)c1
645492	MUV_466_D_532	Cc1ccc(CN(C(=O)Cn2nnc3ccccc32)C(C(=O)NCc2ccco2)c2cccs2)cc1
645496	MUV_466_D_533	Cc1cc(C)c(C#N)c(SCC(=O)N(C)C2CCCCC2)n1
645498	MUV_466_D_534	O=C(OCn1cncn1)c1ccc(Cl)cc1Cl
645502	MUV_466_D_535	O=C(CN(Cc1ccco1)C(=O)CNS(=O)(=O)c1ccc(Cl)cc1)NC1CCCCC1
645510	MUV_466_D_536	COc1cccc(Cn2c(=O)c3cc(NC(=O)c4ccco4)ccc3nc2C2CC2)c1
645512	MUV_466_D_537	CNC(=O)CSc1nnc(-c2cccnc2)n1CCc1ccccc1
645520	MUV_466_D_538	O=C(Nc1ccc2oc(-c3ccccc3)nc2c1)c1ccc2c(c1)OCCO2
645525	MUV_466_D_539	COc1ccc(C2(O)CCN(C(=O)NC3CCCCC3)CC2)cc1
645527	MUV_466_D_540	COC(=O)Cn1c(CCS(=O)(=O)c2ccc(C)cc2)nc2ccccc21
645537	MUV_466_D_541	COc1ccc(N2C(=O)CN=C2Nc2cccc(C)c2C)cc1OC
645539	MUV_466_D_542	COc1nc(OC)nc(N2CCC(C(=O)Nc3cccc4c3CCCC4)CC2)n1
645551	MUV_466_D_543	N#Cc1nc(COc2ccc(Cl)cc2)oc1N1CCCC1
645553	MUV_466_D_544	COc1ccc2nc(NC(=O)CSc3nc4cccnc4n3C)sc2c1
645554	MUV_466_D_545	CCc1nnc(NC(=O)c2ccc(COc3ccc(C)cc3)o2)s1
645555	MUV_466_D_546	Cc1cccc(NC(=O)CSc2nnc(-c3ccccc3C)o2)c1
645557	MUV_466_D_547	Cc1ccc(OCc2nnc(SCC(=O)CC(=O)Nc3ccccc3)o2)cc1
645562	MUV_466_D_548	CCOC(=O)C1CCN(Cc2cn[nH]c2-c2ccc(C)cc2)CC1
645564	MUV_466_D_549	CCOC(=O)c1ccc2ncc(C(=O)OCC)c(NCc3ccco3)c2c1
645565	MUV_466_D_550	Cc1ccc(C)c(-n2c(CNc3ccc(F)cc3)nnc2SCC(N)=O)c1
645571	MUV_466_D_551	Cc1ccc(N=C(c2cccs2)N2CCOCC2)cc1
645575	MUV_466_D_552	CCOc1cc(NC(=O)C2CCCCC2)c(OCC)cc1NC(=O)c1ccco1
645577	MUV_466_D_553	CC(C)(Oc1ccc(Cl)cc1)C(=O)NCCCn1ccnc1
645578	MUV_466_D_554	Cc1ccc2c(c1)nnn2C1CCN(S(=O)(=O)c2ccc(C(=O)N3C(C)CCCC3C)cc2)CC1
645579	MUV_466_D_555	O=C(CN(Cc1ccccc1Cl)C(=O)c1ccc(CN2CCOCC2)o1)NCc1ccccc1
645580	MUV_466_D_556	O=C(NCc1ccco1)c1cc2nc(-c3ccc4c(c3)OCO4)cc(C(F)(F)F)n2n1
645586	MUV_466_D_557	CC1CCN(S(=O)(=O)c2ccc(-c3nnc(SCc4cccnc4)o3)cc2)CC1
645603	MUV_466_D_558	COCCOCC(O)CN1CCN(c2ccc(C)cc2)CC1.O=C(O)C(=O)O
645611	MUV_466_D_559	COC(=O)c1cn(CC(=O)NC2CCCCC2)c2ccccc12
645614	MUV_466_D_560	CC1=C(C(N)=O)C(c2ccc(Cl)cc2)NC(=O)N1
645622	MUV_466_D_561	CCC(=O)N(Cc1cc2cc(OC)ccc2[nH]c1=O)c1ccc(C)cc1C
645624	MUV_466_D_562	COc1ccc2cc(CN(Cc3ccco3)C(c3nnnn3C3CCCCC3)C(C)C)c(=O)[nH]c2c1
645627	MUV_466_D_563	CCOC(=O)Cc1csc(NC(=O)CSc2nnc(C3CC3)n2C)n1
645629	MUV_466_D_564	COCCn1nnnc1C(c1ccccc1Cl)N1CCN(c2ccccc2OC)CC1
645631	MUV_466_D_565	O=C(Oc1ccc2[nH]cc(CCN3C(=O)c4ccccc4C3=O)c2c1)c1ccco1
645632	MUV_466_D_566	O=S(=O)(Nc1nc2ccccc2[nH]1)c1ccc(Cl)cc1
645633	MUV_466_D_567	Cc1ccc(N2C(=O)NC3(CCCCC3)C2=O)cc1
645639	MUV_466_D_568	COc1ccc2c(c1)[nH]cc(C(=O)NCCc1ccc(OC)c(OC)c1)c2=O
645641	MUV_466_D_569	Cc1occc1-c1nnc(SCC(=O)NCCc2ccccc2)n1Cc1ccccc1
645642	MUV_466_D_570	CCOc1ccc2[nH]cc(C(=O)N3CCN(CC)CC3)c(=O)c2c1
645644	MUV_466_D_571	CCOC(=O)c1cc2sccc2n1CC(=O)N1CCCc2ccccc21
645653	MUV_466_D_572	Cn1c(SCC(=O)N2CCc3ccccc32)nc2cccnc21
645654	MUV_466_D_573	Cc1ccc(Cn2c3ccccc3nc2NC(=O)c2ccco2)cc1
645661	MUV_466_D_574	NC(=O)c1cnn(Cc2ccc(Cl)cc2)c1N
645664	MUV_466_D_575	COc1ccc(CN2CCC(CNC(=O)NC3CCCCC3)CC2)cc1
645665	MUV_466_D_576	O=C(CN1CCCC1)Nc1ccc(NC(=O)Nc2ccccc2)cc1
645667	MUV_466_D_577	Cc1ccc(S(=O)(=O)Cn2nnnc2CN2CCN(Cc3ccc4c(c3)OCO4)CC2)cc1
645686	MUV_466_D_578	CCn1nnc(-c2ccccc2NC(=O)c2cc(OC)cc(OC)c2)n1
645691	MUV_466_D_579	Cn1c(SCC(=O)Nc2ccc3c(c2)OCCO3)nnc1-c1ccco1
645696	MUV_466_D_580	COc1cc(NC(=O)CSc2nnc(C)s2)cc(OC)c1
645697	MUV_466_D_581	CCCSC1=C(C#N)C(c2ccccc2OCC)CC(=O)N1
645699	MUV_466_D_582	COc1ccc(-c2ccc(-c3nnc(Cc4ccc(OC)c(OC)c4)o3)cc2)cc1
645704	MUV_466_D_583	COCCN(C(=O)c1csnn1)C(C(=O)NC1CCCCC1)c1cccs1
645705	MUV_466_D_584	COC(=O)c1cc(-c2cccc(OC)c2)n[nH]1
645727	MUV_466_D_585	CCn1c(SCC(=O)c2ccc(F)cc2)nnc1-c1ccoc1C
645729	MUV_466_D_586	CCOC(=O)C1=C(C)NC(=O)NC1c1cc2c(cc1Br)OCO2
645730	MUV_466_D_587	O=C(CSc1nnc(-c2cccnc2)n1CCc1ccccc1)N1CCCCC1
645733	MUV_466_D_588	CC1CCCCN1C(=O)CSc1ccc(-c2ccc(F)cc2)nn1
645738	MUV_466_D_589	O=C(c1ccncc1)N(Cc1ccccc1)Cc1nc(=O)c2ccccc2[nH]1
645740	MUV_466_D_590	Cc1ccc(Cn2cccc(NC(=O)c3ccco3)c2=O)cc1
645741	MUV_466_D_591	c1coc(-c2nnc(-c3ccccc3)n2-c2ccccc2)c1
645742	MUV_466_D_592	Cc1cc(C)nc(N2CCC(C(=O)Nc3ccc4c(c3)OCO4)CC2)n1
645749	MUV_466_D_593	COc1ccccc1C(c1nnnn1C(C)(C)C)N1CCN(C(=O)c2ccco2)CC1
645751	MUV_466_D_594	CCc1ccc(CCC(=O)Nc2nc(CC(C)=O)ns2)o1
645753	MUV_466_D_595	Cc1nnc(NC(=O)C2CCCN(S(=O)(=O)c3ccccc3C(F)(F)F)C2)s1
645754	MUV_466_D_596	Cc1ccn2cc(C(=O)Nc3ccc4c(c3)OCCO4)nc2c1
645756	MUV_466_D_597	Cn1cccc1C(C(=O)NC1CCCCC1)N(C(=O)Cc1cccs1)C1CC1
645758	MUV_466_D_598	CC1=C(C(=O)Nc2ccc(Cl)cc2)C(c2ccco2)NC(=O)N1
645766	MUV_466_D_599	CCOc1nc(-c2ccccc2)ccc1-c1noc(-c2ccco2)n1
645767	MUV_466_D_600	O=C(c1cccs1)N(Cc1nc2sc3c(c2c(=O)[nH]1)CCCC3)C1CCCC1
645782	MUV_466_D_601	O=C(NCCc1ccccc1)c1ccc(-n2cnnn2)cc1
645787	MUV_466_D_602	CCC(CC)C(=O)Nc1nnc(-c2cccs2)s1
645796	MUV_466_D_603	CCn1nnnc1SCC(=O)N(C1CCCCC1)C1CCCCC1
645803	MUV_466_D_604	COc1ccc(-c2nnc(SCC(=O)N3CCCC3)o2)cc1OC
645806	MUV_466_D_605	CCNC(=O)Nc1cc2nc(C)n(Cc3ccc(Br)cc3)c2nc1C
645816	MUV_466_D_606	Cc1cccc2cc(CN(Cc3ccccc3)C(=O)N(C)C)c(=O)[nH]c12
645840	MUV_466_D_607	COc1cc(CN2CCC(C(=O)NC3CCCC3)CC2)cc(Br)c1O.O=C(O)C(=O)O
645842	MUV_466_D_608	CCc1ccc2[nH]c(=O)c(CN(Cc3nnnn3C3CCCC3)C3CCCCC3)cc2c1
645854	MUV_466_D_609	CCn1c(CNc2ccc(F)cc2)nnc1SCCN1CCCCC1
645857	MUV_466_D_610	CCc1ccccc1NC1=NCC(=O)N1Cc1ccc2c(c1)OCO2
645867	MUV_466_D_611	CCc1nnc(NC(=O)c2ccc(S(=O)(=O)NCC(C)C)cc2)s1
645871	MUV_466_D_612	Cc1ccc2[nH]c(=O)c(CN(CCCN3CCOCC3)C(=O)Nc3cccc(Cl)c3)cc2c1
645879	MUV_466_D_613	CCOc1ccc(S(=O)(=O)n2cnc3cc(C)c(C)cc32)cc1
645882	MUV_466_D_614	Cc1occc1-c1nnc(SCC(=O)Nc2nccs2)n1Cc1ccco1
645888	MUV_466_D_615	COc1ccc(N2CCN(CC(=O)Nc3ccc(-n4cnnn4)cc3)CC2)cc1
645892	MUV_466_D_616	CCn1c2ccccc2nc1SCC(=O)Nc1ccc(C(C)=O)cc1
645896	MUV_466_D_617	CCc1c(C)nc2ncnn2c1N1CCCC(C(=O)NCc2ccc3c(c2)OCO3)C1
645897	MUV_466_D_618	Cn1c(SCC(=O)Nc2ccccc2N2CCCCC2)nc2c1c(=O)n(C)c(=O)n2C
645898	MUV_466_D_619	O=C(Cn1c(=O)onc1-c1ccccc1)Nc1ccc(N2CCCCCC2)cc1
645900	MUV_466_D_620	Cc1cccc(C)c1NC(=O)CSc1nnc(-c2ccncc2)n1Cc1ccco1
645902	MUV_466_D_621	O=C(OCC#CCSc1nnc(-c2ccccc2)o1)c1ccco1
645909	MUV_466_D_622	CCN(CC)C(=O)CSc1nnc(-c2cccc(OC)c2)o1
645923	MUV_466_D_623	CCCCC(CC)C(=O)Nc1ccc(Cl)cn1
645927	MUV_466_D_624	CCc1cccc(CC)c1NC(=O)CSc1nnc(C(C)C)n1CC
645928	MUV_466_D_625	COc1cccc(NC(=O)N2CCCC(C(=O)Nc3ccccc3OC)C2)c1
645929	MUV_466_D_626	CC(C)(C)NC(=O)CSc1nnc(Cc2ccc3c(c2)OCO3)n1C1CCCCC1
645930	MUV_466_D_627	CCOC(=O)c1ccccc1NC(=O)CSc1nnnn1C1CCCCC1
645935	MUV_466_D_628	O=C(Cc1ccccc1)N1CCN(Cc2c[nH]c3ccccc23)CC1
645937	MUV_466_D_629	O=C(CSc1nnc(CCc2nc3ccccc3[nH]2)n1-c1ccccc1)NCc1ccco1
645938	MUV_466_D_630	COc1ccc(C(=O)Cn2nnc(-c3ccc(N4CCOCC4)cc3)n2)cc1OC
645942	MUV_466_D_631	O=c1nc(C2CCCN(S(=O)(=O)c3ccccc3)C2)nc2n(Cc3ccc(F)cc3)[nH]nc1-2
645958	MUV_466_D_632	C=CCn1c(O)c(C(=O)Nc2ccccc2C(=O)OCC)c(=O)c2ccccc21
645959	MUV_466_D_633	COc1cc(C(=O)Nc2ccc(-n3cnnn3)c(C)c2)cc(OC)c1OC
645968	MUV_466_D_634	CCC(C)(C)NC(=O)C(c1ccc(C)o1)N(Cc1cccs1)C(=O)Cn1nnc2ccccc21
645972	MUV_466_D_635	Fc1ccc(C(c2nnnn2Cc2ccccc2)N2CCSCC2)cc1
645973	MUV_466_D_636	CCC(C)N(C(=O)c1csnn1)C(C(=O)NCc1ccc(F)cc1)c1ccco1
645978	MUV_466_D_637	CCOc1ccc2nc(NC(=O)C3CCN(c4cnccn4)CC3)sc2c1
645980	MUV_466_D_638	CN(C(=O)c1cccnc1)c1nc(-c2ccccc2)cs1
645981	MUV_466_D_639	COc1ccc(CC(NC(C)=O)C(=O)N2CCN(C(=O)N(C(C)C)C(C)C)CC2)cc1
645988	MUV_466_D_640	O=C(CSc1nc2c(c(C(F)(F)F)n1)CCc1ccccc1-2)NCc1ccco1
645989	MUV_466_D_641	CCC1Oc2ccc(C)cc2N(CC(=O)N(Cc2ccc(C)o2)Cc2cccnc2)C1=O
646000	MUV_466_D_642	O=C(Cn1cnc2c(cnn2-c2ccccc2)c1=O)OCc1ccccc1
646003	MUV_466_D_643	COc1ccc(N2CCN(c3nc4c(c(=O)[nH]c(=O)n4C)n3Cc3cccc(C)c3)CC2)cc1
646007	MUV_466_D_644	O=S(=O)(c1ccc(S(=O)(=O)N2CCCCCC2)cc1)N1CCCC1
646008	MUV_466_D_645	O=C(Nc1ncnc2sc3c(c21)CCC3)c1ccco1
646011	MUV_466_D_646	CCSc1nc2c(c(=O)n(C)c(=O)n2C)n1Cc1ccc(Cl)cc1
646014	MUV_466_D_647	CC(=O)c1ccc(-n2nnnc2SCC(=O)N2CCc3ccccc3C2)cc1
646015	MUV_466_D_648	O=C(CSc1nnc(-c2ccccn2)n1Cc1ccccc1)Nc1ccc2c(c1)OCO2
646025	MUV_466_D_649	CCCSc1nc2c(c(=O)[nH]c(=O)n2C)n1CCc1ccccc1
646031	MUV_466_D_650	Cc1ccc(NCc2nnc(SCC(=O)Nc3ccccc3)n2CC2CCCO2)c(C)c1
646039	MUV_466_D_651	COc1ccc(OC)c(-n2nnnc2SCC(=O)Nc2ccc(C(=O)N3CCCCC3)cc2)c1
646041	MUV_466_D_652	CC1CCC(NC(=O)C2CCN(C(=O)NC3CCCCC3)CC2)CC1
646046	MUV_466_D_653	CCC(C)(C)NC(=O)C(c1cccn1C)N(C(=O)Cn1nnc2ccccc21)c1ccc(OC)cc1
646053	MUV_466_D_654	CCOc1ccccc1N(C(=O)Cn1nnnc1-c1ccc(C)o1)C(CC)C(=O)NC(C)(C)C
646057	MUV_466_D_655	COc1ccccc1NC(=O)N(Cc1ccc2c(c1)OCO2)Cc1nc(=O)c2ccccc2[nH]1
646060	MUV_466_D_656	CCCn1c(SCC(=O)NCc2ccco2)nnc1C(C)C
646067	MUV_466_D_657	CCOc1nc2c(c(=O)n(C)c(=O)n2C)n1Cc1ccccc1Cl
646087	MUV_466_D_658	C=CCNC(=O)C1CCN(c2nc(C)cc(-c3ccccc3)n2)CC1
646088	MUV_466_D_659	Cc1sc(NC(=O)CSc2nnc(COc3ccc(C)cc3)n2C)c(C#N)c1C
646091	MUV_466_D_660	COc1ccc(S(=O)(=O)Nc2ccc(Cl)cn2)c(C)c1C
646093	MUV_466_D_661	CCC(C)(C)n1nnnc1CN(Cc1cccs1)Cc1cc2cc(OC)ccc2[nH]c1=O
646097	MUV_466_D_662	O=C(Cn1ccsc1=NC(=O)c1ccco1)c1ccccc1
646104	MUV_466_D_663	CCn1c(CNc2ccc(F)cc2)nnc1SCC(=O)N1CCCc2ccccc21
646106	MUV_466_D_664	CCCCCn1c(SCCN2CCOCC2)nc2c1c(=O)[nH]c(=O)n2C
646109	MUV_466_D_665	Cc1cc(-c2ccccc2)nc(N2CCC(C(=O)NC(C)C)CC2)n1
646112	MUV_466_D_666	O=C(NC1CCCCC1)N1CCC(c2nc3ccc(Cl)cc3[nH]2)CC1
646117	MUV_466_D_667	CCc1ccccc1-n1c(SCC(=O)NC)nnc1-c1cccnc1
646120	MUV_466_D_668	OCC(C#CCN1CCCCC1)NCc1ccccc1
646123	MUV_466_D_669	O=C(CSc1nc2cccnc2n1Cc1ccccc1)NCc1ccco1
646128	MUV_466_D_670	O=C(NCCc1ccccc1)C1CCCN(C(=O)NC2CCCCC2)C1
646130	MUV_466_D_671	Cn1ncc2c3nnc(-c4ccccc4Cl)n3cnc21
646144	MUV_466_D_672	O=C(CSc1ncccc1-c1nc2ccccc2[nH]1)N1CCN(c2ccccc2F)CC1
646150	MUV_466_D_673	COc1ccc(N2CCN(C(c3cccs3)c3nnnn3C3CCCC3)CC2)cc1
646158	MUV_466_D_674	Cn1c(C(=O)OC(C(=O)NC2CCCC2)c2cccnc2)cc2sccc21
646160	MUV_466_D_675	CC1(C)Cc2ccccc2-c2nnc(SCc3ccc(C#N)cc3)n21
646163	MUV_466_D_676	CCOC(=O)CSc1nnc(-c2ccccc2NC(=O)c2ccccc2)o1
646165	MUV_466_D_677	CC(CN1CCCCC1)OC(=O)Cc1ccc(Cl)cc1
646166	MUV_466_D_678	Cn1c(C(=O)OCC(=O)NCCc2ccccc2)cc2sccc21
646170	MUV_466_D_679	Cc1occc1-c1nnc(SCC(=O)Nc2ccccc2)n1C(C)c1ccccc1
646176	MUV_466_D_680	O=C(NC1CC1)c1cccc(Nc2ccc(-c3ccc4c(c3)OCCO4)nn2)c1
646177	MUV_466_D_681	Cc1ccc2c(c1)C(c1ccccc1)NCC(=O)N2
646196	MUV_466_D_682	Cc1csc(NC(=O)CSc2nnc(C)n2Cc2ccco2)n1
646201	MUV_466_D_683	CCc1ccc(OCc2nnc(SCC(=O)NCc3ccco3)o2)cc1
646204	MUV_466_D_684	Cc1cccc(C)c1NC(=O)c1ccc(-n2cnnn2)cc1
646208	MUV_466_D_685	O=C(CSc1nnnn1C1CCCCC1)Nc1cccc(NC(=O)c2ccco2)c1
646209	MUV_466_D_686	CCOC(=O)c1[nH]c2ccc(C)cc2c1NC(=O)CN1CCCCC1
646214	MUV_466_D_687	COc1ccc(-n2c(SCC(=O)N3CCCC(C)C3)nnc2-c2cccnc2)cc1
646216	MUV_466_D_688	O=C(CCC(=O)N(CC(=O)NCC1CCCO1)c1ccc(F)cc1)Nc1nccs1
646217	MUV_466_D_689	O=C(CCCOc1ccc(Cl)cc1)Nc1nncs1
646219	MUV_466_D_690	Cn1c(Cn2nnc3ccccc32)nnc1SCC(=O)NCc1ccc2c(c1)OCO2
646226	MUV_466_D_691	Cc1ccc(NC(=O)CSc2nnc(-c3ccncc3)n2C)cc1C
646229	MUV_466_D_692	CC(C)(C)C(=O)NC1CCN(S(=O)(=O)c2cccc(C(F)(F)F)c2)CC1
646230	MUV_466_D_693	Cc1cc(C)c2c(c1)c(C)cc1nnc(SCC(=O)NCc3ccco3)n12
646237	MUV_466_D_694	CCOC(=O)c1cc(CC)sc1NC(=O)CCC(=O)O
646238	MUV_466_D_695	COc1ccc(NC(=O)CSc2nnc(Cc3ccccc3)o2)c(OC)c1
646242	MUV_466_D_696	O=C(NC1CCCCC1)C1CCCN1C(=O)NCc1ccccc1
646249	MUV_466_D_697	COCCCn1c(SCc2cc(=O)[nH]c3ccccc23)nnc1-c1ccco1
646250	MUV_466_D_698	O=C(NC1CCCC1)C(c1cccs1)N(Cc1ccco1)C(=O)c1csnn1
646256	MUV_466_D_699	CC(=O)N(CN1C(=O)c2ccccc2C1=O)c1cccc(C)c1
646261	MUV_466_D_700	Cc1nn(-c2ccccc2)c(Cl)c1C1c2c(c3ccccc3oc2=O)OC(N)=C1C#N
646265	MUV_466_D_701	O=C(CN1CCCCC1)Nc1ccc(S(=O)(=O)N2CCCCCC2)cc1
646268	MUV_466_D_702	Cc1nc2cc(N3CCCCC3)c(NC(=O)c3cccnc3)cc2c(=O)n1Cc1ccccc1
646271	MUV_466_D_703	Cc1ccc(C(C(=O)NC2CC2)N(C(=O)Cn2nnc(-c3cccs3)n2)c2cc(C)ccc2C)o1
646281	MUV_466_D_704	COc1ccccc1NC(=O)Cn1nc(C(F)(F)F)c2c1CCCC2
646286	MUV_466_D_705	COCCN(C(=O)Cc1cccs1)c1nnc(-c2ccncc2)s1
646288	MUV_466_D_706	Cc1ccc(NC(=O)CCSc2nnc(-c3ccco3)o2)cc1
646289	MUV_466_D_707	COc1cc(C(=O)N2CCCN(c3nc4cc(C)ccc4cc3C#N)CC2)cc(OC)c1OC
646291	MUV_466_D_708	Cc1ccc(C)c(N2CCN(C(=O)C3CCN(c4nc(C)cc(C)n4)CC3)CC2)c1
646293	MUV_466_D_709	Cc1ccc2cc(C)c3nnc(SCC(=O)NCc4ccco4)n3c2c1
646295	MUV_466_D_710	Cc1ccccc1-c1nnc(-c2ccc(Br)cc2)o1
646298	MUV_466_D_711	Cc1nc2ccc(NC(=O)N3CCC(c4ccccc4)C3)cc2nc1C
646321	MUV_466_D_712	COCCNC(=O)c1cnn2c1nc(-c1ccc3c(c1)OCO3)cc2C(F)(F)F
646323	MUV_466_D_713	CCCCOC(=O)Cn1c(=O)c2c(nc(Br)n2Cc2ccccc2)n(C)c1=O
646331	MUV_466_D_714	O=C(C1CCC1)N(CCc1ccccc1)Cc1nc(=O)c2ccccc2[nH]1
646337	MUV_466_D_715	CC1(C)NC(=O)N(CNc2cc(Cl)ccc2Cl)C1=O
646338	MUV_466_D_716	Cc1nc2c(nnn2Cc2ccccc2Cl)c(Nc2ccc3c(c2)OCCO3)n1
646340	MUV_466_D_717	COC(=O)c1cccc(S(=O)(=O)N2CCN(c3nc4ccccc4s3)CC2)c1
646352	MUV_466_D_718	Cc1ccc(-n2c(SCC(=O)N3CCOCC3)nnc2-c2cccnc2)cc1
646357	MUV_466_D_719	CCOc1cc(-c2nc3ccccn3c2NCC2CCCO2)ccc1O
646358	MUV_466_D_720	CC(=O)Cc1nsc(NC(=O)c2ccc(COc3ccccc3)o2)n1
646364	MUV_466_D_721	CC(C)C(c1nnnn1Cc1ccco1)N1CCN(c2nc3ccccc3s2)CC1
646367	MUV_466_D_722	COc1ccc(CCN(Cc2cc3cc(C)ccc3[nH]c2=O)C(=O)N2CCCC2)cc1OC
646369	MUV_466_D_723	CN(C)c1nc(N(c2ccccc2)c2ccccc2)nc(N2CCOCC2)n1
646378	MUV_466_D_724	O=C(c1ccco1)N1CCN(c2ncnc3c(-c4ccccc4)nsc32)CC1
646386	MUV_466_D_725	CCC(=O)N(Cc1ccco1)c1nc(-c2cc(OC)ccc2OC)cs1
646387	MUV_466_D_726	CC1CCN(c2ccc(C(=O)NCc3cccs3)cn2)CC1
646389	MUV_466_D_727	COc1cccc2cc(-c3nnc(SCC(=O)Nc4nc(C)cs4)n3C)oc21
646391	MUV_466_D_728	COc1ccc(N2CCN(C(=O)CSc3ncccc3-c3nc4ccccc4[nH]3)CC2)cc1
646392	MUV_466_D_729	CCc1c(C)nc2ncnn2c1N1CCC(C(=O)NCc2cccc(OC)c2)CC1
646394	MUV_466_D_730	Cc1ccc2nc3c(cc2c1)CN(Cc1ccco1)C(=NCC1CCCO1)S3
646402	MUV_466_D_731	CCn1c(CNc2cccc(Cl)c2)nnc1SCc1ccccc1
646403	MUV_466_D_732	COc1ccc(Cc2nnc(NC(=O)Cc3cccs3)s2)cc1OC
646408	MUV_466_D_733	COc1ccc2[nH]c(=O)c(CN(Cc3cccnc3)C(=O)Nc3ccccc3)cc2c1
646413	MUV_466_D_734	COc1ccc2oc(=O)c(C(=O)N3CCN(c4ccccc4)CC3)cc2c1
646416	MUV_466_D_735	COCCn1c(SCc2ccccc2Cl)nc2c1c(=O)[nH]c(=O)n2C
646424	MUV_466_D_736	CCC(=O)Nc1ccc(NC(=O)c2cccc(OC)c2)nc1
646431	MUV_466_D_737	Cc1ccnc(N2CCC(C(=O)NC3CCCCCC3)CC2)n1
646432	MUV_466_D_738	O=C(O)C(=O)O.c1ccc(Cn2c(SCCN3CCOCC3)nnc2-c2cccnc2)cc1
646449	MUV_466_D_739	COc1ccc2nc(NC(=O)CSc3nnc(-c4ccoc4C)n3C)sc2c1
646451	MUV_466_D_740	CN1CCN(C(c2nnnn2Cc2ccccc2)c2cccc(C(F)(F)F)c2)CC1
646452	MUV_466_D_741	Cc1occc1-c1nnc(SCC(=O)Nc2ccc3c(c2)OCO3)n1-c1ccc(C)cc1
646460	MUV_466_D_742	Cc1nnc(SCC(=O)NC2CC2)n1CCc1ccccc1
646462	MUV_466_D_743	CC(=O)C1=C(O)C(=O)N(CCN(C)C)C1c1ccc(Cl)cc1
646465	MUV_466_D_744	O=C(COc1ccc(Cl)cc1)Nc1ccc(Cl)cn1
646466	MUV_466_D_745	O=C(c1cccs1)N(CC1CCCO1)c1nc(-c2ccccc2)cs1
646476	MUV_466_D_746	O=c1nc(CSc2nnc(-c3ccncc3)n2Cc2ccco2)[nH]c2ccccc12
646481	MUV_466_D_747	COc1ccc(-c2ccc(SCC(=O)NCc3ccco3)nn2)cc1OC
646482	MUV_466_D_748	O=C(Nc1ccc2c(c1)OCCO2)c1ccc(CN2CCOCC2)cc1
646491	MUV_466_D_749	COc1cc(C)c(C(C)C)cc1S(=O)(=O)N1CCN(C)CC1
646496	MUV_466_D_750	Cc1cccc(-n2c(SCC(=O)N3CCCC3)nnc2-c2ccccn2)c1C
646497	MUV_466_D_751	O=C(Nc1ccc(C2CCCCC2)cc1)C1CCCN(c2ncccn2)C1
646502	MUV_466_D_752	CCn1nnc(NC(=O)c2ccc(-c3ccc(Cl)cc3)o2)n1
646503	MUV_466_D_753	Cc1ccc2nc(Nc3nc(C)cc(C(F)(F)F)n3)nc(C)c2c1
646514	MUV_466_D_754	Cc1ccc(NC(=O)CSc2nnc(COc3ccc(C#N)cc3)n2-c2ccccc2)cc1C
646532	MUV_466_D_755	Cc1cc(S(=O)(=O)N2CCC(NC(=O)C34CC5CC(CC(C5)C3)C4)CC2)ccc1-n1cnnn1
646537	MUV_466_D_756	O=C(c1ccco1)N1CCN(C(c2nnnn2Cc2cccs2)c2ccccc2)CC1
646541	MUV_466_D_757	Cc1ccc(C2c3cc4c(cc3OC(N)=C2C#N)OCO4)cc1
646545	MUV_466_D_758	CCSC1=C(C#N)C(c2ccc(OC)c(OC)c2)CC(=O)N1
646547	MUV_466_D_759	CCOc1cc(NC(=O)C2CC2)c(OCC)cc1NC(=O)c1ccccn1
646583	MUV_466_D_760	Cc1cccc(NC(=O)c2c(O)n3c4c(cccc4c2=O)CCC3)n1
646584	MUV_466_D_761	Cn1c(Cn2nnc3ccccc32)nnc1SCC(=O)Nc1ccc2c(c1)OCO2
646586	MUV_466_D_762	CC(=O)N1CCN(c2ccc(NC(=O)c3ccc4c(c3)OCO4)cc2)CC1
646603	MUV_466_D_763	CCCCn1c(SCC(=O)Nc2cccc(C)n2)nnc1-c1ccco1
646606	MUV_466_D_764	c1cncc(-c2nc3cc(Cc4ccc5oc(-c6cccnc6)nc5c4)ccc3o2)c1
646614	MUV_466_D_765	CS(=O)(=O)N(CC(=O)N1CCCCCC1)c1ccc(Br)cc1
646616	MUV_466_D_766	COc1cccc(NC(=O)N2CCCC2C(=O)NCC(C)C)c1
646628	MUV_466_D_767	Cc1ccccc1Cn1c2ccccc2nc1C(C)O
646629	MUV_466_D_768	Cc1ccccc1CCNC(=O)C1CCN(S(=O)(=O)c2ccc(-n3cnnn3)cc2)CC1
646632	MUV_466_D_769	COc1ccc(CCNC(=O)CSc2nnc(-c3cccc(F)c3)o2)cc1OC
646633	MUV_466_D_770	Cc1nn(Cc2ccccc2)c(C)c1NC(=O)c1cc2nc(-c3ccco3)cc(C(F)(F)F)n2n1
646644	MUV_466_D_771	COc1ccc(C(=O)CSc2nnc(CNc3ccc(C)cc3C)n2Cc2ccco2)cc1
646653	MUV_466_D_772	CC(C)C(c1nnnn1C(C)(C)C)N1CCN(c2cccc(Cl)c2)CC1
646663	MUV_466_D_773	O=C(NC1CCCC1)C(c1ccco1)N(Cc1ccccc1)C(=O)c1csnn1
646667	MUV_466_D_774	CCCn1c(SCC(=O)Nc2cccc(C)n2)nnc1-c1ccco1
646670	MUV_466_D_775	COc1ccc(NC(=O)C2CCN(C(=O)NCc3ccccc3)CC2)cc1
646675	MUV_466_D_776	O=C(NCc1ccccc1)NC1(C(=O)Nc2ccc3c(c2)OCCO3)CCCCC1
646679	MUV_466_D_777	CC(C)C(C(=O)NCc1ccco1)N(C(=O)CNS(=O)(=O)c1ccc(Cl)cc1)C1CCCC1
646684	MUV_466_D_778	Cn1c2nc(N3CCCCCC3)n(CC(=O)c3ccccc3)c2c(=O)[nH]c1=O
646685	MUV_466_D_779	CCCC1CCC(c2nc(-c3cccnc3)no2)CC1
646701	MUV_466_D_780	COc1ccccc1Nc1nc(C2(C)CCC(=O)O2)cs1
646707	MUV_466_D_781	O=C(Cn1nnc(-c2ccccc2NC(=O)c2cccs2)n1)Nc1ccccc1
646708	MUV_466_D_782	O=C(c1cccs1)N1CCCC(c2nc(-c3ccc(F)cc3)no2)C1
646709	MUV_466_D_783	CC(C)NC(=O)Cn1c2ccccc2nc1SCC(=O)N1CCCCCC1
646720	MUV_466_D_784	CCOC(=O)c1cccc(NC(=O)CSc2nnc(-c3cccnc3)n2CC)c1
646725	MUV_466_D_785	CC(C)(C)n1nnnc1C(c1cccs1)N(Cc1ccco1)Cc1ccccc1
646734	MUV_466_D_786	NC(=O)c1cnn2c1nc(-c1ccc(F)cc1)cc2C(F)(F)F
646738	MUV_466_D_787	COc1ccccc1NC(=O)CSc1nnc(C)n1CCc1ccccc1
646741	MUV_466_D_788	Fc1ccc(N2CCN(C(c3cccs3)c3nnnn3C3CCCC3)CC2)cc1
646743	MUV_466_D_789	Cc1cc(C)cc(OCc2nnc(SCC(=O)OC3CCCCC3)o2)c1
646744	MUV_466_D_790	CC(=O)N1CCN(c2ccc(NC(=O)COc3ccc(Cl)cc3Cl)cc2)CC1
646748	MUV_466_D_791	COc1cccc(-c2csc(N3CCN(C(=O)C4CCCCC4)CC3)n2)c1
646754	MUV_466_D_792	COc1ccc(N2C(=O)CC(Cc3ccccc3)C2=O)cc1
646755	MUV_466_D_793	CCc1nnc(NC(=O)c2ccc(S(=O)(=O)NC3CCCCC3)cc2)s1
646756	MUV_466_D_794	Cc1cnc(C)c(N2CCC(C(=O)NC(C)c3cccs3)CC2)n1
646758	MUV_466_D_795	Cc1nc(C)c(-c2csc(NCc3ccco3)n2)s1
646759	MUV_466_D_796	O=C(Cn1c(C(=O)NCc2ccco2)cc2sccc21)c1ccccc1
646763	MUV_466_D_797	CC(C)(C)NC(=O)C(c1ccco1)N(C(=O)c1ccc(CN2CCOCC2)o1)c1ccccc1
646764	MUV_466_D_798	CN(Cc1ccccc1)c1nc2c(c(=O)[nH]c(=O)n2C)n1Cc1ccccc1
646766	MUV_466_D_799	CCC(=O)Nc1ccc(N2CCN(Cc3ccccc3)CC2)cc1
646767	MUV_466_D_800	O=C(NCc1ccco1)c1c(O)n2c3c(cccc3c1=O)CCC2
646772	MUV_466_D_801	COCCn1nnnc1C(c1ccccn1)N(CCc1ccccc1)Cc1cccs1
646776	MUV_466_D_802	CCOC(=O)CNC(=O)c1c(C)nn(-c2ccccc2)c1Cl
646779	MUV_466_D_803	COc1ccccc1CN(Cc1nc(=O)c2ccccc2[nH]1)C(=O)Nc1ccccc1
646780	MUV_466_D_804	COc1cc(-c2nnc(-c3ccc(N4CCOCC4)cc3)o2)cc(OC)c1OC
646781	MUV_466_D_805	CCOc1ccccc1-n1c(SCC(=O)NC(C)CC)nnc1-c1ccoc1C
646784	MUV_466_D_806	COc1ccccc1NC(=O)c1cc2ccc(=O)cc-2oc1NO
646787	MUV_466_D_807	CCN1CCN(c2ccc(NC(=O)COc3ccccc3Cl)cc2)CC1
646792	MUV_466_D_808	O=S(=O)(c1ccc2c(c1)OCCO2)N1CCC(O)(c2ccc(Cl)cc2)CC1
646793	MUV_466_D_809	O=C(CSc1nnc(-c2ccccc2Br)o1)Nc1cccc2ccccc21
646795	MUV_466_D_810	CC(=O)Nc1cc2c(nc(C)n2Cc2ccc(Br)cc2)nc1C
646797	MUV_466_D_811	COCCn1nnnc1C(c1cccs1)N1CCN(c2ccccc2)CC1
646799	MUV_466_D_812	CCOc1ccccc1NC(=O)NC1CCN(CC(=O)Nc2ccc3c(c2)OCCO3)CC1
646816	MUV_466_D_813	Clc1cccc(NCc2nnc(SCc3ccccc3)o2)c1
646820	MUV_466_D_814	Cc1nc2cc(F)ccc2n1C1CCN(S(=O)(=O)c2ccccc2)CC1
646829	MUV_466_D_815	COc1cc(C(c2nnnn2C(C)(C)C)N2CCN(c3nc4ccccc4s3)CC2)ccc1O
646832	MUV_466_D_816	CCn1c(COc2ccccc2)nnc1SCC(=O)CC(=O)Nc1ccccc1OC
646837	MUV_466_D_817	CCOc1ccc2[nH]c(=O)c(CN(Cc3ccc(C)cc3)C(=O)N3CCCC3)cc2c1
646838	MUV_466_D_818	O=C(Cc1c(O)[nH]c2ccccc2c1=O)NCc1ccc(F)cc1
646839	MUV_466_D_819	CC(=O)Nc1ccc(C(=O)CSc2nc3ccccc3n2CC(=O)N2CCCC2)cc1
646841	MUV_466_D_820	CCOC(=O)CSc1nnc(CNc2nc(-c3ccccc3)cs2)n1C
646845	MUV_466_D_821	CCNC(=O)NC1(C(=O)Nc2ccc3c(c2)CCC3)CCCCC1
646846	MUV_466_D_822	CN(C)c1ccc(CNCCC2(O)CCOC(C)(C)C2)cc1
646847	MUV_466_D_823	O=C(Nc1nc2ccccc2n1CCOc1ccccc1)c1ccco1
646850	MUV_466_D_824	Clc1ccccc1Cn1nnc2c1ncnc2NCC1CC1
646851	MUV_466_D_825	O=C(CN1C2CCC1CC(NC(=O)C1CC1)C2)NCc1ccccc1
646852	MUV_466_D_826	CC(C)(C)n1nnnc1C(c1cccs1)N1CCCC2(CCCCC2)C1
646854	MUV_466_D_827	CCn1c(CNc2ccccc2Cl)nnc1SCC(=O)NCc1ccccc1
646857	MUV_466_D_828	CCOC(=O)c1c(C)c(C(C)=O)sc1NC(=O)CSc1nc2cccnc2n1C
646862	MUV_466_D_829	O=C(CCn1nnc2ccccc21)Nc1nnc(-c2ccccc2F)s1
646865	MUV_466_D_830	O=C(CSc1nnc(-c2ccncc2)n1CC1CCCO1)NCc1ccccc1
646867	MUV_466_D_831	COc1cccc(N(C(=O)c2ccco2)C(C(=O)NC2CCCC2)c2ccc(N(C)C)cc2)c1
646870	MUV_466_D_832	COc1ccc(CN(Cc2nc(=O)c3ccccc3[nH]2)C(=O)NC2CCCCC2)cc1
646873	MUV_466_D_833	Cc1ccc(-c2nnn(CC(=O)N(Cc3cccs3)C(C(=O)NC3CCCC3)c3ccco3)n2)o1
646881	MUV_466_D_834	CCn1c(COc2ccccc2C)nnc1SCC(=O)OC
646886	MUV_466_D_835	CC(C)(C)NC(=O)CSc1nnc(C2CC2)n1Cc1ccccc1
646887	MUV_466_D_836	O=C(CSc1nnc(-c2cccnc2)n1Cc1ccccc1)N1CCOCC1
646891	MUV_466_D_837	O=C(NCc1ccc2c(c1)OCO2)c1cccc(Cl)c1
646896	MUV_466_D_838	COc1ccccc1NC(=O)CC(=O)CSc1nnc(-c2ccc(C)cc2)n1C
646897	MUV_466_D_839	CN(C)C=C1C(=O)N(C2CCCCC2)C(=O)N(C2CCCCC2)C1=O
646901	MUV_466_D_840	CCc1cc2cc3c(cc2nc1SCC(=O)Nc1cc(C)on1)OCO3
646903	MUV_466_D_841	c1ccc2oc(CCc3nc4ccccc4o3)nc2c1
646906	MUV_466_D_842	Clc1ccc(CSc2nnc(Cn3cnc4ccccc43)o2)cc1
646912	MUV_466_D_843	Cc1ccccc1-c1ccc(=O)n(CC(=O)Nc2ccc(N3CCOCC3)cc2)n1
646915	MUV_466_D_844	O=C(OC(C(=O)NCc1cccs1)c1ccccc1Cl)c1ccco1
646916	MUV_466_D_845	O=C(Nc1cccc(Cl)c1)N1CCN(c2ncccn2)CC1
646917	MUV_466_D_846	COc1ccc(NC(=O)N2CCCC2C(=O)Nc2ccc(C)c(Cl)c2)cc1
646919	MUV_466_D_847	O=C(NCc1cccs1)C1CCN(c2nccs2)CC1
646920	MUV_466_D_848	O=C(c1ccccc1-c1nc2ccccc2[nH]1)N1CCOCC1
646921	MUV_466_D_849	CC(C)(C)NC(=O)C(c1ccco1)N(Cc1ccc2c(c1)OCO2)C(=O)Cn1nnc2ccccc21
646947	MUV_466_D_850	CCc1ccc2[nH]c(=O)c(CN(CCO)C(=O)NCc3ccccc3)cc2c1
646948	MUV_466_D_851	CCOC(=O)Nc1nnc(CCc2ccccc2)s1
646957	MUV_466_D_852	COc1nc(-c2ccc(C)cc2)ccc1-c1noc(-c2ccco2)n1
646958	MUV_466_D_853	COc1cc(OC)cc(-c2cc3nc4c(c(N5CCN(c6cnccn6)CC5)n3n2)CCCC4)c1
646960	MUV_466_D_854	O=C(CCSc1nc(-c2ccco2)cc(C(F)(F)F)n1)NCc1ccccn1
646963	MUV_466_D_855	CCC(C)(C)NC(=O)C(c1cccn1C)N(C(=O)Cn1nnc2ccccc21)c1ccccc1OC
646976	MUV_466_D_856	O=C(CSc1nnc(Cc2ccccc2)n1Cc1ccco1)NC1CCCC1
646980	MUV_466_D_857	c1ccc(-c2nc3ccccc3nc2N2CCOCC2)cc1
646985	MUV_466_D_858	COc1ccc2cc(CN(CCO)C(=O)c3ccc(Br)cc3)c(=O)[nH]c2c1
646989	MUV_466_D_859	CCOC(=O)c1cc2sccc2n1Cc1ccc(C#N)cc1
646990	MUV_466_D_860	Cc1cccc(OCC(=O)Nc2ccccc2N2CCN(C(=O)C(C)C)CC2)c1C
646992	MUV_466_D_861	CC(C)(C)NC(=O)C(c1ccccc1)N(C(=O)c1csnn1)C1CC1
646993	MUV_466_D_862	Cc1occc1-c1nnc(SCC(=O)NCc2cccs2)n1CC1CCCO1
646996	MUV_466_D_863	COC(=O)C1=C(C)C(c2ccc(OC)cc2OC)NC(=O)N1
646998	MUV_466_D_864	CCOC(=O)CSc1nc2c(c(=O)n(Cc3ccccc3Cl)c(=O)n2C)n1C
646999	MUV_466_D_865	Cc1ccccc1-c1nc(-c2cccnc2)no1
647002	MUV_466_D_866	Cc1cccc(NC(=O)C2CCN(c3nc(C)cc(C)n3)CC2)c1
647007	MUV_466_D_867	O=C(Nc1ccc(Oc2ccccc2)cc1)C1CCCN(c2ncccn2)C1
647011	MUV_466_D_868	COc1ccc(OCCSc2nnnn2C2CCCCC2)cc1
647016	MUV_466_D_869	COc1ccc(NC(=O)CSc2nnc(-c3ccoc3C)n2CCc2ccccc2)cc1
647017	MUV_466_D_870	O=C(Nc1cccc(Cl)c1Cl)C1CCN(c2ncccn2)CC1
647018	MUV_466_D_871	Cc1ccc(Cl)cc1N(CC(=O)NC1CCCCC1)S(C)(=O)=O
647024	MUV_466_D_872	O=C(O)CSc1nnc(Cn2cnc3ccccc32)n1CCc1ccccc1
647027	MUV_466_D_873	c1coc(C2Nc3cccc4cccc(c43)N2)c1
647031	MUV_466_D_874	Cc1cc(C)c2cc(CN(Cc3cccs3)Cc3nnnn3CC3CCCO3)c(=O)[nH]c2c1
647036	MUV_466_D_875	Cc1ccc(S(=O)(=O)NC(=O)Nc2ccc(Cl)cn2)cc1
647040	MUV_466_D_876	O=C(NC1CCCCC1)c1cc2nc(-c3ccco3)cc(C(F)(F)F)n2n1
647042	MUV_466_D_877	COCCn1c(COc2cccc(OC)c2)nnc1SCC(=O)N1CCOCC1
647043	MUV_466_D_878	COc1cc2cc(C(c3nnnn3C(C)(C)C)N3CCc4ccccc43)c(=O)[nH]c2cc1OC
647045	MUV_466_D_879	O=C(Cn1c(=O)onc1-c1ccccc1)NCc1ccccc1
647059	MUV_466_D_880	Cn1c(CNc2nc(-c3ccccc3)cs2)nnc1SCC(=O)c1ccccc1
647060	MUV_466_D_881	COC(=O)c1cccc(NC(=O)CSc2nnc(COc3cccc(C)c3)n2C)c1
647065	MUV_466_D_882	Cc1[nH]n(-c2ccccc2)c2nc(=O)c(CNc3ccc4c(c3)OCCO4)cc1-2
647071	MUV_466_D_883	CCOc1ccc(OCC)c(NC(=O)C2CCCN(c3ncccn3)C2)c1
647073	MUV_466_D_884	CCOC(=O)c1ccc(-n2c(=O)c3ccccc3nc2-c2ccco2)cc1
647074	MUV_466_D_885	CCN1CCN(C(c2nnnn2Cc2cccs2)c2ccc(F)cc2)CC1
647080	MUV_466_D_886	O=C(CSc1ccccn1)N1CCN(C(=O)CSc2ccccn2)CC1
647082	MUV_466_D_887	CCn1c(CNc2ccc(OC)cc2)nnc1SCC(=O)N1CCCc2ccccc21
647083	MUV_466_D_888	Cc1cc(C)nc(N2CCC(C(=O)NCCc3ccccc3)CC2)n1
647089	MUV_466_D_889	CC(C)CC(c1nnnn1Cc1ccco1)N1CCN(c2cccc(Cl)c2)CC1
647093	MUV_466_D_890	CCCC(=O)Nc1ccc(N2CCN(C(=O)c3cccs3)CC2)cc1
647096	MUV_466_D_891	COc1ccc(Cn2c(=O)c3cc(NC(=O)c4ccco4)ccc3nc2C2CC2)cc1
647099	MUV_466_D_892	CN1CCN(c2ccc(NC(=O)c3ccc4c(c3)OCO4)cc2)CC1
647100	MUV_466_D_893	O=C(Nc1ccc(C2CCCCC2)cc1)C1CCN(c2ncccn2)CC1
647103	MUV_466_D_894	COc1nc(-c2ccccc2)cc(-c2ccccc2)n1
647104	MUV_466_D_895	O=C(CC1Nc2ccccc2NC1=O)NC1CCCCC1
647105	MUV_466_D_896	O=C(CN1CCN(c2nc(-c3ccc(F)cc3)cs2)CC1)Nc1ccc2c(c1)OCO2
647107	MUV_466_D_897	COc1ccccc1-n1c(SCC(N)=O)nnc1-c1ccccc1
647108	MUV_466_D_898	CCCC(c1nnnn1Cc1cccs1)N1CCN(c2ccc(OC)cc2)CC1
647111	MUV_466_D_899	CCC(=O)Nc1ccc(C(=O)CSc2nnc(CNc3ccc(Cl)cc3)o2)cc1OC
647112	MUV_466_D_900	CCOc1ccccc1NC(=O)C1CCCN(C(=O)NCc2ccccc2)C1
647123	MUV_466_D_901	CC(C)C(=O)Nc1nnc(SCC(=O)NC2CC2)s1
647124	MUV_466_D_902	O=C(Nc1ccc(Cl)cn1)c1cc2c(n(-c3ccccc3)c1=O)CCCC2=O
647129	MUV_466_D_903	CCOC(=O)c1cccc(NC(=O)CSc2nnc(-c3ccoc3C)n2CC)c1
647131	MUV_466_D_904	COc1ccc(C2c3ccc(O)cc3OC(N)=C2C#N)cc1OC
647133	MUV_466_D_905	Cc1c(C#N)c(NC(=O)c2ccco2)sc1C(=O)Nc1cccc(C)c1C
647135	MUV_466_D_906	COc1ccc(N(Cc2cc3ccc(C)cc3[nH]c2=O)C(C)=O)cc1
647136	MUV_466_D_907	CCc1c(C)nc2ncnn2c1Nc1ccc(C#N)c(Cl)c1
647137	MUV_466_D_908	CCOc1cc(C2NC(=O)NC(C)=C2C(=O)OCc2ccccc2)ccc1O
647138	MUV_466_D_909	Cc1nn(-c2ccccc2)c(Cl)c1C(=O)NCC(=O)O
647143	MUV_466_D_910	O=C(CSc1nnnn1C1CCCCC1)NCc1ccc2c(c1)OCO2
647145	MUV_466_D_911	Cc1cccn2c1nc1c(cc(C(=O)NCc3ccco3)c(=N)n1CCc1ccccc1)c2=O
647147	MUV_466_D_912	O=C(COc1ccccc1)N1CCN(C(=O)c2cccs2)CC1
647151	MUV_466_D_913	Cc1cc(N2C(=O)C3C4C=CC(C4)C3C2=O)ccc1Br
647153	MUV_466_D_914	O=c1nc(Nc2ccccc2)[nH]c(N2CCCC2)n1
647160	MUV_466_D_915	COc1ccc(NC(=O)C2CCN(C(=O)NC3CCCCC3)CC2)c(OC)c1
647161	MUV_466_D_916	CCc1nccn1S(=O)(=O)c1ccc2ccc(C)cc2c1
647162	MUV_466_D_917	CCOC(=O)CSc1nnc(-c2ccc(OC)cc2)n1CC
647165	MUV_466_D_918	C=CCSC1=C(C#N)C(c2ccccc2OC)CC(=O)N1
647166	MUV_466_D_919	CCOc1ccc(-c2nnc(-c3ccncc3)o2)cc1
647179	MUV_466_D_920	O=C(NCc1ccccc1)NC1(C(=O)N2CCCC2)CCCCC1
647183	MUV_466_D_921	C=C(C)CSC1=C(C#N)C(c2ccccc2Cl)CC(=O)N1
647185	MUV_466_D_922	CCOc1ccc2nc(N3CCCN(C(=O)Nc4ccccc4C)CC3)c(C#N)cc2c1
647186	MUV_466_D_923	COc1ccccc1NC(=O)Nc1cc(OC)c(NC(=O)CN2CCCCC2)cc1OC
647187	MUV_466_D_924	Cc1cc(NC(=O)c2sc3nc(C)cc(C(F)(F)F)c3c2N)no1
647191	MUV_466_D_925	O=C(Cn1nnc(-c2cccs2)n1)N(C(C(=O)NC1CCCCC1)c1ccncc1)C1CCCC1
647200	MUV_466_D_926	CCOC(=O)C1=C(C)NC(=O)NC1c1cc(Br)c(O)c(OC)c1
647208	MUV_466_D_927	CCC(C)(C)n1nnnc1C(c1cc2ccc(OC)cc2[nH]c1=O)N1CCc2ccccc21
647215	MUV_466_D_928	COC(=O)NCC(C)OC(=O)Nc1cccc(Cl)c1
647220	MUV_466_D_929	O=C(CCCSc1nc(-c2ccco2)cc(C(F)(F)F)n1)Nc1ccc2c(c1)OCO2
647222	MUV_466_D_930	COc1ccc(N(C(=O)CNC(=O)c2ccco2)C(C(=O)NC2CCCCC2)c2ccco2)cc1
647223	MUV_466_D_931	CCOC(=O)Cc1csc(NC(=O)CSc2nnc(C(C)C)n2C)n1
647225	MUV_466_D_932	CCCCNC(=O)Cn1cnc2c(cnn2-c2ccc(C)c(C)c2)c1=O
647227	MUV_466_D_933	Cc1ccc(OCc2nnc(SCC(=O)Nc3ccc4c(c3)OCCO4)n2Cc2ccco2)cc1
647231	MUV_466_D_934	CCN(CC)CCN(Cc1cc2cc(C)ccc2[nH]c1=O)C(=O)Nc1ccccc1OC
647237	MUV_466_D_935	Cc1ccc(C(=O)CSc2nnc(CNc3ccc(C)cc3C)o2)cc1
647239	MUV_466_D_936	CCCn1c(SCC(=O)NCc2cccs2)nc2c1c(=O)n(C)c(=O)n2C
647244	MUV_466_D_937	COc1ccccc1-c1nnc(SCCN2CCOCC2)n1-c1ccc(C)cc1
647246	MUV_466_D_938	CCN(CC)C(=O)c1ccc(NC(=O)CSc2nnnn2-c2cc(OC)ccc2OC)cc1
647252	MUV_466_D_939	CCN(CC)C(=O)CSc1nnc(-c2ccco2)n1Cc1ccco1
647253	MUV_466_D_940	CCCCCCSc1nsc(NC(C)=O)n1
647254	MUV_466_D_941	O=C(Nc1cccc(F)c1)C1CC(=O)N(c2ccc(Br)cc2)C1
647256	MUV_466_D_942	O=C(O)c1c(-c2ccccc2)csc1NC(=O)c1ccco1
647257	MUV_466_D_943	Cc1ccc(NCc2nnc(SCc3ccc(C#N)cc3)n2Cc2ccco2)c(C)c1
647261	MUV_466_D_944	CCn1c(SCC(=O)Nc2nccs2)nnc1-c1cc2cccc(OC)c2o1
647266	MUV_466_D_945	Cc1ccc(N2C(=O)CSC23c2ccccc2NC3=O)cc1
647270	MUV_466_D_946	CCOc1ccccc1-n1c(SCC(=O)NC)nnc1-c1ccco1
647274	MUV_466_D_947	COc1ccc(S(=O)(=O)N2CCC(n3cnc4cc(C(F)(F)F)ccc43)CC2)cc1
647275	MUV_466_D_948	O=C(Nc1nnc(-c2ccco2)s1)C1CCCCC1
647277	MUV_466_D_949	COc1ccc(OCC(=O)Nc2ccccc2C(=O)N2CCCC2)cc1
647281	MUV_466_D_950	Cc1ccnc(NC(=O)c2c(O)n(C)c3ccccc3c2=O)c1
647282	MUV_466_D_951	O=C(Nc1ccccc1N1CCN(c2ccc(F)cc2)CC1)c1ccccc1
647283	MUV_466_D_952	C=CCOC(=O)C1=C(C)OC(N)=C(C#N)C1c1c(C)nn(-c2ccccc2)c1Cl
647298	MUV_466_D_953	CCCS(=O)(=O)N1CCN(CCCc2ccccc2)CC1.O=C(O)C(=O)O
647304	MUV_466_D_954	CCN(CC)C(=O)c1sc(NC(=O)c2ccco2)c(C#N)c1C
647319	MUV_466_D_955	COc1ccc(CCCc2nnc(SCC(=O)Nc3nc(C)cs3)n2C)cc1C
647320	MUV_466_D_956	CCOC(=O)C1=C(CN2CCN(c3ccc(F)cc3)CC2)NC(=O)NC1c1cccs1
647321	MUV_466_D_957	COc1ccc(CCNC2CCN(C)CC2)cc1OC
647322	MUV_466_D_958	CCC(=O)OCCn1c(Br)nc2c1c(=O)[nH]c(=O)n2C
647324	MUV_466_D_959	CCC(=O)Nc1cccc(NC(=O)c2ccc3c(c2)OCO3)c1
647325	MUV_466_D_960	CCn1c(CSc2ncccn2)nnc1SCC(=O)N1CCc2ccccc21
647326	MUV_466_D_961	CCn1c(CNc2ccc(OC)cc2)nnc1SCC(=O)c1ccc(OC)cc1
647329	MUV_466_D_962	CC1(C)CC(=O)C=C(NCCN2CCN(C(=O)Nc3ccccc3)CC2)C1
647334	MUV_466_D_963	O=C(CN(C(=O)CSc1nnc(COc2ccccc2)o1)c1ccc(F)cc1)NC1CCCCC1
647340	MUV_466_D_964	Cc1cc(C)nc(N2CCC(C(=O)Nc3ccc(Oc4ccccc4)cc3)CC2)n1
647341	MUV_466_D_965	COc1ccc(C(=O)N2CCCC(c3nc(-c4ccc(OC)c(OC)c4)no3)C2)c(OC)c1
647342	MUV_466_D_966	COc1ccccc1C(=O)N1CCN(C(=O)COc2cccc(C)c2)CC1
647347	MUV_466_D_967	c1ccc(-n2nnnc2SCc2cccc3nsnc32)cc1
647349	MUV_466_D_968	Cn1c(CSc2nc3ccccc3s2)nc2ccccc21
647351	MUV_466_D_969	O=S(=O)(Cc1ccccc1)N1CCCC(c2nc(-c3ccc(F)cc3)no2)C1
647355	MUV_466_D_970	CCOC(=O)COc1ccc(-c2nnc(-c3ccccc3)o2)cc1
647360	MUV_466_D_971	NC(=O)CN(c1ccc(Cl)cc1)S(=O)(=O)c1ccccc1
647369	MUV_466_D_972	Clc1ccc(NCc2nncn2-c2ccccc2)cc1
647371	MUV_466_D_973	COc1nc(OC)nc(N2CCC(C(=O)NCC3CCCCC3)CC2)n1
647373	MUV_466_D_974	O=C(CSc1nnc(-c2cccnc2)n1C1CCCCC1)NC1CCCCC1
647376	MUV_466_D_975	Cc1cc(NS(=O)(=O)c2ccc(NC(=O)Nc3cccc(Cl)c3)cc2)no1
647384	MUV_466_D_976	Cc1occc1-c1nnc(SCC(=O)N2CCN(c3ccccc3)CC2)n1C
647385	MUV_466_D_977	COc1ccc(C(=O)N2CCN(c3nc4cc(C)ccc4cc3C#N)CC2)c(OC)c1
647386	MUV_466_D_978	COc1ccc(NC(=O)C2CCCN(C(=O)NC3CCCCC3)C2)cc1OC
647389	MUV_466_D_979	Cn1c2nc(Br)n(CCC(=O)c3ccccc3)c2c(=O)[nH]c1=O
647396	MUV_466_D_980	Cc1ccc(Cn2[nH]nc3c(=O)nc(C4CCN(C(=O)c5cccs5)CC4)nc2-3)cc1
647397	MUV_466_D_981	Cc1ccc2c(c1)nnn2C1CCN(C(=O)c2cccs2)CC1
647399	MUV_466_D_982	COc1cccc(NC(=O)N2CCC(C(=O)Nc3ccc(C)cc3C)CC2)c1
647410	MUV_466_D_983	CCOc1ccc(Nc2nc(Cc3nnc(SCC(=O)O)o3)cs2)cc1
647413	MUV_466_D_984	CN(C)S(=O)(=O)N1CCN(c2ccc(Cl)cc2)CC1
647415	MUV_466_D_985	COc1ccc(N(C(=O)c2ccco2)C(C(=O)NC2CCCC2)c2ccc(N(C)C)cc2)cc1
647418	MUV_466_D_986	c1coc(-c2nnc(SCc3ccncc3)n2-c2ccccc2)c1
647420	MUV_466_D_987	CCc1nnc(NC(=O)C2CCCN(c3nc4ccccc4s3)C2)s1
647431	MUV_466_D_988	Cc1ccccc1NC(=O)N1C2CCCC1CC(NC(=O)C1CC1)C2
647434	MUV_466_D_989	COc1ccc(CC(=O)Nc2nncs2)cc1OC
647437	MUV_466_D_990	Cc1ccc(S(=O)(=O)NCCCCCC(=O)Nc2nccs2)cc1
647439	MUV_466_D_991	O=C(CN1CCN(c2nc(-c3ccc(F)cc3)cs2)CC1)NCc1ccc2c(c1)OCO2
647446	MUV_466_D_992	COCCn1c(SCC(=O)NCc2cccs2)nnc1-c1ccc(OC)cc1
647447	MUV_466_D_993	O=C(CN1C2CCC1CC(O)(c1cccnc1)C2)Nc1ccc2c(c1)OCO2
647450	MUV_466_D_994	Cn1c2nc(Br)n(CCOc3ccccc3)c2c(=O)[nH]c1=O
647453	MUV_466_D_995	Cc1cccc(-c2nnc(SCC#N)n2-c2cccc(Cl)c2)c1
647456	MUV_466_D_996	O=C(CSc1nnnn1C1CCCC1)Nc1ccc2c(c1)OCO2
647457	MUV_466_D_997	COc1ccc(C(=O)Nc2ccccc2C(=O)NC(C(=O)NCc2ccco2)C(C)C)cc1
647461	MUV_466_D_998	CCN(C(=O)c1cccs1)c1nnc(-c2ccncc2)s1
647471	MUV_466_D_999	COc1cccc(NC(=O)CSc2nnc(-c3cccs3)n2C)c1
647474	MUV_466_D_1000	COc1cc(Cn2c3cc(C)ccc3oc2=O)ccc1OC(C)C
647479	MUV_466_D_1001	COc1ccc(NC(=O)N2CCN(c3nc(-c4cccc(OC)c4)cs3)CC2)cc1
647483	MUV_466_D_1002	O=C(CN1CCCC1)Nc1ccc(Oc2ccc(NC(=O)CN3CCCC3)cc2)cc1
647485	MUV_466_D_1003	O=C(NCc1ccco1)c1csc(Nc2ccccc2Cl)n1
647490	MUV_466_D_1004	CCn1c(COc2ccccc2C)nnc1SCC(=O)NCc1ccccc1
647491	MUV_466_D_1005	COc1cccc(OC)c1-c1nnc(-c2cn(C)c3ccccc23)o1
647492	MUV_466_D_1006	Cc1ccc(NC(=O)CS(=O)CC(=O)Nc2ccc3c(c2)OCO3)cc1Cl
647494	MUV_466_D_1007	COc1cccc(Cn2c(=O)onc2-c2cccs2)c1
647500	MUV_466_D_1008	CCCn1c(SCC(=O)N2CCc3ccccc32)nnc1-c1ccco1
647502	MUV_466_D_1009	O=C(NCc1ccccc1)C(c1cccnc1)N(Cc1ccco1)C(=O)c1ccccn1
647508	MUV_466_D_1010	CCCCCn1c(SCCc2ccccc2)nc2c1c(=O)[nH]c(=O)n2C
647514	MUV_466_D_1011	N#CCCN1CCN(C(=S)c2ccc(-c3cc(Cl)ccc3Cl)o2)CC1
647534	MUV_466_D_1012	O=C(Cn1nc(C(F)(F)F)c2c1CCC2)NC1CCCCC1
647545	MUV_466_D_1013	COc1ccc(OCc2nnc(SCC(=O)NCc3ccco3)o2)cc1
647550	MUV_466_D_1014	CON(C)c1nc(OCCNC(=O)OCc2ccc(Cl)cc2Cl)nc(N(C)C)n1
647554	MUV_466_D_1015	Cc1ccc(-n2c(SCC(=O)N3CCOCC3)nnc2-c2cccnc2)cc1C
647559	MUV_466_D_1016	CCc1cccc2c(=O)c(C(=O)N3CCCCCC3)c[nH]c12
647567	MUV_466_D_1017	O=C(Nc1ccc(NC(=O)C2CC2)nc1)c1cccs1
647568	MUV_466_D_1018	CC(C)c1ccc(-c2nnn(Cc3nc4ccccc4s3)n2)cc1
647572	MUV_466_D_1019	Cc1ncsc1C(=O)NCc1ccc(N2CCCC2=O)cc1
647573	MUV_466_D_1020	CCOC(=O)CSc1nnc(CSc2nc(C)cc(C)n2)n1Cc1ccco1
647578	MUV_466_D_1021	N#CCSc1nnc(COc2cccc3ccccc32)n1-c1cccc(Cl)c1
647580	MUV_466_D_1022	COc1ccc(Cl)cc1NC(=O)CSc1nncn1-c1cccnc1
647581	MUV_466_D_1023	CCCOc1ccc(-c2nnc(-c3ccncc3)o2)cc1
647583	MUV_466_D_1024	Cc1ccc(C)c(NC(=O)CSc2nnc(-c3ccccc3C)o2)c1
647588	MUV_466_D_1025	CCOc1cccc(C(=O)Nc2ccccc2N2CCN(C(=O)C(C)C)CC2)c1
647603	MUV_466_D_1026	Cc1cc(C)nc(SCc2nc3ccccc3n2C)n1
647604	MUV_466_D_1027	CCn1c(Cc2ccccc2)nnc1SCC(=O)Nc1nc(C)c(C)s1
647610	MUV_466_D_1028	O=C(CSc1nnc(Cc2ccccc2)o1)N1CCCc2ccccc21
647612	MUV_466_D_1029	O=C(Nc1ccccc1N1CCCCC1)c1ccc2nccnc2c1
647615	MUV_466_D_1030	O=C(CCC(=O)NC1CCN(Cc2ccccc2)CC1)NCc1ccco1
647616	MUV_466_D_1031	COc1cc(OC)cc(-c2nnc(SCC(=O)N(Cc3ccccc3)C(C)(C)C)o2)c1
647618	MUV_466_D_1032	CCCCn1c(O)c(C(=O)NCc2ccncc2)c(=O)c2ccccc21
647621	MUV_466_D_1033	COc1ccc(N(Cc2cc(=O)[nH]c3ccccc23)C(=O)c2ccco2)cc1
647622	MUV_466_D_1034	CCn1c(SCC(=O)NCc2ccccc2)nc2ccccc2c1=O
647630	MUV_466_D_1035	O=C(Nc1ccc(N2CCOCC2)c(Cl)c1)c1cccnc1
647632	MUV_466_D_1036	CC(=O)Nc1cc2c(cc1N1CCOCC1)nc(C)n(Cc1ccccc1)c2=O
647637	MUV_466_D_1037	O=C(NCCc1ccccc1)c1nc2n(Cc3ccccc3Cl)[nH]nc-2c(=O)n1
647653	MUV_466_D_1038	Cn1c(SCC(=O)N2CCOCC2)nc2cccnc21
647658	MUV_466_D_1039	Cc1ccccc1C1=NCC(=O)N(CC(=O)NCc2ccco2)c2sc3c(c21)CCCC3
647665	MUV_466_D_1040	O=C(Cn1cc(C(=O)c2ccco2)c2ccccc21)NC1CCCC1
647667	MUV_466_D_1041	COc1ccccc1NC(=O)CSc1nnc(Cn2nnc(-c3ccccc3)n2)n1-c1ccccc1
647668	MUV_466_D_1042	Cc1ccc(Cn2c(SCC(C)C)nc3c2c(=O)n(C)c(=O)n3C)cc1
647676	MUV_466_D_1043	CCOc1ccccc1N(CC(=O)NC(C)(C)C)C(=O)Cn1nnc(-c2ccc(C)o2)n1
647678	MUV_466_D_1044	COc1cccc(-n2c(SCC(=O)OC(C)C)nnc2-c2cccnc2)c1
647682	MUV_466_D_1045	Cc1ccc(C(C(=O)NCc2ccc(F)cc2)N(C(=O)c2csnn2)C2CC2)o1
647688	MUV_466_D_1046	Cn1c(-c2ccc(F)cc2)cnc1SCC(=O)Nc1ccccc1N1CCOCC1
647689	MUV_466_D_1047	Cc1c2ccccc2oc1C(=O)Nc1ccc(N2CCOCC2)cc1
647695	MUV_466_D_1048	COc1ccc(-c2nc3cccc(C)n3c2NCc2ccco2)cc1OC
647696	MUV_466_D_1049	COc1cccc(-c2nnc(SCc3cccnc3)o2)c1
647697	MUV_466_D_1050	Fc1ccc(-c2csc3nnc(SCc4cccnc4)n23)cc1
647701	MUV_466_D_1051	Cc1occc1-c1nnc(SCC(=O)N2CCN(c3ccc(F)cc3)CC2)n1C
647702	MUV_466_D_1052	COc1cc(C(=O)Nc2c(C)cc(C)cc2C)c(-n2cnnn2)cc1OC
647703	MUV_466_D_1053	Clc1ccc(OCc2nnc(SCc3nnc(-c4ccccc4)o3)o2)c(Cl)c1
647706	MUV_466_D_1054	c1cncc(-c2nnc(C3CCCCC3)o2)c1
647709	MUV_466_D_1055	OCCNc1ncnc2ccc(Br)cc21
647715	MUV_466_D_1056	Cc1ccc(Cn2c(SCC(C)C)nc3c2c(=O)[nH]c(=O)n3C)cc1
647717	MUV_466_D_1057	COc1ccc(Nc2nc(CC(C)=O)ns2)cc1OC
647719	MUV_466_D_1058	COc1ccc(-c2nnc(SCc3nnc(-c4ccccc4)o3)n2C)cc1OC
647732	MUV_466_D_1059	Cc1cc(C)c(NC(=O)CSc2nnc(-c3ccncc3)n2Cc2ccco2)c(C)c1
647733	MUV_466_D_1060	CCC(OC(=O)c1cc2sccc2n1C)C(=O)NCc1ccco1
647736	MUV_466_D_1061	Cc1ccc(-c2nnc(-c3ccc(Br)cc3)o2)o1
647741	MUV_466_D_1062	CC(=O)Nc1ccc(C(=O)CSc2nnc3scc(-c4ccccc4)n23)cc1
647742	MUV_466_D_1063	Cc1cc(C)cc(NC(=O)C2CCN(c3nccs3)CC2)c1
647744	MUV_466_D_1064	COc1ccc(Nc2nc(C)c3ccccc3n2)cc1
647745	MUV_466_D_1065	O=C(NC1CC2CCCC(C1)N2Cc1ccco1)NC12CC3CC(CC(C3)C1)C2
647746	MUV_466_D_1066	Cc1nnc(SCc2ccc(Cl)cc2)n1CC1CCCO1
647753	MUV_466_D_1067	Cc1onc(-c2ccccc2Cl)c1C(=O)Nc1ccc(CN2CCCC2)cc1
647755	MUV_466_D_1068	CCOc1ccccc1-n1c(COc2ccc(C)cc2)nnc1SCC(N)=O
647767	MUV_466_D_1069	COc1ccc(CN2CCN(C(=O)c3cccnc3)CC2)cc1Br.O=C(O)C(=O)O
647778	MUV_466_D_1070	COc1cccc(Nc2cc(C)nc3ccccc32)c1
647780	MUV_466_D_1071	Cc1ccc(-c2noc(C3CCCN(C(=O)c4ccccc4)C3)n2)o1
647784	MUV_466_D_1072	CCCn1c(SCC(=O)Nc2nnc(CC)s2)nnc1-c1ccco1
647806	MUV_466_D_1073	O=C(CS(=O)(=O)Cc1ccccc1)Nc1nnc(C2CCCCC2)s1
647813	MUV_466_D_1074	O=C(CCC(=O)N(CC(=O)NCC1CCCO1)c1ccccc1F)Nc1nccs1
647817	MUV_466_D_1075	COc1ccc(-c2ccc(SCC(=O)Nc3cc(C)on3)nn2)cc1OC
647820	MUV_466_D_1076	CCn1c(COc2ccccc2C)nnc1SCC(=O)N1CCCCC1
647835	MUV_466_D_1077	COCCNC(=O)C(c1ccc(C)o1)N(Cc1ccc(OC)cc1)C(=O)Cn1nnc2ccccc21
647836	MUV_466_D_1078	Cc1ccccc1NS(=O)(=O)c1ccc(NC(=O)c2ccco2)cc1
647838	MUV_466_D_1079	Cc1cc(C)cc(OCc2nnc(SCC(=O)c3ccccc3)o2)c1
647842	MUV_466_D_1080	O=C(Cn1nc(C(F)(F)F)c2c1CCCC2)NCCN1CCOCC1
647859	MUV_466_D_1081	Cc1ccc(S(=O)(=O)Cn2nnnc2C(C(C)C)N2CCSCC2)cc1
647861	MUV_466_D_1082	COc1cccc(OC)c1NC(=O)C1CCCN1C(=O)NCc1ccccc1
647862	MUV_466_D_1083	CCNC(=O)CC1SC(=Nc2cccc(Cl)c2C)N(C)C1=O
647865	MUV_466_D_1084	Cc1ccc2nc(C3CCN(C(=O)NCc4ccccc4)CC3)[nH]c2c1
647874	MUV_466_D_1085	O=C(CN1c2cccc3cccc(c23)C1=O)N1CCN(c2ccccc2)CC1
647877	MUV_466_D_1086	CC(=O)Nc1ccc(S(=O)(=O)n2nc(-c3ccc(C)cc3)nc2N)cc1
647888	MUV_466_D_1087	Cc1c(NS(=O)(=O)c2cccs2)c(=O)n(-c2ccccc2)n1C
647911	MUV_466_D_1088	O=C(Cc1cccs1)N1CCCC(c2nc3n(Cc4ccccc4Cl)[nH]nc-3c(=O)n2)C1
647917	MUV_466_D_1089	Cc1ccc(NC(=O)C2CCN(C(=O)NC3CCCCC3)CC2)cc1Cl
647919	MUV_466_D_1090	Cc1ccc2c(c1)cc(C)c1nnc(SCC(=O)NCc3ccco3)n12
647920	MUV_466_D_1091	Fc1ccc(-c2nnn(Cc3nc4ccccc4s3)n2)cc1
647929	MUV_466_D_1092	CC(C)CNC(=O)CSc1nnc(-c2ccccn2)n1Cc1ccccc1
647930	MUV_466_D_1093	CC(C)Sc1nc2c(c(=O)n(C)c(=O)n2C)n1Cc1ccc(Cl)cc1
647932	MUV_466_D_1094	CCNC(=O)C1CC(=O)N(Cc2ccc3c(c2)OCO3)C(=Nc2ccc(F)cc2)S1
647934	MUV_466_D_1095	Cc1occc1-c1nnc(SCC(=O)NCC2CCCO2)n1-c1cc(C)ccc1C
647937	MUV_466_D_1096	CC(=O)NC1(c2cccc(F)c2)CCN(CC(=O)NC2CCCCC2)CC1
647942	MUV_466_D_1097	Cc1c2ccccc2oc1C(=O)Nc1cccc2cccnc21
647945	MUV_466_D_1098	CCn1c(SCC(=O)Nc2ccccc2N2CCCCC2)nc2c1c(=O)n(C)c(=O)n2C
647946	MUV_466_D_1099	Cc1cc(NC(=O)CSc2nnc(CNc3ccc(F)cc3)n2C2CCCCC2)no1
647949	MUV_466_D_1100	N#CCCN1CCN(C(=S)c2ccc(-c3ccc(Cl)c(Cl)c3)o2)CC1
647951	MUV_466_D_1101	CCc1c(C)nc(SCC(=O)CC(=O)OC(C)C)c(C#N)c1C
647952	MUV_466_D_1102	COC(=O)c1oc2ccc(Br)cc2c1NC(=O)CCN1CCOCC1
647953	MUV_466_D_1103	c1csc(C(c2nnnn2Cc2ccccc2)N2CCSCC2)c1
647955	MUV_466_D_1104	COc1ccc(-c2noc(C3CCCN(S(=O)(=O)c4cccc(Cl)c4)C3)n2)cc1OC
647956	MUV_466_D_1105	COC(=O)c1ccccc1NC(=O)c1c(O)n2c3c(cccc3c1=O)CCC2
647961	MUV_466_D_1106	CCOC(=O)c1ccccc1NC(=O)Cn1cnc2c(cnn2-c2ccc(OC)cc2)c1=O
647966	MUV_466_D_1107	O=c1cc(CSc2nnc(COc3ccc(Cl)cc3)o2)c2ccccc2[nH]1
647974	MUV_466_D_1108	CC(C)COc1ccc(-c2nnc(-c3ccncc3)o2)cc1
647977	MUV_466_D_1109	COc1ccc(CNC(=O)CSc2nnnn2Cc2ccccc2)cc1
647984	MUV_466_D_1110	O=C(C1CC1)N(Cc1ccco1)c1nc(-c2ccccc2)cs1
647986	MUV_466_D_1111	O=C(Cc1cccs1)N1CCC(c2nc3n(Cc4ccc(F)cc4)[nH]nc-3c(=O)n2)CC1
647987	MUV_466_D_1112	Cc1ccc(Cl)cc1N1CCN(S(=O)(=O)c2ccc3c(c2)OCCO3)CC1
647992	MUV_466_D_1113	Cn1c(C(=O)N2CCN(c3nc4ccccc4s3)CC2)cc2sccc21
647994	MUV_466_D_1114	Cc1sc2nc(C)nc(N3CCN(S(=O)(=O)c4ccc(C)cc4)CC3)c2c1C
647997	MUV_466_D_1115	CCOC(=O)C1=C(C)OC(N)=C(C#N)C1c1cc2c(c(OC)c1)OCO2
647998	MUV_466_D_1116	CCCCc1noc2c1C(=NO)CC(c1ccccc1)C2
647999	MUV_466_D_1117	O=C(CN(C(=O)CCNC(=O)c1ccco1)c1ccccc1)NC1CCCC1
648007	MUV_466_D_1118	CCOC(=O)c1c(C)c(C)sc1NC(=O)CSc1nnnn1C
648011	MUV_466_D_1119	O=C(Cn1nnc(-c2ccccc2)n1)NCc1ccc2c(c1)OCO2
648028	MUV_466_D_1120	O=C(CSc1nnc(C2CCCCC2)n1Cc1ccccc1)NCc1ccco1
648030	MUV_466_D_1121	COc1ccccc1C(=O)Nn1c(=O)c2ccccc2nc1C1CCC1
648032	MUV_466_D_1122	Cc1ccc(S(=O)(=O)Cn2nnnc2CN2CCCC3(CCCCC3)C2)cc1
648038	MUV_466_D_1123	Cc1ccc(N(Cc2cc(=O)[nH]c3ccccc23)C(=O)c2ccco2)cc1
648039	MUV_466_D_1124	CCOc1ccccc1C(=O)N1CCC(n2nnc3cc(C)ccc32)CC1
648042	MUV_466_D_1125	Cc1ccc(NCc2nnc(SCC(=O)NCCc3ccccc3)n2C)cc1
648043	MUV_466_D_1126	COc1ccc(-c2nnc(SCC(=O)Nc3ccc(Cl)cc3)n2C)cc1
648045	MUV_466_D_1127	CCOc1ccccc1-n1c(SCC(=O)N2CCOCC2)nnc1-c1ccccn1
648046	MUV_466_D_1128	CCc1ccccc1NC(=O)CC1SC(=Nc2nccs2)N(CC)C1=O
648048	MUV_466_D_1129	CCN(CC)C(=O)CSc1nc2cccnc2n1-c1ccccc1OC
648049	MUV_466_D_1130	Cc1cc(C)c2nc(N3CCCN(C(=O)c4ccco4)CC3)c(C#N)cc2c1
648050	MUV_466_D_1131	O=C(CSc1nnc(COc2cccc3cccnc32)o1)c1ccc(F)cc1
648058	MUV_466_D_1132	O=C(CSc1nc2ccccc2n1CC(=O)N1CCCC1)Nc1nccs1
648060	MUV_466_D_1133	CC(C)c1nc2sc3c(c2c(N2CCN(C(=O)c4ccco4)CC2)n1)CCCC3
648064	MUV_466_D_1134	Cc1ccc(NCc2nnc(SCC(=O)N3CCCc4ccccc43)o2)c(C)c1
648066	MUV_466_D_1135	O=C(CSc1nnc(-c2cccnc2)n1Cc1ccccc1)NCc1ccco1
648067	MUV_466_D_1136	CCCn1c(SCC(=O)Nc2cccc(C(=O)OC)c2)nnc1-c1cccnc1
648084	MUV_466_D_1137	CCOc1ccc(-c2nnc(-c3snc(-c4ccc(F)cc4)c3N=CN(C)C)o2)cc1
648091	MUV_466_D_1138	CC1(C)CC(c2csc(N)n2)CCO1
648097	MUV_466_D_1139	O=C(CSc1nc(-c2ccco2)cc(C(F)(F)F)n1)Nc1cccnc1
648107	MUV_466_D_1140	O=C(CSc1nnc(CNc2ccc(F)cc2)n1Cc1ccco1)N1CCCC1
648109	MUV_466_D_1141	COCCn1c(=O)c2ccccc2nc1SCCN1CCCCC1
648110	MUV_466_D_1142	COc1ccccc1C1(O)CCN(CC(=O)Nc2c(C)nn(C)c2C)CC1
648112	MUV_466_D_1143	CC(Sc1nc(-c2ccccc2)cc(C(F)(F)F)n1)C(=O)NCCN1CCOCC1
648113	MUV_466_D_1144	O=S(=O)(c1ccc(-c2nnc(SCc3ccccc3)o2)cc1)N1CCCC1
648117	MUV_466_D_1145	CCOC(=O)c1cc2c(ccn2C)n1CC(=O)N1CCN(c2ccccc2)CC1
648119	MUV_466_D_1146	Cc1ccc(OCc2ccc(C(=O)Nc3nccs3)o2)cc1
648122	MUV_466_D_1147	N#Cc1c(SCc2ccncc2)nc(-c2ccco2)cc1C(F)(F)F
648127	MUV_466_D_1148	CC(=O)c1cc2c(cc1NS(=O)(=O)c1ccc3c(c1)OCCO3)OCO2
648129	MUV_466_D_1149	Cc1ccc2nc(-c3ccc4c(c3)OCCO4)cc(C(=O)O)c2c1
648130	MUV_466_D_1150	c1csc(-c2nnc(-c3ccncc3)n2-c2ccccc2)c1
648133	MUV_466_D_1151	COc1ccccc1OCc1nnc(SCC(=O)N2CCCCC2)n1-c1ccccc1
648144	MUV_466_D_1152	C=CCc1c(C)nc(SC)nc1Nc1ccc(C(=O)O)cc1
648152	MUV_466_D_1153	O=C(Nc1ccccc1N1CCN(c2ccc(F)cc2)CC1)C1CCCCC1
648154	MUV_466_D_1154	CC(C)(C)CC(=O)Nc1nnc(-c2cccs2)s1
648155	MUV_466_D_1155	O=C(CSc1nnc(Cc2ccccc2)o1)N1CCOCC1
648157	MUV_466_D_1156	CCN(C(=O)c1ccco1)c1nc(CC(=O)Nc2ccc(Cl)cc2)cs1
648158	MUV_466_D_1157	COc1ccccc1OCC(=O)Nc1ccccn1
648161	MUV_466_D_1158	Cc1c(Cl)cccc1N(CC(=O)N1CCCCCC1)S(C)(=O)=O
648162	MUV_466_D_1159	O=C(Oc1cccc2cccnc21)c1ccc(Br)o1
648174	MUV_466_D_1160	c1ccc2c(c1)CCN(Cc1nnnn1Cc1ccc3c(c1)OCO3)C2
648175	MUV_466_D_1161	CCn1c(Cc2ccccc2)nnc1SCC(=O)NC(C)(C)C
648176	MUV_466_D_1162	COc1ccc(C(=O)CSc2nnc(-c3ccc(C)cc3)o2)cc1
648181	MUV_466_D_1163	Cc1ccc(C)c(N2CCN(C(=O)c3ccccc3Br)CC2)c1
648189	MUV_466_D_1164	COc1ccc(-n2c(Cn3nnc4ccccc43)nnc2SCC(=O)O)cc1
648191	MUV_466_D_1165	COc1ccccc1NC(=O)N(Cc1ccco1)Cc1cc2cccc(C)c2[nH]c1=O
648193	MUV_466_D_1166	CN(C)c1ccc(C(C(=O)NC(C)(C)C)N(C(=O)c2csnn2)C2CC2)cc1
648197	MUV_466_D_1167	CN1CCN(C(=O)c2cc3sccc3n2CC(=O)c2ccccc2)CC1
648201	MUV_466_D_1168	Cc1ccc(-n2nnnc2SCC(=O)Nc2ccccc2N2CCCCC2)cc1C
648202	MUV_466_D_1169	O=C(CSc1nnc(-c2ccco2)n1Cc1ccco1)NCc1cccs1
648204	MUV_466_D_1170	CCCn1c(SCC(=O)NCCc2ccccc2)nnc1-c1ccccn1
648211	MUV_466_D_1171	COc1ccccc1N(CC(=O)NC(C)(C)C)C(=O)Cn1nnc(-c2ccc(C)o2)n1
648213	MUV_466_D_1172	COC(=O)c1cccc(NC(=O)CSc2nnc(COc3ccc(C#N)cc3)n2-c2ccccc2)c1
648221	MUV_466_D_1173	O=C(Cn1c(CC(=O)N2CCCC2)nc2ccccc21)NCc1ccccc1
648223	MUV_466_D_1174	COc1ccc(OC)c(NC(=O)C2CCN(c3nc(C)cc(C)n3)CC2)c1
648225	MUV_466_D_1175	COc1ccc(C(C)C)cc1S(=O)(=O)Nc1ccc(Cl)cn1
648227	MUV_466_D_1176	O=C(Nc1cccc(O)c1)c1cccc(S(=O)(=O)N2CCCC2)c1
648232	MUV_466_D_1177	O=C(Cn1nnc(-c2ccccc2NC(=O)c2cccs2)n1)N1CCN(c2ccccc2)CC1
648233	MUV_466_D_1178	COc1ccc2[nH]c(=O)c(CN(CC3CCCO3)C(=O)Nc3ccccc3)cc2c1
648241	MUV_466_D_1179	CCc1nnc(NC(=O)CSc2nnc(Cc3ccc(OC)cc3)o2)s1
648242	MUV_466_D_1180	O=C(NC1CC1)c1ccc(S(=O)(=O)NCC2CCCCC2)cc1
648243	MUV_466_D_1181	CCOC(=O)CN(C(=O)CSc1nnc(CNc2ccc(F)cc2)o1)c1ccccc1
648253	MUV_466_D_1182	Cc1ccc(OCc2nnc(SCCN3CCOCC3)n2C)cc1.O=C(O)C(=O)O
648267	MUV_466_D_1183	O=C(O)C(=O)O.O=C(c1ccccc1F)N1CCN(Cc2cccc(Cl)c2)CC1
648281	MUV_466_D_1184	COc1ccc(CC(=O)NC2CCN(CC(=O)Nc3ccc4c(c3)OCCO4)CC2)cc1OC
648283	MUV_466_D_1185	O=C(CN1CCOCC1)N(c1ccccc1)c1ccc2ccccc2c1
648285	MUV_466_D_1186	Cc1occc1-c1nnc(SCC(=O)Nc2ccccc2C)n1CCc1ccccc1
648292	MUV_466_D_1187	CCCn1nnnc1SCC(=O)NCc1ccc2c(c1)OCO2
648301	MUV_466_D_1188	COc1cccc(C2c3c(C)nn(-c4ccccc4)c3OC(N)=C2C#N)c1OC
648304	MUV_466_D_1189	Cc1ccsc1C(C(=O)NC1CCCCC1)N(C(=O)c1csnn1)C1CC1
648306	MUV_466_D_1190	O=C1C(Cl)=C(NCC2CCCO2)C(=O)N1c1ccccc1
648313	MUV_466_D_1191	COc1cccc(OC(=O)CSc2nnc(-c3ccccc3Br)o2)c1
648314	MUV_466_D_1192	CCCn1c(SCC(=O)Nc2c(C)cccc2CC)nnc1C(C)C
648324	MUV_466_D_1193	COc1ccc(CCNC(=O)CSc2nc(-c3ccco3)cc(C(F)(F)F)n2)cc1
648325	MUV_466_D_1194	O=C(NCC1CCCO1)c1c(O)n2c3c(cccc3c1=O)CCC2
648328	MUV_466_D_1195	O=C(Cn1c(C(=O)NCC2CCCO2)cc2sccc21)c1ccccc1
648340	MUV_466_D_1196	COc1cccc(-n2c(SCC(=O)NC(C)(C)C)nnc2-c2ccoc2C)c1
648344	MUV_466_D_1197	CCc1cccc(C)c1NC(=O)CSc1nc2ccccc2n1CC(=O)N(C)C
648346	MUV_466_D_1198	CCOc1ccccc1NC(=O)N1CCC(c2nc3ccccc3[nH]2)CC1
648354	MUV_466_D_1199	COC(=O)C1=C(C)OC(N)=C(C#N)C1c1ccccc1
648357	MUV_466_D_1200	CCOC(=O)CN(C(=O)CSc1nnc(C)n1-c1ccccc1)c1ccccc1
648369	MUV_466_D_1201	Clc1ccc2c(c1)C1OCCC1C(c1ccco1)N2
648376	MUV_466_D_1202	Cc1ccc(C(c2nnnn2Cc2cccs2)N2CCN(Cc3ccc4c(c3)OCO4)CC2)cc1
648377	MUV_466_D_1203	Cc1cc(C)nc(N2CCCC(C(=O)NCc3cccc(C(F)(F)F)c3)C2)n1
648378	MUV_466_D_1204	COc1ccc(-n2c(SCC(=O)N3CCCCC3)nnc2-c2cccnc2)cc1
648379	MUV_466_D_1205	CN(C)C(=O)Cn1cnc2c(cnn2-c2ccccc2Cl)c1=O
648386	MUV_466_D_1206	CC(C)CCn1c(SCCc2ccccc2)nc2c1c(=O)[nH]c(=O)n2C
648399	MUV_466_D_1207	Cc1ccc(CSc2nnc(-c3ccc(S(=O)(=O)N4CCCC4)cc3)o2)cc1
648400	MUV_466_D_1208	COc1ccc(-n2c(SCC(=O)N3CCCCC3C)nnc2-c2cccnc2)cc1
648403	MUV_466_D_1209	Cc1cccc(OCc2nnc(SCC(=O)OC3CCCCC3)o2)c1
648406	MUV_466_D_1210	Cc1ccc(NC(=O)N(CCCN2CCOCC2)Cc2cc3cc4c(cc3[nH]c2=O)OCO4)cc1
648408	MUV_466_D_1211	CCCn1c(SCC(=O)Nc2cccc(C(=O)OCC)c2)nnc1-c1ccoc1C
648410	MUV_466_D_1212	Cc1ccc(C(=O)Nc2ccccc2N2CCN(C(=O)C(C)C)CC2)cc1
648415	MUV_466_D_1213	O=C(NC1CCCCC1)NC1(C(=O)NCCCN2CCOCC2)CCCCC1
648418	MUV_466_D_1214	COCCSc1nnc(NC(=O)C2CCCCC2)s1
648420	MUV_466_D_1215	CCCc1nc2ccccc2c(SCC(=O)N2CCCC2)n1
648428	MUV_466_D_1216	CC(C)Cn1c(-c2ccc(Cl)cc2)cnc1SCC(=O)N1CCOCC1
648444	MUV_466_D_1217	CCC(=O)Nc1ccc2nc(C3CC3)n(Cc3ccccc3)c(=O)c2c1
648445	MUV_466_D_1218	CC(C)(C)n1nnnc1C(c1cccs1)N1CCCc2ccccc21
648451	MUV_466_D_1219	CS(=O)(=O)N1CCN(C(=O)c2ccc(F)cc2)CC1
648454	MUV_466_D_1220	Cc1cc(C)nc(N2CCC(C(=O)Nc3ccc4c(c3)CCC4)CC2)n1
648457	MUV_466_D_1221	O=C(CN(Cc1ccco1)C(=O)CNS(=O)(=O)c1ccc(Cl)cc1)NCc1ccc(F)cc1
648462	MUV_466_D_1222	O=C(NCC1CCCCC1)C1CCCN(C(=O)NC2CCCCC2)C1
648469	MUV_466_D_1223	CCOC(=O)CSc1nnc(Cc2ccccc2)n1Cc1ccco1
648470	MUV_466_D_1224	COc1ccc(Cc2nnc(NC(=O)Cc3cccs3)s2)cc1
648473	MUV_466_D_1225	COc1ccc(N2CCN(C(=O)CSc3nnc4n3C(C)(C)Cc3ccccc3-4)CC2)cc1
648474	MUV_466_D_1226	COc1ccc(C(c2nnnn2Cc2ccccc2)N2CCN(c3nc4ccccc4s3)CC2)cc1
648480	MUV_466_D_1227	CCOC(=O)c1ccccc1NC(=O)c1cc2sccc2n1C
648483	MUV_466_D_1228	CCOC(=O)C1=C(C)NC(=O)NC1c1ccc(NC(C)=O)cc1
648488	MUV_466_D_1229	Clc1ccc(Cn2nnc(-c3ccc(N4CCOCC4)cc3)n2)cc1
648496	MUV_466_D_1230	Cc1ccc(Cn2c(NCCc3ccccc3)nc3c2c(=O)n(C)c(=O)n3C)cc1
648497	MUV_466_D_1231	Cc1ccc(S(=O)(=O)N2CCC(C(=O)Nc3ccc4c(c3)COC4=O)CC2)cc1
648501	MUV_466_D_1232	Cc1ccc2[nH]c(=O)c(CN(Cc3ccccc3Cl)C(=O)N3CCOCC3)cc2c1
648505	MUV_466_D_1233	CC(C)(C)c1[nH]n(-c2ccccc2)c2nc(=O)c(CNCc3ccco3)cc1-2
648522	MUV_466_D_1234	COc1ccc(OC)c(CN2CCN(C(=O)c3cccs3)CC2)c1.O=C(O)C(=O)O
648531	MUV_466_D_1235	CCC(=O)Nc1cc2nn(-c3ccccc3)nc2cc1Cl
648534	MUV_466_D_1236	O=C(Nc1c(Cl)cc(Cl)cc1C(=O)NCC1CCCO1)c1ccco1
648535	MUV_466_D_1237	CCOc1ccccc1NC(=O)N1CCC(c2nc3ccc(C)cc3[nH]2)CC1
648538	MUV_466_D_1238	CCCn1c(O)c(C(=O)NCc2ccncc2)c(=O)c2ccccc21
648547	MUV_466_D_1239	O=S1(=O)N=C(N2CCN(Cc3ccccc3)CC2)c2ccccc21
648548	MUV_466_D_1240	Cc1csc(NC(=O)CSc2nc(=O)c3ccccc3[nH]2)n1
648549	MUV_466_D_1241	CC(=O)Nc1cccc(NC(=O)C2CCCN2C(=O)Nc2cccc(C)c2)c1
648550	MUV_466_D_1242	Cc1occc1-c1nnc(SCC(=O)NCC2CCCO2)n1-c1ccc(C)cc1
648552	MUV_466_D_1243	COc1c(C)cccc1C(=O)Nc1ccc(N2CCN(S(C)(=O)=O)CC2)cc1
648563	MUV_466_D_1244	CCOc1ccc(C(=O)Nc2ccc(S(=O)(=O)N3CCOCC3)cc2)cc1OCC
648568	MUV_466_D_1245	Cc1ccc2nsnc2c1S(=O)(=O)N1CCCC1
648569	MUV_466_D_1246	Cc1cc(C)nc(N2CCC(C(=O)NCc3cccc(C(F)(F)F)c3)CC2)n1
648574	MUV_466_D_1247	CCc1cc2ccccc2nc1SCC(=O)Nc1cc(C)on1
648578	MUV_466_D_1248	Cc1ccc2nc(-c3ccc(SCC(=O)O)nc3)[nH]c2c1
648589	MUV_466_D_1249	CN(C)c1ccc(-c2nnn(Cc3ccccc3Br)n2)cc1
648594	MUV_466_D_1250	CN1CCN(C2=C(Cl)C(=O)N(c3ccc(Cl)cc3)C2=O)CC1
648602	MUV_466_D_1251	Cc1ccc2nc(N3CCN(C(=O)c4cccs4)CC3)c(C#N)cc2c1
648615	MUV_466_D_1252	CCn1c(Cc2ccccc2)nnc1SCC(=O)Nc1ccccc1
648616	MUV_466_D_1253	CCCCn1c(SCC(=O)Nc2nc(C)cs2)nnc1-c1cccnc1
648617	MUV_466_D_1254	Cc1cc(C)cc(N(C(=O)CNC(=O)c2ccco2)C(C(=O)NC2CCCC2)c2cccnc2)c1
648637	MUV_466_D_1255	Cc1cccc(NC(=O)CSc2nnc(-c3ccncc3)n2C)c1
648639	MUV_466_D_1256	CC1Cc2ccccc2N1C(=O)CSc1nnnn1Cc1ccccc1
648640	MUV_466_D_1257	Cc1ccc(C(=O)CSc2nnc(COc3cccc(C)c3)o2)cc1
648648	MUV_466_D_1258	CC1(C)CC(=O)C=C(N2CCN(C3=CC(=O)CC(C)(C)C3)CC2)C1
648652	MUV_466_D_1259	O=C(NC1CCCCC1)N1CCCC(c2nc(-c3ccc(S(=O)(=O)N4CCCC4)cc3)no2)C1
648653	MUV_466_D_1260	O=C(CNC(=O)c1ccco1)N(CCN1CCOCC1)C(C(=O)NC1CCCC1)c1cccs1
648654	MUV_466_D_1261	CC(C)CCNC(=O)C(c1ccco1)N(CC1CCCO1)C(=O)Cn1nnc2ccccc21
648655	MUV_466_D_1262	O=C(Nc1ccccc1)NC1(C(=O)NCc2ccco2)CCCCC1
648667	MUV_466_D_1263	COc1ccc(Cn2c(=O)c3cc(NC(C)=O)ccc3nc2C2CC2)cc1
648672	MUV_466_D_1264	Nc1n[nH]c(-c2ccc(Br)cc2)c1Cl
648677	MUV_466_D_1265	CNC(=O)CSc1nnc(-c2cc3c(C)nn(-c4ccccc4)c3s2)n1C
648682	MUV_466_D_1266	O=C(c1ccc(C#Cc2ccccc2)o1)N1CCN(c2ccccn2)CC1
648693	MUV_466_D_1267	CCCC(c1nnnn1CS(=O)(=O)c1ccc(C)cc1)N1CCN(c2ccccc2)CC1
648694	MUV_466_D_1268	CCCCN(c1ccccc1)c1cc(=O)n(C)c(=O)[nH]1
648695	MUV_466_D_1269	CCOC(=O)c1ccc(NC(=O)CSc2nccn2C)cc1
648698	MUV_466_D_1270	CCC(=O)Nc1ccc(-c2nc(-c3ccccc3)n(CC(=O)N3CCCCC3)n2)cc1
648700	MUV_466_D_1271	Cc1ccc(-c2nnn(CC(=O)N(Cc3cccs3)C(C(=O)NC(C)(C)C)c3ccco3)n2)o1
648704	MUV_466_D_1272	CCOc1ccccc1N(CC(=O)NC1CCCC1)C(=O)CCCC(=O)Nc1ccccn1
648706	MUV_466_D_1273	O=C(CSc1nnc(-c2ccncc2)n1C1CCCCC1)Nc1cccc(O)c1
648707	MUV_466_D_1274	COc1ccc(C(=O)CSc2nnc(-c3cc(C)cc(C)c3)o2)cc1
648709	MUV_466_D_1275	CC(C)CCNC(=O)CN(CCCN1CCOCC1)C(=O)Cn1nnc(-c2ccc(F)cc2)n1
648710	MUV_466_D_1276	Cc1nnc(NC(=O)Nc2cccc(Cl)c2)s1
648717	MUV_466_D_1277	Cc1occc1-c1nnc(SCC(=O)c2ccc(Cl)cc2)n1C
648724	MUV_466_D_1278	Cc1cccc(-n2c(SCC(=O)NCc3ccco3)nnc2-c2ccco2)c1
648729	MUV_466_D_1279	O=C(Cn1c2ccccc2nc1-c1ccco1)N1CCCCC1
648734	MUV_466_D_1280	COc1cccc(-c2nnc(N(C)C(=O)c3ccno3)s2)c1
648738	MUV_466_D_1281	O=C(Nc1ccccc1)c1cccc(N2CCCC2=O)c1
648741	MUV_466_D_1282	O=C(CSc1nc(-c2ccco2)cc(C(F)(F)F)n1)N1CCN(c2ccccc2)CC1
648743	MUV_466_D_1283	CCCCn1c(SCC(=O)Nc2nnc(CC)s2)nc2ccccc2c1=O
648744	MUV_466_D_1284	Cn1c(Cn2cnc3ccccc32)nnc1SCC(=O)CC(=O)Nc1ccccc1
648748	MUV_466_D_1285	Cc1ccc2nc3c(c(N)c2c1)CCN3c1ccccc1.O=C(O)C(=O)O
648763	MUV_466_D_1286	Cn1c(CNc2ccc(Cl)cc2)nnc1SCc1ccccc1
648764	MUV_466_D_1287	COc1ccc(Cl)cc1NC(=O)C1CCCN(c2cc(C)nc3ncnn32)C1
648766	MUV_466_D_1288	Cc1ccc(S(=O)(=O)N2CCC(C(=O)N3Cc4ccccc4C3)CC2)cc1
648771	MUV_466_D_1289	CCCCn1c(SCC(=O)NC(C)(C)C)nnc1-c1ccco1
648772	MUV_466_D_1290	O=C(NCc1ccc2c(c1)OCO2)C1CCN(c2ncccn2)CC1
648778	MUV_466_D_1291	COc1cc(-c2nnc(SCC(=O)N(Cc3ccccc3)C(C)(C)C)o2)cc(OC)c1OC
648789	MUV_466_D_1292	COc1ccc(-c2nc3cc(NC(=O)c4ccc5c(c4)OCO5)ccc3o2)cc1
648793	MUV_466_D_1293	COC(=O)c1ccccc1NC(=O)CSc1nc(-c2ccco2)cc(C(F)(F)F)n1
648797	MUV_466_D_1294	CCOC(=O)C1=C(C)N(C)C(=O)NC1c1cc2c(cc1Br)OCO2
648798	MUV_466_D_1295	O=C(NC1CCCCC1)c1ccc(S(=O)(=O)NCc2cccnc2)cc1
648806	MUV_466_D_1296	CC(C)(C)NC(=O)C(c1ccc(F)cc1)N(Cc1ccco1)C(=O)c1csnn1
648813	MUV_466_D_1297	CCc1c(C)nc2ncnn2c1N1CCC(C(=O)NCc2ccc3c(c2)OCO3)CC1
648821	MUV_466_D_1298	Cc1nnc(SCc2nnc(-c3ccc(C)cc3)o2)s1
648824	MUV_466_D_1299	CCc1ccc2[nH]cc(C(=O)N3CCCCCC3)c(=O)c2c1
648827	MUV_466_D_1300	COc1ccc(-n2c(SCC#N)nnc2-c2cccnc2)cc1
648837	MUV_466_D_1301	CCN(CC)c1ccc(NC(=O)Cn2nnc(-c3cccc(OC)c3OC)n2)c(C)c1
648839	MUV_466_D_1302	Cc1cccc(N(CC(=O)N2CCCC2)S(=O)(=O)c2ccccc2)c1
648846	MUV_466_D_1303	COc1ccc(CN(Cc2ccccn2)S(=O)(=O)c2ccc(-n3cnnn3)cc2)cc1
648851	MUV_466_D_1304	COc1ccc(-c2nnc(SCC(=O)Nc3cccc(Cl)c3)o2)cc1
648853	MUV_466_D_1305	Cc1ccc(C(=O)Nc2nc3ccccc3c(=O)s2)cc1
648863	MUV_466_D_1306	Cc1ccc(CNc2ccc(N3CCOCC3)cc2)s1
648865	MUV_466_D_1307	CN(C)c1ccc(C(CC(=O)O)NC(=O)c2ccc(Cl)cc2)cc1
648868	MUV_466_D_1308	O=C(CSc1nnc(C2CCCCC2)n1-c1ccccc1)NCc1ccco1
648869	MUV_466_D_1309	CCOc1ccc2cc(C#N)c(SCC(=O)N3CCC(C)CC3)nc2c1
648874	MUV_466_D_1310	Cc1ccc2c(c1)nc(-c1ccc(F)cc1)nc2SCC(=O)NCc1ccco1
648875	MUV_466_D_1311	COc1ccc(NCc2nnc(SCC(=O)N3CCCc4ccccc43)o2)cc1
648876	MUV_466_D_1312	CCOCC(=O)Nc1nnc(COc2ccc(Cl)cc2)s1
648879	MUV_466_D_1313	Cc1cc(NC(=O)CCC(=O)N(c2ccccc2)C2(C(=O)NC3CCCCC3)CCCC2)no1
648898	MUV_466_D_1314	Clc1ccccc1Nc1c2c(nc3ncnn31)CCC2
648901	MUV_466_D_1315	CN(Cc1ccccc1)c1nc2c(c(=O)[nH]c(=O)n2C)n1CCCc1ccccc1
648903	MUV_466_D_1316	CCOc1cc(NC(=O)C2CCCO2)c(OCC)cc1NC(C)=O
648908	MUV_466_D_1317	Cc1ccc2nc(C3CCN(CC(=O)N4CCCCCC4)CC3)[nH]c2c1
648909	MUV_466_D_1318	C=CCn1c(SCc2cccnc2)nnc1-c1ccncc1
648914	MUV_466_D_1319	Cc1ccc2nc(Cc3ccc(N)cc3)oc2c1
648916	MUV_466_D_1320	COc1nc(NCc2ccco2)nc(N2CCC(C)CC2)n1
648923	MUV_466_D_1321	COc1cccc(CC(NC(C)=O)C(=O)NC2CCN(c3nc(C)cc(C)c3C#N)CC2)c1
648925	MUV_466_D_1322	O=C(NC1CCCCC1)N(CCN1CCCC1)Cc1cc2cc3c(cc2[nH]c1=O)OCCO3
648927	MUV_466_D_1323	O=C(Nc1cccc(Cl)c1)N(Cc1nc(=O)c2ccccc2[nH]1)C1CCCC1
648928	MUV_466_D_1324	Cc1ccc(NC(=O)CN2C(=O)COc3ccc(C)cc32)nc1
648935	MUV_466_D_1325	CC(C)C(c1nnnn1C(C)(C)C)N(Cc1cccs1)Cc1ccccc1
648938	MUV_466_D_1326	CC1CCc2cc(F)ccc2N1C(=O)CSc1nnc(-c2cccs2)n1C
648940	MUV_466_D_1327	CC1CCCN(C(=O)CSc2nnc3n2c2ccccc2c(=O)n3C2CCCC2)C1
648944	MUV_466_D_1328	COc1cccc(C(=O)OCC(=O)Nc2ccccc2N2CCOCC2)c1
648945	MUV_466_D_1329	Cn1c(Cn2nnc3ccccc32)nnc1SCC(=O)N1CCc2ccccc21
648957	MUV_466_D_1330	CC1Cc2ccccc2N1C(=O)CSc1nnc2n1C(C)(C)Cc1ccccc1-2
648964	MUV_466_D_1331	Cc1cccc2cc(CN(Cc3cccs3)C(c3nnnn3C3CCCC3)C(C)C)c(=O)[nH]c12
648965	MUV_466_D_1332	CCCCOc1ccc(-c2nnn(CC(=O)Nc3ncc(CC(=O)OCC)s3)n2)cc1
648971	MUV_466_D_1333	Cc1ccc(NCc2nnc(SCC(=O)c3ccccc3)o2)c(C)c1
648973	MUV_466_D_1334	Cc1nn(C)c(C)c1NC(=O)CN1CCC(O)(c2ccc3c(c2)OCO3)CC1
648974	MUV_466_D_1335	CC(=O)NC1CC2CCC(C1)N2Cc1ccc(C)cc1
648976	MUV_466_D_1336	O=C(Cn1nc(Cl)nc1Cl)Nc1ccccc1
648981	MUV_466_D_1337	CC(C)Cn1c(O)c(C(=O)Nc2ncccc2O)c(=O)c2c1CCCC2
648982	MUV_466_D_1338	CCCCn1c(SCC(=O)NCc2ccco2)nnc1-c1ccco1
648987	MUV_466_D_1339	CC(=O)c1cc2c(cc1NC(=O)c1cc3nc(C(C)C)cc(C(F)(F)F)n3n1)OCO2
648996	MUV_466_D_1340	CCc1ccc(OCc2nnc(SCCN3CCOCC3)n2CC)cc1.O=C(O)C(=O)O
649016	MUV_466_D_1341	COc1ccc(Cn2nnnc2C(c2cccs2)N2CCN(c3ccccc3)CC2)cc1
649019	MUV_466_D_1342	COc1ccc(C2C(C#N)=C(N)OC3=C2C(=O)CCC3)c(OC)c1OC
649022	MUV_466_D_1343	COc1ccccc1N(CC(=O)NC1CCCC1)C(=O)c1csnn1
649023	MUV_466_D_1344	O=C(CN1CCN(c2nc(-c3ccccc3)cs2)CC1)NCc1ccc2c(c1)OCO2
649024	MUV_466_D_1345	CCn1c(Cn2nnc(-c3ccccc3)n2)nnc1SCC(=O)Nc1cccc(C)c1C
649028	MUV_466_D_1346	CCOc1ccc(S(=O)(=O)Nc2ccc(Cl)cn2)c(C)c1C
649034	MUV_466_D_1347	O=C(NC1CCN(Cc2ccccc2)CC1)C1COc2ccccc2O1
649035	MUV_466_D_1348	CC1(C)CC(=O)C2=C(C1)OC(N)=C(C#N)C2CCc1ccccc1
649038	MUV_466_D_1349	COc1ccc(C(=O)CSc2nnnn2Cc2ccccc2)cc1
649041	MUV_466_D_1350	Cn1c(C(=O)NCc2ccc3c(c2)OCO3)cc2sccc21
649044	MUV_466_D_1351	O=c1oc2ccccc2c(N2CCCCC2)c1CN1CCCCC1
649052	MUV_466_D_1352	Cc1cc(NC(=O)CSc2nc(C3CCCCC3)nc3ccccc32)no1
649056	MUV_466_D_1353	CC1CCN(C(=O)CSc2nnc(CSc3ncccn3)n2C)CC1
649065	MUV_466_D_1354	CCCCn1c(SCC(=O)c2ccc3c(c2)OCCO3)nnc1-c1ccoc1C
649066	MUV_466_D_1355	Nc1ccc(C(=O)OCc2nc3ccccc3[nH]2)cc1
649068	MUV_466_D_1356	COc1cc(S(=O)(=O)N(Cc2ccco2)C2CCCC2)ccc1-n1cnnn1
649072	MUV_466_D_1357	Cc1cccnc1NC(=O)CCCN1C(=O)c2ccccc2C1=O
649074	MUV_466_D_1358	COc1cc(Cl)ccc1S(=O)(=O)n1nc(C)cc1C
649076	MUV_466_D_1359	O=C(Cn1cc(C(=O)C2CC2)c2ccccc21)N1CCCCC1
649080	MUV_466_D_1360	Cc1ccc(-c2cc(-c3ccccc3)c(C#N)c(N)n2)o1
649085	MUV_466_D_1361	Cc1nc2c(nnn2Cc2ccccc2Cl)c(NCCN2CCOCC2)n1
649086	MUV_466_D_1362	COC(=O)C1=C(N)Oc2cc(N(C)C)ccc2C1c1ccccc1OC
649087	MUV_466_D_1363	Clc1ccc(Cn2nnc(-c3ccc(CN4CCOCC4)cc3)n2)cc1
649092	MUV_466_D_1364	COc1ccc(-c2nnc(CSc3ncnc4sc5c(c43)CCC5)o2)cc1OC
649093	MUV_466_D_1365	CCn1c(COc2ccccc2C)nnc1SCC(=O)Nc1ccc2c(c1)OCCO2
649098	MUV_466_D_1366	COc1ccc(C(=O)CSc2nnc(Cn3cnc4ccccc43)o2)cc1
649099	MUV_466_D_1367	CCCOc1ccc(-c2nnc(-c3ccco3)o2)cc1
649104	MUV_466_D_1368	COCc1nc2ccccc2n1CCOc1ccccc1OC
649106	MUV_466_D_1369	COc1cc(OC)cc(C(C(=O)NCc2ccccc2)N(Cc2ccco2)C(=O)c2ccno2)c1
649111	MUV_466_D_1370	Cc1ccc2nc(C3CCN(CC(=O)Nc4ccc5c(c4)OCCO5)CC3)[nH]c2c1
649112	MUV_466_D_1371	O=C(Nc1c(-c2ccccc2)nc2ccccn21)c1ccco1
649114	MUV_466_D_1372	Cc1ccccc1NC(=O)N1CCCC(c2nc(-c3ccc(F)cc3)no2)C1
649118	MUV_466_D_1373	COc1ccc(NC(=O)CN2C3CCC2CC(O)(c2cccnc2)C3)cc1OC
649137	MUV_466_D_1374	CCn1c(SCC(=O)Nc2sc(C)c(C)c2C#N)nnc1C(C)C
649138	MUV_466_D_1375	Cc1cc(C)n(CC(=O)N(C2CCCCC2)C2CCCCC2)n1
649146	MUV_466_D_1376	COc1ccc(OC)c(C(C(=O)NCc2ccco2)N(C(=O)Cn2nnc3ccccc32)C(C)C)c1
649148	MUV_466_D_1377	O=C(O)CSc1nnc(CNc2ccccc2Cl)n1-c1ccccc1
649158	MUV_466_D_1378	Cc1ccc(Cn2c(SCC(=O)Nc3cccc(C)n3)nc3c2c(=O)n(C)c(=O)n3C)cc1
649160	MUV_466_D_1379	O=C1CCCN1CCCNC=C1C(=O)c2ccccc2C1=O
649161	MUV_466_D_1380	CN1CCN(S(=O)(=O)c2ccc(NC(=O)c3ccc(Br)o3)cc2)CC1
649162	MUV_466_D_1381	COc1ccc(C2CCN(Cc3cccnc3)CC2O)cc1
649163	MUV_466_D_1382	CCN(CC)S(=O)(=O)c1ccc(Cl)c(C(=O)Oc2cccnc2)c1
649166	MUV_466_D_1383	CCn1c(SCC(=O)Nc2nc(C)c(C)s2)nnc1-c1ccco1
649169	MUV_466_D_1384	COc1ccccc1NC(=O)CSc1nnc(-c2ccncc2)n1CC1CCCO1
649172	MUV_466_D_1385	CN(C)C(=O)Cn1c2ccccc2nc1SCC(=O)N1CCCc2ccccc21
649179	MUV_466_D_1386	CCOc1cc(S(=O)(=O)N2CCN(c3ccc(F)cc3)CC2)c(OCC)cc1-n1cnnn1
649180	MUV_466_D_1387	COc1ccc(-c2nc(NC(=O)c3cc(C(C)(C)C)nn3C)sc2C)cc1
649181	MUV_466_D_1388	COc1ccccc1NC(=O)N(Cc1ccco1)Cc1cc2c(C)ccc(C)c2[nH]c1=O
649186	MUV_466_D_1389	O=C(CN1C(=O)COc2ccccc21)N(Cc1ccccc1)Cc1ccccn1
649190	MUV_466_D_1390	COc1ccc(C(c2nnnn2Cc2cccs2)N2CCN(c3ccccc3F)CC2)cc1
649193	MUV_466_D_1391	COc1ccc2nc(N3CCCCC3)c(C#N)cc2c1
649196	MUV_466_D_1392	Cc1ccc(Cl)cc1N1CCN(Cc2nnnn2C2CCCCC2)CC1
649202	MUV_466_D_1393	Cc1ccc(NCc2nnc(SCC(=O)c3ccc4c(c3)OCCO4)o2)c(C)c1
649210	MUV_466_D_1394	Cc1c(NC(=O)N2CCCCCC2)c(=O)n(-c2ccccc2)n1C
649211	MUV_466_D_1395	Cc1ccc(-c2nnc(SCC(=O)Nc3nc4c(s3)CCCC4)n2C)cc1
649212	MUV_466_D_1396	Cc1occc1-c1nnc(SCC(=O)Nc2ccc3c(c2)OCO3)n1-c1cccc(C)c1
649215	MUV_466_D_1397	O=C(CSc1n[nH]c(C2CCCC2)n1)NC1CCCC1
649219	MUV_466_D_1398	CCOC(=O)C1CCN(C(=O)c2c(C)onc2-c2c(Cl)cccc2Cl)CC1
649221	MUV_466_D_1399	CSc1nnc(-c2ccc(S(=O)(=O)N3CCCC3)cc2)n1C
649223	MUV_466_D_1400	Cn1c(Sc2nc3ccccc3n2CC(=O)N2CCCCC2)nc2c1c(=O)n(C)c(=O)n2C
649238	MUV_466_D_1401	COCCNC(=O)CN1CCN(C(c2ccccc2)c2ccccc2)CC1.O=C(O)C(=O)O
649245	MUV_466_D_1402	O=c1c2cnn(-c3ccccc3Cl)c2ncn1Cc1cccnc1
649248	MUV_466_D_1403	O=C(NCCCn1ccnc1)Nc1ccc(Cl)c(Cl)c1
649249	MUV_466_D_1404	NC(=O)c1ccccc1N=Cc1ccccn1
649255	MUV_466_D_1405	Cc1cc(S(=O)(=O)N(Cc2ccc(F)cc2)CC2CCCO2)ccc1-n1cnnn1
649257	MUV_466_D_1406	CCC(=O)N(Cc1cc2cc(OC)ccc2[nH]c1=O)c1ccccc1C
649262	MUV_466_D_1407	Cc1cccc(CCN(Cc2cc3cccc(C)c3[nH]c2=O)C(=O)N2CCOCC2)c1
649268	MUV_466_D_1408	O=C(CN(Cc1ccco1)C(=O)CNS(=O)(=O)c1ccc(F)cc1)NCc1ccc(F)cc1
649269	MUV_466_D_1409	Cc1cccc(NC(=O)N2CCC(NC(=O)c3ccccc3C)CC2)c1
649270	MUV_466_D_1410	CCCn1c(SCC(=O)c2ccc3c(c2)OCCO3)nnc1-c1ccco1
649276	MUV_466_D_1411	Clc1ccc(C(c2nnnn2C2CCCC2)N2CCSCC2)cc1
649280	MUV_466_D_1412	COc1ccc(Cn2nnnc2C(C(C)C)N(Cc2ccco2)Cc2cccs2)cc1
649282	MUV_466_D_1413	CC(C)(C)c1ccc(Cn2[nH]nc3c(=O)nc(C4CCN(C(=O)Cc5cccs5)CC4)nc2-3)cc1
649283	MUV_466_D_1414	COc1ccc(-c2noc(C3CCCN(C(=O)c4ccccc4OC)C3)n2)cc1OC
649284	MUV_466_D_1415	COc1ccccc1NC1SC(=O)N(c2ccccc2)C1=O
649286	MUV_466_D_1416	Cc1cccc2[nH]c(-c3ccc(NC(=O)c4ccco4)cc3)nc21
649291	MUV_466_D_1417	c1csc(-c2csc(Nc3ccccn3)n2)c1
649295	MUV_466_D_1418	Cc1nc2ccccc2c(=O)n1C1CCCCCC1
649297	MUV_466_D_1419	CCCCn1nnnc1SCC(=O)Nc1sc2c(c1C#N)CCCC2
649298	MUV_466_D_1420	CCCC(=O)Nc1cccc(NC(=O)c2ccc3c(c2)OCO3)c1
649300	MUV_466_D_1421	CCc1ccccc1NC1=NCC(=O)N1C1CCCCC1
649306	MUV_466_D_1422	Cc1nc2cc(C(F)(F)F)ccc2n1C1CCN(CC(=O)N2CCOCC2)CC1
649307	MUV_466_D_1423	CC1CCCCN1S(=O)(=O)c1ccc(NC(=O)c2cccc(-n3cnnn3)c2)cc1
649310	MUV_466_D_1424	CSc1nnc2n1c1sc3c(c1c(=O)n2-c1ccccc1)CCC3
649314	MUV_466_D_1425	O=C(NC1CCCC1)C1CCCN1C(=O)Nc1ccccc1Cl
649315	MUV_466_D_1426	Cc1ccccc1NC(=O)CN1CCC(NC(=O)Nc2ccccc2)CC1
649322	MUV_466_D_1427	COc1ccccc1N1CCN(C(=O)CSc2nc(-c3ccco3)cc(C(F)(F)F)n2)CC1
649323	MUV_466_D_1428	Cc1sc(NC(=O)CSc2nnc(COc3ccccc3)n2C)c(C#N)c1C
649331	MUV_466_D_1429	O=C(CSc1nnnn1C1CCCC1)c1ccc2c(c1)OCCO2
649333	MUV_466_D_1430	COc1cccc(OCc2nnc(SCC(=O)NCc3ccco3)n2CCc2ccccc2)c1
649336	MUV_466_D_1431	Cc1cc(NS(=O)(=O)c2ccc(NC(=O)CCCOc3ccc(Cl)cc3)cc2)no1
649337	MUV_466_D_1432	CC(=O)N1CCN(c2ccc(NCc3ccccc3)cc2)CC1
649340	MUV_466_D_1433	CN1CCN(C(=O)c2ccccc2-c2ccccc2C(=O)O)CC1
649349	MUV_466_D_1434	COC(=O)c1ccc(OC)c(CSc2nnc(-c3ccc(C)cc3)o2)c1
649350	MUV_466_D_1435	CCc1ccc2[nH]c(=O)c(C(c3nnnn3CCOC)N3CCN(c4ccccc4)CC3)cc2c1
649352	MUV_466_D_1436	CCNC(=O)C1CC(=O)N(Cc2ccc(F)cc2)C(=Nc2ccc(OC)cc2)S1
649355	MUV_466_D_1437	Cc1nn(CC(=O)Nc2ccc3c(c2)oc2ccccc23)c(=O)c2ccccc12
649357	MUV_466_D_1438	Cn1c(SCC(=O)N2CCOCC2)nc2sc3c(c2c1=O)CCCC3
649393	MUV_466_D_1439	O=C(NCCCN1CCOCC1)c1cc2ccccc2oc1=O
649397	MUV_466_D_1440	COCCn1c(SCC(=O)N2CCCc3ccccc32)nnc1-c1ccco1
649400	MUV_466_D_1441	Fc1ccc(N2CCN(C(c3cccs3)c3nnnn3CCc3ccccc3)CC2)cc1
649401	MUV_466_D_1442	N#CC1=C(N)SC(N)=C(C#N)C1c1ccc(C(F)(F)F)cc1
649402	MUV_466_D_1443	CCOC(=O)CCc1c(C)nc2cc(C3CCCN(C(=O)OC(C)(C)C)C3)[nH]n2c1=O
649413	MUV_466_D_1444	COCCn1nnnc1C(c1ccc(OC)cc1OC)N1CCN(c2ccccc2)CC1
649414	MUV_466_D_1445	O=c1[nH]c2ccccc2n1CCCOc1ccccc1
649419	MUV_466_D_1446	O=C(CN1C2CCCC1CC(NC(=O)c1ccco1)C2)Nc1ccccc1C(F)(F)F
649423	MUV_466_D_1447	Cc1ccc(N(CC(=O)NCC2CCCO2)S(C)(=O)=O)cc1Cl
649425	MUV_466_D_1448	Cc1ccccc1OCc1nnc(SCC(=O)Nc2ccc3c(c2)OCO3)n1C
649426	MUV_466_D_1449	CCOC(=O)CSc1nnc(CNc2ccccc2Cl)n1-c1ccccc1
649432	MUV_466_D_1450	CCOC(=O)CSc1nnc(CNc2ccc(Cl)cc2)n1-c1ccccc1
649433	MUV_466_D_1451	COc1ccc(CNCCNC(=O)c2ccco2)c(OC)c1OC
649437	MUV_466_D_1452	O=c1c2cc(Cl)ccc2occ1C(c1nnnn1C1CCCCC1)N1CCCCC1
649438	MUV_466_D_1453	COCCn1nnnc1C(c1cc2ccc(C)cc2[nH]c1=O)N(Cc1ccco1)Cc1cccs1
649440	MUV_466_D_1454	N#CCSc1nnc(COc2cccc3ccccc32)n1-c1ccccc1
649442	MUV_466_D_1455	CC(C)n1nnnc1SCC(=O)NCc1cccs1
649443	MUV_466_D_1456	O=c1[nH]c2cc(Cl)ccc2n1-c1ccccc1
649451	MUV_466_D_1457	O=C(c1cnn2c1nc(-c1ccc3c(c1)OCO3)cc2C(F)(F)F)N1CCCC1
649452	MUV_466_D_1458	COc1ccccc1C(=O)N1CCN(c2nc3cc(C)c(C)cc3cc2C#N)CC1
649453	MUV_466_D_1459	CCn1c(COc2ccccc2)nnc1SCC(=O)Nc1cc(OC)ccc1OC
649454	MUV_466_D_1460	O=C(NCc1cccs1)C1CCCN1C(=O)Nc1ccccc1
649457	MUV_466_D_1461	COc1ccccc1NC(=O)N(CCN(C)C)Cc1cc2cc(C)ccc2[nH]c1=O
649461	MUV_466_D_1462	Cc1ccc(Cn2c(SCCN3CCCCC3)nc3c2c(=O)n(C)c(=O)n3C)cc1
649464	MUV_466_D_1463	Cc1onc(-c2c(Cl)cccc2Cl)c1C(=O)Nc1c(C)n(C)n(-c2ccccc2)c1=O
649469	MUV_466_D_1464	Cc1ccc(Nc2nc(C(=O)NCc3ccco3)cs2)cc1
649491	MUV_466_D_1465	Cc1ccc2[nH]c(=O)c(CN(CCO)C(=O)NCc3ccccc3)cc2c1
649492	MUV_466_D_1466	Cn1c2cc3ccccc3cc2nc1-c1ccco1
649499	MUV_466_D_1467	Cc1cccc2cc(CN(CCc3ccccc3)C(=O)N3CCOCC3)c3nnnn3c12
649515	MUV_466_D_1468	COCCNC(=O)CN1CCC(NC(=O)Nc2ccc(C(F)(F)F)cc2)CC1
649516	MUV_466_D_1469	Cc1ccc(NCc2nnc(SCC(=O)N(Cc3ccccc3)C(C)(C)C)o2)c(C)c1
649517	MUV_466_D_1470	COc1cccc(CN(Cc2cccnc2)S(=O)(=O)c2ccc(-n3cnnn3)c(C)c2)c1
649521	MUV_466_D_1471	CCOC(=O)c1csc(NC(=O)CSc2nnc(C3CC3)n2C)n1
649522	MUV_466_D_1472	COc1ccc(CN(Cc2cc3cc(C)ccc3[nH]c2=O)C(=O)N(C)C)cc1
649529	MUV_466_D_1473	CC(C)NC(=O)Cn1c2ccccc2nc1SCC(=O)N1CCCc2ccccc21
649530	MUV_466_D_1474	CC(C)(C)NC(=O)C(c1ccccc1)N(C(=O)c1ccco1)C1CC1
649531	MUV_466_D_1475	CCOc1ccccc1Nc1ncccc1C(=O)N1CCCC1
649534	MUV_466_D_1476	N#CCCn1c2ccccc2nc1-c1nonc1NC(=O)c1ccccc1Cl
649536	MUV_466_D_1477	CC1Cc2ccccc2N1C(=O)CSc1nnnn1-c1ccc2c(c1)OCCO2
649538	MUV_466_D_1478	O=C(O)CSc1nnc(CNc2cccc(C(F)(F)F)c2)n1Cc1ccco1
649547	MUV_466_D_1479	COCCn1c(SCC(=O)c2ccc(Cl)cc2)nnc1C(C)C
649550	MUV_466_D_1480	Cc1ccc2[nH]c(=O)c(CN(Cc3cccs3)Cc3nnnn3CC3CCCO3)cc2c1
649558	MUV_466_D_1481	O=C(NC1CCCCC1)c1nc2n(Cc3ccccc3Cl)[nH]nc-2c(=O)n1
649560	MUV_466_D_1482	O=C(NC1CCCC1)C(c1cccs1)N(C(=O)c1ccno1)c1ccccc1
649562	MUV_466_D_1483	CCn1c(SCC(=O)c2ccc(Cl)cc2)nnc1C(C)C
649565	MUV_466_D_1484	c1ccc(CSc2nnc(Cc3ccccn3)o2)cc1
649567	MUV_466_D_1485	CC(=O)Nc1nc2ccccc2n1CCOc1ccccc1Cl
649569	MUV_466_D_1486	Cc1occc1-c1nnc(SCC(=O)Nc2ccc(F)cc2)n1Cc1ccccc1
649572	MUV_466_D_1487	CCOc1ccc(OCC)c(NC(=O)C2CCN(c3ncccn3)CC2)c1
649575	MUV_466_D_1488	Cc1nnc(SCC(=O)N(C(C)C)C(C)C)nc1C
649580	MUV_466_D_1489	COc1ccc(S(=O)(=O)N2CCN(C(=O)c3c(C)nn(-c4ccccc4)c3Cl)CC2)cc1
649583	MUV_466_D_1490	CCOc1cc(C(=O)Nc2cc(C)ccn2)cc(OCC)c1OCC
649584	MUV_466_D_1491	CCC(c1nnnn1Cc1ccc2c(c1)OCO2)N1CCN(c2ccc(OC)cc2)CC1
649585	MUV_466_D_1492	O=C(Cc1cccs1)Nc1ccc(S(=O)(=O)Nc2ncccn2)cc1
649589	MUV_466_D_1493	O=C(NCc1ccc2c(c1)OCO2)C1CCN(C(=O)Nc2ccc(Cl)cc2)CC1
649596	MUV_466_D_1494	COCCCn1c(SCC(=O)NC2CCCC2)nnc1-c1ccco1
649597	MUV_466_D_1495	COc1ccc(N2CCN(C(=O)CSc3nc4cc(OC)c(OC)cc4cc3C#N)CC2)cc1
649605	MUV_466_D_1496	C=CCNCc1cccn1-c1ccccc1.O=C(O)C(=O)O
649610	MUV_466_D_1497	CCOC(=O)N1CCN(C(=O)COc2ccc(Cl)cc2Cl)CC1
649623	MUV_466_D_1498	CCc1ccc(NC2=NCC(=O)N2c2ccc3c(c2)OCCO3)cc1
649625	MUV_466_D_1499	O=C(NCc1ccc2c(c1)OCO2)C1CCCN1C(=O)Nc1cccc(Cl)c1
649629	MUV_466_D_1500	CC(C)c1ccc(NC(=O)C2CCN(S(C)(=O)=O)CC2)cc1
649630	MUV_466_D_1501	O=C(CCSc1nnc(-c2ccco2)o1)Nc1ccccc1
649638	MUV_466_D_1502	CC(C)C(=O)Nc1ccc(NC(=O)c2ccccc2Cl)nc1
649643	MUV_466_D_1503	CCOc1ccccc1NC(=O)Cn1nnc(-c2ccc(OCC)c(OCC)c2)n1
649644	MUV_466_D_1504	C=CCn1c(Br)nc2c1c(=O)[nH]c(=O)n2C
649645	MUV_466_D_1505	CCn1nnnc1SCC(=O)Nc1ccc(OCc2ccccc2)cc1
649646	MUV_466_D_1506	O=C(Cc1ccccc1)Nc1ccc2oc(-c3ccncc3)nc2c1
649647	MUV_466_D_1507	O=C(C1CCCCC1)N(CCN1CCCC1)c1nc2ccccc2s1
649653	MUV_466_D_1508	CC(NCc1ccco1)=C1C(=O)c2ccccc2C1=O
649655	MUV_466_D_1509	CCOc1ccccc1-n1c(SCC(=O)NC(C)(C)C)nnc1-c1ccoc1C
649656	MUV_466_D_1510	CCC(C)NC(=O)CSc1nnc(-c2ccncc2)n1-c1ccc(OC)cc1
649658	MUV_466_D_1511	CCn1c(SCC(=O)Nc2cc(OC)ccc2OC)nnc1C1CCCCC1
649663	MUV_466_D_1512	O=C(CN(CCc1ccccc1)C(=O)Cn1nnc(-c2cccs2)n1)NCc1ccco1
649669	MUV_466_D_1513	COc1ccc(C2C(=O)N(C(C)(C)C)CC(=O)N2c2ccccc2C)cc1
649670	MUV_466_D_1514	Cc1ccn2c(c1)nc(-c1cc3cc(C)ccc3[nH]c1=O)c2NCc1ccco1
649672	MUV_466_D_1515	CCOc1ccc2[nH]c(=O)c(CN(CCc3ccccc3)C(=O)c3cnccn3)cc2c1
649676	MUV_466_D_1516	COCCN(C(=O)Cc1cccs1)c1nnc(-c2cccnc2)s1
649683	MUV_466_D_1517	Cc1cc(OCc2nnc(SCC(=O)OC3CCCCC3)o2)ccc1Cl
649688	MUV_466_D_1518	Cn1c2nc(Br)n(Cc3ccccc3Cl)c2c(=O)[nH]c1=O
649691	MUV_466_D_1519	CCN(CC)CCN(Cc1cc2cc3c(cc2[nH]c1=O)OCCO3)C(=O)NC1CCCCC1
649693	MUV_466_D_1520	O=C(CCC(=O)N(CC(=O)NCc1ccco1)c1ccc(F)cc1)Nc1nccs1
649694	MUV_466_D_1521	CCCn1nnc(NC(=O)c2ccc(Cl)cc2Cl)n1
649696	MUV_466_D_1522	O=C(CSc1nc2ccccc2n1CC(=O)NCc1ccccc1)NCc1ccco1
649700	MUV_466_D_1523	COc1ccc(CCNC(=O)CNCC2CCCO2)cc1OC.O=C(O)C(=O)O
649709	MUV_466_D_1524	COc1ccc(-c2cc3nc4c(c(N5CCC6(CC5)OCCO6)n3n2)CCCC4)cc1
649710	MUV_466_D_1525	CC1(c2ccc3noc(-c4ccccc4)c3c2)OCCO1
649717	MUV_466_D_1526	Cn1c(CSc2ncccn2)nnc1SCC(=O)N1CCCCC1
649721	MUV_466_D_1527	Cc1nn(-c2cccc(Cl)c2)c2c1C(c1cccnc1)C(C#N)=C(N)O2
649726	MUV_466_D_1528	CCOc1cc(-c2nc3cc(C)ccn3c2NCC2CCCO2)ccc1O
649727	MUV_466_D_1529	O=c1[nH]c2cc3c(cc2cc1C(c1nnnn1C1CCCCC1)N1CCSCC1)OCCO3
649735	MUV_466_D_1530	Cn1c(Cc2ccccc2)nnc1SCC(=O)Nc1ccc2c(c1)OCCO2
649736	MUV_466_D_1531	CCOc1ccc(-c2nnn(CC(=O)c3ccc4c(c3)OCCO4)n2)cc1
649740	MUV_466_D_1532	O=C(CSc1nnc2scc(-c3ccc(F)cc3)n12)NCc1ccco1
649743	MUV_466_D_1533	COC(=O)c1ccc(NC(=O)CSc2nnc(CNc3ccc(F)cc3)n2C)cc1
649747	MUV_466_D_1534	COc1ccc(-c2nnn(CC(=O)N(Cc3cccs3)C(C)C(=O)NC3CCCC3)n2)cc1OC
649753	MUV_466_D_1535	CCOC(=O)Cc1csc(NC(=O)CSc2nnnn2-c2ccc(CC)cc2)n1
649757	MUV_466_D_1536	Cc1onc(-c2ccccc2Cl)c1C(=O)Nc1sc2c(c1C#N)CCC2
649760	MUV_466_D_1537	NC(=O)C1CCN(C(=O)C23CC4CC(CC(C4)C2)C3)CC1
649763	MUV_466_D_1538	C=CCSC1=C(C#N)C(c2cccc(OC)c2)CC(=O)N1
649769	MUV_466_D_1539	CCCC1(C(=O)OCC)NC(c2ccc(N(C)C)cc2)C2C(=O)N(c3ccc(OCC)cc3)C(=O)C21
649771	MUV_466_D_1540	Cc1ccc2c(c1)nnn2C1CCN(S(=O)(=O)c2ccc(C(=O)N(C)C3CCCCC3)cc2)CC1
649772	MUV_466_D_1541	COc1ccc(CCNC(=O)C2CCCN2C(=O)NC2CCCCC2)cc1OC
649784	MUV_466_D_1542	CCOC(=O)C1=C(C)OC(N)=C(C#N)C1c1cc2c(cc1Br)OCO2
649790	MUV_466_D_1543	Cc1ccc(NC(=O)N2CCCC2C(=O)NCCc2ccccc2)cc1
649795	MUV_466_D_1544	CCCc1nnc(NC(=O)Cn2c3ccccc3sc2=O)s1
649797	MUV_466_D_1545	O=C(c1ccccc1)N(Cc1ccc2c(c1)OCO2)Cc1nc(=O)c2ccccc2[nH]1
649802	MUV_466_D_1546	CCOc1ccccc1OCC(=O)Nc1ccc(S(=O)(=O)Nc2ncccn2)cc1
649804	MUV_466_D_1547	Cn1c(-c2ccc(F)cc2)cnc1SCC(=O)N1CCCCC1
649832	MUV_466_D_1548	CC(C)n1c2ccccc2nc1N1CCN(C(=O)NCc2ccccc2)CC1
649836	MUV_466_D_1549	Cc1nn(-c2ccc(C)cc2)c(Cl)c1C1C(C#N)=C(N)OC2=C1C(=O)CC(C)(C)C2
649844	MUV_466_D_1550	O=C(Nc1ccc2c(c1)OCCO2)C1CCCN1S(=O)(=O)c1ccc(Cl)cc1
649856	MUV_466_D_1551	Clc1ccc(CSc2nncn2-c2ccccn2)cc1
649857	MUV_466_D_1552	O=C(CN1CCC(NC(=O)c2ccco2)CC1)Nc1cc(Cl)ccc1Cl
649861	MUV_466_D_1553	Cc1cc(Cl)ccc1OCC(=O)NCCCN1CCOCC1
649863	MUV_466_D_1554	CCc1ccc2[nH]c(=O)c(CN(Cc3ccc4c(c3)OCO4)C(=O)c3ccco3)cc2c1
649868	MUV_466_D_1555	O=C(Cn1nnc2ccccc21)N(c1ccc2c(c1)CCC2)C(C(=O)NCc1ccco1)c1ccco1
649869	MUV_466_D_1556	COC(=O)c1ccccc1NC(=O)c1cc2sccc2n1C
649870	MUV_466_D_1557	COCCNC(=O)C(c1cccs1)N(C(=O)Cn1nnc2ccccc21)c1cccc(C)c1
649877	MUV_466_D_1558	CC1CCCN(S(=O)(=O)c2ccc(NC(=O)Cn3nnc(-c4ccccc4F)n3)cc2)C1
649878	MUV_466_D_1559	O=C(O)CCn1nnc(-c2cccs2)n1
649883	MUV_466_D_1560	COc1ccccc1N1CC(=O)C(c2nc(=O)c3ccccc3[nH]2)=C1N
649899	MUV_466_D_1561	CC(=O)c1cccc(-n2nnnc2SCC(=O)Nc2ccccc2N2CCCCC2)c1
649900	MUV_466_D_1562	COc1ccc2[nH]c(=O)c(CN(CCCN3CCOCC3)C(=O)NCc3ccccc3)cc2c1
649907	MUV_466_D_1563	CS(=O)(=O)N(CC(=O)NCc1ccc2c(c1)OCO2)c1ccc(Cl)cc1
649914	MUV_466_D_1564	CCC(C)(C)NC(=O)C(c1cccs1)N(CC1CCCO1)C(=O)Cn1nnc2ccccc21
649917	MUV_466_D_1565	Cc1ccc2c(c1)nnn2C1CCN(C(=O)NC23CC4CC(CC(C4)C2)C3)CC1
649918	MUV_466_D_1566	COc1cc2cc(CN(Cc3nnnn3C3CCCC3)C3CCCC3)c(=O)[nH]c2cc1OC
649920	MUV_466_D_1567	O=C(CN1CCC(C(=O)c2ccc3c(c2)OCCO3)CC1)NC1CCCC1
649924	MUV_466_D_1568	O=C(NC12CC3CC(CC(C3)C1)C2)N1CCC(O)(c2ccc3c(c2)OCO3)CC1
649928	MUV_466_D_1569	COCCNC(=O)C(c1ccco1)N(C(=O)Cn1nnc2ccccc21)c1cc(C)ccc1C
649929	MUV_466_D_1570	O=C(Nc1ccccc1O)c1cc(S(=O)(=O)N2CCOCC2)ccc1Cl
649936	MUV_466_D_1571	Cc1c(N=Cc2ccc(-c3ccc(Cl)cc3)o2)c(=O)n(-c2ccccc2)n1C
649937	MUV_466_D_1572	CCOc1ccccc1NC(=O)c1ccc2nccnc2c1
649940	MUV_466_D_1573	COc1ccc(CCNC(=O)CSc2nnc(CNc3ccc(Cl)cc3)o2)cc1OC
649943	MUV_466_D_1574	CCOC(=O)Cc1csc(NC(=O)CSc2nnc(C)n2C)n1
649944	MUV_466_D_1575	Nc1ccc(NC(=O)c2cccs2)c(Cl)c1
649947	MUV_466_D_1576	Cn1c(COc2ccccc2)nnc1SCCN1CCOCC1
649949	MUV_466_D_1577	O=C(CSc1nc2ccccc2o1)Nc1ccccc1N1CCCCCC1
649950	MUV_466_D_1578	O=C(C1CCN(S(=O)(=O)c2ccc3ccccc3c2)CC1)N1CCN(c2ncccn2)CC1
649951	MUV_466_D_1579	O=C(NCc1cccnc1)C1CCCN(S(=O)(=O)c2ccc(Cl)cc2)C1
649956	MUV_466_D_1580	CCCn1c(SCC(=O)NCCc2ccccc2)nnc1-c1cccnc1
649958	MUV_466_D_1581	O=C1CN=C(c2ccccc2)c2oc3ccc(Br)cc3c2N1
649962	MUV_466_D_1582	O=C(CCSc1nc2cc(Cl)ccc2o1)N1CCOCC1
649970	MUV_466_D_1583	CCCn1c(SCC(=O)Nc2ccccc2N2CCCCC2)nc2c1c(=O)n(C)c(=O)n2C
649983	MUV_466_D_1584	Cc1nn(-c2ccccc2)c2sc(C(=O)N(CC(=O)NC3CCCC3)Cc3ccco3)cc12
649986	MUV_466_D_1585	CC(=O)Nc1ccc(-c2nnn(CC(=O)c3ccccc3)n2)cc1Cl
649987	MUV_466_D_1586	CCCn1c(SCC(=O)Nc2ccccc2CC)nnc1C(C)C
649988	MUV_466_D_1587	O=C(NCC1CCCO1)c1ccc(N2CCCCC2)nc1
649989	MUV_466_D_1588	c1nc(COc2nsnc2N2CCOCC2)cs1
649996	MUV_466_D_1589	CCN(CC)c1ccc2cc(C(=O)Nc3ccc(-n4cnnn4)c(OC)c3)c(=O)oc2c1
650000	MUV_466_D_1590	COCCN(C(=O)Cn1nnc2ccccc21)C(C(=O)NC1CCCC1)c1cc(OC)ccc1OC
650008	MUV_466_D_1591	O=S(=O)(c1ccc(F)cc1)N1CCN(c2ncnc3c2cnn3-c2ccccc2)CC1
650009	MUV_466_D_1592	CCOc1ccc(OCCSc2nc(=O)cc(C)[nH]2)cc1
650012	MUV_466_D_1593	COc1ccc(NC(=O)CSc2nnc(-c3ccccc3C)n2C)cc1
650016	MUV_466_D_1594	COc1ccc2nc(SCC(=O)N3CCCCCC3)c(C#N)cc2c1
650019	MUV_466_D_1595	CCOc1ccccc1NC(=O)CSc1nc2cccnc2n1C
650024	MUV_466_D_1596	COc1ccc(C(=O)NC2CCN(C(=O)NC3CCCCC3)CC2)cc1
650026	MUV_466_D_1597	Cn1c(C(=O)OC(C(=O)NC2CCCC2)c2ccncc2)cc2sccc21
650028	MUV_466_D_1598	CC(=O)c1ccc(NC(=O)c2ccc(S(=O)(=O)N3CCCC3)cc2)cc1
650039	MUV_466_D_1599	COc1cccc(-c2noc(C3CCCN(S(=O)(=O)c4cccc(Cl)c4C)C3)n2)c1
650040	MUV_466_D_1600	COc1ccc(C2NC(=O)NC3=C2CCc2ccccc23)cc1
650049	MUV_466_D_1601	CCc1ccc(OCc2nnc(SCCN3CCOCC3)n2C)cc1.O=C(O)C(=O)O
650067	MUV_466_D_1602	Cc1ccc2c(c1)nnn2C1CCN(S(=O)(=O)c2ccc(C(=O)N3CC(C)CC(C)C3)cc2)CC1
650068	MUV_466_D_1603	O=S(=O)(c1ccc2c(c1)OCO2)N1CCN(c2nnnn2-c2ccccc2)CC1
650075	MUV_466_D_1604	COc1ccc(N2CCN(C(=O)CSc3nnc(CNc4ccccc4)o3)CC2)cc1
650078	MUV_466_D_1605	O=C1CSC(=Nc2ccccn2)N1C1CCCCC1
650079	MUV_466_D_1606	COCCCn1c(SCC(=O)NC2CCCCC2)nnc1-c1ccncc1
650080	MUV_466_D_1607	COc1ccc(Cl)cc1NC(=O)CN1CCC(n2nnc3ccccc32)CC1
650082	MUV_466_D_1608	Cc1occc1-c1nnc(SCC(=O)NCc2ccc3c(c2)OCO3)n1CC(C)C
650083	MUV_466_D_1609	O=C(CN1CCC(NC(=O)c2ccccc2)CC1)NCc1ccccc1F
650085	MUV_466_D_1610	O=C(Cc1cccs1)N1CCC(c2nc3n(Cc4ccccc4Cl)[nH]nc-3c(=O)n2)CC1
650086	MUV_466_D_1611	CCOC(=O)c1sc2ncn(C(CC)C(=O)OCC)c(=O)c2c1C
650097	MUV_466_D_1612	O=C(c1ccco1)N1CCN(C(c2cccs2)c2nnnn2C2CCCCC2)CC1
650098	MUV_466_D_1613	Cc1cnc(C)c(N2CCC(C(=O)NCc3cccs3)CC2)n1
650104	MUV_466_D_1614	CCc1cc2ccc(OC)cc2nc1SCC(=O)Nc1cc(C)on1
650105	MUV_466_D_1615	Cc1ccc(C(=O)N2CCN(c3ccc(NC(=O)c4cccnc4)cc3)CC2)cc1
650106	MUV_466_D_1616	O=C(Cc1ccccc1)N1CCN(C(=O)c2cccs2)CC1
650107	MUV_466_D_1617	Cc1cc(C)cc(OCC(=O)NCCN2CCOCC2)c1
650110	MUV_466_D_1618	Cc1cccc(NC(=O)CSc2nnc(-c3ccco3)o2)c1C
650111	MUV_466_D_1619	CCOC(=O)c1c(C)c(C)sc1NC(=O)CSc1nc2c(c(=O)n(C)c(=O)n2C)n1CC
650117	MUV_466_D_1620	COCCNC(=O)C(c1ccco1)N(C(=O)Cn1nnc2ccccc21)c1ccccc1C
650118	MUV_466_D_1621	COc1ccc(OC)c(Nc2cc(-c3ccccc3)nc(N)n2)c1
650133	MUV_466_D_1622	CCn1c(SCC(=O)OCc2ccccc2)nnc1-c1ccco1
650134	MUV_466_D_1623	CCOc1ccc(-c2nnn(CC(=O)c3ccc4c(c3)OCCO4)n2)cc1OCC
650138	MUV_466_D_1624	O=C1C(Cl)=C(NCC2CCCO2)C(=O)N1Cc1ccccc1
650148	MUV_466_D_1625	Cc1[nH]c2ccc(-c3nnc(SCC(=O)N4CCCc5ccccc54)o3)cc2c1C
650152	MUV_466_D_1626	COc1ccccc1-n1cnc2cc(NS(=O)(=O)c3ccccc3)ccc21
650153	MUV_466_D_1627	Cn1c2nc(Br)n(Cc3ccccc3Cl)c2c(=O)n(C)c1=O
650157	MUV_466_D_1628	CC(C)CNC(=O)C1CCN(c2ccc(S(=O)(=O)N3CCOCC3)cc2Cl)CC1
650164	MUV_466_D_1629	Cn1nnnc1SCC(=O)N(C1CCCCC1)C1CCCCC1
650170	MUV_466_D_1630	CCCn1c(SCCc2ccccc2)nc2c1c(=O)[nH]c(=O)n2C
650191	MUV_466_D_1631	O=C(NC1CCCCC1)N(Cc1nc(=O)c2ccccc2[nH]1)C1CCCC1
650192	MUV_466_D_1632	Cc1cccc(NC(=O)CSc2nnc(-c3ccccc3Br)o2)c1C
650193	MUV_466_D_1633	O=C(Cn1c(C(=O)N2CCN(C3CCCCC3)CC2)cc2sccc21)c1ccccc1
650194	MUV_466_D_1634	Cc1ccc(NC2=NCC(=O)N2Cc2ccc3c(c2)OCO3)c(C)c1
650195	MUV_466_D_1635	O=C(NC1CCN(C(=O)NCc2ccccc2)CC1)c1ccco1
650200	MUV_466_D_1636	Cn1c2nc(Sc3nc4ccccc4s3)n(Cc3ccccc3)c2c(=O)[nH]c1=O
650201	MUV_466_D_1637	CS(=O)(=O)N(Cc1nc2sc3c(c2c(=O)[nH]1)CCCC3)C1CCCCC1
650215	MUV_466_D_1638	CCOc1ccccc1C(=O)Nn1c(=O)c2ccccc2nc1C1CCC1
650216	MUV_466_D_1639	Cc1sc2nc(CN(CCc3ccccc3)C(=O)c3ccco3)[nH]c(=O)c2c1C
650218	MUV_466_D_1640	Oc1ccc(-c2nc3ccccn3c2NCc2ccc3c(c2)OCO3)cc1
650222	MUV_466_D_1641	O=C(CSc1nnc(CNc2ccc(Cl)cc2)n1Cc1ccccc1)NCc1ccco1
650224	MUV_466_D_1642	CC(C)Sc1nc2c(c(=O)[nH]c(=O)n2C)n1CCc1ccccc1
650228	MUV_466_D_1643	OC(CCN1CCOCC1)(c1ccc(Cl)cc1)C1CCCCC1
650231	MUV_466_D_1644	CC1Oc2ccccc2N(CC(=O)NCCc2ccccc2)C1=O
650241	MUV_466_D_1645	CC1(C)Cc2ccccc2-c2nnc(SCC(=O)Nc3nc4ccccc4s3)n21
650245	MUV_466_D_1646	Cc1occc1-c1nnc(SCC(=O)NC(C)(C)C)n1C(C)c1ccccc1
650246	MUV_466_D_1647	Cc1cccc2cc(CN(Cc3ccco3)C(=O)NC3CCCCC3)c(=O)[nH]c12
650253	MUV_466_D_1648	CC(C)(C)c1ccc(C(=O)N2CCC(C(=O)NCc3ccncc3)CC2)cc1
650262	MUV_466_D_1649	CCOC(=O)C1CCN(C(=O)C2(NC(=O)Nc3ccccc3Cl)CCCCC2)CC1
650264	MUV_466_D_1650	COc1ccc(NC(=O)c2ccco2)cc1NC(=O)c1ccco1
650266	MUV_466_D_1651	c1nnc(SCc2ccccc2)n1-c1ccccn1
650282	MUV_466_D_1652	COc1ccc(-c2nnc(CSc3nc4ccccc4c(=O)n3CC(C)C)o2)cc1OC
650287	MUV_466_D_1653	CC(C)(C)NC(=O)Cn1c2ccccc2nc1SCC(=O)NC1CCCCC1
650288	MUV_466_D_1654	CC(C(=O)N1c2ccccc2Sc2ccccc21)n1nnc(-c2cccs2)n1
650311	MUV_466_D_1655	Cc1ccc(OCC(=O)NCCN2CCN(C(=O)COc3ccc(C)cc3)CC2)cc1
650312	MUV_466_D_1656	Cc1cc(N2CCC(C(=O)NC3CCCCC3)CC2)nc(-c2ccccc2)n1
650316	MUV_466_D_1657	O=C(CSc1ncc(-c2ccc(F)cc2)n1Cc1ccco1)Nc1ccc2c(c1)OCO2
650317	MUV_466_D_1658	O=C(CSc1nc(O)c(C2CCCCC2)c(=O)[nH]1)Nc1ccc(Cl)cc1
650323	MUV_466_D_1659	CCN(CC)CCCN(Cc1cc2cc3c(cc2[nH]c1=O)OCCO3)C(=O)Nc1ccccc1
650325	MUV_466_D_1660	Cc1ccc2c(c1)cc(CN(Cc1ccco1)S(=O)(=O)c1ccccc1)c1nnnn12
650326	MUV_466_D_1661	CCOc1ccccc1-n1c(SCC(=O)NCc2ccco2)nnc1-c1ccncc1
650327	MUV_466_D_1662	Cc1cc(NC(=O)CSc2nc(C3CC3)nc3sc4c(c32)CCC(C)C4)no1
650330	MUV_466_D_1663	O=C(Nc1ccccc1)NC1(C(=O)N2CCN(C(=O)c3ccco3)CC2)CCCCC1
650331	MUV_466_D_1664	CCOc1ccc(NC(=O)CSc2nnc(-c3ccco3)n2C)cc1
650335	MUV_466_D_1665	Cc1ccc(OCc2nnc(SCc3cc(=O)[nH]c4ccccc34)o2)cc1
650339	MUV_466_D_1666	Cn1c2nc(N3CCCCCC3)n(CC(O)COc3ccccc3)c2c(=O)n(C)c1=O
650345	MUV_466_D_1667	O=C(CSc1nnc(Cn2cnc3ccccc32)o1)c1ccccc1
650354	MUV_466_D_1668	CCCn1c(O)c(C(=O)Nc2c(C)n(C)n(-c3ccccc3)c2=O)c(=O)c2ccccc21
650358	MUV_466_D_1669	O=C(CSc1nc2ccccc2o1)N1CCN(C(=O)c2ccco2)CC1
650362	MUV_466_D_1670	Cc1ccc(-n2c(CNc3ccc(F)cc3)nnc2SCC(=O)NCc2ccco2)cc1
650373	MUV_466_D_1671	CCC(=O)Nc1cc(NC(=O)CSc2ncc(-c3ccc(F)cc3)n2Cc2ccco2)ccc1C
650375	MUV_466_D_1672	COCCn1c(SCC(=O)Nc2sc(C)c(C)c2C#N)nnc1C(C)C
650378	MUV_466_D_1673	COc1ccc(Cl)cc1Nc1nc(NCCO)nc(N2CCCC2)n1
650380	MUV_466_D_1674	COc1cc(C(=O)Nc2cc(Cl)ccc2C)c(-n2cnnn2)cc1OC
650382	MUV_466_D_1675	CC(C)(C)NC(=O)CN(C(=O)CS(=O)CC(=O)Nc1ccc(F)cc1)c1ccc(Cl)cc1
650386	MUV_466_D_1676	Cc1ccc(C)c(N2CCN(C(=O)c3cc4sccc4n3C)CC2)c1
650391	MUV_466_D_1677	Cc1cccnc1NC(=O)c1c(O)n2c3c(cccc3c1=O)CCC2
650392	MUV_466_D_1678	COc1ccccc1NC(=O)N(Cc1ccco1)Cc1cc2cc(C)cc(C)c2[nH]c1=O
650393	MUV_466_D_1679	O=C1NC(c2ccc3c(c2)OCO3)Nc2ccccc21
650398	MUV_466_D_1680	Cc1nc(NC(=O)CSc2nc3cccnc3n2C2CCCCC2)sc1C
650408	MUV_466_D_1681	Cc1cc2nn(-c3ccccc3)nc2cc1NC(=O)c1cccs1
650413	MUV_466_D_1682	CC(C)NC(=O)CSc1nc2ccccc2n1CC(=O)N1CCc2ccccc21
650426	MUV_466_D_1683	Cn1c(-c2ccc3c(c2)OCO3)cnc1NCc1cccc(Cl)c1.O=C(O)C(=O)O
650428	MUV_466_D_1684	O=C(Nc1ccc(C(=O)N2CCOCC2)cc1)Nc1cccc(Cl)c1
650429	MUV_466_D_1685	O=C(CSc1nnc(CNc2ccc(F)cc2)n1Cc1ccccc1)NCc1ccco1
650430	MUV_466_D_1686	Cc1ccc(NC(=O)N2CCC(O)(c3ccc(Cl)cc3)CC2)cc1
650434	MUV_466_D_1687	COc1ccc(-c2csc(NC(=O)Cn3nc(C)cc3C)n2)cc1
650447	MUV_466_D_1688	O=C(Nc1ccc(Cl)cc1)N1CCC(c2nc(-c3cccs3)no2)CC1
650448	MUV_466_D_1689	COc1ccc2nc(NS(=O)(=O)c3ccc(NC(C)=O)cc3)sc2c1
650452	MUV_466_D_1690	O=S(=O)(c1ccc2c(c1)OCCO2)N1CCC(c2nc3ccc(Cl)cc3[nH]2)CC1
650453	MUV_466_D_1691	Cc1cccc(NC(=O)CSc2nnc(CSc3nc(C)cc(C)n3)o2)c1
650458	MUV_466_D_1692	CCOc1ccccc1OCC(=O)Nc1nnc(COC)s1
650460	MUV_466_D_1693	Cc1cc(NC(=O)CSc2nnc(COc3cccc(C)c3C)n2Cc2ccco2)no1
650464	MUV_466_D_1694	Cc1ccc(NC(=O)N2CCC(C(=O)NCCC3=CCCCC3)CC2)cc1
650466	MUV_466_D_1695	CCOC(=O)Cn1c(=O)c2c(nc3n2CCN3c2ccc(C)cc2)n(C)c1=O
650467	MUV_466_D_1696	O=C(O)CSCCn1cccn1
650470	MUV_466_D_1697	Cn1c(Cl)cnc1C(O)c1ccccc1
650471	MUV_466_D_1698	CCNc1nc2c(c(=O)n(Cc3ccccc3)c(=O)n2C)n1Cc1ccccc1
650475	MUV_466_D_1699	CCOc1cc(C2C(C(=O)OC(C)C)=C(C)N=C3SCCC(=O)N32)ccc1OC(C)=O
650476	MUV_466_D_1700	Cc1cc(S(=O)(=O)N(Cc2ccccc2)Cc2ccc(N(C)C)cc2)ccc1-n1cnnn1
650480	MUV_466_D_1701	Nc1ccc2oc(-c3cccc4ccccc43)nc2c1
650482	MUV_466_D_1702	O=C(C1CCCCC1)N1CCC(c2nc3ccccc3[nH]2)CC1
650486	MUV_466_D_1703	Cn1c(CNC(=O)Nc2ccccc2)nnc1SCc1ccccc1
650488	MUV_466_D_1704	C=CCN1C2CCCC1CC(NC(=O)Nc1cccc(C(C)=O)c1)C2
650489	MUV_466_D_1705	Cc1ccc(S(=O)(=O)N2CCCC(NC(=O)N3CCN(c4ccccc4)CC3)C2)cc1
650501	MUV_466_D_1706	O=C(CN1CCC(n2nnc3cc(C(F)(F)F)ccc32)CC1)NCc1cccs1
650502	MUV_466_D_1707	Fc1ccc(C(c2nnnn2Cc2cccs2)N2CCN(C3CCCCC3)CC2)cc1
650507	MUV_466_D_1708	CCOc1ccc(NC(=O)CSc2nc3cccnc3n2CC)cc1
650513	MUV_466_D_1709	Cc1ccc(-c2nsc3c2ncnc3N2CCN(C(=O)c3ccco3)CC2)cc1
650519	MUV_466_D_1710	CC(C)CCn1c(Br)nc2c1c(=O)n(CC(N)=O)c(=O)n2C
650523	MUV_466_D_1711	Cc1occc1-c1nnc(SCC(=O)N2CCCc3ccccc32)n1Cc1ccco1
650528	MUV_466_D_1712	Cc1nc2ncnn2c(Nc2ccc3c(c2)OCO3)c1Cc1ccccc1
650529	MUV_466_D_1713	CCc1nnc(NC(=O)CSc2ncc(-c3ccccc3)n2C)s1
650535	MUV_466_D_1714	CCCn1c2ccccc2nc1N1CCN(S(=O)(=O)Cc2ccccc2)CC1
650550	MUV_466_D_1715	COc1ccc(-c2nsc3c2ncnc3N2CCCC2)cc1
650551	MUV_466_D_1716	Cc1ccc(C(=O)CSc2nnc(COc3cccc4cccnc43)o2)cc1
650554	MUV_466_D_1717	COc1ccc(-c2cc3nc(-c4ccccc4)cc(N4CCC5(CC4)OCCO5)n3n2)cc1
650558	MUV_466_D_1718	O=C(CSc1nnc(CNc2ccccc2)o1)N1CCCc2ccccc21
650559	MUV_466_D_1719	COc1ccccc1N(CC(=O)NC1CCCCC1)C(=O)c1cnn(C(C)C)c1
650561	MUV_466_D_1720	CC(=O)N(CN1C(=O)C2CC=CCC2C1=O)c1cccc(Cl)c1
650566	MUV_466_D_1721	O=C(CSc1nc(-c2cccs2)cc(C(F)(F)F)n1)NCCCn1ccnc1
650568	MUV_466_D_1722	c1csc(-c2nnc(-c3ccc(N4CCOCC4)cc3)o2)c1
650580	MUV_466_D_1723	O=S(=O)(c1ccccc1Cl)N1CCCC(c2nc(-c3cccnc3)no2)C1
650581	MUV_466_D_1724	COc1ccc(C(=O)N2CCCC(c3nc(-c4cc(OC)c(OC)c(OC)c4)no3)C2)cc1
650589	MUV_466_D_1725	COc1cc(NC(=O)C(C)C)ccc1NC(=O)c1ccco1
650591	MUV_466_D_1726	CN1C(=O)CC(C(=O)O)SC1=Nc1cccc(C(F)(F)F)c1
650597	MUV_466_D_1727	Cc1ccc(-n2c(CNc3ccc(F)cc3)nnc2SCC(=O)N2CCCC2)cc1
650606	MUV_466_D_1728	O=C(CN(Cc1ccc2c(c1)OCO2)C(=O)CSc1nc2ccccc2o1)NC1CCCCC1
650607	MUV_466_D_1729	c1coc(CN(Cc2cccs2)C(c2nnnn2CCc2ccccc2)c2ccccn2)c1
650608	MUV_466_D_1730	COc1cc(C2c3c([nH]nc3-c3ccccc3)C(=O)N2c2ccccc2)ccc1O
650611	MUV_466_D_1731	O=C(c1ccc2c(c1)OCO2)N1CCCC(c2ccccc2)C1
650612	MUV_466_D_1732	CCCCCC(=O)Nc1ccccc1N1CCN(c2ccccc2)CC1
650623	MUV_466_D_1733	COc1ccc(CCNC(=O)c2c[nH]c3ccccc3c2=O)cc1OC
650633	MUV_466_D_1734	Cc1c(C#N)c(NC(=O)C2CC2)sc1C(=O)N1CCCCC1
650636	MUV_466_D_1735	Cc1nnc(SCC(=O)NC(C)(C)C)n1CCc1ccccc1
650645	MUV_466_D_1736	COc1ccc(NC(=O)CS(=O)CC(=O)Nc2cc(Cl)ccc2OC)cc1
650647	MUV_466_D_1737	O=C(CSc1ccc(-c2ccccc2)nn1)N1CCOCC1
650650	MUV_466_D_1738	CCCn1c(SCC(=O)Nc2nccs2)nnc1-c1cccnc1
650651	MUV_466_D_1739	O=C(Nc1nc(-c2ccc3c(c2)OCO3)cs1)c1ccncc1
650654	MUV_466_D_1740	Cc1nnc(SCCN2CCOCC2)n1-c1cccc(Cl)c1.O=C(O)C(=O)O
650673	MUV_466_D_1741	CCOc1cc(CNc2ncc(-c3ccc(OC)cc3)n2C)ccc1O.O=C(O)C(=O)O
650677	MUV_466_D_1742	O=c1c2c(nc3c(-c4ccc(Cl)cc4)c[nH]n31)CCCC2
650686	MUV_466_D_1743	Cc1ccc(S(=O)(=O)Cn2nnnc2C(c2ccc(F)cc2)N2CCCCC2)cc1
650688	MUV_466_D_1744	COc1cc(OC)cc(-c2nnc(SCc3cccnc3)o2)c1
650689	MUV_466_D_1745	COc1ccccc1C(=O)Nc1ccc(N2CCN(S(C)(=O)=O)CC2)cc1
650690	MUV_466_D_1746	CS(=O)(=O)NCc1nnc(SCc2ccccc2C(F)(F)F)o1
650692	MUV_466_D_1747	COc1cc(C(C(=O)NC(C)(C)C)N(Cc2ccccc2)C(=O)c2cnccn2)cc(OC)c1OC
650694	MUV_466_D_1748	O=C(CSc1nnc(CNc2ccc(F)cc2)o1)N1CCCc2ccccc21
650702	MUV_466_D_1749	O=C(Nc1ccccc1)N1CCCC(c2nc(-c3cccs3)no2)C1
650703	MUV_466_D_1750	Cc1sc2ncnc(SCC(=O)N3CCN(C(=O)c4ccco4)CC3)c2c1C
650725	MUV_466_D_1751	O=C(CSc1nnc(-c2cccnc2)n1Cc1ccco1)N1CCc2ccccc21
650728	MUV_466_D_1752	CC(C)Cn1c(O)c(C(=O)Nc2ccncc2)c(=O)c2ccccc21
650740	MUV_466_D_1753	Cc1ccc(NC(=O)CS(=O)CC(=O)Nc2ccc(N3CCOCC3)cc2)cc1Cl
650741	MUV_466_D_1754	NC(=O)CSc1nnc(Cc2ccc3c(c2)OCO3)n1C1CCCCC1
650743	MUV_466_D_1755	O=C(CSc1nnc(-c2cccs2)o1)N1CCCc2ccccc21
650745	MUV_466_D_1756	O=C(Cn1cc(C(=O)c2ccco2)c2ccccc21)N1CCCCC1
650753	MUV_466_D_1757	Cc1nc(NC(=O)c2ccco2)sc1C(=O)Nc1ccc(Br)cc1
650755	MUV_466_D_1758	COc1ccc(CCN(Cc2cc3cccc(C)c3[nH]c2=O)C(=O)N2CCCC2)cc1OC
650760	MUV_466_D_1759	CCn1c(COc2ccccc2C)nnc1SCC(=O)CC(=O)Nc1ccccc1OC
650762	MUV_466_D_1760	Cc1ccc(NCc2nnc(SCC(=O)N3CCCCC3)n2CC2CCCO2)c(C)c1
650766	MUV_466_D_1761	CC(C)CCNC(=O)CN(CC1CCCO1)C(=O)CCC(=O)Nc1nccs1
650768	MUV_466_D_1762	O=C(Nc1ccc(N2CCN(C(=O)c3ccco3)CC2)cc1)c1ccc(F)cc1
650771	MUV_466_D_1763	CCC(=O)N(Cc1cc2cc(OC)ccc2[nH]c1=O)c1cc(C)ccc1C
650775	MUV_466_D_1764	COc1ccc(C(c2nnnn2C(C)(C)C)N2CCN(c3nc4ccccc4s3)CC2)cc1OC
650782	MUV_466_D_1765	CS(=O)(=O)c1ccc2nc(NC(=O)CN3CCCCCC3)sc2c1.O=C(O)C(=O)O
650798	MUV_466_D_1766	CCOc1ccc(CN2CCC(C(=O)N3CCN(c4ccccc4F)CC3)CC2)cc1OC.O=C(O)C(=O)O
650811	MUV_466_D_1767	O=c1oc2ccc3ccccc3c2cc1-c1nnc(-c2ccccc2)o1
650812	MUV_466_D_1768	O=C(NC12CC3CC(CC(C3)C1)C2)N1CCC(n2nnc3ccccc32)CC1
650814	MUV_466_D_1769	Cc1cccc2cc(CN(CCCO)C(=O)Nc3cccc(Cl)c3)c(=O)[nH]c12
650828	MUV_466_D_1770	CCCn1c(SCC(=O)Nc2nc(C)cs2)nnc1-c1cccnc1
650832	MUV_466_D_1771	O=C(Cn1nc(C(F)(F)F)c2c1CCCC2)NC1CCCC1
650845	MUV_466_D_1772	Cc1cnc(NC(=O)CSc2nnc(-c3ccccc3)n2Cc2ccccc2)s1
650847	MUV_466_D_1773	Cc1cccc(C(=O)NC2CC(C)(C)NC(C)(C)C2)c1
650851	MUV_466_D_1774	O=C(Cn1c(C(=O)N2CCN(C3CCCC3)CC2)cc2sccc21)c1ccccc1
650855	MUV_466_D_1775	COc1ccc(CNC(=O)CN2CCC(C(=O)c3ccc(OC)cc3)CC2)cc1
650857	MUV_466_D_1776	O=C(CSc1nc2ccccc2n1CC(=O)N1CCCC1)NCc1ccc2c(c1)OCO2
650858	MUV_466_D_1777	O=C(CCSc1nnc(-c2ccncc2)o1)Nc1ccccc1
650859	MUV_466_D_1778	COc1ccc(C(=O)N2CCN(C(=O)Cc3ccccc3)CC2)cc1OC
650860	MUV_466_D_1779	COc1ccc(CCNC(=O)CSc2nnc(-c3ccccc3)o2)cc1OC
650862	MUV_466_D_1780	O=C(NCc1ccccc1)C(c1cccs1)N(C(=O)c1csnn1)C1CC1
650866	MUV_466_D_1781	c1coc(Cn2c3ccccc3nc2-c2ccco2)c1
650867	MUV_466_D_1782	COC(=O)c1ccc(OC)c(CSc2nnc(COc3ccc(Cl)cc3)o2)c1
650873	MUV_466_D_1783	CC(C)CCNC(=O)CN(Cc1ccc2c(c1)OCO2)C(=O)Cn1nnc(-c2cccs2)n1
650881	MUV_466_D_1784	Cc1ccc2nc(NC(=O)c3ccc(Cn4cc(Cl)cn4)o3)sc2c1
650882	MUV_466_D_1785	Nc1ccc(-n2nnnc2-c2ccco2)cc1
650883	MUV_466_D_1786	CC(C)CCNC(=O)C(c1cccs1)N(CC1CCCO1)C(=O)Cn1nnc2ccccc21
650886	MUV_466_D_1787	COc1ccc(N2CCN(C(=O)CSc3ncnc4c3cnn4-c3ccccc3C)CC2)cc1
650891	MUV_466_D_1788	O=C(O)CSc1nnc(Cc2ccccc2)n1Cc1ccccc1
650892	MUV_466_D_1789	COc1cc(-c2nc(-c3ccc(-c4ccccc4)nc3OC)no2)cc(OC)c1OC
650937	MUV_466_D_1790	CCOC(=O)c1ccccc1NC(=O)CSc1nnc(COc2ccccc2C)n1C
650938	MUV_466_D_1791	COc1ccc(Cl)cc1NC(=O)CN1CCC(n2nnc3cc(F)ccc32)CC1
650941	MUV_466_D_1792	O=C(Nc1ccc2oc(-c3ccccc3)nc2c1)c1cccnc1
650943	MUV_466_D_1793	COC(=O)c1ccccc1NC(=O)Cn1cnc2c(cnn2-c2ccccc2)c1=O
650950	MUV_466_D_1794	Cn1c(Cc2ccc3c(c2)OCO3)nnc1SCC(=O)N1CCc2ccccc2C1
650953	MUV_466_D_1795	COc1cccc(-n2c(CNc3ccc(F)cc3)nnc2SCC(N)=O)c1
650954	MUV_466_D_1796	CN(Cc1ccncc1)C1CC(=O)N(c2ccc(Cl)cc2)C1=O
650959	MUV_466_D_1797	O=C(Nc1ccc(N2CCCCC2)cc1)c1cccnc1
650962	MUV_466_D_1798	Cc1ccc(S(=O)(=O)Cn2nnnc2C(C(C)C)N2CCN(Cc3ccco3)CC2)cc1
650963	MUV_466_D_1799	COc1ccc(C(=O)N2CCN(C3CCC(c4ccccc4)CC3)CC2)cc1OC
650965	MUV_466_D_1800	N#CCCN1CCN(C(=S)c2ccc(-c3ccc(Cl)cc3)o2)CC1
650971	MUV_466_D_1801	O=S(=O)(c1ccc(-n2cnnn2)cc1)N(C1CCCCC1)C1CCCCC1
650974	MUV_466_D_1802	O=C(Nc1ccccc1)N(c1ccccc1)C1=NCCCCS1
650979	MUV_466_D_1803	COc1ccccc1N=c1oc2c(cccc2OC)cc1C(=O)NCc1ccco1
650982	MUV_466_D_1804	COc1ccc(NCc2nnc(SCC#N)n2-c2ccccc2OC)cc1
650983	MUV_466_D_1805	CCn1c(SCC(=O)c2ccc(C)cc2)nnc1-c1ccoc1C
650986	MUV_466_D_1806	CC(C)NC(=O)C1CCN(C(=O)C(C(=O)c2ccccc2)n2cc(Cl)ccc2=O)CC1
650992	MUV_466_D_1807	Cc1ccc(F)cc1NC(=O)C1CCCN(c2ncccn2)C1
650994	MUV_466_D_1808	Cn1c(SCC(=O)c2ccc(F)cc2)nnc1-c1ccccc1N
650997	MUV_466_D_1809	CCN(CC)C(=O)CSc1nnc(-c2cccnc2)n1CCc1ccccc1
650998	MUV_466_D_1810	CC(=O)N(CCc1ccccc1C)Cc1cc2cc3c(cc2[nH]c1=O)OCO3
651002	MUV_466_D_1811	O=c1c2ccccc2nc(-c2ccccc2)n1Cc1ccco1
651004	MUV_466_D_1812	CCOC(=O)c1c2c(sc1NC(=O)CSc1nc(=O)c(C)n[nH]1)CCC2
651008	MUV_466_D_1813	O=C(Cn1c(CN2CCCCC2)nc2ccccc2c1=O)Nc1ccccc1
651012	MUV_466_D_1814	CCOc1ccccc1-n1c(SCC(N)=O)nnc1-c1ccco1
651027	MUV_466_D_1815	CNC(=O)CSc1nnc(COc2ccc(Cl)cc2)n1CCOC
651028	MUV_466_D_1816	CC(C)n1c2ccccc2nc1N1CCN(C(=O)c2cccs2)CC1
651029	MUV_466_D_1817	CCS(=O)(=O)N1CCC(c2nc(-c3ccc(C)cc3)no2)CC1
651031	MUV_466_D_1818	O=C(CSc1ncc(-c2ccccc2)n1CC1CCCO1)N1CCCCC1
651032	MUV_466_D_1819	O=C(Nc1ccccc1)C1CCN(c2nccs2)CC1
651033	MUV_466_D_1820	O=S(=O)(c1ccc2c(c1)OCCO2)N1CCC(n2nnc3cc(F)ccc32)CC1
651034	MUV_466_D_1821	COc1cccc(-c2csc(N3CCN(C(=O)Nc4ccccc4OC)CC3)n2)c1
651036	MUV_466_D_1822	O=C(CCCC(=O)N(CC(=O)NC1CCCC1)Cc1ccccc1Cl)Nc1ccccn1
651037	MUV_466_D_1823	O=C(CSc1nnnn1-c1ccc2c(c1)OCCO2)N1CCc2ccccc21
651051	MUV_466_D_1824	CCCCn1c(SCC(=O)Nc2cc(NC(=O)c3ccco3)ccc2C)nc2ccccc2c1=O
651052	MUV_466_D_1825	Cn1c(CNC(=O)Cc2ccc3c(c2)OCO3)nnc1SCc1ccccc1
651057	MUV_466_D_1826	Cc1nnc(SCC(=O)N2c3ccccc3CC2C)s1
651058	MUV_466_D_1827	COC(=O)c1ccccc1NC(=O)CN1CCC(NC(=O)c2ccccc2C)CC1
651059	MUV_466_D_1828	CCCC(=O)Nc1cccc(NC(=O)c2ccc3c(c2)OCCO3)c1
651065	MUV_466_D_1829	CCOc1ccc2[nH]c(=O)c(CN(CCO)C(=O)c3ccc(Br)cc3)cc2c1
651071	MUV_466_D_1830	O=C(NCc1ccco1)c1cc2c(n(-c3ccc(Cl)cc3)c1=O)CCCC2=O
651077	MUV_466_D_1831	COc1ccccc1OCCCn1c(C)c(C#N)c2ccccc21
651079	MUV_466_D_1832	COc1cc(NC(=O)c2ccc(C)cc2)c(OC)cc1NC(=O)CN1CCOCC1
651081	MUV_466_D_1833	COc1ccc(CCNC(=O)c2cc3sccc3n2C)cc1OC
651087	MUV_466_D_1834	CCC(=O)Nc1cccc(NC(=O)c2ccc3c(c2)OCCO3)c1
651089	MUV_466_D_1835	O=C(COc1cccc2cccnc21)N1CCc2ccccc2C1
651094	MUV_466_D_1836	Cc1cc(NC(=O)CSc2nnc(CNc3cccc(C(F)(F)F)c3)n2Cc2ccco2)no1
651096	MUV_466_D_1837	CN(C(=O)COc1ccccc1)c1nnc(-c2cccnc2)s1
651099	MUV_466_D_1838	O=C(CSc1nnc(COc2cccc3cccnc32)o1)N1CCc2ccccc21
651102	MUV_466_D_1839	COc1ccc(-c2noc(C3CCCN(C(=O)CCc4ccccc4)C3)n2)cc1
651104	MUV_466_D_1840	Cc1ncsc1C(=O)Nc1nc2c(s1)CC(C)CC2
651115	MUV_466_D_1841	O=C(NC1CCCC1)c1ccc(S(=O)(=O)N2CCCC2)cc1
651120	MUV_466_D_1842	Cc1ccc(S(=O)(=O)Cn2nnnc2C(C)N2CCN(C(=O)c3ccco3)CC2)cc1
651121	MUV_466_D_1843	COc1ccccc1-n1c(C)nnc1SCC(=O)Nc1cc(C)cc(C)c1
651124	MUV_466_D_1844	Cc1onc(-c2ccccc2)c1C(=O)Nc1ccccc1C
651130	MUV_466_D_1845	COc1ccc(OC)c(NC(=O)c2cc3sccc3n2C)c1
651132	MUV_466_D_1846	Cc1cc(C)nc(N2CCC(C(=O)NC3CCCc4ccccc43)CC2)n1
651134	MUV_466_D_1847	CC1(C(=O)N(CC(=O)NC2CCCC2)C2CCCC2)CC(=O)N=C2C=CC=CN21
651137	MUV_466_D_1848	COc1ccc(CCN(Cc2nc(=O)c3ccccc3[nH]2)C(=O)c2ccco2)cc1
651152	MUV_466_D_1849	O=C(Cn1cnc2ccccc21)N(Cc1ccco1)C(C(=O)NC1CCCCC1)c1ccccc1
651156	MUV_466_D_1850	C=CCn1c(SCC(=O)Nc2ccc(NC(=O)c3ccco3)c(OC)c2)nnc1-c1ccncc1
651157	MUV_466_D_1851	COCC(=O)Nc1nnc(Cc2ccc(OC)c(OC)c2)s1
651158	MUV_466_D_1852	Cc1cc(C)cc(NC(=O)CSc2nnc(-c3ccccc3Br)o2)c1
651176	MUV_466_D_1853	COc1ccc(Cl)cc1C(=O)CSc1nnnn1C1CCCC1
651183	MUV_466_D_1854	Cc1cccc2cc(CN(CCN3CCOCC3)C(=O)NCc3ccccc3)c(=O)[nH]c12
651185	MUV_466_D_1855	COCC(=O)NC1CCN(C(=O)Nc2ccc(Br)cc2)CC1
651189	MUV_466_D_1856	COc1ccc(Cl)cc1NC(=O)CN1C(=O)CSC1=O
651191	MUV_466_D_1857	O=C(NC1OC(=O)C(Cl)=C1n1cc(CO)nn1)c1ccccc1
651196	MUV_466_D_1858	Cc1nc2ncnn2c(N2CCN(c3cccc(C(F)(F)F)c3)CC2)c1C
651201	MUV_466_D_1859	CCOc1ccc2[nH]c(=O)c(CN(Cc3cccs3)Cc3nnnn3C(C)(C)CC)cc2c1
651203	MUV_466_D_1860	CC(C)(C)NC(=O)c1ccc2c(c1)N(CC(=O)N1CCN(c3ccccc3F)CC1)C(=O)C(C)(C)O2
651211	MUV_466_D_1861	COC(=O)Nc1c(-c2ccccc2)nc2ccc(C)cn21
651213	MUV_466_D_1862	O=c1cc(CNC2CCCCC2)c2ccccc2[nH]1
651214	MUV_466_D_1863	C(c1nnnn1C1CCCCC1)N1CCCC1
651215	MUV_466_D_1864	COc1ccc(NC(=O)N(CCN2CCCC2)Cc2cc3cc(OC)c(OC)cc3[nH]c2=O)cc1
651217	MUV_466_D_1865	Cc1ccc(Cn2[nH]nc3c(=O)nc(C4CCN(C(=O)Cc5cccs5)CC4)nc2-3)cc1
651219	MUV_466_D_1866	O=C(NCCc1ccc(Cl)cc1)C1CCN(c2cnccn2)CC1
651221	MUV_466_D_1867	CC(C)CC(c1nnnn1C(C)C)N1CCN(c2cccc(Cl)c2)CC1
651222	MUV_466_D_1868	O=C(Nc1ccccc1F)NC1CCN(Cc2nnnn2Cc2ccc(F)cc2)CC1
651225	MUV_466_D_1869	Nc1ccc(C(=O)OCCCc2nc3ccccc3[nH]2)cc1
651232	MUV_466_D_1870	Cn1c(C(=O)N(Cc2ccccc2)Cc2ccccn2)cc2sccc21
651240	MUV_466_D_1871	COC(=O)c1ccc(-c2nc3ccc(C)cc3o2)cc1
651241	MUV_466_D_1872	c1csc(C(c2nnnn2C2CCCC2)N2CCC(Cc3ccccc3)CC2)c1
651244	MUV_466_D_1873	Cc1ccc(OCC(=O)N2CCN(C(=O)CCC3CCCC3)CC2)cc1
651245	MUV_466_D_1874	CCOc1ccccc1NC(=O)N1CCC(NC(=O)c2cccc(C)c2)CC1
651248	MUV_466_D_1875	COc1ccc(C(=O)Nn2c(=O)c3ccccc3nc2C2CCC2)c(OC)c1
651249	MUV_466_D_1876	O=C(CSc1nnc2scc(-c3ccccc3)n12)N1CCCc2ccccc21
651256	MUV_466_D_1877	CCOC(=O)C1=C(N)OC2=C(C(=O)CC(C)(C)C2)C1c1ccco1
651257	MUV_466_D_1878	CCc1ccc2[nH]c(=O)c(CN(CCN(C)C)C(=O)Nc3ccccc3)cc2c1
651259	MUV_466_D_1879	CC1CCN(c2ccc(C(=O)NCCc3ccccc3)cn2)CC1
651264	MUV_466_D_1880	Cc1ccc2cc(C#N)c(N3CCCN(S(=O)(=O)c4ccccc4)CC3)nc2c1
651268	MUV_466_D_1881	COc1ccc(-c2cc(C(F)(F)F)n3ncc(C(=O)NCC4CCCO4)c3n2)cc1
651270	MUV_466_D_1882	CC(=O)C1=C(O)C(=O)N(c2cc(C(C)(C)C)on2)C1c1ccc(Br)cc1
651272	MUV_466_D_1883	NC(=O)CSc1nnc(COc2ccccc2)n1CCc1ccccc1
651274	MUV_466_D_1884	CCCn1c(SCC(=O)Nc2c(CC)cccc2CC)nnc1C(C)C
651283	MUV_466_D_1885	COc1ccc2nc(N3CCC(C)CC3)c(C#N)cc2c1
651315	MUV_466_D_1886	COc1ccc(OC)c(C2c3c(C)nn(-c4ccc(C)cc4)c3OC(N)=C2C#N)c1
651316	MUV_466_D_1887	COCCn1nnnc1C(c1ccc(OC)c(OC)c1)N1CCc2ccccc21
651323	MUV_466_D_1888	COC(=O)c1ccccc1NC(=O)CN1CCC(NC(=O)c2ccc(C)cc2)CC1
651324	MUV_466_D_1889	CCOc1ccccc1NC(=O)N1CCC(n2nnc3cc(C)ccc32)CC1
651326	MUV_466_D_1890	COc1ccc(OC)c(NC(=O)CSc2nnc(CNc3ccc(C)cc3C)o2)c1
651327	MUV_466_D_1891	COc1ccc2[nH]c(=O)c(CN(C(=O)NC3CCCCC3)C3CCCC3)cc2c1
651328	MUV_466_D_1892	CN(C)CC(O)COc1cc2ccccc2cc1C(=O)N1CCCCC1
651331	MUV_466_D_1893	O=S(=O)(CC1CSc2ncnc3ncn1c32)c1ccc2ccccc2c1
651336	MUV_466_D_1894	Cc1ccc2cc(CN(CCN3CCOCC3)C(=O)NCc3ccccc3)c(=O)[nH]c2c1C
651338	MUV_466_D_1895	CCC(=O)N(Cc1ccco1)c1nc(-c2ccccc2)cs1
651343	MUV_466_D_1896	CCn1c(Cc2ccccc2)nnc1SCC(=O)Nc1cc(C)on1
651344	MUV_466_D_1897	COc1ccc(NC(=O)N(CCO)Cc2cc3c(C)cc(C)cc3[nH]c2=O)cc1
651346	MUV_466_D_1898	COc1ccc(NC(=O)N2CCC(NC(=O)c3ccco3)CC2)cc1
651348	MUV_466_D_1899	COc1nc(OC)nc(N2CCC(C(=O)NC3CCCCCC3)CC2)n1
651357	MUV_466_D_1900	CCOC(=O)c1cccc(NC(=O)c2cc3sccc3n2C)c1
651364	MUV_466_D_1901	Cc1cc(NC2C3CC4CC(C3)CC2C4)n2nnnc2n1
651369	MUV_466_D_1902	O=S(=O)(Nc1ccc2nc(-c3ccco3)[nH]c2c1)c1ccccc1
651371	MUV_466_D_1903	CCOc1ccccc1-n1c(SCC(N)=O)nnc1-c1ccccc1
651374	MUV_466_D_1904	O=C(NC1CCCCC1)N1CCC(n2cnc3ccccc32)CC1
651375	MUV_466_D_1905	O=C(CSCC(=O)Nc1ccccc1)Nc1nccs1
651376	MUV_466_D_1906	CC1(C)CC(=O)C2=C(C1)OC(N)=C(C#N)C2C#Cc1ccccc1
651382	MUV_466_D_1907	Cc1nn(Cc2ccccc2C)c(C)c1NC(=O)c1cc2nc(-c3ccco3)cc(C(F)(F)F)n2n1
651387	MUV_466_D_1908	Cn1c(SCC(=O)N2CCc3ccccc32)nnc1C1CC1
651393	MUV_466_D_1909	CC1CCN(C(=O)Cn2c3ccccc3nc2SCC(=O)Nc2nccs2)CC1
651394	MUV_466_D_1910	CCOC(=O)CCSc1nnc(-c2cccnc2)n1-c1ccccc1OC
651395	MUV_466_D_1911	O=C(NCc1ccccc1)C1CCCN(C(=O)Nc2ccccc2)C1
651411	MUV_466_D_1912	COCc1[nH]nc2c1C(c1ccc(F)cc1F)C(C#N)=C(N)O2
651422	MUV_466_D_1913	CCCN1CCCc2cc(CN)ccc21.O=C(O)C(=O)O
651426	MUV_466_D_1914	COc1cc(CN2CCC(C(=O)N3CCCC(C)C3)CC2)cc(Br)c1O.O=C(O)C(=O)O
651431	MUV_466_D_1915	Cn1c(SCC(=O)N2CCCc3ccccc32)nnc1-c1ccccc1
651432	MUV_466_D_1916	CCCn1c(SCC(=O)Nc2nnc(C)s2)nnc1-c1ccoc1C
651439	MUV_466_D_1917	Cc1ccc2cc(CN(Cc3cccs3)C(=O)c3ccco3)c3nnnn3c2c1C
651442	MUV_466_D_1918	Cc1ccc2cc(C#N)c(SCC(=O)NCc3ccco3)nc2c1
651446	MUV_466_D_1919	CCCn1c(SCC(=O)N2CCCc3ccccc32)nnc1-c1ccco1
651453	MUV_466_D_1920	O=C(NCc1ccc(F)cc1)C1CCN(C(=O)NCc2ccccc2)CC1
651454	MUV_466_D_1921	O=C(CCc1ccccc1)Nc1ccc(NC(=O)C2CC2)nc1
651457	MUV_466_D_1922	COc1cc(NC(=O)c2ccco2)c(OC)cc1NC(=O)CCC(=O)Nc1cc(C)cc(C)c1
651458	MUV_466_D_1923	CC1CCCCN1C(=O)CSc1nnc(-c2cccnc2)n1C1CCCCC1
651459	MUV_466_D_1924	Cc1nn(-c2ccccc2)c2sc(C(=O)NC3CCCCC3)cc12
651462	MUV_466_D_1925	CCOC(=O)c1cccc(NC(=O)CN2CCN(c3ccc(OC)cc3)CC2)c1
651468	MUV_466_D_1926	COc1ccc(CNc2ccc3c(c2)nc(C)n3C)cc1
651469	MUV_466_D_1927	COc1cc2cc(CN(C(=O)Nc3ccccc3)C3CCCC3)c(=O)[nH]c2cc1OC
651471	MUV_466_D_1928	CCCCn1c(SCc2ccc(Cl)cc2)nc2c1c(=O)[nH]c(=O)n2C
651472	MUV_466_D_1929	O=C(NCc1ccco1)c1cc2sccc2n1Cc1ccccc1
651483	MUV_466_D_1930	CCOC(=O)c1sc(NC(=O)CSc2nnc(C(C)C)n2CC)nc1C
651506	MUV_466_D_1931	Cc1ccc(-n2c(Cn3cnc4ccccc43)nnc2SCC(=O)O)cc1
651507	MUV_466_D_1932	CCOC(=O)c1[nH]c2ccccc2c1NC(=O)CN1CCCCC1
651508	MUV_466_D_1933	COc1cccc(C(C(=O)NC2CCCC2)N(C(=O)c2ccco2)C2CC2)c1OC
651510	MUV_466_D_1934	CCN1CCN(c2ccc(NC(=O)c3cccnc3)cc2Cl)CC1
651518	MUV_466_D_1935	Cc1ccc(-n2ncc3c2ncn(CC(=O)OCc2ccccc2)c3=O)cc1
651521	MUV_466_D_1936	O=C(CN(C1CCCCC1)S(=O)(=O)c1ccccc1)NCc1cccnc1
651523	MUV_466_D_1937	Cc1ccccc1C(=O)NC1CC(C)(C)NC(C)(C)C1
651524	MUV_466_D_1938	COc1ccccc1N(CC(=O)N1CCCCC1)S(=O)(=O)c1ccccc1
651527	MUV_466_D_1939	CC(C)(C)NC(=O)c1ccc2c(c1)N(CC(=O)N1CCN(c3ccc(F)cc3)CC1)C(=O)C(C)(C)O2
651530	MUV_466_D_1940	Cc1ccccc1OCc1nnc(SCC(=O)NCc2ccccc2)n1C
651531	MUV_466_D_1941	COc1cc(-c2nnc(-c3ccco3)o2)ccc1OCc1ccccc1
651534	MUV_466_D_1942	CCn1c(SCC(=O)n2c(C)c(C)c3ccccc32)nnc1-c1ccco1
651537	MUV_466_D_1943	CCOc1ccccc1N(C(=O)c1ccco1)C(C(=O)NC1CCCC1)c1cccnc1
651548	MUV_466_D_1944	COc1cc(CN2CCC(C(=O)NC3CCCC3)CC2)cc(OC)c1O.O=C(O)C(=O)O
651557	MUV_466_D_1945	Cc1cccc(Cn2c3c(nc2N2CCN(c4ccccc4)CC2)n(C)c(=O)n(C)c3=O)c1
651561	MUV_466_D_1946	COc1cccc(Cn2cccc(NC(=O)NC3CCCCC3)c2=O)c1
651565	MUV_466_D_1947	Cc1ccc(-c2nnn(CC(=O)N(Cc3cccs3)C(C(=O)NC(C)(C)C)c3ccc(C)o3)n2)o1
651566	MUV_466_D_1948	O=C(Cn1cnc2c(cnn2-c2ccccc2)c1=O)N1CCCc2ccccc21
651569	MUV_466_D_1949	O=C(COc1ccccc1)Nc1ccccc1N1CCN(c2ccccc2)CC1
651570	MUV_466_D_1950	CC1(C)Cc2ccccc2-c2nnc(SCC(=O)Nc3ccc4c(c3)OCO4)n21
651571	MUV_466_D_1951	Cc1c(NC(=O)c2ccc3c(c2)OCO3)cccc1-c1nc2ccccc2o1
651579	MUV_466_D_1952	COc1ccc(C(=O)CSc2nnc(COc3ccc(C#N)cc3)n2-c2ccccc2)cc1
651586	MUV_466_D_1953	Nc1c2cc(Br)ccc2oc1C(=O)c1ccccc1
651590	MUV_466_D_1954	COc1ccccc1C(=O)N1CCCC(c2nc(-c3cc(OC)c(OC)c(OC)c3)no2)C1
651595	MUV_466_D_1955	COc1ccc(NC(=O)Cn2nnc(-c3ccccc3NC(=O)c3cccs3)n2)cc1
651597	MUV_466_D_1956	Cn1c(SCC(=O)NCc2ccccc2)nnc1C1CC1
651598	MUV_466_D_1957	COc1cc(OC)cc(-n2nnnc2SCC(=O)N2CCCc3ccccc32)c1
651604	MUV_466_D_1958	O=c1oc2ccccc2cc1-c1nnc(-c2cccc(Br)c2)o1
651609	MUV_466_D_1959	CC1CCCC(C)N1C(=O)CN1CCN(c2nc(-c3ccc(F)cc3)cs2)CC1
651613	MUV_466_D_1960	CCN(CC)CCCN(Cc1cc2cc(OC)ccc2[nH]c1=O)C(=O)Nc1ccccc1
651617	MUV_466_D_1961	CCn1c(CNc2ccc(F)cc2)nnc1SCC(=O)OC1CCCCC1
651621	MUV_466_D_1962	O=C(Cn1c2ccccc2nc1-c1cncs1)NC1CCCC1
651623	MUV_466_D_1963	COc1cc(C(c2nnnn2C(C)(C)C)N2CCN(C)CC2)cc(OC)c1OC
651628	MUV_466_D_1964	O=C(Nc1ncnc2sc3c(c21)CCCCC3)c1ccco1
651629	MUV_466_D_1965	CCCC(=O)OCCn1c(Br)nc2c1c(=O)[nH]c(=O)n2C
651631	MUV_466_D_1966	CCc1ccccc1NC(=O)CSc1nc2ccccc2n1CC(=O)N(C)C
651634	MUV_466_D_1967	COc1ccc(CNC(=O)C2CCN(c3nccs3)CC2)cc1
651635	MUV_466_D_1968	O=C(Cn1nnc(-c2ccc(Cl)cc2)n1)NC1CC2CCC1C2
651640	MUV_466_D_1969	Cn1c(-c2ccc3c(c2)OCO3)cnc1NC(=O)CCC(=O)NCCc1ccccc1
651643	MUV_466_D_1970	Cc1cc(NC(=O)CSc2nc(CCC3CCCC3)nc3ccccc32)no1
651644	MUV_466_D_1971	COc1cccc(-n2nnnc2SCC(=O)NCCc2ccccc2)c1
651645	MUV_466_D_1972	CCOc1ccc2nc(-c3ccc(OC)c(OC)c3)cc(C(=O)O)c2c1
651652	MUV_466_D_1973	Cc1nnc2sc(-c3ccc(C)c(NC(=O)c4cccnc4)c3)nn12
651653	MUV_466_D_1974	CCn1c(Cc2ccc(OC)cc2)nnc1SCC(=O)NC1CCCCC1
651656	MUV_466_D_1975	CCOC(=O)CCc1c(C)nc2cc(-c3ccc(Cl)cc3)[nH]n2c1=O
651657	MUV_466_D_1976	OC1(c2cn(Cc3ccccc3)nn2)CCCCC1
651658	MUV_466_D_1977	O=C(CN1CCN(c2cccc(Cl)c2)CC1)N1CCCC1
651686	MUV_466_D_1978	CC(=O)C1=C(O)C(=O)N(Cc2cccnc2)C1c1ccc(Cl)cc1Cl
651695	MUV_466_D_1979	O=C(CSc1nnnn1C1CCCCC1)N1CCc2ccccc21
651696	MUV_466_D_1980	Cc1ccc(OCc2nnc(SCC(=O)Nc3ccc4c(c3)OCO4)n2C)cc1
651705	MUV_466_D_1981	CCOC(=O)c1cccc(NC(=O)CSc2nnc(C3CCCCC3)n2C)c1
651710	MUV_466_D_1982	O=C(Nc1cnn(Cc2ccccc2)c1)c1cc2nc(-c3ccco3)cc(C(F)(F)F)n2n1
651711	MUV_466_D_1983	Cc1ccc(-c2nnc(CSc3nnc(COc4ccccc4)n3-c3ccc(C)cc3)o2)cc1
651717	MUV_466_D_1984	CN1CCN(C(=O)c2ccc(N(Cc3ccc(Cl)cc3)S(C)(=O)=O)cc2)CC1
651718	MUV_466_D_1985	COc1ccc(-c2nnc(SCC(=O)N3CCCC(C)C3)o2)c(OC)c1
651719	MUV_466_D_1986	O=C(CSc1nnc(NC(=O)c2ccco2)s1)NC1CCCC1
651723	MUV_466_D_1987	CCCc1cc(N2CCCC(C(=O)Nc3ccc(OC)cc3OC)C2)n2ncnc2n1
651735	MUV_466_D_1988	CC(C)Cn1c2ccccc2nc1N1CCN(C(=O)c2cccs2)CC1
651738	MUV_466_D_1989	O=C(CN1CCN(c2nc(-c3ccccc3)cs2)CC1)Nc1ccc2c(c1)OCO2
651740	MUV_466_D_1990	Cc1ccc(NC(=O)CSc2nnc(-c3ccccc3C)o2)cc1C
651743	MUV_466_D_1991	CCOc1ccc(NC(=O)C2CCN(C(=O)NCc3ccccc3)CC2)cc1
651744	MUV_466_D_1992	CCOc1ccc2[nH]c(=O)c(CN(Cc3ccccc3)C(=O)N3CCCC3)cc2c1
651745	MUV_466_D_1993	Cc1ccc(NC2=CC(=O)CC(C)(C)C2)c(N)c1
651746	MUV_466_D_1994	Cc1nonc1NC(=O)CSc1nnc(-c2ccoc2C)n1-c1cc(C)ccc1C
651759	MUV_466_D_1995	CCCc1nc2c(nnn2Cc2ccccc2F)c(NCc2ccncc2)n1
651762	MUV_466_D_1996	COc1ccccc1N1CCN(C(=O)c2c(C)onc2-c2c(Cl)cccc2Cl)CC1
651763	MUV_466_D_1997	Cn1c2ccccc2nc1N1CCN(C(=O)Nc2ccc(C(F)(F)F)cc2)CC1
651767	MUV_466_D_1998	Cc1nc2ccc(N)cc2c(=O)n1Cc1ccc(Cl)cc1
651770	MUV_466_D_1999	Cn1c2ccccc2nc1N1CCN(C(=O)NCc2ccccc2)CC1
[truncated: 13,001 more rows]
