# Supplementary material for: PyRMD Studio: A Unified Suite for Next-Generation, AI-Powered Virtual Screening
Source: J Chem Inf Model. 2026 May 19;66(11):6197–203. doi: 10.1021/acs.jcim.6c00648 (PMC13250901; doi:10.1021/acs.jcim.6c00648)
Supplement: Supplementary file 2 [file ci6c00648_si_002.zip › decoys/thrb_decoys.ism]

COc1cc(ccc1C(=O)N[C@@H]2C=C(C[C@H]([C@@H]2O)O)C(=O)N[C@@H](Cc3cccs3)C(=O)N)SC C04221783
CCCCCC(=O)Nc1nc2c(s1)C[C@H]3[C@]([C@@H]2CC(=O)Nc4cccc(c4)O)(CC[C@H]([C@@]3(C)CO)O)C C04237042
CC(C)CCNC(=O)[C@H](c1ccc(cc1)Cl)N(c2cccc(c2)O)C(=O)c3c(c(ns3)C(=O)N)N C06134461
CCC(C)(C)NC(=O)[C@H](c1ccc(cc1)N(C)C)N(c2ccccc2F)C(=O)c3c(c(ns3)C(=O)N)N C06077463
CCc1ccc(cc1)N([C@H](c2ccc(cc2)OCC)C(=O)NC(C)(C)C)C(=O)c3c(c(ns3)C(=O)N)N C06822200
CCc1ccccc1N([C@H](c2ccc(cc2)F)C(=O)NCCC(C)C)C(=O)c3c(c(ns3)C(=O)N)N C06860675
COCCNC(=O)[C@H](c1ccc(cc1)O)N(c2ccccc2)C(=O)c3c(c(ns3)C(=O)N)N C06905101
Cc1ccc(c(c1)C)N([C@@H](c2ccc(cc2)OC)C(=O)NCCOC)C(=O)c3c(c(ns3)C(=O)N)N C12467348
Cc1ccc(o1)[C@@H](C(=O)NCCOC)N(c2ccc(cc2)F)C(=O)c3c(c(ns3)C(=O)N)N C12467587
Cc1cccc(c1C)N([C@H](c2ccc(cc2)F)C(=O)NC[C@@H]3CCCO3)C(=O)c4c(c(ns4)C(=O)N)N C12473203
Cc1cccc(c1C)N([C@@H](c2ccc(cc2)O)C(=O)NC[C@@H]3CCCO3)C(=O)c4c(c(ns4)C(=O)N)N C12473953
Cc1ccc(c(c1)C)N([C@@H](c2ccc(cc2)O)C(=O)NC[C@@H]3CCCO3)C(=O)c4c(c(ns4)C(=O)N)N C12473977
Cc1ccc(cc1)[C@H](C(=O)NCCC(C)C)N(Cc2ccco2)C(=O)c3c(c(ns3)C(=O)N)N C12479497
c1cc(sc1)CN([C@H](c2ccc(cc2)F)C(=O)NC[C@H]3CCCO3)C(=O)c4c(c(ns4)C(=O)N)N C12716025
CCOc1ccccc1NC(=O)CSc2nnc(n2N)N/N=C/c3c4ccccc4ccc3O C20806739
COc1ccc(cc1Cl)NC(=O)CSc2nnc(n2N)N/N=C/c3c4ccccc4ccc3O C20916775
c1ccc(c(c1)NC(=O)CSc2nnc(n2N)NN)SCc3cccc(c3)Br C21035869
CCNC(=S)/N=C(/NCCc1ccc(cc1)S(=O)(=O)N)\Nc2nc(cc(n2)C)C C14157926
CC(C)[NH2+]C[C@@H](COc1cccc2c1cccc2)O[C@H]3[C@H]([C@@H]([C@H]([C@@H](O3)C(=O)[O-])O)O)O C21981331
CC(C)[NH2+]C[C@H](COc1cccc2c1cccc2)O[C@H]3[C@H]([C@H]([C@@H]([C@H](O3)C(=O)[O-])O)O)O C35653059
CC(C)(C)NC(=O)[C@@H](c1c(cc(cc1O)O)O)N(Cc2ccco2)C(=O)CNC(=O)c3ccccc3 C36504305
CCCCCCN([C@H](c1c(cc(cc1O)O)O)C(=O)NC(C)(C)C)C(=O)c2cccc(c2O)O C36514759
CCCC[C@H](C(=O)NC(C)(C)C)N(Cc1ccccc1Cl)C(=O)c2c(c(ns2)C(=O)N)N C06481455
COc1ccc(cc1)C2=C[C@@H](N=N2)[C@@H]3NN[C@@H](N3N)SCC(=O)Nc4ccccc4c5ccccc5 C39007192
CCOC(=O)CSc1nnc(n1[C@H](C)C(=O)Nc2c(c(cs2)c3ccc(cc3)C)C(=O)N)N C40174560
c1ccc(c(c1)c2nnc(n2N)SCCCC(=O)N/N=C/c3cc(ccc3O)Cl)O C58990217
CC[NH+](CC)c1ccc(cc1)NC(=O)CSc2nc([nH]n2)N/N=C/c3cccc(c3)O C20906320
C/C(=N\Nc1nnc(n1N)SCC(=O)Nc2cc(ccc2OC)Cl)/c3ccccc3O C59829729
C/C(=N\Nc1[nH]nc(n1)SCC(=O)Nc2cccc(c2)NC(=O)C)/c3ccccc3O C59830227
CCCCc1ccc(cc1)SC[C@@H](C(=O)NC(CO)(CO)CO)NC(=O)C C06274015
Cc1ccc(cc1C)NC(=O)COC(=O)c2cc(oc2C)[C@H]([C@H]([C@@H](CO)O)O)O C06940490
CCN(CC)c1ccc(cc1)C(=O)NNC(=O)C[C@@H](c2ccccc2)NC(=O)N C08710830
Cc1cccc(c1)N([C@@H](c2ccc(cc2)O)C(=O)NCCOC)C(=O)c3c(c(ns3)C(=O)N)N C12467163
Cc1cccc(c1)N([C@H](c2ccc(cc2)O)C(=O)NCCOC)C(=O)c3c(c(ns3)C(=O)N)N C12467169
CCOC(=O)CN([C@@H](c1ccc(o1)C)C(=O)NC(C)(C)C)C(=O)c2c(c(ns2)C(=O)N)N C06546243
Cc1ccc(cc1C)NC(=O)COC(=O)c2cc(oc2C)[C@H]([C@@H]([C@H](CO)O)O)O C13146103
CC(C)NC(=O)NC[C@@H]1[C@H]([C@H]([C@@H](O1)CC(=O)NCCN2CCOCC2)O)O C20504099
Cc1csc(n1)NC(=O)CSc2nnc(n2N)N/N=C/c3cc(ccc3O)OC C20527489
c1ccc(cc1)CC(=NNc2nnc(n2N)SCC(=O)N)Cc3ccccc3 C20826895
c1cc(c(cc1Br)/C=N/Nc2[nH]nc(n2)SCC(=O)NNC(=O)C(F)(F)F)O C20834620
CCOc1ccc(cc1)NC(=O)CSc2nnc(n2N)N/N=C/c3ccc(c(c3)O)OC C21316552
Cc1ccccc1NC(=O)CSc2nnc(n2N)N/N=C/c3cccc(c3O)OC C21318768
CC(C)[NH2+]C[C@H](COc1cccc2c1cccc2)O[C@@H]3[C@H]([C@@H]([C@H]([C@@H](O3)C(=O)[O-])O)O)O C21981337
Cc1ccc(o1)[C@@H](C(=O)NC[C@@H]2CCCO2)N(C3CCCC3)C(=O)c4c(c(ns4)C(=O)N)N C26146796
Cc1c2c(c(c(c1OC)C/C=C(\C)/CCC(=O)O[C@H]3[C@H]([C@H]([C@@H]([C@@H](O3)CO)O)O)O)O)C(=O)OC2 C35645502
c1cc(oc1)CN([C@@H](c2ccc(cc2)O)C(=O)NC3CCCC3)C(=O)c4c(c(ns4)C(=O)N)N C12474271
c1cc(oc1)CN([C@H](c2ccc(cc2)O)C(=O)NC3CCCC3)C(=O)c4c(c(ns4)C(=O)N)N C12474265
COc1cc(cc(c1C(=O)CCc2ccccc2)O[C@H]3[C@@H]([C@H]([C@@H]([C@H](O3)CO)O)O)O)O C39560183
CCOC(=O)c1ccc(cc1)Nc2c(c(ncn2)NNC(=O)c3ccccn3)N C40761865
c1cc(c(cc1NC(=O)NCCC(=O)N[C@H](Cc2c[nH+]c[nH]2)C(=O)[O-])Cl)Cl C43753759
Cc1ccccc1N2C(=O)[C@H]3[C@@H]([NH2+][C@@]([C@@H]3C2=O)(CCCNC(=O)N)C(=O)[O-])/C=C/c4ccccc4 C44174901
COc1ccc(cc1)C(=O)CSc2nnc(n2N)N/N=C/c3ccc(cc3O)O C20292294
Cc1c(c(n(n1)CCO)C)/C=N/Nc2nnc(n2N)SCC(=O)Nc3cccc4c3cccc4 C59914396
Cc1ccc(c(c1)C)NC(=O)CSc2nnc(n2N)N/N=C/c3c(nn(c3C)CCO)C C59914402
Cc1c(c(n(n1)CCO)C)/C=N/Nc2nnc(n2N)SCC(=O)Nc3c(cccc3F)F C59914557
CC(C)(C)OC(=O)[C@@]([C@H](C(=O)[O-])[NH3+])(C(=O)OCC1c2ccccc2-c3c1cccc3)N C64219647
c1ccc(cc1)N[C@H]2NN[C@@H](S2)SCC(=O)N[C@@H](CC3=c4ccccc4=[NH+]C3)C(=O)[O-] C64684545
CC(C)[NH2+]C[C@@H](COc1cccc2c1cccc2)O[C@@H]3[C@@H]([C@@H]([C@@H]([C@@H](O3)C(=O)[O-])O)O)O C65748510
c1ccc2c(c1)c(cc(n2)c3ccccc3Cl)C(=O)OCC(=O)Nc4cc(cc(c4)C(=O)N)C(=O)N C03444580
CC(C)CCNC(=O)[C@@H](c1cccs1)N(c2ccc3c(c2)OCO3)C(=O)c4c(c(ns4)C(=O)N)N C06134326
CCC(C)(C)NC(=O)[C@H](c1ccc(cc1)OC)N(c2ccc(cc2)OC)C(=O)c3c(c(ns3)C(=O)N)N C06462231
CCCC[C@@H](C(=O)NC1CCCC1)N(c2cccc(c2C)C)C(=O)c3c(c(ns3)C(=O)N)N C06481364
CCC[C@@H](C(=O)NCCC(C)C)N(c1cccc2c1cccc2)C(=O)c3c(c(ns3)C(=O)N)N C06501196
CCOC(=O)CNC(=O)[C@H](c1ccc(cc1)F)N(c2ccccc2F)C(=O)c3c(c(ns3)C(=O)N)N C06547026
COCCNC(=O)[C@@H](c1ccc(cc1)F)N(c2ccccc2)C(=O)c3c(c(ns3)C(=O)N)N C06904965
COc1ccc(cc1)[C@@H](C(=O)NC2CCCC2)N(Cc3ccco3)C(=O)c4c(c(ns4)C(=O)N)N C06973872
Cc1ccc(c(c1)C)N([C@H](c2ccc(cc2)OC)C(=O)NCCOC)C(=O)c3c(c(ns3)C(=O)N)N C12467353
Cc1ccc(o1)[C@H](C(=O)NCCOC)N(c2ccc(cc2)F)C(=O)c3c(c(ns3)C(=O)N)N C12467591
Cc1cccc(c1C)N([C@@H](c2ccc(cc2)F)C(=O)NC[C@@H]3CCCO3)C(=O)c4c(c(ns4)C(=O)N)N C12473209
Cc1ccc(c(c1)C)N([C@@H](c2ccc(cc2)F)C(=O)NC[C@@H]3CCCO3)C(=O)c4c(c(ns4)C(=O)N)N C12473230
Cc1cccc(c1C)N([C@H](c2ccc(cc2)O)C(=O)NC[C@H]3CCCO3)C(=O)c4c(c(ns4)C(=O)N)N C12473958
Cc1ccc(c(c1)C)N([C@H](c2ccc(cc2)O)C(=O)NC[C@H]3CCCO3)C(=O)c4c(c(ns4)C(=O)N)N C12473983
Cc1cccc(c1C)N([C@H](c2ccc(cc2)OC)C(=O)NCCC(C)C)C(=O)c3c(c(ns3)C(=O)N)N C12711442
Cc1ccc(c(c1)C)N([C@@H](c2ccc(cc2)OC)C(=O)NC(C)(C)C)C(=O)c3c(c(ns3)C(=O)N)N C12711512
Cc1ccc(o1)[C@@H](C(=O)NCCC(C)C)N(c2ccccc2)C(=O)c3c(c(ns3)C(=O)N)N C12715097
c1cc(sc1)CN([C@@H](c2ccc(cc2)F)C(=O)NC[C@H]3CCCO3)C(=O)c4c(c(ns4)C(=O)N)N C12716029
c1ccc(c(c1)/C=N/Nc2nnc(n2N)SCC(=O)Nc3ccc(cc3)OC(F)(F)F)O C20527324
C[C@H]1CCc2c(sc(c2C(=O)N)NC(=O)CCCC(=O)Nc3c(c4c(s3)C[C@H](CC4)C)C(=O)N)C1 C20572204
COc1ccc(cc1NC(=O)CSc2nnc(n2N)N/N=C/c3c4ccccc4ccc3O)Cl C20806793
CC(=O)Nc1cccc(c1)NC(=O)CSc2nc([nH]n2)N/N=C/c3c4ccccc4ccc3O C20906905
c1ccc(cc1)[C@H]2Cc3cc(ccc3C(=O)O2)C(=O)OCC(=O)Nc4cc(cc(c4)C(=O)N)C(=O)N C21543727
CC(C)[NH2+]C[C@H](COc1cccc2c1cccc2)O[C@H]3[C@H]([C@@H]([C@H]([C@@H](O3)C(=O)[O-])O)O)O C21981333
CC(C)(C)NC(=O)[C@H](c1c(cc(cc1O)O)O)N(Cc2ccco2)C(=O)CNC(=O)c3ccccc3 C36504306
COc1ccc(cc1)C2=C[C@H](N=N2)[C@@H]3NN[C@@H](N3N)SCC(=O)Nc4ccccc4c5ccccc5 C39007193
CC(C)[NH2+]C[C@@H](COc1cccc2c1cccc2)O[C@@H]3[C@@H]([C@H]([C@H]([C@@H](O3)C(=O)[O-])O)O)O C39937411
CCOC(=O)c1ccc(cc1)Nc2c(c(ncn2)NNC(=O)c3ccc(cc3Cl)Cl)N C40761857
CCCCCC(=O)Nc1nc2c(s1)C[C@H]3[C@@]([C@@H]2CC(=O)Nc4cccc(c4)O)(CC[C@H]([C@@]3(C)CO)O)C C43554323
CCCCCC=C(c1cc(c(c(c1)Cl)OC)C(=O)N)c2cc(c(c(c2)Cl)OC)C(=O)N C01626567
Cc1ccccc1NC(=O)[C@H](C)Nc2nc(nc(n2)Nc3ccccc3F)Nc4ccccc4F C09933759
C[C@@H](C(=O)Nc1ccccc1F)Nc2nc(nc(n2)Nc3ccccc3F)Nc4ccccc4F C09933770
Cc1c(sc(c1C(=O)N)NC(=S)NC(=O)/C=C/c2ccccc2)Cc3ccccc3 C12494400
CC(C)[C@@H](C(=O)NC(=O)N)OC(=O)c1ccccc1Nc2ccc(cc2)SC(F)F C03324009
CC(C)(C)NC(=O)c1ccccc1NC(=O)c2ccc(cc2)C(=O)Nc3ccccc3C(=O)NC(C)(C)C C14002291
C=CCNC(=S)Nc1ccc(cc1Cl)Cc2ccc(c(c2)Cl)NC(=S)NCC=C C16187806
CCCNC(=S)Nc1ccc(cc1Cl)Cc2ccc(c(c2)Cl)NC(=S)NCCC C16187812
Cc1cccc(c1)NC(=O)CCSc2nc([nH]n2)N/N=C/c3c4ccccc4ccc3O C20907518
c1ccc(cc1)NC(=S)NC2CCC(CC2)CC3CCC(CC3)NC(=S)Nc4ccccc4 C16489861
CCCCCCN([C@@H](c1c(cc(cc1O)O)O)C(=O)NC2CCCCC2)C(=O)C(=C)C C36520312
CCCCCCN([C@H](c1c(cc(cc1O)O)O)C(=O)NC2CCCCC2)C(=O)C(=C)C C36520314
CCCCCCN([C@@H](c1c(cc(cc1O)O)O)C(=O)NC(C)(C)C)C(=O)Cc2ccccc2 C36522242
CCCCCCN([C@@H](c1c(cc(cc1O)O)O)C(=O)NCCCC)C(=O)Cc2ccccc2 C36522248
CCCCCCN([C@H](c1c(cc(cc1O)O)O)C(=O)NCCCC)C(=O)Cc2ccccc2 C36522249
CCCCC/C=C\C(=O)N(C)[C@@H](c1c(cc(cc1O)O)O)C(=O)NC(C)(C)CC(C)(C)C C36526213
CCCC[C@@H](CC)C(=O)N(C)[C@@H](c1c(cc(cc1O)O)O)C(=O)NC(C)(C)CC(C)(C)C C36526777
CCCCNC(=O)[C@@H](c1c(cc(cc1O)O)O)N(c2ccccc2Cl)C(=O)CC(C)C C36541096
CC[C@@H](c1ccccc1)C(=O)N(c2ccccc2Cl)[C@@H](c3c(cc(cc3O)O)O)C(=O)NC(C)(C)C C36542908
CC[C@H](c1ccccc1)C(=O)N(c2ccccc2Cl)[C@H](c3c(cc(cc3O)O)O)C(=O)NC(C)(C)C C36542911
CCCCNC(=O)[C@@H](c1ccccc1O)N(c2ccccc2Cl)C(=O)c3cccc(c3O)O C36545389
CCCN([C@H](c1c(cc(cc1O)O)O)C(=O)NC(C)(C)CC(C)(C)C)C(=O)C2CCCCC2 C36560526
CCCN([C@@H](c1c(cc(cc1O)O)O)C(=O)NC(C)(C)C)C(=O)C[C@@H](C)c2ccccc2 C36572376
CCCN([C@H](c1c(cc(cc1O)O)O)C(=O)NC(C)(C)C)C(=O)C[C@H](C)c2ccccc2 C36572379
CCCCC/C=C/C(=O)N([C@H](c1c(cc(cc1O)O)O)C(=O)NC(C)(C)C)C(C)(C)C C36581977
CCCCC/C=C\C(=O)N([C@@H](c1c(cc(cc1O)O)O)C(=O)NC2CCCCC2)C(C)(C)C C36581978
CCCCC/C=C\C(=O)N([C@H](c1c(cc(cc1O)O)O)C(=O)NCCCC)C(C)(C)C C36581988
CCCC[C@@H](CC)C(=O)N([C@H](c1c(cc(cc1O)O)O)C(=O)NC2CCCCC2)C(C)(C)C C36582516
CC(C)(C)c1cc(cc(c1O)C(C)(C)C)CCC(=O)NNC(=S)NC(=O)c2ccccc2 C03199354
Cc1cc(ccc1NC(=S)NC)C2(CCCCC2)c3ccc(c(c3)C)NC(=S)NC C08685322
C[C@@]12CC[C@@H](C1(C)C)[C@H]([C@H]2NC(=S)Nc3ccccc3)NC(=S)Nc4ccccc4 C03845973
CCN(CC)S(=O)(=O)c1ccc(cc1)Nc2c(c(ncn2)Nc3cc(cc(c3)C)C)N C40681937
CCCCOc1ccc(cc1)Nc2c(c(ncn2)Nc3c(cc(cn3)C(F)(F)F)Cl)N C40754993
CCN(CC)S(=O)(=O)c1ccc(cc1)Nc2c(c(ncn2)Nc3cccc(c3C)C)N C40755037
CC(C)COC(=O)c1ccc(cc1)Nc2c(c(ncn2)Nc3ccc(cc3Cl)Cl)N C40782963
c1cc(ccc1Nc2c(c(ncn2)Nc3ccc(cc3)OC(F)(F)F)N)OC(F)(F)F C40799766
CCCCC/C=C/C(=O)N(c1ccccc1)[C@H](c2c(cc(cc2O)O)O)C(=O)NCCCC C36606173
CCCC[C@H](CC)C(=O)N(c1ccccc1)[C@@H](c2c(cc(cc2O)O)O)C(=O)NC(C)(C)C C36606647
CCCC[C@H](CC)C(=O)N(c1ccccc1)[C@H](c2c(cc(cc2O)O)O)C(=O)NC(C)(C)C C36606649
CCCCNC(=O)[C@H](c1ccc(cc1)O)N(c2ccccc2)C(=O)c3cccc(c3O)O C36610273
CCCCNC(=O)[C@H](c1ccccc1O)N(c2ccccc2)C(=O)c3cccc(c3O)O C36610327
CCc1cc2c(s1)[NH+]=C(N[C@H]2SCC(=O)Nc3ccc(cc3)[NH+](CC)CC)CC C57362952
CC(C)(CNC(=S)Nc1ccc(cc1F)F)CNC(=S)Nc2ccc(cc2F)F C16190831
Cc1ccc(cc1Cl)NC(=S)NCC(C)(C)CNC(=S)Nc2ccc(c(c2)Cl)C C59109875
CCc1cccc(c1NC(=S)NC[C@@H](C)NC(=S)Nc2c(cccc2CC)CC)CC C59112577
CCc1cccc(c1NC(=S)NCC(C)(C)CNC(=S)Nc2c(cccc2CC)CC)CC C16190836
C[C@]1(C[C@@H](CC(C1)(C)C)NC(=S)Nc2cccc(c2)Cl)CNC(=S)Nc3cccc(c3)Cl C59113462
C[C@@]1(C[C@H](CC(C1)(C)C)NC(=S)Nc2cccc(c2)Cl)CNC(=S)Nc3cccc(c3)Cl C59113463
CCc1cccc(c1NC(=S)NCC(C)(C)CNC(=S)Nc2c(cccc2CC)C)C C59114594
c1cc(c(cc1NC(=S)NCCCCCNC(=S)Nc2ccc(c(c2)Cl)F)Cl)F C59449362
C[C@@H]1[C@@H]([C@H]([C@H]([C@@H](O1)OC[C@@H]2[C@H]([C@@H]([C@H]([C@@H](O2)Oc3c(=O)c4c(cc(cc4oc3c5ccc(cc5)O)O)O)O)O)O)O)O)O C04349475
c1cc(ccc1N=C=S)O[C@H]2[C@H]([C@@H]([C@@H]([C@@H](O2)CO)O[C@@H]3[C@@H]([C@@H]([C@@H]([C@@H](O3)CO)O)O)O)O)O C04556700
c1cc(ccc1NC=C2C(=O)NC(=S)NC2=O)Oc3ccc(cc3)NC=C4C(=O)NC(=S)NC4=O C03067017
CC(C)(C)NC(=O)[C@@H](c1ccc(cc1)O)N(Cc2ccco2)C(=O)c3c(c(ns3)C(=O)N)N C06074570
C[C@]1(C[C@@H]([C@@]2([C@@H]1[C@H](OC=C2)O[C@@H]3[C@@H]([C@@H]([C@@H]([C@@H](O3)CO)O)O)O)O)O)OC(=O)/C=C\c4ccccc4 C08143893
C[C@]1(C[C@@H]([C@@]2([C@H]1[C@H](OC=C2)O[C@@H]3[C@@H]([C@@H]([C@@H]([C@@H](O3)CO)O)O)O)O)O)OC(=O)/C=C\c4ccccc4 C08143897
c1cc2c(cc1c3c(n[nH]c3C(=O)[O-])c4ccc(cc4O)O[C@@H]5[C@@H]([C@@H]([C@@H]([C@@H](O5)CO)O)O)O)OCCO2 C08740130
c1cc2c(cc1c3c(n[nH]c3C(=O)[O-])c4ccc(cc4O)O[C@H]5[C@H]([C@@H]([C@@H]([C@@H](O5)CO)O)O)O)OCCO2 C08740131
COc1cc(ccc1O)c2cc(=O)c3c(o2)cc(c(c3O)OC)O[C@@H]4[C@@H]([C@@H]([C@@H]([C@@H](O4)CO)O)O)O C12419118
c1cc2c(cc1c3c(n[nH]c3C(=O)[O-])c4ccc(cc4O)O[C@H]5[C@H]([C@H]([C@@H]([C@H](O5)CO)O)O)O)OCCO2 C12656499
c1cc2c(cc1c3c(n[nH]c3C(=O)[O-])c4ccc(cc4O)O[C@@H]5[C@H]([C@H]([C@@H]([C@H](O5)CO)O)O)O)OCCO2 C12656504
C[C@H]1[C@H]([C@H]([C@@H]([C@@H](O1)OC[C@@H]2[C@H]([C@H]([C@@H]([C@@H](O2)Oc3cc4c(ccc(=O)o4)cc3OC)O)O)O)O)O)O C14488182
CC(=O)OC[C@@H]1[C@H]([C@@H]([C@@H]([C@@H](O1)Oc2c(=O)c3c(cc(cc3oc2c4ccc(c(c4)O)O)O)O)O)O)O C14684645
COc1ccc(cc1Br)/C=N/Nc2nc3c(=O)[nH]c(nc3n2[C@H]4[C@H]([C@@H]([C@@H](O4)CO)O)O)N C16226553
COc1ccc(cc1Br)/C=N/Nc2nc3c(=O)[nH]c(nc3n2[C@@H]4[C@H]([C@@H]([C@@H](O4)CO)O)O)N C16226555
COc1ccc(cc1Br)/C=N/Nc2nc3c(=O)[nH]c(nc3n2[C@H]4[C@H]([C@@H]([C@H](O4)CO)O)O)N C16226557
CC(=O)O[C@@H]1[C@H]([C@H]([C@H](O[C@@H]1Oc2c(=O)c3c(cc(cc3oc2c4ccc(cc4)O)O)O)CO)O)O C31156338
c1c(c(cc(c1Cl)Cl)Cl)NC(=O)/C(=N/NC(=S)NN)/c2c([nH]c(=S)[nH]c2=O)[O-] C25573903
Cc1cc(=O)oc2c1ccc(c2)O[C@@H]3[C@H]([C@@H]([C@@H]([C@@H](O3)CO)O[C@H]4[C@@H]([C@@H]([C@@H]([C@@H](O4)CO)O)O)O)O)O C35395207
COc1cc(c(c(c1)OC)O[C@H]2[C@@H]([C@H]([C@@H]([C@H](O2)COC(=O)c3cc(c(c(c3)O)O)O)O)O)O)OC C35457158
c1ccc(c(c1)C(=O)N/N=C(\[C@H]2C(=O)[NH+]=c3ccccc3=[NH+]2)/[C@@H]([C@@H](CO)O)O)I C40151245
c1cc(ncc1[O-])[C@@H](C[C@@H](C(=O)N[C@@H]([C@@H]2[C@@H]([C@@H]([C@@H](O2)n3cc(c(=O)[nH]c3=O)CO)O)O)C(=O)[O-])[NH3+])O C40662631
c1cc(ncc1[O-])[C@H](C[C@@H](C(=O)N[C@@H]([C@@H]2[C@@H]([C@@H]([C@@H](O2)n3cc(c(=O)[nH]c3=O)CO)O)O)C(=O)[O-])[NH3+])O C40662634
c1cc(ncc1[O-])[C@@H](C[C@H](C(=O)N[C@@H]([C@@H]2[C@@H]([C@@H]([C@@H](O2)n3cc(c(=O)[nH]c3=O)CO)O)O)C(=O)[O-])[NH3+])O C40662637
c1cc(ncc1[O-])[C@H](C[C@H](C(=O)N[C@@H]([C@@H]2[C@@H]([C@@H]([C@@H](O2)n3cc(c(=O)[nH]c3=O)CO)O)O)C(=O)[O-])[NH3+])O C40662640
C[C@H]1[C@@H]([C@@H]([C@@H]([C@@H](O1)O[C@@H]2[C@@H](O[C@@H]([C@@H]([C@@H]2O)NC(=O)C)Oc3ccc(cc3)[N+](=O)[O-])CO)O)O)O C43193677
C[C@H]1[C@@H]([C@H]([C@@H]([C@@H](O1)O[C@@H]2[C@H](O[C@H]([C@H]([C@H]2O)NC(=O)C)Oc3ccc(cc3)[N+](=O)[O-])CO)O)O)O C44963918
CC1=C(C(CCC1)(C)C)CC[C@H](C)O[C@@H]2[C@@H]([C@@H]([C@@H]([C@@H](O2)CO[C@@H]3[C@@H]([C@@H]([C@@H](CO3)O)O)O)O)O)O C49601489
C[C@]1(C[C@@H]([C@@]2([C@@H]1[C@H](OC=C2)O[C@H]3[C@@H]([C@@H]([C@@H]([C@@H](O3)CO)O)O)O)O)O)OC(=O)/C=C\c4ccccc4 C08143900
COc1cc(ccc1O)C[C@@H]2CO[C@@H]([C@@H]2CO[C@H]3[C@H]([C@@H]([C@@H]([C@@H](O3)CO)O)O)O)c4ccc(c(c4)OC)O C14642094
c1ccc(cc1)/C=C/C(=O)O[C@H]2C[C@H]([C@]3([C@@H]2[C@@H](OC=C3)O[C@H]4[C@@H]([C@H]([C@@H]([C@H](O4)CO)O)O)O)O)O C15449158
c1ccc(cc1)CO[C@@H]2[C@@H]([C@@H]([C@H]([C@H](O2)CO)O[C@H]3[C@H]([C@H]([C@@H]([C@@H](O3)CO)O)OS(=O)(=O)[O-])O)O)O C22051501
c1ccc(cc1)CO[C@@H]2[C@@H]([C@@H]([C@H]([C@H](O2)CO)O[C@H]3[C@H]([C@H]([C@@H]([C@H](O3)CO)O)OS(=O)(=O)[O-])O)O)O C22051506
c1ccc(cc1)CO[C@@H]2[C@@H]([C@@H]([C@H]([C@H](O2)CO)O[C@@H]3[C@H]([C@H]([C@@H]([C@@H](O3)CO)O)OS(=O)(=O)[O-])O)O)O C22051512
c1ccc(cc1)CO[C@@H]2[C@@H]([C@@H]([C@H]([C@H](O2)CO)O[C@@H]3[C@H]([C@H]([C@@H]([C@H](O3)CO)O)OS(=O)(=O)[O-])O)O)O C22051518
c1cc(oc1)CNc2cc(c(cc2C(=O)O[C@H]3[C@@H]([C@H]([C@@H]([C@H](O3)C(=O)[O-])O)O)O)S(=O)(=O)N)Cl C22059753
c1cc(c(cc1/C=C/C(=O)O[C@@H]2[C@@H](C=C[C@H]([C@H]2O)O[C@@H]3[C@H]([C@H]([C@@H]([C@@H](O3)CO)O)O)O)O)O)O C31163253
CC(C)([C@H]1CCC(=CC1)C(=O)OC[C@@H]2[C@H]([C@@H]([C@@H]([C@@H](O2)Oc3c(cc(cc3O)C(=O)[O-])O)O)O)O)O C31164649
CC(C)(C)N1C(=O)[C@H]2[C@@H]([NH2+][C@@]([C@@H]2C1=O)(CCCNC(=O)N)C(=O)[O-])c3cc(ccc3O)Br C33751005
C=C[C@H]1[C@@H](C(=CO[C@@H]1O[C@@H]2[C@@H]([C@@H]([C@@H]([C@@H](O2)CO)O)O)O)C(=O)[O-])Cc3c4c(cc[nH+]3)c5ccccc5[nH]4 C35454575
c1ccc(cc1)CO[C@@H]2[C@@H]([C@@H]([C@@H]([C@@H](O2)CO)O[C@@H]3[C@@H]([C@@H]([C@@H]([C@@H](O3)CO)O)OS(=O)(=O)[O-])O)O)O C35636540
c1ccc(cc1)CO[C@H]2[C@@H]([C@@H]([C@@H]([C@@H](O2)CO)O[C@@H]3[C@@H]([C@@H]([C@@H]([C@@H](O3)CO)O)OS(=O)(=O)[O-])O)O)O C35636542
c1ccc(cc1)CO[C@@H]2[C@H]([C@@H]([C@@H]([C@@H](O2)CO)O[C@@H]3[C@@H]([C@@H]([C@@H]([C@@H](O3)CO)O)OS(=O)(=O)[O-])O)O)O C35636544
c1ccc(cc1)CO[C@H]2[C@H]([C@@H]([C@@H]([C@@H](O2)CO)O[C@@H]3[C@@H]([C@@H]([C@@H]([C@@H](O3)CO)O)OS(=O)(=O)[O-])O)O)O C35636546
CCOc1ccc(cc1)CC(=O)N/N=C/C(=N/NC(=O)Cc2ccc(cc2)OCC)/[C@@H]([C@@H]([C@@H](CO)O)O)O C33941890
C[C@@H]1[C@@]([C@]([C@@H](O[C@@]1(Oc2ccc(cc2)O)OC(=O)c3cc(c(c(c3)O)OC)O)CO)(C)O)(C)O C38337973
C[C@H]1[C@@]([C@]([C@@H](O[C@@]1(Oc2ccc(cc2)O)OC(=O)c3cc(c(c(c3)O)OC)O)CO)(C)O)(C)O C38337974
C[C@H]1[C@@]([C@]([C@H](O[C@@]1(Oc2ccc(cc2)O)OC(=O)c3cc(c(c(c3)O)OC)O)CO)(C)O)(C)O C38337976
c1cn(c(=O)nc1SSc2ccn(c(=O)n2)[C@H]3[C@H]([C@@H]([C@@H](O3)CO)O)O)[C@H]4[C@@H]([C@@H]([C@@H](O4)CO)O)O C39945446
c1cc(oc1)CNc2cc(c(cc2C(=O)O[C@H]3[C@@H]([C@H]([C@H]([C@H](O3)C(=O)[O-])O)O)O)S(=O)(=O)N)Cl C44168784
C[C@H]1[C@H]([C@H]([C@@H]([C@@H](O1)O[C@@H]2[C@H](O[C@H]([C@H]([C@H]2O)NC(=O)C)Oc3ccc(cc3)[N+](=O)[O-])CO)O)O)O C44963920
CC1=CC(=O)CC([C@@H]1CC[C@@H](C)O[C@@H]2[C@@H]([C@@H]([C@@H]([C@@H](O2)COC(=O)c3cc(c(c(c3)O)O)O)O)O)O)(C)C C49601779
CC(=O)N[C@@H]1[C@@H](C[C@@](O[C@@H]1[C@@H]([C@@H](CO)O)O)(C(=O)[O-])Oc2c[nH]c3c2cc(cc3)Br)O C65733978
CC(=O)N[C@@H]1[C@H](C[C@@](O[C@@H]1[C@@H]([C@@H](CO)O)O)(C(=O)[O-])Oc2c[nH]c3c2cc(cc3)Br)O C65733981
c1cc(oc1)CNc2cc(c(cc2C(=O)O[C@H]3[C@@H]([C@@H]([C@@H]([C@@H](O3)C(=O)[O-])O)O)O)S(=O)(=O)N)Cl C65742726
c1cc(oc1)CNc2cc(c(cc2C(=O)O[C@H]3[C@H]([C@@H]([C@@H]([C@@H](O3)C(=O)[O-])O)O)O)S(=O)(=O)N)Cl C65742728
c1ccc2c(c1)c(c[nH]2)CC[NH2+]Cc3ccc(c(c3)O)O C20122477
Cc1ccc(c(c1)[C@H](c2ccc3c(c2)[nH]c(=O)c(=O)[nH]3)[NH3+])C C20260431
c1c2c(cc(c1N)N[C@@H]3C[NH+]4CCC3CC4)NC(=O)C2 C35345274
c1cnc(cc1N[C@H]2CC[NH2+]C3(C2)CCC3)C(=O)N C36268986
c1cc2c(ccc(c2nc1)C[NH+]3CCC[C@H]3C(=O)N)N C37273031
c1ccc(c(c1)C#CC[NH3+])NC(=O)c2ccc(c(c2)Cl)O C37550908
c1cc(cc(c1)Cl)NC(=O)Nc2ncc(s2)C#CC[NH3+] C37552729
c1ccc2c(c1)[nH+]c(n2CCO)c3ccc(cc3O)N C37900732
C[C@]12C[C@H](CC(C1)(C)C)N(C2)C(=O)[C@@H](CC(=O)N)[NH3+] C37820713
C[C@@]12C[C@@H](CC(C1)(C)C)N(C2)C(=O)[C@@H](CC(=O)N)[NH3+] C37820714
CC(C)(C)NC(=O)NC1(CC[NH+](CC1)C)C(=S)N C40366374
c1cc(ccc1CC[NH2+]Cc2ccc(cc2O)O)O C40735507
c1ccc(c(c1)N2[C@@H]3CC[C@H]2CC(C3)[NH3+])S(=O)(=O)N C40750544
c1cc(ccc1C(F)(F)F)NC(=O)N[C@H]2CCCC[C@@H]2[NH3+] C41111534
c1cc(ccc1C(F)(F)F)NC(=O)N[C@@H]2CCCC[C@H]2[NH3+] C41111536
Cc1cnc(s1)NC(=O)Nc2cccc(c2)[C@@H](C)[NH3+] C41710746
Cc1cnc(s1)NC(=O)Nc2cccc(c2)[C@H](C)[NH3+] C41710749
Cc1cnc(s1)NC(=O)Nc2ccc(cc2)[C@H](C)[NH3+] C41710755
Cc1[nH]c(c([nH+]1)N)N[C@@H](C)c2ccc(cc2)Cl C42873192
C[C@H]([C@H](c1ccccc1F)Oc2ccccc2C(=O)N)[NH3+] C43047787
Cc1ccsc1[C@H](CN)[NH+]2CCC[C@@H]2C(=O)N C43247667
Cc1ccsc1[C@H]([C@H](C)[NH3+])Oc2ccccc2C(=O)N C43249913
c1c2c(nc(c1C(=O)N)NC3CC[NH2+]CC3)CCC2 C43405784
c1c2c(nc(c1C(=[NH2+])N)N3CCC[C@@H](C3)CO)CCC2 C43406598
C1CCC(CC1)[NH+](C[C@@H](C(=O)N)N)C2CCCCC2 C45369227
Cc1ccc(c(c1)OC[C@H](C(=O)N)[NH3+])C(C)(C)C C45469772
Cc1csc(n1)SCC[C@](C)(C(=O)N)[NH3+] C45587567
c1ccc2c(c1)CC[C@]2(C(=O)[O-])[NH2+][C@H]3CCCC[C@@H]3[NH3+] C48846493
CC[NH+]1CCC[C@H](C1)Nc2cc3c(cc2N)CC(=O)N3 C49193242
c1ccc(c(c1)N[C@H]2CC[NH2+]C2)S(=O)(=O)N C52093857
CCCc1[nH+]c(c(n1N)N)c2ccc3c(c2)CCN3C C52839459
Cc1cc(ccc1OC)c2c(n(c([nH+]2)C(C)C)N)N C52839848
c1cc(c(cc1O)O)C[NH2+]C2(CCCCC2)CO C53096168
CC(C)C[C@@H](C(=O)NC1(CCCCC1)CO)[NH3+] C53127120
c1cc(c(c(c1)F)NN)C(=O)N[C@@H]2C[NH+]3CCC2CC3 C54216529
CC[C@@H](C)[NH+]1CCN(CC1)C(=O)c2ccc(cc2N)N C55063883
C[C@H]1CC[C@H](C[C@@H]1[NH3+])C(=O)N2CCC(CC2)CC(=O)N C55134501
C[C@@H]1CC[C@@H](CN1C(=O)C[C@@H]2CCCC[C@@H]2[NH3+])C(=O)N C55134585
C[C@@H]1CCC[C@@H]([C@@H]1[NH3+])C(=O)N2C[C@@H](CC[C@@H]2C)C(=O)N C55134607
C[C@H]1C[C@@H](CC[C@@H]1[NH3+])C(=O)N[C@@H](CC(C)C)CO C55136495
C1CC[C@H]([C@H](C1)NC(=O)[C@@H]2CCC[C@@H](C2)C[NH3+])O C55160968
c1ccc(cc1)Nc2[nH+]c3c(c(n2)NN)CCC3 C57331452
CN(C)c1ccc(cc1)[C@H]2NC(=S)NC(=[NH+]2)N C34926941
c1c[nH]nc1[C@H](c2cc3c(cc2F)NC(=O)CC3)[NH3+] C62776094
C[C@]1(CCC[NH2+]C1)C(=O)Nc2ccccc2C(=O)N C62852831
C[C@@]1(CC[NH2+]C1)C(=O)Nc2ccc(c(c2)Cl)C(=O)N C62893749
Cc1[nH]c(c([nH+]1)N)Nc2ccc(cc2)N3CCCC3 C62995759
Cc1cc(ccc1NN)C(=O)N[C@@H]2CCC[NH+](C2)C C63058963
c1cc(ccc1NC(=O)N[C@@H]2CCCCC[C@H]2[NH3+])F C63212710
Cc1cc(nc([nH+]1)N)NCc2ccc3c(c2)c(c([nH]3)C)C C64947697
c1ccc2c(c1)c(=O)c3c(o2)cc(c(c3O)[C@@H]4COC[C@@H]([C@@H]([C@@H]([C@@H]4O)O)O)CO)O C03947483
c1ccc2c(c1)c(=O)c3c(o2)cc(c(c3O)[C@H]4COC[C@@H]([C@@H]([C@@H]([C@@H]4O)O)O)CO)O C03947484
c1ccc2c(c1)c(=O)c3c(o2)cc(c(c3O)[C@H]4COC[C@H]([C@@H]([C@@H]([C@@H]4O)O)O)CO)O C03947486
c1cc(c(cc1O)O)/C=C(\C(=O)NN)/NC(=O)c2ccc(cc2Cl)Cl C04226155
c1cc(ccc1c2coc3c(c2=O)ccc(c3[C@H]4[C@@H]([C@H]([C@@H]([C@@H](O4)CO)O)O)O)O)O C04349811
c1cc(ccc1c2coc3c(c2=O)ccc(c3[C@H]4[C@@H]([C@@H]([C@@H]([C@H](O4)CO)O)O)O)O)O C04349814
c1ccc2c(c1)C(=O)OC2(c3c(cc(cc3O)O)O)c4c(cc(cc4O)O)O C04428281
c1cc(ccc1c2cc3ccc(cc3[nH]2)c4[nH]ccn4)Nc5nc(nc(n5)N)N C01585612
CC(C)(C)[NH2+]Cc1cc(cc(c1O)Sc2cc(cc(c2O)C[NH2+]C(C)(C)C)Cl)Cl C05543321
COc1cccc2c1C(=O)c3c(c(c4c(c3O)[C@H](C[C@@](C4)([C@@H](CO)O)O)O)O)C2=O C06019152
Cc1cc2c3c(c(c(c2C(C)C)O)O)[C@@H](Oc3c1c4c(cc5c6c4O[C@@H](c6c(c(c5C(C)C)O)O)[NH3+])C)[NH3+] C08782770
c1ccc2c(c1)C(=O)OC2(c3ccc(c(c3O)O)O)c4ccc(c(c4O)O)O C09818402
CC1(Cc2c(c([nH+]c3c2c(c(s3)C(=O)NN)N)N4CCOCC4)CS1)C C12402456
Cc1cc2c3c(c(c(c2C(C)C)O)O)[C@H](Oc3c1c4c(cc5c6c4O[C@@H](c6c(c(c5C(C)C)O)O)[NH3+])C)[NH3+] C12446858
Cc1cc2c3c(c(c(c2C(C)C)O)O)[C@@H](Oc3c1c4c(cc5c6c4O[C@H](c6c(c(c5C(C)C)O)O)[NH3+])C)[NH3+] C12446860
C[C@]12CC/C(=N/NC(=O)N)/C=C1CC[C@H]3[C@H]2CC[C@]\4([C@@H]3CC/C4=N\NC(=S)N)C C12660110
c1cc(ccc1c2coc3c(c2=O)ccc(c3[C@H]4[C@H]([C@@H]([C@@H]([C@H](O4)CO)O)O)O)O)O C01591116
c1cc(ccc1c2coc3c(c2=O)ccc(c3[C@H]4[C@H]([C@H]([C@@H]([C@H](O4)CO)O)O)O)O)O C13513730
c1cc(ccc1c2coc3c(c2=O)ccc(c3[C@@H]4[C@H]([C@H]([C@@H]([C@@H](O4)CO)O)O)O)O)O C13513732
c1ccc(cc1)C(=O)c2c(cc(cc2O[C@H]3[C@@H]([C@H]([C@@H]([C@H](O3)CO)O)O)O)O)O C31162312
c1cc(cc(c1)c2cccc(c2)[S+]=C(N)N)c3cccc(c3)/[S+]=C(/[NH3+])\N C25693349
COc1ccc(cc1OC)[C@H]2c3ccc(cc3Oc4c2c(c(c(n4)N)C#N)N)N C36559237
C[C@@]12CC/C(=N/NC(=O)N)/C=C1CC[C@H]3[C@@H]2CC[C@@]\4([C@@H]3CC/C4=N\NC(=S)N)C C37230380
c1cc(ccc1c2coc3c(c2=O)ccc(c3[C@@H]4[C@@H]([C@H]([C@@H]([C@H](O4)CO)O)O)O)O)O C12662110
c1cc(ccc1c2coc3c(c2=O)ccc(c3[C@H]4[C@H]([C@@H]([C@@H]([C@@H](O4)CO)O)O)O)O)O C05273635
c1cc(ccc1c2coc3c(c2=O)ccc(c3[C@@H]4[C@@H]([C@@H]([C@@H]([C@@H](O4)CO)O)O)O)O)O C05273633
c1cc(ccc1c2coc3c(c2=O)ccc(c3[C@H]4[C@@H]([C@H]([C@@H]([C@H](O4)CO)O)O)O)O)O C04098745
C[C@]1(CC[C@H]2[C@]([C@H]1CO)([C@H](CCC2(C)C)O[C@H]3[C@@H]([C@H]([C@@H]([C@H](O3)CO)O)O)O)C)O C37538192
C[C@]1(CC[C@H]2[C@]([C@H]1CO)([C@@H](CCC2(C)C)O[C@H]3[C@@H]([C@H]([C@@H]([C@H](O3)CO)O)O)O)C)O C37538194
C[C@]1(CC[C@H]2[C@@]([C@H]1CO)([C@H](CCC2(C)C)O[C@H]3[C@@H]([C@H]([C@@H]([C@H](O3)CO)O)O)O)C)O C37538196
C[C@]1(CC[C@H]2[C@@]([C@H]1CO)([C@@H](CCC2(C)C)O[C@H]3[C@@H]([C@H]([C@@H]([C@H](O3)CO)O)O)O)C)O C37538198
c1cc(ccc1c2coc3c(c2=O)ccc(c3[C@@H]4[C@@H]([C@@H]([C@H]([C@H](O4)CO)O)O)O)O)O C43465491
C[C@@]12CC/C(=N/NC(=O)N)/C=C1CC[C@@H]3[C@H]2CC[C@@]\4([C@@H]3CC/C4=N\NC(=S)N)C C43737326
C[C@@]12CC/C(=N/NC(=O)N)/C=C1CC[C@H]3[C@H]2CC[C@@]\4([C@@H]3CC/C4=N\NC(=S)N)C C43737327
c1ccc2c(c1)-c3ccccc3C2(c4ccc(c(c4)N)O)c5ccc(c(c5)N)O C44069236
CCCC[C@@H](CC)Cn1c2ccc(cc2c3c1ccc(c3)C[C@@H](C)[NH3+])C[C@@H](C)[NH3+] C44461795
CCCC[C@H](CC)Cn1c2ccc(cc2c3c1ccc(c3)C[C@@H](C)[NH3+])C[C@@H](C)[NH3+] C44461796
CCCC[C@@H](CC)Cn1c2ccc(cc2c3c1ccc(c3)C[C@H](C)[NH3+])C[C@@H](C)[NH3+] C44461797
c1c(c(nc2c1c(c(s2)C(=O)Nc3c(c4c(s3)CCC4)C(=O)N)N)N)C#N C58951849
COc1ccc(cc1OC)[C@@H]2CC(=O)N=C3C2=c4c(=C(S3)N)c(c(c(n4)N)C#N)N C13122002
COc1ccc(cc1OC)[C@H]2CC(=O)N=C3C2=c4c(=C(S3)N)c(c(c(n4)N)C#N)N C13122003
COc1ccc(cc1OC)[C@@H]2CC(=O)[NH+]=C3C2=c4c(=C(S3)N)c(c(c(n4)N)C#N)N C13122002
COc1ccc(cc1OC)[C@H]2CC(=O)[NH+]=C3C2=c4c(=C(S3)N)c(c(c(n4)N)C#N)N C13122003
c1ccc(c(c1)C([C@@H]2C(=[NH+]C(=S)N=C2[O-])N)[C@@H]3C(=[NH+]C(=S)N=C3[O-])N)Cl C63598704
c1ccc(c(c1)C([C@@H]2C(=[NH+]C(=S)N=C2[O-])N)[C@H]3C(=[NH+]C(=S)N=C3[O-])N)Cl C63598705
c1ccc(c(c1)C([C@H]2C(=[NH+]C(=S)N=C2[O-])N)[C@H]3C(=[NH+]C(=S)N=C3[O-])N)Cl C63598706
c1cc(c(cc1Cl)Cl)C([C@@H]2C(=[NH+]C(=S)N=C2[O-])N)[C@@H]3C(=[NH+]C(=S)N=C3[O-])N C63598711
c1cc(c(cc1Cl)Cl)C([C@@H]2C(=[NH+]C(=S)N=C2[O-])N)[C@H]3C(=[NH+]C(=S)N=C3[O-])N C63598712
c1cc(c(cc1Cl)Cl)C([C@H]2C(=[NH+]C(=S)N=C2[O-])N)[C@H]3C(=[NH+]C(=S)N=C3[O-])N C63598713
COc1cccc2c1C(=O)c3c(c(c4c(c3O)[C@H](C[C@@](C4)([C@H](CO)O)O)O)O)C2=O C06019154
CC(C)(C)[NH2+][C@@H](C(Cl)(Cl)Cl)NC(=O)N[C@@H](C(Cl)(Cl)Cl)[NH2+]C(C)(C)C C02900813
CC(C)(C)[NH2+][C@@H](C(Cl)(Cl)Cl)NC(=O)N[C@H](C(Cl)(Cl)Cl)[NH2+]C(C)(C)C C02900815
CC(C)(C)[NH2+][C@H](C(Cl)(Cl)Cl)NC(=O)N[C@@H](C(Cl)(Cl)Cl)[NH2+]C(C)(C)C C02900814
CN(C)c1ccc(cc1)/C=N/Nc2nc3c(=O)[nH]c(nc3n2[C@H]4[C@H]([C@@H]([C@H](O4)CO)O)O)N C13425181
CC[NH+](CC)CCC[C@@H](C)[NH2+]C[C@@H]1[C@H](CC[C@H]2[C@H]1C[C@H]3c4c(c5ccccc5[nH]4)CC[NH+]3C2)O C16970030
CN(C)c1ccc(cc1)/C=N\Nc2nc3c(=O)[nH]c(nc3n2[C@H]4[C@@H]([C@@H]([C@@H](O4)CO)O)O)N C33764919
C[C@H](CO[C@H]1[C@@H]([C@H]([C@@H]([C@H](O1)COC(=O)/C=C/c2ccc(c(c2)O)O)O)O)O)[C@]3(CC(=O)OC3)O C31167126
Cc1c(c(c(c(c1)C)C(=C)c2c(c(c(cc2C)C)/C=N/NC(=O)N)C)C)/C=N/NC(=O)N C00721968
CC(C)Cc1ccc(cc1)[C@@H](CNc2ccccc2O)[NH+]3CC[NH2+][C@@H](C3)c4ccccc4O C39533328
CC(C)Cc1ccc(cc1)[C@H](CNc2ccccc2O)[NH+]3CC[NH2+][C@@H](C3)c4ccccc4O C39533329
CCCC[C@@H](CC)Cn1c2ccc(cc2c3c1ccc(c3)C[C@@H](CO)[NH3+])C[C@@H](CO)[NH3+] C44467741
CCCC[C@H](CC)Cn1c2ccc(cc2c3c1ccc(c3)C[C@@H](CO)[NH3+])C[C@@H](CO)[NH3+] C44467744
CCCC[C@@H](CC)Cn1c2ccc(cc2c3c1ccc(c3)C[C@@H](CO)[NH3+])C[C@H](CO)[NH3+] C44467747
CCCC[C@H](CC)Cn1c2ccc(cc2c3c1ccc(c3)C[C@@H](CO)[NH3+])C[C@H](CO)[NH3+] C44467750
CC[NH+](CC)CCNC(=O)c1ccc(cc1)N2CC(=O)C(=C2N)[C@@H]3[NH+]=c4ccc(cc4=[NH+]3)C C63515081
CC[NH+](CC)CCNC(=O)c1ccc(cc1)N2CC(=O)C(=C2N)[C@H]3[NH+]=c4ccc(cc4=[NH+]3)C C63515082
c1ccc2=[NH+]CC(=c2c1)C[C@@H]([C@@H]3NN[C@@H](O3)SCc4ccc(c(c4)Cl)Cl)[NH3+] C63720175
c1ccc2=[NH+]CC(=c2c1)C[C@@H]([C@H]3NN[C@@H](O3)SCc4ccc(c(c4)Cl)Cl)[NH3+] C63720176
c1ccc2=[NH+]CC(=c2c1)C[C@@H]([C@@H]3NN[C@H](O3)SCc4ccc(c(c4)Cl)Cl)[NH3+] C63720177
c1ccc2=[NH+]CC(=c2c1)C[C@@H]([C@H]3NN[C@H](O3)SCc4ccc(c(c4)Cl)Cl)[NH3+] C63720178
c1ccc2=[NH+]CC(=c2c1)C[C@@H]([C@@H]3NN[C@@H](O3)SCc4ccc(cc4Cl)Cl)[NH3+] C63720223
c1ccc2=[NH+]CC(=c2c1)C[C@@H]([C@H]3NN[C@@H](O3)SCc4ccc(cc4Cl)Cl)[NH3+] C63720224
c1ccc2=[NH+]CC(=c2c1)C[C@@H]([C@@H]3NN[C@H](O3)SCc4ccc(cc4Cl)Cl)[NH3+] C63720225
c1ccc2=[NH+]CC(=c2c1)C[C@@H]([C@H]3NN[C@H](O3)SCc4ccc(cc4Cl)Cl)[NH3+] C63720226
c1ccc2=[NH+]CC(=c2c1)C[C@@H]([C@@H]3NN[C@@H](O3)SCc4c(cccc4Cl)Cl)[NH3+] C63761269
c1ccc2=[NH+]CC(=c2c1)C[C@@H]([C@H]3NN[C@@H](O3)SCc4c(cccc4Cl)Cl)[NH3+] C63761270
c1ccc2=[NH+]CC(=c2c1)C[C@@H]([C@@H]3NN[C@H](O3)SCc4c(cccc4Cl)Cl)[NH3+] C63761271
c1ccc2=[NH+]CC(=c2c1)C[C@@H]([C@H]3NN[C@H](O3)SCc4c(cccc4Cl)Cl)[NH3+] C63761272
Cc1ccc2c(c1)c(nc(n2)NC(=[NH2+])NC(=S)Nc3ccc(c(c3)Cl)C)C C01109831
Cc1c(c(nc(=O)[nH]1)NCC[NH2+]CCO)C(=O)Nc2cccc3c2cc4ccccc4c3 C01647200
CC(C)c1ccc(cc1)N2[C@@H]3[C@@H](C[C@H]([C@@H]([C@@H]3NC2=S)O)O)C(=O)NCC[NH+]4CCOCC4 C08636341
COc1ccc(cc1NC(=O)[C@@H]2C[C@H]([NH2+][C@@]23c4cc(ccc4NC3=O)Br)CC(=O)N)Cl C09041446
COc1ccc(cc1NC(=O)[C@@H]2C[C@@H]([NH2+][C@]23c4cc(ccc4NC3=O)Br)CC(=O)N)Cl C16027182
CCC[C@H]1C[C@@H]([NH+](C1)C)C(=O)N[C@H]([C@H]2[C@@H]([C@H]([C@@H]([C@H](O2)SC)O)O)O)[C@@H](C)Cl C22055025
C1C2CC3CC1CC(C2)(C3)COCCCCC[NH+]4C[C@@H]([C@@H]([C@H]([C@H]4CO)O)O)O C27646868
c1ccc(cc1)[C@H]2CC3=C(Cc4c3c(nc([nH+]4)NN)NN)[C@@H](S2)c5ccccc5 C34789433
Cc1cc(c2c(n1)S[C@@H]([C@H]2[NH3+])C(=O)NCCc3c([nH]c4c3cc(cc4)OC(F)(F)F)C)COC C39211928
CCCCc1ccc(cc1)N2[C@H](N[NH2+]N2)SCc3[nH]c(=O)c4ccccc4n3 C39411950
Cc1c\2c(oc1C(=O)Nc3cc(cc(c3)Cl)Cl)CC(C/C2=N\NC(=[NH2+])N)(C)C C39855953
CC1(CC(CC([NH2+]1)(C)C)Nc2c(c(ncn2)Nc3cc(cc(c3)Cl)Cl)N)C C40700973
Cc1ccc2cccc(c2n1)Oc3c(c(ncn3)NC4CC([NH2+]C(C4)(C)C)(C)C)N C40752280
Cc1cccnc1Nc2c(c(nc[nH+]2)Nc3c(cc(cn3)C(F)(F)F)Cl)N C40758240
Cc1ccc2cccc(c2n1)Nc3c(c(ncn3)NC4CC([NH2+]C(C4)(C)C)(C)C)N C40758557
Cc1ccc2c([nH+]1)cccc2Nc3c(c(ncn3)Nc4cccc5c4nc(cc5)C)N C40758810
CC1(CC(CC([NH2+]1)(C)C)Nc2c(c(ncn2)Nc3ccc(cc3Cl)Cl)N)C C40760776
CC[NH+](CC)[C@H](CC(C)C)CNC(=O)N[C@@H](C)c1cccc(c1)S(=O)(=O)N C45124902
C[NH+](CCCNC(=O)NNC(=O)c1cc(n[nH]1)c2ccccc2)CC(F)(F)F C46983151
C[C@](COc1c(cc(cc1Br)[N+](=O)[O-])Br)(C(=O)N)[NH3+] C50441546
Cc1cc(nc(n1)N/C(=N\C(=O)Nc2ccccc2)/NC3CC([NH2+]C(C3)(C)C)(C)C)C C19869027
c1ccc(c(c1)C(=O)Nc2ccc3c(c2)OC(O3)(F)F)NCc4cc[nH+]c(c4)N C28951767
C[C@@H](C(=O)Nc1c(c2c(s1)CCC2)C(=O)N)N3CCC[NH+](CC3)CC(=O)NC(C)(C)C C22798960
c1ccc2c(c1)CC[NH+](C2)CCCNC(=O)Nc3ccccc3SCC(=O)N C58156421
C=CCNC(=S)NNC(=O)[C@@H](CC1=c2ccccc2=[NH+]C1)NC(=O)c3cccs3 C64220473
CC[C@@H]1C[C@H]([NH+](C1)C)C(=O)N[C@@H]([C@@H]2[C@@H]([C@@H]([C@@H]([C@@H](O2)SC)O)O)O)[C@@H](C)Cl C65739439
CCCCCOc1ccc2ccccc2c1C[NH+]3CCNC(=O)[C@H]3CC(=O)NN C66115474
CC1CC[NH+](CC1)C[C@H](CNC(=O)Nc2cccc(c2)c3[nH]nc(n3)C4CC4)O C67577190
C[C@@H]1[C@@H]([C@@H]([C@H]([C@@H](O1)OC[C@@H]2[C@H]([C@@H]([C@H]([C@@H](O2)Oc3cc(c4c(=O)cc(oc4c3)c5ccc(cc5)O)O)O)O)O)O)O)O C04349408
C[C@@H]1[C@@H]([C@H]([C@H]([C@@H](O1)OC[C@@H]2[C@H]([C@@H]([C@H]([C@@H](O2)Oc3cc(c4c(=O)cc(oc4c3)c5ccc(cc5)O)O)O)O)O)O)O)O C04349412
C[C@@H]1[C@@H]([C@@H]([C@H]([C@@H](O1)O[C@@H]2[C@@H]([C@@H]([C@@H](O[C@H]2Oc3cc(c4c(=O)cc(oc4c3)c5ccc(cc5)O)O)CO)O)O)O)O)O C04349623
C[C@@H]1[C@@H]([C@H]([C@H]([C@@H](O1)O[C@@H]2[C@@H]([C@@H]([C@@H](O[C@H]2Oc3cc(c4c(=O)cc(oc4c3)c5ccc(cc5)O)O)CO)O)O)O)O)O C04349630
COc1cc(cc(c1O)OC)c2c(c(=O)c3c(cc(cc3o2)O)O)O[C@H]4[C@@H]([C@@H]([C@H]([C@H](O4)CO)O)O)O C04349698
c1cc(ccc1[N+](=O)[O-])O[C@@H]2[C@@H]([C@@H]([C@@H]([C@@H](O2)CO)O)O)O[C@@H]3[C@@H]([C@@H]([C@@H]([C@@H](O3)CO)O)O)O C05260507
C[C@H]1[C@@H]([C@H]([C@H]([C@@H](O1)O[C@@H]2[C@H]([C@@H]([C@H](O[C@H]2Oc3cc(c4c(=O)cc(oc4c3)c5ccc(cc5)O)O)CO)O)O)O)O)O C03978800
CCO[C@]1([C@]([C@]([C@]([C@](O1)(C)CO)(C)O[C@@]2([C@]([C@]([C@]([C@](O2)(C)CO)(C)O)(C)O)(C)O)C)(C)O)(C)O)C C09915711
c1cc(ccc1[N+](=O)[O-])O[C@H]2[C@@H]([C@@H]([C@H]([C@H](O2)CO)O)O[C@H]3[C@H]([C@H]([C@@H]([C@@H](O3)CO)O)O)O)O C13519122
c1cc(ccc1[N+](=O)[O-])O[C@@H]2[C@@H]([C@@H]([C@@H]([C@H](O2)CO)O[C@@H]3[C@@H]([C@@H]([C@@H]([C@H](O3)CO)O)O)O)O)O C15205622
c1cc(ccc1[N+](=O)[O-])O[C@H]2[C@@H]([C@@H]([C@@H]([C@@H](O2)CO)O[C@H]3[C@@H]([C@@H]([C@H]([C@H](O3)CO)O)O)O)O)O C15206268
c1cc(ccc1/C=N/Nc2nc3c(=O)[nH]c(nc3n2[C@H]4[C@H]([C@@H]([C@H](O4)CO)O)O)N)N5CCOCC5 C16400387
CCc1c(sc(c1C(=O)N)NC(=O)CCCC(=O)Nc2c(c(c(s2)C)CC)C(=O)N)C C20191343
c1cc(ccc1[N+](=O)[O-])O[C@@H]2[C@H]([C@H]([C@@H]([C@@H](O2)CO[C@@H]3[C@H]([C@H]([C@@H]([C@H](O3)CO)O)O)O)O)O)O C22065007
COc1cc(ccc1O[C@H]2[C@@H]([C@H]([C@@H](CO2)O)O)O)[C@@H]3[C@H](c4cc(cc(c4O3)O)CCCO)CO C31168201
c1cc(ccc1[N+](=O)[O-])O[C@H]2[C@H]([C@@H]([C@@H]([C@@H](O2)CO)O)O[C@@H]3[C@@H]([C@@H]([C@@H]([C@@H](O3)CO)O)O)O)O C33770974
c1cc(ccc1C(=O)O[C@H]2C=C([C@@H]3[C@@H]2C=CO[C@@H]3O[C@@H]4[C@@H]([C@@H]([C@@H]([C@@H](O4)CO)O)O)O)CO)O C35455266
COc1cc(c(cc1c2coc3cc(c(c(c3c2=O)O)OC)O[C@@H]4[C@@H]([C@@H]([C@@H]([C@@H](O4)CO)O)O)O)O)OC C35457336
CC(C)([C@H]([C@H](c1cc2ccc(=O)oc2cc1OC)O[C@H]3[C@@H]([C@H]([C@@H]([C@H](O3)CO)O)O)O)O)O C35465843
CC(=O)c1c(cc(c(c1O)[C@@H]2[C@@H]([C@@H]([C@@H]([C@@H](O2)CO)O)O)O)O)O[C@H]3[C@@H]([C@H]([C@@H]([C@H](O3)CO)O)O)O C35465892
CC(=O)c1c(cc(c(c1O)[C@@H]2[C@H]([C@@H]([C@@H]([C@@H](O2)CO)O)O)O)O)O[C@H]3[C@@H]([C@H]([C@@H]([C@H](O3)CO)O)O)O C35465897
CC(=CCc1c(cc(c2c1O[C@H]([C@H](C2=O)O)c3ccc(cc3)O)O)O[C@@H]4[C@@H]([C@@H]([C@@H]([C@@H](O4)CO)O)O)O)C C35780546
Cc1cc(c(cc1C)N[C@H]2[C@H]([C@@H]([C@@H]([C@@H](O2)CO)O)O)O)N[C@@H]3[C@@H]([C@@H]([C@@H]([C@@H](O3)CO)O)O)O C08740321
CCc1cc(c(cc1O[C@@H]2[C@H]([C@@H]([C@@H]([C@@H](O2)CO)O)O)O)O)[C@@H]3C(=CN=[NH+]3)c4ccc5c(c4)OCO5 C38545730
c1cc(ccc1[N+](=O)[O-])O[C@@H]2[C@H]([C@@H]([C@@H]([C@@H](O2)CO)O)O[C@H]3[C@H]([C@@H]([C@@H]([C@@H](O3)CO)O)O)O)O C39937358
c1cc(c(cc1[N+](=O)[O-])Cl)O[C@H]2[C@@H]([C@@H]([C@@H]([C@@H](O2)CO)O[C@@H]3[C@@H]([C@@H]([C@@H]([C@@H](O3)CO)O)O)O)O)O C43193668
COc1cc(cc(c1O)OC)c2c(c(=O)c3c(cc(cc3o2)O)O)O[C@@H]4[C@@H]([C@@H]([C@H]([C@@H](O4)CO)O)O)O C43465470
c1cc(ccc1[N+](=O)[O-])O[C@H]2[C@@H]([C@H]([C@@H]([C@H](O2)CO)O)O[C@H]3[C@@H]([C@@H]([C@@H]([C@H](O3)CO)O)O)O)O C44021733
COc1cc(cc(c1O)OC)c2c(c(=O)c3c(cc(cc3o2)O)O)O[C@H]4[C@@H]([C@H]([C@H]([C@H](O4)CO)O)O)O C04349701
c1cc(ccc1[N+](=O)[O-])O[C@H]2[C@@H]([C@@H]([C@@H]([C@@H](O2)CO)O)O)O[C@@H]3[C@@H]([C@@H]([C@@H]([C@@H](O3)CO)O)O)O C05260508
c1cc(ccc1[N+](=O)[O-])O[C@H]2[C@@H]([C@H]([C@@H]([C@H](O2)CS[C@@H]3[C@@H]([C@H]([C@@H](CO3)O)O)O)O)O)O C12504521
COc1cc(ccc1O)/C=N/Nc2nc3c(=O)[nH]c(nc3n2[C@H]4[C@H]([C@@H]([C@@H](O4)CO)O)O)N C19119345
COc1cc(ccc1O)/C=N/Nc2nc3c(=O)[nH]c(nc3n2[C@@H]4[C@H]([C@@H]([C@H](O4)CO)O)O)N C19119357
c1cc(ccc1N)S[C@H]2[C@H]([C@@H]([C@@H]([C@H](O2)CO)O[C@@H]3[C@H]([C@@H]([C@@H]([C@@H](O3)CO)O)O)O)O)O C22048785
c1cc(ccc1N)S[C@H]2[C@H]([C@@H]([C@@H]([C@H](O2)CO)O[C@@H]3[C@H]([C@@H]([C@@H]([C@H](O3)CO)O)O)O)O)O C22048795
C[C@@H]1[C@H]([C@@H]([C@@H]([C@@H](O1)O[C@@H]2[C@H]([C@H]([C@H](O[C@@H]2Oc3ccc(cc3)[N+](=O)[O-])CO)O)O)O)O)O C22064936
c1cc(ccc1[N+](=O)[O-])O[C@@H]2[C@H]([C@H]([C@@H]([C@H](O2)CO[C@@H]3[C@H]([C@H]([C@@H]([C@@H](O3)CO)O)O)O)O)O)O C22065012
COc1cc(ccc1O[C@H]2[C@@H]([C@H]([C@@H](CO2)O)O)O)[C@H]3[C@@H](c4cc(cc(c4O3)O)CCCO)CO C31168206
c1nc(c2c(n1)n(cn2)[C@H]3[C@H]([C@@H]([C@@H](O3)COS(=O)(=O)/N=C(/[C@@H]4CCC[NH2+]4)\[O-])O)O)N C12502197
c1nc(c2c(n1)n(cn2)[C@@H]3[C@H]([C@@H]([C@@H](O3)COS(=O)(=O)/N=C(/[C@@H]4CCC[NH2+]4)\[O-])O)O)N C12502199
C[C@H]1[C@H]([C@@H]([C@@H]([C@@H](O1)O[C@@H]2[C@@H]([C@@H]([C@@H](O[C@@H]2Oc3ccc(cc3)[N+](=O)[O-])CO)O)O)O)O)O C34902571
c1cc(ccc1C(=O)O[C@@H]2C=C([C@H]3[C@@H]2C=CO[C@@H]3O[C@@H]4[C@@H]([C@@H]([C@@H]([C@@H](O4)CO)O)O)O)CO)O C35455270
COc1cc(c(cc1c2coc3cc(c(c(c3c2=O)O)OC)O[C@H]4[C@@H]([C@@H]([C@@H]([C@@H](O4)CO)O)O)O)O)OC C35457339
CC1=C(C(CCC1)(C)C)C(=O)O[C@H]2[C@@H]([C@H]([C@@H]([C@H](O2)CO[C@@H]3[C@@H]([C@@H]([C@@H](CO3)O)O)O)O)O)O C35465911
CC1=C(C(CCC1)(C)C)C(=O)O[C@@H]2[C@H]([C@@H]([C@@H]([C@@H](O2)CO[C@@H]3[C@@H]([C@@H]([C@@H]([C@@H](O3)CO)O)O)O)O)O)O C35465938
c1cc(ccc1/C=C\C(=O)c2c(cc(cc2O[C@H]3[C@H]([C@@H]([C@@H]([C@@H](O3)CO)O)O)O)O)O)Cl C37246188
CCc1cc(c(cc1O[C@H]2[C@H]([C@@H]([C@@H]([C@@H](O2)CO)O)O)O)O)[C@@H]3C(=CN=[NH+]3)c4ccc5c(c4)OCO5 C38545731
c1nc(c2c(n1)n(cn2)[C@@H]3[C@@H]([C@@H]([C@@H](O3)COS(=O)(=O)/N=C(/[C@@H]4CCC[NH2+]4)\[O-])O)O)N C38664873
c1cc(ccc1N)S[C@H]2[C@H]([C@@H]([C@@H]([C@H](O2)CO)O[C@H]3[C@H]([C@@H]([C@@H]([C@@H](O3)CO)O)O)O)O)O C39935781
c1cc(ccc1N)S[C@H]2[C@@H]([C@@H]([C@@H]([C@@H](O2)CO)O[C@@H]3[C@@H]([C@@H]([C@@H]([C@@H](O3)CO)O)O)O)O)O C43193629
COc1cc(cc(c1O)OC)c2c(c(=O)c3c(cc(cc3o2)O)O)O[C@@H]4[C@H]([C@@H]([C@H]([C@@H](O4)CO)O)O)O C43465471
c1cc(ccc1N)S[C@H]2[C@@H]([C@@H]([C@H]([C@@H](O2)CO)O[C@H]3[C@@H]([C@@H]([C@H]([C@@H](O3)CO)O)O)O)O)O C44135722
c1cc(ccc1N)S[C@H]2[C@H]([C@H]([C@H]([C@@H](O2)CO)O[C@H]3[C@@H]([C@@H]([C@H]([C@@H](O3)CO)O)O)O)O)O C44135731
c1cc(ccc1N)S[C@H]2[C@@H]([C@H]([C@@H]([C@H](O2)CO)O[C@H]3[C@@H]([C@H]([C@@H]([C@@H](O3)CO)O)O)O)O)O C44960173
C1CCc2c(c(c(s2)NC(=O)CCCCC(=O)Nc3c(c4c(s3)CCCC4)C(=O)N)C(=O)N)C1 C01811321
CC(=O)Oc1cc(cc(c1)C(=O)Nc2c[nH]c(=O)[nH]c2=O)C(=O)Nc3c[nH]c(=O)[nH]c3=O C59487643
c1cc(ccc1NC(=O)N[C@@H]2C=C(C[C@H]([C@@H]2O)O)C(=O)N[C@H]3CCCNC3=O)OC(F)(F)F C03840149
CC(=O)OC[C@H]1[C@H]([C@@H]([C@H]([C@@H](O1)Oc2c(=O)c3c(cc(cc3oc2c4ccc(c(c4)O)O)O)O)O)O)O C04349595
COc1cc(cc(c1O)OC)c2c(c(=O)c3c(cc(cc3o2)O)O)O[C@H]4[C@@H]([C@@H]([C@@H]([C@@H](O4)CO)O)O)O C04349704
Cc1cc(=O)oc2c1ccc(c2)O[C@H]3[C@H]([C@@H]([C@@H]([C@@H](O3)CO)O[C@@H]4[C@@H]([C@@H]([C@@H]([C@@H](O4)CO)O)O)O)O)O C04556906
c1cc(ccc1N2C(=O)C[C@H](C2=O)[NH2+][C@H]3CCCCNC3=O)N4C(=O)C[C@@H](C4=O)[NH2+][C@@H]5CCCCNC5=O C08414402
c1c(cc(cc1C(=O)N)Nc2c3c4c(sc3nc(n2)C[NH+]5CCOCC5)CCCC4)C(=O)N C09492233
COc1ccc2c(c1)ccc(n2)/C=N/Nc3nc4c(ncnc4n3[C@H]5[C@H]([C@@H]([C@H](O5)CO)O)O)N C10004097
Cc1cc(=O)oc2c1ccc(c2)O[C@H]3[C@@H]([C@@H]([C@H]([C@H](O3)CO)O)O[C@H]4[C@H]([C@H]([C@@H]([C@@H](O4)C)O)O)O)NC(=O)C C22063954
Cc1cc(=O)oc2c1ccc(c2)O[C@@H]3[C@@H]([C@@H]([C@H]([C@H](O3)CO)O[C@@H]4[C@H]([C@H]([C@@H]([C@H](O4)C)O)O)O)O)NC(=O)C C22063978
Cc1cc(=O)oc2c1ccc(c2)O[C@H]3[C@H]([C@@H]([C@@H]([C@@H](O3)CO[C@H]4[C@H]([C@@H]([C@@H]([C@@H](O4)CO)O)O)O)O)O)O C22064092
COc1cc(ccc1O[C@H]2[C@@H]([C@H]([C@@H](CO2)O)O)O)[C@@H]3[C@@H](c4cc(cc(c4O3)O)CCCO)CO C31168211
CC(=O)c1cccc(c1)NC(=O)/C(=N\NC(=S)NN)/[C@@H]2C(=O)Nc3ccccc3[S@@]2=O C17216042
c1ccc(cc1)/C=C\[C@@H](/C(=C\2/[C@@H]([NH+]=c3cc(ccc3=[NH+]2)Cl)O)/NNC(=O)c4ccncc4)O C17211343
c1ccc(cc1)/C=C/[C@@H](/C(=C\2/[C@@H]([NH+]=c3cc(ccc3=[NH+]2)Cl)O)/NNC(=O)c4ccncc4)O C17211346
COc1ccc(cc1Br)/C=N/Nc2nc3c(=O)[nH]c(nc3n2[C@@H]4[C@@H]([C@@H]([C@@H](O4)CO)O)O)N C35183222
c1cc(ccc1C(=O)O[C@H]2C=C([C@H]3[C@@H]2C=CO[C@@H]3O[C@@H]4[C@@H]([C@@H]([C@@H]([C@@H](O4)CO)O)O)O)CO)O C35455273
CC1=C(C(CCC1)(C)C)C(=O)O[C@H]2[C@@H]([C@H]([C@@H]([C@H](O2)CO[C@H]3[C@@H]([C@@H]([C@@H](CO3)O)O)O)O)O)O C35465913
CC1=C(C(CCC1)(C)C)C(=O)O[C@H]2[C@H]([C@@H]([C@@H]([C@@H](O2)CO[C@@H]3[C@@H]([C@@H]([C@@H]([C@@H](O3)CO)O)O)O)O)O)O C35465940
c1cc(oc1)CN([C@H](c2ccc(cc2)O)C(=O)NC[C@@H]3CCCO3)C(=O)c4c(c(ns4)C(=O)N)N C12474117
c1cc(ccc1CSc2nnc(s2)NC(=O)[C@H]3[C@@H](C4=CC=C(N[C@@H]4S3)c5cc[nH+]cc5)[NH3+])Cl C38999181
c1ccc(c(c1)CSc2nnc(s2)NC(=O)[C@H]3[C@H](C4=CC=C(N[C@@H]4S3)c5cc[nH+]cc5)[NH3+])Cl C39007262
c1ccc2=[NH+]C(=O)[C@@H]([NH+]=c2c1)/C(=N\Nc3ccc(cc3)I)/[C@@H]([C@@H](CO)O)O C40151152
c1ccc2=[NH+]C(=O)[C@H]([NH+]=c2c1)/C(=N\Nc3ccc(cc3)I)/[C@H]([C@@H](CO)O)O C40151158
c1ccc(c(c1)C(=O)N/N=C(\[C@H]2C(=O)[NH+]=c3ccccc3=[NH+]2)/[C@H]([C@@H](CO)O)O)I C40151248
c1cc(c(cc1/C=C/C(=O)c2c(cc(c(c2O)O)O[C@@H]3[C@@H]([C@@H]([C@H]([C@@H](O3)CO)O)O)O)O)O)O C43465388
COc1cc(cc(c1O)OC)c2c(c(=O)c3c(cc(cc3o2)O)O)O[C@@H]4[C@@H]([C@@H]([C@H]([C@H](O4)CO)O)O)O C43465472
c1ccc(c(c1)C(=O)Nc2c[nH]c(=O)[nH]c2=O)Oc3ccccc3C(=O)Nc4c[nH]c(=O)[nH]c4=O C59487160
CC(=CCc1c(cc(c2c1O[C@@H]([C@@H](C2=O)O)c3ccc(cc3)O)O)O[C@@H]4[C@@H]([C@@H]([C@@H]([C@@H](O4)CO)O)O)O)C C35780543
COc1cc(cc(c1O)OC)c2c(c(=O)c3c(cc(cc3o2)O)O)O[C@@H]4[C@H]([C@@H]([C@@H]([C@H](O4)CO)O)O)O C14727307
CN(c1nc2c(=O)[nH]c(nc2n1[C@H]3[C@@H]([C@@H]([C@H](O3)CO)O)O)N)/N=C/c4ccc(cc4O)OC C16188873
COc1cc(ccc1O)/C=N/Nc2nc3c(=O)[nH]c(nc3n2[C@H]4[C@H]([C@@H]([C@H](O4)CO)O)O)N C19119353
c1cc(ccc1N)S[C@H]2[C@H]([C@@H]([C@@H]([C@@H](O2)CO)O[C@@H]3[C@H]([C@@H]([C@@H]([C@@H](O3)CO)O)O)O)O)O C22048780
c1cc(ccc1N)S[C@H]2[C@H]([C@@H]([C@@H]([C@@H](O2)CO)O[C@@H]3[C@H]([C@@H]([C@@H]([C@H](O3)CO)O)O)O)O)O C22048790
Cc1ccc(c2c1oc-3c(c(=O)c(c(c3n2)C(=O)N[C@H](C=O)[C@@H](C)O)N)C)C(=O)N[C@H](C=O)[C@@H](C)O C22055376
C[C@H]1[C@H]([C@@H]([C@@H]([C@@H](O1)O[C@@H]2[C@H]([C@H]([C@H](O[C@@H]2Oc3ccc(cc3)[N+](=O)[O-])CO)O)O)O)O)O C22064932
c1cc(ccc1[N+](=O)[O-])O[C@H]2[C@H]([C@@H]([C@@H]([C@H](O2)CO)O)O)O[C@H]3[C@H]([C@H]([C@@H]([C@H](O3)CO)O)O)O C22064989
c1cc(ccc1CCC(=O)c2c(cc(cc2O[C@@H]3[C@H]([C@H]([C@@H]([C@@H](O3)CO)O)O)O)O)O)[N+](=O)[O-] C22065237
COc1cc(c(cc1c2coc3cc(c(c(c3c2=O)O)OC)O[C@@H]4[C@H]([C@@H]([C@@H]([C@@H](O4)CO)O)O)O)O)OC C31161525
COc1cc(ccc1O[C@H]2[C@@H]([C@H]([C@@H](CO2)O)O)O)[C@H]3[C@H](c4cc(cc(c4O3)O)CCCO)CO C31168197
COc1cc(cc(c1O)OC)c2cc(=O)c3c(cc(cc3o2)O[C@H]4[C@@H]([C@H]([C@@H]([C@H](O4)CO)O)O)O)O C31169959
C[C@@H]1[C@H]([C@@H]([C@@H]([C@@H](O1)O[C@@H]2[C@@H]([C@@H]([C@@H](O[C@@H]2Oc3ccc(cc3)[N+](=O)[O-])CO)O)O)O)O)O C34902569
CC(C)([C@@H]([C@@H](c1cc2ccc(=O)oc2cc1OC)O[C@H]3[C@@H]([C@H]([C@@H]([C@H](O3)CO)O)O)O)O)O C35465834
c1cc(cc2c1ccc(=O)o2)O[C@H]3[C@@H]([C@H]([C@@H]([C@H](O3)CO[C@H]4[C@@H]([C@](CO4)(CO)O)O)O)O)O C31157867
CCc1cc(c(cc1O[C@@H]2[C@@H]([C@@H]([C@@H]([C@@H](O2)CO)O)O)O)O)[C@@H]3C(=CN=[NH+]3)c4ccc5c(c4)OCO5 C38545728
c1ccc2=[NH+]CC(=c2c1)/C=N/NC(=O)[C@@H]3[C@@H](N([NH2+]N3)c4c(non4)N)CN5CCOCC5 C38611388
c1ccc2=[NH+]CC(=c2c1)/C=N/NC(=O)[C@H]3[C@@H](N([NH2+]N3)c4c(non4)N)CN5CCOCC5 C38611389
c1ccc2=[NH+]CC(=c2c1)/C=N/NC(=O)[C@@H]3[C@H](N([NH2+]N3)c4c(non4)N)CN5CCOCC5 C38611390
c1ccc2=[NH+]CC(=c2c1)/C=N/NC(=O)[C@H]3[C@H](N([NH2+]N3)c4c(non4)N)CN5CCOCC5 C38611391
c1cc(ccc1N)S[C@H]2[C@H]([C@H]([C@@H]([C@@H](O2)CO)O[C@H]3[C@H]([C@@H]([C@@H]([C@@H](O3)CO)O)O)O)O)O C39935780
c1cc(ccc1[N+](=O)[O-])O[C@@H]2[C@H]([C@H]([C@@H]([C@H](O2)CO)O)O)O[C@@H]3[C@H]([C@@H]([C@@H]([C@@H](O3)CO)O)O)O C39937347
c1cc(ccc1N)S[C@@H]2[C@@H]([C@@H]([C@@H]([C@@H](O2)CO)O[C@@H]3[C@@H]([C@@H]([C@@H]([C@@H](O3)CO)O)O)O)O)O C43193628
c1cc(ccc1N)S[C@H]2[C@H]([C@@H]([C@@H]([C@@H](O2)CO)O[C@@H]3[C@@H]([C@@H]([C@@H]([C@@H](O3)CO)O)O)O)O)O C43193631
CC(=O)OC[C@H]1[C@@H]([C@H]([C@H]([C@H](O1)Oc2c(=O)c3c(cc(cc3oc2c4ccc(c(c4)O)O)O)O)O)O)O C43465462
c1cc(ccc1N)S[C@H]2[C@@H]([C@H]([C@H]([C@@H](O2)CO)O[C@H]3[C@@H]([C@@H]([C@H]([C@@H](O3)CO)O)O)O)O)O C44135728
c1cc(ccc1N)S[C@H]2[C@H]([C@H]([C@@H]([C@@H](O2)CO)O[C@H]3[C@@H]([C@H]([C@@H]([C@@H](O3)CO)O)O)O)O)O C44960172
c1cc(ccc1[N+](=O)[O-])O[C@H]2[C@@H]([C@H]([C@@H]([C@@H](O2)CO[C@@H]3[C@@H]([C@@H]([C@H]([C@@H](O3)CO)O)O)O)O)O)O C44963976
c1cc(ccc1CCC(=O)c2c(cc(cc2O[C@H]3[C@H]([C@@H]([C@@H]([C@@H](O3)CO)O)O)O)O)O)O C03874671
CC(=O)NCCNC(=O)[C@H]1C[C@H]([C@@H]([C@H]2[C@@H]1SC(=N2)Nc3cccc(c3)SC)O)O C08254699
c1cc(ccc1CCC(=O)c2c(cc(cc2O[C@H]3[C@H]([C@H]([C@H]([C@@H](O3)CO)O)O)O)O)O)O C08602675
c1cc(ccc1[C@H](C(=O)N[C@@H]2[C@H]3N(C2=O)C(=C(CS3)CSc4cn[nH]n4)C(=O)[O-])[NH3+])O C11616774
c1cc(oc1)[C@H](C(=O)NC2CCCC2)N(c3ccc(c(c3)Cl)F)C(=O)c4c(c(ns4)C(=O)N)N C12703692
C[NH+](CC(=O)Nc1ccccc1SC)CC(=O)Nc2c(c3c(s2)CCCC3)C(=O)N C12941474
c1cc(ccc1CCC(=O)c2c(cc(cc2O[C@H]3[C@@H]([C@H]([C@H]([C@H](O3)CO)O)O)O)O)O)O C13558210
c1cc(ccc1CCC(=O)c2c(cc(cc2O[C@H]3[C@H]([C@@H]([C@@H]([C@@H](O3)CO)O)O)O)O)O)N C22048841
c1cc(ccc1CCC(=O)c2c(cc(cc2O[C@@H]3[C@H]([C@@H]([C@@H]([C@@H](O3)CO)O)O)O)O)O)N C22048846
c1cc(ccc1CCC(=O)c2c(cc(cc2O[C@H]3[C@H]([C@@H]([C@@H]([C@H](O3)CO)O)O)O)O)O)N C22048851
COc1ccc(cc1OC)O[C@H]2[C@H]([C@@H]([C@@H]([C@H](O2)CO[C@H]3[C@H]([C@@H]([C@@H](CO3)O)O)O)O)O)O C31155350
c1cc(c(c(c1)O)O[C@H]2[C@H]([C@H]([C@@H]([C@@H](O2)CO)O)O)O)COC(=O)[C@]3(C=CCCC3=O)O C31160899
c1cc(ccc1CCC(=O)c2c(cc(cc2O[C@@H]3[C@@H]([C@@H]([C@@H]([C@@H](O3)CO)O)O)O)O)O)N C33682727
C1CCC(CC1)CO[C@H]2[C@H]([C@@H]([C@@H]([C@@H](O2)CO)O[C@@H]3[C@@H]([C@@H]([C@@H]([C@@H](O3)CO)O)O)O)O)O C33687194
CC(=O)c1ccc(cc1)N[C@@H]2[C@H]([C@@H]([C@@H]([C@@H](O2)CO)O[C@@H]3[C@@H]([C@@H]([C@@H]([C@@H](O3)CO)O)O)O)O)O C34738312
CC(=O)c1ccc(c(c1)O)O[C@H]2[C@@H]([C@H]([C@@H](CO2)O)O)O[C@]3([C@H]([C@@H]([C@H](O3)CO)O)O)CO C35456403
Cc1coc2c1cc3c(c(c(=O)oc3c2C)CCC(=O)N(C)C[C@@H]([C@@H]([C@@H]([C@@H](CO)O)O)O)O)C C36369706
Cc1ccc(o1)CN([C@H](c2c(cc(cc2O)O)O)C(=O)NC(C)(C)CC(C)(C)C)C(=O)[C@@H]3CCC(=O)N3 C36601091
Cc1ccc(o1)[C@@H](C(=O)NC[C@H]2CCCO2)N(c3ccc(cc3)C(C)C)C(=O)c4c(c(ns4)C(=O)N)N C12715042
COc1ccc(cc1OC)O[C@@H]2[C@H]([C@@H]([C@@H]([C@@H](O2)CO[C@@H]3[C@@H]([C@@H]([C@@H](CO3)O)O)O)O)O)O C35454756
CC(C)c1ccccc1NC(=O)CS[C@H]2NN[C@@H](N2N)[C@@H]3C=C(N=N3)c4ccccc4 C38994505
CCc1ccccc1NC(=O)CS[C@H]2NN[C@@H](N2N)[C@@H]3C=C(N=N3)c4ccc(cc4)F C38994712
CCc1cccc(c1NC(=O)CS[C@H]2NN[C@@H](N2N)[C@@H]3C=C(N=N3)c4ccc(cc4)F)C C38999115
COC(=O)C1CCN(CC1)c2nc(c(c(n2)Nc3c(c4c(s3)CCC4)C(=O)N)[N+](=O)[O-])N C41302041
c1cc(ccc1CCC(=O)c2c(cc(cc2O[C@@H]3[C@@H]([C@@H]([C@H]([C@@H](O3)CO)O)O)O)O)O)O C43465392
c1cc(ccc1CCC(=O)c2c(cc(cc2O[C@H]3[C@@H]([C@@H]([C@H]([C@@H](O3)CO)O)O)O)O)O)N C44135752
c1cc(ccc1CCC(=O)c2c(cc(cc2O[C@H]3[C@@H]([C@H]([C@H]([C@@H](O3)CO)O)O)O)O)O)N C44135758
CCOc1ccc(cc1)C[C@H](CNC(=O)Nc2cc3c(cc2Cl)NC(=O)CO3)C(=O)N C58162192
CC(C)(Cc1ccc(cc1)O)NC(=O)CC(=O)NNC2=c3ccc(cc3=[NH+]C2=O)Br C13570697
C[C@H]1[C@@H]([C@@H]([C@H]([C@@H](O1)OC[C@@H]2[C@H]([C@@H]([C@H]([C@@H](O2)Oc3cc(c4c(=O)cc(oc4c3)c5ccc(cc5)O)O)O)O)O)O)O)O C04349409
C[C@H]1[C@@H]([C@H]([C@H]([C@@H](O1)OC[C@@H]2[C@H]([C@@H]([C@H]([C@@H](O2)Oc3cc(c4c(=O)cc(oc4c3)c5ccc(cc5)O)O)O)O)O)O)O)O C04349417
CC(=O)OC[C@H]1[C@H]([C@H]([C@H]([C@@H](O1)Oc2c(=O)c3c(cc(cc3oc2c4ccc(c(c4)O)O)O)O)O)O)O C04349604
C[C@H]1[C@@H]([C@@H]([C@H]([C@@H](O1)O[C@@H]2[C@@H]([C@@H]([C@@H](O[C@H]2Oc3cc(c4c(=O)cc(oc4c3)c5ccc(cc5)O)O)CO)O)O)O)O)O C04349627
C[C@H]1[C@@H]([C@H]([C@H]([C@@H](O1)O[C@@H]2[C@@H]([C@@H]([C@@H](O[C@H]2Oc3cc(c4c(=O)cc(oc4c3)c5ccc(cc5)O)O)CO)O)O)O)O)O C04349633
COc1cc(cc(c1O)OC)c2c(c(=O)c3c(cc(cc3o2)O)O)O[C@H]4[C@@H]([C@@H]([C@@H]([C@H](O4)CO)O)O)O C04349708
c1cc(ccc1[N+](=O)[O-])O[C@@H]2[C@@H]([C@@H]([C@@H]([C@@H](O2)CO[C@@H]3[C@@H]([C@@H]([C@@H]([C@@H](O3)CO)O)O)O)O)O)O C05260516
c1cc(ccc1[N+](=O)[O-])O[C@H]2[C@@H]([C@@H]([C@H]([C@H](O2)CO)O)O[C@H]3[C@H]([C@H]([C@@H]([C@H](O3)CO)O)O)O)O C13519127
C[C@H]1[C@H]([C@H]([C@@H]([C@@H](O1)OC[C@H]2[C@H]([C@H]([C@@H]([C@@H](O2)Oc3cc4c(ccc(=O)o4)cc3OC)O)O)O)O)O)O C14488178
c1cc(ccc1[N+](=O)[O-])O[C@@H]2[C@@H]([C@@H]([C@@H]([C@@H](O2)CO)O[C@@H]3[C@@H]([C@@H]([C@@H]([C@H](O3)CO)O)O)O)O)O C15205626
c1cc(ccc1/C=N/Nc2nc3c(=O)[nH]c(nc3n2[C@H]4[C@H]([C@@H]([C@@H](O4)CO)O)O)N)N5CCOCC5 C16400381
c1cc(ccc1/C=N/Nc2nc3c(=O)[nH]c(nc3n2[C@@H]4[C@H]([C@@H]([C@H](O4)CO)O)O)N)N5CCOCC5 C16400389
c1cc(ccc1[N+](=O)[O-])O[C@@H]2[C@H]([C@@H]([C@@H]([C@H](O2)CO)O)O[C@@H]3[C@H]([C@H]([C@@H]([C@@H](O3)CO)O)O)O)O C22064993
c1cc(ccc1[N+](=O)[O-])O[C@H]2[C@H]([C@H]([C@@H]([C@@H](O2)CO[C@@H]3[C@H]([C@H]([C@H]([C@H](O3)CO)O)O)O)O)O)O C22065083
CC(=O)c1c(cc(c(c1O)[C@H]2[C@@H]([C@@H]([C@@H]([C@@H](O2)CO)O)O)O)O)O[C@H]3[C@@H]([C@H]([C@@H]([C@H](O3)CO)O)O)O C35465895
CC(=O)c1c(cc(c(c1O)[C@H]2[C@H]([C@@H]([C@@H]([C@@H](O2)CO)O)O)O)O)O[C@H]3[C@@H]([C@H]([C@@H]([C@H](O3)CO)O)O)O C35465899
CC1=C(C(CCC1)(C)C)C(=O)O[C@@H]2[C@@H]([C@@H]([C@@H]([C@@H](O2)CO[C@@H]3[C@@H]([C@@H]([C@@H](CO3)O)O)O)O)O)O C35465943
c1cc(ccc1[N+](=O)[O-])O[C@@H]2[C@H]([C@@H]([C@@H]([C@@H](O2)CO)O)O[C@@H]3[C@H]([C@@H]([C@@H]([C@@H](O3)CO)O)O)O)O C35645692
c1cc(ccc1CCC(=O)c2c(cc(cc2O[C@H]3[C@@H]([C@@H]([C@@H]([C@@H](O3)CO)O)O)O)O)O)[N+](=O)[O-] C35645823
c1cc(ccc1C[C@@H]2C(=CC(=O)O2)c3ccc(cc3O[C@@H]4[C@@H]([C@@H]([C@@H]([C@@H](O4)CO)O)O)O)O)O C37538737
c1cc(ccc1/C=C/C(=O)OC[C@H]2[C@@H]([C@@H]([C@@H]([C@@H](O2)OC(=O)/C=C/c3ccc(c(c3)O)O)O)O)O)O C35455341
c1cc(ccc1CCCC[C@H](CCc2ccc(cc2)O)O[C@H]3[C@@H]([C@H]([C@@H]([C@H](O3)CO)O)O)O)O C31155964
CC(=O)c1cccc(c1)NC(=O)/C(=N\NC(=S)NN)/[C@@H]2C(=O)Nc3ccccc3[S@]2=O C05834639
Cc1cc(c(cc1C)N[C@@H]2[C@@H]([C@@H]([C@@H]([C@@H](O2)CO)O)O)O)N[C@H]3[C@@H]([C@@H]([C@@H]([C@@H](O3)CO)O)O)O C08740319
c1cc(ccc1[N+](=O)[O-])O[C@@H]2[C@H]([C@@H]([C@@H]([C@H](O2)CO)O)O[C@H]3[C@H]([C@@H]([C@@H]([C@@H](O3)CO)O)O)O)O C39937359
c1cc(ccc1[N+](=O)[O-])O[C@@H]2[C@H]([C@H]([C@@H]([C@@H](O2)CO)O)O[C@@H]3[C@@H]([C@@H]([C@@H]([C@@H](O3)CO)O)O)O)O C44963942
CC\1=C(C(=O)NC(=O)/C1=C\NN2C(=O)c3cccc4c3c(ccc4NC(CO)(CO)CO)C2=O)C#N C16694051
C[NH2+]Cc1ccc(o1)CSCCN/C(=N\C[C@@H](c2ccc(cc2)O)O)/NS(=O)(=O)C C13888346
Cc1c2ccc(c(c2c[n+]3c1-c4cc(c(cc4CC3)OC)OC)NCC[NH3+])OC C01564411
CC[NH+](CC)CCn1c2ccccc2n(c1=[NH2+])C[C@H](c3ccc(cc3)C)O C00845915
COc1cc(cc(c1OCC=C)Br)C[NH2+]CC2CC[NH2+]CC2 C10434740
Cc1cccc(c1)C[NH2+]Cc2ccccc2OC[C@@H](C[NH+]3CCSCC3)O C11816526
COc1cccc(c1OC[C@H](C[NH+]2CCOCC2)O)C[NH2+]CCCSC C11842725
C[NH+](Cc1ccccc1)C[C@@H](COc2ccc(cc2)C[NH2+]CCc3ccncc3)O C11668220
C[NH+](Cc1ccccc1)C[C@@H](COc2ccc(cc2)C[NH2+]Cc3ccccc3F)O C12058651
COc1cccc(c1OC[C@@H](C[NH+]2CCOCC2)O)C[NH2+]CCCC3CCCC3 C12315712
Cn1ccnc1C[NH2+]Cc2ccccc2OC[C@H](C[NH+](C)C3CCCCC3)O C12316579
CC1(COC1)C[NH2+]Cc2ccccc2OC[C@H](C[NH+]3CCSCC3)O C12471390
CC1(COC1)C[NH2+]Cc2ccccc2OC[C@@H](C[NH+]3CCSCC3)O C12471400
CCc1cc(on1)C[NH2+]Cc2ccc(cc2)OC[C@H](C[NH+](C)Cc3ccccc3)O C12713011
CC[NH+]1CCN(CC1)C[C@H](COc2cccc(c2)C[NH2+]CCCSC)O C19745361
CC[NH+]1CCN(CC1)C[C@@H](COc2cccc(c2)C[NH2+]CCCSC)O C19745363
C[NH+](Cc1ccc(cc1)c2[nH]c(=O)cc(n2)C3CC[NH2+]CC3)Cc4ccoc4 C23153476
COCCCC[NH+]1CCN(CC1)[C@@H]2c3ccccc3C4([C@H]2O)CC[NH2+]CC4 C23337203
CC[NH+](CC)CC[n+]1c2ccccc2n(c1N)C[C@@H](c3ccc(cc3)C)O C33396781
C[NH+](C)CC[n+]1c2ccccc2n(c1N)C[C@H](c3ccc(c(c3)Cl)Cl)O C36047434
C[NH+](Cc1ccccc1)C[C@@H](COc2ccc(cc2)C[NH2+]CCc3cccnc3)O C11661024
CC(C)COC(=O)c1ccc(cc1)N2CC(=O)C(=C2N)C3[NH+]=c4ccccc4=[NH+]3 C38819170
CCCCc1[nH]c(c[nH+]1)CN2CC[NH+]([C@@H](C2)CCO)Cc3cccc(n3)C C22851547
CCC(CC)C(=O)N1C[C@@H](C2(C1)CC[NH2+]CC2)C(=O)NCCC[NH+](C)C C39627413
CC[C@@H](C)C(=O)N1C[C@H](C2(C1)CC[NH2+]CC2)C(=O)NCCCn3cc[nH+]c3 C39630057
CCCCC(=O)N1C[C@H](C2(C1)CC[NH2+]CC2)C(=O)NC[C@H]3CCC[NH+]3CC C39695439
CC[NH+](CC)CC[n+]1c2ccccc2n(c1N)C[C@H](c3ccc(cc3)Cl)O C40148794
C[NH+](C)CCN(C)C[C@H]1C[NH+]2CC[C@@H]1C[C@@H]2CNC(=O)Nc3ccsc3 C43526892
c1cc(ccc1[C@@H]2CSC[C@H]([NH2+]2)C(=O)NCC[NH+]3CCCCC3)N4CCCC4 C44166136
c1cc(ccc1[C@H]2CSC[C@H]([NH2+]2)C(=O)NCC[NH+]3CCCCC3)N4CCCC4 C44166141
CC(C)CCn1c2ccccc2nc1C[NH+]3CCC(CC3)n4cc(nn4)C[NH3+] C48488508
CC[NH+](CC)CC[NH2+]C[C@H](CO[C@@H](c1ccccc1)c2ccc(cc2)C)O C49552146
CCn1cc[nH+]c1CNCc2ccccc2OC[C@@H](C[NH+]3CCCCC3)O C55211672
CCN(CC)CC[NH2+]Cc1ccccc1OC[C@@H](C[NH+]2CCSCC2)O C20540713
CN(C)c1c(ccc[nH+]1)CNC(=O)NC[C@H](c2ccco2)[NH+]3CCCCC3 C47777805
CNC(=O)c1ccc(cc1)NC(=O)CS[C@@H]2[NH+]=c3ccc(cc3=[NH+]2)OC C63746111
CNC(=O)c1ccc(cc1)NC(=O)CS[C@H]2[NH+]=c3ccc(cc3=[NH+]2)OC C63746113
Cc1cccc(c1)CS[C@@H]2N=N[C@@H](O2)[C@H](CC3=c4ccccc4=[NH+]C3)[NH3+] C63761339
Cc1cccc(c1)CS[C@H]2N=N[C@@H](O2)[C@H](CC3=c4ccccc4=[NH+]C3)[NH3+] C63761340
Cc1cccc2=[NH+][C@H]([NH+]=c12)CCNC(=O)[C@@H]3C=C(ON3)COc4ccccc4 C64131613
Cc1cccc2=[NH+][C@@H]([NH+]=c12)CCNC(=O)[C@H]3C=C(ON3)COc4ccccc4 C64131614
C[C@H](CNC(=O)C(=O)Nc1ccccc1C[NH+]2CCSCC2)[NH+]3CCCC3 C64269550
Cc1ccc(s1)[C@@H]2NN=C(O2)CCC(=O)NCC3[NH+]=c4ccccc4=[NH+]3 C64636570
CC[NH+](CC)CCCC[NH2+]Cc1ccc(cc1Br)OCCO C65934578
CC(C)[C@H]1C(=O)NCC[NH+]1CCCCCC[NH+]2CCNC(=O)[C@H]2C(C)C C66498562
Cc1c(c(n(n1)CCO)C)C[NH2+]Cc2ccccc2CN3CC[NH+](CC3)C C67215513
C[NH+]1CCN(CC1)C[C@H](C[NH+]2CCC(CC2)[C@@H](c3ccc(cc3)Cl)O)O C67486463
C[NH+]1CCN(CC1)C[C@@H](C[NH+]2CCC(CC2)[C@H](c3ccc(cc3)Cl)O)O C67486464
C[NH+]1CCN(CC1)C[C@H](C[NH+]2CCC(CC2)[C@H](c3ccc(cc3)Cl)O)O C67486465
CCCC[NH+]1Cc2cccc(c2C1)NC(=O)C(=O)NCCC[NH+](CC)CC C67490079
CCC[NH+]1Cc2cccc(c2C1)NC(=O)C(=O)NCc3cc[nH+]c(c3)N(C)C C67497214
C[NH+](C)C[C@@H](c1ccccc1)Nc2c3c(nc(n2)c4cccnc4)C[NH2+]CC3 C67605551
Cc1ccc(cc1)OC[C@@H](C[NH+](CCO)C[C@@H](Cn2ccc3c2cccc3)O)O C02710300
Cc1ccc(cc1)OC[C@H](C[NH+](CCO)C[C@@H](Cn2ccc3c2cccc3)O)O C04248028
COc1cc(ccc1OCCO)C[NH2+]CCNc2ccc(cc2Cl)[N+](=O)[O-] C13730866
CCOC(=O)C[C@@H]1CCN(C[C@@H]1CC[NH+]2CCC[C@H]2C(=O)N)C(=O)NC(C)C C20462811
COc1ccc(cc1NC(=O)CC[NH+]2Cc3ccccc3C[C@H]2C(=O)N)[N+](=O)[O-] C26257026
Cc1ccc(c(c1)C[NH+](C)[C@@H](C)C(=O)Nc2c(c3c(s2)CCC3)C(=O)N)OC C29158880
C[C@@H](C(=O)NC(=O)NCC(F)(F)F)NCC1(CCCC1)[NH+]2CCSCC2 C30514136
CCOC(=O)c1c(c(sc1NC(=O)CN2CC[NH+](CC2)Cc3ccco3)C(=O)N)C C23095787
CSCC[C@H](C(=O)N1CCC2(CC1)c3c([nH+]c[nH]3)CCN2)NC(=O)Cc4ccc(cc4)Cl C24985706
CCCCC(=O)N1C[C@@H](C2(C1)CC[NH2+]CC2)C(=O)N[C@@H](C)CCCC(C)(C)O C39631208
CCCCC(=O)N1C[C@H](C2(C1)CC[NH2+]CC2)C(=O)N[C@@H](C)CCCC(C)(C)O C39631212
CCCCC(=O)N1C[C@H](C2(C1)CC[NH2+]CC2)C(=O)N[C@H](C)CCCC(C)(C)O C39631216
CC[C@@H](C)C(=O)N1C[C@@H](C2(C1)CC[NH2+]CC2)C(=O)N[C@@H](C)CCCC(C)(C)O C39631474
CC[C@@H](C)C(=O)N1C[C@H](C2(C1)CC[NH2+]CC2)C(=O)N[C@@H](C)CCCC(C)(C)O C39631478
CC[C@H](C)C(=O)N1C[C@H](C2(C1)CC[NH2+]CC2)C(=O)N[C@@H](C)CCCC(C)(C)O C39631480
CC(C)(C)OC(=O)NCCNC(=O)[C@@H]1CN(CC12CC[NH2+]CC2)C(=O)c3ccccc3OC C39693398
CC(C)(C)OC(=O)NCCNC(=O)[C@H]1CN(CC12CC[NH2+]CC2)C(=O)c3ccccc3OC C39693399
CC(C)(CO)[NH2+]C[C@H](COCCOc1c(cc(cc1F)Br)F)O C39916196
Cn1c(c(c(n1)c2ccccc2)C[C@@H](CO)[NH3+])Sc3ccccc3C(=O)OC C44464812
c1ccc(cc1)N2CC[NH+](CC2)CCC(=O)NNC(=O)NCCCn3cccn3 C45714624
Cc1c(c(=O)[nH]c(=O)[nH]1)CCC(=O)NC[C@@H](c2cccs2)[NH+]3CCC(CC3)C C45820249
CCOCCCNC(=O)c1cccc(c1)NC(=O)NCc2ccc[nH+]c2N(C)C C46287950
c1ccc2c(c1)CC[NH+](C2)CCCNC(=O)NNC(=O)c3cccc(c3)[N+](=O)[O-] C46428848
CC(C)COC[C@@H](CNC(=O)NCC[NH+]1CCN(CC1)c2ccc(cc2)F)O C46846071
C[NH+](C)Cc1ccccc1CNC(=O)C(=O)Nc2cccc(c2)NC(=O)COC C49254329
CCC[C@@H](C)NC(=O)[C@H]1CCC[NH+](C1)Cn2c(=S)n(c(n2)CCC(=O)N)C C50901174
CCC[C@H](C)NC(=O)[C@H]1CCC[NH+](C1)Cn2c(=S)n(c(n2)CCC(=O)N)C C50901175
CCS(=O)(=O)NCCCNC(=O)Nc1ccc(cc1)C[NH+]2CCC[C@H](C2)C C51615346
c1cc(oc1)[C@@H](CNC(=O)/C=C/c2ccc(cc2)OCC(=O)N)[NH+]3CCCCC3 C53366354
C[C@H](C(=O)Nc1c(ccs1)C(=O)N)[NH+](C)CCCOc2ccc(cc2)Cl C53681465
Cc1c2c([n+](c(nc2[nH]n1)SCC(=O)NCCC3=CCCCC3)c4ccccc4Cl)N C33694058
CC(C)[C@@H](CNC(=O)CNC(=O)NCc1ccco1)[NH+]2CCc3ccccc3C2 C58841371
c1cc(cc(c1)NC(=O)COc2cccc(c2)[N+](=O)[O-])C[NH+]3CCC[C@@H]3C(=O)N C59935244
c1cc(cc(c1)NC(=O)COc2cccc(c2)[N+](=O)[O-])C[NH+]3CCC[C@H]3C(=O)N C59935247
C[C@@H]1C[C@H](C[NH+](C1)C[C@@H](C)NC(=O)CCCC[C@H]2[C@@H]3[C@H](CS2)NC(=O)N3)C C55749536
CC[NH+](CC)Cc1ccc(cc1)CNC(=O)Nc2cc(c[nH]c2=O)C(F)(F)F C63162320
C[C@H](CC1=c2ccccc2=[NH+]C1)NC(=O)C[C@H]3CS[C@@H](N3)NS(=O)(=O)C C63280052
Cc1ccc(cc1C)N2CC[C@H](C2=O)C(=O)NNC(=O)NCCCn3cc[nH+]c3 C64885781
c1ccc(c(c1)/C=C/C(=O)NNC(=O)NCCCn2cc[nH+]c2)OC(F)(F)F C64886115
c1ccc(c(c1)c2ccc(o2)/C=C/C(=O)NNC(=O)NCCCn3cc[nH+]c3)F C64886764
CC[NH+](CC)[C@H](CNC(=O)NNC(=O)COc1ccccc1C#N)c2ccco2 C65482848
CC(=O)Nc1cc(c(cc1F)F)NC(=O)C(=O)NCCC[NH+]2CCCCCC2 C65525339
C[C@@H](c1ccc(c(c1)OC)OCCO)[NH2+]Cc2c[nH]nc2c3ccc(cc3)OC C65933128
CC[NH+](CC)C1CCN(CC1)CC(=O)Nc2cc(cc(c2C)C)S(=O)(=O)N C66542181
COc1cc(cc(c1OCC(=O)N)OC)C[NH2+]Cc2ccc(cc2)n3ccnc3 C66876495
CCNC(=O)C[NH+](CC)CC(=O)NCC(=O)Nc1ccccc1Br C07585272
C[NH+](CCCNC(=O)CCCC[C@@H]1[C@@H]2[C@@H](CS1)NC(=O)N2)CC(F)(F)F C67164491
C[C@H]1C[C@@H](C[NH+](C1)C[C@@H](C)NC(=O)CCCC[C@@H]2[C@@H]3[C@@H](CS2)NC(=O)N3)C C67233020
CCCC[NH+]1Cc2cccc(c2C1)NC(=O)C(=O)NCCCNS(=O)(=O)C C67524673
Cc1ccn2cc([nH+]c2c1)CNC(=O)Nc3cccc(c3)NC(=O)OCCOC C67588681
Cc1ccc2c(c1)cc(c(=O)[nH]2)CN(CCCO)C(=S)Nc3ccc(cc3)F C04132431
Cc1cccc2c1[nH]c(=O)c(c2)CN(CCCO)C(=S)Nc3ccc(cc3)F C04132436
c1ccc2c(c1)c(=O)n(c(=S)[nH]2)CCCCCC(=O)N3CCC(CC3)C(=O)N C02970221
CCOc1ccc2c(c1)cc(c(=O)[nH]2)CN(CCO)C(=S)Nc3cccc(c3)C C00884854
c1ccc(cc1)OCC(=O)NCC(=O)NNC(=O)c2ccccc2Br C05423792
c1ccc(cc1)n2c(nc(n2)SCC(=O)Nc3c(ccs3)C(=O)N)C4CC4 C06549537
C[C@H](C(=O)Nc1c(ccs1)C(=O)N)Sc2nc(n(n2)c3ccccc3)C4CC4 C07538351
C[C@@H](C(=O)Nc1c(ccs1)C(=O)N)OC(=O)CSc2ccc3c(c2)CCC3 C08175784
COc1cc(cc(c1OCC(=O)N)Br)/C=C/2\C(=O)N(C(=S)N2)Cc3ccccc3 C00679299
CC(=O)N1CCc2c(sc(c2C(=O)N)NC(=O)CCCSc3ccccc3)C1 C10217830
Cc1ccc(cc1C(=O)NNC(=S)NCCc2cccs2)S(=O)(=O)C C11516625
c1ccc(c(c1)/C=C/C(=O)NCCc2ccc(cc2)S(=O)(=O)N)OC(F)F C14264636
COCCCNC(=O)c1cccc2c1N[C@@H]([C@@H]3[C@@H]2C=CC3)c4ccc(c(c4)O)OC C14457424
c1ccc(c(c1)NCC(=O)NCC(=O)Nc2ccc(c(c2F)F)F)N3CCCC3=O C15361496
CSc1cccc(c1)NC(=O)CCc2csc(n2)NC(=O)c3ccc(=O)[nH]c3 C16851307
CC(C)[C@H](C(=O)NC(=O)N)Sc1ncc(n1C[C@H]2CCCO2)c3ccccc3 C21728409
CN(Cc1ccccc1N2CCCCC2)C(=O)C[C@H](c3ccccc3F)NC(=O)N C32454858
CSCC[C@H](c1[nH]c2ccccc2n1)NC(=O)C[C@@H]3C(=O)Nc4ccccc4S3 C32843743
CC(C)(C)NC(=O)[C@H](c1ccc(cc1)O)N(Cc2ccco2)C(=O)c3ccc(cc3)O C36500208
CCC[C@H](C(=O)[O-])[NH2+]CC(=O)Nc1ccc(cc1Br)Br C36840169
CC(C)C(=O)N[C@H](C(Cl)(Cl)Cl)NC(=S)N[C@@H]1CCS(=O)(=O)C1 C08828587
c1ccc(cc1)c2cc(c(s2)NC(=O)C(=O)COc3ccc(cc3)F)C(=O)N C36668070
Cc1c(cc(n1CCc2cccs2)c3csc(n3)NCc4ccco4)C(=O)N C44161932
Cc1cc2c(=O)[nH]c(nc2s1)CSCC(=O)NCCc3c[nH]c4c3cccc4 C44903810
CCOC(=O)CCNS(=O)(=O)c1c(cc(cc1Br)N)Br C45666361
c1cc(ccc1CCC(=O)Nc2ccc(nc2)OCC(F)(F)F)S(=O)(=O)N C46792783
c1ccc(cc1)c2csc(n2)NC(=O)C(=O)NC[C@@H](COc3ccccc3)O C48002353
Cc1cc(ccc1NC(=O)C(=O)N[C@H](C)Cc2ccccc2F)C(=O)NC(C)C C54896643
Cc1ccc(cc1)[C@@H](CC(=O)OC(C)C)NC(=O)N[C@@H]2c3ccccc3C[C@@H]2O C57003784
Cc1c(sc2c1c(=O)[nH]c(n2)CS[C@H](C)C(=O)NCC(=O)NC(C)C)C C22740659
c1cc(ccc1/C=C/C(=O)Nc2ccc(c(c2)N3CCCC3=O)F)OCC(=O)N C58228811
c1ccc2c(c1)c(=O)c(c[nH]2)C(=O)NCC(=O)Nc3ccc(cc3)SCc4cccnc4 C58916348
C[C@@H](c1cccs1)NC(=O)c2ccc([nH]c2=O)CN(CCO)Cc3ccccc3 C14997497
Cc1cccc(c1)NC(=O)CSCC(=O)Nc2cc(c[nH]c2=O)C(F)(F)F C47502976
CC(=O)N[C@@H](CC(=O)NCC(=O)NC(C)(C)C)c1ccc(cc1)Br C61546754
COCC(=O)Nc1cccc(c1)NC(=O)C(=O)NCc2csc3c2cccc3 C62204295
Cc1ccc(cc1NC(=O)C(=O)NCc2ccccc2COC(C)C)C(=O)NC C62207226
C[C@@H](C(=O)NCc1ccco1)NC(=O)Nc2cc(ccc2N(C)C)C(F)(F)F C62377874
Cc1ccc(cc1)[C@@H](CC(=O)NCCCNC(=O)c2ccccc2F)NC(=O)C C63327553
Cc1csc(n1)[C@@](CC(=O)Nc2ccc(cc2)NC(=O)OC)(C(F)(F)F)O C58810614
C[C@H]1CCCC[C@H]1OCCNC(=O)C(=O)Nc2cc(c(cc2F)F)NC(=O)C C65558022
CC(=O)N[C@@H](CC(=O)NCC(=O)Nc1cccc(c1)C#C)c2c(cccc2F)F C66329755
c1ccc(cc1)[C@@H](CC[C@H](C(=O)[O-])[NH3+])C(=O)OCC2c3ccccc3-c4c2cccc4 C66349288
Cc1ccc(cc1)[C@H](CC(=O)OC)NC(=O)Nc2cc(c[nH]c2=O)C(F)(F)F C66402839
Cc1ccc(cc1)C(=O)N[C@H](C(C)C)C(=O)NCCC(=O)Nc2cccc(n2)C C66453169
C[C@H](C(=O)Nc1ccccc1NC(=O)C[C@@H]2CCC=C2)NC(=O)C3CCOCC3 C66839177
C[C@H]1CO[C@@H](CN1CC(=O)Nc2ccccc2SCC(=O)N)c3ccccc3 C66852624
Cc1ccsc1C(=O)NNC(=O)N[C@@H](CC(=O)OC)c2ccccc2Cl C67102358
CC(=O)N[C@H](CC(=O)NC[C@H](c1ccc(cc1F)F)O)c2c(cccc2F)F C67151543
CCS(=O)(=O)NCCCNC(=O)Nc1cc(ccc1Cl)Br C67290633
C[C@@]12CC[C@H]([C@@]([C@H]1Cc3c(nc(s3)NC(=O)c4ccco4)[C@H]2CC(=O)NCC#C)(C)CO)O C04222445
c1ccc(cc1)n2c(nc3ccccc3c2=O)CSc4nc5c(ncnc5n4C[C@@H](CO)O)N C03021153
COC(=O)C1=C(N(C2=C([C@H]1c3ccc(cc3)[N+](=O)[O-])C(=O)CCC2)c4ccc(cc4)S(=O)(=O)N)N C03664522
CCOC(=O)[C@@]1([C@@H]2C=CC(=CN2[C@@H]([C@@H]1c3cccc(c3)I)C(=O)N)C(=O)N)C#N C08442318
CCOC(=O)[C@]1([C@H]2C=CC(=CN2[C@@H]([C@@H]1c3cccc(c3)I)C(=O)N)C(=O)N)C#N C08442321
CCOC(=O)[C@@]1([C@@H]2C=CC(=CN2[C@H]([C@@H]1c3cccc(c3)I)C(=O)N)C(=O)N)C#N C08934195
CC1(O[C@H]2[C@@H](O1)[C@@H](O[C@H]3[C@@H]2OC(O3)(C)C)C(=O)NCC(=O)NCC(=O)Nc4ccccc4O)C C02665293
CCOc1cc(cc(c1OCC(=O)N)I)C=C2C(=O)NC(=S)NC2=O C02748563
CCOC(=O)[C@]1([C@H]2C=CC(=CN2[C@H]([C@@H]1c3cccc(c3)I)C(=O)N)C(=O)N)C#N C15133483
CCOC(=O)[C@@]1([C@H]2C=CC(=CN2[C@H]([C@@H]1c3cccc(c3)I)C(=O)N)C(=O)N)C#N C15133485
C[C@@]12CC[C@H]([C@@]([C@H]1Cc3c([nH+]c(s3)Nc4cc(ccc4OC)OC)[C@H]2CC(=O)[O-])(C)CO)O C20504802
c1ccc2c(c1)c(=O)n(c(n2)SCC(=O)Nc3c(c4c(s3)CCCC4)C(=O)N)CCCO C21276512
C/C(=N\Nc1nnc(n1N)SCC(=O)Nc2ccc3c(c2)OCCO3)/c4ccc5c(c4)OCO5 C21318283
C[C@H]1[C@H]([C@@H]([C@H]([C@@H](O1)Oc2c(=O)c3c(cc(cc3oc2c4ccc(cc4)O)O)O)O)OC(=O)C)OC(=O)C C22066498
C[C@H]1[C@@H]([C@@H]([C@H]([C@@H](O1)Oc2c(=O)c3c(cc(cc3oc2c4ccc(cc4)O)O)O)O)OC(=O)C)OC(=O)C C22066504
CNC(=O)c1c2c(sc1NC(=O)c3cccc(n3)C(=O)Nc4c(c5c(s4)CCC5)C(=O)NC)CCC2 C22409699
COc1cc(ccc1N2C(=O)[C@H]3[C@H](N[C@]4([C@@H]3C2=O)c5ccccc5NC4=O)CCC(=O)N)[N+](=O)[O-] C16013151
Cc1cc(c(cc1N2C(=O)[C@H]3[C@H](N[C@]4([C@@H]3C2=O)c5ccccc5NC4=O)CCC(=O)N)OC)[N+](=O)[O-] C16033846
CCc1ccc(cc1)N2C(=O)[C@H]3[C@@H]([NH2+][C@@]([C@@H]3C2=O)(Cc4ccc(cc4)O)C(=O)[O-])c5ccccc5O C33699328
CCc1ccc(cc1)N2C(=O)[C@H]3[C@H]([NH2+][C@@]([C@@H]3C2=O)(Cc4ccc(cc4)O)C(=O)[O-])c5ccccc5O C33699329
COc1cc(cc(c1OC)OC)c2c3c(n[nH]2)OC(=C([C@H]3c4cc(c(c(c4)OC)O)OC)C#N)N C09860946
C[C@@H]1[C@@H]([C@@H]([C@@H]([C@@H](O1)Oc2c(=O)c3c(cc(cc3oc2c4ccc(cc4)O)O)O)O)OC(=O)C)OC(=O)C C34374843
COc1ccc(cc1N2C(=O)[C@H]3[C@H](N[C@@]4([C@@H]3C2=O)c5ccccc5NC4=O)CCC(=O)N)[N+](=O)[O-] C35889791
Cc1cc(c(cc1N2C(=O)[C@H]3[C@H](N[C@@]4([C@@H]3C2=O)c5ccccc5NC4=O)CCC(=O)N)OC)[N+](=O)[O-] C35895128
CCOC(=O)C1=c2n(/c(=C\c3ccc(c(c3)OC)O)/c(=O)o2)-c4c(nc(o4)N)[C@@H]1c5ccc(c(c5)OC)O C35910728
CCOC(=O)C1=c2n(/c(=C\c3ccc(c(c3)OC)O)/c(=O)o2)-c4c(nc(o4)N)[C@H]1c5ccc(c(c5)OC)O C35910729
Cc1cc(no1)NC(=O)CSC2=NN[C@H](N2c3ccc(cc3)Cl)Cc4cc(=O)[nH]c(=O)[nH]4 C39363138
CC(C)CN([C@@H]1[C@@H](N(C(=NC1=O)[O-])Cc2ccccc2)[NH3+])C(=O)CSc3[nH]nc(n3)C4CC4 C39470440
CCCN1[C@H](C(=C(N(C1=O)C)[O-])C(=O)CSc2[nH]c(cn2)c3ccc(cc3)Br)[NH3+] C39620477
c1ccc(cc1)n2c(nc3ccccc3c2=O)CSc4nc5c(ncnc5n4C[C@H](CO)O)N C03021157
CCCCN1C(=O)[C@H]2[C@@H]([NH2+][C@@]([C@@H]2C1=O)(Cc3c[nH]c4c3cccc4)C(=O)[O-])c5cc(c(c(c5)C)O)C C43221484
CCc1cccc(c1N2C(=O)[C@H]3[C@H]([NH2+][C@@]([C@@H]3C2=O)([C@@H](C)O)C(=O)[O-])c4cc(c(c(c4)C)O)C)CC C43221885
C[C@]12CC[C@H]([C@@]([C@H]1Cc3c(nc(s3)NC(=O)N4CCOCC4)[C@H]2CC(=O)NCc5ccco5)(C)CO)O C43553398
c1cc2c(cc1C(=O)Nc3nc4c(s3)CCC[C@H]4C(=O)Nc5nc(cs5)CC(=O)N)OCO2 C44441722
c1c(c[nH]c1C(=O)NNC(=O)CSCc2[nH]c(=O)c3c4c(sc3n2)CCC4)Br C28717781
Cc1c(sc2c1c(=O)[nH]c(n2)CS[C@@H](C)C(=O)NNC(=O)c3cc(c[nH]3)Br)C C28717948
Cc1c(sc2c1c(=O)[nH]c(n2)CS[C@H](C)C(=O)NNC(=O)c3cc(c[nH]3)Br)C C28717947
Cc1ccc2c(c1C)NC(=O)[C@]23[C@H]4[C@@H]([C@@H](N3)CCC(=O)N)C(=O)N(C4=O)Cc5ccc(cc5)OC C20611065
Cc1ccc2c(c1C)NC(=O)[C@]23[C@H]4[C@@H]([C@H](N3)CCC(=O)N)C(=O)N(C4=O)Cc5ccc(cc5)OC C20611063
Cc1ccccc1OC[C@@H](Cn2c3c(=O)[nH]c(=O)n(c3nc2N/N=C\4/c5ccccc5NC4=O)C)O C08990060
Cc1ccc(cc1)OC[C@@H](Cn2c3c(=O)[nH]c(=O)n(c3nc2N/N=C\4/c5ccccc5NC4=O)C)O C09110770
c1ccc2c(c1)/C(=N/Nc3ccc(cc3S(=O)(=O)N4CCC(CC4)C(=O)N)[N+](=O)[O-])/C(=O)N2 C59489836
CCN(CC)C(=O)[C@H]1CCCN(C1)c2ccc(cc2/C=N/n3c(cc(nc3=S)N)N)[N+](=O)[O-] C59500619
c1cc(ccc1[C@@H]2C/C(=N/c3ccc(cc3)S(=O)(=O)N)/C(=O)N2c4ccc(cc4)S(=O)(=O)N)[N+](=O)[O-] C01819414
Cc1cc(c2c(c1)[C@]3([C@H]4[C@@H]([C@@H](N3)CCC(=O)N)C(=O)N(C4=O)Cc5ccccc5OC)C(=O)N2)C C15959102
Cc1cc(c(cc1N2C(=O)[C@@H]3[C@@H](N[C@@]4([C@@H]3C2=O)c5ccccc5NC4=O)CCC(=O)N)OC)[N+](=O)[O-] C35895126
COc1ccc(cc1N2C(=O)[C@@H]3[C@@H](N[C@@]4([C@@H]3C2=O)c5ccccc5NC4=O)CCC(=O)N)[N+](=O)[O-] C35889788
Cc1ccccc1OC[C@@H](Cn2c3c(=O)[nH]c(=O)n(c3nc2N/N=C/4\c5ccccc5NC4=O)C)O C08990060
c1ccc(cc1)N2[C@H](NN[C@@H]2SCC(=O)N[C@@H](CC3=c4ccccc4=[NH+]C3)C(=O)[O-])c5ccco5 C64684316
COc1cc(cc(c1OC)OC)c2c3c([nH]n2)OC(=C([C@H]3c4cc(c(c(c4)OC)O)OC)C#N)N C09860946
c1c2c(c(=S)[nH]c1N)ncn2[C@H]3[C@@H]([C@@H]([C@H](O3)CO)O)O C03775763
C[C@@](CO)([C@@H]([C@@]12C(=O)N[C@@](C(=C)CCO1)(C(=O)N2)O)O)O C04099038
C[C@@](CO)([C@H]([C@@]12C(=O)N[C@@](C(=C)CCO1)(C(=O)N2)O)O)O C04099039
C1=CO[C@H]([C@@H]([C@@H]1O)O[C@@H]2[C@@H]([C@@H]([C@@H]([C@@H](O2)CO)O)O)O)CO C04403180
C1=CO[C@H]([C@H]([C@@H]1O)O[C@@H]2[C@@H]([C@@H]([C@@H]([C@@H](O2)CO)O)O)O)CO C04403182
CNc1nc(c2c(n1)n(cn2)[C@@H]3[C@H]([C@@H]([C@@H](O3)CO)O)O)N C01669642
c1nc2c(n1[C@@H]3[C@H]([C@@H]([C@@H](O3)CO)O)O)[nH]c(nc2=S)N C04557083
c1nc(c2c(n1)n(cn2)[C@H]3[C@@H]([C@@H]([C@@H]([C@@H](O3)CO)O)O)O)N C04188103
CC(C)[C@H]1Cc2c(sc3c2c(nc(n3)NN)NN)CO1 C00510095
c1nc(c2c(n1)n(cn2)[C@H]3[C@H]([C@@H]([C@@H](O3)C(=O)NO)O)O)N C05008975
c1nc2c(nc(=S)[nH]c2n1[C@H]3[C@@H]([C@@H]([C@@H](O3)CO)O)O)N C05274016
c1cc(c(cc1[C@@]2([C@@H](Oc3c(cc(cc3O2)O)O)O)O)O)O C01558473
Cn1c(=O)c(c(nc1OC)N)N[C@@H]2[C@H]([C@@H]([C@@H](CO2)O)O)O C05846946
C1=CO[C@@H]([C@H]([C@@H]1O)O[C@H]2[C@@H]([C@H]([C@H]([C@H](O2)CO)O)O)O)CO C06662196
c1cc(c(cc1[C@@H]2[C@H]([C@H](c3c(cc(cc3O2)O)O)O)O)O)O C04213653
C1COCCN1c2nc3c(=O)[nH]c(nc3n2[C@H]4[C@H]([C@@H]([C@@H](O4)CO)O)O)N C04256216
c1nc(c2c(n1)ncn2[C@@H]3[C@H]([C@@H]([C@@H]([C@@H](O3)CO)O)O)O)N C05386525
c1c(c2c(ncnc2n1[C@@H]3[C@H]([C@@H]([C@@H](O3)CO)O)O)N)CO C05161619
c1nc(c2c(n1)[nH]c(n2)S[C@@H]3[C@H]([C@@H]([C@@H](O3)CO)O)O)N C04830969
C1COCCN1c2nc3c(=O)[nH]c(nc3n2[C@H]4[C@H]([C@@H]([C@H](O4)CO)O)O)N C13306062
C(C(=O)NN)Sc1nnc(s1)SCC(=O)NN C02268238
Cn1c(=O)c(c(nc1OC)N)N[C@H]2[C@H]([C@@H]([C@H](CO2)O)O)O C17220093
CNC(=O)c1cn(c2c1c(ncn2)N)[C@H]3[C@H]([C@@H]([C@@H](O3)CO)O)O C04824758
C[C@]1([C@H]([C@H](O[C@H]1n2cnc3c2nc([nH]c3=O)N)CO)O)O C22063174
c1cc(cc(c1)Br)[C@@H]2c3ccc(cc3Oc4c2c(c(c(n4)N)C#N)N)N C22172539
c1nc2c(nc(=S)[nH]c2n1[C@H]3[C@H]([C@@H]([C@@H](O3)CO)O)O)N C14589018
c1ccc(cc1)C2=NN[C@H](S2)[C@H]([C@@H]([C@H]([C@H](CO)O)O)O)O C32106974
CCn1c2ccccc2c(=O)c(c1[O-])[C@@]3(NNC(=[NH+]3)NN)C C16162820
CO[C@@H]1[C@@H]([C@@H](O[C@@H]1n2cnc3c2nc(nc3N)N)CO)O C34350983
C=CCn1c2c(=O)[nH]c(nc2n(c1=O)[C@H]3[C@H]([C@@H]([C@@H](O3)CO)O)O)N C11680983
C[C@]1(c2c(ccc(c2C(=O)[C@H]3[C@H]1C[C@H]4[C@@H](C(=O)/C(=C(\N)/O)/C(=O)[C@]4(C3=O)[O-])[NH+](C)C)O)Cl)O C36372561
C[C@H]1c2cccc(c2C[C@H]3[C@H]1[C@H]([C@H]4[C@@H](C(=O)/C(=C(\N)/O)/C(=O)[C@]4(C3=O)[O-])[NH+](C)C)O)O C36372538
c1cc2c(cc1C3=N[C@@H]4[C@@H]([C@@H]3c5c([nH]c(=O)[nH]c5=O)N)C(=O)NC(=O)N4)OCO2 C39224260
c1cc2c(cc1C3=N[C@@H]4[C@H]([C@@H]3c5c([nH]c(=O)[nH]c5=O)N)C(=O)NC(=O)N4)OCO2 C39224266
c1cc2c(cc1C3=N[C@@H]4[C@@H]([C@@H]3c5c([nH]c(=O)[nH]c5=O)N)C(=O)NC(=O)N4)OCCO2 C39224549
c1cc(c2c(c1)n(nn2)[C@H]3[C@H]([C@@H]([C@@H]([C@@H](O3)CO)O)O)O)N C03998854
c1c2c(cc(c1N)Sc3[nH]c(=O)cc(n3)N)NC(=O)CC2 C41027110
C1=CO[C@@H]([C@H]([C@@H]1O)O[C@H]2[C@@H]([C@@H]([C@H]([C@H](O2)CO)O)O)O)CO C44672270
c1cc(c2c(c1NO)C(=O)c3c(ccc(c3C2=O)NO)O)O C44709930
c1c2c(cc(c1NCCCS(=O)(=O)N)N)NC(=O)CC2 C45071213
C[C@H](C(=O)NNC(=O)N[C@@H]1CCS(=O)(=O)C1)NC(=O)N C48952845
C[C@H](C(=O)NNC(=O)N[C@H]1CCS(=O)(=O)C1)NC(=O)N C48952849
c1nc2c(=S)[nH]c(nc2n1[C@@H]3[C@@H]([C@@H]([C@@H](O3)CO)O)O)N C04557081
c1nc2c(=S)[nH]c(nc2n1[C@H]3[C@H]([C@@H]([C@@H](CO3)O)O)O)N C17422080
CC1=C([C@@H](C(=C(O1)N)C(=O)N)c2ccc(o2)[N+](=O)[O-])C(=O)N C58949543
Cc1ccc(o1)[C@H]2c3c(=O)[nH]c(=O)[nH]c3OC(=C2C(=O)N)N C58950486
C[C@H]1[C@@H]([C@@H]([C@@H]([C@@H](O1)NNC(=O)c2ccccc2O)O)O)O C59381777
C[C@]1(c2cccc(c2C(=O)[C@H]3[C@H]1C[C@H]4[C@H](C(=O)/C(=C(/N)\O)/C(=O)[C@@]4(C3=O)[O-])[NH+](C)C)O)O C35947026
C[C@]1(c2cccc(c2C(=O)[C@H]3[C@H]1C[C@@H]4[C@@H](C(=O)/C(=C(\N)/O)/C(=O)[C@@]4(C3=O)[O-])[NH+](C)C)O)O C35947021
c1cc(sc1C#CCN)C(=O)N(CC(=O)N)CC(=O)N C61809655
c1cc(c(cc1/C=C/C(=O)c2c(cc(c(c2O)O)O[C@H]3[C@@H]([C@@H]([C@@H]([C@H](O3)CO)O)O)O)O)O)O C04252633
CC1(CC(CC([NH2+]1)(C)C)NC(=O)c2cc(c(cc2C(=O)[O-])C(=O)[O-])C(=O)NC3CC([NH2+]C(C3)(C)C)(C)C)C C04256484
c1c2c(cc(c1Cl)Cl)n(c-3nc(=O)[nH]c(=O)c3n2)C[C@@H]([C@@H]([C@@H]([C@@H](CO)O)O)O)O C04430765
Cc1ccc(cc1C)N[C@H]2[C@@H]([C@@H]([C@@H]([C@@H](O2)CO)O[C@@H]3[C@@H]([C@@H]([C@@H]([C@@H](O3)CO)O)O)O)O)O C04497821
CC[C@](c1ccc(c(c1)C[NH+](CC)CC)O)([C@](CC)(c2ccc(c(c2)C[NH+](CC)CC)O)O)O C04783047
CN(C)c1ccc(cc1)/C=N/Nc2nc3c(=O)[nH]c(nc3n2[C@@H]4[C@H]([C@@H]([C@@H](O4)CO)O)O)N C05222277
COc1ccc(cc1)c2c(c(=O)c3c(o2)cc(c(c3O)OC)O)O[C@H]4[C@H]([C@@H]([C@@H]([C@@H](O4)CO)O)O)O C05812924
CCC(C)(C)NC(=O)[C@H](c1ccc(cc1)O)N(c2ccc(cc2)F)C(=O)c3c(c(ns3)C(=O)N)N C06462203
C[C@H]1[C@@H]([C@H]([C@H]([C@@H](O1)O[C@@H]2[C@H]([C@@H]([C@H](O[C@H]2Oc3cc(c4c(c3)O[C@@H](CC4=O)c5ccc(cc5)O)O)CO)O)O)O)O)O C08143604
COc1cc(ccc1O)c2cc(=O)c3c(o2)cc(c(c3O)OC)O[C@@H]4[C@H]([C@@H]([C@@H]([C@@H](O4)CO)O)O)O C12419124
Cc1ccc(cc1C)N[C@H]2[C@@H]([C@H]([C@@H]([C@H](O2)CO)O[C@H]3[C@@H]([C@H]([C@H]([C@H](O3)CO)O)O)O)O)O C08740334
Cc1ccc(cc1C)N[C@@H]2[C@H]([C@@H]([C@@H]([C@H](O2)CO)O[C@H]3[C@H]([C@@H]([C@@H]([C@@H](O3)CO)O)O)O)O)O C13424914
c1cc(ccc1C(=O)O[C@H]2C=C([C@@H]3[C@@H]2C=CO[C@H]3O[C@@H]4[C@H]([C@H]([C@@H]([C@@H](O4)CO)O)O)O)CO)O C14858115
c1ccc2c(c1)[nH]c(=O)c(n2)N/N=C\3/[C@@H](OC(=O)/C3=N\Nc4c(=O)[nH]c5ccccc5n4)[C@H](CO)O C15775118
CN(C)c1ccc(cc1)C=NNc2nc3c(=O)[nH]c(nc3n2[C@@H]4[C@H]([C@@H]([C@@H](O4)CO)O)O)N C16186489
C[C@@H]1[C@H]([C@@H]([C@@H]([C@H](O1)Oc2ccc(cc2OC)[C@H]3[C@H](c4cc(cc(c4O3)O)CCCO)CO)O)O)O C31155646
CC(=CCc1c(cc2c(c1O)C(=O)[C@@H]([C@@H](O2)c3ccc(cc3)O)O)O[C@H]4[C@H]([C@@H]([C@@H]([C@@H](O4)CO)O)O)O)C C31166810
CC(C)([C@H]([C@@H](c1cc2ccc(=O)oc2cc1OC)O)O)O[C@H]3[C@@H]([C@H]([C@@H]([C@H](O3)CO)O)O)O C31167994
CC(C)(C)N1C(=O)[C@H]2[C@H]([NH2+][C@@]([C@@H]2C1=O)(CCCNC(=O)N)C(=O)[O-])c3cc(ccc3O)Br C33751006
C[C@@H]1[C@@H]([C@@H]([C@@H]([C@@H](O1)O[C@@H]2[C@@H]([C@@H]([C@@H](O[C@@H]2Oc3ccc(cc3)[N+](=O)[O-])CO)O)O)O)O)O C34902565
CC(C)(C)NC(=O)[C@@H](c1c(cc(cc1O)O)O)N(C(=O)c2c(cccc2O)O)C(C)(C)C C36586643
C[C@@H](CO[C@H]1[C@@H]([C@H]([C@@H]([C@H](O1)COC(=O)/C=C/c2ccc(c(c2)O)O)O)O)O)[C@]3(CC(=O)OC3)O C31167122
c1cc(ccc1OC[C@@H](C[NH2+]CCC2=CCCCC2)O)OC[C@H](C[NH2+]CCC3=CCCCC3)O C38711163
c1cc(ccc1C(=O)N/N=C(\[C@@H]2C(=O)[NH+]=c3ccc(cc3=[NH+]2)Cl)/[C@H]([C@@H](CO)O)O)Cl C40151300
c1cc(c(cc1/C=C/C(=O)c2c(cc(c(c2O)O)O[C@@H]3[C@H]([C@@H]([C@H]([C@H](O3)CO)O)O)O)O)O)O C43465391
CC(=O)OC[C@H]1[C@@H]([C@H]([C@@H]([C@H](O1)Oc2c(=O)c3c(cc(cc3oc2c4ccc(c(c4)O)O)O)O)O)O)O C43465460
COc1cccc(c1O)/C=N/Nc2nc3c(=O)[nH]c(nc3n2[C@H]4[C@@H]([C@@H]([C@@H](O4)CO)O)O)N C36047068
CCNc1cc2c(cc1C)c(c-3cc(/c(=[NH+]/CC)/cc3o2)C)c4ccccc4C(=O)NCC[NH3+] C43764013
c1cc(c(cc1/C=C/C(=O)c2c(cc(c(c2O)O)O[C@H]3[C@@H]([C@H]([C@@H]([C@@H](O3)CO)O)O)O)O)O)O C04252631
C[C@@H]1[C@@H]([C@@H]([C@H]([C@@H](O1)OC[C@@H]2[C@H]([C@@H]([C@H]([C@@H](O2)Oc3c(=O)c4c(cc(cc4oc3c5ccc(cc5)O)O)O)O)O)O)O)O)O C04349468
Cc1ccc(cc1C)N[C@@H]2[C@@H]([C@@H]([C@@H]([C@@H](O2)CO)O[C@@H]3[C@@H]([C@@H]([C@@H]([C@@H](O3)CO)O)O)O)O)O C04497820
Cc1ccc(cc1C)N[C@H]2[C@H]([C@@H]([C@@H]([C@@H](O2)CO)O[C@@H]3[C@@H]([C@@H]([C@@H]([C@@H](O3)CO)O)O)O)O)O C04497823
CC(C)c1ccc(cc1)N([C@@H](c2ccc(cc2)O)C(=O)NCCOC)C(=O)c3c(c(ns3)C(=O)N)N C06190813
C/C(=N\Nc1nc2c(ncnc2n1[C@H]3[C@H]([C@@H]([C@@H](O3)CO)O)O)N)/CN4C(=O)c5ccccc5S4(=O)=O C09975271
COc1cc(ccc1O)c2cc(=O)c3c(o2)cc(c(c3O)OC)O[C@H]4[C@@H]([C@@H]([C@@H]([C@@H](O4)CO)O)O)O C12419121
Cc1c(sc(c1C(=O)N)NC(=O)CCCCCCCC(=O)Nc2c(c(c(s2)C)C)C(=O)N)C C12484310
Cc1ccc(cc1C)N[C@H]2[C@H]([C@@H]([C@@H]([C@H](O2)CO)O[C@H]3[C@H]([C@@H]([C@@H]([C@@H](O3)CO)O)O)O)O)O C13424913
c1cc(ccc1C(=O)O[C@H]2C=C([C@@H]3[C@@H]2C=CO[C@H]3O[C@H]4[C@H]([C@H]([C@@H]([C@H](O4)CO)O)O)O)CO)O C14858113
c1cc(cc(c1)[N+](=O)[O-])C=NNc2nc3c(=O)[nH]c(nc3n2[C@H]4[C@H]([C@@H]([C@@H](O4)CO)O)O)N C16399834
c1cc(cc(c1)[N+](=O)[O-])/C=N/Nc2nc3c(=O)[nH]c(nc3n2[C@H]4[C@H]([C@@H]([C@@H](O4)CO)O)O)N C16399836
CCc1c(sc(c1C(=O)N)NC(=O)CCCCC(=O)Nc2c(c(c(s2)C)CC)C(=O)N)C C20191346
C[C@@H]1[C@H]([C@@H]([C@@H]([C@H](O1)O[C@@H]2[C@H]([C@H]([C@H](O[C@@H]2Oc3ccc(cc3)[N+](=O)[O-])CO)O)O)O)O)O C22064942
c1cc(ccc1[N+](=O)[O-])O[C@H]2[C@H]([C@@H]([C@@H]([C@H](O2)CO)O)O)O[C@H]3[C@H]([C@H]([C@@H]([C@@H](O3)CO)O)O)O C22064985
CC(=CCc1c(cc2c(c1O)C(=O)[C@H]([C@@H](O2)c3ccc(cc3)O)O)O[C@H]4[C@H]([C@@H]([C@@H]([C@@H](O4)CO)O)O)O)C C31166806
CC(C)([C@@H]([C@H](c1cc2ccc(=O)oc2cc1OC)O)O)O[C@H]3[C@@H]([C@H]([C@@H]([C@H](O3)CO)O)O)O C31167992
c1cc(cc(c1)[N+](=O)[O-])/C=N\Nc2nc3c(=O)[nH]c(nc3n2[C@@H]4[C@@H]([C@@H]([C@@H](O4)CO)O)O)N C35188432
c1cc(cc(c1)[N+](=O)[O-])/C=N/Nc2nc3c(=O)[nH]c(nc3n2[C@H]4[C@@H]([C@@H]([C@@H](O4)CO)O)O)N C35188438
CC1=CC[C@H](CC1)C(C)(C)O[C@H]2[C@@H]([C@H]([C@@H]([C@H](O2)COC(=O)c3cc(c(c(c3)O)O)O)O)O)O C31159321
Cc1ccc2=[NH+][C@@H](C(=c2c1)NC(=O)C[NH+]3CCC(CC3)(C(=O)N)[NH+]4CCCCC4)C(=O)OC C38689072
c1cc(ccc1[N+](=O)[O-])O[C@@H]2[C@H]([C@H]([C@@H]([C@@H](O2)CO)O)O)O[C@@H]3[C@H]([C@@H]([C@@H]([C@@H](O3)CO)O)O)O C39937346
c1cc2c(cc1Cl)[nH]cc2O[C@H]3[C@H]([C@@H]([C@@H]([C@@H](O3)CO)O[C@@H]4[C@@H]([C@@H]([C@@H]([C@@H](O4)CO)O)O)O)O)O C43179122
c1cc(c(cc1/C=C/C(=O)c2c(cc(c(c2O)O)O[C@@H]3[C@@H]([C@@H]([C@H]([C@H](O3)CO)O)O)O)O)O)O C43465390
CC(=O)OC[C@@H]1[C@@H]([C@H]([C@@H]([C@H](O1)Oc2c(=O)c3c(cc(cc3oc2c4ccc(c(c4)O)O)O)O)O)O)O C43465459
c1cc(ccc1[N+](=O)[O-])O[C@H]2[C@H]([C@@H]([C@@H]([C@@H](O2)CO[C@@H]3[C@@H]([C@@H]([C@H]([C@@H](O3)CO)O)O)O)O)O)O C44963974
C[C@@H]1[C@H]([C@@H]([C@@H]([C@@H](O1)O[C@@H]2[C@@H]([C@@H]([C@@H](O[C@@H]2Oc3cc4c(ccc(=O)o4)cc3OC)CO)O)O)O)O)O C36645750
COc1cccc(c1O)/C=N/Nc2nc3c(=O)[nH]c(nc3n2[C@@H]4[C@@H]([C@@H]([C@@H](O4)CO)O)O)N C36047066
CC(=O)N[C@@H]1[C@H]([C@@H]([C@@H](O[C@@H]1OC[C@@H]2[C@@H]([C@@H]([C@@H]([C@@H](O2)OC)O)O)O)CO)O)O C04556841
CC(=O)N[C@H]1[C@@H]([C@@H]([C@@H](O[C@@H]1O[C@@H]2[C@@H]([C@@H](O[C@@H]([C@@H]2O)OC)CO)O)CO)O)O C04556844
CC(=O)N[C@H]1[C@H]([C@@H]([C@@H](O[C@@H]1O[C@@H]2[C@@H]([C@@H](O[C@@H]([C@@H]2O)OC)CO)O)CO)O)O C04556846
COC(=O)C1=CO[C@H]([C@@H]2[C@@H]1C=C[C@]2(CO)O)O[C@H]3[C@H]([C@@H]([C@@H]([C@@H](O3)CO)O)O)O C13660239
COC(=O)C1=CO[C@H]([C@@H]2[C@@H]1C=C[C@]2(CO)O)O[C@@H]3[C@H]([C@@H]([C@@H]([C@@H](O3)CO)O)O)O C13660244
c1c(nc(nc1N)SCc2nnc(n2N)CSc3nc(cc(n3)N)N)N C20428856
Cc1c(nc(nn1)N/N=C/c2ccc(cc2O)O)N/N=C/c3ccc(cc3O)O C27994440
c1cc(ccc1CCc2cc(cc(c2)O[C@H]3[C@@H]([C@H]([C@@H]([C@H](O3)CO)O)O)O)O)O C31157241
c1nc(c2c(n1)n(cn2)[C@H]3[C@H]([C@@H]([C@@H](O3)COS(=O)(=O)/N=C(/[C@@H](CO)[NH3+])\[O-])O)O)N C12503982
COC(=O)C1=CO[C@@H]([C@H]2[C@@H]1[C@@H](C=C2CO)O)O[C@@H]3[C@@H]([C@@H]([C@@H]([C@@H](O3)CO)O)O)O C35456916
COC(=O)C1=CO[C@H]([C@H]2[C@@H]1C=C[C@@]2(CO)O)O[C@@H]3[C@@H]([C@@H]([C@@H]([C@@H](O3)CO)O)O)O C35456932
COC(=O)C1=CO[C@H]([C@@H]2[C@@H]1C=C[C@@]2(CO)O)O[C@@H]3[C@@H]([C@@H]([C@@H]([C@@H](O3)CO)O)O)O C35456926
COC(=O)C1=CO[C@@H]([C@@H]2[C@@H]1[C@@H](C=C2CO)O)O[C@@H]3[C@@H]([C@@H]([C@@H]([C@@H](O3)CO)O)O)O C35456909
c1nc(c2c(n1)n(cn2)[C@@H]3[C@@H]([C@@H]([C@@H](O3)COS(=O)(=O)/N=C(/[C@@H](CO)[NH3+])\[O-])O)O)N C38665331
c1nc(c2c(n1)n(cn2)[C@H]3[C@@H]([C@@H]([C@@H](O3)COS(=O)(=O)/N=C(/[C@@H](CO)[NH3+])\[O-])O)O)N C38665332
c1nc(c2c(n1)n(cn2)[C@@H]3[C@H]([C@@H]([C@@H](O3)COS(=O)(=O)/N=C(/[C@@H](CO)[NH3+])\[O-])O)O)N C38665333
c1ccc(cc1)N/N=C(\[C@@H]2C(=O)[NH+]=c3ccc(cc3=[NH+]2)Cl)/[C@@H]([C@@H](CO)O)O C40151182
c1ccc(cc1)N/N=C(\[C@H]2C(=O)[NH+]=c3ccc(cc3=[NH+]2)Cl)/[C@@H]([C@@H](CO)O)O C40151184
c1ccc(cc1)N/N=C(\[C@@H]2C(=O)[NH+]=c3ccc(cc3=[NH+]2)Cl)/[C@H]([C@@H](CO)O)O C40151185
c1ccc(cc1)N/N=C(\[C@H]2C(=O)[NH+]=c3ccc(cc3=[NH+]2)Cl)/[C@H]([C@@H](CO)O)O C40151187
Cc1ccc(cc1)C(=O)N/N=C(\[C@H]2C(=O)[NH+]=c3ccccc3=[NH+]2)/[C@H]([C@@H](CO)O)O C40151263
CC(C)Nc1nc(c(c(n1)Nc2c(c3c(s2)CCCC3)C(=O)N)[N+](=O)[O-])N C41026361
CCCNc1nc(c(c(n1)Nc2c(c3c(s2)CCCC3)C(=O)N)[N+](=O)[O-])N C41026375
C[C@H]1[C@@H]([C@H]([C@H]([C@@H](O1)OC[C@@H]2[C@H]([C@@H]([C@H]([C@@H](O2)OC(C)(C)C=C)O)O)O)O)O)O C49601394
c1ccc2=[NH+]CC(=c2c1)C[C@@H](COc3cc(cnc3)c4ccc5c(c4)c([nH][nH+]5)N)[NH3+] C52566152
c1c(nc([nH]c1=O)SCc2nnc(n2N)CSc3[nH]c(=O)cc(n3)N)N C58834888
COC(=O)C1=CO[C@H]([C@@H]2[C@@H]1C=C[C@]2(CO)O)O[C@H]3[C@@H]([C@H]([C@@H]([C@H](O3)CO)O)O)O C61947709
CN(CC[C@@H]1[NH+]=c2ccc(cc2=[NH+]1)F)C(=O)CN3[C@@H](N[NH2+]N3)C[NH+]4CCCC4 C64061341
CN(CC[C@H]1[NH+]=c2ccc(cc2=[NH+]1)F)C(=O)CN3[C@@H](N[NH2+]N3)C[NH+]4CCCC4 C64061342
Cc1cc2=[NH+]C([NH+]=c2cc1C)CN(C)C(=O)CN3[C@@H](N[NH2+]N3)C[NH+]4CCCC4 C64622224
Cc1cc2=[NH+]C([NH+]=c2cc1C)CN(C)C(=O)CN3[C@H](N[NH2+]N3)C[NH+]4CCCC4 C64622225
CCOC(=O)[C@H]1[C@H](c2cc3c(cc2O[C@@]1(C)O)OCO3)c4cc(c(c(c4)OC)O)OC C05809262
COc1cccc(c1)NC(=O)CSC2=C([C@H](CC(=O)N2)c3cccc(c3)[N+](=O)[O-])C#N C02836674
CCOC(=O)[C@H]1[C@@H](NC(=O)N([C@@]1(C(F)(F)F)O)C)c2cc(c(c(c2)OC)OC)OC C08433057
Cc1ccc2c(cc(c(c2n1)OCC(=O)OCc3nc(nc(n3)N(C)C)N)Cl)Cl C08726426
Cc1c(c([nH]c1C(=O)CSc2[nH]c(=O)c3cnn(c3n2)c4ccccc4)C)C(=O)OC C09253404
c1cc(ccc1NC(=O)CSCc2csc(n2)NC(=O)c3ccc(o3)[N+](=O)[O-])F C09590754
COc1ccc(cc1)N2CCN(CC2)C(=O)Cc3csc(n3)NC(=O)NCc4ccco4 C09650707
Cc1csc(n1)NC(=O)CSc2[nH]c(=O)c3cnn(c3n2)c4ccccc4OC C10613475
C[C@H]1C[C@@H](CN(C1)c2nnc(n2Cc3ccco3)SCC(=O)NC(=O)NC(C)(C)C)C C11426919
c1ccc(c(c1)OCC(=O)Nc2cc(nn2c3[nH]c(=O)c4c(n3)CCC4)c5ccco5)F C12009847
C[C@@H](C(=O)NC(=O)NC)OC(=O)c1cc(nc2c1cnn2Cc3ccccc3)c4ccccc4 C12771897
Cc1cc(nc(n1)N/C(=N/C(=S)NC2CCCC2)/N3CCN(CC3)c4ncccn4)C C14160489
Cc1cc(nc(n1)N/C(=N/C(=S)NC2CCCC2)/N3CCN(CC3)C(=O)c4ccco4)C C14160916
CNS(=O)(=O)c1ccc(c(c1)[N+](=O)[O-])Sc2nnc(s2)NCc3ccc(cc3)F C14275081
c1cc(ccc1[C@@H](CNc2cnn(c(=O)c2Cl)c3ccc(cn3)C(F)(F)F)O)[N+](=O)[O-] C15111940
Cc1cccc(c1)n2c(nnc2S[C@@H](C)C(=O)NC(=O)NC(C)(C)C)N3CCOCC3 C18518317
c1ccc(c(c1)C(=O)OCC(=O)Nc2cccc3c2nsn3)NC(=O)c4ccco4 C19077187
CCOC(=O)C1=C(NC(=O)N[C@@H]1c2ccco2)CSc3nnc(n3c4ccccc4C)C C19180026
Cc1nc2n(n1)[C@H](C(=C(N2)C)C(=O)Nc3ccccc3OC)c4ccc(c(c4)OC)OC C20804882
CNC(=O)NC(=O)CSc1nnc(n1c2ccc(cc2)OC)c3ccc(cc3)OC C20992374
CCOC(=O)Cc1csc(n1)NC(=O)CN2C(=O)[C@@]3(C[C@@H](CC(C3)(C)C)C)NC2=O C21488017
C[C@@H](C(=O)NC(=O)NC)Sc1nnc(n1c2ccc(cc2)OC)c3ccccc3OC C21752557
CCn1c(cnc1SCc2ccc(cc2[N+](=O)[O-])C(=O)N)c3ccc4c(c3)OCCO4 C21762040
CCOC(=O)C1=C(NC(=O)N[C@H]1c2ccccc2)COC(=O)c3c(nn(c3Cl)C)C C22285769
c1cc2c(cc1C(=O)NNC(=O)CSc3ccc(cc3[N+](=O)[O-])C(F)(F)F)OCO2 C22616734
COc1ccc(cc1)C2=NN([C@H](C2)c3ccco3)C(=O)COC(=O)c4ccc(cc4)C(=O)N C23223795
CC[C@@]1(C(=O)N(C(=O)N1)NC(=O)CSc2nnc(o2)c3ccccc3)c4ccccc4 C24139053
CC[C@]1(C(=O)N(C(=O)N1)NC(=O)CCc2nc(no2)c3ccsc3)c4ccccc4 C24642012
Cc1c(n(c(c1C#N)NC(=O)CSc2nnc(o2)c3ccc[nH]3)c4ccc(cc4)OC)C C24877575
C[C@@H]1CCc2c(sc(c2C(=O)OC)NC(=O)CSc3nnnn3c4ccc(cc4)O)C1 C28864158
CCOC(=O)C1=C(NC(=O)N[C@H]1c2ccc(o2)C)COc3ccc4ccc(=O)oc4c3 C31640483
Cc1cc(sc1C(=O)Nc2cc(c(cc2C(=O)OC)OC)OC)NC(=O)c3ccco3 C32868862
CCOC(=O)C1=C(NC(=O)N[C@H]1c2ccccc2)CSc3nc4nc(cc(n4n3)C)C C32910396
CCc1c(c2n(n1)C(=O)CCC(=O)N2)c3ccc(c(c3)S(=O)(=O)NCc4ccco4)C C33276647
CCc1c(c2n(n1)C(=O)CCC(=O)N2)c3ccc(c(c3)S(=O)(=O)N[C@@H](C)CC)OC C33276710
CCONC(=O)CSc1nc(cc(n1)Cl)N2CCN([C@H](C2)C)C(=O)NC(C)C C35727125
CCNC(=O)N1CCN(C[C@H]1C)CC2=C([C@@H](NC(=O)N2C)c3ccsc3)C(=O)OCC C36001565
C[C@H](C(=O)NC(=O)NC1CCCC1)OC(=O)c2cc(nc3c2cnn3C(C)C)C(C)C C07473077
C[C@@H](C(=O)Nc1ccc(cc1Cl)[N+](=O)[O-])OC(=O)c2ccc3c(c2)NC(=O)CS3 C09074207
CCC(=O)Nc1cccc(c1)NC(=O)C2CCN(CC2)c3c(nc(o3)c4ccco4)C#N C46696044
Cc1ccc(cc1)NC(=O)O[C@@H]2CO[C@H]3[C@@H]2OC[C@@H]3Nc4nccc(n4)c5ccco5 C05434008
CC1=Nc2nc(nn2[C@H]([C@H]1C(=O)N)c3ccccc3[N+](=O)[O-])SCc4ccccc4 C49619593
CCn1c(nnc1SCC(=O)N/N=C/2\c3ccccc3NC2=O)c4ccc(cc4)OC C00864059
CCC1CCC2(CC1)C(=O)N(C(=O)N2)CC(=O)O[C@H](C)C(=O)c3c(c(c([nH]3)C)C(=O)C)C C18355298
CCOc1ccc(cc1)OC[C@@H](CN2C(=O)[C@@](NC2=O)(C)c3ccc4c(c3)OCO4)O C24097542
C[C@@]1(C(=O)N(C(=O)N1)C[C@H](COc2cccc(c2)[N+](=O)[O-])O)c3ccc4c(c3)CCC4 C15246050
COc1cc2c(cc1OC)CN(CC2)C(=O)CSc3nc([nH]n3)NN=C4CCCCCC4 C59311240
CCOc1ccc(cc1)C2=NN=C3[C@@H]2[C@@H](C(=C(O3)N)C#N)c4ccc(c(c4OC)OC)OC C06196448
COc1ccc(cc1)c2cc3n(n2)[C@@H](CC(=N3)O)C(=O)Nc4ccc(cc4OC)OC C20718853
COc1ccc(cc1)C2=NN=C3[C@H]2[C@H](C(=C(O3)N)C#N)c4cc(c(c(c4)OC)OC)OC C09489990
CC(C)(C)NC(=O)[C@@H](c1ccc(cc1)F)N(C[C@@H]2CCCO2)C(=O)c3c(c(ns3)C(=O)N)N C06074491
CC(C)(C)NC(=O)[C@@H](c1ccco1)N(C[C@@H]2CCCO2)C(=O)c3c(c(ns3)C(=O)N)N C06074628
CC(C)(C)NC(=O)[C@H](c1ccco1)N(C[C@@H]2CCCO2)C(=O)c3c(c(ns3)C(=O)N)N C06075039
COCCN([C@@H](c1ccc(cc1)O)C(=O)NC2CCCC2)C(=O)c3c(c(ns3)C(=O)N)N C06904792
COc1ccc(cc1)[C@@H](C(=O)NC[C@H]2CCCO2)N(Cc3ccco3)C(=O)c4c(c(ns4)C(=O)N)N C07059052
Cc1ccc(cc1)N([C@@H](c2ccc(cc2)O)C(=O)NC[C@H]3CCCO3)C(=O)c4c(c(ns4)C(=O)N)N C12473943
c1cc(sc1)[C@@H](C(=O)NC[C@@H]2CCCO2)N(c3ccc(cc3)F)C(=O)c4c(c(ns4)C(=O)N)N C12711352
CC(=O)Nc1ccccc1NC(=O)CCSc2nc([nH]n2)N/N=C/c3cccc(c3)O C20906730
COC(=O)c1ccccc1NC(=O)CSc2nnc(n2N)N/N=C/c3cccc(c3)O C20915001
c1cc(cc(c1)O)/C=N/Nc2nnc(n2N)SCCC(=O)NCc3ccc4c(c3)OCO4 C20915465
Cc1ccc(cc1)/C=N/Nc2nnc(n2N)SCC(=O)Nc3ccccc3NC(=O)C C20918186
Cc1ccc(cc1)/C=N/Nc2nnc(n2N)SCC(=O)NNC(=O)c3ccc(cc3)F C20924160
CCOc1cc(ccc1O)/C=N/Nc2[nH]nc(n2)SCCC(=O)Nc3cccc(c3)NC(=O)C C21083996
COc1ccc(cc1)NC(=O)CSc2nnc(n2N)N/N=C/c3cccc(c3O)OC C21318808
C[C@@H](C(=O)NCC(=O)Nc1ccc2c(c1)[nH]c(=O)[nH]2)SCC(=O)Nc3ccc(cc3)F C39558641
CC(C)(C)N1C(=O)[C@H]2[C@@H]([NH2+][C@@]([C@@H]2C1=O)(CCCNC(=O)N)C(=O)[O-])c3cccc(c3)OC(F)(F)F C33877276
CCCCN1C(=O)[C@H]2[C@@H]([NH2+][C@@]([C@@H]2C1=O)(CCCNC(=O)N)C(=O)[O-])c3ccc(c(c3)OC)O C33904198
CCCCN1C(=O)[C@H]2[C@H]([NH2+][C@@]([C@@H]2C1=O)(CCCNC(=O)N)C(=O)[O-])c3ccc(c(c3)OC)O C33904199
CCCCN1C(=O)[C@H]2[C@@H]([NH2+][C@@]([C@@H]2C1=O)(CCCNC(=O)N)C(=O)[O-])c3ccc4c(c3)OCCO4 C33904286
CCCCN1C(=O)[C@H]2[C@H]([NH2+][C@@]([C@@H]2C1=O)(CCCNC(=O)N)C(=O)[O-])c3ccc4c(c3)OCCO4 C33904287
C1CCc2c(c(c(s2)NC(=O)CSc3nnc(n3C[C@@H]4CCCO4)CCC(=O)N)C(=O)N)C1 C45842237
c1cc2c(cc1CNC(=O)CSc3nc([nH]n3)N/N=C/c4ccc(cc4O)O)OCO2 C58994232
CSc1ccccc1NC(=O)CSc2nnc(n2N)N/N=C/c3ccc(cc3O)O C20292409
COc1cccc(c1O)/C=N/Nc2[nH]nc(n2)SCC(=O)NNC(=O)c3ccccc3 C59815798
Cc1c(c(n(n1)CCO)C)/C=N/Nc2nnc(n2N)SCC(=O)N[C@H](C)c3ccccc3 C59914567
CC(C)[C@@H](C(=O)NCC(=O)[O-])NC(=O)[C@H](CC1=c2ccccc2=[NH+]C1)N3[C@@H](Nc4ccccc4C3=O)O C64062327
CC(C)[C@@H](C(=O)NCC(=O)[O-])NC(=O)[C@H](CC1=c2ccccc2=[NH+]C1)N3[C@H](Nc4ccccc4C3=O)O C64062329
c1ccc2=[NH+]CC(=c2c1)C[C@H](C(=O)[O-])NC(=O)CS[C@H]3NN[C@@H](S3)NC4CCCCC4 C64684232
CC[NH+](CCCC(=O)O[C@@H]1[C@@H]([C@@H]([C@@H]([C@@H](O1)C(=O)[O-])O)O)O)[C@@H](C)Cc2ccc(cc2)O C65739954
CCCCN(c1c(n(c(=O)[nH]c1=O)CCC)N)C(=O)COC(=O)c2ccc3c(c2)c(c([nH]3)C)C C09552055
CCCCn1c(c(c(=O)[nH]c1=O)N(C)C(=S)Nc2ccc(cc2)Oc3ccccc3)N C09585813
CCOCCOc1ccccc1C(=O)NC(=S)Nc2c(c3c(s2)CCCC3)C(=O)N C09825862
CCOC(=O)/C=C/C(=O)NC(=S)Nc1c(c(c(s1)Cc2ccccc2)C)C(=O)N C12495322
Cc1ccc(c(c1)NC(=O)CCC(=O)NNC(=S)NC(=O)/C=C/c2cccs2)C C13979392
CCCOC(=O)CCC(=O)NC(=S)Nc1c(c(c(s1)Cc2ccccc2)C)C(=O)N C13997200
c1ccc(cc1)OCCOc2ccccc2C(=O)NC(=S)Nc3ccccc3C(=O)N C14040645
Cc1cc(nc(n1)N/C(=N/C(=S)NC2CC2)/NCCc3c[nH]c4c3cc(cc4)OC)C C14158459
CCCCCOc1ccccc1C(=O)NC(=S)Nc2ccccc2C(=O)NCCO C14651504
COCCOc1ccc(cc1)C(=O)NC(=S)Nc2c(c3c(s2)CCCC3)C(=O)N C14656645
COCCOc1ccccc1C(=O)NC(=S)Nc2c(c3c(s2)CCCC3)C(=O)N C14659948
CCCCn1c(c(c(=O)[nH]c1=O)N(Cc2ccccc2OC)C(=O)Cc3c[nH]c4c3cccc4)N C14699507
COCCNC(=S)Nc1ccc(cc1)Oc2ccc(cc2)NC(=S)NCCOC C16213164
C[C@@H](C(=O)Nc1c(ccs1)C(=O)N)OC(=O)C[C@@H](c2ccc(cc2)OC)NC(=O)C C18521180
COc1ccc(c(c1)OC)NC(=O)CSc2nc([nH]n2)N/N=C/c3cccc(c3)O C20906318
Cc1cccc(c1)NC(=O)CCSc2nnc(n2N)N/N=C/c3ccc(cc3)C(=O)OC C20913957
CC[C@@H](C)c1ccc(cc1)NC(=O)CSc2nnc(n2N)N/N=C/c3ccc(o3)C C21321297
C/C(=N\Nc1nnc(n1N)SCC(=O)Nc2ccc(cc2)OC)/C=C/c3ccccc3 C21323934
C/C(=N\Nc1nnc(n1N)SCC(=O)Nc2ccccc2OC)/C=C/c3ccccc3 C21323945
CC[C@@H](C)c1ccc(cc1)NC(=O)CSc2nnc(n2N)N/N=C(\C)/c3ccccn3 C21324885
CC[C@H](C)c1ccc(cc1)NC(=O)CSc2nnc(n2N)N/N=C(\C)/c3ccccn3 C21324890
CCN(CC)c1ccc(c(c1)O)/C=N/Nc2nnc(n2N)SCC(=O)c3ccccc3 C21325666
CC(C)[C@H](C(=O)NNC(=S)Nc1ccccc1C(F)(F)F)NC(=O)c2ccco2 C21345411
CC(C)[C@@H](C(=O)NNC(=S)Nc1ccccc1C(F)(F)F)NC(=O)c2ccco2 C21345414
CCCn1c(c(c(=O)[nH]c1=O)C(=O)CSc2nnc(s2)NCc3ccc(cc3)OC)N C24506413
c1ccc(cc1)Nc2nc(nc(n2)N)CSCC(=O)Nc3ccccc3OC(F)F C28262622
C[C@@H](CC(=O)NCCCc1c(c(n(n1)c2ccc(cc2)F)N)C#N)NC(=O)c3ccccc3 C31118490
C[C@H](CC(=O)NCCCc1c(c(n(n1)c2ccc(cc2)F)N)C#N)NC(=O)c3ccccc3 C31118492
c1cc(c(cc1O)O)/C=N/NC(=O)CNC(=O)CCCOc2ccc(cc2Cl)Cl C32114557
CCCCNC(=O)[C@H](c1ccccc1O)N(Cc2ccco2)C(=O)c3c(cccc3O)O C36500527
CCCCNC(=O)[C@H](c1c(cc(cc1O)O)O)N(c2ccccc2Cl)C(=O)COC C36549082
CC(=O)O[C@@H](CCc1ccc(c(c1)O)O)C[C@@H](CCc2ccc(c(c2)O)O)OC(=O)C C13377917
CCOC(=O)[C@@](C(F)(F)F)(Nc1c(c2c(s1)CCCC2)C(=O)N)NC(=O)CC(C)C C02286818
CCOC(=O)[C@](C(F)(F)F)(Nc1c(c2c(s1)CCCC2)C(=O)N)NC(=O)CC(C)C C02286819
CCCCn1c(c(c(=O)[nH]c1=O)N(C)C(=S)NCCSc2ccc(cc2)Cl)N C45499854
Cc1cc(no1)NC(=O)[C@@H](c2ccccc2)SCc3nc(nc(n3)Nc4ccccc4OC)N C45617753
c1ccc(cc1)[C@@]2(C(=O)NC(=O)N2)CCCCCC[C@@]3(C(=O)NC(=O)N3)c4ccccc4 C18284541
CCOc1ccc2c(c1)[nH]c(n2)SCC(=O)N(CC(C)C)c3c(n(c(=O)[nH]c3=O)CC(C)C)N C09466854
C[C@@H](c1ccc(cc1)F)NCC(=O)N(CCC(C)C)c2c(n(c(=O)[nH]c2=O)Cc3ccccc3)N C13031550
C[C@H](c1ccc(cc1)F)NCC(=O)N(CCC(C)C)c2c(n(c(=O)[nH]c2=O)Cc3ccccc3)N C13031554
CCN(CC)c1ccc(cc1)/C=N/NC(=O)CSc2nnc(n2N)c3ccccc3O C58988714
COc1ccc(cc1)NC(=O)CSc2nc([nH]n2)N/N=C/c3cccc(c3O)CC=C C58998122
CCOc1cc(ccc1O)/C=N/Nc2[nH]nc(n2)SCC(=O)Nc3ccccc3C(F)(F)F C59039783
c1ccc(cc1)[C@@H](O)/C(=N\NC(=O)C(=O)N/N=C(\[C@@H](O)c2ccccc2)/c3ccccc3)/c4ccccc4 C33908587
c1ccc(cc1)Oc2cccc(c2)/C=N/Nc3nnc(n3N)SCC(=O)Nc4ccccn4 C20292444
CC(=O)c1ccc(cc1)NC(=O)CCSc2nc([nH]n2)N/N=C(\C)/c3ccccc3O C59830647
C[C@@H](c1ccc(cc1)NC(=O)C2CC2)NC(=O)CCCC[C@H]3[C@@H]4[C@H](CS3)NC(=O)N4 C30394979
C[C@H](c1ccc(cc1)NC(=O)C2CC2)NC(=O)CCCC[C@H]3[C@@H]4[C@H](CS3)NC(=O)N4 C30394978
CCC/C(=N/Nc1nnc(n1N)SCC(=O)Nc2ccc(cc2)OC(F)(F)F)/C C59915139
CCCCN(c1c(n(c(=O)[nH]c1=O)CC(C)C)N)C(=O)CSc2[nH]c3cc(ccc3n2)C C28845457
CC(=O)N[C@@H]1[C@H]([C@@H]([C@H](O[C@H]1O)CO)O[C@H]2[C@@H]([C@H]([C@@H]([C@H](O2)CO)O)O)NC(=O)C)O C04095478
CC(=O)N[C@@H]1[C@H]([C@@H]([C@H](O[C@@H]1O)CO)O[C@H]2[C@@H]([C@H]([C@@H]([C@H](O2)CO)O)O)NC(=O)C)O C04095695
CCO[C@@H]1[C@@H]([C@@H]([C@@H]([C@@H](O1)CO)O[C@@H]2[C@@H]([C@@H]([C@@H]([C@@H](O2)CO)O)O)O)O)O C04544390
CCO[C@@H]1[C@H]([C@@H]([C@@H]([C@@H](O1)CO)O[C@@H]2[C@@H]([C@@H]([C@@H]([C@@H](O2)CO)O)O)O)O)O C04544395
CCC/C(=N/Nc1nc2c(ncnc2n1[C@H]3[C@H]([C@@H]([C@H](O3)CO)O)O)N)/C C10004152
C(C(CO)(CO)COCC(CO)(CO)COCC(CO)(CO)CO)O C03860871
Cc1nnc(n1N)SCc2nnc(n2N)CSc3nnc(n3N)C C12427704
c1cc(cc(c1)N[C@@H]2[C@@H]([C@@H]([C@H](O2)CO)O)O)N[C@H]3[C@H]([C@@H]([C@@H](O3)CO)O)O C12655446
CC(C)(CO)NC(=O)N[C@H]1[C@@H](N(C(=O)N1C)C)NC(=O)NC(C)(C)CO C08934835
Cc1c(c(c(cn1)CSSCc2cnc(c(c2C[NH3+])[O-])C)C[NH3+])[O-] C19287637
c1cc(ccc1N[C@@H]2[C@@H]([C@@H]([C@H](O2)CO)O)O)N[C@H]3[C@H]([C@@H]([C@@H](O3)CO)O)O C19990407
CC(=O)N[C@@H]1CO[C@H]([C@H]([C@@H]1O)O[C@H]2[C@H]([C@@H]([C@@H]([C@@H](O2)CO)O)O)NC(=O)C)CO C22060103
CC(=O)N[C@H]1CO[C@H]([C@H]([C@@H]1O)O[C@H]2[C@H]([C@@H]([C@@H]([C@@H](O2)CO)O)O)NC(=O)C)CO C22060107
CC(=O)N[C@@H]1CO[C@@H]([C@H]([C@@H]1O)O[C@H]2[C@H]([C@@H]([C@@H]([C@@H](O2)CO)O)O)NC(=O)C)CO C22060110
CC(=O)N[C@H]1CO[C@@H]([C@H]([C@@H]1O)O[C@H]2[C@H]([C@@H]([C@@H]([C@@H](O2)CO)O)O)NC(=O)C)CO C22060114
CC(C)([C@H](Cc1cc(ccc1O[C@H]2[C@H]([C@@H]([C@@H]([C@@H](O2)CO)O)O)O)O)O)O C31159727
CC(C)([C@H](Cc1cc(ccc1O[C@@H]2[C@H]([C@@H]([C@@H]([C@@H](O2)CO)O)O)O)O)O)O C31159735
CC(C)([C@H](Cc1cc(ccc1O[C@@H]2[C@@H]([C@@H]([C@@H]([C@@H](O2)CO)O)O)O)O)O)O C35456631
CC(C)([C@@H](Cc1cc(ccc1O[C@H]2[C@@H]([C@@H]([C@@H]([C@@H](O2)CO)O)O)O)O)O)O C35456635
c1nc(c2c(n1)n(cn2)[C@H]3[C@@H]([C@@H]([C@H](O3)C[C@H](CC[C@H](C(=O)[O-])[NH3+])[NH3+])O)O)N C38192472
c1ccc2=[NH+]CC(=c2c1)/C=N/NC(=O)COc3ccc(cc3)N4CN[NH2+]N4 C38610576
C[C@H]([C@@H]([C@@H]1[N-][C@H](C(=[N+]1CC(=O)[O-])O)Cc2c[nH]c3c2c(ccc3)F)[NH3+])O C38664654
C[C@H]([C@H]([C@@H]1[N-][C@@H](C(=[N+]1CC(=O)[O-])O)Cc2c[nH]c3c2c(ccc3)F)[NH3+])O C38664657
c1cc(ccc1N[C@@H]2[C@@H]([C@@H]([C@H](O2)CO)O)O)N[C@H]3[C@@H]([C@@H]([C@@H](O3)CO)O)O C36032846
CC(=O)N[C@@H]1CO[C@@H]([C@@H]([C@@H]1O)O[C@@H]2[C@@H]([C@@H]([C@@H]([C@@H](O2)CO)O)O)NC(=O)C)CO C39937115
CC(=O)N[C@H]1CO[C@@H]([C@@H]([C@@H]1O)O[C@@H]2[C@@H]([C@@H]([C@@H]([C@@H](O2)CO)O)O)NC(=O)C)CO C39937116
CC(=O)N[C@@H]1CO[C@H]([C@@H]([C@@H]1O)O[C@@H]2[C@@H]([C@@H]([C@@H]([C@@H](O2)CO)O)O)NC(=O)C)CO C39937117
c1ccc2=[NH+]C(=O)[C@@H]([NH+]=c2c1)/C(=N\Nc3cccc(c3)F)/[C@@H]([C@@H](CO)O)O C40151089
c1ccc2=[NH+]C(=O)[C@H]([NH+]=c2c1)/C(=N\Nc3cccc(c3)F)/[C@@H]([C@@H](CO)O)O C40151091
c1ccc2=[NH+]C(=O)[C@@H]([NH+]=c2c1)/C(=N\Nc3cccc(c3)F)/[C@H]([C@@H](CO)O)O C40151093
c1ccc2=[NH+]C(=O)[C@H]([NH+]=c2c1)/C(=N\Nc3cccc(c3)F)/[C@H]([C@@H](CO)O)O C40151095
c1ccc2=[NH+]C(=O)[C@H]([NH+]=c2c1)/C(=N\Nc3ccccc3F)/[C@@H]([C@@H](CO)O)O C40151099
CCNc1nc(c(c(n1)Nc2c(c3c(s2)CCC3)C(=O)N)[N+](=O)[O-])N C41301844
CC(=O)N[C@@H]1[C@H]([C@@H]([C@H](O[C@H]1O)CO)O[C@H]2[C@H]([C@H]([C@H](O2)[C@@H](CO)O)O)O)O C44127212
CC(=O)N[C@@H]1[C@H]([C@@H]([C@H](O[C@H]1O)CO)O[C@H]2[C@H]([C@H]([C@H](O2)[C@H](CO)O)O)O)O C44127218
CC(=O)N[C@H]1[C@@H]([C@@H]([C@@H](O[C@@H]1O)CO)O[C@H]2[C@@H]([C@H]([C@H](O2)[C@@H](CO)O)O)O)O C44154719
CC(=O)N[C@H]1[C@H]([C@@H]([C@@H](O[C@@H]1O)CO)O[C@H]2[C@@H]([C@H]([C@H](O2)[C@@H](CO)O)O)O)O C44154724
CC(=O)N[C@H]1[C@H]([C@@H]([C@H](O[C@H]1O)CO)O[C@H]2[C@H]([C@@H]([C@@H](O2)[C@@H](CO)O)O)O)O C44960068
CC(=O)N[C@H]1[C@H]([C@@H]([C@H](O[C@H]1O)CO)O[C@H]2[C@H]([C@@H]([C@@H](O2)[C@H](CO)O)O)O)O C44960070
c1cc(cc(c1)N[C@H]2[C@@H]([C@@H]([C@@H](O2)CO)O)O)N[C@@H]3[C@@H]([C@@H]([C@H](O3)CO)O)O C35361010
CC(C)(CO)NC(=O)N[C@H]1[C@H](N(C(=O)N1C)C)NC(=O)NC(C)(C)CO C13427108
CCCCCCCCc1ccc(cc1CN=[N+]=N)CCC(CO)(CO)[NH3+] C64859016
CC(=O)N[C@H]1[C@@H]([C@@H]([C@@H](O[C@@H]1O)CO)O[C@@H]2[C@@H]([C@@H]([C@@H](O2)[C@@H](CO)O)O)O)O C65733892
CC(=O)N[C@H]1[C@H]([C@@H]([C@@H](O[C@@H]1O)CO)O[C@@H]2[C@@H]([C@@H]([C@@H](O2)[C@@H](CO)O)O)O)O C65733896
C[NH+]1CCc2c(sc3c2C(=O)N[C@H](N3)c4cc(c(c(c4)Br)OC)Br)C1 C08429898
Cc1cccc2c1NC(=O)[C@]23[C@H]4[C@@H]([C@@H]([NH2+]3)C(C)C)C(=O)N(C4=O)Cc5ccc(cc5)OC C08790911
Cc1cccc2c1NC(=O)[C@@]23[C@H]4[C@@H]([C@H]([NH2+]3)C(C)C)C(=O)N(C4=O)Cc5ccc(cc5)OC C08790912
Cc1ccc(cc1)C(=O)[C@@H]2[C@@H]3CCC[NH+]3[C@]4([C@]25c6ccccc6NC5=O)c7ccccc7NC4=O C08791117
CC[NH+]1CCc2c(sc3c2C(=N[C@@H](N3)c4cc5c(cc4Br)OCO5)O)C1 C08927651
C[NH+]1CCc2cc3c(c(c2[C@H]1NC(=O)Nc4ccccc4Br)OC)OCO3 C08964491
c1ccc2c(c1)C=C[NH+]3[C@@H]2[C@@H]4[C@H]([C@H]3C(=O)N)C(=O)N(C4=O)c5ccc(cc5)Br C09281118
Cc1cc(=O)n2c(n1)NC(=[NH+][C@@H]2c3ccccc3OC)Nc4cccc(c4Cl)Cl C09347845
Cc1cc(=O)n2c(n1)NC(=[NH+][C@@H]2c3ccc(cc3)OC)Nc4cccc(c4Cl)Cl C09427219
C[C@@H]1C[C@H](C[NH+](C1)Cc2csc(n2)NC(=O)c3ccc4c(c3)NC(=O)[C@@H](S4)C)C C14528657
Cc1ccc2c(c1)[C@H](CC3(O2)CC[NH+](CC3)C[C@@H](c4ccc(cc4)N5CCCC5=O)O)O C19219257
c1cc2c(cc1[C@@H](C[NH+]3CCC4(CC3)C[C@H](c5cc(ccc5O4)Cl)O)O)OCCO2 C19345579
COc1ccc(cc1OC)[C@H](C[NH+]2CCC3(CC2)C[C@@H](c4cc(ccc4O3)Cl)O)O C19559905
Cc1c(c2cc(ccc2n1C)OC)[C@H](C[NH+]3CCC4(CC3)C[C@H](c5ccccc5O4)O)O C19581537
c1cc(cc(c1)[N+](=O)[O-])C[NH+]2CCC3(CC2)Nc4ccc(cc4C(=O)N3)Br C34812217
c1cc(c(cc1Br)Br)S(=O)(=O)/N=c\2/[nH]c3c(s2)C[NH2+]CC3 C37574171
Cc1cc2c(c(=O)n1CC[NH+](C)C)[C@@H](C(=C(O2)N)C#N)c3ccc(cc3)Br C02246230
c1ccc(cc1)C[P@]2(=O)N[NH+]3C[C@@H]4C=C(C(=C[C@@H]4C[C@@H]3CO2)I)O C39466847
CSC1=C[C@@H]2C[C@@H]3CO[P@@](=O)(N[NH+]3C[C@@H]2C=C1Br)c4ccccc4O C39467265
CCOC1=C[C@H]2C[NH+]3[C@@H](C[C@@H]2C=C1Br)CO[P@@](=O)(N3)c4ccccc4O C39467441
CSC1=C[C@@H]2C[NH+]3[C@@H](C[C@@H]2C=C1I)CO[P@@](=O)(N3)c4ccccc4O C39467450
CCOC1=C[C@H]2C[C@H]3CO[P@@](=O)(N[NH+]3C[C@@H]2C=C1Br)c4ccccc4O C39467521
C[C@@H]1CCCC[C@@H]1NC(=O)[C@@H]2CN(CC23CC[NH2+]CC3)C(=O)C4CCN(CC4)C(=O)C C39635935
C[C@H]1CCCC[C@H]1NC(=O)[C@@H]2CN(CC23CC[NH2+]CC3)C(=O)C4CCN(CC4)C(=O)C C39635938
Cc1ccc(cc1)[C@H](C)NC(=O)[C@H]2CN(CC23CC[NH2+]CC3)C(=O)c4ccc5ccccc5n4 C39639434
Cc1ccc(c(c1F)F)C(=O)N2C[C@@H](C3(C2)CC[NH2+]CC3)C(=O)N[C@@H](C)c4ccc(cc4)Br C39657005
C[C@@H](c1ccc(cc1)Br)NC(=O)[C@H]2CN(CC23CC[NH2+]CC3)C(=O)c4cccnc4 C39657055
c1cc(c(cc1Cl)Cl)C(=O)N2C[C@H](C3(C2)CC[NH2+]CC3)C(=O)N[C@@H]4CCOC4=O C39660484
c1cc(c(cc1Cl)Cl)C(=O)N2C[C@H](C3(C2)CC[NH2+]CC3)C(=O)N[C@H]4CCOC4=O C39660486
c1cc(c(c(c1F)C(=O)N2C[C@@H](C3(C2)CC[NH2+]CC3)C(=O)N[C@@H]4CCOC4=O)F)Cl C39660968
c1cc(c(c(c1F)C(=O)N2C[C@@H](C3(C2)CC[NH2+]CC3)C(=O)N[C@H]4CCOC4=O)F)Cl C39660970
Cc1ccc(c(c1F)C(=O)N2C[C@@H](C3(C2)CC[NH2+]CC3)C(=O)N[C@@H]4CCSC4=O)F C39661200
Cc1ccsc1C(=O)N2C[C@H](C3(C2)CC[NH2+]CC3)C(=O)N[C@H](C)C4=C(N=N[C@@H]4C)C C39674555
C[C@@H](c1ccncc1)NC(=O)[C@@H]2CN(CC23CC[NH2+]CC3)C(=O)c4cccc(c4Cl)Cl C39680947
C[C@@H](c1ccncc1)NC(=O)[C@H]2CN(CC23CC[NH2+]CC3)C(=O)c4cccc(c4Cl)Cl C39680949
Cc1ccc(c(c1F)C(=O)N2C[C@@H](C3(C2)CC[NH2+]CC3)C(=O)N[C@@H](C)c4ccncc4)F C39680955
Cc1ccc(c(c1F)F)C(=O)N2C[C@H](C3(C2)CC[NH2+]CC3)C(=O)N[C@H](C)c4ccncc4 C39680974
CC(=O)N1CCC(CC1)NC(=O)[C@H]2CN(CC23CC[NH2+]CC3)C(=O)c4c(cccc4F)F C39687907
Cc1ccc(cc1C(=O)N2C[C@H](C3(C2)CC[NH2+]CC3)C(=O)NC4CCN(CC4)C(=O)C)F C39688027
c1cc(cc(c1)O)NC(=O)CSC2=N[C@H]3C(=c4cc(ccc4=[NH+]3)Br)N=N2 C39981161
C[NH+]1CCC(=O)[C@]2(C1)[C@@H]([C@@H](N[C@@]23c4cc(ccc4NC3=O)Cl)c5ccccc5)c6ccccc6 C49114289
c1ccc(cc1)C[NH+]2CCc3c(s/c(=N/C(=O)Cc4c5ccccc5c(=O)[nH]n4)/[nH]3)C2 C49765422
CC(C)C[C@H]1[C@H]2[C@H](C(=O)N(C2=O)C[C@H]3CCCO3)[C@]4([NH2+]1)c5cccc(c5NC4=O)Cl C13592037
c1ccc2=[NH+]C([NH+]=c2c1)c3c(=O)c4cc(cc(c4[nH]c3[O-])Br)Br C63314859
CC[NH+]1CCC2=c3ccccc3=[NH+][C@@H]2[C@@H]1c4c([nH]c(=O)n(c4=O)[C@@H](C)c5ccccc5)[O-] C63384107
CC1=C2[C@H](c3ccccc3S2)C(=O)N(N1)[C@@H](C)C(=O)NCCC4=c5ccccc5=[NH+]C4 C63531498
CC1=C2[C@H](c3ccccc3S2)C(=O)N(N1)[C@H](C)C(=O)NCCC4=c5ccccc5=[NH+]C4 C63531501
Cc1ccc(c(c1)C)S(=O)(=O)N2CCC3(CC2)C(=[NH+]CCN3)NCc4cccc(c4)F C65074819
Cc1cc(n(n1)CCC(=O)N2CCC[C@]3(C2)/C(=[NH+]/C4CCCC4)/Nc5ccccc5N3)C C65259999
COC(=O)c1ccc(cc1)NC(=O)N2CCc3c([nH+]c[nH]3)[C@H]2c4ccc(c(c4F)F)F C20721239
CC1(CC2=C([C@H](C(=C(N2c3c(c4c(s3)CCCCC4)C#N)N)C#N)c5ccc(c(c5)OC)OC)C(=O)C1)C C02188801
c1cc(oc1)[C@@H]2C[C@H](n3c(c(c(n3)C(=O)Nc4c(c5c(s4)CCCC5)C#N)Br)N2)C(F)(F)F C00646957
Cc1cc(cc(c1NC(=O)NC(=O)c2c(c(cc(c2OC)Br)Cl)OC)C)Br C01031388
CC1(CC2=C([C@H](c3c(=O)[nH]c(nc3N2)SCc4ccccc4Cl)c5ccc(cc5)N(C)C)C(=O)C1)C C06143584
Cc1cc(ccc1N2C3=C([C@H](C(=C2N)C#N)c4ccc5c(c4)OCO5)C(=O)CC(C3)(C)C)Br C00707308
C[C@@H]1CCc2c(sc(c2C(=O)NC(=O)OC)NC(=O)c3ccccc3I)C1 C09298138
CCOc1cc(c(cc1O)Br)/C=C/2\C(=O)NC(=S)N(C2=O)c3ccccc3Cl C01407671
c1ccc(cc1)CSc2nc3c(nn2)-c4ccccc4N[C@@H](O3)c5cc(ccc5Br)O C03640738
CCc1cc2c3c(c1)[C@]4(C(=C(OC5=C4C(=O)CCC5)N)C#N)C(=O)N3C(C[C@]2(C)c6ccccc6)(C)C C02231256
CC1(CC2=C([C@H](C(=C(N2c3cc(cc(c3)Cl)Cl)N)C#N)c4ccc(s4)[N+](=O)[O-])C(=O)C1)C C12402291
c1ccc(cc1)[C@@H]2C3=C(C[C@@H](CC3=O)c4ccco4)Nc5ccccc5N2C(=O)NC6CCCCC6 C09264284
Cc1c(sc2c1c(nc(n2)C(C)C)NCCNC(=O)N3c4ccccc4Sc5c3cccc5)C C13510259
CC(C)(C=C)[C@]12C[C@@H]3C(=O)N4[C@@H](C[C@]5([C@H]4Nc6c5cccc6)C(C)(C)C=C)C(=O)N3[C@@H]1Nc7c2cccc7 C14417741
c1ccc2c(c1)ccc(c2/C=C/3\C(=O)NC(=O)N(C3=O)c4ccc(cc4)O)OCc5ccccc5F C01178573
C[C@]12CC[C@@H]3c4ccc(cc4CC[C@H]3[C@H]1C[C@@H]([C@@H]2O)O)Oc5nc(nc(n5)F)c6c7ccccc7cn6C C17216513
c1cc(ncc1C(=O)Nc2c(c3c(s2)CCCCC3)C#N)C(=O)Nc4c(c5c(s4)CCCCC5)C#N C20479493
C[C@@]12[C@@H]([C@@H](c3cccc(c3O1)OC)NC(=S)N2c4ccc(cc4)Cl)C(=O)Nc5ccc(cc5)Cl C20641243
CC(C)COc1ccc(cc1)[C@@H]2CC3=C([C@H](Nc4ccccc4N3)c5ccc6c(c5)OCO6)C(=O)C2 C20885410
c1ccc2c(c1)NC(=C3C(=O)NC(=O)N(C3=O)c4ccc(cc4)Cl)C[C@@H](S2)c5cccs5 C20899148
COc1ccccc1[C@H]2CC3=C([C@@H](Nc4ccccc4N3)c5cc6c(cc5Br)OCO6)C(=O)C2 C21228101
CC1=C([C@H](C2=C(N1)CC(CC2=O)(C)C)c3ccc(cc3)N(C)C)C(=O)Nc4ccc(cn4)Br C27533036
c1ccc2c(c1)C(=O)c3ccc(c(c3C2=O)N)/C=N/c4c(ccc5c4C(=O)c6ccccc6C5=O)C=O C13403016
COC1=CC(=C2NC(=C(N2)c3ccc-4c(c3)S(=O)(=O)c5c4cccc5)c6ccccc6)C=C(C1=O)OC C09601559
COc1ccccc1/N=C/2\NC(=O)/C(=C/c3cc(c(c(c3)I)O)OC)/S2 C13914252
c1cc(ccc1c2ccc(o2)C(=O)Nc3ccc4c(c3)N/C(=C/5\C=CC(=O)C(=C5)Br)/O4)Cl C32116613
CCCC1=C2[C@@H](C(=C(O[C@@H]2N=N1)N)C#N)c3cn(nc3C45CC6CC(C4)CC(C6)C5)c7ccccc7 C38582960
COc1ccc(cc1[C@H]2c3ccc(cc3OC(=C2C#N)N)OC(=O)c4cccc(c4)Cl)Br C38660730
Cc1cc(c2c(c(oc2c1)C(=O)Oc3ccc4c(c3)OC(=C([C@@H]4c5cccc(c5)OC)C#N)N)C)C C38687338
Cc1c2cc(ccc2oc1C(=O)Oc3ccc4c(c3)OC(=C([C@H]4c5c(cccc5Cl)Cl)C#N)N)F C38700569
Cc1cccc(c1)COc2c(cc(cc2Br)[C@@H]3C(=C(O[C@@H]4C3=C(N=N4)C)N)C#N)OC C39243235
Cc1cc(ccc1N2C3=C(C(=O)CCC3)[C@@]4(c5ccccc5N(C4=O)C)C(=C2N)C#N)Br C39427349
c1cc2c(cc3c(n2)c4c(n(c3=O)I)C(=O)C[C@@H](N4)Br)c(c1)O C39454212
Cc1c(c2c(n1S(=O)(=O)C(C)C)-c3c(c(ccn3)c4ccccc4O)C(=O)CC2)c5ccccc5O C39457901
c1ccc(c(c1)C(=O)[C@H]2[C@@H](c3cc4c(cc3C(=O)[C@@H]2O)OCO4)c5cccc(c5)Br)O C39486258
c1ccc(c(c1)C(=O)[C@H]2[C@@H](c3cc4c(cc3C(=O)[C@H]2O)OCO4)c5cccc(c5)Br)O C39486259
C[C@H](C1=NC(=O)C2=C(CSC2=N1)c3cccs3)N4CCC(CC4)C(=O)Nc5ccccc5O C39751698
Cc1c2cc(ccc2oc1C(=O)Nc3c(c4c(s3)CCC4)C(=O)NCc5ccco5)Br C40037940
C[C@]1(C(=O)Nc2cc(ccc2O1)Cl)C(=O)N3CCC(=CC3)c4c[nH]c5c4cc(cc5)Br C41548682
c1ccc(cc1)c2cc(n(n2)c3ccc(cc3)Cl)Nc4nc(cs4)c5ccc6c(c5)NC(=O)CS6 C43573925
c1ccc2c(c1)C=C[NH+]3[C@@H]2[C@@]4(c5ccccc5NC4=O)[C@@H]([C@H]3C(=O)c6cccs6)C(=O)c7cccnc7 C43729206
c1cc(sc1)[C@@H]2C[C@H](n3c(c(c(n3)C(=O)Nc4ccc(cc4)C#N)Br)N2)C(F)(F)F C00865791
Cc1ccc(cc1)[C@H]2C[C@H](n3c(c(c(n3)C(=O)Nc4c(c5c(s4)CCCC5)C#N)Cl)N2)C(F)(F)F C02208857
c1cc(ccc1C2=NC(c3c(=O)[nH]c(=O)n(c3N2)c4ccc(cc4)Cl)(C(F)(F)F)C(F)(F)F)F C19848648
Cc1ccc(cc1)C2=NC(c3c(=O)[nH]c(=O)n(c3N2)c4ccc(cc4)F)(C(F)(F)F)C(F)(F)F C08829900
CC1=C([C@@H](C2=C(N1)CC(CC2=O)(C)C)c3cc4c(cc3Br)OCO4)C(=O)Nc5ccccc5OC C00650701
CC1(CC2=C([C@@H](n3c(nc(n3)SCc4cccc5c4cccc5)N2)c6cccc(c6)O)C(=O)C1)C C22739927
Cc1ccc(cc1C)[C@@H]2C[C@H](N3C(=[NH+]2)C=C(N3)C(=O)N4[C@](CC(=N4)C)(C(F)(F)F)[O-])C(F)(F)F C13958096
COc1c(cc(c(c1Br)NC(=O)CSc2[nH]ncn2)Br)Br C59938042
Cc1cccc(c1OCC(=O)N/N=C/2\c3cc(cc(c3NC2=O)Br)Br)C C01444655
CCOc1ccc(cc1)[C@@H]2[C@@H]3[C@@H](C(=O)N(C3=O)c4ccc(cc4)Br)SC(=C2C#N)N C33697627
CCOCCOc1ccccc1C(=O)NC(=S)NNC(=O)c2ccccc2I C09826105
CCN(CC)c1nc(nc(n1)N/N=C/c2c[nH]nc2c3ccc(cc3)F)Nc4cc(ccc4OC)Cl C08846478
CCOc1ccc(cc1)/C=C/C(=O)NC(=S)NNC(=O)COc2ccc(cc2Cl)Br C13621171
Cc1ccc(c(c1)OCC(=O)NNC(=S)NC(=O)CCCC(=O)OCCCc2ccccc2)C(C)C C14016387
CCCCCC(=O)Nc1cccc(c1)NC(=S)NC(=O)c2cc(ccc2OCC(C)C)Br C14560439
CCCCCCOc1ccc(cc1C(=O)NC(=S)Nc2ccccc2C(=O)NCC=C)Br C14648590
Cc1cccc(c1OCC(=O)NNC(=S)NC(=O)c2cc(ccc2OCCC(C)C)Br)C C14651205
CCCOc1ccc(cc1C(=O)NC(=S)Nc2ccccc2C(=O)NC[C@H]3CCCO3)Br C14653497
CC(C)COc1ccc(cc1C(=O)NC(=S)NNC(=O)COc2ccccc2C(C)C)Br C14667327
CC[C@@H](C)[C@@H](C(=O)Nc1nnc(s1)c2ccc(cc2)N(C)C)NC(=O)Nc3c(cccc3C(C)C)C(C)C C16607414
CCOC(=O)C1=C(NC(=C([C@H]1c2ccc(s2)[N+](=O)[O-])C(=O)OCCNC(=O)c3ccccc3O)C)C C19923958
CCCN(CCC)S(=O)(=O)c1ccc2c(c1)c(c[nH]2)/C=N/NC(=S)Nc3ccc(c(c3)Cl)F C20183299
c1cc(ccc1COc2ccc(o2)/C=N/Nc3[nH]nc(n3)SCC(=O)Nc4ccc5c(c4)OCO5)F C20424901
c1cc(cc(c1)[N+](=O)[O-])NC(=O)CSc2nc([nH]n2)N/N=C/c3ccc(o3)OCc4ccc(cc4)F C20424951
Cc1cccc(c1)NC(=O)CSc2nc([nH]n2)N/N=C/c3ccc(o3)OCc4c(cccc4Cl)C C20425096
Cc1cccc(c1COc2ccc(o2)/C=N/Nc3[nH]nc(n3)SCCC(=O)Nc4ccccc4)Cl C20425221
Cc1cccc(c1COc2ccc(o2)/C=N/Nc3[nH]nc(n3)SCCC(=O)Nc4ccccn4)Cl C20425228
CCOc1ccc2c(c1)sc(n2)NC(=O)CSc3nc([nH]n3)N/N=C/c4ccc(cc4)C(=O)OC C20906152
CCCCc1ccc(cc1)Nc2nnc(s2)SCC3=C([C@@H](NC(=O)N3)c4ccco4)C(=O)OCC C24013582
CCCCOC(=O)c1ccc(cc1)NC(=S)N[C@H](C(Cl)(Cl)Cl)NC(=O)c2ccc(cc2)C C25559585
c1ccc(cc1)c2ccccc2NC(=O)COc3ccccc3C(=O)NCCNc4ccc(cc4)[N+](=O)[O-] C30953119
CC[C@@H](C)[C@@H](C(=O)Nc1nnc(s1)c2ccc(cc2)N(C)C)NC(=O)Nc3cc(cc(c3)OC)OC C33741033
CCCN1C(=C([C@@H](NC1=O)c2cccc(c2)NC(=O)Nc3ccc(cc3)OCC)C(=O)OCCOC)C C35212046
CCCN1C(=C([C@H](NC1=O)c2cccc(c2)NC(=O)Nc3ccc(cc3)OCC)C(=O)OCCOC)C C35212048
CCCCN1C(=C([C@@H](NC1=O)c2cccc(c2)NC(=O)Nc3cc(cc(c3)OC)OC)C(=O)OC(C)C)C C35708093
CCCN1C(=C([C@H](NC1=O)c2ccc(cc2)NC(=O)Nc3ccc(cc3)[N+](=O)[O-])C(=O)OCCOC)C C35711563
CCCN1C(=C([C@H](NC1=O)c2ccc(cc2)NC(=O)Nc3ccc(cc3)C(=O)OCC)C(=O)OC(C)C)C C35711792
CCCN1C(=C([C@H](NC1=O)c2cccc(c2)NC(=O)Nc3ccc(cc3)SC)C(=O)OCC(C)C)C C35712209
CCCCN1C(=C([C@@H](NC1=O)c2cccc(c2)NC(=O)Nc3c(cccc3C(C)C)C(C)C)C(=O)OC)C C35712549
CC(C)(C)CC(C)(C)NC(=O)[C@@H](c1ccccc1O)N(Cc2ccco2)C(=O)CNC(=O)c3ccccc3 C36504327
CCCCCCN([C@H](c1ccc(cc1)[N+](=O)[O-])C(=O)NC(C)(C)CC(C)(C)C)C(=O)c2cccc(c2O)O C36514873
CCCCCCN([C@@H](c1ccccc1O)C(=O)NCCCC)C(=O)C(c2ccccc2)(c3ccccc3)O C36516286
CCCN([C@@H](c1ccccc1O)C(=O)NC(C)(C)CC(C)(C)C)C(=O)C(c2ccccc2)(c3ccccc3)O C36573082
Cc1ccc(o1)CN([C@H]([C@H](C)c2ccccc2)C(=O)NC(C)(C)CC(C)(C)C)C(=O)c3cccc(c3O)O C36597725
Cc1ccc(o1)CN([C@H](c2ccc(cc2)N(C)C)C(=O)NC(C)(C)CC(C)(C)C)C(=O)c3cccc(c3O)O C36597835
CC(C)CNC(=O)[C@@]1(C[C@H]([C@H]([C@@H](C1)OCc2ccc(cc2)C(F)(F)F)O)O)OCc3cccc(c3)F C37423905
CC(C)CN(c1c(n(c(=O)[nH]c1=O)Cc2ccccc2)N)C(=O)COC(=O)COc3ccc4c(c3)CCC4 C23079718
Cc1cc(ccc1NC(=O)CSc2nnc(n2CC=C)[C@H](CO)NC(=O)c3ccccc3F)[N+](=O)[O-] C39772849
CCCCOc1ccc(cc1OCC)[C@H]2c3c(n[nH]c3C(=O)N2CCCO)c4cc(c(cc4O)C)Cl C39914017
Cc1cc(c(cc1Nc2c(c(ncn2)N(CCOC)CCOC)N)Cl)[C@@H](C#N)c3ccc(cc3)Cl C40688673
COc1cc(cc(c1O)[N+](=O)[O-])/C=N/Nc2[nH]nc(n2)SCC(=O)N(c3ccccc3)c4ccccc4 C21084129
c1ccc(cc1)Oc2cccc(c2)/C=N/Nc3[nH]nc(n3)SCC(=O)Nc4ccc(cc4)C(F)(F)F C58994592
CCSc1nnc(s1)NC(=O)CSc2nc([nH]n2)N/N=C/c3cccc(c3)Oc4ccccc4 C58994749
CCOc1ccc(cc1)/C=N/Nc2[nH]nc(n2)SCC(=O)Nc3c(c4c(s3)CCC4)C(=O)OCC C59014712
c1ccc(c(c1)NC(=O)CSc2nc([nH]n2)N/N=C/c3cccnc3)SCc4ccc(cc4)Cl C59015949
CCCCSc1nc2ccc(cc2s1)NC(=O)CSc3nc([nH]n3)N/N=C/c4ccc(cc4)C C59019587
Cc1ccc(o1)/C=N/Nc2[nH]nc(n2)SCC(=O)Nc3ccccc3SCc4ccc(cc4)Cl C59020050
Cc1csc(n1)NC(=O)CSc2nc([nH]n2)N/N=C/c3ccccc3OCc4ccccc4Cl C59038973
C/C(=N\Nc1[nH]nc(n1)SCC(=O)Nc2cc(c(c(c2)OC)OC)OC)/C34CC5CC(C3)CC(C5)C4 C59310706
CCCCSc1ccccc1NC(=O)CSc2nc([nH]n2)N/N=C(\C)/C34CC5CC(C3)CC(C5)C4 C59310778
Cc1c(c([nH]c1C(=O)COC(=O)C[C@@H](c2ccc(cc2)Cl)NC(=O)N)C)C(=O)C C07508616
Cn1c2c(c(=O)[nH]c1=O)n(c(n2)N(CCO)CCO)C[C@H](COc3ccccc3)O C08926045
CCOC(=O)c1c2ccc(c(c2sc1NC(=O)C)Cl)/C=N/C(CO)(CO)CO C09943077
CCc1cccc(c1)OC[C@@H](Cn2c3c(=O)[nH]c(=O)n(c3nc2NCCCO)C)O C07425658
C[C@@H](CNc1nc2c(n1C[C@@H](COc3ccc(cc3)OC)O)c(=O)[nH]c(=O)n2C)O C10385324
C[C@@H](CNc1nc2c(n1C[C@H](COc3ccc(cc3)OC)O)c(=O)[nH]c(=O)n2C)O C10385330
C[C@H](CNc1nc2c(n1C[C@H](COc3ccc(cc3)OC)O)c(=O)[nH]c(=O)n2C)O C10385332
CCCCN(CC(=O)Nc1c(nn(c1C)C)C)c2c(n(c(=O)[nH]c2=O)CC(C)C)N C11557814
CCc1cccc(c1)OC[C@H](Cn2c3c(=O)[nH]c(=O)n(c3nc2NCCCO)C)O C07425660
CCc1cccc(c1)OC[C@@H](Cn2c3c(=O)[nH]c(=O)n(c3nc2NC[C@@H](C)O)C)O C07425662
CCOC(=O)CCCCCSc1c(=O)[nH]c(=O)n(n1)[C@H]2[C@H]([C@@H]([C@@H](O2)CO)O)O C05386308
Cc1ccc(cc1C)OC[C@@H](Cn2c3c(=O)[nH]c(=O)n(c3nc2NCCCO)C)O C04371092
CCCCn1c(c(c(=O)[nH]c1=O)N(CCCC)C(=O)CCNC(=O)c2ccco2)N C14623815
CCOC(=O)CCCCC(=O)c1c([nH]c(=O)[nH]1)CSc2c3c([nH]cn3)nc(n2)O C14919991
COc1cc(cc(c1)OC)NC(=O)CSc2nnc(n2N)N/N=C/c3ccco3 C20527780
COC(=O)c1ccc(cc1)/C=N/Nc2nnc(n2N)SCC(=O)Nc3nccs3 C20806096
COc1ccc(cc1)/C=N/Nc2[nH]nc(n2)SCC(=O)NNC(=O)C(F)(F)F C20832322
COc1cccc(c1)/C=N/Nc2[nH]nc(n2)SCC(=O)NNC(=O)C(F)(F)F C20832399
COc1ccccc1/C=N/Nc2[nH]nc(n2)SCC(=O)NNC(=O)C(F)(F)F C20834713
COc1cc(ccc1O)[C@H]2C(=C(C(=O)N2CC[NH2+]CCO)[O-])C(=O)c3ccc(cc3)F C15022654
COc1cc(ccc1O)[C@@H]2C(=C(C(=O)N2CC[NH2+]CCO)[O-])C(=O)c3ccc(cc3)F C15022657
CC(=O)N[C@@H](CC(=O)OCC(=O)Nc1c(ccs1)C(=O)N)c2ccc(cc2)Cl C23036886
CC(=O)N[C@H](CC(=O)OCC(=O)Nc1c(ccs1)C(=O)N)c2ccc(cc2)Cl C23036887
CCOC(=O)c1c(n(c(=S)s1)CCN2C(=S)CC(=C2N)C(=O)OCC)N C25436235
Cn1ccc(c(c1=O)O)C(=O)NCCCCCCNC(=O)c2ccn(c(=O)c2O)C C26576983
c1cc[nH+]c(c1)NCCCCC(=O)NNC(=O)C[C@@H](CC(=O)[O-])c2ccc(cc2)F C29562832
c1cc(ccc1n2c(c(c(n2)CCCNC(=O)CCNC(=O)c3ccsc3)C#N)N)F C31779097
CCOC(=O)CC1=NN=C2[C@H]1[C@H](C(=C(O2)N)C#N)c3ccc(c(c3)OC)OCC(=O)N C08441945
c1csc2c1c(ncn2)NCCNC(=O)CCCC[C@@H]3[C@@H]4[C@@H](CS3)NC(=O)N4 C40146923
c1csc2c1c(ncn2)NCCNC(=O)CCCC[C@@H]3[C@H]4[C@@H](CS3)NC(=O)N4 C40146925
c1csc2c1c(ncn2)NCCNC(=O)CCCC[C@H]3[C@H]4[C@@H](CS3)NC(=O)N4 C40146926
CCCCNC(=O)CN1CCN(CC1)[C@@H](C)C(=O)Nc2c(c3c(s2)CCC3)C(=O)N C22931211
CCCCNC(=O)CN1CCN(CC1)[C@H](C)C(=O)Nc2c(c3c(s2)CCC3)C(=O)N C22931214
CCc1nnc(s1)NC(=O)CSc2nc([nH]n2)N/N=C/c3ccc(c(c3)OC)O C58995213
CCOc1cc(ccc1O)/C=N/Nc2[nH]nc(n2)SCC(=O)Nc3cc(on3)C C59820494
CC(C)n1cc(cn1)/C=N/Nc2[nH]nc(n2)SCC(=O)NNC(=O)c3ccccc3 C59820936
COc1ccc(cc1)NC(=O)CSc2nnc(n2N)N/N=C/c3cnn(c3)CC=C C59830058
Cc1csc(n1)NC(=O)CSc2nnc(n2N)N/N=C/c3cnn(c3)CC=C C59830143
CN(C)c1ccc(cc1)/C=N/Nc2[nH]nc(n2)SCC(=O)NNC(=O)C3CCC3 C59878832
C[C@H](C(=O)NNC(=O)C1CCC1)Sc2nc([nH]n2)N/N=C/c3ccc(cc3)N(C)C C59878836
CCN(CC)c1ccc(cc1)/C=N/Nc2[nH]nc(n2)S[C@@H](C)C(=O)NNC(=O)C C59878883
CCN(CC)c1ccc(cc1)/C=N/Nc2[nH]nc(n2)S[C@H](C)C(=O)NNC(=O)C C59878884
C[C@@H](C(=O)NNC(=O)C1CCC1)Sc2nc([nH]n2)N/N=C/c3ccccc3OC C59880525
C[C@@H](C(=O)NNC(=O)C1CCC1)Sc2nc([nH]n2)N/N=C/c3cnn(c3)C(C)C C59881861
CCc1nnc(o1)CNC(=O)CSc2nc([nH]n2)N/N=C(\C)/c3ccccc3O C59883688
C[C@H](C(=O)NNC(=O)C1CCC1)Sc2nc([nH]n2)N/N=C/c3cnn(c3)CC=C C59883854
Cc1c(c(n(n1)CCO)C)/C=N/Nc2[nH]nc(n2)SCC(=O)Nc3cccc(c3)OC C59887700
Cc1c(c(n(n1)CCO)C)/C=N/Nc2[nH]nc(n2)SCC(=O)NCc3ccco3 C59887810
CN1[C@H](C(=C(N(C1=O)C)[O-])C(=O)COC(=O)[C@@H](CC2=c3ccccc3=[NH+]C2)NC(=O)c4cccs4)N C63259011
CC(C)C[C@H](C(=O)NCC(=O)N[C@@H](CC1=c2ccccc2=[NH+]C1)C(=O)[O-])NC(=O)C C63269915
CCCCOCCCNC(=O)CCC(=O)NNC(=O)Cn1ccc2c1cccc2 C04676116
COc1cc(c(cc1OC)NC(=O)c2ccco2)C(=O)OCC(=O)NC(=O)NCC=C C09509885
CCOC(=O)c1cnc(nc1N)SCC(=O)OCC(=O)NC2(CCCC2)C#N C09633684
CC(C)(C)NC(=O)COC(=O)CNS(=O)(=O)c1ccc(c(c1)[N+](=O)[O-])NCc2ccco2 C09713399
C[C@@H](C(=O)OCC(=O)NC(=O)NCC=C)SCC(=O)Nc1ccc(cc1)F C10472632
C[C@H](C(=O)OCC(=O)NC(=O)NCC=C)SCC(=O)Nc1ccc(cc1)F C10472634
CCCNC(=O)NC(=O)COC(=O)[C@@H](C)SCC(=O)Nc1ccc(cc1)F C06124921
CCCNC(=O)NC(=O)COC(=O)[C@H](C)SCC(=O)Nc1ccc(cc1)F C06124923
COCCCNC(=O)c1ccccc1NC(=S)NC(=O)c2ccc(cc2)[N+](=O)[O-] C10122591
CCNC(=O)Cn1c(cnc1SCC(=O)Nc2ccccc2C(=O)OCC)CO C10063225
CCNC(=O)NC(=O)COC(=O)[C@H](C(C)C)NC(=O)c1cc(cc(c1)OC)OC C11780184
COC(=O)CCCCCNC(=O)NCc1[nH]c(=O)c2cnn(c2n1)c3ccccc3 C13735204
COCCOC(=O)CCC(=O)NC(=S)NNC(=O)c1ccc(cc1Cl)Cl C14645240
COc1cc(ccc1OCC(=O)N)/C=C/C(=O)OCC(=O)NC2(CCCC2)C#N C16286156
CCOC(=O)Cc1csc(n1)NC(=O)CSc2nc(=O)cc(n2CC=C)N C16474412
COc1cc(cc(c1OC)OC)C(=O)NNC(=S)Nc2ccsc2C(=O)OC C02571164
c1ccc2c(c1)c(=O)[nH]c(n2)CCC(=O)OCC(=O)N(CCC(=O)N)c3ccc(cc3)F C16810727
c1cc(ccc1CC(=O)N[C@H](CCC(=O)[O-])C(=O)[O-])NCc2cnc3c(n2)c(nc(n3)N)N C17024233
CCOC(=O)c1c(oc(c1C(=O)N)NC(=O)CSc2nnc(n2C3CC3)C4CC4)C C19355777
CCc1ccc(cc1)OC[C@@H](Cn2c3c(nc2NCC[NH+](C)C)n(c(=O)nc3[O-])C)O C19879902
CCN(CC)C(=O)CSc1nnc(n1N)N/N=C/c2ccc(cc2)C(=O)OC C20913254
CC1=C(C(C(=C(N1)C)C(=O)OC)C(=O)OCC(=O)NC(=O)NCC(C)C)C(=O)OC C20920256
COc1ccc(cc1OC)/C=N/Nc2[nH]c(nn2)SCCC(=O)Nc3ccccn3 C21039448
C=CCNC(=O)NC(=O)COC(=O)CCNS(=O)(=O)c1c(cccc1Cl)Cl C21185649
CCOC(=O)C1=C(NC(=O)N[C@@H]1c2ccco2)COC(=O)[C@H](C)NC(=O)c3ccco3 C21838212
Cc1csc(n1)SCC(=O)Nc2c(c(c(s2)C(=O)N)C)C(=O)OCCOC C03413764
COc1ccc(cc1)[C@@H]2C(=C(C(=O)N2CC[NH2+]CCO)[O-])C(=O)c3ccc(cc3)OC C25179850
Cc1c(c([nH]c1C(=O)CSc2nnc(n2CCC(=O)N)c3ccco3)C)C(=O)OC C25956149
CCOc1cc(c(cc1OC)C(=O)NNC(=S)NC[C@H]2CCCO2)[N+](=O)[O-] C26802931
C[C@H](C(=O)Nc1ccccc1OC(F)F)Sc2nnc(n2CCC(=O)N)C3CC3 C28910171
C[C@@H](C(=O)Nc1ccccc1OC(F)F)Sc2nnc(n2CCC(=O)N)C3CC3 C28910175
CC(C)CC(=O)OCC1=CO[C@@H]([C@@H]2[C@@H]1C[C@H]([C@]2(CO)O)O)OC(=O)CC(C)C C31169139
CC(C)CC(=O)OCC1=CO[C@@H]([C@H]2[C@@H]1C[C@H]([C@]2(CO)O)O)OC(=O)CC(C)C C31169147
CC[C@H](C(=O)Nc1nnc(s1)C(C)C)n2c(nnc2SCC(=O)OCC)N C32535769
Cc1c(sc(n1)NC(=O)[C@H](C)n2c(nnc2SCC(=O)OC)N)C(=O)OC(C)C C32535718
c1ccc2c(c1)[nH]c(=O)n2CCCSc3nnc(n3Cc4ccco4)CCC(=O)N C32895043
CCS(=O)(=O)Nc1ccc(cc1C(=O)[O-])N2CC[NH+](CC2)CC(=O)NCCOC C33259910
CC(C)CC(=O)OCC1=CO[C@@H]([C@H]2[C@@H]1C[C@@H]([C@@]2(CO)O)O)OC(=O)CC(C)C C35465178
CC(C)Cn1c(c(c(=O)[nH]c1=O)N(CCOC)C(=O)CSc2nnc(n2C)c3ccco3)N C09390369
CC[C@@H](C(=O)Nc1c(c(c(o1)C)C(=O)C)C(=O)OCC)n2c(nnc2SCC)N C40172485
c1cc(ccc1NNc2c(c(ncn2)NCCCN3CCOCC3)[N+](=O)[O-])[N+](=O)[O-] C40622975
c1ccc(c(c1)C(=O)NNc2c(c(ncn2)NCCCN3CCOCC3)[N+](=O)[O-])[N+](=O)[O-] C40623175
CC1(OC[C@@H](O1)COC[C@@H](CNC(=S)NC(=O)c2ccc(cc2)OC)O)C C04791155
CN(c1ccccc1)c2ccccc2NC(=O)C(=O)NCCC(=O)NCCOC C54979357
CCOC(=O)CSc1nc([nH]n1)N/N=C/c2cc(c(cc2[N+](=O)[O-])O)OC C59040101
CCCSc1nnc(s1)NC(=O)CSc2nc([nH]n2)N/N=C/c3cnn(c3)C C59310926
C=CCn1cc(cn1)/C=N/Nc2[nH]nc(n2)SCC(=O)NCc3ccc(cc3)F C59831868
CC(=O)c1ccc(cc1)NC(=O)CSc2nc([nH]n2)N/N=C/c3cnn(c3)CC=C C59831882
CCc1nnc(o1)CNC(=O)CSc2nc([nH]n2)N/N=C(\CC)/c3ccccc3 C59880907
CCCc1nnc(s1)NC(=O)NC[C@H](COc2c(cccc2OC)OC)O C67560357
c1c2cc3c(cc2[nH]c(=O)c1CN(CCO)C(=S)NC4CCCCC4)OCO3 C04160435
c1cc2c(cc1NC(=S)NCCNc3nccc(n3)C(F)(F)F)OCCO2 C04299455
Cc1c2ccccc2c(c3c1cccc3)C[NH+](C)CC(=O)NCC(=O)NCC(=O)[O-] C01678480
COC(=O)N1CCc2c(sc(c2C(=O)N)NC(=O)CSc3ccccc3)C1 C05255350
CCn1c(=O)c2c(c(sc2nc1SCC(=O)Nc3ccc(cc3)C(=O)N)C)C C02207068
C=CCN(CC=C)S(=O)(=O)c1ccc(cc1)C(=O)Nc2c(ccs2)C(=O)N C04281502
c1cc(ccc1N2C[C@@H](CC2=O)C(=O)N)OCC(=O)Nc3ccc(cc3Cl)Cl C09233882
C[C@@H](C(=O)Nc1ccc(c(c1F)F)F)OC(=O)c2ccc(cc2)S(=O)(=O)N C10795546
Cc1c(c(n(n1)Cc2ccc(cc2)F)Cl)C(=O)Nc3nc(cs3)CC(=O)N C11000226
c1ccc(c(c1)COC[C@@H](CN2C(=O)/C(=C/c3c[nH]c4c3cccc4)/NC2=O)O)F C12847197
Cc1c2c(ncnc2sc1C(=O)N(CCO)CCO)N[C@H](C)c3cccs3 C14885742
CCOc1cc(ccc1O)/C=C\2/C(=O)N(C(=S)S2)CC(=O)Nc3ccc(cc3)O C15035903
Cc1cc(c(c(c1)C)NC(=O)CNC(=O)c2ccc(s2)CCNS(=O)(=O)C)C C16224233
Cc1c(sc2c1c(=O)[nH]c(n2)CS[C@H](C)C(=O)Nc3cccc(c3)NC(=O)C)C C17639381
C[C@@H](C(=O)NNC(=O)c1c[nH]c(=S)n1c2ccc(cc2)F)Oc3ccccc3F C18055343
CCOC(=O)C1=C(NC(=C([C@@H]1c2ccco2)C#N)SCC(=O)N)c3ccccc3 C20136807
Cc1cc(cc(c1C)S(=O)(=O)N)C(=O)OCC(=O)N[C@@H]2CCCc3c2cccc3 C21485056
CC[C@]1(C(=O)N(C(=O)N1)NC(=O)CNC(=O)c2ccccc2F)c3ccccc3 C23954378
c1cc(ccc1n2c(c(c(n2)CCCNC(=O)c3ccnc(c3)Cl)C#N)N)F C25163482
c1ccc(cc1)C(=O)NCCNC(=O)CCc2[nH]c(=O)c3c4c(sc3n2)CCC4 C25517219
C[C@@H]1C(=O)Nc2cc(ccc2O1)NC(=O)C[C@@H](c3ccccc3)NC(=O)c4ccccc4 C29770421
C[C@@H]([C@H](/C=C/C=C/C(=O)O[C@@H]1C=C2COC(=O)[C@@]2([C@@]3([C@H]1C(CCC3)(C)C)C)O)O)O C31161432
C[C@H]([C@@H](/C=C/C=C/C(=O)O[C@@H]1C=C2COC(=O)[C@@]2([C@@]3([C@H]1C(CCC3)(C)C)C)O)O)O C31161436
CC(C)[C@@H](C(=O)Nc1cccc(c1)C(F)(F)F)NC(=O)N[C@H]2CCS(=O)(=O)C2 C32104842
Cc1cc(c(n1c2ccc(cc2)F)C)C(=O)NNC(=O)CNC(=O)C3CCCCC3 C17445028
c1cc(c(cc1NC(=O)CCNC(=O)N[C@@H]2CCS(=O)(=O)C2)C(F)(F)F)Cl C36360940
CC(C)(C)CC(C)(C)NC(=O)[C@@H](c1ccc(cc1)O)N(C)C(=O)[C@@H]2CCC(=O)N2 C36537189
CC(C)c1ccc(cc1)OCC(=O)Nc2c(c3c(s2)CN(CC3)C(=O)C)C(=O)N C38804928
C[C@]12CC[C@H]([C@@]([C@@H]1CC[C@H]([C@H]2CC(=O)N3CCCC3)O)(C)CO)OC(=O)NCC=C C43553761
Cc1cccc(c1NC(=O)[C@H](C)OC(=O)c2cc(ccc2C)S(=O)(=O)N)C(C)C C45264845
Cn1ccnc1[C@@H](c2ccc(cc2)F)NC(=O)NNC(=O)Cc3ccc(cc3)F C45587533
c1ccc2c(c1)c(=O)c(c[nH]2)C(=O)NCC(=O)NCCc3ccc(cc3)OC(F)F C46901679
CC(C)(C)NC(=O)c1cccc(c1)NC(=O)NCCc2nnc3n2CCCCC3 C47586963
COc1ccc(cc1)[C@H](CNC(=O)C(=O)Nc2c(c3c(s2)CCCC3)C#N)O C48001872
CCOc1ccc(cc1)C(=O)NNC(=O)C[C@@](c2nc(cs2)C)(C(F)(F)F)O C48290763
C[C@@H](CNC(=O)NNC(=O)c1ccc(cc1Br)F)Cn2cccn2 C54577842
C[C@H](CNC(=O)NNC(=O)c1ccc(cc1Br)F)Cn2cccn2 C54577844
C=CCn1c(n[nH]c1=S)Cc2csc(n2)NC(=O)c3cc4cc(ccc4[nH]3)F C26095653
COc1cc(c(cc1OC)Br)/C=N/NC(=O)Cc2csc(n2)N C59645473
Cc1cccc(c1C)O[C@H](C)C(=O)NNC(=O)CNC(=O)c2cc(cc(c2)F)F C57136932
CSCC[C@@H](C(=O)N[C@H]1CCCc2c1cccc2)NC(=O)N3CC(=Nc4c3cccc4)O C09341836
c1ccc(cc1)[C@H]2NN[C@H](O2)C3=NC=C(C3)S(=O)(=O)NCc4ccccc4Cl C64612627
c1ccc(cc1)[C@@H]2NN[C@H](O2)C3=NC=C(C3)S(=O)(=O)NCc4ccc(cc4)Cl C64612633
CC(=O)Nc1cc(c(cc1F)F)NC(=O)NCc2ccccc2Cn3cccn3 C66980336
c1cc(ncc1NC(=O)C(=O)N[C@@H]2CCC[C@H](C2)C(F)(F)F)NC(=O)C3CC3 C66983582
Cc1c(c2ccccc2[nH]1)C(=O)C(=O)N[C@H](C)c3cccc(c3)S(=O)(=O)NC C67179125
c1ccc(cc1)Cn2cc(cn2)NC(=O)CCCC[C@@H]3[C@@H]4[C@@H](CS3)NC(=O)N4 C67210118
CC(C)(C)OC(=O)N(CCNC(=O)NC[C@H](c1ccc(cc1F)F)O)C2CC2 C67421806
CC(C)Oc1ccc(cc1NC(=O)C(=O)NCC[C@@H]2c3ccccc3NC2=O)F C67492363
C[C@@H](c1ccc2c(c1)CC(=O)N2)NC(=O)C(=O)Nc3cc(ccc3OC(C)C)F C67555825
c1cc(oc1)CNS(=O)(=O)c2cc(c(cc2Cl)Cl)C(=O)NNC(=O)c3ccco3 C02634949
c1ccc(c(c1)C(=O)NC[C@@H]2CCCO2)NC(=S)NC(=O)/C=C/c3ccc(cc3)[N+](=O)[O-] C09229677
CC(=O)Nc1ccc(cc1)NC(=O)CSc2ncc(n2Cc3ccc4c(c3)OCO4)CO C09650414
Cc1c(c(n2c(n1)nc(n2)N)C)CCC(=O)NCCc3cc(c(cc3Br)OC)OC C10456207
COc1cc(cc(c1OC)OC)C(=O)NNC(=S)NC(=O)c2ccc(o2)Br C12570816
COC(=O)c1c(c(sc1N)C(=O)OC)COC(=O)C[C@H]2C(=O)Nc3ccccc3S2 C12682877
COc1ccc(cc1OCC(=O)N)/C=N/NC(=O)c2cc(nc3c2cccc3)c4cccnc4 C09581052
Cc1c(n(c(c1C#N)NC(=O)CN2c3ccc(cc3C[C@H]2C)S(=O)(=O)N)CCCOC)C C12533092
c1ccc(cc1)n2c(nnn2)Oc3cccc(c3)C[NH2+][C@H](Cc4c[nH]c5c4cccc5)C(=O)[O-] C13717695
CCOc1ccccc1N2C(=O)/C(=C\c3c(c4ccccc4[nH]3)CCNC(=O)C)/C(=O)NC2=O C13770385
CC(=O)N/C(=C\c1ccc(c(c1)OC)OC)/C(=O)Nc2cccc(c2)NC(=O)c3ccco3 C14568718
c1cc(cc(c1)[N+](=O)[O-])/C=C/C(=O)NC(=S)Nc2cccc(c2)C(=O)NC[C@H]3CCCO3 C14839213
C=CCn1c(nnc1SCC(=O)c2c(n(c(=O)[nH]c2=O)C3CC3)N)c4ccc(cc4)Cl C16254895
Cc1cccc(c1OCc2nnc(n2N)SCC(=O)Nc3ccc4c(c3)CCN4C(=O)C)C C18764533
C[C@H](C(=O)Nc1c(ccs1)C(=O)N)OC(=O)CCc2nc(no2)c3ccc(cc3)Cl C18815118
CCOC(=O)c1c(c(sc1NC(=O)CSc2nnc(n2C)c3cc(sc3)C)C(=O)N)C C20168067
Cc1c(c(sc1C(=O)N)NC(=O)CSc2nnc(n2C)c3cccs3)C(=O)OC C20295046
Cc1ccc(cc1)/C=N/Nc2[nH]nc(n2)SCC(=O)Nc3cccc(c3)N4CCCC4=O C20908107
CCn1c2ccc(cc2nc1SCC(=O)c3c(c(c([nH]3)C)C(=O)OC)C)S(=O)(=O)N C22310323
c1ccc2c(c1)c(c[nH]2)c3nnc(n3C4CC4)SCc5nc6ccccc6c(=O)n5CC(=O)N C24510509
CCn1c(nc2c1ccc(c2)C(=O)NNC(=O)[C@@H](C)NC(=O)/C=C/c3ccc(cc3)OC)C C27399559
c1ccc(cc1)OCc2cccc(n2)C(=O)Nc3nc(cs3)C4(CCOCC4)C(=O)NO C28462811
C[C@@H](C(=O)/C(=C/1\Nc2ccccc2S1)/C#N)Sc3nnc(n3CCC(=O)N)c4ccco4 C29664848
Cc1ccc(cc1)OCc2nnc(s2)C(=O)Nc3cccc(c3)C(=O)NCc4c[nH]nc4C C33027865
CCN(CC)C(=O)CSc1nnc(n1N)SCc2[nH]c(=O)c3c(c(sc3n2)C)C C23294262
c1ccc(cc1)N2C(=O)CCC(=N2)C(=O)OCC(=O)Nc3c(c4c(s3)CCCC4)C(=O)N C36185790
CCCCn1c(c(c(=O)[nH]c1=O)N(CC(C)C)C(=O)[C@H]2CC(=O)N(C2)c3ccc(cc3)C)N C12852431
CCCCn1c(c(c(=O)[nH]c1=O)N(CCC(C)C)C(=O)c2ccc(cc2)N3CCCC3=O)N C13012504
CCOC(=O)[C@H]1[C@@H]([C@@H](S[C@@H]1NC(=O)CSc2cn[nH]n2)C(=O)Nc3ccccc3)C C39153029
C[C@@H](c1nnc(n1C)S[C@@H](C)C(=O)Nc2ccccc2O)NC(=O)c3ccc(cc3)OC C39753401
C[C@H](c1nnc(n1C)S[C@H](C)C(=O)Nc2ccccc2O)NC(=O)c3ccc(cc3)OC C39753404
Cc1cccc(c1)NC(=O)CSc2nnc(n2C)[C@H](CO)NC(=O)c3ccccc3OC C39772588
C[C@@H](C(=O)N1c2ccccc2NC(=O)C1(C)C)Sc3nnc(n3CC(C)C)CCC(=O)N C18597497
c1cc(cc(c1)Br)OCC(=O)Nc2ccc(cc2)NC(=O)CCN3C(=O)CNC3=O C40118636
c1ccc(cc1)n2c(nnn2)Oc3ccc(cc3)C[NH2+][C@@H](Cc4c[nH]c5c4cccc5)C(=O)[O-] C40721971
CCCCCN(c1c(n(c(=O)[nH]c1=O)CCCC)N)C(=O)[C@@H]2CS[C@]3(N2C(=O)CC3)C C45285381
Cc1c(cc2cnn(c2n1)C(C)C)C(=O)OCC(=O)Nc3c(c4c(s3)CCCC4)C(=O)N C45604894
Cc1cc(c(s1)C)c2cc(c3c(noc3n2)C)C(=O)OCC(=O)Nc4c(ccs4)C(=O)N C45682250
c1ccc(c(c1)NC(=O)C2CCN(CC2)c3c(nc(o3)c4ccco4)C#N)SCC(=O)N C46699839
CC(=O)c1cccc(c1)NC(=O)O[C@@H]2CO[C@H]3[C@@H]2OC[C@@H]3NC(=S)Nc4ccc(cc4)C#N C03841724
CCOc1ccc(cc1OC)c2c3c([nH]n2)OC(=C([C@@H]3c4ccc(c(c4)OC)OC)C#N)N C09328606
Cc1cc(c(c(c1)c2c3c([nH]n2)C(=O)N([C@@H]3c4cc(c(c(c4)OC)OC)OC)CCO)O)C C09124054
COc1ccc(cc1)C2=C[C@H](N(N2)C(=O)CSc3nnc(n3N)C(F)(F)F)c4ccco4 C03380268
Cc1ccc(c(c1)c2c3c([nH]n2)C(=O)N([C@@H]3c4cc(c(c(c4)OC)OC)OC)CCCO)O C11916404
CCCCn1c(c(c(=O)[nH]c1=O)N(Cc2ccco2)C(=O)Cn3c(cc4c3cccc4)C)N C15605025
Cc1c(c(n2c(n1)c(cn2)C(=O)N)C)CCC(=O)Nc3nc(cs3)c4ccc(c(c4)F)OC C59020931
C/C(=N/Nc1[nH]nc(n1)SCC(=O)Nc2c(c3c(s2)CCCC3)C#N)/c4cccnc4 C59310425
CCn1cc(cn1)/C=N/Nc2[nH]nc(n2)SCC(=O)Nc3ccc(cc3)Br C59311808
CCn1cc(cn1)/C=N/Nc2[nH]nc(n2)SCC(=O)Nc3ccccc3Br C59311810
c1ccc(c(c1)NC(=O)COc2ccc(cc2)/C=N/NC(=O)C(=O)NC[C@@H]3CCCO3)Cl C59959884
c1ccc(cc1)[C@@](CCC[C@](c2ccccc2)(O)[P@@H](=O)O)(O)[P@@H](=O)O C03957747
c1cc(ccc1NC(=O)C[C@@H](C(=O)[O-])[NH2+]CCCO)Br C04939817
c1cc(ccc1NC(=O)C[C@H](C(=O)[O-])[NH2+]CCCO)Br C04939818
c1ccc(cc1)OC[C@H](C[NH2+][C@@H](Cc2c[nH]c3c2cccc3)C(=O)[O-])O C05604101
C[C@@H](C(=O)[O-])[NH2+]Cc1c(ccc(c1O)C(=O)COc2ccccc2)O C00126892
Cc1cc(no1)NC(=O)COC(=O)C[C@@H](c2ccc(cc2)Cl)NC(=O)N C07813474
Cc1c(cc(o1)[C@H]([C@H]([C@@H](CO)O)O)O)C(=O)OCc2ccccc2C#N C09458048
C[C@@H](C(=O)OCC(=O)NC(=O)N)SCC(=O)Nc1ccc(cc1)F C10472485
COCCNC(=O)NC(=O)COC(=O)c1cc(c(cc1OC)N)Cl C11458484
Cc1cc(no1)NC(=O)COC(=O)C[C@H](c2ccccc2)NC(=O)N C11741603
CCc1c(c(c([nH]1)C(=O)O[C@H](C(C)C)C(=O)NC(=O)N)C)C(=O)OC C22313027
c1cc(ccc1C(=O)CC[NH2+][C@H](CCC(=O)N)C(=O)[O-])Br C26802773
COc1ccc(cc1)[C@@H](CC[NH2+][C@H](Cc2c[nH]c3c2cccc3)C(=O)[O-])O C27517062
CC(C)CNC(=O)NC(=O)CSc1nnc(s1)SCC(=O)N C36663289
COc1ccc(c(c1)OC)[C@@H](COc2c(cc(cc2OC)CO)N)O C40352403
Cc1c(sc(n1)SCC(=O)NC(=O)NCCOC)CC(=O)N C40480369
c1ccc(c(c1)C(=O)NNc2c(c(ncn2)N(CCC#N)CCC#N)N)F C40737235
c1cc(c(cc1F)F)C(=O)NCC(=O)NNC(=S)NC[C@@H]2CCCO2 C42095412
C=CCNC(=S)NNC(=O)c1cccc(c1)NC(=O)[C@@H]2CCCO2 C43679232
CC(C)NS(=O)(=O)c1cc(ccc1F)C(=O)NNC(=S)NC2CC2 C47682596
c1cc(ccc1NC(=O)C(=O)NCCC2=CCCCC2)OCC(=O)N C48661079
[H]/N=C(\NCC(F)(F)F)/Nc1nc(cs1)c2cccc(n2)CNC(=O)C C29309627
C[C@@H](C(=O)Nc1cccc(c1)NC(=O)NCCC(=O)NCC#C)OC C50059784
Cc1ccc(cc1C)OCC(=O)NNC(=O)NCCC(=O)NCC#C C50136644
C[C@@H](CNC(=O)Nc1ccccc1SCC(=O)N)Cn2cccn2 C52462595
C=CCNC(=S)NNC(=O)CCn1c2ccccc2c(=O)[nH]c1=O C53755272
c1cc(cc(c1)NC(=O)C2CC2)/C(=N/OCC(=O)NCc3ccco3)/N C54288110
CCOc1ccccc1C(=O)NCC(=O)NCC(=O)Nc2c[nH]nc2 C63533492
CC(C)[C@@H](C(=O)Nc1cccc(c1)OCCn2cccn2)NC(=O)N C63768710
c1ccc(cc1)C(=O)NCCC(=O)NNC(=S)NCC(F)(F)F C64080416
CC(=O)N[C@@H](CC(=O)NNC(=S)NCC(F)(F)F)c1cccs1 C64082016
CCCCNC(=O)NNC(=O)CCCN1C(=O)C2(CCCC2)NC1=O C64427304
c1cscc1C(=O)NCCCC(=O)NNC(=O)NC[C@@H]2CCCO2 C65147224
Cc1c(c([nH]c1C(=O)C)CC(=O)NNC(=O)NCC(C)C)C(=O)OC C65181348
Cc1cc(no1)NC(=O)[C@@H](C)SCC(=O)NNC(=O)NCC2CC2 C65193466
CCS(=O)(=O)NCCCNC(=O)NCC(=O)NC1CCCCC1 C51714365
c1cc(ccc1C(=O)NCCCC(=O)Nc2ccn(n2)CC(=O)N)F C55323016
c1cc(c(cc1C(=O)N)[N+](=O)[O-])SCC(=O)NCC(=O)NC2CC2 C66067202
Cc1csc(n1)CCCCNC(=O)C(=O)Nc2c(ccs2)C(=O)N C66224203
Cc1cc(no1)NC(=O)[C@@H](C)SCC(=O)N[C@@H]2CCCN(C2)CC(=O)N C66450496
Cc1cc(no1)NC(=O)[C@H](C)SCC(=O)N[C@@H]2CCCN(C2)CC(=O)N C66450499
Cc1cc(no1)NC(=O)[C@@H](C)SCC(=O)N[C@H]2CCCN(C2)CC(=O)N C66450502
CC(=O)N[C@H](CC(=O)NNC(=O)NCCOC)c1c(cccc1F)F C66632409
COCCNC(=O)CCNC(=O)NC[C@]1(CCCc2c1cccc2)O C66925396
c1ccc(c(c1)[N+](=O)[O-])OCC(=O)NN[C@@H](c2ccc(cc2)F)C(=O)N C66938925
C[C@@H](C(=O)NNC(=S)Nc1ccc(c(c1)F)OC)NC(=O)C2CCC2 C67195536
CC[C@@H](C(=O)NCC(C)(C)C(=O)N)Nc1nnnn1c2ccccc2 C67267904
Cc1ccccc1[C@H](CC(=O)N[C@@H](C)COCC(F)(F)F)NC(=O)N C67278874
COC(=O)Nc1cc(ccc1F)NC(=O)NCCCNS(=O)(=O)C C67324196
CC(=C)COc1cccc(c1)NC(=O)C(=O)Nc2cnn(c2)CC(=O)N C67532843
CC(=O)Nc1c(ncn1[C@@H]2[C@H]([C@@H]([C@@H](O2)COC(=O)C)OC(=O)C)OC(=O)C)C(=O)N C05158741
CCOC(=O)CSCC(=O)Nc1c(c(c(s1)C(=O)N)C)C(=O)OCC C07449942
COc1cc(cc(c1OC)OC)/C=C\2/C(=O)c3ccc(cc3O2)OCC(=O)N[C@H](CC(=O)N)C(=O)[O-] C08876746
Cc1c(cc(o1)COC(=O)CCC(=O)Nc2c(c3c(s2)CCC3)C(=O)N)C(=O)OC C03329285
CCOCCCNC(=O)NC(=O)COC(=O)CN1C(=O)[C@]2(CCCC[C@@H]2C)NC1=O C09959296
CCOc1ccc(c(c1)[N+](=O)[O-])NC(=O)C[C@@H](C(=O)[O-])[NH2+]C[C@H]2CCCO2 C10434220
C/C=C/C(=O)OCC(=O)Nc1c(c(c(s1)C(=O)N)C)C(=O)OCCOC C10733265
CC(=O)OCCNC(=O)CCNC(=O)[C@H](C(C)(C)COC(=O)C(C)(C)C)O C12502999
CC(C)Cn1c(c(c(=O)[nH]c1=O)N(CCOC)Cc2c(cco2)C(=O)OC)N C12748090
CCOC(=O)C1=C(NC(=O)NC1)COC(=O)C[C@H](c2cccs2)NC(=O)C C12992750
C[C@](/C=C/[C@H]1CC=CC(=O)O1)([C@@H](C[C@H](/C=C/C=C/C=C/CO)O)OP(=O)([O-])[O-])O C13761332
C[C@H](C(=O)NC(=O)NC(C)(C)C)OC(=O)CCNC(=O)CCC(=O)c1cccs1 C16368534
[H]/N=C(\N)/S[C@@H]1[C@H]([C@@H]([C@H]([C@@H](O1)COC(=O)C)OC(=O)C)OC(=O)C)OC(=O)C C16951948
COCCSc1nnc(s1)NC(=O)CSc2nnc(n2N)COC C20904783
CC(C)n1cc(cn1)/C=N/Nc2[nH]nc(n2)SCCC(=O)NCc3ccco3 C20911082
CC(=O)N[C@H]1[C@@H]([C@@H]([C@@H](O[C@H]1SC(=O)N)COC(=O)C)OC(=O)C)OC(=O)C C22198951
CCCCS(=O)(=O)N=C1NCN(CN1)CCOS(=O)(=O)NC(C)C C22364322
Cc1c(sc(c1C(=O)OC)NC(=O)CSc2nnc(n2CCC(=O)N)C3CC3)C C23364114
CCN(CC)CC[NH2+][C@@H](CC(=O)Nc1ccc(cc1OC)[N+](=O)[O-])C(=O)[O-] C23906258
CC(C)NC(=S)NNC(=O)c1cc(c(cc1[N+](=O)[O-])OCCOC)OC C24757105
CCc1nnc(s1)NC(=O)[C@H](CC)n2c(nnc2SCC(=O)OCC)N C32535770
CCOC(=O)c1c(nc(s1)NC(=O)[C@@H](C)n2c(nnc2SCC(=O)OC)N)C C32535716
CCCCN(c1c(n(c(=O)[nH]c1=O)CC(C)C)N)C(=O)CCCN2C(=O)CCC2=O C32932115
COCCCNC(=S)N(CCCO)Cc1cc2cc3c(cc2[nH]c1=O)OCCO3 C04160511
Cc1ccc(cc1NC(=O)C[C@@H](C(=O)[O-])[NH2+]CCCN2CCOCC2)[N+](=O)[O-] C39880314
c1ccc(c(c1)NC(=O)C[C@H](C(=O)[O-])[NH2+]CCCN2CCOCC2)[N+](=O)[O-] C39880665
CC[C@H](C(=O)Nc1c(c(c(o1)C)C(=O)C)C(=O)OCC)n2c(nnc2SCC#N)N C40173532
COC(=O)c1cc(cc(c1)Nc2c(c(ncn2)N(CCC#N)CCC#N)N)C(=O)OC C40705649
Cc1c(c(c(n1CCCO)CCC(=O)OC)c2ccc(cc2)OC(=O)C)C(=O)N C43225675
CC(C)COC[C@@H](CNC(=O)NCc1ccc(s1)S(=O)(=O)N(C)C)O C45348431
CCO/C(=C\1/[C@@H](C(=C(N=C1COCC[NH3+])C)C(=O)OC)c2cccc(c2)n3ccnc3)/[O-] C26744158
CCS(=O)(=O)NCCCNC(=O)NCCCN(C(C)C)S(=O)(=O)C C51688568
CCOc1cc(c(cc1OCC)[N+](=O)[O-])NC(=O)C(=O)NCC(=O)NCC#C C51808155
CC[NH+](CC)CCCN[C@@H](CC(=O)Nc1ccc(cc1OC)[N+](=O)[O-])C(=O)[O-] C39880900
CCCn1c(c(c(=O)[nH]c1=O)C(=O)CN(CCC)Cc2nnc(o2)c3ccco3)N C12889112
C=CCNC(=O)C(=O)N/N=C/c1ccc(cc1)OCC(=O)NC[C@H]2CCCO2 C58873406
C=CCn1cc(cn1)/C=N/Nc2[nH]nc(n2)SCCC(=O)Nc3ccccn3 C59832174
CCc1nnc(o1)CNC(=O)CSc2nc([nH]n2)N/N=C/c3ccccc3OC C59880501
COCCn1cc(cn1)/C=N/Nc2[nH]nc(n2)SCCC(=O)Nc3nncs3 C59887085
CCCCNC(=O)CSc1nc([nH]n1)N/N=C/c2cnn(c2)CCOC C59887459
CCOC(=O)[C@H](C)Sc1nc([nH]n1)N/N=C/c2c(nn(c2C)CCO)C C59887981
CCCOC(=O)CSc1nc([nH]n1)N/N=C/c2c(nn(c2C)CCO)C C59888073
CC(C)c1nnc(n1CC=C)SCC(=O)Nc2nnc(s2)SCC(=O)N C59911199
CCOC(=O)[C@@H]1[C@H](SC(=C1CSc2n[nH]c(=O)n2C3CC3)C(=O)OCC)N C39789870
CCN(CC)S(=O)(=O)c1ccc(cc1)/C=C/C(=O)NNC(=O)NCCOC C64887102
CC(C)Cn1c(c(c(=O)[nH]c1=O)N(CCCN2CCOC2=O)CCOC)N C65949988
CCCOC(=O)C[C@@H]1C(=O)NCCN1C(=O)CNc2cccc(c2C)NC(=O)CC C66110602
CCOCCCNC(=S)NNC(=O)Cc1csc(n1)c2cnccn2 C67193517
CC[C@H](C)NC(=O)[C@H](C)NC(=O)C(=O)Nc1cc(ccc1OCCOC)F C67559068
C[C@@H](CNC(=O)NC[C@@H](COc1c(cccc1OC)OC)O)Cn2cccn2 C67605554
CCCCSC[C@@H](C(=O)OC)NC(=O)/C=C/c1c([nH]c(=O)[nH]c1=O)C C01735211
CCOc1cc(cc(c1OCC)OCC)C(=O)NNC(=O)C(=O)NC2CC2 C08392058
CCCn1c(c(c(=O)n(c1=O)C)C(=O)CSc2nnc(s2)NCCOC)N C08942853
CCOC(=O)c1c(c([nH]c1C)C(=O)OCC(=O)NC(=O)NCCOC)C C09158704
COCCNC(=O)Cn1c(cnc1SCC(=O)Nc2ccc3c(c2)OCO3)CO C09827549
CCC1(C(=O)N(C(=O)N1)CC(=O)OCC(=O)NC(=O)NCCOC)CC C10166767
CCOc1ccc(c(c1)[N+](=O)[O-])NC(=O)C[C@H](C(=O)[O-])[NH2+]CCCOC C10434212
CCOC(=O)c1c(oc(c1C(=O)N)NC(=O)CSc2nnc(n2C3CC3)C(C)C)C C10926323
CC(=O)N[C@@H](CC(=O)OCC(=O)NC(=O)NCCOC)c1cccs1 C12702701
CCN(CC(=O)NC(C)C)C(=O)CSc1nnc(n1CCC(=O)N)C2CC2 C12772885
CNc1ccc(cc1[N+](=O)[O-])C(=O)OCC(=O)NC(=O)NCCCOC C09581201
COCCNC(=O)c1ccccc1NC(=O)C(=O)NCCCn2ccnc2 C13730493
CCOC(=O)c1c(c(c([nH]1)C)C(=O)OCC(=O)NC(=O)NCCOC)C C14903851
CC(C)(C(=O)[O-])NC(=O)NCCCCCCNC(=O)NC(C)(C)C(=O)[O-] C05379446
Cc1cc(no1)NC(=O)CSCC(=O)OCC(=O)NC(=O)NCC(F)(F)F C17103352
CCCCCCN1C(=O)/C(=C\N[C@H](Cc2cnc[nH]2)C(=O)[O-])/C(=O)NC1=O C20567546
CCc1nnc(o1)CN(CC)C(=O)CSc2nc([nH]n2)N/N=C/c3cccc(c3)O C20906741
CCOC(=O)c1c(c(sc1NC(=O)CSCC(=O)OC)C(=O)N)C C21184715
C[S@@](=O)CCCCNC(=S)SC[C@@H](C(=O)NCC(=O)[O-])NC(=O)CC[C@@H](C(=O)[O-])[NH3+] C22066657
CC(C)(C)OC(=O)N[C@@H](CO[P@@](=O)([O-])OC[C@@H](CO)O)C(=O)N(C)OC C26522605
CCCCC[C@H]1[C@]([C@H](C2=C(O1)[C@H](N(C2=O)OC)CSC[C@H](C(=O)[O-])O)O)(C)O C31163703
CCc1c(c(c([nH]1)C(=O)OCC(=O)NC(=O)NCCOC)C)C(=O)OC C32877475
COCCCNC(=S)N(CCO)Cc1cc2cc3c(cc2[nH]c1=O)OCCO3 C04160502
c1cc(c(cc1S(=O)(=O)N2CCOCC2)C(=O)[O-])NCCCCC[C@@H]3C(=C(N=N3)N)C#N C39665604
Cc1c(c(=O)[nH]c(n1)SCC(=O)NCCCC(=O)OC)CCC(=O)O C13450322
c1ccc(c(c1)C#N)OCC(=O)NNC(=O)NCCCOC[C@@H]2CCCO2 C45180076
CC(=O)CCc1ccc(cc1)OC[C@@H](Cn2cc(cc(c2=O)C(=O)N)[N+](=O)[O-])O C45860378
C[C@H](C([C@@H](C)O)(C(=O)OCc1ccccc1NC(=O)CCC(=O)[O-])O)O C49181838
CC[C@@H](C)NC(=O)CN1CCN(CC1)C(=O)NCCC(=O)NCCOC C54750556
CCCCOCCNC(=O)CSc1nnc(n1CCC(=O)N)C2CC2 C54916309
CCN(CCCNC(=O)NNC(=O)COc1ccc(cc1)C#N)S(=O)(=O)C C57150608
CCc1nnc(s1)NC(=O)CSc2nc([nH]n2)N/N=C/c3cnn(c3)CC=C C59831923
Cc1nnc(s1)NC(=O)CSc2nc([nH]n2)N/N=C/c3cnn(c3)CCOC C59887437
CCS(=O)(=O)NCCNC(=O)NCCCN(C(C)C)S(=O)(=O)C C61987466
CCCCN(c1c(n(c(=O)[nH]c1=O)CCC)N)C(=O)CN(CC#N)C2CC2 C63516124
CCCS(=O)(=O)N1CCC(CC1)C(=O)NNC(=O)NCCCOCC C63661467
C=CCN(CC=C)C(=O)CNC(=O)N[C@H](CC1=c2ccccc2=[NH+]C1)C(=O)[O-] C64683754
CCCn1c(c(c(=O)[nH]c1=O)N(CCOC)C(=O)CC(C2CC2)C3CC3)N C65049507
CCC(CC)c1nnc(s1)NC(=O)C(=O)NCCCNS(=O)(=O)CC C51846003
CCCCn1c(c(c(=O)[nH]c1=O)N(CCCN2CCOC2=O)CCOC)N C65949978
C[C@@H]1CN(C[C@H](O1)C)C[C@@H](CSc2nnc(n2CC(C)C)CCC(=O)N)O C66481732
CCS(=O)(=O)NCCNC(=O)C(=O)Nc1ccccc1S[C@@H](C)CC#N C66984855
Cn1c2c(c(=O)[nH]c1=O)[nH]c(n2)CCC(=O)NCCCCCCC(=O)OC C67291872
COCCOc1ccccc1NC(=O)C(=O)NCC(=O)NCc2ccco2 C67327225
CCCN(CC(=O)c1c(n(c(=O)[nH]c1=O)CC(C)C)N)CC(=O)OCC C67409788
Cc1nc(on1)CCCNC(=O)NC[C@@H](COc2ccc(cc2)[N+](=O)[O-])O C67464533
COCCCNC(=S)NNC(=O)c1cn(nn1)c2cccc(c2)[N+](=O)[O-] C67483684
COCCOc1ccc(cc1NC(=O)C(=O)NCC(=O)NCc2ccco2)F C67493690
COCCn1cc(cn1)NC(=O)NC[C@H](COc2c(cccc2OC)OC)O C67553963
Cn1cc(cn1)CCNC(=O)NC[C@H](COc2c(cccc2OC)OC)O C67603263
C(C(=O)NC(=O)N)Sc1nnc(s1)SCC(=O)NC(=O)N C03395074
CCO[C@H]1[C@H]([C@@H]([C@@H]([C@@H](O1)CO)O[C@@H]2[C@@H]([C@@H]([C@@H]([C@@H](O2)CO)O)O)O)O)O C04544398
C(C(C(=NNC(=O)C(=O)NN)C(CO)(Cl)Cl)(Cl)Cl)O C01626264
C([C@@H](C(=O)[O-])NC(=O)C[NH3+])SSC[C@@H](C(=O)[O-])NC(=O)C[NH3+] C05328769
C([C@H](C(=O)[O-])NC(=O)C[NH3+])SSC[C@@H](C(=O)[O-])NC(=O)C[NH3+] C05328776
C([C@H](C(=O)[O-])NC(=O)C[NH3+])SSC[C@H](C(=O)[O-])NC(=O)C[NH3+] C05328789
c1cc(c2c(c1NCCO)C(=O)c3c(ccc(c3C2=O)O)O)NCCO C04771957
c1cc(ccc1c2nnc(o2)NC(=S)N)c3nnc(o3)NC(=S)N C01630171
CC(=O)N[C@H]1[C@@H]([C@@H]([C@@H](O[C@@H]1O)CO)O[C@@H]2[C@@H]([C@@H]([C@@H]([C@@H](O2)CO)O)O)NC(=O)C)O C13348005
CC(=O)N[C@@H]1[C@H]([C@@H]([C@H](O[C@H]1O)CO)O[C@@H]2[C@@H]([C@H]([C@@H]([C@H](O2)CO)O)O)NC(=O)C)O C13548898
CC(=O)N[C@@H]1[C@@H]([C@@H]([C@@H](O[C@H]1O)CO)O[C@H]2[C@@H]([C@@H]([C@@H]([C@H](O2)CO)O)O)NC(=O)C)O C15205793
Cc1nc(c2c(n1)nc(c(n2)c3ccc(cc3)N(CCO)CCO)N)N C01704184
CC(=O)N[C@@H]1[C@H]([C@@H]([C@H](O[C@H]1O)CO)O[C@H]2[C@@H]([C@H]([C@@H]([C@@H](O2)CO)O)O)NC(=O)C)O C22054222
CC(=O)N[C@H]1[C@H]([C@@H]([C@@H](O[C@H]1O)CO)O[C@H]2[C@H]([C@H]([C@@H]([C@@H](O2)CO)O)O)NC(=O)C)O C22056600
CC(=O)N[C@@H]1[C@H]([C@@H]([C@H](O[C@H]1O)CO)O[C@H]2[C@H]([C@H]([C@@H]([C@@H](O2)CO)O)O)NC(=O)C)O C22056614
CS(=O)(=O)SCCNC(=O)N[C@H]1[C@H]([C@@H]([C@@H]([C@@H](O1)CO)O)O)O C22059820
CS(=O)(=O)SCCNC(=O)N[C@@H]1[C@H]([C@@H]([C@@H]([C@@H](O1)CO)O)O)O C02576410
CS(=O)(=O)SCCNC(=O)N[C@H]1[C@H]([C@@H]([C@@H]([C@H](O1)CO)O)O)O C22059826
CS(=O)(=O)SCCNC(=O)N[C@@H]1[C@H]([C@@H]([C@@H]([C@H](O1)CO)O)O)O C22059829
CCCO[C@H]1[C@@H]([C@H]([C@@H]([C@H](O1)CO)O)O)O[C@H]2[C@@H]([C@H]([C@@H](CO2)O)O)O C31169032
C([C@@H]1[C@H]([C@@H]([C@H]([C@@H](O1)S[C@H]([C@@H](CO)O)[C@@H]([C@H](C=O)O)O)O)O)O)O C31543379
CC1(CC(CC([NH2+]1)(C)C)NC(=O)c2coc(n2)[C@H](CCSC)[NH3+])C C33703322
CC(=O)N[C@H]1[C@@H]([C@@H]([C@@H](O[C@@H]1O[C@@H]2[C@@H]([C@@H](O[C@@H]([C@@H]2O)CO)O)NC(=O)C)CO)O)O C34909202
CS(=O)(=O)SCCNC(=O)N[C@@H]1[C@@H]([C@@H]([C@@H]([C@@H](O1)CO)O)O)O C33875496
CS(=O)(=O)SCCNC(=O)N[C@H]1[C@@H]([C@@H]([C@@H]([C@@H](O1)CO)O)O)O C33875498
CC(=O)N[C@@H]1[C@H]([C@@H]([C@H](O[C@H]1O[C@@H]2[C@H]([C@@H](O[C@@H]([C@@H]2O)CO)O)NC(=O)C)CO)O)O C38468551
Cc1c\2c(oc1C(=O)N[C@@H](C)COC)CC(C/C2=N\NC(=[NH2+])N)(C)C C39855902
Cc1c\2c(oc1C(=O)N[C@H](C)COC)CC(C/C2=N\NC(=[NH2+])N)(C)C C39855903
CC(=O)N[C@@H]1[C@H]([C@@H]([C@@H](O[C@H]1O)CO)O[C@@H]2[C@@H]([C@H]([C@@H]([C@@H](O2)CO)O)O)NC(=O)C)O C39936957
CC(=O)N[C@@H]1[C@H]([C@@H]([C@@H](O[C@H]1O)CO)O[C@H]2[C@@H]([C@H]([C@@H]([C@H](O2)CO)O)O)NC(=O)C)O C44019859
CS(=O)(=O)SCCNC(=O)N[C@H]1[C@@H]([C@@H]([C@H]([C@@H](O1)CO)O)O)O C44135839
CS(=O)(=O)SCCNC(=O)N[C@H]1[C@H]([C@@H]([C@H]([C@@H](O1)CO)O)O)O C44135842
CS(=O)(=O)SCCNC(=O)N[C@H]1[C@@H]([C@H]([C@H]([C@@H](O1)CO)O)O)O C44135845
CS(=O)(=O)SCCNC(=O)N[C@H]1[C@H]([C@H]([C@H]([C@@H](O1)CO)O)O)O C44135848
CC(=O)N[C@@H]1[C@H]([C@H]([C@H](O[C@@H]1O[C@H]2[C@H]([C@H](O[C@@H]([C@@H]2O)CO)O)NC(=O)C)CO)O)O C44607936
CS(=O)(=O)SCCNC(=O)N[C@H]1[C@@H]([C@H]([C@H]([C@H](O1)CO)O)O)O C44608392
CC(=O)N[C@@H]1[C@H]([C@H]([C@H](O[C@H]1O)CO)O[C@H]2[C@@H]([C@H]([C@@H]([C@H](O2)CO)O)O)NC(=O)C)O C44699231
CC(=O)N[C@H]1[C@H]([C@@H]([C@H](O[C@H]1O[C@@H]2[C@@H]([C@@H](O[C@H]([C@@H]2O)CO)O)NC(=O)C)CO)O)O C44960062
CS(=O)(=O)SCCNC(=O)N[C@H]1[C@H]([C@H]([C@H]([C@H](O1)CO)O)O)O C44960196
C[NH2+]CC(=O)N[C@@H](CO)C(=O)N[C@@H]1[C@@H]([C@@H]([C@@H](O[C@@H]1C(=O)N)[C@@H]2C=CC(=NC2=O)N)O)O C40802328
C[NH2+]CC(=O)N[C@H](CO)C(=O)N[C@@H]1[C@@H]([C@@H]([C@@H](O[C@@H]1C(=O)N)[C@@H]2C=CC(=NC2=O)N)O)O C40802332
C[NH2+]CC(=O)N[C@@H](CO)C(=O)N[C@H]1[C@@H]([C@@H]([C@@H](O[C@@H]1C(=O)N)[C@@H]2C=CC(=NC2=O)N)O)O C40802337
C[NH2+]CC(=O)N[C@H](CO)C(=O)N[C@H]1[C@@H]([C@@H]([C@@H](O[C@@H]1C(=O)N)[C@@H]2C=CC(=NC2=O)N)O)O C40802341
c1ccc2=[NH+]CC(=c2c1)[C@@H]([C@@H](CNc3nccc(n3)c4ccncc4)[NH3+])O C52569928
c1ccc2=[NH+]CC(=c2c1)[C@H]([C@@H](CNc3nccc(n3)c4ccncc4)[NH3+])O C52569929
c1ccc2=[NH+]CC(=c2c1)[C@@H]([C@H](CNc3nccc(n3)c4ccncc4)[NH3+])O C52569930
c1ccc2=[NH+]CC(=c2c1)[C@H]([C@H](CNc3nccc(n3)c4ccncc4)[NH3+])O C52569931
c1c(ccc(c1)O)/C=N/Nc2n(c(nn2)N/N=C/c3ccc(cc3)O)N C16400397
c1cc(c(cc1)[O-])/C=[NH+]/Nc2n(c(nn2)N/[NH+]=C/c3c(cccc3)[O-])N C16449063
CC(=O)N[C@H]1[C@H]([C@@H]([C@@H](O[C@@H]1O)CO[C@@H]2[C@@H]([C@@H]([C@@H]([C@@H](O2)CO)O)O)NC(=O)C)O)O C34264957
c1c(c(nn1CC(=O)NC[C@H](CO)O)C(=O)NC[C@@H](CO)O)I C01634741
c1c(c(nn1CC(=O)NC[C@H](CO)O)C(=O)NC[C@H](CO)O)I C01634742
C1COCCN1c2nc(nc(n2)N3CCOCC3)N/N=C/[C@H]([C@@H]([C@@H]([C@@H](CO)O)O)O)O C06073474
CC(C)CCNC(=O)[C@H](c1ccc(cc1)O)N(c2ccc3c(c2)OCO3)C(=O)c4c(c(ns4)C(=O)N)N C06134532
CCC(C)(C)NC(=O)[C@@H](c1ccc(cc1)O)N(c2ccc(cc2)OC)C(=O)c3c(c(ns3)C(=O)N)N C06462054
CC(C)[C@@H](C(=O)N[C@@H]1C=C(C[C@H]([C@@H]1O)O)C(=O)N[C@@H](CCS(=O)(=O)C)C(=O)N)[NH2+]C C04221597
CC(C)[C@@H](C(=O)NC(=O)N)OC(=O)c1ccccc1S[C@H](C(C)C)C(=O)NC(=O)N C09963312
Cc1ccc(cc1)N([C@H](c2ccc(cc2)O)C(=O)NCCC(C)C)C(=O)c3c(c(ns3)C(=O)N)N C12473803
Cc1ccc(c(c1)N([C@@H](c2ccc(cc2)O)C(=O)NCCC(C)C)C(=O)c3c(c(ns3)C(=O)N)N)C C12473828
C1COCCN1c2nc(nc(n2)N3CCOCC3)N/N=C/[C@@H]([C@@H]([C@@H]([C@H](CO)O)O)O)O C13548726
c1ccc(c(c1)NC(=S)NNC(=S)NNC(=S)Nc2ccccc2Cl)Cl C16450442
CC/C(=N\NC(=S)NCC[NH+](CC)CC)/C(=N/NC(=S)NCC[NH+](CC)CC)/C C05572757
C[C@@]12CC[C@H]([C@@]([C@H]1Cc3c([nH+]c(s3)NCc4ccccc4)[C@H]2CC(=O)NCC[NH+](C)C)(C)CO)O C20504791
c1cc(c(cc1Cl)/C=N/Nc2[nH]nc(n2)SCC(=O)Nc3nnc(s3)SCC(=O)N)O C20834810
CC(=O)Nc1ccccc1NC(=O)CCSc2nnc(n2N)N/N=C/c3cccc(c3)O C20915536
c1ccc(cc1)C[NH2+]C[C@@H](COCC2CCC(CC2)COC[C@@H](C[NH2+]Cc3ccccc3)O)O C26897825
CC(C)[C@@H](C(=O)OC[C@H]([C@H]([C@H]([C@H](COC(=O)[C@H](C(C)C)NC=O)O)O)O)O)NC=O C31157899
C[C@@H]1CCC=C([C@@]1(C)CC/C(=C/CC/C(=C\CS(=O)(=O)CC[NH+]=C(N)N)/CO)/C)C C17218656
c1ccc(c(c1)C(=O)N/N=C/[C@H]([C@H]([C@@H](COC[C@@H]2[C@@H]([C@@H]([C@@H]([C@@H](O2)CO)O)O)O)[C@@H](CO)O)O)O)O C33957511
CC/C(=N/NC(=S)NCC[NH+](CC)CC)/C(=N/NC(=S)NCC[NH+](CC)CC)/C C17107960
CCOC(=O)[C@H]1C(=c2cc(ccc2=[NH+]1)OC)NC(=O)C[NH+]3CCC(CC3)(C(=O)N)[NH+]4CCCCC4 C38669746
Cc1ccc(cc1)NC(=O)COc2c(cccc2OC)C[NH2+]CCNC(=O)c3c(non3)N C40744491
c1ccc(cc1)C(c2ccccc2)(c3ccccc3)n4cc([nH+]c4)C[C@@H]([C@@H](CC(=O)N)[NH3+])N C44256280
CC[NH+](CC)c1ccc(cc1)NC(=O)COC(=O)[C@H](CC2=c3ccccc3=[NH+]C2)NC(=O)N C63209611
c1cc(ccc1CC(=O)N)OCC2=[NH+][C@@H](ON2)C(=O)NCCC3=c4cc(ccc4=[NH+]C3)Cl C63782754
[H]/N=C\1/[C@H](SC(=C1C(=O)Nc2c(cccc2CC)CC)NCC)C(=O)Nc3ccccc3C(=O)N C13302647
CC[NH+](CC)CCNC(=O)c1cc(c(cc1OC)N[C@H]2[C@@H]([C@@H]([C@@H]([C@@H](O2)C(=O)[O-])O)O)O)Cl C65747773
COC(=O)[C@]1(C[C@H]([C@@H]([C@@H](O1)[C@@H]([C@H](CO)O)O)NC(=O)CO)O)Oc2ccc(cc2)[N+](=O)[O-] C65748188
CCCC(=O)Nc1ccc(c(c1)NC(=S)NC(=O)c2cc(c(c(c2)OC)OC)OC)Cl C08831483
COc1ccccc1C(=O)NCCC(=O)NNC(=O)COc2ccccc2c3ccccc3 C09994354
Cc1ccc(c(c1)OCC(=O)NNC(=S)NC(=O)c2cccc(c2)C(=O)OC)C(C)C C10294144
CCOc1ccc(cc1)O[C@H](C)C(=O)NNC(=O)[C@H](C(C)C)NC(=O)c2ccccc2F C13011346
COc1cc(c(cc1OC)NC(=O)CSc2nnc(s2)SCC(=O)N)C(=O)[O-] C13273198
CC(C)OCCCNC(=O)CCCCn1c(=O)c2c(c3cc(ccc3[nH]2)OC)[nH]c1=S C04793263
CCCCC(=O)Nc1ccc(cc1)C(=O)NNC(=O)c2ccc(cc2)OC[C@@H]3CCCO3 C13619736
COc1ccc(cc1OC)/C=C/C(=O)NC(=S)NNC(=O)c2ccccc2OCC=C C14024142
Cc1cc(nc(n1)N/C(=N/C(=S)Nc2cc(ccc2OC)OC)/NCc3cccs3)C C14157188
Cc1cc(nc(n1)N/C(=N/C(=S)Nc2cccc(c2)OC(F)(F)F)/NC[C@H]3CCCO3)C C14157623
COCCOc1ccccc1C(=O)NC(=S)Nc2cccc(c2)NC(=O)c3ccco3 C14569030
CCCCn1c(c(c(=O)[nH]c1=O)N(CCCC)C(=O)Cc2coc3c2ccc(c3)OC)N C14623802
CC(C)c1ccc(cc1)OCC(=O)NNC(=S)NC(=O)c2ccc(cc2)OCCOC C14657110
Cc1ccc(c(c1)OCC(=O)NNC(=S)NC(=O)c2ccc(cc2)OCCOC)C(C)C C14657243
CCCCN(c1c(n(c(=O)[nH]c1=O)CC(C)C)N)C(=O)/C=C/c2ccc(cc2)C(=O)OC C14719949
CCN(CC)S(=O)(=O)c1cc(ccc1NNC(=S)Nc2ccccc2C)[N+](=O)[O-] C16219257
CCCOc1c(cc(cc1Cl)C(=O)O[C@@H](C)C(=O)Nc2c(ccs2)C(=O)N)OCC C16910985
Cc1c(cccc1Cl)NC(=O)CNC(=O)COC(=O)[C@H](C(C)C)NC(=O)c2cccs2 C17177247
C/C(=N\Nc1[nH]nc(n1)SCCC(=O)Nc2cc(cc(c2)OC)OC)/c3cccs3 C20835906
Cc1cccc(c1)NC(=O)CCSc2nc([nH]n2)N/N=C/c3ccc(cc3)C(=O)OC C20905992
CC[C@H](C)Sc1nnc(s1)NC(=O)CSc2nc([nH]n2)N/N=C/c3ccccc3 C21036578
CC[C@H](C)Sc1nnc(s1)NC(=O)CSc2nc([nH]n2)N/N=C/c3cccs3 C21079273
CCOC(=O)c1c(c(sc1NC(=O)[C@H](C)Sc2nnc(s2)N)C(=O)OCC)C C22738459
c1ccc(cc1)c2ccccc2NC(=O)CSc3nnc(n3Cc4ccco4)CCC(=O)N C22749624
c1ccc(cc1)c2ccc(cc2)OC[C@@H](CSc3nnc(n3CCC(=O)N)c4ccco4)O C22765311
CCOc1cc2c(cc1CNC(=O)c3cc(c(c(c3)OC)OCC(=O)N)OC)O[C@@H](C2)C C24501597
CCCCCN(c1c(n(c(=O)[nH]c1=O)CCCC)N)C(=O)[C@@H]2CC(=NO2)c3ccccc3 C33152413
CCCCCN(c1c(n(c(=O)[nH]c1=O)CCCC)N)C(=O)[C@H]2CC(=NO2)c3ccccc3 C33152414
CCCCNC(=O)[C@H](c1ccc(cc1)OC)N(Cc2ccco2)C(=O)c3c(cccc3O)O C36500647
CCCCNC(=O)[C@H](c1ccc(cc1)OC)N(Cc2ccco2)C(=O)c3cccc(c3O)O C36500885
Cc1cc(nc(n1)N/C(=N/C(=S)Nc2ccc(cc2OC)OC)/NCc3cccs3)C C14157186
CCOc1cc(c(cc1NC(=O)c2ccc(cc2)C)OCC)NC(=S)NCCCN3CCOCC3 C13556545
CCOC(=O)c1c(c(sc1NC(=O)CSc2[nH]nc(n2)CNc3ccccc3)C)C C08441520
C[C@@H](CCCC(C)C)NC(=O)CC[C@H]1C(=O)N(C(=O)N1)CCc2c[nH]c3c2cc(cc3)OC C08765071
CCCOc1ccc(cc1OCC)[C@@H]2c3c(n[nH]c3C(=O)N2CCCO)c4ccccc4O C09409213
CCOc1ccc(cc1)Nc2c(cccn2)C(=O)OCC(=O)NC(=O)NCc3cccs3 C16252791
CCCC[C@@]1(C(=O)N(C(=O)N1)C[C@@H](COc2ccc(cc2)NC(=O)C)O)c3ccc(cc3)F C58791985
CC(C)CSc1nnc(s1)NC(=O)CSc2nc([nH]n2)N/N=C/c3ccccc3 C58992683
CCSc1ccccc1NC(=O)CSc2nc([nH]n2)N/N=C/c3ccc(cc3)OC C58996285
CCOc1ccccc1NC(=O)CSc2nc([nH]n2)N/N=C/c3ccc(cc3)N(C)C C59005014
CCCSc1nnc(s1)NC(=O)CSc2nc([nH]n2)N/N=C/c3cccs3 C59016465
CC/C(=N/Nc1[nH]nc(n1)SCC(=O)Nc2nnc(s2)SCC)/c3ccccc3 C59020614
CC(C)/C=N/Nc1[nH]nc(n1)SCC(=O)Nc2nnc(s2)SCc3ccccc3 C59311562
CC/C(=N/Nc1[nH]nc(n1)SCC(=O)Nc2nnc(s2)SCc3ccccc3)/C C59888806
CCC/C(=N/Nc1[nH]nc(n1)SCC(=O)Nc2c(c3c(s2)CCC3)C(=O)OC)/C C59890289
CC(C)C/C(=N/Nc1[nH]nc(n1)SCC(=O)Nc2c(c3c(s2)CCC3)C(=O)OC)/C C59892357
c1cc(cc(c1)NCC(=O)Nc2ccc(cc2)OC[C@H]3CCCO3)C(=O)NCc4ccco4 C66085993
c1cc(oc1)CNC(=O)c2ccc(cc2)NCC(=O)Nc3ccc(cc3)OC[C@@H]4CCCO4 C66107844
CCCOC(=O)c1ccc(cc1)NCC(=O)Nc2ccc(cc2)C(=O)NC[C@H]3CCCO3 C66211159
c1cc(cc(c1)NC(=O)CNc2ccc(cc2)OC[C@@H]3CCCO3)C(=O)NCc4ccco4 C66227663
c1cc(ccc1N2CC[NH+](CC2)C[C@H]3C[NH+]4CC[C@H]3C[C@@H]4CNC(=S)NCC[NH+]5CCOCC5)F C08635653
COC[C@H]1CCC[NH+]1C[C@H]2C[NH+]3CC[C@H]2C[C@@H]3CNC(=S)NCC[NH+]4CCOCC4 C08635744
CC(C)[NH+](C)C[C@@H](COc1ccc(cc1OC)C[NH2+]CCCCC[NH+]2CCOCC2)O C11934182
CC(C)[NH+](C)C[C@H](COc1ccc(cc1OC)C[NH2+]CCCCC[NH+]2CCOCC2)O C11934183
CCCCC/C=C\C/C=C/C=C\C=C/[C@H]([C@H](CCCC(=O)[O-])O)SC[C@@H](C(=O)NCC(=O)[O-])[NH3+] C13515380
CCOC(=O)/C=C/[C@H](CC(C)C)NC(=O)[C@H](CO)NC(=O)[C@H](C(C)C)NC(=O)c1cccc(c1C)O C13648769
C[NH+](CCc1ccccn1)C[C@H]2C[NH+]3CC[C@H]2C[C@@H]3CNC(=S)NCC[NH+]4CCOCC4 C08636215
COc1cc(ccc1OCC(=O)N)/C=C/C(=O)OCC(=O)Nc2c(c3c(s2)CCC3)C(=O)N C16285605
CC[NH+]1CCC(CC1)CC[NH2+]Cc2ccc(c(c2)OC[C@H](CN3CC[NH+](CC3)C)O)OC C20513459
CC[NH+]1CCC(CC1)CC[NH2+]Cc2ccc(c(c2)OC[C@@H](CN3CC[NH+](CC3)C)O)OC C20513462
CCOc1ccccc1NC(=O)CSc2nnc(n2N)N/N=C/c3cccc(c3O)CC=C C20527542
CC(=O)Nc1cccc(c1)NC(=O)CCSc2nc([nH]n2)N/N=C/c3cccc(c3O)CC=C C21075923
CCCCC/C=C\C/C=C\C=C/C=C\[C@@H]([C@H](CCCC(=O)[O-])O)SC[C@H](C(=O)NCC(=O)[O-])[NH3+] C27642959
CCCCC/C=C\C/C=C/C=C\C=C/[C@@H]([C@H](CCCC(=O)[O-])O)SC[C@H](C(=O)NCC(=O)[O-])[NH3+] C27642972
CCCCC/C=C/C/C=C\C=C/C=C\[C@@H]([C@H](CCCC(=O)[O-])O)SC[C@H](C(=O)NCC(=O)[O-])[NH3+] C27644939
CCCCC/C=C/C/C=C/C=C/C=C/[C@@H]([C@@H](CCCC(=O)[O-])O)SC[C@@H](C(=O)NCC(=O)[O-])[NH3+] C03873101
CCCCC/C=C/C/C=C/C=C/C=C/[C@@H]([C@H](CCCC(=O)[O-])O)SC[C@@H](C(=O)NCC(=O)[O-])[NH3+] C04556720
CCCCCCN([C@H](c1c(cc(cc1O)O)O)C(=O)NC(C)(C)C)C(=O)CNC(=O)c2ccccc2 C36518774
CCCCC/C=C\C/C=C\C=C\C=C\[C@H]([C@H](CCCC(=O)[O-])O)SC[C@H](C(=O)NCC(=O)[O-])[NH3+] C08860458
CCOc1ccc(cc1)N([C@@H](c2ccc(o2)C)C(=O)NC[C@H]3CCCO3)C(=O)c4c(c(ns4)C(=O)N)N C06600990
C[NH+]1CCN(CC1)C[C@@H](COc2cc(ccc2OC)C[NH2+]CC3(CCCCC3)[NH+](C)C)O C23374994
C[NH+]1CCN(CC1)C[C@H](COc2cc(ccc2OC)C[NH2+]CC3(CCCCC3)[NH+](C)C)O C23374995
CC(C)[NH+]1CCC(CC1)C[NH2+]Cc2ccc(c(c2)OC[C@@H](CN3CC[NH+](CC3)C)O)OC C23375196
CC(C)[NH+]1CCC(CC1)C[NH2+]Cc2ccc(c(c2)OC[C@H](CN3CC[NH+](CC3)C)O)OC C23375195
c1cc(cnc1)[C@H](C[NH2+]CCc2ccc(cc2)N/C(=N/c3cc(cc(c3)Cl)Cl)/NC#N)O C27211040
CCCCC/C=C\C/C=C\C=C\C=C\[C@@H]([C@@H](CCCC(=O)[O-])O)SC[C@@H](C(=O)NCC(=O)[O-])[NH3+] C64858100
CCCCC/C=C\C/C=C\C=C\C=C\[C@@H]([C@H](CCCC(=O)[O-])O)SC[C@@H](C(=O)NCC(=O)[O-])[NH3+] C64858107
CCCCC/C=C\C/C=C/C=C/C=C/[C@H]([C@@H](CCCC(=O)[O-])O)SC[C@@H](C(=O)NCC(=O)[O-])[NH3+] C64858113
CCCCC/C=C\C/C=C/C=C/C=C/[C@H]([C@H](CCCC(=O)[O-])O)SC[C@@H](C(=O)NCC(=O)[O-])[NH3+] C33820495
CCOC(=O)CSCC(=O)Nc1c(c(c(s1)C(=O)N)C)C(=O)OCCOC C09884366
Cc1ccc(cc1C)O[C@H](C)C(=O)NNC(=S)NC(=O)CCC(=O)OCCOC C10154308
CCc1cccc(c1)OC[C@@H](Cn2c3c(=O)[nH]c(=O)n(c3nc2NCCCOC(C)C)C)O C10385259
CCCCCCNc1nc2c(n1C[C@@H](COc3ccc(cc3)OC)O)c(=O)[nH]c(=O)n2C C06149640
CCCCCCNc1nc2c(n1C[C@H](COc3ccc(cc3)OC)O)c(=O)[nH]c(=O)n2C C06149644
c1ccc(cc1)OCCOc2cccc(c2)C(=O)NC(=S)NNC(=O)[C@@H]3CC(=O)N(C3)Cc4ccco4 C13630266
CCCOC(=O)CCC(=O)NC(=S)NNC(=O)COc1ccc(c(c1)C)Cl C13997313
Cc1cc(nc(n1)N/C(=N/C(=S)Nc2cc(cc(c2)C(=O)OC)C(=O)OC)/NCCOC)C C14158563
CCCCn1c(c(c(=O)[nH]c1=O)N(CC(C)C)C(=O)CCCOC(=O)c2ccc(cc2)C#N)N C14357641
C[C@H](C(=O)NNC(=S)NC(=O)CCC(=O)OCCOC)Oc1ccc(cc1Cl)Cl C14645271
C[C@H](C(CC=C)(CC=C)O)NC(=O)Cn1cc(cn1)NC(=O)CCOc2ccccc2 C14992014
CCOc1cc(cc(c1OCC)OCC)C(=O)NNC(=S)NC[C@@H]2CCCO2 C16184773
CCCCCCSC[C@@H](C(=O)NCC(=O)[O-])NC(=O)CC[C@H](C(=O)[O-])NC(=O)C C04962408
COc1cc(cc(c1)OC)NC(=O)CSc2nc([nH]n2)N/N=C/c3cc(c(c(c3)OC)OC)OC C20909435
COc1cccc(c1)NC(=O)CCSc2nc([nH]n2)N/N=C/c3cc(c(c(c3)OC)OC)OC C20909785
COc1cc(cc(c1OC)OC)/C=N/Nc2[nH]nc(n2)SCCC(=O)Nc3ccc(cc3)[N+](=O)[O-] C20909808
COc1cc(cc(c1OC)OC)/C=N/Nc2[nH]nc(n2)SCCC(=O)Nc3cccc(c3)[N+](=O)[O-] C20909811
Cc1cc(nc(n1)N/C(=N\C(=S)Nc2cc(cc(c2)OC)OC)/NCCCOC)C C14158649
CCCCNC(=O)NC(=O)COC(=O)c1ccccc1SCC(=O)NCCOC C21603629
CCCCNC(=O)NC(=O)COC(=O)/C=C/c1ccc(cc1)S(=O)(=O)NCc2ccco2 C21675075
CCOc1ccc(c(c1)[N+](=O)[O-])NC(=O)C[C@H](C(=O)[O-])[NH2+]CCCN2CCOCC2 C22997096
Cc1c(c(sc1C(=O)N)NC(=O)COC(=O)Cc2ccccc2Cl)C(=O)OCCOC C23642382
CCCCCN(c1c(n(c(=O)[nH]c1=O)CCCC)N)C(=O)CSc2nnnn2CC(C)C C24831909
CCCCCCOc1ccc(cc1OC)/C=N\NC(=O)CCc2c(=O)[nH]c(=O)[nH]n2 C31776261
CC[C@@H](C(=O)Nc1nc(c(s1)C(=O)OC(C)C)C)n2c(nnc2SCC(=O)OCC)N C32535784
CCOC(=O)CSc1nnc(n1[C@H](C)C(=O)Nc2nc(c(s2)C(=O)OCC(C)C)C)N C32535767
CC[C@H](C(=O)Nc1nc(c(s1)C(=O)OCC(C)C)C)n2c(nnc2SCC(=O)OC)N C32535749
CC(=CCC/C(=C/CC[C@@]1([C@H](Cc2c(cc3c(c2O1)CN(C3=O)[C@@H](CCC(=O)[O-])C(=O)[O-])O)O)C)/CO)C C37538274
CCCCN(c1c(n(c(=O)[nH]c1=O)CCC)N)C(=O)COC(=O)CSc2ccc(cc2)[N+](=O)[O-] C09352497
CCCCn1c(c(c(=O)[nH]c1=O)N(CCOC)C(=O)COC(=O)COc2ccc(cc2)CC)N C18287198
CCOc1cc(c(cc1NC(=O)c2ccco2)OCC)NC(=S)NCCCN3CCOCC3 C19823201
CCN(CC)S(=O)(=O)c1ccc(c(c1)C(=O)[O-])NCCCCC[C@@H]2C(=C(N=N2)N)C#N C39665608
CCN(CC)S(=O)(=O)c1ccc(c(c1)C(=O)[O-])NCCCCC[C@H]2C(=C(N=N2)N)C#N C39665610
COC(=O)c1ccccc1NC(=O)CSc2nnc(n2CC=C)[C@@H](CO)NC(=O)c3ccccc3F C39748376
c1cc(c(cc1[N+](=O)[O-])[N+](=O)[O-])NCCCOCCOCCOCCOC[C@@H](CO)O C43163775
Cc1c(cc(n1CCCC[C@@H](C(=O)OC)NC(=O)C)c2csc(n2)c3ccc(cc3)OC)C(=O)N C43212490
CC[NH+](CC)CCCN[C@H](CC(=O)Nc1ccc(cc1[N+](=O)[O-])OCC)C(=O)[O-] C54435382
CCCCC[C@@H](C)NC(=O)CSc1nnc(n1C[C@@H]2CCCO2)CCC(=O)N C36713350
COCCNC(=O)CC(=O)N/N=C\c1ccc(cc1)OCC(=O)NC[C@@H]2CCCO2 C58873047
COCCNC(=O)CC(=O)N/N=C\c1ccc(cc1)OCC(=O)NCc2ccco2 C58873052
COc1ccc(cc1OC)/C=N/Nc2[nH]nc(n2)SCC(=O)Nc3nnc(s3)SCC=C C58995748
COc1ccc(c(c1)/C=N/Nc2[nH]nc(n2)SCC(=O)Nc3cc(c(c(c3)OC)OC)OC)OC C59310554
COCCOc1ccccc1C(=O)NC(=S)NNC(=O)COc2ccc(cc2)[N+](=O)[O-] C14660647
Cc1cc(nc(n1)N/C(=N/C(=S)Nc2ccc(cc2OC)OC)/NCC(OC)OC)C C14155933
CCCCNC(=O)CSc1nc([nH]n1)N/N=C/c2cc(c(c(c2)OC)OC)OC C59830860
CC[C@@H](C)Sc1nnc(s1)NC(=O)CSc2nc([nH]n2)N/N=C/c3cnn(c3)CC=C C59832088
CCCCOc1cccc(c1)NC(=O)CSc2nc([nH]n2)N/N=C/c3cnn(c3)CCOC C59887104
CCOCCCNC(=S)NCCCNc1c(cc2cc3c(cc2n1)OCO3)C#N C18202320
C[C@H](CCCC(C)C)NC(=O)CSc1nnc(n1C[C@H]2CCCO2)CCC(=O)N C36692617
CCCCOC(=O)C[C@@H]1C(=O)NCCN1C(=O)CNc2ccc(cc2)NC(=O)CCC C66087378
CCOc1ccc2c(c1)cc(c(=O)[nH]2)C[NH+](CCC[NH+]3CCOCC3)Cc4nnnn4C[C@@H]5CCCO5 C06196591
CCOc1ccc2c(c1)cc(c(=O)[nH]2)C[NH+](CCC[NH+]3CCOCC3)Cc4nnnn4C[C@H]5CCCO5 C06196593
CCCCN(c1c(n(c(=O)[nH]c1=O)CCC)N)C(=O)COC(=O)CCSc2ccc(cc2)C C10210713
CCOC(=O)c1c(c(sc1NC(=O)COC(=O)c2ccc(c(c2)[N+](=O)[O-])N)C(=O)OCC)C C10531839
CCCCN(c1c(n(c(=O)[nH]c1=O)CCC)N)C(=O)COC(=O)c2ccc(cc2)SC(F)F C10766175
CCCCN(c1c(n(c(=O)[nH]c1=O)CCC)N)C(=O)COC(=O)/C=C/c2cccc(c2)[N+](=O)[O-] C11583796
C=CCNC(=O)c1ccccc1NC(=S)NC(=O)CCCC(=O)OCCCc2ccccc2 C12137368
CCOc1ccc(cc1)NC(=S)N(CC[NH+](C)C)Cc2cc3cc(ccc3[nH]c2=O)OCC C12566363
CC(C)(C)C(=O)COC(=O)c1ccccc1SCC(=O)Nc2ccccc2SCC(=O)N C12975843
CCOC(=O)Cn1c(nnn1)C[NH+](CCC[NH+]2CCOCC2)Cc3cc4cc5c(cc4[nH]c3=O)OCO5 C13065418
COCCCNC(=O)c1cccc(c1)NC(=S)NC(=O)c2cc(ccc2OCCOC)Br C14558513
COc1ccc(cc1)NC(=O)CCSc2nc([nH]n2)N/N=C/c3ccc(c(c3)OCn4cccn4)OC C20424567
CCCCOC(=O)C1=C(Nc2ccccc2[C@@]13C(=C(OC3=O)CC(=O)OCC)C(=O)OCC)N C20583376
CCCOc1ccc(cc1OCC)/C=C/C(=O)OCC(=O)Nc2c(c3c(s2)CCC3)C(=O)N C20890119
CCOc1ccc(cc1)NC(=O)CCSc2[nH]c(nn2)N/N=C/c3ccc(c(c3)OC)OC C21039381
CCN(CC)c1ccc(cc1)/C=N/Nc2[nH]nc(n2)SCC(=O)Nc3nnc(s3)SCCOC C21076194
CC/C(=N\Nc1[nH]nc(n1)SCC(=O)Nc2nnc(s2)SCCOC)/c3ccccc3 C21081554
CCOc1ccc(cc1)NC(=O)CCSc2nc([nH]n2)N/N=C/c3cc(c(c(c3)OC)[O-])[N+](=O)[O-] C21084257
Cc1cc(nc(n1)N/C(=N/C(=S)NCCCN2CCOCC2)/NCCc3cccs3)C C14159080
c1cc(ccc1CCC(=O)[O-])OC(=O)CCCCCNC(=O)CCCC[C@@H]2[C@@H]3[C@@H](CS2)NC(=O)N3 C22051825
CC(C)[NH+](C[C@@H](COc1ccc(cc1)CCOC)O)C[C@@H](COc2ccc(cc2)CCOC)O C22063147
CCCCCC(=O)OC[C@H](CO[P@@](=O)([O-])O[C@@H]1[C@@H]([C@@H]([C@@H]([C@@H]([C@@H]1O)O)C)C)O)OC(=O)CCCCC C27645544
CC[NH+](CC)CCN1[C@H](C(=C(C1=O)[O-])C(=O)c2ccc(cc2)OC(C)C)c3ccc(cc3)OCC(=O)N C33376018
CC[NH+](CC)CCN1[C@@H](C(=C(C1=O)[O-])C(=O)c2ccc(cc2C)OCC=C)c3ccc(cc3)OCC(=O)N C33751871
CC[NH+](CC)CCN1[C@@H](C(=C(C1=O)[O-])C(=O)c2ccc(cc2C)OCC(C)C)c3ccc(cc3)OCC(=O)N C33751877
C[C@H](c1ccccc1)[NH+](Cc2cccc(c2OC)OC)Cc3nc(co3)C(=O)NCC[NH+](C)C C35711388
Cc1ccccc1c2csc3c2c(=O)[nH]c(n3)C[NH+](CCCOC)C[C@H](COCC(C)C)O C35745834
CCCC(=O)OC[C@H](C[NH+](Cc1[nH]c(=O)c2c(c(sc2n1)C(=O)OC(C)C)C)C(C)C)O C35746818
CC(C)COC[C@@H](C[NH+](Cc1c(noc1N2CC[NH+](CC2)C)c3ccccc3)C[C@@H]4CCCO4)O C35781205
CCCC(=O)OC[C@@H](C[NH+](CCCOC)Cc1[nH]c(=O)c2c3c(sc2n1)C[C@@H](CC3)C)O C36161439
CCc1c2c(=O)[nH]c(nc2sc1C(=O)OC)C[NH+](Cc3ccco3)C[C@@H](COCC=C)O C36207302
Cc1c2c(=O)[nH]c(nc2sc1C(=O)OC(C)C)C[NH+](CC=C)C[C@H](COc3ccccc3)O C36207475
CC(C)[NH+](C)C[C@@H](CN1CC[NH+](CC1)Cc2nc(co2)C(=O)N(C)CCc3ccc(c(c3)OC)OC)O C34677628
CCCCn1c(c(c(=O)[nH]c1=O)N(CCOC)C(=O)COC(=O)/C=C/c2ccc(cc2)Br)N C15940429
CCCCCN(c1c(n(c(=O)[nH]c1=O)CCCC)N)C(=O)CCC(=O)O[C@@H](C)C(=O)c2ccc(cc2)Cl C12868067
CCCCCN(c1c(n(c(=O)[nH]c1=O)CCCC)N)C(=O)CCC(=O)O[C@H](C)C(=O)c2ccc(cc2)Cl C12868075
C=CCOc1ccc(cc1)C(=O)C2=C(C(=O)N([C@@H]2c3ccc(cc3)OCC(=O)N)CCCO)[O-] C40053664
C=CCOc1ccc(cc1)C(=O)C2=C(C(=O)N([C@H]2c3ccc(cc3)OCC(=O)N)CCCO)[O-] C40053665
CCOC(=O)c1c(c2c(=O)[nH]c(nc2s1)C[NH+](C[C@@H](COC(C)C)O)CC(C)C)C(C)C C36206703
Cc1c2c(=O)[nH]c(nc2sc1C(=O)OC)C[NH+](C[C@H](COCc3ccco3)O)CC(C)C C36207494
CCOC(=O)c1c(c2c(=O)[nH]c(nc2s1)C[NH+](C[C@@H](COCC=C)O)CC(C)C)C(C)C C36207280
Cc1c2c(=O)[nH]c(nc2sc1C(=O)OC(C)C)C[NH+](C[C@H](COCC(C)C)O)CC(C)C C36206807
CCOC(=O)C1=C(N=C(/C(=C(/[O-])\OCC)/[C@H]1c2ccccc2OC[C@@H](C[NH2+]C(C)(C)C)O)C)C C27719722
CC[C@@H](C)[C@@H](C(=O)OC)NC(=O)NCCN1CCN(CC1)C(=O)N[C@@H]([C@@H](C)CC)C(=O)OC C13572342
CC[C@@H](C)[C@@H](C(=O)OC)NC(=O)NCCN1CCN(CC1)C(=O)N[C@@H]([C@H](C)CC)C(=O)OC C13572345
Cc1c(c(n(n1)CC=C)C)/C=N/Nc2[nH]nc(n2)SCC(=O)Nc3ccccc3SCC=C C59831271
C=CCn1cc(cn1)/C=N/Nc2[nH]nc(n2)SCCC(=O)Nc3ccc(cc3)OC(F)(F)F C59832338
COCCn1cc(cn1)/C=N/Nc2[nH]nc(n2)SCC(=O)Nc3ccccc3Oc4ccccc4 C59886777
COCCn1cc(cn1)/C=N/Nc2[nH]nc(n2)SCC(=O)Nc3ccccc3SCc4ccccc4 C59886924
CCOC(=O)C1=C(N=C(/C(=C(/[O-])\OCC)/[C@@H]1c2ccccc2OC[C@@H](C[NH2+]C(C)(C)C)O)C)C C27719722
c1cc(ccc1C(=O)OC[C@@H]2[C@H]([C@@H]([C@@H]([C@@H](O2)O[C@]3([C@H]([C@@H]([C@@H](O3)CO)O)O)CO)O)O)O)[N+](=O)[O-] C12652837
c1cc(ccc1CCC(=O)NCCSc2nc(c3c(n2)n(cn3)[C@H]4[C@H]([C@@H]([C@@H](O4)CO)O)O)N)O C05733415
c1ccc(c(c1)C(=O)N/N=C/[C@@H]([C@@H]([C@H]([C@H](CO)O)O[C@H]2[C@H]([C@@H]([C@@H]([C@@H](O2)CO)O)O)O)O)O)Cl C15775367
CCOc1cc(cc(c1OCC(=O)N)Br)C[NH2+]CCNC(=O)c2c(non2)N C16688328
c1c(c(=O)[nH]c(=O)n1C(=O)NCCCCCCNC(=O)N[C@@H]2[C@H]([C@@H]([C@H](O[C@H]2O)CO)O)O)F C16953404
CC(=O)N[C@H]1[C@H]([C@H]([C@H](O[C@@H]1OC(=O)c2ccccc2)CO)O[C@H]3[C@H]([C@@H]([C@@H](O3)[C@H](CO)O)O)O)O C22050025
CO[S@](=O)(=S)CCNC(=O)[C@@H](CCCCNC(=O)CCCC[C@@H]1[C@@H]2[C@@H](CS1)NC(=O)N2)[NH3+] C33696505
c1ccc(c(c1)C(=O)N/N=C/[C@@H]([C@@H]([C@@H]([C@@H](CO)O)O[C@@H]2[C@@H]([C@@H]([C@@H]([C@@H](O2)CO)O)O)O)O)O)O C33722733
CC(C)(C)c1cc(cc(c1O)C(C)(C)C)CCC(=O)OC[C@H]([C@@H]([C@@H]([C@@H](C[NH2+]C)O)O)O)O C33738405
CC(=O)N[C@H]1[C@H]([C@@H]([C@@H](O[C@@H]1OC(=O)c2ccccc2)CO)O[C@@H]3[C@@H]([C@@H]([C@@H](O3)[C@@H](CO)O)O)O)O C35203040
c1cc(c(cc1/C=C/C(=O)OC[C@@H]2[C@H]([C@@H]([C@@H]([C@@H](O2)OC[C@@H]([C@@H]([C@@H](CO)O)O)O)O)O)O)O)O C35454596
CC(C)CC(=O)O[C@H]1[C@@H]2[C@@H](C[C@@H]([C@@]2(CO)O)O)C(=CO1)CO[C@H]3[C@@H]([C@H]([C@@H]([C@H](O3)CO)O)O)O C35455784
C[NH+](CCCNc1ccc(cc1[N+](=O)[O-])NN[NH3+])CCCNC(=O)CCCC[C@H]2[C@@H]3[C@@H](CS2)NC(=O)N3 C28631130
c1ccc(c(c1)C(=O)N/N=C/[C@H]([C@H]([C@@H]([C@@H](CO)O)O[C@@H]2[C@@H]([C@@H]([C@@H]([C@@H](O2)CO)O)O)O)O)O)O C33957488
c1cc(ccc1C(=O)OC[C@H]2[C@H]([C@H]([C@@H]([C@@H](O2)O[C@]3([C@@H]([C@@H]([C@@H](O3)CO)O)O)CO)O)O)O)[N+](=O)[O-] C36367369
c1nc(c2c(n1)n(c(n2)NCCOCCOCC[NH3+])[C@H]3[C@@H]([C@H]4[C@H](O3)CO[P@@](=O)(O4)[O-])O)N C38580935
CSCC[C@@H](/C(=N/S(=O)(=O)OC[C@H]1[C@@H]([C@@H]([C@@H](O1)N2C=NC3=C(NC=N[C@@H]32)[NH3+])O)O)/[O-])[NH3+] C38664793
C1[C@@H]([C@H](CS1(=O)=O)NC(=O)NCCCCCCNC(=O)N[C@@H]2CS(=O)(=O)C[C@@H]2N)[NH3+] C37530470
c1nc(c2c(n1)n(cn2)[C@H]3[C@@H]([C@H]4[C@H](O3)CO[P@@](=S)(O4)O)OC(=O)NCCCCCC[NH3+])N C42854036
C1CCC(CC1)CCCO[C@@H]2[C@@H]([C@@H]([C@@H]([C@@H](O2)CO)O[C@@H]3[C@@H]([C@@H]([C@@H]([C@@H](O3)CO)O)O)O)O)O C43193619
C1CCC(CC1)CCCO[C@H]2[C@H]([C@@H]([C@@H]([C@@H](O2)CO)O[C@@H]3[C@@H]([C@@H]([C@@H]([C@@H](O3)CO)O)O)O)O)O C43193622
C/C=C/C=C/C=C\C(=O)N[C@@H]([C@H](C)[NH3+])C(=O)O[C@@H](c1c[nH]c2c1ccc(c2)Cl)[C@@H]3C(=O)NCC(=O)N3 C44606400
CCc1c(c(nc([nH+]1)N)N)c2ccc(cc2)OCCCCNC(=O)CCCC[C@H]3[C@H]4[C@@H](CS3)NC(=O)N4 C35653069
C[C@H]1[C@@H]([C@H]([C@H]([C@@H](O1)O[C@H]2[C@@H]([C@@H]([C@@H](O[C@@H]2Oc3cc(c(c(c3)O)C(=O)CCc4ccc(cc4)O)O)CO)O)O)O)O)O C61715686
CCC[NH+](CCC)C[C@@H]1[C@@H](NNN1c2c(non2)N)C(=O)N/N=C/C3=c4ccccc4=[NH+]C3 C63426947
CCC[NH+](CCC)C[C@H]1[C@H](NNN1c2c(non2)N)C(=O)N/N=C/C3=c4ccccc4=[NH+]C3 C63426950
CC(C)OC(=O)NN([C@@H]1C=C(C[C@H]([C@H]1O)O)C(=O)NCC(=O)N)C(=O)OC(C)C C04221650
CC(C)[NH2+]C[C@@H](COc1ccccc1c2ccccc2OC[C@@H](C[NH2+]C(C)C)O)O C04655719
CC(C)[NH2+]C[C@H](COc1ccccc1c2ccccc2OC[C@@H](C[NH2+]C(C)C)O)O C04655720
CC(C)[NH2+]C[C@@H](COc1ccccc1c2ccccc2OC[C@H](C[NH2+]C(C)C)O)O C04655721
C[C@H](C[NH+](Cc1cc(c(cc1O)C[NH+](C[C@@H](C)O)C[C@@H](C)O)O)C[C@@H](C)O)O C04775230
Cc1ccccc1NC(=S)NNC(=S)NNC(=S)Nc2ccccc2C C05337876
CCC[NH2+]CCNc1ccc(c2c1C(=O)c3ccccc3C2=O)NCC[NH2+]CCC C05114696
Cc1ccc(cc1)Nc2nc(nc(n2)N)C[NH2+][C@H](CO)[C@@H](c3ccc(cc3)[N+](=O)[O-])O C09442180
c1cc(c(cc1S(=O)(=O)N)[N+](=O)[O-])NNC(=S)NCC[NH+]2CCOCC2 C09540147
Cc1c(c(n2c(n1)nc(n2)N)C)CCC(=O)NCCCCCc3c(c([nH]n3)N)C#N C12547435
Cc1cccc(c1)NC(=S)NNC(=S)NNC(=S)Nc2cccc(c2)C C15637082
c1cc(cc(c1)O)/C=N/Nc2nnc(n2N)SCC(=O)NNC(=O)C(F)(F)F C20915833
CCOC(=O)c1c2c(sc1NC(=O)CCSc3nnc(n3N)NN)CCC2 C20922326
COc1cc(ccc1O)/C=C/CO[C@@H](CO)CO[C@H]2[C@@H]([C@H]([C@@H]([C@H](O2)CO)O)O)O C35465759
c1cc(ccc1CCC(=O)c2c(cc(cc2O[C@H]3[C@H]([C@@H]([C@@H]([C@@H](O3)CO)O)O)O)O)O)[N+](=O)[O-] C35645831
COc1cc(ccc1O)/C=C/COC[C@@H](CO[C@H]2[C@@H]([C@H]([C@@H]([C@H](O2)CO)O)O)O)O C39560205
c1ccc(cc1)N(c2ccccc2)Nc3c(c(nc[nH+]3)NCC[NH+]4CCCCC4)N C40756266
c1ccc(cc1)N(c2ccccc2)Nc3c(c(nc[nH+]3)NCCCn4cc[nH+]c4)N C40778039
C[C@@H](COC)Nc1nc(c(c(n1)Nc2c(c3c(s2)CCCC3)C(=O)N)[N+](=O)[O-])N C41026430
c1ccc(cc1)CCO[C@H]2[C@@H]([C@H]([C@@H]([C@H](O2)CO)O)O)O[C@H]3[C@@H]([C@](CO3)(CO)O)O C49181913
C[NH+](C)CC[NH+](C)[C@H]1[C@H](O[C@H]([C@H]1O)CO)CNC(=O)Nc2cc(cc(c2)OC)OC C20464980
c1ccc2=[NH+]CC(=c2c1)C[C@@H](COc3cc(cnc3)c4cccc(c4)CC(=O)N)[NH3+] C52627679
c1cc(oc1)CNC(=O)CSc2nnc(n2N)N/N=C/c3ccc(cc3O)O C20292363
C[C@H](C[NH+](Cc1cc(c(cc1O)C[NH+](C[C@@H](C)O)C[C@H](C)O)O)C[C@@H](C)O)O C17328547
c1ccc2=[NH+]CC(=c2c1)CCNC(=O)[C@H]3[NH+]=C(NO3)COc4ccccc4C(=O)N C63818810
COc1ccc2=C(C[NH+]=c2c1)CCNC(=O)CS[C@@H]3N[NH2+]NN3c4ccccc4F C64657138
Cc1ccc(cc1C)N2[C@@H](N[NH2+]N2)SCC(=O)N[C@@H](CC3=c4ccccc4=[NH+]C3)C(=O)[O-] C64684689
CC[NH+](CC)CCNC(=O)c1cc(c(cc1OC)N[C@H]2[C@H]([C@@H]([C@@H]([C@@H](O2)C(=O)[O-])O)O)O)Cl C65747777
CCOc1ccc(cc1)NC(=O)C2=C(NC(=O)N[C@H]2c3ccc(c(c3)OCC)O)C C00708962
CC(=O)NCCNC(=O)C[C@@H]1c2c(sc(n2)c3ccccc3)C[C@H]4[C@]1(CC[C@H]([C@@]4(C)CO)O)C C04222534
c1ccc(cc1)Oc2ccc(cc2)NC(=O)N[C@H]3CO[C@H]4[C@@H]3OC[C@H]4OCC(=O)N C04222749
C[C@@H]1CCc2c(sc(c2C(=O)OC(C)C)NC(=O)CSc3nc([nH]n3)N)C1 C06175692
c1cc(ccc1CCNC(=O)CSCc2[nH]c(=O)c3c4c(sc3n2)CCCC4)S(=O)(=O)N C03432790
c1ccc(c(c1)C(=O)N)NC(=O)Cc2csc(n2)SCC(=O)Nc3ccc(cc3)F C08852202
c1ccc(c(c1)C(=O)N)NC(=O)Cc2csc(n2)SCC(=O)Nc3ccc(cc3)Cl C08852659
C[C@H](C(=O)NCC(=O)Nc1ccc(c(c1F)F)F)Sc2nc(cn2N)c3ccccc3 C09644521
c1cc(ccc1CCNC(=O)COC(=O)c2ccc3c(c2)c4c([nH]3)CCCC4)S(=O)(=O)N C09962764
c1cc(cc(c1)NCC[NH2+]C[C@@H](c2cccc(c2)Cl)O)c3cccc(n3)C(=O)[O-] C11422346
Cc1cccc(c1NC(=O)C)C(=O)OCc2nc(nc(n2)Nc3ccc(cc3)F)N C11946625
Cc1cc(cc(c1OCC(=O)NC(=S)Nc2ccccc2C(=O)N)Br)Br C12498966
c1cc(ccc1C(=O)NNC(=S)NC(=O)COc2ccc(cc2)Br)O C12572024
Cc1cc(c(n1c2ccc(cc2)C(=O)OC)C)C(=O)CSc3nc(nc(n3)N)N C05226317
Cc1ccc(c(c1)OCC(=O)NC(=S)NNC(=O)CCC(=O)Nc2ccccc2)C C13976159
CC(C)Oc1ccc(cc1)C(=O)NC(=S)NNC(=O)c2ccc(cc2)NC(=O)C3CC3 C14039077
c1ccc(c(c1)Cc2nnc(n2N)SCc3nc4ccccc4c(=O)n3CC(=O)N)F C14074851
CC(C)(C)c1ccc(cc1)C(=O)NC(=S)Nc2ccccc2C(=O)NCCCO C14783869
CC(=O)NC(=S)Nc1ccc(cc1)NC(=S)NC(=O)c2ccc(o2)c3cccc(c3)Cl C16320895
c1ccc(cc1)c2cn(c(n2)SCC(=O)NCC(=O)Nc3ccccc3Br)N C18471573
c1ccc(cc1)Nc2nc(nc(n2)N)CSCC(=O)Nc3ccc4c(c3)OCCO4 C19223779
c1ccc(c(c1)[C@H](CC(=O)OCC(=O)Nc2ccc(cc2)Br)NC(=O)N)Cl C21136788
c1ccc(c(c1)[C@@H](CC(=O)OCC(=O)Nc2ccc(cc2)Br)NC(=O)N)Cl C21136792
c1cc(cc(c1)Cl)/C=N/Nc2nnc(n2N)SCC(=O)Nc3ccc(cc3)F C21321921
CN(CC(=O)Nc1ccccc1C(F)(F)F)[C@@H](c2ccccc2)C(=O)NC(=O)N C15446301
c1ccc(c(c1)[C@@H](CC(=O)Nc2ccc(c(c2)Cl)OC(F)F)NC(=O)N)Cl C22409564
c1cc(ccc1CNC(=O)NCC(=O)NNC(=O)CC23CC4CC(C2)CC(C4)C3)F C22617172
c1ccc(c(c1)NC(=S)NNC(=O)CNC(=O)C23CC4CC(C2)CC(C4)C3)F C22698238
c1ccc(cc1)[C@H](CC(=O)NNC(=S)Nc2ccccc2)NC(=O)c3ccccc3Cl C22698431
CC(C)Cn1c(c(c(=O)[nH]c1=O)N(CC(C)C)CC(=O)Nc2cccc(c2)SC)N C23357917
C[C@@H](C(=O)NNC(=O)CCc1ccc(cc1)S(=O)(=O)N)Oc2cccc(c2)Br C26634618
CC1=C(NC(=NN1CC=C)SCC(=O)Nc2ccc(cc2)C(=O)N)Oc3ccccc3 C28539022
Cc1c(c(=O)nc([nH]1)N)CCCNc2ccc(cc2)/C=C/C3(OCCO3)CCl C17013401
CC(C)(C)CC(C)(C)NC(=O)[C@H](c1c(cc(cc1O)O)O)N(C)C(=O)CCS C36532131
CCCCNC(=O)[C@@H](c1c(cc(cc1O)O)O)N(C(=O)c2cccnc2)C(C)(C)C C36592548
COc1ccc(cc1)[C@H]2C[C@@H](N3C(=C[C@@H](N3)C(=O)NCCc4c[nH]c5c4cccc5)N2)C(F)(F)F C39391662
COc1ccc(cc1)[C@@H]2C[C@H](N3C(=C[C@@H](N3)C(=O)NCCc4c[nH]c5c4cccc5)N2)C(F)(F)F C39391665
COc1ccc(cc1)[C@H]2C[C@H](N3C(=C[C@@H](N3)C(=O)NCCc4c[nH]c5c4cccc5)N2)C(F)(F)F C39391668
c1cc(ccc1[C@H](CNC(=O)c2nc(no2)CC(=O)Nc3ccc(cc3F)F)O)O C40285079
Cc1ccccc1NC(=S)NNC(=O)/C=C/c2ccc(cc2)NS(=O)(=O)C C46772565
CC(C)NS(=O)(=O)c1cc(ccc1OC)C(=O)NNC(=S)Nc2ccccc2C(F)(F)F C21346742
Cc1c(c(=O)[nH]c(=O)[nH]1)CCC(=O)Nc2ccc(c(c2)NC(=O)c3cccc(c3)F)OC C46844447
Cc1csc(n1)SCc2c3ccccc3oc2C(=O)NCCCc4c(c(n[nH]4)N)C#N C09378339
c1ccc(c(c1)CNC(=O)CSc2nc([nH]n2)N/N=C/c3ccccc3O)Cl C06336492
c1ccc(cc1)CSc2nnc(s2)NC(=O)CSc3nnc(s3)NN C59048579
Cc1cccc(c1NC(=O)CSc2nc([nH]n2)N/N=C(\C)/c3ccccc3O)C C59830445
c1cc(cc(c1)Br)Nc2nnc(s2)SCCCC(=O)NC(=O)N C60340326
CCCCCN1C(=O)c2ccccc2[C@@H](N1)C(=O)NNC(=O)c3c4ccccc4[nH]n3 C63399579
CN1[C@H](NN[C@@H]1SCC(=O)N[C@@H](CC2=c3ccccc3=[NH+]C2)C(=O)[O-])c4ccc(cc4)Cl C64683814
Cc1c(cccc1NC(=O)C2CC2)NCC(=O)Nc3cccc(c3)C(=O)NC[C@H]4CCCO4 C66111110
Cc1ccccc1OC[C@H](Cn2c3c(nc2NCCO)n(c(=O)n(c3=O)C)C)O C02481061
CC(=O)c1cc2c(cc1NC(=O)CSc3nnc(n3N)C(F)(F)F)OCO2 C05993673
c1cc(sc1)/C=C/C(=O)NC(=S)NNC(=O)Cn2nc(nn2)N3CCCC3 C02146150
CCn1c(nnc1SCC(=O)c2c(n(c(=O)[nH]c2=O)C3CC3)N)c4ccco4 C09712752
COCCn1c(c(c(=O)[nH]c1=O)C(=O)CSc2nncn2c3ccccc3)N C10552253
c1cc(=O)n(cc1C(F)(F)F)CC(=O)OCC(=O)Nc2c(ccs2)C(=O)N C10594997
Cc1cccc(c1)OC[C@H](Cn2c3c(nc2NCCO)n(c(=O)n(c3=O)C)C)O C12232188
CC(C)OC(=O)C1=C(Oc2c(=O)cc(oc2[C@H]1c3ccccc3[N+](=O)[O-])CO)N C12401617
c1ccc(cc1)OCCn2c(=O)ccc(n2)C(=O)Nc3nc(cs3)CC(=O)N C12877348
CC(C)[C@H](C(=O)NNC(=O)c1ccccc1)NC2=NS(=O)(=O)c3c2cccc3 C13007974
Cn1c2c(c(=O)[nH]c1=O)n(c(n2)N/N=C/c3cccnc3)C[C@H](c4ccccc4)O C05456058
Cn1c(c(c(=O)[nH]c1=O)C(=O)CSc2nnc(n2C3CC3)c4cccnc4)N C14129498
CCCCn1c(c(c(=O)[nH]c1=O)N(C)C(=O)c2ccc(cc2)N3CCCC3=O)N C14654918
CC1CCC2(CC1)C(=O)N(C(=O)N2)CC(=O)NNC(=O)[C@H](C)Oc3ccccc3F C15722576
CS(=O)(=O)c1ccc(c(c1)[N+](=O)[O-])NCCNC(=O)c2c3ccccc3[nH]n2 C16784826
c1cc(cc(c1)[N+](=O)[O-])C(=O)NNC(=O)CNC(=O)c2ccc(o2)Br C17330169
Cc1cc(c(c(c1)C)NC(=O)CNC(=O)CNC2=NS(=O)(=O)c3c2cccc3)C C17960480
COC(=O)CC1=C([C@]2(c3ccccc3NC(=C2C(=O)OC)N)C(=O)O1)C(=O)OC C20220488
CCCn1c(c(c(=O)[nH]c1=O)C(=O)CSc2nnc(n2C)c3ccoc3C)N C21171552
CC(C)Cn1c(c(c(=O)[nH]c1=O)C(=O)CSc2nncn2Cc3ccco3)N C22194018
CCCn1c(=O)ccc(n1)C(=O)OCC(=O)Nc2c(c3c(s2)CCC3)C(=O)N C22882369
CNC(=O)c1cc(c(cc1NC(=O)C2=NN(C(=O)CN2)c3ccccc3)OC)OC C27064421
Cc1cc(n(n1)CC(=O)NNC(=O)[C@@H](C)NC(=O)/C=C/c2ccc(cc2)OC)C C27609659
Cc1c(non1)CN2CC[NH+](CC2)[C@H](c3c[nH]c4c3ccc(c4)NC(=O)C)C(=O)[O-] C32074249
Cc1c(c(=O)[nH]c(=O)[nH]1)CCc2nnc(o2)SCc3[nH]c(=O)c4ccccc4n3 C35597111
CS(=O)(=O)c1ccc(c(c1)[N+](=O)[O-])NCCc2ccc(cc2)S(=O)(=O)N C09119472
C[C@@H]1[C@@H]([C@@H](N(N1)c2ccccc2)Cl)/C=N/NC(=O)CC[C@@H]3C(=O)NC(=O)N=N3 C38810917
C[C@H]1[C@@H]([C@@H](N(N1)c2ccccc2)Cl)/C=N/NC(=O)CC[C@@H]3C(=O)NC(=O)N=N3 C38810918
C[C@H]1C[C@@]2(CC(C1)(C)C)C(=O)N(C(=O)N2)CC(=O)OCC(=O)NC(=O)NC(C)C C22208545
C[C@@H]1C[C@@]2(CC(C1)(C)C)C(=O)N(C(=O)N2)CC(=O)OCC(=O)NC(=O)NC(C)C C22208542
CCn1cc(c(n1)C(=O)NCCOC)NC(=O)[C@@]2(C(=O)Nc3ccccc3O2)C C41546064
Cc1ccc(cc1)n2c(nnn2)SCC(=O)c3c(n(c(=O)[nH]c3=O)CC(C)C)N C45638131
c1ccc2c(c1)[C@@H](CCO2)NC(=O)CSc3nnc(n3CCC(=O)N)C4CC4 C45842272
c1cc(cc(c1)NC(=O)NC[C@H](c2ccc(cc2)[N+](=O)[O-])O)Cn3cccnc3=O C47732416
Cc1c(c(n[nH]1)C)S(=O)(=O)NCCc2cc3cc(cc(c3[nH]c2=O)OC)OC C49597353
CC(C)Cn1c2c(c(cc(n2)C(C)C)C(=O)NCC(=O)NCC#C)c(=O)[nH]c1=O C50665548
CCCCn1c2c(c(=O)[nH]c1=O)[C@](C(=O)N2)(C(F)(F)F)NC(=O)c3ccco3 C12411019
COc1cc(cc(c1OC)OC)[C@H]2c3c([nH]nc3OC(=C2C#N)N)CC(=O)OC C09374317
c1cc(ccc1NC(=O)CCN2C(=O)CNC2=O)NC(=O)/C=C/c3nccs3 C58351487
COc1ccc(c(c1)/C=N/Nc2[nH]nc(n2)SCc3nnc(o3)C4CCC4)O C59878761
COc1ccc(cc1O)/C=N/Nc2[nH]nc(n2)SCc3nnc(o3)C4CCC4 C59879277
c1cc(ccc1C#N)OCC(=O)NNC(=O)CCN2C(=O)C3(CCCC3)NC2=O C25246796
CCn1c(c(c(=O)[nH]c1=O)C(=O)CN2CCN(CC2)c3ccc(cc3)C(=O)C)N C60993518
COc1cc(ccc1OCC(=O)N)[C@@H]2CC(=O)Nc3c2ncn3c4cccc(c4)F C40285932
CC(=O)N(C)c1ccc(cc1)NC(=O)C(=O)NCCNc2ccccc2[N+](=O)[O-] C62568133
CC[C@H](C)NC(=O)[C@@H](C)NC(=O)C(=O)Nc1ccc(cc1)c2nnnn2C3CC3 C62633091
CCOc1cc(ccc1OCC(=O)N)[C@@H]2CC(=O)NC3=NC(=NC(=O)[C@@H]23)SC C63515393
c1cc(ccc1C(F)(F)F)OC[C@H](CNC(=O)NCc2nnc3n2CCC3)O C66327514
CC(=O)N[C@H](CC(=O)NCc1[nH]nc(n1)c2cccs2)c3ccc(cc3)OC C66428851
c1cc(ccc1OC[C@H](CNC(=O)C(=O)Nc2ccc(nc2)n3ccnc3)O)F C67441266
C[C@@H](C(=O)NC[C@H]1CCCO1)N(C2CCCC2)C(=O)c3c(c(ns3)C(=O)N)N C04192251
COCCNC(=O)[C@H](c1ccc(cc1)O)N(c2ccccc2F)C(=O)c3c(c(ns3)C(=O)N)N C06905103
c1cc(oc1)CNC(=S)NNC(=O)C(=O)NNC(=S)NCc2ccco2 C09465524
Cc1ccc(o1)[C@H](C(=O)NCCOC)N(c2cccc(c2)F)C(=O)c3c(c(ns3)C(=O)N)N C12467582
c1ccc(cc1)n2cc(c(n2)c3cccs3)/C=C/C(=O)NC(C(=O)N)C(=O)N C12791358
CC(C)(C)C(=O)NNC(=O)CSc1nc([nH]n1)N/N=C/c2ccc(cc2)O C20833664
c1cc(c(cc1[N+](=O)[O-])C(=O)OCC(=O)Nc2c(c3c(s2)CCC3)C(=O)N)NCCO C20889995
CC(C)(C)C(=O)NNC(=O)CSc1nc([nH]n1)N/N=C/c2cccc(c2)O C20906833
c1cc[nH+]c(c1)NCCCCC(=O)NNC(=O)N[C@@H](CC(=O)[O-])c2ccc(cc2)Br C29565639
CC(C)(C)N1C(=O)[C@H]2[C@@H]([NH2+][C@@]([C@@H]2C1=O)(CCCNC(=O)N)C(=O)[O-])c3ccccc3O C35352869
CC(C)(C)NC(=O)[C@@H](c1c(cc(cc1O)O)O)N(Cc2ccco2)C(=O)CO C36503736
CC(C)(C)NC(=O)[C@H](c1c(cc(cc1O)O)O)N(Cc2ccco2)C(=O)CO C36503737
CCCCNC(=O)[C@H](c1c(cc(cc1O)O)O)N(Cc2ccco2)C(=O)CO C36503746
COc1cc(cc2c1oc(c2)c3ccc4c(c3)OCO4)[C@H](CCO[C@H]5[C@@H]([C@@H]([C@@H]([C@@H](O5)CO)O)O)O)O C35456621
COC(=O)c1ccc(o1)CS[C@H]2NC(=C(C(=O)N2)NC(=O)c3ccco3)N C39371271
C[C@H](C(=O)Nc1c(c2c(s1)CCCC2)C(=O)N)n3c(nnc3SCC(=O)OC)N C40174002
CNC(=O)NC(=O)CCSCc1nc(nc(n1)Nc2ccccc2OC)N C45009540
CC(C)NC(=O)C(=O)NNC(=O)CCNC(=O)NC12CC3CC(C1)CC(C3)C2 C46773147
Cc1c(cco1)c2nnc(n2N)SCCC(=O)Nc3c(ccs3)C(=O)N C54439714
c1cc(ccc1[C@H]([C@@H](CO)NC(=O)NCC(=O)NCC(F)(F)F)O)[N+](=O)[O-] C57422858
c1cc(c(cc1O)O)/C=N/Nc2[nH]nc(n2)SCC(=O)Nc3nccs3 C58994240
c1cc(c(cc1O)O)/C=N/Nc2[nH]nc(n2)SCC(=O)Nc3nncs3 C58994254
CCOc1cc(ccc1Oc2c(n(c(=O)n(c2=O)C)C)N)/C=N/NC(=S)N C59599426
C[C@H](C(=O)NNC(=O)C(C)C)Sc1nc([nH]n1)N/N=C/c2ccccc2O C59878700
C[C@@H](C(=O)NNC(=O)C(C)C)Sc1nc([nH]n1)N/N=C/c2ccccc2O C59878701
CC(C)N1c2c(c(cc(n2)C3CC3)C(=O)NCCCc4c(c(n[nH]4)N)C#N)CN1 C39940144
CNC(=O)C1CCC(CC1)NC(=O)N[C@@H](CO)[C@H](c2ccc(cc2)[N+](=O)[O-])O C63406813
c1ccc(c(c1)C(=O)NCCCNC(=O)C(=O)Nc2c(ccs2)C(=O)N)F C64620104
CC(C)(C)OC(=O)NC(C)(C)C(=O)NCC(=O)Nc1ccc2c(c1)[nH]c(=O)[nH]2 C67145140
CCOc1cc(ccc1C(=O)NN2[C@H]([C@@H](C2=O)Oc3ccccc3)c4ccccc4O)NC(=O)C C01094282
CCOc1cc(ccc1C(=O)NN2[C@@H]([C@@H](C2=O)Oc3ccccc3)c4ccccc4O)NC(=O)C C01094284
COc1cccc(c1)c2nnc(n2Cc3ccco3)SCC(=O)Nc4c(ccs4)C(=O)N C03439979
CCOC(=O)N[C@H](C(Cl)(Cl)Cl)NC(=S)Nc1c(n(n(c1=O)c2ccccc2)C)C C02951960
CCOC(=O)c1c(c([nH]c1C)C(=O)O[C@H](C)C(=O)NCC(=O)Nc2ccc(c(c2F)F)F)C C09159081
c1cc(c(cc1C(=O)OCC(=O)Nc2c(c3c(s2)CCC3)C(=O)N)[N+](=O)[O-])Br C09849031
C[C@H](C(=O)Nc1ccc(cc1)S(=O)(=O)N)OC(=O)[C@@H]2CC(=O)N(C2)c3cccc(c3)SC C10265254
CC1CCN(CC1)c2nnc(n2C3CC3)SCC(=O)Nc4c(c5c(s4)CCCC5)C(=O)N C11423309
c1cc2c(cc1C(F)(F)F)NC(=O)[C@H](S2)CC(=O)OCC(=O)NC(=O)NC3CCCCC3 C12426188
c1ccc2c(c1)nc(o2)NNC(=S)Nc3cc(ccc3Cl)S(=O)(=O)N4CCOCC4 C12624024
CCC(=O)NCCc1c2ccccc2[nH]c1/C=C\3/C(=O)NC(=S)N(C3=O)c4ccc(cc4)OC C12861664
CC(C)Cn1c(c(c(=O)[nH]c1=O)N(CC(C)C)C(=O)CCC(=O)N2CCCc3c2cccc3)N C13150111
CCOC(=O)c1c(c(sc1NC(=O)CSc2[nH]c3c(n2)cc(cn3)Cl)C(=O)NC)C C09672133
c1ccc2c(c1)c(c(s2)C(=O)NC(=S)NNC(=O)[C@H]3CC(=O)N(C3)Cc4ccco4)Cl C13630155
CCOC(=O)c1ccc(cc1)OCC(=O)NNC(=S)NC(=O)c2ccc(o2)Br C14027535
CCOC(=O)c1ccc(cc1)NC(=O)CN2C(=O)/C(=C/c3cc(ccc3O)Br)/NC2=O C15052078
CC(C)CN(c1c(n(c(=O)[nH]c1=O)Cc2ccccc2)N)C(=O)CSc3ccc4c(c3)OCCO4 C18551681
CCc1c(c(c([nH]1)C(=O)OCC(=O)NCC(=O)Nc2ccccc2Br)C)C(=O)OC C19110241
CCOc1cc(ccc1OCC(=O)N)[C@@H]2CC(=O)Nc3c2c(nn3c4nc5ccccc5s4)C C20464202
CCc1ccc(cc1)n2c3c(c(n2)C)[C@H](SCC(=O)N3)c4ccc(c(c4)OCC)OCC(=O)N C20898690
Cc1c(c(n(n1)Cc2ccccc2Cl)C)/C=C/C(=O)OCC(=O)Nc3c(ccs3)C(=O)N C21457734
Cc1c(c(n(n1)c2ccccc2)C)/C=C/C(=O)O[C@H](C)C(=O)Nc3c(c4c(s3)CCC4)C(=O)N C21604381
C[C@@H](c1cccc(c1)C(=O)c2ccccc2)C(=O)O[C@@H]3[C@H]([C@@H]([C@@H]([C@@H](O3)C(=O)OCC=C)O)O)O C22061765
CCCC[C@@H](C(=O)NNC(=O)[C@H](C)Oc1ccccc1F)NC2=NS(=O)(=O)c3c2cccc3 C22242549
CCSc1nnc(s1)NC(=O)CSc2[nH]c(=O)cc(n2)CC(=O)NCc3cccs3 C22629417
CCOc1ccc(cc1)O[C@@H](C)C(=O)NNC(=O)CCc2[nH]c(=O)c3c4c(sc3n2)CCC4 C24955229
Cc1ccc(o1)c2nc(cs2)CN(CCOC)c3c(n(c(=O)[nH]c3=O)Cc4ccccc4)N C29714174
Cc1cc(c(n1CC(=O)NCCCc2c(c(n(n2)c3ccc(cc3)F)N)C#N)C)c4csc(n4)C C31118433
CCOC(=O)C1=C(NC(=O)N[C@H]1c2ccccc2OC(F)F)CN[C@]3(CCS(=O)(=O)C3)C C32856176
CC(C)CN(CC(=O)Nc1nc(cs1)CC(=O)N[C@H]2CCCCNC2=O)C(=O)C3CCCCC3 C34910738
C[C@@H](c1cccc(c1)C(=O)c2ccccc2)C(=O)O[C@H]3[C@H]([C@H]([C@@H]([C@@H](O3)C(=O)OCC=C)O)O)O C35644815
Cc1c(n(c(c1C#N)NC(=O)CSc2nnc(n2CC(C)C)CCC(=O)N)C3CCCCC3)C C21737084
COCCN(c1c(n(c(=O)[nH]c1=O)Cc2ccccc2)N)C(=O)CCSc3ccc(cc3)F C32981956
CCN(CC)C(=O)Cn1cc(c2c1cccc2)C(=O)C(=O)NCCc3ccc(cc3)S(=O)(=O)N C09519379
CCN(c1c(n(c(=O)[nH]c1=O)Cc2ccccc2)N)C(=O)COC(=O)Cc3c(cccc3Cl)F C09591844
CC(C)NC(=O)Nc1cccc(c1)Oc2c(cccn2)C(=O)N3CCC(CC3)NC(=O)C(F)(F)F C39301891
CC(C)[C@H](C(=O)OCC(=O)Nc1c(c2c(s1)CCC2)C(=O)N)N3C(=O)c4ccccc4C3=O C39655521
CCn1c(nnc1S[C@H](C)C(=O)Nc2ccccc2)[C@H](CO)NC(=O)c3ccccc3OC C39747723
COc1cc(ccc1OCC(=O)N)/C=C/C(=O)NCC2(CCCC2)c3ccc4c(c3)OCCO4 C46624658
C[C@H](c1cc(c(cc1NC(=O)c2cc3n(n2)[C@H](C[C@@H](N3)c4ccco4)C(F)(F)F)OC)OC)O C00781764
c1cc(oc1)Cn2c3c(c(=O)[nH]c2=O)[C@](C(=O)N3)(C(F)(F)F)NC(=O)CCC4CCCCC4 C01873879
C[C@@]1(C(=O)NC(=O)N1)c2cccc(c2)NC(=O)Cc3csc(n3)c4ccc(c(c4)OC)OC C58981849
Cc1csc(n1)NC(=O)CSc2nc([nH]n2)N/N=C/c3cc(ccc3OC)Br C59019066
COc1ccc(cc1OC)/C=N/Nc2nc([nH]n2)SCC(=O)N[C@@H]3CCCc4c3cccc4 C20832199
COc1ccc(cc1OC)/C=N/Nc2nc([nH]n2)SCC(=O)N[C@H]3CCCc4c3cccc4 C20832202
COc1ccc(cc1NC(=S)NC(=O)c2cc(c(c(c2)OC)OC)OC)c3ccc(o3)CO C20153490
COc1cc(ccc1c2ccc(o2)CO)NC(=S)NC(=O)c3cc(c(c(c3)OC)OC)OC C20153497
c1ccc(cc1)N2C(=O)/C(=N\Nc3ccc(cc3)S(=O)(=O)N)/C(=N2)CSc4ccccn4 C17824302
COCCN1[C@@H]([C@H](C(=NC1=O)[O-])N(Cc2ccccc2)C(=O)CCCC3=c4ccccc4=[NH+]C3)N C64213552
c1cc(cc(c1)NC(=O)NCCNC(=O)c2ccc(cc2)Br)Cn3cccnc3=O C65562755
Cc1ccc(cc1)CNc2nc3c(n2C[C@H](COc4ccc(cc4)OC)O)c(=O)[nH]c(=O)n3C C00637852
CCN(CC)S(=O)(=O)c1cccc(c1)c2nnc(n2CC=C)S[C@H](C)C(=O)NC(=O)N C03457697
CCOc1ccc(cc1)NS(=O)(=O)c2ccc3c(c2)c(=O)c(c[nH]3)C(=O)NCc4ccc5c(c4)OCO5 C06181522
CNC(=O)NC(=O)[C@@H](c1ccccc1)OC(=O)CCc2[nH]c(=O)c3c4c(sc3n2)CCCC4 C08890274
CN(C)c1ccc(cc1)[C@@H](CNC(=O)C(=O)NNC(=O)c2ccco2)S(=O)(=O)c3ccc(cc3)Cl C09081013
CC(C)c1ccc(cc1)S(=O)(=O)[C@H](CNC(=O)C(=O)NNC(=O)c2cccnc2)c3ccco3 C09082178
Cc1cc(c(n1Cc2ccco2)C)/C=C/C(=O)N(C)c3c(n(c(=O)[nH]c3=O)Cc4ccccc4)N C09255354
COc1cccc(c1)NC(=O)CSc2nnc(n2c3ccc(cc3)F)Cc4cc(=O)[nH]c(=O)[nH]4 C09382035
C[C@H](COC)n1c(=O)c2ccccc2nc1SCC(=O)Nc3c(c4c(s3)CCC4)C(=O)N C03372905
C=CCn1c(=O)c2ccccc2n3c1nnc3SCC(=O)Nc4c(c5c(s4)CCC5)C(=O)N C09670563
CC(=O)Nc1ccc(c(c1)NC(=O)Cc2csc(n2)NC(=O)c3ccc4c(c3)OCO4)OC C09814018
CCOc1cc(ccc1O)/C=N/NC2=NC(=O)C[C@H](S2)C(=O)Nc3ccc(cc3OC)OC C02785297
COc1ccc(cc1)n2c(nnc2SCC(=O)Nc3c(ccs3)C(=O)N)c4ccncc4 C09924979
Cc1cc(sc1C(=O)OCC(=O)c2c(n(c(=O)n(c2=O)C)CC(C)C)N)NC(=O)C(C)(C)C C10837788
Cc1cccc(c1)n2c(nnc2S[C@H](C)C(=O)NC(=O)N)c3cccc(c3)S(=O)(=O)N(C)C C02618403
Cn1c2c(c(=O)[nH]c1=O)n(c(n2)N/N=C/c3ccccc3)C[C@@H](COc4ccc(cc4)Cl)O C05351422
c1ccc(cc1)Cc2nc3c(cnn3c4ccccc4)c(n2)SCC(=O)Nc5c[nH]c(=O)[nH]c5=O C13561670
CCCCn1c(c(c(=O)[nH]c1=O)N(C)C(=O)c2cc(ccc2C)S(=O)(=O)N(CC)CC)N C14655748
c1ccc2c(c1)c(c[nH]2)c3nnc(n3C[C@H]4CCCO4)SCC(=O)NC(=O)NCc5ccco5 C15184352
Cc1cc(c(n1c2ccc(cc2)F)C)C(=O)NNC(=O)c3ccc(s3)CCNS(=O)(=O)C C17444983
CCOc1ccc(cc1)O[C@H](C)C(=O)NNC(=O)CN2C(=O)[C@](NC2=O)(C)c3ccc(cc3)C C18070828
Cc1cccc(c1)C(=O)N[C@@H](C(C)C)C(=O)OCC(=O)NC(=O)Nc2ccc3c(c2)OCCO3 C18252400
Cc1ccc(cc1C(=O)O[C@@H](C)C(=O)NC(=O)NC(C)(C)C)S(=O)(=O)NCc2ccco2 C21605123
CCCCn1c(c(c(=O)[nH]c1=O)N(Cc2ccccc2)C(=O)[C@H]3CC(=O)N(C3)c4ccccc4F)N C23121962
C[C@H](C(=O)Nc1ccc(cc1C(F)(F)F)[N+](=O)[O-])OC(=O)c2cc(ccc2F)S(=O)(=O)N C23593719
CC(C)[C@H](C(=O)NNC(=O)c1ccc(cc1)n2cnnn2)NC(=O)C34CC5CC(C3)CC(C5)C4 C23787544
CC(C)[C@@H](C(=O)NNC(=O)c1ccc(cc1)n2cnnn2)NC(=O)C34CC5CC(C3)CC(C5)C4 C23787545
CC(C)[C@@H](C(=O)NNC(=O)c1cc(c(c(c1)OC)OC)OC)NC(=O)c2c(cccc2F)F C26955381
CCOC(=O)C1=C(NC(=O)N[C@@H]1c2ccco2)CN3C(=O)[C@@](NC3=O)(C)c4ccc(c(c4)F)F C30972502
CC[C@@H](C(=O)Nc1c(c(c(o1)C)C(=O)OCC)C(=O)N)n2c(=O)cc(c3c2c(ccc3)OC)C C32527895
CCOC(=O)c1ccc(cc1)NC(=O)C[C@@H]2C(=O)N/C(=N\N=C\3/C(=C(C)C)SC(=O)N3)/S2 C16779020
c1cc(cnc1)C(=O)[C@@H]2[C@H](NC(=O)N[C@@]2(C(F)(F)F)O)c3cc(ccc3OC(F)F)[N+](=O)[O-] C33632856
CC(C)Cn1c(c(c(=O)[nH]c1=O)N(CCOC)C(=O)COc2cccc(c2)Br)N C36718290
CCCCn1c(c(c(=O)[nH]c1=O)N(Cc2ccco2)C(=O)/C=C/c3cccc(c3OC)OC)N C36836547
CS(=O)(=O)Nc1cccc(c1)NC(=O)Cc2csc(n2)NC(=O)c3ccc4c(c3)OCO4 C38549238
COc1ccc(cc1)N2[C@@H](NN=C2SCC(=O)N3CCCCCC3)Cc4cc(=O)[nH]c(=O)[nH]4 C39362250
Cc1ccc(cc1)C(=O)N[C@H](C(C)C)C(=O)OCC(=O)NN2C(=O)C3(CCC(CC3)C)NC2=O C39641413
Cc1cccc(c1)C(=O)N[C@H](C(C)C)C(=O)OCC(=O)NC(=O)Nc2ccc3c(c2)OCCO3 C39658928
CCn1c(nnc1S[C@@H](C)C(=O)Nc2nc(cs2)C)[C@@H](CO)NC(=O)c3cccc(c3)C C39761475
CCOC(=O)c1c(oc(c1C(=O)N)NC(=O)[C@H](C)Sc2nnc3n2c4ccccc4cc3)C C40169911
C[C@@H](C(=O)Nc1c(c(cs1)c2ccc3c(c2)OCCO3)C(=O)OC)n4c(nnc4SC)N C40172196
CC[C@H](C(=O)Nc1c(c2c(s1)CCCC2)C(=O)OC)n3c(nnc3SCC(=O)OC)N C40174048
CCOC(=O)CSc1nnc(n1[C@@H](C)C(=O)Nc2c(c3c(s2)CCCC3)C(=O)OC)N C40174546
Cc1cc(c2cc(ccc2n1)Br)[C@@H](c3ccncc3)OC[C@H](CNc4[nH]ncn4)O C49066757
CCOc1ccc(cc1)c2c3c([nH]n2)OC(=C([C@H]3c4cc(c(c(c4)OC)OC(=O)C)OC)C#N)N C09192298
CCOC(=O)c1ccc(cc1)NC(=O)C[C@@H]2C(=O)N/C(=N\N=C\c3ccc(c(c3)OC)O)/S2 C54061444
CCOC(=O)c1ccc(cc1)NC(=O)C[C@H]2C(=O)N/C(=N\N=C\c3ccc(c(c3)OC)O)/S2 C54061445
c1ccc(cc1)C(=O)c2c3c(sc2NC(=O)COC(=O)CC[C@@H]4C(=O)NC(=O)N4)CCCC3 C57531228
CC(C)c1nnc(o1)CNC(=O)CSc2nc([nH]n2)N/N=C(\C)/C34CC5CC(C3)CC(C5)C4 C59879820
c1ccc(cc1)CN2[C@H]([C@@H](C(=NC2=O)[O-])N(Cc3ccco3)C(=O)CC4=c5ccccc5=[NH+]C4)N C63097634
CCOc1cc(ccc1O)[C@H]2C(=C(C(=O)N2CCC[NH+]3CCOCC3)O)C(=O)c4cccs4 C09019081
CCOC(=O)c1c(c2c(s1)nc(nc2Sc3nnc(s3)N)C[NH+]4CCOCC4)C C09217277
Cc1cc(ccc1NC(=O)C(=O)NC[C@@H](c2cccn2C)[NH+]3CCc4ccccc4C3)[N+](=O)[O-] C11898514
Cc1ccc(cc1NC(=O)C(=O)NC[C@H](c2cccn2C)[NH+]3CCc4ccccc4C3)[N+](=O)[O-] C11898515
COC(=O)[C@@]1([C@@H]2[C@@H]([C@@H]([NH2+]1)c3ccc(cc3)O)C(=O)N(C2=O)c4ccc(cc4)F)CCSC C12496844
COC(=O)[C@]1([C@@H]2[C@@H]([C@@H]([NH2+]1)c3ccc(cc3)O)C(=O)N(C2=O)c4ccc(cc4)F)CCSC C12496847
COC(=O)[C@@]1([C@@H]2[C@@H]([C@H]([NH2+]1)c3ccc(cc3)O)C(=O)N(C2=O)c4ccc(cc4)F)CCSC C12496850
COC(=O)[C@]1([C@@H]2[C@@H]([C@H]([NH2+]1)c3ccc(cc3)O)C(=O)N(C2=O)c4ccc(cc4)F)CCSC C12496852
Cc1ccc(c(c1)[N+](=O)[O-])NC(=O)C(=O)NC[C@H](c2ccc3c(c2)CCN3C)[NH+]4CCCC4 C08964174
Cc1ccc2c(c1)cc(c(=O)[nH]2)C[NH+](CCCO)[C@H](c3nnnn3Cc4ccccc4)C(C)C C13500549
COCCN1C(=O)[C@](NC1=O)(Cc2ccc(cc2)F)C3CC[NH+](CC3)Cc4ccc(cc4)O C14879929
COCCN1C(=O)[C@@](NC1=O)(Cc2ccc(cc2)F)C3CC[NH+](CC3)Cc4ccc(cc4)O C14879930
C[C@@H](CC[NH+]1CCc2c(sc(c2C(=O)OC)S(=O)(=O)NCCC3=CCCCC3)C1)O C14984250
COc1ccc(cc1)[C@H](CNC(=O)CCNC2=NS(=O)(=O)c3c2cccc3)[NH+]4CCCC4 C17911953
CC[NH+](CC)CCN1[C@@H](C(=C(C1=O)O)C(=O)c2c(c([nH]c2C)C(=O)OC)C)c3ccccc3 C06499046
c1ccc2c(c1)C[NH+](C[C@H](O2)c3ccsc3)CC(=O)NCCc4nc([nH]n4)c5ccncc5 C19299944
c1ccc(c(c1)N2CC[NH+](CC2)CCNS(=O)(=O)c3ccc(s3)c4ccc(=O)[nH]n4)F C20574773
C[NH+]1CCN(CC1)[C@H](CNC(=O)C(=O)NCc2cccs2)c3ccc4c(c3)CCCN4C C22735105
CN1CCc2c1ccc(c2)[C@H](CNC(=O)C(=O)Nc3cccc(c3)[N+](=O)[O-])[NH+]4CCCCC4 C23858104
CC[C@]1(C(=O)N(C(=O)N1)NC(=O)C[NH+](Cc2ccco2)Cc3cccs3)c4ccccc4 C24815308
C[C@H]1CCCC[NH+]1CCCNC(=O)c2csc(n2)CN(CCOC)C(=O)Nc3ccccc3F C35339221
CCOC[C@H](C[NH+](CCOC)Cc1[nH]c(=O)c2c(csc2n1)c3ccc(cc3)Cl)O C35745976
C[NH+](C)CCNC(=O)CCN(Cc1ccco1)C(=O)c2csc(n2)Nc3ccc(cc3)F C37425783
CCOc1ccc(cc1)C[NH+]2CCNC(=O)[C@@H]2CC(=O)NCCc3nc(c4c(n3)CCC4)C C12431965
COCC[NH+]1CCc2c(c(=O)[nH]c(n2)SCC(=O)Nc3ccc(cc3)Br)C1 C08587805
CCOC(=O)C1=C(OC2=c3ccccc3=[NH+]C(=O)[C@H]2[C@H]1c4cc(c(c(c4)OC)OC)OC)N C39314639
Cc1cc(=O)oc2c1cccc2OCC(=O)N3C[C@@H](C4(C3)CC[NH2+]CC4)C(=O)NCCC(C)C C39601390
CCOC(=O)CCNC(=O)[C@@H]1CN(CC12CC[NH2+]CC2)C(=O)c3c(ccc(c3F)Cl)F C39604289
CCOCCCNC(=O)[C@H]1CN(CC12CC[NH2+]CC2)C(=O)c3ccc(o3)c4ccc(cc4)F C39604508
CC[C@@H](COC)NC(=O)[C@@H]1CN(CC12CC[NH2+]CC2)C(=O)c3ccc(o3)c4ccc(cc4)F C39638215
C[C@H](CNC(=O)[C@@H]1CN(CC12CC[NH2+]CC2)C(=O)c3ccc(o3)c4ccccc4F)Oc5cccnc5 C39668749
C[C@@H](CNC(=O)[C@H]1CN(CC12CC[NH2+]CC2)C(=O)c3ccc(o3)c4ccccc4F)Oc5cccnc5 C39668750
CCC[C@H](C)NC(=O)[C@H]1CN(CC12CC[NH2+]CC2)C(=O)c3cccnc3Oc4ccccc4 C39673761
CCOC(=O)C1=C(OC2=c3ccccc3=[NH+]C(=O)[C@H]2[C@@H]1c4ccc(c(c4OC)OC)OC)N C39762569
CCCCCCNC(=O)c1cc2c(nc3c(cccn3c2=O)C)[n+](c1N)Cc4ccc(cc4)C C39841381
CC[C@H](C[NH+](CCN1CCOCC1)Cc2[nH]c(=O)c3c(csc3n2)c4cccc(c4)OC)O C40404678
Cc1c\2c(oc1C(=O)NCCCn3cc[nH+]c3)CCC/C2=N\NC(=O)c4ccccc4Cl C40812571
Cc1nc(cc(n1)[C@H]2C[NH+]3CC[C@@H]2C[C@@H]3CNC(=O)NC(C)C)c4ccc(c(c4)OC)OC C43527819
C[C@@H](c1ccc(cc1)S(=O)(=O)N)[NH+](C)CC(=O)N2[C@@H](CC(=N2)c3ccco3)c4cccs4 C45356459
c1ccc(c(c1)C(=O)NCc2ccco2)NC(=O)C[NH+]3CCC[C@@H]3c4ccc5c(c4)OCCO5 C58045753
c1ccc2c(c1)c(=O)[nH]c(n2)C[NH+]3CCN(CC3)C[C@@H](COc4ccc(cc4)Br)O C58582965
C[C@@H](Cn1cc[nH+]c1)NC(=O)[C@H](C)SCc2[nH]c(=O)c3c(csc3n2)c4ccccc4 C59403539
c1cc(sc1)[C@H]2C[C@@H](n3c(c(c(n3)C(=O)NCCCn4cc[nH+]c4)Cl)N2)C(F)(F)F C59452630
c1ccc2=[NH+]CC(=c2c1)c3nnc(n3C4CC4)SCCOc5ccc(cc5)S(=O)(=O)N C63217439
C[C@@H](C(=O)Nc1nc2ccccc2s1)NC(=O)[C@@H]3C=c4cc(c(c(c4=[NH+]3)OC)OC)OC C63302914
CC(C)NC(=O)c1ccccc1NC(=O)[C@@H]2CC(=O)N(C2)CCC3=c4cc(ccc4=[NH+]C3)F C63941356
CC(C)NC(=O)c1ccccc1NC(=O)[C@H]2CC(=O)N(C2)CCC3=c4cc(ccc4=[NH+]C3)F C63941359
COc1cccc(c1OC)[C@H](CNC(=O)/C=C\2/CN3CC=CC=C3N2)C4=c5ccccc5=[NH+]C4 C64202089
c1ccc2=[NH+]CC(=c2c1)CCNC(=O)COC[C@H]3N=N[C@H](S3)C(=O)Nc4cccc(c4)F C64491487
Cc1ccc2=[NH+]CC(=c2c1)CCNC(=O)c3cccc(c3)NC(=O)[C@@H]4N=N[C@@H](S4)COC C64502689
C[NH+](C)[C@@H](CNC(=O)/C=C/c1ccc(cc1)S(=O)(=O)NCc2ccco2)c3ccccc3 C03318024
C[NH+](C)CCN(Cc1cc2cc3c(cc2[nH]c1=O)OCO3)C(=S)NCCc4ccccc4 C06198575
C[C@H](c1nnc(n1c2ccc(cc2)Cl)S[C@@H](c3ccccc3)C(=O)NC(=O)NC)[NH+](C)C C09126165
CCOc1ccc(cc1)[C@H]2c3c(cc(n(c3=O)CCC[NH+]4CCOCC4)C)OC(=C2C#N)N C02324549
CCOC(=O)c1c(c2cc(ccc2[nH]1)F)NC(=O)[C@H](C)[NH+]3CCN(CC3)c4ccccc4F C02310995
Cc1c(nc(o1)c2cccc(c2)NC(=O)[C@@H]3CCC[NH+](C3)C)CNC(=O)Cc4cccs4 C11870897
Cc1cccc(c1C)C(=O)Nc2nc3c(s2)C(=O)C[C@H](C3)C(=O)NCCC[NH+]4CCOCC4 C12159869
Cc1ccc(cc1)C(=O)C2=C(C(=O)N([C@H]2c3ccc(c(c3)OC)O)CC[NH+]4CCOCC4)O C08662369
CCOc1ccc2c(c1)cc(c(=O)[nH]2)CN(CC[NH+](C)C)C(=S)Nc3ccc(cc3)OC C12566360
CC[NH+](CC)CCN(Cc1cc2cc3c(cc2[nH]c1=O)OCO3)C(=O)Nc4ccc(cc4)F C12710754
Cc1ccc(o1)[C@@H](C)CC[NH+]2CCc3c(c(nn3CCO)C(=O)N[C@@H](C)c4ccccc4)C2 C14537426
CCC[NH+](CC(=O)Nc1ccc(cc1Cl)Cl)CC(=O)N[C@@]2(CCS(=O)(=O)C2)C C15444941
c1ccc(cc1)SCc2cc(no2)C[C@H]3C[NH2+]CC[C@H]3CC(=O)NCCN4CCOCC4 C15673469
c1cc(ccc1C[NH+]2CCC(CC2)CNS(=O)(=O)c3ccc(s3)c4ccc(=O)[nH]n4)F C20583725
C=CCNC(=O)C[NH+]1CCN(CC1)CC(=O)N2c3ccccc3NC(=O)C[C@@H]2C(F)(F)F C22242729
C[NH+]1CCN(CC1)[C@H](CNC(=O)C(=O)NCCC2=CCCCC2)c3ccc4c(c3)CCN4C C22734348
Cc1cccc(c1)N2CC[NH+](CC2)CCNC(=O)[C@@H](C)NC(=O)/C=C/c3ccc(cc3)OC C23172312
c1cc[nH+]c(c1)NCCNc2c3c(csc3nc(n2)CN4CCOCC4)c5cccs5 C14141441
CCC[C@H](C[NH+](CCN1CCOCC1)Cc2[nH]c(=O)c3c(csc3n2)c4ccccc4)O C35745605
CC(C)COC[C@@H](C[NH+](Cc1[nH]c(=O)c2c(csc2n1)c3cccc(c3)OC)C4CC4)O C35746216
C1CCC(CC1)[NH+](Cc2[nH]c(=O)c3c4c(sc3n2)CCCC4)C[C@@H](CN5CCOCC5)O C36157063
CC(C)OC[C@H](C[NH+](CCOC)Cc1[nH]c(=O)c2c(csc2n1)c3ccc(cc3)Cl)O C36206134
Cc1ccc(c(c1)c2csc3c2c(=O)[nH]c(n3)C[NH+](CCOC)C[C@H](COC(C)C)O)C C36206498
CC(C)(C)OC[C@H](C[NH+](CCCOC)Cc1[nH]c(=O)c2c3c(sc2n1)CCCCC3)O C36313626
c1cc(cc(c1)F)NC(=O)C(=O)NC[C@@H](c2ccco2)[NH+]3CCN(CC3)c4ccc(cc4)F C38597891
Cc1ccc(o1)CNC(=O)c2c3c(n(n2)C)CC[C@H](C3)NC4CC[NH+](CC4)Cc5ccccc5 C14535324
Cc1ccc(o1)CNC(=O)c2c3c(n(n2)C)CC[C@H](C3)[NH2+]CC4(CCCC4)N5CCOCC5 C23354025
CCOC(=O)C1=C(NC(=O)N[C@H]1c2ccco2)CN3CC[NH+](CC3)Cc4ccc(cc4)Cl C23297297
c1ccc2c(c1)c(=O)nc([nH]2)C[NH+]3CCN(CC3)C[C@@H](COc4c(cccc4Cl)Cl)O C39553309
CC[C@H](COC)NC(=O)[C@H]1CN(CC12CC[NH2+]CC2)C(=O)c3ccc(o3)c4ccc(cc4)F C39638218
Cc1ccc(cc1)C(=O)N2C[C@H](C3(C2)CC[NH2+]CC3)C(=O)NC[C@H](C)Oc4ccc(cc4)OC C39665496
Cc1ccsc1C(=O)N2C[C@H](C3(C2)CC[NH2+]CC3)C(=O)NC[C@H](C)Oc4ccc(cc4)OC C39665851
Cc1ccc(cc1)O[C@@H](C)CNC(=O)[C@H]2CN(CC23CC[NH2+]CC3)C(=O)c4ccccc4OC C39665970
CC(C)[C@H](C(=O)N1C[C@@H](C2(C1)CC[NH2+]CC2)C(=O)NCCc3ccco3)Oc4ccccc4 C39671077
CCC[C@H](C)NC(=O)[C@H]1CN(CC12CC[NH2+]CC2)C(=O)COc3cccc4c3oc(=O)cc4C C39673829
CC(C)CC(=O)N1CCC(CC1)NC(=O)[C@@H]2CN(CC23CC[NH2+]CC3)C(=O)CCSC C39686264
Cc1c(c([nH]c1C(=O)[C@@H](C)S[C@H]2NN=C(N2c3ccc(cc3)F)c4cc[nH+]cc4)C)C(=O)C C39737880
CCc1ccc(cc1)c2ccc(=O)n(n2)CCC(=O)N3CCC(CC3)(C(=O)N)[NH+]4CCCCC4 C41252447
Cc1ccc(cc1N2CCCC2=O)NC(=O)C(=O)NC[C@@H](c3ccc4c(c3)CCCN4C)[NH+](C)C C49508587
COc1ccccc1N2CC[NH+](CC2)CCNC(=O)C(=O)Nc3ccccc3C(F)(F)F C49512383
CN(C)c1ccc(cc1)/C=N/NC(=[NH2+])S[C@@H]2CC(=O)N(C2=O)c3ccc(cc3)Br C18024420
Cc1c(c(n(n1)c2ccccc2)C)NC(=O)[C@@H](C)[NH+](C)CC(=O)Nc3ccccc3SC C58596101
C/C(=N/[NH+]=C(\N)/S[C@H]1CC(=O)N(C1=O)c2ccc(cc2)F)/CCc3ccc4c(c3)OCO4 C58870572
Cc1cc(no1)NC(=O)CN2CC[NH+](CC2)CCC(=O)Nc3ccc(cc3)Br C59374021
C/C(=N\NC(=[NH2+])S[C@@H]1CC(=O)N(C1=O)c2ccc(cc2)F)/C=C/c3ccc(cc3)N(C)C C16677569
c1cc(cc(c1)NC(=O)CCn2cc[nH+]c2)C(=O)Nc3nc(cs3)c4cc(ccc4F)F C59936154
CC(C)c1ccccc1OC[C@H](CN2C(=O)[C@@]3(CCC[NH+](C3)Cc4ccccc4)NC2=O)O C60330193
C[C@H]1C(=N[C@@H](O1)c2ccccc2NC(=O)c3ccccn3)CNC(=O)CC4=c5ccccc5=[NH+]C4 C64061430
CCC(=O)Nc1cccc(c1)C2=NO[C@@H](N2)[C@H]3CCCN(C3)C(=O)CCC4=c5ccccc5=[NH+]C4 C64525992
C[C@@H]1c2c(ncnc2S[C@H]1C(=O)N3CCCC[C@@H]3CCO)NCCC4=c5ccccc5=[NH+]C4 C64609865
CCC(=O)N[C@@](C(=O)OCC)(C(F)(F)F)Nc1c(c2c(s1)CCCC2)C(=O)N C05950697
Cc1ccc(cc1C)NC(=O)CCC(=O)NNC(=S)NC(=O)/C=C/c2ccco2 C06846208
CC(C)COc1ccccc1C(=O)NC(=S)Nc2ccccc2C(=O)NCCCO C08905185
c1cc(c(cc1S(=O)(=O)N2CCCC2)C(=O)N)OCC(=O)NC(=O)NCCC3=CCCCC3 C09349549
CCCCn1c(c(c(=O)[nH]c1=O)N(CCOC)CC(=O)Nc2cc(c(cc2OC)Cl)C)N C10565100
CC(C)CNC(=O)NC(=O)COC(=O)CCNC(=O)NC12CC3CC(C1)CC(C3)C2 C11440578
CC(C)Cn1c(c(c(=O)[nH]c1=O)N(CCOC)C(=O)CNc2ccccc2c3ccccc3)N C11618973
c1ccc(cc1)[C@H](CC(=O)OCC(=O)Nc2ccc(c(c2)[N+](=O)[O-])Cl)NC(=O)N C11739314
COc1cc(cc(c1OC)OC)C(=O)NC(=S)NNC(=O)CCC(=O)Nc2ccccc2Cl C12569891
Cc1ccc(c(c1)C)NC(=O)CCC(=O)NNC(=S)NC(=O)/C=C/c2cccs2 C13979386
CCCCCN(c1c(n(c(=O)[nH]c1=O)CCCC)N)C(=O)CCNC(=O)c2ccc(cc2)Cl C14697709
c1ccc(cc1)C(c2ccccc2)C(=O)NC(=S)Nc3ccccc3C(=O)NCCCO C14783859
c1ccc(cc1)c2ccccc2OCC(=O)NNC(=O)CNC(=O)CNC(=O)c3ccco3 C17202287
CC(C)[C@@H](C(=O)OCC(=O)Nc1c(ccs1)C(=O)N)NC(=O)c2ccc(cc2)Cl C18354660
COCCNC(=O)c1c2c(sc1NC(=O)COC(=O)c3ccc(cc3N)F)CCCC2 C18750453
CC1=C([C@@H](C(=C(N1)SCC(=O)N)C#N)c2ccc(c(c2)OC)O)C(=O)OCC=C C20130075
CN(C)c1ccc(cc1)/C=N/Nc2nnc(n2N)SCC(=O)Nc3ccccc3SC C20527653
COc1ccc(cc1O)/C=N/Nc2[nH]nc(n2)SCCC(=O)Nc3ccc(cc3)F C20833930
CCOc1cc(ccc1O)/C=N/Nc2[nH]nc(n2)SCC(=O)NC3CCCCC3 C20836208
COc1ccccc1NC(=O)CCSc2nc([nH]n2)N/N=C/c3cccc(c3)O C20906644
COc1ccccc1NC(=O)CCSc2nc([nH]n2)N/N=C/c3ccc(cc3)O C21078157
CCOc1ccc(cc1)NC(=O)CSc2nnc(n2N)N/N=C/c3cccs3 C21317764
CCOc1ccc(cc1)NC(=O)CSc2nnc(n2N)N/N=C/c3ccc(o3)C C21321098
Cc1cc(ccc1NCC(=O)Nc2c(c(c(s2)C(=O)N)C)C(=O)OCCOC)C(=O)OC C25524252
CC(C)CCOc1ccc(cc1)[C@@H](CC[NH2+][C@@H](Cc2c[nH]c3c2cccc3)C(=O)[O-])O C27517048
CC(C)CCOc1ccc(cc1)[C@@H](CC[NH2+][C@H](Cc2c[nH]c3c2cccc3)C(=O)[O-])O C27517050
c1ccc(cc1)c2ccc(cc2)[C@H](CC(=O)NNC(=O)CCCCNc3cccc[nH+]3)CC(=O)[O-] C29566782
CC(C)[C@H](C(=O)NCCCc1c(c(n(n1)c2ccccc2)N)C#N)NC(=O)c3ccc(cc3)OC C33021568
CCCCN(Cc1[nH]c(=O)c2ccccc2n1)CC(=O)Nc3c(ccs3)C(=O)N C13063539
CCCCNC(=O)[C@@H](c1c(cc(cc1O)O)O)N(Cc2ccco2)C(=O)c3ccco3 C36498357
CCCCNC(=O)[C@H](c1c(cc(cc1O)O)O)N(Cc2ccco2)C(=O)CCl C36503311
C/C(=N\NC(=O)CCCCC(=O)N/N=C(/c1cc(ccc1)O)\C)/c2cc(ccc2)O C38827246
Cc1cccc(c1)C(=O)N[C@H](C(C)C)C(=O)OCC(=O)Nc2c(ccs2)C(=O)N C39658749
COC(=O)c1ccc(cc1)Oc2c(c(ncn2)NNC(=O)COc3ccccc3)N C40700753
c1ccc(cc1)CN(c2ccccn2)c3c(c(ncn3)NNC(=O)COc4ccccc4)N C40795334
CCCCn1c(c(c(=O)[nH]c1=O)N(C)CC(=O)Nc2ccccc2OC(F)F)N C45727975
Cc1ccccc1NC(=S)NNC(=O)/C=C/c2ccc(cc2)S(=O)(=O)NC(C)C C46772675
Cc1cc(ccc1NC(=O)CSc2nc([nH]n2)N/N=C/c3ccc(c(c3)OC)O)OC C58995081
COc1ccc(c(c1)NC(=O)CSc2nc([nH]n2)N/N=C/c3ccc(cc3)O)OC C59015471
CCOc1cc(ccc1O)/C=N/Nc2[nH]nc(n2)SCC(=O)Nc3ccccc3C C59039707
CCOc1cc(ccc1O)/C=N/Nc2[nH]nc(n2)SCC(=O)Nc3ccc(cc3F)F C59039728
CCOc1ccc(cc1)NC(=O)CSc2nnc(n2N)N/N=C/c3cccnc3 C20292570
c1ccc(cc1)Oc2cccc(c2)/C=N/Nc3[nH]nc(n3)SCC(=O)NCCO C59812658
CCN(CC)c1ccc(cc1)/C=N/Nc2[nH]nc(n2)SCC(=O)NNC(=O)c3ccccc3 C59813710
Cc1cccc(c1)NC(=O)CSc2nnc(n2N)N/N=C/c3c(nn(c3C)CC=C)C C59829829
Cc1c(c(n(n1)CC=C)C)/C=N/Nc2nnc(n2N)SCC(=O)Nc3c(cccc3F)F C59829914
C[C@@H](C(=O)NNC(=O)C(C)C)Sc1nc([nH]n1)N/N=C(\C)/C=C/c2ccccc2 C59881235
Cc1c(c(n(n1)CCO)C)/C=N/Nc2[nH]nc(n2)SCCC(=O)Nc3cc(ccc3Cl)Cl C59888122
Cc1c(c(n(n1)CCO)C)/C=N/Nc2nnc(n2N)SCC(=O)c3ccccc3 C59914416
CCCC/C(=N/Nc1nnc(n1N)SCC(=O)Nc2ccc3c(c2)OCCO3)/C C59915490
c1ccc(cc1)C[NH+]2CCc3c(sc4c3C(=O)N[C@H](N4)c5ccc(cc5)OC(=O)/C=C/c6ccco6)C2 C08722172
Cc1cc(c(c(c1)C)NC(=O)C2(CC[NH+](CC2)C)N(Cc3ccco3)C(=O)C[C@@H]4[C@@H](C4(C)C)c5c([nH]c6c5cccc6)C)C C08749483
CCOC(=O)c1c(c2cc(ccc2[nH]1)Br)NC(=O)CC[NH+]3CCN(CC3)c4cccc(c4C)C C08741322
C[NH+]1CCN(CC1)c2ccccc2NC(=S)NC(=O)/C=C/c3ccc(o3)c4cc(cc(c4)Cl)Cl C08833315
c1cc(sc1)[C@@H]2C[C@@H](n3c(c(c(n3)C(=O)NCCC[NH+]4CCOCC4)Br)N2)C(F)(F)F C02301682
c1cc(sc1)[C@@H]2C[C@H](n3c(c(c(n3)C(=O)NCCC[NH+]4CCOCC4)Br)N2)C(F)(F)F C02301680
c1cc(sc1)[C@H]2C[C@H](n3c(c(c(n3)C(=O)NCCC[NH+]4CCOCC4)Br)N2)C(F)(F)F C02301679
CCOC(=O)c1ccccc1COCc2cc(ccc2OC)[C@@H]3c4c(c5ccccc5[nH]4)C[C@H]([NH2+]3)C(=O)OC C02140021
COc1ccc(cc1)n2c3c(c(=O)[nH]c2=O)C([NH+]=C(N3)CCC4CCCCC4)(C(F)(F)F)C(F)(F)F C09280893
COc1ccc(cc1)[C@H]2[C@H]3CCCC[C@@]3(CC[NH+]2CC(=O)Nc4c(c5c(s4)CCCC5)C(=O)OC)O C09281708
CCOc1cccc(c1O)[C@@H]2CC(=N[C@@H]([NH2+]2)c3ccc(c(c3)OC)OC)c4ccc(cc4)Br C09541378
CCOc1cccc(c1O)[C@H]2CC(=N[C@@H]([NH2+]2)c3ccc(c(c3)Br)OC)c4ccc(cc4)OC C09542423
CCOc1cccc(c1O)[C@@H]2CC(=N[C@H]([NH2+]2)c3ccc(c(c3)Br)OC)c4ccc(cc4)OC C09542426
CCOc1cccc(c1O)[C@H]2CC(=N[C@H]([NH2+]2)c3ccc(c(c3)Br)OC)c4ccc(cc4)OC C09542428
CC[NH+](CC)CCN1[C@H](/C(=C(/c2ccc(cc2C)OCC(C)C)\O)/C(=O)C1=O)c3ccc(c(c3)OC)O C09312759
COc1ccc(cc1)[C@H]2[C@H]3CCCC[C@]3(CC[NH+]2CC(=O)Nc4c(c5c(s4)CCCC5)C(=O)OC)O C13769213
C[NH+]1CCN(CC1)c2ccc(cc2)NC(=S)NC(=O)/C=C/c3ccc(o3)c4ccc(cc4Cl)Cl C14277241
CC[NH+]1CCc2c(sc(c2[C@H](C)NC(=O)Nc3c(c4c(s3)CCCC4)C(=O)OCC)n5cccc5)C1 C20386527
CC[NH+]1CCc2c(sc(c2[C@@H](C)NC(=O)Nc3c(c4c(s3)CCCC4)C(=O)OCC)n5cccc5)C1 C20386533
CC(C)(C)[C@@H]1CCc2c(sc(c2C(=O)Nc3cccc(c3)[N+](=O)[O-])NC(=O)CCN4CC[NH+](CC4)C)C1 C15946943
CC[NH+](CC)CCNC(=O)c1cc(ccc1N2CCc3ccccc3C2)NC(=O)c4ccc(cc4)[N+](=O)[O-] C34701835
c1ccc(cc1)C(=O)NCCCC[C@@H](C(=O)N/N=C/c2ccc(o2)c3ccc(cc3)[N+](=O)[O-])[NH+]4CCCCC4 C33959576
CCCNC(=O)N1CCC[NH+](CC1)CC2=C([C@@H](NC(=O)N2C)c3cccc(c3OC)OC)C(=O)OCC C35664224
CCCNC(=O)N1CCC[NH+](CC1)CC2=C([C@H](NC(=O)N2C)c3cccc(c3OC)OC)C(=O)OCC C35664225
CCCNC(=O)N1CCC[NH+](CC1)CC2=C([C@H](NC(=O)N2CC=C)c3ccccc3Cl)C(=O)OCC C36024710
COc1ccc(cc1)OC[C@@H](C[NH+](Cc2[nH]c(=O)c3c4c(sc3n2)CCCCC4)C5CCCCC5)O C36313548
Cc1ccc(c(c1)[N+](=O)[O-])NC(=O)C(=O)N[C@@H](C)[C@@H](c2cccs2)N3CC[NH+](CC3)Cc4ccccc4 C38597083
Cc1ccc(c(c1)[N+](=O)[O-])NC(=O)C(=O)N[C@H](C)[C@H](c2cccs2)N3CC[NH+](CC3)Cc4ccccc4 C38597089
C[C@@H](C(=O)Nc1ccccc1[N+](=O)[O-])S[C@@H]2NN=C(N2c3ccc(cc3)Cl)C4=c5ccccc5=[NH+]C4 C38799176
C[C@H](C(=O)Nc1ccccc1[N+](=O)[O-])S[C@@H]2NN=C(N2c3ccc(cc3)Cl)C4=c5ccccc5=[NH+]C4 C38799177
CCOC(=O)c1c2c(sc1NC(=O)c3ccc(c(c3)[N+](=O)[O-])N4CCCCC4)C([NH2+]C(C2)(C)C)(C)C C38806400
CCOC(=O)C1=C(NC(=O)N[C@@H]1c2ccc3c(c2)OCO3)CN4CC[NH+](CC4)C56CC7CC(C5)CC(C7)C6 C22828636
CCOC(=O)C1=C(NC(=O)N[C@H]1c2ccc3c(c2)OCO3)CN4CC[NH+](CC4)C56CC7CC(C5)CC(C7)C6 C22828639
Cc1ccc(cc1C)CCNC(=O)[C@@H]2CN(CC23CC[NH2+]CC3)C(=O)COc4cccc5c4oc(=O)cc5C C39609342
Cc1ccc(c(c1F)C(=O)N2C[C@H](C3(C2)CC[NH2+]CC3)C(=O)NC[C@H](C)Oc4ccc(cc4)OC)Cl C39665703
C[C@H](CNC(=O)[C@H]1CN(CC12CC[NH2+]CC2)C(=O)c3c(ccc(c3F)Cl)F)Oc4ccc(cc4)OC C39665883
C[C@@H](CNC(=O)[C@H]1CN(CC12CC[NH2+]CC2)C(=O)c3ccc(o3)c4ccccc4)Oc5ccccc5Cl C39666611
Cc1ccc(c(c1)C)CCNC(=O)[C@@H]2CN(CC23CC[NH2+]CC3)C(=O)c4cccnc4Oc5ccccc5 C39667116
Cc1ccc(c(c1)C)CCNC(=O)[C@H]2CN(CC23CC[NH2+]CC3)C(=O)c4cccnc4Oc5ccccc5 C39667117
CCOc1ccc(cc1)C(=O)N2C[C@H](C3(C2)CC[NH2+]CC3)C(=O)NCCc4ccccc4Br C39683664
C[C@@H](Cc1ccccc1OC)NC(=O)[C@@H]2CN(CC23CC[NH2+]CC3)C(=O)c4ccc(c(c4)C(F)(F)F)OC C39686642
C[C@@H](Cc1ccccc1F)NC(=O)[C@@H]2CN(CC23CC[NH2+]CC3)C(=O)c4ccc(c(c4)C(F)(F)F)OC C39687074
C[C@@H](Cc1ccccc1F)NC(=O)[C@H]2CN(CC23CC[NH2+]CC3)C(=O)c4ccc(c(c4)C(F)(F)F)OC C39687076
C[C@H](Cc1ccccc1F)NC(=O)[C@H]2CN(CC23CC[NH2+]CC3)C(=O)c4ccc(c(c4)C(F)(F)F)OC C39687077
CCc1ccc(cc1)[C@@H](C)NC(=O)[C@H]2CN(CC23CC[NH2+]CC3)C(=O)c4cccnc4Oc5ccc(cc5)C C39696192
CCc1ccc(cc1)[C@H](C)NC(=O)[C@H]2CN(CC23CC[NH2+]CC3)C(=O)c4cccnc4Oc5ccc(cc5)C C39696193
C[C@@]1(CC[C@@]2([C@@H](C1)C(C[C@@H]2[NH2+]C3CCOCC3)(C)C)CCC(=O)N4CCN(CC4)c5ccccc5OC)O C43547852
CC(C)C(=O)N1CCCc2c1cc(cc2)NC(=O)C(=O)NC[C@@H](c3ccc4c(c3)CCN4C)[NH+]5CCCCC5 C49508783
Cc1cccc(c1NC(=O)C2(CCCCC2)N(CCC3=c4ccccc4=[NH+][C@@H]3C)C(=O)c5ccc(cc5)O)C C63513913
Cc1ccc(cc1)c2c(n3c(n2)sc(n3)N(C)CC(=O)NCCC[NH+]4CCCC[C@@H]4C)NC(C)(C)C C64704132
CC(C)NC(=O)NC(=O)CSc1nc(cc(n1)N)N C03605654
C[C@@]1(c2cccc(c2C(=O)C3=C(c4c(c(c(c(c4O)C(=O)N)O)N(C)C)C[C@H]31)O)O)O C04825001
c1cc(c(cc1Br)c2nc(nc(n2)N)N)NN C01710624
c1ccc(c(c1)Nc2c3c(nc(c(n3)C(=O)N)N)nc(n2)N)Br C01558600
c1cc(c(cc1C(=O)N)[N+](=O)[O-])Sc2nc(cc(n2)N)N C16384431
[H]/N=C(\N)/NC(=O)c1c(nc(c(n1)Cl)N(C)C(C)(C)C)N C03871093
c1ccc(cc1)CN2CCc3c(c(nc4c3c(n[nH]4)N)NN)C2 C18143088
C[C@@H]1c2cc(c(c(c2[C@H]3[C@@H]1c4cc(c(c(c4[C@@H]3C)O)O)O)O)O)O C25500432
C[C@H](C(=O)NC(=O)NCC=C)Sc1nc(cc(n1)N)N C31356676
CC[C@H](c1ccc(c(c1)N)O)[C@@H](CC)c2ccc(c(c2)N)O C17145735
CCCCC1(C(=O)NC(=O)NC1=O)CCSC(=[NH2+])N C04897626
Cc1cc2c(cc1N)N[C@]3(c4ccccc4C(=O)[C@]3(N2)O)O C00457770
c1cc(c(cc1S(=O)(=O)N)[N+](=O)[O-])NC2CC(C2)[NH3+] C36268754
C1C[C@H](C[C@@H](C1)NC(=O)[C@@H](CC(=O)N)[NH3+])C(F)(F)F C37629952
c1c(cc(c(c1O)O)O)C(=O)NNC(=O)NC2CCCCC2 C00433757
C[NH+]1CCC(CC1)Nc2cc(cc(c2)S(=O)(=O)N)N C37934197
CC/C(=C\1/C(=NC(=O)N(C1=O)C2CCCCC2)[O-])/NNC(=[NH2+])N C06390742
c1cc(c(cc1Br)/C=[NH+]/Nc2nc(cc(n2)N)N)[O-] C05394750
Cc1ccc2cccc(c2n1)Nc3c(c(ncn3)NN)N C40758640
Cc1ccc(nc1)Nc2c(c([nH+]cn2)NNC(C)(C)C)N C40796617
c1c2c(cc(c1N)Sc3nc(cc(n3)N)N)NC(=O)C2 C41023359
c1cc2c(ccc(c2nc1)CSc3nc(cc(n3)N)N)N C41023542
C[C@@H](c1c(cccc1Sc2nc(cc(n2)N)N)F)[NH2+]C C41023830
Cc1ccc(cc1NC(=O)CSc2[nH]c(=O)cc(n2)N)N C41027134
C[C@H](C(=O)Nc1ccccc1N)Sc2[nH]c(=O)cc(n2)N C41027141
Cc1cccc(c1NC(=O)CSc2[nH]c(=O)cc(n2)N)N C41027168
CC(C)[C@H](C(=O)NNC(=S)NC1CCCCC1)NC(=O)N C28631922
c1ccc(c(c1)[C@@H](C[NH3+])Sc2[nH]c(=O)cc(n2)N)Cl C43090149
Cc1ccc(o1)[C@H]([C@@H](C)[NH3+])Sc2[nH]c(=O)cc(n2)N C43367718
CC(C)(c1nc(on1)CSc2[nH]c(=O)cc(n2)N)[NH3+] C43403403
Cc1cc(ccc1N)C(c2ccc(cc2)N)c3ccc(cc3)N C44074980
Cc1cc(c(s1)C)[C@H](C)NC(=O)NC(C(=O)N)C(=O)N C46906666
C[C@@H]1CC[C@@H](CN1c2cc(c(cc2F)N)C(=O)N)C(=O)N C50032539
CC(C)CN(CC(=O)N)c1cc(c(cc1F)N)C(=O)N C50032889
C[NH+]1CCC(CC1)CNc2cc(c(cc2F)N)C(=O)N C50033182
c1c(c(cc(c1Sc2nc(cc(n2)N)N)F)N)C(=O)N C50036144
COC(=O)c1cc(c(cc1N)F)Sc2nc(cc(n2)N)N C50036148
CCCc1c(c(n[nH]1)C(=O)NC2CCC(CC2)C(=O)N)N C50322867
c1cc(c(cc1Cl)N)CSc2nc(cc(n2)N)N C50443926
c1ccc2c(c1)cc(c(n2)N)CSc3nc(cc(n3)N)N C50839420
Cc1c(c(n([nH+]1)C)NC)CSc2nc(cc(n2)N)N C50839445
c1c(cc(cc1N[C@H]2CCCC[C@@H]2O)S(=O)(=O)N)N C52000090
c1c(cc(cc1N[C@@H]2CCCC[C@H]2O)S(=O)(=O)N)N C52000092
c1cc(c(c(c1)O)O)[C@@H]2NC(=[NH+]c3n2c4cc5c(cc4n3)OCCCO5)N C12539408
C[C@H]1C[C@@H](C[NH+](C1)C(C)(C)CNC(=O)NNC(=O)N)C C54727053
C1C[C@@H]2C[NH+](C[C@H](C1)C2NC(=O)NNC(=O)N)C3CC3 C56806554
CC[NH+](CC)c1ccc2c(c1)Oc3c(c(cc(c3O)O)C(=O)N)N2 C34628187
c1ccc2c(c1)NCC(CNc3ccccc3NCC(CN2)O)O C59371428
CC(C)C[NH+](Cc1c(ccc(n1)NN)Cl)CC(=O)N C61631527
C[C@]1(CCC[NH2+]C1)C(=O)Nc2cccc(c2)NS(=O)(=O)N C62855587
c1ccc\2c(c1)[C@H]3[C@@H](/C2=N\NC(=S)N)Nc4ccccc4N3 C05590405
c1cc2c(cc1NC(=O)CSc3nnc(s3)N)[nH]c(=O)[nH]2 C02620351
c1cc2c(cc1S(=O)(=O)N)-c3cc(ccc3C2=NO)S(=O)(=O)N C03171137
C[C@H](C(=O)Nc1c(cccc1F)F)Sc2nc(nc(n2)N)N C07866099
c1cc(cc(c1)Br)Nc2c(c(nc(n2)N)N)N=O C04772249
c1ccc(c(c1)CNc2ccc3c(c2)c(nc(n3)N)N)Cl C13284686
c1cc(c(c(c1)O)c2c(c(=O)c3c(cc(cc3o2)O)O)O)O C14644239
CC1=C(C(C(=C(N1)C)C(=O)N)c2ccccc2[N+](=O)[O-])C(=O)N C19418606
c1c(nc(nc1N)SCC(=O)NN=C2CCCCCC2)N C20428854
c1cc2c(cc1Cl)c3c([nH]2)[C@H]([NH2+]CC3)c4c([nH]c(=O)[nH]c4=O)[O-] C20759728
CCCNC(=S)NNC(=O)c1c(c(c(c(n1)Cl)Cl)N)Cl C16273797
C[C@H](C(=O)NC(=O)N)Sc1nnc(n1N)c2ccc(cc2)F C21247330
C[C@H]1C[C@@H](/C=C/[C@@H]([C@@H](CC(=O)Cc2c(c(cc(c2Cl)O)O)C(=O)O1)O)O)O C35457930
CC(C)(C)NC(=O)NC(=O)CSc1[nH]c(=O)cc(n1)N C06186748
Cc1ccccc1NC(=O)c2cc(c(nc2N)SCC=C)C(=O)N C20295315
c1cc2c(cc1NC(=O)CSc3nc(cc(n3)N)N)OCO2 C03510265
CC(C)(C)Nc1c(c(ncn1)NNC(=O)c2ccc(cc2)F)N C40680631
c1ccc(cc1)CNc2c(c(ncn2)NNc3ccccc3)N C40709259
c1cc(c(cc1Br)F)Nc2c(c(ncn2)N)N C40724044
CC(C)(C)NNc1c(c(ncn1)Nc2ccc(cc2)OC)N C40782593
CC(C)(C)NNc1c(c(ncn1)Nc2cc(ccc2F)F)N C40796647
CC(C)(C)NNc1c(c(ncn1)Nc2ccc(c(c2)F)F)N C40796653
c1ccc(c(c1)Nc2c(cc(cn2)N)C(=O)N)SC(F)F C42138683
c1csc(c1C#CCCO)CSc2nc(cc(n2)N)N C43683417
[H]/N=C/1\[C@@H]([C@@H](c2c([nH]nc2O1)C)c3cccc(c3)[N+](=O)[O-])C[NH3+] C44249803
c1cc(c(cc1/C=C/C(=O)NC(C(=O)N)C(=O)N)C(F)(F)F)Cl C44389292
C[C@H](c1ccc(s1)Cl)Nc2cc(cc(c2)S(=O)(=O)N)N C49128036
CCCC1CCC(CC1)Nc2cc(cc(c2)S(=O)(=O)N)N C49542601
c1cc(c(cc1F)C#CCO)CSc2nc(cc(n2)N)N C49623767
c1cc(sc1CSc2nc(cc(n2)N)N)C#CCCO C49862025
Cc1cc(c(s1)C)[C@@H](C)Nc2cc(c(cc2F)N)C(=O)N C50031953
Cc1cc(c(s1)C)[C@H](C)Nc2cc(c(cc2F)N)C(=O)N C50031956
CCC[C@@H](c1cccs1)Nc2cc(c(cc2F)N)C(=O)N C50032154
c1cc(c(cc1Br)C(=O)[O-])NC(=O)N[C@@H]2CCCC[C@H]2[NH3+] C50208891
c1ccc2c(c1)CC[C@H](C(=O)N2)Sc3nc(cc(n3)N)N C32096889
CC[NH+](CC)c1ccc(cc1)C(c2c([nH]nc2O)C)c3c([nH]nc3O)C C04115327
CC(C)C[C@H](C(=O)NNc1c(c(c(c(c1F)F)F)F)F)NC(=O)N C29491056
Cc1ccc(cc1C)Nc2nc(nc(n2)N)Cc3cc(n[nH]3)O C05897009
CC(C)[C@@H](C(=O)NNC(=O)CC12CC3CC(C1)CC(C3)C2)NC(=O)N C08191003
c1c(c(cc(c1Nc2cc(c(cc2F)F)F)F)N)C(=O)N C61095197
c1cc(ccc1NC(=[NH2+])Nc2[nH]c3c(c(=O)n2)CCCC3)F C13548429
C/C(=N\NC(=O)c1cc(ccc1O)O)/c2c(cccc2O)O C17030758
c1cc(c(cc1I)c2nc([nH]n2)N)N C62824375
Cc1c(c(n[nH]1)O)[C@H](c2ccc(c(c2)O)O)C3=C(N=N[C@@H]3O)C C39345080
CCCC[C@@H](C(=O)Nc1ccc(c2c1[nH]nc2)C)NC(=O)N C63716262
C[C@H](C(=O)NC(=O)NC(C)C)Nc1ccc2c(c1)[nH]c(=O)[nH]2 C52774037
C[C@@H]1CCC[C@H](C1)NC(=O)NCCCc2c(c([nH]n2)N)C#N C65611304
c1cc(c(cc1O)O)c2c(c(c-3c(cc(=O)cc3o2)O)O)O C03881558
c1cc(c(cc1N)N)Nc2cc(c(cc2Cl)Cl)Cl C66153300
Cc1c2c(n[nH]1)C(=O)N[C@@H](N2)c3cc(cc(c3O)Br)O C66741032
COc1c(cc(cc1Cl)Cl)C[NH2+]CCNC(=O)c2c(non2)N C04998067
Cc1cccc2c1NC(=O)[C@]23[C@H]4[C@@H]([C@@H]([NH2+]3)CCC(=O)N)C(=O)N(C4=O)CCc5ccccc5 C08790424
CCOC(=O)Cc1cc(=O)[nH]c(n1)NC(=[NH2+])Nc2ccc(cc2)Cl C09287012
Cc1cccc2c1NC(=O)[C@]23[C@H]4[C@@H]([C@H]([NH2+]3)CCC(=O)N)C(=O)N(C4=O)CCc5ccccc5 C12883323
c1cc2c(cc1OCC3(CCN(CC3)c4cc[nH+]cc4)C(=O)[O-])CN(CCC2)C(=[NH2+])N C13644401
Cc1c(c(=O)[nH]c(n1)NCCCCCC[NH3+])Cc2ccc(cc2)OC C16809328
Cc1ccc(c(c1)C)NC(=O)NC(=O)C[NH+](C)[C@@H](C)c2ccc(cc2)S(=O)(=O)N C23259825
CCN(CC)C(=O)COc1ccc(cc1)N2C(=NC(=[NH+]C2(C)C)N)N C16954727
COc1ccccc1C2=CN=[NH+][C@@H]2c3ccc(cc3O)OCC(=O)NN C39011973
CO[C@H]1C[NH+](CCN1)[C@@H](CNO)c2ccc(cc2)c3ccccc3O C39533990
CONC[C@H](c1ccc(cc1)c2ccccc2O)N3CC[NH2+][C@@H](C3)O C39534038
c1ccc(cc1)c2ccc(o2)C(=O)N3C[C@H](C4(C3)CC[NH2+]CC4)C(=O)NCCc5ccc(c(c5)O)O C39661881
C[C@H]1Cc2cc(ccc2N1C(=O)C[NH+](Cc3ccc(cc3)Br)CC(=O)N)S(=O)(=O)N C40152851
COc1ccc(cc1)Nc2c(c(ncn2)NCC[NH+]3CCCCC3)N C40756310
Cc1c(sc(n1)Nc2c(c(ncn2)NCC[NH+]3CCCCC3)N)C C40756321
Cc1ccccc1NC(=O)NNC(=O)NC[C@@H](c2ccco2)[NH+](C)C C43137933
C1CCC[NH+](CC1)CCCNC(=O)NNC(=S)NC2CCCC2 C43227824
c1ccnc(c1)S(=O)(=O)/C(=C/c2ccc(cc2)[C@H](CC(=O)N)[NH3+])/C#N C44254948
CC[NH+](CC)[C@@H](CC(C)C)CNC(=O)Nc1ccccc1CC(=O)N C45724401
C[C@@H]1CCCC[NH+]1[C@@H](C)CNC(=O)NNC(=S)NC2CCCC2 C46339061
C[C@@H]1CCC[NH+](C1)[C@@H](C)CNC(=O)NNC(=S)NC2CCCC2 C46368171
C[C@@H]1CCC[NH+](C1)CCCNC(=O)NNC(=S)NC2CCCC2 C46394697
C[C@@H]1C[C@@H](C[NH+](C1)CCNC(=O)NNC(=S)NC2CCCC2)C C46424338
C[C@@H]1C[C@H](C[NH+](C1)CCNC(=O)NNC(=S)NC2CCCC2)C C46424340
C[C@@H]1CCCC[NH+]1[C@@H](C)CNC(=O)C(=O)Nc2c(ccs2)C(=O)N C47998955
Cc1cc(nc([nH+]1)N)NCCNc2c(cc(cn2)C(F)(F)F)Cl C45724706
C[NH+](CCNC(=O)NNC(=O)Nc1ccccc1)Cc2ccccc2 C54761615
C[NH+](CCNC(=O)NNC(=S)NC1CCCC1)Cc2ccccc2 C54762866
C[C@H]1CCC[NH+](C1)C[C@@H](C)NC(=O)NNC(=S)NC2CCCC2 C56785971
C[C@H](CNC(=O)NNC(=S)NC1CCCC1)C[NH+]2CCCCC2 C57043221
C[NH+](CCCNC(=O)Nc1ccccc1CC(=O)N)C2CCCCC2 C58172962
CC1(CC(CC([NH2+]1)(C)C)NC(=O)NCCNC(=O)OC(C)(C)C)C C62651265
Cc1ccc(cc1NC(=O)C(=O)NCC2(CCCC2)[NH+](C)C)C(=O)N C63815747
c1cc2c(cc1CCNC(=O)NC3CC[NH+](CC3)CC(=O)N)OCO2 C45864545
c1ccc2=[NH+]CC(=c2c1)CCNC(=O)c3cccc(c3)N4CC(=O)C(=C4N)[C@@H]5Nc6ccccc6S5 C64491137
CC(C)CC1=[NH+][C@H](N(N1)c2ccccc2OC)CCc3nc([nH]n3)N C65383785
C[C@H](c1ccc(cc1)S(=O)(=O)N)NC(=O)NCC(C)(C)[NH+](C)C C65449613
C[NH+](CCNC(=O)NNC(=O)c1ccccc1O)Cc2ccccc2 C54763197
CC(C)(C)[C@H](c1ccccc1)[NH2+]C[C@@H]2CNc3c(cnn3C2)C(=O)N C65621974
CC(C)(C)[C@H](c1ccccc1)[NH2+]C[C@H]2CNc3c(cnn3C2)C(=O)N C65621979
CC[NH+]1CCC[C@@H]1CNc2nc(cs2)c3ccc(cc3)NC(=O)N C66106601
CC[NH+]1CCC[C@@H]1CNc2nc(cs2)c3ccc(c(c3)C(=O)N)O C66106629
Cc1cc(nc([nH+]1)N)NC[C@H](COc2ccc(cc2)C(F)(F)F)O C66387969
Cc1ccc(cc1NC(=O)c2ccco2)C(=O)N[C@H]3CCC[NH+](C3)CC(=O)N C66449748
Cc1ccccc1[C@H](CC(=O)NCCCCn2cc[nH+]c2)NC(=O)N C66485262
C[C@H](C(=O)NCCC[NH+]1CCC[C@@H](C1)C(=O)N)NC(=O)C2CCOCC2 C66836841
CC(C)c1cccc(c1NC(=O)C[NH+]2C[C@H](C[C@@H]2C(=O)N)O)C(C)C C67128678
C[C@H](C(=O)Nc1c(ccs1)C(=O)N)[NH+]2CCC[C@@H](C2)CNC(=O)C C67416061
c1ccc2c(c1)C(=NS2(=O)=O)NCC(=O)OCC(=O)C(=C3Nc4ccccc4N3)C#N C03452439
c1ccc2c(c1)C(=NS2(=O)=O)NCCC(=O)NNC(=O)c3ccccc3n4cccc4 C09666140
C[C@H](C(=O)Nc1ccc2c(c1)[nH]c(=O)[nH]2)Sc3nnc(o3)C[C@@H]4CCS(=O)(=O)C4 C09871257
CCCCn1c(c(c(=O)[nH]c1=O)N(CC(C)C)C(=O)CCn2c3ccccc3n(c2=O)CC)N C10443146
CC(C)Cn1c(c(c(=O)[nH]c1=O)C(=O)CN2C(=O)/C(=C/c3cccs3)/SC2=O)N C10538747
CCCCn1c(c(c(=O)[nH]c1=O)N(C2CCCC2)C(=O)CSc3nncn3C4CC4)N C10649452
COc1cc(c(cc1OC)OC)C(=O)OCC(=O)Nc2c(c3c(s2)CCC3)C(=O)N C11407380
c1cc(ccc1CCNS(=O)(=O)CCCOc2ccc3c(c2)OCO3)S(=O)(=O)N C12440736
c1ccc(cc1)Cn2c(nnc2SCC(=O)c3c(n(c(=O)[nH]c3=O)C4CC4)N)C5CC5 C13116885
CC(C)OC[C@H](Cn1c2c(=O)[nH]c(=O)n(c2nc1N/N=C\c3ccccc3Cl)C)O C05313113
CCCOc1cccc(c1)C(=O)NC(=S)NNC(=O)[C@H]2CC(=O)N(C2)Cc3ccco3 C13630275
CCn1c(nnc1SCC(=O)Nc2c(c3c(s2)CCC3)C(=O)N)c4cc(n(n4)C)C C02784041
Cc1cc(c(n1c2ccc(cc2)F)C)C(=O)NNC(=O)CCCN3C(=O)C(NC3=O)(C)C C17444782
CCSc1nnc(s1)NC(=O)CCNS(=O)(=O)c2ccc3c(c2)CCC(=O)N3 C20234822
Cc1c(cn(n1)C)/C=N/Nc2[nH]nc(n2)SCC(=O)Nc3c(c4c(s3)CCC4)C#N C20424102
c1cc(cc(c1)N2CCCC2=O)NC(=O)CSc3nc([nH]n3)N/N=C/c4cccnc4 C21039034
CC(C)Cn1c(c(c(=O)[nH]c1=O)N(CC(C)C)C(=O)c2ccc(cc2)S(=O)(=O)C)N C21248330
CC(C)c1nnc(s1)NC(=O)C2CCN(CC2)S(=O)(=O)c3cc(n(c3)C)C(=O)N C22020569
C[C@@H](C(=O)Nc1c2c(nc[nH]2)ncn1)OC(=O)C[C@H]3C(=O)Nc4cc(ccc4S3)Cl C22188250
C[C@H](C(=O)Nc1c2c(nc[nH]2)ncn1)OC(=O)C[C@@H]3C(=O)Nc4cc(ccc4S3)Cl C22188253
Cc1ccc(c(c1)C)NC(=O)NC(=O)COC(=O)CSCC(=O)Nc2cc(on2)C C11534791
c1cc(oc1)CNc2nnc(s2)SCC(=O)NN3C(=O)C4(CCCCC4)NC3=O C23818501
Cc1c(c([nH]c1C(=O)Nc2ccc(cc2)NC(=O)[C@@H](C)n3cncn3)C)C(=O)OC(C)C C25296260
CS(=O)(=O)N(C[C@@H](C(=O)NO)O)c1ccc(cc1)Oc2ccc(cn2)C(F)(F)F C29127660
CCOC(=O)C1=C(NC(=O)N[C@H]1c2ccc(o2)C)CN3CCC(CC3)C(=O)NCCOC C32754857
Cn1c2c(c(=O)[nH]c1=O)n(c(n2)N/N=C\c3cc(c(c(c3)Br)O)OC)CC=C C33145671
CCCNC(=O)C[NH+]1CCN(CC1)c2cc(c3cc(ccc3n2)NC(=O)COC)C(=O)[O-] C33260723
CC(C)OC[C@H](Cn1c2c(=O)[nH]c(=O)n(c2nc1N/N=C\c3ccc(cc3)Cl)C)O C33673840
CC1(O[C@H]2[C@@H](O1)[C@@H](O[C@@H]3[C@@H]2OC(O3)(C)C)C(=O)NNC(=O)CCNC(=O)c4ccccc4)C C34896245
CCOC(=O)[C@H]1[C@@H](NC(=O)N[C@@]1(C(F)(F)F)O)c2cn(nc2C)c3nc(cc(n3)C)C C34932032
CCOC(=O)[C@H]1[C@H](NC(=O)N[C@@]1(C(F)(F)F)O)c2cn(nc2C)c3nc(cc(n3)C)C C34932035
CC(C)Oc1c(c(cc(n1)NC(=O)Cc2cc(c(cc2OC)S(=O)(=O)C)OC)N)C#N C14960142
c1cc(oc1)c2csc3c2c(=O)[nH]c(n3)CSc4nnc(n4CCC(=O)N)C5CC5 C25450250
CCCc1c2c(c(=O)[nH]c(n2)c3cc(ccc3OCC)S(=O)(=O)NCCO)n(n1)C C15979779
CCCCn1c(c(c(=O)[nH]c1=O)N(CC(C)C)C(=O)[C@H]2CS[C@@]3(N2C(=O)CC3)C)N C12896818
COc1cc(cc(c1)OC)C(=O)NNC(=O)C(=O)Nc2cc(c(cc2OC)Cl)OC C02314549
CCN(CCC(=O)Nc1ccc(cc1)C(=O)N)C(=O)CCC2=C([C@H](C(=O)N=C2C)C#N)C C38791021
CC(C)[C@H](C(=O)OCC(=O)NC(=O)NCc1ccco1)NC(=O)c2c(cccc2F)F C39194385
C[C@@H]1C[C@]2(CC(C1)(C)C)C(=O)N(C(=O)N2)CC(=O)OCC(=O)NC(=O)NCc3ccco3 C22220141
COc1cc(ccc1O)/C=N/N=C/2\NC(=O)[C@@H](S2)CC(=O)Nc3ccc(cc3)[N+](=O)[O-] C39843348
C[C@H]1C[C@@]2(CC(C1)(C)C)C(=O)N(C(=O)N2)CC(=O)OCC(=O)NC(=O)NCc3cccs3 C24511153
c1ccc(cc1)CCn2c3c(c(=O)[nH]c2=O)[C@](C(=O)N3)(C(F)(F)F)NC(=O)c4ccco4 C09183719
Cc1cc(nc(n1)n2c3c(c(n2)C)[C@@H](CC(=O)N3)c4ccc(c(c4)OC)OCC(=O)N)C C09486157
CN(C)C(=O)c1ccccc1N/N=C/2\C(=NN(C2=O)C(=S)N)c3ccc(cc3)[N+](=O)[O-] C59461652
Cn1c(c(c(=O)n(c1=O)C)Oc2ccc(cc2OC)/C=N/NC(=O)c3ccc(cc3)OC)N C59599102
CC(C)c1nnc(o1)CNC(=O)CSc2nc([nH]n2)N/N=C/c3ccc(cc3Cl)Cl C59878958
CCCCN(c1c(n(c(=O)[nH]c1=O)CC(C)C)N)C(=O)CN2C(=O)[C@@H]3CCCC[C@H]3C2=O C14720894
c1cc(c(=O)[nH]c1)C(=O)Nc2nc(cs2)CCC(=O)N[C@@H]3N=C(CS3)c4ccco4 C64409339
COc1ccccc1c2nc(on2)CNC(=O)N[C@@H](CC3=c4ccccc4=[NH+]C3)C(=O)[O-] C64683542
c1ccc2=[NH+]CC(=c2c1)C[C@@H](C(=O)[O-])NC(=O)CS[C@@H]3NN=NN3c4cccc(c4)F C64684707
CC(C)NC(=O)C[C@@H]1c2c(sc(n2)NC(=O)C(C)(C)C)C[C@H]3[C@]1(CC[C@H]([C@@]3(C)CO)O)C C04222357
CC(C)NC(=O)C[C@@H]1c2c(sc(n2)Nc3cccnc3)C[C@H]4[C@]1(CC[C@H]([C@@]4(C)CO)O)C C03841648
Cc1ccc(cc1)c2nnc(n2N)S[C@H](C)C(=O)NCC(=O)Nc3ccc(c(c3F)F)F C03500231
CCOC(=O)C1=C(NC(=O)N[C@@H]1c2ccc(cc2)Cl)CSc3nnc(n3N)C(F)(F)F C11236418
CCOC(=O)C1=C(NC(=O)N[C@@H]1c2ccc(cc2)Cl)COC(=O)c3ccc(cc3)C(=O)N C11505905
CCOC(=O)C1=C(NC(=O)N[C@H]1c2ccc(cc2)Cl)COC(=O)c3ccc(cc3)C(=O)N C11505915
Cc1ccc(s1)c2csc3c2c(=O)[nH]c(n3)CSCC(=O)Nc4ccc(cc4)C(=O)N C12939340
CCn1c(nnc1SCC(=O)N)c2c(c3c(cc(nc3o2)c4ccccc4)c5ccco5)N C08637262
c1cc(ccc1NC(=O)CCCN2C(=O)/C(=C/c3cc(ccc3O)Cl)/SC2=S)S(=O)(=O)N C15040150
Cc1ccc(cc1NCC(=O)N(CC(C)C)c2c(n(c(=O)[nH]c2=O)Cc3ccccc3)N)F C15122864
C[C@@H](C(=O)Nc1ccc2c(c1)[nH]c(=O)[nH]2)Sc3nnc(n3C4CC4)c5c[nH]c6c5cccc6 C18518571
CC1=C([C@@H](C(=C(N1)SCC(=O)Nc2ccc(c(c2)Cl)Cl)C#N)c3ccco3)C(=O)N C01240791
c1ccc(c(c1)/C=N/Nc2[nH]nc(n2)SCC(=O)Nc3c(c4c(s3)CCCC4)C#N)O C20494514
C/C(=N\Nc1nnc(n1N)SCC(=O)Nc2cccc(c2)Br)/c3cccs3 C21325093
C[C@H](c1nc(nc(n1)Nc2ccccc2)N)S[C@@H](C)C(=O)Nc3ccc4c(c3)OCCO4 C25220739
CCOc1cc(ccc1O)[C@H]2[C@H]([C@@](NC(=O)N2)(c3ccc(cc3)Cl)O)C(=O)C(F)(F)F C27754109
CCOc1cc(ccc1O)[C@H]2[C@H]([C@](NC(=O)N2)(c3ccc(cc3)Cl)O)C(=O)C(F)(F)F C27754128
Cc1ccc(o1)CN([C@@H](c2cccc(c2)O)C(=O)NC(C)(C)C)C(=O)c3c(cccc3O)O C36597430
Cc1ccc(o1)CN([C@H](c2ccc(cc2)O)C(=O)NC(C)(C)C)C(=O)c3c(cccc3O)O C36597441
CCCCNC(=O)[C@H](c1ccc(cc1)O)N(Cc2ccc(o2)C)C(=O)c3c(cccc3O)O C36597449
Cc1ccc(o1)CN([C@@H](c2cccc(c2)O)C(=O)NC(C)(C)C)C(=O)c3cccc(c3O)O C36597652
Cc1ccc2c(c1)[nH]c(n2)SCC(=O)N(CC(C)C)c3c(n(c(=O)[nH]c3=O)CC(C)C)N C12485317
c1ccc(cc1)C2=C[C@H](N=N2)[C@H]3NN[C@@H](N3N)SCC(=O)c4ccccc4Br C38556198
Cc1ccc(c(c1)NC(=O)CSC2=NN[C@@H](N2c3ccccc3)Cc4cc(=O)[nH]c(=O)[nH]4)C C39361527
c1ccc(cc1)S(=O)(=O)[C@@H]2CN(CCN2)[C@@H](CNO)c3ccc(cc3)c4ccccc4O C39534185
c1ccc(cc1)S(=O)(=O)[C@H]2CN(CCN2)[C@@H](CNO)c3ccc(cc3)c4ccccc4O C39534186
Cc1c(c(=O)[nH]c(n1)S[C@@H](C)C(=O)NC(=O)NC23CC4CC(C2)CC(C4)C3)CCC(=O)O C13449816
COc1ccccc1[C@@H]2NN[C@@H]([NH+]2CC=C)SCc3[nH]c(=O)c4ccc(cc4n3)C(=O)[O-] C39722546
COc1ccccc1[C@@H]2NN[C@H]([NH+]2CC=C)SCc3[nH]c(=O)c4ccc(cc4n3)C(=O)[O-] C39722548
CCN1[C@@H](NN[C@@H]1SCc2[nH]c(=O)c3ccccc3n2)CC(=O)Nc4ccc(c(c4)C)C C39969176
CCN1[C@@H](NN[C@@H]1SCc2[nH]c(=O)c3ccccc3n2)CC(=O)Nc4ccc(cc4C)C C39969697
CCN1[C@H](NN[C@@H]1SCc2[nH]c(=O)c3ccccc3n2)CC(=O)Nc4ccc(cc4C)C C39969698
C[C@]12CC[C@H]([C@@]([C@H]1Cc3c(nc(s3)NC(=O)c4cccs4)[C@H]2CC(=O)NC5CC5)(C)CO)O C43553370
C[C@]12CC[C@H]([C@@]([C@H]1Cc3c(nc(s3)NC(=O)c4cccc(c4)F)[C@H]2CC(=O)NC5CC5)(C)CO)O C43553566
CC(C)NC(=O)C[C@@H]1c2c(sc(n2)Nc3cccnc3)C[C@H]4[C@@]1(CC[C@H]([C@@]4(C)CO)O)C C43553704
COc1cc(cc(c1O)OC)[C@H]2[C@@H]([C@@](NC(=S)N2)(C(F)(F)F)O)C(=O)c3ccccc3 C57531375
COc1cc(cc(c1O)OC)[C@@H]2[C@H]([C@@](NC(=S)N2)(C(F)(F)F)O)C(=O)c3ccccc3 C57531376
COc1cc(cc(c1O)OC)[C@H]2[C@H]([C@@](NC(=S)N2)(C(F)(F)F)O)C(=O)c3ccccc3 C57531377
c1ccc(c(c1)c2cc([nH]n2)C(=O)Nc3c(c4c(s3)CCC4)C(=O)NC[C@@H]5CCCO5)O C08845183
c1ccc(c(c1)c2cc([nH]n2)C(=O)Nc3c(c4c(s3)CCC4)C(=O)NC[C@H]5CCCO5)O C08845184
c1ccc(c(c1)c2cc([nH]n2)C(=O)Nc3c(c4c(s3)CCCC4)C(=O)NC[C@@H]5CCCO5)O C08845503
C[C@@H](C(=O)Nc1c(c2c(s1)CCC2)C(=O)N)OC(=O)c3cc(ccc3O)Br C58153177
C[C@@H](c1ccc(cc1)S(=O)(=O)N)NC(=O)Nc2cc(ccc2n3cccn3)C(F)(F)F C58880466
C[C@H](c1ccc(cc1)S(=O)(=O)N)NC(=O)Nc2cc(ccc2n3cccn3)C(F)(F)F C58880471
CC1=C([C@H](NC(=S)N1)c2ccc(c(c2)OC)O)C(=O)N/N=C/c3ccc(cc3)C(=O)OC C59384256
C[C@H](C(=O)NNC(=O)C1CCC1)Sc2nc([nH]n2)N/N=C(\C)/C34CC5CC(C3)CC(C5)C4 C59879848
c1cc(ccc1c2cc([nH]n2)c3nnc(n3N)SCC(=O)Nc4ccc(cn4)Br)F C09452500
CCOc1cc(ccc1O)[C@@H]2[C@@H]([C@@]([NH+]=C(N2)O)(C(F)(F)F)[O-])C(=O)c3ccc(cc3)Cl C06553057
CCOc1cc(ccc1O)[C@H]2[C@@H]([C@@]([NH+]=C(N2)O)(C(F)(F)F)[O-])C(=O)c3ccc(cc3)Cl C06553058
Cc1cc(nc(n1)N/C(=N/C(=O)c2ccccc2N)/[N-]CCC3=c4cc(ccc4=[NH+]C3)OC)C C63478745
Cc1ccc(cc1)c2nnc(n2CC(=O)[O-])SCC(=O)N(CC(C)C)[C@H]3CCS(=O)(=O)C3 C13205566
c1ccc2c(c1)c(=O)n(c(n2)SCC(=O)N3[C@H](CC(=N3)c4ccco4)c5ccco5)CC(=O)[O-] C13223057
Cc1c(n(c(c1C#N)NC(=O)CSc2ncc(n2c3ccc(cc3)F)C(=O)[O-])C[C@H]4CCCO4)C C13236986
c1cc(ccc1c2ccc(o2)/C=C/C(=O)c3ccc(cc3)OCC(=O)[O-])S(=O)(=O)N4CCOCC4 C13344176
Cc1ccc(c(c1)C(=O)C2=C(C(=O)N([C@@H]2c3ccc(cc3)[N+](=O)[O-])CCCN4CCOCC4)[O-])C C20167605
Cc1cccn2c1nc(c2C(=O)C3=C(C(=O)N([C@@H]3c4ccc(cc4)[N+](=O)[O-])CCN5CCOCC5)[O-])C C09123716
CCOC(=O)c1c(c(c([nH]1)C)C(=O)C2=C(C(=O)N([C@H]2c3ccccc3F)CCCn4ccnc4)[O-])C C08838333
COc1cccc2c1oc(c2)C(=O)C3=C(C(=O)N([C@H]3c4cccc(c4OC)OC)CCN5CCOCC5)[O-] C08894195
C[C@H]1Cc2cc(ccc2O1)C(=O)C3=C(C(=O)N([C@@H]3c4ccc(cc4)[N+](=O)[O-])CCCn5ccnc5)[O-] C15924679
Cc1cc(cc(c1)N2C[C@H](CC2=O)c3nnc(s3)/N=C(/c4cc(cc(c4)[N+](=O)[O-])[N+](=O)[O-])\[O-])C C20576116
CCc1ccc(cc1)N2C[C@@H](CC2=O)c3nnc(s3)/N=C(/c4cc(cc(c4)[N+](=O)[O-])[N+](=O)[O-])\[O-] C20576130
c1cc(ccc1N2C[C@H](CC2=O)c3nnc(s3)/N=C(/c4cc(cc(c4)[N+](=O)[O-])[N+](=O)[O-])\[O-])Cl C20576132
Cc1ccc(o1)C(=O)C2=C(C(=O)N([C@@H]2c3ccc(c(c3)OC)OCC=C)CCN4CCOCC4)[O-] C33364272
Cc1c(sc(n1)N2[C@H](C(=C(C2=O)[O-])C(=O)c3cc4ccccc4o3)c5ccncc5)C(=O)OCC=C C33367896
CCOc1cccc(c1)C(=O)C2=C(C(=O)N([C@H]2c3ccc(cc3)[N+](=O)[O-])CCCn4ccnc4)[O-] C33468860
CCOc1cc(ccc1O)[C@@H]2C(=C(C(=O)N2Cc3ccco3)[O-])C(=O)c4cc5cccc(c5o4)OC C33522353
COc1cccc2c1oc(c2)C(=O)C3=C(C(=O)N([C@H]3c4cccc(c4)[N+](=O)[O-])CCN5CCOCC5)[O-] C33522987
COc1cccc2c1oc(c2)C(=O)C3=C(C(=O)N([C@H]3c4ccc(cc4)[N+](=O)[O-])CCN5CCOCC5)[O-] C33522989
Cc1c(n2ccccc2n1)C(=O)C3=C(C(=O)N([C@H]3c4ccc(cc4)[N+](=O)[O-])CCCN5CCOCC5)[O-] C34762631
Cc1ccc(cc1)[C@H]2C(=C(C(=O)N2c3nc(c(s3)C(=O)OC)C)[O-])C(=O)c4ccc5c(c4)OCCO5 C16741450
Cc1c(sc(n1)N2[C@H](C(=C(C2=O)[O-])C(=O)c3ccc4c(c3)OCCO4)c5cccs5)C(=O)OC C35006513
Cc1ccc(c(c1)C)O[C@H]2[C@@H]([C@@H]([C@@H]3[C@@H](O2)CO[C@@H](O3)c4ccccc4)O[C@@H](C)C(=O)[O-])NC(=O)C C35057034
CCOc1cc(ccc1O)[C@H]2C(=C(C(=O)N2c3nccs3)[O-])C(=O)c4c(n5cccc(c5n4)C)C C35483687
Cc1cccn2c1nc(c2C)C(=O)C3=C(C(=O)N([C@@H]3c4ccc(cc4)[N+](=O)[O-])CCN5CCOCC5)[O-] C35484433
CCCCCOc1ccc(cc1OC)[C@H]2C(=C(C(=O)N2c3nnc(s3)C)[O-])C(=O)c4ccncc4 C35529871
Cc1c(sc(n1)C)C(=O)C2=C(C(=O)N([C@@H]2c3cc(c(c(c3)OC)OC)OC)c4nccs4)[O-] C35565915
COC(=O)[C@H]1[C@H](C(=C(N=C1[O-])SCC(=O)OCc2ccccc2)C#N)c3ccccc3[N+](=O)[O-] C09110061
CC1=C([C@H](N2C(=CSC2=N1)/C=C(/N3CCOCC3)\[O-])c4ccc(c(c4)OC)OC)C(=O)OCCOC C36058350
Cc1c(sc(n1)N2[C@@H](C(=C(C2=O)[O-])C(=O)c3ccc(cc3)OCC=C)c4cccnc4)C(=O)OC C09281472
CCn1nc(nn1)c2ccccc2[N-]S(=O)(=O)c3ccc(cc3)S(=O)(=O)N4CCCCCC4 C04410327
CCCn1c(c(c(c(c1=O)C#N)C)/C=C\2/C(=O)N(C(=S)S2)CCCCCC(=O)[O-])N3CCOCC3 C33813457
CCN(CC)S(=O)(=O)c1ccc(c(c1)[N+](=O)[O-])OCC2=NC(=O)C3=C([C@@H](SC3=N2)C(=O)[O-])C C39646782
C[C@@H]1[C@H](c2c(=O)[nH]c(nc2O1)CSc3nnc(n3c4ccc(cc4)F)c5ccncc5)C(=O)[O-] C39690019
C[C@@H]1[C@H](c2c(=O)[nH]c(nc2O1)CSc3nnc(n3c4ccc(cc4)F)c5ccccc5)C(=O)[O-] C39690487
CC1=C2C(=NC(=NC2=O)CSc3nnc(n3Cc4ccco4)c5cccnc5)S[C@@H]1C(=O)[O-] C39692029
CC1=C2C(=CC(=O)N=C2S[C@H]1C(=O)[O-])CSc3nnc(n3c4ccccc4)N5CCOCC5 C39692814
CCOCCCn1c(nnc1SCC2=NC(=O)C3=C([C@H](SC3=N2)C(=O)[O-])C)c4ccncc4 C39715591
CCc1c(n2c(nc1[O-])nnc2S[C@@H](C)C(=O)N[C@@H]3[C@@H](C4=C(S3)CCC4)C(=O)OCC)C C39732225
CCc1c(n2c(nc1[O-])nnc2S[C@@H](C)C(=O)N[C@H]3[C@@H](C4=C(S3)CCC4)C(=O)OCC)C C39732229
Cc1c(c(n(c(=O)c1C#N)C)N2C[C@@H](O[C@H](C2)C)C)/C=C/3\C(=O)N(C(=S)S3)CCCCCC(=O)[O-] C39769202
CCSc1nnc(s1)N2[C@@H](C(=C(C2=O)[O-])C(=O)c3ccco3)c4cc(c(c(c4)OC)OC)OC C39999508
Cc1cccn2c1nc(c2C(=O)C3=C(C(=O)N([C@@H]3c4cccnc4)c5nc(c(s5)C(=O)OC)C)[O-])C C40003253
Cc1cccn2c1nc(c2C(=O)C3=C(C(=O)N([C@@H]3c4cccc(c4)OCC=C)CCN5CCOCC5)[O-])C C40003795
CCN(CC)c1ccc(cc1)[C@@H]2C(=C(C(=O)N2CCO)[O-])C(=O)c3ccc(cc3)S(=O)(=O)N(C)C C40110716
Cc1c(c([nH]c1C(=O)[C@@H](C)Sc2nc3cc(ccc3c(=O)n2C[C@H]4CCCO4)C(=O)[O-])C)C(=O)C C13053525
CCO/C(=C\1/[C@H](C(=C(N=C1COCc2nnn(n2)C)C)C(=O)OC)c3cccc(c3Cl)Cl)/[O-] C26403206
Cc1nc2n(n1)c(c(s2)[C@H](c3cc(c(c(c3)OC)OC)OC)N4CCC5(CC4)OCCO5)[O-] C23158004
CC1=C(N=C([C@H]1C(=O)C2=C(C(=O)N([C@H]2c3ccccc3F)CCCN4CCOCC4)[O-])C)C(=O)OC C09239948
COc1ccc(c(c1OC)C(=O)[O-])[C@H]2[C@@H]3[C@@H](C(=O)N(C3=O)c4ccc(cc4)[N+](=O)[O-])ON2c5ccccc5 C13751886
COc1cc(c(cc1[N-]S(=O)(=O)c2cc(cs2)c3nnc(o3)C(=O)N4CCCC4)Cl)OC C65098756
Cc1ccc(cc1Cl)n2c(c(c(n2)C)[C@H]3C[C@@H](C=C3)NC(=O)COCC(=O)[O-])C C08624015
Cc1cc(ccc1Br)NC(=O)COc2ccc(cc2)N3C[C@H](CC3=O)C(=O)[O-] C08732531
Cc1ccc(cc1C)N2C[C@H](CC2=O)C(=O)Nc3nnc(s3)S[C@H](C)C(=O)[O-] C08909360
c1cc(cc(c1)N2C(=O)/C(=C\c3ccc(cc3)OCC(=O)[O-])/C(=NC2=O)O)C(F)(F)F C09059122
Cc1cccc(c1C)N2C(=O)/C(=C/c3ccc(c(c3)OC)O[C@@H](C)C(=O)[O-])/C(=O)NC2=S C03465328
Cc1cc(c(c(c1C)S(=O)(=O)N2CCC(CC2)C(=O)NC3(CCCCC3)C(=O)[O-])C)C C13168382
CN(C)S(=O)(=O)c1cc(ccc1Br)C(=O)N[C@@H](CC(=O)[O-])c2ccc(cc2)F C13177554
Cc1cccc(c1NC(=O)CSc2nc3c(c(c(s3)C)C)c(=O)n2C)C(=O)[O-] C13244001
c1cc(c(cc1NC(=O)CC2(CCCCC2)C(=O)[O-])S(=O)(=O)N3CCOCC3)Cl C13252036
C[C@@H]1Cc2cc(ccc2N1S(=O)(=O)C)C(=O)N[C@@H](CC(=O)[O-])c3ccccc3Cl C13259095
Cc1nc(cs1)c2ccc(c(c2)NC(=O)C)OS(=O)(=O)c3cc(cs3)C(=O)[O-] C13314526
C[C@H](C(=O)[O-])n1c(=O)c2ccccc2nc1SCC(=O)NC3(CCCCC3)C#N C13334909
Cc1cccc(c1NC(=O)CN(C)C(=O)CSc2nc(cs2)CC(=O)[O-])C C13416717
c1ccc(c(c1)C(=O)NN2C(=O)/C(=C\c3ccc(cc3)OCCC(=O)[O-])/SC2=S)F C16907905
C[C@@H](C(=O)[O-])Oc1cccc(c1)/C=C/2\C(=O)N(C(=S)S2)NC(=O)c3ccccc3F C16909166
c1ccc(c(c1)/C=C/2\C(=O)N(C(=S)S2)NC(=O)c3ccccc3Cl)OCCC(=O)[O-] C16911499
c1ccc(c(c1)/C=C/2\C(=O)N(C(=S)S2)NC(=O)c3ccccc3F)OCCC(=O)[O-] C16911502
[H]/N=C/1\N(C(=O)/C(=C/c2ccc(c(c2)OC)O[C@H](C)C(=O)[O-])/S1)c3ccc(cc3)Br C19873098
CCCOc1ccc(cc1)C(=O)C2=C(C(=O)N([C@H]2c3ccc(cc3)O)CCOC)[O-] C17746740
C[C@@H]1Cc2cc(ccc2O1)C(=O)C3=C(C(=O)N([C@H]3c4cccc(c4)O)CCOC)[O-] C06411913
c1cnn(c1)c2ccc(cc2[N-]S(=O)(=O)c3ccc4c(c3)NC(=O)CO4)C(F)(F)F C24262133
c1ccc2c(c1)c(=O)[nH]c(n2)CN(C[C@H]3CCCO3)C(=O)c4ccc(nc4[O-])C(F)(F)F C32904969
Cc1ccc(cc1)C(=O)C2=C(C(=O)N([C@@H]2c3ccc(c(c3)OC)O)c4nncs4)[O-] C06406792
Cc1ccc(c(c1)C(=O)C2=C(C(=O)N([C@@H]2c3ccc(c(c3)OC)O)c4nnc(s4)C)[O-])C C33662109
Cc1ccc(cc1)[C@@H]2C(=C(C(=O)N2CCOCCO)[O-])C(=O)c3ccc(cc3)OC C06813200
Cc1ccc(cc1)C(=O)C2=C(C(=O)N([C@H]2c3ccc(cc3)OC)CCOCCO)[O-] C08549855
Cc1nnc(s1)N2[C@@H](C(=C(C2=O)[O-])C(=O)/C=C/c3ccccc3)c4cccc(c4)O C35421137
COCc1c(c(n(n1)c2ccccc2)[O-])/C=C\3/C(=O)N(C(=O)N3)Cc4ccccc4F C35829448
c1ccc(c(c1)C(=O)N2CCN(CC2)c3ccc(cc3)F)NC(=O)[C@@H]4CC=CC[C@H]4C(=O)[O-] C08438920
C[C@H]1Cc2cc(ccc2O1)C(=O)C3=C(C(=O)N([C@@H]3c4ccc(c(c4)OC)O)Cc5ccncc5)[O-] C38256716
CCNC(=S)N1CCN(CC1)CC/N=C/C2=C(C[C@@H](CC2=O)c3ccc(cc3)OC)[O-] C22922131
CCSc1nnc(s1)N2[C@@H](C(=C(C2=O)[O-])C(=O)c3c(nc(s3)C)C)c4ccc(cc4)O C40000502
Cc1cc(ccc1OCC=C)C(=O)C2=C(C(=O)N([C@@H]2c3cccnc3)CCCO)[O-] C40051987
c1cc(c(cc1[C@H]2C(=C(C(=O)N2CCCO)[O-])C(=O)c3ccc4c(c3)OCCO4)Cl)Cl C40052921
CCCOc1ccccc1[C@@H]2C(=C(C(=O)N2CCCO)[O-])C(=O)c3c(nc(s3)C)C C40053522
c1ccc2c(c1)cccc2[C@@H]3C(=C(C(=O)N3CCOCCO)[O-])C(=O)c4ccco4 C40068045
CN(C)c1ccc(cc1)[C@H]2C(=C(C(=O)N2CCOCCO)[O-])C(=O)c3ccccc3 C40075969
COc1ccc(cc1)C(=O)C2=C(C(=O)N([C@@H]2c3cccc(c3)OCC=C)CCO)[O-] C40077346
C[C@@H]1Cc2cc(ccc2O1)C(=O)C3=C(C(=O)N([C@@H]3c4ccccc4Cl)CCOCCO)[O-] C40095126
Cc1c(sc(n1)C)C(=O)C2=C(C(=O)N([C@@H]2c3c(cccc3Cl)F)CCOCCO)[O-] C40098729
CCCCOc1cccc(c1)[C@@H]2C(=C(C(=O)N2CCO)[O-])C(=O)c3c(nc(s3)C)C C40098893
CCCCCOc1ccc(cc1OC)[C@H]2C(=C(C(=O)N2)[O-])C(=O)c3c(nc(s3)C)C C40124991
CCCCOc1ccc(cc1OC)[C@@H]2C(=C(C(=O)N2)[O-])C(=O)c3c(nc(s3)C)C C40125024
Cc1c([nH]c(c1C(=O)C2=C(C(=O)N([C@H]2c3ccccc3F)CCN4CCOCC4)[O-])C)C C41534688
Cc1cc(c(n1CC(F)(F)F)C)C(=O)CSc2[nH]c(=O)c(c(n2)C)CCC(=O)[O-] C13449205
COc1ccc(c(c1OC)OC)[C@H]2CC(=O)Nc3c2n(cc3C(=O)[O-])c4ccccc4 C40312960
CCCCn1c(=O)c(c([nH]c1=S)[O-])/C=N/c2c(n(n(c2=O)c3ccccc3)C)C C05883611
COc1ccc(cc1OC)C(=O)N[C@@]2(C(=O)N(C(=N2)[O-])c3ccc(c(c3)Cl)F)C(F)(F)F C09318613
c1cn(nn1)CCC(=O)Nc2c(cc(cc2Br)Br)C(=O)[O-] C62825093
Cc1cc(nc(c1C#N)SCC(=O)N[C@H]2[C@H](N(N(C2=O)c3ccccc3)C)C)[O-] C40009364
Cc1c(cn(n1)[C@H](C)C(=O)N[C@@H]2[C@@H]3N(C2=O)C(=C(CS3)COC(=O)C)C(=O)[O-])Br C08715728
Cc1c(c(n(n1)CC(=O)N[C@@H]2[C@H]3N(C2=O)C(=C(CS3)COC(=O)C)C(=O)[O-])C)Cl C09431466
Cc1c(cn(n1)[C@@H](C)C(=O)N[C@H]2[C@@H]3N(C2=O)C(=C(CS3)OCC(=O)C)C(=O)[O-])Cl C09974939
CCn1cc(c(=O)c2c1nc(nc2)N3CCN(CC3)C(=S)NC(=O)c4ccc(nc4)Cl)C(=O)[O-] C02192563
Cc1c(c(n2c(n1)nc(n2)SCC(=O)N(C)[C@@H]3CCS(=O)(=O)C3)C)CCC(=O)[O-] C13034049
Cc1c(c(n(n1)[C@@H]2CCS(=O)(=O)C2)C)CN(C)S(=O)(=O)c3cc(ccc3Cl)C(=O)[O-] C13186195
Cc1ccc(cc1C(=O)[O-])S(=O)(=O)N(C)Cc2c(nn(c2C)[C@@H]3CCS(=O)(=O)C3)C C13186225
C[C@@H](c1ccc(cc1)n2cncn2)N(C)S(=O)(=O)c3cc(ccc3OC)/C=C/C(=O)[O-] C13199111
Cc1c(c(n2c(n1)nc(n2)SCC(=O)N3Cc4ccccc4C[C@@H]3C(=O)OC)C)CCC(=O)[O-] C13210671
Cc1cc(c(n1C[C@@H]2CCCO2)C)C(=O)CSc3nc4nc(c(c(n4n3)C)CC(=O)[O-])C C13221888
Cc1cc(c(n1C[C@H]2CCCO2)C)C(=O)CSc3nc4nc(c(c(n4n3)C)CC(=O)[O-])C C13221889
c1cc2c(cc1OCC(=O)N(C[C@H]3CCCO3)[C@@H]4CCS(=O)(=O)C4)occ2CC(=O)[O-] C13236103
COc1cc(cc(c1OC)S(=O)(=O)N2CCN(CC2)C(=O)N3CCOCC3)/C=C/C(=O)[O-] C13252521
Cn1c(nnc1SCC(=O)Nc2cc(ccc2C(=O)[O-])F)C[C@H]3CCS(=O)(=O)C3 C13273444
C=CCn1c(nnc1Sc2ccc(cc2[N+](=O)[O-])/C=C/C(=O)[O-])[C@H]3CCS(=O)(=O)C3 C13273480
Cc1c(c(n(n1)[C@H]2CCS(=O)(=O)C2)C)CN(C)S(=O)(=O)c3cc(cs3)C(=O)[O-] C13315570
CCN([C@@H]1CCS(=O)(=O)C1)C(=O)[C@@H](C)Sc2nc3nc(c(c(n3n2)C)CC(=O)[O-])C C13405023
COc1ccc(c(c1OC)C(=O)[O-])/C=C/2\C(=O)N(C(=S)S2)NC(=O)c3cccnc3 C16906240
Cc1ccc(o1)[C@H]2C(=C(C(=O)N2CCCn3ccnc3)[O-])C(=O)c4ccc5c(c4)OCCO5 C09374292
CCOc1ccc(cc1OC)[C@@H]2C(=C(C(=O)N2CCN3CCOCC3)[O-])C(=O)c4ccc(o4)C C20267235
CN1c2ccccc2[C@]3(C1=O)C(=C(C(=O)N3CCOC)[O-])C(=O)c4ccc(cc4)S(=O)(=O)N(C)C C09360624
CCOc1ccccc1N2C(=O)/C(=C\c3c(cc4c(c3OC)OCO4)CCN(C)C(=O)C)/C(=NC2=O)[O-] C20410817
C[C@H](C(=O)Nc1c(ccs1)C#N)Sc2c3c(nc(n2)C4CC4)n(c(nc3=O)[O-])C5CC5 C22419154
CC(=O)OCC1=C(N2[C@@H]([C@H](C2=O)NC(=O)c3c(cn(n3)C)Br)SC1)C(=O)[O-] C22566339
Cn1ccc(n1)c2nnc(n2C[C@H]3CCCO3)SCc4nnc(n4C[C@@H]5CCCO5)[S-] C02789467
COc1cc(c(cc1N\2[C@@H]3CS(=O)(=O)C[C@H]3S/C2=N\C(=O)CCC(=O)[O-])Cl)OC C32505810
c1c(cc(c(c1[N+](=O)[O-])NCC(=O)[O-])[N+](=O)[O-])[S@](=O)C(C(C(F)(F)F)(F)F)(F)F C32619909
Cc1ccc(o1)[C@@H]2C(=C(C(=O)N2CCCN3CCOCC3)[O-])C(=O)c4ccc5c(c4)OCO5 C33515180
CC(=O)N[C@@H]1[C@@H]([C@@H]2[C@@H](COC(O2)(C)C)O[C@@H]1Oc3cccc4c3cccc4)OCC(=O)[O-] C35057570
CC(=O)N[C@H]1[C@H]([C@@H]2[C@@H](CO[C@@H](O2)c3ccccc3)O[C@@H]1Oc4ccccc4)OCC(=O)[O-] C35057616
Cc1cccc(c1)O[C@H]2[C@H]([C@@H]([C@@H]3[C@@H](O2)CO[C@@H](O3)c4ccco4)OCC(=O)[O-])NC(=O)C C35057889
Cc1ccc(cc1)O[C@H]2[C@H]([C@@H]([C@@H]3[C@@H](O2)CO[C@@H](O3)c4ccco4)OCC(=O)[O-])NC(=O)C C35057899
CC(=O)N[C@@H]1[C@H]([C@@H]2[C@@H](CO[C@@H](O2)c3ccco3)O[C@@H]1Sc4ccccc4)OCC(=O)[O-] C35058044
Cc1c(cnn1[C@@H](C)C(=O)N[C@@H]2[C@@H]3N(C2=O)C(=C(CS3)COC(=O)C)C(=O)[O-])Cl C35678695
CCN1c2ccccc2[C@@]3(C1=O)C(=C(C(=O)N3CCCN4CCOCC4)[O-])C(=O)c5ccc(o5)C C20392993
CC(=O)Oc1cc2c(cc1[C@@H](c3cc(c(c(c3)OC)OC)OC)C4=C(COC4=O)[O-])OCO2 C34771668
Cc1ccc(c(c1)N2CCN[C@H](C2)S(=O)(=O)C(C)C)[N-]S(=O)(=O)S(=O)(=O)C(C)C C39481051
CC1=C2C(=NC(=NC2=O)CSc3nnc(o3)COc4ccccc4Cl)S[C@H]1C(=O)[O-] C39680004
C[C@H]1C(=C2C(=NC(=NC2=O)CSc3nc4ccccc4c(=O)n3CCCOC(C)C)O1)C(=O)[O-] C39680419
C[C@H]1C(=C2C(=NC(=NC2=O)CSc3nnc(o3)c4cc(cc(c4)OC)OC)O1)C(=O)[O-] C39690184
C[C@H]1[C@@H](c2c(=O)[nH]c(nc2O1)CSc3nnc(n3c4ccccc4)c5ccco5)C(=O)[O-] C39691636
C[C@H]1[C@H](c2c(=O)[nH]c(nc2O1)CSc3nnc(n3c4ccccc4)c5ccco5)C(=O)[O-] C39691638
Cc1c(c(n(c(=O)c1C#N)C)N2C[C@@H](O[C@H](C2)C)C)/C=C/3\C(=O)N(C(=S)S3)CCCC(=O)[O-] C39769201
Cc1c(sc(n1)C)C(=O)C2=C(C(=O)N([C@@H]2c3ccccc3[N+](=O)[O-])CCOCCO)[O-] C40098676
Cc1ccc(o1)[C@@H]2C(=C(C(=O)N2CCOCCO)[O-])C(=O)c3ccc(cc3)S(=O)(=O)N(C)C C40110512
Cc1c([nH]c(c1C(=O)C2=C(C(=O)N([C@@H]2c3cccc(c3OC)OC)CCN4CCOCC4)[O-])C)C C41534935
CC(C)(C)N1C(=O)[C@H]2[C@H](N[C@@]([C@@H]2C1=O)(Cc3ccc(cc3)[N+](=O)[O-])C(=O)[O-])c4ccc(cc4)C#N C33862829
COC(CN1C[C@]2(Cc3c1ccc(c3)[N+](=O)[O-])C(=NC(=O)N(C2=O)c4ccccc4)[O-])OC C09580902
CCNc1ccc(cc1[N-]S(=O)(=O)c2cc3c(nn(c3nc2)C)C)S(=O)(=O)N(C)C C60331645
CC1=C(N=C([C@@H]1C(=O)C2=C(C(=O)N([C@@H]2c3cccs3)CCN4CCOCC4)[O-])C)C(=O)OC C04039270
CC(=O)N[C@H]1[C@H]([C@@H]([C@@H](O[C@@H]1OC[C@@H]([C@@H]([C@@H]([C@@H](C=O)O)O)O)O)CO)O)O C04533999
CCCO[C@H]1[C@@H]([C@@H]([C@@H]([C@@H](O1)CO)O[C@@H]2[C@@H]([C@@H]([C@@H]([C@@H](O2)CO)O)O)O)O)O C05273647
CC(=O)OC[C@@H]1[C@H]([C@@H]([C@H]([C@H](O1)O[C@]2([C@H]([C@@H]([C@H](O2)CO)O)O)CO)O)O)O C13537961
COC[C@H]1[C@H]([C@@H]([C@@H]([C@@H](O1)COC[C@H]2[C@H]([C@@H]([C@@H]([C@@H](O2)CO)O)O)O)O)O)O C14984497
COC[C@H]1[C@H]([C@@H]([C@@H]([C@H](O1)COC[C@H]2[C@H]([C@@H]([C@@H]([C@@H](O2)CO)O)O)O)O)O)O C14984501
C(CSS(=O)(=O)O)[NH2+]C[C@H]([C@@H](C[NH2+]CCSS(=O)(=O)O)O)O C04896026
CC1(C2(CN3CC1(CN(C2)C3[C@@H]([C@@H]([C@@H]([C@@H](CO)O)O)O)O)[N+](=O)[O-])[N+](=O)[O-])C C19330114
CC1(C2(CN3CC1(CN(C2)C3[C@H]([C@@H]([C@@H]([C@@H](CO)O)O)O)O)[N+](=O)[O-])[N+](=O)[O-])C C19330117
CC1(C2(CN3CC1(CN(C2)C3[C@H]([C@H]([C@@H]([C@@H](CO)O)O)O)O)[N+](=O)[O-])[N+](=O)[O-])C C19330123
CC(=O)OC[C@@H]1[C@H]([C@@H]([C@@H]([C@H](O1)O[C@]2([C@H]([C@H]([C@H](O2)CO)O)O)CO)O)O)O C22066581
CC(=O)N[C@@H](C(=O)NC[C@@]1([C@@H]([C@@H]([C@@H](CO1)O)O)O)O)C(C)(C)SN=O C33782163
CC(=O)N[C@@H](C(=O)NC[C@]1([C@@H]([C@@H]([C@@H](CO1)O)O)O)O)C(C)(C)SN=O C33782165
CC(=O)OC[C@H]1[C@H]([C@@H]([C@@H]([C@@H](O1)O[C@]2([C@@H]([C@H]([C@H](O2)CO)O)O)CO)O)O)O C35653153
[H]/N=C\1/NC(=O)CN1CC[NH2+]CCNCC[NH2+]CCNCCN2CC(=O)[NH+]=C2N C31371437
COC[C@@H]1[C@H]([C@@H]([C@@H]([C@@H](O1)COC[C@@H]2[C@@H]([C@@H]([C@@H]([C@@H](O2)CO)O)O)O)O)O)O C43889890
CC(=O)OC[C@H]1[C@@H]([C@@H]([C@@H]([C@@H](O1)O[C@]2([C@@H]([C@@H]([C@H](O2)CO)O)O)CO)O)O)O C44028867
CC(=O)OC[C@H]1[C@H]([C@@H]([C@@H]([C@@H](O1)O[C@]2([C@@H]([C@@H]([C@H](O2)CO)O)O)CO)O)O)O C44028871
C1COC(O1)[C@@H]([C@H]([C@@H]([C@@H](CO)O)O[C@H]2[C@@H]([C@H]([C@H]([C@H](O2)CO)O)O)O)O)O C44229974
C([C@@H]1[C@@H]([C@@H]([C@@H]([C@@H](O1)O)O)O)OCC(CO[C@@H]2[C@@H](O[C@@H]([C@@H]([C@@H]2O)O)O)CO)[NH3+])O C65734298
C([C@H]1[C@@H]([C@@H]([C@@H]([C@@H](O1)O)O)O)OCC(CO[C@@H]2[C@@H](O[C@@H]([C@@H]([C@@H]2O)O)O)CO)[NH3+])O C65734300
C([C@@H]1[C@H]([C@@H]([C@@H]([C@@H](O1)O)O)O)OCC(CO[C@@H]2[C@@H](O[C@@H]([C@@H]([C@@H]2O)O)O)CO)[NH3+])O C65734302
C([C@H]1[C@H]([C@@H]([C@@H]([C@@H](O1)O)O)O)OCC(CO[C@@H]2[C@@H](O[C@@H]([C@@H]([C@@H]2O)O)O)CO)[NH3+])O C65734305
CC(=O)OC[C@H]1[C@@H]([C@@H]([C@@H]([C@@H](O1)O[C@@]2([C@@H]([C@@H]([C@@H](O2)CO)O)O)CO)O)O)O C65748739
CCOC(=O)CSc1c(c(c([nH]1)NC(=S)Nc2ccccc2)C(=O)N)C(=O)N C01638058
CCOC(=O)CNC(=O)[C@@H](c1ccc(cc1)F)N(c2ccccc2F)C(=O)c3c(c(ns3)C(=O)N)N C06546707
COCCNC(=O)[C@@H](c1ccc(cc1)F)N(Cc2ccco2)C(=O)c3c(c(ns3)C(=O)N)N C06904942
COCCNC(=O)[C@@H](c1ccc(cc1)O)N(Cc2ccccc2OC)C(=O)c3c(c(ns3)C(=O)N)N C06904977
COCCNC(=O)[C@H](c1ccc(cc1)O)N(Cc2ccccc2OC)C(=O)c3c(c(ns3)C(=O)N)N C06905083
C=CCNC(=S)Nc1cccc(c1)NC(=O)C[C@H](C(=O)[O-])[NH2+]CCc2ccccc2 C09326597
Cc1cccc(c1C)N([C@@H](c2ccc(cc2)OC)C(=O)NCCOC)C(=O)c3c(c(ns3)C(=O)N)N C12467341
Cc1ccc(cc1)[C@@H](C(=O)NCCC(C)C)N(Cc2ccco2)C(=O)c3c(c(ns3)C(=O)N)N C12479492
CCOC(=O)CN([C@H](c1ccc(o1)C)C(=O)NC(C)(C)C)C(=O)c2c(c(ns2)C(=O)N)N C06546322
c1cc(c(cc1NC(=S)NNC(=O)C(=O)NNC(=S)Nc2ccc(c(c2)Cl)F)Cl)F C13109681
c1cc(ccc1NC(=O)CSc2nnc(s2)N)NNC(=O)CSc3nnc(s3)N C19957130
COc1cc(cc(c1)OC)NC(=O)CSc2nnc(n2N)N/N=C/c3cccc(c3O)CC=C C20527556
c1cc(ccc1NC(=O)CCSc2nc([nH]n2)N/N=C/c3cc(ccc3O)Cl)S(=O)(=O)N C20834789
COc1cccc(c1OC)CNC(=O)CSc2nnc(n2N)N/N=C/c3cccc(c3)O C20914529
CCOc1cc(ccc1O)/C=N/Nc2nnc(n2N)SCC(=O)Nc3nc(cs3)C C21326617
Cc1c2c(c(c(c1OC)C/C=C(\C)/CCC(=O)O[C@@H]3[C@H]([C@H]([C@@H]([C@H](O3)CO)O)O)O)O)C(=O)OC2 C22064281
CCCCn1c(c(c(=O)[nH]c1=O)N(CC)CC2=C([C@H](NC(=O)N2)c3ccccc3)C(=O)OCC)N C24956516
CC[C@H](C)[C@H](C(=O)NNC(=O)COc1ccc(cc1)c2ccc(cc2)C#N)NC(=O)N C25260568
CC1([NH+]=C(N=C(N1c2cccc(c2)OCCCOc3ccc(cc3)NC(=O)/C=C/C(=O)[O-])N)N)C C17020850
CCCCN1C(=O)[C@H]2[C@H]([NH2+][C@@]([C@@H]2C1=O)(CCCNC(=O)N)C(=O)[O-])c3ccc(cc3)/C=C/c4ccccc4 C33482823
CC(C)[NH2+]C[C@@H](COc1cccc2c1cccc2)O[C@H]3[C@H]([C@H]([C@@H]([C@@H](O3)C(=O)[O-])O)O)O C35653053
c1ccc(cc1)C(=O)NCCC[NH2+][C@@H]2[C@@H](/C(=[NH+]/CCCNC(=O)c3ccccc3)/C2=O)[O-] C37246097
CCOC(=O)CN([C@H](c1ccc(cc1)F)C(=O)NC2CCCCC2)C(=O)c3c(c(ns3)C(=O)N)N C06546294
CCOC(=O)c1ccc(cc1)NC(=O)CS[C@@H]2NN[C@@H](N2N)[C@@H]3C=C(N=N3)c4ccc(cc4)OC C38990325
CCOC(=O)c1ccc(cc1)NC(=O)CS[C@@H]2NN[C@H](N2N)[C@@H]3C=C(N=N3)c4ccc(cc4)OC C38990327
CCN(CC)S(=O)(=O)c1ccc(cc1)Nc2c(c(ncn2)NNC(=O)c3ccncc3)N C40759493
c1cc(c(cc1F)F)NC(=S)NNC(=O)C(=O)NNC(=S)Nc2ccc(cc2F)F C16221181
Cc1c(c(n(n1)CCO)C)/C=N/Nc2nnc(n2N)SCC(=O)Nc3ccccc3Br C59914382
CC(C)(C)OC(=O)[C@@]([C@@H](C(=O)[O-])[NH3+])(C(=O)OCC1c2ccccc2-c3c1cccc3)N C64219644
COc1cc(cc(c1OC)OC)C(=O)NCC(=O)N/N=C/c2ccc(c(c2)O)O C01955546
c1cc(oc1)CNC(=O)CSc2[nH]c(=O)c3cnn(c3n2)c4ccc(cc4)S(=O)(=O)N C02718475
c1ccc2c(c1)c(c(o2)C(=O)Nc3ccccc3F)NC(=O)C(=O)NCCCO C09705560
CCCn1c2ccccc2nc1[C@](c3c(nn(c3N)CCO)C)(C(F)(F)F)O C12546563
Cc1cccc(c1)OC[C@H](Cn2c3c(=O)[nH]c(=O)n(c3nc2NC[C@@H](C)O)C)O C13810700
CCCCn1c(c(c(=O)[nH]c1=O)N(C)C(=O)c2c(c(c([nH]2)C)C(=O)OCC)C)N C14656956
[H]/N=C\1/N(C(=O)/C(=C/c2ccccc2OCC(=O)Nc3ccc(cc3)S(=O)(=O)N)/S1)c4nccs4 C15054215
C[C@H]1CCCC[C@]12C(=O)N(C(=O)N2)CC(=O)NNC(=S)NC[C@@H]3CCCO3 C15898849
C[C@H](C(=O)[O-])N1CN(C(=[NH2+])N[C@]1(CCl)O)/N=C/c2ccc(c(c2)OC)OC C16942378
CC1CCC2(CC1)C(=O)N(C(=O)N2)NC(=O)c3cc(c(c(c3)OC)OCC(=O)N)OC C18038685
c1ccc(cc1)[C@@H](CC(=O)OCC(=O)Nc2cccc3c2nsn3)NC(=O)N C19103045
C/C(=N\Nc1[nH]nc(n1)SCC(=O)NNC(=O)C(F)(F)F)/c2ccccc2 C20835241
C/C(=N\Nc1[nH]nc(n1)SCC(=O)NNC(=O)C(F)(F)F)/c2ccccn2 C20835825
CCN(CC)S(=O)(=O)c1cccc(c1)c2nnc(n2N)S[C@@H](C)C(=O)N C20894678
CCN(CC)S(=O)(=O)c1cccc(c1)c2nnc(n2N)S[C@H](C)C(=O)N C20894681
Cc1csc(n1)NC(=O)CSc2nnc(n2N)N/N=C/c3cccs3 C21317987
COc1ccccc1/C=N/Nc2nnc(n2N)SCC(=O)Nc3ccccn3 C21319577
CCc1cc(c(cc1OCc2cccc(n2)C(=O)N[C@@H](C)C(=O)NO)O)C(=O)C C28460973
CN(C)S(=O)(=O)c1cccc(c1)NC(=S)Nc2ccc(c(c2)[N+](=O)[O-])N C36275153
CC(=O)N[C@@](C(=O)OC)(C(F)(F)F)Nc1c(c2c(s1)CCCC2)C(=O)N C04177283
CCCn1c(=O)[nH]nc1SCC(=O)Nc2c(c3c(s2)CCCC3)C(=O)N C07527788
CCOc1ccc2c(c1)sc(n2)NC(=O)C(=O)Nc3nc(cs3)CC(=O)N C38724801
Cc1c(c(n(n1)CC(C)C)C)CC(=O)NCC(=O)Nc2ccc3c(c2)[nH]c(=O)[nH]3 C39558941
COCCNC(=O)NC(=O)COC(=O)c1c(c(c(c(n1)Cl)Cl)N)Cl C39561128
c1ccc(cc1)OC[C@@H](CNC(=O)C(=O)Nc2ccc(cc2)N3CCNC3=O)O C42002966
Cc1c(cccc1NC(=O)C(=O)NCCNc2cccc(c2C#N)F)C(=O)NC C42072095
CCCCn1c(c(c(=O)[nH]c1=O)N(C)C(=O)c2cccc(c2)NC(=O)C3CC3)N C44188080
Cc1cc(c(n1CCOC)C)/C=C(\C#N)/C(=O)NCc2ccc(cc2)NC(=O)N C46327199
COc1cc(c(c(c1)OC)CNC(=O)C(=O)Nc2c(ccs2)C(=O)N)OC C48035116
Cc1ccc(cc1NC(=O)C)NC(=O)C(=O)NCCNc2ccc(cc2)[N+](=O)[O-] C49208572
Cc1cc(ccc1NC(=O)C(=O)NCCNc2ccc(cc2)[N+](=O)[O-])C(=O)NC C49208607
c1cc(ccc1C(=O)NCCNC(=O)NCCNC(=O)C2CC2)Br C57365585
CC(C)N(Cc1[nH]c2ccccc2c(=O)n1)CC(=O)Nc3c(ccs3)C(=O)N C57569405
c1cc(sc1)C(=O)NCCCC(=O)NNC(=O)c2cc(c[nH]2)Br C57976541
CC(=O)/C(=C\N=C(/N)\Nc1nc2ccccc2o1)/C(=O)Nc3ccccc3OC C13777159
c1ccnc(c1)c2nnc(s2)NC(=O)N[C@@H](CO)[C@@H](c3ccc(cc3)[N+](=O)[O-])O C47789377
c1ccnc(c1)c2nnc(s2)NC(=O)N[C@H](CO)[C@@H](c3ccc(cc3)[N+](=O)[O-])O C47789379
C[C@H](c1ccccc1)NC(=O)CSc2nnc(n2N)N/N=C/c3cccnc3 C20292682
COc1cccc(c1)/C=N/Nc2nnc(n2N)SCC(=O)Nc3nccs3 C20293148
c1cc(cc(c1)[N+](=O)[O-])c2nnc(n2N)SCC(=O)NNC(=O)C(F)(F)F C59790092
C[C@H](C(=O)NNC(=O)C(C)C)Sc1nnc(n1N)c2cccc(c2)[N+](=O)[O-] C59882814
C[C@H](C(=O)NNC(=O)C(C)C)Sc1nnc(n1N)c2ccc(cc2)[N+](=O)[O-] C59882863
CC(=O)/C(=C\N=C(\N)/Nc1nc2ccccc2o1)/C(=O)Nc3ccccc3OC C13777159
CNC(=O)C1CCC(CC1)NC(=O)CSc2ccc(cc2[N+](=O)[O-])C(=O)N C63261176
c1ccc2=[NH+]CC(=c2c1)C[C@@H](C(=O)[O-])NC(=O)CCN3C(=O)c4ccccc4NN3 C63465017
C[C@@H]1CCCC[C@@]12C(=O)N(C(=O)N2)CC(=O)NNC(=S)NCC(F)(F)F C64080655
c1cc(ccc1Cn2cnc(n2)NC(=O)CCCCNC(=O)N)Br C64534520
c1cc(ccc1C(=O)N(CCC2CCCCC2)CC(=O)N)n3c(c(cn3)C#N)N C66241753
Cn1cc(cn1)c2ncc(s2)C(=O)NCc3ccc(cc3)C(=O)NCC(=O)N C66376433
C[C@@H](C(=O)NCCc1n[nH]c(=S)n1C2CC2)NC(=O)c3c4ccccc4[nH]n3 C67119301
C[C@@H](CCc1ccccc1)[NH2+]C[C@@H](C[NH2+][C@@H](C)[C@@H]2COc3ccccc3O2)O C03470954
c1ccc2c(c1)ccn2C[C@@H](C[NH2+]CCNc3ccc(c[nH+]3)C(F)(F)F)O C04299477
c1ccc2c(c1)ccn2C[C@H](C[NH2+]CCNc3ccc(c[nH+]3)C(F)(F)F)O C04299478
c1cc(ccc1F)SC[C@@H](C[NH2+]CCNc2ccc(c[nH+]2)C(F)(F)F)O C04299479
Cc1ccc2cc(c([nH+]c2c1C)NCCNC(=S)NCCC[NH+](C)C)C#N C04964323
CCc1cc(=O)oc2c1cc(c(c2C[NH2+]C3CC([NH2+]C(C3)(C)C)(C)C)O)Cl C06759052
CCOc1cc(ccc1O)C[NH2+]C[C@H]2C[C@H]([NH+]([C@H]2c3ccccc3F)C)CO C12210244
CC(=O)NCC[NH2+]Cc1ccccc1OC[C@H](C[NH+]2CCc3ccccc3C2)O C12431510
CC[NH+]1[C@H]([C@H](C[C@@]1(C)CO)C[NH2+]Cc2c[nH]c(n2)C)c3ccc(cc3)Cl C19224582
CC1CC[NH+](CC1)CC2(CCCCC2)NC(=O)[C@H]3CCC[NH+](C3)CC(=O)N C19663712
Cc1cccc2c1nc-3c4c(/c(=[NH+]/CCCN5CC[NH2+]CC5)/cc3o2)c(c6ccccc6c4O)O C20263704
[H]/N=c/1\cc(sn1/C(=[NH+]/C2CC([NH2+]C(C2)(C)C)(C)C)/Nc3ccc(cc3)Br)C C20343944
CC[NH+]1[C@H]([C@H](C[C@@]1(C)CO)C[NH2+]Cc2ccc(o2)CO)c3ccc(cc3)Cl C20500647
Cc1ccc(cc1C)/[NH+]=c\2/[nH]c(c(c(n2)N)[N+](=O)[O-])N3CC[NH+](CC3)Cc4ccccc4 C17207474
CCOC(=O)[C@@H]1C(=c2cc(ccc2=[NH+]1)OC)NC(=O)[C@@H](C)[NH+]3CCC(CC3)C(=O)N C38605476
CCOC(=O)[C@H]1C(=c2cc(ccc2=[NH+]1)OC)NC(=O)[C@H](C)[NH+]3CCC(CC3)C(=O)N C38605485
Cc1ccc2=[NH+][C@@H]([NH+]=c2c1)C3=C(N(CC3=O)c4ccc(cc4)Nc5ccccc5)N C38819021
CN(C[C@@H]1C=C(N=N1)c2ccccc2)C(=O)CN3[C@@H](N[NH2+]N3)C[NH+]4CCCCCC4 C39357991
CC1(CC(CC([NH2+]1)(C)C)Nc2c(c(ncn2)NN3CC[NH+](CC3)C)[N+](=O)[O-])C C40623485
Cc1ccc2c([nH+]1)cccc2Nc3c(c(ncn3)NC4CC([NH2+]C(C4)(C)C)(C)C)[N+](=O)[O-] C40645299
CC[C@H]([C@H](c1cc(cs1)Br)[NH+](C)CC(=O)NCCOC)[NH3+] C43287278
c1ccc2c(c1)CC(C2)Nc3nc(nc(n3)N4CC[NH2+]CC4)Nc5cc[nH+]cc5 C45291242
c1ccc2c(c1)CC(C2)Nc3cc([nH+]c(n3)Nc4ccncc4)N5CC[NH2+]CC5 C45301497
CC1(CC(CC([NH2+]1)(C)C)[NH2+]Cc2c(ccc3c2oc(=O)cc3c4ccccc4)O)C C09184048
c1c(cc(c(c1Br)NC(=O)C[NH+]2CC[C@@H](C2)C[NH3+])Br)Br C50248381
Cc1c2cc(ncc2[nH]n1)c3cc(cnc3)OC[C@H](CC4=c5ccccc5=[NH+]C4)[NH3+] C52634707
CC[NH+](CC)CCC[C@@H](C)Nc1cc([nH+]c2c1ncc(n2)c3ccccc3)N C01713259
C[C@H](c1[nH]cc([nH+]1)c2ccccc2)NC(=O)NC[C@@H](c3ccco3)[NH+]4CCCC4 C58161767
c1cc(ccc1COc2ccc(cc2C[NH2+]CC[NH2+]CCO)Br)F C23263571
Cc1c(=O)n(c(n[nH+]1)NC[C@H](c2ccc(cc2)OC)C3=c4ccccc4=[NH+]C3)N C63230013
c1ccc2=[NH+]CC(=c2c1)C[C@@H]3N[C@@H](ON3)C(=O)NCCC4=c5cc(ccc5=[NH+]C4)Cl C63294745
c1ccc2=[NH+]C([NH+]=c2c1)SCC(=O)Nc3nnc(s3)SCC(=O)N C63303375
COc1ccc2=[NH+][C@H]([NH+]=c2c1)SCC(=O)Nc3nnc(s3)SCC(=O)N C63303377
c1ccc2=[NH+]C([NH+]=c2c1)NC(=O)c3ccc(cc3)NC(=O)N[C@@H]4CCS(=O)(=O)C4 C63389482
CS(=O)(=O)N[C@H]1Nc2ccc(cc2S1)NC(=O)CCC3[NH+]=c4ccccc4=[NH+]3 C63600856
C[C@@H]1C(=C(N=N1)C)CCC2=[NH+]C3=c4ccccc4=[NH+][C@H](N3N2)SCC(=O)N C63708225
CC(C)(C)c1ccc(cc1)[C@H]2NN=C(N2N)SCC3[NH+]=c4ccccc4=[NH+]3 C63744018
COc1ccc(cc1OC)[C@@H]2NN=C(N2N)SCC3[NH+]=c4ccccc4=[NH+]3 C63744031
Cc1cc2=C([C@@H]([NH+]=c2c(c1)NC(=O)Nc3ccccc3)C(=O)NCC[NH+](C)C)c4ccccc4 C63746303
Cc1cc2=C([C@H]([NH+]=c2c(c1)NC(=O)NC)C(=O)NCC[NH+](C)C)c3ccccc3 C63746346
Cc1cc(no1)NC(=O)CC2=[NH+][C@@H](ON2)C(=O)NCCC3=c4cc(ccc4=[NH+]C3)F C63796158
Cc1cc(no1)NC(=O)CC2=[NH+][C@H](ON2)C(=O)NCCC3=c4ccccc4=[NH+]C3 C63818847
C[C@@H]1C(=C(NN1C)C)CN(CCOC)C(=O)[C@H](CC2=c3ccccc3=[NH+]C2)[NH3+] C63856572
C[C@@H]1[C@@H](c2ccccc2N1CC(=O)N)C[NH2+]C[C@@H]3C=c4cc(ccc4=[NH+]3)OC C63868598
C[C@H]1[C@@H](c2ccccc2N1CC(=O)N)C[NH2+]C[C@@H]3C=c4cc(ccc4=[NH+]3)OC C63868600
C[C@@H]1C=C(NN1c2cc(nc[nH+]2)NCCNC(=O)CC3=c4ccccc4=[NH+]C3)C C64410379
CC(C)[C@@H](C(=O)NC1[NH+]=c2ccccc2=[NH+]1)N3[C@@H](Nc4ccccc4C3=O)O C64600177
CC(C)[C@H](C(=O)NC1[NH+]=c2ccccc2=[NH+]1)N3[C@H](Nc4ccccc4C3=O)O C64600180
CN1[C@H](NN[C@@H]1C[NH+](C)C[C@@H]2C=C(N=N2)c3ccccc3)CC4CC[NH2+]CC4 C65435044
CC1CC[NH+](CC1)C[C@@H](CNC(=O)NC2CC[NH+](CC2)CC3CCCC3)O C67637433
CC(C)C(=O)N[C@H](C(Cl)(Cl)Cl)Nc1c(c2c(s1)CCCC2)C(=O)N C01050837
CCOc1ccc(cc1)C(=O)NC(=S)Nc2c(c3c(s2)CCCCC3)C(=O)N C06946113
c1cc(ccc1NCC(=O)N/N=C/c2ccc(cc2O)O)I C01051635
C[C@@H](C(=O)Nc1c(c2c(s1)CCC2)C(=O)N)Nc3ccc(cc3)Br C09154083
CCc1c(sc(c1C(=O)N)NC(=S)NC(=O)/C=C/c2ccccc2Cl)C C10149849
CCc1c(sc(c1C(=O)N)NC(=S)NC(=O)c2cc(cc(c2)Cl)Cl)C C10150080
c1ccc(cc1)c2csc3c2c(=O)n(c(n3)S[C@H](c4ccccc4)C(=O)N)N C11530590
C[C@H](C(=O)Nc1c(c2c(s1)CCC2)C(=O)N)Nc3ccc(cc3)Br C09157204
CC(C)CCNC(=O)NC(=O)CSc1nc(c2c3c(sc2n1)CCCC3)N C06108809
c1ccc(cc1)c2cnc(n2c3ccccc3Cl)SCc4nc(nc(n4)N)N C06934347
CC(C)Oc1ccccc1C(=O)NC(=S)Nc2c(c3c(s2)CCCC3)C(=O)N C14664413
CC(C)[C@H](C(=O)Nc1ccc2c(c1)[nH]c(=O)[nH]2)NC(=O)C34CC5CC(C3)CC(C5)C4 C15600099
CC(C)[C@@H](C(=O)Nc1ccc2c(c1)[nH]c(=O)[nH]2)NC(=O)C34CC5CC(C3)CC(C5)C4 C15600100
CCNC(=O)N[C@H]1CC[C@@]2(CC[C@H]([C@@H]([C@H]2[C@@H]1C)O)[C@H](C)C(=O)NC3CCCC3)C C20467292
CC[C@H](C)NS(=O)(=O)c1ccc2c(c1)[C@H]3C=CC[C@H]3[C@@H](N2)c4ccc(cc4O)O C20682277
C[C@@H]1CCc2c(sc3c2c(nc(n3)SCC(=O)NC(=O)NCC(C)C)N)C1 C21240432
c1ccc2c(c1)C3C[C@H](C2c4c3cccc4)CNC(=O)C[C@H](c5ccccc5Cl)NC(=O)N C24450829
c1ccc2c(c1)cc(o2)C(=O)NC(=S)Nc3c(c4c(s3)CCCCC4)C(=O)N C32125110
C[C@@H](c1nc(nc(n1)Nc2ccccc2)N)SCC(=O)NCCC3=CCCCC3 C32854162
CC(C)(C)NC(=O)[C@@H](c1c(cc(cc1O)O)O)N(C)C(=O)c2ccc(cc2)Cl C36527815
CC(C)(C)NC(=O)[C@H](c1c(cc(cc1O)O)O)N(C)C(=O)c2ccc(cc2)Cl C36527816
CC(C)(C)NC(=O)[C@H](c1c(cc(cc1O)O)O)N(C)C(=O)c2ccccc2Cl C36538773
CC(C)(C)NC(=O)[C@@H](c1ccccc1O)N(C(=O)c2cccc(c2O)O)C(C)(C)C C36586939
CC1=C([C@@H](N2C(=[NH+]1)N=C([N-]2)SCc3ccccc3F)c4cccc(c4)O)C(=O)N C00958593
CC1=C([C@H](N2C(=[NH+]1)N=C([N-]2)SCc3ccccc3F)c4cccc(c4)O)C(=O)N C00958592
CC1=C([C@H](N2C(=[NH+]1)N=C([N-]2)SCc3ccccc3F)c4ccc(cc4)O)C(=O)N C00958586
c1ccc(cc1)C2=C[C@@H](N=N2)[C@@H]3NN[C@@H](N3N)SCc4c(cccc4Cl)Cl C38999593
c1ccc2c(c1)cccc2CS[C@H]3NN[C@H](N3N)[C@@H]4C=C(N=N4)c5ccc(cc5)F C39016196
c1ccc(c(c1)c2ccc(cc2)[C@H](CNO)N3CCN[C@@H](C3)I)O C39534144
c1ccc(cc1)c2ccc(s2)/C=C/C(=O)NCC(=O)Nc3ccc4c(c3)[nH]c(=O)[nH]4 C39559549
c1cc(ccc1Nc2c(c(ncn2)NC[C@@H]3CCCO3)N)I C40687037
c1ccc(c(c1)C(=O)NNc2c(c(ncn2)Sc3ccc(cc3)Cl)N)Br C40723067
c1cc(oc1)CNc2c(c(ncn2)Nc3ccc(cc3)I)N C40761289
c1ccc(c(c1)CNc2c(c(ncn2)Nc3ccc(cn3)Br)N)Cl C40779997
Cc1ccc(cc1)Oc2c(c(ncn2)NNC(=O)c3ccccc3Br)N C40784973
c1cc(sc1)CCNc2c(c(ncn2)Nc3c(cc(cn3)C(F)(F)F)Cl)N C40802304
Cc1c\2c(oc1C(=O)Nc3cc(ccc3OC)Cl)CCC/C2=N\NC(=S)N C40824459
C[C@H]1CCc2c(sc3c2c(nc(n3)SCC(=O)N(CCC(=O)N)c4ccccc4)N)C1 C45555405
Cc1ccc(cc1F)n2c(cc(c2C)C(=O)CSc3c(c(cc(n3)N)N)C#N)C C48264760
COc1ccc(c(c1)OC)Cc2cc(c3c(c(sc3n2)C(=O)N)N)c4ccco4 C49073417
Cc1ccc(cc1)[C@@H](c2cccs2)N[C@H](C)C(=O)Nc3ccc4c(c3)[nH]c(=O)[nH]4 C25049033
CCc1ccc(cc1)[C@@H](c2cccc(c2)F)NCC(=O)Nc3c(ccs3)C(=O)N C57415068
CCc1ccc(cc1)[C@H](c2cccc(c2)F)NCC(=O)Nc3c(ccs3)C(=O)N C57415071
C[C@@H](c1nc(nc(n1)Nc2ccccc2)N)SCCC(=O)Nc3cccc(c3)F C45009941
CC1=C([C@@H](NC(=S)N1)c2ccc(cc2)N(C)C)C(=O)N/N=C/c3ccc(cc3)O C59384201
CC1=C([C@@H](NC(=S)N1)c2ccc(c(c2)OC)O)C(=O)N/N=C/c3ccccc3F C59384247
CC1=C([C@H](NC(=S)N1)c2ccc(cc2)O)C(=O)N/N=C/c3ccc(cc3)N(C)C C59385099
CCOc1ccc(cc1)[C@H]2C(=C(NC(=S)N2)C)C(=O)N/N=C/c3ccc(cc3)O C59385396
c1ccc2c(c1)CCN2c3ccccc3NC(=O)C[C@H](c4cccs4)NC(=O)N C56936870
C[C@@H](CCc1ccccc1)n2c(=O)c(c([nH]c2=O)[O-])[C@H]3c4c(c5ccccc5[nH]4)CC[NH2+]3 C20757317
CC[NH+](CC(=O)Nc1c(c2c(s1)CCCC2)C(=O)N)CC(=O)NC(C)(C)C C07685068
CC[C@H]1Cc2c3ccccc3[nH]c2[C@H]([NH2+]1)c4c([nH]c(=S)n(c4=O)c5ccc(cc5)OC)O C12895499
CC[C@H]1Cc2c3ccccc3[nH]c2[C@@H]([NH2+]1)c4c([nH]c(=S)n(c4=O)c5ccc(cc5)OC)O C12895507
COc1ccc(cc1NC(=O)[C@H]2C[C@@H]([NH2+][C@]23c4cc(ccc4NC3=O)Br)CC(=O)N)Cl C16027184
COc1cc2c(c(nc(c2c(n1)N)N)N3CC[NH+](CC3)C/C=C/c4ccccc4)C#N C23486883
COc1ccc(cc1)c2cc3ccccc3n2C[C@@H](C[NH2+]C(CO)(CO)CO)O C04058420
Cc1cc(c2c(n1)S[C@H]([C@H]2[NH3+])C(=O)NCCc3c([nH]c4c3cc(cc4)OC(F)(F)F)C)COC C39211929
Cc1c\2c(oc1C(=O)Nc3cc(c(cc3Cl)Cl)Cl)CC(C/C2=N\NC(=[NH2+])N)(C)C C39855983
C[C@@H](C(=O)Nc1ccc2c(c1)[nH]c(=O)[nH]2)[NH2+][C@H](c3ccc(cc3)C(C)C)C(C)C C12903246
C[C@H](C(=O)Nc1ccc2c(c1)[nH]c(=O)[nH]2)[NH2+][C@H](c3ccc(cc3)C(C)C)C(C)C C12903253
CC1(CC(CC([NH2+]1)(C)C)Nc2c(c(ncn2)Oc3ccc4ccccc4c3)N)C C40687800
CC1(CC(CC([NH2+]1)(C)C)Nc2c(c(ncn2)Sc3ccc(cc3)Cl)N)C C40723014
c1ccc(c(c1)Nc2c(c(ncn2)NCC[NH+]3CCCCC3)N)Br C40756289
CC1(CC(CC([NH2+]1)(C)C)Nc2c(c(ncn2)Nc3cccc4c3nccc4)N)C C40758273
Cc1ccc2c([nH+]1)cccc2Nc3c(c(ncn3)Nc4cccc5c4nccc5)N C40758527
CC1(CC(CC([NH2+]1)(C)C)Nc2c(c(ncn2)Nc3cccc4c3cccn4)N)C C40760858
CC1(CC(CC([NH2+]1)(C)C)Nc2c(c(ncn2)Nc3ccc(c(c3)Cl)F)N)C C40760866
c1cc(ncc1Cl)Nc2c(c(nc[nH+]2)Nc3ccc(cn3)Br)N C40779312
c1cc(c(nc1)Cl)Nc2c(c(nc[nH+]2)Nc3ccc(cn3)Br)N C40780028
Cc1ccc2c([nH+]1)cccc2Nc3c(c(ncn3)Nc4cccc5c4cccn5)N C40797075
CCOC(=O)C1=C(NC(=O)N[C@H]1c2ccco2)CS/C(=[NH+]/C3CCCC3)/N C44792966
Cc1c(cccc1NC(=O)C(=O)NC[C@H](c2ccco2)[NH+]3CCCCC3)C(=O)N C48731424
CCNC(=S)/N=C(\Nc1nc(cc(n1)C)C)/NC2CC([NH2+]C(C2)(C)C)(C)C C14158022
CCOc1cc(cc(c1OCc2ccc(cc2)Cl)Br)/C=N/[NH+]=C(/c3c(non3)N)\N C13647989
c1cc(ccc1NC(=S)/[NH+]=N/c2c3cc(ccc3[nH]c2O)Br)O C05593609
c1cc(cc(c1)O)NC(=S)/[NH+]=N/c2c3cc(ccc3[nH]c2O)Br C13123395
Cc1ccc(c(c1)C)N2[C@@H](N[NH2+]N2)SCC(=O)N[C@@H](CC3=c4ccccc4=[NH+]C3)C(=O)[O-] C64683775
c1csc(c1C(=O)N)NC(=O)C[NH+]2CCC(CC2)NC(=O)CC3CCCC3 C66875230
CN(CC(=O)N)C(=O)[C@@H]1C[C@@H](CN1C(=O)c2ccco2)NC(=O)NCC=C C03839054
c1ccc(cc1)CCCOc2cn(c(=O)[nH]c2=O)[C@H]3[C@H]([C@@H]([C@@H](O3)CO)O)O C05956039
CN(C)S(=O)(=O)c1ccc(cc1)C(=O)NCCNC(=O)c2c(non2)N C12413993
C[C@H](CNc1nc2c(n1C[C@@H](COc3ccccc3)O)c(=O)[nH]c(=O)n2C)O C07425850
c1ccc(c(c1)C(=O)NCCO)NC(=S)NC(=O)c2ccccc2[N+](=O)[O-] C14651309
c1ccc(cc1)NC(=S)NNC(=O)CCNC2=NS(=O)(=O)c3c2cccc3 C15870879
CCC(c1c(cc(n(c1=O)CCO)C)O)c2c(cc(n(c2=O)CCO)C)O C16611401
C=CCNc1nnc(s1)SCC(=O)c2c(n(c(=O)[nH]c2=O)C3CC3)N C16668333
C1C[C@H](OC1)CNc2c(c(nc(n2)NCCCN3CCOCC3)N)[N+](=O)[O-] C20266160
c1cc(oc1)/C=N/Nc2[nH]nc(n2)SCC(=O)NNC(=O)C(F)(F)F C20832966
C[C@@H](C(=O)NC(=O)NC)Sc1nnc(n1Cc2ccco2)CCC(=O)N C23369807
CCCNC(=S)NNC(=O)CNC(=O)c1ccc(cc1)N2CCCC2=O C26678047
C[C@@H](C(=O)NNC(=S)NC1CCCC1)NC2=NS(=O)(=O)c3c2cccc3 C27250830
CS(=O)(=O)NCCCNC(=O)NCCNC(=O)c1ccccc1Cl C31106396
C[C@@H](C(=O)N/N=C/c1cc(c(c(c1)OC)O)OC)N[C@@H]2C(=O)NC(=O)N=N2 C38810838
CCOC(=O)c1c(noc1N/C(=N/O)/C(=N/O)/c2ccccc2)OCCO C39448537
C[C@H](C(=O)NC(=O)NCC(C)C)Sc1nnc(s1)SCC(=O)N C22313032
CCOC(=O)c1cc2cc(ccc2s1)NC(=O)C(=O)NCCCC(=O)N C42044021
Cc1c(cnn1C)[C@H](C)NC(=O)N[C@H](CO)[C@@H](c2ccc(cc2)[N+](=O)[O-])O C42890959
CCOCCCNC(=S)NNC(=O)C[C@H](c1ccc(cc1)C)NC(=O)C C46585602
c1cc(cc(c1)F)NC(=O)C(=O)N[C@@H](CO)[C@@H](c2ccc(cc2)[N+](=O)[O-])O C48591526
c1ccc(c(c1)NC(=O)C(=O)N[C@@H](CO)[C@@H](c2ccc(cc2)[N+](=O)[O-])O)F C48591570
c1ccc(c(c1)NC(=O)C(=O)N[C@@H](CO)[C@H](c2ccc(cc2)[N+](=O)[O-])O)F C48591572
CCNc1c(cc(cn1)Br)S(=O)(=O)NCCS(=O)(=O)N C50657249
CCCNc1c(cc(cn1)Br)C(=O)NCCCS(=O)(=O)N C50776278
CCS(=O)(=O)NCCCNC(=O)Nc1cc(c(cc1F)F)NC(=O)C C51644752
c1cc(oc1)CNC(=O)NC(=O)CCSc2nnc(n2N)C(F)(F)F C54430565
C[C@@H](CNC(=O)N[C@@H](CO)[C@@H](c1ccc(cc1)[N+](=O)[O-])O)Cn2cccn2 C54576453
C[C@H](C(=O)N[C@@H](CC(=O)OC)c1ccc(cc1)OC(F)(F)F)NC(=O)N C56077918
C[C@H](C(=O)N[C@H](CC(=O)OC)c1ccc(cc1)OC(F)(F)F)NC(=O)N C56077922
C[C@H](C(=O)NNC(=O)CNC(=O)NCc1ccco1)Oc2ccc(cc2)F C56114104
C/C(=N\Nc1[nH]nc(n1)SCC(=O)NCCO)/c2ccc3c(c2)OCO3 C59815487
C[C@H](C(=O)NNC(=O)C)Sc1[nH]nc(n1)N/N=C/c2ccc(cc2)OC C59878620
C[C@@H](C(=O)NNC(=O)C1CCC1)Sc2nc([nH]n2)N/N=C/c3ccco3 C59878907
Cn1cc(cn1)/C=N/Nc2[nH]nc(n2)SCC(=O)NNC(=O)C3CCC3 C59879879
C[C@H](C(=O)NNC(=O)C)Sc1nc([nH]n1)N/N=C/c2cnn(c2)CC=C C59883864
Cc1c(c([nH]c1C(=O)C)CC(=O)NNC(=O)NCC(F)(F)F)C(=O)OC C60411748
CC(C)[C@H](C(=O)NNC(=O)C(=O)NC(C)C)NC(=O)c1c(cccc1F)F C61087631
CCS(=O)(=O)NCCNC(=O)C(=O)Nc1cccc(c1)NC(=O)C2CC2 C62197323
C[C@H]1NN[C@@H](S1)SCC(=O)N[C@@H](CC2=c3ccccc3=[NH+]C2)C(=O)[O-] C64684506
CC(C)CNC(=O)NNC(=O)C[C@@H](c1ccc(cc1)Br)NC(=O)C C65181564
COCCCNC(=O)NNC(=O)CNC(=O)c1ccc(s1)Br C65623818
Cc1cccc(n1)NC(=O)CCNC(=O)/C=C/c2ccc(cc2)OCC(=O)N C65905503
c1cc(ccc1[C@H](CNC(=O)C(=O)Nc2ccc(nc2)NC(=O)C3CC3)O)F C66984647
c1cc(oc1)C(=O)NCCNC(=O)CCCC[C@@H]2[C@@H]3[C@@H](CS2)NC(=O)N3 C67143774
c1cc(oc1)C(=O)NCCNC(=O)CCCC[C@H]2[C@H]3[C@@H](CS2)NC(=O)N3 C67143777
CCOCCCNC(=O)NNC(=O)CCN1C(=O)C2(CCCCC2)NC1=O C67312601
CCOCCCNC(=O)NNC(=O)[C@@H](C)NC(=O)c1cccc(c1)[N+](=O)[O-] C67313967
Cc1c(c(n2c(n1)nc(n2)N)C)CCC(=O)NCCNC(=O)OC(C)(C)C C67339776
Cc1nc(on1)CCCNC(=O)N[C@H](CO)[C@@H](c2ccc(cc2)[N+](=O)[O-])O C67463982
COc1cc(cc(c1)OC)NC(=O)N[C@H]2CO[C@H]3[C@@H]2OC[C@H]3OCC(=O)N C04222747
Cn1c2c(c(=O)[nH]c1=O)n(c(n2)NCCCO)C[C@@H](COc3ccccc3)O C02258800
CCCn1c(=O)[nH]nc1SCC(=O)Nc2c(c3c(s2)CCC3)C(=O)N C06888206
COc1cc(cc(c1OCC(=O)N)Br)CNn2cn[nH]c2=S C08470024
C1CC1Nc2nnc(s2)SCC(=O)c3c(n(c(=O)[nH]c3=O)C4CC4)N C08900101
COc1cc(cc(c1OCC(=O)N)Cl)C(=O)NNC(=O)c2cnccn2 C12843621
C[C@H](C(=O)NC(=O)NC1CC1)OC(=O)c2cc(ccc2NCCO)[N+](=O)[O-] C12933281
CCOC(=O)CCC(=O)NC(=S)Nc1ccccc1C(=O)NCCCO C08905158
Cc1cc(no1)NC(=O)[C@H](C)SCC(=O)NNC(=S)Nc2ccccc2 C15870994
C1Cc2c(sc(c2C(=O)N)NC(=O)C(=O)NCCCN3CCOCC3)C1 C20573308
CC(C)(C)C(=O)NNC(=O)CSc1nc([nH]n1)N/N=C/c2cnn(c2)C C20837593
CC(C)n1cc(cn1)/C=N/Nc2nnc(n2N)SCC(=O)NC(C)(C)C C20920453
C[C@@]1(CCS(=O)(=O)C1)NC(=O)CNc2cc(ccc2NCCO)[N+](=O)[O-] C22357946
C[C@H](C(=O)NC(=O)NC)Sc1nnc(n1Cc2ccco2)CCC(=O)N C23369805
c1ccc(cc1)[C@@H](C(=O)N)Sc2nnc(n2Cc3ccco3)CCC(=O)N C28947224
CC/C=C\C[C@H]1[C@H](CC[C@@H]1O[C@H]2[C@@H]([C@H]([C@@H]([C@H](O2)CO)O)O)O)CC(=O)OC C31168990
CCOP(=O)([C@H]([C@@H]1[C@@H]([C@@H]([C@@H](O1)n2ccc(=O)[nH]c2=O)O)O)O)OCC C36051282
CCN(CCNc1cc2c(cc1N)c(=O)c(cn2C)C(=O)[O-])c3cccc[nH+]3 C40860703
C[C@@H]1CN(C[C@H](O1)C)CCCNC(=O)C(=O)Nc2ccc(c(c2)C(=O)N)Cl C41275866
CCCCn1c(c(c(=O)[nH]c1=O)N(C)CC(=O)NCC(=O)N2CCCC2)N C42570114
COC(=O)C[C@@H]1C(=O)NCCN1CC(=O)c2c(n(c(=O)[nH]c2=O)C3CC3)N C45631273
COC(=O)C[C@H]1C(=O)NCCN1CC(=O)c2c(n(c(=O)[nH]c2=O)C3CC3)N C45631274
Cc1c(sc(n1)SCC(=O)NNC(=O)c2ccc(cc2)F)CC(=O)N C45698978
CC(C)(C)OC(=O)NNC(=O)NCC[C@](c1nccn1C)(C(F)(F)F)O C45716935
C[C@H](C(=O)NC(=O)NCC(C)C)Sc1nnc(n1CCC(=O)N)C2CC2 C28911166
CCOCCCNC(=S)NNC(=O)C[C@@H](c1ccc(cc1)C)NC(=O)C C46585600
CN(C)c1nc(nc(n1)N)CSCCC(=O)NC(=O)NCc2ccco2 C46835323
CC(C)NS(=O)(=O)c1ccc(nc1)NNC(=O)NCCc2cnn(c2)C C46993418
CCCNc1c(cc(cn1)Br)S(=O)(=O)NCCCC(=O)N C50660340
COC(=O)CCCNC(=O)NCC1=N[C@H]2C(=CNN2c3ccccc3)C(=O)N1 C20663958
COCCNc1ccc(cc1C(=O)Nc2nc(cs2)CC(=O)N)[N+](=O)[O-] C25324861
Cc1c(c(n(n1)C)C)/C=N/Nc2[nH]nc(n2)S[C@H](C)C(=O)NNC(=O)C C59879661
C[C@@H](C(=O)NNC(=O)C(C)C)Sc1nc([nH]n1)N/N=C/c2cnn(c2)C C59879885
C[C@H](C(=O)NNC(=O)C1CCC1)Sc2nc([nH]n2)N/N=C/c3ccncc3 C59879915
Cc1c(c(n(n1)CCO)C)/C=N/Nc2[nH]nc(n2)SCC(=O)NC(C)C C59887866
C[C@H]1CCCC[C@H]1NC(=O)NC(=O)CSc2nnc(n2C)CCC(=O)N C61162642
CC(C)NC(=O)C(=O)NNC(=O)CCNS(=O)(=O)/C=C/c1ccccc1 C61544451
CC(C)NC(=O)C(=O)NNC(=O)CCNC1=NS(=O)(=O)c2c1cccc2 C61544702
CC[NH+](c1ccc(cc1)NC(=O)C(=O)NCCNS(=O)(=O)CC)C(C)C C62197301
CCS(=O)(=O)NCCNC(=O)C(=O)Nc1cccc(c1)NC(=O)C(C)C C62197321
c1cscc1C(=O)NCCC(=O)Nc2nc(cs2)C3=CN=C(C3)C(=O)N C63143584
Cc1c(c([nH]c1C(=O)[C@H](C)S[C@@H]2NN=C(N2C)CCC(=O)N)C)C(=O)C C39934372
C[C@H]1NN[C@H](S1)SCC(=O)N[C@@H](CC2=c3ccccc3=[NH+]C2)C(=O)[O-] C64684512
CCCCCNC(=O)NNC(=O)CCNC1=NS(=O)(=O)c2c1cccc2 C65131443
C1CCC2(C1)C(=O)N(C(=O)N2)CCCC(=O)NNC(=O)NC[C@@H]3CCCO3 C65147206
CCCC[C@H](C(=O)NNC(=O)NCC)NC1=NS(=O)(=O)c2c1cccc2 C65190400
c1cc(oc1)C(=O)NCCNC(=O)CCCC[C@@H]2[C@H]3[C@@H](CS2)NC(=O)N3 C67143776
CC(=O)N[C@@H](CC(=O)NNC(=O)NCC(F)(F)F)c1c(cccc1F)F C67193574
Cc1nc(on1)CCCNC(=O)N[C@@H](CO)[C@@H](c2ccc(cc2)[N+](=O)[O-])O C67463980
Cc1nc(on1)CCCNC(=O)N[C@H](CO)[C@H](c2ccc(cc2)[N+](=O)[O-])O C67463986
C([C@@H](C(=O)[O-])[NH3+])SSC[C@H](C(=O)[O-])NC(=O)C(F)(F)F C01737859
CCOP(=O)([C@@H]1[C@H](O[C@@H]([C@@H]1O)n2ccc(=O)[nH]c2=O)CO)OCC C05540051
c1c(c(=O)n(c(=O)n1C[C@H](CO)O)C[C@@H](CO)O)I C01591024
c1c(c(=O)n(c(=O)n1C[C@@H](CO)O)C[C@H](CO)O)I C01591023
c1c(c(=O)n(c(=O)n1C[C@H](CO)O)C[C@H](CO)O)I C01591025
CCOP(=O)([C@@]1(C[C@H](O[C@@H]1CO)n2cc(c(=O)[nH]c2=O)C)O)OCC C05839056
C=CC/C(=N\OS(=O)(=O)[O-])/S[C@H]1[C@H]([C@@H]([C@@H]([C@@H](O1)CO)O)O)O C04917345
Cn1c2c(c(=O)[nH]c1=O)n(c(n2)N/N=C/c3ccncc3)C[C@@H](CO)O C05358201
Cn1c2c(c(=O)[nH]c1=O)n(c(n2)C[NH+]3CCOCC3)CC[NH+]4CCOCC4 C04952308
Cc1cc(=O)oc2c1ccc(c2)O[C@H]3[C@@H]([C@@H]([C@H]([C@@H](O3)COS(=O)(=O)[O-])O)O)O C15206534
c1c(c(=O)[nH]c(=O)n1CC(=O)N(CCO)CCO)Br C16856813
CC(=O)c1c(nc(n(c1=O)C)OC)N[C@@H]2[C@H]([C@@H]([C@H]([C@@H](O2)OC)O)O)O C16952251
CCS(=O)(=O)C([C@H]([C@@H]([C@H]([C@@H](C)O)O)O)O)S(=O)(=O)CC C17061481
CO[P@](=O)([O-])OC[C@@H]1[C@H]([C@@H]([C@@H](O1)n2cnc3c2ncnc3N)O)O C17105309
c1cn(c(n1)[N+](=O)[O-])C[C@@H]2[C@H]([C@H]([C@H]([C@@H](O2)n3ccnc3[N+](=O)[O-])O)O)O C17217473
CC(=O)N[C@H]1[C@@H]([C@H]([C@H](O[C@@H]1Oc2ccc(cc2)[N+](=O)[O-])COS(=O)(=O)[O-])O)O C22065105
C1CC1c2nnc(n2CCC(=O)N)SCC(=O)N3CCNC3=O C23365572
C[C@H](C(=O)N[C@H]1CCS(=O)(=O)C1)N2CC[NH+](CC2)CC(=O)NCCOC C24540949
C/C=C\1/[C@@H](C(=CO[C@H]1O[C@H]2[C@@H]([C@H]([C@@H]([C@H](O2)CO)O)O)O)C(=O)OC)CC(=O)[O-] C31156646
C=CC/C(=N/OS(=O)(=O)[O-])/S[C@H]1[C@@H]([C@@H]([C@@H]([C@@H](O1)CO)O)O)O C33727603
C[C@@]1(CS(=O)(=O)C[C@H]1S(=O)(=O)[O-])NC(=O)CC[NH+](C)CCO C09307889
CC(=O)N[C@@H]1[C@H]([C@H]([C@H](O[C@H]1Oc2ccc(cc2)[N+](=O)[O-])COS(=O)(=O)[O-])O)O C38334586
CC(C)c1nnc(s1)NC(=O)CSC2NC(=O)C(C(=O)N2)NC(=O)C C39248123
C[C@H]1C=[N+]2C[C@@H]([N-][C@@H]2S1)CNC(=O)c3ccc([nH]c3=O)C[NH+](C)Cc4ccsc4 C39558067
C1CN(CCN1CCO)[C@@H]2N=C3C(=NC=NC3=O)N2[C@@H]4[C@@H]([C@@H]([C@@H](O4)CO)O)O C39697835
c1cc(c(cc1N[C@H]2[C@@H]([C@@H]([C@@H]([C@@H](O2)CO)O)O)O)[N+](=O)[O-])S(=O)(=O)[O-] C39777834
c1cn(c(=O)nc1NC(=O)/C=C\C(=O)[O-])[C@@H]2[C@@H]([C@@H]([C@@H](O2)CO)O)O C39899647
c1cn(c(=O)nc1NC(=O)/C=C\C(=O)[O-])[C@H]2[C@@H]([C@@H]([C@@H](O2)CO)O)O C39899648
C=CC/C(=N\OS(=O)(=O)[O-])/S[C@H]1[C@H]([C@@H]([C@@H]([C@H](O1)CO)O)O)O C39946829
C(CO)n1c(=O)c2c3c(c4c(c2c1=O)c(=O)n(c4=O)CCO)c(=O)n(c3=O)CCO C40177125
Cn1cc(c(=O)n(c1=O)C)S(=O)(=O)NCCCS(=O)(=O)N C40385645
C/C=C\CN1C(=O)[C@H]2[C@@H]([NH2+][C@@]([C@@H]2C1=O)(CO)C(=O)[O-])c3nccs3 C33918640
C[NH+](C)CCC/N=C\1/[C@@H](C(=O)C1=O)NC[C@@H](COCc2ccco2)O C49549062
CC(C)O[C@@H]1[C@@H]([C@@H]([C@@H]([C@@H](O1)CO)OC(=O)C[C@@](C)(CC(=O)[O-])O)O)O C49601680
CC(C)O[C@H]1[C@@H]([C@@H]([C@@H]([C@@H](O1)CO)OC(=O)C[C@@](C)(CC(=O)[O-])O)O)O C49601681
CC(C)O[C@@H]1[C@H]([C@@H]([C@@H]([C@@H](O1)COC(=O)C[C@@](C)(CC(=O)[O-])O)O)O)O C49601690
C1CS(=O)(=O)CCC1S(=O)(=O)NCCCS(=O)(=O)N C50351795
CC(C)NC(=O)C(=O)N1CCN(CC1)C(=O)CN2CCO[C@@H](C2)C(=O)N C51103646
CC(C)NC(=O)C(=O)N1CCN(CC1)C(=O)CN2CCO[C@H](C2)C(=O)N C51103647
C[C@H](C(=O)NC(=O)NCCOC)N1CCN(CC1)C(=O)C[NH+](C)C C51762570
CC[NH+](CC(=O)c1c(n(c(=O)n(c1=O)C)C)N)[C@@H]2CCS(=O)(=O)C2 C58281831
Cc1c(c(n(n1)CCO)C)/C=N/Nc2[nH]nc(n2)SCc3nnc(o3)C C59888248
Cn1c(c(c(=O)[nH]c1=O)C(=O)CSc2n[nH]c(=O)n2C[C@@H]3CCCO3)N C17727045
c1ccc2=[NH+]CC(=c2c1)C[C@H](C(=O)[O-])NC=C3C(=O)NC(=O)NC3=O C63480117
C[N+]1=C(C[C@@H](C1)S(=O)(=O)N2CCC(CC2)C(=O)N3CCC(CC3)C4=c5ccccc5=[NH+]C4)C(=O)N C63908556
C[N+]1=C(C[C@H](C1)S(=O)(=O)N2CCN(CC2)CC3=c4ccccc4=[NH+][C@@H]3c5ccccc5)C(=O)N C64182025
C[N+]1=C(C[C@@H](C1)S(=O)(=O)N2CCN(CC2)CC3=c4ccccc4=[NH+][C@@H]3c5ccccc5)C(=O)N C64182027
CC(=O)N[C@@H]1[C@@H](C[C@@](O[C@@H]1[C@@H]([C@@H](COC(=O)C)O)O)(C(=O)[O-])OC)O C65734064
C[C@H]1[C@@H](C(=N[C@@H]1[C@@H]([C@@H](C)O)C(=O)[O-])C(=O)[O-])S[C@H]2C[C@H]([NH2+]C2)C(=O)N(C)C C34104693
COCCOC(=O)C[C@@H]1C(=O)NCCN1C(=O)C[C@H]2C(=O)NCCN2 C66152781
c1nc(c2c(n1)n(cn2)[C@H]3[C@H]([C@@H]([C@@H](O3)CSCC[C@@H](C(=O)[O-])[NH3+])O)O)N C03869384
CC(=O)N[C@@H]1[C@H]([C@@H]([C@@H](O[C@@H]1OC[C@@H]([C@@H]([C@@H]([C@@H](C=O)O)O)O)O)CO)O)O C04533998
CC(=O)N[C@H](C=O)[C@@H]([C@@H]([C@@H](CO[C@@H]1[C@@H]([C@@H]([C@@H]([C@@H](O1)CO)O)O)O)O)O)O C04534028
CC(=O)N[C@@H](C=O)[C@@H]([C@@H]([C@@H](CO)O)O)O[C@@H]1[C@@H]([C@@H]([C@@H]([C@@H](O1)CO)O)O)O C04534070
CC(=O)N[C@H](C=O)[C@@H]([C@@H]([C@@H](CO)O)O)O[C@@H]1[C@@H]([C@@H]([C@@H]([C@@H](O1)CO)O)O)O C04534071
CC(=O)N[C@@H](C=O)[C@H]([C@@H]([C@@H](CO)O)O)O[C@@H]1[C@@H]([C@@H]([C@@H]([C@@H](O1)CO)O)O)O C04534072
CC(=O)N[C@H](C=O)[C@H]([C@@H]([C@@H](CO)O)O)O[C@@H]1[C@@H]([C@@H]([C@@H]([C@@H](O1)CO)O)O)O C04534073
CCCO[C@@H]1[C@@H]([C@@H]([C@@H]([C@@H](O1)CO)O[C@@H]2[C@@H]([C@@H]([C@@H]([C@@H](O2)CO)O)O)O)O)O C05273646
c1cc-2c(cc1S(=O)(=O)N(CCO)CCO)C(c3c2ccc(c3)S(=O)(=O)N(CCO)CCO)O C08754105
CC(=O)NCCNC(=O)C[C@@H]1c2c(sc(n2)NC(=O)CSC)C[C@H]3[C@]1(CC[C@H]([C@@]3(C)CO)O)C C04260516
CC1(C2(CN3CC1(CN(C2)C3[C@@H]([C@H]([C@@H]([C@@H](CO)O)O)O)O)[N+](=O)[O-])[N+](=O)[O-])C C19330120
CC(C)n1cc(cn1)/C=N/Nc2nnc(n2N)SCC(=O)NNC(=O)C C20921581
CC(=O)N[C@@H](C(=O)N[C@H]1[C@H]([C@@H]([C@@H](O[C@@H]1O)CO)O)O)C(C)(C)SN=O C22055756
CC(=O)N[C@H](C(=O)N[C@@H]1[C@H]([C@@H]([C@@H](O[C@@H]1O)CO)O)O)C(C)(C)SN=O C22055769
CC(=O)N[C@H](C(=O)N[C@H]1[C@H]([C@@H]([C@@H]([C@@H](O1)CO)O)O)O)C(C)(C)SN=O C22059981
CC(=O)OC[C@H]1[C@H]([C@@H]([C@@H]([C@H](O1)O[C@]2([C@H]([C@H]([C@H](O2)CO)O)O)CO)O)O)O C22066579
Cc1cc(=O)nc([nH]1)NNC(=O)[C@@H]([C@H](C(=O)NNc2[nH]c(cc(=O)n2)C)O)O C17173273
Cc1cc(=O)nc([nH]1)NNC(=O)[C@H]([C@@H](C(=O)NNc2[nH]c(cc(=O)n2)C)O)O C17173274
CC(=O)N[C@@H](C(=O)N[C@H]1[C@@H]([C@@H]([C@@H](O[C@@H]1O)CO)O)O)C(C)(C)SN=O C35643703
CC(=O)N[C@H](C(=O)N[C@@H]1[C@@H]([C@@H]([C@@H]([C@@H](O1)CO)O)O)O)C(C)(C)SN=O C35644447
CC(=O)OC[C@@H]1[C@H]([C@@H]([C@@H]([C@@H](O1)O[C@]2([C@@H]([C@H]([C@H](O2)CO)O)O)CO)O)O)O C35653151
C[C@@H](C(=O)N/N=C/c1cc(c(c(c1)OC)O)[N+](=O)[O-])Nc2c(=O)[nH]c(=O)[nH]n2 C36092614
C[C@H](C(=O)N/N=C/c1cc(c(c(c1)OC)O)[N+](=O)[O-])Nc2c(=O)[nH]c(=O)[nH]n2 C36092615
COC[C@H]1[C@@H]([C@@H]([C@@H]([C@@H](O1)COC[C@@H]2[C@@H]([C@@H]([C@@H]([C@@H](O2)CO)O)O)O)O)O)O C43889889
CC(=O)OC[C@@H]1[C@H]([C@@H]([C@@H]([C@@H](O1)O[C@]2([C@@H]([C@@H]([C@H](O2)CO)O)O)CO)O)O)O C44028869
CC(=O)N[C@H](C(=O)N[C@@H]1[C@H]([C@H]([C@@H](O[C@@H]1O)CO)O)O)C(C)(C)SN=O C44608332
c1nc(c2c(n1)n(cn2)[C@@H]3[C@H]([C@H]([C@H](O3)CSCC[C@@H](C(=O)[O-])[NH3+])O)O)N C45789233
c1csc(c1C(=O)N)NC(=O)CCSc2nnc(n2N)C(F)(F)F C54430584
CC(=O)OC[C@@H]1[C@@H]([C@@H]([C@@H]([C@@H](O1)O[C@@]2([C@@H]([C@@H]([C@@H](O2)CO)O)O)CO)O)O)O C65748736
Cc1cn(c(=O)[nH]c1=O)[C@@H](CO)O[C@H](CN(C2C3CC4CC(C3)CC2C4)O)CO C05850589
C[C@@H](C(=O)NC(=O)NC)OC(=O)c1cccnc1S[C@H](C)C(=O)NC(=O)NC C08825937
c1csc(c1C(=O)N)NC(=O)CSc2nnc(s2)NC[C@@H]3CCCO3 C09618448
CO[C@@H]1[C@H]([C@@H]([C@@H]([C@@H](O1)CO)O)O)NC(=O)CCSc2ccccc2[N+](=O)[O-] C09956595
COCCNc1nnc(s1)SCC(=O)c2c(n(c(=O)[nH]c2=O)C3CC3)N C12599201
Cn1c2c(c(=O)[nH]c1=O)n(c(n2)N/N=C/c3ccc(cc3)[N+](=O)[O-])C[C@@H](CO)O C05358143
CC(=O)OC[C@@H]1[C@H]([C@@H]([C@@H](O1)n2cnc(c2N)C(=S)N)OC(=O)C)OC(=O)C C05544928
Cc1ccccc1OC[C@H](Cn2c3c(=O)[nH]c(=O)n(c3nc2NCCCO)C)O C13370159
C/C(=N/Nc1nc2c(n1C[C@H](CO)O)c(=O)[nH]c(=O)n2C)/c3ccc(cc3)[N+](=O)[O-] C13785087
Cc1ccc(cc1)OC[C@H](Cn2c3c(=O)[nH]c(=O)n(c3nc2NC[C@H](C)O)C)O C13810683
Cc1ccc(cc1)OC[C@@H](Cn2c3c(=O)[nH]c(=O)n(c3nc2NCCCO)C)O C13810810
c1cc(c(cc1S(=O)(=O)N)[N+](=O)[O-])NCCCN2C(=O)C3(CCCC3)NC2=O C15130568
c1cc(oc1C(=O)NCC(=O)NNC(=S)NC[C@@H]2CCCO2)Br C15899462
Cc1c(c(sc1C(=O)N(C)C)NC(=S)NNC(=O)C[C@H](C)O)C(=O)OC C17082454
CCn1c(c(cn1)NC(=S)NNC(=O)c2cnn3c2N[C@H](C[C@H]3C(F)(F)F)C)C C02802239
COC(=O)CC1=C([C@H](C(=C(O1)N)C#N)c2cccc(c2)OCC(=O)N)C(=O)OC C01760754
c1cc(cc(c1)O)[C@@H]2C(=C(C(=O)N2CC[NH2+]CCO)[O-])C(=O)c3ccc(cc3)F C19933465
Cn1c2ccc(cc2n(c1=O)C)[C@@H](COc3ccc(cc3)CNn4c(nnn4)N)O C20877900
Cn1c2ccc(cc2n(c1=O)C)[C@H](COc3ccccc3CNn4c(nnn4)N)O C20877903
COc1cc(cc(c1OC)OC)/C=N/Nc2[nH]nc(n2)SCC(=O)NNC(=O)C(F)(F)F C20909992
CC(C)n1cc(cn1)/C=N/Nc2[nH]nc(n2)SCC(=O)NNC(=O)C(C)(C)C C20911311
c1cc(cc(c1)O)/C=N/Nc2nnc(n2N)SCc3nnc(o3)C(F)(F)F C20915839
CC(C)Cn1c(c(c(=O)[nH]c1=O)N(CC(C)C)C(=O)C[C@H](c2ccc(cc2)Cl)NC(=O)C)N C21302700
CC[C@@]1(C(=O)N(C(=O)N1)NC(=O)COC(=O)c2cc(sc2)S(=O)(=O)N)C C21839455
C[C@@H](C(=O)Nc1c2c(nc[nH]2)ncn1)OC(=O)c3cc(ccc3NCCO)S(=O)(=O)N(C)C C24876633
CN/C(=C(/C#N)\C(=O)N)/SCC(=O)Nc1c(c2c(s1)CCCC2)C(=O)OC C03318646
CCc1cccc(c1N2C(=O)[C@H]3[C@H]([NH2+][C@@]([C@@H]3C2=O)(CO)C(=O)[O-])c4ccc(c(c4)OC)O)CC C33623389
C[C@]12C[C@H]([C@@H]([C@@H]([C@@H]1[C@@H](CC[C@@H]2O)C=O)O)C(=C)C(=O)OC)OC(=O)C(=C)[C@@H](CO)O C35271203
COC(=O)CC1=C([C@@H](C(=C(O1)N)C#N)c2cccc(c2)OCC(=O)N)C(=O)OC C01760755
CCOC(=O)C1=C([C@@H](O[C@H]1C)NC(=O)CSc2[nH]nc(n2)C(C)(C)C)C(=O)N C38762920
C[C@H](C(=O)OCC(=O)Nc1c(c2c(s1)CCC2)C(=O)N)NC(=O)c3ccco3 C39222419
CC(=O)N[C@H]1[C@@H]([C@@H]([C@@H](O[C@@H]1Oc2ccccc2/C=C/C(=O)c3ccccc3)CO)O)O C40487607
c1ccc(cc1)OCC(=O)NNc2c(c(ncn2)NNC(=O)c3ccncc3)[N+](=O)[O-] C40658933
CCNC(=O)C[C@H]1S/C(=N\N=C\2/S[C@H](C(=O)N2)CC(=O)NCC)/NC1=O C16681659
CCNC(=O)C[C@@H]1S/C(=N\N=C\2/S[C@H](C(=O)N2)CC(=O)NCC)/NC1=O C16681657
CCCN1[C@@H](C(=C(N(C1=O)C)[O-])C(=O)CSc2[nH]nc(n2)c3cccs3)[NH3+] C44658212
CC(=O)Nc1c(ccc(c1OC)NC[C@@H](CO)O)/N=N\c2ncc(s2)[N+](=O)[O-] C31362698
c1ccc2c(c1)c(=O)[nH]c(=O)n2CCC(=O)Nc3ccccc3SCC(=O)N C45605751
C1CCC2(CC1)C(=O)N(C(=O)N2)CCC(=O)NNC(=S)NC[C@@H]3CCCO3 C52937144
C[C@H]([C@H]1[C@@H]2[C@@H](C(=C(N2C1=O)C(=O)[O-])SCC[NH3+])Cc3ccc(cc3)[N+](=O)[O-])O C55161945
CC(C)CNC(=O)NC(=O)CN1CCN(CC1)CC(=O)NC(=O)NCC(C)C C57832903
Cc1c(sc(n1)NC(=O)CCN2C(=O)C3(CCCC3)NC2=O)SCC(=O)N C31798784
C[C@@H](C(=O)NNC(=O)C)Sc1nc([nH]n1)N/N=C(\C)/c2ccc(cc2)[N+](=O)[O-] C59880034
CCn1cc(cn1)/C=N/Nc2[nH]nc(n2)S[C@@H](C)C(=O)NNC(=O)C3CCC3 C59880060
C[C@H](C(=O)NNC(=O)C(C)C)Sc1nc([nH]n1)N/N=C/c2cnn(c2)C(C)C C59881868
C1CCC2(C1)C(=O)N(C(=O)N2)CCCC(=O)NNC(=S)NC[C@@H]3CCCO3 C60880903
c1cnn(c1)c2ccc(cn2)NC(=O)N[C@H](CO)[C@@H](c3ccc(cc3)[N+](=O)[O-])O C61441383
CC(=O)N[C@@H]1[C@H]([C@@H]([C@H](O[C@H]1Oc2ccccc2/C=C/C(=O)c3ccccc3)CO)O)O C62001291
Cc1ccc(cc1NC(=O)C(=O)N[C@H](CO)[C@H](c2ccc(cc2)[N+](=O)[O-])O)C#N C63814268
C[C@H]1CC=C(O1)/C=C/c2[nH]nc(n2)SCC(=O)c3c(n(c(=O)[nH]c3=O)C4CC4)N C38729661
CCC(C)(C)[C@H]1CCc2c(c(c3ccccc3n2)C(=O)OCC(=O)Nc4ccc(cc4)C(=O)N)C1 C03302701
COc1ccc(cc1C(=O)NC(=S)NNC(=O)COc2ccccc2Cl)Br C09696130
c1ccc(cc1)Cn2cc(c(n2)c3cccs3)C(=O)NCCc4ccc(cc4)S(=O)(=O)N C09712954
CCOC(=O)c1c(c([nH]c1C)C2=C([C@H](NC(=S)N2)c3c(cccc3F)F)C(=O)OCC)C C02625811
C[C@H](C(=O)Nc1ccc(cc1Cl)Cl)OC(=O)CCNC(=O)NC23CC4CC(C2)CC(C4)C3 C11439400
Cc1c(cccc1Cl)NC(=O)CCC(=O)NNC(=O)[C@H](C)Oc2ccc(cc2Cl)Cl C12576989
CCOc1ccc(cc1C(=O)NC(=S)Nc2cccc(c2)NC(=O)C(C)(C)C)Br C13613878
CCOc1ccc(cc1)/C=C/C(=O)NC(=S)Nc2ccccc2C(=O)N[C@@H](C)c3ccccc3 C13620937
CC[C@@H](C)c1ccc(cc1)OCC(=O)NNC(=S)NC(=O)c2ccccc2Br C13983652
Cc1cc(nc(n1)N/C(=N\C(=S)Nc2ccc(cc2)C(F)(F)F)/NC3Cc4ccccc4C3)C C14159509
Cc1ccccc1CC(=O)NC(=S)NNC(=O)COc2ccc(cc2Br)C(C)C C14563341
CCCOc1ccc(cc1C(=O)NC(=S)NNC(=O)c2ccc(cc2)OC)Br C14654074
CCOc1ccc(cc1C(=O)NC(=S)NNC(=O)Cc2ccc(cc2)OC)Br C14655698
Cc1ccc(cc1C)CNc2cc(cc(c2)S(=O)(=O)NC)C(=O)Nc3cccc(c3)SC C14743477
c1cc(c(cc1C(=O)N)[N+](=O)[O-])SCC(=O)Nc2cc(cc(c2)C(F)(F)F)C(F)(F)F C14831367
C[C@@H](C(=O)NNC(=S)Nc1ccc(cc1)OC(F)(F)F)Oc2ccc(cc2Cl)Cl C02562204
CCOc1ccc(cc1)C(=O)NNC(=O)C[C@@H](c2ccccc2)NC(=O)c3ccccc3Cl C17268360
Cc1ccccc1NC(=O)C2=C(NC(=C([C@H]2c3cccs3)C#N)SCC(=O)NCc4ccccc4)C C12250717
CCCn1c2ccc(cc2nc1S[C@@H](C)C(=O)Nc3ccccc3SC)S(=O)(=O)N C23044307
c1cc(cc(c1)OCc2ccc(cc2)F)C(=O)OCC(=O)Nc3c(c4c(s3)CCC4)C(=O)N C25077126
CCC[C@H](CNC(=O)CSc1nnc(s1)SCC(=O)N)c2ccc(cc2Cl)Cl C26108045
Cc1ccc(cc1NC(=O)C2CC2)NC(=S)NC(=O)c3ccc(cc3)OCCc4ccccc4 C30834441
CCCc1c2c([nH]n1)OC(=C([C@@H]2c3ccc(c(c3)OCC)OCc4ccc(cc4)Cl)C#N)N C32576824
CCCNC(=O)c1cc(ccc1N(C)C)NC(=O)Nc2cc(cc(c2)C(F)(F)F)C(F)(F)F C33671027
c1ccc2c(c1)cccc2NC(=O)NCCNC(=O)c3csc(n3)COc4ccccc4F C35957305
C[C@@H](c1ccccc1)[C@H](C(=O)NC2CCCCC2)N(Cc3ccco3)C(=O)c4cccc(c4O)O C36500772
CC(C)(C)CC(C)(C)NC(=O)[C@@H](c1cccc(c1)O)N(c2cccc(c2)Cl)C(=O)[C@@H]3CCC(=O)N3 C36552815
CCCCNC(=O)[C@H](c1ccc(cc1C)C)N(Cc2ccc(o2)C)C(=O)c3cccc(c3O)O C36597675
CCO[C@@H]1CN(CCN1)c2cc(ccc2NS(=O)(=O)c3ccccc3O)Cc4ccccc4 C39480808
CC(C)S(=O)(=O)C(=O)[C@H](c1ccccc1O)[C@H](c2ccccc2)NC(=O)c3ccccc3O C39494269
CC(C)S(=O)(=O)[C@H]([C@H](c1ccccc1)NC(=O)c2ccccc2O)C(=O)c3ccccc3O C39494337
C[C@@H](C(=O)NNC(=O)[C@H](C(C)C)NC(=O)c1c(cccc1F)F)Oc2ccc3ccccc3c2 C36624557
Cc1cc(c(c(c1)O)c2c3c([nH]n2)C(=O)N([C@@H]3c4ccc(cc4)OCc5ccccc5)CCCO)C C38705241
CCCSc1nc2n(n1)[C@@H](C(=C(N2)C)C(=O)N)c3ccc(cc3)OCc4c(cccc4Cl)F C40981693
CCC[C@@H](C(=O)NCCOC)n1c(c(cc1c2ccc3c(c2)C(CCC3(C)C)(C)C)C(=O)N)C C44145054
C[C@H](C(=O)Nc1cc(c(cc1Cl)Cl)Cl)Sc2nnc(n2CC(C)C)CCC(=O)N C17274384
Cc1c(c(n(n1)Cc2ccccc2Cl)C)/C=C/C(=O)Nc3ccc(cc3)NC(=O)NCC=C C45873221
C[C@@H](C(=O)NCCCc1c(c(n(n1)c2ccc(cc2)F)N)C#N)Oc3cccc(c3Cl)Cl C46747771
Cc1cc(c(c(c1)c2c3c([nH]n2)C(=O)N([C@@H]3c4cccc(c4)OCCC(C)C)CCCO)O)C C09124513
CCOc1ccc(cc1)NC(=O)c2c3c(sc2NC(=O)CN[C@@H](C)c4ccccc4)CCC3 C55505502
CCCC(=O)Nc1nc2ccc(cc2s1)NC(=S)NC(=O)c3ccc(c(c3)Cl)OCC C22713345
C/C(=N/NC(=O)CCCSc1nnc(n1N)c2ccccc2Br)/c3ccccc3 C58990768
C/C(=N\NC(=O)CCCSc1nnc(n1N)c2ccccc2Br)/c3cccs3 C58991677
CSc1ccccc1NC(=O)CSc2nc([nH]n2)N/N=C/c3cccc(c3)Br C58994043
C/C(=N/Nc1[nH]nc(n1)SCC(=O)Nc2cccc(c2)C(F)(F)F)/c3ccc(cc3)Br C59020962
Cc1cc(c(cc1Br)C(C)C)OCC(=O)NC(=S)NNC(=O)c2ccc(cc2)Cl C13976512
CC(C)C(=O)Nc1ccc(cc1OC)NC(=S)NC(=O)c2cc(cc(c2OC)Cl)Cl C05944565
CC[NH+](CC)c1ccc(cc1)n2nc3cc(c(cc3n2)NC(=S)NC(=O)c4cccc(c4)Cl)C C22751398
C[C@H]1C(=C(NN1c2ccccc2)C)NC(=O)CCCCCn3c(=O)c4ccccc4[nH]c3=S C64169843
CCCOc1ccc(cc1C(=O)NC(=S)Nc2ccc(cc2)CCC(=O)NC)Br C66197540
CCOc1ncn(n1)c2ccc(cc2)NC(=S)N[C@@H]3[C@H]([C@@H]([C@@H]([C@@H](O3)CO)O)O)O C05733609
CCOc1ncn(n1)c2ccc(cc2)NC(=S)N[C@H]3[C@H]([C@@H]([C@@H]([C@@H](O3)CO)O)O)O C05733612
CCCOc1cccc(c1)/C=N/Nc2nc3c(ncnc3n2[C@@H]4[C@H]([C@H]([C@@H](O4)CO)O)O)N C08636781
c1ccc(cc1)OCC(=O)N/N=C/c2ccc(cc2)O[C@@H]3[C@H]([C@H]([C@@H]([C@@H](O3)CO)O)O)O C12621978
CC(C)Cn1c(c(c(=O)[nH]c1=O)N(CCOC)C(=O)CSc2nnc(n2N)c3cccc(c3)Cl)N C12866964
C[C@]12CCC(=O)C=C1CC[C@@H]3[C@@H]2[C@H](C[C@]4([C@H]3CC[C@@]4(C(=O)COC(=O)[C@H](CCC(=O)[O-])[NH3+])O)C)O C12879156
c1ccc(c(c1)NC(=O)CSc2nnc(n2N)N/N=C/c3ccc(cc3)O)[N+](=O)[O-] C20528375
c1cc(cc(c1)O)/C=N/Nc2nnc(n2N)SCC(=O)Nc3cccc(c3)[N+](=O)[O-] C20806483
c1cnccc1c2nnc(n2N)SCC(=O)Nc3nnc(s3)SCC(=O)N C20830721
c1ccc2c(c1)c(c[nH]2)/C=N/Nc3[nH]nc(n3)SCC(=O)NNC(=O)C(F)(F)F C20833042
CC(C)(C)C(=O)NNC(=O)CSc1nc([nH]n1)N/N=C/c2cccc(c2O)OC C20834555
c1cc(cc(c1)[N+](=O)[O-])NC(=O)CSc2nnc(n2N)N/N=C/c3ccc(cc3)O C21315704
c1cc(ccc1OCc2nnc(n2N)SCC(=O)Nc3c(ccs3)C(=O)N)F C25816953
Cc1c(c(c(c2c1OC(C2)(C)C)C)S(=O)(=O)/N=C(/N)\NCCC[C@H](C(=O)[O-])[NH3+])C C21991929
CN(C)c1ccc(cc1)[C@@H](C(=O)NC[C@@H]2CCCO2)N(Cc3ccco3)C(=O)c4c(c(ns4)C(=O)N)N C06135866
CCC[C@@H](C(=O)NC(C)(C)C)N(C[C@H]1CCCO1)C(=O)c2c(c(ns2)C(=O)N)N C04161172
c1ccc(cc1)/C=C/CO[C@H]2[C@@H]([C@H]([C@@H]([C@H](O2)CO[C@H]3[C@@H]([C@H]([C@@H](O3)CO)O)O)O)O)O C38513295
c1nc(c2c(n1)n(cn2)[C@H]3[C@@H]([C@H]4[C@H](O3)CO[P@@](=O)(O4)[O-])O)NCCCCCC[NH3+] C38580934
CCOC(=O)c1c(oc(c1C(=O)N)NC(=O)[C@@H](C)n2c(nnc2SCC#N)N)C C40173556
CCOC(=O)c1c(oc(c1C(=O)N)NC(=O)[C@H](C)n2c(nnc2SCC#N)N)C C40173558
CC[C@@H](C(=O)Nc1c(c(c(s1)C)C)C(=O)N)n2c(nnc2SCC(=O)OCC)N C40174570
c1nc(c2c(n1)n(cn2)[C@H]3[C@@H]([C@H]4[C@H](O3)CO[P@](=O)(O4)[O-])O)NCCCCCC[NH3+] C42854014
c1ccnc(c1)NS(=O)(=O)c2ccc(cc2)N3[C@H](SCC3=O)[C@H]([C@@H]([C@@H](CO)O)O)O C45287972
CC(=O)Nc1cccc(c1)NC(=O)CSc2nc([nH]n2)N/N=C/c3ccc(cc3O)O C58994062
COc1ccccc1NC(=O)CSc2nnc(n2N)N/N=C/c3ccc(cc3O)O C20292275
C[C@@H](C(=O)NNC(=O)C(C)C)Sc1nc([nH]n1)N/N=C/c2cccc(c2O)OC C59879513
Cc1c(c(n(n1)CCO)C)/C=N/Nc2[nH]nc(n2)S[C@H](C)C(=O)NNC(=O)C3CCC3 C59883944
Cc1c(c(n(n1)CCO)C)/C=N/Nc2nnc(n2N)SCC(=O)Nc3ccccn3 C59914411
c1cc(ccc1CCNC(=O)COC(=O)c2cc(ccc2N)[N+](=O)[O-])S(=O)(=O)N C28802151
c1nc(c2c(n1)n(cn2)[C@@H]3[C@@H]([C@@H]([C@@H](O3)CSCC[C@@H](C(=O)[O-])[NH3+])O)O)N C03869381
c1nc(c2c(n1)n(cn2)[C@H]3[C@@H]([C@@H]([C@@H](O3)CSCC[C@@H](C(=O)[O-])[NH3+])O)O)N C03869382
COc1cc(cc(c1O)OC)/C=C/C(=O)O[C@H]2[C@@H]([C@H]([C@@H]([C@H](O2)CO)O)O)O C04095571
c1nc(c2c(n1)n(cn2)[C@H]3[C@@H]([C@@H]([C@H](O3)CSCC[C@@H](C(=O)[O-])[NH3+])O)O)N C04228232
CCO/C(=N/NC(=O)C(=O)NN)/CCn1c(=O)c(c(c(=O)[nH]1)Cl)Cl C01622417
c1ccc(c(c1)[N+](=O)[O-])SCCC(=O)N[C@@H]2[C@@H]([C@@H]([C@@H](O[C@@H]2O)CO)O)O C09956532
c1ccc(c(c1)[N+](=O)[O-])SCCC(=O)N[C@@H]2[C@H]([C@@H]([C@@H](O[C@@H]2O)CO)O)O C09956542
CCCc1cc(=O)oc2c1ccc(c2C)OCC(=O)N(C)C[C@@H]([C@H]([C@H]([C@H](CO)O)O)O)O C12892498
c1cc(cc(c1)O)/C=N/Nc2nnc(n2N)SCC(=O)Nc3nncs3 C20914668
CCc1nnc(o1)CN2CCN(CC2)C(=O)CSc3nnc(n3N)NN C20922369
c1cc(ccc1/C=N/Nc2nnc(n2N)SCC(=O)Nc3nccs3)O C21315675
CC(=O)N[C@@H](C(=O)NC[C@@]1([C@H]([C@@H]([C@@H](CO1)O)O)O)O)C(C)(C)SN=O C22059691
CC(=O)N[C@H](C(=O)NC[C@@]1([C@H]([C@@H]([C@@H](CO1)O)O)O)O)C(C)(C)SN=O C22059695
CC(=O)N[C@@H](C(=O)NC[C@]1([C@H]([C@@H]([C@@H](CO1)O)O)O)O)C(C)(C)SN=O C22059699
CC(=O)N[C@H](C(=O)NC[C@]1([C@H]([C@@H]([C@@H](CO1)O)O)O)O)C(C)(C)SN=O C22059703
CC(=O)N[C@@H](C(=O)N[C@H]1[C@H]([C@@H]([C@@H]([C@@H](O1)CO)O)O)O)C(C)(C)SN=O C22059977
CC(=O)N[C@@H](C(=O)N[C@@H]1[C@H]([C@@H]([C@@H]([C@@H](O1)CO)O)O)O)C(C)(C)SN=O C22059985
Cc1coc2c1cc3c(c(c(=O)oc3c2C)CCC(=O)N(C)C[C@@H]([C@H]([C@H]([C@H](CO)O)O)O)O)C C12892782
CC(=O)N[C@H](C(=O)NC[C@@]1([C@@H]([C@@H]([C@@H](CO1)O)O)O)O)C(C)(C)SN=O C33782164
CC(=O)N[C@H](C(=O)NC[C@]1([C@@H]([C@@H]([C@@H](CO1)O)O)O)O)C(C)(C)SN=O C33782166
CC(=O)N[C@@H](C(=O)N[C@H]1[C@@H]([C@@H]([C@@H]([C@@H](O1)CO)O)O)O)C(C)(C)SN=O C35644451
COc1ccc(cc1)N2[C@H](NN=C2SCC(=O)N)Cc3cc(=O)[nH]c(=O)[nH]3 C39362271
CS(=O)(=O)NCCNS(=O)(=O)c1cc(cnc1NN)Br C41070096
c1nc(c2c(n1)n(cn2)[C@@H]3[C@H]([C@H]([C@@H](O3)CSCC[C@@H](C(=O)[O-])[NH3+])O)O)N C01532516
Cc1cc(ccc1N[C@H](C)C(=O)c2c(n(c(=O)n(c2=O)C)C)N)OCC(=O)N C56206825
c1cc(c(cc1[N+](=O)[O-])/C=N/Nc2[nH]nc(n2)SCC(=O)NCCO)O C59813262
C[C@@H](C(=O)NNC(=O)C)Sc1nc([nH]n1)N/N=C/c2c[nH]c3c2cccc3 C59878947
CCC[C@H](C(=O)NNC(=O)c1c(nc(s1)N2CCOCC2)C)NC(=O)N C63662774
CCNc1nc2nnc(n2c(n1)NCC)SCC(=O)NNC(=O)NCC C65189379
c1ccc(c(c1)C(F)(F)F)NC(=O)NNC(=O)CNC(=O)NCc2ccco2 C02155874
c1ccc(c(c1)[N+](=O)[O-])SCCCC(=O)N[C@@H]2[C@@H]([C@@H]([C@@H](O[C@@H]2O)CO)O)O C09956747
C[C@H]1CCc2c(cc(s2)C(=O)OCC(=O)Nc3cc(cc(c3)C(=O)N)C(=O)N)C1 C10437007
CC1([C@@H]([NH2+][C@@H](S1)[C@@H](C=O)NC(=O)/C(=N/OC)/c2csc(n2)N)C(=O)[O-])C C12503621
C1C[C@@H](OC1)CNC(=S)NNC(=O)C(=O)NNC(=S)NC[C@H]2CCCO2 C15348343
c1cc(ccc1c2ccc(cc2)N[C@H]3C[C@@H]([C@@H](O3)CO)O)N[C@@H]4C[C@H]([C@H](O4)CO)O C16121467
c1cc(c(cc1[N+](=O)[O-])C(=O)OCC(=O)Nc2c(c3c(s2)CCC3)C(=O)N)N C16862013
Cc1c(sc(n1)NNC(=O)C)/C(=N/NC(=O)N)/C=C/c2ccc(cc2)[N+](=O)[O-] C16958142
Cc1csc(n1)NC(=O)CSc2nnc(n2N)N/N=C/c3ccccc3O C20527339
COc1ccccc1NC(=O)CSc2nnc(n2N)N/N=C/c3cccc(c3)O C20806276
c1cc(cc(c1)O)/C=N/Nc2[nH]nc(n2)SCC(=O)NNC(=O)C(F)(F)F C20906837
Cc1cccc(c1NC(=O)CSc2nnc(n2N)N/N=C/c3cccc(c3)O)C C20914777
c1cc(ccc1C(=O)N)C(=O)NCCCc2c(c(n(n2)c3ccc(cc3)F)N)C#N C25161975
Cc1ccc(cc1Cl)N2C(=O)[C@H]3[C@@H]([NH2+][C@@]([C@@H]3C2=O)(CCCNC(=O)N)C(=O)[O-])c4ccc(cc4)C#N C33519203
C[C@H]([C@@H]([C@@H]([C@@H](OCCO)Oc1ccc(c(c1)O)C(=O)/C=C/c2ccc3c(c2)OCCO3)O)O)O C34898296
Cc1ccc(o1)[C@H](C(=O)NC[C@H]2CCCO2)N(c3ccc(cc3)F)C(=O)c4c(c(ns4)C(=O)N)N C12715071
COc1ccc(cc1)OCC(=O)N/N=C/c2ccc(cc2)O[C@H]3[C@@H]([C@H]([C@@H]([C@H](O3)CO)O)O)O C05226223
CC1([C@H]([NH2+][C@H](S1)[C@@H](C=O)NC(=O)/C(=N/OC)/c2csc(n2)N)C(=O)[O-])C C38665165
CN(C)S(=O)(=O)c1cccc(c1)NC(=S)N/N=C/c2ccc(c(c2O)O)O C13638213
CCCCN1C(=O)[C@H]2[C@H]([NH2+][C@@]([C@@H]2C1=O)(CCCNC(=O)N)C(=O)[O-])c3ccc(cc3)OC(=O)C C33897230
c1c(cc(cc1C(=O)N)NC(=O)COC(=O)C2C3CC4CC(C3)CC2C4)C(=O)N C45371470
CCCNC(=S)NNC(=O)c1cc(c(s1)Br)S(=O)(=O)N C49458013
c1cc(nc(c1)c2csc(n2)N=C(N)N)CNC(=O)CSCc3ccco3 C13600789
CCCn1c2ccc(cc2nc1S[C@H](C(C)C)C(=O)NC(=O)N)S(=O)(=O)N C32883498
c1cc(c(cc1O)O)/C=N/NC(=O)CCCSc2nnc(n2N)c3ccncc3 C58987209
Cc1csc(n1)NC(=O)CSc2nc([nH]n2)N/N=C(/C)\c3ccc(cc3)N C59309517
c1cc(ccc1c2nnc(n2N)SCC(=O)Nc3nnc(s3)SCC(=O)N)Cl C59795218
C/C(=N\Nc1nnc(n1N)SCC(=O)Nc2nccs2)/c3ccccc3O C59829735
C[C@@H]([C@H](c1cccc(c1)Cl)O[C@@H]2[C@H]([C@@H]([C@@H]([C@@H](O2)C(=O)[O-])O)O)O)[NH2+]C(C)(C)C C65740288
C[C@H](C(=O)NC(C)(C)C)N(C[C@H]1CCCO1)C(=O)c2c(c(ns2)C(=O)N)N C04192200
Cc1c(c(=O)[nH]c(n1)SCC(=O)Nc2c(c3c(s2)CCCC3)C(=O)N)CCO C11905656
CC1([C@@H]([NH2+][C@H](S1)[C@@H](C=O)NC(=O)/C(=N/OC)/c2csc(n2)N)C(=O)[O-])C C12503617
Cc1ccc(o1)[C@@H](C(=O)NC(C)(C)C)N(C[C@H]2CCCO2)C(=O)c3c(c(ns3)C(=O)N)N C12715460
COc1cc(cc2c1oc(c2)c3ccc4c(c3)OCO4)[C@@H](CCO[C@@H]5[C@H]([C@@H]([C@@H]([C@@H](O5)CO)O)O)O)O C15112228
c1ccc(c(c1)/C=N/Nc2[nH]nc(n2)SCC(=O)NNC(=O)C(F)(F)F)O C20832481
CC(=O)NNC(=O)CSc1nc([nH]n1)N/N=C/c2c3ccccc3ccc2O C20907729
c1ccnc(c1)NC(=O)CCSc2nnc(n2N)N/N=C/c3cccc(c3)O C20915335
COC(=O)c1c2c(sc1NC(=O)CCSc3nnc(n3N)NN)CCC2 C20922319
Cc1ccc(c(c1)[C@@H]2[C@H]3[C@@H](C(=O)N(C3=O)c4ccc(c(c4)Cl)C)[C@@]([NH2+]2)(CCCNC(=O)N)C(=O)[O-])C C33703754
CCN(CC)C(=O)Cn1c(=O)c2c(c(sc2n(c1=O)CC(=O)N)C(=O)NN)C C34782852
CC(=C[C@H]1[C@H](/C(=C/CO[C@@H]2[C@@H]([C@@H]([C@@H]([C@@H](O2)COC(=O)/C=C/c3ccc(cc3)O)O)O)O)/C(=O)O1)O)C C35455155
CCCN([C@H](c1c(cc(cc1O)O)O)C(=O)NC(C)(C)C)C(=O)[C@@H]2CCC(=O)N2 C36575672
Cc1ccc(o1)CN([C@H](c2c(cc(cc2O)O)O)C(=O)NC(C)(C)C)C(=O)CO C36600359
C/C(=C/C(=O)Nc1ccccc1NC(=O)C)/NNC(=O)C(=O)NC2CCCCC2 C04697901
CCOc1ccc(cc1)N2[C@@H](NN=C2SCC(=O)N)Cc3cc(=O)[nH]c(=O)[nH]3 C39362523
COc1ccc(cc1)C2=C[C@H](N=N2)[C@H]3NN[C@@H](N3N)SCC(=O)Nc4ccccn4 C39593985
C[C@@H](C(=O)Nc1c(c2c(s1)CCCC2)C(=O)N)n3c(nnc3SCC(=O)OC)N C40174000
CC[C@H](C(=O)Nc1c(c(c(s1)C)C)C(=O)N)n2c(nnc2SCC(=O)OCC)N C40174572
CC(C)(C)N1C(=O)[C@H]2[C@@H]([NH2+][C@@]([C@@H]2C1=O)(CCCNC(=O)N)C(=O)[O-])c3cccs3 C33904186
c1ccc(cc1)N2[C@@H](CC(=N2)C(=O)Nc3ccccc3SCC(=O)N)C(=O)N C46567800
c1ccc(cc1)C(=O)O[C@H]2[C@H](O[C@@H]([C@@H]([C@H]2O)O)O[C@H]3CO[C@@H]([C@H]([C@@H]3O)O)CO)CO C49181483
c1cc(c(cc1/C=C/C(=O)OC[C@@H]2[C@H]([C@@H]([C@H]([C@@H](O2)O[C@H]3CCCC[C@@H]3O)O)O)O)O)O C49601728
c1cc(c(cc1O)O)/C=N/Nc2nnc(n2N)SCC(=O)Nc3nccs3 C20292366
C[C@H](C(=O)NNC(=O)C1CCC1)Sc2nc([nH]n2)N/N=C/c3ccc(cc3)O C59879182
C[C@@H](C(=O)NNC(=O)C(C)C)Sc1nc([nH]n1)N/N=C(\C)/c2ccc(cc2)N C59879586
C[C@H](C(=O)NNC(=O)C)Sc1nc([nH]n1)N/N=C/c2cc(ccc2O)Cl C59880582
CCCCNc1ccc(cc1NC=C2C(=O)NC(=S)NC2=O)S(=O)(=O)N C60861622
C[C@H]([C@H](c1cccc(c1)Cl)O[C@H]2[C@H]([C@@H]([C@@H]([C@@H](O2)C(=O)[O-])O)O)O)[NH2+]C(C)(C)C C65740280
CC(C)NC(=O)N[C@H]1C[C@H](N(C1)C(=O)CSC)C(=O)N(C)CC(=O)N C03838881
Cn1cnnc1SCc2c(nnn2c3c(non3)N)C(=O)N/N=C/c4cccc(c4)O C02604572
COC(=O)[C@@H]1[C@H](CCN1C(=O)CSC)n2c(c(nn2)C(=O)N)C(=O)N C04221573
C/C(=N\NC(=O)c1c(n(nn1)c2c(non2)N)CSc3nncn3C)/c4cccc(c4)O C09235635
C[C@@H](C(=O)NC(=O)N)OC(=O)CCNC1=NS(=O)(=O)c2c1cccc2 C09551239
C[C@H](C(=O)NC(=O)N)OC(=O)CCNC1=NS(=O)(=O)c2c1cccc2 C09551240
COc1cc(cc(c1O[C@H]2[C@@H]([C@H]([C@@H]([C@H](O2)CO)O)O)O)OC)/C=C/C=O C13515708
Cc1cc(no1)NC(=O)CSCC(=O)NNC(=S)NC2CCCC2 C08416484
CCOC(=O)[C@@H]1[C@H](C(=C(N[C@@]1(C)O)SCC(=O)N)C#N)c2ccncc2 C19816027
CCOC(=O)[C@H]1[C@H](C(=C(N[C@@]1(C)O)SCC(=O)N)C#N)c2ccncc2 C19816030
COCCNc1nnc(s1)SCC(=O)Nc2c(ccs2)C(=O)N C21999245
Cc1c(cco1)c2nnc(n2N)S[C@@H](C)C(=O)NC(=O)NCCOC C23616274
c1ccc2c(c1)c(nc(n2)CSc3nnc(n3CCC(=O)N)C4CC4)N C28910491
Cc1c(c(n[nH]1)C)S(=O)(=O)NCCCc2ccc(cc2)S(=O)(=O)N C36134825
C1CCC(C1)NC(=O)NC(=O)CSc2nnc(s2)SCC(=O)N C36849446
Cn1c2c(c(=O)[nH]c1=O)n(c(n2)NCCO)C[C@@H](COc3ccccc3)O C08585652
CCNc1nnc(s1)SCC(=O)c2c(n(c(=O)[nH]c2=O)C3CC3)N C09496717
Cc1c(c(=O)[nH]c(n1)S[C@@H](C)C(=O)NC(=O)NC2CC2)CCC(=O)O C13451352
c1cc2c(cc1CNc3c(c(ncn3)NCCN4CCOCC4)N)OCO2 C40686308
c1cn(cn1)CCCNS(=O)(=O)c2cc(cnc2NN)Br C41070026
c1ccc2c(c1)C[C@@H](O2)CNC(=O)C(=O)Nc3ccc(cc3)OCC(=O)N C41847768
CN(C[C@@H](COC)O)S(=O)(=O)c1cc(cnc1NN)Br C42526599
CN(C[C@H](COC)O)S(=O)(=O)c1cc(cnc1NN)Br C42526600
C[C@H]1CN(C[C@@H](O1)C)CCCNC(=O)C(=O)Nc2c(ccs2)C(=O)N C47969745
COC(=O)CCNC(=O)NCC1=N[C@H]2C(=CNN2c3ccccc3)C(=O)N1 C20675608
Cc1ccc(cc1)SCC(=O)NNC(=O)CCc2c([nH]c(=O)[nH]c2=O)C C28029265
C/C(=C\C(=O)Nc1cccnc1)/NNC(=O)C(=O)Nc2ccccc2OC C06645907
CCN(CC)C(=O)CCNC(=O)NNC(=O)c1cc(c[nH]1)Br C56958433
CC(C)(C)N(Cc1nc(nc(n1)N(C)C)N)Cc2nc(nc(n2)N(C)C)N C57383533
c1cc(c(cc1S(=O)(=O)N)[N+](=O)[O-])NCCC(=O)Nc2nccs2 C57959861
CCOc1ccc(cc1)N2C[C@@H](CC2=O)C(=O)OCc3nc(nc(n3)N)N C17666335
CCOc1ccc(cc1)N2C[C@H](CC2=O)C(=O)OCc3nc(nc(n3)N)N C17666332
COCCN[C@@H]1[C@H]([C@@H]([C@H]2CO[C@@H]1O2)NC(=O)Nc3ccc(cc3)OC)O C12483803
C[C@@H](C(=O)NNC(=O)C)Sc1nc([nH]n1)N/N=C(\C)/c2cccs2 C59881348
C[C@H](C(=O)NNC(=O)C)Sc1nc([nH]n1)N/N=C(\C)/c2cccs2 C59881351
CC1=C([C@@H](N2C(=N1)N=C(N2)CCCO)c3cccc(c3OC)OC)C(=O)N C13131294
CC[C@H](C)NC(=O)[C@@H](C)NC(=O)C(=O)Nc1ccc(cc1)N2CCNC2=O C62632140
CC[C@@H](C)NC(=O)[C@@H](C)NC(=O)C(=O)Nc1cccc(c1)N2CCNC2=O C62632175
C1CN(CCN1CC(=O)N)C(=O)CCCC[C@H]2[C@H]3[C@@H](CS2)NC(=O)N3 C63704121
C1CCC2(C1)C(=O)N(C(=O)N2)CC(=O)NNC(=S)NCC(F)(F)F C64080684
CCOC(=O)/C=C\1/CS[C@H](N1)NC(=O)CCc2c([nH]c(=O)[nH]c2=O)C C64179000
COCCCNC(=O)NNS(=O)(=O)c1cc2c(cc1F)NC(=O)CC2 C64940730
Cc1c(c(=O)[nH]c(=O)[nH]1)CCC(=O)Nc2cccc(c2)NC(=O)[C@@H](C)OC C65076385
Cc1cc(ccc1NC(=O)C(=O)N[C@H](C)c2cc(oc2C)C)OCC(=O)N C65616390
c1cc(ccc1SCC(=O)NNC(=O)CC[C@@H]2C(=O)NC(=O)N2)Cl C66276946
c1cc(ccc1SCC(=O)NNC(=O)CC[C@H]2C(=O)NC(=O)N2)Cl C66276947
CC(C)NC(=O)C(=O)NNC(=O)C[C@@H](c1c(cccc1F)F)NC(=O)C C66601957
CCNC(=O)NC1(CCCC1)C(=O)NCCc2n[nH]c(=S)n2C(C)C C67074668
CC(C)(C)NC(=O)CNC(=O)C(=O)Nc1ccc(c(c1)NC(=O)OC)F C67493121
C1CN(CCN1CC(=O)N)C(=O)CCCC[C@@H]2[C@@H]3[C@@H](CS2)NC(=O)N3 C67612004
CN(CC(=O)N)C(=O)[C@@H]1C[C@@H](CN1C(=O)c2cnccn2)NC(=O)NCC=C C04200888
CCOC(=O)c1c2c(sc1NC(=O)C[C@@H](C(=O)[O-])[NH2+]CCO)CCCC2 C04939780
COc1cccc(c1OC)[C@H](C[NH2+][C@H](CCO)C(=O)[O-])c2c[nH]c3c2cccc3 C08749707
CO[C@H]1C=C[C@@](O1)(CNC(=O)C(=O)Nc2c3ccccc3oc2C(=O)N)OC C09706368
C[C@@H](C(=O)NC(=O)N)OC(=O)CNS(=O)(=O)c1ccc(c(c1F)F)F C10899692
Cc1cccc(c1)OC[C@@H](Cn2c3c(=O)[nH]c(=O)n(c3nc2NCCO)C)O C13810749
c1cc(oc1)C(=O)Nc2nc(cs2)CC(=O)Nc3nc(cs3)CC(=O)N C14331903
Cc1nnc(s1)NC(=O)CSc2nc([nH]n2)N/N=C/c3cccc(c3)O C20906847
C/C(=N\Nc1nnc(n1N)SCC(=O)Nc2ccc3c(c2)OCCO3)/c4ccccn4 C21324895
CC/C=C\C[C@H]1[C@@H](CC[C@@H]1O[C@H]2[C@@H]([C@H]([C@@H]([C@H](O2)CO)O)O)O)CC(=O)OC C31168997
COc1cc(ccc1O)[C@H]2C(=C(C(=O)N2CC[NH2+]CCO)[O-])S(=O)(=O)C C35323657
c1ccc(cc1)C(=O)NC2=NC(=O)C3=NCN(C3=N2)[C@@H](CO)OC(CO)CO C39211759
c1cc(ccc1C(=O)NNC(=O)CSc2nnc(n2N)C(F)(F)F)[N+](=O)[O-] C36640302
Cc1ccc(cc1)C(=O)NNc2c(c(ncn2)NNC(=O)c3cccnc3)[N+](=O)[O-] C40657451
c1ccc(c(c1)C(=O)NNc2c(c(ncn2)NNC(=O)c3ccncc3)[N+](=O)[O-])F C40658194
c1cc(cnc1)C(=O)NNc2c(c(ncn2)NNC(=O)c3cccnc3)[N+](=O)[O-] C40659000
c1ccnc(c1)C(=O)NNc2c(c(ncn2)NNC(=O)c3ccco3)[N+](=O)[O-] C40659075
Cc1nc(cs1)CNC(=O)NNc2ccc(cn2)S(=O)(=O)NC(C)C C45344089
Cn1ccnc1[C@@](CCNC(=O)NNc2nccc(n2)OC)(C(F)(F)F)O C45716844
CC[C@]1(C(=O)N(C(=O)N1)NC(=O)CNc2ccc(cc2)CC(=O)NC(C)C)C C46491020
COc1ccccc1Nc2nc(nc(n2)N)CSCCN3C(=O)CNC3=O C46587269
C#Cc1cccc(c1)NC(=O)C(=O)N[C@H](CO)[C@H](c2ccc(cc2)[N+](=O)[O-])O C48591425
c1cc(cc(c1)NC(=O)C(=O)N[C@@H](CO)[C@H](c2ccc(cc2)[N+](=O)[O-])O)C#N C48591688
Cc1cccc(c1NC(=O)C(=O)N[C@@H](CO)[C@H](c2ccc(cc2)[N+](=O)[O-])O)C C48591764
c1cc(sc1)c2nn(c(=S)n2CCC(=O)N)CN3CCO[C@H](C3)C(=O)N C50926020
c1ccc(c(c1)C(=O)NCc2ccco2)NC(=O)CN3CCO[C@H](C3)C(=O)N C51130280
c1ccc2c(c1)C(=NS2(=O)=O)NCCCC(=O)Nc3ccccc3C(=O)N C52918027
Cc1ccc(c([nH+]1)N)CN(C=O)/C(=C(/CCO)\SSCCC(=O)[O-])/C C28976222
Cc1c(cco1)c2nnc(n2N)SCCC(=O)NC(=O)NCc3ccco3 C54439700
Cc1cc(nc(n1)NNC(=O)NCC[C@](c2nccn2C)(C(F)(F)F)O)C C45716386
Cc1ccc(cc1)NCC(=O)NNC(=O)CSCC(=O)Nc2cc(on2)C C58168675
COc1cc(c(cc1O)[N+](=O)[O-])/C=N/NC(=O)CSc2nnc(n2N)c3ccncc3 C58992175
Cc1nc(ccc1)/C=N/NC(=O)[C@@H](O)[C@H](O)C(=O)N/N=C/c2nc(ccc2)C C59497727
CNC(=O)CCSc1nc([nH]n1)N/N=C/c2cc(c(cc2[N+](=O)[O-])O)OC C59820640
C[C@H](C(=O)NNC(=O)C1CCC1)Sc2nc([nH]n2)N/N=C/c3cccnc3 C59878541
C/C(=N\Nc1[nH]nc(n1)SCc2nnc(o2)C3CCC3)/c4ccc(cc4)N C59879574
C[C@H](C(=O)NNC(=O)C(C)C)Sc1nc([nH]n1)N/N=C(\C)/c2cccnc2 C59879766
C[C@@H](C(=O)NNC(=O)C(C)C)Sc1nc([nH]n1)N/N=C(\C)/c2ccncc2 C59881176
C[C@@H](C(=O)NNC(=O)C)Sc1nc([nH]n1)N/N=C(\C)/c2ccc(cc2)OC C59881407
Cc1ccc(cc1NC(=O)C(=O)NCCNS(=O)(=O)C)NC(=O)C(C)C C41404693
c1ccc(cc1)C(=O)NCCC(=O)Nc2nc(cs2)C3=CN=C(C3)C(=O)N C63143366
c1ccc2=[NH+]CC(=c2c1)C[C@@H](C(=O)[O-])NC(=O)CCN3[C@H](Nc4ccccc4C3=O)O C64198362
CN1CC[NH+](CC1)[C@@H](CC(=O)Nc2cccc(c2)NC(=S)NCC=C)C(=O)[O-] C22593112
COCC1=NN=C2[C@@H]1[C@H](C(=C(O2)N)C#N)c3ccc(c(c3)OC)OCC(=O)N C04452934
c1ccc(c(c1)NC(=O)C(=O)N[C@H]2C[C@H]2c3cccc(c3)F)OCCC(=O)N C65626184
CC(=O)N[C@@H](CC(=O)NNC(=O)NC[C@@H]1CCCO1)c2c(cccc2F)F C66632654
CCn1c(n[nH]c1=S)CCNC(=O)[C@H](C)NC(=O)c2c3ccccc3[nH]n2 C67119201
CCOCCCNC(=O)NNC(=O)CN1C(=O)[C@@]2(CCCC[C@@H]2C)NC1=O C67313999
CCOCCCNC(=O)NNC(=O)CN1C(=O)[C@]2(CCCC[C@H]2C)NC1=O C67314007
C[C@@H](COc1ccc(cc1F)F)NC(=O)C(=O)Nc2c(ccs2)C(=O)N C67426391
Cc1ccc(cc1)/C=C/S(=O)(=O)NCC(=O)OCC(=O)NNC(=O)c2ccc(cc2)[N+](=O)[O-] C09464088
c1ccc(cc1)N(CCC#N)C(=O)COC(=O)CCC(=O)Nc2c(c3c(s2)CCC3)C(=O)N C09562619
CC(C)OCCCNc1nc2c(n1C[C@@H](COc3ccccc3)O)c(=O)[nH]c(=O)n2C C10385574
CCCCN(c1c(n(c(=O)[nH]c1=O)CCC)N)C(=O)CSc2nnc(n2C3CC3)N4CCCC4 C11377520
COCCNC(=O)NC(=O)COC(=O)C[C@H](c1ccccc1)NC(=O)c2ccccc2Cl C11778610
COc1ccccc1NC(=S)N(CCCO)Cc2cc3cc(c(cc3[nH]c2=O)OC)OC C06177031
COc1cc(cc(c1OC)OC)C(=O)NC(=S)NNC(=O)COc2ccc(cc2)[N+](=O)[O-] C12569900
COc1cc(cc(c1OC)OC)C(=O)NNC(=S)NC(=O)COc2ccc(cc2)[N+](=O)[O-] C12572542
COc1ccccc1OCC(=O)NNC(=S)NC(=O)COc2ccc(cc2)[N+](=O)[O-] C12572612
CCOC(=O)C1=C(NC(=O)N[C@@H]1c2ccc(o2)C)COC(=O)CCCNC(=O)c3ccco3 C12782232
CCCCn1c(c(c(=O)[nH]c1=O)N(CCOC)C(=O)COc2ccc(cc2)[N+](=O)[O-])N C12946571
COc1cc2cc(c(=O)[nH]c2cc1OC)CN(CCCO)C(=S)NC[C@H]3CCCO3 C06239387
COc1cc2cc(c(=O)[nH]c2cc1OC)CN(CCCO)C(=S)NCc3ccco3 C06239389
COCCOC(=O)CCC(=O)NC(=S)Nc1ccccc1C(=O)NCc2ccco2 C14645188
CC[C@@]1(C(=O)N(C(=O)N1)NC(=O)COC(=O)c2cc(ccc2NCCOC)[N+](=O)[O-])C C19356202
CC[NH+](CC)CCNc1nc2c(n1C[C@H](COc3ccccc3C)O)c(nc(=O)n2C)[O-] C19879908
COc1ccc(cc1OCn2cccn2)/C=N/Nc3[nH]nc(n3)SCC(=O)Nc4nccs4 C20424458
CCn1cc(cn1)/C=N/Nc2[nH]nc(n2)SCCC(=O)Nc3cc(cc(c3)OC)OC C20838064
CCCCN(c1c(n(c(=O)[nH]c1=O)CCC)N)C(=O)COC(=O)c2c(onc2CC)C C21512232
Cc1c(c(sc1C(=O)N)NC(=O)CSc2nnnn2C3CC3)C(=O)OCCOC C24507786
COc1ccc(cc1)N(CCC(=O)N)C(=O)CSc2nc3ccccc3c(=O)n2CCCO C24535195
CCOC(=O)CSc1nnc(n1[C@H](C)C(=O)Nc2nc(c(s2)C(=O)OC(C)C)C)N C32535761
CCOC(=O)CSc1nnc(n1[C@H](C)C(=O)Nc2nc(c(s2)C(=O)OCC)C)N C32535759
Cc1c(sc(n1)NC(=O)[C@@H](C)n2c(nnc2SCC(=O)OC)N)C(=O)OCC=C C32535721
Cc1ccc(c(c1)OCC(=O)NNC(=S)NC(=O)CCC(=O)OCCOC)C(C)C C14645290
CCCCn1c(c(c(=O)[nH]c1=O)N(CCOC)C(=O)CSc2ccc(cc2)[N+](=O)[O-])N C14624558
CC[C@@H](C(=O)Nc1c(c(c(o1)C)C(=O)OCC)C(=O)OCC)n2c(nnc2SCC#N)N C40173526
CCOC(=O)c1c(oc(c1C(=O)OCC)NC(=O)Cn2c(nnc2SCC#N)N)C C40173566
CC[C@@H](C(=O)Nc1c(cnn1C)C(=O)OCC)n2c(nnc2SCC(=O)OCC)N C40174464
CC[C@H](C(=O)Nc1c(c(c(o1)C)C(=O)C)C(=O)OCC)n2c(nnc2SCC(=O)OCC)N C40174624
Cc1c(cc(n1CCCC[C@@H](C(=O)OC)NC(=O)C)c2csc(n2)c3ccncc3)C(=O)N C43212380
CCCC/C=C/CCN1C(=O)[C@H]2[C@H]([NH2+][C@@]([C@@H]2C1=O)(CO)C(=O)[O-])c3ccc(cc3)C(=O)OC C43218205
CC(=O)N[C@@H]1[C@H](C=C(O[C@@H]1[C@@H]([C@@H](COC(=O)C)OC(=O)C)OC(=O)C)C(=O)OC)N C44136660
CCOC(=O)C1=C(NC(=O)N[C@@H]1c2ccccc2)COC(=O)CCNC(=O)c3ccco3 C45631978
CCOC(=O)C1=C(NC(=O)N[C@H]1c2ccccc2)COC(=O)CCNC(=O)c3ccco3 C45631980
CCOC(=O)C1=C(NC(=O)N[C@H]1c2ccco2)CSc3n[nH]c(=O)n3CCCOC C27665270
CCOC(=O)c1c(cc(s1)c2ccccc2)NC(=O)COC(=O)CC[C@@H]3C(=O)NC(=O)N3 C19183451
C/C(=C(/C#N)\C(=O)COC(=O)[C@@H](CCSC)NC(=O)c1ccc(cc1Cl)[N+](=O)[O-])/N C09492817
Cc1cc(nc(n1)N/C(=N\C(=S)NC[C@@H]2CCCO2)/NCCCN3CCOCC3)C C14158415
Cc1c(c(n(n1)CC=C)C)/C=N/Nc2[nH]nc(n2)SCCC(=O)NCc3ccco3 C59831468
CCOc1ccc(cc1)/C=N/Nc2[nH]nc(n2)SCC(=O)NCc3nnc(o3)C(C)C C59878992
CCc1nnc(o1)CNC(=O)CSc2nc([nH]n2)N/N=C/c3ccc(c(c3)OCn4cccn4)OC C59880147
COCCn1cc(cn1)/C=N/Nc2[nH]nc(n2)SCC(=O)Nc3ccc(c(c3)OC)Cl C59887133
Cc1ccc(cc1)NC(=O)CCSc2nc([nH]n2)N/N=C/c3cnn(c3)CCOC C59887157
COCCn1cc(cn1)/C=N/Nc2[nH]nc(n2)SCCC(=O)Nc3cccc(c3)[N+](=O)[O-] C59887222
COCCn1cc(cn1)/C=N/Nc2[nH]nc(n2)SCC(=O)Nc3ccc(c(c3)Cl)OC C59887258
Cc1c(c(n(n1)CCO)C)/C=N/Nc2[nH]nc(n2)SCC(=O)Oc3ccc(cc3)OC C59888379
C1CC(=O)N(C1=O)OC(=O)CCCCCNC(=O)CCCC[C@@H]2[C@@H]3[C@@H](CS2)NC(=O)N3 C64857852
C1CC(=O)N(C1=O)OC(=O)CCCCCNC(=O)CCCC[C@@H]2[C@H]3[C@@H](CS2)NC(=O)N3 C64857858
CCCOC(=O)C[C@@H]1C(=O)NCCN1C(=O)CNc2ccc(cc2)C(=O)NCCOC C66090112
Cc1ccc2cc(c(=O)[nH]c2c1)CN(CCCO)C(=S)NCCC[NH+](C)C C04131410
Cc1ccc2cc(c(=O)[nH]c2c1C)CN(CCO)C(=S)NCCC[NH+](C)C C04132293
c1cc(ccc1F)SC[C@@H](C[NH2+]CCNc2nccc(n2)C(F)(F)F)O C04299442
CCOc1ccc2c(c1)cc(c([nH+]2)NCCNC(=S)NCCCOC)C#N C04937140
CCOCCCNC(=S)NCCCNc1c(cc2cc(ccc2[nH+]1)C)C#N C04964304
COc1cccc(c1OC)/C=N/NC(=[NH2+])N/N=C/c2cccc(c2OC)OC C05514889
CC[C@@H](C)[NH+](CCNS(=O)(=O)c1cc(sc1)C(=O)N)Cc2ccco2 C07006308
CCCNC(=O)C[NH+](C)CC1=C([C@@H](NC(=O)N1)c2ccccc2)C(=O)OCC C10050492
Cc1ccc2c(c1)cc(c(n2)NCCCNC(=S)NCCC[NH+](C)C)C#N C20151270
CCCOc1c(cc(cc1Br)C[NH2+]CCNC[C@@H](C)O)OCC C20968175
c1cc(ccc1C(=O)CSc2nnc(s2)NC(=O)CCCCC[NH3+])Cl C34904991
CC[C@@H](C)[C@@H](c1nc(no1)c2ccc3c(c2)OCO3)NC(=O)CCCCC[NH3+] C35491235
c1ccc2c(c1)ccn2C[C@H](C[NH+](CCO)C[C@@H](COC3CCCCC3)O)O C36602826
CC(C)OP(=O)(/C(=[NH+]/Nc1ccc(cc1)[N+](=O)[O-])/NCCO)OC(C)C C17218362
c1ccc(cc1)OC[C@@H](C[NH+](CCO)C[C@@H](Cn2ccc3c2cccc3)O)O C04248026
c1cc(ccc1C23CC4CC(C2)CC(C4)C3)OC[C@@H](C[NH+](CCO)CCO)O C04264131
c1cc(ccc1C23CC4CC(C2)CC(C4)C3)OC[C@H](C[NH+](CCO)CCO)O C04264132
COc1ccc(cc1)OC[C@H](C[NH2+]CCNc2nccc(n2)C(F)(F)F)O C04299553
CCOc1cc(ccc1OCc2ccc(cc2Cl)F)C[NH2+]CCNCCO C40720232
CCOc1cc(ccc1OCc2c(cccc2Cl)F)C[NH2+]CCNCCO C40720248
CC[NH+](CC)CCOc1ccc(cc1)NC(=O)CCc2c([nH]c(=O)[nH]c2=O)C C43687641
CC[NH+](CC)[C@H](CC(C)C)CNC(=O)NNC(=O)COc1ccccc1C#N C45538673
CC(C)[C@H](CNC(=O)NNC(=O)c1cn(c2c1cccc2)C)[NH+](CC=C)CC=C C46906158
CCC(CC)(CNC(=O)NNC(=O)CCSc1ccc(cc1)F)[NH+](C)C C46950428
CC[NH+](CC)CCNC(=O)c1cccc(c1)NC(=O)NCCCn2cccn2 C47978630
CCS(=O)(=O)NCCCNC(=O)NC[C@H](c1cccs1)[NH+]2CCCC2 C51676726
CC[NH+](CC)Cc1ccccc1CNC(=O)NCCCNS(=O)(=O)CC C51679404
CCS(=O)(=O)NCCCNC(=O)NCc1ccc(cc1)OCC[NH+](C)C C51683520
CCc1ccc(cc1)[C@H](CNC(=O)/C=C/c2ccc(cc2)OCC(=O)N)[NH+](C)C C53373652
C=CCNC(=S)NCCC[NH+]1CCN(CC1)CCCNC(=S)NCC=C C19690753
CCOc1ccc(cc1)C[NH+](C)CC(=O)Nc2ccccc2SCC(=O)N C07913050
Cc1ccccc1OCC[NH+](C)CC(=O)Nc2ccccc2SCC(=O)N C15099703
CC[NH+](CC)[C@H](CNC(=O)NC[C@H](c1ccc(cc1)OC)O)c2ccsc2 C59119925
COc1c(c(ccc1)/C=N\NC(=[NH2+])N/N=C\c2c(c(ccc2)OC)OC)OC C59369514
CCCC[NH2+]CC(=O)Nc1nnc(s1)SCC(=O)Nc2ccc(cc2)C C59435177
CCOc1cccc(c1OCc2ccccc2Cl)CNCCC[NH2+]CCO C13733336
CCOc1cccc(c1OCc2ccc(cc2)Cl)CNCCC[NH2+]CCO C13733345
CC(C)CNC(=O)NC(=O)C[NH+]1CCC(CC1)C(=O)NCCCOC(C)C C47768846
CC(C)[C@H](CNC(=O)Nc1cccc(c1)N2CCNC2=O)[NH+](CC=C)CC=C C47892813
CCCNC(=O)C[NH+]1CCC(CC1)NC(=O)NCCCCCCC(=O)OC C61987870
CCCC(=O)Nc1cccc(c1C)NC(=O)C(=O)NCCCCn2cc[nH+]c2 C63208563
CCC(CC)[NH+](CCOC)CC(=O)Nc1cc(cc(c1C)C)S(=O)(=O)N C64806552
CCOc1ccc(cc1OC)/C=C/C(=O)NNC(=O)NCCCn2cc[nH+]c2 C64886902
CC(C)Cn1c(c(c(=O)[nH]c1=O)C(=O)C[NH+](CCc2ccccc2)CC=C)N C65959626
CCCOc1ccc(cc1)Oc2c(cccn2)CN/C(=[NH+]/C[C@@H]3CCCO3)/N C66243521
CC(C)(C)c1ccc(cc1)CCCC(=O)NNC(=O)NCCCn2cc[nH+]c2 C66632369
CCC[NH+](CCC)CCCNC(=O)Nc1cccc(c1)NC(=O)OCCOC C66668694
C[C@@H]1CCCC[NH+]1CCCCNC(=O)CCCC[C@@H]2[C@@H]3[C@@H](CS2)NC(=O)N3 C67165026
CC[NH+](CC)[C@H](CNC(=O)/C=C/c1ccc(cc1)OCC(=O)N)c2ccco2 C67275788
CC[NH+](CC)[C@@H](CC(C)C)CNC(=O)CCCC[C@@H]1[C@@H]2[C@@H](CS1)NC(=O)N2 C67612233
CC(=O)N[C@@]1(c2c(=O)[nH]c(=O)n(c2NC1=O)c3ccc(cc3)F)C(F)(F)F C02601351
CC(=O)N[C@]1(c2c(=O)[nH]c(=O)n(c2NC1=O)c3ccc(cc3)F)C(F)(F)F C02601350
Cc1nc2c(cnn2[C@@H]3[C@H]([C@@H]([C@@H](O3)CO)O)O)c(=O)n1c4ccccc4OC C05518845
Cn1c(c(c(=O)n(c1=O)C)C(=O)/C(=C/c2cc(c(c(c2)OC)O)OC)/C#N)N C08199622
[H]/N=C\1/C(=C\c2ccc(c(c2)O)O)/C(=O)N=C3N1N=C(S3)CC(=O)N4CCOCC4 C09185592
c1cc2c(cc1C(=O)NNC(=O)C[C@@H]3CCS(=O)(=O)C3)NC(=O)CS2 C10104676
c1cc(ccc1c2nn(c(=O)o2)CC(=O)c3c(n(c(=O)[nH]c3=O)C4CC4)N)F C10523474
C[C@@H]1Cc2cc(ccc2N1C(=O)CSc3[nH]c(nn3)C4CC4)S(=O)(=O)N C11572003
Cn1cc(c(=O)n(c1=O)C)/C=C/C(=O)NNC(=O)c2cc(n[nH]2)c3ccccc3 C11777454
C[C@H](C(=O)c1c(n(c(=O)n(c1=O)C)C)N)Nc2ccc3c(c2)CCN3C(=O)C C12562283
c1cc2c(cc1NC(=O)Cc3csc(n3)NC(=O)[C@H]4CCC(=O)N4)OCO2 C12879458
Cc1ccc(cc1NC(=O)c2ccco2)C(=O)N3CCC4(CC3)C(=O)NC(=O)N4 C14183071
c1c(cnc(c1Cl)N2CCC3(CC2)OC[C@@H]4[C@@H](CO3)ON=C4C(=O)NN)C(F)(F)F C20218873
C[C@@H]([C@H]1[C@H]2[C@H](C(=O)N(C2=O)C[C@H]3CCCO3)[C@]4(N1)c5ccccc5NC4=O)O C20758733
Cc1cc(cc(c1C)S(=O)(=O)NC)C(=O)N2CCC3(CC2)C(=O)NC(=O)N3 C22281599
Cc1c(c(n2cnc(c2n1)C(=O)N)C)CCC(=O)N[C@]3(CCS(=O)(=O)C3)C C32902389
C[C@H]([C@]1([C@@H]2[C@@H]([C@@H]([NH2+]1)c3ccccn3)C(=O)N(C2=O)C4CCCCC4)C(=O)[O-])O C34388709
C[C@@H](C(=O)Nc1ccc2c(c1)OCCO2)NC(=O)N[C@@H]3CCS(=O)(=O)C3 C36358412
COc1ccc(c(c1OC)OC)[C@@H]2c3c(c(=O)cc(o3)CO)OC(=C2C#N)N C01444275
CC(C)Oc1ccc(cc1OC)[C@H]2c3c(c(=O)cc(o3)CO)OC(=C2C#N)N C01440815
c1cc(ccc1C2=CCN(CC2)S(=O)(=O)N3CCNC[C@@H]3C(=O)NO)F C13587231
Cc1c(c(=O)[nH]c(=O)[nH]1)S(=O)(=O)N[C@@H]2[C@@H](N(N(C2=O)c3ccccc3)C)C C39574113
C[C@@H]1C[C@]2(CC(C1)(C)C)C(=O)N(C(=O)N2)CC(=O)O[C@@H](C)C(=O)NC(=O)NC C05365025
Cc1cc2c(c(=O)[nH]1)[C@]3(c4ccccc4N(C3=O)CC(=O)OC)C(=C(O2)N)C#N C40512810
c1c(cnc(c1S(=O)(=O)Nc2cnn(c2)CC(=O)N)Cl)Br C41069746
C[C@H]([C@@]1([C@@H]2[C@@H]([C@@H]([NH2+]1)c3ccccc3OC)C(=O)N(C2=O)C(C)(C)C)C(=O)[O-])O C33935657
Cn1cc(cc1C(=O)NNC(=O)N[C@H]2CCCc3c2cnn3C)Br C47002711
C[C@H](C(=O)NC(=O)NC1CCCCC1)N2CCN(CC2)C(=O)C(=O)NC3CC3 C47406154
Cc1ccc(o1)[C@H](CNC(=O)C(=O)Nc2cc3c4c(c2)CCN4C(=O)CC3)O C49522163
C[C@@H]([C@H]1[C@@H]2[C@@H](C(=O)N(C2=O)CCOC)[C@@]3(N1)c4cccc(c4NC3=O)Cl)O C20566085
CCC(=O)N[C@]1(c2c(=O)[nH]c(=O)n(c2NC1=O)Cc3ccco3)C(F)(F)F C01864008
CCNC(=O)c1ccc(c(c1)C)NC(=O)C(=O)N[C@H]2CCCc3c2cnn3C C52683001
Cc1nc2cc(ccc2o1)NC(=C3C(=O)NC(=S)NC3=O)[C@H](C(=O)OC)F C54500629
C/C(=C/1\C(=O)NC(=S)N(C1=O)CCOC)/Nc2ccc3c(c2)C(=O)NC3=O C54503423
Cn1c2c(cn1)c(ncn2)N3CCN(CC3)CC(=O)Nc4ccccc4C(=O)N C12853813
Cn1c2c(c(cc(n2)C3CC3)C(=O)NNC(=O)c4ccc(nc4)Cl)c(=O)[nH]1 C58382444
c1cc(c(=O)[nH]c1)C(=O)NNC(=O)c2ccc(cc2)S(=O)(=O)N3CCCC3 C12979519
Cn1c(c(c(=O)n(c1=O)C)Oc2ccc(cc2)/C=N/NC(=O)c3ccccn3)N C59599020
Cc1ccc(c(c1)C)n2c(nnn2)SCC(=O)c3c(n(c(=O)[nH]c3=O)C)N C17655470
Cc1c(c2c(o1)ncn(c2=O)C)C(=O)NNC(=O)c3cc(c[nH]3)Br C61442102
Cc1c2c(n(n1)c3c4c([nH]cn4)ncn3)NC(=O)C[C@@H]2c5ccc(c(c5)OC)O C20725581
CC(=O)Nc1nnc(s1)S(=O)(=O)NC[C@@H]2C(=O)Nc3ccccc3O2 C62027261
c1ccc(c(c1)CNC(=O)C(=O)Nc2ccc(cc2)N3CCNC3=O)[N+](=O)[O-] C41412119
c1cc(cnc1)Oc2ccc(cc2)C(=O)NNC(=O)N[C@H]3CCS(=O)(=O)C3 C63702128
c1cc(oc1)c2cc(n3cnc(c3n2)C(=O)N)C(=O)Nc4nnc(s4)C5CC5 C65044322
c1cc2ncc(c(=O)n2cc1Br)C(=O)NCC(=O)Nc3c[nH]nc3 C51412763
CC(=O)Nc1cc(c(cc1F)F)NC(=O)C(=O)N[C@H]2CCCc3c2cnn3C C65559023
Cc1c(c(n2c(n1)cc(=O)[nH]2)C)CC(=O)N(C)[C@H](c3cccc(c3)F)C(=O)N C67043948
CC[C@H](c1ccc2c(c1)OCCO2)NC(=O)C3CCC4(CC3)C(=O)NC(=O)N4 C67268822
CS(=O)(=O)N1CCC[C@H](C1)NC(=O)Nc2ccc3c(c2)NC(=O)CS3 C67561654
COc1ccc2c(c1OC)C(=O)O[C@@H]2c3c(n(c(=O)[nH]c3=O)C[C@H]4CCCO4)N C01452770
Cc1ccc(cc1)S(=O)(=O)O[C@@H]2[C@H]([C@@H](O[C@@H]2n3ccc(=O)[nH]c3=O)CO)O C06142300
Cc1cc(n(n1)c2[nH]c(=O)c3c(n2)CCC3)NC(=O)C(=O)NCc4ccc5c(c4)OCO5 C09039881
Cc1c2cc(c(cc2oc(=O)c1CC(=O)N[C@@H]3CS(=O)(=O)C[C@@H]3O)O)Cl C09485059
c1c(cn(c(=O)c1Cl)CC(=O)c2c(n(c(=O)[nH]c2=O)C3CC3)N)C(F)(F)F C09494725
COc1cccc(c1)n2c(=S)n(nn2)[C@@H]3C/C(=N/NC(=S)N)/[C@H]4OC[C@@H]3O4 C12371621
C[C@@]1([C@H]2[C@@H]([C@@H]([NH2+]1)c3cccc(c3O)OC)C(=O)N(C2=O)c4ccc(cc4)OC)C(=O)[O-] C09972155
COC(=O)C1=C(Oc2c(=O)cc(oc2[C@@H]1c3ccc(c(c3)Cl)[N+](=O)[O-])CO)N C12950475
COc1cc(c(c2c1OCO2)OC)[C@H]3c4c(c(=O)cc(o4)CO)OC(=C3C#N)N C15106061
COc1cc(c(c2c1OCO2)OC)[C@@H]3c4c(c(=O)cc(o4)CO)OC(=C3C#N)N C15106064
CC(=O)N1CCN(CC1)[C@@H]2[C@H]([C@@H]([C@H]3CO[C@@H]2O3)NC(=O)Nc4cccc(c4)C#N)O C20463699
C[C@@H]([C@H]1[C@H]2[C@H](C(=O)N(C2=O)C[C@@H]3CCCO3)[C@]4(N1)c5cccc(c5NC4=O)Cl)O C13592011
CC1(Cc2c(c(nc(c2C#N)N3CCN(CC3)C(=O)C(=O)NN)c4ccco4)CO1)C C20648769
Cc1c2c(n(n1)c3ccc4nnc(n4n3)C)NC(=O)C[C@H]2c5cccc(c5)OCC(=O)N C21726643
C[C@H]1Cc2cc(ccc2N1S(=O)(=O)c3ccc4c(c3)CC(=O)N4)S(=O)(=O)N C22023530
Cn1c(c(c(=O)n(c1=O)C)C(=O)CN2C(=O)[C@@]3(CCc4c3cccc4)NC2=O)N C24875177
Cn1cc(c2c1cccc2)C(=O)NNC(=O)CCn3c4ccccc4c(=O)[nH]c3=O C26938161
C[C@H]1C[C@H]2[C@H]3[C@](CCC[C@@]3([C@]1(CC[C@]4([C@@H]([C@H](O[C@H]4OC)OC)O)O)O)C)(C(=O)O2)C C31157753
C[C@H]([C@]1([C@@H]2[C@@H]([C@@H]([NH2+]1)c3ccc(c4c3cccc4)OC)C(=O)N(C2=O)C(C)(C)C)C(=O)[O-])O C33533360
Cc1c2c(=O)n(c(=O)n(c2sc1C(=O)NN)CC(C)C)CC(=O)N3CCCC3 C34783041
CCN1c2ccccc2[C@@]3(C1=O)c4c(c(=O)cc(o4)CO)OC(=C3C(=O)OCC)N C35148127
CC(C)[C@@H](C(=O)Nc1ccc2c(c1)OCO2)NC(=O)N[C@@H]3CCS(=O)(=O)C3 C36359194
c1c2cc3c(cc2nc(c1C#N)SCC(=O)Nc4c[nH]c(=O)[nH]c4=O)OCO3 C36634128
CC1=C2[C@@H](SCC(=N[C@H]2N(N1)C3=NC=NC4=NC=N[C@@H]43)O)c5ccc(c(c5)OC)O C38576750
CC1=C2[C@H](SCC(=N[C@H]2N(N1)C3=NC=NC4=NC=N[C@@H]43)O)c5ccc(c(c5)OC)O C38576752
CC\1=NN(C(=O)/C1=C\c2ccc(o2)c3ccc(cc3)S(=O)(=O)[O-])[C@@H]4N[NH2+]N=N4 C39369666
c1ccc(cc1)OS(=O)(=O)n2c3c(c4c(c2=O)cc(cn4)O)N[C@@H](CC3=O)O C39450528
Cc1c2c(c(=O)[nH]n1)[C@@H](O[C@@H]2C)NC(=O)CN3C[C@@H](Oc4c3cccc4)C(=O)NC C39462181
[H]/N=c\1/c(=C/c2ccc(c(c2)OC)O)/c(=O)nc-3s/c(=C/C(=O)N4CCCCC4)/[nH]n13 C41083798
C[C@]1([C@H]2[C@@H]([C@@H]([NH2+]1)c3ccc(c(c3)OC)O)C(=O)N(C2=O)c4cccc(c4)[N+](=O)[O-])C(=O)[O-] C43218641
C[C@H]([C@]1([C@@H]2[C@@H]([C@@H]([NH2+]1)c3ccccc3OC)C(=O)N(C2=O)C4CCCCC4)C(=O)[O-])O C33935646
c1cc(cc(c1)[N+](=O)[O-])c2c(n3cc(ccc3n2)Br)C[C@@H](C(=O)[O-])[NH3+] C44290144
Cc1cc2c(o1)CC(C[C@H]2NC(=O)NNC(=O)C[C@H]3CCS(=O)(=O)C3)(C)C C46961773
c1cc(oc1)[C@@H]2C[C@@H](n3c(c(cn3)C(=O)N4CCC(CC4)C(=O)N)N2)C(F)(F)F C06764494
Cn1c2c(cn1)c(ncn2)N3CCN(CC3)CC(=O)Nc4ccc5c(c4)[nH]c(=O)[nH]5 C12981503
[H]/N=c\1/c(=C\c2ccc(c(c2)OC)O)/c(=O)nc-3s/c(=C/C(=O)N4CCCCC4)/[nH]n13 C20266664
Cn1c2c(c(=O)n(c1=O)C)n(c(n2)Cl)CC(=O)Nc3c(ccs3)C(=O)N C22425066
C[C@]1(C(=O)N(C(=O)N1)Cc2nc(nc(n2)N(C)C)N)Cc3ccc4c(c3)OCO4 C57944599
c1ccc(cc1)n2c3c(cn2)[C@@]4(CC(=O)N3)c5cc(ccc5N(C4=O)CC(=O)N)F C32096152
Cc1c2c(n(n1)c3c4c([nH]cn4)ncn3)NC(=O)CS[C@H]2c5ccc(c(c5)O)OC C31811413
CC[C@@H](C(=O)Nc1c(cnn1C)C#N)n2cnc3c(c2=O)c(c(s3)C(=O)N)C C16893790
COC1=CC=C(C2=C[C@H](N[C@@H]12)C(=O)NCC(=O)/N=c/3\[nH]c4ccccc4s3)OC C39984216
Cc1c(c(=O)[nH]c(=O)[nH]1)S(=O)(=O)N2CCN(CC2)[C@H]3c4cccn4-c5ccccc5N3 C63491883
CC1=C2[C@H](SCC(=O)N[C@@H]2N(N1)C3=NC=NC4=NC=N[C@@H]43)c5ccc(c(c5)OC)O C38576748
CC1=C2[C@H](SCC(=O)N[C@@H]2N(N1)C3=NC=NC4=NC=N[C@@H]43)c5ccc(c(c5)O)OC C38598433
C[C@@H]([C@@H]1[C@@H]2[C@@H](C(=O)N(C2=O)C[C@@H]3CCCO3)[C@@]4(N1)c5cccc(c5NC4=O)Cl)O C15972420
C[C@H]([C@@H]1[C@@H]2[C@@H](C(=O)N(C2=O)C[C@@H]3CCCO3)[C@@]4(N1)c5cc(ccc5NC4=O)Br)O C15972847
CC(=O)N1[C@H](C/C(=C/2\C(=O)NC(=O)N(C2=O)C)/N1)c3cc(c(c(c3)OC)O)OC C64789464
Cc1c(cccc1N2C(=O)CCC2=O)NC(=O)C3CCC4(CC3)C(=O)NC(=O)N4 C67272085
Cc1c(cco1)C(=O)NC2CCN(CC2)C(=O)N[C@@H]3CCCc4c3ccc(=O)[nH]4 C67388255
CCCCN1C(=O)C(=O)C2=C(O[C@@]3([C@@]21C(c4c3cccc4)(O)O)O)c5ccoc5 C03624831
CC(=O)Nc1cccc(c1)NC(=O)N[C@@H]2CC(=O)N(C2)c3ccc4c(c3)OCCO4 C04479734
COC(=O)C1=C(Oc2c(=O)cc(oc2[C@]13c4ccccc4N(C3=O)CC=C)CO)N C04939453
CC1(CC2=C([C@H](n3c(ncn3)N2)c4ccc(c(c4)OC)OCC(=O)N)C(=O)C1)C C06828974
CNC(=O)C1=c2n(c(=O)/c(=C/C(=O)OC)/s2)C(=C([C@H]1c3cccs3)C#N)N C03769980
CC(=O)Nc1cccc(c1)NC(=O)C(=O)Nc2cc3c4c(c2)CCC(=O)N4CCC3 C12342526
C[C@@]1([C@H]2[C@@H]([C@@H]([NH2+]1)c3cc(ccc3O)OC)C(=O)N(C2=O)c4cccc(c4)Cl)C(=O)[O-] C08868200
c1cc(ccc1NN=C2C(=O)NC(=S)NC2=O)S(=O)(=O)N3CCCCCC3 C12487190
COCC(=O)N[C@H]1C[C@H]2C(=O)Nc3ccc(cc3C(=O)N2C1)/C=C/c4ccc(cc4)O C12604294
Cc1cc(cc(n1)C)COc2ccc3c(c2)NCCN(S3(=O)=O)[C@H](C)C(=O)NO C13518147
Cc1c(c(n(n1)Cc2ccc(o2)C(=O)Nc3cnn(c3C(=O)N)C)C)Br C02782278
C[C@H](c1ccc(cc1)S(=O)(=O)N)N(C)C(=O)CN2C(=O)C3(CCCC3)NC2=O C14246990
COc1c(c(c2c(c1OC)OCO2)Br)C[C@@H]3CC(=NO3)C(=O)NN C14987704
C[C@H]1[C@H](ON=C1C(=O)NN)c2c(c(c3c(c2Br)OCO3)OC)OC C15085735
COc1c2c(c(c(c1Br)C[C@@H]3CC(=NO3)C(=O)NN)Br)OCO2 C15085748
Cc1c(c(nn1[C@H](C)C(=O)Nc2cnn(c2C(=O)N)C)C(F)F)Br C02777944
c1cc(oc1C(=O)NCC(=O)NN2C(=O)C3(CCCCC3)NC2=O)Br C17115026
Cn1c(=O)c2ccccc2n3c1nnc3SCC(=O)Nc4c(ccs4)C(=O)N C16680684
Cc1c(c(=O)[nH]c(=O)[nH]1)S(=O)(=O)N2CCC(CC2)C(=O)NC3CCCCC3 C20745536
C[C@H]1CN(C[C@@H](O1)C)C(C)(C)CNS(=O)(=O)c2ccc3c(c2)[nH]c(=O)c(=O)[nH]3 C25147566
c1cc(c(cc1NC=C2C(=O)NC(=O)NC2=O)S(=O)(=O)N3CCCCC3)Cl C08512547
Cc1cc(sc1C(=O)NN2C(=O)C3(CCC(CC3)C)NC2=O)NC(=O)c4ccco4 C28638482
Cc1cc2c(c(=O)o1)[C@@]3(c4ccccc4NC3=O)C(=C(O2)N)C(=O)OCCOC C32104597
c1ccc2c(c1)c(=O)c(c[nH]2)C(=O)NNC(=O)CCN3C(=O)c4ccccc4C3=O C32605237
CC\1=C(C(=O)N(C(=O)/C1=C/c2ccc(o2)c3ccc(cc3)S(=O)(=O)N)CCO)C#N C16693776
CC(=O)c1ccc(cc1)N2C(=O)[C@H]3[C@H]([NH2+][C@@]([C@@H]3C2=O)(C)C(=O)[O-])c4cc(ccc4O)Br C33709672
C[C@@H]1CCc2c(sc(c2C(=O)N)NC(=O)CN3CCN(CC3)C(=O)[C@@H]4CCCO4)C1 C17099127
C[C@@]1([C@H]2[C@@H]([C@@H]([NH2+]1)c3cc(ccc3O)OC)C(=O)N(C2=O)c4ccccc4OC)C(=O)[O-] C36034432
c1cc(cc(c1)Cl)n2c(=S)n(nn2)[C@@H]3C/C(=N\NC(=S)N)/[C@H]4OC[C@@H]3O4 C08892174
CC(=O)O[C@H]1C[C@@]2([C@@H]3CC[C@@]4(C[C@@H](CC[C@@]4([C@@H]3CC[C@@]2([C@@H]1C5=CC(=O)OC5)C)C=O)O)O)O C38653855
C[C@@H](C(=O)N/N=C/c1ccccc1I)N[C@H]2C(=O)NC(=O)N=N2 C38811060
c1cc2c(cc1CNC(=O)/C=C\3/CS[C@@H](N3)NC(=O)C4=CCC(=O)N=C4)OCO2 C39590336
c1cc2c(cc1NC(=O)/C=C\3/CS[C@@H](N3)NC(=O)C4=CCC(=O)N=C4)OCO2 C39590384
Cc1ccc(c(c1)NC(=O)/C=C\2/CS[C@H](N2)NC(=O)C3=CCC(=O)N=C3)OC C39590391
C[C@]1(C(=O)NC(=O)N1)c2cccc(c2)NC(=O)CCn3cnc4ccccc4c3=O C40110952
C[C@@]1(C(=O)NC(=O)N1)c2cccc(c2)NC(=O)c3ccc4c(c3)CCN4S(=O)(=O)C C40111097
Cc1c2c([nH]n1)OC(=C([C@]23c4ccccc4N(C3=O)C[C@@H]5CCCO5)C(=O)OC)N C40568850
Cc1cc(nn1C)C(=O)NCCNC(=O)[C@@]2(C(=O)Nc3cc(ccc3O2)Cl)C C41549400
Cc1ccccc1N2C(=O)[C@H]3[C@@H]([NH2+][C@@]([C@@H]3C2=O)(C)C(=O)[O-])c4ccc(c(c4)OC)O C43221430
C[C@@H]1C(=O)Nc2cc(ccc2O1)NC(=O)CNC3=NS(=O)(=O)c4c3cccc4 C45537481
C[C@H]1C(=O)Nc2cc(ccc2O1)NC(=O)CNC3=NS(=O)(=O)c4c3cccc4 C45537483
C[C@@H](C(=O)NNC(=O)NCc1nncn1c2ccccc2)Oc3ccccc3F C46966177
C[C@H](C(=O)NNC(=O)NCc1nncn1c2ccccc2)Oc3ccccc3F C46966178
Cc1cc(cc2c1NC(=O)[C@]23[C@H]4[C@@H]([C@H](N3)[C@@H](C)O)C(=O)N(C4=O)CCOC)Cl C35375257
c1ccc2c(c1)NC(=O)[C@H](S2)CC(=O)NNC(=O)c3ccc4c(c3)OCCO4 C53626049
CC(C)Cn1c2c(c(cc(n2)C(C)C)C(=O)N[C@@H]3CCC(=O)NC3)c(=O)[nH]c1=O C60342305
C[C@@H]1CCCC[C@@H]1NC(=O)NC(=O)CSc2n[nH]c(=O)n2C[C@@H]3CCCO3 C60385012
C[C@]1(C(=O)NC(=O)N1)c2cccc(c2)NC(=O)[C@H]3CC(=O)N(C3)CC(F)(F)F C60684664
COC1=CC=C(C2=C[C@@H](N[C@H]12)C(=O)NCC(=O)/N=c/3\[nH]c4ccccc4s3)OC C39984217
Cc1c(cccc1NC(=O)C)[C@H]2NC(=NO2)c3ccc4c(c3)[nH]c(=O)c(=O)n4C(C)C C64890697
CC(=O)Nc1nc2c(s1)C[C@H]3[C@]([C@@H]2CC(=O)N4CCOCC4)(CC[C@H]([C@@]3(C)CO)O)C C03841074
Cc1ccc(cc1)c2csc(n2)C3=C(N(CC3=O)NC(=O)c4ccccc4[N+](=O)[O-])N C03200136
[H]/N=C/1\C(=N/Nc2ccc(cc2)S(=O)(=O)N3CCOCC3)\C(=C)NN1c4ccccc4 C04693778
c1cc(n(c1)c2ccc(cc2)S(=O)(=O)N)/C=C/3\C(=O)NN(C3=O)c4ccc(cc4)F C00678035
c1ccc2c(c1)[C@]3([C@H]4[C@@H]([C@@H]([NH2+]3)CCC(=O)[O-])C(=O)N(C4=O)c5ccc6c(c5)OCO6)C(=O)N2 C08789820
c1cc2c(cc1C(=O)OCC(=O)NC(=O)Nc3ccc4c(c3)OCCO4)NC(=O)CS2 C09074703
Cc1c2c(cc(nc2n(n1)[C@H]3CCS(=O)(=O)C3)C4CC4)C(=O)Nc5ccc6c(c5)[nH]c(=O)[nH]6 C09797912
c1ccc(cc1)n2cc(c(n2)C(=O)NNC(=O)[C@@H]3CC(=O)N(C3)c4ccccc4F)O C10159344
c1ccc(cc1)n2cc(c(n2)C(=O)NNC(=O)[C@H]3CC(=O)N(C3)c4ccccc4F)O C10159345
CC1(O[C@H]2[C@@H](O1)[C@@H](O[C@H]3[C@H]2OC(O3)(C)C)C(=O)NCC(=O)Nc4ccccc4O)C C12776498
Cc1cc(no1)N2[C@H](/C(=C(/c3c(c([nH]c3C)C(=O)NC)C)\O)/C(=O)C2=O)c4ccccn4 C13552976
CCOC(=O)C1=C(NC(=O)N[C@H]1C)CN2C(=O)[C@@]3(CCOc4c3cccc4)NC2=O C14160100
c1ccc2c(c1)N=C(NS2(=O)=O)CC(=O)Nc3ccc(cc3)NC(=O)c4ccco4 C15826687
Cc1c(sc(c1C(=O)N)NC(=O)Cn2c(c(c(n2)[N+](=O)[O-])Br)C)C C02084485
C[C@]1(C(=O)N(C(=O)N1)CC(=O)Nc2ccc(cc2)C(=O)NC)c3ccc4c(c3)OCCO4 C19045904
CC(=O)N1CCN(CC1)[C@@H]2[C@H]([C@@H]([C@H]3CO[C@@H]2O3)NC(=O)Nc4ccc(cc4)OC)O C20463691
c1ccc(cc1)n2c3c(cn2)c(=O)n(cn3)CC(=O)Nc4c(c5c(s4)CCCC5)C(=O)N C20607331
C[C@@H](C(=O)NNC(=O)C12CC3CC(C1)CC(C3)C2)NC4=NS(=O)(=O)c5c4cccc5 C17159109
C[C@H]1C[C@H]2[C@H]3[C@](CCC[C@@]3([C@]1(CC[C@]4([C@@H]([C@H](O[C@@H]4OC)OC)O)O)O)C)(C(=O)O2)C C31157764
c1ccc2c(c1)c(=O)c(c[nH]2)C(=O)NNC(=O)c3ccc(cc3)N4C(=O)c5ccccc5C4=O C32605280
C[C@H]([C@@]1([C@@H]2[C@@H]([C@@H]([NH2+]1)c3cccs3)C(=O)N(C2=O)c4cccc(c4)[N+](=O)[O-])C(=O)[O-])O C34388695
Cc1c2c(=O)n(c(=O)n(c2sc1C(=O)NN)CC(=C)C)CC(=O)N3CCCCC3 C34782938
CC(C)(C)NC(=O)N1CCC(CC1)NC(=O)c2c(nccn2)NC(=O)c3ccoc3 C35896829
c1cc(ccc1n2c(=S)n(nn2)[C@H]3C/C(=N/NC(=S)N)/[C@H]4OC[C@@H]3O4)Cl C36038197
c1cc(ccc1n2c(=S)n(nn2)[C@@H]3C/C(=N/NC(=S)N)/[C@H]4OC[C@@H]3O4)I C36040368
CC1CCC2(CC1)C(=O)N(C(=O)N2)NC(=O)CN(C)Cc3[nH]c4ccccc4c(=O)n3 C14077027
c1ccc(cc1)[C@@H]2CCN(C2)[C@@H]3N=C4C(=NC=NC4=O)N3[C@@H]5[C@H]([C@H]([C@@H](O5)CO)O)O C38549623
CC(=O)O[C@@H]1C[C@@]2([C@@H]3CC[C@@]4(C[C@@H](CC[C@@]4([C@@H]3CC[C@@]2([C@@H]1C5=CC(=O)OC5)C)C=O)O)O)O C38653852
c1ccc(c(c1)N2CCN(CC2)C(=O)/C=C\3/CS[C@@H](N3)NC(=O)c4ccc[nH]c4=O)F C39590164
c1cc(c(=O)[nH]c1)C(=O)N[C@H]2N/C(=C\C(=O)N3CCN(CC3)c4ncccn4)/CS2 C39590295
c1ccc2c(c1)ccc(n2)C(=O)N3C[C@H](C4(C3)CC[NH2+]CC4)C(=O)NC5CCC(CC5)C(=O)[O-] C39658243
Cc1cc(nn1C)C(=O)N2C[C@H](C3(C2)CC[NH2+]CC3)C(=O)NC4CCC(CC4)C(=O)[O-] C39658270
CN1C=C(C2=NC(=O)N(C(=O)[C@@H]21)c3ccc(cc3)F)C(=O)Nc4ccc(cc4)S(=O)(=O)N C39727474
Cc1ccc(cc1NC(=O)c2ccc3c(c2)[nH]c(=O)c(=O)[nH]3)S(=O)(=O)N4CCOCC4 C40563758
c1cc(cc(c1)O)[C@@H]2[C@H]3[C@@H](C(=O)N(C3=O)c4ccc(cc4)Br)ON2CC(=O)N C43210835
CC(=O)c1ccc(cc1)N2C(=O)[C@H]3[C@@H]([NH2+][C@@]([C@@H]3C2=O)(C)C(=O)[O-])c4cccc(c4O)OC C33478885
Cc1ccc(cc1Cl)N2C(=O)[C@H]3[C@H]([NH2+][C@@]([C@@H]3C2=O)([C@@H](C)O)C(=O)[O-])c4cc5ccccc5o4 C43221071
Cc1ccccc1N2C(=O)[C@H]3[C@H]([NH2+][C@@]([C@@H]3C2=O)([C@@H](C)O)C(=O)[O-])c4ccc(cc4)C#N C43221865
CC(=O)Oc1ccc(cc1)N2C(=O)[C@@H]3[C@H](N[C@@]4([C@@H]3C2=O)c5ccccc5NC4=O)CO C35363835
COCCN1C(=O)[C@@H]2[C@H](N[C@]3([C@@H]2C1=O)c4ccccc4NC3=O)Cc5ccc(cc5)O C16022116
c1cc(oc1)Cn2c3c(c(=O)[nH]c2=O)[C@@](C(=O)N3)(C(F)(F)F)NC(=O)c4ccco4 C09341381
c1ccc2c(c1)c(=O)[nH]c(=O)n2CCC(=O)Nc3cc4c(cc3Cl)NC(=O)CO4 C33194607
c1ccc(cc1)N2CCN(CC2)CN3c4ccccc4[C@](C3=O)([C@@H]5C(=O)N=C(S5)N)O C17878920
Cn1c2ccc(cc2n(c1=O)C)S(=O)(=O)Nc3ccccc3n4c(c(cn4)C#N)N C60266262
CC(=O)Nc1cc(c(cc1NC(=O)c2cc(c[nH]2)S(=O)(=O)N3CCSCC3)F)F C60354737
c1cc(oc1)[C@@H]2C[C@@H](n3c(cc(n3)C(=O)N4CCC(CC4)C(=O)N)N2)C(F)(F)F C18209816
c1cc(oc1)[C@H]2C[C@@H](n3c(cc(n3)C(=O)N4CCC(CC4)C(=O)N)N2)C(F)(F)F C18209813
c1cc(c(cc1Cl)N2CCCC2=O)C(=O)Nc3nc(cs3)C4=CN=C(C4)C(=O)N C63135250
COC1=CC=C(C2=C[C@@H](N[C@@H]12)C(=O)NCC(=O)/N=c/3\[nH]c4ccccc4s3)OC C39984214
Cc1c(c2c(s1)ncn(c2=O)C[C@H]3CCCO3)C(=O)Nc4ccc(nc4)S(=O)(=O)N C65331012
c1cc(cnc1)C(=O)[C@@H]2[C@@H](NC(=O)N[C@@]2(C(F)(F)F)O)c3ccc(cc3)O C04269929
c1cc(cnc1)C(=O)[C@H]2[C@@H](NC(=O)N[C@@]2(C(F)(F)F)O)c3ccc(cc3)O C04269931
c1cc(ccc1c2c(c[nH]n2)/C=C(\C#N)/c3c(c(n(n3)CCO)N)C#N)Cl C05028290
c1cc(c2c(c1NCCC#N)C(=O)c3c(ccc(c3C2=O)O)O)NCCC#N C04880330
c1cc(ccc1CCNC(=O)c2cc3c([nH]c2=O)CCCC3)S(=O)(=O)N C04625959
c1cc(ccc1NS(=O)(=O)c2ccc3c(c2)CCC(=O)N3)S(=O)(=O)N C05252506
COC(=O)C1=CC(=O)N2C(=C([C@@H](C(=C2S1)C(=O)N)c3ccccc3)C#N)N C03771935
CC(C)[C@H](C(=O)Nc1c(c2c(s1)CCC2)C(=O)N)NC(=O)c3ccco3 C06880166
COc1ccc(cc1)N2[C@@H]3[C@@H](C[C@H]([C@@H]([C@@H]3NC2=S)O)O)C(=O)NC4CC4 C08254772
C[C@H]1CCc2c(sc(c2C(=O)N)NC(=O)CCNC(=O)c3ccco3)C1 C08733840
c1cc(ccc1NC(=O)Nc2nc(cs2)C(=O)N3CCC(CC3)C(=O)N)F C09320265
c1ccc(cc1)NC(=O)[C@@H]2/C(=N/NC(=S)N)/C(=O)N(C2=O)c3ccccc3 C17176576
c1ccc(cc1)Sc2cc(cc(c2)[N+](=O)[O-])N[C@@H]3[C@@H]([C@@H]([C@@H](CO3)O)O)O C04185217
CC(C)NC(=S)NN[C@H]1Nc2c(c3c(s2)COC(C3)(C)C)C(=O)N1C C22063973
C[C@H](C(=O)NC(=O)NCCc1cccs1)Sc2ncc(c(n2)N)C#N C26491649
CC1=CC(=N[C@@H]2N1N/C(=C/C(=O)NCCc3c[nH]c4c3cc(cc4)OC)/N2)C C38776311
CC1=CC(=N[C@H]2N1N/C(=C/C(=O)NCCc3c[nH]c4c3cc(cc4)OC)/N2)C C38776314
c1cc(ccc1NC(=O)CSC2=NN[C@@H](N2N)[C@@H]3C4=C(CCC4)N=N3)F C39000798
C[C@]12C[C@H](CC(C1)(C)C)N(C2)c3c(c(ncn3)NNC(=O)c4cccnc4)N C40735157
c1ccc(cc1)c2cc([nH]n2)C(=O)NNC(=O)N[C@@H]3CCOc4c3cccc4 C43165758
c1ccc(cc1)c2cc([nH]n2)C(=O)NNC(=O)N[C@H]3CCOc4c3cccc4 C43165759
Cc1ccccc1C(=O)NCC(=O)Nc2cccc(c2)[C@]3(C(=O)NC(=O)N3)C C47168697
c1cc2c(cc1CNC(=O)C(=O)Nc3ccc(c(c3)Cl)C(=O)N)OCO2 C48570518
c1ccc(c(c1)C(=O)Nc2c(nc([nH]c2=O)SCC(=O)N3CCCC3)N)F C05081346
Cc1ccc(c(c1)NC(=O)C(=O)N[C@@H](C)c2cccc(c2)S(=O)(=O)N)C C49302589
Cc1cccc(c1C)NC(=O)C(=O)N[C@H](C)c2cccc(c2)S(=O)(=O)N C49302690
Cc1ccc(c(c1)NC(=O)C(=O)N[C@@H](C)c2cccc(c2)S(=O)(=O)N)F C49303404
CC(C)(C)N1C(=O)[C@@H]2[C@H](N[C@]3([C@@H]2C1=O)c4ccccc4NC3=O)CCC(=O)N C16034087
c1ccc(cc1)[C@@H](C(=O)N)N2CCN(CC2)Cc3nc4ccccc4c(n3)N C22821619
C[C@H]1CCc2c(cc(s2)C(=O)NNC(=O)c3ccc(o3)S(=O)(=O)N)C1 C56126276
C[C@@H](c1cccc(c1)S(=O)(=O)N)NC(=O)Nc2cccc3c2OCCO3 C56720923
c1cc(ccc1c2cnn3c2NC(=O)C[C@H]3C(=O)Nc4ccc(cc4)C(=O)N)F C35685076
CC(=O)[C@@H]1[C@H](NC(=O)N[C@@]1(C(F)(F)F)O)c2cc(c(c(c2)OC)O)OC C04278910
CC(=O)N[C@@H](CC(=O)NNC(=O)c1ccccc1O)c2ccc(cc2)Cl C10125711
Cc1cc(ccc1NC(=O)c2cc(sc2)S(=O)(=O)N)C(=O)NC(C)C C60417408
CC(C)(C)NS(=O)(=O)c1cccc(c1)NC=C2C(=O)NC(=S)NC2=O C60865539
C[C@@H]1C[C@@]2(CC(C1)(C)C)C(=O)N(C(=O)N2)CC(=O)Nc3ccccc3C(=O)N C61112888
Cc1c(sc2c1c(=O)n(c(n2)SCc3nc(nc(n3)N)N)CC=C)C C07084740
Cn1c(c(c(=O)[nH]c1=O)C(=O)CSc2[nH]c(cn2)c3ccc(cc3)F)N C17750391
Cc1ccc(cc1)SCC(=O)NNC(=O)NC2CCC(CC2)C(=O)NC C63406736
CNC(=O)NC(=O)CCSCc1csc(n1)c2ccc(cc2)C(=O)N C63649270
CC(=O)NC12C[C@@H]3C[C@H](C1)CC(C3)(C2)C(=O)NNC(=O)NC[C@@H]4CCCO4 C65146553
CCCNC(=O)c1ccc(cc1Cl)NC(=O)C(=O)N2CC[C@H](C2)C(=O)N C54877773
C[C@]1(C(=O)N(C(=O)N1)Cc2ccc(cc2)C(=O)NC)c3cccc(c3)C(=O)N C66748542
c1cnn(c1)c2ccc(cc2)C(=O)Nc3nc(cs3)c4cc([nH]c4)C(=O)N C66961325
CC(=O)Nc1cc(c(cc1F)F)NC(=O)NCC[C@@H]2c3ccccc3NC2=O C66980725
Cc1c(c(n2c(n1)cc(=O)[nH]2)C)CC(=O)Nc3cc(c(cc3F)F)C(=O)N C67019479
C[C@H](c1cccc(c1)S(=O)(=O)NC)NC(=O)N[C@H]2c3ccccc3C[C@@H]2O C67469126
C[C@@H](c1cccc(c1)S(=O)(=O)NC)NC(=O)N[C@H]2c3ccccc3C[C@H]2O C67469389
Cc1c(c(n(n1)C)C)[C@H](C)NC(=O)NCCc2ccc(cc2)S(=O)(=O)N C67535935
COCCOC(=O)[C@@H]1[C@@H](c2c([nH]c(=S)[nH]c2=O)NC1=C)c3ccc(cc3)O C03201553
c1ccc(cc1)CSc2nc3c(=O)[nH]cnc3n2[C@@H]4[C@H]([C@H]([C@@H](O4)CO)O)O C02030982
c1ccc(cc1)C(=O)OC[C@@H]2[C@H]([C@@H]([C@H]([C@@H](O2)Oc3ccccc3CO)O)O)O C04098879
c1ccc2c(c1)c3c(c(=O)o2)[C@H](C(=C(O3)N)C(=O)N)c4ccc(cc4)OCC#N C05948900
C1CCc2c(c(c(s2)NC(=O)CN3C(=O)C4(CCCC4)NC3=O)C(=O)N)C1 C03299501
Cc1ccc(cc1S(=O)(=O)N)S(=O)(=O)c2cccc(c2)S(=O)(=O)N C02905655
c1cc(oc1C(=O)NCC(=O)NNC(=S)NC2CCCC2)Br C08416795
c1ccc2c(c1)c(n[nH]c2=O)C(=O)NNC(=O)c3ccc([nH]c3=O)C(F)(F)F C08704132
c1c(cc(c(c1Br)O)Br)/C=N/NC(=O)Cn2nc(nn2)N C02318931
c1ccc(cc1)C(=O)O[C@@H]2[C@H]([C@@H]([C@H](O[C@H]2Oc3ccccc3CO)CO)O)O C15657775
CCCCn1c(=O)c(c([nH]c1=S)O)C2=NN[C@H](C2)c3ccc(c(c3)O)OC C15834789
c1cc2c(cc1CSc3nc4c(ncnc4n3C[C@@H](CO)O)N)nsn2 C03021160
c1ccc(cc1)N/N=C\2/C(=NN(C2=O)c3ccc(cc3)Cl)[C@@H]([C@H](CO)O)O C17130382
C[C@@H](c1ccc(cc1)S(=O)(=O)N)NC(=O)c2ccc3c(c2)NC(=O)CS3 C17851117
CC(C)NC(=O)Nc1ccc(cc1)NS(=O)(=O)c2ccc3c(c2)NC(=O)CO3 C24428008
c1ccc2c(c1)c(n[nH]c2=O)C(=O)NNC(=O)CC34C[C@H]5C[C@@H](C3)CC(C5)(C4)O C17196092
Cc1cccc(c1C)O[C@H](C)C(=O)NNC(=O)c2ccc(cc2)S(=O)(=O)N C26531195
Cc1cccc(c1C)O[C@@H](C)C(=O)NNC(=O)c2ccc(cc2)S(=O)(=O)N C26531200
c1ccc(c(c1)c2cc(c(c(n2)N)C#N)c3cccc(c3)NC(=O)[C@H]4CCC(=O)O4)O C13488157
CC(=O)N/C(=C/c1ccccc1)/C(=O)NNC(=O)c2cc(c[nH]2)Br C28717895
CC(=O)Nc1ccc(c(c1)NCC(=O)NN2C(=O)C3(CCCCC3)NC2=O)F C29979182
C[C@@H]1CC[C@@]23[C@@]1([C@@H](CC2)O[C@H]4[C@@H]([C@H]([C@@H]([C@H](O4)CO)O)O)O)C(=CC3(C)C)C=O C35455677
c1ccc(cc1)CSc2nc3c(=O)[nH]cnc3n2[C@@H]4[C@@H]([C@@H]([C@@H](O4)CO)O)O C08586217
Cc1c(cc2ccc(cc2n1)F)C(=O)NCC(=O)Nc3ccc4c(c3)[nH]c(=O)[nH]4 C39558984
C[C@@]1(C(=O)NC(=O)N1)c2cccc(c2)NC(=O)c3cccc(c3)NC(=O)[C@H]4CCCO4 C40111011
c1ccc(c(c1)C(=O)NNc2c(c(ncn2)N3CCOCC3)N)Br C40725205
Cc1ccc2c(c1)NC(=O)[C@](O2)(C)C(=O)Nc3cccc(c3)CS(=O)(=O)N C41548004
C[C@]1(C(=O)Nc2ccccc2S1)C(=O)Nc3cccc(c3)CS(=O)(=O)N C41645183
C[C@H](c1cccc(c1)OC(F)F)NC(=O)C(=O)Nc2ccccc2CC(=O)N C41763785
CCC1(C(=O)N(C(=O)N1)CC(=O)NNC(=S)Nc2cc(ccc2C)C)CC C41782279
Cc1c(sc(n1)NC(=O)/C=C/c2ccc(cc2)C(=O)NC)SCC(=O)N C41813548
c1ccc(cc1)C(=O)O[C@@H]2[C@@H]([C@@H]([C@@H](O[C@@H]2Oc3ccccc3CO)CO)O)O C43199457
c1ccc(cc1)C(=O)O[C@H]2[C@@H]([C@@H]([C@@H](O[C@@H]2Oc3ccccc3CO)CO)O)O C43199458
c1ccc(cc1)C(=O)O[C@@H]2[C@H]([C@@H]([C@@H](O[C@@H]2Oc3ccccc3CO)CO)O)O C43199459
CNC(=O)c1ccc(cc1)/C=C/C(=O)NNC(=O)c2cc(c[nH]2)Br C44303729
COC(=O)C[C@H](c1ccccc1Cl)NC(=O)Nc2ccccc2CC(=O)N C45723448
c1ccc2c(c1)CC[C@]23C(=O)N(C(=O)N3)CC(=O)Nc4ccc(c(c4)C(=O)N)Cl C46577044
c1ccc2c(c1)C(=NS2(=O)=O)NCC(=O)Nc3cc(c(c(c3)Cl)N)Cl C47221143
c1cc(sc1)[C@@H](CC(=O)NCCc2cc(cc3c2OCOC3)F)NC(=O)N C52901060
CC(=O)c1ccc(cc1)NC(=O)[C@@H]2CC(=O)Nc3c2c(nc(n3)N4CCCCC4)N C20673997
c1ccc2c(c1)[C@@]3([C@H]4[C@@H]([C@@H](N3)CCC(=O)N)C(=O)N(C4=O)c5ccc(c(c5)Cl)F)C(=O)N2 C16010133
c1cc(c(c(c1)Cl)Cl)/C=N/Nc2[nH]nc(n2)SCC(=O)NCCO C59814818
c1ccc2c(c1)[C@]3([C@H]4[C@@H]([C@@H](N3)CCC(=O)N)C(=O)N(C4=O)c5ccc(c(c5)Cl)F)C(=O)N2 C16010131
c1cc(ccc1OC[C@@H](CNC(=O)Nc2cc(c[nH]c2=O)C(F)(F)F)O)F C63160959
COc1ccccc1c2cnn3c2N=C(C[C@H]3C(=O)Nc4ccc(cc4)C(=O)N)O C35684810
Cc1ccc(cc1C(=O)N)NC(=O)CN2C(=O)[C@@]3(CCc4c3cccc4)NC2=O C66441815
Cc1ccc(nc1)NC(=O)CCNC(=O)Nc2cccc(c2)c3ccc(=O)[nH]n3 C66679805
c1ccc2c(c1)CCC[C@@]2(CNC(=O)C(=O)Nc3ccc4c(c3)NC(=O)CO4)O C67000476
CCNC(=O)c1ccccc1NC(=O)CCCC[C@@H]2[C@@H]3[C@@H](CS2)NC(=O)N3 C67163299
Cc1ccc(cc1NC(=O)C)NC(=O)CCCC[C@@H]2[C@@H]3[C@@H](CS2)NC(=O)N3 C67200628
Cc1c(ccc2c1oc(=O)cc2c3ccccc3)O[C@H]4[C@@H]([C@H]([C@H]([C@H](O4)CO)O)O)O C04073598
Cc1ccc(cc1)c2cc(c(c(=O)n2[C@@H]3[C@H]([C@@H]([C@@H]([C@@H](O3)CO)O)O)O)C#N)c4ccco4 C05808719
Cc1ccc(cc1)c2cc(c(c(=O)n2[C@H]3[C@H]([C@@H]([C@@H]([C@@H](O3)CO)O)O)O)C#N)c4ccco4 C05808721
COc1cc(ccc1O)[C@@H]2[C@@H](Oc3ccc(cc3O2)[C@@H]4CC(=O)c5c(cc(cc5O4)O)O)CO C03022618
c1cc(ccc1c2coc3cc(ccc3c2=O)O[C@H]4[C@H]([C@@H]([C@@H]([C@@H](O4)CO)O)O)O)F C08048277
c1ccc(c(c1)c2coc3cc(ccc3c2=O)O[C@H]4[C@@H]([C@@H]([C@@H]([C@@H](O4)CO)O)O)O)F C08048279
c1cc(ccc1NC2=N[C@H]3[C@H]([C@@H](C[C@@H]([C@H]3S2)C(=O)Nc4nccs4)O)O)Cl C08300853
c1cnn(c1)c2ccc(cc2)N3[C@@H]4[C@@H](C[C@H]([C@@H]([C@@H]4NC3=S)O)O)C(=O)Nc5nccs5 C08636425
c1ccc(c(c1)c2coc3cc(ccc3c2=O)O[C@H]4[C@H]([C@H]([C@@H]([C@H](O4)CO)O)O)O)F C11666986
c1ccc(cc1)c2c(cc(=O)[nH]n2)NN3C4=C([C@H](C(=C3N)C#N)c5cccnc5)C(=O)CCC4 C12376889
CC(=O)N[C@@H]1[C@H]([C@@H]([C@H](O[C@H]1Oc2ccc3c(c2)CC[C@@H]4[C@H]3CC[C@]5([C@H]4CCC5=O)C)CO)O)O C12881082
COc1cc(ccc1O)[C@H]2[C@H](Oc3ccc(cc3O2)[C@H]4CC(=O)c5c(cc(cc5O4)O)O)CO C13475805
CN(C)c1ccc(cc1)N2[C@@H]3[C@@H](C[C@H]([C@@H]([C@@H]3NC2=S)O)O)C(=O)NC4CCCC4 C08636368
C[C@H]1CSc2ccc(cc2NC1=O)S(=O)(=O)Nc3ccc(cc3)S(=O)(=O)N C15731095
c1ccc2c(c1)ccc(n2)c3coc4cc(ccc4c3=O)O[C@@H]5[C@H]([C@H]([C@@H]([C@H](O5)CO)O)O)O C16040850
Cc1ccc(cc1)/N=N/c2c(c(c(=S)n(c2C)[C@@H]3[C@H]([C@@H]([C@@H]([C@@H](O3)CO)O)O)O)C#N)C C17252502
c1cc(ccc1c2coc3cc(ccc3c2=O)O[C@@H]4[C@@H]([C@@H]([C@@H]([C@@H](O4)CO)O)O)O)F C08048274
c1ccc(c(c1)C(=O)NN/C=C\2/C(=O)NC(=S)N(C2=O)c3cccc(c3)Cl)O C02308499
Cn1c(c(c(=O)n(c1=O)C)C(=O)CSc2nc(c3c4c(sc3n2)CCCC4)N)N C03551628
c1ccc2c(c1)ccc(n2)c3coc4cc(ccc4c3=O)O[C@@H]5[C@@H]([C@@H]([C@@H]([C@@H](O5)CO)O)O)O C36537226
c1ccc2c(c1)ccc(n2)c3coc4cc(ccc4c3=O)O[C@H]5[C@H]([C@@H]([C@@H]([C@@H](O5)CO)O)O)O C36537233
C[C@H]1CCc2c(sc3c2c(nc(n3)SCC(=O)c4c(n(c(=O)n(c4=O)C)C)N)N)C1 C36818933
CC(=O)N[C@@H]1[C@H]([C@@H]([C@H](O[C@H]1Oc2ccc3c(c2)CC[C@H]4[C@H]3CC[C@]5([C@@H]4CCC5=O)C)CO)O)O C08789974
CC(=O)N[C@@H]1[C@H]([C@@H]([C@H](O[C@H]1Oc2ccc3c(c2)CC[C@@H]4[C@H]3CC[C@]5([C@@H]4CCC5=O)C)CO)O)O C08789973
CC(=O)N[C@@H]1[C@H]([C@@H]([C@H](O[C@H]1Oc2ccc3c(c2)CC[C@H]4[C@@H]3CC[C@]5([C@@H]4CCC5=O)C)CO)O)O C08789972
COc1ccc(cc1)CN2[C@H](N=C([C@H](C2=O)[C@@H]3c4c(c5cc(ccc5[nH]4)Cl)CCN3)O)O C39272851
Cc1cc(c2=[NH+]C(=O)[C@@H](C=c2c1)[C@H]([C@@H]3NN=NN3C(C)(C)C)[NH+]4CCC(CC4)O)C C39699305
c1ccc2c(c1)/C(=C\3/C(=O)N(C(=S)S3)NC(=O)c4ccccc4O)/C(=O)N2CC(=O)N C40004257
c1ccc(c(c1)C(=O)NNc2c(c(ncn2)n3c4ccccc4nn3)N)Br C40785061
c1cc(ccc1N2C(=O)[C@H]3[C@@H](N(O[C@@H]3C2=O)CC(=O)N)c4ccc(c(c4)O)O)Br C33893502
CC(=O)N[C@@H]1[C@H]([C@@H]([C@H](O[C@H]1Oc2ccc3c(c2)CC[C@H]4[C@@H]3CC[C@@]5([C@@H]4CCC5=O)C)CO)O)O C43743789
CC(=O)N[C@@H]1[C@H]([C@@H]([C@H](O[C@H]1Oc2ccc3c(c2)CC[C@H]4[C@H]3CC[C@@]5([C@@H]4CCC5=O)C)CO)O)O C43743791
COc1ccc(cc1)n2c(=O)c(c([nH]c2=O)[O-])[C@H]3c4c(c5cc(ccc5[nH]4)OC)CC[NH2+]3 C20610562
c1ccc2c(c1)[C@]3([C@H]4[C@@H]([C@@H](N3)CCC(=O)N)C(=O)N(C4=O)C5CCCCCC5)C(=O)N2 C20610935
c1ccc2c(c1)[C@@]3([C@@H]4[C@H]([C@@H](N3)Cc5ccc(c(c5)O)O)C(=O)N(C4=O)C[C@H]6CCCO6)C(=O)N2 C20758800
CC(C)(C)N1C(=O)[C@@H]2[C@H](N[C@@]3([C@@H]2C1=O)c4cccc(c4NC3=O)Cl)CCC(=O)N C20549011
CC(C)(C)N1C(=O)[C@@H]2[C@@H](N[C@@]3([C@@H]2C1=O)c4cccc(c4NC3=O)Cl)CCC(=O)N C20549014
CC(C)(C)N1C(=O)[C@@H]2[C@H](N[C@@]3([C@@H]2C1=O)c4cc(ccc4NC3=O)Br)CCC(=O)N C13573326
CC(C)(C)N1C(=O)[C@@H]2[C@@H](N[C@@]3([C@@H]2C1=O)c4cc(ccc4NC3=O)Cl)CCC(=O)N C20567019
CC(C)(C)N1C(=O)[C@@H]2[C@@H](N[C@]3([C@@H]2C1=O)c4cc(ccc4NC3=O)Cl)CCC(=O)N C16025077
c1cc2c(cc1Br)[C@@]3([C@@H]4[C@H]([C@@H](N3)CC(=O)N)C(=O)N(C4=O)C[C@@H]5CCCO5)C(=O)N2 C15971878
c1cc2c(cc1Br)[C@@]3([C@@H]4[C@H]([C@@H](N3)CC(=O)N)C(=O)N(C4=O)C[C@H]5CCCO5)C(=O)N2 C13591777
C[C@@H]1CN(C[C@@H](O1)C)c2c(c3c4c(nc(c3c(n2)N)N)N(C(=O)C4)CCC(C)C)C#N C12531213
c1ccc(c(c1)NC(=O)[C@H]2CC(=O)Nc3c2c(=O)[nH]c(n3)Nc4ccc(cc4)F)F C54202235
c1ccc2c(c1)[C@]3([C@H]4[C@@H]([C@@H](N3)CCC(=O)N)C(=O)N(C4=O)c5ccccc5F)C(=O)N2 C16012441
C[C@@H]1C2=C([C@@H](O[C@@H]2C)NC(=O)CS[C@@H]3NN=C4N3C=C(C=C4Cl)Cl)C(=O)NN1 C38639830
C[C@H]1C2=C([C@H](O[C@@H]2C)NC(=O)CS[C@@H]3NN=C4N3C=C(C=C4Cl)Cl)C(=O)NN1 C38639836
c1cc(oc1)C(=O)Nc2ccc(cc2)NC(=O)[C@H]3Nc4cc(ccc4S(=O)(=O)N3)F C64960047
c1ccc2c(c1)[C@@]3([C@@H]4[C@@H]([C@@H](N3)CCC(=O)N)C(=O)N(C4=O)c5ccc(cc5)F)C(=O)N2 C16012587
c1ccc2c(c1)[C@@]3([C@@H]4[C@@H]([C@@H](N3)CCC(=O)N)C(=O)N(C4=O)c5ccccc5F)C(=O)N2 C16012444
CC(C)(C)NC(=O)[C@@H](c1ccco1)N(c2ccc(cc2)OC)C(=O)c3c(c(ns3)C(=O)N)N C06074663
CCC(C)(C)NC(=O)[C@H](c1ccc(cc1)OC)N(Cc2ccco2)C(=O)c3c(c(ns3)C(=O)N)N C06462221
Cc1ccc(o1)[C@H](C(=O)NC2CCCC2)N(c3cc(cc(c3)C)C)C(=O)c4c(c(ns4)C(=O)N)N C12714613
c1cc(oc1)C(=O)N[C@@H](C(Cl)(Cl)Cl)NC(=S)Nc2c(c3c(s2)CCCC3)C(=O)N C04177674
COc1cccc(c1O)/C=N/Nc2nnc(n2N)SCC(=O)Nc3cccc(c3)Br C21318786
CCOc1cc(ccc1O)/C=N/Nc2nnc(n2N)SCC(=O)Nc3ccc(cc3F)F C21326409
CCOc1cc(ccc1O)/C=N/Nc2nnc(n2N)SCC(=O)Nc3ccc(cc3Cl)Cl C21326685
C[C@H](C(=O)Nc1c(ccs1)C(=O)N)OC(=O)c2ccc3c(c2N)C(=O)c4ccccc4C3=O C29994373
c1ccc(cc1)C(=O)N[C@H](c2c3ccccc3c(=O)[nH]n2)C(=O)N/N=C\c4ccc(c(c4)O)O C36024689
c1ccc(c(c1)C(=O)N/C(=C\c2ccc(cc2)Br)/C(=O)NNC(=S)N)Cl C13632999
CC(C)(C)N([C@H](c1c(cc(cc1O)O)O)C(=O)NC2CCCCC2)C(=O)c3c(cccc3O)O C36586646
Cc1ccc(o1)CN([C@@H](c2c(cc(cc2O)O)O)C(=O)NC(C)(C)C)C(=O)CNC(=O)c3ccccc3 C36600896
C[C@]12CC[C@@H]([C@@]1([C@H](CC3=C2CC[C@H]4[C@]3(C[C@@H]([C@@H](C4(C)C)O)O)C)O)C)[C@@H](CC[C@@H](C(C)(C)O)O)CO C35271618
c1ccc(cc1)C2=C[C@H](N=N2)[C@@H]3NN[C@@H](N3N)SCC(=O)Nc4ccc(cc4)Br C38990057
c1ccc2c(c1)cccc2NC(=O)CS[C@@H]3NN[C@H](N3N)[C@@H]4C=C(N=N4)c5ccc(cc5)F C38990119
Cc1ccc(c(c1)NC(=O)CS[C@@H]2NN[C@@H](N2N)[C@@H]3C=C(N=N3)c4ccc(cc4)Cl)C C38994283
Cc1ccc(c(c1)C)NC(=O)CS[C@H]2NN[C@@H](N2N)[C@@H]3C=C(N=N3)c4ccc(cc4)Cl C38995058
CCc1cccc(c1NC(=O)CS[C@@H]2NN[C@@H](N2N)[C@@H]3C=C(N=N3)c4ccc(cc4)F)C C38999114
c1cc(ccc1C2=C[C@@H](N=N2)[C@H]3NN[C@@H](N3N)SCC(=O)Nc4ccc(cc4)Br)F C39000249
Cc1ccc(cc1NC(=O)CS[C@@H]2NN[C@H](N2N)[C@@H]3C=C(N=N3)c4ccc(cc4)Cl)Cl C39000480
Cc1ccc(cc1)C2=C[C@@H](N=N2)[C@@H]3NN[C@@H](N3N)SCC(=O)Nc4cc(ccc4C)Cl C39006588
Cc1cc(c(c(c1)C)NC(=O)CS[C@H]2NN[C@@H](N2N)[C@@H]3C=C(N=N3)c4ccc(cc4)F)C C39007664
Cc1cc(c(c(c1)C)NC(=O)CS[C@H]2NN[C@H](N2N)[C@@H]3C=C(N=N3)c4ccc(cc4)F)C C39007666
Cc1ccc(cc1)C2=C[C@@H](N=N2)[C@@H]3NN[C@@H](N3N)SCC(=O)Nc4ccc(cc4Cl)Cl C39592244
Cc1ccc(cc1)C2=C[C@@H](N=N2)[C@H]3NN[C@@H](N3N)SCC(=O)Nc4ccc(cc4Cl)Cl C39592252
Cc1ccc(cc1Cl)NC(=O)CS[C@H]2NN[C@H](N2N)[C@@H]3C=C(N=N3)c4ccc(cc4)F C39592708
CC(C)NC(=O)C[C@@H]1c2c(sc(n2)Nc3cccc(c3)O)C[C@H]4[C@@]1(CC[C@H]([C@@]4(C)CO)O)C C43553717
CC(C)(C)NC(=O)[C@H](c1c(cc(cc1O)O)O)N(c2ccccc2)C(=O)c3c(cccc3O)O C36610055
c1ccc(c(c1)c2nnc(n2N)SCC(=O)N/N=C/c3cc(ccc3O)Br)O C58990170
CC(C)(C)NC(=O)[C@H](c1ccc(cc1)F)N(Cc2ccc(cc2)OC)C(=O)c3c(c(ns3)C(=O)N)N C06074907
CCC[C@H](C(=O)NC(C)(C)C)N(c1ccc(cc1)OCC)C(=O)c2c(c(ns2)C(=O)N)N C06501314
CCOc1ccccc1N([C@@H](c2ccc(o2)C)C(=O)NC(C)(C)C)C(=O)c3c(c(ns3)C(=O)N)N C06631422
CCOc1ccccc1N([C@@H](c2ccc(o2)C)C(=O)NC[C@@H]3CCCO3)C(=O)c4c(c(ns4)C(=O)N)N C06631426
CCOc1ccccc1N([C@H](c2ccc(o2)C)C(=O)NC[C@@H]3CCCO3)C(=O)c4c(c(ns4)C(=O)N)N C06631485
COCCNC(=O)[C@H](c1ccc(cc1)O)N(c2cccc(c2)F)C(=O)c3c(c(ns3)C(=O)N)N C06905098
c1cc(ccc1[C@@H](C(=O)NC2CCCC2)N(c3ccc4c(c3)OCO4)C(=O)c5c(c(ns5)C(=O)N)N)O C12474245
CC(C)(C)NC(=O)[C@H](c1cccs1)N(c2ccc3c(c2)OCO3)C(=O)c4c(c(ns4)C(=O)N)N C13023393
c1cc(ccc1N/N=C(\c2c(=O)[nH]c3ccc(cc3n2)Cl)/[C@@H]([C@H](CO)O)O)S(=O)(=O)N C15774873
c1cc(ccc1N/N=C(\c2c(=O)[nH]c3ccc(cc3n2)Cl)/[C@@H]([C@@H](CO)O)O)S(=O)(=O)N C15774877
c1ccc(c(c1)/C=N/Nc2nnc(n2N)SCC(=O)Nc3nc4ccccc4s3)O C20527338
C[NH+](C)C[C@H](c1ccc(cc1)O[C@H]2[C@H]([C@@H]([C@@H]([C@@H](O2)C(=O)[O-])O)O)O)C3(CCCCC3)O C22056434
Cc1cc(nc(n1)N)N(C)NC(=S)SCC(=O)N[C@@H](C(Cl)(Cl)Cl)O C26947892
C[C@H]([C@@H]([C@@H]([C@@H](OCCO)Oc1ccc(cc1)c2coc3cc(cc(c3c2=O)O)OC)O)O)O C28115129
Cc1ccc(o1)CN([C@@H](c2c(cc(cc2O)O)O)C(=O)NC(C)(C)CC(C)(C)C)C(=O)CO C36600364
Cc1ccc(c(c1)C)N([C@@H](c2ccc(o2)C)C(=O)NC[C@@H]3CCCO3)C(=O)c4c(c(ns4)C(=O)N)N C12714879
Cc1ccc(c(c1)C)N([C@H](c2ccc(o2)C)C(=O)NC[C@H]3CCCO3)C(=O)c4c(c(ns4)C(=O)N)N C12714887
c1cc(ccc1CCC(=O)c2c(cc(cc2O)O[C@H]3[C@@H]([C@H]([C@@H]([C@H](O3)CO)O)O)O)O)O C31166407
COc1ccc(cc1)C2=C[C@H](N=N2)[C@H]3NN[C@@H](N3N)SCC(=O)Nc4ccc(c(c4)F)F C39000762
CC1=C[C@H](N=N1)[C@H]2NN[C@@H](N2N)SCC(=O)Nc3cc(cc(c3)C(F)(F)F)C(F)(F)F C39591902
CN1[C@H](NN[C@@H]1SCc2[nH]c(=O)c3ccccc3n2)[C@@H](CO)NC(=O)c4ccccc4OC C39760165
Cc1ccccc1[C@@H]2[C@H]3[C@@H](C(=O)N(C3=O)c4ccc(c(c4)Cl)C)[C@@]([NH2+]2)(CCCNC(=O)N)C(=O)[O-] C43221548
CC(C)(C)N1C(=O)[C@H]2[C@H]([NH2+][C@@]([C@@H]2C1=O)(CCCNC(=O)N)C(=O)[O-])c3ccc(cc3)/C=C/c4ccccc4 C44174492
C[NH+](C)C[C@@H](c1ccc(cc1)O[C@H]2[C@@H]([C@H]([C@H]([C@@H](O2)C(=O)[O-])O)O)O)C3(CCCCC3)O C44608342
c1cc(sc1)C[C@@H](C(=O)N)NC(=O)C2=C[C@H]([C@@H]([C@@H](C2)O)O)Oc3ccc4c(c3)CCC4 C03840224
COc1ccc(cc1NC(=O)CSc2nnc(n2N)N/N=C/c3ccc(cc3O)O)Cl C20292354
Cc1ccc(cc1)CN2[C@H]3C(=C(N2)C)C=C(S3)C(=O)NCCCc4c(c(n[nH]4)N)C#N C39937701
Cc1cccc(c1N[C@@H]2NN[C@@H](S2)SCC(=O)N[C@@H](CC3=c4ccccc4=[NH+]C3)C(=O)[O-])C C64684192
Cc1cccc(c1N[C@@H]2NN[C@H](S2)SCC(=O)N[C@@H](CC3=c4ccccc4=[NH+]C3)C(=O)[O-])C C64684201
Cc1c(c([nH]n1)SCC(=O)Nc2c(c3c(s2)CCCC3)C(=O)N)[N+](=O)[O-] C04019800
c1ccc(cc1)NC(=O)Nc2nnc(s2)CC(=O)N/N=C/c3cccc(c3)O C01885954
c1ccc(cc1)NC(=O)Nc2nnc(s2)CC(=O)N/N=C/c3ccc(cc3)O C01885958
c1cc(ccc1C(=O)NNC(=O)CSc2nnc(n2N)C(F)(F)F)Cl C05993375
CCn1c(nnc1SCC(=O)Nc2ccc3c(c2)[nH]c(=O)[nH]3)c4ccccc4O C04384530
CN(C)S(=O)(=O)c1cccc(c1)NC(=S)NNC(=O)c2ccccc2O C05659516
Cc1ccccc1Nc2nc(nc(n2)N)COC(=O)c3c(c(c([nH]3)C)C(=O)C)C C03368736
Cc1c2ccc(c(c2oc(=O)c1CC(=O)NCCc3c[nH]c4c3cc(cc4)OC)O)O C08878692
Cc1ccc(cc1S(=O)(=O)N)C(=O)OCC(=O)NC(=O)NC23CC4CC(C2)CC(C4)C3 C12677658
COc1cc(c(cc1OC)NC(=O)/C=C/c2[nH]c3cc(c(cc3n2)OC)OC)N C13216063
Cc1cccc(c1)n2c3c(c(n2)C)[C@@H](C(=C(O3)N)C#N)c4ccc(c(c4)OC)OCC(=O)N C16349908
c1cc(c(c(c1)F)NC(=O)CSc2nnc(n2N)N/N=C/c3ccco3)F C20527788
Cc1c(n(c(c1C#N)NC(=O)CSc2nc([nH]n2)N)c3ccc(cc3)OC)C C24982418
C[C@H](C(=O)NC(=O)NCC=C)Sc1nnc(n1N)SCc2ccccc2 C26317049
Cc1cc(c(n1c2ccc(cc2)OC)C)/C=C(\C#N)/C(=O)Nc3ccc(cc3)NC(=O)N C26827654
CN(C)S(=O)(=O)c1ccc(c(c1)NC(=O)CSc2[nH]c(=O)cc(n2)N)Cl C15587196
COc1ccc(cc1)C(=O)[C@H]2[C@@H](NC(=O)N[C@@]2(C(F)(F)F)O)c3ccc(c(c3)OC)O C35092929
COc1ccc(cc1)C(=O)[C@H]2[C@H](NC(=O)N[C@@]2(C(F)(F)F)O)c3ccc(c(c3)OC)O C35092933
CCOc1cc(ccc1O)[C@@H]2[C@@H]([C@@](NC(=O)N2)(C(F)(F)F)O)C(=O)c3ccc(cc3)OC C04388724
C[C@@H](C(=O)Nc1cccc(c1)S(=O)(=O)N)Sc2[nH]nc(n2)c3ccccc3 C07633440
Cc1ccc(cc1)NC2=NC(=N[C@H](N2)N)CSc3nnc(o3)c4ccncc4 C38975052
c1ccc(cc1)C2=C[C@@H](N=N2)[C@H]3NN[C@@H](N3N)SCc4ccc(cc4)[N+](=O)[O-] C39007336
c1ccc(cc1)n2cc(cn2)CCC(=O)NCC(=O)Nc3ccc4c(c3)[nH]c(=O)[nH]4 C39558951
CCCCN1[C@H]([C@@H](C(=NC1=O)[O-])N(C)C(=O)CCCc2c[nH]c3c2cccc3)[NH3+] C39727264
CCCCN1[C@H]([C@H](C(=NC1=O)[O-])N(C)C(=O)CCCc2c[nH]c3c2cccc3)[NH3+] C39727268
COC(=O)c1ccc(cc1)Oc2c(c(ncn2)NNC(=O)c3ccc(cc3)F)N C40700737
CC(C)[C@H](C(=O)NNC(=O)c1cc(n[nH]1)c2ccccc2)NC(=O)c3ccco3 C41782262
C[C@@H](c1ccc(cc1F)F)NC(=O)N[C@H](CO)[C@@H](c2ccc(cc2)[N+](=O)[O-])O C42806668
C[C@H](c1ccccc1Cl)NC(=O)N[C@H](CO)[C@@H](c2ccc(cc2)[N+](=O)[O-])O C42896129
c1ccc2c(c1)nc(o2)SCC(=O)NCC(=O)Nc3ccc4c(c3)[nH]c(=O)[nH]4 C44250966
c1ccc(c(c1)C(=O)NCc2ccco2)NC(=O)c3cccc(c3)OCC(=O)N C44696308
CC1=C([C@@H](n2c(c(cn2)C(=O)N)N1)c3cccc(c3OC)OC)C(=O)Nc4ccccc4 C44891943
Cc1ccc(cc1F)C(=O)NCCNC(=O)Nc2cccc(c2)N3CCNC3=O C47894392
c1ccc(cc1)Nc2nc(nc(n2)N)[C@@H](C#N)C(=O)CCc3c[nH]c4c3cccc4 C49392212
c1ccc2cc(c(cc2c1)C(=O)NNC(=O)CCNC(=O)/C=C/c3ccco3)O C50170643
CC[C@H](c1cccs1)NC(=O)NNc2ccc(cn2)S(=O)(=O)NC(C)C C57242989
C[C@H](COc1ccc(cc1)F)NC(=O)NNC(=O)c2c3ccccc3c(=O)[nH]n2 C57853410
C[C@H]1CCC[C@@H]([C@@H]1C)NC(=S)NNC(=O)CN2C(=O)C3(CCCC3)NC2=O C58071277
CCOc1ccc(cc1)C(=O)NCC(=O)Nc2cccc(c2)[C@@]3(C(=O)NC(=O)N3)C C47168703
Cc1ccc(c(c1)C)NC(=O)CSc2nnc(n2N)N/N=C/c3cccnc3 C20292580
CC(C)C/C(=N/Nc1nnc(n1N)SCC(=O)Nc2c(cccc2F)F)/C C59915912
C[C@@H]1CCc2c(cc(s2)C(=O)NNC(=O)NCCNC(=O)OC(C)(C)C)C1 C62650406
CC(C)(C)C1=NN=C2[C@@H]1[C@H](C(=C(O2)N)C#N)c3ccc(c(c3)OC)OCC(=O)N C06781478
Cc1cc(on1)CNC(=O)NCCCc2c(c(n(n2)c3ccc(cc3)F)N)C#N C64230192
c1cc(cc(c1)NC(=O)N)CNC(=O)c2csc(n2)c3ccc(cc3)[N+](=O)[O-] C50587432
c1ccc2c(c1)c(c[nH]2)C(=O)NCCC(=O)NCc3[nH]nc(n3)c4cccs4 C66427122
CC(C)Oc1cccc(c1)/C=C/C(=O)NCC(=O)Nc2ccc3c(c2)[nH]c(=O)[nH]3 C66608065
CCC(=O)N[C@H](c1ccccc1)C(=O)Nc2cccc(c2)[C@]3(C(=O)NC(=O)N3)C C66614852
Cc1ccc(c(c1)Cl)NC(=O)CCNC(=O)CNC(=O)NCc2ccco2 C66684390
CC(=O)Nc1cc(c(cc1F)F)NC(=O)NCCNc2ccc(cc2)[N+](=O)[O-] C66980446
CCOC(=O)C1=C(n2c(=O)/c(=C/c3ccccc3)/sc2=C([C@H]1c4ccccc4)C(=O)N)N C02216697
c1cc(ccc1NC(=O)CCC(=O)N/N=C/c2ccc(cc2O)O)Br C01959939
Cc1cccc(c1)NC(=O)c2c(c(c(s2)NC(=O)c3cccc(c3)N)C(=O)OC)C C01223019
CC[C@H](C(=O)Nc1nc(c(s1)C)c2ccccc2)Sc3[nH]c(=O)cc(n3)N C04911117
C[C@H]1CCc2c(sc(c2C(=O)N)NC(=O)COC(=O)c3cc4ccccc4[nH]3)C1 C05530524
Cc1c(c(sc1C(=O)N)NC(=O)Nc2ccc(cc2)Cl)C(=O)OC(C)C C06527004
c1ccc(c(c1)c2[nH]c(nn2)SCC(=O)Nc3c(c4c(s3)CCCC4)C(=O)N)F C09836986
Cc1ccc(cc1C)NC(=O)CCC(=O)NNC(=S)NC(=O)/C=C/c2ccccc2 C12500756
Cc1cccc(c1)C(=O)N[C@H](C(C)C)C(=O)NNC(=O)CNc2ccccc2 C12534797
Cc1ccc(cc1)NC(=O)CS[C@@H](C)C(=O)Nc2ccc3c(c2)[nH]c(=O)[nH]3 C15598435
C/C(=C\C(=O)NC1C2CC3CC(C2)CC1C3)/NNC(=O)C(=O)NC4CCCCC4 C20157716
Cc1cc(c(n1c2ccc(cc2)OC)C)C(=O)CSc3nc(cc(n3)N)N C07654908
CCOc1c(cc(cc1Cl)/C=C/C(=O)Nc2cccc(c2)NC(=O)N)OC C29616598
c1ccc(cc1)C(=O)NCCNC(=O)CCNC(=O)NC23CC4CC(C2)CC(C4)C3 C31029409
Cc1ccc(cc1)C(=O)c2c3c(sc2NC(=O)CSc4nc([nH]n4)N)CCCC3 C03331717
Cc1ccc2c(c1)c3c([nH]2)[C@H](CCC3)N[C@@H](CO)[C@@H](c4ccc(cc4)[N+](=O)[O-])O C34118257
C/C(=C\C(=O)NC1CCCCC1)/NNC(=O)C(=O)Nc2cccc3c2cccc3 C05287964
CCC(=O)N(C1CCCCC1)[C@H](c2c(cc(cc2O)O)O)C(=O)NC(C)(C)C C36493119
CCCCNC(=O)[C@@H](c1c(cc(cc1O)O)O)N(C)C(=O)C#Cc2ccccc2 C36530400
c1ccc(c(c1)C(=O)NNC(=O)CCNC(=O)c2ccc(cc2)Br)O C05172073
CC1=C[C@@H](N=N1)[C@H]2NN[C@@H](N2N)SCC(=O)c3ccc(cc3)c4ccccc4 C38556265
c1ccc(cc1)CS(=O)(=O)Nc2ccc(cc2N3CC[NH2+][C@H](C3)[O-])c4ccccc4O C39482382
Cc1ccc(cc1Cl)CCC(=O)NCC(=O)Nc2ccc3c(c2)[nH]c(=O)[nH]3 C39559003
CN(Cc1ccccc1)c2c(c(ncn2)NNC(=O)c3ccccc3Cl)N C40662492
c1cc(ccc1CNc2c(c(ncn2)NCc3ccc4c(c3)OCO4)N)Cl C40686185
CCC(=O)Nc1cccc(c1)NC(=O)C(=O)N[C@H](C)CCc2ccc(cc2)O C41222924
Cc1cc(ccc1NC(=O)C(=O)N[C@@H](C)c2ccc(cc2)NC(=O)NC3CC3)F C42073273
Cc1cccc(c1C)NC(=S)NNC(=O)c2cccc(c2)N3CCNC3=O C45081412
C[C@H](CCc1ccc(cc1)O)NC(=O)NNC(=O)[C@@H](C)Oc2ccc(cc2)F C45381932
Cc1cc(c2cc([nH]c2c1)C(=O)O[C@@H](C)C(=O)Nc3c(ccs3)C(=O)N)C C45616668
Cc1ccccc1NC(=O)NNC(=O)[C@@H](C(C)C)NC(=O)c2ccc(cc2)F C45884228
c1c(cc(c2c1COCO2)CCNC(=O)NNC(=S)NC3CCCC3)F C47070377
C[C@@H](c1cccc(c1)NC(=O)C)NC(=O)Nc2cccc(c2)C(=O)NC(C)(C)C C47587187
c1ccc(cc1)c2cc([nH]n2)C(=O)NNC(=O)NCC3(CCC3)c4ccccc4 C54516738
Cc1cccc(c1)OC[C@@H](C)NC(=O)NNC(=O)c2cc(c[nH]2)Br C54612445
CC[C@H](c1ccc(cc1)Cl)NC(=O)NNC(=O)c2cc(n[nH]2)c3ccccc3 C54925659
Cc1cc(ccc1NC(=O)N[C@@H](C)c2ccc(cc2)OC(C)C)OCC(=O)N C56709518
Cc1ccc(c(c1)O)C(=O)O[C@@H](C)C(=O)Nc2c(c3c(s2)CCC3)C(=O)N C22042924
Cc1ccccc1[C@H](CC(=O)Nc2ccc3c(c2)nc(o3)C(C)(C)C)NC(=O)N C33216289
c1ccc(c(c1)C(=O)NCCCNC(=O)Nc2ccc3c(c2)CCC(=O)N3)F C63267579
CC(C)c1ccc(cc1)C(=O)Nc2c(ccs2)C(=O)NNC(=O)NC3CC3 C64900351
CCCC(=O)Nc1c(cc(cc1Cl)Cl)C(=O)NNC(=O)NCC2CC2 C65191713
Cc1cc(ccc1NCC(=O)NC(=O)NC2CCCC2)C(=O)NC3CCCC3 C65277278
Cc1cccc(c1C)NC(=S)NNC(=O)c2ccc([nH]c2=O)c3ccco3 C66043655
c1ccc(cc1)OCCC(=O)NNC(=O)NC[C@]2(CCCc3c2cccc3)O C66925742
Cc1ccc(nc1)NC(=O)CCNC(=O)NC[C@]2(CCCc3c2cccc3)O C66978076
CCCNC(=O)C(=O)Nc1cccc(c1)NC(=O)Nc2cccc3c2CCCC3 C66981760
COC(=O)Nc1cc(ccc1F)NC(=O)NC[C@@H](c2ccc(cc2F)F)O C67324334
CC(C)C[C@@H](C(=O)Nc1ccc(cc1)n2c(ccn2)C(F)(F)F)NC(=O)N C67467374
Cc1c(cccc1Cl)NNC(=O)N[C@H](C)c2cccc(c2)S(=O)(=O)NC C67470370
COc1ccc(cc1OC)c2csc(n2)C3=C(N(CC3=O)NC(=O)c4c[nH]c5c4cccc5)N C02655611
COCc1c(n(nn1)c2c(non2)N)C(=O)NNC(=O)c3ccccc3Br C03666623
CC(=O)N/C(=C\c1ccccc1)/C(=O)OCC(=O)Nc2c(c3c(s2)CCC3)C(=O)N C08773961
c1cc2c(cc1C(=O)NNC(=O)CNC(=O)CNC(=O)c3ccc(cc3Cl)Cl)OCO2 C09441753
COc1ccc(cc1)N2C(=O)[C@@H]3[C@H]([NH2+][C@@]([C@@H]3C2=O)(Cc4c[nH]c5c4cccc5)C(=O)[O-])c6ccccc6O C09510757
CCCCn1c(c(c(=O)[nH]c1=O)N(C)C(=O)CN2C(=O)[C@@]3(CCOc4c3cccc4)NC2=O)N C09863729
c1ccc2c(c1)cc(c(=O)[nH]2)C(=O)NNC(=O)c3ccccc3NS(=O)(=O)c4cccs4 C10891972
COc1cccc(c1O)[C@@H]2[C@H]3[C@@H](C(=O)N(C3=O)c4ccc(cc4)Cl)[C@@]([NH2+]2)(Cc5c[nH]cn5)C(=O)[O-] C08846506
CCn1c2ccc(cc2nc1SCC(=O)c3c(n(c(=O)n(c3=O)C)C)N)S(=O)(=O)N C09126845
CC(C)[C@@H](C(=O)NNC(=O)c1c2ccccc2c(=O)[nH]n1)NC(=O)c3ccc(cc3)F C13147777
COc1ccc(cc1)N2C(=O)[C@H]3[C@@H]([NH2+][C@@]([C@@H]3C2=O)(Cc4c[nH]c5c4cccc5)C(=O)[O-])c6ccccc6O C09510756
CNC(=O)c1cc2c(cncc2s1)Oc3ccc(cc3)/C=C/C(=O)NC[C@H](CO)O C13864431
CCn1c2ccc(cc2nc1S[C@@H](C)C(=O)NC(=O)NC(C)(C)C)S(=O)(=O)N C17039291
CC(=O)O[C@@H]1C[C@H]([C@]2([C@H]3[C@@H](CC[C@]2(C1)O)[C@@]4(CC[C@@H]([C@@]4(C[C@@H]3OC(=O)C)C)C5=CC(=O)OC5)O)CO)O C19926238
CC(=O)O[C@H]1C[C@@H]([C@]2([C@H]3[C@@H](CC[C@]2(C1)O)[C@@]4(CC[C@@H]([C@@]4(C[C@@H]3OC(=O)C)C)C5=CC(=O)OC5)O)CO)O C19926244
Cc1ccc(c(c1)C)NC(=O)[C@@H]2[C@H](Nc3ncnn3[C@H]2c4ccc(c(c4)OC)OCC(=O)N)C C20804104
CCNc1c2c(nc(n1)n3cc(cn3)c4ccccn4)n(cn2)[C@H]5[C@@H]([C@@H]([C@H](O5)CO)O)O C28394458
CCNc1c2c(nc(n1)n3cc(cn3)c4ccccn4)n(cn2)[C@@H]5[C@@H]([C@@H]([C@H](O5)CO)O)O C28394463
CC(=O)O[C@@H]1C[C@H]([C@@]2([C@@H]3[C@@H](CC[C@@]2(C1)O)[C@@]4(CC[C@@H]([C@@]4(C[C@@H]3OC(=O)C)C)C5=CC(=O)OC5)O)CO)O C33759833
CC(=O)O[C@H]1C[C@H]([C@@]2([C@@H]3[C@@H](CC[C@@]2(C1)O)[C@@]4(CC[C@@H]([C@@]4(C[C@@H]3OC(=O)C)C)C5=CC(=O)OC5)O)CO)O C33759834
c1cc(c(cc1[N+](=O)[O-])CSc2c3c(ncn2)n(cn3)[C@@H]4[C@@H]([C@@H]([C@@H](O4)CO)O)O)O C35395389
c1cc(c(cc1[N+](=O)[O-])CSc2c3c(ncn2)n(cn3)[C@H]4[C@@H]([C@@H]([C@@H](O4)CO)O)O)O C35395392
c1cc(c(cc1[N+](=O)[O-])CSc2c3c(ncn2)n(cn3)[C@@H]4[C@H]([C@@H]([C@@H](O4)CO)O)O)O C35395397
c1cc(c(cc1[N+](=O)[O-])CSc2c3c(ncn2)n(cn3)[C@H]4[C@H]([C@@H]([C@@H](O4)CO)O)O)O C35395400
c1ccc(cc1)CN(C[C@@H]2CCC[C@@H]2O)c3c4c(ncn3)n(cn4)[C@H]5[C@@H]([C@@H]([C@H](O5)CO)O)O C39264936
c1cc2c(cc1NC(=O)CNC(=O)/C=C/c3cc4c(cc3[N+](=O)[O-])OCO4)[nH]c(=O)[nH]2 C39559548
C1CSC(=C1)C(=O)N2CCNC[C@@H]2C(=O)N[C@H](CC3=C4CC=CC=C4N=C3)C(=O)N C39564183
COc1ccccc1Cn2c3ccccc3nc2S[C@H]4[C@@H]([C@@H]([C@@H]([C@@H](O4)CO)O)O)O C39915865
c1ccc(c(c1)c2nnc(o2)Cn3c4ccccc4nc3S[C@H]5[C@H]([C@@H]([C@@H]([C@@H](O5)CO)O)O)O)Cl C39915955
c1ccc(cc1)OCCn2c3ccccc3nc2S[C@H]4[C@@H]([C@@H]([C@@H]([C@@H](O4)CO)O)O)O C39915961
c1cc(ccc1[C@@H]2c3c(n[nH]c3C(=O)N2[C@@H]4CCS(=O)(=O)C4)c5cc(ccc5O)Cl)OCC(=O)N C38702071
CCc1ccc(cc1)N2C(=O)[C@H]3[C@H]([NH2+][C@@]([C@@H]3C2=O)(CO)C(=O)[O-])c4ccc(c(c4)OC)O C33925781
CC(C)NC(=O)C[C@@H]1c2c(sc(n2)NC(=O)COC)C[C@H]3[C@@]1(CC[C@H]([C@@]3(C)CO)O)C C43553363
c1ccc2c(c1)cc(c(=O)[nH]2)C(=O)NCCCc3c(c(n(n3)c4ccc(cc4)F)N)C#N C46707088
Cc1cc(c2c(c1)[C@@]3([C@H]4[C@@H]([C@H](N3)CCC(=O)N)C(=O)N(C4=O)Cc5ccccc5OC)C(=O)N2)C C20611745
COCCCN1C(=O)[C@@H]2[C@@H](N[C@@]3([C@@H]2C1=O)c4ccccc4NC3=O)Cc5ccc(c(c5)O)O C13572494
COCCCN1C(=O)[C@@H]2[C@@H](N[C@@]3([C@@H]2C1=O)c4cc(ccc4NC3=O)F)Cc5ccc(c(c5)O)O C20567045
COc1ccc(cc1CSc2[nH]c3ccccc3n2)[C@@H]4c5c([nH]cn5)C[C@@H]([NH2+]4)C(=O)[O-] C20805377
COc1ccc(cc1CSc2[nH]c3ccccc3n2)[C@H]4c5c([nH]cn5)C[C@H]([NH2+]4)C(=O)[O-] C20805379
C[C@@H]1C[C@H](n2c(cc(n2)C(=O)NNC(=S)NCCOC)N1)C(C(F)(F)F)(F)F C02782014
Cc1ccc(c(c1)C)NC(=O)[C@@H]2[C@@H](Nc3ncnn3[C@@H]2c4ccc(c(c4)OC)OCC(=O)N)C C59669826
Cc1csc(n1)NC(=O)CSc2nnc(n2N)N/N=C/c3ccccc3[N+](=O)[O-] C59884757
C/C(=C\1/C=CC(=O)C(=C1)OC)/NNC(=O)c2c(n(nn2)c3c(non3)N)c4cccs4 C15880027
CCN1c2ccc(cc2[C@@H](C1=O)NC(=O)C(=O)NC[C@H](c3ccc(cc3)O)O)Br C13684396
C[C@@H]1C2=C([C@@H](O[C@@H]2C)NC(=O)CS[C@@H]3NN=C(N3c4ccccc4)C5CC5)C(=O)NN1 C39940169
C[C@H]1C2=C([C@H](O[C@@H]2C)NC(=O)CS[C@@H]3NN=C(N3c4ccccc4)C5CC5)C(=O)NN1 C39940172
CCN1c2ccc(cc2[C@H](C1=O)NC(=O)C(=O)NC[C@H](c3ccc(cc3)O)O)Br C13684396
COc1cccc(c1O)[C@@H]2[C@H]3[C@@H](C(=O)N(C3=O)c4ccc(cc4)Cl)[C@@](N2)(Cc5c[nH+]c[nH]5)C(=O)[O-] C15276769
COCCCN1C(=O)[C@H]2[C@@H](N[C@@]3([C@@H]2C1=O)c4cccc(c4NC3=O)Cl)Cc5ccc(c(c5)O)O C20548493
c1cc(ccc1N/C(=[NH+]/N=C/c2ccc(c(c2)O)O)/[S-])S(=O)(=O)N3CCOCC3 C13597888
COc1cc(cc(c1O[C@@H]2[C@@H]([C@H]([C@@H]([C@H](O2)CO)O)O)O)OC)/C=C/CO C04095667
CCc1ccc(cc1)OC[C@@H](Cn2c3c(=O)[nH]c(=O)n(c3nc2NN)C)O C00822933
CCc1ccc(cc1)OC[C@H](Cn2c3c(=O)[nH]c(=O)n(c3nc2NN)C)O C00822934
COc1cc(cc(c1O[C@@H]2[C@@H]([C@@H]([C@@H]([C@@H](O2)CO)O)O)O)OC)/C=C/CO C06403645
COc1cc(cc(c1O[C@H]2[C@@H]([C@@H]([C@@H]([C@@H](O2)CO)O)O)O)OC)/C=C/CO C06403647
C[C@@H](C(=O)NC(=O)N)OC(=O)CCNC(=O)NC12CC3CC(C1)CC(C3)C2 C11440546
C[C@H](C(=O)NC(=O)N)OC(=O)CCNC(=O)NC12CC3CC(C1)CC(C3)C2 C11440547
COc1cc(cc(c1O[C@H]2[C@H]([C@@H]([C@@H]([C@@H](O2)CO)O)O)O)OC)/C=C/CO C12153250
COc1cc(cc(c1O[C@@H]2[C@H]([C@@H]([C@@H]([C@@H](O2)CO)O)O)O)OC)/C=C/CO C12153251
Cn1c2c(c(=O)[nH]c1=O)n(c(n2)NN)[C@@H](CCOc3ccc(cc3)[N+](=O)[O-])O C06444870
Cn1c2c(c(=O)[nH]c1=O)n(c(n2)NN)[C@H](CCOc3ccc(cc3)[N+](=O)[O-])O C06444873
COc1cc(cc(c1O[C@H]2[C@H]([C@@H]([C@@H]([C@@H](O2)CO)O)O)O)OC)/C=C\CO C14709424
COc1cc(cc(c1O[C@@H]2[C@H]([C@@H]([C@@H]([C@@H](O2)CO)O)O)O)OC)/C=C\CO C14709426
c1ccc(c(c1)/C=N/Nc2nnc(n2N)SCC(=O)Nc3ccccn3)O C20527298
C[C@H](C(=O)NNC(=O)COc1ccc(cc1)c2ccc(cc2)C#N)NC(=O)N C25260552
C[C@@H](C(=O)NNC(=O)COc1ccc(cc1)c2ccc(cc2)C#N)NC(=O)N C25260558
Cc1c(n(nn1)c2c(non2)N)C(=O)N/N=C/c3ccc(cc3)OCC(=O)N C02541990
Cc1c(n(nn1)c2c(non2)N)C(=O)N/N=C(\C)/c3ccc(cc3)OCC(=O)N C25764017
CN(CCCc1c(c([nH]n1)N)C#N)c2ccc(cc2[N+](=O)[O-])S(=O)(=O)N C29165077
C/C(=C\C(=O)Nc1ccccc1NC(=O)C)/NNC(=O)C(=O)NC(C)(C)C C05287900
COc1cc(cc(c1O[C@@H]2[C@@H]([C@@H]([C@@H]([C@@H](O2)CO)O)O)O)OC)/C=C\CO C36046229
COc1cc(cc(c1O[C@H]2[C@@H]([C@@H]([C@@H]([C@@H](O2)CO)O)O)O)OC)/C=C\CO C36046230
CCCCNC(=O)[C@@H](c1c(cc(cc1O)O)O)N(C)C(=O)[C@@H]2CCC(=O)N2 C36537242
CCCCNC(=O)[C@H](c1c(cc(cc1O)O)O)N(C)C(=O)[C@@H]2CCC(=O)N2 C36537243
COc1cc(cc(c1O[C@H]2[C@@H]([C@H]([C@@H]([C@H](O2)CO)O)O)O)OC)/C=C/CO C03779261
C/C(=C(\CCO)/C(=O)N1[C@@H](N=C(N1)SC)N)/N[C@@H]2N=C(N=N2)SC C38783403
C/C(=C(\CCO)/C(=O)N1[C@H](N=C(N1)SC)N)/N[C@@H]2N=C(N=N2)SC C38783405
C/C(=C(\CCO)/C(=O)N1[C@@H](N=C(N1)SC)N)/N[C@H]2N=C(N=N2)SC C38783406
C/C(=C(\CCO)/C(=O)N1[C@H](N=C(N1)SC)N)/N[C@H]2N=C(N=N2)SC C38783408
C[C@@H](C(=O)NNC(=O)C)Sc1nc([nH]n1)N/N=C(\C)/c2ccccc2O C59883725
C[C@H](C(=O)NNC(=O)C)Sc1nc([nH]n1)N/N=C(\C)/c2ccccc2O C59883729
Cc1c(c(n2cnc(c2n1)C(=O)N)C)CCC(=O)NNC(=O)NCC(C)C C65180494
C=C(c1ccc(cc1)C#N)NNC(=O)c2c(n(nn2)c3c(non3)N)c4ccc(cc4)[N+](=O)[O-] C01813205
Cc1ccc(cc1)OCCN2c3ccc(cc3/C(=N\O[C@@H]4[C@@H]([C@@H]([C@@H]([C@@H](O4)CO)O)O)NC(=O)C)/C2=O)C C10271822
CCOC(=O)C1=C(NC(=O)N[C@@H]1c2ccc(o2)C)CSc3nnc(n3N)COc4ccccc4F C12735819
c1cc(ccc1CSc2nc(c3c(n2)n(cn3)[C@@H]4[C@H]([C@@H]([C@@H](O4)COP(=O)([O-])[O-])O)O)N)[N+](=O)[O-] C05733449
c1cc(ccc1CSc2nc(c3c(n2)n(cn3)[C@H]4[C@H]([C@@H]([C@@H](O4)COP(=O)([O-])[O-])O)O)N)[N+](=O)[O-] C05733452
COCCNc1ccc(cc1C(=O)OCC(=O)Nc2cc3c(cc2Br)[nH]c(=O)[nH]3)[N+](=O)[O-] C13038524
c1cc2c(cc1Nc3c(nc4c(n3)non4)N/N=C/c5cc6c(cc5[N+](=O)[O-])OCO6)[nH]c(=O)[nH]2 C15163181
Cn1c2c(c(=O)[nH]c1=O)n(c(n2)N/N=C/3\C(=O)NC(=O)N=C3[O-])C[C@H](COc4ccccc4)O C09110965
COC(=O)c1ccc(cc1)/C=N/Nc2nnc(n2N)SCC(=O)Nc3c(c4c(s3)CCCC4)C#N C20806134
Cc1ccc(cc1)/C=N/Nc2nnc(n2N)SCC(=O)Nc3nnc(s3)SCCOC C20917646
COCCSc1nnc(s1)NC(=O)CSc2nc([nH]n2)N/N=C/c3cccc(c3O)CC=C C21075809
CCCCNc1ccc(cc1NCC(=O)NN2C(=O)[C@@](NC2=O)(C)CC)S(=O)(=O)N(CC)CC C22017860
Cc1c2c(c(c(c1OC)C/C=C(\C)/CCC(=O)[O-])O[C@@H]3[C@H]([C@@H]([C@@H]([C@H](O3)CO)O)O)O)C(=O)OC2 C22064316
Cc1c2c(c(c(c1OC)C/C=C(\C)/CCC(=O)[O-])O[C@@H]3[C@H]([C@H]([C@@H]([C@H](O3)CO)O)O)O)C(=O)OC2 C22064323
CCOC(=O)C1=C(NC(=O)N[C@H]1c2ccc(o2)C)CSc3nnc(n3CCC(=O)N)C4CC4 C25671765
CCCCn1c(c(c(=O)[nH]c1=O)N(CCOC)C(=O)CN2C(=O)[C@]3(C[C@@H](CC(C3)(C)C)C)NC2=O)N C32957701
c1cc(cc(c1)[N+](=O)[O-])NC(=C2/C(=N\NC(=S)N)/C(=O)N(C2=O)c3cccc(c3)[N+](=O)[O-])[O-] C18113974
c1cc(c(cc1/N=N/c2c(ccc(c2O)/N=N/c3ccc(cc3S(=O)(=O)[O-])[N+](=O)[O-])O)N)[N+](=O)[O-] C38171530
c1cc(ccc1N2[C@@H](NN=C2SCC(=O)Nc3ccc4c(c3)OCO4)Cc5cc(=O)[nH]c(=O)[nH]5)F C39362814
c1cc(ccc1N2[C@H](NN=C2SCC(=O)Nc3ccc4c(c3)OCO4)Cc5cc(=O)[nH]c(=O)[nH]5)F C39362817
Cc1ccc(cc1NC(=O)[C@H]2CC(=O)Nc3c2c(=O)[nH]c(n3)Nc4ccccc4OC)[N+](=O)[O-] C40400106
CC(=O)N[C@H]1[C@H]([C@@H]([C@@H](O[C@@H]1Oc2ccc(cc2C(=O)/C=C/c3ccc(cc3)N(C)C)[N+](=O)[O-])CO)O)O C40487601
CNc1ccccc1C(=O)O[C@@H]2[C@@H]([C@H](O[C@H]2n3cnc4c3ncnc4N)COP(=O)([O-])[O-])O C44699897
Cc1c2c(c(c(c1OC)C/C=C(\C)/CCC(=O)O[C@H]3[C@@H]([C@H]([C@@H]([C@@H](O3)C(=O)[O-])O)O)O)O)C(=O)OC2 C44963894
Cc1c2c(c(c(c1OC)C/C=C(\C)/CCC(=O)[O-])O[C@H]3[C@@H]([C@H]([C@@H]([C@H](O3)CO)O)O)O)C(=O)OC2 C44963898
CN(Cc1c(nnn1c2c(non2)N)C(=O)N/N=C\3/c4ccccc4NC3=O)c5ccccc5 C02231822
CCCCOc1ccc(cc1OC)c2c(c3c([nH]2)n(c(=O)nc3[O-])C)c4c(n(c(=O)[nH]c4=O)C)N C13692123
c1cc2c(cc1[N+](=O)[O-])[nH]c(n2)CSc3nc([nH]n3)N/N=C/c4cc(ccc4O)[N+](=O)[O-] C21075505
C[C@@]12C[C@@H]([C@@H]3[C@H]([C@@H]1CC[C@]2(C(=O)COC(=O)CCC(=O)NCC(C)(C)[C@H](C(=O)[O-])O)O)CCC4=CC(=O)C=C[C@]34C)O C01884399
c1ccc2c(c1)CCN(C2)Cc3c(nnn3c4c(non4)N)C(=O)N/N=C/c5ccccc5O C20076234
c1nc(c2c(n1)n(cn2)[C@H]3[C@@H]([C@@H]([C@H](O3)CO[P@@](=O)([O-])O[P@@](=O)(N[P@](=O)(O)[O-])[O-])O)O)N C13508995
CCOC(=O)c1c(c(c(s1)NC(=O)CSc2nc([nH]n2)N/N=C/c3ccc(cc3)O)C#N)C C59015448
CC(C)CSc1nnc(s1)NC(=O)CSc2nc([nH]n2)N/N=C/c3cccc(c3O)OC C59016891
CCOc1cc(ccc1O)/C=N/Nc2[nH]nc(n2)SCC(=O)Nc3nnc(s3)SCC(C)C C59039901
COc1ccc(cc1NC(=O)CSc2nc([nH]n2)N/N=C/c3cc(c(cc3[N+](=O)[O-])O)OC)Cl C59040030
c1ccc(cc1)CC(=NNc2nnc(n2N)SC/C(=N/c3[nH]ncn3)/[O-])Cc4ccccc4 C20918939
C=CCn1cc(cn1)/C=N/Nc2nnc(n2N)SCC(=O)Nc3c(c4c(s3)CCCC4)C#N C59830151
c1cc(ccc1C(=O)N/N=C(/c2c(nc3ccc(cc3n2)Cl)[O-])\[C@@H]([C@@H](CO)O)O)[N+](=O)[O-] C15775293
c1cc(ccc1C(=O)N/N=C(/c2c(nc3ccc(cc3n2)Cl)[O-])\[C@@H]([C@H](CO)O)O)[N+](=O)[O-] C15775294
c1cc(ccc1C(=O)N/N=C(/c2c(nc3ccc(cc3n2)Cl)[O-])\[C@H]([C@@H](CO)O)O)[N+](=O)[O-] C15775296
c1nc(c2c(n1)n(c(n2)Br)[C@H]3[C@@H]([C@@H]([C@@H](O3)CO[P@@](=O)([O-])OP(=O)([O-])[O-])O)O)N C33751432
c1nc(c2c(n1)n(c(n2)Br)[C@@H]3[C@H]([C@@H]([C@@H](O3)CO[P@@](=O)([O-])OP(=O)([O-])[O-])O)O)N C33751433
c1nc(c2c(n1)n(c(n2)Br)[C@H]3[C@H]([C@@H]([C@@H](O3)CO[P@@](=O)([O-])OP(=O)([O-])[O-])O)O)N C33751434
CSc1nc(c2c(n1)n(cn2)[C@H]3[C@@H]([C@H]([C@H](O3)CO[P@@](=O)([O-])OP(=O)([O-])[O-])O)O)N C04475293
CSc1nc(c2c(n1)n(cn2)[C@H]3[C@H]([C@H]([C@H](O3)CO[P@@](=O)([O-])OP(=O)([O-])[O-])O)O)N C34804854
C/C(=N\NC(=O)c1c(n(nn1)c2c(non2)N)CN3CCc4c3cccc4)/c5ccccc5O C15837247
c1ccc2c(c1)c3c([nH]2)cccc3OC[C@H](CN=[N+]=[N-])O[C@H]4[C@@H]([C@@H]([C@@H]([C@@H](O4)C(=O)[O-])O)O)O C65734493
Cc1c2c(c(c(c1OC)C/C=C(\C)/CCC(=O)[O-])O[C@H]3[C@@H]([C@@H]([C@@H]([C@@H](O3)CO)O)O)O)C(=O)OC2 C65747920
c1nc2c(=O)[nH]c(nc2n1C[C@@H]3[C@H]([C@H]([C@@H](O3)CO[P@@](=O)([O-])[P@@](=O)([O-])[P@](=O)(O)[O-])O)O)N C66331849
c1cn(c(=O)nc1N)C[C@@H]2[C@H]([C@H]([C@@H](O2)CO[P@@](=O)([O-])[P@@](=O)([O-])[P@](=O)(O)[O-])O)O C66331851
COc1c(cc2c(c1O)c(=O)c(co2)c3ccc4c(c3)OCO4)O[C@@H]5[C@H]([C@@H]([C@@H]([C@@H](O5)CO)O)O)O C05760471
COc1c(cc2c(c1O)c(=O)c(co2)c3ccc4c(c3)OCO4)O[C@H]5[C@H]([C@@H]([C@@H]([C@@H](O5)CO)O)O)O C05760473
COC(=O)[C@@H]1[C@H]([C@@H]([C@@H]([C@@H](O1)Oc2cc(c3c(=O)cc(oc3c2)c4ccc(cc4)O)O)O)O)O C05811732
COC(=O)[C@H]1[C@H]([C@@H]([C@@H]([C@@H](O1)Oc2cc(c3c(=O)cc(oc3c2)c4ccc(cc4)O)O)O)O)O C05811734
c1cc(oc1c2c(c(oc2c3ccc(o3)S(=O)(=O)[O-])/C=N/NC(=[NH2+])N)[N+](=O)[O-])S(=O)(=O)[O-] C01630332
C[C@H]1CC[C@H]2[C@@]([C@]3([C@H](C[C@]4([C@@H]5CC[C@H]6[C@]7([C@]5(C[C@]4([C@@H]3C[NH+]2C1)O)O[C@@]6([C@H](CC7)OC(=O)c8cc(c(c(c8)OC)OC)OC)O)C)O)O)O)(C)O C08214963
COc1c(=O)c2c(cc(cc2O[C@H]3[C@H]([C@@H]([C@@H]([C@@H](O3)CO)O)O)O)O)oc1c4ccc(c(c4)O)O C08720990
c1cc2c(cc1c3c[nH]nc3c4ccc(cc4O)O[C@H]5[C@@H]([C@H]([C@@H]([C@H](O5)CO)O)O)O)OCCO2 C11866779
COc1cc(c2c(c1)oc(c(c2=O)O[C@H]3[C@H]([C@@H]([C@@H]([C@@H](O3)CO)O)O)O)c4ccc(c(c4)O)O)O C14760379
COc1cc(c2c(c1)oc(c(c2=O)O[C@H]3[C@H]([C@@H]([C@@H]([C@H](O3)CO)O)O)O)c4ccc(c(c4)O)O)O C14760383
Cc1cc(=O)oc2c1ccc(c2)O[C@H]3[C@@H]([C@@H]([C@H]([C@H](O3)CO)O)O[C@H]4[C@H]([C@H]([C@@H]([C@@H](O4)C)O)O)O)O C22064054
Cc1cc(=O)oc2c1ccc(c2)O[C@H]3[C@@H]([C@@H]([C@H]([C@H](O3)CO)O)O[C@@H]4[C@H]([C@H]([C@@H]([C@@H](O4)C)O)O)O)O C22064061
Cc1cc(=O)oc2c1ccc(c2)O[C@@H]3[C@@H]([C@@H]([C@H]([C@H](O3)CO)O[C@H]4[C@H]([C@H]([C@@H]([C@H](O4)C)O)O)O)O)O C22064070
c1nc2c(=O)[nH]c(nc2n1[C@H]3[C@@H]([C@@H]([C@H](O3)CO[P@](=S)(O)OP(=O)([O-])[O-])O)O)N C31543228
c1nc2c(=O)[nH]c(nc2n1[C@H]3[C@@H]([C@@H]([C@H](O3)CO[P@@](=S)(O)OP(=O)([O-])[O-])O)O)N C31543233
c1cc(ccc1/C=N/Nc2nc3c(=O)[nH]c(nc3n2[C@@H]4[C@H]([C@@H]([C@@H](O4)CO)O)O)N)Br C33379611
c1cn(c(=O)[nH]c1=O)[C@H]2[C@@H]([C@@H]([C@H](O2)CO[P@](=O)([O-])O[P@@](=O)([O-])OP(=S)(O)O)O)O C33822033
c1cn(c(=O)[nH]c1=O)[C@H]2[C@@H]([C@@H]([C@H](O2)CO[P@@](=O)([O-])O[P@](=O)([O-])OP(=S)(O)O)O)O C33822034
c1cn(c(=O)[nH]c1=O)[C@H]2[C@@H]([C@@H]([C@H](O2)CO[P@](=O)([O-])O[P@](=O)([O-])OP(=S)(O)O)O)O C33822035
C[C@@H]1[C@H]([C@@H]([C@@H]([C@@H](O1)O[C@@H]2[C@@H]([C@@H]([C@@H](O[C@@H]2Oc3ccc4ccc(=O)oc4c3)CO)O)O)O)O)O C35271485
Cc1cc(=O)oc2c1ccc(c2)O[C@@H]3[C@H]([C@@H]([C@@H]([C@@H](O3)CO)O)O)O[C@@H]4[C@@H]([C@@H]([C@@H]([C@@H](O4)C)O)O)O C35645388
Cc1cc(=O)oc2c1ccc(c2)O[C@@H]3[C@@H]([C@@H]([C@@H]([C@@H](O3)CO)O)O[C@@H]4[C@@H]([C@@H]([C@@H]([C@@H](O4)C)O)O)O)O C35645420
Cc1cc(=O)oc2c1ccc(c2)O[C@@H]3[C@@H]([C@@H]([C@@H]([C@@H](O3)CO)O[C@@H]4[C@@H]([C@@H]([C@@H]([C@@H](O4)C)O)O)O)O)O C35645435
c1cc(c(cc1c2c(c(=O)c3c(cc(cc3o2)O)O)O[C@H]4[C@@H]([C@H]([C@H](O4)[C@@H](CO)O)O)O)O)O C13827646
COc1c(cc2c(c1O)c(=O)cc(o2)c3ccc(cc3)O)O[C@H]4[C@@H]([C@H]([C@@H]([C@H](O4)C(=O)[O-])O)O)O C31160567
C1=N[C@H]2[C@@H](N1[C@@H]3[C@H]([C@H]([C@@H](O3)CO[P@@](=O)([O-])OP(=S)(O)O)O)O)NC(=NC2=O)N C38337247
C1=N[C@H]2[C@H](N1[C@@H]3[C@H]([C@H]([C@@H](O3)CO[P@@](=O)([O-])OP(=S)(O)O)O)O)NC(=NC2=O)N C38337249
c1cc(ccc1/C=N/N[C@H]2N=C3C(=NC(=NC3=O)[NH-])N2[C@@H]4[C@@H]([C@@H]([C@@H](O4)CO)O)O)Br C39774490
Cc1cc(c(c(=O)[nH]1)C(c2cn(c(=O)[nH]c2=O)[C@H]3C[C@@H]([C@H](O3)CO)O)c4c(cc([nH]c4=O)C)[O-])[O-] C45391998
c1cc(c(c(c1)Cl)/C=N/Nc2nc3c(=O)[nH]c(nc3n2[C@@H]4[C@@H]([C@@H]([C@@H](O4)CO)O)O)N)Cl C59382128
Cn1c2c(c(=O)[nH]c1=O)n(c(n2)N/N=C\3/c4cc(ccc4NC3=O)Br)C[C@@H](CO)O C08934150
c1cn(c(=O)[nH]c1=O)[C@H]2[C@@H]([C@@H]([C@H](O2)CO[P@@](=O)([O-])O[P@@](=O)([O-])OP(=S)(O)O)O)O C33822032
Cc1cc(=O)oc2c1ccc(c2)O[C@H]3[C@@H]([C@H]([C@H]([C@@H](O3)CO)O)O[C@H]4[C@@H]([C@H]([C@@H]([C@@H](O4)C)O)O)O)O C65747706
C=CC[NH+]1CC[C@]23c4c5ccc(c4O[C@H]2C(=O)CC[C@]3([C@H]1C5)O)O[C@H]6[C@@H]([C@@H]([C@@H]([C@@H](O6)C(=O)[O-])O)O)O C65747944
c1cc(c2c3c1C[C@@H]4[C@]5([C@]3(CC[NH+]4CC6CC6)[C@@H](O2)C(=O)CC5)O)O[C@@H]7[C@@H]([C@@H]([C@@H]([C@@H](O7)C(=O)[O-])O)O)O C65747948
c1cc(c2c3c1C[C@@H]4[C@]5([C@]3(CC[NH+]4CC6CC6)[C@@H](O2)C(=O)CC5)O)O[C@H]7[C@@H]([C@@H]([C@@H]([C@@H](O7)C(=O)[O-])O)O)O C65747951
c1ccc2c(c1)CCN2[C@@H](c3cc4cc5c(cc4[nH]c3=O)OCCO5)c6nnnn6Cc7ccc(cc7)F C00913446
Cc1ccc(cc1C)n2c(c3c(n2)CS(=O)(=O)C3)NC(=O)c4ccc(cc4)S(=O)(=O)N5CCCC5 C08882604
c1ccn2c(c1)nc(c(c2=O)/C=C\3/C(=O)N(C(=S)S3)[C@@H]4CCS(=O)(=O)C4)NC[C@H]5CCCO5 C09003856
Cc1ccc(c(c1)C)NC(=O)c2c(c3c(s2)ncn(c3=O)CC(=O)c4ccc5c(c4)N(C(=O)CO5)C)C C09043950
CCOC(=O)c1c2c(sc1NC(=O)COc3coc(cc3=O)CN4c5ccccc5C[C@H]4C)CCC2 C09286431
Cn1c2c(c(nc(n2)c3cccs3)SCC(=O)Nc4ccccc4C(F)(F)F)c(=O)n(c1=O)C C09411541
CCOc1ccc(cc1)[C@H]2c3cccn3CCN2C(=O)N[C@@H]4CC(=O)N(C4)c5ccc(c(c5)OC)OC C09446969
Cn1c2c(c(=O)[nH]c1=O)n(c(n2)N3CCN(CC3)c4ccc(cc4)OC)CCCSc5ccccc5 C10248927
c1ccc(c(c1)[C@@H](C(=O)NC[C@@H]2CCCO2)N(Cc3cccs3)C(=O)Cn4c5ccccc5nn4)F C12483239
Cc1c(c(n(n1)C)C)CN2C(=O)c3cccc(c3C2=O)N4CCC(CC4)C(=O)N[C@H](C)c5cccs5 C14976333
Cc1c(c(n(n1)C)C)CN2C(=O)c3cccc(c3C2=O)N4CCC(CC4)C(=O)N[C@@H](C)c5cccs5 C14976337
Cc1ccc2c(c1)cc(c(=O)[nH]2)[C@H](c3nnnn3Cc4ccccc4)N5CCN(CC5)Cc6ccccc6 C19826123
Cc1cccc2c1[nH]c(=O)c(c2)[C@@H](c3nnnn3Cc4ccccc4)N5CCN(CC5)Cc6ccccc6 C19826356
COc1ccc2cc(c(=O)[nH]c2c1)[C@H](c3nnnn3Cc4ccccc4)N5CCN(CC5)c6ccccc6 C19940410
Cc1cccc2c1[nH]c(=O)c(c2)[C@@H](c3nnnn3CCOC)N(Cc4ccccc4)Cc5ccc(cc5)F C19973121
COc1ccc(cc1)Cn2c(nnn2)[C@@H](c3cc4cc(ccc4[nH]c3=O)OC)N5CCc6ccccc6C5 C20079978
CCC(C)(C)n1c(nnn1)[C@@H](c2cc3ccc(cc3[nH]c2=O)OC)N4CCN(CC4)c5ccccc5F C20080371
CCc1ccc2c(c1)cc(c(=O)[nH]2)[C@@H](c3nnnn3CCOC)N4CCN(CC4)c5cccc(c5)Cl C20082352
Cc1ccc(cc1S(=O)(=O)N2CCC(CC2)c3[nH]c4c(c(=O)n3)nnn4Cc5ccc(cc5)F)Cl C20463072
Cc1ccc(cc1C)N2C[C@H](CC2=O)c3nnc(s3)NC(=O)/C=C/c4cc(c(c(c4)OC)OC)OC C20580923
C[C@@H]1CN(C[C@@H](O1)C)C(=O)CSc2nc3c4ccccc4[nH]c3c(=O)n2c5ccc(c(c5)OC)OC C13956814
Cc1ccc(cc1)S(=O)(=O)O[C@@H]2CN([C@@H]3CO[C@@H](O[C@H]3[C@@H]2O)c4ccccc4)C(=O)OC(C)(C)C C22050846
CCCCCCNc1c(c(=O)n2cccc(c2n1)C)/C=C/3\C(=O)N(C(=S)S3)[C@H]4CCS(=O)(=O)C4 C33481544
Cc1ccc(cc1)CN2CCN(CC2)C(=O)CN3CC4=C(C3=O)[C@H](NC(=O)N4C)c5ccccc5Cl C34792921
Cc1c(cnn1c2nc(cs2)c3ccccc3)C(=O)N4CCN([C@@H](C4)C)C(=O)Nc5ccc(cc5)OC C35105753
Cc1cccc(c1)[C@H]2c3cccn3CCN2C(=O)CCC(=O)N4CCC(CC4)n5c6ccccc6[nH]c5=O C35847303
CCC(=O)Nc1ccc(c(c1)C)S(=O)(=O)N2CCC3(CC2)N(CCO3)S(=O)(=O)c4ccccc4 C38567980
c1ccc(cc1)N2[C@@H](Nc3ccccc3C2=O)/C=C/C4=CN=C5[C@@H]4C=C(C=C5)S(=O)(=O)N6CCOCC6 C38577481
c1cc(cc(c1)NC(=O)[C@H]2CC(=O)N(C2)c3cccc(c3)Br)c4ccc(nn4)N5CCOCC5 C38789617
CC(C)S(=O)(=O)c1cc2c(cc1F)CCN3[C@@H]2CO[P@@](=O)(N3)S(=O)(=O)Oc4ccccc4 C39465973
CC(C)S(=O)(=O)[P@]1(=O)NN2CCc3cc(c(cc3[C@@H]2CO1)F)S(=O)(=O)Oc4ccccc4 C39466391
CC(C)S(=O)(=O)C1=C[C@H]2C[C@@H]3CO[P@@](=O)(NN3C[C@@H]2C=C1S(=O)(=O)C(C)C)Cc4ccccc4 C39467027
CC(C)S(=O)(=O)C1=C[C@@H]2C[C@@H]3CO[P@@](=O)(NN3C[C@@H]2C=C1F)S(=O)(=O)Oc4ccccc4 C39469807
CC(C)S(=O)(=O)[P@]1(=O)NN2C[C@@H]3C=C(C(=C[C@@H]3C[C@@H]2CO1)S(=O)(=O)Oc4ccccc4)F C39470032
[H]/N=C\1/C(=C/c2cn(nc2c3ccccc3)c4ccccc4)/C(=O)N=C5N1N=C(S5)COc6cccc(c6)C C41074332
CCOc1ccccc1[C@H]2[C@@H](C(=NC(=C2C(=O)OCC)[O-])SCC(=O)Nc3c(cccc3C)C)C#N C49577060
[H]/N=C\1/C(=C/c2ccc(c(c2)OCC)OCCOc3c(cccc3C)C)/C(=O)N=C4N1N=C(S4)C(C)C C13940530
Cc1c2c(cc(nc2n(n1)[C@@H]3CCS(=O)(=O)C3)c4cccc(c4)OC)C(=O)Nc5ccc(c(c5)F)F C57310787
Cc1ccc(cc1)c2cc(c3c(nn(c3n2)[C@@H]4CCS(=O)(=O)C4)C)C(=O)NCc5ccc6c(c5)OCO6 C57311203
Cc1c2c(cc(nc2n(n1)[C@H]3CCS(=O)(=O)C3)c4ccccc4F)C(=O)NCc5ccc6c(c5)OCO6 C57311562
Cc1c2c(cc(nc2n(n1)[C@@H]3CCS(=O)(=O)C3)c4ccccc4F)C(=O)Nc5ccc(cc5OC)OC C57311712
COc1cc2cc(c(=O)[nH]c2cc1OC)[C@H](c3nnnn3C4CCCC4)N5CCC(=CC5)c6ccc(cc6)F C57594950
c1cc(ccc1C2=CCN(CC2)[C@@H](c3cc4cc5c(cc4[nH]c3=O)OCO5)c6nnnn6C7CCCC7)F C57595060
CC(C)(C)OC(=O)NCC(=O)/N=C\1/N([C@@H]2CS(=O)(=O)C[C@@H]2S1)c3cccc(c3)Br C32634591
[H]/N=C\1/C(=C/c2cc(c(c(c2)OC)OCc3ccccc3)CC=C)/C(=O)N=C4N1N=C(S4)c5cccnc5 C13778466
[H]/N=C\1/C(=C/c2cc(c(c(c2)Cl)OCCOc3ccccc3CC=C)OC)/C(=O)N=C4N1N=C(S4)CC C27531162
[H]/N=C\1/C(=C/c2ccc(cc2)OCCOc3ccc(cc3OC)CC=C)/C(=O)N=C4N1N=C(S4)CC(C)C C27549809
[H]/N=C/1\C(=C\c2cc(n(c2C)c3cccc(c3)C(F)(F)F)C)\C(=O)N=C4N1C(=NS4)S(=O)(=O)CC C20206901
c1ccc(cc1)NC(=O)C[C@H]2C(=O)N(/C(=N\c3ccc(cc3)OC(F)F)/S2)CCN4CCOCC4 C18097450
c1cc2c(c(c1)N3CCN(CC3)Cc4c[nH]nc4c5ccc(cc5)Cl)C(=O)N(C2=O)C[C@H]6CCCO6 C67447191
Cn1c2c(c(=O)[nH]c1=O)n(c(n2)N(C)Cc3ccccc3)C[C@@H](COc4ccc(cc4)Br)O C02522017
CCOc1ccccc1NC(=O)N[C@H]2[C@H]([C@@H]([C@@H](O[C@@H]2OC(=O)C)COC(=O)C)OC(=O)C)OC(=O)C C05369513
CCn1c(=O)c2c3c(sc2nc1SCC(=O)Nc4ccc(cc4)S(=O)(=O)Nc5cc(nc(n5)C)C)CCCC3 C01891378
Cc1ccc(cc1)C(=O)N/C(=C/c2ccc(o2)c3ccc(cc3)[N+](=O)[O-])/C(=O)N[C@H]4CCS(=O)(=O)C4 C06039755
CC(C)(C)NC(=O)[C@H](c1ccc(cc1)O)N(C[C@H]2CCCO2)C(=O)Cn3nc(nn3)c4ccc(cc4)F C06074973
COc1ccccc1c2ccnc(n2)N[C@H]3CO[C@H]4[C@@H]3OC[C@@H]4NS(=O)(=O)c5cccc6c5nccc6 C05433961
c1cc2c(cc1/C=C\3/C(=O)N(C(=S)S3)CCCCCC(=O)Nc4ccc(cc4O)[N+](=O)[O-])OCO2 C08819998
C/C(=C\c1ccccc1)/C=C\2/C(=O)N(C(=S)S2)CCCC(=O)NNC(=O)c3ccccc3[N+](=O)[O-] C08820600
CCOc1ccccc1NC(=O)CSc2nnc(s2)NC(=O)[C@H]3CC(=O)N(C3)c4cccc(c4)C C08905653
Cc1ccc(cc1)N2C[C@@H](CC2=O)C(=O)Nc3nnc(s3)SCC(=O)Nc4ccc5c(c4)OCO5 C08906313
CCOC(=O)N1CCc2c(sc3c2C(=N[C@@H](N3)c4ccc(c(c4)OC)OC(=O)c5cccs5)O)C1 C08921193
Cn1c(=O)c2ccccc2c(n1)CC(=O)Nc3nnc(s3)SCCC(=O)Nc4ccc(cc4)OC C09061618
c1ccc(cc1)S(=O)(=O)NCCc2nnc3n2nc(cc3)SCC(=O)Nc4ccc5c(c4)OCO5 C09116670
CCOC(=O)NC(=O)c1c2c(sc1NC(=O)c3cc(ccc3Cl)[N+](=O)[O-])CN(CC2)C(=O)OC C09325621
CCOC(=O)CC1=C([C@@]2(c3ccccc3N(C2=O)CC(=O)OC)C(=C(O1)N)C(=O)OCC)C(=O)OCC C09361268
CCc1cccc(c1NC(=O)CSc2nnc(n2C)[C@@H](C(C)C)NC(=O)c3ccc4c(c3)OCO4)C C10001844
Cn1c(c(c(=O)n(c1=O)C)C(=O)CSc2nnc(n2c3ccc(cc3)OC)c4ccccc4Cl)N C03351809
Cc1c(c(nn1CCCC(=O)Nc2cc(cc(c2)Oc3ccc(cc3)NC(=O)C)[N+](=O)[O-])[N+](=O)[O-])Cl C12845926
CCC(C)(C)NC(=O)[C@@H](c1cccnc1)N(c2ccc(cc2)NC(=O)C)C(=O)Cn3c4ccccc4nn3 C13023535
COc1ccc(cc1OC)[C@@H]2CC(=NN2C(=O)COC(=O)c3cc(ccc3N)[N+](=O)[O-])c4cccs4 C12546983
CCCc1nnc(s1)N2[C@@H](c3c(=O)c4cc(ccc4oc3C2=O)Cl)c5ccc(cc5)OCC(=O)N C16742612
c1ccc(cc1)S(=O)(=O)NCCc2nnc3n2nc(cc3)SCC(=O)Nc4cccc(c4)[N+](=O)[O-] C17191355
CC[NH+](CC)CCN1[C@H](C(=C(C1=O)[O-])C(=O)c2cc(ccc2O)Br)c3cccc(c3)[N+](=O)[O-] C20309280
Cn1c2c(c(=O)n(c1=O)C)n(c(n2)N/N=C/c3ccccc3Cl)C[C@@H](COc4ccc(cc4)OC)O C25540243
CCOc1cc(cc(c1OCc2cccc(c2)[N+](=O)[O-])I)/C=C/3\C(=O)NC(=O)N3 C33153860
c1cc(c(cc1Nc2nc(cs2)C(=O)N3CCN(CC3)CC(=O)NCCN4CCOCC4)Cl)Cl C34831619
C[C@@]12[C@@H]([C@@H](c3ccccc3O1)n4c(=O)/c(=C/c5ccc(c(c5)OC)OCC(=O)N)/sc4=N2)C(=O)OC C35718093
CCCCNC(=O)[C@@H](c1cccc(c1)O)N(Cc2ccc(o2)C)C(=O)c3cc(cc(c3)[N+](=O)[O-])[N+](=O)[O-] C36595057
Cc1ccc(o1)CN([C@@H](c2ccc3c(c2)OCO3)C(=O)NC(C)(C)CC(C)(C)C)C(=O)[C@@H]4CCC(=O)N4 C36601274
COc1cc(ccc1OCC=C)[C@H]2c3ccc(cc3OC(=C2C#N)N)OC(=O)[C@H]4COc5ccccc5O4 C38700617
CC[C@H](C(=O)Nc1nnc(s1)C)Sc2nnc(n2C)[C@@H](C)NC(=O)c3ccc(c(c3)Cl)Cl C39772617
CC[C@@H](C(=O)Nc1nnc(s1)C)Sc2nnc(n2C)[C@H](C)NC(=O)c3ccc(c(c3)Cl)Cl C39772618
CCS(=O)(=O)c1ncc(c(n1)C(=O)Nc2c(c3c(s2)CCCC3)C(=O)NC[C@@H]4CCCO4)Cl C39909399
CCS(=O)(=O)c1ncc(c(n1)C(=O)Nc2c(c3c(s2)CCCC3)C(=O)NC[C@H]4CCCO4)Cl C39909400
CCCS(=O)(=O)c1ncc(c(n1)C(=O)Nc2c(c3c(s2)CCC3)C(=O)NC[C@@H]4CCCO4)Cl C39909445
CN(C)c1ccc(cc1)[C@@H]2Nc3ccc(cc3C(=O)N2NC(=O)c4cc(c(c(c4)OC)OC)OC)Cl C39920008
Cc1c(noc1[N-]S(=O)(=O)c2ccc(cc2)NC(=O)CSC3=N[C@H]4C(=c5ccccc5=[NH+]4)N=N3)C C39963275
CCc1ccc2c(c1)c(=O)c3c(o2)C(=O)N([C@@H]3c4ccc(cc4)OCC(=O)N)Cc5ccc6c(c5)OCO6 C40044299
COc1cc(cc(c1O)OC)[C@H]2c3c(n[nH]c3C(=O)N2CCCN4CCOCC4)c5ccc(cc5)Cl C40342484
CCCOc1ccc(cc1OCC)[C@H]2c3c(n[nH]c3C(=O)N2[C@H]4CCS(=O)(=O)C4)c5ccccc5O C40547739
CNc1ccn(c(=O)c1C(=O)Nc2ccc(cn2)Oc3ccnc4c3cc(c(c4)OC)OC)c5ccccc5 C45322880
CCOC(=O)C1=C(n2c(=O)/c(=C/c3cccc(c3)[N+](=O)[O-])/sc2=C([C@H]1c4cccc(c4)[N+](=O)[O-])C#N)N C01873495
Cc1ccc(cc1C)OC[C@H](Cn2c3c(=O)[nH]c(=O)n(c3nc2N4CCN(CC4)Cc5ccccc5)C)O C56972306
CCN1C(=O)[C@@H](N(C1=S)NC(=O)c2ccc(o2)Br)CC(=O)Nc3cccc(c3)OCC C34848090
Cc1cc(c(c(n1)OCC(=O)N/N=C/c2cc(c(c(c2)I)O)OC)C#N)COC C59427715
Cc1nnc(o1)[C@@H](C)Sc2nc([nH]n2)N/N=C/c3ccccc3OCc4cccc(c4)Br C59880846
Cc1cc(nc(n1)N/C(=N/C(=O)[C@@H](C)N2C(=O)c3ccccc3C2=O)/[N-]CCC4=c5ccccc5=[NH+]C4)C C63308273
CCOc1ccc(cc1OC)C2=NN=C3[C@H]2[C@@H](C(=C(O3)N)C#N)c4cccc(c4)OC(=O)N5CCOCC5 C01087856
Cc1ccc(c(c1)NC(=S)N/N=C\2/c3cc(ccc3N(C2=O)CC=C)S(=O)(=O)N4CCOCC4)C C03037217
C[C@H]1[C@H](C(=O)N(N1C)c2ccccc2)Nc3nnc(s3)c4ccc(c(c4)[N+](=O)[O-])Sc5[nH]ncn5 C40074851
C[C@H](C(=O)[O-])NC(=O)/C(=C/c1cccc(c1)[N+](=O)[O-])/NC(=O)c2ccc(cc2)Br C02905769
CC(C)[C@@H](C(=O)[O-])NC(=O)[C@H](C(C)C)N1C(=O)[C@@]2(c3c(c4ccccc4[nH]3)CCN2C1=O)C C08789206
COc1ccc(c(c1OC)C(=O)[O-])/C=N/N=C\2/NC(=O)[C@@H](S2)CC(=O)Nc3ccccc3 C09638775
C[C@H](C(=O)[O-])NC(=O)/C(=C\c1ccc(cc1)Br)/NC(=O)c2cc(c(c(c2)OC)OC)OC C12381003
C[C@@H](C(=O)[O-])NC(=O)CCC(=O)OCC(=O)[C@]1(CC[C@@H]2[C@@]1(CC[C@H]3[C@H]2CCC4=CC(=O)CC[C@]34C)C)O C12880177
CC(C)C[C@@H](C(=O)[O-])NC(=O)[C@H](C(C)C)NC(=O)[C@H]1[C@@H]2[C@H]([C@@H]3[C@H](O1)OC(O3)(C)C)OC(O2)(C)C C13151385
COc1cc(ccc1OC(F)F)c2nc(on2)CNC(=O)N[C@H](CC(=O)N3CCCC3)C(=O)[O-] C13245484
C[C@]12CC/C(=N\OCC(=O)N[C@@H](Cc3c[nH]cn3)C(=O)[O-])/C=C1CC[C@H]4[C@@H]2CC[C@]5([C@@H]4CC[C@@]5(C#C)O)C C08740262
C[C@@]12CCC(=O)C=C1CC[C@H]3[C@H]2[C@H](C[C@@]4([C@@H]3CC[C@]4(C(=O)COC(=O)COCC(=O)[O-])O)C)O C16969312
Cc1cccc(c1)OC[C@@H](Cn2c3c(nc2NCCN4CCOCC4)n(c(=O)nc3[O-])C)O C23115157
C1CCC(C1)NC(=O)NC(=O)CCSc2c3c(nc(n2)C4CC4)n(c(nc3=O)[O-])C5CC5 C25586428
C[C@H](C(=O)[O-])NC(=O)/C(=C/c1ccc(cc1)[N+](=O)[O-])/NC(=O)c2cccc(c2)Br C27534009
c1ccnc(c1)/C=C/2\[C@@H]3N(C2=O)C(=C(CS3(=O)=O)COC(=O)Cc4ccc(c(c4)O)O)C(=O)[O-] C27988463
c1ccc(c(c1)/C=C/2\C(=O)N(C(=S)S2)NC(=O)c3cc(=O)[nH]c4c3cccc4)OCC(=O)[O-] C28629062
CC(=O)c1ccc(cc1)N2C(=O)[C@H]3[C@@H]([NH2+][C@@]([C@@H]3C2=O)(CC(=O)[O-])C(=O)[O-])c4cccc5c4cccc5 C33401021
CCCCN1C(=O)[C@H]2[C@@H]([NH2+][C@@]([C@@H]2C1=O)(CC(=O)[O-])C(=O)[O-])c3ccc4c(c3)c5ccccc5n4CC C34258479
Cc1c(sc(n1)C)C(=O)C2=C(C(=O)N([C@@H]2c3ccc(cc3)OCC(=O)N)Cc4ccco4)[O-] C35567735
COc1cc(cc(c1OC)OC)N2C(=O)/C(=C/NNC(=O)c3ccncc3)/C(=NC2=S)[O-] C13798907
Cc1cc(=O)oc2c1c(cc3c2CCC(O3)(C)C)OCC(=O)NCCC(=O)N[C@@H](C)C(=O)[O-] C08876440
CC(C)C[C@@H](C(=O)[O-])NC(=O)[C@H](C(C)C)NC(=O)[C@@H]1[C@@H]2[C@@H]([C@@H]3[C@@H](O1)OC(O3)(C)C)OC(O2)(C)C C06135099
C[C@@]12C[C@H]([C@@]3([C@@H]([C@@H]1C[C@@H]([C@@]2(C(=O)COC(=O)CCC(=O)[O-])O)O)CCC4=CC(=O)C=C[C@@]43C)F)O C38653435
C[C@H](C(=O)N[C@@H](C(C)C)C(=O)[O-])NC(=O)[C@@H](C)Oc1ccc2c(cc(=O)oc2c1)c3ccccc3 C28358710
CCCCn1c(=O)c(c([nH]c1=O)[O-])[C@H](c2ccncc2)[C@@H]3[C@@H](N(C(=O)NC3=O)CCCC)O C39354502
c1cc(cc(c1)[N+](=O)[O-])c2ccc(o2)/C=C/3\C(=O)N(C(=S)S3)[C@H](CCC(=O)N)C(=O)[O-] C39862152
c1cc(ccc1c2ccc(o2)/C=C/3\C(=O)N(C(=S)S3)[C@@H](CCC(=O)N)C(=O)[O-])[N+](=O)[O-] C39862153
c1cc(ccc1c2ccc(o2)/C=C/3\C(=O)N(C(=S)S3)[C@H](CCC(=O)N)C(=O)[O-])[N+](=O)[O-] C39862154
C[C@H]1C[C@@H](C(=O)O1)CCC(=O)NC(=S)Nc2ccc(cc2)SN([O-])O[C@@H]3N=CC=CS3 C39949250
C[C@H](CNc1c(c(=O)n2ccccc2n1)/C=C\3/C(=O)N(C(=S)S3)CCCCCC(=O)[O-])O C40007679
Cc1cccn2c1nc(c(c2=O)/C=C\3/C(=O)N(C(=S)S3)CCCC(=O)[O-])NC[C@@H](C)O C40007798
Cc1cccn2c1nc(c(c2=O)/C=C\3/C(=O)N(C(=S)S3)CCCC(=O)[O-])NC[C@H](C)O C40007800
C[C@H]1Cc2cc(ccc2O1)C(=O)C3=C(C(=O)N([C@H]3c4ccc(c(c4)OC)O)CCOCCO)[O-] C40094946
COc1cc(cc(c1O)Br)[C@@H]2C(=C(C(=O)N2CCO)[O-])C(=O)c3ccc4c(c3)OCCO4 C40096569
CCOc1cc(ccc1O)[C@H]2C(=C(C(=O)N2CCOCCO)[O-])C(=O)c3c(nc(s3)C)C C40098548
c1ccc2c(c1)nnn2O[P@](=O)(N3CCCCC3)OC[C@@H]4[C@@H](C[C@@H](O4)c5cc(c(=O)[nH]c5[O-])F)O C40496420
c1ccc(cc1)c2ccc(cc2)[C@@H]3[C@@H]4[C@@H](C(=O)N(C4=O)CCCCO)[C@@]([NH2+]3)(CC(=O)[O-])C(=O)[O-] C33928417
COc1ccccc1[C@@H]2[C@H]3[C@@H](C(=O)N(C3=O)CCSc4ccccc4)[C@@]([NH2+]2)(CC(=O)[O-])C(=O)[O-] C43218390
C/C=C\CN1C(=O)[C@H]2[C@@H]([NH2+][C@@]([C@@H]2C1=O)(CC(=O)[O-])C(=O)[O-])c3ccc(cc3)Oc4ccccc4 C43218422
c1cc(cc(c1)C(F)(F)F)[C@@H]2[C@H]3[C@@H](C(=O)NC3=O)[C@@](N2)(Cc4ccc(cc4)[N+](=O)[O-])C(=O)[O-] C43219073
COc1cc(c(c(c1)OC)C(=O)OC)[C@@H]2[C@H]3[C@@H](C(=O)NC3=O)[C@@](N2)(Cc4ccc(cc4)[N+](=O)[O-])C(=O)[O-] C33870582
Cc1ccccc1[C@@H]2[C@H]3[C@@H](C(=O)N(C3=O)c4cccc(c4)[N+](=O)[O-])[C@@]([NH2+]2)(CC(=O)[O-])C(=O)[O-] C33912943
CCCCN1C(=O)[C@H]2[C@@H]([NH2+][C@@]([C@@H]2C1=O)(CC(=O)[O-])C(=O)[O-])c3cccc(c3)OC(F)(F)F C33919926
CC(C)(C)N1C(=O)[C@H]2[C@@H]([NH2+][C@@]([C@@H]2C1=O)(CC(=O)[O-])C(=O)[O-])c3cccc(c3)OC(F)(F)F C33919961
c1ccc(c(c1)[C@H]2[C@H]3[C@@H](C(=O)N(C3=O)c4cccc(c4)[N+](=O)[O-])[C@@]([NH2+]2)(CC(=O)[O-])C(=O)[O-])O C33931451
Cc1ccc(cc1Cl)N2C(=O)[C@H]3[C@@H]([NH2+][C@@]([C@@H]3C2=O)(CC(=O)[O-])C(=O)[O-])c4ccc(c5c4cccc5)OC C33934147
Cc1ccc(cc1Cl)N2C(=O)[C@H]3[C@H]([NH2+][C@@]([C@@H]3C2=O)(CC(=O)[O-])C(=O)[O-])c4ccc(c5c4cccc5)OC C33934148
C[C@@]12CCC(=O)C=C1CC[C@H]3[C@H]2CC[C@@]4([C@@H]3CC[C@@]4(C(=O)COC(=O)CCC(=O)NCC(=O)[O-])O)C C43743544
CC(=O)N[C@@H]1[C@H]([C@H]2[C@@H](CO[C@H](O2)c3ccccc3)O[C@@H]1O)O[C@](C)(Cc4ccccc4)C(=O)[O-] C44830554
COc1cc(cc(c1OC)OC)[C@H]2C(=C3N(C(=O)[C@H](S3)CC(=O)[O-])C(=C2C(=O)OC)N)C#N C59293881
C[C@H]1C(=C2C(=NC(=NC2=O)CS[C@H](C)C(=O)NNC(=O)c3c(cn(n3)c4ccccc4)[O-])S1)C C64169982
c1ccnc(c1)[C@H](c2ccc(cc2)O)c3ccc(cc3)O[C@@H]4[C@@H]([C@@H]([C@@H]([C@@H](O4)C(=O)[O-])O)O)O C65739881
Cc1ccc(c(c1)NC(=S)N[C@H](C(Cl)(Cl)Cl)NC(=O)c2cccc(c2)Br)C C03148828
c1cc(ccc1C(=O)N[C@@H](C(Cl)(Cl)Cl)NC(=S)Nc2ccc(c(c2)Cl)Cl)F C02983349
c1ccc2c(c1)N[C@@H](C(=O)N2)CC(=O)Nc3ccc(cc3)SC(C(C(F)(F)F)(F)F)(F)F C01792994
CC(C)(C)c1ccc(c(c1)NC(=S)NC(=O)/C=C/c2ccc(o2)c3cccc(c3Cl)Cl)O C08833067
Cc1ccc2c(c1)oc(n2)c3cc(ccc3O)NC(=S)NC(=O)c4cc5ccccc5cc4OC C08835175
CC(C)(C)[C@@H]1CCc2c(sc(c2C(=O)N)NC(=O)/C=C/c3ccc(o3)c4ccc(cc4)Cl)C1 C08901395
COc1ccc(cc1)Oc2cnc(nc2c3ccc(cc3O)OCc4ccc(c(c4)Cl)Cl)N C08995752
CCc1cccc(c1NC(=O)c2c(c3c(c4c(nc3s2)CCCC4)c5ccc(cc5)OCC)N)C C08997510
Cc1ccc(cc1C)NC(=O)Nc2nnc(s2)SCC(=O)Nc3ccc(c(c3)Cl)Cl C09324543
CC(C)[C@H](C(=O)N/N=C/c1ccc(c(c1)Br)O)NC(=O)c2ccc(c(c2)Cl)Cl C10041917
C[C@@H](C(=O)NNC(=S)NC(=O)c1ccc(cc1Cl)Cl)Oc2ccc(cc2Cl)Cl C12501459
C/C(=N\NC(=O)c1ccccc1O)/c2ccc3c(c2)[C@@H]4C=CC[C@H]4[C@H](N3)c5ccc(cc5)C(=O)OC C13381929
Cc1c(c(nn1CC(=O)Nc2c(c3c(s2)C[C@@H](CC3)C(C)(C)C)C(=O)N)C(F)(F)F)Br C00845147
CC(C)(C)c1ccc(cc1)C(=O)NNC(=S)NC(=O)c2ccc(c(c2)Br)C(C)(C)C C13978996
c1ccc2c(c1)ccc(c2NC(=S)NC(=O)/C=C/c3ccc(o3)c4ccc(cc4Cl)Cl)O C14274545
c1cc2cc(ccc2c(c1)NC(=S)NC(=O)/C=C/c3ccc(o3)c4cc(cc(c4)Cl)Cl)O C14275008
C[C@@H]1CCc2c(sc(c2C(=O)N)NC(=O)c3c(c4ccccc4o3)CSC5CCCCC5)C1 C03327076
c1cc(oc1)C(=O)N[C@H](C(Cl)(Cl)Cl)NC(=S)Nc2c(cc(cc2Cl)Cl)Cl C19799809
CN(C)c1ccc(cc1)[C@@H]2[C@@H]3CC=C[C@H]3c4cccc(c4N2)C(=O)Nc5ccc(cc5)Nc6ccccc6 C20686699
CCOc1ccccc1[C@H]2[C@@H]3CC=C[C@H]3c4cccc(c4N2)C(=O)Nc5ccc(cc5)Nc6ccccc6 C20748692
CCOc1ccccc1[C@@H]2[C@@H]3CC=C[C@H]3c4cccc(c4N2)C(=O)Nc5ccc(cc5)Nc6ccccc6 C20748694
CCOc1ccccc1[C@H]2[C@@H]3CC=C[C@@H]3c4cccc(c4N2)C(=O)Nc5ccc(cc5)Nc6ccccc6 C20748696
CC(C)COc1ccc(cc1)[C@@H]2CC3=C([C@@H](Nc4ccccc4N3)c5ccc(c(c5)OC)O)C(=O)C2 C21220442
CCOc1cc(ccc1O)[C@H]2C3=C(C[C@@H](CC3=O)c4ccc(cc4)OC(C)C)Nc5ccccc5N2 C21237528
c1cc(ccc1C(=O)N[C@H](C(Cl)(Cl)Cl)NC(=S)Nc2ccc(cc2Cl)Cl)F C25762664
c1cc(cc(c1)Br)C(=O)NC(=S)N(Cc2cccc3c2cc[nH]3)Cc4cccc5c4cc[nH]5 C30825641
c1ccc(cc1)Sc2ccccc2NC(=O)COC(=O)c3c(c(c(c(n3)Cl)Cl)N)Cl C35086215
CCN1C(=C([C@@H](NC1=S)c2ccc(cc2)NC(=O)NC34CC5CC(C3)CC(C5)C4)C(=O)OC)C C35304011
C[C@H](c1ccccc1)[C@H](C(=O)NC(C)(C)C)N(c2ccccc2Cl)C(=O)c3c(cccc3O)O C36545205
CCCCNC(=O)[C@@H]([C@@H](C)c1ccccc1)N(c2ccccc2Cl)C(=O)c3c(cccc3O)O C36545214
CC(C)(C)NC(=O)[C@H](c1ccc(cc1)OC)N(c2ccccc2Cl)C(=O)c3cccc(c3O)O C36545478
CCOc1ccc(cc1)[C@@H]2[C@H]3CC=C[C@@H]3c4cccc(c4N2)C(=O)Nc5ccc(cc5)Nc6ccccc6 C36557944
CCc1cccc(c1NC(=S)N[C@@H](C(Cl)(Cl)Cl)NC(=O)c2ccccc2Cl)CC C39859378
CCc1cccc(c1NC(=S)N[C@@H](C(Cl)(Cl)Cl)NC(=O)c2ccc(cc2)Cl)CC C39859382
CC[C@H](C(=O)Nc1c(c(c(s1)C)C)C(=O)N)Sc2nnc3n2c4c(cc(cc4c(c3)C)C)C C40170759
CCOc1cc(ccc1O)[C@H]2c3c(n[nH]c3C(=O)N2Cc4ccc(cc4)C)c5cc(cc(c5O)C)C C02216315
c1ccnc(c1)/C(=N/NC(=S)NNC(=S)c2ccc(cc2)Cl)/C34CC5CC(C3)CC(C5)C4 C27846107
Cc1cc(cc(c1O)c2nc3ccccc3o2)NC(=S)NC(=O)c4ccc(o4)c5ccc(cc5)Cl C09192355
Cc1ccccc1[C@H](C(=O)NC(C)(C)CC(C)(C)C)N(c2ccccc2)C(=O)c3c(cccc3O)O C36610073
Cc1ccc(cc1Cl)C(=O)NC(=S)Nc2cccc3c2sc(c3Cl)C(=O)NC(C)(C)C C57315611
CC(C)(C)NC(=O)c1c(c2cccc(c2s1)NC(=S)NC(=O)c3cccc4c3cccc4)Cl C57315666
c1cc(cc(c1)Br)/C=N/Nc2[nH]nc(n2)SCC(=O)NC3C4CC5CC(C4)CC3C5 C58993796
CC(C)(C)c1ccc(cc1)C(=O)NC(=S)Nc2cccc3c2sc(c3Cl)C(=O)NC(C)(C)C C59294408
Cc1ccc(cc1)NC(=O)CSc2nc([nH]n2)N/N=C/c3ccc4ccc5cccc6c5c4c3cc6 C59310215
c1cc(ccc1NC(=O)CCSc2[nH]c(nn2)NN=C3CCCCC3)I C21084529
CC(C)(C)c1ccc(c(c1)/C=[NH+]/NC(=O)/C(=C/c2ccc(cc2)N(C)C)/NC(=O)c3ccccc3)[O-] C22637443
COc1cc(ccc1O)[C@@H]2c3c(n[nH]c3C(=O)N2CCc4c[nH]c5c4cccc5)c6ccc(cc6)F C20731527
Cc1ccc(c(c1)NC(=O)CSc2[nH]c3c(c(c(s3)C)c4ccc(cc4)C(C)(C)C)c(=O)n2)O C62038494
CCOc1ccc(cc1)C2=NN=C3[C@@H]2[C@H](C(=C(O3)N)C#N)c4cc(c(c(c4)C(C)(C)C)O)C(C)(C)C C09357906
Cc1ccc(cc1C)OCC(=O)N[C@@H]2NN=C(S2)SCc3cc(=O)c4c(cc(cc4[nH]3)C)C C63686514
COc1ccccc1NC(=S)N[C@@H](C(Cl)(Cl)Cl)NC(=O)/C=C/c2ccccc2 C02905342
COc1ccccc1NC(=S)N[C@H](C(Cl)(Cl)Cl)NC(=O)/C=C/c2ccccc2 C02905344
COc1ccccc1NC(=S)N[C@H](C(Cl)(Cl)Cl)NC(=O)c2cccc3c2cccc3 C01232951
Cc1c(sc(c1C(=O)N)NC(=O)CCSc2ccccc2)Cc3ccc4c(c3)OCO4 C09390705
CC(C)COc1cccc(c1)C(=O)NC(=S)NNC(=O)c2c(c3ccccc3s2)Cl C10283289
c1ccc(cc1)[C@@H](C(=O)Nc2cccc(c2)C(F)(F)F)Sc3nnc(n3N)c4cccs4 C11592322
CC[C@H](c1[nH]c2ccc(cc2n1)C)NC(=O)CC[C@]3(CCC(=O)N3)Cc4ccc(cc4)Cl C11882418
CN(C(=S)Nc1ccc(cc1Cl)Cl)NC(=S)Nc2ccc(cc2Cl)Cl C03253342
c1ccc(cc1)C(=O)[C@H]2[C@H](NC(=O)N[C@@]2(C(F)(F)F)O)c3cccc(c3)Oc4ccccc4 C01009635
c1ccc2c(c1)c(c(s2)C(=O)NCC(=O)NNC(=O)CC34CC5CC(C3)CC(C5)C4)Cl C13526692
Cc1ccc(c(c1)Br)OCC(=O)NNC(=S)NC(=O)/C=C/c2cccs2 C13979414
C[C@H](c1ccccc1)NC(=O)c2ccccc2NC(=S)NC(=O)/C=C/c3cccc4c3cccc4 C13999829
C[C@H](c1ccccc1)NC(=O)c2ccccc2NC(=S)NC(=O)c3ccc(cc3)C(C)(C)C C13999896
Cc1c(c(n[nH]1)C)Cc2ccc(cc2)NC(=S)NC(=O)c3cc(cc(c3OC)Cl)Cl C14269546
c1ccc2c(c1)cc(o2)C(=O)Nc3cccc(c3)NC(=S)NC(=O)/C=C/c4ccc(cc4)Cl C14274011
CCOc1ccc(cc1C(=O)NC(=S)NNC(=O)Cc2cccc3c2cccc3)Br C14655765
Cc1ccc(cc1)C(=O)N[C@@H](C(Cl)(Cl)Cl)NC(=S)Nc2ccccc2Cl C01232104
Cc1ccccc1NC(=S)N[C@H](C(Cl)(Cl)Cl)NC(=O)c2ccccc2Cl C03142374
CC1=C([C@H](NC(=S)N1)c2ccc(cc2)OC(F)F)C(=O)Nc3ccccc3C(F)(F)F C15911451
c1ccc(cc1)C(=O)N/C(=C/c2cccs2)/C(=O)N/N=C/c3cc(ccc3O)Br C02819903
CCc1ccc(cc1)N[C@@H]2NC(=O)/C(=C/c3cc(c(cc3Br)O)OCC)/S2 C16161848
C[C@H](C(=O)Nc1ccccc1Sc2ccccc2)Sc3nnc(n3N)c4ccc(cc4)F C16788365
COc1ccc(cc1COc2ccc(cc2)Br)[C@H]3c4c(c5ccccc5[nH]4)C[C@@H]([NH2+]3)C(=O)[O-] C20258593
CC[C@@H](C)c1ccccc1NC(=O)[C@H](C)Sc2nnc(n2N)c3ccccc3Br C22106773
CCCc1c2c([nH]n1)OC(=C([C@H]2c3ccccc3OCc4ccc(cc4)Br)C#N)N C22575086
c1ccc(cc1)CN2CCc3c(sc(c3C(=O)N)NC(=O)c4cc(nc5c4cccc5)c6ccccc6)C2 C23153833
CC(C)[C@@H](C(=O)NNC(=O)c1cc2c(s1)CCCC2)NC(=O)C34CC5CC(C3)CC(C5)C4 C24178347
c1cc(cc(c1)O)/C=N/Nc2nc(c(s2)NC(=O)c3cccs3)c4ccc(cc4)Cl C27022339
c1ccc2c(c1)c(c(s2)/C=C/C(=O)Nc3ccc(cc3)NC(=O)NC[C@@H]4CCCO4)Cl C27856339
c1cc(ccc1C(=O)NC(=S)NC[C@H](COCCC23CC4CC(C2)CC(C4)C3)O)Cl C28294322
CC(C)[C@H](C(=O)N/N=C\c1ccc(c(c1)Br)O)NC(=O)c2ccc(cc2)Cl C30961010
Cc1ccc2c(c1)S[C@@H](N2)c3ccc(cc3)NC(=O)CSc4[nH]c(=O)cc(n4)C(F)(F)F C39211110
c1ccc(cc1)C\2=NN(C(=O)/C2=C\NCCc3c[nH]c4c3cccc4)[C@H]5Nc6ccccc6S5 C39430962
C[C@@H](C(=O)Nc1ccccc1C(C)C)Sc2nnc(n2N)c3ccccc3Br C16988790
CC(C)Oc1ccc(cc1)[C@@H]2[C@H]([C@@](NC(=O)N2)(C(F)(F)F)O)C(=O)c3ccc(cc3)Cl C39850297
CCc1cccc(c1NC(=S)N[C@H](C(Cl)(Cl)Cl)NC(=O)c2cccc(c2)C)CC C39859371
CCc1cccc(c1NC(=S)N[C@H](C(Cl)(Cl)Cl)NC(=O)Cc2ccccc2)CC C39859398
CCc1ccccc1NC(=S)N[C@@H](C(Cl)(Cl)Cl)NC(=O)c2ccc(cc2)F C39859438
c1cc(sc1)C(=O)N[C@H](C(Cl)(Cl)Cl)NC(=S)Nc2ccc(cc2Cl)Cl C39859699
CCc1ccc(cc1)[C@@H]2[C@@H](C(=O)C[C@@]([C@@H]2C(=O)Nc3ccccc3)(C)O)C(=O)Nc4ccccc4 C41006716
CCOc1cccc(c1)C(=O)NC(=S)Nc2cc(c(c(c2)c3nc4ccccc4s3)O)C C05949435
CC(C)(C)c1ccc(cc1)[C@@H]2[C@H]([C@@](NC(=O)N2)(C(F)(F)F)O)C(=O)c3ccc(cc3)OC C01464497
c1ccc2c(c1)ccc(c2/C=N/NC(=O)CCCC(=O)Nc3cccc(c3)Br)O C02870346
Cc1ccc2c(c1)sc(n2)c3ccc(cc3)NC(=O)CCCC[C@H]4[C@@H]5[C@H](CS4)NC(=O)N5 C59875777
CC(C)[C@@H](C(=O)Nc1ccc(cc1)N2CCNC2=O)Nc3ccc(cc3Cl)C(F)(F)F C59875914
c1ccc(cc1)C2=C([C@@H](C(=C(N2)SCC(=O)N)C#N)c3ccccc3Cl)c4nc5ccccc5s4 C18043789
CC[NH+](CC)c1ccc(cc1)NC(=O)c2cnn3c2N[C@@H](C[C@@H]3C(F)F)c4ccc(cc4)C C00900533
COc1ccc(cc1Cl)N/C(=N/C(=O)c2ccc(cc2)F)/NCCC3=c4ccccc4=[NH+]C3 C63589304
CCN1[C@H](NN[C@@H]1SCc2cc(=O)c3cccc(c3[nH]2)Cl)COc4cc(ccc4C)C C63686633
CCN1[C@H](NN[C@@H]1SCc2cc(=O)c3cccc(c3[nH]2)F)COc4ccc(cc4)C(C)C C63686659
C[C@@]12CC[C@H]([C@@]([C@H]1Cc3c(nc(s3)NC(=O)C(C)(C)C)[C@H]2CC(=O)N(C)CC=C)(C)CO)O C04222355
C[C@@]12CC[C@H]([C@@]([C@H]1CC[C@H]([C@H]2CC(=O)N3CCCC3)O)(C)CO)OC(=O)Nc4ccc(cc4)OC C04236654
CCN(CC)C(=O)C[C@@H]1c2c(sc(n2)Nc3cccnc3)C[C@H]4[C@]1(CC[C@H]([C@@]4(C)CO)O)C C03841642
CCn1c(=O)c2c3c(sc2nc1SCC(=O)Nc4ccc(cc4)S(=O)(=O)N)CCCC3 C02427757
CC(=O)Nc1ccc2c(c1)sc(n2)NC(=S)NC(=O)c3c(c(c(c(c3F)F)OC)F)F C08831127
Cc1c(sc(c1C(=O)OC)NC(=O)CSc2nnc(n2N)c3ccccc3Br)C C09092195
Cn1c(c(cn1)Cl)C(=O)NC(=S)NNC(=O)c2cc(nc3c2cccc3)c4ccccc4 C09306082
COc1ccc(c2c1cc(c(=O)[nH]2)CCNC(=S)Nc3ccc(cc3)OC(F)(F)F)OC C09278779
c1ccc(c(c1)/C=C\2/C(=O)N(C(=S)S2)CCCC(=O)NNC(=O)c3ccccc3O)Cl C01774943
COc1ccccc1NS(=O)(=O)c2cc(ccc2Cl)C(=O)NNC(=O)c3cccs3 C09508707
Cc1ccc(c(c1)C)n2c(=O)c3ccccc3nc2SCC(=O)Nc4c(ccs4)C(=O)N C10211341
CCCCn1c(c(c(=O)[nH]c1=O)N(CCC)Cc2cc3c(cc2Br)OCCO3)N C11350152
Cc1c(sc2c1c(=O)n(c(n2)S[C@H](C)C(=O)Nc3c(ccs3)C(=O)N)CC(C)C)C C12812944
CCCCn1c(c(c(=O)[nH]c1=O)N(Cc2ccco2)C(=O)Cc3ccc(c(c3)Cl)Cl)N C14653295
C[C@H]1CCc2c(cc(s2)C(=O)NNC(=O)CSCc3[nH]c(=O)c4c5c(sc4n3)CCC5)C1 C15557164
CCNC(=S)NNC(=O)CSc1nc2c(c3c(s2)CCCC3)c(=O)n1c4ccccc4 C16681747
CCn1c(=O)c2c3c(sc2nc1S[C@H](C)C(=O)Nc4cccc(c4)S(=O)(=O)N)CCCC3 C16819604
c1ccc2c(c1)N[C@H](NS2(=O)=O)c3ccc(cc3)C(=O)OCC(=O)Nc4cc(ccc4F)F C16845356
c1ccc(c(c1)C(=O)NNC(=O)c2csc(n2)c3cccs3)NS(=O)(=O)c4cccs4 C17577104
CC1=C([C@@H](C(=C(N1)SCC(=O)NC(C)(C)C)C#N)c2ccco2)C(=O)Nc3ccccc3F C08429973
CC1=C([C@@]2(c3cc(ccc3NC(=C2C(=O)OC(C)C)N)Br)C(=O)O1)C(=O)OC(C)C C20568992
CC1=C([C@]2(c3cc(ccc3NC(=C2C(=O)OC(C)C)N)Br)C(=O)O1)C(=O)OC(C)C C20568993
CC(=O)Nc1c(c2c(s1)CCCC2)C(=O)OCC(=O)NC(=O)NC34CC5CC(C3)CC(C5)C4 C20819543
c1cc2c(cc1Br)sc(n2)NC(=O)CCSc3nnc(n3N)C(F)(F)F C20841581
c1ccc2c(c1)c(=O)n(c(n2)SCC(=O)Nc3c(c4c(s3)CCC4)C(=O)N)C5CCCC5 C20865538
C[C@H](C(=O)NC(=O)N)OC(=O)/C=C/c1cn(nc1c2ccc(cc2)Br)c3ccccc3 C10384838
Cc1c2cc(sc2n(n1)c3ccccc3Cl)C(=O)O[C@H](C)C(=O)Nc4c(ccs4)C(=O)N C21601620
c1ccc(c(c1)c2nnc(n2N)SCC(=O)Nc3ccccc3SCC#N)Br C22163982
Cc1c(c(sc1C(=O)N)NC(=O)CSc2cc(ccc2Cl)Cl)C(=O)OCCOC C23646001
c1ccc2c(c1)c(=O)n(c(=S)[nH]2)CCCCCC(=O)NNC(=O)c3cc4c(s3)CCCC4 C24704671
CCOc1ccc(cc1)n2c(=O)c3c4c(sc3nc2SCCC(=O)NC(=O)N)CCCC4 C24891770
CC[C@@H](C(=O)Nc1nc2ccc(cc2s1)S(=O)(=O)N)Sc3cc(ncn3)c4ccccc4 C32535403
Cc1ccc(cc1)n2c3c(c(=O)[nH]c2=O)[C@](C(=O)N3)(C(F)(F)F)NC(=O)CCC4CCCCC4 C20394281
CCc1ccc(cc1S(=O)(=O)Nc2ccc(cc2)S(=O)(=O)N)c3cc(on3)C(F)(F)F C33173593
CC(C)(C)NC(=O)[C@H](c1ccc(cc1)N(C)C)N(Cc2ccco2)C(=O)c3cccc(c3O)O C36500895
Cc1ccc(o1)CN([C@@H](c2ccc(cc2)OC)C(=O)NC(C)(C)C)C(=O)c3c(cccc3O)O C36597600
Cc1ccc(c(c1)C2=NN=C(C2)C(=O)N[C@@H]3[C@@H](C4=C(S3)CCCC4)C(=O)NCc5ccco5)O C38989374
C[C@H](C(=O)Nc1ccccc1C(=O)N)SC2=N/C(=C/c3ccccc3)/C(=O)N2c4ccccc4 C39426768
c1ccc2c(c1)c(c[nH]2)/C=C(/C#N)\C(=O)Nc3c(c4c(s3)CCCC4)C(=O)NC[C@H]5CCCO5 C40570599
c1ccc2c(c1)c(cc(n2)c3cccnc3)COc4ccc(cc4)[C@H]5C[C@@]6(C[C@@H]6C(=O)NO)C(=O)N5 C40860879
C[C@]12CC[C@H]([C@@]([C@H]1CC[C@H]([C@H]2CC(=O)N3CCCC3)O)(C)CO)OC(=O)Nc4cccc(c4)F C43553924
CC(C)[C@@H](C(=O)NCc1ccco1)NC(=O)[C@H]2Cc3c4ccccc4[nH]c3[C@H]5N2C(=O)c6c5cccc6 C43746552
Cc1ccc(cc1C(=O)NNC(=O)c2cc3c(s2)CCCCC3)S(=O)(=O)NCc4ccco4 C45591581
c1ccnc(c1)CSc2nc([nH]n2)N/N=C/c3cc(cc(c3O)Br)Br C36610906
Cc1c(c(=O)n([nH]1)c2nc(cs2)c3ccc(cc3)OC)[C@@H](c4ccc(cc4)Cl)[C@H](C#N)C(=O)N C06765806
Cc1ccc(cc1NC(=S)NC(=O)c2c(c(c(c(c2F)F)OC)F)F)NC(=O)c3ccco3 C57316053
Cc1c(sc2c1c(=O)[nH]c(n2)CS[C@@H](C)C(=O)Nc3ccc4c(c3)[nH]c(n4)C5CCC5)C C58202151
CCOc1ccc(cc1)[C@@H](CCC(=O)N/N=C\c2cc(c(cc2Br)O)OCC)O C58895007
c1cc(ccc1c2nnc(n2N)SCCC(=O)Nc3ccc4c(c3)OCCO4)Br C20290825
CCOC(=O)c1c(csc1NC=C2C(=O)NC(=S)NC2=O)c3ccc(cc3)Br C09331755
CNC(=O)NC(=O)COC(=O)c1ccccc1NS(=O)(=O)c2ccc(s2)Br C03601934
CCOC(=O)c1c(c2cc(ccc2[nH]1)OC)/C=N/N3CC(=O)C(=C3N)c4nc5ccccc5s4 C08991038
COc1c(c(c(c(c1F)F)C(=O)NC(=S)Nc2cccc(c2)NC(=O)c3ccco3)F)F C09064828
CCOc1ccc2c(c1)sc(n2)NC(=O)Cc3csc(n3)NC(=O)NCc4ccncc4 C09651188
C[C@@H](C(=O)NNC(=O)C[C@H](c1ccc(cc1)OC)NC(=O)C)Oc2cccc(c2)Br C10408989
CC(=O)NCc1ccc(o1)c2csc(n2)NC(=O)CCNC(=O)C34CC5CC(C3)CC(C5)C4 C12052494
c1cc2c(cc1C(F)(F)F)NC(=O)[C@@H](S2)CC(=O)OCC(=O)NC(=O)NC3CCCCC3 C12426187
Cc1c(cco1)C(=O)NNC(=S)NC(=O)COc2ccc(cc2Br)Br C12571402
CC1CCC(CC1)NC(=O)/C(=C/c2cn(nc2c3cccc(c3)Br)CCC(=O)N)/C#N C12739197
Cc1c(c(on1)C)COc2ccc(cc2)C(=O)OCC(=O)Nc3c(c4c(s3)CCC4)C(=O)N C13129575
CCC(=O)N(c1nnc(s1)SCC(=O)N[C@@H](C)c2ccc(cc2)S(=O)(=O)N)C3CC3 C14242542
CCCCn1c(c(c(=O)[nH]c1=O)N(CCCC)C(=O)[C@@H]2CC(=O)N(C2)c3ccccc3Cl)N C14623959
CCCCN(c1c(n(c(=O)[nH]c1=O)CC(C)C)N)C(=O)[C@@H]2CC(=O)N(C2)c3ccccc3Cl C14720380
C[C@@H]1c2c(sc(n2)NC(=O)CSC)C[C@]3([C@H]1[C@H]([C@H](CC3)[C@H](C)C(=O)NCCOC)O)C C15709085
Cc1c(c(n(n1)c2ccc(cc2)F)Cl)/C=C/C(=O)O[C@@H](C)C(=O)Nc3c(ccs3)C(=O)N C16902826
CCCCCn1c(=O)c2ccccc2c(n1)C(=O)NNC(=O)c3c[nH]c(=S)n3c4ccccc4 C17398072
COCCn1c(c(c(=O)[nH]c1=O)N(Cc2ccccc2)C(=O)c3ccc(o3)c4ccccc4F)N C19167964
CC(C)Cn1c(c(c(=O)[nH]c1=O)N(CC(C)C)C(=O)CSc2ccc(cn2)C(F)(F)F)N C19193259
c1cc(ccc1CN2C(=O)CCC2=O)C(=O)NNC(=S)Nc3cc(ccc3Cl)C(F)(F)F C21389604
Cc1ccc(cc1NC(=O)c2ccco2)C(=O)Nc3nc(cs3)Cc4n[nH]c(=S)n4CC=C C23041824
CCC(C)(C)C1CCC2(CC1)C(=O)N(C(=O)N2)CC(=O)NNC(=O)[C@@H](C)Oc3ccccc3F C23566630
c1ccc(cc1)[C@H](CC(=O)NNC(=O)COc2ccc(cc2)F)NC(=O)c3ccccc3Cl C23723403
CN(c1ccccc1C(=O)NCc2ccco2)C(=O)CSc3nnc(n3N)c4ccc(cc4)F C24140331
Cc1c(n(c(c1C#N)NC(=O)CSc2nc(c(s2)CC(=O)N)C)Cc3ccc(cc3)F)C C24902240
CC(=O)[C@@H]1[C@H](NC(=O)N[C@@]1(C(F)(F)F)O)c2ccc(c(c2)OC)OCc3ccc(cc3F)F C32654999
CCCCN1C(=O)[C@H]2[C@H]([NH2+][C@@]([C@@H]2C1=O)(Cc3ccc(cc3)O)C(=O)[O-])c4cccc5c4cccc5 C33551528
CC(=O)[C@H]1[C@@H](NC(=O)N[C@@]1(C(F)(F)F)O)c2ccc(c(c2)OC)OCc3ccc(cc3F)F C36533822
Cc1c(sc2c1c(=O)[nH]c(n2)CS[C@H](C)C(=O)NCC(=O)Nc3ccc(c(c3F)F)F)C C23869823
CC(C)CNC(=O)[C@@]1(C[C@H]([C@H]([C@@H](C1)OCc2ccccc2F)O)O)OCc3ccccc3C#N C37423538
CN(c1c(n(c(=O)[nH]c1=O)Cc2ccccc2)N)C(=O)COC(=O)Cc3c(cccc3Cl)F C21946600
CCOC(=O)/C=C\1/CS[C@H](N1)NC(=O)[C@H]2CC(=O)N(C2)CCc3c[nH]c4c3cc(cc4)Cl C39252309
CC(C)OC(=O)[C@@H]1[C@@H](SC2=C1CCC2)NC(=O)C(=O)NCCc3c[nH]c4c3cc(cc4)OC C39443676
c1ccc(cc1)[C@H](CC(=O)[O-])NC(=O)[C@H]2CN(CC23CC[NH2+]CC3)C(=O)c4ccc(cc4)OC(F)(F)F C39682352
c1cc(ccc1c2ccc(o2)C(=O)N3C[C@@H](C4(C3)CC[NH2+]CC4)C(=O)NCCCCC(=O)[O-])F C39682859
CC(C)CN1[C@H]([C@H](c2ccccc2C1=O)C(=O)NCCc3c[nH]c4c3cc(cc4)O)c5ccoc5 C44924095
c1ccc(cc1)c2cnc(n2C[C@H]3CCCO3)SCC(=O)Nc4c(c5c(s4)CCC5)C(=O)N C45717352
C[C@@H](C(=O)Nc1c(ccs1)C(=O)N)OC(=O)c2cc(nc3c2cnn3C(C)C)c4ccccc4 C16863792
CCOc1ccc2c(c1)[nH]c(n2)SCC(=O)Nc3cccc(c3)S(=O)(=O)/N=C/4\CCCN4 C09200183
CCCCn1c(c(c(=O)[nH]c1=O)N(C2CCCC2)C(=O)CSc3nnc(s3)SC)N C18973224
COCCNC(=O)c1c2c(sc1NC(=O)CN3CCN(CC3)c4ccc(cc4)O)CCCC2 C23696496
CCc1ccc2c(cc(=O)oc2c1)CN(CCOC)c3c(n(c(=O)[nH]c3=O)Cc4ccccc4)N C58615008
CN(C)c1ccc(cc1)/C=N/Nc2[nH]nc(n2)SCC(=O)Nc3c(c4c(s3)CCC4)C#N C59005269
CCn1cc(cn1)/C=N/Nc2[nH]nc(n2)SCC(=O)Nc3ccc(c(c3)C(F)(F)F)Cl C59311911
CCn1cc(cn1)/C=N/Nc2[nH]nc(n2)SCC(=O)Nc3cc(ccc3Cl)C(F)(F)F C59311943
CCOc1cc(cc(c1OCC#N)I)/C=N/NC(=O)Cc2csc(n2)N C59645240
c1ccc(c(c1)[C@@H](CNC(=O)CCCC[C@H]2[C@@H]3[C@H](CS2)NC(=O)N3)N4CCOCC4)Cl C59876376
Cc1cccc(c1C)O[C@H](C)C(=O)NNC(=O)c2cc(c[nH]2)S(=O)(=O)N3CCSCC3 C60111979
c1cc(ccc1[C@@H](CNC(=O)CCCC[C@H]2[C@@H]3[C@H](CS2)NC(=O)N3)N4CCOCC4)Cl C60167326
C/C(=N\[NH+]=C(\N)/S[C@@H]1CC(=O)N(C1=O)c2ccc(cc2)C(=O)[O-])/C=C/c3ccc(cc3)N(C)C C13132522
c1ccc(c(c1)CSC2=NC(=O)[C@H]3[C@H](CC(=O)NC3=N2)c4ccc(cc4)OCC(=O)N)Cl C64773944
COc1ccc(cc1OC)/C=N/NC(=O)C(=O)Nc2ccccc2C(=O)N3CCOCC3 C04210249
COCCNC(=S)N(Cc1cc2cc(c(cc2[nH]c1=O)OC)OC)C[C@H]3CCCO3 C06239028
C[C@@H](C(=O)Nc1ccc(cc1)C#N)OC(=O)CCCNC2=NS(=O)(=O)c3c2cccc3 C08707652
COc1ccccc1/C=C\2/C(=O)N(C(=S)S2)CCC(=O)NNC(=O)c3ccncc3 C08819346
COCCNC(=O)C(=O)NC[C@H](c1cccs1)S(=O)(=O)c2ccc3c(c2)OCO3 C09103123
c1ccn2c(c1)nc(c(c2=O)/C=C\3/C(=O)N(C(=S)S3)Cc4ccco4)NCCCO C01835069
COc1ccc(cc1Cl)NC(=O)COC(=O)CCNC2=NS(=O)(=O)c3c2cccc3 C09551473
c1ccc(cc1)C(=O)NCCc2nnc3n2nc(cc3)SCC(=O)NC[C@@H]4CCCO4 C09578379
Cc1nc(cs1)Cc2nnc(o2)SCc3c(c(sc3C(=O)OC)N)C(=O)OC C09633837
CNc1ccc(cc1C(=O)NCc2ccc(s2)S(=O)(=O)N3CCOCC3)[N+](=O)[O-] C09905404
CC(C)Cn1c(c(c(=O)n(c1=O)C)C(=O)COC(=O)c2cc(cnc2)Br)N C11027863
CCOc1cc(ccc1OCC(=O)Nc2nc(cs2)c3ccc(o3)CNC(=O)C)C#N C12053853
c1ccc2c(c1)c(=O)n(nn2)CC(=O)Nc3ccc(cc3)S(=O)(=O)NCc4ccco4 C12949123
CC\1=C(C(=O)N(C(=O)/C1=C\Nc2cccc(c2)NC(=O)C)CCCN3CCCC3=O)C#N C09423960
COCCOC(=O)C[C@@H]1C(=O)NCCN1C(=S)NC(=O)/C=C/c2ccccc2OC C14640254
CCOc1cc(ccc1C(=O)NN2[C@H](SCC2=O)c3ccc(cc3)[N+](=O)[O-])NC(=O)C C15222422
CCOc1cc(ccc1C(=O)NN2[C@@H](SCC2=O)c3ccccc3[N+](=O)[O-])NC(=O)C C15225118
C[C@H](C(=O)NNC(=O)c1cccc(c1)S(=O)(=O)N2CCOCC2)Oc3ccccc3F C16072345
CCn1c(c(cn1)Cn2cc(cn2)NC(=S)Nc3cnn(c3)COCC(F)(F)F)C C19635717
c1ccc2c(c1)n(c(=S)n2CN3CCN(CC3)CCO)CN4CCN(CC4)CCO C19790511
CCOC(CCNC(=O)c1ccc(cc1)/N=C/2\N[C@H]3CS(=O)(=O)C[C@H]3S2)OCC C20618002
Cc1c(c(n[nH]1)C)C(=O)C2=C(C(=O)N([C@H]2c3cccc(c3OC)OC)CCC[NH+](C)C)[O-] C13689563
CC(=O)NC12C[C@@H]3C[C@H](C1)CC(C3)(C2)C(=O)OCC(=O)Nc4ccc(cc4)C(=O)N(C)C C21281234
CCn1c(nnc1S[C@@H](C)C(=O)c2c(n(c(=O)n(c2=O)C)C)N)c3ccccc3OC C22093948
Cc1c(c([nH]c1C(=O)COC(=O)C[C@@H](c2ccc(cc2)Cl)NC(=O)C)C)C(=O)OC C23037089
CS(=O)(=O)N1CCC(CC1)C(=O)Nc2nc(cs2)Cc3n[nH]c(=S)n3CC=C C23041936
c1cc(sc1)S(=O)(=O)NCCC(=O)OCC(=O)Nc2ccc3c(c2)OCCCO3 C23538298
C[C@@]1(C(=O)N(C(=O)N1)NC(=O)Cc2csc(n2)N3CCCC3=O)CCc4ccccc4 C23948775
CC(=O)N[C@@H](CC(=O)OCC(=O)Nc1ccc2c(c1)OCCCO2)c3ccc(cc3)OC C25546782
COc1ccc(cn1)[C@@H](Cc2nc(no2)CCCc3ccc4c([nH+]3)NCCC4)CC(=O)[O-] C28568684
CCN(Cc1ccccc1)C(=O)[C@@H](C)Sc2nnc(n2C[C@H]3CCCO3)CCC(=O)N C29011680
C/C(=C/COC(=O)C)/C(=O)O[C@H]1C[C@@]2([C@@H](CCC(=O)[C@H]2[C@@H]([C@@H]1C(=C)C(=O)OC)O)O)C C31170272
CCN(CC(=O)Nc1ccc2c(c1)OCCO2)C(=O)CCN3C(=O)C4(CCCC4)NC3=O C32722137
COc1cc2c(cc1OC)ncn(c2=O)CCCC(=O)N3Cc4ccccc4C[C@H]3C(=O)N C32847935
CCCN(Cc1cccn1Cc2ccc(o2)C(=O)N3CCC(CC3)C(=O)N)C(=O)COC C33758447
C/C(=C/COC(=O)C)/C(=O)O[C@@H]1C[C@]2([C@@H](CCC(=O)[C@@H]2[C@@H]([C@@H]1C(=C)C(=O)OC)O)O)C C35271770
Cc1c(sc(n1)C)C(=O)C2=C(C(=O)N([C@H]2c3cccc(c3)O)CCCn4cc[nH+]c4)[O-] C35567793
CCCn1c2c(c(nc(n2)C(C)C)S[C@H](C)C(=O)NC(=O)NCC)c(=O)n(c1=O)C C36810951
CN([C@@H]1CCS(=O)(=O)C1)C(=O)CSc2nnc(n2N)c3ccc(c(c3)OC)OC C03343127
CCn1c(nnc1SCC(=O)/N=C\2/NCCS2)[C@@H](C)NC(=O)c3ccccc3F C09263911
Cc1cc(no1)NC(=O)CCC(=O)N(Cc2ccc(cc2)F)CC(=O)NC[C@H]3CCCO3 C13150867
c1cc(ccc1C(=O)NCc2nnc(o2)SCC(=O)Nc3ccc4c(c3)OCCO4)F C09518590
c1cc(ccc1OCC(=O)NCc2nnc(o2)SCC(=O)NC[C@@H]3CCCO3)Cl C09673894
CC(C)Cn1c(c(c(=O)n(c1=O)C)C(=O)COC(=O)CCc2nc3ccccc3s2)N C02625368
Cc1c(sc(n1)SCc2nnc(o2)c3cc(c(c(c3)OC)OC)OC)CC(=O)N C45698984
c1cc(cc(c1)N2CCCCC2=O)NC(=O)C(=O)NC[C@@H](c3ccco3)N4CCOCC4 C49490026
CC[C@H](c1nnnn1C[C@@H]2CCCO2)N(CCCO)Cc3cc4cc(ccc4[nH]c3=O)C C13495999
C[C@@H]1CN(C[C@@H](O1)C)S(=O)(=O)CCNC(=O)Nc2cccc(c2)Oc3ncccn3 C58157994
CCOC(=O)c1cnn(c1C(F)(F)F)c2ccc(cc2)NC(=O)NCCC(=O)N(C)C C57569906
C[C@@H]1C(=C2C(=NC(=NC2=O)CS[C@@H](C)C(=O)NCCNc3ccc(cn3)C#N)S1)C C64076136
C[NH+](C)CCN(Cc1cc2cc3c(cc2[nH]c1=O)OCCO3)C(=O)Nc4ccccc4 C04231300
CC[NH+](CC)CCNC(=O)C(=O)Nc1c2c(nn1c3ccc(cc3)Cl)CSC2 C05412734
CCOc1ccc2c(c1)cc(c(=O)[nH]2)CN(CC[NH+](C)C)C(=S)NC[C@H]3CCCO3 C06196617
CCOC(=O)c1c([nH]c(c1S(=O)(=O)NCCC[NH+]2CCc3ccccc3C2)C)C C07006884
c1ccc(c(c1)N2CC[NH+](CC2)CCCNC(=O)C(=O)Nc3ccc4c(c3)OCCO4)F C12069337
Cc1ccc2c(c1)cc(c(=O)[nH]2)CN(CC[NH+]3CCOCC3)C(=S)NCc4ccco4 C12497458
Cc1c[nH]c(n1)CN(C)C(=O)C[C@H]2C(=O)NCC[NH+]2Cc3ccccc3C(F)(F)F C12302599
CC[C@@]1(C(=O)N(C(=O)N1)NC(=O)C[NH+](C)Cc2cc(ccc2OC)Br)C C15444249
Cn1c2c(c(n1)C(=O)NCc3ccc(cc3)F)C[C@H](CC2)[NH2+]CCCN4CCOCC4 C14741816
Cc1cccc2c1[nH]c(=O)c(c2)CN(CC[NH+](C)C)C(=S)NCCCN3CCOCC3 C19825096
c1cc(ccc1C(=O)NCCC[NH+]2CCCC2)/N=C/3\N[C@H]4CS(=O)(=O)C[C@@H]4S3 C20618005
CCCC[NH+](C)CCCNC(=O)c1ccc2c(c1)NC(=O)[C@@H](S2)N3CCOCC3 C20724860
C[NH+]1CCN(CC1)[C@H](CNC(=O)C(=O)Nc2cccc(c2)F)c3ccc4c(c3)CCN4C C22734372
Cc1cc(c(c(c1)C)NC(=O)C(=O)NC[C@@H](c2ccc3c(c2)CCN3C)N4CC[NH+](CC4)C)C C22734495
C[C@@H](C(=O)N1CC(=O)Nc2c1ccc(c2)C(F)(F)F)N3CC[NH+](CC3)CC(=O)NC4CC4 C22931290
CCCc1nc([nH]n1)SCC(=O)N2CC[NH+](CC2)CC(=O)Nc3c(cccc3C)C C23007896
C[NH+]1CCN(CC1)[C@@H](CNC(=O)C(=O)Nc2ccncc2)c3ccc4c(c3)CCN4C C23857708
CCOCCC[n+]1c(c(cc2c1nc3ccc(cn3c2=O)C)C(=O)N[C@@H](C)c4ccccc4)N C08682306
c1cc(c(cc1NC(=O)CN2CC[NH+](CC2)CC(=O)NCCC#N)C(F)(F)F)Cl C27351938
COCCC[NH+](Cc1[nH]c(=O)c2c3c(sc2n1)CCCC3)C[C@H](COCC#C)O C36157104
C[C@H]1CCc2c(sc3c2c(=O)[nH]c(n3)C[NH+](CCCOC)C[C@@H](COCC#C)O)C1 C36161571
COc1ccccc1OC[C@H](C[n+]2c3ccccc3n(c2N)CCN4CCOCC4)O C36209027
CCCC[NH+](C)CCCNC(=O)c1ccc2c(c1)NC(=O)[C@H](S2)N3CCOCC3 C20724863
CCc1nnc(s1)NC(=O)C2CCC(CC2)CNc3c(=[N+]4CCC(CC4)C)c(=O)c3O C36119075
Cc1ccc(cc1)[C@H](CNC(=O)C(=O)Nc2ccc3c(c2)OCCO3)N4CC[NH+](CC4)C C22796642
COC1=C([C@@H]2CC[NH+](CCN2C(=O)C1)Cc3cc4ccccc4[nH]3)C(=O)NCc5ccco5 C39352770
Cc1cccc(n1)CCNCc2ccc(cc2OC[C@H](CN3CC[NH+](CC3)C)O)OC C23361312
C[C@H](CNC(=O)[C@@H]1CN(CC12CC[NH2+]CC2)C(=O)c3cccnc3Cl)Oc4ccc(cc4)F C39595847
C[C@@H](CNC(=O)[C@H]1CN(CC12CC[NH2+]CC2)C(=O)c3ccncc3)Oc4ccc(cc4)F C39596232
CCCC[C@H](C)C(=O)N1C[C@@H](C2(C1)CC[NH2+]CC2)C(=O)NCCCN3CCOCC3 C39625204
CC[C@H](COC)NC(=O)[C@H]1CN(CC12CC[NH2+]CC2)C(=O)c3cccnc3SCC C39638090
Cn1cccc1C(=O)N2C[C@H](C3(C2)CC[NH2+]CC3)C(=O)NCc4cccc(c4OC)OC C39638420
CCCCCCNC(=O)[C@@H]1CN(CC12CC[NH2+]CC2)C(=O)C3CCN(CC3)C(=O)C C39660349
C[C@@H](CNC(=O)[C@H]1CN(CC12CC[NH2+]CC2)C(=O)c3ccncc3)Oc4ccccc4Cl C39666555
Cc1ccc(cc1)C(=O)N2C[C@H](C3(C2)CC[NH2+]CC3)C(=O)NC[C@H](C)Oc4cccnc4 C39668387
Cc1ccc(cc1C)C(=O)N2C[C@H](C3(C2)CC[NH2+]CC3)C(=O)NC[C@H](C)Oc4cccnc4 C39668679
CC[C@H](C)CC(=O)N1C[C@H](C2(C1)CC[NH2+]CC2)C(=O)NCC(C)(C)N3CCOCC3 C39669783
Cc1ccccc1CC(=O)N2C[C@H](C3(C2)CC[NH2+]CC3)C(=O)NCCn4c(cc(n4)C)C C39675121
CCCCC(=O)N1C[C@H](C2(C1)CC[NH2+]CC2)C(=O)NC3CCN(CC3)C(=O)C(C)C C39685935
c1cnn(c1)CCNC(=O)[C@@H]2CN(CC23CC[NH2+]CC3)C(=O)c4cc(cc(c4)F)C(F)(F)F C39694496
CCOc1cccc(c1)C(=O)N2C[C@@H](C3(C2)CC[NH2+]CC3)C(=O)NCCn4cccn4 C39694648
CC(C)C(=O)N1CCCc2c1cc(cc2)NC(=O)C(=O)NC[C@@H](c3ccco3)[NH+](C)C C49489750
C[NH+]1CCN(CC1)[C@@H](CNC(=O)C(=O)Nc2cccnc2)c3ccc4c(c3)CCN4C C49508843
COCC[NH+]1CCC(CC1)CNC(=O)C(=O)Nc2cc3c4c(c2)CCC(=O)N4CCC3 C49509260
COc1ccc(cc1)[C@H]2c3ccc(cc3Oc4c2c([n+](cn4)CCCN5CCOCC5)N)O C49694347
Cc1c[nH]c([nH+]1)CN(C)C(=O)C[C@H]2C(=O)NCCN2Cc3ccccc3C(F)(F)F C32565217
C[C@@H]1C[C@@H](C[NH+](C1)Cc2ccccc2CNC(=O)c3cc(cn3C)S(=O)(=O)NC)C C59060839
Cc1cc(no1)NC(=O)[C@@H](C)SCC(=O)Nc2ccccc2C[NH+]3CCSCC3 C60220429
Cc1cc(n(n1)[C@@H](C)C(=O)Nc2ccc(cc2Cl)NC(=O)CCCn3cc[nH+]c3C)C C60375788
CC(C)c1nnc(s1)NC(=O)CCC(=O)N2CCN(CC2)[C@H]3c4ccccc4S[NH2+]3 C63795758
c1ccc(c(c1)[N+](=O)[O-])S(=O)(=O)N2CC[NH+](CC2)CC(=O)NC(=O)NCc3ccco3 C03291500
CC(C)[NH+]1CCc2c(sc(c2C(=O)NC)NC(=O)c3ccc(cc3)S(=O)(=O)N(C)C)C1 C02725212
CC[NH+]1CCc2c(sc(c2C(=O)NC)NC(=O)c3ccc(cc3)S(=O)(=O)N(C)C)C1 C08920539
c1cc(cc(c1)O)[C@@H]2C(=C(C(=O)N2CC[NH+]3CCOCC3)O)C(=O)c4ccc5c(c4)OCCO5 C09451649
c1cc(cc(c1)O)[C@H]2C(=C(C(=O)N2CC[NH+]3CCOCC3)O)C(=O)c4ccc5c(c4)OCCO5 C09451657
Cc1ccc(cc1)S(=O)(=O)Cc2nc(on2)[C@@H]3C[C@H](C[NH+]3Cc4c[nH]c5c4cccc5)O C15674554
Cn1c2c(c(=O)n(c1=O)C)n(c(n2)N3CC[NH2+]CC3)C[C@@H](COc4ccccc4Cl)O C16839401
Cc1ccc2nc3c(cc(c([n+]3CCCOC(C)C)N)C(=O)NC4CCCCC4)c(=O)n2c1 C09215652
c1cc(c(=O)[nH]c1CN2CC[NH+](CC2)C34CC5CC(C3)CC(C5)C4)C(=O)NC[C@@H]6COCCO6 C20996153
CC(C)c1c[nH+]c2c(c1NOCC(=O)Nc3ccc4c(c3)OCCO4)c(=O)n(c(=O)n2C)C C12309921
C[C@H]1C[C@@H](CN(C1)C(=O)C[NH+]2CCN(CC2)CCC(=O)NN3C(=O)C4(CCCCC4)NC3=O)C C24881150
c1cc(sc1)S(=O)(=O)N2CC[NH+](CC2)CCC(=O)NN3C(=O)C4(CCCCC4)NC3=O C25678017
CCc1ccc(cc1)N2[C@@H]3CS(=O)(=O)C[C@@H]3[NH+](CC2=O)CCc4ccc(cc4)S(=O)(=O)N C31773689
CCc1c(sc2c1c(=O)n(c(n2)N3CC[NH+](CC3)CC(=O)N4CCOCC4)CC(=O)N)C C34749386
CN(C)C(=O)CSc1nc(c2c3c(sc2n1)CCCC3)N4CC[NH+](CC4)CC(=O)N C34756539
C1CCN(C1)C(=O)CSc2nc(c3c4c(sc3n2)CCC4)N5CC[NH+](CC5)CC(=O)N C34757831
C[C@]1(C(=O)N(C(=O)N1)NC(=O)CN2CC[NH+](CC2)Cc3ccc4c(c3)OCO4)c5ccccc5 C22928718
Cc1c(sc2c1c(=O)nc([nH]2)C[NH+]3CCN(CC3)CC(=O)c4c(c(c([nH]4)C)C(=O)C)C)C C22786121
C[C@H]1C2=C(N=NC(=O)C2=C(O1)NC(=O)C[NH+](C)CC(=O)Nc3ccccc3Br)C C38796925
Cc1c(c(on1)C)C(=O)N2C[C@H](C3(C2)CC[NH2+]CC3)C(=O)NC[C@H](C)Oc4ccc(cc4)F C39596520
Cc1cc(nn1C)C(=O)N2C[C@@H](C3(C2)CC[NH2+]CC3)C(=O)NC[C@@H](C)Oc4ccc(cc4)F C39596593
Cc1cc(nn1C)C(=O)N2C[C@@H](C3(C2)CC[NH2+]CC3)C(=O)NC[C@H](C)Oc4ccc(cc4)F C39596598
CC(=O)N1CCC(CC1)C(=O)N2C[C@@H](C3(C2)CC[NH2+]CC3)C(=O)NCCCN4CCOCC4 C39625053
CC(=O)Oc1ccccc1C(=O)N2C[C@@H](C3(C2)CC[NH2+]CC3)C(=O)NC[C@@H]4COC(O4)(C)C C39658947
Cc1cc(=O)oc2c1cccc2OCC(=O)N3C[C@@H](C4(C3)CC[NH2+]CC4)C(=O)NCCS C39662128
CC(=O)Oc1ccccc1C(=O)N2C[C@@H](C3(C2)CC[NH2+]CC3)C(=O)N[C@H](C#N)c4ccccc4 C39662228
Cc1ccc(cc1)O[C@H](C)CNC(=O)[C@H]2CN(CC23CC[NH2+]CC3)C(=O)c4c(noc4C)C C39666276
Cc1c(c(on1)C)C(=O)N2C[C@@H](C3(C2)CC[NH2+]CC3)C(=O)NC[C@@H](C)Oc4ccccc4Cl C39666629
Cc1c(c(on1)C)C(=O)N2C[C@H](C3(C2)CC[NH2+]CC3)C(=O)NC[C@@H](C)Oc4ccccc4Cl C39666630
CCC(CC)CNC(=O)[C@@H]1CN(CC12CC[NH2+]CC2)C(=O)c3cnc4c(c3Cl)c(nn4C)C C39666909
Cc1c(c(no1)c2ccccc2)C(=O)N3C[C@@H](C4(C3)CC[NH2+]CC4)C(=O)NCCc5ccco5 C39671082
C[C@H]1C(=C(N=N1)C)[C@@H](C)NC(=O)[C@@H]2CN(CC23CC[NH2+]CC3)C(=O)c4ccccc4OC(=O)C C39674175
C[C@@H]1C(=C(N=N1)C)[C@H](C)NC(=O)[C@@H]2CN(CC23CC[NH2+]CC3)C(=O)c4ccc(cc4OC)OC C39674252
C[C@H]1C(=C(N=N1)C)[C@H](C)NC(=O)[C@@H]2CN(CC23CC[NH2+]CC3)C(=O)c4ccc(cc4OC)OC C39674253
CCSc1c(cccn1)C(=O)N2C[C@@H](C3(C2)CC[NH2+]CC3)C(=O)N[C@H](C)C4=C(N=N[C@@H]4C)C C39674396
CCSc1c(cccn1)C(=O)N2C[C@H](C3(C2)CC[NH2+]CC3)C(=O)N[C@H](C)C4=C(N=N[C@@H]4C)C C39674397
C[C@H]1C(=C(N=N1)C)[C@@H](C)NC(=O)[C@@H]2CN(CC23CC[NH2+]CC3)C(=O)c4cc(ccc4OC)OC C39674473
C[C@@H]1C(=C(N=N1)C)[C@H](C)NC(=O)[C@@H]2CN(CC23CC[NH2+]CC3)C(=O)c4cc(ccc4OC)OC C39674474
C[C@@H](c1ccncc1)NC(=O)[C@@H]2CN(CC23CC[NH2+]CC3)C(=O)c4ccccc4OC(=O)C C39680775
C[C@H](c1ccncc1)NC(=O)[C@@H]2CN(CC23CC[NH2+]CC3)C(=O)c4ccc(c(c4)OC)OC C39680820
Cc1cc(nn1C)C(=O)N2C[C@@H](C3(C2)CC[NH2+]CC3)C(=O)N[C@H](C)Cc4ccccc4OC C39686772
Cc1cc(nn1C)C(=O)N2C[C@H](C3(C2)CC[NH2+]CC3)C(=O)N[C@H](C)Cc4ccccc4OC C39686773
CC(=O)N1CCC(CC1)C(=O)N2C[C@H](C3(C2)CC[NH2+]CC3)C(=O)NCCOc4ccc(cc4)F C39688249
Cc1cc(c(o1)C(F)(F)F)C(=O)N2C[C@H](C3(C2)CC[NH2+]CC3)C(=O)NCCn4cccn4 C39694613
c1ccc(c(c1)c2ccc(o2)C(=O)N3C[C@@H](C4(C3)CC[NH2+]CC4)C(=O)NCCn5cccn5)F C39694632
c1cnn(c1)CCNC(=O)[C@H]2CN(CC23CC[NH2+]CC3)C(=O)c4ccc(o4)c5ccc(cc5)F C39694635
c1ccc(c(c1)N2CC[NH+](CC2)CCNC(=O)C(=O)Nc3cc4c5c(c3)CCN5C(=O)CC4)F C49512593
COCCCN1C(=O)[C@@H]2[C@H](N[C@]3([C@@H]2C1=O)c4ccccc4NC3=O)CC5=c6ccccc6=[NH+]C5 C63270482
COCCCN1C(=O)[C@H]2[C@H](N[C@@]3([C@@H]2C1=O)c4ccccc4NC3=O)CC5=c6ccccc6=[NH+]C5 C63270480
CC(C)[C@H](C(=O)NCc1ccco1)NC(=O)N2CCN(CC2)C(=O)[C@@H]3C=c4ccccc4=[NH+]3 C63315535
CCn1c(nnc1SCCOc2ccc(cc2)S(=O)(=O)N)CN3CCCCCC3=O C08735966
c1ccc(cc1)S(=O)(=O)NNC(=O)CCCN2C(=O)/C(=C/c3ccc4c(c3)OCO4)/SC2=S C08819647
CN(C)c1ccc(cc1)[C@@H](CNC(=O)C(=O)NCc2ccco2)S(=O)(=O)c3ccc(cc3)Cl C09080977
Cc1c(sc(n1)NC(=O)[C@@H](C)Sc2nnc(n2C)CC(=O)Nc3ccccc3OC)C C09303451
COC(=O)c1c(c(sc1N)C(=O)OC)COC(=O)[C@@]23CCC(=O)N2c4ccccc4S3 C09633968
CCOC(=O)c1c2c(sc1NC(=O)COC(=O)[C@@H](CCSC)NC(=O)C)CCCC2 C09805638
CCOC(=O)c1c2c(sc1NC(=O)COC(=O)[C@H](CCSC)NC(=O)C)CCCC2 C09805639
Cc1ccc(cc1F)NC(=O)[C@@H](CCSC)NS(=O)(=O)c2ccc3c(c2)c(=O)n(c(=O)n3C)C C09838484
Cn1c2c(c(=O)n(c1=O)C)n(c(n2)NCCOCCO)Cc3ccc(cc3)Br C09782458
COc1ccc(cc1OC)C(=O)NCC(=O)OCC(=O)Nc2c(c3c(s2)CCCC3)C#N C10594809
Cc1[nH]c(nn1)SCC(=O)Nc2cc(ccc2OC(C)C)S(=O)(=O)N3CCCCC3 C11706263
Cc1c(nc(o1)c2cccs2)CNC(=O)Cn3cc(cn3)NC(=O)CCC(=O)c4ccccc4 C12050464
CCN(CC)C1=NC(=O)[C@@H](S1)CC(=O)Nc2cccc(c2)C(=O)Nn3cnc4c3cccc4 C12934816
CC[C@@H](C)N([C@@H]1CCS(=O)(=O)C1)C(=O)CSc2nnc(n2N)c3ccccc3OC C13069414
Cc1ccc(c(c1)N2C[C@@H](CC2=O)C(=O)O[C@H](C)C(=O)Nc3ccc(cc3)NC(=O)C)OC C14239093
CC(C)Oc1ccccc1C(=O)NC(=S)N2CCNC(=O)[C@H]2CC(=O)OC[C@H]3CCCO3 C14664571
Cc1nc(cs1)COc2ccc(cc2)C(=O)NNC(=O)c3cc(c(c(c3)OC)OC)OC C14800156
Cc1ccc(o1)Cn2cc(c(=O)c(c2)C(=O)NCc3ccc(cc3)n4cccn4)C(=O)NCC=C C14957738
CC[C@@H](C)n1cc(c(=O)c(c1)C(=O)NCc2cn3cc(ccc3n2)C)C(=O)NCc4ccco4 C14996501
CCOc1cc(cc(c1OCC)OCC)C(=O)NNC(=O)c2ccc(cc2)N3CCCC3=O C15792992
Cn1cc(cc1C(=O)NNC(=O)CCCN(C)S(=O)(=O)c2ccc(cc2)F)Br C16270692
C[C@@H](C(=O)NCC(=O)Nc1ccc(c(c1F)F)F)OC(=O)CCN2c3ccccc3OCC2=O C17989922
CC(C)(C)C(=O)Nc1ccc(cc1)C(=O)COC(=O)CNC2=NS(=O)(=O)c3c2cccc3 C18776669
c1cc(c(cc1NC(=O)CNC(=O)COC(=O)Cc2csc(n2)N3CCCC3=O)F)F C19356320
COc1cc(cc(c1)OC)C(=O)NC(=S)Nc2cc(c(cc2N3CCOCC3)OC)OC C20496626
CCOc1c(cc(cc1Cl)C(=O)NNC(=O)Cc2csc(n2)N3CCOCC3)OC C22602261
C[C@H](C(=O)Nc1ccc(c(c1)[N+](=O)[O-])F)OC(=O)C[C@H](c2ccc(cc2)Cl)NC(=O)C C23037038
C[C@@]1(C(=O)N(C(=O)N1)C[C@H](COCc2ccc(cc2)OC)O)c3ccc4c(c3)OCCCO4 C24085787
CCN(CC)S(=O)(=O)c1ccc(cc1)NC(=O)COC(=O)c2cc(=O)[nH]c3c2cccc3 C03241074
CCOc1ccc(cc1OC)C(=O)NNC(=O)c2cccnc2SCc3c(noc3C)C C25400611
CCN(CC)S(=O)(=O)c1cccc(c1)NC(=O)COC(=O)c2cc(=O)[nH]c3c2cccc3 C28288766
c1cc(ccc1NC(=O)c2nnc(s2)CSCC(=O)NCCCN3CCOCC3)F C32987156
CC(=O)Nc1cccc(c1)[C@@H]2[C@@H](N(C(=O)O2)Cc3ccc(cc3)F)C(=O)NCCN4CCOCC4 C35753249
Cc1ccc(cc1)S(=O)(=O)CNC(=O)[C@@H](c2ccc(cc2)O)N(C(=O)COC)C(C)(C)C C36592190
c1cc(oc1)c2ccc(=O)n(n2)CCNC(=O)Cc3csc(n3)NC(=O)c4ccsc4 C36657904
CC(=O)NC1=NC(=NC(=O)[C@H]1NC(=O)c2ccccc2)SCC(=O)c3ccc(cc3)OC C39373295
CC(C)[C@H](C(=O)OCC(=O)N1C[C@@H](Oc2c1cccc2)C(=O)NC)NC(=O)c3ccccc3 C40023441
Cc1c\2c(oc1C(=O)NCCN3CCOCC3)CCC/C2=N\NC(=O)COc4ccccc4 C40815943
COc1cc(cc(c1OC)OC)C(=O)NNC(=O)[C@@H]2CC(=O)N(C2)c3cccc(c3)C(F)(F)F C45947977
COc1cc(cc(c1OC)OC)C(=O)NNC(=O)[C@H]2CC(=O)N(C2)c3cccc(c3)C(F)(F)F C45947980
Cc1ccc(cc1)S(=O)(=O)N(C)CC(=O)NNC(=O)Cc2csc(n2)c3ccc(o3)C C46642620
c1ccc(cc1)OCc2cn(nn2)[C@H]3CO[C@H]4[C@@H]3OC[C@@H]4NC(=S)Nc5cccc(c5)C#N C03842103
CSCC[C@H](C(=O)Nc1cccc(c1)N2CCCC2=O)NC(=O)c3cccc(c3)[N+](=O)[O-] C15176568
COC(=O)C[C@@H](c1cccc(c1)Br)NC(=O)CNC(=O)c2cccc(c2)[N+](=O)[O-] C58051826
C[C@@]1(C(=O)NC(=O)N1)c2cc(ccc2OC)S(=O)(=O)N(C)CCOc3ccccc3F C58914790
CC(C)(C)OC(=O)N(C)Cc1cccc(c1)NC(=O)CNC2=NS(=O)(=O)c3c2cccc3 C59403595
c1cc(ccc1NC(=O)CCSc2[nH]nc(n2)c3ccncc3)S(=O)(=O)N4CCCC4 C59886370
Cc1ccc(cc1)NC(=O)c2c3n(cn2)C[C@](N(C3=O)C4CC4)(C)C(=O)NCCCOC(C)C C35556445
CC(C)OCCCNC(=O)[C@@]1(Cn2cnc(c2C(=O)N1C3CC3)C(=O)Nc4ccc(cc4F)F)C C64954678
CCCOC(=O)C[C@H]1C(=O)NCCN1C(=O)CNc2ccc(cc2)C(=O)N(C)c3ccccc3 C66092284
Cn1c(cc(n1)C[C@@H](CC(=O)[O-])c2ccc(nc2)OC)OCCc3ccc4c([nH+]3)NCCC4 C03962007
CC(=O)N[C@H]1[C@@H]([C@@H]([C@@H](O[C@@H]1OCc2ccccc2F)COC(=O)C)OC(=C)O)OC(=O)C C04131529
Cc1ccc2nc(c(c(=O)n2c1)/C=C\3/C(=O)N(C(=S)S3)CCCOC)NCCOCCO C08858363
CC(C)OC(=O)[C@H](c1cc(ccc1NS(=O)(=O)C)NS(=O)(=O)C)C(=O)C(F)(F)F C08870406
c1ccc(cc1)CS(=O)(=O)c2nnc(o2)CCNS(=O)(=O)[C@@H]3CS(=O)(=O)C[C@H]3O C09024506
CN(C)c1ccc(cc1)[C@@H](CNS(=O)(=O)[C@@H]2CS(=O)(=O)C[C@@H]2O)S(=O)(=O)c3ccccc3 C09079851
CC(C)c1ccc(cc1)S(=O)(=O)[C@H](CNC(=O)C(=O)N[C@H]2CCS(=O)(=O)C2)c3ccco3 C09082166
c1ccc(c(c1)CNC(=O)C(=O)NC[C@@H](c2ccco2)S(=O)(=O)c3ccc4c(c3)OCCO4)F C09082456
c1ccc(c(c1)CNC(=O)C(=O)NC[C@H](c2ccco2)S(=O)(=O)c3ccc4c(c3)OCCO4)F C09082457
CCCCn1c(c(c(=O)[nH]c1=O)N(Cc2ccco2)C(=O)c3nc4nc(cc(n4n3)C)C)N C09126306
CCOC(=O)NC(=O)c1c2c(sc1NC(=O)CS(=O)(=O)c3ccccc3)CN(CC2)C(=O)OC C09325633
C[C@@H](C(=O)OCC(=O)NCCN1C(=O)CSC1=O)NC2=NS(=O)(=O)c3c2cccc3 C09671586
CCOC(CNC(=O)C(=O)Nc1c2c(nn1c3ccc(cc3)F)CS(=O)(=O)C2)OCC C10033520
Cc1ccc(o1)c2nnn(n2)CC(=O)N(CCO)[C@H](c3ccncc3)C(=O)NC4CCCC4 C06281170
CS(=O)(=O)N[C@H]1C[C@@H](N(C1)S(=O)(=O)c2ccc(cc2)Oc3ccncc3)C(=O)NO C13835723
C[C@@H](C(=O)N1CC(=O)Nc2c1cccc2)OC(=O)CCNC3=NS(=O)(=O)c4c3cccc4 C14242753
CCOCCOC(=O)C[C@@H]1C(=O)NCCN1C(=S)NC(=O)c2ccc(o2)Br C14642353
Cn1c2c(c(=O)n(c1=O)C)n(c(n2)N3CCN(CC3)CCO)C[C@@H](COc4ccccc4)O C20358407
CC[C@@H](C)[C@@H](C(=O)NCCN1CCOCC1)NC(=O)c2cn(c3cc4c(cc3c2=O)OCO4)CC C13625361
C[C@H](C(=O)NC(C)(C)C)OC(=O)[C@@H]1C[C@H](CN1S(=O)(=O)c2ccc3c(c2)OCCO3)O C21603856
C[C@@H](C(=O)NC(C)(C)C)OC(=O)[C@@H]1C[C@H](CN1S(=O)(=O)c2ccc3c(c2)OCCO3)O C21603857
CC1CCC2(CC1)C(=O)N(C(=O)N2)NC(=O)COC(=O)CNC(=O)c3cccc(c3)[N+](=O)[O-] C21736888
Cn1c(c(c(=O)n(c1=O)C)C(=O)CSc2nnc(n2CC=C)[C@H]3CCS(=O)(=O)C3)N C21740210
C1CCC(C1)N([C@@H]2CCS(=O)(=O)C2)C(=O)CSc3nnc(n3CCC(=O)N)C4CC4 C22407434
Cc1c(c(n(n1)Cc2ccc(cc2)C(=O)Nc3cnn(c3C(=O)NCc4cnn(c4)C)C)C)[N+](=O)[O-] C02805327
C=CCn1c(nnc1SCC(=O)NNC(=O)c2ccc(cc2)F)[C@@H]3CCS(=O)(=O)C3 C25206404
CCOC(=O)C1=C(NC(=O)N[C@H]1c2ccco2)Cn3c(=O)n(c(=O)n(c3=O)CC=C)CC=C C27580974
CC(C)CN1CCO[C@H](C1)CNC(=O)CSc2c3c(=O)[nH]c(=O)n(c3nc(n2)C4CC4)C5CC5 C32899338
CSCC[C@]1([C@H]2[C@@H]([C@@H]([NH2+]1)c3ccccc3C#N)C(=O)N(C2=O)Cc4ccc(o4)[N+](=O)[O-])C(=O)[O-] C33701217
CSCC[C@@]1([C@H]2[C@@H]([C@@H]([NH2+]1)c3cc(ccc3[N+](=O)[O-])Cl)C(=O)N(C2=O)CCS(=O)(=O)C)C(=O)[O-] C33774798
CC(C)Cn1c(c(c(=O)n(c1=O)C)C(=O)COC(=O)c2ccc(cc2)N3C(=O)CCC3=O)N C36240195
CC(C)Cn1c(c(c(=O)[nH]c1=O)N(CCOC)C(=O)CN2C(=O)[C@H]3[C@@H]4C[C@H]([C@H]3C2=O)C=C4)N C36839307
CC(C)Cn1c(c(c(=O)n(c1=O)C)C(=O)COC(=O)[C@H]2Cc3ccccc3CN2S(=O)(=O)C)N C03427860
c1cc(oc1)c2ccc(=O)n(n2)CCNC(=O)Cc3csc(n3)NC(=O)c4cnccn4 C38740262
c1cc(sc1)c2nnc(n2CC(=O)N)SCC(=O)N([C@@H]3CCS(=O)(=O)C3)C4CC4 C22765105
CC(=O)NC1=NC(=NC(=O)[C@@H]1NC(=O)c2ccccc2)SCC(=O)N(C)c3ccccc3 C39373260
C1CS(=O)(=O)C[C@@H]1S(=O)(=O)NCCCCCCNS(=O)(=O)[C@@H]2CCS(=O)(=O)C2 C40166372
Cn1cc(c(n1)OC)C(=O)N2CCN(CC2)CCNC(=O)c3cc(n[nH]3)c4ccc(cc4)F C44455051
C[C@H](C(=O)c1c(n(c(=O)n(c1=O)C)C)N)N2CCN(CC2)[C@@H](c3ccccc3Cl)C(=O)OC C45547852
C[C@H](C(=O)N(C)[C@H]1CCS(=O)(=O)C1)Sc2nnc(n2C[C@@H]3CCCO3)CCC(=O)N C45842335
Cn1c2c(c(=O)[nH]c1=O)n(c(n2)N3CCN(CC3)Cc4ccccc4)C[C@H](COCC=C)O C56966680
CCOc1ccc2c(c1)cc(c(=O)[nH]2)[C@@H](c3nnnn3C[C@H]4CCCO4)N5CCC(CC5)O C57594844
CC[C@H](c1nnnn1C[C@@H]2CCCO2)N(CCCO)Cc3cc4cc5c(cc4[nH]c3=O)OCCO5 C57641345
CCC[C@@H](c1nnnn1C[C@@H]2CCCO2)N(CCCO)Cc3cc4cc5c(cc4[nH]c3=O)OCCO5 C13499408
CCC[C@@H](c1nnnn1C[C@H]2CCCO2)N(CCCO)Cc3cc4cc5c(cc4[nH]c3=O)OCCO5 C33937269
CCCCn1c2c(c(=O)[nH]c1=O)n(c(n2)COC(=O)C[C@@H](c3ccc(cc3)Cl)NC(=O)C)C C57943979
CCOC(=O)Cn\1c2ccc(cc2s/c1=N\C(=O)CN3C(=O)CCC3=O)S(=O)(=O)N C13144227
CCn1c2ccc(cc2nc1SCC(=O)C3=CC(=NC3)C(=O)N4CCCC4)S(=O)(=O)N C39935922
C[NH+](CCCN1CCOCC1)C2CCN(CC2)c3c(cc(c[nH+]3)[N-]S(=O)(=O)C)C(=O)[O-] C35397628
CC(C)Cn1c(c(c(=O)n(c1=O)C)C(=O)COC(=O)CCN2C(=O)[C@@H]3CC=CC[C@@H]3C2=O)N C18154998
COc1cccc(c1)c2nnnn2[C@H]3CO[C@H]4[C@@H]3OC[C@@H]4NC(=S)Nc5cc(cc(c5)OC)OC C04147940
COC(=O)c1ccc(cc1)/C=C\2/C(=O)N(C(=S)S2)CCCC(=O)NNC(=O)c3ccncc3 C08819590
CC(C)Nc1c2cnn(c2nc(n1)SC)CCNC(=O)c3ccc(cc3)S(=O)(=O)N4CCOCC4 C08941876
C[C@H](c1ccccc1)NC(=O)C(=O)NC[C@@H](c2ccco2)S(=O)(=O)c3ccc4c(c3)OCCO4 C09082451
Cc1ccccc1n2c(nnc2SCc3nc4ccccc4c(=O)n3CC(=O)N)N5CCOCC5 C09217701
CCOc1cc(ccc1O)/C=C\2/C(=O)N(C(=O)S2)CC(=O)Nc3ccc(cc3)N4CCOCC4 C09234090
Cc1ccc(cc1Cl)NC(=O)Cc2nnc(n2C)SCC(=O)Nc3nnc(s3)C4CC4 C09426890
Cc1cc(c(c(c1)C)NC(=O)CNC(=O)COC(=O)/C(=C/c2cc(n(c2C)CCOC)C)/C#N)C C09603665
CCOC(=O)C1=C(NC(=O)N[C@@H]1c2cc(c(cc2OC)OC)OC)CS(=O)(=O)c3ccccc3 C09969161
CCOC(=O)C1=C(NC(=O)N[C@H]1c2cc(c(cc2OC)OC)OC)CS(=O)(=O)c3ccccc3 C09969162
C[C@@H](C(=O)O[C@@H](C)C(=O)Nc1nc(cs1)c2ccccc2)NC3=NS(=O)(=O)c4c3cccc4 C09988097
CCOCCc1nnc(s1)NC(=O)c2ccc(cc2)NC(=O)[C@H]3CC(=O)N(C3)c4ccccc4 C10462838
CCOC(=O)c1c(c(c(s1)N)C#N)CSc2nnc(n2C[C@@H]3CCCO3)N4CCOCC4 C11374392
Cn1cccc1C(=O)NC(=O)COC(=O)CNS(=O)(=O)c2c(cc(cc2Br)F)F C11437575
COCCn\1c2ccc(cc2s/c1=N\C(=O)Cc3ccc(cc3)S(=O)(=O)C)S(=O)(=O)N C12313670
Cn1c(nnc1SCC(=O)N2[C@H](CC(=N2)c3cc4ccccc4o3)c5ccco5)CCC(=O)N C12757255
Cn1c(nnc1SCC(=O)N2[C@@H](CC(=N2)c3cc4ccccc4o3)c5ccco5)CCC(=O)N C12757262
Cc1ccc(cc1NC(=O)COC(=O)c2csc(n2)NCC=C)S(=O)(=O)N3CCOCC3 C13097561
COCCOc1ccc(cc1C(=O)NNC(=O)[C@@H]2CC(=O)N(C2)Cc3ccco3)Br C13629939
COc1cc(ccc1OC(F)F)C2=N/C(=C\c3cc(c(c(c3)OC)OCC(=O)N)OC)/C(=O)O2 C18919590
Cc1c(c(n2c(n1)nc(n2)SC)C)CC(=O)OCc3c(c(sc3C(=O)OC)N)C(=O)OC C19614611
CCOC(=O)c1c(/c(=C\c2cccnc2)/c3=C(S[C@H](C(=O)n31)c4cccnc4)C(=O)OCC)N C20167948
Cc1c(scn1)CCCNC(=O)c2cc(cc3c2n(c(n3)c4ccncc4)C)NC(=O)COC C20856278
Cc1c(c(n2c(n1)nc(n2)C(F)(F)F)C)CC(=O)NNC(=O)c3ccc(c(c3)OC)OC(C)C C22475883
CNC(=O)c1c2c(sc1NC(=O)c3ccc(cc3)S(=O)(=O)N(CCC#N)CCC#N)CCCC2 C23748172
CCN([C@@H]1CCS(=O)(=O)C1)C(=O)CSc2nnc(n2N)COc3cc(ccc3C(C)C)C C24105692
CC(=O)NCc1ccc(o1)c2csc(n2)NC(=O)c3cn(nc3c4cccnc4)c5ccccc5 C29355806
CCCc1ccc(cc1)[C@]2(C(=O)N(C(=O)N2)CC(=O)Nc3cc(nn3[C@@H]4CCS(=O)(=O)C4)C)C C29448535
CC[C@]1(C(=O)N(C(=O)N1)NC(=O)CSc2nnc(n2Cc3ccco3)C4CC4)c5ccccc5 C36784518
CC1(C(=O)Nc2ccccc2N1C(=O)COC(=O)CNS(=O)(=O)c3ccc(c(c3F)F)F)C C09390378
CCN(c1ccc(cc1)F)S(=O)(=O)c2ccc3c(c2)c(=O)c(c[nH]3)C(=O)NCCCN4CCOCC4 C20677684
CCOC(=O)c1c(c(sc1NC(=O)CN2C(=O)C3(CCC(CC3)C)NC2=O)C(=O)N(C)C)C C13019852
CCN(CC)S(=O)(=O)c1cccc(c1)C(=O)N[C@@H](C(C)C)C(=O)Nc2nnc(s2)C3CC3 C02662480
COc1ccc(c(c1)OC)[C@@H]2Cc3c(cnc4c3c(=O)[nH]c(n4)NCCN5CCOCC5)C(=O)C2 C38829516
COc1ccc(c(c1)OC)[C@H]2Cc3c(cnc4c3c(=O)[nH]c(n4)NCCN5CCOCC5)C(=O)C2 C38829518
CCOC(=O)[C@H]1[C@@H]([C@@H]([C@@H](S1)NC(=O)CS[C@@H]2N/C(=N\N=C\c3cccs3)/N=N2)C#N)C C39404361
CCn1c(nnc1SCC(=O)c2ccc(cc2)[N+](=O)[O-])[C@H](CO)NC(=O)c3ccc(cc3)OC C39750847
Cc1cccc(c1C)O[C@@H](C)C(=O)NNC(=O)CCN2C(=O)c3ccccc3N4[C@]2(CCC4=O)C C40072512
CCCc1c2c(c(=O)[nH]c(n2)c3cc(ccc3OCC)C(=O)CN4CCN(CC4)CCO)n(n1)C C22016859
COc1ccc2c(c1)CCN(C2)S(=O)(=O)CCNC(=O)c3cc(n[nH]3)c4ccc5c(c4)OCO5 C44195287
C[C@@H](C(=O)NNC(=O)c1cc(ccc1N2CCCC2)S(=O)(=O)N(C)C)Oc3ccccc3F C48324334
Cc1c(cnn1C)CNC(=O)c2cc3n(n2)[C@H](C[C@@H](N3)c4ccc(c(c4)OC)OC)C(F)(F)F C00647123
C[C@H](CSc1nnc(s1)NC(=O)c2ccccc2C(=O)N3CCCC3)C(=O)Nc4nccs4 C59854613
c1cc(ccc1C(=O)OCC(=O)NN2C(=O)C3(CCCCC3)NC2=O)S(=O)(=O)N4CCCC4 C15186351
c1ccc2=[NH+]CC(=c2c1)C[C@@H](C(=O)NCC3CCC(CC3)C(=O)[O-])N4C(=O)[C@@H]5C=CC=CC5=NC4=O C63363058
c1ccc2=[NH+]CC(=c2c1)C[C@@H](C(=O)NCC3CCC(CC3)C(=O)[O-])N4C(=O)[C@H]5C=CC=CC5=NC4=O C63363059
c1ccc2=[NH+]CC(=c2c1)C[C@H](C(=O)NCC3CCC(CC3)C(=O)[O-])N4C(=O)[C@H]5C=CC=CC5=NC4=O C63478724
COc1cc(cc(c1OC)OC)C(=O)N[C@@]2(C(=O)N(C(=N2)O)CCc3ccc(cc3)F)C(F)(F)F C13759132
COc1cc(cc(c1OC)OC)C(=O)N[C@]2(C(=O)N(C(=N2)O)CCc3ccc(cc3)F)C(F)(F)F C09216337
CC[C@@H](C)NC(=O)CCn1c(=O)c2ccccc2n3c1nn(c3=O)CC(=O)Nc4cccc(c4)F C64610773
C=C1C[S@](=O)[C@@H]2[C@@H](C(=O)N2[C@@H]1C(=O)OCc3ccc(cc3)[N+](=O)[O-])NC(=O)COc4ccccc4 C08927227
Cc1ccc(cc1C)N2C[C@@H](CC2=O)C(=O)Oc3coc(cc3=O)CSc4nnc(s4)NC(=O)C C09147499
Cc1c(c(n(n1)CC(=O)OCC(=O)Nc2ccc(c(c2)S(=O)(=O)N(C)C)Cl)C)[N+](=O)[O-] C09545870
COc1ccc(cc1)[C@H]2CC(=NN2C(=O)Cn3cnc4c(c3=O)cnn4CCO)c5cccs5 C10188026
CCOC(=O)N1CCN(CC1)c2nc3c(n2C[C@H](C)CSc4ncccn4)c(=O)[nH]c(=O)n3C C10249218
CCN(Cc1ccccc1)S(=O)(=O)c2ccc(cc2)C(=O)Nc3nnc(o3)C4=COCCO4 C11634825
Cc1cc(n(n1)CCC(=O)N2CCc3c(c(cc(=O)n3CC2)OC)C(=O)NCc4ccsc4)C C11980344
CN(C)S(=O)(=O)c1ccc(cc1)C(=O)NCCn2c3c(cn2)c(=O)n(cn3)Cc4ccc(cc4)F C12071768
CCOC(=O)c1c([nH]c(c1C(=O)COC(=O)CCN2C(=O)c3cccc(c3C2=O)[N+](=O)[O-])C)C C02660548
Cn1c2c(c(n1)C(=O)NCCCOC)CN(CC2)C(=O)c3cc(nc4c3cccc4)c5ccncc5 C14541106
CN(Cc1cnn(c1)c2cccc(c2)OC)C(=O)[C@@H]3Cc4c(sc(n4)NC(=O)COC)C(=O)C3 C14879416
Cc1c(c(n(n1)CC(=O)Nc2cc(ccc2OC(C)C)S(=O)(=O)N3CCOCC3)C)[N+](=O)[O-] C18424548
c1cc(ccc1CNC(=O)c2nc(no2)Cn3cc(cn3)I)CN4CCOCC4 C12429212
COc1cc2cc(c(=O)[nH]c2cc1OC)[C@H](c3nnnn3Cc4ccc(cc4)F)N5CCOCC5 C20080796
CCN(CC)C(=O)c1cccc(c1)NC(=O)CSc2nnc(n2CC=C)[C@@H]3CCS(=O)(=O)C3 C21999754
CCCc1cc(=O)[nH]c(=S)n1[C@H]2[C@@H]([C@H]([C@@H]([C@H](O2)C(=O)OC)OC(=O)C)OC(=O)C)OC(=O)C C22066160
CC[C@@H](c1ccc(cc1)S(=O)(=O)C)NC(=O)CN(c2cccc(c2)[N+](=O)[O-])S(=O)(=O)C C22348339
CCCCn1c2c(c(=O)[nH]c1=O)n(c(n2)COC(=O)CN3C(=O)[C@H]4CC=CC[C@H]4C3=O)CCC C22403856
Cc1c(c(on1)C)CSCC(=O)NCCN2C(=O)/C(=C/c3ccc4c(c3)OCO4)/SC2=O C23005602
Cc1c2c(cc(nc2n(n1)[C@H]3CCS(=O)(=O)C3)C4CC4)C(=O)O[C@H](C)C(=O)NCC(F)(F)F C24090699
CCCn1c2c(c(=O)[nH]c1=O)n(c(n2)c3ccc(c(c3)OC)OCC#N)CCN4CCOCC4 C13526408
CN(C)S(=O)(=O)c1ccc(cc1)C2=C(C(=O)N([C@@H]2c3ccco3)CCCN4CCOCC4)O C26770605
CCN(CC(=O)Nc1ccccc1C(F)(F)F)C(=O)C2=NN(C(=O)CC2)[C@@H]3CCS(=O)(=O)C3 C28015504
CCc1nc(no1)c2cc(c(s2)C)S(=O)(=O)NCC(=O)N3CCN(CC3)C(=O)c4ccco4 C33263988
COc1ccc(cc1OC)NC(=O)C2CCN(CC2)c3c(cccn3)S(=O)(=O)N4CCOCC4 C33301160
CC[NH+]1CCN(CC1)c2c(c(c(c(=O)n2C)C#N)C)/C=C/3\C(=O)N(C(=S)S3)CCCC(=O)[O-] C33811961
CCOCCCNC(=O)/C(=C\c1c(nc2ccccn2c1=O)N3CCC4(CC3)OCCO4)/C#N C34990572
CCOc1ccc(cc1OC)[C@H]2C(=C(C(=O)N2CCCn3cc[nH+]c3)[O-])C(=O)c4c(nc(s4)C)C C35567769
Cc1c(sc(n1)C)C(=O)C2=C(C(=O)N([C@H]2c3ccc(cc3OC)OC)CCCn4cc[nH+]c4)[O-] C35567831
Cc1cc(c(o1)C)C(=O)N(CCC(=O)N2CCC(CC2)n3c4ccccc4[nH]c3=O)C[C@@H]5CCCO5 C00699167
c1cc(cnc1)/C=C\2/C(=O)N(C(=O)S2)CCNC(=O)c3ccc(cc3)S(=O)(=O)N4CCCC4 C06144167
c1ccn2c(c1)nc(cc2=O)Cn3c4ccsc4c(=O)n(c3=O)CCC(=O)NCc5ccco5 C02498321
CCCn1c(c(c(c(c1=O)C#N)C)/C=C/2\C(=O)N(C(=S)S2)CCC(=O)[O-])N3CC[NH+](CC3)CC C33812572
Cc1ccc(cc1S(=O)(=O)N2CCOCC2)NC(=O)COC(=O)[C@H]3CS[C@]4(N3C(=O)CC4)C C09546016
CCOc1ccc(cc1)N2C[C@@H](CC2=O)C(=O)NCCN3C(=O)/C(=C/c4cccnc4)/SC3=O C09509630
CN1[C@H]([C@H](c2ccccc2C1=O)C(=O)Nc3nnc(s3)COC)c4ccc(c(c4)OC)OC C40287145
CC1=C([C@H](n2c(ncn2)N1)c3ccc(c(c3)OC)OCC(=O)N4CCOCC4)C(=O)OCC=C C40978694
CC(C)(C)c1nc2c(c(n1)SCC(=O)NCC(C)(C)N3CCOCC3)c(=O)n(c(=O)n2C)C C45442988
c1ccc(cc1)N([C@@H]2CS(=O)(=O)C=C2)C(=O)COC(=O)c3ccc(o3)S(=O)(=O)NC4CC4 C46767067
CCN(CC)S(=O)(=O)c1ccc(cc1)N2C[C@@H](CC2=O)C(=O)N(C)CC(=O)Nc3cc(on3)C C48261094
Cc1cc(no1)NC(=O)CSc2nnc(s2)N3CCN(CC3)C(=O)c4ccc(cc4)[N+](=O)[O-] C49368246
CC(C)NC(=O)CSc1nnc(s1)N2CCN(CC2)C(=O)C3CCN(CC3)S(=O)(=O)C C49369553
CC[NH+](CC)c1ccc(c(c1)C)N\2[C@H]3CS(=O)(=O)C[C@@H]3S/C2=N\C(=O)COCC(=O)[O-] C32508490
Cc1c(cnn1C)CN(C)C(=O)c2cnn3c2N[C@@H](C[C@@H]3C(F)(F)F)c4ccc(c(c4)OC)OC C00647324
Cc1c2c(cc(nc2n(n1)[C@H]3CCS(=O)(=O)C3)c4cccs4)C(=O)NCCCN5CCCC5=O C57309815
COCCn1c(nnn1)[C@H](c2cc3cc4c(cc3[nH]c2=O)OCO4)N(Cc5cccnc5)Cc6ccco6 C57531074
CCOC(=O)C1CCN(CC1)[C@@H](c2cc3cc4c(cc3[nH]c2=O)OCO4)c5nnnn5C[C@@H]6CCCO6 C57595136
COc1ccc(cc1)Cn2c(nnn2)CN(Cc3cc4cc(c(cc4[nH]c3=O)OC)OC)C[C@@H]5CCCO5 C57640395
C[C@H]1C2=C(N=NC(=O)C2=C(O1)NC(=O)CSc3nc4ccccc4c(=O)n3[C@@H](C)COC)C C39782115
C[C@@H]1C2=C(N=NC(=O)C2=C(O1)NC(=O)CSc3nc4ccccc4c(=O)n3[C@H](C)COC)C C39782116
CC(=O)NC(=S)Nc1ccc(cc1)NC(=S)NC(=O)c2cc3ccccc3o2 C04678114
CCC(=O)NC(=S)Nc1ccc(cc1)NC(=S)NC(=O)/C=C/c2ccco2 C02265430
Cc1cccc(c1)C(=O)NC(=S)Nc2ccccc2C(=O)NCCCO C08905140
c1ccc(c(c1)[C@@H](CC(=O)NCCCn2cnc3c2cccc3)NC(=O)N)Cl C12797367
Cc1ccc(c(c1)NC(=O)C[C@H](c2cccc(c2)Br)NC(=O)N)OC C23708835
c1cc(cc(c1)Br)[C@@H](CC(=O)Nc2ccc(cc2)CC#N)NC(=O)N C24106810
Cc1ccc(cc1)NC(=O)NC(=O)[C@H](C)Sc2nc(c(s2)CC(=O)N)C C26858824
Cc1ccc(c(c1)NC(=S)NNC(=O)CNC(=O)c2ccc(s2)C)C C28349450
CC(C)([C@@H](C#N)C(=O)N)[C@H](c1nc(cs1)c2ccc(cc2)Cl)C(=O)N C28465551
c1ccc2c(c1)c(cn2CCC#N)/C=C/C(=O)Nc3cccc(c3)NC(=O)N C29616668
c1cc(ccc1NC(=O)C[C@H](C(=O)[O-])[NH3+])Oc2cc(c(cc2Br)F)F C13831243
C[C@@H](c1cccc(c1)S(=O)(=O)N)NC(=O)CCNC(=O)c2cccs2 C39518023
C[C@H](C(=O)NN)Oc1ccc(cc1)C(=O)Nc2c(cccc2C(C)C)C(C)C C01943983
c1ccc(cc1)C2(CC2)CNC(=O)Nc3ccccc3C(=O)N4CCC(CC4)C(=O)N C40156491
c1cc(ccc1N)Oc2ccc(cc2)NC(=S)N[C@@H]3CCS(=O)(=O)C3 C40166606
CC[C@H](C)NC(=O)CCNS(=O)(=O)c1ccc(cc1N)Br C40347398
CCN(CC)c1c(c(ncn1)NNC(=O)c2ccc(cc2)Br)N C40723266
c1ccc(c(c1)CC(=O)N)NC(=O)C(=O)N[C@H]2CCC[C@@H](C2)C(F)(F)F C41272648
Cc1ccccc1NC(=S)NNC(=O)c2ccc(cc2)S(=O)(=O)NCC=C C46772629
c1ccc(c(c1)NC(=O)N[C@@H]2CCSc3c2cc(cc3)F)OCCC(=O)N C47877496
c1ccc(c(c1)CC(=O)N)NC(=O)C(=O)NCCc2ccc(cc2)OC(F)F C49080793
c1ccc(cc1)SCCNC(=O)C(=O)Nc2ccc(c(c2)C(=O)N)Cl C49149760
c1cscc1CCNS(=O)(=O)c2cc(cnc2NN)Br C49186571
c1ccc(c(c1)C(=O)N)NC(=O)Cc2csc(n2)NC(=O)c3ccccc3F C49603245
Cc1c(cn[nH]1)CCCNS(=O)(=O)c2cc(ccc2N)Br C50182614
C[C@@H](Cc1ccccc1F)NC(=O)C(=O)Nc2ccc(cc2)OCC(=O)N C54895394
c1ccc(cc1)[C@H](C(=O)NC(=O)N)Sc2[nH]nc(n2)Cc3cccs3 C10634148
c1cc(ccc1C2(CCCCC2)CNC(=O)NNC(=O)C(=O)NC3CC3)F C56804042
CC[NH+](CC)c1ccc(cc1)[C@@H]2[C@@H]([C@@](NC(=O)N2)(C(F)(F)F)O)C(=O)C C57384834
CCNC(=O)c1ccc(c(c1)C)NC(=O)C(=O)NC[C@H](c2ccccc2F)O C57941683
c1cc(c(nc1)NCCNC(=O)c2cc(sc2)S(=O)(=O)N)C(F)(F)F C58982419
c1cc(cc(c1)O)C(=O)OCC(=O)Nc2c(c3c(s2)CCCC3)C(=O)N C05755111
c1ccc(cc1)OCCC(=O)NNC(=O)c2ccccc2SCC(=O)N C61478513
CC(=O)N/C(=C\c1ccccc1)/C(=O)NNC(=S)Nc2ccc(cc2F)F C61481691
c1ccc(c(c1)NC(=O)N[C@@H]2CCN(C2)CC(F)(F)F)SCC(=O)N C61750920
CCCCN(CC(=O)N)S(=O)(=O)c1cc(cc(c1Br)N)Cl C61882040
Cc1ccc(cc1F)C(=O)NCCNC(=O)NC[C@@H](c2ccccc2F)O C61963528
CNC(=O)C1CCC(CC1)NC(=O)NC[C@@H](c2ccccc2C(F)(F)F)O C63329910
Cc1ccc(cc1F)C(=O)NCCNC(=O)NC2CCC(CC2)C(=O)NC C63330019
Cc1ccc(c(c1)NC(=S)NNC(=O)c2ccc(c(c2)NC(=O)C)F)F C63343954
C[C@@H](c1ccc(cc1)S(=O)(=O)N)NC(=O)[C@H](C)Sc2ccc(cc2)O C64038547
CCCCNC(=O)NNC(=O)C[C@@H]1C(=O)Nc2cc(ccc2S1)Cl C64425753
Cc1cccc(c1)OC[C@@H](CNC(=O)N[C@@H]2CCCc3c2ccc(=O)[nH]3)O C57481325
C[C@@H](C(=O)NC1CCC(CC1)C(=O)N)NC(=O)c2ccc(cc2)C(C)(C)C C66634738
Cc1ccccc1[C@H](CC(=O)Nc2c(cccc2F)N3CCCC3)NC(=O)N C67167735
C[C@@H](C(=O)NNC(=S)Nc1cccc(c1)C#C)NC(=O)C2CCCCC2 C67196101
C[C@@H](C(=O)NNC(=S)Nc1cccc(c1)C#C)NC(=O)c2cccs2 C67196440
CC(=O)Nc1cc(ccc1F)C(=O)NNC(=S)Nc2ccc(cc2F)F C67464839
Cc1ccc(cc1C(=O)N)NC(=O)C(=O)N[C@H](CC(C)(C)C)c2ccccc2 C67524652
Cc1ccc(cc1C(=O)N)NC(=O)C(=O)N[C@H](c2ccc(cc2)F)[C@H]3CCCO3 C67533290
C[C@@H](Cn1c2c(=O)[nH]c(=O)n(c2nc1N/N=C/c3cccc(c3)O)C)O C04370869
CCOC(=O)C1=C(Oc2c(=O)cc(oc2[C@]13c4ccccc4NC3=O)CO)N C04939447
CC1=C2C=CC(=C[C@@H]2OC(=O)C1)O[C@@H]3[C@@H]([C@@H]([C@@H]([C@@H](O3)CO)O)O)NC(=O)C C04950135
c1ccc(cc1)n2c3c(c(n2)[C@@H]([C@@H]([C@@H](CO)O)O)O)nc4ccccc4n3 C05496157
Cc1cc(=O)oc2c1ccc(c2)O[C@@H]3[C@H]([C@@H]([C@H]([C@H](O3)CO)O)O)NC(=O)C C01464267
Cn1c(c(c(=O)n(c1=O)C)C#N)NCCCCCc2c(c(n[nH]2)N)C#N C09338032
Cc1ccc2c(c1)/C(=N\O[C@@H]3[C@@H]([C@@H]([C@H]([C@H](O3)CO)O)O)NC(=O)C)/C(=O)N2C C12636327
Cc1ccc2c(c1)/C(=N\O[C@@H]3[C@H]([C@@H]([C@H]([C@H](O3)CO)O)O)NC(=O)C)/C(=O)N2C C12636333
Cc1c(c(on1)N)C(=O)OCC(=O)NN2C(=O)C3(CCC(CC3)C)NC2=O C12681293
C[C@@H]1CC(=O)[C@@H]2[C@H]1[C@H](OC=C2C(=O)OC)O[C@@H]3[C@H]([C@@H]([C@H]([C@H](O3)CO)O)O)O C12871780
CC1=C2C=CC(=C[C@@H]2OC(=O)C1)O[C@@H]3[C@@H]([C@@H]([C@H]([C@H](O3)CO)O)O)NC(=O)C C13382198
Cc1cc(=O)oc2c1ccc(c2)O[C@@H]3[C@@H]([C@@H]([C@H]([C@H](O3)CO)O)O)NC(=O)C C14488856
Cn1c(=O)c(c([nH]c1=S)O)C2=NN[C@H](C2)c3cc(c(c(c3)OC)O)OC C15834732
c1cc(ccc1C(=O)OCc2nc(nc(n2)N)N)N3CCCS3(=O)=O C21739738
C/C=C/1\COC(=O)C[C@H]1/C(=C\O[C@@H]2[C@H]([C@@H]([C@@H]([C@H](O2)CO)O)O)O)/C(=O)OC C31165035
Cc1nc(c(o1)N2CCN(CC2)C(=O)CSc3nc(cc(n3)N)N)C#N C31917666
C[C@H]([C@]1([C@@H]2[C@@H]([C@@H]([NH2+]1)c3cccc(c3O)OC)C(=O)N(C2=O)C(C)(C)C)C(=O)[O-])O C34380635
Cc1ccc2cccc(c2n1)O[C@@H]3[C@H]([C@@H]([C@@H]([C@@H](O3)CO)O)O)NC(=O)C C35052875
CC(=O)N[C@H]1[C@@H]([C@@H]([C@@H](O[C@@H]1Oc2ccc(c3c2nccc3)Cl)CO)O)O C36597078
C[C@H]1CC(=O)[C@H]2[C@@H]1[C@@H](OC=C2C(=O)OC)O[C@H]3[C@@H]([C@H]([C@@H]([C@H](O3)CO)O)O)O C04098356
c1ccc(cc1)CO[C@H]2N=C3C(=O)NC(=O)N=C3N2[C@H]4[C@@H]([C@@H]([C@@H](O4)CO)O)O C38779662
CCN1c2ccccc2[C@H]([C@@H](C1=O)C(=O)Nc3nnc(s3)S(=O)(=O)N)O C39024653
C[C@@H]1C[C@]2(CC(C1)(C)C)C(=O)N(C(=O)N2)CC(=O)O[C@@H](C)C(=O)NC(=O)N C22302255
C[C@@H]1C[C@@]2(CC(C1)(C)C)C(=O)N(C(=O)N2)CC(=O)O[C@@H](C)C(=O)NC(=O)N C22302252
c1cc(cc(c1)[N+](=O)[O-])/C=N/N=C/2\NC(=O)[C@H](S2)CC(=O)NC(=O)N C39881908
CCCCn1c(c(c(=O)[nH]c1=O)N(C)C(=O)c2cc(c(=O)[nH]c2)Cl)N C40156655
c1c(cnc(c1S(=O)(=O)N[C@H]2CCS(=O)(=O)C2)NN)Br C41069848
CC(C)(C)N1C(=O)[C@H]2[C@@H]([NH2+][C@@]([C@@H]2C1=O)(CO)C(=O)[O-])c3cccc(c3O)OC C33916501
CCCCN1C(=O)[C@H]2[C@@H]([NH2+][C@@]([C@@H]2C1=O)(CO)C(=O)[O-])c3ccccc3O C33919817
CC(C)(C)N1C(=O)[C@H]2[C@H]([NH2+][C@@]([C@@H]2C1=O)(CO)C(=O)[O-])c3ccccc3O C33916514
C[C@@H]1CC(=O)[C@@H]2[C@H]1[C@H](OC=C2C(=O)OC)O[C@H]3[C@@H]([C@H]([C@@H]([C@H](O3)CO)O)O)O C01707741
C[C@@H]1CC(=O)[C@@H]2[C@H]1[C@@H](OC=C2C(=O)OC)O[C@@H]3[C@@H]([C@@H]([C@@H]([C@@H](O3)CO)O)O)O C43732305
C[C@@H]1CC(=O)[C@H]2[C@@H]1[C@H](OC=C2C(=O)OC)O[C@@H]3[C@H]([C@H]([C@@H]([C@H](O3)CO)O)O)O C43743300
COc1cc(ccc1O[C@H]2[C@@H]([C@H]([C@@H]([C@H](O2)CO)O)O)O)/C=C\[N+](=O)[O-] C43919354
Cn1cc(cn1)CNS(=O)(=O)c2cc(cnc2NN)Br C45138332
c1cnccc1CNc2c3c(ncn2)n(cn3)[C@@H]4[C@@H]([C@@H]([C@H](O4)CO)O)O C49090002
CC1CCC2(CC1)C(=O)N(C(=O)N2)NC(=O)CN3CCO[C@H](C3)C(=O)N C51130183
C1CCc2c(c(c(s2)NC(=O)CN3CCO[C@H](C3)C(=O)N)C(=O)N)C1 C51131192
CC(C)Cn1c(c(c(=O)n(c1=O)C)C(=O)CN2CCO[C@H](C2)C(=O)N)N C51131589
COc1ccc2c(c1)[nH]c(c2NC=C3C(=O)NC(=O)NC3=O)C(=O)OC C13549991
Cc1c2ccc(cc2oc(=O)c1NC(=O)[C@@H](C(=O)[O-])[NH3+])OC(=O)C(F)(F)F C59796777
Cc1nnc(o1)[C@H](C)Sc2nc([nH]n2)N/N=C(\C)/c3ccc(cc3)N C59879566
Cc1cc(c(o1)C)[C@]2(C(=O)N(C(=O)N2)CC(=O)c3c(n(c(=O)[nH]c3=O)C4CC4)N)C C60346342
C[C@H](C(=O)NNC(=O)C(=O)NC(C)C)NC(=O)c1cccc(c1)[N+](=O)[O-] C61088270
CC(=O)N[C@H]1[C@H]([C@@H]([C@@H](O[C@@H]1Oc2ccc3c(c2)sc(=O)o3)CO)O)O C62725223
c1cc(c(=O)[nH]c1)C(=O)N[C@H]2N/C(=C\C(=O)NC[C@H]3CCCO3)/CS2 C64403622
COc1cc(ccc1O)[C@H]2C/C(=C/3\C(=O)NC(=O)N(C3=O)CC=C)/NN2 C64788336
C1CO[C@@H](CN1C(=O)CCCC[C@H]2[C@H]3[C@@H](CS2)NC(=O)N3)C(=O)N C65174812
C1CO[C@@H](CN1C(=O)CCCC[C@H]2[C@@H]3[C@H](CS2)NC(=O)N3)C(=O)N C50856122
CCCc1cc(=O)[nH]c(=S)n1[C@@H]2[C@H]([C@@H]([C@@H]([C@@H](O2)C(=O)OC)O)O)O C65748539
CC1=C([C@]2(c3ccccc3OC(=C2C#N)N)C(=O)N1CC(=O)N)C(=O)OC(C)C C04517135
c1cc2c(cc(=O)oc2cc1O[C@@H]3[C@@H]([C@@H]([C@@H]([C@@H](O3)CO)O)O)O)C(F)(F)F C04521882
CC1(CC2=C(C(C3=C(O2)CC(CC3=O)(C)C)[C@@H]([C@@H]([C@@H](CO)O)O)O)C(=O)C1)C C04743038
COc1ccc(cc1O)c2nc(c3c(n2)n(c(=O)[nH]3)c4ccccc4F)C(=O)N C05143460
COc1cc(c(cc1OCC(=O)N)Br)C=C2C(=O)NC(=O)NC2=O C02748130
c1ccnc(c1)c2coc3cc(ccc3c2=O)O[C@H]4[C@@H]([C@@H]([C@@H]([C@@H](O4)CO)O)O)O C08048283
c1ccc2c(c1)[C@@]3(CCO2)C(=O)N(C(=O)N3)CC(=O)Nc4c(ccs4)C(=O)N C08192663
c1ccc2c(c1)[C@]3(CCO2)C(=O)N(C(=O)N3)CC(=O)Nc4c(ccs4)C(=O)N C08192667
CCOC(=O)C1=C(Nc2c(c(=O)[nH]c(=O)[nH]2)[C@@H]1c3cc4ccccc4[nH]c3=O)C C06907872
c1ccc(cc1)n2cc(c(n2)C(=O)NNC(=O)[C@@H]3CC(=O)Nc4c3ccc(c4)F)O C11677523
Cc1csc(n1)c2coc3cc(ccc3c2=O)O[C@H]4[C@@H]([C@H]([C@@H]([C@H](O4)CO)O)O)O C12872105
c1c2c(cc(c1F)F)nc([nH]2)SCC(=O)c3c(n(c(=O)[nH]c3=O)C4CC4)N C12520049
Cc1c(c(=O)c2ccc(cc2o1)O[C@@H]3[C@@H]([C@@H]([C@@H]([C@@H](O3)CO)O)O)O)c4ccccn4 C06571234
Cc1c(c(=O)c2ccc(cc2o1)O[C@H]3[C@@H]([C@@H]([C@@H]([C@@H](O3)CO)O)O)O)c4ccccn4 C06571236
c1ccnc(c1)CN\2[C@H]3[C@H]([C@@H](C[C@@H]([C@H]3S/C2=N\Cc4ccco4)C(=O)N)O)O C08253800
Cc1c2c(n[nH]1)C[C@]([C@@H]([C@H]2c3ccc4c(c3)nc([nH]4)NC(=O)OC)C(=O)C)(C)O C16952132
c1cc2c(=O)cc(oc2cc1O[C@H]3[C@H]([C@H]([C@@H]([C@H](O3)CO)O)O)O)c4cscn4 C20493828
c1ccc(c(c1)/C=N/Nc2nnc(n2N)SCC(=O)Nc3nccs3)F C20528160
C[C@]1(C(=O)N(C(=O)N1)CC(=O)Nc2c(ccs2)C(=O)N)c3ccc(cc3)C#N C21735684
CCOC(=O)c1c(c(c(s1)N)C#N)CSc2nnc(n2N)C(F)(F)F C22861565
CCn1c2ccc(cc2[nH]c(=O)c1=O)C(=O)NNC(=O)c3cc(c[nH]3)Br C24122825
COc1ccc(cn1)NC(=O)C[C@H](c2cccc(c2)Br)NC(=O)N C25258273
Cc1cc(c(n1[C@@H]2CCS(=O)(=O)C2)C)C(=O)CSc3nc(nc(n3)N)N C16097503
c1cc2c(cc(=O)oc2cc1O[C@H]3[C@@H]([C@H]([C@H]([C@H](O3)CO)O)O)O)C(F)(F)F C25758475
c1cc2c(c(c1)Cl)NC(=O)[C@@]23[C@@H]4[C@@H]([C@H](N3)CC(=O)N)C(=O)N(C4=O)C[C@@H]5CCCO5 C16033270
CC(C)NC(=O)Nc1cccc(c1)NS(=O)(=O)c2cc(n(c2)C)C(=O)NC C32098621
Cc1ccccc1N2C(=O)[C@H]3[C@@H]([NH2+][C@@]([C@@H]3C2=O)(CO)C(=O)[O-])c4ccccc4O C33630626
C[C@@H]([C@]1([C@@H]2[C@@H]([C@@H]([NH2+]1)c3ccccc3O)C(=O)N(C2=O)C4CCCCC4)C(=O)[O-])O C34380649
Cc1c2c(oc(c2c(=O)[nH]n1)NC(=O)CN3Cc4ccccc4C[C@H]3C(=O)N)C C36023405
c1ccc2c(c1)ccc(n2)c3coc4cc(ccc4c3=O)O[C@H]5[C@@H]([C@@H]([C@@H]([C@@H](O5)CO)O)O)O C36537229
C[C@H](C(=O)Nc1c(ccs1)C(=O)N)OC(=O)C23C[C@H]4C[C@@H](C2)CC(C4)(C3)O C12886047
CC(C)([C@H]1Cc2cc3ccc(=O)oc3cc2O1)O[C@H]4[C@@H]([C@H]([C@@H]([C@H](O4)CO)O)O)O C04097985
CCOc1cc(cc(c1O)Br)[C@H]2C(=C(Nc3n2ncn3)C)C(=O)N C08609948
CC1=C([C@@H](N2C(=N1)N=C(N2)CCCO)c3cccc(c3)Br)C(=O)N C04294233
CC1=C([C@H](N2C(=N1)N=C(N2)CCCO)c3cccc(c3)Br)C(=O)N C04294234
Cc1cccc(c1)N2[C@@H](NC(=O)C=C2N)SCc3[nH]c(=O)c4ccccc4n3 C39217231
c1cc(c(=O)[nH]c1)C(=O)N[C@H]2N/C(=C/C(=O)Nc3ccc(c(c3)F)F)/CS2 C39590251
C[C@@H]1C[C@@]2(CC(C1)(C)C)C(=O)N(C(=O)N2)CC(=O)Nc3c(ccs3)C(=O)N C08745946
c1cc(oc1)C(=O)NNc2c(c(ncn2)N3CCN(CC3)c4ccc(cc4)F)N C40794509
c1ccc(c(c1)CNC(=O)Nc2ccccc2SCC(=O)N)Cn3ccnc3 C58156590
COC(=O)C1=C(OC2=C([C@@]13c4ccccc4N(C3=O)CC(=O)N)C(=O)CCC2)N C59293253
COC(=O)C1=C(OC2=C([C@]13c4ccccc4N(C3=O)CC(=O)N)C(=O)CCC2)N C59293254
C[C@H](C(=O)NNC(=O)C(C)C)Sc1nc([nH]n1)N/N=C/c2ccccc2F C59879073
C[C@H](C(=O)NNC(=O)NCC(F)(F)F)SCC(=O)Nc1ccc(cc1)F C60414818
CC(=O)N[C@@H]1[C@H]([C@@H]([C@@H](O[C@@H]1Oc2cc3c(c4c2cccc4)oc(=O)s3)CO)O)O C62725236
CS(=O)(=O)N[C@@H]1NN=C(S1)NC(=O)c2ccc3c(c2)c4c([nH]3)CCCC4 C63944369
C[C@@H]1C[C@@]2(CC(C1)(C)C)C(=O)N(C(=O)N2)CC(=O)NNC(=O)NC3CCCC3 C65918860
Cn1c2c(c(=O)[nH]c1=O)[nH]c(n2)CCC(=O)NC[C@@]3(CCCc4c3cccc4)O C66930234
CNC(=O)Cc1ccccc1NC(=O)C(=O)NC[C@]2(CCCc3c2cccc3)O C67000497
COc1cc(ccc1C(=O)NNC(=O)C2CCC3(CC2)C(=O)NC(=O)N3)Cl C67246324
c1ccc(cc1)c2cc(=O)oc3c2ccc(c3)O[C@H]4[C@@H]([C@H]([C@@H]([C@H](O4)CO)O)O)O C04081776
COc1ccc(c(c1OC)OC)[C@@H]2c3c(nc(nc3OC(=C2C#N)N)SC)N C04594185
COc1ccc(c(c1OC)OC)[C@H]2c3c(nc(nc3OC(=C2C#N)N)SC)N C04594187
c1ccc(c(c1)C(=O)NN/C=C/2\C(=O)NC(=O)N(C2=O)c3ccccc3Cl)O C02261897
c1ccc(c(c1)C(=O)NN/C=C/2\C(=O)NC(=O)N(C2=O)c3ccc(cc3)Cl)O C04857655
COCC(=O)[C@@]1(Cc2c(c(c3c(c2O)C(=O)c4cccc(c4C3=O)OC)O)[C@H](C1)O)O C05371500
c1ccc2c(c1)CCC[C@]23C(=O)N(C(=O)N3)CC(=O)Nc4c(ccs4)C(=O)N C08776150
C[C@]1([C@]([C@@]([C@@]([C@](O1)(C)Oc2ccc(cc2Cl)[N+](=O)[O-])(C)O)(C)O)(C)O)CO C09915891
Cc1c(c(=O)c2ccc(cc2o1)O[C@H]3[C@H]([C@@H]([C@@H]([C@H](O3)CO)O)O)O)c4ccccn4 C11667001
c1ccc2c(c1)N[C@H](NS2(=O)=O)C(=O)Nc3ccc(cc3)NC(=O)c4ccco4 C12414544
c1ccc(cc1)Nc2nc(nc(n2)N)CN3C(=O)[C@]4(CCc5c4cccc5)NC3=O C12641603
CNc1c(c2c(s1)c3c(c(=O)[nH]2)[C@H](C(=C(O3)N)C#N)c4ccc(cc4)C(=O)OC)C#N C15083550
c1cc2c(=O)cc(oc2cc1O[C@H]3[C@H]([C@H]([C@@H]([C@@H](O3)CO)O)O)O)c4cscn4 C20493826
Cc1c(c(n2c(n1)nc(n2)N)C)CC(=O)NNC(=O)c3cc4c(s3)CCCCC4 C21971054
C[C@@H](C(=O)NC(=O)NC)Sc1nnc(n1N)c2cccc(c2)Br C22233163
c1cc(ccc1C[C@@H]2C(=O)N[C@@H](CS2)C(=O)Nc3ccc4c(c3)[nH]c(=O)[nH]4)F C25607193
c1cc(ccc1C[C@@H]2C(=O)N[C@H](CS2)C(=O)Nc3ccc4c(c3)[nH]c(=O)[nH]4)F C25607209
c1ccc2c(c1)[C@]3([C@@H]4[C@@H]([C@H](N3)CC(=O)N)C(=O)N(C4=O)C[C@@H]5CCCO5)C(=O)N2 C16026463
c1ccc2c(c1)[C@@]3([C@@H]4[C@@H]([C@H](N3)CC(=O)N)C(=O)N(C4=O)C[C@@H]5CCCO5)C(=O)N2 C16026465
c1csc2n1c3cc(sc3n2)C(=O)Nc4nc(cs4)c5cc([nH]c5)C(=O)N C30983842
C1CCC2(CC1)C(=O)N(C(=O)N2)CC(=O)Nc3c(c4c(s3)CCCC4)C(=O)N C31625129
C1CCCC2(CC1)C(=O)N(C(=O)N2)CC(=O)Nc3c(c4c(s3)CCC4)C(=O)N C31631253
c1ccc(c(c1)C(=O)N/C(=C/c2ccc3c(c2)OCO3)/C(=O)NN)Br C00862645
CC[C@H](C)N1C(=O)[C@H]2[C@@H](N[C@@]3([C@@H]2C1=O)c4cc(ccc4NC3=O)Cl)CC(=O)N C35375024
C[C@@H](C(=O)NC(=O)NC)Sc1nnc(n1N)c2ccccc2Br C09092255
C[C@H](C(=O)NC(=O)NC)Sc1nnc(n1N)c2ccccc2Br C09092256
c1cc(ccc1c2csc(n2)C3=C(N(CC3=O)NC(=O)c4ccc(cc4)O)N)Cl C09139502
C[C@@H]1[C@@H](CC[C@@H](OC(=O)[C@H]([C@H](CC[C@@H](OC1=O)C[C@@H](C)O)O)C)C[C@@H](C)O)O C36375422
CC1=C2[C@@H](C(=C(O[C@@H]2N=N1)N)C#N)c3cc(cs3)CSc4nnc(s4)N C39217802
CC1=C2[C@H](C(=C(O[C@@H]2N=N1)N)C#N)c3cc(cs3)CSc4nnc(s4)N C39217803
Cc1cc(c2c(n1)n3c(n2)CCCCC3)C(=O)Nc4nc(cs4)c5cc([nH]c5)C(=O)N C39558175
Cc1c2c(nc(nc2sc1C(=O)NCC(=O)Nc3ccc4c(c3)[nH]c(=O)[nH]4)C)C C39559611
Cc1c(cccc1Cl)NC(=O)/C=C/2\CS[C@H](N2)NC(=O)c3ccc[nH]c3=O C39590265
CCOc1ccc(cc1OC)[C@@H]2c3c(nc(=S)[nH]c3NC4=C2C(=O)CCC4)N C08478791
CCOc1ccc(cc1OC)[C@H]2c3c(nc(=S)[nH]c3NC4=C2C(=O)CCC4)N C08478798
CCNC(=O)NC(=O)[C@H](C)Oc1c(cc(cc1I)C#N)N C43415322
c1ccc(cc1)c2cc(=O)c3cc(ccc3o2)O[C@@H]4[C@@H]([C@@H]([C@H]([C@@H](O4)CO)O)O)O C43465428
c1ccc(cc1)c2cc(=O)c3cc(ccc3o2)O[C@@H]4[C@@H]([C@@H]([C@H]([C@H](O4)CO)O)O)O C43465429
c1ccc(cc1)N2C(=O)[C@@H]3[C@@H](N[C@]4([C@@H]3C2=O)c5ccccc5NC4=O)CCC(=O)N C16032851
CC[C@@H](C)N1C(=O)[C@@H]2[C@H](N[C@]3([C@@H]2C1=O)c4cc(ccc4NC3=O)Cl)CC(=O)N C16022040
CC[C@H](C)N1C(=O)[C@@H]2[C@H](N[C@]3([C@@H]2C1=O)c4cc(ccc4NC3=O)Cl)CC(=O)N C16022041
c1cc(c(cc1C[C@H]2[C@H]3[C@H](C(=O)N(C3=O)C[C@@H]4CCCO4)[C@]5(N2)c6cc(ccc6NC5=O)F)O)O C15972818
c1cc2cc(cc(c2nc1)C(=O)Nc3nc(cs3)c4cc([nH]c4)C(=O)N)Cl C55112247
c1c(csc1S(=O)(=O)N)C(=O)NNC(=O)c2cc3c(s2)CCCCC3 C57916650
CC(=O)N[C@H]1[C@@H]([C@@H]([C@@H](O[C@@H]1Oc2cc3c(c(c2Cl)Cl)oc(=O)s3)CO)O)O C62725257
C=CCN1c2ccccc2C(=C([C@@H]1O)C(=O)N[C@@H]3C(=c4ccccc4=[NH+]C3=O)O)[O-] C63805779
C[C@H]1C2=C([C@@H](O[C@@H]2C)NC(=O)CS[C@@H]3Nc4c(c5c(s4)CCCC5)C(=O)N3C)C(=O)NN1 C38639428
C[C@@H]1C2=C([C@H](O[C@@H]2C)NC(=O)CS[C@@H]3Nc4c(c5c(s4)CCCC5)C(=O)N3C)C(=O)NN1 C38639430
C[C@H]1C2=C([C@@H](O[C@@H]2C)NC(=O)CS[C@@H]3NN=C4N3C=C(C=C4Cl)Cl)C(=O)NN1 C38639832
Cc1c([nH]c2c1cc(cc2)CNS(=O)(=O)c3ccc4c(c3)[nH]c(=O)c(=O)[nH]4)C C65011691
c1ccc(cc1)[C@@H]2CCN(C2)c3nc4c(=O)[nH]cnc4n3[C@@H]5[C@@H]([C@@H]([C@@H](O5)CO)O)O C04018103
c1ccc(cc1)[C@H]2CCN(C2)c3nc4c(=O)[nH]cnc4n3[C@@H]5[C@H]([C@H]([C@@H](O5)CO)O)O C01507679
c1ccc(cc1)c2cc(=O)c3cc(ccc3o2)O[C@H]4[C@@H]([C@H]([C@@H]([C@@H](O4)CO)O)O)O C04349273
c1ccc(cc1)c2cc(=O)c3cc(ccc3o2)O[C@H]4[C@@H]([C@H]([C@@H]([C@H](O4)CO)O)O)O C04349277
c1ccc(cc1)c2cc(=O)c3ccc(cc3o2)O[C@H]4[C@@H]([C@H]([C@@H]([C@@H](O4)CO)O)O)O C04349284
c1ccc(cc1)c2cc(=O)c3ccc(cc3o2)O[C@H]4[C@@H]([C@H]([C@@H]([C@H](O4)CO)O)O)O C04349290
COc1ccc(cc1)c2c3c(n(c(=S)c2C#N)[C@@H]4[C@H]([C@@H]([C@@H]([C@@H](O4)CO)O)O)O)CCC3 C05956379
c1cc(ccc1c2csc(n2)C3=C(N(CC3=O)c4ccc(cc4)S(=O)(=O)N)N)F C03349185
c1cc2c(cc1Br)c3c([nH]2)nc(nn3)SCC(=O)Nc4cc(=O)[nH]c(=O)[nH]4 C01921082
C[C@@]1(C(=O)N(C(=O)N1)CC(=O)Nc2ccc3c(c2)[nH]c(=O)[nH]3)c4ccc5c(c4)OCO5 C09666335
CC(=O)N[C@@H]1[C@@H]([C@H]([C@H](O[C@@H]1Oc2ccc(cc2)I)CO)O)O C01471349
c1ccc(cc1)[C@H]2CCN(C2)c3nc4c(n3[C@H]5[C@H]([C@@H]([C@H](O5)CO)O)O)ncnc4O C12652359
c1cc2c(cc1c3coc4cc(ccc4c3=O)O[C@@H]5[C@@H]([C@H]([C@@H]([C@@H](O5)CO)O)O)O)OCCCO2 C12658502
Cc1c(c(=O)c2ccc(cc2o1)O[C@@H]3[C@@H]([C@H]([C@@H]([C@H](O3)CO)O)O)O)c4ccc5c(c4)OCCO5 C12658620
c1ccc2c(c1)c3c([nH]2)nc(nn3)OCC4=C(N5[C@H]([C@H](C5=O)[NH3+])SC4)C(=O)[O-] C15223838
Cc1c(c(=O)c2ccc(cc2o1)O[C@@H]3[C@H]([C@@H]([C@@H]([C@@H](O3)CO)O)O)O)c4ccc5c(c4)OCCO5 C16036233
c1ccc2c(c1)CCC[C@]23C(=O)N(C(=O)N3)CC(=O)NNC(=O)c4c5ccccc5c(=O)[nH]n4 C17195207
Cc1ccc(cc1)/N=N/c2c(c(c(=S)n(c2C)[C@H]3[C@H]([C@@H]([C@@H]([C@@H](O3)CO)O)O)O)C#N)C C17252499
CC(C)N1C(=O)c2ccccc2N3[C@]1(CCC3=O)C(=O)OCc4nc(nc(n4)N)N C19469038
COc1cc(ccc1O)/C=c/2\c(=O)oc3=C([C@H](c4c(oc(n4)N)-n23)c5ccc(c(c5)OC)O)C#N C20228527
COc1ccc(cc1O)c2nc(c3c(n2)n(c(=O)[nH]3)c4ccc5c(c4)OCO5)C(=O)N C21036618
C=CCN1c2c(c3c(c(nc(c3c(n2)N)N)N4CCN(CC4)C(=O)c5ccco5)C#N)CC1=O C25387188
c1cc2c(c(c1)Cl)NC(=O)[C@]23[C@@H]4[C@@H]([C@H](N3)CC(=O)N)C(=O)N(C4=O)C[C@@H]5CCCO5 C16033271
Cc1cc(cc(c1O)C)[C@@H]2[C@H]3[C@@H](C(=O)N(C3=O)C4CCCCC4)[C@@]([NH2+]2)([C@@H](C)O)C(=O)[O-] C34388731
Cc1c(c(=O)c2ccc(cc2o1)O[C@H]3[C@@H]([C@@H]([C@@H]([C@@H](O3)CO)O)O)O)c4ccc5c(c4)OCCO5 C34721549
c1ccc2c(c1)nc(o2)c3c(c4ccc(cc4oc3=O)O[C@H]5[C@@H]([C@@H]([C@@H]([C@@H](O5)CO)O)O)O)C#N C35395274
c1ccc2c(c1)nc(o2)c3c(c4ccc(cc4oc3=O)O[C@@H]5[C@H]([C@@H]([C@@H]([C@@H](O5)CO)O)O)O)C#N C35395277
C[C@@H]1[C@@H](CC[C@@H](OC(=O)[C@H]([C@@H](CC[C@@H](OC1=O)C[C@@H](C)O)O)C)C[C@@H](C)O)O C36375418
c1cc(ccc1n2c(nnn2)SCC(=O)c3c(n(c(=O)[nH]c3=O)C4CC4)N)O C09713772
CN1[C@@H](C(=C(NC1=O)[O-])C(=O)CSC2=NC(=O)C3=C4CCCC[C@@H]4SC3=N2)[NH3+] C38747846
C1C2CC3CC1CC(C2)(C3)C(=O)NC4=NC(=O)C5=NCN(C5=N4)[C@H]6[C@@H]([C@@H]([C@@H](O6)CO)O)O C39156883
C1C2CC3CC1CC(C2)(C3)C(=O)NC4=NC(=O)C5=NCN(C5=N4)[C@H]6[C@H]([C@@H]([C@@H](O6)CO)O)O C39156885
c1cc(ccc1NC(=O)N[C@@H]2CS(=O)(=O)C=C2)NC(=O)N[C@H]3CS(=O)(=O)C=C3 C40166802
c1ccc(cc1)c2cc(=O)c3cc(ccc3o2)O[C@@H]4[C@H]([C@@H]([C@H]([C@@H](O4)CO)O)O)O C02566200
c1ccc(cc1)c2cc(=O)c3ccc(cc3o2)O[C@@H]4[C@H]([C@@H]([C@H]([C@@H](O4)CO)O)O)O C02566201
c1cc2c(cc1c3coc4cc(ccc4c3=O)O[C@H]5[C@@H]([C@@H]([C@H]([C@H](O5)CO)O)O)O)OCCCO2 C02094914
c1cc2c(cc1c3coc4cc(ccc4c3=O)O[C@H]5[C@@H]([C@@H]([C@H]([C@@H](O5)CO)O)O)O)OCCO2 C43740226
c1cc2c(cc1Br)c(c([nH]2)C(=O)NNC(=O)C(=O)NC3CC3)Cl C45064431
CC(C)(C)N1C(=O)[C@@H]2[C@H](N[C@@]3([C@@H]2C1=O)c4cc(ccc4NC3=O)F)CCC(=O)N C20566991
c1cc2c(cc1c3coc4cc(ccc4c3=O)O[C@@H]5[C@@H]([C@H]([C@@H]([C@H](O5)CO)O)O)O)OCCO2 C01036976
Cn1c2c(c(=O)[nH]c1=O)n(c(n2)N/N=C/3\c4cc(ccc4NC3=O)Br)CCO C05318016
c1cc(ccc1N2CCN(CC2)c3nc4c(=O)[nH]cnc4n3[C@@H]5[C@@H]([C@@H]([C@@H](O5)CO)O)O)Cl C59366502
c1cc(ccc1N2CCN(CC2)c3nc4c(=O)[nH]cnc4n3[C@H]5[C@@H]([C@@H]([C@@H](O5)CO)O)O)Cl C59366503
c1cc(ccc1N2CCN(CC2)c3nc4c(=O)[nH]cnc4n3[C@@H]5[C@H]([C@@H]([C@@H](O5)CO)O)O)Cl C59366504
c1cc(ccc1N2CCN(CC2)c3nc4c(=O)[nH]cnc4n3[C@H]5[C@H]([C@@H]([C@@H](O5)CO)O)O)Cl C59366505
CC(=O)N[C@@H]1[C@@H]([C@@H]([C@@H](O[C@@H]1Oc2cc3c(c4c2cccc4)oc(=O)s3)CO)O)O C62725232
C[C@H]1C2=C([C@@H](O[C@@H]2C)NC(=O)CS[C@@H]3NN=NN3c4ccccc4)C(=O)NN1 C39789848
C[C@@H]1C2=C([C@H](O[C@@H]2C)NC(=O)CS[C@@H]3NN=NN3c4ccccc4)C(=O)NN1 C39789851
c1cc2c(c(c1)Cl)NC(=O)[C@]23[C@H]4[C@@H]([C@@H](N3)CC(=O)N)C(=O)N(C4=O)C[C@@H]5CCCO5 C13591850
COc1cc(cc(c1O)OC)[C@H]2C/C(=C/3\C(=O)NC(=O)N(C3=O)C4CCCCC4)/NN2 C64788435
CCOc1ccc(c(c1)[C@H]2c3c(=O)[nH]c(=O)[nH]c3OC(=C2C#N)N)OCC C01103331
COC(=O)C[C@@H]1C(=O)N2C(=C([C@@H](C(=C2S1)C(=O)N)c3cccs3)C#N)N C03764204
c1ccc(cc1)N/N=C/2\C(=NN(C2=O)c3ccc(cc3)F)[C@@H]([C@H](CO)O)O C05483196
COC(=O)[C@](c1c(n(c(=O)[nH]c1=O)c2ccccc2F)N)(C(F)(F)F)O C06658123
c1cc(sc1)C(=O)NCC(=O)NNC(=O)c2cc(c[nH]2)Br C08123101
Cc1ccc(cc1)N2[C@@H]3[C@@H](C[C@H]([C@@H]([C@@H]3NC2=S)O)O)C(=O)NCCOC C08254655
C[C@@H](C(=O)N/N=C/c1ccc(cc1)Br)Nc2c(=O)[nH]c(=O)[nH]n2 C00942827
C[C@@H](C(=O)N/N=C/c1ccccc1Br)Nc2c(=O)[nH]c(=O)[nH]n2 C00942538
C[C@H](c1ccc(cc1)S(=O)(=O)N)NC(=O)NCc2nnc3n2CCCCC3 C12985213
c1cc(cnc1)CNC(=O)[C@H]2C[C@H]([C@@H]([C@H]3[C@@H]2SC(=N3)Nc4ccc(cc4)n5cccn5)O)O C08636455
c1ccc(cc1)CSc2c3c(nc(n2)N)n(cn3)[C@H]4C[C@@H]([C@H](O4)CO)O C17327246
C[C@H](C(=O)[O-])[NH2+]Cc1c(cc(c2c1occ(c2=O)c3ccc(cc3)F)O)O C20111270
CC1=CC(=O)CC([C@@H]1/C=C/[C@@H](C)O[C@H]2[C@@H]([C@H]([C@@H]([C@H](O2)CO)O)O)O)(C)C C31155429
CC1=CC(=O)CC([C@@H]1/C=C/[C@H](C)O[C@H]2[C@@H]([C@H]([C@@H]([C@H](O2)CO)O)O)O)(C)C C31155433
CC1=CC(=O)CC([C@@H]1CC[C@@H](C)O[C@H]2[C@@H]([C@H]([C@@H]([C@H](O2)CO)O)O)O)(C)C C31155668
CC1(Cc2c(sc(c2C(=O)N)NC(=O)C(=O)NC[C@@H]3CCCO3)CO1)C C06755502
Cc1c(=O)nc([nH]n1)SCC(=O)N[C@H]2[C@@H](C3=C(S2)CCCC3)C(=O)N C39246116
c1cc(c(=O)[nH]c1)C(=O)N[C@H]2N/C(=C\C(=O)NCc3ccncc3)/CS2 C39590279
c1cc(ccc1C2=NN=C[C@@H]2/C=C(\C#N)/[C@@H]3C(=C(N(N3)CCO)N)C#N)Cl C39968122
c1csc2n1cc(n2)CC(=O)Nc3nc(cs3)c4cc([nH]c4)C(=O)N C40050147
c1cc2cccnc2c(c1)Oc3c(c(ncn3)NNC(=O)c4ccncc4)N C40752178
c1ccnc(c1)C(=O)NNc2c(c(ncn2)Oc3cccc4c3nccc4)N C40752180
C[C@@H]([C@H]([C@@H]1[C@@H]([C@@H]([C@@H]([C@@H](O1)SC)O)O)O)NC(=O)c2ccccn2)Cl C40810804
C[C@@H](c1cccnc1)NS(=O)(=O)c2cc(cnc2NN)Br C41070068
c1c(cnc(c1S(=O)(=O)N2CCN(CC2)CCO)NN)Br C41070127
CCN1C(=O)[C@H]2[C@@H]([NH2+][C@@]([C@@H]2C1=O)(CC(C)C)C(=O)[O-])c3ccc(c(c3)O)O C43211298
Cc1cccc(c1NC(=O)C(=O)N[C@@H](C)c2ccc(cc2)S(=O)(=O)N)C C48757044
Cc1cccc(c1NC(=O)C(=O)N[C@H](C)c2ccc(cc2)S(=O)(=O)N)C C48757046
Cc1cc(c(n1c2cccc(c2)OC)C)C(=O)[C@@H](C#N)c3nc(nc(n3)N)N C49436780
Cc1csc(n1)CNS(=O)(=O)c2cc(cnc2NN)Br C49539316
C[C@H](c1nncn1C)NS(=O)(=O)c2cc(cnc2NN)Br C50421113
COCCN1C(=O)[C@@H]2[C@H](N[C@@]3([C@@H]2C1=O)c4ccccc4NC3=O)CC(=O)N C20548389
COCCN1C(=O)[C@@H]2[C@H](N[C@@]3([C@@H]2C1=O)c4cc(ccc4NC3=O)F)CC(=O)N C20548425
c1ccc(c(c1)C(=O)NCC(F)(F)F)NC=C2C(=O)NC(=S)NC2=O C52536885
c1c(cnc(c1S(=O)(=O)N2CCC[C@@H]2CCCO)NN)Br C52763899
Cc1c(c(n2c(n1)c(cn2)C(=O)N)C)CCC(=O)N[C@H]3CCCCNC3=O C54002958
CN(C)c1nc(nc(n1)N)CO/N=C(/c2cc(cs2)Br)\N C55047229
Cc1c(c(=O)[nH]c(=O)[nH]1)CCC(=O)Nc2nc3ccc(cc3s2)NC(=O)C C55428686
C[C@H]1C[C@@]2(CC(C1)(C)C)C(=O)N(C(=O)N2)CC(=O)NCCS(=O)(=O)N C56850338
c1cc(sc1C(=O)NCC(=O)NCCS(=O)(=O)N)Br C56863297
COc1ccc2c(c1)[nH]c(c2NC=C3C(=O)NC(=S)NC3=O)C(=O)OC C13630036
Cc1ccc(s1)c2nc(c3c(n2)n(c(=O)n3CC(=O)N)C(C)C)C(=O)N C57740172
Cc1ccc(o1)[C@]2(C(=O)N(C(=O)N2)CC(=O)Nc3ccc(cc3)C(=O)N)C C58209080
Cc1c(cccc1NC(=O)C(=O)NC[C@H](c2ccccc2F)O)C(=O)NC C62132143
c1ccc2c(c1)C(=O)N(NN2)CC(=O)NCC(=O)NC3=CC4=CC=N[C@@H]4C=C3 C63796164
C1CCC2=C([C@@H](S[C@@H]2C1)NC(=O)CS[C@@H]3C(=O)NC(=O)N=N3)C(=O)N C63900132
Cc1ccc(cc1NC(=O)C(=O)N[C@H]2CCN(C2)CC(F)(F)F)C(=O)N C64295329
Cn1c(n[nH]c1=S)CNC(=O)C2=NN([C@H](C2)C(=O)N)c3ccc(cc3)F C66626106
CNC(=O)COc1ccc(cc1)NC(=O)C2CCC3(CC2)C(=O)NC(=O)N3 C67305122
CC1CCC2(CC1)C(=O)N(C(=O)N2)NC(=O)CNc3ccccc3C(=O)NC C67446117
C[C@]1(C(=O)N(C(=O)N1)CC(=O)Nc2ccc(cc2)C(=O)N)c3ccc4c(c3)OCO4 C05450191
c1ccc(cc1)C(=O)Nc2c3c(cn(c3ncn2)[C@@H]4[C@@H]5[C@@H](O5)[C@@H](O4)CO)C(=O)N C05493066
CCN1c2ccccc2/C(=N\O[C@@H]3[C@@H]([C@@H]([C@@H]([C@@H](O3)CO)O)O)NC(=O)C)/C1=O C04393735
CC(=O)Nc1ccc(cc1)N2C(=O)[C@H]3[C@H]([NH2+][C@@]([C@@H]3C2=O)(C)C(=O)[O-])c4cccc(c4O)OC C08892233
COc1cc2ccc(=O)oc2c(c1O[C@H]3[C@H]([C@@H]([C@@H]([C@@H](O3)CO)O)O)O)OC C12419756
c1ccc2c(c1)C(=NS2(=O)=O)NCCC(=O)Nc3ccc4c(c3)[nH]c(=O)[nH]4 C12551964
CC(=O)N[C@@H]1[C@H]([C@@H]([C@H](O[C@H]1n2c(=S)n(c(n2)c3ccccc3)C4CC4)CO)O)O C12898978
CC(=O)Nc1ccc(cc1)N2C(=O)[C@@H]3[C@H]([NH2+][C@]([C@H]3C2=O)(C)C(=O)[O-])c4cccc(c4O)OC C15306760
CN(C)c1ccc(cc1)NC2=N[C@H]3[C@H]([C@@H](C[C@@H]([C@H]3S2)C(=O)NCC#C)O)O C08636396
CC(=O)N[C@H]1[C@H]([C@H]([C@H](O[C@@H]1n2c(=S)n(c(n2)c3ccccc3)C4CC4)CO)O)O C16890422
Cc1cccc(n1)CSc2c3c(nc(n2)N)n(cn3)[C@@H]4C[C@@H]([C@H](O4)CO)O C17001446
c1cc(ccc1OCc2nc([nH]n2)SCC(=O)NC(=O)N)Br C06084957
CC(=O)N[C@H]1[C@@H]([C@@H]([C@@H](O[C@@H]1n2c(=S)n(c(n2)c3ccccc3)C4CC4)CO)O)O C35590913
C=CCSC[C@@H]1Nc2cc(c(cc2S(=O)(=O)N1)S(=O)(=O)N)Cl C02037170
COc1cc2ccc(=O)oc2c(c1OC)O[C@H]3[C@@H]([C@H]([C@@H]([C@H](O3)CO)O)O)O C31156650
C=CCN1c2ccccc2[C@H]([C@@H](C1=O)C(=O)Nc3nnc(s3)S(=O)(=O)N)O C38976598
C=CCN1c2ccccc2[C@H]([C@H](C1=O)C(=O)Nc3nnc(s3)S(=O)(=O)N)O C38976602
c1ccc(cc1)C2=N[C@@H]3C(=N2)[C@H](C(=C(O3)N)C#N)c4ccc(cc4)OCC(=O)N C39167622
c1ccc(cc1)C2=N[C@H]3C(=N2)[C@H](C(=C(O3)N)C#N)c4ccc(cc4)OCC(=O)N C39167623
c1cc(c(=O)[nH]c1)C(=O)N[C@@H]2N/C(=C/C(=O)NCc3ccc(cc3)F)/CS2 C39590194
Cc1cccc(n1)C(=O)N[C@@H]([C@H]2[C@@H]([C@@H]([C@@H]([C@@H](O2)SC)O)O)O)[C@@H](C)Cl C40447431
Cc1ccc2cccc(c2n1)Oc3c(c(ncn3)NNC(=O)c4cccnc4)N C40752340
Cc1ccccc1N2C(=O)[C@H]3[C@@H]([NH2+][C@@]([C@@H]3C2=O)(CO)C(=O)[O-])c4ccc(c(c4)OC)O C33623381
Cn1c(n[nH]c1=S)Cc2csc(n2)NC(=O)c3ccc(c(c3)[N+](=O)[O-])N C45074788
C[C@@H]1CN(C[C@@H](O1)C)CCNC(=O)NNC(=O)c2cc(c[nH]2)Br C45525804
C[C@H]1CN(C[C@@H](O1)C)CCNC(=O)NNC(=O)c2cc(c[nH]2)Br C45525806
C#CCNC(=O)CCNC(=O)NNC(=O)c1ccc(cc1Br)F C50136345
c1cc(cnc1)C(=O)OC2[C@@H]([C@@H](C([C@H]([C@@H]2O)O)OC(=O)c3cccnc3)O)O C18169450
CC[C@H](C)N1C(=O)[C@@H]2[C@H](N[C@@]3([C@@H]2C1=O)c4ccccc4NC3=O)CCC(=O)N C35375353
COCCN1C(=O)[C@@H]2[C@H](N[C@]3([C@@H]2C1=O)c4ccccc4NC3=O)CCC(=O)N C16025256
COCCN1C(=O)[C@@H]2[C@@H](N[C@]3([C@@H]2C1=O)c4ccccc4NC3=O)CCC(=O)N C16025258
C[C@@H](C(=O)Nc1c(ccs1)C(=O)N)N2CCc3c(cccc3NC(=O)C)C2 C54391398
C[C@H](C(=O)Nc1c(ccs1)C(=O)N)N2CCc3c(cccc3NC(=O)C)C2 C54391400
CC(=C1C(=O)NC(=S)NC1=O)Nc2ccccc2C(=O)NC[C@H]3CCCO3 C10515841
c1cc(cnc1)C(=O)OC2[C@@H]([C@@H](C([C@@H]([C@@H]2O)O)OC(=O)c3cccnc3)O)O C16030208
Cc1c(cccc1NCC(=O)NN2C(=O)C3(CCCCC3)NC2=O)C(=O)NC C55854991
Cc1ccc(s1)C(=O)NCC(=O)NNC(=O)c2cc(c[nH]2)Br C24123804
C[C@@]1(C(=O)N(C(=O)N1)CC(=O)c2c(n(c(=O)[nH]c2=O)C3CC3)N)c4ccc(c(c4)Cl)Cl C59011215
CC(=O)Nc1ccc(cc1)N2C(=O)[C@@H]3[C@@H]([NH2+][C@@]([C@H]3C2=O)(C)C(=O)[O-])c4cccc(c4O)OC C15306746
CC(=O)Nc1ccc(cc1)N2C(=O)[C@@H]3[C@H]([NH2+][C@@]([C@H]3C2=O)(C)C(=O)[O-])c4cccc(c4O)OC C15306750
C[C@]1(C(=O)N(C(=O)N1)CC(=O)c2c(n(c(=O)[nH]c2=O)C3CC3)N)c4ccc(s4)Cl C60374817
c1ccc2c(c1)NC(=O)[C@H](O2)CCNS(=O)(=O)c3ccc4c(c3)[nH]c(=O)[nH]4 C62027286
C[C@@H]1C2=C([C@H](O[C@@H]2C)NC(=O)CS[C@@H]3NN=NN3C4CCCC4)C(=O)NN1 C39936468
C[C@H]1C2=C([C@H](O[C@@H]2C)NC(=O)CS[C@@H]3NN=NN3C4CCCC4)C(=O)NN1 C39936469
CC(=O)Nc1ccc(cc1)N2C(=O)[C@@H]3[C@H]([NH2+][C@@]([C@@H]3C2=O)(C)C(=O)[O-])c4cccc(c4O)OC C15306750
CCn1c(c2ccc(cc2nc1=S)C(=O)N[C@H]3CCC[NH+](C3)CC(=O)N)[O-] C66451214
Cc1c(sc(n1)CC(C)C)C(=O)N[C@H]2CCCc3c2cc(c(=O)[nH]3)C(=O)N C66619882
C[C@H](C(=O)NNC(=O)c1cc(c[nH]1)Br)NC(=O)C2CCOCC2 C66819600
c1cc2c(c(c1)Cl)OCC[C@H]2NC(=O)C(=O)Nc3ccc(cc3)CC(=O)N C67414348
C[C@@H]1CCCC[C@@H]1NC(=O)NC(=O)Cn2nc(nn2)c3ccc(cc3)C(=O)N C18655041
c1ccc2c(c1)CCN2C(=O)CSc3[nH]c(=O)c(c(n3)N)NC(=O)c4ccco4 C02712485
CCOc1cc(ccc1O)[C@@H]2c3c([nH]c(=O)[nH]c3=O)NC(=C2C(=O)OCC=C)C C04387644
CCOc1cc(ccc1O)[C@H]2c3c([nH]c(=O)[nH]c3=O)NC(=C2C(=O)OCC=C)C C04387645
CC(=CCC1=C(C(=O)c2ccccc2C1=O)O[C@H]3[C@H]([C@@H]([C@@H]([C@@H](O3)CO)O)O)O)C C05601474
C=CCNC(=O)NC(=O)CSc1nnc(n1N)c2ccc(cc2)OC(F)F C03534667
COc1cc(ccc1OCC(=O)N)[C@@H]2c3c(c4ccccc4oc3=O)OC(=C2C#N)N C06906893
COc1cc(ccc1OCC(=O)N)[C@H]2c3c(c4ccccc4oc3=O)OC(=C2C#N)N C06906894
Cc1c(sc(c1C(=O)OCC(=O)Nc2ccc3c(c2)[nH]c(=O)[nH]3)NC(=O)C)C C07785359
COc1ccc(cc1)N2[C@@H]3[C@@H](C[C@H]([C@@H]([C@@H]3N(C2=S)Cc4ccc(cc4)F)O)O)C(=O)N C08253612
Cc1cc(c(n1c2ccc(cc2)S(=O)(=O)N)C)/C=N/NC(=O)c3ccc(cc3)O C09265567
COc1cc(ccc1O)[C@H]2[C@H]([C@](NC(=O)N2)(c3ccccc3)O)C(=O)C(F)(F)F C27753880
COc1cc(ccc1O)[C@H]2[C@H]([C@](NC(=O)N2)(c3cccs3)O)C(=O)C(F)(F)F C27754399
CNC(=O)Nc1cccc(c1)NC(=O)Cc2csc(n2)NC(=O)c3ccco3 C30989200
CC(=O)Nc1cccc(c1)NC(=O)c2cccc(c2)NC(=O)N[C@@H]3CCS(=O)(=O)C3 C32103697
CC(C)n1c(nn(c1=S)[C@H]2[C@@H]([C@H]([C@@H]([C@H](O2)CO)O)O)NC(=O)C)c3ccccc3 C32594312
CCn1cc(c(=O)c2c1ccc(c2)OC)C(=O)NNC(=O)c3cnc4ccc(cc4c3N)Cl C32605598
CC(C)C[C@]1([C@@H]2[C@@H]([C@@H]([NH2+]1)c3cc(cc(c3)O)O)C(=O)N(C2=O)C(C)(C)C)C(=O)[O-] C33587740
COc1cc(ccc1O)[C@@H]2[C@@H]([C@@](NC(=O)N2)(c3ccccc3)O)C(=O)C(F)(F)F C35099332
COc1cc(ccc1O)[C@H]2[C@@H]([C@@](NC(=O)N2)(c3cccs3)O)C(=O)C(F)(F)F C35099407
c1cc(ccc1NC2=NC(=N[C@H](N2)N)CSc3nnc(o3)c4ccncc4)F C38964182
CCc1cccc(c1NC(=O)CSC2=NN[C@@H](N2N)[C@@H]3C4=C(CCC4)N=N3)C C38985016
Cc1cc(no1)NC(=O)c2c(c3c(s2)NC(=C([C@@H]3c4ccncc4)C(=O)OC)C)N C39327006
Cc1ccc(c(c1)NC(=O)/C=C/2\CS[C@H](N2)NC(=O)c3ccc[nH]c3=O)OC C39590273
CSc1cccc(c1)NC(=O)/C=C/2\CS[C@H](N2)NC(=O)c3ccc[nH]c3=O C39590289
c1cc(ccc1N2CCN(CC2)c3c(c(ncn3)NNC(=O)c4ccncc4)N)F C40793825
c1cc(cnc1)C(=O)NNc2c(c(ncn2)Oc3ccc(cc3)Br)N C40794148
COc1ccc(cc1OC)c2c3c(n[nH]2)OC(=C([C@@H]3c4ccc(c(c4)OC)O)C#N)N C39326029
Cc1cccc2c1NC(=O)[C@]23[C@H]4[C@@H]([C@@H](N3)CC(=O)N)C(=O)N(C4=O)Cc5ccccc5OC C20610758
c1ccc(cc1)CCN2C(=O)[C@@H]3[C@H](N[C@]4([C@@H]3C2=O)c5ccccc5NC4=O)CC(=O)N C15967724
c1c(cnc(c1S(=O)(=O)NC[C@@H]2CCS(=O)(=O)C2)NN)Br C50603595
c1c(cnc(c1S(=O)(=O)NC[C@H]2CCS(=O)(=O)C2)NN)Br C50603597
Cc1c(ccc2c1NC(=O)[C@@]23[C@H]4[C@@H]([C@H](N3)CCC(=O)N)C(=O)N(C4=O)Cc5ccccc5OC)Cl C16010411
Cc1cccc2c1NC(=O)[C@@]23[C@H]4[C@@H]([C@@H](N3)CCC(=O)N)C(=O)N(C4=O)Cc5ccccc5Cl C16021178
COCCN1C(=O)[C@@H]2[C@@H](N[C@@]3([C@@H]2C1=O)c4cc(ccc4NC3=O)Cl)CC(=O)N C20566850
c1cc2c(cc1F)[C@@]3([C@@H]4[C@H]([C@@H](N3)CCC(=O)N)C(=O)N(C4=O)C[C@@H]5CCCO5)C(=O)N2 C15971606
CC[C@@H](c1ccc2c(c1)OCCO2)NC(=O)Nc3ccc(cc3C)OCC(=O)N C56708838
C[C@@]1(C(=O)N(C(=O)N1)CC(=O)Nc2c(c3c(s2)CCCC3)C(=O)N)c4ccc(cc4)C#N C31633427
Cc1cccc2c1NC(=O)[C@@]23[C@H]4[C@@H]([C@@H](N3)CC(=O)N)C(=O)N(C4=O)Cc5ccccc5OC C15957146
Cc1cccc2c1NC(=O)[C@@]23[C@H]4[C@@H]([C@H](N3)CC(=O)N)C(=O)N(C4=O)Cc5ccccc5OC C15957145
COc1ccc(cc1)N2C(=O)C[C@H](C2=O)NNC(=O)c3c(c4cccnc4s3)N C18088186
c1c(nc(s1)NC(=O)CN2C(=O)C3(CCCC3)NC2=O)C4=CN=C(C4)C(=O)N C63133281
c1ccc(c(c1)C(=O)NCCCNC(=O)Nc2cccc(c2)N3CCNC3=O)F C63257146
C1CCC2=C(C1)[C@H]([C@H](S2)NC(=O)CSc3[nH]c(=O)c4c(n3)CCC4)C(=O)N C63766508
CCCC(=O)Nc1c(cc(cc1Cl)Cl)C(=O)Nc2cnn(c2)CC(=O)N C63826851
c1c(cc(c2c1OCO2)Br)CNC(=O)NNC(=O)C(=O)NC3CC3 C64764582
COc1cccc(c1O)C(=O)NNC(=O)c2ccc(cc2)CSc3[nH]ncn3 C54144580
Cn1ccnc1[C@](CCNC(=O)N[C@@H]2c3ccccc3C[C@@H]2O)(C(F)(F)F)O C66333541
CCCCNC(=O)NNC(=O)c1cccc(c1)N2C(=O)[C@H]3CC=CC[C@@H]3C(=O)N2 C67235958
CCCCNC(=O)NNC(=O)c1cccc(c1)N2C(=O)[C@@H]3CC=CC[C@H]3C(=O)N2 C67235959
Cc1ccc(cc1C)NC(=O)C(=O)NNC(=O)NCc2c(cc(nc2OC)C)C C67471505
COc1cc(ccc1O)[C@@H]2[C@@H]([C@@](NC(=O)N2)(C(F)(F)F)O)C(=O)c3cccnc3 C04269949
COC(=O)[C@]1([C@@H]2C=CC(=CN2[C@H]([C@@H]1c3ccc4c(c3)OCO4)C(=O)N)C(=O)N)C#N C05675164
c1c2c(cc(c1Cl)S(=O)(=O)N)S(=O)(=O)N[C@H](N2)CSCC(F)(F)F C02039262
c1cc(oc1)CN2[C@@H]3[C@@H](C[C@H]([C@@H]([C@@H]3N(C2=S)Cc4cccs4)O)O)C(=O)N C08295910
CCOc1cc(ccc1O)c2nc(c3c(n2)n(c(=O)[nH]3)c4ccc5c(c4)OCO5)C(=O)N C09296928
CC(=O)N[C@@]1([C@]([C@@]([C@](O[C@@]1(C)Oc2ccc(cc2)[N+](=O)[O-])(C)CO)(C)O)(C)O)C C09915831
CC(=O)N[C@@]1([C@]([C@]([C@](O[C@@]1(C)Oc2ccc(cc2)[N+](=O)[O-])(C)CO)(C)O)(C)O)C C09970311
Cc1c(sc(n1)N2CCOCC2)C(=O)NNC(=O)c3ccc(c(c3)[N+](=O)[O-])N C12699837
Cc1ccc(cc1C(=O)NNC(=O)c2c(nc(s2)N3CCOCC3)C)S(=O)(=O)N C12703107
Cn1c2c(c(=O)[nH]c1=O)n(c(n2)N/N=C\c3cc(ccc3O)Br)CCO C08816596
Cc1ccc(cc1)S(=O)(=O)OC[C@@H]2[C@H]([C@@H]([C@H](O2)n3cnc4c3ncnc4N)O)O C14414194
COc1ccc(cc1[N+](=O)[O-])[C@H]2[C@H]([C@](NC(=O)[C@@H]2C(=O)N)(c3ccccc3)O)C#N C15017291
COc1ccc(cc1[N+](=O)[O-])[C@@H]2[C@@H]([C@](NC(=O)[C@@H]2C(=O)N)(c3ccccc3)O)C#N C15017292
Cc1ccc(cc1)c2nn(c(=S)n2C3CC3)[C@@H]4[C@@H]([C@@H]([C@H]([C@H](O4)CO)O)O)NC(=O)C C17051990
c1ccc2c(c1)c(n[nH]c2=O)C(=O)NNC(=O)CCn3c4ccccc4c(=O)[nH]c3=O C17195825
Cc1cc(nc(n1)NS(=O)(=O)c2ccc(cc2)NC=C3C(=O)NC(=S)NC3=O)C C18058325
Cc1ccc(cc1)N2[C@@H]3[C@@H](C[C@H]([C@@H]([C@@H]3NC2=S)O)O)C(=O)NCCN4CCOCC4 C20504107
COC(=O)[C@@H]1[C@H]([C@@H]([C@@H]([C@@H](O1)Oc2ccc3c(c2)OC[C@@H](C3)c4ccc(cc4)O)O)O)O C22058398
Cc1cc(c(c2c1c(c(c(=O)o2)C)OC)O[C@H]3[C@@H]([C@H]([C@@H]([C@H](O3)CO)O)O)O)OC C31169259
C[C@@]1(C(=O)N(C(=O)N1)CC(=O)Nc2ccc3c(c2)[nH]c(=O)[nH]3)Cc4ccc5c(c4)OCO5 C32724174
C[C@H](C(=O)Nc1cccc(c1)S(=O)(=O)N)Sc2[nH]c3c(n2)n(c(=O)n(c3=O)C)C C32915329
Cc1ccc(cc1)S(=O)(=O)O[C@@H]2[C@@H]([C@@H](O[C@@H]2n3cnc4c3ncnc4N)CO)O C35395405
Cc1ccc(cc1)S(=O)(=O)O[C@H]2[C@H]([C@@H](O[C@@H]2n3cnc4c3ncnc4N)CO)O C35395411
CC[C@H](C)N1C(=O)[C@H]2[C@@H](N[C@@]3([C@@H]2C1=O)c4cccc(c4NC3=O)Cl)CCC(=O)N C35375402
COc1ccc(cc1[N+](=O)[O-])[C@@H]2[C@@H]([C@@](NC(=O)[C@@H]2C(=O)N)(c3ccccc3)O)C#N C37448209
c1ccc2c(c1)c(n[nH]c2=O)C(=O)NNC(=O)CNC(=O)c3ccc(o3)Br C13140992
CCOC(=O)C1=C(OC2=C([C@@]13c4ccccc4N(C3=O)CC(=O)N)C(=O)CCC2)N C04177943
c1cc(ccc1N2[C@@H]3[C@@H](C[C@H]([C@@H]([C@@H]3NC2=S)O)O)C(=O)NCCN4CCOCC4)F C39560954
C1CN(CCC1C(=O)N)C(=O)COC(=O)c2c(c(c(c(n2)Cl)Cl)N)Cl C39561233
c1cc(ccc1C2=C[C@@H](N=N2)[C@@H]3NN[C@@H](N3N)SCC(=O)N4CCOCC4)F C39592732
Cc1c(c([nH]c(=O)c1C#N)C)CCC(=O)Nc2cccc(c2)[C@@]3(C(=O)NC(=O)N3)C C40111116
CC(C)C[C@@]1([C@H]2[C@@H]([C@@H]([NH2+]1)c3ccc(c(c3)O)O)C(=O)N(C2=O)c4ccccc4)C(=O)[O-] C43212001
CCc1ccc(cc1)N2C(=O)[C@H]3[C@@H]([NH2+][C@@]([C@@H]3C2=O)(CO)C(=O)[O-])c4ccccc4O C33916503
Cc1ccc(cc1Cl)N2C(=O)[C@H]3[C@H]([NH2+][C@@]([C@@H]3C2=O)(CO)C(=O)[O-])c4ccc(c(c4)OC)O C33925791
Cc1cc(cc(c1O)C)[C@@H]2[C@H]3[C@@H](C(=O)N(C3=O)c4ccc(cc4)C(=O)C)[C@@]([NH2+]2)(CO)C(=O)[O-] C43221546
Cc1cc(cc(c1O)C)[C@H]2[C@H]3[C@@H](C(=O)N(C3=O)c4ccc(cc4)C(=O)C)[C@@]([NH2+]2)(CO)C(=O)[O-] C43221547
COC(=O)[C@H]1[C@H]([C@@H]([C@H]([C@@H](O1)Oc2ccc3c(c2)OC[C@@H](C3)c4ccc(cc4)O)O)O)O C44020172
COC(=O)[C@H]1[C@H]([C@@H]([C@H]([C@@H](O1)Oc2ccc3c(c2)OC[C@H](C3)c4ccc(cc4)O)O)O)O C44020178
CS(=O)(=O)NCCNC(=O)c1cc(c(s1)Br)S(=O)(=O)N C49458161
c1ccc2c(c1)[C@@]3([C@@H]4[C@H]([C@@H](N3)CCC(=O)N)C(=O)N(C4=O)C[C@@H]5CCCO5)C(=O)N2 C16026509
Cn1c2c(c(=O)[nH]c1=O)n(c(n2)N/N=C/3\c4ccccc4NC3=O)C[C@@H](c5ccccc5)O C09292647
CC[C@@H](C)N1C(=O)[C@@H]2[C@H](N[C@]3([C@@H]2C1=O)c4cc(ccc4NC3=O)Cl)CCC(=O)N C16024971
COCCN1C(=O)[C@@H]2[C@H](N[C@@]3([C@@H]2C1=O)c4cc(ccc4NC3=O)Cl)CC(=O)N C20566848
COCCN1C(=O)[C@@H]2[C@@H](N[C@]3([C@@H]2C1=O)c4cc(ccc4NC3=O)Cl)CC(=O)N C16024976
C=CCN1C(=O)[C@H]2[C@@H](N[C@@]3([C@H]2C1=O)c4cc(ccc4NC3=O)Br)CCC(=O)N C16033244
CN1C(=O)[C@H]2[C@@H]([NH2+][C@@]([C@@H]2C1=O)(Cc3c[nH]c4c3cccc4)C(=O)[O-])c5cccc(c5O)OC C59086928
CNC(=O)c1ccc(cc1Cl)NCC(=O)NN2C(=O)C3(CCCCC3)NC2=O C55892669
C[C@H](C(=O)NC(=O)NC)OC(=O)c1cc(ccc1Br)S(=O)(=O)N C24721904
c1ccc2c(c1)C(=O)c3ccc(cc3C2=O)NC(=O)COC(=O)C4=NC(=O)NC(=O)[C@@H]4N C39944382
COC(=O)[C@H]1[C@@H]([C@@H]([C@@H]([C@@H](O1)Oc2ccc3c(c2)OC[C@@H](C3)c4ccc(cc4)O)O)O)O C65740759
CCCCN1C(=O)[C@H]2[C@H]([NH2+][C@@]([C@@H]2C1=O)(CC(C)C)C(=O)[O-])c3cc(ccc3O)Br C04127152
c1ccc2c(c1)nc(s2)CCC(=O)OCC(=O)Nc3c(c4c(s3)CCCC4)C(=O)N C09480699
c1cc(ccc1[C@@H](CC(=O)OCc2cc(=O)oc3c2cc4c(c3)CCC4)NC(=O)N)Cl C09666106
c1ccc2c(c1)c(c(o2)C(=O)Nc3ccccc3F)NC(=O)C(=O)NCCBr C09705546
Cc1cc(c(n1c2ccc(cc2)F)C)C(=O)OCC(=O)Nc3c(c4c(s3)CCC4)C(=O)N C10191973
Cc1ccc(cc1)N2[C@H]([C@H](CC2=O)C(=O)Nc3nc(cs3)CC(=O)N)c4cccs4 C11000769
C/C(=N/NC(=O)NCc1ccco1)/C(=C/2\NC(=O)[C@@H](S2)Cc3ccccc3Cl)/C#N C11692819
Cc1nc(cs1)CSc2ccc(cc2)C(=O)OCC(=O)Nc3c(ccs3)C(=O)N C11698997
Cc1ccc(cc1)/C=C/2\C(=O)N(C(=S)S2)CCCC(=O)NNC(=O)c3cccc(c3)O C02298204
CC(C)(CO)NC(=O)c1cc(cc2c1n(c(n2)[C@H]3CCCO3)C)NC(=O)CC4CCCC4 C12183303
CC(C)Cn1cc(c(=O)c(c1)C(=O)NCc2cc3ccccc3[nH]2)C(=O)NCc4ccco4 C12218240
Cc1ccc(cc1)NC(=S)N(CCCO)Cc2cc3cc(c(cc3[nH]c2=O)OC)OC C06245257
COc1ccc(cc1I)C(=O)NNC(=S)NC(=O)c2ccco2 C12502772
Cc1ccc(c(c1)Br)NC(=O)CCCC[C@@H]2[C@@H]3[C@@H](CS2(=O)=O)NC(=O)N3 C12876632
CC(=O)NCc1ccc(s1)c2csc(n2)NC(=O)CNC(=O)c3ccccc3Cl C12916648
c1ccc(cc1)CCn2c3c(c(=O)[nH]c2=S)[C@](C(=O)N3)(C(F)(F)F)NC(=O)c4ccccc4 C02877100
COc1ccccc1NC(=O)COc2ccc(c(c2)/C=C\3/C(=O)NC(=O)N3)Br C13915182
c1ccc(c(c1)C(=O)NCc2ccco2)NC(=S)NC(=O)c3ccc(o3)Br C14003412
CCOc1cc(ccc1O)/C=C\2/C(=O)N(C(=S)S2)[C@H](C)C(=O)Nc3ccc(cc3)O C15046903
C/C(=C\1/C(=O)NC(=S)N(C1=O)CCOC)/NNC(=O)CSc2ccc(cc2)Cl C09165055
c1ccc2c(c1)[C@@H](N(C2=O)C[C@@H]3CCCO3)Nc4cccc(c4)C(=O)N[C@H]5CCCCNC5=O C16457232
CCCS(=O)(=O)c1ncc(c(n1)C(=O)Nc2c(c3c(s2)CCCC3)C(=O)N)Cl C16753819
C[C@@H](C(=O)NNC(=O)CCNC(=O)c1ccc(cc1)Br)Oc2ccccc2F C18053959
CCCCn1c(c(c(=O)[nH]c1=O)N(CCC)C(=O)CCSc2ccc(c(c2)F)F)N C18082798
C[C@@H](C(=O)Nc1ccc(cc1F)Br)OC(=O)c2cc(sc2)S(=O)(=O)N C18389133
Cc1c(c(c(nc1C)SCC(=O)O[C@H](C)C(=O)c2c(c(c([nH]2)C)C(=O)C)C)C(=O)N)C C19357630
c1cc(cc(c1)Br)NC(=O)CCSc2nc([nH]n2)N/N=C/c3cccnc3 C21038858
C[C@@H](C(=O)NC(=O)NC1CCCC1)OC(=O)CNC(=O)c2ccc(cc2)Br C21602210
c1cc(cc(c1)Br)NC(=O)CCc2csc(n2)NC(=O)c3ccc(=O)[nH]c3 C21690199
c1cc(ccc1NC(=O)CCc2csc(n2)NC(=O)c3ccc(=O)[nH]c3)Br C21690202
C[C@H](C(=O)N[C@H]1CCCc2c1cccc2)Sc3nnc(n3N)COc4ccccc4F C22085212
[truncated: 1,616,428 more chars]
