# Supplementary material for: PyRMD Studio: A Unified Suite for Next-Generation, AI-Powered Virtual Screening
Source: J Chem Inf Model. 2026 May 19;66(11):6197–203. doi: 10.1021/acs.jcim.6c00648 (PMC13250901; doi:10.1021/acs.jcim.6c00648)
Supplement: Supplementary file 2 [file ci6c00648_si_002.zip › decoys/try1_decoys.ism]

C([C@H]([C@H]([C@@H](/C=N/NC(=S)N)O)O)O)O C04018031
c1cc(ccc1NN=C2C(=[NH2+])NNC2=[NH2+])[N+](=O)[O-] C04477398
C1[C@@H]([C@H]([C@@H]([C@@H](O1)NNC(=S)N)O)O)O C04529966
C([C@@H]1[C@@H]([C@@H]([C@@H]([C@@H](O1)O)NC(=O)N)O)O)O C04718899
C([C@H]1[C@H]([C@@H]([C@@H]([C@@H](O1)O)NC(=O)N)O)O)O C04718902
C(Cc1nc(nc(n1)N)N)c2nc(nc(n2)N)N C01674441
C([C@@H]1[C@H]([C@@H]([C@H]([C@H](O1)NC(=O)N)O)O)O)O C05131877
C([C@H]1[C@@H]([C@@H]([C@H]([C@@H](O1)O[C@@H]2[C@@H](O[C@@H]([C@@H]([C@H]2O)O)O)CO)O)O)O)O C05224152
CC(C)[C@@H](C(=O)NNC(=O)[C@H](C(C)C)[NH3+])[NH3+] C01605714
C[C@@H]1[C@H]([C@@H]([C@@H]([C@@H](O1)O)O)O)[NH2+][C@@H]2C=C([C@@H]([C@@H]([C@@H]2O)O)O)CO C05736110
C1=C(O[C@@H]([C@@H]([C@@H]1[NH3+])O)[C@@H]([C@@H](CO)O)O)C(=O)[O-] C06158052
C[C@@H]1[C@H]([C@@H]([C@@H]([C@@H](O1)OC[C@@H]2[C@@H]([C@@H]([C@@H]([C@@H](O2)O)O)O)O)O)O)O C06468498
C[C@H]1[C@H]([C@@H]([C@@H]([C@@H](O1)OC[C@@H]2[C@@H]([C@@H]([C@@H]([C@@H](O2)O)O)O)O)O)O)O C06469326
c1c(c(nc(n1)N)N)[C@@H]2[C@H]([C@@H]([C@@H](O2)CO)O)O C04772566
C(=O)N1[C@H]2[C@@H](NC(=[NH2+])N2)N([C@@H]3[C@H]1NC(=[NH2+])N3)C=O C15134554
C1[C@@H]([C@H]([C@@H]([C@H](O1)NNC(=S)N)O)O)O C16137473
C[C@H]([C@H]([C@H]([C@H](C1NNC(=S)NN1)O)O)O)O C16322549
CN[C@H]([NH2+]C#N)NCCCCc1nc([nH]n1)N C19319963
C[C@H]1[C@H]([C@@H]([C@@H]([C@@H](O1)O[C@@H]2[C@H]([C@H]([C@@H](O[C@H]2O)CO)O)O)O)O)O C22059715
C[C@H]1[C@H]([C@@H]([C@@H]([C@H](O1)O[C@@H]2[C@H]([C@H]([C@@H](O[C@H]2O)CO)O)O)O)O)O C22059719
C(CN[C@H]1[C@H]([C@@H]([C@@H]([C@@H](O1)CO)O)O)O)[NH3+] C22591934
C1CS[C@@H]([NH2+]1)[C@@H]([C@H]([C@H]([C@@H](CO)O)O)O)O C32107339
c1(=O)[nH]c([nH+]c(=O)[nH]1)Nc2[nH]c(=O)[nH]c(=O)[nH+]2 C33665985
C(c1nc(nc(n1)N)N)Sc2nc([nH]n2)N C17527325
C1CS[C@@H]([NH2+]1)[C@H]([C@@H]([C@@H]([C@@H](CO)O)O)O)O C04320893
C=CCOC[C@H](CN/C(=N/C(=[NH2+])N)/N)O C38646447
CCN(CCO)c1c(c([nH+]cn1)NN)N C40736212
c1cc(cnc1)Nc2c(c([nH+]cn2)NN)N C40759723
C[NH+](C)CCCCNC(=O)[C@H](CC(=O)N)[NH3+] C41679629
C1=C(O[C@H]([C@@H]([C@@H]1[NH3+])O)[C@H]([C@@H](CO)O)O)C(=O)[O-] C44019145
CCC1([C@@H](C(=O)NC(=O)[C@@H]1C[NH3+])C[NH3+])C C44250091
c1cnccc1C(C[C@@H](CO)[NH3+])C[C@@H](CO)[NH3+] C44466679
c1csc(c1C[C@H](CO)[NH3+])C[C@@H](CO)[NH3+] C44467099
c1cc(c(c(c1)C[C@@H](CO)[NH3+])O)C[C@@H](CO)[NH3+] C44468449
C[C@@H](C(=O)NC(=O)N)[NH+]1CCC(CC1)C[NH3+] C44514402
C[C@@H]1[C@@H]([C@H]([C@@H]([C@@H](O1)O[C@@H]2[C@@H]([C@H]([C@@H](O[C@@H]2O)CO)O)O)O)O)O C44699268
C[C@@H]1[C@@H]([C@@H]([C@@H]([C@@H](O1)O[C@H]2[C@@H](O[C@@H]([C@@H]([C@@H]2O)O)O)CO)O)O)O C44699274
C[NH+](CC(=O)NC(=O)N)C1(CCCC1)C[NH3+] C50090287
CCC(CC)(C[NH3+])[NH+](C)CC(=O)NC(=O)N C50092433
C1CCC(C1)(CO)NC(=O)[C@H](CC(=O)N)[NH3+] C53071994
C([C@H]1[C@H]([C@@H]([C@@H]([C@@H](O1)NNC(=S)N)O)O)O)O C34254325
c1c(cnc(c1N)/C=N/[NH+]=C(/N)\[S-])N C13756696
CCCCCc1c(c(c(c([nH+]1)N)C#N)N)N C16638658
C1[C@H]([C@@H]1[NH3+])C(=O)N(CC(=O)N)CC(=O)N C61805601
C[C@H](C[NH+](CC(=O)N)CC(=O)N)C(=S)N C61807115
CC[C@H](CC(=S)N)[NH+](CC(=O)N)CC(=O)N C61807123
C1C[NH2+]CCC1(C[NH+](CC(=O)N)CC(=O)N)O C61807384
CC[C@H](C)[C@@H](C(=O)N(CC(=O)N)CC(=O)N)[NH3+] C61808704
CC[C@H](C)[C@H](C(=O)N(CC(=O)N)CC(=O)N)[NH3+] C61808766
C(=N\O)(\NNC(=O)N)/C(=N/O)/NNC(=O)N C13757287
CCOc1ccc2c(c1)cc(c([nH+]2)NCCNC(=O)Nc3c(cccc3C)C)C#N C04937018
CCC[NH+]1CCc2c(sc(c2C(=O)N)NC(=O)c3ccccc3SCC)C1 C05240792
CCOc1ccc(cc1)[C@@H]2CCC[NH+]2Cc3nc(nc(n3)Nc4ccccc4C)N C06822341
CCOc1ccc(cc1)[C@H]2CCC[NH+]2Cc3nc(nc(n3)Nc4ccccc4C)N C06822346
CCOc1cc(cc(c1OCC(=O)N)Br)C[NH2+]Cc2cccs2 C08253735
CCOc1ccc(cc1)[C@H]2CCC[NH+]2Cc3nc(nc(n3)Nc4ccc(cc4)C)N C09223058
C[NH+](C)CCOc1ccc(cc1CCNS(=O)(=O)c2ccc(cc2)N)Cl C11863697
C[C@@H](c1ccc(c(c1)Cl)Cl)[NH2+][C@@H](C)C(=O)c2c(n(c(=O)n(c2=O)C)C)N C32791558
C[C@H](c1ccc(c(c1)Cl)Cl)[NH2+][C@@H](C)C(=O)c2c(n(c(=O)n(c2=O)C)C)N C32791560
CC1=C([C@@H](C(=C(N1)C)C(=O)OCC[NH3+])c2ccccc2C(F)(F)F)C(=O)OC C34909544
CC(C)C[C@@H](CNS(=O)(=O)c1cc(cc(c1OC)Br)Cl)[NH3+] C36299126
C[NH+](C)CCNS(=O)(=O)c1c(cc(cc1Br)Br)N C37054688
c1ccc(cc1)C(=O)N2[C@@H](N[C@H](N2)c3cccnc3)[NH2+]CC4=CC5=CC=N[C@@H]5C=C4 C38576871
c1ccc(cc1)Cc2ccc(cc2)[C@@H](C[NH2+]Cc3ccccc3)N4CC[NH2+][C@@H](C4)[O-] C39531154
Cc1ccc2c(c1)c(c[nH]2)CCNC(=O)[C@H]3CN(CC34CC[NH2+]CC4)C(=O)c5cccnc5Cl C39655901
Cc1ccc2c(c1)c(c[nH]2)CCNC(=O)[C@@H]3CN(CC34CC[NH2+]CC4)C(=O)c5cccc(c5)Cl C39655923
Cc1cccc(c1)C(=O)N2C[C@@H](C3(C2)CC[NH2+]CC3)C(=O)NCCc4c[nH]c5c4cc(cc5)Cl C39676372
Cc1cccc2c1[nH]cc2CCNC(=O)[C@@H]3CN(CC34CC[NH2+]CC4)C(=O)c5ccc(cc5)Cl C39684103
C[C@@]12C[C@@H](CC(C1)(C)C)N(C2)c3cncc(n3)/C(=[NH+]\NC(=S)N4CCCC4)/N C44552077
CCc1c(c(c2ccnn2c1Nc3ccc(cc3)OCC)C#N)N[C@@H]4CCC[NH2+]C4 C45314651
CC(C)(C[NH3+])c1[nH]c(c(n1)c2ccc(c(c2)OC)Br)c3ccncc3 C45337307
C[C@H](c1ccc(cc1Cl)Cl)[NH2+]CC(=O)NC(=O)Nc2ccc3c(c2)OCO3 C08531615
Cc1c2ccccc2oc1C(=O)NNC(=O)NC[C@@H](c3cccc(c3)F)[NH+](C)C C49798416
Cc1c2ccccc2oc1C(=O)NNC(=O)NC[C@H](c3cccc(c3)F)[NH+](C)C C49798417
C[C@H](C(=O)NC(=O)NCC(C)C)[NH+]1CCC(=CC1)c2c[nH]c3c2cc(cc3)OC C53073733
CN(C)/C=C(\C(=[NH+]\N=c/1\[nH]c2ccccc2s1)\N)/S(=O)(=O)c3ccccc3 C17082258
C[C@@H](c1ccc(cc1)OCC(=O)NC2CC2)[NH2+][C@H](C)C(=O)Nc3ccccc3F C56184486
CCCNC(=O)CCNC(=O)NC[C@@H](c1c(cccc1Cl)F)[NH+]2CCCC2 C57297705
Cc1ccccc1C[NH+]2CCN(CC2)[C@H](C)c3nc(nc(n3)Nc4ccccc4)N C58452340
CC[NH+](CC)C[C@@H](C)NS(=O)(=O)c1cc(cc(c1Br)N)Cl C61882502
CC[NH+](CC)C[C@H](C)NS(=O)(=O)c1cc(cc(c1Br)N)Cl C61882504
C[C@@H]1C(=C(SN1)NC)C(=O)NC[C@H](c2cccs2)C3=c4ccccc4=[NH+]C3 C63127498
c1ccc(cc1)[C@H](CNC(=O)CCNC(=O)N2CCC3=c4ccccc4=[NH+][C@@H]3C2)O C63271544
CCCCN1[C@@H]([C@H](C(=O)NC1=S)[C@@H]2[C@@H]3C(=c4cc(ccc4=[NH+]3)OC)CCN2)O C63375938
C[C@@H]1CC(=O)N2[C@@H](N=C(N[C@@H]2N1)NCCC3=c4ccccc4=[NH+]C3)c5ccccc5 C63633456
C[C@@H]1CC(=O)N2[C@H](N=C(N[C@@H]2N1)NCCC3=c4ccccc4=[NH+]C3)c5ccccc5 C63633461
c1ccc2=[NH+]CC(=c2c1)CCNC(=O)C[C@H]3CS[C@@H](N3)NC(=O)c4ccco4 C63686727
c1ccc2=[NH+]CC(=c2c1)CCNC(=O)C[C@H]3CS[C@H](N3)NC(=O)c4ccco4 C63686729
CC(C)(c1ccc(c(c1)Cl)Cl)C(=O)NNC(=O)NCCCn2cc[nH+]c2 C50612130
CCCNC(=O)c1ccc(cc1Cl)NC(=O)NCc2cn3cc(ccc3[nH+]2)C C54476657
CC[C@@H](C)[NH+](C)CCNC(=O)CCNC(=O)Nc1ccc(cc1)Br C66149773
CC[C@H](C)[NH+](C)CCNC(=O)CCNC(=O)Nc1ccc(cc1)Br C66149774
CC[C@H](C)[NH+](C)CCNC(=O)NCCC(=O)Nc1ccc(cc1)Br C66187334
Cc1ccccc1C[NH+]2CCC(CC2)NC(=O)NNC(=O)Cc3ccccc3F C66924859
c1ccc(c(c1)C[NH2+]C[C@@H](COc2ccc(cc2)I)O)O C66992937
c1cc(cc(c1)O)C[NH2+]C[C@@H](COc2ccc(cc2)I)O C66992962
C[C@@H]1C[C@@H](C[NH+](C1)C[C@@H](C)NCc2cc(c(c(c2)Cl)OCC(=O)N)OC)C C67251449
CC(C)(CO)[NH2+]C[C@@H](COC(c1ccc(cc1)Cl)c2ccc(cc2)Cl)O C67486171
CC1CC[NH+](CC1)C[C@@H](CNC(=O)Nc2cc3c(cc2Cl)OCCCO3)O C67538587
Cc1cc(cc(c1NC(=O)NC[C@@H](C[NH+]2CCC(CC2)C)O)C)Br C67544516
Cc1c2cc(ncc2[nH]n1)c3cc(cnc3)OC[C@H](Cc4cccc(c4)C(F)(F)F)[NH3+] C06718675
Cc1c(c(ns1)SCC(=O)NNC(=[NH2+])COc2ccc(cc2Cl)Cl)C#N C03128078
C[NH+](CC(=O)C(=C1Nc2ccccc2N1)C#N)CC(=O)Nc3ccccc3C(F)(F)F C08942654
c1ccc(cc1)C[C@]2(C(=O)NC(=O)N2)C3CC[NH+](CC3)Cc4c[nH]nc4c5ccccc5 C15006983
c1ccc(cc1)C[C@@]2(C(=O)NC(=O)N2)C3CC[NH+](CC3)Cc4c[nH]nc4c5ccccc5 C15006985
CCOc1ccc(cc1)C[NH+]2CCNC(=O)[C@@H]2CC(=O)NCCc3c[nH]c4c3cccc4 C15072261
CCCCc1[nH]cc([nH+]1)CN2CCC(CC2)[C@@]3(C(=O)NC(=O)N3)Cc4ccccc4F C20206653
CCCCc1[nH]cc([nH+]1)CN2CCC(CC2)[C@]3(C(=O)NC(=O)N3)Cc4ccccc4F C20206657
CC1(Cc2c(c(nc3c2c4c(s3)c(ncn4)NCCCC[NH3+])N5CCCC5)CO1)C C20392065
CCCCNC(=O)NC(=O)[C@H](C)[NH+](C)CC(=O)Nc1ccc(cc1C)Br C24375762
CCCCNC(=O)NC(=O)[C@@H](C)[NH+](C)CC(=O)Nc1ccc(cc1C)Br C24375761
C[NH+](C)[C@@H](CNC(=O)C1=NN([C@H](C1)C(=O)N)c2ccc(cc2)F)c3ccccc3Cl C29051672
C[NH+](C)[C@H](CNC(=O)C1=NN([C@H](C1)C(=O)N)c2ccc(cc2)F)c3ccccc3Cl C29051677
C[NH+](C)[C@@H](CNC(=O)C1=NN([C@@H](C1)C(=O)N)c2ccc(cc2)F)c3ccccc3Cl C29051682
C[NH+](C)[C@H](CNC(=O)C1=NN([C@@H](C1)C(=O)N)c2ccc(cc2)F)c3ccccc3Cl C29051689
CC[NH+](CC)CCNS(=O)(=O)c1c(cc(cc1Br)N)Br C37055407
C[C@@H](C(=O)NCC(=O)Nc1ccc(c(c1F)F)F)[NH+]2CCN(CC2)c3ccc(cc3)O C09126378
CC[NH+]1[C@@H](NN[C@@H]1SCC(=O)Nc2nnc(s2)c3ccccc3)c4ccccc4 C39024370
CC[NH+]1[C@H](NN[C@@H]1SCC(=O)Nc2nnc(s2)c3ccccc3)c4ccccc4 C39024371
COc1ccc(c(c1)F)[C@@H]2[C@@H](CN(N2)c3ccccc3)C[NH2+]CCSc4cnn[nH]4 C39479188
COc1ccc(c(c1)F)[C@@H]2[C@H](CN(N2)c3ccccc3)C[NH2+]CCSc4cnn[nH]4 C39479190
COc1ccc(c(c1)F)[C@H]2[C@H](CN(N2)c3ccccc3)C[NH2+]CCSc4cnn[nH]4 C39479191
Cc1ccc(cc1F)C(=O)N2C[C@H](C3(C2)CC[NH2+]CC3)C(=O)N[C@H](C)CCCC(C)(C)O C39631598
Cc1ccsc1C(=O)N2C[C@@H](C3(C2)CC[NH2+]CC3)C(=O)NCCNc4ccccc4 C39655698
CC(C)[C@@H](C(=O)NC(C)(C)C)NC(=O)[C@H]1CN(CC12CC[NH2+]CC2)C(=O)c3cccc(c3)Cl C39685773
Cc1c(c(sc1C(=O)N)NC(=O)CN2CC[NH+](CC2)Cc3cccc(c3)Br)C#N C39965209
Cc1ccc(o1)C[NH+]2CCN(CC2)CC(=O)Nc3c(c4c(s3)C[C@@H](CC4)C)C(=O)N C39965279
Cc1c(cco1)C(=O)Nc2cc(ccc2F)NC(=O)NC[C@@H](c3cccs3)[NH+](C)C C40105589
Cc1c(cco1)C(=O)Nc2cc(ccc2F)NC(=O)NC[C@H](c3cccs3)[NH+](C)C C40105590
c1ccc2c(c1)c(c[nH]2)[C@@H](C[NH2+]C[C@@H](COC[C@@H]3CCCO3)O)c4ccccc4Cl C40459098
c1ccc2c(c1)c(c[nH]2)[C@H](C[NH2+]C[C@@H](COC[C@@H]3CCCO3)O)c4ccccc4Cl C40459101
c1ccc2c(c1)c(c[nH]2)[C@@H](C[NH2+]C[C@H](COC[C@@H]3CCCO3)O)c4ccccc4Cl C40459103
c1ccc2c(c1)c(c[nH]2)[C@H](C[NH2+]C[C@H](COC[C@@H]3CCCO3)O)c4ccccc4Cl C40459105
C[NH+](C)CCCCNS(=O)(=O)c1c(cc(cc1Br)Br)N C45665370
C[C@@H](CC[NH+](C)C)NS(=O)(=O)c1c(cc(cc1Br)N)Br C49554807
CC(C)[NH+](C)CCNS(=O)(=O)c1c(cc(cc1Br)N)Br C54111676
CC(C)[NH+](C)CCNS(=O)(=O)c1c(cc(cc1Br)Br)N C54111677
COc1cc2c3ccccc3oc2cc1NC(=O)CNc4ccccc4[NH+]5CCC(CC5)O C59806969
Cc1ccc(cc1)C[NH2+]CC(=O)Nc2cccc(c2)S(=O)(=O)/N=C/3\CCCCCN3 C14359640
c1ccc(cc1)[C@@H]2c3cc(ccc3NO2)C(=O)NCC(=O)NCCC4=c5ccccc5=[NH+]C4 C63279481
c1ccc(cc1)[C@H]2c3cc(ccc3NO2)C(=O)NCC(=O)NCCC4=c5ccccc5=[NH+]C4 C63279482
c1ccc2=[NH+][C@H](C=c2c1)CCNC(=O)/C=C\3/CS[C@H](N3)NS(=O)(=O)c4ccc(cc4)Cl C63282160
CC(C)C[C@@H]1NN[C@@H](S1)NC(=O)[C@@H]2CC(=O)N(C2)CCC3=c4cc(ccc4=[NH+]C3)F C63557206
CC(C)C[C@H]1NN[C@@H](S1)NC(=O)[C@@H]2CC(=O)N(C2)CCC3=c4cc(ccc4=[NH+]C3)F C63557207
CC(C)C[C@@H]1NN[C@H](S1)NC(=O)[C@@H]2CC(=O)N(C2)CCC3=c4cc(ccc4=[NH+]C3)F C63557208
CC(C)C[C@H]1NN[C@H](S1)NC(=O)[C@@H]2CC(=O)N(C2)CCC3=c4cc(ccc4=[NH+]C3)F C63557209
c1ccc2=[NH+]CC(=c2c1)CCNC(=O)C3CCC(CC3)CN4C(=O)c5ccccc5NN4 C63782308
Cc1ccc2=[NH+]CC(=c2c1)CCN3C[C@H](CC3=O)C(=O)N[C@@H]4NN[C@@H](S4)C(C)(C)C C63941161
CCc1[nH]c(c([nH+]1)C)CN2CCC(CC2)C(=O)Nc3cccc(c3)[C@@H]4NN=C(S4)C C64066829
CC(=O)N[C@H]1Nc2ccc(cc2S1)CC(=O)NCCC3=c4cc(ccc4=[NH+]C3)Cl C64491147
c1cc(ccc1CCc2ccc(cc2)[C@H](C[NH+]3CCCCC3)O)[C@@H](C[NH+]4CCCCC4)O C04808233
c1cc(ccc1CCc2ccc(cc2)[C@H](C[NH+]3CCCCC3)O)[C@H](C[NH+]4CCCCC4)O C04808237
c1ccc(c(c1)C[NH2+]Cc2ccc(cc2)C(F)(F)F)OC[C@H](C[NH+]3CCSCC3)O C12459492
C[NH+]1CCN(CC1)C[C@@H](COc2cc(ccc2OC)C[NH2+]Cc3ccc(c(c3)F)F)O C19743089
COC[C@H]1CCC[NH+]1[C@H]2[C@H](O[C@H]([C@H]2O)CO)C[NH+](Cc3cccc(c3)Cl)Cc4cccc(c4)Cl C20464704
c1cc[nH+]c(c1)N2CCN(CC2)C[C@H]3C[NH+]4CC[C@H]3C[C@@H]4CNC(=O)Nc5ccsc5 C20503902
CC1(CC(CC([NH2+]1)(C)C)NC(=S)N(Cc2ccccc2OC)C3CC[NH+](CC3)C)C C21264188
CCn1c(c(c(n1)C)C[NH2+]Cc2ccccc2OC[C@H](C[NH+]3CCc4ccccc4C3)O)C C23214365
CCOc1ccccc1NC(=O)Nc2ccc([nH+]c2)N3CC[NH+](CC3)Cc4ccsc4 C35852331
c1cc(ccc1[C@@H]2C[C@@H](N3C(=[NH+]2)C(=CN3)C(=O)NCCCn4cc[nH+]c4)C(F)(F)F)F C12846132
c1cc2=C(C[NH+]=c2cc1)/C=N/NC(=O)CCCCCC(=O)N/N=C/C3=c4c(=[NH+]C3)cccc4 C39029726
c1cc(c(cc1C(=O)N2C[C@@H](C3(C2)CC[NH2+]CC3)C(=O)NCC[NH+]4CCCCC4)F)C(F)(F)F C39627898
Cc1c(c(no1)c2ccccc2Cl)C(=O)N3C[C@@H](C4(C3)CC[NH2+]CC4)C(=O)NCC[NH+]5CCCCC5 C39627951
CC(C)(CNC(=O)[C@H]1CN(CC12CC[NH2+]CC2)C(=O)c3ccc(o3)c4ccccc4F)C[NH+](C)C C39631010
CC[C@@H](C)CC(=O)N1C[C@@H](C2(C1)CC[NH2+]CC2)C(=O)NC[C@@H](c3ccc(cc3)OC)[NH+](C)C C39663919
Cc1ccc(cc1)CC(=O)N2C[C@H](C3(C2)CC[NH2+]CC3)C(=O)NCCC4=c5cc(ccc5=[NH+][C@@H]4C)C#N C39674857
Cc1ccc(cc1)CC(=O)N2C[C@H](C3(C2)CC[NH2+]CC3)C(=O)NCCC4=c5cc(ccc5=[NH+][C@H]4C)C#N C39674859
CCOc1ccccc1C(=O)N2C[C@@H](C3(C2)CC[NH2+]CC3)C(=O)NC[C@@H](c4ccccc4)[NH+](C)C C39675730
CCOc1ccccc1C(=O)N2C[C@@H](C3(C2)CC[NH2+]CC3)C(=O)NC[C@H](c4ccccc4)[NH+](C)C C39675732
CCCC[NH+]1CCC(CC1)CNC(=O)[C@@H]2CN(CC23CC[NH2+]CC3)C(=O)c4ccc(c(c4F)F)C C39683509
CC[C@H](C)CC(=O)N1C[C@@H](C2(C1)CC[NH2+]CC2)C(=O)NC3CCN(CC3)c4cccc[nH+]4 C39687503
CC[C@H](C)CC(=O)N1C[C@H](C2(C1)CC[NH2+]CC2)C(=O)NC3CCN(CC3)c4cccc[nH+]4 C39687505
c1cnc(nc1)N2CC[NH+](CC2)C[C@H]3C[NH+]4CC[C@@H]3C[C@@H]4CNC(=O)Nc5ccsc5 C43527490
c1cc2=C(C[NH+]=c2nc1)C3CC[NH+](CC3)[C@@H](C4CCN(CC4)C(=O)/C=C/c5cc(c(c(c5)F)F)F)C(=O)N C52550564
c1ccc2c(c1)CC[NH+](C2)C[C@H](COc3cccc(c3)C[NH2+]CCc4ccc(cc4)F)O C14967275
CC[NH+]1CCC(CC1)NC(=O)CS[C@@H]2NN=C(N2C[C@H]3CCCO3)C4=c5ccccc5=[NH+]C4 C39778870
CC(=O)N[C@@H](CC1=c2ccccc2=[NH+]C1)C(=O)Nc3nc(cs3)C[NH+]4CCCCCC4 C63122568
c1ccc2=[NH+]CC(=c2c1)[C@H](C[NH2+]C[C@@H](COCc3ccc4c(c3)OCO4)O)c5ccccc5Cl C63234697
CCOC(=O)[C@H]1[C@H](N[C@@H](S1)NC(=O)CSC2[NH+]=c3ccccc3=[NH+]2)c4ccccc4 C63303353
COc1cc(ccc1O[C@@H]2N=NNN2c3ccccc3)C[NH2+]CCC4=c5ccccc5=[NH+]C4 C63316130
COc1ccc2=[NH+][C@@H]([NH+]=c2c1)SCC(=O)NC3=CC=CN4[C@@H]3N[C@@H](C4)c5ccccc5 C63514612
COc1ccc2=[NH+][C@H]([NH+]=c2c1)SCC(=O)NC3=CC=CN4[C@@H]3N[C@@H](C4)c5ccccc5 C63514613
CCOC(=O)C1=C(NC(=O)N[C@@H]1c2cc(ccc2C)C)CS[C@H]3[NH+]=c4cccnc4=[NH+]3 C63515323
COc1ccc2=[NH+]CC(=c2c1)CCNC(=O)[C@@H]3C=C4[NH+]=C(C=C(N4N3)C(F)(F)F)c5ccccc5 C63547157
C[C@@H]([C@@H](c1cccs1)N2CC[NH+](CC2)C)NC(=O)C(=O)NCCC3=c4ccccc4=[NH+]C3 C63663793
CCc1ccc(cc1)NC(=O)Nc2nnc(s2)SC[C@H]3C(=O)[NH+]=c4ccccc4=[NH+]3 C63752100
C[NH+](C)[C@@H](CNC(=O)[C@@H](CC1=c2ccccc2=[NH+]C1)NC(=O)c3ccc(cc3)F)c4cccs4 C63807613
CCOc1ccccc1C[NH+]2CCNC(=O)[C@H]2CC(=O)NC[C@@H]3C=c4cc(ccc4=[NH+]3)F C64023760
C[C@@H](c1ccccc1)NC(=O)c2ccccc2NS(=O)(=O)c3ccc4=[NH+]C(=O)[NH+]=c4c3 C64044550
C[C@H](c1ccccc1)NC(=O)c2ccccc2NS(=O)(=O)c3ccc4=[NH+]C(=O)[NH+]=c4c3 C64044551
Cc1cc(ccc1OC)C[NH+]2CCNC(=O)[C@@H]2CC(=O)NCCC3=c4ccccc4=[NH+]C3 C64061232
Cc1cc(ccc1OC)C[NH+]2CCNC(=O)[C@H]2CC(=O)NCCC3=c4ccccc4=[NH+]C3 C64061233
Cc1c[nH+]c([nH]1)CN(C)C(=O)C[C@H]2C(=O)NCC[NH+]2Cc3ccc(cc3)c4ccccc4 C32565347
Cc1cc(ccc1OC)C[NH+]2CCNC(=O)[C@H]2CC(=O)NCCc3cn4ccccc4[nH+]3 C39485900
CCN1c2ccccc2N[C@@H](C1=O)[NH+]3CCC(CC3)C(=O)NCCC4=c5cc(ccc5=[NH+]C4)Cl C64491434
CCN1c2c(cccn2)N[C@@H](C1=O)[NH+]3CCC(CC3)C(=O)NCCC4=c5ccccc5=[NH+]C4 C64502349
c1ccc2=[NH+]CC(=c2c1)CCNC(=O)CN3CC[NH+](CC3)C[C@@H]4Nc5ccccc5S4 C64713659
c1ccc2=[NH+]CC(=c2c1)CCNC(=O)CN3CC[NH+](CC3)C[C@H]4Nc5ccccc5S4 C64713662
CCC[NH+]1CCN(CC1)c2nn3c(c([nH+]c3s2)c4ccc(c(c4)OC)O)NC5CCCC5 C64746069
c1ccc(cc1)[C@@H]2CN(CC[NH2+]2)c3cccc(n3)C(=O)NCC[NH+]4CCc5ccccc5C4 C65256362
CC[NH+](CC)CCn1c2ccc(c3c2c([nH]1)c4ccc(=O)cc4s3)NCC[NH3+] C05499407
CC(=O)O[C@]1(C[C@H]([C@]2([C@@H]1[C@@H](OC=C2)O[C@@H]3[C@@H]([C@@H]([C@@H]([C@@H](O3)CO)O)O)O)O)O)C C05883419
CC(=O)O[C@]1(C[C@@H]([C@]2([C@@H]1[C@@H](OC=C2)O[C@H]3[C@@H]([C@H]([C@@H]([C@H](O3)CO)O)O)O)O)O)C C08952338
Cc1cccc(n1)/C=N/Nc2nc3c(ncnc3n2[C@H]4[C@H]([C@@H]([C@@H](O4)CO)O)O)N C09975196
c1cc(ccc1c2coc3c(c2=O)ccc(c3[C@H]4[C@H]([C@@H]([C@@H]([C@H](O4)CO)O)O)O)O)O C01591116
COC(=O)C1=CO[C@@H]([C@@H]2[C@@H]1C=C[C@]2(CO)O)O[C@H]3[C@H]([C@@H]([C@@H]([C@@H](O3)CO)O)O)O C13660242
c1cc2c(c(c1)O)C(=O)c3c(cc(cc3O)CO)[C@]2([C@H]4[C@H]([C@H]([C@@H]([C@H](O4)CO)O)O)O)O C14442632
c1cc(ccc1c2coc3c(c2=O)c(cc(c3[C@H]4[C@H]([C@H]([C@@H]([C@@H](O4)CO)O)O)O)O)O)O C15259616
c1ccc(c(c1)NC=C2C(=O)NC(=S)NC2=O)NC=C3C(=O)NC(=S)NC3=O C03067016
c1nc2c(n1[C@H]3C[C@H]([C@@H]([C@H](O3)CO)O)O)ncn(c2=O)[C@H]4C[C@H]([C@@H]([C@H](O4)CO)O)O C16939547
c1cc(c(cc1[C@@H]2[C@H](Cc3c(cc(cc3O2)O[C@@H]4[C@H]([C@@H]([C@H](CO4)O)O)O)O)O)O)O C17021318
c1cc(ccc1N2C(=O)/C(=C\N[C@@H]3[C@H]([C@@H]([C@H](O[C@H]3O)CO)O)O)/C(=O)NC2=O)F C20611638
COC(=O)C1=CO[C@H]([C@H]2[C@@]1(CC=C2CO)O)O[C@H]3[C@@H]([C@H]([C@@H]([C@H](O3)CO)O)O)O C31163175
c1[nH]c(=O)c2c(n1)n(c(n2)N3CCN(CC3)C[C@@H](CO)O)[C@@H]4[C@@H]([C@@H]([C@@H](O4)CO)O)O C33709097
c1cc2c(c(c1)O)C(=O)c3c(cc(cc3O)CO)[C@@]2([C@@H]4[C@@H]([C@@H]([C@@H]([C@@H](O4)CO)O)O)O)O C35271224
c1cc(ccc1N2C(=O)/C(=C\N[C@@H]3[C@H]([C@@H]([C@@H](O[C@@H]3O)CO)O)O)/C(=O)NC2=O)F C35423049
c1cc(ccc1[C@H]2CC(=O)c3c(cc(cc3O[C@@H]4[C@@H]([C@@H]([C@@H]([C@@H](O4)CO)O)O)O)O)O2)O C35456726
CC(=O)O[C@@]1(C[C@@H]([C@@]2([C@@H]1[C@@H](OC=C2)O[C@@H]3[C@@H]([C@@H]([C@@H]([C@@H](O3)CO)O)O)O)O)O)C C35780712
c1c(cc(c(c1Br)N)Br)N[C@@H]2[C@@H]([C@@H]([C@@H]([C@@H](O2)CO)O)O)O C36556657
C[C@@]1(CC[C@]2([C@@H]1[C@H](OC=C2C(=O)OC)O[C@H]3[C@@H]([C@H]([C@@H]([C@H](O3)CO)O)O)O)O)O C36378730
C[C@@H]1CC(=O)CC([C@]1(/C=C/[C@@H](CO)O[C@H]2[C@@H]([C@H]([C@@H]([C@H](O2)CO)O)O)O)O)(C)C C36378661
CC(=O)O[C@]1(C[C@H]([C@]2([C@@H]1[C@@H](OC=C2)O[C@H]3[C@@H]([C@H]([C@@H]([C@H](O3)CO)O)O)O)O)O)C C08952339
c1cc(ccc1c2coc3cc(cc(c3c2=O)O)O[C@@H]4[C@@H]([C@@H]([C@@H]([C@@H](O4)CO)O)O)O)O C04404499
C[C@@]1([C@H](C[C@]2([C@@H]1[C@@H](OC=C2C(=O)OC)O[C@H]3[C@@H]([C@H]([C@@H]([C@H](O3)CO)O)O)O)O)O)O C04102138
c1cc(c(cc1[C@@H]2[C@H](Cc3c(cc(cc3O2)O[C@H]4[C@H]([C@@H]([C@@H](CO4)O)O)O)O)O)O)O C26745304
C[C@H]1C[C@@H](CC([C@@]1(/C=C/[C@@H](CO)O[C@H]2[C@@H]([C@H]([C@@H]([C@H](O2)CO)O)O)O)O)(C)C)O C35456939
COC(=O)C1=CO[C@@H]([C@H]2[C@@H]1C=C[C@@]2(CO)O)O[C@@H]3[C@@H]([C@@H]([C@@H]([C@@H](O3)CO)O)O)O C35456930
COC(=O)C1=CO[C@H]([C@@H]2[C@@H]1[C@@H](C=C2CO)O)O[C@@H]3[C@@H]([C@@H]([C@@H]([C@@H](O3)CO)O)O)O C35456913
C[C@@]1(C[C@H]([C@]2([C@@H]1[C@@H](OC=C2C(=O)OC)O[C@H]3[C@@H]([C@H]([C@@H]([C@H](O3)CO)O)O)O)O)O)O C34235769
c1cc(ccc1N2C(=O)/C(=C/N[C@@H]3[C@@H]([C@@H]([C@@H](O[C@@H]3O)CO)O)O)/C(=O)NC2=O)F C35423044
c1cc(ccc1N2C(=O)/C(=C/N[C@H]3[C@@H]([C@@H]([C@@H](O[C@@H]3O)CO)O)O)/C(=O)NC2=O)F C35423047
CSc1c(c(=[NH2+])nc\2n1NC(=[NH2+])/C2=N/Nc3ccc(cc3)S(=O)(=O)N)C#N C08444443
C1[C@@H]2[C@H]([C@H]([C@@H](O2)n3c4c(c(=O)[nH]c(n4)N)nc3SCC[NH3+])O)O[P@](=O)(O1)[O-] C38580929
c1cc(ccc1C2=N[C@@H]3[C@H]([C@@H]2c4c([nH]c(=O)[nH]c4=O)N)C(=O)NC(=O)N3)C(F)(F)F C39224154
C[C@]1(CC[C@H]2[C@@]([C@H]1CO)([C@H](CCC2(C)C)O[C@H]3[C@@H]([C@H]([C@@H]([C@H](O3)CO)O)O)O)C)O C37538196
C1[C@@H]2[C@H]([C@H]([C@@H](O2)n3c4c(c(=O)[nH]c(n4)N)nc3SCC[NH3+])O)O[P@@](=O)(O1)[O-] C42854005
CNc1ccc(c2c1C[C@H]3C[C@H]4[C@@H](C(=O)C(=C([C@@]4(C(=O)[C@H]3C2=O)O)[O-])C(=O)N)[NH+](C)C)O C43328762
c1cc(ccc1c2cc(=O)c3c(o2)cc(c(c3O)[C@@H]4[C@H]([C@@H]([C@H]([C@@H](O4)CO)O)O)O)O)O C43465442
C[C@@H]1[C@@]([C@]([C@@]([C@](O1)(CO)O)(C)O)(C)O[C@H]2[C@@]([C@@]([C@]([C@@H](O2)CO)(C)O)(C)O)(C)O)(C)O C43509399
C[C@@H]1[C@@]([C@]([C@]([C@](O1)(CO)O)(C)O)(C)O[C@H]2[C@@]([C@@]([C@]([C@@H](O2)CO)(C)O)(C)O)(C)O)(C)O C43509405
C[C@@]1(C[C@H]([C@@H]2[C@H]1[C@@H](OC=C2C(=O)OC)O[C@H]3[C@@H]([C@H]([C@@H]([C@H](O3)CO)O)O)O)O)O C43510151
C[C@@]1([C@H](C[C@@]2([C@H]1[C@@H](OC=C2C(=O)OC)O[C@H]3[C@@H]([C@H]([C@@H]([C@H](O3)CO)O)O)O)O)O)O C43611834
COC(=O)C1=CO[C@H]([C@@H]2[C@]1(CC=C2CO)O)O[C@H]3[C@@H]([C@H]([C@@H]([C@H](O3)CO)O)O)O C43781655
CC(=O)O[C@@]1(C[C@@H]([C@]2([C@@H]1[C@@H](OC=C2)O[C@@H]3[C@@H]([C@@H]([C@@H]([C@@H](O3)CO)O)O)O)O)O)C C43867049
c1cc(ccc1N)O[C@H]2[C@H]([C@H]([C@@H]([C@H](O2)CO)O[C@H]3[C@@H]([C@H]([C@@H]([C@@H](O3)CO)O)O)O)O)O C44960164
c1[nH]c(=O)c2c(n1)n(c(n2)N3CCN(CC3)C[C@H](CO)O)[C@H]4[C@@H]([C@@H]([C@@H](O4)CO)O)O C59369419
CC1=C([C@@H](NC(=S)N1)c2ccc(cc2O)O)C(=O)N/N=C/c3ccc(cc3O)O C59385004
c1ccc2=[NH+]C([NH+]=c2c1)CS[C@H]3NN[C@@H](N3N)c4cccc(c4)Br C63225185
c1ccc2=[NH+]CC(=c2c1)C[C@@H]([C@H]3NN[C@@H](O3)SCc4c(cccc4Cl)F)[NH3+] C63720228
c1cc(ccc1N2C(=O)/C(=C\N[C@@H]3[C@@H]([C@@H]([C@@H](O[C@@H]3O)CO)O)O)/C(=O)NC2=O)F C35423044
c1ccc2c(c1)[C@@]3([C@@H]4[C@H]([C@@H]([NH2+]3)CCC(=O)N)C(=O)N(C4=O)C[C@@H]5CCCO5)C(=O)N2 C04090827
c1ccc2c(c1)[C@@]3([C@@H]4[C@H]([C@@H]([NH2+]3)CCC(=O)N)C(=O)N(C4=O)C[C@H]5CCCO5)C(=O)N2 C04090828
CC[NH+]1CCc2c(sc(c2C(=O)N)NC(=S)NC(=O)/C=C/c3ccccc3)C1 C00902341
c1ccc2c(c1)[C@]3([C@H]4[C@@H]([C@@H]([NH2+]3)CCC(=O)N)C(=O)N(C4=O)c5ccc6c(c5)OCCO6)C(=O)N2 C08789670
Cc1ccc2c(c1)[C@]3([C@H]4[C@@H]([C@@H]([NH2+]3)CC(=O)N)C(=O)N(C4=O)Cc5ccc6c(c5)OCO6)C(=O)N2 C08790093
c1cc2c(c(c1)Cl)NC(=O)[C@]23[C@H]4[C@@H]([C@@H]([NH2+]3)CC(=O)N)C(=O)N(C4=O)Cc5ccc6c(c5)OCO6 C08790563
c1cc2c(c(c1)Cl)NC(=O)[C@]23[C@H]4[C@@H]([C@H]([NH2+]3)CC(=O)N)C(=O)N(C4=O)Cc5ccc6c(c5)OCO6 C08790566
CCc1ccc2c(c1)[C@]3([C@H]4[C@@H]([C@@H]([NH2+]3)CC(=O)N)C(=O)N(C4=O)Cc5ccc6c(c5)OCO6)C(=O)N2 C08790629
c1ccc2c(c1)[C@@]3([C@@H]4[C@H]([C@@H]([NH2+]3)Cc5ccc(c(c5)O)O)C(=O)N(C4=O)C[C@@H]6CCCO6)C(=O)N2 C08876671
C[C@@H](C(=O)Nc1ccc2c(c1)[nH]c(=O)[nH]2)[NH+]3CCC(CC3)n4c5ccccc5[nH]c4=O C09155502
Cc1c(ccc2c1NC(=O)[C@]23[C@H]4[C@@H]([C@@H]([NH2+]3)CC(=O)N)C(=O)N(C4=O)c5ccc(cc5)C(=O)N)Cl C12879872
Cc1c(ccc2c1NC(=O)[C@@]23[C@H]4[C@@H]([C@@H]([NH2+]3)CC(=O)N)C(=O)N(C4=O)c5ccc(cc5)C(=O)N)Cl C12879876
Cc1c(ccc2c1NC(=O)[C@]23[C@H]4[C@@H]([C@H]([NH2+]3)CC(=O)N)C(=O)N(C4=O)c5ccc(cc5)C(=O)N)Cl C08789672
Cc1c(ccc2c1NC(=O)[C@@]23[C@H]4[C@@H]([C@H]([NH2+]3)CC(=O)N)C(=O)N(C4=O)c5ccc(cc5)C(=O)N)Cl C12879888
CCc1cccc2c1NC(=O)[C@]23[C@H]4[C@@H]([C@H]([NH2+]3)CCC(=O)N)C(=O)N(C4=O)Cc5ccc6c(c5)OCO6 C12883974
c1cc(ccc1N2[C@@H]3[C@@H](C[C@H]([C@@H]([C@@H]3NC2=S)O)O)C(=O)NCC[NH+]4CCOCC4)Cl C08636332
CN(C)c1ccc(cc1)NC(=S)N[C@H]2C[C@H]3C(=O)NC[C@H]([NH+]3C2)CCC(=O)NCc4cccnc4 C15707952
CC(=O)/C(=C\c1ccc(cc1)O[C@H]2[C@H]([C@@H]([C@@H]([C@@H](O2)CO)O)O)O)/C(=O)CC[NH+](C)C C17142076
c1cc(ccc1NC(=O)N[C@@H]2[C@H]3CO[C@H](O3)[C@@H]([C@H]2O)[NH+]4CCC(CC4)C(=O)N)F C20463924
C/C(=N\Nc1[nH]nc(n1)SCC(=O)NC2CC([NH2+]C(C2)(C)C)(C)C)/c3ccncc3 C20835654
CCC[C@@H]1C[C@H]([NH+](C1)C)C(=O)N[C@@H]([C@H]2[C@@H]([C@H]([C@@H]([C@@H](O2)SC)O)O)O)[C@H](C)O C21985994
C[C@@H](C(=O)Nc1c(c2c(s1)CCC2)C(=O)N)[NH+]3CCC(=CC3)c4ccc(cc4)O C25680382
CN1CCc2c(c(c3c(c(sc3[nH+]2)C(=O)N)N)c4cc(c(c(c4)OC)OC)OC)C1 C26600034
Cc1cc(c2c(n1)S[C@@H]([C@@H]2[NH3+])C(=O)NCCc3c([nH]c4c3cc(cc4)OC(F)(F)F)C)COC C39211926
C/C=C/C=C/C=C\C(=O)N[C@H]([C@H](C)[NH3+])C(=O)O[C@@H]([C@@H]1C(=O)NCC(=O)N1)C2=C3C=CC(=C[C@@H]3N=C2)Cl C39559757
c1cc(c(cc1CCNC(=O)[C@@H]2CN(CC23CC[NH2+]CC3)C(=O)C4CCC4)O)O C39661768
c1cc(c(cc1CCNC(=O)[C@H]2CN(CC23CC[NH2+]CC3)C(=O)C4CCC4)O)O C39661769
c1ccc2c(c1)OC[C@H](O2)C(=O)N3C[C@@H](C4(C3)CC[NH2+]CC4)C(=O)NCCc5ccc(c(c5)O)O C39661851
C[C@H]1C(=C(NO1)C)C(=O)N2C[C@H](C3(C2)CC[NH2+]CC3)C(=O)NCCc4c[nH]c5c4cc(cc5)Cl C39676519
COc1ccc(cc1)C2=NN([C@@](C2)(C(F)(F)F)O)C3=NNC(=Cc4n3cnn4)[NH3+] C15226910
COc1ccc(cc1)C2=NN([C@](C2)(C(F)(F)F)O)C3=NNC(=Cc4n3cnn4)[NH3+] C15226908
CC1(CC(CC([NH2+]1)(C)C)Nc2c(c(ncn2)NNC(=O)Cc3ccccc3)[N+](=O)[O-])C C40645238
Cc1ccc(cc1)S(=O)(=O)NNc2c(c(ncn2)NCCCn3cc[nH+]c3)N C40794779
CCn1c2c(cnc(c2nc1c3c(non3)N)C#CC(C)(C)O)OC4CC[NH2+]CC4 C40956511
c1cc(cc2c1cc-3ccc(=[NH2+])cc3n2CCCC(=O)NCCN4C(=O)C=CC4=O)N C43277621
C[C@@]12CC[C@@H]3[C@@H]([C@@]1(CC[C@@H]2C4=CC(=O)OC4)O)CC[C@@]5([C@]3(CC[C@@H](C5)O)/C=[NH+]/CCCO)O C43737419
CCC[C@@H]1C[C@H]([NH+](C1)C)C(=O)N[C@@H]([C@H]2[C@@H]([C@H]([C@H]([C@H](O2)SC)O)O)O)[C@H](C)Cl C44607958
CONC(=[NH2+])c1ccc(cc1)c2ccc(o2)c3cn4cc(ccc4n3)/C(=N/OC)/N C27194866
c1ccc2c(c1)nc3n2[C@@H](NC(=[NH2+])N3)c4ccc(cc4Br)OCCO C58489669
c1ccc2c(c1)nc3n2[C@H](NC(=[NH2+])N3)c4ccc(cc4Br)OCCO C58489671
c1cc(c(cc1OCCO)Br)[C@@H]2NC(=[NH+]c3n2c4cc5c(cc4n3)OCCCO5)N C12507683
c1cc2=[NH+]CC(=c2cc1F)CCNC(=O)[C@H]3N[C@@H](NO3)CC(=O)Nc4ccc(cc4F)F C63818055
C[C@H]1C2=C([C@H](O[C@@H]2C)NC(=O)C[NH+]3CCC(CC3)C(=O)NCC(F)(F)F)C(=O)NN1 C64029261
c1ccc2=[NH+]CC(=c2c1)C[C@H](C(=O)NCCCO)N3[C@@H](Nc4ccccc4C3=O)O C64380698
C[NH+]1CCN(CC1)c2ccc3c(c2)[nH]c(n3)c4c(c5c(cccc5F)[nH]c4=O)N C03816310
c1ccc2c(c1)cc([nH]2)[C@H](c3ccc(cc3)Cl)c4c(c5ccccc5[nH]4)CC[NH3+] C05758595
COc1cc(cc(c1O)Br)[C@@H]2NC(=[NH2+])Nc3n2c4ccccc4n3 C08565776
c1ccc2c(c1)cccc2n3c(=O)c(c([nH]c3=S)O)[C@H]4c5c(c6ccccc6[nH]5)CC[NH2+]4 C02107583
c1ccc2c(c1)cccc2n3c(=O)c(c([nH]c3=S)O)[C@@H]4c5c(c6ccccc6[nH]5)CC[NH2+]4 C02107585
Cc1cccc(c1)n2c(c(c(=O)[nH]c2=S)[C@@H]3c4c(c5ccccc5[nH]4)CC[NH2+]3)O C05626116
c1ccc2c(c1)c3c([nH]2)[C@H]([NH2+]CC3)c4c(=O)[nH]c(=S)n(c4O)c5ccc(cc5)F C05762742
Cc1ccccc1n2c(c(c(=O)[nH]c2=S)[C@H]3c4c(c5ccccc5[nH]4)CC[NH2+]3)O C05807375
c1ccc(cc1)n2c(c(c(=O)[nH]c2=S)[C@H]3c4c(c5ccccc5[nH]4)CC[NH2+]3)O C05807416
c1ccc2c(c1)c3c([nH]2)[C@H]([NH2+]CC3)c4c(=O)[nH]c(=S)n(c4O)c5ccccc5F C05807422
c1cc(ccc1C(=O)c2c(c3c(s2)NC(=[NH2+])[C@@H](C34CCCCC4)C#N)N)Br C02271860
Cc1cc(cc(c1)n2c(=O)c(c(nc2O)O)[C@H]3c4c(c5ccccc5[nH]4)CC[NH2+]3)C C09330756
c1ccc2c(c1)c3c([nH]2)[C@@H]([NH2+]CC3)c4c(nc(n(c4=O)c5cccc(c5)F)O)O C09088106
c1ccc2c(c1)ccc(c2C[NH2+]CCNCc3c4ccccc4ccc3O)O C20436765
c1cc(ccc1[C@H](c2ccc3c(c2)[nH]c(=O)[nH]3)[NH3+])I C20480410
c1cc(c(cc1Cl)Cl)c2c3c(nc(c2C[NH3+])N)-c4ccc(cc4C3)Br C27212216
Cc1c2c([nH][nH+]1)Nc3c(c(=O)[nH]c(=O)[nH]3)[C@@H]2c4ccc(cc4Cl)Cl C31807288
Cc1c2c([nH][nH+]1)Nc3c(c(=O)[nH]c(=O)[nH]3)[C@H]2c4ccc(cc4)Br C31808957
Cc1ccc(cc1)[C@@H]2c3c(ccc4c3cc(cc4)O)Oc5c2c(=[NH2+])n(cn5)N C07043225
Cc1ccc(cc1)[C@H]2c3c(ccc4c3cc(cc4)O)Oc5c2c(=[NH2+])n(cn5)N C07043241
c1cc2c(cc1Br)c(c(c[nH+]2)N)N3CCC(CC3)C(=O)N C36812944
c1cc2c(cc1[C@@H](c3cc(ccc3Cl)Br)[NH3+])[nH]c(=O)[nH]2 C37287739
c1cc2c(cc1[C@H](c3cc(ccc3Cl)Br)[NH3+])[nH]c(=O)[nH]2 C37287740
c1cc2c(cc1[C@H](c3ccc(cc3Cl)Br)[NH3+])[nH]c(=O)[nH]2 C37365727
CCO[C@@H]1C[NH+](CCN1)[C@@H](CNO)c2ccc(cc2)c3ccccc3O C39534161
CCO[C@H]1C[NH+](CCN1)[C@@H](CNO)c2ccc(cc2)c3ccccc3O C39534162
c1cc(c(cc1C(F)(F)F)C[C@H]2C(=O)N/C(=N/C(=[NH2+])N)/S2)Cl C39850868
Cc1ccc2c(c1)sc(n2)Nc3c(c(ncn3)Nc4cc[nH+]cc4)N C40687613
Cc1cc(ccc1Nc2c(c(ncn2)NN3CC[NH+](CC3)C)N)Cl C40703227
c1cc(c(nc1)Cl)Nc2c(c(nc[nH+]2)Nc3ccc(cn3)Cl)N C40779647
CC1(CC(CC([NH2+]1)(C)C)NC(=O)NC[C@H](c2ccc(c(c2)F)F)O)C C42910637
c1cc(c(cc1[C@H](c2cc3c(cc2Br)[nH]c(=O)[nH]3)[NH3+])F)Br C52094262
c1cc(cc(c1)I)[C@@H](c2cc3c(cc2Br)[nH]c(=O)[nH]3)[NH3+] C52094331
c1cc(cc(c1)I)[C@H](c2cc3c(cc2Br)[nH]c(=O)[nH]3)[NH3+] C52094332
c1cc(ccc1[C@@H](c2cc3c(cc2Br)[nH]c(=O)[nH]3)[NH3+])I C52094337
COc1ccc(cc1)[C@H](c2cc3c(cc2Br)[nH]c(=O)[nH]3)[NH3+] C52094378
COc1ccccc1[C@@H](c2cc3c(cc2Br)[nH]c(=O)[nH]3)[NH3+] C52094389
c1cc(c(cc1F)F)[C@@H](c2cc3c(cc2Br)[nH]c(=O)[nH]3)[NH3+] C52094415
c1cc(c(cc1F)Cl)[C@H](c2cc3c(cc2Br)[nH]c(=O)[nH]3)[NH3+] C52094418
c1cc(c(cc1[C@H](c2cc3c(cc2Br)[nH]c(=O)[nH]3)[NH3+])F)F C52094436
CC(C)(C)c1[nH+]c(c(n1N)N)c2cc3c(c(c2)Br)OCO3 C52839728
CC(C)c1[nH+]c(c(n1N)N)c2cc3c(c(c2)Br)OCCO3 C52840005
Cc1ccc(c(c1)[C@@H](c2cc3c(cc2Br)[nH]c(=O)[nH]3)[NH3+])F C52982875
Cc1ccc(c(c1)[C@H](c2cc3c(cc2Br)[nH]c(=O)[nH]3)[NH3+])F C52982877
c1cc2c(cc1Br)c(c(c[nH+]2)N)NC3(CCCCC3)CO C53114032
c1cc(c(c(c1)F)F)[C@@H](c2cc3c(cc2Br)[nH]c(=O)[nH]3)[NH3+] C54205712
COc1ccc(cc1OC)[C@H]2[NH+]=C(N=C(N2c3ccc(cc3)Cl)N)N C06713544
c1cc([nH+]c(c1)/N=C/c2cc(c(cc2)O)O)/N=C/c3cc(c(cc3)O)O C13208183
c1ccc(c(c1)[C@H](c2cc3c(cc2Br)[nH]c(=O)[nH]3)[NH3+])Cl C52094308
Cc1cc(ccc1F)[C@H](c2cc3c(cc2Br)[nH]c(=O)[nH]3)[NH3+] C63056042
C[C@]12CC[C@@H](CC1=CC[C@@H]3[C@@H]2CC[C@@]4([C@@H]3C[C@@H]([C@@H]4[NH3+])O)C)O C05359847
C[C@@H](C(=O)NC(=O)N)[NH2+][C@H](C)C12CC3CC(C1)CC(C3)C2 C07091494
Cc1cc(c(c(c1)C)[C@@H](c2ccc3c(c2)[nH]c(=O)[nH]3)[NH3+])C C19842848
CC[C@@]1(Cc2c(sc3c2/C(=[NH+]/N)/N[C@H](N3)SC)CO1)C C05907795
c1ccc(cc1)C2=C(C(=O)Nc3ccccc3N2)SCC[NH3+] C20477549
Cc1ccccc1[C@H](c2ccc3c(c2)NC(=O)CC(=O)N3)[NH3+] C21305047
Cc1cccc(c1)[C@@H](c2ccc3c(c2)NC(=O)CC(=O)N3)[NH3+] C21305067
c1ccc(c(c1)c2cc(c(c(n2)N)C#N)[C@@H]3CCC[NH2+]C3)O C28347167
c1ccc(c(c1)c2c(c(c(c(n2)N)C#N)[C@H]3CCC[NH2+]C3)F)O C28356869
C[C@H](c1ccc(cc1)Br)[NH2+][C@H](C)C(=O)NC(=O)N C28878141
c1cc(ccc1[C@@H]2NC(=[NH2+])NC(=S)N2)Br C34926987
c1c2c(cc(c1N[C@@H]3C[NH+]4CCC3CC4)N)NC(=O)CC2 C35341253
CC[NH+]1CCC[C@@H]1CNc2cc3c(cc2N)NC(=O)CC3 C35341265
CC[NH+]1CCC[C@@H]1CNc2cc3c(cc2N)CCC(=O)N3 C35355855
Cc1c(sc(=O)[nH]1)S(=O)(=O)NCC2(CCCCCC2)[NH3+] C36266761
c1cc(ccc1N[C@@H]2CC[NH2+]C3(C2)CCC3)S(=O)(=O)N C36268842
c1cc2c(cc1Br)c(c(c[nH+]2)N)NCCO C36813020
C[C@H](CNc1c2cc(ccc2[nH+]cc1N)Br)O C36813138
C[C@H](c1ccc2c(c1)[nH]c(=O)[nH]2)[NH2+]Cc3ccc(cc3)O C37163142
CC[NH+]1CC[C@@H](C1)CNc2cc3c(cc2N)NC(=O)CC3 C37643825
CC1(CC(CC([NH2+]1)(C)C)NS(=O)(=O)c2ccc(cn2)N)C C40680499
c1cc(ccc1Nc2c(c(ncn2)Nc3cc[nH+]cc3)N)Cl C40687599
CC1(CC(CC([NH2+]1)(C)C)Nc2c(c(ncn2)N(C)C)N)C C40723473
CC1(CC(CC([NH2+]1)(C)C)Nc2c(c(ncn2)N3CCCC3)N)C C40724337
CN(C)Nc1c(c(nc[nH+]1)NC23CC4CC(C2)CC(C4)C3)N C40755644
CCOc1c(c(ncn1)NC2CC([NH2+]C(C2)(C)C)(C)C)N C40760844
C[C@@H](c1cc(ccc1Sc2[nH]c(=O)cc(n2)N)F)[NH2+]C C41027246
C[C@@H]1CCc2c(sc3c2c(=O)[nH]c(n3)CSC(=[NH2+])N)C1 C22364405
Cc1cc(cc(c1C)N[C@H]2CCC[NH2+]C2)S(=O)(=O)N C43326101
CC[C@H](Cc1cc(cnc1N)I)[NH3+] C44403068
c1cc(c(cc1Br)O)C(=O)NC2CC(C2)[NH3+] C44489889
CC1(CCc2c([nH+]c(c3c2c4ccccc4[nH]3)C(=O)NN)C1)C C44606362
C[C@@H](C[NH+]1CCCC1)Nc2cc3c(cc2N)c(=O)[nH]cn3 C49152414
c1c2c(cc(c1N)N[C@H]3CC[NH+]4[C@@H]3CCCC4)NC(=O)C2 C49564238
CC(C)SCC\1=N[NH+]=C(/C1=C\2/Nc3ccccc3C(=O)N2)N C19721692
C[C@@H]([C@H]1CCC[NH2+]C1)Nc2ccc(cc2)S(=O)(=O)N C50163835
c1cocc1[C@@H](c2cc3c(cc2Br)[nH]c(=O)[nH]3)[NH3+] C52094231
c1cc(c(c(c1)Cl)[C@H](c2ccc3c(c2)[nH]c(=O)[nH]3)[NH3+])Cl C21799253
CC(C)(C)c1[nH+]c(c(n1N)N)c2cc(cc(c2)Cl)Cl C52839737
c1cc(cc(c1)c2c(n(c([nH+]2)C3CCCCC3)N)N)C#N C52839810
c1cc(ccc1c2c(n(c([nH+]2)C3CCCCC3)N)N)Cl C52839817
c1cc(ccc1[C@H]2NN3C(=[NH+]2)C=C([NH+]=C3[S-])N)Br C40176446
Cc1cc(nc(n1)/N=C(/N)\NC2CC([NH2+]C(C2)(C)C)(C)C)C C33471772
c1cc(cc(c1)Br)[C@@H]2NC(=[NH+]C(=S)N2)N C34926985
CC1(CC(CC([NH2+]1)(C)C)NC(=O)NC2CCC(CC2)O)C C42908256
Cc1ccc(c(c1)/N=C\2/NC3(CCCCC3)NC(=[NH+]2)N)C C00203729
COc1ccc(cc1)NC2=[NH+]C3(CCCCC3)NC(=N2)N C00203744
C[C@H](C(=O)Nc1c(cc(cc1Cl)Cl)N)[NH+]2CC[C@@H](C2)O C61709618
c1ccc2c(c1)[C@@]3(CC[NH2+][C@@H]3c4ccc(c(c4)O)O)C(=O)N2 C62001420
c1ccc2c(c1)[C@]3(CC[NH2+][C@H]3c4ccc(c(c4)O)O)C(=O)N2 C62001423
CCOc1cc(cc(c1[O-])[N+](=O)[O-])[C@H]2c3c(n[nH]c3OC(=C2C#N)N)c4ccc(cc4)OC C08854900
Cc1c(oc2c1cc3c(c(c(=O)oc3c2)CCC(=O)N[C@@H](Cc4ccc(c(c4)O)O)C(=O)[O-])C)C C02111079
C[C@@]1([C@@]([C@@]([C@@]([C@](O1)(C)Oc2c[nH]c3c2c(c(cc3)Br)Cl)(C)O)(C)O)(C)O)C(=O)[O-] C09915621
C[C@]1([C@@]([C@@]([C@@]([C@](O1)(C)Oc2c[nH]c3c2cc(cc3)Br)(C)O)(C)O)(C)O)C(=O)[O-] C09970432
CC(C)[C@@H](C(=O)[O-])NC(=O)CNC(=O)CO/N=C\1/CC[C@@]2([C@@H]3CC[C@]4([C@H]([C@@H]3CCC2=C1)CC[C@H]4O)C)C C12659519
c1cc(ccc1C(=O)[O-])NS(=O)(=O)c2ccc(c(c2)[N+](=O)[O-])N3CCc4c(sc(c4C#N)N)C3 C13272516
c1cc(ccc1NC(=O)CCSc2nc([nH]n2)N/N=C/c3cc(cc(c3[O-])Cl)Cl)[N+](=O)[O-] C21079756
COc1cc(cc(c1[O-])[N+](=O)[O-])/C=N/Nc2nnc(n2N)SCc3ccccc3Cl C21326810
C[C@]12CC[C@@H]3c4ccc(cc4CC[C@H]3[C@@H]1CC[C@@]2(C#C)O[C@H]5[C@@H]([C@H]([C@H]([C@H](O5)C(=O)[O-])O)O)O)O C22058453
Cc1cccc(c1C)NC(=O)C2=C(NC(=O)N[C@H]2c3cc(c(c(c3)Br)[O-])Br)C C27751464
Cc1ccc(c(c1)OCCCC(C)(C)C(=O)O[C@H]2[C@@H]([C@@H]([C@@H]([C@@H](O2)C(=O)[O-])O)O)O)C C35644420
Cc1c(c(=O)[nH][nH]1)[C@H](c2ccc(cc2)OC(=O)c3cccc(c3)[N+](=O)[O-])c4c(n[nH]c4[O-])C C08972985
CN([C@@H](c1c(cc(cc1O)O)O)C(=O)NC2CCCCC2)C(=O)c3cc(ccc3[O-])[N+](=O)[O-] C36530112
CC(C)(C)N([C@H](c1c(cc(cc1O)O)O)C(=O)NC2CCCCC2)C(=O)c3cc(ccc3[O-])[N+](=O)[O-] C36585827
c1ccn(c1)c2c(c(=O)[nH]c(n2)[O-])c3c4c([nH]c3c5cccc(c5)Cl)[nH]c(=O)[nH]c4=O C20896812
COc1ccccc1N2C(=O)/C(=C/NNC(=S)Nc3ccccc3)/C(=NC2=S)[O-] C13687967
Cc1c(c(n[nH]1)O)[C@H](c2ccc(o2)c3ccc(cc3[N+](=O)[O-])OC)c4c(n[nH]c4[O-])C C33436889
c1ccc(c(c1)CS(=O)(=O)[C@@H]2NN[C@@H](O2)CCCNS(=O)(=O)c3ccc4c(c3)oc(n4)[O-])F C38794385
c1ccc(c(c1)CS(=O)(=O)[C@H]2NN[C@@H](O2)CCCNS(=O)(=O)c3ccc4c(c3)oc(n4)[O-])F C38794387
c1cc(ccc1CS(=O)(=O)[C@@H]2NN[C@H](O2)CCCNS(=O)(=O)c3ccc4c(c3)oc(n4)[O-])F C38794407
CC(C)[C@@H]([C@@H]1NN[C@@H](O1)S(=O)(=O)Cc2ccc(cc2)F)NS(=O)(=O)c3ccc4c(c3)oc(n4)[O-] C38794630
Cc1c(c(n[nH]1)[O-])[C@@H](c2cc(c(c(c2O)Br)O)Br)C3=C(N=N[C@H]3C)O C39344333
Cc1c(c(n[nH]1)[O-])[C@H](c2cc(c(c(c2)Br)O)Br)C3=C(N=N[C@@H]3O)C C39355863
C[C@H](/C(=C/1\[C@@H](N(C(=O)N(C1=O)C)C)N)/[O-])Sc2[nH]c(=O)c3c4c(sc3n2)CCCC4 C39420007
CCOC(=O)[C@H]1[C@@H](SC2=C1CCCCC2)NC(=O)CSc3[nH]c(=O)c(c(n3)[O-])NC(=O)C C39432372
c1cc(cc(c1)S(=O)(=O)/N=C\2/CCCN2)NS(=O)(=O)c3ccc(c(c3)C(=O)[O-])O C13346617
c1cc(c(cc1CS[C@@H]2N=C3C(=NC(=NC3=O)[NH-])N2[C@@H]4[C@@H]([C@@H]([C@@H](O4)CO)O)O)Cl)Cl C39939264
c1cc(ccc1NC(=O)CSc2c(c3c(s2)c(cc(=O)[nH]3)[O-])C(=O)N)Br C40286914
c1cc(ncc1Br)[N-]S(=O)(=O)c2cc(cnc2NN)Br C41070013
C[C@@]12CC/C(=N/OCC(=O)[O-])/C=C1CC[C@H]3[C@H]2[C@@H](C[C@@]4([C@@H]3CC[C@]4(C(=O)CO)O)C)O C43736506
CC(C)[C@@H](C(=O)[O-])NC(=O)CNC(=O)CO/N=C\1/CC[C@]2([C@H]3CC[C@@]4([C@@H]([C@@H]3CCC2=C1)CC[C@H]4O)C)C C43737030
CC(C)[C@H](C(=O)[O-])NC(=O)CNC(=O)CO/N=C/1\CC[C@]2([C@H]3CC[C@@]4([C@@H]([C@@H]3CCC2=C1)CC[C@@]4(C#C)O)C)C C43737449
c1ccc(c(c1)c2c3ccc(cc3oc-4cc(=O)ccc24)O[C@H]5[C@@H]([C@H]([C@H]([C@@H](O5)CO)O)O)O)C(=O)[O-] C44168653
c1ccc2c(c1)C(=O)O[C@@]2(c3ccc(cc3)O)c4ccc(cc4)O[C@H]5[C@@H]([C@H]([C@H]([C@H](O5)C(=O)[O-])O)O)O C44171881
CCOC(=O)NNC(=O)c1cc(=O)[nH]c2c1cc(cc2)S(=O)(=O)[N-]c3ccc(cc3)F C45574460
C[C@@H](C(=O)NCCCCCC(=O)[O-])N1C(=O)/C(=C/c2ccc(cc2O)O)/SC1=S C15048164
Cc1ccc(cc1)NC(=O)C[C@H]2C(=O)N=C(S2)NC3(CCCC3)c4c([nH]c(=O)[nH]c4=O)[O-] C20135017
Cc1c(c(=O)n(n1C)c2ccccc2)/N=C(/C(=N/Nc3ccc4c(c3)[nH]c(=O)[nH]4)/C#N)\[O-] C13145951
Cc1c2c(cc(c1N3CCC4=C(C3)/C(=N/O)/[C@@H](CS4)C)N)c(=O)c(cn2C5CC5)C(=O)[O-] C49778019
c1ccc(c(c1)[N-]S(=O)(=O)c2cc(ccc2N/N=C/c3cccc(c3O)O)[N+](=O)[O-])Cl C09097032
c1cc(c(c(c1)O)O)/C=N/Nc2ccc(cc2S(=O)(=O)[N-]c3ccc(cc3)Cl)[N+](=O)[O-] C12564649
CC1=C([C@@H](NC(=S)N1)c2ccc(cc2)C(=O)[O-])C(=O)N/N=C/c3ccccc3[N+](=O)[O-] C59384565
CC1=C([C@H](NC(=S)N1)c2ccc(cc2)C(=O)[O-])C(=O)N/N=C/c3cccc(c3)[N+](=O)[O-] C59384594
CC1=C([C@@H](NC(=O)N1)c2cccc(c2)[N+](=O)[O-])C(=O)N/N=C/c3ccc(cc3)C(=O)[O-] C59385621
COc1cc(c(cc1OCC(=O)[O-])Br)/C=N/NC(=O)Cc2csc(n2)N C59644340
COc1cc(cc(c1OCC(=O)[O-])Br)/C=N/NC(=O)Cc2csc(n2)N C59645618
Cc1nnc(s1)SCc2cc(nc(n2)/N=C(/N)\Nc3cc(cc(c3)OC)OC)[O-] C13570627
Cc1c(c(=O)n([nH]1)c2ccccc2)[C@@]3(C4=C(NC(=O)N([C@H]4NC3=O)c5ccccc5)[O-])C(F)(F)F C38958841
Cc1c(c(=O)n([nH]1)c2ccccc2)[C@@]3(C4=C(NC(=O)N([C@@H]4NC3=O)Cc5ccc(cc5)F)[O-])C(F)(F)F C38959030
CC(C)(C)c1ccc(cc1)NC(=O)CSC2=C(C3=NC(=O)C=C([C@H]3S2)[O-])C(=O)N C40266513
CCC[C@@H]1CCc2c(sc(c2C(=O)N)NC(=O)[C@@H]3[C@@H]4CC[C@@H](C4)[C@@H]3C(=O)[O-])C1 C04019447
c1cc(cc(c1)Br)c2c(cn(n2)CCC(=O)[O-])/C=N\NC(=S)N C04491863
CC[C@@H]1CCc2c(sc(c2C(=O)N)NC(=O)[C@H]3[C@@H]4CC[C@@H](C4)[C@@H]3C(=O)[O-])C1 C05094759
C[C@]12CC[C@@H](CC1=CC[C@@H]3[C@@H]2CC[C@]4([C@@H]3C[C@H]([C@@H]4[C@@](C)(CC(=O)[O-])O)O)C)O C05529958
C[C@]12CC[C@H](CC1=CC[C@H]3[C@@H]2CC[C@]4([C@@H]3C[C@H]([C@@H]4[C@@](C)(CC(=O)[O-])O)O)C)O C05530028
C[C@H](CCC(=O)[O-])[C@H]1CC[C@@H]2[C@@]1([C@H](C[C@H]3[C@@H]2[C@@H](C[C@H]4[C@@]3(CC[C@H](C4)O)C)O)O)C C08214947
CC(C)(C)c1cc(cc(c1O)C(C)(C)C)CCC(=O)NNC(=O)/C=C/C(=O)[O-] C03199337
c1cc(c(cc1/C=C\2/C(=O)N(C(=S)S2)c3ccc(c(c3)O)C(=O)[O-])O)O C16929336
c1cc(sc1)[C@@H]2CC3=C([C@@H](n4c(nc(n4)N)N3)c5ccc(cc5)C(=O)[O-])C(=O)C2 C18200605
CCCc1cc(nc(n1)SCC(=O)Nc2c(c3c(s2)CCCC3)C(=O)N)[O-] C06313735
c1cc(cc(c1)Cl)[C@H]2C3([C@@H](NC(=S)N2)c4cccc(c4)Cl)C(=O)NC(=O)N=C3[O-] C20117143
Cc1cccc(c1)n2c(c(c(nc2=S)[O-])[C@H]3c4c(c5ccccc5[nH]4)CC[NH2+]3)[O-] C17196914
c1ccc(cc1)n2c(c(c(nc2=S)[O-])[C@@H]3c4c(c5ccccc5[nH]4)CC[NH2+]3)[O-] C17198127
c1cc(c(cc1Cl)Cl)[C@@H]2C3([C@H](NC(=O)N2)c4ccc(cc4Cl)Cl)C(=O)NC(=O)N=C3[O-] C27838809
Cc1ccc(c(c1)n2c(c(c(nc2=S)[O-])[C@H]3c4c(c5ccccc5[nH]4)CC[NH2+]3)[O-])C C18213475
c1cc(c(cc1Cl)c2ccc(o2)[C@H]3c4c(=O)[nH]c(nc4OC(=C3C#N)N)[O-])Cl C34967322
Cc1c(c(=O)[nH][nH]1)[C@@H](c2ccc(cc2)I)c3c(n[nH]c3[O-])C C35103007
c1ccc(c(c1)C(=O)NN/C=C\2/C(=O)N=C(N(C2=O)c3ccccc3Cl)[O-])O C02261896
Cc1ccccc1N2C(=O)/C(=C/NNC(=O)c3ccccc3O)/C(=NC2=S)[O-] C17162366
Cc1cc(c(cc1N)N)/N=N/c2ccc(cc2)N/N=C/3\C=CC(=O)C(=C3)C(=O)[O-] C17303159
c1cc(ccc1Nc2nc(nc(n2)N)c3cc(ccc3[O-])Cl)Br C00626159
C1CCc2c(sc(c2C(=O)N)NC(=O)[C@H]3[C@H](C4CCC3CC4)C(=O)[O-])CC1 C17079671
Cc1c(c([nH]n1)[O-])[C@H](c2ccccc2Cl)C3=C(NN([C@@H]3O)c4ccccc4)C C39369137
Cc1ccccc1[C@@H]2[NH2+][C@@H](ON2)CSc3nc(c(c(n3)[O-])CCC(=O)[O-])C C39668064
C/C(=N\Nc1c(c(nc(c1Cl)Cl)C(=O)[O-])Cl)/c2ccc(cc2O)O C13352631
c1cc(cc(c1)O)[C@H]2c3c([nH]nc3C(=O)N2CCO)c4cc(ccc4[O-])Cl C39897982
c1cc(ccc1C(=O)[O-])Nc2c(c(ncn2)Nc3cc(ccc3Cl)Cl)N C40778452
C[C@]1([C@H](O[C@@]([C@@]([C@@]1(C)O)(C)O)(C)Oc2c[nH]c3c2c(c(cc3)Br)Cl)C(=O)[O-])O C43509415
C[C@@]12CC[C@H](CC1=CC[C@@H]3[C@@H]2CC[C@@]4([C@@H]3C[C@H]([C@@H]4[C@@](C)(CC(=O)[O-])O)O)C)O C43737175
Cc1c2ccccc2oc1C(=O)NNC(=O)c3ccc4c(c3)nc(=S)[nH]c4[O-] C46660001
c1cc(c(cc1Nc2cc(ccc2Br)Br)C(=O)[O-])N C49124830
Cc1ccc(c(c1)NC(=O)[C@H]2[C@H](/C(=C(/Nc3cc(ccc3C)C)\[O-])/C(=O)C[C@]2(C)O)c4cccc(c4)F)C C54622135
Cc1cccc(c1C)NC(=O)[C@H]2[C@H](/C(=C(/Nc3cccc(c3C)C)\[O-])/C(=O)C[C@]2(C)O)c4c(ccs4)C C54622154
Cc1ccc2c(c1)[C@]3(c4c(nc(nc4[O-])SCc5cccc(c5)F)NC(=C3C#N)N)C(=O)N2 C12462571
CC1=C([C@H](NC(=S)N1)c2ccc(cc2)O)C(=O)N/N=C/c3ccc(cc3)C(=O)[O-] C59385093
CC1=C([C@H](NC(=O)N1)c2ccc(cc2)C(=O)[O-])C(=O)N/N=C/c3ccc(cc3)O C59385554
c1cc(ccc1NC(=O)O/N=C(\c2c(non2)N)/[N-]c3ccc(cc3)Br)Cl C59434808
c1cc(ccc1SCc2cc(nc(n2)/N=C(/N)\Nc3ccc4c(c3)OCCO4)[O-])Cl C13570488
Cc1nnc(s1)SCc2cc(nc(n2)/N=C(\N)/Nc3ccccc3OC)[O-] C13569388
CCC(=O)Nc1ccc(cc1)[C@@H](C)NC(=O)c2ccc3c(c2)nc(=S)[nH]c3[O-] C60630085
CC/C(=N\NC(=S)N)/C[C@@H](c1ccccc1)c2c(c3ccccc3oc2=O)[O-] C15919678
c1cc(c(cc1O)O)C(=O)Nc2ccc(cc2C(=O)[O-])I C62823977
Cc1c(c(n[nH]1)C)NC(=O)Nc2ccc(cc2C(=O)[O-])I C62824705
c1c(cc(c(c1C(=O)[O-])NC(=O)c2c(non2)N)Br)Br C62825401
[H]/N=C(/N/C(=N\c1ccccc1)/Nc2nc(cc(n2)C)C)\N=C(\c3ccccc3)/[O-] C05849207
CC1=NN[C@@H](S1)SCc2cc(nc(n2)/N=C(\N)/Nc3ccc(cc3)OC)[O-] C38960024
CSc1ccc(cc1)[C@H]2c3c([nH]c(nc3=O)N)N=C4C2=C(c5c4cccc5)[O-] C04385917
CCOc1ccc(cc1)[C@H]2c3c([nH]c(nc3=O)N)N=C4C2=C(c5c4cccc5)[O-] C13152831
CC/C(=N\NC(=S)N)/C[C@H](c1ccccc1)c2c(=O)c3ccccc3oc2[O-] C15919679
c1ccc2c(c1)c(c[nH]2)[C@@H]3C/C(=C/4\C(=O)N=C(N(C4=O)c5ccc(cc5)F)[O-])/NN3 C08770508
CC(C)(C)[NH2+][C@@H](C(Cl)(Cl)Cl)NC(=O)N[C@@H](C(Cl)(Cl)Cl)[NH2+]C(C)(C)C C02900813
CC(C)(C)[NH2+][C@@H](C(Cl)(Cl)Cl)NC(=O)N[C@H](C(Cl)(Cl)Cl)[NH2+]C(C)(C)C C02900815
CC(C)(C)[NH2+][C@H](C(Cl)(Cl)Cl)NC(=O)N[C@@H](C(Cl)(Cl)Cl)[NH2+]C(C)(C)C C02900814
CC/C(=N\Nc1nc2c(ncnc2n1[C@@H]3[C@@H]([C@@H]([C@@H](O3)CO)O)O)N)/Cc4ccccc4 C09975189
COc1cc(ccc1O)/C=N/Nc2nc3c(ncnc3n2[C@H]4[C@H]([C@@H]([C@@H](O4)CO)O)O)N C08740520
c1cc(ccc1C(=O)N/N=C(\c2c(=O)[nH]c3ccc(cc3n2)Cl)/[C@H]([C@H](CO)O)O)O C15775259
Cc1ccccc1OC[C@H](C[NH2+]Cc2cccc(c2)C[NH2+]C[C@@H](COc3ccccc3C)O)O C16043572
c1ccc(c(c1)C[NH2+]C[C@@H](COc2ccc(cc2)OC[C@H](C[NH2+]Cc3ccccc3Cl)O)O)Cl C27529518
c1ccc(c(c1)COC(=O)[C@@]2(C=CCC[C@H]2O)O)O[C@H]3[C@@H]([C@H]([C@@H]([C@H](O3)CO)O)O)O C31165589
CC1([C@@H]2CCC3=C([C@]2(C[C@H]([C@H]1O)O)C)C[C@H]([C@@]4([C@]3(CC[C@H]4[C@@H](CC[C@@H](C(C)(C)O)O)CO)C)C)O)C C31169577
c1cc(ccc1CCC(=O)c2c(cc(cc2O[C@H]3[C@@H]([C@@H]([C@@H]([C@@H](O3)CO)O)O)O)O)O)N C33682728
COc1ccc(cc1)/C=N/Nc2nc3c(=O)[nH]c(nc3n2[C@H]4[C@@H]([C@@H]([C@@H](O4)CO)O)O)N C33758759
C[C@H]1[C@@H]([C@H]([C@H]([C@@H](O1)O[C@@H]2[C@H]([C@@H]([C@H](O[C@H]2Oc3ccc(cc3)C=C)CO)O)O)O)O)O C31417264
COc1cccc(c1[O-])/C=[NH+]/Nc2nc3c(ncnc3n2[C@@H]4[C@@H]([C@@H]([C@@H](O4)CO)O)O)N C09975162
c1c(cc(c(c1)O)O)/C=C(/C(=O)N[C@H]2C[C@@H](CCC2)NC(=O)/C(=C/c3cc(c(cc3)O)O)/C#N)\C#N C05538340
C[C@]12CC[C@@H]([C@@]1([C@H](CC3=C2CC[C@H]4[C@@]3(C[C@@H]([C@@H](C4(C)C)O)O)C)O)C)[C@@H](CC[C@@H](C(C)(C)O)O)CO C35271623
COC(=O)[C@@H]1C(=c2ccccc2=[NH+]1)NC(=O)C[NH+]3CCC(CC3)(C(=O)N)[NH+]4CCCCC4 C38688838
COC(=O)[C@H]1C(=c2ccccc2=[NH+]1)NC(=O)C[NH+]3CCC(CC3)(C(=O)N)[NH+]4CCCCC4 C38688839
c1cc(ccc1OC[C@@H](C[NH2+]CCC2=CCCCC2)O)OC[C@@H](C[NH2+]CCC3=CCCCC3)O C38711162
c1cc(ccc1OC[C@@H](C[NH2+]CCC2=CCCCC2)O)OC[C@H](C[NH2+]CCC3=CCCCC3)O C38711163
c1cc(ccc1OC[C@H](C[NH2+]CCC2=CCCCC2)O)OC[C@H](C[NH2+]CCC3=CCCCC3)O C38711164
CCCc1ccc(cc1)[C@@H](CNc2ccccc2O)[NH+]3CC[NH2+][C@@H](C3)c4ccccc4O C39532634
CC(C)Cc1ccc(cc1)[C@@H](CNc2ccccc2O)[NH+]3CC[NH2+][C@@H](C3)c4ccccc4O C39533328
CC(C)Cc1ccc(cc1)[C@H](CNc2ccccc2O)[NH+]3CC[NH2+][C@@H](C3)c4ccccc4O C39533329
c1cc(ccc1C(=O)N/N=C(\[C@H]2C(=O)[NH+]=c3ccc(cc3=[NH+]2)Cl)/[C@H]([C@@H](CO)O)O)O C40151310
c1cc(ccc1/C=C\C(=O)c2c(cc(cc2O[C@H]3[C@H]([C@@H]([C@@H]([C@@H](O3)CO)O)O)O)O)O)O C40651531
CC1(CC(CC([NH2+]1)(C)C)Nc2c(c([nH+]cn2)NN(c3ccccc3)c4ccccc4)N)C C40760718
COc1cc(cc(c1O)OC)c2c(c(=O)c3c(cc(cc3o2)O)O)O[C@@H]4[C@@H]([C@@H]([C@H]([C@H](O4)CO)O)O)O C43465472
c1cc(ccc1CCC(=O)c2c(cc(cc2O[C@H]3[C@H]([C@@H]([C@H]([C@@H](O3)CO)O)O)O)O)O)N C44135755
c1cc(ccc1CCC(=O)c2c(cc(cc2O[C@H]3[C@H]([C@H]([C@H]([C@@H](O3)CO)O)O)O)O)O)N C44135761
CCCC[C@H](CC)Cn1c2ccc(cc2c3c1ccc(c3)C[C@@H](CO)[NH3+])C[C@H](CO)[NH3+] C44467750
c1cc(ccc1CCC(=O)c2c(cc(cc2O[C@H]3[C@H]([C@H]([C@@H]([C@@H](O3)CO)O)O)O)O)O)N C44960176
c1ccc2=[NH+]CC(=c2c1)C[C@@H](COc3cc(cnc3)c4cccc5c4cccc5C(=O)N)[NH3+] C52627693
c1c(cc(c(c1)/C=N/NC(=O)c2nonc2C(=O)N/N=C/c3c(cc(cc3)O)O)O)O C59503390
Cc1cccc(c1N2[C@@H](N[NH2+]N2)[C@@H](c3ccccc3)[NH2+]CCC4=c5ccccc5=[NH+][C@@H]4C)C C63513945
CC[NH+](CC)CCNC(=O)c1ccc(cc1)N2CC(=O)C(=C2N)[C@@H]3[NH+]=c4ccc(cc4=[NH+]3)C C63515081
CC[NH+](CC)CCNC(=O)c1ccc(cc1)N2CC(=O)C(=C2N)[C@H]3[NH+]=c4ccc(cc4=[NH+]3)C C63515082
Cc1ccc2=[NH+][C@H]([NH+]=c2c1)SCC(=O)Nc3cccc(n3)NC(=O)CS[C@H]4[NH+]=c5ccc(cc5=[NH+]4)C C63562386
c1ccc2=[NH+]C([NH+]=c2c1)CNC(=O)CS[C@H]3N[C@H](Nc4n3[nH]c(=O)c4)c5ccco5 C63648744
c1ccc2=[NH+]CC(=c2c1)C[C@@H]([C@@H]3NN[C@@H](O3)SCc4ccc(c(c4)Cl)Cl)[NH3+] C63720175
c1ccc2=[NH+]CC(=c2c1)C[C@@H]([C@H]3NN[C@@H](O3)SCc4ccc(c(c4)Cl)Cl)[NH3+] C63720176
c1ccc2=[NH+]CC(=c2c1)C[C@@H]([C@@H]3NN[C@H](O3)SCc4ccc(c(c4)Cl)Cl)[NH3+] C63720177
c1ccc2=[NH+]CC(=c2c1)C[C@@H]([C@H]3NN[C@H](O3)SCc4ccc(c(c4)Cl)Cl)[NH3+] C63720178
c1ccc2=[NH+]CC(=c2c1)C[C@@H]([C@@H]3NN[C@@H](O3)SCc4ccc(cc4Cl)Cl)[NH3+] C63720223
c1ccc2=[NH+]CC(=c2c1)C[C@@H]([C@@H]3NN[C@H](O3)SCc4ccc(cc4Cl)Cl)[NH3+] C63720225
c1ccc2=[NH+]CC(=c2c1)C[C@@H]([C@H]3NN[C@H](O3)SCc4ccc(cc4Cl)Cl)[NH3+] C63720226
c1ccc2=[NH+]CC(=c2c1)C[C@@H]([C@@H]3NN[C@@H](O3)SCc4c(cccc4Cl)Cl)[NH3+] C63761269
c1ccc2=[NH+]CC(=c2c1)C[C@@H]([C@H]3NN[C@@H](O3)SCc4c(cccc4Cl)Cl)[NH3+] C63761270
c1ccc2=[NH+]CC(=c2c1)C[C@@H]([C@@H]3NN[C@H](O3)SCc4c(cccc4Cl)Cl)[NH3+] C63761271
Cc1cccc(c1C)NC(=O)CS[C@H]2NN[C@@H](O2)[C@H](CC3=c4ccccc4=[NH+]C3)[NH3+] C64097844
c1cc(ccc1c2nc(nc(n2)N)N)Oc3ccc(cc3)Oc4ccc(cc4)c5nc(nc(n5)N)N C02029934
c1cc(c2c(c1CSc3[nH]c4c(n3)c(ncn4)N)nsn2)CSc5[nH]c6c(n5)c(ncn6)N C02030989
CC(=CCc1c(cc(c2c1O[C@@H]([C@@H](C2=O)O)c3ccc(cc3)O)O)O[C@H]4[C@@H]([C@H]([C@@H]([C@H](O4)CO)O)O)O)C C04273376
CC(=O)OC[C@H]1[C@H]([C@@H]([C@H]([C@@H](O1)Oc2c(=O)c3c(cc(cc3oc2c4ccc(c(c4)O)O)O)O)O)O)O C04349595
COc1cc(cc(c1O)OC)c2c(c(=O)c3c(cc(cc3o2)O)O)O[C@H]4[C@@H]([C@H]([C@H]([C@@H](O4)CO)O)O)O C04349695
Cc1cc(=O)oc2c1ccc(c2)O[C@@H]3[C@@H]([C@@H]([C@@H]([C@@H](O3)CO)O[C@@H]4[C@@H]([C@@H]([C@@H]([C@@H](O4)CO)O)O)O)O)O C04556903
Cc1cc(=O)oc2c1ccc(c2)O[C@H]3[C@@H]([C@@H]([C@@H]([C@@H](O3)CO)O[C@@H]4[C@@H]([C@@H]([C@@H]([C@@H](O4)CO)O)O)O)O)O C04556904
Cc1cc(=O)oc2c1ccc(c2)O[C@@H]3[C@H]([C@@H]([C@@H]([C@@H](O3)CO)O[C@@H]4[C@@H]([C@@H]([C@@H]([C@@H](O4)CO)O)O)O)O)O C04556905
COc1ccc(cc1)c2c(c(=O)c3c(o2)cc(c(c3O)OC)O)O[C@@H]4[C@H]([C@@H]([C@@H]([C@@H](O4)CO)O)O)O C05812923
c1cc(ccc1Oc2ccc(cc2N)N)S(=O)(=O)c3ccc(cc3)Oc4ccc(cc4N)N C01621263
COCCNC(=O)[C@H](c1ccc(cc1)O)N(Cc2cccs2)C(=O)c3c(c(ns3)C(=O)N)N C06905087
COc1cc(ccc1O)c2cc(=O)c3c(o2)cc(c(c3O)OC)O[C@@H]4[C@H]([C@@H]([C@@H]([C@@H](O4)CO)O)O)O C12419124
Cc1cc(c(cc1C)N[C@H]2[C@H]([C@@H]([C@@H]([C@@H](O2)CO)O)O)O)N[C@H]3[C@H]([C@@H]([C@@H]([C@@H](O3)CO)O)O)O C12653053
Cc1cc(c(cc1C)N[C@H]2[C@H]([C@@H]([C@@H]([C@@H](O2)CO)O)O)O)N[C@@H]3[C@H]([C@@H]([C@@H]([C@@H](O3)CO)O)O)O C12653057
Cc1cc(c(cc1C)N[C@H]2[C@H]([C@@H]([C@@H]([C@@H](O2)CO)O)O)O)N[C@H]3[C@H]([C@@H]([C@@H]([C@H](O3)CO)O)O)O C12653062
Cc1cc(c(cc1C)N[C@H]2[C@H]([C@@H]([C@@H]([C@@H](O2)CO)O)O)O)N[C@@H]3[C@H]([C@@H]([C@@H]([C@H](O3)CO)O)O)O C12653065
COc1ccc(cc1Br)/C=N/Nc2nc3c(=O)[nH]c(nc3n2[C@H]4[C@H]([C@@H]([C@@H](O4)CO)O)O)N C16226553
COc1ccc(cc1Br)/C=N/Nc2nc3c(=O)[nH]c(nc3n2[C@@H]4[C@H]([C@@H]([C@@H](O4)CO)O)O)N C16226555
COc1ccc(cc1Br)/C=N/Nc2nc3c(=O)[nH]c(nc3n2[C@H]4[C@H]([C@@H]([C@H](O4)CO)O)O)N C16226557
COc1ccc(cc1Br)/C=N/Nc2nc3c(=O)[nH]c(nc3n2[C@@H]4[C@H]([C@@H]([C@H](O4)CO)O)O)N C16226559
Cc1c(c([nH]c1C(=O)N/N=C/c2ccc(cc2O)O)C)C(=O)N/N=C/c3ccc(cc3O)O C16249228
CC(C)[NH2+]C[C@@H](COc1ccc(c2c1cccc2)O[C@@H]3[C@@H]([C@@H]([C@H]([C@H](O3)C(=O)[O-])O)O)O)O C22061121
c1cc(c(cc1[C@@H](/C(=N\NC(=[NH2+])N)/c2c(nc3cc(ccc3n2)[N+](=O)[O-])[O-])O)Cl)Cl C25574314
c1cc(c(cc1[C@H](/C(=N\NC(=[NH2+])N)/c2c(nc3cc(ccc3n2)[N+](=O)[O-])[O-])O)Cl)Cl C25574317
CC(C)C[C@H](C(=O)N1CCOCCOCCN(CCOCCOCC1)C(=O)[C@H](CC(C)C)[NH3+])[NH3+] C32239411
CC(C)C[C@H](C(=O)N1CCOCCOCCN(CCOCCOCC1)C(=O)[C@@H](CC(C)C)[NH3+])[NH3+] C32239416
COc1ccc(cc1Br)/C=N/Nc2nc3c(=O)[nH]c(nc3n2[C@@H]4[C@@H]([C@@H]([C@@H](O4)CO)O)O)N C35183222
COc1ccc(cc1Br)/C=N/Nc2nc3c(=O)[nH]c(nc3n2[C@H]4[C@@H]([C@@H]([C@@H](O4)CO)O)O)N C35183223
Cc1cc(=O)oc2c1ccc(c2)O[C@H]3[C@@H]([C@@H]([C@@H]([C@@H](O3)CO)O[C@H]4[C@@H]([C@@H]([C@@H]([C@@H](O4)CO)O)O)O)O)O C35395203
c1cc(c(cc1[N+](=O)[O-])CSc2c3c(nc(n2)N)n(cn3)[C@@H]4[C@@H]([C@@H]([C@@H](O4)CO)O)O)O C35395377
c1cc(c(cc1[N+](=O)[O-])CSc2c3c(nc(n2)N)n(cn3)[C@@H]4[C@H]([C@@H]([C@@H](O4)CO)O)O)O C35395384
CC(=CCc1c(cc2c(c1O)C(=O)[C@@H]([C@@H](O2)c3ccc(cc3)O)O)O[C@@H]4[C@@H]([C@@H]([C@@H]([C@@H](O4)CO)O)O)O)C C35464232
Cc1cc(c(cc1C)N[C@@H]2[C@H]([C@@H]([C@@H]([C@@H](O2)CO)O)O)O)N[C@@H]3[C@@H]([C@@H]([C@@H]([C@@H](O3)CO)O)O)O C08740320
CCCCNC(=O)[C@H](c1c(cc(cc1O)O)O)N(Cc2ccco2)C(=O)c3cccc(c3O)O C36500743
CCCCNC(=O)[C@@H](c1c(cc(cc1O)O)O)N(Cc2ccc(o2)C)C(=O)c3c(cccc3O)O C36597476
c1cc(cc2c1ccc(=O)o2)O[C@H]3[C@@H]([C@H]([C@@H]([C@H](O3)CO[C@H]4[C@@H]([C@](CO4)(CO)O)O)O)O)O C31157867
c1c(cc(c(c1)O)O)/C=C(/C(=O)NCCCCCNC(=O)/C(=C/c2cc(c(cc2)O)O)/C#N)\C#N C01646734
c1cc(ccc1CSc2nnc(s2)NC(=O)[C@@H]3[C@@H](C4=CC=C(N[C@@H]4S3)c5cc[nH+]cc5)[NH3+])Cl C38999178
c1cc(ccc1CSc2nnc(s2)NC(=O)[C@@H]3[C@H](C4=CC=C(N[C@@H]4S3)c5cc[nH+]cc5)[NH3+])Cl C38999184
C[C@@H]1[C@@H]([C@@H]([C@@H]([C@@H](O1)O[C@@H]2[C@@H]([C@@H]([C@@H](O[C@@H]2Oc3cc(c(c(c3)O)C(=O)C)O)CO)O)O)O)O)O C06299010
C[C@H]1[C@@H]([C@@H]([C@@H]([C@@H](O1)O[C@@H]2[C@@H]([C@@H]([C@@H](O[C@@H]2Oc3cc(c(c(c3)O)C(=O)C)O)CO)O)O)O)O)O C39944862
C[C@@H]1[C@H]([C@@H]([C@@H]([C@@H](O1)O[C@@H]2[C@@H]([C@@H]([C@@H](O[C@@H]2Oc3cc(c(c(c3)O)C(=O)C)O)CO)O)O)O)O)O C39944864
C[C@H]1[C@H]([C@@H]([C@@H]([C@@H](O1)O[C@@H]2[C@@H]([C@@H]([C@@H](O[C@@H]2Oc3cc(c(c(c3)O)C(=O)C)O)CO)O)O)O)O)O C39944866
CC[C@@H](C)[C@@H](C(=O)N1CCOCCOCCN(CCOCCOCC1)C(=O)[C@@H]([C@@H](C)CC)[NH3+])[NH3+] C39988457
CC[C@@H](C)[C@H](C(=O)N1CCOCCOCCN(CCOCCOCC1)C(=O)[C@@H]([C@@H](C)CC)[NH3+])[NH3+] C39988459
c1cc(ccc1C(=O)N/N=C(\[C@@H]2C(=O)[NH+]=c3ccc(cc3=[NH+]2)Cl)/[C@@H]([C@@H](CO)O)O)Cl C40151297
c1ccc(c(c1)C(=O)N/N=C(\[C@@H]2C(=O)[NH+]=c3ccc(cc3=[NH+]2)Cl)/[C@H]([C@@H](CO)O)O)Cl C40151330
c1cc2c(cc1Cl)[nH]cc2O[C@@H]3[C@@H]([C@@H]([C@@H]([C@@H](O3)CO)O[C@@H]4[C@@H]([C@@H]([C@@H]([C@@H](O4)CO)O)O)O)O)O C43179119
C[C@@H]1C(=C(N=C1C(=O)N/N=C/c2ccc(c(c2)O)O)C)C(=O)N/N=C/c3ccc(c(c3)O)O C63770257
c1ccc2c(c1)ccn2C[C@H](C[NH2+]CCNc3ccc(c[nH+]3)C(F)(F)F)O C04299478
c1ccc2c(c1)ccn2C[C@@H](C[NH+]3CCC(CC3)[NH2+][C@H]4CCCC[C@@H]4O)O C04299561
C[C@@H](C[NH2+]CCCNc1c2ccc(cc2[nH+]c3c1cc(cc3)OC)Cl)O C04428781
C/C(=N\C1CC([NH2+]C(C1)(C)C)(C)C)/CC(=O)NC2CC([NH2+]C(C2)(C)C)(C)C C04955045
CC1(Cc2c(c([nH+]c3c2c4c(s3)c(ncn4)NCC[NH3+])N5CCCC5)CO1)C C02366322
C[NH2+]Cc1cn(nn1)C[C@H]2C[C@@H]3CC[NH+]2C[C@@H]3C(=O)N4CCC(CC4)C(=O)N C08299759
c1cc[nH+]c(c1)N2CC[NH+](CC2)Cc3[nH]/c(=N\c4ccc(cc4)F)/nc(n3)N C09361260
c1cc(cc(c1)OC[C@@H](C[NH+]2CCC(CC2)O)O)C[NH2+]Cc3ccc(c(c3)F)F C11957599
c1cc(cc(c1)OC[C@H](C[NH+]2CCC(CC2)O)O)C[NH2+]Cc3ccc(c(c3)F)F C11957607
CC(=O)NCC[NH2+]Cc1ccccc1OC[C@@H](C[NH+]2CCc3ccccc3C2)O C12431511
c1ccc(c(c1)C[NH2+]CC2(CCCCC2)O)OC[C@@H](C[NH+]3CCCCC3)O C12592952
Cc1cccnc1CC[NH2+]Cc2cccc(c2)OC[C@H](C[NH+]3CCC(CC3)O)O C12308368
c1cc(cc(c1)OC[C@H](C[NH+]2CCC(CC2)O)O)C[NH2+]CCn3cccn3 C14977614
Cc1cc(n[nH]1)C[NH+]2CCC3(CC2)c4ccccc4[C@H]([C@@H]3O)[NH+](C)CCO C20322397
c1cc[nH+]c(c1)N2CCN(CC2)[C@H]3[C@H](O[C@H]([C@H]3O)CO)C[NH2+]C4CCOCC4 C20465654
C[NH+](CCc1ccccn1)[C@H]2[C@H](O[C@H]([C@H]2O)CO)C[NH2+]Cc3ccccn3 C20465909
CC(C)(C)NC(=O)COc1ccc(cc1C[NH2+]CCC[NH2+]C)Br C20873268
c1ccc(c(c1)C[NH2+]CCN2CCC(CC2)O)OC[C@@H](C[NH+]3CCSCC3)O C20999165
CC1(CCc2cc3c(cc2O1)o/c(=[NH+]/NC(=O)CCC[NH3+])/c4c3CCCC4)C C32046731
c1cc(ccc1C[C@@H](c2nc(co2)C(=O)N3CCCN4C3=[NH+]CCC4)[NH3+])O C34387819
CC[NH+]1CCN(CC1)c2c(c(n/c(=[NH+]\c3ccc(cc3)Cl)/[nH]2)N)[N+](=O)[O-] C17206905
Cc1ccccc1Nc2nc(nc(n2)N)C[NH+]3CCN(CC3)c4cccc[nH+]4 C01070805
CCCC1=C[C@@H](N=N1)CN(C)C(=O)CN2[C@@H](N[NH2+]N2)C[NH+]3CCC(CC3)C C39362505
CC1=N[C@H](N=C1)CN(C)C(=O)CN2[C@@H](N[NH2+]N2)C[NH+]3CCc4ccccc4C3 C39406541
c1ccc2c(c1)CC[NH+](C2)C[C@H]3N[NH2+]NN3CC(=O)N4CCC5=C(C4)CN=N5 C39537399
c1ccc2=[NH+]C(=O)[C@@H]([NH+]=c2c1)/C(=N\Nc3ccc(cc3)S(=O)(=O)N)/C=O C40151145
c1cc[nH+]c(c1)N2CCN(CC2)c3c(c([nH+]cn3)Nc4cccnc4Cl)N C40799329
CC[C@@H]([C@H](c1cc(cs1)Br)[NH+](C)CC(=O)NCCOC)[NH3+] C43287276
C[NH+](C)CC[NH+](C)[C@@H]1[C@H]([C@@H]([C@H]2CO[C@@H]1O2)NC(=O)Nc3cccc(c3)C#N)O C20463972
C[NH+]1[C@@H]2CC[NH+]([C@@H]2C(=O)NC[C@@H]1CCC(=O)NCC#C)Cc3ccc(o3)CO C35442533
C[NH+]1CCC(CC1)[NH2+]C[C@@H]2[C@@H]([C@@H]([C@@H](O2)CO)O)N3CCN(CC3)c4ncccn4 C20465087
Cc1cc(c(c(c1)Br)NC(=O)C[NH+]2CC[C@@H](C2)C[NH3+])Br C50248526
COc1c(cc(cc1Br)Br)C[NH2+]C2CCC(CC2)[NH3+] C51694092
COc1c(cc(cc1Br)C[NH2+]C2CCC(CC2)[NH3+])Br C51694183
C[NH+]1CCN(CC1)CCCOc2ccccc2C[NH2+]Cc3csc(n3)N C55270704
C[C@@H](C[NH2+]CC[NH2+]Cc1ccccc1OCc2ccc(cc2Cl)Cl)O C22075032
CCCNC(=O)C[NH+]1CCC(CC1)NC(=O)NCC(C)(C)[NH+]2CCCCC2 C47911442
c1ccc(cc1)Nc2ccc(cc2)N3CC(=O)C(=C3N)C4[NH+]=c5ccccc5=[NH+]4 C63515093
c1cc2=[NH+][C@@H]([NH+]=c2cc1Cl)SCC(=O)N[C@H]3[C@@H](C=CS3)C(=O)N C63730946
C1CC[NH+](CC1)C2(CCN(CC2)C[C@@]3(CCC[NH+]4[C@@H]3CCCC4)O)C(=O)N C63857432
C[C@@H]1[C@@H](c2ccccc2N1CC(=O)N)C[NH2+]C[C@@H]3C=c4cc(ccc4=[NH+]3)OC C63868598
c1ccc2=[NH+][C@H](C=c2c1)c3cccc(c3)N4CCC(CC4)[NH2+]C[C@@H]5NNN=N5 C64015599
C[C@@H]1C(=c2cc(ccc2=[NH+]1)C#N)CCNc3c4ccccc4nc(n3)CC[NH3+] C65381219
Cc1c([nH+]c[nH]1)[C@H]2C(=NCN2CCC[NH+](CCO)CCO)c3ccccc3 C65386665
c1cc(c(c(c1)Cl)[C@H](CN/C(=[NH+]/C[C@@H]2CCCO2)/N)[NH+]3CCCC3)F C66243010
c1cc(c(c(c1)Cl)[C@H](CN/C(=[NH+]/C[C@H]2CCCO2)/N)[NH+]3CCCC3)F C66243012
c1cc[nH+]c(c1)N2CCN(CC2)S(=O)(=O)CCN/C(=[NH+]\Cc3ccco3)/N C66243086
CC1CC[NH+](CC1)C[C@@H](CNC(=O)NC2CC[NH+](CC2)CC3CCCC3)O C67637433
CNC(=O)[C@@H]1C[C@@H](C[NH2+]1)n2cc(nn2)c3ccc(cc3)C[NH+]4CCC(CC4)O C67649455
CNC(=O)[C@@H]1C[C@H](C[NH2+]1)n2cc(nn2)c3ccc(cc3)C[NH+]4CC[C@H](C4)O C67649472
CC1(CCC(CC1)C(C)(C)NC(=O)CBr)[NH2+]C[C@@H](COc2cccc3c2cc[nH]3)O C03870330
c1cc(c(cc1C(F)(F)F)N)NCCNc2c(cc(c[nH+]2)C(F)(F)F)Cl C02388245
CNC(=S)NNC(=O)C1=NO[C@@H](C1)CNc2c(cc(c[nH+]2)C(F)(F)F)Cl C05209254
c1ccc(c(c1)C[NH2+]CCNC(=O)c2c(non2)N)OCc3ccc(cc3)Cl C05324136
COc1ccc(cc1OCC[NH2+]C[C@@H](COc2cccc3c2c4ccccc4[nH]3)O)O C02528510
C[C@H](c1ccc(cc1)c2ccc(o2)C[NH2+]CCc3ccc(cc3)S(=O)(=O)N)O C07541052
c1cc2c(cc1Br)c3cc(ccc3n2C[C@@H](C[NH2+]C(CO)(CO)CO)O)Br C10384381
CC[NH+](CC(=O)Nc1c(cccc1F)F)CC(=O)Nc2c(ccs2)C(=O)N C12756028
c1cc(sc1)CNC(=O)CC[C@@H]2CNC(=O)[C@H]3[NH+]2C[C@H](C3)NC(=S)Nc4ccc(cc4)Cl C15708033
Cc1c(cccc1Cl)NC(=[NH2+])Nc2[nH]c(cc(=O)n2)CSc3nnc(s3)C C20503603
CCC[NH+](CC(=O)Nc1ccc2c(c1)[nH]c(=O)[nH]2)CC(=O)Nc3ccc(c(c3F)F)F C21920359
c1cc(c(cc1Br)C[NH2+]CCNCc2cc(ccc2O)Br)O C22937618
Cc1ccccc1[C@@H](c2ccccc2)OC[C@@H](C[NH2+][C@@H](C)[C@@H](c3ccc(cc3)O)O)O C37308270
CC1=NN[C@H](S1)SCc2cc(=O)nc([nH]2)NC(=[NH2+])Nc3cccc(c3)Cl C38964318
c1ccc2c(c1)c(c[nH]2)C[C@@H]([C@H]3NN[C@H](O3)SCc4ccc(c(c4)Cl)Cl)[NH3+] C38965851
c1ccc2c(c1)c(c[nH]2)C[C@@H]([C@H]3NN[C@H](O3)SCc4c(cccc4Cl)F)[NH3+] C38966459
Cc1ccc(cc1N2[C@H](N[NH2+]N2)SCC(=O)NCCc3c[nH]c4c3ccc(c4)OC)Cl C39024776
C[C@H]1C(=C(NO1)C)C(=O)N2C[C@H](C3(C2)CC[NH2+]CC3)C(=O)NCCc4c[nH]c5c4cccc5 C39597941
c1cc(c(cc1CCNC(=O)[C@@H]2CN(CC23CC[NH2+]CC3)C(=O)c4ccc(cc4F)C(F)(F)F)O)O C39661748
Cc1ccc(c(c1F)F)C(=O)N2C[C@@H](C3(C2)CC[NH2+]CC3)C(=O)NCCc4ccc(c(c4)O)O C39661802
c1ccc2c(c1)c(cc(=O)[nH]2)CS[C@H]3N[NH2+]NN3c4ccc5c(c4)OCCO5 C39697698
C[C@@H](C(=O)Nc1ccc2c(c1)[nH]c(=O)[nH]2)[NH2+][C@@H](c3ccc(cc3)C(C)(C)C)C(C)C C40002679
CC1(CC(CC([NH2+]1)(C)C)Nc2c(c(ncn2)Nc3ccc(c(c3)Cl)Cl)N)C C40704089
CC(C)Oc1c(cc(cc1Br)Br)C[NH2+]CCNC(=O)c2c(non2)N C40744468
c1cc(c(cc1F)Cl)COc2ccc(cc2C[NH2+]CCNC(=O)c3c(non3)N)Br C40744519
c1cc(c(cc1F)Cl)COc2ccc(cc2C[NH2+]CCNC(=O)c3c(non3)N)Cl C40744545
c1ccc(cc1)Oc2ccc(cc2)Nc3c(c(ncn3)NCC[NH+]4CCCCC4)N C40756482
CC1(CC(CC([NH2+]1)(C)C)Nc2c(c(ncn2)Nc3ccc(cc3Cl)Cl)N)C C40760776
Cc1ccc2c([nH+]1)cccc2Nc3c(c(ncn3)Nc4nc5ccccc5s4)N C40761227
Cc1ccc(cc1)CNc2c(c([nH+]cn2)NN(c3ccccc3)c4ccccc4)N C40777814
C[C@@]1(CC[C@]2([C@@H](C1)C(C[C@@H]2[NH2+]C3CCC3)(C)C)CCC(=O)NCCc4c[nH]c5c4cccc5)O C12531503
C[C@@]1(CC[C@@]2([C@@H](C1)C(C[C@@H]2[NH2+]C3CCC3)(C)C)CCC(=O)NCCc4c[nH]c5c4cccc5)O C43547783
CCOc1ccc(cc1)Nc2c(c(c(c3n2ncc3)C#N)N[C@H]4CCC[C@@H](C4)[NH3+])C C45254349
CC(C)[C@H](C(=O)NC1CC[NH+](CC1)CC(=O)N)NC(=O)C23CC4CC(C2)CC(C4)C3 C45891039
CC(C)(c1ccc(cc1)Br)[NH2+]CC(=O)Nc2c(ccs2)C(=O)N C47258130
Cc1cc(cc2c1nc([nH]2)[C@@H]3C(=CC=NC3=O)NC[C@@H](c4cccc(c4)Cl)O)C5=[NH+][C@@H](CN5)C C52634750
c1ccc2c(c1)c(cn2CCC(=O)N)C[NH2+]CCNC(=O)c3ccccc3Cl C55393568
C[C@H](CNC(=O)Nc1ccccc1SCC(=O)N)[NH+]2CCc3ccccc3C2 C45694765
C[NH+](C)[C@@H](CNC(=O)NCCc1ccc(s1)S(=O)(=O)N)c2cccs2 C43145400
CSCC[C@H](C(=O)NC[C@@H](c1c(cccc1Cl)F)[NH+]2CCCC2)NC(=O)N C41399602
c1ccc2=[NH+]CC(=c2c1)[C@@H](CNC(=O)CSc3nc([nH]n3)N)c4ccc(cc4Cl)Cl C63234346
C[C@H](C(=O)NC(=O)N)S[C@H]1NN=C(N1c2ccc(cc2)Cl)C3=c4ccccc4=[NH+]C3 C64055454
C[C@@H](c1cccc(c1)S(=O)(=O)NC)NC(=O)NC2CC([NH2+]C(C2)(C)C)(C)C C67380624
Cc1c(cccc1Cl)NC(=O)C(=O)NN/C(=C/C(=O)Nc2ccc(cc2)NC(=O)C)/C C03088339
c1cc(ccc1CCC(=O)c2c(cc(cc2O[C@H]3[C@@H]([C@H]([C@@H]([C@@H](O3)CO)O)O)O)O)O)O C04252701
CCc1ccccc1N([C@@H](c2ccc(cc2)F)C(=O)NC[C@H]3CCCO3)C(=O)c4c(c(ns4)C(=O)N)N C06860599
c1cc(ccc1CCC(=O)c2c(cc(cc2O[C@H]3[C@H]([C@H]([C@H]([C@@H](O3)CO)O)O)O)O)O)O C08602675
c1cc(ccc1[C@H](C(=O)N[C@H]2[C@H]3N(C2=O)C(=C(CS3)CSc4cn[nH]n4)C(=O)[O-])[NH3+])O C11616776
Cc1ccc(c(c1)N([C@@H](c2ccc(cc2)F)C(=O)NC[C@@H]3CCCO3)C(=O)c4c(c(ns4)C(=O)N)N)C C12473256
Cc1ccc(cc1)[C@@H](C(=O)NC(C)(C)C)N(c2ccccc2F)C(=O)c3c(c(ns3)C(=O)N)N C12477086
Cc1cccc(c1)N([C@@H](c2ccco2)C(=O)NC(C)(C)C)C(=O)c3c(c(ns3)C(=O)N)N C12478000
Cc1ccc(o1)[C@@H](C(=O)NC2CCCC2)N(c3ccc(cc3)Cl)C(=O)c4c(c(ns4)C(=O)N)N C12704038
C[C@H](C(=O)NC[C@@H]1CCCO1)N(c2ccc(cc2)F)C(=O)c3c(c(ns3)C(=O)N)N C12715222
C[C@@H](C(=O)NC[C@@H]1CCCO1)N(c2ccc(cc2)F)C(=O)c3c(c(ns3)C(=O)N)N C12715228
Cc1cccc(c1)N([C@@H](c2ccc(cc2)F)C(=O)NC[C@H]3CCCO3)C(=O)c4c(c(ns4)C(=O)N)N C12716060
Cc1c2ccc(c(c2oc(=O)c1CC(=O)N(C)C[C@@H]([C@@H]([C@H]([C@H](CO)O)O)O)O)C)OCC(=C)C C12896810
c1cc(ccc1CCC(=O)c2c(cc(cc2O[C@H]3[C@H]([C@H]([C@@H]([C@@H](O3)CO)O)O)O)O)O)O C13521018
c1cc(ccc1CCC(=O)c2c(cc(cc2O[C@@H]3[C@H]([C@H]([C@@H]([C@H](O3)CO)O)O)O)O)O)O C13521027
c1ccc(c(c1)/C=N\N2C(=O)c3cccc4c3c(ccc4NC(CO)(CO)CO)C2=O)O C16449496
COc1ccccc1c2nnc(n2N)SCc3nc(nc(n3)Nc4ccc(cc4)F)N C16622178
COc1ccc(cc1)c2nnc(n2N)SCc3nc(nc(n3)Nc4ccc(cc4)F)N C16630177
CC(=O)N[C@H](C(Cl)(Cl)Cl)NC(=S)Nc1c(c2c(s1)CCCC2)C(=O)N C04177622
c1cc(ccc1/C=N/Nc2nnc(n2N)SCC(=O)Nc3cc(ccc3Cl)Cl)O C20528352
C[C@H]1[C@@H]([C@H]([C@H]([C@@H](O1)OC[C@H]2[C@H]([C@H]([C@@H]([C@H](O2)Oc3ccc(c(c3)OC)OC)O)O)O)O)O)O C31155362
C[C@H]1[C@@H]([C@H]([C@H]([C@@H](O1)OC[C@@H]2[C@H]([C@H]([C@@H]([C@H](O2)Oc3ccc(c(c3)OC)OC)O)O)O)O)O)O C31155372
c1cc(c(cc1COC(=O)c2ccc(c(c2)O)O)O)O[C@H]3[C@@H]([C@H]([C@@H]([C@H](O3)CO)O)O)O C31165201
CC(C)([C@H]([C@@H](c1cc2ccc(=O)oc2cc1OC)O)O)O[C@H]3[C@@H]([C@H]([C@@H]([C@H](O3)CO)O)O)O C31167994
Cc1ccc(c(c1)[C@@H]2[C@H]3[C@@H](C(=O)N(C3=O)C(C)(C)C)[C@@]([NH2+]2)(CCCNC(=O)N)C(=O)[O-])C C33703758
C[C@@H]([C@H]([C@@H]([C@@H](OCCO)Oc1ccc(cc1)c2coc3cc(cc(c3c2=O)O)OC)O)O)O C34898308
C[C@H]1[C@@H]([C@H]([C@H]([C@@H](O1)OC[C@H]2[C@@H]([C@@H]([C@@H]([C@@H](O2)Oc3ccc(c(c3)OC)OC)O)O)O)O)O)O C35454769
C[C@H]1[C@@H]([C@H]([C@H]([C@@H](O1)OC[C@H]2[C@H]([C@@H]([C@@H]([C@@H](O2)Oc3ccc(c(c3)OC)OC)O)O)O)O)O)O C35454777
C[C@]12CCC(=O)C=C1CC[C@@H]3[C@@H]2[C@@H](C[C@@]4([C@@H]3CC[C@@]4(C(=O)COC(=O)[C@@H](CCC(=O)[O-])[NH3+])O)C)O C35806146
c1cc(c(cc1CCC(=O)NNC(=S)Nc2ccc(cc2Cl)Br)O)O C13544957
c1cc(ccc1CCC(=O)c2c(cc(cc2O)O[C@H]3[C@@H]([C@H]([C@@H]([C@H](O3)CO)O)O)O)O)O C31166407
c1cc(ccc1CCC(=O)c2c(cc(cc2O[C@H]3[C@@H]([C@H]([C@@H]([C@H](O3)CO)O)O)O)O)O)O C03875408
c1cc(ccc1CCC(=O)c2c(cc(cc2O[C@H]3[C@@H]([C@@H]([C@@H]([C@@H](O3)CO)O)O)O)O)O)O C03874669
c1cc(ccc1CCC(=O)c2c(cc(cc2O[C@@H]3[C@H]([C@H]([C@@H]([C@@H](O3)CO)O)O)O)O)O)O C08681548
CC(C)c1ccccc1NC(=O)CS[C@H]2NN[C@@H](N2N)[C@@H]3C=C(N=N3)c4ccc(cc4)F C38990026
Cc1ccc(cc1)C2=C[C@H](N=N2)[C@@H]3NN[C@@H](N3N)SCC(=O)Nc4cc(ccc4OC)C C39016558
C[C@H](C(=O)NC1CCCC1)N(c2ccc(cc2)C(C)C)C(=O)c3c(c(ns3)C(=O)N)N C06190830
c1ccc(cc1)n2c3c(cn2)c(nc(n3)NCCO)Nc4c(c5c(s4)CCC5)C(=O)N C41026342
Cc1ccccc1N2C(=O)[C@H]3[C@@H]([NH2+][C@@]([C@@H]3C2=O)(CCCNC(=O)N)C(=O)[O-])c4cc5ccccc5o4 C43221926
c1cc(ccc1CCC(=O)c2c(cc(cc2O[C@@H]3[C@@H]([C@@H]([C@H]([C@H](O3)CO)O)O)O)O)O)O C43465394
Cc1ccc(cc1)NC(=O)N[C@H]2C[C@@](C[C@H]([C@@H]2O)O)(C(=O)N[C@H](C(C)C)C(=O)OC)O C43537163
CCCCCCNc1nc2c(ncnc2n1[C@H]3[C@@H]([C@H]4[C@H](O3)CO[P@@](=S)(O4)O)O)N C43764011
CCCCCCNc1nc2c(ncnc2n1[C@H]3[C@@H]([C@H]4[C@H](O3)CO[P@](=S)(O4)O)O)N C43764012
c1cc(c(cc1/C=C/C(=O)OC[C@@H]2[C@H]([C@@H]([C@H]([C@@H](O2)O[C@H]3CCCC[C@@H]3O)O)O)O)O)O C49601728
c1cc(c(cc1NC(=S)NNc2ccc(cc2[N+](=O)[O-])S(=O)(=O)N)Cl)Cl C16218234
C[C@@H](C(=O)Nc1c(c2c(s1)CCC2)C(=O)N)OC(=O)c3cc(c(cc3OC)N)Cl C58154023
Cc1ccc(cc1)CN2[C@@H]3C(=C(N2)C)C=C(S3)C(=O)NCCCc4c(c(n[nH]4)N)C#N C39937700
c1ccc2=[NH+]CC(=c2c1)C[C@@H](C(=O)N[C@@H](CO)C(=O)[O-])N3[C@@H](Nc4ccccc4C3=O)O C64020235
c1ccc2=[NH+]CC(=c2c1)C[C@H](C(=O)N[C@@H](CO)C(=O)[O-])N3[C@@H](Nc4ccccc4C3=O)O C64137026
CC1(CC(=CC(=[N+]2CCCCC2)C1)[NH2+][C@H](CO)[C@H](c3ccc(cc3)[N+](=O)[O-])O)C C03171299
C[NH+](C)C[C@H](COc1ccc(cc1C[NH2+]CCc2ccccc2Cl)OC)O C11813412
COc1ccc(c(c1)OC[C@@H](C[NH+]2CCCC2)O)C[NH2+]CCCSC C11842381
COc1cccc(c1OC[C@H](C[NH+]2CCOCC2)O)C[NH2+]CCCSC C11842725
c1ccc(c(c1)C[NH2+]CCOc2cccnc2)OC[C@H](C[NH+]3CCCCC3)O C11843962
c1cnn(c1)CCC[NH2+]Cc2ccc(cc2)OC[C@@H](C[NH+]3CCCCC3)O C11874894
c1ccc(c(c1)C[NH2+]CCCN2CCCC2=O)OC[C@@H](C[NH+]3CCCCC3)O C11934172
C[NH+](Cc1ccccc1)C[C@@H](COc2ccc(cc2)C[NH2+]CCn3cccn3)O C12054360
c1ccc(cc1)OCC[NH2+]Cc2ccccc2OC[C@@H](C[NH+]3CCSCC3)O C12073406
CSCCC[NH2+]Cc1cccc(c1)OC[C@@H](C[NH+]2CCc3ccccc3C2)O C12386562
C[NH+](C)C[C@@H](COc1ccc(cc1C[NH2+]CCc2cccc(c2)F)OC)O C12430624
c1ccc(c(c1)C[NH2+]CCCOc2cccnc2)OC[C@H](C[NH+]3CCCCC3)O C12431982
COc1ccc(c(c1)OC[C@H](C[NH+]2CCCC2)O)C[NH2+]CCOc3ccccc3 C12432646
C[NH+](C[C@@H](COc1ccccc1C[NH2+]CCc2ccncc2)O)C3CCCCC3 C12318078
CSCCC[NH2+]Cc1ccccc1OC[C@H](C[NH+]2CCc3ccccc3C2)O C12458915
c1ccc(cc1)CCC[NH2+]Cc2ccccc2OC[C@H](C[NH+]3CCSCC3)O C12575432
COc1ccccc1CC[NH2+]Cc2ccccc2OC[C@H](C[NH+]3CCCCC3)O C12752889
Cc1nccn1CCC[NH2+]Cc2ccc(cc2)OC[C@H](C[NH+]3CCCCC3)O C12317140
CSCCC[NH2+]Cc1ccc(cc1)OC[C@@H](C[NH+]2CCc3ccccc3C2)O C11662823
c1ccc(c(c1)C[NH2+]CCCc2cccnc2)OC[C@@H](C[NH+]3CCSCC3)O C15065304
c1ccc(c(c1)C[NH2+]CCCc2cccnc2)OC[C@H](C[NH+]3CCSCC3)O C15065305
COc1ccc(c(c1)OC[C@@H](C[NH+]2CCCCCCC2)O)C[NH2+]CCSC C15066580
C[NH+](C[C@@H](COc1cccc(c1)C[NH2+]CCCSC)O)C2CCCCC2 C15069372
CC(C)(C[NH2+]Cc1cccc(c1)OC[C@H](CN2CCOCC2)O)C[NH+](C)C C20600992
CC[NH+](CC)CCC[n+]1cnc2c(c1N)[C@H](c3ccc(cc3O2)O)c4ccco4 C35392062
C[NH+](C)CCC[n+]1cnc2c(c1N)[C@H](c3ccc(cc3O2)O)c4ccc(cc4)OC C35392229
CC[NH+](CC)CC[n+]1cnc2c(c1N)[C@@H](c3ccc(cc3O2)O)c4ccccc4 C35769684
C[NH+](Cc1ccccc1)C[C@H](COc2ccc(cc2)C[NH2+]Cc3cccnc3)O C12297317
CC[NH+](CC)CC[n+]1c2ccccc2n(c1N)C[C@@H](COc3ccccc3C)O C36013460
C[NH+](C)[C@@H](C[NH2+]C[C@@H](COc1ccc(cc1)C#N)O)c2ccccc2OC C23248960
C[NH+]1CCN(CC1)C[C@@H](COc2cc(ccc2C[NH2+]CCCSC)OC)O C23359684
CC1([C@@H]2CC=C([C@H]1C2)COC[C@@H](C[NH2+]C[C@@H](c3ccc(cc3)OC)[NH+](C)C)O)C C22041663
c1ccc2c(c1)n(c([n+]2CC[NH+]3CCCC3)N)C[C@@H](COc4ccc(cc4)Cl)O C40151075
C[NH+](C)Cc1ccccc1CNC(=O)C(=O)Nc2ccccc2C[NH+]3CCCC3 C49269430
CCN(CC)C(=O)CC[C@@H]1CNC(=O)[C@H]2[NH+]1C[C@H](C2)[NH2+]Cc3cccs3 C22936962
CC(=O)NCC1CC[NH+](CC1)CC(=O)NC[C@@H]2CC[NH+](C2)CC(F)(F)F C51856583
CC(=O)NCC1CC[NH+](CC1)CC(=O)NC[C@H]2CC[NH+](C2)CC(F)(F)F C51856584
CC[NH+]1CCN(CC1)C[C@H](COc2cccc(c2)CNCC(C)(C)C[NH+](C)C)O C20600790
CCN(CC)c1ccc(c(c1)O)C(=O)NCc2cc[nH+]c(c2)N3CC[NH+](CC3)C C65060382
c1cc(cc(c1)N2CC[NH+](CC2)CCCCNC3=[NH+]CCCN3)C(F)(F)F C66242912
CCCC[NH+]1CCCC[C@@H]1CNC(=O)NCCCC[NH+]2CCN(CC2)CC C66597631
CC1CC[NH+](CC1)C[C@H](C[NH2+]Cc2ccc(c(c2)OCCCC#N)OC)O C67122125
CCOc1c(cc(cc1OC)C[NH2+]C[C@@H](C[NH+]2CCC(CC2)C)O)OC C67122364
Cc1nc(cs1)COc2ccc(cc2)C[NH2+]C[C@H](C[NH+]3CCC(CC3)C)O C67122401
Cc1c(c(n(n1)CCO)C)C[NH2+]Cc2ccc(cc2)C[NH+]3CCC[C@H](C3)C C67188319
CC[NH+](CC)CCOc1ccccc1C[NH2+]Cc2c(nn(c2C)CCO)C C67189291
c1cc(cc(c1)F)OC[C@@H](C[NH2+]Cc2ccc(cc2)OCC[NH+]3CCCC3)O C67224424
c1cc(cc(c1)F)OC[C@H](C[NH2+]Cc2ccc(cc2)OCC[NH+]3CCCC3)O C67224426
CCC[NH+]1Cc2cccc(c2C1)NC(=O)C(=O)NC[C@@H](C)[NH+]3CCC(CC3)C C67557543
CC[NH+](CC)[C@H](C)CNC(=O)[C@H]1CCC[C@@H](C1)C(=O)NC[C@H](C)[NH+](CC)CC C67573692
COc1ccc(cc1)[C@H]2/C(=C(/c3ccccc3)\O)/C(=O)C(=O)N2CC[NH2+]CCO C06621650
CCCn1c(c(c(=O)[nH]c1=O)C(=O)C[NH+](CC)C[C@H]2COc3ccccc3O2)N C16628219
C[C@@H](c1ccc(cc1)S(=O)(=O)N)[NH+](C)C[C@H](COc2ccc(cc2)Cl)O C21307544
CCc1ccccc1Nc2nc(nc(n2)N)C[NH+]3CCN(CC3)C[C@@H]4CCCO4 C22786387
CCc1ccccc1Nc2nc(nc(n2)N)C[NH+]3CCN(CC3)C[C@H]4CCCO4 C22786395
C[C@@H](c1ccc(cc1)Br)NC(=O)c2coc(n2)[C@H](CCSC)[NH3+] C33716662
COc1cc(ccc1O)C[NH+]2CCC(CC2)NC(=O)c3c(nccn3)NC(=O)C4CCCCC4 C35896883
c1ccc2c(c1)-c3c(cccc3C(=O)N4C[C@@H](C5(C4)CC[NH2+]CC5)C(=O)NCCOCCO)C2=O C39601583
c1ccc2c(c1)-c3c(cccc3C(=O)N4C[C@H](C5(C4)CC[NH2+]CC5)C(=O)NCCOCCO)C2=O C39601585
Cc1ccc(cc1)C(=O)N2C[C@H](C3(C2)CC[NH2+]CC3)C(=O)N[C@H](C)CCCC(C)(C)O C39631124
CCCCC(=O)N1C[C@@H](C2(C1)CC[NH2+]CC2)C(=O)N[C@@H](C)CCCC(C)(C)O C39631208
CCCCC(=O)N1C[C@H](C2(C1)CC[NH2+]CC2)C(=O)N[C@@H](C)CCCC(C)(C)O C39631212
CC[C@@H](C)C(=O)N1C[C@@H](C2(C1)CC[NH2+]CC2)C(=O)N[C@@H](C)CCCC(C)(C)O C39631474
CC[C@@H](C)C(=O)N1C[C@H](C2(C1)CC[NH2+]CC2)C(=O)N[C@@H](C)CCCC(C)(C)O C39631478
Cn1c2ccc(cc2n(c1=O)C)[C@@H](COc3ccc(cc3)C[NH2+]CCCCO)O C40744147
CC(C)CCNc1c(c(ncn1)N2CC[NH+](CC2)Cc3ccc4c(c3)OCO4)N C40797803
CC(C)CC(=O)Nc1ccc(cc1)NC(=O)C(=O)NCc2cc[nH+]c(c2)N(C)C C41607704
c1cc(sc1)[C@H](CNC(=O)/C=C/c2ccc(cc2)OCC(=O)N)[NH+]3CCCC3 C53373730
C[C@@H](c1ccc(cc1)S(=O)(=O)N)[NH+](C)C[C@@H](COc2ccc(cc2)Cl)O C53400634
C[NH+](C)[C@@H](CNC(=O)NNC(=O)[C@@H]1CCS(=O)(=O)C1)c2ccccc2OC C54042196
C[NH+](C)[C@H](CNC(=O)NNC(=O)[C@@H]1CCS(=O)(=O)C1)c2ccccc2OC C54042198
C[NH+](C)[C@@H](CNC(=O)NNC(=O)[C@H]1CCS(=O)(=O)C1)c2ccccc2OC C54042200
C[C@@H]1C[C@@H](C[NH+](C1)CCNC(=O)N[C@@H](C)c2ccc(cc2)S(=O)(=O)NC)C C54581427
COc1ccccc1CC(=O)NNC(=O)NCc2ccccc2C[NH+]3CCCC3 C56578563
c1cc(ccc1CC[NH2+][C@H]2CC(=O)N(C2=O)Cc3ccc4c(c3)OCO4)S(=O)(=O)N C58951336
c1cc(ccc1CC[NH+]2CCC(CC2)C(=O)Nc3ccc(cc3)S(=O)(=O)N)[N+](=O)[O-] C59386639
C[C@H]1CCC[NH+](C1)C(C)(C)CNC(=O)CCCC[C@H]2[C@@H]3[C@H](CS2)NC(=O)N3 C53404576
Cc1ccc(cc1)[C@@H](CNC(=O)c2ccccc2SCC(=O)N)[NH+]3CCCC3 C61503064
CCN(CC)c1ccc(c[nH+]1)CNC(=O)C(=O)Nc2cccc(c2C)C(=O)NC C62062423
COc1cc(cc(c1OCC(=O)N)OC)C[NH2+]Cc2ccccc2n3cccn3 C62425903
Cc1c(c(c(nc1C)SCC(=O)NCCC2=c3ccccc3=[NH+]C2)C(=O)N)C C63069311
CC1=C([C@H](n2c(ncn2)N1)O)CCC(=O)NCCC3=c4cc(ccc4=[NH+]C3)OC C63329005
CCOc1ccc(c(c1)/[NH+]=c\2/c(cc3c(cnc(c3o2)C)CO)C(=O)N)OCC C13147521
CC[NH+](CC(=O)c1c(n(c(=O)[nH]c1=O)C2CC2)N)[C@H](C)c3cc4ccccc4o3 C64348882
C[C@@H](CC(=O)NNC(=O)NCCCn1cc[nH+]c1)c2ccc(cc2)C(F)(F)F C64885707
c1cc(c(cc1CCCC(=O)NNC(=O)NCCCn2cc[nH+]c2)Cl)Cl C64885857
CCOc1c(cc(cc1Cl)C(=O)NNC(=O)NCCCn2cc[nH+]c2)OC C64886903
C[C@@H](CNC(=O)N[C@H](C)c1ccc(cc1)S(=O)(=O)NC)C[NH+]2CCCCC2 C54579763
CC[NH+](CC(=O)c1c(n(c(=O)[nH]c1=O)C2CC2)N)[C@@H](C)c3cc4ccccc4o3 C66434210
CCCOc1c(cc(cc1Cl)C(=O)N[C@H]2CCC[NH+](C2)CC(=O)N)OCC C66450243
c1ccc(c(c1)N2CC[NH+](CC2)CCCNc3ncc(s3)S(=O)(=O)N)F C66468262
C=CC[NH+](CC(=O)Nc1ccccc1SCC(=O)N)[C@@H]2CCS(=O)(=O)C2 C66559493
C[NH+]1CCN(CC1)c2c(cccn2)CNC(=O)NC[C@H](COc3ccccc3)O C66986393
C[NH+](C)[C@@H](CNC(=O)CCCC[C@@H]1[C@@H]2[C@@H](CS1)NC(=O)N2)c3ccsc3 C67160994
C[NH+](CCCNC(=O)CCCC[C@H]1[C@@H]2[C@@H](CS1)NC(=O)N2)CC(F)(F)F C67164492
C[C@@H]1C[C@@H](C[NH+](C1)CCCNC(=O)CCCC[C@@H]2[C@@H]3[C@@H](CS2)NC(=O)N3)C C67165571
C[C@@H]1C[C@@H](C[NH+](C1)C[C@@H](C)NC(=O)CCCC[C@@H]2[C@@H]3[C@@H](CS2)NC(=O)N3)C C67233019
C[C@H]1C[C@@H](C[NH+](C1)C[C@@H](C)NCc2cc(c(c(c2)Cl)OCC(=O)N)OC)C C67251450
CC1CC[NH+](CC1)C[C@H](CNC(=O)Nc2cccc(c2OCCOC)Cl)O C67550334
C[C@H]1CCC[C@](C1)(CNC(=O)CCCC[C@@H]2[C@@H]3[C@@H](CS2)NC(=O)N3)[NH+](C)C C67612890
CCOc1ccc2c(c1)cc(c(=O)[nH]2)CN(CCCO)C(=S)Nc3ccc(cc3)C C04127696
COc1ccc2cc(c(=O)[nH]c2c1)CN(CCO)C(=S)NCCc3ccccc3 C04133113
Cc1ccc(cc1)NC(=S)N(CCCO)Cc2cc3ccc(cc3[nH]c2=O)OC C04127714
COc1ccc2c(c1)cc(c(=O)[nH]2)CN(CCCO)C(=S)Nc3ccc(cc3)F C04133230
C[C@H](c1ccc(cc1)F)NC(=S)NNC(=O)Cn2c(=O)c3ccccc3cn2 C04593391
c1ccc(c(c1)NC(=S)N[C@H](C(Cl)(Cl)Cl)NC(=O)CF)[N+](=O)[O-] C05127443
c1cc(ccc1C2SCCS2)C(=O)OCC(=O)Nc3c(ccs3)C(=O)N C05584660
CCOc1ccc2c(c1)cc(c(=O)[nH]2)CN(CCCO)C(=S)Nc3ccc(cc3)F C06196600
c1ccc(cc1)CNC(=O)c2ccccc2NCC(=O)N[C@H]3CCS(=O)(=O)C3 C08160741
c1c(cc(c(c1Cl)S(=O)(=O)NCC(=O)OCC(=O)N)Cl)Br C11307225
CC(C)[C@@H](C(=O)NNC(=O)c1ccc(cc1)Cl)NS(=O)(=O)c2cccs2 C12871868
CNS(=O)(=O)Cc1ccccc1CNC(=O)c2c[nH]nc2c3ccc(cc3)F C10126519
c1ccc2c(c1)-c3ccccc3C2COC(=O)[C@H](c4cccs4)[C@H](CC(=O)[O-])[NH3+] C21302020
CC(=O)Nc1ccc(c(c1)C(F)(F)F)NC(=O)CCCNC(=O)c2cccs2 C22311816
Cc1c(c(n2cnc(c2n1)C(=O)N)C)CCC(=O)N[C@H](c3cccs3)C(C)C C25964611
Cc1ccc(c(c1)SCc2[nH]c3c(c(c(s3)C(=O)NCCNC(=O)C)C)c(=O)n2)C C27672025
C[C@@H](C(=O)NNC(=O)[C@H](C)Oc1ccc(cc1)F)NC(=O)/C=C/c2ccccc2 C08029669
CCN(Cc1ccc(s1)Br)C(=O)C[C@H](c2ccccc2)NC(=O)N C32901215
C[C@@H]1C[C@H](CN(C1)C(=O)COC(=O)C[C@@H](c2ccccc2Cl)NC(=O)N)C C35513175
c1cc(ccc1C2(CCC2)[C@H]3NN[C@@H](O3)CCC(=O)NCCC4=CN=NC4)Cl C39466872
CCN(Cc1ccc(s1)Br)C(=O)C[C@@H](c2ccccc2C)NC(=O)N C40069644
Cc1c(c(n(n1)c2ccccc2)C)C(=O)C(=O)NNC(=S)NC3CCCCC3 C42080252
CCc1c(c(c(n1CCCO)C)C(=O)N)c2c(n(n(c2=O)c3ccccc3)C)C C43225587
CCC[C@@H](C(=O)NC[C@@H]1CCCO1)n2c(c(cc2c3ccc(cc3)F)C(=O)N)C C44145112
c1cc(ccc1/C=C/C(=O)NNC(=O)COc2ccc(cc2)F)C(=O)NC3CC3 C44669330
Cc1ccc(cc1Cl)n2cnnc2SCC(=O)NNC(=S)NC3CC3 C45144693
C[C@@H](C(=O)NC(=O)NC1CC1)Sc2nnc(s2)NCCc3cccs3 C45619542
C[C@@H](C(=O)NC(=O)NC)OC(=O)CCc1c2cc(ccc2[nH]c1c3ccccc3)F C10636481
COc1ccc(cc1)N2C[C@@H](CC2=O)C(=O)Nc3ccccc3SCC(=O)N C46571206
C=CCNC(=S)NNC(=O)CN1c2ccc(cc2OCC1=O)Br C46572675
c1ccc(cc1)CSCCNC(=O)C(=O)Nc2ccc(cc2)N3CCNC3=O C49043804
C[C@H](c1ccc(c(c1)F)OC)NC(=O)C(=O)Nc2cccc(c2)NC(=O)C3CC3 C49251603
Cc1cc(ccc1NC(=O)C(=O)N[C@H](C)c2cc(oc2C)C)C(=O)NCC(C)C C51788693
Cc1cc(cc(c1)NC(=O)C(=O)NCC[C@](c2nccn2C)(C(F)(F)F)O)C C54940434
Cc1c(sc(n1)NC(=O)/C=C/c2cc(ccc2OC)Cl)SCC(=O)N C55192217
CCCCn1c(c(c(=O)[nH]c1=O)N(C)C(=O)CSc2ccc(cc2F)F)N C17344299
c1ccc(c(c1)CNC(=O)NCC(=O)Nc2ccc(cc2)F)CN3CCOCC3 C60244637
c1cc(ccc1COC[C@@H](CN2CCc3c2ccc(c3)S(=O)(=O)N)O)Cl C60466362
CCNC(=O)CNC(=O)C(=O)Nc1ccccc1S[C@H](C(F)(F)F)Cl C61924452
COc1cc(c(cc1NC(=O)C(=O)NC[C@@H](c2ccc(cc2)F)O)Cl)OC C62131647
C[C@H](c1ccccc1)NC(=O)CCC2=N[C@H](SC2)NC(=O)c3ccc[nH]c3=O C64409287
c1ccc(cc1)[C@@H]2N=C(CS2)CNC(=O)N[C@H](CC3=c4ccccc4=[NH+]C3)C(=O)[O-] C64683260
CC(=O)Nc1ccc(c(c1)C(=O)NCCCNc2ccc(cn2)C(F)(F)F)F C53513090
COCCCNC(=S)NNC(=O)Cc1csc(n1)Cc2ccc(cc2)F C65621467
CCN(Cc1ccccc1)C(=O)CNC(=O)N[C@H](C)c2cccc(c2)NC(=O)C C66356978
CCNC(=O)NC1CCC(CC1)OC(=O)CCNC(=O)c2ccc(cc2F)F C66536744
Cc1cccc(=O)n1CCCCNC(=O)Nc2ccc(c(c2)C)C(=O)NC(C)C C66681967
c1cc(ccc1C2(CC2)CNC(=O)C(=O)Nc3ccc(nc3)NC(=O)C4CC4)F C66996380
C[C@@H](CCc1ccc(cc1)O)NC(=O)C(=O)Nc2ccccc2CC(=O)N(C)C C67327766
CCOc1cc2c(cc1NC(=O)C(=O)N[C@H](C)Cc3ccc(cc3)O)O[C@@H](C2)C C67396391
c1c(nc(=O)n(n1)[C@H]2[C@@H]([C@@H]([C@@H](O2)CO)O)O)NCC(=O)N C01662918
C[C@](CO)([C@H]([C@@]12C(=O)N[C@@](C(=C)CCO1)(C(=O)N2)O)O)O C04099040
CNc1nc(c2c(n1)n(cn2)[C@@H]3[C@H]([C@@H]([C@@H](O3)CO)O)O)N C01669642
c1nc(c2c(n1)n(cn2)[C@@]3([C@H]([C@@H]([C@@H](CO3)O)O)O)CO)N C04522731
c1nc(c2c(n1)n(cn2)[C@]3([C@H]([C@@H]([C@@H](CO3)O)O)O)CO)N C04522732
c1nc2c(n1[C@@H]3[C@H]([C@@H]([C@@H](O3)CO)O)O)[nH]c(nc2=S)N C04557083
c1nc(c2c(n1)n(cn2)[C@H]3[C@@H]([C@@H]([C@@H]([C@@H](O3)CO)O)O)O)N C04188103
c1nc(c2c(n1)n(cn2)[C@@H]3[C@H]([C@@H]([C@@H]([C@@H](O3)CO)O)O)O)N C04188112
CNc1nc2c(ncnc2n1[C@H]3[C@H]([C@@H]([C@@H](O3)CO)O)O)N C04718460
CC[C@@]1(Cc2c(sc3c2c(nc(n3)NN)NN)CO1)C C00506932
c1ccc(cc1)Nc2nnc(s2)[C@@H]([C@@H]([C@@H]([C@@H](CO)O)O)O)O C05331868
Cc1c(c(cc(c1Cl)S(=O)(=O)N)S(=O)(=O)N)N C01628084
C1=CO[C@@H]([C@H]([C@@H]1O)O[C@@H]2[C@@H]([C@H]([C@H]([C@H](O2)CO)O)O)O)CO C12953224
c1nc(c2c(n1)ncn2[C@H]3[C@H]([C@@H]([C@@H]([C@@H](O3)CO)O)O)O)N C05386526
c1ccc(c(c1)OCCCc2c(nc(nc2N)N)N)Cl C04771653
c1nc(c(c(n1)N2[C@@H]3[C@H]([C@@H]([C@@H](O3)CO)O)OC2=S)N)N C04773816
c1nc(c2c(n1)n(cn2)[C@]3([C@H]([C@@H]([C@H](O3)CO)O)O)CO)N C13521786
C[C@]1([C@@H]([C@H](O[C@H]1n2cnc3c2nc([nH]c3=O)N)CO)O)O C13560595
C(C(=O)NN)Sc1nnc(s1)SCC(=O)NN C02268238
c1nc(c2c(n1)n(cn2)[C@H]3[C@H]([C@@H]([C@@H]([C@H](O3)CO)O)O)O)N C15260378
Cn1c(=O)cc([nH]c1=O)N[C@@H]2[C@H]([C@@H]([C@H]([C@@H](O2)CO)O)O)O C16952322
c1nc(c2c(n1)n(cn2)[C@@H]3[C@H]([C@@H]([C@H]([C@@H](O3)CO)O)O)O)N C17021264
C[C@]1([C@H]([C@H](O[C@H]1n2cnc3c2nc([nH]c3=O)N)CO)O)O C22063174
C1C/C(=N\NC(=S)N)/[C@H]2CC/C(=N/NC(=S)N)/[C@@H]1C2 C25627498
c1cc(ccc1Nc2c(c(=O)[nH]c(n2)N)N)Br C08615071
c1nc(c2c(n1)n(c(=S)[nH]2)[C@H]3[C@H]([C@@H]([C@@H](O3)CO)O)O)N C04823537
c1nc(c2c(n1)n(c(=S)[nH]2)[C@@H]3[C@H]([C@@H]([C@@H](O3)CO)O)O)N C04823535
c1cc(c(cc1CCO[C@@H]2[C@@H]([C@@H]([C@@H]([C@@H](O2)CO)O)O)O)O)O C34165723
CO[C@@H]1[C@H]([C@@H](O[C@@H]1n2cnc3c2nc(nc3N)N)CO)O C34350986
C1Cn2c(c(nn2)C(=O)NN)Sc3n1nnc3C(=O)NN C36489959
C[C@](CO)([C@H]([C@]12C(=O)N[C@](C(=C)CCO1)(C(=O)N2)O)O)O C00967754
CNc1nc2c(ncnc2n1[C@@H]3[C@H]([C@H]([C@@H](O3)CO)O)O)N C02244192
CO[C@@H]1[C@@H]([C@H](O[C@H]1n2cnc3c2nc(nc3N)N)CO)O C34019039
c1cc(c2c(c1)n(nn2)[C@@H]3[C@@H]([C@@H]([C@@H]([C@@H](O3)CO)O)O)O)N C03998851
CCCCCCN1C(=O)/C(=C/NNC(=[NH2+])N)/C(=O)N=C1[O-] C38172126
c1cc(c(cc1C(F)(F)F)N)Sc2nc(cc(n2)N)N C41023254
c1c2c(cc(c1Sc3[nH]c(=O)cc(n3)N)N)NC(=O)CC2 C41027105
C1[C@H]2[C@@H]([C@@H]([C@@H](O[C@@H]2O1)CO)O[C@@H]3[C@@H]([C@@H]([C@@H]([C@@H](O3)CO)O)O)O)O C44171309
C1[C@H]2[C@H]([C@@H]([C@@H](O[C@@H]2O1)CO)O[C@@H]3[C@@H]([C@@H]([C@@H]([C@@H](O3)CO)O)O)O)O C44171317
C[C@@]1([C@@H]([C@H](O[C@H]1n2ccc3c2nc([nH]c3=O)N)CO)O)O C44171513
C1[C@H]2/C(=N\NC(=S)N)/CC[C@H](C2)/C(=N\NC(=S)N)/C1 C44356379
c1c2c(cc(c1N)NCCCS(=O)(=O)N)NC(=O)CC2 C45071186
c1csc(c1C(=O)N)NC(=O)C(=O)NCCCC(=O)N C48002914
c1c2c(c(=S)[nH]c1N)ncn2[C@@H]3[C@@H]([C@@H]([C@H](O3)CO)O)O C48995394
c1nc2c(=S)[nH]c(nc2n1[C@@H]3[C@@H]([C@@H]([C@@H](O3)CO)O)O)N C04557081
C[C@H]1CC[C@@H](CN1c2cc(c(cc2F)N)C(=O)N)C(=O)N C50032542
C[C@H]1CC[C@H](CN1c2cc(c(cc2F)N)C(=O)N)C(=O)N C50032548
c1nc2c(=S)[nH]c(nc2n1[C@H]3[C@H]([C@H]([C@@H](O3)CO)O)O)N C55376713
Cc1c(nnc(c1C(=S)N)N(CC(=O)N)CC(=O)N)C C61809021
C1[C@@H]2[C@H]([C@H]([C@@H](O2)N3C=[NH+][C@@H](C3=[NH2+])C(=O)N)O)O[P@@](=O)(O1)[O-] C65734125
C[C@@]1(C(=O)N(C(=O)N1)CC(=O)Nc2cc(c(c(c2)OC)OC)OC)c3ccc(cc3)Cl C03456668
COc1ccc(c(c1OC)OC)/C=N/NC(=O)C(=O)Nc2c(c3c(s2)CCCC3)C#N C04210768
COc1cc(cc(c1OC)OC)C(=O)NC(=S)Nc2cc(ccc2Cl)[N+](=O)[O-] C00881658
Cc1cccc(c1)c2nnc(n2Cc3ccco3)SCC(=O)NC(=O)NCc4ccco4 C09464412
Cc1ccccc1c2nnc(n2C)SCC(=O)NN3C(=O)[C@@](NC3=O)(C)c4ccccc4 C09466693
Cc1c2ccccc2oc1C(=O)OCC(=O)Nc3cccc(c3)S(=O)(=O)/N=C/4\CCCN4 C09634088
Cc1ccc(cc1)NC(=O)CCc2nnc3n2nc(cc3)NCc4ccc5c(c4)OCO5 C09831657
CCCCCn1c(=O)c2ccccc2n3c1nnc3S[C@H](C)C(=O)NC(=O)NCC C10266623
COc1ccc(cc1)n2c(nnn2)SCC(=O)NC(=O)NC34CC5CC(C3)CC(C5)C4 C10861164
Cc1cc(=O)[nH]c(n1)n2c(cc(n2)c3cccs3)NC(=O)c4cc(cc(c4)OC)OC C11854379
Cc1ccccc1OCC(=O)Nc2cc(nn2c3[nH]c(=O)c4c(n3)CCC4)c5ccco5 C12009830
C[C@H](C(=O)NC(=O)NC(C)(C)C)Sc1nnc(n1Cc2ccco2)N3CCCCC3 C12216231
CCOc1ccc(cc1)[C@H]2CC(=O)NC(=C2C#N)SCC(=O)Nc3ccccc3[N+](=O)[O-] C12276877
CCOC(=O)C1=C(NC(=O)N[C@@H]1c2cccs2)CSc3nnc(o3)c4ccoc4C C12724837
CCOC(=O)c1c(oc2c1c(=O)[nH]c(n2)CSc3nnc(s3)NC(C)(C)C)C C12753330
COc1cc(cc(c1OC)OC)C(=O)NC(=S)Nc2ccc(cc2[N+](=O)[O-])Cl C14012039
C[C@@H](C(=O)Nc1ccc2c(c1)OCO2)N3C(=O)[C@@](NC3=O)(C)CCc4ccc(cc4)OC C14254374
Cc1c2cc(sc2n(n1)c3ccccc3Cl)C(=O)OCC(=O)NC(=O)NCCOC C15186259
Cc1ccccc1NC(=O)CCc2nnc3n2nc(cc3)NCc4ccc5c(c4)OCO5 C15776634
CCc1cc2c(cc(=O)oc2cc1OC(=O)CSc3ccc(cc3[N+](=O)[O-])C(=O)N)C C18698813
CCOC(=O)C1=C(NC(=O)N[C@H]1c2ccccc2)CN3CCN(CC3)c4ccc(nn4)Cl C20284087
C[NH+](C)CCN1[C@H](C(=C(C1=O)[O-])C(=O)c2cc(ccc2O)Cl)c3ccc(cc3)[N+](=O)[O-] C20309183
CC1CCC2(CC1)C(=O)N(C(=O)N2)NC(=O)COC(=O)c3ccc(o3)c4ccc(cc4)F C21499789
Cc1cccc(c1OCC(=O)NNC(=O)c2cc(nc3c2c(nn3C)C)c4ccco4)C C25169777
COc1cc(c(c2c1cc([nH]2)C(=O)Nc3ccc(cc3)N4CCCS4(=O)=O)OC)OC C31275731
CCOC(=O)C1=C(NC(=O)N[C@@H]1c2ccccc2)CSc3nnc(o3)c4cccnc4 C32945306
c1cc(cnc1)c2nc([nH]n2)SCc3nc(on3)CCC(=O)Nc4ccc(c(c4)Cl)F C33271046
CNC(=O)NC(=O)COC(=O)/C=C/c1cn(nc1c2cc3ccccc3o2)c4ccccc4 C10384980
CCSc1nc2n(n1)[C@@H](C(=C(N2)C)C(=O)Nc3ccccc3OC)c4ccnn4C C36621253
c1ccc(cc1)C2=C[C@@H](N=N2)[C@H]3NN[C@@H]4N3N=C(S4)CCCN5C(=O)c6ccccc6C5=O C38743228
c1cc(ccc1NC(=O)NCCOc2cc(ncn2)N3CCOCC3)OC(F)(F)F C38908505
COc1cc(c(c(c1)OC)/C=N/N2[C@@H](NN[C@@H]2S)[C@@H]3C=C(N=N3)c4ccccc4)OC C38965817
COCCNC(=O)c1c2c(sc1NC(=O)/C(=C/c3ccccc3[N+](=O)[O-])/C#N)CCCC2 C39992371
COc1cc(cc(c1)OC)C(=O)NCCCNc2c(cc3cc4c(cc3n2)OCO4)C#N C40010108
Cc1cc(ccc1NC(=O)C2=C(Nc3ncnn3[C@H]2c4cc(c(cc4OC)OC)OC)C)F C40484464
Cc1cc(no1)NC(=O)c2c(c\3c(o2)CCC/C3=N\NC(=O)COc4ccccc4)C C40816204
Cc1ccc(cc1NC(=O)C(=O)NCCN2CCN(CC2)c3ccc(cc3)Cl)[N+](=O)[O-] C56966617
COc1ccc(cc1Cl)NC(=S)NC(=O)c2cc(ccc2N3CCOCC3)[N+](=O)[O-] C22530983
CCOc1ccc(cc1)OC[C@H](CN2C(=O)[C@](NC2=O)(C)c3ccc4c(c3)OCO4)O C24097539
C[C@H](C(=O)Nc1ccc(c(c1)S(=O)(=O)N(C)C)Cl)OC(=O)c2cccc(c2O)OC C58157039
Cc1c2c(cc(nc2on1)c3ccc(cc3)F)C(=O)O[C@@H](C)C(=O)NC(=O)NC(C)C C58489608
Cc1ccc(cc1)c2cc(c3c(noc3n2)C)C(=O)O[C@H](C)C(=O)NC(=O)NC4CC4 C12178251
C[C@H](C(=O)NC(=O)NC1CC1)N2CCN(CC2)Cc3ccc(s3)c4ccccc4[N+](=O)[O-] C59039070
c1ccc(c(c1)/C=C/C(=O)Nc2ccc(cc2)S(=O)(=O)NC[C@@H]3CCCO3)[N+](=O)[O-] C59240930
Cc1ccc(c(c1)[N+](=O)[O-])NC(=O)CN2CCN(CC2)[C@@H](C)C(=O)Nc3cccc(c3)F C59404094
Cc1ccc(cc1NC(=O)CN2CCN(CC2)[C@@H](C)C(=O)Nc3cccc(c3)F)[N+](=O)[O-] C59404125
Cc1ccc(cc1[N+](=O)[O-])NC(=O)COC(=O)C23C[C@H]4C[C@@H](C2)CC(C4)(C3)NC(=O)C C20971509
COC/C(=N/C1=NC2=[NH+][C@H](C[C@H](N2N1)c3ccc(cc3)OC)c4ccc(cc4)OC)/[O-] C13127419
CCOC(=O)c1c(nc(s1)NC(=O)CNC(=O)N2CCN(CC2)c3ccc(cc3)F)C C49550085
CCc1nnc(s1)NC(=O)CSc2nc(nc3n2[nH]c(=O)c3)c4ccc(cc4)Cl C21911141
C[C@@]12CC[C@H]([C@@]([C@H]1CC[C@H]([C@H]2CC(=O)NCc3ccco3)O)(C)CO)OC(=O)Nc4ccc(cc4)OC C04236656
CC(=O)Nc1ccc(cc1)NC(=O)CSc2nnc(s2)NC(=O)Nc3ccc(cc3)Cl C09324294
CCOc1cc(cc(c1O)Br)/C=N/NC(=O)c2c(n(nn2)c3c(non3)N)C(C)C C01897114
c1cc2c(cc1C(F)(F)F)NC(=O)[C@H](S2)CC(=O)OCC(=O)Nc3c(ccs3)C(=O)N C12426122
Cc1cc(no1)NC(=O)c2c(c3c(s2)NC(=C([C@H]3c4ccc(cc4)C(=O)OC)C(=O)OC)C)N C12446706
Cc1ccc2c(c1)/C(=N\O[C@@H]3[C@@H]([C@H]([C@H]([C@H](O3)CO)O)O)NC(=O)C)/C(=O)N2CCOc4ccccc4C C12636367
C[C@]12CCC(=O)C=C1CC[C@@H]3[C@H]2[C@H](C[C@]4([C@H]3CC[C@@]4(C(=O)COC(=O)CCC(=O)NC(C)(C)CO)O)C)O C12889286
Cc1cc[nH+]c(c1)NCCCCC(=O)NNC(=O)C[C@H](CC(=O)[O-])c2ccc(cc2)c3ccccc3 C13472609
c1cc(ccc1NC(=O)c2c3c(sc2NC(=O)COC(=O)c4c(nccn4)N)CCCC3)Cl C14640946
Cc1c(c(n(n1)C(C)C)C)/C=N/Nc2nnc(n2N)SCC(=O)NCCc3ccc(cc3)F C20911521
CC(C)n1cc(cn1)/C=N/Nc2nnc(n2N)SCCC(=O)Nc3ccc(cc3Cl)Cl C20921311
c1cc(ccc1c2nnc(n2N)SCC(=O)NNC(=O)c3ccc(cc3)[N+](=O)[O-])OC(F)F C03536288
Cc1csc(n1)NC(=O)CSc2nnc(n2N)N/N=C(\C)/c3ccc(cc3)Br C21323082
C[C@H](C(=O)Nc1c(c2c(s1)CCC2)C(=O)N)OC(=O)CNC(=O)C34CC5CC(C3)CC(C5)C4 C21601861
C[C@H](C(=O)Nc1c(c2c(s1)CCC2)C(=O)N)OC(=O)c3c4c(sc3NC(=O)C)CCCC4 C21602434
Cc1cc(c(c(c1C)S(=O)(=O)N[C@@H](C)C(=O)O[C@H](C)C(=O)Nc2c(ccs2)C(=O)N)C)C C21603985
c1cc(sc1)[C@H](CNC(=O)CCNc2ccc(cc2[N+](=O)[O-])S(=O)(=O)N)N3CCOCC3 C25458223
CCCCn1c(c(c(=O)[nH]c1=O)N(Cc2ccccc2)C(=O)CC34C[C@H]5C[C@@H](C3)CC(C5)(C4)O)N C17968734
Cc1ccc(cc1)S(=O)(=O)CNC(=O)[C@H](c2c(cc(cc2O)O)O)N(C=O)c3ccccc3Cl C36544375
Cc1ccc(cc1)SCC2=C3[C@@H](C(=C(O[C@@H]3N=N2)N)C#N)c4ccc(c(c4)OC)OCC(=O)N C38915307
Cc1ccc(c(c1)N2[C@@H](NN=C2SCC(=O)Nc3ccc(cc3)F)Cc4cc(=O)[nH]c(=O)[nH]4)C C39361865
COc1ccc(cc1)N2[C@@H](NN=C2SCC(=O)Nc3nccs3)Cc4cc(=O)[nH]c(=O)[nH]4 C39362361
Cc1ccc(c(c1)NC(=O)CSC2=NN[C@@H](N2c3ccc(cc3)F)Cc4cc(=O)[nH]c(=O)[nH]4)C C39362751
Cc1ccc(c(c1)NC(=O)CSC2=NN[C@H](N2c3ccc(cc3)F)Cc4cc(=O)[nH]c(=O)[nH]4)C C39362753
Cc1cc(cc(c1)NC(=O)CSC2=NN[C@H](N2c3ccc(cc3)F)Cc4cc(=O)[nH]c(=O)[nH]4)C C39362761
COc1ccc(cc1)NC(=O)CSC2=NN[C@@H](N2c3ccc(cc3)F)Cc4cc(=O)[nH]c(=O)[nH]4 C39362801
COc1ccc(cc1)NC(=O)CSC2=NN[C@H](N2c3ccc(cc3)Cl)Cc4cc(=O)[nH]c(=O)[nH]4 C39363092
c1ccc(cc1)OS(=O)(=O)c2ccc(c(c2)N3CC[NH2+][C@H](C3)[O-])NS(=O)(=O)c4ccccc4O C39482746
C1CCc2c(c(c(s2)NC(=O)COC(=O)CNC(=O)C34CC5CC(C3)CC(C5)C4)C(=O)N)C1 C39640329
c1ccc2c(c1)nc(n2CCOc3ccc(cc3Cl)Cl)S[C@H]4[C@@H]([C@@H]([C@@H]([C@@H](O4)CO)O)O)O C39915993
c1ccc2c(c1)nc(n2CCCOc3ccccc3Cl)S[C@H]4[C@@H]([C@@H]([C@@H]([C@@H](O4)CO)O)O)O C39916029
CCOc1cc(ccc1NC(=O)[C@H]2CC(=O)Nc3c2c(=O)[nH]c(n3)Nc4ccc(cc4)F)[N+](=O)[O-] C40399781
COc1ccc(cc1)Nc2[nH]c(=O)c3c(n2)NC(=O)C[C@H]3C(=O)Nc4ccc(cc4OC)[N+](=O)[O-] C40399932
COc1ccccc1Nc2[nH]c(=O)c3c(n2)NC(=O)C[C@@H]3C(=O)Nc4ccc(cc4OC)[N+](=O)[O-] C40400124
CCOc1cc(ccc1NC(=O)[C@H]2CC(=O)Nc3c2c(=O)[nH]c(n3)Nc4ccc(cc4)C)[N+](=O)[O-] C40400541
c1ccc(cc1)OCC(=O)NNc2c(c(ncn2)Oc3ccc(c4c3nccc4)Br)N C40795292
c1ccc(cc1)NCCN2C(=O)[C@H]3[C@@H]([NH2+][C@@]([C@@H]3C2=O)(Cc4c[nH]c5c4cccc5)C(=O)[O-])c6nccs6 C33601849
C[C@]12CC[C@H]([C@@]([C@H]1CC[C@H]([C@H]2CC(=O)NCc3ccco3)O)(C)CO)OC(=O)Nc4ccc(cc4)OC C43553845
C[C@H](C(=O)NC(=O)Nc1ccc(cc1)C#N)Sc2nnc(n2N)c3ccc(cc3)OC(F)F C45900206
c1cc(ncc1F)c2nc(on2)C[C@H](C(=O)NC3=C(C[C@@H](CC3)c4cc(cc(c4)F)F)C(=O)[O-])[NH3+] C49037424
c1cc(ncc1F)c2nc(on2)C[C@H](C(=O)NC3=C(C[C@H](CC3)c4cc(cc(c4)F)F)C(=O)[O-])[NH3+] C49037428
Cc1ccc(cc1)Nc2[nH]c(=O)c3c(n2)NC(=O)C[C@H]3C(=O)Nc4cc(c(c(c4)OC)OC)OC C54202175
CCOc1ccccc1NC(=S)NNC(=O)c2cnn3c2N[C@@H](C[C@H]3C(F)F)c4ccccc4 C02794637
c1c(cc(c(c1/C=N/Nc2[nH]nc(n2)SCC(=O)NC3CC3)O)Br)Br C59018465
Cc1ccc(cc1F)NC(=O)CSc2nc([nH]n2)N/N=C/c3cc(c(cc3[N+](=O)[O-])O)OC C59040087
CC(=O)Nc1ccc(cc1)NC(=O)CSc2nc([nH]n2)N/N=C/c3ccc(cc3Cl)Cl C59813994
CNC(=O)CCSc1nc([nH]n1)N/N=C/c2cc(cc(c2O)Br)Br C59819216
Cc1c(c(n(n1)CCO)C)/C=N/Nc2[nH]nc(n2)SCC(=O)Nc3ccccc3Br C59887564
Cc1ccc(cc1)S(=O)(=O)Oc2ccc(cc2OC)[C@H](c3c([nH]nc3O)C)c4c(n[nH]c4O)C C08670776
C1CCN(CC1)c2c3c(c(nc(n3)N(CCO)CCO)N(CCO)CCO)nc(n2)N4CCCCC4 C65740628
CC1(CC2=C([C@H](C(=C(N2c3ccc(cc3)[N+](=O)[O-])N)C#N)c4ccc(s4)Br)C(=O)C1)C C04004586
COc1ccc(cc1)[C@@H]2CC3=C([C@@H](Nc4ccccc4N3)c5coc6ccc(cc6c5=O)Cl)C(=O)C2 C04080654
Cc1cccc(c1)S(=O)(=O)c2c3c(nc4ccccc4n3)n(c2N)/N=C/c5ccc(cc5)C(C)C C02401781
c1ccc(cc1)[C@H]2OCc3cc(cc(c3O2)CSc4nnc(n4N)C(F)(F)F)Br C02632625
c1ccc2c(c1)nc3c(c(n(c3n2)Cc4ccco4)N)S(=O)(=O)c5ccc(cc5)Br C03328219
CC1([C@@H](N(C(=S)S1)/N=C/c2c(cccc2Cl)F)N(C(=O)Nc3ccc(cc3)Cl)O)C C08951288
Cc1ccc(c(c1)CSC[C@H]2C(=O)Nc3cc(ccc3N2)C(=O)N4CCC5(CC4)OCCO5)C C09490600
C[C@@H]1CC2=C(C(=O)C1)[C@]3(c4cccc5c4N(C3=O)C(C[C@@]5(C)c6ccccc6)(C)C)C(=C(O2)N)C#N C10075450
C[C@@H]1Cc2cc(ccc2N1S(=O)(=O)c3cc(cc(c3)C(F)(F)F)C(F)(F)F)S(=O)(=O)N C10519048
CN(C)c1ccc(cc1)[C@@H]2c3c(=O)[nH]c(nc3NC4=C2C(=O)CCC4)SCc5ccccc5Cl C09781004
Cc1ccc(cc1)c2cc(nc3c2c4c(s3)C(=O)N[C@H](N4)c5c(cnn5C)Br)C(F)F C13959354
Cc1ccc(c(c1)O)[C@@H]2c3c4c(c(n3-c5ccccc5N2)c6ccc(cc6)Cl)c(=O)n(c(=O)n4C)C C15834421
CC1(CC2=C([C@@H](c3c(n[nH]c3N2)c4ccc(cc4)[N+](=O)[O-])c5cccc(c5)Br)C(=O)C1)C C20135266
Cc1ccccc1CN2c3ccccc3C4=C(S2(=O)=O)[C@H](C(=C(O4)N)C#N)c5ccccc5OC C20558671
c1cc2c(cc1Br)[nH]cc2[C@H](C(=O)[O-])[NH+]3CCN(CC3)c4ccc(cn4)C(F)(F)F C20722919
Cc1ccsc1[C@H]2CC(=C3C(=O)NC(=O)N(C3=O)c4ccccc4OC)Nc5ccccc5S2 C21149844
COc1ccccc1[C@@H]2CC3=C([C@H](Nc4ccccc4N3)c5cc6c(cc5Br)OCO6)C(=O)C2 C21228097
COc1ccc(c(c1)[C@H]2CC3=C([C@H](Nc4ccccc4N3)c5ccc(c(c5)Cl)OC)C(=O)C2)OC C21249704
CN(C)c1ccc(cc1)[C@@H]2CC3=C([C@@H](Nc4ccccc4N3)c5coc6ccc(cc6c5=O)Cl)C(=O)C2 C21255773
Cn1c2c(c(n-3c2[C@@H](Nc4c3cccc4)c5ccc(cc5)O)c6ccc(cc6)Cl)c(=O)n(c1=O)C C21524949
CCOc1cc(c(cc1OCC)Br)[C@@H]2[C@@H]3CN(CC=C3C(=C(C2(C#N)C#N)N)C#N)C C23380907
Cc1c(c2ccccc2[nH]1)c3csc(n3)NC(=O)c4ccccc4S[C@@H]5CCS(=O)(=O)C5 C24134503
CC1(CC2=C([C@@H](C(=C(N2c3cccc(c3)C(F)(F)F)N)C#N)c4cccc(c4)[N+](=O)[O-])C(=O)C1)C C25782305
Cc1ccc(cc1)CSc2[nH]c(=O)c3c(n2)NC4=C([C@@H]3c5ccc(cc5)N(C)C)C(=O)CC(C4)(C)C C33810631
c1cc(oc1)[C@@H]2OC[C@H]3[C@@H](O2)[C@@H]([C@@H]([C@@H](O3)Oc4ccc(cc4Br)Br)O)O C35270156
Cc1ccc2c(=O)cc(oc2c1C)C(=O)Nc3c(c4c(s3)CCCC4)C(=O)NC[C@H]5CCCO5 C08612391
Cc1ccc2c(c(oc2c1)C(=O)Oc3ccc4c(c3)OC(=C([C@H]4c5cccc(c5)Br)C#N)N)C C38687865
Cc1c2cc(ccc2oc1C(=O)Oc3ccc4c(c3)OC(=C([C@H]4c5cccc6c5cccc6)C#N)N)F C38688556
Cc1ccc(o1)[C@H]2c3ccc(cc3OC(=C2C#N)N)OC(=O)c4c(c5ccc(cc5o4)Br)C C38688702
c1ccc(c(c1)[C@H]2CC(=O)c3c(c4c(cc5c(n4)cccc5F)c(=O)n3I)N2)O C39452743
CCOn1c(c(c2c1-c3c(c(c4ccccc4n3)c5ccccc5O)C(=O)CC2)c6ccccc6O)C C39456529
CSC1=C[C@H]2C[C@@H]3CO[P@@](=O)(NN3C[C@@H]2C=C1S(=O)(=O)c4ccccc4)c5ccccc5O C39467286
CCO/C/1=N/c2c(ncnc2Cl)N(c3c(cc(cc3c4ccccc4O)c5ccccc5O)C1)C C39479416
c1ccc(cc1)N(C(=O)[C@H]2CC(=C3[NH+]2Cc4ccccc4N3)Cl)S(=O)(=O)Oc5ccccc5 C39545372
Cc1c2c(oc1C(=O)NNC(=O)COc3ccc(cc3Cl)Cl)CCCC24SCCS4 C39852004
CC1=C2[C@H](C(=C(O[C@H]2N=N1)N)C#N)c3cc(c(c(c3)Br)OCc4cccc(c4)F)OC C39962536
c1ccc(c(c1)c2c3c([nH]n2)C(=O)N([C@@H]3c4ccc(cc4)Br)[C@@H]5CCS(=O)(=O)C5)O C38701522
c1ccc(c(c1)c2c3c([nH]n2)C(=O)N([C@H]3c4ccc(cc4)Br)[C@H]5CCS(=O)(=O)C5)O C40547557
Cc1ccc2c(c1)cc(o2)C(=O)Nc3c(c4c(s3)C[C@H](CC4)C)C(=O)N[C@H]5CCS(=O)(=O)C5 C41308342
c1ccc2c(c1)c(c(c(=O)s2)C(c3cccc(c3)[N+](=O)[O-])c4c(c5ccccc5sc4=O)O)O C15947235
Cc1cc(c(cc1C)Br)N2C(=O)/C(=C\Nc3c(c4c(s3)CCC4)C#N)/C(=O)NC2=O C16267915
COc1ccc(cc1NC(=O)c2c(c3n(n2)[C@H](C[C@@H](N3)c4cccs4)C(F)(F)F)Cl)Cl C00674011
COc1ccc(cc1NC(=O)c2c(c3n(n2)[C@@H](C[C@H](N3)c4cccs4)C(F)(F)F)Cl)Cl C00674014
Cc1ccc(cc1)C2=NN=C3[C@@H]2[C@H](C(=C(O3)N)C#N)c4ccccc4OC(=O)c5ccccc5Cl C10013828
c1ccc(c(c1)COc2ccc(cc2)[C@H]3[C@@H]4C(=NN=C4OC(=C3C#N)N)c5ccc(cc5Cl)Cl)F C08854849
c1ccc2c(c1)N/C(=C\3/C(=O)NC(=O)N(C3=O)c4cccc(c4)Cl)/C[C@@H](S2)c5ccc(cc5)F C20899195
c1cc(cc(c1)Cl)COc2ccc(cc2)[C@@H]3[C@H]4C(=NN=C4OC(=C3C#N)N)c5ccc(cc5)Cl C20437314
c1cc(cc(c1)Cl)COc2ccc(cc2)[C@H]3[C@H]4C(=NN=C4OC(=C3C#N)N)c5ccc(cc5)Cl C20437310
c1ccc(c(c1)COc2ccc(cc2)[C@@H]3[C@@H]4C(=NN=C4OC(=C3C#N)N)c5ccc(cc5)Cl)Cl C20495130
c1ccc(cc1)N2C(=O)[C@@H]3[C@H](C4=C(C[C@@H](CC4=O)c5cccs5)NC3=N2)c6cc(ccc6O)Cl C18196423
c1cc-2c(cc1S(=O)(=O)N(CCO)CCO)C(=O)c3c2ccc(c3)S(=O)(=O)N(CCO)CCO C02290243
c1ccc(cc1)/C=C/S(=O)(=O)NCC(=O)OCC(=O)Nc2c(c3c(s2)CCC3)C(=O)N C03314211
Cn1c2c(c(=O)[nH]c1=O)n(c(n2)N(CCO)CCO)C[C@H](COc3ccccc3)O C08926045
c1cc(cnc1)NC(=S)NNC(=S)Nc2cc(ccc2Cl)S(=O)(=O)N3CCOCC3 C09562551
CO[C@@H]1[C@@H]([C@@H]([C@@H]([C@@H](O1)CO)O)O)NC(=O)CCCCCCSc2ccccc2[N+](=O)[O-] C09956623
C[C@@H](CNc1nc2c(n1C[C@@H](COc3ccc(cc3)OC)O)c(=O)[nH]c(=O)n2C)O C10385324
C[C@H](CNc1nc2c(n1C[C@@H](COc3ccc(cc3)OC)O)c(=O)[nH]c(=O)n2C)O C10385326
COCCNC(=O)NC(=O)COC(=O)CCNC(=O)NC12CC3CC(C1)CC(C3)C2 C11440740
CCOC(=O)[C@](C(F)(F)F)(Nc1ccc(cc1)S(=O)(=O)N)NC(=O)CCl C12412286
CCOC(=O)CCCCCSc1c(=O)[nH]c(=O)n(n1)[C@@H]2[C@H]([C@@H]([C@@H](O2)CO)O)O C05386305
Cc1ccc(cc1C)OC[C@@H](Cn2c3c(=O)[nH]c(=O)n(c3nc2NCCCO)C)O C04371092
c1cc[nH+]c(c1)NCCCC(=O)NCC(=O)N[C@H](CC(=O)[O-])c2cccc(c2)[N+](=O)[O-] C13472623
c1cc(ccc1NC(=S)Nc2cnn(c2)Cn3cc(cn3)NC(=S)Nc4ccc(cc4)F)F C02799522
CCCCN(c1c(n(c(=O)[nH]c1=O)CCC)N)C(=O)C[C@H](c2ccc(cc2)Cl)NC(=O)C C14075349
CCOC(=O)CCCCC(=O)c1c([nH]c(=O)[nH]1)CSc2c3c([nH]cn3)nc(n2)O C14919991
CCNc1ccc(cc1NCC(=O)c2c(n(c(=O)n(c2=O)C)CC(C)C)N)S(=O)(=O)N(C)C C15366022
CC(C)[C@H](C(=O)OCC(=O)Nc1c(c2c(s1)CCC2)C(=O)N)NC(=O)c3ccco3 C16045847
CCOc1ccccc1C(=O)NCC(=O)O[C@@H](C)C(=O)Nc2c(ccs2)C(=O)N C16710612
Cc1ncc(c(n1)N)CN(C=O)/C(=C(/CCO)\SCC/C(=N\O)/c2ccccc2)/C C17042309
c1cc(ccc1/C=C\2/C(=O)N(C(=O)S2)CCNC(=O)CCCCCNC(=O)N)F C19681201
COc1ccc(cc1)/C=N/Nc2[nH]nc(n2)SCC(=O)NNC(=O)C(F)(F)F C20832322
CC(C)n1cc(cn1)/C=N/Nc2nnc(n2N)SCCC(=O)NCc3ccco3 C20921462
C[C@@H]1[C@@H]([C@@](NC1=O)([C@@H](C(C)C)O)C(=O)SC[C@H](C(=O)OCC=C)NC(=O)C)O C22061818
CC(=O)N[C@@H](CC(=O)OCC(=O)Nc1c(ccs1)C(=O)N)c2ccc(cc2)Cl C23036886
CC(=O)N[C@H](CC(=O)OCC(=O)Nc1c(ccs1)C(=O)N)c2ccc(cc2)Cl C23036887
Cc1cc(ccc1N2CCCC2=O)NCC(=O)Nc3c(c(c(s3)C(=O)N)C)C(=O)OCCOC C25047001
CC(C)COC(=O)N[C@@H](CNC(=O)[C@H]1CCCn2c1nnc2/C=C/C3CC[NH2+]CC3)C(=O)[O-] C26579895
c1cc[nH+]c(c1)NCCCCC(=O)NNC(=O)C[C@@H](CC(=O)[O-])c2ccc(cc2)F C29562832
C[C@]12C[C@@H]([C@H]([C@@H]([C@@H]1[C@H](CC[C@H]2O)C=O)O)C(=C)C(=O)OC)OC(=O)C(=C)[C@H](CO)O C31170372
C[C@@]12C[C@@H]([C@@H]([C@@H]([C@@H]1[C@@H](CC[C@@H]2O)C=O)O)C(=C)C(=O)OC)OC(=O)C(=C)[C@@H](CO)O C35271191
CC1=C(C(=O)N[C@@H](N1)O)CSc2nnc(o2)[C@H](CC(C)C)NC(=O)OC(C)(C)C C38581244
CC1=C(C(=O)N[C@H](N1)O)CSc2nnc(o2)[C@H](CC(C)C)NC(=O)OC(C)(C)C C38581245
CCOC[C@H]1NN[C@H](S1)NC(=O)[C@@H]2CC(=O)N(C2)CCc3c[nH]c4c3cc(cc4)OC C39252329
c1cc(c(c(c1NC(=O)CNC(=O)CSc2nnc(s2)SCC(=O)N)F)F)F C36663425
CCOC(=O)[C@@H]1[C@@H]([C@@H](S[C@@H]1NC(=O)CSc2[nH]c(=O)c(c(n2)C)CCC(=O)O)C(=O)NC)C C39667945
CCOC(=O)[C@H]1[C@@H]([C@@H](S[C@@H]1NC(=O)CSc2[nH]c(=O)c(c(n2)C)CCC(=O)O)C(=O)NC)C C39667946
c1csc2c1c(ncn2)NCCNC(=O)CCCC[C@H]3[C@H]4[C@@H](CS3)NC(=O)N4 C40146926
c1cc(ccc1NC(=S)NC[C@@H]2CCS(=O)(=O)C2)NC(=S)NC[C@H]3CCS(=O)(=O)C3 C40166790
CC(C)[C@@H](C(=O)[O-])NC(=O)C[C@H](CNC(=O)[C@@H]1CSC[NH2+]1)c2ccc(cc2)Cl C43618908
C[C@@H](C(=O)NC(=O)NCC(C)C)Sc1nnc(n1CCC(=O)N)c2cccs2 C28949052
CCCCNC(=O)CN1CCN(CC1)[C@@H](C)C(=O)Nc2c(c3c(s2)CCC3)C(=O)N C22931211
C[C@@H](C(=O)NC(=O)NC(C)C)OC(=O)c1cccnc1S[C@@H](C)C(=O)NC(=O)NC(C)C C15654965
CCOC(=O)CCCCC(=O)c1c([nH]c(=O)[nH]1)CSc2c(cc(c(n2)N)C#N)C#N C20167572
CCN(CC)c1ccc(cc1)/C=N/Nc2[nH]nc(n2)S[C@@H](C)C(=O)NNC(=O)C C59878883
CC(C)c1nnc(o1)CNC(=O)CSc2nc([nH]n2)N/N=C(\C)/c3ccccc3O C59883690
Cc1ccc(cc1)NC(=O)CSc2nc([nH]n2)N/N=C/c3c(nn(c3C)CCO)C C59887540
CCOc1ccccc1NC(=O)CCSc2nc([nH]n2)N/N=C/c3c(nn(c3C)CCO)C C59888115
Cc1c(c(n(n1)CCO)C)/C=N/Nc2[nH]nc(n2)SCCC(=O)Nc3ccc(cc3)C(=O)C C59888203
Cc1c(c(n(n1)CCO)C)/C=N/Nc2nnc(n2N)SCC(=O)c3ccc(cc3)OC C59914420
COc1cc(ccc1OCC(=O)N)/C=C/C(=O)OCCCn2cnc3c2ncnc3N C60322321
c1cc(ccc1/C=C/C(=O)c2ccc(cc2O[C@@H]3[C@@H]([C@@H]([C@@H]([C@@H](O3)CO)O)O)O)O)O C04557380
C1C2(COC(O1)CCc3nc(nc(n3)N)N)COC(OC2)CCc4nc(nc(n4)N)N C02556809
CC(C)[NH2+]C[C@@H](COc1ccccc1c2ccccc2OC[C@@H](C[NH2+]C(C)C)O)O C04655719
CC(C)[NH2+]C[C@H](COc1ccccc1c2ccccc2OC[C@@H](C[NH2+]C(C)C)O)O C04655720
CC(C)[NH2+]C[C@@H](COc1ccccc1c2ccccc2OC[C@H](C[NH2+]C(C)C)O)O C04655721
CC(C)(C)[NH2+]C[C@@H](COc1cc2ccccc2cc1OC[C@H](C[NH2+]C(C)(C)C)O)O C06832297
CC(C)(C)[NH2+]C[C@H](COc1cc2ccccc2cc1OC[C@@H](C[NH2+]C(C)(C)C)O)O C06832299
c1ccc2c(c1)c(c3ccccc3c2C[NH+](CCO)CCO)C[NH+](CCO)CCO C01504820
COc1cccc(c1O)/C=N/Nc2nc3c(ncnc3n2[C@@H]4[C@H]([C@@H]([C@@H](O4)CO)O)O)N C09975164
COc1cccc(c1O)/C=N/Nc2nc3c(ncnc3n2[C@H]4[C@H]([C@@H]([C@@H](O4)CO)O)O)N C09975165
C/C(=N\Nc1nc2c(ncnc2n1[C@@H]3[C@@H]([C@@H]([C@@H](O3)CO)O)O)N)/Cc4ccccc4 C09975257
CCOc1ccccc1/C=N\Nc2nc3c(ncnc3n2[C@@H]4[C@H]([C@H]([C@@H](O4)CO)O)O)N C12340635
CC1(CC(CC([NH2+]1)(C)C)NC(=O)CCCCC(=O)NC2CC([NH2+]C(C2)(C)C)(C)C)C C04256094
COc1cccc(c1O)/C=N/Nc2nc3c(ncnc3n2[C@H]4[C@@H]([C@@H]([C@H](O4)CO)O)O)N C08918578
c1ccc(cc1)N[C@H]2[C@@H]([C@H]([C@@H]([C@H](O2)CO)O[C@H]3[C@@H]([C@H]([C@H]([C@H](O3)CO)O)O)O)O)O C08740345
COc1ccc(cc1)/C=N/Nc2nc3c(ncnc3n2[C@H]4[C@H]([C@@H]([C@@H](O4)CO)O)O)N C08740491
c1ccc(cc1)N[C@H]2[C@H]([C@@H]([C@@H]([C@H](O2)CO)O[C@H]3[C@H]([C@H]([C@@H]([C@H](O3)CO)O)O)O)O)O C13549813
c1ccc(cc1)N[C@H]2[C@H]([C@@H]([C@@H]([C@H](O2)CO)O[C@@H]3[C@H]([C@H]([C@@H]([C@H](O3)CO)O)O)O)O)O C13549819
COc1ccc(c(c1)C[NH2+]CC2(CCCCC2)O)OC[C@@H](C[NH+]3CCC(CC3)O)O C15066574
CC(C)[NH2+]C[C@H](COc1ccccc1c2ccccc2OC[C@H](C[NH2+]C(C)C)O)O C17144024
CC(C)(C)[NH2+]C[C@H](COc1cc2ccccc2cc1OC[C@H](C[NH2+]C(C)(C)C)O)O C17144034
c1[nH]c(=O)c2c(n1)n(c(n2)N3CCN(CC3)C[C@@H](CO)O)[C@H]4[C@H]([C@@H]([C@@H](O4)CO)O)O C16546180
c1[nH]c(=O)c2c(n1)n(c(n2)N3CCN(CC3)C[C@H](CO)O)[C@@H]4[C@H]([C@@H]([C@@H](O4)CO)O)O C16546186
c1(nc(nc(n1)N[C@@H](C(Cl)(Cl)Cl)O)N[C@H](C(Cl)(Cl)Cl)O)N C25666835
c1cc(ccc1/C=C/C(=O)c2ccc(cc2O[C@@H]3[C@@H]([C@H]([C@@H]([C@@H](O3)CO)O)O)O)O)O C25692245
Cc1c[nH+]c([nH]1)C[NH+](C)Cc2cc(ccc2OC[C@@H](C[NH+]3CCC(CC3)O)O)OC C20149065
C[C@@H](/C(=N/S(=O)(=O)OC[C@H]1[C@@H]([C@@H]([C@@H](O1)n2cnc3c2ncnc3N)O)O)/[O-])[NH3+] C34921295
c1cc(ccc1[N+](=O)[O-])O[C@@H]2[C@H]([C@@H]([C@@H]([C@H](O2)CO[C@@H]3[C@H]([C@@H]([C@@H]([C@H](O3)CO)O)O)O)O)O)O C35645717
C/C(=C/Cc1c(ccc2c1oc(=O)c(c2)O)O)/CO[C@H]3[C@@H]([C@@H]([C@@H]([C@@H](O3)CO)O)O)O C36378685
c1ccc(cc1)[C@@H](C#N)O[C@@H]2[C@@H]([C@@H]([C@@H]([C@@H](O2)CO[C@@H]3[C@@H]([C@@H]([C@@H](CO3)O)O)O)O)O)O C34934401
COc1ccc(cc1)/C=N/Nc2nc3c(ncnc3n2[C@@H]4[C@H]([C@H]([C@@H](O4)CO)O)O)N C01753482
C/C(=C\Cc1c(ccc2c1oc(=O)c(c2)O)O)/CO[C@H]3[C@@H]([C@@H]([C@@H]([C@@H](O3)CO)O)O)O C39560192
COc1ccc(cc1)N/N=C(\[C@H]2C(=O)[NH+]=c3ccc(cc3=[NH+]2)Cl)/[C@H]([C@@H](CO)O)O C40151194
c1ccc(c(c1)C(=O)N/N=C(\[C@H]2C(=O)[NH+]=c3ccccc3=[NH+]2)/[C@@H]([C@@H](CO)O)O)Cl C40151221
c1ccc(c(c1)C(=O)N/N=C(\[C@H]2C(=O)[NH+]=c3ccccc3=[NH+]2)/[C@H]([C@@H](CO)O)O)Cl C40151225
C1Cc2c(sc(c2C(=O)N)Nc3c(c(nc(n3)NC[C@H]4CCCO4)N)[N+](=O)[O-])C1 C41301776
c1cc(ccc1N)O[C@H]2[C@H]([C@@H]([C@H]([C@@H](O2)CO)O[C@H]3[C@@H]([C@@H]([C@H]([C@@H](O3)CO)O)O)O)O)O C44135698
c1cc(ccc1N)O[C@H]2[C@@H]([C@H]([C@@H]([C@H](O2)CO)O[C@H]3[C@@H]([C@H]([C@@H]([C@@H](O3)CO)O)O)O)O)O C44960163
c1cc(ccc1N)S[C@H]2[C@@H]([C@H]([C@@H]([C@@H](O2)CO)O[C@H]3[C@@H]([C@H]([C@@H]([C@@H](O3)CO)O)O)O)O)O C44960171
CCNc1cc(cc[nH+]1)/C=C/c2cc(cnc2)OC[C@H](CC3=c4ccccc4=[NH+]C3)[NH3+] C52627563
c1[nH]c(=O)c2c(n1)n(c(n2)N3CCN(CC3)C[C@H](CO)O)[C@@H]4[C@@H]([C@@H]([C@@H](O4)CO)O)O C59369417
c1ccc(cc1)N[C@H]2[C@@H]([C@H]([C@@H]([C@H](O2)CO)O[C@@H]3[C@@H]([C@H]([C@H]([C@H](O3)CO)O)O)O)O)O C08740123
CC1(CC(CC([NH2+]1)(C)C)NC(=O)C(=O)NCCNC(=O)[C@H]2C=c3ccccc3=[NH+]2)C C63366949
C1CCC(CC1)[NH+]2CCc3c(c([nH+]c4c3[C@@H](N=N4)[NH3+])NCCCN5CCOCC5)C2 C38752373
C1CCC(CC1)[NH+]2CCc3c(c([nH+]c4c3[C@H](N=N4)[NH3+])NCCCN5CCOCC5)C2 C38752377
c1ccc2=[NH+]CC(=c2c1)C[C@@H]([C@@H]3NN[C@@H](O3)SCC(=O)c4ccc(cc4)Cl)[NH3+] C63985176
c1ccc2=[NH+]CC(=c2c1)C[C@@H]([C@H]3NN[C@@H](O3)SCC(=O)c4ccc(cc4)Cl)[NH3+] C63985177
c1ccc2=[NH+]CC(=c2c1)C[C@@H]([C@@H]3NN[C@H](O3)SCC(=O)c4ccc(cc4)Cl)[NH3+] C63985178
c1ccc2=[NH+]CC(=c2c1)C[C@@H]([C@H]3NN[C@H](O3)SCC(=O)c4ccc(cc4)Cl)[NH3+] C63985179
CC[NH+](CC)CCCN1c2c(nc(c(n2)C#N)C#N)[C@@H]([C@@H]1[NH3+])C3[NH+]=c4ccccc4=[NH+]3 C64162151
CCc1cc2c(cc1OC(=O)[C@@H](C)[NH3+])oc(c(c2=O)c3nc(cs3)C)[C@H](C)[NH3+] C01882462
Cc1cc2c(cc1C)n(c-3nc(=O)[nH]c(=O)c3n2)C[C@@H]([C@@H]([C@@H]([C@@H](CO)O)O)O)O C04353342
C(C(=O)NC(=O)N)Sc1nnc(s1)SCC(=O)NC(=O)N C03395074
C(c1nnc(n1N)CSc2nnc(s2)N)Sc3nnc(s3)N C02190567
CCO[C@H]1[C@@H]([C@@H]([C@@H]([C@@H](O1)CO)O[C@@H]2[C@@H]([C@@H]([C@@H]([C@@H](O2)CO)O)O)O)O)O C04544392
C([C@@H](C(=O)[O-])NC(=O)C[NH3+])SSC[C@@H](C(=O)[O-])NC(=O)C[NH3+] C05328769
C([C@H](C(=O)[O-])NC(=O)C[NH3+])SSC[C@H](C(=O)[O-])NC(=O)C[NH3+] C05328789
Cc1ccc(cc1)C2=NN[C@@H](S2)[C@](C)([C@@](C)([C@@](C)([C@@](C)(CO)O)O)O)O C06204415
c1ccc(cc1)C\2=Nc3ccccc3NC(=O)/C2=C\[C@@H]([C@H]([C@@H]([C@@H](CO)O)O)O)O C12376593
CC(=O)N[C@H]1[C@@H]([C@@H]([C@H](O[C@H]1OC)CO)O)O[C@H]2[C@H]([C@@H]([C@@H]([C@@H](O2)CO)O)O)O C13515140
C(C(=O)NCC(=O)NCC(=O)NCC(=O)NCC(=O)NCC(=O)[O-])[NH3+] C04545903
C(CSSCC[C@H](C(=O)NCC(=O)[O-])[NH3+])[C@H](C(=O)NCC(=O)[O-])[NH3+] C05698919
C1C=C([C@@H]2[C@H]1C(=CO[C@H]2O[C@@H]3[C@@H]([C@H]([C@@H]([C@H](O3)CO)O)O)O)C(=O)CO)CO C21992890
C(COCCSC[C@@H](C(=O)[O-])[NH3+])OCCSC[C@@H](C(=O)[O-])[NH3+] C22052244
CS(=O)(=O)SCCNC(=O)N[C@H]1[C@H]([C@@H]([C@@H]([C@@H](O1)CO)O)O)O C22059820
CS(=O)(=O)SCCNC(=O)N[C@@H]1[C@H]([C@@H]([C@@H]([C@@H](O1)CO)O)O)O C02576410
CS(=O)(=O)SCCNC(=O)N[C@H]1[C@H]([C@@H]([C@@H]([C@H](O1)CO)O)O)O C22059826
CS(=O)(=O)SCCNC(=O)N[C@@H]1[C@H]([C@@H]([C@@H]([C@H](O1)CO)O)O)O C22059829
CC1=CC(=O)C[C@@]([C@]1(/C=C/[C@H](C)O[C@H]2[C@@H]([C@H]([C@@H]([C@H](O2)CO)O)O)O)O)(C)CO C31168186
CCCO[C@H]1[C@@H]([C@H]([C@@H]([C@H](O1)CO)O)O)O[C@H]2[C@@H]([C@H]([C@@H](CO2)O)O)O C31169032
C([C@@H]1[C@H]([C@@H]([C@H]([C@@H](O1)S[C@H]([C@@H](CO)O)[C@@H]([C@H](C=O)O)O)O)O)O)O C31543379
CS(=O)(=O)SCCNC(=O)N[C@@H]1[C@@H]([C@@H]([C@@H]([C@@H](O1)CO)O)O)O C33875496
CS(=O)(=O)SCCNC(=O)N[C@H]1[C@@H]([C@@H]([C@@H]([C@@H](O1)CO)O)O)O C33875498
CC(=O)N[C@@H]1[C@@H]([C@@H]([C@@H](O[C@@H]1OC)CO)O)O[C@@H]2[C@@H]([C@@H]([C@@H]([C@@H](O2)CO)O)O)O C33851452
CC(=O)N[C@H]1[C@H]([C@@H]([C@@H](O[C@@H]1OC)CO)O)O[C@@H]2[C@@H]([C@@H]([C@@H]([C@@H](O2)CO)O)O)O C33851455
C[C@@H](CCCc1cc(cc(c1)O[C@H]2[C@@H]([C@H]([C@@H]([C@H](O2)CO)O)O)O)O)O C31158986
C[C@@H]([C@H]([C@@H]1[N-][C@@H](C(=[N+]1CC(=O)[O-])O)Cc2c[nH]c3c2c(ccc3)F)[NH3+])O C38664656
C[C@@](CC[C@@H](C(C)(C)O)O[C@H]1[C@@H]([C@H]([C@@H]([C@H](O1)CO)O)O)O)(C=C)O C31159578
c1ccc2=[NH+]C(=O)[C@H]([NH+]=c2c1)/C(=N\Nc3ccccc3F)/[C@@H]([C@@H](CO)O)O C40151099
Cc1ccc(cc1)C(=O)N/N=C(\[C@H]2C(=O)[NH+]=c3ccccc3=[NH+]2)/[C@@H]([C@@H](CO)O)O C40151260
CS(=O)(=O)SCCNC(=O)N[C@H]1[C@@H]([C@@H]([C@H]([C@@H](O1)CO)O)O)O C44135839
CS(=O)(=O)SCCNC(=O)N[C@H]1[C@H]([C@@H]([C@H]([C@@H](O1)CO)O)O)O C44135842
CS(=O)(=O)SCCNC(=O)N[C@H]1[C@@H]([C@H]([C@H]([C@@H](O1)CO)O)O)O C44135845
CS(=O)(=O)SCCNC(=O)N[C@H]1[C@H]([C@H]([C@H]([C@@H](O1)CO)O)O)O C44135848
Cc1c(sc[n+]1Cc2cnc(nc2N)C)CCO[C@H]3[C@@H]([C@H]([C@H]([C@H](O3)CO)O)O)O C44171040
CS(=O)(=O)SCCNC(=O)N[C@H]1[C@@H]([C@H]([C@H]([C@H](O1)CO)O)O)O C44608392
CC(=O)N[C@H]1[C@H]([C@@H]([C@H](O[C@H]1O)CO)O[C@H]2[C@H]([C@@H]([C@@H](O2)[C@@H](CO)O)O)O)O C44960068
C[NH2+]CC(=O)N[C@@H](CO)C(=O)N[C@@H]1[C@@H]([C@@H]([C@@H](O[C@@H]1C(=O)N)[C@@H]2C=CC(=NC2=O)N)O)O C40802328
C[NH2+]CC(=O)N[C@@H](CO)C(=O)N[C@H]1[C@@H]([C@@H]([C@@H](O[C@@H]1C(=O)N)[C@@H]2C=CC(=NC2=O)N)O)O C40802337
C[NH2+]CC(=O)N[C@H](CO)C(=O)N[C@H]1[C@@H]([C@@H]([C@@H](O[C@@H]1C(=O)N)[C@@H]2C=CC(=NC2=O)N)O)O C40802341
c1ccc2=[NH+]CC(=c2c1)[C@@H]([C@H](CNc3nccc(n3)c4ccncc4)[NH3+])O C52569930
Cc1c(sc2c1c(nc(n2)CC[NH3+])NC[C@@H]3CCC[NH+](C3)CCO)C C65460502
CC(=O)N[C@@H]1[C@@H]([C@@H]([C@@H](O[C@@H]1O)CO[C@@H]2[C@@H]([C@@H]([C@@H]([C@@H](O2)CO)O)O)NC(=O)C)O)O C34264954
CC(=O)N[C@H]1[C@H]([C@@H]([C@@H](O[C@@H]1O)CO[C@@H]2[C@@H]([C@@H]([C@@H]([C@@H](O2)CO)O)O)NC(=O)C)O)O C34264957
CC(=O)N[C@@H]1[C@@H]([C@@H]([C@@H](O[C@@H]1O)CO)O[C@@H]2[C@@H]([C@@H]([C@@H](O2)[C@@H](CO)O)O)O)O C65733890
CC(=O)N[C@@H]1[C@H]([C@@H]([C@@H](O[C@@H]1O)CO)O[C@@H]2[C@@H]([C@@H]([C@@H](O2)[C@@H](CO)O)O)O)O C65733894
C[NH2+]C[C@@H](c1ccc(c(c1)O)O[C@H]2[C@@H]([C@H]([C@@H]([C@@H](O2)C(=O)[O-])O)O)O)O C65740711
C[NH2+]C[C@H](c1ccc(c(c1)O)O[C@H]2[C@@H]([C@H]([C@@H]([C@@H](O2)C(=O)[O-])O)O)O)O C65740714
C[NH2+]C[C@@H](c1ccc(c(c1)O)O[C@H]2[C@H]([C@H]([C@@H]([C@@H](O2)C(=O)[O-])O)O)O)O C65740715
C[NH2+]C[C@H](c1ccc(c(c1)O)O[C@H]2[C@H]([C@H]([C@@H]([C@@H](O2)C(=O)[O-])O)O)O)O C65740717
CCOP(=O)(CCC[C@H](CNc1cc(nc(n1)N)Cl)O)OCC C01645802
Cc1ccc(cc1NC(=O)C[C@@H](C(=O)[O-])[NH2+]CCOCCO)[N+](=O)[O-] C04939715
CCOc1ccc(c(c1)[N+](=O)[O-])NC(=O)C[C@H](C(=O)[O-])[NH2+]CCCO C04939762
CCCCCC[NH2+][C@@H](CC(=O)Nc1ccc(cc1)NC(=O)C)C(=O)[O-] C05257966
CCOC(=O)c1c2c(sc1NC(=O)C[C@@H](C(=O)[O-])[NH2+]CCCO)CCCC2 C05258930
CCCCc1nnc(n1N)SCCCSc2nnc(n2N)CCCC C05483003
Cc1cc(nc(n1)N/C(=N/C(=S)NCCOC)/NCCc2c[nH]cn2)C C14156553
CCCCCOC[C@H]1C[C@]([C@H](O1)O)(C/C(=N/NC(=O)N)/C)C(=O)OCC C16158043
CCC[C@H](c1ccccc1)NC(=O)CNc2cc(ccc2NCCO)[N+](=O)[O-] C25607021
CCCCCNC(=S)NNC(=O)[C@H](C(C)C)NC(=O)c1ccco1 C26680282
CCCCC[C@H](/C=C/[C@@H]1[C@H]([C@H](CC1=O)O)C/C=C\CCCC(=O)OC[C@H](CO)O)O C27639288
CCCCC[C@@H](/C=C/[C@@H]1[C@@H]([C@H](CC1=O)O)C/C=C\CCCC(=O)OC[C@H](CO)O)O C27639305
CC[C@@](CO)(COC(=O)CCCCC[NH3+])COC(=O)[C@@H]1CCCC[C@@H]1C(=O)[O-] C05923816
CCCCCNC(=S)NNC(=O)/C=C/c1ccc(cc1)S(=O)(=O)NCC C31487245
CCCCCC(=O)N(Cc1ccco1)[C@H](c2c(cc(cc2O)O)O)C(=O)NCCCC C36504052
CCCCC(=O)N(Cc1ccco1)[C@@H](c2c(cc(cc2O)O)O)C(=O)NCCCC C36507259
CCCCCCN([C@H](c1c(cc(cc1O)O)O)C(=O)NCCCC)C(=O)CCS C36515393
c1cc(oc1)CNC(=O)NCCCCCCNC(=O)NCc2ccco2 C04774933
CC1(C[C@H]1C(=O)N/C(=C/CCCCSC[C@@H](C(=O)[O-])[NH3+])/C(=O)[O-])C C01529258
CCc1c([nH]c(nc1=O)NCCCCCCNc2[nH]c(=O)c(c(n2)C)CC)C C16809340
C=CCNC(=S)NNC(=O)CCNS(=O)(=O)/C=C/c1ccccc1 C41962374
CCCC[C@@H](CC)CNC(=O)N[C@H](CO)[C@@H](c1ccc(cc1)[N+](=O)[O-])O C42842195
CCCC[C@H](CC)CNC(=O)N[C@H](CO)[C@@H](c1ccc(cc1)[N+](=O)[O-])O C42842197
CCCCOCCCNC(=O)N[C@H](CO)[C@H](c1ccc(cc1)[N+](=O)[O-])O C42898502
CCCCOCCCNC(=O)NNc1ccc(cn1)S(=O)(=O)NC(C)C C43038881
CCCCC[C@H](/C=C/[C@H]1[C@H](CC(=O)[C@@H]1C/C=C\CCCC(=O)OC[C@@H](CO)O)O)O C43771982
C(CS)C(=O)OC[C@H]([C@H]([C@@H]([C@H](COC(=O)CCS)O)O)O)O C05113750
CCOCCCNC(=S)NNC(=O)[C@H](C(C)C)NC(=O)CC(C)C C58876197
C/C(=N\NC(=O)CCCCC(=O)N/N=C(/C)\CNC(=O)C)/CNC(=O)C C59502044
C=CCc1cccc(c1O)/C=N/Nc2[nH]nc(n2)SCCC(=O)NCC=C C59813567
c1cc(ccc1CCNC(=O)CSCC(=O)N)OCC(=O)NC2CC2 C60396565
CCOCCCNC(=S)NNC(=O)CCCNC(=O)c1ccco1 C60400331
CCOCCCNC(=S)NNC(=O)C[C@@H](c1cccs1)NC(=O)C C60400473
CCC1(C(=O)N(C(=O)N1)CC(=O)NNC(=S)NCCCOCC)CC C60400653
CCOC(=O)N[C@@H](CC(C)C)CNC(=O)NCCNC(=O)C(C)C C61285894
CCOC(=O)N[C@@H](CC(C)C)CNC(=O)NCCNS(=O)(=O)C C48559244
CCOCCOc1c(cccc1Cl)NC(=O)CCCCNC(=O)N C63264573
CCCCC[C@@H](C)CNC(=S)NNC(=O)[C@H](CCC)NC(=O)N C63665662
C[C@@H](CCC(=O)NCC(=O)NCC(C)C)CC(=O)NCC(=O)NCC(C)C C64405097
CCOc1ccccc1C(=O)NCCCC(=O)NNC(=O)NCCOC C64899741
CCOC(=O)Cc1csc(n1)NC(=O)C[C@@H](C(=O)[O-])[NH2+]CCCO C65090378
Cc1c(c([nH]c1C(=O)NNC(=O)NCCCOC)C)C(=O)OCCOC C65205174
COCCCNC(=O)NNC(=O)CCCNc1ccc(cc1)[N+](=O)[O-] C65207351
CCOC(=O)N[C@@H](CC(C)C)CNC(=O)NCCCNS(=O)(=O)CC C65380066
CCCCC[C@@H](C)CNC(=S)NNC(=O)[C@H](CCCC)NC(=O)N C65580849
CCCCCN(CC(=O)NCC#N)c1c(n(c(=O)[nH]c1=O)CCCC)N C66491966
COCCNC(=O)CCNC(=O)CCCC[C@@H]1[C@@H]2[C@@H](CS1)NC(=O)N2 C67232173
CC(C)(C)OC(=O)NCCCCCCC(=O)NNC(=O)NCCCOC C67237037
CCOCCCNC(=O)NNC(=O)CCNC(=O)N(C)Cc1ccccc1 C67271329
CCOCCCNC(=O)NNC(=O)CSCC(=O)Nc1cc(on1)C C67313685
c1ccc2c(c1)nc(n2C[C@@H](CO)O)SCCSc3nc4ccccc4n3C[C@@H](CO)O C03766933
COc1ccccc1NC(=S)NC(=S)C(=S)NC(=S)Nc2ccccc2OC C01681388
CCC(=O)N[C@](C(=O)OCC)(C(F)(F)F)Nc1c(c2c(s1)CCCC2)C(=O)N C05950699
CCC[C@H](C(=O)NC(C)(C)C)N(Cc1ccccc1)C(=O)c2c(c(ns2)C(=O)N)N C06501278
CCCn1c(c(c(=O)[nH]c1=O)C(=O)CNc2ccccc2SCc3ccccc3)N C09155519
CCOCCOc1ccc(cc1)C(=O)NC(=S)Nc2c(c(c(s2)C)C)C(=O)N C09820856
CCCCN(c1c(n(c(=O)[nH]c1=O)CCC)N)C(=O)COC(=O)c2cccc(c2)O C10529690
CCOC(=O)CCC(=O)NC(=S)NNC(=O)CCC(=O)Nc1ccc(c(c1)C)C C06655447
CSCC[C@@H](C(=O)NNC(=O)c1c2ccccc2c(=O)[nH]n1)NC(=O)COc3ccccc3 C13132164
c1ccc(c(c1)NC(=O)CCC(=O)NNC(=S)NC(=O)/C=C/c2cccs2)Cl C13979408
CCCCCN(c1c(n(c(=O)[nH]c1=O)CCCC)N)C(=O)c2ccc(cc2)NC(=O)C C14697832
COC(=O)c1c(c2cc(cnc2n1CCCc3ccccc3)NC[C@@H](CO)O)NC(=O)[C@H]4CCOC4 C14747020
C[C@@]1(C[C@@H]([C@@H]([C@@H]([C@H]1C(=C)CO)O)C(=C)C(=O)OC)OC(=O)C(=C)[C@H](CO)O)C=C C14781596
c1ccc(cc1)Nc2nc(nc(n2)N)COC(=O)CCNC(=O)CCC(=O)c3cccs3 C16368438
Cc1ccccc1C(=O)NCC(=O)OCc2nc(nc(n2)Nc3ccccc3OC)N C16658161
CC(C)Cn1c(nnc1SCC(=O)NC(=O)NC23CC4CC(C2)CC(C4)C3)CCC(=O)N C17274851
CCOc1ccc(cc1)NC(=O)/C=C(\C)/NNC(=O)C(=O)Nc2cc(ccc2OC)C C20176578
CC(=O)Nc1ccc(cc1)S(=O)(=O)N2CC[C@H]([C@H](C2)CC[NH+]3CCC[C@H]3C(=O)N)CC(=O)[O-] C20463030
CCOc1ccc(cc1)/C=N/Nc2nnc(n2N)SCC(=O)Nc3nccs3 C20528005
CCOc1ccccc1NC(=O)CSc2nnc(n2N)N/N=C/c3ccccc3F C20528140
C=CCc1cccc(c1O)/C=N/Nc2[nH]nc(n2)SCC(=O)Nc3ccccc3C#N C20832680
COc1ccccc1NC(=O)CCSc2nc([nH]n2)N/N=C/c3cccc(c3)O C20906644
Cc1ccc(c(c1)C)NC(=O)CCSc2nnc(n2N)N/N=C/c3cnn(c3)C(C)C C20921317
CC(C)n1cc(cn1)/C=N/Nc2nnc(n2N)SCCC(=O)Nc3ccc(cc3)F C20921727
CC(=O)Nc1cccc(c1)NC(=O)CCSc2nc([nH]n2)N/N=C/c3ccccc3 C21036738
CC(=O)Nc1cccc(c1)NC(=O)CCSc2nc([nH]n2)N/N=C/c3ccco3 C21076539
COc1ccccc1NC(=O)CCSc2nc([nH]n2)N/N=C/c3ccc(cc3)O C21078157
COc1cccc(c1O)/C=N/Nc2[nH]nc(n2)SCCC(=O)Nc3ccccc3 C21079871
CN(C)c1cccc2c1cccc2[S@](=O)ONCCSSCCC(=O)NN C22055418
CCCCN(c1c(n(c(=O)[nH]c1=O)CCC)N)C(=O)COC(=O)c2cc(ccc2O)C C24918752
Cc1cc(cc(c1)OCCCON=C(N)N)C(=O)N(Cc2ccncc2)CC3CC3 C27207213
C[C@]1(C[C@H]([C@@H]([C@@H]([C@@H]1C(=C)CO)O)C(=C)C(=O)OC)OC(=O)C(=C)[C@@H](CO)O)C=C C35271762
Cc1ccccc1Nc2nc(nc(n2)N)COC(=O)[C@@H](C(C)C)NC(=O)c3ccco3 C03419462
CCCCn1c(c(c(=O)[nH]c1=O)N(CCOC)C(=O)CCNC(=O)c2ccccc2Cl)N C14624739
CCCCN1[C@H]([C@@H](C(=NC1=O)[O-])N(CCC)C(=O)CCc2c[nH]c3c2cccc3)[NH3+] C38509859
CCOC(=O)c1c([nH]c(c1c2ccc(cc2)F)C(=O)C(=O)NCCc3ccc(cc3)S(=O)(=O)N)C C38790509
CCOc1c(c(ccc1)/C=N/NC(=O)CCC(=O)N/N=C/c2c(c(ccc2)OCC)O)O C19635836
CCOC(=O)C1=C(NC(=O)N[C@H]1c2ccc(cc2)OC)CNC(=O)C(=O)NC(C)C C40158674
[H]/N=C(/Nc1ccc(cc1OC)OC)\Nc2[nH]c(=O)cc(n2)CSc3nnc(s3)C C20503053
c1cc(cc(c1)CNC(=S)NC[C@@H]2CCCO2)CNC(=S)NC[C@H]3CCCO3 C16237833
c1cc(ccc1CCNC(=O)CSc2nc([nH]n2)N/N=C/c3ccc(cc3O)O)F C58994269
C=CCc1cccc(c1O)/C=N/Nc2[nH]nc(n2)SCC(=O)Nc3nncs3 C59004733
CCOc1ccc(cc1)NC(=O)CSc2nc([nH]n2)N/N=C/c3ccc(cc3)O C59015354
COc1ccccc1NC(=O)CSc2nc([nH]n2)N/N=C/c3cccc(c3O)OC C59016773
Cc1cc(nc(n1)N/C(=N\C(=S)NC[C@H]2CCCO2)/NCCc3ccc(cc3)O)C C14158953
C[C@H](C(=O)NNC(=O)C(C)C)Sc1nc([nH]n1)N/N=C(\C)/C=C/c2ccccc2 C59881232
Cc1c(cccc1F)NC(=O)CSc2nc([nH]n2)N/N=C/c3c(nn(c3C)CCO)C C59887756
Cc1ccc(c(c1)F)NC(=O)CSc2nc([nH]n2)N/N=C/c3c(nn(c3C)CCO)C C59887764
CCOc1cccc(c1)[C@H](C)NC(=O)CCNc2ccc(cc2[N+](=O)[O-])S(=O)(=O)N C60185294
CC(C)(C)OC(=O)[C@](C[C@@H](C(=O)[O-])[NH3+])(C(=O)OCC1c2ccccc2-c3c1cccc3)N C64219207
c1c(nc2c(nc(nc2n1)N)N)C[NH2+]C3CCCCC3 C01762562
C(=O)(C(C(C(F)(F)F)(F)F)(F)F)NNC(=[NH2+])N C09614786
C1CCN(C1)c2c(c(nc(n2)NCCC[NH3+])N)[N+](=O)[O-] C05249584
c1cc(ccc1C[NH2+]Cc2ccc(cc2O)O)S(=O)(=O)N C19980652
c1ccc(cc1)[C@@]2([C@@]([NH+]=C(N2)N)(c3ccccc3)O)O C17128386
c1ccc(cc1)C(=O)OC[C@H]2[C@H]([C@@H]([C@H](O2)N3C(=O)NC(=CN3)[NH3+])O)O C00041974
[H]/N=C(\Nc1cc(c(cc1OC)Cl)OC)/[NH+]=C(N)N C24171217
C[C@H](c1ccc(cc1)S(=O)(=O)N)[NH2+][C@@H](C)C(=O)N C35018206
c1cc(c(cc1S(=O)(=O)N)[N+](=O)[O-])N[C@@H]2C[C@H]2[NH3+] C36267828
Cc1cc(c(s1)C)[C@@H](C)NC(=O)[C@@H](CC(=O)N)[NH3+] C37626719
Cc1cc(c(s1)C)[C@H](C)NC(=O)[C@@H](CC(=O)N)[NH3+] C37626720
C[C@@H](c1cc(ccc1F)F)NC(=O)[C@@H](CC(=O)N)[NH3+] C37626993
C[C@H](c1cc(ccc1F)F)NC(=O)[C@@H](CC(=O)N)[NH3+] C37626994
C[C@@H](c1cc(ccc1F)F)NC(=O)[C@H](CC(=O)N)[NH3+] C37626995
C[C@H](c1cc(ccc1F)F)NC(=O)[C@H](CC(=O)N)[NH3+] C37626996
C[C@@H](c1ccc(c(c1)F)F)NC(=O)[C@@H](CC(=O)N)[NH3+] C37627393
C[C@H](c1ccc(c(c1)F)F)NC(=O)[C@@H](CC(=O)N)[NH3+] C37627395
C[C@@H](c1ccc(c(c1)F)F)NC(=O)[C@H](CC(=O)N)[NH3+] C37627397
c1c(c(cc2c1OCO2)[N+](=O)[O-])NC(=O)[C@@H](CC(=O)N)[NH3+] C37627842
C[C@@H]1CC[C@@H]([C@@H](C1)NC(=O)[C@@H](CC(=O)N)[NH3+])C(C)C C37628688
C[C@H]1CC[C@H]([C@@H](C1)NC(=O)[C@@H](CC(=O)N)[NH3+])C(C)C C37628694
c1cc(ncc1S(=O)(=O)N)N[C@H]2CCCC[C@@H]2[NH3+] C38050671
CCNc1nc(nc(n1)NC(C)C)N[C@@H]([NH3+])NOC C39706975
CCNc1nc(nc(n1)NC(C)C)N[C@H]([NH3+])NOC C39706976
CC(C)(C)NC(=O)NC1(CC[NH+](CC1)C)/C(=N/O)/N C40375541
CCCCNC(=O)NC1(CC[NH+](CC1)C)/C(=N/O)/N C40375543
CC[C@@H](C)Nc1c(c([nH+]cn1)NNc2ccccc2)N C40757633
CC(C)[NH+](CCC(=O)Nc1ccccc1N)CC(=O)N C42427859
C[NH+]1CC[C@@H](C1)Nc2ccc(cc2N)S(=O)(=O)N C42544926
C[NH+]1CC[C@@H](C1)Nc2cc(cc(c2)S(=O)(=O)N)N C42545108
C[NH+]1CC[C@H](C1)Nc2cc(cc(c2)S(=O)(=O)N)N C42545110
c1ccc(c(c1)[C@H](C[NH3+])Sc2nc(cc(n2)N)N)F C43050335
CC[C@H]([C@@H](C(C)(C)C)Sc1nc(cc(n1)N)N)[NH3+] C43297915
CC[C@@H]([C@H](C(C)(C)C)Sc1nc(cc(n1)N)N)[NH3+] C43297916
C[C@@H]([C@@H](C(F)(F)F)Sc1[nH]c(=O)cc(n1)N)[NH3+] C43386431
C[C@@H](CNc1ccc(cc1N)S(=O)(=O)N)[NH+](C)C C45105883
C[C@@H](CNc1cc(cc(c1)S(=O)(=O)N)N)[NH+](C)C C45106033
C[C@H](CNc1cc(cc(c1)S(=O)(=O)N)N)[NH+](C)C C45106035
c1cc(c(cc1NCCCCn2cc[nH+]c2)C(=O)N)N C45113851
CC(C)[NH+](C)Cc1ccccc1CNC(=O)NNC(=O)N C45789972
C[C@H]1C[C@@H](C[NH+](C1)CCCNC(=O)NNC(=O)N)C C46426993
C[C@@H]1C[C@H](C[NH+](C1)CCCNC(=O)NNC(=O)N)C C46426994
CC[NH+](C)CCNc1ccc(cc1N)S(=O)(=O)N C54111870
c1cc(c(cc1Cl)[N+](=O)[O-])N/[NH+]=C(\CC(=O)N)/N C16385213
c1cc(c(cc1Cl)N/[NH+]=C(\CC(=O)N)/N)[N+](=O)[O-] C16385159
c1cc(c(cc1Cl)[N+](=O)[O-])N/[NH+]=C(\CC(=O)NN)/N C16385216
C[C@@H]1C[C@@H](C[NH+](C1)C[C@@H](C)NC(=O)NNC(=O)N)C C56945339
C[C@H]1C[C@@H](C[NH+](C1)C[C@@H](C)NC(=O)NNC(=O)N)C C56945340
Cc1c(c[nH]n1)CNc2cc3c(cc2[NH3+])CCC(=O)N3 C58938006
CCOc1ccc(cc1Cl)C/[NH+]=C(/N)\N=C(N)N C15974477
CCOc1ccc2c(c1)cc(c(=O)[nH]2)[C@@H](c3nnnn3C[C@H]4CCCO4)[NH+]5CCN(CC5)c6ccc(cc6)O C06133970
CCC[NH+]1CCc2c(sc(c2C(=O)NC)NC(=O)c3ccc(cc3)S(=O)(=O)N4C[C@H](C[C@@H](C4)C)C)C1 C08920584
CCC[NH+]1CCc2c(sc(c2C(=O)NC(=O)N(C)C)NC(=O)c3ccc(cc3)S(=O)(=O)N(C)C)C1 C08920775
CC(C)[NH+]1CCc2c(sc(c2C(=O)NC)NC(=O)c3ccc(cc3)S(=O)(=O)N(CC#N)CC#N)C1 C08920879
COc1cccc(c1)C2=[NH+]C(c3c(=O)[nH]c(=O)n(c3N2)CCc4ccccc4)(C(F)(F)F)C(F)(F)F C09280853
CCOc1cccc(c1O)[C@@H]2CC(=N[C@@H]([NH2+]2)c3ccc(c(c3)Br)OC)c4cccc(c4)OC C09542569
COc1ccc(cc1)c2c(c[nH]n2)C[NH+]3CCN(CC3)c4cccc5c4C(=O)N(C5=O)CC6(CCCCC6)O C11783061
COc1ccc(cc1OC)CCn2cnc3c(c2=[NH2+])[C@H](c4ccc(cc4O3)O)c5ccc(c(c5)OC)OC C13768273
CC[NH+]1CCN(CC1)c2ccc(cc2Cl)NC(=S)NC(=O)c3cc(ccc3OC)Br C16681557
CCc1cccc(c1NC(=S)N/N=C\2/c3ccccc3N(C2=O)CN4CCN(CC4)c5cccc[nH+]5)CC C20685332
C[C@H](c1ccccc1)[NH2+]Cc2cc(c(c(c2)Br)OC[C@H](c3ccc4c(c3)OCCO4)O)OC C20877118
COc1cc(cc(c1OC[C@@H](c2ccc3c(c2)OCCO3)O)Br)C[NH2+]C4CCCCCCC4 C20877193
CC[NH+]1CCN(CC1)c2c(cccc2Cl)NC(=S)NC(=O)c3cc(ccc3N4CCCCC4)[N+](=O)[O-] C20971775
CC1([C@@H]2CC[C@]1([C@H](C2)NC(=O)CC[C@H]3CCC[NH2+]C3)CS(=O)(=O)N4CCC5(CCc6c5cccc6)CC4)C C27318047
CC1CCN(CC1)c2ccc(cc2[N+](=O)[O-])C(=O)NC(=S)Nc3cccc(c3N4CC[NH+](CC4)C)Cl C30825759
CCc1c(sc2c1c(nc(n2)SCc3ccc(cc3)Br)N4CC[NH+](CC4)CC(=O)N)C C34761862
CCOC(=O)c1c2c(sc1NC(=O)[C@@H](C)[NH+](C)CC(=O)Nc3ccc(c(c3F)F)F)C[C@@H](CC2)C C34800878
C[NH+](C)CCCN1[C@@H](c2c(=O)c3cc(ccc3oc2C1=O)Br)c4ccc(cc4)OCC(=O)N C35486976
CCOC(=O)C1=C(N(C(=O)N[C@H]1c2ccc(cc2)C(F)(F)F)C)C[NH+]3CCCN(CC3)C(=O)NC(C)C C36001587
CCOc1ccc(cc1)Nc2[n+](c(cs2)c3ccc(s3)Cl)CCc4ccc(cc4)S(=O)(=O)N C36019075
Cc1cccc(c1)c2c3c(n(nc3nc(n2)N4CC[NH+](CC4)CCN5CCOCC5)Cc6ccccc6)N C37359887
C[C@H](C(=O)Nc1ccccc1[N+](=O)[O-])S[C@H]2NN=C(N2c3ccc(cc3)Cl)C4=c5ccccc5=[NH+]C4 C38799180
CCOC(=O)C1=C(NC(=O)N[C@H]1c2ccc3c(c2)OCO3)CN4CC[NH+](CC4)C56CC7CC(C5)CC(C7)C6 C22828639
CC(C)C[C@@H](C(=O)Nc1ccc(cc1)N(C)C)N2CC[C@]3(C2=O)CCC[NH+]3CC(=O)Nc4ccc(cc4)OC C39266320
COc1ccc(cc1)NC(=O)C[C@@H]2C(=O)NCCN2C(=O)C[NH+]3CCN(CC3)Cc4ccc5c(c4)OCO5 C22933541
Cc1cc(no1)c2c(c(no2)C)C(=O)N3C[C@H](C4(C3)CC[NH2+]CC4)C(=O)NC[C@H](C)Oc5ccc(cc5)F C39596347
CCSc1c(cccn1)C(=O)N2C[C@@H](C3(C2)CC[NH2+]CC3)C(=O)NCc4cc(cc(c4)F)C(F)(F)F C39600455
Cc1cc(=O)oc2c1cccc2OCC(=O)N3C[C@@H](C4(C3)CC[NH2+]CC4)C(=O)NCCN5CCOCC5 C39625864
COc1cc(c(c(c1)OC)CNC(=O)[C@@H]2CN(CC23CC[NH2+]CC3)C(=O)[C@@H]4COc5ccccc5O4)OC C39639151
CCOc1ccccc1CCNC(=O)[C@H]2CN(CC23CC[NH2+]CC3)C(=O)c4ccc(cc4F)C(F)(F)F C39652653
CCOc1ccc(cc1)CCNC(=O)[C@H]2CN(CC23CC[NH2+]CC3)C(=O)c4ccc(cc4F)C(F)(F)F C39653749
C[C@@H](CNC(=O)[C@@H]1CN(CC12CC[NH2+]CC2)C(=O)c3csc(c3OC)Cl)Oc4ccc(cc4)OC C39665776
Cc1ccc2nc(cn2c1)CNC(=O)[C@H]3CN(CC34CC[NH2+]CC4)C(=O)c5cc(c(c(c5)OC)OC)OC C39670469
c1cc(cc(c1)Cl)OCC(=O)N2C[C@H](C3(C2)CC[NH2+]CC3)C(=O)NCC4(CCCCC4)N5CCOCC5 C39672893
CCSc1c(cccn1)C(=O)N2C[C@H](C3(C2)CC[NH2+]CC3)C(=O)NCC4(CCCCC4)N5CCOCC5 C39672903
Cc1c(cccc1OC(=O)C)C(=O)N2C[C@@H](C3(C2)CC[NH2+]CC3)C(=O)NCc4cnn(c4)Cc5ccccc5 C39676070
Cc1ccsc1C(=O)N2C[C@@H](C3(C2)CC[NH2+]CC3)C(=O)NC(c4ccc(cc4)OC)c5ccc(cc5)OC C39676598
COc1cc(cc(c1OC)OC)C(=O)N2C[C@@H](C3(C2)CC[NH2+]CC3)C(=O)NCc4ccc5c(c4)OCCO5 C39677450
COc1cc(cc(c1OC)OC)C(=O)N2C[C@H](C3(C2)CC[NH2+]CC3)C(=O)NCc4ccc5c(c4)OCCO5 C39677451
Cc1cc(n(n1)C(C)(C)C)C(=O)N2C[C@@H](C3(C2)CC[NH2+]CC3)C(=O)NC[C@@H]4CN(CCO4)Cc5ccccc5 C39677942
CC(C)C(=O)N1CCC(CC1)NC(=O)[C@H]2CN(CC23CC[NH2+]CC3)C(=O)c4cc(c(c(c4)OC)OC)OC C39686009
Cc1c(c(no1)c2ccccc2)C(=O)N3C[C@@H](C4(C3)CC[NH2+]CC4)C(=O)N[C@@H](C)Cc5ccccc5OC C39686734
C[C@@H](Cc1ccccc1F)NC(=O)[C@@H]2CN(CC23CC[NH2+]CC3)C(=O)c4cccnc4Sc5ccccc5 C39687090
Cc1ccc(cc1)Oc2c(cccn2)C(=O)N3C[C@H](C4(C3)CC[NH2+]CC4)C(=O)NCCOc5ccc(cc5)F C39688285
CC(C)C[n+]1c(c(cc2c1nc3ccccn3c2=O)C(=O)Nc4nnc(s4)SCc5ccccc5)N C39840965
Cc1cc(n(n1)C(C)(C)C)C(=O)N2C[C@@H](C3(C2)CC[NH2+]CC3)C(=O)NCCc4[nH]c5cc(ccc5n4)OC C44713557
c1ccc(cc1)Cn2c(c3c(nc(nc3n2)N4CC[NH+](CC4)CCN5CCOCC5)c6ccccc6F)N C47975164
CC[C@@H](C)[C@@H]1C(=O)N(C2([NH2+]1)CCN(CC2)C(=S)Nc3cccc(c3)Cl)Cc4ccc5c(c4)OCO5 C36029008
CC(=O)N[C@H]1CCc2cc(c(c(c2-c3c1cc(=O)c(cc3)NCCC4=c5ccccc5=[NH+]C4)OC)OC)OC C63351314
CCc1ccc(cc1)c2c(n3c(n2)sc(n3)N(C)CC(=O)NCC[C@H](C)[NH+]4CCCC4)NC(C)(C)C C64703814
c1cc([nH]c1)Cc2ccc([nH]2)Cc3ccc([nH]3)c4ccc([nH]4)C(=O)NN C01721188
CCCCNc1ccc(cc1N)c2c(nc(nc2N)N)CC C01591450
c1ccc(cc1)c2nc(c3c(n2)nc(c(n3)C(=S)N)N)N C01699128
c1ccc(cc1)N(c2ccccc2)c3nc(nc(n3)NN)NN C00363259
Cc1c2cccc(c2c(c3c1C[C@H]4CC(=C(C(=O)[C@]4(C3=O)O)C(=O)N)O)O)O C04879692
CCC[C@@H]1C[C@H]([C@@H](/C(=N\NC(=O)N)/C1)NNC(=O)N)C C05432005
c1ccc2c(c1)[C@](C(=O)N2)(C/C(=N/NC(=O)NN)/c3ccc(cc3Cl)Cl)O C05739553
c1cc(c2c(c1N)C(=O)c3c(cc(c(c3C2=O)N)Br)O)O C05420586
c1cc(c(cc1O)O)/C=N/Nc2[nH]c(nn2)SCC(=O)N C06330108
c1ccc(cc1)/C=C/c2cc(c(cc2N)N)/C=C\c3ccccc3N C03844631
c1cc2c(cc1N)sc(n2)[C@H]([C@H](c3nc4ccc(cc4s3)N)O)O C06045355
c1cc(c(cc1N)N)OCCCOc2ccc(c(c2)N)N C22007516
[H]/N=C(/N)\N/C(=N/c1cc(c(cc1Cl)Cl)Cl)/N C06495053
c1ccc(cc1)/C=C\c2c(cc(c(c2N)/C=C/c3ccccc3)N)N C13402371
COc1ccc(cc1/N=N/c2ccc(cc2N)N)/N=N\c3ccc(cc3N)N C04558760
Cc1c(c(c(cn1)CO)/C=N/NC(=O)c2cc(c(c(c2)O)O)O)O C03910433
[H]/N=C(\N)/NC(=O)c1c(nc(c(n1)Cl)N2CCCCCC2)N C03871091
Cc1c(c(c(c(c1)C)/C=N/NC(=O)N)C)/C=N/NC(=O)N C00042455
c1cc(ccc1N2C(=O)/C(=C/NNC(=[NH2+])N)/C(=O)N=C2[O-])I C34236724
c1c(cc(c(c1C(=O)[O-])NC(=O)[C@@H](CC(=O)N)[NH3+])Cl)Cl C40481215
c1c(cc(c(c1C(=O)[O-])NC(=O)[C@H](CC(=O)N)[NH3+])Cl)Cl C40481217
CC(C)C[C@@H](CO)Nc1ccc(cc1N)S(=O)(=O)N C40774117
CC(C)C[C@H](CO)Nc1ccc(cc1N)S(=O)(=O)N C40774119
CC(C)C[C@@H](CO)Nc1cc(cc(c1)S(=O)(=O)N)N C40774509
c1cc(ccc1N)OCCCSc2nc(cc(n2)N)N C41023483
c1cc2c(ccc(c2nc1)CSc3nc(cc(n3)N)N)N C41023542
COC(=O)c1cc(ccc1N)Sc2nc(cc(n2)N)N C41080786
c1cc(c(cc1)N)/C=[NH+]/CCC/[NH+]=C/c2c(cccc2)N C04964650
Cc1cc(c(cc1N)S(=O)(=O)N)S(=O)(=O)c2ccc(cc2)N C44124389
c1c(cnc(c1Cl)NCCNC(=O)NNC(=O)N)Cl C46903341
Cc1cc(c(s1)C)[C@@H](C)NC(=O)NC(C(=O)N)C(=O)N C46906664
Cc1cc(c(s1)C)[C@H](C)NC(=O)NC(C(=O)N)C(=O)N C46906666
c1c(cc(cc1NC2(CCCC2)CO)S(=O)(=O)N)N C53045357
CCC(CC)(CO)Nc1ccc(cc1N)S(=O)(=O)N C53045511
CC1CCC(CC1)(CO)Nc2cc(cc(c2)S(=O)(=O)N)N C53114325
C[C@@H]1CCC[C@@](C1)(CO)Nc2ccc(cc2N)S(=O)(=O)N C53114722
C[C@@H]1CCC[C@](C1)(CO)Nc2ccc(cc2N)S(=O)(=O)N C53114727
C[C@H]1CCC[C@](C1)(CO)Nc2ccc(cc2N)S(=O)(=O)N C53114730
c1cc(c(cc1[C@H]2NC(=[NH+]c3n2c4cc5c(cc4n3)OCCCO5)N)O)O C12507322
c1cc(c(c(c1)O)O)[C@H]2NC(=[NH+]c3n2c4cc5c(cc4n3)OCCCO5)N C12539407
CC1=C([C@H](C(=C(O1)N)C(=O)N)c2cccc(c2)[N+](=O)[O-])C(=O)N C58949522
Cc1cc(c(c(c1)C)[C@H]2C(=C(OC(=C2C(=O)N)N)C)C(=O)N)C C58949573
CC1=C([C@@H](C(=C(O1)N)C(=O)N)c2ccc(cc2)C#N)C(=O)N C58949580
CCOc1ccccc1[C@H]2C(=C(OC(=C2C(=O)N)N)C)C(=O)N C58949649
c1c(cc(c(c1O)O)Cl)[C@@H]2NC(=[NH2+])Nc3n2c4cc5c(cc4n3)OCCCO5 C12506245
c1c(cc(c(c1O)O)Cl)[C@H]2NC(=[NH2+])Nc3n2c4cc5c(cc4n3)OCCCO5 C12506243
c1cc(c(cc1[C@@H]2NC(=[NH+]c3n2c4cc5c(cc4n3)OCCCO5)N)O)O C12507324
C1C[C@@H](C[C@H](C1)NC(=O)NC(C(=O)N)C(=O)N)C(F)(F)F C29733405
Cc1c2cccc(c2c(c3c1C[C@H]4[C@H](C(=C(C(=O)[C@]4(C3=O)O)C(=O)N)[O-])[NH+](C)C)O)O C35799639
CSCC[C@H](C(=O)Nc1cc(c(c(c1)Cl)N)Cl)NC(=O)N C67184250
c1ccc2c(c1)C(=O)c3ccc(c(c3C2=O)N)/C=N/NC(=O)N C04235267
CC1(Cc2c(cc3c(c(sc3n2)C(=O)NN)N)CS1)C C00327605
CC1(C2=C(c3ccccc3N1)C(=S)C(=C(C(=O)N)C(=O)N)S2)C C05482174
Cc1ccc(cc1)C2=NN[C@@H](S2)[C@@](C)([C@@](C)([C@@](C)(CO)O)O)O C06211786
C[C@@]1([C@@]([C@@]([C@@]([C@](O1)(C)Oc2ccccc2CO)(C)O)(C)O)(C)O)CO C09915846
CC1=C([C@H](c2c(c(sc2N1)C(=O)N)N)c3cccnc3)C(=O)OC C12416523
c1cc2c(c(c1)C(=O)N)N[C@@H]([C@H]3[C@@H]2C=CC3)c4ccc(cc4O)O C13639718
c1cc2c(c(c1)C(=O)N)N[C@@H]([C@H]3[C@H]2C=CC3)c4ccc(cc4O)O C20681541
c1cc(ccc1C(=O)CSc2nnc(n2N)NN)Br C21035299
c1cc(c(c(c1)O)[C@@H]2[C@H](C(=O)c3c(cc(cc3O2)O)O)O)O C14643339
[H]/N=C/1\[C@H]([C@@H](c2c(=O)[nH]c(nc2N1)N)c3ccc(cc3)F)C#N C04945498
c1ccc(cc1)CN2CCc3c(c(nc4c3c([nH]n4)N)NCCO)C2 C20790952
C/C(=C\C(=O)Nc1ccccc1C(=O)N)/NNC(=O)c2cccs2 C04723534
c1cc(ccc1Nc2c(cc(cn2)Cl)N)S(=O)(=O)N C36242698
c1cc(ccc1N)SCC(=O)Nc2c(ccs2)C(=O)N C37182115
c1cc(c(cc1[C@H]2[C@@H](C(=O)c3c(cc(cc3O2)O)O)O)O)O C00105082
CNc1c/c(=N/S(=O)(=O)c2ccc(cc2)N)/[nH]c(n1)NC C00023472
C=CCSC1=C(C2(CCCCC2)C(=C(N1)N)C#N)C(=O)N C04755007
Cc1cc(c(c(c1)O)O)C(=O)C(=O)c2c(cc(cc2O)O)O C35456830
c1cc2c(cc1Nc3cc(cc(c3)S(=O)(=O)N)N)OCO2 C37934081
c1cc(c(cc1F)Nc2cc(cc(c2)S(=O)(=O)N)N)F C37934101
c1cc(c(cc1N)Nc2ccc(cc2C(=O)N)[N+](=O)[O-])Cl C38033888
Cc1ccc(cc1)c2nc([nH]n2)SCc3nc(nc(n3)N)N C07113688
c1ccc(c(c1)c2nc([nH]n2)SCc3nc(nc(n3)N)N)F C07183763
c1ccc(cc1)C(c2ccccc2)C(=O)NNc3c(c(=O)[nH]cn3)N C40794865
CC(C)(C)NNc1c(c(ncn1)Nc2ccc(c(c2)F)F)N C40796653
c1ccc(cc1)[C@@H]2c3c(c4ccccc4[nH]3)C[C@@H](N2)C(=O)NN C43754969
Cc1cc(c(o1)C)[C@H](C)Nc2ccc(cc2N)S(=O)(=O)N C44729702
CCN(Cc1ccc(s1)Cl)C(=O)NC(C(=O)N)C(=O)N C45615513
Cc1ccccc1[C@H](C)Nc2ccc(cc2N)S(=O)(=O)N C49525326
c1cc(ccc1CSc2nc(cc(n2)N)N)C#CCCO C49623759
[H]/N=C/1\C=CC2=N[C@@H](NC2=C1)CCCCc3[nH]c4cc(ccc4n3)N C39709530
c1cc(ccc1CC#N)Nc2ccc(cc2N)S(=O)(=O)N C51601320
CNS(=O)(=O)c1ccc(c(c1)N)NC2(CCCC2)CO C53045228
CC[C@H](C)[C@H](C(=O)N[C@@]1(CCC[C@@H](C1)C)CO)NC(=O)N C53106755
C[C@@H]1CCCC[C@H]1NC(=O)[C@@H](C)SCc2nc(nc(n2)N)N C56229257
C[C@H]1CCC[C@@H]([C@@H]1C)NC(=O)[C@@H](C)SCc2nc(nc(n2)N)N C56229262
Cc1c2c(n(n1)c3ccccc3)OC(=C([C@@H]2c4ccc[nH]4)C(=O)N)N C58903693
Cc1c2c([nH]n1)OC(=C([C@H]2c3ccccc3Cl)C(=O)N)N C58950900
c1ccc(cc1)C2=NN[C@@]3(C2)C(=O)N=C(NN3)c4ccccc4N C12528116
CC(C)[C@@H](C(=O)NC(=O)N)OC(=O)c1cc(ccc1Cl)N C60380654
CC(C)(C(=O)N)NC(=O)c1cc(c(cc1Br)F)N C61088599
C[C@@H](C(=O)NC(=O)N)OC(=O)c1cc(c(cc1Br)F)N C61089774
Cc1ccc2c(c1)[nH]c(n2)Sc3ccc(cc3C(=O)N)N C61440588
c1cc(ccc1N)OCCNc2cc(ccc2C(=O)N)Cl C62786112
c1cc(c(cc1[C@@H]2[C@H](C(=O)c3c(cc(cc3O2)O)O)O)O)O C00105086
C[C@H]1CCCC[C@H]1NC(=O)NCCCc2c(c([nH]n2)N)C#N C65393198
C[C@@]12CC3C[C@@](C1)(CC(C3)(C2)[NH2+][C@@H]4[C@@H]([C@@H]([C@@H]([C@@H](O4)C(=O)[O-])O)O)O)C C65743174
Cc1ccc(cc1C(=O)N)N[C@H](C)C(=O)NC(=O)NCC=C C66940776
CC[C@H](C)[C@@H](C(=O)Nc1cc(c(cc1F)F)NC(=O)C)NC(=O)N C66941934
c1ccc(cc1)C2(CCC(CC2)[NH2+]CCCc3c(c([nH]n3)N)C#N)C#N C08395452
c1ccc(cc1)CCN2C(=O)[C@@H]3[C@@H]([NH2+][C@]4([C@@H]3C2=O)c5cccc(c5NC4=O)Cl)CCC(=O)N C08790741
Cc1cnc(c(n1)c2ccc(c(c2)C[NH2+]Cc3ccc(cc3)S(=O)(=O)N)O)C C12049368
Cc1cc(ccc1NC(=O)CNC(=O)C[NH+]2CCCC[C@H]2C(=O)N)Br C12699241
C[C@@H](C(=O)NC(=O)N)N1CC[NH+](CC1)CC(=O)Nc2ccc(c(c2)C(F)(F)F)Cl C23469869
c1ccnc(c1)[C@@H]2[C@H]3[C@@H](C(=O)N(C3=O)C4CCCCC4)[C@@]([NH2+]2)(CCCC[NH3+])C(=O)[O-] C34388556
CC[NH2+]Cc1cc(ccc1O[C@@H](C)C(=O)NC(=O)N)Br C34659469
C[C@@H](C(=O)NC(=O)N)Oc1ccc(cc1C[NH2+]C2CC2)Br C34660022
CC(C)(C)n1c(c(c(n1)c2ccccc2)NC(=O)NCCC[NH+](C)C)N C34784959
CC[NH+]1CCc2c(sc(c2C(=O)N)NC(=S)NC(=O)c3cccc(c3)F)C1 C00849988
c1ccc(cc1)N2[C@@H](N[NH2+]N2)SCCCn3c4ccccc4[nH]c3=O C39411832
CC[C@H](C)C(=O)N1C[C@@H](C2(C1)CC[NH2+]CC2)C(=O)NCCc3ccc(c(c3)O)O C39661759
COc1c(csc1Cl)C(=O)N2C[C@H](C3(C2)CC[NH2+]CC3)C(=O)NCCc4ccc(c(c4)O)O C39661845
C[C@@H]1CCC[NH+](C1)[C@@H](C)CNC(=O)C(=O)Nc2ccc(c(c2)Cl)C(=O)N C41652954
C[C@H]1C[C@@H](C[NH+](C1)CCNC(=O)C(=O)Nc2ccc(c(c2)C(=O)N)F)C C41725340
C[C@H]1C[C@@H](C[NH+](C1)CCNC(=O)C(=O)Nc2ccc(c(c2)Cl)C(=O)N)C C41725643
c1cc(ccc1CCNC(=O)c2coc(n2)[C@H]3CCC[NH2+]C3)S(=O)(=O)N C43216360
CC1([C@H]2CC[C@@H]([C@@H]1C2)CNC(=O)c3coc(n3)[C@H](Cc4c[nH]c5c4cccc5)[NH3+])C C43217493
C[C@@H]([C@@H](c1nc(co1)C(=O)N[C@H](c2ccccc2)c3ccc(cc3)Cl)[NH3+])O C43218183
c1ccc(c(c1)NC(=O)NCCC[NH+]2CCCCCC2)SCC(=O)N C45696210
CC(C)[NH+](C)Cc1ccccc1CNC(=O)NNC(=O)C(=O)NC2CC2 C45790295
C[C@@H]1CCC[NH+](C1)CCCNC(=O)NNC(=S)NC2CCCC2 C46394697
CC1CC[NH+](CC1)CCCCNC(=O)NNC(=S)NC2CCCC2 C46738265
c1cc[nH+]c(c1)N2CCC(CC2)NC(=O)NNC(=S)NC3CCCC3 C46943726
CC(C)(CNC(=O)c1cc(cnc1NN)Br)C[NH+](C)C C51089789
COC(=O)CCCC[C@H](c1cc2c(cc1Br)[nH]c(=O)[nH]2)[NH3+] C52094741
C[C@H](c1ccc2c(c1)OCO2)[NH2+][C@H](C)C(=O)Nc3ccc(cc3)S(=O)(=O)N C55375031
C[C@H]1C[C@@H](C[NH+](C1)C[C@@H](C)NC(=O)C[C@@H](c2cccs2)NC(=O)N)C C55749817
C[C@H](C(=O)NC[C@@H](c1c(cccc1Cl)F)[NH+]2CCCC2)NC(=O)N C55994039
C[C@H]1C[C@@H](C[NH+](C1)C[C@@H](C)NC(=O)Nc2ccccc2CC(=O)N)C C56645067
CC(C)(c1ccc2c(c1)OCO2)[NH2+]CC(=O)Nc3ccccc3C(=O)N C58434927
C[C@@H]1CCC[NH+](C1)[C@H](C)CNC(=O)C(=O)Nc2ccc(c(c2)Cl)C(=O)N C62121079
CCOc1cc(ccc1OCc2ccccc2Cl)/C=N/[NH+]=C(N)N C06590479
c1ccc2=[NH+]CC(=c2c1)CCNC(=O)c3ccccc3NC(=O)C(=O)N C63270422
C[NH+](C)[C@H](CNC(=O)[C@@H](CCSC)NC(=O)N)C1CCCCC1 C63804458
CCC[C@H](C(=O)Nc1ccccc1OCC[NH+](CC)CC)NC(=O)N C64291677
Cc1c(sc2c1c(nc(n2)CC[NH3+])NCc3ccc(o3)C(=O)NC)C C65383571
CCCC[C@H](C(=O)Nc1ccc(cc1)c2cn3c([nH+]2)CCCC3)NC(=O)N C65594212
CCOc1ccc2ccccc2c1C[NH+]3CCNC(=O)[C@@H]3CC(=O)NN C66115467
COc1cc(c(cc1OC)Cl)C[NH+]2CCNC(=O)[C@H]2CC(=O)NN C66148402
C[C@H]1CCC[C@H](C1)NC(=O)CN2CC[NH+](CC2)CCC(=O)NC(=O)N C66566582
Cc1c(cco1)C(=O)NC2CC[NH+](CC2)CC(=O)Nc3ccccc3C(=O)N C66890731
c1cc(ccc1OCCNC(=O)C[NH+]2C[C@@H](C[C@@H]2C(=O)N)O)Cl C67129308
CC(C)[C@@H](C(=O)Nc1nc(cs1)c2cc([nH]c2)C(=O)N)[NH+]3CCCCC3 C67289195
C[C@@H]1C[C@H](C[NH+](C1)C[C@@H](C)NC(=O)C(=O)Nc2ccc(c(c2)C(=O)N)Cl)C C67439062
C[C@H](c1ccc(c(c1)F)N2CC[NH+](CC2)C)NC(=O)[C@H](C(C)C)NC(=O)N C67467649
Cc1ccc(cc1C(=O)N)NC(=O)C(=O)NCC[NH+]2CCc3c(ccs3)C2 C67534358
CC1CC[NH+](CC1)C[C@H](CNC(=O)Nc2cc(ccc2F)NC(=O)C)O C67539505
CC1CC[NH+](CC1)C[C@@H](CNC(=O)Nc2ccc(c(c2)C(=O)NC)F)O C67550830
Cc1ccc(cc1C(=O)N)NC(=O)C(=O)NCC[NH+]2Cc3ccccc3C2 C67559261
C[C@@H](C(=O)Nc1ccc(c(c1F)F)F)[NH2+]Cc2ccc(cc2)S(=O)(=O)N C03348381
c1ccc(cc1)NC2=N[C@H]3[C@H]([C@@H](C[C@@H]([C@H]3S2)C(=O)NCC[NH+]4CCCCC4)O)O C08254641
C[NH+](C)CCNC(=O)[C@H]1C[C@H]([C@@H]([C@H]2[C@@H]1SC(=N2)Nc3ccccc3)O)O C08254661
Cc1cccc(c1NC(=O)CNC(=O)C[NH+]2Cc3ccccc3C[C@@H]2C(=O)N)C C08747717
COc1ccc(cc1)CCC2CC[NH+](CC2)Cc3nc(nc(n3)N)N C09515083
CC[NH+]1CCN(CC1)CCNC(=O)Nc2ccc(cc2)S(=O)(=O)N C32815249
C[C@H]([C@@H](c1nc(co1)C(=O)N[C@@H](c2ccccc2)c3ccc(cc3)Cl)[NH3+])O C33635715
C[C@H](C(=O)NC(=O)N)Oc1ccc(cc1C[NH2+]C2CC2)Br C34660024
CONC[C@H](c1ccc(cc1)c2ccccc2O)N3CC[NH2+][C@@H](C3)O C39534038
CC[C@H](C)C(=O)N1C[C@H](C2(C1)CC[NH2+]CC2)C(=O)NCCc3ccc(c(c3)O)O C39661761
Cc1c(sc(n1)Nc2c(c(ncn2)NCC[NH+]3CCCCC3)N)C C40756321
C[C@H]1CCC[NH+](C1)[C@@H](C)CNC(=O)C(=O)Nc2ccc(c(c2)Cl)C(=O)N C41652959
C[C@@H]1C[C@H](C[NH+](C1)CCNC(=O)C(=O)Nc2ccc(c(c2)C(=O)N)F)C C41725344
C[C@@H]1C[C@@H](C[NH+](C1)CCNC(=O)C(=O)Nc2ccc(c(c2)Cl)C(=O)N)C C41725638
Cc1ccccc1NC(=O)NNC(=O)NC[C@H](c2ccco2)[NH+](C)C C43137934
c1cc(ccc1CCNC(=O)c2coc(n2)[C@@H]3CCC[NH2+]C3)S(=O)(=O)N C43216359
C[C@@H]1CCC[NH+](C1)[C@@H](C)CNC(=O)NNC(=S)NC2CCCC2 C46368171
c1ccc2c(c1)c(cc(=O)[nH]2)C(=O)NCCC[NH+]3CCC(CC3)C(=O)N C46919371
CC(C)[NH+](CCNC(=O)C(=O)Nc1ccccc1CC(=O)N)C(C)C C48693316
COC(=O)CCC[C@H](c1cc2c(cc1Br)[nH]c(=O)[nH]2)[NH3+] C52094745
CC(C)[NH+](CC(=O)N)CC(=O)NCC(=O)Nc1ccc(c(c1)F)F C08532896
Cc1cc(nc([nH+]1)N)NCCNc2c(cc(cn2)C(F)(F)F)Cl C45724706
C[NH+](C)Cc1ccccc1CNC(=O)NNC(=O)c2cc(c[nH]2)Br C54398722
C[C@@H](c1ccc2c(c1)OCO2)[NH2+][C@H](C)C(=O)Nc3ccc(cc3)S(=O)(=O)N C55375028
C[C@@H](C(=O)NC[C@@H](c1c(cccc1Cl)F)[NH+]2CCCC2)NC(=O)N C55994038
Cc1cc(ccc1NC(=O)N[C@H](C)C[NH+]2CCC[C@@H](C2)C)OCC(=O)N C56725363
C[C@H](C(=O)Nc1c(ccs1)C(=O)N)[NH+]2CC[C@@H](C2)Nc3ccccc3 C60370021
c1cc(ccc1CCNC(=O)NC2CC[NH+](CC2)C3CC3)S(=O)(=O)N C47617104
CCC[C@H](C(=O)NC[C@H](c1ccc(cc1)C)[NH+]2CCCC2)NC(=O)N C61502395
CCCSc1nnc(s1)NC(=O)c2ccc(cc2)N3CN[NH2+]N3 C39980188
CCC[C@H](C(=O)Nc1ccc(cc1)N(C)C2CC[NH+](CC2)C)NC(=O)N C63695415
Cc1ccc2=[NH+]CC(=c2c1)CCNC(=O)c3cccc(c3)NC(=O)[C@H]4NN[C@H](S4)C C64502494
Cc1cc(ccc1Cl)NC(=O)C[NH2+]CCNc2[nH]c(=O)cc(n2)C C65381874
CC(C)CC1=[NH+][C@@H](N(N1)c2ccccc2OC)CCc3nc([nH]n3)N C65383784
C[C@@H]1C[C@@H](C[NH+](C1)C[C@H](C)NC(=O)C[C@@H](c2cccs2)NC(=O)N)C C65760805
CC[NH+]1CCC[C@H]1CNc2nc(cs2)c3ccc(c(c3)C(=O)N)O C66106630
COc1cc(c(cc1OC)Cl)C[NH+]2CCNC(=O)[C@@H]2CC(=O)NN C66148400
Cc1cc(nc([nH+]1)N)NC[C@@H](COc2ccc(cc2)C(F)(F)F)O C66387968
C[C@@H]1CCC[C@@H](C1)NC(=O)CN2CC[NH+](CC2)CCC(=O)NC(=O)N C66566579
C[C@@H]1CCC[C@H](C1)NC(=O)CN2CC[NH+](CC2)CCC(=O)NC(=O)N C66566581
c1cc(ccc1OCCNC(=O)C[NH+]2C[C@H](C[C@@H]2C(=O)N)O)Cl C67129310
CC(C)[C@H](C(=O)Nc1nc(cs1)c2cc([nH]c2)C(=O)N)[NH+]3CCCCC3 C67289197
Cc1ccc(cc1C(=O)N)NC(=O)NC[C@H](c2ccc(cc2)F)[NH+](C)C C67310379
C[C@@H](c1ccc(c(c1)F)N2CC[NH+](CC2)C)NC(=O)[C@@H](C(C)C)NC(=O)N C67467647
Cc1ccc(cc1C(=O)N)NC(=O)C(=O)NC[C@@H](C)[NH+]2CCC[C@@H](C2)C C67497499
Cc1ccc(cc1C(=O)N)NC(=O)C(=O)NCC[NH+]2CCC[C@@H](C2)C C67497611
c1ccc(cc1)[C@H](C2CC[NH+](CC2)CC(=O)Nc3c(ccs3)C(=O)N)O C67511239
CCCc1nc(c(s1)CNC(=O)C2=C(NC(=O)N[C@H]2c3c([nH+]c[nH]3)C)C)C C67515490
CC1CC[NH+](CC1)C[C@@H](CNC(=O)Nc2cc(ccc2F)NC(=O)C)O C67539500
CC1CC[NH+](CC1)C[C@H](CNC(=O)Nc2ccc(cc2Cl)NC(=O)C)O C67576847
Cc1c(c(=O)[nH]c(=O)[nH]1)/C=C/C(=O)N[C@@H](CO)C[S@@](=O)Cc2ccccc2 C05352738
Cc1c(c(=O)[nH]c(=O)[nH]1)/C=C/C(=O)N[C@H](CO)C[S@](=O)C[S@@](=O)C C05410770
c1ccc(cc1)NNC(=O)C(=O)NNS(=O)(=O)c2cccc(c2)[N+](=O)[O-] C13372005
C=CCNc1nnc(s1)SCC(=O)c2c(n(c(=O)[nH]c2=O)C3CC3)N C16668333
CCCCn1c(=O)[nH]nc1SCC(=O)c2c(n(c(=O)[nH]c2=O)C3CC3)N C16668373
C[C@@H](C(=O)Nc1c(ccs1)C(=O)N)OC(=O)CCNC(=O)c2ccco2 C16858192
C/C(=N\Nc1[nH]nc(n1)SCC(=O)NNC(=O)C(C)(C)C)/c2ccncc2 C20835715
Cn1cc(cn1)/C=N/Nc2[nH]nc(n2)SCC(=O)NNC(=O)C(F)(F)F C20837596
CCC(=O)NNC(=O)CSc1nc([nH]n1)N/N=C/c2cnn(c2)C(C)C C20911195
CC(C)C(=O)NNC(=O)CSc1nc([nH]n1)N/N=C/c2cnn(c2)C(C)C C20911200
Cc1c(c(n(n1)C(C)C)C)/C=N/Nc2nnc(n2N)SCC(=O)NC(C)C C20911529
CSCC[C@@H](C(=O)NNC(=S)NC[C@H]1CCCO1)NC(=O)c2ccco2 C22617606
C[C@H](C(=O)NC(=O)NC(C)(C)C)Sc1nnc(n1CCC(=O)N)C2CC2 C23365867
CCCCNC(=O)NC(=O)[C@H](C)Sc1nnc(n1CCC(=O)N)C2CC2 C26974009
CC/C=C\C[C@@H]1[C@@H](CC[C@@H]1O[C@H]2[C@@H]([C@H]([C@@H]([C@H](O2)CO)O)O)O)CC(=O)OC C31168993
Cc1cc(nc(n1)N/C(=N/C(=S)NCCOC)/N2CCC(CC2)C(=O)N)C C14161102
C[C@@H](C(=O)N/N=C/c1cc(c(c(c1)OC)O)OC)N[C@H]2C(=O)NC(=O)N=N2 C38810842
COc1ccc(cc1)C(=O)NNc2c(c(ncn2)N(CCC#N)CCC#N)N C40737256
COC(=O)C[C@H]1C(=O)NCCN1CC(=O)c2c(n(c(=O)[nH]c2=O)C3CC3)N C45631274
Cc1c(c(on1)N)C(=O)OCC(=O)c2c(n(c(=O)n(c2=O)C)CC(C)C)N C45660581
CC(C)NS(=O)(=O)c1ccc(nc1)NNC(=O)NCCCn2cccn2 C45714094
C[C@H](C(=O)NC(=O)NCC(C)C)Sc1nnc(n1CCC(=O)N)C2CC2 C28911166
C[C@@H](C(=O)NC(=O)NCC(C)C)Sc1nnc(n1CCC(=O)N)C2CC2 C28911169
Cc1ccccc1[C@H](CC(=O)NCc2cccnc2n3cccn3)NC(=O)N C46707295
CC(C)C[C@@H](CNC(=O)C(=O)Nc1c(ccs1)C(=O)N)N2CCOCC2 C47970052
c1cc(cc(c1)F)NC(=O)C(=O)N[C@@H](CO)[C@@H](c2ccc(cc2)[N+](=O)[O-])O C48591526
Cc1ccc(cc1NC(=O)C(=O)N[C@@H](CO)[C@H](c2ccc(cc2)[N+](=O)[O-])O)F C48591652
c1cc(cc(c1)NC(=O)C(=O)N[C@H](CO)[C@@H](c2ccc(cc2)[N+](=O)[O-])O)C#N C48591687
Cc1cc(ccc1NC(=O)C(=O)N[C@@H](CO)[C@@H](c2ccc(cc2)[N+](=O)[O-])O)F C48591742
CC(=O)N[C@H]1[C@@H]([C@@H]([C@@H](O[C@@H]1Oc2ccc(cc2OC)/C=C/C(=O)OC)CO)O)O C08555253
C1CS(=O)(=O)C[C@@H]1NNC(=O)CCC(=O)NN[C@H]2CCS(=O)(=O)C2 C17952889
c1cc(oc1)CNC(=O)NC(=O)CCSc2nnc(n2N)C(F)(F)F C54430565
CCOc1ccccc1OCC(=O)NNC(=O)NCCC(=O)NCCOC C54738858
Cc1ccc(o1)/C=N/Nc2[nH]nc(n2)SCC(=O)NNC(=O)C3CCC3 C59880630
Cc1c(c(n(n1)CCO)C)/C=N/Nc2[nH]nc(n2)S[C@H](C)C(=O)NC3CC3 C59888407
CC(C)[C@H](C(=O)NNC(=O)C(=O)NC(C)C)NC(=O)c1ccc(cc1)Cl C61087803
CC(C)NC(=O)C(=O)NNC(=O)CCNC1=NS(=O)(=O)c2c1cccc2 C61544702
c1cc2c(cc1C(=O)NCC(=O)NNC(=S)NCC(F)(F)F)OCO2 C64081486
C[C@@H]1NN[C@@H](S1)SCC(=O)N[C@@H](CC2=c3ccccc3=[NH+]C2)C(=O)[O-] C64684500
Cc1c(c([nH]c1C(=O)NNC(=O)NC[C@@H]2CCCO2)C)C(=O)OCCOC C65146033
Cc1c(c(n(n1)C)C)[C@@H](C)NC(=O)N[C@@H](CO)[C@@H](c2ccc(cc2)[N+](=O)[O-])O C65486358
COCC1=NN=C2[C@H]1[C@H](C(=C(O2)N)C#N)c3ccc(c(c3)OC)OCC(=O)N C04452934
CCOCCCNC(=O)NNC(=O)C[C@H](c1c(cccc1F)F)NC(=O)C C66634088
CC[C@]1(C(=O)N(C(=O)N1)NC(=O)CNc2ccc(c(c2)NC(=O)OC)F)C C66827583
CCCCn1c(c(c(=O)[nH]c1=O)N(C)C(=O)CCCNC(=O)C(C)(C)C)N C66965248
c1cc(oc1)C(=O)NCCNC(=O)CCCC[C@H]2[C@H]3[C@@H](CS2)NC(=O)N3 C67143777
CC(=O)N[C@@H](CC(=O)NNC(=O)NCC(F)(F)F)c1c(cccc1F)F C67193574
CCn1c(=O)c2ccc(cc2[nH]c1=O)C(=O)NNC(=O)NCCCOCC C67310156
CCOCCCNC(=O)NNC(=O)CCn1c2ccccc2c(=O)[nH]c1=O C67312591
CCOCCCNC(=O)NNC(=O)CN1C(=O)[C@@]2(CCCC[C@H]2C)NC1=O C67314006
CCO/C(=N/NC(=O)C(=O)NN)/CCn1c(=O)c(c(c(=O)[nH]1)Cl)Cl C01622417
CN(C[C@@H]([C@@H]([C@@H]([C@@H](CO)O)O)O)O)c1ccc(cc1[N+](=O)[O-])C(F)(F)F C04707520
CN(C[C@H]([C@@H]([C@@H]([C@@H](CO)O)O)O)O)c1ccc(cc1[N+](=O)[O-])C(F)(F)F C04707526
CC(C)(C(=O)N(C)C[C@@H]([C@H]([C@@H]([C@@H](CO)O)O)O)O)Oc1ccc(cc1)Cl C05283834
CC(C)(C(=O)N(C)C[C@H]([C@@H]([C@@H]([C@@H](CO)O)O)O)O)Oc1ccc(cc1)Cl C05283835
CC(C)(C(=O)N(C)C[C@H]([C@H]([C@@H]([C@@H](CO)O)O)O)O)Oc1ccc(cc1)Cl C05283836
CC1(Cc2c(sc(c2C(=O)N)NC(=O)C(=O)NCCOCCO)CO1)C C06757439
CCOc1cc(cc(c1OCC(=O)N)Br)CNn2c(nnn2)N C07601878
COc1cc(ccc1O)[C@@H]2[C@H](c3cc(cc(c3O2)OC)[C@H]([C@H](CO)O)O)CO C14710217
COc1cc(ccc1O)[C@@H]2[C@H](c3cc(cc(c3O2)OC)[C@@H]([C@H](CO)O)O)CO C14710225
CN(C[C@H]([C@H]([C@H]([C@H](CO)O)O)O)O)c1ccc(cc1[N+](=O)[O-])C(F)(F)F C14944843
CN(C[C@@H]([C@H]([C@H]([C@H](CO)O)O)O)O)c1ccc(cc1[N+](=O)[O-])C(F)(F)F C14944845
CC(C)(C(=O)N(C)C[C@H]([C@H]([C@H]([C@H](CO)O)O)O)O)Oc1ccc(cc1)Cl C15773397
CC(C)(C(=O)N(C)C[C@@H]([C@H]([C@H]([C@H](CO)O)O)O)O)Oc1ccc(cc1)Cl C15773399
CC(C)(C(=O)N(C)C[C@H]([C@@H]([C@H]([C@H](CO)O)O)O)O)Oc1ccc(cc1)Cl C15773401
c1ccc2c(c1)[nH]c(=O)c(n2)/C(=N\NC(=O)c3ccc(cc3)[N+](=O)[O-])/[C@H]([C@@H](CO)O)O C15774940
CCO/C(=N\NC(=O)C(=O)NN)/CCn1c(=O)c(c(c(=O)[nH]1)Cl)Cl C16953492
CC(C)NC(=O)NC[C@@H]1[C@H]([C@H]([C@@H](O1)CC(=O)NCCN2CCOCC2)O)O C20504099
c1cc(cc(c1)O)/C=N/Nc2nnc(n2N)SCC(=O)NCc3ccco3 C20806455
COc1cc(cc(c1OC)OC)/C=N/Nc2nnc(n2N)SCC(=O)N C20827155
COCc1nnc(n1N)SCC(=O)Nc2nnc(s2)SCC(=O)N C20904943
c1cc(oc1)CNC(=O)CSc2nnc(n2N)N/N=C/c3ccc(cc3)O C21315669
c1csc(c1C(=O)N)NC(=O)CSc2nnc(s2)SCC(=O)N C25134165
CC(C)(C(=O)Nc1nnc(s1)SCC(=O)N)Sc2nnc(s2)N C30831885
COc1cc(ccc1O)[C@@H]2[C@H](c3cc(cc(c3O2)OC)[C@@H]([C@@H](CO)O)O)CO C33831072
COc1cc(ccc1O)[C@H]2[C@H](c3cc(cc(c3O2)OC)[C@@H]([C@@H](CO)O)O)CO C33831073
CCN(CC)C(=O)Cn1c(=O)c2c(c(sc2n(c1=O)CC(=O)N)C(=O)NN)C C34782852
COc1cc(ccc1O)[C@@H]2[C@@H](c3cc(cc(c3O2)OC)[C@@H]([C@@H](CO)O)O)CO C35456693
COc1cc(ccc1O)[C@H]2[C@@H](c3cc(cc(c3O2)OC)[C@@H]([C@@H](CO)O)O)CO C35456697
C[C@H]([C@@H]([C@@H]([C@@H](/C=N/NC(=O)COc1ccc(cc1Cl)Cl)O)O)O)O C04763735
C[C@H]([C@H]([C@@H]([C@@H](/C=N/NC(=O)COc1ccc(cc1Cl)Cl)O)O)O)O C04763743
C[C@@H]([C@H]([C@@H]([C@@H](/C=N/NC(=O)COc1ccc(cc1Cl)Cl)O)O)O)O C04763740
COc1ccc(cc1)N2[C@@H](NN=C2SCC(=O)N)Cc3cc(=O)[nH]c(=O)[nH]3 C39362269
COc1ccc(cc1)N2[C@H](NN=C2SCC(=O)N)Cc3cc(=O)[nH]c(=O)[nH]3 C39362271
c1ccc(cc1)CCO[C@@H]2[C@@H]([C@@H]([C@@H]([C@@H](O2)CO[C@@H]3[C@@H]([C@@H]([C@@H](CO3)O)O)O)O)O)O C49600052
CC(C)NS(=O)(=O)c1ccc(nc1)NNC(=O)NCCC(=O)NCC#C C50136369
Cc1c(cco1)c2nnc(n2N)SCCC(=O)Nc3c(ccs3)C(=O)N C54439714
Cc1cc(ccc1N[C@@H](C)C(=O)c2c(n(c(=O)n(c2=O)C)C)N)OCC(=O)N C56206824
Cc1cc(ccc1N[C@H](C)C(=O)c2c(n(c(=O)n(c2=O)C)C)N)OCC(=O)N C56206825
c1ccnc(c1)NS(=O)(=O)c2ccc(cc2)/N=C/[C@@H]([C@H]([C@@H](CO)O)O)O C45286641
C[C@@H](C(=O)NNC(=O)C)Sc1nc([nH]n1)N/N=C/c2c[nH]c3c2cccc3 C59878947
Cc1c(c(n(n1)CCO)C)/C=N/Nc2[nH]nc(n2)SCC(=O)NCCO C59888372
C1CC1c2nnc(n2N)SCC(=O)Nc3nnc(s3)SCC(=O)N C59912859
CC(C)c1nnc(n1N)SCC(=O)Nc2nnc(s2)SCC(=O)N C59913754
C1CC1NC(=O)C(=O)NNC(=O)CCNC(=O)NC23CC4CC(C2)CC(C4)C3 C61090892
c1ccc(c(c1)CC(=O)N)NC(=O)C(=O)NCCNc2ccccc2[N+](=O)[O-] C49244844
c1ccnc(c1)NS(=O)(=O)c2ccc(cc2)/N=C/[C@H]([C@@H]([C@@H](CO)O)O)O C45286641
CCNc1nc2nnc(n2c(n1)NCC)SCC(=O)NNC(=O)NCC C65189379
CC(=O)OC[C@H]1[C@@H]([C@@H]([C@@H](O1)N2C=[NH+][C@@H](C2=[NH2+])C(=O)N)OC(=O)C)OC(=O)C C65734340
CCOCCCNC(=O)NNC(=O)CNC(=O)c1c[nH]c2ccccc2c1=O C67310484
C[C@H](C(=O)NC(C)(C)C)N(C[C@@H]1CCCO1)C(=O)c2c(c(ns2)C(=O)N)N C04192196
C[C@H](C(=O)NC(C)(C)C)N(C[C@H]1CCCO1)C(=O)c2c(c(ns2)C(=O)N)N C04192200
C[C@@H](C(=O)NC(C)(C)C)N(Cc1cccs1)C(=O)c2c(c(ns2)C(=O)N)N C04192201
C[C@H](C(=O)NC(C)(C)C)N(Cc1cccs1)C(=O)c2c(c(ns2)C(=O)N)N C04192202
C[C@@H](C(=O)NC[C@@H]1CCCO1)N(C2CCCC2)C(=O)c3c(c(ns3)C(=O)N)N C04192243
C[C@@H](C(=O)NC[C@H]1CCCO1)N(C2CCCC2)C(=O)c3c(c(ns3)C(=O)N)N C04192251
c1ccc(c(c1)C(F)(F)F)NC(=O)NNC(=O)CNC(=O)NCc2ccco2 C02155874
Cc1c2ccc(c(c2oc(=O)c1CC(=O)N(C)C[C@H]([C@@H]([C@@H]([C@@H](CO)O)O)O)O)C)OCC(=C)C C08764220
Cc1ccc(o1)[C@H](C(=O)NC(C)(C)C)N(C[C@@H]2CCCO2)C(=O)c3c(c(ns3)C(=O)N)N C12715446
c1cc(ccc1c2ccc(cc2)N[C@H]3C[C@@H]([C@H](O3)CO)O)N[C@@H]4C[C@H]([C@H](O4)CO)O C16121470
c1cc(c(cc1[N+](=O)[O-])C(=O)OCC(=O)Nc2c(c3c(s2)CCC3)C(=O)N)N C16862013
Cc1c(sc(n1)NNC(=O)C)/C(=N/NC(=O)N)/C=C/c2ccc(cc2)[N+](=O)[O-] C16958142
Cc1csc(n1)NC(=O)CSc2nnc(n2N)N/N=C/c3ccccc3O C20527339
COC(=O)c1c2c(sc1NC(=O)CCSc3nnc(n3N)NN)CCC2 C20922319
Cc1csc(n1)NC(=O)CSc2nnc(n2N)N/N=C/c3ccc(cc3)O C21315685
COc1ccc(cc1/C=N/Nc2nnc(n2N)SCC(=O)N)Br C21320510
c1cc(c(c(c1)O[C@@H]2[C@H]([C@H]([C@@H]([C@@H](O2)CO)O)O)O)C(=O)CCc3ccc(cc3)O)O C22055950
c1cc(c(cc1C(=O)OCC(=O)Nc2c(c3c(s2)CCC3)C(=O)N)[N+](=O)[O-])N C22826618
Cc1c(sc(n1)NNC(=O)C)/C(=N/NC(=O)N)/C=C/c2cccc(c2)[N+](=O)[O-] C25574603
C[C@H]([C@@H]([C@@H]([C@@H](OCCO)Oc1ccc(cc1)c2coc3cc(cc(c3c2=O)O)OC)O)O)O C28115129
c1cc[nH+]c(c1)NCCCCC(=O)NNC(=O)N[C@H](CC(=O)[O-])c2ccc(cc2)OC(F)(F)F C29567313
c1cc(c(c(c1)O[C@@H]2[C@@H]([C@@H]([C@@H]([C@@H](O2)CO)O)O)O)C(=O)CCc3ccc(cc3)O)O C34864255
c1cc(c(c(c1)O[C@@H]2[C@H]([C@@H]([C@@H]([C@@H](O2)CO)O)O)O)C(=O)CCc3ccc(cc3)O)O C34864257
CCCN([C@@H](c1c(cc(cc1O)O)O)C(=O)NC(C)(C)C)C(=O)[C@@H]2CCC(=O)N2 C36575671
CCCN([C@H](c1c(cc(cc1O)O)O)C(=O)NC(C)(C)C)C(=O)[C@@H]2CCC(=O)N2 C36575672
Cc1ccc(o1)CN([C@@H](c2c(cc(cc2O)O)O)C(=O)NC(C)(C)C)C(=O)CO C36600358
Cc1ccc(o1)CN([C@H](c2c(cc(cc2O)O)O)C(=O)NC(C)(C)C)C(=O)CO C36600359
Cc1ccc(o1)[C@H](C(=O)NC[C@H]2CCCO2)N(c3ccc(cc3)F)C(=O)c4c(c(ns4)C(=O)N)N C12715071
CCOc1ccc(cc1)[C@H](C(=O)NCCC(C)C)N(CCO)C(=O)c2c(c(ns2)C(=O)N)N C06601644
c1cc(ccc1CCC(=O)c2ccc(cc2O)O[C@H]3[C@@H]([C@H]([C@H]([C@H](O3)CO)O)O)O)O C31159157
C/C(=C/C(=O)Nc1ccccc1NC(=O)C)/NNC(=O)C(=O)NC2CCCCC2 C04697901
c1ccc(cc1)/C=C/CO[C@H]2[C@@H]([C@H]([C@@H]([C@H](O2)CO[C@@H]3CO[C@@H]([C@@H]([C@H]3O)O)O)O)O)O C39351839
CCc1c(c(c([nH]1)C(=O)NCC(=O)Nc2ccc3c(c2)[nH]c(=O)[nH]3)C)C(=O)OC C39558820
c1ccc(cc1)CCC(=O)c2c(cc(cc2O[C@@H]3[C@@H]([C@@H]([C@H]([C@H](O3)CO)O)O)O)O)O C43465386
Cc1c(c(=O)[nH]c(=O)[nH]1)CCC(=O)N[C@@H](C)c2ccc(cc2)NC(=O)NC3CC3 C44627917
Cc1c(c(=O)[nH]c(=O)[nH]1)CCC(=O)N[C@H](C)c2ccc(cc2)NC(=O)NC3CC3 C44627919
CCCNC(=S)NNC(=O)c1cc(c(s1)Br)S(=O)(=O)N C49458013
C=CCNC(=S)NNC(=O)c1cc(c(s1)Br)S(=O)(=O)N C49458121
c1ccc(cc1)CCO[C@H]2[C@H]([C@@H]([C@@H]([C@@H](O2)CO[C@@H]3[C@@H]([C@@H]([C@@H](CO3)O)O)O)O)O)O C49600058
c1cc(ccc1c2ccc(cc2)N[C@@H]3C[C@@H]([C@@H](O3)CO)O)N[C@@H]4C[C@@H]([C@@H](O4)CO)O C04042227
c1cc(ccc1c2ccc(cc2)N[C@@H]3C[C@@H]([C@@H](O3)CO)O)N[C@H]4C[C@H]([C@@H](O4)CO)O C04042317
[H]/N=C(\Nc1ccc(cc1)[N+](=O)[O-])/N/C(=N/c2c(n(n(c2=O)c3ccccc3)C)C)/N C15636687
Cc1csc(n1)NC(=O)CSc2nc([nH]n2)N/N=C/c3ccc(cc3O)O C58994251
c1cc(c(cc1O)O)/C=N/Nc2nnc(n2N)SCC(=O)Nc3nccs3 C20292366
C[C@@H](C(=O)NNC(=O)C)Sc1nc([nH]n1)N/N=C/c2cc(ccc2O)Cl C59880579
C[C@H](C(=O)NNC(=O)C)Sc1nc([nH]n1)N/N=C/c2cc(ccc2O)Cl C59880582
C[C@@H](C(=O)Nc1ccc(cc1)S(=O)(=O)N)OC(=O)c2cc(ccc2N)[N+](=O)[O-] C60385506
C[C@H](C(=O)Nc1ccc(cc1)S(=O)(=O)N)OC(=O)c2cc(ccc2N)[N+](=O)[O-] C60385507
c1cc(cc(c1)S(=O)(=O)C(F)F)NC(=O)NCCCc2c(c([nH]n2)N)C#N C67316654
COc1cc(cc(c1OC)OC)C(=O)N/C(=C/c2cccc(c2)[N+](=O)[O-])/C(=O)NN C01920284
CCCCCOC(=O)/C=C/c1cn(c(=O)[nH]c1=O)[C@H]2[C@@H]([C@@H]([C@H](O2)CO)O)O C06779831
CC(C)[C@H](C(=O)OCC(=O)Nc1c(ccs1)C(=O)N)NC(=O)c2ccco2 C03378389
C[C@@H](C(=O)Nc1ccc(cc1)S(=O)(=O)N)OC(=O)Cn2ccc(=O)[nH]c2=O C08723613
c1cc(oc1)c2nnc(n2N)SCC(=O)NNC(=O)c3ccc(cc3)[N+](=O)[O-] C11669167
CCCCCOC(=O)/C=C/c1cn(c(=O)[nH]c1=O)[C@H]2[C@H]([C@@H]([C@H](O2)CO)O)O C12652134
Cn1c2c(c(=O)n(c1=O)C)n(c(n2)NN)C[C@@H](COc3ccc(cc3)OC)O C00629432
CCOC(=O)CCCSc1c(=O)[nH]c(=O)n(n1)[C@H]2[C@H]([C@@H]([C@@H](O2)CO)O)O C05386292
c1cc(oc1)C(=O)Nc2nc(cs2)CC(=O)Nc3nc(cs3)CC(=O)N C14331903
C/C(=N\NC(=O)C(=O)NCCO)/CC(=O)Nc1ccc(cc1)Br C14922683
Cc1nnc(s1)NC(=O)CSc2nc([nH]n2)N/N=C/c3cccc(c3)O C20906847
c1cc(ccc1C(=O)NNC(=O)c2csc(n2)N3CCOCC3)OCC(=O)N C24704375
CCCCNC(=O)NC(=O)COC(=O)c1cc(cc(c1)NC(=O)C)NC(=O)C C27909249
C1CC1c2nnc(n2CCC(=O)N)SCC(=O)NC(=O)NCC(F)(F)F C28909958
Cc1cc(ccc1OCCO[C@H]2[C@H]([C@@H]([C@@H]([C@@H](O2)CO)O)O)NC(=O)C)Cl C05125388
C1CS(=O)(=O)C[C@H]1NC(=S)NCCNC(=S)N[C@H]2CCS(=O)(=O)C2 C08682495
Cc1ccc2c(c1)[nH]c(n2)SCC(=O)[C@H]3[C@@H](N(C(=NC3=O)[O-])CCOC)[NH3+] C39458230
C[C@]1(C(=O)NC(=O)N1)c2cccc(c2)NC(=O)CCCNC(=O)c3ccsc3 C40111107
c1cc(oc1)CNC(=O)CSC[C@H]([C@@H](CSCC(=O)NCc2ccco2)O)O C40546075
c1cc(ccc1C(=O)NNc2c(c(ncn2)NNC(=O)c3ccncc3)[N+](=O)[O-])F C40657956
c1ccc(cc1)OCC(=O)NNc2c(c(ncn2)NNC(=O)c3ccco3)[N+](=O)[O-] C40659152
CCCCCNC(=O)NNC(=O)c1cc(c[nH]1)S(=O)(=O)N2CCOCC2 C43629850
COCC(=O)Nc1cccc(c1)CNC(=O)NNc2ccc(nn2)n3cccn3 C45721313
CS(=O)(=O)NCCCNC(=O)NCCCN1C(=O)C2(CCCC2)NC1=O C48008177
C#Cc1cccc(c1)NC(=O)C(=O)N[C@@H](CO)[C@H](c2ccc(cc2)[N+](=O)[O-])O C48591424
CC(=O)N[C@@H]1[C@H]([C@@H]([C@@H](O[C@@H]1Oc2ccc(cc2OC)/C=C/C(=O)OC)CO)O)O C49942593
CC(C)n1c(=O)c2ccccc2c(n1)C(=O)NNC(=O)NCCC(=O)NCC#C C50136606
CCCCn1c(c(c(=O)[nH]c1=O)N(C)CC(=O)NCCCC(=O)OCC)N C11236954
CC(C)(C(=O)NCCNS(=O)(=O)c1ccc(cc1)[N+](=O)[O-])NC(=O)NC C57454516
CCc1cccc(c1NC(=S)NNC(=O)CCc2c(nc([nH]c2=O)C)C)C C57923542
c1cc(cc(c1)[N+](=O)[O-])/C=N/Nc2nnc(n2N)SCC(=O)NCc3ccco3 C20291909
CCC(=O)NNC(=O)CSc1nc([nH]n1)N/N=C/c2ccccc2[N+](=O)[O-] C59844373
C[C@H](C(=O)NNC(=O)C)Sc1[nH]nc(n1)N/N=C/c2cccc(c2)[N+](=O)[O-] C59878406
C[C@H](C(=O)NNC(=O)C)Sc1[nH]nc(n1)N/N=C/c2ccc(cc2)[N+](=O)[O-] C59878442
CC(C)n1cc(cn1)/C=N/Nc2[nH]nc(n2)SCC(=O)NNC(=O)C3CCC3 C59881857
Cc1ccc(nc1)NC(=O)CN(C)CC(=O)c2c(n(c(=O)[nH]c2=O)CCOC)N C60363329
Cn1c(c(c(=O)[nH]c1=O)C(=O)CSc2nnc(s2)NCc3ccco3)N C17983834
CNC(=O)C1CCC(CC1)NC(=O)NNC(=O)COc2ccccc2[N+](=O)[O-] C63406685
Cc1c(cco1)C(=O)Nc2nc(cs2)CC(=O)NCC(=O)Nc3c[nH]nc3 C63534113
Cn1c2c(c(=O)[nH]c1=O)[nH]c(n2)CCC(=O)Nc3ccc(cc3)C(=O)NCC=C C63811002
c1cc(ccc1[N+](=O)[O-])S(=O)(=O)NCCNC(=O)NNC(=O)c2ccoc2 C64227721
c1ccc2=[NH+]CC(=c2c1)C[C@H](C(=O)[O-])NC(=O)NCC(=O)Nc3cccc(c3)F C64683183
C[C@@H]1C[C@@]2(CC(C1)(C)C)C(=O)N(C(=O)N2)CC(=O)NNC(=O)NCCCOC C65207986
COCCNC(=O)CCNC(=O)NCCCN1C(=O)C2(CCCC2)NC1=O C54738490
CCOCCCNC(=O)NNC(=O)C[C@@H](c1c(cccc1F)F)NC(=O)C C66634087
C[C@@H](C(=O)NC(=O)NC(C)C)Sc1nnc(n1CCC(=O)N)c2ccco2 C25957119
c1cc(ccc1[C@@H](CNC(=O)C(=O)Nc2ccc(nc2)NC(=O)C3CC3)O)F C66984645
CCOCCCNC(=O)NNS(=O)(=O)c1c(cc(cc1C)NC(=O)C)C C67124515
CCOCCCNC(=O)NNC(=O)CCC(=O)N1CC(=O)Nc2c1cccc2 C67313545
CCOCCCNC(=O)NNC(=O)CN1C(=O)[C@]2(CCCC[C@@H]2C)NC1=O C67314003
COc1cc(ccc1O)[C@H]2[C@@H]([C@@](NC(=O)N2)(C(F)(F)F)O)C(=O)c3cccs3 C00913060
CC1(OC[C@@H](O1)[C@@H](c2c(nc3ccccc3n2)C(=O)Nc4ccccc4N)O)C C01610824
CC1(OC[C@H](O1)[C@H](c2c(nc3ccccc3n2)C(=O)Nc4ccccc4N)O)C C01610825
Cc1ccc(cc1)N2[C@@H]3[C@@H](C[C@H]([C@@H]([C@@H]3NC2=S)O)O)C(=O)NCc4ccccc4OC C08254724
c1cc2c(cc1Cl)c3c([nH]2)CN(CC3)C(=O)NCCC(=O)N4CCC(CC4)C(=O)N C12408650
Cc1c(sc(c1C(=O)N)NC(=S)NC(=O)COc2ccccc2OC)C C12498656
c1cc(ccc1c2cc(n3c(n2)cc(n3)c4nc(c(o4)N)C(=O)N)C(F)(F)F)F C13644838
Cc1c(c(c(nc1C)SCC(=O)NC(=O)N[C@@H]2CCCC[C@H]2C)C(=O)N)C C14254342
Cc1cc(c(c(c1)C)NC(=O)CNC(=O)COc2ccc(cc2C(=O)N)Cl)C C19042714
c1cc(cc(c1)OCC(=O)N)[C@@H]2[C@H]3CSCC=C3C(=C(C2(C#N)C#N)N)C#N C02324563
C/C(=N\NC(=O)CNC(=O)c1ccccc1Br)/c2cc(ccc2O)O C20074375
Cc1c2c([nH]c1C(=O)N[C@H](C)c3ccc(cc3)S(=O)(=O)N)CC(CC2=O)(C)C C23445819
C[C@H](C(=O)Nc1c(ccs1)C(=O)N)Sc2[nH]nc(n2)CCC3CCCC3 C32883973
C[C@@H](C(=O)N[C@@H](CCSC)CO)NC(=O)c1cc2c3ccccc3[nH]c2cn1 C33575954
CCOc1ccccc1N2[C@H](N=C([C@@H](C2=O)[C@@H]3c4c(c5ccccc5[nH]4)CCN3)O)O C38964787
CC[C@H]1NN[C@H](S1)NC(=O)[C@@H]2CC(=O)N(C2)CCc3c[nH]c4c3cc(cc4)C C39147131
c1cc2c(cc1NC(=O)CNC(=O)[C@H]3Cc4cc(ccc4OC3)Cl)[nH]c(=O)[nH]2 C39558946
c1cc(ccc1Nc2c(c(ncn2)NCCN3CCOCC3)N)Br C40782314
CCc1cc(c(s1)NC(=O)[C@]2(C(=O)Nc3cc(ccc3O2)Cl)C)C(=O)N C41548722
CCC1(C(=O)N(C(=O)N1)CC(=O)NNC(=S)Nc2cc(ccc2C)C)CC C41782279
c1ccc(c(c1)C(=O)Nc2nc(cs2)CC(=O)NNC(=S)NC3CC3)F C46567114
Cc1cccc(c1)NC(=O)CSCC(=O)N[C@@H](C)c2ccc3c(c2)[nH]c(=O)[nH]3 C47572081
CC(C)C(=O)Nc1cccc(c1)CNC(=O)Nc2cc(c[nH]c2=O)C(F)(F)F C50038679
c1ccc(cc1)Nc2[nH]c(=O)c3c(n2)NC(=O)C[C@H]3C(=O)Nc4cccc(c4)F C54202161
COC(=O)c1cc(cc(c1NC(=O)c2nc([nH]n2)N)Br)Br C55166906
c1cc(oc1)CNC(=O)NCC(=O)Nc2ccc(c(c2)C(=O)NC3CC3)Cl C58533973
c1cc(cc(c1)NC(=O)N)CNC(=O)C2(CCCC2)c3ccc4c(c3)OCCO4 C58570573
C[C@H]1CCc2c(sc3c2c(nc(n3)Cn4c(ccc(c4=O)C(=O)N)C(F)(F)F)N)C1 C59124468
c1ccc(c(c1)[C@@H]2Nc3cc(c(cc3S(=O)(=O)N2)S(=O)(=O)N)Cl)OC(F)(F)F C59590101
C[C@@H]1CC=C(O1)c2cc(c3ccccc3n2)C(=O)NCCCc4c(c(n[nH]4)N)C#N C39936658
CC(C)[C@H](C(=O)NNC(=O)NC(C)C)NC(=O)c1ccccc1Br C63270607
COc1ccc(cc1)C(=O)[C@@H]2[C@@H](NC(=[NH+][C@@]2(C(F)(F)F)[O-])O)c3ccc(cc3)O C04899127
Cc1ccc(c(c1)NC(=S)NNC(=O)[C@@H](C(C)C)NC(=O)c2ccco2)F C63344557
C1CCc2c(c(=O)[nH]c(n2)SCC(=O)N[C@H]3[C@@H](C4=C(S3)CCCC4)C(=O)N)C1 C63527220
C1CCc2c(c(=O)[nH]c(n2)SCC(=O)N[C@H]3[C@H](C4=C(S3)CCCC4)C(=O)N)C1 C63527226
COc1ccc(cc1)C[C@@H]2NN[C@@H](S2)NC(=O)c3cc(=O)[nH]c4c3cccc4 C63821975
CCOC(=O)[C@H]1[C@@H](SC2=C1CC[C@@H](C2)C)NC(=O)CSc3nc([nH]n3)N C40009785
c1ccc(cc1)[C@@H](C(=O)Nc2nc(cs2)c3cc([nH]c3)C(=O)N)n4cccn4 C64906124
Cc1c([nH]c2c1cc(cc2)CNC(=O)NNC(=O)c3ccc4c(c3)OCCO4)C C65031123
CCCOc1c(cc(cc1Cl)/C=C/C(=O)Nc2c([nH]nc2C(=O)N)C)OC C65536335
c1cc(ccc1C(=O)NC2[C@@H]3CCC[C@H]2C[NH+](C3)C4CC4)n5c(c(cn5)C#N)N C66241065
CC(C)CCC(=O)NNC(=O)c1cc(ccc1Br)S(=O)(=O)N C66791175
c1ccc2c(c1)CCC[C@]2(CNC(=O)CCNC(=O)c3c4ccccc4[nH]n3)O C66929391
c1ccc(c(c1)CC(=O)NNC(=O)NCCNC(=O)c2ccccc2Cl)F C66976668
c1ccc2c(c1)CCC[C@]2(CNC(=O)C(=O)Nc3ccc4c(c3)CCC(=O)N4)O C67000395
CCNC(=O)C1(CCCCC1)NC(=O)CCCC[C@@H]2[C@@H]3[C@@H](CS2)NC(=O)N3 C67202810
Cc1csc(n1)Nc2cccc(c2)NC(=O)C3CCC4(CC3)C(=O)NC(=O)N4 C67269265
C[C@H](c1cccc(c1)S(=O)(=O)NC)NC(=O)N[C@H](C)C(=O)NC2CCCC2 C67418846
C[C@@H](c1cccc(c1)S(=O)(=O)NC)NC(=O)NC[C@H](c2ccc(cc2)F)O C67469675
Cc1ccc(cc1C(=O)N)NC(=O)C(=O)NCc2ccccc2OC(F)(F)F C67494160
c1cc(cnc1)C(=O)[C@H]2[C@H](NC(=O)N[C@@]2(C(F)(F)F)O)c3ccc(cc3)O C01092314
CCOc1ccc(cc1)N2C[C@H](CC2=O)NC(=O)Nc3ccccc3C(=O)N C04373725
c1ccc(cc1)Sc2cc(cc(c2)[N+](=O)[O-])N[C@H]3[C@H]([C@@H]([C@@H](CO3)O)O)O C04185227
CCCn1c(c(c(=O)[nH]c1=O)C(=O)CNc2ccc(cc2)Br)N C05090141
Cc1ccc(cc1)SCc2cn(c(=O)[nH]c2=O)[C@H]3[C@H]([C@@H]([C@@H](O3)CO)O)O C05663054
Cc1c2c([nH]n1)NC(=O)[C@@H](S[C@@H]2c3ccc(c(c3)OC)OCC(=O)N)C C06678846
COc1ccc(cc1)N2[C@@H]3[C@@H](C[C@H]([C@@H]([C@@H]3NC2=S)O)O)C(=O)NC4CC4 C08254772
c1cc(sc1)c2nnc(n2N)SCC(=O)NNC(=O)c3cccs3 C11591866
c1cc(cnc1)C(=O)[C@@H]2[C@@H](NC(=O)N[C@]2(C(F)(F)F)O)c3ccc(cc3)O C11859160
c1ccc(cc1)c2csc(n2)C3=C(N(CC3=O)CCc4ccc(cc4)S(=O)(=O)N)N C13682491
COc1cc(ccc1O)[C@H]2[C@@H]([C@H](CO2)[C@@H](c3ccc(c(c3)OC)O)O)CO C14435808
CCC(c1c(cc(n(c1=O)CCO)C)O)c2c(cc(n(c2=O)CCO)C)O C16611401
COc1cc(cc(c1O)Br)[C@@H]2[C@H](C(=O)N2NC(=O)c3ccc(cc3)N)Cl C01633090
Cc1ccc(s1)C(=O)NCC(=O)N[C@@H](C)c2ccc(cc2)S(=O)(=O)N C27325719
CC[C@@H](C)[C@@H](C(=O)Nc1ccc(cc1)O)NC(=O)N[C@H]2CCS(=O)(=O)C2 C32102762
Cc1cc(cc(c1)OCC(=O)NNC(=O)c2cc(sc2)S(=O)(=O)N)C C31969945
C[C@@H](C(=O)Nc1c(ccs1)C(=O)N)N(C)Cc2[nH]c(=O)c3ccccc3n2 C12738936
C[C@@H](C(=O)Nc1cc(ccc1O)Cl)NC(=O)N[C@H]2CCS(=O)(=O)C2 C36367119
CC(=O)Nc1ccc(cc1)[C@H](/C(=C/2\C(=O)Nc3cc(ccc3N2)Cl)/N=O)O C05398681
c1ccc(c(c1)NC(=O)CSC2=NN[C@@H](N2N)[C@H]3C4=C(CCC4)N=N3)F C38984693
CSc1cccc(c1)NC(=O)/C=C/2\CS[C@@H](N2)NC(=O)c3ccc[nH]c3=O C39590290
CC(C)n1c(ccn1)NS(=O)(=O)c2cc(cnc2NN)Br C41069864
C[C@@H]1CN(C[C@@H](O1)C)CCNC(=O)C(=O)Nc2ccc(c(c2)Cl)C(=O)N C41318089
Cc1cc2c(o1)CC(C[C@H]2NC(=O)C(=O)Nc3ccccc3CC(=O)N)(C)C C41897413
CC(=O)Nc1ccc(cc1)NC(=O)CCCC[C@H]2[C@@H]3[C@H](CS2)NC(=O)N3 C45631533
C[C@@H]1CN(C[C@H](O1)C)CCCNC(=O)Nc2ccccc2SCC(=O)N C45695593
C1CCC(C1)NC(=S)NNC(=O)NC[C@]2(CCSC2)N3CCOCC3 C47071106
Cc1c(cccc1NC(=O)C(=O)NCCCn2ccc3c2cccc3)C(=O)N C48885432
Cc1cccc(c1NC(=O)C(=O)N[C@H](C)c2cccc(c2)S(=O)(=O)N)C C49303419
Cc1cc(c(cc1Cl)C(C)C)OCC(=O)[C@H](C#N)c2nc(nc(n2)N)N C49435627
Cc1cc(c(n1C2CCCCC2)C)/C=C/C(=O)[C@@H](C#N)c3nc(nc(n3)N)N C49436098
CC(C)(C)N1C(=O)[C@@H]2[C@@H](N[C@@]3([C@@H]2C1=O)c4ccccc4NC3=O)CCC(=O)N C20548516
C[C@H](C(=O)NC(=O)NC12CC3CC(C1)CC(C3)C2)N4CCO[C@@H](C4)C(=O)N C51130659
CCS(=O)(=O)NCCCNC(=O)Nc1ccc(c(c1)Cl)C(=O)NC C51618133
C[C@H](Cc1ccsc1)NC(=O)N[C@@H](CO)[C@@H](c2ccc(cc2)[N+](=O)[O-])O C52583844
C[C@@H](c1cccc(c1)S(=O)(=O)N)NC(=O)[C@@H](C)NC(=O)c2cccs2 C54320539
Cc1cc(n(n1)CC(=O)NNC(=O)NC2[C@@H]3CCC[C@H]2C[NH+](C3)C4CC4)C C56806695
c1cc(ccc1/C=C/C(=O)NNC(=O)c2ccc(nc2)Cl)OCC(=O)N C58381854
Cc1ccc(cc1)NC(=O)CSCC(=O)NNC(=O)NCC(F)(F)F C60414869
Cc1c(sc2c1c(=O)n(c(n2)SCc3nc(nc(n3)N)N)CC=C)C C07084740
Cc1cc([nH]c(=O)c1CNC(=O)NCc2ccc(cc2)N3CCNC(=O)C3)C C61552035
C[C@@H](Cc1ccsc1)NC(=O)N[C@H](CO)[C@H](c2ccc(cc2)[N+](=O)[O-])O C62647660
Cc1cc(ccc1N2CCNC2=O)C(=O)NNC(=S)NCC(F)(F)F C64082800
CCNC(=O)NNC(=O)CSCc1[nH]c(=O)c2c3c(sc2n1)CCC3 C65190982
C[C@H](C(=O)NC(C)(C)C)NC(=O)C1=NN([C@@H](C1)C(=O)N)c2ccc(cc2)F C66923141
c1ccc(c(c1)[C@@H](CNC(=O)C(=O)Nc2ccc(nc2)NC(=O)C3CC3)O)F C66984658
CCNC(=O)Nc1cccc(c1C(=O)NCc2n[nH]c(=S)n2C(C)C)F C67071480
Cc1ccsc1C(=O)NNC(=O)NC[C@@H](c2cc(ccc2OC)OC)O C67102087
CC(=O)Nc1cccc(c1)NC(=O)CCCC[C@H]2[C@@H]3[C@@H](CS2)NC(=O)N3 C67125650
CNC(=O)c1ccccc1NC(=O)CCCC[C@@H]2[C@H]3[C@@H](CS2)NC(=O)N3 C67143873
Cc1ccc(cc1C)N2C[C@@H](CC2=O)NC(=O)Nc3ccc(cc3)S(=O)(=O)N C05188330
c1cc(oc1)CN2[C@@H]3[C@@H](C[C@H]([C@@H]([C@@H]3N(C2=S)Cc4cccs4)O)O)C(=O)N C08295910
CN(C)c1ccc(cc1)N2[C@@H]3[C@@H](C[C@H]([C@@H]([C@@H]3NC2=S)O)O)C(=O)NC4CC4 C08636524
c1cc(sc1)c2nnc(n2C[C@@H]3CCCO3)SCc4nc(nc(n4)N)N C08751558
COCCOC(=O)[C@@H]1[C@H](c2c([nH]c(=S)[nH]c2=O)NC1=C)c3ccc(cc3)O C03201550
CCCn1c(c(c(=O)[nH]c1=O)C(=O)CSc2[nH]c3cc(ccc3n2)OC)N C04273915
c1cc(c2c(c1)nsn2)CSc3nc4c(ncnc4n3C[C@@H](CO)O)N C03021165
CCCn1c2ccc(cc2nc1S[C@H](C)C(=O)NC(=O)NC)S(=O)(=O)N C23044241
C[C@H]1CCCC[C@@H]1NC(=O)NC(=O)CSc2nnc(s2)SCC(=O)N C24497224
c1ccc(c(c1)[C@H](CC(=O)NC[C@@H]2COc3ccccc3O2)NC(=O)N)Cl C24775407
c1ccc(cc1)CSc2nc3c(=O)[nH]cnc3n2[C@H]4[C@H]([C@@H]([C@@H](O4)CO)O)O C08582542
Cn1c(=O)c(c(n(c1=O)c2ccc(cc2)F)N)NC(=O)c3cc(ccc3O)OC C39125223
C[C@H](C(=O)Nc1ccc(cc1)C(=O)C)Sc2[nH]c(=O)c(c([nH+]2)[O-])NC(=O)C C13565064
Cc1c(c(=O)[nH]c(n1)C)CCC(=O)N[C@H]2N[C@H](CS2)c3ccc(s3)CNC(=O)C C39446474
Cc1c\2c(oc1C(=O)NCCN3CCOCC3)CC(C/C2=N\NC(=O)N)(C)C C39856250
c1cc(cnc1)C(=O)NNc2c(c(ncn2)Oc3ccc(cc3)Br)N C40794148
C[C@H]1CN(C[C@@H](O1)C)CCCNC(=O)C(=O)Nc2ccc(c(c2)C(=O)N)Cl C41275865
Cc1c(c(c2cc(ccc2[nH+]1)F)Nc3ccc(cc3)S(=O)(=O)N)CC(=O)[O-] C41495407
CCC(=O)Nc1ccc(cc1)NC(=O)C(=O)NC[C@H](c2ccc(c(c2)F)F)O C41740079
Cc1c(sc(n1)NC(=O)/C=C\c2ccc(cc2)NC(=O)C)SCC(=O)N C41813529
Cc1c(sc(n1)NC(=O)/C(=C\c2ccccc2)/NC(=O)C)SCC(=O)N C41813550
C[C@@H](c1ccc(cc1)NC(=O)NC2CC2)NC(=O)C(=O)Nc3cccc(c3)C#C C42073080
Cc1ccc(o1)[C@@H](CNC(=O)Nc2ccc(c(c2)C(=O)N)F)N3CCOCC3 C45692940
c1cc(c(cc1NC(=O)CCCN2C(=O)C3(CCCC3)NC2=O)C(=O)N)Cl C46577038
CC(C)(CNC(=O)NNC(=O)C(=O)NC1CC1)c2ccc(cc2)Br C47084405
CCc1cccc(c1NC(=O)C(=O)N[C@@H](C)c2cccc(c2)S(=O)(=O)N)C C49302798
CCc1cccc(c1NC(=O)C(=O)N[C@H](C)c2cccc(c2)S(=O)(=O)N)C C49302801
Cc1cnc(c(c1OC)C)CNC(=O)NNC(=O)c2cc(c[nH]2)Br C51755294
CCNC(=O)c1ccc(c(c1)NCC(=O)NC(=O)N[C@H]2CCS(=O)(=O)C2)C C55857902
C[C@@H](c1ccc(cc1)S(=O)(=O)NC)NC(=O)N[C@@H]2c3ccccc3C[C@@H]2O C57005855
Cc1cc2c(o1)CC(C[C@H]2NC(=O)N[C@@H](C)c3cccc(c3)S(=O)(=O)N)(C)C C48193060
CC(C)(C)n1c2c(cn1)c(=O)[nH]c(n2)NCCc3ccc(cc3)S(=O)(=O)N C60342817
COc1ccccc1CN2C(=O)[C@@H]3[C@@H](N[C@@]4([C@@H]3C2=O)c5ccccc5NC4=O)CCC(=O)N C20610733
COc1ccccc1CN2C(=O)[C@@H]3[C@@H](N[C@]4([C@@H]3C2=O)c5ccccc5NC4=O)CCC(=O)N C15957063
C[C@H](c1ccc2c(c1)OCO2)NC(=O)C(=O)Nc3ccc(c(c3)C(=O)N)Cl C41236573
c1cc(c(cc1Cl)Cl)OCCCNC(=O)NNC(=O)C(=O)NC2CC2 C63407065
C#CCNC(=O)c1ccccc1NCC(=O)NN2C(=O)C3(CCCCC3)NC2=O C63461994
C[C@H](c1ccc(cc1)S(=O)(=O)NC)NC(=O)NC[C@@H](c2ccccc2F)O C65479914
C[C@H](c1ccc2c(c1)NC(=O)CO2)NC(=O)C(=O)Nc3cccc(c3)NC(=O)C C41919993
c1cc(sc1)c2nc([nH]n2)CNC(=O)c3ccc(cc3)n4c(c(cn4)C#N)N C66428504
Cc1c(c(n2c(n1)cc(=O)[nH]2)C)CC(=O)Nc3ccc(cc3)/C=C(/C#N)\C(=O)N C67019718
CCn1c(n[nH]c1=S)CNC(=O)C(=O)NNc2ccc(cc2Cl)Cl C67050593
CCNC(=O)c1ccccc1NC(=O)CCCC[C@@H]2[C@H]3[C@@H](CS2)NC(=O)N3 C67163301
Cc1ccccc1NC(=O)NNC(=O)C[C@@H](c2c(cccc2F)F)NC(=O)C C67193466
c1cc(cc(c1)C(F)(F)F)CNC(=O)NNC(=O)c2cc(c(=O)[nH]c2)Cl C67337254
C[C@H](Cc1ccc(cc1)O)NC(=O)C(=O)Nc2ccc(c(c2)Cl)C(=O)NC C67396065
C[C@H](c1cccc(c1)S(=O)(=O)NC)NC(=O)N[C@H]2c3ccccc3C[C@@H]2O C67469126
Cc1cc(c(o1)C)C(=O)NNC(=O)N[C@H](C)c2cccc(c2)S(=O)(=O)NC C67469273
c1cc(c(nc1)n2cccn2)NC(=O)NNC(=O)c3cc(c[nH]3)Br C67475014
Cc1cc([nH]c(=O)c1CNC(=O)NC[C@H](COc2ccc3c(c2)OCO3)O)C C67590756
CC(C)(C)NC(=O)[C@@H](c1ccc(cc1)F)N(Cc2ccccc2)C(=O)c3c(c(ns3)C(=O)N)N C06074508
CCC(C)(C)NC(=O)[C@H](c1c[nH]c2c1cccc2)N(c3cccc(c3)C)C(=O)c4c(c(ns4)C(=O)N)N C06462162
CCC(C)(C)NC(=O)[C@H](c1ccc(cc1)F)N(c2ccc(cc2)OC)C(=O)c3c(c(ns3)C(=O)N)N C06462177
CCOc1ccccc1N([C@@H](c2ccc(cc2)C)C(=O)NC(C)(C)C)C(=O)c3c(c(ns3)C(=O)N)N C06631391
CCc1ccc(cc1)N([C@@H](c2ccc(o2)C)C(=O)NC[C@@H]3CCCO3)C(=O)c4c(c(ns4)C(=O)N)N C06822063
COCCNC(=O)[C@H](c1ccc(cc1)F)N(Cc2ccc(cc2)F)C(=O)c3c(c(ns3)C(=O)N)N C06905047
CNC(=S)NNC(=O)c1c(c2c(c(nnc2s1)c3ccccc3)c4ccccc4)N C08636719
c1c(cc(c(c1C(=O)OCC(=O)Nc2c(c3c(s2)CCCC3)C(=O)N)N)Cl)Cl C08752508
C1CCC(CC1)c2nnc(n2N)SCC(=O)Nc3c(c4c(s3)CCCC4)C(=O)N C10538063
c1cc(sc1)c2nnc(n2N)SCC(=O)Nc3c(c4c(s3)CCCC4)C(=O)N C10864507
C[C@@H](C(=O)NC(C)(C)C)N(c1ccc(c(c1)Cl)F)C(=O)c2c(c(ns2)C(=O)N)N C12476555
Cc1ccc(c(c1)C)N([C@@H](c2cccs2)C(=O)NC3CCCC3)C(=O)c4c(c(ns4)C(=O)N)N C12711016
Cc1ccc(cc1C)N([C@H](c2ccc(o2)C)C(=O)NC3CCCCC3)C(=O)c4c(c(ns4)C(=O)N)N C12714775
Cc1ccc(o1)[C@H](C(=O)NC(C)(C)C)N(Cc2cccs2)C(=O)c3c(c(ns3)C(=O)N)N C12715523
c1cc(ccc1c2nnc(n2N)SCC(=O)Nc3c(c4c(s3)CCC4)C(=O)N)F C16788323
CCCc1c2c([nH]n1)OC(=C([C@@H]2c3ccc(cc3)[C@H]4c5c(n[nH]c5OC(=C4C#N)N)CCC)C#N)N C12411423
C/C(=N\Nc1[nH]nc(n1)SCCC(=O)Nc2ccc(cc2)S(=O)(=O)N)/C34CC5CC(C3)CC(C5)C4 C20837437
CCc1c(c(nc(n1)SCC(=O)Nc2c(ccs2)C(=O)N)N)c3ccc(cc3)Cl C24989587
c1cc(ccc1/C=C/C(=O)c2c(cc(cc2O[C@H]3[C@@H]([C@@H]([C@@H]([C@@H](O3)CO)O)O)O)O)O)Cl C35405088
CC(C)(C)CC(C)(C)NC(=O)[C@H](c1c(cc(cc1O)O)O)N(C)C(=O)c2cccc(c2O)O C36531295
CCCN([C@@H](c1c(cc(cc1O)O)O)C(=O)NC(C)(C)C)C(=O)c2c(cccc2O)O C36570974
CCCN([C@@H](c1c(cc(cc1O)O)O)C(=O)NC(C)(C)C)C(=O)c2cccc(c2O)O C36571256
Cc1ccc(o1)CN([C@@H](c2c(cc(cc2O)O)O)C(=O)NC(C)(C)C)C(=O)c3cccc(c3O)O C36597688
C[C@]12CC[C@@H]([C@@]1([C@H](CC3=C2CC[C@H]4[C@]3(C[C@@H]([C@@H](C4(C)C)O)O)C)O)C)[C@@H](CC[C@@H](C(C)(C)O)O)CO C35271618
Cc1cc(nc(n1)N/C(=N/C(=O)CS[C@@H]2NN[C@H](S2)C)/NCCc3c[nH]c4c3cc(cc4)OC)C C38787628
Cc1ccc(cc1)NC(=O)CS[C@H]2NN[C@@H](N2N)[C@@H]3C=C(N=N3)c4ccc(cc4)Cl C38984631
Cc1ccc(cc1)C2=C[C@@H](N=N2)[C@H]3NN[C@@H](N3N)SCC(=O)Nc4ccc(cc4)Br C38989646
Cc1ccc(cc1)C2=C[C@H](N=N2)[C@H]3NN[C@@H](N3N)SCC(=O)Nc4c(cc(cc4C)C)C C38994997
Cc1cc(cc(c1)NC(=O)CS[C@@H]2NN[C@H](N2N)[C@@H]3C=C(N=N3)c4ccc(cc4)F)C C38995182
Cc1ccc(cc1)C2=C[C@@H](N=N2)[C@H]3NN[C@@H](N3N)SCC(=O)Nc4cc(cc(c4)C)C C39007182
c1cc(ccc1C2=C[C@H](N=N2)[C@H]3NN[C@@H](N3N)SCC(=O)Nc4ccc(cc4)Cl)F C39007643
Cc1ccc(cc1)C2=C[C@@H](N=N2)[C@@H]3NN[C@@H](N3N)SCC(=O)Nc4c(cccc4C)C C39011876
Cc1ccc(cc1)C2=C[C@H](N=N2)[C@@H]3NN[C@@H](N3N)SCC(=O)Nc4c(cccc4C)C C39011877
Cc1ccc(cc1)C2=C[C@@H](N=N2)[C@H]3NN[C@@H](N3N)SCC(=O)Nc4c(cccc4C)C C39011878
Cc1ccc(cc1)C2=C[C@H](N=N2)[C@H]3NN[C@@H](N3N)SCC(=O)Nc4c(cccc4C)C C39011879
c1cc(ccc1C2=C[C@H](N=N2)[C@@H]3NN[C@@H](N3N)SCC(=O)Nc4ccc(c(c4)Cl)F)F C39012502
Cc1ccc(cc1)C2=C[C@H](N=N2)[C@H]3NN[C@@H](N3N)SCC(=O)Nc4cc(ccc4C)C C39012758
c1c(ccc(c1)/C=N/NC(=O)c2cc(cc(c2)O)O)/C=N/NC(=O)c3cc(cc(c3)O)O C02848943
Cc1cccc(c1)NC(=O)N[C@@H]2N/C(=C\C(=O)NCCc3c[nH]c4c3cccc4)/CS2 C39709733
Cc1cccc(c1)NC(=O)N[C@H]2N/C(=C\C(=O)NCCc3c[nH]c4c3cccc4)/CS2 C39709734
CCOC(=O)CSc1nnc(n1[C@H](C)C(=O)Nc2c(c(cs2)c3ccc(cc3)C)C(=O)N)N C40174560
Cc1ccc(c(c1)Nc2c(c(ncn2)NNC(=O)c3ccc(cc3)Br)N)OC C40684394
CC(=O)c1ccc(cc1)Nc2c(c(ncn2)NNC(=O)c3ccc(cc3Cl)Cl)N C40782783
c1cc(ccc1C(=O)NNc2c(c(ncn2)NNC(=O)c3ccc(cc3)Cl)N)Cl C40784423
c1ccc(c(c1)CNc2c(c(ncn2)NNC(=O)c3ccc(cc3)Br)N)Cl C40784561
c1cc(cc(c1)Br)CSc2nnc(n2N)N/N=C/c3ccc(cc3O)O C20292298
CC1=C2C=C(S[C@@H]2N(N1)c3ccccc3Cl)C(=O)NCCCc4c(c(n[nH]4)N)C#N C39936296
CC1=C2C=C(S[C@@H]2N(N1)Cc3ccc(cc3)Cl)C(=O)NCCCc4c(c(n[nH]4)N)C#N C39939991
CCc1ccc(cc1)C2=C[C@@H](N=N2)C(=O)N[C@H]3[C@@H](N[C@@H](S3)Nc4ccc(cc4)C)C(=O)N C64728947
CCCNC(=O)O[C@@H]1CC[C@@]2([C@@H]([C@]1(C)CO)CC[C@H]([C@H]2CC(=O)N3CC[C@H](C3)O)O)C C04236697
CC(=O)N(c1ccc(cc1)Oc2ccc(cc2)Cl)O[C@@H]3[C@H]([C@@H]([C@@H]([C@@H](O3)CO)O)O)O C05760855
CC(=O)N(c1ccc(cc1)Oc2ccc(cc2)Cl)O[C@H]3[C@H]([C@@H]([C@@H]([C@@H](O3)CO)O)O)O C05760856
COc1cc(cc(c1)OC)NC2=N[C@H]3[C@H]([C@@H](C[C@@H]([C@H]3S2)C(=O)NC4CCCC4)O)O C08254688
c1cc(oc1)c2nnc(n2N)SCC(=O)NCC(=O)Nc3ccc(c(c3F)F)F C09376203
c1ccc2c(c1)c(cc(=O)[nH]2)C(=O)OCC(=O)Nc3c(c4c(s3)CCCC4)C(=O)N C03358442
C[C@H](C(=O)Nc1c(c2c(s1)CCC2)C(=O)N)Sc3nnnn3c4ccc(cc4)O C09882758
Cn1c(ccc1S(=O)(=O)NNC(=O)c2c(c3c(ccs3)[nH]c2=O)O)C(=O)OC C12340411
Cc1c(c(=O)[nH]c(n1)N2CCOCC2)CCC(=O)NNC(=S)Nc3ccccc3F C14311553
COc1ccc(cc1)N2[C@@H]3[C@@H](C[C@H]([C@@H]([C@@H]3NC2=S)O)O)C(=O)NCCN4CCOCC4 C20504106
Cc1csc(n1)NC(=O)CSc2nnc(n2N)N/N=C/c3ccc(cc3)N(C)C C20527637
Cc1ccc(c(c1)C)NC(=O)[C@@H]2[C@H](Nc3ncnn3[C@@H]2c4ccc(c(c4)OC)OCC(=O)N)C C20804102
Cc1ccc(o1)/C=N/Nc2[nH]nc(n2)SCC(=O)Nc3ccc4c(c3)C(=O)NC4=O C21080941
CC[C@](c1cc-2n(c(=O)c1CO)Cc3c2nc4ccc(c(c4c3)C[NH+](C)C)O)(C(=O)[O-])O C22067027
CCCCn1c(c(c(=O)[nH]c1=O)N(C)C(=O)CCNC(=O)C23CC4CC(C2)CC(C4)C3)N C23122254
c1cc(cc(c1)S(=O)(=O)NNc2c(cc(cn2)C(F)(F)F)Cl)S(=O)(=O)N C23391383
Cc1ccc(cc1)c2nn(c(=S)n2CC=C)[C@H]3[C@@H]([C@H]([C@@H]([C@H](O3)CO)O)O)NC(=O)C C32594266
CC[C@@H](C)n1c(nn(c1=S)[C@H]2[C@@H]([C@H]([C@@H]([C@H](O2)CO)O)O)NC(=O)C)c3ccc(cc3)C C32594324
CCCCN1C(=O)[C@H]2[C@@H]([NH2+][C@@]([C@@H]2C1=O)([C@@H](C)O)C(=O)[O-])c3cc(ccc3O)Br C34380660
c1ccc(c(c1)c2nc([nH]n2)SCC(=O)c3c(n(c(=O)[nH]c3=O)C4CC4)N)Br C09713607
C[C@@H](C(=O)N/N=C/c1cc(c(c(c1)Br)O)OC)N[C@@H]2C(=O)NC(=O)N=N2 C38815400
Cc1cccc(c1)N2[C@H](NN=C2SCC(=O)Nc3nccs3)Cc4cc(=O)[nH]c(=O)[nH]4 C39361760
CC(C)S(=O)(=O)c1ccc(c(c1)N2CC[NH2+][C@H](C2)c3ccccc3O)NS(=O)(=O)[O-] C39482863
CC(C)S(=O)(=O)c1ccc(c(c1)N2CC[NH2+][C@@H](C2)[O-])NS(=O)(=O)c3ccccc3O C39482914
c1cc2c(cc1NC(=O)CNC(=O)CCn3c4ccc(cc4oc3=O)Cl)[nH]c(=O)[nH]2 C39558918
c1cc2c(cc1NC(=O)CNC(=O)Cn3cc(cc(c3=O)Cl)C(F)(F)F)[nH]c(=O)[nH]2 C39558969
CCc1ccc(cc1)N2C(=O)[C@H]3[C@@H]([NH2+][C@@]([C@@H]3C2=O)(CO)C(=O)[O-])c4cccc(c4O)OC C33916412
CCc1ccc(cc1)N2C(=O)[C@H]3[C@H]([NH2+][C@@]([C@@H]3C2=O)(CO)C(=O)[O-])c4ccc(c(c4)OC)O C33925781
CCNC(=O)O[C@@H]1CC[C@]2([C@@H]([C@]1(C)CO)CC[C@H]([C@H]2CC(=O)N3CC[C@H](C3)O)O)C C43553748
CCCNC(=O)O[C@@H]1CC[C@]2([C@H]([C@]1(C)CO)CC[C@H]([C@H]2CC(=O)N3CC[C@H](C3)O)O)C C43553888
COc1ccc(cc1)Oc2coc3cc(ccc3c2=O)O[C@H]4[C@@H]([C@@H]([C@H]([C@H](O4)CO)O)O)O C43740177
CC[C@@](C1=CC2=c3c(cc4=C(C(=O)C=Cc4n3)C[NH+](C)C)CN2C(=C1CO)O)(C(=O)[O-])O C44028970
c1cc(oc1)c2nnc(n2N)SCCC(=O)NC(=O)Nc3ccc4c(c3)OCCO4 C45697342
c1ccc(cc1)CCN2C(=O)[C@@H]3[C@H](N[C@@]4([C@@H]3C2=O)c5cc(ccc5NC4=O)F)CCC(=O)N C16021328
c1ccc(cc1)CCN2C(=O)[C@@H]3[C@@H](N[C@]4([C@@H]3C2=O)c5cc(ccc5NC4=O)F)CCC(=O)N C16021322
COCCCN1C(=O)[C@@H]2[C@@H](N[C@@]3([C@@H]2C1=O)c4ccccc4NC3=O)Cc5ccc(c(c5)O)O C13572494
COCCCN1C(=O)[C@@H]2[C@H](N[C@]3([C@@H]2C1=O)c4cc(ccc4NC3=O)Br)CC(=O)N C16022272
c1ccc2c(c1)c(n[nH]c2=O)C(=O)OCC(=O)Nc3c(c4c(s3)CCCC4)C(=O)N C57868769
CC(C)c1ccc(cc1)[C@@]2(C(=O)N(C(=O)N2)CC(=O)c3c(n(c(=O)[nH]c3=O)C4CC4)N)C C59010326
C1CN(CCN1C(=O)CSc2nnc(s2)N)C(=O)CSc3nnc(s3)N C15156303
Cc1csc(n1)NC(=O)CSc2nnc(n2N)N/N=C/c3cccc(c3)[N+](=O)[O-] C20291916
C[C@H](C(=O)NNC(=O)C1CCC1)Sc2[nH]nc(n2)N/N=C/c3ccc(cc3)[N+](=O)[O-] C59878433
COc1cc(c(cc1C(=O)OCC(=O)NNC(=O)[C@H]2COc3ccccc3O2)Cl)N C60382666
C/C(=C\1/C=CC(=O)C(=C1)OC)/NNC(=O)c2c(n(nn2)c3c(non3)N)c4cccs4 C15880027
CC(=O)Oc1ccc(cc1)N2C(=O)[C@@H]3[C@@H](N[C@]4([C@@H]3C2=O)c5ccccc5NC4=O)CCC(=O)N C15958056
C[C@@H]1C2=C([C@H](O[C@@H]2C)NC(=O)CS[C@@H]3NN=C(N3C4CC4)c5cccs5)C(=O)NN1 C39940128
c1ccc2=[NH+]CC(=c2c1)c3nnc(n3C4CC4)SC/C(=C\5/[C@@H](N(C(=NC5=O)[O-])C6CC6)[NH3+])/[O-] C63896771
C[C@H]1C2=C([C@@H](O[C@@H]2C)NC(=O)CS[C@@H]3NN=C(N3C)Cc4ccccc4)C(=O)NN1 C64137911
C[C@@H]1C2=C([C@H](O[C@@H]2C)NC(=O)CS[C@@H]3NN=C(N3C)Cc4ccccc4)C(=O)NN1 C64137912
Cc1ccc2c(c1)S[C@H](N2)NC(=O)CSc3nnc(o3)Cc4c([nH]c(=O)[nH]c4=O)C C64411389
CC1=C([C@]2(c3ccccc3N(C2=O)CC(=O)N)C(=C(O1)N)C#N)C(=O)OCC=C C02231151
c1cc2c(cc(=O)oc2cc1O[C@H]3[C@@H]([C@@H]([C@@H]([C@@H](O3)CO)O)O)O)C(F)(F)F C04521883
c1cc2c(cc1/C=C(\C(=O)NN)/NC(=O)c3ccc(o3)Br)OCO2 C00854227
CC1(CC2=C(C(C3=C(O2)CC(CC3=O)(C)C)[C@@H]([C@@H]([C@@H](CO)O)O)O)C(=O)C1)C C04743038
Cc1c(c([nH]c1C(=O)O[C@@H](C)C(=O)Nc2ccc(cc2)S(=O)(=O)N)C)C(=O)C C03522069
CC(C)n1c2c(cn1)c(cc(n2)C3CC3)C(=O)NCCCc4c(c([nH]n4)N)C#N C08013810
CCNC(=O)NC(=O)COC(=O)CCNC(=O)NC12CC3CC(C1)CC(C3)C2 C11440472
C[C@H](C(=O)NC(=O)NC)OC(=O)CCNC(=O)NC12CC3CC(C1)CC(C3)C2 C11440507
c1ccc2c(c1)ccc(n2)c3coc4cc(ccc4c3=O)O[C@@H]5[C@H]([C@H]([C@@H]([C@H](O5)CO)O)O)O C16040850
Cc1cc(=O)[nH]c(n1)n2c(c(c(n2)C)CCC(=O)Nc3ccccc3C(=O)N)C C16849722
C/C(=N\Nc1nnc(n1N)SCC(=O)Nc2nccs2)/c3cccs3 C21325357
CNC(=O)NC(=O)[C@@H](c1ccccc1)OC(=O)c2cc(ccc2Cl)S(=O)(=O)N C25029375
c1cc2c(cc(=O)oc2cc1O[C@H]3[C@@H]([C@H]([C@H]([C@H](O3)CO)O)O)O)C(F)(F)F C25758475
C[C@@H]1CC[C@]23[C@]1([C@@H](CC2)O[C@H]4[C@@H]([C@H]([C@@H]([C@H](O4)CO)O)O)O)C(=CC3(C)C)C=O C31157778
C[C@@H]([C@@]1([C@@H]2[C@@H]([C@@H]([NH2+]1)c3ccccc3O)C(=O)N(C2=O)C4CCCCC4)C(=O)[O-])O C34380645
C[C@H]([C@@]1([C@@H]2[C@@H]([C@@H]([NH2+]1)c3ccccc3O)C(=O)N(C2=O)C4CCCCC4)C(=O)[O-])O C34380647
Cc1cc(cc(c1O)C)[C@@H]2[C@H]3[C@@H](C(=O)N(C3=O)C(C)(C)C)[C@@]([NH2+]2)([C@@H](C)O)C(=O)[O-] C34388737
C[C@H](c1cc2cc(ccc2o1)Cl)NC(=O)CCN3[C@@H]4[C@@H](NC(=O)N4)NC3=O C36748704
c1cc2c(cc1NC(=S)NC(=O)c3cc(cnc3)Br)[nH]c(=O)[nH]2 C13555383
CC(=O)N[C@](C(=O)OC)(C(F)(F)F)Nc1c(c2c(s1)CCCC2)C(=O)N C04177284
c1cc(ncc1Cl)NC(=O)CSC2=NN[C@H](N2N)[C@H]3C4=C(CCC4)N=N3 C38748428
c1cc(ccc1C(=O)NNC(=O)c2cc(c[nH]2)Br)n3cc[nH]c3=S C40119777
c1cc(ncc1Br)Nc2c(c(ncn2)N3CCN(CC3)CCO)N C40734335
CC(=O)Nc1cccc(c1)NC(=S)NNC(=O)/C=C/c2ccccc2[N+](=O)[O-] C45156145
c1cc(cc(c1)Cl)NC(=O)C(=O)N[C@H](CO)[C@H](c2ccc(cc2)[N+](=O)[O-])O C48591525
c1cc(ccc1[C@H]([C@@H](CO)NC(=O)C(=O)Nc2cc(ccc2F)F)O)[N+](=O)[O-] C48591611
c1cc(c(c(c1)F)NC(=O)C(=O)N[C@@H](CO)[C@H](c2ccc(cc2)[N+](=O)[O-])O)F C48591624
c1cc(ccc1[C@H]([C@@H](CO)NC(=O)C(=O)Nc2ccc(c(c2)F)F)O)[N+](=O)[O-] C48591627
c1cc(ccc1[C@H]([C@H](CO)NC(=O)C(=O)Nc2cc(cc(c2)F)F)O)[N+](=O)[O-] C48591842
CNC(=O)c1cc(ccc1F)NC(=O)C(=O)NC[C@H](c2ccc(c(c2)F)F)O C50165658
CC(=O)Nc1ccc(cc1)NC(=C2C(=O)NC(=S)NC2=O)[C@H](C(=O)OC)F C54501400
c1cc2nc(cn2cc1Br)CNC(=O)NNC(=O)C(=O)NC3CC3 C57344549
C1Cc2c(sc(c2C(=O)N)NC(=O)CN3C(=O)[C@]4(CCSC4)NC3=O)C1 C31646831
c1cc(ccc1C2(CCC2)NC(=O)Nc3cnn(c3)CC(=O)N)Br C56501197
CCOC(=O)C1=C(OC(=C([C@@H]1c2cc(c(c(c2)OC)OC)OC)C(=O)N)N)C C58948570
CCOC(=O)C1=C(OC(=C([C@H]1c2cc(c(c(c2)OC)OC)OC)C(=O)N)N)C C58948572
c1ccc2c(c1)CC[C@@]23C(=O)N(C(=O)N3)CC(=O)NNC(=O)c4ccccc4O C61477180
c1cc2c(cc1S(=O)(=O)Oc3cc(ccc3C(=O)N)Cl)[nH]c(=O)c(=O)[nH]2 C63309906
Cc1ccc(c(c1)NC(=S)NNC(=O)CN2C(=O)C3(CCCC3)NC2=O)F C63344588
c1ccc2c(c1)[C@@]3([C@H]4[C@@H]([C@@H](N3)CC(=O)N)C(=O)N(C4=O)C[C@@H]5CCCO5)C(=O)N2 C20758694
Cc1cc([nH]c(=O)c1CNC(=O)N[C@@H](C)c2ccc(cc2)S(=O)(=O)NC)C C65479339
Cc1c(c([nH]n1)c2ccc(c(c2)Br)OC[C@@H]3CCCO3)C(=O)NN C66135075
c1ccc2c(c1)CCC[C@@]2(CNC(=O)C(=O)Nc3ccc4c(c3)NC(=O)CO4)O C67000476
c1cc(c2c(c1)NC(=O)CO2)C(=O)Nc3ccc(nc3)N4CCC[C@H](C4)C(=O)N C67019679
Cc1ccsc1C(=O)NNC(=O)NCCCN2C(=O)C3(CCCC3)NC2=O C67041724
CC(=O)Nc1cc(ccc1F)NC(=O)CCCC[C@H]2[C@@H]3[C@@H](CS2)NC(=O)N3 C67143575
CC(=O)Nc1ccc(c(c1)NC(=O)CCCC[C@@H]2[C@@H]3[C@@H](CS2)NC(=O)N3)F C67145092
CCNC(=O)c1cc(ccc1NC(=O)C2CCC3(CC2)C(=O)NC(=O)N3)Cl C67313330
Cc1ccc(cc1C(=O)N)NC(=O)C(=O)NCC2(CC2)c3ccc4c(c3)OCO4 C67565137
Cc1ccc(cc1C(=O)N)NC(=O)C(=O)N[C@@H](C)c2c(c3cc(ccc3o2)F)C C67565854
c1cc(ccc1C(=O)N/C(=C\c2ccc3c(c2)OCO3)/C(=O)NN)Br C04549094
c1ccc(c(c1)C(=O)N/C(=C\c2ccc3c(c2)OCO3)/C(=O)NN)Br C04592765
CNc1nc2c(c(n1)SCc3ccccc3)ncn2[C@H]4[C@H]([C@@H]([C@@H](O4)CO)O)O C04946635
COCCNC(=O)c1c2c(nc3ccccc3n2)n(c1N)/N=C/c4cccc(c4)O C05063860
COc1ccc(cc1OC)[C@H]2c3c(c4ccccc4oc3=O)OC(=C2C(=S)N)N C05514401
c1ccc(cc1)c2coc3cc(ccc3c2=O)O[C@H]4[C@H]([C@@H]([C@@H]([C@@H](O4)CO)O)O)O C05667885
c1cc(oc1)C(=O)NCC(=O)OCC(=O)Nc2c(c3c(s2)CCCC3)C(=O)N C06974653
COc1ccc(cc1)N2[C@@H]3[C@@H](C[C@H]([C@@H]([C@@H]3N(C2=S)Cc4cccs4)O)O)C(=O)N C08253708
Cc1ccc(cc1)NC2=N[C@H]3[C@H]([C@@H](C[C@@H]([C@H]3S2)C(=O)NCc4cccnc4)O)O C08636433
C[C@@]1(C(=O)N(C(=O)N1)CC(=O)Nc2ccc3c(c2)[nH]c(=O)[nH]3)c4cc(ccc4F)F C09254720
c1ccc2c(c1)N[C@H](NS2(=O)=O)C(=O)Nc3ccc(cc3)NC(=O)c4ccco4 C12414544
c1ccc2c(c1)N[C@@H](NS2(=O)=O)C(=O)Nc3ccc(cc3)NC(=O)c4ccco4 C12414545
C[C@H](C(=O)NC(=O)N)OC(=O)C[C@@H]1C(=O)Nc2cc(ccc2S1)C(F)(F)F C12426391
C[C@@H]1CCc2c(sc3c2c(=O)[nH]c(n3)SCC(=O)Nc4c[nH]c(=O)[nH]c4=O)C1 C12494170
C[C@H]1CCc2c(sc3c2c(=O)[nH]c(n3)SCC(=O)Nc4c[nH]c(=O)[nH]c4=O)C1 C12494175
CC(=O)Nc1ccc(cc1)NC(=O)Cc2csc(n2)NC(=O)[C@H]3CCC(=O)N3 C12879804
Cc1c(c(=O)c2ccc(cc2o1)O[C@@H]3[C@H]([C@@H]([C@@H]([C@@H](O3)CO)O)O)O)c4ccccn4 C06571235
c1csc2c1[C@@]3(CCC2)C(=O)N(C(=O)N3)CC(=O)Nc4c(c5c(s4)CCCC5)C(=O)N C14142348
CN(C)c1ccc(cc1)N2[C@@H]3[C@@H](C[C@H]([C@@H]([C@@H]3NC2=S)O)O)C(=O)NC4CCCC4 C08636368
CC(=O)N[C@H]1[C@@H]([C@H]([C@H](O[C@@H]1n2c(=S)n(c(n2)c3ccccc3)c4ccccc4)CO)O)O C16890428
Cc1c(c(=S)n(c(c1/N=N/c2ccccc2)C)[C@H]3[C@H]([C@@H]([C@@H]([C@@H](O3)CO)O)O)O)C#N C17252489
Cc1c(c(=S)n(c(c1/N=N/c2ccc(cc2)Cl)C)[C@H]3[C@H]([C@@H]([C@@H]([C@@H](O3)CO)O)O)O)C#N C17252514
c1cc(c(c(c1)Cl)S(=O)(=O)NCCC(=O)OCC(=O)NC(=O)N)Cl C22206714
C[C@]1(C(=O)N(C(=O)N1)CC(=O)NNC(=O)c2ccccc2O)c3ccc(cc3)F C23751425
c1cc(ccc1C[C@@H]2C(=O)N[C@@H](CS2)C(=O)Nc3ccc4c(c3)[nH]c(=O)[nH]4)F C25607193
COc1cc(ccc1O)[C@H]2[C@H]([C@](NC(=O)N2)(c3ccccc3)O)C(=O)C(F)(F)F C27753880
CC(=O)Nc1cc(cc(c1)NC(=O)C)C(=O)NNC(=O)c2cc3c(s2)CCCCC3 C32823468
c1ccc(c(c1)C(=O)[O-])NC(=O)C(=O)NNC2=c3cc(ccc3=[NH+]C2=O)Br C01851838
c1cc(ccc1C(=O)/C=C/2\C(=O)N=C(N2)NS(=O)(=O)c3ccc(cc3)N)Br C01414617
C[C@H](C(=O)NC(=O)N)Sc1nnc(n1C[C@@H]2CCCO2)c3c[nH]c4c3cccc4 C36796426
COc1ccc(cc1)c2coc3cc(ccc3c2=O)O[C@H]4[C@H]([C@@H]([C@@H]([C@@H](O4)CO)O)O)O C08844373
C[C@@H]1[C@@H](CC[C@@H](OC(=O)[C@H]([C@H](CC[C@@H](OC1=O)C[C@@H](C)O)O)C)C[C@@H](C)O)O C36375422
C[C@@H]1[C@@H](CC[C@@H](OC(=O)[C@@H]([C@H](CC[C@@H](OC1=O)C[C@@H](C)O)O)C)C[C@@H](C)O)O C36375420
c1cc(ccc1CS[C@H]2NN[C@@H](S2)NC(=O)CSc3[nH]ncn3)Cl C39152730
CC[NH+]1[C@H](NN[C@@H]1SCc2[nH]c(=O)c3ccc(cc3n2)C(=O)[O-])c4ccco4 C39722743
c1c(cnc(c1S(=O)(=O)NC2CCS(=O)(=O)CC2)NN)Br C41070134
c1ccc(cc1)c2cc(=O)c3ccc(cc3o2)O[C@@H]4[C@H]([C@@H]([C@H]([C@@H](O4)CO)O)O)O C02566201
CCOc1ccc(cc1)n2c(=O)cc([nH]c2=O)Nc3ccc(cc3)S(=O)(=O)N C44019269
c1cc(oc1)CNc2nnc(s2)SCC(=O)Nc3ccc4c(c3)[nH]c(=O)[nH]4 C09951640
c1ccc2c(c1)[C@]3([C@H]4[C@@H]([C@@H](N3)CCC(=O)N)C(=O)N(C4=O)c5ccc(c(c5)Cl)Cl)C(=O)N2 C16010138
Cc1cccc2c1NC(=O)[C@]23[C@H]4[C@@H]([C@H](N3)CC(=O)N)C(=O)N(C4=O)Cc5ccc(cc5)F C16033991
CC(C)(C)N1C(=O)[C@@H]2[C@H](N[C@@]3([C@@H]2C1=O)c4cccc(c4NC3=O)Cl)CCC(=O)N C20549011
CC[C@@H](C)N1C(=O)[C@@H]2[C@H](N[C@@]3([C@@H]2C1=O)c4cccc(c4NC3=O)Cl)CC(=O)N C35375510
CCNc1ccc(cc1NCC(=O)NC(=O)NC(C)(C)C)S(=O)(=O)N(C)C C15366030
COc1cc(cc(c1OC)OC)c2c3c([nH]n2)OC(=C([C@H]3c4cccc(c4)O)C#N)N C02483951
Cc1cc(cc(c1O[C@@H](C)C(=O)NNC(=O)CNC(=O)CNC(=O)C)C)Cl C58836980
CC(=O)Nc1cccc(c1)NC(=O)CCSc2[nH]c(nn2)NN=C3CCCC3 C21084793
Cc1cccc(c1)CSc2nnc(n2N)N/N=C/c3c(nn(c3C)CCO)C C59914457
C1CCC2=C(C1)[C@@H]([C@H](S2)NC(=O)CSc3[nH]c(=O)c4c(n3)CCC4)C(=O)N C63766505
c1cc2c(c(c1)Cl)NC(=O)[C@]23[C@@H]4[C@@H]([C@@H](N3)CC(=O)N)C(=O)N(C4=O)C[C@@H]5CCCO5 C13591850
c1ccc(cc1)c2cc(=O)c3cc(ccc3o2)O[C@H]4[C@@H]([C@H]([C@@H]([C@@H](O4)CO)O)O)O C04349273
c1ccc(cc1)c2cc(=O)c3cc(ccc3o2)O[C@H]4[C@@H]([C@@H]([C@@H]([C@H](O4)CO)O)O)O C04349275
Cc1cc2c(c(=O)o1)[C@]3(c4ccccc4N(C3=O)CC(=O)N)C(=C(O2)N)C(=O)OC C04751280
CC1=NN(C(C1)(C)C)c2nc(nc(n2)N)CSCc3nc(nc(n3)N(C)C)N C05836212
c1cc2c(cc1c3coc4cc(ccc4c3=O)O[C@H]5[C@H]([C@@H]([C@H]([C@@H](O5)CO)O)O)O)OCCO2 C08637092
Cc1csc(n1)c2coc3cc(ccc3c2=O)O[C@@H]4[C@@H]([C@@H]([C@@H]([C@@H](O4)CO)O)O)O C08844380
C[C@@H]([C@@H](C(=O)O[C@@H](C)C(=O)NC(=O)NC)NS(=O)(=O)c1ccc(cc1)F)O C09120277
C[C@H]([C@H](C(=O)O[C@@H](C)C(=O)NC(=O)NC)NS(=O)(=O)c1ccc(cc1)F)O C09120279
CC(=O)Nc1ccc(cc1)NC(=O)Cc2csc(n2)NC(=O)NCc3ccco3 C09785894
CCCn1c(c(c(=O)[nH]c1=O)C(=O)CSc2nnc3n2c4ccccc4[nH]3)N C09672556
c1ccc(cc1)c2coc3cc(ccc3c2=O)O[C@@H]4[C@H]([C@H]([C@@H]([C@@H](O4)CO)O)O)O C11666991
C[C@H]([C@H](C(=O)O[C@H](C)C(=O)NC(=O)NC)NS(=O)(=O)c1ccc(cc1)F)O C12637940
CC(=O)N[C@@H]1[C@H]([C@@H]([C@H](O[C@H]1n2c(=S)n(c(n2)c3ccccc3)CC=C)CO)O)O C12898957
c1ccc(cc1)c2cc(=O)c3ccc(cc3o2)O[C@H]4[C@H]([C@@H]([C@@H]([C@H](O4)CO)O)O)O C13424724
Cc1cc(no1)N2[C@H](/C(=C(/c3c(c([nH]c3C)C(=O)N)C)\O)/C(=O)C2=O)c4cccnc4 C13569670
Cn1c(c(c(=O)n(c1=O)C)C(c2ccc(cc2)SC)c3c(n(c(=O)n(c3=O)C)C)N)N C14075008
CCCCn1c(c(c(=O)[nH]c1=O)N(C)C(=O)c2c(c(c([nH]2)C)C(=O)OCC)C)N C14656956
COc1ccc(cc1OC)[C@H]2CC3=C([C@H](c4c([nH]nc4O)N3)c5[nH]ccn5)C(=O)C2 C18197117
c1cc(ccc1/C=N/Nc2[nH]nc(n2)SCC(=O)NNC(=O)C(F)(F)F)F C20833266
Cc1ccc(cc1)/C=N/Nc2nnc(n2N)SCC(=O)Nc3nnc(s3)C C20918504
Cc1csc(n1)NC(=O)CSc2nnc(n2N)N/N=C(\C)/c3ccncc3 C21324558
Cc1csc(n1)NC(=O)CSc2nnc(n2N)N/N=C(\C)/c3ccccn3 C21324957
Cc1c2c(c(sc2nc(n1)C)C(=O)O[C@@H](C)C(=O)Nc3c4c(nc[nH]4)ncn3)N C23076888
COc1ccc(cc1OC)N2c3c(c4c(c(nc(c4c(n3)N)N)N5CCOCC5)C#N)CC2=O C25246898
Cc1ccc(cc1)[C@@H](CC(=O)NNC(=O)c2cc(c[nH]2)Br)NC(=O)C C28717497
c1cc2c(cc1c3coc4cc(ccc4c3=O)O[C@H]5[C@@H]([C@@H]([C@@H]([C@@H](O5)CO)O)O)O)OCCCO2 C04257541
c1ccc2c(c1)nc(o2)c3c(c4ccc(cc4oc3=O)O[C@H]5[C@H]([C@@H]([C@@H]([C@@H](O5)CO)O)O)O)C#N C35395280
Cc1ccc(cc1)S(=O)(=O)O[C@@H]2[C@@H]([C@@H](O[C@@H]2n3cnc4c3ncnc4N)CO)O C35395405
Cc1ccc(cc1)S(=O)(=O)O[C@@H]2[C@H]([C@@H](O[C@@H]2n3cnc4c3ncnc4N)CO)O C35395409
CC(C)(C)NC(=O)[C@@H](c1c(cc(cc1O)O)O)N(Cc2ccco2)C(=O)COC C36505394
CCOc1ccc(cc1)n2c(nnc2SCC(=O)N)Cc3cc(=O)[nH]c(=O)[nH]3 C04030359
c1cc(ccc1n2c(nnn2)SCC(=O)c3c(n(c(=O)[nH]c3=O)C4CC4)N)O C09713772
C[C@H]1C(=CNN1c2ccc(=O)[nH]n2)C(=O)NNC(=O)[C@@H]3COc4ccccc4O3 C38791207
COc1cc(cc(c1OC)OC)[C@@H]2c3c(nc(=S)[nH]c3NC4=C2C(=O)CCC4)N C08487022
Cc1ccc(cc1Cl)N2C(=O)[C@H]3[C@H](N(O[C@@H]3C2=O)CC(=O)N)c4ccc(c(c4)O)O C33893510
Cc1ccc(cc1Cl)N2C(=O)[C@H]3[C@@H]([NH2+][C@@]([C@@H]3C2=O)(CO)C(=O)[O-])c4ccccc4O C33916511
Cc1cc(cc(c1O)C)[C@@H]2[C@H]3[C@@H](C(=O)N(C3=O)C4CCCCC4)[C@@]([NH2+]2)(CO)C(=O)[O-] C33931116
c1ccc2c(c1)[C@@]3([C@@H]4[C@H]([C@@H](N3)CC(=O)N)C(=O)N(C4=O)C[C@@H]5CCCO5)C(=O)N2 C20758694
c1cc2c(c(c1)Cl)NC(=O)[C@]23[C@@H]4[C@H]([C@@H](N3)CC(=O)N)C(=O)N(C4=O)C[C@@H]5CCCO5 C13591850
c1cc2c(cc1F)[C@@]3([C@@H]4[C@H]([C@@H](N3)CC(=O)N)C(=O)N(C4=O)C[C@@H]5CCCO5)C(=O)N2 C20573661
CC(C)CNC(=O)NC(=O)CN1CCN(CC1)CC(=O)NC(=O)NCC(C)C C57832903
CN1C(=O)[C@H]2[C@@H]([NH2+][C@@]([C@@H]2C1=O)(Cc3c[nH]c4c3cccc4)C(=O)[O-])c5ccccc5O C59086920
Cc1cc(cc(c1)NC(=O)CSc2cn[nH]n2)NC(=O)CSc3cn[nH]n3 C35148252
c1ccc2c(c1)[C@]3([C@H]4[C@@H]([C@@H](N3)CCC(=O)N)C(=O)N(C4=O)c5ccc(cc5)F)C(=O)N2 C16012584
Cc1c(c2c(cc1O[C@H]3[C@@H]([C@@H]([C@@H]([C@@H](O3)CO)O)O)NC(=O)C)sc(=O)o2)C C62725249
Cc1c(c2c(cc1O[C@@H]3[C@H]([C@@H]([C@@H]([C@@H](O3)CO)O)O)NC(=O)C)sc(=O)o2)C C62725251
CC(=O)N[C@@H]1[C@@H]([C@@H]([C@@H](O[C@@H]1Oc2cc3c(c(c2Cl)Cl)oc(=O)s3)CO)O)O C62725255
CCCN1[C@H](C(=C(NC1=O)[O-])C(=O)CS[C@@H]2N=Nc3n2c4ccccc4n3)[NH3+] C63217591
Cc1cc(c(n1C2CC2)C)C(=O)CO/N=C(/C3=C(C4(CCCC4)N(C3=O)C)N)\N C63456289
Cn1ccnc1[C@](CCNC(=O)N[C@@H]2c3ccccc3C[C@@H]2O)(C(F)(F)F)O C66333541
Cn1c2c(c(=O)[nH]c1=O)n(c(n2)N/N=C/c3ccc(cc3)Cl)C[C@@H](CO)O C04135559
CC(=O)N/C(=C\c1ccccc1)/C(=O)OCC(=O)Nc2c(ccs2)C(=O)N C05206289
CC(=O)N[C@H]1[C@@H]([C@@H]([C@@H](O[C@@H]1OCc2cccc(c2)Br)CO)O)O C05378256
CCC(=C1C(=O)NC(=S)NC1=O)Nc2ccc(cc2)S(=O)(=O)NC(C)C C09876250
CCN1c2ccccc2/C(=N\O[C@H]3[C@@H]([C@@H]([C@@H]([C@@H](O3)CO)O)O)NC(=O)C)/C1=O C04393736
COc1cc2ccc(=O)oc2c(c1O[C@@H]3[C@@H]([C@@H]([C@@H]([C@@H](O3)CO)O)O)O)OC C12419748
CC(=O)Nc1ccc(cc1)N2C(=O)[C@@H]3[C@H]([NH2+][C@]([C@H]3C2=O)(C)C(=O)[O-])c4cccc(c4O)OC C15306760
CC(=O)N[C@@H]1[C@@H]([C@H]([C@H](O[C@@H]1n2c(=S)n(c(n2)c3ccccc3)C4CC4)CO)O)O C16890423
c1ccc(c(c1)/C=N/Nc2nnc(n2N)SCC(=O)NCc3ccco3)F C20528159
Cc1c(c(n(n1)C(C)C)C)/C=N/Nc2nnc(n2N)SCC(=O)NC3CC3 C20911543
C[C@@H](C(=O)Nc1nc(cs1)CC(=O)N)NC(=O)/C=C/c2ccc(cc2)OC C21040592
c1cc(sc1)C(=O)NCCC(=O)NNC(=O)c2cc(c[nH]2)Br C24123463
c1ccc(cc1)C(=O)O[C@H]2[C@@H]([C@H](O[C@H]([C@@H]2O)Oc3ccccc3CO)CO)O C31167890
CC(=O)N[C@@H]1[C@@H]([C@@H]([C@@H](O[C@@H]1n2c(=S)n(c(n2)c3ccccc3)C4CC4)CO)O)O C35590911
c1ccc(cc1)c2nc([nH]n2)SCC(=O)c3c(n(c(=O)[nH]c3=O)C4CC4)N C08230696
c1c(nc(nc1N)SCC(=O)N([C@@H]2CCS(=O)(=O)C2)C3CCCC3)N C06977930
c1ccc(cc1)CCN[C@H]2N=C3C(=NC=NC3=O)N2[C@@H]4[C@@H]([C@@H]([C@@H](O4)CO)O)O C39937913
Cc1cccc(n1)C(=O)N[C@@H]([C@@H]2[C@@H]([C@@H]([C@@H]([C@@H](O2)SC)O)O)O)[C@@H](C)Cl C40447427
Cc1cccc(n1)C(=O)N[C@H]([C@@H]2[C@@H]([C@@H]([C@@H]([C@@H](O2)SC)O)O)O)[C@@H](C)Cl C40447429
c1c(c(cc2c1OCCO2)Br)NC(=O)C(=O)NCCCC(=O)N C42044408
c1csc(n1)NC(=O)CCC(=O)NNC(=O)c2cc(c[nH]2)Br C45077444
Cc1ccc(o1)[C@@H](CNC(=O)Nc2ccccc2CC(=O)N)N3CCOCC3 C45724669
Cc1c(cnn1c2ccc(cc2)F)[C@@H](C)NC(=O)NNC(=O)C(=O)NC3CC3 C46983849
Cc1ccc(c(c1)NC(=O)C(=O)N[C@@H](CO)[C@@H](c2ccc(cc2)[N+](=O)[O-])O)C C48591434
COc1ccc(cc1CNC(=O)NNC(=O)C(=O)NC2CC2)Br C50134775
c1ccc2c(c1)[C@]3([C@H]4[C@@H]([C@@H](N3)CCC(=O)N)C(=O)N(C4=O)Cc5ccc6c(c5)OCO6)C(=O)N2 C15958569
C[C@H](c1ccccc1)N2C(=O)[C@@H]3[C@H](N[C@@]4([C@@H]3C2=O)c5ccccc5NC4=O)CCC(=O)N C35365993
COCCCN1C(=O)[C@@H]2[C@@H](N[C@@]3([C@@H]2C1=O)c4ccccc4NC3=O)CC(=O)N C20548445
COCCN1C(=O)[C@@H]2[C@H](N[C@@]3([C@@H]2C1=O)c4cc(ccc4NC3=O)F)CCC(=O)N C20567177
C#CCNC(=O)CNC(=O)C(=O)Nc1cccc(c1)NC(=O)c2cccs2 C51808067
Cc1ccc(cc1)[C@@H](CNC(=O)[C@H](CCSC)NC(=O)N)N2CCOCC2 C55808053
Cc1c(cco1)c2nnc(n2N)S[C@H](C)C(=O)NC(=O)NC[C@H]3CCCO3 C55984650
c1cc(cc(c1)S(=O)(=O)NCc2ccco2)C(=O)NNC(=S)NC3CC3 C58189474
c1ccc2c(c1)c(n[nH]c2=O)C(=O)NNC(=O)CCNC(=O)c3cccs3 C19596708
c1cc(cnc1)c2nc([nH]n2)SCC(=O)c3c(n(c(=O)[nH]c3=O)C4CC4)N C60531495
c1ccc(c(c1)[C@H](CNC(=O)C(=O)Nc2cccc(c2)N3CCNC3=O)O)F C62132268
c1cc(c(cc1CNC(=O)C(=O)Nc2c(ccs2)C(=O)N)F)n3ccnc3 C63227034
C[C@H](C(=O)[O-])NC(=O)[C@H](CC1=c2ccccc2=[NH+]C1)N3[C@H](Nc4ccccc4C3=O)O C63985160
C1CCC2(C1)C(=O)N(C(=O)N2)CCCC(=O)NNC(=S)NCC(F)(F)F C64081345
c1ccc2=[NH+]CC(=c2c1)C[C@H](C(=O)NCC(=O)[O-])N3[C@H](Nc4ccccc4C3=O)O C64197866
c1c(cnc(c1Cl)NCCNC(=O)N2CCO[C@@H](C2)C(=O)N)C(F)(F)F C51686894
c1ccc(c(c1)C(=O)NCC(=O)NNC(=O)NC[C@@H]2CCCO2)OC(F)F C65622755
C1C[C@@H](CN(C1)CC(=O)N)NC(=O)CCNC(=O)C23CC4CC(C2)CC(C4)C3 C66451815
Cn1c(n[nH]c1=S)CCNC(=O)C2=NN([C@@H](C2)C(=O)N)c3ccc(cc3)F C67051595
Cc1c(cc(s1)C(=O)NCCc2n[nH]c(=S)n2C(C)C)S(=O)(=O)N C67074875
Cc1ccc(cc1C)OCC(=O)NNC(=O)C2CCC3(CC2)C(=O)NC(=O)N3 C67245703
C[C@@H](c1cccc(c1)S(=O)(=O)NC)NC(=O)NCCNC(=O)c2ccco2 C67388975
C[C@H]1CCCC[C@@H]1NC(=O)NC(=O)Cn2nc(nn2)c3ccc(cc3)C(=O)N C18655045
C[C@H]1CCCC[C@H]1NC(=O)NC(=O)Cn2nc(nn2)c3ccc(cc3)C(=O)N C18655051
COC(=O)Nc1cc(ccc1F)NC(=O)C(=O)NCCNC(=O)c2ccco2 C67495522
CC(C)[C@@H](C(=O)NC(=O)N)OC(=O)CCc1[nH]c(=O)c2c3c(sc2n1)CCCC3 C04292840
Cc1cc(c(c(c1)C)NC(=O)CNC(=O)CSc2nnc(n2N)c3ccco3)C C04537530
Cn1c2c(c(=O)[nH]c1=O)n(c(n2)N)C[C@H](COc3ccc(cc3Cl)Cl)O C00824775
c1cc(cc(c1)O)NS(=O)(=O)CCCCS(=O)(=O)Nc2cccc(c2)O C05260227
C[C@@H](C(=O)Nc1ccc(cc1)S(=O)(=O)N)Sc2nnc(s2)NC(=O)C C02882167
c1ccc2c(c1)C(=O)c3c(c4ccccn4c3C2=O)C(=O)NCCCC[C@@H](C(=O)[O-])[NH3+] C06476153
Cc1ccc(cc1)S(=O)(=O)c2ccc(cc2)NNC=C3C(=O)NC(=O)NC3=O C06561605
c1ccc(c(c1)C(=O)OCC(=O)Nc2c(ccs2)C(=O)N)NC(=O)c3ccco3 C03491299
COc1cc(ccc1OCC(=O)N)[C@H]2c3c(c4ccccc4oc3=O)OC(=C2C#N)N C06906894
C[C@]1(C(=O)N(C(=O)N1)NC(=O)CSc2nc(cn2N)c3ccccc3)c4ccccc4 C08757786
CC(=O)N[C@H](CC(=O)OCC(=O)Nc1c(c2c(s1)CCC2)C(=O)N)c3ccccc3 C09613294
c1csc(n1)NC(=O)CSc2nc(c(s2)C(=O)Nc3nccs3)N C12360684
C[C@]1(C(=O)N(C(=O)N1)CC(=O)Nc2c(c3c(s2)CCC3)C(=O)N)c4ccc(cc4)F C12691730
c1ccc(c(c1)NC(=O)CCCN2C(=O)C3(CCCC3)NC2=O)SCC(=O)N C12914396
c1ccc(c(c1)C(=O)NCCCO)NC(=S)NC(=O)c2ccc(cc2)[N+](=O)[O-] C08928356
c1cc(ccc1NNS(=O)(=O)c2c(c(c(c(c2F)F)F)F)F)S(=O)(=O)N C13835295
Cc1c(nc([nH]c1=O)n2c(c(c(n2)C)CCC(=O)Nc3ccccc3C(=O)N)C)C C16981279
c1ccc(cc1)/C=C/C=N\NC(=O)[C@@H]([C@@H](C(=O)N/N=C\C=C/c2ccccc2)O)O C17315572
c1cc(oc1)CNC(=O)CSc2nnc(n2N)N/N=C/c3ccc(cc3)Cl C20528312
CC1=C([C@H](C2=C(N1)CCCC2=O)c3ccc(c(c3)OC)OCC(=O)N)C(=O)Nc4ccccn4 C08567649
c1ccc(cc1)/C=C/C=N/Nc2nnc(n2N)SCC(=O)Nc3nccs3 C21317618
COC(=O)[C@H]1[C@H]([C@@H]([C@@H]([C@@H](O1)Oc2ccc3c(c2)OC[C@H](C3)c4ccc(cc4)O)O)O)O C22058402
[H]/N=C\1/CSC(=S)N1Nc2nc(nc(n2)N[C@@H](C(Cl)(Cl)Cl)O)C C26949998
CC(=O)Nc1cccc(c1)Nc2nnc(s2)SCC(=O)NC(=O)NCC=C C28969352
Cc1nc(cs1)c2ccc(c(c2)NC(=O)C)OCC(=O)Nc3c(ccs3)C(=O)N C32830392
Cc1ccc(cc1Cl)N2C(=O)[C@H]3[C@H]([NH2+][C@@]([C@@H]3C2=O)([C@@H](C)O)C(=O)[O-])c4ccc(c(c4)OC)O C34388725
CC(=O)N[C@@H]1[C@H]([C@@H]([C@@H](O[C@@H]1n2c(=S)n(c(n2)c3ccccc3)c4ccccc4)CO)O)O C35590872
C[C@@H](C(=O)NC(=O)N)Sc1nnc(n1C[C@@H]2CCCO2)c3c[nH]c4c3cccc4 C36796425
C[C@@H](C(=O)NC(=O)N)Sc1nnc(n1C[C@H]2CCCO2)c3c[nH]c4c3cccc4 C36796427
CCc1cccc(c1NC(=O)CSC2=NN[C@@H](N2N)[C@@H]3C4=C(CCC4)N=N3)C C38985016
Cc1cc(c(c(c1)C)NC(=O)CSC2=NN[C@@H](N2N)[C@H]3C4=C(CCC4)N=N3)C C39006740
Cc1cc(no1)NC(=O)c2c(c3c(s2)NC(=C([C@@H]3c4ccncc4)C(=O)OC)C)N C39327006
CCc1ccc(nc1)C(=O)N[C@@H]([C@H]2[C@@H]([C@@H]([C@@H]([C@@H](O2)SC)O)O)O)[C@@H](C)Cl C40663193
Cc1ccc(cc1NC(=O)C(=O)NCCCNS(=O)(=O)C)NC(=O)C(C)C C41854470
Cc1cc(no1)NC(=O)CSCC(=O)NNC(=S)N[C@H]2CCCC[C@@H]2C C42085074
COc1ccc(cc1)[C@@H]2CC(=O)c3ccc(cc3O2)O[C@H]4[C@@H]([C@H]([C@@H]([C@H](O4)CO)O)O)O C49601392
CC[C@@H](C)N1C(=O)[C@@H]2[C@H](N[C@@]3([C@@H]2C1=O)c4cc(ccc4NC3=O)F)CCC(=O)N C35375531
c1cc(ccc1NC(=O)NCCC(=O)N2CCO[C@@H](C2)C(=O)N)Br C50845378
c1cc(ccc1C(=O)NCCNC(=O)N2CCO[C@@H](C2)C(=O)N)Br C51711318
c1cc(ccc1C(=O)NCCNC(=O)N2CCO[C@H](C2)C(=O)N)Br C51711319
CN1C(=O)[C@H]2[C@H]([NH2+][C@@]([C@@H]2C1=O)(Cc3c[nH]c4c3cccc4)C(=O)[O-])c5cccc(c5O)OC C59086929
CC1=CC(=C2N(N1)C=NN2Cc3ccc(cc3Cl)Cl)SCC(=O)NN C59597087
CC[C@H](C)NC(=O)[C@@H](C)NC(=O)C(=O)Nc1ccc(cc1)c2cc(=O)[nH]c(n2)C C62631644
c1ccc2c(c1)c([nH]n2)C(=O)OCC(=O)N[C@H]3[C@H](C4=C(S3)CCCC4)C(=O)N C40014262
C[C@@H](C(=O)N[C@@H](CC1=c2ccccc2=[NH+]C1)C(=O)[O-])N3C(=O)c4ccccc4NN3 C64165176
C1CCC(C1)c2nc([nH]n2)SCC(=O)N[C@H]3[C@H](C4=C(S3)CCCC4)C(=O)N C64181838
COc1ccc(cc1N2C(=O)[C@@H]3[C@@H](N[C@@]4([C@@H]3C2=O)c5ccccc5NC4=O)CCC(=O)N)Cl C35851539
CCCCNC(=O)NNC(=O)c1cccc(c1)N2C(=O)[C@H]3CC=CC[C@@H]3C(=O)N2 C67235958
CCCCNC(=O)NNC(=O)c1cccc(c1)N2C(=O)[C@@H]3CC=CC[C@H]3C(=O)N2 C67235959
Cc1ccc(c(c1)OCC(F)(F)F)NC(=O)C(=O)Nc2cnn(c2)CC(=O)N C67375541
C[C@H]1[C@H](C[C@H]2[C@@H]1[C@@H](OC=C2C(=O)OC)O[C@H]3[C@H]([C@H]([C@@H]([C@H](O3)CO)O)O)O)O C04104826
c1cc(c(cc1C(=O)N2CC[C@@H]([C@H]2C(=O)N)n3c(c(nn3)C(=O)N)C(=O)N)Cl)F C04151724
c1ccnc(c1)CSc2c3c(nc(n2)N)n(cn3)[C@@H]4[C@H]([C@@H]([C@@H](O4)CO)O)O C04705718
c1ccc(cc1)COc2nc3c(n2[C@@H]4[C@H]([C@@H]([C@@H](O4)CO)O)O)[nH]c(=O)[nH]c3=O C04775789
c1ccc(cc1)COc2nc3c(n2[C@H]4[C@H]([C@@H]([C@@H](O4)CO)O)O)[nH]c(=O)[nH]c3=O C04775790
c1ccc2c(c1)c(c[nH]2)CCNc3ccn(c(=O)n3)[C@@H]4[C@H]([C@@H]([C@@H](O4)CO)O)O C05496491
C[C@H]1[C@H](C[C@H]2[C@@H]1[C@@H](OC=C2C(=O)OC)O[C@H]3[C@H]([C@@H]([C@@H]([C@@H](O3)CO)O)O)O)O C05759933
c1cc(cc(c1)O)/C=N/Nc2nc3c(ncnc3n2[C@@H]4[C@@H]([C@@H]([C@@H](O4)CO)O)O)N C08964830
C/C(=N\Nc1nc2c(ncnc2n1[C@@H]3[C@H]([C@@H]([C@@H](O3)CO)O)O)N)/c4ccccn4 C09975199
c1cc(cc(c1)O)/C=N/Nc2nc3c(ncnc3n2[C@H]4[C@H]([C@@H]([C@H](O4)CO)O)O)N C10004153
c1ccc(cc1)CONc2nc3c(=O)[nH]c(nc3n2[C@H]4[C@H]([C@@H]([C@@H](O4)CO)O)O)N C12376522
c1ccnc(c1)/C=N/Nc2nc(c3c(n2)n(cn3)[C@H]4[C@@H]([C@@H]([C@H](O4)CO)O)O)N C12405497
c1cc(cc(c1)O)/C=N/Nc2nc3c(ncnc3n2[C@H]4[C@@H]([C@@H]([C@@H](O4)CO)O)O)N C08964831
c1cc(cc(c1)O)/C=N/Nc2nc3c(ncnc3n2[C@H]4[C@H]([C@@H]([C@@H](O4)CO)O)O)N C08964833
C[C@H]1[C@H](C[C@H]2[C@@H]1[C@H](OC=C2C(=O)OC)O[C@H]3[C@@H]([C@H]([C@@H]([C@H](O3)CO)O)O)O)O C13407262
C[C@H]1CC(=O)CC([C@]1(/C=C/[C@H](C)O[C@@H]2[C@H]([C@@H]([C@@H]([C@@H](O2)CO)O)O)O)O)(C)C C13660208
c1ccc(cc1)CONc2nc3c(=O)[nH]c(nc3n2[C@@H]4[C@H]([C@@H]([C@H](O4)CO)O)O)N C15220819
c1ccc(cc1)COc2nc3c(n2[C@H]4[C@H]([C@@H]([C@H](O4)CO)O)O)[nH]c(=O)[nH]c3=O C17380522
c1ccc(cc1)COc2nc3c(n2[C@@H]4[C@H]([C@@H]([C@H](O4)CO)O)O)[nH]c(=O)[nH]c3=O C17380524
C/C(=N\Nc1nnc(n1N)SCC(=O)N)/c2ccc(cc2)Br C21322923
COC(=O)C1=CO[C@H]([C@@H]2[C@@H]1C[C@H](C2=C)O)O[C@H]3[C@@H]([C@H]([C@@H]([C@H](O3)CO)O)O)O C31156417
COC(=O)C1=CO[C@H]([C@H]2[C@@H]1C[C@H](C2=C)O)O[C@H]3[C@@H]([C@H]([C@@H]([C@H](O3)CO)O)O)O C31156421
COC(=O)C1=CO[C@H]([C@H]2[C@H]1C[C@H](C2=C)O)O[C@H]3[C@@H]([C@H]([C@@H]([C@H](O3)CO)O)O)O C31156431
CC1=CC(=O)CC([C@H]1/C=C/[C@@H](CO)O[C@H]2[C@@H]([C@H]([C@@H]([C@H](O2)CO)O)O)O)(C)C C31161212
C1CCc2c(c(c(s2)NC(=O)CSc3nnc(n3C4CC4)N)C(=O)N)C1 C31453562
C[C@H]1C[C@@H](CC([C@@]1(/C=C/C(=O)C)O)(C)C)O[C@H]2[C@@H]([C@H]([C@@H]([C@H](O2)CO)O)O)O C35271341
CC1=CC(=O)C[C@]([C@H]1/C=C/[C@@H](C)O)(C)CO[C@H]2[C@@H]([C@H]([C@@H]([C@H](O2)CO)O)O)O C35456133
COc1cc(cc(c1O)[N+](=O)[O-])/C=N/N=C(\c2c([n+](c3ccccc3n2)[O-])N)/N C16195093
CC(C)(C)NC(=O)[C@H](c1c(cc(cc1O)O)O)N(Cc2ccco2)C(=O)CO C36503737
CC(=O)OCC1=C[C@H]([C@H]2[C@@H]1[C@@H](OC=C2)O[C@H]3[C@H]([C@@H]([C@@H]([C@@H](O3)CO)O)O)O)O C14858003
COC(=O)C1=CO[C@H]([C@@H]2[C@H]1C[C@@H](C2=C)O)O[C@H]3[C@@H]([C@H]([C@@H]([C@H](O3)CO)O)O)O C35455098
C[C@H]1[C@@H](C[C@@H]2[C@@H]1[C@@H](OC=C2C(=O)OC)O[C@H]3[C@@H]([C@H]([C@@H]([C@H](O3)CO)O)O)O)O C04268364
c1ccc(cc1)/C=C/C(=O)c2ccc(cc2O)O[C@H]3[C@@H]([C@H]([C@@H]([C@H](O3)CO)O)O)O C03978972
CC1=CC(=O)CC([C@@]1(/C=C/[C@H](C)O[C@H]2[C@@H]([C@H]([C@@H]([C@H](O2)CO)O)O)O)O)(C)C C38318983
CCCN1[C@@H](C(=C(NC1=O)[O-])C(=O)CSc2[nH]nc(n2)c3ccccc3)[NH3+] C38478915
CCSc1nnc(n1[C@H](C)C(=O)Nc2c(c3c(s2)CCCC3)C(=O)N)N C40172444
CCN(CCO)c1c(c(ncn1)NNC(=O)c2ccc(cc2)Br)N C40736236
CCc1cc2c(cc1C)n(c-3nc(=O)[nH]c(=O)c3n2)C[C@@H]([C@@H]([C@@H](CO)O)O)O C43763776
c1cc(cnc1)/C=N/Nc2nc(c3c(n2)n(cn3)[C@@H]4[C@@H]([C@@H]([C@H](O4)CO)O)O)N C49019916
CC1=C(C(C[C@@H]([C@H]1O[C@H]2[C@@H]([C@H]([C@@H]([C@H](O2)CO)O)O)O)O)(C)C)CCC(=O)C C49601627
Cn1c2c(c(=O)[nH]c1=O)n(c(n2)N/N=C/3\c4ccccc4NC3=O)C[C@@H](CO)O C08926345
c1cc(sc1)c2nnc(n2N)SCCC(=O)Nc3c(ccs3)C(=O)N C54427607
C[C@H]1[C@@H]2[C@H](C[C@@H](O1)O)C(=CO[C@H]2O[C@H]3[C@@H]([C@H]([C@@H]([C@H](O3)CO)O)O)O)C(=O)OC C56874303
c1ccc2c(c1)cccc2N3C(=O)/C(=C\NC(CO)(CO)CO)/C(=O)NC3=O C06198216
CCN(CC)c1ccc(cc1NC=C2C(=O)NC(=S)NC2=O)S(=O)(=O)N C60865340
C[C@H]1C2=C([C@H](O[C@@H]2C)NC(=O)CS[C@@H]3NN=C(S3)NC4CC4)C(=O)NN1 C39939633
CCc1ccc(cc1)C2=C[C@@H](N=N2)C(=O)N[C@H]3[C@@H](N[C@@H](S3)NCC)C(=O)N C64580161
CCc1ccc(cc1)C2=C[C@H](N=N2)C(=O)N[C@H]3[C@@H](N[C@@H](S3)NCC)C(=O)N C64580162
c1ccc2c(c1)cccc2N3C(=O)/C(=C/NC(CO)(CO)CO)/C(=O)NC3=O C06198216
C=CCNC(=O)Nc1ccc(cc1)NC(=O)C2CCC3(CC2)C(=O)NC(=O)N3 C67246593
CNC(=O)[C@H]1[C@@H]([C@@H]([C@@H](O1)n2cnc3c2ncnc3NCc4cccc(c4)I)O)O C03872875
COc1ccc(cc1)c2cc(c(c(=O)n2[C@@H]3[C@H]([C@@H]([C@@H]([C@@H](O3)CO)O)O)O)C#N)c4ccccc4 C05808714
c1cc2c(cc1c3coc4cc(ccc4c3=O)O[C@H]5C[C@@H]([C@@H]([C@@H]([C@@H]5O)O)O)CO)OCCO2 C06142525
C[C@H]1[C@@H]([C@H]([C@H]([C@@H](O1)O[C@H]2CC[C@]3([C@H](C2)CC[C@H]4[C@@H]3CC[C@]5([C@@]4(CC[C@@H]5C6=CC(=O)OC6)O)C)C=O)O)O)O C08214729
c1cc(cc(c1)N2[C@@H]3[C@@H](C[C@H]([C@@H]([C@@H]3NC2=S)O)O)C(=O)NCc4cccnc4)C(F)(F)F C08636427
COc1ccc(cc1)c2c3c(n(c(=S)c2C#N)[C@@H]4[C@H]([C@@H]([C@H]([C@@H](O4)CO)O)O)O)CCC3 C16958609
Cc1c(c(c(c(=S)n1[C@H]2[C@H]([C@@H]([C@@H]([C@@H](O2)CO)O)O)O)C#N)c3ccc(cc3)Cl)C(=O)C C05956219
COc1ccc(cc1O)[C@H]2C3=C(C[C@H](CC3=O)c4ccc(c(c4)OC)OC)Nc5n2nc(n5)N C18198998
Cc1cc(cc(c1)N2[C@@H]3[C@@H](C[C@H]([C@@H]([C@@H]3NC2=S)O)O)C(=O)NCCN4CCOCC4)C C20504114
COc1cc(cc(c1)OC)N2c3c(c4c(c(nc(c4c(n3)N)N)N5CCCC5)C#N)CC2=O C25437022
Cc1cc(ccc1N2C(=O)[C@H]3[C@H](N[C@]4([C@@H]3C2=O)c5ccccc5NC4=O)CC(=O)N)[N+](=O)[O-] C15998949
c1c2cc(c(=O)oc2c(cc1Br)Br)C(=O)NC(CO)(CO)CO C27529331
CC(=O)N[C@@H]1[C@H]([C@@H]([C@H](O[C@H]1n2c(=S)n(c(n2)c3ccc(c(c3)Cl)F)C)CO)O)O C32594293
Cc1ccccc1N2C(=O)[C@H]3[C@@H]([NH2+][C@@]([C@@H]3C2=O)(CO)C(=O)[O-])c4cc(ccc4O)Br C33630640
C[C@@]12CC[C@H]3[C@H]([C@]1(CC[C@@H]2C4=CC(=O)OC4)O)CC[C@@]5([C@@]3(CC[C@H](C5)O)/C=N/CCO)O C35493926
C[C@]12CC[C@H]3[C@H]([C@]1(CC[C@@H]2C4=CC(=O)OC4)O)CC[C@@]5([C@@]3(CC[C@H](C5)O)/C=N/CCO)O C35493930
CC[C@@H](C)N1C(=O)[C@H]2[C@@H](N[C@@]3([C@@H]2C1=O)c4cc(ccc4NC3=O)F)Cc5ccc(c(c5)O)O C35375330
CC[C@H](C)N1C(=O)[C@H]2[C@@H](N[C@@]3([C@@H]2C1=O)c4cc(ccc4NC3=O)Br)CCC(=O)N C35375384
Cc1c(cco1)C(=O)N/N=C/[C@@]23CC[C@H](C[C@@]2(CC[C@@H]4[C@@H]3CC[C@@]5([C@@]4(CC[C@@H]5C6=CC(=O)OC6)O)C)O)O C36185435
CC1(C2=CC[C@H]3[C@@]4(C[C@H]([C@H]([C@]4(CC(=O)[C@]3([C@@H]2C[C@@H](C1=O)O)C)C)[C@](C)(C(=O)CCC(C)(C)O)O)O)C)C C31159432
Cc1[nH+]cc2n1-c3ccc(cc3C(=N[C@H]2O[C@@H]4[C@@H]([C@H]([C@H]([C@@H](O4)C(=O)[O-])O)O)O)c5ccccc5F)Cl C39937150
C[C@@]12CC[C@@H]3[C@@H]([C@@]1(CC[C@@H]2C4=CC(=O)OC4)O)CC[C@@]5([C@]3(CC[C@@H](C5)O)/C=N/CCO)O C43736928
CC[C@H](CO)/N=C/[C@@]12CC[C@@H](C[C@@]1(CC[C@H]3[C@H]2CC[C@@]4([C@]3(CC[C@@H]4C5=CC(=O)OC5)O)C)O)O C43737423
CC(=O)N[C@@H]1[C@H]([C@@H]([C@H](O[C@H]1Oc2ccc3c(c2)CC[C@H]4[C@@H]3CC[C@@]5([C@@H]4CCC5=O)C)CO)O)O C43743789
c1cc(c(cc1[C@H]2[C@@H]([C@H]([C@@H]([C@H](O2)CO)O)O)O)Cc3nnc(s3)c4ccncc4)Cl C45368291
c1ccc2c(c1)[C@@]3([C@@H]4[C@H]([C@@H](N3)Cc5ccc(c(c5)O)O)C(=O)N(C4=O)C[C@@H]6CCCO6)C(=O)N2 C16026536
Cc1cc(ccc1N2C(=O)[C@@H]3[C@@H](N[C@]4([C@@H]3C2=O)c5ccccc5NC4=O)CC(=O)N)[N+](=O)[O-] C15998950
Cn1c2c(c(=O)[nH]c1=O)n(c(n2)N/N=C/3\c4ccccc4NC3=O)C[C@H](c5ccccc5)O C09292648
c1cc2c(c(c1)Cl)NC(=O)[C@@]23[C@H]4[C@@H]([C@@H](N3)CCC(=O)N)C(=O)N(C4=O)Cc5ccc(cc5)F C16011544
c1ccc(c(c1)CN2C(=O)[C@@H]3[C@H](N[C@@]4([C@@H]3C2=O)c5cc(ccc5NC4=O)F)CC(=O)N)Cl C16012641
Cc1cccc2c1NC(=O)[C@]23[C@H]4[C@@H]([C@@H](N3)CCC(=O)N)C(=O)N(C4=O)Cc5ccc(cc5)F C16013372
Cc1cc2c(c(c1)Cl)NC(=O)[C@@]23[C@H]4[C@@H]([C@H](N3)CCC(=O)N)C(=O)N(C4=O)C5CCCC5 C16020145
c1cc(ccc1CN2C(=O)[C@@H]3[C@@H](N[C@]4([C@@H]3C2=O)c5cc(ccc5NC4=O)F)CCC(=O)N)F C16020621
c1ccc2c(c1)[C@@]3([C@H]4[C@@H]([C@@H](N3)Cc5ccc(c(c5)O)O)C(=O)N(C4=O)Cc6ccc(cc6)F)C(=O)N2 C16034081
CC(C)(C)N1C(=O)[C@@H]2[C@@H](N[C@]3([C@@H]2C1=O)c4cc(ccc4NC3=O)Br)CCC(=O)N C16022200
Cc1ccc2c(c1C)NC(=O)[C@@]23[C@H]4[C@@H]([C@@H](N3)Cc5ccc(c(c5)O)O)C(=O)N(C4=O)CCOC C16025034
C=CCN1C(=O)[C@H]2[C@@H](N[C@@]3([C@H]2C1=O)c4cc(ccc4NC3=O)Br)CCC(=O)N C16033244
c1cc2c(cc1Br)[C@@]3([C@@H]4[C@H]([C@@H](N3)CC(=O)N)C(=O)N(C4=O)C[C@@H]5CCCO5)C(=O)N2 C15971878
c1cc2c(cc1Br)[C@@]3([C@@H]4[C@H]([C@@H](N3)CC(=O)N)C(=O)N(C4=O)C[C@H]5CCCO5)C(=O)N2 C13591777
Cc1cc(cc2c1NC(=O)[C@]23[C@@H]4[C@H]([C@@H](N3)Cc5ccc(c(c5)O)O)C(=O)N(C4=O)C[C@@H]6CCCO6)Cl C15972295
CC(=O)N[C@@]1(c2c(=O)[nH]c(=O)n(c2NC1=O)CCc3c[nH]c4c3cc(cc4)F)C(F)(F)F C09088098
C/C(=N\N=C/1\NC(=O)[C@H](S1)CC(=O)Nc2ccccc2[N+](=O)[O-])/c3ccc(cc3O)O C16136746
Cn1c2c(c(=O)[nH]c1=O)n(c(n2)N/N=C/3\c4cc(ccc4NC3=O)Br)CCO C05318016
C[C@H]1C2=C([C@H](O[C@@H]2C)NC(=O)CS[C@@H]3NN(C(=S)S3)c4ccccc4)C(=O)NN1 C39781270
C[C@@H]1C2=C([C@H](O[C@@H]2C)NC(=O)CS[C@@H]3Nc4c(c5c(s4)CCC5)C(=O)N3C)C(=O)NN1 C39782098
C[C@H]1C2=C([C@H](O[C@@H]2C)NC(=O)CS[C@@H]3Nc4c(c5c(s4)CCCC5)C(=O)N3C)C(=O)NN1 C38639432
C[C@@H]1C2=C([C@H](O[C@@H]2C)NC(=O)CS[C@@H]3NN=C4N3C=C(C=C4Cl)Cl)C(=O)NN1 C38639834
CC[C@H](C)N1C(=O)[C@@H]2[C@@H](N[C@@]3([C@@H]2C1=O)c4cc(ccc4NC3=O)Br)CC(=O)N C35375479
Cc1cc(c2c(n1)S[C@H]([C@H]2N)C(=O)/N=c\3/[nH]c4ccc(cc4s3)NC(=O)C)COC C39272630
CC(=O)N[C@@H]1[C@H]([C@H]([C@H](O[C@@H]1O[C@@]2(C=Nc3c2c(ccc3)Cl)Br)CO)O)O C65356729
CN(CC(=O)N)C(=O)[C@@H]1C[C@@H](CN1C(=O)c2ccco2)NC(=O)Nc3ccc(cc3F)F C03839052
Cc1ccccc1OC[C@@H](Cn2c3c(=O)[nH]c(=O)n(c3nc2SCC(=O)N)C)O C01791386
CN(CC(=O)N)C(=O)[C@@H]1C[C@@H](CN1C(=O)CSC)NC(=O)Nc2cccc(c2)SC C04200840
Cc1cn(c(=O)[nH]c1=O)[C@H](CO)O[C@@H](CN(C2C3CC4CC(C3)CC2C4)O)CO C01635326
CCOC(=O)[C@@]1([C@@H]2C=CC(=CN2[C@H]([C@@H]1c3ccccc3Cl)C(=O)N)C(=O)N)C#N C04772804
CN(CCc1cn(cn1)[C@@H]2[C@H]([C@@H]([C@@H]([C@@H](O2)CO)O)O)O)C(=O)/C=C/c3ccccc3 C05052826
C[C@H]1CCc2c(sc(c2C(=O)N)NC(=O)COC(=O)CNC(=O)c3ccco3)C1 C06083899
c1cc(ccc1n2c(nnn2)SCC(=O)Nc3c(c4c(s3)CCC4)C(=O)N)O C09315718
C1C[C@H](C[C@@H](C1)CNC(=O)NC2=NC(=O)CS2)CNC(=O)NC3=NC(=O)CS3 C03359274
COc1cc2c(c(c1)OC)c(=O)c(co2)c3ccc(cc3)O[C@H]4[C@@H]([C@H]([C@@H]([C@H](O4)CO)O)O)O C11865366
CC(=O)Nc1ccc(cc1)NC(=O)Cc2csc(n2)NC(=O)c3ccc(=O)[nH]c3 C12440100
c1cc(c(cc1Cl)Cl)/C=C\2/C(=O)N(C(=O)S2)CCNC(=O)CCNC(=O)N C12693748
CC(=O)Nc1ccc(cc1)NC(=O)Cc2csc(n2)NC(=O)c3ccc[nH]c3=O C12880276
Cc1ccc(cc1C)OC[C@@H](Cn2c3c(=O)[nH]c(=O)n(c3nc2NC[C@@H](C)O)C)O C04371097
Cc1ccc(cc1C)OC[C@H](Cn2c3c(=O)[nH]c(=O)n(c3nc2NC[C@@H](C)O)C)O C04371100
CN(CC(=O)N)C(=O)[C@@H]1C[C@@H](CN1C(=O)CSC)NC(=O)Nc2ccc(cc2F)F C15708777
Cc1cccc(c1)Cn2c(c(nn2)c3nnc(n3C[C@H]4CCCO4)SCC(=O)N)N C19897436
CN(C)c1ccc(cc1)/C=N/Nc2nnc(n2N)SCC(=O)NCc3ccco3 C20527634
C[C@H](C(=O)Nc1c(ccs1)C(=O)N)OC(=O)COc2ccc3c(c2)CCC(=O)N3 C22520617
COCCCn1c(=O)[nH]nc1SCC(=O)Nc2c(c3c(s2)CCC3)C(=O)N C24715479
Cc1cc(c(c(c1)C)NC(=O)CNC(=O)c2cc(cc(c2)NC(=O)C)NC(=O)C)C C24865894
COCCNc1nnc(s1)SCC(=O)Nc2c(c3c(s2)CCC3)C(=O)N C36803356
CCOc1cc(ccc1OCC(=O)N)[C@H]2C(=C(NC(=O)N2)c3ccccc3)C(=O)C C00814177
CCCCN1c2ccccc2[C@@H]([C@@H](C1=O)C(=O)Nc3nnc(s3)S(=O)(=O)N)O C38979958
CCOC(=O)[C@@H]1[C@@H]([C@@H](S[C@@H]1NC(=O)CSc2[nH]nc(n2)C(C)C)C(=O)N)C C39419753
CCCN([C@@H]1[C@H](N(C(=NC1=O)[O-])Cc2ccccc2)[NH3+])C(=O)CSc3[nH]nc(n3)C4CC4 C39470446
C[C@H]1C[C@@]2(CC(C1)(C)C)C(=O)N(C(=O)N2)CC(=O)O[C@@H](C(C)C)C(=O)NC(=O)N C05365061
COc1ccccc1CCNC(=O)/C=C\2/CS[C@@H](N2)NC(=O)c3ccc[nH]c3=O C39590224
COc1ccc(c(c1)OC)NC(=O)/C=C/2\CS[C@H](N2)NC(=O)c3ccc[nH]c3=O C39590259
CCCCCN1c2ccccc2[C@H]([C@@H](C1=O)C(=O)Nc3nnc(s3)S(=O)(=O)N)O C39928814
CCCCCN1c2ccccc2[C@@H]([C@H](C1=O)C(=O)Nc3nnc(s3)S(=O)(=O)N)O C39928815
COc1ccc(cc1)c2nc([nH]n2)SCC(=O)c3c(n(c(=O)[nH]c3=O)C4CC4)N C12599200
Cc1cc(no1)NC(=O)CSCC(=O)Nc2cccc(c2)[C@@]3(C(=O)NC(=O)N3)C C40110832
CCCN1[C@H](C(=C(N(C1=O)C)[O-])C(=O)CSc2[nH]nc(n2)c3cccs3)[NH3+] C44658216
c1cc(oc1C(=O)NNC(=O)c2cc(c[nH]2)Br)S(=O)(=O)NC3CC3 C46670042
C[C@]1(C(=O)N(C(=O)N1)CC(=O)c2c(n(c(=O)[nH]c2=O)C3CC3)N)c4cccc(c4)C(F)(F)F C46877309
COc1ccc(cc1)CN2C(=O)[C@@H]3[C@@H](N[C@@]4([C@@H]3C2=O)c5cc(ccc5NC4=O)F)CCC(=O)N C20546612
COCCN1C(=O)[C@@H]2[C@H](N[C@]3([C@@H]2C1=O)c4cccc(c4NC3=O)Cl)CCC(=O)N C16024702
COCCN1C(=O)[C@@H]2[C@@H](N[C@@]3([C@@H]2C1=O)c4cccc(c4NC3=O)Cl)CCC(=O)N C20566462
COCCN1C(=O)[C@@H]2[C@@H](N[C@]3([C@@H]2C1=O)c4cccc(c4NC3=O)Cl)CCC(=O)N C16024704
CCCCN1C(=O)[C@@H]2[C@H](N[C@]3([C@@H]2C1=O)c4cccc(c4NC3=O)Cl)CCC(=O)N C16024775
CCCCN1C(=O)[C@@H]2[C@@H](N[C@]3([C@@H]2C1=O)c4cccc(c4NC3=O)Cl)CCC(=O)N C16024777
CCCCN1C(=O)[C@@H]2[C@H](N[C@@]3([C@@H]2C1=O)c4cc(ccc4NC3=O)Cl)CCC(=O)N C20566827
CCCCN1C(=O)[C@@H]2[C@@H](N[C@@]3([C@@H]2C1=O)c4cc(ccc4NC3=O)Cl)CCC(=O)N C20566829
CCCCN1C(=O)[C@@H]2[C@@H](N[C@]3([C@@H]2C1=O)c4cc(ccc4NC3=O)Cl)CCC(=O)N C16024958
c1ccc2c(c1)c(=O)c(c[nH]2)C(=O)NCC(=O)NCCNc3ccccc3[N+](=O)[O-] C58916145
C[C@H]1C2=C([C@@H](O[C@@H]2C)NC(=O)CS[C@@H]3NN=NN3Cc4ccccc4)C(=O)NN1 C39937817
C[C@H]1C2=C([C@H](O[C@@H]2C)NC(=O)CS[C@@H]3NN=NN3Cc4cccs4)C(=O)NN1 C39940071
COc1cc(ccc1OCC(=O)N)[C@@H]2[C@H]3C(=NN=C3OC(=C2C#N)N)c4ccncc4 C04019826
Cc1ccc2c(c1)[C@@]3([C@@H]4[C@@H]([C@@H](N3)CCC(=O)N)C(=O)N(C4=O)CCCOC)C(=O)N2 C20565827
c1ccc(cc1)C[C@@H](C(=O)[O-])[NH2+]Cc2c(ccc(c2O)C(=O)COc3ccccc3)O C04026906
Cc1ccccc1N2C(=O)c3cccc4c3c(ccc4NC(CO)(CO)CO)C2=O C03045186
CC1(Cc2c(sc(c2C(=O)N)NC(=O)N(CCO)Cc3ccccc3)CO1)C C06754851
c1cc(ccc1[C@H](CC(=O)OCC(=O)Nc2cc(ccc2F)F)NC(=O)N)Cl C07508518
COc1cccc(c1C(=O)NC(=S)Nc2c(c3c(s2)CCCC3)C(=O)N)OC C08168525
Cc1c(c(c(nc1C)SCC(=O)NCC(=O)Nc2ccc(cc2)F)C(=O)N)C C08749017
CCCCN(c1c(n(c(=O)[nH]c1=O)CCC)N)C(=O)CNc2ccc(cc2)Br C09587489
Cc1c(cc(o1)C23CC4CC(C2)CC(C4)C3)C(=O)NCCNC(=O)c5c(non5)N C12372388
CCOc1cc(ccc1O)[C@H]2[C@H]([C@](NC(=O)N2)(C(F)(F)F)O)C(=O)c3cccs3 C00909092
C[C@@H](C(=O)NC(=S)Nc1ccc(cc1)S(=O)(=O)N)Oc2ccc(cc2Cl)Cl C12497613
Cc1ccc(c(c1)C)NC(=O)CCC(=O)NNC(=S)NC(=O)COc2ccccc2C C12503202
CCOC(=O)c1c(c(c(s1)N)C#N)COC(=O)c2ccccc2SCC(=O)N C16333390
CC1=C([C@@H](C(=C(N1)SCC(=O)N)C#N)c2ccccc2)C(=O)Nc3ccccc3OC C04019917
c1ccc(cc1)C(=O)N[C@@H](c2c3ccccc3c(=O)[nH]n2)C(=O)N/N=C/c4ccc(cc4)O C13785048
Cc1c(cccc1Cl)NC(=O)CSC2=C([C@@H](C(=C(N2)C)C(=O)N)c3ccco3)C#N C19882976
CCc1ccc(cc1)NC(=O)CSC2=C([C@H](C(=C(N2)C)C(=O)N)c3ccco3)C#N C20025869
Cc1ccc(cc1Cl)NC(=O)CSC2=C([C@H](C(=C(N2)C)C(=O)N)c3ccco3)C#N C08623940
Cc1ccc(cc1)NC(=O)CSc2nnc(n2N)N/N=C(\C)/c3cccs3 C21325067
Cc1cccc(c1)NC(=O)CSc2nnc(n2N)N/N=C(\C)/c3cccs3 C21325072
C1CCc2c(c(c(s2)NC(=O)CSc3nnc(n3N)NN=C4CCCC4)C#N)C1 C21327824
CC(=O)N(c1ccccc1F)c2nc(cs2)/C=C/C(=O)Nc3ccc(cc3)NC(=O)N C26354093
Cc1cccc(c1C)NC(=O)CN(C)C(=O)C[C@H](c2ccccc2F)NC(=O)N C30111083
C[C@]1(C(=O)NC(=O)N1)CSc2ccccc2C(=O)NCCc3c[nH]c4c3cccc4 C32958329
CCOC(=O)[C@@H]1[C@H](NC(=S)N[C@@]1(C(F)(F)F)O)c2cc(ccc2O)[N+](=O)[O-] C34909263
CCCN([C@@H](c1ccc(cc1)O)C(=O)NC(C)(C)C)C(=O)c2cccc(c2O)O C36571212
C[C@@H](C(=O)NC(=O)NC1CCCCC1)Sc2nnc(s2)SCC(=O)N C36849592
C[C@H](C(=O)NC(=O)NC1CCCCC1)Sc2nnc(s2)SCC(=O)N C36849593
CCOc1cc(c(cc1O)Cl)[C@@H]2C(=C(NC(=O)N2)C)C(=O)NCc3ccccc3 C01135524
c1ccc(cc1)C2=C[C@@H](N=N2)[C@H]3NN[C@@H](N3N)SCC(=O)c4ccccc4Cl C38556193
c1cc(ccc1CS[C@H]2NN[C@@H](N2N)[C@@H]3C=C(N=N3)c4ccc(cc4)F)[N+](=O)[O-] C39012705
CC[C@@H](C(=O)Nc1ccc(cc1)S(=O)(=O)N)S[C@@H]2N=C(C(=N2)Cc3ccc(cc3)O)C C39354011
C[C@H](C(=O)NNC(=O)[C@H](C(C)C)NC(=O)Nc1ccccc1)Oc2ccccc2F C25075016
C[C@H](C(=O)NNC(=O)[C@@H](C(C)C)NC(=O)Nc1ccccc1)Oc2ccccc2F C25075011
c1ccc(cc1)n2c(c(c(n2)CCCNC(=O)CCCNC(=O)c3ccsc3)C#N)N C40087162
CCOc1ccccc1NC(=O)[C@H]2CC(=O)Nc3c2c(=O)[nH]c(n3)Nc4ccc(cc4)F C40399645
CCOc1ccccc1NC(=O)[C@H]2CC(=O)Nc3c2c(=O)[nH]c(n3)Nc4ccc(cc4)C C40400401
CN(Cc1ccccc1)c2c(c(ncn2)NNC(=O)c3ccccc3Br)N C40662495
c1cc(ccc1Nc2c(c(ncn2)NCCCN3CCOCC3)N)Br C40756608
c1cc(c(cc1C(=O)N)[N+](=O)[O-])COC(=O)c2c(c(c(c(n2)Cl)Cl)N)Cl C16804739
Cc1ccc(cc1C)NC(=S)NNC(=O)c2cc(ccc2Cl)S(=O)(=O)NC C46772147
Cc1ccccc1NC(=S)NNC(=O)/C=C/c2ccc(cc2)NS(=O)(=O)C C46772565
CC(C)[C@@H](c1ccc2c(c1)OCCCO2)NCC(=O)Nc3c(ccs3)C(=O)N C57383286
COc1cc(cc(c1O)OC)[C@@H]2[C@H]([C@@](NC(=S)N2)(C(F)(F)F)O)C(=O)c3ccccc3 C57531376
Cc1cccc(c1)Cn2c(c(c(c2C)C(=O)[O-])C[NH2+]CCc3ccc(cc3)S(=O)(=O)N)C C08932702
CCCCNc1ccc(cc1NS(=O)(=O)c2cc(cc(c2)F)F)S(=O)(=O)N C54535292
C[C@H](c1ccc(cc1)S(=O)(=O)N)NC(=O)Nc2ccc(c(c2)F)OC(F)F C47713923
c1cc(sc1C(=O)NNC(=O)CCCCC[C@@H]2CCNC(=O)N2)Br C59435071
CC/C(=N/Nc1nnc(n1N)SCC(=O)Nc2ccc(cc2)I)/C C59914747
c1cc2c(cc1C(=O)OCC(=O)N[C@H]3[C@@H](C4=C(S3)CCC4)C(=O)N)c5c([nH]2)CCCC5 C39945005
CCCc1cc(=O)[nH]c(n1)SCC(=O)N[C@H]2[C@@H]([C@@H]3CCCC[C@@H]3S2)C(=O)N C63767082
CCC[C@@H]1C[C@H]([NH+](C1)C)C(=O)N[C@H]([C@@H]2[C@@H]([C@@H]([C@H]([C@H](O2)SC)O)O)O)[C@@H](C)O C04081954
COc1ccc(cc1Cl)c2ccc(o2)C[NH2+]CCNC(=O)c3c(non3)N C04488484
CC(C)(C)NC(=O)COc1ccc(cc1)C[NH2+]CCNC(=O)c2c(non2)N C06882418
CCOc1ccc(cc1C[NH2+]CCNC(=O)c2c(non2)N)Br C08324510
COc1cc(cc(c1OCC=C)Cl)C[NH2+]CCNC(=O)c2c(non2)N C08470124
C[NH+](CC(=O)Nc1cc(ccc1OC)Cl)CC(=O)Nc2c(c3c(s2)CCC3)C(=O)N C09244618
C1C[C@H](OC1)CNc2c(c(nc(n2)NCCC[NH+]3CCOCC3)N)[N+](=O)[O-] C09313417
c1cc(cnc1)CNC(=O)CC[C@@H]2CNC(=O)[C@H]3[NH+]2C[C@H](C3)NC(=S)Nc4ccc(cc4)Cl C15707956
CC1(CC(CC([NH2+]1)(C)C)NC(=O)CSc2nc([nH]n2)N/N=C/c3cccc(c3)O)C C20906784
Cc1c(c(n(n1)C(C)C)C)/C=N/Nc2nnc(n2N)SCC(=O)NC3CC([NH2+]C(C3)(C)C)(C)C C20912096
C[C@@H](c1nc(nc(n1)Nc2ccccc2)N)[NH+]3CCN(CC3)c4ccccc4O C22010345
CCOC(=O)[NH+]=c1ccc-2c(cc(oc2c1)O)CSc3[nH]c(=O)cc(n3)N C23674126
COCCCNC(=O)C[NH+]1CCN(CC1)CC(=O)Nc2c(c3c(s2)CCCC3)C(=O)N C24338032
C[C@H](c1nnc(n1c2ccc(cc2)F)SCc3nc(nc(n3)N)N)[NH+](C)C C26490926
C[C@@H]1CCCC[C@@H]1[NH+](CC(=O)NC(=O)NC2CC2)CC(=O)NC(=O)NC3CC3 C31469589
CCOC(=O)C1=C(NC(=O)N[C@H]1c2ccco2)CS/C(=[NH+]/CCOC)/N C30025946
Cc1c(sc(c1C(=O)OC)NC(=O)C[NH+]2CCC[C@H](C2)CNC(=O)N)C C32935672
CCOC(=O)[C@@H]1[C@H]([NH+](NN1)Cc2ccc(cc2)C)NC(=O)CSc3nc[nH]n3 C39290207
C[C@H]1C(=C(NO1)C)C(=O)N2C[C@@H](C3(C2)CC[NH2+]CC3)C(=O)NCCc4c[nH]c5c4cc(cc5)Cl C39676517
c1ccc2c(c1)c(cc(=O)[nH]2)CS[C@H]3N[NH2+]NN3c4ccc5c(c4)OCO5 C39697696
c1ccc(cc1)c2c(cn(n2)CC(=O)N)[C@H]3[C@@H]4[C@@H]([NH+]=N[C@@H]4OC(=C3C#N)N)c5ccc6ccccc6c5 C39964302
Cc1ccc2c([nH+]1)cccc2Nc3c(c(ncn3)Nc4ccc5c(c4)OCO5)N C40685182
Cc1ccccc1COc2ccccc2C[NH2+]CCNC(=O)c3c(non3)N C40744480
Cc1ccccc1COc2ccc(cc2C[NH2+]CCNC(=O)c3c(non3)N)Br C40744517
Cc1ccc2c(c1)sc(n2)Nc3c(c(ncn3)NCCCn4cc[nH+]c4)N C40783629
c1cc(ccc1C(=O)NNc2c(c(ncn2)NCCCn3cc[nH+]c3)N)Cl C40784488
CC(C)[NH+](CCNC(=O)N[C@@H](CO)[C@H](c1ccc(cc1)[N+](=O)[O-])O)C(C)C C42893859
CC1(CC(CC([NH2+]1)(C)C)NC(=O)N[C@H](CO)[C@H](c2ccc(cc2)[N+](=O)[O-])O)C C42895955
C[C@H](C(=O)NC1CC1)[NH+]2CCN(CC2)CC(=O)Nc3c(c4c(s3)CCCC4)C(=O)N C45681922
CCCNC(=O)NC(=O)C[NH+](Cc1ccco1)CC(=O)NC(=O)NCCC C47549070
CC1CCC(CC1)[NH+](CC(=O)NC(=O)NC2CC2)CC(=O)NC(=O)NC3CC3 C47551350
Cc1c(cccc1NC(=O)C(=O)NC[C@@H](c2ccco2)[NH+]3CCCC3)C(=O)N C48768040
COc1cccc(c1O)C(=O)NNC(=O)NC[C@@H](c2ccco2)[NH+]3CCCC3 C54539725
C[C@H](C(=O)NC(=O)NC(C)C)[NH+]1CCC(CC1)NC(=O)NC2CCCCC2 C55028576
C[C@@H](C(=O)NC(=O)NCCOC)[NH+]1CCC(CC1)NC(=O)NC2CCCCC2 C55029016
CC[NH+](CC(=O)Nc1ccc(cc1)NC(=O)C)[C@@H](C)C(=O)NC(=O)NCC=C C43571990
CC(C)[C@H](C(=O)NC(=O)N)S[C@H]1NN=C(N1C2CC2)C3=c4ccccc4=[NH+]C3 C39763442
c1ccc(cc1)Nc2nc(nc(n2)N)CN3C(=O)[C@@H](NC3=O)CC4=c5ccccc5=[NH+]C4 C63187755
c1ccc(cc1)/N=C/2\N[C@@H]([NH+]=C(N2)CSc3nnc(o3)c4ccncc4)N C38971421
COc1ccc2c(c1)s/c(=N\C(=O)CC3(CCCCC3)CN4CN[NH2+]N4)/[nH]2 C63818155
c1cc2c3c([nH]c2c(c1)C(=O)NNC(=O)NCCCn4cc[nH+]c4)CCCC3 C64886206
CCCNC(=O)NC(C)(C)C(=O)NNC(=O)c1ccc(o1)C[NH+](CC)CC C65124624
CCCNC(=O)C[NH+]1CCC(CC1)NC(=O)NNC(=O)c2c(ccs2)C C67059593
CC1CC[NH+](CC1)C[C@H](CNC(=O)Nc2ccc(cc2)n3c(c(cn3)C#N)N)O C67550286
CC(C)NC(=O)O[C@@H]1CC[C@@]2([C@@H]([C@]1(C)CO)CC[C@H]([C@H]2CC(=O)NCc3ccco3)O)C C04236613
Cc1cc(nc(c1)NC(=O)NCCCCCCNC(=O)Nc2cc(cc(n2)C)C)C C05002497
c1cc(ccc1n2c3c(c(n2)[C@@H]([C@H]([C@@H](CO)O)O)O)nc4cc(c(cc4n3)Cl)Cl)Cl C05892615
c1ccc(c(c1)Cc2nnc(n2N)SCc3cc(=O)oc4c3cc(c(c4)O)O)F C03310473
C[C@@H]1CCCC[C@H]1NC(=O)NC(=O)CSc2nnc(n2N)c3ccc(cc3Cl)Cl C08645304
C[C@H]1CCCC[C@H]1NC(=O)NC(=O)CSc2nnc(n2N)c3ccc(cc3Cl)Cl C08645307
C1CCC(CC1)c2nnc(n2N)SCCCSc3nnc(n3N)C4CCCCC4 C08921071
CC(C)(C)c1ccc(cc1)c2nnc(n2N)SCC(=O)C(=C3Nc4ccccc4N3)C#N C03311297
c1cc(c(cc1C(c2ccc(c(c2)[N+](=O)[O-])N)(C(F)(F)F)C(F)(F)F)[N+](=O)[O-])N C08926456
Cc1cccc(c1)Nc2nnc(s2)S[C@@H](C)C(=O)Nc3ccc4c(c3)[nH]c(=O)[nH]4 C16769822
Cc1cc(nc(n1)N/C(=N/C(=S)NC)/NCCc2c[nH]c3c2cc(cc3)OC)C C18155230
Cc1ccc(cc1)SCc2cc(=O)nc([nH]2)N/C(=N/c3cc(cc(c3)OC)OC)/N C18249802
c1ccc2c(c1)C(=O)c3c(cc(c(c3C2=O)N)N4CCN(CC4)CCO)NCc5ccco5 C20573641
Cc1ccc(cc1)/C=N/Nc2nnc(n2N)SCC(=O)Nc3cc(ccc3F)F C20917315
c1cc(c(c(c1)Cl)NC(=O)CCSc2nc([nH]n2)N/N=C/c3ccc(cc3)O)Cl C21078172
c1ccc2c(c1)cccc2NC(=O)CSc3nnc(n3N)N/N=C/c4cccc(c4)Cl C21321564
C[C@@H](C(=O)Nc1ccc2c(c1)[nH]c(=O)[nH]2)Sc3nnc(s3)NCCc4cccs4 C22020073
C[C@H](c1ccc(cc1)F)NC(=O)c2ccccc2NS(=O)(=O)c3ccc4c(c3)[nH]c(=O)[nH]4 C22621453
C=CCN(CC=C)c1c(c2c3c(nc(c2c(n1)N)N)N(C(=O)C3)CCC4=CCCCC4)C#N C23882470
Cc1c(c2ccccc2[nH]1)C(=O)CSCc3nc(nc(n3)Nc4ccccc4OC)N C24346870
C1CCC(C1)NC(=O)NC(=O)COC(=O)c2c(c(c(c(n2)Cl)Cl)N)Cl C35380557
Cc1c(sc2c1c(=O)[nH]c(n2)CS[C@@H](C)C(=O)NNC(=O)c3ccccc3O)C C21901400
CCCCNC(=O)[C@H](c1ccccc1O)N(Cc2ccco2)C(=O)c3cccc(c3O)O C36500765
CC(C)(C)NC(=O)[C@@H](c1c(cc(cc1O)O)O)N(Cc2ccco2)C(=O)Cc3ccccc3 C36506683
CC(C)(C)NC(=O)[C@H](c1c(cc(cc1O)O)O)N(Cc2ccco2)C(=O)Cc3ccccc3 C36506684
C/C/1=C\[C@H]([C@@H](C/C=C(\[C@@H](CC1)O)/C)C(C)C)O[C@@H]2[C@@H]([C@@H]([C@@H]([C@@H](O2)COC(=O)C)O)O)O C37538763
c1cc(c(cc1Br)F)NC(=O)CSC2=NN[C@@H](N2N)[C@@H]3C4=C(CCC4)N=N3 C39012520
CC(C)(C)c1ccc(cc1)[C@@H]2NN[C@H]([NH+]2C)SCc3[nH]c(=O)c4ccc(cc4n3)C(=O)[O-] C39722604
CCOc1cc(ccc1O)[C@@H]2c3c(n[nH]c3C(=O)N2CCCO)c4c(cc(cc4O)C)C C38705032
Cc1ccc(cc1)S(=O)(=O)NNc2c(c(ncn2)Oc3cc(c(c(c3)C)Cl)C)N C40794687
COc1cc2c(cc1OCCCCO)Nc3cc(ccc3C(=O)N2)Nc4cc(nc(c4)F)F C42967084
COc1cc2c3cc(nc(c3cnc2cc1OC)N)c4cc(cnc4)Nc5cccc(c5)CO C45259237
C=CCNC(=O)Nc1ccc(cc1)NC(=O)CNC(=O)c2ccc(o2)Br C45873260
CNS(=O)(=O)c1ccc(cc1)/C=C/C(=O)Nc2ccc(cc2)NC(=O)NCC=C C45889017
C[C@H](c1ccc2c(c1)NC(=O)CO2)NC(=O)CCNC(=O)NC34CC5CC(C3)CC(C5)C4 C46653067
CCc1cccc2c1NC(=O)[C@@]23[C@H]4[C@@H]([C@@H](N3)CC(=O)N)C(=O)N(C4=O)CCc5ccccc5 C16033015
c1ccc(cc1)[C@@]2(C(=O)NC(=O)N2)CCCCCC[C@@]3(C(=O)NC(=O)N3)c4ccccc4 C18284541
Cc1cccc(c1C)N2CCN(CC2)c3c(c(ncn3)NNC(=O)c4ccccc4Br)N C54544511
c1ccc(c(c1)CNC(=O)CSc2nc([nH]n2)N/N=C/c3ccccc3O)Cl C06336492
c1cc(ccc1CCNC(=O)CSc2nc([nH]n2)N/N=C/c3ccc(cc3)O)F C59015441
c1ccc(c(c1)CCNC(=O)CSc2nc([nH]n2)N/N=C/c3ccc(cc3)O)Cl C59015461
c1ccc(c(c1)CNC(=O)CSc2nc([nH]n2)N/N=C/c3cc(ccc3O)Cl)Cl C59018556
CCc1c(c([nH]c1C(=O)Nc2ccc(cc2)NC(=O)NC[C@H]3CCCO3)C)C(=O)C C51451213
CCOc1ccc(cc1)/C=N/NC(=O)C2=C(NC(=S)N[C@H]2c3ccc(c(c3)OC)O)C C59384240
C[C@H]([C@H]1C[C@@H]([C@@]2(N1)c3cc(ccc3NC2=O)F)C(=O)Nc4cc(ccc4OC)OC)O C59488010
C[C@@H](C(=O)NCC=C)Sc1nc([nH]n1)N/N=C/c2cc(cc(c2O)Cl)Cl C59815737
C/C(=N\Nc1nnc(n1N)SCC(=O)C2C3CC4CC(C3)CC2C4)/c5ccccc5O C59829690
CCC/C(=N/Nc1nnc(n1N)SCC(=O)Nc2cc(cc(c2)Cl)Cl)/C C59915220
Cc1cccc(c1)n2c(nnc2S[C@H](C(C)C)C(=O)NC(=O)N)c3c[nH]c4c3cccc4 C12528440
Cc1ccc(cc1)SCc2cc(=O)nc([nH]2)/N=C(/N)\Nc3cc(cc(c3)OC)OC C17027684
COc1ccc(cc1)[C@@H]2C(=C(C(=O)N2CC[NH2+]CCO)O)C(=O)c3ccc(cc3)F C04626048
c1c2c(cc(c1Cl)Cl)n(c-3nc(=O)[nH]c(=O)c3n2)CC[NH+](CCO)CCO C05052125
CC[NH+]1CCc2c(sc(c2C(=O)N)NC(=O)CSc3ccc(cc3)Cl)C1 C05191587
c1cc(ccc1CC[NH2+][C@H]2CC(=O)N(C2=O)c3ccc(cc3)Cl)S(=O)(=O)N C04679915
CC(C)[NH+]1CCc2c(sc(c2C(=O)N)NC(=O)CS(=O)(=O)c3ccccc3)C1 C05189878
CCC[NH+](Cc1nnc(o1)c2cccs2)CC(=O)Nc3ccc4c(c3)[nH]c(=O)[nH]4 C08185058
c1cc(c(cc1Br)Br)OC[C@H](C[NH+](CCO)CCO)O C12420359
C[NH+](CCc1ccccn1)[C@@H]2[C@H]([C@@H]([C@H]3CO[C@@H]2O3)NC(=O)Nc4cccc(c4)C#N)O C12489994
C[C@@H](C(=O)Nc1ccc(cc1)[N+](=O)[O-])[NH+]2CCC(CC2)C(=O)Nc3ccccc3O C12749939
Cc1c(c(sc1C(=O)N)NC(=O)C[NH+]2C[C@H](C[C@@H](C2)C)C)C(=O)OCCOC C16475192
Cc1ccc(cc1)NC(=O)C[NH+](C)CC(=O)NC(=O)Nc2ccc3c(c2)OCCO3 C16512520
Cc1[n-]c(nn1)C[NH2+]Cc2cc(ccc2OC[C@H](C[NH+]3CCCCCC3)O)Cl C19335319
c1cc(ccc1CC[NH2+][C@@H]2CC(=O)N(C2=O)c3ccc(cc3)Cl)S(=O)(=O)N C19597007
Cc1ccc2c(n1)[nH]nc2NC(=O)C[C@H]3C(=O)NCC[NH+]3Cc4ccccc4OC C19661266
Cc1ccc2c(n1)[nH]nc2NC(=O)C[C@@H]3C(=O)NCC[NH+]3Cc4ccccc4OC C19661268
c1ccc(cc1)N2CCN(CC2)[C@@H]3[C@H]([C@@H]([C@H]4CO[C@@H]3O4)[NH2+]Cc5ccc(o5)CO)O C20463848
C[C@@H]1[C@H](CC[C@]2([C@H]1[C@H]([C@H](CC2)[C@H](C)C(=O)NCC[NH+]3CCCC3)O)C)NC(=O)C C20466178
Cc1c2c(=[NH2+])n(c(nc2[nH]n1)SCC(=O)NCc3ccco3)c4ccc(cc4)Br C20758610
C[C@H](c1nc(nc(n1)Nc2ccccc2)N)[NH+]3CCN(CC3)S(=O)(=O)c4ccc(cc4)F C22010492
Cc1c(sc2c1c(nc(n2)CN3CCOCC3)NC4CC[NH+](CC4)CC(=O)N)C C25151146
Cc1ccc(c(c1C)NC(=O)C[NH+](C)[C@H](C)c2ccc(cc2)S(=O)(=O)N)[N+](=O)[O-] C25795744
c1cc(oc1)C(=O)N/C(=C\c2ccc3c(c2)OCO3)/C(=O)NCCN4CC[NH2+]CC4 C26805719
Cc1c(c(sc1C(=O)N)NC(=O)CN2CC[NH+]3CCC[C@@H]3C2)C(=O)OC(C)C C20295038
CC[C@]1(CCC(=O)NC1=O)c2ccc(cc2)NC(=O)C(=O)NC[C@@H]3CCC[NH+]3CC C36352089
CC[C@]1(CCC(=O)NC1=O)c2ccc(cc2)NC(=O)C(=O)NC[C@H]3CCC[NH+]3CC C36352090
CC[NH+](CC)CCNC(=O)c1ccc2c(c1NCCO)C(=O)c3ccccc3C2=O C05025253
CCC[C@H](C)C(=O)N1C[C@@H](C2(C1)CC[NH2+]CC2)C(=O)N[C@@H](C)CCCC(C)(C)O C39631220
CC[C@@H](C)CC(=O)N1C[C@@H](C2(C1)CC[NH2+]CC2)C(=O)N[C@@H](C)CCCC(C)(C)O C39632019
CC(C)[C@@H](C(=O)NC(C)(C)C)NC(=O)[C@H]1CN(CC12CC[NH2+]CC2)C(=O)C(C)C C39685703
CC[C@H](C)C(=O)N1C[C@H](C2(C1)CC[NH2+]CC2)C(=O)NCCNC(=O)OC(C)(C)C C39693435
CC(C)Nc1ccc[nH+]c1N2CCN(CC2)C(=O)[C@@H]3Cc4cc(ccc4N3)NS(=O)(=O)C C29568882
CC(C)Nc1ccc[nH+]c1N2CCN(CC2)C(=O)[C@H]3Cc4cc(ccc4N3)NS(=O)(=O)C C29568886
CC(C)C[C@@H](C(=O)N/N=C\1/c2ccccc2N(C1=O)Cc3cccc(c3)[N+](=O)[O-])[NH3+] C06952235
CC(C)C[C@H](C(=O)N/N=C\1/c2ccccc2N(C1=O)Cc3cccc(c3)[N+](=O)[O-])[NH3+] C06952408
CC(C)C[C@@H](C(=O)N/N=C\1/c2ccccc2N(C1=O)Cc3ccc(cc3)[N+](=O)[O-])[NH3+] C59165495
CC(C)C[C@H](C(=O)N/N=C\1/c2ccccc2N(C1=O)Cc3ccc(cc3)[N+](=O)[O-])[NH3+] C59165496
c1ccc(cc1)c2cc(n(n2)CCO)NC(=O)NC[C@@H](c3ccco3)[NH+]4CCCC4 C60330517
c1ccc(cc1)c2cc(n(n2)CCO)NC(=O)NC[C@H](c3ccco3)[NH+]4CCCC4 C60330518
CCOc1ccc(cc1)C(=O)NCCC(=O)N2CCC3(CC2)c4c([nH]c[nH+]4)CCN3 C20573431
CSCC[C@@H](C(=O)N1CCC2(CC1)c3c([nH]c[nH+]3)CCN2)NC(=O)c4ccco4 C20573754
CCCCc1ccc(cc1)C(=O)NCC(=O)N2CCC3(CC2)c4c([nH]c[nH+]4)CCN3 C20623344
COc1ccc2=[NH+]CC(=c2c1)CCNC(=O)CCNc3c4c([nH]cn4)nc(n3)Cl C63279457
Cc1cc(nc(n1)N/C(=N/C(=S)NC)/NCCC2=c3cc(ccc3=[NH+]C2)OC)C C63492704
CC1=NN[C@@H](O1)c2ccc(cc2)NC(=O)C(=O)NCCC3=c4cc(ccc4=[NH+]C3)OC C63807345
CC(=O)N[C@H](CC1=c2ccccc2=[NH+]C1)C(=O)NNC(=O)c3ccc4c(c3)OCO4 C63843828
c1ccc2=[NH+]CC(=c2c1)C[C@H](C(=O)NC[C@@H]3CCCO3)N4[C@@H](Nc5ccccc5C4=O)O C64348470
c1ccc2=[NH+]CC(=c2c1)C[C@@H](C(=O)NC[C@H]3CCCO3)N4[C@@H](Nc5ccccc5C4=O)O C64348472
c1ccc2=[NH+]CC(=c2c1)C[C@H](C(=O)NC[C@H]3CCCO3)N4[C@@H](Nc5ccccc5C4=O)O C64348474
CC1=NN[C@@H](O1)c2ccc(cc2)NC(=O)C(=O)NCCC3=c4cc(ccc4=[NH+]C3)F C64369637
CCOc1ccc(cc1)C(=O)NCCC(=O)N2CCC3(CC2)c4c([nH+]c[nH]4)CCN3 C20573431
C[C@]12CCC(=O)C=C1CC[C@@H]3[C@@H]2CC[C@]4([C@H]3CC[C@@]4(C(=O)COC(=O)C[NH3+])O)C C04084148
CSc1nc2c3c4c(c(nc3sc2c(n1)NCC[NH3+])c5ccccc5)CCC4 C02211592
CC[NH+]1CCc2c(sc(c2C(=O)N)NC(=O)CCSc3ccc(cc3)C)C1 C05191302
c1cc(c(cc1/C=N/NC(=[NH2+])N/N=C/c2ccc(c(c2)Cl)Cl)Cl)Cl C05567611
CC[C@]1(Cc2c(sc3c2[C@@H](N=C(N3)SCC(=O)N4CCCCC4)[NH3+])CO1)C C06603994
C[C@H](C(=O)Nc1ccc(c(c1)F)F)[NH+]2CCC(CC2)C(=O)Nc3ccccc3O C12743716
C[C@@H](C(=O)Nc1cc(ccc1F)F)[NH+]2CCC(CC2)C(=O)Nc3ccccc3O C12797118
COc1ccc2c(c1)[nH]cc2[C@H](C[NH+]3CCC4(CC3)C[C@@H](c5ccccc5O4)O)O C19563119
CS(=O)(=O)CC[C@@H](C(=O)Nc1c(cc(cc1Cl)Br)Cl)[NH3+] C20505950
c1cc(ccc1CCNC(=O)C[C@@H]2C(=O)NCC[NH+]2Cc3ccc(c(c3)F)F)O C20780984
CCCCC[C@@H](C)[C@@H](C)c1cc(c2c(c1)OC(C3=C2C[NH+](CC3)CC(=O)N)(C)C)O C20806860
CCCCC[C@H](C)[C@@H](C)c1cc(c2c(c1)OC(C3=C2C[NH+](CC3)CC(=O)N)(C)C)O C20806864
CCCCC[C@H](C)[C@H](C)c1cc(c2c(c1)OC(C3=C2C[NH+](CC3)CC(=O)N)(C)C)O C20806871
CCc1cccc(c1NC(=O)c2cc(coc2=[NH2+])C(=O)c3cc(ccc3O)C)CC C06489974
c1cc(cnc1)[C@@H]2N[C@H](N(N2)C(=O)c3cccs3)[NH2+]CC4=CC5=CC=N[C@@H]5C=C4 C38599004
c1cc(cnc1)[C@H]2N[C@H](N(N2)C(=O)c3cccs3)[NH2+]CC4=CC5=CC=N[C@@H]5C=C4 C38599006
c1ccc(cc1)[C@@H]2CN(CC[NH2+]2)c3ccc(cn3)C(=O)NNc4ccc(cc4)Cl C39229430
c1ccc(cc1)[C@H]2CN(CC[NH2+]2)c3ccc(cn3)C(=O)NNc4ccc(cc4)Cl C39229431
CC(=O)N1C[C@H](C2(C1)CC[NH2+]CC2)C(=O)NCCc3c[nH]c4c3cc(cc4)Cl C39676367
Cc1ccc(cc1F)C(=O)N2C[C@@H](C3(C2)CC[NH2+]CC3)C(=O)N[C@@H](C)C(=O)NC C39683893
Cc1ccc(cc1F)C(=O)N2C[C@H](C3(C2)CC[NH2+]CC3)C(=O)N[C@@H](C)C(=O)NC C39683894
Cc1cc(ccc1F)C(=O)N2C[C@H](C3(C2)CC[NH2+]CC3)C(=O)N[C@@H](C)C(=O)NC C39683910
Cc1ccc(cc1C)[C@@H]2NN[C@@H]([NH+]2CC=C)SCc3[nH]c(=O)c4ccccc4n3 C39744818
Cc1ccc(cc1C)[C@H]2NN[C@H]([NH+]2CC=C)SCc3[nH]c(=O)c4ccccc4n3 C39744825
CCN(c1cccc(c1)C)c2c(c([nH+]cn2)Nc3ccc(c(c3)C(F)(F)F)Cl)N C40661926
CCN(c1ccccc1)c2c(c([nH+]cn2)Nc3cc(ccc3Cl)C(F)(F)F)N C40679379
CCN(c1ccccc1)c2c(c([nH+]cn2)Nc3ccc(c(c3)C(F)(F)F)Cl)N C40679745
CCN(c1cccc2c1cccc2)c3c(c([nH+]cn3)Nc4cccc(c4C)Cl)N C40701473
CCN(c1cccc2c1cccc2)c3c(c([nH+]cn3)Nc4ccc(cc4C)Cl)N C40701908
CCN(c1cccc2c1cccc2)c3c(c([nH+]cn3)Nc4cc(ccc4C)Cl)N C40701912
CCCCOc1ccc(cc1)Nc2c(c(nc[nH+]2)N(CC)c3cccc4c3cccc4)N C40701966
CCN(c1cccc2c1cccc2)c3c(c([nH+]cn3)Nc4cccc5c4nccc5)N C40701978
CCN(c1cccc2c1cccc2)c3c(c([nH+]cn3)Nc4cccc(c4Cl)Cl)N C40701995
CCN(c1cccc2c1cccc2)c3c(c(nc[nH+]3)Nc4nc5c(cccc5s4)C)N C40702025
CCN(c1cccc2c1cccc2)c3c(c(nc[nH+]3)Nc4nc5ccc(cc5s4)C)N C40702027
CCN(c1cccc2c1cccc2)c3c(c([nH+]cn3)Nc4ccc(cc4)C(F)(F)F)N C40702143
C[C@]12C[C@H](CC(C1)(C)C)N(C2)c3c(c([nH+]cn3)NN(c4ccccc4)c5ccccc5)N C40734877
c1ccc(cc1)Oc2ccc(cc2)Nc3c(c(nc[nH+]3)N4CCCc5c4cccc5)N C40780391
Cc1c\2c(oc1C(=O)NC3CC([NH2+]C(C3)(C)C)(C)C)CCC/C2=N\Nc4ccccc4 C40824263
C[C@H](c1ccccc1)Nc2c3ccccc3[nH+]c(n2)NCCc4c[nH]c5c4cccc5 C41154031
Cc1c(c(n[nH]1)C)[C@H](C)NC(=O)[C@H]2CN(CC23CC[NH2+]CC3)C(=O)c4cc(cc(c4)F)F C44713720
CCc1ccc2c(c1)/c(=[NH+]/Nc3[nH]c4ccccc4n3)/cc(o2)c5ccc(c(c5)OC)O C08847638
c1ccc(cc1)c2c(nc3c(n2)c(cc([nH+]3)N)Nc4ccc(cc4)Cl)c5ccccc5 C01703633
CC(C)[NH+]1CCC2(CC1)N[C@@H](CC(=N2)c3ccccc3O)c4cccc(c4O)OC C15830192
c1ccc(cc1)N(c2ccccc2)c3ccc(cc3)[C@H]4NC(=[NH2+])Nc5n4c6ccccc6n5 C12579688
C[C@H]1NN[C@@H](S1)NC(=O)[C@@H]2CC(=O)N(C2)CCC3=c4cc(ccc4=[NH+]C3)Cl C63557671
c1cc(ccc1[C@@H]2C=CNN2)NC(=O)[C@@H]3CCC[NH+](C3)Cc4ccc(s4)Cl C39359847
CC1(C[C@@H]2C(=CNC3=C(CNN23)C(=O)NCCC4=c5ccccc5=[NH+]C4)C(=O)C1)C C64518151
CC1(C[C@H]2C(=CNC3=C(CNN23)C(=O)NCCC4=c5ccccc5=[NH+]C4)C(=O)C1)C C64518152
Cc1c(sc2c1c(nc(n2)CC[NH3+])N[C@@H](C)c3ccc(cc3)S(=O)(=O)C)C C65506377
c1cnccc1[C@@H]2CCO[P@@](=O)(O2)OC[C@@H]3[C@H]([C@@H]([C@@H](O3)n4ccc(nc4=O)N)O)O C03938680
CC(=O)OCC1=C[C@@H]2CC(=O)C3=CO[C@H]([C@H]1[C@H]23)O[C@H]4[C@@H]([C@H]([C@@H]([C@H](O4)CO)O)O)O C04270034
Cn1c2c(c(=O)[nH]c1=O)n(c(n2)NCCO)C[C@@H](COc3ccc(cc3)[N+](=O)[O-])O C08892323
CC1(C(=O)N(C(=O)N1)CC(=O)OCC(=O)Nc2c(c3c(s2)CCC3)C(=O)N)C C09388535
CNc1nc2c(n1CCCn3c4c(=O)[nH]c(=O)n(c4nc3NC)C)c(=O)[nH]c(=O)n2C C10049598
Cc1c(c(n2c(n1)nc(n2)N)C)CC(=O)NNC(=O)c3c(nc(s3)N4CCOCC4)C C12702267
CCn1c(c(c(=O)[nH]c1=O)C(=O)COC(=O)C[C@@H]2C(=O)Nc3ccccc3O2)N C13027256
Cn1c2c(c(=O)[nH]c1=O)n(c(n2)NCCO)C[C@@H](COc3ccc(cc3)OC)O C06444864
C/C(=N\Nc1nc2c(n1C[C@H](CO)O)c(=O)[nH]c(=O)n2C)/c3ccc(cc3)[N+](=O)[O-] C05358186
Cc1ccc(cc1)OC[C@H](Cn2c3c(=O)[nH]c(=O)n(c3nc2NC[C@H](C)O)C)O C13810683
Cc1ccc(cc1)OC[C@H](Cn2c3c(=O)[nH]c(=O)n(c3nc2NCCCO)C)O C13810809
CC(=O)NC(=O)CSc1nnc(s1)NC(=O)CSc2nnc(s2)N C13839546
c1cc(ccc1CNc2c3c(ncn2)n(cn3)[C@H]4[C@H]([C@@H]([C@H](O4)CO)O)O)[N+](=O)[O-] C16928611
Cc1ccc(cc1)c2nn(c(=S)n2C(C)C)[C@@H]3[C@H]([C@@H]([C@@H]([C@@H](O3)CO)O)O)NC(=O)C C17051973
Cn1c2ccc(cc2n(c1=O)C)[C@@H](COc3ccccc3CNn4c(nnn4)N)O C20877906
CC(C)n1cc(cn1)/C=N/Nc2nnc(n2N)Sc3[nH]c4c(n3)n(c(=O)n(c4=O)C)C C20921113
Cc1cc(=O)c(c(o1)NNC(=O)C(=O)NNc2c(c(=O)cc(o2)C)C(=O)C)C(=O)C C27028118
Cc1cc(=O)c2c(o1)cc3c(c2OC)C[C@H](O3)C(C)(C)O[C@H]4[C@@H]([C@H]([C@@H]([C@H](O4)CO)O)O)O C31165497
C[C@]12C[C@@H]([C@@H]([C@H]([C@@H]1C(=O)CC[C@H]2O)O)C(=C)C(=O)OC)OC(=O)C(=C)[C@H](CO)O C31170351
C[C@]12C[C@@H]([C@H]([C@H]([C@@H]1C(=O)CC[C@H]2O)O)C(=C)C(=O)OC)OC(=O)C(=C)[C@H](CO)O C31170354
Cc1ccccc1OCc2nn(c(=S)n2C)[C@H]3[C@@H]([C@H]([C@@H]([C@H](O3)CO)O)O)NC(=O)C C32594282
CC(C)Cn1c(nn(c1=S)[C@H]2[C@@H]([C@H]([C@@H]([C@H](O2)CO)O)O)NC(=O)C)c3ccncc3 C32594304
Cn1c2c(c(=O)n(c1=O)C)[nH]c(n2)CNC(=S)NCc3[nH]c4c(n3)n(c(=O)n(c4=O)C)C C17146852
Cc1ccc(cc1)c2nn(c(=S)n2C(C)C)[C@H]3[C@@H]([C@@H]([C@@H]([C@@H](O3)CO)O)O)NC(=O)C C35590902
c1ccc(cc1)[n+]2c(c(sc2N)C#N)/N=C(/CSc3c(cc(c(n3)N)C#N)C#N)\[O-] C35741530
Cc1c(c(sc1C(=O)N)NC(=O)CSc2[nH]ncn2)C(=O)OCCOC C09963864
CCOc1ccc(cc1)N[C@@H]2N=C3C(=NC=NC3=O)N2[C@@H]4[C@@H]([C@@H]([C@@H](O4)CO)O)O C38818474
CCOc1ccc(cc1)N[C@@H]2N=C3C(=NC=NC3=O)N2[C@H]4[C@@H]([C@@H]([C@@H](O4)CO)O)O C38818476
CCOc1ccc(cc1)N[C@H]2N=C3C(=NC=NC3=O)N2[C@H]4[C@@H]([C@@H]([C@@H](O4)CO)O)O C38818477
c1ccc(c(c1)[C@H]2[C@H]3[C@@H](C(=O)N(C3=O)c4cccc(c4)[N+](=O)[O-])[C@@]([NH2+]2)(CO)C(=O)[O-])O C33916510
CCOC(=O)Cc1c2c(n[nH]1)OC(=C([C@@]23c4cc(ccc4NC3=O)[N+](=O)[O-])C#N)N C09242507
COCCN1C(=O)[C@@H]2[C@@H](N[C@]3([C@@H]2C1=O)c4cccc(c4NC3=O)Cl)CC(=O)N C16022303
COCCN1C(=O)[C@@H]2[C@@H](N[C@@]3([C@@H]2C1=O)c4cc(ccc4NC3=O)Br)CC(=O)N C20567057
CCNC(=O)NC(=O)[C@@H](C)OC(=O)/C=C/C(=O)O[C@@H](C)C(=O)NC(=O)NCC C57464167
Cn1c(c(c(=O)[nH]c1=O)C(=O)CSc2nnc(s2)NC[C@H]3CCCO3)N C57549339
c1cc(c(cc1[N+](=O)[O-])[N+](=O)[O-])CC(=O)N/N=C/[C@H]([C@@H]2[C@@H]([C@@H](C(=O)O2)O)O)O C59385249
c1cc(c(cc1[N+](=O)[O-])[N+](=O)[O-])CC(=O)N/N=C/[C@@H]([C@H]2[C@@H]([C@@H](C(=O)O2)O)O)O C59385250
c1cc(c(cc1[N+](=O)[O-])[N+](=O)[O-])CC(=O)N/N=C/[C@H]([C@H]2[C@@H]([C@@H](C(=O)O2)O)O)O C59385251
CC1=C([C@@H](N2C(=N1)N=C(N2)CCCO)c3cc(c(c(c3)OC)OC)OC)C(=O)N C13132308
COc1cc(cc(c1OC)OC)/C=N/Nc2[nH]nc(n2)SCC(=O)NCCO C59830862
C=CCn1cc(cn1)/C=N/Nc2[nH]nc(n2)SCC(=O)NNC(=O)C3CCC3 C59883850
C[C@@]1(C(=O)N(C(=O)N1)CC(=O)c2c(n(c(=O)[nH]c2=O)C3CC3)N)c4ccc(s4)Cl C60374816
c1cc(c(cc1[N+](=O)[O-])C(=O)N(CC(=O)N)CC(=O)N)I C61808638
C[C@@H]1C2=C([C@H](O[C@@H]2C)NC(=O)CS[C@@H]3NN=C(N3C)c4ccco4)C(=O)NN1 C39781074
C[C@H]1C2=C([C@H](O[C@@H]2C)NC(=O)CS[C@@H]3NN=C(N3C)c4ccco4)C(=O)NN1 C39781075
C[C@H]1C2=C([C@@H](O[C@@H]2C)NC(=O)CS[C@@H]3NN=C(N3C4CC4)C5CC5)C(=O)NN1 C39935909
C[C@H]1C2=C([C@@H](O[C@@H]2C)NC(=O)CS[C@@H]3NN=NN3C[C@@H]4CCCO4)C(=O)NN1 C39937768
Cc1ccc(cc1NC(=O)C(=O)N[C@H](CO)[C@H](c2ccc(cc2)[N+](=O)[O-])O)C#N C63814268
COCCN1C(=O)[C@H]2[C@H](N[C@@]3([C@@H]2C1=O)c4ccccc4NC3=O)Cc5ccc(c(c5)O)O C20548289
c1c(cc(c2c1OCO2)Br)CNC(=O)NNC(=O)C(=O)NC3CC3 C64764582
CC(C)[NH2+]C[C@H](C[NH2+][C@H](C)[C@@H]1COc2ccccc2O1)O C04610571
CC/C=C/C/C=C/[C@@H]1CC(=O)NCCC[NH2+]CCCC[NH2+]1 C05734056
c1cc(ccc1[C@@H](C[NH+]2CCC(CC2)[NH3+])O)Br C11729525
CC/C=C\C/C=C/[C@@H]1CC(=O)NCCC[NH2+]CCCC[NH2+]1 C17191218
C[NH+]1CCC(CC1)(C[NH3+])NS(=O)(=O)N2CCCCCC2 C20431611
c1ccc(c(c1)[C@@H](C[NH3+])N2CCN(CC2)c3cccc[nH+]3)O C32066422
CC(C)C[NH+](CC(C)C)[C@@H](C[NH3+])c1cc(ccc1O)Cl C32066550
c1cc(c(cc1Br)[C@H](C[NH3+])[NH+]2CCCCC2)O C32066576
CC1CC[NH+](CC1)[C@H](C[NH3+])c2cc(c(c(c2)OC)O)CC=C C32074387
Cc1cc2c(cc1C)NC3(CC[NH2+]CC3)/C(=[NH+]/C(C)(C)C)/N2 C32918780
CCC(C)(C)[C@H]1CC[C@@H]([C@@H](C1)[NH+]2CCC[C@@H](C2)CO)C[NH3+] C36226790
CCC(C)(C)[C@@H]1CC[C@@H]([C@@H](C1)[NH+]2CCC(CC2)CO)C[NH3+] C37159020
CC(C)(C)[NH2+]CCC(=O)NC1CC[NH+](CC1)CC(=O)NC C37634350
c1c(cc(c2c1OCO2)Br)C[NH2+]CCCC[NH3+] C37715265
c1cc(oc1C[NH2+]CCCC[NH3+])I C37715439
C[C@@H]1CCC[C@](C1)(CNC(=O)[C@H](CCSC)[NH3+])[NH+](C)C C40670663
CC(C)[C@@H](CNC(=O)C1(CCCC1)[NH3+])N2CC[NH+](CC2)C C40770536
CC(C)[C@H](CNC(=O)C1(CCCC1)[NH3+])N2CC[NH+](CC2)C C40770538
c1c(cc(c2c1NC(=O)[C@H]2[NH+]3[C@@H]4CC[C@H]3CC(C4)[NH3+])F)F C42134954
Cc1c(sc2c1c(=O)[nH]c(n2)C[NH+]3CCCC[C@@H]3C[NH3+])C C44557515
C1CCCC(CC1)(C[NH3+])C(=O)N[C@@H]2CC[NH+]3[C@@H]2CCCC3 C44763855
C1CCCC(CC1)(C[NH3+])C(=O)N[C@H]2CC[NH+]3[C@@H]2CCCC3 C44763856
C[C@H](CNC(=O)C1(CCCCCC1)C[NH3+])[NH+]2CCCCC2 C44995377
CCC[NH2+][C@](C)(CC[NH+]1CCC[C@@H]2[C@@H]1CCCC2)C(=O)N C45272308
C[C@](CCN1CC[NH+](CC1)C(C)(C)C)(C(=O)N)[NH2+]C2CC2 C45279765
C[C@H]1CCC[C@@](C1)(C[NH3+])[NH+](C)CC(=O)NCC(F)(F)F C50088850
CC(C)[NH2+][C@](C)(CC[NH+]1CCC(CC1)C(C)(C)C)C(=O)N C50348196
C[C@](CC[NH+]1CCC(CC1)C(C)(C)C)(C(=O)N)[NH2+]C2CC2 C50348198
c1c(cc(c2c1OCCO2)Cl)C[NH2+]C3CCC(CC3)[NH3+] C51692768
CC[C@@H](c1ccc(cc1Cl)Cl)[NH2+]C2CCC(CC2)[NH3+] C51693793
C[C@@H](c1cc(c(cc1Cl)Cl)F)[NH2+]C2CCC(CC2)[NH3+] C51694274
C[C@H](c1cc(c(cc1Cl)Cl)F)[NH2+]C2CCC(CC2)[NH3+] C51694276
C[C@H](C[NH+](C)[C@@H](C[NH3+])c1ccc(s1)Br)O C51817238
C[C@@H](C[NH+](C)[C@@H](c1cccc(c1)Br)[C@@H](C)[NH3+])O C51817427
C[C@@H](C[NH+](C)[C@@H](c1ccc(cc1)Br)[C@@H](C)[NH3+])O C51817439
C[C@@H](C[NH+](C)[C@@H](c1ccccc1Br)[C@@H](C)[NH3+])O C51817471
C[C@H](C[NH+](C)[C@@H](c1ccccc1Br)[C@@H](C)[NH3+])O C51817472
CC[C@H](CN1C(=O)C2(CC[NH+](CC2)CC(=C)C)NC1=O)[NH3+] C57846504
CCCC[NH+]1CCC2(CC1)C(=O)N(C(=O)N2)CC(C)(C)[NH3+] C57846825
C1CC[NH+](C1)CC2CC[NH+](CC2)C[C@H](C(=O)N)NC3CC3 C62035082
CCC[NH2+][C@](C)(CCN1CCC[NH+]2CCC[C@@H]2C1)C(=O)N C62941721
C[C@@](CCN1CCC[NH+]2CCC[C@@H]2C1)(C(=O)N)[NH2+]C3CC3 C62941724
c1c(cn(n1)C[C@H](C[NH+]2CC[C@@H](C2)[NH+]3CCCCC3)O)N C62977652
C[NH+]1CCC(CC1)C[NH+](C)Cc2c(ccc(n2)NN)Cl C63121886
CC(C)CCNC(=O)NC(=O)C[NH+]1CCC(CC1)C[NH2+]C C63165947
C1C[C@H]([NH2+]C1)C2CC[NH+](CC2)CC(=O)NC(=O)NC3CC3 C63200949
C[C@H](c1ccc2=[NH+]C(=O)[NH+]=c2c1)Nc3cc(nc(n3)N)Cl C63952286
c1ccc(cc1)C/[NH+]=C\2/[C@]3(CCC[NH2+]C3)Nc4ccccc4N2 C65259944
CC[C@@H](CO)[NH+]1CN[C@H]([C@@H]1c2c([nH]c[nH+]2)C)c3ccccc3 C65425018
C[C@@H]1CCC[C@@](C1)(CN/C(=[NH+]/C[C@@H]2CCCO2)/N)[NH+](C)C C66245700
CCSC1([C@@]2(C(=C([NH2+][C@@H]([C@@]2(C(=[NH+]1)N)C#N)c3ccccc3)C)C)C#N)SCC C04328267
CCSC1([C@@]2(C3=C(CCC3)[NH2+][C@H]([C@@]2(C(=[NH+]1)N)C#N)c4ccccc4)C#N)SCC C04328532
CC[NH+](CC)CCC[C@@H](C)Nc1c2cc(ccc2[nH+]c3c1cc(c(c3)Cl)N)OC C04363965
c1nc2c3c4c(c([nH+]c3sc2c(n1)NCCCC[NH3+])N5CCOCC5)CCC4 C02402212
C1CC[NH+](C1)C[C@H]2C[NH+]3CC[C@H]2C[C@@H]3CNC(=S)NCC[NH+]4CCOCC4 C08635583
CCSC1([C@@]2(C3=C(CCCC3)[NH2+][C@H]([C@@]2(C(=[NH+]1)N)C#N)c4ccccc4)C#N)SCC C09435887
COc1ccc(cc1OC[C@@H](C[NH+]2CCCC2)O)C[NH2+]CCSc3cn[nH]n3 C11664404
C[NH+](C[C@@H](COc1ccccc1C[NH2+]CC2(CCCCC2)O)O)C3CCCCC3 C12386480
CC(C)(C[NH2+]Cc1ccccc1OC[C@@H](C[NH+]2CCSCC2)O)C[NH+](C)C C12715558
c1ccc2c(c1)CC[NH+](C2)C[C@@H](COc3ccccc3C[NH2+]CCc4c[nH]nc4)O C12715829
CCCCSC1([C@@]2(C3=C(CCCC3)[NH2+][C@H]([C@@]2(C(=[NH+]1)N)C#N)c4ccccc4)C#N)SCCCC C13810544
C[NH+]1CCN(CC1)CC[NH2+]Cc2ccccc2OC[C@H](C[NH+]3CCSCC3)O C19218146
CC[NH+]1CCN(CC1)C[C@@H](COc2cccc(c2)C[NH2+]CCc3c([nH]nc3C)C)O C19759109
[H]/N=c/1\cc(sn1/C(=[NH+]/C2CC([NH2+]C(C2)(C)C)(C)C)/Nc3ccc(c(c3)Cl)F)C C20343916
c1ccc2c(c1)CC[NH+](C2)C[C@H](COc3ccc(cc3)C[NH+](CCO)CCO)O C20515474
CC1(CC(CC([NH2+]1)(C)C)NC(=S)N(Cc2ccco2)C3CC([NH2+]C(C3)(C)C)(C)C)C C21263853
c1cc2c(cc1C3=[NH+]CCN3)[nH]c(c2N)/C=C\c4cc5cc(ccc5o4)C6=[NH+]CCN6 C05518854
c1cc[nH+]c(c1)N2CC[NH+](CC2)Cc3nc(nc(n3)Nc4ccc(cc4)Cl)N C12406238
c1ccc(cc1)[C@@H]2C=C(N=[NH+]2)C[NH2+]Cc3ccccc3OC[C@@H](C[NH+]4CCCCC4)O C39354746
C[NH+](C)C[C@@H](COc1ccc(cc1C[NH2+]CC2(CCCC2)[NH+]3CCCCC3)OC)O C32516110
CC[NH+]1CCN(CC1)C[C@H](COc2cccc(c2)C[NH2+]CC3(CCCCC3)O)O C23358458
C[C@H]1C(=C(N=N1)C)CCN(C)C(=O)CN2[C@@H](N[NH2+]N2)C[NH+]3CCc4ccccc4C3 C39500621
c1ccc(cc1)Cc2ccc(cc2)[C@H](CNc3ccccc3O)[NH+]4CC[NH2+][C@@H](C4)Cc5ccccc5 C39530978
CC[NH+]1[C@@H](NN[C@@H]1SCC(=O)N/N=C\C2=c3ccccc3=[NH+]C2)c4ccc(cc4)C C39923307
CC1(CC(CC([NH2+]1)(C)C)Nc2c(c(ncn2)NCCCn3cc[nH+]c3)[N+](=O)[O-])C C40645284
c1cc(c(c(c1)Cl)COc2ccc(cc2C[NH2+]CCC[NH2+]CCO)Br)Cl C40720820
c1cc(c(cc1F)Cl)COc2ccc(cc2C[NH2+]CCC[NH2+]CCO)Cl C40720894
c1cc(c(cc1Br)Br)c2ccc(o2)C[NH2+]CC[NH2+]CCO C41207505
CCc1c2cc(ccc2[nH]n1)c3cc(cnc3)OC[C@H](CC4=c5ccccc5=[NH+]C4)[NH3+] C52566150
c1ccc2=[NH+]CC(=c2c1)C[C@@H](CNc3cc(cnc3)Nc4cccc5c4ccnc5)[NH3+] C52627722
c1ccc2=[NH+]CC(=c2c1)C[C@@H](COc3cc(cnc3)c4ccc5c(c4)cc[nH]c5=O)[NH3+] C52627941
CC[NH+](CC)CCC[C@@H](C)Nc1cc([nH+]c2c1ncc(n2)c3ccc(cc3)F)N C01719148
c1ccc2c(c1)CC[NH+](C2)C[C@@H](COc3ccccc3C[NH2+]CC[NH+]4CCCCC4)O C20906603
C[NH+](Cc1ccccc1)C[C@H](COc2ccc(cc2)C[NH2+]CC[NH+]3CCCCC3)O C20917404
C[C@H](C[NH2+]CC[NH2+]Cc1c2ccccc2ccc1OCc3ccc(cc3Cl)Cl)O C23469500
C[C@@H](C[NH2+]CC[NH2+]Cc1cc(ccc1OCc2ccccc2Cl)Br)O C23469532
CCOc1cc(cc(c1OCc2ccccc2Cl)Br)C[NH2+]CC[NH2+]CCO C23471968
CCOc1cc(cc(c1OCc2ccccc2Cl)Cl)C[NH2+]CC[NH2+]C[C@@H](C)O C23471972
CCOc1cc(cc(c1OCc2ccc(cc2)C)Br)C[NH2+]CC[NH2+]C[C@@H](C)O C20874766
C[C@H](C[NH2+]CC[NH2+]Cc1cccc(c1OCc2ccc(cc2Cl)F)OC)O C20876266
CCOc1cccc(c1OCc2ccc(cc2Cl)Cl)C[NH2+]CC[NH2+]CCO C22937133
C[C@@H](C[NH2+]CC[NH2+]Cc1ccc(o1)c2ccc(cc2Br)Br)O C59634738
COc1ccc2=[NH+]CC(=c2c1)CCNC(=O)[C@H]3N[C@H](NO3)CC4=c5ccccc5=[NH+]C4 C63295333
c1ccc2=[NH+]C([NH+]=c2c1)c\3cc4ccc(cc4o/c3=[NH+]\NC(=O)c5ccc(cc5)[N+](=O)[O-])O C63406082
c1ccc2=[NH+]C([NH+]=c2c1)CS[C@H]3C(=C(NS3)SCC4[NH+]=c5ccccc5=[NH+]4)C#N C63514238
c1ccc2=[NH+]C([NH+]=c2c1)CS[C@@H]3NN[C@@H](N3c4ccc(cc4)Cl)c5cc[nH+]cc5 C63619717
c1ccc(cc1)CCN2c3c(nc(c(n3)C#N)C#N)[C@H]([C@@H]2[NH3+])C4[NH+]=c5ccccc5=[NH+]4 C63766860
Cc1cc(no1)NC(=O)CC2=[NH+][C@H](ON2)C(=O)NCCC3=c4cc(ccc4=[NH+]C3)F C63796159
Cc1cccc(c1C)NC(=O)CS[C@@H]2N=N[C@@H](O2)[C@H](CC3=c4ccccc4=[NH+]C3)[NH3+] C64428618
Cc1ccc2=[NH+][C@@H]([NH+]=c2c1)CNC(=O)[C@@H]3NC(=NO3)c4ccc(cc4)[NH+]5CCC(CC5)C C64519967
CCSC1([C@]2(C=C([NH2+][C@@H]([C@@]2(C(=[NH+]1)N)C#N)c3ccccc3)C)C#N)SCC C04199101
CCSC1([C@]2(C(=C([NH2+][C@H]([C@@]2(C(=[NH+]1)N)C#N)c3ccccc3)C)C)C#N)SCC C04328272
CC1(Cc2c(c([nH+]c3c2c4c(s3)c(ncn4)NCC[NH3+])N5CCOCC5)CO1)C C04488659
C[C@@H](C[NH2+]CCNc1c2ccc(cc2[nH+]c3c1cc(c(c3)OC)OC)[N+](=O)[O-])O C04748026
c1ccc2c(c1)c(c3ccc(cc3[nH+]2)N)NCCCCCCNc4c5ccccc5[nH+]c6c4ccc(c6)N C05370755
CCSC1([C@@]2(C3=C(CCC3)[NH2+][C@@H]([C@]2(C(=[NH+]1)N)C#N)c4ccccc4)C#N)SCC C06576956
CCCCSC1([C@]2(C3=C(CCC3)[NH2+][C@@H]([C@@]2(C(=[NH+]1)N)C#N)c4ccccc4)C#N)SCCCC C09041041
c1cc[nH+]c(c1)N2CC[NH+](CC2)Cc3[nH]/c(=N\c4ccc(cc4)Cl)/nc(n3)N C09317788
CC1CC[NH+](CC1)Cc2nc(c3c4c(sc3n2)CCC4)N5CC[NH2+][C@@H](C5)C(=O)N C11174251
C[NH+]1[C@@H](C[C@@H]([C@@H]1c2ccccc2F)C[NH2+]Cc3cccc(c3)OCC[NH+](C)C)CO C12430293
c1ccc2c(c1)CC[NH+](C2)C[C@@H](COc3cccc(c3)C[NH2+]CCc4c[nH]nc4)O C12718779
CCSC1([C@@]2(C=C([NH2+][C@H]([C@]2(C(=[NH+]1)N)C#N)c3ccccc3)C)C#N)SCC C13154434
c1ccc(c(c1)COc2ccc(cc2C[NH2+]CCC[NH2+]CCO)Br)F C13732920
CCSC1([C@@]2(C3=C(CCCC3)[NH2+][C@H]([C@]2(C(=[NH+]1)N)C#N)c4ccccc4)C#N)SCC C13809964
CCCCSC1([C@@]2(C=C([NH2+][C@@H]([C@@]2(C(=[NH+]1)N)C#N)c3ccccc3)C)C#N)SCCCC C08666538
CCCCSC1([C@@]2(C(=C([NH2+][C@@H]([C@]2(C(=[NH+]1)N)C#N)c3ccccc3)C)C)C#N)SCCCC C13146902
CC[NH+]1[C@H]([C@H](C[C@@]1(C)CO)C[NH2+]Cc2cc(cs2)C#CCO)c3ccc(cc3)Cl C19790756
CCCOc1c(cc(cc1Br)C[NH2+]CCC[NH2+]CCO)Br C20967572
CC1(CC(CC([NH2+]1)(C)C)NC(=S)N(CCC[NH+](C)C)C2CC[NH+](CC2)C)C C21264048
CC1([C@H]2CC[C@@]1([C@H]([C@@H]2NC3=c4ccccc4=[NH+]C3=O)[NH2+]C5=c6ccccc6=[NH+]C5=O)C)C C13404833
C1CCC(CC1)[NH2+]C[C@H](CN2CCN(CC2)C[C@@H](C[NH2+]C3CCCCC3)O)O C20436810
c1ccc(cc1)[C@@H]2C=C(N=[NH+]2)C[NH2+]Cc3ccccc3OC[C@H](C[NH+]4CCCCC4)O C39354748
CN(C[C@@H]1C=C(N=N1)c2ccccc2)C(=O)CN3[C@@H](N[NH2+]N3)C[NH+]4CCCCCC4 C39357991
COc1cccc(c1OCc2c(cccc2Cl)Cl)C[NH2+]CCC[NH2+]CCO C40720705
CC(C)Oc1c(cc(cc1Br)Br)C[NH2+]CCC[NH2+]CCO C40720726
Cc1ccccc1COc2ccc(cc2C[NH2+]CCC[NH2+]CCO)Br C40720818
c1cc(c(cc1COc2ccc(cc2C[NH2+]CCC[NH2+]CCO)Br)Cl)Cl C40720826
C[C@@H]1C[NH2+]CCN1c2nc(nc(n2)NC3Cc4ccccc4C3)Nc5cc[nH+]cc5 C45300526
C[C@H]1CN(CC[NH2+]1)c2nc(nc(n2)NC3Cc4ccccc4C3)Nc5cc[nH+]cc5 C45300774
CC(=O)/[NH+]=c\1/ccc-2c(cc(oc2c1)O)C[NH+](Cc3ccc(cc3)C(=O)N)C4CC4 C46569727
c1cc(ccc1c2c(cc([nH]2)C3CC[NH+](CC3)C[C@@H]4C[NH2+]CCN4)c5ccncc5)F C29125961
c1ccc2c(c1)CC[NH+](C2)C[C@H](COc3cccc(c3)C[NH2+]CC[NH+]4CCCC4)O C20779379
C[NH+](Cc1ccccc1)C[C@H](COc2ccc(cc2)C[NH2+]CC[NH+]3CCCC3)O C23374733
CC1(CC(CC([NH2+]1)(C)C)NC[NH+](C2CC([NH2+]C(C2)(C)C)(C)C)C3CC([NH2+]C(C3)(C)C)(C)C)C C19330112
c1ccc2c(c1)ccc(c2C[NH2+]CC[NH2+]CCO)OCc3ccc(cc3Cl)Cl C23469469
C[C@H](C[NH2+]CC[NH2+]Cc1cc(ccc1OCc2ccc(cc2Cl)Cl)Br)O C23469527
CCOc1cc(cc(c1OCc2ccc(cc2Cl)Cl)Cl)C[NH2+]CC[NH2+]CCO C23471945
CCOc1cc(cc(c1OCc2ccc(cc2)C)Br)C[NH2+]CC[NH2+]CCO C20874770
C[NH+]1CCC(CC1)C[NH+](C)[C@H](C[NH3+])c2cc(c(o2)Br)Br C63120173
c1ccc2=[NH+]CC(=c2c1)C[C@@H]3N[C@@H](ON3)C(=O)NCCC4=c5cc(ccc5=[NH+]C4)Cl C63294745
COc1cccc2c1o/c(=[NH+]\[C@H]3[C@@H](C4=C(S3)CCCC4)C(=O)N)/c(c2)C5[NH+]=c6ccccc6=[NH+]5 C63406115
c1cc(cc(c1)[C@H]2[NH+]=c3ccc(cc3=[NH+]2)C(=O)[O-])[C@@H]4[NH+]=c5ccc(cc5=[NH+]4)C(=O)O C39279764
c1ccc2=[NH+]C([NH+]=c2c1)CS[C@@H]3NN[C@H](N3c4ccc(cc4)Cl)c5cc[nH+]cc5 C63619721
CCc1ccccc1NC(=O)CS[C@H]2N=N[C@@H](O2)[C@H](CC3=c4ccccc4=[NH+]C3)[NH3+] C63684149
Cc1ccc(c(c1)NC(=O)CS[C@@H]2N=N[C@@H](O2)[C@H](CC3=c4ccccc4=[NH+]C3)[NH3+])C C63720162
c1ccc2=[NH+]CC(=c2c1)C[C@@H]([C@@H]3NN[C@@H](O3)SCc4c(cccc4Cl)F)[NH3+] C63720227
c1ccc2=[NH+]CC(=c2c1)CC[NH2+]Cc3cc(ccc3O)[C@H]4Nc5ccccc5S4 C64083874
Cc1cccc(c1C)NC(=O)CS[C@@H]2N=N[C@H](O2)[C@H](CC3=c4ccccc4=[NH+]C3)[NH3+] C64428623
CC1CC[NH+](CC1)c2ccc(cc2)C3=NO[C@@H](N3)C(=O)NCCC4[NH+]=c5ccccc5=[NH+]4 C64451915
Cc1ccc2=[NH+][C@@H]([NH+]=c2c1)CNC(=O)[C@H]3NC(=NO3)c4ccc(cc4)[NH+]5CCC(CC5)C C64519973
CC1=CC(=C([C@H]([NH2+]1)SS[C@@H]2C(=C(C=C([NH2+]2)C)COC)C#N)C#N)COC C03085641
Cn1c2ccc(cc2n(c1=O)C)C[NH2+]CCNc3cc[nH+]c4c3ccc(c4)Cl C04993718
CC1(CC(CC([NH2+]1)(C)C)[NH2+]C[C@@H](COC(c2ccccc2)c3ccccc3)O)C C05602867
CC[NH+](CC)CCCNc1c2c3ccc4c(c3n(c2c(c[nH+]1)C)C)cccc4O C01633630
C[NH+]1[C@@H](C[C@@H]([C@@H]1c2ccccc2F)C[NH2+]Cc3c(cccc3OC)OC)CO C11842979
c1ccc2c(c1)CC[NH+](C2)C[C@@H](COc3ccc(cc3)C[NH2+]C4CCCCC4)O C11945365
CC1(COC1)C[NH2+]Cc2cc(ccc2OC[C@@H](C[NH+]3CCCCCC3)O)Cl C12075381
c1ccc(c(c1)C[NH2+]Cc2ccccc2Cl)OC[C@H](C[NH+]3CCCCC3)O C12755120
CC(C)(C)c1c(c[nH]n1)C[NH+]2CCC(CC2)(C[NH+]3CCc4ccccc4C3)O C19083479
CC(C)(C[NH2+]C[C@H]1C[C@H]([NH+]([C@H]1c2ccccc2F)C)CO)CN3CCOCC3 C19218014
CC(C)[NH+]1CCC(CC1)N2CC[NH+](C[C@@H]2CCO)Cc3c[nH]nc3C4CCCCC4 C19635328
Cc1c(c(n(n1)C(C)C)C)C[NH2+]C[C@H]2C[C@H]([NH+]([C@H]2c3ccccc3F)C)CO C20209178
C[NH+]1[C@@H](C[C@@H]([C@@H]1c2ccccc2F)C[NH2+]Cc3ccc(cc3)c4ccco4)CO C20865607
CCc1cccc2c1[nH]cc2C[NH2+]C[C@H](c3cccs3)N4CC[NH+](CC4)C C22809905
Cc1c(ccc2c1oc(=O)cc2C[NH2+]Cc3ccccc3C[NH+]4CCCCC4)O C25702461
COc1ccc(cc1)[C@@H]2C(=O)[NH+]=C(N=[NH+]2)NCCc3c[nH]c4c3cc(cc4)Cl C39154789
CCc1ccc2=[NH+][C@@H]3C(=c2c1)N=NC(=[NH+]3)N/N=C/c4cc(cc(c4O)OC)Cl C39253037
c1ccc(cc1)N(CC[NH+]=Cc2ccccc2O)CC/[NH+]=C/c3ccccc3O C18066205
CC1(CC(CC([NH2+]1)(C)C)[NH2+]C[C@@H](COc2ccc(cc2)c3ccccc3)O)C C04744797
c1ccc2=[NH+]CC(=c2c1)C[C@@H](COc3cc(cnc3)c4cccc5c4ccnc5)[NH3+] C52566137
C[NH+](C)[C@@H](CNC(=O)NC[C@H](c1ccco1)[NH+]2CCCC2)c3ccc(cc3)F C56937859
C[C@@H](CNC(=O)Nc1ccc([nH+]c1)N2CCCCC2)[NH+]3CCc4c(ccs4)C3 C58329244
c1ccc(cc1)n2cc(c(n2)c3ccc(cc3)F)C[NH2+]C[C@@H](C[NH+]4CCCC4)O C44344845
CCOc1ccc2c(c1)S[C@H](N2)NC(=O)CSC3[NH+]=c4ccccc4=[NH+]3 C63075045
Cc1cccc2c1N[C@@H](S2)NC(=O)CS[C@@H]3[NH+]=c4ccc(cc4=[NH+]3)OC C63075064
Cc1cccc2c1N[C@@H](S2)NC(=O)CS[C@H]3[NH+]=c4ccc(cc4=[NH+]3)OC C63075068
Cc1cccc2c1N[C@@H](S2)NC(=O)CS[C@@H]3[NH+]=c4ccc(cc4=[NH+]3)[N+](=O)[O-] C63075097
c1ccc2=[NH+]C([NH+]=c2c1)CS[C@H]3NN[C@H](N3Cc4ccco4)c5cccs5 C63162908
C=CCN1[C@H](NN[C@@H]1SCC2[NH+]=c3ccccc3=[NH+]2)c4ccc(cc4)Cl C63162959
Cc1ccc(c(c1)C)C(=O)NC(=S)Nc2ccc(cc2)C3[NH+]=c4ccccc4=[NH+]3 C63233092
C[NH+](C)CCCNC(=O)CNC(=O)N1CCC2=c3cc(ccc3=[NH+][C@@H]2C1)Cl C63303090
c1ccc(cc1)[C@@H]2NN[C@H](N2c3ccccc3)SCC4[NH+]=c5ccccc5=[NH+]4 C63446531
c1ccc2=[NH+]C([NH+]=c2c1)SCC(=O)NNC(=O)COc3ccc(cc3)Cl C63465086
C[C@H]1C(=C(N=N1)C)CCC2=[NH+]C3=c4ccccc4=[NH+][C@@H](N3N2)NCCCOC(C)C C63494670
C[C@H]1C(=C(N=N1)C)CCC2=[NH+]C3=c4ccccc4=[NH+][C@H](N3N2)NCCCOC(C)C C63494674
CCc1ccc2=[NH+][C@H]3C(=c2c1)N=[NH+]C(=N3)N/N=C/c4cc(cc(c4O)OC)Cl C39253038
CCC(=O)N[C@H]1Nc2cc(ccc2S1)NC(=O)CCC3[NH+]=c4ccccc4=[NH+]3 C63625138
Cc1ccc2c(c1)S[C@@H](N2)NC(=O)CS[C@H]3[NH+]=c4ccc(cc4=[NH+]3)[N+](=O)[O-] C63625970
COc1ccc(cc1CSC2=[NH+][C@H]3CCCC[C@@H]3N2)[C@@H]4c5c([nH]cn5)CC[NH2+]4 C20353479
C[C@@H]1C(=CNN1c2ccc(cc2F)F)[C@@H](C)NC[C@@H]3[NH+]=c4ccc(cc4=[NH+]3)F C64074502
C[C@H]1C(=c2ccccc2=[NH+]1)c3csc(n3)NC(=O)CCC[C@@H]4[NH+]=C(NO4)C C64085810
c1ccc2c(c1)N[C@@H](S2)NC(=O)CS[C@@H]3[NH+]=c4ccc(cc4=[NH+]3)[N+](=O)[O-] C64097986
CCN(CC)c1ccc(c(c1)O)/C=N/NC(=O)CSC2[NH+]=c3ccccc3=[NH+]2 C64162135
Cc1ccc2=[NH+][C@H]([NH+]=c2c1)CNc3ccc(nn3)[C@H]4NC(=NO4)c5ccccc5 C64612602
C[C@@H](C(=O)Nc1ccccc1)[NH2+]C[C@@H]([C@@H]2CC=CS2)C3=c4ccccc4=[NH+]C3 C64715620
CCNC(=O)[C@H]1CC[C@@](C1(C)C)(C)C(=O)NCC[C@H]2[NH+]=c3cccc(c3=[NH+]2)C C65434673
CC1CC[NH+](CC1)C[C@H](C[NH2+]CC2=Cc3cc(ccc3OC2)Br)O C67122369
CC1CC[NH+](CC1)C[C@@H](C[NH2+]Cc2ccc(cc2)n3ccc(n3)C(F)(F)F)O C67122402
Cc1c(c(n(n1)c2ccc(cc2)F)Cl)C[NH2+]C[C@H](C[NH+]3CCC(CC3)C)O C67122507
CC(C)[NH+](C)Cc1ccccc1C[NH2+]Cc2c[nH]nc2c3cc4ccccc4o3 C67188119
C[NH+](C)Cc1ccc(cc1)C[NH2+]C[C@H](CO[C@@H]2CCCc3c2cccc3)O C08428555
c1cc(c(cc1F)F)NC(=O)NC[C@H]2C[C@@H]3CC[NH+]2C[C@@H]3C[NH+]4CCOCC4 C08635804
CC[C@H]1C[NH+]2CC[C@H]1C[C@@H]2CNC(=O)C(=O)NC[C@H]3C[C@@H]4CC[NH+]3C[C@@H]4CC C08635820
CCOc1cc(cc(c1OCC)Br)C[NH2+]CC2CC[NH2+]CC2 C10434685
CC(=CC[NH+]1CCNC(=O)[C@H]1CC(=O)N(C)C2CC([NH2+]C(C2)(C)C)(C)C)C C12713732
CC(C)(CNC(=O)C[C@H]1C(=O)NCC[NH+]1Cc2ccc(cc2)F)C[NH+](C)C C14953372
c1ccc2c(c1)CC[NH+](C2)C[C@H](COc3ccc(cc3)C[NH2+]C4CCOCC4)O C20207660
C[NH+]1[C@@H](C[C@@H]([C@@H]1c2ccccc2F)C[NH2+]Cc3ccc(cc3)n4cccn4)CO C20454887
CC[NH+]1[C@H]([C@H](C[C@@]1(C)CO)C[NH2+]Cc2cccnc2)c3ccc(cc3)Cl C20560774
CC[NH+]1[C@H]([C@H](C[C@@]1(C)CO)C[NH2+]Cc2cn(nc2C)CC=C)c3ccc(cc3)Cl C20866423
c1cc(c(cc1Br)Cl)c2ccc(o2)C[NH2+]CC[NH2+]CCO C20875697
CC[NH+](CC)Cc1ccccc1C[NH2+]Cc2cc(=O)oc3c2ccc(c3C)O C25702862
C[C@@H](c1ccc(cc1)I)[NH2+]C2CC[NH+](CC2)CC(=O)N C37318492
Cc1cc([nH+]c2c1cc(cc2)NC(=S)NCC[NH+](C)C)N3CCOCC3 C04969808
c1ccc2=[NH+]/C(=N\S(=O)(=O)c3cccc(c3)Cl)/[C@H]([NH+]=c2c1)NCCO C39012381
c1ccc(cc1)Nc2ccc(cc2)NC3=[NH+]C(=O)[C@H]([NH+]=N3)c4ccc(cc4)F C39143870
CNC(=O)c1c2c(n(n1)C)CC[C@H](C2)[NH2+]CC3(CCCC3)[NH+]4CCCCC4 C32500572
Cc1cc2c(nc(nc2cc1F)N3CCC(CC3)[NH2+]CC[NH+]4CCC[C@H](C4)O)C C32519487
CC[C@H]([C@H](c1ccc(s1)Br)[NH+](CC)CC(=O)NC(C)C)[NH3+] C43262303
CC[C@H]([C@H](c1cc(cs1)Br)[NH+](CC)CC(=O)NC(C)C)[NH3+] C43287069
c1cnn(c1)c2ccc(cc2)NC(=S)NC[C@H]3C[C@H]4CC[NH+]3C[C@@H]4C[NH+]5CCCCC5 C43527082
c1cc(c(cc1[C@H]2CSC[C@H]([NH2+]2)C(=O)NCC[NH+]3CCCCC3)F)F C44166060
CC1CC[NH+](CC1)[C@@H](CNC(=O)N[C@@H](C)Cn2cc[nH+]c2)c3cccs3 C47921112
CC[NH+](CC)[C@@H](CNC(=O)N[C@@H](C)Cn1cc[nH+]c1)c2ccccc2Cl C47927283
c1cc(oc1)[C@@H](CNC(=O)NC[C@@H](c2ccco2)[NH+]3CCCC3)[NH+]4CCCC4 C48230026
c1cc(ccc1[C@@H](CC[NH+]2CCCCCC2)O)[C@H](CC[NH+]3CCCCCC3)O C04729704
c1ccc(c(c1)c2ccncc2)c3cc(cnc3)OC[C@H](CC4=c5ccccc5=[NH+]C4)[NH3+] C52627765
c1ccc2=[NH+]CC(=c2c1)C[C@@H](COc3cc(cnc3)c4ccc(cc4)C#N)[NH3+] C52627770
COc1ccc(cc1CSc2[nH]c3ccccc3n2)[C@@H]4[C@H]5[C@@H](CC[NH2+]4)[NH+]=CN5 C50806626
C[C@@H](Cn1cc[nH+]c1)NC(=O)NC[C@H](c2ccccc2OC)[NH+]3CCCCC3 C56932202
CN(C)c1c(ccc[nH+]1)CNC(=O)NC[C@@H](c2cccs2)[NH+]3CCCC3 C47950795
CC(=O)Nc1ccc(cc1)NC(=O)CS[C@@H]2[NH+]=c3ccc(cc3=[NH+]2)Cl C63303361
C[C@H](CC1=c2ccccc2=[NH+]C1)[NH2+]C[C@H](COc3ccc(cc3)[N+](=O)[O-])O C63426887
COc1ccc2=[NH+][C@H]([NH+]=c2c1)SCC(=O)N[C@H]3Nc4ccccc4S3 C63446524
CCN1[C@H](NN[C@@H]1SCC2[NH+]=c3ccccc3=[NH+]2)c4ccccc4OC C63448354
C[C@H]1C(=C(N=N1)C)CCC2=[NH+]C3=c4ccccc4=[NH+][C@H](N3N2)NCCC(C)C C63494664
c1ccc2=[NH+]C([NH+]=c2c1)CNC(=O)[C@H]3NC(=NO3)c4ccc(cc4)C(F)(F)F C63526366
CC(C)[C@@H]1Nc2cc(ccc2O1)C(=O)NCC[C@@H]3[NH+]=c4ccc(cc4=[NH+]3)OC C64137364
Cc1ccc(cc1)[C@H](CNC(=O)NCc2ccc[nH+]c2N(C)C)[NH+]3CCCC3 C64237199
C[C@@H](CNC(=O)NC1CC[NH+](CC1)CC(F)F)[NH+]2CCc3ccccc3C2 C64254987
CC1CC[NH+](CC1)[C@H](CNC(=O)NC2CC[NH+](CC2)CC(F)F)C(C)C C64255292
CC[NH+]1CCN(CC1)c2cc(cc[nH+]2)CNC(=O)Nc3ccc4c(c3)oc(n4)C C64697163
CCOc1ccc(cc1OCC)CC(=O)N[C@H](C)C(=O)NC2[NH+]=c3ccccc3=[NH+]2 C65305768
c1ccc(cc1)[C@H]2[C@H](N(CN2)C[C@@H](c3ccco3)[NH+]4CCCC4)c5[nH]cc[nH+]5 C65371746
COc1ccc(cc1)[C@@H]2NN[C@@H](N2CC=C)SCC3[NH+]=c4ccccc4=[NH+]3 C65550472
C[NH+](CC(=O)Nc1cc(cc(c1)F)F)CC(=O)NC2CC[NH+](CC2)C3CC3 C66836230
CC1CC[NH+](CC1)C[C@H](C[NH2+]Cc2cn(nc2C(C)C)c3ccccc3)O C67122087
Cc1c(c(n(n1)c2ccc(cc2)F)C)C[NH2+]C[C@H](C[NH+]3CCC(CC3)C)O C67122239
Cc1c(c(n(n1)c2ccccc2)Cl)C[NH2+]C[C@H](C[NH+]3CCC(CC3)C)O C67122345
Cc1c(c(n(n1)c2ccc(cc2F)F)C)C[NH2+]C[C@@H](C[NH+]3CCC(CC3)C)O C67122458
c1ccc2c(c1)c3c([nH]2)[C@@H]([NH2+]CC3)c4c(=O)[nH]c(=O)n(c4O)c5ccccc5F C04063080
COc1cc(cc(c1O)I)[C@H]2c3cc(c(cc3CC[NH2+]2)O)O C04724948
c1ccc(cc1)n2c(c(c(=O)[nH]c2=O)[C@@H]3c4c(c5ccccc5[nH]4)CC[NH2+]3)O C06344856
Cc1ccc2c(c1)/C(=N/NC(=O)c3c(c(c(c([nH+]3)Cl)Cl)N)Cl)/C(=N2)O C07985400
COc1cc(cc(c1O)Br)[C@H]2NC(=[NH2+])Nc3n2c4ccccc4n3 C08574787
Cc1ccc(c(c1)C)n2c(=O)c(c(nc2O)O)[C@H]3c4c(c5ccccc5[nH]4)CC[NH2+]3 C08768471
CC(C)n1c(=O)c(c(nc1O)O)[C@@H]2c3c(c4ccccc4[nH]3)CC[NH2+]2 C09331098
Cc1ccc(c(c1)C)n2c(c(c(=O)[nH]c2=S)[C@@H]3c4c(c5ccccc5[nH]4)CC[NH2+]3)O C05625954
c1ccc2c(c1)c3c([nH]2)[C@@H]([NH2+]CC3)c4c(=O)[nH]c(=S)n(c4O)c5ccccc5F C05807421
CC1CCN(CC1)c2c3c(c4c(c(sc4[nH+]2)C(=O)N)N)CCCC3 C13628531
CCCn1c(=O)c(c(nc1O)O)[C@@H]2c3c(c4ccccc4[nH]3)CC[NH2+]2 C09109279
Cc1ccccc1n2c(=O)c(c(nc2O)O)[C@H]3c4c(c5ccccc5[nH]4)CC[NH2+]3 C09357434
Cc1ccccc1n2c(=O)c(c(nc2O)O)[C@@H]3c4c(c5ccccc5[nH]4)CC[NH2+]3 C09357429
Cc1cc(c(c(c1)C)n2c(=O)c(c(nc2O)O)[C@H]3c4c(c5ccccc5[nH]4)CC[NH2+]3)C C09087674
Cc1cc(c(c(c1)C)n2c(=O)c(c(nc2O)O)[C@@H]3c4c(c5ccccc5[nH]4)CC[NH2+]3)C C09087673
c1cc(cc(c1)I)[C@@H](c2ccc3c(c2)[nH]c(=O)[nH]3)[NH3+] C20480597
c1ccc(c(c1)[C@@H]2CC(=NC3(N2)CC[NH2+]CC3)c4cc(ccc4O)Cl)O C15830200
CC(C)(C)c1c(c(n([nH+]1)C(C)(C)C)N)NC(=O)NC[C@H]2CCCO2 C35932573
Cc1ccc(cc1)c2c3c(c4c(c(sc4[nH+]2)C(=O)N)N)CCCC3 C00521607
c1ccc(c(c1)C2=C[C@@H]3C[C@@H]4CO[P@@](=O)(N[NH+]4C[C@@H]3C=C2O)c5ccccc5O)O C39467107
Cc1cc(no1)Nc2c(c(nc[nH+]2)NC34CC5CC(C3)CC(C5)C4)N C40680935
Cc1cc(cc(c1)Nc2c(c(ncn2)NCC[NH+]3CCCCC3)N)C C40681914
Cc1ccc2cccc(c2n1)Nc3c(c(ncn3)Nc4cc[nH+]cc4)N C40687567
c1cc(c(cc1Cl)Nc2c(c(ncn2)Nc3cc[nH+]cc3)N)Cl C40687582
c1cc(c(cc1Cl)Cl)Nc2c(c(ncn2)Nc3cc[nH+]cc3)N C40687610
c1cc(ccc1C(F)(F)F)Nc2c(c(ncn2)Nc3cc[nH+]cc3)N C40687670
CC(C)c1ccc(cc1)Nc2c(c(ncn2)NN3CC[NH+](CC3)C)N C40706083
Cc1ccc2c([nH+]1)cccc2Nc3c(c(ncn3)NC4CCCCC4)N C40708798
Cc1ccc2c([nH+]1)cccc2Nc3c(c(ncn3)Nc4ccccc4F)N C40759364
CC1(CC(CC([NH2+]1)(C)C)Nc2c(c(ncn2)Oc3ccccc3)N)C C40760848
CC1(CC(CC([NH2+]1)(C)C)Nc2c(c(ncn2)OC3CCCCC3)N)C C40760951
Cc1cc(n(n1)c2c(c(ncn2)NC3CC([NH2+]C(C3)(C)C)(C)C)N)C C40760972
c1ccc(cc1)N(c2ccccc2)Nc3c(c(nc[nH+]3)NC4CCCC4)N C40778002
Cc1ccc2c([nH+]1)cccc2Nc3c(c(ncn3)Nc4ccccc4)N C40781148
Cc1ccc2c([nH+]1)cccc2Nc3c(c(ncn3)Nc4ccc(cc4)F)N C40782543
Cc1[nH]c(c([nH+]1)N)Nc2ccc(cc2Br)Br C42873112
Cc1c(cccc1Cl)NNC(=O)NC2CC([NH2+]C(C2)(C)C)(C)C C42909054
Cc1cc(ccc1[C@H](c2cc3c(cc2Br)[nH]c(=O)[nH]3)[NH3+])Br C52094242
Cc1ccc(cc1C)[C@@H](c2cc3c(cc2Br)[nH]c(=O)[nH]3)[NH3+] C52094279
CCCC[C@H](CC)[C@@H](c1cc2c(cc1Br)[nH]c(=O)[nH]2)[NH3+] C52094328
Cc1cccc(c1C)[C@@H](c2cc3c(cc2Br)[nH]c(=O)[nH]3)[NH3+] C52094379
c1cc(c(cc1[C@@H](c2cc3c(cc2Br)[nH]c(=O)[nH]3)[NH3+])F)F C52094435
c1cc(c(cc1c2c(n(c([nH+]2)C3CCCC3)N)N)Br)F C52839529
c1cc(c(cc1Br)c2c(n(c([nH+]2)C3CCCC3)N)N)F C52839565
c1cc(c(cc1Br)F)c2c(n(c([nH+]2)C3CCCC3)N)N C52839583
c1c(c(cc2c1[nH]c(=O)[nH]2)Br)[C@@H](C3CCCCCC3)[NH3+] C53714469
c1cc(ncc1Br)[C@H](c2cc3c(cc2Br)[nH]c(=O)[nH]3)[NH3+] C61862778
c1ccc2c(c1)NC3=NC(=[NH+][C@@H](N23)c4cn[nH]c4c5cccc(c5)F)N C18126771
c1ccc2c(c1)NC3=NC(=[NH+][C@H](N23)c4cn[nH]c4c5cccc(c5)F)N C18099607
Cc1cc(ccc1F)[C@@H](c2cc3c(cc2Br)[nH]c(=O)[nH]3)[NH3+] C63056041
CC[C@@H](C(=O)N)NC(=O)C1=C[C@H]([C@@H]([C@@H](C1)O)O)N(C(=O)OC(C)C)NC(=O)OC(C)C C04200755
COc1cc(ccc1C(=O)N[C@H]2C[C@](C[C@H]([C@@H]2O)O)(C(=O)N[C@@H](Cc3cccs3)C(=O)N)O)SC C04221841
CC(=O)NCCNC(=O)C[C@@H]1c2c(sc(n2)NC(=O)c3ccc(cc3)OC)C[C@H]4[C@]1(CC[C@H]([C@@]4(C)CO)O)C C04222264
CC(C)C[C@@H](C(=O)NC(C)(C)C)N(Cc1ccco1)C(=O)c2c(c(ns2)C(=O)N)N C06134982
CCC(C)(C)NC(=O)[C@@H](c1c[nH]c2c1cccc2)N(Cc3ccco3)C(=O)c4c(c(ns4)C(=O)N)N C06461993
CCC(C)(C)NC(=O)[C@H](c1c[nH]c2c1cccc2)N(Cc3ccco3)C(=O)c4c(c(ns4)C(=O)N)N C06462150
CCCC[C@@H](C(=O)NCCC(C)C)N(C[C@H]1CCCO1)C(=O)c2c(c(ns2)C(=O)N)N C06481375
CCC[C@@H](C(=O)NC1CCCC1)N(CCCOCC)C(=O)c2c(c(ns2)C(=O)N)N C06501016
CCOC(=O)CNC(=O)[C@@H](C)N(c1cc(ccc1OC)C)C(=O)c2c(c(ns2)C(=O)N)N C06546561
CCOC(=O)CNC(=O)[C@@H](c1ccc(cc1)O)N(c2ccc(cc2)C)C(=O)c3c(c(ns3)C(=O)N)N C06546751
CCOC(=O)CNC(=O)[C@H](c1ccc(cc1)O)N(c2ccc(cc2)C)C(=O)c3c(c(ns3)C(=O)N)N C06547073
CC[C@H](C(=O)NC(C)(C)C)N(c1ccccc1OCC)C(=O)c2c(c(ns2)C(=O)N)N C06632205
COCCNC(=O)[C@H](c1ccc(cc1)F)N(c2ccc(cc2)F)C(=O)c3c(c(ns3)C(=O)N)N C06905062
Cc1c(sc(c1C(=O)N)NC(=O)CCCCC(=O)Nc2c(c(c(s2)C)C)C(=O)N)C C02062020
CCCCn1c(c(c(=O)[nH]c1=O)N(CCC)CC(=O)NC(=O)Nc2ccc3c(c2)OCO3)N C11350893
CC(C)C[C@H](C(=O)NC(C)(C)C)N(Cc1ccco1)C(=O)c2c(c(ns2)C(=O)N)N C06190444
CC(C)Cn1c(c(c(=O)[nH]c1=O)N(CCOC)C(=O)CSc2nnc(n2N)c3cccc(c3)Cl)N C12866964
c1cc(c(cc1NC(=S)NNC(=O)C(=O)NNC(=S)Nc2ccc(c(c2)Cl)F)Cl)F C13109681
CC(=O)Nc1cccc(c1)NC(=O)CSc2nnc(n2N)N/N=C/c3cccc(c3O)CC=C C20527514
c1cc(oc1)/C=N/Nc2[nH]nc(n2)SCC(=O)Nc3nnc(s3)SCC(=O)N C20832979
C1CCCC(=NNc2[nH]nc(n2)SCC(=O)Nc3nnc(s3)SCC(=O)N)CC1 C20837855
c1cc(cc(c1)O)/C=N/Nc2nnc(n2N)SCCC(=O)Nc3cccc(c3)[N+](=O)[O-] C20915320
CC(C)n1cc(cn1)/C=N/Nc2nnc(n2N)SCC(=O)NNC(=O)C(F)(F)F C20921744
CCNC(=S)/N=C(/NCCc1ccc(cc1)S(=O)(=O)N)\Nc2nc(cc(n2)C)C C14157926
CC(C)[NH2+]C[C@H](COc1cccc2c1cccc2)O[C@H]3[C@@H]([C@@H]([C@H]([C@@H](O3)C(=O)[O-])O)O)O C22066087
c1cc(sc1)c2nnc(n2CCC(=O)N)SCC(=O)Nc3c(ccs3)C(=O)N C22408311
COc1cc(ccc1C(=O)N[C@H]2C[C@@](C[C@H]([C@@H]2O)O)(C(=O)N[C@@H](Cc3cccs3)C(=O)N)O)SC C25181073
Cc1c(sc(n1)NNC(=O)C)[C@H](/C=C/c2ccc(cc2)NC(=O)C)NNC(=S)N C25585266
Cc1cc(oc-2cc(=[NH+]C(=O)[C@H](C)NC(=O)[C@@H](C)NC(=O)[C@@H](C)NC(=O)CCC(=O)[O-])ccc12)O C25667529
c1cc[nH+]c(c1)NCCCCC(=O)NNC(=O)N[C@H](CC(=O)[O-])c2ccc(cc2)Cl C29565643
c1cc[nH+]c(c1)NCCCCC(=O)NNC(=O)N[C@@H](CC(=O)[O-])c2ccc(cc2)Cl C29565647
C[C@H](CO[C@H]1[C@@H]([C@H]([C@@H]([C@H](O1)COC(=O)/C=C/c2ccc(cc2)O)O)O)O)[C@]3(CC(=O)OC3)O C31167157
C[C@@H]([C@@H]([C@@H]([C@@H](OCCO)Oc1ccc(cc1)c2coc3cc(cc(c3c2=O)O)O)O)O)O C34898303
CC(C)[NH2+]C[C@H](COc1cccc2c1cccc2)O[C@H]3[C@H]([C@H]([C@@H]([C@H](O3)C(=O)[O-])O)O)O C35653059
CC(C)Cn1c(c(c(=O)[nH]c1=O)N(CCOC)C(=O)CSc2nnc(n2N)c3cccc(c3)F)N C15940571
CCC[C@H](C(=O)NC(C)(C)C)N(Cc1ccc(cc1)F)C(=O)c2c(c(ns2)C(=O)N)N C06501268
CC(C)[NH+]([C@H](C(=O)OC[C@@H]([C@@H]([C@@H]([C@@H](C(=O)[O-])O)O)O)O)N(C(C)C)C(C)C)C(C)C C19327760
CC(C)[NH+]([C@H](C(=O)OC[C@@H]([C@H]([C@@H]([C@@H](C(=O)[O-])O)O)O)O)N(C(C)C)C(C)C)C(C)C C19327766
CCCC[C@@H](C(=O)NC(C)(C)C)N(Cc1ccco1)C(=O)c2c(c(ns2)C(=O)N)N C06481295
CCCC[C@H](C(=O)NC(C)(C)C)N(Cc1ccco1)C(=O)c2c(c(ns2)C(=O)N)N C06481462
C1CCc2c(c(c(s2)Nc3c(c(nc(n3)NCCOCCO)N)[N+](=O)[O-])C(=O)N)C1 C41026397
CCOC(Nc1nc(c(c(n1)Nc2c(c3c(s2)CCC3)C(=O)N)[N+](=O)[O-])N)OCC C41302012
CCCCN1C(=O)[C@H]2[C@H]([NH2+][C@@]([C@@H]2C1=O)(CCCNC(=O)N)C(=O)[O-])c3ccc(cc3)OCCC C33874532
CCO/C(=C\1/[C@@H](C(=C(N=C1COCCNC(=O)NCC[NH3+])C)C(=O)OC)c2ccccc2Cl)/[O-] C27656499
Cc1c(c(n(n1)CCO)C)/C=N/Nc2[nH]nc(n2)SCC(=O)NNC(=O)C3CCC3 C59883939
Cc1c(c(n(n1)CCO)C)/C=N/Nc2[nH]nc(n2)S[C@@H](C)C(=O)NNC(=O)C(C)C C59883947
Cc1c(c(n(n1)CCO)C)/C=N/Nc2[nH]nc(n2)S[C@H](C)C(=O)NNC(=O)C(C)C C59883948
Cc1c(c(n(n1)CCO)C)/C=N/Nc2[nH]nc(n2)SCC(=O)NNC(=O)C(C)(C)C C59888340
Cc1c(c(n(n1)CCO)C)/C=N/Nc2nnc(n2N)SCC(=O)Nc3nccs3 C59914548
Cc1cc(c2ccc(cc2[nH+]1)N)NCCCCCCCCNc3cc([nH+]c4c3ccc(c4)N)C C01560989
c1ccc(cc1)OCC[C@@H](C[NH2+]CCCCCC[NH2+]C[C@@H](COc2ccccc2)O)O C04686163
c1ccc(cc1)OCC[C@H](C[NH2+]CCCCCC[NH2+]C[C@@H](COc2ccccc2)O)O C04686164
c1ccc(cc1)OCC[C@@H](C[NH2+]CCCCCC[NH2+]C[C@H](COc2ccccc2)O)O C04686166
c1ccc(cc1)OCC[C@H](C[NH2+]CCCCCC[NH2+]C[C@H](COc2ccccc2)O)O C04686167
Cc1cc(c2cc(ccc2[nH+]1)N)NCCCCCCNc3cc([nH+]c4c3cc(cc4)N)C C01727083
Cc1cc(c2ccc(cc2[nH+]1)N)NCCCCCCCNc3cc([nH+]c4c3ccc(c4)N)C C01561345
Cc1cc(c2ccc(cc2[nH+]1)N)NCCCCCCNc3cc([nH+]c4c3ccc(c4)N)C C01562688
CC(C)(C)NC(=O)[C@@H](c1ccc(c(c1)OC)O)N(Cc2cccs2)C(=O)c3c(c(ns3)C(=O)N)N C06074421
CCOc1ccccc1N([C@H](c2ccc(cc2)O)C(=O)NCCOC)C(=O)c3c(c(ns3)C(=O)N)N C06631471
Cc1cccc(c1C)N([C@@H](c2ccc(cc2)O)C(=O)NCCOC)C(=O)c3c(c(ns3)C(=O)N)N C12467187
C1CCN(CC1)c2nc(nc(n2)N3CCCCC3)N/N=C/[C@@H]([C@@H]([C@@H]([C@H](CO)O)O)O)O C13548744
COc1cc(ccc1OC[C@H](C[NH+]2CCC(CC2)O)O)C[NH2+]CC(CC=C)(CC=C)O C14948177
COc1cc(ccc1OC[C@@H](C[NH+]2CCC(CC2)O)O)C[NH2+]CC(CC=C)(CC=C)O C14948180
c1cc(ccc1NC(=S)NNC(=S)NNC(=S)Nc2ccc(cc2)Cl)Cl C15637084
CC[C@H](C)[NH2+]CC(=O)Nc1cc(cc(c1Cl)NC(=O)C[NH2+][C@@H](C)CC)C(F)(F)F C16225868
CC[C@@H](C)[NH2+]CC(=O)Nc1cc(cc(c1Cl)NC(=O)C[NH2+][C@H](C)CC)C(F)(F)F C16225870
c1ccc(c(c1)NC(=S)NNC(=S)NNC(=S)Nc2ccccc2Cl)Cl C16450442
CC/C(=N\NC(=S)NCC[NH+](CC)CC)/C(=N/NC(=S)NCC[NH+](CC)CC)/C C05572757
CC(C)[NH2+]C[C@@H](COc1ccc(c2c1cccc2)O[C@@H]3[C@@H]([C@H]([C@@H]([C@H](O3)C(=O)[O-])O)O)O)O C21981345
CC[C@@H](C)[NH2+]CC(=O)Nc1cc(cc(c1Cl)NC(=O)C[NH2+][C@@H](C)CC)C(F)(F)F C16225872
C[C@H](c1ccc(c(c1)F)F)[NH2+]CC(=O)NCCNC(=O)C[NH2+][C@@H](C)c2ccc(c(c2)F)F C16694823
c1ccc(cc1)C[NH2+]C[C@@H](COCC2CCC(CC2)COC[C@H](C[NH2+]Cc3ccccc3)O)O C26897822
c1ccc(cc1)C[NH2+]C[C@@H](COCC2CCC(CC2)COC[C@@H](C[NH2+]Cc3ccccc3)O)O C26897825
c1ccc(cc1)C[NH2+]C[C@H](COCC2CCC(CC2)COC[C@@H](C[NH2+]Cc3ccccc3)O)O C26897830
C[C@@H]1CCCC[C@@H]1[NH2+]C[C@@H](COc2ccc(cc2)OC[C@@H](C[NH2+][C@@H]3CCCC[C@@H]3C)O)O C35083462
C[C@@H]1CCCC[C@H]1[NH2+]C[C@@H](COc2ccc(cc2)OC[C@@H](C[NH2+][C@@H]3CCCC[C@@H]3C)O)O C35083467
CCCCNC(=O)[C@H](c1c(cc(cc1O)O)O)N(Cc2ccco2)C(=O)c3c(cccc3O)O C36500505
CCCCNC(=O)[C@@H](c1c(cc(cc1O)O)O)N(Cc2ccco2)C(=O)c3cccc(c3O)O C36500742
Cc1ccccc1OC[C@H](C[NH2+]C2CCC(CC2)[NH2+]C[C@@H](COc3ccccc3C)O)O C12540241
Cc1ccccc1OC[C@@H](C[NH2+]C2CCC(CC2)[NH2+]C[C@@H](COc3ccccc3C)O)O C12540243
CCOc1ccc(cc1)[C@@H](C(=O)NCCC(C)C)N(CCO)C(=O)c2c(c(ns2)C(=O)N)N C06601380
c1cc(ccc1/C=C/C(=O)OC[C@H]2[C@@H]([C@@H]([C@@H]([C@@H](O2)OC(=O)/C=C/c3ccc(c(c3)O)O)O)O)O)O C35455341
Cc1ccccc1OC[C@@H](C[NH2+]C2CCC(CC2)[NH2+]C[C@H](COc3ccccc3C)O)O C09509785
CC/C(=N/NC(=S)NCC[NH+](CC)CC)/C(=N/NC(=S)NCC[NH+](CC)CC)/C C17107960
C[C@H]1CCCC[C@H]1[NH2+]C[C@H](COc2ccc(cc2)OC[C@H](C[NH2+][C@H]3CCCC[C@@H]3C)O)O C35083465
Cc1c(cc(c(c1OC)CO)CO)OC/C=C(\C)/C(=O)OC[C@H]([C@@H]([C@@H](CO)O)O)O C39559843
c1ccc2c(c1)c(c[nH]2)C[C@H](C(=O)[O-])NC(=O)CS[C@H]3NN[C@@H](S3)[NH2+]Cc4ccco4 C39692869
C[NH+](CCCOC[C@@H](C[NH3+])O)C[C@@H](COc1ccc(cc1Br)Br)O C43146945
C[NH+](CCCOC[C@H](C[NH3+])O)C[C@@H](COc1ccc(cc1Br)Br)O C43146948
Cc1cc(c2cc(ccc2n1)Br)[C@@H](c3ccncc3)OC[C@@H](C[NH2+]CC[NH3+])O C49048969
Cc1cc(c2cc(ccc2n1)Br)[C@H](c3ccncc3)OC[C@@H](C[NH2+]CC[NH3+])O C49048973
Cc1cc(c2cc(ccc2n1)Br)[C@@H](c3ccncc3)OC[C@H](C[NH2+]CC[NH3+])O C49048977
Cc1cc(c2cc(ccc2n1)Br)[C@H](c3ccncc3)OC[C@H](C[NH2+]CC[NH3+])O C49048981
c1ccc(cc1)CNc2cc(cc[nH+]2)/C=C/c3cc(cnc3)OC[C@H](CC4=c5ccccc5=[NH+]C4)[NH3+] C52627508
C[C@H]1CCCC[C@H]1[NH2+]C[C@H](COc2ccc(cc2)OC[C@H](C[NH2+][C@@H]3CCCC[C@@H]3C)O)O C27529388
c1ccc(c(c1)C[NH2+]C[C@H](COc2ccc(cc2)OC[C@H](C[NH2+]Cc3ccccc3Cl)O)O)Cl C27529519
CC[NH+](CC)CCNC(=O)c1cc(c(cc1OC)N[C@@H]2[C@H]([C@@H]([C@@H]([C@@H](O2)C(=O)[O-])O)O)O)Cl C65747774
c1ccc(cc1)C[NH2+]C[C@H](COCC2CCC(CC2)COC[C@H](C[NH2+]Cc3ccccc3)O)O C26897825
CC(=C)C(CCc1nc(nc(n1)N)N)(CCc2nc(nc(n2)N)N)C(=O)C C01666709
CC(=O)C(CCC#N)(CCc1nc(nc(n1)N)N)CCc2nc(nc(n2)N)N C01603584
C[C@H](C[NH+](Cc1cc(c(cc1O)C[NH+](C[C@@H](C)O)C[C@@H](C)O)O)C[C@@H](C)O)O C04775230
C(CO)N(CCO)c1nc2c(c(n1)N)nc(nc2N)N(CCO)CCO C01603753
C(CO)Nc1c2c(c(nc(n2)NCCO)NCCO)nc(n1)NCCO C05543696
COc1ccc2c(c1)c(cc([nH+]2)NCC[NH2+]CCO)NCC[NH2+]CCO C05552028
Cc1c(nc(=O)[nH]n1)NCCCCCCCC[NH2+]CCCCCCCC[NH3+] C04749843
C[C@@]1([C@]([C@@]([C@@]([C@](O1)(C)O[C@@H]([C@@H](CC=O)O)[C@@H](CO)O)(C)O)(C)O)(C)O)CO C09915729
CCc1c(c(nc(n1)N)N)c2ccc(c(c2)[N+](=O)[O-])NCCCCCC[NH3+] C05479324
COc1cc(ccc1O)C[C@H](CO)[C@H](Cc2ccc(c(c2)OC)O)CO[C@H]3[C@H]([C@@H]([C@@H]([C@@H](O3)CO)O)O)O C14694397
COc1cc(ccc1O[C@H]2[C@H]([C@@H]([C@@H]([C@@H](O2)CO)O)O)O)[C@H]3[C@@H](c4cc(cc(c4O3)O)CCCO)CO C15169011
CCOc1ccc(cc1)NCC(=O)N/N=C/[C@H]([C@H]([C@H]([C@H](CO)O)O)O)O C15224530
CCOc1ccc(cc1)NCC(=O)N/N=C/[C@@H]([C@H]([C@H]([C@H](CO)O)O)O)O C15224532
CCOc1ccc(cc1)NCC(=O)N/N=C/[C@H]([C@@H]([C@H]([C@H](CO)O)O)O)O C15224534
CCOc1ccc(cc1)NCC(=O)N/N=C/[C@@H]([C@@H]([C@H]([C@H](CO)O)O)O)O C15224535
Cc1c(c(c(c(c1CSC(=[NH2+])N)C)CSC(=[NH2+])N)C)CSC(=[NH2+])N C04377411
C[C@H](C[NH+](CCN(CC[NH+](C[C@@H](C)O)C[C@@H](C)O)C[C@H](C)O)C[C@@H](C)O)O C22576466
C[C@H](C[NH+](CCN(CC[NH+](C[C@@H](C)O)C[C@@H](C)O)C[C@@H](C)O)C[C@@H](C)O)O C22576472
CCCCCCC(=O)CCCCCC/C=C/[C@@H]([C@H]([C@@H]([C@@](CO)(C(=O)[O-])[NH3+])O)O)O C31163788
C1CCC(CC1)CCCCCCO[C@@H]2[C@@H]([C@@H]([C@@H]([C@@H](O2)CO)O[C@@H]3[C@@H]([C@@H]([C@@H]([C@@H](O3)CO)O)O)O)O)O C35169069
CCOc1ccc(cc1)NCC(=O)N/N=C/[C@@H]([C@@H]([C@@H]([C@@H](CO)O)O)O)O C33957539
CCOc1ccc(cc1)NCC(=O)N/N=C/[C@H]([C@@H]([C@@H]([C@@H](CO)O)O)O)O C33957540
CCOc1ccc(cc1)NCC(=O)N/N=C/[C@@H]([C@H]([C@@H]([C@@H](CO)O)O)O)O C33957541
CCOc1ccc(cc1)NCC(=O)N/N=C/[C@H]([C@H]([C@@H]([C@@H](CO)O)O)O)O C33957542
COc1cc(ccc1O)C[C@@H](CO[C@@H]2[C@@H]([C@@H]([C@@H]([C@@H](O2)CO)O)O)O)c3cc(cc(c3O)OC)/C=C/CO C35464802
CSC(=S)NNC/C(=N/NC(=S)SC)/[C@H]([C@H]([C@@H](CO)O)O)O C37263622
C[C@H](CC(C[C@@H](C)O)[NH2+]CCCCCC[NH2+]C(C[C@@H](C)O)C[C@H](C)O)O C38637380
C[C@H](CC(C[C@@H](C)O)[NH2+]CCCCCC[NH2+]C(C[C@@H](C)O)C[C@@H](C)O)O C38637383
C[C@H](CC(C[C@@H](C)O)[NH2+]CCCCCC[NH2+]C(C[C@H](C)O)C[C@H](C)O)O C38637387
C=CCOC[C@@H]1[C@@H]([C@@H]([C@@](O1)(CO)O[C@@H]2[C@@H]([C@@H]([C@@H]([C@@H](O2)CO)O)O)O)O)O C38653928
C=CCOC[C@H]1[C@@H]([C@@H]([C@@](O1)(CO)O[C@@H]2[C@@H]([C@@H]([C@@H]([C@@H](O2)CO)O)O)O)O)O C38653932
C=CCOC[C@@H]1[C@H]([C@@H]([C@@](O1)(CO)O[C@@H]2[C@@H]([C@@H]([C@@H]([C@@H](O2)CO)O)O)O)O)O C38653935
C=CCOC[C@H]1[C@H]([C@@H]([C@@](O1)(CO)O[C@@H]2[C@@H]([C@@H]([C@@H]([C@@H](O2)CO)O)O)O)O)O C38653940
C([C@H](CO[C@H](CO)COC(CO)CO)OC[C@@H](CO)OC(CO)CO)O C38655062
C([C@H](CO[C@@H](CO)COC(CO)CO)OC[C@@H](CO)OC(CO)CO)O C38655066
C([C@@H](CO[C@H](CO)COC(CO)CO)OC[C@@H](CO)OC(CO)CO)O C38655070
C([C@@H](CO[C@@H](CO)COC(CO)CO)OC[C@@H](CO)OC(CO)CO)O C38655073
C[C@H](C[NH+](CCN(CC[NH+](C[C@@H](C)O)C[C@H](C)O)C[C@H](C)O)C[C@@H](C)O)O C22576478
C[C@H](C[NH+](CCN(CC[NH+](C[C@@H](C)O)C[C@H](C)O)C[C@@H](C)O)C[C@@H](C)O)O C22576485
C1=NC(=O)C2=N[C@@H](N(C2=N1)[C@@H]3[C@@H]([C@@H]([C@@H](O3)CO)O)O)NCCCCCC[NH3+] C39345362
C1=NC(=O)C2=N[C@H](N(C2=N1)[C@@H]3[C@@H]([C@@H]([C@@H](O3)CO)O)O)NCCCCCC[NH3+] C39345363
C1[C@@H]2[C@H]([C@@H](S1)CCCCC(=O)NCCCC[C@@H](C(=O)N)[NH3+])NC(=O)N2 C44075222
COc1cc(cc(c1O)c2cc(cc(c2O)OC)C[C@@H](CO)[NH3+])C[C@@H](CO)[NH3+] C44467014
COc1cc(cc(c1O)c2cc(cc(c2O)OC)C[C@@H](CO)[NH3+])C[C@H](CO)[NH3+] C44467017
COc1cc(cc(c1O)c2cc(cc(c2O)OC)C[C@H](CO)[NH3+])C[C@H](CO)[NH3+] C44467019
C(CNc1c(c(=O)[nH]c(=O)[nH]1)Cc2c([nH]c(=O)[nH]c2=O)NCCCO)CO C59922981
C[C@H](C[NH+](Cc1cc(c(cc1O)C[NH+](C[C@@H](C)O)C[C@H](C)O)O)C[C@@H](C)O)O C17328547
Cc1cccc2=[NH+][C@@H]([NH+]=c12)CCNC(=O)CN3[C@@H](N[NH2+]N3)C[NH+](C)C(C)C C64067023
Cc1cccc2=[NH+][C@H]([NH+]=c12)CCNC(=O)CN3[C@@H](N[NH2+]N3)C[NH+](C)C(C)C C64067024
Cc1c(c2ccccc2[nH]1)[C@H]3[C@H](C3(C)C)CC(=O)N(Cc4ccccc4)C5(CC[NH+](CC5)C)C(=O)Nc6ccc(cc6OC)OC C08749375
Cc1c(c2ccccc2[nH]1)[C@H]3[C@H](C3(C)C)CC(=O)N(C4CC4)C5(CC[NH+](CC5)C)C(=O)Nc6ccc(cc6)N7CCOCC7 C08696049
CCN(CC)c1ccc(cc1)[C@@H]2[C@@H]3CCCC[C@@]3(CC[NH+]2CC(=O)Nc4c(c(c(s4)C)C)C(=O)OC)O C09158552
CCCCN(CC)S(=O)(=O)c1ccc(cc1)C(=O)Nc2c(c3c(s2)C([NH2+]C(C3)(C)C)(C)C)C(=O)OC C09391496
COc1ccc(cc1)c2c[nH]nc2c3ccc(cc3O)OCC[NH+]4CCN(CC4)c5ccccc5F C09060259
CCN(CC)c1ccc(cc1)[C@H]2[C@H]3CCCC[C@]3(CC[NH+]2CC(=O)Nc4c(c(c(s4)C)C)C(=O)OC)O C13776534
Cc1ccc(cc1C)NC(=O)NCC[NH+]2CCN(CC2)c3nc(ns3)Cc4ccc(cc4)Cl C16493657
Cc1ccc(cc1)c2c(sc3c2c(=O)[nH]c(n3)C[NH+](C)CC(=O)Nc4cc(ccc4OC)Cl)C C16626443
CC[NH+]1CCN(CC1)c2ccc(cc2Cl)NC(=S)NC(=O)c3ccc(o3)c4ccccc4[N+](=O)[O-] C16681581
CC[NH+]1CCc2c(sc(c2[C@@H](CCC(C)C)NC(=O)Nc3ccccc3OC)n4cccc4)C1 C20532183
Cc1c2c(cc(/c(=[NH+]/c3cc(cc(c3)OC)OC)/o2)C(=O)Nc4cc(ccc4OC)Cl)c(cn1)CO C20617490
COc1cc(cc(c1OC[C@H](c2ccc3c(c2)OCO3)O)Br)C[NH2+]Cc4ccc(cc4)F C20877053
Cc1cccc(c1C)NC(=O)CN2CC[NH+](CC2)CC(=O)N[C@H](c3ccc(cc3)F)c4cccs4 C22785254
CCc1ccccc1NC(=O)C[NH+]2CCN(CC2)CC(=O)Nc3nc(cs3)c4cc(ccc4F)F C23248219
C=CCOc1ccc(cc1)c2c(n3cccc(c3[nH+]2)NC4CCCC4)c5ccnc(n5)NC6CCCC6 C28703234
CCOc1ccc(cc1OCC)[C@@H](C(C)C)[NH2+]CC(=O)Nc2cc3c(cc2Cl)OCCCO3 C29150507
Cc1cccc(c1/[NH+]=c\2/n(c(cs2)c3cccc(c3)[N+](=O)[O-])NC(=C)c4cccc(c4)NC(=O)C)C C03278242
c1cc(ccc1C[NH+]2CCCN(CC2)c3ccc(cn3)NC(=O)Nc4ccc(cc4)C(F)(F)F)[N+](=O)[O-] C34682094
CCCCNC(=O)N(CC[NH+]1CCN(CC1)C(=O)Nc2ccc(cc2)Cl)CC3=CC[C@@H]4C[C@H]3C4(C)C C34997519
CC(C)NC(=O)N(CC[NH+]1CCN(CC1)C(=O)Nc2ccc(cc2)C(F)(F)F)CC3=CC[C@@H]4C[C@H]3C4(C)C C35000855
COC(=O)[C@@H]1Cc2c3ccccc3[nH]c2[C@H]4N1[C@@H](C[C@H](C4)[NH2+]C5CC5)c6ccc(cc6)OC(F)(F)F C12603018
CCCNC(=O)N1CCC[NH+](CC1)CC2=C([C@@H](NC(=O)N2CC)c3ccc(cc3)F)C(=O)OCC C35642737
CCNC(=O)N1CCC[NH+](CC1)CC2=C([C@@H](NC(=O)N2CC)c3ccc(cc3C)C)C(=O)OCC C35646849
CCN1C(=C([C@@H](NC1=O)c2ccc(cc2C)C)C(=O)OCC)C[NH+]3CCCN(CC3)C(=O)NC(C)C C35646853
CC(C)c1cc2c(=O)[nH]c(nc2s1)C[NH+](C[C@@H](COc3ccc(cc3)Cl)O)C4CCCCC4 C35780954
CCOC(=O)C1=C(N(C(=O)N[C@H]1c2ccc(cc2)C(C)C)C)C[NH+]3CCCN(CC3)C(=O)NC(C)(C)C C36005434
CCN1C(=C([C@@H](NC1=O)c2ccc(cc2)Cl)C(=O)OCC)C[NH+]3CCCN(CC3)C(=O)NC(C)C C36014009
CCNC(=O)N1CCC[NH+](CC1)CC2=C([C@@H](NC(=O)N2CC)c3ccc(cc3Cl)Cl)C(=O)OCC C36016858
CCCNC(=O)N1CCC[NH+](CC1)CC2=C([C@@H](NC(=O)N2CC=C)c3cccc(c3)F)C(=O)OCC C36019106
CC(C)C[NH+](Cc1[nH]c(=O)c2c(csc2n1)c3ccc(cc3)OC)C[C@H](Cc4ccccc4)O C36206271
CC(C)OC[C@H](C[NH+](Cc1[nH]c(=O)c2c(csc2n1)c3ccccc3OC)C4CCCCC4)O C36206571
Cc1ccc(c(c1)c2csc3c2c(=O)[nH]c(n3)C[NH+](C[C@H](COCC#C)O)C4CCCCC4)C C36207109
Cc1ccc(cc1C)c2csc3c2c(=O)[nH]c(n3)C[NH+](C[C@H](COc4ccc(cc4)Cl)O)C(C)C C36207580
CC(C)c1cc2c(=O)[nH]c(nc2s1)C[NH+](Cc3ccccc3)C[C@@H](COc4ccc(cc4)Cl)O C36313114
Cc1cc([nH+]c2c1cc(cc2)NC(=O)CCC(=O)NCCC3=CCCCC3)N4C[C@@H](C[C@@H](C4)C)C C20138498
CCCCOc1ccc(cc1)NC(=O)NC[C@H](c2ccc3c(c2)CCCN3C)N4CC[NH+](CC4)C C38517740
Cc1cccc([nH+]1)N[C@@H](c2cccc(c2OC)OC)c3c(c(sc3NC(=O)c4ccco4)C)C C38547701
CCc1cc(c(s1)NC(=O)c2ccco2)[C@@H](c3cccc(c3OC)OC)Nc4cc(cc[nH+]4)C C38547926
Cc1ccc(cc1)[C@H]2NN=C(N2c3ccc(cc3)Cl)SCC(=O)N/N=C/C4=c5ccccc5=[NH+]C4 C39923312
CCOc1ccc(cc1)N2[C@H](NN=C2SCC(=O)N/N=C/C3=c4ccccc4=[NH+]C3)c5ccccc5 C39923314
CCN(CC)S(=O)(=O)c1ccc(cc1)Nc2c(c(ncn2)Nc3cccc4c3ccc([nH+]4)C)[N+](=O)[O-] C40628190
c1ccc(cc1)CN(c2ccccn2)c3c(c(nc[nH+]3)N4CCN(CC4)C(c5ccccc5)c6ccccc6)N C40730024
C[C@@H]1[C@@H]([NH2+][C@@H](C[C@@]1(c2ccccc2OC)O)c3cc(ccc3OC)OC)c4cc(ccc4OC)OC C43193533
c1cc[nH+]c(c1)N[C@H](c2ccc(cc2)OC(F)F)c3c4c(sc3NC(=O)c5ccco5)CCCC4 C38550656
c1ccc(cc1)Cn2c(c3c(nc(nc3n2)N4CC[NH+](CC4)CCOc5ccccc5)c6ccccc6F)N C44854584
C[NH+](CC(=O)Nc1c(cccc1Cl)Cl)CC(=O)Nc2nc(cs2)c3cc(ccc3F)F C12819140
CCOC(=O)c1c(c(sc1NC(=O)C2=CC3=[NH+][C@H](C[C@@H](N3N2)C(F)(F)F)c4cccs4)C)C C13121891
CC[NH+]1CCc2c(sc3c2C(=N[C@H](N3)c4ccc(c(c4)OCC)OC(=O)c5ccc(cc5)F)O)C1 C15947157
Cc1ccc(c(c1)C)NC(=O)CS[C@H]2N=N[C@H](O2)[C@H](CC3=c4ccccc4=[NH+]C3)NC(=O)OC(C)(C)C C63426770
CC(C)c1ccc(cc1)C2=N[C@H]3C(=CNN3C(=C2)C(F)(F)F)C(=O)NCCC4=c5cc(ccc5=[NH+]C4)OC C63547056
Cc1ccccc1Nc2nc(nc(n2)N)C[NH2+]CCCN3CCCCCC3=O C06787364
CCOc1cccc(c1OCc2ccccc2)C[NH2+]CCNC(=O)c3c(non3)N C07539411
C[NH+](CC(=O)Nc1cccc(c1)F)CC(=O)Nc2c(c3c(s2)CCCC3)C(=O)N C08119723
CCOC(=O)c1c(c2cc(ccc2[nH]1)Br)NC(=O)CC[NH+]3CCC(CC3)C(=O)N C02235366
c1ccc2c(c1)c(cn2CCNC(=O)c3ccc(cc3)[N+](=O)[O-])SC(=[NH2+])N C02455118
CC[C@@H](C)[C@H](C(=O)NC1CC[NH+](CC1)Cc2ccc(cc2)Cl)NC(=O)N C25537127
CC[C@@H](C)[C@@H](C(=O)NC1CC[NH+](CC1)Cc2ccc(cc2)Cl)NC(=O)N C25537137
Cc1ccc(cc1)NC(=[NH2+])Nc2[nH]c(=O)cc(n2)CSc3nnc(s3)N C09266174
c1ccc2c(c1)N(c3ccccc3S2)C[C@H](C[NH2+]C(CO)(CO)CO)O C04150550
CCOC(=O)C1=C(/C(=C(/C)\NNc2ccc(cc2)S(=O)(=O)N)/C(=[NH+]1)C)C C04738354
CC1=NN[C@H](S1)SCc2cc(=O)[nH]c(n2)NC(=[NH2+])Nc3ccc(cc3)OC C38960025
COc1ccc2c(c(oc2c1O)N[NH3+])C(=O)c3cc(c(c(c3)OC)OC)OC C39126708
CC(C)S(=O)(=O)c1ccc(cc1)[C@H](CNO)N2CC[NH2+][C@@H](C2)c3ccccc3O C39534444
Cc1ccc(cc1)COc2c(cccc2OC)C[NH2+]CCNC(=O)c3c(non3)N C40744374
C[NH+]1CCC(CC1)N(C)c2c(c(ncn2)NNC(=O)COc3ccc(cc3Cl)Cl)N C40795575
c1cc(sc1)[C@H](CC(=O)NCC2(CCCC2)[NH+]3CCSCC3)NC(=O)N C41423526
C[NH+](CCCNC(=O)Nc1ccccc1OCCC(=O)N)Cc2ccccc2 C47877352
C[C@@H](c1ccc(cc1)S(=O)(=O)N)[NH2+][C@@H](C)C(=O)NCCc2ccc(cc2)F C49574746
C[C@H](c1ccc(cc1)S(=O)(=O)N)[NH2+][C@@H](C)C(=O)NCCc2ccc(cc2)F C49574748
C[C@@H](c1ccc(cc1)S(=O)(=O)N)[NH2+][C@H](C)C(=O)NCCc2ccc(cc2)F C49574750
C[C@H](c1ccc(cc1)S(=O)(=O)N)[NH2+][C@H](C)C(=O)NCCc2ccc(cc2)F C49574752
CC[NH+]1CCN(CC1)CCCCNC(=O)Nc2ccccc2OCCC(=O)N C47878160
C[NH+](CCNC(=O)Nc1ccccc1SCC(=O)N)Cc2ccccc2 C54409660
CC[NH+](CC)CCNC(=O)NNC(=O)Nc1ccc(cc1)Br C56533852
C[C@H]1C[C@@H](C[NH+](C1)C[C@@H](C)NC(=O)Nc2ccccc2OCCC(=O)N)C C56716524
C[C@@H]1C[C@H](C[NH+](C1)C[C@@H](C)NC(=O)Nc2ccccc2OCCC(=O)N)C C56716526
Cc1cc(ccc1NC(=O)N[C@@H](C)C[NH+]2C[C@@H](C[C@@H](C2)C)C)OCC(=O)N C56725473
Cc1cc(ccc1NC(=O)N[C@H](C)C[NH+]2C[C@@H](C[C@@H](C2)C)C)OCC(=O)N C56725474
Cc1cc(ccc1NC(=O)N[C@@H](C)C[NH+]2C[C@H](C[C@@H](C2)C)C)OCC(=O)N C56725475
C[C@@H](CNC(=O)NNC(=O)c1cc(n[nH]1)c2ccccc2)C[NH+]3CCCCC3 C57043863
CSCC[C@@H](C(=O)NC[C@H](c1cccs1)[NH+]2CCCC2)NC(=O)N C57288307
COc1cc2c(cc(c(=O)[nH]2)CNc3ccc(cc3)[NH+]4CCC(CC4)C(=O)N)c(c1OC)OC C57718114
C[C@@H](c1ccc(cc1)NC(=O)N)NC(=O)NC[C@@H](c2ccco2)[NH+]3CCCC3 C58053046
C[C@H](c1ccc(cc1)NC(=O)N)NC(=O)NC[C@@H](c2ccco2)[NH+]3CCCC3 C58053051
C[C@@H](c1ccc(cc1)NC(=O)N)NC(=O)NC[C@H](c2ccco2)[NH+]3CCCC3 C58053056
C[C@H](c1ccc(cc1)NC(=O)N)NC(=O)NC[C@H](c2ccco2)[NH+]3CCCC3 C58053063
C[C@@H](c1cccc(c1)S(=O)(=O)N)NC(=O)NC[C@H](c2ccco2)[NH+]3CCCCC3 C58436532
C[NH+](C)[C@@H](CNC(=O)Nc1ccccc1CC(=O)N)c2ccccc2Cl C45725588
C[NH+](C)[C@H](CNC(=O)Nc1ccccc1CC(=O)N)c2ccccc2Cl C45725589
c1cc(c(cc1NCC[NH3+])NCCCNc2ccc(cc2Cl)[N+](=O)[O-])[N+](=O)[O-] C59381682
CCCOc1ccc2ccccc2c1C[NH+]3CCNC(=O)[C@@H]3CC(=O)NN C66115469
Cc1cc(ccc1NC(=O)CCN/C(=[NH+]/C[C@H]2CCCO2)/N)Br C66246059
CCCCNC(=O)[C@@H]1CC[C@H]([NH+](C1)CC(=O)Nc2c(ccs2)C(=O)N)C C66474081
CCC[NH+]1Cc2cccc(c2C1)N[C@@H](C)C(=O)Nc3c(ccs3)C(=O)N C66968014
CNC(=O)CCNC(=O)Nc1ccc(cc1)NC(=O)C[NH+]2CCCCCCC2 C67308340
CCOc1ccc(cc1)NC(=O)c2cnc(nc2N)N3CCC(CC3)(C(=O)N)[NH+]4CCCCC4 C67336506
CC1CC[NH+](CC1)C[C@H](CNC(=O)Nc2ccc(cc2)NC(=O)C3CC3)O C67538798
CCCC(=O)Nc1cccc(c1C)NC(=O)NC2CC[NH+](CC2)CC(=O)NC C67584911
CCC(=O)Nc1ccc(cc1)[C@@H](C)NC(=O)NC[C@H](C[NH+]2CCC(CC2)C)O C67620686
CC1CC[NH+](CC1)C[C@H](CNC(=O)NCCNC(=O)c2ccccc2F)O C67631780
c1ccc(cc1)OC[C@@H](C[NH2+]CCNc2ccc(c[nH+]2)C(F)(F)F)O C04299475
CC[NH+](CC)CCNc1c2cn[nH]c2nc(n1)NCC[NH+](CC)CC C04353495
C[C@H](C[NH2+]CCNc1c2ccc(cc2[nH+]c3c1cc(cc3)OC)Cl)O C06491831
COc1ccc(c(c1)C[NH2+]CC=C)OC[C@H](C[NH+]2CCC(CC2)O)O C11879409
COc1cccc(c1OC[C@H](C[NH+]2CCOCC2)O)C[NH2+]CCCO C12453867
CSCC[NH2+]Cc1cccc(c1)OC[C@H](C[NH+]2CCC(CC2)O)O C12580092
CCOc1cc(cc(c1OC)Br)C[NH2+]CCC[NH2+]CCO C13733037
CC[NH+]1CCN(CC1)C[C@@H](COc2cccc(c2)C[NH2+]CCCO)O C20254927
CC(C)(C)NC(=O)COc1ccc(cc1C[NH2+]CCC[NH2+]C)Cl C20873546
CC(C)[NH+](CCO)Cc1cccc(c1)c2[nH]c(=O)c3c(n2)CC[NH2+]C3 C23250796
CC(C)[NH+](CCNC(=O)c1coc(n1)[C@H](CCSC)[NH3+])C(C)C C05977057
C[NH+]1CCC(CC1)N(C)c2c(c(ncn2)NCCCn3cc[nH+]c3)N C40800738
CCCC/[NH+]=C(\N)/SCc1cc(oc-2c/c(=[NH+]\C(=O)C)/ccc12)O C46437683
C[C@@H](C[NH2+]CC[NH2+]Cc1cc(c(c(c1)Br)OC)OC)O C20500233
Cc1cc(nc([nH+]1)N)NC[C@@H](c2ccccc2OC)[NH+]3CCCCC3 C52474142
CCc1[nH+]ccn1CCC[NH2+]Cc2c(n(c3c2cccc3)CC(=O)N)C C55154317
C[C@@H](C[NH2+]CC[NH2+]Cc1cccc(c1OCc2ccccc2F)OC)O C22075311
COc1cccc(c1OCc2ccccc2F)C[NH2+]CC[NH2+]CCO C22075313
CCOc1cccc(c1OCc2ccc(cc2)C)C[NH2+]CC[NH2+]C[C@H](C)O C20874115
CCOc1cc(cc(c1OCc2ccc(cc2)C)Cl)C[NH2+]CC[NH2+]C[C@@H](C)O C20874905
CCOc1cccc(c1OCc2ccccc2Cl)C[NH2+]CC[NH2+]CCO C22937093
CCOc1cccc(c1OCc2ccccc2F)C[NH2+]CC[NH2+]C[C@@H](C)O C22937117
CCCNC(=O)C[NH+]1CCC(CC1)NC(=O)NCCCn2cc[nH+]c2 C47597441
CC(C)[NH+](CCNC(=O)NC1CC[NH+](CC1)CC(=O)NC)C(C)C C60955672
COc1ccc(cc1)[C@H](C[NH2+]C[C@@H](CO)O)C2=c3ccccc3=[NH+]C2 C63801447
Cc1ccc(c(c1)C)OC[C@H](CNc2c3c([nH+]c(n2)C)CC[NH2+]CC3)O C63844450
c1ccc2c(c1)c(nc([nH+]2)NCCC3=c4ccccc4=[NH+]C3)NCCO C64428451
Cc1c[nH+]ccc1NCCNC(=O)c2cn(nn2)C[C@@H]3CCC[NH2+]C3 C65372539
CCCC1=C[C@@H](N=N1)C[NH+](C)C[C@@H]2NN[C@@H](N2C)CC3CC[NH2+]CC3 C65374419
CC[NH+](CC)[C@@H](CNc1c2ccccc2nc(n1)CC[NH3+])c3ccco3 C65395838
c1ccc(cc1)[C@@H]2[C@@H]([NH+](CN2)CCCNc3cccnc3)c4[nH]cc[nH+]4 C65405944
CCN1[C@@H](C(=C(N1)C)NC(=O)C[NH2+]CCC2=c3ccccc3=[NH+]C2)C C65491128
C[C@H](CCCC(C)(C)O)[NH+]1CN[C@@H]([C@@H]1c2[nH]cc[nH+]2)c3ccccc3 C65508468
CCCNC(=O)C[NH+]1CCC(CC1)NC(=O)NCC[NH+](C)[C@@H](C)CC C66179966
CC1CC[NH+](CC1)[C@@H](CN/C(=[NH+]/C[C@@H]2CCCO2)/N)c3cccs3 C66242315
CC1CC[NH+](CC1)[C@H](CN/C(=[NH+]/C[C@H]2CCCO2)/N)c3cccs3 C66242318
CC1CC[NH+](CC1)[C@@H](CN/C(=[NH+]/Cc2ccco2)/N)c3cccs3 C66242321
CC1CC[NH+](CC1)[C@H](CN/C(=[NH+]/Cc2ccco2)/N)c3cccs3 C66242322
c1cc(cc(c1)Cl)[C@@H](CN/C(=[NH+]/C[C@@H]2CCCO2)/N)[NH+]3CCCC3 C66242949
c1cc(cc(c1)Cl)[C@@H](CN/C(=[NH+]/C[C@H]2CCCO2)/N)[NH+]3CCCC3 C66242951
COCC/[NH+]=C(/N)\NC[C@H](c1c(cccc1Cl)F)[NH+]2CCCC2 C66243014
CC[NH+](CC)CCOc1ccccc1CN/C(=[NH+]/Cc2ccco2)/N C66243331
C[C@@H]1C[C@@H](C[NH+](C1)Cc2ccccc2CN/C(=[NH+]/Cc3ccco3)/N)C C66243454
C[C@H]1C[C@@H](C[NH+](C1)Cc2ccccc2CN/C(=[NH+]/Cc3ccco3)/N)C C66243455
COc1ccccc1[C@H](CN/C(=[NH+]/Cc2ccco2)/N)[NH+]3CCCCC3 C66244074
C[NH+]1CCN(CC1)Cc2ccccc2CN/C(=[NH+]/Cc3ccco3)/N C66245249
CC1CC[NH+](CC1)C[C@@H](C[NH2+]Cc2c[nH]nc2c3ccc(cc3)F)O C67122230
CC1CC[NH+](CC1)C[C@@H](CNC(=O)NC2CC[NH+](CC2)C(C)C)O C67582305
CC1CC[NH+](CC1)C[C@@H](CNC(=O)NC2CC[NH+](CC2)CC(C)C)O C67614006
C[C@H]1CCC[NH+](C1)CCCNC(=O)NC[C@H](C[NH+]2CCC(CC2)C)O C67619408
CC[NH+]1CCN(CC1)c2c(c(nc(n2)NCCC[NH+](C)C)N)[N+](=O)[O-] C05157230
CCOc1cc(cc(c1OCC(=O)N)Cl)C[NH2+]CCC[NH+](C)C C08253755
COc1ccc(c(c1)C[NH2+]CC=C)OC[C@@H](C[NH+]2CCC(CC2)O)O C11879410
CC(C)[NH+](C)C[C@@H](COc1cc(ccc1OC)C[NH2+]CCCO)O C12437748
CC[NH+]1[C@H]([C@H](C[C@@]1(C)CO)C[NH2+]Cc2cc[nH]n2)c3ccc(cc3)Cl C12305078
COc1cccc(c1OCc2ccccc2F)C[NH2+]CCC[NH2+]CCO C13732845
COc1cc(cc(c1OCC=C)Br)C[NH2+]CCC[NH2+]CCO C13733161
CC[NH+]1CCN(CC1)C[C@H](COc2cccc(c2)C[NH2+]CCCO)O C20254925
CC(C)[NH2+]C[C@@H]1[C@@H]([C@@H]([C@@H](O1)CO)O)N2CCN(CC2)c3cccc[nH+]3 C20465663
C[NH+](Cc1ccccc1)[C@@H]2[C@H](O[C@H]([C@H]2O)CO)C[NH2+]C3CCOCC3 C20465964
CCCOc1c(cc(cc1OC)Br)C[NH2+]CCC[NH2+]CCO C20968379
CCN(c1cccc(c1)C)c2c(c(nc[nH+]2)NCCCn3cc[nH+]c3)N C40661995
Cc1ccccc1COc2c(cccc2OC)C[NH2+]CCC[NH2+]CCO C40720704
CCOc1cc(cc(c1OC(C)C)Cl)C[NH2+]CCC[NH2+]CCO C40720721
CCCNC(=O)C[NH+]1CCC(CC1)NC(=O)N[C@@H](C)Cn2cc[nH+]c2 C41171963
CCCNC(=O)C[NH+]1CCC(CC1)NC(=O)NCC(C)(C)[NH+](C)C C43188294
CCCNC(=O)C[NH+]1CCC(CC1)NC(=O)NCC[NH+](CC)CC C47578168
C[NH+](C)CC[NH+](C)[C@H]1[C@H](O[C@H]([C@H]1O)CO)CNC(=O)C2CCCC2 C20464920
C[NH+](C)CC[NH+](C)[C@H]1[C@H](O[C@H]([C@H]1O)CO)CNC(=O)c2cccs2 C20464929
Cc1c(n2ccccc2[nH+]1)[C@@H](C)SCCNc3c(ns(=O)[nH+]3)N C26287470
Cc1cccc(c1)N2CC[NH+](CC2)CC[C@@H](C)Nc3cc([nH+]c(n3)N)C C42110110
COc1cccc(c1OCc2ccccc2Cl)C[NH2+]CC[NH2+]CCO C22075192
C[C@H](C[NH2+]CC[NH2+]Cc1cccc(c1OCc2ccccc2F)OC)O C22075309
CCOc1cccc(c1OCc2ccc(cc2)C)C[NH2+]CC[NH2+]CCO C20874117
CCOc1cc(cc(c1OCc2ccc(cc2)C)Cl)C[NH2+]CC[NH2+]C[C@H](C)O C20874907
CCOc1cccc(c1OCc2ccccc2F)C[NH2+]CC[NH2+]CCO C22937114
CCOc1cccc(c1OCc2ccccc2F)C[NH2+]CC[NH2+]C[C@H](C)O C22937120
COc1ccc(cc1)[C@@H](C[NH2+]C[C@@H](CO)O)C2=c3ccccc3=[NH+]C2 C63801446
Cc1ccc(c(c1)C)OC[C@@H](CNc2c3c([nH+]c(n2)C)CC[NH2+]CC3)O C63844448
CCCCN1[C@H]([C@@H](C=N1)C)NC(=O)[C@@H](CC2=c3ccccc3=[NH+]C2)[NH3+] C63845705
Cc1cc2ncc(cn2n1)C[NH2+]CCCC[NH+]3CCC(CC3)C(=O)N C58314822
Cc1cccc(c1OC[C@H](C[NH2+]C[C@H]2CNc3cc([nH+]n3C2)C)O)C C58299027
Cc1c(c(=O)[nH]c(=O)[nH]1)CCC(=O)NCCC2[NH+]=c3ccccc3=[NH+]2 C64409720
Cc1c[nH+]ccc1NCCNC(=O)c2cn(nn2)C[C@H]3CCC[NH2+]C3 C65372540
CC[NH+](CC)[C@H](CNc1c2ccccc2nc(n1)CC[NH3+])c3ccco3 C65395839
c1ccc(cc1)[C@@H]2[C@@H]([NH+](CN2)CCSc3cn[nH]n3)c4[nH]cc[nH+]4 C65397705
c1ccc(cc1)[C@@H]2[C@H]([NH+](CN2)CCSc3cn[nH]n3)c4[nH]cc[nH+]4 C65397707
c1ccc(cc1)[C@H]2[C@@H]([NH+](CN2)CCCNc3cccnc3)c4[nH]cc[nH+]4 C65405945
c1ccc(cc1)[C@H]2[C@H]([NH+](CN2)CCCNc3cccnc3)c4[nH]cc[nH+]4 C65405947
CCN1[C@H](C(=C(N1)C)NC(=O)C[NH2+]CCC2=c3ccccc3=[NH+]C2)C C65491131
CC(C)Cn1c[nH+]cc1CNc2cc(nc(n2)N)N3CC[NH+](CC3)C C65525829
c1cc(cc(c1)Cl)[C@H](CN/C(=[NH+]/C[C@H]2CCCO2)/N)[NH+]3CCCC3 C66242952
c1cc(cc(c1)Cl)[C@H](CN/C(=[NH+]/Cc2ccco2)/N)[NH+]3CCCC3 C66242956
COCC/[NH+]=C(/N)\NC[C@@H](c1c(cccc1Cl)F)[NH+]2CCCC2 C66243013
COc1ccccc1[C@@H](CN/C(=[NH+]/Cc2ccco2)/N)[NH+]3CCCCC3 C66244073
CC1CC[NH+](CC1)C[C@H](C[NH2+]Cc2c[nH]nc2c3ccc(cc3)F)O C67122231
CC1CC[NH+](CC1)C[C@H](CNC(=O)NC2CC[NH+](CC2)C(C)C)O C67582307
CC1CC[NH+](CC1)C[C@H](CNC(=O)NCc2ccc[nH+]c2N(C)C)O C67618902
C[C@H]1CCC[NH+](C1)CCCNC(=O)NC[C@@H](C[NH+]2CCC(CC2)C)O C67619431
CCCC[NH+]1CCC(CC1)NC(=O)NC[C@@H](C[NH+]2CCC(CC2)C)O C67639057
c1ccc(c(c1)NC(=S)N[C@@H](C(Cl)(Cl)Cl)NC(=O)c2cccc(c2)[N+](=O)[O-])O C01446563
Cc1c2c(n(n1)c3cccc(c3)Cl)OC(=C([C@@H]2c4ccc(c(c4)OC)OCC(=O)N)C#N)N C02268328
C[C@@H]1CCCC[C@@H]1NC(=O)NC(=O)COC(=O)CCNC(=O)NC23CC4CC(C2)CC(C4)C3 C11441386
c1ccc(c(c1)c2ccc(o2)C(=O)NC(=S)Nc3c(c4c(s3)CCCC4)C(=O)N)[N+](=O)[O-] C14269425
c1ccc(c(c1)/C=N/Nc2nnc(n2N)SCC(=O)Nc3ccccc3Br)F C20528110
c1cc(cc(c1)O)/C=N/Nc2nnc(n2N)SCC(=O)N(C3CCCCC3)C4CCCCC4 C20915737
Cc1ccc(cc1)/C=N/Nc2nnc(n2N)SCCC(=O)Nc3c(cccc3Cl)Cl C20917953
c1ccc(c(c1)/C=N/Nc2[nH]nc(n2)SCC(=O)NNC(=O)c3ccc(cc3)Cl)Cl C20923394
c1ccc(c(c1)NC(=O)CSc2nc([nH]n2)N/N=C/c3cc(ccc3O)Br)F C21079994
c1cc(cc(c1)Cl)/C=N/Nc2nnc(n2N)SCC(=O)Nc3cccc(c3Cl)Cl C21321792
COc1cc(ccc1O)/C=N/n\2c(cs/c2=N\C[C@@H]3CCCO3)c4ccc(c(c4)C(=O)N)O C21334110
Cc1ccc(cc1)NC(=O)/N=C(\NCCc2c[nH]c3c2ccc(c3)OC)/Nc4nc(cc(n4)C)C C08758541
COc1ccc(cc1c2nc([nH]n2)SCC(=O)Nc3c(c4c(s3)CCCC4)C(=O)N)Cl C09491561
CCc1cccc(c1N2C(=O)[C@H]3[C@H]([NH2+][C@@]([C@@H]3C2=O)(CO)C(=O)[O-])c4cc(c(c(c4)C)O)C)CC C33623404
CC[C@]1(C[C@H]([C@@]2([C@@H](CC[C@@]3([C@@H]2C(=O)CC3)[C@@H]([C@@H]1O)C)C)C)OC(=O)CSc4nc([nH]n4)N)C C35636375
c1cc(cc(c1)Cl)N([C@@H](c2c(cc(cc2O)O)O)C(=O)NC3CCCCC3)C(=O)c4ccco4 C36483614
CC(C)(C)NC(=O)[C@H](c1c(cc(cc1O)O)O)N(Cc2ccco2)C(=O)c3ccccc3OC C36494146
CC(C)(C)NC(=O)[C@@H](c1c(cc(cc1O)O)O)N(Cc2ccco2)C(=O)c3ccc(cc3)Cl C36497363
c1ccc(c(c1)N([C@@H](c2c(cc(cc2O)O)O)C(=O)NC3CCCCC3)C(=O)c4ccco4)Cl C36543940
CCCCC/C=C\C(=O)N(Cc1ccc(o1)C)[C@@H](c2c(cc(cc2O)O)O)C(=O)NC(C)(C)C C36557372
CCCCC/C=C\C(=O)N(Cc1ccc(o1)C)[C@H](c2c(cc(cc2O)O)O)C(=O)NCCCC C36557393
C[C@@]1(C[C@H](CC(C1)(C)C)NC(=O)Nc2ccccc2OC)CNC(=O)Nc3ccccc3OC C00758089
Cc1ccc(c(c1)NC(=O)CSC2=NN[C@@H](N2c3ccccc3)Cc4cc(=O)[nH]c(=O)[nH]4)C C39361527
Cc1ccc(c(c1)NC(=O)CSC2=NN[C@H](N2c3ccccc3)Cc4cc(=O)[nH]c(=O)[nH]4)C C39361528
Cc1ccc(c(c1)C)NC(=O)CSC2=NN[C@@H](N2c3ccccc3)Cc4cc(=O)[nH]c(=O)[nH]4 C39361529
c1ccc(cc1)N2[C@H](NN=C2SCC(=O)Nc3cccc(c3)Cl)Cc4cc(=O)[nH]c(=O)[nH]4 C39361540
Cc1cccc(c1)N2[C@@H](NN=C2SCC(=O)Nc3ccccc3C)Cc4cc(=O)[nH]c(=O)[nH]4 C39361695
Cc1cccc(c1)N2[C@H](NN=C2SCC(=O)Nc3ccccc3C)Cc4cc(=O)[nH]c(=O)[nH]4 C39361696
Cc1cccc(c1)N2[C@@H](NN=C2SCC(=O)Nc3ccc(cc3)F)Cc4cc(=O)[nH]c(=O)[nH]4 C39361713
Cc1ccc(cc1)NC(=O)CSC2=NN[C@H](N2c3ccc(cc3)F)Cc4cc(=O)[nH]c(=O)[nH]4 C39362746
c1ccc(cc1)Sc2ccccc2NC(=O)[C@@H]3CC(=O)Nc4c3c(=O)[nH]c(n4)Nc5cccc(c5)Cl C40399371
Cc1cccc(c1O)c2cc([nH]n2)C(=O)Nc3c(c4c(s3)CCC4)C(=O)NC[C@@H]5CCCO5 C40527296
Cc1ccc(c(c1C)O)c2cc([nH]n2)C(=O)Nc3c(c4c(s3)CCCC4)C(=O)NCCCOC C40549735
Cc1ccc(c(c1C)O)c2cc([nH]n2)C(=O)Nc3c(c4c(s3)CCCC4)C(=O)NCc5ccco5 C40549738
Cc1cc(c(cc1C)O)c2cc([nH]n2)C(=O)Nc3c(c4c(s3)CCCC4)C(=O)NC[C@H]5CCCO5 C40549841
CCN(CC)S(=O)(=O)c1ccc(cc1)Nc2c(c(ncn2)Nc3cccc4c3nc(cc4)C)N C40758547
Cc1ccccc1NC(=O)[C@@H]2[C@H]([C@@H]([C@@](CC2=O)(C)O)C(=O)Nc3ccccc3C)c4ccc(c(c4)OC)O C41006563
COCCNc1nc(c2cnn(c2n1)c3ccccc3)Nc4c(c5c(s4)CCCC5)C(=O)N C41025983
c1ccc(cc1)n2c3c(cn2)c(nc(n3)NCc4ccco4)Nc5c(c6c(s5)CCC6)C(=O)N C41026288
COc1cc2c3cc(nc(c3cnc2cc1OC)N)c4cc(cnc4)Nc5ccc(cc5)CCO C45256335
c1cc(cc(c1)F)[C@H]2CCC(=C(C2)C(=O)[O-])NC(=O)[C@H](Cc3nc(no3)c4ccc(cn4)F)[NH3+] C49111660
Cc1c(c(n[nH]1)O)[C@@H](c2ccc(cc2)OC(=O)c3ccc(cc3Cl)Cl)c4c(n[nH]c4O)C C19959550
CCOc1cc(ccc1OC(=O)c2ccccc2Cl)[C@H](c3c([nH]nc3O)C)c4c(n[nH]c4O)C C19885983
COc1ccc(c(c1)/C=N/Nc2[nH]nc(n2)SCC(=O)Nc3ccc(cc3Cl)Cl)O C58998011
C=CCc1cccc(c1O)/C=N/Nc2[nH]nc(n2)SCC(=O)Nc3cccc(c3Cl)Cl C58998282
Cc1ccc(c(c1)F)NC(=O)CSc2nc([nH]n2)N/N=C/c3cc(ccc3O)Br C59016964
CC[NH+](CC)c1ccc(cc1)NC(=O)CSc2nc([nH]n2)N/N=C(/C)\C=C\c3ccccc3 C59023103
CCCCc1ccc(cc1)N2C(=O)[C@@H]3[C@H](N[C@@]4([C@@H]3C2=O)c5cc(ccc5NC4=O)F)CC(=O)N C20518233
CCCCc1ccc(cc1)N2C(=O)[C@@H]3[C@@H](N[C@@]4([C@@H]3C2=O)c5cc(ccc5NC4=O)F)CC(=O)N C20518236
CCCCc1ccc(cc1)N2C(=O)[C@@H]3[C@@H](N[C@]4([C@@H]3C2=O)c5cc(ccc5NC4=O)F)CC(=O)N C16010214
CC[C@H](C(=O)NC(C)(C)C)N(Cc1ccco1)C(=O)c2c(c(ns2)C(=O)N)N C04161157
C[C@@H](C(=O)NC(C)(C)C)N(C[C@@H]1CCCO1)C(=O)c2c(c(ns2)C(=O)N)N C04192195
C[C@@H](C(=O)NC(C)(C)C)N(C[C@H]1CCCO1)C(=O)c2c(c(ns2)C(=O)N)N C04192199
C[C@H](C(=O)NC[C@@H]1CCCO1)N(C2CCCC2)C(=O)c3c(c(ns3)C(=O)N)N C04192249
C[C@H](C(=O)NC[C@H]1CCCO1)N(C2CCCC2)C(=O)c3c(c(ns3)C(=O)N)N C04192258
c1ccc(cc1)CCC(=O)c2c(cc(cc2O[C@H]3[C@@H]([C@@H]([C@@H]([C@@H](O3)CO)O)O)O)O)O C04252531
c1ccc(cc1)CCC(=O)c2c(cc(cc2O[C@H]3[C@@H]([C@H]([C@@H]([C@@H](O3)CO)O)O)O)O)O C04252534
c1ccc(cc1)CCC(=O)c2c(cc(cc2O[C@H]3[C@@H]([C@@H]([C@@H]([C@H](O3)CO)O)O)O)O)O C04252537
c1ccc(cc1)CCC(=O)c2c(cc(cc2O[C@H]3[C@@H]([C@H]([C@@H]([C@H](O3)CO)O)O)O)O)O C04252539
CCc1cc2c(cc1CC)n(c-3nc(=O)[nH]c(=O)c3n2)C[C@@H]([C@@H]([C@@H](CO)O)O)O C04430517
c1ccc(cc1)CCC(=O)c2c(cc(cc2O[C@H]3[C@H]([C@@H]([C@@H]([C@@H](O3)CO)O)O)O)O)O C04557300
Cc1c(c(nc(=O)[nH]1)N/N=C/c2ccc(cc2)Cl)C(=O)NC(C)(CO)CO C06483466
Cc1c(oc2c1cc3c(c(c(=O)oc3c2)CC(=O)N(C)C[C@H]([C@@H]([C@@H]([C@@H](CO)O)O)O)O)C)C C08764565
c1cc(ccc1CCNc2nc(c(c(n2)N3CCOCC3)[N+](=O)[O-])N)S(=O)(=O)N C09090567
CC1([C@@H]([NH2+][C@H](S1)[C@@H](C=O)NC(=O)/C(=N/OC)/c2csc(n2)N)C(=O)[O-])C C12503617
CC1([C@@H]([NH2+][C@@H](S1)[C@@H](C=O)NC(=O)/C(=N/OC)/c2csc(n2)N)C(=O)[O-])C C12503621
c1cc(ccc1CN([C@@H](c2ccncc2)C(=O)NC[C@H]3CCCO3)C(=O)c4c(c(ns4)C(=O)N)N)F C06444814
c1ccc(cc1)CCC(=O)c2c(cc(cc2O[C@H]3[C@H]([C@@H]([C@@H]([C@H](O3)CO)O)O)O)O)O C13424694
c1ccc(cc1)CCC(=O)c2c(cc(cc2O[C@H]3[C@H]([C@H]([C@@H]([C@@H](O3)CO)O)O)O)O)O C14652612
c1ccc(cc1)CCC(=O)c2c(cc(cc2O[C@H]3[C@H]([C@H]([C@@H]([C@H](O3)CO)O)O)O)O)O C14652615
c1ccc2c(c1)[nH]c(=O)c(n2)/C(=N\NC(=O)c3ccc(cc3)[N+](=O)[O-])/[C@@H]([C@@H](CO)O)O C15774936
c1ccc2c(c1)[nH]c(=O)c(n2)/C(=N\NC(=O)c3ccc(cc3)[N+](=O)[O-])/[C@@H]([C@H](CO)O)O C15774938
c1c(nc(nc1O)SCC(=O)NNC(=O)CSc2nc(cc(n2)O)O)O C15777498
CCC(=O)NNC(=O)CSc1nnc(n1N)N/N=C/c2cnn(c2)C(C)C C20921587
COC(=O)c1c2c(sc1NC(=O)CSc3nnc(n3N)NN)CCCC2 C20922428
CC[C@@]1(C(=O)N(C(=O)N1)NC(=O)CNc2cc(ccc2NCCO)[N+](=O)[O-])C C22017827
CC[C@]1(C(=O)N(C(=O)N1)NC(=O)CNc2cc(ccc2NCCO)[N+](=O)[O-])C C22017831
C[C@H]1[C@@H]([C@H]([C@H]([C@@H](O1)O[C@@H]2[C@H](O[C@H]([C@@H]([C@H]2O)O)OCCC(=C)C)CO)O)O)O C31162155
c1ccc(c(c1)COC(=O)[C@@]2(C=CCC[C@@H]2O)O)O[C@H]3[C@@H]([C@H]([C@@H]([C@H](O3)CO)O)O)O C31165580
CC(=O)c1ccc(cc1)N2C(=O)[C@H]3[C@H]([NH2+][C@@]([C@@H]3C2=O)(CCCNC(=O)N)C(=O)[O-])c4ccc(cc4)C#N C33516263
CN(CCO)S(=O)(=O)c1ccc-2c(c1)C(=NNC(=O)N)c3c2ccc(c3)S(=O)(=O)N(C)CCO C01757441
CC1([C@H]([NH2+][C@@H](S1)[C@@H](C=O)NC(=O)/C(=N/OC)/c2csc(n2)N)C(=O)[O-])C C38665163
CC1([C@H]([NH2+][C@H](S1)[C@@H](C=O)NC(=O)/C(=N/OC)/c2csc(n2)N)C(=O)[O-])C C38665165
Cc1c(c(=O)[nH]c(n1)SCC(=O)N[C@@H]2[C@@H](C=CS2)C(=O)N)CCC(=O)O C39667878
c1ccc(cc1)CCC(=O)c2c(cc(cc2O[C@@H]3[C@@H]([C@@H]([C@H]([C@@H](O3)CO)O)O)O)O)O C43465384
c1ccc(cc1)CCC(=O)c2c(cc(cc2O[C@@H]3[C@H]([C@@H]([C@H]([C@@H](O3)CO)O)O)O)O)O C43465385
C[C@@]12C[C@@H]([C@@H]3[C@@H]([C@H]1CC[C@@]2(C(=O)COC(=O)[C@@H](CCC(=O)[O-])[NH3+])O)CCC4=CC(=O)C=C[C@@]34C)O C43743529
C/C=C/C#CC#C[C@@H]([C@@H](/C=C/CCCO)O[C@H]1[C@@H]([C@H]([C@@H]([C@H](O1)CO)O)O)O)O C44460322
C/C=C/C#CC#C[C@H]([C@H](/C=C/CCCO)O[C@H]1[C@@H]([C@H]([C@@H]([C@H](O1)CO)O)O)O)O C44460325
CC[C@@H](C)[C@@H](C(=O)NNC(=O)c1c(nc(s1)N2CCOCC2)C)NC(=O)N C46866513
CC[C@H](C)[C@@H](C(=O)NNC(=O)c1c(nc(s1)N2CCOCC2)C)NC(=O)N C46866515
CC[C@@H](C)[C@H](C(=O)NNC(=O)c1c(nc(s1)N2CCOCC2)C)NC(=O)N C46866517
CC[C@H](C)[C@H](C(=O)NNC(=O)c1c(nc(s1)N2CCOCC2)C)NC(=O)N C46866519
c1ccc(cc1)CCO[C@@H]2[C@H]([C@@H]([C@@H]([C@@H](O2)CO[C@@H]3[C@@H]([C@@H]([C@@H](CO3)O)O)O)O)O)O C49600056
COC(=O)C1=C(Oc2c(=O)cc(oc2[C@H]1c3ccc(cc3)OCC(=O)N)CO)N C09135109
CCN(CC)S(=O)(=O)[C@H]1C=C[C@@H]2C(=C1)C(=CC(=O)N2)C(=O)NCCCc3c(c(n[nH]3)N)C#N C39943061
COC(=O)C1=C(Oc2c(=O)cc(oc2[C@@H]1c3ccc(cc3)OCC(=O)N)CO)N C09135109
CCNc1nc2nnc(n2c(n1)NCC)SCC(=O)NNC(=O)NC3CC3 C64900303
c1cc(ccc1c2csnn2)NC(=O)C(=O)NCCCc3c(c([nH]n3)N)C#N C67321274
C[C@@H](C(=O)NCc1ccco1)OC(=O)C[C@H](c2ccc(cc2)Cl)NC(=O)N C07509719
c1cc(cc(c1)[N+](=O)[O-])C(=O)NCC(=O)NNC(=S)NC[C@H]2CCCO2 C15898669
C[C@@H]1CCCC[C@@]12C(=O)N(C(=O)N2)CC(=O)NNC(=S)NC[C@@H]3CCCO3 C15898850
c1ccc2c(c1)NC(=O)[C@@H](S2)CC(=O)NNC(=S)NC[C@@H]3CCCO3 C15900148
COCCCNC(=S)NNC(=O)CSCC(=O)Nc1ccc(cc1)F C15909830
Cc1ccc(o1)/C=N/Nc2[nH]nc(n2)SCC(=O)NNC(=O)C(C)(C)C C20835020
CCNC(=O)NC(=O)[C@H](C)Sc1nnc(n1CCC(=O)N)c2cccs2 C22408361
COCCCNC(=S)NNC(=O)CCCNC(=O)c1ccc(cc1F)F C22624967
CCCn1c2ccc(cc2nc1CCC(=O)NNC(=O)c3cc(oc3C)C)S(=O)(=O)N C27617675
CN(C)S(=O)(=O)c1cccc(c1)NC(=S)Nc2ccc(c(c2)[N+](=O)[O-])N C36275153
CC(C)CN1[C@H]([C@@H](C(=NC1=O)[O-])C(=O)CSc2[nH]nc(n2)C(C)(C)C)[NH3+] C38763067
c1ccc(cc1)[C@@H]2[C@@H](C(=O)NC2)C(=O)N/N=C/C=N/NC(=O)[C@@H]3C(=O)NC[C@@H]3c4ccccc4 C39252971
c1ccc(cc1)[C@@H]2[C@H](C(=O)NC2)C(=O)N/N=C/C=N/NC(=O)[C@@H]3C(=O)NC[C@@H]3c4ccccc4 C39252973
CC(C)c1nnc(s1)NC(=O)N[C@@H](CO)[C@@H](c2ccc(cc2)[N+](=O)[O-])O C43697493
Cc1c(c(=O)[nH]c(=O)[nH]1)CCC(=O)NNC(=O)c2ccc(o2)COc3ccccc3 C45703951
Cn1ccnc1[C@](CCNC(=O)NNc2cccc(c2)C#N)(C(F)(F)F)O C45716231
CCOCCCNC(=S)NNC(=O)c1ccccc1CN2C(=O)CNC2=O C46585958
c1ccc(cc1)n2cc(cn2)CCNC(=O)C(=O)Nc3c(ccs3)C(=O)N C47969408
CCn1c(=O)c2ccccc2c(n1)C(=O)NNC(=O)NCC(=O)NCC(C)C C50118074
CCCNc1c(cc(cn1)Br)S(=O)(=O)NCCCC(=O)N C50660340
c1ccc(c(c1)C(=O)NCCNC(=O)NNc2ccc(nn2)n3cccn3)F C52583307
C[C@H](c1ccc(cc1)OCC(=O)NC2CC2)N[C@@H](C)C(=O)NC(=O)NC3CC3 C56184274
c1ccc2c(c1)c(=O)n(c(=S)[nH]2)CCCCCC(=O)NCCS(=O)(=O)N C56850894
CCCn1c(c(c(=O)[nH]c1=O)C(=O)CN2CCC[C@H](C2)NS(=O)(=O)C)N C32916289
Cc1cc(c(n1CCOC)C)/C=C(\C#N)/C(=O)NCc2cccc(c2)NC(=O)N C58570377
c1cc(ccc1/C=N/Nc2[nH]nc(n2)SCC(=O)NCCO)Br C59814703
C[C@H](C(=O)NNC(=O)C)Sc1nc([nH]n1)N/N=C/c2ccc(cc2)Cl C59879152
COCCNc1ccc(cc1[N+](=O)[O-])C(=O)NNC(=O)NCC(F)(F)F C60411659
CC(C)NC(=O)C(=O)NNC(=O)CCNS(=O)(=O)/C=C/c1ccccc1 C61544451
CNC(=O)Cc1ccccc1NC(=O)C(=O)NC[C@@H](c2ccc(cc2)Cl)O C62206679
CCOc1ccccc1OCC(=O)NNC(=O)NC2CCC(CC2)C(=O)NC C63406732
c1ccc2c(c1)C(=NS2(=O)=O)NCC(=O)NNC(=S)NCC(F)(F)F C64080520
CCc1ccc(cc1S(=O)(=O)NNC(=O)NCCCn2cc[nH+]c2)C(=O)[O-] C64375757
c1cc(sc1)CC(=O)Nc2nc(cs2)CC(=O)NNC(=O)NC3CC3 C64427685
c1ccc(cc1)[C@@H]2C=C(NO2)CNC(=O)N[C@H](CC3=c4ccccc4=[NH+]C3)C(=O)[O-] C64683682
CN1[C@H](NN[C@@H]1SCC(=O)N[C@@H](CC2=c3ccccc3=[NH+]C2)C(=O)[O-])c4cccs4 C64684870
COCCNC(=O)NNC(=O)[C@@H](CCSC)NC(=O)COc1ccccc1 C64887254
CCCNS(=O)(=O)c1ccc(cc1)/C=C/C(=O)NNC(=O)NCCOC C64898822
CCS(=O)(=O)NCCCNC(=O)NCc1ccc(s1)S(=O)(=O)NC C65379383
C[C@H](C(=O)NCc1ccco1)NC(=O)CCCC[C@H]2[C@@H]3[C@H](CS2)NC(=O)N3 C65912954
C[C@H](C(=O)NCc1ccco1)NC(=O)CCCC[C@H]2[C@H]3[C@@H](CS2)NC(=O)N3 C65913271
CC(=O)N[C@@H](CC(=O)Nc1nc(cs1)CC(=O)N)c2c(cccc2F)F C66281312
Cc1cc(no1)NC(=O)[C@H](C)SCC(=O)N[C@@H]2CCCN(C2)CC(=O)N C66450499
Cc1cc(no1)NC(=O)[C@@H](C)SCC(=O)N[C@H]2CCCN(C2)CC(=O)N C66450502
c1cc(ncc1NC(=O)C(=O)NCCC(=O)NC2CCCC2)NC(=O)C3CC3 C66998178
CCCCN(CC(=O)N)C(=O)[C@@H]1CCC[C@@H](C1)C(=O)N(CCCC)CC(=O)N C67052492
CCCCN(CC(=O)N)C(=O)[C@@H]1CCC[C@H](C1)C(=O)N(CCCC)CC(=O)N C67052494
CC(C)CCC(=O)NNC(=O)NCC[C@@](c1nccn1C)(C(F)(F)F)O C67064873
CC(C)CCC(=O)NNC(=O)NCC[C@](c1nccn1C)(C(F)(F)F)O C67064874
CCOCCCNC(=O)NNC(=O)[C@H](CCSC)NC(=O)c1ccco1 C67313965
CN(C)c1ccc(cc1)NC(=S)NC[C@H]2C[C@@H]3CC[NH+]2C[C@@H]3C[NH+]4CCN(CC4)c5ccccc5OC C08635638
c1ccc2c(c1)CCN2C[C@H]3C[NH+]4CC[C@H]3C[C@@H]4CNC(=S)NCC[NH+]5CCOCC5 C08635727
CSc1cccc(c1)NC(=O)NC[C@H]2C[C@@H]3CC[NH+]2C[C@@H]3C[NH+]4C[C@@H]5C[C@H](C4)c6cccc(=O)n6C5 C08635960
c1cc(cc(c1)NC(=O)NC[C@H]2C[C@@H]3CC[NH+]2C[C@@H]3C[NH+]4CCN(CC4)c5ccc(cc5)F)C#N C08635968
COC[C@H]1CCC[NH+]1C[C@H]2C[NH+]3CC[C@H]2C[C@@H]3CNC(=S)Nc4ccc(cc4)n5cccn5 C08635995
c1cc(c(c(c1)F)F)C[NH+]2CCNC(=O)[C@@H]2CC(=O)NCC3(CCCC3)[NH+]4CCCCC4 C12199027
c1cc(c(c(c1)F)F)C[NH+]2CCNC(=O)[C@H]2CC(=O)NCC3(CCCC3)[NH+]4CCCCC4 C12199033
c1ccc(cc1)CCC[NH+](Cc2[nH]c(=O)c3ccc(cc3n2)Cl)CC4=[NH+][C@H]5C=C(C=C[C@H]5C(=O)N4)Cl C13145752
c1ccc(cc1)NC(=S)NC[C@H]2C[C@@H]3CC[NH+]2C[C@@H]3C[NH+]4CCN(CC4)c5ccccc5 C08636251
c1ccc(c(c1)C[NH+]2CCN(CC2)c3[nH]c(=O)cc(n3)C[NH+]4CCN(CC4)c5ccccc5Cl)O C35564309
CC[NH+](CC(=O)Nc1ccccc1OC)CC(=O)N[C@H]2N=C(CS2)C3=c4ccccc4=[NH+]C3 C38775095
CC(C)C[C@@H]1C[C@@H](C[C@H]2[NH+]1[C@@H](CC3=C4CC=CC=C4N=C23)C(=O)OC)NCCc5c[nH+]c[nH]5 C39560901
Cc1ccc(c(c1F)C(=O)N2C[C@@H](C3(C2)CC[NH2+]CC3)C(=O)NC[C@@H](c4cccnc4)[NH+]5CCCC5)Cl C39594702
Cc1ccc(c(c1F)C(=O)N2C[C@@H](C3(C2)CC[NH2+]CC3)C(=O)NC[C@H](c4cccnc4)[NH+]5CCCC5)Cl C39594710
CCOc1ccccc1C(=O)N2C[C@@H](C3(C2)CC[NH2+]CC3)C(=O)NCC(C)(C)C[NH+](C)C C39630782
CC(C)(CNC(=O)[C@H]1CN(CC12CC[NH2+]CC2)C(=O)c3cc(ccc3F)Cl)C[NH+](C)C C39630883
CC[C@H](C)CC(=O)N1C[C@H](C2(C1)CC[NH2+]CC2)C(=O)NC[C@@H](c3ccc(cc3)OC)[NH+](C)C C39663922
CC[C@H](C)C(=O)N1C[C@@H](C2(C1)CC[NH2+]CC2)C(=O)NC[C@@H](c3ccc(cc3)OC)[NH+]4CCCC4 C39664060
CC[C@H](C)C(=O)N1C[C@H](C2(C1)CC[NH2+]CC2)C(=O)NC[C@@H](c3ccc(cc3)OC)[NH+]4CCCC4 C39664062
Cc1ccc(cc1)CC(=O)N2C[C@@H](C3(C2)CC[NH2+]CC3)C(=O)NCCC4=c5cc(ccc5=[NH+][C@H]4C)C#N C39674858
Cc1ccc(c(c1F)C(=O)N2C[C@H](C3(C2)CC[NH2+]CC3)C(=O)NC[C@@H](c4ccccc4)[NH+](C)C)F C39675743
Cc1ccc(c(c1F)F)C(=O)N2C[C@@H](C3(C2)CC[NH2+]CC3)C(=O)NC[C@@H](c4ccccc4)[NH+](C)C C39675758
Cc1ccc(c(c1F)F)C(=O)N2C[C@H](C3(C2)CC[NH2+]CC3)C(=O)NC[C@@H](c4ccccc4)[NH+](C)C C39675759
Cc1ccc(c(c1F)F)C(=O)N2C[C@H](C3(C2)CC[NH2+]CC3)C(=O)NC[C@H](c4ccccc4)[NH+](C)C C39675761
C[NH+](C)CCCCNC(=O)[C@@H]1CN(CC12CC[NH2+]CC2)C(=O)c3ccc(o3)c4ccc(cc4)F C39679078
CCCC[NH+]1CCC(CC1)CNC(=O)[C@@H]2CN(CC23CC[NH2+]CC3)C(=O)c4ccc(cc4F)F C39683437
CCCC[NH+]1CCC(CC1)CNC(=O)[C@@H]2CN(CC23CC[NH2+]CC3)C(=O)c4cc(cc(c4)F)C(F)(F)F C39683461
CCCC[NH+]1CCC(CC1)CNC(=O)[C@@H]2CN(CC23CC[NH2+]CC3)C(=O)c4cc(ccc4C)F C39683535
CCCC[NH+]1CCC(CC1)CNC(=O)[C@H]2CN(CC23CC[NH2+]CC3)C(=O)c4cc(ccc4C)F C39683536
CCOc1ccccc1C(=O)N2C[C@@H](C3(C2)CC[NH2+]CC3)C(=O)NC4CCN(CC4)c5cccc[nH+]5 C39687422
CCOc1ccccc1C(=O)N2C[C@H](C3(C2)CC[NH2+]CC3)C(=O)NC4CCN(CC4)c5cccc[nH+]5 C39687423
CC[C@H](C)CC(=O)N1C[C@@H](C2(C1)CC[NH2+]CC2)C(=O)NC3CCN(CC3)c4c(ccc[nH+]4)C C39687701
CC[C@H](C)CC(=O)N1C[C@H](C2(C1)CC[NH2+]CC2)C(=O)NC3CCN(CC3)c4c(ccc[nH+]4)C C39687703
c1ccc(cc1)NC(=S)NC[C@H]2C[C@H]3CC[NH+]2C[C@@H]3C[NH+]4CCN(CC4)c5ccccc5 C43527332
c1ccc(cc1)C[NH2+]CCn2c3cccc(c3nc2c4cc(cnc4)C#N)N5CCC[C@@H](C5)[NH3+] C45192677
CCC[NH+]1CCC(CC1)N2C[C@H](C[C@H]2C(=O)NCCc3ccc4c(c3)OCO4)[NH2+]Cc5ccc(c(c5)F)F C23339311
C[C@H]([C@@H](c1cccs1)N2CC[NH+](CC2)C)NC(=O)C(=O)NCCC3=c4ccccc4=[NH+]C3 C63663795
C[C@H]([C@H](c1cccs1)N2CC[NH+](CC2)C)NC(=O)C(=O)NCCC3=c4ccccc4=[NH+]C3 C63663799
c1ccc(cc1)[C@@H]2C[C@H](NN2[C@@H]3CCS(=O)(=O)C3)C(=O)NCCC4[NH+]=c5ccccc5=[NH+]4 C63694344
c1ccc(cc1)[C@H]2C[C@H](NN2[C@@H]3CCS(=O)(=O)C3)C(=O)NCCC4[NH+]=c5ccccc5=[NH+]4 C63694349
CSCC[C@@H](C1[NH+]=c2ccccc2=[NH+]1)NC(=O)CNC(=O)c3ccc(o3)Br C63731176
C[NH+](C)[C@H](CNC(=O)[C@H](CC1=c2ccccc2=[NH+]C1)NC(=O)c3ccc(cc3)F)c4cccs4 C63807620
CC(C)CCNC(=O)c1cn(cc(c1=O)C(=O)NCCC2[NH+]=c3ccccc3=[NH+]2)CC(C)C C64040375
COc1cc(ccc1F)C[C@]2(CCC(=O)N2)CCC(=O)NC[C@@H]3[NH+]=c4ccc(cc4=[NH+]3)Cl C64044069
COc1cc(ccc1F)C[C@]2(CCC(=O)N2)CCC(=O)NC[C@H]3[NH+]=c4ccc(cc4=[NH+]3)Cl C64044071
CC(C)(C#Cc1ccc(cc1)C[NH+]2CCC3(CC2)C[C@@H]3C(=O)NCCC4=c5ccccc5=[NH+]C4)O C64066832
c1ccc(cc1)[C@H]2Nc3ccccc3-c4n2c(nn4)SCC(=O)NCC5[NH+]=c6ccccc6=[NH+]5 C64427107
CCN1c2c(cccn2)N[C@H](C1=O)[NH+]3CCC(CC3)C(=O)NCCC4=c5ccccc5=[NH+]C4 C64502350
CCC[NH+]1CCC(CC1)N2C[C@H](C[C@H]2C(=O)NC(C)C)[NH2+]Cc3ccc(cc3)C(F)(F)F C23362286
Cc1ccc2=[NH+][C@@H]([NH+]=c2c1)CNS(=O)(=O)c3cc(sc3C)[C@H]4NC(=NO4)c5ccc(cc5)F C64746041
c1ccc(cc1)C(C[C@@H]2[C@H]([C@@H]([C@@H](O2)n3cc(c(=O)[nH]c3=O)N)O)O)(c4ccccc4)c5ccccc5 C05810997
CC(C)(C)C(=O)Nc1cc(cc(c1)NC(=O)C(C)(C)C)C(=O)Nc2c[nH]c(=O)[nH]c2=O C02900986
CCC(C)(C)NC(=O)[C@@H](c1ccc(cc1)N(C)C)N(Cc2ccco2)C(=O)c3c(c(ns3)C(=O)N)N C06077418
CN(C)c1ccc(cc1)[C@H](C(=O)NC2CCCC2)N(c3ccccc3F)C(=O)c4c(c(ns4)C(=O)N)N C06135927
CC(C)c1ccc(cc1)N2[C@@H]3[C@@H](C[C@H]([C@@H]([C@@H]3NC2=S)O)O)C(=O)NCCNC(=O)C C08254691
CC(=O)NCCNC(=O)[C@H]1C[C@H]([C@@H]([C@H]2[C@@H]1SC(=N2)Nc3ccc(cc3)OC(F)(F)F)O)O C08636375
Cc1cccc(c1)N([C@@H](c2ccc(cc2)Cl)C(=O)NC(C)(C)C)C(=O)c3c(c(ns3)C(=O)N)N C12477257
Cc1ccc(c(c1)N([C@H](C)C(=O)NC2CCCC2)C(=O)c3c(c(ns3)C(=O)N)N)C C12701327
Cc1ccc(c(c1)N([C@@H](C)C(=O)NC2CCCC2)C(=O)c3c(c(ns3)C(=O)N)N)C C12701334
Cc1ccc(cc1)[C@@H](C(=O)NC2CCCC2)N(c3cccc(c3C)C)C(=O)c4c(c(ns4)C(=O)N)N C12702139
Cc1ccc(c(c1)N([C@H](c2cccs2)C(=O)NC3CCCC3)C(=O)c4c(c(ns4)C(=O)N)N)C C12711022
Cc1ccc(cc1)C(=O)N/N=C(\c2c(=O)[nH]c3ccc(cc3n2)Cl)/[C@H]([C@H](CO)O)O C15775300
Cc1ccc(cc1)C(=O)N/N=C(\c2c(=O)[nH]c3ccc(cc3n2)Cl)/[C@@H]([C@H](CO)O)O C15775302
Cc1ccc(cc1)C(=O)N/N=C(\c2c(=O)[nH]c3ccc(cc3n2)Cl)/[C@H]([C@@H](CO)O)O C15775304
Cc1ccc(cc1)C(=O)N/N=C(\c2c(=O)[nH]c3ccc(cc3n2)Cl)/[C@@H]([C@@H](CO)O)O C15775306
c1cc(ccc1NC(=S)NNC(=O)c2c(c(c(c(n2)Cl)Cl)N)Cl)[N+](=O)[O-] C16273821
c1cc(c(cc1Cl)/C=N/Nc2nnc(n2N)SCC(=O)Nc3c(c4c(s3)CCCC4)C#N)O C21320303
c1ccc(cc1)Nc2nc(nc(n2)N)COC(=O)c3c(c(c(c(n3)Cl)Cl)N)Cl C16804731
Cc1ccc(o1)[C@H](C(=O)NC[C@H]2CCCO2)N(C3CCCC3)C(=O)c4c(c(ns4)C(=O)N)N C26146804
c1cnc(nc1)NS(=O)(=O)c2ccc(c(c2)/N=N/c3ccc(cc3)S(=O)(=O)N)N C17312740
Cc1ccc(c(c1)[C@@H]2[C@H]3[C@@H](C(=O)N(C3=O)c4ccc(c(c4)Cl)C)[C@@]([NH2+]2)(CCCNC(=O)N)C(=O)[O-])C C33703754
C[C@H]1C[NH2+][C@H](CN1)C(=O)NCCc2ccc(cc2)S(=O)(=O)/N=C(/NC3CCCCC3)\[O-] C21983749
CC(C)(C)NC(=O)[C@@H](c1c(cc(cc1O)O)O)N(C(=O)c2ccccc2O)C(C)(C)C C36584087
CC(C)(C)NC(=O)[C@H](c1c(cc(cc1O)O)O)N(C(=O)c2ccccc2O)C(C)(C)C C36584088
CC(C)(C)NC(=O)[C@@H](c1c(cc(cc1O)O)O)N(C(=O)c2ccc(cc2)O)C(C)(C)C C36586365
CC(C)(C)NC(=O)[C@H](c1c(cc(cc1O)O)O)N(C(=O)c2ccc(cc2)O)C(C)(C)C C36586366
Cc1ccc(o1)CN([C@H](c2c(cc(cc2O)O)O)C(=O)NC(C)(C)CC(C)(C)C)C(=O)[C@@H]3CCC(=O)N3 C36601091
C[C@@H]1C[C@H]([C@H]2[C@@](CCC[C@]2([C@]1(CC[C@]3([C@@H]([C@@H](O[C@@H]3OC)OC)O)O)O)C)(C)CO)O C36378633
C[C@@H]1C[C@H]([C@@H]2[C@@](CCC[C@]2([C@]1(CC[C@]3([C@@H]([C@@H](O[C@@H]3OC)OC)O)O)O)C)(C)CO)O C36378632
C[C@@H]1C[C@H]([C@H]2[C@@](CCC[C@]2([C@]1(CC[C@@]3([C@@H]([C@@H](O[C@@H]3OC)OC)O)O)O)C)(C)CO)O C36378631
C[C@@H]1C[C@H]([C@@H]2[C@@](CCC[C@]2([C@]1(CC[C@@]3([C@@H]([C@@H](O[C@@H]3OC)OC)O)O)O)C)(C)CO)O C36378630
Cc1cccc(c1C)NC(=O)CS[C@@H]2NN[C@H](N2N)[C@@H]3C=C(N=N3)c4ccc(cc4)F C38990278
c1cc(ccc1C2=C[C@H](N=N2)[C@@H]3NN[C@@H](N3N)SCC(=O)Nc4ccc(cc4)Cl)F C39007641
c1cc(ccc1C2=C[C@H](N=N2)[C@H]3NN[C@@H](N3N)SCC(=O)Nc4ccc(cc4)F)Cl C39012408
C[C@@]1(NC(=O)N(N1)c2ccccc2)c3ccc(cc3)N/C(=N/O)/C(=N/O)/c4ccccc4 C39448608
C[C@]1(NC(=O)N(N1)c2ccccc2)c3ccc(cc3)N/C(=N/O)/C(=N/O)/c4ccccc4 C39448609
Cc1cc(sc1C(=O)NCC(=O)Nc2ccc3c(c2)[nH]c(=O)[nH]3)NC(=O)C(C)(C)C C39558997
c1cc2c(cc1NC(=O)CNC(=O)CCCNC(=O)c3ccc(cc3F)F)[nH]c(=O)[nH]2 C39559024
Cc1ccc(c(c1)NC(=O)CS[C@H]2NN[C@H](N2N)[C@@H]3C=C(N=N3)c4ccc(cc4)F)C C39592723
Cc1cccc(c1NC(=O)CS[C@@H]2NN[C@H](N2N)[C@@H]3C=C(N=N3)c4ccc(cc4)OC)C(C)C C38995935
Cc1ccc(c(c1)Nc2c(c(ncn2)NNC(=O)c3ccc(cc3Cl)Cl)N)OC C40684411
c1cc(ccc1C(=O)NNc2c(c(ncn2)N3CCN(CC3)CCO)N)Br C40734449
COc1ccc(cc1)C(=O)NNc2c(c(ncn2)Nc3ccc(cn3)Br)N C40779834
Cc1c\2c(oc1C(=O)NNC(=O)c3ccc(cc3)[N+](=O)[O-])CCC/C2=N\NC(=S)N C40824599
CC(C)(C)N1C(=O)[C@H]2[C@@H]([NH2+][C@@]([C@@H]2C1=O)(CCCNC(=O)N)C(=O)[O-])c3cc(cc(c3Cl)Cl)Cl C33874518
C/C(=C\C(=O)Nc1cc2c(cc1OC)c3ccccc3o2)/NNC(=O)c4ccccc4N C08740481
COc1ccc(cc1)c2c3c([nH]n2)OC(=C([C@@H]3c4cn(nc4c5ccccc5)CC(=O)N)C#N)N C08437643
Cc1c2c([nH]c(nc2=O)SCC(=O)Nc3cc(ccc3O)[N+](=O)[O-])sc1C(=O)N C62038976
CC1=C2C=C(S[C@H]2N(N1)Cc3ccc(cc3)F)C(=O)NCCCc4c(c(n[nH]4)N)C#N C39936262
CCCC(CC=C)(C(=O)Nc1ccc2c(c1)c(cc([nH+]2)C)N)C(=O)Nc3ccc4c(c3)c(cc([nH+]4)C)N C01646553
CC(C)(C)NC(=O)[C@@H](c1ccc(cc1)Cl)N(Cc2ccccc2F)C(=O)c3c(c(ns3)C(=O)N)N C06074454
CC(C)(C)NC(=O)[C@H](c1ccc(cc1)Cl)N(Cc2ccc(cc2)F)C(=O)c3c(c(ns3)C(=O)N)N C06074855
CC(C)CCNC(=O)[C@@H](c1ccco1)N(c2ccc(c(c2)Cl)F)C(=O)c3c(c(ns3)C(=O)N)N C06134283
CC(C)c1ccc(cc1)N([C@@H](c2ccco2)C(=O)NC3CCCC3)C(=O)c4c(c(ns4)C(=O)N)N C06190824
CCC[C@@H](C(=O)NCCC(C)C)N(c1ccc(cc1)C(C)C)C(=O)c2c(c(ns2)C(=O)N)N C06501166
CCc1ccccc1N([C@@H](c2ccc(cc2)O)C(=O)NCCC(C)C)C(=O)c3c(c(ns3)C(=O)N)N C06860609
CC(C)c1ccc(cc1)[C@@H]2C[C@@H](C[C@H]3[NH+]2[C@@H](Cc4c3[nH]c5c4cccc5)C(=O)OC)[NH2+]CCNC(=O)C C08636055
CC(C)c1ccc(cc1)[C@@H]2C[C@H](C[C@H]3[NH+]2[C@@H](Cc4c3[nH]c5c4cccc5)C(=O)OC)[NH2+]CCNC(=O)C C08636056
C[C@@H](C(=O)NCCc1ccc(cc1)S(=O)(=O)N)[NH+]2CCCN(CC2)c3ccc(c[nH+]3)C(F)(F)F C08940490
C/C(=N\NC(=O)c1c(n(nn1)c2c(non2)N)CNc3ccccc3C(=O)N)/CCc4ccccc4 C09234747
C/C(=N\NC(=O)c1c(n(nn1)c2c(non2)N)c3cccs3)/c4ccc(cc4)OCC(=O)N C09498926
Cc1ccccc1N([C@@H](c2ccc(cc2)F)C(=O)NCCC(C)C)C(=O)c3c(c(ns3)C(=O)N)N C12473037
Cc1ccc(cc1)N([C@H](c2ccc(cc2)F)C(=O)NC[C@@H]3CCCO3)C(=O)c4c(c(ns4)C(=O)N)N C12473172
Cc1ccc(c(c1)C)N([C@@H](c2ccc(cc2)F)C(=O)NC[C@@H]3CCCO3)C(=O)c4c(c(ns4)C(=O)N)N C12473230
Cc1ccc(cc1C)N([C@H](c2ccc(cc2)O)C(=O)NC[C@H]3CCCO3)C(=O)c4c(c(ns4)C(=O)N)N C12474022
Cc1cccc(c1)N([C@H](c2ccc(cc2)Cl)C(=O)NCCC(C)C)C(=O)c3c(c(ns3)C(=O)N)N C12479728
Cc1ccc(c(c1)C)N([C@@H](c2ccc(cc2)Cl)C(=O)NCCC(C)C)C(=O)c3c(c(ns3)C(=O)N)N C12479770
Cc1ccc(c(c1)C)N([C@H](CC(C)C)C(=O)NC2CCCC2)C(=O)c3c(c(ns3)C(=O)N)N C12701863
Cc1ccc(cc1)[C@H](C(=O)NC[C@H]2CCCO2)N(c3ccc(cc3)F)C(=O)c4c(c(ns4)C(=O)N)N C12706214
Cc1ccc(o1)[C@H](C(=O)NC2CCCCC2)N(Cc3ccco3)C(=O)c4c(c(ns4)C(=O)N)N C12714835
c1cc(cc(c1)O)/C=N/Nc2nnc(n2N)SCCC(=O)Nc3c(cccc3Cl)Cl C20915295
c1ccc2c(c1)ccc(c2/C=N/Nc3nnc(n3N)SCCC(=O)Nc4ccccc4Cl)O C20916615
Cc1c2c(c(c(c1OC)C/C=C(\C)/CCC(=O)O[C@@H]3[C@H]([C@H]([C@@H]([C@H](O3)CO)O)O)O)O)C(=O)OC2 C22064281
c1ccc(cc1)CSC[C@@H](C(=O)Nc2ccc(cc2)[N+](=O)[O-])NC(=O)c3coc(n3)[C@H](CO)[NH3+] C33596873
Cc1cc(oc-2c/c(=[NH+]\C(=O)[C@@H](C)NC(=O)[C@H](C)NC(=O)[C@@H](C)NC(=O)CCC(=O)[O-])/ccc12)O C35395468
CCCCNC(=O)[C@@H](c1c(cc(cc1O)O)O)N(c2ccccc2Cl)C(=O)c3ccc(cc3)O C36544972
CC(C)(C)CC(C)(C)NC(=O)[C@H](c1c(cc(cc1O)O)O)N(c2ccccc2Cl)C(=O)CO C36547680
CC(C)(C)CC(C)(C)NC(=O)[C@H](c1c(cc(cc1O)O)O)N(C(=O)c2c(cccc2O)O)C(C)(C)C C36586648
CCCCNC(=O)[C@@H](c1c(cc(cc1O)O)O)N(Cc2ccc(o2)C)C(=O)c3ccc(cc3)O C36597188
CC[C@@H](C(=O)NC[C@H]1CCCO1)N(c2ccc(cc2)Cl)C(=O)c3c(c(ns3)C(=O)N)N C06631858
CCOC(=O)c1ccc(cc1)NC(=O)CS[C@@H]2NN[C@H](N2N)[C@@H]3C=C(N=N3)c4ccc(cc4)F C38989527
CCCCc1ccc(cc1)NC(=O)CS[C@H]2NN[C@@H](N2N)[C@@H]3C=C(N=N3)c4ccc(cc4)F C39007203
CC[C@@H](C)c1ccc(cc1)NC(=O)CS[C@H]2NN[C@@H](N2N)[C@@H]3C=C(N=N3)c4ccc(cc4)Cl C39007586
CCOC(=O)c1ccc(cc1)NC(=O)CS[C@@H]2NN[C@H](N2N)[C@@H]3C=C(N=N3)c4ccc(cc4)Cl C39021275
Cc1ccc2c(c1)[nH]c(n2)SCC(=O)Nc3cccc(n3)NC(=O)CS[C@H]4[NH+]=c5ccc(cc5=[NH+]4)C C39253070
C/C(=C\C(=O)OCCOCCOC(=O)/C=C(/NC1CC([NH2+]C(C1)(C)C)(C)C)\C)/NC2CC([NH2+]C(C2)(C)C)(C)C C12378706
CC[NH+]1[C@@H](NN[C@@H]1SCC(=O)N/N=C/C2=c3ccccc3=[NH+]C2)c4ccc(cc4)C(C)(C)C C39923299
CC[NH+]1[C@H](NN[C@@H]1SCC(=O)N/N=C/C2=c3ccccc3=[NH+]C2)c4ccc(cc4)C(C)(C)C C39923300
C[C@H](c1ccc(cc1Cl)C[NH2+]C(C)(C)CO)Oc2cc(sc2C(=O)N)c3cnc4n3cccc4 C43024064
c1ccc(c(c1)c2cccnc2)OCCCNc3nc(nc(n3)N4CC[NH2+]CC4)NCCc5ccc(cc5)O C45187028
c1ccc2=[NH+]CC(=c2c1)C3=CC[NH+](CC3)CCNC(=O)CCCC[C@@H]4[C@@H]5[C@@H](CS4)NC(=O)N5 C52627267
C[C@]1(CC[C@@H]2[C@@]1(C[C@H]([C@@H]3[C@H]2CCC4=CC(=CC[C@@]34C)NOCC(=O)N[C@H](Cc5c[nH]c6c5cccc6)C(=O)OC)O)C)O C01883964
c1ccc(cc1)CSc2ccccc2NC(=O)CSc3nc([nH]n3)N/N=C/c4ccc(cc4O)O C58994301
CC(=O)c1ccc(cc1)NC(=O)CS[C@@H]2NN[C@H](N2c3ccc(cc3)F)Cc4cc(=O)[nH]c(=O)[nH]4 C63489321
c1ccc2=[NH+][C@@H](C=c2c1)CCNC(=O)CNC(=O)c3c(cccn3)C(=O)NCC[C@H]4C=c5ccccc5=[NH+]4 C63818495
Cc1[nH]cc([nH+]1)CNc2cc3c([nH+]c2)N([C@@H]([C@@H]3NC(=O)c4ccco4)C(=O)OC)CCC(C)C C63985707
COC(=O)C1=CN(NN1)[C@H]2C[C@H]([NH+](C2)Cc3ccoc3)C(=O)NCCC4=c5ccccc5=[NH+]C4 C64061291
CCOC(=O)c1c(nc(s1)Nc2ccc(cc2)NC(=O)C[C@H](C(=O)[O-])[NH2+]CCOCCO)C C65090318
c1cc(ccc1NC(=O)c2c(c(c(s2)Nc3ccc(cc3)Cl)C(=O)NC4CC4)N)OC(F)(F)F C03287719
CC(C)CCNC(=O)[C@@H](c1ccc(cc1)Cl)N(Cc2cccs2)C(=O)c3c(c(ns3)C(=O)N)N C06134147
CC(C)CCNC(=O)[C@@H](c1ccc(cc1)Cl)N(c2ccccc2F)C(=O)c3c(c(ns3)C(=O)N)N C06134154
CC(C)CCNC(=O)[C@@H](c1ccc(cc1)O)N(c2ccc(cc2)C(C)C)C(=O)c3c(c(ns3)C(=O)N)N C06134205
CC(C)CCNC(=O)[C@H](c1ccc(cc1)Cl)N(c2ccc(cc2)F)C(=O)c3c(c(ns3)C(=O)N)N C06134458
CC(C)c1ccc(cc1)N([C@@H](c2ccc(cc2)Cl)C(=O)NC(C)(C)C)C(=O)c3c(c(ns3)C(=O)N)N C06190801
CC(C)c1ccc(cc1)N([C@H](c2ccc(cc2)Cl)C(=O)NC(C)(C)C)C(=O)c3c(c(ns3)C(=O)N)N C06190840
CC(C)c1ccc(cc1)N([C@H](c2ccc(cc2)F)C(=O)NCCOC)C(=O)c3c(c(ns3)C(=O)N)N C06190845
CCC(C)(C)NC(=O)[C@@H](c1ccc(cc1)N(C)C)N(c2ccc(cc2)C)C(=O)c3c(c(ns3)C(=O)N)N C06077420
CCC(C)(C)NC(=O)[C@@H](c1ccc(cc1)N(C)C)N(c2cccc(c2)F)C(=O)c3c(c(ns3)C(=O)N)N C06077427
CCC(C)(C)NC(=O)[C@H](c1ccc(o1)C)N(c2ccc(c(c2)OC)OC)C(=O)c3c(c(ns3)C(=O)N)N C06462271
CCOC(=O)CNC(=O)[C@H](c1ccc(cc1)F)N(c2ccc(cc2)F)C(=O)c3c(c(ns3)C(=O)N)N C06547000
CCOc1ccc(cc1)N([C@H](c2ccc(cc2)O)C(=O)NCCC(C)C)C(=O)c3c(c(ns3)C(=O)N)N C06601051
COc1ccc(cc1)OC[C@H](C[NH2+]C2CC[NH+](CC2)C[C@H](COc3ccc(c(c3)Cl)Cl)O)O C12338948
Cc1cccc(c1C)N([C@H](c2ccc(cc2)F)C(=O)NCCC(C)C)C(=O)c3c(c(ns3)C(=O)N)N C12473055
Cc1ccc(c(c1)C)N([C@H](c2ccc(cc2)F)C(=O)NCCC(C)C)C(=O)c3c(c(ns3)C(=O)N)N C12473067
Cc1ccc(c(c1)N([C@@H](c2ccc(cc2)F)C(=O)NCCC(C)C)C(=O)c3c(c(ns3)C(=O)N)N)C C12473071
c1ccc(c(c1)N([C@@H](c2ccc(cc2)F)C(=O)NC[C@H]3CCCO3)C(=O)c4c(c(ns4)C(=O)N)N)F C12473317
Cc1ccc(cc1)[C@H](C(=O)NC(C)(C)C)N(c2ccc(cc2)C(C)C)C(=O)c3c(c(ns3)C(=O)N)N C12477072
Cc1ccc(cc1)[C@@H](C(=O)NCCC(C)C)N(Cc2ccccc2Cl)C(=O)c3c(c(ns3)C(=O)N)N C12479444
Cc1ccc(cc1)[C@@H](C(=O)NCCC(C)C)N(c2cc(ccc2C)C)C(=O)c3c(c(ns3)C(=O)N)N C12479550
Cc1ccc(cc1)[C@@H](C(=O)NCCC(C)C)N(c2cccc(c2C)C)C(=O)c3c(c(ns3)C(=O)N)N C12479557
Cc1ccc(c(c1)C)N([C@H](c2ccc(cc2)Cl)C(=O)NCCC(C)C)C(=O)c3c(c(ns3)C(=O)N)N C12479775
Cc1ccc(cc1)[C@H](C(=O)NC2CCCC2)N(Cc3ccccc3Cl)C(=O)c4c(c(ns4)C(=O)N)N C12702039
Cc1ccc(cc1)[C@@H](C(=O)NC2CCCC2)N(c3ccc(cc3)C(C)C)C(=O)c4c(c(ns4)C(=O)N)N C12702164
Cc1ccc(cc1C)N([C@@H](c2ccc(cc2)N(C)C)C(=O)NC(C)(C)C)C(=O)c3c(c(ns3)C(=O)N)N C06280315
Cc1ccc(cc1)N([C@H](c2ccc(cc2)N(C)C)C(=O)NC3CCCC3)C(=O)c4c(c(ns4)C(=O)N)N C06245114
COCCNC(=O)[C@@H](c1ccc2c(c1)cccn2)N(c3ccccc3F)C(=O)c4c(c(ns4)C(=O)N)N C06136207
CCCCSc1ccccc1NC(=O)CSc2nnc(n2N)N/N=C/c3c4ccccc4ccc3O C20916357
CCN(CC)c1ccc(c(c1)O)/C=N/Nc2nnc(n2N)SCC(=O)Nc3cc(ccc3Cl)Cl C21325635
Cc1c(s/c(=N/C(=S)NC(=O)c2ccc(cc2)Cl)/[nH]1)/C(=N/NC(=S)N)/C=C/c3ccco3 C25585349
Cc1c(s/c(=N/C(=S)NC(=O)c2ccco2)/[nH]1)/C(=N/NC(=S)N)/C=C/c3ccc(cc3)Cl C25585424
c1cc-2c(cc1OCC[NH+]3CCCCC3)C(=NNC(=S)N)c4c2ccc(c4)OCC[NH+]5CCCCC5 C31848010
Cc1cc(c(c(c1C=O)O)C/C=C(\C)/CC/C=C(\C)/CCCC(C)(C)O[C@H]2[C@H]([C@@H]([C@@H]([C@@H](O2)CO)O)O)O)O C35465654
CCCCNC(=O)[C@@H](c1c(cc(cc1O)O)O)N(c2cccc(c2)Cl)C(=O)c3c(cccc3O)O C36484852
CCCCNC(=O)[C@@H](c1c(cc(cc1O)O)O)N(c2ccccc2Cl)C(=O)c3c(cccc3O)O C36545180
CCCCNC(=O)[C@@H](c1c(cc(cc1O)O)O)N(c2ccccc2Cl)C(=O)c3cccc(c3O)O C36545368
CC(C)(C)CC(C)(C)NC(=O)[C@@H](c1c(cc(cc1O)O)O)N(c2ccccc2Cl)C(=O)[C@@H]3CCC(=O)N3 C36548369
CC(C)(C)CC(C)(C)NC(=O)[C@@H](c1c(cc(cc1O)O)O)N(c2cccc(c2)Cl)C(=O)[C@@H]3CCC(=O)N3 C36552855
Cc1ccc(o1)CN([C@H](c2c(cc(cc2O)O)O)C(=O)NC(C)(C)CC(C)(C)C)C(=O)c3ccccc3O C36595290
c1cc(sc1)[C@@H](C(=O)NC[C@H]2CCCO2)N(c3ccc(cc3)Cl)C(=O)c4c(c(ns4)C(=O)N)N C12706379
C/C(=C\C(=O)OCCOC(=O)/C=C(/NC1CC([NH2+]C(C1)(C)C)(C)C)\C)/NC2CC([NH2+]C(C2)(C)C)(C)C C19638791
CC(=O)c1ccc(cc1)N2C(=O)[C@H]3[C@H]([NH2+][C@@]([C@@H]3C2=O)(CCCNC(=O)N)C(=O)[O-])c4cc5ccccc5o4 C33910429
CC(C)(C[NH2+]Cc1ccc(cc1)OCCC[NH+](C)C)c2[nH]c(c(n2)c3ccc(c(c3)O)Cl)c4ccncc4 C45334512
CC(C)(C[C@@H]1CC=CO1)[C@H]2c3cc(ccc3NC2=O)c4cc(cnc4)OC[C@H](CC5=c6ccccc6=[NH+]C5)[NH3+] C52634374
CC(C)(CC1=NC=CC1)[C@H]2c3cc(ccc3NC2=O)c4cc(cnc4)OC[C@H](CC5=c6ccccc6=[NH+]C5)[NH3+] C52634382
CC(C)(CC1=CN=CC1)[C@H]2c3cc(ccc3NC2=O)c4cc(cnc4)OC[C@H](CC5=c6ccccc6=[NH+]C5)[NH3+] C52634393
C=CCSc1nc2ccc(cc2s1)NC(=O)CSc3nc([nH]n3)N/N=C/c4ccc(cc4O)O C58994375
c1ccc(c(c1)NC[C@H](CN/C(=N/CCCOc2cccc(c2)C[NH+]3CCCCC3)/NC#N)O)[N+](=O)[O-] C13456525
Cc1ccc(cc1)SCc2c(nnn2c3c(non3)N)C(=O)NNC(=C)c4ccc(cc4)O C01891223
C[C@@H](C(=O)N[C@@H](CCC(=O)[O-])C(=O)N)NC(=O)CCCCNC(=O)C12CC3CC(C1)CC(C3)C2 C03851923
CC(C)CCNC(=O)[C@H](c1ccco1)N(c2ccc(c(c2)Cl)F)C(=O)c3c(c(ns3)C(=O)N)N C06134593
CCC(C)(C)NC(=O)[C@@H](c1ccc(cc1)O)N(c2ccc(cc2)C)C(=O)c3c(c(ns3)C(=O)N)N C06462052
CCC(C)(C)NC(=O)[C@H](c1ccc(o1)C)N(Cc2ccccc2OC)C(=O)c3c(c(ns3)C(=O)N)N C06462263
CCCC[C@H](C(=O)NC(C)(C)C)N(c1ccc(cc1)OCC)C(=O)c2c(c(ns2)C(=O)N)N C06481473
CCOc1ccc(cc1)[C@@H](C(=O)NC(C)(C)C)N(Cc2ccc(cc2)F)C(=O)c3c(c(ns3)C(=O)N)N C06601246
Cc1ccc(c(c1)C)N([C@@H](c2ccc(cc2)F)C(=O)NC[C@H]3CCCO3)C(=O)c4c(c(ns4)C(=O)N)N C12473244
Cc1ccc(c(c1)C)N([C@@H](c2ccc(cc2)O)C(=O)NCCC(C)C)C(=O)c3c(c(ns3)C(=O)N)N C12473817
Cc1ccc(cc1C)N([C@@H](c2ccc(cc2)O)C(=O)NCCC(C)C)C(=O)c3c(c(ns3)C(=O)N)N C12473838
Cc1cccc(c1)N([C@@H](c2ccc(cc2)O)C(=O)NC[C@@H]3CCCO3)C(=O)c4c(c(ns4)C(=O)N)N C12473912
Cc1ccc(cc1C)N([C@@H](c2ccc(cc2)O)C(=O)NC[C@H]3CCCO3)C(=O)c4c(c(ns4)C(=O)N)N C12474027
c1cc(ccc1C2CCCCC2)N(CC(=O)NC[C@@H]3CCCO3)C(=O)c4c(c(ns4)C(=O)N)N C12711533
Cc1ccc(cc1)N([C@@H](c2ccc(cc2)N(C)C)C(=O)NC3CCCC3)C(=O)c4c(c(ns4)C(=O)N)N C06245086
Cc1cccc(c1)N([C@@H](c2ccc(cc2)N(C)C)C(=O)NC3CCCC3)C(=O)c4c(c(ns4)C(=O)N)N C06442187
CCN(CC)c1ccc(c(c1)O)/C=N/Nc2nnc(n2N)SCC(=O)Nc3nccs3 C21325841
Cc1c(sc(n1)NC(=O)NC(=O)C(C)C)/C(=N/NC(=S)N)/C=C/c2ccc(cc2)[N+](=O)[O-] C25574973
COc1cc(cc(c1OC)OC)O[C@H]2[C@@H]([C@H]([C@@H]([C@H](O2)CO[C@H]3[C@H]([C@@H]([C@H](CO3)O)O)O)O)O)O C31155386
CC(C)([C@@H]1CCC(=CC1)C(=O)OC[C@@H]2[C@H]([C@@H]([C@@H]([C@@H](O2)Oc3c(cc(cc3O)C(=O)[O-])O)O)O)O)O C31164645
c1cc(cc2c1ccc(=O)o2)Oc3cc(c(cc3O[C@H]4[C@H]([C@H]([C@@H]([C@@H](O4)CO)O)O)O)O)CCC(=O)[O-] C31168226
c1cc(cc2c1ccc(=O)o2)Oc3cc(c(cc3O[C@H]4[C@H]([C@H]([C@@H]([C@H](O4)CO)O)O)O)O)CCC(=O)[O-] C31168230
c1cc(cc2c1ccc(=O)o2)Oc3cc(c(cc3O[C@@H]4[C@H]([C@H]([C@@H]([C@H](O4)CO)O)O)O)O)CCC(=O)[O-] C31168238
CC(C)([C@H]1CCC(=CC1)C(=O)OC[C@H]2[C@@H]([C@@H]([C@@H]([C@@H](O2)Oc3c(cc(cc3O)C(=O)[O-])O)O)O)O)O C35458876
c1cc(cc2c1ccc(=O)o2)Oc3cc(c(cc3O[C@H]4[C@@H]([C@@H]([C@@H]([C@@H](O4)CO)O)O)O)O)CCC(=O)[O-] C35464934
c1cc(cc2c1ccc(=O)o2)Oc3cc(c(cc3O[C@H]4[C@H]([C@@H]([C@@H]([C@@H](O4)CO)O)O)O)O)CCC(=O)[O-] C35464941
CCCn1c2ccc(cc2nc1SCC(=O)c3c(n(c(=O)[nH]c3=O)C4CC4)N)S(=O)(=O)N C08892924
Cc1ccc(c(c1)N([C@H](c2ccc(o2)C)C(=O)NC3CCCCC3)C(=O)c4c(c(ns4)C(=O)N)N)OC C12714814
CC(C)c1ccc(cc1)N([C@H](c2ccncc2)C(=O)NC3CCCC3)C(=O)c4c(c(ns4)C(=O)N)N C06077046
CSC(=O)OCC1=C[C@@H]([C@H]2[C@@H]1[C@@H](OC=C2C(=O)[O-])O[C@H]3[C@@H]([C@@H]([C@@H]([C@@H](O3)CO)O)O)O)O C36374699
COc1cc(cc(c1OC)OC)O[C@H]2[C@@H]([C@H]([C@@H]([C@H](O2)CO[C@H]3[C@@H]([C@@H]([C@@H](CO3)O)O)O)O)O)O C35454785
COc1cc(cc(c1OC)OC)O[C@H]2[C@@H]([C@H]([C@@H]([C@H](O2)CO[C@H]3[C@H]([C@@H]([C@@H](CO3)O)O)O)O)O)O C31155377
CC(=CCc1cc(cc(c1[C@@H](C(=O)[O-])O)CC=C(C)C)O[C@H]2[C@@H]([C@H]([C@@H]([C@H](O2)CO)O)O)O)C C31155270
CC(=CCc1cc(cc(c1[C@H](C(=O)[O-])O)CC=C(C)C)O[C@H]2[C@@H]([C@H]([C@@H]([C@H](O2)CO)O)O)O)C C31155266
CSC(=O)OCC1=C[C@@H]([C@H]2[C@@H]1[C@@H](OC=C2C(=O)[O-])O[C@@H]3[C@H]([C@@H]([C@@H]([C@@H](O3)CO)O)O)O)O C31158210
COc1cc(cc(c1OC)OC)/C=N/N[C@H]2N=C3C(=NC(=NC3=O)[NH-])N2[C@@H]4[C@@H]([C@@H]([C@@H](O4)CO)O)O C39709984
CCN(CC)c1ccc(cc1)/C=N/N[C@@H]2N=C3C(=NC(=NC3=O)[NH-])N2[C@@H]4[C@@H]([C@@H]([C@@H](O4)CO)O)O C39774359
CCN(CC)c1ccc(cc1)/C=N/N[C@H]2N=C3C(=NC(=NC3=O)[NH-])N2[C@@H]4[C@@H]([C@@H]([C@@H](O4)CO)O)O C39774360
CCN(CC)c1ccc(cc1)/C=N/N[C@H]2N=C3C(=NC(=NC3=O)[NH-])N2[C@H]4[C@@H]([C@@H]([C@@H](O4)CO)O)O C39774362
c1cc2ccc3ccc(c4c3c2c(c1)cc4)CCCCO[P@@](=O)([O-])OC5[C@H]([C@H](C([C@H]([C@H]5O)O)O)O)O C35375784
C=C1[C@@H](C[C@@H]2[C@@H]1[C@@H](OC=C2C(=O)[O-])O[C@@H]3[C@@H]([C@@H]([C@@H]([C@@H](O3)CO)O)O)OC(=O)/C=C\c4ccc(cc4)O)O C49181148
C=C1[C@H](C[C@@H]2[C@@H]1[C@@H](OC=C2C(=O)[O-])O[C@@H]3[C@@H]([C@@H]([C@@H]([C@@H](O3)CO)O)O)O)OC(=O)/C=C/c4ccc(cc4)O C49601745
CC(C)[C@H](C(=O)N[C@H](CO)C(=O)[O-])NC(=O)CONC1=CC[C@]2([C@@H]3CC[C@]4([C@H]([C@@H]3CCC2=C1)CC[C@]4(C#C)O)C)C C01872845
C/C(=C\C(=O)Nc1ccccc1Cl)/NN/C(=C/C(=O)NN/C(=C/C(=O)Nc2ccccc2Cl)/C)/[O-] C59502133
C/C(=N\Nc1[nH]nc(n1)SCCC(=O)Nc2ccc3c(c2)C(=O)NC3=O)/c4ccccc4O C59830657
C[C@@H](C(=O)NNC(=O)C(C)C)Sc1nc([nH]n1)N/N=C/c2cc(c(cc2[N+](=O)[O-])O)OC C59881600
C[C@@H](C(=O)N[C@H](C)C(=O)[O-])NC(=O)[C@H](CC1=c2ccccc2=[NH+]C1)N3[C@H](Nc4ccccc4C3=O)O C64062291
c1ccc(c(c1)NC[C@@H](CN/C(=N/CCCOc2cccc(c2)C[NH+]3CCCCC3)/NC#N)O)[N+](=O)[O-] C13456528
c1cc(ccc1c2coc3cc(cc(c3c2=O)O)O[C@@H]4[C@@H]([C@@H]([C@@H]([C@@H](O4)COC(=O)CC(=O)[O-])O)O)O)O C65742758
Cc1c2c(c(c(c1OC)C/C=C(\C)/CCC(=O)O[C@H]3[C@@H]([C@@H]([C@@H]([C@@H](O3)CO)O)O)O)O)C(=O)OC2 C65747904
CCCC[NH+](CCCC)C[C@@H](/C(=N/NC(=S)NN)/C)C(=O)Nc1ccc(cc1[N+](=O)[O-])[N+](=O)[O-] C05809924
CC(C)C[C@@H](C(=O)NC1CCCC1)N(c2cccc(c2)F)C(=O)c3c(c(ns3)C(=O)N)N C06135018
CC(C)C[C@H](C(=O)NC1CCCC1)N(c2ccc(cc2)F)C(=O)c3c(c(ns3)C(=O)N)N C06190461
CC(C)c1ccc(cc1)N([C@H](c2ccc(cc2)F)C(=O)NC(C)(C)C)C(=O)c3c(c(ns3)C(=O)N)N C06190841
CCC(C)(C)NC(=O)[C@H](c1ccc(cc1)O)N(c2ccc(c(c2)C)C)C(=O)c3c(c(ns3)C(=O)N)N C06462198
CCC(C)(C)NC(=O)[C@H](c1ccc(o1)C)N(Cc2ccc(cc2)OC)C(=O)c3c(c(ns3)C(=O)N)N C06462257
CCC(C)(C)NC(=O)[C@H](c1ccc(o1)C)N(c2ccc(cc2C)C)C(=O)c3c(c(ns3)C(=O)N)N C06462276
CCCC[C@H](C(=O)NCCC(C)C)N(c1ccc(cc1)C(C)C)C(=O)c2c(c(ns2)C(=O)N)N C06481546
CCOC(=O)CNC(=O)[C@H](C)N(c1cc(ccc1OC)C)C(=O)c2c(c(ns2)C(=O)N)N C06546875
CCOc1ccc(cc1)[C@H](C(=O)NC2CCCC2)N(Cc3cccs3)C(=O)c4c(c(ns4)C(=O)N)N C06601558
CCOc1ccccc1N([C@@H](C)C(=O)NCC(=O)OCC)C(=O)c2c(c(ns2)C(=O)N)N C06631381
CC[C@@H](C(=O)NC1CCCC1)N(c2ccc(cc2)C(C)C)C(=O)c3c(c(ns3)C(=O)N)N C06631758
COCCNC(=O)[C@H](c1ccc(cc1)F)N(Cc2ccc(cc2)OC)C(=O)c3c(c(ns3)C(=O)N)N C06905049
C=CCNC(=S)NNC(=O)c1c(c2c(c(nnc2s1)c3ccccc3)c4ccccc4)N C08636720
CCCCn1c(c(c(=O)[nH]c1=O)N(CCC)CC(=O)NN2C(=O)C3(CCC(CC3)C)NC2=O)N C11350759
c1ccc(c(c1)OCc2nnc(n2N)SCC(=O)Nc3c(c4c(s3)CCCC4)C(=O)N)F C11385688
CN(C)c1c2c(ncn1)n(cn2)[C@@H]3[C@@H]([C@H]([C@H](O3)CO)NC(=O)[C@H](Cc4ccc(cc4)OC)[NH3+])O C11682253
Cc1ccc(cc1)[C@H](C(=O)NC2CCCC2)N(Cc3ccc(cc3)F)C(=O)c4c(c(ns4)C(=O)N)N C12702027
Cc1ccc(cc1)[C@H](C(=O)NC2CCCC2)N(c3ccc(cc3)C(C)C)C(=O)c4c(c(ns4)C(=O)N)N C12702158
Cc1ccc(cc1)[C@@H](C(=O)NC[C@@H]2CCCO2)N(c3ccc(cc3)F)C(=O)c4c(c(ns4)C(=O)N)N C12706206
Cc1c2c(c(c(c1OC)C/C=C(\C)/CCC(=O)O[C@@H]3[C@H]([C@@H]([C@@H]([C@H](O3)CO)O)O)O)O)C(=O)OC2 C22064274
CCCn1c2ccc(cc2nc1SCc3nc(nc(n3)Nc4ccc(cc4)F)N)S(=O)(=O)N C24424510
Cc1ccc(o1)[C@@H](C(=O)NC[C@H]2CCCO2)N(C3CCCC3)C(=O)c4c(c(ns4)C(=O)N)N C26146812
c1cc(oc1)CN([C@@H](c2ccc(cc2)F)C(=O)NC3CCCCC3)C(=O)c4c(c(ns4)C(=O)N)N C26147090
Cc1cccc(c1C)NC(=O)/C(=N/NC(=S)NN)/CC(=O)/C=C/c2ccc(cc2Cl)Cl C25586113
C1CCC(CC1)NC(=O)NCCN(CCNC(=O)NC2CCCCC2)C(=O)NC3CCCCC3 C35585807
c1cc(ccc1/C=N/NC(=O)COc2ccc(cc2Cl)Cl)O[C@H]3[C@H]([C@@H]([C@@H]([C@@H](O3)CO)O)O)O C36047480
CCCCNC(=O)[C@H](c1c(cc(cc1O)O)O)N(c2cccc(c2)Cl)C(=O)c3c(cccc3O)O C36484853
CCCCNC(=O)[C@H](c1c(cc(cc1O)O)O)N(c2ccccc2Cl)C(=O)c3c(cccc3O)O C36545181
CCCCNC(=O)[C@H](c1c(cc(cc1O)O)O)N(c2ccccc2Cl)C(=O)c3cccc(c3O)O C36545370
CCCCNC(=O)[C@H](c1c(cc(cc1O)O)O)N(CCC)C(=O)C(c2ccccc2)(c3ccccc3)O C36573065
CCCCNC(=O)[C@H](c1c(cc(cc1O)O)O)N(C(=O)C(c2ccccc2)(c3ccccc3)O)C(C)(C)C C36588638
CCc1ccccc1NC(=S)/N=C(\Nc2nc(cc(n2)C)C)/NC3CC([NH2+]C(C3)(C)C)(C)C C14158041
CC(C)C[C@H](C(=O)NC(C)(C)C)N(Cc1ccccc1Cl)C(=O)c2c(c(ns2)C(=O)N)N C06190443
CN(C)c1c2c(ncn1)n(cn2)[C@@H]3[C@H]([C@@H]([C@@H](O3)CO)NC(=O)[C@@H](Cc4ccc(cc4)OC)[NH3+])O C03874811
CN(C)c1c2c(ncn1)n(cn2)[C@H]3[C@@H]([C@@H]([C@H](O3)CO)NC(=O)[C@@H](Cc4ccc(cc4)OC)[NH3+])O C03861787
Cc1ccccc1N([C@@H](c2ccc(cc2)F)C(=O)NC[C@H]3CCCO3)C(=O)c4c(c(ns4)C(=O)N)N C12473165
c1ccc(cc1)N([C@@H](c2ccc(cc2)F)C(=O)NC[C@H]3CCCO3)C(=O)c4c(c(ns4)C(=O)N)N C12473141
C/C(=N\NC(=S)NC1CCCCC1)/CC/C(=C(/C)\NNC(=S)NC2CCCCC2)/C(=O)C C17013626
CCOC(=O)c1ccc(cc1)NC(=O)CS[C@@H]2NN[C@@H](N2N)[C@@H]3C=C(N=N3)c4ccc(cc4)F C38989525
CCOC(=O)c1ccc(cc1)NC(=O)CS[C@@H]2NN[C@@H](N2N)[C@@H]3C=C(N=N3)c4ccc(cc4)Cl C39021271
Cc1cccc(c1NC(=O)CS[C@H]2NN[C@H](N2N)[C@@H]3C=C(N=N3)c4ccc(cc4)OC)C(C)C C38995938
c1cc2c(cc1CNc3c(c(ncn3)NNC(=O)COc4ccc(cc4Cl)Cl)N)OCO2 C40686237
c1ccc(cc1)C(c2ccccc2)C(=O)NNc3c(c(ncn3)NCc4ccccc4Cl)N C40794981
CC[C@@H](CO)Nc1nc(c2cnn(c2n1)c3ccccc3)Nc4c(c5c(s4)CCC5)C(=O)N C41026344
Cc1ccccc1NC(=O)[C@H]([C@@H](C(Cl)(Cl)Cl)N2CCCCC2)/C(=N/NC(=S)NN)/C C48552297
c1cc(c(cc1Cl)Cl)CON/C=C\C(=O)NNC(=[NH2+])COc2ccc(cc2Cl)Cl C33709166
CCC[NH+]1CCC=C(C1)c2ccc(cc2)Nc3nc4c(cc[nH]4)c(n3)Nc5ccccc5C(=O)N C40916934
CC(=O)c1ccc(cc1)NC(=O)CS[C@@H]2NN[C@@H](N2c3ccc(cc3)F)Cc4cc(=O)[nH]c(=O)[nH]4 C63489319
CC[C@@H](C(=O)NC(C)(C)C)N(Cc1ccco1)C(=O)c2c(c(ns2)C(=O)N)N C04161156
CCCCCC[NH2+][C@@H](CC(=O)Nc1cccc(c1)NC(=S)NCC=C)C(=O)[O-] C05258987
CCCCCC[NH2+][C@H](CC(=O)Nc1cccc(c1)NC(=S)NCC=C)C(=O)[O-] C05258988
CC[C@H](C)[C@@H](C(=O)NNC(=O)CSc1cc(ccc1Cl)Cl)NC(=O)N C05295949
c1ccc(cc1)n2ncc(n2)[C@H]([C@@H]([C@@H](CO)O)O[C@@H]3[C@@H]([C@@H]([C@@H]([C@@H](O3)CO)O)O)O)O C05734786
c1ccc(cc1)n2ncc(n2)[C@@H]([C@H]([C@@H](CO)O)O[C@@H]3[C@@H]([C@@H]([C@@H]([C@@H](O3)CO)O)O)O)O C05734787
c1ccc(cc1)n2ncc(n2)[C@H]([C@H]([C@@H](CO)O)O[C@@H]3[C@@H]([C@@H]([C@@H]([C@@H](O3)CO)O)O)O)O C05734789
CC(C)(C)NC(=O)[C@H](c1ccco1)N(Cc2ccco2)C(=O)c3c(c(ns3)C(=O)N)N C06075060
CCOC(=O)CNC(=O)[C@H](c1ccc(cc1)F)N(c2ccccc2F)C(=O)c3c(c(ns3)C(=O)N)N C06547026
CCOc1ccccc1N([C@H](c2ccc(cc2)F)C(=O)NCCOC)C(=O)c3c(c(ns3)C(=O)N)N C06631466
CCc1ccccc1N([C@H](c2ccc(o2)C)C(=O)NCC(=O)OCC)C(=O)c3c(c(ns3)C(=O)N)N C06860712
c1cc(oc1)CNC(=O)Nc2nc(cs2)CC(=O)NCCc3ccc(cc3)S(=O)(=O)N C09785891
c1ccc(c(c1)[N+](=O)[O-])SCCCC(=O)N[C@@H]2[C@@H]([C@@H]([C@@H](O[C@@H]2O)CO)O)O C09956747
c1ccc(c(c1)[N+](=O)[O-])SCCCC(=O)N[C@H]2[C@@H]([C@@H]([C@@H](O[C@@H]2O)CO)O)O C09956750
c1ccc(c(c1)[N+](=O)[O-])SCCCC(=O)N[C@H]2[C@H]([C@@H]([C@@H](O[C@@H]2O)CO)O)O C09956760
c1ccc(cc1)n2ncc(n2)[C@@H]([C@@H]([C@@H](CO)O)O[C@H]3[C@H]([C@@H]([C@@H]([C@@H](O3)CO)O)O)O)O C15276783
c1ccc(cc1)n2ncc(n2)[C@@H]([C@@H]([C@H](CO)O)O[C@H]3[C@H]([C@@H]([C@@H]([C@@H](O3)CO)O)O)O)O C15276785
c1ccc(cc1)n2ncc(n2)[C@@H]([C@H]([C@H](CO)O)O[C@H]3[C@H]([C@@H]([C@@H]([C@@H](O3)CO)O)O)O)O C15276789
C[C@@H](C(=O)O[C@@H](C)C(=O)Nc1c(ccs1)C(=O)N)NS(=O)(=O)c2ccc(cc2)NC(=O)C C16773342
c1ccc(cc1)n2ncc(n2)[C@@H]([C@@H]([C@@H](CO)O)O[C@@H]3[C@@H]([C@@H]([C@@H]([C@@H](O3)CO)O)O)O)O C05734784
c1cc(c(cc1Br)/C=N/Nc2[nH]nc(n2)SCC(=O)NNC(=O)C(F)(F)F)O C20834620
CC(C)(C)c1nnc(n1N)SCC(=O)Nc2nnc(s2)SCC(=O)N C20842292
CC(C)(C)C(=O)NNC(=O)CSc1nnc(n1N)N/N=C/c2cccc(c2)O C20915827
Cc1ccc(cc1)/C=N/Nc2nnc(n2N)SCC(=O)NNC(=O)C(C)(C)C C20918480
c1cc(ccc1CSC[C@H]([C@H]([NH2+]CC(=O)[O-])O)NC(=O)CC[C@@H](C(=O)[O-])[NH3+])Br C21540839
CC[C@@H](C)[C@H](C(=O)NNC(=O)CSc1cc(ccc1Cl)Cl)NC(=O)N C25386494
CC[C@@H](C)[C@@H](C(=O)NNC(=O)CSc1cc(ccc1Cl)Cl)NC(=O)N C25386501
CC[C@H](C)[C@H](C(=O)NNC(=O)CSc1cc(ccc1Cl)Cl)NC(=O)N C25386497
c1cc(ccc1CSC[C@H]([C@@H]([NH2+]CC(=O)[O-])O)NC(=O)CC[C@@H](C(=O)[O-])[NH3+])Br C36384741
Cc1cc(cc(c1)N([C@H](c2cccs2)C(=O)NC[C@H]3CCCO3)C(=O)c4c(c(ns4)C(=O)N)N)C C12711290
CC(C)C[C@@H](C(=O)NC(C)(C)C)N(C[C@H]1CCCO1)C(=O)c2c(c(ns2)C(=O)N)N C06134975
c1ccc2c(c1)c(ccn2)/C=C/c3ccc(cc3)/N=C/[C@H]([C@H]([C@@H]([C@@H](CO)O)O)O)O C17062681
c1cc(sc1)[C@H](C(=O)NC[C@H]2CCCO2)N(c3ccc(cc3)Cl)C(=O)c4c(c(ns4)C(=O)N)N C12706375
CCOc1ccc(cc1)N2[C@@H](NN=C2SCC(=O)N)Cc3cc(=O)[nH]c(=O)[nH]3 C39362523
CCOc1ccc(cc1)N2[C@H](NN=C2SCC(=O)N)Cc3cc(=O)[nH]c(=O)[nH]3 C39362525
c1cc2c(cc1NC(=O)CNC(=O)CCCNC(=O)c3ccsc3)[nH]c(=O)[nH]2 C39558863
CC[C@@H](CO)Nc1nc(c(c(n1)Nc2c(c3c(s2)CCCC3)C(=O)N)[N+](=O)[O-])N C41026427
CC[C@H](CO)Nc1nc(c(c(n1)Nc2c(c3c(s2)CCCC3)C(=O)N)[N+](=O)[O-])N C41026428
CC[C@@H](CO)Nc1nc(c(c(n1)Nc2c(c3c(s2)CCC3)C(=O)N)[N+](=O)[O-])N C41302016
CC[C@H](CO)Nc1nc(c(c(n1)Nc2c(c3c(s2)CCC3)C(=O)N)[N+](=O)[O-])N C41302019
c1c(cc(c(c1/C=N/Nc2[nH]nc(n2)SCC(=O)NCCO)O)Cl)Cl C59815644
C/C(=N\Nc1[nH]nc(n1)SCC(=O)NNC(=O)C(C)(C)C)/c2ccccc2O C59830751
C[C@@H](C(=O)NNC(=O)C1CCC1)Sc2nc([nH]n2)N/N=C/c3ccc(cc3)O C59879180
C[C@H](C(=O)NNC(=O)C1CCC1)Sc2nc([nH]n2)N/N=C/c3ccc(cc3)O C59879182
C[C@H](C(=O)NNC(=O)C(C)C)Sc1nc([nH]n1)N/N=C(\C)/c2ccc(cc2)N C59879584
C[C@@H](C(=O)NNC(=O)C(C)C)Sc1nc([nH]n1)N/N=C(\C)/c2ccc(cc2)N C59879586
C[C@H](C(=O)NNC(=O)C(C)C)Sc1nc([nH]n1)N/N=C(\C)/c2ccccc2O C59883722
CSCC[C@@H](C(=O)N[C@@H](CCSC)C(=O)N[C@H](CCSC)C(=O)[O-])[NH3+] C64219373
CC[NH+](CCCC(=O)O[C@H]1[C@@H]([C@@H]([C@@H]([C@@H](O1)C(=O)[O-])O)O)O)[C@@H](C)Cc2ccc(cc2)O C65739957
c1cc(c(cc1/C=C(\C#N)/C(=O)NCCCNC(=O)/C(=C\c2ccc(c(c2)O)O)/C#N)O)O C03871732
c1ccc2c(c1)C(=O)c3c(ccc(c3C2=O)NCCC[NH2+]CCO)NCCC[NH2+]CCO C05374358
CCC(C)(C)NC(=O)[C@@H](c1ccc(cc1)O)N(Cc2ccc(cc2)OC)C(=O)c3c(c(ns3)C(=O)N)N C06462039
CCC(C)(C)NC(=O)[C@@H](c1ccc(cc1)O)N(c2ccc(cc2)F)C(=O)c3c(c(ns3)C(=O)N)N C06462053
CCC(C)(C)NC(=O)[C@@H](c1ccc(cc1)O)N(c2ccc(cc2)OCC)C(=O)c3c(c(ns3)C(=O)N)N C06462055
CCOc1ccc(cc1)N([C@@H](c2ccc(cc2)O)C(=O)NCCC(C)C)C(=O)c3c(c(ns3)C(=O)N)N C06600976
COCCNC(=O)[C@@H](c1ccc(cc1)O)N(c2ccccc2F)C(=O)c3c(c(ns3)C(=O)N)N C06904996
Cc1c(sc(c1C(=O)N)NC(=O)CCCC(=O)Nc2c(c(c(s2)C)C)C(=O)N)C C02133702
C1COCCN1c2nc(nc(n2)N3CCOCC3)N/N=C/[C@@H]([C@H]([C@@H]([C@@H](CO)O)O)O)O C09296492
C=CCOc1ccc(cc1)/C=N/Nc2nc3c(ncnc3n2[C@H]4[C@H]([C@@H]([C@H](O4)CO)O)O)N C10004230
Cc1cccc(c1C)N([C@@H](c2ccc(cc2)O)C(=O)NC[C@@H]3CCCO3)C(=O)c4c(c(ns4)C(=O)N)N C12473953
c1ccnc(c1)C[NH2+]C[C@H](COc2ccc(cc2)OC[C@H](C[NH2+]Cc3ccccn3)O)O C13081229
c1ccnc(c1)C[NH2+]C[C@H](COc2ccc(cc2)OC[C@@H](C[NH2+]Cc3ccccn3)O)O C06475567
C=CCOc1ccc(cc1)/C=N/Nc2nc3c(ncnc3n2[C@H]4[C@H]([C@@H]([C@@H](O4)CO)O)O)N C08740530
C1COCCN1c2nc(nc(n2)N3CCOCC3)N/N=C/[C@@H]([C@@H]([C@@H]([C@H](CO)O)O)O)O C13548726
C1COCCN1c2nc(nc(n2)N3CCOCC3)N/N=C/[C@@H]([C@@H]([C@H]([C@H](CO)O)O)O)O C13548732
CC[NH+](CC)CCCNC(=O)NC[C@@H]1CCC[C@H](C1)CNC(=O)NCCC[NH+](CC)CC C19015489
CC[NH+](CC)CCCNC(=O)NC[C@@H]1CCC[C@@H](C1)CNC(=O)NCCC[NH+](CC)CC C19015492
CC[NH+](CC)CCCNC(=O)NC[C@H]1CCC[C@@H](C1)CNC(=O)NCCC[NH+](CC)CC C19015496
CCc1c(sc(c1C(=O)N)NC(=O)CCC(=O)Nc2c(c(c(s2)C)CC)C(=O)N)C C20191338
C[C@H]1CCc2c(sc(c2C(=O)N)NC(=O)CCCC(=O)Nc3c(c4c(s3)C[C@H](CC4)C)C(=O)N)C1 C20572204
CC(n1cc(c2c1cccc2)C[C@H](C(=O)[O-])[NH3+])n3cc(c4c3cccc4)C[C@H](C(=O)[O-])[NH3+] C28631070
CC(n1cc(c2c1cccc2)C[C@H](C(=O)[O-])[NH3+])n3cc(c4c3cccc4)C[C@@H](C(=O)[O-])[NH3+] C28631072
CC(C)[C@@H](C(=O)OC[C@@H]([C@H]([C@H]([C@H](COC(=O)[C@H](C(C)C)NC=O)O)O)O)O)NC=O C31157909
CC(=CCC[C@](C)([C@H](C[C@H](/C(=C/COC[C@H]([C@H]([C@H]([C@H](CO)O)O)O)O)/C)O)O)O)C C31161867
CC(=CCC[C@@](C)([C@H](C[C@H](/C(=C/COC[C@H]([C@H]([C@H]([C@H](CO)O)O)O)O)/C)O)O)O)C C31161871
C[C@@H]([C@H]([C@@H]([C@@H](OCCO)Oc1ccc(cc1)c2coc3cc(cc(c3c2=O)O)O)O)O)O C34898305
CC(=CCC[C@@](C)([C@@H](C[C@@H](/C(=C/COC[C@@H]([C@@H]([C@@H]([C@@H](CO)O)O)O)O)/C)O)O)O)C C35457502
CC(=CCC[C@](C)([C@H](C[C@@H](/C(=C/COC[C@@H]([C@@H]([C@@H]([C@@H](CO)O)O)O)O)/C)O)O)O)C C35457514
C=CCOc1ccc(cc1)/C=N/Nc2nc3c(ncnc3n2[C@@H]4[C@@H]([C@@H]([C@@H](O4)CO)O)O)N C08740527
CC(n1cc(c2c1cccc2)C[C@@H](C(=O)[O-])[NH3+])n3cc(c4c3cccc4)C[C@@H](C(=O)[O-])[NH3+] C13818319
c1c(cc(c(c1)O)O)/C=C(/C(=O)NCCCNC(=O)/C(=C/c2cc(c(cc2)O)O)/C#N)\C#N C01645882
c1c(cc(c(c1)O)O)/C=C(/C(=O)NCCCCCCNC(=O)/C(=C/c2cc(c(cc2)O)O)/C#N)\C#N C06007120
CC(C)[C@H](C(=O)OC[C@H]([C@H]([C@H]([C@H](COC(=O)[C@@H](C(C)C)NC=O)O)O)O)O)NC=O C35455708
C=CCOc1ccc(cc1)/C=N/Nc2nc3c(ncnc3n2[C@@H]4[C@H]([C@H]([C@@H](O4)CO)O)O)N C01757378
c1nc2c(=O)[nH]c(nc2n1[C@H]3[C@@H]([C@H]4[C@H](O3)CO[P@@](=O)(O4)[O-])O)NCCCCCC[NH3+] C38580946
COC(CNc1nc(c(c(n1)Nc2c(c3c(s2)CCCC3)C(=O)N)[N+](=O)[O-])N)OC C41026422
Cc1cc(no1)Nc2c(c(nc(n2)NCCc3ccc(cc3)S(=O)(=O)N)N)[N+](=O)[O-] C41333815
CC(C)[C@H](C(=O)OC)NC(=O)[C@]1(C[C@@H]([C@H]([C@@H](C1)O)O)NC(=O)Nc2ccc(cc2)OC(F)(F)F)O C43537171
C[C@@H](C=O)NC(=O)[C@H](CCC(=O)N)NC(=O)[C@H]([C@@H]1CCNC(=[NH2+])N1)NC(=O)N[C@H](CC(C)C)C=O C35024634
CC(C)[NH2+]C[C@H](COc1ccc(c2c1cccc2)O[C@@H]3[C@H]([C@@H]([C@H]([C@@H](O3)C(=O)[O-])O)O)O)O C44963625
C1CCc2c(c(c(s2)NC(=O)CCCCC(=O)Nc3c(c4c(s3)CCCC4)C(=O)N)C(=O)N)C1 C01811321
C[C@@H](C=O)NC(=O)[C@H](CCC(=O)N)NC(=O)[C@H]([C@@H]1CC[NH+]=C(N1)N)NC(=O)N[C@@H](CC(C)C)C=O C26185320
c1cc(ccc1CC(=O)N)OCC2=[NH+][C@@H](ON2)C(=O)NCCC3=c4cc(ccc4=[NH+]C3)Cl C63782754
COc1ccc2=[NH+]CC(=c2c1)CCNC(=O)[C@@H]3[NH+]=C(NO3)COc4ccccc4C(=O)N C63818885
COc1ccc2=C(C[NH+]=c2c1)CCNC(=O)CS[C@@H]3N[NH2+]NN3c4ccccc4OC C64164388
COc1ccc2=C(C[NH+]=c2c1)CCNC(=O)CS[C@@H]3N[NH2+]NN3c4ccccc4Cl C64164805
COc1ccc2=C(C[NH+]=c2c1)CCNC(=O)CS[C@H]3N[NH2+]NN3c4ccccc4Cl C64164809
COc1cccc(c1)N2[C@@H](N[NH2+]N2)SCC(=O)NCCC3=c4ccc(cc4=[NH+]C3)OC C64197106
c1cc2c(cc1C(=O)NC3CC[NH+](CC3)CC(=O)N)NC(=O)CS2 C14482380
C[C@H]1C[C@@H](n2c(cc(n2)C(=O)NCC[NH3+])N1)C(C(F)(F)F)(F)F C02554732
C[C@H]1C(=O)Nc2cc(ccc2O1)NC(=O)C[NH+]3CCC(CC3)C(=O)N C19462163
c1cc(cc(c1)N2CC[NH+](CC2)Cc3nc(nc(n3)N)N)C(F)(F)F C26228315
CC(C)(C[NH3+])c1[nH]c(c(n1)c2ccc(c(c2)O)Cl)c3ccncc3 C28563455
C[C@H](c1ccccc1Cl)N2CC[NH+](CC2)Cc3nc(nc(n3)N)N C29687386
C[C@@H](c1ccccc1Cl)N2CC[NH+](CC2)Cc3nc(nc(n3)N)N C29687392
C[C@@H]([C@@H](c1nc(co1)C(=O)Nc2ccc(cc2)N3CCOCC3)[NH3+])O C33602284
c1ccc(cc1)C[NH2+][C@@H]2[C@H]3CO[C@H](O3)[C@@H]([C@H]2[O-])[NH+]4CCC(CC4)C(=O)N C20463877
c1c(c(cc2c1OCCO2)Br)[C@@H](CCCCC(=O)N)[NH3+] C37636767
c1c(c(cc2c1OCCO2)Br)[C@H](CCCCC(=O)N)[NH3+] C37636768
c1c(c(cc2c1OCCCO2)Br)[C@@H](CCCCC(=O)N)[NH3+] C37636809
c1c(c(cc2c1OCCCO2)Br)[C@@H](CCCC(=O)N)[NH3+] C37636813
CCOc1cc(c(cc1OCC)Br)[C@@H](CCCC(=O)N)[NH3+] C37636835
CCOc1cc(c(cc1OCC)Br)[C@H](CCCC(=O)N)[NH3+] C37636836
c1cc(ccc1CN(CC(=O)N)C(=O)[C@@H]2C[C@H](C[NH2+]2)O)Br C37822325
Cc1ccc(c(c1)Nc2c(c(ncn2)NN3CC[NH+](CC3)C)N)OC C40684266
C[NH+]1CCC(CC1)NC(=O)NNC(=O)c2cc(n[nH]2)c3ccccc3 C43180407
CC(C)(c1nc(on1)CSc2ccc(cc2N)Br)[NH3+] C43403376
Cc1ccc(cc1)Cn2c(c(cn2)Br)[C@H](CC(=O)N)[NH3+] C44253846
[H]/N=C(\C[C@@H](c1ccc2c(c1)cc(o2)C(=O)c3ccc(cc3)Cl)[NH3+])/O C44254730
c1cc(c(cc1Br)O)C(=O)N(CC(=O)N)C2CC[NH2+]CC2 C44489937
c1cc(ccc1NC(=S)N/[NH+]=C(/c2cnc(cn2)Cl)\N)Cl C44551665
C[n+]1c2ccccc2sc1NNC(=O)Nc3ccccc3CC(=O)N C45723863
CC(C)CSC[C@@H]1[C@H]([C@H]([C@@H](O1)n2cnc3c2[nH+]ccc3N)O)O C48998611
C[NH+]1CC[C@@H](C1)NS(=O)(=O)c2cc(cnc2NN)Br C49087013
COc1cccc(c1)N2C(=O)/C(=C/N[C@H]3CCCC[C@H]3[NH3+])/C(=O)NC2=S C20292070
CC[NH+]1CC[C@@H](C1)CNC(=O)c2cc(cnc2NN)Br C51091227
C[C@@H](C[NH+]1CCCC1)NC(=O)c2cc(cnc2NN)Br C51120172
C[C@@H](c1cc(ccc1O[C@@H](C)C(=O)NC(=O)N)Br)[NH2+]C C52066938
C[C@H](c1cc(ccc1O[C@@H](C)C(=O)NC(=O)N)Br)[NH2+]C C52066939
C[C@H](c1cc(ccc1O[C@H](C)C(=O)NC(=O)N)Br)[NH2+]C C52066941
c1cc(cc2c1cc(c(=O)[nH]2)CNC(=O)[C@H]3CCC[NH+](C3)CC(=O)N)F C55060960
COc1c(cc(cc1Br)Br)/C=N/NC(=[NH2+])N C01410725
CC(C)C[C@@H](C(=O)N/N=C/1\c2cc(ccc2NC1=O)Br)[NH3+] C06952081
c1cc(c(c(c1)Cl)CN2CC[NH+](CC2)Cc3nc(nc(n3)N)N)F C23478724
C[C@H]([C@@H]1C[C@H]2CC[C@@H]1C2)NC(=O)NC(=O)C[NH+]3CC[C@H](C3)C(=O)N C61332818
CC(C)(C[C@H](c1cc2c(cc1Br)OCCO2)[NH3+])CC(=O)N C61825429
C[C@H](C[C@H](c1cc2c(cc1Br)OCCO2)[NH3+])CC(=O)N C61830294
C[C@@H](C(=O)NC(=O)N)[NH2+]CC1(CCOCC1)c2ccc(cc2)Cl C62240624
CC[NH2+][C@@H](c1cc2c(cc1Br)[nH]c(=O)[nH]2)c3c[nH]nc3 C62777439
CC[NH2+][C@H](c1cc2c(cc1Br)[nH]c(=O)[nH]2)c3c[nH]nc3 C62777440
CC[NH2+][C@@H](c1cc[nH]n1)c2cc3c(cc2Br)[nH]c(=O)[nH]3 C62777441
CC[NH2+][C@H](c1cc[nH]n1)c2cc3c(cc2Br)[nH]c(=O)[nH]3 C62777442
C[C@H]1C(=C(SN1)NC)C(=O)N[C@@H](C)c2[nH]c(c[nH+]2)c3ccccc3 C63991055
C[C@H]1C(=C(SN1)NC)C(=O)N[C@H](C)c2[nH]c(c[nH+]2)c3ccccc3 C63991059
CC1(CC(CC([NH2+]1)(C)C)NC(=O)NCCC(=O)NC2CCCC2)C C54752542
Cc1ccccc1NC(=O)NNC(=O)Nc2ccc([nH+]c2)N3CCCC3 C65790201
Cc1ccc(cc1C(=O)N)NC(=O)C(=O)N[C@@H]2CC[NH+]3[C@@H]2CCCC3 C67525484
Cc1ccc(cc1C(=O)N)NC(=O)C(=O)N[C@H]2CC[NH+]3[C@@H]2CCCC3 C67525485
Cn1c(cc(n1)c2ccc(c(c2)OC)OC)[C@H]3C[NH+]4CC[C@H]3C[C@@H]4CNC(=S)Nc5ccccc5 C08635523
C[C@@]1(C(=O)N(C(=O)N1)Cc2cccc(c2OC)OC)C3CC[NH+](CC3)Cc4cc(ccc4O)Cl C12004348
CC(C)(C)NC(=O)C[NH+]1CCN(CC1)C(=O)CSc2[nH]c(cn2)c3ccc(cc3)Br C09338168
CC[NH+]1CCC[C@H]1CN(Cc2cc3ccc(c(c3[nH]c2=O)C)C)C(=S)Nc4ccccc4C(=O)OC C12635676
CC1(CC(CC([NH2+]1)(C)C)NC(=S)N(Cc2cccnc2)Cc3ccc(c(c3OC)OC)OC)C C20568251
CC(C)[NH+](CCCNC(=O)c1ccc(cc1)/N=C\2/N[C@@H]3CS(=O)(=O)C[C@@H]3S2)C4CCCCC4 C20618100
CC(C)[NH+](CCCNC(=O)c1ccc(cc1)/N=C/2\N[C@H]3CS(=O)(=O)C[C@@H]3S2)C4CCCCC4 C20618101
CCOC(=O)c1c(c(sc1NC(=O)C[NH+](C)Cc2ccc(cc2)Br)C(=O)NC)C C03540537
COc1ccc(cc1)c2n[nH]c(=S)n2CCC(=O)NC[C@@H](c3ccccc3Cl)[NH+]4CCCC4 C22619310
CC[C@]1(C(=O)N(C(=O)N1)NC(=O)C[NH+]2CCN(CC2)Cc3ccc(s3)c4ccc(cc4)Cl)C C22932855
Cc1ccc(c(c1)NC(=O)[C@@H](C)N2CC[NH+](CC2)CC(=O)Nc3ccc(c(c3)C(F)(F)F)Cl)C C23356494
c1ccc(cc1)c2csc3c2c(nc(n3)SCC(=O)N4CCCC4)N5CC[NH+](CC5)CC(=O)N C34774818
c1ccc(cc1)C[C@H](c2nc(no2)c3ccc(cc3)Br)[NH2+]C[C@@H](CN4CCOCC4)O C35744530
C[C@@](C[NH+](CCN1CCOCC1)Cc2[nH]c(=O)c3c(csc3n2)c4ccc(cc4)Cl)(C=C)O C35745959
CC[NH+](CC)[C@@H](CNC(=O)CCSCc1[nH]c(=O)c2c3c(sc2n1)CCCC3)c4ccccc4 C36333199
CC[NH+]1CCC[C@H]1CN(Cc2cc3ccc(cc3[nH]c2=O)C)C(=S)Nc4ccc(cc4OC)OC C12635537
CC[NH+]1CCC[C@@H]1CN(Cc2cc3ccc(cc3[nH]c2=O)C)C(=S)Nc4ccccc4C(=O)OC C12635517
Cc1cc(n(n1)C(C)(C)C)C(=O)N2C[C@H](C3(C2)CC[NH2+]CC3)C(=O)NC[C@H](C)Oc4ccc(cc4)F C39596333
CCSc1c(cccn1)C(=O)N2C[C@@H](C3(C2)CC[NH2+]CC3)C(=O)NCCc4ccccc4OC C39636339
Cc1cc(c(o1)C(F)(F)F)C(=O)N2C[C@@H](C3(C2)CC[NH2+]CC3)C(=O)NCCc4ccccc4OC C39636387
COc1cccc(c1OC)CNC(=O)[C@@H]2CN(CC23CC[NH2+]CC3)C(=O)c4ccc(cc4F)C(F)(F)F C39638359
CCOc1ccccc1CCNC(=O)[C@@H]2CN(CC23CC[NH2+]CC3)C(=O)[C@H]4COc5ccccc5O4 C39652752
CCOc1ccccc1CCNC(=O)[C@H]2CN(CC23CC[NH2+]CC3)C(=O)c4cc(oc4C(F)(F)F)C C39652761
CCOc1cc(ccc1OC)CCNC(=O)[C@@H]2CN(CC23CC[NH2+]CC3)C(=O)c4ccc(c(c4)C)F C39653377
CCOc1cc(ccc1OC)CCNC(=O)[C@H]2CN(CC23CC[NH2+]CC3)C(=O)c4cc(ccc4C)F C39653461
CCc1ccc(cc1)CCNC(=O)[C@@H]2CN(CC23CC[NH2+]CC3)C(=O)c4cccc(c4C)OC(=O)C C39654429
CCn1c(c(c(n1)C)Br)C(=O)N2C[C@@H](C3(C2)CC[NH2+]CC3)C(=O)NCCSCC C39656597
CCCCCCNC(=O)[C@@H]1CN(CC12CC[NH2+]CC2)C(=O)c3c(onc3c4ccccc4Cl)C C39660315
Cc1cc(c(o1)C(F)(F)F)C(=O)N2C[C@@H](C3(C2)CC[NH2+]CC3)C(=O)NC[C@H](C)Oc4ccccc4 C39665356
C[C@H](CNC(=O)[C@H]1CN(CC12CC[NH2+]CC2)C(=O)c3ccc(cc3F)F)Oc4ccc(cc4)OC C39665587
CCSc1c(cccn1)C(=O)N2C[C@H](C3(C2)CC[NH2+]CC3)C(=O)NC[C@H](C)Oc4ccc(cc4)C C39666147
C[C@H](CNC(=O)[C@@H]1CN(CC12CC[NH2+]CC2)C(=O)c3ccc(cc3F)C(F)(F)F)Oc4cccnc4 C39668517
C[C@@H](CNC(=O)[C@@H]1CN(CC12CC[NH2+]CC2)C(=O)c3csc(c3OC)Cl)Oc4cccnc4 C39668696
Cc1cc(n(n1)CCCNC(=O)[C@H]2CN(CC23CC[NH2+]CC3)C(=O)c4csc(c4OC)Cl)C C39671785
Cc1cc(n(n1)CCCNC(=O)[C@@H]2CN(CC23CC[NH2+]CC3)C(=O)c4ccc(o4)c5ccccc5)C C39671824
C[C@@H](CCc1ccc(cc1)OC)NC(=O)[C@@H]2CN(CC23CC[NH2+]CC3)C(=O)c4ccc(o4)c5ccc(cc5)F C39675454
CC(C)COCCCNC(=O)[C@@H]1CN(CC12CC[NH2+]CC2)C(=O)c3ccc(o3)c4ccc(cc4)F C39683345
CC(=O)Oc1ccccc1C(=O)N2C[C@@H](C3(C2)CC[NH2+]CC3)C(=O)NCc4cccc(c4)n5cccc5 C39694040
CCSc1c(cccn1)C(=O)N2C[C@@H](C3(C2)CC[NH2+]CC3)C(=O)NCc4cccc(c4)n5cccc5 C39694138
Cc1c(c(no1)c2ccccc2)C(=O)N3C[C@@H](C4(C3)CC[NH2+]CC4)C(=O)NCCSC(C)(C)C C39696560
Cc1c(c(no1)c2ccccc2)C(=O)N3C[C@H](C4(C3)CC[NH2+]CC4)C(=O)NCCSC(C)(C)C C39696561
Cn1c(cc(n1)c2ccc(cc2)N(C)C)[C@H]3C[NH+]4CC[C@@H]3C[C@@H]4CNC(=S)Nc5cccc(c5)C#N C43525499
COc1ccc(cc1)[C@@H]2c3ccc(cc3Oc4c2c([n+](cn4)CCc5ccc(c(c5)OC)OC)N)O C09584022
Cc1ccccc1[C@@H](c2ccccc2)OC[C@H](CN3CC[NH+](CC3)Cc4[nH]c(=O)c5ccccc5n4)O C22933881
Cc1ccc(c(c1)NC(=O)CS[C@H]2Nc3c(nccn3)C(=O)N2CCC4=c5ccccc5=[NH+]C4)C C63541331
Cc1ccc2=[NH+]CC(=c2c1)CCNC(=O)CCC(=O)N3CCS[C@@H]4[C@H]3[C@@H](NN4c5ccccc5)C C63666770
Cc1ccc2=[NH+]CC(=c2c1)CCNC(=O)C[S@@](=O)C[C@@H]3CNN([C@@H]3n4cccc4)c5ccccc5 C63697962
CC(=O)N[C@H](CC1=c2ccccc2=[NH+]C1)C(=O)OC[C@H]3CC(=O)N4C=C(C=C[C@@H]4N3)Br C63731506
COCCN1C(=O)/C(=C\NC[C@H](c2ccccc2Cl)C3=c4ccccc4=[NH+]C3)/C(=O)NC1=S C64050310
Cc1ccc2=[NH+]CC(=c2c1)CCNC(=O)CSC[C@@H]3N=N[C@H](S3)C(=O)Nc4cccc(c4)F C64538796
C[C@@]12CC[C@H]([C@@]([C@@H]1CC[C@H]([C@H]2CC(=O)NCc3ccco3)O)(C)CO)OC(=O)NC4CCCCC4 C04236591
C[C@@]12CC[C@H]([C@@]([C@H]1Cc3c(nc(s3)NC(=O)OCC=C)[C@H]2CC(=O)NCc4cccs4)(C)CO)O C04237017
C[C@@H](C(=O)NC1CCCC1)N(c2ccc(cc2)F)C(=O)c3c(c(ns3)C(=O)NC4CCCC4)N C00898334
c1cc(ccc1Cc2ccc(cc2)NC[C@H]3C(=O)NC(=S)S3)NC[C@H]4C(=O)NC(=S)S4 C03065474
CC(C)[C@@H](C(=O)NN=Cc1ccc(c(c1)Br)OCC(=O)N)NC(=O)c2ccc(cc2)Cl C10041880
Cc1c(cccc1Cl)NC(=O)CCC(=O)NNC(=S)NC(=O)c2ccccc2Br C12500891
c1cc(ccc1C(=O)NNC(=S)NC[C@H]2CCCO2)NS(=O)(=O)c3cc(sc3Cl)Cl C12533340
C[C@@H]1CCc2c(sc(c2C(=O)N)NC(=O)[C@H](CCSC)NC(=O)c3ccc(cc3Cl)Cl)C1 C13130136
CCCOc1ccc(cc1Br)C(=O)NC(=S)Nc2c(c3c(s2)CCCC3)C(=O)N C14647540
C[C@@]1(CC(=O)[C@H]([C@H]([C@H]1C(=O)Nc2ccccc2OC)c3ccc(cc3)O)C(=O)Nc4ccccc4OC)O C15081124
c1cc2c(cccc2S(=O)(=O)Nc3ccc(cc3)[N+](=O)[O-])c(c1)NC(=O)/C=C/c4cc(cc(c4)O)O C15230536
CC(=O)Nc1ccc(cc1)NC(=S)N[C@H](C(Cl)(Cl)Cl)NC(=O)/C=C/c2ccccc2 C03103688
C[C@H](C(=O)NC(=S)Nc1c(c2c(s1)CCCCC2)C(=O)N)Oc3ccc(cc3Cl)Cl C16322261
COc1ccc(cc1)/C=C\2/C(=O)N(C(=N2)SCc3nc(nc(n3)N)N)c4ccc(c(c4)OC)Cl C17671261
CC[C@@H](C)Cc1c(sc2c1c(=O)[nH]c(n2)SCC(=O)Nc3c(c4c(s3)CCC4)C(=O)N)C C18580846
CCN(CC)c1ccc(cc1)/C=C(\C(=O)N/N=C(\C)/c2cc(ccc2O)O)/NC(=O)c3ccccc3 C20072233
c1ccc2c(c1)N[C@H](S2)NC(=O)CSc3nc([nH]n3)N/N=C/c4cccc(c4)Br C20533736
COc1ccc(c(c1)OC)NC(=S)NNC(=O)c2cnn3c2N[C@@H](C[C@@H]3C(F)F)c4ccccc4 C02794063
COc1ccc(c(c1)OC)NC(=S)NNC(=O)c2cnn3c2N[C@H](C[C@@H]3C(F)F)c4ccccc4 C02794061
c1ccc(cc1)[C@@H]2C[C@H](n3c(c(cn3)C(=O)NNC(=S)Nc4cccc5c4cccc5)N2)C(F)F C02792330
c1ccc2c(c1)cccc2NC(=O)CSc3nnc(n3N)N/N=C/c4cccc(c4Cl)Cl C21316178
C/C(=N\Nc1nnc(n1N)SCC(=O)Nc2cc(ccc2Cl)Cl)/c3ccc4c(c3)OCO4 C21318126
C/C(=N\Nc1nnc(n1N)SCC(=O)Nc2c(c3c(s2)CCCC3)C#N)/c4ccc(cc4)F C21323468
CC(=O)Nc1ccc(cc1)NC(=S)N[C@H](C(Cl)(Cl)Cl)NC(=O)/C=C\c2ccccc2 C27496285
C[C@H](C(=O)Nc1c(ccs1)C(=O)N)Sc2nnc(s2)Nc3cccc(c3)Br C31693301
CCCCNc1ccc(cc1NC(=O)CC23C[C@H]4C[C@@H](C2)CC(C4)(C3)Br)S(=O)(=O)N C12619816
c1ccc(c(c1)[C@@H]2[C@@H]([C@@](NC(=C2C#N)SCC(=O)N)(C(F)(F)F)O)C(=O)c3cccs3)Cl C33928148
CCCCNC(=O)[C@@H](c1c(cc(cc1O)O)O)N(c2cccc(c2)Cl)C(=O)Cc3ccc4c(c3)OCO4 C36486623
c1ccc(c(c1)C(=O)N(Cc2ccco2)[C@H](c3c(cc(cc3O)O)O)C(=O)NC4CCCCC4)Cl C36505978
Cc1ccc(cc1)S(=O)(=O)CNC(=O)[C@@H](c2ccc(cc2)O)N(C)C(=O)c3cccc(c3O)O C36531244
CC(C)(C)CC(C)(C)NC(=O)[C@@H](c1c(cc(cc1O)O)O)N(C)C(=O)Cc2ccc3c(c2)OCO3 C36534317
C[C@]1(CC(=O)[C@@H]([C@@H]([C@@H]1C(=O)Nc2ccccc2OC)c3ccc(cc3)O)C(=O)Nc4ccccc4OC)O C36556601
Cc1ccc(o1)CN([C@@H](c2c(cc(cc2O)O)O)C(=O)NC(C)(C)C)C(=O)c3ccc(cc3)Cl C36558770
Cc1ccc(o1)CN([C@H](c2c(cc(cc2O)O)O)C(=O)NC(C)(C)CC(C)(C)C)C(=O)C#Cc3ccccc3 C36596841
c1ccc2c(c1)nnn2CC(=O)N(c3cccc(c3)O)[C@@H](c4ccc(c(c4)O)O)C(=O)NC5CCCCC5 C00902617
c1ccc(cc1)N2[C@@H](NN[C@@H]2SCc3[nH]c(=O)c4ccccc4n3)CNC(=O)c5ccccc5F C39969422
Cc1c\2c(oc1C(=O)NNC(=O)c3ccc(cc3)[N+](=O)[O-])CCC/C2=N\NC(=S)Nc4ccccc4 C40825286
C[C@]12CC[C@H]([C@@]([C@H]1Cc3c(nc(s3)NC(=O)COC)[C@H]2CC(=O)Nc4ccccc4)(C)CO)O C43553369
C[C@]12CC[C@H]([C@@]([C@@H]1CC[C@H]([C@H]2CC(=O)NCc3ccco3)O)(C)CO)OC(=O)NC4CCCCC4 C43553786
C[C@]12CC[C@H]([C@@]([C@H]1Cc3c(nc(s3)Nc4cccc(c4)O)[C@H]2CC(=O)N(C)CC=C)(C)CO)O C44681461
C[C@H]1CCc2c(sc3c2c(nc(n3)SCC(=O)N(CCC(=O)N)c4ccccc4OC)N)C1 C45555380
Cc1ccc(cc1)SCc2c(nnn2c3c(non3)N)C(=O)N/N=C/c4cc(ccc4O)Cl C01876952
c1ccc(cc1)CNC(=S)NNC(=O)c2cc3n(n2)[C@H](C[C@@H](N3)c4ccc(cc4)Cl)C(F)(F)F C02794074
CCOc1ccc(cc1)[C@@H](CCC(=O)N/N=C\c2cc(c(cc2O)O)I)O C58892987
C=CCc1cccc(c1O)/C=N/NC(=O)CSc2nnc(n2N)c3ccc(cc3)Br C58988471
Cc1ccc(c(c1)Br)NC(=O)CSc2nc([nH]n2)N/N=C/c3cccc(c3O)OC C59016825
C[C@H](C(=O)NNC(=O)C1CCC1)Sc2nc([nH]n2)N/N=C/c3ccc4ccc5cccc6c5c4c3cc6 C59879728
C[C@@H]1C2=C([C@@H](O[C@@H]2C)NC(=O)CS[C@@H]3NN=C(N3C4CCCCC4)Cc5cccs5)C(=O)NN1 C39938766
C[C@@H]1C2=C([C@H](O[C@@H]2C)NC(=O)CS[C@@H]3NN=C(N3C4CCCCC4)Cc5cccs5)C(=O)NN1 C39938768
c1cc2c(c(sc2nc1)c3nnc(n3Cc4ccco4)SCC(=O)N5CCC(CC5)C(=O)N)N C64794431
CC(CO)(CO)[NH2+]C[C@@H](COc1ccc(cc1)OC(F)(F)F)O C03045603
C=CCOC[C@@H](C/C=C/COC[C@@H](C[NH2+]CCN1CCNC1=O)O)O C04975705
C=CCOC[C@@H](C/C=C/COC[C@H](C[NH2+]CCN1CCNC1=O)O)O C04975712
C[NH+](C)CCCNc1nc(c(c(n1)NC[C@H]2CCCO2)[N+](=O)[O-])N C05176079
CCOc1cc(cc(c1OCC(=O)N)Br)C[NH2+]CCO C08253726
c1ccc(cc1)C[NH+]2CCN(CC2)c3c(c(nc(n3)NCCOCCO)N)[N+](=O)[O-] C09161238
CCOc1cc(cc(c1OCC(=O)N)Cl)C[NH2+]CCOCCO C10435700
COc1ccc(c(c1)C[NH2+]CCCCCc2c(c([nH]n2)N)C#N)OC C08725298
COc1cccc(c1OC)C[NH2+]CCCCCc2c(c([nH]n2)N)C#N C14075268
CCCCN(c1c(n(c(=O)[nH]c1=O)CC(C)C)N)C(=O)C[NH+](C)CC(=O)NCCOC C15051309
C1[C@@H]([C@@H]([C@@H]([C@@H]([NH+]1CCCCCCOCC(F)(F)F)CO)O)O)O C22065506
C1[C@@H]([C@@H]([C@H]([C@@H]([NH+]1CCCCCCOCC(F)(F)F)CO)O)O)O C22065512
C[C@H](CNCC[NH2+]Cc1cc(c(c(c1)Cl)OCC(=O)N)OC)O C22075765
COc1cc(c(cc1OCC(=O)N)Br)C[NH2+]CCCO C36612915
CC(C)[C@@H](C(=O)OC[C@H](CO)OCn1cnc2c1N[C@@H](NC2=O)N)[NH3+] C38664641
CC(C)[C@@H](C(=O)OC[C@@H](CO)OCn1cnc2c1N[C@H](NC2=O)N)[NH3+] C38664643
CC(C)[C@@H](C(=O)OC[C@H](CO)OCn1cnc2c1N[C@H](NC2=O)N)[NH3+] C38664644
CC(C)(C)OC(=O)NC(=NCCCCCC[NH3+])NC(=O)OC(C)(C)C C15809947
CCC(=O)c1ccc(cc1)OC[C@@H](C[NH2+][C@H](C)[C@@H](c2ccc(cc2)O)O)O C40162333
c1ccc(cc1)CCNc2c(c(ncn2)NCCCn3cc[nH+]c3)N C40726086
CCOc1ccc(cc1)Nc2c(c(ncn2)NCCCn3cc[nH+]c3)N C40782735
CCOc1cc(c(cc1OCC)Br)[C@@H](COCC(=O)N)[NH3+] C41072142
CCOC(=O)C1=C(NC(=O)N[C@@H]1c2ccco2)CS/C(=[NH+]/CC(C)C)/N C44793318
CCOC(=O)C1=C(NC(=O)N[C@H]1c2ccco2)CS/C(=[NH+]/CC(C)C)/N C44793321
CC[NH+](CC)[C@@H](CC(C)C)CNC(=O)NNC(=O)C(=O)NC1CC1 C45538683
CCCC[NH+](CC(=O)N)CC(=O)NCC(=O)Nc1cccc(c1C)Cl C45805420
Cc1[nH+]ccn1CCCNC(=O)Nc2ccccc2OCCC(=O)N C47879281
c1ccc(c(c1)NC(=O)NCCCCn2cc[nH+]c2)SCC(=O)N C56604210
c1cc(ncc1C(F)(F)F)NCCCN/C(=[NH+]\C[C@H]2CCCO2)/N C58162937
C[NH+](C)[C@H](CNC(=O)Nc1ccccc1OCCC(=O)N)c2ccco2 C47876993
C[NH+](CCCNC(=O)C[C@@H](c1cccs1)NC(=O)N)CC(F)(F)F C60649486
CC[NH+](CC)CCn\1c2ccccc2[nH]/c1=N\C(=O)CCCCNC(=O)N C61050822
Cc1cc(ccc1NC(=O)NC[C@H]2CC[NH+](C2)CCOC)OCC(=O)N C62404881
CCC[C@H](C(=O)NC1CC[NH+](CC1)CC(=O)NCCC)NC(=O)N C63686151
c1ccc2c(c1)c(cn2CCC(=O)N)C[NH2+]CCNc3cccnc3 C63870731
CCOCCCNC(=O)C1CC[NH+](CC1)CCCC(=O)NC(=O)N C58289817
CC(C)C[C@@H](C(=O)NNC(=O)NCCCn1cc[nH+]c1)NC(=O)OC C64885724
CCOC(=O)N[C@@H](C(C)C)C(=O)NNC(=O)NCCCn1cc[nH+]c1 C64886065
CCCC[C@H](C(=O)NNC(=O)c1ccc(o1)C[NH+](CC)CC)NC(=O)N C65124577
CCCCCCOc1ccccc1C[NH+]2CCNC(=O)[C@@H]2CC(=O)NN C66115451
CCCCCCOc1ccccc1C[NH+]2CCNC(=O)[C@H]2CC(=O)NN C66115452
CCOCCOc1ccccc1C[NH+]2CCNC(=O)[C@@H]2CC(=O)NN C66115465
CCOCCOc1ccccc1C[NH+]2CCNC(=O)[C@H]2CC(=O)NN C66115466
CC[C@@H](C)[NH+](C)CCNC(=O)NCCNC(=O)c1c2ccccc2[nH]n1 C66194862
CC(C)C[C@H](CO)[NH2+]Cc1cc(c(c(c1)OC)OCC(=O)N)OC C67224141
Cc1ccc(cc1C(=O)N)NC(=O)C(=O)NCCC[NH+](C)CCOC C67525042
CCCC[NH+]1Cc2cccc(c2C1)NC(=O)C(=O)NCCCC(=O)N C67525418
CC[C@@H](C)NC(=O)CCNC(=O)NC[C@H](C[NH+]1CCC(CC1)C)O C67629782
CC1CC[NH+](CC1)C[C@@H](CNC(=O)NCCNC(=O)OC(C)(C)C)O C67638814
CC1CC[NH+](CC1)C[C@H](CNC(=O)NCCNC(=O)OC(C)(C)C)O C67638815
Cc1cc(c2cc(c([nH+]c2c1)NCCNC(=S)NCCC[NH+]3CCOCC3)C#N)C C04964361
C=CCNC(=S)Nc1cccc(c1)NC(=O)C[C@@H](C(=O)[O-])[NH2+]Cc2ccco2 C05258974
c1ccc(c(c1)C(=O)OCC(=O)Nc2c(c3c(s2)CCC3)C(=O)N)NCCO C05278276
CC(C)CCNC(=O)[C@@H](c1ccco1)N(Cc2cccs2)C(=O)c3c(c(ns3)C(=O)N)N C06134280
Cc1ccc(o1)C[NH2+]Cc2cc(ccc2OC[C@@H](C[NH+]3CCC(CC3)O)O)OC C11764888
Cc1ccc(o1)C[NH2+]Cc2cc(ccc2OC[C@H](C[NH+]3CCC(CC3)O)O)OC C11764896
Cc1c(c(n[nH]1)C)CC[NH2+]Cc2ccc(cc2OC[C@@H](C[NH+]3CCCC3)O)OC C11813729
Cc1c(c(n[nH]1)C)CC[NH2+]Cc2ccc(cc2OC[C@H](C[NH+]3CCCC3)O)OC C11813730
Cc1nc([nH]n1)SCC[NH2+]Cc2ccccc2OC[C@H](C[NH+]3CCCCC3)O C12093194
Cc1nc([nH]n1)SCC[NH2+]Cc2ccccc2OC[C@@H](C[NH+]3CCCCC3)O C12093199
CC(C)(C[NH2+]Cc1cc(ccc1OC[C@H](C[NH+]2CCC(CC2)O)O)OC)OC C12475745
CC(C)(C[NH2+]Cc1cc(ccc1OC[C@@H](C[NH+]2CCC(CC2)O)O)OC)OC C12475750
COc1cc(ccc1OC[C@H](C[NH+]2CCSCC2)O)C[NH2+]CCc3c[nH]cn3 C11819566
CCCCCCO[C@H]1[C@H]([C@@H]([C@@H]([C@@H](O1)CO[C@H]2[C@H]([C@@H]([C@@H](CO2)O)O)O)O)O)O C14438552
CCCCCCO[C@@H]1[C@H]([C@@H]([C@@H]([C@@H](O1)CO[C@H]2[C@H]([C@@H]([C@@H](CO2)O)O)O)O)O)O C14438554
CCCCCCO[C@@H]1[C@H]([C@@H]([C@@H]([C@H](O1)CO[C@H]2[C@H]([C@@H]([C@@H](CO2)O)O)O)O)O)O C14438558
Cc1cnccc1C[NH2+]Cc2cc(ccc2OC[C@H](C[NH+]3CCC(CC3)O)O)OC C15062580
Cc1cnccc1C[NH2+]Cc2cc(ccc2OC[C@@H](C[NH+]3CCC(CC3)O)O)OC C15062582
c1cc(cc(c1)OC[C@@H](C[NH+]2CCCCCC2)O)C[NH2+]CCSc3[nH]ncn3 C15069151
c1cc(cc(c1)OC[C@H](C[NH+]2CCCCCC2)O)C[NH2+]CCSc3[nH]ncn3 C15069153
c1ccc2c(c1)CC[NH+](C2)C[C@H](COc3cccc(c3)C[NH2+]CCN4CCNC4=O)O C15072532
c1ccc2c(c1)CC[NH+](C2)C[C@@H](COc3cccc(c3)C[NH2+]CCN4CCNC4=O)O C15072534
CC1(CC(CC([NH2+]1)(C)C)NC(=O)CSc2nc([nH]n2)N/N=C/c3cc(c(c(c3)OC)[O-])[N+](=O)[O-])C C20836309
CCCCCCO[C@@H]1[C@H]([C@@H]([C@@H]([C@@H](O1)CO[C@@H]2[C@@H]([C@@H]([C@@H](CO2)O)O)O)O)O)O C35455019
c1cc(ccc1/C=C/C(=O)NCCCCNC(=O)/C=C/c2ccc(c(c2)O)O)O C35465989
Cc1c2c(c(c(c1OC)C/C=C(\C)/CCC(=O)O[C@H]3[C@H]([C@H]([C@@H]([C@@H](O3)CO)O)O)O)O)C(=O)OC2 C35645502
CCCCNC(=O)[C@H](c1c(cc(cc1O)O)O)N(Cc2ccc(o2)C)C(=O)c3ccc(cc3)O C36597190
CCC[C@@H](C(=O)NC(C)(C)C)N(Cc1ccccc1Cl)C(=O)c2c(c(ns2)C(=O)N)N C06500952
c1cc(oc1)CN([C@H](c2ccc(cc2)O)C(=O)NC[C@H]3CCCO3)C(=O)c4c(c(ns4)C(=O)N)N C12474129
C[C@@H](CNC(=O)[C@@H]1C2=C(CCC2)[NH2+]N1)Oc3cccc(c3)C[NH+](C)Cc4cscn4 C39363325
C[C@H](CNC(=O)[C@@H]1C2=C(CCC2)[NH2+]N1)Oc3cccc(c3)C[NH+](C)Cc4cscn4 C39363326
C[C@@H](CNC(=O)[C@H]1C2=C(CCC2)[NH2+]N1)Oc3cccc(c3)C[NH+](C)Cc4cscn4 C39363327
C[C@H](CNC(=O)[C@H]1C2=C(CCC2)[NH2+]N1)Oc3cccc(c3)C[NH+](C)Cc4cscn4 C39363328
COc1cc(ccc1OC[C@@H](C[NH+]2CCC(CC2)O)O)C[NH2+]CC3=CC=C[C@@H]4C3=CC=N4 C39394217
COc1cc(ccc1OC[C@H](C[NH+]2CCC(CC2)O)O)C[NH2+]CC3=CC=C[C@@H]4C3=CC=N4 C39394219
COc1cc(ccc1OC[C@H](C[NH+]2CCC(CC2)O)O)C[NH2+]CC3=CC=C[C@H]4C3=CC=N4 C39394223
C[NH2+]CCC[NH2+]Cc1ccc(cc1)OC[C@@H](c2ccc3c(c2)n(c(=O)n3C)C)O C40719302
C[NH2+]CCC[NH2+]Cc1ccc(cc1)OC[C@H](c2ccc3c(c2)n(c(=O)n3C)C)O C40719303
CCCNC(=O)C[NH+]1CCC(CC1)NC(=O)NCCC[NH+]2C[C@@H](C[C@@H](C2)C)C C61959991
c1ccc2=[NH+]CC(=c2c1)C[C@@H](C(=O)[O-])NC(=O)CS[C@@H]3NN[C@@H](S3)NCc4ccco4 C64684760
CCCC[C@@H](C(=O)NCCNc1c(cc(cn1)C(F)(F)F)Cl)NC(=O)N C65580777
CCCC[NH+]1CCCC[C@@H]1CNC(=O)NC2CC[NH+](CC2)CC(=O)NCCC C66596905
CCCC[NH+]1CCCC[C@H]1CNC(=O)NC2CC[NH+](CC2)CC(=O)NCCC C66596906
CC[NH+]1CCN(CC1)[C@@H](C)C[NH2+]Cc2cc(c(c(c2)Cl)OCC(=O)N)OC C67120523
C[C@@H]1CCC[NH+](C1)C(C)(C)C[NH2+]Cc2cc(c(c(c2)OC)OCC(=O)N)OC C67222404
C[C@H]1CCC[NH+](C1)C(C)(C)C[NH2+]Cc2cc(c(c(c2)OC)OCC(=O)N)OC C67222405
C[C@@H]1C[C@@H](C[NH+](C1)C[C@@H](C)[NH2+]Cc2cc(c(c(c2)OC)OCC(=O)N)OC)C C67251528
C[C@H]1C[C@@H](C[NH+](C1)C[C@@H](C)[NH2+]Cc2cc(c(c(c2)OC)OCC(=O)N)OC)C C67251529
C[C@@H]1C[C@H](C[NH+](C1)C[C@@H](C)[NH2+]Cc2cc(c(c(c2)OC)OCC(=O)N)OC)C C67251533
C[C@H]1[C@@H]([C@H]([C@H]([C@@H](O1)OC[C@@H]2[C@H]([C@@H]([C@H]([C@H](O2)Oc3cc4c(c(=O)cc(o4)c5ccc(cc5)OC)c(c3OC)O)O)O)O)O)O)O C03978447
CC(C)[C@H](C(=O)OC)NC(=O)[C@@]1(C[C@@H]([C@H]([C@@H](C1)O)O)NC(=O)Nc2ccc(cc2)C(=O)C)O C04151682
CC(=O)N[C@H]1[C@H]([C@@H]([C@@H](O[C@@H]1Oc2ccc(cc2)[N+](=O)[O-])CO)O)O[C@@H]3[C@@H]([C@@H]([C@@H]([C@@H](O3)CO)O)O)O C05260493
CCOC(=O)C1=C(N(C2(C1(C(=C(N2NC(=O)N)C)C(=O)OCC)C(=O)OCC)[NH3+])NC(=O)N)C C05723331
c1cc(cc(c1)[N+](=O)[O-])NC(=O)CCC/C(=N/NC(=O)NN)/[C@@H](C#N)c2ccc(cc2)CC#N C05891712
c1cc(cc(c1)[N+](=O)[O-])NC(=O)CCC/C(=N/NC(=O)NN)/[C@H](C#N)c2ccc(cc2)CC#N C05891716
CCOC(=O)CNC(=O)[C@H](c1ccc(o1)C)N(c2ccc(cc2)C)C(=O)c3c(c(ns3)C(=O)N)N C06547135
CCOCCCN([C@@H](c1ccc(cc1)O)C(=O)NCCC(C)C)C(=O)c2c(c(ns2)C(=O)N)N C06600068
CCOc1ccccc1N([C@@H](c2ccc(cc2)O)C(=O)NCCOC)C(=O)c3c(c(ns3)C(=O)N)N C06631408
c1ccc(c(c1)C(=O)N)NCc2c(nnn2c3c(non3)N)C(=O)N/N=C/c4cccc(c4)F C02444748
CCOc1cc(cc(c1OCC)OCC)C(=O)NCC(=O)NNc2c(c(ncn2)N)[N+](=O)[O-] C09391674
CCN(CC)S(=O)(=O)c1ccc(cc1)C(=O)NCC(=O)NNc2c(c(ncn2)N)[N+](=O)[O-] C09391676
CN(C)c1ccc(cc1)/C=N/NC(=O)c2c(n(nn2)c3c(non3)N)CNc4ccccc4C(=O)N C09309327
CCNc1nc2c(n1CC(Cn3c4c(=O)[nH]c(=O)n(c4nc3NCC)C)O)c(=O)[nH]c(=O)n2C C10049610
CC(C)C(=O)Oc1ccccc1/C=N/Nc2nc3c(ncnc3n2[C@@H]4[C@H]([C@@H]([C@@H](O4)CO)O)O)N C09975160
C/C(=N/Nc1nc2c(ncnc2n1[C@H]3[C@@H]([C@@H]([C@@H](O3)CO)O)O)N)/COc4cccc(c4)[N+](=O)[O-] C09975265
C/C(=N/Nc1nc2c(ncnc2n1[C@H]3[C@H]([C@@H]([C@@H](O3)CO)O)O)N)/COc4cccc(c4)[N+](=O)[O-] C09975267
Cc1cccc(c1)N([C@H](c2ccc(cc2)O)C(=O)NC[C@@H]3CCCO3)C(=O)c4c(c(ns4)C(=O)N)N C12473908
Cn1cnc(c1C[C@H](C(=O)[O-])[NH3+])Sc2c(cc(c3c2C[C@H]([NH2+][C@H]3Cc4ccc(cc4)O)C(=O)[O-])O)O C05545536
CC(=O)N[C@H]1[C@H]([C@@H]([C@@H](O[C@H]1Oc2ccc(cc2)[N+](=O)[O-])CO)O)O[C@H]3[C@H]([C@@H]([C@@H]([C@@H](O3)CO)O)O)O C13515148
Cn1cnc(c1C[C@H](C(=O)[O-])[NH3+])Sc2c(cc(c3c2C[C@@H]([NH2+][C@@H]3Cc4ccc(cc4)O)C(=O)[O-])O)O C14516284
Cn1cnc(c1C[C@H](C(=O)[O-])[NH3+])Sc2c(cc(c3c2C[C@H]([NH2+][C@@H]3Cc4ccc(cc4)O)C(=O)[O-])O)O C14516290
COCCNC(=S)N[C@H]1C[C@H]2C(=O)NC[C@H]([NH+]2C1)CCC(=O)N3CCN(CC3)c4cccc[nH+]4 C15708167
c1ccc(c(c1)C(=O)N/N=C/[C@@H]([C@@H]([C@@H]([C@H](CO)O)O[C@H]2[C@H]([C@@H]([C@@H]([C@@H](O2)CO)O)O)O)O)O)Cl C15775363
c1ccc(c(c1)C(=O)N/N=C/[C@@H]([C@@H]([C@H]([C@H](CO)O)O[C@H]2[C@H]([C@@H]([C@@H]([C@@H](O2)CO)O)O)O)O)O)Cl C15775367
CCCCN(c1c(n(c(=O)[nH]c1=O)CCC)N)C(=O)CCC(=O)OCC(=O)NC(=O)NCC C16050381
c1cc(ccc1NC(=S)NNC(=O)C(=O)NNC(=S)Nc2ccc(cc2)[N+](=O)[O-])[N+](=O)[O-] C16221219
CCOc1ccc(cc1)CC(=O)N/N=C\C(=N/NC(=O)Cc2ccc(cc2)OCC)\[C@H]([C@@H]([C@H](CO)O)O)O C16915345
c1ccc(c(c1)/C=N/Nc2[nH]nc(n2)SCC(=O)Nc3nnc(s3)SCC(=O)N)Cl C20833458
Cc1nnc(o1)CSc2nnc(s2)NC(=O)CSc3nc([nH]n3)N/N=C(\C)/c4ccc(cc4)N C20836879
C/C(=N\Nc1[nH]nc(n1)SCC(=O)Nc2nnc(s2)SCC(=O)N)/c3cccnc3 C20837260
C/C(=N\Nc1[nH]nc(n1)SCC(=O)Nc2nnc(s2)SCC(=O)N)/c3ccc(cc3)[N+](=O)[O-] C20838012
CCn1cc(cn1)/C=N/Nc2[nH]nc(n2)SCC(=O)Nc3nnc(s3)SCC(=O)N C20838096
c1cc(c(cc1c2c(c(=O)c3c(o2)cc(cc3OCCO)OCCO)OCCO)OCCO)OCCO C28219858
CC(C)Cn1c(c(c(=O)[nH]c1=O)C(=O)CSc2nnc(n2Cc3ccco3)CCC(=O)N)N C28947205
CCOC(=O)CNC(=O)CNC(=O)CNC(=O)CCCCSc1c2c([nH]cn2)nc(n1)N C05349415
c1cc(ccc1C[C@H](/C(=N/S(=O)(=O)OC[C@H]2[C@@H]([C@@H]([C@@H](O2)n3cnc4c3ncnc4N)O)O)/[O-])[NH3+])O C38665107
c1ccc(c(c1)C(=O)N/N=C/[C@H]([C@H]([C@@H]([C@@H](CO)O)O[C@@H]2[C@@H]([C@@H]([C@@H]([C@@H](O2)CO)O)O)O)O)O)Cl C33957525
Cc1c[nH+]c(c(c1OC)C)CN2CC(=O)N(c3c2nc(nc3Cl)N)[C@H](C)C(=O)NCC[NH+](C)C C43076247
CCCCN1C(=O)[C@H]2[C@@H]([NH2+][C@@]([C@@H]2C1=O)(CCCNC(=O)N)C(=O)[O-])c3ccc(c(c3)OC)O C33904198
Cc1c2c(c(c(c1OC)C/C=C(\C)/CCC(=O)O[C@H]3[C@@H]([C@H]([C@@H]([C@H](O3)CO)O)O)O)O)C(=O)OC2 C44963892
COc1cc(cc(c1OC)O[C@H]2[C@@H]([C@H]([C@@H]([C@H](O2)CO)O[C@H]3[C@@H]([C@](CO3)(CO)O)O)O)O)O C49601374
c1ccc(cc1)c2c(cn(n2)CC(=O)N)/C=N/NC(=O)c3c(n(nn3)c4c(non4)N)CN5CCc6c5cccc6 C01873574
COc1cc(c(cc1O)[N+](=O)[O-])/C=N/Nc2[nH]nc(n2)SCC(=O)NNC(=O)C3CCC3 C59881584
C[C@H](C(=O)NNC(=O)C(C)C)Sc1nc([nH]n1)N/N=C/c2cc(c(cc2[N+](=O)[O-])O)OC C59881597
COCCn1cc(cn1)/C=N/Nc2[nH]nc(n2)SCC(=O)Nc3nnc(s3)SCC(=O)N C59887442
Cc1c(c(n(n1)CCO)C)/C=N/Nc2[nH]nc(n2)SCC(=O)Nc3ccc(cc3)NC(=O)C C59888376
COc1cccc2=[NH+][C@H](C(=c21)NC(=O)CN3CCC(CC3)(C(=O)N)[NH+]4CCCCC4)C(=O)OC C38669791
C[C@@H](C(=O)N[C@@H](C)C(=O)[O-])NC(=O)[C@H](CC1=c2ccccc2=[NH+]C1)N3[C@H](Nc4ccccc4C3=O)O C64044484
C[C@@]12CC[C@H]([C@@]([C@H]1Cc3c(nc(s3)NC(=O)CC(C)(C)C)[C@H]2CC(=O)NC4CCCC4)(C)CO)O C03841082
CCOC(=O)[C@](C(F)(F)F)(Nc1c(c2c(s1)CCCC2)C(=O)N)NC(=O)COc3ccccc3 C03670099
C[C@@]12CC[C@H]([C@@]([C@H]1Cc3c(nc(s3)NC(=O)c4ccc(cc4)C(C)(C)C)[C@H]2CC(=O)NC5CC5)(C)CO)O C04222334
CCCCCC(=O)Nc1nc2c(s1)C[C@H]3[C@]([C@@H]2CC(=O)NCc4cc(cc(c4)F)F)(CC[C@H]([C@@]3(C)CO)O)C C04237043
C[C@@]12CC[C@H]([C@@]([C@H]1Cc3c(nc(s3)NC(=O)CSC)[C@H]2CC(=O)NC4CCCCC4)(C)CO)O C04260515
c1ccc(c(c1)CSc2nnc(n2N)C3CCCCC3)CSc4nnc(n4N)C5CCCCC5 C08921016
COc1cc(cc(c1OC)OC)[C@@H]2c3c(nc(nc3OC(=C2C#N)N)SCc4ccccc4Cl)N C12418730
c1cc2c(cc1NC(=S)NC3CCC(CC3)NC(=S)Nc4ccc5c(c4)OCCO5)OCCO2 C12543380
CCCCOc1ccc(cc1C(=O)NC(=S)Nc2ccccc2C(=O)NCCO)Br C14651564
Cc1cc(ccc1N[C@@H]([C@H](Nc2ccc(cc2C)O)n3c4ccccc4nn3)n5c6ccccc6nn5)O C16282735
c1cc(sc1)C(=O)NC(=S)Nc2ccc3c(c2)sc(n3)NC(=S)NC(=O)c4cccs4 C16430536
C[C@@]12CC[C@H]([C@@]([C@H]1Cc3c([nH]/c(=N/C(=O)OCC=C)/s3)[C@H]2CC(=O)Nc4ccccc4)(C)CO)O C06131157
c1cc(c(c(c1)Cl)Cl)NC(=O)CSc2nnc(n2N)N/N=C/c3ccc(cc3Cl)Cl C20527923
Cc1ccccc1NC(=S)NNC(=O)c2cc3n(n2)[C@@H](C[C@H](N3)c4ccc(c(c4)C)C)C(F)(F)F C02794187
c1ccc2c(c1)cccc2/C=N/Nc3nnc(n3N)SCC(=O)Nc4c(c5c(s4)CCCC5)C#N C20805782
c1ccc2c(c1)ccc(c2/C=N/Nc3[nH]nc(n3)SCCC(=O)Nc4ccc(cc4)OC(F)(F)F)O C20907740
c1ccc2c(c1)cccc2/C=N/Nc3nnc(n3N)SCCC(=O)Nc4c(cccc4Cl)Cl C20912779
c1cc(ccc1NC(=O)CCSc2nc([nH]n2)N/N=C/c3cc(ccc3O)Cl)Br C21080453
Cc1cc(cc(c1)OCc2nnc(n2N)S[C@H](C)C(=O)NC(=O)NC34CC5CC(C3)CC(C5)C4)C C24272286
C[C@H]1CCc2c(sc(c2C(=O)N)NC(=O)CSc3nnc(s3)NCc4ccc(cc4)F)C1 C24507082
C[C@@]12CC[C@H]([C@@]([C@H]1CC[C@H]([C@H]2CC(=O)NCc3cccs3)O)(C)CO)OC(=O)Nc4ccccc4 C06137717
CC(C)(C)CC(C)(C)NC(=O)[C@H](c1cccc(c1)O)N(Cc2ccco2)C(=O)c3c(cccc3O)O C36500463
CC(C)(C)CC(C)(C)NC(=O)[C@H](c1ccc(cc1)O)N(Cc2ccco2)C(=O)c3c(cccc3O)O C36500471
CC(C)(C)NC(=O)[C@H](c1c(cc(cc1O)O)O)N(Cc2ccco2)C(=O)Cc3cccc(c3Cl)Cl C36500959
CC(C)(C)CC(C)(C)NC(=O)[C@H](c1c(cc(cc1O)O)O)N(Cc2ccco2)C(=O)c3ccc(cc3)F C36506222
CCCCNC(=O)[C@@H](c1c(cc(cc1O)O)O)N(c2ccccc2Cl)C(=O)Cc3ccc4c(c3)OCO4 C36546331
CCCCNC(=O)[C@@H](c1c(cc(cc1O)O)O)N(c2ccccc2Cl)C(=O)c3ccc(cc3)[N+](=O)[O-] C36549951
CCCCNC(=O)[C@@H](c1c(cc(cc1O)O)O)N(c2cccc(c2)Cl)C(=O)c3cccc(c3)[N+](=O)[O-] C36553074
CC(C)(C)CC(C)(C)NC(=O)[C@@H](c1c(cc(cc1O)O)O)N(c2cccc(c2)Cl)C(=O)COC C36553562
CC(C)(C)NC(=O)[C@@H](c1c(cc(cc1O)O)O)N(C(=O)Cc2ccc(cc2)Br)C(C)(C)C C36583877
CC(C)(C)NC(=O)[C@H](c1c(cc(cc1O)O)O)N(C(=O)Cc2cccc(c2Cl)Cl)C(C)(C)C C36587166
Cc1ccc(o1)CN([C@H](c2c(cc(cc2O)O)O)C(=O)NC(C)(C)C)C(=O)C[C@H](C)c3ccccc3 C36598525
CCOc1ccc(cc1)/C=C/C2=Cc3c(c(sc3C(C2)(C)C)NC(=O)CSc4nc([nH]n4)N)C#N C08829623
Cc1ccc(c(c1)C)NC(=O)CSC2=NN[C@@H](N2c3ccc(cc3)Cl)Cc4cc(=O)[nH]c(=O)[nH]4 C39363062
C[C@H](C(=O)NCC(=O)Nc1ccc(c(c1F)F)F)OC(=O)c2c(c(c(c(n2)Cl)Cl)N)Cl C39561242
COc1ccccc1Nc2[nH]c(=O)c3c(n2)NC(=O)C[C@@H]3C(=O)Nc4ccccc4Sc5ccccc5 C40400057
Cc1cc(c(cc1Nc2c(c(ncn2)N3CCN(CC3)CCO)N)Cl)[C@H](C#N)c4ccc(cc4)Cl C40688664
Cc1cc(c(cc1Nc2c(c(ncn2)NCCN3CCOCC3)N)Cl)[C@@H](C#N)c4ccc(cc4)Cl C40688793
c1ccc(cc1)CN(Cc2ccccc2)c3c(c(ncn3)NNC(=O)c4ccccc4Br)N C40709604
Cc1c\2c(oc1C(=O)NNC(=O)c3ccccc3Cl)CCC/C2=N\NC(=S)Nc4ccccc4 C40825290
c1ccc(cc1)n2c3c(cn2)c(nc(n3)NCc4cccnc4)Nc5c(c6c(s5)CCCC6)C(=O)N C41025966
c1ccc(cc1)n2c3c(cn2)c(nc(n3)NCc4ccc(cc4)F)Nc5c(c6c(s5)CCC6)C(=O)N C41026325
C[C@]12CC[C@H]([C@@]([C@H]1CC[C@H]([C@H]2CC(=O)NCc3cc(cc(c3)F)F)O)(C)CO)OC(=O)NCC=C C43553775
C[C@]12CC[C@H]([C@@]([C@H]1Cc3c(nc(s3)NC(=O)OCC=C)[C@H]2CC(=O)NC4CCCC4)(C)CO)O C43554224
C[C@]12CC[C@H]([C@@]([C@H]1Cc3c([nH]/c(=N/C(=O)OCC=C)/s3)[C@H]2CC(=O)Nc4ccccc4)(C)CO)O C43554268
CCCCCC(=O)Nc1nc2c(s1)C[C@H]3[C@@]([C@@H]2CC(=O)NCCOC)(CC[C@H]([C@@]3(C)CO)O)C C43554317
COc1ccc(cc1)[C@@H](CNC(=O)CCCC[C@H]2[C@@H]3[C@H](CS2)NC(=O)N3)c4c[nH]c5c4cccc5 C45864133
c1ccc(c(c1)c2nnc(n2N)SCCCC(=O)N/N=C/c3cc(ccc3O)Cl)Br C58990215
Cc1ccc(c(c1)Br)NC(=O)CSc2nc([nH]n2)N/N=C/c3cc(ccc3O)Cl C59018585
Cc1c(c(n(n1)CCO)C)/C=N/Nc2[nH]nc(n2)SCC(=O)NCc3ccc(cc3)C(F)(F)F C59887686
C[NH+](C)CCCNC(=S)N(CCO)Cc1cc2cc3c(cc2[nH]c1=O)OCCO3 C04160504
[H]/N=C\1/[C@@H]([C@H](C(=C(S1)N)C#N)c2ccc(c(c2)OCC)OCC[NH+]3CCOCC3)C#N C04036757
C[C@@]12CC[C@H]([C@@]([C@H]1Cc3c(nc(s3)c4cccnc4)[C@H]2CC(=O)NCC[NH+]5CCOCC5)(C)CO)O C04260530
c1cc(cc(c1)[N+](=O)[O-])/C=N/NC(=O)c2c(n(nn2)c3c(non3)N)C[NH+]4CCCC4 C03665040
c1ccc(c(c1)/C=N/NC(=O)c2c(n(nn2)c3c(non3)N)C[NH+]4CCCCC4)[N+](=O)[O-] C09057165
C[NH+](C)Cc1c(nnn1c2c(non2)N)C(=O)N/N=C/c3ccc(cc3)C(F)(F)F C02389850
C[NH+](C)Cc1c(nnn1c2c(non2)N)C(=O)N/N=C/c3ccc(c(c3OC)OC)OC C03640485
CCCn1c(c(c(=O)[nH]c1=O)C(=O)C[NH+]2CCN(CC2)S(=O)(=O)N(CC)CC)N C11671082
CC(=O)Nc1ccc(cc1)NC(=O)C(=O)NCC[NH+]2CCN(CC2)c3ccc(cc3)F C11901216
CN(C)c1ccc(cc1)/C=N/NC(=O)c2c(n(nn2)c3c(non3)N)C[NH+]4CCOCC4 C03095466
CCCOc1ccc(cc1)N2C(=O)C[C@H](C2=O)[NH+]3CCC(CC3)(C(=O)N)Nc4ccc(cc4)F C10078886
Cn1c2c(c(=O)[nH]c1=O)n(c(n2)N3CC[NH2+]CC3)C[C@@H](COc4ccc(cc4)OC)O C06444838
C[NH+](C)Cc1c(nnn1c2c(non2)N)C(=O)N/N=C/c3ccc(c(c3)[N+](=O)[O-])Cl C02195482
CC1(CC(CC([NH2+]1)(C)C)NC(=O)C(=O)Nc2cc(c(cc2C(=O)OC)OC)OC)C C13689493
c1cc(oc1)CNC(=S)N[C@H]2C[C@H]3C(=O)NC[C@H]([NH+]3C2)CCC(=O)N4CCCC4 C15707533
CC[NH+](CC)Cc1c(n(nn1)c2c(non2)N)C(=O)N/N=C/c3cccc(c3OC)OC C19925899
CC[NH+](CC)Cc1c(n(nn1)c2c(non2)N)C(=O)N/N=C/c3ccc(cc3)[N+](=O)[O-] C19925900
c1cc(cc(c1)[N+](=O)[O-])/C=N/NC(=O)c2c(nnn2c3c(non3)N)C[NH+]4CCCCC4 C19927071
CCOc1ccc(cc1)/C=N/NC(=O)c2c(nnn2c3c(non3)N)C[NH+]4CCCC4 C19927090
c1cc(ccc1/C=N/NC(=O)c2c(nnn2c3c(non3)N)C[NH+]4CCCC4)[N+](=O)[O-] C19927154
CCOc1ccccc1/C=N/NC(=O)c2c(nnn2c3c(non3)N)C[NH+]4CCCC4 C19927181
CC[NH+](CC)Cc1c(n(nn1)c2c(non2)N)C(=O)N/N=C(\C)/c3ccc(cc3)[N+](=O)[O-] C19928369
CC[C@H](C(=O)NCCOC)Sc1nc2c(c([nH]n2)C)c(=[NH2+])n1c3ccc(cc3)Br C02927067
CCNC(=O)C[NH+]1CCN(CC1)C(=O)CCNC(=O)NC23CC4CC(C2)CC(C4)C3 C29334915
COCCn1c(c(c(=O)[nH]c1=O)C(=O)C[NH+]2CCN(CC2)c3ccc(cc3)[N+](=O)[O-])N C28928291
C[NH+](Cc1c(nnn1c2c(non2)N)C(=O)N/N=C/c3ccncc3)C4CCCCC4 C09308251
C[NH+]1[C@@H]2CCN([C@@H]2C(=O)NC[C@@H]1CCC(=O)NCc3ccc(cc3)F)Cc4[nH]ccn4 C22922833
CCOC(=O)c1c2c(sc1NC(=O)[C@@H](C)[NH2+]CC(=O)N[C@H]3CCS(=O)(=O)C3)C[C@@H](CC2)C C36386093
c1cc(ccc1NC(=O)C[C@@H]2C(=O)NCCN2C(=O)C[NH+]3CCN(CC3)CCO)F C22933492
c1cc(ccc1NC(=O)C[C@H]2C(=O)NCCN2C(=O)C[NH+]3CCN(CC3)CCO)F C22933490
C[C@@H](CCCC(C)(C)O)NC(=O)[C@@H]1CN(CC12CC[NH2+]CC2)C(=O)c3cncn3C C39632128
C[C@H](CCCC(C)(C)O)NC(=O)[C@@H]1CN(CC12CC[NH2+]CC2)C(=O)c3cncn3C C39632130
C[C@@H](CCCC(C)(C)O)NC(=O)[C@H]1CN(CC12CC[NH2+]CC2)C(=O)c3cncn3C C39632133
c1cc(c(cc1C(=O)NNc2c(c(ncn2)Nc3cc[nH+]cc3)[N+](=O)[O-])[N+](=O)[O-])Cl C40586428
c1ccc(c(c1)C(=O)NNc2c(c(ncn2)NCC[NH+]3CCCCC3)[N+](=O)[O-])[N+](=O)[O-] C40622697
c1cc(ccc1CC(=O)NNc2c(c(ncn2)NCC[NH+]3CCCCC3)[N+](=O)[O-])[N+](=O)[O-] C40622748
C[NH+]1CCN(CC1)Nc2c(c(ncn2)NNC(=O)Cc3ccc(cc3)[N+](=O)[O-])[N+](=O)[O-] C40623688
c1cc(ccc1C(=O)NNc2c(c(ncn2)NCCCn3cc[nH+]c3)[N+](=O)[O-])[N+](=O)[O-] C40658162
c1cc(ccc1CC(=O)NNc2c(c(ncn2)NCCCn3cc[nH+]c3)[N+](=O)[O-])[N+](=O)[O-] C40659263
CCc1ccc(cc1)[n+]2c(c3c([nH]nc3nc2SCC(=O)NCc4ccco4)C)N C33626475
C1CCC(CC1)NC(=O)NCCCC(=O)N[C@@H]2CS(=O)(=O)C[C@@H]2[NH+]3CCCCC3 C60362725
C1CCC(CC1)NC(=O)NCCCC(=O)N[C@H]2CS(=O)(=O)C[C@@H]2[NH+]3CCCCC3 C60362726
C1CCC(CC1)NC(=O)NCCCC(=O)N[C@@H]2CS(=O)(=O)C[C@H]2[NH+]3CCCCC3 C60362727
CC(=O)N/C(=C\C1=c2ccccc2=[NH+]C1)/C(=O)N[C@@H](CC3=c4ccccc4=[NH+]C3)C(=O)[O-] C63136705
CC(=O)N/C(=C\C1=c2ccccc2=[NH+]C1)/C(=O)N[C@H](CC3=c4ccccc4=[NH+]C3)C(=O)[O-] C63136707
CC1=NN[C@H](O1)c2ccc(cc2)NC(=O)C(=O)NCCC3=c4cc(ccc4=[NH+]C3)OC C63807346
CC(C)[C@@H]1NN[C@H](S1)NC(=O)[C@@H]2CC(=O)N(C2)CCC3=c4cc(ccc4=[NH+]C3)OC C63941321
CC(C)CNC(=O)C1=CN(NN1)C2CCN(CC2)C(=O)CCC3=c4ccccc4=[NH+]C3 C64625932
Cc1c(c(n(n1)c2ccc(cc2)[N+](=O)[O-])O)/C=[NH+]/CCc3ccc(cc3)S(=O)(=O)N C13556670
CCNc1nc([n+]2c(n1)SC[C@@]2(Nc3ccc(cc3[N+](=O)[O-])OCC)O)NCC C67321314
COc1ccc(cc1c2ccc3c(c2)C(=O)N4CC[C@@H](C[C@H]4C(=O)N3)NC(=O)[C@@H]5CSC[NH2+]5)Cl C04222251
COc1cccc(c1)N2C(=O)[C@@H]3[C@H]([NH2+][C@@]4([C@@H]3C2=O)c5ccccc5NC4=O)Cc6c[nH]c7c6cccc7 C08876554
CCC(=O)Nc1ccc2c(c1)CC3([C@H]4N2CC[NH+](C4)Cc5ccc6c(c5)OCO6)C(=O)NC(=O)NC3=O C09215878
C[C@@H](c1nnc(n1c2ccc(cc2)F)SCC(=O)Nc3c(c4c(s3)CCC4)C(=O)N)[NH+](C)C C09512639
C[C@@H]1CCc2c(sc3c2c(nc(n3)C[NH+]4CCOCC4)NCc5ccc(s5)S(=O)(=O)N)C1 C09584819
C[NH+]1CCc2c(sc(c2C(=O)N)NC(=O)[C@@H]3CCCN(C3)S(=O)(=O)c4ccc(s4)Cl)C1 C10751896
COc1ccc(cc1)N2C(=O)[C@H]3[C@H]([NH2+][C@]4([C@@H]3C2=O)c5ccccc5NC4=O)Cc6c[nH]c7c6cccc7 C11851753
COc1ccc(cc1)N2C(=O)[C@H]3[C@@H]([NH2+][C@]4([C@@H]3C2=O)c5ccccc5NC4=O)Cc6c[nH]c7c6cccc7 C11851755
[H]/N=C/1\[C@@H](/C(=N/C)/S[C@H]1C(=O)Nc2ccc(cc2Br)C)C(=O)NCC[NH+]3CCOCC3 C09403468
COc1cccc(c1)N2C(=O)[C@@H]3[C@H]([NH2+][C@]4([C@@H]3C2=O)c5ccccc5NC4=O)Cc6c[nH]c7c6cccc7 C12889606
c1ccc2c(c1)OC[C@@H](O2)CNC(=O)c3ccc([nH]c3=O)C[NH+]4CCC(CC4)(c5ccc(cc5)Cl)O C14992365
CCOc1ccccc1NC(=O)CSc2nc3c(c([nH]n3)C)c(=[NH2+])n2c4ccc(cc4)Br C02927057
Cc1cc(ccc1N2C(=O)[C@@H]3[C@H]([NH2+][C@]4([C@@H]3C2=O)c5ccccc5NC4=O)Cc6ccc(cc6)O)[N+](=O)[O-] C16011813
CCOc1ccc(cc1)N2C(=O)Nc3ccc(cc3[C@@]2(C(=O)NCCC[NH+](C)C)O)Br C03670621
C[NH+]1[C@H](NN[C@@H]1SCC(=O)N/N=C/[C@@H]2C=NN=C2c3ccc(cc3)F)c4cccc(c4)Br C38610021
CC(C)S(=O)(=O)C1=C[C@H]2C[NH+]3[C@@H](C[C@@H]2C=C1c4ccccc4O)CO[P@@](=O)(N3)c5ccccc5O C39467136
CC(C)S(=O)(=O)C1=C[C@@H]2C[C@@H]3CO[P@@](=O)(N[NH+]3C[C@@H]2C=C1c4ccccc4O)c5ccccc5O C39467606
CC(C)S(=O)(=O)C1=C[C@H]2C[C@@H]3CO[P@@](=O)(N[NH+]3C[C@@H]2C=C1c4ccccc4O)c5ccccc5O C39467608
c1ccc(cc1)OS(=O)(=O)[P@]2(=O)N[NH+]3C[C@@H]4C=C(C(=C[C@@H]4C[C@@H]3CO2)c5ccccc5O)O C39469625
c1ccc2c(c1)c(c[nH]2)CCNC(=O)[C@@H]3CN(CC34CC[NH2+]CC4)C(=O)[C@@H]5COc6ccccc6O5 C39597838
c1ccc2c(c1)c(c[nH]2)CCNC(=O)[C@@H]3CN(CC34CC[NH2+]CC4)C(=O)[C@H]5COc6ccccc6O5 C39597842
Cc1ccc2c(c1)c(c[nH]2)CCNC(=O)[C@@H]3CN(CC34CC[NH2+]CC4)C(=O)[C@@H]5CC(=NN5C(C)(C)C)C C39656084
Cc1cc(n(n1)C(C)(C)C)C(=O)N2C[C@@H](C3(C2)CC[NH2+]CC3)C(=O)NCCc4c([nH]c5c4cccc5)C C39674062
c1ccc2c(c1)c(=O)[nH]c(n2)CNC(=O)[C@H]3CN(CC34CC[NH2+]CC4)C(=O)[C@H]5COc6ccccc6O5 C39676301
Cc1cccc2c1[nH]cc2CCNC(=O)[C@H]3CN(CC34CC[NH2+]CC4)C(=O)c5cccc(c5C)OC(=O)C C39684162
Cc1cccc2c1[nH]cc2CCNC(=O)[C@@H]3CN(CC34CC[NH2+]CC4)C(=O)[C@@H]5COc6ccccc6O5 C39684195
Cc1cccc2c1[nH]cc2CCNC(=O)[C@H]3CN(CC34CC[NH2+]CC4)C(=O)[C@@H]5COc6ccccc6O5 C39684196
CCSc1c(cccn1)C(=O)N2C[C@@H](C3(C2)CC[NH2+]CC3)C(=O)N[C@@H](C)c4[nH]c5cc(ccc5n4)C C39695796
Cc1ccc2c(c1)[nH]c(n2)[C@H](C)NC(=O)[C@@H]3CN(CC34CC[NH2+]CC4)C(=O)[C@@H]5C=C(O[C@@H]5C(F)(F)F)C C39695829
Cc1cc(n(n1)C(C)(C)C)C(=O)N2C[C@@H](C3(C2)CC[NH2+]CC3)C(=O)NCCc4c[nH]c5c4cccc5 C44695549
Cc1cc(n(n1)C(C)(C)C)C(=O)N2C[C@H](C3(C2)CC[NH2+]CC3)C(=O)NCCc4c[nH]c5c4cccc5 C44695551
Cc1c(c(n[nH]1)C)[C@@H](C)NC(=O)[C@@H]2CN(CC23CC[NH2+]CC3)C(=O)c4cc(c(c(c4)Cl)OC)Cl C44714199
Cc1c(c(n[nH]1)C)[C@@H](C)NC(=O)[C@H]2CN(CC23CC[NH2+]CC3)C(=O)c4cc(c(c(c4)Cl)OC)Cl C44714203
Cc1c(c(n[nH]1)C)[C@@H](C)NC(=O)[C@@H]2CN(CC23CC[NH2+]CC3)C(=O)c4ccc(o4)c5ccc(cc5)F C44714216
Cc1c(c(n[nH]1)C)[C@H](C)NC(=O)[C@@H]2CN(CC23CC[NH2+]CC3)C(=O)c4ccc(o4)c5ccc(cc5)F C44714218
Cc1c(c(n[nH]1)C)[C@@H](C)NC(=O)[C@H]2CN(CC23CC[NH2+]CC3)C(=O)c4ccc(o4)c5ccc(cc5)F C44714220
Cc1c(c(n[nH]1)C)[C@@H](C)NC(=O)[C@H]2CN(CC23CC[NH2+]CC3)C(=O)c4cnc5c(c4Cl)c(nn5C)C C44714284
CCSc1c(cccn1)C(=O)N2C[C@@H](C3(C2)CC[NH2+]CC3)C(=O)NCCc4c([nH]c5c4cc(cc5)C#N)C C44714556
Cc1cccc2c1[nH]cc2CCNC(=O)[C@H]3CN(CC34CC[NH2+]CC4)C(=O)c5cc(nn5C(C)(C)C)C C44728477
Cc1ccc2c(c1)[nH]c(n2)[C@@H](C)NC(=O)[C@@H]3CN(CC34CC[NH2+]CC4)C(=O)c5csc(c5OC)Cl C39695814
Cc1ccc2c(c1)[nH]c(n2)[C@H](C)NC(=O)[C@H]3CN(CC34CC[NH2+]CC4)C(=O)c5csc(c5OC)Cl C44737434
Cc1ccc2c(c1)[nH]c(n2)[C@H](C)NC(=O)[C@H]3CN(CC34CC[NH2+]CC4)C(=O)[C@@H]5COc6ccccc6O5 C44737461
Cc1ccc(cc1)[C@@H]2C[C@@H](N3C(=[NH+]2)C(=CN3)C(=O)Nc4cc5c(cc4[C@H](C)O)OCO5)C(F)(F)F C12847177
CCOc1cc(cc(c1OC)Br)[C@H]2NC(=[NH2+])Nc3n2c4cc5c(cc4n3)OCCCO5 C12507757
CCOc1c(cc(cc1Br)[C@H]2NC(=[NH2+])Nc3n2c4cc5c(cc4n3)OCCCO5)OC C12551860
Cc1cc(cc(c1)N2C(=O)[C@@H]3[C@@H]([NH2+][C@@]([C@@H]3C2=O)(CC4=c5ccccc5=[NH+]C4)C(=O)[O-])c6ccccc6O)C C63472951
Cc1cc(cc(c1)N2C(=O)[C@@H]3[C@H]([NH2+][C@@]([C@@H]3C2=O)(CC4=c5ccccc5=[NH+]C4)C(=O)[O-])c6ccccc6O)C C63472952
Cc1ccc(cc1)N2C(=O)[C@H]3[C@@H]([NH2+][C@@]([C@@H]3C2=O)(CC4=c5ccccc5=[NH+]C4)C(=O)[O-])c6ccccc6O C63473050
Cc1cccc(c1)N2C(=O)[C@@H]3[C@@H]([NH2+][C@@]([C@@H]3C2=O)(CC4=c5ccccc5=[NH+]C4)C(=O)[O-])c6ccccc6O C63478219
c1ccc2=[NH+]CC(=c2c1)CCNC(=O)C3=C4[C@@H](CCC3)S[C@H](N4)NC(=O)c5ccc6c(c5)OCO6 C64375495
c1cc(c2c(c1O)C(=O)C(=C(C2=O)Br)N3CC[NH+](CC3)CCOCCO)O C01637576
CCC[NH+]1CCc2c(sc(c2C(=O)N)NC(=O)CCCS(=O)(=O)c3ccccc3)C1 C09911329
C[C@@]1(C(=O)NC(=O)N1)CSc2ccccc2C(=O)NC[C@@H](c3ccco3)[NH+]4CCCC4 C12751951
c1cc(ccc1C2(CC[NH+](CC2)Cc3ccc(c(=O)[nH]3)C(=O)NC[C@@H]4CCCO4)O)Cl C15002754
c1cc(ccc1C2(CC[NH+](CC2)Cc3ccc(c(=O)[nH]3)C(=O)NC[C@H]4CCCO4)O)Cl C15002758
COc1cc(cc(c1O)OC)[C@H]2c3cc4c(cc3[C@@H]([C@@H]5[C@@H]2C(=O)OC5)OCC[NH3+])OCO4 C16957928
COc1cc(cc(c1OC)OC)C(=O)NCC(=O)N2CCC3(CC2)c4c([nH]cn4)CC[NH2+]3 C09410799
CCOc1cc(cc(c1OCC)OCC)C(=O)N[C@@H](C)C(=O)N2CCC3(CC2)c4c([nH]cn4)CC[NH2+]3 C09410026
COCc1c2c(n[nH]1)OC(=C([C@@H]2c3ccc(c(c3)OC)OCC[NH+]4CCOCC4)C#N)N C09272430
c1cc(ccc1CC[NH2+][C@H]2CC(=O)N(C2=O)c3ccc(cc3)I)S(=O)(=O)N C18250373
CCCCn1c(c(c(=O)[nH]c1=O)N(C2CCCC2)C(=O)C[NH+]3CCC[C@H]3C(=O)N(C)C)N C22014604
CC[C@@]1(C(=O)N(C(=O)N1)NC(=O)C[NH+]2CCC(CC2)C(=O)Nc3ccc4c(c3)OCO4)C C25055022
COC(=O)/C=C/C(=O)N[C@@H]1CC[C@@]2([C@@H]3Cc4ccc(c5c4[C@@]2([C@@H]1O5)CC[NH+]3CC6CC6)O)O C33740735
C[C@H](C(=O)Nc1c(c2c(s1)CCC2)C(=O)N)N3CC[NH+](CC3)Cc4ccc5c(c4)OCO5 C22130752
Cc1c(c(n(n1)[C@H]2CCS(=O)(=O)C2)C)C[NH+](C)[C@@H](C)C(=O)Nc3ccc4c(c3)[nH]c(=O)[nH]4 C36398786
CCC[NH+]1CCc2c(sc(c2C(=O)N)NC(=O)[C@H]3CC(=O)N(C3)c4ccc(cc4)F)C1 C36629138
COC(=O)/C=C/C(=O)N[C@@H]1CC[C@]2([C@H]3Cc4ccc(c5c4[C@]2([C@H]1O5)CC[NH+]3CC6CC6)O)O C03995756
c1cc(c(cc1Cl)Cl)C(=O)N2C[C@@H](C3(C2)CC[NH2+]CC3)C(=O)NCCOCCO C39601504
c1cc(c(cc1Cl)Cl)C(=O)N2C[C@H](C3(C2)CC[NH2+]CC3)C(=O)NCCOCCO C39601506
c1cc(c(c(c1)Cl)C(=O)N2C[C@@H](C3(C2)CC[NH2+]CC3)C(=O)NCCOCCO)Cl C39601553
c1cc(c(c(c1)Cl)C(=O)N2C[C@H](C3(C2)CC[NH2+]CC3)C(=O)NCCOCCO)Cl C39601555
c1ccc(c(c1)C(=O)N2C[C@@H](C3(C2)CC[NH2+]CC3)C(=O)NCCOCCO)C(F)(F)F C39601579
c1ccc(c(c1)C(=O)N2C[C@H](C3(C2)CC[NH2+]CC3)C(=O)NCCOCCO)C(F)(F)F C39601581
c1cc(c(c(c1)Cl)Cl)C(=O)N2C[C@@H](C3(C2)CC[NH2+]CC3)C(=O)NCCOCCO C39601739
c1cc(c(c(c1)Cl)Cl)C(=O)N2C[C@H](C3(C2)CC[NH2+]CC3)C(=O)NCCOCCO C39601741
Cc1ccc(c(c1F)C(=O)N2C[C@@H](C3(C2)CC[NH2+]CC3)C(=O)NCCOCCO)Cl C39601756
Cc1ccc(c(c1F)C(=O)N2C[C@H](C3(C2)CC[NH2+]CC3)C(=O)NCCOCCO)Cl C39601758
COc1c(csc1Cl)C(=O)N2C[C@H](C3(C2)CC[NH2+]CC3)C(=O)NCCOCCO C39601869
c1cc(c(c(c1F)C(=O)N2C[C@@H](C3(C2)CC[NH2+]CC3)C(=O)NCCOCCO)F)Cl C39602037
COc1c(cc(cc1Cl)C(=O)N2C[C@@H](C3(C2)CC[NH2+]CC3)C(=O)NCCCO)Cl C39605527
COc1c(cc(cc1Cl)C(=O)N2C[C@H](C3(C2)CC[NH2+]CC3)C(=O)NCCCO)Cl C39605529
C[C@H](CCCC(C)(C)O)NC(=O)[C@@H]1CN(CC12CC[NH2+]CC2)C(=O)c3cc(c(c(c3)OC)OC)OC C39631537
CCSc1c(cccn1)C(=O)N2C[C@H](C3(C2)CC[NH2+]CC3)C(=O)N[C@H](C)CCCC(C)(C)O C39631742
Cc1ccccc1C(=O)N2C[C@@H](C3(C2)CC[NH2+]CC3)C(=O)N[C@@H](C(C)C)C(=O)NC(C)(C)C C39685698
CC(C)[C@@H](C(=O)NC(C)(C)C)NC(=O)[C@H]1CN(CC12CC[NH2+]CC2)C(=O)C3CCN(CC3)C(=O)C C39685811
CC(C)[C@@H](C(=O)NC(C)(C)C)NC(=O)[C@@H]1CN(CC12CC[NH2+]CC2)C(=O)CCSC C39685820
Cc1c(c(on1)C)C(=O)N2C[C@@H](C3(C2)CC[NH2+]CC3)C(=O)N[C@@H](C(C)C)C(=O)NC(C)(C)C C39685894
Cc1cc(nn1C)C(=O)N2C[C@@H](C3(C2)CC[NH2+]CC3)C(=O)N[C@@H](C(C)C)C(=O)NC(C)(C)C C39685910
Cc1c(c(sc1C(=O)N)NC(=O)CN2CC[NH+](CC2)Cc3c(nn(c3C)C)C)C(=O)OC(C)C C39972291
C[NH+]1CCN(CC1)Nc2c(c(ncn2)NNC(=O)c3ccccc3Br)[N+](=O)[O-] C40623654
c1cc2c(cc1C[NH+]3CCN(CC3)c4c(c(ncn4)N5CCN(CC5)CCO)N)OCO2 C40734572
c1cc(c(cc1N2C[C@@H](OC2=O)Cn3ccnn3)F)c4ccc(nc4)C5([C@H]6[C@@H]5C[NH2+]C6)C(=O)N C40940621
Cc1c(c(n[nH]1)C)[C@H](C)NC(=O)[C@H]2CN(CC23CC[NH2+]CC3)C(=O)c4cc(cc(c4)OC)OC C44713648
Cc1c(c(n[nH]1)C)[C@H](C)NC(=O)[C@@H]2CN(CC23CC[NH2+]CC3)C(=O)c4ccc(c(c4)OC)OC C44713694
Cc1c(c(n[nH]1)C)[C@H](C)NC(=O)[C@@H]2CN(CC23CC[NH2+]CC3)C(=O)c4ccc(cc4OC)OC C44713726
Cc1c(c(n[nH]1)C)[C@@H](C)NC(=O)[C@H]2CN(CC23CC[NH2+]CC3)C(=O)[C@@H](C)Oc4ccccc4 C44713829
Cc1c(c(n[nH]1)C)[C@H](C)NC(=O)[C@H]2CN(CC23CC[NH2+]CC3)C(=O)c4cc(ccc4OC)OC C44714136
Cc1cccc2c1[nH]cc2CCNC(=O)[C@@H]3CN(CC34CC[NH2+]CC4)C(=O)c5c(noc5c6cc(on6)C)C C44728479
CC[C@@H](C)NC(=O)CSc1nc2c(c([nH]n2)C)c([n+]1c3ccc(cc3)Br)N C34145556
CCOc1ccc(cc1)N2CCN3[C@H]2NN[C@@H](C3=O)C(=O)NCCC4=c5ccccc5=[NH+]C4 C63694381
COC(=O)/C=C/C(=O)N[C@H]1CC[C@]2([C@H]3Cc4ccc(c5c4[C@]2([C@H]1O5)CC[NH+]3CC6CC6)O)O C02539826
C[C@H](C(=O)N1CCC2(CC1)c3c(nc[nH]3)CC[NH2+]2)NC(=O)c4cc(c(c(c4)OC)OC)OC C08738583
c1cc(sc1/C=N\NC(=O)c2c(n(nn2)c3c(non3)N)C[NH+]4CCOCC4)Br C08826759
c1cc(cc(c1)S(=O)(=O)NC2=[NH+]CCC2)NS(=O)(=O)c3ccc4c(c3)CCC(=O)N4 C09713490
C[C@]12CC[C@H]3[C@H]([C@]1(CC[C@@H]2C4=CC(=O)OC4)O)CC[C@]5([C@@]3(CC[C@@H](C5)O)/C=[NH+]/CC(OC)OC)O C12660333
Cc1c(c(n(n1)[C@@H]2CCS(=O)(=O)C2)C)C[NH+](C)CC(=O)Nc3ccc4c(c3)[nH]c(=O)[nH]4 C12820195
CCOc1cc(cc(c1OCC)OCC)C(=O)N[C@H](C)C(=O)N2CCC3(CC2)c4c(nc[nH]4)CC[NH2+]3 C08996596
Cc1c(c(on1)C)S(=O)(=O)N2CCC[NH+](CC2)[C@H](C)C(=O)Nc3c(ccs3)C(=O)N C14075313
CCN(CC)C(=O)[C@@H]1CCC[NH+](C1)Cc2ccc(c(=O)[nH]2)C(=O)NCC3(CCCCC3)O C14960509
CC[C@@]1(C(=O)N(C(=O)N1)NC(=O)C[NH+](C)CC(=O)Nc2ccc(cc2)OC(F)(F)F)C C15483319
Cc1c(c(sc1C(=O)N)NC(=O)C[NH+]2CCN(CC2)S(=O)(=O)C)C(=O)OC(C)C C19644889
CC1(Cc2c(c(nc3c2c4c(s3)c(ncn4)NCCCC[NH3+])N5CCOCC5)CO1)C C20358301
COc1cc(cc(c1OC)OC)C(=O)NCC(=O)N2CCC3(CC2)c4c([nH]c[nH+]4)CCN3 C20573589
CCCCn1c(c(c(=O)[nH]c1=O)N(CC)C(=O)C[NH+](C)Cc2ccc3c(c2)OCCO3)N C21581676
CCCCn1c(c(c(=O)[nH]c1=O)N(C2CCCC2)C(=O)C[NH+]3CCC[C@@H]3C(=O)N(C)C)N C22014600
C1CCCN(CC1)C(=O)C[NH+]2CCN(CC2)CC(=O)Nc3c(c4c(s3)CCC4)C(=O)N C22803669
Cc1c(c(n(n1)c2ccccc2)C)[C@@H]3C(=O)NCC[NH+]3CC(=O)NC(=O)NCc4ccco4 C24215053
Cc1ccc(c(c1)C)S(=O)(=O)N2CC[NH+](CC2)[C@H](C)C(=O)Nc3c(ccs3)C(=O)N C25677454
Cc1ccc(c(c1)C)S(=O)(=O)N2CC[NH+](CC2)[C@@H](C)C(=O)Nc3c(ccs3)C(=O)N C25677458
COC(=O)/C=C/C(=O)N[C@@H]1CC[C@]2([C@@H]3Cc4ccc(c5c4[C@@]2([C@H]1O5)CC[NH+]3CC6CC6)O)O C25992361
c1ccc2c(c1)C(=O)N/C(=C(/C#N)\C(=O)CN3CC[NH+](CC3)CC(=O)Nc4ccc(cc4)F)/N2 C28724168
COC(=O)/C=C/C(=O)N[C@H]1CC[C@@]2([C@@H]3Cc4ccc(c5c4[C@@]2([C@@H]1O5)CC[NH+]3CC6CC6)O)O C33740737
COc1cc(cc(c1OCc2ccccn2)Br)[C@H]3c4c([nH]c[nH+]4)C[C@@H]([NH2+]3)C(=O)[O-] C21146882
C[C@@H](C(=O)Nc1c(c2c(s1)CCC2)C(=O)N)N3CC[NH+](CC3)Cc4ccc5c(c4)OCO5 C22130754
CSCC[C@H](C(=O)N1CCC2(CC1)c3c([nH+]c[nH]3)CCN2)NC(=O)c4ccc(o4)Br C25106797
CC(C)[NH+]1CCc2c(sc(c2C(=O)N)NC(=O)c3cc(c(cc3[N+](=O)[O-])OC)OC)C1 C36629505
C[NH+]1CCN(CC1)Cc2c(nnn2c3c(non3)N)C(=O)N/N=C/c4cccc(c4)Br C19371906
c1c(nc([nH]c1=O)SCC(=O)N2CCC(CC2)(C(=O)N)[NH+]3CCCCC3)C(F)(F)F C23386246
CC(=O)Nc1cccc(c1)NC(=O)C(=O)NC[C@H](c2ccc3c(c2)OCO3)N4CC[NH+](CC4)C C38624809
COc1c(csc1Cl)C(=O)N2C[C@@H](C3(C2)CC[NH2+]CC3)C(=O)NCCOCCO C39601867
C[C@H](CCCC(C)(C)O)NC(=O)[C@@H]1CN(CC12CC[NH2+]CC2)C(=O)c3ccccc3OC(=O)C C39631236
C[C@@H](CCCC(C)(C)O)NC(=O)[C@H]1CN(CC12CC[NH2+]CC2)C(=O)C3CCN(CC3)C(=O)C C39631689
CC(C)[C@@H](C(=O)NC(C)(C)C)NC(=O)[C@@H]1CN(CC12CC[NH2+]CC2)C(=O)c3cccn3C C39685814
CC(C)[C@@H](C(=O)NC(C)(C)C)NC(=O)[C@H]1CN(CC12CC[NH2+]CC2)C(=O)c3cccn3C C39685815
CC(C)[C@@H](C(=O)NC(C)(C)C)NC(=O)[C@H]1CN(CC12CC[NH2+]CC2)C(=O)c3ccncc3 C39685833
CC(C)[C@@H](C(=O)NC(C)(C)C)NC(=O)[C@@H]1CN(CC12CC[NH2+]CC2)C(=O)C3CCOCC3 C39685908
CC(C)(C)OC(=O)NCCNC(=O)[C@@H]1CN(CC12CC[NH2+]CC2)C(=O)c3ccc(c(c3)C(F)(F)F)F C39693424
CC(C)(C)OC(=O)NCCNC(=O)[C@H]1CN(CC12CC[NH2+]CC2)C(=O)c3cc(ccc3F)Cl C39693505
CC(C)(C)OC(=O)NCCNC(=O)[C@@H]1CN(CC12CC[NH2+]CC2)C(=O)c3csc(c3OC)Cl C39693516
Cc1c(nc(o1)c2cc(ccc2OC)Br)C[NH+]3CCC(CC3)C(=O)NCC(=O)N C40985384
Cc1c(c(n[nH]1)C)[C@@H](C)NC(=O)[C@H]2CN(CC23CC[NH2+]CC3)C(=O)c4cc(cc(c4)OC)OC C44713647
Cc1c(c(n[nH]1)C)[C@@H](C)NC(=O)[C@@H]2CN(CC23CC[NH2+]CC3)C(=O)c4ccc(c(c4)OC)OC C44713693
Cc1c(c(n[nH]1)C)[C@H](C)NC(=O)[C@H]2CN(CC23CC[NH2+]CC3)C(=O)c4ccc(c(c4)OC)OC C44713696
CCOc1ccccc1C(=O)N2C[C@@H](C3(C2)CC[NH2+]CC3)C(=O)N[C@H](C)c4c([nH]nc4C)C C44713869
Cc1c(c(n[nH]1)C)[C@@H](C)NC(=O)[C@H]2CN(CC23CC[NH2+]CC3)C(=O)c4cc(ccc4OC)OC C44714134
CC(C)OC(=O)N(C)[C@@H]1C[C@@H]([C@H]([NH2+]C1)C(=O)N2CCC(=CC2)c3ccccc3)C(=O)NO C45287296
c1cc(cnc1)Cn2c3ccc(cc3cn2)Nc4c5c(ccn5ncn4)CN6CCC(CC6)[NH3+] C28903151
CCOC[C@@H]1NN[C@@H](S1)NC(=O)[C@@H]2CC(=O)N(C2)CCC3=c4cc(ccc4=[NH+]C3)OC C63557266
CCOC[C@H]1NN[C@H](S1)NC(=O)[C@@H]2CC(=O)N(C2)CCC3=c4cc(ccc4=[NH+]C3)OC C63557269
CC(C)[C@H]([C@@H]1[NH+]=C(NO1)c2ccc3c(c2)[nH]c(=O)c(=O)n3C)NS(=O)(=O)c4ccccc4 C64890546
c1cc(c(c2c1C[C@H](CC2)[NH3+])O)O C05784462
C[NH2+]C[C@H](c1ccc(c(c1F)O)O)O C13807918
c1ccc2c(c1)N[C@H](C(=O)N2)[NH3+] C01870439
CC(=C/C(=N/NC(=[NH2+])N)/C)C C04900856
Cc1cc(c(cc1C)N/C(=[NH+]\C)/NN)C C12368030
C1C[C@@H](Cc2c1nc(s2)N)[NH3+] C12650535
c1c(nc(s1)N)CCC[NH3+] C19089082
Cc1c(c(nc(c1C#N)N)C)CC[NH3+] C20397254
c1ccc(cc1)[C@@H](c2ccc(c(c2O)O)O)[NH3+] C21957766
C[C@@H]1CCC(=C(C)C)/C(=N\[NH+]=C(N)N)/C1 C17351996
C/C(=C(/C#N)\c1csc(n1)N)/[NH3+] C18140967
Cc1c(c(n([nH+]1)C(C)C)N)N C34333809
C[NH2+]C[C@H](c1ccc(cc1)N)O C34925791
c1ccc2c(c1)c(nnc2NN)C[NH3+] C36139218
Cc1c(ccc([nH+]1)NC[C@@H](C)O)N C36245045
CC(C)NC(=O)N[C@@H]1C[C@H]1[NH3+] C36263145
CC(C)(C)NC(=O)N[C@@H]1C[C@H]1[NH3+] C36263278
CC[C@@H](Cc1ccc(cc1O)O)[NH3+] C36778833
CC(C)(CO)NC(=O)C1(CCCC1)[NH3+] C37479473
Cc1c(c(n[nH]1)C)NC(=O)C2(CCCC2)[NH3+] C37479511
C[C@@H](C(=O)N)[NH2+][C@H]1CCCC[C@@H]1O C37691504
C[C@](CO)(c1ccc(cc1)O)[NH3+] C38124560
CC(C)On1c(c(c[nH+]1)N)N C39133700
C1CCC(C1)(c2[nH]c(=O)[nH]n2)[NH3+] C42040134
C[C@](C1CC1)(C(=O)Nc2cc[nH]n2)[NH3+] C42414829
c1c(nc([nH]c1=O)SC2CC[NH2+]CC2)N C43501312
C[C@@H](/C(=N/O)/N)[NH+]1CCC[C@@H](C1)CO C43516051
C1CCC2(CC1)OC[C@@H](O2)[C@@H](CC(=O)N)[NH3+] C44253236
C[C@H](Cc1ccc(c(c1O)O)O)[NH3+] C33861551
C[C@H](Cc1c[nH]nc1c2ccc(cc2)O)[NH3+] C44463320
Cc1cc([nH]c1C[C@H](CO)[NH3+])C C44464301
c1cc2cc[nH]c2c(c1)C[C@H](CO)[NH3+] C44465105
c1ccc2c(c1)c3cccc(c3o2)[C@@H](C[NH3+])N C44472329
c1c(c(c(/c(=[NH+]\N)/[nH]1)F)N)F C02386480
c1c2c(cc(c1O)O)C(=O)[C@H](CCC2)[NH3+] C39100401
c1cnccc1c2c[nH+]cc(c2N)N C47212703
c1c[nH+]cc(c1N[C@H]2CCCNC2=O)N C50397342
C1C[NH2+]CCC1CCc2nc([nH]n2)N C50929613
C[C@@H]1C[C@H]1[NH2+]CC(=O)NC(=O)N C52287600
c1cc2c(c(c1NCC[NH3+])N)ncs2 C52815327
Cc1ccc(c(c1)C)c2c(n(c[nH+]2)N)N C52838205
CC(C)Cc1c(n(c([nH+]1)C2CCCC2)N)N C52839472
CC(C)c1[nH+]c(c(n1N)N)C2CCCC2 C52839891
c1cc(ccc1c2[nH]c(c[nH+]2)CO)N C58824286
c1cc2nc(cn2cc1N)C[NH3+] C62152603
c1cc2c(cc1[C@H](c3cc[nH]n3)[NH3+])CC(=O)N2 C62775878
CC1(CCCN1C(=O)[C@H](CC(=O)N)[NH3+])C C63071983
Cc1cccc(c1)[C@H]2NC(=[NH+]C(=S)N2)N C34926974
C1CC1[C@@H]2NC(=[NH+]C(=S)N2)N C34927005
C1CCC(=[NH+]CC1)NNC(=S)N C04748343
c1cc(c(cc1S(=O)(=O)N)[N+](=O)[O-])OCCCOc2ccc(cc2[N+](=O)[O-])S(=O)(=O)N C04016738
C1CC[NH+](CC1)CCS(=O)(=O)CCC(=O)NCNC(=O)CCS(=O)(=O)CC[NH+]2CCCCC2 C06142586
COc1ccc(c(c1OC)OC)/C=N/NC(=O)c2c(n(nn2)c3c(non3)N)C[NH+]4CCCCC4 C02340090
CCOc1cc(ccc1O)/C=N/NC(=O)c2c(n(nn2)c3c(non3)N)CSc4nncn4C C09233448
COc1cc(ccc1O)/C=N/NC(=O)c2c(n(nn2)c3c(non3)N)CSC4=NCCS4 C09329906
CCOC(=O)C1=C(NC(=O)N[C@H]1c2ccco2)CSc3nnc(n3N)[C@@H]4COc5ccccc5O4 C09669688
CCOC(=O)C1=C(NC(=O)N[C@H]1c2ccco2)CSc3nnc(n3N)[C@H]4COc5ccccc5O4 C09669690
CC(C)C(=O)Nc1cc(c(cc1C(=O)OCC(=O)Nc2c(c3c(s2)CCC3)C(=O)N)OC)OC C09922454
CCOc1ccccc1Nc2nnc(s2)SCC(=O)c3c(n(c(=O)[nH]c3=O)CCOC)N C09804674
CC1CC[NH+](CC1)CCS(=O)(=O)CCC(=O)NCNC(=O)CCS(=O)(=O)CC[NH+]2CCC(CC2)C C06142587
CCCCN(c1c(n(c(=O)[nH]c1=O)CC(C)C)N)C(=O)CN2C(=O)C3(CCC(CC3)C)NC2=O C13039307
c1cc(ccc1CCNC(=O)CCCCCn2c(=O)c3cc4c(cc3[nH]c2=S)OCO4)S(=O)(=O)N C02974409
CC[NH+](CC)Cc1c(nnn1c2c(non2)N)C(=O)N/N=C/c3cc(c(cc3OC)OC)OC C02321747
CCCCN(c1c(n(c(=O)[nH]c1=O)CCC)N)C(=O)COC(=O)c2c(c([nH]c2C)C(=O)OCC)C C14903855
CCOC(=O)C1=C(NC(=O)NC1)COC(=O)/C=C/C(=O)OCC2=C(CNC(=O)N2)C(=O)OCC C18335002
C/C(=N\NC(=O)c1c(nnn1c2c(non2)N)C[NH+]3CCCCC3)/c4ccc(c(c4)[N+](=O)[O-])OC C19926996
c1cc(oc1)CNC(=O)NC(=O)COC(=O)/C=C/C(=O)OCC(=O)NC(=O)NCc2ccco2 C20868314
Cc1c(c(n(n1)C(C)C)C)/C=N/Nc2[nH]nc(n2)SCCC(=O)Nc3ccccc3NC(=O)C C20905183
Cc1c(c(n(n1)C(C)C)C)/C=N/Nc2nnc(n2N)SCC(=O)NCc3ccccc3Cl C20911394
Cc1c(c(n(n1)C(C)C)C)/C=N/Nc2nnc(n2N)SCCC(=O)Nc3ccc(cc3)[N+](=O)[O-] C20911890
Cc1ccc(cc1)/C=N/Nc2nnc(n2N)SCC(=O)Nc3nnc(s3)SCCOC C20917646
CCCSc1nnc(s1)NC(=O)CSc2nnc(n2N)N/N=C/c3cnn(c3)C(C)C C20920855
CC[C@@H](C)Sc1nnc(s1)NC(=O)CSc2nnc(n2N)N/N=C/c3cnn(c3)C(C)C C20921125
CC(C)n1cc(cn1)/C=N/Nc2nnc(n2N)SCC(=O)Nc3nnc(s3)SC(C)C C20921771
CC(=O)O[C@H]1[C@@H]([C@@H](O[C@H]([C@H]1OC(=O)C)On2c(=[NH2+])cc(nc2N)N3CCCCC3)C(=O)OC)OC(=O)C C22064213
CCCCn1c(c(c(=O)[nH]c1=O)N(Cc2ccco2)C(=O)Cc3csc(n3)NC(=O)C4CC4)N C23055798
COC(=O)[C@H](CCCCCCC[C@@H](C1=Nc2nnc(n2C1=O)N)C(=O)OC)C3=Nc4nnc(n4C3=O)N C17197410
Cc1c(c(sc1C(=O)N)NC(=O)COC(=O)C23C[C@H]4C[C@@H](C2)CC(C4)(C3)O)C(=O)OCCOC C18323579
CCCCN1[C@H]([C@@H](C(=NC1=O)[O-])N(CCOC)C(=O)CSc2[nH]nc(n2)c3ccc(cc3)C)[NH3+] C38800641
CCOC(=O)CNC(=O)CSC1=NN[C@@H](N1c2cc(ccc2C)C)Cc3cc(=O)[nH]c(=O)[nH]3 C39361883
CCOc1ccc(cc1)N2[C@H](NN=C2SCC(=O)Nc3nccs3)Cc4cc(=O)[nH]c(=O)[nH]4 C39362580
Cc1cc(=O)oc2c1cccc2OCC(=O)N3C[C@@H](C4(C3)CC[NH2+]CC4)C(=O)NCCCn5cc[nH+]c5 C39630392
Cc1cc(no1)c2c(c(no2)C)C(=O)N3C[C@H](C4(C3)CC[NH2+]CC4)C(=O)NCC[NH+](C(C)C)C(C)C C39634838
Cc1cc(no1)c2c(c(no2)C)C(=O)N3C[C@H](C4(C3)CC[NH2+]CC4)C(=O)NCCCC[NH+](C)C C39679043
c1cc(c(cc1Cl)Cl)OCC(=O)NNc2c(c(ncn2)NNC(=O)c3ccncc3)[N+](=O)[O-] C40658934
c1cc(oc1)C(=O)NNc2c(c(ncn2)NNC(=O)COc3ccc(cc3Cl)Cl)[N+](=O)[O-] C40659153
Cn1c2c(c(=O)[nH]c1=O)n(c(n2)N/N=C\c3ccccc3O)C[C@@H](COc4ccc(cc4)OC)O C48523170
CC(C)OC[C@H](Cn1c2c(=O)[nH]c(=O)n(c2nc1N/N=C/c3cc(ccc3O)Br)C)O C08996127
CCC/C(=N\NC(=O)c1c(n(nn1)c2c(non2)N)CSc3nncn3C)/c4ccc(cc4)O C09286668
Cn1c2c(c(=O)[nH]c1=O)n(c(n2)N/N=C/c3ccccc3O)C[C@H](COc4ccc(cc4)OC)O C08935130
C[C@H](C(=O)NC(=O)NC1CCCC1)OC(=O)/C=C/C(=O)O[C@@H](C)C(=O)NC(=O)NC2CCCC2 C58149230
C[C@H](C(=O)NC(=O)NC1CCCC1)OC(=O)/C=C/C(=O)O[C@H](C)C(=O)NC(=O)NC2CCCC2 C58149238
COc1cc(c(cc1O)[N+](=O)[O-])/C=N/Nc2[nH]nc(n2)SCC(=O)Nc3ccc(cc3F)F C59039946
CC(C)c1nnc(o1)CNC(=O)CSc2nc([nH]n2)N/N=C/c3cc(c(cc3[N+](=O)[O-])O)OC C59881555
Cc1c(c(n(n1)CCO)C)/C=N/Nc2[nH]nc(n2)SCC(=O)Nc3c(cccc3Cl)Cl C59887582
Cc1c(c(n(n1)CCO)C)/C=N/Nc2[nH]nc(n2)SCC(=O)Nc3nc4ccc(cc4s3)OC C59888317
COCCn1cc(cn1)/C=N/Nc2nnc(n2N)SCC(=O)Nc3cc(ccc3Cl)Cl C59913994
CCCCNS(=O)(=O)c1ccc2c(c1)nc([nH]2)SCC(=O)c3c(n(c(=O)n(c3=O)C)C)N C06147685
COCCC(=O)N[C@@H]1c2cc(c[nH+]c2N([C@@H]1C(=O)OC)CCC3=c4ccccc4=[NH+]C3)NCc5ccncc5 C63994049
COCCC(=O)N[C@H]1c2cc(c[nH+]c2N([C@@H]1C(=O)OC)CCC3=c4ccccc4=[NH+]C3)NCc5ccncc5 C63994052
C[C@]12CC[C@H]3[C@@H]([C@@]1(CC[C@@H]2C4=CC(=O)OC4)O)CC[C@@]5([C@@]3(CC[C@@H](C5)O)/C=[NH+]/Cc6ccncc6)O C08744508
C[C@]12CC[C@H]3[C@H]([C@@]1(CC[C@@H]2C4=CC(=O)OC4)O)CC[C@@]5([C@@]3(CC[C@@H](C5)O)/C=[NH+]/Cc6ccncc6)O C08744510
Cc1ccc2c(c1C)NC(=O)[C@@]23[C@H]4[C@@H]([C@@H]([NH2+]3)[C@@H](C)O)C(=O)N(C4=O)Cc5ccc6c(c5)OCO6 C08790241
Cc1ccc2c(c1C)NC(=O)[C@@]23[C@H]4[C@@H]([C@H]([NH2+]3)[C@@H](C)O)C(=O)N(C4=O)Cc5ccc6c(c5)OCO6 C08790243
Cc1cc(c2c(c1)[C@]3([C@H]4[C@@H]([C@@H]([NH2+]3)[C@@H](C)O)C(=O)N(C4=O)Cc5ccc6c(c5)OCO6)C(=O)N2)C C08791026
Cc1cc(c2c(c1)[C@]3([C@H]4[C@@H]([C@H]([NH2+]3)[C@@H](C)O)C(=O)N(C4=O)Cc5ccc6c(c5)OCO6)C(=O)N2)C C08791028
c1ccc2c(c1)c(c[nH]2)C[C@H]3[C@H]4[C@H](C(=O)N(C4=O)C[C@H]5CCCO5)[C@]6([NH2+]3)c7ccccc7NC6=O C08876483
C[C@@H]([C@H]1[C@@H]2[C@@H](C(=O)N(C2=O)C[C@@H]3CCCO3)[C@@]4([NH2+]1)c5cc(ccc5NC4=O)Br)O C08995115
C[C@H]([C@H]1[C@@H]2[C@@H](C(=O)N(C2=O)C[C@@H]3CCCO3)[C@@]4([NH2+]1)c5cc(ccc5NC4=O)Br)O C08995117
CC(C)(C)N1C(=O)[C@H]2[C@@H](C1=O)[C@@]3(c4cc(ccc4NC3=O)F)[NH2+][C@@H]2[C@@H](c5ccc(cc5)Cl)O C08996030
C[C@]12CC[C@H]3[C@H]([C@@]1(CC[C@@H]2C4=CC(=O)OC4)O)CC[C@@]5([C@@]3(CC[C@@H](C5)O)/C=[NH+]/C6CCCCC6)O C09334202
C[C@]12CC[C@H]3[C@H]([C@]1(CC[C@@H]2C4=CC(=O)OC4)O)CC[C@@]5([C@@]3(CC[C@@H](C5)O)/C=[NH+]/C6CCCCC6)O C09334206
Cc1ccc2c(c1C)NC(=O)[C@@]23[C@H]4[C@@H]([C@@H]([NH2+]3)[C@H](C)O)C(=O)N(C4=O)Cc5ccc6c(c5)OCO6 C12882394
Cc1ccc2c(c1C)NC(=O)[C@@]23[C@H]4[C@@H]([C@H]([NH2+]3)[C@H](C)O)C(=O)N(C4=O)Cc5ccc6c(c5)OCO6 C12882396
C[C@]12CC[C@H]3[C@H]([C@]1(CC[C@@H]2C4=CC(=O)OC4)O)CC[C@]5([C@@]3(CC[C@@H](C5)O)/C=[NH+]/Cc6cccnc6)O C08918632
C[C@]12CC[C@H]3[C@H]([C@]1(CC[C@@H]2C4=CC(=O)OC4)O)CC[C@]5([C@@]3(CC[C@@H](C5)O)/C=[NH+]/Cc6ccncc6)O C08740516
C[C@@]12CC[C@H]3[C@H]([C@]1(CC[C@@H]2C4=CC(=O)OC4)O)CC[C@]5([C@@]3(CC[C@@H](C5)O)/C=[NH+]/C6CCCCC6)O C17180706
CN1CCN(CC1)C(=O)CC[C@@H]2CNC(=O)[C@H]3[NH+]2C[C@H](C3)NC(=O)Nc4cccc(c4)Cl C15708608
C[C@@]12CC[C@H]3[C@H]([C@@]1(CC[C@@H]2C4=CC(=O)OC4)O)CC[C@@]5([C@@]3(CC[C@H](C5)O)/C=[NH+]/C6CCCCC6)O C35493933
C[C@@]12CC[C@H]3[C@H]([C@]1(CC[C@@H]2C4=CC(=O)OC4)O)CC[C@@]5([C@@]3(CC[C@H](C5)O)/C=[NH+]/C6CCCCC6)O C35493941
C[C@]12CC[C@H]3[C@H]([C@]1(CC[C@@H]2C4=CC(=O)OC4)O)CC[C@@]5([C@@]3(CC[C@H](C5)O)/C=[NH+]/C6CCCCC6)O C35493944
c1ccc2c(c1)c(c[nH]2)CCNC(=O)[C@@H]3CN(CC34CC[NH2+]CC4)C(=O)c5cc(ccc5F)Cl C39597804
Cc1c(c2ccccc2[nH]1)CCNC(=O)[C@H]3CN(CC34CC[NH2+]CC4)C(=O)c5ccccc5F C39673929
Cc1c(c2ccccc2[nH]1)CCNC(=O)[C@H]3CN(CC34CC[NH2+]CC4)C(=O)c5c(cccc5F)F C39673951
Cc1c(c2ccccc2[nH]1)CCNC(=O)[C@@H]3CN(CC34CC[NH2+]CC4)C(=O)c5ccc(cc5F)F C39673966
Cc1ccc(c(c1F)C(=O)N2C[C@@H](C3(C2)CC[NH2+]CC3)C(=O)NCCc4c([nH]c5c4cccc5)C)F C39674018
CSCCC(=O)N1C[C@H](C2(C1)CC[NH2+]CC2)C(=O)NCCc3c[nH]c4c3cc(cc4)Cl C39676459
Cc1ccc(cc1C(=O)N2C[C@H](C3(C2)CC[NH2+]CC3)C(=O)N[C@@H](C(C)C)C(=O)NC(C)(C)C)F C39685835
Cc1ccc(c(c1)C)C(=O)N2C[C@@H](C3(C2)CC[NH2+]CC3)C(=O)N[C@@H](C)c4[nH]c5cc(ccc5n4)C C39695836
C[C@@]12CC[C@@H]3[C@@H]([C@@]1(CC[C@@H]2C4=CC(=O)OC4)O)CC[C@@]5([C@@]3(CC[C@H](C5)O)/C=[NH+]/C6CCCCC6)O C43867041
C[C@]12CC[C@@H]3[C@@H]([C@@]1(CC[C@@H]2C4=CC(=O)OC4)O)CC[C@@]5([C@@]3(CC[C@H](C5)O)/C=[NH+]/C6CCCCC6)O C43867043
C[C@@]12CC[C@@H]3[C@@H]([C@]1(CC[C@@H]2C4=CC(=O)OC4)O)CC[C@@]5([C@@]3(CC[C@H](C5)O)/C=[NH+]/C6CCCCC6)O C43867045
C[C@]12CC[C@@H]3[C@@H]([C@]1(CC[C@@H]2C4=CC(=O)OC4)O)CC[C@@]5([C@@]3(CC[C@H](C5)O)/C=[NH+]/C6CCCCC6)O C43867046
Cc1c(c(n[nH]1)C)[C@@H](C)NC(=O)[C@@H]2CN(CC23CC[NH2+]CC3)C(=O)c4c(cccc4Cl)Cl C44713653
Cc1c(c(n[nH]1)C)[C@@H](C)NC(=O)[C@H]2CN(CC23CC[NH2+]CC3)C(=O)c4cc(cc(c4)Cl)Cl C44713723
Cc1c(c(n[nH]1)C)[C@@H](C)NC(=O)[C@H]2CN(CC23CC[NH2+]CC3)C(=O)c4ccc(cc4F)C(F)(F)F C44713739
Cc1c(c(n[nH]1)C)[C@H](C)NC(=O)[C@H]2CN(CC23CC[NH2+]CC3)C(=O)c4ccc(c(c4)F)C(F)(F)F C44713748
Cc1c(c(n[nH]1)C)[C@H](C)NC(=O)[C@H]2CN(CC23CC[NH2+]CC3)C(=O)c4cccc(c4Cl)Cl C44713879
Cc1c(c(n[nH]1)C)[C@@H](C)NC(=O)[C@@H]2CN(CC23CC[NH2+]CC3)C(=O)[C@@H]4COc5ccccc5O4 C44714114
Cc1c(c(n[nH]1)C)[C@H](C)NC(=O)[C@H]2CN(CC23CC[NH2+]CC3)C(=O)[C@@H]4COc5ccccc5O4 C44714120
Cc1c(c(n[nH]1)C)[C@@H](C)NC(=O)[C@@H]2CN(CC23CC[NH2+]CC3)C(=O)c4c(ccc(c4F)Cl)F C44714359
Cc1c(c2cc(ccc2[nH]1)C#N)CCNC(=O)[C@H]3CN(CC34CC[NH2+]CC4)C(=O)[C@@H]5CCC=CC5 C44714629
Cc1ccc2c(c1)[nH]c(n2)[C@H](C)NC(=O)[C@@H]3CN(CC34CC[NH2+]CC4)C(=O)c5c(noc5C)C C39695855
Cc1ccc2c(c1)[nH]c(n2)[C@@H](C)NC(=O)[C@@H]3CN(CC34CC[NH2+]CC4)C(=O)c5ccccc5F C39695688
Cc1ccc2c(c1)[nH]c(n2)[C@H](C)NC(=O)[C@@H]3CN(CC34CC[NH2+]CC4)C(=O)c5ccc(c(c5)F)C C39695769
Cc1ccc2c(c1)[nH]c(n2)[C@@H](C)NC(=O)[C@@H]3CN(CC34CC[NH2+]CC4)C(=O)c5c(noc5C)C C39695854
Cc1ccc2c(c1)[nH]c(n2)[C@@H](C)NC(=O)[C@H]3CN(CC34CC[NH2+]CC4)C(=O)c5c(noc5C)C C44737563
Cc1ccc2c(c1)[nH]c(n2)[C@H](C)NC(=O)[C@H]3CN(CC34CC[NH2+]CC4)C(=O)c5c(noc5C)C C44737566
Cc1ccc2c(c1)[nH]c(n2)[C@@H](C)NC(=O)[C@H]3CN(CC34CC[NH2+]CC4)C(=O)c5c(ccs5)C C44737576
c1ccc2=[NH+]CC(=c2c1)c3nnc(n3C4CC4)SCC(=O)N[C@H]5C(=C6CCCC[C@@H]6S5)C(=O)N C63896768
COc1ccc(cc1c2ccc3c(c2)C(=O)N4CCN(C[C@H]4C(=O)N3)C(=O)C[NH3+])Cl C04236054
CC[NH+]1C[C@@]2(CC[C@@H]([C@@]34[C@@H]2[C@@H]([C@@]5([C@H]31)[C@]6(C[C@@H]([C@H]7C[C@@]4([C@@H]6[C@H]7O)O)OC)OCO5)O)OC)C C08214990
C[C@H]([C@H]1[C@@H]2[C@@H](C(=O)N(C2=O)C[C@@H]3CCCO3)[C@@]4([NH2+]1)c5cccc(c5NC4=O)Cl)O C09059146
Cc1cc2c(c(=O)n1CC[NH+](C)C)[C@]3(c4ccccc4NC3=O)C(=C(O2)N)C#N C09355672
COc1ccc2c(c1)c3c([nH]2)[C@@H]([NH2+]CC3)c4c(=O)nc(n(c4O)C5CC5)S C09358587
COc1cccc(c1)[C@H](C[NH+]2CCC3(CC2)C[C@@H](c4cc(ccc4O3)O)O)O C12330106
COc1cccc(c1)[C@@H](C[NH+]2CCC3(CC2)C[C@@H](c4cc(ccc4O3)O)O)O C12330110
CC1(Cc2c(cnc(n2)N3CCC(CC3)O)[C@@H](C1)[NH2+]Cc4ccc(o4)CO)C C12575520
CC1(Cc2c(cnc(n2)N3CCC(CC3)O)[C@H](C1)[NH2+]Cc4ccc(o4)CO)C C12575525
COc1ccc2c(c1)[nH]c3c2CC[NH+]4[C@H]3C[C@H]5[C@@H](C4)C[C@@H]([C@H]([C@H]5CO)OC)O C13145027
C#CCNC(=O)CC[C@@H]1CNC(=O)[C@H]2[NH+]1C[C@H](C2)NC(=O)c3cccc(c3)F C15708409
c1cc2c(cc1C(=O)NCC3(CCCC3)[NH+]4CCSCC4)[nH]c(=O)c(=O)[nH]2 C29369810
c1cc(c(cc1Br)S(=O)(=O)NC2CC(C2)[NH3+])Br C36265773
C[C@]12CC[C@H](C[C@@H]1C(=O)NCCC[NH+](C)C)[C@@]3(C2)Nc4c(cccn4)C(=O)N3 C36735119
C[C@@H]1C[C@H]2[C@@H]3CCC4=CC(=O)C=C[C@@]4([C@]3([C@@H](C[C@@]2([C@]1(C(=O)C[NH3+])O)C)O)F)C C39953900
C[C@H]1C[C@H]2[C@@H]3CCC4=CC(=O)C=C[C@@]4([C@]3([C@@H](C[C@@]2([C@]1(C(=O)C[NH3+])O)C)O)F)C C39953901
CC[C@@H](C)Nc1c(c(ncn1)N2CC[NH+](CC2)Cc3ccc4c(c3)OCO4)N C40799426
c1cc(c(cc1Br)Br)S(=O)(=O)NCCCC[NH3+] C40826925
Cc1ccc(cc1NC(=O)C(=O)NC2CC[NH+](CC2)C3CC3)NC(=O)C4CC4 C41241423
C[C@@H]1CCCC[NH+]1[C@@H](C)CNC(=O)C(=O)Nc2ccc(cc2)N3CCNC3=O C41645782
C[C@H]1CCCC[NH+]1[C@@H](C)CNC(=O)C(=O)Nc2ccc(cc2)N3CCNC3=O C41645785
CC[C@H](C)C(=O)N1C[C@@H](C2(C1)CC[NH2+]CC2)C(=O)N[C@@H](C)c3c([nH]nc3C)C C44713758
Cc1ccnc(c1)NC(=O)C2CC[NH+](CC2)[C@@H](C)C(=O)NC(=O)NC(C)(C)C C47261810
CC(=O)N(C)Cc1ccccc1NC(=O)C(=O)NC2CC([NH2+]C(C2)(C)C)(C)C C48605009
CC[C@@H](C)N1C(=O)[C@H]2[C@@H](C1=O)[C@@]3(c4ccc(c(c4NC3=O)C)C)[NH2+][C@@H]2[C@@H](C)O C05350651
CC[NH+]1CCC[C@H](C1)NC(=O)NNC(=O)c2ccc(cc2Br)F C52592374
C[C@H](C(=O)NC(=O)NC(C)C)[NH+]1CCC(=CC1)c2c[nH]c3c2cc(cc3)OC C53073556
C[C@@H](C(=O)NC(=O)NC(C)C)[NH+]1CCC(=CC1)c2c[nH]c3c2cc(cc3)OC C53073558
CC(C)c1ccc(cc1)N2C(=O)/C(=C/NCCN3CC[NH2+]CC3)/C(=O)NC2=O C19361848
c1cc(oc1C(=O)NCC(=O)N2CCC3(CC2)c4c([nH]c[nH+]4)CCN3)Br C20622771
C[C@H](C(=O)NC(=O)NC)S[C@@H]1NN=C(N1C2CC2)C3=c4ccccc4=[NH+]C3 C39760393
c1cc(oc1)[C@H](CNC(=O)Nc2cc(c[nH]c2=O)C(F)(F)F)[NH+]3CCCC3 C63162447
C[C@@H](CCNS(=O)(=O)c1cc(ccc1Br)Br)[NH3+] C63170872
C[C@H](CCNS(=O)(=O)c1ccc(cc1Br)Br)[NH3+] C63170899
C[C@@]12[C@@H]3C(=c4ccccc4=[NH+]3)CCN1C(=O)N(C2=O)c5ccccc5C(=O)NN C63351393
COc1ccc2=[NH+][C@H]3[C@@H](NCCC3=c2c1)[C@@H]4[C@@H](N(C(=S)NC4=O)C5CC5)O C63375617
c1ccc2c(c1)NC(=O)C3(N2)CCN(CC3)C[C@@]4(CCC[NH+]5[C@@H]4CCCC5)O C63832494
Cc1ccc2=[NH+]CC(=c2c1)CCN3C[C@@H](CC3=O)C(=O)N[C@@H]4NN[C@@H](S4)C C63948113
Cc1ccc2=[NH+]CC(=c2c1)CCN3C[C@H](CC3=O)C(=O)N[C@@H]4NN[C@@H](S4)C C63948116
Cc1cccc(c1C)N2[C@H](N=C([C@@H](C2=O)[C@@H]3[C@@H]4C(=c5ccccc5=[NH+]4)CCN3)O)O C63985297
Cc1ccccc1N2[C@H](N=C([C@H](C2=O)[C@@H]3[C@@H]4C(=c5ccccc5=[NH+]4)CCN3)O)O C64019303
Cc1c(c(n2c(n1)nc(n2)N)C)CC(=O)NCC(C)(C)[NH+]3C[C@@H](C[C@@H](C3)C)C C54260322
Cc1cc(c2c(n1)n3c(n2)CCCCC3)C(=O)N[C@@H]4CCC[NH+](C4)CC(=O)N C66449090
c1cc(sc1)c2[nH]nc(n2)CNC(=O)NCC[NH+]3CCc4c(ccs4)C3 C66701175
c1cc(c(cc1C(=O)NNC(=O)NCCCn2cc[nH+]c2)F)Br C67235988
C1CCC(CC1)C[NH+]2CCC(CC2)NC(=O)C3CCC4(CC3)C(=O)NC(=O)N4 C67271395
c1ccc(c(c1)C(=O)NCCC(=O)N2CCC3(CC2)c4c([nH+]c[nH]4)CCN3)F C20573644
C[C@H]1CCC[NH+](C1)C[C@@H](C)NC(=O)C(=O)Nc2ccc3c(c2)NC(=O)CS3 C67397858
CC1CC[NH+](CC1)C[C@H](CNC(=O)Nc2cc3c(cc2Cl)OCCO3)O C67538519
CC(C)(c1cn(nn1)[C@@H]2C[C@H]([NH2+]C2)C(=O)NC)NC(=O)c3ccccc3Cl C67654828
c1ccc(cc1)C(c2ccc(cc2)CO)(c3ccc(cc3)CO)SC[C@H](C(=O)[O-])[NH3+] C05052724
Cc1cc2cccc(c2c(c1C(=O)C)O)O[C@H]3[C@H]([C@@H]([C@@H]([C@@H](O3)CO)O)O)O C05085272
c1ccc(cc1)CC(=O)c2ccc(cc2O)O[C@@H]3[C@H]([C@@H]([C@@H]([C@@H](O3)CO)O)O)O C05124371
C[C@@H]([C@@]1(Cc2c(c(c3c(c2O)C(=O)c4cccc(c4C3=O)OC)O)[C@@H](C1)O)O)O C05437592
c1ccc2c(c1)[nH]c(=O)c(n2)/C(=N\Nc3ccccc3F)/[C@@H]([C@H](CO)O)O C05286485
c1cc(ccc1n2c(=O)c3c(csc3N)c(n2)C(=O)NN)Br C05896392
C[C@@H](C(=O)Nc1c(ccs1)C(=O)N)OC(=O)c2ccc(cc2N)Cl C07302544
C[C@H](C(=O)Nc1cc(ccc1Cl)C(F)(F)F)Sc2nc(cc(n2)N)N C08723911
C[C@@H](C(=O)Nc1c(ccs1)C(=O)N)OC(=O)c2cccc(c2N)Cl C08878509
C[C@@]1([C@]([C@@]([C@@]([C@](O1)(C)Oc2c[nH]c3c2cccc3)(C)O)(C)O)(C)O)CO C09970334
CC1(CC2=C([C@@H](c3c(nc(nc3N2)N)N)c4ccc(cc4)Cl)C(=O)C1)C C10339086
c1ccc(cc1)CC(=O)c2ccc(cc2O)O[C@H]3[C@H]([C@H]([C@@H]([C@@H](O3)CO)O)O)O C11666956
c1ccc(cc1)CC(=O)c2ccc(cc2O)O[C@@H]3[C@H]([C@H]([C@@H]([C@H](O3)CO)O)O)O C11666961
C[C@@]1([C@@H](O[C@@]([C@]([C@]1(C)O)(C)O)(C)Oc2c[nH]c3c2ccc(c3)Cl)CO)O C12358932
CCOC(=O)C1=C(Nc2c(c(c(s2)C(=O)N)N)[C@@H]1c3cccs3)C C12412685
c1ccc2cc(ccc2c1)c3c4c([nH]n3)OC(=C([C@H]4c5ccc(c(c5)O)O)C#N)N C06720228
c1cc(ccc1c2c(nc(nc2N)N)CCCNC(=O)CBr)Cl C13283448
c1cc(ccc1Nc2c(c(nc(n2)N)N)[N+](=O)[O-])I C04826167
COc1cc(c(cc1OCC(=O)N)Br)/C=N/NC(=S)N C13747668
c1ccc(cc1)C(c2ccc(cc2)CO)(c3ccc(cc3)CO)SC[C@@H](C(=O)[O-])[NH3+] C16954832
COc1ccc(cc1NC(=O)c2c(c3cc(c(nc3s2)N)C#N)N)Cl C20000511
c1cc(c(c2c1[nH]cc2O[C@H]3[C@H]([C@H]([C@H]([C@H](O3)CO)O)O)O)Cl)Br C00642935
c1ccc(c(c1)CCNC(=O)c2c(c3cc(c(nc3s2)N)C#N)N)Cl C26052185
Cc1cc(nc([nH+]1)NNC(=S)[S-])N[C@@H](C(Cl)(Cl)Cl)O C26949916
CC(C)[C@@H](C(=O)NNC(=O)c1cc2c(s1)CCCCCC2)NC(=O)N C28083080
Cc1cc(cc(c1)NC(=O)CS[C@@H]2NN[C@@H](N2N)[C@@H]3C=C(N=N3)C)C C38994640
Cc1cccc(c1C)NC(=O)CS[C@H]2NN[C@@H](N2N)[C@@H]3C=C(N=N3)C C38999470
Cc1cccc(c1NC(=O)CS[C@@H]2NN[C@H](N2N)[C@@H]3C=C(N=N3)C)C C39007487
c1cc(c(cc1Cl)NC(=O)c2c(c3cc(c(nc3s2)N)C#N)N)Cl C39335088
C[C@H](C(=O)Nc1c(c2c(s1)CCCC2)C(=O)N)n3c(nnc3SC)N C40172183
Cc1ccc(nc1)Nc2c(c(ncn2)NNC(=O)c3ccc(cc3)Cl)N C40784464
c1cc(oc1)C(=O)NNc2c(c(ncn2)Nc3ccc(c(c3)Cl)F)N C40794467
C[C@H](C(=O)NC(=O)N)Oc1c(cc(cc1I)C#N)N C43415319
C[C@@]1([C@H](O[C@@]([C@]([C@@]1(C)O)(C)O)(C)Oc2c[nH]c3c2ccc(c3)Cl)CO)O C43509396
c1cc(c(cc1Br)Br)Nc2c(cc(cn2)N)C(=O)N C49152291
CC(C)(C)c1c2c(n[nH]1)OC(=C([C@@H]2c3ccc(cc3)OCC(=O)N)C#N)N C04168453
c1cc(ccc1C(=O)NC2=CNc3c(c(n[nH]3)O)NC2=O)Br C19799239
Cc1cc(c(cc1Br)C)SCC(=O)NC(C(=O)N)C(=O)N C55274920
c1cc(c(cc1C(F)(F)F)NC(=O)c2c(c3cc(c(nc3s2)N)C#N)N)Cl C58899834
CC[NH+](CC)c1ccc(cc1)[C@@H]2C3=C(CC(CC3=O)(C)C)OC(=C2C(=O)N)N C58949856
Cc1c2c([nH]n1)OC(=C([C@H]2c3c4ccccc4cc5c3cccc5)C(=O)N)N C58950962
c1c(c(nc2c1c(c(s2)C(=O)Nc3c(c4c(s3)CCC4)C#N)N)N)C#N C58951844
CC1=C([C@@H](NC(=O)N1)c2ccccc2)C(=O)N/N=C/c3ccc(cc3O)O C59385425
Cc1ccccc1CSc2nnc(n2N)N/N=C/c3ccc(cc3O)O C20292318
c1cc(c(cc1I)C(=O)[O-])NC(=O)N[C@H]2CCCC[C@@H]2[NH3+] C62824770
c1c(cc(c(c1C(=O)[O-])NC(=O)NCC[NH3+])Br)Br C62825581
CC(=O)NC1(CCCCC1)C(=O)Nc2nc(cs2)c3cc([nH]c3)C(=O)N C63575083
CCCC[C@H](C(=O)NNc1c(cc(cc1Cl)Cl)Cl)NC(=O)N C65578664
c1cc(c(c(c1)Cl)OC[C@H](CSc2nc(cc(n2)N)N)O)Cl C66238833
c1cc(c(cc1Cl)Cl)OC[C@H](CSc2nc(cc(n2)N)N)O C66238861
Cc1cc2c(cc1NC(=O)C(C)C)N[C@]3(c4ccccc4C(=O)[C@]3(N2)O)O C01279733
CC(C)c1ccc(cc1)Nc2nc(nc(n2)NN)Nc3ccc(cc3)C(C)C C02345964
CC1=C([C@H](NC(=O)N1)c2ccc(cc2O)O)C(=O)Nc3cccc(c3)Cl C05943921
c1cc(c(cc1/C=N/NC(=O)c2cc(c(c(c2)O)O)O)Br)O C06219932
Cc1c2c(n(n1)C(=O)c3ccccc3O)N=C(S[C@H]2c4ccc(cc4O)O)N C06483951
C[C@H](C(=O)Nc1c(ccs1)C(=O)N)OC(=O)c2ccc(cc2N)Cl C07302545
CC[C@H](C)[C@@H](C(=O)NNC(=O)c1cc2c(s1)CC[C@@H](C2)C)NC(=O)N C08022962
C[C@@H](C(=O)Nc1ccc(cc1)Br)Sc2nc(nc(n2)N)N C09366666
C[C@]1([C@@]([C@@]([C@@]([C@](O1)(C)Oc2c[nH]c3c2cccc3)(C)O)(C)O)(C)O)C(=O)O C09970291
C[C@@H](C(=O)Nc1ccc(cc1)Br)SCc2nc(nc(n2)N)N C11048432
c1cc(c(c2c1[nH]cc2O[C@@H]3[C@H]([C@H]([C@@H]([C@@H](O3)CO)O)O)O)Cl)Br C12153279
CSc1cccc(c1)NC(=S)NNC(=S)NNc2ccccc2 C12368530
c1c2c(cc(c1Br)Cl)[nH]cc2O[C@H]3[C@@H]([C@H]([C@@H]([C@H](O3)CO)O)O)O C12957083
CC(C)[C@@H](C(=O)NC(=O)N)Sc1nc(c2c3c(sc2n1)CCCC3)N C06108854
c1cc(cc(c1)Br)NCc2ccc3c(c2Cl)c(nc(n3)N)N C13207352
CC(=O)[C@]1(Cc2c(c(c3c(c2O)C(=O)c4cccc(c4C3=O)O)O)[C@H](C1)O)O C13432673
COc1cc(cc(c1OCC(=O)N)Br)/C=N/NC(=S)N C13747509
c1cc(c(c2c1[nH]cc2O[C@H]3[C@H]([C@@H]([C@@H]([C@H](O3)CO)O)O)O)Cl)Br C15205852
c1cc(c(c2c1[nH]cc2O[C@@H]3[C@@H]([C@@H]([C@H]([C@@H](O3)CO)O)O)O)Cl)Br C15206496
Cc1ccccc1Nc2c(c(c(s2)C(=O)c3ccccc3Cl)N)C(=O)N C15862831
c1ccc(cc1)Nc2nc(nc(n2)N)COC(=O)c3ccc(cc3N)Cl C16118432
CCOC(=O)[C@@H]1[C@H](NC(=S)N[C@]1(C(F)(F)F)O)c2ccc(c(c2)O)O C13471726
c1ccc2cc(ccc2c1)N3C(=O)[C@H]4[C@@H](C(=C(S[C@@H]4C3=O)N)C(=O)N)c5ccccc5O C23409237
CC[C@H](C)[C@H](C(=O)NNc1c(cc(cc1Cl)Cl)Cl)NC(=O)N C25381931
Cc1cc(cc(c1C)S(=O)(=O)N)C(=O)NNC(=S)NC2CCCC2 C27253518
C[C@@H](C(=O)NNC(=O)c1cc2c(s1)CC[C@H](C2)C(C)(C)C)NC(=O)N C27313806
CC[C@@H]1CCc2c(cc(s2)C(=O)NNC(=O)[C@@H](C(C)C)NC(=O)N)C1 C27327219
CC[C@H](C)[C@H](C(=O)NNC(=O)c1cc2c(s1)CC[C@@H](C2)C)NC(=O)N C27329986
Cc1ccc(cc1)C(=O)CSC2=C(C3(CCCC3)C(=C(N2)N)C#N)C(=O)N C14671743
C[C@@H]1CCc2c(sc3c2c(nc(n3)S[C@H](C)C(=O)NC(=O)N)N)C1 C36812271
Cc1cc(c(c(c1)C)NC(=O)CS[C@@H]2NN[C@@H](N2N)[C@@H]3C=C(N=N3)C)C C38994491
Cc1ccc(cc1)C2=C[C@@H](N=N2)[C@H]3NN[C@@H](N3N)SCC(=O)Nc4c(cc(cc4Cl)C)C C38994975
Cc1ccc(cc1)C2=C[C@@H](N=N2)[C@@H]3NN[C@@H](N3N)SCC(=O)Nc4cccc(c4C)Cl C39006562
Cc1ccc(cc1)C2=C[C@@H](N=N2)[C@H]3NN[C@@H](N3N)SCC(=O)Nc4cccc(c4C)Cl C39006564
Cc1cccc(c1C)NC(=O)CS[C@@H]2NN[C@H](N2N)[C@@H]3C=C(N=N3)c4ccc(cc4)Cl C39016227
c1cc(ccc1C2=C[C@@H](N=N2)[C@@H]3NN[C@@H](N3N)SCC(=O)Nc4ccc(cc4F)Br)F C39016696
Cc1ccc(cc1NC(=O)c2c(c3c(c(c(nc3s2)N)C#N)C)N)Cl C39335696
CC(C)c1ccc(cc1)Nc2c(c3c(s2)c(c(c(n3)N)C#N)c4ccc(cc4)Cl)C(=O)N C39895248
c1cc2c(cc1S(=O)(=O)N)N3[C@H](NN[C@@H]3C(=O)N2)c4ccc(cc4Cl)Cl C39932770
CC1(CC(CC([NH2+]1)(C)C)Nc2c(c(ncn2)N3CCC(CC3)C(=O)[O-])N)C C40760947
Cc1ccc(cc1)C(=O)NNc2c(c(ncn2)Nc3ccc(cn3)Cl)N C40779415
C[C@H](C(=O)NC(=O)NCC(C)C)Nc1ccc(cc1)NC(=O)NC2CC2 C42667444
CC(=O)O[C@@H]1[C@@H]2CC[C@H]3[C@@]1(C[C@H]([C@@]4([C@@H]([C@]3(C)O)C[C@@H](C4(C)C)O)O)O)C[C@@]2(C)O C43510961
C[C@H](C(=O)Nc1cccc(c1)S(=O)(=O)N)Sc2nc(c3c4c(sc3n2)CCCC4)N C45485248
c1cc(ccc1c2c([nH]c(n2)c3c(c(nc(c3F)N)N)F)c4ccncc4)F C01489220
C[C@@H](C(=O)NC(=O)N)Sc1nc(c2c3c(sc2n1)CCCCC3)N C09322593
C/C(=C\C(=O)Nc1cccc2c1CCCC2)/NNC(=O)c3ccc(cc3)N C05249898
c1ccc(c(c1)C2=NC(=O)[C@@]3(CC(=NN3)c4ccc(cc4)Br)NN2)N C12534111
c1cc(c(cc1S(=O)(=O)N)N)Nc2cc(ccc2Cl)Br C61691083
c1cc2c(cccc2O)c(c1)NC(=O)C(=O)NC[C@H](c3ccc(cc3)O)O C61718356
C[C@H]1c2c(cc(cc2c3c4c(cc(c3O)OC)CC[NH+]([C@H]4C)C)O)CC[NH+]1C C03847257
CCCC1CC[NH+](CC1)Cc2cc(c(cc2O)C[NH+]3CCC(CC3)CCC)O C15442148
C[C@]12CC[C@H]3[C@H]([C@@H]1C[C@@H]([C@H]2O)[NH+]4CCCC4)CC[C@@H]5[C@@]3(C[C@@H]([C@H](C5)O)[NH+]6CCOCC6)C C22011078
CC[NH2+]CCC[C@@H](C)Nc1c2ccc(cc2[nH+]c3c1cc(cc3)OC)Cl C22064240
c1ccc2=[NH+]C([NH+]=c2c1)C3=C(N(CC3=O)c4ccccc4Br)N C38827396
c1ccc2=[NH+][C@H]3C(=c2c1)N=N/C(=[NH+]/N=C/c4cc(ccc4O)Br)/N3 C39698001
c1ccc(c(c1)/C=N/[NH+]=C/2\N[C@@H]3C(=c4cc(ccc4=[NH+]3)Br)N=N2)O C39699714
c1cc(ccc1/C=N/[NH+]=C/2\N[C@H]3C(=c4cc(ccc4=[NH+]3)Br)N=N2)O C39699737
CC[C@@H]([C@@H](c1ccc(s1)C)[NH+](C)Cc2cc(cs2)Br)[NH3+] C43242637
CC[C@H]([C@@H](c1ccc(s1)Cl)[NH+](C)Cc2cc(sc2)Br)[NH3+] C43253603
CC[C@H]([C@@H](c1ccc(s1)Br)[NH+](C)Cc2ccccc2F)[NH3+] C43260289
CC[C@H]([C@H](c1ccc(s1)Br)[NH+](C)Cc2ccc(s2)Cl)[NH3+] C43261825
CC[C@@H]([C@@H](c1ccc(s1)Br)[NH+](Cc2cccs2)C(C)C)[NH3+] C43262139
CC[C@@H]([C@@H](c1ccc(s1)Br)[NH+](C)[C@@H](C)c2cccs2)[NH3+] C43262205
CC[C@H]([C@@H](c1cc(cs1)Br)[NH+](C)[C@@H](C)c2cccs2)[NH3+] C43287007
CC[C@@H]([C@H](c1cc(cs1)Br)[NH+](C)[C@@H](C)c2cccs2)[NH3+] C43287009
CC1(CC(CC([NH2+]1)(C)C)[NH2+]Cc2cc(c(o2)Br)Br)C C50358899
c1c(c(oc1[C@@H](C[NH3+])[NH+]2CCSCC2)Br)Br C50361691
c1c(c(oc1[C@H](C[NH3+])[NH+]2CC[C@@H]3CCCC[C@@H]3C2)Br)Br C50361945
c1c(c(oc1[C@@H](C[NH3+])[NH+]2CCC[C@@H]3[C@@H]2CCCC3)Br)Br C50361948
c1c(c(oc1[C@H](C[NH3+])[NH+]2CCCSCC2)Br)Br C50362087
CC(=O)N1CCC2(CC1)[C@H]3C(=c4ccccc4=[NH+]3)C[C@@H](N2)c5[nH]c(c[nH+]5)c6ccccc6 C52603749
CC[NH+](CC)CCNc1ccc(cc1)Nc2cc[nH+]c3c2cc4ccccc4c3 C38195818
c1c(cc(c(c1)O)/C=[NH+]/[C@@H]2[C@H](CCCC2)/[NH+]=C/c3c(ccc(c3)Cl)O)Cl C05713523
CC1(CC[NH+](CC1)[C@@H](C[NH3+])c2cc(c(o2)Br)Br)C C61818911
CC(C)(C)c1cc(cc(c1O)C(C)(C)C)[C@H](CSC2[NH+]=c3ccccc3=[NH+]2)O C63249134
CC1(CC(CC([NH2+]1)(C)C)NC(=O)[C@@H]2CC3=c4ccccc4=[NH+][C@H]3[C@@H]5N2C(=O)c6c5cccc6)C C63375370
Cc1ccc2=[NH+][C@H]([NH+]=c2c1)C3=C(N(CC3=O)c4ccc(cc4)Br)N C63515062
CC1=C2[C@@H](CC(=O)N[C@@H]2N(N1)C3[NH+]=c4ccccc4=[NH+]3)c5c(cccc5Cl)Cl C63698985
CC1=C2[C@H](CC(=O)N[C@@H]2N(N1)C3[NH+]=c4ccccc4=[NH+]3)c5c(cccc5Cl)Cl C63698988
CC1=C2[C@@H](CC(=O)N[C@H]2N(N1)C3[NH+]=c4ccccc4=[NH+]3)c5cccc(c5Cl)Cl C63699056
CC1=C2[C@@H](CC(=O)N[C@@H]2N(N1)C3[NH+]=c4ccccc4=[NH+]3)c5ccc(c(c5)Br)F C64450277
CC1=C2[C@@H](CC(=O)N[C@H]2N(N1)C3[NH+]=c4ccccc4=[NH+]3)c5ccc(c(c5)Br)F C64450279
CC1=C2[C@H](CC(=O)N[C@@H]2N(N1)C3[NH+]=c4ccccc4=[NH+]3)c5c(cccc5Cl)F C64450306
CC1=C2[C@@H](CC(=O)N[C@H]2N(N1)C3[NH+]=c4ccccc4=[NH+]3)c5cc(ccc5F)Br C64450311
CC1=C2[C@H](CC(=O)N[C@H]2N(N1)C3[NH+]=c4ccccc4=[NH+]3)c5cc(ccc5F)Br C64450312
CC1=C2[C@H](CC(=O)N[C@@H]2N(N1)C3[NH+]=c4ccccc4=[NH+]3)c5cccc(c5)Br C64450314
CC1=C2[C@H](CC(=O)N[C@@H]2N(N1)C3[NH+]=c4ccccc4=[NH+]3)c5ccccc5Br C64450318
CC1=C2[C@@H](CC(=O)N[C@H]2N(N1)C3[NH+]=c4ccccc4=[NH+]3)c5ccc(cc5)Br C64450323
CC1=C2[C@H](CC(=O)N[C@H]2N(N1)C3[NH+]=c4ccccc4=[NH+]3)c5ccc(cc5)Br C64450324
CC1=C2[C@@H](CC(=O)N[C@H]2N(N1)C3[NH+]=c4ccccc4=[NH+]3)c5ccccc5Cl C64450327
CC1=C2[C@@H](CC(=O)N[C@@H]2N(N1)C3[NH+]=c4ccccc4=[NH+]3)c5cc(cc(c5)F)F C64450337
CC1=C2[C@@H](CC(=O)N[C@@H]2N(N1)C3[NH+]=c4ccccc4=[NH+]3)c5ccc(cc5Cl)F C64450357
CC1=C2[C@H](CC(=O)N[C@@H]2N(N1)C3[NH+]=c4ccccc4=[NH+]3)c5cc(ccc5F)Cl C64450362
CC1=C2[C@@H](CC(=O)N[C@H]2N(N1)C3[NH+]=c4ccccc4=[NH+]3)c5cc(ccc5F)Cl C64450363
CC1=C2[C@H](CC(=O)N[C@H]2N(N1)C3[NH+]=c4ccccc4=[NH+]3)c5cc(ccc5F)Cl C64450364
CC1=C2[C@@H](CC(=O)N[C@@H]2N(N1)C3[NH+]=c4ccccc4=[NH+]3)c5c(cccc5F)F C64450409
CC1=C2[C@H](CC(=O)N[C@H]2N(N1)C3[NH+]=c4ccccc4=[NH+]3)c5c(cccc5F)F C64450412
CC1=C2[C@H](CC(=O)N[C@@H]2N(N1)C3[NH+]=c4ccccc4=[NH+]3)c5ccc(c(c5)F)F C64450414
CC1=C2[C@@H](CC(=O)N[C@H]2N(N1)C3[NH+]=c4ccccc4=[NH+]3)c5ccc(c(c5)F)F C64450415
Cc1cc(ccc1OCC(C)C)c2c(cn(n2)c3ccccc3)/C=C(\C#N)/C(=O)N[C@@H]4CCS(=O)(=O)C4 C02367220
COc1cc2cc(c(=O)[nH]c2cc1OC)CN(Cc3ccc4c(c3)OCO4)S(=O)(=O)c5ccc(cc5)Br C00918859
CC(C)CCNC(=O)[C@H](c1cccs1)N(C[C@@H]2CCCO2)C(=O)Cn3nc(nn3)c4ccc(cc4)F C06134615
COc1ccc(cc1)[C@@H]2CC(=NN2C(=O)COC(=O)C[C@@H]3C(=O)Nc4ccccc4S3)c5ccccc5 C12633845
Cc1ccc(o1)c2nnn(n2)CC(=O)N(Cc3ccccc3Cl)[C@@H](c4ccc(o4)C)C(=O)NC(C)(C)C C12716311
CCC(C)(C)NC(=O)[C@H](c1cccn1C)N(Cc2ccc3c(c2)OCO3)C(=O)Cn4c5ccccc5nn4 C13031844
Cc1ccccc1N([C@@H](c2ccncc2)C(=O)NC3CCCC3)C(=O)Cn4nc(nn4)c5ccc(cc5)F C06443989
c1cc(ccc1c2nnn(n2)CC(=O)N(c3ccc(cc3)F)[C@@H](c4ccncc4)C(=O)NC5CCCC5)F C06445042
CCOCCCN\1C(=O)[C@H](S/C1=N\c2ccc(cc2F)F)CC(=O)Nc3ccc(cc3[N+](=O)[O-])OC C13134182
CC1=C([C@@H](C2=C(N1)C[C@@H](CC2=O)c3ccc(c(c3)OC)OC)c4cc(c(cc4OC)OC)OC)C(=O)OC C02073030
Cc1ccc2c(c1)cc(c(=O)[nH]2)[C@H](c3nnnn3CCOC)N(Cc4ccccc4)Cc5ccc(cc5)OC C19972902
Cc1cccc2c1[nH]c(=O)c(c2)[C@@H](c3nnnn3Cc4ccccc4)N(Cc5ccccc5)Cc6cccnc6 C19973102
Cc1cccc2c1[nH]c(=O)c(c2)[C@@H](c3nnnn3Cc4ccccc4)N(Cc5cccs5)C[C@@H]6CCCO6 C19973130
Cc1cc(c2cc(c(=O)[nH]c2c1)CN(CCc3ccc(c(c3)OC)OC)Cc4nnnn4C[C@H]5CCCO5)C C20081821
Cc1ccc2c(c1)cc(c(=O)[nH]2)[C@H](c3nnnn3C[C@@H]4CCCO4)N(Cc5ccccc5)Cc6cccs6 C20082274
CCOc1cc2c(cc1OCC)[nH]c(=S)n(c2=O)CCCC(=O)N3CCN(CC3)c4cccc(c4)Cl C20644646
[H]/N=C\1/C(=C\c2ccc(c(c2)OC)OCCOCCOc3ccc(c(c3)C)C)/C(=O)N=C4N1N=C(S4)CC C32109384
CC(C)Oc1ccc(cc1)CN2C(=O)c3c(ncn3C[C@@]2(C)C(=O)NCc4ccccc4OC)C(=O)OC C33266014
Cc1c(cc(n1CCOC)c2csc(n2)COc3cc(cc(c3)Cl)Cl)C(=O)NC[C@@H]4CCCO4 C33597825
Cc1c(cc(n1C[C@@H]2CCCO2)c3csc(n3)COc4cc(cc(c4)Cl)Cl)C(=O)NCCOC C34772628
C[C@H](c1nc2ccccc2c(=O)n1CCOC)N(CCCOC)C(=O)Nc3cccc(c3)Br C35115009
CC[NH+](CC)CCN1[C@@H](C(=C(C1=O)[O-])C(=O)c2ccc3c(c2)OCCO3)c4cccc(c4)Br C35520164
CCN1C(=C([C@@H](NC1=O)c2ccsc2)C(=O)OCC)CN3CCN([C@@H](C3)C)C(=O)c4ccc(cc4)F C35664385
C[C@H]1CN(CCN1C(=O)C2CCCCC2)c3cc(nc(n3)SCC(=O)NCCN4CCOCC4)Cl C00734074
Cc1c(c(nc(n1)c2ccccc2)N3CCN(CC3)C[C@@H](CN4CCOCC4)O)Cc5ccc(cc5)[N+](=O)[O-] C35782914
CC[NH+](CC)CCCN1[C@H](C(=C(C1=O)[O-])C(=O)c2cnn(c2C)c3ccccc3)c4cccc(c4)OCC C33813502
CC(=O)CCC(=O)O[C@@H]1[C@H]([C@@H](O[C@H]2[C@H]1O[C@H](OC2)c3ccccc3)Sc4ccccc4)NOC(=O)C C39280289
COc1cc(ccc1OC(=O)CCCN2C(=O)c3ccccc3C2=O)/C=C(\C#N)/C(=O)NCc4ccco4 C40890132
Cc1ccc(c2c1cc(c(=O)[nH]2)[C@@H](c3nnnn3C4CCCCC4)N(Cc5cccnc5)C[C@H]6CCCO6)C C00782454
COc1ccc(cc1)CN(C[C@H]2CCCO2)[C@H](c3cc4cc(ccc4[nH]c3=O)OC)c5nnnn5C6CCCC6 C00930297
CC(C)[C@@H](c1nnnn1Cc2ccco2)N(Cc3ccccc3Cl)Cc4cc5cc6c(cc5[nH]c4=O)OCO6 C01336724
Cc1ccc2cc(c(=O)[nH]c2c1C)CN(Cc3ccc4c(c3)OCO4)Cc5nnnn5Cc6ccc(cc6)F C01372911
CC[C@@H](c1nnnn1Cc2ccc(cc2)F)N(Cc3ccc(cc3)F)Cc4cc5cc(c(cc5[nH]c4=O)OC)OC C01374947
CC[C@H](c1nnnn1Cc2ccco2)N(Cc3ccccc3)Cc4cc5cc(c(cc5[nH]c4=O)OC)OC C01374964
[H]/N=C\1/C(=C\c2cc(ccc2OCCOc3ccccc3CC=C)[N+](=O)[O-])/C(=O)N=C4N1N=C(S4)C(F)(F)F C01875178
[H]/N=C\1/C(=C/c2cc(ccc2OCCOc3ccccc3)Br)/C(=O)N=C4N1N=C(S4)CCC C22063633
[H]/N=C\1/C(=C/c2ccc(c(c2)OC)OCCSc3ccc(cc3)Cl)/C(=O)N=C4N1N=C(S4)C(C)C C09235895
[H]/N=C\1/C(=C/c2ccc(c(c2)OCC)OCCOCCOc3ccc(cc3)C)/C(=O)N=C4N1N=C(S4)CC C09122104
CCOc1ccc2c(c1)cc(c(=O)[nH]2)[C@@H](c3nnnn3C4CCCC4)N(Cc5cccnc5)Cc6ccco6 C57531022
CCOc1ccc2c(c1)cc(c(=O)[nH]2)[C@H](c3nnnn3C4CCCC4)N(Cc5cccnc5)Cc6ccco6 C57531027
CCc1ccc2c(c1)cc(c(=O)[nH]2)[C@@H](c3nnnn3C4CCCCC4)N(Cc5cccnc5)Cc6ccco6 C57608147
Cc1ccc2cc(c(=O)[nH]c2c1)[C@H](c3nnnn3C[C@@H]4CCCO4)N(Cc5ccc(cc5)F)Cc6ccco6 C57608367
Cc1cc(c2c(c1)cc(c(=O)[nH]2)[C@H](c3nnnn3C4CCCCC4)N(Cc5cccnc5)Cc6ccco6)C C57608466
CC[C@@H](c1nnnn1C[C@@H]2CCCO2)N(Cc3ccc(cc3)OC)Cc4cc5ccc(cc5[nH]c4=O)OC C57641174
CC[C@@H](c1nnnn1C[C@@H]2CCCO2)N(Cc3ccc(cc3)OC)Cc4cc5c(ccc(c5[nH]c4=O)C)C C57642272
Cc1cc(c2c(c1)cc(c(=O)[nH]2)CN(Cc3ccc4c(c3)OCO4)Cc5nnnn5Cc6ccc(cc6)F)C C57643247
CCC[C@@H](c1nnnn1C(C)(C)C)N(Cc2ccc(cc2)F)Cc3cc4cc5c(cc4[nH]c3=O)OCCO5 C13499384
[H]/N=C\1/C(=C/c2ccc(c(c2)OC)OCCOc3ccc(c(c3)C)Cl)/C(=O)N=C4N1N=C(S4)CC(C)C C27549886
CCOc1ccc(cc1OC)[C@H]2C(=C(C(=O)N2CCC[NH+](C)C)[O-])C(=O)[C@H]3C(=C(N=C3C)C(=O)OC)C C20193089
CCN(CC)S(=O)(=O)c1cc(ccc1OC)c2c(nn3c2nc(cc3C)C)C(=O)NCc4ccc(o4)C C65119185
CC(C)(C)NC(=O)[C@H](c1ccc(cc1)F)N(C[C@H]2CCCO2)C(=O)Cn3nc(nn3)c4ccc(cc4)F C06074901
CCOc1ccc2c(c1)cc(c(=O)[nH]2)CN(Cc3cccs3)S(=O)(=O)c4ccc5c(c4)OCCO5 C00918572
Cc1c(c(=O)n(n1C)c2ccccc2)NC(=O)CCCN3C(=O)/C(=C/C=C/c4ccccc4)/SC3=S C08820521
CCN(CC)S(=O)(=O)c1ccc(cc1)C(=O)Nc2c3c(nn2c4ccc(cc4C)C)C[S@](=O)C3 C08919515
c1cc(c(cc1Cl)Cl)CS(=O)(=O)c2nnc(o2)CNS(=O)(=O)c3ccc(s3)Cl C09028233
COc1ccc(c2c1nc(s2)NC(=O)c3ccc(cc3)S(=O)(=O)N(CCC#N)CCC#N)Cl C09447187
CCOC(=O)c1c(nc(s1)NC(=O)CSc2c3c(n(c(=O)n2)Cc4cccnc4)CCCC3)C C09326658
CN1[C@@H]([C@@H](c2ccccc2C1=O)C(=O)Nc3cc(c(cc3OC)OC)Cl)c4ccc(c(c4)OC)OC C03661066
CC(C)(C)N1C[C@H](CC1=O)C(=O)N2CCC(CC2)C(=O)Nc3nnc(s3)COc4ccc(cc4)Cl C11095434
Cc1c(c(=O)n(n1C)c2ccccc2)NC(=O)CCCN3C(=O)/C(=C/c4ccc(cc4)OC)/SC3=S C01202741
CC(C)c1ccc(cc1)c2csc(n2)NC(=O)c3ccc(cc3)S(=O)(=O)N(CCC#N)CCC#N C11617322
Cc1c(cn(n1)C)[C@H](C(=O)NC2CCCCC2)N(Cc3cccs3)C(=O)[C@@H]4COc5ccccc5O4 C00931418
C[C@]12CC[C@@H]3[C@H]([C@H]1CC[C@H]2OC(=O)CCC(=O)N4C[C@H](C[C@H]4C(=O)OC)O)CCC5=CC(=O)CC[C@]35C C12659463
CCN(c1ccc(cc1)C(=O)CN2C(=O)[C@@](NC2=O)(C)c3ccccc3Br)S(=O)(=O)C C14167452
Cc1c(c(=O)n(n1C)c2ccccc2)NC(=O)CCCN3C(=O)/C(=C/C=C/c4ccccc4)/SC3=O C01469842
COc1ccc2cc(c(=O)[nH]c2c1)[C@H](c3nnnn3Cc4ccccc4)N5CCN(CC5)Cc6ccccc6 C19940416
CCc1ccc2c(c1)cc(c(=O)[nH]2)[C@H](c3nnnn3C[C@@H]4CCCO4)N5CCN(CC5)c6ccccc6F C19940726
Cc1cccc2c1[nH]c(=O)c(c2)[C@H](c3nnnn3CCOC)N(Cc4ccccc4)Cc5cccs5 C20083040
Cc1cc(cc(c1)N2C[C@@H](CC2=O)c3nnc(s3)NC(=O)/C=C/c4cc(c(c(c4)OC)OC)OC)C C20580931
CCc1ccc(cc1)N2C[C@H](CC2=O)c3nnc(s3)NC(=O)[C@H]4CC(=O)N(C4)c5ccc(cc5)OCC C20584862
Cc1ccccc1N2C[C@@H](CC2=O)c3nnc(s3)NC(=O)c4ccccc4S(=O)(=O)CCC(C)C C20585038
CC[C@H](c1ccc(cc1)S(=O)(=O)C)NC(=O)CN(c2ccc(cc2)F)S(=O)(=O)c3ccc(cc3)F C22427632
CC(C)(C)NC(=O)CCN(C1=NS(=O)(=O)c2c1cccc2)/N=C/c3cc(ccc3OC)Br C22845826
c1cc(c(cc1C(F)(F)F)[N+](=O)[O-])N2CCC(CC2)C(=O)Nc3nc(cs3)CN4CCOCC4 C23312376
c1cc(ccc1/N=C\2/N(C(=O)[C@@H](S2)CC(=O)Nc3ccc(cc3F)F)CCCN4CCOCC4)F C14361388
C[C@@]12CC[C@H]3[C@@H]([C@@H]1CC[C@@H]2OC(=O)CCC(=O)N4C[C@@H](C[C@@H]4C(=O)OC)O)CCC5=CC(=O)CC[C@@]35C C34792906
Cn1cccc1CN(Cc2ccco2)C(=O)CN(CCOC)C(=O)Nc3ccc(cc3)Br C35337170
CCOC(=O)C1=C(N(C(=O)N[C@@H]1c2ccsc2)C)CN3CCN([C@@H](C3)C)C(=O)c4ccc(cc4)F C36001530
Cc1ccc(cc1)S(=O)(=O)CNC(=O)[C@H](c2ccc(cc2)Cl)N(Cc3ccco3)C(=O)CCl C36503479
Cc1ccc(cc1)S(=O)(=O)CNC(=O)[C@H](c2ccc(cc2)C(F)(F)F)N(C)C(=O)c3cccnc3 C36538479
C/C=C/[C@@H](C(=O)NCS(=O)(=O)c1ccc(cc1)C)N(Cc2ccc(o2)C)C(=O)[C@H](c3ccccc3)OC C36556446
CC(C)(C)NC(=O)[C@H](c1ccncc1)N(c2ccc(cc2)F)C(=O)Cn3nc(nn3)c4ccc(cc4)F C06075175
CC[NH+](CC)CCCN1[C@@H](C(=C(C1=O)[O-])C(=O)c2cnn(c2C)c3ccccc3)c4ccccc4OC C33813495
C[C@H](CC[C@@H]1CC=CO1)NC(=O)N2CCN(CC2)CC3=NC(=O)C4=C(CSC4=N3)c5cccs5 C39732811
CCn1c(c(c(c(c1=O)C#N)C)/C=C/2\C(=O)N(C(=S)S2)Cc3ccco3)NCc4ccc(cc4)OC C39851404
CCn1c(c(c(c(c1=O)C#N)C)/C=C/2\C(=O)N(C(=S)S2)CCCOC)NCc3ccccc3Cl C39851444
CC(=O)N1CCN(CC1)C(=O)c2coc(n2)CN(CCc3c[nH]c4c3cccc4)Cc5ccccc5F C40401831
c1cc(cc(c1)Br)OCC(=O)Oc2ccc3cc(c(=O)oc3c2)C(=O)NC[C@H]4CCCO4 C40896091
[H]\N=C\1/C(=C/c2cc(c(c(c2)Cl)OCc3ccc(cc3)[N+](=O)[O-])OCC)/C(=O)N=C4N1C=C(S4)C C41083691
C[C@@]12CC[C@@H]3[C@H]([C@@H]1CC[C@@H]2OC(=O)CCC(=O)N4C[C@@H](C[C@@H]4C(=O)OC)O)CCC5=CC(=O)CC[C@@]35C C43737004
[H]/N=C\1/C(=C/c2cc(c(c(c2)Cl)OCCOc3ccccc3Cl)OCC)/C(=O)N=C4N1N=C(S4)C C13940283
Cc1ccc2cc(c(=O)[nH]c2c1)[C@H](c3nnnn3C[C@H]4CCCO4)N(Cc5ccccc5)Cc6ccco6 C57608251
COc1cc(cc(c1OC)OC)/C=N/NC(=O)CN(c2ccccc2Br)S(=O)(=O)C C58925116
[H]/N=C\1/C(=C/c2ccc(cc2)OCCCOc3cc(ccc3C)C)/C(=O)N=C4N1N=C(S4)S(=O)(=O)C C41077781
[H]/N=C\1/C(=C/c2c(n(c3c2cccc3)CCOc4ccccc4OC)C)/C(=O)N=C5N1N=C(S5)C(C)C C33293617
[H]/N=C\1/C(=C/c2ccc(cc2)OCCCOc3cccc(c3)C)/C(=O)N=C4N1N=C(S4)S(=O)(=O)CC C41084056
[H]/N=C\1/C(=C\c2ccc(cc2)OCCCOc3ccc(cc3)CC)/C(=O)N=C4N1N=C(S4)S(=O)(=O)C C20207891
[H]\N=C\1/C(=C/c2ccc(c(c2)OCC)OCCOc3ccc(cc3)Br)/C(=O)N=C4N1OC(=C4)C C20235934
CCOC(=O)C1=C([C@H](C(=N1)C)C(=O)C2=C(C(=O)N([C@@H]2c3ccc(cc3)Br)CC[NH+](C)C)[O-])C C09271200
CCOc1ccc(c(c1)NC(=O)[C@H]2c3nc(=O)c4cc(c(cc4n3C(=S)S2)OC)OC)OCC C64460799
CCCCSc1ccc-2c(cc1=O)[C@@H](CCc3c2c(c(c(c3)OC)OC)OC)[NH3+] C05203263
Cc1ccc2c(c1)c(c[nH]2)CC[NH2+][C@H]3CC(=O)N(C3=O)c4ccccc4C(F)(F)F C05274571
c1c(cc(cc1C(F)(F)F)S(=O)(=O)NC(=[NH2+])N2CCSCC2)C(F)(F)F C01048914
C[NH+](C)[C@@H](CNC(=O)C[C@@H]1C(=O)Nc2cc(ccc2S1)Cl)c3ccccc3Cl C11563511
C[NH+](C)[C@H](CNC(=O)C[C@H]1C(=O)Nc2cc(ccc2S1)Cl)c3cccc(c3)F C11603833
CC(C)CNC(=O)c1cc2cc(ccc2o1)C3(CC[NH+](CC3)Cc4ccsc4)O C15005069
Cc1cccc([nH+]1)N[C@H](c2ccc(cc2)OCC=C)c3ccc4ccc(nc4c3O)C C15015848
CC(C)(C#Cc1ccc(s1)C[NH+]2CCC[C@](C2)(CCCc3ccccc3)CO)O C15065529
CC(C)N1CCC(CC1)[NH+]2CCN(C[C@@H]2CCO)Cc3ccc(cc3)C#CC(C)(C)O C20776465
CC(C)(C)NC(=O)COc1ccc(cc1C[NH2+]Cc2cccs2)Br C20873186
C[C@@H]([C@@H](c1ccccc1)N2CC[NH+](CC2)C)NC(=S)Nc3ccc(cc3)Br C22031377
c1ccc(cc1)[C@H]2c3ccsc3CC[NH+]2CCOc4ccc(cc4)S(=O)(=O)N C24945976
CCn1c2c(nc1C(F)(F)F)CN(CC2)C(=O)C[C@@H](Cc3cc(ccc3F)F)[NH3+] C28956652
C[NH+]1CCN(CC1)c2c(cccc2Cl)NC(=S)NC(=O)/C=C/c3ccccc3 C30827319
CC[NH+](CC)CCSc1c(c(c(c(n1)N)C#N)c2ccc(c(c2)Cl)Cl)C#N C35087238
CC[NH+]1CCN(CC1)[C@@H](c2cccs2)[C@H](C)NC(=S)Nc3cc(ccc3C)C C22942003
Cc1ccc2cc(c(nc2c1)N3CCC(CC3)O)C[NH2+]Cc4cccc(c4)C(F)(F)F C14982308
CC[C@@H](C)CNC(=O)[C@H]1CN(CC12CC[NH2+]CC2)C(=O)c3ccc(c(c3)C(F)(F)F)F C39605916
CC[C@@H](C)CNC(=O)[C@H]1CN(CC12CC[NH2+]CC2)C(=O)c3c(ccc(c3F)Cl)F C39606799
CCCCCNC(=O)[C@@H]1CN(CC12CC[NH2+]CC2)C(=O)c3ccc(cc3Cl)Cl C39623298
CCCCCNC(=O)[C@H]1CN(CC12CC[NH2+]CC2)C(=O)c3ccc(cc3Cl)Cl C39623299
c1ccc(c(c1)CCNC(=O)[C@H]2CN(CC23CC[NH2+]CC3)C(=O)[C@@H]4CCC=CC4)F C39638978
CCc1ccc(cc1)CCNC(=O)[C@H]2CN(CC23CC[NH2+]CC3)C(=O)c4ccc(cc4F)F C39654263
c1ccc(c(c1)C(=O)N2C[C@H](C3(C2)CC[NH2+]CC3)C(=O)NCCc4cccs4)Cl C39657237
c1cc(sc1)CCNC(=O)[C@@H]2CN(CC23CC[NH2+]CC3)C(=O)c4ccc(cc4F)C(F)(F)F C39657382
Cc1ccc(c(c1F)F)C(=O)N2C[C@@H](C3(C2)CC[NH2+]CC3)C(=O)NCCc4cccs4 C39657467
Cc1ccc(c(c1)C)CCNC(=O)[C@@H]2CN(CC23CC[NH2+]CC3)C(=O)c4ccc(cc4C)C C39667154
Cc1ccc(c(c1)C)CCNC(=O)[C@H]2CN(CC23CC[NH2+]CC3)C(=O)c4ccc(cc4C)C C39667155
CCC[C@H](C)NC(=O)[C@H]1CN(CC12CC[NH2+]CC2)C(=O)c3ccc(c(c3)F)C(F)(F)F C39673585
CCC[C@@H](C)C(=O)N1C[C@@H](C2(C1)CC[NH2+]CC2)C(=O)NCCc3cc(ccc3C)C C39676876
Cc1ccsc1CNC(=O)[C@H]2CN(CC23CC[NH2+]CC3)C(=O)c4cc(cc(c4)F)C(F)(F)F C39677183
C[C@@H](Cc1ccccc1F)NC(=O)[C@@H]2CN(CC23CC[NH2+]CC3)C(=O)C4(CCCCC4)C C39686978
Cc1ccccc1CCNC(=O)[C@H]2CN(CC23CC[NH2+]CC3)C(=O)c4ccc(c(c4F)F)C C39691173
CC(C)(C)SCCNC(=O)[C@@H]1CN(CC12CC[NH2+]CC2)C(=O)c3c(cccc3Cl)Cl C39696362
Cc1ccc(c(c1F)F)C(=O)N2C[C@@H](C3(C2)CC[NH2+]CC3)C(=O)NCCSC(C)(C)C C39696460
CC(C)(C)SCCNC(=O)[C@@H]1CN(CC12CC[NH2+]CC2)C(=O)c3cc(ccc3F)Cl C39696490
c1ccc(cc1)CSC[C@@H](c2nc(cs2)c3cc(no3)c4ccc(cc4Cl)Cl)[NH3+] C43251022
C[C@@H]1c2c(sc([nH+]2)NCC=C)C[C@@]3([C@H]1[C@@H]([C@H](CC3)[C@H](C)C(=O)N(C)CC=C)O)C C43548210
C[C@@]12CCCC(=C)[C@H]1C[C@H]3[C@@H](C2)OC(=O)[C@@H]3C[NH2+]CCc4c[nH]c5c4cc(cc5)OC C43604534
Cn1c(nnc1SCc2ccc(cc2)c3c(c(ns3)Cl)C[NH3+])C(F)(F)F C44249939
c1cc(sc1)[C@@H](CNC(=O)CNC(=O)C23CC4CC(C2)CC(C4)C3)[NH+]5CCCC5 C45575093
Cc1cccc(c1)NC(=S)N2CCC3(CC2)[NH2+]CC(=O)N3Cc4ccc(cc4)F C36024444
C[C@H]1CCC[C@@](C1)(CO)[NH2+]Cc2cc(c(c(c2)Br)OC)Br C53116739
CCCNC(=O)C[NH+]1CCC(CC1)NC(=O)c2cc3c(s2)CC[C@H](C3)C(C)(C)C C29219666
CCc1cccc(c1NC(=S)N(Cc2ccncc2)C3CC([NH2+]C(C3)(C)C)(C)C)C C59169925
CC[NH+](CC)CCc1nc(on1)c2cc(cc(c2N)Br)Br C62825217
C[C@H]1CC=C(S1)C(=O)NCC(=O)NC[C@H](c2cccs2)C3=c4ccccc4=[NH+]C3 C63085387
CC1(Cc2c3ccccc3ccc2C(=[NH+]1)N[C@H](CC4=c5ccccc5=[NH+]C4)C(=O)[O-])C C63134443
Cc1cc(cc(c1)NC(=O)[C@H](CC2=c3ccccc3=[NH+]C2)NC(=O)c4cccs4)C C63182475
c1ccc2=[NH+]CC(=c2c1)CCN/C(=N/C(=O)c3ccc(cc3)F)/Nc4ccccc4F C65329934
C[NH2+]CCC[NH2+]Cc1cc(ccc1OCc2ccc(cc2Cl)Cl)Cl C08377001
c1ccc(c(c1)C[NH2+]CCc2cnccn2)OC[C@@H](C[NH+]3CCSCC3)O C11815745
c1ccc(c(c1)C[NH2+]CCc2cnccn2)OC[C@H](C[NH+]3CCSCC3)O C11815747
CC[NH+]1[C@H]([C@H](C[C@@]1(C)CO)C[NH2+]C2CCSCC2)c3ccc(cc3)Cl C11843862
CCn1cc(cn1)C[NH2+]Cc2ccccc2OC[C@H](C[NH+]3CCCCC3)O C12112080
CC[NH2+]CCC[NH2+]Cc1ccc(o1)c2ccc(cc2Cl)Br C13735320
CC[C@H]([C@@H](c1ccc(s1)Br)[NH+](CC)Cc2ccncc2)[NH3+] C43262015
CC[C@@H]([C@H](c1ccc(s1)Br)[NH+](CC)Cc2ccncc2)[NH3+] C43262018
CC[C@H]([C@@H](c1ccc(s1)Br)N(CC[NH+](C)C)CC(C)C)[NH3+] C43263125
CC[C@@H]([C@H](c1ccc(s1)Br)N(CC[NH+](C)C)CC(C)C)[NH3+] C43263127
CC[C@@H]([C@@H](c1cc(cs1)Br)N2CC[NH+](CC2)C(C)(C)C)[NH3+] C43286672
CC[C@@H]([C@@H](c1cc(cs1)Br)N2CC[NH+](CC2)CC3CC3)[NH3+] C43286824
CC[C@H]([C@H](c1cc(cs1)Br)N2CC[NH+](CC2)CC3CC3)[NH3+] C43286830
CC[C@H]([C@H](c1cc(cs1)Br)N(C)C2CC[NH+](CC2)CC)[NH3+] C43287651
CC[C@@H]([C@@H](c1cc(cs1)Br)N(CC[NH+](C)C)CC(C)C)[NH3+] C43287750
CC[C@H]([C@H](c1ccc(cc1)Br)[NH+](C)Cc2csc(n2)C)[NH3+] C44595112
CC[C@@H]([C@@H](c1ccc(s1)Br)[NH+](C)Cc2csc(n2)C)[NH3+] C44595249
CC[C@@H]([C@H](c1cc(cs1)Br)[NH+](C)Cc2csc(n2)C)[NH3+] C44595259
C[NH+](Cc1ccccc1Br)[C@@H](C[NH3+])c2ccc(o2)Br C48892357
C[NH+](Cc1ccccc1Br)[C@H](C[NH3+])c2ccc(o2)Br C48892359
C[C@@H]([C@@H](c1ccc(s1)Br)[NH+](C)Cc2ccccc2OC)[NH3+] C43261470
CCC[NH+]([C@H](C[NH3+])c1cc(c(o1)Br)Br)C(C)C C50361759
CC(C)C[NH+](CC(C)C)[C@H](C[NH3+])c1cc(c(o1)Br)Br C50362013
Cc1ccccc1C[NH+](C)[C@@H](C[NH3+])c2cc(c(o2)Br)Br C50362020
CCC1CC[NH+](CC1)[C@H](C[NH3+])c2cc(c(o2)Br)Br C50362097
CCC[NH+](CC1CC1)[C@H](C[NH3+])c2cc(c(o2)Br)Br C50362183
CC(C)C[NH+](C1CC1)[C@@H](C[NH3+])c2cc(c(o2)Br)Br C50362294
CC(C)[NH+](CC1CC1)[C@@H](C[NH3+])c2cc(c(o2)Br)Br C50362316
CC(C)[NH+](CC1CC1)[C@H](C[NH3+])c2cc(c(o2)Br)Br C50362319
CCCC[NH+]([C@@H](C)CC)[C@@H](C[NH3+])c1cc(c(o1)Br)Br C50362322
c1c(c(oc1[C@@H](C[NH3+])[NH+]2CCC[C@@H]2C3CCCC3)Br)Br C50362440
CC(C)(C)C1CC[NH+](CC1)[C@H](C[NH3+])c2cc(c(o2)Br)Br C50362561
CC[C@H](C)[NH+]1CCN(CC1)[C@@H](c2cc(cs2)Br)[C@@H](CC)[NH3+] C55063823
CC[C@H]([C@H](c1ccc(s1)Br)N2CC[NH+](CC2)CC(C)C)[NH3+] C55077198
CC[C@H]([C@H](c1cc(cs1)Br)N2CC[NH+](CC2)CC(C)C)[NH3+] C55077207
CCOC(=O)/C(=[NH+]\Nc1ccc(cc1)Br)/NCCC[NH+](C)C C33402627
c1cc(sc1[C@@H](C[NH3+])N2CCC(CC2)C[NH+]3CCCC3)Br C62037984
c1cc(sc1[C@H](C[NH3+])N2CCC(CC2)C[NH+]3CCCC3)Br C62037985
CC[C@@H]([C@H](c1ccc(s1)Br)N2CC[C@@H](C2)[NH+](CC)CC)[NH3+] C62977137
CC[C@@H]([C@@H](c1cc(cs1)Br)N2CC[C@@H](C2)[NH+](CC)CC)[NH3+] C62977139
CC[C@H]([C@@H](c1cc(cs1)Br)N2CC[C@@H](C2)[NH+](CC)CC)[NH3+] C62977140
CC[C@H]([C@H](c1cc(cs1)Br)N2CC[C@@H](C2)[NH+](CC)CC)[NH3+] C62977142
CC[C@@H]([C@@H](c1cc(cs1)Br)N2CC[C@@H](C2)[NH+]3CCCC3)[NH3+] C62977491
CC[C@H]([C@H](c1cc(cs1)Br)N2CC[C@@H](C2)[NH+]3CCCC3)[NH3+] C62977494
C[C@H]([C@@H](c1cc(cs1)Br)N2CC[C@@H](C2)[NH+]3CCCCC3)[NH3+] C62977712
CC[C@@H]([C@@H](c1ccc(s1)Br)N(C)CC2CC[NH+](CC2)C)[NH3+] C63119935
CC[C@H]([C@@H](c1ccc(s1)Br)N(C)CC2CC[NH+](CC2)C)[NH3+] C63119936
CC[C@H]([C@H](c1cc(cs1)Br)N(C)CC2CC[NH+](CC2)C)[NH3+] C63119942
CC1CC[NH+](CC1)C[C@H](C[NH2+]Cc2ccccc2I)O C67122167
CCC[NH+]1Cc2cccc(c2C1)NC(=O)C(=O)NCCCC[NH+](C)C(C)C C67556950
Cc1c2c(n(n1)c3ccccc3)Oc4c(c(=[NH2+])n(cn4)CC[NH+]5CCOCC5)[C@@H]2c6ccccc6 C09583761
Cc1csc(n1)C[NH+](C)Cc2ccccc2OC[C@H](C[NH+]3CCSCC3)O C11878800
Cc1csc(n1)C[NH+](C)Cc2ccccc2OC[C@@H](C[NH+]3CCSCC3)O C11878801
Cc1nnc(o1)C[NH+](C)Cc2ccc(cc2)OC[C@@H](C[NH+]3CCc4ccccc4C3)O C12297551
Cc1cc(nn1C)C[NH2+]Cc2ccc(c(c2)OC[C@@H](C[NH+](C)C(C)C)O)OC C12459193
Cn1ccnc1C[NH2+]Cc2ccc(c(c2)OC)OC[C@@H](C[NH+]3CCSCC3)O C12303136
c1cc(cc(c1)OC[C@@H](C[NH+]2CCOCC2)O)C[NH2+]Cc3cn4ccsc4n3 C12444826
Cc1c(non1)C[NH+](C)Cc2ccc(cc2)OC[C@@H](CN3CC[NH+](CC3)C)O C19225167
CC(C)(C[NH2+]Cc1ccc(c(c1)OC[C@H](CN2CC[NH+](CC2)C)O)OC)OC C20540263
CC[NH+]1CCN(CC1)C[C@H](COc2cccc(c2)C[NH+](C)Cc3cnccn3)O C20779032
Cc1c[nH+]c(nc1N2CCC(CC2)Cn3cc(nn3)C[NH+]4CCNC(=O)[C@H]4C)C C23129227
Cc1[nH+]ccn1CCN(C)C(=O)C[C@H]2C(=O)NCC[NH+]2Cc3ccc(cc3)F C23153381
C[NH+]1[C@@H]2CC[NH+]([C@@H]2C(=O)NC[C@@H]1CCC(=O)N3CCN(CC3)C)Cc4ccc(o4)CO C30879596
Cc1ccc2nc3c(cc(c([n+]3CCCn4cc[nH+]c4)N)C(=O)NC)c(=O)n2c1 C06565445
C[C@H]1CCCCN1C(=O)c2coc(n2)C[NH+]3CCN(CC3)C[C@H](C[NH+](C)C(C)C)O C35839611
CC[NH+](CC)CC[n+]1c2ccccc2n(c1N)CCOc3ccc(cc3)Cl C36058314
C[C@@H](C[NH+](CCN(C)C)Cc1c(noc1N2CC[NH+](CC2)C)c3ccccc3)O C36313512
C[NH+]1CCN(CC1)c2c(c(no2)c3ccccc3)C[NH+](C[C@@H]4CCCO4)C[C@@H](CN5CCOCC5)O C36313518
CC[C@H]1CCCC[NH+]1CC/N=c\2/c(=[N+]3CCN(CC3)C(=O)OCC)c(c2O)O C36095695
CCOC(=O)[C@H]1C(=c2cc(ccc2=[NH+]1)OC)NC(=O)C[NH+](C)CC3OCCO3 C38592685
CC[NH+]1CCN(CC1)CC(=O)NC2=c3cc(c(cc3=[NH+][C@H]2C(=O)OC)OC)OC C38604952
CN1[C@H]2[C@H]([NH+]=C1NC[C@@H]3C=CC=[NH+]3)N(C(=O)N(C2=O)Cc4ccccc4Cl)C C38701845
CCn1cc[nH+]c1CN(C)C(=O)C[C@@H]2C(=O)NCC[NH+]2Cc3cccc(c3OC)OC C39388023
COc1ccc(c(c1)F)[C@H]2C(=CN=[NH+]2)C[NH2+]C[C@H](c3ccncc3)N4CCOCC4 C39420679
CC[NH+]1CCN(CC1)C[C@@H](COc2cccc(c2)C[NH2+]CCN3CCCC3=O)O C23359592
CC[NH+](CC)CCNC(=O)[C@H]1CN(CC12CC[NH2+]CC2)C(=O)C3CCN(CC3)C(=O)C C39626891
Cc1cc(nn1C)C(=O)N2C[C@H](C3(C2)CC[NH2+]CC3)C(=O)NCCCn4cc[nH+]c4 C39630517
CC(C)[NH+](CCNC(=O)[C@H]1CN(CC12CC[NH2+]CC2)C(=O)CCOC)C(C)C C39634910
Cn1cncc1C(=O)N2C[C@@H](C3(C2)CC[NH2+]CC3)C(=O)NC[C@@H](c4ccc(cc4)OC)[NH+](C)C C39663959
Cc1ccc2=C[C@H](C(=O)[NH+]=c2c1)C[NH+](CCO)Cc3nnnn3C4CCCC4 C39697463
C[NH+](CC(=O)NCC1(CCCC1)[NH+]2CCSCC2)[C@@H]3CCS(=O)(=O)C3 C41423398
CC[NH+](CC)CCOc1ccccc1NC(=O)C(=O)NC[C@H](C)[NH+]2CCCC2 C41596708
C[C@H](C(=O)N[C@@H]1CCS(=O)(=O)C1)[NH+]2CCC(CC2)C[NH+]3CCCCCC3 C48564003
C[NH+]1[C@@H]2CC[NH+]([C@@H]2C(=O)NC[C@@H]1CCC(=O)N3CCCC3)Cc4csnn4 C35442392
Cc1ccc(cc1)[C@H]2c3ccc4ccccc4c3Oc5c2c([n+](cn5)CCCn6cc[nH+]c6)N C09187660
CC[NH+](CC)CCC[n+]1cnc2c(c1N)[C@@H](c3ccc4ccccc4c3O2)c5ccco5 C49748078
CC[NH+]1CCN(CC1)C(=O)[C@@H](C)N2CC[NH+](CC2)Cc3[nH]c(=O)c4c5c(sc4n3)CCCC5 C22912223
c1cc(ccc1N2CC[N+](=c3/c(=N/CCCn4cc[nH+]c4)/c(c3O)O)CC2)F C61721419
CC1CCN(CC1)C2=[NH+][C@H]3[C@H](N2CCSC4[NH+]=c5ccccc5=[NH+]4)C(=O)N=C(N3C)[O-] C63205834
C[C@]12[C@@H]3C(=c4ccccc4=[NH+]3)CCN1C(=O)CN(C2=O)/N=C/C(=O)NCCC5=c6ccccc6=[NH+]C5 C63271175
c1ccc2=[NH+]CC(=c2c1)CC[NH2+][C@H]3CC(=O)N(C3=O)c4ccc5c(c4)OCCO5 C63330614
COc1cc(cc(c1OC)OC)N2C(=O)C[C@@H](C2=O)[NH2+]CCC3=c4ccccc4=[NH+]C3 C63486337
C[NH+]1CCN(CC1)CCCNC(=O)[C@H]2C(=c3cc(c(cc3=[NH+]C2=O)OC)OC)O C22866626
c1ccc2=[NH+]C([NH+]=c2c1)CNC(=O)[C@H]3C=[N+](CC(=C3[O-])C(=O)NC4CCCCCC4)C5CC5 C64053325
CN1[C@@H]2[C@@H](C(=O)N=C1[O-])N(C(=[NH+]2)N3CCCC3)CCSC4[NH+]=c5ccccc5=[NH+]4 C63205821
Cn1ccnc1[C@H](c2ccc(cc2)F)NS(=O)(=O)c3ccc4=[NH+]C(=O)[NH+]=c4c3 C64169772
C[NH+]1CCN(CC1)CCCNC(=O)CC2CCN(CC2)C(=O)[C@H]3C=c4ccc(cc4=[NH+]3)OC C64540852
C[C@@H](C(=O)NC1[NH+]=c2ccccc2=[NH+]1)NC(=O)c3cc(c(c(c3)OC)OC)OC C65305763
CC1(CC[NH+](CC1)C[C@@H](CN2CC[NH+](CC2)C)O)N(C)C(=O)OC(C)(C)C C66666734
CC[NH+]1CCN(CC1)C(=O)CC2CCN(CC2)C[C@H](C[NH+]3CCC(CC3)C)O C66666873
C[C@H]1CN(C[C@@H](O1)C)C(=[NH2+])NS(=O)(=O)c2cc(cc(c2)C(F)(F)F)C(F)(F)F C01048894
c1cc(c(c(c1)Cl)C[NH+]2CCNC(=O)[C@@H]2CC(=O)NCc3nc4c(s3)CCCC4)F C11704011
Cc1c([nH]c2c1cccc2C(=O)N[C@@H]3C[C@H]([NH+](C3)Cc4cc(ccc4F)F)C(=O)OC)C C12204756
Cc1cc(c2cc(c(=O)[nH]c2c1)CN(Cc3ccccc3)C(=S)NCCC[NH+](C)C)C C06301475
CC[NH+]1CCC[C@@H]1CN(Cc2cc3cccc(c3[nH]c2=O)C)C(=O)Nc4ccc(cc4)F C12646246
CC[NH+]1CCC[C@H]1CN(Cc2cc3cc(ccc3[nH]c2=O)C)C(=O)Nc4ccc(cc4)F C12711730
CCc1ccc(cc1)NC(=S)N(CC[NH+](C)C)Cc2cc3cc(ccc3[nH]c2=O)CC C12715339
C[C@@H]1CCC[NH+](C1)Cc2csc(n2)NC(=O)CNC(=O)c3ccc(cc3Cl)Cl C12759724
CSCC[C@H]1[C@@H]2[C@@H](C(=O)N(C2=O)CCc3ccccc3)[C@@]4([NH2+]1)c5cccc(c5NC4=O)Cl C12882881
CSCC[C@H]1[C@@H]2[C@@H](C(=O)N(C2=O)CCc3ccccc3)[C@]4([NH2+]1)c5cccc(c5NC4=O)Cl C12882889
CCc1c(cc(s1)C(=O)NCC(=O)NC2CC[NH+](CC2)Cc3ccc(cc3)Cl)C C12933187
C[C@H]1C[C@@H](C[NH+](C1)Cc2csc(n2)NC(=O)CNC(=O)c3ccc(cc3Cl)Cl)C C13016338
CC[NH+](Cc1[nH]c(=O)c2c3c(sc2n1)CCC3)CC(=O)Nc4cc(ccc4C)Cl C16557557
Cc1cc(c(c(c1)C)NC(=O)CNC(=O)C[NH+](C)Cc2ccccc2Br)C C16562721
Cc1c(c(ccc1C[NH+]2CCN(C[C@@H]2CCO)Cc3cc(=O)c4ccccc4[nH]3)OC)C C20916128
Cc1ccc(cc1Cl)NC(=O)C(=O)NCCN2CC[NH+](CC2)Cc3ccccc3F C22797773
c1ccc(c(c1)[C@H]2N(CCS2)C(=O)C[NH+]3CCN(CC3)[C@@H](c4ccc(cc4)Cl)C(=O)N)F C22928841
c1ccc(c(c1)[C@H]2N(CCS2)C(=O)C[NH+]3CCN(CC3)[C@H](c4ccc(cc4)Cl)C(=O)N)F C22928846
c1ccc(c(c1)C(=O)NCC(=O)NC[C@@H](c2ccco2)[NH+]3CCCCC3)Br C33024198
C[NH+]1CCN(CC1)[C@H](CNC(=O)Nc2ccccc2C(F)(F)F)c3ccc4c(c3)CCN4C C38672703
C[C@H](CN(C[C@@H](C)O)C(=O)c1ccc(cc1)c2ccc3c(c2)CCC4(O3)CC[NH+](CC4)C)O C39227705
C[C@H](CNC(=O)[C@H]1CN(CC12CC[NH2+]CC2)C(=O)c3cccc(c3F)Cl)Oc4ccc(cc4)F C39596096
CC(C)CCNC(=O)[C@H]1CN(CC12CC[NH2+]CC2)C(=O)c3ccc(c(c3)F)C(F)(F)F C39601114
Cc1ccc(cc1C)CCNC(=O)[C@@H]2CN(CC23CC[NH2+]CC3)C(=O)c4cc(oc4C(F)(F)F)C C39609330
CC[C@@H](COC)NC(=O)[C@@H]1CN(CC12CC[NH2+]CC2)C(=O)c3c(ccc(c3F)C)Cl C39638047
CC[C@H](COC)NC(=O)[C@@H]1CN(CC12CC[NH2+]CC2)C(=O)c3c(ccc(c3F)C)Cl C39638048
c1cc(sc1)CCNC(=O)[C@H]2CN(CC23CC[NH2+]CC3)C(=O)c4cc(cc(c4)F)C(F)(F)F C39657394
Cc1ccsc1C(=O)N2C[C@@H](C3(C2)CC[NH2+]CC3)C(=O)NCCSCc4ccccc4 C39658733
C[C@@H](CNC(=O)[C@H]1CN(CC12CC[NH2+]CC2)C(=O)c3ccccc3F)Oc4ccccc4Cl C39666339
Cc1ccc(c(c1)C)CCNC(=O)[C@@H]2CN(CC23CC[NH2+]CC3)C(=O)c4cc(oc4C(F)(F)F)C C39667140
c1cc(oc1)CCNC(=O)[C@H]2CN(CC23CC[NH2+]CC3)C(=O)c4ccc(c(c4)C(F)(F)F)F C39670925
Cc1ccc(cc1C(=O)N2C[C@@H](C3(C2)CC[NH2+]CC3)C(=O)NCCOc4ccccc4Cl)F C39681339
Cc1ccsc1C(=O)N2C[C@H](C3(C2)CC[NH2+]CC3)C(=O)NCCOc4ccccc4Cl C39681400
c1ccc(c(c1)OCCNC(=O)[C@@H]2CN(CC23CC[NH2+]CC3)C(=O)c4ccc(cc4F)F)F C39685049
Cc1ccc(c(c1)C)C(=O)N2C[C@@H](C3(C2)CC[NH2+]CC3)C(=O)NCCOc4ccccc4F C39685189
C[C@H](Cc1ccccc1OC)NC(=O)[C@@H]2CN(CC23CC[NH2+]CC3)C(=O)c4ccccc4Cl C39686355
C[C@H](Cc1ccccc1OC)NC(=O)[C@@H]2CN(CC23CC[NH2+]CC3)C(=O)c4cccc(c4F)Cl C39686583
Cc1ccsc1C(=O)N2C[C@@H](C3(C2)CC[NH2+]CC3)C(=O)N[C@@H](C)Cc4ccccc4OC C39686746
Cc1ccsc1C(=O)N2C[C@@H](C3(C2)CC[NH2+]CC3)C(=O)N[C@H](C)Cc4ccccc4OC C39686748
C[C@H](Cc1ccccc1OC)NC(=O)[C@H]2CN(CC23CC[NH2+]CC3)C(=O)c4c(ccc(c4F)Cl)F C39686781
CCCC[C@H](C)C(=O)N1C[C@@H](C2(C1)CC[NH2+]CC2)C(=O)NCc3cccc(c3C)Cl C39695103
CC(C)(C)SCCNC(=O)[C@@H]1CN(CC12CC[NH2+]CC2)C(=O)c3ccccc3C(F)(F)F C39696374
Cc1ccc(cc1F)C(=O)N2C[C@@H](C3(C2)CC[NH2+]CC3)C(=O)NCCSC(C)(C)C C39696442
C[C@@H](C(=O)NC1CC[NH+](CC1)C(C)C)SCc2[nH]c(=O)c3c4c(sc3n2)CCCC4 C12780742
Cc1cc([nH+]c2c1c(c(s2)C(=O)OCC(=O)N(C)Cc3c(cccc3Cl)F)N)C C14151964
CC1CC[NH+](CC1)Cc2csc(n2)NC(=O)[C@@H](C(C)C)NC(=O)c3ccccc3F C22291424
Cc1ccc(cc1)[C@@H](CC(=O)N[C@@H]2N=C(CS2)C3=c4ccccc4=[NH+][C@@H]3C)NC(=O)C C64008887
CCCNC(=O)C1CCN(CC1)C(=O)NC[C@@H]([C@@H]2CC=CS2)C3=c4ccccc4=[NH+]C3 C64202771
C[C@@H]1C(=C(NO1)C)S(=O)(=O)NC[C@H](c2ccccc2Cl)C3=c4ccccc4=[NH+]C3 C64713479
c1ccc(c(c1)CN2c3ccccc3[C@H]([C@@H]2C(=O)[O-])C[NH2+]CCC4=c5ccccc5=[NH+]C4)F C65321672
c1cc2c(c(c1)O)C(=O)c3c(cc(cc3O)CO)[C@@H]2O[C@@H]4[C@@H]([C@@H]([C@@H]([C@@H](O4)CO)O)O)O C03871474
c1cc(c(cc1c2cc(=O)c3c(o2)cc(c(c3O)O[C@H]4[C@@H]([C@H]([C@@H]([C@H](O4)CO)O)O)O)O)O)O C04095725
c1cc(c(cc1c2cc(=O)c3c(o2)cc(c(c3O)O[C@H]4[C@@H]([C@@H]([C@@H]([C@H](O4)CO)O)O)O)O)O)O C04349242
COc1cc(ccc1O)c2cc(=O)c3c(cc(c(c3o2)[C@@H]4[C@H]([C@@H]([C@@H]([C@@H](O4)CO)O)O)O)O)O C05046093
c1cc(ccc1c2coc3cc(cc(c3c2=O)O)O)O[C@H]4[C@H]([C@@H]([C@@H]([C@@H](O4)CO)O)O)O C06143121
c1ccc2c(c1)ccc(n2)/C=N/Nc3nc4c(ncnc4n3[C@@H]5[C@H]([C@H]([C@@H](O5)CO)O)O)N C08636793
C[C@]1([C@]([C@@]([C@@]([C@](O1)(C)O[C@@]2([C@@](O[C@H]([C@@]2(C)O)O)(C)CO)C)(C)O)(C)O)(C)O)CO C09915783
c1ccc2c(c1)c(ccn2)/C=N/Nc3nc4c(ncnc4n3[C@@H]5[C@@H]([C@@H]([C@@H](O5)CO)O)O)N C09975221
c1ccc2c(c1)c(ccn2)/C=N/Nc3nc4c(ncnc4n3[C@H]5[C@@H]([C@@H]([C@@H](O5)CO)O)O)N C09975222
c1ccc2c(c1)c(ccn2)/C=N/Nc3nc4c(ncnc4n3[C@H]5[C@H]([C@@H]([C@@H](O5)CO)O)O)N C09975224
C[C@H]1[C@@]([C@@]([C@]([C@](O1)(CO)O)(C)O)(C)O[C@H]2[C@]([C@]([C@]([C@@H](O2)CO)(C)O)(C)O)(C)O)(C)O C12358935
C[C@@H]1[C@@]([C@@]([C@]([C@](O1)(CO)O)(C)O)(C)O[C@H]2[C@]([C@]([C@]([C@@H](O2)CO)(C)O)(C)O)(C)O)(C)O C12358936
C[C@H]1[C@@]([C@@]([C@@]([C@](O1)(CO)O)(C)O)(C)O[C@H]2[C@]([C@]([C@]([C@@H](O2)CO)(C)O)(C)O)(C)O)(C)O C12358937
c1cc(ccc1c2cc(=O)c3c(o2)cc(c(c3O)C[C@@H]4[C@@H]([C@@H]([C@@H]([C@@H](O4)CO)O)O)O)O)O C12374687
c1cc(ccc1c2cc(=O)c3c(o2)cc(c(c3O)C[C@H]4[C@@H]([C@@H]([C@@H]([C@@H](O4)CO)O)O)O)O)O C12374688
c1cc(ccc1c2cc(=O)c3c(o2)cc(c(c3O)C[C@H]4[C@H]([C@@H]([C@@H]([C@@H](O4)CO)O)O)O)O)O C12374690
c1ccc2c(c1)c(ccn2)/C=N/Nc3nc4c(ncnc4n3[C@H]5[C@@H]([C@@H]([C@H](O5)CO)O)O)N C08918577
CC1(CC(CC(N1O)(C)C)Nc2nc3c(ncnc3n2[C@@H]4[C@H]([C@@H]([C@@H](O4)CO)O)O)N)C C05389551
CC1(CC(CC(N1O)(C)C)Nc2nc3c(ncnc3n2[C@H]4[C@H]([C@@H]([C@@H](O4)CO)O)O)N)C C05389552
c1ccc2c(c1)c(ccn2)/C=N/Nc3nc4c(ncnc4n3[C@@H]5[C@H]([C@H]([C@@H](O5)CO)O)O)N C08637258
c1cc2c(c(c1)O)C(=O)c3c(cc(cc3O)CO)[C@@H]2O[C@H]4[C@H]([C@H]([C@@H]([C@@H](O4)CO)O)O)O C13783526
c1cc(c(cc1c2c(c(=O)c3c(cc(cc3o2)O)O)O[C@H]4[C@H]([C@@H]([C@@H](O4)CO)O)O)O)O C14684605
c1cc2c(c(c1)O)C(=O)c3c(cc(cc3O)CO)[C@@H]2O[C@@H]4[C@H]([C@H]([C@@H]([C@@H](O4)CO)O)O)O C14984476
c1cc2c(c(c1)O)C(=O)c3c(cc(cc3O)CO)[C@@H]2O[C@@H]4[C@H]([C@H]([C@@H]([C@H](O4)CO)O)O)O C14984478
Cc1ccc(cc1NC=C2C(=O)NC(=S)NC2=O)NC=C3C(=O)NC(=S)NC3=O C03066977
c1cc(ccc1/C=N/Nc2nc3c(=O)[nH]c(nc3n2[C@H]4[C@H]([C@@H]([C@@H](O4)CO)O)O)N)Cl C16400369
c1cc(ccc1/C=N/Nc2nc3c(=O)[nH]c(nc3n2[C@H]4[C@H]([C@@H]([C@H](O4)CO)O)O)N)Cl C16400375
COc1nc(c(c(n1)O)I)N[C@H]2[C@@H]([C@H]([C@@H]([C@H](O2)CO)O)O)O C16952379
c1c(c(=O)[nH]c(=O)n1[C@@H]2[C@H]([C@@H]([C@H](O2)CO)O)O)NC(=O)NC34CC5CC(C3)CC(C5)C4 C28294789
c1cc(c(cc1c2c(c(=O)c3c(cc(cc3o2)O)O)O[C@H]4[C@@H]([C@H]([C@@H](O4)CO)O)O)O)O C28540146
c1cc(c(cc1[C@@H]2C(=O)c3ccc(c(c3O2)O)O[C@H]4[C@H]([C@@H]([C@@H]([C@H](O4)CO)O)O)O)O)O C13424737
c1cc(ccc1[C@@H]2CC(=O)c3c(cc(cc3O[C@@H]4[C@@H]([C@@H]([C@@H]([C@@H](O4)CO)O)O)O)O)O2)O C35456722
c1cc(c(cc1c2c(c(=O)c3c(cc(cc3o2)O)O)O[C@H]4[C@@H]([C@@H]([C@@H](O4)CO)O)O)O)O C36227892
c1cc(ccc1c2cc(=O)c3c(cc(cc3o2)O[C@@H]4[C@H]([C@@H]([C@@H]([C@@H](O4)CO)O)O)O)O)O C02008889
CC(C)c1ccc(cc1)N2C(=O)/C(=C/N[C@H]3[C@@H]([C@@H]([C@@H](O[C@@H]3O)CO)O)O)/C(=O)NC2=O C35423034
c1cc2c(c(c1)O)C(=O)c3c(cc(cc3O)CO)[C@@H]2O[C@@H]4[C@H]([C@@H]([C@@H]([C@@H](O4)CO)O)O)O C40435394
c1cc(c(cc1[C@H]2C(=O)c3ccc(c(c3O2)O)O[C@@H]4[C@H]([C@@H]([C@H]([C@@H](O4)CO)O)O)O)O)O C43465456
C[C@H]1[C@@]([C@]([C@@]([C@](O1)(CO)O)(C)O)(C)O[C@H]2[C@@]([C@@]([C@]([C@@H](O2)CO)(C)O)(C)O)(C)O)(C)O C43509402
C[C@H]1[C@@]([C@]([C@]([C@](O1)(CO)O)(C)O)(C)O[C@H]2[C@@]([C@@]([C@]([C@@H](O2)CO)(C)O)(C)O)(C)O)(C)O C43509407
c1cc(ccc1c2coc3cc(cc(c3c2=O)O)O[C@H]4[C@H]([C@H]([C@H]([C@@H](O4)CO)O)O)O)O C44020461
COc1ccc(cc1)[C@@H]2C(=C(NC(=C2C#N)S[C@H]3[C@@H]([C@H]([C@H]([C@H](O3)O)O)O)O)N)C#N C49046527
COc1ccc(cc1)[C@H]2C(=C(NC(=C2C#N)S[C@H]3[C@@H]([C@H]([C@H]([C@H](O3)O)O)O)O)N)C#N C49046531
COc1ccc(cc1)c2c(c(nc(c2C#N)S[C@H]3[C@@H]([C@H]([C@H]([C@H](O3)O)O)O)O)N)C#N C49068048
C[C@@H]1C[C@@H]([C@@](CC2=C(C(=O)C[C@@H]12)C)(C(C)(C)O)O)O[C@H]3[C@@H]([C@H]([C@@H]([C@H](O3)CO)O)O)O C49181187
C[C@H]1C[C@@H]([C@@](CC2=C(C(=O)C[C@@H]12)C)(C(C)(C)O)O)O[C@H]3[C@@H]([C@H]([C@@H]([C@H](O3)CO)O)O)O C49181190
C[C@@H]1C[C@H]([C@@](CC2=C(C(=O)C[C@@H]12)C)(C(C)(C)O)O)O[C@H]3[C@@H]([C@H]([C@@H]([C@H](O3)CO)O)O)O C49181193
COc1ccc(cc1)[C@@H]2C(=C(NC(=C2C#N)S[C@H]3[C@@H]([C@H]([C@@H]([C@H](O3)O)O)O)O)N)C#N C49793829
c1cc(c(cc1[C@H]2C(=O)c3ccc(c(c3O2)O)O[C@H]4[C@H]([C@@H]([C@@H]([C@@H](O4)CO)O)O)O)O)O C13424736
CC(C)c1ccc(cc1)N2C(=O)/C(=C\N[C@H]3[C@H]([C@@H]([C@@H](O[C@@H]3O)CO)O)O)/C(=O)NC2=O C26787902
c1cc(c(cc1[C@@H]2C(=O)c3ccc(c(c3O2)O)O[C@H]4[C@H]([C@@H]([C@@H]([C@@H](O4)CO)O)O)O)O)O C13424736
CC1=[N+](NC(=C)[C@@H]1c2cc(n[nH]2)C(=O)N/N=C\c3cc(ccc3O)Br)c4ccccc4 C01820589
c1ccc(cc1)CCN2C(=O)[C@@H]3[C@@H]([NH2+][C@@]4([C@@H]3C2=O)c5ccccc5NC4=O)Cc6c[nH]c7c6cccc7 C08791168
c1cc2c(cc1NC(=O)C3CC[NH+](CC3)CC(=O)NC(=O)Nc4ccc5c(c4)OCCO5)OCO2 C09076815
C[NH+]1CCc2c(sc(c2C(=O)N)NC(=O)[C@H]3CCCN(C3)S(=O)(=O)c4ccc(s4)Cl)C1 C10751907
Cn1c2c(c(=O)[nH]c1=O)n(c(n2)N3CC[NH+](CC3)CC(=O)N)Cc4ccc(cc4)Br C09714480
C[C@]12CC[C@H]3[C@H]([C@]1(CC[C@@H]2C4=CC(=O)OC4)O)CC[C@]5([C@@]3(CC[C@@H](C5)O)/C=[NH+]/CC(=O)OC)O C12660293
CC1(C[C@@H](CCO1)NC(=O)c2ccc([nH]c2=O)C[NH+]3CCC(CC3)(c4ccc(cc4)Cl)O)C C15071920
Cc1cc(c2c(c1)[C@]3([C@@H]4[C@@H]([C@@H]([NH2+]3)Cc5c[nH]c6c5cccc6)C(=O)N(C4=O)CCOC)C(=O)N2)C C08971324
C[NH+](C)CCNC(=O)[C@@]1(c2cc(ccc2NC(=O)N1c3ccc(cc3)Cl)Br)O C03670443
c1cc(ccc1N2C(=O)/C(=C/NCCC3=c4cc(ccc4=[NH+]C3)O)/C(=O)NC2=O)Br C38688776
Cc1ccc2c(c1)c(c[nH]2)CCNC(=O)[C@@H]3CN(CC34CC[NH2+]CC4)C(=O)C5CCN(CC5)C(=O)C C39656007
CC1=C[C@H]([C@@H](O1)C(F)(F)F)C(=O)N2C[C@@H](C3(C2)CC[NH2+]CC3)C(=O)NCc4cc5ccccc5[nH]4 C39671551
Cn1cncc1C(=O)N2C[C@@H](C3(C2)CC[NH2+]CC3)C(=O)NCCc4c[nH]c5c4cc(cc5)Cl C39676530
Cn1cncc1C(=O)N2C[C@H](C3(C2)CC[NH2+]CC3)C(=O)NCCc4c[nH]c5c4cc(cc5)Cl C39676531
Cc1c(c(no1)c2ccccc2Cl)C(=O)N3C[C@@H](C4(C3)CC[NH2+]CC4)C(=O)N[C@@H](C)C(=O)NC C39683881
Cc1cccc2c1[nH]cc2CCNC(=O)[C@@H]3CN(CC34CC[NH2+]CC4)C(=O)[C@H]5COc6ccccc6O5 C39684197
CC(C)[C@@H](C(=O)NC(C)(C)C)NC(=O)[C@H]1CN(CC12CC[NH2+]CC2)C(=O)c3ccccc3Cl C39685687
Cc1cc(ccc1F)C(=O)N2C[C@H](C3(C2)CC[NH2+]CC3)C(=O)N[C@@H](C(C)C)C(=O)NC(C)(C)C C39685805
c1ccc(cc1)C2=NN[C@@H](S2)NC(=O)C(=O)N/N=C/C3=c4cc(ccc4=[NH+]C3)Br C39944218
Cc1cc(c(o1)C(F)(F)F)C(=O)N2C[C@@H](C3(C2)CC[NH2+]CC3)C(=O)NCc4cc5ccccc5[nH]4 C44713573
Cc1c(c2ccccc2[nH]1)CCNC(=O)[C@@H]3CN(CC34CC[NH2+]CC4)C(=O)[C@H]5COc6ccccc6O5 C44713589
Cc1c(c(n[nH]1)C)[C@@H](C)NC(=O)[C@@H]2CN(CC23CC[NH2+]CC3)C(=O)c4ccc(cc4)C(F)(F)F C44713673
Cc1c(c(n[nH]1)C)[C@@H](C)NC(=O)[C@H]2CN(CC23CC[NH2+]CC3)C(=O)c4ccc(cc4)C(F)(F)F C44713675
Cc1c(c(n[nH]1)C)[C@H](C)NC(=O)[C@@H]2CN(CC23CC[NH2+]CC3)C(=O)c4ccc(c(c4)F)C(F)(F)F C44713746
Cc1c(c(n[nH]1)C)[C@H](C)NC(=O)[C@H]2CN(CC23CC[NH2+]CC3)C(=O)c4csc(c4OC)Cl C44714088
Cc1cc(n(n1)C(C)(C)C)C(=O)N2C[C@@H](C3(C2)CC[NH2+]CC3)C(=O)N[C@@H](C)c4c([nH]nc4C)C C44714090
Cc1cc(n(n1)C(C)(C)C)C(=O)N2C[C@H](C3(C2)CC[NH2+]CC3)C(=O)N[C@@H](C)c4c([nH]nc4C)C C44714092
Cc1cc(n(n1)C(C)(C)C)C(=O)N2C[C@@H](C3(C2)CC[NH2+]CC3)C(=O)N[C@H](C)c4c([nH]nc4C)C C44714094
Cc1cc(n(n1)C(C)(C)C)C(=O)N2C[C@H](C3(C2)CC[NH2+]CC3)C(=O)N[C@H](C)c4c([nH]nc4C)C C44714096
CCn1c(c(c(n1)C)Br)C(=O)N2C[C@@H](C3(C2)CC[NH2+]CC3)C(=O)N[C@H](C)c4c([nH]nc4C)C C44714110
Cc1cc(c(o1)C(F)(F)F)C(=O)N2C[C@H](C3(C2)CC[NH2+]CC3)C(=O)N[C@H](C)c4c([nH]nc4C)C C44714144
Cc1c(c(n[nH]1)C)[C@H](C)NC(=O)[C@H]2CN(CC23CC[NH2+]CC3)C(=O)c4ccc(o4)c5ccc(cc5)F C44714222
Cc1cccc(c1)C(=O)N2C[C@@H](C3(C2)CC[NH2+]CC3)C(=O)NCCc4c([nH]c5c4cc(cc5)C#N)C C44714386
Cc1c(c2cc(ccc2[nH]1)C#N)CCNC(=O)[C@@H]3CN(CC34CC[NH2+]CC4)C(=O)c5c(cccc5F)F C44714417
Cc1c(c2cc(ccc2[nH]1)C#N)CCNC(=O)[C@@H]3CN(CC34CC[NH2+]CC4)C(=O)c5ccc(cc5)Cl C44714461
Cc1ccc(c(c1F)F)C(=O)N2C[C@H](C3(C2)CC[NH2+]CC3)C(=O)NCCc4c([nH]c5c4cc(cc5)C#N)C C44714538
Cc1c(c2cc(ccc2[nH]1)C#N)CCNC(=O)[C@@H]3CN(CC34CC[NH2+]CC4)C(=O)c5cccn5C C44714544
Cc1c(c2cc(ccc2[nH]1)C#N)CCNC(=O)[C@@H]3CN(CC34CC[NH2+]CC4)C(=O)c5ccncc5 C44714577
Cc1c(c2cc(ccc2[nH]1)C#N)CCNC(=O)[C@@H]3CN(CC34CC[NH2+]CC4)C(=O)C5CCOCC5 C44714681
Cc1cc(c(o1)C(F)(F)F)C(=O)N2C[C@@H](C3(C2)CC[NH2+]CC3)C(=O)NCc4[nH]c(=O)c5ccccc5n4 C44714693
c1cc(ccc1N2C(=O)/C(=C/NCCN3CC[NH2+]CC3)/C(=O)NC2=O)I C19372444
Cc1ccc2c(c1)[nH]c(n2)[C@H](C)NC(=O)[C@@H]3CN(CC34CC[NH2+]CC4)C(=O)c5cc(oc5C(F)(F)F)C C44737474
Cc1ccc2c(c1)[nH]c(n2)[C@@H](C)NC(=O)[C@@H]3CN(CC34CC[NH2+]CC4)C(=O)c5ccc(nc5)N6CCOCC6 C39695830
c1ccc2=[NH+][C@H](C=c2c1)CCNC(=O)/C=C\3/CS[C@@H](N3)NS(=O)(=O)c4ccc(cc4)Cl C63282155
c1ccc(c(c1)[C@@H]2[C@H]3[C@@H](C(=O)N(C3=O)c4ccc(cc4)F)[C@@]([NH2+]2)(CC5=c6ccccc6=[NH+]C5)C(=O)[O-])O C63465133
Cc1cc(cc(c1)N2C(=O)[C@H]3[C@@H]([NH2+][C@@]([C@@H]3C2=O)(CC4=c5ccccc5=[NH+]C4)C(=O)[O-])c6ccccc6O)C C63472951
Cc1ccc(cc1)N2C(=O)[C@@H]3[C@@H]([NH2+][C@@]([C@@H]3C2=O)(CC4=c5ccccc5=[NH+]C4)C(=O)[O-])c6ccccc6O C63473050
c1cc(oc1)[C@@H]2C[C@@H](N3[C@@H](N2)[C@@H](CN3)C(=O)NC[C@@H]4C=c5cc(ccc5=[NH+]4)Cl)C(F)(F)F C63537901
c1cc(oc1)[C@H]2C[C@@H](N3[C@@H](N2)[C@@H](CN3)C(=O)NC[C@@H]4C=c5cc(ccc5=[NH+]4)Cl)C(F)(F)F C63537904
Cc1ccccc1C(=O)N[C@H]2NC3=C(S2)C(=O)C[C@H](C3)C(=O)NCCC4=c5ccccc5=[NH+]C4 C64137228
CN(C)c1ccc(cc1)NC(=[NH2+])Nc2[nH]c(=O)cc(n2)C(F)(F)F C00448948
CCC(CO)(CO)[NH2+]C[C@@H](COc1ccc(cc1C(C)(C)C)OC)O C14201896
c1ccc2c(c1)cccc2COc3cccc(c3)/C=N/[NH+]=C(/c4c(non4)N)\N C17078806
Cc1c2ccccc2c([nH+]n1)NCCCCCc3c(c([nH]n3)N)C#N C24717133
CCn1cnc2c1nc(nc2Nc3ccc(cc3)F)NCCCC[NH3+] C26533044
CCCCc1c(c2ccccc2o1)C[NH+](C)Cc3nc(nc(n3)N)N C28726915
C[C@@H]([C@@H](c1nc(co1)C(=O)N[C@@H](c2ccccc2)c3ccc(cc3)Cl)[NH3+])O C33635712
C1CCCCCc2c(nc(s2)NC(=O)C[NH2+]C[C@@H](CO)O)CCCC1 C22508181
C1CCCCCc2c(nc(s2)NC(=O)C[NH2+]C[C@H](CO)O)CCCC1 C22508185
C[C@@H](C(=O)NC(=O)N)Oc1ccc(cc1C[NH2+]C(C)C)Br C34659845
c1ccc(cc1)N2[C@H](N[NH2+]N2)SCCCn3c4ccccc4[nH]c3=O C39411835
CO[C@H]1C[NH+](CCN1)[C@@H](CNO)c2ccc(cc2)c3ccccc3O C39533990
Cc1cc(cc(c1)Nc2c(c(ncn2)NCCCn3cc[nH+]c3)N)C C40682240
COc1ccc(c(c1)OC)Nc2c(c(ncn2)Nc3cc[nH+]cc3)N C40687553
CCc1ccc(cc1)Nc2c(c(ncn2)NCCCn3cc[nH+]c3)N C40688583
Cc1ccc(cc1Cl)Nc2c(c(ncn2)NCCCn3cc[nH+]c3)N C40703890
CC(C)c1ccc(cc1)Nc2c(c(ncn2)NCCCn3cc[nH+]c3)N C40706338
CCCCN(C)c1c(c(ncn1)NC2CC([NH2+]C(C2)(C)C)(C)C)N C40730278
Cc1cccc(c1C)Nc2c(c(ncn2)NCCCn3cc[nH+]c3)N C40755268
C[C@@H](c1ccccc1)Nc2c(c(ncn2)NCC[NH+]3CCCCC3)N C40756249
C[C@H](c1ccccc1)Nc2c(c(ncn2)NCC[NH+]3CCCCC3)N C40756251
c1cc(c(cc1F)F)Nc2c(c(ncn2)NCC[NH+]3CCCCC3)N C40756453
Cc1ccc2c([nH+]1)cccc2Nc3c(c(ncn3)NCCCOC)N C40757374
COCCNc1c(c([nH+]cn1)NN(c2ccccc2)c3ccccc3)N C40777820
C[C@@H]1C[C@H](C[NH+](C1)CCNC(=O)C(=O)Nc2ccc(c(c2)Cl)C(=O)N)C C41725648
C[NH+](C)C1(CCCCC1)CNC(=O)NNC(=S)NC2CCCC2 C43109701
c1cc(ccc1c2[nH]c3cc(ccc3n2)NCCCCC[NH3+])[N+](=O)[O-] C45206852
c1cc(oc1)[C@H](CNC(=O)Nc2ccc(c(c2)C(=O)N)F)[NH+]3CCCCC3 C45694184
C[C@H]1CCC[NH+](C1)CCCNC(=O)NNC(=S)NC2CCCC2 C46394700
C[C@@H]1C[C@@H](C[NH+](C1)CCCNC(=O)NNC(=S)NC2CCCC2)C C46427362
C[C@H]1C[C@@H](C[NH+](C1)CCCNC(=O)NNC(=S)NC2CCCC2)C C46427364
C[C@@](CCCOc1c(cc(cc1Cl)[N+](=O)[O-])Cl)(C(=O)N)[NH3+] C50440750
C[C@](CCCOc1c(cc(cc1Cl)[N+](=O)[O-])Cl)(C(=O)N)[NH3+] C50440751
C[C@@H]1C[C@H](C[NH+](C1)C[C@@H](C)NC(=O)Nc2ccccc2CC(=O)N)C C56645068
C[C@H]1CCC[NH+](C1)C[C@@H](C)NC(=O)NNC(=S)NC2CCCC2 C56785971
C[C@H](C(=O)Nc1c(c2c(s1)CCC2)C(=O)N)[NH+]3CC[C@@H](C3)Nc4ccccc4 C60370019
CCCCc1nnc(s1)NC(=O)C2(CCCCC2)N3CN[NH2+]N3 C63808526
Cc1cc(=O)[nH]c(n1)NCC[NH2+]CC(=O)NC2CCCCCCC2 C65454867
CCCC[C@@H](C(=O)NC[C@H](C(C)C)[NH+]1CCC(CC1)C)NC(=O)N C65585159
CCOc1c(cccc1OC)C[NH+]2CCNC(=O)[C@@H]2CC(=O)NN C66115421
CCOc1c(cccc1OC)C[NH+]2CCNC(=O)[C@H]2CC(=O)NN C66115422
CC[C@@H](C)[NH+](C)CCNC(=O)Nc1ccccc1SCC(=O)N C66176088
CC[C@H](C)[NH+](C)CCNC(=O)Nc1ccccc1SCC(=O)N C66176089
Cc1c(c([nH]c1C(=O)N[C@H]2CCC[NH+](C2)CC(=O)N)C)C(=O)OC C66450679
Cc1c(cccc1NC(=O)C(=O)N[C@H](C)C[NH+]2C[C@@H](C[C@@H](C2)C)C)C(=O)N C67438847
C[C@@H]1C[C@@H](C[NH+](C1)C[C@@H](C)NC(=O)C(=O)Nc2ccc(c(c2)C(=O)N)Cl)C C67439055
C[C@H](c1ccc(c(c1)F)N2CC[NH+](CC2)C)NC(=O)[C@@H](C(C)C)NC(=O)N C67467651
Cc1ccc(cc1C(=O)N)NC(=O)C(=O)NCC(C)(C)[NH+]2CCCCC2 C67491770
c1ccc(cc1)[C@@H](C2CC[NH+](CC2)CC(=O)Nc3c(ccs3)C(=O)N)O C67511238
CC(C)(CNC(=O)NC[C@@H]1CCC[NH+]1CC2CCCCC2)C(=O)N C67627937
C[NH+](C)CCCNc1nc(c(c(n1)NCc2ccco2)[N+](=O)[O-])N C05065947
c1cc(cc(c1)Br)C[NH2+]CCNC(=O)c2c(non2)N C02437193
CC(C)[NH+](CC(=O)N)CC(=O)NC(=O)NC12CC3CC(C1)CC(C3)C2 C08532755
C[C@H](C[NH2+]Cc1cc(c(c(c1)Br)OCC(=O)N)OC)O C08535045
C=CCNC(=O)NC(=O)C[NH+]1CCC(CC1)C(=O)Nc2ccccc2O C15043126
c1c2c(cc3c1OCCO3)n(c(n2)CCCCC[NH3+])C[C@@H](CO)O C19753438
CC(C)NC(=O)NC[C@@H]1[C@@H]([C@@H]([C@@H](O1)CO)O)[NH+]2CCC[C@@H]2COC C20465308
CCN(CC)C(=O)CCc1ccc(cc1)N2C(=NC(=[NH+]C2(C)C)N)N C16954544
CCOC(=O)Nc1cc(c(c(n1)N)[N+](=O)[O-])NC[C@@H](C[NH+](C)C)O C17059564
C[C@H](c1nc(nc(n1)Nc2ccccc2)N)[NH+]3CCN(CC3)CCO C32850916
CC(C)[NH2+]Cc1cc(ccc1OCC(=O)NC(=O)N)Br C34659901
CC[NH2+][C@@H](C)c1cccc(c1)S(=O)(=O)NCCS(=O)(=O)N C36746136
CC[C@H](c1cccc(c1)S(=O)(=O)NCCS(=O)(=O)N)[NH2+]C C37683270
CCC[NH+]1CCN(CC1)c2nc-3c(ncn(c3n2)C[C@H](CO)O)N C01507685
CC(C)S(=O)(=O)c1ccc(cc1)[C@H](CNO)N2CC[NH2+][C@@H](C2)O C39534516
C[NH+]1CCN(CC1)Nc2c(c(ncn2)Nc3ccc(cc3OC)OC)N C40754410
C[NH+](C)CCNS(=O)(=O)c1cc(cnc1NN)Br C41069918
C[NH+](C[C@H](COC)O)CC(=O)Nc1c(cc(cc1Cl)Cl)N C42483039
CCC[C@@H](c1nc(co1)C(=O)NCCNc2ccc(cn2)[N+](=O)[O-])[NH3+] C43217194
c1ccc(c(c1)[N+](=O)[O-])S(=O)(=O)n2cccc2[C@@H](CC(=O)N)[NH3+] C44254182
CC(C)(C)S(=O)(=O)/C(=C/c1c(ccs1)[C@H](CC(=O)N)[NH3+])/C#N C44254626
CCOc1ccc(cc1)Nc2c(c(c(c3n2ncc3)C#N)NCC[NH3+])C C45253179
C[C@H](C(=O)NC(=O)NC[C@@H]1CCCO1)[NH+]2CCC(CC2)CC(=O)N C48026392
Cc1ccc(c([nH+]1)Cn2c3cc(cc(c3[nH+]c2NC[C@H](CO)O)C)C)[O-] C28710371
CC(=O)Oc1c(cc(cc1OC)/C=N/[NH+]=C(\c2c(non2)N)/N)OC C09428176
CCCCCCN1C(=O)/C(=C/N[C@@H]2CCCC[C@@H]2[NH3+])/C(=O)NC1=O C20292138
CC(C)[C@H](C[NH+](C)C)NC(=O)c1cc(cnc1NN)Br C51116536
C[C@H]1CCC[C@@](C1)(CNC(=O)NNC(=O)C(=O)NC2CC2)[NH+](C)C C52588338
C[C@H]1C[C@@H](C[NH+](C1)C[C@@H](C)NC(=O)NNC(=O)C(=O)NC2CC2)C C56946347
c1ccc(c(c1)NC(=O)C[NH+]2CCC(CC2)CO)SCC(=O)N C46091146
COc1cc(ccc1[N+](=O)[O-])NCC[NH2+]CCOc2c(non2)N C59384062
C[NH+](CCNC(=O)c1cc(cnc1NN)Br)CCOC C61401284
C[C@H](CNC(=O)c1cc(cnc1NN)Br)C[NH+]2CCCC2 C62070908
C[C@@H](C(=O)NC(=O)N)[NH2+]CC1(CCOCC1)c2ccc(cc2)OC C62242483
C[C@H](CC[NH+](C)C)NC(=O)NNC(=O)c1cc(c[nH]1)Br C62506474
CCC[NH2+]Cc1ccc(c(c1)Br)O[C@H](C)C(=O)NC(=O)N C62701549
Cc1nc(no1)C2(CCCC2)[NH2+]CC(=O)Nc3c(ccs3)C(=O)N C63511407
c1cc2c(cc1Cl)cc([nH]2)C(=O)NNC(=O)NCCCn3cc[nH+]c3 C64886217
c1cc(oc1CSc2[nH]ncn2)C(=O)NC[C@H]3NN[C@@H]4[NH+]3CCC4 C65394479
c1cc(ccc1[C@@H](CNC(=O)NC2CC[NH+](CC2)CC(=O)N)O)F C65417359
CC[NH+]1CCN(CC1)[C@H](C)CNC(=O)Nc2cnn(c2)CC(=O)N C65430232
COCCOc1ccccc1C[NH+]2CCNC(=O)[C@@H]2CC(=O)NN C66115461
C[C@H](C(=O)NC(=O)N)[NH2+]CC1(CCOCC1)c2ccc(cc2)OC C66392858
CC(C)c1cccc(c1NC(=O)C[NH+]2C[C@@H](C[C@@H]2C(=O)N)O)C(C)C C67128677
Cc1ccc(cc1)SCCNC(=O)C[NH+]2C[C@H](C[C@@H]2C(=O)N)O C67129069
Cc1ccc(cc1C(=O)N)NC(=O)NC[C@@H](c2ccsc2)[NH+](C)C C67313677
C[NH+](CCNC(=O)C(=O)Nc1c(ccs1)C(=O)N)Cc2ccccc2 C67379832
CCC(CC)(CNC(=O)C(=O)Nc1ccc(c(c1)C(=O)N)C)[NH+](C)C C67524839
CC1CC[NH+](CC1)C[C@@H](CNC(=O)NCCNc2ncccn2)O C67549962
c1cc(c(c(c1)F)F)CN2CCC[C@](C2=O)(C[NH2+]C(CO)CO)O C67558900
CCCC[C@@]12C[NH+]3C[C@@](C1=O)(CN(C2)[C@@H]3[C@@H]([C@@H]([C@@H](CO)O)O)O)C C19323396
c1ccc(c(c1)COc2ccc(cc2)/C=N/[NH+]=C(/c3c(non3)N)\N)F C17073270
C/C(=N\NC(=O)c1c(nnn1c2c(non2)N)C[NH+]3CCCCC3)/c4cccc(c4)O C25782070
c1c(csc1C[NH2+]CCNC(=O)c2c(non2)N)Br C32617194
c1ccc(cc1)n2cnc(n2)OCC(=O)NN/C(=C\n3cncn3)/[NH3+] C20365780
CC(C)[NH2+]CCCC(=O)Nc1cc2c(cc1Br)[nH]c(=O)[nH]2 C37634659
c1c(cc(c(c1Cl)OC(F)F)Cl)NC(=O)CNC(=O)C[NH3+] C37767396
CCC[NH+]1CCN(CC1)c2nc-3c(ncn(c3n2)C[C@@H](CO)O)N C01507681
c1cc(oc1C/C(=N/NC(=[NH2+])N)/C/C=C/c2ccc(o2)[N+](=O)[O-])[N+](=O)[O-] C38653122
CCOc1ccc(cc1)Nc2c(c(ncn2)NN3CC[NH+](CC3)C)N C40756907
Cc1c(cccc1NC(=O)C(=O)NCc2ccc([nH+]c2)N(C)C)C(=O)N C41637916
CC[NH+](CC)CCOc1ccccc1NC(=O)CCCCNC(=O)N C42699696
CC[C@@]1(C(=O)N(C(=O)N1)NC(=O)C[NH+]2CCC(CC2)CC(=O)N)C C48025273
C[C@@H](C(=O)NC(=O)NC[C@H]1CCCO1)[NH+]2CCC(CC2)CC(=O)N C48026394
CC[NH2+]Cc1cccc(c1O[C@@H](C)C(=O)NC(=O)N)Br C48794814
C[C@@H](C(=O)NC(=O)N)Oc1c(cccc1Br)C[NH2+]C(C)C C48795423
CCCCCCN1C(=O)/C(=C/N[C@H]2CCCC[C@@H]2[NH3+])/C(=O)NC1=O C20292141
CC(C)[NH+](CCNC(=O)c1cc(cnc1NN)Br)C(C)C C51089212
CC(C)C[C@H](C[NH+](C)C)NC(=O)c1cc(cnc1NN)Br C51113615
CC[NH2+][C@H](C)c1cc(ccc1OCC(=O)NC(=O)N)Br C52067331
CC[NH2+][C@@H](C)c1cc(ccc1O[C@@H](C)C(=O)NC(=O)N)Br C52067364
CC[NH2+][C@H](C)c1cc(ccc1O[C@@H](C)C(=O)NC(=O)N)Br C52067365
CC[NH2+][C@@H](C)c1cc(ccc1O[C@H](C)C(=O)NC(=O)N)Br C52067366
CC[NH2+][C@H](C)c1cc(ccc1O[C@H](C)C(=O)NC(=O)N)Br C52067367
CCC[NH2+][C@@H](C)c1cc(ccc1OCC(=O)NC(=O)N)Br C52067648
C[C@@H]1CCC[C@](C1)(CNC(=O)NNC(=O)C(=O)NC2CC2)[NH+](C)C C52588341
CC(C)[NH+](CC(=O)N)CC(=O)NC(=O)Nc1ccc2c(c1)OCO2 C14927527
Cc1c2c(oc(c2c(=O)[nH]n1)NC(=O)C[NH+](CC(=O)N)C(C)C)C C10906176
C[C@H]1CCC[NH+](C1)C(C)(C)CNC(=O)NNC(=O)C(=O)NC2CC2 C54805215
C=CCNC(=O)NC(=O)C[NH+]1CCC(CC1)NC(=O)NC2CCCCC2 C55027866
C[C@@H]1C[C@H](C[NH+](C1)C[C@@H](C)NC(=O)NNC(=O)C(=O)NC2CC2)C C56946348
C[C@H](CNC(=O)Nc1ccccc1CC(=O)N)[NH+]2CCc3ccccc3C2 C45723225
C[C@H]1C[C@@H](C[NH+](C1)C[C@@H](C)NC(=O)[C@@H](CCSC)NC(=O)N)C C60015934
c1c(cnc(c1C(=O)NCCC[NH+]2CCCC2)NN)Br C62071033
CCC[C@H](C(=O)Nc1ccc(cc1C)N2CC[NH+](CC2)C)NC(=O)N C63605828
CCCc1nnc(s1)NC(=O)C2CCC(CC2)CN3CN[NH2+]N3 C63807766
C[C@H]1[C@H](c2ccccc2N1CC(=O)N)C[NH2+]CCSc3nc[nH]n3 C63870049
C1CCC(C1)NC(=S)NNC(=O)NC2CC[NH+](CC2)CC(F)F C64256045
CCC[C@H](C(=O)Nc1ccc(cc1)c2cn3c([nH+]2)CCCC3)NC(=O)N C64302721
Cc1ccc2cc([nH]c2c1)C(=O)NNC(=O)NCCCn3cc[nH+]c3 C64886182
C[C@H](c1ccc(cc1)S(=O)(=O)N)NC(=O)NCC(C)(C)[NH+](C)C C65449613
COCCOc1ccc(cc1)C[NH+]2CCNC(=O)[C@@H]2CC(=O)NN C66115389
CC[C@@H](C)[NH+](C)CCNC(=O)NNC(=O)c1cc(c[nH]1)Br C66203309
CC[NH+](C)CCNC(=O)NNC(=O)Nc1ccc(cc1)Br C66988598
Cc1ccc(cc1C(=O)N)NC(=O)NC[C@H](c2ccsc2)[NH+](C)C C67313679
Cc1ccc(cc1C(=O)N)NC(=O)C(=O)NC[C@@]2(CCC[C@@H](C2)C)[NH+](C)C C67534006
Cc1ccc(cc1C(=O)N)NC(=O)C(=O)NC[C@]2(CCC[C@@H](C2)C)[NH+](C)C C67534007
Cc1ccc(cc1C(=O)N)NC(=O)C(=O)NC[C@@]2(CCC[C@H](C2)C)[NH+](C)C C67534009
Cc1ccc(cc1C(=O)N)NC(=O)C(=O)NC[C@]2(CCC[C@H](C2)C)[NH+](C)C C67534012
CC1CC[NH+](CC1)C[C@H](CNC(=O)NCCNC(=O)C2CCCC2)O C67639090
Cc1c(c(=O)[nH]c(=O)[nH]1)CSc2nnc(o2)[C@H](CC(C)C)[NH3+] C01876725
Cc1cc(c(c(c1)C)NC(=O)C[C@@H](C(=O)[O-])[NH2+]CCC[NH2+]C)C C05258439
CC(=C1[C@H](N(C(=O)C1=O)CC[NH2+]CCO)c2ccc(cc2)O)O C08566173
Cc1ccc(c(c1)NC(=[NH2+])Nc2[nH]c(=O)c(c(n2)C)CC#N)OC C09264434
C[C@@H](C(=O)NC[C@@H](CCOc1ccc2ccc(=O)oc2c1)O)[NH3+] C15206705
CCCc1cc(nc(n1)NC(=[NH2+])Nc2ccc3c(c2)OCCO3)O C03855656
CC[C@]12C[NH+]3C[C@](C1=O)(CN(C2)[C@H]3[C@@H]([C@H]([C@@H](CO)O)O)O)CC C19323119
Cc1cc(c(c(c1)C)NC(=O)C[NH+](C)CCC(=O)NC(=O)N)C C27126672
C=CCNC(=S)NCC[NH2+]CCN[C@@H]1CCS(=O)(=O)C1 C22860409
CCC(=O)Nc1ccc(cc1)[C@H](C)[NH2+][C@@H](C)C(=O)NC(=O)NCC C30498897
CCC(=O)Nc1ccc(cc1)[C@@H](C)[NH2+][C@@H](C)C(=O)NC(=O)NCC C30498900
CCC(=O)Nc1ccc(cc1)[C@H](C)[NH2+][C@H](C)C(=O)NC(=O)NC C30499727
c1cc(oc1)CNC(=O)NC(=O)CC[NH+]2CCC(CC2)C(=O)N C28851929
c1ccc(c(c1)NC(=O)C[NH+]2CCC(CC2)O)SCC(=O)N C32758499
CCC(CC)[C@H](c1ccc2c(c1)N(C(=O)[C@@H](O2)C)CC(=O)N)[NH3+] C33501591
CC[NH2+]Cc1cc(ccc1OCC(=O)NC(=O)N)Br C34659543
CS(=O)(=O)NCCNc1c2ccccc2[nH+]cc1C(=S)N C36913983
CS(=O)(=O)NCCNS(=O)(=O)c1ccccc1C#CC[NH3+] C37581798
Cc1ccccc1Nc2c(c(ncn2)NCCCn3cc[nH+]c3)N C40781250
Cc1cccc(c1)Nc2c(c(ncn2)NCCCn3cc[nH+]c3)N C40781716
CCCCN(C)C(=O)C[NH+]1CCc2c(sc(c2C(=O)N)N)C1 C41583050
CSCC[C@@H](c1nc(co1)C(=O)N[C@@H]2CCCCNC2=O)[NH3+] C43217081
c1cc(ccc1C[C@@H](c2nc(co2)C(=O)NC[C@H]3CCCO3)[NH3+])O C43217353
Cc1c(c(on1)/C=C/c2c(ccs2)[C@@H](CC(=O)N)[NH3+])[N+](=O)[O-] C44253728
Cc1c(c(on1)/C=C/c2c(ccs2)[C@H](CC(=O)N)[NH3+])[N+](=O)[O-] C44253731
c1cc(oc1)CSc2ccc(cc2[N+](=O)[O-])[C@@H](CC(=O)N)[NH3+] C44253968
CC[NH+]1CCC[C@@H]1CNC(=S)NNC(=O)c2ccccc2O C45521934
CN(C)c1cc(cc[nH+]1)CNC(=O)Nc2ccccc2CC(=O)N C45724088
C[C@H]1CCCC[NH+]1[C@@H](C)CNC(=O)NNC(=O)C(=O)NC2CC2 C46339658
C[C@@H]1C[C@H](C[NH+](C1)CCNC(=O)NNC(=O)C(=O)NC2CC2)C C46425158
C[C@H](c1ccc(cc1)OC(F)(F)F)[NH2+][C@H](C)C(=O)NC(=O)N C46817754
C[C@H](CNC(=O)[C@@H](C(C)C)NC(=O)N)[NH+]1CCc2ccccc2C1 C47684401
C[C@@H](CNC(=O)[C@H](C(C)C)NC(=O)N)[NH+]1CCc2ccccc2C1 C47684403
CCOC(=O)Nc1ccc([nH+]c1N)NCc2ccc(cc2F)F C26821582
CC(C)(CO)NC(=O)/C=C\c1ccc(c(c1)N)OCC[NH+](C)C C57897074
c1ccc(c(c1)NC(=O)NCCn2cc[nH+]c2)SCC(=O)N C58156732
C[NH+](C)[C@@H](CNC(=O)Nc1ccccc1CC(=O)N)c2ccco2 C45725469
C[NH+]1CCC(CC1)NC(=O)Nc2ccccc2OCCC(=O)N C47877024
c1cc(oc1)[C@@H](CNC(=O)CCCCNC(=O)N)[NH+]2CCCC2 C61497660
COCC/[NH+]=C(/N)\NCCCNc1ccc(cn1)C(F)(F)F C58159574
[truncated: 1,555,167 more chars]
