# Supplementary material for: PyRMD Studio: A Unified Suite for Next-Generation, AI-Powered Virtual Screening
Source: J Chem Inf Model. 2026 May 19;66(11):6197–203. doi: 10.1021/acs.jcim.6c00648 (PMC13250901; doi:10.1021/acs.jcim.6c00648)
Supplement: Supplementary file 2 [file ci6c00648_si_002.zip › decoys/tysy_decoys.ism]

CCOC(=O)c1c(c(sc1NC(=O)[C@@H]2CCCC[C@H]2C(=O)[O-])C(=O)N)C C02095830
COc1cc(cc(c1O)OC)[C@@H]2c3c(cc(c(c3OC)O)OC)C=C([C@H]2CO)C(=O)[O-] C01868292
c1ccc(c(c1)C2=NO[C@@](C2)(CC(=O)[O-])C(=O)NC3CCCCCC3)OCC(=O)N C05487745
c1ccc(cc1)CN2[C@@H]([C@@H](N(C2=O)Cc3ccccc3)NC(=O)N)C(=O)[O-] C01625728
c1cc(ccc1NC(=O)C(=O)N/N=C/c2cc(ccc2[O-])[N+](=O)[O-])O C03097942
CCOc1ccc(cc1)c2c3c([nH]n2)OC(=C([C@@]34c5ccccc5N(C4=O)CC(=O)[O-])C#N)N C08439722
c1cc(c(cc1S(=O)(=O)NNC(=O)C(=O)NC2CC2)C(=O)[O-])F C13031680
COc1ccc(cc1S(=O)(=O)N)NC(=O)CC2(CCCCCC2)C(=O)[O-] C13251841
CC(C)(C)NC(=O)CN(C)c1ccc(cc1C(=O)[O-])S(=O)(=O)N C13277586
Cc1c(c([nH]n1)O)[C@H](c2cccc(c2OC)OC)c3c(n[nH]c3[O-])C C04115334
CC(=O)Nc1ccc(cc1)NC(=O)C[C@H]2C(=O)N[C@@H](CS2)C(=O)[O-] C20635067
CC(=O)Nc1ccc(cc1)NC(=O)C[C@H]2C(=O)N[C@H](CS2)C(=O)[O-] C20635071
CC(=O)Nc1ccc(cc1)NC(=O)CSc2nc(cc(n2)[O-])CC(=O)NCC=C C22628995
c1ccc2c(c1)C(=O)N(NN2)CC3CCC(CC3)C(=O)NCC(=O)[O-] C11867202
c1cc2c(cc1NC(=O)/C=C/C(=O)[O-])c(c[nH]2)[C@H](C(=O)[O-])[NH+]3CCCC3 C32102960
C[C@]12CC/C(=N\OCC(=O)[O-])/C=C1CC[C@@H]3[C@@H]2[C@H](C[C@]4([C@H]3CC[C@@]4(C(=O)CO)O)C)O C34144486
c1ccc(c(c1)c2cc([nH]n2)C(=O)Nc3ccc(cc3)S(=O)(=O)[N-]c4ncccn4)O C02337504
COc1cc(ccc1O)[C@H]2[C@H]3[C@@H](C(=NC3=O)[O-])[C@@]([NH2+]2)(CC4CCCCC4)C(=O)[O-] C35074504
C[C@@H]1C[C@@H](C[NH+](C1)[C@@H](c2c[nH]c3c2ccc(c3)NC(=O)/C=C/C(=O)[O-])C(=O)[O-])C C36359356
Cc1cc(c(c(=O)o1)C(=C)NNC(=O)c2cc(n[nH]2)C(F)(F)F)[O-] C36621691
c1cc(c(cc1S(=O)(=O)[N-]c2ncc(s2)Br)[N+](=O)[O-])NN C37436835
c1cc(c(cc1NN)[N+](=O)[O-])S(=O)(=O)[N-]c2ncc(s2)Br C37436843
c1cc(c(cc1NN)S(=O)(=O)[N-]c2ncc(s2)Br)[N+](=O)[O-] C37930059
C/C(=C/1\C=CC(=O)C(=C1[O-])O)/NNC(=O)c2cnn(c2C(F)(F)F)c3ccccc3 C01507880
CC1=C([C@@H](NO1)c2ccccc2)C(=O)N/C(=N\NC(=O)C3=NN=C(C3)c4ccco4)/[S-] C38626643
CCOc1cc(ccc1O)[C@H](c2c([nH]nc2[O-])C)C3=C(N=N[C@@H]3O)C C39355952
Cc1ccc(cc1[N+](=O)[O-])C(=O)Nc2cccc(c2)[N-]S(=O)(=O)N C39558220
Cc1c(cccc1[N+](=O)[O-])C(=O)Nc2cccc(c2)[N-]S(=O)(=O)N C39558364
c1cc(sc1)c2nnc(n2CC(=O)NCc3ccc(cc3)S(=O)(=O)N)[S-] C39994069
CCCOc1cccc(c1)C(=O)C2=C(C(=O)N[C@@H]2c3ccc(cc3)OCC(=O)N)[O-] C40125866
CS(=O)(=O)NCCNC(=O)Nc1cc(ccc1C(=O)[O-])Br C40578774
c1ccc(cc1)Oc2ccc(cc2)N/C(=C(\C#N)/C(=O)CNC(=O)NC3CC3)/[O-] C50943474
C=CCSCC(=O)NCC(=O)Nc1cccc2c1c(n[nH]c2=O)[O-] C51384008
COC(=O)/C(=C(/c1c([nH]c(=S)[nH]c1=O)[O-])\NCCCOCC2CC2)/F C54505943
c1ccc(c(c1)N2C(=O)[C@@](N=C2[O-])(C(F)(F)F)NS(=O)(=O)c3ccc(cc3)N)Cl C03016896
c1cc(c(cc1[N+](=O)[O-])/C=N/NC(=O)CSc2nnc(s2)N)[O-] C58988178
Cc1ccc(cc1)/C=N/Nc2[nH]nc(n2)SC/C(=N/c3[nH]ncn3)/[O-] C20907916
Cc1cc(nc(n1)/N=C(\N)/Nc2ccc(cc2)S(=O)(=O)[N-]c3c(c(no3)C)C)C C15231457
CCCCN1C(=O)/C(=C/NNC(=S)Nc2ccccc2)/C(=NC1=O)[O-] C09012240
c1cc(ccc1CNC(=O)N)S(=O)(=O)/N=C(/COc2ccc(cc2)F)\[O-] C62677689
CCCCN1C(=O)/C(=C/NNC(=S)Nc2ccccc2)/C(=O)N=C1[O-] C09012240
c1cc(c(nc1)Cl)NC(=O)CSC2=C(C3=NC(=O)C=C([C@@H]3S2)[O-])C(=O)N C44900901
Cc1ccc(cc1[N-]S(=O)(=O)C)N[C@H](C)C(=O)NC(=O)NCC=C C64409794
COc1cc(cc(c1OC)C(=O)[O-])S(=O)(=O)NNC(=O)NCC2CC2 C64940219
c1ccnc(c1)c2nc([nH]n2)/N=C(/CNC(=O)NCC3CCCC3)\[O-] C50604226
Cc1ccc(c(c1)C(=O)NNC(=O)NCCC(C)C)[N-]S(=O)(=O)C C65134100
Cc1ccc(c(c1)C(=O)NNC(=O)NCCc2cccs2)[N-]S(=O)(=O)C C65199558
CC(C)Oc1ccc(cc1)[N-]S(=O)(=O)CC(=O)NNC(=O)NC2CCCC2 C65919232
c1cc(ccc1c2nc([nH]n2)/N=C(/COc3ccc(cc3)C(=O)N)\[O-])F C66043831
c1cc(oc1)Cn2c(c3ccc(cc3nc2=S)C(=O)NCC(=O)N)[O-] C67509170
c1c(c[nH+]c(c1Cl)N2CCN(CC2)C(=O)CONC(=O)N)C(F)(F)F C02555659
CO[C@H]1[C@@H]([C@H]([C@H]2[C@H](O1)CO[C@@H](O2)c3ccccc3)[NH3+])NC(=O)c4ccccc4 C06180364
CC[NH+]1C[C@@]2(CC[C@@H]([C@@]34[C@@H]2[C@@H]([C@@]5([C@H]31)[C@]6(C[C@@H]([C@H]7C[C@@]4([C@@H]6[C@H]7O)O)OC)OCO5)O)OC)C C08214990
c1ccc2c(c1)C[C@@H]([NH2+]C2)C(=O)NCC3CCC(CC3)C(=O)NC[C@H]4CCCO4 C09172254
c1cc(ccc1n2c3c(c(n2)C(=O)NC4CC[NH+](CC4)CC(=O)N)CCC3)F C12740355
C[NH+]1CCN(CC1)C(=O)c2cccc3c2N[C@H]([C@@H]4[C@@H]3C=CC4)c5ccc(cc5O)O C13640129
CC1CCN(CC1)C(=O)C[C@@H]2[C@@H](CC[C@H]3[C@]2(CC[C@@H]4[C@]3(CO[C@H](O4)C[NH3+])C)C)O C15709461
COc1ccc(cc1O)[C@@H]2Nc3c(c4c(s3)C[NH+](CC4)Cc5ccccc5)C(=N2)O C22636020
CC(=O)Nc1ccc(cc1)NC(=O)C(=O)NCC2CC[NH+](CC2)C3CCCC3 C22999232
CNC(=O)[C@H]1CN(c2ccccc2O1)C(=O)CS/C(=[NH+]/C3CCCCC3)/N C29494217
CC(C)[NH+](CC(=O)N)CC(=O)Nc1cc2c(cc1Br)OCCO2 C31346101
C=CCN1c2ccccc2C(=O)[C@@H]([C@@H]1O)C(=O)N[C@@H]3C(=c4ccccc4=[NH+]C3=O)O C38979595
CC(C)[NH+]1CCc2c(sc(c2C#N)N/C(=N/O)/C(=N/O)/c3ccccc3)C1 C39448622
CSC1=C[C@H]2C[C@@H]3CO[P@@](=O)(N[NH+]3C[C@@H]2C=C1O)c4ccccc4O C39467246
CC(=O)N1C[C@@H](C2(C1)CC[NH2+]CC2)C(=O)NCCc3c[nH]c4c3cc(cc4)OC C39598921
c1ccc(c(c1)C(=O)N2C[C@H](C3(C2)CC[NH2+]CC3)C(=O)NCCCO)C(F)(F)F C39605327
Cc1cccc(c1)C(=O)N2C[C@@H](C3(C2)CC[NH2+]CC3)C(=O)NCCNc4ccccc4 C39655198
c1cc2c(cc1Cl)c(c[nH]2)CCNC(=O)[C@H]3CN(CC34CC[NH2+]CC4)C(=O)C5CCOCC5 C39676533
C[C@@H](C(=O)NC)NC(=O)[C@H]1CN(CC12CC[NH2+]CC2)C(=O)c3cc(cc(c3)Cl)Cl C39683846
CC(C)[C@@H](C(=O)NC(C)(C)C)NC(=O)[C@@H]1CN(CC12CC[NH2+]CC2)C(=O)c3ccccc3 C39685768
C[C@@H](C(=O)Nc1c(ccs1)C(=O)N)[NH+]2CCC(CC2)C(=O)c3ccccc3 C40037375
Cc1cccn2c1[nH+]c(c2CC(=O)Nc3c(c4c(s3)CCCC4)C(=O)N)C C41304377
Cc1cccc(c1NC(=O)NC2CC([NH2+]C(C2)(C)C)(C)C)C(=O)N3CCCC3 C44142492
Cc1cc(nn1C)C(=O)N2C[C@@H](C3(C2)CC[NH2+]CC3)C(=O)NCc4cc5ccccc5[nH]4 C44713583
Cc1c(c(n[nH]1)C)[C@H](C)NC(=O)[C@H]2CN(CC23CC[NH2+]CC3)C(=O)c4c(cccc4F)F C44713668
Cc1c(c(n[nH]1)C)[C@@H](C)NC(=O)[C@H]2CN(CC23CC[NH2+]CC3)C(=O)c4ccc(cc4)Cl C44713731
Cc1c(c(n[nH]1)C)[C@H](C)NC(=O)[C@H]2CN(CC23CC[NH2+]CC3)C(=O)[C@@H]4CCC=CC4 C44714177
Cc1nnc(o1)c2ccc(cc2)NC(=O)C(=O)NC3CC([NH2+]C(C3)(C)C)(C)C C44918823
C[C@H](c1ccc(c(c1)F)F)[NH+](C)CC(=O)Nc2cccc(c2)S(=O)(=O)N C45703948
c1cc(c(cc1NC(=O)CO/N=C(\c2cc[nH+]c(c2)N3CCCCC3)/N)F)F C48324609
CC1(CC(CC([NH2+]1)(C)C)NC(=O)C(=O)Nc2ccc3c(c2)OC(O3)(F)F)C C48605294
CC1CC[NH+](CC1)Cc2cs/c(=N\C(=O)CN3CCO[C@@H](C3)C(=O)N)/[nH]2 C51103783
C[NH+]1CCC[C@H](C1)N(C)S(=O)(=O)c2cc(cnc2NN)Br C53248494
Cc1ccc2c(c1)[nH]c(n2)[C@@H](C)NC(=O)[C@@H]3CN(CC34CC[NH2+]CC4)C(=O)c5ccccc5F C39695688
Cc1cc(c(c(c1)C)NC(=O)CNC(=O)Nc2ccc([nH+]c2)N3CCCC3)C C48084691
c1ccc2=[NH+]CC(=c2c1)CCNC(=O)CCN3[C@H](Nc4ccccc4C3=O)O C63328844
CNC(=O)C1CCC(CC1)NC(=O)NCC2(CCCC2)[NH+]3CCSCC3 C63406488
COc1ccc2=C[C@H](C(=O)[NH+]=c2c1)CC(=O)Nc3ccc(cc3)S(=O)(=O)N C63899704
CC1=C([C@@H](ON1)N)C(=O)O[C@@H](c2ccccc2)C(=O)C3=c4ccccc4=[NH+]C3 C64156043
C[C@H]([C@@H]1C[C@H]2CC[C@@H]1C2)NC(=O)NC(=O)C[NH+]3CCC[C@H](C3)C(=O)NC4CC4 C65251901
CC(=O)Nc1cc(c(cc1F)F)NC(=O)C(=O)NCC(C)(C)[NH+]2CCCCC2 C65525270
CC1(CC(CC([NH2+]1)(C)C)NC(=O)C(=O)Nc2cccnc2N3CCOCC3)C C54840322
Cc1cc(ccc1NC(=O)N[C@@H]2c3ccccc3C[C@@H]2O)N4CC[NH+](CC4)C C65820431
C[C@H](C(=O)N1CCC[C@H](C1)C(=O)N)[NH+]2CCC(CC2)C(=O)NC3CCCCC3 C65964441
CC[NH+]1CCN(CC1)C(=O)CC2CCN(CC2)C(=O)[C@@H](C(C)C)NC(=O)N C66651196
C1CCC(C1)CC(=O)NC2CC[NH+](CC2)CC(=O)N3CCC(CC3)C(=O)N C66875374
C[C@@H](C(=O)N1CCC[C@@H](C1)C(=O)N)[NH+]2CCC(CC2)NC(=O)CC3CCCC3 C66875842
Cc1ccc(cc1NC(=O)NC2CC([NH2+]C(C2)(C)C)(C)C)N3C(=O)CCC3=O C67289240
CC1(CC(CC([NH2+]1)(C)C)NC(=O)NCCCc2nnc3n2CCCCC3)C C67380971
C[C@@H](C(=O)Nc1ccc(cc1)S(=O)(=O)N)[NH+]2CCC(=CC2)c3ccccc3 C07417843
c1cc(ccc1c2ccc3c(c2)C(=O)N4CC[C@@H]([C@H]4C(=O)N3)NC(=O)COCC(=O)[O-])Cl C03839538
Cc1cccc(c1)c2nnc(n2CC(=O)[O-])S[C@@H](C)C(=O)NC(=O)NCc3ccco3 C13020147
C[C@@H](C(=O)[O-])n1c(nnc1S[C@H](C)C(=O)NC(=O)NCc2ccco2)c3cccs3 C13020488
C[C@@H](C(=O)[O-])n1c(nnc1S[C@@H](C)C(=O)NC(=O)NCc2ccco2)c3cccs3 C13020490
c1cc(c(cc1S(=O)(=O)NNC(=O)Cn2cc(cc(c2=O)Cl)C(F)(F)F)C(=O)[O-])O C13033064
CCOc1cc(ccc1OS(=O)(=O)c2ccc(cc2)/C=C/C(=O)[O-])[C@@H]3C(=O)NC(=O)N3 C13087858
c1ccc(cc1)S(=O)(=O)Cc2ccc(o2)C(=O)NNS(=O)(=O)c3ccc(c(c3)C(=O)[O-])F C13196367
Cc1cc(c(c(c1)C)NC(=O)CNC(=O)Cn2cnc3c(c2=O)c(c(s3)C(=O)[O-])C)C C13418230
Cc1cc(nc(c1C(=O)[O-])SCC(=O)NN2C(=O)[C@@](NC2=O)(C)c3ccc(cc3)OC)C C13446183
Cc1nnc(n1N)Sc2ccc(cc2[N+](=O)[O-])S(=O)(=O)Nc3ccccc3C(=O)[O-] C13461622
c1c(nc[nH]1)C[C@@H](C(=O)[O-])NC(=O)[C@@H]2[C@@H](OC3(O2)CCCCC3)[C@@H]([C@H]4COC5(O4)CCCCC5)O C16383506
CCCCOc1ccc(cc1)c2c3c([nH]n2)OC(=C([C@]34c5ccccc5N(C4=O)CC(=O)[O-])C#N)N C08439718
CSc1cccc(c1)NC(=O)C[C@H]2C(=O)N=C(S2)N[C@@H](c3cccs3)c4c([nH]c(=O)[nH]c4=O)[O-] C20135854
CSc1cccc(c1)NC(=O)C[C@@H]2C(=O)N=C(S2)N[C@H](c3cccs3)c4c([nH]c(=O)[nH]c4=O)[O-] C20135864
c1cc(ccc1C(=O)NNC(=O)CSc2nc([nH]n2)N/N=C/c3cc(ccc3[O-])[N+](=O)[O-])F C20923271
CCNC(=O)c1c(c(c([nH]1)C)C(=O)C2=C(C(=O)N([C@@H]2c3cccs3)c4cc(on4)C)[O-])C C25107752
Cc1c(c(n(n1)C)C)CC(=O)NNC(=O)c2ccccc2[N-]S(=O)(=O)c3cccs3 C30003511
c1ccc(cc1)N2CC[NH+](CC2)[C@H](c3c[nH]c4c3ccc(c4)NC(=O)/C=C/C(=O)[O-])C(=O)[O-] C32094055
c1ccnc(c1)N2CC[NH+](CC2)[C@H](c3c[nH]c4c3cc(cc4)NC(=O)/C=C/C(=O)[O-])C(=O)[O-] C31819844
CCc1cccc(c1N2C(=O)[C@H]3[C@@H]([NH2+][C@@]([C@@H]3C2=O)(CC(=O)[O-])C(=O)[O-])c4cc(c(c(c4)C)O)C)CC C34379976
CC(=O)Nc1ccc(cc1)S(=O)(=O)N[C@]2(C(=O)N(C(=N2)[O-])c3ccc(cc3)OC)C(F)(F)F C02867250
Cc1cc(nc(n1)C)[N-]S(=O)(=O)c2ccc(cc2)NC(=O)CN3C(=O)[C@@](NC3=O)(C)c4ccccc4 C12536196
CCOC(=O)C1=C(C(=O)N([C@@H]1c2cccc(c2)[N+](=O)[O-])c3ccc(cc3)S(=O)(=O)N)[O-] C13120388
CCOC(=O)C1=C(C(=O)N([C@H]1c2cccc(c2)[N+](=O)[O-])c3ccc(cc3)S(=O)(=O)N)[O-] C13120389
c1cc(cc(c1)Cl)CS(=O)(=O)[C@H]2NN[C@@H](O2)CNS(=O)(=O)c3ccc4c(c3)oc(n4)[O-] C38794147
Cc1ccc(c(c1)C(=O)N(C)[C@@H](c2ccccc2)C(=O)N[C@H]3[C@@H]4N(C3=O)[C@@H](C(S4)(C)C)C(=O)[O-])N C38806874
c1ccc(cc1)OS(=O)(=O)c2ccc(c(c2)N3CCN[C@H](C3)Cl)NS(=O)(=O)[O-] C39482799
C[C@@H](C(=O)[O-])Oc1ccc(cc1)C2=C[C@H](n3c(nnn3)N2)c4cc(c(c(c4)OC)O)[N+](=O)[O-] C13077770
COc1ccc(cc1)C2=C[C@H](N=N2)C(=O)NNS(=O)(=O)c3cc(ccc3OC)C(=O)[O-] C39704693
COc1ccc(cc1[C@H]2[C@H]3[C@@H](C(=NC3=O)[O-])ON2Cc4ccc(cc4[N+](=O)[O-])C(=O)N)Br C43209245
Cc1ccccc1N2C(=O)[C@H]3[C@@H](N[C@@]([C@@H]3C2=O)(Cc4ccc(cc4)O)C(=O)[O-])c5ccc(cc5)C(=O)OC C33869224
CCCCN1C(=O)[C@H]2[C@H]([NH2+][C@@]([C@@H]2C1=O)(CC(=O)[O-])C(=O)[O-])c3cc(ccc3OC)Br C33923179
Cc1cc(nc(n1)C)[N-]S(=O)(=O)c2ccc(cc2)NC(=O)[C@@H]3CCCN(C3)C(=O)NC4CC4 C44458450
COc1cc(ccc1OCC(=O)N)[C@@H]2CC(=O)Nc3c2n(cc3C(=O)[O-])c4cccc(c4)F C49544146
COc1cc(ccc1OCC(=O)N)[C@H]2CC(=O)Nc3c2n(cc3C(=O)[O-])c4cccc(c4)F C49544148
COCCN1C(=O)[C@@H]2[C@@H](N[C@@]3([C@@H]2C1=O)c4cc(ccc4NC3=O)Br)CCC(=O)[O-] C20566315
CCS(=O)(=O)[N-]c1ccc2c(c1)c(cc([nH+]2)N3CCN(CC3)CC(=O)NC(C)C)C(=O)[O-] C15729824
c1ccc2c(c1)OC[C@@H](O2)C(=O)NNC(=O)c3cccc(c3)[N-]S(=O)(=O)c4cccs4 C59289399
c1ccc2c(c1)OC[C@H](O2)C(=O)NNC(=O)c3cccc(c3)[N-]S(=O)(=O)c4cccs4 C59289401
Cn1c(c-2nc(nc2n(c1=O)C)Sc3nc([nH]n3)N/N=C/c4ccc(cc4)N(C)C)[O-] C21076042
CCOC(=O)C1=C(C(=O)N([C@@H]1c2ccc(cc2)[N+](=O)[O-])c3ccc(cc3)S(=O)(=O)N)[O-] C13120480
COc1cc(ccc1OCC(=O)N)[C@@H]2CC(=O)Nc3c2n(cc3C(=O)[O-])c4ccccc4F C61719098
COc1ccc(cc1OCC(=O)N)[C@H]2CC(=O)Nc3c2n(cc3C(=O)[O-])c4ccc(cc4)F C40283781
CCOC(=O)c1c2c(sc1NC(=O)[C@@H]3C(=C4C=C(C(=O)N=C4S3)C(=O)[O-])N)CCCC2 C63751175
COc1ccc(c(c1)N2[C@H](Nc3ccccc3C2=O)SC/C(=N/c4[nH]ncn4)/[O-])OC C63763411
COc1ccc(c(c1)OC)N2[C@H](Nc3ccccc3C2=O)SC/C(=N/c4[nH]ncn4)/[O-] C63763429
COc1ccc(cc1OCC(=O)N)[C@H]2CC(=Nc3c2n(cc3C(=O)[O-])c4ccc(cc4)F)O C40283781
COc1cc(ccc1OCC(=O)N)[C@@H]2CC(=Nc3c2n(cc3C(=O)[O-])c4ccc(cc4)F)O C40267793
COc1cc(ccc1OCC(=O)N)[C@H]2CC(=Nc3c2n(cc3C(=O)[O-])c4ccc(cc4)F)O C40267794
CC(C)NC(=O)CN1CCN(CC1)c2cc(c3cc(ccc3[nH+]2)[N-]S(=O)(=O)C)C(=O)[O-] C33256351
C[C@@H](C(=O)O[C@@H](C)C(=O)[O-])NC(=O)[C@@H](CCCCNC(=O)C)NC(=O)C C04543608
C[C@@H](C(=O)N[C@@H](C)C(=O)N[C@@H](C)C(=O)N[C@@H](C)C(=O)[O-])NC(=O)C C02566274
CCOc1cc(cc(c1OCC(=O)N)Br)CNc2n[n-]nn2 C04943035
C[C@H](C(=O)N[C@@H](C)C(=O)N[C@@H](C)C(=O)N[C@@H](C)C(=O)[O-])NC(=O)C C05706638
c1ccc(cc1)Nc2cc(c(cc2S(=O)(=O)[O-])[N+](=O)[O-])NCCO C05125263
c1ccc2c(c1)c(nn(c2=O)CC(=O)Nc3ccccc3C(=O)N)C(=O)[O-] C07814497
c1c(cc(c(c1/C=N/NC(=O)Cn2c(nnn2)N)[O-])[N+](=O)[O-])[N+](=O)[O-] C03091034
CC(C)(COP(=O)([O-])[O-])[C@@H](C(=O)NCCC(=O)NCCS)O C12495127
c1c(cc(cc1N[C@H]2[C@H]([C@@H]([C@@H]([C@@H](O2)CO)O)O)O)[N+](=O)[O-])C(=O)[O-] C06444478
c1cc(ccc1[N+](=O)[O-])O[P@@](=O)([O-])OC2[C@H]([C@H](C([C@H]([C@H]2O)O)O)O)O C15206009
CCOc1cc(cc(c1OCC(=O)N)Br)CNc2[n-]nnn2 C20175612
C(c1c(nnn1c2c(non2)N)C(=O)[O-])Sc3nnc(s3)N C21147039
COc1cc(ccc1OCC(=O)N)[C@@H]2CC(=O)Nc3c2c(nc(n3)SC)[O-] C21785025
CC(=O)NCCc1c[nH]c2c1cc(cc2)O[C@H]3[C@@H]([C@H]([C@@H]([C@H](O3)C(=O)[O-])O)O)O C22047607
Cc1cc(nc(n1)SCC(=O)Nc2nnc(s2)SCC(=O)N)[O-] C10077373
C[C@H]([C@]1([C@@H]2[C@@H]([C@@H]([NH2+]1)c3cc(c(c(c3)Br)OC)OC)C(=NC2=O)[O-])C(=O)[O-])O C33533364
Cc1ccccc1N2C(=O)[C@H]3[C@H]([NH2+][C@@]([C@@H]3C2=O)(CC(=O)[O-])C(=O)[O-])c4cc(c(c(c4)C)O)C C34377983
Cc1cc(cc(c1O)C)[C@@H]2[C@H]3[C@@H](C(=O)N(C3=O)C4CCCCC4)[C@@]([NH2+]2)(CC(=O)[O-])C(=O)[O-] C34377986
Cc1cc(cc(c1O)C)[C@@H]2[C@H]3[C@@H](C(=O)N(C3=O)C(C)(C)C)[C@@]([NH2+]2)(CC(=O)[O-])C(=O)[O-] C34379981
c1ccc(c(c1)C(=O)N)NC(=O)CC[N-]C2=NC(=N[C@H]3C2=NC=N3)Cl C39232907
C[C@@]12CCC[C@@]([C@@H]1C[C@@H](C[C@@H]2O[C@@H]3[C@@H]([C@@H]([C@@H]([C@@H](O3)CO)O)O)O)C(=C)C(=O)[O-])(C)O C39560232
COc1cc(cc(c1OC)Br)[C@@H]2[C@H]3[C@@H](C(=NC3=O)[O-])[C@@]([NH2+]2)(CO)C(=O)[O-] C33919160
C[C@@H]([C@@]1([C@@H]2[C@@H]([C@@H]([NH2+]1)c3cc(c(c(c3)Br)OC)OC)C(=NC2=O)[O-])C(=O)[O-])O C43221037
Cc1ccc(cc1Cl)N2C(=O)[C@H]3[C@@H]([NH2+][C@@]([C@@H]3C2=O)(CC(=O)[O-])C(=O)[O-])c4ccccc4O C33931452
CNC(=S)N/N=C/C(=N\NC(=S)NC)/[C@H]([C@H]([C@@H](CO)O)O)[O-] C43224436
CC(=O)Nc1cc(cc(c1)NC(=O)C)C(=O)Nc2nc([n-]n2)C(F)(F)F C45946934
CC(C)(C)CC(=O)NCC(=O)NNC(=O)c1c(cn(n1)c2ccccc2)[O-] C53790953
COC(=O)C1=C(N2C(=O)[C@@H](SC2=C([C@H]1c3ccc(cc3)O)C#N)CC(=O)[O-])N C59293872
CC(=O)N[C@@H](C1CCCC1)/C(=N/S(=O)(=O)c2cc(n(c2)C)C(=O)N)/[O-] C48557826
c1c(nc(s1)N2C(=O)C[C@H](C2=O)SC[C@H](C(=O)[O-])[NH3+])CC(=O)[O-] C16900820
COCCCN1C(=O)/C(=C\2/C[C@@H](NN2)c3c[nH]c4c3cccc4)/C(=NC1=O)[O-] C17113078
CCOc1ccccc1NC(=O)CSC2=N[C@H]3C(=N2)C(=NC(=N3)N)[O-] C39745371
COc1ccc(c(c1)NC(=O)[C@@H]2C(=C3C=C(C(=O)N=C3S2)C(=O)[O-])N)OC C39982843
c1ccc2c(c1)c(nn(c2=O)CC(=O)NCC(=O)Nc3c[nH]nc3)[O-] C63533602
c1ccc2c(c1)c(nn(c2=O)CC(=O)Nc3cccc(c3)CS(=O)(=O)N)[O-] C63535014
Cc1cc(no1)NC(=O)CSC2=C(C3=NC(=O)C=C([C@H]3S2)[O-])C(=O)N C36365718
c1ccc2c(c1)c(c(o2)C(=O)N)[N-]S(=O)(=O)C3=CC(=[NH+]C3)C(=O)[O-] C64328069
c1nnc(s1)NC(=O)CSC2=C(C3=NC(=O)C=C([C@@H]3S2)[O-])C(=O)N C44889807
c1c(csc1S(=O)(=O)NNC(=O)NC[C@@H]2CCCO2)C(=O)[O-] C64939464
CCn1c(c2ccc(cc2nc1=S)C(=O)NNC(=O)NC[C@@H]3CCCO3)[O-] C65146530
c1cc2c(c(c1)NC(=O)CNC(=O)C[C@@H]3CCCO3)c(n[nH]c2=O)[O-] C65309407
c1cc(c(cc1/C=C/C(=O)[O-])O[C@@H]2[C@@H]([C@@H]([C@@H]([C@@H](O2)CO)O)O)O)O C06505379
c1cc(c(cc1/C=C/C(=O)[O-])O[C@H]2[C@H]([C@@H]([C@@H]([C@@H](O2)CO)O)O)O)O C38249245
Cc1ncc(n1CCO[C@H]2[C@@H]([C@@H]([C@@H]([C@@H](O2)C(=O)[O-])O)O)O)[N+](=O)[O-] C65747785
Cc1ncc(n1CCO[C@@H]2[C@H]([C@@H]([C@@H]([C@@H](O2)C(=O)[O-])O)O)O)[N+](=O)[O-] C65747787
Cc1cc(no1)N([C@@H]2[C@@H]([C@@H]([C@@H]([C@@H](O2)C(=O)[O-])O)O)O)S(=O)(=O)c3ccc(cc3)N C65748755
c1nc2c(nc(nc2n1[C@@H]3C[C@@H](C=C3)CCS(=O)(=O)[O-])N)NC4CC4 C66345568
CCn1c(n[nH]c1=S)CNC(=O)c2cc(ccc2O)[N-]S(=O)(=O)C C66636624
CC(=O)Nc1ccc(c(c1)C(=O)Nc2ccc3cn[nH]c3c2)[N-]S(=O)(=O)C C67043336
Cc1nc(on1)CCCNC(=O)NNC(=O)c2c(cn(n2)c3ccccc3)[O-] C67084947
CCOC(=O)C1=C(OC(=C([C@@]12c3ccccc3N(C2=O)CC(=O)N)C#N)N)C C02232431
CC(=O)N[C@@H]1[C@@H]([C@@H]([C@@H](O[C@@H]1Oc2ccc(cc2OC)C=O)CO)O)O C04305752
Cc1ccc(cc1)S(=O)(=O)NC(=O)NNC(=O)C(=O)Nc2ccc(cc2)F C01574207
COc1ccccc1NS(=O)(=O)c2ccc(c(c2)[N+](=O)[O-])NN C03885821
COc1cc(ccc1OCC(=O)N)[C@H]2c3c(c4ccccc4oc3=O)OC(=C2C#N)N C06906894
Cc1c(c(n2c(n1)nc(n2)N)C)CC(=O)NCC(=O)NC(C)(C)C C09918197
c1ccc2c(c1)nc(n2CCCc3nnc(s3)N)c4c(non4)N C05635578
Cc1c(cco1)c2nnc(n2c3ccccc3)SCc4nc(nc(n4)N)N C06979546
Cn1cccc1C(=O)NC(=O)COC(=O)c2ccc(cc2)NC(=O)N C03522885
CN1CC=C2[C@H](C1)[C@H](C(C(=C2C#N)N)(C#N)C#N)c3ccc(c(c3)OC)OCC(=O)N C04813380
Cc1c2ccccc2oc1C(=O)NNC(=O)c3cc(cc(c3)NC(=O)C)NC(=O)C C21782804
CC(=O)Nc1ccc(cc1)O[C@@H]2[C@H]([C@H]([C@@H]([C@@H](O2)C(=O)OC)O)O)O C22046757
C[C@]1(C(=O)N(C(=O)N1)CC(=O)NNC(=O)c2cc(c[nH]2)Br)C3CC3 C24123372
C[C@H]1CCCC[C@]12C(=O)N(C(=O)N2)CC(=O)NNC(=O)Cc3c[nH]c4c3cccc4 C24453435
c1ccc2c(c1)c(c[nH]2)C(=O)NNC(=O)CCN3C(=O)C4(CCCC4)NC3=O C24584686
c1cc2c(cc1NC(=O)CNS(=O)(=O)N3CCCCCC3)[nH]c(=O)[nH]2 C26830485
CC(C)[C@@H](C(=O)Nc1cccc(c1)c2nnnn2C3CC3)NC(=O)N C10093621
c1ccc(cc1)N2[C@@H](CC(=N2)C(=O)NNC(=O)c3cccnc3)C(=O)N C32770812
CS(=O)(=O)CCNS(=O)(=O)c1c(nc2n1cccc2)NN C37751084
C[C@]1(C(=O)N(C(=O)N1)CC(=O)Nc2ccc(cc2)S(=O)(=O)N)c3ccccc3Br C02636701
C[C@H]1C2=C([C@H](O[C@@H]2C)NC(=O)CS[C@@H]3NN=C(N3C)C4CC4)C(=O)NN1 C38770056
CCCN1C(=NNN1)CN2C(=O)[C@@H](NC2=O)Cc3c[nH]c4c3cccc4 C39734174
Cc1cc(no1)Nc2c(c(ncn2)NCc3ccc4c(c3)OCO4)N C40680792
c1ccc(cc1)N2CCN(CC2)c3c(c(ncn3)NNC(=O)c4ccco4)N C40727116
C([C@@H]1[C@@H]([C@@H]([C@H]([C@@H](O1)O[C@@H]([C@@H](CO)O)[C@H]([C@@H](C(=O)[O-])O)O)O)O)O)O C43380339
COC(=O)[C@@H]1[C@H]([C@@H]([C@H]([C@@H](O1)Oc2ccc3c(c2)OC[C@@H](C3)c4ccc(cc4)O)O)O)O C44020170
C([C@@H]([C@H]([C@@H](/C(=C/[O-])/[NH3+])O[C@@H]1[C@@H]([C@@H]([C@@H]([C@@H](O1)C(=O)[O-])O)O)O)O)O)O C44559654
c1ccc2c(c1)[C@@]3([C@@H]4[C@H]([C@@H](N3)CCC(=O)N)C(=O)N(C4=O)C[C@H]5CCCO5)C(=O)N2 C20758747
COc1ccc(cc1N2C(=O)[C@@H]3[C@@H](N[C@]4([C@@H]3C2=O)c5ccccc5NC4=O)CCC(=O)N)Cl C16009610
COCCN1C(=O)[C@@H]2[C@H](N[C@]3([C@@H]2C1=O)c4cc(ccc4NC3=O)Cl)Cc5ccc(c(c5)O)O C16024504
COc1cc2c(cc1O[C@@H]3[C@H]([C@@H]([C@H]([C@@H](O3)CO)O)O)O)CCN4[C@]25C[C@H](C=CC5=CC4)OC C01041985
Cc1cc(n(n1)CC(=O)NNC(=O)CNC(=O)NC2CCCCC2)C C56117526
c1cnc(nc1)NCCC(=O)Nc2ccc(cc2)n3c(c(cn3)C#N)N C58293899
Cn1cc(cc1C(=O)NNC(=O)CNC(=O)c2c[nH]c3ccccc3c2=O)Br C58916214
CCOC(=O)C1=C(OC(=C([C@H]1c2ccccc2[N+](=O)[O-])C(=O)N)N)C C58948673
CNC(=O)C1CCC(CC1)Nc2ccc(cc2S(=O)(=O)N)[N+](=O)[O-] C63282412
CN1C(=O)C(=C(C12CCCC2)N)/C(=N\OCc3c(cco3)C(=O)OC)/N C63456303
c1ccc2c(c1)C(=O)N(NN2)CC(=O)NCC(=O)NC3=CC4=CC=N[C@@H]4C=C3 C63796164
CC(=O)N[C@]1(C2=C(NC(=O)N([C@H]2NC1=O)CCC3=c4cc(ccc4=[NH+]C3)F)[O-])C(F)(F)F C64044391
COCCN1C(=O)[C@H]2[C@@H](N[C@@]3([C@@H]2C1=O)c4cc(ccc4NC3=O)F)CC(=O)N C20548427
CC(C)CCNC(=O)NNC(=O)CN1C(=O)C2(CCCC2)NC1=O C65143495
c1cc(c(cc1F)NC(=O)c2ccoc2)C(=O)NNC(=O)NC[C@@H]3CCCO3 C65145867
c1ccc2c(c1)C(=NS2(=O)=O)NCCC(=O)NNC(=O)NC3CCCC3 C65921063
C=CCNC(=S)NN=C/C(=N\NC(=S)NCC=C)/[C@H]([C@@H]([C@@H](CO)O)O)[O-] C39949481
CC[C@@]1(C(=O)N(C(=O)N1)NC(=O)CNc2cc(c(cc2F)F)NC(=O)C)C C66375589
CC(C)Cn1c(c(c(=O)[nH]c1=O)C(=O)CN2CCNC(=O)C2(C)C)N C66529269
CC(C)(C)OC(=O)Nc1ccc(cn1)NC(=O)C(C)(C)NC(=O)NC C66761695
CC(C)(C)OC(=O)Nc1ccc(cn1)NC(=O)C2CCN(CC2)C(=O)N C66761988
Cc1nc(on1)CCCNC(=O)Nc2ccc(cc2)S(=O)(=O)N C67014641
Cc1cc(c(c(c1)[N+](=O)[O-])N)C(=O)NCCc2n[nH]c(=S)n2C3CC3 C67119231
C/C(=N\CC1CCC(CC1)C(=O)[O-])/C2C(=O)NC(=O)N(C2=O)c3ccc(cc3)OC C04817844
c1ccc(cc1)S(=O)(=O)Nc2ccc3n(c2=O)C[C@H]4C[C@@H]3CN(C4)C(=O)C(=O)[O-] C03841328
c1cc(ccc1/C=C\2/C(=O)N(C(=O)S2)CC(=O)Nc3cc(ccc3[O-])[N+](=O)[O-])Cl C01776496
c1ccc2c(c1)C(=O)N(C2=O)CCN3C(=O)[C@@H](SC3=O)Nc4ccccc4C(=O)[O-] C09422360
CN\1C(=O)C[C@H](S/C1=N\c2ccc3c(c2)OCO3)C(=O)Nc4cccc(c4)C(=O)[O-] C09850613
c1ccn2c(c1)nnc2CNc3ccc(cc3C(=O)[O-])S(=O)(=O)N4CCCCC4 C13193017
c1cc(oc1)CN([C@H]2CCS(=O)(=O)C2)S(=O)(=O)c3ccc(c(c3)C(=O)[O-])O C13197738
c1ccc(c(c1)CNc2ccc(cc2S(=O)(=O)N3CCC(CC3)C(=O)[O-])[N+](=O)[O-])F C13211310
CNS(=O)(=O)c1ccc(c(c1)C(=O)[O-])Sc2nnnn2c3ccc(cc3)Cl C13275340
CN(C)S(=O)(=O)c1ccc(c(c1)C(=O)[O-])N2Cc3c(ccc(c3[C@H](C2)O)OC)OC C13298958
Cn1c(nnc1SCC(=O)Nc2ccccc2C(=O)[O-])[C@H]3COc4ccccc4O3 C13346417
Cc1c2c(ncn(c2=O)CC(=O)NC[C@@H]3COc4ccccc4O3)sc1C(=O)[O-] C13418286
CS(=O)(=O)NC1CCN(CC1)c2cnn(c(=O)c2Cl)c3ccccc3C(=O)[O-] C13461998
Cn1c(c(cn1)C(=O)[O-])C(=O)Nc2c(cc(cc2Br)[N+](=O)[O-])Br C20614964
c1cc(cc(c1)S(=O)(=O)[N-]c2ccc(c(c2)[N+](=O)[O-])Cl)S(=O)(=O)NC3CC3 C26219420
COc1cc(cc(c1[O-])[N+](=O)[O-])/C=C\2/C(=O)NN(C2=O)c3ccc(cc3)I C27501286
CC(=O)N[C@@H]1[C@H]([C@@H]2[C@@H](COC(O2)(C)C)O[C@@H]1Oc3ccccc3Cl)OCC(=O)[O-] C27516434
CC(=O)N[C@@H]1[C@H]([C@@H]2[C@@H](COC(O2)(C)C)O[C@@H]1Oc3cccc4c3cccc4)OCC(=O)[O-] C27516470
Cn1c2ccccc2c(=O)c(c1[O-])C\3=NNC(=O)/C3=C\c4cc(c(c(c4)OC)OC)OC C13409513
Cc1ccc(c(c1)C)O[C@@H]2[C@@H]([C@@H]([C@@H]3[C@@H](O2)COC(O3)(C)C)O[C@@H](C)C(=O)[O-])NC(=O)C C35056856
Cc1ccc(c(c1)O[C@@H]2[C@@H]([C@@H]([C@@H]3[C@@H](O2)COC(O3)(C)C)OCC(=O)[O-])NC(=O)C)C C35057476
CC(=O)N[C@H]1[C@@H]([C@@H]2[C@@H](CO[C@@H](O2)c3ccccc3)O[C@@H]1Oc4cccc5c4cccc5)OCC(=O)[O-] C35057835
c1cc(cc(c1)S(=O)(=O)N2CCN(CC2)c3ccc(cc3)F)C(=O)Nc4[n-]ncn4 C26262313
Cc1ccc(cc1)S(=O)(=O)/N=C(/NC(=O)N(C)S(=O)(=O)c2ccc(cc2)C)\[O-] C02454951
Cc1ccc(cc1C)N2C[C@H](CC2=O)C(=O)Nc3cc(nn3c4nc(cc(n4)[O-])C)C C07419253
CCc1c(nc(nc1[O-])n2c(cc(n2)C)NC(=O)[C@H]3CC(=O)N(C3)c4ccccc4)C C07422233
CS(=O)(=O)[N-]c1cc(ccc1F)NC(=O)C2=C(N=NC2)c3ccc4c(c3)OCCO4 C38800193
CCOC(=O)[C@@H]1[C@@H](SC2=C1CCCC2)NC(=O)CSc3nnc4n3ccc(n4)[O-] C39389416
CSc1cc2c(c3c(n(c2=O)[O-])C(=O)C[C@@H](N3)S(=O)(=O)Oc4ccccc4)nc1 C39452058
COS(=O)(=O)[N-]c1ccc(cc1N2CCN[C@@H](C2)Cl)S(=O)(=O)Oc3ccccc3 C39482791
CCOc1ccc(c(c1)C)C(=O)C2=C(C(=O)N([C@@H]2c3cccc(c3)[N+](=O)[O-])CCO)[O-] C40081499
C[C@H]1Cc2cc(ccc2O1)C(=O)C3=C(C(=O)N([C@@H]3c4ccccc4[N+](=O)[O-])CCO)[O-] C40095612
Cc1c(c(n2c(n1)c(cn2)C#N)[O-])CC(=O)Nc3cccc(c3N4CCOCC4)Cl C40115071
COc1ccccc1/C=C(\C#N)/C(=O)Nc2ccc(cc2)S(=O)(=O)[N-]c3ncccn3 C40865500
C[C@@H](/C(=N/c1nnc(s1)[C@H]2CCCO2)/[O-])NC(=O)N3CCN(CC3)c4ccc(cc4)F C49549752
Cc1ccc2c(c1)sc(n2)c3ccc(cc3)N\4[C@@H](CC(=N/C4=N\c5nc(cc(n5)C)C)[O-])C(=O)O C09009383
C/C(=N/S(=O)(=O)c1ccc(cc1)NC(=O)C2(CC2)c3cc(on3)c4ccco4)/[O-] C56919297
Cc1ccc(cc1)N2[C@@H]([C@@H](CCC2=O)/C(=N/c3[nH]ncn3)/[O-])c4ccc(c(c4)OC)OC C23140882
CCOc1ccc(c(c1)N2C(=O)/C(=C/c3ccc(c(c3)OC)O)/C(=NC2=O)[O-])OCC C59105092
CCOc1ccccc1N2C[C@H](CC2=O)/C(=N/c3[nH]nc(n3)c4ccccc4OC)/[O-] C59403644
CC(=O)N1[C@H](C/C(=C/2\C(=NC(=O)N(C2=O)CCCOC)[O-])/N1)c3ccc(cc3)Cl C17028573
CCOc1cc2c(cc1[C@@H]3CC(=O)Nc4c3c(nn4c5ccc(nn5)[O-])C)O[C@H](C2)C C36360387
COc1ccc(cc1)C2=NN=C3[C@@H]2C(=CC(=N3)c4cc(c(c(c4)OC)O)OC)C(=O)[O-] C63448144
COc1cc(cc(c1)OC)C(=O)N2CCC(CC2)C(=O)Nc3nc([n-]n3)C(F)(F)F C40108691
c1cc(c(cc1N2CCN(CC2)CC(=O)N3CCOCC3)C(=O)[O-])NC(=O)C4CCCC4 C35482736
CCOc1ccc(cc1)NC(=O)C2=CN=N[C@@H]2S(=O)(=O)[N-]c3ccc(cc3)OC C65055597
CCOc1ccc(cc1)[N-]S(=O)(=O)[C@H]2C(=CN=N2)C(=O)Nc3ccc(cc3F)OC C65055702
c1cc(ccc1[N-]S(=O)(=O)[C@H]2C(=CN=N2)C(=O)Nc3ccc4c(c3)OCCO4)Cl C65055816
CCOc1ccccc1[C@H]2CC(=Nc3n2ncc3C(=O)Nc4ccccc4OC)C(=O)[O-] C65102163
CC1=NC(=C([C@H]1S(=O)(=O)[N-]c2ccc(cc2)NC(=O)C)c3nc(no3)C4CC4)C C65194510
CC1([C@H](N2[C@@H](S1)[C@@H](C2=O)NC(=O)/C=C/c3cc(c(c(c3)OC)OC)OC)C(=O)[O-])C C08665518
COc1ccc(cc1OC)C2=NN([C@@]3(C2)c4ccccc4NC3=O)C(=O)/C=C/C(=O)[O-] C09183974
c1ccc2c(c1)C(=O)N(C2=O)CCN3C(=O)[C@H](SC3=O)Nc4ccccc4C(=O)[O-] C09422361
CC(=O)N1CCN(CC1)c2ccc(cc2)OS(=O)(=O)c3ccc(c(c3)C(=O)[O-])O C13197675
Cn1c(nnc1SCC(=O)Nc2cc(ccc2C(=O)[O-])F)[C@H]3CCS(=O)(=O)C3 C13245814
COc1cc(cc2c1OCCO2)/C=C/C(=O)Nc3cc(c(cc3C(=O)[O-])OC)OC C13260955
Cn1ccnc1[C@@H](c2cccc(c2)OC)Nc3ccc(cc3C(=O)[O-])S(=O)(=O)N(C)C C13268967
Cc1cc(no1)NC(=O)[C@@H](C)Sc2nnc(n2[C@@H](C(C)C)C(=O)[O-])c3cccs3 C13272254
COc1cc(c(cc1O)[N+](=O)[O-])/C=C\2/C(=O)N(C(=S)S2)c3ccc(cc3)C(=O)[O-] C13272810
c1cc(c(cc1Cl)C(F)(F)F)NC(=O)Cn2cc(cc(c2=O)C(=O)[O-])[N+](=O)[O-] C13316552
C[C@@]1(C(=O)N(C(=O)N1)/N=C/c2ccccc2OCC(=O)[O-])c3ccc(cc3)OC(F)F C03528450
COc1cc(cc(c1[O-])/C=C\2/C(=O)NN(C2=O)c3ccc(cc3)Br)[N+](=O)[O-] C13941994
[H]\N=C\1/C(=C/c2ccc(cc2)OCc3cc(=O)n4c(n3)sc(n4)C)/C(=O)N=C5N1C(=CS5)[CH2-] C20332075
Cn1cc(c(n1)C(=O)Nc2c(cc(cc2Br)[N+](=O)[O-])Br)C(=O)[O-] C20614530
c1cc(cc(c1)Oc2ccc3c(c2)C(=O)N(C3=O)C[C@H]4CCCO4)NC(=O)/C=C/C(=O)[O-] C21144224
Cc1ccnc(n1)[N-]S(=O)(=O)c2ccc(cc2)NC(=O)[C@@H]3CC(=O)N(C3)C(C)(C)C C21350397
COc1ccc(cc1S(=O)(=O)Nc2ccccc2C(=O)N3CCOCC3)C(=O)[O-] C22960465
Cc1c(sc(n1)NC(=O)CCn2c3ccccc3n(c2=O)C)c4nnc(n4CC=C)[S-] C22972893
c1ccc2c(c1)c(nn(c2=O)CC(=O)NCc3nnc4n3cc(cc4)C(F)(F)F)[O-] C24538999
COC(=O)c1ccc2c(c1)c3c([nH]2)CCN(C3)C(=O)Cn4c(=O)c5ccccc5c(n4)[O-] C25451310
c1ccc2c(c1)c(=O)c3ccccc3n2CC(=O)N/N=C/c4ccc(c(c4)[N+](=O)[O-])[O-] C27497265
Cc1ccc(cc1)S(=O)(=O)/N=C(/Nc2c3c(nn2C(C)(C)C)CS(=O)(=O)C3)\[O-] C28048124
c1ccc(cc1)c2nnc(o2)SCC(=O)Nc3cc(nc(=O)n3c4ccccc4)[O-] C01921215
Cn1ccnc1[C@@H](c2ccc(cc2)OC)NC(=O)Cn3c(=O)c4ccccc4c(n3)[O-] C29132273
COc1ccc(cc1)[C@@H]2CC(=Nc3n2ncc3C(=O)Nc4ccc(cc4)OC)C(=O)[O-] C33288027
Cc1c(n2ccccc2n1)C(=O)C3=C(C(=O)N([C@@H]3c4ccc(cc4)O)c5nnc(s5)C)[O-] C33813968
[H]/N=C\1/C(=C/c2cc(n(c2C)c3ccc(cc3OC)[N+](=O)[O-])C)/C(=O)N=C4N1C(=CS4)[CH2-] C34379294
Cc1ccc(c(c1)C)O[C@H]2[C@@H]([C@@H]([C@@H]3[C@@H](O2)COC(O3)(C)C)O[C@@H](C)C(=O)[O-])NC(=O)C C35056858
C[C@H](C(=O)[O-])O[C@H]1[C@@H]([C@@H](O[C@@H]2[C@@H]1OC(OC2)(C)C)Oc3ccccc3Cl)NC(=O)C C35056906
Cc1ccc(c(c1)O[C@H]2[C@H]([C@@H]([C@@H]3[C@@H](O2)COC(O3)(C)C)OCC(=O)[O-])NC(=O)C)C C35057485
CCOc1cc(ccc1O)[C@H]2C(=C(C(=O)N2Cc3cccnc3)[O-])C(=O)c4c(nc5n4cccc5)C C35420122
Cc1c(cn(n1)C)c2c(cn(n2)c3ccccc3)/C=C/C(=O)c4c([nH]c(=O)sc4=O)[O-] C36621377
CCc1cc(nc(n1)n2c(cc(n2)C)NC(=O)[C@@H]3CC(=O)N(C3)c4ccc(cc4)C)[O-] C07419947
Cc1cc(nc(n1)n2c(cc(n2)C)NC(=O)c3ccccc3S(=O)(=O)C(F)F)[O-] C38740354
COc1cccc2c1[C@H](C(=N2)C(=O)OC)NS(=O)(=O)c3ccc4c(c3)sc(n4)[O-] C12371697
CSc1cc2c(c3c(n(c2=O)[O-])C(=O)C[C@H](N3)S(=O)(=O)Oc4ccccc4)nc1 C39452059
CC(C)S(=O)(=O)c1cc2c(cc1S(=O)(=O)C(C)C)[C@H]3CO[P@@](=O)(NN3CC2)[O-] C39465557
Cc1c(cco1)[C@H]2NN=C(N2/N=C/[C@@H]3C=NN=C3c4ccc(cc4)F)SCC(=O)[O-] C39670399
c1ccc2c(c1)cc(o2)C(=O)C3=C(C(=O)N([C@H]3c4ccc(cc4)[N+](=O)[O-])CCCO)[O-] C40053075
c1ccc2c(c1)cc(o2)C(=O)C3=C(C(=O)N([C@H]3c4ccccc4[N+](=O)[O-])CCCO)[O-] C40053175
CCOc1ccc(c(c1)C)C(=O)C2=C(C(=O)N([C@H]2c3cccc(c3)[N+](=O)[O-])CCO)[O-] C40081501
C[C@@H]1Cc2cc(ccc2O1)C(=O)C3=C(C(=O)N([C@@H]3c4ccccc4[N+](=O)[O-])CCO)[O-] C40095610
c1ccc(cc1)S(=O)(=O)[N-]c2ccccc2C(=O)Nc3nnc(o3)c4cccnc4 C44302773
COC(=O)c1ccc(cc1)[C@@H]2c3c([nH]c(=O)s3)S[C@H]4[C@@H]2C(=O)N(C4=O)CC(=O)[O-] C09244779
Cn1cc(cn1)NC(=O)c2cc(cc(c2OC)OC)S(=O)(=O)[N-]c3ccccc3F C25306245
CCOc1cc(ccc1OCC#C)[C@H]2CC(=O)Nc3c2c(nn3c4ccc(nn4)[O-])C C31817488
COc1ccc(c(c1OC)OC)[C@H]2CC(=O)N[C@@H]3[C@@H]2C(=Nc4n3c5ccccc5n4)[O-] C39958622
Cc1c2c(n(n1)c3ccc(nn3)[O-])N=C(C[C@@H]2c4cccc(c4)OCc5cccnc5)O C36360320
Cc1c2c(n(n1)c3ccc(nn3)[O-])N=C(C[C@@H]2c4ccc(cc4)OCc5ccccn5)O C36358114
CCOC(=O)[C@@H]1CCCN(C1)c2c(cc(c[nH+]2)[N-]S(=O)(=O)c3cccs3)C(=O)[O-] C35397287
c1ccc(c(c1)OCC(=O)Nc2c(c3c(s2)CCCCCC3)C(=O)N)Br C02084359
CC(C)(C)NC(=S)N/N=C/c1cc(cc(c1O)Br)Br C02564998
C[C@H]1CCc2c(sc(c2C(=O)N)NC(=O)[C@H](C)Oc3cccc(c3)Br)C1 C00954556
CCOc1ccccc1/C=N/NC(=O)c2cc(cc(c2N)Br)Br C04231489
c1cc(c(c(c1)Cl)Cl)NC(=O)c2c(c3ccc(nc3s2)c4cccs4)N C00660320
c1cc2c(cc1c3ccc4c(c(sc4n3)C(=O)Nc5ccc(cc5F)Cl)N)OCO2 C00661461
c1ccc(c(c1)C(=O)NC2CCCC2)NC(=O)CNc3ccc(cc3)Br C08710888
C[C@H](C(=O)Nc1cccc(c1)Br)Nc2ccc(cc2)NC(=O)C3CC3 C10841991
c1cc(sc1)C(=O)[C@H]2[C@@H](NC(=S)N[C@]2(C(F)(F)F)O)c3ccc(cc3)Cl C11990797
c1c(cc(c(c1/C=N\NC(=S)N[C@H]2C[C@H]3C[C@@H]2C=C3)O)Br)Br C12339763
c1ccc(c(c1)NC(=O)c2c3ccccn3c(c2N)C(=O)c4ccc(cc4)Br)F C12342159
CCC[C@@H]1CCc2c(sc(c2C(=O)N)NC(=O)c3cccc(c3)I)C1 C02764397
c1ccc(c(c1)[C@@H]2[C@@H]([C@](NC(=O)N2)(C(F)(F)F)O)C(=O)c3ccc(cc3)Cl)Cl C12946430
c1ccc(cc1)C(=O)Nc2ccc(cc2)NC(=S)NC(=O)c3c(c4ccccc4s3)Cl C13634000
CCN(c1ccccc1)C(=O)c2cccc3c2N[C@H]([C@@H]4[C@@H]3C=CC4)c5ccc(cc5O)O C13640417
CCCN(CCC)C(=O)c1ccc2c(c1)[C@@H]3C=CC[C@@H]3[C@@H](N2)c4ccc(cc4O)O C13640450
CCn1c2ccccc2c3c1ccc(c3)[C@H]4[C@@H]5CC=C[C@@H]5c6cc(ccc6N4)C(=O)N C13642256
c1cc2c(c(c1)C(=O)NC3CCCCC3)N[C@H]([C@@H]4[C@@H]2C=CC4)c5cc(ccc5O)Br C14460973
CCC(=O)Nc1ccc2c(c1)[C@@H]3C=CC[C@@H]3[C@@H](N2)c4cc(ccc4O)Br C14461298
Cc1ccc(cc1C)NC(=O)c2cccc3c2N[C@@H]([C@@H]4[C@@H]3C=CC4)c5ccccc5O C14474361
Cc1ccc(cc1C)NC(=O)c2cccc3c2N[C@H]([C@@H]4[C@@H]3C=CC4)c5ccccc5O C14474363
CCOc1ccc(cc1)NC(=O)c2cccc3c2N[C@@H]([C@@H]4[C@@H]3C=CC4)c5c[nH]c6c5cccc6 C14544935
Cc1cccc(c1)C(=O)Nc2ccc3c(c2)[C@H]4C=CC[C@H]4[C@@H](N3)c5c[nH]c6c5cccc6 C14553662
c1cc(c(c(c1NC(=O)CNC(=O)CNc2cc(cc(c2)Cl)Cl)F)F)F C15290829
CCC(C)(C)[C@H]1CCc2c(sc(c2C(=O)N)NC(=O)c3ccccc3Br)C1 C01217901
CC(C)(C)c1ccc(cc1)/C=C(/C#N)\C(=O)Nc2c(c3c(s2)CCCC3)C(=O)N C16661300
c1cc(c(cc1Br)[C@@H]2[C@@H]3CC=C[C@@H]3c4c(ccc(c4N2)O)[N+](=O)[O-])O C14460876
CCOc1ccc(cc1)NC(=O)c2cccc3c2N[C@@H]([C@@H]4[C@H]3C=CC4)c5ccccc5O C20707260
CN(C)c1ccc(cc1)[C@H]2CC3=C([C@H](Nc4ccccc4N3)c5ccccc5O)C(=O)C2 C21225241
CN(C)c1ccc(cc1)[C@@H]2CC3=C([C@H](Nc4ccccc4N3)c5c[nH]c6c5cccc6)C(=O)C2 C21237230
COc1ccccc1[C@H]2CC3=C([C@@H](Nc4ccccc4N3)c5cccc(c5)O)C(=O)C2 C21255250
CC(C)(C)c1ccc(cc1)OC(C)(C)C(=O)Nc2c(c3c(s2)CCCC3)C(=O)N C21596093
C[C@H]1CCc2c(sc3c2C(=O)N[C@H](N3)c4cc(c(c(c4)I)O)OC)C1 C17086057
CCOc1ccc(cc1Br)C(=O)Nc2c(c3c(s2)CCCCC3)C(=O)N C32125086
c1cc(cc(c1)I)C(=O)Nc2c(c3c(s2)CCCCC3)C(=O)N C32125339
Cc1ccccc1NCC(=O)N/N=C\c2ccc(c(c2)I)O C32603866
C/C(=C/C(=O)Nc1ccc(cc1Cl)Cl)/NNC(=O)c2cccc3c2cccc3 C05289318
CC(C)(C)[C@H]1CCC[C@@H]2C1=NN([C@@]2(C(F)(F)F)O)c3nc(cs3)C(=S)N C36056960
CC[NH+](CC)c1ccc(cc1)[C@@H]2[C@H]3CC=C[C@@H]3c4cccc(c4N2)C(=O)NC5CCCCC5 C14461697
c1c(cc(c(c1N)S(=O)(=O)NCC2CCCCC2)Br)Br C37259591
C/C(=C\C(=O)Nc1ccc(cc1C(F)(F)F)Cl)/NNC(=O)c2cccs2 C04526046
c1cc(c(cc1Cl)Cl)NC(=S)NNC(=O)c2cc(ccc2Cl)Cl C16308753
CCC(C)(C)[C@@H]1CCc2c(sc3c2C(=N[C@@H](N3)c4ccc(c(c4)OCC)O)O)C1 C04553446
c1cc(ccc1[C@@H]2[C@H]([C@@](NC(=O)N2)(C(F)(F)F)O)C(=O)c3ccc(cc3)Cl)Cl C08915320
C[C@@H]1CCc2c(sc(c2C(=O)N)NC(=O)C(C)(C)Oc3ccc(cc3)Br)C1 C57335627
C[C@H](c1ccc2c(c1)CC(=O)N2)NC(=O)Nc3cc(ccc3Br)Br C59323963
c1ccc(cc1)N/C(=[NH+]/N=C/c2cc(c(c(c2)Br)O)Br)/[S-] C08798183
CCOc1cc(c(c(c1O)[C@@H]2Nc3c(c4c(s3)C[C@H](CC4)C)C(=N2)O)Cl)Cl C15947811
CC(C)(C)c1cc(cc(c1O)C(C)(C)C)[C@@H]2[C@@H]3C(=c4ccccc4=[NH+]3)C[C@@H](N2)C(=O)[O-] C63349956
CC(C)CSc1[nH]c(=O)c(c(n1)[O-])[C@@H]2[C@@H]3C(=c4cc(ccc4=[NH+]3)Cl)CCN2 C63386125
CC(=O)N[C@H]1[C@H](C=C(O[C@@H]1[C@@H]([C@@H](CO)O)O)C(=O)[O-])O C03870800
c1cc(ccc1[N+](=O)[O-])O[C@H]2[C@@H]([C@H]([C@@H]([C@@H](O2)C(=O)[O-])O)O)O C04027678
CC(=O)N[C@@H]1[C@H](C=C(O[C@H]1[C@@H]([C@@H](CO)O)O)C(=O)[O-])O C04096465
c1cc(ccc1[N+](=O)[O-])O[C@@H]2[C@@H]([C@@H]([C@@H]([C@@H](O2)C(=O)[O-])O)O)O C04521726
c1cc(ccc1[N+](=O)[O-])O[C@H]2[C@H]([C@@H]([C@@H]([C@@H](O2)C(=O)[O-])O)O)O C04521728
c1nc(c(n1[C@@H]2[C@H]([C@@H]3[C@@H](O2)CO[P@@](=O)(O3)[O-])O)N)C(=O)N C04531668
CC(=O)N[C@@H]1[C@H](C[C@@](O[C@@H]1[C@@H]([C@@H](CO)O)O)(C(=O)[O-])OC)O C04557072
c1nc2c(n1[C@H]3[C@H]([C@@H]([C@@H](O3)CO)O)O)nc(nc2[S-])N C05019915
C1[C@@H]([C@H]([C@@H]([C@@H]1n2c3c(c(nc(n3)N)[S-])nn2)O)O)CO C05426351
CC(=O)N[C@H]1[C@@H](C[C@@](O[C@@H]1[C@@H]([C@@H](CO)O)O)(CC=C)C(=O)[O-])O C02047059
c1cc(c(cc1[N+](=O)[O-])[C@@H]2c3c([nH]cn3)C[C@H]([NH2+]2)C(=O)[O-])[O-] C01868877
c1cc(c(cc1[N+](=O)[O-])[C@@H]2c3c([nH]cn3)C[C@@H]([NH2+]2)C(=O)[O-])[O-] C01868879
c1cc(c(cc1[N+](=O)[O-])[C@H]2c3c([nH]cn3)C[C@@H]([NH2+]2)C(=O)[O-])[O-] C01868878
C(CC(=O)[O-])C(=O)N[C@@H]1[C@H]([C@@H]([C@H](O[C@H]1O)CO)O)O C11948979
C1CC[C@@H]([C@@H](C1)C(=O)N[C@H]2[C@H]([C@@H]([C@H](O[C@@H]2O)CO)O)O)C(=O)[O-] C11949228
C[C@@]1(CCS(=O)(=O)C1)NC(=S)Nc2nc([nH]n2)C(=O)[O-] C12173813
c1c(c2c(ncnc2n1[C@H]3[C@H]([C@@H]([C@@H](O3)CO)O)O)N)C(=O)[O-] C04824744
CC(=O)N[C@@H]1[C@@H](C[C@@](O[C@@H]1[C@@H]([C@H](CN=[N+]=[N-])O)O)(C(=O)[O-])O)O C15206137
c1ccc(cc1)COC(=O)N[C@H](CC(=O)N)c2[n-]nnn2 C16999801
c1nc(c2c3c(ncnc3[S-])n(c2n1)[C@@H]4[C@H]([C@@H]([C@@H](O4)CO)O)O)N C17059162
C([C@@H]1[C@H]([C@@H]([C@@H](O1)n2c3c(c(nc(n3)N)[S-])nn2)O)O)O C17061229
CC(=O)N[C@H]1[C@H](C=C(O[C@@H]1[C@H]([C@@H](CO)O)O)C(=O)[O-])O C22047259
c1nc(c(n1[C@H]2[C@@H]([C@H]3[C@H](O2)CO[P@@](=O)(O3)[O-])O)N)C(=O)N C22047759
c1nc(c(n1[C@H]2[C@@H]([C@H]3[C@H](O2)CO[P@](=O)(O3)[O-])O)N)C(=O)N C22047763
C[C@@]1(CC[C@H]2[C@@H]1[C@@H](OC=C2C(=O)[O-])O[C@H]3[C@@H]([C@H]([C@@H]([C@H](O3)CO)O)O)O)O C28538287
C1CC[C@H]([C@H](C1)C(=O)N[C@@H]2[C@H]([C@@H]([C@H](O[C@@H]2O)CO)O)O)C(=O)[O-] C34754681
CC(=O)N[C@H]1[C@H](C[C@](O[C@@H]1[C@H]([C@@H](CO)O)O)(C(=O)[O-])OC)O C36533145
CCCCN(CC(=O)N)S(=O)(=O)c1c(c[nH]n1)C(=O)[O-] C37837255
C1CS(=O)(=O)C[C@H]1N(CC(=O)[O-])C(=O)NCCCC(=O)N C40598398
CC1(O[C@@H]2CO[C@]([C@H]([C@@H]2O1)O)(COS(=O)(=O)[NH-])O)C C44019803
CC1(O[C@@H]2CO[C@]([C@H]([C@H]2O1)O)(COS(=O)(=O)[NH-])O)C C44019810
CC(=O)N[C@@H]1[C@H](C=C(O[C@@H]1[C@@H]([C@H](CO)O)O)C(=O)[O-])O C44171517
C[C@@H](c1[n-]nnn1)Nc2cc(cc(c2)S(=O)(=O)N)N C44925098
CNS(=O)(=O)c1ccc(c(c1)N)NCc2[n-]nnn2 C44925686
C[C@@H](c1[n-]nnn1)NS(=O)(=O)c2ccccc2NN C44934426
CC1(O[C@H]2[C@@H]([C@H](CO[C@]2(O1)COS(=O)(=O)[NH-])O)O)C C44963082
C1CN(CCN1)C(=O)CNC(=O)N2C[C@@H](C[C@H]2C(=O)[O-])O C48843364
C1CN(CCN1)C(=O)CNC(=O)N2C[C@H](C[C@H]2C(=O)[O-])O C48843367
c1cc(c(cc1[N+](=O)[O-])[C@@H]2c3c(nc[nH]3)C[C@H]([NH2+]2)C(=O)[O-])[O-] C36498619
C[C@H](c1[n-]nnn1)NS(=O)(=O)c2ccc(cc2[N+](=O)[O-])N C50672568
C[C@@H](c1[n-]nnn1)NC(=O)c2c(cnc(n2)C(C)C)NN C51115897
C1CCC(=NNC(=O)C(=O)N[N-]/C(=N/[N+](=O)[O-])/N)CC1 C16137748
CS(=O)(=O)[N-]c1cccc(c1)NC(=O)c2nc([nH]n2)N C55169222
Cn1cc(cc1C(=O)[O-])S(=O)(=O)N(CC(=O)N)CC(=O)N C61808423
CCN([C@H](C)CC(=O)[O-])C(=O)N(CC(=O)N)CC(=O)N C61809367
C[C@@H](CC(=O)NC(=O)NCCNS(=O)(=O)C)CC(=O)[O-] C61832876
c1csc(c1C(=O)[O-])NC(=O)N(CC(=O)N)CC(=O)N C62828953
c1c(cncc1NC(=O)N(CC(=O)N)CC(=O)N)C(=O)[O-] C62948205
Cc1c(c(=O)ccn1C)O[C@H]2[C@@H]([C@@H]([C@@H]([C@@H](O2)C(=O)[O-])O)O)O C65740542
c1ccc(cc1)c2c(c(n[nH]2)O)[C@@]3(C(=O)NC(=O)N=C3[O-])O C09694455
c1[nH]c(=O)c2c(n1)n(cn2)[C@H]3[C@@H]([C@H]4[C@H](O3)CO[P@](=O)(O4)[O-])O C13540816
c1cc(ccc1N2C(=O)[C@H](SC2=O)CC(=O)NCC(=O)[O-])O C16905777
C[C@@H](C(=O)N(C)C)NS(=O)(=O)c1cc([nH]c1)C(=O)[O-] C36133467
c1csc(c1S(=O)(=O)NCCS(=O)(=O)N)C(=O)[O-] C36745558
c1c([nH]c(=O)[nH]c1=O)CC(=O)N2CCC(CC2)C(=O)[O-] C36972895
C1COCCN1CCCNC(=O)NC(=O)CCC(=O)[O-] C37393646
C[C@@H](CC(=O)[O-])NS(=O)(=O)c1cc(n(c1)C)C(=O)N C37418410
CCN(CC(=O)NC)S(=O)(=O)c1c(c[nH]n1)C(=O)[O-] C37732048
c1c(cn(n1)CC(=O)NC2CC2)NC(=O)[C@@H]3C[C@H]3C(=O)[O-] C37789227
C1CN(CCC12C(=O)NC(=O)N2)C(=O)[C@@H]3C[C@H]3C(=O)[O-] C37834375
C[C@H]1CC[C@@H](CN1S(=O)(=O)c2c(c[nH]n2)C(=O)[O-])C(=O)N C37838277
c1nc2c(c(n1)[S-])ncn2[C@H]3[C@@H]([C@@H]([C@@H](O3)CO)O)O C03871203
c1cc(oc1C(=O)[O-])S(=O)(=O)N2CCN(CC2)S(=O)(=O)N C38100502
C1=N[C@@H]2C(=N1)/C(=N/CC(=O)NCCCO)/[N-]C(=N2)Cl C39041303
C[C@@H]1CC(=O)Oc2c1ccc(c2)OCC(=O)NNC(=O)c3ccc(nn3)[O-] C39617605
CCC[C@@](C)(C(=O)[O-])NC(=O)NCCS(=O)(=O)N C40578987
CC[C@@H](C)N(CC(=O)[O-])C(=O)NCCS(=O)(=O)N C40579013
C1C[C@H](CN(C1)C(=O)N)C(=O)N2CCO[C@H](C2)C(=O)[O-] C43701118
C1CO[C@H](CN1CCS(=O)(=O)CCC(=O)N)C(=O)[O-] C43703861
CC[C@H](C(=O)[O-])N(C)C(=O)NCC(=O)N1CCNCC1 C44629184
C[C@H](c1[n-]nnn1)NC(=O)c2csc(n2)NC(=O)C C44885958
CCCS(=O)(=O)N[C@H](C)C(=O)N[C@H](C)c1[n-]nnn1 C44888399
c1cc(cc(c1)S(=O)(=O)NCc2[n-]nnn2)C#CCO C44977337
CCOC(=O)c1c[nH]nc1S(=O)(=O)[N-]NC(=O)OC C48412055
C1CC1NC(=O)C2CCN(CC2)C(=O)c3nc([nH]n3)[O-] C48749085
CCN(C[C@@H]1CCCO1)C(=O)NCC(=O)NCC(=O)[O-] C48968114
CCN(CC)C(=O)CN(C)C(=O)N[C@H]([C@@H](C)O)C(=O)[O-] C49039948
C[C@H](C(=O)Nc1[n-]c(c(n1)C#N)C#N)NS(=O)(=O)C C49040396
c1ccc2c(c1)C(=NS2(=O)=O)NCC/C(=N/c3[nH]ncn3)/[O-] C23141574
CCc1c(nnn1CC(=O)NCCNC(=O)C)C(=O)[O-] C50213986
Cc1c(nnn1CCS(=O)(=O)CCC(=O)N)C(=O)[O-] C50215065
CCNC(=O)NC(=O)Cn1c(c(nn1)C(=O)[O-])C2CC2 C50223630
C[C@H](C(=O)NC(=O)NC)n1c(c(nn1)C(=O)[O-])C2CC2 C50223888
C[C@H](C(=O)[O-])N(C)C(=O)Nc1cccc(c1)S(=O)(=O)N C54054102
c1c([nH]c(=O)[nH]c1=O)CC(=O)N2CCC[C@@H](C2)CC(=O)[O-] C54295310
c1ccc2c(c1)C[C@H](N(C2)C(=O)c3c(non3)N)C(=O)[O-] C54432010
CS(=O)(=O)[N-]c1ccccc1NC(=O)c2nc([nH]n2)N C55166186
COC(=O)C[C@]1(C(=C(C(=N1)[O-])N)C(=O)OC)C(=O)OC C02094958
CC(=O)NN/C=C/1\C(=NC(=O)N(C1=O)Cc2ccco2)[O-] C59292767
CC(C)n1cc(cn1)NC(=O)NC(=O)COCC(=O)[O-] C61683953
CC(C)(CC(=O)NC(=O)NCC(=O)N(C)C)CC(=O)[O-] C61827664
CC(=O)NCCNC(=O)NC(=O)CC(C)(C)CC(=O)[O-] C61827700
C[C@@H](CC(=O)NC(=O)NCCS(=O)(=O)C)CC(=O)[O-] C61832978
C[C@@H](CC(=O)NC(=O)NCCC(=O)N(C)C)CC(=O)[O-] C61833376
C[C@@H](CC(=O)NC(=O)N[C@H](C)c1nncn1C)CC(=O)[O-] C61833460
c1csc(n1)n2c(c(nn2)S(=O)(=O)CC(=O)[O-])N C62425609
c1cc(ccc1n2c(nnn2)CC(=O)[O-])S(=O)(=O)N C62493745
CC1(CCN(CC1)C(=O)Cc2cc(=O)[nH]c(=O)[nH]2)C(=O)[O-] C62842382
C[C@@]1(CCCN(C1)C(=O)Cc2cc(=O)[nH]c(=O)[nH]2)C(=O)[O-] C62868728
C1=N[C@H]2C(=N1)C(=NC(=N2)Cl)[N-]CC(=O)NCCCO C39041304
c1ccc(c(c1)C(=O)N2CCC3(CC2)N([C@@H](CO3)C(=O)[O-])C(=O)c4ccco4)F C06687793
c1cc2c(cc1N3C[C@H](CC3=O)C(=O)N4[C@H]5CCCC[C@H]5C[C@H]4C(=O)[O-])OCCO2 C13428283
C1[C@H](C=CS1(=O)=O)OP(=O)([O-])O[C@H]2CS(=O)(=O)C=C2 C13803763
COc1cc(cc(c1[O-])[N+](=O)[O-])CN2CCN(CC2)C=O C19637184
COC(=O)c1nc2n(n1)[C@@H](CC(=N2)C(=O)[O-])c3ccccc3 C20027631
Cn1cc(c(n1)C(=O)[O-])C(=O)N2CCC3(CC2)OCCO3 C20319663
Cc1c2c(=O)n(c(=O)n(c2sc1C(=O)[O-])CCN3CCOCC3)C C20591493
Cn1c(c(cn1)C(=O)[O-])C(=O)N2CCN(CC2)C(=O)c3ccccc3F C20614779
C[C@H]1COc2c3n1cc(c(=O)c3cc(c2N4CC[N+](CC4)(C)[O-])F)C(=O)[O-] C22065454
Cc1c(c(nn1C)n2cnnc2)[N-]S(=O)(=O)c3cccs3 C32958506
CC(C)n1cc(cc1C(=O)N2CSC[C@H]2C(=O)[O-])[N+](=O)[O-] C36857594
c1csc(c1n2cnnn2)C(=O)N3CCC(CC3)C(=O)[O-] C36972829
CO[C@@H]1C[C@H](N(C1)C(=O)c2cc(sc2)[N+](=O)[O-])C(=O)[O-] C37563214
CN1C[C@H](CC1=O)C(=O)N(CC(=O)[O-])[C@@H]2CCS(=O)(=O)C2 C37582322
COC(=O)N1CCN(CC1)S(=O)(=O)c2ccc(s2)C(=O)[O-] C38100523
c1c(cnc(n1)Cl)S(=O)(=O)[N-]c2nnc(o2)C3CC3 C38106058
C1COCCN1C(=O)CSC2=N[C@H]3C(=NC=N3)C(=N2)[O-] C39939092
C[C@@H]1CN(CCO1)C(=O)N(CC(=O)[O-])[C@H]2CCS(=O)(=O)C2 C40531567
C[C@H]1CN(CCO1)C(=O)N(CC(=O)[O-])[C@H]2CCS(=O)(=O)C2 C40531568
CN([C@H]1CCS(=O)(=O)C1)C(=O)N2C[C@H](C[C@@H]2C(=O)[O-])OC C40591403
CO[C@H]1C[C@@H](N(C1)c2c(cc(cn2)Br)[N+](=O)[O-])C(=O)[O-] C40713279
Cc1c2ccn(c(=O)c2n(n1)C)/C=C(/N3CCC4(CC3)OCCO4)\[O-] C43219713
c1cc(c(cc1[N+](=O)[O-])C(=O)N2CCO[C@H](C2)C(=O)[O-])Cl C43702562
CN(CC(=O)N1CCCC1)C(=O)N2CCO[C@@H](C2)C(=O)[O-] C43706842
CC(C)(C)n1cc(cn1)C(=O)c2c(n(c(=O)n(c2=O)C)C)[O-] C44973956
c1cc(ncc1S(=O)(=O)/N=C(/[C@@H]2C[C@@H]2[N+](=O)[O-])\[O-])Cl C48489910
Cc1nnc(s1)/N=C(/C(=O)N2CC[C@H](C2)C(=O)OC)\[O-] C48513356
Cc1c(c(n(n1)C)C)S(=O)(=O)/N=C(/[C@@H]2COCCO2)\[O-] C48518440
Cn1cc(cn1)S(=O)(=O)/N=C(/c2cc3ccccc3oc2=O)\[O-] C48646582
Cc1c(c(n(n1)C)C)S(=O)(=O)/N=C(/c2cnns2)\[O-] C48761818
CN(C)S(=O)(=O)/N=C(/C1CCN(CC1)S(=O)(=O)C)\[O-] C48869118
c1c(cncc1Br)S(=O)(=O)/N=C(/[C@H]2C[C@@H]2[N+](=O)[O-])\[O-] C49135892
c1c(cncc1Br)S(=O)(=O)/N=C(/[C@H]2C[C@H]2[N+](=O)[O-])\[O-] C49135896
Cc1c(c(n(n1)C)Cl)S(=O)(=O)/N=C(/[C@@H](C)S(=O)(=O)C)\[O-] C49514519
C[C@@H]1CN(CCO1)C(=O)Cn2c(c(nn2)C(=O)[O-])C(C)C C50214511
CO[C@H]1C[C@@H](N(C1)S(=O)(=O)C2CCS(=O)(=O)CC2)C(=O)[O-] C50351093
CO[C@H]1C[C@H](N(C1)S(=O)(=O)C2CCS(=O)(=O)CC2)C(=O)[O-] C50351096
c1cc(c(cc1C(=O)N2CCO[C@@H](C2)C(=O)[O-])F)[N+](=O)[O-] C54415488
[C@@H]12[C@@H](N/C(=N/C(=N/C3=N[C@@H]4[C@@H](N3)NC(=NC4=O)[O-])/[O-])/N1)NC(=NC2=O)[O-] C59120167
c1ccc(cc1)[C@@H]2CC(=O)N=C3N2[N-]C(=N3)N4C(=O)CCC4=O C13127774
C[C@H](CN(C)C(=O)N1CCN(CC1)S(=O)(=O)C)C(=O)[O-] C62084679
Cc1cc(n(n1)CC2CCN(CC2)C(=O)Cn3c(=O)ccc(n3)[O-])C C62131392
C[C@@]1(CCN(C1)C(=O)N2CCN(CC2)S(=O)(=O)C)C(=O)[O-] C62935894
CN(C)C(=O)N1CCN(CC1)C(=O)c2cc(ccc2[N-]S(=O)(=O)C)Cl C64488301
CN(C)S(=O)(=O)/N=C(/c1cnn2c1nccc2c3ccccc3)\[O-] C52767706
c1cc(sc1)[C@@H]2c3c(n(c(=O)s3)CC(=O)N4CCOCC4)S[C@H]5[C@@H]2C(=NC5=O)[O-] C39884158
C[C@@]12CC[C@@](C1(C)C)(C(=O)O2)C(=O)N3CCCn4c(cc(n4)C(=O)[O-])C3 C65398331
c1cc(ncc1C(=O)N2CCn3c(cc(n3)C(=O)[O-])C2)C#N C65501178
CS(=O)(=O)/N=C(/c1nc2ncc(cn2n1)Br)\[O-] C65764061
Cc1cccc(=O)n1CCC(=O)N2CCc3c(c(nn3C)C(=O)[O-])C2 C67641404
Cc1ccc(cc1)S(=O)(=O)N(Cc2ccco2)CC(=O)N3C[C@@H](Oc4c3cccc4)C(=O)NC C08709543
C[C@@H](C(=O)Nc1ccccc1c2ccccc2)OC(=O)C3=NN(C(=O)CC3)[C@@H]4CCS(=O)(=O)C4 C08719286
c1cc(sc1)S(=O)(=O)[C@H](CNS(=O)(=O)[C@@H]2CCS(=O)(=O)C2)c3ccc4c(c3)OCO4 C08969579
Cc1ccc(cc1)Cn2cnc3c(c2=O)cnn3CCNC(=O)[C@@H]4CC(=O)N(C4)c5ccc(cc5)F C09016356
Cc1ccc(cc1)N2C[C@H](CC2=O)C(=O)NCCn3c4c(cn3)c(=O)n(cn4)Cc5cccc(c5)F C09016737
Cc1ccc(cc1C)S(=O)(=O)[C@H](CNC(=O)C(=O)N(C)[C@H]2CCS(=O)(=O)C2)c3ccco3 C09081880
CC1CCN(CC1)C(=O)CSc2nnc(s2)NC(=O)[C@@H]3CC(=O)N(C3)c4ccccc4OC C09517925
COC(=O)C1CCN(CC1)C(=O)Cc2csc(n2)NC(=O)[C@@H]3CC(=O)N(C3)c4ccc(cc4)F C09699299
COc1ccc(cc1OC)[C@@H]2CC(=O)N(c3ccccc3S2(=O)=O)CC(=O)NCc4ccco4 C11758447
COc1ccc(cc1OC)[C@H]2CC(=O)N(c3ccccc3S2(=O)=O)CC(=O)NC[C@@H]4CCCO4 C11882981
Cc1ccc(cc1)N2C[C@H](CC2=O)C(=O)NCCn3c4c(cn3)c(=O)n(cn4)Cc5ccccc5C C12072190
c1ccc(cc1)[C@H](C(=O)Nc2ccc(cc2)F)OC(=O)C3=NN(C(=O)CC3)[C@H]4CCS(=O)(=O)C4 C12797061
Cc1ccc(o1)/C=C/c2[nH]c(nn2)SCC(=O)N3CCN(CC3)S(=O)(=O)c4ccccc4F C12842876
Cc1c(n(c(c1C#N)NC(=O)CSc2nnc(o2)[C@H]3CCS(=O)(=O)C3)Cc4ccccc4)C C12907303
c1ccc(cc1)[C@@H](C(=O)c2c[nH]c3c2cccc3)OC(=O)C4=NN(C(=O)CC4)[C@@H]5CCS(=O)(=O)C5 C12972628
Cc1ccc(cc1C)N2C[C@@H](CC2=O)c3nnc(s3)NC(=O)c4cc(c(c(c4)OC)OC)OC C13944331
C[C@H](C(=O)Nc1cccc(c1)S(=O)(=O)N(C)C)OC(=O)[C@@]23CCC(=O)N2c4ccccc4S3 C14244010
CCCn1c2c(cc(c1=O)c3ccc(cc3)n4cccn4)CN(CC2)C(=O)CCC5=NNC(=O)CC5 C14741379
COc1cc(=O)n2c(c1C(=O)NCc3cccs3)CCN(CC2)C(=O)[C@@H]4CC(=O)N(C4)CC=C C14955669
CC(C)[C@H](c1nnc2n1CCN(CC2)C(=O)COc3ccc(cc3)Cl)NC(=O)c4ccccn4 C14993578
COc1cc(cc(c1OC)OC)/C=C\2/C(=O)N(C(=S)S2)CC(=O)Nc3ccc4c(c3)OCO4 C16901429
CCOC(=O)c1c(nc(s1)NC(=O)C2CCN(CC2)C(=O)[C@@H]3CC(=O)N(C3)c4ccccc4)C C20354364
CCOc1ccc(cc1)N2C[C@H](CC2=O)C(=O)Nc3nnc(s3)[C@@H]4CC(=O)N(C4)c5ccccc5 C20584876
c1ccc2c(c1)C(=O)N(C2=O)CCCC(=O)Nc3nnc(s3)[C@H]4CC(=O)N(C4)c5ccc(cc5)F C20584994
c1ccc2c(c1)c(c(s2)C(=O)NCC(=O)OCC(=O)N3CCN(CC3)C(=O)c4ccco4)Cl C20794750
CC1(C[C@H](c2cc(ccc2O1)OC)NC(=O)CN(c3ccc(cc3)C(=O)N(C)C)S(=O)(=O)C)C C22426752
Cc1ccc(cc1)NC(=O)Cc2nc(cs2)CN3CCN(CC3)S(=O)(=O)c4c(noc4C)C C13165155
COc1cccc(c1)Nc2nnc(s2)SCC(=O)N3CCN(CC3)[C@H]4CCS(=O)(=O)C4 C24002713
C[C@H](C(=O)N1CCN(CC1)S(=O)(=O)c2ccccc2C#N)NC(=O)/C=C/c3ccc(cc3)OC C24733214
Cc1ccc(cc1)/C=C/S(=O)(=O)NCC(=O)N2CCN(CC2)S(=O)(=O)N3CCCCCC3 C25587069
COc1ccc(cc1OC)N2C[C@H](CC2=O)C(=O)Nc3cccc(c3)S(=O)(=O)N4CCCCC4 C30629421
[H]/N=C\1/C(=C\c2ccc(c(c2)OCC)OS(=O)(=O)c3ccccc3)/C(=O)N=C4N1N=C(S4)CC C32109372
Cc1nc2c(n1[C@H]3CCS(=O)(=O)C3)cc(nc2C(=O)NCCCn4ccnc4)c5cccs5 C32616024
CC[NH+]1CCN(CC1)c2c(c(c(c(=O)n2C)C#N)C)/C=C\3/C(=O)N(C(=S)S3)CCCC(=O)[O-] C33811960
[H]/N=C\1/C(=C/c2ccc(c(c2)OC)OS(=O)(=O)C)/C(=O)N=C3N1N=C(S3)CCC4CCCCC4 C34889745
Cc1cccc(c1C)NC(=O)CN2CCN(CC2)C(=O)Cn3c(=O)ccn(c3=O)Cc4ccccc4 C35400147
Cc1cc(n(n1)c2ccccc2)NC(=O)CSc3ccc(cn3)S(=O)(=O)N4CCN(CC4)C C35400205
Cn1c2c(cn1)c(ncn2)SCC(=O)N3CCN(CC3)CC(=O)Nc4ccccc4C(F)(F)F C36033974
Cc1c(n(c(c1C#N)NC(=O)CN2CCN(CC2)S(=O)(=O)c3cccs3)C[C@@H]4CCCO4)C C36451081
c1cc(ccc1NC(=O)Cn2cc(c(c2)S(=O)(=O)N3CCCC3)S(=O)(=O)N4CCCC4)F C08583842
CC1=CC(=N[C@H]1C(=O)N2CCC3=C([C@@H](S[C@@H]3C2)S(=O)(=O)NC[C@@H]4CCCO4)C(=O)OC)C C39357792
CC(=O)N1CCN([C@@H](C1)C(=O)N[C@H](CC2=C3CC=CC=C3N=C2)C(=O)OC)C(=O)C4CCCCC4 C39564114
[H]/N=C\1/C(=C/c2ccc(c(c2)OCC)OCc3ccccc3)/C(=O)N=C4N1N=C(S4)N5CCOCC5 C41084526
CC(=O)Nc1ccc(cc1)S(=O)(=O)N2CCn3cccc3[C@@H]2c4cc(c(c(c4)OC)OC)OC C36702297
Cc1c(cn(n1)C)CN(C)C(=O)c2cc3n(n2)[C@H](C[C@@H](N3)c4ccc(c(c4)OC)OC)C(F)(F)F C03634435
Cc1c(cn(n1)C)CN(C)C(=O)c2cnn3c2N[C@@H](C[C@H]3C(F)(F)F)c4ccc(c(c4)OC)OC C02755727
[H]/N=C\1/C(=C/c2cc(c(c(c2)OC)OS(=O)(=O)c3ccccc3)CC=C)/C(=O)N=C4N1N=CS4 C33457469
[H]/N=C\1/C(=C/c2ccc(cc2)OCCOc3ccccc3C)/C(=O)N=C4N1N=C(S4)S(=O)(=O)C C41077758
COc1ccc(c(c1)S(=O)(=O)N2CCC[C@@H]2c3nnc(s3)C(=O)Nc4cccc(c4)F)OC C64930922
CC(C)(C)OC(=O)NCCC(=O)/N=C/1\N([C@@H]2CS(=O)(=O)C[C@@H]2S1)c3ccc(cc3)N(C)C C32502819
CCOc1cc2c(cc1OCC)C(=O)N([C@@H]([C@H]2C(=O)[O-])c3cc(c(c(c3)Br)O)OC)C C04100654
CCNC(=O)COc1ccc(cc1OC)/C=C/C(=O)c2ccc(c(c2)CSCC(=O)[O-])OC C13216760
c1cc(sc1)/C=C\2/C(=O)N(C(=O)S2)CCNS(=O)(=O)c3ccc(c(c3)C(=O)[O-])Cl C13246981
CCN(CC)S(=O)(=O)c1ccc(c(c1)[N+](=O)[O-])OCC(=O)Nc2ccc(cc2)/C=C/C(=O)[O-] C13256039
Cc1c(c(sc1C(=O)OC)S(=O)(=O)Nc2cc(c(cc2C(=O)[O-])OC)OC)C(=O)OC C13263137
Cn1c(nnc1SCC(=O)Nc2cc3ccccc3cc2C(=O)[O-])C[C@@H]4CCS(=O)(=O)C4 C13273433
CCOC(=O)c1c(csc1NC(=O)Cn2cc(cc(c2=O)C(=O)[O-])[N+](=O)[O-])c3ccc(cc3)F C13316673
c1cc(ccc1n2c(cnc2SCC(=O)NNC(=O)COc3ccc(cc3)Cl)C(=O)[O-])F C13352452
CC(=O)Nc1ccc(cc1)S(=O)(=O)Oc2c(cc(cc2Br)/C=C/C(=O)[O-])OC C13463111
CC[C@@H](C(=O)[O-])Oc1ccc(cc1)/C=C/2\C(=O)N(C(=S)S2)NS(=O)(=O)c3ccccc3 C16907469
C[C@H](C(=O)[O-])Oc1cccc(c1)/C=C/2\C(=O)N(C(=S)S2)NC(=O)c3cccc(c3)[N+](=O)[O-] C16909190
C[C@@H](C(=O)[O-])Oc1cccc(c1)/C=C/2\C(=O)N(C(=S)S2)NC(=O)c3cccc(c3)[N+](=O)[O-] C16909192
Cc1ccc(cc1)S(=O)(=O)NN2C(=O)/C(=C\c3ccccc3O[C@H](C)C(=O)[O-])/SC2=S C16910312
Cc1ccc(cc1)S(=O)(=O)NN2C(=O)/C(=C\c3ccccc3O[C@@H](C)C(=O)[O-])/SC2=S C16910314
CC(C)(C)NC(=O)CCN(C1=NS(=O)(=O)c2c1cccc2)/N=C/c3cc(ccc3[O-])[N+](=O)[O-] C27572683
CCCOc1cccc(c1)C(=O)C2=C(C(=O)N([C@@H]2c3ccc(c(c3)OC)O)Cc4ccncc4)[O-] C33452694
CCOc1cc(ccc1O)[C@H]2C(=C(C(=O)N2CCCOC)[O-])C(=O)c3c(n4cccc(c4n3)C)C C35484233
C=CCn1c(nnc1[S-])CC2=N[C@@H](SC2)NC(=O)C3CCN(CC3)C(=O)c4cccs4 C38798779
COc1ccc(c(c1OC)C(=O)[O-])/C=N\N=C\2/NC(=O)[C@H](S2)CC(=O)c3ccc(cc3)Cl C39843225
CCn1c(c(c(c(c1=O)C#N)C)/C=C/2\C(=O)N(C(=S)S2)CC(=O)[O-])NCc3ccccc3Cl C39851446
CCc1nnc(s1)[N-]S(=O)(=O)c2ccc(cc2)N[C@@H]3c4ccc(c(c4C(=O)O3)OC)OC C39909671
CCCOc1ccc(cc1)C(=O)C2=C(C(=O)N([C@@H]2c3cc(c(c(c3)OC)OC)OC)CCCO)[O-] C40048185
Cc1c(c(n(c(=O)c1C#N)C)NCc2ccccc2Cl)/C=C\3/C(=O)N(C(=S)S3)CCCC(=O)[O-] C40066696
COc1ccc(c(c1)[C@@H]2C(=C(C(=O)N2CCOCCO)[O-])C(=O)c3ccc(cc3)Br)OC C33880972
CCCOc1ccc(cc1)C(=O)C2=C(C(=O)N([C@H]2c3ccc(cc3)C(=O)OC)CCOCCO)[O-] C40077953
CCCOc1ccc(cc1)C(=O)C2=C(C(=O)N([C@@H]2c3cc(ccc3OC)OC)CCOCCO)[O-] C40078008
Cc1cc(ccc1C(=O)C2=C(C(=O)N([C@@H]2c3ccc(cc3)[N+](=O)[O-])CCOCCO)[O-])OCC=C C40082883
Cc1cc(ccc1C(=O)C2=C(C(=O)N([C@H]2c3ccccc3[N+](=O)[O-])CCOCCO)[O-])OCC=C C40083024
Cc1cc(ccc1C(=O)C2=C(C(=O)N([C@@H]2c3cccc(c3)[N+](=O)[O-])CCOCCO)[O-])OC(C)C C40084189
Cc1cc(ccc1C(=O)C2=C(C(=O)N([C@H]2c3cccc(c3)[N+](=O)[O-])CCOCCO)[O-])OC(C)C C40084190
Cc1cc(ccc1OCC=C)C(=O)C2=C(C(=O)N([C@@H]2c3ccc(cc3)[N+](=O)[O-])CCOCCO)[O-] C40091918
Cc1cc(ccc1OC(C)C)C(=O)C2=C(C(=O)N([C@H]2c3cccc(c3)[N+](=O)[O-])CCOCCO)[O-] C40093132
Cc1cc(ccc1OC(C)C)C(=O)C2=C(C(=O)N([C@H]2c3ccccc3[N+](=O)[O-])CCOCCO)[O-] C40093240
CCCOc1ccc(cc1OCC)[C@H]2C(=C(C(=O)N2CCOCCO)[O-])C(=O)c3ccc(cc3)F C40094411
CC(C)COc1ccc(cc1OC)[C@H]2C(=C(C(=O)N2CCOCCO)[O-])C(=O)c3ccc(cc3)F C40094489
C[C@H]1Cc2cc(ccc2O1)C(=O)C3=C(C(=O)N([C@@H]3c4ccc(cc4)OCC=C)CCOCCO)[O-] C40094990
C[C@@H]1Cc2cc(ccc2O1)C(=O)C3=C(C(=O)N([C@@H]3c4ccccc4OCC=C)CCOCCO)[O-] C40095228
C[C@H]1Cc2cc(ccc2O1)C(=O)C3=C(C(=O)N([C@@H]3c4ccccc4OCC=C)CCOCCO)[O-] C40095230
C[C@@H]1Cc2cc(ccc2O1)C(=O)C3=C(C(=O)N([C@H]3c4ccccc4OCC=C)CCOCCO)[O-] C40095231
c1cc(c(cc1[C@@H]2C(=C(C(=O)N2CCOCCO)[O-])C(=O)c3ccc4c(c3)OCCO4)Cl)Cl C40096294
CCOc1cc(ccc1OCCC(C)C)[C@@H]2C(=C(C(=O)N2CCO)[O-])C(=O)c3c(nc(s3)C)C C40098928
CCOc1ccc(cc1OCC)[C@@H]2C(=C(C(=O)N2CCOCCO)[O-])C(=O)c3ccc(c(c3)F)C C40099818
CN(C)S(=O)(=O)c1ccc(cc1)C(=O)C2=C(C(=O)N([C@@H]2c3c(cccc3Cl)Cl)CCO)[O-] C40110735
Cc1c([nH]c(c1C(=O)C2=C(C(=O)N([C@H]2c3ccc(cc3)OC(C)C)CCN4CCOCC4)[O-])C)C C41534906
C/C=C/CCC(=O)[C@@H]1[C@@H]([C@@H]2[C@@H](C(=O)[C@]1(C(=O)[C@]2(C)O)C)C(=O)/C=C/C=C/C)[C@]3(C(=C(C(=O)O3)C)[O-])C C43509650
c1ccc(c(c1)C(=O)Nc2nnc(s2)Sc3ccc(cc3[N+](=O)[O-])C(=O)N4CCCC4)C(=O)[O-] C59854409
CCOc1cc(ccc1O)[C@H]2/C(=C(\C=C\c3ccccc3)/[O-])/C(=O)C(=O)N2CCCN4CCOCC4 C20189090
CCCCN1[C@H]([C@@H](C(=NC1=O)[O-])N(CCC(C)C)CC2=NC(=O)C3=C4CCC[C@@H]4SC3=N2)N C64012143
C[C@@H](C(=O)Nc1ccc(cc1)S(=O)(=O)[N-]c2c(nccn2)OC)Oc3ccccc3[N+](=O)[O-] C66200315
C[C@H](C(=O)Nc1ccc(cc1)S(=O)(=O)[N-]c2cc(ncn2)OC)Oc3ccccc3[N+](=O)[O-] C66200494
CCn1cc(c(n1)CNC(=O)[C@@H]2CCCN(C2)S(=O)(=O)c3cnn(c3C)C)Br C02732976
Cc1cccc2c1N(C(=O)[C@@]23N(N=C(S3)NC(=O)C)C(=O)C)CCOc4ccccc4OC C08843753
COCCNc1c(c(=O)n2ccccc2n1)/C=C\3/C(=O)N(C(=S)S3)[C@H]4CCS(=O)(=O)C4 C09003858
c1cc(ccc1CSc2nnc(s2)NC(=O)C3=NN(C(=O)CC3)[C@@H]4CCS(=O)(=O)C4)F C09492446
Cc1cc(c(n1C[C@H]2CCCO2)C)C(=O)CN3C(=O)[C@](NC3=O)(C)c4ccc5c(c4)OCCO5 C09954772
c1cc(sc1)C2=NN([C@H](C2)c3ccc(cc3)F)C(=O)Cn4cnc5c(c4=O)cnn5CCO C10188031
CC(C)n1cc(c(=O)c(c1)C(=O)N2CCN(CC2)C(=O)c3ccco3)C(=O)NCC4CCCCC4 C12000440
Cc1c(c2c(cn1)CN(CC2)C(=O)c3ccc(cc3)N4CCCC4=O)CNS(=O)(=O)N(C)C C12129068
CC(C)[C@H](c1nnc2n1CCN(CC2)C(=O)c3cc(sc3)C(=O)C)NC(=O)c4ccccn4 C12132188
Cc1cc(c(n1C[C@@H]2CCCO2)C)C(=O)CN3C(=O)[C@@](NC3=O)(C)c4ccc5c(c4)OCCO5 C12600348
C[C@]1(C(=O)N(C(=O)N1)CC(=O)N(Cc2ccco2)[C@@H]3CCS(=O)(=O)C3)c4ccc5c(c4)CCC5 C12863657
C[C@]1(C(=O)N(C(=O)N1)CC(=O)N(Cc2ccco2)[C@H]3CCS(=O)(=O)C3)c4ccc5c(c4)CCC5 C12863673
COC(=O)c1cnc(s1)NC(=O)[C@@]23CCC(=O)N2c4ccccc4C(=O)N3Cc5ccccc5 C12914129
Cc1c(c(n(n1)CC(=O)NC(C)(C)C)C)S(=O)(=O)N2CCC(CC2)C(=O)N3CCCCC3 C15865869
[H]/N=C\1/C(=C/c2ccc(c(c2)OCC)OS(=O)(=O)C)/C(=O)N=C3N1N=C(S3)c4cccs4 C16225445
COCCNc1c(c(=O)n2ccccc2n1)/C=C\3/C(=O)N(C(=S)S3)[C@@H]4CCS(=O)(=O)C4 C16729004
Cn1cc(cc1C(=O)Nc2cc(ccc2n3cncn3)C(F)(F)F)S(=O)(=O)N4CCCC4 C18227293
CCOc1cc(cc(c1OS(=O)(=O)C)Br)[C@H]2N(N=C(S2)NC(=O)C)C(=O)C C20895610
c1cc(ccc1n2c3c(cn2)c(=O)n4c(n3)SC[C@@H]4CC(=O)NCCN5CCOCC5)Cl C14011751
C[C@]1(CN(CC(=O)N1C)S(=O)(=O)C)C(=O)NCC(=O)N2CCC(CC2)Cc3ccccc3 C21529336
Cc1c(c(n(n1)CC(=O)N2CCCC2)C)S(=O)(=O)N3CCC(CC3)C(=O)NC4CCCC4 C21717440
C=CCNS(=O)(=O)c1cccc(c1)C(=O)N2CCN(CC2)C(=O)[C@H]3COc4ccccc4O3 C24628714
CC(=O)N1CCN(CC1)CCNC=C2C(=O)N(C(=O)N(C2=O)C3CCCCC3)C4CCCCC4 C28632431
Cc1c(c(n(n1)c2ccccc2)C)[C@H]3C(=O)NCCN3S(=O)(=O)c4ccc(c(c4)OC)OC C32738644
Cc1c(c(n(n1)CC(=O)N2CCCC2)C)S(=O)(=O)N3CCC[C@@H](C3)C(=O)NC4CCCC4 C33086195
CCCN1CCN(CC1)C(=O)[C@H]2CCCN(C2)C(=O)c3nnc(s3)C(=O)Nc4ccccc4 C33263423
CC[NH+]1CCN(CC1)c2c(c(c(c(=O)n2C)C#N)C)/C=C/3\C(=O)N(C(=S)S3)CCC(=O)[O-] C33811959
CC(C)C(=O)N1CCC2(CC1)N([C@@H](CO2)C(=O)NCc3ccco3)C(=O)c4ccc(cc4)OC C35982052
c1ccc(cc1)CN2CCCn3c(cc(n3)C(=O)N4CCC(CC4)C(=O)NC[C@H]5CCCO5)C2=O C37575775
Cc1c(sc2c1c(=O)n(cn2)CC(=O)NCC(=O)N3CCN(CC3)c4ccccc4OC)C C02924829
CCn1c(c(c(c(c1=O)C#N)C)/C=C/2\C(=O)N(C(=S)S2)CC(=O)[O-])N3CC[NH+](CC3)CC C33812504
CCn1c(c(c(c(c1=O)C#N)C)/C=C\2/C(=O)N(C(=S)S2)CCC(=O)[O-])N3CC[NH+](CC3)C C33812517
CCOc1ccc(cc1)N2C[C@H](CC2=O)C(=O)Nc3cc(cn(c3=O)C)C(=O)N4CCC(CC4)C C38492776
CCOc1ccc(cc1)N2C[C@@H](CC2=O)C(=O)Nc3cc(cn(c3=O)C)C(=O)N4CCCCCC4 C38492986
CS(=O)(=O)N1CCC(CC1)c2nn(c(=O)n2c3cccs3)CC(=O)Nc4cccc(c4)F C38900963
CCOc1cc2c(cc1S(=O)(=O)C(C)C)CCN3[C@H]2CO[P@@](=O)(N3)S(=O)(=O)C(C)C C39466452
c1cnc(nc1)[N-]S(=O)(=O)c2ccc(cc2)NC(=O)c3c4c(n(n3)[C@H]5CCS(=O)(=O)C5)CCCC4 C40987535
Cc1ccc(cc1C)N2C[C@H](CC2=O)C(=O)NCC3CCN(CC3)C(=O)c4cn(nc4OC)C C43988236
Cn1cc(c(n1)OC)C(=O)N2CCC(CC2)CNC(=O)[C@@H]3CC(=O)N(C3)c4ccc(cc4)Cl C43988281
Cn1cc(c(n1)OC)C(=O)N2CCC(CC2)CNC(=O)[C@H]3CC(=O)N(C3)c4ccc(cc4)Cl C43988285
CC(C)NC(=O)CSc1nnc(s1)N2CCN(CC2)C(=O)c3cc4ccccc4oc3=O C49369444
COc1cc(cc(c1OC)OC)[C@@H]2C[C@@H](n3c(c(cn3)C(=O)N4CCOCC4)N2)C(F)(F)F C00866741
COc1cc(cc(c1OC)OC)[C@H]2C[C@@H](n3c(c(cn3)C(=O)N4CCOCC4)N2)C(F)(F)F C00866740
Cc1c(c(n(n1)[C@@H]2CCS(=O)(=O)C2)C)N3CCN(CC3)CC(=O)Nc4ccc(cc4)C(=O)C C56938845
[H]/N=C\1/C(=C/c2ccc(c(c2)OCC)OS(=O)(=O)c3ccc(cc3)C)/C(=O)N=C4N1N=C(S4)C C13402122
Cc1cc(c(n1C[C@@H]2COc3ccccc3O2)C)C(=O)CN4C(=O)[C@@](NC4=O)(C)c5ccccn5 C60379288
Cc1cc(c(n1C[C@@H]2COc3ccccc3O2)C)C(=O)CN4C(=O)[C@](NC4=O)(C)c5ccccn5 C60379290
Cn1c2c(c(n1)C(=O)N3CCC[C@H](C3)C(=O)NC4CC4)CN(CC2)C(=O)COc5ccc(cc5)F C64565728
COc1cccc(c1)NC(=O)[C@H]2CCCN(C2)S(=O)(=O)C3=CN=C(C3)C(=O)N4CCCCC4 C64637800
Cc1ccc(o1)CNS(=O)(=O)c2cc(n(c2C)C)c3nc(c(s3)C(=O)N4CCOCC4)C C65036129
c1cc(oc1)CNC(=O)CCCn2c(=O)c3c(ccs3)n(c2=O)CC(=O)N C02498311
CCO/C(=N/NC(=O)C(=O)NN)/CCn1c(=O)c(c(c(=O)[nH]1)Cl)Cl C01622417
COc1cccc(c1)NC(=O)N2CCN([C@H](C2)C(=O)N[C@H]3CCCNC3=O)C(=O)c4cncnc4 C05414743
CC(=O)OCC1=C(N2[C@@H]([C@@H](C2=O)NC(=O)CNc3cc[nH+]cc3)SC1)C(=O)[O-] C05440706
c1cc(ccc1NC(=O)[C@@H]2C(=O)C(=O)N(C2=O)c3ccc(cc3)S(=O)(=O)N)S(=O)(=O)N C01617438
c1cc(ccc1NC(=O)[C@H]2C(=O)C(=O)N(C2=O)c3ccc(cc3)S(=O)(=O)N)S(=O)(=O)N C05812413
CC(=O)N[C@@H]1[C@H]([C@@H]([C@H](O[C@H]1Oc2ccc(cc2OC)/C=C/C(=O)OC)CO)O)O C06623779
CC(C)CCNC(=O)Cn1cc(c(c1)S(=O)(=O)NC)S(=O)(=O)NC C09224933
COC(=O)CN1c2ccccc2[C@]3(C1=O)c4c(c(=O)cc(o4)CO)OC(=C3C(=O)OC)N C10186409
Cn1c(nnc1SCC(=O)c2c(n(c(=O)[nH]c2=O)CCOC)N)C(F)(F)F C11867723
CN(C)c1ccc(cc1[N+](=O)[O-])S(=O)(=O)NCC(=O)OCC(=O)NC(=O)N C09512215
c1ccc2c(c1)C(=NS2(=O)=O)NCC(=O)OCC(=O)NC(=O)NCC(F)(F)F C16772129
CC(=CCCC(=O)[C@H](C1=Nc2nnc(n2C1=O)N)C3=NC(=O)c4n3c(nn4)N)C C19879477
Cc1c(c(=O)n(n1C)c2ccccc2)NC(=O)CO/N=C(/c3c(non3)N)\N C20076861
CC(=O)Nc1ccc(cc1)NC(=O)Cn2cc(c(c2)S(=O)(=O)NC)S(=O)(=O)NC C20565469
CC1(Cc2c(sc(c2C(=O)N)NC(=O)C(=O)NCCN3CCOCC3)CO1)C C20589010
CC(=O)N[C@H]1[C@@H]([C@@H]([C@H](O[C@H]1SC(=O)N)COC(=O)C)OC(=O)C)OC(=O)C C22198955
Cc1cccc(c1NC(=O)CCCC(=O)C2=C(CC/C(=N\NC(=O)CC#N)/C2)NNC(=O)CC#N)C C25585889
C[C@@H](C(=O)c1c(n(c(=O)n(c1=O)C)C)N)Sc2nnc(n2C[C@@H]3CCCO3)CCC(=O)N C28945826
CC(=O)OCC1=C[C@@H]([C@H]2[C@@H]1[C@@H](OC=C2C(=O)OC)O[C@H]3[C@@H]([C@H]([C@@H]([C@H](O3)CO)O)O)O)O C31159654
CCCCN1C(=O)[C@H]2[C@@H]([NH2+][C@@]([C@@H]2C1=O)([C@@H](C)O)C(=O)[O-])c3ccc(cc3)OC(=O)C C33628125
C[C@H]([C@@]1([C@@H]2[C@@H]([C@@H]([NH2+]1)c3cc(cc(c3C(=O)OC)OC)OC)C(=O)N(C2=O)C4CCCCC4)C(=O)[O-])O C33628269
CCCCN1C(=O)[C@H]2[C@H]([NH2+][C@@]([C@@H]2C1=O)(CCCNC(=O)N)C(=O)[O-])c3ccccc3OC C33638379
C[C@@H]([C@]1([C@@H]2[C@@H]([C@@H]([NH2+]1)c3cccc(c3O)OC)C(=O)N(C2=O)c4cccc(c4)[N+](=O)[O-])C(=O)[O-])O C34380622
Cc1c2c(=O)n(c(=O)n(c2sc1C(=O)NN)CC(=O)N3CCCCC3)CC(=O)N4CC4 C34782909
CCCn1c2c(c(c(s2)C(=O)NN)C)c(=O)n(c1=O)CC(=O)N3CCOCC3 C34782980
C[C@@]12C[C@@H]([C@@H]([C@@H]([C@@H]1C(=O)CC[C@@H]2O)O)C(=C)C(=O)OC)OC(=O)C(=C)[C@@H](CO)O C35271303
c1cc(ccc1CO[C@@H]2CCN3[C@@H](C2)C(=O)N4C[C@H](C[C@H]4C3=O)n5c(c(nn5)C(=O)N)C(=O)N)F C35446978
CC(C)[C@@H](C(=O)N1CCC(CC1)C(=O)N)NC(=O)N[C@@H]2CCS(=O)(=O)C2 C36357018
CC1(C(=O)N(C(=O)N1)CC(=O)OCC(=O)Nc2cccc(c2)S(=O)(=O)N)C C12630908
c1nc2c(c(n1)N(CCC#N)C[C@@H]3CCCO3)ncn2[C@H]4[C@@H]([C@@H]([C@H](O4)C(=O)NC5CC5)O)O C39264813
Cn1cncc1C(=O)N2C[C@H](C3(C2)CC[NH2+]CC3)C(=O)NCC4CCC(CC4)C(=O)[O-] C39662873
C1CS(=O)(=O)C[C@H]1CC(=O)NNC(=O)CSc2nnc(n2C3CC3)CCC(=O)N C12777204
C1CS(=O)(=O)C[C@@H]1Cc2nnc(o2)SCC(=O)c3c(n(c(=O)[nH]c3=O)C4CC4)N C13115890
CCCn1c(c(c(=O)[nH]c1=O)N(CCOC)C(=O)CN2CCSC2=O)N C39995482
CCn1cnnc1CNC(=O)C(=O)Nc2ccc(cc2)CC(=O)NCC(=O)OC C41910323
C/C=C\CN1C(=O)[C@H]2[C@H]([NH2+][C@@]([C@@H]2C1=O)(CO)C(=O)[O-])c3ccc(cc3)C(=O)OC C43218204
COC(=O)c1ccc(cc1)[C@@H]2[C@H]3[C@@H](C(=O)N(C3=O)C4CCCCC4)[C@@]([NH2+]2)(CO)C(=O)[O-] C33919791
CCCCN1C(=O)[C@H]2[C@@H]([NH2+][C@@]([C@@H]2C1=O)(CO)C(=O)[O-])c3ccc(c(c3OC)C)OC C33913924
CCCCN1C(=O)[C@H]2[C@H]([NH2+][C@@]([C@@H]2C1=O)(CO)C(=O)[O-])c3ccc(c(c3OC)C)OC C33913925
CC(=O)Oc1ccc(cc1)[C@H]2[C@H]3[C@@H](C(=O)N(C3=O)c4cccc(c4)[N+](=O)[O-])[C@@]([NH2+]2)(CO)C(=O)[O-] C33923510
c1cc(cc(c1)[N+](=O)[O-])N2C(=O)[C@H]3[C@@H]([NH2+][C@@]([C@@H]3C2=O)(CO)C(=O)[O-])c4ccc5c(c4)OCCO5 C33931132
C[C@@H]([C@@]1([C@@H]2[C@@H]([C@@H]([NH2+]1)c3ccccc3OC)C(=O)N(C2=O)c4cccc(c4)[N+](=O)[O-])C(=O)[O-])O C33935647
C[C@H]([C@@]1([C@@H]2[C@@H]([C@@H]([NH2+]1)c3ccc(cc3)C(=O)OC)C(=O)N(C2=O)c4cccc(c4)[N+](=O)[O-])C(=O)[O-])O C33935738
CCCCN1C(=O)[C@H]2[C@H]([NH2+][C@@]([C@@H]2C1=O)(CCCNC(=O)N)C(=O)[O-])c3ccc(cc3)OC(=O)C C33897230
Cc1c(c(n(n1)[C@H]2CCS(=O)(=O)C2)C)CC(=O)Nc3nc(cs3)CC(=O)N C38542162
c1ccc(c(c1)[C@@H]2[C@H]3[C@@H](C(=O)N(C3=O)c4ccccc4[N+](=O)[O-])[C@@]([NH2+]2)(CC(=O)N)C(=O)[O-])O C15218520
[H]/N=C\1/C(=C(N=N1)CCCCCNC(=O)C(=O)Nc2cc(ccc2n3cncn3)Cl)C#N C63937628
Cc1cc(no1)NC(=O)[C@@H](C)SCC(=O)NNC(=O)NC[C@@H]2CCCO2 C65147376
CCOc1ccc(cc1)O[C@H](C)C(=O)NNC(=O)CNC(=O)Cn2cncn2 C67285605
COc1ccc(cc1)C(=O)N2CCN(C[C@@H]2C(=O)N[C@H]3CCCNC3=O)C(=O)c4cncnc4 C05434232
CC1=C(C(=O)NC(=O)[C@@H]1/C=N/CC/N=C/C2C(=C(C(=O)NC2=O)C#N)C)C#N C05386425
CC(=O)Nc1nnc(s1)CCOCCOCCc2nnc(s2)NC(=O)C C06073870
Cc1c(cnn1C)NC(=O)c2c(cnn2C)NS(=O)(=O)c3cnn(c3C)C C02804337
CCOC(=O)c1c(c(sc1NC(=O)CSS(=O)(=O)O)C(=O)OCC)C C02746419
Cc1c(ccc(c1OC)[C@@H]2[C@H]3[C@@H](C(=O)N(C3=O)C(=O)OC)[C@@]([NH2+]2)(C)C(=O)[O-])OC C06418051
Cc1c(ccc(c1OC)[C@H]2[C@H]3[C@@H](C(=O)N(C3=O)C(=O)OC)[C@@]([NH2+]2)(C)C(=O)[O-])OC C06418058
C[C@@H](c1nnc(o1)S(=O)(=O)C)NS(=O)(=O)[C@@H]2CS(=O)(=O)C[C@@H]2O C08971478
C[C@@H](c1nnc(o1)S(=O)(=O)C)NS(=O)(=O)[C@@H]2CS(=O)(=O)C[C@H]2O C08971481
c1cc(cnc1)[C@H](CNS(=O)(=O)[C@H]2CS(=O)(=O)C[C@@H]2O)S(=O)(=O)c3ccc4c(c3)OCO4 C09006800
CC1(C(=O)N(C(=O)N1)C[C@H](CN2CCN(CC2)C[C@@H](CN3C(=O)C(NC3=O)(C)C)O)O)C C19882305
Cn1c(nnn1)SCC(=O)Nc2cccc(n2)NC(=O)CSc3nnnn3C C20427918
Cc1nnc(o1)CN2CCN(CC2)C(=O)CSc3nnc(n3N)COC C20904870
Cc1nnc(o1)CSc2nnc(s2)NC(=O)CSc3nnc(n3N)COC C20904942
Cc1ccc(cc1)/C=N/Nc2nnc(n2N)SCC(=O)N3CCN(CC3)Cc4nnc(o4)C C20918208
C[C@]1(CN(CC(=O)N1C)S(=O)(=O)C)C(=O)NCC(=O)NCc2ccccc2OC C21529410
C[C@H](C(=O)c1c(n(c(=O)n(c1=O)C)C)N)Sc2nnnn2C[C@H]3CCCO3 C21739434
C[C@H](C(=O)c1c(n(c(=O)n(c1=O)C)C)N)Sc2nnc(o2)C[C@@H]3CCS(=O)(=O)C3 C22011811
CS(=O)(=O)N1CCC(CC1)C(=O)N2CCN(CC2)c3nnc(s3)SCC(=O)N C23141548
Cc1cc(no1)NC(=O)CSCC(=O)N2CCNC(=O)[C@H]2CC(=O)OC C25022136
Cc1cc(=O)c(c(o1)NNS(=O)(=O)c2c(=O)n(c(=O)n(n2)C)C)C(=O)C C27526319
CS(=O)(=O)N1CCN(CC1)C(=O)CSc2nnc(n2C3CC3)CCC(=O)N C28945015
Cn1c(c(c(=O)n(c1=O)C)C(=O)CN2CCN(CC2)S(=O)(=O)c3ccccc3C#N)N C34875438
Cc1cccc[n+]1[C@@H]2[C@@H](C(=C(N[C@@]2(c3ccccc3)O)C(C#N)C#N)C#N)c4ccc(cc4)[N+](=O)[O-] C35102902
CC[C@@H](C)[C@@H](C(=O)N1CCN(CC1)C(=O)C)NC(=O)N[C@@H]2CCS(=O)(=O)C2 C36359043
C[C@@H](C(=O)Nc1ccc(cc1)NC(=O)C)NC(=O)N[C@H]2CCS(=O)(=O)C2 C36366160
C1[C@H]2[C@@H](CS1(=O)=O)N(C(=O)N2)CCCCCCN3[C@@H]4CS(=O)(=O)C[C@@H]4NC3=O C40167876
C[C@@H]([C@@]1([C@@H]2[C@@H]([C@@H]([NH2+]1)c3cc(cc(c3C(=O)OC)OC)OC)C(=O)N(C2=O)C4CCCCC4)C(=O)[O-])O C43221042
Cn1cc(c(n1)OC)C(=O)N2CCC(CC2)CNC(=O)C(=O)NCCN3CCOCC3 C43942287
Cc1cc(no1)NC(=O)C(=O)NCC2CCN(CC2)C(=O)c3cccn(c3=O)C C43942615
CNC(=O)c1c([n+](=O)c2ccccc2n1[O-])COC(=O)/C=C/c3ccc(cc3)O C44123024
CCCCS(=O)(=O)N(CC(=O)N1CCNC1=O)CC(=O)N2CCNC2=O C47614394
C1C[C@H](OC1)CNP2(=O)OCC3(CO2)COP(=O)(OC3)NC[C@@H]4CCCO4 C01569447
CC(=O)N[C@@H]1[C@@H]([C@@H]([C@@H](O[C@@H]1Oc2ccc(cc2OC)/C=C/C(=O)OC)CO)O)O C08555226
CCn1c(c(c(=O)[nH]c1=O)C(=O)CN2CCc3c(cccc3NC(=O)C)C2)N C54390665
Cc1nc(on1)CCCn2c(=O)c3cc4c(cc3n(c2=O)CC(=O)N)OCO4 C57354859
Cc1c(c(n(n1)C)C)/C=N/Nc2[nH]nc(n2)S[C@H](C)C(=O)NNC(=O)C C59879661
c1ccc2c(c1)[C@@H](N(C2=O)C3CC3)C(=O)NCC(=O)NNC(=O)c4ccoc4 C61482772
CCN1CCN(CC1)C(=O)CCNS(=O)(=O)c2nnc(s2)NC(=O)C C36214504
CC(=O)Nc1nnc(s1)S(=O)(=O)NCCC[C@@H]2CCS(=O)(=O)C2 C62186056
Cc1c(c(n[nH]1)C)S(=O)(=O)NCCN(C)S(=O)(=O)c2c(noc2C)C C62550185
CC(C)(C)OC(=O)N1CCN(CC1)CCNC(=O)NNC(=O)C(=O)NC2CC2 C62565021
C[C@@H]1C2=C([C@H](O[C@@H]2C)NC(=O)CS[C@@H]3NN=NN3C[C@@H]4CCCO4)C(=O)NN1 C39937769
Cn1c(c(c(=O)n(c1=O)C)C(=O)COC(=O)CN2C(=O)[C@@H]3CCCC[C@H]3C2=O)N C18102149
C[C@H]1CC=C(S1)C2=NN=C(C2)C(=O)N3CCN(CC3)S(=O)(=O)c4cc(n(c4)C)C(=O)N C64066410
CCOC(=O)C[C@H]1CS[C@H](N1)NC(=O)CN(C)C(=O)C2=CCC(=O)N=C2 C64423133
C[C@@]12CCC(=O)N1c3ccccc3C(=O)N2CC(=O)NCC(=O)Nc4c[nH]nc4 C65310329
C[C@H](CS(=O)(=O)C)N(C)C(=O)c1cc(c(c(c1)OC)OCC(=O)N)OC C66368275
c1ccc(cc1)N(CCC#N)C(=O)CCC(=O)NNC(=O)C(=O)N2CCCC2 C66622660
CCn1c(c(c(n1)C)CNC(=O)CCNS(=O)(=O)c2cn(c(n2)C)C)C C66733321
c1ccc(cc1)[C@@H]2C[C@]3([C@@H](O2)NC(=C3C#N)N)C#N C01278162
C[C@@H](CNC(=O)C(=O)Nc1ccccc1Cl)O C02994182
CC(=O)Nc1ccc(cc1)[C@@H]2[NH2+][C@H](C(S2)(C)C)C(=O)[O-] C02571100
C[C@@H]1CCC[C@]2(C1)[C@@H](C(=O)NC(=S)[C@@H]2C(=O)N)C#N C05676907
CC1(Cc2c(c(=S)n(c(c2C#N)N)CCO)CO1)C C09184317
Cc1cc(c(c(c1)C)NC(=O)C(=O)NC(C)(C)CO)C C09995052
c1cc(cc(c1)S(=O)(=O)N)NC(=O)CCl C05753767
CC(=O)NNC(=O)c1cc(c[nH]1)Br C09605877
c1cc(c(c(c1)F)N2C[C@H]([N-]S2(=O)=O)C[NH3+])F C19724158
c1cc2c(cc1F)[C@@H](CCS2)NC(=O)c3c(nccn3)N C22277444
c1cc(c(cc1N)S(=O)(=O)NC2CCOCC2)F C36319088
Cc1cc(cc(c1NC(=O)C)C)S(=O)(=O)N C36883024
C1CCCN(CC1)C(=O)C(=O)NCC(=S)N C37243872
c1ccc(c(c1)C#CCO)NC(=O)[C@H]2CSC(=O)N2 C37548298
[C@@H]1(C(=C(N=N1)Br)Br)C(=O)NN C39239822
c1cnc(cn1)c2c3c(nc(n2)N)NCCCC3 C03711296
C1[C@@H]([C@@H](CS1(=O)=O)Cl)NC(=S)NO C40168094
c1cc2c(cc1[C@H](c3ccsc3)O)[nH]c(=O)c(=O)[nH]2 C40247495
C[C@@H](C(=O)NC1CC1)n2cc(c(n2)N)Br C40516204
CC(C)(C(=O)N1[C@@H]2CCCC[C@H]2C[C@@H]1C(=O)[O-])[NH3+] C40924606
C[C@H]1C[C@@](CC(C1)(C)C)(C(=O)[O-])[NH2+]CC(=O)NC C41793759
c1cc(cc(c1)F)NC2(CCS(=O)(=O)CC2)C(=O)N C42332756
C1C[NH2+]CCC1NC(=O)[C@H]2CC=CC[C@@H]2C(=O)[O-] C42429545
Cc1ccc(c(n1)N2CCSCC2)/C(=N/O)/N C43399550
CC(C)(C)NC(=O)C(=O)NCC1(CCCC1)O C44158520
CC[C@H](C(=S)N)C(=O)N[C@H]1CCS(=O)(=O)C1 C44830700
CC[C@H](C(=S)N)C(=O)N[C@]1(CCS(=O)(=O)C1)C C44933168
C1CCC(CC1)(CC(=O)N2CCC(CC2)[NH3+])C(=O)[O-] C48835835
c1ccc(c(c1)C#CC[NH3+])[N-]S(=O)(=O)C2CCOCC2 C50200393
CO[C@H]1CCC[C@H]1NC(=O)C2(CCOCC2)C(=S)N C50374807
c1ccc2c(c1)CCN[C@H]2C(=O)N[C@@H]3CCCNC3=O C50397724
c1ccc2c(c1)C[C@H](NC2)C(=O)N[C@@H]3CCCNC3=O C50397767
c1c(cnc(c1Cl)N)C(=O)N2CCC[C@H](C2)CO C50693145
c1c(cnc(c1Cl)N)C(=O)N2CCCC[C@@H]2CCO C50700035
C[C@@H]1CN(C[C@@H](O1)C)C(=O)c2ccccc2NN C51095796
C[C@@H](c1nc2cc(ccc2n1C[C@H]3CCCO3)N)O C53736162
C[C@@H](c1nc2cc(ccc2n1C3CCOCC3)N)O C53736506
C1C[C@H](C[NH2+]C1)CC(=O)NC2CCC(CC2)C(=O)[O-] C54308539
Cc1c(sc(n1)N)C(=O)N2CCC[C@H]2CO C55175590
c1cc(c(cc1N)Cl)NC(=O)[C@@H]2COCCO2 C55297327
c1ccc2c(c1)[C@@](CCO2)(C(=O)[O-])N3CCC(CC3)[NH3+] C48836616
c1ccc(c(c1)C2=[NH+]CCCN2)[NH+]3CCC[C@@H]3C(=O)[O-] C62666883
CC(C)C[C@@H](C(=O)N1CCC(CC1)(C)C(=O)[O-])[NH3+] C62842803
C[C@@H]1CCC[C@@](C1)(C(=O)[O-])NC(=O)[C@@]2(CCC[NH2+]C2)C C62859652
C[C@]1(CCCN(C1)C(=O)[C@@H]2CCC[C@@H](C2)[NH3+])C(=O)[O-] C62870318
CC[C@@]1(CCCN(C1)C(=O)[C@@H]2CCC[C@@H](C2)[NH3+])C(=O)[O-] C62870725
CCC[C@@]1(CCCN(C1)C(=O)[C@@H](C)[NH3+])C(=O)[O-] C62871135
CCC1CCC(CC1)(C(=O)[O-])NC(=O)[C@]2(CC[NH2+]C2)C C62898177
c1c(cc(c(c1F)N)F)C(=O)N2CCN(CC2)CCO C63004098
c1cc(cc(c1)[N-]S(=O)(=O)C[C@H]2CCCO2)C#CC[NH3+] C63156742
c1cc(sc1[C@@H]2[NH2+][C@@H](CS2)C(=O)[O-])[N+](=O)[O-] C00099238
C1C[C@@H](C(=O)C1)[C@@]2(C(=C(CC2(C#N)C#N)C=O)N)C#N C04816315
C[C@]1(CC(=O)c2c(cc(cc2O1)CO)O)[C@@H]3CCC(=O)O3 C31164699
C[C@@]1(CC(=O)c2c(cc(cc2O1)CO)O)[C@H]3CCC(=O)O3 C31164710
C1CCN(CC1)C(=O)[C@@H]([C@@H](C(=O)N2CCCCC2)O)O C17044609
C1CCC2(C1)CC(=O)N(C2=O)CN3CCC(CC3)C(=O)N C32717141
C[C@]12CCC(=O)N1[C@@H](CS2)C(=O)Nc3c[nH]nc3 C35247789
Cc1c(c(n[nH]1)C)S(=O)(=O)NC2CCOCC2 C36320195
C[C@@H](C(=O)NC(=O)NC1CCS(=O)(=O)CC1)Cl C36332519
CN(C)C(=O)[C@@H]1CCCN1C(=O)c2cc(cn2C3CC3)N C36863583
C[C@H](C(=O)NC(=O)N[C@@H]1CCS(=O)(=O)C1)Cl C36904972
CN(C)C(=O)[C@@H]1CCCN1c2c(cc(cn2)N)C#N C37759153
CC(C)OC(=O)C1=C2N(C(=O)CS2)C(=C(C1)C#N)N C00522980
c1ccc(c(c1)C(=O)N2CCN(CC2)S(=O)(=O)N)F C37982256
Cn1cc(cc1C(=O)N2CCC(CC2)C(=O)N(C)C)N C40325119
Cc1c(c(n(n1)CC(=O)N2CCN(CC2)C3CC3)C)N C40332963
c1ccc2c(c1)C[C@@H](NC2)C(=O)Nc3nnc(o3)C4CC4 C40859826
CCc1c(c(=O)n(n1CC)[C@@H]2CCS(=O)(=O)C2)N C40933055
C[C@H]1CCC[C@](C1)(C(=O)[O-])NC(=O)N2CC[NH+](CC2)C C41035823
Cc1nc(n(n1)Cc2cc(cc3c2OCOC3)N)C C41633264
C[C@]12CCC(=O)N1[C@H](CS2)C(=O)Nc3cc[nH]n3 C42414040
C1CCNC(=O)[C@@H](C1)NC(=O)[C@@H]2CC(=O)N(C2)C3CC3 C42479422
Cc1nnc(s1)NC(=O)N2CCC[C@H](C2)CO C43412609
C1CC[C@@H]2[C@H](C1)C[C@@H](N2C(=O)[C@@H]3C[NH2+]CCO3)C(=O)[O-] C43800094
c1cc2c(nc1)nc([n-]2)C[NH2+][C@@H]3CCS(=O)(=O)C3 C44264299
c1cc(c2c(c1)OCCO2)NC(=O)C(=O)NC3CC3 C48718869
C1CCN([C@@H](C1)CC(=O)[O-])C(=O)N2CCC[NH2+]CC2 C48834596
Cc1c(c(n(n1)CC(=O)N2CCOCC2(C)C)C)N C48926039
C1CCC(C1)(C(=O)[O-])NC(=O)N2CC[NH+](CC2)C3CC3 C48996379
Cc1cc(n(n1)CC(=O)N2C[C@H](CC[C@@H]2C)C(=O)N)C C49098806
CNC(=O)C1CCC(CC1)NC(=O)c2cnccn2 C49475538
CC(=O)N1CCN(CC1)C(=O)Cc2csc(n2)N C49663772
Cn1cc(c(n1)N)S(=O)(=O)N2C[C@H]3CC[C@@H]2C3 C49716075
C[C@@H](C(=O)NC(=O)NC[C@H]1CCS(=O)(=O)C1)Cl C50604312
CC(=O)N1CCC[C@@H](C1)C(=O)N[C@H]2CCCCNC2=O C54001368
c1c(sc(n1)NC(=O)[C@H]2COCCO2)C#CCO C55302670
c1cc(c(nc1)N)C(=O)N2CCN(CC2)c3nccs3 C50202194
CC(C)(C(=O)[O-])N(C)C(=O)N[C@@H]1CC[NH+]2[C@@H]1CCCC2 C61175908
CN1CC(=O)N(C1=O)Cc2cccnc2C(=S)N C61663740
c1nc(nn1CC(=O)N2CCCCCC2)C(=S)N C61843265
c1cc2c(cc1O[C@H]3CS(=O)(=O)C[C@@H]3O)OC[C@@H]2O C62806048
CC1(CCN(CC1)C(=O)[C@H]2C[C@H](C[NH2+]2)OC)C(=O)[O-] C62842777
CCC1(CC[NH+](CC1)[C@@H]2CS(=O)(=O)C[C@@H]2O)C(=O)[O-] C62846238
CC[C@@]1(CCN(C1)C(=O)N2CC[NH2+]CC2)C(=O)[O-] C62926014
C[C@@]1(CCN(C1)C(=O)N2CCC[NH2+]CC2)C(=O)[O-] C62926019
c1c(nc(s1)N)C(=O)N2CC[C@H](C2)N3CCOCC3 C62976668
Cn1c2c(cn1)c(nc(n2)CN(C)[C@H]3CCSC3)N C63078114
CNC(=O)C1CCC(CC1)NC(=O)c2ccn(c(=O)c2)C C65477368
Cc1c(scn1)C(=O)N2CCCN(CC2)C(=O)N C65615463
Cn1c(c(cn1)C(=O)N[C@H]2CCCNC2=O)C(F)F C66643451
c1cc(c(cc1NC(=O)[C@H]2[C@H]3C[C@@H]([C@@H]2C(=O)[O-])C=C3)C(=O)N)N4CCOCC4 C04755337
COc1cc(cc(c1OCC(=O)[O-])Br)/C=N/NC(=O)N C00369989
Cc1c(c(n[nH]1)O)C(c2cc(c(cc2[O-])[O-])[N+](=O)[O-])c3c([nH]nc3O)C C09435120
c1ccc(cc1)CN\2C(=O)/C(=C/C(=O)[O-])/S/C2=N\c3c(nc[nH]3)C(=O)N C04818375
c1cc(cc(c1)S(=O)(=O)N)NC(=O)COc2ccc(cc2)C(=O)[O-] C13412515
c1cc(ccc1S(=O)(=O)N)S(=O)(=O)Oc2ccc(c(c2)O)C(=O)[O-] C13463136
c1ccc(c(c1)C(=O)[O-])S(=O)(=O)Nc2ccccc2S(=O)(=O)N C05582827
C1COCCN1CCN2[C@@H]3[C@@H](C[C@H]([C@@H]([C@@H]3NC2=S)O)O)C(=O)[O-] C20504143
CC(=O)Nc1ccc(cc1)NC(=O)C[C@@H]2C(=O)N[C@@H](CS2)C(=O)[O-] C20635068
CC(=O)Nc1ccc(cc1)NC(=O)C[C@@H]2C(=O)N[C@H](CS2)C(=O)[O-] C20635073
CC(=O)Nc1cc(cc(c1)NC(=O)C)C(=O)Nc2ccccc2C(=O)[O-] C21004158
COc1cc2ccc(=O)oc2cc1O[C@H]3[C@H]([C@H]([C@@H]([C@@H](O3)C(=O)[O-])O)O)O C22066486
c1ccc2c(c1)[nH]c(n2)/C=C/3\C(=O)N(C(=S)S3)[C@@H](CC(=O)N)C(=O)[O-] C27230359
c1cc2c(cc1NC(=O)/C=C/C(=O)[O-])[nH]cc2[C@@H](C(=O)[O-])[NH+]3CCCCC3 C32093989
Cc1ccc(cc1)S(=O)(=O)/N=C(/NN2[C@@H](C(SC2=O)(C)C)N(C(=O)NC)O)\[O-] C34910204
c1c(cc(c(c1C(=O)[O-])Cl)S(=O)(=O)CC(=O)NC(=O)N)Cl C35660118
CC(C)C(=O)Nc1ccc2c(c1)[nH]cc2[C@@H](C(=O)[O-])[NH+]3CCC[C@@H](C3)C(=O)[O-] C36357813
c1cc(c(c(c1S(=O)(=O)CC(=O)NC(=O)N)Cl)C(=O)[O-])Cl C37310427
CN1C(=O)[C@@](N=C1[O-])(C(F)(F)F)NS(=O)(=O)c2ccc(cc2)N C04629405
Cc1c(c(n[nH]1)[O-])[C@H](c2ccc(c(c2)[N+](=O)[O-])O)C3=C(N=N[C@@H]3C)O C39710154
C[C@H](c1[n-]nnn1)NS(=O)(=O)c2ccc(cc2Br)N C44887259
C[C@H](c1[n-]nnn1)NS(=O)(=O)c2c(cc(cc2Br)N)Br C44887297
c1cc(c(cc1[N+](=O)[O-])C#N)NC(=O)C(=O)c2c([nH]c(=S)[nH]c2=O)[O-] C48553477
Cc1cccc(c1)N/C(=C(\C#N)/C(=O)c2ccc(c(c2)OC)OCC(=O)N)/[O-] C50756281
c1ccc(c(c1)C(=O)NNC(=O)NC2CC2)[N-]S(=O)(=O)c3cccs3 C53919236
Cc1ccc[nH+]c1/N=C(/c2c([nH]c(=S)[nH]c2=O)[O-])\C(=C(/[O-])\OC)\F C54502110
C/C(=C(/C=N/C(=S)NNC(=O)C)\C(=O)Nc1ccccc1OC)/[O-] C16958450
c1ccc(cc1)n2cc(c(n2)C(=O)NNC(=O)c3ccc4c(c3)nc[nH]4)[O-] C10159117
CS(=O)(=O)[N-]c1cc(ccc1F)NC(=O)c2ccc(c(c2)[N+](=O)[O-])N C24462448
c1cc(c([nH+]c1)NC(=O)[C@@H]2CCC[C@@H](C2)C(=O)Nc3c(cccn3)[O-])[O-] C58401969
c1cc(ccc1c2nnc(n2N)SC/C(=N/c3[nH]ncn3)/[O-])Cl C59795109
CCOC(=O)c1c(c(sc1NC(=O)[C@@H]2[C@@H](C2(C)C)C(=O)[O-])C(=O)N)C C61721704
CC/C(=C\1/C(=NC(=O)N(C1=O)CC=C)[O-])/NNC(=S)Nc2ccccc2 C13865273
CC[C@@H](C)NC(=O)NCCS(=O)(=O)[N-]c1cccc(c1)NC(=O)C C62216320
CC(=O)Nc1cccc(c1)[N-]S(=O)(=O)CCC(=O)NCC(C)(C)O C62441295
c1ccc(cc1)OCC/C(=N/S(=O)(=O)c2ccc(cc2)CNC(=O)N)/[O-] C62677710
COc1ccccc1NC(=O)[C@@H]2C(=C3C=C(C(=O)N=C3S2)C(=O)[O-])N C39982853
c1cc(ccc1NC(=O)[C@@H]2C(=C3C=C(C(=O)N=C3S2)C(=O)[O-])N)[N+](=O)[O-] C39983520
CN1[C@@H](C(=C(N(C1=O)C)[O-])C(=O)CSc2[nH]c(cn2)c3ccccc3)N C63403858
CC(C)Cc1[n-]c(nn1)SCC(=O)Nc2ccc(cc2)S(=O)(=O)N C06214355
Cc1ccc(cc1[N-]S(=O)(=O)c2cc([nH]c2)C(=O)N3CCCC3)C(=O)N C63878118
COc1cc(cc(c1OC)C(=O)[O-])S(=O)(=O)NNC(=O)NC2CC2 C64376368
COc1ccccc1c2nc([nH]n2)/N=C(/CNC(=O)NCc3ccco3)\[O-] C64490050
Cc1ccc(cc1[N-]S(=O)(=O)C)NC(=O)C2CCN(CC2)C(=O)N C64492383
COc1cc(c(cc1OC)NC(=O)C[C@]2(CCSC2)C(=O)[O-])C(=O)N C64611559
Cc1cc(c(cc1C(=O)[O-])S(=O)(=O)NNC(=O)NCCCOC)C C64940794
Cc1cc(n(c(=O)c1)O[C@@H]2[C@H]([C@@H]([C@@H]([C@@H](O2)C(=O)[O-])O)O)O)C3CCCCC3 C65739399
COc1cc(cc(c1OC)C(=O)[O-])S(=O)(=O)NNC(=O)NC2CCCC2 C65832938
COCCNC(=O)NNS(=O)(=O)c1cc(cc(c1Cl)Cl)C(=O)[O-] C66813753
CCOCCCNC(=O)NNS(=O)(=O)c1ccc(c(c1)C(=O)[O-])OC C67124523
CC1([C@H](N2[C@@H](S1)[C@H](C2=O)NC(=O)[C@H](c3ccccc3)C(=O)[O-])C(=O)[O-])C C04535676
c1ccc(cc1)CC(C(=O)[O-])(C(=O)[O-])NC(=O)OCc2ccccc2 C01707617
c1ccc(c(c1)/C=N/NC(=O)N/N=C/c2ccccc2C(=O)[O-])C(=O)[O-] C05583441
Cc1ccc(cc1)S(=O)(=O)N(CC(=O)[O-])c2cc([nH]c2)C(=O)[O-] C01705039
c1cc(ccc1C(=O)[O-])NC(=O)c2ccc(cc2C(=O)[O-])[N+](=O)[O-] C00041685
c1cc-2c(cc1OCC(=O)[O-])C(=NO)c3c2ccc(c3)OCC(=O)[O-] C00243912
CC(=O)Nc1ccc(cc1)C(=O)c2ccc(c(c2)C(=O)[O-])C(=O)[O-] C00258716
c1cc(cc(c1)OCC(=O)[O-])NC(=O)[C@H]2CCCC[C@@H]2C(=O)[O-] C08906978
c1ccc(c(c1)C(=O)NCCNC(=O)c2ccccc2C(=O)[O-])C(=O)[O-] C09095223
CC1([C@H](N2[C@@H](S1)[C@@H](C2=O)NC(=O)[C@H](c3ccccc3)C(=O)[O-])C(=O)[O-])C C01703076
c1cc2c(cc1C(=O)Nc3cc(cc(c3)C(=O)[O-])C(=O)[O-])OCO2 C13169166
c1ccc2c(c1)C(=O)N(C2=O)CCCC(=O)Nc3cc(cc(c3)C(=O)[O-])C(=O)[O-] C13169275
C[C@](CC(=O)Nc1cccc(c1)c2[n-]nnn2)(c3ccccc3)C(=O)[O-] C13254224
c1cc(c(cc1S(=O)(=O)N)C(=O)[O-])S[C@@H](CC(=O)[O-])C(=O)[O-] C13274746
c1ccc(c(c1)[N+](=O)[O-])OCC(=O)Nc2cc(ccc2C(=O)[O-])C(=O)[O-] C13391892
c1ccc2c(c1)N(C(=O)CO2)CCC(=O)Nc3cc(ccc3C(=O)[O-])C(=O)[O-] C13392384
c1cc(c(cc1C(=O)[O-])C(=O)[O-])OCC(=O)N[C@@H]2CCS(=O)(=O)C2 C13422130
C=CCNC(=O)NC(=O)COc1ccc(cc1C(=O)[O-])C(=O)[O-] C13422178
c1cc(c(cc1C(=O)[O-])C(=O)[O-])OCC(=O)NC(=O)NC2CC2 C13422452
c1cc(c(cc1C(=O)N)[N+](=O)[O-])COc2ccc(cc2C(=O)[O-])C(=O)[O-] C13422790
c1cc(ccc1c2[n-]nnn2)NNc3ccc(cc3)c4[n-]nnn4 C17105004
c1cc(c(cc1[N+](=O)[O-])c2ccc(o2)/C=C\3/C(=O)NC(=S)N=C3[O-])[O-] C17992321
C/C(=N/S(=O)(=O)c1ccc(cc1)NC(=O)[C@@H]2CC=CC[C@H]2C(=O)[O-])/[O-] C19831978
C(CN1[C@@H](C(C(=NC1=O)[O-])(Br)Br)O)C(=O)[O-] C20169351
c1cc(cc(c1)NC(=O)C2CC2)C(=O)Nc3cc(cc(c3)C(=O)[O-])C(=O)[O-] C21002153
c1ccc(c(c1)C(=O)[O-])SCC(=O)Nc2cc(ccc2[O-])[N+](=O)[O-] C28285324
COc1ccc(nn1)[N-]S(=O)(=O)c2ccc(cc2)N/C=C/3\C=CC(=O)C=C3[O-] C04749368
c1c(cc(c(c1/C=C\2/C(=O)NC(=O)N=C2[O-])[O-])[N+](=O)[O-])[N+](=O)[O-] C16383310
c1cc(cc(c1)S(=O)(=O)N)[N-]S(=O)(=O)c2ccc3c(c2)oc(n3)[O-] C36638683
C=CCCCCCCCC[C@@H]1C(=O)O[C@H]([C@@]1(C(=O)[O-])O)C(=O)[O-] C31156748
C=CCCCCCCCC[C@@H]1C(=O)O[C@@H]([C@@]1(C(=O)[O-])O)C(=O)[O-] C31156753
CC1([C@H](N2[C@@H](S1)[C@@H](C2=O)NC(=O)[C@@H](c3ccccc3)C(=O)[O-])C(=O)[O-])C C03871879
c1ccc\2c(c1)C(=CC(=O)/C2=N/Nc3ccc4cccc(c4c3O)S(=O)(=O)[O-])S(=O)(=O)[O-] C25669486
C1C[C@@](OC1=O)([C@H](CCCCCCCCCCO)C(=O)[O-])C(=O)[O-] C44681215
CCCc1nnc(n1CC(=O)NCc2cc(ccc2[O-])[N+](=O)[O-])[S-] C45575233
Cc1ccc(cc1)NC(=O)/C(=C(\[C@H]2[C@@H](CC(=O)[C@@H]2CC(=O)[O-])C)/[N+](=O)[O-])/[O-] C48548010
COCCCN/C(=C(\C#N)/C(=O)c1cc2cccc(c2[n-]1)[N+](=O)[O-])/[O-] C49105565
c1ccc2c(c1)c(=O)c(c([nH]2)[O-])/C(=N/c3ncc(s3)[N+](=O)[O-])/[O-] C18107725
c1ccc(cc1)n2c(c/c(=N/C(=O)c3ccccc3C(=O)[O-])/[nH]2)[O-] C39899366
C=C1C=C(N2[C@@H](N=C(N=C2N1)[N-]c3ccccc3)c4cccnc4)[O-] C54670678
C/C(=N\c1ccc(c(c1)O)C(=O)[O-])/c2c(=O)c3ccccc3n(c2[O-])C C19202368
Cc1cc(c(n1c2cc(cc(c2)C(=O)[O-])C(=O)[O-])C)/C=N/NC(=O)C C59250401
c1cc(cc(c1)Oc2ccc(c(c2)C(=O)[O-])C(=O)[O-])NC(=O)CCC(=O)[O-] C59522259
c1cc(c(cc1NC(=O)[C@H]2[C@H]3C[C@@H]([C@@H]2C(=O)[O-])C=C3)C(=O)[O-])C(=O)[O-] C59522291
c1cc(c(c(c1)Br)NC(=O)c2cc([nH]c(=O)c2)[O-])C(=O)[O-] C62826344
Cc1c(cn[nH]1)S(=O)(=O)[N-]c2c(cccc2Br)C(=O)[O-] C62826690
CCOC(=O)c1c(csc1N/C=C/2\C(=NC(=NC2=O)[S-])[O-])c3ccc(o3)C C16995040
Cc1ccc(cc1[N-]S(=O)(=O)C)NC(=O)[C@H]2[C@H]3C[C@@H]([C@@H]2C(=O)[O-])C=C3 C64409954
c1cc(c(=O)[nH]c1)[N-]S(=O)(=O)c2cc(cc(c2Cl)Cl)C(=O)[O-] C66813839
COc1cccc2c1c(c([nH]2)C(=O)OC)N/C=C\3/C(=NC(=NC3=O)[O-])[O-] C09168457
c1c2c(c(sc2nc3c1C(=O)CCC3)C(=O)N)N C00550390
C[C@@H](C(=O)NN)NC(=O)C12CC3CC(C1)CC(C3)C2 C04069883
C[C@H](C(=O)NN)NC(=O)C12CC3CC(C1)CC(C3)C2 C04069884
c1nc(c(c(n1)Cl)N)N[C@H]2CC[C@H](C2)CO C01602171
Cc1cc(cc(c1C)S(=O)(=O)NCCO)N C05159974
c1cc(ccc1N[C@H]2[C@@H]([C@H]([C@H](CO2)O)O)O)Br C09761292
c1cnc(cc1C(=S)N)N2CCC(CC2)C(=O)N C19475624
CSC1=NC(=C(C2([C@@H]1C(=O)N)CCCCC2)C#N)N C00457669
c1ccnc(c1)N/N=C/c2cc(c(c(c2)O)O)O C26279043
c1c2c(cc(c1N[C@H]3CCS(=O)(=O)C3)N)NC(=O)CC2 C35341234
C[C@H](c1cccc(c1)N)NS(=O)(=O)c2cc[nH]c2 C36233453
c1c(c(cc2c1OCC(=O)N2)NC3CCOCC3)N C36319192
c1cc(c(cc1Br)N)S(=O)(=O)NCCO C37064417
c1cc(c(cc1C(F)(F)F)/C(=N/O)/N)N2CCC(CC2)O C37334577
C[C@H](CO)NS(=O)(=O)c1c(cc(cc1F)N)F C37928445
C[C@@H]1CN(CCO1)c2cc(cc(c2)S(=O)(=O)N)N C37933962
c1cc(ccc1C2=C[C@@H](N=N2)[C@@H]3NN[C@@H](N3N)S)F C39280366
C[C@@]1(CCS(=O)(=O)C1)NC(=O)Nc2ccc(cc2)N C40166778
c1csc(c1N)C(=O)N2CCC(CC2)C(=O)N C40295561
c1cc(c(cc1N)N)C(=O)N2CCO[C@@H]3[C@H]2CCCC3 C40328389
c1cc([nH]c1)[C@@H]2CCCN2C(=O)c3cc(c[nH]3)N C40329514
c1cc2cccnc2c(c1)Oc3c(c(ncn3)N)N C40723781
Cc1ccc(cc1C(=O)N2CCC(CC2)C(=O)N)N C41031732
C[C@@H]1C[C@H](CN(C1)c2c(cc(cn2)N)C(=O)N)C C42138293
c1c2c(cc(c1N)NC[C@H]3CCCCO3)NC(=O)C2 C42813811
Cc1ccc(c(n1)n2c(c(c(n2)C)N)C)C(=O)N C43396236
CC(C)[C@@H](C(=S)N)C(=O)N1CCC[C@@H](C1)C(=O)N C44828378
C[C@H](C(=S)N)C(=O)Nc1ccc(cc1)NC(=O)C C44833084
C[C@H](c1ccccc1F)NC(=O)[C@@H](C)/C(=N/O)/N C44876397
C[C@@](CN1CCO[C@@H]2[C@@H]1CCCC2)(C(=O)N)N C45280396
Cc1cc(c(s1)C)[C@H](C)NC(=O)CNC(=O)N C46576149
C1CCC(C1)(/C(=N\O)/N)NC(=O)[C@@H]2CCOC2 C48630386
C1CC[C@H]([C@@H](C1)[NH3+])NC(=O)CC2(CCCC2)C(=O)[O-] C48838515
C[C@H](C(=O)N[C@H]1CCc2c1cccc2F)NC(=O)N C49319256
c1cc2c(cc1F)[C@H](CCS2)NC(=O)CNC(=O)N C49356000
c1cc(c(c(c1)F)/C(=N\O)/N)NC(=O)CC2CC2 C49732369
Cc1cccc(c1NC(=O)N2CC[C@@H](C2)[NH3+])C(=O)[O-] C50244657
CC(C)[C@@H](C(=S)N)C(=O)N[C@@H]1CCCNC1=O C50397967
C1CC(C1)NC(=O)C2(CCOCC2)/C(=N\O)/N C52213573
C[C@H]1C[C@@H]1NS(=O)(=O)c2ccc(cc2)NN C52295640
Cc1c(cc(cn1)N)C(=O)NC2(CCCC2)CO C53044067
c1c(nc(s1)N)C(=O)N[C@H]2CCCC[C@H]2O C55189276
c1cc2c(cc1N)cc([nH]2)C(=O)Nc3nncs3 C59972174
c1ccc(cc1)[C@@H](C(=S)N)C(=O)N[C@H]2CCCNC2=O C61616773
Cc1cc(cc(c1C)C(=O)[O-])NC(=O)N2CC[C@H](C2)[NH3+] C62350179
c1nc(c(c(n1)Cl)N)N2CCCC[C@@H]2C(=O)N C62363692
C[C@@H]1CC[C@H](CN1c2c(c(ncn2)Cl)N)C(=O)N C62363732
c1cc2c(cc1N)c(c[nH]2)C(=O)N[C@H]3CCS(=O)(=O)C3 C62832370
Cc1c(c[nH]n1)CNc2nc3ccc(cc3s2)N C63104079
[H]/N=C\1/N[C@@H](NC(=S)N1)C2=CC3=CC=N[C@H]3C=C2 C38595193
CCC[NH+]1CCN(CC1)[C@H]2C[C@H](CC[C@@H]2[NH3+])C(C)(C)CC C19257984
Cc1cc(c2c(c1)[C@](CCO2)(C[NH3+])N3CC[NH+](CC3)C)C C19623678
CCC(C)(C)[C@@H]1CC[C@@H]([C@@H](C1)N2CC[NH+](CC2)CC)[NH3+] C23066600
CC[NH+](C1CCCC1)[C@H](C[NH3+])c2ccc3c(c2)OCCO3 C35765572
C1CC[C@@H]2[C@H](C1)CCC[NH+]2[C@@H]3CC4(CC[C@@H]3[NH3+])OCCO4 C36826873
C[NH+](CC1CC1)[C@H](C[NH3+])c2cc3c(c(c2)Cl)OCO3 C37925138
CC(C)[NH+](C)CC1CCN(CC1)C(=O)[C@H](C(C)(C)C)[NH3+] C40468755
CCOC1CC[NH+](CC1)[C@H]2C[C@H](CC[C@@H]2C[NH3+])C(C)(C)C C40678485
Cc1cc(c(s1)C)[C@H](C[NH3+])N2CCC(CC2)C[NH+](C)C C42392037
CCOC1CC[NH+](CC1)[C@H](c2ccccc2Br)[C@@H](C)[NH3+] C43092430
C[C@H]([C@@H](c1cccs1)N2CC[NH+](CC2)C(C)(C)C)[NH3+] C43105491
CC[C@H]([C@H](c1c(ccs1)C)N2CCC(CC2)[NH+](C)C)[NH3+] C43248063
C[C@H]([C@@H](c1ccc(s1)Br)N2CC[NH+](CC2)C3CC3)[NH3+] C43261908
CCC[NH+]1CCC(CC1)(C[NH3+])N2CCO[C@H]3[C@@H]2CCCC3 C43424939
CCN(C1CCCCC1)C(=O)C[NH+]2CCC(CC2)C[NH3+] C44513816
C[C@@H](C(=O)NC1CCCCC1)[NH2+]C[C@H]2CCC[NH+](C2)C C44536964
CCC1CCC(CC1)(C[NH3+])N2CC[NH+](CC2)C(C)(C)C C48927196
CC(C)(C)[C@@H]1CC[C@@H]([C@@H](C1)N2CC[NH+](CC2)CC3CC3)[NH3+] C48993040
C[C@H]1CCC[C@H](C1)[NH+](C)[C@@H](C[NH3+])c2ccc3c(c2)OCO3 C49010228
C[C@@H]([C@H](c1ccc(s1)Cl)N2CC[NH+](CC2)C3CCCC3)[NH3+] C52060305
CC[C@H]([C@@H](c1ccco1)N2CC[NH+](CC2)C3CCCC3)[NH3+] C52060371
CC(C)(C)[C@@H]1CC[C@H]([C@@H](C1)N(C)C2CC[NH+](CC2)C)[NH3+] C52684838
C[C@@H]([C@H](c1ccccc1Br)N(C)[C@@H]2CCC[NH+](C2)C)[NH3+] C53205532
C[C@H]1C[C@@](CC(C1)(C)C)(C[NH3+])N(C)[C@@H]2CCC[NH+](C2)C C53206357
CCCc1c(sc(n1)N2CC[NH+](CC2)C(C)(C)C)C[NH3+] C55001486
CC[C@@H](C)[NH+]1CCN(CC1)[C@@H](c2c(ccs2)C)[C@@H](C)[NH3+] C55063807
CC[C@H]1CC[C@H]([C@@H](C1)CN2CC[NH+](CC2)[C@@H](C)CC)[NH3+] C55072329
CC(C)(C)[NH+]1CCN(CC1)C(=O)C[C@H]2CCC[C@@H](C2)[NH3+] C55141106
CCC[NH+]1CCN(CC1)C(=O)[C@@H]2CCC[C@@H](C2)CC[NH3+] C55146080
C1CCC(C1)[NH+]2CCN(CC2)C(=O)[C@H]3CCC[C@H](C3)C[NH3+] C55161019
CCC(C)(C)[C@H]1CC[C@H]([C@@H](C1)N2CC[NH+](CC2)CC)C[NH3+] C37157889
CC[C@H]([C@@H](c1ccsc1)N2CCC(CC2)[NH+](C)C)[NH3+] C43117919
CC[C@@H]([C@H](c1ccsc1)N2CCC(CC2)[NH+](C)C)[NH3+] C43117923
CC(C)(C)C1CCC(CC1)(C[NH3+])N2CCC[C@H]2C[NH+](C)C C61642986
CCC(C)(C)[C@H]1CC[C@@H]([C@@H](C1)N2CCC[C@@H]2C[NH+](C)C)[NH3+] C61643524
C1CCC2(CC1)CC[NH+](CC2)[C@@]3(CN4CCC3CC4)C[NH3+] C61818845
CC[C@H]1CC[C@@H]([C@@H](C1)[NH+]2CCN(CC2)CC(F)(F)F)C[NH3+] C61940916
C[C@@H]([C@H](c1cccs1)N2CCC(CC2)C[NH+]3CCCC3)[NH3+] C62038010
Cc1ccc2c(c1)[C@H]([C@H](C(O2)(C)C)C[NH+]3CCCC[C@@H]3C)[NH3+] C62187788
CC[NH+](CC)C[C@@H]1[C@H](c2c(cc(cc2OC1(C)C)C)C)[NH3+] C62188099
C[C@H](c1ccc(cc1O)F)[NH2+][C@H]2CCC[C@@H]2n3cc[nH+]c3 C62747509
CCCC[NH+]1CCC(CC1)NC(=O)[C@@]2(CCC[NH2+]C2)C C62854668
CC[C@@H]([C@@H](c1ccc(s1)C)N2CCC[NH+]3CCC[C@@H]3C2)[NH3+] C62939891
C[C@@H]1C[C@](CC(C1)(C)C)(C[NH3+])N2CCC[NH+]3CCC[C@@H]3C2 C62940348
CC[C@H]([C@@H](c1ccc(o1)C)[NH+]2CCC3(CCCC3)CC2)[NH3+] C62952127
CCC(C)(C)C1CCC(CC1)(C[NH3+])N2CC[C@H](C2)[NH+](C)C C62964660
C[C@@H]([C@H](c1ccsc1)N2CC[C@@H](C2)[NH+]3CCCCC3)[NH3+] C62977765
C[C@H](C(=O)NC(C)(C)C)[NH+]1CCC(CC1)[C@H]2CCC[NH2+]2 C63200642
CCC(C)(C)NC(=O)[C@H](C)[NH+]1CCC(CC1)[C@@H]2CCC[NH2+]2 C63200823
Cc1ccc2=[NH+][C@@H]([NH+]=c2c1)[C@@H]3[C@@H](c4c(cc(nc4S3)C)C)N C65546197
c1ccc(cc1)NC(=O)Nc2ccc3n(c2=O)C[C@H]4C[C@@H]3CN(C4)C(=O)C(=O)[O-] C04236436
CCCC(=O)Nc1c2c(ncn1)n(cn2)[C@H]3[C@H]([C@@H]4[C@@H](O3)CO[P@@](=O)(O4)[O-])O C04556883
C1C[NH+]2CC3=CCO[C@@H]4CC(=O)N[C@@H]5[C@@H]4[C@@H]3C[C@@H]2[C@@]51/C(=C/C(=O)[O-])/C(=O)[O-] C05049464
c1ccc2c(c1)[C@]3(C(=C(OC4=C3C(=O)C[C@@H](C4)c5ccco5)N)C#N)C(=O)N2CC(=O)[O-] C01087797
c1c(cc(cc1NC(=O)[C@@H]2CCCO2)NC(=O)[C@H]3CCCO3)C(=O)[O-] C13153455
Cc1c2c(ncn(c2=O)[C@@H](C)C(=O)NC(=O)NC3CC3)sc1C(=O)[O-] C13418554
Cc1c2c(ncn(c2=O)[C@H](C)C(=O)NC(=O)NC3CC3)sc1C(=O)[O-] C13418555
c1cc2c(cc1Br)c(c[nH]2)O[C@H]3[C@@H]([C@@H]([C@@H]([C@H](O3)C(=O)[O-])O)O)O C15205711
COc1ccc(c(c1)[N+](=O)[O-])NC(=O)C[C@H]2C(=O)N[C@@H](CS2)C(=O)[O-] C15910123
C1C[NH+]2CC3=CCO[C@@H]4CC(=O)N[C@@H]5[C@@H]4[C@@H]3C[C@@H]2[C@@]51C(=CC(=O)[O-])C(=O)[O-] C16924641
CN1CCc2cc3c(c(c2[C@H]1C/N=C/c4c([nH]c(=O)[nH]c4=O)[O-])OC)OCO3 C19362156
Cn1c2ccccc2c(=O)c(c1[O-])C(=O)NNC(=O)c3cccc(c3)[N+](=O)[O-] C00805539
Cc1c(c(on1)C)S(=O)(=O)[N-]c2ccccc2n3c(c(cn3)C#N)N C24578414
Cc1c(cnn1c2ccc(nn2)[O-])C(=O)NNC(=O)[C@H]3COc4ccccc4O3 C25596973
CN(C)S(=O)(=O)c1cccc(c1)C(=O)NNC(=O)c2ccc(nn2)[O-] C36888320
Cn1c2c(c(=O)n(c1=O)C)ncn2CC(=O)NN/C=C/3\C=CC(=O)C=C3[O-] C10038252
C[C@@]1(O[C@@H]2CO[C@@]3([C@H]([C@@H]2O1)OC(O3)(C)C)COS(=O)(=O)[NH-])CO C22061274
COc1ccc(c(c1OC)C(=O)[O-])/C=N/N=C\2/NC(=O)[C@H](S2)CCO C40142895
Cn1cc(c(n1)[N-]S(=O)(=O)c2ccc(s2)Cl)S(=O)(=O)N C40385291
CC(C)[C@@H](C(=O)[O-])N1c2ccccc2[C@@]3(C1=O)C4=C(CCCC4=O)OC(=C3C(=O)OC)N C40568819
CC[C@@H](C)[C@]1([C@@H]2[C@@H]([C@@H]([NH2+]1)c3ccc4c(c3)OCCO4)C(=NC2=O)[O-])C(=O)[O-] C43221772
c1cc(ccc1c2cc(=O)c3ccc(cc3o2)O[C@H]4[C@@H]([C@H]([C@H]([C@H](O4)C(=O)[O-])O)O)O)O C44168178
CC(=O)Oc1c(cc(cc1OC)[C@@H]2c3c(nc[nH]3)C[C@H](N2)C(=O)[O-])OC C44589066
COc1ccc(c(c1)[N+](=O)[O-])NC(=O)/C(=C/2\C(=O)Nc3ccccc3[S@]2=O)/[O-] C33873940
Cn1cc(c(n1)[N-]S(=O)(=O)c2c(ccs2)Br)S(=O)(=O)N C49061012
COC(=O)CCS(=O)(=O)[N-]c1cc(ccc1Cl)S(=O)(=O)N C49063371
c1ccc2c(c1)C(=O)N[C@@H](C(=O)N2)C/C(=N/c3nnc(s3)C4CC4)/[O-] C44900618
Cn1c(c(c(=O)n(c1=O)C)/C(=C(\C#N)/C(=O)c2cccc3c2cn[nH]3)/[O-])N C51067933
Cn1c(c(c(=O)n(c1=O)C)/C(=C(\C#N)/C(=O)c2cccc(c2)[N+](=O)[O-])/[O-])N C51067972
Cc1c(cc(s1)/C(=C(\C#N)/C(=O)c2c(n(c(=O)n(c2=O)C)C)N)/[O-])[N+](=O)[O-] C51068883
CC(=O)Nc1ccc(c(c1)C(=O)Nc2cccc(c2)[N-]S(=O)(=O)N)F C53412849
[H]/N=C(/N)\[N-]C1=NC(=O)[C@@H](S1)CC(=O)Nc2cc(ccc2OC)Cl C20102065
c1ccc2c(c1)c(c[nH]2)O[C@H]3[C@@H]([C@H]([C@@]([C@@](O3)(C(=O)[O-])Br)(O)Cl)O)O C55168828
c1ccc2c(c1)c(c[nH]2)O[C@H]3[C@@H]([C@@H]([C@@]([C@@](O3)(C(=O)[O-])Br)(O)Cl)O)O C56960389
c1ccc2c(c1)c(c[nH]2)O[C@H]3[C@H]([C@@H]([C@@]([C@@](O3)(C(=O)[O-])Br)(O)Cl)O)O C56960394
Cc1c(c(on1)C)S(=O)(=O)[N-]c2cccc(c2)[C@@]3(C(=O)NC(=O)N3)C C57504318
Cc1c(c(on1)C)S(=O)(=O)[N-]c2cccc(c2)[C@]3(C(=O)NC(=O)N3)C C57504322
c1cc(cc(c1)[N+](=O)[O-])[C@H]2C(=C(N3C(=O)[C@@H](SC3=C2C#N)CC(=O)[O-])N)C#N C59293823
CC1CCC2(CC1)C(=O)N(C(=O)N2)CC(=O)Nc3[n-]nc(n3)S(=O)(=O)C C60242200
CC(=O)Nc1nnc(s1)S(=O)(=O)[N-]c2cccc3c2OCC(=O)N3 C40668471
Cn1cc(c2c1cccc2)C/C(=C(\C#N)/C(=O)c3c(n(c(=O)n(c3=O)C)C)N)/[O-] C62676180
c1ccc2c(c1)[C@@]3([C@@H]4C(=NN=C4OC(=C3C#N)N)c5cccs5)C(=O)N2CC(=O)[O-] C39210695
c1nc([n-]n1)C(=O)N2CCN(CC2)CC(=O)NC3=NN[C@H](S3)[C@@H]4CCCO4 C65405761
c1nc([n-]n1)C(=O)N2CCN(CC2)CC(=O)NC3=NN[C@@H](S3)[C@@H]4CCCO4 C65405763
c1cc(cc(c1)S(=O)(=O)[N-]c2cc(cc(c2)S(=O)(=O)N)F)n3cnnn3 C65832603
C[C@@H](/C(=N/c1[nH]nc(n1)c2ccccn2)/[O-])NC3=NS(=O)(=O)c4c3cccc4 C65880065
c1ccnc(c1)c2nc([nH]n2)/N=C(/CNS(=O)(=O)c3cccs3)\[O-] C65880213
Cc1cc(nc(n1)n2c(cc(n2)C)[N-]S(=O)(=O)c3cc(n(c3)C)C(=O)N)C C66247438
c1cc(cnc1)c2csc(n2)NC(=O)NNc3nc4c(c[nH]n4)c(n3)[O-] C66595487
C[C@@H](/C(=N/c1[nH]nc(n1)N2CCCCC2)/[O-])NC(=O)C3CCOCC3 C66928838
c1ccc(c(c1)C(=O)N)NC(=O)C[NH+]2CCC(CC2)(c3ccc(cc3)F)O C12113128
c1ccc(cc1)[C@@H]([C@H](c2ccccc2)SC(=[NH2+])N)O C17003483
c1cc(c(cc1F)NC(=O)C[NH3+])NC(=O)C2CCCCC2 C31963974
c1ccc2c(c1)c(c(c[nH+]2)C(=O)NNC(=O)/C=C/c3cccs3)N C32605504
c1cc2c(c(c1)O)CC[C@@H]2[NH2+]C3CCC(CC3)C(=O)N C37152709
C[C@H](c1ccc(cc1)NC(=O)N)[NH2+]Cc2ccccc2O C37158949
COc1cc(cc(c1O)Br)[C@H](C(=O)N)[NH2+]C2CCCC2 C37968858
c1ccc(c(c1)N[C@@H]2CCCC[C@H]2[NH3+])S(=O)(=O)NC3CC3 C38050860
Cc1ccc(cc1)[C@H](CNO)N2CC[NH2+][C@@H](C2)c3ccccc3O C39531558
Cc1c\2c(oc1C(=O)N3CCCC[C@H]3C)CC(C/C2=N\NC(=[NH2+])N)(C)C C39855908
Cc1cccc(c1C)NC(=O)c2c(c\3c(o2)CC(C/C3=N\NC(=[NH2+])N)(C)C)C C39855926
Cc1cccc(c1C)Nc2c(c(ncn2)NC3CC([NH2+]C(C3)(C)C)(C)C)N C40755046
Cc1cccnc1Nc2c(c(ncn2)Nc3cccc4c3ccc([nH+]4)C)N C40758242
CC1(CC(CC([NH2+]1)(C)C)Nc2c(c(ncn2)Nc3ccccc3F)N)C C40759116
C[C@](C1CC1)(C(=O)Nc2ccc(cc2)NC(=O)C3CC3)[NH3+] C40856475
c1cc(c(cc1Cl)Cl)[C@@H](CC2(CCCCC2)CC(=O)N)[NH3+] C40940923
C[C@H](c1cccc(c1)NC(=O)Nc2ccc(cc2)I)[NH3+] C41712614
CC1(CC(CC([NH2+]1)(C)C)NC(=O)NCc2ccccc2NS(=O)(=O)C)C C42910005
C[C@H]([C@@H](c1cccc(c1)Br)Oc2ccccc2C(=O)N)[NH3+] C43023200
C[C@@H]([C@H](c1cccc(c1)Br)Oc2ccccc2C(=O)N)[NH3+] C43023203
CC[C@@H]([C@H](c1ccc(s1)Br)N2CCC[C@@H](C2)C(=O)N)[NH3+] C43258835
CC[C@@H]([C@@H](c1ccc(s1)Br)N2CCC(CC2)C(=O)N)[NH3+] C43259086
c1ccc(c(c1)C(=O)N)O[C@H](C[NH3+])c2ccc(s2)Br C43264691
C[C@@H]([C@@H](c1ccc(s1)Br)Oc2ccccc2C(=O)N)[NH3+] C43264701
C[C@@H](c1cccc(c1)NC(=O)NC(C)(C)CC(C)(C)C)[NH3+] C43438620
C[C@H](c1cccc(c1)NC(=O)NC(C)(C)CC(C)(C)C)[NH3+] C43438622
c1ccc(c(c1)Nc2cc(c(c3n2ncc3)C#N)NC4CCC(CC4)[NH3+])Cl C45254579
CC1(CC(CC([NH2+]1)(C)C)NC(=O)Nc2ccc(cc2)OCC(=O)N)C C45700293
C[C@H](c1ccc(cc1)NC(=O)N[C@H](C)c2ccc(s2)Cl)[NH3+] C49148761
C[C@@H](c1ccc(cc1)NC(=O)N)[NH2+][C@@H](C)c2ccsc2 C50343372
c1ccc2c(c1)c(c(c[nH+]2)C(=S)N)N[C@@H]3CCCNC3=O C50398003
C[C@H](C[C@H](c1cc2c(cc1Br)[nH]c(=O)[nH]2)[NH3+])CC(C)(C)C C52094352
c1cc(c(cc1Cl)C[NH3+])N(CC(=O)N)C2CCCC2 C52857393
c1cc(c(c(c1)Cl)C(=O)N)NC[C@H]2CCCC[NH2+]2 C52906196
CC1CCC(CC1)(CO)[NH2+]Cc2cccc(c2O)O C53114124
Cc1cccc(c1)C2(CCCCC2)C[NH2+][C@@H](C)C(=O)NC(=O)N C56181033
C[C@@H](C(=O)NC(=O)N)[NH2+]CC1(CCCC1)c2ccccc2 C25898367
Cc1cc(c(c(c1)C)NC(=O)CNC(=O)NC2CC([NH2+]C(C2)(C)C)(C)C)C C58213888
CCOc1cc(cc(c1O)I)/C=N/NC(=[NH2+])N C01410759
c1cc(c(cc1NC(=O)NC2CC[NH+](CC2)CC3CCCCC3)C(=O)N)F C62389230
c1cc(c(cc1Cl)NC[C@H]2CCCC[NH2+]2)C(=O)N C62785814
c1cc(cc(c1)OCC[NH3+])NC(=O)c2cc(c([nH]2)Cl)Cl C62839129
c1cc(c(cc1C(F)(F)F)C(=O)N)N[C@H]2CCC[C@@H]2[NH3+] C63177256
c1ccc(c(c1)N[C@@H]2CCCCC[C@@H]2[NH3+])S(=O)(=O)N C63214809
c1ccc(c(c1)N[C@H]2CCCCC[C@@H]2[NH3+])S(=O)(=O)N C63214810
c1cc(c(cc1[N+](=O)[O-])C(=O)N)N[C@H]2CCCCC[C@H]2[NH3+] C63214844
c1ccc(cc1)NC(=O)NNC(=O)NC2CC[NH+](CC2)CC3CCCC3 C63407811
Cc1c(sc(n1)NC(=O)CC2(CCCCC2)CN3CN[NH2+]N3)C C63794995
C[C@@H](C(=O)NC(=O)N)[NH2+]CC1(CCCCC1)c2ccc(cc2)F C66390538
c1ccc2c(c1)CCC[C@]2(CN/C(=[NH+]/CC(F)(F)F)/N)O C67004474
c1ccc(c(c1)C(=O)N[C@H]2CO[C@H]3[C@@H]2OC[C@@H]3n4c(nnn4)c5ccc6c(c5)OCO6)C(=O)[O-] C04270610
CC1([C@@H](N2[C@H](S1(=O)=O)[C@@H](C2=O)NS(=O)(=O)c3ccc(cc3)[N+](=O)[O-])C(=O)[O-])C C05822380
CS(=O)(=O)c1ccc2c(c1)sc(n2)NC(=O)c3c(cccc3[N+](=O)[O-])C(=O)[O-] C09446184
c1ccc2c(c1)c(cn2CC(=O)[O-])/C=C/3\C(=O)NC(=O)N(C3=O)c4ccc5c(c4)OCO5 C08916608
Cc1c(c2c(o1)ncn(c2=O)CC(=O)NC[C@@H]3COc4ccccc4O3)C(=O)[O-] C13057279
Cc1c(c2c(o1)ncn(c2=O)CC(=O)Nc3cc4c(cc3[N+](=O)[O-])OCCCO4)C(=O)[O-] C13057810
Cn1c(nnc1SCC(=O)Nc2ccc(cc2C(=O)[O-])Cl)[C@H]3CCS(=O)(=O)C3 C13245806
c1cc(ccc1/C=C\2/C(=O)NC(=O)N=C2[O-])OS(=O)(=O)c3ccc(cc3)[N+](=O)[O-] C02949344
c1ccc(c(c1)/C=C\2/C(=O)NC(=O)N=C2[O-])OS(=O)(=O)c3ccc(cc3)[N+](=O)[O-] C02950047
Cc1cc2c(cc1N/C=C/3\C(=NC(=O)N(C3=O)C)[O-])nc4c(n2)c(=O)n(c(=O)n4C)C C20151856
Cc1c(c(n(n1)c2ccccc2)[O-])/C=C\3/C(=NN(C3=O)c4ccc(cc4)S(=O)(=O)N)C C01184087
Cc1c(cnn1c2ccc(nn2)[O-])C(=O)Nc3c(n(n(c3=O)c4ccccc4)C)C C25594040
Cc1c(c(n2c3ccccc3nc2c1C#N)[O-])/C=C\4/C(=C(C(=O)N(C4=O)C)C(=O)N)C C16249447
Cc1c(c(=O)n(n1C)c2ccccc2)N/C=C/3\C(=NNC3=O)c4c(=O)c5ccccc5n(c4[O-])C C03850403
Cc1cc(n(n1)c2nc3c(cnn3C)c(n2)[O-])NC(=O)[C@H]4CC(=O)N(C4)c5ccc(cc5)F C38507371
Cc1cc(n(n1)c2nc3c(c(n2)[O-])CCC3)NC(=O)C4CCN(CC4)S(=O)(=O)C C38740283
Cc1cc(n(n1)c2nc(c(c(n2)[O-])C)C)NC(=O)C[C@@H]3CSc4n3c(=O)c(cn4)C C38740567
CCc1cc(nc(n1)n2c(cc(n2)C)NC(=O)Cn3cnc4c3c(=O)n(c(=O)n4C)C)[O-] C38741164
c1ccc2c(c1)[C@]3([C@H]4C(=NN=C4OC(=C3C#N)N)c5ccc(cc5)Br)C(=O)N2CC(=O)[O-] C39210600
CC(C)S(=O)(=O)c1cc2c(c3c(n(c2=O)c4ccccc4[O-])C(=O)C[C@@H](N3)O)nc1 C39450210
c1ccc(cc1)OS(=O)(=O)[C@@H]2CC(=O)c3c(c4c(cc(cn4)F)c(=O)n3[O-])N2 C39452062
CC(C)S(=O)(=O)c1cc2c(c3c(n(c2=O)[O-])C(=O)C[C@H](N3)S(=O)(=O)Oc4ccccc4)nc1 C39452071
c1ccc(cc1)OS(=O)(=O)c2cc3c(cc2O)[C@H]4CO[P@](=O)(NN4CC3)[O-] C39465505
Cn1c2c(c(c(c(n2)NC(=O)C(Cl)(Cl)Cl)[N+](=O)[O-])[O-])c(=O)n(c1=O)C C39931740
CCOC(=O)c1c(nc(s1)NC(=O)Cc2c(nc3c(cnn3c2[O-])C#N)C)C C40140713
Cc1c(c(n2c(n1)nc(n2)C(F)(F)F)C)CC(=O)Nc3nc([n-]n3)C(F)(F)F C45947001
c1cc2c(c(c1)S(=O)(=O)N3CCN(CC3)C(=O)c4ccc5c(c4)nc(=S)[nH]c5[O-])nsn2 C46659042
Cn1c2c(cn1)c(ncn2)N3CCN(CC3)C(=O)c4ccc5c(c4)nc(=S)[nH]c5[O-] C46811576
CS(=O)(=O)[N-]c1ccccc1NC(=O)Cn2cnc3c4ccccc4oc3c2=O C24891440
CS(=O)(=O)N[C@H]1CCCN(C1)C(=O)c2cnn(c2C(F)(F)F)c3ccc(nn3)[O-] C29200988
CS(=O)(=O)[N-]c1nnc(s1)NC(=O)c2cc3c(c(c2)Cl)OCCCO3 C47293465
c1c(c(cc(c1[N+](=O)[O-])N2CCOCC2)N3CCOCC3)/C=C\4/C(=O)NC(=O)N=C4[O-] C59419056
CC\1=NN(C(=O)/C1=N\Nc2ccc(c3c2cccc3)S(=O)(=O)[O-])c4ccc(cc4)[N+](=O)[O-] C59461692
[H]/N=c\1/nc(ss1)Sc2ccc(cc2[N+](=O)[O-])/C=C\3/C(=O)NC(=S)N=C3[O-] C59488811
c1c(nc(nc1N2CCOCC2)N3CCOCC3)NN/C=C/4\C=CC(=O)C=C4[O-] C13118855
c1cc(cc(c1)S(=O)(=O)N2CCC(CC2)C(=O)Nc3[n-]nnn3)OC(F)(F)F C60380382
Cc1c2c(n(n1)c3ccc(nn3)[O-])NC(=O)C[C@H]2c4cc5c(c(c4)OC)OCCO5 C36353199
Cc1c(sc(n1)c2cccnc2)C(=O)N3CCC[C@@H](C3)C(=O)Nc4[n-]nnn4 C62040621
c1cc(cc(c1)S(=O)(=O)/N=C\2/CCCN2)NC(=O)c3ccc(cc3)c4[n-]nnn4 C14168378
C[C@@H]1C(=C(NO1)C)S(=O)(=O)N2CCN(CC2)C(=O)c3ccc(cc3)c4[n-]nnn4 C39779594
C[C@@H]1[C@H](C(=O)N(N1C)c2ccccc2)NC(=O)c3cccc(c3)NC(=O)c4ccc(nn4)[O-] C39780270
CC(=O)Nc1ccc(cc1)S(=O)(=O)[N-]c2nc3n(n2)[C@H](CC(=N3)O)c4ccccc4 C12466011
Cc1c(c(=O)n(n1C)c2ccccc2)N/N=C\3/C(=NC(=O)N(C3=O)c4ccccc4)[O-] C17056559
c1ccc2c(c1)[C@]3([C@@H]4C(=NN=C4OC(=C3C#N)N)c5ccc(cc5)Br)C(=O)N2CC(=O)[O-] C39210600
COc1ccc(cc1)C2=NC3=NC(=NC(=O)C3=C2[C@H]4C(=O)NC(=O)N=C4n5cccc5)[O-] C63520763
c1ccn(c1)C2=NC(=O)NC(=O)[C@@H]2C3=C4C(=NC(=O)N=C4[O-])N=C3c5ccc6c(c5)OCO6 C63520775
Cc1c(c(=O)n(n1C)c2ccccc2)N/N=C/3\C(=O)N=C(N(C3=O)c4ccccc4)[O-] C17056559
c1ccn(c1)C2=NC(=O)NC(=O)[C@H]2C3=C4C(=NC(=O)N=C4[O-])N=C3c5ccc6c(c5)OCCO6 C64679169
CCc1nc(on1)C2=C(N=C([C@H]2S(=O)(=O)[N-]c3ccc(cc3)NC(=O)C)C)C C65194368
CC(=O)Nc1cc(ccc1F)/C(=N/S(=O)(=O)c2cc(cc(c2)F)[N+](=O)[O-])/[O-] C66517400
C1C(=O)N(C(=S)N(C1=O)C(=O)CCC(=O)[O-])C(=O)CCC(=O)[O-] C03098798
C(C(=O)[O-])N1[C@@H]2[C@@H](NC1=O)O[C@@H](O2)[C@@H]3O[C@@H]4[C@@H](O3)N(C(=O)N4)CC(=O)[O-] C05908800
c1cc2c(cc(c3c2c4c1c(cc(c4cc3)S(=O)(=O)[O-])N)S(=O)(=O)[O-])S(=O)(=O)[O-] C02568334
Cc1cc(c(cc1C)/N=N/c2c3ccc(cc3cc(c2O)S(=O)(=O)[O-])S(=O)(=O)[O-])C C04416666
Cc1c(c(sc1C(=O)[O-])S(=O)(=O)N2CCN(CC2)C(=O)C(C)C)C(=O)[O-] C12775159
c1c(cc(cc1C(=O)[O-])NS(=O)(=O)c2cc(cs2)C(=O)[O-])C(=O)[O-] C13300068
C/C(=N\c1cc(cc2c1cc(c(c2)S(=O)(=O)[O-])O)S(=O)(=O)[O-])/c3cc4ccccc4oc3=O C15223843
c1cc(cc(c1)[N+](=O)[O-])C2c3c([nH]c(=S)nc3Oc4c2c([nH]c(=S)n4)[O-])[O-] C13786022
CCOc1cc(cc(c1[O-])[N+](=O)[O-])/C=N/n2c(c(nnc2=S)C)[O-] C19793744
Cn1c2ccccc2c(=O)c(c1[O-])/C(=N\N(C)c3ccccc3)/c4[n-]nnn4 C17112020
COc1cc(cc(c1[O-])[N+](=O)[O-])/C=C/2\C(=NC(=S)N(C2=O)CC=C)[O-] C13546424
c1cc(cc(c1)S(=O)(=O)[C@H]2C[C@@H]([C@H](C[C@H]2Cl)C(=O)[O-])C(=O)[O-])[N+](=O)[O-] C20095898
CC1=NN(C(=O)C1)c2cc3c(cccc3S(=O)(=O)[O-])c(c2)S(=O)(=O)[O-] C22867680
c1cc2c(cc(c3c2c4c1c(cc(c4cc3)S(=O)(=O)[O-])N=C=S)S(=O)(=O)[O-])S(=O)(=O)[O-] C02575106
Cc1nc2ccc(cc2s1)/N=N/c3c(cc4cc(cc(c4c3O)N)S(=O)(=O)[O-])S(=O)(=O)[O-] C27586812
c1ccc(cc1)S(=O)(=O)[N-]c2cc(c(c3c2C(=O)c4ccccc4C3=O)N)S(=O)(=O)[O-] C33605539
c1cnccc1C(c2c(nc3n(c2=O)CCCS3)[O-])c4c(nc5n(c4=O)CCCS5)[O-] C09375571
c1ccc2c(c1)c(cc(c2N(CC(=O)[O-])CC(=O)[O-])O)S(=O)(=O)[O-] C37629681
c1cc(c(cc1S(=O)(=O)[O-])S(=O)(=O)[O-])c2c3cc(c(cc3oc-4cc(=O)c(cc24)O)O)O C37632967
c1cc(ccc1C(c2c(nc3n(c2=O)CCCS3)[O-])c4c(nc5n(c4=O)CCCS5)[O-])O C18120469
c1ccc(cc1)n2nc(c(n2)C(=O)[O-])c3c(nn(n3)c4ccccc4)C(=O)[O-] C00752234
c1ccc2c(c1)c(ccc2/N=N\c3cc4ccc(cc4cc3S(=O)(=O)[O-])S(=O)(=O)[O-])N C33609024
CC1=C([NH+]=C([C@@H]1C(=O)[O-])CC2=NC(=C([C@@H]2C(=O)[O-])C)C(=O)[O-])C(=O)[O-] C39568446
CC1=C([NH+]=C([C@@H]1C(=O)[O-])CC2=NC(=C([C@H]2C(=O)[O-])C)C(=O)[O-])C(=O)[O-] C39568448
Cn1cc(c(=O)n(c1=O)C)S(=O)(=O)[N-]c2c(cccc2Cl)C(=O)[O-] C13269599
c1nc-2c3nc(c(c(n3cnc2n1)[O-])C(=O)/N=C\4/[C@H]5C(=NC=N5)N=C[N-]4)[O-] C40118277
c1cc(sc1)n2c(=O)n(nn2)CC(=O)N3CCC(CC3)n4c5c(c(nnc5[O-])[O-])nn4 C40155296
Cc1c(c(n[nH]1)C)S(=O)(=O)[N-]c2nnc(s2)SCC(=O)[O-] C41018384
C[C@@H](c1[n-]nnn1)NS(=O)(=O)c2cc(sc2Br)C(=O)[O-] C44929737
C[C@@H]1CN(C[C@@H](O1)C)/C(=C(\C#N)/C(=O)c2cc3cccc(c3[n-]2)[N+](=O)[O-])/[O-] C49284269
C[C@H]1CN(C[C@@H](O1)C)/C(=C(\C#N)/C(=O)c2cc3cccc(c3[n-]2)[N+](=O)[O-])/[O-] C49284273
CCCn1c2c(c(cc(n2)C3CC3)/C(=C(\C#N)/C(=O)NC)/[O-])c(=O)nc1[O-] C51351586
Cc1ccc(cc1/N=C(/C(=C(/C(=O)C(=O)OC)\C(=O)OC)/[O-])\[O-])[N+](=O)[O-] C17211254
C/C=C/C=C/C(=C/1\[C@H]2[C@@](C(=C(C1=O)C)[O-])(OC(=O)[C@@]2(C)NC(=O)/C=C/C(=O)[O-])C)/[O-] C03939857
CC(C)(C)c1ccc2c(c1)O[C@H](CO2)C(=O)N/N=C/3\C(=NC(=NC3=O)[O-])[O-] C06762018
c1cc(c(cc1Cl)Cl)OCC(=O)N/N=C/2\C(=NC(=NC2=O)[O-])[O-] C06224512
c1cc(cc(c1)OCC(=O)Nc2ccc(c(c2)C(=O)[O-])C(=O)[O-])[N+](=O)[O-] C05944413
c1cc(c(cc1S(=O)(=O)c2ccc(c(c2)C(=O)[O-])C(=O)[O-])C(=O)[O-])C(=O)[O-] C01651552
Cc1c(c(c([n+](c1C)[O-])Cl)C2=N/C(=C\3/C=C(C(=O)C(=C3)[O-])[N+](=O)[O-])/O[N-]2)C C34892979
c1cc([n+](cc1C2=N/C(=C\3/C=C(C(=O)C(=C3)[O-])[N+](=O)[O-])/O[N-]2)[O-])C(F)(F)F C34894423
Cc1c(ccc([n+]1[O-])C(F)(F)F)C2=N/C(=C\3/C=C(C(=O)C(=C3)[O-])[N+](=O)[O-])/O[N-]2 C34894424
C[C@@H](C(=O)[O-])S[C@@H]1CC(=O)N(C1=O)c2cc(cc(c2)C(=O)[O-])C(=O)[O-] C16900468
C[C@H](C(=O)[O-])S[C@@H]1CC(=O)N(C1=O)c2cc(cc(c2)C(=O)[O-])C(=O)[O-] C16900467
c1ccc(c(c1)/C=C/C=N\[N-]C2=NC(=O)[C@@H](S2)CC(=O)[O-])[N+](=O)[O-] C15974060
CCOc1ccc(cc1)/N=C(/c2c(=O)c3ccccc3n(c2[O-])C)\c4[n-]nnn4 C17112025
c1cc(ccc1N[C@H]2CC(=O)N(C2=O)c3cc(cc(c3)C(=O)[O-])C(=O)[O-])O C16902108
c1ccc2c(c1)c(c(o2)C(=O)N)[N-]S(=O)(=O)c3cc([nH]c3)C(=O)[O-] C58402465
CS(=O)(=O)[N-]c1cccc(c1)/C(=N/c2[nH]nc(n2)c3ccco3)/[O-] C65621341
C1CO[C@H]([C@@H](OCCOCCO[C@H]([C@@H](OCCO1)C(=O)[O-])C(=O)[O-])C(=O)[O-])C(=O)[O-] C25725324
Cc1c(c([nH]c1C(=O)[O-])Cc2c(c(c([nH]2)C(=O)[O-])C)C(=O)[O-])C(=O)[O-] C37624763
CCCC(=O)Nc1c2c(ncn1)n(cn2)[C@H]3C[C@H]4[C@@H](O3)CO[P@@](=O)(O4)[O-] C04557121
c1cc2c(cc1Cl)c3c([nH]2)c(=O)n(cn3)/N=C/c4ccc(o4)S(=O)(=O)[O-] C01818507
c1ccc(cc1)N2C(=O)[C@H](C(=NC2=O)O)/C=N/[C@H](Cc3c[nH]cn3)C(=O)[O-] C08995829
c1ccc2cc3c(cc2c1)OC[C@@H](O3)C(=O)N/N=C\c4ccc(o4)S(=O)(=O)[O-] C12362642
c1cc(ccc1N2C(=O)[C@@H]3[C@@H](CCN3C(=O)COCC(=O)[O-])NC2=O)F C04260806
CCOC(=O)c1cc(cc(c1)[N+](=O)[O-])C(=O)NC2(CCCCC2)C(=O)[O-] C13168519
c1cc(c(cc1[N+](=O)[O-])S(=O)(=O)N2CCC(CC2)C(=O)[O-])N3CCNC(=O)C3 C13211651
C[C@@H](C(=O)N[C@@H]1CCS(=O)(=O)C1)n2cc(cc(c2=O)C(=O)[O-])[N+](=O)[O-] C13316910
Cn1c2c(c(=O)n(c1=O)C)n(cn2)CC(=O)Nc3cc4c(cc3C(=O)[O-])OCCO4 C13431134
Cc1c(c(nn1C)C(=O)N[C@@H]2[C@@H]3N(C2=O)C(=C(CS3)C)C(=O)[O-])[N+](=O)[O-] C02752124
CC1=C(N2[C@H]([C@H](C2=O)NC(=O)c3c(cnn3C)[N+](=O)[O-])SC1)C(=O)[O-] C02785741
CC1=C(N2[C@H]([C@@H](C2=O)NC(=O)c3c(cnn3C)[N+](=O)[O-])SC1)C(=O)[O-] C02785743
CC1=C(N2[C@@H]([C@@H](C2=O)NC(=O)c3c(cnn3C)[N+](=O)[O-])SC1)C(=O)[O-] C02785744
[H]\N=C\1/C(=C/c2ccc(cc2)OCc3cc(=O)n4c(n3)sc(n4)CC)/C(=O)N=C5N1C(=CS5)[CH2-] C20332077
Cc1c(c(n[nH]1)n2cnnc2)[N-]S(=O)(=O)c3cccc4c3nsn4 C21324867
CC(C)Cc1[n-]c(nn1)NC(=O)N2CCN(CC2)C(=O)N3CCOCC3 C23232429
CC1([C@@H](N2[C@@H](S1)[C@@H](C2=O)NC=C3C(=O)N(C(=O)N(C3=O)C)C)C(=O)[O-])C C37242696
CC1=C(N2[C@H]([C@H](C2=O)NC(=O)c3c(cn(n3)C)[N+](=O)[O-])SC1)C(=O)[O-] C02739634
Cc1cc(n(n1)c2nc3c(cnn3C)c(n2)[O-])NC(=O)c4c(nc(s4)C)C C38507444
CC(C)S(=O)(=O)c1cc2c(c3c(n(c2=O)[O-])C(=O)C[C@H](N3)OC)nc1 C39449666
CCO[C@H]1CC(=O)c2c(c3c(cc(cn3)S(=O)(=O)C(C)C)c(=O)n2[O-])N1 C39451817
CC1(O[C@H]2[C@H](O[C@H]3[C@@H]([C@H]2O1)OC(O3)(C)C)CNC(=O)CCCC(=O)[O-])C C39934125
CC(=O)O[C@H]1[C@@H]2[C@@H]([C@@H](C(=O)O2)OC(=O)C)O[C@@H]1n3cnc4c3[nH]c(nc4=O)[O-] C36644224
COCCC/C(=C(\C#N)/C(=O)Nc1cc2c(cc1[N+](=O)[O-])OCCO2)/[O-] C51265068
COC(=O)C1CCN(CC1)S(=O)(=O)/N=C(/c2cccc3c2cn[nH]3)\[O-] C52767098
C[C@@H](c1nncn1C)NS(=O)(=O)c2cc(oc2Br)C(=O)[O-] C55313757
Cn1cnnc1CNS(=O)(=O)c2cc(oc2Br)C(=O)[O-] C55329669
Cn1cnnc1Sc2ccc(cc2[N+](=O)[O-])/C=C\3/C(=O)NC(=O)N=C3[O-] C59488518
CC(=O)Nc1nnc(s1)S(=O)(=O)/N=C(/c2ccc(cc2)[N+](=O)[O-])\[O-] C15781434
C[C@H](C(=O)NC1(CCCCC1)C(=O)[O-])N2C(=O)c3cccc(c3C2=O)[N+](=O)[O-] C60796925
CC(=O)Nc1nnc(s1)S(=O)(=O)[N-]c2cccc3c2OCC(=O)N3C C40668644
Cc1ccc(cc1)S(=O)(=O)/N=C(/NCc2nn3c(nnc3s2)C)\[O-] C62027017
Cc1ccc(cc1)S(=O)(=O)/N=C(/NCCc2nn3cnnc3s2)\[O-] C62027065
Cc1c(c(n(n1)C)C)S(=O)(=O)/N=C(/c2ccc([nH]c2=O)c3ccco3)\[O-] C62674636
Cc1nc(cs1)[C@@H]2Cc3ccc(cc3OC2=O)OC/C(=N/c4[nH]ncn4)/[O-] C39976371
Cc1nc(cs1)[C@H]2Cc3ccc(cc3OC2=O)OC/C(=N/c4[nH]ncn4)/[O-] C39976372
Cc1ccc(c(c1)C(=O)Nc2ccc(nc2)n3cncn3)[N-]S(=O)(=O)C C63735625
Cc1nnc(s1)NC(=O)C2CCN(CC2)[C@H]3[C@H]4C(=NC=N4)[N-]C(=N3)Cl C63808433
CC1=C(C[C@H](O1)C(=O)Nc2[n-]nc(n2)C(F)(F)F)S(=O)(=O)N3CCCC3 C63952250
c1cc(sc1)C2=NO[C@H](N2)CN3CCN(CC3)C(=O)c4ccc(nn4)[O-] C64020430
Cc1c(cnn1c2ccc(cc2)OC)[C@@H]3CC(=O)NC4=NN=C([C@@H]34)C(=O)[O-] C65404708
CN(C)C(=O)N1CCN(CC1)C(=O)c2cc(ccc2O)[N-]S(=O)(=O)C C65637226
Cn1cc(cn1)S(=O)(=O)[N-]c2nc(cs2)c3cc([nH]c3)C(=O)OC C66250992
Cn1c(c(cn1)c2nc(no2)C3CC3)[N-]S(=O)(=O)c4c[nH]c5c4cccn5 C66254321
C[C@@H](C(=O)Nc1nnc(s1)[N-]S(=O)(=O)C)OC[C@H]2CCCCO2 C66320397
Cc1c(nnn1c2cccc3c2ccnc3)C(=O)Nc4nc([n-]n4)S(=O)(=O)C C66622592
CS(=O)(=O)c1nc(c2n1cccc2)C(=O)Nc3nc([n-]n3)C(F)(F)F C66913473
Cc1c(nnn1c2cccc3c2nccc3)C(=O)Nc4[n-]c(c(n4)C#N)C#N C67136319
CC1(OC(=O)C(=NNc2ccc(cc2C(=O)OC)S(=O)(=O)[O-])C(=O)O1)C C67351063
CCCn1c2c(c(n1)C(=O)[O-])C[C@H](CC2)N3CCN(CC3)C(=O)c4nc[nH]n4 C67540295
c1cc(ccc1c2ccc(o2)/C=C/3\C(=O)N(C(=S)S3)c4ccc(cc4)C(=O)[O-])C(=O)[O-] C03639730
c1c(cc(cc1C(=O)[O-])NC(=O)CSc2c3c4c(sc3ncn2)CCCC4)C(=O)[O-] C13341867
CCN\1C(=O)/C(=C/c2ccc(cc2)O[C@@H](C)C(=O)[O-])/S/C1=N\c3ccccc3C(=O)[O-] C16931987
CCN\1C(=O)/C(=C/c2ccc(cc2)O[C@H](C)C(=O)[O-])/S/C1=N\c3ccccc3C(=O)[O-] C16931991
CCN\1C(=O)/C(=C/c2cccc(c2)OCCC(=O)[O-])/S/C1=N\c3ccccc3C(=O)[O-] C16932020
CN\1C(=O)/C(=C/c2cc(ccc2OCC(=O)[O-])Br)/S/C1=N\c3cccc(c3)C(=O)[O-] C17154986
c1cc(ccc1N2C(=O)/C(=C/c3cc(c(c(c3)Cl)OCC(=O)[O-])Cl)/C(=NC2=S)[O-])F C19789052
Cc1ccc(cc1)N2C(=O)/C(=C\c3cc(c(c(c3)Cl)OCC(=O)[O-])Cl)/C(=NC2=S)[O-] C19813716
c1cc(cc(c1)Cl)[N-]S(=O)(=O)c2cc(ccc2Cl)NC(=O)[C@@H]3CC=CC[C@H]3C(=O)[O-] C13252007
C1CCC2(CC1)[C@@H](C(=NC(=C2C#N)SCCSC3=C(C4(CCCCC4)[C@H](C(=N3)[O-])C#N)C#N)[O-])C#N C17028401
Cc1cccc(c1NC(=O)/C(=C/C(=O)c2cccc(c2)/N=C\3/C=C(C(=O)c4c3cccc4)[O-])/[O-])C(C)C C05397656
COC(=O)c1c(c(c(n(c1=O)c2ccccc2)[O-])/N=N/c3ccc(cc3[N+](=O)[O-])Cl)[O-] C35998228
c1cc(c(cc1C(=O)[O-])N2[C@@H](C(=C(C2=O)[O-])C(=O)C3CC3)c4cc(ccc4Cl)[N+](=O)[O-])Cl C13276815
COc1ccc2cc(ccc2c1)[C@@H]3C(=C(C(=O)N3c4cc(ccc4Cl)C(=O)[O-])[O-])C(=O)C5CC5 C13276825
c1cc(cc(c1)C(F)(F)F)[C@H]2C(=C(C(=O)N2c3nc4ccc(cc4s3)C(=O)[O-])[O-])C(=O)C5CC5 C13278069
c1cc2c(cc1C(=O)[O-])sc(n2)N3[C@@H](C(=C(C3=O)[O-])C(=O)C4CC4)c5cc6c(c(c5)Cl)OCO6 C13278161
COc1cc(c(cc1OC)Br)S(=O)(=O)[N-]c2c(cccc2Cl)C(=O)[O-] C13278597
c1ccc(cc1)C(=O)C2=C(C(=O)N([C@@H]2c3cccc(c3)[N+](=O)[O-])c4cccc(c4)C(=O)[O-])[O-] C13193283
c1cc(cc(c1)N2[C@H](C(=C(C2=O)[O-])C(=O)c3cccs3)c4ccc5c(c4)OCCO5)C(=O)[O-] C13193650
c1ccc(c(c1)C(=O)C2=C(C(=O)N([C@@H]2c3ccsc3)c4nc5ccc(cc5s4)C(=O)[O-])[O-])Cl C13194905
c1ccc(cc1)[C@@H]2C(=C(C(=O)N2c3nc4ccc(cc4s3)C(=O)[O-])[O-])C(=O)c5cccs5 C13194909
c1ccc(cc1)[C@H]2C(=C(C(=O)N2c3nc4ccc(cc4s3)C(=O)[O-])[O-])C(=O)c5cccs5 C13194907
C=CCOc1cccc(c1)[C@H]2C(=C(C(=O)N2c3cccc(c3)C(=O)[O-])[O-])C(=O)c4ccc(cc4)F C13213270
COc1cc(cc2c1OCO2)[C@@H]3C(=C(C(=O)N3c4cccc(c4)C(=O)[O-])[O-])C(=O)c5ccc(cc5)F C13213276
COc1ccccc1C(=O)C2=C(C(=O)N([C@H]2c3ccc(cc3)F)c4cccc(c4)C(=O)[O-])[O-] C13213600
COc1ccccc1[C@H]2C(=C(C(=O)N2c3cccc(c3)C(=O)[O-])[O-])C(=O)c4ccccc4F C13213915
Cc1ccc(cc1[N+](=O)[O-])[C@@H]2C(=C(C(=O)N2c3cccc(c3)C(=O)[O-])[O-])C(=O)c4ccccc4F C13213949
c1ccc(c(c1)C(=O)C2=C(C(=O)N([C@@H]2c3cc4c(c(c3)Cl)OCO4)c5cccc(c5)C(=O)[O-])[O-])F C13213975
c1cc(cc(c1)N2[C@@H](C(=C(C2=O)[O-])C(=O)c3ccco3)c4ccc(cc4)C(F)(F)F)C(=O)[O-] C13213987
c1cc(cc(c1)N2[C@@H](C(=C(C2=O)[O-])C(=O)c3ccco3)c4cccc(c4Cl)Cl)C(=O)[O-] C13214018
c1ccc(c(c1)[C@H]2C(=C(C(=O)N2c3cccc(c3)C(=O)[O-])[O-])C(=O)c4ccco4)Br C13214069
c1cc(cc(c1)N2[C@@H](C(=C(C2=O)[O-])C(=O)c3ccco3)c4ccc(cc4F)Br)C(=O)[O-] C13214117
COc1ccc(cc1)C(=O)C2=C(C(=O)N([C@@H]2c3ccc(cc3)Cl)c4cccc(c4)C(=O)[O-])[O-] C13214259
Cc1ccsc1[C@H]2C(=C(C(=O)N2c3cc(ccc3Cl)C(=O)[O-])[O-])C(=O)c4ccc5c(c4)OCO5 C13214655
c1ccc(c(c1)[C@@H]2C(=C(C(=O)N2c3nc4ccc(cc4s3)C(=O)[O-])[O-])C(=O)c5ccc(cc5)F)F C13218067
c1cc(oc1)C(=O)C2=C(C(=O)N([C@@H]2c3ccsc3)c4nc5ccc(cc5s4)C(=O)[O-])[O-] C13218199
c1cc(c(cc1C(=O)[O-])S(=O)(=O)[N-]c2cc(ccc2N3CCOCC3)Cl)Br C13265188
c1ccc(c(c1)/C=C/C=C\2/C(=O)N(C(=S)S2)c3cc(cc(c3)C(=O)[O-])C(=O)[O-])[N+](=O)[O-] C39861774
CC\1=Nc2c(c(nc(n2)SCc3ccccc3F)[O-])[C@@H](/C1=C(\[O-])/OC)c4ccc(cc4)[N+](=O)[O-] C02719582
Cc1cc(cc(c1)N2C(=O)/C(=C\c3cc(c(c(c3)Cl)OCC(=O)[O-])Cl)/C(=NC2=O)[O-])C C13810507
Cc1cc(c(c(c1C)S(=O)(=O)Nc2cccc(c2)n3c(c(n(c3=O)C4CC4)[O-])[O-])C)C C59000099
Cc1cc(cc(c1)N2C(=O)/C(=C\c3ccc(c(c3)Br)OCC(=O)[O-])/C(=NC2=O)[O-])C C59533734
Cc1cccc(c1)NC(=O)/C(=C\c2cc(n(c2C)c3cc(cc(c3)C(=O)[O-])C(=O)[O-])C)/C#N C59678613
C[C@@H](C(=O)[O-])Oc1ccc(cc1)/C=C/2\C(=NC(=S)N(C2=O)c3ccc(c(c3)Cl)Cl)[O-] C59678886
Cc1ccc(c(c1)C)NC(=O)/C(=C\c2cc(n(c2C)c3cc(cc(c3)C(=O)[O-])C(=O)[O-])C)/C#N C59679690
C[C@@H](C(=O)[O-])Oc1ccccc1/C=C\2/C(=O)N(/C(=N\c3ccc(cc3C(=O)[O-])O)/S2)C C16930966
C[C@@H](C(=O)[O-])Oc1ccc(cc1)/C=C\2/C(=O)N(/C(=N\c3ccc(c(c3)O)C(=O)[O-])/S2)C C16931181
c1cc(ccc1N[C@H]2CC(=O)N(C2=O)c3cc(cc(c3)C(=O)[O-])C(=O)[O-])I C16902174
C[C@@H](C(=O)[O-])Oc1ccc(cc1)/C=C\2/C(=O)N(/C(=N/c3ccc(c(c3)O)C(=O)[O-])/S2)C C16931181
C[C@@H](C(=O)[O-])Oc1cccc(c1)/C=C\2/C(=O)N(/C(=N/c3ccc(c(c3)O)C(=O)[O-])/S2)C C16931200
Cn1cc(cc1C(=O)Nc2ccc(c3c2ccc(c3)S(=O)(=O)[O-])S(=O)(=O)[O-])[N+](=O)[O-] C01634912
c1ccc(c(c1)C(=O)[O-])/N=N/c2c3ccc(cc3cc(c2O)S(=O)(=O)[O-])S(=O)(=O)[O-] C04428469
CC(=O)Nc1ccc(cc1)/N=N/c2c3ccc(cc3cc(c2O)S(=O)(=O)[O-])S(=O)(=O)[O-] C04803989
CC(=O)Nc1cc(cc2c1c(c(c(c2)S(=O)(=O)[O-])/N=N/c3ccccc3)O)S(=O)(=O)[O-] C04416136
c1ccc(cc1)/C=C/c2ccc(cc2S(=O)(=O)[O-])n3nc4ccc5c(c4n3)cccc5S(=O)(=O)[O-] C03001607
Cc1cc(cc(c1O)C(=O)[O-])/C(=C\2/C=C(C(=O)C(=C2)C(=O)[O-])C)/c3ccccc3S(=O)(=O)[O-] C06569103
c1ccc(cc1)N2C(=O)/C(=C\c3ccc(o3)c4cc(cc(c4)C(=O)[O-])C(=O)[O-])/C(=O)NC2=O C09234444
c1cc(c(cc1[N+](=O)[O-])[N+](=O)[O-])/N=N\c2c(cc3cc(ccc3c2O)S(=O)(=O)[O-])S(=O)(=O)[O-] C12405052
c1cc(sc1)c2nnc(n2CC(=O)[O-])SCC(=O)Nc3cc(cc(c3)C(=O)[O-])C(=O)[O-] C13236535
Cc1c(c(sc1C(=O)[O-])S(=O)(=O)N2CCC(CC2)C(=O)Nc3cccc(c3)F)C(=O)[O-] C13253123
c1cc(ccc1Cn2cc(cc(c2=O)C(=O)[O-])[N+](=O)[O-])Cn3cc(cc(c3=O)C(=O)[O-])[N+](=O)[O-] C13316534
c1cc(ccc1/C=C\2/C(=O)N(C(=S)S2)c3cc(cc(c3)C(=O)[O-])C(=O)[O-])OCC(=O)[O-] C16926849
c1cc(cc(c1)OCC(=O)[O-])/C=C\2/C(=O)N(C(=S)S2)c3cc(cc(c3)C(=O)[O-])C(=O)[O-] C16926871
c1ccc(c(c1)/C=C\2/C(=O)N(C(=S)S2)c3cc(cc(c3)C(=O)[O-])C(=O)[O-])OCC(=O)[O-] C16926888
CC[C@@H](C(=O)[O-])Oc1ccc(cc1)/C=C\2/C(=O)N(C(=S)S2)[C@H](CC(=O)[O-])C(=O)[O-] C16934560
COc1cc(cc(c1[O-])[N+](=O)[O-])/C=C/2\C(=NC(=O)N(C2=O)c3cc(c(cc3OC)Cl)OC)[O-] C15769055
Cn1c2ccccc2c(=O)c(c1[O-])/C(=N/Nc3ccc(cc3[N+](=O)[O-])[N+](=O)[O-])/c4[n-]nnn4 C19801236
Cc1cc(c(n1c2ccc(c(c2)C(=O)[O-])Cl)C)/C=C\3/C(=NC(=O)N(C3=O)Cc4ccco4)[O-] C12628976
c1cc2c(cc1N3C(=O)/C(=C/c4cc(c(c(c4)Cl)OCC(=O)[O-])Cl)/C(=NC3=O)[O-])OCO2 C19824274
C[C@@H](C(=O)[O-])n1cc(c2c1cccc2)/C=C\3/C(=NC(=O)N(C3=O)c4ccc(cc4OC)OC)[O-] C09260136
C[C@H](C(=O)[O-])n1cc(c2c1cccc2)/C=C\3/C(=NC(=O)N(C3=O)c4ccc(cc4OC)OC)[O-] C09260139
c1cc(ccc1N2C(=O)/C(=C/c3ccc(c(c3)Br)OCC(=O)[O-])/C(=NC2=O)[O-])[N+](=O)[O-] C16225961
c1cc(cc(c1)[N+](=O)[O-])N2C(=O)/C(=C/c3cc(ccc3OCC(=O)[O-])Br)/C(=NC2=O)[O-] C20166466
CCN(CC)C(=O)/C(=C/c1cc(c(c(c1)O[C@H]2[C@H]([C@H]([C@@H]([C@H](O2)C(=O)[O-])O)O)O)[O-])[N+](=O)[O-])/C#N C22058315
CCN(CC)C(=O)/C(=C/c1cc(c(c(c1)O[C@H]2[C@@H]([C@H]([C@@H]([C@H](O2)C(=O)[O-])O)O)O)[O-])[N+](=O)[O-])/C#N C22058322
CC(C)(C)c1ccc(cc1)N2C(=O)/C(=C/c3ccc(c(c3)OC)OCC(=O)[O-])/C(=NC2=O)[O-] C27522775
CC(=O)Nc1cc2c(cc1Cl)[C@@H](c3ccccc3[C@H]2OS(=O)(=O)[O-])OS(=O)(=O)[O-] C31362218
CC(=O)Nc1cc2c(cc1Cl)[C@H](c3ccccc3[C@@H]2OS(=O)(=O)[O-])OS(=O)(=O)[O-] C31362219
c1cc(ccc1C=O)N/N=C/2\C(=Cc3cc(cc(c3C2=O)O)S(=O)(=O)[O-])S(=O)(=O)[O-] C16970584
CC(=O)Nc1cc(ccc1/N=N\c2cc3c(cccc3S(=O)(=O)[O-])c(c2)S(=O)(=O)[O-])N C31291892
c1ccc\2c(c1)C=C(C(=O)/C2=N\Nc3cc4c(cccc4S(=O)(=O)[O-])c(c3)S(=O)(=O)[O-])C(=O)[O-] C38635782
CCC(=O)c1c(c(c(n(c1=O)c2ccccc2)[O-])/N=N/c3ccc(cc3C(=O)[O-])S(=O)(=O)[O-])C C39140131
Cc1c(c(c(s1)C2=C3[C@@H](N=C2c4ccc(c(c4)F)OC)N(C(=NC3=O)[O-])C)[O-])C(=O)OC C39224802
Cc1c(c(c(s1)C2=C3[C@H](N=C2c4ccc(c(c4)F)OC)N(C(=NC3=O)[O-])C)[O-])C(=O)OC C39224804
c1cc(ccc1[C@@H]2C(=C(C(=O)N2c3nc4ccc(cc4s3)C(=O)[O-])[O-])C(=O)C5CC5)OCC(=O)[O-] C13278144
c1cc(cc(c1)N2[C@@H](C(=C(C2=O)[O-])C(=O)c3ccco3)c4ccc5c(c4)OCCO5)C(=O)[O-] C13214001
c1cc(cc(c1)N2[C@@H](C(=C(C2=O)[O-])C(=O)c3ccco3)c4ccc(cc4)OCC(=O)[O-])C(=O)[O-] C13214111
c1cc(oc1)C(=O)C2=C(C(=O)N([C@@H]2c3ccc(cc3)C(=O)[O-])c4ccc(cc4)CC(=O)[O-])[O-] C13217759
c1cc(oc1)C(=O)C2=C(C(=O)N([C@H]2c3ccc(cc3)C(=O)[O-])c4ccc(cc4)CC(=O)[O-])[O-] C13217757
c1cc(oc1)C(=O)C2=C(C(=O)N([C@H]2c3ccc(cc3)OCC(=O)[O-])c4ccc(cc4)CC(=O)[O-])[O-] C13217834
Cc1ccc(cc1)N2C(=O)/C(=C/c3cc(c(cc3Br)OCC(=O)[O-])OC)/C(=NC2=O)[O-] C13786044
Cc1c(c(c(c(n1)/N=N/c2cc(ccc2Cl)S(=O)(=O)[O-])OP(=O)([O-])[O-])C=O)O C27105467
C/C=C/c1cn(c(=O)c(c1[O-])C2=NS(=O)(=O)c3cc(ccc3[N-]2)[N-]S(=O)(=O)C)CCC(C)C C29053100
CC(C)CCn1ccc(c(c1=O)C2=NS(=O)(=O)c3cc(ccc3[N-]2)[N-]S(=O)(=O)C)[O-] C29053944
c1cc(cc2c1cc([nH]2)c3ccc(c(c3)OCC(=O)[O-])N(CC(=O)[O-])CC(=O)[O-])C(=O)[O-] C04517673
Cc1ccc(cc1S(=O)(=O)[N-]c2cccc(c2)n3c(c(n(c3=O)C4CC4)[O-])[O-])[N+](=O)[O-] C59000112
CCOc1ccc(c(c1)N2C(=O)/C(=C/c3ccccc3OCC(=O)[O-])/C(=NC2=O)[O-])OCC C59105263
c1cc(ccc1[C@@H](CC(=O)[O-])C(=O)[O-])OCCOc2ccc(cc2)[C@H](CC(=O)[O-])C(=O)[O-] C12655155
Cc1c(c(=O)n([nH]1)c2cccc(c2)S(=O)(=O)[O-])N/N=C\3/C=C(C=C(C3=O)S(=O)(=O)[O-])Cl C31475764
CC(C)CC[C@]1(C(=O)C(=C(c2n1ncc2)[O-])C3=NS(=O)(=O)c4cc(ccc4[N-]3)[N-]S(=O)(=O)C)C C43061154
Cc1ccc(cc1)S(=O)(=O)Nc2ccc3n(c2=O)C[C@H]4C[C@@H]3CN(C4)C(=O)c5cccc(c5)C(=O)[O-] C03841346
Cc1cccc(c1)c2nnc(n2CC(=O)[O-])SCC(=O)NC[C@H]3COc4ccccc4O3 C13035487
CCOC(=O)c1c(csc1NC(=O)COc2ccccc2OCC(=O)[O-])c3ccc(o3)C C13190447
C[C@H](C(=O)Nc1ccc2c(c1)OCCO2)Sc3nnc(n3CC(=O)[O-])c4cccs4 C13203490
C[C@@H](C(=O)Nc1ccc2c(c1)OCCO2)Sc3nnc(n3CC(=O)[O-])c4cccs4 C13203492
Cc1cccc(c1)c2nnc(n2CC(=O)[O-])SCC(=O)N(C)CC(=O)Nc3c(cccc3C)C C13220350
COc1cc(cc(c1OC)S(=O)(=O)N(Cc2ccccc2O)C[C@@H]3CCCO3)/C=C/C(=O)[O-] C13251285
CN(CC(=O)Nc1ccc(cc1C(=O)[O-])Cl)S(=O)(=O)c2ccc3c(c2)OCCO3 C13260302
CCN(CC)S(=O)(=O)c1ccc(cc1)N2C[C@H](CC2=O)C(=O)Nc3ccccc3C(=O)[O-] C13261372
c1cc2cccc3c2c(c1)N(S3(=O)=O)CC(=O)N/N=C/c4ccc(cc4)OCC(=O)[O-] C13264528
CN(CC(=O)Nc1ccccc1C(=O)[O-])S(=O)(=O)CCn2ccc3ccccc3c2=O C13269217
CN(C)S(=O)(=O)c1cc(ccc1Cl)C(=O)Nc2cc3c(cc2C(=O)[O-])OCCCO3 C13332731
CCc1ccccc1N2C[C@H](CC2=O)C(=O)Nc3ccc(cc3)S(=O)(=O)[N-]c4nccc(n4)C C20371871
c1cnc(nc1)[N-]S(=O)(=O)c2ccc(cc2)NC(=O)[C@H]3CC(=O)N(C3)c4ccc(c(c4)Cl)F C20627627
C[C@H](C(=O)Nc1c(ccs1)C#N)Sc2c3c(nc(n2)C4CC4)n(c(nc3=O)[O-])C5CC5 C22419154
CC(=O)N[C@H]1[C@H]([C@@H]2[C@@H](COC(O2)(C)C)O[C@@H]1Oc3ccc(cc3Cl)Cl)OCC(=O)[O-] C27516441
CC(=O)N[C@@H]1[C@H]([C@@H]2[C@@H](COC(O2)(C)C)O[C@@H]1Oc3ccc(cc3Cl)Cl)OCC(=O)[O-] C27516442
CCOC(=O)c1c2c(sc1NC(=O)CSc3nnc(s3)/N=C(\[O-])/OCC)CCC2 C32891722
CCOc1ccc(cc1)S(=O)(=O)Nc2ccc(cc2C(=O)[O-])N3CCN(CC3)CCC#N C33007055
CCn1c2ccccc2c(=O)c(c1[O-])C\3=NNC(=O)/C3=C\c4cc(c(c(c4)OC)OC)OC C15223600
Cc1c(sc(n1)N2[C@@H](C(=C(C2=O)[O-])C(=O)c3ccncc3)c4cccc(c4)O)C(=O)OC C33367652
CC[C@@H](C)c1ccc(cc1)O[C@H]2[C@@H]([C@@H]([C@@H]3[C@@H](O2)COC(O3)(C)C)OCC(=O)[O-])NC(=O)C C35057502
Cc1c(n2ccccc2n1)C(=O)C3=C(C(=O)N([C@@H]3c4ccc(c(c4)OC)O)Cc5cccnc5)[O-] C35420120
c1cc(cc(c1)[N+](=O)[O-])c2c(cn[nH]2)/C=C\3/C(=O)N(C(=S)S3)CCCCCC(=O)[O-] C35516385
Cc1c(sc(n1)C)C(=O)C2=C(C(=O)N([C@H]2c3ccc(c(c3)OC)O)c4nc(c(s4)C(=O)C)C)[O-] C35566046
CCOc1ccc(cc1)n2c(=O)c(c([nH]c2=O)[O-])C(=O)/C=C/c3cc(ccc3OC)OC C13540780
Cc1cc2nc(cc(n2n1)CS[C@@H]3Nc4ccccc4C(=O)N3CCn5cc(cn5)Cl)[O-] C39242848
COS(=O)(=O)[N-]c1ccc(cc1N2CCN[C@@H](C2)F)S(=O)(=O)Oc3ccccc3 C39482771
CCOS(=O)(=O)[N-]c1ccc(cc1N2CCN[C@H](C2)F)S(=O)(=O)Oc3ccccc3 C39482782
COc1ccc(c(c1OC)C(=O)[O-])/C=N\N=C\2/NC(=O)[C@H](S2)CC(=O)c3ccc(cc3)F C39843223
Cc1cccn2c1nc(c2C(=O)C3=C(C(=O)N([C@@H]3c4ccc(c(c4)OC)O)Cc5ccco5)[O-])C C40003971
COc1ccc(c(c1)OC)[C@@H]2C(=C(C(=O)N2CCCO)[O-])C(=O)c3cc4cccc(c4o3)OC C40053334
C=CCOc1ccc(cc1)C(=O)C2=C(C(=O)N([C@H]2c3cccc(c3)[N+](=O)[O-])CCCO)[O-] C40053539
C=CCOc1ccc(cc1)C(=O)C2=C(C(=O)N([C@@H]2c3ccccc3[N+](=O)[O-])CCCO)[O-] C40053632
C=CCOc1cccc(c1)C(=O)C2=C(C(=O)N([C@H]2c3ccc(cc3)[N+](=O)[O-])CCCO)[O-] C40054497
Cc1cc(ccc1C(=O)C2=C(C(=O)N([C@H]2c3ccccc3[N+](=O)[O-])CCO)[O-])OCC=C C40083280
Cc1ccc(cc1F)C(=O)C2=C(C(=O)N([C@H]2c3cccc(c3)[N+](=O)[O-])CCOCCO)[O-] C40099743
c1cc(ccc1c2nc(c(nn2)CCC(=O)NCCN3CCOCC3)[O-])OCC4CCC4 C40426088
CCOC(=O)c1c([nH]c(c1C(=O)CSc2nnc(n2CC(=O)[O-])c3cccc(c3)C)C)C C13205088
COc1ccc(cc1)n2cc(c3c2[C@H](CC(=O)N3)c4cc(c(c(c4)OC)OC)OC)C(=O)[O-] C40308945
Cc1nnc(s1)N2[C@@H](C(=C(C2=O)[O-])C(=O)c3cc4cccc(c4o3)OC)c5cccc(c5)O C09662832
c1cc(sc1)c2cc(no2)C3(CC3)C(=O)Nc4ccc(cc4)S(=O)(=O)[N-]c5ncccn5 C56918960
COc1ccc(cc1OC)c2cc(no2)C3(CC3)C(=O)Nc4cccc(c4)[N-]S(=O)(=O)C C56920730
c1ccc(cc1)S(=O)(=O)N(CC(=O)N/N=C/c2ccccc2C(=O)[O-])c3ccccn3 C19951329
Cc1cccc(n1)c2nc([nH]n2)/N=C(/c3cccc(c3)S(=O)(=O)N4C[C@@H](C[C@@H](C4)C)C)\[O-] C59403408
CCCCN/C(=N/S(=O)(=O)c1ccc(cc1)/N=C/c2ccc(c(c2)OC)OC(=O)C)/[O-] C59466857
CN(C)C(=O)N1CCC(CC1)C(=O)Nc2ccc(cc2)S(=O)(=O)[N-]c3nccs3 C59759756
Cc1ccc(cc1)S(=O)(=O)Oc2ccccc2/C=N/NC3=NC(=O)[C@H](S3)CC(=O)[O-] C16115604
COc1ccc(cc1OC)[C@@H]2c3c(n(c(=O)s3)CC(=O)Nc4ccccc4)S[C@H]5[C@@H]2C(=NC5=O)[O-] C39884101
CCOC(=O)C1=NN([C@H](C1)C(=O)Nc2ccc(cc2)[N-]S(=O)(=O)CC)c3ccccc3 C65614580
CC\1=C2C[C@H](CC[C@]2(CC/C1=N\NC(=S)N)C)C(C)(C)O C05103977
C[C@H](c1ccc2c3cc(ccc3[nH]c2c1)Cl)C(=O)NC[C@@H](CO)O C09476750
Cc1cc(ccc1NCC(=O)N/N=C/c2ccc(cc2O)O)Cl C00252031
C[C@]12CC[C@@H](C[C@@H]1CC[C@@H]3[C@@H]2CC[C@]\4([C@@H]3CC/C4=N\NC(=O)N)C)O C04027970
Cc1cccc(c1C)NC(=S)N/N=C/c2ccc(c(c2)O)O C15347296
c1cc(c(cc1NC(=S)Nc2ccc(cc2Cl)Cl)[N+](=O)[O-])N C16238303
Cc1ccc(cc1)NC(=S)NNC(=O)NC2CCCCC2 C00556212
Cc1cc(c2c(c1)nc(o2)c3ccc(cc3O)NC(=S)N)C C20154561
Cc1ccc2c(c1)nc(o2)c3cc(cc(c3O)C)NC(=S)N C20154576
CC(C)(C)c1ccc(cc1)C(=O)c2c(c(c3n2cccc3)C(=O)N)N C22760160
c1ccc(c(c1)C(=O)N)NCC(=O)NC2CCCCCCC2 C22802116
c1ccc(c(c1)NC(=O)Nc2c(c3c(s2)CCC3)C(=O)N)Cl C28227297
Cc1cccc(c1C)N[C@H](C)C(=O)Nc2c(ccs2)C(=O)N C28758466
c1cc(c(cc1F)F)NC(=O)Nc2ccc(cc2N)Br C34673730
Cc1ccc(cc1Nc2ccc(cc2N)S(=O)(=O)NC)F C35339973
CC(C)c1ccccc1NS(=O)(=O)c2ccc(cc2)NN C35354178
c1cc(c(c(c1)F)C(=S)N)NC(=O)Nc2ccc(cc2)F C36159152
c1cc(c(cc1Cl)O)C(=O)Nc2cc3c(cc2N)OCO3 C36737097
c1cc(cc(c1)NC(=O)N)NCc2c(ccc(c2Cl)Cl)Cl C37317562
CC1=C[C@H](N=N1)[C@@H]2NN[C@@H](N2N)SCc3cccc4c3cccc4 C39021053
[H]/N=C\1/[C@H](S[C@H]([C@@H]1C2[NH+]=c3ccccc3=[NH+]2)Nc4ccccc4)C#N C39290075
c1c(ccc(c1)/N=N/c2ccc(cc2)/N=N/c3ccc(cc3)N)N C18129290
Cc1ccc(s1)C(=O)NC2(CCCCCCC2)/C(=N/O)/N C40371531
CCc1ccccc1Nc2c(c(ncn2)Nc3cc(ccn3)C)N C40688164
CCc1ccccc1Nc2c(c(ncn2)Nc3nccs3)N C40688263
Cc1ccc(c(c1)Nc2c(c(ncn2)Nc3cccnc3Cl)N)C C40704740
CCCNc1c(c(ncn1)NC23CC4CC(C2)CC(C4)C3)N C40707697
CC[C@H](C)Nc1c(c(ncn1)Nc2cccc3c2nc(cc3)C)N C40758776
Cc1ccccc1Nc2c(c(ncn2)N[C@H](C)c3ccccc3)N C40760250
Cc1ccccc1Nc2c(c(ncn2)Nc3ccccc3OC)N C40781158
Cc1ccc(nc1)Nc2c(c(ncn2)Nc3ccccc3Br)N C40781457
CC[C@H](C)Nc1c(c(ncn1)Nc2ccccc2Br)N C40781479
c1ccc(c(c1)CNc2c(c(ncn2)NC3CCCC3)N)Cl C40800451
c1ccc2c(c1)c(c[nH]2)c3csc(n3)NC(=O)c4cc(ccc4O)O C44584300
CCC(CC)(/C(=N/O)/N)C(=O)Nc1c(ccc(c1Cl)C)Cl C44783812
c1ccc(cc1)C2(CCC2)CNC(=O)NNC(=O)Nc3ccccc3 C45370805
C[C@@]12CC[C@@H](C1(C)C)C[C@H]2NC(=O)Nc3ccccc3CC(=O)N C45764414
C[C@@H](c1ccc(cc1)NC(=O)N)NC(=O)/C=C\c2cccc3c2cccc3 C45782177
C[C@@H](c1ccc(cc1)NC(=O)NC2CC2)NC(=O)Nc3ccccc3 C47687245
c1cc(c(cc1Br)F)Oc2cc(c(cc2F)N)C(=O)N C50035144
CC(C)(C)[C@H]1CCc2c(sc3c2c(ncn3)NNC(=O)N)C1 C51330989
Cc1ccc(c(c1)C(=O)Nc2cc(ccc2OC)Br)NN C53008176
CC(C)(CNC(=O)NNC(=O)Nc1ccccc1)c2ccc(cc2)Cl C57281943
c1cc2c3c([nH]c2c(c1)C(=O)Nc4ccc(cc4)OCC(=O)N)CCCC3 C30249187
c1c(cc(c(c1O)/C=N/NC(=O)C(C(C(F)(F)F)(F)F)(F)F)O)O C59166754
c1ccc(cc1)[C@@H](/C(=N/O)/N)C(=O)Nc2ccccc2Br C61616982
c1cc2c(cc1N)cc([nH]2)C(=O)Nc3cc(cc(c3)Cl)Cl C62834125
c1cc(c(cc1Cl)NC(=O)c2cc(c(c(c2)F)NN)F)F C63008007
Cc1ccc(c(c1)C)NCC(=O)N/N=C(/C)\c2cc(ccc2O)O C20115235
c1ccc(c(c1)CNC(=O)NNC(=O)CC2CCCCC2)O C67413706
Cc1ccc(c(c1)C)NC(=S)Nc2ccccc2N C00071549
c1ccc(c(c1)C(=O)Nc2ccc(cc2)N)O C00072666
C/C(=N\NC(=S)N)/Cc1c[nH]c2c1cccc2 C04946028
CC[C@H](c1ccc(cc1)O)Nc2ccc3c(c2)[nH]c(=O)[nH]3 C20094948
c1ccc(cc1)c2ccc(c(c2)NC(=S)N)O C20154629
CC(C)(C)c1c(cn[nH]1)c2c3cc(ccc3[nH]n2)N C31992154
C[C@@H](C12CC3CC(C1)CC(C3)C2)NC(=S)NN C34940166
c1c(cc(cc1Cl)Cl)NC(=O)c2cn[nH]c2N C34976376
CCC(CC)Nc1cc2c(cc1N)CC(=O)N2 C35345193
Cc1c(cccc1N)COc2ccccc2C(=O)N C35649423
Cc1ccc(c(c1C)NC(=O)NC(C)(C)C)N C36744014
C[C@H]1CCC[C@H]([C@@H]1C)NC(=O)c2cc(c[nH]2)N C36861512
CC(C)(C)c1ccc(cc1)NC(=O)c2cc(c[nH]2)N C36861827
C[C@H](C1CC1)Nc2cccc(c2)NC(=O)N C37135969
C[C@@H]1CCC[C@H](C1)Nc2ccc(cc2)NC(=O)N C37136379
CC(C)(C)CC(C)(C)[NH2+]C1CCN(CC1)C(=O)N C37312589
Cc1ccc(c(c1)N)NC2CCC(CC2)O C37401222
CCC(C)(C)Nc1cc2c(cc1N)NC(=O)CC2 C35060066
CCC1CCC(CC1)CNC(=O)c2cc(c[nH]2)N C40308490
C[C@H](/C(=N/O)/N)NC(=O)C12CC3CC(C1)CC(C3)C2 C40370052
CC(C)(C)Nc1c(c(ncn1)NC2CCCC2)N C40680712
c1cc(c(cc1N)C(=O)N)OC2CCCCCC2 C41081605
c1cc(cc(c1)NC(=O)N)N[C@H]2C[C@H]3CC[C@@H]2C3 C41092842
CC(C)c1cccc(c1)NC(=O)CNC(=O)N C41591292
c1cc(c(cc1N)N)C(=O)OCC2CCCC2 C42011742
C[C@H]1C[C@H](CC(C1)(C)C)Oc2c(cc(cn2)N)C(=O)N C42139850
C[C@@H](C(C)C)NC(=O)C1(CCCCCC1)/C(=N/O)/N C44783032
Cc1ccc(c(c1)C)NC(=O)C2(CCCC2)/C(=N/O)/N C44784304
C[C@H](/C(=N/O)/N)C(=O)Nc1ccc(cc1)C(C)(C)C C44862831
CC(C)[C@H](/C(=N/O)/N)C(=O)Nc1cc(cc(c1)F)F C44864593
CC[C@H](/C(=N/O)/N)C(=O)NC1CCCCCC1 C44866058
c1cc(ccc1NC(=O)CC2CCCC2)NC(=O)N C48413009
Cc1cccc(c1)NC(=O)c2ccccc2NN C51093417
CCc1ccccc1NC(=O)c2ccccc2NN C51112198
C[C@@H]1CCC[C@@H](C1)NC(=O)c2ccccc2NN C51127717
c1ccc(c(c1)O)SCc2ccc(nc2)NN C51151209
c1cc(c(cc1Cl)N)N[C@H]2CCCC[C@H]2O C51998031
c1cc(c(cc1N)F)N[C@H]2CCCC[C@@H]2O C51998370
Cc1cc(ccc1N[C@H]2CCCC[C@H]2O)N C51998568
c1cc(c(cc1N)C(F)(F)F)N[C@H]2CCCC[C@@H]2O C51999998
c1ccc(c(c1)C(=S)N)N[C@H]2CCCC[C@H]2O C52010520
C[C@@H]1CCC[C@](C1)(CO)Nc2cccc(c2)N C53114586
c1cc(c(c(c1)F)N[C@@H]2CCCC[C@@H]2[NH3+])C(=O)[O-] C54189849
C/C(=N\NC(=O)c1ccccc1N)/c2ccccc2O C13464796
CCCC(=O)NC1(CCCCCC1)/C(=N/O)/N C40372889
Cc1ccc(cc1)NC(=O)N[C@@H]2CCC[C@@H]2C(=S)N C61886168
C[C@@H]1CCC[C@H](C1)NC(=O)c2c[nH]c3c2cc(cc3)N C62832472
Cc1c(cccc1N[C@H](CO)c2ccccc2)N C63000849
c1c2c(cc(c1N)NCCC(F)(F)F)NC(=O)CC2 C63099329
Cc1cc(c(cc1Cl)OC)N/C(=[NH+]\N)/[S-] C13544498
CC(=O)N[C@H]1CCN(C1)C(=O)C[C@@H]2[C@@H](CC[C@@H]3[C@]2(CC[C@H]([C@@]3(C)CO)OC(=O)Nc4cccc(c4)SC)C)O C04236775
CCOC(=O)c1cccc(c1)NC(=O)O[C@@H]2CC[C@@]3([C@H]([C@]2(C)CO)CC[C@H]([C@H]3CC(=O)N4CC[C@H](C4)O)O)C C04236836
CCOC(=O)c1cccc(c1)NC(=O)O[C@@H]2CC[C@@]3([C@H]([C@]2(C)CO)CC[C@H]([C@H]3CC(=O)N4CC[C@@H](C4)NC(=O)C)O)C C04236838
CC(C)CCNC(=O)[C@H](c1ccc(cc1)O)N(C[C@H]2CCCO2)C(=O)Cn3nc(nn3)c4ccc(cc4)F C06134517
CC(=O)Nc1ccc(cc1)NC(=O)COC(=O)c2cccc(c2)S(=O)(=O)N3C[C@]4(C[C@@H]3CC(C4)(C)C)C C03269460
CCOC(=O)CN([C@@H](c1ccc(cc1)O)C(=O)NC2CCCC2)C(=O)Cn3nc(nn3)c4ccc(cc4)C C06546238
COc1ccc(cc1)CC(=O)NCC(=O)N/N=C/c2cc(c(c(c2)Br)OCC(=O)OC)OC C08722668
Cc1cc(c(c(c1)C)NC(=O)CSc2nnc(s2)NC(=O)[C@H]3CC(=O)N(C3)c4cccc(c4)OC)C C08907531
CCOc1ccc(cc1OCC)[C@@H]2c3c(cc(n(c3=O)CCc4ccc(c(c4)OC)OC)C)OC(=C2C#N)N C02691293
CCSc1nnc(s1)NC(=O)CSc2nnc(n2c3ccccc3)CNC(=O)c4cccs4 C09404215
CCOc1ccc(cc1)n2c(nnc2SCC(=O)Nc3ccc(cc3)OC)CNC(=O)c4cccs4 C09404959
CCCc1cc(=O)[nH]c(n1)n2c(cc(n2)c3cccs3)NC(=O)[C@@H]4CC(=O)N(C4)c5cccc(c5)OC C11854825
CC(=O)[C@H]1CC[C@@H]2[C@@]1(CC[C@H]3[C@H]2CCC4=C/C(=N\OCC(=O)N[C@H](Cc5c[nH]cn5)C(=O)OC)/CC[C@]34C)C C12658542
c1cc(ccc1c2nnn(n2)CC(=O)N(C[C@H]3CCCO3)[C@@H](c4ccc(cc4)O)C(=O)NC5CCCC5)F C12702727
COc1ccccc1n2c(nnc2SCC(=O)NC[C@@H]3CCCO3)c4ccc(cc4)NS(=O)(=O)C C06088780
CCOC(=O)C1=NO[C@@H](C1)Cc2c(c(c3c(c2OC)OCO3)OC)[C@H]4C(=C(OC5=C4C(=O)CCC5)N)C#N C15084744
Cc1cccc(c1)N([C@H](C)C(=O)NC2CCCCC2)C(=O)C[S@@](=O)CC(=O)Nc3ccc4c(c3)OCO4 C19941281
C[C@@]12CC[C@H]([C@@]([C@H]1Cc3c(nc(s3)NC(=O)C(C)(C)C)[C@H]2CC(=O)NCCN4CCOCC4)(C)CO)O C20504770
CC(=O)c1ccc(cc1)NC(=O)CSc2nnc(n2N)N/N=C/c3cc(ccc3OC)Br C21320667
CC(C)(CC[C@](CC(=O)OC)(C(=O)O[C@@H]1[C@@H]2c3cc4c(cc3CCN5[C@]2(CCC5)C=C1OC)OCO4)O)O C26892384
c1cc(ccc1c2nnco2)OC[C@H](CN3CCN(CC3)C[C@@H](COc4ccc(cc4)c5nnco5)O)O C26893750
CC(C)CC[C@]([C@@H](C(=O)OC)O)(C(=O)O[C@@H]1[C@@H]2c3cc4c(cc3CCN5[C@]2(CCC5)C=C1OC)OCO4)O C13815717
c1cc(c(cc1/C=C\2/C(=O)N(C(=O)S2)CC(=O)Nc3ccc4c(c3)OCCO4)[N+](=O)[O-])SCCO C32124760
Cc1c2c(=O)n(c(=O)n(c2sc1C(=O)C)CC(=O)NC3CCCCC3)CC(=O)Nc4ccccc4OC C34778609
CC[C@H](C)NS(=O)(=O)c1cc(ccc1N2CCC(CC2)C(=O)N)NC(=O)c3cc(cc(c3)OC)OC C34919888
CC(=O)[C@H]1CC[C@H]2[C@@]1(CC[C@@H]3[C@@H]2CCC4=C/C(=N\OCC(=O)N[C@@H](Cc5c[nH]cn5)C(=O)OC)/CC[C@]34C)C C08740280
C[C@]12CCC(=O)C=C1CC[C@H]3[C@@H]2[C@@H](C[C@]4([C@@H]3CC[C@@]4(C(=O)COC(=O)CCC(=O)NC(C)(C)CO)O)C)O C35365931
CCC/C=C/[C@@H](C(=O)NCS(=O)(=O)c1ccc(cc1)C)N(Cc2ccco2)C(=O)c3c(cccc3O)O C36500552
CCCN([C@@H](c1ccc(c(c1)OC)O)C(=O)NCS(=O)(=O)c2ccc(cc2)C)C(=O)c3ccc(cc3)O C36570902
CC(C)(C)NC(=O)[C@@H](c1cc(c(c(c1)OC)OC)OC)Nc2ccc(cc2)S(=O)(=O)NC[C@@H]3CCCO3 C12714587
CC(C)(C)NC(=O)[C@@H](c1cc(c(c(c1)OC)OC)OC)Nc2ccc(cc2)S(=O)(=O)NC[C@H]3CCCO3 C12714598
CC[C@@](C)(C(=O)NC1CCCCC1)N(c2c(n(n(c2=O)c3ccccc3)C)C)C(=O)C[C@@H]4C(=O)NC(=O)N4 C13138424
CCCOc1cn(nc1C(=O)Nc2nnc(s2)SCC(=O)NC[C@@H]3CCCO3)c4ccc(cc4)F C38509289
CCCOc1cn(nc1C(=O)Nc2nnc(s2)SCC(=O)NC[C@H]3CCCO3)c4ccc(cc4)F C38509290
COc1ccc(cc1)N2C[C@H](CC2=O)C(=O)N[C@H]3N[C@@H](CS3)CC(=O)NCCc4c[nH]c5c4cccc5 C39707792
COc1cc(cc(c1OC)OC)C(=O)Nc2cccc(c2)C(=O)Nc3nnc(o3)c4ccc(cc4)[N+](=O)[O-] C39758537
CCCS(=O)(=O)c1ncc(c(n1)C(=O)Nc2c(c3c(s2)CCCC3)C(=O)NCCCOCC)Cl C39909451
CC(C)CCOc1ccc(cc1OC)Cn2c3ccccc3nc2S[C@H]4[C@H]([C@@H]([C@@H]([C@@H](O4)CO)O)O)O C39915943
CCCCN1C(=O)[C@H]2[C@H]([NH2+][C@@]([C@@H]2C1=O)(CC3CCCCC3)C(=O)[O-])c4cc(cc(c4C(=O)OC)OC)OC C33907018
C[C@]12CC[C@H]([C@@]([C@H]1Cc3c(nc(s3)NC(=O)OCC=C)[C@H]2CC(=O)NCCN4CCOCC4)(C)CO)O C43554244
Cc1c(cc(n1[C@@H](Cc2ccc(cc2)O)C(=O)NC[C@@H]3CCCO3)c4ccc5c(c4)OCCCO5)C(=O)N C44144060
Cc1ccc(o1)c2nnn(n2)CC(=O)N(c3cc4ccccc4nc3)[C@@H](c5ccc(cc5)O)C(=O)NC[C@H]6CCCO6 C00903857
COc1c(c(cc(c1)/C=N/NC(=O)CC(=O)N/N=C/c2cc(c(c(c2)OC)O)Br)Br)O C01899313
CCN(CC)C(=O)COc1ccc(cc1OCC)[C@H]2C(=C(Nc3n2nnn3)C)C(=O)Nc4cccc(c4C)C C54614732
CCOc1ccccc1NC(=O)C2=C(Nc3nnnn3[C@H]2c4ccc(cc4)OCC(=O)N5CCCCC5)C C54615830
CCCCOC(=O)C1=C(N2C(=O)[C@@H](SC2=C([C@H]1c3ccc(c(c3)OC)OC(C)C)C(=O)OCC)C)N C59293161
Cc1cc(nc(n1)N/C(=N/C(=S)Nc2cc(ccc2OC)Cl)/NCCSCc3c([nH]cn3)C)C C14159236
CCNS(=O)(=O)c1ccc(cc1)NC(=O)CSc2nc([nH]n2)N/N=C/c3c(nn(c3C)CC=C)C C59831302
[H]/N=c\1/c(=C/c2ccc(cc2)OCCCOc3ccccc3)/c(=O)nc-4s/c(=C/C(=O)N5CCCC5)/[nH]n14 C20392207
Cc1c(c(on1)C)CCNC(=O)c2c3n(cn2)C[C@](N(C3=O)C4CC4)(C)C(=O)NCc5ccccc5Cl C64955112
C[C@@]12CC[C@H]([C@@]([C@@H]1CC[C@H]([C@H]2CC(=O)NCc3ccccc3OC)O)(C)CO)OC(=O)Nc4cccc(c4)OC C04236645
C[C@@]12CC[C@H]([C@@]([C@@H]1CC[C@H]([C@H]2CC(=O)NCc3ccc4c(c3)OCO4)O)(C)CO)OC(=O)Nc5ccc(cc5)OC C04236659
C[C@@]12CC[C@H]([C@@]([C@H]1CC[C@H]([C@H]2CC(=O)N3CCCC3)O)(C)CO)OC(=O)Nc4cc(cc(c4)OC)OC C04236798
CC(=O)N[C@H]1CCN(C1)C(=O)C[C@@H]2[C@@H](CC[C@H]3[C@]2(CC[C@H]([C@@]3(C)CO)OC(=O)Nc4cc(cc(c4)OC)OC)C)O C04236812
CC1=C([C@H](NC(=O)N1)c2ccc(c(c2)OC)OCC(=O)N/N=C/c3c(cccc3Cl)Cl)C(=O)OC C00659896
COc1ccc(cc1)n2c(nnc2SCC(=O)Nc3ccc(cc3OC)OC)CNc4ccc(cc4)F C00925245
C[C@@H]1c2c(sc(n2)NC(=O)CS(=O)(=O)c3ccccc3)C[C@@]4([C@H]1[C@H]([C@@H](CC4)[C@H](C)C(=O)NCCOC)O)C C04222080
CCOc1cc(ccc1OCC(=O)Nc2ccc(cc2)C(=O)OC)[C@@H]3C(=C(OC4=C3C(=O)CCC4)N)C#N C00659288
CCCN(CCC)S(=O)(=O)c1ccc(cc1)C(=O)Nc2c(c3c(s2)CCCC3)C(=O)NC(=O)OC C09297911
COc1ccc(cc1OC)NC(=O)Nc2nnc(s2)SCC(=O)N3CCC(CC3)Cc4ccccc4 C09324771
CCOc1ccc2c(c1)sc(n2)NS(=O)(=O)CCNC(=O)[C@@H]3CC(=O)N(C3)c4ccc(c(c4)C)C C09523398
c1ccc2c(c1)c(=O)n(c(=O)n2CC(=O)NC[C@H]3CCCO3)CCCC(=O)NCCc4ccc(cc4)Cl C09589817
CCCCOC(=O)c1ccc(cc1)NC(=O)Cc2csc(n2)NC(=O)[C@@H]3CC(=O)N(C3)c4ccccc4 C09592184
CCOc1cc(cc(c1OCC)OCC)C(=O)Nc2nnc(s2)SCC(=O)Nc3cccc(c3)F C12080614
CCOc1ccc(c(c1)[C@@H]2C(=C(NC(=O)N2)CSc3nnnn3c4ccccc4)C(=O)OCC)OCC C12411652
CC(C)[C@@H](C(=O)NCCN1C(=O)/C(=C/c2ccc(cc2)OC)/SC1=O)NS(=O)(=O)c3ccccc3 C12539647
c1cc(ccc1c2nnn(n2)CC(=O)N(C[C@@H]3CCCO3)[C@H](c4ccc(cc4)O)C(=O)NC5CCCC5)F C12702705
c1cc(ccc1c2nnn(n2)CC(=O)N(C[C@H]3CCCO3)[C@H](c4ccc(cc4)O)C(=O)NC5CCCC5)F C12702720
c1cc(c(cc1Cl)Cl)NC(=O)C(/C=N/OCC(=O)N2CCOCC2)C(=O)Nc3ccc(cc3Cl)Cl C12956430
C[C@H]([C@@H](C(=O)OCC(=O)Nc1ccc(cc1OC)[N+](=O)[O-])NS(=O)(=O)c2ccc3ccccc3c2)O C13129141
C[C@H](C(C)(C)O)Nc1cc2c(c(n(c2nc1)CCc3c[nH]c4c3cccc4)C(=O)OC)NC(=O)[C@H]5CCOC5 C14539107
Cc1ccc(s1)CNc2cc3c(c(n(c3nc2)CCc4ccc(cc4)OC)C(=O)OC)NC(=O)COC C14743155
Cc1cccc(c1C)N(CC(=O)NC2CCCCC2)C(=O)C[S@@](=O)CC(=O)Nc3ccc4c(c3)OCO4 C19941259
CCOc1ccc(cc1)NC(=O)[C@@H]2[C@H]3C=C[C@@]4([C@@H]2C(=O)N([C@@H]4C(=O)NC5CCCCC5)C[C@@H]6CCCO6)O3 C20106520
CCOC(=O)c1c(c(c([nH]1)C)C(=O)C2=C(C(=O)N([C@@H]2c3cc(c(c(c3)OC)OC)OC)CC[NH+](C)C)[O-])C C08816737
CCOC(=O)COc1ccc2c(c1)/C(=N/NC(=S)Nc3ccccc3OC)/C[C@](O2)(C)c4cccnc4 C20685933
CCOC(=O)COc1ccc2c(c1)/C(=N/NC(=S)Nc3ccccc3OC)/C[C@@](O2)(C)c4cccnc4 C20685938
COCCSc1nnc(s1)NC(=O)CSc2nc([nH]n2)N/N=C/c3c4ccccc4ccc3O C20907405
COC(=O)c1ccc(cc1)/C=N/Nc2nnc(n2N)SCC(=O)Nc3ccccc3Oc4ccccc4 C20913363
CCOC(=O)c1cc(ccc1N2CCOCC2)NC(=S)NC(=O)c3cc(ccc3N4CCCC4)[N+](=O)[O-] C20971002
CSc1ccccc1NC(=O)CSc2nnc(n2N)N/N=C/c3ccccc3OCc4ccccc4 C21321020
CC(C)CCN1C(=O)c2c(c3cc(c(cc3n2C[C@]1(C)C(=O)NC4CCCCCC4)OC)OC)NC(=O)C C21780905
CCCCN1C(=O)c2cc(nn2C[C@]1(C)C(=O)NC3CCCC3)C(=O)Nc4cc(c(cc4OC)OC)Cl C21877886
CC1(C(=O)N(C(=O)N1CN2C(=O)N(C(=O)C2(C)C)C[C@@H](CNc3ccccc3)O)C[C@@H](CNc4ccccc4)O)C C00864278
CC(C)CN(CC(=O)Nc1nc(cs1)CC(=O)N2CCC(CC2)C(=O)N)C(=O)c3ccccc3Cl C34806097
CC(C)(C)NC(=O)N1CCN(CC1)c2ccc(cc2)NC(=O)CN(CCOC)C(=O)c3ccc(cc3)OC C36016453
COc1ccc(cc1OC)[C@H](C(=O)NC[C@H]2CCCO2)Nc3ccc(cc3)S(=O)(=O)NC[C@@H]4CCCO4 C33936952
CCCN([C@@H](c1ccc(c(c1)OC)O)C(=O)NCS(=O)(=O)c2ccc(cc2)C)C(=O)c3ccccc3O C36568085
C[C@@H](C(=O)Nc1ccc(cc1)NC(=O)C)Sc2nnc(n2CC=C)CC(=O)Nc3cccc(c3)SC C39763902
C[C@H](c1nnc(n1C)SCC(=O)Nc2c(c3c(s2)C[C@@H](CC3)C(C)(C)C)C#N)NC(=O)c4ccco4 C39773014
c1ccc2c(c1)c(ccc2N(C[C@@H](CO)O)C[C@@H](CO)O)/N=N\c3c(cc(cc3Cl)[N+](=O)[O-])[N+](=O)[O-] C31352118
CCOC(=O)N1CCC(CC1)NC(=O)c2cnn3c2N[C@H](C[C@@H]3C(F)(F)F)c4ccc(c(c4)OC)OC C02884929
CC(=O)Nc1ccc(cc1)N([C@H](c2ccc(cc2)F)C(=O)NC3CCCC3)C(=O)Cn4c5ccccc5nn4 C00902433
COC(=O)c1ccc(cc1)/C=c\2/c(=O)n3c(=C([C@H](C(=C3N)C(=O)OC)c4ccc(cc4)C(=O)OC)C(=O)OC)s2 C01821329
CC(=O)N[C@H](Cc1c[nH]c2c1cccc2)C(=O)OCC(=O)N3[C@H](C=C(N3)c4ccc(cc4)Cl)c5ccco5 C03360997
CCN(CC)C(=O)COc1ccc(cc1OCC)[C@@H]2C(=C(Nc3n2nnn3)C)C(=O)Nc4cccc(c4C)C C54614727
CC(=O)C1=NN([C@H](N1c2ccc(cc2)N(C)C)c3ccc(c(c3)OC)OCC(=O)N)c4ccc(cc4)OC C59719990
CCOC(=O)c1c(c(c([nH]1)C)C(=O)OCC(=O)Nc2ccc(cc2)S(=O)(=O)/N=C/3\CCCCCN3)C C12644430
[H]/N=C/1\C2=C(N=NC2=N[C@H](N1c3ccc(c(c3)C)C)SCC(=O)NCCc4ccc(cc4)S(=O)(=O)N)C C63731626
Cc1cc(nc(n1)N/C(=N/C(=O)/C=C/c2ccc(c(c2)OC)OC)/[N-]CCC3=c4cc(ccc4=[NH+]C3)OC)C C63804302
Cn1cc(cc1C(=O)Nc2cc(n(c2)C)C(=O)Nc3cc(n(c3)C)C(=O)[O-])NC=O C01582306
COc1cccc(c1O)[C@H]2[C@H]3[C@@H]([C@@H]([NH2+]2)C(=O)[O-])C(=O)N(C3=O)c4cccc(c4)C(=O)[O-] C09938126
CC(C)C[C@@H](C(=O)[O-])NC(=O)[C@@H](C(C)C)NC(=O)[C@@H]1[C@H]2[C@@H]([C@@H]3[C@H](O1)OC(O3)(C)C)OC(O2)(C)C C12661539
Cc1c(c2c(o1)ncn(c2=O)CC(=O)NC(=O)NC[C@H]3COc4ccccc4O3)C(=O)[O-] C13057077
CC(C)C[C@@H](C(=O)[O-])NC(=O)[C@@H](C(C)C)NC(=O)[C@H]1[C@@H]2[C@H]([C@@H]3[C@H](O1)OC(O3)(C)C)OC(O2)(C)C C13151387
c1ccn2c(c1)nc(c(c2=O)/C=C\3/C(=O)N(C(=S)S3)CC(=O)[O-])N4CCC(CC4)C(=O)N C16734233
CC1(CC(CC(N1O)(C)C)NC(=O)[C@@H]2[C@@H](OCCOCCOCCOCCOCCO2)C(=O)[O-])C C17189573
Cc1ccc(cc1)n2c(c(c(n2)C)/C=C\3/C(=C(C(=O)N(C3=O)CC(=O)[O-])C(=O)N)C)O C20074702
Cn1c2c(nc1NN/C=C\3/C(=NC(=S)N(C3=O)C4CC4)[O-])n(c(=O)n(c2=O)C)C C17197013
Cn1c2c(nc1NN/C=C\3/C(=NC(=S)N(C3=O)CC=C)[O-])n(c(=O)n(c2=O)C)C C13174126
C[C@H](C(=O)NC(=O)NC1CC1)Sc2c3c(nc(n2)C4CC4)n(c(nc3=O)[O-])C5CC5 C22419254
Cc1c(cnn1c2ccc(nn2)[O-])C(=O)N(C)[C@@H](C)c3ccc(cc3)S(=O)(=O)N C25607780
Cn1c2ccccc2c(=O)c(c1[O-])[C@H]3[C@H]4C(=NN3)N(C(=NC4=O)[N-][NH3+])c5ccccc5 C15219049
Cn1c(ccc1S(=O)(=O)NNC(=O)c2c(c3c(ccs3)[nH]c2=O)[O-])C(=O)OC C33382298
Cn1c2ccccc2c(=O)c(c1[O-])[C@@H]3[C@@H]4C(=NN3)N(C(=NC4=O)[N-][NH3+])c5ccccc5 C08306832
c1cc(cc(c1)N2C(=O)[C@H]3[C@H](N(O[C@@H]3C2=O)CC(=O)N)c4ccc(cc4)O)C(=O)[O-] C33687788
COc1cccc(c1O)[C@@H]2[C@H]3[C@@H]([C@@H]([NH2+]2)C(=O)[O-])C(=O)N(C3=O)c4cccc(c4)C(=O)[O-] C34145395
CC(=O)Oc1ccc(cc1)[C@H]2[C@H]3[C@@H](C(=O)N(C3=O)c4cccc(c4)[N+](=O)[O-])[C@@]([NH2+]2)(CC(=O)[O-])C(=O)[O-] C34255655
CCCCN1C(=O)[C@H]2[C@@H]([NH2+][C@@]([C@@H]2C1=O)(CC(=O)[O-])C(=O)[O-])c3ccc(c(c3)OC)O C34377966
CC(C)(C)N1C(=O)[C@H]2[C@H]([NH2+][C@@]([C@@H]2C1=O)(CC(=O)[O-])C(=O)[O-])c3ccc(c(c3)OC)O C34377977
Cc1ccccc1N2C(=O)[C@H]3[C@@H]([NH2+][C@@]([C@@H]3C2=O)(CC(=O)[O-])C(=O)[O-])c4ccc5c(c4)OCCO5 C34379991
CC(C)(C)N1C(=O)[C@H]2[C@@H]([NH2+][C@@]([C@@H]2C1=O)(CC(=O)[O-])C(=O)[O-])c3ccc4c(c3)OCCO4 C34380028
Cc1c2c(=O)n(c(=O)n(c2sc1C(=O)[O-])CC(=O)N3CCOCC3)CC(=O)N C34779067
Cc1c2c(=O)n(c(=O)n(c2sc1C(=O)[O-])CC(=O)NC3CCCCC3)CC(=O)N C34779077
Cc1c2c(=O)n(c(=O)n(c2sc1C(=O)[O-])CC(=O)N)CC(=O)NC3CCCCC3 C34779446
c1ccc(cc1)C(=O)c2ccc3n2CC[C@H]3C(=O)O[C@@H]4[C@@H]([C@@H]([C@H]([C@@H](O4)C(=O)[O-])O)O)O C35644833
CC(C)(C)NC(=O)Nc1c2c(ncn1)n(cn2)[C@H]3[C@@H]([C@H]4[C@H](O3)CO[P@@](=O)(O4)[O-])O C36488721
Cn1c(c(c(=O)n(c1=O)C)[C@@H](c2[nH]c3ccccc3n2)[C@H]4[C@@H](N(C(=O)N(C4=O)C)C)O)[O-] C38604825
CC(C)[C@@H]([C@@H]1NN[C@@H](O1)S(=O)(=O)C)NS(=O)(=O)c2ccc3c(c2)oc(n3)[O-] C38793661
CS(=O)(=O)[C@H]1NN[C@H](O1)C2CCN(CC2)S(=O)(=O)c3ccc4c(c3)oc(n4)[O-] C38794050
c1ccc(cc1)OS(=O)(=O)c2ccc(c(c2)N3CC[NH2+][C@H](C3)[O-])NS(=O)(=O)[O-] C39482756
c1cc(ccc1c2coc3cc(ccc3c2=O)O[C@H]4[C@H]([C@H]([C@@H]([C@@H](O4)C(=O)[O-])O)O)O)O C39936979
c1cc(ccc1c2coc3cc(ccc3c2=O)O[C@H]4[C@H]([C@H]([C@@H]([C@H](O4)C(=O)[O-])O)O)O)O C39936980
CCCC(=O)NC1=NC(=O)C2=NCN(C2=N1)[C@H]3[C@@H]([C@@H]4[C@@H](O3)CO[P@@](=O)(O4)[O-])O C39949115
Cn1c2c(c(c(c(n2)N)/C(=N/S(=O)(=O)c3ccccc3)/[O-])c4ccco4)c(=O)n(c1=O)C C40570493
c1ccc(cc1)c2ccc(cc2)[C@H]3[C@H]4[C@@H](C(=O)N(C4=O)Cc5ccc(o5)[N+](=O)[O-])[C@@]([NH2+]3)(CC(=O)[O-])C(=O)[O-] C43218381
Cc1ccccc1N2C(=O)[C@H]3[C@H]([NH2+][C@@]([C@@H]3C2=O)(CC(=O)[O-])C(=O)[O-])c4ccc(cc4)C(=O)OC C33913874
CCCCN1C(=O)[C@H]2[C@H]([NH2+][C@@]([C@@H]2C1=O)(CC(=O)[O-])C(=O)[O-])c3cccc(c3O)OC C33931431
COC(=O)C1=CO[C@H]([C@H]([C@H]1CC(=O)[O-])C=C)O[C@H]2[C@@H]([C@H]([C@@H]([C@H](O2)CO)O)O)O C44681098
c1cc(ccc1c2coc3cc(ccc3c2=O)O[C@H]4[C@@H]([C@H]([C@@H]([C@@H](O4)C(=O)[O-])O)O)O)O C44960219
COc1cc(cc(c1OC)OC)[C@@H]2C(=C3N(C(=O)[C@H](S3)CC(=O)[O-])C(=C2C(=O)OC)N)C#N C59293880
COC(=O)C1=C(N2C(=O)[C@@H](SC2=C([C@@H]1c3ccc(cc3)[N+](=O)[O-])C#N)CC(=O)[O-])N C59293882
COc1ccc(cc1OC)[C@@H]2C(=C3N(C(=O)[C@@H](S3)CC(=O)[O-])C(=C2C(=O)OC)N)C#N C59293890
COc1ccc(cc1OC)[C@H]2C(=C3N(C(=O)[C@@H](S3)CC(=O)[O-])C(=C2C(=O)OC)N)C#N C59293891
COc1cc(ccc1O)[C@@H]2C(=C3N(C(=O)[C@@H](S3)CC(=O)[O-])C(=C2C(=O)OC)N)C#N C59293894
COc1cc(ccc1O)[C@H]2C(=C3N(C(=O)[C@H](S3)CC(=O)[O-])C(=C2C(=O)OC)N)C#N C59293897
COC(=O)C1=C(N2C(=O)[C@H](SC2=C([C@@H]1c3cccc(c3)[N+](=O)[O-])C#N)CC(=O)[O-])N C59293899
Cc1nc(nn1c2ccc(cc2)F)/C(=N/S(=O)(=O)c3cc(n(c3)C)C(=O)N)/[O-] C48557773
c1c(cc(c(c1/C=N\[C@@H]2[C@@H]([C@@H]([C@@H](O[C@@H]2O)CO)O)O)[O-])Br)[N+](=O)[O-] C59378944
Cn1c2c(nc1NN/C=C\3/C(=O)N=C(N(C3=O)c4ccccc4F)[O-])n(c(=O)n(c2=O)C)C C17181053
C[C@@H]1c2c(sc(n2)NC(=O)c3cnccn3)C[C@]4([C@H]1[C@H]([C@@H](CC4)[C@H](C)C(=O)NCC[NH+]5CCOCC5)O)C C04222101
Cc1ccccc1N2CCN(CC2)S(=O)(=O)C[C@@]34CC[C@@H](C3(C)C)C[C@H]4NC(=O)[C@H](CCS(=O)(=O)C)[NH3+] C04475248
CC(=O)c1cccc(c1)NC(=O)NC[C@H]2C[C@@H]3CC[NH+]2C[C@@H]3c4cc(nn4C)c5ccc(c(c5)OC)OC C08635539
CCCOc1ccc(cc1)[C@@H]2/C(=C(/c3ccc(cc3)S(=O)(=O)N(C)C)\O)/C(=O)C(=O)N2CCC[NH+](C)C C08817131
CCSc1nnc(s1)NC(=O)COc2coc(cc2=O)C[NH+]3CCN(CC3)c4ccc(cc4)OC C09286417
Cn1cnnc1C2CC[NH+](CC2)Cc3cc(ccc3OCC(=O)N[C@@H]4CCS(=O)(=O)C4)c5ccccc5 C12158602
CCOc1ccc2c(c1)cc(c(=O)[nH]2)C[NH+](Cc3ccc4c(c3)OCO4)Cc5nnnn5C6CCCCC6 C12833516
CC[C@@H](c1nnnn1Cc2ccco2)[NH+](Cc3ccc4c(c3)OCO4)Cc5cc6c(cc(cc6[nH]c5=O)C)C C13064961
CC[NH+](CC)CCCN1[C@@H](/C(=C(/c2c(c([nH]c2C)C(=O)OC)C)\O)/C(=O)C1=O)c3ccc(cc3)C(=O)OC C09007806
CCOc1ccc(cc1)NCc2cccn2c3nnc(s3)N4CCC(CC4)C(=O)NCC[NH+]5CCCC5 C09972052
c1ccc(cc1)CC2CC[NH+](CC2)[C@@H](c3cc4cc5c(cc4[nH]c3=O)OCO5)c6nnnn6C[C@H]7CCCO7 C06446391
COc1cccc(c1OC)[C@@H]2/C(=C(/c3ccc(c(c3)Cl)OC)\O)/C(=O)C(=O)N2CC[NH+]4CCOCC4 C08901386
CCOc1ccc(cc1)[C@@H]2/C(=C(/c3c(c([nH]c3C)C(=O)OC)C)\O)/C(=O)C(=O)N2CCC[NH+]4CCOCC4 C09353651
CCCOc1ccc(cc1)[C@H]2/C(=C(/c3ccc4c(c3)OCCO4)\O)/C(=O)C(=O)N2CCC[NH+]5CCOCC5 C09354195
CCC(C)(C)n1c(nnn1)[C@@H](c2cc3cc(c(cc3[nH]c2=O)OC)OC)N4CC[NH+](CC4)C5CCCCC5 C20080643
COc1cc2cc(c(=O)[nH]c2cc1OC)[C@@H](c3nnnn3C4CCCC4)N5CC[NH+](CC5)C6CCCCC6 C20080648
C[NH+]1CCN(CC1)CCCNC(=O)CNC(=O)c2c3ccccc3c(=O)n(n2)c4ccc(c(c4)Cl)OC C20104205
CN1[C@@H]([C@H](c2cc(c(cc2C1=O)OC)OC)C(=O)NCCC[NH+]3CCCCCC3)c4ccc(c(c4)OC)OC C20112606
CCOc1ccc(cc1C[NH+]2C[C@H]3C[C@@H](C2)c4cccc(=O)n4C3)/C=N/NC(=O)c5c(cn(n5)C)[N+](=O)[O-] C20615941
C[NH+](CC(=O)Nc1cccc(c1)S(=O)(=O)/N=C\2/CCCN2)CC(=O)Nc3ccccc3Br C13149689
Cc1c2c(c(n(n2)c3ccccc3)n4cccc4)c(=O)n(n1)CCCC(=O)NCC[NH+](C)C5CCCCC5 C33261400
C[NH+](C)CCCNC(=O)c1cc(ccc1N2CCN(CC2)c3ccccc3OC)NC(=O)NC4CCCCC4 C35265316
CCOC(=O)C1=C(N(C(=O)N[C@H]1c2ccc(c(c2)OC)OC)C)C[NH+]3CCCN(CC3)C(=O)NC(C)(C)C C35664017
CCc1nc2n(n1)c(c(s2)[C@@H](c3cc(c(c(c3)OC)OC)OC)N4CC[NH+](CC4)Cc5ccccc5)O C22783520
CC[C@H]1CCCC[NH+]1CCCNC(=O)Cn2cnc3c(c2=O)c(c(s3)C)S(=O)(=O)N4CCC(CC4)C C09835209
C[C@H]1c2cc(c(cc2CC[NH+]1Cc3cc(ccc3OC)/C=N/NC(=O)c4ccccc4[N+](=O)[O-])OC)OC C13143734
CCOC(=O)c1c2c(sc1NC(=O)[C@H]3CCC[NH+](C3)Cc4nc(no4)c5ccc(cc5)OC)CCCC2 C38892541
C[C@@H](c1ccc(cc1)S(=O)(=O)C)NC(=O)[C@H]2CCC[NH+](C2)Cc3nc(no3)c4ccc(c(c4)OC)OC C38893694
CCC[C@]1([C@@H]2[C@@H]([C@@H]([NH2+]1)c3ccc(cc3OC)OC)C(=O)N(C2=O)c4ccc5c(c4)OCCO5)C(=O)OCC C20150739
CCOC(=O)[C@@H]1[C@@H](SC2=C1CCCC2)NC(=O)CS[C@@H]3N/C(=[NH+]\N=C\c4ccc(cc4)Cl)/N=N3 C39404338
COc1ccc2c(c1)c(c[nH]2)CCNC(=O)[C@@H]3CN(CC34CC[NH2+]CC4)C(=O)c5ccc(c(c5)OC)OC C39599010
COc1ccc(c(c1)C(=O)N2C[C@H](C3(C2)CC[NH2+]CC3)C(=O)NC[C@H](c4ccccc4)N5CCOCC5)OC C39664446
Cc1ccc(cc1)O[C@@H](C)CNC(=O)[C@@H]2CN(CC23CC[NH2+]CC3)C(=O)c4c(noc4c5cc(on5)C)C C39666196
C[C@H](CNC(=O)[C@H]1CN(CC12CC[NH2+]CC2)C(=O)c3cccnc3Oc4ccccc4)Oc5cccnc5 C39668687
COc1cc(cc(c1OC)OC)C(=O)N2C[C@H](C3(C2)CC[NH2+]CC3)C(=O)NC[C@H]4c5ccccc5CCO4 C39669007
Cc1c(c2ccccc2[nH]1)CCNC(=O)[C@@H]3CN(CC34CC[NH2+]CC4)C(=O)c5cc(c(c(c5)OC)OC)OC C39674000
Cc1cc(nn1C)C(=O)N2C[C@@H](C3(C2)CC[NH2+]CC3)C(=O)NC(c4ccc(cc4)OC)c5ccc(cc5)OC C39676604
CC(C)OC(=O)CNC(=O)[C@H]1CN(CC12CC[NH2+]CC2)C(=O)C3CCN(CC3)C(=O)OCc4ccccc4 C39678803
CC(C)[C@@H](C(=O)NC(C)(C)C)NC(=O)[C@@H]1CN(CC12CC[NH2+]CC2)C(=O)c3cc(c(c(c3)OC)OC)OC C39685778
CC(C)CC(=O)N1CCC(CC1)NC(=O)[C@@H]2CN(CC23CC[NH2+]CC3)C(=O)c4ccc(c(c4)OC)OC C39686190
Cc1c(cccc1OC(=O)C)C(=O)N2C[C@@H](C3(C2)CC[NH2+]CC3)C(=O)NC4CCN(CC4)C(=O)CC(C)C C39686262
Cc1cc(no1)c2c(c(no2)C)C(=O)N3C[C@@H](C4(C3)CC[NH2+]CC4)C(=O)N[C@H](C)Cc5ccccc5OC C39686668
Cc1ccc(c2=[NH+]C(=O)[C@H](C=c12)CCNC(=O)C(=O)[C@H]3CN(c4c3cccc4)CC(=O)N5CCOCC5)C C39707092
COc1ccc(cc1OC)[C@@H](CNC(=O)c2c3c(n(n2)[C@H]4CCS(=O)(=O)C4)CCCC3)[NH+]5CCCCC5 C40988968
CCOc1cc(ccc1OCc2ccc(cc2)Cl)/C=C\3/C(=[NH2+])N4C(=NC3=O)SN=C4S(=O)(=O)C C20206006
Cc1cccc(c1)OCCCn2cc(c3c2cccc3)/C=C\4/C(=[NH2+])N5C(=NC4=O)SN=C5S(=O)(=O)C C20206036
CCS(=O)(=O)C1=NSC2=NC(=O)/C(=C\c3ccc(cc3)OCCOc4ccccc4Cl)/C(=[NH2+])N21 C20206682
CC(=O)N[C@@H](CC1=c2ccccc2=[NH+]C1)C(=O)OCC(=O)Nc3ccc(c(c3)S(=O)(=O)N(C)C)Cl C63240853
C[C@@H](c1ccccc1)NC(=O)[C@H](CC2=c3ccccc3=[NH+]C2)NC(=O)[C@@H]4C(S(=O)(=O)[C@H]5N4C(=O)C5)(C)C C63384379
C[C@H](c1nnc(o1)SCC(=O)N2C[C@@H]3C(=c4ccccc4=[NH+]3)C[C@@H]2C(=O)OC)NC(=O)OC(C)(C)C C63386836
Cc1cccc(c1NC(=O)CN2C(=O)[C@@](NC2=O)(C)c3ccc(cc3)OC(F)F)C C04308641
c1cc2c(cc1NC(=O)NC(=O)COc3ccc(cc3F)Br)OCCO2 C03404290
CCOC(=O)C1=C(OC2=C([C@]13c4ccccc4N(C3=O)CC#C)C(=O)CC(C2)(C)C)N C05117126
Cc1c(c(n[nH]1)C)S(=O)(=O)Nc2c(nn(c2C)Cc3ccc(cc3Cl)Cl)C C02804474
CC(=O)Nc1ccc(c(c1)NC(=O)[C@H]2CC(=O)N(C2)c3cccc4c3cccc4)OC C06849355
Cn1cc(c(n1)C(=O)N/N=C/c2cc(c(c(c2)Br)O)OC)Br C01089016
C[C@@]1(CC1(Br)Br)C(=O)NNC(=O)/C=C/c2ccc(cc2)[N+](=O)[O-] C02344806
Cc1cc(c(c(c1)C)N2C(=O)[C@@H](C(=O)N=C2O)/C=N/C[C@]3(C[C@@H](CC(C3)(C)C)O)C)C C08973285
CCOc1cccc(c1)N2C(=O)/C(=C/c3cc(c(c(c3)Cl)O)OC)/C(=O)NC2=S C00852829
c1cc(oc1)[C@H]2C[C@H](n3c(c(cn3)C(=O)Nc4c(c5c(s4)CCC5)C#N)N2)C(F)(F)F C09435903
c1ccc2c(c1)c(c[nH]2)C[C@@H]3C(=O)N(C(=O)N3)Cc4cc5c(cc4Br)OCO5 C09911989
CCn1c2c(cc(cc2NC(=O)C)C(=O)N3CCCC[C@H]3CO)nc1c4ccccc4F C11841448
c1cc(cc(c1)F)NC(=O)Nc2ccnn2C3CCN(CC3)C(=O)c4c(cccc4F)F C12373059
c1ccc2c(c1)c(c(s2)C(=O)NNC(=O)c3csc(n3)N4CCOCC4)Cl C12803670
CC(=O)Nc1ccc(cc1)c2csc(n2)NC(=O)[C@@H]3CC(=O)N(C3)c4ccccc4Cl C15991812
c1ccc2c(c1)OC[C@H](O2)C(=O)NNC(=O)/C=C/c3csc(n3)c4ccc(cc4)F C16230257
COc1cc(ccc1O)/C=N/N=C/2\NC(=O)[C@H](S2)CC(=O)c3ccc(cc3)Cl C16739619
Cc1ccc(cc1)S(=O)(=O)N(C)CC(=O)NNC(=O)C23CC4CC(C2)CC(C4)C3 C16971227
CN([C@H]1CCS(=O)(=O)C1)C(=O)CSc2nc(c3c4c(sc3n2)CCCC4)N C21244264
CC(=O)Nc1cccc(c1)NC(=O)[C@H]2CCCN(C2)c3ccc(nn3)c4cccs4 C22487203
c1ccc2c(c1)c(cc(n2)c3cccs3)C(=O)OCC(=O)N4CCC(CC4)C(=O)N C22658897
c1ccc(c(c1)C(=O)Nc2ccc(cc2)N3CCCS3(=O)=O)NC(=O)c4cccs4 C22883434
c1ccc2c(c1)CC[C@@H]2NC(=O)[C@@H]3Cc4c(sc(n4)NC(=O)c5ccoc5)C(=O)C3 C23479002
CCc1nc(c2c(c(sc2n1)C(=O)N(C)[C@H](C)c3ccc(cc3)S(=O)(=O)N)C)C C26262767
C[C@H](c1ccccc1)NC(=O)c2ccccc2[N-]S(=O)(=O)c3c(n(c[nH+]3)C)Cl C26532572
c1ccc(c(c1)Cn2c3c(cccn3)c(n2)c4ncc(c(n4)N)N5CCSCC5)F C27869768
c1ccc2c(c1)N(C[C@@H](O2)C(=O)N)C(=O)COC(=O)c3ccc(cc3)Br C29269451
c1cc(ccc1S(=O)(=O)C2(CCCC2)C(=O)Nc3ccc4c(c3)NC(=O)CO4)Cl C32847884
c1ccc(c(c1)NC(=O)c2nnc(s2)C3CCN(CC3)C(=O)NC4CCCC4)F C33114132
Cc1cccc(c1)NC(=O)Cn2c3c(c4c(s3)CCCCC4)c(=O)n(c2=O)CCO C34766781
CC(C)N1[C@H]([C@@]23C=C[C@@](O2)([C@@H]([C@@H]3C1=O)C(=O)NC4CCCC4)C)C(=O)NC5CCCC5 C35313244
Cc1c(c(n(n1)C)C(=O)N/N=C(\C)/c2cccc(c2)NC(=O)C3CCC3)Br C00667513
COc1ccc(cc1OC)[C@H]2CC3=C([C@@H](C4=C(N=N[C@@H]4N3)O)c5ccccc5)C(=O)C2 C39359314
Cc1c2c(oc1C(=O)Nc3ccccc3C(=O)NC[C@@H]4CCCO4)CC(CC2=O)(C)C C40114997
CC(C)(C)N1C(=O)[C@H]2[C@@H]([NH2+][C@@]([C@@H]2C1=O)(c3ccccc3)C(=O)[O-])c4ccc(cc4)N(C)C C43218951
CCc1cccc(c1N2C(=O)[C@H]3[C@H]([NH2+][C@@]([C@@H]3C2=O)(C)C(=O)[O-])c4cc5ccccc5o4)CC C43221459
Cc1cccc(c1)N2CCN(CC2)S(=O)(=O)CCNC(=O)Nc3ccc(cc3)F C44441531
C[C@@H](C(=O)NNC(=O)c1c2c(n(n1)c3ccc(cc3)F)CCC2)Oc4ccccc4F C14368584
C[C@H](c1ccc(cc1)NC(=O)C2CC2)NC(=O)C3CCN(CC3)c4ccc(cn4)C#N C46793839
c1ccc2c(c1)OC[C@@H](O2)C(=O)Nc3c(c4c(s3)CCCC4)C(=O)NC[C@@H]5CCCO5 C00907942
Cc1c(cc(=O)oc1/C(=C/[C@](C)([C@H](/C(=C/[C@@]2([C@@H]3[C@@](O3)([C@@H](O2)C)C)C)/C)O)O)/C)OC C49600050
c1ccc(cc1)[C@@H](C2CCN(CC2)C(=O)Nc3ccc(cc3C(F)(F)F)n4cncn4)O C58067015
c1ccc(c(c1)C(=O)NC2CCCCC2)NC(=O)C3CCN(CC3)C(=O)[C@@H]4CCCO4 C59760923
Cc1cc(c(n1c2ccc(cc2)Cl)C)C(=O)NNC(=O)[C@@H]3COc4ccccc4O3 C59829443
Cc1cc(c(n1c2ccc(cc2)Cl)C)C(=O)NNC(=O)[C@H]3COc4ccccc4O3 C59829444
c1cc(ccc1S(=O)(=O)N[C@H]2CCCN(C2)c3cc(n[nH]3)c4ccncc4)Cl C49421028
COc1cc(ccc1O)[C@@H]2CC(=Nc3c2ncn3c4ccc(cc4)OC(F)(F)F)O C40267546
c1ccc(c(c1)NC(=O)CS[C@@H]2N=NC(=O)[C@@H]3N2N[C@@H](C3)c4cccs4)Cl C64701895
c1ccc(c(c1)NC(=O)N2CCC[C@@H]2c3nnc(s3)C(=O)Nc4ccc(c(c4)F)F)F C64930814
Cc1ccc(cc1)NC(=O)N2CCc3c2cccc3C(=O)NCCCN4CCCC4=O C65210064
COCC(=O)N1CC[C@@H](C[C@H]1C(=O)N[C@H](Cc2c[nH]c3c2cccc3)C(=O)N)n4c(c(nn4)C(=O)N)C(=O)N C04151673
CCCNC(=O)N[C@H]1C[C@](C[C@H]([C@@H]1OC(=O)NCC=C)OC(=O)NCC=C)(C(=O)N[C@H](C)C(=O)N)O C04200793
c1cc(ccc1c2cc(=O)c3c(cc(cc3o2)O[C@H]4[C@@H]([C@H]([C@@H]([C@@H](O4)CO)O)O)O[C@H]5[C@@H]([C@@](CO5)(CO)O)O)O)O C04349029
C[C@@H]1[C@@H]([C@@H]([C@H]([C@@H](O1)OC[C@@H]2[C@H]([C@@H]([C@H]([C@@H](O2)Oc3cc(c4c(=O)cc(oc4c3)c5ccc(c(c5)O)OC)O)O)O)O)O)O)O C04349189
C[C@H]1[C@@H]([C@@H]([C@H]([C@@H](O1)O[C@@H]2[C@@H]([C@@H]([C@@H](O[C@H]2Oc3cc(c4c(=O)cc(oc4c3)c5ccc(c(c5)O)OC)O)CO)O)O)O)O)O C04349570
C[C@@H]1[C@@H]([C@H]([C@H]([C@@H](O1)O[C@@H]2[C@@H]([C@@H]([C@@H](O[C@H]2Oc3cc(c4c(=O)cc(oc4c3)c5ccc(c(c5)O)OC)O)CO)O)O)O)O)O C04349577
CC(=O)N[C@H]1[C@H]([C@@H]([C@@H](O[C@@H]1OCCSCCC(=O)OC)CO)O[C@@H]2[C@@H]([C@@H]([C@@H]([C@@H](O2)CO)O)O)O)O C04537028
CC(=O)N[C@@H]1[C@@H]([C@@H]([C@@H](O[C@@H]1Oc2ccc(cc2)[N+](=O)[O-])CO)O)O[C@@H]3[C@@H]([C@@H]([C@@H]([C@@H](O3)CO)O)O)O C05260488
C[C@H]1[C@@H]([C@H]([C@H]([C@H](O1)OC[C@@H]2[C@H]([C@@H]([C@H]([C@@H](O2)Oc3cc(c4c(c3)O[C@@H](CC4=O)c5ccc(c(c5)O)OC)O)O)O)O)O)O)O C08214774
Cc1c(=O)n(c(nn1)SCC(=O)c2c(n(c(=O)n(c2=O)CC(=O)OC)Cc3ccccc3)N)N C09119545
CNc1ccc(cc1[N+](=O)[O-])S(=O)(=O)NCC(=O)OCC(=O)Nc2c(ccs2)C(=O)N C09493105
c1c(cc(cc1N[C@@H]2[C@@H]([C@@H]([C@H]([C@H](O2)CO)O[C@H]3[C@H]([C@H]([C@@H]([C@H](O3)CO)O)O)O)O)O)[N+](=O)[O-])C(=O)[O-] C12659154
CC(=O)N[C@@H]1[C@H]([C@@H]([C@@H](O[C@@H]1Oc2ccc(cc2)[N+](=O)[O-])CO)O)O[C@H]3[C@H]([C@@H]([C@@H]([C@@H](O3)CO)O)O)O C13515147
c1cc(ccc1c2cc(=O)c3c(cc(cc3o2)O[C@H]4[C@@H]([C@@H]([C@@H]([C@H](O4)CO)O)O)O[C@H]5[C@@H]([C@@](CO5)(CO)O)O)O)O C04349031
c1cc(ccc1/C=N/NC(=O)c2c(nnn2c3c(non3)N)CN4CCOCC4)OCC(=O)N C19928393
CCOc1cc(ccc1OCC(=O)N)/C=N/NC(=O)c2c(nnn2c3c(non3)N)CN4CCOCC4 C19928397
Cn1cc(c(n1)C(=O)NNC(=O)c2c(nnn2c3c(non3)N)CN4CCOCC4)[N+](=O)[O-] C15188570
Cc1cc(=O)oc2c1ccc(c2)O[C@@H]3[C@@H]([C@@H]([C@H]([C@H](O3)CO)O[C@H]4[C@H]([C@H]([C@@H]([C@H](O4)C)O)O)O)O)NC(=O)C C22063970
Cc1cc(=O)oc2c1ccc(c2)O[C@@H]3[C@@H]([C@@H]([C@H]([C@H](O3)CO)O[C@@H]4[C@H]([C@H]([C@@H]([C@@H](O4)C)O)O)O)O)NC(=O)C C22063974
Cc1cc(=O)oc2c1ccc(c2)O[C@@H]3[C@@H]([C@@H]([C@H]([C@H](O3)CO)O[C@@H]4[C@H]([C@H]([C@@H]([C@H](O4)C)O)O)O)O)NC(=O)C C22063978
C[C@]1([C@@H]([C@H](O[C@H]1n2cnc3c2ncnc3N)CO[P@]4(=O)OCC[C@@H](O4)c5ccncc5OC)O)O C28710255
C[C@]1([C@@H]([C@H](O[C@H]1n2cnc3c2ncnc3N)CO[P@@]4(=O)OCC[C@H](O4)c5ccncc5OC)O)O C28710256
Cc1cc2cc3c(c(c2c(=O)o1)O)[C@@H](C[C@H](C(=O)O3)OC)O[C@H]([C@H]([C@H]([C@H]([C@H](CO)O)O)O)O)O C31156215
c1[nH]c(=O)c2c(n1)n(cn2)[C@@H]3[C@@H]([C@@H]([C@H](O3)C(=O)NCCN(C(=O)NC4CCCCC4)N=O)O)O C17126652
C1COCCN1c2nc3c(c(n2)NC[C@H](CO)O)nc(nc3NC[C@@H](CO)O)N4CCOCC4 C17164891
COC(=O)[C@H](CCCCCCC[C@@H](C1=Nc2nnc(n2C1=O)N)C(=O)OC)C3=Nc4nnc(n4C3=O)N C17197410
c1ccc(c(c1)C(=O)N/N=C/[C@@H]([C@@H]([C@@H]([C@@H](CO)O)O[C@@H]2[C@@H]([C@@H]([C@@H]([C@@H](O2)CO)O)O)O)O)O)Cl C33957522
Cc1cc(=O)oc2c1ccc(c2)O[C@@H]3[C@H]([C@@H]([C@@H]([C@@H](O3)CO)O[C@@H]4[C@@H]([C@@H]([C@@H]([C@@H](O4)C)O)O)O)O)NC(=O)C C35167384
c1cc(c(cc1/C=C/C(=O)OC[C@@H]2[C@@H]([C@@H]([C@@H]([C@@H](O2)OC[C@@H]([C@@H]([C@@H](CO)O)O)O)O)O)O)O)O C35454588
COc1cc(cc(c1O)OC)O[C@H]2[C@@H]([C@H]([C@@H]([C@H](O2)CO[C@@H]3[C@@H]([C@](CO3)(CO)O)O)O)O)O C35465846
CC(=O)c1c(cc(c(c1O)[C@@H]2[C@@H]([C@@H]([C@@H]([C@@H](O2)CO)O)O)O)O)O[C@H]3[C@@H]([C@H]([C@@H]([C@H](O3)CO)O)O)O C35465892
c1ccc2c(c1)c(c[nH]2)CC(=O)OC[C@@H]3[C@H]([C@@H]([C@@H]([C@@H](O3)O[C@]4([C@@H]([C@@H]([C@@H](O4)CO)O)O)CO)O)O)O C37009784
c1ccc2c(c1)c(c[nH]2)CC(=O)OC[C@@H]3[C@H]([C@H]([C@@H]([C@@H](O3)O[C@]4([C@@H]([C@@H]([C@@H](O4)CO)O)O)CO)O)O)O C37009788
C(COCCCO[C@@H]1[C@@H]([C@@H]([C@@H]([C@@H](O1)CO)O)O)O)CO[C@@H]2[C@@H]([C@@H]([C@@H]([C@@H](O2)CO)O)O)O C37246741
C(COCCCO[C@H]1[C@@H]([C@@H]([C@@H]([C@@H](O1)CO)O)O)O)CO[C@@H]2[C@@H]([C@@H]([C@@H]([C@@H](O2)CO)O)O)O C37246744
COc1cc(cc(c1OC)OC)O[C@H]2[C@@H]([C@H]([C@@H]([C@H](O2)CO[C@H]3[C@H]([C@@H]([C@@H](CO3)O)O)O)O)O)O C31155377
COc1cc(cc(c1OC)OC)O[C@H]2[C@@H]([C@H]([C@@H]([C@H](O2)CO[C@@H]3[C@@H]([C@](CO3)(CO)O)O)O)O)O C31155075
c1cc(ccc1C[C@@H](/C(=N/S(=O)(=O)OC[C@@H]2[C@@H]([C@@H]([C@@H](O2)n3cnc4c3ncnc4N)O)O)/[O-])[NH3+])O C38665100
Cc1cc(cc(c1C(=O)O[C@H]2[C@H](O[C@@H]([C@@H]([C@@H]2O)O)OC3[C@H]([C@H](C([C@H]([C@H]3O)O)O)O)O)CO)OC)O C35459079
c1ccc(c(c1)C(=O)N/N=C/[C@H]([C@H]([C@@H]([C@@H](CO)O)O[C@@H]2[C@@H]([C@@H]([C@@H]([C@@H](O2)CO)O)O)O)O)O)Cl C33957525
CO[C@@H]1[C@H]2[C@@H](CO[P@](=O)(O2)[O-])O[C@H]1n3c4c(c(ncn4)N)nc3NCCCCCC[NH3+] C42854048
c1ccc2c(c1)cc(o2)[C@H]3[C@H]4[C@@H](C(=O)N(C4=O)c5cccc(c5)[N+](=O)[O-])[C@@]([NH2+]3)(CCCNC(=O)N)C(=O)[O-] C33910439
CC(=O)C[C@H]1[C@H]([C@@H]([C@@H]([C@@H](O1)O[C@@H]2[C@@H]([C@@H](O[C@@H]([C@@H]2OS(=O)(=O)[O-])CO)O)NC(=O)C)O)O)O C44134953
CNC(=O)CCSCCO[C@@H]1[C@@H]([C@@H]([C@@H]([C@@H](O1)CO)O[C@@H]2[C@@H]([C@@H]([C@@H]([C@@H](O2)CO)O)O)O)O)O C44171682
COc1cc(cc(c1OC)O[C@H]2[C@@H]([C@H]([C@@H]([C@H](O2)CO)O[C@H]3[C@@H]([C@](CO3)(CO)O)O)O)O)O C49601374
CC(C)(C)OC(=O)N[C@H](CCC/N=C(\N)/N[N+](=O)[O-])C(=O)OC[C@@H]1[C@@H]([C@@H]([C@@H]([C@H](O1)O)O)O)O C49662077
CC(=O)O[C@H]([C@@H]1[C@]([C@]([C@@H](O1)n2cnc3c2nc(nc3N)F)(O)OC(=O)C)(O)OC(=O)C)O C55161905
Cc1c(c(n(n1)CCO)C)/C=N/Nc2nnc(n2N)SCC(=O)Nc3cccc(c3)NC(=O)C C59914385
CC(C)(C)OC(=O)N[C@H](CCCN/C(=N\[N+](=O)[O-])/N)C(=O)OC[C@@H]1[C@@H]([C@H]([C@@H]([C@H](O1)O)O)O)O C36369545
CC(=O)C[C@H]1[C@@H]([C@H]([C@@H]([C@H](O1)O[C@@H]2[C@H]([C@H](O[C@H]([C@@H]2OS(=O)(=O)[O-])CO)O)NC(=O)C)O)O)O C66055319
CC1CCC2(CC1)C(=O)N(C(=O)N2)CC(=O)NC34CC5CC(C3)CC(C5)C4 C04287787
c1ccc(c(c1)C2=NO[C@@H](C2)C(=O)Nc3c(c4c(s3)CCCC4)C#N)O C00815010
Cc1ccc(cc1)[C@H]2c3c(nn(c3OC(=C2C#N)N)c4ccc(cc4)OC)C C04646517
Cc1c(c(n[nH]1)C)Nc2cnn(c(=O)c2Cl)C34CC5CC(C3)CC(C5)C4 C05053617
CSc1nc2c(nn1)-c3cc(ccc3N[C@H](O2)c4ccc[nH]4)Br C05739013
Cc1ccc(c(c1)C)NC2=NN=C(CS2)c3ccc4c(c3)NC(=O)CO4 C09367773
COc1ccc(c2c1N[C@H]([C@@H]3[C@@H]2C=CC3)c4ccc(cc4)O)[N+](=O)[O-] C13636862
c1c(cc(cc1Cl)Cl)NC(=O)[C@H]2CC(=O)N=C(N2)N3CCCCC3 C14162872
CC12CC(CN(C1)C(=O)c3ccccc3O)(CN(C2)C(=O)c4ccccc4O)C C16888980
Cc1c(cc(s1)c2c3c(nc(c2C#N)N)CCCCCC3)[N+](=O)[O-] C19732890
Cc1ccc(c(c1)NC(=O)N2CCC3(CC2)c4cccn4-c5ccccc5N3)OC C21944519
Cc1cccc(c1C)NC(=O)[C@@H]2CC(=O)Nc3n2nc(c3C)c4ccccc4 C35684299
CCn1c2ccccc2c3c1ccc(c3)[C@H]4C(=C(O[C@@H]5C4=C(N=N5)C)N)C#N C38534417
c1ccc(c(c1)NC(=O)Nc2nc(cs2)c3ccc4c(c3)OCO4)Cl C38547610
c1ccc2c(c1)cc(c(=O)o2)c3csc(n3)NC(=O)Nc4cccs4 C38671366
CC1=C[C@H](N=N1)[C@@H]2NN[C@@H](N2/N=C/c3ccc(cc3Cl)Cl)S C38980557
c1ccc(c(c1)c2cc3c(c4c(n(c3=O)Br)C(=O)C[C@@H](N4)F)nc2)O C39450754
CN1c2c(cc(cc2O)c3ccccc3O)C/C(=N/c4c1ncnc4Cl)/F C39470220
Cc1ccc(cc1)C2=NN3[C@@H](NN[C@@H]3S2)[C@@H]4C=C(N=N4)c5ccccc5 C39590749
C[C@@H]1CCCC[C@@]12C(=O)N(C(=O)N2)CC(=O)Nc3cccc4c3CCCC4 C15302452
CC1=C([C@@H](NC(=S)N1)c2ccco2)c3nc(no3)c4ccccc4 C39979303
c1cc2c(cc1Br)c(c(cn2)[N+](=O)[O-])NC3CCC(CC3)O C40071363
CC1=C([C@@H](n2c(ncn2)N1)c3ccc(cc3)F)C(=O)Nc4ccccc4Cl C40484550
c1cc(cc(c1)I)NC(=O)Nc2ccc(cc2)[N+](=O)[O-] C42259915
Cc1cc(ccc1NC(=O)NC2CCN(CC2)c3ncccn3)Cl C43172212
c1ccc(cc1)c2c(c3ccccc3[nH]2)/C=N/N4C(=O)C5(CCCCC5)NC4=O C08404688
c1cc2cccnc2c(c1)NC(=O)NC3CCN(CC3)C(=O)C4CCCCC4 C45739422
Cc1ccc(nc1)NC(=O)[C@@H]2CCCN(C2)C(=O)Nc3cccc(c3F)Cl C47362390
c1cc(sc1)NC(=O)N2CCC[C@@H](C2)C(=O)Nc3nc4c(s3)CCCC4 C49428329
c1cc2c(cc1c3cs/c(=N\C(=O)c4ccc(c(c4F)F)F)/[nH]3)[nH]c(=O)o2 C31849768
Cc1cccc(c1C)N2CCN(CC2)c3c(c(ncn3)N4CCC(CC4)C)N C54537382
[H]/N=C\1/C(=C2CC[C@H](C[C@@H]2S1)C)C(=O)Nc3cc(ccc3Cl)[N+](=O)[O-] C19737237
COc1c(cccc1Cl)NC(=O)N2CCN(CC2)c3ccccc3O C56755453
C[C@@H]1CCC[C@H]([C@@H]1C)NC(=O)N2CCC[C@@H](C2)C(=O)Nc3nccs3 C56782938
C[C@H]1CCC[C@H]([C@@H]1C)NC(=O)CN2C(=O)[C@@]3(CCCc4c3ccs4)NC2=O C05680993
C1CCCC(CCC1)NC(=O)CN2C(=O)C3(CCCCCCC3)NC2=O C03463515
c1cc(ccc1c2nnco2)NC(=O)c3cc4ccc(cc4[nH]3)Br C58292094
c1ccc2c(c1)cc([nH]2)C(=O)N3CCC(CC3)C(=O)Nc4ccc(cn4)Cl C47242064
c1cc(ccc1c2cc3n(n2)[C@@H](CC(=N3)O)C(=O)Nc4ccc(cc4)F)Cl C20733877
CC(C)(C)C1=NN=C2[C@@H]1[C@H](C(=C(O2)N)C#N)c3ccc(c4c3cccc4)OC C06781479
Cc1ccc(cc1)[C@@H]2c3c(nn(c3N=C(CS2)O)[C@H]4CCOC(C4)(C)C)O C04196032
CC1=C([C@H](n2c(ncn2)N1)c3cccs3)C(=O)Nc4ccccc4Cl C08610103
Cc1cc(c(c(c1)Br)O)C(=O)Nc2ccc3c(c2)n(c(=O)n3C)C C64663105
c1ccc2c(c1)c(c(c(=O)o2)NC(=O)Nc3ccccc3Cl)N4CCCC4 C58007033
CC[C@@H]1CCc2c(s/c(=N/S(=O)(=O)c3ccc4c(c3)CCC(=O)N4)/[nH]2)C1 C66253052
c1cc(c(cc1Cl)NC(=O)NC2CCN(CC2)c3ccc(cn3)C#N)Cl C67033490
Cc1ccc(cc1)NC(=O)Nc2cccc3c2CCN(C3)C(=O)c4cccn4C C67338954
c1cc(ncc1C#N)N2CCC(CC2)NC(=O)NC34CC5CC(C3)CC(C5)C4 C67359455
Cc1ccc(cc1)NC(=O)Nc2cccc3c2CCN(C3)c4c(cccn4)C#N C67373968
C[C@@H]1CC(=O)Nc2ccccc2N1C(=O)C(=O)N[C@@H]3CCc4c3ccc(c4)Cl C67430554
c1ccc2c(c1)N[C@H](C3=C(N2)C[C@H](CC3=O)c4ccc(cc4)Cl)c5cc6c(cc5Cl)OCO6 C00856565
c1ccc(cc1)C2=C[C@@](C[C@@]2(c3ccccc3)O)(C#N)Nc4ccc(cc4)Br C01675872
COc1ccc(cc1)[C@@H]2CC3=C([C@@H](Nc4ccccc4N3)c5ccccc5Br)C(=O)C2 C00685678
Cc1c2c(ccc3c2[C@H](CC4(O3)CCCCC4)O)oc1C(=O)NCCC5=CCCCC5 C06940706
c1ccc2c(c1)N[C@@H](C3=C(N2)C[C@@H](CC3=O)c4cccs4)c5ccc(cc5)OC(F)(F)F C00720545
c1ccc2c(c1)N[C@@H](C3=C(N2)C[C@H](CC3=O)c4cccs4)c5c(cccc5Cl)F C00720547
Cc1ccc2c(c1)c(=O)cc(o2)[C@H]3C4=C(C[C@@H](CC4=O)c5cccs5)Nc6ccccc6N3 C00781697
c1ccc(c(c1)CN2C(=S)NC3(CCCCC3)[C@@H]4[C@@]2(CCCC4)O)C(F)(F)F C12389153
c1ccc2c(c1)c(c(s2)C(=O)NC(=S)Nc3ccc(cc3)I)Cl C03207148
C[C@@]12CC[C@@H](CC1=CC[C@@H]3[C@H]2CC[C@]4([C@H]3C/C(=C\c5ccc(cc5)[N+](=O)[O-])/[C@@H]4O)C)O C12620135
c1cc(ccc1N[C@H]2CC(=O)C(=C2)Nc3ccc(cc3)Br)Br C03199682
c1ccc2cc(ccc2c1)c3cc([nH]n3)C(=O)N/N=C/c4cccc(c4)Br C05297047
CC(C)Oc1ccccc1[C@@H]2C3=C(C[C@@H](CC3=O)c4cccs4)Nc5ccccc5N2 C13568543
CC(C)Oc1ccccc1[C@H]2C3=C(C[C@H](CC3=O)c4cccs4)Nc5ccccc5N2 C13568544
CC(C)Oc1ccc(cc1)[C@@H]2C3=C(C[C@H](CC3=O)c4cccs4)Nc5ccccc5N2 C13568681
c1cc2c(c(c1)OC[C@@H]3CCCO3)N[C@H]([C@@H]4[C@@H]2C=CC4)c5cc(ccc5O)Br C14461240
Cc1ccc(cc1C)NC(=O)c2cccc3c2N[C@H]([C@@H]4[C@@H]3C=CC4)c5ccc(cc5)Cl C14465295
COc1ccc2ccccc2c1[C@H]3[C@@H]4CC=C[C@@H]4c5cccc(c5N3)C(=O)Nc6ccccc6 C14544035
Cc1ccccc1[C@H]2c3c(c4ccccc4[nH]3)CCN2C(=O)c5ccc(o5)C#CC(C)(C)O C11661858
c1ccc(cc1)C(=O)c2c(c3c(cc(nc3s2)c4ccc(cc4)Br)C(F)(F)F)N C15133452
c1ccc(c(c1)C(=O)Nc2ccc(cc2)Cl)NC(=O)c3ccc4c5c3cccc5CC4 C15231413
CC(C)N1C/C(=C\c2ccc(cc2)F)/C3=C(C1)[C@H](C(=C(O3)N)C#N)c4ccc(cc4)F C19805246
CC(C)N1C/C(=C\c2ccc(cc2)F)/C3=C(C1)[C@@H](C(=C(O3)N)C#N)c4ccc(cc4)F C19805249
Cc1ccc(cc1C)Nc2c(nc3n2ccs3)c4cc(ccc4O)Br C20138853
Cc1ccc(c(c1)C)NC(=O)[C@@H]2[C@H]3c4ccccc4O[C@@]2(N(C(=S)N3)c5cccc(c5)Cl)C C02962902
CC(C)COc1ccc2c(c1)[C@H]3C=CC[C@H]3[C@H](N2)c4cc(ccc4O)Br C20696232
c1cc2c(cc1OC[C@@H]3CCCO3)[C@@H]4C=CC[C@H]4[C@@H](N2)c5cc(ccc5O)Br C20696256
Cc1ccc(cc1C)NC(=O)c2cccc3c2N[C@@H]([C@@H]4[C@H]3C=CC4)c5ccccc5Cl C20700544
CC(C)(C)NC(=O)c1cccc2c1N[C@@H]([C@H]3[C@H]2C=CC3)c4c5ccccc5cc6c4cccc6 C20753590
CC(C)Oc1ccc(cc1)[C@H]2CC3=C([C@@H](Nc4ccccc4N3)c5ccco5)C(=O)C2 C20885139
c1ccc2c(c1)N[C@@H](C3=C(N2)C[C@@H](CC3=O)c4cccs4)c5ccc(cc5)Br C21222758
c1ccc2c(c1)N[C@H](C3=C(N2)C[C@H](CC3=O)c4cccs4)c5ccc(cc5)Br C21222760
c1ccc2c(c1)N[C@H](C3=C(N2)C[C@@H](CC3=O)c4ccc(cc4)Cl)c5ccc(cc5)Br C21227381
c1ccc(cc1)[C@@H]2CC3=C([C@H](Nc4ccccc4N3)c5coc6ccc(cc6c5=O)Cl)C(=O)C2 C21239151
CCOc1ccc(cc1Cl)[C@H]2C3=C(C[C@@H](CC3=O)c4ccccc4Cl)Nc5ccccc5N2 C21244232
c1ccc2c(c1)N[C@@H](C3=C(N2)C[C@H](CC3=O)c4ccc(cc4)F)c5cc(ccc5F)Br C21245336
CC(C)(C)[C@H]1CCc2c(sc3c2C(=O)N[C@H](N3)c4cc5c(cc4Br)OCO5)C1 C17085915
c1ccc(c(c1)NC(=O)CNc2ccc(cc2Cl)I)Cl C29649480
c1ccc(c(c1)NS(=O)(=O)c2ccc3c(c2)[C@H]4C=CC[C@@H]4[C@@H](N3)c5ccc(cc5)F)F C36034672
CCN1C(=S)N[C@@H]2c3cc(ccc3O[C@]1([C@@H]2C(=O)Nc4ccc(cc4C)C)C)Cl C36186905
COc1ccc2ccccc2c1[C@H]3[C@@H]4CC=C[C@@H]4c5cccc(c5N3)C(=O)NC6CCCCC6 C14544185
C[C@@H](C(=O)Nc1ccccc1)Nc2c(cc(cc2Br)Br)Br C20504679
Cc1ccc(c(c1O)C)NCc2cc(cc(c2OC)Br)Br C37316453
c1ccc(cc1)[C@@H]2c3c4c(sc3NC(=O)CN2C(=O)Nc5ccccc5Cl)CCCC4 C08587664
CC(=O)Oc1cc2c(cc1Cl)[C@]3(C[C@@H](O2)c4ccccc4Cl)CC(NC(=S)N3)(C)C C08671047
CCN1C/C(=C/c2ccccc2)/C3=C(C1)[C@H](C(=C(O3)N)C#N)c4ccccc4C(F)(F)F C39315551
c1ccc(cc1)/C=C/2\c3cc(c(cc3CN2I)O)c4ccccc4O C39499572
CC#C[C@]1(CC[C@H]2[C@]1(C[C@@H](C3=C4CC[C@@H](C=C4CC[C@@H]23)O)c5ccc(cc5)N(C)C)C)O C43736885
c1ccc(c(c1)[C@H]2CC(=N[C@@H](N2)c3ccc(cc3)Cl)c4ccc(cc4)Br)O C53362994
c1cc2c(cc1Br)cc(o2)C(=O)N/N=C/c3cc(cc(c3O)Cl)Br C59679974
C[NH+]1CCc2c3ccccc3[nH]c2[C@H]1c4c5ccccc5[nH]c4O C04090551
CC[NH+]1CCc2c(sc3c2C(=N[C@H](N3)c4cc(ccc4O)C)O)C1 C04556440
C1CC[C@@H]2[C@@H](C1)CCC[NH+]2CC(=O)Nc3c(c4c(s3)CCC4)C(=O)N C09586254
C[C@H]1C[C@H](C[NH+](C1)CC(=O)Nc2c(c3c(s2)CCCC3)C(=O)N)C C14140693
c1ccc(c(c1)COc2ccc(cc2Br)F)C(=[NH2+])N C19485344
c1ccc(c(c1)NC(=O)COc2ccc(cc2C[NH3+])Br)F C20483450
Cc1ccccc1[C@@H](C)NC(=O)NC2CC([NH2+]C(C2)(C)C)(C)C C26180482
COc1cc2c(cc1OC)[C@@H]3[C@H]([C@H]2c4ccc(cc4)N)CCC[NH2+]3 C02017649
C[C@@H]1CCCc2c1c3c(s2)N=C(N[C@@H]3[NH3+])SCCC(C)C C32604467
c1cc2c(cc1[C@@H](c3ccc(s3)Br)[NH3+])CC(=O)N2 C35081571
c1cc2c(cc1[C@@H](c3ccc(o3)Br)[NH3+])CCCC(=O)N2 C35382315
C[NH2+][C@H](c1ccc2c(c1)[nH]c(=O)[nH]2)c3ccc(o3)Br C35488362
C[C@@H](c1cc2cc(ccc2o1)Br)[NH2+][C@H](C)C(=O)N C35793189
Cc1cc(c(c(c1)C)S(=O)(=O)NCC2(CCCCC2)[NH3+])C C36266707
c1cc2c(cc1[C@H](c3cc(ccc3F)Br)[NH3+])NC(=O)CO2 C36949914
C[C@H](c1ccc(cc1)S(=O)(=O)N)[NH2+][C@@H](C)c2ccc(s2)Cl C36954863
c1cc2c(cc1[C@H](c3cc(cc(c3)Br)F)[NH3+])NC(=O)CO2 C37034365
CCC[C@](C)(C(=O)Nc1ccccc1I)[NH3+] C37481320
C[C@](c1cc2cc(ccc2o1)Br)(C(=O)N)[NH2+]C3CC3 C37514598
Cc1cc(c(c(c1)Br)NC(=O)[C@@](C)(C2CC2)[NH3+])Br C37614444
Cc1cc(cc(c1NC(=O)C2(CCCC2)[NH3+])C)Br C37616092
Cc1cc(c(c(c1)Br)NC(=O)C2(CCCC2)[NH3+])Br C37616115
CCC[C@](C)(C(=O)Nc1c(cc(cc1Cl)Cl)Cl)[NH3+] C37621443
C[C@@H]1CCC[NH+]1CCC(=O)Nc2c(cc(cc2Cl)Cl)N C37909769
c1c(cc(c2c1OCO2)Br)[C@@H](C(=O)N)[NH2+]C3CCCCC3 C37969879
c1c(cc(c(c1Cl)S(=O)(=O)N[C@H]2CCCC[C@H]2[NH3+])Cl)Cl C38050343
Cc1cccc2c1[nH]c(c2C)C[NH2+][C@H](C)C3=CNN([C@@H]3C)c4ccccc4 C39518534
c1cc(c(cc1NC(=O)C2CCC(CC2)[NH3+])Cl)OC(F)F C40850829
Cc1ccc(c(c1)N)NC(=O)C[NH+](C)Cc2cc(cs2)Br C42398107
C[C@@H]([C@H](c1cc(cs1)Br)Sc2ccc(cc2)NC(=O)C)[NH3+] C43290561
C[C@H]([C@@H](c1cc(cs1)Br)Oc2cccc(c2)CO)[NH3+] C43475308
CC1(CC(CC([NH2+]1)(C)C)NC(=O)Nc2cccc(c2)OC(F)(F)F)C C44018171
CC(C)c1cc(c(c(c1)Br)O)C[C@@H](C(=O)OC)[NH3+] C44335352
C[C@@H](C(=O)Nc1c(cc(cc1Cl)Cl)N)[NH+]2CCCSCC2 C48895878
Cc1cc(c(c(c1)Br)NC(=O)[C@H]2C[C@H]2[NH3+])Br C50458116
c1c(cc(c(c1Cl)NC(=O)[C@@H]2C[C@@H]2[NH3+])Cl)Br C50458130
Cc1ccc(cc1NC(=O)C[NH2+]C2(CCCCC2)CO)Cl C53097171
c1cc(c(cc1Br)Br)Nc2ccc([nH+]c2)N C42598479
CC[C@H](C)CNS(=O)(=O)c1c(cc(cc1Cl)C#CC[NH3+])Cl C54491322
c1ccc(cc1)[C@@H](CC(=[NH2+])N)Oc2ccccc2Br C55023625
CC(C)(C)NC(=O)C[C@H](C[NH3+])c1ccc(cc1)Br C57657957
CC[C@@H](CN1C(=O)[C@@](NC1=O)(C)c2ccc(cc2)C(C)(C)C)[NH3+] C57846329
CC[C@H]([C@H](c1ccc(cc1)Br)N2CCC[C@@H](C2)CO)[NH3+] C42953807
CC[C@@H]([C@H](c1ccc(s1)Br)N2CCCC[C@@H]2CO)[NH3+] C43261309
c1ccc(cc1)[C@H](C[NH3+])c2[nH]c(cn2)c3cccc(c3)Br C61613828
C=CCc1cccc2c1o/c(=[NH+]/c3ccc(cc3)O)/c(c2)C(=O)N C13115349
c1c(cc(c(c1Cl)S(=O)(=O)N[C@@H]2CCC[C@@H]2[NH3+])Cl)Br C63174861
c1cc(c(cc1[N+](=O)[O-])Br)N[C@@H]2CCCCC[C@H]2[NH3+] C63214311
CC1(CC(CC([NH2+]1)(C)C)NC(=O)Nc2cccc(c2F)F)C C65428776
Cc1ccccc1C(=O)Nc2ccc(cc2)NC(=O)[C@@H]3CCC[NH2+]C3 C66152681
C[C@H]1C[C@@H]2[C@@H](CC[C@@]3([C@@H]2C[C@@H]4[C@@]3(CCCC4)C(=O)C)C)[C@@]5([C@@]1(C[C@@H](CC5)O)O)C C04006755
c1ccc(c(c1)[C@@H]2CC2(Cl)Cl)NC(=O)Nc3cccc(c3)Cl C01078714
c1ccc(c(c1)/C=C/2\CSCC3=C2OC(=C([C@@H]3c4ccccc4F)C#N)N)F C04744704
c1ccc2c(c1)c(c[nH]2)/C=C\3/CCC/C(=C/c4c[nH]c5c4cccc5)/C3=O C00843671
CC(=O)c1ccc(c2c1[C@H]3C=CC[C@@H]3[C@H](N2)c4ccc(cc4)Cl)O C12380083
CC(=C)COc1ccc2c(c1)[C@H]3C=CC[C@H]3[C@@H](N2)c4ccc(cc4)O C13637792
CC[C@H](C)Oc1ccc2c(c1)[C@@H]3C=CC[C@@H]3[C@@H](N2)c4ccc(cc4)O C13638005
Cc1ccc(c(c1)[C@@H](C)NC(=O)Nc2ccccc2Br)C C13746037
CCC(=O)Nc1ccc2c(c1)[C@@H]3C=CC[C@H]3[C@@H](N2)c4c(ccs4)C C14456211
COc1cc(ccc1O)[C@@H]2[C@H]3CC=C[C@@H]3c4c(cc(cc4Cl)Cl)N2 C14458958
COc1cccc(c1O)[C@@H]2[C@H]3CC=C[C@@H]3c4cccc(c4N2)Br C14459734
CC(C)(C)NC(=O)c1cccc2c1N[C@@H]([C@@H]3[C@@H]2C=CC3)c4cccc(c4)Cl C14460432
c1cc2c(cc1C#N)[C@@H]3C=CC[C@H]3[C@@H](N2)c4cc(ccc4O)Br C14460810
COc1cccc2c1N[C@@H]([C@H]3[C@@H]2C=CC3)c4cc(ccc4O)Br C14460979
CCC(=O)Nc1ccc2c(c1)[C@@H]3C=CC[C@@H]3[C@@H](N2)c4ccc(cc4)Cl C14465668
CC(C)COc1ccc2c(c1)[C@@H]3C=CC[C@H]3[C@@H](N2)c4c[nH]c5c4cccc5 C14544973
CC(=C)COc1cccc2c1N[C@@H]([C@H]3[C@@H]2C=CC3)c4c[nH]c5c4cccc5 C14545029
c1cc2c(c(c1)C(=O)NC3CCCCC3)N[C@@H]([C@@H]4[C@@H]2C=CC4)c5ccc(cc5)F C14549703
Cc1cccc(c1)C(=O)Nc2ccc3c(c2)[C@@H]4C=CC[C@H]4[C@@H](N3)c5c(ccs5)C C14553533
Cc1cccc(c1)C(=O)Nc2ccc3c(c2)[C@@H]4C=CC[C@@H]4[C@@H](N3)c5cccs5 C14553683
c1cc(ccc1c2cc3cc(ccc3[nH]2)Cl)NC(=O)CC4CCCC4 C15730182
CC(=C)COc1cccc2c1N[C@@H]([C@@H]3[C@H]2C=CC3)c4ccc(cc4)O C20680117
CC(=C)COc1ccc2c(c1)[C@H]3C=CC[C@H]3[C@H](N2)c4c[nH]c5c4cccc5 C20720571
CC(C)C(=O)Nc1ccc2c(c1)[C@H]3C=CC[C@H]3[C@H](N2)c4cccs4 C20753160
c1cc2c(c(c1)C(=O)NC3CCCCC3)N[C@H]([C@H]4[C@H]2C=CC4)c5ccc(cc5)F C20754369
Cc1ccccc1C(=O)Nc2ccc3c(c2)[C@H]4C=CC[C@H]4[C@H](N3)c5c(ccs5)C C20769333
C[C@@]1(C[C@@H]2C[C@H]1C=C2)C(=O)N[C@@H]3CCc4c(c5cc(ccc5[nH]4)Br)C3 C22623809
CCC(C)(C)[C@@H]1CCc2c(sc3c2C(=N[C@H](N3)c4ccc(s4)C)O)C1 C06202948
c1ccc2c(c1)c3c(s2)CN[C@H](C3)C(=O)NC45CC6CC(C4)CC(C6)C5 C13833793
c1ccc2c(c1)c(c(cn2)C(=S)N)Oc3ccccc3Br C36914052
C[C@@H](c1ccc(c(c1)Br)F)Nc2cccc3c2cn[nH]3 C37783995
Cc1cc(ccc1Br)NC(=O)Nc2csc3c2CCCC3 C05137773
CS[C@@H]1CC[C@@]2(C1)C[C@@H](CN2c3ccccc3O)c4ccccc4O C39503390
c1ccc(cc1)C[C@@H]2CC[C@@]3(C2)[C@@H](CCCN3c4ccccc4O)O C39509597
c1ccc(c(c1)[C@@H]2CCC[C@@]3(N2I)CCC[C@@H](C3)O)O C39525845
c1ccc(c(c1)[C@@H]2CCC[C@]3(C2)CCC[C@@H](N3I)O)O C39525991
C[C@H](c1ccc(s1)Cl)NC(=O)N[C@H](C)c2ccc(s2)Cl C40086410
c1ccc(c(c1)[C@H](c2ccc3c(c2)[nH]c(=O)[nH]3)Cl)I C40270291
c1cc(c(cc1F)Cl)NC(=O)N[C@@H]2CCC[C@@H](C2)C(F)(F)F C43262762
c1cc2c(cc1Br)c3c([nH]2)CC[C@H](C3)NC(=O)C[C@H]4C[C@H]5CC[C@@H]4C5 C43508984
C[C@]1(C[C@H]2C[C@@H]1C=C2)C(=O)N[C@H]3CCc4c(c5c([nH]4)cc(cc5Cl)Cl)C3 C43509012
C[C@@H](c1ccc(cc1)C(C)(C)C)n2c(c(cn2)I)N C43666762
C[C@H]1C[C@H]1CNC(=O)Nc2cc(ccc2Br)Br C44078564
c1cc(c(c(c1)Cl)Cl)NC(=O)NCc2ccc(s2)Cl C48469867
c1cc(c(cc1Br)CCNC(=O)NC2CCCCC2)F C49177007
Cc1ccc(c(c1)Br)NC(=O)Nc2cccc(c2)Br C51354373
Cc1cc(c2c(c1)[C@@H](C(=O)N2)Nc3ccc(cc3C)I)C C42074202
c1ccc(c(c1)CCNC(=O)Nc2ccc(cc2Br)F)F C48451880
C[C@H](C(=O)NC1CCCCC1)Nc2cc(ccc2Cl)Br C61691390
Cc1cc(c(c(c1C)Br)O)/C=N/c2cc(ccc2O)Cl C04414249
Cc1ccc(o1)/C=C\2/C[C@H]3[C@@H]4CC=C5C[C@@H](CC[C@@]5([C@@H]4CC[C@@]3([C@@H]2O)C)C)O C04127386
CC(=O)c1ccc(c2c1[C@@H]3C=CC[C@H]3[C@@H](N2)c4ccc(cc4)Cl)O C04332024
c1ccc(c(c1)NC(=O)Nc2ccc(cc2)I)F C02889960
C[C@H]1CCc2c(sc3c2C(=O)N[C@@H](N3)/C(=C/c4ccccc4)/C)C1 C04543375
c1ccc(cc1)CCN2C(=S)NC3(CCCCC3)[C@@H]4[C@@]2(CCCC4)O C00783531
c1ccc2c(c1)N[C@@H](C3=C(N2)C[C@@H](CC3=O)c4cccs4)c5ccsc5 C00718172
C[C@H](C(=O)NC1CCCC1)Nc2ccc(cc2)I C05298057
Cc1ccc(c(c1)/N=C/c2cc(cc(c2O)I)C)O C01433535
C/C=C/1\[C@H](C(C(=C(N1c2ccccc2F)N)C#N)(C(F)(F)F)C(F)(F)F)C C12362746
CC(=O)c1ccc(c2c1[C@H]3C=CC[C@H]3[C@H](N2)c4ccc(cc4)Cl)O C12380085
CC(=C)COc1ccc2c(c1)[C@@H]3C=CC[C@@H]3[C@@H](N2)c4ccc(cc4)O C13637783
COc1ccc(cc1O)[C@H]2[C@@H]3CC=C[C@@H]3c4ccc(c(c4N2)Cl)Cl C14457171
COc1cc(ccc1O)[C@H]2[C@@H]3CC=C[C@@H]3c4c(cc(cc4Cl)Cl)N2 C14458957
COc1cccc(c1O)[C@H]2[C@@H]3CC=C[C@@H]3c4ccc(c(c4N2)Cl)Cl C14459741
CC(=O)c1ccc2c(c1)[C@H]3C=CC[C@H]3[C@@H](N2)c4cc(ccc4O)Br C14460783
CC(C)NC(=O)c1cccc2c1N[C@H]([C@@H]3[C@@H]2C=CC3)c4cccc5c4cccc5 C14464247
CC(C)(C)NC(=O)c1cccc2c1N[C@H]([C@H]3[C@@H]2C=CC3)c4ccc(cc4)Cl C14465221
CC(=C)COc1cccc2c1N[C@H]([C@H]3[C@@H]2C=CC3)c4ccccc4O C14474521
CC(=C)COc1ccc2c(c1)[C@H]3C=CC[C@@H]3[C@@H](N2)c4c[nH]c5c4cccc5 C14545020
c1ccc(cc1)NC(=O)c2cccc3c2N[C@H]([C@H]4[C@@H]3C=CC4)c5ccc(cc5)F C14549597
Cc1ccccc1C(=O)Nc2ccc3c(c2)[C@H]4C=CC[C@H]4[C@@H](N3)c5ccc(s5)C C14552380
CC1=C([C@@H](N[C@H](N1)c2ccccc2Cl)c3ccccc3Cl)C(=O)C C19331723
Cc1cc(c(c(c1)Br)N[C@@H]2CCCCNC2=O)Br C20504146
CC[C@H](C)Oc1ccc2c(c1)[C@H]3C=CC[C@H]3[C@H](N2)c4ccccc4O C20707560
CC(C)COc1ccc2c(c1)[C@H]3C=CC[C@@H]3[C@H](N2)c4c[nH]c5c4cccc5 C20720476
Cc1ccccc1C(=O)Nc2ccc3c(c2)[C@H]4C=CC[C@@H]4[C@H](N3)c5cccs5 C20769538
CCC(C)(C)[C@H]1CCc2c(sc3c2C(=N[C@H](N3)c4ccccc4F)O)C1 C06202956
c1ccc(c(c1)NC(=O)c2cc(c([nH]2)Cl)Cl)I C23680623
C[C@H]1C[C@@H](CC(C1)(C)C)NC(=S)NC(=O)c2ccccc2Cl C06481465
C[C@H](C(=O)NC1CCCCC1)Nc2cc(ccc2F)Br C36751875
c1ccc(c(c1)C(F)(F)F)n2c3ccc(cc3nc2N)Br C36899590
Cc1cc(cc(c1N[C@H]2CCc3c2cccc3O)OC)Br C37776807
C[C@H](c1ccc(cc1)I)Nc2cccc3c2cn[nH]3 C37783943
C[C@@H](c1ccc(s1)Br)Nc2ccc(cc2)c3c[nH]cn3 C38002893
CSc1cc2c(cc1c3ccccc3O)/C(=C/c4ccccc4)/N(C2)O C39499246
c1ccc(c(c1)[C@H]2CC[C@@]3(C2)[C@@H](CCCN3Br)c4ccccc4O)O C39510652
c1ccc(c(c1)[C@H]2CCC[C@@]3(C2)CCC[C@@H](N3c4ccccc4O)F)O C39521377
c1ccc(c(c1)[C@H]2CCC[C@]3(N2O)CCC[C@@H](C3)I)O C39522912
c1ccc(c(c1)[C@H]2CCC[C@@]3(C2)CCC[C@@H](N3I)O)O C39525990
c1ccc(c(c1)[C@@H](c2ccc3c(c2)[nH]c(=O)[nH]3)Cl)I C40270290
Cc1cc(cc2c1[nH]c3c2C[C@@H](CC3)NC(=O)C[C@H]4C[C@H]5CC[C@@H]4C5)Cl C43508967
c1cc(c(cc1I)Cl)NC(=O)NC[C@H]2CCC=CC2 C49300351
c1cc(cc(c1)Br)NC(=O)Nc2cccc(c2)Br C51354351
C[C@@H]1C[C@@H]2[C@@H](CC[C@@]3([C@H]2C[C@H]4[C@@]3(CCCC4)C(=O)C)C)[C@]5([C@@]1(C[C@H](CC5)O)O)C C02478910
CC(C)(C)C1C/C(=C\c2cccc(c2)O)/C(=O)/C(=C\c3cccc(c3)O)/C1 C15978258
c1ccc2c(c1)CCC3=C2NC(=O)N[C@H]3c4ccc(cc4Cl)Cl C59497572
Cc1ccc(s1)[C@@H]2Nc3c(c4c(s3)C[C@H](CC4)C(C)(C)C)C(=N2)O C04783949
C[C@H](c1ccc(cc1O)F)Nc2cc(ccc2N(C)C)Br C62747561
CC(C)c1cccc(c1)N[C@H]2c3c(cccc3Br)NC2=O C20136583
C/C(=N\[NH+]=C(\NC1CCCCC1)/[S-])/c2cccc(c2)Br C25357134
c1ccc(cc1)c2c(c3ccc(cc3n2C(=O)c4ccccc4)[N+](=O)[O-])OC(=O)c5ccccc5 C03844602
C[C@@H]1C(c2cc3c(cc2N1C)N=C(O[P@@]3(=S)N4CCOCC4)c5ccc(c(c5)OC)OC)(C)C C03192162
CC(C)(C)[C@H]1CCc2c(sc3c2c4nc(nn4cn3)c5ccccc5[N+](=O)[O-])C1 C02798452
CCC(C)(C)[C@H]1CCc2c(sc3c2c4nc(nn4cn3)c5ccccc5[N+](=O)[O-])C1 C02798278
CCOC(=O)C1=C(N=c2n(c(=O)/c(=C/3\c4ccccc4N(C3=O)CC=C)/s2)[C@@H]1c5cccs5)C C02371845
Cc1ccc2c(c1)c(=O)c3c(o2)C(=O)N([C@@H]3c4cccc(c4)[N+](=O)[O-])c5cccc(c5)Cl C02872232
CCOC(=O)C1=C(N=c2n(c(=O)/c(=C/c3ccc4c(c3)OCCO4)/s2)[C@@H]1c5ccccc5Cl)C C00654868
C/C(=N/OCc1nc2c3c(ncn2n1)Oc4c5ccccc5ccc4[C@H]3c6ccccc6)/c7ccccc7 C08756726
Cc1ccc(cc1)[C@@H]2C(=C(N=c3n2c(=O)/c(=C/c4ccc5c(c4)OCO5)/s3)C)C(=O)OC C00628947
CCOc1ccc2c(c1)s/c(=N\C(=O)c3cc(ccc3[N+](=O)[O-])Cl)/n2CC=C C09000390
CCOc1ccc(cc1)/C=N/N(c2nc3ccccc3s2)C(=O)c4cc5ccccc5oc4=O C09147765
COc1cc2ccccc2cc1C(=O)/N=c\3/n(c4ccc(cc4s3)[N+](=O)[O-])CCSC C09564007
CCOCCn\1c2c(cc(cc2s/c1=N\C(=O)c3cc(ccc3[N+](=O)[O-])Cl)C)C C09766055
Cc1ccc(cc1Cl)N2C[C@@H](Cn3c2nc4c3c(=O)n(c(=O)n4C)Cc5ccccc5Cl)C C10109057
Cc1ccc(cc1Cl)N2C[C@@H](Cn3c2nc4c3c(=O)n(c(=O)n4C)C/C=C/c5ccccc5)C C10109073
c1ccc(cc1)Cn2c(=O)c3ccccc3n4c2nnc4SCc5ncc(o5)c6ccccc6 C09947257
CCOCCn\1c2ccc(cc2s/c1=N\C(=O)c3cc(ccc3[N+](=O)[O-])Cl)C C09279964
COCCn\1c2cc(ccc2s/c1=N\C(=O)c3cc(sc3Cl)Cl)[N+](=O)[O-] C12288175
CCOC(=O)N1CCN(CC1)c2c3c(c4c5c(c(nc4s3)CC(C)C)CCC5)nc(n2)SC C09273282
CN\1c2ccccc2S/C1=C/3\C(=O)N(/C(=N/c4ccc(cc4)[N+](=O)[O-])/S3)CC=C C13303905
c1cc(ccc1C#N)Oc2ccc(cc2)OC(=O)c3ccc(c(c3)[N+](=O)[O-])Br C00777998
Cc1ccc(c(c1)C2=NN([C@H](C2)c3cccc(c3)[N+](=O)[O-])c4nc(c(s4)C(=O)C)C)C C15162837
c1ccc(cc1)N2[C@H](c3ccccc3[C@@H]2n4c5ccccc5nn4)n6c7ccccc7nn6 C15775321
CCOC(=O)C1=C(N=c2n(c(=O)/c(=C\c3cc4c(cc3Cl)OCO4)/s2)[C@H]1c5ccccc5)C C16157409
CC1=NC2=C([C@H](C1C(=O)OC3CCCCC3)c4ccc5c(c4)OCO5)C(=O)C[C@H](C2)c6ccco6 C16294085
Cc1ccc(cc1)/C=c/2\c(=O)n3c(=NC(=C([C@H]3c4ccc(cc4)C(=O)OC)C(=O)OC)C)s2 C01466881
Cc1cc(n(n1)C)c2nc3c4c(ncn3n2)OC\5=C([C@@H]4c6ccccc6)CCC/C5=C\c7ccccc7 C22744319
C[C@@H]\1CC/C(=C\C=C\c2ccccc2[N+](=O)[O-])/C(=O)/C1=C\C=C\c3ccccc3[N+](=O)[O-] C34105388
COC(=O)Cn\1c2ccc(cc2s/c1=N\C(=O)/C=C\c3ccc4c(c3)OCO4)Br C38929604
Cc1ccc(c(c1)C)n2c(=O)c3ccccc3n4c2nnc4SCc5cn6cccc(c6n5)C C39517683
c1ccc2c(c1)nc(s2)N(C(=O)c3cccc(c3)Br)/N=C/c4ccc(cc4)[N+](=O)[O-] C39713204
c1ccc2c(c1)cccc2C(=O)N(c3nc4ccccc4s3)/N=C/c5ccc(cc5)[N+](=O)[O-] C39713219
C/C(=C/1\C(=O)N(/C(=N\c2cccnc2)/S1)C3CCCCC3)/c4ccc(cc4)[N+](=O)[O-] C39863187
Cc1cccc(n1)/N=C/2\N(C(=O)/C(=C/c3ccc(c(c3OC)OC)OC)/S2)C4CCCCC4 C39863661
Cc1cccc(n1)/N=C/2\N(C(=O)/C(=C/C=C/c3ccccc3[N+](=O)[O-])/S2)C4CCCCC4 C39863680
c1ccc(cc1)c2csc(n2)/N=C/3\N(C(=O)/C(=C/c4ccccc4[N+](=O)[O-])/S3)c5ccccc5 C39865984
Cc1ccc(cc1)N2[C@@H](c3c(=O)c4cc(ccc4oc3C2=O)Cl)c5ccc(cc5)[N+](=O)[O-] C39873524
CCN\1c2ccccc2S/C1=C/3\C(=O)N(/C(=N/[C@H]4N=CN=N4)/S3)C5CCCCC5 C39978084
Cc1ccccc1c2nc3n(n2)c(=O)/c(=C\c4cn(nc4c5cc6ccccc6o5)c7ccccc7)/s3 C40004452
COc1ccccc1[C@H]2C3=C(c4ccccc4CC3)N=c5n2c(=O)/c(=C/c6ccccc6[N+](=O)[O-])/s5 C40033055
CCCOc1ccc(cc1)[C@H]2c3c(=O)c4c(cc(cc4oc3C(=O)N2c5nnc(s5)C(C)C)C)C C40058371
Cc1ccccc1n2c3c(c(=O)n(c2=O)C4CCCCC4)n(cn3)CC(=O)c5ccc(cc5)Cl C40416841
CC(C1C/C(=C\c2cc(ccc2)[N+](=O)[O-])/C(=O)/C(=C/c3cc(ccc3)[N+](=O)[O-])/C1)(C)C C43774071
CCOc1cccc2c1n(/c(=N\C(=O)c3cc4cc(ccc4s3)[N+](=O)[O-])/s2)C C13951004
c1ccc2c(c1)c(c(s2)c3nnc4n3N=C(CS4)c5ccc(cc5)[N+](=O)[O-])Cl C09631029
c1ccc(cc1)C2=NN([C@@]3(C=C2)N(N=C(S3)c4ccc(cc4)[N+](=O)[O-])c5ccccc5)c6ccccc6 C59120810
Cc1c(ccc2c1O/C(=C\c3ccc(cc3)[N+](=O)[O-])/C2=O)OC(=O)c4ccccc4Br C41287076
c1cc2c(cc1/C=C\3/C(=O)c4ccc(cc4O3)OC(=O)c5cc6cc(ccc6o5)Br)OCO2 C41353716
c1cc(ccc1/C=C\2/C(=O)c3ccc4c(c3O2)CN(CO4)Cc5ccc(c(c5)Cl)Cl)[N+](=O)[O-] C41659399
CCOc1ccc(cc1Cl)c2cc3c(=O)n(ccn3n2)Cc4c(oc(n4)c5cccs5)C C64774974
C[C@@]12CC[C@H]([C@@]([C@H]1Cc3c(nc(s3)NC(=O)c4ccco4)[C@H]2CC(=O)[O-])(C)CO)O C04222446
c1ccc(c(c1)C(=O)[O-])NC(=O)[C@@H](CC(=O)[O-])[NH2+]Cc2ccco2 C09957044
c1ccc2c(c1)[nH]c(n2)/C=C\3/C(=O)N(C(=S)S3)[C@H](CC(=O)N)C(=O)[O-] C05235949
CCCNC(=O)CN(C)c1ccc(cc1C(=O)[O-])S(=O)(=O)N C13276629
CC(=O)Nc1cc(ccc1OC)S(=O)(=O)Nc2ccc(cc2C(=O)[O-])O C13464064
c1cc(ccc1c2ccc(o2)/C=N/Nc3[n-]nnn3)S(=O)(=O)N C16429470
c1cc(cc(c1)S(=O)(=O)N)NC(=O)CSc2nccc(n2)[O-] C06315531
COc1ccc(cc1NC(=O)CC(=O)c2cccc(c2)N)S(=O)(=O)[O-] C33637061
C(CN(CCO)C[P@](=O)(O)[O-])[NH+](CCO)CP(=O)([O-])[O-] C34236432
CCCOc1ccc(cc1)[C@H]2[C@H]3[C@@H](C(=NC3=O)[O-])[C@@]([NH2+]2)([C@@H](C)O)C(=O)[O-] C34256013
C[C@@H](C(=O)N)NS(=O)(=O)c1cc(cc(c1OC)C(=O)[O-])Cl C35794334
c1cc(cc(c1)S(=O)(=O)N)[N-]S(=O)(=O)c2ccc(c(c2)[N+](=O)[O-])O C36341704
c1c(cc(c(c1C(=O)[O-])Cl)S(=O)(=O)NCCS(=O)(=O)N)Cl C36745543
C[C@H]1[C@H](C(=O)N1S(=O)(=O)[O-])NC(=O)/C(=N/OC(C)(C)C(=O)[O-])/c2csc(n2)N C16958002
c1cc(cc(c1)[N-]S(=O)(=O)N)NC(=O)c2ccc(cc2)[N+](=O)[O-] C39558278
c1cc(cc(c1)[N-]S(=O)(=O)N)NS(=O)(=O)N2CCCCC2 C40384396
c1cc(c(cc1S(=O)(=O)NCCCS(=O)(=O)N)[N+](=O)[O-])[O-] C40385516
CS(=O)(=O)NCCNC(=O)Nc1ccc(c(c1)C(=O)[O-])Cl C40578772
c1c(sc(n1)NC(=O)NCC(=O)NCC(=O)[O-])Br C40592941
Cn1cc(cc1C(=O)N)S(=O)(=O)N[C@@]2(CCSC2)C(=O)[O-] C43511494
Cn1cc(cc1C(=O)N)S(=O)(=O)Nc2ccc(cc2C(=O)[O-])F C44760538
C[C@@H](c1[n-]nnn1)NS(=O)(=O)c2cccc(c2)S(=O)(=O)N C44930511
CCn1cc(cc1C(=O)[O-])S(=O)(=O)NCCCS(=O)(=O)N C45074309
c1cc(sc1CC(=O)[O-])S(=O)(=O)NCCCS(=O)(=O)N C45074359
c1csc(c1S(=O)(=O)NCCCS(=O)(=O)N)C(=O)[O-] C45074367
c1cc(c(cc1O)O)/C=C\2/C(=O)N(C(=O)S2)CC(=O)NCC(=O)[O-] C15050187
Cn1cc(cc1C(=O)N)S(=O)(=O)Nc2cccc(c2C(=O)[O-])F C47202378
CCOC(=O)CS(=O)(=O)[N-]c1cccc(c1)NS(=O)(=O)N C49061888
CCCCN/C(=C(\C#N)/C(=O)/C=C/c1ccc(c(c1)OC)OCC(=O)N)/[O-] C51010603
CC(C)N1C[C@H](CC1=O)C(=O)NCC(=O)Nc2cccc3c2c(n[nH]c3=O)[O-] C51384072
c1ccnc(c1)c2nc([nH]n2)/N=C(/COc3cccc(c3)C(=O)N)\[O-] C56810083
c1cc2c(c(c1)NC(=O)CNC(=O)C[C@@H]3CCC=C3)c(n[nH]c2=O)[O-] C58231301
CCS(=O)(=O)[N-]c1ccc(cc1)NC(=O)CNC(=O)NC2CC2 C58532912
c1cc(cc(c1)Cl)/C=N/Nc2[nH]nc(n2)SC/C(=N/c3[nH]ncn3)/[O-] C21081145
CS(=O)(=O)[N-]c1cc(ccc1Cl)C(=O)NNC(=O)NC2CC2 C61431237
CS(=O)(=O)[N-]c1ccc(c(c1)C(=O)NNC(=O)c2ccoc2)O C61633541
CCCc1cc(nc(n1)SCC(=O)c2c(n(c(=O)[nH]c2=O)C3CC3)N)[O-] C09712264
c1cc(oc1)c2ccc(c(=O)[nH]2)/C(=N/S(=O)(=O)c3ccc(cc3)C(=O)N)/[O-] C62674521
Cc1ccc(cc1/C(=N/S(=O)(=O)c2ccc(cc2)CNC(=O)N)/[O-])[N+](=O)[O-] C62677400
CCOc1ccccc1/C(=N/S(=O)(=O)c2ccc(cc2)CNC(=O)N)/[O-] C62677494
Cc1c(cco1)/C(=N/S(=O)(=O)c2ccc(cc2)CNC(=O)N)/[O-] C62677871
CS(=O)(=O)CCS(=O)(=O)[N-]c1ccc(c(c1)/C(=N/O)/N)F C63144073
Cc1csc(n1)NC(=O)CSC2=C(C3=NC(=O)C=C([C@@H]3S2)[O-])C(=O)N C36360383
c1ccnc(c1)c2nc([nH]n2)/N=C(/CNC(=O)NCc3ccc(cc3)F)\[O-] C64372334
CS(=O)(=O)[N-]c1ccc(cc1)/C=C/C(=O)NNC(=O)NC2CC2 C64428303
c1ccc(cc1)c2cc([nH]n2)C(=O)NNC(=O)C[C@@]3(CCSC3)C(=O)[O-] C64610476
COc1ccccc1N/C(=C(\C#N)/C(=O)COc2ccc(cc2)C(=O)N)/[O-] C64681805
Cc1ccc(c(c1)C(=O)NNC(=O)NCC(C)C)[N-]S(=O)(=O)C C65179235
CCS(=O)(=O)[N-]c1ccccc1C(=O)Nc2ccc(cc2)OCC(=O)N C65842905
CCc1ccc(cc1S(=O)(=O)N)[N-]S(=O)(=O)c2c[nH]nc2 C67124645
COc1cc(ccc1O)[C@H]2c3cc(c(cc3C[C@@H]([C@@H]2CO)C(=O)[O-])OC)O C04769474
C[C@H](C(=O)Nc1cccc(c1O)C(=O)[O-])NC(=O)CI C01750477
CC[C@H](C)C(=O)O[C@H]1C[C@H](C=C2[C@H]1[C@H]([C@H](C=C2)C)CC[C@H](C[C@H](CC(=O)[O-])O)O)O C05651381
Cc1c(c(=O)oc2c1c(cc(c2)O)O)CC(=O)NCC3(CCCCC3)CC(=O)[O-] C06759036
c1cc(c(cc1C(=O)[O-])S(=O)(=O)Nc2c(ccs2)C(=O)N)Br C13246411
c1ccc(c(c1)NS(=O)(=O)c2cc(cs2)C(=O)[O-])SCC(=O)N C13301707
C[C@H](c1ccc(cc1)S(=O)(=O)N)NC(=O)C[C@@](C)(c2ccccc2)C(=O)[O-] C13466524
Cc1ccc(cc1S(=O)(=O)N)NC(=O)C[C@@](C)(c2ccccc2)C(=O)[O-] C13468033
CCC(C)(C)[C@H]1CCc2c(sc(c2C(=O)N)NC(=O)COCC(=O)[O-])C1 C17078101
CC(C)Cn1c2ccccc2c(=O)c(c1[O-])C(=O)Nc3ccccc3C(=O)N C05462198
CCOc1ccc(cc1)N2C(=O)/C(=C/NNC(=O)c3ccccc3O)/C(=NC2=S)[O-] C08837743
COc1cccc(c1)N2C(=O)/C(=C/NNC(=O)c3ccccc3O)/C(=NC2=S)[O-] C09068112
c1ccc(c(c1)C(=O)Nc2nc(cs2)CC(=O)N)[N-]S(=O)(=O)c3ccc(cc3)F C22700091
CC[C@H](C)C(=O)O[C@@H]1C[C@@H](C=C2[C@H]1[C@H]([C@H](C=C2)C)CC[C@H](C[C@H](CC(=O)[O-])O)O)O C27646890
CC[C@H](C)C(=O)O[C@@H]1C[C@@H](C=C2[C@H]1[C@H]([C@H](C=C2)C)CC[C@@H](C[C@H](CC(=O)[O-])O)O)O C27646898
CCCCn1c2ccccc2c(=O)c(c1[O-])C(=O)Nc3ccccc3C(=O)N C06072989
C=C1C[C@@H]([C@H]([C@@H]2[C@@H]1CCC(=C2)CO)C(=C)C(=O)[O-])OC(=O)C(=C)[C@@H](CO)O C35271218
c1cc2c(cc1NC(=O)[C@H]3CC=CC[C@H]3C(=O)[O-])c(c[nH]2)[C@@H](C(=O)[O-])[NH+]4CCCCC4 C36352699
c1cc2c(cc1NC(=O)[C@H]3CC=CC[C@@H]3C(=O)[O-])c(c[nH]2)[C@@H](C(=O)[O-])[NH+]4CCCC4 C36357324
CC[C@H](C)C(=O)O[C@@H]1C[C@@H](C=C2[C@@H]1[C@@H]([C@@H](C=C2)C)CC[C@@H](C[C@@H](CC(=O)[O-])O)O)O C03831356
CCCOc1ccc(cc1)OCC(=O)Nc2cccc(c2)[N-]S(=O)(=O)N C39558204
c1cc(cc(c1)[N-]S(=O)(=O)N)NC(=O)COc2ccc(cc2)Br C39558343
c1cc(ccc1[C@H]2C(=C(C(=O)N2)[O-])C(=O)c3ccc(cc3)Cl)OCC(=O)N C40117356
C[C@]1(CC[C@H](C1(C)C)C(=O)NNC(=O)C(c2ccccc2)(c3ccccc3)O)C(=O)[O-] C40142293
c1ccc(c(c1)NC(=O)NCC(=O)NCC(=O)[O-])I C40546109
C[C@@H](C(=O)Nc1c(c2c(s1)CCCC2)C(=O)N)Sc3nccc(n3)[O-] C41629962
C[C@]12CC[C@H]([C@@]([C@H]1Cc3c(nc(s3)NC(=O)C4CCC4)[C@H]2CC(=O)[O-])(C)CO)O C43553544
CC[C@H](C)C(=O)O[C@H]1C[C@@H](C=C2[C@@H]1[C@H]([C@H](C=C2)C)CC[C@@H](C[C@H](CC(=O)[O-])O)O)O C43769459
CC[C@H](C)C(=O)O[C@@H]1C[C@@H](C=C2[C@H]1[C@H]([C@H](C=C2)C)CC[C@@H](C[C@@H](CC(=O)[O-])O)O)O C43772728
C[C@H]([C@@]1([C@@H]2[C@@H]([C@@H]([NH2+]1)c3ccc(cc3)/C=C/c4ccccc4)C(=NC2=O)[O-])C(=O)[O-])O C33935750
C[C@@H]([C@]1([C@@H]2[C@@H]([C@@H]([NH2+]1)c3ccc(cc3)/C=C/c4ccccc4)C(=NC2=O)[O-])C(=O)[O-])O C44174039
CCn1c(c2ccc(cc2nc1=S)C(=O)Nc3ccccc3CC(=O)N)[O-] C47256272
c1ccc(c(c1)N/C(=C(\C#N)/C(=O)c2cccc(c2)OCC(=O)N)/[O-])Cl C50811606
C[C@@](CC(=O)Nc1cc(cc(c1)S(=O)(=O)N)F)(c2ccccc2)C(=O)[O-] C55151317
Cc1cc(ccc1S(=O)(=O)[N-]c2cccc(c2)NS(=O)(=O)N)Cl C55595752
Cc1cc(sc1C(=O)[O-])S(=O)(=O)NNC(=O)c2cccc(c2O)OC C57120586
c1cc(ccc1CNC(=O)N)S(=O)(=O)/N=C(/CCc2ccc(c(c2)F)F)\[O-] C62677580
COc1cc(ccc1O)[C@H]2C(=C(N=C3C2=C(CCC3)[O-])SCC(=O)N)C#N C02321761
CCCS(=O)(=O)[N-]c1ccccc1C(=O)Nc2ccc(c(c2)C(=O)N)Cl C63736706
c1ccc(c(c1)C(F)(F)F)NC(=O)CSC2=C(C3=NC(=O)C=C([C@@H]3S2)[O-])C(=O)N C36358056
CC(C)(C)c1ccc(cc1)NC(=O)CSC2=C(C3=NC(=O)C=C([C@@H]3S2)[O-])C(=O)N C40266513
c1cc(cc(c1)Br)NC(=O)CSC2=C(C3=NC(=O)C=C([C@H]3S2)[O-])C(=O)N C40287852
c1cc(c(cc1Cl)Cl)NC(=O)CSC2=C(C3=NC(=O)C=C([C@H]3S2)[O-])C(=O)N C44893443
CCCCCNC(=O)NNC(=O)c1cc(ccc1[N-]S(=O)(=O)C)Cl C64496890
CCS(=O)(=O)[N-]c1ccc(cc1)NC(=O)CNC(=O)NCC2CCCC2 C50586849
Cc1ccc(cc1[N-]S(=O)(=O)C)NC(=O)CNC(=O)NCC2CCCC2 C50612072
CCc1ccc(cc1)N/C(=C(\C#N)/C(=O)COc2ccc(cc2)CC(=O)N)/[O-] C65489888
c1ccc(c(c1)S(=O)(=O)[N-]c2nc(cs2)c3cc([nH]c3)C(=O)N)Cl C66250891
c1ccc(c(c1)/C=C/S(=O)(=O)[N-]c2cccc(c2)NS(=O)(=O)N)Cl C66580862
CCCS(=O)(=O)[N-]c1ccccc1C(=O)Nc2ccc(c(c2)C(=O)N)C C66713900
C[NH+]1CCc2c(sc3c2C(=N[C@H](N3)c4cc(c(c(c4)I)O)OC)O)C1 C08919601
CC[NH+]1CCc2c(sc3c2C(=N[C@H](N3)c4ccc(c(c4)I)O)O)C1 C08927634
C[NH+]1CCc2c(sc3c2C(=N[C@H](N3)c4cc(cc(c4O)OC)Br)O)C1 C09007987
CC1(CC(CC([NH2+]1)(C)C)NC(=O)C[C@H]2C(=O)Nc3cc(ccc3S2)Cl)C C11424015
c1cc2c(cc1[C@H](C[NH+]3CCC4(CC3)C[C@@H](c5cc(ccc5O4)O)O)O)CCC2 C12330230
C[NH+]1CCc2c(sc3c2C(=O)N[C@@H](N3)c4cc(c(c(c4)Br)O)OC)C1 C02737397
C[NH+](CC(=O)Nc1ccccc1Br)CC(=O)NC(=O)Nc2ccccc2 C15449991
Cc1cc2c(cc1Cl)[C@H](CC3(O2)CC[NH+](CC3)C[C@@H](c4ccc(cc4)NC(=O)C)O)O C19125664
Cc1ccc2c(c1)[C@H](CC3(O2)CC[NH+](CC3)C[C@H](c4ccc(cc4)NC(=O)C5CC5)O)O C19219264
C[C@H](c1ccc(cc1)S(=O)(=O)N)[NH+](C)CC(=O)Nc2ccc(cc2F)Br C32542045
CCOc1ccc2ccccc2c1C(=O)Nc3c(c4c(s3)C[NH+](CC4)C)C(=O)N C36629346
c1cc(c(c(c1NC(=O)C[NH2+]CC(=O)Nc2ccc(c(c2F)F)F)F)F)F C02650282
COc1c(cc(cc1Br)Cl)S(=O)(=O)N[C@@H]2CCCC[C@@H]2[NH3+] C38050480
c1ccc(c(c1)CCNC(=O)[C@H]2[C@H](CC[C@@H]3[C@@H]2C[C@H]4c5c(c6ccccc6[nH]5)CC[NH+]4C3)O)F C39228051
Cc1ccsc1C(=O)N2C[C@@H](C3(C2)CC[NH2+]CC3)C(=O)NCCc4c[nH]c5c4cccc5 C39597947
Cc1ccc(c(c1F)C(=O)N2C[C@H](C3(C2)CC[NH2+]CC3)C(=O)NCCNc4ccccc4)Cl C39655438
Cc1ccc(c(c1)C)C(=O)N2C[C@H](C3(C2)CC[NH2+]CC3)C(=O)NCCNc4ccccc4 C39655630
Cc1ccc2c(c1)c(c[nH]2)CCNC(=O)[C@@H]3CN(CC34CC[NH2+]CC4)C(=O)c5ccccc5 C39655913
c1ccc2c(c1)cc([nH]2)CNC(=O)[C@H]3CN(CC34CC[NH2+]CC4)C(=O)c5cc(ccc5F)Cl C39671519
Cc1ccsc1C(=O)N2C[C@H](C3(C2)CC[NH2+]CC3)C(=O)NCc4cc5ccccc5[nH]4 C39671599
Cc1ccccc1CC(=O)N2C[C@@H](C3(C2)CC[NH2+]CC3)C(=O)NCc4cc5ccccc5[nH]4 C39671602
Cc1ccccc1C(=O)N2C[C@@H](C3(C2)CC[NH2+]CC3)C(=O)NCCc4c([nH]c5c4cccc5)C C39673930
Cc1ccsc1C(=O)N2C[C@@H](C3(C2)CC[NH2+]CC3)C(=O)NCCc4c([nH]c5c4cccc5)C C39674108
Cc1ccccc1C(=O)N2C[C@H](C3(C2)CC[NH2+]CC3)C(=O)NCCc4c[nH]c5c4cccc5C C39684054
Cc1c\2c(oc1C(=O)NC3CC([NH2+]C(C3)(C)C)(C)C)CCC/C2=N\NC(=O)c4ccco4 C40814503
c1ccc2c(c1)CC[C@@H]2NC(=O)[C@H]3C[NH2+]C[C@@H]3C(=O)NCc4ccccc4C(F)(F)F C43223118
C[NH+]1CCC[C@@H](C1)CNS(=O)(=O)c2c(cc(cc2Br)N)Br C44533891
C[NH+]1CCC[C@@H](C1)CNS(=O)(=O)c2c(cc(cc2Br)Br)N C44533900
CC1(CC(CC([NH2+]1)(C)C)NC(=O)[C@H]2CCCN(C2)c3c4c(nc[nH]4)ncn3)C C20622353
COC(=O)c1cc(cc(c1NC(=O)[C@H]2C[C@H]2[NH3+])Br)Br C50460064
C[C@H](C(=O)N[C@](C)(C#N)C(C)C)[NH+]1CCC(CC1)NC(=O)NC2CCCCC2 C55027554
C[C@@H](C(=O)N[C@](C)(C#N)C(C)C)[NH+]1CCC(CC1)NC(=O)NC2CCCCC2 C55027558
c1ccc2=[NH+]CC(=c2c1)[C@H](CNC(=O)C3=CS[C@@H](C3)S(=O)(=O)N)c4ccccc4Cl C63150022
c1ccc2=[NH+][C@H]3[C@H]([NH2+]CCC3=c2c1)c4c([nH]c(=S)n(c4=O)Cc5ccc(cc5)F)[O-] C63362904
CC(=O)Nc1cccc(c1)NC(=O)CNC(=O)N2CCC3=c4cc(ccc4=[NH+][C@H]3C2)Cl C63367706
CC(C)[C@H](C(=O)NCCC1=c2ccccc2=[NH+]C1)N3C(=O)c4ccccc4NN3 C63385802
CC[C@H]1CC2=c3ccccc3=[NH+][C@H]2[C@@H]([NH2+]1)c4c([nH]c(=S)n(c4=O)c5ccc(cc5)OC)[O-] C63386038
CC(=O)Nc1ccc(c(c1)NC(=O)NC2CC[NH+](CC2)CC3CCCC3)OC C63389774
c1ccc2=[NH+][C@@H]3[C@H](NCCC3=c2c1)[C@@H]4[C@@H](N[C@@H](N(C4=O)c5ccccc5F)S)O C63641779
Cc1ccccc1N2[C@H](N[C@H]([C@@H](C2=O)[C@@H]3[C@@H]4C(=c5ccccc5=[NH+]4)CCN3)O)S C63641802
C[C@H]1C(=c2cc(ccc2=[NH+]1)F)CCN/C(=N/S(=O)(=O)c3ccc(cc3)F)/N C63676502
C1C[NH+](CCC1NC(=O)NNc2c(c(c(c(c2F)F)F)F)F)CC(F)F C64255959
C[C@H]1c2ccc(c(c2OC(=O)[C@H]1CC(=O)NCCC3=c4cc(ccc4=[NH+]C3)F)O)O C64717522
c1cc(ccc1NC(=O)CNC(=O)NCC2(CCCC2)[NH+]3CCSCC3)F C50113487
C[C@H](c1ccccc1)[NH+]2CC[C@@H](C2)NC(=O)N[C@H](C)c3cccc(c3)NC(=O)C C65523566
Cc1cc(ccc1NC(=O)N[C@H](C)C(=O)NC2CCCC2)N3CC[NH+](CC3)C C65826230
CC[C@H](CNC(=O)NNC(=O)c1c(ccs1)C)[NH+]2CCc3ccccc3C2 C67045164
CC(C)[C@H](c1ccc2c(c1)OCCCO2)NC(=O)C[NH+]3CCCC[C@@H]3C(=O)N C67130012
Cc1cc(sc1C(=O)NC[C@@H]2CCC[NH+]2CC3CCCCC3)S(=O)(=O)N C67332073
C[C@H](C(=O)NC(C)C)[NH+]1CCc2c(cccc2NC(=O)Nc3ccc(cc3)F)C1 C67486763
CC1(CC(CC([NH2+]1)(C)C)NC(=S)N(Cc2ccco2)C3CC[NH+](CC3)C)C C21263342
c1c(nnn1C[C@H]2CCCN(C2)C(=O)C[NH3+])C[NH+]3CCC4(C3)CCCC4 C23340233
CCOc1ccc(cc1)N/C(=[NH+]/c2ccc(cc2C)C)/[n+]3c(cc(s3)C)N C35739905
C[C@@H]1C(=C(N=N1)C)CC[NH+](C)[C@@H]2c3ccccc3C4([C@H]2O)CC[NH2+]CC4 C39394535
C[NH+](C)CCNC(=O)[C@H]1CN(CC12CC[NH2+]CC2)C(=O)c3ccc(cc3Cl)Cl C39626005
C[NH+](C)CCNC(=O)[C@H]1CN(CC12CC[NH2+]CC2)C(=O)C3CCOCC3 C39626585
CC[NH+](CC)CCNC(=O)[C@H]1CN(CC12CC[NH2+]CC2)C(=O)c3ccccc3F C39626625
CC[C@H](C)C(=O)N1C[C@@H](C2(C1)CC[NH2+]CC2)C(=O)NCCC[NH+](C)C C39627360
CC(C)C(=O)N1C[C@@H](C2(C1)CC[NH2+]CC2)C(=O)NCC[NH+]3CCCCC3 C39627803
CCC(=O)N1C[C@@H](C2(C1)CC[NH2+]CC2)C(=O)NCC[NH+]3CCCCC3 C39627939
c1cc(c(cc1Cl)C(=O)N2C[C@@H](C3(C2)CC[NH2+]CC3)C(=O)NCCCn4cc[nH+]c4)F C39630255
Cc1cc(ccc1F)C(=O)N2C[C@@H](C3(C2)CC[NH2+]CC3)C(=O)N[C@H]4C[NH+]5CCC4CC5 C39663131
c1cc(cnc1)C(=O)N2C[C@@H](C3(C2)CC[NH2+]CC3)C(=O)N[C@H]4C[NH+]5CCC4CC5 C39663179
c1cc(ccc1c2ccc(o2)C(=O)N3C[C@H](C4(C3)CC[NH2+]CC4)C(=O)N[C@@H]5C[NH+]6CCC5CC6)F C39663294
C1C[NH+]2CCC1[C@H](C2)NC(=O)[C@@H]3CN(CC34CC[NH2+]CC4)C(=O)C5CCOCC5 C39663354
CC(=O)N1C[C@H](C2(C1)CC[NH2+]CC2)C(=O)NC[C@@H](c3ccc(cc3)OC)[NH+](C)C C39663644
C[C@@H]1C(=c2cc(ccc2=[NH+]1)C#N)CCNC(=O)[C@@H]3CN(CC34CC[NH2+]CC4)C(=O)c5ccccc5Cl C39674588
C[C@@H]1C(=c2cc(ccc2=[NH+]1)C#N)CCNC(=O)[C@H]3CN(CC34CC[NH2+]CC4)C(=O)c5ccccc5F C39674602
Cc1ccc(c(c1F)C(=O)N2C[C@H](C3(C2)CC[NH2+]CC3)C(=O)NCCCC[NH+](C)C)Cl C39678987
CC[C@H](C)CC(=O)N1C[C@@H](C2(C1)CC[NH2+]CC2)C(=O)N[C@H]3C[NH+]4CCC3CC4 C39681962
CC(C)[C@@H](C(=O)N1C[C@@H](C2(C1)CC[NH2+]CC2)C(=O)N[C@H]3C[NH+]4CCC3CC4)Oc5ccccc5 C39681965
CCCC[NH+]1CCC(CC1)CNC(=O)[C@@H]2CN(CC23CC[NH2+]CC3)C(=O)c4ccc(cc4)Cl C39683451
c1ccc(c(c1)C(=O)N2C[C@@H](C3(C2)CC[NH2+]CC3)C(=O)NC4CCN(CC4)c5cccc[nH+]5)Cl C39687324
c1cc[nH+]c(c1)N2CCC(CC2)NC(=O)[C@H]3CN(CC34CC[NH2+]CC4)C(=O)c5cccc(c5)Cl C39687401
Cc1ccsc1C(=O)N2C[C@@H](C3(C2)CC[NH2+]CC3)C(=O)NC4CCN(CC4)c5cccc[nH+]5 C39687520
Cn1cc[nH+]c1CNC(=O)[C@H]2CN(CC23CC[NH2+]CC3)C(=O)c4ccc(cc4Cl)Cl C39688815
c1ccc(c(c1)C(=O)N2C[C@H](C3(C2)CC[NH2+]CC3)C(=O)NCC4CC[NH+](CC4)C5CCCC5)F C39689077
CCCCC(=O)N1C[C@H](C2(C1)CC[NH2+]CC2)C(=O)NCC3CC[NH+](CC3)C4CCCC4 C39689085
CC[NH+]1CCC[C@H]1CNC(=O)[C@@H]2CN(CC23CC[NH2+]CC3)C(=O)c4cccc(c4)C C39695433
CC[NH+]1CCC[C@H]1CNC(=O)[C@@H]2CN(CC23CC[NH2+]CC3)C(=O)C(C)C C39695435
CC[NH+]1CCC[C@@H]1CNC(=O)[C@@H]2CN(CC23CC[NH2+]CC3)C(=O)c4c(cccc4Cl)Cl C39695448
CC[NH+]1CCC[C@H]1CNC(=O)[C@@H]2CN(CC23CC[NH2+]CC3)C(=O)c4cccc(c4F)Cl C39695551
CC[NH+]1CCC[C@@H]1CNC(=O)[C@@H]2CN(CC23CC[NH2+]CC3)C(=O)Cc4ccccc4C C39695664
CC(C)[C@@H](CNC(=O)NC1CC[NH+](CC1)C2CC2)[NH+]3CCCCCC3 C45409823
CC[NH+]1CCC[C@](C1)(C)C(=O)N2CCC(CC2)n3cc(nn3)C(C)(C)[NH3+] C48080928
C[NH+](C)[C@@H](CNC(=O)Nc1ccc([nH+]c1)N2CCCC2)c3cccs3 C48084320
C[C@H](c1ccc(cc1)N2CC[NH+](CC2)C)NC(=O)NC3CC[NH+](CC3)C4CC4 C56899262
c1ccc(c(c1)C[NH+]2CCSCC2)NC(=O)NCCCn3cc[nH+]c3 C61789780
CC(C)(C)OC(=O)NCC1CCC(CC1)C(=O)NC2[NH+]=c3ccccc3=[NH+]2 C63293898
Cc1ccc2[nH+]c(cn2c1)CNC(=O)NC3CC[NH+](CC3)CC4CCCC4 C63332296
CC(C)[NH+]1CC[C@H](C1)NC(=O)[C@@H]2CCC[C@@H](C2)C(=O)N[C@@H]3CC[NH+](C3)C(C)C C63583626
CC1(CC2=C([C@@H](C3=C(N=N[C@@H]3N2)O)C4[NH+]=c5ccccc5=[NH+]4)C(=O)C1)C C63637524
c1ccc(c(c1)CS[C@H]2N=N[C@@H](O2)[C@H](CC3=c4ccccc4=[NH+]C3)[NH3+])Cl C63720242
COc1ccc2=[NH+][C@@H]([NH+]=c2c1)SC[C@@H]3Nc4ccc(cc4N3CCO)Cl C63743053
CC1=C2[C@@H](CC(=O)N[C@H]2N(N1)C3[NH+]=c4ccccc4=[NH+]3)c5c(cccc5F)F C64450411
Cc1cc2n([nH+]1)C[C@@H](CN2)C[NH2+]C[C@@]3(CCSC3)N4CCOCC4 C65474708
Cc1cc2n([nH+]1)C[C@@H](CN2)C[NH2+]C[C@]3(CCSC3)N4CCOCC4 C65474710
C1CCC(CC1)C[NH+]2CCC[C@H]2CNC(=O)NC3CC[NH+](CC3)C4CC4 C67456382
C[C@H](Cn1cc[nH+]c1)NC(=O)NC[C@@H]2CCC[NH+]2CC3CCCCC3 C67460557
CC(C)[C@H](c1nnc2n1CC[NH2+]CC2)NC(=O)C3(CCCCC3)[NH+]4CCCC4 C67560440
Cc1cccc(c1)n2c(=O)c(c(nc2O)O)[C@@H]3c4cc(c(cc4CC[NH2+]3)OC)OC C08738080
CCOc1cccc2c1oc(c2)C(=O)Nc3c(c4c(s3)C[NH+](CC4)C)C(=O)N C08960127
c1cc(sc1)C[NH+]2CCNC(=O)[C@H]2CC(=O)NCc3c4c([nH]n3)CCCCC4 C12300889
Cc1ccc(c(c1)C)NC(=O)NC(=O)[C@@H](C)[NH+](C)CC(=O)Nc2c(cccc2C)C C12917600
c1cc(oc1)c2nc3nc(cc(n3n2)N)NC[C@H]4CCC[NH+]4Cc5ccnc(c5)Cl C13978300
CC(=O)Nc1cc(ccc1OC)[C@@H](C[NH+]2CCC3(CC2)C[C@H](c4cc(ccc4O3)F)O)O C19022148
CC(=O)Nc1ccc(cc1)[C@H](C[NH+]2CCC3(CC2)C[C@@H](c4cc(ccc4O3)OC)O)O C19022392
Cc1ccc2c(c1)[C@@H](CC3(O2)CC[NH+](CC3)C[C@@H](c4ccc(c(c4)NC(=O)C)OC)O)O C19219213
Cc1ccc2c(c1)[C@H](CC3(O2)CC[NH+](CC3)C[C@H](c4ccc(c(c4)NC(=O)C)OC)O)O C19219221
C[C@H](C(=O)Nc1ccc(cc1)S(=O)(=O)N)[NH+]2CCN(CC2)Cc3ccc(s3)Cl C23334536
CCOc1ccc(cc1)c2cc(n(n2)C3=NNC(=Cc4n3ncn4)[NH3+])C(F)(F)F C05959483
c1cc(c(cc1Cl)Cl)NC(=O)[C@H]2CCC[NH+]2CC(=O)NC(=O)NC3CC3 C26457791
C[C@@H](C(=O)Nc1c(ccs1)C(=O)N)[NH+]2CCN(CC2)c3ccc(cn3)Br C30201730
Cc1cc(ccc1NC(=O)C[NH+](C)CC(=O)N[C@@H]2CCCCNC2=O)Br C32913421
CCOc1cc(cc(c1O)[N+](=O)[O-])[C@H]2Nc3c(c4c(s3)C[NH+](CC4)C)C(=N2)O C18046179
C[C@@]12CC[C@@H]3[C@@H]([C@@H]1CC[C@@H]2O)CCC4=C/C(=N\OCC(=O)NCCc5c[nH]c[nH+]5)/CC[C@@]34C C37229531
c1cc(oc1)c2cc(n[nH]2)C(=O)NNC3=c4cc(ccc4=[NH+]C3=O)Br C06025553
c1cc(cnc1)[C@H]2N[C@@H](N(N2)C(=O)c3cccs3)[NH2+]CC4=CC5=CC=N[C@@H]5C=C4 C38599002
C[C@H]1C2=C([C@@H](O[C@@H]2C)NC(=O)C[NH+]3CCC4=C([C@@H]3c5ccccc5)CCS4)C(=O)NN1 C38797079
CCCN1c2ccccc2[C@@H]([C@@H](C1=O)C(=O)N/N=C(/C)\[C@@H]3C(=c4ccccc4=[NH+]C3=O)O)O C38574001
CCCN1c2ccccc2[C@H]([C@H](C1=O)C(=O)N/N=C(/C)\[C@@H]3C(=c4ccccc4=[NH+]C3=O)O)O C38574004
C[C@@H]1c2cc(c(cc2CC[NH+]1CC(=O)Nc3cc4c(cc3C(=O)C)OCO4)O)O C39308690
Cc1cccc(c1)C(=O)N2C[C@H](C3(C2)CC[NH2+]CC3)C(=O)N[C@@H](C(C)C)C(=O)NC(C)(C)C C39685701
CCOC(=O)C1=C(OC2=c3ccccc3=[NH+]C(=O)[C@@H]2[C@@]14c5ccccc5NC4=O)N C39916342
CC1(CC(CC([NH2+]1)(C)C)NC(=O)C(=O)Nc2ccc(cc2)C(=O)c3nccn3C)C C40283732
COC(=O)c1ccccc1Nc2c(c(ncn2)N3CCN(CC3)c4cccc[nH+]4)N C40761666
Cc1c(c(n[nH]1)C)[C@@H](C)NC(=O)[C@H]2CN(CC23CC[NH2+]CC3)C(=O)Cc4ccc(cc4)Cl C44713813
Cc1ccccc1CC(=O)N2C[C@H](C3(C2)CC[NH2+]CC3)C(=O)N[C@H](C)c4c([nH]nc4C)C C44714318
c1cc(cc(c1)S(=O)(=O)N)NC(=O)C[NH+]2CCC[C@@H]2c3ccc4c(c3)OCCO4 C45314406
CC(C)(C)NC(=O)c1cccc(c1)NC(=O)NC2CCN(CC2)c3cccc[nH+]3 C47587594
CCn1c2cc(nc(c2nc1c3c(non3)N)C#CC(C)(C)O)C[NH+]4CCCC4 C49113283
Cn1cc[nH+]c1[C@H](c2ccccc2F)Nc3ccc(cc3[N+](=O)[O-])S(=O)(=O)N C12627319
Cc1ccc2c(n1)cccc2Nc3c(c(ncn3)N4CCN(CC4)c5cccc[nH+]5)N C40799347
CC1CC[NH+](CC1)Cc2nc(c3c4c(sc3n2)CCC4)N5CCN[C@@H](C5)C(=O)N C57418826
C/C(=N\NC(=[NH2+])S[C@H]1CC(=O)N(C1=O)c2ccccc2F)/c3ccc(cc3)O C59489433
C[C@H](c1cccc(c1)NC(=O)C2=CC3=[NH+][C@@H](C[C@H](N3N2)C(F)(F)F)c4ccco4)O C13452015
CC1CCC2(CC1)C(=O)N(C(=O)N2)C[NH+]3CCC(CC3)NC(=O)NC4CCCCC4 C60112690
C[C@H](C(=O)NC(=O)NC(C)C)S[C@H]1NN=C(N1C2CC2)C3=c4ccccc4=[NH+]C3 C39763553
CC1=C([C@H](n2c(ncn2)N1)O)CCC(=O)NCCC3=c4cc(ccc4=[NH+]C3)Cl C63314850
CC[C@H]1CC2=c3ccccc3=[NH+][C@@H]2[C@@H]([NH2+]1)c4c(=O)[nH]c(=O)n(c4[O-])c5ccc(cc5)OC C63385753
CC(C)[C@@H]1NN[C@H](S1)NC(=O)[C@@H]2CC(=O)N(C2)CCC3=c4cc(ccc4=[NH+]C3)F C63557256
CC1=CC(=O)N2[C@@H](N=C(N[C@@H]2N1)NCCC3=c4ccccc4=[NH+]C3)c5cccnc5 C63633431
c1ccc2=[NH+]CC(=c2c1)CC(=O)NNC(=O)CN3c4ccccc4N[C@@H]3C(F)(F)F C63800281
COc1ccc2=[NH+]CC(=c2c1)CCNC(=O)C(=O)Nc3cccc4c3cccc4O C63818698
CCOc1ccccc1N2[C@@H](N=C([C@H](C2=O)[C@@H]3[C@@H]4C(=c5cc(ccc5=[NH+]4)OC)CCN3)O)O C64097877
C[C@H]1c2ccc(c(c2OC(=O)[C@@H]1CC(=O)NCCC3=c4ccccc4=[NH+]C3)O)O C64165829
c1ccc2c(c1)C(=O)N([C@H](N2)O)CCC(=O)NCCC3=c4cc(ccc4=[NH+]C3)Cl C64417474
CC[C@@H]1CC2=c3ccccc3=[NH+][C@@H]2[C@@H]([NH2+]1)c4c([nH]c(=O)n(c4=O)c5ccc(cc5)OC)[O-] C63385752
Cc1ccc(cc1)[C@H](CNC(=O)NNC(=O)[C@@H]2COc3ccccc3O2)[NH+](C)C C65476844
C[C@@H](CC(=O)N1CCC(CC1)[NH+]2CCC[C@@H]2C(=O)N)NC(=O)C3CCCCC3 C67157801
CC1([C@@H](N2[C@H](S1)[C@@H](C2=O)NC(=O)[C@H](c3ccccc3)S(=O)(=O)[O-])C(=O)[O-])C C04099012
Cc1c(c(sc1C(=O)[O-])S(=O)(=O)N2CCC(CC2)C(=O)Nc3cccc(c3)Cl)C(=O)[O-] C13253109
c1cc(ccc1N2C(=O)[C@H](SC2=O)CC(=O)Nc3cc(ccc3C(=O)[O-])C(=O)[O-])Cl C16925243
COc1cc(ccc1O)/C=C\2/C(=O)N(C(=S)S2)c3cc(cc(c3)C(=O)[O-])C(=O)[O-] C16926742
C[C@H](C(=O)[O-])Oc1ccc(cc1)/C=C\2/C(=O)N(C(=S)S2)c3ccc(c(c3)O)C(=O)[O-] C16929394
CCCCCn1c2ccccc2c(=O)c(c1[O-])C(=O)Nc3cc(ccc3[O-])[N+](=O)[O-] C18122009
CCOc1ccc(cc1C(=O)[O-])/C=C/2\C(=NC(=O)N(C2=O)c3ccccc3Cl)[O-] C19720242
CC(C)c1ccc(cc1)N2C(=O)/C(=C\c3cc(c(c(c3)OC)[O-])[N+](=O)[O-])/C(=NC2=O)[O-] C12382980
Cc1ccc(cc1C)N2C(=O)/C(=C/c3ccc(c(c3)Br)OCC(=O)[O-])/C(=NC2=O)[O-] C19798633
COc1ccc(cc1)N2C(=O)/C(=C/c3cc(cc(c3[O-])OC)[N+](=O)[O-])/C(=NC2=O)[O-] C13546371
c1ccc2c(c1)c(cn2Cc3ccc(o3)C(=O)[O-])/C=C\4/C(=NC(=O)N(C4=O)c5ccc6c(c5)OCO6)[O-] C09265493
COC(=O)[C@H]1[C@H](c2c(nc(s2)[O-])S[C@@H]1C(=O)OC)c3cc(ccc3[O-])[N+](=O)[O-] C16712672
c1ccc(cc1)N2C(=O)[C@@H](C(=N2)C(=O)[O-])/C=C/3\C(=NN(C3=O)c4ccccc4)C(=O)[O-] C24717028
c1cc2cccnc2c(c1)[N-]S(=O)(=O)c3ccc(cc3)N4C[C@H](CC4=O)C(=O)[O-] C32083853
c1cc2cccnc2c(c1)[N-]S(=O)(=O)c3ccc(cc3)N4C[C@@H](CC4=O)C(=O)[O-] C32083855
CCOc1cccc(c1)N2C(=O)/C(=C\c3c(nn(c3[O-])c4ccccc4)C)/C(=NC2=S)[O-] C16693221
CC(C)c1ccc(cc1)N2C(=O)/C(=C/c3cc(cc(c3[O-])OC)[N+](=O)[O-])/C(=NC2=O)[O-] C12382982
COc1cccc(c1OC)/C=C\2/C(=O)N(C(=S)S2)c3cc(cc(c3)C(=O)[O-])C(=O)[O-] C35643847
C1CCC2(C1)[C@@H](C(=NC(=C2C#N)SCCSC3=C(C4(CCCC4)[C@@H](C(=N3)[O-])C#N)C#N)[O-])C#N C04005786
CC1([C@@H](N2[C@H](S1)[C@@H](C2=O)NC(=O)[C@@H](c3ccccc3)S(=O)(=O)[O-])C(=O)[O-])C C03875033
C[C@@H]1Cc2cc(c(cc2O1)[C@H]3C(=C(C(=O)N3c4cccc(c4)C(=O)[O-])[O-])C(=O)C5CC5)OC C13276043
c1cc2c(cc1[C@@H]3C(=C(C(=O)N3c4cc(ccc4Cl)C(=O)[O-])[O-])C(=O)C5CC5)OCCO2 C13276676
COc1cc(cc2c1OCO2)[C@H]3C(=C(C(=O)N3c4cc(ccc4Cl)C(=O)[O-])[O-])C(=O)C5CC5 C13276858
c1cc2c(cc1[C@@H]3C(=C(C(=O)N3c4nc5ccc(cc5s4)C(=O)[O-])[O-])C(=O)C6CC6)OCCO2 C13278028
c1cc(c(cc1Cl)[N-]S(=O)(=O)c2cc(c(cc2Cl)Cl)C(=O)[O-])n3cncn3 C13183334
COc1ccc(cc1)[C@@H]2C(=C(C(=O)N2c3cccc(c3)C(=O)[O-])[O-])C(=O)c4ccco4 C13213983
c1cc(cc(c1)[N+](=O)[O-])[C@@H]2C(=C(C(=O)N2c3cccc(c3)C(=O)[O-])[O-])C(=O)c4ccco4 C13213991
c1cc(cc(c1)[N+](=O)[O-])[C@H]2C(=C(C(=O)N2c3cccc(c3)C(=O)[O-])[O-])C(=O)c4ccco4 C13213990
COc1ccccc1[C@H]2C(=C(C(=O)N2c3cccc(c3)C(=O)[O-])[O-])C(=O)c4ccco4 C13214050
Cc1ccc(cc1N2[C@@H](C(=C(C2=O)[O-])C(=O)c3ccco3)c4cc5c(c(c4)OC)OCCO5)C(=O)[O-] C13216247
Cc1c(c(n(n1)c2ccc(cc2)S(=O)(=O)[O-])[O-])/N=N\c3cc(ccc3O)[N+](=O)[O-] C25693468
CCCC(=O)O[C@@H]1[C@H]2[C@@H](CO[P@@](=O)(O2)[O-])O[C@@H]1N3CN=C4C3=NC(=NC4=O)[NH-] C39949138
CCCC(=O)O[C@H]1[C@H]2[C@@H](CO[P@@](=O)(O2)[O-])O[C@@H]1N3CN=C4C3=NC(=NC4=O)[NH-] C39949139
Cc1cc(c(c(=O)n1C)[C@H](c2ccc(cc2OC)OC)c3c(n(c(=O)cc3[O-])C)C)[O-] C40568560
c1cc(c(cc1C(=O)[O-])[N+](=O)[O-])N2CCN(CC2)c3ccc(cc3[N+](=O)[O-])C(=O)[O-] C44199312
c1cc(oc1)CN2C(=O)/C(=C/c3ccc(o3)c4ccc(c(c4)C(=O)[O-])Cl)/C(=NC2=O)[O-] C19823655
c1cc(c(cc1S(=O)(=O)[N-]c2cc3c(cc2C(=O)[O-])OCCCO3)[N+](=O)[O-])Cl C39709757
CCc1nnc(s1)[N-]S(=O)(=O)c2ccc(cc2)/N=C/3\c4cccc(c4C(=O)\C3=C(\C)/[O-])[N+](=O)[O-] C16134270
c1cc(cc(c1)F)N2C(=O)/C(=C/c3ccc(c(c3)Cl)OCC(=O)[O-])/C(=NC2=O)[O-] C19795195
CCOc1ccc(cc1)N2C(=O)/C(=C/c3ccc(o3)c4ccccc4C(=O)[O-])/C(=NC2=O)[O-] C18272221
C[C@H]1CCc2c(cc(s2)C(=O)N[N-]S(=O)(=O)c3cc(oc3Br)C(=O)[O-])C1 C58066213
CS(=O)(=O)[N-]c1ccc(c(c1)F)S(=O)(=O)Nc2cc3ccccc3cc2C(=O)[O-] C58173793
c1c(cc(c(c1/C=N/N=C\2/NC(=O)[C@H](S2)CC(=O)[O-])[O-])Br)[N+](=O)[O-] C58977182
Cc1ccc(c(c1)C)S(=O)(=O)Nc2cccc(c2)n3c(c(n(c3=O)C4CC4)[O-])[O-] C47251743
Cc1cc(ccc1S(=O)(=O)Nc2cccc(c2)n3c(c(n(c3=O)C4CC4)[O-])[O-])F C47251977
Cc1ccc(cc1)N2C(=O)/C(=C\c3cc(c(c(c3)Cl)OCC(=O)[O-])Cl)/C(=NC2=O)[O-] C33321577
c1ccc(c(c1)C(F)(F)F)N[C@@H]2CC(=O)N(C2=O)c3cc(cc(c3)C(=O)[O-])C(=O)[O-] C16902160
CCc1ccc(cc1)C2=N[C@@H]3C(=C2c4c(c(c(s4)C)C(=O)OC)[O-])C(=NC(=O)N3C)[O-] C63521029
CCc1ccc(cc1)C2=N[C@H]3C(=C2c4c(c(c(s4)C)C(=O)OC)[O-])C(=NC(=O)N3C)[O-] C63521031
CCOC(=O)c1c(sc(c1[O-])C2=C3[C@@H](N=C2c4cc(ccc4C)C)N(C(=NC3=O)[O-])C)C C63521038
c1cc(c(cc1/C=C/C(=O)O[C@@H]2C[C@](C[C@H]([C@H]2O)O)(C(=O)[O-])O)O)O C04102407
C([C@@H]1[C@H]([C@@H]([C@@H]([C@@H](O1)O[C@@H]([C@@H](CO)O)[C@@H]([C@@H](C(=O)[O-])O)O)O)O)O)O C04556682
c1cc(oc1)CNc2c(cc(c(c2[N+](=O)[O-])NCc3ccco3)S(=O)(=O)N)C(=O)[O-] C04830930
c1cc(c(cc1N)S(=O)(=O)[O-])CC(=O)c2ccc(cc2S(=O)(=O)[O-])N C04235240
c1c(cc(c(c1/N=N/c2cc(c(cc2N)N)S(=O)(=O)[O-])[O-])[N+](=O)[O-])[N+](=O)[O-] C04235568
CC(=O)N[C@]1([C@](O[C@](C([C@@]1(C)O)(C)C)(C(=O)[O-])O)(C)[C@H]([C@H](CN=[N+]=[N-])O)O)C C09970229
c1cc(c(cc1/C=C/C(=O)O[C@@H]2C[C@](C[C@@H]([C@H]2O)O)(C(=O)[O-])O)O)O C12153524
c1cc(c(cc1/C=C\C(=O)O[C@H]2C[C@@](C[C@@H]([C@@H]2O)O)(C(=O)[O-])O)O)O C13382394
c1cc(c(cc1/C=C\C(=O)O[C@@H]2C[C@@](C[C@H]([C@H]2O)O)(C(=O)[O-])O)O)O C13508092
C1=C[C@]([C@H]2[C@H]1C(=CO[C@@H]2O[C@H]3[C@@H]([C@H]([C@@H]([C@H](O3)CO)O)O)O)C(=O)[O-])(CO)O C17013283
COc1cc(cc(c1[O-])[N+](=O)[O-])/C=N/Nc2nnc(n2N)SCC(=O)N C21326786
c1cc(ccc1/C=C/c2cc(cc(c2)O[C@H]3[C@H]([C@H]([C@@H]([C@@H](O3)C(=O)[O-])O)O)O)O)O C22066310
c1cc(ccc1/C=C/c2cc(cc(c2)O[C@H]3[C@H]([C@H]([C@@H]([C@H](O3)C(=O)[O-])O)O)O)O)O C22066316
c1cc(ccc1/C=C\c2cc(cc(c2)O)O)O[C@H]3[C@@H]([C@@H]([C@H]([C@H](O3)C(=O)[O-])O)O)O C22066322
c1cc(ccc1/C=C\c2cc(cc(c2)O)O)O[C@H]3[C@@H]([C@H]([C@H]([C@@H](O3)C(=O)[O-])O)O)O C22066330
c1cc(ccc1/C=C/c2cc(cc(c2)O)O)O[C@H]3[C@@H]([C@H]([C@H]([C@H](O3)C(=O)[O-])O)O)O C22066336
c1cc(ccc1/C=C/c2cc(cc(c2)O)O)O[C@H]3[C@@H]([C@@H]([C@H]([C@@H](O3)C(=O)[O-])O)O)O C22066339
c1cc(c(cc1/C=C\C(=O)O[C@H]2C[C@@](C[C@H]([C@H]2O)O)(C(=O)[O-])O)O)O C27644079
c1cc2c(cco2)c(c1/C=C/C(=O)[O-])O[C@H]3[C@@H]([C@H]([C@@H]([C@H](O3)CO)O)O)O C31164241
C1CC[C@@H]([C@@H](C1)C(=O)NNC(=O)/C(=N/c2[nH]c(=S)[nH]n2)/[O-])S(=O)(=O)N C08653474
CC(=O)N[C@@]1([C@](O[C@@](C([C@@]1(C)O)(C)C)(C(=O)[O-])O)(C)[C@@H]([C@@H](CO)O)O)C C35570731
c1cc(c(cc1/C=C\C(=O)O[C@H]2C[C@](C[C@@H]([C@@H]2O)O)(C(=O)[O-])O)O)O C13382396
c1cc(cc(c1)[N-]S(=O)(=O)N)NC(=O)c2ccc(cc2)NC(=O)c3ccco3 C39558409
c1cc(ccc1/C=C/c2cc(cc(c2)O)O)O[C@@H]3[C@@H]([C@H]([C@H]([C@@H](O3)C(=O)[O-])O)O)O C39937424
c1ccc(c(c1)C(=O)NNc2c(c(ncn2)N3CCC(CC3)C(=O)[O-])N)Br C40785047
c1cc(ccc1/C=C/c2cc(cc(c2)O)O)O[C@@H]3[C@H]([C@@H]([C@H]([C@H](O3)C(=O)[O-])O)O)O C44028824
CC(=O)N[C@]1([C@@](O[C@@](C([C@@]1(C)O)(C)C)(C(=O)[O-])O)(C)[C@@H]([C@@H](CO)O)O)C C44185602
COc1ccc(cc1OC)c2c(c(n(c(=O)c2C(=O)[O-])N)N)C(=O)[O-] C44226476
c1c(c2c(c(c(s2)SCC(=O)Nc3nncs3)C(=O)N)[nH]c1=O)[O-] C44889807
CO[C@@H]1[C@H]([C@@H]([C@@H]([C@@H](O1)C(=O)[O-])O)O)O[C@@H]2[C@@H]([C@@H]([C@@H]([C@@H](O2)C(=O)[O-])O)O)O C48056990
CO[C@H]1[C@H]([C@@H]([C@@H]([C@@H](O1)C(=O)[O-])O)O)O[C@@H]2[C@@H]([C@@H]([C@@H]([C@@H](O2)C(=O)[O-])O)O)O C48056993
Cn1cc(cc1C(=O)N)S(=O)(=O)[N-]c2c3ccccc3oc2C(=O)N C44667905
c1cc(c(cc1N2C(=O)C[C@@H](C2=O)SC[C@@H](C(=O)[O-])[NH3+])O)C(=O)[O-] C16900430
c1cc(c(cc1N2C(=O)C[C@H](C2=O)SC[C@H](C(=O)[O-])[NH3+])C(=O)[O-])O C16900407
[H]/N=C(/N)\[N-]C1=NC(=O)[C@H](S1)CC(=O)Nc2ccc(cc2)NC(=O)C C13637658
CC(C)CN1[C@H](C(=C(N(C1=O)C)[O-])C(=O)CSc2nc([nH]n2)N)N C39944041
c1c(c2c([nH]c1=O)[C@@H]([C@H](S2)SCC(=O)Nc3nncs3)C(=O)N)[O-] C63795044
c1c(c2c([nH]c1=O)[C@H]([C@H](S2)SCC(=O)Nc3nncs3)C(=O)N)[O-] C63795047
c1cc(c(cc1N2C(=O)C[C@@H](C2=O)SC[C@@H](C(=O)[O-])[NH3+])C(=O)[O-])O C16900406
c1cc(c(cc1/C=C/C(=O)[O-])O[C@H]2[C@H]([C@@H]([C@@H]([C@@H](O2)C(=O)[O-])O)O)O)O C65735098
c1cc(c(cc1/C=C/C(=O)[O-])O)O[C@@H]2[C@@H]([C@@H]([C@@H]([C@@H](O2)C(=O)[O-])O)O)O C65735100
CCC[C@@H]1C[C@H]([NH+](C1)C)C(=O)N[C@@H]([C@@H]2[C@@H]([C@@H]([C@@H]([C@@H](O2)SC)O)O)OP(=O)([O-])[O-])[C@@H](C)Cl C65739430
c1c(nc(s1)N=C(N)N)C[S@](=O)CC/C(=N/S(=O)(=O)N)/[O-] C22056694
c1cc(ccc1/C=C\c2cc(cc(c2)O[C@H]3[C@@H]([C@@H]([C@@H]([C@@H](O3)C(=O)[O-])O)O)O)O)O C65748606
c1cc(ccc1/C=C\c2cc(cc(c2)O[C@@H]3[C@H]([C@@H]([C@@H]([C@@H](O3)C(=O)[O-])O)O)O)O)O C65748607
c1cc(ccc1/C=C\c2cc(cc(c2)O[C@H]3[C@H]([C@@H]([C@@H]([C@@H](O3)C(=O)[O-])O)O)O)O)O C65748609
c1cc(ccc1/C=C/c2cc(cc(c2)O[C@H]3[C@@H]([C@@H]([C@@H]([C@@H](O3)C(=O)[O-])O)O)O)O)O C65748611
c1cc(ccc1/C=C/c2cc(cc(c2)O[C@@H]3[C@H]([C@@H]([C@@H]([C@@H](O3)C(=O)[O-])O)O)O)O)O C65748613
c1cc(ccc1/C=C\c2cc(cc(c2)O)O)O[C@@H]3[C@@H]([C@@H]([C@@H]([C@@H](O3)C(=O)[O-])O)O)O C65748617
CNC(=S)N/N=C\C(=N/NC(=S)NC)\[C@H]([C@@H]([C@@H](CO)O)O)[O-] C38818017
CC(=O)N[C@@H](C=O)[C@H]([C@@H]([C@@H](CO)O)O)O[C@@H]1[C@@H]([C@@H](C=C(O1)C(=O)[O-])O)O C04535959
CC(=O)N[C@H](C=O)[C@@H]([C@@H]([C@@H](CO)O)O[C@@H]1[C@@H]([C@@H](C=C(O1)C(=O)[O-])O)O)O C04546317
CNNc1cc(c(cc1C#N)S(=O)(=O)N=C(NNC)NNC)[S-] C05856320
C=CC/C(=N/OS(=O)(=O)[O-])/S[C@H]1[C@@H]([C@H]([C@@H]([C@H](O1)CO)O)O)O C04097583
CCC[C@@H]1C[C@H]([NH+](C1)C)C(=O)N[C@H]([C@H]2[C@H]([C@@H]([C@@H]([C@@H](O2)SC)OP(=O)([O-])[O-])O)O)[C@@H](C)Cl C11615964
c1ccc(c(c1)C(=O)[O-])N[C@H]2[C@@H]([C@@H]([C@H]([C@H](O2)CO)O[C@H]3[C@H]([C@H]([C@@H]([C@@H](O3)CO)O)O)O)O)O C12652290
c1ccc(c(c1)C(=O)[O-])N[C@H]2[C@@H]([C@H]([C@H]([C@H](O2)CO)O[C@H]3[C@H]([C@H]([C@@H]([C@@H](O3)CO)O)O)O)O)O C12652301
c1c(cc(c(c1O)O)O)C(=O)O[C@@H]2C[C@@](C[C@H]([C@H]2OC(=O)c3cc(c(c(c3)O)O)O)O)(C(=O)[O-])O C14684800
c1cc(c(cc1/C=C/CC(=O)O[C@@H]2C[C@@](C[C@@H]([C@H]2O)O)(C(=O)[O-])O)O)O C15206785
c1cc(c(cc1/C=C/CC(=O)O[C@@H]2C[C@](C[C@@H]([C@H]2O)O)(C(=O)[O-])O)O)O C15206788
CCC[C@H]1C[C@@H]([NH+](C1)C)C(=O)N[C@H]([C@H]2[C@H]([C@H]([C@@H]([C@@H](O2)SC)OP(=O)([O-])[O-])O)O)[C@@H](C)Cl C16696693
Cc1cc(c(cc1Cl)[S-])S(=O)(=O)/N=C(\NCC(=O)NN)/NN C17223878
c1cc(sc1)S(=O)(=O)Nc2cc(cc(c2)[N-]S(=O)(=O)c3cccs3)C(=O)NN C08576557
c1ccc(cc1)CS(=O)(=O)[N-]c2cc(c(cc2S(=O)(=O)N)S(=O)(=O)N)Cl C19593679
CCC[C@@H]1C[C@@H]([NH+](C1)C)C(=O)N[C@@H]([C@H]2[C@H]([C@@H]([C@@H]([C@@H](O2)SC)OP(=O)([O-])[O-])O)O)[C@@H](C)Cl C22008195
CC(=O)NCCc1c[nH]c2c1cc(cc2)O[C@H]3[C@H]([C@H]([C@@H]([C@@H](O3)C(=O)[O-])O)O)O C22047592
C[C@H](c1cccc(c1)[C@H](c2ccccc2)O)C(=O)O[C@@H]3[C@H]([C@@H]([C@@H]([C@@H](O3)C(=O)[O-])O)O)O C22057571
C(CCc1c([nH]c(=O)[nH]c1=O)NC[C@@H]([C@@H]([C@@H](CO)O)O)O)CC[P@](=O)(O)[O-] C24496223
CS[C@H]([NH2+]CC[C@](O)([P@](=O)(O)[O-])P(=O)([O-])[O-])Nc1ccccc1 C25500775
c1c(cc(c(c1O)O)O)C(=O)Oc2cc(cc(c2O)O)C(=O)O[C@@H]3C[C@](C[C@H]([C@@H]3O)O)(C(=O)[O-])O C31158757
CCCCC[C@@H](C[C@@H](CC(=O)[O-])O[C@H]1[C@H]([C@@H]([C@@H]([C@@H](O1)CO)O)O)O)O C31162643
CCCCC[C@@H](C[C@H](CC(=O)[O-])O[C@H]1[C@H]([C@@H]([C@@H]([C@@H](O1)CO)O)O)O)O C31162651
CO[C@@H]1[C@@H]([C@@H]([C@@H](O[C@@H]1C(=O)[O-])O[C@@H]2[C@@H]([C@@H]([C@@H](O[C@@H]2C(=O)[O-])OC)O)O)O)O C35051184
CO[C@H]1[C@@H]([C@@H]([C@@H](O[C@@H]1C(=O)[O-])O[C@@H]2[C@@H]([C@@H]([C@@H](O[C@@H]2C(=O)[O-])OC)O)O)O)O C35051186
CO[C@@H]1[C@H]([C@@H]([C@@H](O[C@@H]1C(=O)[O-])O[C@@H]2[C@@H]([C@@H]([C@@H](O[C@@H]2C(=O)[O-])OC)O)O)O)O C35051188
CCCCC[C@H](C[C@@H](CC(=O)[O-])O[C@@H]1[C@@H]([C@@H]([C@@H]([C@@H](O1)CO)O)O)O)O C35457917
CCC[C@H]1CC[NH+]([C@@H](C1)C(=O)N[C@@H]([C@@H]2[C@@H]([C@@H]([C@@H]([C@@H](O2)SC)OP(=O)([O-])[O-])O)O)[C@@H](C)Cl)C C38654334
C(CCc1c([nH]c(=O)[nH]c1=O)NC[C@H]([C@H]([C@@H](CO)O)O)O)CC[P@](=O)(O)[O-] C38665490
C[C@]12CC/C(=N\OCC(=O)NCCCCC(=O)[O-])/C=C1CC[C@@H]3[C@@H]2[C@@H](C[C@]4([C@@H]3CC[C@@]4(C(=O)CO)O)C)O C39546561
CC(=O)Nc1ccc(cc1)S(=O)(=O)N(C)CC(=O)Nc2cccc(c2)[N-]S(=O)(=O)N C39558222
CS(=O)(=O)Nc1ccc(cc1)/C=C/C(=O)Nc2cccc(c2)[N-]S(=O)(=O)N C39559457
Cc1c(cccc1Nc2ccccc2C(=O)O[C@@H]3[C@H]([C@@H]([C@H]([C@@H](O3)C(=O)[O-])O)O)O)CO C44020766
Cc1c(cccc1Nc2ccccc2C(=O)O[C@@H]3[C@H]([C@@H]([C@H]([C@H](O3)C(=O)[O-])O)O)O)CO C44020769
C[C@@H](c1cccc(c1)[C@H](c2ccccc2)O)C(=O)O[C@H]3[C@H]([C@@H]([C@@H]([C@@H](O3)C(=O)[O-])O)O)O C44963195
CC(C)O[C@@H]1[C@@H]([C@@H]([C@@H]([C@@H](O1)CO)OC(=O)C[C@@](C)(CC(=O)[O-])O)O)O C49601680
CC(C)O[C@H]1[C@@H]([C@@H]([C@@H]([C@@H](O1)CO)OC(=O)C[C@@](C)(CC(=O)[O-])O)O)O C49601681
C(CC(=O)[O-])c1c(=O)n(c2c(n1)c([nH]c(=O)n2)[O-])C[C@@H]([C@H]([C@@H](CO)O)O)O C12504252
CC(=O)Nc1ccc(cc1)N/C(=C(\C#N)/C(=O)CNC(=O)NC2CCCCC2)/[O-] C54811854
Cc1cccc(c1)[N-]/C(=N/C2=N[C@H](C(=O)N2)CC(=O)Nc3ccc(cc3)NC(=O)C)/N C40376105
c1cc(cc(c1)O)/C=N/Nc2[nH]nc(n2)SC/C(=N/c3[nH]ncn3)/[O-] C20906572
c1ccc2c(c1)ccc(c2/C=N/Nc3[nH]nc(n3)SC/C(=N/c4[nH]ncn4)/[O-])O C20907427
C/C(=N\Nc1[nH]nc(n1)SC/C(=N/c2[nH]ncn2)/[O-])/c3ccccc3O C59830525
CCCN1[C@@H](C(=C(N(C1=O)C)[O-])C(=O)CSC2=NC(=O)CC(=N2)N)N C63230080
CCCN1[C@H](C(=C(N(C1=O)C)[O-])C(=O)CSC2=NC(=O)CC(=N2)N)N C63230082
CCc1nnc(s1)NC(=O)CS[C@@H]2[C@H](c3c(c(cc(=O)[nH]3)[O-])S2)C(=O)N C63795845
COCCN1[C@H](C(=C(NC1=O)[O-])C(=O)CSc2[nH]cc(n2)c3ccc(cc3)F)N C38661295
Cc1cc(c(cc1S(=O)(=O)NNC(=O)NC[C@@H]2CCCO2)C(=O)[O-])O C64939530
CCC[C@H]1C[C@H]([NH+](C1)C)C(=O)N[C@@H]([C@@H]2[C@@H]([C@@H]([C@@H]([C@@H](O2)SC)O)OP(=O)([O-])[O-])O)[C@@H](C)Cl C65739424
c1ccnc(c1)[C@H](c2ccc(cc2)O)c3ccc(cc3)O[C@H]4[C@@H]([C@@H]([C@@H]([C@@H](O4)C(=O)[O-])O)O)O C65739885
CCN(CC)C(=O)/C(=C/c1cc(c(c(c1)O[C@H]2[C@H]([C@@H]([C@@H]([C@@H](O2)C(=O)[O-])O)O)O)O)[N+](=O)[O-])/C#N C65740706
C1CCC(C1)(CC(=O)N[C@H]2C[C@](C[C@H]([C@@H]2O)O)(C(=O)N[C@H]3CCCNC3=O)O)CC(=O)[O-] C04221889
C1CCC(CC1)NC(=O)N2CCN(C[C@@H]2C(=O)N[C@H]3CCCNC3=O)C(=O)CSCC(=O)[O-] C05415572
Cc1ccc(c(c1)C)NC(=O)[C@]2(CC(=NO2)c3ccc(c(c3)OC)OCC(=O)N)CC(=O)[O-] C09130109
CO/N=C(/c1csc(n1)N)\C(=O)N[C@@H]2[C@H]3N(C2=O)C(=C(CS3)CSc4cnns4)C(=O)[O-] C11616470
CO/N=C(/c1csc(n1)N)\C(=O)N[C@H]2[C@H]3N(C2=O)C(=C(CS3)CSc4cnns4)C(=O)[O-] C11616472
C[C@H]([C@@H](C(=O)[O-])NC(=O)[C@H](C)N1C(=O)[C@@]2(c3c(c4cc(ccc4[nH]3)OC)CCN2C1=O)C)O C12877274
CC(C)[C@H](C(=O)NCC1CCC(CC1)C(=O)N[C@@H]([C@@H](C)O)C(=O)[O-])NC(=O)OC(C)(C)C C12882297
Cc1cc(cc(c1C)NS(=O)(=O)c2cc(cc(c2OC)OC)/C=C/C(=O)[O-])S(=O)(=O)N C13079385
Cn1c(nnn1)SCC2=C(N3[C@@H]([C@H](C3=O)NC(=O)/C(=N/OC)/c4cc(sc4)N)SC2)C(=O)[O-] C13563730
c1ccc2c(c1)c(=O)n(c(=O)[nH]2)CC(=O)NCC3CCC(CC3)C(=O)NCC4CCC(CC4)C(=O)[O-] C09128716
COc1ccccc1c2cc(=O)c3c(cc(cc3o2)O[C@@H]4[C@H]([C@@H]([C@@H]([C@@H](O4)C(=O)[O-])O)O)O)O C14807292
COc1cc(cc(c1)OC)NC(=O)CSc2nnc(n2N)N/N=C/c3cc(ccc3[O-])[N+](=O)[O-] C20527407
Cc1csc(n1)NC(=O)CSc2nnc(n2N)N/N=C/c3cc(ccc3[O-])[N+](=O)[O-] C20527413
COc1cc(cc(c1[O-])[N+](=O)[O-])/C=N/Nc2[nH]nc(n2)SCC(=O)N[C@H]3CCCc4c3cccc4 C20836302
Cc1ccccc1NC(=O)CSc2nnc(n2N)N/N=C/c3cc(c(c(c3)OC)[O-])[N+](=O)[O-] C21326728
COc1cc(cc(c1[O-])[N+](=O)[O-])/C=N/Nc2nnc(n2N)SCC(=O)c3ccccc3 C21326791
CCc1cccc2c1[nH]c3c2CCO[C@@]3(CC)CC(=O)O[C@H]4[C@H]([C@@H]([C@@H]([C@@H](O4)C(=O)[O-])O)O)O C21981210
Cn1c(nnn1)SCC2=C(N3[C@@H]([C@H](C3=O)NC(=O)/C(=N/OC)/c4cnc(s4)N)SC2)C(=O)[O-] C22001548
c1nc2c(nc(nc2n1[C@@H]3C[C@@H](C=C3)CO[C@H]4[C@H]([C@H]([C@@H]([C@@H](O4)C(=O)[O-])O)O)O)N)NC5CC5 C22046174
c1ccc(c(c1)C(=O)Nc2ncc(s2)[N+](=O)[O-])O[C@H]3[C@@H]([C@@H]([C@H]([C@H](O3)C(=O)[O-])O)O)O C22066990
CS(=O)(=O)Nc1cccc(c1)C(=O)NNC(=O)c2ccccc2[N-]S(=O)(=O)c3cccs3 C22259789
Cc1cc(no1)N2[C@H](C(=C(C2=O)[O-])C(=O)c3c(c([nH]c3C)C(=O)N)C)c4cccc(c4)OCC=C C25077405
c1cc(ccc1CC(=O)c2c(cc(cc2[O-])O[C@H]3[C@@H]([C@H]([C@@H]([C@H](O3)CO)O)O)O)O)[N+](=O)[O-] C25557520
c1cc(ccc1[C@H](/C(=N\NC(=S)N)/c2c(nc3cc(ccc3n2)[N+](=O)[O-])[O-])O)[N+](=O)[O-] C05317298
CC(C)[C@@H](C(=O)NNC(=O)c1ccccc1[N-]S(=O)(=O)c2cccs2)NC(=O)c3ccco3 C28693417
COc1cc(ccc1O)c2c(c(=O)c3c(cc(cc3o2)O)O)O[C@H]4[C@H]([C@@H]([C@@H]([C@H](O4)C(=O)[O-])O)O)O C31169843
C/C(=C\1/CC[C@]23[C@H]1CC[C@@]([C@H](C2)OC3)(C(=O)[O-])O)/CO[C@H]4[C@H]([C@@H]([C@@H]([C@@H](O4)CO)O)O)O C31170339
C/C(=C\1/CC[C@]23[C@H]1CC[C@@]([C@H](C2)OC3)(C(=O)[O-])O)/CO[C@H]4[C@H]([C@@H]([C@@H]([C@H](O4)CO)O)O)O C31170345
c1cc2c(cc1NC(=O)[C@@H]3CC=CC[C@@H]3C(=O)[O-])c(c[nH]2)[C@@H](C(=O)[O-])[NH+]4CCC[C@H]4C(=O)N C36357220
CC(=O)OC[C@@]12[C@H](C[C@@H](C[C@@]1(CC[C@@H]3[C@@H]2[C@@H](C[C@@]4([C@@]3(CC[C@@H]4C(=O)[O-])O)C)OC(=O)C)O)OC(=O)C)O C36372216
c1cc(ccc1[C@@H]([C@@H](CO)NS(=O)(=O)c2ccc(c(c2)C(=O)[O-])Br)O)[N+](=O)[O-] C02913842
COc1ccc(cc1OC)c2c3c([nH]n2)OC(=C([C@]34c5ccccc5N(C4=O)CC(=O)[O-])C#N)N C08439714
C[C@@H]([C@@H](C(=O)[O-])NC(=O)[C@H](CC(C)C)N1C(=O)[C@@]2(c3c(c4ccccc4[nH]3)CCN2C1=O)C)O C38564998
C[C@@H]([C@@H](C(=O)[O-])NC(=O)[C@H](C(C)C)N1C(=O)[C@@]2(c3c(c4ccccc4[nH]3)CCN2C1=O)C)O C38569844
C[C@@H]([C@@H](C(=O)[O-])NC(=O)C1CCC(CC1)CNC(=O)[C@H](C(C)C)NC(=O)OC(C)(C)C)O C38570479
c1cc(ccc1CS(=O)(=O)[C@H]2NN[C@H](O2)CCCNS(=O)(=O)c3ccc4c(c3)oc(n4)[O-])F C38794409
CCc1cccc2c1[nH]c3c2CCO[C@@]3(CC)CC(=O)O[C@H]4[C@@H]([C@@H]([C@@H]([C@@H](O4)C(=O)[O-])O)O)O C40433795
c1cc(ccc1[C@H]2c3c([nH]nc3C(=O)N2[C@H]4CCS(=O)(=O)C4)c5cc(ccc5[O-])Cl)OCC(=O)N C40548321
C[C@@]12CC/C(=N/OCC(=O)N3CCC[C@H]3C(=O)[O-])/C=C1CC[C@H]4[C@@H]2[C@@H](C[C@@]5([C@@H]4CC[C@]5(C(=O)CO)O)C)O C43741756
Cc1cc(=O)oc2c1ccc(c2)O[C@H]3[C@@H]([C@H]([C@H]([C@@H](O3)CO)OS(=O)(=O)[O-])O)NC(=O)C C44170066
CNS(=O)(=O)c1ccc(c(c1)C(=O)NNC(=O)c2c(cn(n2)c3ccccc3)[O-])Cl C45354010
CC(=O)c1ccc(c(c1O)[C@@H](C[C@@H](C(=O)[O-])OC)O[C@@H]2[C@@H]([C@@H]([C@@H]([C@@H](O2)CO)O)O)O)O C49601554
c1ccc(cc1)N2C3=NC(=O)[C@](C3=C(NC2=O)[O-])(C(F)(F)F)NS(=O)(=O)c4ccc(cc4)N C02872410
c1cc(ccc1C\2=NN(C(=O)/C2=N\Nc3ccc(cc3)S(=O)(=O)[O-])C(=S)N)[N+](=O)[O-] C12275789
[H]/N=C\1/[C@H](SC(=O)[C@H]1/N=C/c2cc(c(cc2O)O)O)CC(=O)Nc3ccc(cc3)C(=O)[O-] C58837307
CCOC(=O)C1=C(N2C(=O)[C@@H](SC2=C([C@H]1c3ccc(c(c3)OC)O)C#N)CC(=O)[O-])N C59293972
Cn1c(c-2nc(nc2n(c1=O)C)Sc3nc([nH]n3)N/N=C/c4cc(ccc4O)[N+](=O)[O-])[O-] C21075459
c1cc(oc1)CNC(=O)CSc2nc3c(cnn3c4ccc(cc4)S(=O)(=O)N)c(n2)[O-] C02718475
CC[C@H]1C[C@@H]([NH+](C1)C)C(=O)N[C@@H]([C@@H]2[C@@H]([C@@H]([C@@H]([C@@H](O2)SC)OP(=O)([O-])[O-])O)O)[C@@H](C)Cl C65739444
c1cc(ccc1[N+](=O)[O-])O[C@@]2(C[C@@H]([C@@H]([C@@H](O2)[C@@H]([C@@H](CO)O)O)NC(=O)CO)O)C(=O)[O-] C34914647
c1cc(c(cc1C(=O)CNC(=O)c2cc3c(s2)CC[NH2+]C3)OCC(=O)[O-])OCC(=O)[O-] C01543059
CO/N=C(/c1csc(n1)N)\C(=O)N[C@H]2[C@@H]3N(C2=O)C(=C(CS3)CSc4cnns4)C(=O)[O-] C04215275
Cc1c(scn1)/C=C\C2=C(N3[C@@H]([C@@H](C3=O)NC(=O)/C(=N\OC)/c4csc(n4)N)SC2)C(=O)[O-] C04215234
CCC[C@@H]1C[C@@H]([NH+](C1)C)C(=O)N[C@H]([C@H]2[C@H]([C@@H]([C@@H]([C@@H](O2)SC)OP(=O)([O-])[O-])O)O)[C@@H](C)Cl C11615966
CO/N=C(\c1csc(n1)N)/C(=O)N[C@H]2[C@H]3N(C2=O)C(=C(CS3)CSc4cnns4)C(=O)[O-] C11616473
c1cc2c(cc1c3c(n[nH]c3C(=O)[O-])c4ccc(cc4O)O[C@@H]5[C@H]([C@H]([C@@H]([C@H](O5)CO)O)O)O)OCCO2 C12656504
CC(C)C[C@@H](C(=O)N[C@H]([C@@H](C)O)C(=O)[O-])N1C(=O)[C@@]2(c3c(c4ccccc4[nH]3)CCN2C1=O)C C12876713
C[C@@H]([C@@H](C(=O)[O-])NC(=O)[C@H](C)N1C(=O)[C@@]2(c3c(c4cc(ccc4[nH]3)OC)CCN2C1=O)C)O C12877285
CC(C)[C@@H](C(=O)NCC1CCC(CC1)C(=O)N[C@@H]([C@H](C)O)C(=O)[O-])NC(=O)OC(C)(C)C C12885481
CCOc1ccc(cc1)c2nnc(n2CC(=O)[O-])SCC(=O)Nc3c(ccs3)C(=O)N C13195269
COc1ccccc1c2cc(=O)c3c(cc(cc3o2)O[C@H]4[C@H]([C@@H]([C@@H]([C@@H](O4)C(=O)[O-])O)O)O)O C14807288
C[C@@]12CC/C(=N\OCC(=O)NCCCCC(=O)[O-])/C=C1CC[C@@H]3[C@@H]2[C@@H](C[C@]4([C@H]3CC[C@]4(C(=O)CO)O)C)O C15958616
Cc1ccnc(n1)[N-]S(=O)(=O)c2ccc(cc2)NC(=O)/C(=C/c3ccc(cc3)OCC(=O)N)/C#N C20426686
COc1ccc(cc1)CNC(=O)CSc2nnc(n2N)N/N=C/c3cc(ccc3[O-])[N+](=O)[O-] C20527396
c1cc(cc(c1)[N+](=O)[O-])NC(=O)CSc2nnc(n2N)N/N=C/c3cc(ccc3[O-])[N+](=O)[O-] C20527417
COc1cc(cc(c1[O-])[N+](=O)[O-])/C=N/Nc2nnc(n2N)SCC(=O)Nc3ccccn3 C21326781
CC(=O)c1ccc(cc1)NC(=O)CSc2nnc(n2N)N/N=C/c3cc(c(c(c3)OC)[O-])[N+](=O)[O-] C21326962
C[C@H](C(=O)Nc1c(c2c(s1)CCC2)C(=O)N)OC(=O)Cn3c(=O)c4ccccc4c(n3)[O-] C21602023
c1nc2c(nc(nc2n1[C@@H]3C[C@@H](C=C3)CO[C@H]4[C@H]([C@H]([C@@H]([C@H](O4)C(=O)[O-])O)O)O)N)NC5CC5 C22046179
c1cc(ccc1[C@@H](/C(=N\NC(=S)N)/c2c(nc3cc(ccc3n2)[N+](=O)[O-])[O-])O)[N+](=O)[O-] C05317294
c1cc(ccc1[C@@H](/C(=N\NC(=S)NN)/c2c(nc3cc(ccc3n2)Cl)[O-])O)[N+](=O)[O-] C05398920
COc1cc(ccc1O)c2c(c(=O)c3c(cc(cc3o2)O)O)O[C@@H]4[C@H]([C@@H]([C@@H]([C@H](O4)C(=O)[O-])O)O)O C31169847
COC(=O)/C(=N/N)/[C@H](c1c(nc2cc(ccc2n1)[N+](=O)[O-])[O-])C(=O)/C(=N/c3[nH]c(nn3)[S-])/[O-] C16958024
CC[C@@H](C)[C@H](/C(=N/S(=O)(=O)[N-]C[C@@H]1[C@@H]([C@@H]([C@@H](O1)n2cnc3c2ncnc3N)O)O)/[O-])[NH3+] C35297917
CC(C)([C@@H]1CCC(=CC1)C(=O)OC[C@H]2[C@@H]([C@@H]([C@@H]([C@@H](O2)Oc3c(cc(cc3O)C(=O)[O-])O)O)O)O)O C35458873
Cc1cc(c(c(c1C(=O)O[C@H]2CC3=C(COC(=C3)/C=C/C(=O)[O-])C(=O)[C@@]2(C)O)OC)O)O C35466100
c1cc(ccc1c2ccc(o2)/C=C/3\C(=O)N(C(=S)S3)CC(=O)NCC(=O)[O-])S(=O)(=O)N C35520231
c1ccc(c(c1)[C@@H]2Nc3cc(c(cc3S(=O)(=O)N2)S(=O)(=O)N)Cl)OCC(=O)[O-] C03229969
c1cc(ccc1[C@H]([C@H](CO)NS(=O)(=O)c2ccc(c(c2)C(=O)[O-])Br)O)[N+](=O)[O-] C02913848
COc1ccc(cc1OC)c2c3c([nH]n2)OC(=C([C@@]34c5ccccc5N(C4=O)CC(=O)[O-])C#N)N C08439713
COc1c(cc2c(c1O)c(=O)cc(o2)c3ccc(cc3)O)O[C@H]4[C@@H]([C@H]([C@@H]([C@H](O4)C(=O)[O-])O)O)O C31160567
c1cc(ccc1CS(=O)(=O)[C@H]2NN[C@@H](O2)CNS(=O)(=O)c3ccc4c(c3)oc(n4)[O-])F C38794106
c1cc(ccc1CS(=O)(=O)[C@H]2NN[C@H](O2)CNS(=O)(=O)c3ccc4c(c3)oc(n4)[O-])F C38794111
COc1cc(ccc1O)/C=N/N=C/2\N(C(=O)[C@@H](S2)CC(=O)NCC(=O)[O-])c3ccc(cc3)O C39769064
c1cc(ccc1[C@H]2c3c([nH]nc3C(=O)N2[C@@H]4CCS(=O)(=O)C4)c5cc(ccc5[O-])Cl)OCC(=O)N C38702072
COc1cccc(c1O)[C@@H]2[C@H]3[C@@H](C(=O)N(C3=O)c4cccc(c4)[N+](=O)[O-])[C@@]([NH2+]2)(CC(=O)[O-])C(=O)[O-] C33931436
Cc1ccc(cc1Cl)N2C(=O)[C@H]3[C@H]([NH2+][C@@]([C@@H]3C2=O)(CC(=O)[O-])C(=O)[O-])c4cccc(c4O)OC C33931439
c1ccc(cc1)NC(=S)N/N=C\C(=N/NC(=S)Nc2ccccc2)\[C@H]([C@H]([C@@H](CO)O)O)[O-] C43224434
c1cc(ccc1[N+](=O)[O-])O[C@@]2(C[C@@H]([C@H]([C@H](O2)[C@@H]([C@@H](CO)O)O)NC(=O)CO)O)C(=O)[O-] C44021699
c1cc(ccc1[N+](=O)[O-])O[C@]2(C[C@@H]([C@H]([C@H](O2)[C@@H]([C@@H](CO)O)O)NC(=O)CO)O)C(=O)[O-] C44170573
c1cc2c(cc1OC[C@H]3[C@@H]([C@@H]([C@H]([C@@H](O3)O)O)O)O)sc(n2)C4=N[C@H](CS4)C(=O)[O-] C44171706
CC(C)(C)NS(=O)(=O)c1ccc(o1)C(=O)NNC(=O)c2c(cn(n2)c3ccccc3)[O-] C46670035
CC(=O)c1ccc(c(c1O)[C@H](C[C@@H](C(=O)[O-])OC)O[C@@H]2[C@@H]([C@@H]([C@@H]([C@@H](O2)CO)O)O)O)O C49601555
CC(=O)c1ccc(c(c1O)[C@H](C[C@H](C(=O)[O-])OC)O[C@@H]2[C@@H]([C@@H]([C@@H]([C@@H](O2)CO)O)O)O)O C49601558
CCOC(=O)C1=C(N2C(=O)[C@H](SC2=C([C@@H]1c3ccc(c(c3)OC)O)C#N)CC(=O)[O-])N C59293971
Cn1c(c-2nc(nc2n(c1=O)C)Sc3nc([nH]n3)N/N=C/c4cccc(c4O)CC=C)[O-] C21075847
COc1ccc(cc1)COc2ccc(o2)/C=N/Nc3[nH]nc(n3)SC/C(=N/c4[nH]ncn4)/[O-] C20424760
CCCCNc1ccc(cc1[N-]S(=O)(=O)c2cc3c(nn(c3nc2)C)C)S(=O)(=O)N C60353886
c1nc2c(nc(nc2n1[C@H]3C[C@H](C=C3)CO[C@@H]4[C@@H]([C@@H]([C@@H]([C@@H](O4)C(=O)[O-])O)O)O)N)NC5CC5 C65733844
CC(C)(C(=O)O[C@@H]1[C@@H]([C@@H]([C@@H]([C@@H](O1)C(=O)[O-])O)O)O)Oc2ccc(cc2)[C@@H](c3ccc(cc3)Cl)O C65742642
CC(=O)N[C@@](CCCN1C(=O)c2ccccc2C1=O)(c3n[n-]nn3)C(=O)OC C05225299
C(CC[NH+](CCC(=O)[O-])CCC(=O)[O-])C[NH+](CCC(=O)[O-])CCC(=O)[O-] C05501174
CCn1cc(c(n1)C(=O)NCCOC)NC(=O)[C@@H]2[C@H]3C[C@@H]([C@@H]2C(=O)[O-])C=C3 C06490192
COC(=O)c1cn(nn1)[C@H]2CO[C@H]3[C@@H]2OC[C@@H]3NC(=O)CSCC(=O)[O-] C04260949
CCOc1ccc(cc1OCC)S(=O)(=O)N(CC(=O)[O-])[C@H]2CCS(=O)(=O)C2 C13030307
CCCc1nnc(n1CC(=O)[O-])S[C@H](C)C(=O)N(C)[C@@H]2CCS(=O)(=O)C2 C13232226
CN\1C(=O)[C@@H](S/C1=N\N=C\c2cc(c(c(c2)OC)OC)OC)CC(=O)[O-] C13464752
CC(=O)OCC1=C(N2[C@@H]([C@@H](C2=O)NC(=O)COc3ccccc3)SC1)C(=O)[O-] C13544614
c1c(cc(cc1[N+](=O)[O-])SC[C@@H](CO)O)NC(=O)CSCC(=O)[O-] C02764957
c1c(cc(cc1[N+](=O)[O-])SC[C@H](CO)O)NC(=O)CSCC(=O)[O-] C02764958
CCCO[C@@H]1[C@H]([C@@H]([C@H]([C@@H](O1)CS(=O)(=O)[O-])OC(=O)C)OC(=O)C)OC(=O)C C16953226
CCn1cc(c(n1)C(=O)NCCOC)NC(=O)[C@@H]2[C@@H]3C[C@H]([C@@H]2C(=O)[O-])C=C3 C17076946
CCOc1cc(ccc1O)[C@@H]2C(=C(C(=O)N2CCOCCO)[O-])C(=O)c3ccco3 C19923465
COc1cc(cc(c1OC)OC)C(=O)N/N=C/c2ccc(o2)S(=O)(=O)[O-] C22633106
c1ccc(c(c1)O)OCC(=O)N2CCN(CC2)C[C@H](CS(=O)(=O)[O-])O C24868961
c1cc(ccc1OC[C@@H](CS(=O)(=O)[O-])O)OC[C@@H](CS(=O)(=O)[O-])O C25664527
CC1([C@@H](N2[C@H](S1(=O)=O)CC2=O)C(=O)OCOC(=O)CCCC(=O)[O-])C C27094032
C=CCCCCCCCCC(=O)NCCOC(=O)[C@@H](CC(=O)[O-])S(=O)(=O)[O-] C05157643
c1ccc(cc1)C(=O)C[C@@H]2[C@]3(CN(C[C@@]2(C(=O)C=C3)[N+](=O)[O-])CC(=O)[O-])[N+](=O)[O-] C36033898
C(COCCOCCN(CC(=O)[O-])CC(=O)[O-])[NH+](CC(=O)[O-])CC(=O)[O-] C19419005
C1=C(O[C@@H]([C@@H]([C@@H]1O)OS(=O)(=O)[O-])O[C@@H]2[C@@H](O[C@@H]([C@@H]([C@@H]2O)NS(=O)(=O)[O-])O)CO)C(=O)[O-] C38664816
CS(=O)(=O)N1CCC(CC1)C(=O)N[C@H]2[N-]C(=CS2)Cc3n[nH]c(=S)n3CC=C C38798876
c1ccc(c(c1)/C=C/C=C\2/C(=O)N(C(=S)S2)[C@@H](CC(=O)N)C(=O)[O-])[N+](=O)[O-] C39862043
CN(C)S(=O)(=O)c1ccc(cc1)C(=O)C2=C(C(=O)N([C@@H]2c3ccc(cc3)O)CCO)[O-] C40110564
CS(=O)(=O)CCN1C(=O)[C@H]2[C@H]([NH2+][C@@]([C@@H]2C1=O)(CC(=O)[O-])C(=O)[O-])c3ccc(cc3)c4ccccc4 C43218377
CC(C)(C)N1C(=O)[C@H]2[C@@H]([NH2+][C@@]([C@@H]2C1=O)(CC(=O)[O-])C(=O)[O-])c3cccc(c3)OC(F)(F)F C33919961
COc1ccc(c2c1cccc2)[C@@H]3[C@H]4[C@@H](C(=O)N(C4=O)Cc5ccccc5)[C@@]([NH2+]3)(CC(=O)[O-])C(=O)[O-] C33934139
CC(=O)N[C@@H](C=O)[C@@H]([C@@H]([C@@H](COS(=O)(=O)[O-])O)OS(=O)(=O)[O-])O C04533944
CCOC(=O)c1c[nH]nc1S(=O)(=O)[N-]c2ccc(c(c2)F)n3cncn3 C48303456
Cn1cc(nc1)S(=O)(=O)N2CCN(CC2)Cc3nc(on3)CCC(=O)[O-] C49453244
CC(C)N/C(=C(\C#N)/C(=O)CN1C(=O)[C@](NC1=O)(C)c2ccc(cc2)OC)/[O-] C50985672
c1c(c(cc2c1OCCO2)[N+](=O)[O-])N/C(=C(\C#N)/C(=O)CNC(=O)C3CC3)/[O-] C51264903
c1c(c(cc2c1OCCO2)[N+](=O)[O-])N/C(=C(\C#N)/C(=O)CC[C@H]3CCCO3)/[O-] C51265246
c1ccc(cc1)N2C(=O)/C(=N\Nc3ccccc3[N+](=O)[O-])/C(=N2)[C@H]([C@@H](CO)O)[O-] C16488455
COC(=O)CS(=O)(=O)c1cc(cc(c1/N=C(\[O-])/OC)[N+](=O)[O-])[N+](=O)[O-] C08854710
c1cc(cc(c1)[N+](=O)[O-])/C=N/Nc2nc([nH]n2)SC/C(=N/c3[nH]ncn3)/[O-] C21036964
CC(=O)OC[C@H]1[C@H]([C@@H]([C@@H]([C@@H](O1)c2[n-]nnn2)OC(=O)C)OC(=O)C)OC(=O)C C34262466
C1CC(C(=O)C(C1)(CCC(=O)[O-])CCC(=O)[O-])(CCC(=O)[O-])CCC(=O)[O-] C04416789
Cc1cc(no1)CC(=O)NCCS(=O)(=O)[N-]c2cccc(c2)NC(=O)C C62216324
CCCNS(=O)(=O)NCCS(=O)(=O)[N-]c1cccc(c1)NC(=O)C C62216342
CCCn1c(=O)[nH]nc1SCC(=O)C2=C(N(C(=O)N([C@H]2N)CCC)C)[O-] C38675540
C[C@@H](/C(=N/S(=O)(=O)c1cccc(c1)n2cnnn2)/[O-])OC[C@@H]3CCCCO3 C64099659
C[C@@H](/C(=N/S(=O)(=O)c1cc(n(c1)C)C(=O)N)/[O-])OC[C@@H]2CCCCO2 C64099964
CN(C)S(=O)(=O)/N=C(/c1cc(c(cc1[N+](=O)[O-])OCCOC)OC)\[O-] C52769138
COc1ccc(cc1[N+](=O)[O-])c2c(cn(n2)CCC#N)/C(=N/S(=O)(=O)C)/[O-] C65041900
Cn1cc(cc1C(=O)N)S(=O)(=O)/N=C(/c2ccccc2OCCOC)\[O-] C66003202
CCn1cc(cn1)S(=O)(=O)[N-]c2nc(cs2)c3ccc(o3)CNC(=O)C C66250712
CCn1cc(cn1)S(=O)(=O)[N-]c2ccc(c(c2)OC)S(=O)(=O)NC C66588070
c1ccc(cc1)N(CCC#N)C(=O)CC/C(=N/c2[nH]nc(n2)c3ccoc3)/[O-] C66621820
CCn1c(n[nH]c1=S)CCNC(=O)c2cc(ccc2O)[N-]S(=O)(=O)C C67119164
CCOc1ccc(cc1)C2=N[C@H]([NH2+][C@@H](C2)c3cc(ccc3O)Br)C(C)C C04729447
CCOc1cc(ccc1O)[C@H]2[C@@H]3CCCC[C@@]3(CC[NH+]2C/C=C/c4ccccc4)O C06553786
c1cc(ccc1C[NH2+]CC(=O)Nc2ccc(cc2)I)Cl C02570945
Cc1ccc2c(c1)c3c([nH]2)[C@H](CCC3)[NH2+]C[C@@H]4[C@H]5C=C6[C@H](CCC[C@@]6(C[C@H]5OC4=O)C)C C08918491
COc1cccc(c1O)[C@H]2CC(=N[C@@H]([NH2+]2)c3cccs3)c4ccc(cc4)Br C09407929
C[C@@H](C(=O)Nc1ccccc1Cl)[NH2+][C@H](c2ccc(cc2)F)c3cccs3 C11042554
CC1(CC(CC(C1)(C)C)NC(=O)C[C@@H]2C(=O)NCC[NH+]2Cc3cccs3)C C11770497
COc1cccc(c1C[NH+]2CCC[C@@H](C2)c3c(cn[nH]3)c4cccc5c4cccc5)O C12122107
c1cc(ccc1NC(=S)NC2C[C@@H]3CCC[C@H](C2)[NH+]3C4CCCCC4)Cl C12499119
C[C@@H](C(=O)Nc1ccc(cc1)Cl)[NH+]2CCC[C@H](C2)C(=O)Nc3ccccc3 C12805905
Cc1ccc2c(c1)c3c([nH]2)[C@H](CCC3)[NH2+]C[C@H]4[C@H]5C[C@H]6C(=C)CCC[C@@]6(C[C@H]5OC4=O)C C12864207
c1ccc(cc1)c2ccc(cc2)[C@@H](C[NH+]3CCC4(CC3)C[C@H](c5cc(ccc5O4)F)O)O C19374116
CCOc1ccc(cc1OCC)[C@@H](c2ccccc2I)[NH3+] C19967833
CCNC(=O)[C@@H]1C[C@@H](CN1Cc2cccc3c2cccc3)[NH2+]C4C5CC6CC(C5)CC4C6 C20293876
CC[NH+]1CCc2c(sc(c2CNC(=O)NC3CCCCC3)n4cccc4)C1 C20860254
c1cc(ccc1NC(=O)C[NH+]2CCC[C@H]2C(=O)Nc3ccc(cc3Cl)Cl)F C26456770
C[NH2+][C@@H](c1ccc(cc1)I)c2ccc3c(c2)CCC(=O)N3 C35490450
CCOc1c(cc(cc1Br)Br)C[NH2+]C23C[C@H]4C[C@@H](C2)CC(C4)(C3)O C17918564
c1cc(sc1)[C@H]2C[C@@H](N3C(=[NH+]2)C=C(N3)C(=O)NC45CC6CC(C4)CC(C6)C5)C(F)(F)F C04018823
c1c(cc(c(c1Br)OC[C@@H](C[NH2+]C2CC2)O)Br)Br C36951228
CCOc1c(cc(cc1Br)C[NH2+][C@H]2CCC[C@@H](C2)O)Br C37321105
c1cc(c(cc1Br)F)[C@H](c2cc3c(cc2Br)OCCO3)[NH3+] C37331886
c1ccc(c(c1)[C@@H]2CC(=N[C@@H]([NH2+]2)c3ccc(cc3)Br)c4ccc5c(c4)OCO5)O C13831074
c1ccc(c(c1)[C@@H]2CC(=N[C@@H]([NH2+]2)c3cccc(c3)Br)c4ccc5c(c4)OCO5)O C09542074
c1cc2c(cc1Cl)c3cc(ccc3n2C[C@H](C[NH2+]C[C@@H]4CCCO4)O)Cl C04192510
c1c(cc(c(c1Br)NC[C@@H](C[NH+]2CCCC2)O)Br)Br C37885279
c1ccc(c(c1)[C@H]2CC(=N[C@@H]([NH2+]2)c3cccc(c3)Br)c4ccc5c(c4)OCO5)O C09542078
CCCC1([C@@H]([C@@H]([NH2+][C@@H]([C@@H]1C)c2ccc(cc2)N(C)C)c3ccc(cc3)N(C)C)C)O C36055664
C[C@@H]1CCC[C@@H]([C@@H]1C)NC(=O)[C@@H]2CN(CC23CC[NH2+]CC3)C(=O)c4ccc(c(c4)Cl)Cl C39637097
CCC[C@@H](C)C(=O)N1C[C@H](C2(C1)CC[NH2+]CC2)C(=O)NC3CCCCCCC3 C39659731
c1c(cc(cc1Cl)Cl)C(=O)N2C[C@@H](C3(C2)CC[NH2+]CC3)C(=O)NC4CCCCCCC4 C39659771
c1cc(c(cc1C(=O)N2C[C@H](C3(C2)CC[NH2+]CC3)C(=O)NC4CCCCCCC4)C(F)(F)F)F C39659782
c1cc(c(cc1C(=O)N2C[C@@H](C3(C2)CC[NH2+]CC3)C(=O)NC4CCCCCCC4)F)C(F)(F)F C39659783
c1c(cc(cc1C(F)(F)F)F)C(=O)N2C[C@@H](C3(C2)CC[NH2+]CC3)C(=O)NC4CCCCCCC4 C39659785
COC(=O)c1cc(cc(c1NC(=O)C[C@@H]2CCC[NH2+]2)Br)Br C42168466
Cc1ccc(c(c1)C)[C@H]2CSC[C@H]([NH2+]2)C(=O)NC[C@@H]3CC[C@H]4C[C@@H]3C4(C)C C44165690
CC1(CCC(c2c1ccc(c2)[C@H]3C[S@](=O)C[C@H]([NH2+]3)C(=O)NCCc4ccccc4F)(C)C)C C44170881
Cc1ccc(c(c1)Cl)NC(=O)[C@@H](C)[NH+]2CCC[C@@H](C2)C(=O)Nc3ccccc3 C45841504
CC(C)[NH+]1CC[C@H](C1)NC(=O)Nc2ccc(cc2Br)Br C49299896
c1ccc(c(c1)NC(=O)NC[C@@H](c2cccs2)[NH+]3CCCC3)Br C43133600
Cc1cc(cc(c1)NC(=S)N(Cc2cccs2)C3CC([NH2+]C(C3)(C)C)(C)C)C C06572254
Cc1ccc(c(c1)C)NC(=S)N(Cc2cccs2)C3CC([NH2+]C(C3)(C)C)(C)C C59169797
c1ccc(cc1)/[NH+]=c\2/c(cc3cc(cc(c3o2)Br)Br)C(=S)N C59170753
COc1cc(cc2c1o/c(=[NH+]\c3ccc(cc3)F)/c(c2)C(=S)N)Br C59171072
CC(C)[NH+]1CCc2c(sc3c2C(=N[C@H](N3)c4ccc(c(c4)I)OC)O)C1 C15946351
c1ccc(cc1)/N=C(/[C@H]2Nc3ccccc3S2)\N/N=C/C4=c5ccccc5=[NH+]C4 C63279363
C[C@@H]1C(=c2cc(ccc2=[NH+]1)Cl)CCNC(=S)Nc3ccc(cc3)I C63664038
Cc1cccc(c1C)N/C(=[NH+]\C2C[C@H]3CCC[C@@H](C2)[NH+]3Cc4cccs4)/[S-] C13471216
Cc1ccc(s1)C(=O)N2CC[C@]3(C2)/C(=[NH+]/C(C)(C)C)/Nc4ccccc4CN3 C65265960
C[C@@H](C(=O)Nc1cc(ccc1F)F)[NH2+]CC2(CCOCC2)c3cccc(c3)F C66390200
CN(C[P@@](=O)(C[C@@H](CC(=O)[O-])C(=O)[O-])O)C=O C02129441
C1[C@@H]2C=C[C@H]1[C@@H]([C@@H]2C(=O)NCC(=O)NCC(=O)[O-])C(=O)[O-] C04666683
CC1=NN(C(=O)C1)c2cc(cc(c2O)C(=O)[O-])S(=O)(=O)[O-] C04128393
C(CNC(=O)C=CC(=O)[O-])CNC(=O)C=CC(=O)[O-] C08616666
c1cc(c(cc1[N+](=O)[O-])/C=N/[C@@H](Cc2c[nH]cn2)C(=O)[O-])[O-] C05530759
C[C@H]([C@@H](C(=O)[O-])NS(=O)(=O)c1ccc(c(c1)[N+](=O)[O-])[O-])O C20020490
C(CC[C@@H](C(=O)[O-])[P@](=O)(O)[O-])C[C@@H](C(=O)[O-])[NH3+] C20112385
C(CC[C@H](C(=O)[O-])[P@](=O)(O)[O-])C[C@H](C(=O)[O-])[NH3+] C20112393
CC(C)(C(=O)[O-])O/N=C(/c1csc(n1)N)\C(=O)[O-] C21297226
CC(C)(C(=O)[O-])O/N=C(\c1csc(n1)N)/C(=O)[O-] C21992425
c1ccc(c(c1)C(=O)[O-])O[C@@H]2[C@H]([C@@H]([C@@H]([C@H](O2)C(=O)[O-])O)O)O C22066470
Cc1c(c(c(cn1)CO[P@](=O)(O)[O-])C[NH2+]C2(CC2)C(=O)[O-])[O-] C24466670
C1CN(CCN1C[C@@H](CS(=O)(=O)[O-])O)C(=O)CCC(=O)[O-] C24868898
c1ccc(c(c1)/C=C\2/C(=N/N)/NC(=O)N=C2[O-])OCC(=O)[O-] C32601359
Cc1c(c(n(n1)c2ccccc2)[O-])/C=C/3\C(=C(C(=O)N(C3=O)CC(=O)[O-])C(=O)N)C C35183207
c1cc(=O)n(nc1[O-])CC(=O)NCC(=O)NCC(=O)[O-] C35383539
c1cc(c(cc1N)S(=O)(=O)[O-])CCc2cc(cc(c2)S(=O)(=O)[O-])N C35644247
c1cc(c(cc1S(=O)(=O)N)C(=O)[O-])OCCC(=O)[O-] C37368581
c1csc(c1C(=O)N)[N-]S(=O)(=O)N2CCC[C@@H](C2)C(=O)[O-] C37656937
c1csc(c1C(=O)N)[N-]S(=O)(=O)N2CCC[C@H](C2)C(=O)[O-] C37656938
CC(=O)Nc1c(cc(c(c1)NC(=O)C)/C=C/C(=O)[O-])/C=C/C(=O)[O-] C38167064
C1S(=O)(=O)C[C@@H]([C@H]1NC(=O)/C=C/C(=O)[O-])NC(=O)/C=C/C(=O)[O-] C38194896
c1c(c(=O)[nH]c(n1)[O-])S(=O)(=O)N2C[C@H](C[C@H]2C(=O)[O-])O C40396403
C[C@@H]1CCCC[C@@]1(C(=O)[O-])NC(=O)c2cc(c[n-]2)[N+](=O)[O-] C41037452
c1c(nc([nH]c1=O)[O-])C(=O)N2CCC[C@@H]2CC(=O)[O-] C42144440
Cc1c(ccc(c1OC)[C@@H]2[C@H]3[C@@H](C(=NC3=O)[O-])[C@@]([NH2+]2)(CC(=O)[O-])C(=O)[O-])OC C33925303
C[C@@H](c1[n-]nnn1)NC(=O)[C@@H]2CC=CC[C@@H]2C(=O)[O-] C44928308
C[C@H](c1[n-]nnn1)NC(=O)[C@@H]2CC=CC[C@@H]2C(=O)[O-] C44928309
C[C@H](c1[n-]nnn1)NC(=O)C[C@](C)(C(C)C)C(=O)[O-] C44928334
C[C@H](c1[n-]nnn1)NC(=O)C[C@@](C)(C(C)C)C(=O)[O-] C44928335
C[C@@H](c1[n-]nnn1)NS(=O)(=O)N2CCC[C@@H](C2)C(=O)[O-] C44929697
c1c(c(n[nH]1)S(=O)(=O)NCc2[n-]nnn2)C(=O)[O-] C44929951
C[C@H](c1[n-]nnn1)NC(=O)NC2(CCCCC2)C(=O)[O-] C44935337
C[C@H](c1[n-]nnn1)NC(=O)N2C[C@H](C[C@@H]2C(=O)[O-])OC C44935366
C[C@@H]1CCC[C@](C1)(C(=O)[O-])NC(=O)NCc2[n-]nnn2 C44936419
c1cc(cc(c1)OCC(=O)[O-])NC(=O)NCc2[n-]nnn2 C44936650
c1csc2c1[C@@H](N(CC2)C(=O)NCc3[n-]nnn3)C(=O)[O-] C44936699
c1cc(ccc1C(=O)[O-])NC(=O)c2nc([n-]n2)n3cnnc3 C19933187
c1ccc(c(c1)C(=O)Nc2[n-]nc(n2)C(=O)[O-])[N+](=O)[O-] C38711276
c1cc(ccc1N/N=C\2/C(=NN=C2[O-])C(F)(F)F)S(=O)(=O)[O-] C05569753
Cc1c(c(nc(n1)n2cc(nc2)C(=O)[O-])[O-])CCO C57329864
c1cc(ccc1[N-]S(=O)(=O)CC(=O)[O-])OCC(=O)N C37041797
c1cc(ccc1NC(=O)C(=O)[O-])S(=O)(=O)[N-]c2nccs2 C20199445
CC(C)[C@@H](C(=O)[O-])n1cc(c(=O)cc1CN(C)CC(=O)[O-])O C62391336
CN(Cc1cc(=O)c(cn1CCCC(=O)[O-])O)CC(=O)[O-] C62391839
C[C@@]1(CCCN(C1)C(=O)c2cc(=O)[nH]c(n2)[O-])C(=O)[O-] C62868422
Cc1c(c(n[nH]1)C)S(=O)(=O)[N-]c2cc(cnc2)C(=O)[O-] C62946971
CS(=O)(=O)CCS(=O)(=O)[N-]c1ccc(cc1C(=O)[O-])N C63142127
c1cnc(c(n1)C(=O)[O-])NC(=O)c2cc(c[n-]2)[N+](=O)[O-] C63215585
CC[C@]1(C(=NC(=O)N(C1=O)[C@H]2[C@@H]([C@@H]([C@@H]([C@@H](O2)C(=O)[O-])O)O)O)[O-])c3ccccc3 C65748424
c1nncn1N(CCc2[n-]nnn2)CCc3[n-]nnn3 C04501953
C[C@@H]1[C@H]2C=C[C@@H](N1C(=O)OC)[C@H]([C@H]2C(=O)[O-])C(=O)[O-] C05450981
C(CS(=O)(=O)CC(=O)[O-])S(=O)(=O)CC(=O)[O-] C01572177
c1cc(cc2c1cc(c(c2)S(=O)(=O)[O-])O)S(=O)(=O)[O-] C01687254
c1cc2c(cc1S(=O)(=O)[O-])[nH]cc(c2=O)C(=O)[O-] C05606472
c1ccc(cc1)/N=N/c2c(cc3cc(cc(c3c2O)N)S(=O)(=O)[O-])S(=O)(=O)[O-] C04365609
CC1(CC(=O)C(C(=O)C1)/C=N/[C@@H](CC(=O)[O-])C(=O)[O-])C C00967476
CC1(CC(=O)C(C(=O)C1)/C=N/[C@H](CC(=O)[O-])C(=O)[O-])C C00967477
C[C@H]1[C@H]2C=C[C@@H](N1C(=O)OC)[C@H]([C@@H]2C(=O)[O-])C(=O)[O-] C15971507
C[C@@H]1[C@H]2C=C[C@@H](N1C(=O)OC)[C@H]([C@@H]2C(=O)[O-])C(=O)[O-] C15971509
c1c(cc(=O)[nH]c1[O-])C(=O)N2CCC(CC2)C(=O)[O-] C19479719
c1c(cc(=O)[nH]c1[O-])C(=O)N2CCC[C@@H](C2)C(=O)[O-] C19487228
C[C@@H](C(=O)[O-])N1c2ccccc2O[C@H](C1=O)CC(=O)[O-] C19768264
C1COCC[NH+]1C[C@H](C[P@](=O)(O)[O-])P(=O)([O-])[O-] C19817635
CCOC(=O)c1cc(n(n1)c2ccc(cc2)S(=O)(=O)[O-])[O-] C22633028
C1CN(CCN1CCS(=O)(=O)[O-])C(=O)CC(=O)[O-] C24868756
c1cc2c(cc1O)c(cc(c2[O-])N=O)S(=O)(=O)[O-] C27832849
c1cc2c3c(c1)c(=O)c(c(n3CC2)[O-])C(=O)c4[n-]nnn4 C19801286
COC(=O)[C@H]([C@@H](C(=O)OC)[P@@H](=O)[O-])[P@@H](=O)[O-] C15188640
COC(=O)[C@@H]([C@H](C(=O)OC)[P@@H](=O)[O-])[P@@H](=O)[O-] C15188642
c1cc(=O)n(nc1[O-])CC(=O)N(CC2CC2)CC(=O)[O-] C36884419
c1c(cn(n1)CC(=O)[O-])S(=O)(=O)[N-]c2nnc(o2)C3CC3 C36900708
c1c(cc(=O)[nH]c1[O-])C(=O)NC2(CCCC2)C(=O)[O-] C36946915
c1cc(ncc1[N-]S(=O)(=O)CC(=O)[O-])n2cncn2 C37029842
c1nc2c(n1[C@@H]3[C@H]([C@@H]4[C@@H](O3)CO[P@@](=O)(O4)[O-])O)[nH]c(nc2=O)[O-] C37250155
c1cc(=O)n(nc1[O-])CC(=O)N2CCC[C@H](C2)C(=O)[O-] C37435930
c1cc(cc(c1)C(=O)N2CSC[C@@H]2C(=O)[O-])c3[n-]nnn3 C37453935
CO[C@@H]1C[C@@H](N(C1)C(=O)c2ccc(nn2)[O-])C(=O)[O-] C37455127
Cc1cc(no1)[N-]S(=O)(=O)N2CCC[C@H](C2)C(=O)[O-] C37655597
Cc1cc(on1)[N-]S(=O)(=O)N2CCC(CC2)C(=O)[O-] C37656099
c1cnc(cn1)[N-]S(=O)(=O)N2CCC(CC2)C(=O)[O-] C37656931
Cn1cc(cn1)[N-]S(=O)(=O)c2c(cn[nH]2)C(=O)[O-] C37732011
CC(C)N(CC(=O)[O-])C(=O)Cn1c(=O)ccc(n1)[O-] C37994171
Cc1cc(ccc1S(=O)(=O)[O-])NC(=O)[C@H]2CC=CC[C@H]2C(=O)[O-] C39899407
C1[C@@H]2[C@H]([C@H]([C@@H](O2)N3CN=C4C3=NC(=NC4=O)[NH-])O)O[P@@](=O)(O1)[O-] C13545961
C[C@@H](c1[n-]nnn1)NC(=O)N2C[C@@H](C[C@@H]2C(=O)[O-])O C44935764
c1ccc(c(c1)C(=O)[O-])O[C@H]2[C@@H]([C@H]([C@@H]([C@@H](O2)C(=O)[O-])O)O)O C44964135
COc1cc(ccc1O)[C@@H]2c3c(nc(s3)[O-])S[C@H]4[C@H]2C(=O)N(C4=O)CC(=O)[O-] C47144946
COC(=O)[C@@H]([C@@H](C(=O)OC)[P@@H](=O)[O-])[P@@H](=O)[O-] C15188644
C[C@H](C(=O)[O-])n1cc(c(=O)c2c1cc(cc2)[N+](=O)[O-])C(=O)[O-] C53994971
CC[NH+](CC)C[C@@H](C[P@](=O)(O)[O-])P(=O)([O-])[O-] C19817794
c1cc2c3c(ccc4c3c1C(=O)N(C4=O)CC(=O)[O-])C(=O)N(C2=O)CC(=O)[O-] C59372129
C/C(=N/S(=O)(=O)c1ccc(cc1)NC(=O)C(=O)[O-])/[O-] C20199428
c1conc1[N-]S(=O)(=O)c2cnn(c2)CC(=O)[O-] C61685342
COCc1c(sc(n1)NC(=O)/C=C/C(=O)[O-])C(=O)[O-] C62469733
C[C@]1(CCCN(C1)C(=O)Cn2c(=O)ccc(n2)[O-])C(=O)[O-] C62868685
CC[C@@]1(CCN(C1)C(=O)c2cc([nH]c(=O)c2)[O-])C(=O)[O-] C62914494
CC[C@]1(CCN(C1)C(=O)c2cc([nH]c(=O)c2)[O-])C(=O)[O-] C62914495
CCOCCS(=O)(=O)[N-]c1c(nccn1)C(=O)[O-] C63216529
c1ccc(c(c1)C(=O)[O-])NC(=O)c2[n-]c(nn2)n3cnnc3 C19933190
C(CCCNC(=O)/C=C/C(=O)[O-])CCNC(=O)/C=C/C(=O)[O-] C03894860
c1ccc2c(c1)C(=O)C3=C(C2=O)[C@@]([C@]([C@@H]4[C@@H]3C=CC=N4)(O)S(=O)(=O)[O-])(O)S(=O)(=O)[O-] C04411154
c1c2cc(cc(c2c(cc1S(=O)(=O)[O-])[N+](=O)[O-])S(=O)(=O)[O-])S(=O)(=O)[O-] C04783151
C(CC(CCc1n[n-]nn1)(CCc2n[n-]nn2)[N+](=O)[O-])c3n[n-]nn3 C08694216
COc1cc(c2ccc3c(cc(c4c3c2c1cc4)S(=O)(=O)[O-])S(=O)(=O)[O-])S(=O)(=O)[O-] C14983171
CC(C)(C(=O)[O-])NC(=O)CCCCC(=O)NC(C)(C)C(=O)[O-] C05283841
c1cc(ccc1c2ccnc3c2C=C[C@H]4[C@@H]3N=CC=C4c5ccc(cc5)S(=O)(=O)[O-])S(=O)(=O)[O-] C04806121
C1C(C[C@H]([NH2+][C@H]1S(=O)(=O)[O-])S(=O)(=O)[O-])S(=O)(=O)[O-] C16940263
C(C=C([C@H](O)S(=O)(=O)[O-])[C@H](O)S(=O)(=O)[O-])[C@H](O)S(=O)(=O)[O-] C16968980
c1cc(c(c(c1)[N+](=O)[O-])[O-])/C=C\2/C(=O)N(C(=S)S2)CC(=O)[O-] C18011456
COc1cc(cc(c1[O-])/C=N/N/C(=C/[N+](=O)[O-])/[O-])[N+](=O)[O-] C20068878
c1cc(ccc1[N+](=O)[O-])OS(=O)(=O)[N-]CCCC(=O)[O-] C20458632
C1CC(=O)C(C1)(c2c(nc3nnc(n3n2)N)[O-])c4c(nc5nnc(n5n4)N)[O-] C25585640
C1C[C@@H]([C@@H](C[C@@H]1CS(=O)(=O)[O-])CS(=O)(=O)[O-])CS(=O)(=O)[O-] C26832318
COC(=O)C[C@H]([C@H](C(=O)[O-])OC(=O)/C=C\c1ccc(cc1)O)C(=O)[O-] C31165081
COC(=O)C[C@H]([C@@H](C(=O)[O-])OC(=O)/C=C\c1ccc(cc1)O)C(=O)[O-] C31165089
COC(=O)C[C@@H]([C@H](C(=O)[O-])OC(=O)/C=C/c1ccc(cc1)O)C(=O)[O-] C31168608
COC(=O)C[C@@H]([C@@H](C(=O)[O-])OC(=O)/C=C/c1ccc(cc1)O)C(=O)[O-] C31168616
c1cc(c(cc1NC(=O)/C=C/C(=O)[O-])C(=O)[O-])N2CCOCC2 C02973313
c1cc2c(cc1S(=O)(=O)[O-])c(c([nH]2)C3=[NH+]c4c(cc(cc4S(=O)(=O)[O-])S(=O)(=O)[O-])C3=O)[O-] C04261888
Cc1cc(on1)[N-]S(=O)(=O)c2cc(n(c2)C3CC3)C(=O)[O-] C36864110
c1c(c(cc(c1[N+](=O)[O-])F)F)[N-]S(=O)(=O)CC(=O)[O-] C37047504
Cc1cc(no1)[N-]S(=O)(=O)c2c(oc(c2C(=O)[O-])C)C C37300398
Cc1cc(on1)[N-]S(=O)(=O)c2c(oc(c2C(=O)[O-])C)C C37300474
CCOC(=O)/C(=C/C(=O)CC/C(=C/C(=O)C(=O)OCC)/[O-])/[O-] C37638670
CCn1cc(ccc1=O)[N-]S(=O)(=O)c2ccc(o2)C(=O)[O-] C37789631
Cn1cc(ccc1=O)[N-]S(=O)(=O)c2ccc(o2)C(=O)[O-] C37789815
CCCCC[NH+](C)CC[C@@](O)([P@](=O)(O)[O-])P(=O)([O-])[O-] C20444137
[C@H]1([C@H](N([C@H]([C@H](N1S(=O)(=O)[O-])O)O)S(=O)(=O)[O-])O)O C13739511
C[NH+]([C@@H](CC(=O)[O-])C(=O)[O-])C([P@](=O)(O)[O-])[P@](=O)(O)[O-] C38647849
C1N=C2C(=NC(=NC2=O)[NH-])N1CCCCC(F)(F)P(=O)([O-])[O-] C38665482
c1cc(ccc1N/N=C\2/c3c(cc(cc3S(=O)(=O)[O-])S(=O)(=O)[O-])C=CC2=O)S(=O)(=O)[O-] C38635778
CCOP(=O)(CC1=NO[C@@H]([C@@H]1C(=O)[O-])C(=O)[O-])OCC C39139635
c1c2cc(cnc2c(cc1S(=O)(=O)[O-])S(=O)(=O)[O-])S(=O)(=O)[O-] C39140391
C/C(=N/[N-]C1=NC(=O)C2=C3CC(OC[C@H]3SC2=N1)(C)C)/C(=O)[O-] C39143153
c1c(c2c(nc1C(=O)[O-])C(=O)C(=O)C3=CC(=N[C@@H]23)C(=O)[O-])C(=O)[O-] C39937040
CCOC(=O)C1=C(C(=N[C@H]1C(=O)[O-])C(=O)[O-])C(=O)OCC C39947942
CCOc1ccc(c(c1)[N+](=O)[O-])[N-]S(=O)(=O)CC(=O)[O-] C48140234
CS(=O)(=O)c1cc(nc(n1)[S-])c2cc(nc(n2)[S-])S(=O)(=O)C C48553359
Cc1cc(nc(n1)[N-]S(=O)(=O)c2cc(oc2C)C(=O)[O-])C C55311274
Cc1c(cc(o1)C(=O)[O-])S(=O)(=O)[N-]c2cccnc2OC C55311869
c1c(cc(cc1NC(=O)/C=C/C(=O)[O-])/N=C/CC(=O)[O-])C(=O)[O-] C57314363
Cc1cc(cnc1N[C@H]([P@](=O)(O)[O-])P(=O)([O-])[O-])Br C27208686
c1cc(nc(c1)[C@H](O)P(=O)([O-])[O-])[C@H](O)[P@](=O)(O)[O-] C27558900
C1C(C=CC(=[NH+]1)C2=NCC(C=C2)(C(=O)[O-])C(=O)[O-])(C(=O)[O-])C(=O)[O-] C59268661
CC12C=C(C([C@@H]([C@@H]1C(=O)[O-])C(=O)[O-])([C@@H]([C@@H]2C(=O)[O-])C(=O)[O-])Cl)Cl C04611549
CC12C=C(C([C@H]([C@@H]1C(=O)[O-])C(=O)[O-])([C@@H]([C@@H]2C(=O)[O-])C(=O)[O-])Cl)Cl C04611550
CCC1(CCN(CC1)C(=O)N[C@H](C)c2[n-]nnn2)C(=O)[O-] C62847348
CCOCCS(=O)(=O)[N-]c1nnc(s1)SCC(=O)[O-] C63153750
c1cc(ccc1/N=N/c2c3ccc(cc3cc(c2O)S(=O)(=O)[O-])S(=O)(=O)[O-])S(=O)(=O)[O-] C37637055
C1[C@@H]([C@H](CO1)O)O C03881340
c1n[nH]c(=S)n1NC=O C01704197
CC(=O)NC(=O)NC#N C01697343
CN(C)C(=S)C(=O)N C05957355
c1c(cn[nH]1)CCO C02549368
C1CCC2(C1)[C@@H]([C@]2(C#N)C(=O)N)C#N C06668785
CNc1[nH]c2c(n1)cncn2 C08615064
C1CS(=O)(=O)C[C@@H]1NO C19087770
Cc1c(c(on1)C)C(=S)N C19763554
C1C[C@H]2[C@H](O2)C[C@@H]1C(=O)N C21117562
c1c(onc1[O-])C2=CC[NH2+]CC2 C13742889
Cn1c(nnc1N)C2CC2 C28531856
CC(=O)NC(C)(C)CO C32005382
CC[C@@H]1COCCN1C(=O)N C36326212
CC(=O)C(C)(C)NO C36436727
C[C@H](C(=O)NC)O C36757535
CC(C)[C@H]1[NH2+][C@H](CCS1)C(=O)[O-] C37737186
Cc1cc(n[nH]1)NC(=S)C C38433819
CC1(CC[NH2+]CC1)C(=O)[O-] C38804031
C[C@H]1C=C[C@@H](NN1)C(=O)OC C39057930
C1CC2(C[C@H]([C@@H]1O)O)COC2 C39060196
C1C[NH2+]CCC1(C=O)C(=O)[O-] C39063064
CC1(C[C@]1(C#N)C(=O)N)C C39063688
C=NNC(=O)[C@@H]1CSCN1 C39065452
C1C[C@]([NH2+]C1)(C(=O)[O-])S C39065950
C[C@H](c1n[nH]c(=S)n1C)O C39070827
COC(=O)[C@H]1CCCNN1 C39087482
CO[C@@H]1C[C@H]2C[C@@H]1NN2 C39095550
C/C=C\[C@H]1C[C@H]([NH2+]C1)C(=O)[O-] C39115622
C[C@@H]1[C@@H](O1)/C=C(\C)/C(=O)N C39132123
c1[nH]c(c(n1)Br)CO C39133163
C1CC(C(=C1C#N)N)(C#N)C#N C39135546
C1C[C@@]2(C[C@@H]1O)C[C@@H](CN2O)F C39505002
C[C@H]1N=NC(=O)N1N C39569499
C[C@H]([C@H]1[C@H](OC(O1)(C)C)[C@H](C)O)O C04099945
C1=CC(=CC2=C(C=N[C@@H]21)CCO)O C39937171
C1C[NH2+]CCC1(C(=O)[O-])F C42684362
CN1CCO[C@@H](C1)C(=S)N C44076357
C[C@]1(C[C@H]2CCCC[C@H]2[NH2+]1)C(=O)[O-] C44138590
[H]/[O+]=C(/[NH+]1C[C@@H]([C@H]([C@H]1C)C(=O)C)C)\[O-] C45820132
C1COCCC1(CO)CO C48981146
C1C[C@H]([NH2+]C1)c2n[n-]nn2 C32625204
CC(C)(C)c1nc([nH]n1)CO C57354432
C1C[C@@H]2C[C@H]1CN2C(=O)CC(=S)N C49716838
[H]/N=C/1\C=C(/C(=N/[H])/C=C1OC)C C39048683
C1C[NH2+]C[C@@H]1c2n[n-]nn2 C51951637
C1C[NH2+]C[C@H]1c2n[n-]nn2 C51951638
CCCNC(=O)N1CC(C1)O C62809462
C1C(=CN=C1C(=O)N)Br C63363115
C1C[NH2+]C[C@@]12CC(=NC2=O)[O-] C67425251
c1ccc2c(c1)-c3ccccc3C2COC(=O)N[C@H](CC(=O)[O-])c4ccc5c(c4)OCO5 C02387011
Cc1c(c(n(n1)c2ccccn2)C)[C@H]3C[C@@H](C=C3)NC(=O)CC4(CCCC4)CC(=O)[O-] C08624214
C[C@H](C(=O)Nc1cc(ccc1F)F)Sc2nnc(n2CC(=O)[O-])c3cccs3 C13019770
C[C@@H](C(=O)[O-])n1c(nnc1S[C@H](C)C(=O)Nc2cccc(c2)F)c3cccs3 C13020335
COc1cc(c(cc1OC)NC(=O)COc2ccc(cc2Cl)Br)C(=O)[O-] C13169090
c1cc(cc(c1)Br)OCCCC(=O)Nc2cc(cc(c2)C(=O)[O-])C(=O)[O-] C13169356
CN(CC(=O)Nc1ccccc1C(=O)[O-])C(=O)COc2ccc(cc2Br)F C13184845
C[C@H](C(=O)N(C)CC(=O)Nc1ccccc1C(=O)[O-])Oc2ccc(cc2)Br C13184984
CCOc1cc2c(cc1CNS(=O)(=O)c3ccc(c(c3)C(=O)[O-])Cl)O[C@@H](C2)C C13185014
CCOc1cc2c(cc1CNS(=O)(=O)c3cc(cc(c3C)C)C(=O)[O-])O[C@H](C2)C C13185076
COC(=O)c1c2c(sc1NC(=O)CSc3c(cccn3)C(=O)[O-])CCCCC2 C13188640
Cc1ccc(cc1S(=O)(=O)N2CCCCC2)NC(=O)CSc3ccccc3C(=O)[O-] C13189118
c1ccc2c(c1)cccc2NC(=O)CSc3nnc(n3CC(=O)[O-])c4cccs4 C13202894
C[C@@H]1CCC[C@H]([C@@H]1C)NC(=O)[C@@H](C)Sc2nnc(n2CC(=O)[O-])c3cccs3 C13203931
c1ccc(c(c1)CN(Cc2ccco2)S(=O)(=O)c3cc(ccc3Cl)C(=O)[O-])O C13251250
Cc1cc(cc(c1C)S(=O)(=O)N(Cc2ccccc2O)C[C@H]3CCCO3)C(=O)[O-] C13251314
Cc1ccc(cc1)c2nnc(n2CC(=O)[O-])S[C@@H](C)C(=O)N[C@@H]3CCCc4c3cccc4 C13280890
CC(C)[C@H](c1ccc2c(c1)OCCCO2)NS(=O)(=O)c3ccc(s3)CC(=O)[O-] C13314854
C[C@H](C(=O)Nc1ccccc1OC)Sc2ncc(n2c3ccc(cc3)F)C(=O)[O-] C13352477
c1ccc(cc1)n2c(nc(n2)C3CC3)SCC(=O)Nc4ccc(cc4C(=O)[O-])Br C13453484
Cc1ccccc1C(=O)NN2C(=O)/C(=C\c3ccccc3OCCC(=O)[O-])/SC2=S C16911484
COCCN1[C@H](C(=C(C1=O)[O-])C(=O)c2ccc(cc2)Cl)c3ccc(c(c3)OC)O C06238996
CCOc1cc(ccc1O)[C@@H]2C(=C(C(=O)N2Cc3ccco3)[O-])C(=O)c4ccccc4 C06783976
c1ccc(c(c1)C(=O)C2=C(C(=O)N([C@@H]2c3ccc(cc3)Cl)CCCN4CCOCC4)[O-])O C20310658
CCOc1cc2c(cc1OCC)[C@H](N(CC2)C(=O)Nc3ccc(c(c3)F)C)CC(=O)[O-] C20515486
COc1ccc(c(c1)OC)NC(=O)c2ccccc2[N-]S(=O)(=O)c3cc(ccc3F)F C20628403
CCOc1cc2c(cc1OCC)[C@@H](N(CC2)C(=O)Nc3cccc(c3)F)CC(=O)[O-] C21044392
CCOc1cc2c(cc1OCC)[C@H](N(CC2)C(=O)Nc3cccc(c3)F)CC(=O)[O-] C21044397
c1cc(ccc1c2nnc(n2CC(=O)NC[C@@H](c3ccc(cc3)F)N4CCOCC4)[S-])Cl C18047158
c1cc(sc1)[C@H](CNC(=O)Cn2c(nnc2[S-])c3ccc(cc3)Cl)N4CCOCC4 C12797054
c1ccnc(c1)NS(=O)(=O)c2ccc(cc2)[N-]S(=O)(=O)Cc3c(cccc3Cl)F C30751068
CCCc1nnc(n1CC(=O)Nc2nc(cs2)c3cc(n(c3C)c4ccc(cc4)F)C)[S-] C31304423
CC(=O)Oc1ccccc1NC(=O)C[C@@H]2C(=O)N=C(S2)[N-]c3ccc(cc3)Cl C17084651
c1cc(cc(c1)Cl)OCC(=O)Nc2ccc(cc2)S(=O)(=O)[N-]c3nccs3 C32999874
COc1ccc(cc1)/C=C\2/C(=O)N(C(=S)S2)CCC(=O)Nc3ccccc3C(=O)[O-] C02070515
c1ccc(c(c1)C(=O)Nc2ccc(cc2)S(=O)(=O)[N-]c3nccs3)OC(F)F C12630281
CCc1nnc(s1)[N-]S(=O)(=O)c2ccc(cc2)NC(=O)/C=C/c3ccc(cc3)F C01498299
CCOc1cc(ccc1O)[C@@H]2C(=C(C(=O)N2C[C@H]3CCCO3)[O-])C(=O)c4ccc(cc4)C C38241573
COc1cc(cc(c1O)Br)/C=C(\C#N)/C(=N/c2nnc(s2)SCC=C)/[O-] C39995044
COc1cc(ccc1O)/C=C(\C#N)/C(=N/c2nnc(s2)SCc3ccccc3)/[O-] C39997139
COc1cccc2c1oc(c2)C(=O)C3=C(C(=O)N([C@@H]3c4ccccc4Cl)CCCO)[O-] C40053324
C[C@@H]1Cc2cc(ccc2O1)C(=O)C3=C(C(=O)N([C@@H]3c4cccc(c4)Oc5ccccc5)CCO)[O-] C40095362
C[C@@H](C(=O)c1ccc(cc1)[N-]S(=O)(=O)C)Sc2[nH]nc(n2)c3ccccc3F C57480331
C[C@H](C(=O)c1ccc(cc1)[N-]S(=O)(=O)C)Sc2[nH]nc(n2)c3ccccc3F C57480333
Cc1c(c(n(n1)C)C)C[N-]/C(=N/C(=O)c2ccccc2Br)/Nc3ccccc3OC C32972612
C[C@@H](c1ccccc1[N-]S(=O)(=O)C)NC(=O)/C=C/c2ccc(cc2)N3CCCC3=O C58912363
c1cc(ccc1CS(=O)(=O)Nc2ccc(cc2)S(=O)(=O)[N-]c3nccs3)Cl C14291491
CCOc1ccc(cc1S(=O)(=O)/N=C(/[C@H](C2CCCC2)NC(=O)C)\[O-])Br C59368800
CCCS(=O)(=O)[N-]c1ccc(cc1)NC(=O)c2c(nn(c2Cl)c3ccccc3)C C60093539
CN(CC(=O)Nc1ccccc1C(F)(F)F)C(=O)Cn2c(nnc2[S-])c3cccs3 C21918484
Cc1c2c(cc(/c(=N/c3ccc(cc3)C(=O)N)/o2)C(=O)N)c(cn1)CO C02952859
C[C@H](C(=O)NC(C)(C)C)N(Cc1cccs1)C(=O)c2c(c(ns2)C(=O)N)N C04192202
Cc1ccc(nc1)NC(=O)NCC(=O)NNC(=S)Nc2ccccc2 C02172410
CCOC(=O)[C@@H]1CC[C@@]2([C@@]1(C[C@@H]([C@@H]3[C@@H]2CC[C@@]4([C@@]3([C@@H](CC(=O)C4)O)CO)O)O)C)O C05247505
c1ccc2c(c1)[C@@](C(=O)N2)(CC(=NO)C[C@]3(c4ccccc4NC3=O)O)O C05379441
CC(C)(C)NC(=O)[C@H](c1cccs1)N(Cc2cccs2)C(=O)c3c(c(ns3)C(=O)N)N C06075124
c1cc(ccc1c2ccc(o2)/C=C(\C#N)/c3c(c([nH]n3)N)C#N)S(=O)(=O)N C04112917
c1cc2c(cc1OCC(=O)Nc3cc(cc(c3)C(=O)N)C(=O)N)OCO2 C06788227
c1ccc(cc1)NC(=O)Nc2nc(cs2)CC(=O)Nc3ccccc3C(=O)N C09784634
c1ccc(c(c1)C(=O)N)NC(=O)Cc2csc(n2)NC(=O)NCc3cccs3 C09786172
c1ccc2c(c1)C(=O)C(=C(C2=O)Cl)/N=C/[C@@H]([C@H]([C@@H]([C@@H](CO)O)O)O)O C04864451
C[C@]12CC[C@H]3[C@H]([C@]1(CC[C@@H]2C4=CC(=O)OC4)O)CC[C@@]5([C@@]3(CC[C@@H](C5)O)/C=N/NCCO)O C17162157
CCOc1ccccc1c2nnc(n2N)S[C@H](C)C(=O)NC(=O)N C21575441
CC(C)[C@H](C(=O)NNC(=S)NC[C@H]1CCCO1)NC(=O)Nc2ccccc2 C25336190
Cc1cc(ccc1Cl)OCC(=O)NNC(=O)C[C@@H](c2cccc(c2)Br)NC(=O)N C25404039
C/C(=C\C(=O)Nc1cccc2c1CCCC2)/NNC(=O)C(=O)NCCO C26808606
C/C(=C/C(=O)Nc1cc(ccc1Cl)Cl)/NNC(=O)C(=O)NCCO C06646044
c1ccc(cc1)C2=C[C@@H](N=N2)[C@@H]3NN[C@@H](N3N)SCC(=O)Nc4ccc(cc4)F C38999634
CCc1cccc(c1NC(=O)CS[C@@H]2NN[C@H](N2N)[C@@H]3C=C(N=N3)c4ccccc4)C C39016536
CCOC(=O)[C@H]1[C@H](SNN1)NC(=O)NCCc2c[nH]c3c2cccc3 C39326219
c1ccc(cc1)/C(=N\O)/C(=N\O)/Nn2c(=O)cc(nc2N)C(F)(F)F C39448637
Cc1ccc2cccc(c2n1)Nc3c(c(ncn3)NNC(=O)c4ccccn4)N C40758680
c1cc(oc1)C(=O)NNc2c(c(ncn2)NCCc3cccs3)N C40794613
CC[C@@H](C)c1ccccc1N2C[C@@H](CC2=O)C(=O)NC(C(=O)N)C(=O)N C42788259
CC[C@H](C)c1ccccc1N2C[C@H](CC2=O)C(=O)NC(C(=O)N)C(=O)N C42788268
CC(C)[C@@H](C(=O)Nc1c(ccs1)C(=O)N)Sc2ncc(c(n2)N)C#N C42996696
C[C@@H](c1cccc(c1)S(=O)(=O)N)NC(=O)Nc2ccc(cc2)NC(=O)C C43652274
c1cc(ccc1c2cc(=O)c3c(o2)cc(c(c3O)O)O[C@H]4[C@@H]([C@@H]([C@@H]([C@@H](O4)C(=O)[O-])O)O)O)O C33949417
COCC(=O)Nc1ccc(cc1)NC(=O)C[C@@H](c2cccs2)NC(=O)N C45155708
CC(=O)N[C@H]1[C@H]([C@H]([C@H](O[C@@H]1Oc2cc3c([nH]2)ccc(c3Cl)Br)CO)O)O C45201885
c1cc(cc(c1)F)OC[C@H](CNC(=O)Nc2ccc(cc2)OCC(=O)N)O C45676355
c1c(c[nH]c1C(=O)NNC(=O)c2cc(sc2)S(=O)(=O)N)Br C53372354
Cn1cc(c2c1cccc2)C(=O)NNC(=O)C[C@@H](c3cccs3)NC(=O)N C10125582
c1c(c(c(c(c1Br)O)Br)O)/C=N/NC(=O)Cc2nnc(s2)N C02898656
COc1ccc(cc1O)/C=N/c2ccc(cc2)S(=O)(=O)N=C(N)N C05959782
CC[C@H](C)[C@@H](C(=O)NCc1ccccc1S(=O)(=O)NC(C)(C)C)NC(=O)N C58048510
CC[C@@H](C)[C@H](C(=O)NCc1ccccc1S(=O)(=O)NC(C)(C)C)NC(=O)N C58048513
C[C@H]1CCCC[C@H]1NC(=S)NNC(=O)CNC(=O)NCc2ccco2 C58837169
c1cc(ccc1c2c(c(=O)c3c(cc(cc3o2)O)O)O[C@H]4[C@@H]([C@@H]([C@@H]([C@@H](O4)C(=O)[O-])O)O)O)O C34245013
Cc1ccccc1[C@@H](CC(=O)OCc2cccc(c2)OCC(=O)N)NC(=O)N C62681827
c1cc(c(cc1NC(=O)[C@@H]2CCCO2)C(F)(F)F)NCC(=O)NC(=O)N C63468324
[H]/N=C\1/[C@H](SC(=C1C(=O)N)NCc2ccccc2)C(=O)Nc3c(c4c(s3)CCCC4)C(=O)OC C13162776
CC(C)(C)OC(=O)[C@@](C[C@H](C(=O)[O-])[NH3+])(C(=O)OCC1c2ccccc2-c3c1cccc3)N C64219208
CCNC(=O)NNC(=O)CCNC(=O)NC12CC3CC(C1)CC(C3)C2 C65191077
c1c(cc(cc1Cl)Cl)N2C[C@H](CC2=O)C(=O)NC(C(=O)N)C(=O)N C55183799
C[C@H]([C@H](c1cccc(c1)Cl)O[C@H]2[C@H]([C@@H]([C@@H]([C@@H](O2)C(=O)[O-])O)O)O)[NH2+]C(C)(C)C C65740280
c1cc(sc1CNC(=O)NNC(=O)CCC2CCCCC2)S(=O)(=O)N C67101441
CCCNC(=O)NC(C)(C)C(=O)Nc1cccc(c1)NC(=O)NCC C67300126
c1cc(ccc1OC[C@@H](CNC(=O)C(=O)Nc2ccc(c(c2)C(=O)N)F)O)F C67441449
c1ccc(cc1)Oc2ccc(cc2)N3C[C@@H](CC3=O)NC(=O)NNC(=O)N C67647397
c1ccc(cc1)C(=O)COC(=O)c2ccc(cc2)N3C(=O)c4ccc(cc4C3=O)C(=O)OCC(=O)c5ccccc5 C00797328
CCOc1c(cc(cc1Br)/C=N/NC(=O)Cn2cnc3c(c2=O)c4c(s3)CCCC4)OC C00958296
CCOC(=O)C1=C(N=c2n(c(=O)/c(=C/c3ccccc3OC(=O)C)/s2)[C@@H]1c4ccc(cc4)OC(=O)C)C C00625797
COc1cc(cc(c1OC)OC)C2C(=CN(C=C2C(=O)OC)CCC34CC5CC(C3)CC(C5)C4)C(=O)OC C08867216
CCCCCOc1ccc(cc1OC)[C@@H]2c3c(=O)c4ccccc4oc3C(=O)N2Cc5ccc6c(c5)OCO6 C03656002
CCCCCCN1C(=O)/C(=C/c2c(c(c(=O)n(c2N3CCN(CC3)C(=O)OCC)C)C#N)C)/SC1=S C11614284
CCN(CC)S(=O)(=O)c1ccc(cc1)C(=O)/N=c\2/n(c3ccc(cc3s2)C(=O)OC)CCOCC C09280059
CCOC(=O)Cn\1c2cc(c(cc2s/c1=N\C(=O)C3CCN(CC3)S(=O)(=O)c4cccs4)C)C C12464754
C[C@@H]1CC[C@@H]2[C@@]([C@@]13CC[C@](O3)(CCOC(=O)C)COC(=O)C)(CC[C@@H]([C@@]2(C)COC(=O)C)OC(=O)C)C C12879245
COc1cc(ccc1Oc2ccc(cc2[N+](=O)[O-])C(F)(F)F)C(=O)N3CCN(CC3)c4ccccc4F C15304261
c1ccc(cc1)[C@@H](c2ccc(cc2)Cl)N3CCN(CC3)C(=O)CCS(=O)(=O)c4cccc5c4non5 C20112181
c1ccc(cc1)Cn2c(nnn2)S[C@H]3CC[C@@H]4[C@@H](CC[C@H]3S4)Sc5nnnn5Cc6ccccc6 C20436179
CCCOc1ccc(cc1OC)[C@@H]2C(=O)N(CC(=O)N2C[C@H]3COc4ccccc4O3)C5CCCCCC5 C20680153
CCOC(=O)[C@@H]1CCCN(C1)C(=O)CSc2nc(cc(n2)Cl)N3CCN([C@@H](C3)C)C(=O)CC(C)C C33792661
Cc1ccc(cc1)n2c(nnc2SCCCC(=O)N3CCN([C@@H](C3)C)C(=O)CC(C)(C)C)c4ccco4 C35129642
CCCc1c(c(nc(n1)c2ccccc2)C(=O)N3CCN([C@H](C3)C)C(=O)CCC4CCCC4)C(=O)OCC C35176185
CCCc1c(c(nc(n1)c2ccccc2)C(=O)N3CCN([C@@H](C3)C)C(=O)CCc4ccccc4)C(=O)OCC C35176201
CCOC(=O)Cn\1c2ccc(cc2s/c1=N\C(=O)CSCC(=O)N3CCN(CC3)C(=O)OCC)C C35340337
CCCCCOc1ccc(cc1OC)[C@H]2c3c(=O)c4cc(ccc4oc3C(=O)N2CCCN5CCOCC5)C C35486005
CCOc1cc(ccc1OCCC(C)C)[C@@H]2c3c(=O)c4cc(c(cc4oc3C(=O)N2c5nncs5)C)C C35490201
CCOC(=O)[C@@H]1CCCN(C1)C(=O)[C@@H]2Cc3cc(ccc3N4[C@@H]2CN(CC4)c5ccccc5OC)[N+](=O)[O-] C35544742
c1cc(oc1)CN(Cc2cnc(n2C[C@H]3CCCO3)S(=O)(=O)Cc4ccc(cc4)F)C(=O)C5CCCC5 C35665930
CCOC(=O)C1CCN(CC1)C(=O)CCCN2c3cc(ccc3OCC2=O)C(=O)COc4cccc(c4)F C35797632
CCOC(=O)C1CCN(CC1)C(=O)[C@@H]2COC3(N2C(=O)c4ccc(cc4)F)CCN(CC3)C(=O)CC(C)C C35981864
CCOC(=O)[C@H]1CCCN(C1)C(=O)c2cnc(nc2N3CCN(CC3)c4ccccc4F)c5cccc(c5)C C35988782
CC[C@@H](C)N(CC(=O)N1CCN(CC1)c2ccc(nn2)c3ccc(c(c3)OC)OC)C(=O)c4cccs4 C36072815
c1cc(ncc1C(F)(F)F)N2CCC(CC2)C(=O)OCC(=O)N([C@H]3CCS(=O)(=O)C3)C4CCCCC4 C12566963
c1ccc(cc1)C(=O)CN2CCN(CC2)C(=O)c3cn(cc-4c(=O)n(nc34)c5ccccc5)C[C@@H]6CCCO6 C38485415
CCOc1ccc(cc1[N+](=O)[O-])c2c(cn(n2)c3ccccc3)/C=C/4\C(=C(C(=O)N(C4=O)CC(C)C)C#N)C C38605478
CC\1=C(C(=O)N(C(=O)/C1=C\c2cn(nc2c3cccc(c3)[N+](=O)[O-])c4ccccc4)CCCOC(C)C)C#N C38606643
CCCCCCOc1ccc(cc1OC)[C@@H]2c3c(=O)c4ccccc4oc3C(=O)N2[C@H]5CCS(=O)(=O)C5 C38648430
CCCCOc1ccc(cc1OCC)[C@@H]2c3c(=O)c4cc(ccc4oc3C(=O)N2[C@H]5CCS(=O)(=O)C5)C C38648615
CCCOc1ccc(cc1OC)[C@@H]2c3c(=O)c4ccc(cc4oc3C(=O)N2CCCN5CCOCC5)OC C38725798
CCC(=O)[C@H]1[C@@H](c2cc3c(cc2C(=O)[C@@H]1S(=O)(=O)Oc4ccccc4)OCO3)c5cccc(c5)OCC C39484176
CCON1C[C@](N(C1=O)CC2(CCN(CC2)SC)C3CCCCC3)(C)S(=O)(=O)Oc4ccccc4 C39490804
CCOc1cc(ccc1O)[C@H]2c3c(=O)c4cc(ccc4oc3C(=O)N2c5ccc(cc5)C(=O)OCC)Cl C39873877
CCCOc1ccc(cc1OC)/C=C/c2nc3n(n2)c(=O)/c(=C/c4ccc(c(c4)OCC)OCC=C)/s3 C40016063
CCOc1ccc(cc1OCC)[C@@H]2c3c(=O)c4cc(cc(c4oc3C(=O)N2c5nnc(s5)C(C)C)C)C C40041379
CCc1ccc2c(c1)c(=O)c3c(o2)C(=O)N([C@H]3c4ccc(c(c4)OCC)OCC)Cc5ccc6c(c5)OCO6 C40044222
Cc1cc(c2c(c1)oc3c(c2=O)[C@H](N(C3=O)c4nnc(s4)C)c5ccc(c(c5)OC)OCCC(C)C)C C40058516
CCOc1ccc(cc1OCC)[C@H]2c3c(=O)c4c(cc(cc4oc3C(=O)N2c5nnc(s5)C(C)C)C)C C40061555
CCOC(=O)c1cnc(nc1CSc2nnc(n2CC=C)c3ccc(c(c3)OC)OC)N4CCOCC4 C41661582
Cc1c(c(=O)n(n1C)c2ccccc2)N3C(=O)/C(=C/c4ccc(cc4)OC(=O)c5cccc(c5)[N+](=O)[O-])/SC3=S C01789749
CC1=C([C@@H](n2c(=O)/c(=C/c3ccc(c(c3)OC)OC)/sc2=N1)c4ccccc4Cl)C(=O)OCCOC C01789802
CCOc1ccc(cc1Cl)c2c(cn(n2)c3ccccc3)/C=C/4\C(=O)N=C(S4)N5CCC(CC5)C(=O)OCC C01879305
CCCOc1ccc(cc1)Cc2c(=O)nc3n(n2)c(=O)/c(=C/c4cc(c(c(c4)Br)OC(=O)C)OC)/s3 C01879545
c1ccc(cc1)C(=O)COC(=O)Cn2c(=O)c3cc4c(cc3c2=O)c(=O)n(c4=O)CC(=O)OCC(=O)c5ccccc5 C01881786
CC1(CC2=C([C@H](c3c4nc(nn4cnc3O2)CO/N=C/c5ccc(cc5)OC)c6ccc(c(c6)OC)OC)C(=O)C1)C C01897584
CCOc1ccccc1N2C(=O)[C@@H]3[C@@H](N(O[C@@H]3C2=O)c4ccccc4)c5cc(c(cc5[N+](=O)[O-])OC)OC C13787318
CCCCN1CCN(CC1)C(=O)c2cn(nc2S(=O)(=O)N3CCN(CC3)c4ccccc4OCC)C C67336948
Cc1cc2c(c(=O)n1CCc3ccc(c(c3)OC)OC)[C@@H](C(=C(O2)N)C#N)c4cccs4 C01472176
CC[C@H](C)N1C(=O)/C(=C/c2c(nc3ccccn3c2=O)NC[C@@H](c4ccccc4)O)/SC1=S C08772092
CC[C@@H](C)N1C(=O)/C(=C/c2c(nc3ccccn3c2=O)NC[C@H](c4ccccc4)O)/SC1=S C08772094
COC(=O)C1=c2n(c(=O)/c(=C\c3cccs3)/s2)C(=C([C@@H]1c4cccs4)C(=O)OC)N C08816785
c1ccc2c(c1)c(c[nH]2)CC(=O)NCCN3C(=S)/C(=C\c4ccc5c(c4)OCO5)/SC3=O C09683364
C[C@@H](c1ccccc1)NC(=O)Cc2csc(n2)NC(=O)[C@H]3CC(=O)N(C3)c4ccc(cc4)F C09699612
Cc1cc(c(c(c1)C)NC(=O)Cc2csc(n2)NC(=O)[C@H]3CC(=O)N(C3)c4ccc(cc4)F)C C09700021
c1cc(cc(c1)F)N2C[C@@H](CC2=O)C(=O)Nc3nc(cs3)CC(=O)Nc4ccc(c(c4)F)F C09701105
CC(C)[C@@H](C(=O)N1CCC(CC1)C(=O)Nc2ccccc2)NS(=O)(=O)c3cccs3 C10444905
COc1ccc(cc1)NC(=O)COC(=O)C[C@H]2C(=O)Nc3cc(ccc3S2)C(F)(F)F C12426729
CCOc1ccc(cc1S(=O)(=O)NNC(=O)c2cc(cn2C)Br)Br C12752066
CS(=O)(=O)CC[C@@H](C(=O)NC12CC3CC(C1)CC(C3)C2)NS(=O)(=O)c4ccccc4 C12889525
COc1ccccc1OCCCCn2cc(c3c2cccc3)C=C4C(=O)NC(=S)NC4=O C02832523
CCCOC(=O)C[C@H]1C(=O)NCCN1C(=S)NC(=O)c2ccccc2I C13990630
c1ccc2c(c1)CC[C@@H]2NC(=O)c3cccc(c3)NC(=O)C[C@H]4C(=O)N=C(S4)N5CCCCC5 C14014110
CC(=O)Nc1ccc(cc1Cl)NS(=O)(=O)c2cc(c(cc2Br)OC)OC C14097726
COc1ccc(cc1C(=O)NC(=S)Nc2ccc(cc2)C(=O)N3CCOCC3)Br C14833120
CCOc1ccc(cc1)NC(=O)CN2C(=O)/C(=C/c3ccc(c(c3)OCC)O)/SC2=S C15036115
C[C@H](C(=O)Nc1ccc(cc1)F)N2C(=O)/C(=C/c3cc(c(c(c3)OC)O)OC)/SC2=S C15046284
c1c(c(=O)c(cn1C[C@@H]2CCCO2)C(=O)NC3CCCCCCC3)C(=O)NCC(F)(F)F C15072019
Cc1cc(c(c(c1)C)NC(=O)CN(C)C(=O)CCNS(=O)(=O)c2cccc(c2)Cl)C C15622013
C[C@@H](CNc1c(c(=O)n2ccccc2n1)/C=C\3/C(=O)N(C(=S)S3)Cc4ccccc4Cl)O C16805872
CC[C@H](CO)Nc1c(c(=O)n2ccccc2n1)/C=C\3/C(=O)N(C(=S)S3)CCc4ccccc4 C16805877
c1ccc2c(c1)CCN(C2)[C@@H](CNC(=O)C(=O)Nc3ccc4c(c3)OCO4)c5ccsc5 C22766711
c1ccc(cc1)[C@H]2OCc3cc(cc(c3O2)CSc4nnc(n4CCC(=O)N)C5CC5)F C23364998
C[C@@H](c1ccc(cc1)S(=O)(=O)N)N(C)C(=O)Cn2c3ccccc3nc2SC(F)F C29478272
C[C@@H](C(=O)Nc1ccccc1N2CCCC2=O)NS(=O)(=O)c3ccccc3C(F)(F)F C29954782
C[C@@H](C(=O)NCCCN1C(=O)C2(CCCC2)NC1=O)Oc3ccc(cc3Br)F C33240005
c1ccc(cc1)Cc2nc(sn2)N(Cc3ccccc3)CC(=O)N4CCC(CC4)C(=O)N C35373588
COC(=O)c1ccc(cc1)NC(=O)C(=O)NC[C@@H](c2ccsc2)N3CCc4ccccc4C3 C38674179
COc1ccc(cc1)[C@H](CNC(=O)C(=O)NC2=CC3=CC=N[C@@H]3C=C2)[C@@H]4CN=C5[C@@H]4C=CC=C5 C38787261
Cc1c(c([nH]c1C(=O)[C@H](C)S[C@H]2NN=C(N2Cc3ccccc3)c4ccoc4C)C)C(=O)C C39991640
Cc1cccn2c1nc(c(c2=O)/C=C\3/C(=O)N(C(=S)S3)CCc4ccccc4)NC[C@H](C)O C40007768
C[C@H](C(C)C)NC(=O)[C@@H](C1CCN(CC1)C(=O)c2cccc(c2)OC)NC(=O)c3cccs3 C35748341
C[C@@H](C(C)C)NC(=O)[C@H](C1CCN(CC1)C(=O)c2cccc(c2)OC)NC(=O)c3cccs3 C35748347
CCOc1cccc(c1)[C@@H]2C(=C(C(=O)N2CC[NH+]3CCCC3)[O-])C(=O)c4c(c([nH]c4C)C)C C41543558
CC(C)[C@@]1([C@H]2[C@@H]([C@@H]([NH2+]1)c3ccc(cc3)Oc4ccccc4)C(=O)N(C2=O)C5CCCCC5)C(=O)[O-] C43212225
CC(C)C[C@@H](C(=O)Nc1nccs1)NC(=O)[C@H]2C(S[C@H]3N2C(=O)c4c3cccc4)(C)C C43732476
Cc1ccccc1N2C(=O)[C@H]3[C@H]([NH2+][C@@]([C@@H]3C2=O)(CC(C)C)C(=O)[O-])/C=C\c4ccc(cc4)OC C33575361
C[C@@H]1C[C@H](CN(C1)C(=O)c2ccccc2NC(=O)c3ccc(s3)CCNS(=O)(=O)C)C C46711302
c1c(c(cc(c1S(=O)(=O)NC2CCCC2)Cl)Cl)C(=O)NCCCN3CCOCC3 C47156437
[H]/N=c\1/c(=C/c2ccc(c(c2)OC)OCc3ccc(cc3)F)/c(=O)nc-4s/c(=C\CC)/[nH]n14 C01826921
c1cc(cc(c1)NC(=O)c2cccs2)C(=O)N3CCN(CC3)CC(=O)Nc4cccc(c4)F C13164002
C[C@H](C(=O)NCc1cccs1)OC(=O)[C@@H]2C[C@@H](CN2C(=O)C34CC5CC(C3)CC(C5)C4)O C59875197
CC[C@]1(CCC(=O)NC1=O)c2ccc(cc2)NC(=O)[C@H]3CCCN(C3)C(=O)Cc4ccc(cc4)F C59988615
COc1ccc(cc1)N2C[C@H](CC2=O)C(=O)NC[C@@H](COc3cccc(c3Cl)Cl)O C60084503
CC(C)S(=O)(=O)c1ccccc1C(=O)N2CCC[C@H](C2)CNC(=O)Nc3cccc(c3)F C60369364
c1ccc(cc1)CN2CC[C@@](C2)(C(=O)NCCCN3C(=O)C4(CCCC4)NC3=O)C(F)(F)F C62580167
CCCOc1ccc(cc1)N2C(=O)C[C@@H](C2=O)NNC(=O)c3ccc(s3)Br C02231653
c1ccc(c(c1)NC(=O)C(=O)NC[C@H](c2cccnc2)N3CCN(CC3)c4ccc(cc4)F)Cl C63541140
Cc1cc(ccc1NC(=O)CNC(=O)CN(C)S(=O)(=O)c2cccs2)Br C08705156
CCn1c2ccccc2nc1SCC(=O)c3cc(n(c3C)c4ccc(cc4)S(=O)(=O)N)C C08807501
c1cc(oc1)C(=O)N2CCN(CC2)c3ccc(cc3Cl)NC(=S)NC(=O)c4cccs4 C08897918
CCOC(=O)C1=C(n2c(=O)/c(=C\c3cccs3)/sc2=C([C@H]1c4cccs4)C(=O)OC)N C09019279
CCOc1cc(c(cc1O)Br)/C=C/2\C(=O)N(C(=O)S2)CC(=O)Nc3ccccc3C C01012774
c1cc(cc(c1)F)N2C[C@@H](CC2=O)C(=O)Nc3nc(cs3)CC(=O)NCCC4=CCCCC4 C09700848
c1cc(cc(c1)F)N2C[C@@H](CC2=O)C(=O)Nc3nc(cs3)CC(=O)NCC4CCCCC4 C09701299
Cc1cc(=O)c(nn1c2ccccc2C(F)(F)F)C(=O)Nc3cccc(c3)C(=O)NC4CC4 C09713834
CNS(=O)(=O)c1ccc(c(c1)C(=O)OCC(=O)Nc2ccc(cc2F)Br)Cl C11107387
CC(=O)NCc1ccc(s1)c2csc(n2)NC(=O)COc3cccc4c3OC(C4)(C)C C13102102
Cc1cccc(c1NC(=O)CSc2nnc(n2C)CNc3nc(cs3)c4ccccc4)C C01340069
CCCNS(=O)(=O)c1ccc2c(c1)[C@@H]3C=CC[C@@H]3[C@@H](N2)c4ccc(c(c4)OC)OC(=O)C C14468743
COc1ccc(cc1OC)/C=C/C(=O)NC(=S)Nc2cccc(c2)C(=O)N3CCCCCC3 C14556745
CC(C)COC(=O)C[C@@H]1C(=O)NCCN1C(=S)NC(=O)c2c(c3ccccc3s2)Cl C14663702
c1cc(sc1)CNC(=O)c2cn(cc(c2=O)C(=O)NC3CCCCCCC3)C[C@H]4CCCO4 C14880058
CCOc1cc(ccc1OCC(=O)Nc2ccccc2C(F)(F)F)/C=C\3/C(=O)NC(=O)S3 C15056415
COc1cc(cc(c1OC)OC)C(=O)NNC(=O)c2cc(c(s2)Br)Br C15792570
c1cc2n(c(=O)c1)C[C@@H]3C[C@H]2CN(C3)C(=S)N[C@@H](C(Cl)(Cl)Cl)NC(=O)c4ccco4 C16031101
Cc1ccccc1OCC(=O)Nc2c(c3c(s2)C[C@H](CC3)C)C(=O)N[C@@H]4CCS(=O)(=O)C4 C16741889
Cc1cc(ccc1NC(=O)CN(C)C(=O)CNC(=O)c2ccc(o2)Br)Br C17862876
c1ccc(cc1)N2C(=O)/C(=C/c3cn(c4c3cccc4)CC(=O)NCc5ccco5)/[NH+]=C2[S-] C20058681
C[C@H](C(=O)NNC(=O)C1CCN(CC1)C(=O)c2ccc(cc2)Br)Oc3ccc(cc3)F C21968130
C[C@@H](c1ccc(cc1Cl)Cl)NC(=O)COC(=O)c2cc(ccc2F)S(=O)(=O)NC C24804075
c1c(cnc(c1Cl)N2CCN(CC2)C(=O)CCCC[C@H]3[C@@H]4[C@H](CS3)NC(=O)N4)C(F)(F)F C31460331
CC(=O)Nc1ccc(c(c1)NC(=O)COC(=O)CC23C[C@H]4C[C@@H](C2)CC(C4)(C3)Br)OC C18274449
c1ccc(cc1)n2c(c[nH]c2=S)C(=O)N3CCN(CC3)CC(=O)Nc4ccccc4C(F)(F)F C18125619
COc1ccc(cc1Br)C(=O)COC(=O)c2cc(ccc2Cl)S(=O)(=O)N C36234436
CC(C)(C(=O)NC1[C@@H]2CC[C@H]1CC(C2)C(=O)[O-])[NH+]3CCN(CC3)c4ccc(cn4)C(F)(F)F C36286384
c1cc(cc(c1)S(=O)(=O)/N=C/2\CCCN2)NC(=O)COc3ccc(cc3F)Br C21046058
CS(=O)(=O)c1ccc2c(c1)sc(n2)NC(C(F)(F)F)(C(F)(F)F)NC(=O)c3ccco3 C00721310
CCC(=O)NCCC1=c2ccccc2=[NH+][C@H]1/C=C\3/C(=NC(=S)N(C3=O)c4ccccc4C)[O-] C38677533
C[C@@H]([C@@H](c1ccccc1)O)NC(=O)[C@@H]2CC=CC[C@H]2C(=O)N3CCN(CC3)c4ccc(cc4)OC C38729949
c1cc2c(cc1C(F)(F)F)NC(=O)[C@H](S2)CC(=O)OCC(=O)Nc3ccc(c(c3)Cl)C#N C39547021
Cc1ccc(cc1)CN2C(=O)/C(=C/c3c(nc4c(cccn4c3=O)C)NC[C@@H](C)O)/SC2=S C40007835
c1ccc2c(c1)nc(n2CC(=O)Nc3ccc(cc3)Br)CCCNC(=O)[C@H]4CCCO4 C40300159
c1cc2c(cc1CC(=O)Nc3c(c4c(s3)CCCC4)C(=O)NC[C@@H]5CCCO5)OCCCO2 C41004749
c1cc(ccc1/C=C\2/C(=O)N(C(=O)S2)CCNC(=O)c3c[nH]nc3c4ccc(cc4)F)Cl C14046876
Cn1c(=O)c(c(n(c1=O)Cc2ccccc2)N)C(=O)CN3CCc4c(ccs4)[C@H]3c5ccccc5 C15033566
c1ccc(cc1)[C@@H](CC(=O)Nc2nncs2)NS(=O)(=O)c3ccc(cc3)Br C54201110
Cc1cccc(c1C)NC(=O)C(=O)NC[C@@H](c2cccnc2)N3CCN(CC3)c4ccc(cc4)F C58136844
Cc1cccc(c1C)NC(=O)C(=O)NC[C@H](c2cccnc2)N3CCN(CC3)c4ccc(cc4)F C58136851
CC(C)[NH2+][C@H]1CCCN(C1)C(=O)c2cccc(c2)S(=O)(=O)[N-]c3cc(ccc3OC)Cl C58304581
Cc1ccc(cc1)CN2C[C@H](CC2=O)C(=O)Nc3nc(cs3)c4ccc(cc4)[C@H](C)NC(=O)C C58310947
CCN1C(=O)[C@@H](N(C1=S)NC(=O)c2ccccc2)CC(=O)Nc3ccc(cc3)Br C33685215
CCN1C(=O)[C@H](N(C1=S)NC(=O)c2ccc(cc2)Br)CC(=O)Nc3ccccc3 C33708586
CS(=O)(=O)Nc1ccsc1C(=O)OCC(=O)Nc2ccc(cc2C(F)(F)F)Cl C59259863
c1cc(sc1)[C@@H]2C[C@@H](n3c(c(c(n3)C(=O)NCCCN4CCOCC4)Cl)N2)C(F)(F)F C59452619
c1cc(sc1)[C@@H]2C[C@H](n3c(c(c(n3)C(=O)NCCCN4CCOCC4)Cl)N2)C(F)(F)F C59452623
CC1CCC(CC1)NC(=O)COC(=O)c2c3c(sc2NC(=O)c4cccnc4)CCCC3 C60094585
Cc1ccc(c(c1)S(=O)(=O)N2CCC[C@](C2)(C)C(=O)NCc3ccccc3C)NC(=O)C C35526932
Cc1cccc(c1)OCC(=O)Nc2c(c3c(s2)CCCC3)C(=O)N[C@H]4CCS(=O)(=O)C4 C09427504
CC(C)CN1[C@@H]([C@@H](c2ccccc2C1=O)C(=O)Nc3ccc(nc3)NC(=O)C)c4cccs4 C09407167
CC[C@H](C)OC(=O)C[C@H]1C(=O)NCCN1C(=S)NC(=O)c2ccccc2Br C09783510
CC1CCN(CC1)C(=O)c2ccc(cc2)NC(=S)NC(=O)/C=C/c3ccc(c(c3)OC)OC C10012905
c1ccc(c(c1)C(=O)NC2CCCC2)NC(=O)CN3C(=O)/C(=C/c4cccs4)/SC3=O C10538048
CC(=O)Nc1ccc(c(c1)NC(=O)C2CCN(CC2)C(=O)c3ccc(cc3)C(F)(F)F)OC C10935626
COc1cc(ccc1N2CCCC2=O)NC(=O)C[C@H]3C(=O)Nc4cc(ccc4S3)C(F)(F)F C11447321
c1ccnc(c1)[C@@H](C(F)(F)F)NC(=O)c2cn(cc(c2=O)C(=O)NC3CC3)C4CCCCC4 C11880867
COC(=O)c1ccccc1C(=O)N2CCC3(CC2)C[C@@H]3C(=O)NCCc4c[nH]c5c4cccc5 C11997493
C[C@@H](c1ccc(cc1)c2csc(n2)NC(=O)[C@H]3CC(=O)N(C3)c4ccccc4F)NC(=O)C C12047582
c1cc2c(cc1C(F)(F)F)NC(=O)[C@@H](S2)CC(=O)OCC(=O)Nc3ccc(cn3)Cl C12425961
c1ccnc(c1)[C@H](C(F)(F)F)NC(=O)c2cn(cc(c2=O)C(=O)NC3CCCCC3)C4CC4 C12457112
CC(C)[C@H](C(=O)NCCN1C(=O)/C(=C/c2ccc(cc2Cl)Cl)/SC1=O)NC(=O)C C12735757
CC(=O)N[C@H](CC(=O)NCCN1C(=O)/C(=C/c2ccc(cc2)Cl)/SC1=O)c3cccs3 C12803368
c1ccc(cc1)/C=C\2/C(=O)N(C(=O)S2)CCNC(=O)CNC(=O)c3ccccc3Br C12910545
CCCCn1c(c(c(=O)n(c1=O)CC(=O)N(C)Cc2c(cccc2Cl)F)Br)N C12979796
CC(=O)NCc1ccc(cc1)c2csc(n2)NC(=O)C3CCN(CC3)C(=O)c4cccs4 C14245497
CC(=O)N1CCN(CC1)c2ccccc2NC(=S)NC(=O)c3ccc(c(c3)Br)OC C14276849
Cc1ccccc1NC(=O)[C@H](C)N2C(=O)/C(=C/c3cc(c(c(c3)OC)O)OC)/SC2=S C15045546
CN(CC(=O)Nc1ccccc1Br)C(=O)c2ccc(cc2)S(=O)(=O)NCC=C C15478189
Cc1c(c(=O)n(n1C)c2ccccc2)NC(=O)CSCC(=O)NCc3ccccc3Cl C15583735
C[C@@H](CNc1c(c(=O)n2ccccc2n1)/C=C\3/C(=O)N(C(=S)S3)CCc4ccccc4)O C16735891
Cc1ccc(cc1C)NC(=O)C(=O)NCCN2CCN(CC2)C(=O)c3ccc(cc3Cl)Cl C16193641
Cc1cc(c(c(=O)n1Cc2cccnc2)[C@H](c3ccccc3Cl)[NH+]4CCN(CC4)CCO)[O-] C22698068
c1ccc2c(c1)CCN(C2)[C@H](CNC(=O)C(=O)Nc3ccc4c(c3)OCCO4)c5ccsc5 C22766721
CN1CCc2c1ccc(c2)[C@@H](CNC(=O)C(=O)Nc3ccc(cc3)C(F)(F)F)N4CCOCC4 C23857558
CC(=O)NCc1ccc(s1)c2csc(n2)NC(=O)[C@@H]3CCCN(C3)C(=O)c4ccc(cc4)F C24542097
C[C@@H](C(=O)Nc1ccc(cc1)C(=O)N2CCCC2)NS(=O)(=O)c3ccccc3C(F)(F)F C29998384
C[C@H](C(=O)Nc1ccc(c(c1)Cl)NC(=O)c2cccc(c2)S(=O)(=O)C)OCC(F)(F)F C31728549
CC(=O)NCc1ccc(s1)C(=O)CN2C(=O)[C@](NC2=O)(C)c3ccccc3Br C32722827
Cc1ccc(cc1)S(=O)(=O)CNC(=O)[C@@H](c2ccc(cc2C)C)N(C(=O)CO)C(C)(C)C C36590496
CS(=O)(=O)c1ccc(c(c1)NC(=O)COC(=O)C(c2ccccc2)(c3ccccc3)O)Cl C09180644
Cc1ccc2c(c1)cc(c(n2)N3CCC(CC3)C(=O)N)/C=C\4/C(=O)N(C(=S)S4)CCOC C38732840
c1ccc2c(c1)c(c[nH]2)SCCNC(=O)C(=O)[C@H]3CN(c4c3cccc4)CC(=O)N5CCCC5 C39375438
CCCN(C(=O)[C@@H]1CC(=C2[NH+]1Cc3ccccc3N2)S(=O)(=O)Oc4ccccc4)SC C39544401
COc1cc(ccc1O)/C=N/N=C/2\NC(=O)[C@H](S2)CC(=O)c3ccc(cc3)Br C39769070
C[C@@H](CNc1c(c(=O)n2ccccc2n1)/C=C\3/C(=O)N(C(=S)S3)[C@H](C)c4ccccc4)O C40007649
Cc1cccn2c1nc(c(c2=O)/C=C\3/C(=O)N(C(=S)S3)Cc4ccccc4)NC[C@H](C)O C40007764
c1ccc2c(c1)cccc2CN3C(=O)[C@H]4[C@@H]([NH2+][C@@H]([C@@H]4C3=O)C(=O)[O-])c5cccc(c5)OC(F)(F)F C33933205
Cc1c(cc(n1Cc2cccs2)C(=O)CN3CCN(CC3)C(=O)c4ccc(cc4)Cl)C(=O)N C43254531
CCCN(CC(=O)Nc1ccc(c(c1F)F)F)C(=O)c2cccc(c2)NC(=O)[C@H]3CCCO3 C46539734
CCOC(=O)[C@@H]1[C@H](N([C@@H](CC1=O)c2ccccc2)[C@@H](CN3CC[NH+](CC3)C)O)c4ccccc4 C49794020
c1ccc(c(c1)N2CCN(CC2)[C@H](CNC(=O)C(=O)NCc3ccc(cc3)F)c4ccco4)F C56945745
Cc1cc(c(n1[C@H]2CCS(=O)(=O)C2)C)C(=O)COC(=O)c3cc(ccc3N)Br C57674525
C[C@H](C(=O)NC1CCCC1)OC(=O)c2cc(ccc2Br)S(=O)(=O)NC3CC3 C23063201
c1ccc(cc1)N2CCN(CC2)[C@@H](CNC(=O)C(=O)Nc3ccccc3Cl)c4cccnc4 C58136331
c1ccc(cc1)N2CCN(CC2)[C@H](CNC(=O)C(=O)Nc3ccccc3Cl)c4cccnc4 C58136337
c1ccc(c(c1)NC(=O)C(=O)NC[C@@H](c2cccnc2)N3CCN(CC3)c4ccc(cc4)F)F C58136796
Cc1c(c(=O)n(n1C)c2ccccc2)NC(=O)[C@@H](C)SCC(=O)Nc3cccc(c3)SC C14428268
c1cc(cnc1)[C@H](CNC(=O)C(=O)Nc2ccc(cc2F)F)N3CCN(CC3)c4ccc(cc4)F C63541138
COc1cc(cc(c1OCC(=O)[O-])Cl)/C=C/2\C(=O)N(C(=O)S2)Cc3cccc(c3)[N+](=O)[O-] C03769730
c1cc(cc(c1)Oc2ccc(cc2[N+](=O)[O-])[N+](=O)[O-])/C=C/3\C(=O)N(C(=S)S3)CC(=O)[O-] C03044227
Cc1cccc(c1)c2nnc(n2CC(=O)[O-])SCC(=O)N(C)C[C@@H]3COc4ccccc4O3 C13035720
CCOc1ccc(cc1)c2nnc(n2CC(=O)[O-])SCC(=O)N(C)C[C@@H]3COc4ccccc4O3 C13035726
c1cc(ccc1c2nnco2)Oc3ccc(cc3[N+](=O)[O-])S(=O)(=O)N4CCC(CC4)C(=O)[O-] C13036753
CCN(CC)S(=O)(=O)c1ccc(c(c1)[N+](=O)[O-])OS(=O)(=O)c2ccc(cc2)/C=C/C(=O)[O-] C13087762
CN(C)S(=O)(=O)c1ccc(c(c1)C(=O)[O-])Sc2nnnn2c3ccc(cc3)OC(F)(F)F C13193119
CCCc1nnc(n1CC(=O)[O-])SCC(=O)N2[C@@H](CC(=N2)c3ccc(o3)C)c4cccs4 C13203131
CCOC(=O)CN(c1ccccc1)C(=O)CSc2nnc(n2CC(=O)[O-])c3cccs3 C13203813
COc1ccc(c(c1)OC)N2C[C@H](CC2=O)C(=O)Nc3cc(c(cc3Cl)C(=O)[O-])OC C13261118
c1cc(c(cc1[N+](=O)[O-])S(=O)(=O)N2CCC(CC2)C(=O)[O-])Sc3nnnn3C4CCCCC4 C13276403
CCN(CC)S(=O)(=O)c1ccc(c(c1)C(=O)[O-])Sc2nnc(n2C3CC3)c4ccncc4 C13279065
c1ccc(cc1)n2c(cnc2SCC(=O)N3CCN(CC3)c4ccccc4[N+](=O)[O-])C(=O)[O-] C13280523
c1cc(ccc1c2nc(on2)[C@@H]3Cc4c(nc[nH]4)CN3C(=O)CCCC(=O)[O-])C(F)(F)F C15676074
CCOc1cc(ccc1O)[C@@H]2C(=C(C(=O)N2c3cc(on3)C)[O-])C(=O)c4ccc(cc4)OC C09312740
CCOc1ccc(cc1)C(=O)C2=C(C(=O)N([C@@H]2c3ccc(c(c3)OC)O)c4cc(on4)C)[O-] C09242839
CC(C)Oc1ccc(cc1)C(=O)C2=C(C(=O)N([C@H]2c3cc(c(c(c3)OC)OC)OC)CCOC)[O-] C09349911
COc1ccc(cc1OC)c2nnn(n2)Cn3c4c(c(nc(n4)Cc5ccc(cc5)F)[O-])nn3 C20443872
CCc1ccccc1N2C[C@@H](CC2=O)c3nnc(s3)/N=C(/c4cc(cc(c4)[N+](=O)[O-])[N+](=O)[O-])\[O-] C20576124
CCOC(=O)N1CCN(CC1)[C@@H](c2ccccc2OC)c3c(cc(n(c3=O)CCOC)C)[O-] C22697614
CCOC(=O)N1CCN(CC1)[C@H](c2ccccc2OC)c3c(cc(n(c3=O)CCOC)C)[O-] C22697616
Cc1nnc(s1)N2[C@@H](C(=C(C2=O)[O-])C(=O)c3cc4ccccc4o3)c5cc(c(c(c5)OC)OC)OC C33412515
CCOc1cccc(c1)C(=O)C2=C(C(=O)N([C@H]2c3ccc(cc3)C(=O)OC)CCCn4ccnc4)[O-] C33470407
COCCN1[C@@H](C(=C(C1=O)[O-])C(=O)c2cc3cccc(c3o2)OC)c4cccc(c4)[N+](=O)[O-] C33522789
CCOc1cc(ccc1OCC=C)[C@H]2C(=C(C(=O)N2c3nnc(s3)C)[O-])C(=O)c4ccc(o4)C C33555279
CCOC(=O)Cn1cnc(c1C(=O)OCC)/N=C\2/N(C(=O)/C(=C/C(=O)[O-])/S2)Cc3ccccc3 C33592424
COCCCN1[C@H](C(=C(C1=O)[O-])C(=O)c2cc3ccccc3o2)c4cc(c(c(c4)OC)OC)OC C33761934
CC(C)CCOc1ccc(cc1OC)[C@H]2C(=C(C(=O)N2CCN3CCOCC3)[O-])C(=O)c4ccco4 C33774649
CCCCOc1ccc(cc1OC)[C@H]2C(=C(C(=O)N2CCN3CCOCC3)[O-])C(=O)c4ccc(o4)C C33776486
CCCCOc1ccc(cc1OCC)[C@H]2C(=C(C(=O)N2c3nnc(s3)C)[O-])C(=O)c4ccncc4 C33808420
CCOC(=O)c1ccc(cc1)N2C(=O)[C@@H]3[C@H](c4c(nc(s4)[O-])S[C@@H]3C2=O)C(=O)OC(C)C C32594702
CCOc1cccc(c1)C(=O)C2=C(C(=O)N([C@@H]2c3cc(c(c(c3)OC)OC)OC)CCCOC)[O-] C35278403
Cc1cccn2c1nc(c2C)C(=O)C3=C(C(=O)N([C@H]3c4ccc(cc4)[N+](=O)[O-])CCCOC)[O-] C35484208
CCOc1ccc(cc1OC)[C@H]2C(=C(C(=O)N2CCCOC)[O-])C(=O)c3c(n4cccc(c4n3)C)C C35484223
Cc1c(cnn1c2ccccc2)C(=O)C3=C(C(=O)N([C@@H]3c4cccc(c4)OCC=C)CCN5CCOCC5)[O-] C33812740
Cc1ccc2c(c1)cc(o2)C(=O)C3=C(C(=O)N([C@@H]3c4ccc(c(c4)OC)OC)CCN5CCOCC5)[O-] C33813045
CCOC(=O)[C@@H]1[C@@H](SC2=C1CCC2)NC(=O)[C@@H](C)Sc3nnc4n3c(cc(n4)[O-])C C39389432
Cc1cccn2c1nc(c2C(=O)C3=C(C(=O)N([C@H]3c4ccc(c(c4)OC)O)CCOC)[O-])C C40003524
CCc1ccccc1n2cnnc2SC/C(=N/S(=O)(=O)c3ccccc3[N+](=O)[O-])/[O-] C40129691
C[C@H]1CCC[C@@H](N1C(=O)c2cc(c(cc2[N-]S(=O)(=O)c3ccccc3[N+](=O)[O-])OC)OC)C C46623930
CCOC(=O)C1=C(N=C(/C(=C(/[O-])\OCC)/[C@H]1c2ccccc2[N+](=O)[O-])CCn3ccnc3)C C27719190
CCOC(=O)c1ccc(c(c1)Br)S(=O)(=O)[N-]c2ccccc2n3cnnn3 C59006951
Cc1c(c(n(n1)c2ccc(cc2[N+](=O)[O-])[N+](=O)[O-])C)/C=N/[N-]S(=O)(=O)Cc3ccccc3 C59147903
COc1cc(c(cc1OC)[N+](=O)[O-])/C=N/c2ccc(cc2)S(=O)(=O)[N-]c3nccs3 C59466467
c1cc(ccc1[N+](=O)[O-])S(=O)(=O)c2cnc(s2)[N-]S(=O)(=O)c3ccc(cc3)[N+](=O)[O-] C34942458
Cc1cccc(c1C(=O)OC)S(=O)(=O)[N-]c2cccc(c2)S(=O)(=O)/N=C\3/CCCN3 C60243540
COc1ccc(c(c1OC)OC)C2=NC3=NN=C([C@@H]3C(=C2)C(=O)[O-])c4cccc(c4)[N+](=O)[O-] C20492248
COc1cc(cc(c1OC)OC)C2=NC3=NN=C([C@@H]3C(=C2)C(=O)[O-])c4cccc(c4)[N+](=O)[O-] C20492280
COc1cc(cc(c1OC)OC)C2=NC3=NN=C([C@H]3C(=C2)C(=O)[O-])c4cccc(c4)[N+](=O)[O-] C20492280
COc1ccc(c(c1)OC)n2cc(c3c2[C@@H](CC(=N3)O)c4ccc(c(c4)OC)OC)C(=O)[O-] C49543314
CCOc1cc(c(cc1OCC(=O)[O-])Br)/C=N/NC(=O)c2cc3cc(ccc3o2)[N+](=O)[O-] C09261958
CCOc1ccc(cc1)c2nnc(n2CC(=O)[O-])S[C@H](C)C(=O)Nc3ccccc3OC(F)F C13018570
COc1cc(cc(c1OC(F)F)OC)/C=C(\C(=O)[O-])/Sc2nnc(o2)c3ccc4c(c3)OCO4 C13216612
CC1=NC2=C([C@@H](C1C(=O)OCCOC)c3cc(c(c(c3)OC)[O-])[N+](=O)[O-])C(=O)C[C@H](C2)c4cccs4 C15276538
c1cc(cc(c1)Br)NC(=O)CCSc2nc([nH]n2)N/N=C/c3cc(ccc3[O-])[N+](=O)[O-] C21075532
CCCCCOc1cccc(c1)[C@H]2C(=C(C(=O)N2CCCn3ccnc3)[O-])C(=O)c4ccc5c(c4)OCCO5 C09451950
CCCCCOc1cccc(c1)[C@@H]2C(=C(C(=O)N2CCCn3ccnc3)[O-])C(=O)c4ccc5c(c4)OCCO5 C09451943
CCCOc1cccc(c1)[C@@H]2C(=C(C(=O)N2c3nc(c(s3)C(=O)OCC=C)C)[O-])C(=O)c4ccncc4 C33370527
CCCCOc1cccc(c1)C(=O)C2=C(C(=O)N([C@@H]2c3cccnc3)c4nc(c(s4)C(=O)OCC)C)[O-] C33379137
CCOC(=O)c1c(nc(s1)N2[C@H](C(=C(C2=O)[O-])C(=O)c3ccc(cc3)C)c4ccc(c(c4)OC)OC)C C05355985
CCOC(=O)c1c(nc(s1)N2[C@@H](C(=C(C2=O)[O-])C(=O)c3ccc(cc3)C)c4ccc(c(c4)OC)OC)C C00631332
CCCOc1cccc(c1)C(=O)C2=C(C(=O)N([C@@H]2c3cccnc3)c4nc(c(s4)C(=O)OCC=C)C)[O-] C33392435
CCCOc1cccc(c1)C(=O)C2=C(C(=O)N([C@@H]2c3cc(c(c(c3)OC)OC)OC)Cc4ccco4)[O-] C33429687
CC(C)CCOc1ccc(cc1OC)[C@@H]2C(=C(C(=O)N2CCCn3ccnc3)[O-])C(=O)c4cccc(c4)OC C33467866
CC(C)CCOc1ccc(cc1OC)[C@H]2C(=C(C(=O)N2CCCn3ccnc3)[O-])C(=O)c4cccc(c4)OC C33467867
CCOC(=O)c1c(c(c([nH]1)C)C(=O)C2=C(C(=O)N([C@H]2c3ccc(cc3)C(C)C)CCN4CCOCC4)[O-])C C33515734
CCOC(=O)c1c(nc(s1)N2[C@@H](C(=C(C2=O)[O-])C(=O)c3ccc(o3)C)c4cccc(c4)OCC=C)C C33547731
CCCOc1ccc(cc1)[C@@H]2C(=C(C(=O)N2c3nc(c(s3)C(=O)OCC=C)C)[O-])C(=O)c4ccncc4 C33769082
CCCCOc1ccc(cc1OCC)[C@@H]2C(=C(C(=O)N2CCOC)[O-])C(=O)c3c(nc4n3cccc4)C C33814229
CCOc1cc(ccc1OCCC(C)C)[C@@H]2C(=C(C(=O)N2CCOC)[O-])C(=O)c3c(nc4n3cccc4)C C33814233
C[C@@H]([C@@H]1[C@@H](O1)C[C@@H]2CO[C@@H]([C@@H]([C@@H]2O)O)C/C(=C/C(=O)OCCCCCCCCC(=O)[O-])/C)[C@@H](C)O C33838877
c1ccc(c(c1)C(=O)c2ccc(cn2)F)[N-]S(=O)(=O)c3ccc(cc3)NC(=O)OC[C@@H]4CCCO4 C34885167
CC[C@H](C)c1ccc(cc1)O[C@H]2[C@@H]([C@@H]([C@@H]3[C@@H](O2)CO[C@@H](O3)c4ccccc4)O[C@@H](C)C(=O)[O-])NC(=O)C C35057078
CCCCCOc1cccc(c1)[C@@H]2C(=C(C(=O)N2CCN3CCOCC3)[O-])C(=O)c4c(nc5n4cccc5)C C35420059
Cc1c(sc(n1)N2[C@@H](C(=C(C2=O)[O-])C(=O)/C=C/c3ccccc3)c4ccc(cc4)C(=O)OC)C(=O)OC C35420556
CCCCOc1ccc(cc1OC)[C@@H]2C(=C(C(=O)N2CCOC)[O-])C(=O)c3c(n4cccc(c4n3)C)C C35484158
CCCCOc1ccc(cc1OC)[C@H]2C(=C(C(=O)N2CCOC)[O-])C(=O)c3c(n4cccc(c4n3)C)C C35484159
CCCCOc1ccc(cc1OC)[C@@H]2C(=C(C(=O)N2CCCOC)[O-])C(=O)c3c(n4cccc(c4n3)C)C C35484250
CCCCOc1ccc(cc1OC)[C@H]2C(=C(C(=O)N2CCCOC)[O-])C(=O)c3c(n4cccc(c4n3)C)C C35484251
CCOc1ccc(cc1OCC)[C@H]2C(=C(C(=O)N2Cc3ccco3)[O-])C(=O)c4c(n5cccc(c5n4)C)C C35484691
CC1=C([C@@H](N2C(=CSC2=N1)/C=C(/NC[C@@H]3CCCO3)\[O-])c4cc(ccc4OC)OC)C(=O)OCCOC C35703645
CCCOc1ccc(cc1OC)c2nc(c(nn2)CCC(=O)N3CCN(CC3)c4ccc(cc4)F)[O-] C35922801
CC1=C([C@H](N2C(=CSC2=N1)/C=C(/N3CCOCC3)\[O-])c4ccc(cc4)[N+](=O)[O-])C(=O)OCCOC C36058372
CC1=C([C@@H](N2C(=CSC2=N1)/C=C(/NC[C@H]3CCCO3)\[O-])c4ccc(cc4OC)OC)C(=O)OCCOC C36061130
CC(=O)c1ccc(c(c1)[N+](=O)[O-])OC(C)(C)[C@H]2OC[C@@H]([C@@H](O2)c3cccnc3)C/C=C\CCC(=O)[O-] C36242368
c1ccc(c(c1)C(=O)[O-])NC(=S)N[C@H](C(Cl)(Cl)Cl)NC(=O)c2ccccc2[N+](=O)[O-] C13482437
CCCCOc1ccc(cc1OC)[C@H]2C(=C(C(=O)N2c3nccs3)[O-])C(=O)c4c(nc5n4cccc5)C C33813886
CCOc1cc(ccc1OC(=O)c2cccc(c2)[N+](=O)[O-])[C@@H](c3c(n[nH]c3[O-])C)C4=C(N=N[C@@H]4O)C C39012662
CCOc1cc(ccc1OC(=O)c2cccc(c2)[N+](=O)[O-])[C@H](c3c(n[nH]c3[O-])C)C4=C(N=N[C@@H]4O)C C39012663
CCCCOc1ccc(cc1OC)[C@@H]2C(=C(C(=O)N2CCCOC)[O-])C(=O)c3c(nc4n3cccc4C)C C40003641
CCCOc1ccc(cc1OCC)[C@@H]2C(=C(C(=O)N2CCCOC)[O-])C(=O)c3c(nc4n3cccc4C)C C40003671
CCCCOc1ccc(cc1OCC)[C@H]2C(=C(C(=O)N2CCCO)[O-])C(=O)c3cc4cccc(c4o3)OC C40053315
CCCCOc1ccc(cc1OC)[C@H]2C(=C(C(=O)N2CCOCCO)[O-])C(=O)c3ccc(cc3C)OCC C40081331
CCCCOc1ccc(c(c1)C)C(=O)C2=C(C(=O)N([C@H]2c3ccccc3[N+](=O)[O-])CCOCCO)[O-] C40083627
CCCCOc1cccc(c1)[C@H]2C(=C(C(=O)N2CCOCCO)[O-])C(=O)c3cc4cccc(c4o3)OC C40097835
CC(C)CCOc1cccc(c1)[C@@H]2C(=C(C(=O)N2CCOCCO)[O-])C(=O)c3cc4cccc(c4o3)OC C40097845
CCCCCCOc1ccc(cc1)[C@@H]2C(=C(C(=O)N2CCO)[O-])C(=O)c3ccc(cc3)S(=O)(=O)N(C)C C40110667
COc1cc(ccc1OCCCOc2ccc(cc2)Cl)/C=C/3\C(=O)N=C(N(C3=O)Cc4ccco4)[O-] C09169400
CCOc1ccc(c(c1)N2C(=O)/C(=C/c3cc(c(c(c3)OC)OCC#N)CC=C)/C(=NC2=O)[O-])OCC C59105224
CC(=NOc1nc(nc(n1)N(C)C)N/C(=N/S(=O)(=O)c2ccc(cc2C(F)(F)F)[N+](=O)[O-])/[O-])C C59366548
C[C@@H]1C[C@H]2[C@@H]3CCC4=CC(=O)C=C[C@]4([C@]3([C@@H](C[C@]2([C@]1(C(=O)COC(=O)c5cccc(c5)S(=O)(=O)[O-])O)C)O)F)C C01755561
CC(C)C(=O)N1CCN(CC1)c2ccc(cc2S(=O)(=O)N3CCC(CC3)C(=O)[O-])[N+](=O)[O-] C13211998
C[C@H](C(=O)N(C)[C@H]1CCS(=O)(=O)C1)Sc2nnc(n2CC(=O)[O-])c3ccc(cc3)Cl C13232618
C[C@@H](C(=O)N(C)[C@H]1CCS(=O)(=O)C1)Sc2nnc(n2CC(=O)[O-])c3ccc(cc3)Cl C13232619
c1cc(c(cc1Br)C(=O)[O-])NC(=O)CSc2nnc(o2)[C@@H]3CCS(=O)(=O)C3 C13234803
Cn1c(nnc1Sc2ccc(cc2S(=O)(=O)N3CCC(CC3)C(=O)[O-])[N+](=O)[O-])C4CC4 C13273177
CCOc1ccc(cc1[N+](=O)[O-])C(=O)N2CCN(CC2)S(=O)(=O)c3cc(cs3)C(=O)[O-] C13400771
c1cc2c(cc1SCC(=O)N3CCN(CC3)S(=O)(=O)c4cc(cs4)C(=O)[O-])OCCO2 C13401064
C[C@H]1C(=O)N(c2ccccc2O1)CCC(=O)N3CCN(CC3)S(=O)(=O)c4cc(cs4)C(=O)[O-] C13401577
CSc1ccc(c(c1)C(=O)N2CCN(CC2)S(=O)(=O)c3cc(cs3)C(=O)[O-])[N+](=O)[O-] C13401608
CN(CC(=O)Nc1cc2c(cc1C(=O)[O-])OCCCO2)S(=O)(=O)c3ccc4c(c3)OCCO4 C13428231
Cc1ccc(o1)C(=O)C2=C(C(=O)N([C@@]23c4ccccc4N(C3=O)CC=C)CCN5CCOCC5)[O-] C20436569
c1ccc(c(c1)[C@@H](C(=O)O[C@@H]2[C@@H]([C@@H]([C@H]([C@@H](O2)C(=O)[O-])O)O)O)N3CCc4c(ccs4)C3)Cl C21981177
c1cc(ccc1c2ccc(o2)/C=C/3\C(=O)N(C(=S)S3)CCS(=O)(=O)[O-])S(=O)(=O)N C26967582
c1ccc(c(c1)/C=C\2/C(=O)N(C(=S)S2)NC(=O)c3c4ccccc4c(=O)[nH]n3)OCC(=O)[O-] C28628994
CCOC(=O)N1CCN(CC1)c2c(c(=O)n3cc(ccc3n2)C)/C=C/4\C(=O)N(C(=S)S4)CC(=O)[O-] C29747440
CC(=O)c1ccc(cc1)N2C(=O)[C@H]3[C@H]([NH2+][C@@]([C@@H]3C2=O)(CC(=O)[O-])C(=O)[O-])c4cccc5c4cccc5 C33401019
Cc1c(sc(n1)N2[C@H](C(=C(C2=O)[O-])C(=O)c3ccncc3)c4ccc(c(c4)OC)O)C(=O)C C33761805
CCn1c2ccccc2c3c1ccc(c3)[C@@H]4[C@H]5[C@@H](C(=O)N(C5=O)C6CCCCC6)[C@@]([NH2+]4)(CC(=O)[O-])C(=O)[O-] C34258484
CCn1c2ccccc2c3c1ccc(c3)[C@H]4[C@H]5[C@@H](C(=O)N(C5=O)C(C)(C)C)[C@@]([NH2+]4)(CC(=O)[O-])C(=O)[O-] C34258491
Cc1c2c(=O)n(c(=O)n(c2sc1C(=O)[O-])CC(=O)N3CCCC3)CC(=O)NC4CCCCC4 C34779452
c1cc(ccc1c2ccc(o2)/C=C\3/C(=O)N(C(=S)S3)CCS(=O)(=O)[O-])S(=O)(=O)N C34982812
Cc1c(sc(n1)N2[C@H](C(=C(C2=O)[O-])C(=O)c3ccc4c(c3)OCCO4)c5cccnc5)C(=O)OC C35019182
COc1cc(ccc1O)[C@H]2C(=C(C(=O)N2C[C@@H]3CCCO3)[O-])C(=O)c4ccc5c(c4)OCCO5 C16735132
CC(=O)N[C@H]1[C@@H]([C@@H]2[C@@H](CO[C@@H](O2)c3ccco3)O[C@@H]1Oc4ccccc4Cl)OCC(=O)[O-] C35057992
CC(=O)N[C@H]1[C@@H]([C@@H]2[C@@H](CO[C@@H](O2)c3ccco3)O[C@@H]1Oc4ccc(cc4)Cl)OCC(=O)[O-] C35058003
Cc1c(sc(n1)C)C(=O)C2=C(C(=O)N([C@@H]2c3cccnc3)c4nc(c(s4)C(=O)OC)C)[O-] C35565765
CCOC(=O)c1c(nc(s1)N2[C@@H](C(=C(C2=O)[O-])C(=O)c3c(nc(s3)C)C)c4cccnc4)C C35565821
Cc1c(sc(n1)C)C(=O)C2=C(C(=O)N([C@H]2c3ccc(cc3OC)OC)c4nnc(s4)C)[O-] C35566226
CN1C(=O)N(C(=O)C12CCCCC2)CC(=O)N[C@H]3[N-]C(=CS3)Cc4n[nH]c(=S)n4CC=C C38798768
c1ccc(cc1)OS(=O)(=O)c2ccc(c(c2)N3CCN[C@H](C3)Br)NS(=O)(=O)[O-] C39482807
CCn1c(c(c(c(c1=O)C#N)C)/C=C/2\C(=O)N(C(=S)S2)CCC(=O)[O-])N3C[C@H](O[C@H](C3)C)C C39769648
CCCn1c(c(c(c(c1=O)C#N)C)/C=C/2\C(=O)N(C(=S)S2)CC(=O)[O-])N3C[C@H](O[C@@H](C3)C)C C39770406
COc1ccc(c(c1OC)C(=O)[O-])/C=N\N=C\2/NC(=O)[C@@H](S2)CC(=O)Nc3ccc(cc3)F C39843448
COc1ccc(c(c1OC)C(=O)[O-])/C=N\N=C\2/NC(=O)[C@H](S2)CC(=O)Nc3ccc(cc3)F C39843449
c1ccc(c(c1)[C@@H](C(=O)O[C@@H]2[C@@H]([C@@H]([C@@H]([C@@H](O2)C(=O)[O-])O)O)O)N3CCc4c(ccs4)C3)Cl C39960616
COc1ccc(c(c1OC)C(=O)[O-])/C=N/N=C/2\NC(=O)[C@@H](S2)CC(=O)Nc3ccc(cc3)F C40142689
c1ccc(cc1)CN2C(=O)[C@H]3[C@@H]([NH2+][C@@]([C@@H]3C2=O)(CC(=O)[O-])C(=O)[O-])c4cccc(c4)OC(F)(F)F C33919922
CC(C)(C)N1C(=O)[C@H]2[C@@H]([NH2+][C@@]([C@@H]2C1=O)(CC(=O)[O-])C(=O)[O-])c3cc(ccc3OC)Br C33923247
CC(=O)c1ccc(cc1)N2C(=O)[C@H]3[C@@H]([NH2+][C@@]([C@@H]3C2=O)(CC(=O)[O-])C(=O)[O-])c4ccc(cc4)Br C33923251
c1ccc(cc1)CN2C(=O)[C@H]3[C@H]([NH2+][C@@]([C@@H]3C2=O)(CC(=O)[O-])C(=O)[O-])c4cc(ccc4O)Br C33934127
Cc1ccc(cc1Cl)N2C(=O)[C@H]3[C@H]([NH2+][C@@]([C@@H]3C2=O)(CC(=O)[O-])C(=O)[O-])c4ccc(c5c4cccc5)OC C33934148
C[C@]1(CC(=O)[C@@]2([C@@]3([C@H](CCC([C@H]3[C@@H]([C@@H]([C@]2(O1)C)OC(=O)CCC(=O)[O-])O)(C)C)O)C)O)C=C C35024677
COc1ccc(cc1)CN2C(=O)[C@@H]3[C@H](N[C@@]4([C@@H]3C2=O)c5cccc(c5NC4=O)Cl)CCC(=O)[O-] C20610666
c1ccc(cc1)n2c(c(sc2=S)C(=O)N)/N=C(/CSc3nnc(o3)c4ccncc4)\[O-] C54362783
COc1ccc(cc1OC)/C=C\2/C(=O)N(C(=S)S2)[C@@H]3CC(=O)N(C3=O)c4ccc(cc4)C(=O)[O-] C15051272
Cc\1c([n-]o/c1=N\S(=O)(=O)c2ccc(cc2)NC(=O)CCN3C(=O)[C@@H]4CC=CC[C@H]4C3=O)C C14169218
COC(CN1C[C@@]2(Cc3c1ccc(c3)[N+](=O)[O-])C(=O)N=C(N(C2=O)c4ccc(cc4)F)[O-])OC C09302894
CCOC(=O)C1=C(N=NC1)S(=O)(=O)/N=C(/c2nc(n(n2)c3ccccc3)c4ccccc4)\[O-] C64117724
COc1ccc(cc1OC)/C=C\2/C(=O)N(C(=S)S2)[C@H]3CC(=O)N(C3=O)c4ccc(cc4)C(=O)[O-] C15051272
c1ccc2c(c1)nc(n2CC(=O)N/N=C/c3cc(cc(c3[O-])[N+](=O)[O-])Br)c4c(non4)N C08642901
Cc1ccc(cc1)n2c(nnc2SCC(=O)N/N=C/c3ccccc3OCC(=O)[O-])c4ccccc4 C02340806
Cc1cc(ccc1NC(=O)CCC(=O)N/N=C/c2cc(ccc2[O-])[N+](=O)[O-])I C01960425
C/C(=N\NC(=O)CC12CC3CC(C1)CC(C3)C2)/c4cc5c(cc4NC(=O)[C@H]6CC=CC[C@@H]6C(=O)[O-])OCO5 C20158055
C/C(=N\NC(=O)CC12CC3CC(C1)CC(C3)C2)/c4cc5c(cc4NC(=O)[C@@H]6CCCC[C@H]6C(=O)[O-])OCO5 C20158067
Cc1cc(n(n1)c2nc3c(cnn3c4ccc(cc4)F)c(n2)[O-])NC(=O)/C=C\c5ccc(cc5)[N+](=O)[O-] C21113154
CC1(CC(=C(C(=O)C1)/C=N/[C@@H]2[C@@H](Nc3ncnn3[C@@H]2c4ccc(cc4)OC)c5ccc(cc5)OC)[O-])C C15830379
CC(C)c1cc(cc(c1O)S(=O)(=O)c2ccc(cc2)Cl)[N-]S(=O)(=O)c3cccc(c3)[N+](=O)[O-] C26787040
c1ccc2c(c1)nc(n2CC(=O)N/N=C\c3cc(cc(c3[O-])[N+](=O)[O-])Br)c4c(non4)N C32929265
Cc1cc(cc(c1O)C)[C@@H]2C(=C(C(=O)N2c3nc(c(s3)C(=O)OC)C)[O-])C(=O)c4c(nc(s4)C)C C35565803
CC1=C([C@H](N2C(=CSC2=N1)/C=C(/NCc3ccncc3)\[O-])c4cccc(c4OC)OC)C(=O)OC C35697856
CC1=C([C@H](N2C(=CSC2=N1)/C=C(/NC[C@@H]3CCCO3)\[O-])c4cccc(c4)[N+](=O)[O-])C(=O)OCC=C C35701523
CC1=C([C@H](N2C(=CSC2=N1)/C=C(/NCc3ccncc3)\[O-])c4cc(ccc4OC)OC)C(=O)OCC=C C35701743
CC1=C([C@H](N2C(=CSC2=N1)/C=C(/NC[C@H]3CCCO3)\[O-])c4cc(ccc4OC)OC)C(=O)OCC=C C35701776
CCOC(=O)C1=C(N=C2N([C@@H]1c3cccc(c3)[N+](=O)[O-])C(=CS2)/C=C(/NCCOC)\[O-])c4ccccc4 C35705026
CCC1=C([C@H](N2C(=CSC2=N1)/C=C(/NCc3ccco3)\[O-])c4ccc(c(c4)OC)OC)C(=O)OC C35705205
c1ccc(cc1)c2c(c(n(n2)c3ccc(cc3)[N+](=O)[O-])[O-])/C=C\4/C(=O)N(C(=O)N4)Cc5ccc(cc5)F C16534113
CCOC(=O)C1=C(N=C2N([C@H]1c3cc(ccc3OC)OC)C(=CS2)/C=C(/NC[C@@H]4CCCO4)\[O-])C C36051067
CCOC(=O)C1=C(N=C2N([C@@H]1c3cccc(c3OC)OC)C(=CS2)/C=C(/NCc4ccco4)\[O-])C C36052641
CC1=C([C@H](N2C(=CSC2=N1)/C=C(/NCc3ccco3)\[O-])c4ccc(c(c4)OC)OC)C(=O)OCCOC C36058322
CC1=C([C@H](N2C(=CSC2=N1)/C=C(/NC[C@H]3CCCO3)\[O-])c4ccc(c(c4)OC)OC)C(=O)OCCOC C36058344
CC1=C([C@@H](N2C(=CSC2=N1)/C=C(/NCc3ccco3)\[O-])c4ccccc4OC)C(=O)OCCOC C36058357
CC1=C([C@H](N2C(=CSC2=N1)/C=C(/NCCN3CCOCC3)\[O-])c4ccccc4OC)C(=O)OC(C)(C)C C36061413
CCC1=C([C@@H](N2C(=CSC2=N1)/C=C(/NCCN3CCOCC3)\[O-])c4cc(ccc4OC)OC)C(=O)OC C36064620
c1cc(oc1)CN([C@@H](c2ccc3c(c2)OCO3)C(=O)NC4CCCCC4)C(=O)c5cc(ccc5[O-])[N+](=O)[O-] C36499865
Cc1ccc(cc1)S(=O)(=O)CNC(=O)[C@@H](c2ccccc2C)N(C)C(=O)c3cc(ccc3[O-])[N+](=O)[O-] C36530128
CC(C)(C)N([C@H](c1ccc(c(c1)OC)OC)C(=O)NC2CCCCC2)C(=O)c3cc(ccc3[O-])[N+](=O)[O-] C36585926
Cc1ccc(o1)CN([C@@H](c2ccc(cc2)O)C(=O)NC3CCCCC3)C(=O)c4cc(ccc4[O-])[N+](=O)[O-] C36596595
C[C@H]1C(=O)[C@]2([C@@H](C(=O)O1)[C@@]3([C@@H](C[C@@H]([C@@]([C@@H]3CC2=C)(C)[C@@H](CC(=O)[O-])OC(=O)C)C(C)(C)O)OC(=O)C)C)C C37538346
c1ccc2c(c1)NC3=C([C@H](N2C(=O)CCC(=O)[O-])c4ccc(o4)[N+](=O)[O-])C(=O)C[C@H](C3)c5ccc(cc5)F C00893659
CCOc1cc(ccc1OCC(=O)[O-])/C=C\2/C(=O)C(=C(S2)Nc3ccc(cc3)OC)C(=O)OCC C08438473
COc1ccc(c(c1)OC)NC(=O)Nc2cc(ccc2N3C[C@H]4C[C@@H](C3)c5cccc(=O)n5C4)C(=O)[O-] C03047703
c1ccc2c(c1)NC3=C([C@@H](N2C(=O)CCC(=O)[O-])c4ccc(o4)[N+](=O)[O-])C(=O)C[C@H](C3)c5ccc(cc5)F C06475032
c1cc(oc1)c2ccc(nn2)N3CCC(CC3)C(=O)Nc4ccc(cc4)S(=O)(=O)[N-]c5nccs5 C22494411
Cc1c(c([nH]n1)[O-])[C@H](c2ccc(c(c2)OC)OC(=O)c3ccc(cc3Cl)Cl)C4=C(N=N[C@@H]4O)C C38990110
CCO[C@@H]1CC(=O)c2c(c3c(cc(cn3)S(=O)(=O)Oc4ccccc4)c(=O)n2c5ccccc5[O-])N1 C39451740
CCOc1cc2c(c3c(n(c2=O)c4ccccc4[O-])C(=O)C[C@H](N3)S(=O)(=O)Oc5ccccc5)nc1 C39452013
CCOC(=O)[C@@H]1[C@H](SC2=C1CCCCC2)NC(=O)[C@@H](C)Sc3nnc4n3c(cc(n4)[O-])C(C)C C39732280
COc1cc(ccc1/N=N\c2c(ccc3c2c(cc(c3)S(=O)(=O)[O-])O)Nc4ccccc4)[N+](=O)[O-] C25694391
CCSc1nnc(s1)N2[C@@H](C(=C(C2=O)[O-])C(=O)c3ccc4c(c3)OCCO4)c5ccc(cc5)O C40000400
CCOc1ccc2c(c1)sc(n2)NC(=O)/C(=C(\[C@@H]3c4ccccc4C(=O)O3)/C(=O)c5ccccc5O)/[O-] C05400953
CC1=C([C@@H](/C(=C(\[O-])/OC)/C(=N1)C)c2cc(ccc2OC(F)F)N/C(=N/[C@H](C)C(C)(C)C)/NC#N)C#N C38972186
Cc1cc(nc(n1)N/C(=N/C(=O)COc2ccc(cc2)OC)/[N-]CCc3c[nH]c4c3cc(cc4)Cl)C C18222784
COc1ccc(cc1)/C=C\2/C(=O)N=C(S2)[N-]c3nnc(s3)SCC(=O)Nc4ccc(cc4)OC C54201825
CCOC(=O)c1c(c(sc1N/N=C(\C(=O)c2ccccc2)/C(=N/c3cccnc3)/[O-])C(=O)OCC)C C09404943
C[C@]1(CC(=C([C@@H]([C@@H]1C(=O)Nc2ccccc2)c3ccc(c(c3)[N+](=O)[O-])OC)C(=O)Nc4ccccc4)[O-])O C54591934
CCOc1ccc(c(c1)N2C(=O)/C(=C/c3ccc(o3)Sc4[nH]c5ccccc5n4)/C(=NC2=O)[O-])OCC C59104104
COc1ccc(c(c1OC)OC)[C@H](c2c(=O)c3ccccc3oc2O)c4c(=O)c5ccccc5oc4[O-] C21298629
Cc1c(c(=O)n(n1C)c2ccccc2)NC(=O)c3cccc(c3)N/N=C(\C#N)/C(=O)/N=c\4/cccc[n-]4 C09285273
CCOC(=O)c1c2c(sc1NC(=O)CSc3nc4c(cnn4c5ccc(cc5)F)c(n3)[O-])CCC2 C02718010
Cc1c(c(=O)n(n1C)c2ccccc2)N3C(=O)/C(=C\c4ccc(c(c4C(=O)[O-])OC)OC)/SC3=S C12032198
COc1cc(c(cc1OC)[N+](=O)[O-])/C=C\2/C(=O)N(C(=S)S2)c3ccc(cc3)C(=O)[O-] C13058405
Cc1cc(c(n1c2cc(on2)C)C)C(=O)CSc3nnc(n3CC(=O)[O-])c4cccs4 C13204033
CCOC(=O)C1CCN(CC1)C(=O)CSc2nnc(n2CC(=O)[O-])c3cccc(c3)C C13204702
c1cc(c(cc1[N+](=O)[O-])S(=O)(=O)N2CCC(CC2)C(=O)[O-])SC(=S)N3CCCC3 C13273278
CN(C)S(=O)(=O)c1ccc(c(c1)C(=O)[O-])Sc2nnc(n2C3CC3)c4cccnc4 C13279058
c1ccc(c(c1)C(F)(F)F)S(=O)(=O)N2CCN(CC2)C(=O)c3cc(cc(c3)[N+](=O)[O-])C(=O)[O-] C13408982
c1ccc(cc1)n2c(nnc2SCC(=O)N3CCC[C@@H](C3)C(=O)[O-])[C@H]4COc5ccccc5O4 C13412923
c1cc(cc2c1cc(s2)S(=O)(=O)N3CCN(C(=O)C3)Cc4cc5cnccc5n4CC(=O)[O-])Cl C13493284
CN(c1ccccc1C(=O)[O-])C(=O)C[C@@H]2C(=O)N(C(=O)S2)c3ccc(cc3OC)OC C16925770
Cc1cc(c(n1c2ccc(cc2OC)[N+](=O)[O-])C)/C=C/3\C(=NC(=S)N(C3=O)CC=C)[O-] C09260138
COc1ccc(cc1)N2C(=O)/C(=C/c3cc(c(cc3OC)OC)[N+](=O)[O-])/C(=NC2=S)[O-] C02873497
c1ccc(c(c1)[C@@H]2C(=C(C(=O)N2CCCN3CCOCC3)[O-])C(=O)c4cccs4)[N+](=O)[O-] C20103131
CCOC(=C(C(=O)C)Sc1c2c(c3c4c(c(nc3s2)N5CCOCC5)COC(C4)(C)C)ncn1)[O-] C20358140
COc1ccc(cc1OC)[C@@H]2C(=C(C(=O)N2CCCn3ccnc3)[O-])C(=O)c4ccc(c(c4)Cl)OC C09333966
c1cc2c(nc1)C(=O)N(C2=O)Cc3ccc(s3)S(=O)(=O)[N-]c4ccc(cc4)[N+](=O)[O-] C20762396
c1cc(cc(c1)[N+](=O)[O-])[C@@H]2C(=C(C(=O)N2C[C@H]3CCCO3)[O-])C(=O)c4ccc5c(c4)OCCO5 C06460085
CCOc1ccc(cc1S(=O)(=O)N(C)C)[N-]S(=O)(=O)c2ccsc2C(=O)OC C22021535
C[C@@H]1CN(C[C@H](O1)C)C(=O)c2ccccc2[N-]S(=O)(=O)c3cc(ccc3OC)[N+](=O)[O-] C22961037
CCOc1cc(ccc1OCC=C)[C@H]2C(=C(C(=O)N2c3nnc(s3)C)[O-])C(=O)c4ccco4 C33529398
Cc1cc(no1)N2[C@@H](C(=C(C2=O)[O-])C(=O)c3ccc(c(c3)OC)OC)c4cc(ccc4OC)OC C09461154
Cc1c(sc(n1)N2[C@@H](C(=C(C2=O)[O-])C(=O)c3ccc4c(c3)C[C@@H](O4)C)c5cccnc5)C(=O)OC C16806139
Cc1c(sc(n1)N2[C@@H](C(=C(C2=O)[O-])C(=O)c3ccc4c(c3)OCCO4)c5ccco5)C(=O)OC C35019399
c1cc(ccc1[C@@H]2C(=C(C(=O)N2C[C@@H]3CCCO3)[O-])C(=O)c4ccc5c(c4)OCCO5)[N+](=O)[O-] C35024986
COc1cc(ccc1OCC(=O)[O-])/C=C\2/C(=O)N(C(=O)S2)Cc3cccc(c3)C(=O)OC C35146991
Cc1cccn2c1nc(c2C)C(=O)C3=C(C(=O)N([C@H]3c4cccnc4)c5nc(c(s5)C(=O)OC)C)[O-] C35483609
Cc1c(sc(n1)C)C(=O)C2=C(C(=O)N([C@@H]2c3cc(ccc3OC)OC)c4nc(c(s4)C(=O)C)C)[O-] C35566107
Cc1c(sc(n1)C)C(=O)C2=C(C(=O)N([C@@H]2c3ccc(cc3)C(=O)OC)c4nnc(s4)C)[O-] C35566181
Cc1c(c(on1)C)S(=O)(=O)[N-]c2ccc(nc2)N3CCN(CC3)C(=O)OC(C)(C)C C19835152
CCCc1c(c(n(n1)c2ccccc2)[O-])C3=C(C(=O)N(C3=O)C[C@@H]4CCCO4)N5CCOCC5 C35621235
CCCS(=O)(=O)N1CCC[C@H](C1)c2nc3c(c(n2)[O-])nnn3Cc4ccccc4Cl C06161930
COCCN1[C@H](C(=C(C1=O)[O-])C(=O)c2ccc3c(c2)OCCO3)c4ccc(cc4)C(=O)OC C06499040
Cc1c(n2ccccc2n1)C(=O)C3=C(C(=O)N([C@H]3c4ccc(c(c4)OC)OC)c5nccs5)[O-] C33813865
Cc1c(sc(n1)N2[C@@H](C(=C(C2=O)[O-])C(=O)c3ccc4c(c3)C[C@H](O4)C)c5cccnc5)C(=O)OC C16806142
C[C@H](C(=O)/N=C\1/[C@@H]2C(=NC=N2)N=C[N-]1)OC(=O)c3cn(nc3c4cccs4)c5ccccc5 C39460325
C[C@H](C(=O)/N=C\1/[C@@H]2C(=NC=N2)N=C[N-]1)OC(=O)c3cccc(c3)OCc4ccc(cc4)F C39462500
CCn1c(nnc1SCC2=NC(=O)C3=C([C@H](SC3=N2)C(=O)[O-])C)c4ccc(cc4)OC C39692365
COc1ccccc1C(=O)C2=C(C(=O)N([C@H]2c3ccc(cc3)[N+](=O)[O-])Cc4cccnc4)[O-] C39848430
Cc1cccn2c1nc(c2C(=O)C3=C(C(=O)N([C@@H]3c4ccc(c(c4)OC)OC)CCCOC)[O-])C C40003615
COc1cc(cc(c1OC)OC)[C@H]2C(=C(C(=O)N2CC=C)[O-])C(=O)c3ccc4c(c3)OCCO4 C40028085
CCOC(=O)C1=C(C(=N[C@H]1C)C(=O)[C@@H](C)OC(=O)c2ccccc2[N-]S(=O)(=O)C)C C44649720
Cc1cc(nc(n1)[N-]S(=O)(=O)c2ccc(cc2)/N=C/c3ccc(c(c3)OC)OC(=O)C)C C59466903
CCOC(=O)c1cnn(c1C(F)(F)F)c2cccc(c2)[N-]S(=O)(=O)c3cnn(c3)C C59774073
COc1ccc(cc1Cl)N2C(=O)/C(=C\c3cc(c(c(c3)OC)OC)OC)/C(=O)N=C2[O-] C17057562
CCOC(=O)C1=C(N=C(/C(=C(\[O-])/OCC)/[C@H]1C(=O)OCC(=O)N2CCC(CC2)C)C)C C23485994
CSc1cccc(c1)[N-]S(=O)(=O)c2cc(cs2)c3nc(on3)C(=O)N4CCOCC4 C65097547
Cc1c(cc(s1)c2nc(on2)C(=O)N3CCOCC3)S(=O)(=O)[N-]c4cccc(c4)C(=O)C C65097727
COc1ccc(cc1[N-]S(=O)(=O)c2cc(cs2)c3nnc(o3)C(=O)N4CCCC4)Cl C65098851
COc1cc(c(cc1[N-]S(=O)(=O)c2ccc3c(c2)c(no3)C(=O)N4CCOCC4)Cl)OC C65115391
Cc1c(cc(s1)c2nnc(o2)C(=O)N3CCCC3)S(=O)(=O)[N-]c4ccc(c(c4)Cl)OC C65116614
CCCCOC(=O)c1ccc(cc1)c2ccc(o2)/C=C/3\C(=O)N(C(=S)S3)CC(=O)[O-] C02989618
COc1cc(ccc1OC(F)F)/C=C(/c2ccc(s2)S(=O)(=O)N3CCCCC3)\C(=O)[O-] C09540531
CN(CCOc1ccc(cc1)Br)S(=O)(=O)c2cc(ccc2OC)/C=C/C(=O)[O-] C13071629
c1ccc(cc1)CCn2c(nnc2SCC(=O)N3CCC[C@@H](C3)C(=O)[O-])Cc4cccs4 C13253614
CCOc1ccccc1OCc2nnc3n2N=C([C@@H](S3)CC(=O)[O-])c4ccc(cc4)C C13317297
CCOc1ccc(cc1OCC)CCN2C(=O)[C@H]([C@@H]3C[C@]2(Oc4c3cccc4)C)C(=O)[O-] C13517672
CCOC(=O)COc1cccc(c1)/C=C/2\C(=O)N(C(=S)S2)c3cccc(c3)C(=O)[O-] C16264819
CCOc1ccccc1N2C(=O)/C(=C\c3ccc(c(c3)OCC)O[C@@H](C)C(=O)[O-])/SC2=S C16916538
CCOc1ccc(cc1)[C@@H]2C(=C(C(=O)N2CCCn3ccnc3)[O-])C(=O)c4ccc(cc4)Cl C08837659
CCCOc1ccc(cc1)[C@H]2C(=C(C(=O)N2CCCN3CCOCC3)[O-])C(=O)c4cccs4 C19938394
COc1ccc(cc1Cl)C(=O)C2=C(C(=O)N([C@H]2c3ccc(cc3)Cl)CCCn4ccnc4)[O-] C09046821
CC(C)COc1ccc(cc1)C(=O)C2=C(C(=O)N([C@@H]2c3cccs3)CCCN4CCOCC4)[O-] C09360454
CCN(CC)S(=O)(=O)c1cc(ccc1OCC)[N-]S(=O)(=O)c2cc(ccc2F)F C20628877
CCO/C(=C(\c1nc(cs1)C)/C(=O)CSc2nnc(n2c3ccc(cc3)C)c4ccccc4)/[O-] C21577323
COc1ccccc1[C@H]2C(=C(C(=O)N2Cc3cccnc3)[O-])C(=O)c4ccc(cc4)OCC=C C09282338
COc1cccc(c1)C(=O)C2=C(C(=O)N([C@H]2c3ccc(cc3)OCC=C)Cc4ccco4)[O-] C33415522
COCCCN1[C@@H](C(=C(C1=O)[O-])C(=O)c2ccc(cc2)OCC=C)c3ccc(cc3)OC C08440606
CCOc1cccc(c1)C(=O)C2=C(C(=O)N([C@@H]2c3ccc(cc3)OCC=C)Cc4ccncc4)[O-] C33451009
CCCOc1cccc(c1)C(=O)C2=C(C(=O)N([C@@H]2c3ccc(cc3)OCC)Cc4ccncc4)[O-] C33452611
CCCc1cc(nc(n1)SCc2nc3cc(ccc3n2CC)S(=O)(=O)N(C)C)[O-] C09725659
COc1cccc(c1)C(=O)C2=C(C(=O)N([C@H]2c3ccc(c(c3)OC)OC)Cc4ccccc4)[O-] C33528323
CCCCCOc1ccc(cc1)[C@@H]2C(=C(C(=O)N2Cc3ccco3)[O-])C(=O)c4ccncc4 C33776705
COc1ccc(cc1)C(=O)C2=C(C(=O)N([C@H]2c3cccc(c3)OCC=C)Cc4ccco4)[O-] C34941339
CCOc1ccc(cc1OC)[C@H]2C(=C(C(=O)N2CCCOC)[O-])C(=O)c3cc(ccc3C)C C34943647
CCOc1ccc(cc1OCC)[C@@H]2C(=C(C(=O)N2Cc3ccco3)[O-])C(=O)c4ccccc4 C35264231
CCCOc1ccc(cc1OCC)[C@H]2C(=C(C(=O)N2Cc3ccco3)[O-])C(=O)c4ccccc4 C35264391
CCOc1ccc(cc1)C(=O)C2=C(C(=O)N([C@H]2c3ccc(cc3)OCC=C)C[C@@H]4CCCO4)[O-] C35279220
CCCCOc1ccc(cc1OC)[C@@H]2C(=C(C(=O)N2C[C@H]3CCCO3)[O-])C(=O)c4cccs4 C35283607
CCCCOc1ccc(cc1OC)[C@H]2C(=C(C(=O)N2C[C@@H]3CCCO3)[O-])C(=O)c4ccccc4 C35283640
Cc1ccc(cc1)C(=O)C2=C(C(=O)N([C@H]2c3ccc(c(c3)OC)OCC=C)C[C@@H]4CCCO4)[O-] C35296921
CCOc1ccc(cc1OCC)[C@@H]2C(=C(C(=O)N2Cc3ccco3)[O-])C(=O)c4ccc(cc4)F C35297643
CCOc1cc(ccc1OCC=C)[C@@H]2C(=C(C(=O)N2CCCOC)[O-])C(=O)c3ccc(cc3)F C35298952
CCOc1cc(ccc1OCC=C)[C@H]2C(=C(C(=O)N2Cc3cccnc3)[O-])C(=O)/C=C/c4ccccc4 C35444193
Cc1c(sc(n1)C)C(=O)C2=C(C(=O)N([C@H]2c3ccc(c(c3)OC)OCC(C)C)Cc4ccccc4)[O-] C35568255
CCCCCOc1ccc(cc1)[C@@H]2C(=C(C(=O)N2C[C@H]3CCCO3)[O-])C(=O)c4c(nc(s4)C)C C35568428
CCOC(=O)[C@@H]1[C@H](C(=C(N=C1[O-])SCc2ccccc2)C#N)c3ccccc3[N+](=O)[O-] C00716374
CC(C)([C@@H]1OC[C@@H]([C@@H](O1)c2cccnc2)C/C=C\CCC(=O)[O-])Oc3ccccc3OC C36242318
CCOc1ccc(cc1OC)[C@H]2C(=C(C(=O)N2C[C@H]3CCCO3)[O-])C(=O)c4ccc(cc4)Br C38277681
CCCCOc1ccc(cc1OC)[C@H]2C(=C(C(=O)N2C[C@H]3CCCO3)[O-])C(=O)c4ccccc4 C38277762
Cc1c(c(=O)n(c(c1C(=O)[C@H](C)Oc2ccc(cc2Cl)Cl)[O-])CCCOC)C#N C38620899
CCOC(=O)c1ccc(cc1)/N=C\2/N(C(=O)[C@@H](S2)CC(=O)[O-])CCc3ccccc3F C39421966
CCCOc1ccc(cc1)C(=O)C2=C(C(=O)N([C@H]2c3ccccc3OCC)CCOC)[O-] C39827233
CCc1nnc(s1)N2[C@@H](C(=C(C2=O)[O-])C(=O)c3ccccc3)c4cccc(c4)OCC=C C39849203
CCOc1ccc(cc1OCC)[C@@H]2C(=C(C(=O)N2CC=C)[O-])C(=O)c3ccc(c(c3)C)OC C40027008
Cc1cc(ccc1OCC=C)C(=O)C2=C(C(=O)N([C@@H]2c3ccc(c(c3)OC)OC)CC=C)[O-] C40027428
CCCCCOc1ccc(cc1OC)[C@@H]2C(=C(C(=O)N2CC=C)[O-])C(=O)c3c(nc(s3)C)C C40028566
CCCCN1[C@@H](C(=C(C1=O)[O-])C(=O)c2ccc(cc2)OCC)c3ccc(c(c3)OC)OC C40077762
COc1cccc(c1OC)[C@H]2CC(=NN2/C(=C/SCCC(=O)OC)/[O-])c3ccc(cc3)Br C45076934
CCCCOC(=O)c1ccc(cc1)n2c(cc(c2C)/C=C/3\C(=NC(=O)N(C3=O)CC)[O-])C C05946221
Cc1ccc(cc1)S(=O)(=O)Oc2ccc(cc2)/C=N/[N-]S(=O)(=O)Cc3ccccc3 C59147517
c1ccc(cc1)/C=C\2/C(=O)N(C(=S)S2)CCCCCC(=O)NNC(=O)c3cccc(c3)[N+](=O)[O-] C08819726
COc1cccc(c1)N2C[C@@H](CC2=O)C(=O)Nc3nnc(s3)SCC(=O)Nc4ccccc4F C08907544
Cc1ccc(cc1C)N2C[C@H](CC2=O)C(=O)Nc3nnc(s3)SCC(=O)Nc4cccc(c4)OC C08909070
c1cc(cnc1)[C@@H](CNC(=O)C(=O)NCCc2cccs2)S(=O)(=O)c3ccc4c(c3)OCCO4 C09079105
Cc1c(sc(c1C(=O)OCC(=O)Nc2cccc(c2)S(=O)(=O)N3CCCCC3)NC(=O)C)C C09283712
Cn1c(nnc1SCC(=O)Nc2nnc(s2)C3CC3)CNC(=O)c4ccc(c(c4)Cl)Cl C09302533
CCOC(=O)c1c2c(sc1NC(=O)CSc3nnc(n3C)CNC(=O)Cc4ccccc4)CCC2 C09475191
c1ccc2c(c1)c(=O)n(c(=O)n2CC(=O)NCCC3=CCCCC3)CCCCC(=O)NCc4ccco4 C09616714
COc1ccc(cc1)N2C[C@H](CC2=O)C(=O)Nc3nc(cs3)CC(=O)NCc4ccccc4OC C09700326
CN(C)S(=O)(=O)c1ccc(c(c1)NC(=O)CSc2nnc(s2)NCc3ccccc3)OC C09987460
CCn1c(nnc1SCC(=O)Nc2ccc(cc2)Cl)CNC(=O)/C=C/c3ccc(c(c3)OC)OC C10127323
CCOC(=O)c1c2c(sc1NC(=O)COC(=O)c3ccc(cc3)S(=O)(=O)NC(C)C)CCC2 C10601967
CCn1c(nnc1SCC(=O)Nc2ccccc2C(=O)NC3CCCC3)CN4CCCCCC4=O C11376711
Cc1ccc(cc1)NC(=O)C[S@](=O)CC(=O)N(CC(=O)NC(C)(C)C)c2ccc3c(c2)OCCO3 C12472801
CC[C@@H](C(=O)NCc1ccco1)N(c2ccccc2C)C(=O)CNS(=O)(=O)c3ccc(cc3)OC C13503049
CN(CC(=O)Nc1ccc(cc1)OC)C(=O)c2ccc(c(c2)S(=O)(=O)NC[C@H]3CCCO3)Cl C14022970
CCOc1cc(cc(c1OCC)OCC)C(=O)NC(=S)Nc2ccccc2N3CCN(CC3)C(=O)C C14276847
C[C@@H](COC)n1c(nnc1S[C@H](C)C(=O)Nc2ccc(cc2)NC(=O)C)COc3ccccc3F C15912768
COc1cc(cc(c1OC)OC)[C@H]2c3c(c4ccccc4[nH]3)C[C@H]5N2C(=O)CN(C5=O)CCCCCO C16043157
CCOc1ccc(cc1)O[C@@H](C)C(=O)NNC(=O)C2CCN(CC2)S(=O)(=O)c3ccccc3F C18070719
c1cc(ccc1N(CC(=O)NC2CCCC2)C(=O)C[S@@](=O)CC(=O)Nc3ccc4c(c3)OCO4)F C19941197
CCOc1ccc(cc1)NC(=O)[C@H]2[C@H]3C=C[C@@]4([C@@H]2C(=O)N([C@@H]4C(=O)NC5CCCCC5)CCCOC)O3 C20106529
C[C@H]([C@@H](c1cccs1)N2CCN(CC2)c3ccc(cc3)OC)NC(=O)C(=O)NCCN4CCOCC4 C20289338
C[C@@H]([C@@H](c1cccs1)N2CCN(CC2)c3ccc(cc3)OC)NC(=O)C(=O)NCCN4CCOCC4 C20289344
c1cc(ccc1NC(=O)CSc2nnc(n2N)N/N=C/c3cc(cc(c3[O-])Cl)Cl)[N+](=O)[O-] C21318696
CCn1c(nnc1SCC(=O)OCC(=O)NCC(=O)Nc2ccc(c(c2)F)F)c3cccs3 C27565199
Cc1c(c(=O)n(n1C)c2ccccc2)NC(=O)[C@@H](C)Sc3nnc(s3)NC(=O)[C@@H](C)SC C32636199
c1cc(cc(c1)Cl)NC(=O)c2nnc(s2)C(=O)N3CCC(CC3)CC(=O)NCCc4ccco4 C33024910
CCOc1ccccc1CNC(=O)[C@@H]2CCCN(C2)C(=O)c3nnc(s3)C(=O)Nc4ccccc4 C33263456
CC[NH+](CC)CCN1[C@H](C(=C(C1=O)[O-])C(=O)c2c(c([nH]c2C)C(=O)OCC)C)c3ccc(cc3)OC C33515786
CCOCCCN1C(=O)/C(=C\c2c(nc3c(cccn3c2=O)C)N4CCC(CC4)C(=O)N)/SC1=S C33625175
CCOC(=O)CCC(=O)Nc1ccc(c(c1)C(=O)NC2CC2)N3CCN(CC3)c4ccccc4OC C35266169
CC(C)CN(CC(=O)Nc1nc(cs1)CC(=O)NCCCN2CCOCC2)C(=O)C3CCCCC3 C35809228
Cc1ccc(cc1)S(=O)(=O)CNC(=O)[C@@H](c2ccc(c(c2)OC)OC)N(C)C(=O)c3ccccc3O C36528728
Cc1ccc(cc1)S(=O)(=O)CNC(=O)[C@@H](c2ccccc2O)N(Cc3ccc(o3)C)C(=O)COC C36602036
CCCCn1c(nnc1SCC(=O)Nc2nnc(s2)C)CNC(=O)C34CC5CC(C3)CC(C5)C4 C08628243
c1cc(sc1)CNc2c3cnn(c3ncn2)CCNC(=O)[C@@H]4CC(=O)N(C4)c5ccc(cc5)Cl C38484572
CCOCCCN1C(=O)/C(=C\c2c(nc3ccccn3c2=O)N4CCC(CC4)C(=O)N)/SC1=S C33869166
Cc1ccc(cc1Cl)NC(=O)Cc2nnc(n2CC=C)S[C@@H](C)C(=O)Nc3nnc(s3)C4CC4 C39747686
CCCS(=O)(=O)c1ncc(c(n1)C(=O)Nc2c(c3c(s2)CCCC3)C(=O)NCCOC)Cl C39909439
CCCS(=O)(=O)c1ncc(c(n1)C(=O)Nc2c(c3c(s2)CCC3)C(=O)NCCCOCC)Cl C39909452
Cc1c([nH]c(c1C(=O)C2=C(C(=O)N([C@@H]2c3cc(c(c(c3)OC)OC)OC)CC[NH+]4CCCC4)[O-])C)C C41543649
COc1ccccc1[C@@H]2[C@H]3[C@@H](C(=O)N(C3=O)Cc4ccc(cc4)C(=O)OC)[C@@]([NH2+]2)(CCSC)C(=O)[O-] C43218246
c1cc2ccc3ccc(c4c3c2c(c1)cc4)CCCCO[P@@](=O)([O-])OC5[C@H]([C@H](C([C@H]([C@@H]5O)O)O)O)O C44559596
COc1cc(ccc1OCC(=O)N)/C=C/C(=O)N2CCN(CC2)S(=O)(=O)c3ccc(cc3F)F C45530597
C[C@@H](c1ccc(cc1)n2cncn2)NC(=O)CNC(=O)[C@@H]3c4ccccc4C(=O)N3Cc5ccccc5 C48312599
C[C@H](c1ccc(cc1)n2cncn2)NC(=O)CNC(=O)[C@H]3c4ccccc4C(=O)N3Cc5ccccc5 C48312609
c1ccc(c(c1)N2CCN(CC2)[C@@H](CNC(=O)C(=O)NCCCN3CCCC3=O)c4cccnc4)F C17177864
Cc1cc(c(c(n1)OCC(=O)N/N=C/c2cc(c(c(c2)I)O)OC)C#N)COC C59427715
C/C(=C\C(=O)Nc1ccccc1Cl)/NN/C(=C/C(=O)NN/C(=C/C(=O)Nc2ccccc2Cl)/C)/[O-] C59502133
CCOC(=O)[C@]1(CCCN([C@H]1Cc2ccc(c(c2)OC)OC)C(=O)OCc3ccccc3)C(=O)[O-] C05395521
CCOC(=O)c1c(c(sc1NC(=O)CSc2ccccc2C(=O)[O-])C(=O)OCCOC)C C13189484
CCCc1nnc(n1CC(=O)[O-])S[C@H](C)C(=O)Nc2c(c3c(s2)C[C@H](CC3)C)C(=O)OCC C13202090
Cc1cccc(c1)c2nnc(n2CC(=O)[O-])SCC(=O)N3CCN(CC3)c4ccc(cc4)[N+](=O)[O-] C13206250
Cc1cccc(c1NC(=O)CSc2nnc(n2c3ccccc3OC)N4CCCCC4)C(=O)[O-] C13244694
CCOc1ccc(cc1OCC)S(=O)(=O)N2CCN(CC2)c3ccc(c(c3)C(=O)[O-])[N+](=O)[O-] C13272707
CCOc1ccc(cc1)c2nnc(n2CC(=O)[O-])SCC(=O)N(C)c3ccccc3C(=O)OC C13444013
Cc1cc(c(cc1CSCC(=O)Nc2cc(c(cc2C(=O)[O-])OC)OCCOC)OC)OC C13452758
CCOC(=O)c1c(nc(s1)N2[C@H](C(=C(C2=O)[O-])C(=O)c3ccc(o3)C)c4ccc(cc4)[N+](=O)[O-])C C09177943
CCOc1ccc(cc1)[C@@H]2C(=C(C(=O)N2CCCN3CCOCC3)[O-])C(=O)c4cc5cccc(c5o4)OC C20219381
CC(C)CCOc1cccc(c1)[C@@H]2C(=C(C(=O)N2CCCn3ccnc3)[O-])C(=O)c4ccc5c(c4)OCCO5 C09437166
CCOC(=O)N1CCN(CC1)[C@@H](c2ccccc2OC)c3c(cc(n(c3=O)Cc4ccco4)C)[O-] C22698163
C=CCN1c2ccccc2[C@@]3(C1=O)C(=C(C(=O)N3CCCN4CCOCC4)[O-])C(=O)c5cc6ccccc6o5 C16742285
c1ccc(c(c1)[C@H]2C(=C(C(=O)N2CCCn3ccnc3)[O-])C(=O)c4ccc(cc4)Br)[N+](=O)[O-] C27569873
COc1ccccc1NS(=O)(=O)c2cccc(c2)[N-]S(=O)(=O)c3ccsc3C(=O)OC C28694157
CCOc1cccc(c1)C(=O)C2=C(C(=O)N([C@H]2c3ccco3)c4nc(c(s4)C(=O)OCC)C)[O-] C33364521
Cc1c(sc(n1)N2[C@H](C(=C(C2=O)[O-])C(=O)c3ccncc3)c4cccc(c4)OCC=C)C(=O)OCC=C C33371016
CCOc1cc(ccc1OCCC(C)C)[C@H]2C(=C(C(=O)N2CCCN3CCOCC3)[O-])C(=O)c4ccco4 C33533533
CCOc1cc(ccc1OCCC(C)C)[C@@H]2C(=C(C(=O)N2CCCn3ccnc3)[O-])C(=O)c4ccco4 C33533569
CCCCOc1ccc(cc1OCC)[C@H]2C(=C(C(=O)N2CCCn3ccnc3)[O-])C(=O)c4ccc(o4)C C33555986
CCCOc1ccc(cc1)[C@@H]2C(=C(C(=O)N2c3nc(c(s3)C(=O)OC)C)[O-])C(=O)c4ccncc4 C33769078
Cc1c(n2ccccc2n1)C(=O)C3=C(C(=O)N([C@@H]3c4ccc(c(c4)OC)OCc5ccccc5)CCOC)[O-] C33814194
CCOCCOc1ccc(cc1OC)c2nc(c(nn2)CCC(=O)N3CCN(CC3)c4ccc(cc4)F)[O-] C34767006
CCOC(=O)C1CCN(CC1)C(=O)CCc2c(nc(nn2)c3ccc(c(c3)OC)OCCC=C)[O-] C34767443
CCCCOc1ccc(cc1OCC)[C@H]2C(=C(C(=O)N2c3nnc(s3)C)[O-])C(=O)c4ccc(o4)C C34917180
CCCCOc1cccc(c1)C(=O)C2=C(C(=O)N([C@@H]2c3ccc(c(c3)OC)O)CCN4CCOCC4)[O-] C34941356
C[C@@H](C(=O)[O-])O[C@H]1[C@@H]([C@@H](O[C@@H]2[C@@H]1O[C@@H](OC2)c3ccccc3)OCc4ccc5ccccc5c4)NC(=O)C C04257863
CCCCOc1ccc(cc1OC)[C@@H]2C(=C(C(=O)N2Cc3cccnc3)[O-])C(=O)c4c(nc5n4cccc5)C C35420131
CCOc1cc(ccc1OCC=C)[C@@H]2C(=C(C(=O)N2Cc3ccco3)[O-])C(=O)c4c(nc5n4cccc5)C C35420241
CCOc1cc(ccc1OCC=C)[C@H]2C(=C(C(=O)N2Cc3ccco3)[O-])C(=O)c4c(nc5n4cccc5)C C35420242
Cc1c(sc(n1)N2[C@H](C(=C(C2=O)[O-])C(=O)/C=C/c3ccccc3)c4ccc(c(c4)OC)OC)C(=O)OC C35420522
CCOC(=O)c1c(nc(s1)N2[C@H](C(=C(C2=O)[O-])C(=O)/C=C/c3ccccc3)c4ccc(c(c4)OC)O)C C35420614
COc1ccc(cc1)[C@H]2[C@@H](C(=NC(=C2C#N)SCC(=O)Nc3ccc(cc3)OC)[O-])C(=O)OC C09088779
COc1ccc(cc1)[C@H]2[C@H](C(=NC(=C2C#N)SCC(=O)Nc3ccc(cc3)OC)[O-])C(=O)OC C09088105
CC(C)(C)c1c2c(n(n1)c3ccc(cc3)OC)N(C(=O)CS[C@@H]2c4cc(ccc4OC)OC)CC(=O)[O-] C37424340
CCOc1ccc(cc1OCC)[C@@H]2C(=C(C(=O)N2c3nccs3)[O-])C(=O)c4c(nc5n4cccc5)C C33813911
CCOc1ccc(cc1)[C@H]2C(=C(C(=O)N2c3nc(c(s3)C(=O)OC)C)[O-])C(=O)c4ccc(o4)C C01481192
CC1=C2C(=CC(=O)N=C2S[C@@H]1C(=O)[O-])CSc3nnc(n3CC=C)c4ccc(cc4)[N+](=O)[O-] C39692477
COc1ccc(cc1S(=O)(=O)N2CCN(CC2)CC(=O)Nc3ccccc3Cl)/C=C/C(=O)[O-] C13089003
Cc1cccc(c1C)NC(=O)CN2CCN(CC2)S(=O)(=O)c3cc(ccc3OC)/C=C/C(=O)[O-] C13089077
CCOc1cc(ccc1O)[C@H]2C(=C(C(=O)N2c3nnc(s3)SCC)[O-])C(=O)c4ccc(o4)C C39999603
Cc1cccn2c1nc(c2C(=O)C3=C(C(=O)N([C@@H]3c4ccc(cc4)OCC=C)CCCN5CCOCC5)[O-])C C40003761
CCCCOc1ccc(cc1C)C(=O)C2=C(C(=O)N([C@H]2c3ccc(c(c3)OC)OC)CCOCCO)[O-] C40092571
CCOc1cc(ccc1OCCC(C)C)[C@@H]2C(=C(C(=O)N2CCO)[O-])C(=O)c3ccc4c(c3)OCCO4 C40096621
CCCCOc1cccc(c1)C(=O)C2=C(C(=O)N([C@@H]2c3cc(ccc3OC)OC)CCOCCO)[O-] C40101708
CCc1nc2c(n1Cc3ccc(cc3)c4ccccc4c5[n-]nnn5)C(=O)N(CC2)CC(=O)N(CC)CC C52584196
Cc1ccc(c(c1)C)NC(=O)C[C@@H]2C(=O)N(/C(=N/C)/S2)/N=C(\C)/c3ccc(cc3)OCC(=O)[O-] C13683242
CCOC(=O)[C@H]1[C@@H]([C@@H](S[C@@H]1NC(=O)CSc2[n-]c(nn2)c3ccccc3)C(=O)OCC)C C39962566
CCOC(=O)[C@H]1[C@H]([C@@H](S[C@@H]1NC(=O)CSc2[n-]c(nn2)c3ccccc3)C(=O)OCC)C C39962568
c1cc(cc(c1)S(=O)(=O)[N-]c2cc(c([nH+]c2)N3CCC(CC3)CCN4CCOCC4)C(=O)[O-])F C35397754
c1cc(ccc1/C=C/2\C(=O)N(C(=S)S2)CC(=O)[O-])C(=O)c3cc(cc(c3)[N+](=O)[O-])[N+](=O)[O-] C08434827
COc1cc(ccc1OCC(=O)[O-])/C=C/2\C(=O)N(C(=O)S2)Cc3cc4c(cc3Cl)OCO4 C09235297
CS(=O)(=O)c1ccccc1NC(=O)CSc2nnc(n2CC(=O)[O-])c3ccc(cc3)Cl C13019474
CCN(CC)S(=O)(=O)c1ccc(c(c1)[N+](=O)[O-])OS(=O)(=O)c2ccc(c(c2)C(=O)[O-])F C13067310
Cc1c(c(c(n1C(C)C)C)C(=O)OC)C(=O)CSc2nnc(n2CC(=O)[O-])c3cccs3 C13246580
CCOc1ccc(cc1OC)/C=C/C(=O)N2CCN(CC2)S(=O)(=O)c3cc(cs3)C(=O)[O-] C13398949
CCOc1cc(ccc1OC)/C=C/C(=O)N2CCN(CC2)S(=O)(=O)c3cc(cs3)C(=O)[O-] C13399245
COCCOc1cc(c(cc1OC)C(=O)[O-])NC(=O)Cn2cc(cc(c2=O)Cl)C(F)(F)F C13453537
C[C@@H](C(=O)[O-])Oc1ccc(cc1)/C=C/2\C(=O)N(C(=S)S2)NC(=O)c3cccc(c3)[N+](=O)[O-] C16906888
Cc1cc(ccc1OC)C(=O)C2=C(C(=O)N([C@H]2c3cc(c(c(c3)OC)OC)OC)CCOC)[O-] C17146927
CCOC(=O)c1c(c(c([nH]1)C)C(=O)C2=C(C(=O)N([C@H]2c3ccc(cc3)OC)Cc4cccnc4)[O-])C C09008385
COc1ccc(cc1OC)[C@@H]2C(=C(C(=O)N2CCN3CCOCC3)[O-])C(=O)c4cc5ccccc5o4 C20263729
Cc1ccc(c(c1)C(=O)C2=C(C(=O)N([C@H]2c3cccc(c3OC)OC)CCN4CCOCC4)[O-])O C20310510
Cc1ccc(c(c1)C(=O)C2=C(C(=O)N([C@H]2c3ccc(c(c3)OC)OC)CCN4CCOCC4)[O-])O C20310518
CCOc1ccc(cc1S(=O)(=O)N2CCCC2)NC(=O)c3cnn(c3C)c4ccc(nn4)[O-] C25602480
Cc1c(sc(n1)N2[C@H](C(=C(C2=O)[O-])C(=O)c3ccncc3)c4ccc(cc4)C(=O)OC)C(=O)C C33366590
c1cc(cc(c1)[N+](=O)[O-])[C@@H]2C(=C(C(=O)N2CCCn3ccnc3)[O-])C(=O)c4ccc5c(c4)OCO5 C33515305
CCCOc1ccc(cc1OCC)[C@H]2C(=C(C(=O)N2CCN3CCOCC3)[O-])C(=O)c4ccco4 C33528245
Cc1c(sc(n1)N2[C@H](C(=C(C2=O)[O-])C(=O)c3ccncc3)c4cccc(c4)[N+](=O)[O-])C(=O)OC C33581222
Cc1c(sc(n1)N2[C@@H](C(=C(C2=O)[O-])C(=O)c3ccncc3)c4cccc(c4)[N+](=O)[O-])C(=O)OC C33581223
CCOC(=O)[C@@H]1CCCN(C1)C(=O)CCc2c(nc(nn2)c3cc(c(c(c3)OC)OC)OC)[O-] C34767962
CCOc1cccc(c1)C(=O)C2=C(C(=O)N([C@@H]2c3cc(c(c(c3)OC)OC)OC)CCOC)[O-] C34934736
CCOc1cc(ccc1O)[C@H]2C(=C(C(=O)N2C[C@@H]3CCCO3)[O-])C(=O)c4ccc5c(c4)OCCO5 C35025450
Cc1ccccc1O[C@H]2[C@@H]([C@@H]([C@@H]3[C@@H](O2)CO[C@@H](O3)c4ccccc4)O[C@@H](C)C(=O)[O-])NC(=O)C C35056998
Cc1cccc(c1)O[C@H]2[C@@H]([C@@H]([C@@H]3[C@@H](O2)CO[C@@H](O3)c4ccccc4)O[C@@H](C)C(=O)[O-])NC(=O)C C35057006
Cc1ccc(cc1)O[C@@H]2[C@H]([C@@H]([C@@H]3[C@@H](O2)CO[C@@H](O3)c4ccccc4)O[C@@H](C)C(=O)[O-])NC(=O)C C35057016
Cc1ccc(c(c1)C)O[C@@H]2[C@@H]([C@@H]([C@@H]3[C@@H](O2)CO[C@@H](O3)c4ccco4)O[C@@H](C)C(=O)[O-])NC(=O)C C35057231
Cc1ccc(c(c1)C)O[C@@H]2[C@H]([C@@H]([C@@H]3[C@@H](O2)CO[C@@H](O3)c4ccco4)O[C@@H](C)C(=O)[O-])NC(=O)C C35057236
Cc1ccc(c(c1)O[C@@H]2[C@H]([C@@H]([C@@H]3[C@@H](O2)CO[C@@H](O3)c4ccco4)O[C@@H](C)C(=O)[O-])NC(=O)C)C C35057259
CCc1cccc(c1)O[C@H]2[C@H]([C@@H]([C@@H]3[C@@H](O2)CO[C@@H](O3)c4ccccc4)OCC(=O)[O-])NC(=O)C C35057717
CC(=O)N[C@@H]1[C@H]([C@@H]2[C@@H](CO[C@@H](O2)c3ccco3)O[C@@H]1Oc4ccc(cc4)C(C)(C)C)OCC(=O)[O-] C35057974
CC(=O)N[C@H]1[C@H]([C@@H]2[C@@H](CO[C@@H](O2)c3ccco3)O[C@@H]1Oc4ccc(cc4)C(C)(C)C)OCC(=O)[O-] C35057977
Cc1ccc(c(c1)C)NC(=O)CCN2C(=O)/C(=C/c3ccc(c(c3)OC)OCC(=O)[O-])/SC2=O C35147077
Cc1c(sc(n1)C)C(=O)C2=C(C(=O)N([C@@H]2c3ccc(cc3)[N+](=O)[O-])c4nc(c(s4)C(=O)OC)C)[O-] C35565751
COc1ccc(cc1)N2C[C@@H](CC2=O)C(=O)Nc3ccc(cc3)S(=O)(=O)[N-]c4nccs4 C02501995
COc1cccc(c1OC)[C@@H]2C(=C(C(=O)N2C[C@@H]3CCCO3)[O-])C(=O)c4ccc5c(c4)OCCO5 C15229619
CO[C@H]1CN(CCN1)c2cc(ccc2[N-]S(=O)(=O)SC)S(=O)(=O)Oc3ccccc3 C39482718
CC1=C2C(=NC(=NC2=O)CSc3nnc(n3C)COc4ccccc4Cl)S[C@@H]1C(=O)[O-] C39691874
CC1=C2C(=NC(=NC2=O)CSc3nnc(n3C)COc4ccc(cc4)Cl)S[C@@H]1C(=O)[O-] C39722710
CCCOc1ccc(cc1)C(=O)C2=C(C(=O)N([C@@H]2c3ccc(cc3)[N+](=O)[O-])CCOCCO)[O-] C40077904
CCCOc1ccc(cc1)C(=O)C2=C(C(=O)N([C@H]2c3ccccc3[N+](=O)[O-])CCOCCO)[O-] C40077989
CC(C)Oc1ccc(cc1)C(=O)C2=C(C(=O)N([C@@H]2c3ccc(cc3)[N+](=O)[O-])CCOCCO)[O-] C40079014
CCOc1ccc(c(c1)C)C(=O)C2=C(C(=O)N([C@H]2c3cccc(c3)[N+](=O)[O-])CCOCCO)[O-] C40081254
Cc1cc(ccc1C(=O)C2=C(C(=O)N([C@H]2c3cccc(c3OC)OC)CCOCCO)[O-])OCC=C C40083055
Cc1cc(ccc1C(=O)C2=C(C(=O)N([C@H]2c3cc(c(c(c3)OC)OC)OC)CCO)[O-])OCC=C C40083156
COC(=O)c1ccc(cc1)[C@H]2C(=C(C(=O)N2CCOCCO)[O-])C(=O)c3ccc(cc3)OCC=C C40099353
COc1ccc(c(c1)[C@@H]2C(=C(C(=O)N2CCOCCO)[O-])C(=O)c3ccc(cc3)OCC=C)OC C40099408
CCOc1cccc(c1)C(=O)C2=C(C(=O)N([C@@H]2c3ccc(cc3)C(=O)OC)CCOCCO)[O-] C40100742
CCCOc1cccc(c1)C(=O)C2=C(C(=O)N([C@@H]2c3cccc(c3)[N+](=O)[O-])CCOCCO)[O-] C40101154
c1cc(sc1)c2ccc(=O)n(n2)CC(=O)Nc3ccc(cc3)S(=O)(=O)[N-]c4nccs4 C56901007
c1ccc2c(c1)c(cc(c2N)/N=N/c3ccc(cc3)c4ccc(cc4)/N=N/c5cc(c6ccccc6c5N)S(=O)(=O)[O-])S(=O)(=O)[O-] C03830554
c1cc(oc1)[C@H]2CC(=NN2C(=O)CSc3ncc(n3c4ccc(cc4)F)C(=O)[O-])c5ccco5 C13061500
Cc1c(c(n(n1)c2ccc(cc2)F)Cl)/C=N/n3c(nnc3SCC(=O)[O-])c4ccoc4C C13077934
Cc1ccc(cc1)c2nnc(n2CC(=O)[O-])SCCOc3ccc(cc3)S(=O)(=O)N(C)C C13280986
c1ccc(cc1)n2c(nnc2SCC(=O)N3CCC(CC3)C(=O)[O-])c4ccc(cc4)[N+](=O)[O-] C13363728
CC(C)C(=O)OC[C@H]1[C@@H]([C@H]([C@H](O1)n2cnc3c2ncnc3[S-])OC(=O)C(C)C)OC(=O)C(C)C C17004476
Cc1c(sc(n1)N2[C@H](C(=C(C2=O)[O-])C(=O)c3cccs3)c4cccc(c4)[N+](=O)[O-])C(=O)OC C08837976
Cc1c(sc(n1)N2[C@@H](C(=C(C2=O)[O-])C(=O)c3cccs3)c4cccc(c4)[N+](=O)[O-])C(=O)OC C08837975
Cc1nnc(s1)N2[C@H](C(=C(C2=O)[O-])C(=O)c3ccc(cc3)OC(C)C)c4ccc(cc4)[N+](=O)[O-] C09271587
Cc1cc(ccc1OC)C(=O)C2=C(C(=O)N([C@@H]2c3cccnc3)c4nc(c(s4)C(=O)OCC=C)C)[O-] C17180264
Cc1nnc(s1)N2[C@@H](C(=C(C2=O)[O-])C(=O)c3ccc(cc3)OC(C)C)c4cccc(c4)[N+](=O)[O-] C08816713
Cc1cc(ccc1OC)C(=O)C2=C(C(=O)N([C@@H]2c3ccco3)c4nc(c(s4)C(=O)OC)C)[O-] C09068014
CCN(CC)S(=O)(=O)c1ccc(cc1)C(=O)C2=C(C(=O)N([C@H]2c3ccc(cc3)OCC=C)CCOC)[O-] C09328464
CCc1ccc(cc1)N2C[C@H](CC2=O)c3nnc(s3)/N=C(/c4cc(cc(c4C)[N+](=O)[O-])[N+](=O)[O-])\[O-] C20580082
c1c(cc(c(c1C(=O)[O-])NC(=O)CSc2nnc(n2C3CC3)N4CCOCC4)Cl)Cl C25066359
C=CCOc1ccc(cc1)C(=O)C2=C(C(=O)N([C@H]2c3ccc(cc3)[N+](=O)[O-])Cc4ccncc4)[O-] C27988886
Cc1c(sc(n1)N2[C@@H](C(=C(C2=O)[O-])C(=O)c3ccncc3)c4ccc(cc4)C(=O)OC)C(=O)OCC=C C33366587
CCOC(=O)c1c(nc(s1)N2[C@H](C(=C(C2=O)[O-])C(=O)c3ccncc3)c4cccc(c4)OCC=C)C C33371014
CCOc1ccc(cc1OCC)[C@H]2C(=C(C(=O)N2c3nccs3)[O-])C(=O)c4ccc5c(c4)OCCO5 C33517451
Cc1nnc(s1)N2[C@H](C(=C(C2=O)[O-])C(=O)c3cc4cccc(c4o3)OC)c5ccc(cc5)C(=O)OC C33522756
CCCOc1ccc(cc1OCC)[C@H]2C(=C(C(=O)N2c3nnc(s3)C)[O-])C(=O)c4ccco4 C33528571
CCCCOc1ccc(cc1OCC)[C@H]2C(=C(C(=O)N2CCCn3ccnc3)[O-])C(=O)c4ccco4 C33530393
C[C@@H](c1ccccc1)n2c(nnc2[S-])CSc3nnc(n3C[C@H]4CCCO4)c5ccn(n5)C C02792399
CCO/C(=C\1/[C@H](C(=C(N=C1CS(=O)(=O)c2ccccc2)C)C#N)c3cccc(c3)[N+](=O)[O-])/[O-] C34802473
CCOC(=O)c1c(nc(s1)N2[C@H](C(=C(C2=O)[O-])C(=O)c3ccc4c(c3)OCCO4)c5cccs5)C C35019939
C[C@H](C(=O)[O-])O[C@@H]1[C@@H]([C@@H](O[C@@H]2[C@@H]1O[C@@H](OC2)c3ccccc3)Oc4ccc(cc4)Cl)NC(=O)C C35057090
C[C@H](C(=O)[O-])O[C@H]1[C@@H]([C@@H](O[C@@H]2[C@@H]1O[C@@H](OC2)c3ccccc3)Oc4ccc(cc4)Cl)NC(=O)C C35057095
CC(=O)N[C@@H]1[C@H]([C@@H]2[C@@H](CO[C@@H](O2)c3ccccc3)O[C@@H]1Oc4cccc5c4cccc5)OCC(=O)[O-] C35057838
Cc1c(n2ccccc2n1)C(=O)C3=C(C(=O)N([C@H]3c4ccc(cc4)C(=O)OC)Cc5ccco5)[O-] C35420217
CCOC(=O)C1=C(N=C2N([C@H]1c3ccc(c(c3)OC)OC)C(=CS2)/C=C(/N4CCN(CC4)C(=O)C)\[O-])C C35702363
CCOC(=O)[C@@H]1CCCN(C1)C(=O)CCc2c(nc(nn2)c3ccc(c(c3)OC)OC(C)C)[O-] C35922567
COC(=O)[C@@H]1[C@@H](C(=C(N=C1[O-])SCC(=O)OCc2ccccc2)C#N)c3ccccc3[N+](=O)[O-] C09110059
COC(=O)[C@H]1[C@H](C(=C(N=C1[O-])SCC(=O)OCc2ccccc2)C#N)c3ccccc3[N+](=O)[O-] C09110061
CCOC(=O)c1c(nc(s1)N2[C@@H](C(=C(C2=O)[O-])C(=O)c3ccc(o3)C)c4cccc(c4)[N+](=O)[O-])C C08779339
CCOC(=O)c1c(nc(s1)N2[C@H](C(=C(C2=O)[O-])C(=O)c3ccco3)c4ccc(cc4)[N+](=O)[O-])C C08836177
CCOC(=O)c1c(nc(s1)N2[C@H](C(=C(C2=O)[O-])C(=O)c3ccco3)c4cccc(c4)[N+](=O)[O-])C C09354927
Cc1cc(no1)N2[C@H](C(=C(C2=O)[O-])C(=O)c3cc4ccccc4o3)c5cc(c(c(c5)OC)OC)OC C09462279
CCOc1cc(ccc1OCC=C)[C@@H]2C(=C(C(=O)N2Cc3ccco3)[O-])C(=O)c4ccc5c(c4)OCCO5 C33910823
Cc1c(sc(n1)N2[C@@H](C(=C(C2=O)[O-])C(=O)c3ccc4c(c3)C[C@H](O4)C)c5cccnc5)C(=O)OCC=C C16741327
CC(C)(C)OC(=O)N1CC[C@H](C1)Oc2ccc(cc2)[N-]S(=O)(=O)c3ccccc3S(=O)(=O)C C39196139
Cc1ccc(cc1)C2=NN=C[C@@H]2/C=C(\C#N)/C(=O)Nc3ccc(cc3)S(=O)(=O)[N-]c4nccs4 C39420232
CCOC(=O)[C@@H]1[C@H](SC2=C1CCC2)NC(=O)[C@@H](C)Sc3nnc4n3c5c(c(n4)[O-])CCC5 C39733492
Cc1cc(no1)N2[C@@H](C(=C(C2=O)[O-])C(=O)c3cc4cccc(c4o3)OC)c5cc(c(c(c5)OC)OC)OC C39848729
CCc1nnc(s1)N2[C@H](C(=C(C2=O)[O-])C(=O)c3ccc(cc3)C)c4cc(c(c(c4)OC)OC)OC C39849286
CCCCN1[C@H](C(=C(C1=O)[O-])C(=O)c2ccc(cc2)S(=O)(=O)N(C)C)c3ccccc3[N+](=O)[O-] C40110925
C[C@@H](C(=O)Nc1ccc(cc1)S(=O)(=O)[N-]c2nccs2)n3c(=O)ccc(n3)c4ccccc4 C44390542
CCOc1cc(cc(c1OCC(=O)OC)CC=C)/C=C/2\C(=NC(=O)N(C2=O)c3ccc(cc3)F)[O-] C59135618
CCOC(=O)C1=C(N=C(/C(=C(/[O-])\OCC)/[C@H]1C(=O)OCC(=O)N2c3ccccc3C[C@@H]2C)C)C C17529859
CCOC(=O)C1=C(N=C(/C(=C(/[O-])\OCC)/[C@H]1C(=O)OCC(=O)N2c3ccccc3C[C@H]2C)C)C C17529862
COc1cccc(c1)n2c(=O)cc(nc2SCC(=O)N3[C@H](CC(=N3)c4ccco4)c5ccco5)[O-] C65614384
c1ccc(c(c1)C(=O)N[C@H]2CO[C@H]3[C@@H]2OC[C@@H]3n4c(nnn4)Oc5cccc(c5)N6CCOCC6)C(=O)[O-] C04147912
Cc1c(cn(n1)[C@@H](C)C(=O)N[C@@H]2[C@@H]3N(C2=O)C(=C(CS3)COC(=O)C)C(=O)[O-])Br C08715727
Cc1c(c(nn1CC(=O)N[C@H]2[C@@H]3N(C2=O)C(=C(CS3)COC(=O)C)C(=O)[O-])C(F)(F)F)Cl C08715740
Cn1cnnc1SCc2c(nnn2c3c(non3)N)C(=O)N/N=C/c4ccccc4OCC(=O)[O-] C09287220
CC(=O)c1cccc(c1)NC(=O)C[C@@H]2C(=O)N(/C(=N/C)/S2)/N=C/c3ccc(cc3)OCC(=O)[O-] C09493044
C[C@@H]([C@H](C(=O)[O-])NC(=O)C1CCC(CC1)CNC(=O)[C@H](CCSC)NC(=O)OC(C)(C)C)O C12885649
Cc1c(c(n(n1)[C@@H]2CCS(=O)(=O)C2)Cl)/C=N/n3c(nnc3SCC(=O)[O-])c4ccoc4C C13078006
CC(C)[C@@H](C(=O)[O-])n1c(nnc1SCC(=O)N2CCN(CC2)S(=O)(=O)C)c3cccs3 C13274575
COc1cc(ccc1OCC(=O)N2CCOCC2)/C=C/C(=O)c3ccc(c(c3)OC)OCC(=O)[O-] C13351301
c1ccc(cc1)C(=O)N/C(=C/c2ccc3c(c2)OCO3)/C(=O)N/N=C/c4ccc(o4)S(=O)(=O)[O-] C16157907
Cc1ccc(o1)C(=O)C2=C(C(=O)N([C@@H]2c3cc(c(c(c3)OC)OC)OC)CCN4CCOCC4)[O-] C09333790
CC(C)(C)N1C[C@H](CC1=O)C(=O)N2CCC(CC2)C(=O)Nc3ccc(cc3)S(=O)(=O)[N-]c4ncccn4 C20354669
CC(C)(C)N1C[C@@H](CC1=O)C(=O)N2CCC(CC2)C(=O)Nc3ccc(cc3)S(=O)(=O)[N-]c4ncccn4 C20354670
COc1cc(cc(c1[O-])[N+](=O)[O-])/C=N/Nc2nnc(n2N)SCC(=O)Nc3ccc(cc3)[N+](=O)[O-] C21326972
CN(CCCC(=O)Nc1ccc(cc1)S(=O)(=O)[N-]c2ncccn2)S(=O)(=O)c3cccs3 C22240057
CCN([C@@H]1CCS(=O)(=O)C1)C(=O)[C@H](C)Sc2c3c(nc(n2)C4CC4)n(c(nc3=O)[O-])C5CC5 C22419198
c1cc(ccc1[N+](=O)[O-])S(=O)(=O)c2cnc(s2)NC(=O)COC(=O)c3cc(=O)[nH]c(n3)[O-] C02659352
C[C@@H](C(=O)[O-])O[C@H]1[C@@H]([C@@H](O[C@@H]2[C@@H]1O[C@@H](OC2)c3ccccc3)Oc4ccccc4OC)NC(=O)C C27516231
Cn1cc(cc1C(=O)NNS(=O)(=O)c2cc(cc(c2OC)OC)/C=C/C(=O)[O-])Br C28790792
CCC(=O)OC[C@H]1[C@H]([C@@H]([C@@H](O1)n2c(=O)nc(c(n2)Br)[O-])Br)OC(=O)CC C32123966
c1cc(c(cc1[N+](=O)[O-])/C=C\2/C(=O)N(C(=S)S2)CCCC(=O)[O-])OCC(=O)Nc3nccs3 C33570337
CCOC(=O)C1CCN(CC1)c2c(c(c(c(=O)n2C)C#N)C)/C=C\3/C(=O)N(C(=S)S3)CCC(=O)[O-] C33812369
CCOC(=O)N1CCN(CC1)C(=O)CCc2c(nc(nn2)c3ccc(c(c3)OC)OCCOC)[O-] C34767195
COc1ccc(c(c1)[N+](=O)[O-])N2C(=O)[C@H]3[C@@H](N[C@@]([C@@H]3C2=O)(Cc4ccccc4)C(=O)[O-])c5cccs5 C12565246
COc1ccc(c(c1)[N+](=O)[O-])N2C(=O)[C@H]3[C@H](N[C@@]([C@@H]3C2=O)(Cc4ccccc4)C(=O)[O-])c5cccs5 C12565243
COCCN1[C@H](C(=C(C1=O)[O-])C(=O)c2ccc3c(c2)OCCO3)c4cc(c(c(c4)OC)OC)OC C35003129
C[C@@H](C(=O)[O-])O[C@@H]1[C@@H]([C@@H](O[C@@H]2[C@@H]1O[C@@H](OC2)c3ccccc3)Oc4ccccc4OC)NC(=O)C C35057020
C[C@H](C(=O)[O-])O[C@@H]1[C@@H]([C@@H](O[C@@H]2[C@@H]1O[C@@H](OC2)c3ccccc3)Oc4ccccc4OC)NC(=O)C C35057022
Cc1c(n2ccccc2n1)C(=O)C3=C(C(=O)N([C@H]3c4ccc(c(c4)OC)O)CCN5CCOCC5)[O-] C35420035
COc1ccc(cc1)[C@H](c2nnnn2c3ccc(cc3)OC)N4CC5=C[C@@H]6C[C@@H]([C@@]5(C4=O)O6)C(=O)[O-] C35622213
CC(=O)OC[C@@H]1[C@@H]([C@@H]([C@@H]([C@@H](O1)Oc2ccc(cc2OC)/C=C/C(=O)[O-])OC(=O)C)OC(=O)C)OC(=O)C C37629286
CCOc1ccc(cc1)N2C[C@H](CC2=O)C(=O)Nc3ccc(cc3)S(=O)(=O)[N-]c4ncccn4 C08670853
c1ccc(c(c1)CS(=O)(=O)[C@H]2NN[C@H](O2)CNS(=O)(=O)c3ccc4c(c3)oc(n4)[O-])Cl C38794131
c1cc(ccc1CS(=O)(=O)[C@@H]2NN[C@H](O2)CNS(=O)(=O)c3ccc4c(c3)oc(n4)[O-])Cl C38794169
c1cc(ccc1CS(=O)(=O)[C@H]2NN[C@@H](O2)CCNS(=O)(=O)c3ccc4c(c3)oc(n4)[O-])F C38794258
c1cc(ccc1CS(=O)(=O)[C@H]2NN[C@H](O2)CCNS(=O)(=O)c3ccc4c(c3)oc(n4)[O-])F C38794263
Cc1cc(c2c(n1)N([C@@H](NC2=O)SCc3cc(nc4n3ncc4C#N)[O-])C[C@@H]5CCCO5)C(=O)OC C39248048
CCn1c(c(c(c(c1=O)C#N)C)/C=C/2\C(=O)N(C(=S)S2)CC(=O)[O-])N3CCC[C@H](C3)C(=O)OCC C39769461
COc1ccc(cc1)C(=O)C2=C(C(=O)N([C@@H]2c3cc(c(c(c3)OC)OC)OC)CCOCCO)[O-] C40077216
CN(C)S(=O)(=O)c1ccc(cc1)C(=O)C2=C(C(=O)N([C@@H]2c3ccc(c(c3)OC)OCC=C)CCO)[O-] C40110743
COc1ccc(c(c1OC)C(=O)[O-])/C=N/N=C/2\NC(=O)[C@@H](S2)CC(=O)Nc3ccc(cc3)[N+](=O)[O-] C40142697
c1ccc(cc1)CN2C(=O)[C@H]3[C@H](N[C@@]([C@@H]3C2=O)(Cc4ccc(cc4)[N+](=O)[O-])C(=O)[O-])c5ccccc5O C33862387
c1cc2c(cc1c3nnnn3[C@H]4CO[C@H]5[C@@H]4OC[C@@H]5NC(=O)CC6(CCCC6)CC(=O)[O-])OCO2 C05397401
CN(C)c1nc(nc(n1)N/C(=N/S(=O)(=O)c2ccccc2S(=O)(=O)N(C)C)/[O-])C(F)(F)F C59369789
CCN(CC)S(=O)(=O)c1ccc(c(c1)[N-]S(=O)(=O)C2=CC(=NC2)C(=O)N3CCCC3)OCC C39792062
CCCCOc1ccc(cc1OC)C2=C([C@@H]3C(=N2)N(C(=O)N=C3[O-])C)c4c(n(c(=O)[nH]c4=O)C)N C13692123
Cc1ccc(o1)[C@H]2C(=C(C(=O)N2CCCN3CCOCC3)[O-])C(=O)[C@@H]4C(=C(N=C4C)C(=O)OC)C C20280791
Cc1ccc(o1)[C@H]2C(=C(C(=O)N2CCCN3CCOCC3)[O-])C(=O)[C@H]4C(=C(N=C4C)C(=O)OC)C C20280791
CC1=C(N=C([C@@H]1C(=O)C2=C(C(=O)N([C@@H]2c3ccc(c(c3)OC)OC)CCN4CCOCC4)[O-])C)C(=O)OC C09271105
COc1c(nccn1)[N-]S(=O)(=O)c2ccc(cc2)NC(=S)NC(=O)c3ccccc3[N+](=O)[O-] C66200569
CC(=O)OCC1=C([C@H](c2cc3c(cc2O1)OCO3)c4cc(c(c(c4)OC)OC)OC)C(=O)[O-] C05809249
CCOc1cc(ccc1OC(=O)c2cccc(c2)[N+](=O)[O-])/C=C/3\C(=O)N(C(=S)S3)CC(=O)[O-] C02904525
CN(C)S(=O)(=O)c1cccc(c1)c2nnc3n2N=C([C@@H](S3)CC(=O)[O-])c4ccccc4 C08882385
COc1cc(cc(c1OC)OC)/C=C\2/C(=O)N(C(=S)S2)/N=C/c3cc(ccc3[O-])[N+](=O)[O-] C12276157
c1ccc(cc1)n2c(cnc2SCC(=O)N3CCN(CC3)c4ccc(cc4)[N+](=O)[O-])C(=O)[O-] C13090113
COc1cc2c(cc1OC)[C@H](N(CC2)c3ccc(cc3[N+](=O)[O-])/C=C/C(=O)[O-])CC(=O)OC C13191502
c1cc(c(cc1/C=C/C(=O)[O-])[N+](=O)[O-])N2CCN(CC2)S(=O)(=O)c3cc(ccc3F)F C13212226
CN(C[C@@H]1COc2ccccc2O1)C(=O)CSc3nnc(n3CC(=O)[O-])c4ccc(cc4)Cl C13232579
Cc1cccc(c1)c2nnc(n2CC(=O)[O-])SCC(=O)c3c(n(c(c3C(=O)OC)C)C4CC4)C C13237491
CCOc1ccc2c(c1)c(c(o2)C(=O)N3CCN(CC3)S(=O)(=O)c4cc(cs4)C(=O)[O-])C C13399113
c1ccc2c(c1)c(=O)n(c(n2)SCC(=O)N3[C@H](CC(=N3)c4cccs4)c5ccco5)CC(=O)[O-] C13404794
CCOC(=O)c1c(nc(s1)N2[C@H](C(=C(C2=O)[O-])C(=O)c3ccco3)c4ccc(c(c4)OC)OC)C C09334412
c1cc(ccc1[C@@H]2C(=C(C(=O)N2CCCn3ccnc3)[O-])C(=O)c4ccc(cc4)Cl)[N+](=O)[O-] C18060950
Cc1nnc(s1)N2[C@H](C(=C(C2=O)[O-])C(=O)c3ccc4c(c3)OCCO4)c5cccc(c5)OCC=C C09087157
CCOC(=O)c1c(nc(s1)N2[C@H](C(=C(C2=O)[O-])C(=O)c3ccc(c(c3)C)OC)c4cccnc4)C C09046518
COc1ccc(cc1)[C@H]2C(=C(C(=O)N2CCN3CCOCC3)[O-])C(=O)c4cc5cccc(c5o4)OC C20219823
COc1cccc(c1)[C@@H]2C(=C(C(=O)N2CCN3CCOCC3)[O-])C(=O)c4cc5cccc(c5o4)OC C20219826
COc1ccc(cc1Cl)C(=O)C2=C(C(=O)N([C@H]2c3cccc(c3)[N+](=O)[O-])CCCn4ccnc4)[O-] C09292986
CCOc1ccc(cc1OC)[C@@H]2C(=C(C(=O)N2CCCn3ccnc3)[O-])C(=O)c4ccc5c(c4)C[C@H](O5)C C15934773
CCN1c2ccccc2[C@@]3(C1=O)C(=C(C(=O)N3CCCN4CCOCC4)[O-])C(=O)c5ccc(cc5)OCC=C C24147877
CCOc1ccc(cc1)C(=O)C2=C(C(=O)N([C@@H]2c3ccc(c(c3)OC)OCC=C)CCN4CCOCC4)[O-] C33364317
CCOc1ccc(cc1OC)[C@H]2C(=C(C(=O)N2c3nccs3)[O-])C(=O)c4ccc5c(c4)OCCO5 C33516169
CCCOc1ccc(cc1OCC)[C@H]2C(=C(C(=O)N2CCCN3CCOCC3)[O-])C(=O)c4ccco4 C33528243
CCCCOc1ccc(cc1OCC)[C@H]2C(=C(C(=O)N2CCN3CCOCC3)[O-])C(=O)c4ccco4 C33530373
CCOc1ccc(cc1OCC)[C@@H]2C(=C(C(=O)N2c3nnc(s3)C)[O-])C(=O)c4ccc(cc4)OC C33761727
CCOc1cc(ccc1OCC=C)[C@@H]2C(=C(C(=O)N2CCN3CCOCC3)[O-])C(=O)c4ccc(cc4)OC C33766199
Cc1c(sc(n1)N2[C@@H](C(=C(C2=O)[O-])C(=O)c3cc4ccccc4o3)c5cccnc5)C(=O)OC C33772885
Cc1c(sc(n1)N2[C@@H](C(=C(C2=O)[O-])C(=O)c3cc4cccc(c4o3)OC)c5cccnc5)C(=O)C C33796038
CCOc1ccc(cc1OCC)[C@@H]2C(=C(C(=O)N2CCCOC)[O-])C(=O)c3c(nc4n3cccc4)C C33814317
Cc1c(n2ccccc2n1)C(=O)C3=C(C(=O)N([C@H]3c4cccc(c4)[N+](=O)[O-])Cc5ccco5)[O-] C35420163
Cc1c(n2ccccc2n1)C(=O)C3=C(C(=O)N([C@H]3c4ccc(cc4)[N+](=O)[O-])Cc5ccco5)[O-] C35420167
Cc1c(n2ccccc2n1)C(=O)C3=C(C(=O)N([C@@H]3c4ccc(cc4)[N+](=O)[O-])Cc5ccco5)[O-] C35420168
Cc1cccn2c1nc(c2C)C(=O)C3=C(C(=O)N([C@@H]3c4ccc(c(c4)OC)OC)c5nccs5)[O-] C35483679
CCOc1ccc(cc1OCC)[C@@H]2C(=C(C(=O)N2CCOC)[O-])C(=O)c3c(n4cccc(c4n3)C)C C35484184
Cc1cccn2c1nc(c2C)C(=O)C3=C(C(=O)N([C@@H]3c4cccc(c4)[N+](=O)[O-])CCCOC)[O-] C35484205
C[C@@H]1C(=O)N(Cc2cc(ccc2O1)[N-]S(=O)(=O)c3ccccc3C#N)Cc4cccc(c4OC)OC C35558897
C[C@H]1C(=O)N(Cc2cc(ccc2O1)[N-]S(=O)(=O)c3ccccc3C#N)Cc4cccc(c4OC)OC C35558901
c1ccc(c(c1)C2C3=C(CCCC3=O)N(C4=C2C(=O)CCC4)CC(=O)[O-])OCc5ccc(cc5)[N+](=O)[O-] C35656197
c1ccc(cc1)CS(=O)(=O)N2CCC[C@H](C2)c3nc4c(c(n3)[O-])nnn4Cc5ccc(cc5)F C06173175
Cc1ccc(cc1)n2c(nnc2SCC3=CC(=O)N=C4C3=C([C@@H](S4)C(=O)[O-])C)N5CCOCC5 C39692953
CCc1nnc(s1)N2[C@H](C(=C(C2=O)[O-])C(=O)c3ccccc3)c4cc(c(c(c4)OC)OC)OC C39849226
CCSc1nnc(s1)N2[C@H](C(=C(C2=O)[O-])C(=O)c3ccco3)c4ccc(c(c4)OC)OC C39999501
CCCCN1[C@H](C(=C(C1=O)[O-])C(=O)c2ccc3c(c2)OCCO3)c4cc(c(c(c4)OC)OC)OC C40096772
CCO/C(=C\1/[C@@H](C(=C(N=C1COCc2nnn(n2)C)C)C(=O)OC)c3cccc(c3Cl)Cl)/[O-] C26403210
CCOC(=O)Cn1cc(c2c1cccc2)/C=C/3\C(=NC(=O)N(C3=O)c4ccc5c(c4)OCO5)[O-] C13551904
CCOc1cc(cc(c1OCC#N)Cl)/C=C/2\C(=NC(=O)N(C2=O)c3ccc4c(c3)OCO4)[O-] C59104582
CCc1nc(no1)CN2c3cc(ccc3OCC2=O)S(=O)(=O)[N-]c4ccc(cc4Cl)F C64450700
CC[C@@H]1CCCCN1C(=O)COC(=O)[C@@H]\2C(=C(N=C(/C2=C(\[O-])/OCC)C)C)C(=O)OCC C25193764
CCOc1ccccc1[N-]S(=O)(=O)c2cc(sc2C)c3nc(on3)C(=O)N4CCCC4 C65097670
Cc1c(cc(s1)c2nc(on2)C(=O)N3CCOCC3)S(=O)(=O)[N-]c4cc(ccc4OC)Cl C65097741
COc1cc(cc(c1OC)OC)[C@@H]2c3cc4c(c(c3C[C@H]5[C@@H]2C(=O)OC5)OS(=O)(=O)[O-])OCO4 C05699569
COc1cc(cc(c1OC)OC)[C@H]2c3cc4c(c(c3C[C@H]5[C@@H]2C(=O)OC5)OS(=O)(=O)[O-])OCO4 C05699571
Cc1c(cnn1[C@@H](C)C(=O)N[C@@H]2[C@@H]3N(C2=O)C(=C(CS3)CSc4nnc(s4)C)C(=O)[O-])Cl C08715735
Cc1c(cnn1[C@H](C)C(=O)N[C@@H]2[C@@H]3N(C2=O)C(=C(CS3)CSc4nnc(s4)C)C(=O)[O-])Cl C02788723
Cc1nnc(s1)SCC2=C(N3[C@H]([C@@H](C3=O)NC(=O)c4c(cnn4C)Cl)SC2)C(=O)[O-] C02807911
Cc1c(c2c(o1)ncn(c2=O)CC(=O)N3CCN(CC3)S(=O)(=O)/C=C/c4ccccc4)C(=O)[O-] C13057534
Cc1c(c(n2c(n1)nc(n2)SCC(=O)c3c(n(c(c3C(=O)OC)C)C4CC4)C)C)CC(=O)[O-] C13238373
Cn1c(nnc1SCC(=O)Nc2cc(c(cc2Cl)C(=O)[O-])OC)[C@@H]3CCS(=O)(=O)C3 C13245795
Cn1c(nnc1SCC(=O)Nc2cc(c(cc2Cl)C(=O)[O-])OC)[C@H]3CCS(=O)(=O)C3 C13245798
COc1cc(cc(c1OC)S(=O)(=O)N2CCN(CC2)C(=O)N3CCOCC3)/C=C/C(=O)[O-] C13252521
COc1ccc(cc1)n2c(=O)c3ccccc3n4c2nnc4SCC(=O)N5CCCC[C@@H]5C(=O)[O-] C13256451
c1ccc2c(c1)C(=O)N(S2(=O)=O)CCS(=O)(=O)Nc3cc4c(cc3C(=O)[O-])OCCCO4 C13269227
CNS(=O)(=O)Cc1ccccc1CNS(=O)(=O)c2cc(cc(c2OC)OC)/C=C/C(=O)[O-] C13269868
COc1cc(cc(c1OC)OC)CC(=O)N2CCN(CC2)S(=O)(=O)c3cc(cs3)C(=O)[O-] C13399930
CCOc1cc(cc(c1OCC)OCC)c2nnc(o2)SCC(=O)N3CCCC[C@H]3C(=O)[O-] C13417017
CCOc1cc(ccc1OCC(=O)N2CCOCC2)C(=O)N3C[C@@H](Oc4c3cccc4)C(=O)[O-] C13436230
Cc1cc(nc(c1C(=O)[O-])SCC(=O)N2CCN(CC2)S(=O)(=O)c3c(noc3C)C)C C13446433
c1cc(sc1)n2c(=O)n(nn2)c3ccc(cc3S(=O)(=O)N4CCC(CC4)C(=O)[O-])[N+](=O)[O-] C13462800
Cc1cc2c(c(=O)n1Cc3ccco3)[C@@]4(c5ccccc5N(C4=O)CC(=O)[O-])C(=C(O2)N)C(=O)OC C16807484
CCOC(=O)c1c(c(c([nH]1)C)C(=O)C2=C(C(=O)N([C@H]2c3cccnc3)CCN4CCOCC4)[O-])C C20193243
CCOc1cc(ccc1O)[C@@H]2C(=C(C(=O)N2CCOCCO)[O-])C(=O)c3ccc(cc3)[N+](=O)[O-] C09423987
[H]/N=C\1/C(=C/c2ccc(c(c2)OC)OCc3cc(=O)n4c(n3)sc(n4)CC)/C(=O)N=C5N1C(=CS5)[CH2-] C20332092
Cc1c(c(n(n1)C)C(=O)N[C@H]2[C@H]3N(C2=O)C(=C(CS3)CSc4nnc(s4)C)C(=O)[O-])Cl C02747956
Cc1c(c(nn1CCC(=O)N[C@@H]2[C@@H]3N(C2=O)C(=C(CS3)COC(=O)C)C(=O)[O-])C(F)(F)F)Cl C22835185
C[C@H](C(=O)N(C)[C@@H]1CCS(=O)(=O)C1)Sc2c3c(nc(n2)C4CC4)n(c(nc3=O)[O-])C5CC5 C25149917
Cc1cccn2c1nc(c(c2=O)/C=C/3\C(=O)N(C(=S)S3)CC(=O)[O-])N4CCN(CC4)CCO C33162106
c1cc(ccc1c2csc(n2)/C(=C/Nc3ccc(cc3)S(=O)(=O)/N=C(/N)\[O-])/C#N)[N+](=O)[O-] C02398875
Cc1cc(cc(c1O)C)[C@H]2[C@H]3[C@@H](C(=O)N(C3=O)c4cccc(c4)[N+](=O)[O-])[C@@]([NH2+]2)(CC(=O)[O-])C(=O)[O-] C34378011
c1ccc(cc1)CN2C(=O)[C@H]3[C@@H]([NH2+][C@@]([C@@H]3C2=O)(CC(=O)[O-])C(=O)[O-])c4ccc5c(c4)OCCO5 C34379986
c1cc(cc(c1)[N+](=O)[O-])N2C(=O)[C@H]3[C@@H]([NH2+][C@@]([C@@H]3C2=O)(CC(=O)[O-])C(=O)[O-])c4ccc5c(c4)OCCO5 C34380013
c1ccc2c(c1)cc(o2)[C@@H]3[C@H]4[C@@H](C(=O)N(C4=O)c5cccc(c5)[N+](=O)[O-])[C@@]([NH2+]3)(CC(=O)[O-])C(=O)[O-] C34380067
C[C@@H](C(=O)[O-])O[C@@H]1[C@@H]([C@@H](O[C@@H]2[C@@H]1O[C@@H](OC2)c3ccco3)Oc4ccc(cc4)OC)NC(=O)C C35057223
C[C@@H](C(=O)[O-])O[C@@H]1[C@@H]([C@@H](O[C@@H]2[C@@H]1O[C@@H](OC2)c3ccco3)Oc4ccccc4C(=O)C)NC(=O)C C35057333
C[C@H](C(=O)[O-])O[C@H]1[C@@H]([C@@H](O[C@@H]2[C@@H]1O[C@@H](OC2)c3ccco3)Oc4ccccc4C(=O)C)NC(=O)C C35057340
CC(=O)c1ccccc1O[C@@H]2[C@@H]([C@@H]([C@@H]3[C@@H](O2)CO[C@@H](O3)c4ccccc4)OCC(=O)[O-])NC(=O)C C35057773
C[C@]12CC/C(=N/OCC(=O)N3CCC[C@@H]3C(=O)[O-])/C=C1CC[C@@H]4[C@@H]2[C@@H](C[C@]5([C@@H]4CC[C@@]5(C(=O)CO)O)C)O C35361940
COc1ccccc1[C@H]2[C@H]3[C@@H](C(=O)N(C3=O)Cc4ccccc4)[C@@](N2)(Cc5ccc(cc5)[N+](=O)[O-])C(=O)[O-] C35403852
CCOC(=O)c1c(c(c([nH]1)C)C(=O)C2=C(C(=O)N([C@@H]2c3ccco3)CCN4CCOCC4)[O-])C C13124739
CC1=C2C(=NC(=NC2=O)CSc3nnc(n3C)C[C@@H]4CCS(=O)(=O)C4)S[C@@H]1C(=O)[O-] C39639669
c1cc(ccc1CSc2nc([n-]n2)NC(=O)C3=NN(C(=O)CC3)[C@H]4CCS(=O)(=O)C4)Cl C09490969
c1cc(ccc1NS(=O)(=O)[C@H]2CCS(=O)(=O)C2)[N-]S(=O)(=O)[C@H]3CCS(=O)(=O)C3 C40166365
C#CCN1C(=O)[C@H]2[C@@H](N[C@@]([C@@H]2C1=O)(Cc3c[nH]c4c3cccc4)C(=O)[O-])c5cc(ccc5[N+](=O)[O-])Cl C33546534
c1cc(cc(c1)[N+](=O)[O-])N2C(=O)[C@H]3[C@H](N[C@@]([C@@H]3C2=O)(Cc4ccc(cc4)O)C(=O)[O-])c5cccs5 C33626186
c1ccc2c(c1)cccc2[C@H]3[C@H]4[C@@H](C(=O)N(C4=O)c5cccc(c5)[N+](=O)[O-])[C@@]([NH2+]3)(CC(=O)[O-])C(=O)[O-] C33401135
CCOC(=O)N1CCN(CC1)C(=O)c2ccccc2[N-]S(=O)(=O)c3ccc(cc3)NC(=O)C C59328655
c1ccc2c(c1)ccc(c2S(=O)(=O)[O-])N/N=C\3/C(=NN(C3=O)C(=S)N)c4ccc(cc4)[N+](=O)[O-] C59461650
C[C@H]1CCN([C@@H](C1)C)S(=O)(=O)c2cc(ccc2NN/C=C/3\C(=O)NC(=O)N=C3[O-])[N+](=O)[O-] C59490021
Cc1ccnc(n1)[N-]S(=O)(=O)c2ccc(cc2)NC(=O)C3CCN(CC3)C(=O)[C@H]4CCCO4 C59760456
Cc1ccc(o1)[C@@H]2C(=C(C(=O)N2CCN3CCOCC3)[O-])C(=O)[C@H]4C(=C(N=C4C)C(=O)OC)C C20280775
c1cc(ccc1/N=N/[C@@H]2C(=NN(C2=O)c3ccc(cc3)S(=O)(=O)[O-])C(=O)[O-])S(=O)(=O)[O-] C17991274
C[C@]12CC/C(=N/OCC(=O)N3C[C@H](C[C@H]3C(=O)[O-])O)/C=C1CC[C@@H]4[C@@H]2CC[C@]5([C@@H]4CC[C@@]5(C#C)O)C C08917777
C[C@]12CC[C@@H]3[C@H]([C@@H]1CC[C@]2(C)O)CCC4=C/C(=N/OCC(=O)N5C[C@@H](C[C@@H]5C(=O)[O-])O)/C=C[C@]34C C08918005
Cc1[nH]c2c(n1)c(cc(n2)c3cc(c(c(c3)OC)O)OC)C(=O)[O-] C11694731
C[C@]12CC[C@@H]3[C@@H]([C@@H]1CC[C@@H]2O)CCC4=C/C(=N/OCC(=O)N5C[C@H](C[C@@H]5C(=O)[O-])O)/CC[C@]34C C12658286
CC[C@@]1(C(=O)N(C(=O)N1)NC(=O)CSc2ccccc2C(=O)[O-])C C12785720
c1ccc(c(c1)C#N)OCC(=O)NNC(=O)[C@H]2CC=CC[C@H]2C(=O)[O-] C13254493
c1ccc(c(c1)C#N)OCC(=O)NNC(=O)[C@@H]2CC=CC[C@H]2C(=O)[O-] C13254498
Cc1c2c(ncn(c2=O)[C@@H](C)C(=O)NC(=O)NC(C)(C)C)sc1C(=O)[O-] C13418516
C=CCN\1C(=O)[C@@H](S/C1=N\NC(=O)c2ccccc2O)CC(=O)[O-] C16138409
c1cc(c(cc1NC(=O)C[C@@H]2C(=O)N3CCN=C3S2)C(=O)[O-])O C16899441
CC(=O)Nc1ccc(cn1)C(=O)N[C@H]2[C@H]3N(C2=O)[C@@H](C(S3)(C)C)C(=O)[O-] C17379453
COCCNC(=O)CSc1nc(cc(n1)[O-])CC(=O)NC2CC2 C22628827
Cc1c(c(=O)[nH]c2c1c(nn2C)C)CCC(=O)Nn3cnnc3[S-] C29235355
COc1ccc(cc1[C@H]2c3c(c4ccccc4[nH]3)C[C@H](N2)C(=O)[O-])[N+](=O)[O-] C35185365
Cc1ccc(cc1)c2n[nH]c(=S)n2CCC(=O)Nc3[n-]ncn3 C23141993
Cc1c(c[nH]n1)S(=O)(=O)Nc2ccc(cc2)[N-]S(=O)(=O)C C37731222
c1cc(c(cc1Cl)[N-]S(=O)(=O)c2c(c[nH][nH+]2)C(=O)[O-])C#N C37732163
C[C@@](CCCNC(=O)OC(C)(C)C)(C(=O)[O-])NC(=O)OC(C)(C)C C38528743
CCSC1=NC(=O)[C@@H]2C(=N1)[N-]C(=C([C@@]23c4ccccc4N(C3=O)Cc5ccc(cc5)F)C#N)N C39217686
c1cc(ccc1[C@H]2C3=C(N=N[C@@H]3NC4=C2C(=O)CCC4)O)OCC(=O)[O-] C39358587
C[C@@H](C(=O)/N=C\1/[C@@H]2C(=NC=N2)N=C[N-]1)OC(=O)c3ccc(cc3N)F C39462611
C[C@H](C(=O)/N=C\1/[C@@H]2C(=NC=N2)N=C[N-]1)OC(=O)c3ccc(cc3N)F C39462612
C[C@@H](C(=O)/N=C\1/[C@H]2C(=NC=N2)N=C[N-]1)OC(=O)c3ccc(cc3N)F C39462613
COc1cc(ccc1O)[C@H]2C(=C(C(=O)N2)[O-])C(=O)c3ccc4c(c3)OCCO4 C40124517
CCOC(=O)CS(=O)(=O)[N-]c1ccc(c(c1)S(=O)(=O)N)C C42375561
c1ccc2c(c1)cc(o2)[C@H]3[C@H]4[C@@H](C(=NC4=O)[O-])ON3CCC(=O)N C43210756
C[C@@]12CC[C@H]3[C@H]([C@@H]1CC[C@@H]2O)CCC4=C/C(=N/OCC(=O)N5C[C@@H](C[C@@H]5C(=O)[O-])O)/CC[C@@]34C C43736684
C[C@@]12CC/C(=N/OCC(=O)N3C[C@H](C[C@@H]3C(=O)[O-])O)/C=C1CC[C@@H]4[C@@H]2CC[C@@]5([C@@H]4CC[C@]5(C#C)O)C C43741515
C[C@@]12CC[C@@H]3[C@H]([C@@H]1CC[C@@]2(C)O)CCC4=C/C(=N/OCC(=O)N5C[C@@H](C[C@@H]5C(=O)[O-])O)/C=C[C@@]34C C43741835
c1ccc(cc1)n2cc(c(n2)C(=O)NNC(=O)COC3CCCC3)[O-] C45011116
C[C@@H]1CCCC[C@]12C(=O)N(C(=O)N2)CC(=O)Nc3nc([n-]n3)C(F)(F)F C29388402
CCCCS(=O)(=O)/N=C(/c1ccc(c(c1)OC)OCC(=O)N)\[O-] C48553263
Cc1cc(ccc1[N-]S(=O)(=O)[C@@H](C)C(=O)OC)S(=O)(=O)N C49063979
CCCc1nnc(s1)/N=C(/C(=O)NCC(=O)NCC(C)C)\[O-] C50197821
C[C@@H]1CCCC[C@@]12C(=O)N(C(=O)N2)C/C(=C(/C#N)\C(=O)NCC=C)/[O-] C50853661
Cn1c(c(c(=O)n(c1=O)C)/C(=C(\C#N)/C(=O)/C=C/c2c(cccc2F)F)/[O-])N C51068568
CCCCCc1nnc(s1)/N=C(/N2CCO[C@H](C2)C(=O)N)\[O-] C51585018
C1CO[C@H](CN1/C(=N/c2nnc(s2)C34CC5CC(C3)CC(C5)C4)/[O-])C(=O)N C51616627
COc1cc(cc(c1OC)OC)[C@H]2CC3=NN=C(NC=C3C(=O)C2)[NH-] C17071822
CS(=O)(=O)[N-]c1nnc(s1)NC(=O)Cc2c[nH]c3c2cccc3 C47293058
CCC(=O)NCC(=O)Nc1ccc(cc1)S(=O)(=O)/N=C(/C)\[O-] C59761183
Cc1ccc(cc1[N-]S(=O)(=O)C)C(=O)NNC(=O)c2ccoc2 C61485814
CC(C)N1c2c(cc(cn2)C(=O)Nc3cccc(c3)c4[n-]nnn4)CN1 C64003691
CCOC(=O)C1=C2[C@@H](CC1)S[C@H](N2)NC(=O)c3ccc(nn3)[O-] C64414562
c1ccc(cc1)/C=C\C=N\NC(=O)CSc2c([nH]c(=O)nn2)[O-] C15986442
Cc1ccc(cc1[N-]S(=O)(=O)C)NC(=O)CCNc2ncccn2 C64752146
COc1cc(cc(c1O)OC)[C@@H]2CC(=O)Nc3c2snc3C(=O)[O-] C66091688
COc1cc(cc(c1O)OC)[C@H]2CC(=O)Nc3c2snc3C(=O)[O-] C66091689
CC(C)Oc1ccc(cc1)[N-]S(=O)(=O)CC(=O)OCC(=O)N C66519331
C[C@H](C/C(=C(/C#N)\C(=O)c1c(n(c(=O)n(c1=O)C)C)N)/[O-])C(C)(C)C C66729424
C[C@@H](C(=O)[O-])NC(=O)[C@H]1[C@@H]2[C@@H]([C@@H]3[C@@H](O1)OC(O3)(C)C)OC(O2)(C)C C04817633
C[C@@H](C(=O)[O-])N1[C@@H](C(=C(C1=O)O)C(=O)C)c2ccc(cc2)[N+](=O)[O-] C04870609
C[C@H](C(=O)[O-])N1[C@H](C(=C(C1=O)O)C(=O)C)c2ccc(cc2)[N+](=O)[O-] C04870612
CC1(O[C@H]2[C@@H](O1)[C@@H](O[C@@H]3[C@@H]2OC(O3)(C)C)C(=O)NCC(=O)[O-])C C05027339
c1ccc(c(c1)C(=O)N2CC[NH+](CC2)CCS(=O)(=O)[O-])C(=O)[O-] C02457084
COc1ccc(cc1)NC(=O)C[C@H]2C(=O)N[C@H](CS2)C(=O)[O-] C09288396
CN1C(=O)C(=NNc2ccc(cc2)S(=O)(=O)[O-])C(=O)N(C1=O)C C19535521
C[C@@H](C(=O)[O-])N1C(=O)[C@](NC1=O)(C)c2cccc(c2)n3cnnn3 C22141842
C[C@H](C(=O)[O-])N1C(=O)[C@@](NC1=O)(C)c2cccc(c2)n3cnnn3 C22141845
CCOC(=O)c1c(c([nH]c1C)C(=O)/C(=C(\NC)/[S-])/[n+]2cccc(c2)[O-])C C22734652
c1cc(ccc1O)OCC(=O)N2CCN(CC2)CCS(=O)(=O)[O-] C24868805
C(C[S+](CCOS(=O)(=O)[O-])CCOS(=O)(=O)[O-])O C33609461
CS(=O)(=O)NNC(=O)[C@@H]([C@@H](C(=O)N[N-]S(=O)(=O)C)O)O C33721828
CCOC(=O)N1CCC2(CC1)C(=C(NC(=C2C(=O)N)[S-])N)C#N C33726973
C[C@H]([C@]1([C@@H]2[C@@H]([C@@H]([NH2+]1)c3ccc(cc3)Br)C(=NC2=O)[O-])C(=O)[O-])O C34262054
CC1([C@@H]([C@H]2[C@@H](S1)[C@@H](C2=O)NC(=O)[C@@H](c3ccc(cc3)O)N)C(=O)[O-])C C35053128
C1CCC(CC1)(C(=O)[O-])NS(=O)(=O)[C@@H]2CCS(=O)(=O)C2 C36983472
c1cc(c(cc1C(=O)N2C[C@@H](C[C@H]2C(=O)[O-])O)[N+](=O)[O-])Br C37449051
C1CS(=O)(=O)C[C@@H]1SCC(=O)N2C[C@H](C[C@@H]2C(=O)[O-])O C37449979
CC1CCC(CC1)(C(=O)[O-])NS(=O)(=O)[C@@H]2CCS(=O)(=O)C2 C37463793
C1CS(=O)(=O)C[C@H]1N(CC(=O)[O-])C(=O)[C@@H]2CSC(=O)N2 C37582246
C1CS(=O)(=O)C[C@H]1N(CC(=O)[O-])C(=O)[C@H]2CSC(=O)N2 C37582248
Cc1c(c(n(n1)CC(=O)[O-])C)S(=O)(=O)NCCS(=O)(=O)C C37739594
c1c(cn[nH]1)S(=O)(=O)N(CC(=O)[O-])[C@@H]2CCS(=O)(=O)C2 C37744894
Cc1c(sc[n+]1Cc2cnc(nc2N)C)CCOP(=O)([O-])[O-] C01532839
c1c(cn(n1)CC(=O)[O-])NC(=O)CS[C@H]2CCS(=O)(=O)C2 C38029990
CN1C(=O)/C(=C/c2ccc(cc2)C(=O)N3C[C@H](C[C@H]3C(=O)[O-])O)/SC1=S C38290741
CC1([C@H](N2[C@H]([S@@]1=O)[C@@H](C2=O)NC(=O)COc3ccccc3)C(=O)[O-])C C38653759
c1cc(cnc1)/C=C\2/C(=O)N(C(=S)S2)[C@H](CC(=O)N)C(=O)[O-] C39862056
[C@@H]1([C@@H]([C@H](O[C@H]([C@H]1O)O[C@H]2[C@@H]([C@@H]([C@@H](O[C@H]2C(=O)[O-])O)O)O)C(=O)[O-])O)O C39944746
CC(C)(C(=O)[O-])NS(=O)(=O)c1ccc(cc1)S(=O)(=O)C C40910452
c1cc(ccc1[C@@H]2[C@H]3[C@@H](C(=NC3=O)[O-])[C@@]([NH2+]2)(CO)C(=O)[O-])Br C43220995
CC(C)C[C@H](C(=O)N[C@@]1(CCSC1)C(=O)[O-])NS(=O)(=O)C C43509503
c1csc(c1n2cnnn2)C(=O)N[C@]3(CCSC3)C(=O)[O-] C43509869
C1CC1n2c(nnn2)SCC(=O)N[C@@]3(CCSC3)C(=O)[O-] C43509966
C1CS(=O)(=O)C[C@@H]1S(=O)(=O)N[C@@]2(CCSC2)C(=O)[O-] C43511274
C[C@H](C(=O)OC)NC(=O)N(CC(=O)[O-])[C@@H]1CCS(=O)(=O)C1 C49364490
C[C@@H](C(=O)OC)NC(=O)N(CC(=O)[O-])[C@H]1CCS(=O)(=O)C1 C49364493
c1c(nnn1CC(=O)N[C@H]2CS(=O)(=O)C[C@@H]2Cl)C(=O)[O-] C50213250
c1c(nnn1CC(=O)N[C@@H]2CS(=O)(=O)C[C@H]2Cl)C(=O)[O-] C50213251
c1c(cn(n1)CC(=O)[O-])NS(=O)(=O)C2CCS(=O)(=O)CC2 C50351167
CC[C@H](C)[C@@H](C(=O)[O-])n1cc(c(=O)cc1C[NH+](C)CC(=O)[O-])O C62393771
C[C@H]1CCC[C@@](C1)(C(=O)[O-])NS(=O)(=O)CCS(=O)(=O)C C63142624
CS(=O)(=O)CCS(=O)(=O)[N-]c1ncc(s1)C#CCN C63143952
C1CC1NC(=O)CSC2=C(C3=NC(=O)C=C([C@H]3S2)[O-])C(=O)N C40267683
CCOC(=O)c1c(c([nH]c1C)C(=O)/C(=C(\NC)/[S-])/[n+]2cc(ccc2C)[O-])C C63858010
CCCN/C(=C(/C(=O)c1ccc(c(c1)C(=O)N)O)\[n+]2cc(ccc2C)[O-])/[S-] C63858216
c1cnn(c1)c2ccc(c(c2)C(=O)N3CC[C@@H](C[C@@H]3C(=O)[O-])O)Cl C65385379
CC(=O)Nc1cc(ccc1F)/C(=N/S(=O)(=O)c2cn(c(=O)n(c2=O)C)C)/[O-] C66004277
c1c(nnn1C[C@@H]2CCCN(C2)C(=O)CN3CC(=O)NC3=O)C(=O)[O-] C67605282
C1CCC2(CC1)[C@]3([C@@]2(C(=O)NC3=O)C(=O)[O-])C(=O)N C03122127
C1CS(=O)(=O)C[C@H]1NC(=S)NCC(=O)[O-] C03865790
C1c2c(onc2OCC(=O)[O-])C[NH2+][C@@H]1C(=O)[O-] C13755631
CC(C)N(C)C(=O)CNC(=O)NC(C)(C)C(=O)[O-] C19817174
C[C@H](C(=O)[O-])Sc1nncc(=O)n1N C20395809
C1C[C@@H]2C[NH2+][C@@H](C[C@@H]2C[C@H]1C[P@](=O)(O)[O-])C(=O)[O-] C13889696
C[C@H](C(=O)[O-])n1cccc(c1=O)OCC(=O)N C36223454
CC(=O)NCCC(=O)NC1(CCCCC1)C(=O)[O-] C36969080
C[C@H]([C@@H](C(=O)[O-])NS(=O)(=O)N1CCc2ccccc2C1)O C37417908
C[C@@H]([C@@H](C(=O)[O-])NC(=O)/C=C/c1cnn(c1)C)O C37432182
C[C@@H](C(=O)N1C[C@H](C[C@@H]1C(=O)[O-])O)NC(=O)C(C)(C)C C37449645
CC(C)(C)C(=O)NCC(=O)N1C[C@@H](C[C@@H]1C(=O)[O-])O C37450033
CCNC(=O)NC(=O)[C@H](C)[S@@](=O)CC(=O)[O-] C37921726
C[C@@H](C(=O)NC(=O)N)[S@](=O)[C@@H](C)C(=O)[O-] C37922615
CCNC(=O)NC(=O)[C@@H](C)[S@@](=O)[C@@H](C)C(=O)[O-] C37922617
c1ccc(c(c1)C(=O)[O-])[S@@](=O)CC(=O)NC(=O)N C37922891
C[C@@H](C(=O)NC(=O)N)[S@](=O)CC(=O)[O-] C38000366
C[C@](CO)(C(=O)[O-])NC(=O)C(F)(F)F C39135852
C1CC(=O)N[C@H]1C(=O)N2C[C@@H](C[C@H]2C(=O)[O-])O C40393786
C1CC(=O)N[C@H]1C(=O)N2C[C@H](C[C@H]2C(=O)[O-])O C40393788
CC(C)N(CC(=O)[O-])C(=O)N1CCC(CC1)C(=O)N C40521926
C[C@H]1CN(CCO1)C(=O)N[C@H]([C@@H](C)O)C(=O)[O-] C40531426
C[C@@H]([C@@H](C(=O)[O-])NC(=O)NCC(F)(F)F)O C40546653
C1C[C@H](CN(C1)C(=O)N2C[C@H](C[C@H]2C(=O)[O-])O)CO C40588667
Cn1ccc(n1)NC(=O)N2C[C@H](C[C@H]2C(=O)[O-])O C40593862
C[C@](C1CC1)(C(=O)[O-])NC(=O)Nc2ccn(n2)C C40594249
C[C@@H]1CCC[C@@](C1)(C(=O)[O-])NC(=O)C2=NNC(=O)CC2 C41034348
C[C@@H]1CCC[C@](C1)(C(=O)[O-])NC(=O)C2=NNC(=O)CC2 C41034350
C[C@@H]1CCCC[C@@]1(C(=O)[O-])NC(=O)CNC(=O)C C41037368
C[C@H]1CC[C@@H](CN1C(=O)COCC(=O)[O-])C(=O)N C41073545
C1CN(CCN1)C(=O)CNC(=O)[C@H]2C[C@@H]2C(=O)[O-] C42430636
CC(C)N(CCO)C(=O)N1C[C@H](C[C@@H]1C(=O)[O-])O C42481452
c1cc([nH]c1)C(=O)N[C@@]2(CCSC2)C(=O)[O-] C43508517
C1CSC[C@]1(C(=O)[O-])NC(=O)[C@H]2CSC(=O)N2 C43508658
CC(=O)NCCC(=O)N[C@]1(CCSC1)C(=O)[O-] C43510977
Cc1c(c(n[nH]1)C)C(=O)N[C@]2(CCSC2)C(=O)[O-] C43511007
CS(=O)(=O)CCNC(=O)NC1(CCCCC1)C(=O)[O-] C44364467
C[C@]1(CCS(=O)(=O)C1)NC(=O)N[C@](C)(C2CC2)C(=O)[O-] C44882264
CN(C)C(=O)CCNC(=O)NC1(CCCCC1)C(=O)[O-] C45013000
CC1CCC(CC1)(C(=O)[O-])NC(=O)N[C@H](C)C(=O)N(C)C C49104603
C[C@H]1CCC[C@@](C1)(C(=O)[O-])NC(=O)N[C@@H](C)C(=O)N(C)C C49104844
CCNC(=O)[C@H](C)NC(=O)N(C)CC(=O)[O-] C49228043
C[C@H](C(=O)OC)NC(=O)NC(C)(C)C(=O)[O-] C49364762
C1CCC(CC1)(C(=O)[O-])NC(=O)N[C@@H]2CCCNC2=O C50398337
C1CC(C1)NC(=O)N2C[C@@H](C[C@H]2C(=O)[O-])O C52212992
C[C@H](C(=O)[O-])N(C)C(=O)Nc1c[nH]nc1 C54054502
C[C@@H](C(=O)[O-])N(C)C(=O)N1CCC(CC1)CC(=O)N C54055536
C1[C@@H](N(CS1)C(=O)c2c(non2)N)C(=O)[O-] C54431765
CC[C@H]1COCCN1CC[C@@](C)(C(=O)[O-])N C45271653
C[C@@H]([C@@H](C(=O)[O-])NC(=O)N1CCCOCC1)O C61937568
C[C@H]1C[C@@H](C(=O)[C@@H](C1)[C@H](CC2CC(=O)NC(=O)C2)O)C C05529502
c1c([nH]cn1)C2C3=C(CCCC3=O)NC4=C2C(=O)CCC4 C00390483
Cc1c(sc(c1C#N)NC(=O)N2CCC(CC2)O)C C24563371
c1csc2c1ncnc2N3CCC[C@@H](C3)C(=O)N C24717166
CC(=O)c1ccc(s1)C(=O)N2CCC(CC2)C(=O)N C26536309
Cn\1cccc/c1=N\S(=O)(=O)c2ccc(cc2)N C27521081
c1csc2c1ncnc2N3CCC(CC3)C(=O)N C28624592
Cn1cc(cc1C(=O)Nc2c[nH]nc2)Br C35247899
Cc1c(cco1)C(=O)N2CCN(CC2)c3ccc(cc3)N C35367313
C[C@H]1CN([C@@H](CO1)C)Cc2cc(cc3c2OCOC3)N C35782632
CC1(CN(CCO1)Cc2cc(cc3c2OCOC3)N)C C36231811
Cc1c(c(n(n1)C)C)C(=O)Nc2cccc3c2CCNC3 C37372654
c1cc(c(c(c1)F)C#N)N[C@@H]2CS(=O)(=O)C[C@@H]2O C37692880
CC(=O)NNC(=O)c1cc(cn1C2CC2)Br C37844065
c1ccc2c(c1)[C@](CCO2)(C(=O)[O-])[NH+]3CCCNCC3 C37958892
Cc1cccc(c1C(=O)N2CCN(CC2)C(=O)C3CC3)N C40321010
CN(c1ccc(cc1)S(=O)(=O)N)C(=O)C(F)(F)F C40381885
Cc1cc2c(o1)CC(C[C@H]2NC(=O)c3c[nH]nc3)(C)C C40445176
Cc1c(c(n(n1)c2ccccc2S(=O)(=O)C)C)N C40516644
C[NH+]1CCC[C@H](C1)NC(=O)[C@@H]2CC=CC[C@@H]2C(=O)[O-] C40673274
Cc1cc2c(c(c1)F)N(C(=O)C2=O)C[C@H](C)C(=O)N C42116526
Cc1c(c(n(n1)C)C)C(=O)N[C@H]2c3ccccc3C[C@H]2O C42189038
Cc1ccc(o1)/C=C\C(=O)N[C@H]2CCCCNC2=O C42476741
Cc1c(sc(n1)NC(=O)NC(=O)[C@H](C)Cl)C C42576081
Cc1c(sc(n1)NC(=O)N2CCC[C@@H](C2)O)C C43551086
Cc1c(c(n(n1)[C@]2(CCS(=O)(=O)C2)C)N)Cl C43665057
C1COCCN1c2nc(c(s2)/C=C\C(=O)N)Cl C44261028
C[C@H]1CC[C@@H](CN1C(=O)C2(CCCCC2)C#N)C(=O)N C44766944
c1ccc2c(c1)[C@@H](CCO2)NC(=O)NC[C@@H]3CCCO3 C44945477
c1cc(ccc1N2CCCC2)N3C[C@H](CC3=O)C(=O)N C45958240
Cc1c(oc(c1C(=O)N[C@H]2CCCCNC2=O)C)C C47212427
C1CCC(C1)CNC(=O)N[C@@H]2CCS(=O)(=O)C2 C47595345
CC(=O)N1CCC(CC1)NC(=O)NCC2CCC2 C48157252
C[C@@H]1C[C@H]1CNC(=O)NC2CCN(CC2)C(=O)C C48157290
Cc1ccc(c(n1)C)C(=O)NNC(=O)C2CCCC2 C48702309
Cc1c(scn1)C(=O)N2C[C@H](CC[C@@H]2C)C(=O)N C49098505
C[C@@H]1CC[C@@H](CN1C(=O)[C@@H]2C[C@@H]2c3ccco3)C(=O)N C49399900
CC1(C(=O)N(C(=O)N1)Cc2ccc(cc2C#CCO)F)C C49618785
c1ccc2c(c1)CCN[C@@H]2C(=O)Nc3ncccn3 C49843577
[H]/N=C\1/C(=CCS1)c2[nH]c3cc4c(cc3n2)OCCO4 C20374831
c1c(cn(n1)Cc2c(snn2)N)Br C50829775
CC(=O)N1CCC[C@H](C1)C(=O)NC2(CCCCC2)CO C53095572
C[C@H]1CCC[C@@](C1)(CO)NC(=O)[C@@H]2CC(=O)N(C2)C C53106099
c1cnc(c(n1)C(=S)N)n2cc(cn2)Br C54398418
Cc1c(sc(n1)N)C(=O)N2CCO[C@H]3[C@@H]2CCC3 C55175845
c1cc2c(cc1[C@H](C(=O)NC3CCCC3)O)OCCO2 C57573847
CCC1CCN(CC1)C(=O)Cn2cc(ccc2=O)N C61091198
CC[C@]1(CC[NH2+]C1)C(=O)N2CC[C@@](C2)(C)C(=O)[O-] C62916572
c1cc(ccc1[C@H]2[C@@H]3C=NN=C3NC(=O)CS2)O C20715557
C[C@@H]1CO[C@@H](CN1S(=O)(=O)N)c2ccccc2 C66934587
C[C@]12CC[C@@H](C[C@@H]1[C@@H](C[C@@H]3[C@@H]2CC[C@]4([C@@H]3CC[C@]4(C)O)C)O)O C04104655
C[C@]12CCCC[C@H]1CC[C@@H]3[C@@H]2CC[C@@]4([C@@H]3CC[C@@H]4C(=O)NN)C C06417136
C[C@]12CC[C@@H](C[C@@H]1CC[C@@H]3[C@@H]2CC[C@]\4([C@@H]3CC/C4=N\N)C)O C12478090
C[C@]12CC/C(=N\N)/C[C@H]1CC[C@@H]3[C@@H]2CC[C@@]4([C@H]3CC[C@@H]4O)C C12719839
Cc1ccc(c2c1[C@H]3C=CC[C@H]3[C@@H](N2)c4c[nH]c5c4cccc5)O C14544731
Cc1ccc(c(c1)Br)NC(=O)Cc2ccccc2N C19282731
c1cc(c(cc1O)O)CNc2ccc(cc2F)Br C19907977
Cc1ccc(c2c1[C@H]3C=CC[C@@H]3[C@H](N2)c4c[nH]c5c4cccc5)O C20719993
Cc1ccc(c(c1Cl)NC(=O)Cc2ccccc2N)Cl C21040677
Cc1cccc(c1NC(=O)/C=C/c2ccc(c(c2)N)F)C(C)C C32227656
C[C@@H]1CCc2c3ccccc3[nH]c2[C@]4(N1)c5ccccc5NC4=O C35877799
Cc1cc(cc(c1NC(=O)C2CCCCC2)N)Br C36742395
c1cc(c(cc1NCc2ccc(cc2O)O)C(F)(F)F)Cl C37009885
Cc1ccc(cc1NCc2ccc(c(c2)O)O)Br C37091179
C[C@@H](C(=O)Nc1c(cc(cc1Cl)Cl)N)SC2CCCCC2 C37685078
C[C@@H]1CCC[C@@](C1)(C(=O)N)Nc2ccc(cc2)Br C37944224
c1ccc2c(c1)CCC[C@]2(C(=O)N)Nc3ccc(cc3)Br C37944335
C[C@](c1ccc(cc1F)F)(C(=O)N)Nc2ccccc2Cl C37950170
C[C@](c1cc(ccc1F)F)(C(=O)N)Nc2ccccc2Cl C37950174
C[C@](c1ccccc1Cl)(C(=O)N)Nc2ccccc2Cl C37950176
C[C@](c1ccccc1Cl)(C(=O)N)Nc2ccc(cc2)Br C37951034
Cc1cc(ccc1NC(=O)c2cc3cc(ccc3s2)N)Br C40296702
C[C@@]12CC[C@@H](C[C@H]1[C@@H](C[C@@H]3[C@H]2CC[C@@]4([C@@H]3CC[C@]4(C)O)C)O)O C43764043
C[C@@]12CC/C(=N\N)/C[C@H]1CC[C@H]3[C@H]2CC[C@@]4([C@@H]3CC[C@@H]4O)C C43893896
C1CCC(C1)(C(=S)N)C(=O)NC23CC4CC(C2)CC(C4)C3 C44767835
C[C@H]1CCC[C@H]([C@@H]1C)NC(=O)C2(CCCCCC2)C(=S)N C44772541
CCc1ccccc1NC(=O)C2(CCCCCC2)C(=S)N C44773084
Cc1cc(ccc1NC(=O)C2(CCCCC2)C(=S)N)Cl C44773926
CC(C)[C@@H](C(=S)N)C(=O)Nc1ccc(cc1)I C44834215
c1cc(c(cc1C(=S)N)F)Nc2nc3c(s2)CCCC3 C49560124
Cc1cc(ccc1N)Nc2cc(ccc2OC)Br C49564509
COc1cc(ccc1Nc2ccc(cc2N)Br)F C49564540
C[C@H]1CCc2c(sc3c2C(=O)N[C@@H](N3)c4cccc(c4)O)C1 C02492934
CC(C)(C)N1C=[NH+][C@@H](C1=[NH2+])c2ccc(cc2F)Br C50122449
CC1=[NH+][C@@H](C(=[NH2+])N1C(C)C)c2ccc(c(c2)Br)F C50986724
CCCCN1C(=[NH+][C@@H](C1=[NH2+])c2ccccc2Br)C C50987434
CC(C)C1=[NH+][C@@H](C(=[NH2+])N1C)c2ccc(c(c2)Br)F C50998183
CCN1C(=[NH2+])[C@H]([NH+]=C1C(C)C)c2ccccc2Br C50998471
C=CCN1C(=[NH2+])[C@@H]([NH+]=C1C2CC2)c3ccc(cc3Cl)Cl C51000890
CN1C(=[NH2+])[C@H]([NH+]=C1C2CCCC2)c3ccc(c(c3)Cl)Cl C51002058
C[C@H](C1CCCCC1)NC(=O)C2(CCCCCC2)C(=S)N C52343301
c1ccc2c(c1)[C@@H](CCO2)Nc3ccc(cc3C(=S)N)Cl C52859157
C[C@@](c1ccccc1)(C(=O)Nc2ccc(cc2)Br)N C52881165
C1CCCC(CCC1)(C(=S)N)NC(=O)C2CCCCCC2 C53714674
c1cc(cc(c1)O)NC(=S)Nc2cccc(c2Cl)Cl C59113435
C[C@H]\1C[C@]2([C@@H](CC[C@H]3[C@@H]2CC[C@]4([C@H]3CC[C@H]4O)C)C/C1=N\N)C C15658580
c1cc(c(cc1N[C@@H]2CCCc3c2ccs3)C(=O)N)Cl C61326916
c1c(cc(c2c1c(cc(n2)C(F)F)NN)Cl)Br C61629860
c1c(cc(c2c1c(cc(n2)C(F)F)NN)F)Br C61629874
Cc1cc(c(c(c1)C)[C@@H](CN2CC[NH2+]CC2)[NH+]3CCCCC3)C C62271102
c1ccc(c(c1)C(=O)N[C@@H]2CCCC[C@H]2NC(=O)c3ccccc3C(=O)[O-])C(=O)[O-] C04526151
c1cc(c(cc1NC(=O)[C@H]2CC=CC[C@H]2C(=O)[O-])C(=O)[O-])N3CCOCC3 C00785054
c1cc2c(cc1NC(=O)Nc3ccc4c(c3)cc(cc4O)S(=O)(=O)[O-])cc(cc2O)S(=O)(=O)[O-] C01576968
c1cc(cc2c1cc(cc2O)S(=O)(=O)[O-])NC(=O)Nc3ccc4cc(cc(c4c3)O)S(=O)(=O)[O-] C01669817
CC1([C@H]2CC[C@@]1(C(=O)C2)CS(=O)(=O)Nc3cc(cc(c3)C(=O)[O-])C(=O)[O-])C C06316668
Cc1ccc(cc1)N2C[C@H](CC2=O)C(=O)Nc3cc(ccc3C(=O)[O-])C(=O)[O-] C13392283
c1cc(c(cc1C(=O)[O-])C(=O)[O-])OCC(=O)Nc2ccc3c(c2)OCCO3 C13421964
c1ccc2c(c1)[C@H](CCO2)NC(=O)COc3ccc(cc3C(=O)[O-])C(=O)[O-] C13422670
c1ccc(c(c1)NCCNc2ccccc2[P@](=O)(O)[O-])[P@](=O)(O)[O-] C19949919
Cn1c2c(c(c([nH]2)c3ccc4c(c3)OCO4)c5c(nc(=O)n(c5n6cccc6)C)[O-])c(nc1=O)[O-] C20896843
c1cc(cc(c1)Oc2ccc(c(c2)C(=O)[O-])C(=O)[O-])NC(=O)[C@@H]3CCCO3 C21143730
Cc1cc(c(cc1S(=O)(=O)[N-]c2ccsc2C(=O)OC)C(=O)[O-])O C31667308
CCOc1cc(ccc1O)[C@@H]2c3c(nc(nc3[O-])[O-])NC4=C2C(=O)CCC4 C18180696
COc1ccc(cc1)[C@@H]2c3c([nH]c(=O)s3)SC[C@@]2(CC(=O)[O-])C(=O)[O-] C32598071
COc1ccc(cc1)[C@@H]2c3c([nH]c(=O)s3)SC[C@]2(CC(=O)[O-])C(=O)[O-] C32598077
Cc1cc(nc(n1)SCC(=O)Nc2cc(nc(=O)n2C3CCCCC3)[O-])[O-] C05885986
C[C@H]1CC[C@H]2[C@H](C1)C=C[C@@H]([C@@H]2C(=O)c3c(c(cn(c3=O)[O-])[C@@]4(CC[C@H]([C@@H]5[C@H]4O5)O)O)[O-])C C36378634
CCc1c(c(c2c(c1O)C(=O)c3cc(c(c(c3C2=O)C(=O)[O-])C(=O)[O-])O)O)C(=O)C C03954476
CC(C)[C@H]1[C@@H]2C[C@@H]3Cc4c(ccc(c4C(=C3C(=O)[C@@]2(C(=C(C1=O)C(=O)N)[O-])O)[O-])O)N(C)C C04475285
c1ccc\2c(c1)C=C(C(=O)/C2=N/Nc3ccc(cc3)S(=O)(=O)[N-]c4ncccn4)C(=O)[O-] C16951535
c1cc(c2cc(cc(c2c1O)S(=O)(=O)[O-])Nc3c(c(nc(n3)F)F)Cl)S(=O)(=O)[O-] C38635949
[H]/N=C/1\N=C2[C@@H]([C@H](C3=C(CC(CC3=N2)(C)C)[O-])c4ccc(c(c4)OC)OC)C(=N1)[O-] C39021842
[H]/N=C/1\N=C2[C@@H]([C@@H](C3=C(CC(CC3=N2)(C)C)[O-])c4ccc(c(c4)OC)OC)C(=N1)[O-] C39021844
[H]/N=C\1/N=C2[C@H]([C@@H](C3=C(CC(CC3=N2)(C)C)[O-])c4ccc(c(c4)OC)OC)C(=N1)[O-] C39021848
c1ccc2c(c1)c(c([nH]2)[O-])C(=O)/C(=N/S(=O)(=O)c3ccc(cc3)Cl)/[O-] C39556042
CC(=O)NCc1ccc(s1)S(=O)(=O)[N-]c2cc(ccc2C(=O)[O-])F C13313232
Cc1cc(c(c(=O)[nH]1)[C@@H](c2ccc3c(c2)OCO3)c4c([nH]c(=O)cc4[O-])C)[O-] C40568423
c1ccc2c(c1)c(ccc2/N=N\c3cc4c(cccc4S(=O)(=O)[O-])c(c3)S(=O)(=O)[O-])N C31361822
Cc1cc(c(cc1Cl)/N=N/c2c(ccc3c2c(cc(c3)S(=O)(=O)[O-])O)N)S(=O)(=O)[O-] C44710182
COc1ccc(cc1[N-]S(=O)(=O)c2cc([nH]c2)C(=O)[O-])Br C49566480
Cn1c-2nc(=S)n(c2c(nc1[O-])[O-])C[C@H](COc3ccc4ccccc4c3)O C05447786
CC(C)CCn1c2ccsc2c(c(c1=O)C3=NS(=O)(=O)c4cc(ccc4[N-]3)O)[O-] C38412642
c1cc2c(cc1N/C(=C(\C#N)/C(=O)c3cc(c(nc3)[O-])Cl)/[O-])OCCO2 C54461270
Cc1cc(c(c(=O)[nH]1)C(c2ccccc2[N+](=O)[O-])c3c(cc([nH]c3=O)C)[O-])[O-] C07424319
C/C(=N/S(=O)(=O)c1ccc(cc1)NC(=O)[C@@H]2CC(=CC[C@H]2C(=O)[O-])Cl)/[O-] C12379548
Cc1cc(sc1C(=O)[O-])S(=O)(=O)[N-]c2cc(ccc2Cl)NC(=O)C C55676606
CC\1=Nc2c(c([nH]c(=S)n2)[O-])[C@H](/C1=C(/[O-])\OC)c3ccc(c(c3)OC)O C28465905
CCn1c(c2ccc(cc2nc1=S)C(=O)Nc3[n-]nc(n3)C(F)(F)F)[O-] C36744234
c1cc(cc(c1)n2c(c(n(c2=O)C3CC3)[O-])[O-])NS(=O)(=O)c4cccc(c4)F C47251731
Cc1ccc(cc1C)n2c(=O)c(c([nH]c2=S)[O-])/C=C/3\C(=NC(=S)N(C3=O)c4ccccc4F)[O-] C59135849
Cc1ccc(cc1)N2C(=O)/C(=C/c3c([nH]c(=S)n(c3=O)c4ccccc4)[O-])/C(=NC2=O)[O-] C59426745
c1cc(c(cc1Cl)O)N[C@@H]2CC(=O)N(C2=O)c3cc(cc(c3)C(=O)[O-])C(=O)[O-] C16902118
Cc1cc(c(cc1Cl)N/N=C\2/c3ccccc3C=C(C2=O)C(=O)[O-])S(=O)(=O)[O-] C31362343
CCn1c2ccccc2c(=O)c(c1[O-])C(=O)N/N=C(/C)\c3c(=O)c4ccccc4[nH]c3[O-] C18136424
Cc1cc(c(cc1C(=O)[O-])S(=O)(=O)[N-]c2ccc(cc2C(=O)N)Cl)C C63182299
c1cc(c(cc1C(=O)[O-])S(=O)(=O)[N-]c2ccc(cc2C(=O)N)Cl)Cl C63182807
Cc1cc(c(c(=O)[nH]1)[C@H](c2cccc(c2)[N+](=O)[O-])[C@@H]3C(=CC(=NC3=O)C)[O-])[O-] C07424315
Cc1cc(c(c(=O)[nH]1)[C@@H](c2ccc(cc2)[N+](=O)[O-])[C@@H]3C(=CC(=NC3=O)C)[O-])[O-] C10217688
c1cc(c(cc1Br)C(=O)[O-])N/N=C/2\C(=O)NC(=S)N=C2[O-] C16996459
Cc1c(cccc1[N-]S(=O)(=O)c2cc([nH]c2)C(=O)N3CCCC3)C(=O)[O-] C65844564
CC(=O)[C@H]1[C@H](NC(=O)N[C@@]1(C(F)(F)F)O)c2ccccc2 C04009134
CN(C)c1ccc(cc1)[C@H]2[C@@H]([C@@H](NC(=S)N2)O)C#N C04761725
CC(=O)N[C@]1(C(O[C@](C([C@@]1(C)O)(C)C)(C)CO)(C)C)C C09970238
c1cc(ccc1c2cc(no2)C(=O)NN)Br C12957216
C1CCN(C1)C(=O)Nc2c(c3c(s2)CCC3)C(=O)N C16648774
c1ccc2c(c1)C(c3ccccc3O2)[C@H](C#N)C(=O)NN C17378513
C[C@H](C(=O)NC(=O)N)Oc1ccccc1Br C20297310
CCOC(=O)[C@@]1([C@@H](c2cc(ccc2N1)Br)O)O C25490476
c1ccc(c(c1)NC(=O)c2cc(sc2)S(=O)(=O)N)F C29456458
c1c(cc(cc1F)F)CNC(=O)N2CCC(CC2)C(=O)N C32826289
Cc1c(c(n(n1)CC(=O)N[C@H]2CCC[C@@H]([C@@H]2C)C)C)N C35320928
C[C@@H]1CN([C@@H](CO1)C)[C@@H](C)C(=O)Nc2cc(ccc2F)N C35782685
Cc1ccc(cc1NC(=O)CN2CCOC(C2)(C)C)N C36231829
Cc1cc(ccc1NC(=O)[C@H](C)N2CCOC(C2)(C)C)N C36231832
c1c(cc(c(c1S(=O)(=O)NC2CCOCC2)F)Cl)N C36319098
C=CC(=O)Nc1cc2c(cc1Br)[nH]c(=O)[nH]2 C37008578
c1cc(oc1)C(=O)Nc2c(c3c(s2)CCC3)C(=O)N C00146442
C[C@@H](C(=O)Nc1ccc(cc1)N)n2cc(cn2)Br C38054026
C[C@@H]([C@@H]1CCCO1)NC(=O)c2cc3cc(ccc3o2)N C40303743
c1cc2c(cc1N)cc(s2)C(=O)NC[C@@H]3COCCO3 C40305970
Cc1c(c(n(n1)C)C)C(=O)NC2(CCCCCC2)C(=S)N C40357501
c1cc(c(cc1S(=O)(=O)N)NC(=O)C(F)(F)F)Cl C40378864
Cc1ncc(s1)CNc2cc3c(cc2N)OCCO3 C40997390
C1[C@@H](CN([C@@H]1C(=O)N)C(=O)CC23CC4CC(C2)CC(C4)C3)O C41058314
CC(=O)c1cc([nH]c1)C(=O)N[C@@H]2c3ccccc3C[C@H]2O C42189940
Cc1ccc(c(c1)C(=O)N2C[C@@H](CC[C@@H]2C)C(=O)N)O C42439088
C[C@H]1CCCC[C@@H]1N(C)C(=O)c2cccc(c2)/C(=N/O)/N C42612893
C[C@@H]1CCCC[C@H]1N(C)C(=O)c2cccc(c2)/C(=N/O)/N C42612894
C[C@@H]1c2ccsc2CCN1c3ccc(cn3)/C(=N/O)/N C42766748
Cc1ccc(c(n1)N2CC[C@H]3CCCC[C@@H]3C2)/C(=N/O)/N C43399734
c1cc(c(cc1N)NC(=O)CN2CCO[C@H]3[C@@H]2CCC3)F C43423706
c1cc2c(cc1C(=O)Nc3ccc(cc3F)N)OCCO2 C43473753
c1csc2c1[C@@H](N(CC2)C(=O)C3(CCCC3)[NH3+])C(=O)[O-] C44592643
c1csc2c1[C@H](N(CC2)C(=O)C3(CCCC3)[NH3+])C(=O)[O-] C44592644
Cc1cc(nc(n1)NC(=O)C2(CCCCC2)C(=S)N)C C44774017
C1CCC(CC1)(/C(=N\O)/N)C(=O)N2CCSCC2 C44783048
CN([C@@H]1CCSC1)C(=O)C2(CCCCC2)/C(=N/O)/N C44784956
CC(C)(C(=O)Nc1ccc(cc1F)F)NC(=O)NC C48889078
C[C@@H](C(=O)Nc1ccccc1N)N2CCOCC2(C)C C48926238
Cc1cc2n(n1)[C@](C[C@](N2)(C(F)(F)F)O)(C(F)(F)F)O C01160865
c1ccc(cc1)[C@@H]2CCN(C2)c3c(cccn3)/C(=N\O)/N C50599414
C[C@@H]1c2ccsc2CCN1C(=O)c3cccc(n3)NN C51094677
C[C@@H]1C[C@H](CN(C1)C(=O)c2cc(c(nc2)NN)Cl)C C51112253
CC[C@@H]1CCCCN1C(=O)c2cc(c(nc2)NN)Cl C51126477
C[C@@H](c1nc2cc(ccc2n1C[C@@H]3CCCCO3)N)O C53736826
c1c2c(cc(c1Cl)Cl)N(C(=O)CN2)C[C@H](CO)O C57933618
CC1(CC[NH2+]CC1)C(=O)Nc2cccc(c2C(=O)[O-])F C62840983
C[C@@]1(CCC[NH2+]C1)C(=O)Nc2ccc(c(c2)C(=O)[O-])F C62855742
c1cc(c(nc1)NN)C(=O)N2CCC3(CCCC3)CC2 C62961013
c1c[nH]cc(c1=O)NC(=O)CC23C[C@H]4C[C@@H](C2)CC(C4)(C3)O C58377809
c1ccc(cc1)NC(=O)[C@H]2[C@@H]3[C@@H]([C@@H]4[NH+]2C=Cc5c4cccc5)C(=O)N(C3=O)c6ccccc6F C09014061
CC(=O)N1CC[NH+](CC1)[C@@H]2c3cccc4c3c(ccc4)[C@@H]2NS(=O)(=O)c5ccc(cc5)Cl C00921716
Cc1ccc(cc1)n2c(c(cn2)C(=O)N3CCN(CC3)c4ccc(cc4C)C)C5CC[NH2+]CC5 C09227199
Cc1cccc(c1C)N2CCN(CC2)C(=O)c3cnn(c3C4CC[NH2+]CC4)c5ccc(c(c5)C)C C09227217
Cc1c(c(=O)n(n1C)c2ccccc2)NC(=O)C[NH+]3CCc4c(ccs4)[C@H]3c5cccs5 C09337560
C[NH+](CC(=O)Nc1c(c2c(s1)CCCC2)C(=O)c3ccccc3)[C@@H]4CCS(=O)(=O)C4 C09349042
c1cc(cc(c1)NC(=O)c2cccs2)C(=O)N3CCN(CC3)c4c(cc(c[nH+]4)C(F)(F)F)Cl C09961878
CC1(CC2=C([C@H](N(c3ccccc3N2)CC(=O)N4CC[NH+](CC4)C)c5ccc(cc5)Cl)C(=O)C1)C C09504863
Cn1c(c2c(n1)CCCC2)C(=O)NCC[NH+]3Cc4ccccc4O[C@@H](C3)c5ccccc5 C12131897
c1cc(c(c(c1)Cl)[C@@H](c2ccc3c(c2)C[NH+](CCO3)Cc4cccn4c5ncccn5)O)F C12210454
c1ccc(cc1)C2(CCOCC2)C[NH2+]Cc3c(nc4n3ccs4)C(=O)N5CCCCC5 C12302923
Cc1ccc(cc1NC(=O)[C@H](C)[NH+]2CCC(CC2)C(=O)c3ccc4c(c3)OCCO4)Cl C14329261
CCc1ncc(cn1)C[NH+]2CCCC[C@H]2c3cc4n(n3)[C@H](C[C@H](N4)C(C)C)C(F)(F)F C19523418
c1ccc(c(c1)n2cc[nH+]c2N3CCN(CC3)CC(=O)Nc4ccc(cc4)Br)F C13694779
C[C@H]1C[C@H](CN(C1)C(=O)CN2CC[NH+](CC2)[C@@H](C)C(=O)Nc3cccc(c3Cl)Cl)C C23372653
Cc1cc(ccc1NC(=O)[C@H]2CC(=O)N(C2)c3cccc4c3cccc4)N5CC[NH+](CC5)C C26567666
Cc1cc(ccc1NC(=O)[C@@H]2CC(=O)N(C2)c3cccc4c3cccc4)N5CC[NH+](CC5)C C26567670
c1cc(ccc1c2nc(on2)C[NH+]3CCC(CC3)C(=O)Nc4ccc(cc4F)F)Br C30979301
C[C@@H](c1ccc(cc1)n2cncn2)[NH+](C)CC(=O)Nc3ccc(cc3Cl)Br C32857842
c1ccc(c(c1)/C=C\2/C(=O)Nc3cc(ccc3O2)C(=O)N4CC[NH+](CC4)C5CCCCC5)Cl C32983841
c1cc(sc1)C[NH+]2CCN(CC2)c3ccc(cn3)NS(=O)(=O)c4ccc(cc4)F C34682154
CCc1c(sc2c1c(ncn2)N3CC[NH+](CC3)CC(=O)Nc4cccc5c4cccc5)C C34760559
C[NH+](C)[C@H]1CCN(C1)C(=O)c2ccc(cc2)c3cc(n[nH]3)c4ccc(cc4)N5CCCCC5 C34915692
CCc1ccc(cc1)[C@H](Cn2cnc3c4c(sc3c2=O)SCC(=O)N4)[NH+]5CCCC5 C35671570
CC(C)c1ccc(cc1)[C@@H](Cn2cnc3c4c(sc3c2=O)SCC(=O)N4)[NH+]5CCCCC5 C35671572
CCOc1ccc(cc1)[C@@H]2CC(=NN2C(=O)CN3CC[NH2+]C[C@@H]3C)c4cc(ccc4C)C C35786511
Cc1c(c(n(n1)c2ccc(cc2)F)C)/C=C/C(=O)Nc3ccccc3N4CC[NH+](CC4)C C36773762
c1ccc(c(c1)C(=O)N2CC[NH+](CC2)C3CCCC3)N4CCC(CC4)NC(=O)c5cc(cc(c5)F)F C37526309
COc1ccccc1N2/C(=C/C3=c4cc(ccc4=[NH+]C3=O)Br)/Nc5ccccc5C2=O C22079207
c1cc[nH+]c(c1)N2CCN(CC2)C(=O)[C@H]3CC=CC[C@H]3C(=O)NCc4cc(cc(c4)Cl)Cl C38733420
COc1ccc2=[NH+]C(=O)[C@H](C=c2c1)CN(CCO)C(=O)c3c(c4ccccc4s3)Cl C38803956
Cc1c(c(=O)n(n1C)c2ccccc2)NC(=O)[C@H]3CCC[NH+](C3)Cc4c(cccc4Cl)F C38850170
c1ccc(cc1)CC2CCN(CC2)C(=O)CS[C@H]3NN=C(O3)C4=c5ccccc5=[NH+]C4 C39439983
c1cc(cc(c1)F)[C@H]2c3c([nH]nc3C(=O)N2CCCn4cc[nH+]c4)c5ccc(cc5)Cl C40343126
CC(C)c1ccccc1NC(=O)[C@@H]2CC=CC[C@H]2C(=O)N3CCN(CC3)c4cccc[nH+]4 C38740326
C[C@@H](C(=O)/N=c\1/[nH]c(cs1)c2ccc(c(c2)F)F)[NH+]3CCC(CC3)C(=O)N4CCCCCC4 C49650970
c1ccc2c(c1)c(cn2Cc3ccc(cc3)F)/C=C\4/C(=[NH2+])N5C(=NC4=O)SC(=N5)C6CCCCC6 C20130185
CCn1c2c(c(n1)C(=O)N3CCN(CC3)C)C[C@H](CC2)[NH2+]CC4(CCCC4)c5ccccc5 C14538858
C[C@H](c1ccccc1Cl)NC(=O)C[NH+]2CCC[C@@H](C2)c3nc(no3)c4ccc(cc4)F C58209310
Cc1nnc(s1)SCC(=O)Nc2ccccc2N3CC[NH+](CC3)C4CCCCC4 C34688020
c1ccc(cc1)C[NH+]2CCc3c(sc(n3)NC(=O)CSc4ccc5c(c4)OCCO5)C2 C22283596
Cc1cc(c(c2c1C(=O)/C(=C/c3cc(cc4c3OCOC4)Cl)/O2)C[NH+]5CCCC[C@@H]5C)O C41511528
Cc1cc(c(c2c1C(=O)/C(=C/c3cc(cc4c3OCOC4)Br)/O2)C[NH+]5CCCC5)O C41513431
Cc1ccc(cc1)n2c3c(cc(c2=O)C(=O)NCCC4=c5ccccc5=[NH+]C4)C(=O)CC(C3)(C)C C63280591
C[C@@H]1c2cc3c(cc2OC(=O)[C@H]1CC(=O)N[C@@H](C)CC4=c5ccccc5=[NH+]C4)OC(CC3)(C)C C63386327
Cc1ccc(cc1)C(=O)NC2=c3cc(ccc3=[NH+][C@@H]2C(=O)N4CCN(CC4)c5ccc(cc5)F)C C63752348
c1ccc2=[NH+][C@@H]3CN(CCC3=c2c1)C(=O)C[C@@H]4C(=O)NCCN4Cc5cccc(c5F)F C64053426
CC1=c2cc(ccc2=[NH+][C@H]1C(=O)NC[C@H]3CCC4(O3)CCN(CC4)C(=O)CC(C)C)Cl C64061312
Cc1c(nc([nH]1)c2ccccc2)C(=O)N3CCC4=c5ccccc5=[NH+][C@H]4[C@H]3c6ccccn6 C64111062
Cc1cnc(c(n1)c2cc(cc3c2O[C@@H](C3)CNC(=O)CC4=c5ccccc5=[NH+]C4)F)C C64640380
C[NH+]1CCN(CC1)NC(=S)Nc2ccc(cc2)Br C02684296
c1cc2c(cc1[C@H](c3cc(cnc3)Br)[NH3+])OCCCO2 C20480899
Cc1cccc(c1)N2CCN(CC2)[C@@H](C[NH3+])c3ccc(o3)C C22238552
c1c(nc([nH]c1=O)c2csc3c2CCCC3)C4CC[NH2+]CC4 C23251205
c1ccc(c(c1)CN2CCN(CC2)c3cccc[nH+]3)C(=S)N C31945371
c1csc(c1O[C@H]2CCCC[C@@H]2N3CCOCC3)C[NH3+] C31977912
C[C@H](C(=O)N1CCC(CC1)[NH3+])Oc2ccc(cc2)C(C)(C)C C33451243
COc1c(cc(cc1Br)Cl)NC(=O)[C@@H]2CCC[NH2+]2 C35054024
c1c2c(sc1C(=O)Nc3nc4c(s3)C[NH2+]CC4)CCC2 C36233137
CO[C@H]1C[NH2+]C[C@@H]1NC(=O)c2cc(ccc2Cl)Br C36236130
Cn1cc(cc1C(=O)N[C@H]2CC[NH2+]C3(C2)CCC3)Br C36257826
c1cc(ccc1/C=C/S(=O)(=O)NC2[C@H]3[C@@H]2C[NH2+]C3)Cl C36265488
Cc1cc(c(c(c1C)S(=O)(=O)NC2CC[NH2+]CC2)C)C C36285941
Cc1ccc(c2c1[C@H](C[C@@H]2[NH2+]C3CCS(=O)(=O)CC3)C)O C36331679
c1cc2c(cc1Cl)[C@H](C(=O)N2)[NH2+][C@@H]3CCN4[C@@H]3CCCC4 C36996704
C[C@H](c1ccc(cc1Cl)Cl)[NH2+][C@H]2CS(=O)(=O)C[C@@H]2O C37487571
c1cc(ccc1C[C@@H](c2ccc(s2)Br)[NH3+])[N+](=O)[O-] C38129047
COCc1c(cccc1Br)NC(=O)[C@@H]2CCC[NH2+]C2 C40491850
COCc1c(cccc1Br)NC(=O)[C@H]2CCC[NH2+]C2 C40491851
c1c[nH]nc1C[NH2+][C@H]2CCOc3c2cc(cc3Cl)Cl C41015563
c1cc(c(cc1Cl)S(=O)(=O)NC[C@@H]2CCC[NH2+]C2)Cl C44502198
c1cc(c(cc1F)Cl)S(=O)(=O)NC[C@H]2CCC[NH2+]C2 C44502485
c1cc(c(cc1Cl)F)S(=O)(=O)NC[C@@H]2CCC[NH2+]C2 C44502604
c1cc(sc1C(=O)C[NH+]2CCC[C@@H]2C(=O)N)Br C49137320
C1C[C@@H](C[NH2+]C1)CS(=O)(=O)NC23CC4CC(C2)CC(C4)C3 C49632277
C[C@H](c1ccc(s1)Cl)NS(=O)(=O)C2CC[NH2+]CC2 C49645480
C[C@@H]([C@H]1CCC[NH2+]C1)NS(=O)(=O)c2ccc(s2)Cl C50163219
C[C@@H]([C@@H]1CCC[NH2+]C1)NS(=O)(=O)c2ccc(cc2Cl)F C50163389
Cc1ccc(cc1S(=O)(=O)N[C@@H](C)[C@H]2CCC[NH2+]C2)Cl C50163451
C[C@H]([C@H]1CCC[NH2+]C1)NS(=O)(=O)c2cccc(c2F)Cl C50163548
c1c(cnc(c1C[NH3+])N2CCO[C@@H]3[C@@H]2CCCC3)Br C51398068
c1cc(c(cc1Br)F)Oc2ccc(nn2)C[NH3+] C51570423
Cc1cc(ccc1S(=O)(=O)NC[C@H]2CCC[C@@H]([NH2+]2)C)F C51574638
c1c(cc(c2c1OCCO2)Cl)C[NH2+][C@H]3CCCC[C@@H]3O C51995525
C[NH+]1CCN(CC1)NC(=S)Nc2cc(cc(c2)Cl)Cl C13826019
Cc1csc2n1c(c(n2)C)C[NH2+]C3(CCC(CC3)C)CO C53113785
Cc1csc2n1c(c(n2)C)C[NH2+][C@@]3(CCC[C@H](C3)C)CO C53116600
Cc1ccc(c(c1)C)NC(=O)Cc2nc3c(s2)C[NH2+]CC3 C57904639
Cc1cc(cc(c1)NC(=O)Cc2nc3c(s2)C[NH2+]CC3)C C57904700
c1cc2c(c(c1)Br)[C@H](C(=O)N2)N[C@@H]3CC[NH+](C3)C4CC4 C44684886
c1cc2c(c(c1)Br)[C@H](C(=O)N2)N[C@H]3CC[NH+](C3)C4CC4 C44684890
Cc1cc(c2c(c1)OC[C@@H]([C@H]2O)[NH+]3CCCC[C@@H]3CCO)C C62174393
CCCC1(CC[NH2+]CC1)C(=O)Nc2ccc(cn2)Br C62847961
C[C@]1(CCC[NH2+]C1)C(=O)Nc2cccc(c2)OC(F)(F)F C62852803
CCC[C@@]1(CCC[NH2+]C1)C(=O)Nc2ccc(cn2)Br C62853116
CCC[C@]1(CCC[NH2+]C1)C(=O)Nc2ccc(cn2)Br C62853117
C[C@@]1(CCC[NH2+]C1)C(=O)Nc2cc(cc3c2nccc3)Cl C62854696
CC[NH+](CC)[C@@H]1CCN(C1)C(=O)c2cc(c(c(c2)Cl)Cl)N C62975333
CC[NH+](CC)[C@H]1CCN(C1)C(=O)c2cc(c(c(c2)Cl)Cl)N C62975334
Cc1cc(ccc1O[C@H](c2cnn(c2)C)[C@@H](C)[NH3+])Br C63061652
C[C@@H](C(=O)NC(=O)NC1CC1)[NH+]2CCc3c(ccs3)C2 C10092673
c1ccc2c(c1)CC(C2)N3C[C@@H](CC3=O)[NH2+]Cc4c[nH]cn4 C12196528
c1cnc(nc1)N2CCN(CC2)[C@H](C[NH3+])c3ccsc3 C19403841
c1cc(c(c(c1)Cl)C(=O)N2CCc3c(c(on3)C[NH3+])C2)F C19676955
CC(C)N1[C@H](CN(S1(=O)=O)c2cccc(c2)F)C[NH3+] C19724386
CC(C)N1[C@@H](CN(S1(=O)=O)c2ccc(cc2F)F)C[NH3+] C19724391
CC[C@@H](c1nc2cc(c(cc2n1Cc3c(noc3C)C)C)C)[NH3+] C19751638
CC(=O)Nc1c(c2c(s1)CCCCC2)C(=O)N3CC[NH2+]CC3 C31946762
c1cc(sc1)c2c(c[nH]n2)C[NH2+][C@@H]3CCS(=O)(=O)C3 C35052736
CC(=O)N1CCC(CC1)[NH2+]Cc2c[nH]nc2c3cccs3 C35052746
c1cc(ccc1C[NH2+][C@@H]2[C@H]3CO[C@H](O3)[C@@H]([C@H]2[O-])[NH+]4CCCC4)F C12529652
c1cc2c(c3c1CC[C@@]4(O3)CCN(C4)CC[NH3+])OCCO2 C36149121
CO[C@H]1C[NH2+]C[C@@H]1NS(=O)(=O)c2cc(ccc2F)F C36265266
C[C@H]1CCCCN1S(=O)(=O)N2C[C@H]3CC[C@@H](C[C@H]3C2)[NH3+] C36267241
c1ccnc(c1)C(=O)Nc2c(c3c(s2)C[NH2+]CC3)C#N C36269566
C[C@H](Cn1cc[nH+]c1)NC(=O)[C@@H]2Cc3ccccc3CN2 C36999362
COC(=O)c1cc(c(cc1F)F)NC(=O)C2CC[NH2+]CC2 C37044528
CCc1cc2c(ncnc2s1)N3CCN(CC3)CC[NH3+] C37674087
CC(=O)N1C[C@@H](C2(C1)CC[NH2+]CC2)C(=O)NC3CCCCCC3 C39633322
CO[C@@H]1C[C@@H]([NH2+]C1)C(=O)Nc2ncc(s2)Br C40633752
c1ccc2c(c1)OC[C@@H](O2)C(=O)NC3C[C@H]4CC[C@@H](C3)[NH2+]4 C40740779
c1ccc2c(c1)c(no2)CC(=O)N3[C@@H]4CC[C@H]3CC(C4)[NH3+] C40749748
CC(C)(C)[C@@H](c1nc(on1)c2cc(cnc2)Br)[NH3+] C41123849
C[C@@]1(CCS(=O)(=O)C1)n2c(c(cn2)C[NH3+])c3ccccc3 C42188706
C[C@H]([C@@H](c1ccsc1)N2CCN(CC2)c3ncccn3)[NH3+] C43115892
C[C@@H]([C@H](c1ccncc1)Sc2nnc3n2CCCCC3)[NH3+] C43363174
c1c(ncnc1N2CCSCC2)NC[C@H]3CCC[NH2+]C3 C45948084
C[NH+]1CC[C@@H](C1)NC(=O)C(=O)Nc2ccc(cc2Cl)F C48921398
C[NH+]1CC[C@H](C1)NC(=O)C(=O)Nc2ccc(cc2Cl)F C48921399
CN(C1(CCCCC1)C[NH3+])S(=O)(=O)C2CCOCC2 C50199009
Cn1cc[nH+]c1[C@H](c2cccs2)N[C@@H]3CCCNC3=O C50395093
C1CCO[C@H](C1)C(=O)Nc2c(c3c(s2)C[NH2+]CC3)C#N C50970816
C[C@@H]1CCC[C@](C1)(CO)[NH2+][C@@H](C)C(=O)N2CCOCC2 C53126272
C[NH+]1CCC[C@@H](C1)N(C)S(=O)(=O)c2c(cc(cc2F)N)F C53205764
C[C@H](C(=O)Nc1cc2ccccc2nc1)N3CC[NH2+]CC3 C55142613
CC(C)(C)OC(=O)N1C[C@H]([C@H](C1)N2CCCCC2)C[NH3+] C58041324
C[C@@H](C(=O)Nc1ccccc1F)[NH2+][C@@]2(CCS(=O)(=O)C2)C C58102352
Cc1cccn2c1nc(cc2=O)CN3CCC[C@@H](C3)C[NH3+] C44530728
C[C@@H]([C@H](c1cc(cs1)Br)n2cnc(n2)C#N)[NH3+] C61841831
c1cc(n(c1)C2CC[NH2+]CC2)C(=O)N[C@@H]3CCC[C@@H]3C#N C61890726
C[C@@H]1CCCC[C@]1(C[NH3+])N2CCN(CC2)S(=O)(=O)C C62082502
c1ccc(c(c1)COc2cccc3c2CC[C@H]3[NH3+])[N+](=O)[O-] C62798635
CC1(CC[NH2+]CC1)C(=O)Nc2ccccc2S(=O)(=O)C C62840244
C[C@@]1(CCC[NH2+]C1)C(=O)Nc2ccccc2S(=O)(=O)C C62855542
C[C@@]1(CCC[NH2+]C1)C(=O)N(C)CC(=O)Nc2ccccc2 C62857028
C[C@@]1(CCC[NH2+]C1)C(=O)NCC(C)(C)N2CCOCC2 C62859054
CCS(=O)(=O)c1ccccc1NC(=O)[C@]2(CC[NH2+]C2)C C62891581
C[NH+](C)[C@H]1CCN(C1)S(=O)(=O)c2c(cc(cc2F)N)F C62965420
c1c(cnc(c1Cl)N2CC[C@H](C2)N3CCOCC3)C[NH3+] C62983161
Cc1cc2c(c(c1)c3cncc(n3)N(C)C)O[C@@H](C2)C[NH3+] C67541287
c1ccc2c(c1)cccc2OCC(=O)NNC(=O)[C@H]3CCCC[C@H]3C(=O)[O-] C00675147
Cc1cc(ccc1Cl)OCC(=O)NNC(=O)[C@H]2[C@@H]3CC[C@@H](C3)[C@@H]2C(=O)[O-] C05960280
Cc1cccc(c1)O[C@@H](C)C(=O)NNC(=O)[C@H]2[C@@H]3CC[C@@H](C3)[C@@H]2C(=O)[O-] C06860519
c1ccc2=N[C@H](N(C(=c2c1)O)NC(=O)CCC(=O)[O-])c3ccc(cc3)F C08767839
C[C@H](C(=O)[O-])NC(=O)CO/N=C/1\CC[C@@]2([C@H]3CC[C@]4([C@H]([C@@H]3CCC2=C1)CC[C@H]4O)C)C C08788874
c1c(cc(c(c1/C=C/2\C(=O)NC(=O)N2)OCC(=O)[O-])Br)I C09260042
c1ccc(c(c1)C(=O)[O-])SCC(=O)N2C[C@H](Oc3c2cccc3)C(=O)N C12796940
C[C@@H](C(=O)NNC(=O)[C@@H]1[C@@H]2C[C@H]([C@@H]1C(=O)[O-])C=C2)Oc3ccccc3F C13466350
Cc1ccc(cc1)OCC(=O)NNC(=O)[C@@H]2[C@@H]3C[C@H]([C@@]2(C)C(=O)[O-])C=C3 C16447859
Cc1cc(cc(c1Cl)C)OCC(=O)NNC(=O)[C@H]2[C@@H]3C[C@H]([C@@H]2C(=O)[O-])C=C3 C17080290
CCNC(=O)NC(=O)[C@@H](C)Oc1ccc(cc1C(=O)[O-])Br C20482936
Cc1ccc(c(c1)OCc2nc([n-]n2)SCC(=O)/C(=C(\C)/N)/C#N)C C25480352
C/C(=C\C(=C\C(=O)[O-])\C)/C[C@@](C)(CCCC[C@@H]([C@@H](CO)C(=O)[O-])O)O C31160671
Cc1cc(cc(c1C)S(=O)(=O)[N-]c2cc(ccc2C(=O)N)Cl)C(=O)[O-] C32095344
Cc1c(sc(n1)Cl)S(=O)(=O)[N-]c2cccc(c2)S(=O)(=O)N C35186474
C[C@H](c1ccc(cc1)Br)NS(=O)(=O)c2c(cn[nH]2)C(=O)[O-] C37731866
c1c(cc(c(c1C(=O)[O-])Cl)S(=O)(=O)N(CCO)CCO)Cl C37838787
Cc1c(cccc1S(=O)(=O)N)[N-]S(=O)(=O)c2cnc(s2)Cl C38103982
Cc1ccc(cc1)C2=NO[C@@H](N2)CSc3nc(c(c(n3)[O-])CCO)C C39588069
c1ccc(cc1)[C@]2([C@H]3[C@@H]([C@@H]([NH2+]2)c4cccc(c4)OC(F)(F)F)C(=NC3=O)[O-])C(=O)[O-] C43218814
c1ccc2c(c1)cc(o2)[C@@H]3[C@H]4[C@@H](C(=NC4=O)[O-])[C@@]([NH2+]3)(CC5CCCCC5)C(=O)[O-] C33916237
c1ccc2c(c1)cc(o2)[C@H]3[C@H]4[C@@H](C(=NC4=O)[O-])[C@@]([NH2+]3)(CC5CCCCC5)C(=O)[O-] C33916238
c1ccc(c(c1)[N-]S(=O)(=O)c2cc(cnc2)Br)S(=O)(=O)N C44243944
COc1ccc(cc1O)[C@@H]2CC(=O)Nc3c2n(cc3C(=O)[O-])c4ccc(cc4)Cl C49545705
COc1ccc(cc1O)[C@@H]2CC(=O)Nc3c2n(cc3C(=O)[O-])c4cccc(c4)F C49548934
c1ccc2c(c1)c(c(n2CC(=O)Nc3ccc(cc3)F)O)C4=NC(=S)N=C4[O-] C50157627
COc1cc(ccc1O)[C@H]2CC(=O)Nc3c2n(cc3C(=O)[O-])c4ccccc4 C40312449
c1c(c(sc1C(=O)[O-])Br)S(=O)(=O)N[C@@H]2CCCNC2=O C50397475
c1cc(ccc1[N-]S(=O)(=O)c2ccc(cc2[N+](=O)[O-])N)I C50650469
c1cc(c(cc1Cl)Cl)NC(=O)CSC/C(=N/c2[nH]ncn2)/[O-] C19850853
CS(=O)(=O)[N-]c1ccccc1NC(=O)c2cc(n[nH]2)c3ccc(cc3)F C25096934
Cc1cccc(c1[N-]S(=O)(=O)c2ccccc2S(=O)(=O)C)C(=O)N C26539100
c1ccc(c(c1)C(=O)N2CCC(CC2)C(=O)N)[N-]S(=O)(=O)c3ccc(c(c3)Cl)F C58760980
c1c(cc(c(c1/C=N/N=C/2\NC(=O)[C@H](S2)CC(=O)[O-])O)Br)Br C58977163
Cc1c(n[nH]c1NC(=O)c2cccc(c2)[N-]S(=O)(=O)C)C(F)(F)F C50007912
Cc1ccc(cc1)c2nnc(n2CC(=O)N(CC(=O)N)C3CCCC3)[S-] C61406205
Cc1csc(n1)NC(=O)CSc2c(c3c(s2)c(cc(n3)[O-])O)C#N C13119381
CNC(=O)CN(C)C(=O)Nc1c(cc(cc1Br)Br)C(=O)[O-] C62825540
CCn1c(c2ccc(cc2nc1=S)C(=O)Nc3cc(n[nH]3)C(C)C)[O-] C63111279
CC(=O)Nc1ccc(c(c1)NC(=O)c2ccccc2[N-]S(=O)(=O)C)F C63733688
CCN(CC(=O)NC(C)(C)C)C(=O)c1ccc2c(c1)nc(=S)[nH]c2[O-] C63809344
C#Cc1cccc(c1)NC(=O)C2=CNN([C@@H]2C(F)(F)F)c3ccc(nn3)[O-] C64059647
Cc1ccc(c(c1)OCC(=O)NNC(=O)C[C@]2(CCSC2)C(=O)[O-])C C64610480
c1ccc(cc1)[N-]S(=O)(=O)C2=CN=C(C2)[C@H]3NN[C@@H](O3)c4ccc(cc4)F C64613137
C=CCNC(=O)NC(=O)CSc1[n-]c2cc(cnc2n1)Br C66276613
c1ccc(c(c1)N/C(=C(\C#N)/C(=O)c2cccc(c2)N3CCNC3=O)/[O-])F C66507387
CCOc1ccc(cc1[N-]S(=O)(=O)c2ccc(cc2F)S(=O)(=O)N)F C66587968
CC1CCC(CC1)NC(=O)c2cc(ccc2[N-]S(=O)(=O)C)NC(=O)C C67070821
CCn1c(c2ccc(cc2nc1=S)C(=O)Oc3ccc(cc3)C(=O)N)[O-] C26318054
C[C@@H]1C[C@H](CC(C1)(C)C)C/C(=N/S(=O)(=O)c2cc(n(c2)C)C(=O)N)/[O-] C67600348
C[C@@H]1CC[C@H](N(C1)C(=O)c2cc3n(n2)[C@@H](C[C@@H](N3)c4ccccc4)C(F)(F)F)C C04164898
Cc1c(sc2c1c(ncn2)SCC(=O)Nc3c(c4c(s3)CCCC4)C#N)C C01895264
c1cc(ccc1C(F)(F)F)NC(=O)N2CCS[C@@H]2c3ccc4c(c3)OCCO4 C00691428
Cc1cc(c(c(c1)C)NC(=O)[C@@H](C)n2cnc3c(c2=O)c4c(s3)C[C@@H](CC4)C)C C05486803
Cc1ccc(c(c1)Br)NC(=O)[C@@H](C(C)C)N2C(=O)c3ccccc3C2=O C05541980
C[C@H](C(=O)Nc1ccc2c(c1)OCCO2)Sc3nc4cc(ccc4s3)Cl C05780501
Cc1ccc(cc1C)NC(=O)CC(=O)N2CCn3cccc3[C@@H]2c4ccc(cc4)F C06766113
c1cc(cc(c1)O)/C=C\2/C(=Nn3c(nnc3S2)C(F)F)c4ccc(cc4F)F C02766721
c1cc(c(cc1Cl)Cl)NC(=O)C2CCC(CC2)N3C(=O)[C@H]4[C@@H]5CC[C@@H](C5)[C@@H]4C3=O C08722517
c1ccc(c(c1)NC(=O)Cn2cnc3c(c2=O)c(cs3)c4ccc(cc4)F)Cl C08788720
Cc1ccc(c(c1)C)n2c(c3c(n2)C[S@@](=O)C3)NC(=O)c4cc(ccc4Cl)Cl C08918966
Cc1ccc(cc1)N2C[C@H](CC2=O)CNC(=O)C3c4ccccc4Oc5c3cccc5 C08986648
CCC(=O)N1c2ccccc2NC3=C([C@H]1c4ccc(o4)C)C(=O)C[C@@H](C3)c5ccccc5 C00872436
CC(=O)N1CCN(CC1)c2c(cccc2Cl)NC(=O)c3cccc4c3cccc4 C10010447
Cc1cccc(c1)c2cccc(c2)NC(=O)[C@H]3CCCN(C3)C(=O)C4CCOCC4 C12052334
CC1CCN(CC1)c2ccc(cc2C(=O)N3CCC(CC3)C)NC(=O)C4CCCC4 C06713226
Cn1c(c(cn1)Br)C(=O)Nc2nc(cs2)C34CC5CC(C3)CC(C5)C4 C13958183
c1ccc2c(c1)CCN2S(=O)(=O)c3ccc4c(c3)[C@@H]5C=CC[C@@H]5[C@@H](N4)c6cccnc6 C14547279
CC(C)CN1CC(=O)N2C[C@H](c3c4ccccc4[nH]c3[C@@]2(C1=O)C)c5ccc(cc5)Cl C02131854
Cc1cc(c(c(c1)C)n2cc(cc(c2=O)C#N)C(=O)c3cc(ccc3O)Br)C C16035360
c1ccc(cc1)c2ccc(cc2)[C@H]3C4=C(C[C@H](CC4=O)c5cccs5)Nc6n3ncn6 C18197935
Cc1ccc(cc1Cl)/N=C\2/N(C(=O)[C@H](S2)CC(=O)Nc3ccccc3F)C C20395245
C[C@@H](C(=O)Nc1ccc(c(c1F)F)F)Sc2nnc3n2c4ccccc4s3 C21617625
c1cc2nnc(n2cc1C(F)(F)F)CNC(=O)C34C[C@H]5C[C@@H](C3)CC(C5)(C4)Cl C21740091
C[C@]12CCC(=O)N1[C@H](CS2)C(=O)Nc3ccc(cc3)c4nc5ccccc5s4 C24041875
c1cc(sc1)c2csc(n2)NC(=O)c3cc4ccc(cc4oc3=O)Br C26845138
COc1ccc(cc1Br)Cn2c(n[nH]c2=S)c3cc4ccccc4o3 C27579373
c1cc(ccc1NC(=O)c2cc3cc(ccc3o2)Br)n4cc(cn4)Cl C28573996
c1ccc(cc1)[C@@H]2C[C@@H](CN(C2)C(=O)Nc3ccc(cc3)F)C(=O)N4CCSCC4 C34732620
c1ccc(cc1)[C@H]2C[C@@H](CN(C2)C(=O)Nc3ccc(cc3)F)C(=O)N4CCSCC4 C34732623
Cc1cc(ccc1F)[C@H]2C[C@@H](CN(C2)C(=O)Nc3ccccc3)C(=O)N4CCSCC4 C34755308
c1ccc(c(c1)N2CCN(CC2)CC(=O)Nc3c(c4c(s3)CCCCC4)C#N)F C34867471
Cc1cccc(c1C)NC(=O)CN2CCN(CC2)C(=O)C34CC5CC(C3)CC(C5)C4 C14509620
C[C@H]1CCCCN1C(=O)C2=C(C3=N[C@@H](C[C@@H](N3N2)C(F)(F)F)c4cccs4)Cl C12849978
c1ccc(c(c1)C(=O)[C@H]2[C@@H](c3cc4c(cc3C(=O)[C@H]2F)OCO4)c5cccc(c5)F)O C39486274
c1ccc(cc1)OS(=O)(=O)[C@H]2C[C@]3(CC[C@@H](C3)c4ccccc4O)N(C2)Cl C39506353
c1cc(ccc1C2=C(OCCS2(=O)=O)C(=O)Nc3ccc(cc3Cl)Cl)F C41003045
CCn1cc(c(n1)C)/C=N/N=C/2\CC[C@@H]3[C@]2(CC[C@H]4[C@@H]3CCc5c4ccc(c5)O)C C43766769
c1ccc2c(c1)ccc3c2nc(s3)NC(=O)[C@@H]4CCCN(C4)C(=O)c5cccs5 C46544658
c1cc2c(cc1Cl)cc([nH]2)C(=O)N3CCN(CC3)c4ccc(cn4)C(F)(F)F C46560916
Cc1c(nc2ccccc2n1)SCC(=O)Nc3c(c4c(s3)CCCCC4)C#N C46570392
c1ccc(cc1)CC2CCN(CC2)C(=O)C3CCN(CC3)C(=O)Nc4cccs4 C49429431
CN(C1CCCCC1)C(=O)c2cc3n(n2)[C@@H](C[C@H](N3)c4cccs4)C(F)(F)F C01215383
CC1=C([C@@H](NC(=S)N1c2ccccc2OC)c3ccc(cc3)Cl)C(=O)N(C)C C07551475
CCN\1C(=O)C[C@H](S/C1=N\c2ccc(cc2)F)C(=O)Nc3ccccc3Cl C06843337
Cc1ccc(cc1)c2csc3c2c(ncn3)N4CCc5c(cccc5NC(=O)C)C4 C59420661
c1cc(cc(c1)I)NC(=O)c2cc(c(cc2[N+](=O)[O-])F)F C50016501
Cc1c(sc(n1)NC(=O)[C@H]2c3ccccc3C(=O)N(C24CCCC4)C5CCCC5)C C39979999
Cc1ccc2c(c(cnc2n1)C(=O)N3CCC(CC3)C)Nc4ccc(cc4C)Cl C65114667
Cc1cccc(c1C)N2CCN(CC2)C(=O)c3cc(ccc3NC(=O)[C@H]4C[C@H]4C)F C65521941
c1ccc2c(c1)OC[C@@H](O2)C(=O)Nc3cccc(c3)F C00784197
CC1=NN([C@](C1)(C(F)(F)F)O)C(=O)c2ccccc2 C00440708
C[C@H]1c2cccc(c2O[C@@H]1C)C(=O)NC3=NCCS3 C10032576
c1cc2c(cc1[C@@H]3CC(=O)Nc4c3scc4)OCO2 C12375090
CC(=O)Nc1ccc(cc1)/C=C/2\Cn3cccc3C2=O C12815645
c1ccc(cc1)n2c3ccccc3n4c2n[nH]c4=S C05557376
c1ccc2c(c1)N/C(=C/C(=O)c3cccs3)/C(=O)O2 C17201708
CC(C)c1n[nH]c(=S)n1c2cccc3c2cccn3 C20588947
c1c(ncs1)C(=O)N[C@@H]2CC3(CCCCC3)OC2 C20600961
c1cc(ccc1/C=C/C(=O)N2CCNC(=O)C2)Cl C22413127
Cc1ccc2nc(c(n2c1)c3c(c[nH]n3)Br)C C06622262
C[C@H]1C[C@@H]1C(=O)Nc2cc3c(cc2Cl)OCCO3 C32581623
Cc1ccc(c(c1)Br)NC(=O)[C@H]2COCCO2 C33148607
Cc1c(c(n(n1)C)Cl)C(=O)N[C@@H]2CCC[C@@H](C2)C C33184381
c1csc2c1CN(CC2)c3c(n4ccsc4n3)CO C35428984
C1CCCN(CC1)c2n[nH]c(=S)n2C3CCCC3 C36865394
c1ccc2c(c1)c(c(cn2)C#N)N3CCC(CC3)CO C36913303
c1ccc2c(c1)C(=O)N(C2=O)c3ccc(cc3)C#CCO C37556452
c1cc2c(cc1C(=O)N3CCO[C@@H]4[C@@H]3CCCC4)CCN2 C37815439
C[C@H]1CCc2c(sc(n2)NC(=O)[C@H]3CCCO3)C1 C01053861
CN1[C@H]2C(=N[C@@H](N2)c3cccc(c3Cl)Cl)C=N1 C39412770
CC(C)S(=O)(=O)[C@@H]1CCC[C@@]2(C1)CCC[C@@H](N2O)F C39523212
CC(C)N1[C@H]2C(=N[C@@H](N2)c3ccc(cc3Cl)F)C=N1 C39537111
c1ccc2c(c1)OC[C@H](O2)[C@@H](c3ccc4c(c3)CCO4)O C40245568
Cc1ccc2c(c1)S[C@H](C2)C(=O)Nc3cnn(c3)C C40512498
C[C@@H]1CN(CCO1)C(=O)Nc2ccc(cc2)Br C40525290
C[C@@H]1CN(CC(O1)(C)C)C(=O)c2cccc3c2cc[nH]3 C41684833
c1cc(cc(c1)O)/C=C(\C#N)/C(=O)N2CCCCCC2 C41688053
CCn1c(=S)[nH]nc1N2CCc3c(ccs3)[C@@H]2C C42778643
Cc1c(cccc1Cl)NC(=O)N2CCC(CC2)OC C43173995
CC1(CC(=O)c2ccc(cc2O1)O[C@H]3CCC[C@H]3O)C C43460557
c1cc(cc(c1)F)O[C@@H]2CC3(CC[C@H]2O)OCCO3 C44213784
C[C@H]1CCC[C@H](C1)O[C@@H]2CC3(CC[C@@H]2O)OCCO3 C44230806
CN1CC[C@H](CC1=O)C(=O)Nc2ccc(cc2Cl)F C44296264
C[C@@H]1CCCN(C1)C(=O)Nc2nc(cs2)C3CC3 C49200881
c1ccc2c(c1)c(n(c(=S)n2)[C@H]3CC[NH+]4[C@@H]3CCC4)[O-] C49569701
c1cc2c(c[nH]c2nc1)C(=O)c3ccc4c(c3)CCO4 C50892002
c1ccc(cc1)n2c(=S)[nH]nc2N3Cc4ccccc4C3 C50911834
c1c(c(cc2c1OCCO2)Cl)[C@H]([C@H]3CCCCO3)O C50971951
c1cc2c(cc1[C@@H]([C@@H]3CCCCO3)Cl)oc(=O)[nH]2 C50972513
C[C@@H]1CCN([C@@H](C1)C)C(=O)[C@@H]2CNc3ccccc3O2 C51732908
C[C@H]1CCN([C@@H](C1)C)C(=O)c2cc(c(nc2)NC)Cl C51752144
c1ccc(cc1)[C@@H]2c3nnc(n3CCN2)C4CCCC4 C53711286
[H]/N=C\1/C=C([C@@H](S1)c2nc(nn2C)c3cccs3)C C54699843
c1c(cc(cc1F)F)O[C@H]2CC3(CC[C@@H]2O)OCCO3 C54933662
c1c(cc(cc1F)F)O[C@@H]2CC3(CC[C@H]2O)OCCO3 C54933663
c1ccc(c(c1)N2[C@H]3CS(=O)(=O)C[C@H]3NC2=S)Cl C13686515
c1ccc2c(c1)OC[C@@H](O2)[C@H](c3ccc4c(c3)COC4)O C62335158
C1CC[C@H]([C@H](CC1)[NH+]2CCO[C@@H]3[C@@H]2CCC3)C(=O)[O-] C62754100
c1cc(c(cc1Cl)Cl)/C=N/N=C\2/NC(=O)CS2 C06191498
c1cc(ccc1NC2(CCCC2)C#N)S(=O)(=O)N C01686513
c1c(cn(n1)CC(=O)NC23CC4CC(C2)CC(C4)C3)N C35320961
Cc1ccc(cc1NC(=O)[C@@H](C)N2C[C@@H](OC[C@@H]2C)C)N C35782717
CCOc1ccc2c(c1)OC(C[C@]2(C(=O)[O-])[NH3+])(C)C C36142258
CCOc1ccc2c(c1)[C@@](CC(O2)(C)C)(C(=O)[O-])[NH3+] C36142265
CC[C@@H]1CCCN(C1)c2cc3c(cc2N)OCC(=O)N3 C36168956
C[C@@H]1CN(C[C@@H](O1)C)[C@@H](C)C(=O)Nc2ccc(cc2N)F C22152717
c1cc(c(cc1NC(=O)[C@@H]2CCCC[NH2+]2)C(=O)[O-])F C37043306
c1cc(c(cc1NC(=O)[C@H]2CCCC[NH2+]2)C(=O)[O-])F C37043307
C[C@H]1[C@@H](SNN1)C(=O)Nc2nc3ccccc3s2 C38576695
c1cc(c(cc1F)C(=O)[O-])NC(=O)[C@H]2CCCC[NH2+]2 C40479899
C[C@H](C(=O)NC1CCCC1)n2cc(c(n2)N)Br C40516148
CCNc1c(c(ncn1)N2CCc3ccccc3C2)N C40707357
CC1(CCCC1)NC(=O)c2ccn(n2)c3ccc(cc3)N C42175971
C[C@H]1CCCC[C@@H]1NC(=O)N[C@@H]2CCCCNC2=O C43044431
c1cc(cc(c1)NC(=O)N2CCO[C@H]3[C@H]2CCCC3)N C43428217
C1CCCN(CCC1)C(=O)C2(CCCC2)/C(=N\O)/N C44784708
CC(C)(/C(=N/O)/N)C(=O)N1CCC[C@H]2[C@H]1CCCC2 C44785452
CC(C)(C(=O)Nc1ccc(cc1)Cl)NC(=O)NC C48888921
CCNC(=O)NNC(=O)c1csc2c1CCCC2 C49165514
Cc1ccc(o1)[C@@H](C)Nc2cc3c(cc2N)OCCO3 C49193946
CC(C)NC(=O)NNC(=O)c1csc2c1CCCC2 C49477194
Cc1ccc2c(c1)cc([nH]2)C(=O)N[C@H]3CCCNC3=O C49499870
Cc1c(c(n[nH]1)C(=O)N2C[C@]3(C[C@@H]2CC(C3)(C)C)C)N C50306234
CCc1c(c(n[nH]1)C(=O)N(C)[C@H]2CCC[C@H](C2)C)N C50307740
CC(C)(C(=O)N)Nc1c2ccccc2c(nn1)Cl C50530477
C[C@@H]1CCCN([C@H]1C)C(=O)C2(CCCCC2)/C(=N/O)/N C50568143
c1cc2c(c(c1NC[C@H]3CCS(=O)(=O)C3)N)ncs2 C50602237
C#CCN1C=[NH+][C@H](C1=[NH2+])c2cc3c(c(c2)Cl)OCO3 C50987696
CC1=[NH+][C@@H](C(=[NH2+])N1Cc2ccccc2)c3cnn(c3)C C50987945
c1cc(c(nc1)NN)C(=O)N2CC[C@H]3CCCC[C@@H]3C2 C51090757
c1ccc(cc1)[C@@H]2CCN(C2)C(=O)c3cccc(n3)NN C51091665
C[C@H]1CCCCN1C(=O)c2c(ccc(n2)NN)Cl C51095423
C[C@H]1C[C@@H](CN(C1)C(=O)c2cc(c(nc2)NN)Cl)C C51112250
CC[C@@H]1CO[C@@H](CN1c2cc(ccc2/C(=N/O)/N)C)C C51579286
C[C@H]1CCC[C@@H](C1)Sc2c(nccn2)/C(=N/O)/N C54691120
Cc1c(nnc(c1/C(=N/O)/N)S[C@@H]2CCC[C@H](C2)C)C C54691195
c1ccc(cc1)c2cnn(c2)c3ccc(cc3)/C(=N\O)/N C54961462
c1c(nc(s1)N)C(=O)Nc2nc3c(s2)CCCC3 C55188969
CC1CCC(CC1)CNC(=O)N2CCC(CC2)C(=O)N C56818530
C[C@@H]1C[C@H](CN(C1)c2cc3c(cc2N)OCC(=O)N3)C C57476725
C[C@@H]1C[C@@H](CN(C1)S(=O)(=O)Nc2cccc(c2)N)C C36284093
COc1ccc(cc1F)NC(=O)NC2CCC(CC2)O C57754182
CC1=N[C@H](C(=[NH+]1)N)N2CCN(CC2)c3ccccc3F C59041325
Cc1cccc(c1C)N2CCN(CC2)[C@@H](C)/C(=N/O)/N C59184756
c1cc2c(cc1N[C@H]3c4ccc(cc4NC3=O)F)cn[nH]2 C36989610
C1C[C@H](CC=C1)CNC(=O)N2CCC(CC2)C(=O)N C60128052
c1ccc2c(c1)[C@@H](CCO2)Nc3c(c(ncn3)Cl)N C61053293
CC1(COCCN1c2ccc(cc2Cl)/C(=N/O)/N)C C62794557
Cc1cc(ccc1NN)C(=O)N2C[C@@H](OC(C2)(C)C)C C63059257
C[C@@]1(C(=O)N(C(=O)N1)N)c2ccc(cc2)OC(F)F C03342811
c1cc(ccc1/C=N/Nc2nncn2N)Br C04991971
c1nc2c(n1[C@H]3CC[C@H](C=C3)O)nc(nc2Cl)N C01631494
CC(C)(C)[C@@]1(C=C(C(=O)N1NC(=O)c2ccccc2)O)O C05575021
c1cc(ccc1[C@H]2CN(CCO2)CC(=O)NC(=O)N)F C29538145
c1c(c(cc2c1OCCO2)N[C@H]3CCS(=O)(=O)C3)N C20383178
c1cc(c(=O)[nH]c1)C(=O)NNC(=O)c2cc3c(s2)CCC3 C12794267
Cc1ccccc1NC(=O)N2CCN(CC2)CC(=O)N C35354387
Cc1ccccc1[C@@H]2C(=C(Nc3n2ncn3)C)C(=O)N C35507591
Cc1cccc(c1S(=O)(=O)Nc2cnn(c2)C)N C35737341
C[C@H](C(=O)NC(=O)Nc1cccc(c1)NC(=O)C)Cl C37327560
Cn1cc(c(n1)N)S(=O)(=O)Nc2ccccc2F C37557543
C[C@H](c1cccc(c1)N)Nc2c3cnn(c3ncn2)C C37673161
C[C@H](c1ccc(cc1)N)Nc2c3cnn(c3ncn2)C C37673355
Cc1ccc(o1)[C@@H](c2ccc3c(c2)NC(=O)CC(=O)N3)O C40246890
C[NH+]1CCC[C@H](C1)NC(=O)NC2CCC(CC2)C(=O)[O-] C40716435
C[C@@H]1CN(CC(O1)(C)C)C(=O)C2(CCCC2)/C(=N/O)/N C41684294
c1cnc(nc1)Sc2c(cc3c(n2)CCC3)/C(=N\O)/N C43408148
CC(C)c1nnc(s1)NC(=O)NC2CCC(CC2)O C43696498
c1ccc(cc1)N2CCN(CC2)c3n[nH]c(=S)n3N C44551909
C[C@@H]1CN(CCO1)C(=O)C2(CCCCC2)/C(=N/O)/N C44783576
CN(C1CCCCC1)C(=O)C2(CCOCC2)/C(=N/O)/N C44784266
C[C@@H]1COCCN1C(=O)C2(CCCCC2)/C(=N/O)/N C44785181
CC[C@@H]1CCCN(C1)C(=O)C2(CCOCC2)/C(=N/O)/N C44785353
C[C@@H]1CCC[C@@H](C1)N(C)C(=O)C2(CCOCC2)/C(=N/O)/N C44785925
C1CC[C@H]2[C@@H](C1)C[C@@H](N2C(=O)NC3CC[NH2+]CC3)C(=O)[O-] C48835391
c1cc([nH]c1)c2csc(n2)NC(=O)N3CCC[C@@H]3CO C49516582
[H]/N=C(/c1c(c(nnc1N2CCO[C@@H]3[C@@H]2CCCC3)C)C)\N C43425651
c1ccc(c(c1)NC(=O)[C@@H]2CCCCO2)S(=O)(=O)N C50973466
c1ccc(c(c1)C(=O)N2CCN(CC2)c3nccs3)NN C51088806
Cc1c(c(n(n1)C)NN)CN2C[C@@H](OC(C2)(C)C)C C51145467
C1CC[C@@H]2[C@@H](C1)N(CCO2)Cc3c(snn3)NN C51146036
C1CC[C@@H]2[C@H](C1)N(CCO2)Cc3c(snn3)NN C51146039
Cc1cccc(=O)n1Cc2nc(c3ccsc3n2)NN C51147899
c1cc(c(cc1NC(=O)N2CCO[C@H](C2)C(=O)N)F)F C51583626
C1C[C@@H](CC=C1)CNC(=O)N2CCO[C@H](C2)C(=O)N C51713517
c1cc(c([nH+]c1)N)S(=O)(=O)[N-]c2ccc(c(c2)C#N)F C51638853
C[C@@H]1Cc2ccccc2N1c3c(nccn3)/C(=N/O)/N C54380979
C[C@@H]1c2ccsc2CCN1c3c(nccn3)/C(=N/O)/N C54381588
Cc1ccc(s1)[C@H](C)N(C)C(=O)c2nc([nH]n2)N C55168183
CC(C)C(=O)N1CCC(CC1)NC(=O)c2csc(n2)N C55186645
C[C@@H](c1ccc2c(c1)NC(=O)CO2)N[C@H]3CCCNC3=O C50394692
c1c(c(cc2c1OCCO2)NC(=O)[C@H]3CCCOC3)N C62192823
c1cc2c(cc1[C@@H](c3c[nH]nc3)Cl)NC(=O)CC(=O)N2 C62778920
c1cc2c(cc1[C@@H](c3ccn[nH]3)Cl)NC(=O)CC(=O)N2 C62778922
C1CCC(C1)NC(=O)[C@@H]2N[C@@H](NO2)C3=CC4=CC=N[C@@H]4C=C3 C39958718
C1CCC(C1)NC(=O)[C@@H]2N[C@H](NO2)C3=CC4=CC=N[C@@H]4C=C3 C39958720
C1CCC(C1)NC(=O)[C@H]2N[C@H](NO2)C3=CC4=CC=N[C@@H]4C=C3 C39958721
C[C@@H]1CCC[C@@H]1NC(=O)C2CCC3(CC2)C(=O)NC(=O)N3 C67305000
C[C@H]1CCC[C@H]1NC(=O)C2CCC3(CC2)C(=O)NC(=O)N3 C67305006
C1CC[C@H]([C@H](C1)C(=O)N2CCN(CC2)C(=O)[C@H]3CCCC[C@H]3C(=O)[O-])C(=O)[O-] C04613977
C[C@]12CC[C@@H]3[C@@H]([C@@]1(CC[C@H]2C(=O)[O-])O)CC[C@@]4([C@@]3(CC[C@@H](C4)O)C(=O)[O-])O C05276695
c1ccc2c(c1)c3c(cc(cc3OCC(=O)[O-])OCC(=O)[O-])oc2=O C00095441
CC(C)OC(=O)c1cc(c(cc1C(=O)[O-])C(=O)OC(C)C)C(=O)[O-] C00289542
c1cc(ccc1N=Nc2ccc(c(c2)C(=O)[O-])O)S(=O)(=O)[O-] C12405041
CCOc1ccc(cc1)c2nnc(n2CC(=O)[O-])SCC(=O)[O-] C13232238
c1cc(cc(c1)NC(=O)CC2(CCCCC2)C(=O)[O-])c3[n-]nnn3 C13254236
c1cc(c(cc1Cl)C(=O)[O-])OCC(=O)N2CCC(CC2)C(=O)[O-] C13318227
c1ccc(c(c1)C(=O)[O-])NC(=O)COc2ccccc2OCC(=O)[O-] C13318333
c1c(c(cc(c1S(=O)(=O)N2C[C@H]3C[C@H]3[C@H]2C(=O)[O-])Cl)Cl)C(=O)[O-] C13401174
CC(C)Cc1nnc(s1)/N=C(/c2c(=O)c3ccccc3n(c2[O-])C)\[O-] C17027686
Cc1c(c2c(c(c1[O-])C(=O)C)OC3=CC(=O)C(=C([C@]23C)[O-])C(=O)C)O C00135466
c1ccc(c(c1)/C=N/n2c(nnc2[S-])c3ccncc3)OCC(=O)[O-] C19682821
CCOc1cc(cc(c1[O-])[N+](=O)[O-])/C=N/Nc2nc(c(nn2)C)[O-] C19793743
CCCc1nc2nc(c(c(n2n1)[O-])[N-]S(=O)(=O)c3cccs3)C C20852148
c1ccc(c(c1)/C=N/n2c(nnc2[S-])c3ccccn3)OCC(=O)[O-] C25762918
COc1cc(ccc1O)[C@H]2c3c(nc(nc3[O-])[O-])NC4=C2C(=O)CCC4 C17781847
c1cc(c(cc1[N+](=O)[O-])/C=C\2/C(=NC(=S)S2)[O-])OCC(=O)[O-] C16951937
COC(=O)c1ccc2c(c1)[C@@H]3c4c(nc(s4)[O-])S[C@H]([C@@H]3C(=O)O2)C(=O)[O-] C35982088
c1cc(c(c(c1S(=O)(=O)[N-]c2cnccn2)Cl)C(=O)[O-])Cl C36333880
c1ccc(c(c1)/C=C\2/C(=O)N(C(=N2)[S-])Cc3ccco3)OCC(=O)[O-] C13302730
c1ccc2c(c1)nc(s2)[N-]S(=O)(=O)c3cc([nH]c3)C(=O)[O-] C21512825
c1cnc(nc1)[N-]S(=O)(=O)c2cc(cc(c2F)C(=O)[O-])Br C36894174
Cc1cc(no1)[N-]S(=O)(=O)c2cc(cc(c2F)C(=O)[O-])Cl C37311041
c1c(cc(c(c1C(=O)[O-])F)S(=O)(=O)[N-]c2nncs2)Cl C37311099
Cc1c(c(sn1)[N-]S(=O)(=O)N2C[C@@H](C[C@H](C2)C)C)C(=O)[O-] C37675891
Cc1c(c(sn1)[N-]S(=O)(=O)N(C)C2CCCCC2)C(=O)[O-] C37675893
Cc1c(cc(o1)C(=O)[O-])COc2c(cc(cc2OC)C(=O)[O-])OC C05060609
C/C(=N/S(=O)(=O)c1cc2c(cc1)-c3c(cc(cc3)S(=O)(=O)/N=C(\[O-])/C)C2)/[O-] C00847222
c1cc(ccc1/C=N/n2c(nnc2[S-])C(F)(F)F)OCC(=O)[O-] C39716645
CC(C)(C)c1ccc(cc1)[C@@H]2c3c(nc(s3)[O-])S[C@H]4[C@H]2C(=O)N(C4=O)CC(=O)[O-] C47144968
COc1c(cc(cc1S(=O)(=O)[N-]c2cc[nH]n2)Cl)C(=O)[O-] C48798814
COC(=O)CCS(=O)(=O)[N-]c1ccc(cc1C(=O)[O-])Cl C49063141
c1cc(ccc1S(=O)(=O)[N-]c2ncc(cn2)/C=C/C(=O)[O-])Cl C19797979
Cc1cc(nc(n1)[N-]S(=O)(=O)c2cc(oc2Br)C(=O)[O-])C C55313193
CS(=O)(=O)/N=C(/Cn1c(nnc1[S-])c2cccs2)\[O-] C48480143
Cc1c(c(nc(n1)[O-])SC)C(=O)Nc2c(ccs2)C(=O)[O-] C37450732
c1cc(c(cc1C(=O)[O-])S(=O)(=O)[N-]c2ccon2)Br C58014949
CC1(CC(=C(C(=O)C1)/C=N/c2cccc3c2c(n[nH]c3=O)[O-])[O-])C C28969259
CC\1=Nc2c(c([nH]c(=S)n2)[O-])[C@@H](/C1=C(/[O-])\OC)c3ccc(cc3)O C13637596
c1cc(c(cc1n2c(c(nn2)C(=O)[O-])[C@@H]3CCCO3)C(=O)[O-])O C62266808
c1cc(c(c(c1)Br)[N-]S(=O)(=O)c2c[nH]nc2)C(=O)[O-] C62826586
c1ccc2c(c1)C(=C(C2=O)C3=N[C@H]([C@@H]4[C@H]3C(=O)N(C4=O)c5ccc(cc5Cl)Cl)C(=O)[O-])[O-] C18037259
Cc1cc(c(c(c1)C(=O)[O-])[N-]S(=O)(=O)CCS(=O)(=O)C)C C63142757
c1ccc(c(c1)S(=O)(=O)[N-]c2c(nccn2)C(=O)[O-])Br C63216456
c1c(cc(cc1C(=O)[O-])N2C(=O)/C(=C\[C@@H]3C=CC=N3)/SC2=S)C(=O)[O-] C39861763
CCC(CC)(CC(=O)Nc1ccc(c(c1)[N-]S(=O)(=O)C)C)C(=O)[O-] C64409955
CCS(=O)(=O)[N-]c1ccc(cc1OC)[N-]S(=O)(=O)CC(C)C C66582488
COCCOc1ccc(cc1[N-]S(=O)(=O)c2cc([nH]c2)C(=O)[O-])F C66585912
COC(=O)C\1=NC(=N[C@H](/C1=C(\c2ccncc2)/[O-])c3csnn3)[S-] C67029102
C[C@]1(C[C@@H](NC(=S)N1)c2ccccc2)c3ccc(cc3O)O C04481809
C[C@]1(C[C@H](NC(=S)N1)c2ccccc2)c3ccc(cc3O)O C04481812
CC(C)(C)c1ccc(cc1)c2csc(c2C(=O)N)N C02584887
c1ccc(cc1)[C@H]2C[C@H](C[C@@]2(c3ccccc3)O)NC(=O)N C04962171
Cc1ccc(cc1C)[C@@H]2c3ccc(cc3OC(=C2C#N)N)N C18198865
c1ccc(c(c1)C(=O)Nc2cccc(c2)C(=S)N)O C19426471
c1ccc(cc1)C2=C(NC(=C(N2)C#N)C(=O)N)c3ccccc3 C20223430
CC(C)c1c2c(c3c(c(oc3n1)C(=O)N)N)CCCC2 C32124533
Cc1cccc(c1C)NS(=O)(=O)c2ccc(cc2)NN C35354652
Cc1ccc(c(c1)NS(=O)(=O)c2ccccc2NN)F C35354710
C[C@H]1CCC[C@H](C1)Nc2cc3c(cc2N)CCC(=O)N3 C35356066
C[C@@H](c1cccs1)Nc2cc3c(cc2N)NC(=O)CC3 C35736704
Cc1ccc(c(c1C)NC(=O)Nc2ccccc2OC)N C36744030
C[C@H](c1ccc(cc1O)O)Nc2ccc(c(c2)O)OC C37134805
Cc1ccc(c(c1)[C@H](C)Nc2cccc(c2)NC(=O)N)C C37135774
C[C@H](c1cc(ccc1F)F)Nc2cccc(c2)NC(=O)N C37135935
c1cc(cc(c1)NC(=O)N)N[C@@H]2CC[C@@H]3CCCC[C@@H]3C2 C37317553
c1ccc(cc1)/C(=N/N)/c2cc(ccc2N)Br C00432937
Cc1ccc(c(c1)C)NC(=O)c2c[nH]c3c2ccc(c3)N C40293548
CC[C@@H](/C(=N/O)/N)NC(=O)C12CC3CC(C1)CC(C3)C2 C40370431
CC(C)(c1ccccc1)C(=O)NC2(CCCC2)/C(=N/O)/N C40372199
CC1CCC(CC1)(/C(=N/O)/N)NC(=O)CC2CCCCC2 C40372552
Cc1ccc(s1)C(=O)NC2(CCCCCC2)/C(=N/O)/N C40372804
C[C@@H]1CC[C@H]([C@@H](C1)Oc2c(cc(cn2)N)C(=O)N)C(C)C C42139728
Cc1c(cccc1F)NS(=O)(=O)c2ccc(cc2)NN C43322439
C1CCCC(CCC1)NC(=O)C2(CCCCC2)/C(=N\O)/N C44784024
Cc1ccc(c(c1)NC(=O)C2(CCCCC2)/C(=N/O)/N)C C44784259
C[C@@H]1CCC[C@@H]([C@@H]1C)NC(=O)C2(CCCC2)/C(=N/O)/N C44784284
C[C@@H](c1ccc(s1)Cl)NC(=O)C(C)(C)/C(=N/O)/N C44786101
C[C@H]1CCCC[C@H]1CNC(=O)C2(CCCC2)/C(=N/O)/N C44792568
CC(C)[C@@H](/C(=N/O)/N)C(=O)Nc1ccc(cc1Cl)F C44861291
Cc1cc(c(c(c1)C)NC(=O)[C@@H](C(C)C)/C(=N/O)/N)C C44862327
CC(C)[C@H](/C(=N/O)/N)C(=O)NC12CC3CC(C1)CC(C3)C2 C44862601
c1cc(ccc1NC(=O)C=C2CCCCC2)NC(=O)N C48927897
CCC1CCC(CC1)Nc2cc3c(cc2N)OCC(=O)N3 C49118857
CC(C)c1c(c(n[nH]1)C(=O)Nc2ccc(cc2Br)F)N C50309802
c1cc(c(cc1N)C(F)(F)F)N[C@@H]2CCCC[C@H]2O C52000000
C[C@H]1CCC[C@@](C1)(CO)Nc2ccc(cc2C(F)(F)F)N C53114560
c1cc(c(c(c1)F)NN)C(=O)Nc2ccc(cc2)Cl C54216491
c1cc2c(cccc2O)c(c1)NC(=O)c3csc(n3)N C55186568
c1cc(ccc1N[C@@H]2CC[C@H]3CCCC[C@@H]3C2)NC(=O)N C57800017
Cc1ccc(cc1Oc2ccc(cc2C(=O)N)N)C(C)C C44375945
c1cc2c(cc1Cc3nc4cc(ccc4o3)N)sc(n2)N C59116044
Cc1ccc(c(c1)/C(=N\NC(=O)N)/C2CCCCC2)O C59382506
CC(C)[C@H](/C(=N/O)/N)C(=O)Nc1cc(cc(c1F)F)F C61122150
Cc1cc(c(c(c1)C)C(=O)N[C@H]2CCC[C@@H]2/C(=N/O)/N)C C61887608
C[C@@H](c1ccc(cc1O)F)Nc2cccc(c2)C(=O)N C62745018
c1cc2c(cc1N)c(c[nH]2)C(=O)NC3CCCCCCC3 C62832392
c1cc2cc([nH]c2c(c1)N)C(=O)Nc3cccc(c3F)F C62833776
Cc1ccsc1c2cccc(c2)NC(=O)CNC(=O)N C67190416
Cc1cc(c(cc1[N+](=O)[O-])C(=O)N2C[C@H]3C[C@@H](C2)c4cccc(=O)n4C3)C(=O)[O-] C01093985
c1ccc2c(c1)c(nn(c2=O)CCN3C(=O)c4ccccc4S3(=O)=O)C(=O)[O-] C08232438
c1cc(ccc1n2cnnn2)OS(=O)(=O)c3ccc(c(c3)C(=O)[O-])Br C13068461
c1ccc(c(c1)N2CCN(CC2)S(=O)(=O)c3cc(cs3)C(=O)[O-])[N+](=O)[O-] C13308110
c1ccc2c(c1)OC[C@@H](O2)C(=O)N3CCN(CC3)S(=O)(=O)c4cc(cs4)C(=O)[O-] C13400532
CN(OC)S(=O)(=O)c1cccc(c1)C(=O)N2C[C@@H](Oc3c2cccc3)C(=O)[O-] C13436606
CCOC(=O)CN1C(=O)/C(=C/c2cc(c(c(c2)Br)[O-])[N+](=O)[O-])/SC1=O C13546555
c1ccc2c(c1)c(cn2CC(=O)N3CCCCC3)/C=C\4/C(=NC(=O)N(C4=O)Cc5ccco5)[O-] C17138211
c1cc(cc(c1)F)Cn2cnc(n2)[N-]S(=O)(=O)c3cccc(c3)[N+](=O)[O-] C06373291
CCOC(=O)N1CCN(CC1)[C@H](c2ccco2)c3c(n4c(s3)nc(n4)C)[O-] C23158128
COc1cc(cc(c1[O-])[N+](=O)[O-])/C=C\2/C(=NC(=S)N(C2=O)c3ccccc3F)[O-] C16195090
c1ccc2c(c1)C[C@@]3([C@@H]4N2CCOC4)C(=NC(=O)N(C3=O)c5ccc6c(c5)OCO6)[O-] C08695444
c1cc(oc1)CN2[C@@H](C(=C(C2=O)[O-])C(=O)c3ccco3)c4ccc(cc4)[N+](=O)[O-] C06382913
CCOc1ccc(c(c1)[N+](=O)[O-])N2C(=O)C[C@@H](C2=O)Sc3ccccc3C(=O)[O-] C19878573
CC1([C@H]2CC[C@@]1(C(=O)C2)CS(=O)(=O)[N-]c3cc4c(cc3[N+](=O)[O-])OCO4)C C33813073
Cc1ccc(o1)[C@H]2C(=C(C(=O)N2c3nnc(s3)C)[O-])C(=O)c4ccc5c(c4)OCCO5 C38196266
C[C@H](C(=O)/N=C\1/[C@@H]2C(=NC=N2)N=C[N-]1)OC(=O)c3cc(nc4c3cccc4)C(C)C C39462544
CC1=C2C(=CC(=O)N=C2S[C@H]1C(=O)[O-])CSc3nnc4n3c5ccccc5c(=O)n4C C39693111
Cc1cccn2c1nc(c2C(=O)C3=C(C(=O)N([C@H]3c4cccnc4)c5nnc(s5)C)[O-])C C40003390
Cc1c(c(=O)n(n1C)c2ccccc2)N3C(=O)/C(=C/c4c(nc5ccccn5c4=O)[O-])/SC3=S C40021947
CCN1[C@H](C(=C(C1=O)[O-])C(=O)c2c(nn(c2C)C)C)c3ccc(cc3)[N+](=O)[O-] C41539671
C[C@@]12CC[C@@H]3[C@]([C@@]14[C@H](O4)C(=O)O[C@@H]2c5ccoc5)(C(=O)[C@@H]6[C@@H]7[C@]3(CO6)[C@@H](OC7(C)C)CC(=O)[O-])C C48643526
COc1cc(cc(c1[O-])[N+](=O)[O-])/C=C/2\C(=NC(=S)N(C2=O)c3ccccc3F)[O-] C59135729
CC\1=NN(C(=O)/C1=C\c2ccc(c(c2)OC)OCc3ccccc3)c4[n-]nnn4 C59186076
CN(C)c1ccc(cc1[N+](=O)[O-])/C=C/2\C(=NC(=O)N(C2=O)c3ccc(cc3)F)[O-] C59417350
CCOc1ccc(cc1)N2C(=O)/C(=C/c3ccc(c(c3)OC)OCC#N)/C(=NC2=O)[O-] C34106349
Cn1cc(c(n1)c2ccc(cc2)[N+](=O)[O-])/C(=N/S(=O)(=O)c3ccccc3)/[O-] C60043085
Cc1ccc(cc1)S(=O)(=O)/N=C(/c2cc(c(cc2[N+](=O)[O-])OC)OC)\[O-] C46927496
Cc1ccccc1S(=O)(=O)/N=C(/c2cc(c(cc2[N+](=O)[O-])OC)OC)\[O-] C46928057
COc1ccc(cc1OC)S(=O)(=O)/N=C(/C=C/c2ccccc2[N+](=O)[O-])\[O-] C61110858
Cc1ccc(o1)[C@@H](c2c(n3c(s2)ncn3)[O-])N4CCN(CC4)c5ncccn5 C41633832
Cc1ccc(o1)[C@H](c2c(n3c(s2)ncn3)[O-])N4CCN(CC4)c5ncccn5 C41633834
CCOC(=O)N1CCN(CC1)[C@@H](c2ccc(o2)C)c3c(n4c(s3)ncn4)[O-] C41634810
c1cc2c(cc1N3C[C@@H](CC3=O)C(=O)N([C@@H]4CC(=NC4=O)[O-])C5CC5)OCCO2 C58217956
CC\1=NC2=NC(=NC(=O)[C@H]2[C@H](/C1=C(\[O-])/OC)c3cccc(c3)[N+](=O)[O-])SC C39731772
CCOc1ccccc1N\2C(=O)C(=N/C2=N\c3nc(cc(n3)C)C)/C=C(\[O-])/OC C06784270
CCc1nn2c(=O)cc(nc2s1)CS(=O)(=O)c3[n-]nc(n3)c4ccccc4 C20987177
c1cc2c(cc1N3C[C@H](CC3=O)C(=O)N([C@H]4CC(=NC4=O)[O-])C5CC5)OCCO2 C58217957
c1ccc(cc1)N2C(=O)[C@]3(Cc4cc(ccc4N5[C@@H]3CCC5)[N+](=O)[O-])C(=O)N=C2[O-] C08971892
Cn1c2ccc(cc2n(c1=O)C)[N-]S(=O)(=O)c3cc(ccc3[N+](=O)[O-])F C64477612
c1cc(ccc1[N-]S(=O)(=O)c2cc(cs2)c3nc(on3)C(=O)N4CCOCC4)F C65097514
c1cc(c(cc1[N-]S(=O)(=O)c2cc(cs2)c3nc(on3)C(=O)N4CCOCC4)F)F C65097574
COc1ccc(cc1)[C@@H]2c3c(n(c(=O)s3)CC(=O)N4CCOCC4)S[C@@H]5[C@@H]2C(=NC5=O)[O-] C39884152
Cc1cc(no1)[N-]S(=O)(=O)c2cc(n(c2)C)c3nc(c(s3)C(=O)N4CCCCC4)C C65137521
Cc1ccc(s1)S(=O)(=O)/N=C(/c2ccn(n2)c3ccc(cc3)[N+](=O)[O-])\[O-] C65644034
CS(=O)(=O)[N-]c1cccc(c1)OS(=O)(=O)c2ccc(s2)[N+](=O)[O-] C66000434
Cc1c2c(c(=O)n(nc2/C(=N/S(=O)(=O)c3cc(ccc3F)F)/[O-])C)no1 C66229761
CCOc1ccc(cc1[N+](=O)[O-])/C(=N/S(=O)(=O)c2ccc(c(c2)C#N)F)/[O-] C66735552
Cc1ccc(cc1)S(=O)(=O)/N=C(/c2cc(cc3c2OCCO3)[N+](=O)[O-])\[O-] C67599808
Cc1c(cnc(n1)N2CCCCC2)C(=O)N3CCc4c(c(nn4C)C(=O)[O-])C3 C67641710
CN([C@@H]1CCS(=O)(=O)C1)C(=O)c2cccc(c2C(=O)[O-])[N+](=O)[O-] C05674933
CN([C@H]1CCS(=O)(=O)C1)C(=O)c2cccc(c2C(=O)[O-])[N+](=O)[O-] C05674952
COc1cc(c(cc1OC)[N+](=O)[O-])COC(=O)N2CC=C[C@@H]2C(=O)[O-] C01634809
CN1C(=O)/C(=C\c2cc(cc(c2[O-])[N+](=O)[O-])[N+](=O)[O-])/SC1=S C08935109
CC(=O)OC(c1cc(ccc1[O-])[N+](=O)[O-])(c2ncccn2)OC(=O)C C12364487
c1ccc2c(c1)CCN2C(=O)Cn3cc(cc(c3=O)C(=O)[O-])[N+](=O)[O-] C13316613
CCOC(=O)CN1[C@H](C(=C(C1=O)[O-])C(=O)C)c2cccc(c2)[N+](=O)[O-] C00450029
CN1C(=O)[C@@]2(Cc3cc(ccc3N4[C@@H]2COCC4)[N+](=O)[O-])C(=NC1=S)[O-] C04623727
CCOc1cc(ccc1OC(C)C)[C@@H]2CC(=Nc3n2nnn3)C(=O)[O-] C15867316
Cc1c(c2nc(c3ccccc3n2n1)[O-])C=C4C(=O)N(C(=O)N(C4=O)C)C C06383513
c1cnc(cn1)c2nc(on2)C3CCN(CC3)C(=O)[C@H]4[C@H]5C[C@@H]([C@H]4C(=O)[O-])C=C5 C01502905
Cc1c(c(n(c(=O)c1C#N)C)N2CCOCC2)/C=C/3\C(=O)N(C(=S)S3)CC(=O)[O-] C33811842
Cc1c(sc(n1)C)C(=O)C2=C(C(=O)N([C@H]2c3ccccc3[N+](=O)[O-])c4nnc(s4)C)[O-] C35566218
Cc1nc(cc(n1)N2CCN(CC2)C(=O)c3ccc(nn3)[O-])N4CCCCC4 C38530753
CCOC(=O)c1cn(nn1)[C@H]2C[C@@H](N(C2)C(=O)OC(C)(C)C)C(=O)[O-] C38534519
C[C@@H]1C(=C2C(=NC(=NC2=O)[N-]/N=C(\CC(=O)OC)/C(=O)OC)S1)C C38802693
CN1[C@H]2[C@H](N=C1Sc3[n-]c4cc(cnc4n3)Br)N(C(=O)N(C2=O)C)C C39205924
c1c(cn2c(n1)c(c(n2)C(=O)[O-])Br)[C@@H]3C(=CN=N3)[N+](=O)[O-] C39379281
Cc1c(cc2ccc(cc2n1)F)C(=O)O[C@H](C)C(=O)/N=C\3/[C@H]4C(=NC=N4)N=C[N-]3 C39462639
c1cc(nnc1C(=O)N2CCN(CC2)Cc3nnc4n3CCCCC4)[O-] C45827166
c1ccc(c(c1)[N-]S(=O)(=O)c2ccccc2[N+](=O)[O-])n3cnnn3 C47328530
Cc1c(nnn1c2ccc(cc2)F)/C(=N/S(=O)(=O)c3cnn(c3)C)/[O-] C48676663
CCCS(=O)(=O)N1CCN(CC1)Cc2nc(on2)CCC(=O)[O-] C49453241
CCOC(=O)C1=C(N(c2nnnn2[C@H]1c3cccs3)CC(=O)[O-])C C49466093
c1cc(c(cc1F)/C(=N/c2nnc(s2)[C@@H]3CCCO3)/[O-])n4cnnn4 C49550631
c1cc(cc(c1)[N+](=O)[O-])/N=C(/C2=CC=CN3C2=NS(=O)(=O)CC3)\[O-] C12751404
Cc1cc(c(n1c2[n-]ncn2)C)C(=O)CSc3nnnn3C(C)C C57562884
Cn1c2c(cn1)c(ncn2)N3CCN(CC3)c4cnnc(c4Cl)[O-] C23618888
Cn1c2c(c(=O)n(c1=O)C)n(cn2)CC(=O)N3CCC(CC3)C(=O)[O-] C20200095
CCOCc1nnc(s1)[N-]S(=O)(=O)c2ccc(cc2)[N+](=O)[O-] C59132889
c1cc(oc1)/C=N/[N-]S(=O)(=O)c2cc(ccc2N3CCOCC3)[N+](=O)[O-] C59500558
c1cc(cc(c1)S(=O)(=O)/N=C(/C=C/c2ccco2)\[O-])n3cnnn3 C46930493
Cc1ccc(c(c1)C)S(=O)(=O)/N=C(/Cn2cc(nc2C)[N+](=O)[O-])\[O-] C62674272
c1cc2c(ccn2C/C(=C(\C#N)/C(=O)N3CCOCC3)/[O-])cc1[N+](=O)[O-] C62675547
C1CN(CCN1[C@@H]2C3=NC=NC3=NC=N2)[C@@H](C4=C5C=CC(=C[C@@H]5N=C4)Br)C(=O)[O-] C63823693
CN(C)S(=O)(=O)/N=C(/[C@@H]1CC(=O)N(C1)c2ccc3c(c2)OCCO3)\[O-] C52770727
Cc1cc(ccc1n2cnnn2)/C(=N/S(=O)(=O)N3CCCCC3)/[O-] C64618712
c1cc(cc(c1)OC/C(=N/S(=O)(=O)N2CCCCC2)/[O-])[N+](=O)[O-] C52794659
c1cc(ccc1[N+](=O)[O-])OC/C(=N/S(=O)(=O)N2CCCCC2)/[O-] C64619688
COc1ccc(cc1[N+](=O)[O-])/C(=N/S(=O)(=O)N2CCCCC2)/[O-] C52795671
c1ccc2c(c1)C(=O)N(S2(=O)=O)CS(=O)(=O)[N-]c3nncs3 C65007636
c1cc(cc(c1)n2cnnc2)C(=O)N3CCCn4c(cc(n4)C(=O)[O-])C3 C65405149
CCn1c(c(cn1)S(=O)(=O)N2CCCn3c(cc(n3)C(=O)[O-])C2)C C65431609
CCOC(=O)c1c(nn2c1nc(cc2[O-])CSc3nnnn3C)C C58423304
C[C@@H](/C(=N/S(=O)(=O)c1cn(c(=O)n(c1=O)C)C)/[O-])OCCC=C C65647726
Cc1c2c(c(=O)n(nc2/C(=N/S(=O)(=O)N3CCCCC3)/[O-])C)no1 C66231532
Cc1cc(nc(n1)n2c(cc(n2)C)[N-]S(=O)(=O)c3cnn(c3)C)C C66247439
Cc1cc(n(n1)CCC#N)[N-]S(=O)(=O)c2cccc(c2C)[N+](=O)[O-] C66248056
c1cncc(c1/N=C(/C2=CN3CCS(=O)(=O)N=C3C=C2)\[O-])[N+](=O)[O-] C67169733
CCCc1cc(no1)C(=O)N2CCC[C@@H](C2)Cn3cc(nn3)C(=O)[O-] C67473101
c1cc2c(cc1Br)/C(=C\3/C(=O)N(C(=S)S3)CCS(=O)(=O)[O-])/C(=O)N2CC(=O)[O-] C01832303
CC(C)CCC[C@@H](COS(=O)(=O)[O-])[C@@H]1CC[C@H]2[C@@]1(CC[C@@H]3[C@H]2CC[C@@H]4[C@@]3(CC[C@@H](C4)OS(=O)(=O)[O-])C)C C01850245
C[C@]12CC[C@@H]3c4ccc(cc4CC[C@@H]3[C@@H]1CC[C@@H]2OS(=O)(=O)[O-])O[C@@H]5[C@@H]([C@@H]([C@@H]([C@@H](O5)C(=O)[O-])O)O)O C04544180
C[C@]12CC[C@H]3c4ccc(cc4CC[C@@H]3[C@@H]1CC[C@@H]2OS(=O)(=O)[O-])O[C@@H]5[C@@H]([C@@H]([C@@H]([C@@H](O5)C(=O)[O-])O)O)O C04544185
c1cc(c(cc1I)C(=O)[O-])OCC(=O)N2CCC(CC2)C(=O)[O-] C13236376
c1cc(c(cc1N2CCOCC2)C(=O)[O-])NS(=O)(=O)c3ccc(c(c3)[N+](=O)[O-])[O-] C13317521
c1cc(c(cc1C(=O)[O-])NC(=O)[C@@H]2CC(=O)N(C2)c3ccc4c(c3)OCCO4)C(=O)[O-] C13392282
c1ccc(cc1)/N=N/c2ccc3cc(ccc3c2/N=N/c4ccc(cc4)S(=O)(=O)[O-])S(=O)(=O)[O-] C04265587
CCO[P@](=O)(c1ccccc1NCCNc2ccccc2[P@](=O)([O-])OCC)[O-] C13809828
c1ccc(cc1)C2=N/C(=C\c3ccc(cc3)O)/C(=O)N2c4cc(ccc4C(=O)[O-])S(=O)(=O)[O-] C15220960
c1cc(sc1)/C=C\2/C(=O)N(C(=O)S2)CC(=O)Nc3cc(ccc3C(=O)[O-])C(=O)[O-] C16921447
c1cc(ccc1N2C(=O)[C@@H](SC2=O)CC(=O)Nc3cc(ccc3C(=O)[O-])C(=O)[O-])O C16926115
Cc1ccc(cc1Cl)N2C(=O)/C(=C\c3ccc(c(c3)OC)OCC(=O)[O-])/C(=NC2=O)[O-] C19642141
COc1ccc(cc1)N2C(=O)/C(=C\c3ccc(c(c3)Cl)OCC(=O)[O-])/C(=NC2=S)[O-] C19645356
CCOc1ccccc1N2C(=O)/C(=C/c3cn(c4c3cccc4)CC(=O)[O-])/C(=NC2=O)[O-] C19890407
C[C@@H](C(=O)[O-])Oc1ccc(cc1)/C=C\2/C(=NC(=S)N(C2=O)c3ccc(cc3)OC)[O-] C02594491
Cc1c2c(nc(=S)n(c2[O-])NC(=O)c3cc(cc(c3)OC)OC)sc1C(=O)[O-] C17092667
Cc1c(cccc1Nc2ccccc2C(=O)O[C@H]3[C@@H]([C@H]([C@H]([C@H](O3)C(=O)[O-])O)O)O)C(=O)[O-] C22054040
Cc1cc(=O)oc2c1ccc(c2)O[C@H]3[C@H]([C@@H]([C@@H]([C@@H](O3)C(=O)[O-])O)O)OS(=O)(=O)[O-] C22064107
Cc1cc(=O)oc2c1ccc(c2)O[C@@H]3[C@H]([C@@H]([C@@H]([C@H](O3)C(=O)[O-])O)O)OS(=O)(=O)[O-] C22064116
c1ccc(c(c1)C(=O)N[N-]S(=O)(=O)c2cccnc2Cl)[N-]S(=O)(=O)c3cccs3 C22757120
Cc1cc(=O)oc2c1ccc(c2)O[C@@H]3[C@@H]([C@@H]([C@@H]([C@@H](O3)C(=O)[O-])O)O)OS(=O)(=O)[O-] C33747089
CO/C(=C(/C=N/C(=N/C=C(/C(=O)OC)\NC(=O)c1ccccc1)/[S-])\NC(=O)c2ccccc2)/[O-] C34895097
CC(=O)N1CCN(CC1)[C@@H](c2cn(c3c2ccc(c3)Br)CC(=O)[O-])C(=O)[O-] C36353308
c1cc(ccc1N2C(=O)/C(=C\c3ccc(c(c3)Br)OCC(=O)[O-])/C(=O)N=C2[O-])F C17058149
c1ccc2c(c1)nc(s2)c3ccc(o3)/C=C\4/C(=O)N(C(=S)S4)[C@H](CC(=O)[O-])C(=O)[O-] C02441178
c1cc2c(c(c1)OCC(COc3cccc4c3c(=O)cc(o4)C(=O)[O-])O)c(=O)cc(o2)C(=O)[O-] C01530788
c1cc(ccc1N/N=C/2\c3ccc(cc3C=C(C2=O)S(=O)(=O)[O-])S(=O)(=O)[O-])[N+](=O)[O-] C29786481
c1cc(cc(c1)[N+](=O)[O-])N/N=C/2\c3ccc(cc3C=C(C2=O)S(=O)(=O)[O-])S(=O)(=O)[O-] C17303067
Cc1ccc(c(c1)C)/N=N/C2=C/C(=N\Nc3ccc(cc3)S(=O)(=O)[O-])/C(=O)C=C2[O-] C38171588
c1cc(cc(c1)N2[C@@H](C(=C(C2=O)[O-])C(=O)C3CC3)c4ccc5c(c4)OCCO5)C(=O)[O-] C13275865
c1cc(cc(c1)N2[C@H](C(=C(C2=O)[O-])C(=O)C3CC3)c4ccc5c(c4)OCCO5)C(=O)[O-] C13275864
CCOC(=O)C1=C2CC[C@@H](C[C@H]2S[C@@H]1NC(=O)CSc3nc(c(nn3)CCC(=O)[O-])[O-])C C39704030
c1ccc2c(c1)nc(s2)COCC(=O)N3CCC(CC3)n4c5c(c(nnc5[O-])[O-])nn4 C40155297
c1cc(ccc1c2ccc(o2)/C=C\3/C(=O)N(C(=S)S3)[C@@H](CC(=O)[O-])C(=O)[O-])F C40567405
CCOc1cc(ccc1O)[C@@H](c2c(n(c(=O)cc2[O-])C)C)c3c(cc(n(c3=O)C)C)[O-] C40568524
Cc1cc(c(c(=O)n1C)[C@@H](c2cc(c(cc2OC)OC)OC)c3c(n(c(=O)cc3[O-])C)C)[O-] C40568566
Cc1cc(=O)oc2c1ccc(c2)O[C@H]3[C@@H]([C@H]([C@H]([C@H](O3)C(=O)[O-])O)O)OS(=O)(=O)[O-] C44170122
c1cc(cc2c1cc(c(c2O)/N=N/c3ccc(cc3S(=O)(=O)[O-])[N+](=O)[O-])S(=O)(=O)[O-])N C38171444
CC1=NN(C(=O)C1)S(=O)(=O)c2cc(ccc2c3ccc(c(c3)C(=O)[O-])O)S(=O)(=O)[O-] C45796237
COc1ccc(cc1OC)[C@@H]2c3c(nc(s3)[O-])S[C@H]4[C@H]2C(=O)N(C4=O)CC(=O)[O-] C47144953
Cn1c-2nc(=S)n(c2c(nc1[O-])[O-])C[C@@H](COc3ccc(cc3)Br)O C13230560
c1cc(ccc1N2C(=O)/C(=C/c3ccc(c(c3)Br)OCC(=O)[O-])/C(=NC2=O)[O-])F C19814186
C[C@@H](C(=O)[O-])Oc1ccc(cc1)/C=C/2\C(=NC(=O)N(C2=O)c3ccc4c(c3)OCO4)[O-] C15821992
CCOc1cc(c(cc1OCC(=O)[O-])Br)/C=C/2\C(=NC(=O)N(C2=O)c3ccc(cc3)F)[O-] C59135500
Cc1cc(c(n1c2cc(cc(c2)C(=O)[O-])C(=O)[O-])C)/C=C(/C#N)\C(=O)N3CCOCC3 C59679454
c1ccc(c(c1)N2CCN(CC2)[C@H]3CC(=O)N(C3=O)c4cc(cc(c4)C(=O)[O-])C(=O)[O-])F C16902082
c1ccc(cc1)N2CCN(CC2)[C@@H]3CC(=O)N(C3=O)c4cc(cc(c4)C(=O)[O-])C(=O)[O-] C16902080
c1ccc(c(c1)N2CCN(CC2)[C@@H]3CC(=O)N(C3=O)c4cc(cc(c4)C(=O)[O-])C(=O)[O-])F C16902082
c1cc(ccc1c2coc3cc(ccc3c2=O)O[C@@H]4[C@@H]([C@@H]([C@@H]([C@@H](O4)C(=O)[O-])O)O)O)OS(=O)(=O)[O-] C65739575
c1cc(ccc1N2C[C@@H](CC2=O)C(=O)[O-])OCC(=O)Nc3cc(cc(c3)Cl)Cl C08732512
CC(C)Oc1ccccc1C2(CCC2)C(=O)N[C@@H]3[C@@H]4N(C3=O)[C@@H](C(S4)(C)C)C(=O)[O-] C12296295
c1cc2c(cc1NC(=O)COc3ccc(cc3C(=O)[O-])I)OCCO2 C13083889
c1ccc(c(c1)NS(=O)(=O)c2cc(ccc2Br)C(=O)[O-])N3CCOCC3 C13264909
c1cc(oc1CCC(=O)[O-])/C=C/C(=O)Nc2cc3c(cc2Br)OCCO3 C13413295
CC(C)[C@H](C(=O)[O-])N1C(=O)/C(=C\c2c3ccccc3[nH]c2C(=O)OC)/SC1=S C13730947
Cc1c(c(=O)n(n1C)c2ccccc2)N/C(=C/C(=O)c3ccc(cc3)Br)/C(=O)[O-] C01438620
c1ccc(c(c1)C(=O)NN2C(=O)/C(=C\c3ccc(cc3)OCC(=O)[O-])/SC2=S)Cl C16906484
Cc1ccccc1C(=O)NN2C(=O)/C(=C\c3ccc(cc3)O[C@H](C)C(=O)[O-])/SC2=S C16906835
CC[C@@H](C(=O)[O-])Oc1ccc(cc1)/C=C/2\C(=O)N(C(=O)S2)c3ccc(cc3C)O C16907608
Cc1ccccc1C(=O)NN2C(=O)/C(=C\c3cccc(c3)OCC(=O)[O-])/SC2=S C16909598
COc1ccc(cc1OC)[C@@H]2C(=C(C(=O)N2c3ccc(cc3)O)[O-])C(=O)c4ccccc4 C06279759
COc1cc(ccc1O)[C@H]2C(=C(C(=O)N2C[C@@H]3CCCO3)[O-])C(=O)c4ccc(cc4)F C06239339
Cc1cc2cccc(c2nc1)S(=O)(=O)[N-]c3cccc(c3)S(=O)(=O)NC4CC4 C23371923
C[C@@H](C(=O)[O-])Oc1cccc(c1)/C=C/2\C(=O)N(C(=S)S2)NC(=O)C3CCCCC3 C16909358
C[C@H](C(=O)[O-])Oc1ccccc1/C=C/2\C(=O)N(C(=S)S2)NC(=O)C3CCCCC3 C16910473
c1cc(oc1)/C=N/[N-]C2=NC(=O)[C@@H](S2)CC(=O)Nc3ccc(cc3Cl)Cl C15230036
COc1cc(ccc1O)[C@@H]2C(=C(C(=O)N2c3nccs3)[O-])C(=O)/C=C/c4ccccc4 C35420760
c1ccc(c(c1)C(=O)N2CCN(CC2)c3ccc(cc3)Cl)NC(=O)CCC(=O)[O-] C00628483
COc1ccc(cc1)C(=O)C2=C(C(=O)N([C@H]2c3cccc(c3)O)C[C@@H]4CCCO4)[O-] C12970064
CC(C)S(=O)(=O)S(=O)(=O)[N-]c1ccc(cc1N2CCN[C@@H](C2)F)c3ccccc3 C39482094
COc1cc(cc(c1O)Br)[C@H]2C(=C(C(=O)N2CC=C)[O-])C(=O)c3ccco3 C40022854
Cc1cc(cc(c1O)C)[C@@H]2C(=C(C(=O)N2CC=C)[O-])C(=O)c3ccc4c(c3)OCCO4 C40028206
C[C@@H]1Cc2cc(ccc2O1)C(=O)C3=C(C(=O)N([C@@H]3c4ccc(cc4)OC)CCO)[O-] C40095461
C[C@@H]1Cc2cc(ccc2O1)C(=O)C3=C(C(=O)N([C@H]3c4ccccc4OC)CCO)[O-] C40095594
CC(C)(C)c1ccc(cc1)[C@H]2C(=C(C(=O)N2CCO)[O-])C(=O)c3ccc4c(c3)OCCO4 C40096519
CN(C)c1ccc(cc1)[C@@H]2C(=C(C(=O)N2CCO)[O-])C(=O)c3cc4ccccc4o3 C40097348
Cc1ccc(cc1Cl)N2C(=O)[C@H]3[C@H](N[C@@]([C@@H]3C2=O)(Cc4ccccc4)C(=O)[O-])c5cc6ccccc6o5 C43221285
CCOC(=O)c1c[nH]nc1S(=O)(=O)[N-]c2ccc(cc2Cl)Br C45772353
c1ccc(c(c1)C(=O)Nc2ccc(cc2C(=O)[O-])N3CCN(CC3)CCC#N)Cl C45967609
c1cc(ccc1C(=O)Nc2ccc(cc2C(=O)[O-])N3CCN(CC3)CCC#N)Br C45967784
c1ccc(cc1)CN2[C@@H](Nc3ccccc3S2(=O)=O)c4ccccc4OCC(=O)[O-] C57473546
c1ccc(c(c1)C(=O)Nc2ccc(c(c2)F)F)[N-]S(=O)(=O)c3ccc4c(c3)OCCO4 C57530804
CC1=CC[C@@](C[C@H]1c2ccccc2)(C(=O)N/N=C/C3=C(CC(CC3=O)(C)C)[O-])C(=O)[O-] C20035934
CCn1c(c2ccc(cc2nc1=S)C(=O)Nc3cc(nn3c4ccccc4)C5CC5)[O-] C58582445
Cc1c(c(n(n1)C)Cl)S(=O)(=O)[N-]c2ccccc2C(=O)N[C@@H](C)c3ccccc3 C59007100
c1cc(sc1)S(=O)(=O)[N-]c2ccc(cc2)S(=O)(=O)/N=C\3/CCCCCN3 C13096192
Cc1cc(n(n1)CC(=O)Nc2cc(ccc2[N-]S(=O)(=O)c3ccccc3F)Cl)C C59849741
CCOc1ccc(cc1S(=O)(=O)/N=C(/c2cc(ccc2F)NC(=O)C)\[O-])Br C60043147
CO[C@H]1C=C[C@](O1)(CNC(=O)[C@@H]2[C@H](C3c4ccccc4C2c5c3cccc5)C(=O)[O-])OC C15218355
Cn1cc(cn1)[C@@H]2C[C@@H]2C(=O)Nc3ccc(cc3)S(=O)(=O)[N-]c4cccc(c4)F C60365745
COc1ccc(cc1OC)[C@H]2CC(=O)Nc3c2n(cc3C(=O)[O-])c4cccc(c4)F C44903831
Cc1cccc(c1)c2nnc(n2CC(=O)N[C@H]3N=C(CS3)CN4CCC[C@@H](C4)C)[S-] C39773865
C[C@H]1C=N[C@@H](S1)NC(=O)Cc2csc(n2)[N-]S(=O)(=O)c3ccc(cc3)Cl C39979010
Cc1c(c(=O)n(n1C)c2ccccc2)NC(=O)C(=O)/C=C(/c3ccc(cc3)Br)\[O-] C09159990
CC1=c2c(nn(c2=NC(=O)[C@@H]1CCC(=O)NCC3(CCCC3)c4ccc(cc4)F)C)[O-] C63958754
COc1ccc(cc1)OCCn2cc(c3c2cccc3)/C=C/4\C(=O)NC(=S)N=C4[O-] C09111334
Cc1ccc(cc1)c2nnc(n2CC(=O)N[C@H](C)c3ccc4c(c3)OCCO4)[S-] C18109804
c1cc(c(cc1F)S(=O)(=O)Nc2cc(c(nc2)N3CCCCCC3)C(=O)[O-])F C35397440
CCC1=NN[C@H](O1)C2=NC=C(C2)S(=O)(=O)[N-]c3ccc(cc3Br)C C64923990
Cc1cc2c(c(c(c(=O)o2)CC(=O)NCC3CCC(CC3)C(=O)[O-])C)c(c1)OC C02115793
c1cc(c(cc1c2ccc(o2)/C=C(\C#N)/C(=O)NC[C@@H]3CCCO3)C(=O)[O-])Cl C02864682
c1ccc(cc1)/C=C/C=N/N=C/2\N(C(=O)[C@@H](S2)CC(=O)[O-])c3ccc(cc3)O C09137342
c1cc(ccc1N2C(=O)/C(=C\c3ccc(c(c3)Cl)OCC(=O)[O-])/C(=O)NC2=S)Br C09311452
c1ccc2c(c1)NC3=C([C@@H](N2C(=O)CCC(=O)[O-])c4cccnc4)C(=O)C[C@@H](C3)c5ccc(cc5)F C09425271
c1cc(c(cc1C(=O)[O-])Br)OCC(=O)Nc2ccc3c(c2)OCCCO3 C13191505
Cc1cccc(c1NC(=O)CSc2nnc3n2c4ccccc4s3)C(=O)[O-] C13242549
Cn1ccnc1[C@H](c2ccccc2F)NS(=O)(=O)c3cc(cs3)C(=O)[O-] C13268821
c1cc(c(cc1F)Br)OCC(=O)Nc2cc3c(cc2C(=O)[O-])OCCO3 C13429680
c1cc(ccc1OCC(=O)Nc2cc3c(cc2C(=O)[O-])OCCO3)Br C13430389
COc1cc(ccc1O)[C@@H]2C(=C(C(=O)N2c3cccnc3)[O-])C(=O)c4ccccc4 C05445620
c1cc(cc(c1)F)NC(=O)CS[C@H]2CC(=O)N(C2=O)c3ccc(cc3)C(=O)[O-] C19818097
COc1ccc(cc1[N-]S(=O)(=O)c2ccc(s2)c3ccc(=O)[nH]n3)Cl C20574751
c1ccc(c(c1)C(=O)N2CCN(CC2)c3ccc(cc3)O)[N-]S(=O)(=O)c4ccc(c(c4)F)F C13053484
CCOc1cc(cc(c1OCC=C)Br)/C=C\2/C(=O)NC(=O)N=C2[O-] C27532025
c1ccc(cc1)c2cc3c(ncnc3s2)NCC(=O)N4CCC[C@@H](C4)C(=O)[O-] C31866269
COc1ccc(cc1)n2c(=O)c(c(c3c2scn3)[O-])C(=O)NCc4ccc(cc4)F C35010325
c1ccc(cc1)S(=O)(=O)N2CCN(CC2)[C@H](c3c[nH]c4c3ccc(c4)Br)C(=O)[O-] C20731641
c1ccc(cc1)S(=O)(=O)N2CCN(CC2)[C@H](c3c[nH]c4c3cc(cc4)Br)C(=O)[O-] C20737410
C[C@@H](Cn1cccn1)NS(=O)(=O)c2cc(sc2Br)C(=O)[O-] C37000178
Cc1cccc(c1)N2CCN(CC2)C(=O)c3ccccc3NC(=O)[C@@H]4CC=CC[C@H]4C(=O)[O-] C00627455
Cc1ccccc1N2CCN(CC2)C(=O)c3ccccc3NC(=O)[C@@H]4CC=CC[C@H]4C(=O)[O-] C00627444
c1ccc(cc1)N2CCN(CC2)C(=O)c3ccccc3NC(=O)[C@@H]4CC=CC[C@@H]4C(=O)[O-] C00627438
COc1ccc(cc1OC)[C@@H]2C[C@@H](n3c(c(c(n3)C(=O)[O-])Cl)N2)C(F)(F)F C00867084
c1ccc(c(c1)C(=O)N2CCN(CC2)c3ccc(cc3)F)NC(=O)[C@H]4CC=CC[C@@H]4C(=O)[O-] C01019564
Cc1ccc(cc1)S(=O)(=O)N[C@@]2(C(=O)N(C(=N2)[O-])c3ccc(cc3)F)C(F)(F)F C08590589
Cc1ccnc(n1)[N-]S(=O)(=O)c2ccc(cc2)NC(=O)/C=C/c3ccccc3 C02312394
c1cc(sc1)S(=O)(=O)Nc2ccc(cc2)S(=O)(=O)[N-]c3nccs3 C02853629
Cc1c2ccn(c(=O)c2n(n1)C)/C=C(/NCc3ccc(cc3)OC(F)(F)F)\[O-] C43219749
COc1ccc(cc1)N2C(=O)[C@@](N=C2[O-])(C(F)(F)F)NC(=O)c3ccccc3F C02355900
Cc1nc(no1)CSC/C(=C(/C#N)\C(=O)Nc2c(cccc2Cl)Cl)/[O-] C50939013
C[C@@H](/C(=C(/C#N)\C(=O)Nc1ccccc1C(F)(F)F)/[O-])Sc2nncn2C C51403750
CC(=O)c1ccc2c(c1)[C@H]3[C@H](C[C@H]([C@@H]3Cl)Sc4ccccc4[N+](=O)[O-])[C@H](N2)C(=O)[O-] C00817995
CS(=O)(=O)[N-]c1ccc(cc1)N[C@H]2CC(=O)N(C2=O)c3ccc(cc3F)F C55118372
CCOc1ccc(cc1[N-]S(=O)(=O)c2cc([nH]c2)C(=O)N3CCCC3)Cl C55652402
CC(=O)Nc1ccc(cc1)S(=O)(=O)[N-]c2nc(cs2)c3ccc(cc3)C#N C57720508
COc1cc2c(c(c1OC)OC)-c3ccc(=O)c(cc3[C@H](CC2)NC(=O)C(F)(F)F)[O-] C04583472
c1cc(cc(c1)Br)N[C@@H]2CC(=O)N(C2=O)c3nc(cs3)CC(=O)[O-] C16902280
COc1cccc(c1OC)[C@H]2CC(=O)Nc3c2n(cc3C(=O)[O-])c4ccc(cc4)F C40287495
C[C@H]1CC=Cc2n1cc(n2)C(=O)Nc3[n-]nc(n3)SCc4ccc(cc4)Cl C39937572
COc1ccc(c(c1)[C@@H]2CC(=Nc3c2n(cc3C(=O)[O-])c4ccc(cc4)F)O)OC C40286641
CC1=c2c(nn(c2=NC(=O)[C@H]1CCC(=O)NC[C@H]3CCCc4c3cccc4)C)[O-] C63914268
c1ccc(c(c1)CS(=O)(=O)/N=C(/c2ccc([nH]c2=O)c3cccs3)\[O-])C#N C64099796
Cc1ccc(cc1[N-]S(=O)(=O)C)NC(=O)[C@H]2CCCN(C2)C(=O)C(C)(C)C C64474184
Cc1cccc(c1C(=O)OC)S(=O)(=O)[N-]c2cc(c(cc2F)F)NC(=O)C C64477385
CCC1=NN[C@H](O1)C2=NC=C(C2)S(=O)(=O)[N-]c3ccc(c(c3)C)Br C64924009
c1cc(cc(c1)Cl)NC(=O)C2=CN=N[C@H]2S(=O)(=O)[N-]c3ccc(cc3)F C65055763
Cc1ccc2cccc(c2[nH+]1)[N-]S(=O)(=O)c3cc(ccc3OC)/C=C/C(=O)[O-] C66235498
COC(=O)c1cc(c[nH]1)c2csc(n2)[N-]S(=O)(=O)c3cc(cc(c3)F)F C66250926
Cc1ccc(cc1[N-]S(=O)(=O)C)NC(=O)[C@H](C(C)C)N2C[C@H](O[C@H](C2)C)C C66941126
CN1C(=O)/C(=C/c2cc(c(c(c2)Br)OCC(=O)[O-])OC)/SC1=O C02971234
c1cc(ccc1N\2[C@@H]3CS(=O)(=O)C[C@H]3S/C2=N\C(=O)CCCC(=O)[O-])Cl C05516375
Cc1ccc(cc1)CN2c3ccc(cc3/C(=C\4/C(=O)N(C(=S)S4)CCS(=O)(=O)[O-])/C2=O)Br C01885571
c1ccc(c(c1)CC(=O)N2CCN(CC2)c3cc4c(cc3F)c(=O)c(cn4C5CC5)C(=O)[O-])Cl C09723042
CC(=O)[C@H]1CC[C@@H]2[C@@]1(CC[C@H]3[C@H]2CCC4=C/C(=N/OCC(=O)N5CCC[C@H]5C(=O)[O-])/CC[C@]34C)C C12661180
c1ccc(cc1)c2nnc(o2)SCC(=O)N3Cc4ccccc4C[C@H]3C(=O)[O-] C13015547
c1cc(c(c(c1)Cl)S(=O)(=O)N(CC(=O)[O-])[C@H]2CCS(=O)(=O)C2)Cl C13030093
CN(C)S(=O)(=O)c1cc(ccc1Br)C(=O)N2CCC(CC2)(c3ccccc3)C(=O)[O-] C13186407
Cn1c(nnc1SCC(=O)N2Cc3ccccc3C[C@H]2C(=O)[O-])c4ccc(cc4)Cl C13255598
Cc1cc(c(n1C[C@@H]2COc3ccccc3O2)C)/C=C\4/C(=O)N(C(=S)S4)CC(=O)[O-] C13363027
c1ccc2c(c1)C[C@H](N(C2)C(=O)CSc3nnc(o3)C4CCCCC4)C(=O)[O-] C13398339
c1ccc(c(c1)/C=C/C(=O)N2CCN(CC2)S(=O)(=O)c3cc(cs3)C(=O)[O-])F C13398976
c1c(csc1S(=O)(=O)N2CCN(CC2)C(=O)C[C@@H]3C[C@H]4CC[C@@H]3C4)C(=O)[O-] C13401616
Cc1ccc(cc1)c2nnc(n2C)SCC(=O)N3Cc4ccccc4C[C@H]3C(=O)[O-] C13410354
CN([C@@H]1CCS(=O)(=O)C1)C(=O)c2cc3ccccc3cc2[N-]S(=O)(=O)c4cccs4 C25676647
c1cc(cc(c1)Cl)[N-]S(=O)(=O)c2cccc(c2)S(=O)(=O)[C@H]3CCS(=O)(=O)C3 C31772946
c1ccc(cc1)[C@H]2C(=C(C(=O)N2C[C@@H]3CCCO3)[O-])C(=O)c4ccc5c(c4)OCCO5 C00703098
c1cc(sc1)[C@H]2C(=C(C(=O)N2C[C@@H]3CCCO3)[O-])C(=O)c4ccc5c(c4)OCCO5 C00703107
COc1ccc(cc1)[C@@H]2C(=C(C(=O)N2c3nccs3)[O-])C(=O)c4ccncc4 C18208887
Cc1c(sc(n1)C)C(=O)C2=C(C(=O)N([C@H]2c3ccccc3OC)c4nccs4)[O-] C35565970
Cc1c(sc(n1)C)C(=O)C2=C(C(=O)N([C@H]2c3ccc(cc3)SC)c4nnc(s4)C)[O-] C35566256
COC(=O)[C@H]1[C@@H](C([C@@H](/C(=C(\[O-])/OC)/C1=O)c2cccs2)(C#N)C#N)c3cccs3 C36049192
COC(=O)[C@H]1[C@H](C([C@@H](/C(=C(\[O-])/OC)/C1=O)c2cccs2)(C#N)C#N)c3cccs3 C36049195
CCn1c(c(c(c(c1=O)C#N)C)C(=O)CN2C(=O)/C(=C/c3cccs3)/SC2=S)[O-] C38616289
C1CCN([C@H](C1)C(=O)[O-])C(=O)CSc2nc3c(c4c(s3)CCC4)c(=O)n2C5CCCC5 C13397540
CS(=O)(=O)c1cccc(c1)c2ccc(nc2)Cn3cc(c(=O)c4c3c(ccc4)F)C(=O)[O-] C45338617
C[C@H](/C(=N/S(=O)(=O)c1cnn(c1)C)/[O-])Oc2ccc(cc2)Br C48647229
c1ccc(cc1)/C=C/C=C\2/C(=O)N(C(=S)S2)[C@@H]3CC(=O)N(C3=O)CC(=O)[O-] C16805055
CS(=O)(=O)c1cc(ccc1F)S(=O)(=O)[N-]c2ccccc2n3cccn3 C63174610
CS(=O)(=O)[N-]c1ccc(cc1C(=O)N2CCN(CC2)Cc3cscn3)F C64312294
Cc1cc(ccc1[N-]S(=O)(=O)[C@H]2C(=C(N=C2C)c3nnc(o3)C4CC4)C)Cl C65186268
Cc1ccc(cc1[N-]S(=O)(=O)[C@@H]2C(=C(N=C2C)c3nnc(o3)C4CC4)C)F C65186331
CC1=C(N=C([C@@H]1S(=O)(=O)[N-]c2cccc(c2)Cl)C)c3nnc(o3)C4CCC4 C65186377
CC1=C(N=C([C@H]1S(=O)(=O)[N-]c2cccc(c2)Cl)C)c3nnc(o3)C4CCC4 C65186378
Cc1cccc(c1C)[N-]S(=O)(=O)[C@@H]2C(=C(N=C2C)c3nnc(o3)C4CCC4)C C65186385
Cc1ccc(c(c1)[N-]S(=O)(=O)[C@@H]2C(=C(N=C2C)c3nnc(o3)C4CCC4)C)C C65186401
Cc1ccc(c(c1)F)[N-]S(=O)(=O)[C@H]2C(=C(N=C2C)c3nnc(o3)C4CCC4)C C65186446
Cc1ccc(c(c1)[N-]S(=O)(=O)[C@H]2C(=C(N=C2C)c3nnc(o3)C4CCC4)C)F C65186448
Cc1ccc(c(c1)Cl)[N-]S(=O)(=O)[C@@H]2C(=NC(=C2c3nnc(o3)C4CC4)C)C C65193837
Cc1ccc(c(c1)Cl)[N-]S(=O)(=O)[C@H]2C(=NC(=C2c3nnc(o3)C4CC4)C)C C65193838
Cc1ccc(cc1F)[N-]S(=O)(=O)[C@@H]2C(=NC(=C2c3nnc(o3)C4CC4)C)C C65193851
CC1=NC(=C([C@H]1S(=O)(=O)[N-]c2cc(ccc2F)Cl)c3nnc(o3)C4CC4)C C65193894
Cc1cccc(c1C)[N-]S(=O)(=O)[C@H]2C(=NC(=C2c3nnc(o3)C4CCC4)C)C C65193942
Cc1ccc(c(c1)F)[N-]S(=O)(=O)[C@H]2C(=NC(=C2c3nnc(o3)C4CCC4)C)C C65194012
CC1=NC(=C([C@H]1S(=O)(=O)[N-]c2ccccc2Cl)c3nnc(o3)C4CCC4)C C65194028
CCS(=O)(=O)[N-]c1ccc(c(c1)C)S(=O)(=O)N2C[C@@H](OC(C2)(C)C)C C65278003
c1cc(cnc1)S(=O)(=O)/N=C(/c2ccc(cc2)n3ccc(n3)C(F)(F)F)\[O-] C66002917
CCS(=O)(=O)[N-]c1ccccc1C(=O)N2CCC(CC2)N3CCO[C@H](C3)C C66395979
CCn1cc(cn1)S(=O)(=O)[N-]c2ccccc2C(=O)N3C[C@@H](C[C@@H](C3)C)C C66580468
CCS(=O)(=O)c1ccccc1/C(=N/S(=O)(=O)c2ccc(c(c2)C#N)F)/[O-] C66736915
Cc1ccc(cc1Cl)n2c(c(c(n2)C)[C@H]3C[C@@H](C=C3)NS(=O)(=O)c4cccs4)C C08636122
Cc1ccccc1NC(=O)CSC2=NC3=C([C@@H](C2C#N)c4ccccc4Cl)C(=O)CCC3 C08856801
c1ccc(cc1)/N=C\2/N(C(=O)C[C@@H](S2)C(=O)Nc3ccc(cc3)F)Cc4ccc(cc4)Cl C01069895
c1ccc(cc1)Oc2ccc(cc2)N3C[C@H](CC3=O)C(=O)Nc4ccc(cc4)Br C01157519
c1cc(oc1)c2c3c(nc(c2C#N)SCC(=O)Nc4ccc(c(c4F)F)F)CCCC3 C09402859
CC(=O)c1cccc(c1)NC(=O)CSc2ccc(nn2)c3ccc(cc3)Br C09518809
CN\1C(=O)[C@@H](S/C1=N\c2cc(ccc2Cl)Cl)CC(=O)Nc3ccccc3C(F)(F)F C10489392
Cc1cnc(c(n1)c2ccc3c(c2)C[C@@H](O3)CNC(=O)C4(CCC4)c5ccc(cc5)Cl)C C12182771
CCN1C(=O)[C@H](N(C1=S)Cc2ccccc2)CC(=O)Nc3ccc(cc3)Br C01185497
CCc1nc(c2c3c(sc2n1)CCCC3)N4CCN(CC4)C(=S)NCc5ccccc5 C01378883
c1ccc(c(c1)NC(=O)CCn2cnc3c(c2=O)c(cs3)c4ccc(cc4)Br)F C12738790
c1ccc(c(c1)C(F)(F)F)S(=O)(=O)N2CCC(CC2)C(=O)NC34CC5CC(C3)CC(C5)C4 C14187753
CC(C)Oc1ccc(cc1C(=O)Nc2ccc(cc2)C(=O)N3CCCCC3)Br C14566980
Cc1cc(cc(c1O[C@H](C)C(=O)Nc2ccccc2C(=O)N3CCCCC3)C)Br C14642833
C[C@@H](C(=O)Nc1ccc(cc1)C(=O)N2CCCCCC2)Oc3ccc(cc3Br)Cl C14836227
C/C(=C\c1ccccc1)/C=C\2/C(=O)N(C(=O)S2)CC(=O)Nc3ccccc3C(F)(F)F C15049526
Cc1cc(ccc1NC(=O)CN(C)C(=O)c2csc(n2)c3ccc(cc3)F)Br C15525328
c1ccc(cc1)Cn2cc(c(n2)c3cccs3)/C=C(\C#N)/C(=O)Nc4ccccc4Cl C16412069
c1ccc(cc1)[C@H](c2cccs2)NC(=O)CSc3nnc4n3cc(cc4Cl)Cl C19292955
Cc1c2c(cc(nc2n(n1)CC(=O)Nc3ccc(cc3Cl)Cl)C4CC4)C(F)(F)F C20602526
CCOc1ccc(cc1OC)[C@@H]2CC3=C([C@H](CC(=O)N3)c4cccc(c4)Br)C(=O)C2 C21249738
Cc1ccc(cc1)NC(=O)[C@H]2CC(=O)N(C3=C2C(=O)C[C@@H](C3)c4ccccc4)Cc5ccccc5 C21267206
COc1ccc(cc1Br)C(=O)Nc2ccccc2C(=O)N3CC[C@@H](C3)c4ccccc4 C22465083
C[C@H]1Cc2ccccc2N1C(=O)CSC3=C([C@@H](C(=C(N3)C)C(=O)C)c4ccc(cc4)Cl)C#N C03296564
c1cc(c(cc1Cl)Br)OCC(=O)NCC2(CCCCC2)N3CCOCC3 C27310801
C[C@@H](CC(=O)Nc1cccc(c1Cl)Cl)CC(=O)N2CCN(CC2)c3ccccc3F C27911093
c1cc(ccc1c2nc(on2)CCC(=O)Nc3cc(ccc3Br)Br)F C31950442
Cc1cc(cc(c1)OCC(=O)N2[C@@](CC(=N2)c3cccc(c3)Br)(C(F)(F)F)O)C C32101459
CC(C)(C)NC(=O)[C@@H]1CCCN(C1)C(=O)c2cc3ccsc3n2Cc4cccc(c4)Cl C33138781
COc1cc2c(cc1OC)[C@@H](N(CC2)CC(=O)Nc3cc(cc(c3)F)F)c4cccs4 C12751755
CC(C)NC(=O)[C@H]1Cc2cc(ccc2N3[C@@H]1CN(CC3)c4ccccc4OC)C(F)(F)F C35907830
Cc1ccc(cc1)S(=O)(=O)Nc2cccc(c2)[C@H]3N(C(=O)CS3)c4ccccc4F C35910252
CC/N=C/1\N(C(=O)[C@H](S1)CC(=O)Nc2cccc(c2Cl)Cl)C3CCCCCC3 C08385086
Cc1cccc(c1)[C@H]2CC[C@H](CN2C(=O)c3cccc(c3)F)C(=O)Nc4cccc(c4)OC C37545855
CCC(=O)N1CCc2ccc(cc2[C@H]1c3ccccc3)O[C@@H](C)C(=O)Nc4cccc(c4)F C37601320
c1ccc(cc1)C(=O)c2cc(ccc2NC(=O)[C@H]3CC=CC[C@@H]3C(=O)N4CCCC4)Br C38711606
C[C@@H]1CCc2c(c(c(c(n2)SCCCn3c4ccccc4[nH]c3=O)C#N)C(F)(F)F)C1 C39327342
Cc1ccc(cc1C)N\2C(=O)[C@@H](S/C2=C(\C#N)/C(=O)NCC=C)Cc3ccccc3Cl C39896376
COC(=O)c1c2c(sc1NC(=O)/C(=C/c3cccc(c3)Br)/C#N)CCCC2 C39991800
c1ccc(cc1)CN2[C@@H]([C@@]34C=C[C@@H](O3)[C@@H]([C@@H]4C2=O)c5ccccc5)C(=O)NC6CCCCC6 C40010087
Cc1c(nc(s1)NC(=O)Cc2csc(n2)c3ccco3)c4ccc(cc4)Br C45546837
Cc1cc2nc(c(c(n2n1)C)CCC(=O)NC[C@H]3CC4c5ccccc5C3c6c4cccc6)C C45870280
c1ccc(c(c1)C(=O)Nc2ccc(cc2)Cl)S[C@@H]3CC(=O)N(C3=O)c4ccc(cc4)Cl C33810907
c1ccc(c(c1)NC(=O)CSc2nc3ccsc3c(=O)n2c4ccccc4F)Cl C57487498
c1ccc(cc1)C(=O)c2ccccc2C(=O)N3CCC(CC3)c4[nH]c(cn4)c5ccc(c(c5)F)F C58156549
c1ccc(cc1)/N=C\2/N(C(=O)C[C@@H](S2)C(=O)Nc3ccccc3Cl)Cc4ccc(cc4)F C33793657
CN(C1CCCCC1)S(=O)(=O)c2cccc(c2)C(=O)Nc3ccc(cc3Br)F C59304893
Cc1c(cccc1NC(=O)COc2ccc3cc(ccc3c2)Br)C(=O)N4CCCC4 C60303777
c1ccc2c(c1)CCC[C@@H]2NC(=O)c3ccc(o3)c4c(ncn4C5CCCC5)c6ccc(cc6)F C65054953
C[C@@]1(Cc2ccccc2C(=O)N1c3cccc(c3)Br)C(=O)NCc4ccccc4OC C65075164
C[C@@]1(C(=O)N(C(=O)N1)CC(=O)N(C)CC(=O)Nc2ccc(cc2)F)c3cccc(c3)Br C08634964
c1cc(sc1)CCNC(=O)C(=O)NC[C@@H](c2ccc(cc2)Cl)S(=O)(=O)c3cccs3 C08970541
CC(C)OC(=O)[C@@H](c1cc(c2ccccc2c1O)NS(=O)(=O)c3cccs3)C(=O)C(F)(F)F C08974134
Cc1nnc2n1N[C@H]([C@@H](S2)C(=O)Nc3cccc(c3)OC)c4ccc(c(c4)Br)OC C09237827
c1ccc(cc1)CN2C(=O)/C(=C/c3c(nc4ccccn4c3=O)NC[C@@H](c5ccccc5)O)/SC2=S C09424450
c1cc(cc(c1)I)C(=O)OCC(=O)NC(=O)Nc2ccc3c(c2)OCCO3 C03435910
c1cc(ccc1n2ccc(=O)c(n2)C(=O)Nc3c(c4c(s3)CCC4)C(=O)NC[C@@H]5CCCO5)F C11914134
c1ccc(cc1)[C@H](C2CCN(CC2)C(=O)c3ccc(cc3)n4cc(cn4)NC(=O)C5CCOCC5)O C11997337
c1cc(sc1)CN([C@@H](c2ccc(cc2)F)C(=O)NC[C@@H]3CCCO3)C(=O)C(=O)NC4CCCC4 C12640797
c1ccc(cc1)NC(=O)[C@H]2[C@H]3C=C[C@@]4([C@@H]2C(=O)N([C@@H]4C(=O)NC5CCCCC5)Cc6cccnc6)O3 C12642241
Cc1cccc(c1C)N(CC(=O)NC2CCCC2)C(=O)C[S@](=O)CC(=O)Nc3ccc(cc3)F C12709291
CS(=O)(=O)c1ccccc1C(=O)Nc2c(nc(s2)SCC(=O)NCC=C)c3ccccc3 C12895040
c1ccc(c(c1)C(=O)Nc2ccc(cc2)S(=O)(=O)NC[C@@H]3CCCO3)I C14796535
COc1cc(cc(c1O)OC)/C=C\2/C(=O)N(C(=S)S2)CC(=O)Nc3ccccc3C(F)(F)F C15035654
c1cc(c(cc1Br)/C=C\2/C(=O)N(C(=S)S2)CCCC(=O)Nc3nccs3)O C15040932
C[C@@H](C(=O)Nc1ccccc1C(F)(F)F)N2C(=O)/C(=C/c3ccc(c(c3)OC)O)/SC2=S C15046409
Cn1c(=O)c2c(csc2nc1SCc3nc4ccccc4c(=O)n3CC(=O)N)c5ccccc5 C16250813
Cc1cc(ccc1NC(=O)CNC(=O)[C@@H]2CC(=O)N(C2)c3ccc4c(c3)OCCO4)Br C17958478
Cc1ccccc1N([C@H](C)C(=O)NC2CCCCC2)C(=O)C[S@@](=O)CC(=O)Nc3ccc(cc3)F C19941279
c1cc(ccc1C(=O)NC(=S)Nc2ccc(cc2)N3CCN(CC3)C(=O)C(F)(F)F)Br C19945253
CC1(Cc2c(c(nc3c2c4c(s3)c(nc(n4)SC)SCC(=O)N)N5CCOCC5)CO1)C C20394664
c1ccc(cc1)C(=O)Nc2cccc(c2)C(=O)Nc3nnc(s3)[C@H]4CC(=O)N(C4)c5ccccc5 C20582305
CC(=O)N1CCN(CC1)c2c(cccc2Cl)NC(=S)NC(=O)c3ccccc3Br C20972552
CC(=O)Nc1ccc(c(c1)C(F)(F)F)NC(=O)[C@H]2CC(=O)N(C2)c3cccc(c3)Br C23113302
Cc1ccc(o1)[C@H]2C(=C(NC3=C2C(=O)CC(C3)(C)C)SCC(=O)Nc4ccc5c(c4)OCO5)C#N C03336207
Cc1cc(c2c(n1)n3c(n2)CCCCC3)C(=O)NNC(=O)[C@@H](C)Oc4cccc(c4)Br C29559181
CC(=O)N1CCN(CC1)c2c(cccc2Cl)NC(=S)NC(=O)c3ccc(cc3Cl)Cl C30826538
c1ccc(c(c1)C(=O)NC(=S)Nc2ccc(cc2)N3CCN(CC3)C(=O)C(F)(F)F)Br C30829261
c1cc(cc(c1)F)NC(=O)C2CCN(CC2)C(=O)c3nnc(s3)C(=O)Nc4cccc(c4)Cl C33024566
c1cc(ccc1C2(CC2)C(=O)NC[C@H]3CCCO3)NS(=O)(=O)c4ccc(s4)Br C33115296
CC(=O)Nc1c(sc(n1)N2CCC(CC2)C(=O)NCc3ccccc3Cl)C(=O)N4CCCC4 C33298277
Cc1c(cco1)C(=O)Nc2ccc(cc2)/C(=N\NC(=O)c3c(cn(n3)C)I)/C C33334040
CC[C@H](C)[C@@]1([C@@H]2[C@@H]([C@@H]([NH2+]1)c3cc(ccc3OC)Br)C(=O)N(C2=O)C4CCCCC4)C(=O)[O-] C33421950
COc1ccccc1OCc2nc(cs2)C(=O)N[C@H]3CCCC[C@H]3NC(=O)Cc4cccs4 C34905804
Cc1cc(ccc1NC(=O)CNC(=O)[C@H]2Cc3ccccc3CN2C(=O)c4ccco4)Br C36717191
Cc1ccc(c(c1)C)NC(=O)Cn2c3ccsc3c(=O)n(c2=O)CC4CCC(CC4)C(=O)NC C08605745
c1cc(sc1)[C@H](CNC(=O)C(=O)Nc2ccc(cc2)Cl)S(=O)(=O)c3ccc(cc3)Cl C38771056
CCCN(C(=O)[C@@H]1CC(=C2[NH+]1Cc3ccccc3N2)S(=O)(=O)C(C)C)I C39544640
Cc1cc(ccc1NC(=O)CSc2nnc(n2C)CC(=O)Nc3ccccc3F)Br C39772378
CCn1c(cc2c(c1=O)[C@]3(c4ccccc4N(C3=O)Cc5ccccc5C)C(=C(O2)N)C(=O)OC)C C39918599
CN1C(=O)[C@H]2[C@H](N(O[C@@H]2C1=O)Cc3ccc(cc3)C(=O)N)c4ccc(o4)c5ccc(cc5)Br C43209297
c1cc(ccc1[C@@H]2[C@H]3[C@@H](C(=O)N(C3=O)C4CCCCC4)[C@@]([NH2+]2)(CC5CCCCC5)C(=O)[O-])Br C33438806
CCCOc1ccc(cc1)[C@@H]2[C@H]3[C@@H](C(=O)N(C3=O)c4ccccc4C)[C@@]([NH2+]2)(Cc5ccccc5)C(=O)[O-] C33627161
C[C@@]12CC[C@@H]3[C@@H]([C@H]1CC[C@@]2(C)O)CCC4=C/C(=N/OCC(=O)N5C[C@@H](C[C@@H]5C(=O)OC)O)/C=C[C@@]34C C43737564
COc1ccccc1NC(=O)N2CCC(CC2)CNC(=O)[C@@H]3CC(=O)N(C3)c4ccc(cc4)Cl C44005066
Cn1cc(cc1C(=O)NNC(=O)c2cnn(c2C(F)(F)F)c3ccc(cc3)Cl)Br C45590484
Cc1ccc(cc1S(=O)(=O)Nc2cccc(c2)Cl)NC(=O)[C@@H]3CCCN(C3)S(=O)(=O)C C46899433
c1cc(cc(c1)Cl)N2CCN(CC2)CC(=O)N3CCNC(=O)[C@H]3CC(=O)Nc4ccc(cc4)F C13636442
Cn1c(c(c(=O)n(c1=O)C)Oc2ccc(cc2OC)/C=C(\C#N)/c3ccc(cc3)Br)N C59599082
c1ccc(c(c1)CNC(=O)C(=O)NC[C@@H](c2cccnc2)N3CCN(CC3)c4ccc(cc4)F)Cl C17177662
Cc1cccc(c1)NC(=O)CN2C(=O)/C(=C/c3cc(c(c(c3)Cl)OCC(=O)[O-])OC)/SC2=O C02924997
CC1(CCc2c(cc(c3c2oc(=O)cc3c4ccccc4)OCC(=O)NCC(=O)NCC(=O)[O-])O1)C C08877356
Cc1ccc(cc1)NC(=O)COc2c(cc(cc2Cl)/C=C/3\C(=O)N(C(=O)S3)CC(=O)[O-])OC C09324077
c1cc(ccc1C(=O)[O-])OCCNS(=O)(=O)c2cc(ccc2OCC(=O)N3CCOCC3)Cl C12429050
CN(CC(=O)Nc1ccc(cc1)N2CCOCC2)S(=O)(=O)c3cc(ccc3OC)/C=C/C(=O)[O-] C13069838
c1ccc(c(c1)CNc2ccc(cc2S(=O)(=O)N3CCC(CC3)C(=O)[O-])[N+](=O)[O-])Cn4cccn4 C13272753
CCCOc1c(cc(cc1Cl)/C=C/C(=O)Nc2ccc(cc2)S(=O)(=O)NCC(=O)[O-])OCC C13393598
c1cc(sc1)c2nnc(n2CC(=O)[O-])SCC(=O)Nc3cc4c(cc3[N+](=O)[O-])OCCCO4 C13443406
CC(=O)OCC1=C(N2[C@H]([C@H](C2=O)NC(=O)c3cn(nc3c4ccccc4)c5ccccc5)SC1)C(=O)[O-] C13640263
Cc1ccc(cc1C)OCc2ccc(o2)C(=O)N[C@H]3[C@@H]4N(C3=O)C(=C(CS4)COC(=O)C)C(=O)[O-] C13960022
CC(=O)OCC1=C(N2[C@@H]([C@@H](C2=O)NC(=O)c3ccc(o3)COc4ccc(cc4)OC)SC1)C(=O)[O-] C15947436
COc1cc(cc(c1OS(=O)(=O)c2ccccc2)Cl)/C=N/N=C/3\NC(=O)[C@H](S3)CC(=O)[O-] C16115826
C[C@H](C(=O)[O-])Oc1ccc(cc1OC)/C=C/2\C(=O)N(C(=S)S2)NC(=O)c3ccccc3[N+](=O)[O-] C16914013
Cc1ccc(cc1)S(=O)(=O)NN2C(=O)/C(=C\c3ccc(c(c3)OC)OCC(=O)[O-])/SC2=S C16915208
Cc1c(c([nH]c1C(=O)OC)C)C(=O)C2=C(C(=O)N([C@H]2c3cccc(c3)Cl)CCN4CCOCC4)[O-] C09177523
Cc1c(c(c(c(n1)OCC(=O)N/N=C/c2cc(c(cc2[O-])O)[N+](=O)[O-])C#N)COC)Br C19851592
Cc1c(c([nH]c1C(=O)OC)C)C(=O)C2=C(C(=O)N([C@H]2c3ccc(cc3)[N+](=O)[O-])Cc4cccnc4)[O-] C08827255
Cc1c(c([nH]c1C(=O)OC)C)C(=O)C2=C(C(=O)N([C@H]2c3ccc(cc3)Cl)CCCn4ccnc4)[O-] C09065089
CCOc1ccc(cc1)N(CC(=O)Nc2ccc(cc2)S(=O)(=O)[N-]c3nccc(n3)C)S(=O)(=O)C C22516847
CCOc1ccc(cc1)C2=NN([C@H](C2)c3ccc(cc3)OC)C4=NC(=O)[C@@H](S4)CC(=O)NCC(=O)[O-] C28159164
c1ccc(c(c1)C(F)(F)F)NC(=O)CN2C(=O)/C(=C/c3cc(ccc3OCC(=O)[O-])Cl)/NC2=O C32597700
CCOC(=O)c1c(c(c([nH]1)C)C(=O)C2=C(C(=O)N([C@H]2c3ccccc3OC)CCN4CCOCC4)[O-])C C33515750
COc1cccc2c1oc(c2)C(=O)C3=C(C(=O)N([C@@H]3c4ccc(c(c4)OC)O)CCN5CCOCC5)[O-] C33522993
c1cc(ccc1[C@@H]2C(=C(C(=O)N2CCN3CCOCC3)[O-])C(=O)c4ccc(cc4)Cl)OCC(=O)N C33769014
CCCOc1cccc(c1)C(=O)C2=C(C(=O)N([C@@H]2c3ccc(c(c3)OC)O)CCN4CCOCC4)[O-] C34941129
C[C@H](C(=O)[O-])O[C@H]1[C@@H]([C@@H](O[C@@H]2[C@@H]1O[C@@H](OC2)c3ccccc3)Oc4ccc(cc4)C(=O)C)NC(=O)C C35057115
CCOc1cccc(c1)C(=O)C2=C(C(=O)N([C@@H]2c3ccc(c(c3)OC)O)CCCN4CCOCC4)[O-] C35297757
c1cc(ccc1/C=C\2/C(=O)N(C(=O)S2)CCNC(=O)c3ccc(c(c3)[N+](=O)[O-])Sc4[n-]ncn4)F C13524861
CC(C)(C(=O)O[C@@H]1[C@@H]([C@@H]([C@H]([C@H](O1)C(=O)[O-])O)O)O)Oc2ccc(cc2)C(=O)c3ccc(cc3)Cl C35644337
CC(=O)c1cccc(c1)NC(=O)CSC2=C([C@H]([C@H](C(=N2)[O-])C(=O)OC)c3ccccc3OC)C#N C02588736
Cc1c(c([nH]c1C(=O)OC)C)C(=O)C2=C(C(=O)N([C@H]2c3ccc(cc3)OCC=C)CCN4CCOCC4)[O-] C33812929
C/C(=N\N\1C(=O)[C@H](S/C1=N\C)CC(=O)Nc2ccc(cc2F)F)/c3cccc(c3)OCC(=O)[O-] C09493109
c1cc(ccc1CS(=O)(=O)[C@H]2NN[C@@H](O2)CCNS(=O)(=O)c3ccc4c(c3)oc(n4)[O-])Cl C38794320
c1cc(ccc1/C=N/N=C/2\NC(=O)[C@H](S2)CC(=O)Nc3ccc(cc3)Br)OCC(=O)[O-] C33781259
Cc1cccn2c1nc(c2C(=O)C3=C(C(=O)N([C@@H]3c4ccc(c(c4)OC)O)CCCN5CCOCC5)[O-])C C40003751
c1ccc(c(c1)[C@@H]2C(=C(C(=O)N2CCOCCO)[O-])C(=O)c3ccc(cc3)Br)[N+](=O)[O-] C40076942
Cc1cc(ccc1OC)C(=O)C2=C(C(=O)N([C@@H]2c3cc(c(c(c3)OC)OC)OC)CCOCCO)[O-] C40085103
CCOc1ccc(cc1OC)[C@H]2C(=C(C(=O)N2CCOCCO)[O-])C(=O)c3ccc4c(c3)C[C@H](O4)C C40094922
COc1cc(ccc1OCC=C)[C@@H]2C(=C(C(=O)N2CCOCCO)[O-])C(=O)c3cc4ccccc4o3 C40097146
CCOc1ccc(cc1OCC)[C@H]2C(=C(C(=O)N2CCOCCO)[O-])C(=O)c3c(nc(s3)C)C C40098640
CN(C)S(=O)(=O)c1ccc(cc1)C(=O)C2=C(C(=O)N([C@H]2/C=C/c3ccccc3)CCOCCO)[O-] C40110526
CCOC(=O)c1c(c2c(nc(nc2s1)CS(=O)(=O)CC(=O)Nc3c(cc(cc3C)C)C)[O-])C C41105196
CCCOc1ccc(cc1OC)[C@H]2C(=C(C(=O)N2CCN3CCOCC3)[O-])C(=O)c4c(c([nH]c4C)C)C C41534975
c1cc(cc(c1)N2C(=O)[C@H]3[C@@H](N(O[C@@H]3C2=O)CCC(=O)N)c4ccc(cc4)OC(F)(F)F)C(=O)[O-] C33580498
COc1ccc(cc1C(=O)Nc2ccc(cc2)S(=O)(=O)[N-]c3ncccn3)S(=O)(=O)N4CCCC4 C44900264
COc1ccccc1NS(=O)(=O)c2cccc(c2)[N-]S(=O)(=O)c3ccc(cc3)S(=O)(=O)C C45866129
COc1ccc(cc1)c2ccnc(n2)N[C@H]3CO[C@H]4[C@@H]3OC[C@@H]4NC(=O)CC5(CCCC5)CC(=O)[O-] C05438876
CCO/C(=C\1/[C@H](C(=C(N=C1COCCNC(=O)c2cnccn2)C)C(=O)OC)c3ccccc3Cl)/[O-] C27655648
COc1ccccc1c2ccc(=O)n(n2)CC(=O)Nc3ccc(cc3)S(=O)(=O)[N-]c4ncccn4 C56901027
CC(=O)c1cccc(c1)NC(=O)CSC2=NC(=C([C@H]([C@H]2C#N)c3ccccc3OC)C(=O)OC)[O-] C63395337
Cc1cc(ccc1OCc2ccc(o2)C(=O)N[C@@H]3[C@H]4N(C3=O)C(=C(CS4)COC(=O)C)C(=O)[O-])Cl C08927961
CCOc1ccc(cc1)c2nnc(n2CC(=O)[O-])SCC(=O)Nc3ccc(cc3)N4CCOCC4 C13194871
CCOc1ccc(cc1)c2nnc(n2CC(=O)[O-])SCC(=O)Nc3ccc(cc3[N+](=O)[O-])OC C13195031
CCCc1nnc(n1CC(=O)[O-])SCC(=O)Nc2c(c(cs2)c3cccs3)C(=O)OCC C13202215
CCc1ccccc1NC(=O)CNc2ccc(cc2S(=O)(=O)N3CCC(CC3)C(=O)[O-])[N+](=O)[O-] C13211528
Cc1cccc(c1NC(=O)CSc2nnc(n2[C@@H](C)COC)COc3ccccc3F)C(=O)[O-] C13246504
CCN(CC)S(=O)(=O)c1ccc(c(c1)[N+](=O)[O-])Oc2ccc(cc2C(=O)[O-])S(=O)(=O)NC C13275520
Cc1cc(ccc1Cl)OCc2ccc(o2)C(=O)N[C@@H]3[C@@H]4N(C3=O)C(=C(CS4)COC(=O)C)C(=O)[O-] C15947424
c1cc(ccc1NC(=O)CSc2nnc(n2N)N/N=C/c3cc(ccc3[O-])[N+](=O)[O-])OC(F)(F)F C20527400
Cc1cc(no1)N2[C@@H](C(=C(C2=O)[O-])C(=O)c3c(c([nH]c3C)C(=O)OC)C)c4cccc(c4)OCC=C C25077415
CCOc1cc(ccc1O)[C@H]2C(=C(C(=O)N2CCCN3CCOCC3)[O-])C(=O)c4cc5ccccc5o4 C33767764
CC[C@@H](C)c1ccc(cc1)O[C@@H]2[C@@H]([C@@H]([C@@H]3[C@@H](O2)CO[C@@H](O3)c4ccco4)O[C@@H](C)C(=O)[O-])NC(=O)C C35057289
CC[C@H](C)c1ccc(cc1)O[C@@H]2[C@@H]([C@@H]([C@@H]3[C@@H](O2)CO[C@@H](O3)c4ccco4)O[C@@H](C)C(=O)[O-])NC(=O)C C35057291
CCOc1cccc(c1)C(=O)C2=C(C(=O)N([C@H]2c3cc(c(c(c3)Br)O)OC)CCOC)[O-] C35274087
Cc1ccc(cc1[N+](=O)[O-])S(=O)(=O)[N-]/N=C(\C)/c2ccc(cc2)S(=O)(=O)NCc3ccco3 C09661884
CCCN([C@@H](c1ccco1)C(=O)NCS(=O)(=O)c2ccc(cc2)C)C(=O)c3cc(ccc3[O-])[N+](=O)[O-] C36570220
CCCN([C@H](c1ccco1)C(=O)NCS(=O)(=O)c2ccc(cc2)C)C(=O)c3cc(ccc3[O-])[N+](=O)[O-] C36570221
CCC(=O)N[C@@](C(=O)OCC)(C(F)(F)F)Nc1ccc(cc1)S(=O)(=O)[N-]c2c(c(no2)C)C C03957237
CC(C)COc1ccc(cc1)C(=O)C2=C(C(=O)N([C@@H]2c3ccc(c(c3)OC)O)CCN4CCOCC4)[O-] C39827850
CCCOc1ccc(cc1)C(=O)C2=C(C(=O)N([C@H]2c3ccc(c(c3)OCC)O)CCN4CCOCC4)[O-] C39827853
CCCCOc1ccc(cc1OCC)[C@@H]2C(=C(C(=O)N2CCCO)[O-])C(=O)c3ccc4c(c3)OCCO4 C40052996
COc1cc(cc(c1O)Br)[C@H]2C(=C(C(=O)N2CCCO)[O-])C(=O)c3ccc(cc3)OCC=C C40053589
CC(C)CCOc1ccc(cc1OC)[C@@H]2C(=C(C(=O)N2CCOCCO)[O-])C(=O)c3cccs3 C40067095
CCCCOc1ccc(cc1OCC)[C@@H]2C(=C(C(=O)N2CCOCCO)[O-])C(=O)c3cccs3 C40067161
CCCCOc1ccc(cc1OCC)[C@H]2C(=C(C(=O)N2CCOCCO)[O-])C(=O)c3cccs3 C40067163
CCCOc1ccc(cc1OCC)[C@@H]2C(=C(C(=O)N2CCOCCO)[O-])C(=O)c3ccc(cc3)OCC C40077588
Cc1cc(ccc1C(=O)C2=C(C(=O)N([C@@H]2c3ccc(cc3)Br)CCOCCO)[O-])OC C40079589
Cc1cc(ccc1C(=O)C2=C(C(=O)N([C@@H]2c3ccc(cc3OC)OC)CCOCCO)[O-])OCC=C C40083037
Cc1cc(ccc1C(=O)C2=C(C(=O)N([C@H]2c3ccc(cc3OC)OC)CCOCCO)[O-])OCC=C C40083039
Cc1cc(ccc1C(=O)C2=C(C(=O)N([C@@H]2c3ccc(c(c3)OC)OCC=C)CCOCCO)[O-])OCC=C C40083075
Cc1cc(ccc1C(=O)C2=C(C(=O)N([C@H]2c3ccc(c(c3)OC)OCC=C)CCOCCO)[O-])OCC=C C40083077
Cc1cc(ccc1C(=O)C2=C(C(=O)N([C@H]2c3cccc(c3OC)OC)CCOCCO)[O-])OCC(C)C C40084744
Cc1cc(ccc1OC)C(=O)C2=C(C(=O)N([C@@H]2c3ccccc3Br)CCOCCO)[O-] C40085191
CCCOc1ccc(cc1C)C(=O)C2=C(C(=O)N([C@@H]2c3ccc(cc3)C(=O)OC)CCOCCO)[O-] C40091484
Cc1cc(ccc1OCC=C)C(=O)C2=C(C(=O)N([C@H]2c3ccc(c(c3)OC)OCC=C)CCOCCO)[O-] C40092067
Cc1cc(ccc1OC(C)C)C(=O)C2=C(C(=O)N([C@@H]2c3ccc(cc3)C(=O)OC)CCOCCO)[O-] C40093200
CC(C)CCOc1ccc(cc1OC)[C@H]2C(=C(C(=O)N2CCOCCO)[O-])C(=O)c3ccc(cc3)F C40094367
CCCCOc1ccc(cc1OC)[C@@H]2C(=C(C(=O)N2CCOCCO)[O-])C(=O)c3ccc(cc3)F C40094368
CCOc1cc(ccc1OCC=C)[C@@H]2C(=C(C(=O)N2CCOCCO)[O-])C(=O)c3cc4ccccc4o3 C40097078
COc1ccc(cc1[C@H]2C(=C(C(=O)N2CCOCCO)[O-])C(=O)c3cc4ccccc4o3)Br C40097137
COc1cccc2c1oc(c2)C(=O)C3=C(C(=O)N([C@@H]3c4ccccc4Br)CCOCCO)[O-] C40097910
CC(C)COc1ccc(cc1OC)[C@@H]2C(=C(C(=O)N2CCO)[O-])C(=O)c3cc4cccc(c4o3)OC C40098215
C=CCOc1ccc(cc1)C(=O)C2=C(C(=O)N([C@H]2c3cccc(c3)Br)CCOCCO)[O-] C40099311
CCCOc1ccc(cc1OCC)[C@H]2C(=C(C(=O)N2CCOCCO)[O-])C(=O)c3ccc(c(c3)F)C C40099821
CCOc1cccc(c1)C(=O)C2=C(C(=O)N([C@@H]2c3cccc(c3)Br)CCOCCO)[O-] C40100688
CCOc1cccc(c1)C(=O)C2=C(C(=O)N([C@@H]2c3ccccc3Br)CCOCCO)[O-] C40100806
CCCCOc1cccc(c1)C(=O)C2=C(C(=O)N([C@@H]2c3cccc(c3OC)OC)CCOCCO)[O-] C40101704
C=CCOc1cccc(c1)C(=O)C2=C(C(=O)N([C@@H]2c3cccc(c3)Br)CCOCCO)[O-] C40102050
CCOC(=O)c1ccc(cc1)/N=C\2/N(C(=O)C[C@@H](S2)C(=O)Nc3cccc(c3)C(=O)[O-])CC(=O)OC C58945520
Cc1c(c(c(c(c1O)OC)OC)O[C@H]2[C@@H]([C@@H]([C@@H]([C@@H](O2)C(=O)[O-])O)O)O)CCCCCCCCCCO C65742898
Cn1c(nnc1SCC(=O)Nc2ccccc2I)c3ccco3 C03601316
COc1ccc(cc1)/C=C\2/C(=O)N(C(=O)S2)CC(=O)NC34CC5CC(C3)CC(C5)C4 C08765841
COc1ccccc1c2c(cn(n2)c3ccccc3)[C@@H]4Nc5ccccc5C(=O)N4C6CC6 C08965909
c1cc(c(cc1NC(=O)Cn2nc(nn2)c3ccsc3)C(F)(F)F)Br C09216583
COc1ccc(cc1OC)[C@@H]2c3c(c4ccccc4[nH]3)C[C@H]5N2C(=S)N(C5=O)CC=C C02730297
COc1ccc(cc1OC)[C@H]2c3c(c4ccccc4[nH]3)C[C@H]5N2C(=S)N(C5=O)CC=C C02730296
CS(=O)(=O)Nc1cccc(c1)C2=NN([C@H](C2)c3cccs3)C(=O)c4cccs4 C09126939
c1cc(cc(c1)I)C(=O)OCC(=O)c2ccc3c(c2)NC(=O)CO3 C12528952
Cc1cccc(c1)c2cccc(c2)NC(=O)[C@@H]3CCCN(C3)C(=O)c4cccnc4OC C12583921
c1ccc(c(c1)n2c(c(cn2)C(=O)Nc3nc(cs3)c4cccnc4)C(F)(F)F)F C12823666
C[C@@H](C(=O)Nc1c(cccc1F)F)Sc2c3cnn(c3ncn2)c4ccc(cc4)F C13296334
COc1cc(cc(c1OC)OC)[C@@H]2CC3=C([C@H](CC(=O)N3)c4ccc(cc4)F)C(=O)C2 C13568535
c1cc(nc(c1)C2(CCOCC2)O)COc3ccc4c(c3)cc(cc4c5ccoc5)C#N C13606258
COc1cc(cc(c1OC)OC)[C@@H]2[C@@H]3CC=C[C@@H]3c4cc(ccc4N2)C(=O)N5CCCC5 C13641831
Cc1cccc(c1)NC(=O)CN2C(=O)/C(=C/c3cn(c4c3cccc4)C(C)C)/SC2=O C01161547
Cc1ccc(c(c1)C)NC(=O)CN2CCN(S2(=O)=O)Cc3ccc(cc3Cl)F C15725717
c1ccc(c(c1)C(=O)Nc2nnc(s2)SCC(=O)N3CCCCC3)Br C02998281
Cc1cc2n(n1)[C@H](C[C@H](N2)[C@@H]3CCCN(C3)C(=O)[C@@H](C)Oc4ccccc4F)C(F)F C19127354
Cc1ccccc1CN2C(=O)c3cc4ccccc4n3C[C@]2(C)C(=O)NC[C@@H]5CCCO5 C21859722
c1ccc(cc1)CN(c2ccccc2)C(=O)CN3C(=O)[C@@]4(CCc5c4cccc5)NC3=O C22059480
Cc1ccc2c(c1)[C@H](CC(O2)(C)C)NC(=O)CN(c3cc(cc(c3)C)C)S(=O)(=O)C C22329332
Cc1ccc2c(c1)[C@H](CC(O2)(C)C)NC(=O)CN(c3cccc(c3C)C)S(=O)(=O)C C22340824
CC(C)c1ccc(cc1)c2nc(cs2)C(=O)NC3CCN(CC3)C(=O)c4ccoc4 C22992672
Cc1c(sc(c1C(=O)Nc2cccc(c2)S(=O)(=O)N3CCCC3)n4cccc4)C C23681506
c1ccc(cc1)C(c2ccccc2)N3CCN(CC3)C(=O)C(=O)Nc4ccc(cn4)Cl C23960998
Cc1cccc(c1)N2C(=C([C@H](NC2=S)c3ccccc3C(=O)OC)C(=O)N(C)C)C C24273913
CCN(c1ccccc1)C(=O)CN2C(=O)[C@@](NC2=O)(C)c3cccc(c3)Br C03593437
CCn\1c(=O)/c(=C/c2ccc(cc2)N(C)C)/s/c1=C(/C#N)\C(=O)Nc3ccc(cc3)C C03257967
CC(=O)N1CCN(CC1)CC(=O)Nc2ccc(cc2)Oc3ccc(cc3)Br C16446608
Cc1c(n(c(c1C#N)NC(=O)CSc2ccc3c(c2)OCCCO3)c4ccccc4)C C24953544
c1ccc(c(c1)F)S(=O)(=O)N2CCN(CC2)CC(=O)NC34CC5CC(C3)CC(C5)C4 C12986264
CCc1cccc(c1NS(=O)(=O)c2c(n(c(c2C(=O)N3CCCCCC3)C)C)C)C C08604993
C[C@@H]1CN(C[C@H](O1)C)c2cc(ncn2)SCC(=O)Nc3cccc(c3Cl)Cl C38925216
C[C@@]1(C(=O)N(C(=O)N1)CC(=O)c2cc(ccc2OC)F)c3ccc(cc3Cl)Cl C39570489
C[C@H]([C@H]1CC[C@@H]2[C@@]1(CC(=O)[C@@]3([C@@H]2CC[C@H]4[C@@]3(CC[C@@H](C4)OC(=O)C)C)O)C)OC(=O)C C43757620
C[C@@H](c1ccc(c(c1)Br)OC)NC(=O)C2CCN(CC2)C(=O)c3ccco3 C46743545
Cc1ccc(c(c1)C)N2CCN(CC2)C(=O)C[C@H]3C(=O)NCCN3Cc4cccs4 C55358378
C[C@H](C(=O)Nc1ccc2c(c1)OCCO2)N3CCN(CC3)c4cccc(c4)C(F)(F)F C12549910
c1ccc(cc1)NC(=O)Cn2c3ccsc3c(=O)n(c2=O)Cc4ccccc4Cl C57427885
c1cc(ccc1c2cnc([nH]2)SCC(=O)N3CCC[C@H]3c4ccc5c(c4)OCCO5)F C57853833
Cc1cccc(c1NC(=O)CN2CCN(CC2)C(=O)c3csc(n3)c4cccs4)C C18127719
Cc1ccc(c(c1)NC(=O)[C@H](C)N2CCN(CC2)S(=O)(=O)c3ccccc3Cl)C C15022931
CC(=O)c1ccccc1NC(=O)c2c(ccs2)S(=O)(=O)N3CCc4ccccc4C3 C58481717
Cc1cc(c(n1c2ccc(cc2)N3CCOCC3)C)/C=C(\C#N)/C(=O)NC4CCCCC4 C59087225
c1ccc(c(c1)NC(=O)c2csc(n2)c3cccs3)S(=O)(=O)N4CCCCC4 C59338536
CCOc1ccc2c(c1)sc(n2)NC(=O)[C@@H]3CCCN(C3)C(=O)c4ccc(cc4)F C16469168
CN\1CCC/C1=N\S(=O)(=O)c2ccc(cc2)NC(=O)C3(CC3)c4ccc(cc4)Cl C59896522
Cc1ccc(cc1)C(=O)N2CCC[C@H](C2)C(=O)Nc3ccccc3Sc4nccn4C C60279286
c1ccc(c(c1)NC(=O)[C@@H]2CC(=O)N(C2)c3cccc(c3)Cl)Sc4nncs4 C60340674
CN(CC(=O)Nc1cccc(c1)Cl)S(=O)(=O)C2=CC3=C4CCCCC4=N[C@H]3C=C2 C63558346
Cc1c(c(on1)C)S(=O)(=O)Nc2ccc(cc2)n3c(cc(n3)C(F)(F)F)c4cccs4 C01032419
CC(=O)O[C@H]1CC[C@]2([C@@H](C1)CC[C@@H]3[C@@H]2[C@@H](C[C@]4([C@@]3(CC[C@@H]4c5ccc(=O)oc5)O)C)OC(=O)C)C C08382441
CCN(CC)C(=O)CN1c2ccccc2[C@@]3(C1=O)Nc4ccccc4C(=O)N3c5ccc(cc5)F C02170981
c1ccc(c(c1)C(=O)Nc2cccc(c2)c3nnc4n3CCCCC4)S[C@@H]5CCS(=O)(=O)C5 C08897946
CCS(=O)(=O)Nc1ccc(cc1)C2=NN([C@H](C2)c3ccc(o3)Cl)C(=O)c4cccs4 C09260725
Cc1cc(c2c(c1)c(=O)c3c(o2)C(=O)N([C@@H]3c4cc(c(c(c4)Br)O)OC)CCOC)C C02365803
C[C@H](C(=O)N1CCN(CC1)c2ccccc2OC)N3[C@@H](c4ccccc4C3=O)c5c[nH]c6c5cccc6 C09668395
CC[C@@]1(C(=O)N(C(=O)N1)CC(=O)N2CCC[C@H](C2)c3nc4ccccc4s3)c5ccc(cc5)C C09885030
CC[C@]1(C(=O)N(C(=O)N1)CC(=O)N2CCC[C@H](C2)c3nc4ccccc4s3)c5ccc(cc5)C C09885031
c1ccc2c(c1)c3c(s2)c(=O)n(c(=O)n3CC(=O)Nc4ccc(cc4)Cl)Cc5ccco5 C09959867
c1ccc(cc1)NC(=O)C2CCN(CC2)C(=O)c3nc(n(n3)c4ccc(cc4)F)c5cccs5 C11001622
Cn1cccc1C(=O)NC(=O)COC(=O)c2c3ccccc3nc\4c2CC/C4=C\c5ccccc5 C11407902
C[C@@H](C(=O)Nc1c2ccccc2oc1C(=O)N3CCOCC3)Oc4ccc(cc4)Br C12807735
COc1ccccc1N2CCN(CC2)C3=C(C(=O)c4ccccc4C3=O)NC(=O)c5cccs5 C09090869
Cc1ccc(c(c1)C)N2C[C@H](CC2=O)C(=O)Nc3ccccc3C(=O)N4CCN(CC4)c5ccccc5 C10342538
COc1ccccc1NC(=O)CSc2nnc3n2c(nc4c3c5c(s4)CCCC5)C6CC6 C01376579
c1c(c(=O)c(cn1C[C@H]2CCCO2)C(=O)N3CCCCCCC3)C(=O)NC4CCCCCCC4 C14882157
CNS(=O)(=O)c1ccc(c(c1)[N+](=O)[O-])Oc2ccc(cc2Br)Br C15175218
C[C@]1(C(=O)N(C(=O)N1)CC(=O)N2[C@@H](CC(=N2)c3cccs3)c4cccs4)c5ccc(cc5)F C16455711
Cc1cccc(c1NS(=O)(=O)c2ccc(cc2C)N3C(=O)C(CS3(=O)=O)(C)C)C(C)C C16666361
Cc1c2c(cc(nc2n(n1)[C@H]3CCS(=O)(=O)C3)C4CC4)C(=O)Nc5ccc(cc5)C(C)(C)C C19166170
C[C@H](C(=O)Nc1cc(ccc1Cl)Cl)Sc2nnc(n2C)[C@@H]3COc4ccccc4O3 C21181805
Cc1ccc(c(c1)Br)NC(=O)CSc2nnc(n2C)[C@@H]3COc4ccccc4O3 C22007077
c1ccc(c(c1)NC(=O)Cn2c(=O)c3c(c(n2)c4cccs4)sc(n3)N5CCCCC5)F C23108890
Cc1ccccc1n2c(=O)c3ccccc3n4c2nnc4SCC(=O)N[C@H]5CCCc6c5cccc6 C23601963
CN1c2ccccc2N(C1=C(C#N)C(=O)CSc3[nH]nc(n3)c4ccccc4Br)C C24094807
C[C@H]1CCc2c(sc3c2c(=O)n(cn3)CC(=O)N[C@@H](c4ccc5c(c4)OCCO5)C(C)C)C1 C24138081
CCOc1ccc(cc1S(=O)(=O)Nc2ccc(cc2)c3nnc4n3CCC4)Br C24756543
c1ccc(cc1)NC(=O)C[C@H]2C(=O)N(/C(=N\S(=O)(=O)c3ccccc3)/S2)c4ccccc4 C09667514
Cc1ccc(cc1)c2csc(n2)n3c(ncc3NC(=O)[C@H]4CC(=O)N(C4)c5cccc(c5)C)C C32616152
Cc1ccc(cc1)c2csc(n2)n3c(ncc3NC(=O)[C@@H]4CC(=O)N(C4)c5ccc(c(c5)C)C)C C32616211
Cc1ccc(c(c1)Cl)NC(=O)N2CCN(CC2)CCn3c4c(cccn4)nc3C(F)(F)F C33281933
C[C@@]12CC[C@@H]3[C@@H]([C@@H]1CC[C@@H]2O)CCC4=C/C(=N\OCC(=O)N5CCC[C@@H]5C(=O)OC)/CC[C@@]34C C34798730
c1cc(c(cc1Cl)S(=O)(=O)N2CCN(CC2)CC(=O)Nc3ccc(cn3)Cl)Cl C35526401
Cc1ccc(cc1)n2c(=O)n(c(=O)c(n2)C(=O)Nc3cccc(c3)F)Cc4ccccc4Cl C35715541
COCCN1CCN(CC1)C(=O)[C@H]2C[C@H](CN(C2)C(=O)Nc3ccccc3F)c4ccccc4 C35915024
c1cc(oc1)C(=O)Nc2c(c3c(s2)CCCC3)[C@@H](c4ccc5c(c4)OCO5)N6CCOCC6 C38546216
Cc1ccc(cc1C)N2C[C@@H](CC2=O)C(=O)Nc3cc(nn3c4nc(cs4)c5ccccc5)C C38862565
C[C@@H]1C[C@]2(CC(C1)(C)C)C(=O)N(C(=O)N2)CC(=O)OCC(=O)c3ccc(cc3)Br C22039459
CC(C)c1nnc2n1c3ccccc3n(c2=O)CCC(=O)Nc4ccc(cc4F)Br C40842404
Cc1cccc(c1C)OCC(=O)Nc2cc(nn2[C@H]3CCS(=O)(=O)C3)c4ccc(c(c4)C)C C41156044
CC(C)n1c2c(cn1)c(cc(n2)c3cccs3)C(=O)N4CCC(CC4)C(=O)Nc5ccccc5 C45716411
[H]/N=C\1/C(=C/c2cc(n(c2C)c3cc(cc(c3)C)C)C)/C(=O)N=C4N1N=C(S4)COc5cccc(c5)C C33924599
c1ccc(c(c1)NC(=O)[C@H]2CC(=O)N(C(=Nc3ccc(cc3)F)S2)Cc4ccc5c(c4)OCO5)F C35419361
Cc1c(c(n2c(n1)nc(n2)C(F)(F)F)C)CCC(=O)Nc3cc(c(c(c3)F)N4CCCC4)F C59352611
Cc1cc(no1)NC(=O)CSc2nnc(n2c3ccccc3)c4ccc(cc4)Br C59821779
CC[NH+](CC)c1ccc(cc1)/C=C\2/C(=O)c3cc4c(c(c3O2)C)OCN(C4)[C@H]5CCS(=O)(=O)C5 C62977256
c1ccc(cc1)N2[C@H](N=C3C(=CN=N3)C2=O)SCC(=O)Nc4ccc(cc4F)Br C63709845
Cc1ccc(c(c1)C)S(=O)(=O)N2CCC[C@@H](C2)c3nnc(s3)C(=O)Nc4cccc(c4)Cl C46124539
Cc1cccc(c1NC(=O)Cn2cc(ccc2=O)c3nc(no3)c4ccc(cc4)Br)C C67289263
Cc1ccc(c(c1)C(=O)N[C@@H]2[C@@H]3N(C2=O)C(=C(CS3)COC(=O)C)C(=O)[O-])C C08549596
CCn1cc(c(=O)c2c1cc(c(c2)F)NN3[C@@H]([C@@H](C3=O)Cl)c4ccc(cc4)OC)C(=O)[O-] C01084156
c1cc(ccc1N2C(=O)C[C@@H](C2=O)N(Cc3ccc4c(c3)OCO4)C(=O)/C=C/C(=O)[O-])Cl C09334494
c1cc2c(cc1OCC(=O)N(C[C@@H]3CCCO3)[C@@H]4CCS(=O)(=O)C4)occ2CC(=O)[O-] C13236100
C[C@H](COC)n1c(nnc1SCC(=O)N2CCCC[C@H]2C(=O)[O-])COc3ccccc3F C13253594
c1cc(cc(c1)S(=O)(=O)N2CCN(CC2)S(=O)(=O)c3cc(cs3)C(=O)[O-])[N+](=O)[O-] C13307225
CC(C)CN([C@H]1CCS(=O)(=O)C1)C(=O)Cn2cc(cc(c2=O)C(=O)[O-])[N+](=O)[O-] C13316850
C1CCc2c(c3c(s2)nc(n(c3=O)C[C@@H]4CCCO4)SCC(=O)N5CCCC[C@@H]5C(=O)[O-])C1 C13397217
c1cc(oc1)CNc2nnc(s2)SCC(=O)N3CCC[C@@H](C3)C(=O)[O-] C13402796
c1cc(oc1)CNc2nnc(s2)SCC(=O)N3CCC(CC3)C(=O)[O-] C13402807
C=CCn1c(nnc1SCc2c(cco2)C(=O)[O-])[C@@H]3CCS(=O)(=O)C3 C13405417
c1coc(c1C(=O)[O-])CSc2nnc(o2)Cn3nc(nn3)c4ccsc4 C13405992
CNS(=O)(=O)c1ccc(cc1)c2ccc(o2)/C=C\3/C(=O)N(C(=S)S3)CC(=O)[O-] C13457946
c1cc(ccc1N2C(=O)C[C@H](C2=O)N(Cc3ccc4c(c3)OCO4)C(=O)/C=C/C(=O)[O-])Cl C13615970
c1cc(cc(c1)Cl)N2C(=O)C[C@H](C2=O)N(Cc3ccc4c(c3)OCO4)C(=O)/C=C/C(=O)[O-] C09013860
c1cc(cc(c1)Cl)N2C(=O)C[C@@H](C2=O)N(Cc3ccc4c(c3)OCO4)C(=O)/C=C/C(=O)[O-] C18106835
C[C@H](C(=O)NCC=C)Sc1c2c(nc(n1)C3CC3)n(c(nc2=O)[O-])C4CC4 C22419093
Cc1c(sc(n1)C)C(=O)C2=C(C(=O)N([C@@H]2c3cc(c(c(c3)OC)OC)OC)CCCn4ccnc4)[O-] C09375212
CC(C)c1ccccc1N\2[C@@H]3CS(=O)(=O)C[C@@H]3S/C2=N\C(=O)COCC(=O)[O-] C32507942
Cc1c(c(n(c(=O)c1C#N)C)N2CCCC2)/C=C/3\C(=O)N(C(=S)S3)CCCC(=O)[O-] C33811882
CCN(CC)C(=O)Cn1c(=O)c2c(c(sc2n(c1=O)CC=C)C(=O)[O-])C C34779110
c1cc(sc1)c2nc(c(nn2)CCC(=O)N3CCN(CC3)CC(=O)N4CCCC4)[O-] C35923063
COc1cc(ccc1O)[C@@H]2C(=C(C(=O)N2C[C@H]3CCCO3)[O-])C(=O)c4ccco4 C00795065
Cc1ccc(c(c1)OCC(=O)N/N=C/c2ccc(o2)S(=O)(=O)[O-])C(C)C C02350235
c1ccc(cc1)N2C(=O)C[C@H](C2=O)N3CCN(CC3)CC/N=C/C4=C(C[C@@H](CC4=O)c5ccco5)[O-] C23441568
CCN([C@@H]1CCS(=O)(=O)C1)C(=O)CSc2nc(cc(n2)[O-])CC(=O)OC C08762893
CC(C)S(=O)(=O)[C@@H]([C@@H](c1ccccc1)/N=C(\[O-])/S(=O)(=O)C(C)C)C(=O)S(=O)(=O)C(C)C C39495194
CCn1c(nnc1SCC2=NC(=O)C3=C([C@@H](SC3=N2)C(=O)[O-])C)C4CC4 C39639651
CCn1c(c(c(c(c1=O)C#N)C)/C=C\2/C(=O)N(C(=S)S2)CCCC(=O)[O-])N3CCCC3 C39989658
CCCn1c(c(c(c(c1=O)C#N)C)/C=C\2/C(=O)N(C(=S)S2)CC(=O)[O-])N3CCCC3 C39990003
c1cc(c(cc1Br)S(=O)(=O)/N=C(/CCCN2C(=O)CNC2=O)\[O-])Br C40129664
Cc1ccc(o1)[C@@H]2C(=C(C(=O)N2CCN3CCOCC3)[O-])C(=O)c4c(c([nH]c4C)C)C C41534999
Cc1c(c(n(n1)C)C)C(=O)C2=C(C(=O)N([C@H]2c3cc(c(c(c3)OC)OC)OC)CCOC)[O-] C41539567
CC[C@@]12[C@@H](C(=O)[C@H]([C@@]1([C@@H](C(=C2C(=O)OC)[O-])C(=O)OC)C)C(=O)OC)C(=O)OC C44477678
Cc1ccccc1n2ccnc2SC/C(=N/S(=O)(=O)c3cnn(c3)C)/[O-] C48676024
C[C@H]1CN(C[C@@H](O1)C)/C(=C(\C#N)/C(=O)CCc2nnc(o2)c3ccsc3)/[O-] C49268562
COc1cccc(c1)N/C(=C(\C#N)/C(=O)[C@@H]2CC(=O)N(C2)Cc3ccco3)/[O-] C49499055
COc1ccccc1N/C(=C(\C#N)/C(=O)[C@H]2CC(=O)N(C2)Cc3ccco3)/[O-] C50922480
COc1cc(cc(c1OC)OC)[C@@H]2CC(=Nc3n2nc(n3)SC)C(=O)[O-] C20677011
CCCCc1nnc(s1)/N=C(/C(=O)N2CCC[C@@H](C2)C(=O)NC3CC3)\[O-] C51839948
CCCCc1nnc(s1)/N=C(/C(=O)N2CCC[C@H](C2)C(=O)NC3CC3)\[O-] C51839951
Cc1cc(c(n1C(C)C)C)/C(=N/S(=O)(=O)N2CCC(CC2)C(=O)OC)/[O-] C52767438
COc1cc(cc(c1OCC(=O)[O-])CC=C)/C=C(/C#N)\C(=O)N2CCOCC2 C59248271
CC1(CC(=C(C(=O)C1)/C=N/CCN2CCN(CC2)[C@@H]3CC(=O)N(C3=O)c4ccccc4)[O-])C C19362436
CCCS(=O)(=O)[N-]c1cccc(c1)C(=O)N2CCN(CC2)CCC(=O)OC C64066195
Cc1c(sc(n1)C(C)C)/C(=N/S(=O)(=O)N2CCC(CC2)C(=O)OC)/[O-] C64608696
CC1=C(N=C([C@@H]1S(=O)(=O)[N-]c2ccccc2OC)C)c3nnc(o3)C4CCC4 C65186469
CC1=NC(=C([C@H]1S(=O)(=O)[N-]c2cccc(c2)C(=O)C)c3nnc(o3)C4CCC4)C C65193978
CCn1cc(cn1)S(=O)(=O)[N-]c2nc(cs2)c3ccc(cc3)NC(=O)C C66247043
c1cc(cc(c1)S(=O)(=O)CC(F)F)/C(=N/c2[nH]nc(n2)c3ccco3)/[O-] C67135680
CCN1C(=O)C(=Cc2ccc(c(c2)OCC)O[C@H](C)C(=O)[O-])C(=O)N(C1=S)CC C04660386
Cc1nnc(s1)SCC2=C(N3[C@@H]([C@H](C3=O)NC(=O)[C@@H](C)n4cc(cn4)Cl)SC2)C(=O)[O-] C09355859
Cc1c(cn(n1)[C@H](C)C(=O)N[C@H]2[C@H]3N(C2=O)C(=C(CS3)CSc4nnc(s4)C)C(=O)[O-])Cl C12406518
CCCc1nnc(n1CC(=O)[O-])SCC(=O)N(CC)[C@@H]2CCS(=O)(=O)C2 C13034203
CCOc1ccc(cc1)c2nnc(n2CC(=O)[O-])SCC(=O)NCCOC C13034387
CN(C)S(=O)(=O)c1cccc(c1)NC(=O)COc2ccccc2OCC(=O)[O-] C13190106
CC(=O)Nc1cc(ccc1OC)S(=O)(=O)Oc2ccccc2OCC(=O)[O-] C13197076
C[C@H](C(=O)NCCOC)Sc1nnc(n1CC(=O)[O-])c2ccc(cc2)OC C13232032
CC(C)[C@H](C(=O)[O-])n1c(nnc1SCC(=O)N2CCN(CC2)C(=O)C)c3cccs3 C13234829
CCOc1cc(ccc1OCC(=O)N2CCOCC2)C(=O)N3CCC[C@H](C3)C(=O)[O-] C13260547
CNS(=O)(=O)c1ccc(c(c1)C(=O)[O-])Sc2nnc(n2C3CC3)C4CC4 C13273319
CCOC(=O)c1c(nn(c1C)c2ccc(cn2)NC(=O)CSCC(=O)[O-])C C02581761
C=CCn1c(nnc1SCC(=O)N2Cc3ccccc3C[C@@H]2C(=O)[O-])[C@@H]4COc5ccccc5O4 C13417642
COC(=O)CSC1=C([C@@H](C(=C(N1)[O-])C(=O)OC)c2ccccc2[N+](=O)[O-])C#N C19848399
CC(=O)O[C@@H]1CO[C@@H]([C@@H]([C@H]1OC(=O)[O-])OC(=O)C)Oc2ccc(cc2)[N+](=O)[O-] C08497695
c1cc(oc1)C(=O)C2=C(C(=O)N([C@H]2c3ccc(cc3)O)CCCN4CCOCC4)[O-] C13161722
COc1ccccc1/C=C/[C@@H]2[C@@H](C(=O)N2CC(=O)[O-])NC(=O)COc3ccccc3 C21298958
CCOC(=O)N1CCN(CC1)[C@H](c2ccncc2)c3c(cc(n(c3=O)CCOC)C)[O-] C22697906
c1ccc(cc1)N(CC(=O)N2CCN(CC2)c3ccc(cc3)[N+](=O)[O-])CC(=O)[O-] C34926591
CC(=O)N[C@H]1[C@@H]([C@@H]2[C@@H](CO[C@@H](O2)c3ccco3)O[C@@H]1Sc4ccc(cc4)F)OCC(=O)[O-] C35058053
Cc1c(sc(n1)C)C(=O)C2=C(C(=O)N([C@H]2c3cccc(c3OC)OC)CCOC)[O-] C35566736
Cc1ccc(cc1)CN2[C@H]([C@H](OC2=O)c3cccc(c3)NC(=O)COC)C(=O)[O-] C35743512
C[C@]12CC(=O)[C@H]3[C@H]([C@@H]1CC[C@@]2(C(=O)COC(=O)CCC(=O)[O-])O)CCC4=CC(=O)C=C[C@]34C C12879355
CCNC(=O)COc1ccc(cc1OCC)/C=C/C(=O)C2=C([C@@H](N=C2C)C(=O)[O-])C C39701166
C[C@]12[C@@H](C(=O)[C@@H]([C@]1(C(=C([C@@H]2C(=O)OC)[O-])C(=O)OC)C)C(=O)OC)C(=O)OC C39930111
c1ccc(cc1)COC(=O)N2CCN([C@H](C2)C(=O)[O-])Cc3ccc(cc3)[N+](=O)[O-] C39941157
COc1cccc2c1oc(c2)C(=O)C3=C(C(=O)N([C@@H]3c4cccnc4)CCCO)[O-] C40053266
Cc1c(sc(n1)C)C(=O)C2=C(C(=O)N([C@@H]2c3ccc(cc3)[N+](=O)[O-])CCCO)[O-] C40053384
COc1cc(ccc1OCC=C)[C@@H]2C(=C(C(=O)N2CCO)[O-])C(=O)c3ccco3 C40068334
Cc1ccc(o1)C(=O)C2=C(C(=O)N([C@@H]2c3ccc(cc3)C(=O)OC)CCOCCO)[O-] C40075490
COc1cccc(c1)[C@H]2C(=C(C(=O)N2CCOCCO)[O-])C(=O)c3ccc4c(c3)OCCO4 C40096336
CCCc1nnc(n1CC(=O)[O-])SCC(=O)c2c([nH]c(c2C(=O)OCC)C)C C13201982
CCCCS(=O)(=O)/N=C(/CN1C(=O)[C@](NC1=O)(C)c2ccc(cc2)OC)\[O-] C48552506
CC[C@H](C)c1ccc(cc1)N/C(=C(\C#N)/C(=O)CN2CCN(C(=O)C2=O)CC)/[O-] C51030795
CN(C)C(=O)c1ccc(cc1)N/C(=C(\C#N)/C(=O)c2ccc(cc2)/C=N/OC)/[O-] C51474118
COc1cc(ccc1OC(=O)c2ccc(cc2)[N+](=O)[O-])[C@H]3N[C@@H](CS3)C(=O)[O-] C57311738
COc1cc(ccc1OC(=O)c2ccc(cc2)[N+](=O)[O-])[C@H]3N[C@H](CS3)C(=O)[O-] C57311745
COc1cc(cc(c1OC)OC)C(=O)Oc2cccc(c2)[C@@H]3N[C@@H](CS3)C(=O)[O-] C57311815
COc1cc(cc(c1OCC(=O)[O-])CC=C)/C=N/NC(=O)CN2CCOCC2 C59248967
CC(=O)N[C@H](C1CCCC1)/C(=N/S(=O)(=O)c2ccc(cc2[N+](=O)[O-])OC)/[O-] C48566784
CCOc1ccc(cc1)N2C(=O)C[C@H](C2=O)N(Cc3ccco3)C(=O)/C=C/C(=O)[O-] C59489271
C[C@H](CS(=O)(=O)[N-]c1cccc(c1)F)C(=O)NC[C@H]2CN(C(=O)O2)C3CC3 C62523030
COc1cc(cc(c1OC)OC)NC(=O)C[N-]C2=NC(=N[C@@H]3C2=NC=N3)Cl C39232513
C[C@H](/C(=N/S(=O)(=O)N1CCC(CC1)C(=O)OC)/[O-])OC[C@@H]2CCCCO2 C64102907
Cc1c(c(n(n1)C)C)CCCN(C)c2c(cc(c[nH+]2)[N-]S(=O)(=O)C)C(=O)[O-] C35397765
Cn1ccnc1[C@](C/C(=N/c2ncn(n2)Cc3ccccc3)/[O-])(C(F)(F)F)O C65089755
CCS(=O)(=O)[N-]c1ccc(cc1OC)NC(=O)[C@@H](C)Sc2nncn2C C65658817
CCN(CCCNC(=O)c1ccccc1[N-]S(=O)(=O)CC)S(=O)(=O)C C65874686
CCCS(=O)(=O)[N-]c1cccc(c1)C(=O)Nc2cnn(c2)CC(=O)N(C)C C66672788
CCNC(=O)Cn1ccc(n1)[N-]S(=O)(=O)c2ccc(cc2)OCCOCC C67245246
c1ccc2c(c1)OC[C@H](O2)c3csc(n3)NC(=[NH2+])N C00343945
CCOC(=O)[C@@]1(CCc2c(c(n[nH]2)O)C1)[NH3+] C01654585
C[C@@H]1CCCC[C@H]1[NH2+][C@@H](C)C(=O)NC(=O)N C07092138
C[C@H](C(=O)NC(=O)N)[NH2+]C1CCCCCC1 C07043368
c1cc(c(cc1O)O)C[NH2+]C2CCC(CC2)O C19918607
c1cc2c(cc1[C@H](c3ccsc3)[NH3+])[nH]c(=O)c(=O)[nH]2 C35379724
c1cc2c(cc1[C@H](c3ccoc3)[NH3+])[nH]c(=O)[nH]2 C35379761
C[C@@H](CNc1ccc(c2c1[nH+]ccc2)N)O C35600200
c1cc(c(cc1F)F)NC(=O)N[C@@H]2C[C@H]2[NH3+] C36263156
c1cc(ncc1S(=O)(=O)N)NC2[C@H]3[C@@H]2C[NH2+]C3 C36268476
c1cc(c(cc1C[NH2+][C@H]2CCC[C@H](C2)O)O)O C37164910
C[C@@H]1C[C@H](CN(C1)C(=O)[C@@H](CC(=O)N)[NH3+])C C37481786
C1CC[NH2+][C@@H](C1)C(=O)N2CCC[C@H](C2)CNC(=O)N C37820859
C[C@@H]1CC[C@@H](CN1C(=O)[C@@](C)(C2CC2)[NH3+])C(=O)N C37821645
C[C@H]1CC[C@@H](CN1C(=O)[C@@](C)(C2CC2)[NH3+])C(=O)N C37821646
C[C@@](C1CC1)(C(=O)N2CCCC[C@@H]2C(=O)N)[NH3+] C37996531
C[C@H](c1ccccc1NC(=O)Nc2cccc(c2)F)[NH3+] C38076377
CC(C)(C)C(=O)NC1(CC[NH+](CC1)C)/C(=N/O)/N C41066725
CC(C)c1[nH]nc(n1)c2c[nH]c(n2)C3(CCC3)[NH3+] C41161393
CC1CCC(CC1)NC(=O)Nc2cccc(c2)[C@@H](C)[NH3+] C41711935
c1cc(c(cc1N)C[NH+]2CCCC[C@H]2CO)O C42432092
C[C@@H](Cc1c[nH]nc1c2ccc(cc2)O)[NH3+] C44463319
C1CCC(C1)(/C(=N\O)/N)C(=O)N[C@@H]2C[NH+]3CCC2CC3 C44784407
C[C@H](/C(=N/O)/N)C(=O)N[C@H]1CC[NH+]2[C@@H]1CCCC2 C44877112
C1CCCC(CCC1)(C(=O)[O-])[NH2+][C@@H]2CCCC[C@H]2[NH3+] C48846583
c1ccc2c(c1)c(c(c[nH+]2)/C(=N\O)/N)N3CCC[C@@H](C3)O C48963944
C1Cc2c(s/c(=N/C(=O)CNC(=O)C[NH3+])/[nH]2)C1 C49547678
C1C[C@H]2[C@H](CC[NH+]2C1)NC(=O)c3c(c([nH]n3)C4CC4)N C50324595
c1c(c[nH]c1C(=O)NC2CCC(CC2)[NH3+])Br C51694935
C1CC[C@@H]([C@@H](C1)NC(=O)C2CCC(CC2)[NH3+])O C52009689
CC1CCC(CC1)(CO)NC(=O)C(C)(C)[NH3+] C53127288
C1CC[C@@H]([C@H](C1)C(=O)N2CCC(CC2)CC(=O)N)[NH3+] C55088751
C[C@@H]1CC[C@H](C[C@@H]1[NH3+])C(=O)N2CCC(CC2)CC(=O)N C55134499
C[C@H]1[C@@H](CCC[C@@H]1[NH3+])C(=O)N2CCC(CC2)CC(=O)N C55134523
C[C@@H]1CCC[C@H]([C@@H]1[NH3+])C(=O)N2CCC(CC2)CC(=O)N C55134533
C[C@@H]1CC[C@@H](CN1C(=O)C[C@@H]2CCCC[C@@H]2[NH3+])C(=O)N C55134585
C[C@@H]1CC[C@H](C[C@@H]1C(=O)N2CCCC[C@@H]2C(=O)N)[NH3+] C55135154
C1CCN([C@H](C1)C(=O)N)[C@@H]2CCC[C@@H]2C[NH3+] C42404622
C1CCN([C@@H](C1)C(=O)N)C(=O)[C@H]2CCC[C@@H](C2)[NH3+] C55088967
c1cc2c(cc1[C@@H](c3c[nH]nc3)[NH3+])CCC(=O)N2 C62775839
C[C@@]1(CCC[NH2+]C1)C(=O)NC2CCC(CC2)C(=O)N C62854684
C[C@]1(CC[NH2+]C1)C(=O)Nc2cccc(c2)S(=O)(=O)N C62888645
C[C@@H](c1ccc(cc1)S(=O)(=O)N)[C@H](C)[NH3+] C63028918
c1ccc2c(c1)c(c[nH]2)C(=O)N[C@H]3CCC[C@@H]3[NH3+] C63173457
c1ccc2c(c1)c(c[nH]2)C(=O)N[C@@H]3CCC[C@H]3[NH3+] C63173459
COc1cccc(c1O)C(=O)N[C@H]2CCC[C@@H]2[NH3+] C63173569
COc1cccc(c1O)C(=O)N[C@H]2CCC[C@H]2[NH3+] C63173571
c1[nH]c2c(n1)c(ncn2)N[C@@H]3CCC[C@H]3[NH3+] C63177438
C1CCN([C@@H](C1)[C@@H]2CCC[NH2+]2)CC(=O)NC(=O)N C63190288
c1cc(c(nc1)C(=O)N[C@H]2CCCCC[C@H]2[NH3+])O C63211049
COCCN1C(=O)/C(=C\c2cn(c3c2cccc3)CC(=O)[O-])/C(=O)N(C1=O)c4ccccc4 C09265117
C[C@H](C(=O)[O-])N=C1C[C@H](CC(=O)C1C(=O)CCCN2C(=O)c3ccccc3C2=O)c4ccccc4 C12364880
Cc1c(c(n(n1)C)C)S(=O)(=O)Nc2c(cc(c(c2OC)OC)OC)C(=O)[O-] C13032839
CCCN([C@H]1CCS(=O)(=O)C1)C(=O)CSc2nnc(n2CC(=O)[O-])c3cccs3 C13033659
c1ccc(c(c1)[C@H](CC(=O)[O-])NC(=O)CCN2C(=O)c3cccc(c3C2=O)[N+](=O)[O-])Cl C13172925
COc1cc(cc(c1OC)OC)C(=O)N2CCc3cc(c(cc3[C@H]2CC(=O)[O-])OC)OC C13181845
CCCNC(=O)CN(C)C(=O)CSc1nnc(n1CC(=O)[O-])c2cccs2 C13204542
C=CCn1c(=O)c2c(csc2nc1SCC(=O)N3CCCC[C@@H]3C(=O)[O-])c4ccco4 C13254669
c1cc(c(cc1S(=O)(=O)N2CCC(CC2)C(=O)[O-])[N+](=O)[O-])Sc3nnnn3C[C@@H]4CCCO4 C13273579
COc1ccccc1c2nnc(n2CC=C)SCC(=O)N3CCCC[C@H]3C(=O)[O-] C13396210
Cn1c2c(cn1)c(ncn2)SCC(=O)Nc3cc(c(cc3C(=O)[O-])OC)OC C13408943
Cc1c(cn(n1)[C@@H](C)C(=O)N[C@H]2[C@H]3N(C2=O)C(=C(CS3)COC(=O)C)C(=O)[O-])Br C13640286
c1ccc(cc1)Cn2c(nnc2SCC(=O)Nc3[n-]ncn3)c4ccncc4 C19851958
COc1cccc(c1OCCN2CCOCC2)CCN3C[C@H](CC3=O)C(=O)[O-] C19851979
COc1cccc(c1OC)[C@H]2C(=C(C(=O)N2CCN3CCOCC3)[O-])C(=O)c4ccco4 C19911891
COCCN1[C@H](C(=C(C1=O)[O-])C(=O)c2ccco2)c3cc(c(c(c3)OC)OC)OC C09233574
Cc1ccc(o1)[C@@H]2C(=C(C(=O)N2CCCn3ccnc3)[O-])C(=O)c4ccc5c(c4)OCCO5 C09374284
CC(=O)N1CCN(CC1)CC[C@H]2CN(CC[C@H]2CC(=O)[O-])C(=O)COc3ccccc3 C20463230
Cc1c(c(n[nH]1)C)C(=O)C2=C(C(=O)N([C@@H]2c3ccco3)CCCN4CCOCC4)[O-] C13690586
CN(c1ccccc1C(=O)Nc2ccc(cc2)S(=O)(=O)[N-]c3ncccn3)S(=O)(=O)C C22526938
CCOC(=O)N1CCN(CC1)[C@@H](c2ccncc2)c3c(cc(n(c3=O)CCOC)C)[O-] C22697904
COC(=O)c1ccc(cc1)[C@H]2C(=C(C(=O)N2CCCn3ccnc3)[O-])C(=O)c4ccncc4 C33367017
c1ccnc(c1)[C@H]2C(=C(C(=O)N2CCCn3ccnc3)[O-])C(=O)/C=C/c4ccco4 C33544144
Cc1ccc(cc1)O[C@@H]2[C@@H]([C@@H]([C@@H]3[C@@H](O2)CO[C@@H](O3)c4ccco4)OCC(=O)[O-])NC(=O)C C35057892
Cc1c(sc(n1)C)C(=O)C2=C(C(=O)N([C@@H]2c3ccccc3[N+](=O)[O-])CCOC)[O-] C06309125
Cc1c(sc(n1)C)C(=O)C2=C(C(=O)N([C@@H]2c3cccc(c3OC)OC)CCOC)[O-] C35566734
C[C@]12CC(=O)[C@H]3[C@@H]([C@@H]1CC[C@@]2(C(=O)COC(=O)CCC(=O)[O-])O)CCC4=CC(=O)C=C[C@@]34C C35806312
CC(C)S(=O)(=O)c1c(ccc(c1[O-])S(=O)(=O)Oc2ccccc2)[C@@H](CC=O)NC=O C39498720
CC1=C2C(=NC(=NC2=O)CSc3nnc(s3)NCCOC)S[C@H]1C(=O)[O-] C39680339
COc1cc(cc(c1OC)S(=O)(=O)NCCN2CCOCC2)/C=C/C(=O)[O-] C13076042
c1ccc(cc1)COC(=O)N2CCN([C@@H](C2)C(=O)[O-])Cc3ccc(cc3)[N+](=O)[O-] C39941156
Cc1ccc(o1)C(=O)C2=C(C(=O)N([C@@H]2c3ccc(c(c3)OC)OC)CCCO)[O-] C40046749
Cc1ccc(o1)C(=O)C2=C(C(=O)N([C@H]2c3ccc(cc3)C(=O)OC)CCOCCO)[O-] C40075491
Cc1ccc(o1)C(=O)C2=C(C(=O)N([C@H]2c3ccc(cc3OC)OC)CCOCCO)[O-] C40075543
Cc1cc(ccc1C(=O)C2=C(C(=O)N([C@@H]2c3ccco3)CCOCCO)[O-])OC C40079758
Cc1cc(ccc1OC)C(=O)C2=C(C(=O)N([C@@H]2c3ccco3)CCOCCO)[O-] C40085175
Cc1c(sc(n1)C)C(=O)C2=C(C(=O)N([C@@H]2c3ccc(c(c3)OC)OC)CCO)[O-] C40098814
Cc1c(sc(n1)C)C(=O)C2=C(C(=O)N([C@H]2c3ccc(cc3)C(=O)OC)CCO)[O-] C40098878
CS(=O)(=O)c1ccc(cc1)S(=O)(=O)[N-]c2cccc(c2)S(=O)(=O)NCc3ccco3 C45520848
Cc1cc(nc(n1)n2c(c(c(n2)C)C/C(=C(/C#N)\C(=O)NCCCOC)/[O-])C)C C49102377
COc1cc(ccc1OC(=O)c2ccc(cc2)[N+](=O)[O-])[C@@H]3N[C@@H](CS3)C(=O)[O-] C57311736
COc1cccc(c1OC)CN2C(=O)[C@@](N=C2[O-])(C(F)(F)F)NC(=O)c3ccco3 C02441659
COCCOCCS(=O)(=O)NCCCc1ccc(cc1)[N-]S(=O)(=O)C C62225482
C[C@@H](/C(=N/S(=O)(=O)c1ccc(cc1[N+](=O)[O-])OC)/[O-])S(=O)(=O)C(C)C C52741625
COc1cc(cc(c1OC)OC)NC(=O)C[N-]C2=NC(=N[C@H]3C2=NC=N3)Cl C39232514
Cc1c(cc(o1)CN(C)C(=O)c2cc(ccc2[N-]S(=O)(=O)C)F)C(=O)OC C63694772
Cc1ccc(cc1[N-]S(=O)(=O)C)NC(=O)[C@H](C)Sc2nnnn2C3CC3 C64474210
CCN(CC)C(=O)CN1CCN(CC1)c2ccc(c(c2)C(=O)[O-])NC(=O)COC C64589878
CCOC(=O)c1cnn2c1nc(cc2[O-])CN(CC=C)[C@H]3CCS(=O)(=O)C3 C66559616
COCCCOc1ccc(cn1)/C(=N/S(=O)(=O)c2ccc(c(c2)C#N)F)/[O-] C66735628
c1ccc(cc1)N[C@H](C[NH3+])C(F)(F)F C08737780
C[C@]12CC[C@H](C[C@@H]1CC[C@@H]3[C@H]2CC[C@]4([C@H]3CC[C@H]4[NH3+])C)O C12658402
CC(C)(C(=O)Nc1ccc(cc1Cl)Cl)[NH3+] C19672685
c1c(cc(c2c1CC[C@H]([C@H]2O)[NH3+])Cl)Cl C19795451
CCc1ccc(cc1)[C@H]([C@H](C(C)C)[NH3+])O C32011807
Cc1ccc(c(c1)[C@@H]([C@@H](CC(C)C)[NH3+])O)C C32014043
Cc1c(c(n[nH]1)C)C2(CCCCCC2)[NH3+] C33487457
CC(C)(C)Nc1ccc(c2c1cc[nH+]c2)N C35332684
C[C@H]1CCC[C@H](C1)Nc2ccc(c3c2cc[nH+]c3)N C35332932
c1cc(sc1)[C@H](c2ccc3c(c2)CC(=O)N3)[NH3+] C35380381
CC[C@](C[NH3+])(c1c(cc(cc1C)C)C)O C36158353
c1c([nH]c(n1)C2(CCCC2)[NH3+])C(F)(F)F C37479653
Cc1ccc(cc1NC(=O)C2(CCCC2)[NH3+])Cl C37616082
c1ccc(c(c1)NC(=O)C2CCC(CC2)[NH3+])Cl C37623139
c1ccc(c(c1)C#N)N[C@@H]2CCCC[C@H]2[NH3+] C38050816
c1cc(ncc1Br)N[C@H]2CCCC[C@@H]2[NH3+] C38051034
CC(C)Cc1ccc(cc1)[C@@](C)(CO)[NH3+] C38124475
Cc1ccc(cc1[C@@H](C)[C@H](C[NH3+])O)C(C)(C)C C41267772
C[C@@H](c1ccc(cc1)C2CCCCC2)[C@H](C[NH3+])O C41299812
Cc1ccc(c(c1)C)[C@@H](c2ccccc2)[C@H](C[NH3+])O C41325712
C[NH+]1CC[C@@H](C1)Nc2cc(cc(c2)F)N C42545080
c1cc(c(cc1N)F)SC[C@H]2CCCC[NH2+]2 C43495532
c1cc(c(cc1Br)O)CCC[NH3+] C44282390
CC1(C[C@@H]1NC(=O)C2(CCCCC2)[NH3+])C C45136456
C[C@H](CC(=[NH2+])N)Sc1ccccc1Br C48257609
c1cc(ccc1NC(=O)[C@@H]2C[C@@H]2[NH3+])Cl C50456523
Cc1cc(cc(c1)NC(=O)[C@@H]2C[C@H]2[NH3+])C C50456666
Cc1cc(ccc1NC(=O)[C@@H]2C[C@H]2[NH3+])Cl C50457775
c1cc(c(cc1F)Cl)NC(=O)[C@@H]2C[C@H]2[NH3+] C50458160
Cc1cc(cc2c1[nH+]c3c(c2NN)CCCC3)F C51169680
c1cc2c(c(c1)O)CC[C@@H]2[NH2+][C@@H]3CCCC[C@@H]3O C51997395
C1CC[C@@H]([C@H](CC1)O)[NH2+][C@@H]2CCCC[C@@H]2O C52014862
C[C@H]1CCCC[C@@H]1NC(=O)[C@@H]2CCC[C@@H]([C@@H]2C)[NH3+] C55123496
[truncated: 83,005 more chars]
