# Supplementary material for: PyRMD Studio: A Unified Suite for Next-Generation, AI-Powered Virtual Screening
Source: J Chem Inf Model. 2026 May 19;66(11):6197–203. doi: 10.1021/acs.jcim.6c00648 (PMC13250901; doi:10.1021/acs.jcim.6c00648)
Supplement: Supplementary file 2 [file ci6c00648_si_002.zip › decoys/vgfr2_decoys.ism]

CC(C)[C@@H](C(=O)NC(=O)N)OC(=O)C[C@@H]1C(=O)Nc2ccccc2S1 C04546375
CC(C)NC(=O)NC[C@@H]1[C@H]([C@H]([C@@H](O1)CC(=O)N2CCc3c2cccc3)O)O C08624334
c1cc(ccc1/C=C/C(=O)NC(=S)Nc2ccc(cc2)C(=O)N)[N+](=O)[O-] C09229554
c1cc(sc1)c2nnc(n2N)SCC(=O)NNC(=O)c3cccs3 C11591866
C[C@H](c1ccc(cc1)S(=O)(=O)N)NC(=O)NC[C@@H]2COc3ccccc3O2 C12778490
Cc1cn(c(=O)nc1NCCc2c[nH]c3c2cccc3)[C@@H]4C[C@@H]([C@H](O4)CO)O C16940374
Cc1cc2c(c(=O)n1Cc3cccnc3)[C@@H](C(=C(O2)N)C#N)c4ccc(c(c4)O)O C01471265
C1CCC(CC1)(CNC(=O)CSc2nc([nH]n2)N)N3CCOCC3 C26862879
Cc1c(cccc1NC(=O)CN2C(=O)[C@]3(CCc4c3cccc4)NC2=O)C(=O)N C27244776
c1cc2c(cc1C(=O)NNC(=O)c3cc(c[nH]3)Br)nn[nH]2 C28813930
c1cc(c(=O)[nH]c1)C(=O)NCCCc2c(c(n(n2)c3ccc(cc3)F)N)C#N C31796106
c1ccc(cc1)CNC(=O)NC2(CCCC2)C(=O)NNC(=O)[C@H]3CCCO3 C32260596
Cc1c(sc(n1)S[C@@H](C)c2nc(nc(n2)N(C)C)N)CC(=O)N C32765475
CC(C)(C)NC(=O)[C@@H](c1c(cc(cc1O)O)O)N(C)C(=O)c2ccco2 C36529202
c1ccc2c(c1)c(cc(=O)[nH]2)C(=O)OCC(=O)Nc3c(ccs3)C(=O)N C07679665
c1cc(sc1)C(=O)NNC(=O)CSc2nnc(n2N)C3CCCCC3 C39578293
C[C@H]1CCCC[C@@]12C(=O)N(C(=O)N2)CC(=O)NNC(=S)NCC=C C41960925
c1cc(ccc1CNC(=O)[C@H]2CCCN(C2)C(=O)NC3CC3)S(=O)(=O)N C44458635
C[C@H]1CN(C[C@@H](O1)C)CCNC(=O)NNC(=O)c2cc(c[nH]2)Br C45525806
Cc1cc(c(n1c2ccccc2F)C)C(=O)[C@@H](C#N)c3nc(nc(n3)N)N C49436746
c1ccc2c(c1)[C@]3([C@H]4[C@@H]([C@@H](N3)CCC(=O)N)C(=O)N(C4=O)C5CCCC5)C(=O)N2 C20610572
CC[C@@H](C)N1C(=O)[C@@H]2[C@H](N[C@@]3([C@@H]2C1=O)c4cc(ccc4NC3=O)F)CC(=O)N C35374907
CCCCN1C(=O)[C@@H]2[C@H](N[C@]3([C@@H]2C1=O)c4ccccc4NC3=O)CCC(=O)N C16022259
CCCCN1C(=O)[C@@H]2[C@H](N[C@@]3([C@@H]2C1=O)c4ccccc4NC3=O)CC(=O)N C20567253
Cc1cnc(c(c1OC)C)CNC(=O)C(=O)Nc2ccccc2CC(=O)N C51847961
CN1C(=O)C(=C(C12CCCC2)N)/C(=N/OCC(=O)N(C)Cc3ccsc3)/N C54390518
CC(C)[C@@H](C(=O)N1CCC(CC1)NS(=O)(=O)c2ccccc2)NC(=O)N C11155619
CN(C)c1nc(nc(n1)N)CO/N=C(/c2cc(cs2)Br)\N C55047229
C[C@H](c1ccc(cc1)S(=O)(=O)N)NC(=O)Nc2cccc3c2OCCO3 C56722346
C1C2CC3CC1CC(C2)(C3)CC(=O)NNC(=O)CC[C@H]4C(=O)NC(=O)N4 C15902275
CNC(=O)CCSc1nc([nH]n1)N/N=C/c2cc(ccc2O)Cl C59818937
C[C@H](C(=O)NNC(=O)C)Sc1nnc(n1N)c2ccc(cc2)Br C59845380
CCNC(=O)[C@H]1CCCN(C1)C(=O)NCCc2ccc(cc2)S(=O)(=O)N C61794411
C[C@H](c1[nH]c2ccccc2n1)NC(=O)N[C@H](C)C(=O)NCc3ccco3 C62521188
Cn1c2c(c(=O)[nH]c1=O)n(c(n2)NN)Cc3c(cccc3Cl)Cl C62720519
Cc1ccc(cc1)/C=C/S(=O)(=O)NCC(=O)NNC(=O)NC(C)C C63271499
CC(C)N(C(C)C)C(=O)CO/N=C(\C1=C(C2(CCCC2)N(C1=O)C)N)/N C63456351
CCCC(=O)N[C@@H]1Nc2cc(ccc2S1)[N-]S(=O)(=O)c3c[nH+]c[nH]3 C63743440
c1ccc(cc1)CNC(=O)[C@H]2N[C@H](NO2)CC(=O)NC3=C[C@@H]4C(=CC=N4)C=C3 C63807973
CC(C)(C)C1=N[C@@H]2N(C1)N=C(S2)NCCCc3c(c(n[nH]3)N)C#N C63959733
c1ccc(cc1)COc2c[nH]c(cc2=O)C(=O)N[C@H]3NN[C@@H](S3)[C@@H]4CCCO4 C64436027
CCN(CC)C(=O)CNC(=O)NNC(=O)c1cc(c[nH]1)Br C64771447
CC(C)CNC(=O)NNC(=O)c1ccc(cc1)S(=O)(=O)NC(C)C C65181823
CC(C)CNC(=O)NNC(=O)CNC(=O)c1ccc(o1)Br C65623170
c1cc(oc1)c2ccc(c(=O)[nH]2)C(=O)NCc3ccc(cc3)S(=O)(=O)N C65834566
c1cc(ccc1C[C@@H](CNC(=O)c2ccc(c(c2)O)[N+](=O)[O-])C(=O)N)F C66051685
C[C@@H]1CCC[C@@H](C1)NC(=O)CN2CCN(CC2)[C@@H](C)C(=O)NC(=O)N C66566587
CC1(CCCC1)CNC(=O)N[C@H](CO)[C@@H](c2ccc(cc2)[N+](=O)[O-])O C66704909
CC[C@H](c1[nH]c2ccccc2n1)NC(=O)c3ccc(o3)S(=O)(=O)N C66766915
c1ccc2c(c1)n(c(=O)o2)CCCC(=O)Nc3ccc(cc3)CNC(=O)N C67263094
CCOc1cc2c3c(c1)[C@@]4(c5c(c6ccccc6[nH]5)CC[NH2+]4)C(=O)N3C(C=C2C)(C)C C04082409
CC1(Cc2c(c(sc2C([NH2+]1)(C)C)NC(=O)c3cc4ccccc4oc3=O)C#N)C C04281255
Cc1ccc[nH+]c1N[C@H](c2ccc(cc2)[N+](=O)[O-])c3ccc4cccnc4c3O C00947297
CC1(CC2=C([C@@H](Nc3c(cc(c[nH+]3)Br)N2)c4ccc(cc4)OC)C(=O)C1)C C10494099
Cn1c2c(c(n1)C(=O)N3CCCCCC3)C[C@H](CC2)[NH2+]CCc4c[nH]c5c4cccc5 C14733283
c1ccc(cc1)[C@@H]2OCc3cc(cc(c3O2)C[NH+]4CCCC[C@@H]4C(=O)N)Br C16047073
Cc1ccccc1C2(CC[NH+](CC2)C[C@@H](c3ccc4c(c3)CCCN4C(=O)C(C)C)O)O C19236911
Cn1cc(c2c1cccc2)[C@H](C[NH+]3CCC4(CC3)C[C@@H](c5ccc6ccccc6c5O4)O)O C19290372
CCCC(=O)N1c2ccc(cc2C[C@@H]1C)[C@H](C[NH+]3CCc4c(c5cccc(c5[nH]4)C)C3)O C19501704
CCCC(=O)N1c2ccc(cc2C[C@@H]1C)[C@H](C[NH+]3CCc4c5ccccc5[nH]c4[C@@H]3C)O C19501708
c1ccc2c(c1)[C@@]3([C@@H](C[C@@H]4[NH+]3CCC4)C(=O)Nc5c(c(c(c(c5F)F)F)F)F)C(=O)N2 C20513142
CCOc1ccc(cc1)[C@H]2c3c(c4ccccc4[nH]3)CCN2Cc5[nH]cc([nH+]5)C C20907248
C[NH+]1CCc2c(sc3c2C(=O)N[C@H](N3)c4ccc(o4)c5ccc(c(c5)Cl)OC)C1 C22078646
Cc1ccc2c(c1)S(=O)(=O)NC3(N2)CC[NH+](CC3)Cc4ccc(cc4)OC(F)(F)F C24905695
Cc1cc(c(cc1Br)S(=O)(=O)NC2CC([NH2+]C(C2)(C)C)(C)C)OC C27587941
Cc1cccc(n1)/C=C\2/C3=C(C=C[C@@H]4[C@@H]3C(=CC([NH2+]4)(C)C)C)c5c(ccc(c5OC)O)O2 C28823567
C[NH+]1CCc2c(sc3c2C(=N[C@H](N3)c4cccc(c4)OC(=O)c5ccccc5)O)C1 C36093625
c1ccc2c(c1)C(=[NH+]C3=C([C@@H](C4=C(N23)CCCC4=O)c5cccc(c5)Cl)C#N)N C02500528
Cc1c(s/c(=N/C(=O)C2=CC3=[NH+][C@@H](C[C@@H](N3N2)C(F)(F)F)c4ccco4)/[nH]1)C C01326488
c1ccc(cc1)C2=c3cc(ccc3=[NH+]C(=O)[C@H]2Sc4nnc(s4)N)Cl C39215042
CN(Cc1ccccc1)C(=O)[C@H]2[C@H](CC[C@@H]3[C@@H]2C[C@H]4c5c(c6ccccc6[nH]5)CC[NH+]4C3)O C39227928
c1ccc(cc1)C2=c3ccc(cc3=[NH+]C(=O)[C@H]2Sc4nnc(s4)N)Cl C39355816
c1ccc(cc1)C[P@]2(=O)N[NH+]3C[C@@H]4C=C(C(=C[C@@H]4C[C@@H]3CO2)c5ccccc5O)Cl C39466533
CCC[C@@H](C)C(=O)N1C[C@H](C2(C1)CC[NH2+]CC2)C(=O)NC3CCCCCCC3 C39659731
CCOC(=O)C1=C(OC2=c3ccccc3=[NH+]C(=O)[C@H]2[C@@H]1c4ccc(cc4)Cl)N C39916279
CC(C)(C)[C@H]1C[C@@H](N(N1)c2ccccc2)C(=O)N/N=C\C3=c4ccccc4=[NH+]C3 C39314996
COc1ccc(cc1[C@@H](c2ccc(cc2)I)[NH3+])[N+](=O)[O-] C40177399
c1ccc(cc1)N2CCN(CC2)c3c(c([nH+]cn3)N4CCCc5c4cccc5)N C40727015
CC(C)[NH+]1CCC2(CC1)N[C@@H](CC(=N2)c3ccc4c(c3)OCO4)c5cc(ccc5O)Cl C20765033
C[NH+](C)[C@H](CNC(=O)Nc1cc(ccc1Br)Br)c2ccco2 C58891869
C[NH+](C)C1(CCCCC1)CNC(=O)N2CCC(CC2)NC(=O)C3CCCCC3 C62474320
CC(C)(CNC(=O)N1CCC(CC1)NC(=O)C2CCCCC2)[NH+]3CCCCC3 C62474747
C[C@H]1C(=c2ccccc2=[NH+]1)CCN/C(=C/3\C(=NN(C3=O)[C@H]4Nc5ccccc5S4)C)/C C63097162
c1ccc2=[NH+]CC(=c2c1)CC(=O)OCc3nc(c4c5c(sc4n3)CCCCC5)N C63182481
C[C@@H]1C(=c2ccccc2=[NH+]1)CCN/C(=C\3/C(=NN(C3=O)[C@@H]4Nc5ccccc5S4)C)/C C63097153
Cc1ccc2=[NH+][C@H](C(=c2c1)NC(=O)c3ccc(cc3)Cl)C(=O)NCC(C)C C63752547
C[C@H]1C(=C(NO1)C)C(=O)NC[C@H](c2ccccc2Cl)C3=c4ccccc4=[NH+]C3 C63791078
Cc1ccccc1N2[C@@H](C(=CN2)[C@@H](C)NC(=O)[C@@H]3C(=c4cc(ccc4=[NH+]3)OC)C)C C64083990
CC1=C([C@@H](N(N1)C)Cl)CN2CCC3=c4ccccc4=[NH+][C@@H]3[C@@H]2c5cccc(c5)O C64093833
c1ccc2=[NH+]C(=O)[C@H](C=c2c1)CC(=O)NNc3c(cc(cc3Cl)Cl)Cl C64109050
CC(C)(C)/[NH+]=C\1/[C@]2(CCCN(C2)C(=O)Cc3cccs3)Nc4ccccc4N1 C65260054
c1ccc2c(c1)CN[C@]3(CCN(C3)C(=O)CC4CCCC4)/C(=[NH+]/C5CCCC5)/N2 C65265902
Cc1ccc(cc1S(=O)(=O)N2CC[C@]3(C2)/C(=[NH+]/C(C)(C)C)/Nc4ccccc4CN3)F C65266040
CCOC(=O)N1CCC2(CC1)[NH2+][C@H](CC(=N2)c3ccccc3O)c4ccc(cc4)Cl C65298522
C[C@H]1CCC[C@H]([C@@H]1C)NC(=O)[C@@H](C)[NH+]2CCC(CC2)C(=O)NC3CCCCC3 C65964832
Cc1ccc(cc1C)/[NH+]=c\2/c(cc3ccc(cc3o2)O)C(=O)NC[C@@H]4CCCO4 C67298452
Cc1ccc(c(c1)/[NH+]=c\2/c(cc3ccc(cc3o2)O)C(=O)NC[C@@H]4CCCO4)C C67298513
c1ccc(c(c1)/[NH+]=c\2/c(cc3ccc(cc3o2)O)C(=O)NC[C@@H]4CCCO4)Cl C67298644
Cc1cc(ccc1/[NH+]=c\2/c(cc3ccc(cc3o2)O)C(=O)NCc4ccco4)F C67299307
C[NH+](C)C1(CCCC1)CNC(=O)N2CCC(CC2)[C@H](c3ccc(cc3)Cl)O C67582100
C[C@@H](C(=O)[O-])NC(=O)c1ccc(s1)C#CC(C)(C)O C04698072
CC1([C@@H](N[C@@](S1)(C(=O)[O-])O)C(=O)OC)C C01635217
C[C@@H](C(=O)[O-])NC(=O)c1cc(c([nH]1)Cl)Cl C20214595
Cn\1cc([nH]/c1=N\C(=O)c2ccc(=O)[nH]c2)[O-] C20362217
C1CC[C@@H]2[C@@H](C1)C[C@@H](N2S(=O)(=O)N)C(=O)[O-] C34754856
C1CC[C@@H]2[C@H](C1)C[C@@H](N2S(=O)(=O)N)C(=O)[O-] C19802799
c1cc(sc1)[C@@H]2c3c(nc[nH]3)C[C@H](N2)C(=O)[O-] C33318768
CNC(=O)CNC(=O)N1CCC[C@@H](C1)C(=O)[O-] C37225117
C1C[C@H](CN(C1)C(=O)N2CCC[C@@H](C2)C(=O)[O-])C(=O)N C37297049
c1c(cnc2c1c(=O)n(c3c2N[C@@H](CC3=O)O)[O-])Br C39450291
CCOc1cc2c(cc1O)[C@H]3CO[P@](=O)(NN3CC2)[O-] C39465469
c1cc(c(c(c1NC(=O)N2C[C@H](C[C@H]2C(=O)[O-])O)F)F)F C40536725
C1CCN([C@@H](C1)CC(=O)[O-])C(=O)N2CCC[C@@H](C2)C(=O)N C40547693
C1CCN([C@H](C1)CC(=O)[O-])C(=O)N2CCC[C@@H](C2)C(=O)N C40547694
C[C@@H]1C[C@@H](CN(C1)C(=O)N[C@@H]([C@@H](C)O)C(=O)[O-])C C40552378
C1CCN([C@H](C1)CC(=O)[O-])C(=O)N2CCC[C@@H]2C(=O)N C40558527
Cc1csc(n1)NC(=O)NC2(CCC(CC2)C)C(=O)[O-] C40559052
CC(C)(C)CNC(=O)N1C[C@@H](C[C@@H]1C(=O)[O-])O C40605277
CC(C)(C)CNC(=O)N1C[C@@H](C[C@H]1C(=O)[O-])O C40605279
CC1CCC(CC1)NC(=O)NC(C)(C)C(=O)[O-] C40911920
C[C@H]1CCC[C@@](C1)(C(=O)[O-])NC(=O)c2cc(c[nH]2)Cl C41034093
Cc1csc(n1)NC(=O)N[C@@]2(CCC[C@@H](C2)C)C(=O)[O-] C41036068
C1C[C@H](CN(C1)C(=O)N)C(=O)N2CCC[C@@H]2CC(=O)[O-] C42144765
C1C[C@@H](N(C1)C(=O)N2CCC[C@@H]2C(=O)N)CC(=O)[O-] C42164923
Cc1c(c(n(n1)C)N2C[C@H](CC[C@@H]2C)C(=O)N)C(=O)[O-] C42429508
C[C@@H]1CC[C@@H](CN1C(=O)N2CCC[C@@H](C2)C(=O)[O-])C(=O)N C42439416
C[C@@H]1CCC[C@@H](C1)NC(=O)N[C@H](C)C(=O)[O-] C42462926
C[C@H](C(=O)[O-])NC(=O)Nc1nc2c(s1)CCC2 C42476839
c1cc(ccc1C(=O)[O-])N2C(=O)[C@@H]3[C@H]4C[C@@H]([C@@H]3C2=O)[C@@H]([C@H]4O)O C43753755
C[C@@H]1CCC[C@](C1)(C(=O)[O-])NC(=O)N2CCCC[C@@H]2CO C48858705
C[C@H]1CCC[C@](C1)(C(=O)[O-])NC(=O)N2CCCC[C@@H]2CO C48858708
C[C@@H]1CCC[C@](C1)(C(=O)[O-])NC(=O)N2CCC[C@@H]2CO C48865783
C[C@H]1CC[C@H](CN1C(=O)C2(CCC2)C(=O)[O-])C(=O)N C50292421
C1C[C@@H](C(=O)NC1)NC(=O)N2CCC[C@H](C2)C(=O)[O-] C50398189
C1C[C@H](C(=O)NC1)NC(=O)N2CCC(CC2)C(=O)[O-] C50398196
C[C@@H]1CCN([C@H](C1)C)C(=O)N[C@@H]([C@@H](C)O)C(=O)[O-] C51749102
C1CC[C@H]([C@@H](C1)NC(=O)N2CCCC[C@@H]2C(=O)[O-])O C52011590
C1CC[C@H]([C@@H](C1)NC(=O)N2CCO[C@@H](C2)C(=O)[O-])O C52012321
C[C@H]1C[C@@H]1NC(=O)NC2(CCC(CC2)C)C(=O)[O-] C52296538
C[C@H]1CCC[C@](C1)(C(=O)[O-])NC(=O)NC(C)C C41067624
c1cc(ccc1N[C@H]2CCCC[C@H]2O)S(=O)(=O)[O-] C59409934
c1cc2cc(cc(c2c(c1)O)O)S(=O)(=O)[O-] C59479257
CC(C)(C)[C@H](C(=O)[O-])NC(=O)N1CC[C@H](C1)O C61712956
C[C@@H]1CCC[C@](C1)(C(=O)[O-])NC(=O)N2CC[C@@H](C2)O C61713099
C[C@H]([C@H](C(=O)[O-])NC(=O)N1CCC(CC1)(C)C)O C61823744
C1CCCC(CC1)(C(=O)[O-])NC(=O)N2CCC(=O)NCC2 C62100928
C1CCC(CC1)[C@@H](C(=O)[O-])NC(=O)N2CCC(=O)NCC2 C62100948
C1CCN([C@H](C1)C(=O)N)C(=O)N2CC[C@@H](C2)C(=O)[O-] C62136220
C[C@H](C(=O)NC)NC(=O)N1CCC(CC1)(C)C(=O)[O-] C62843529
CC[C@@]1(CCN(C1)C(=O)N2CCC[C@@H]2C(=O)N)C(=O)[O-] C62924585
C1CCCNC(=O)CNC(=O)CCC(=O)NCC(=O)NCC1 C03897361
Cc1ccc(cc1N[C@@H]2[C@@H]([C@@H]([C@@H](CO2)O)O)O)[N+](=O)[O-] C03897839
c1ccc(cc1)O[C@@H]2[C@@H]([C@H]([C@H]([C@H](O2)CO)O)O)O C04081957
C/C(=N\NC(=O)N)/c1cc2ccc(cc2oc1=O)O C05003944
c1ccc2c(c1)cccc2O[C@H]3[C@@H]([C@H]([C@@H]([C@H](O3)CO)O)O)O C05234418
c1ccc2cc(ccc2c1)O[C@@H]3[C@@H]([C@H]([C@@H]([C@H](O3)CO)O)O)O C06118793
c1ccc(c(c1)O[C@H]2[C@H]([C@H]([C@@H]([C@@H](O2)CO)O)O)O)Cl C11024132
c1ccc2c(c1)cccc2O[C@H]3[C@H]([C@H]([C@@H]([C@@H](O3)CO)O)O)O C12406255
c1ccc(cc1)O[C@@H]2[C@@H]([C@H]([C@@H]([C@@H](O2)CO)O)O)O C00058284
C[C@@H]1[C@H]([C@@H]([C@@H]([C@H](O1)Nc2ccccc2[N+](=O)[O-])O)O)O C13549808
Cc1ccc(c(c1)[N+](=O)[O-])N[C@@H]2[C@H]([C@H]([C@@H]([C@H](O2)C)O)O)O C16667180
C/C(=C\c1c(c(=O)[nH]c(=O)[nH]1)[N+](=O)[O-])/c2ccc(cc2)N C16855527
CNC(=O)c\1cc2ccccc2o/c1=N\NC(=O)N C17063178
CSc1c2c(c([nH]n2)[C@@H]3[C@H]([C@@H]([C@@H](O3)CO)O)O)ncn1 C05424974
c1c(c(nc(c1C#N)SCc2c(non2)N)N)C#N C18191098
C[C@@H]1C(=O)N(c2cccc(c2O1)N)C[C@H](CO)O C19941931
CCNC(=O)NC(=O)[C@@H](C)n1c(c(c(n1)C)N)C C20420534
c1c(c(cc2c1OCC(=O)N2)NC[C@H]3COCCO3)N C38062624
CCCC1=C[C@@H](N=N1)[C@@H]2NN[C@@H]3N2N=C(S3)N C39334481
COC(=O)[C@H]1CCCCN1C(=O)c2cc(cc(c2)N)N C40320165
CCn1c(c(c(=O)[nH]c1=O)N2CCCC[C@H]2CO)N C40415639
Cc1c[nH]/c(=N\S(=O)(=O)c2cnc(nc2)NN)/s1 C41071142
c1cc(c(cc1N)N)c2nnnn2C[C@H]3CCCO3 C42014796
C[C@]1(CCS(=O)(=O)C1)NNC(=O)NC2CCC(CC2)O C42962051
C1CCC2(CC1)O[C@@H]3[C@H]([C@@H]([C@@H]([C@@H]([C@H]3O2)O)O)O)O C44168154
c1conc1C(=O)Nc2cc3c(cc2N)OCC(=O)N3 C44585044
C1CCC(CC1)(/C(=N\O)/N)C(=O)N[C@@H]2CCS(=O)(=O)C2 C44784188
CC(C)[C@@H](/C(=N/O)/N)C(=O)N1CCC(CC1)O C44864673
C[C@]1(CCS(=O)(=O)C1)Nc2cc3c(cc2N)c(=O)[nH]cn3 C44924312
C1CC(CCC1C(=O)[O-])NC(=O)N2CCC(CC2)[NH3+] C48836096
c1c(c(cc2c1OCC(=O)N2)N3CCC[C@H]3CO)N C48862738
CCC[C@H]1CC2=C([C@@H]([C@@H]([C@@H]([C@@H]2O)O)O)O)[C@@H](O1)OC C49181976
CC1=C([C@H](NC(=O)N1)c2cccc(c2)[N+](=O)[O-])C(=O)N C17043519
CO[C@@H]1CCC[C@H]1n2c(nnn2)c3cc(cc(c3)N)N C50377068
c1cc(c(cc1/C(=N\O)/N)F)Sc2c3c(nc[nH]3)ncn2 C51036516
c1cnc(cc1CO[C@@H]2c3c([nH]cn3)N=C(N2)N)Cl C27564148
C1CCC(CC1)(CO)NC(=O)[C@H]2CCCN(C2)C(=O)N C53074390
CC1CCC(CC1)(CO)NC(=O)c2cc(=O)[nH]c(=O)[nH]2 C53103283
C[C@@H]1CCC[C@](C1)(CO)NC(=O)c2cc(=O)[nH]c(=O)[nH]2 C53105834
C[C@H]1CCC[C@](C1)(CO)NC(=O)[C@@H]2CCCN(C2)C(=O)N C53106308
CC1CCC(CC1)(CO)Nc2c(=O)[nH]c(=O)[nH]n2 C53109600
Cc1cc2c(o1)CC(C[C@H]2NC(=O)c3nc([nH]n3)N)(C)C C55166497
CC1CCC(CC1)(/C(=N/O)/N)NC(=O)[C@@H]2COCCO2 C55305385
C1CCCC(CC1)(/C(=N\O)/N)NC(=O)[C@@H]2COCCO2 C55305390
C1CCCC(CC1)(/C(=N\O)/N)C(=O)N2CCC[C@@H]2CO C44785697
CC(C)c1c(c(n[nH]1)C(=O)N2CCC[C@@H]2CO)N C50321368
CC(C)n1cc(cn1)Nc2c(n(c(=O)[nH]c2=O)C)N C61683596
C1C[C@H]([C@@H](C1)NC(=O)C2CCOCC2)/C(=N\O)/N C61887086
C[C@H](C(=O)N(C)C)NC(=O)c1cc2cc(ccc2[nH]1)N C62834241
CC1=NN2[C@@H](S1)NC(=CC2=O)CSc3nc([nH]n3)N C63646690
C[C@@H](C(=O)[O-])NC(=O)NC12CC3CC(C1)CC(C3)C2 C03895629
c1ccc2c(c1)c3ccccc3n2C(=O)N[C@@H](CO)C(=O)[O-] C01631640
C1CC[C@H]([C@@H](C1)c2nnc(s2)N)C(=O)[O-] C00618752
c1cc(ccc1Cn2c(=O)ccc(n2)[O-])C(=S)N C19507856
Cc1c(cccc1[N-]S(=O)(=O)C(F)F)N C20082398
C=CCNc1nc2c(s1)c([nH]c(=S)n2)[O-] C21949825
C(=O)Nc1c(nc([nH]c1=S)[S-])C(F)(F)F C26438781
CCn1cc(c(n1)c2nnc(n2C3CC3)[S-])N C08340360
c1c(cn[nH]1)NC(=O)[C@H]2[C@H]3C[C@@H]([C@@H]2C(=O)[O-])C=C3 C35764114
Cc1c(c(n[nH]1)C)NC(=O)[C@@H]2CC=CC[C@@H]2C(=O)[O-] C36736416
Cc1cccc(c1[N-]S(=O)(=O)C(F)F)N C36925551
c1cc(c(cc1c2[nH]c(nn2)[S-])Cl)O C36948341
Cc1c(sc(n1)N)SCc2cc(=O)c(co2)[O-] C37036586
Cc1cc(ccc1S(=O)(=O)[N-]c2cc(on2)C)N C37055194
c1c(c([nH]c1C(=O)NC2(CCCC2)C(=O)[O-])Cl)Cl C37365873
C1CCNC(=O)[C@@H](C1)NC(=O)[C@@H]2CC=CC[C@@H]2C(=O)[O-] C37793793
C1CCNC(=O)[C@@H](C1)NC(=O)[C@H]2CC=CC[C@@H]2C(=O)[O-] C37793795
Cc1cc(=O)oc2c1c(cc(c2O)O)C(=O)[O-] C39377037
C[C@H]1CCCC[C@H]1NC(=O)NC2(CCC(CC2)C)C(=O)[O-] C40551028
Cc1csc(n1)NC(=O)NC2(CCCCCC2)C(=O)[O-] C40559055
C[C@H]1CCC[C@@H](C1)NC(=O)NC2(CCCCC2)C(=O)[O-] C40572064
C[C@H]1CCC[C@H](C1)NC(=O)NC2(CCCCC2)C(=O)[O-] C40572068
C[C@@H]([C@H](C(=O)[O-])NC(=O)N1CC[C@@H]2CCCC[C@@H]2C1)O C40590683
C[C@H]1CCCC[C@@]1(C(=O)[O-])NC(=O)c2cc(c[nH]2)Cl C41037449
C[C@@H]1CCCC[C@]1(C(=O)[O-])NC(=O)c2cc(c([nH]2)Cl)Cl C41037466
c1cncc(c1S[C@@]2(CCSC2)C(=O)[O-])N C42007980
c1cncc(c1SC2(CCSCC2)C(=O)[O-])N C42008345
Cc1ccc(c(c1)N)SC2(CCS(=O)(=O)CC2)C(=O)[O-] C42334852
CCN(C)C(=O)Nc1ccc(cc1C(=O)[O-])O C42431848
c1cc(ccc1c2[nH]c(=O)cc(n2)C[NH-])Cl C23231808
c1cc(c(cc1N)F)S(=O)(=O)[N-]c2nncs2 C43592410
CC1(C[C@@H]1NC(=O)NC2CCC(CC2)C(=O)[O-])C C45138961
C1CCCC(CC1)(C(=O)[O-])NC(=O)N2CCCC[C@@H]2CO C48858739
Cc1nnc(o1)Sc2ccc(cc2N)C(=O)[O-] C51038396
c1ccc(c(c1)/N=C/c2ccc(cc2O)O)[O-] C00227156
CC[C@H](C(=O)[O-])[C@]1(COc2c1ccc(c2)O)O C52260576
CS(=O)(=O)N1CCc2c(ccc(c2N)C(=O)[O-])C1 C54474800
c1c(nc(s1)N)C(=O)N2[C@H]3CCCC[C@@H]3C[C@@H]2C(=O)[O-] C55188230
Cc1ccc(cc1)/C=N/Nc2[nH]c(nn2)[S-] C06272719
c1c2c(nc(c1C(=O)N)N3CCC(CC3)C(=O)[O-])CCC2 C43404853
Cc1c(cccc1S(=O)(=O)[N-]c2ccon2)N C61685149
c1cc(c2c(c1)n(cc(c2=O)C(=O)[O-])C[C@H]3CCCO3)N C62321582
c1cc(c(cc1N)N2C(=O)CC3(C2=O)CCCC3)C(=O)[O-] C62831897
Cc1cc(ccc1N2CCC(CC2)(C)C(=O)[O-])C(=O)N C62843626
CC[C@]1(CCCN(C1)C(=O)c2c(nc(s2)N)C)C(=O)[O-] C62870606
C[C@@]1(CCN(C1)c2cccc(c2C(=O)N)Cl)C(=O)[O-] C62933049
C1CCC(CC1)/N=C/c2c([nH]c(=O)[nH]c2=O)[O-] C06192211
C[C@H]1NC(=C(S1)/C(=N/c2[nH]ncn2)/[O-])c3ccccc3 C64069989
c1c(cc(cc1O)F)c2c[nH]c(=O)cc2C(=O)[O-] C65347480
c-12c([nH]c(=O)[nH]c1nc(n2)Br)[O-] C08581287
C[C@@H]1[C@@H]([C@@H]([C@@H]([C@@H](O1)Nc2ccc(cc2)Cl)O)O)O C03897433
c1cc(c(cc1[C@H]2C(=C(OC3=C2C(=O)CCC3)N)C#N)O)O C00042634
C1C(=Nc2c(nc(nc2S1)N)N)C(F)(F)F C05086572
CC1=C[C@@](NC(=O)N1)(C)[C@@]2(C=C(NC(=O)N2)C)C C05639477
COC(=O)C1=C(SC(=C([C@@H]1c2cccs2)C#N)N)N C02106571
Cc1cccc(c1C)n2c(c(c(=O)[nH]c2=O)NC)N C20354516
Cc1cc(ccc1N)O[C@@H](C)C(=O)NC(=O)NC C20389102
CC(C)OC(=O)c1c(c2cc(c(nc2s1)N)C#N)N C21601431
Cc1nc(cs1)CSc2nc(cc(n2)N)N C31818975
[H]/N=C\1/C(=N/Nc2cc(ccc2Cl)Cl)/C(=NN1C)N C06056789
c1cc(oc1)CNc2cc3c(cc2N)NC(=O)CC3 C35341201
C[C@H]([C@@H]1CCCO1)Nc2cc3c(cc2N)OCC(=O)N3 C35734533
C[C@@H](c1ccco1)Nc2cc3c(cc2N)OCC(=O)N3 C35739153
C[C@@H](c1ccc2c(c1)[nH]c(=O)[nH]2)Nc3c[nH]nc3 C35763652
C[C@H]1CC[C@@H](CN1C(=O)c2ccc(c(c2)N)Cl)C(=O)N C37821542
c1cc(c(cc1[C@@H]2CC(=O)c3c(cc(cc3O2)O)O)O)O C00058117
Cc1ccc(c(c1)C2=C[C@H](N=N2)[C@@H]3NN[C@@H](N3N)S)C C39280339
c1ccc2c(c1)N(C[C@H](O2)C(=O)N)C(=O)c3c(ccs3)N C40313459
C[C@H]1CC[C@@H](CN1C(=O)c2cc(ccc2N)Cl)C(=O)N C40330439
C1CCCC(CC1)(/C(=N\O)/N)NC(=O)[C@H]2CCCO2 C40372793
c1cc(c(cc1NC(=O)[C@H]2CSC[NH2+]2)O)C(=O)[O-] C40472719
c1cc(nnc1Sc2nc(cc(n2)N)N)Cl C41023861
Cc1c(cc(cc1F)C(=O)N2CCCC[C@@H]2C(=O)N)N C42270600
c1c(c(cc(c1N)F)F)C(=O)N2CCCC[C@@H]2C(=O)N C42270714
C[C@H]1CC[C@H](CN1c2ccc(cn2)C(=S)N)C(=O)N C42438931
c1c(c(cc2c1OCC(=O)N2)NC[C@@H]3CCCCO3)N C42813866
c1c2c(nc(c1C#N)Sc3nc(cc(n3)N)N)CCC2 C43408050
c1cc(c(cc1C(=O)N)N)CN2CCO[C@H]3[C@@H]2CCCC3 C43424008
Cc1c(c(n[nH]1)C)NC(=O)C2(CCCCC2)C(=S)N C44776289
COC(=O)c1c2c(sc1NC(=O)NN)CCCC2 C45922517
c1c2c(cc(c1N)N3CCCC[C@@H]3CO)NC(=O)C2 C48857528
C[C@@H](C(=O)N[C@H]1CCc2c1ccc(c2)Cl)NC(=O)N C48948535
CC(C)NC(=O)NNC(=O)c1cc(c[nH]1)Cl C49468529
CCn1cc(cc1C(=O)N[C@@H]2CCCC[C@@H]2O)N C51988774
CCn1cc(cc1C(=O)N[C@@H]2CCCC[C@H]2O)N C51988778
c1ccc(c(c1)N)S(=O)(=O)N[C@@H]2CCCC[C@@H]2O C51992819
C[C@@H]1CCC[C@](C1)(CO)Nc2c(cc(cn2)N)C#N C53114574
C1C2CC3CC1CC(C2)(C3)NC(=O)c4nc([nH]n4)N C55163978
c1c(nc(s1)N)C(=O)NC2(CCCCC2)CO C55189318
CC(C)(C(=O)N)NC(=O)c1ccc2c(c1)CCCN2 C40675493
C1=CC(=O)C=CC1=C2N/C(=C/3\C=CC(=CC3=O)N)/ON2 C19997381
c1cc(c(cc1C(=O)N)N)N2CCO[C@H]3[C@@H]2CCC3 C44420390
C[C@H](c1cc(ccc1O)O)N[C@H]2CCCNC2=O C50394248
C[C@@H](c1ccc(cc1O)O)N[C@@H]2CCCNC2=O C50394415
c1cc(c(cc1O)C(=O)[O-])NC(=O)[C@@H]2CC[NH2+]C2 C62116402
c1cc(c(cc1Cl)N2CCC[C@@H](C2)CO)/C(=N\O)/N C62789378
c1c(c(n[nH]1)C(=O)Nc2nc3c(s2)CCCC3)N C62812002
c1cc2c(cc1N)cc([nH]2)C(=O)NC[C@H]3CCOC3 C62834289
c1ccc(c(c1)CO)c2ccc([nH+]c2C(=O)[O-])N C65355654
Cc1cc(cc(c1O)C)[C@H]2Nc3c([nH]nc3C(=O)N2)C C66740354
C[C@H]1CN(C[C@@H]([NH2+]1)C)c2c(c(c3c(c2F)n(cc(c3=O)C(=O)[O-])C4CC4)N)F C01271086
C[C@]1(C(=O)N(C(=O)N1)CC(=O)NC(=O)N)c2cccc3c2cccc3 C03572821
c1cc(c(cc1Cl)Cl)[C@@H]2c3c(=O)[nH]c(=O)[nH]c3OC(=C2C#N)N C00632747
Cc1ccccc1N2C(=O)/C(=C/NNC(=O)c3ccccc3O)/C(=O)NC2=O C04837445
CC1(Cc2c(sc(c2C(=O)N)NC(=O)NC[C@H]3CCCO3)CO1)C C06661438
CN([C@@H]1CCCc2c1cccc2)C(=O)CSc3nc(nc(n3)N)N C06879901
CN([C@H]1CCCc2c1cccc2)C(=O)CSc3nc(nc(n3)N)N C06879903
c1ccc(cc1)c2ccc(o2)[C@H]3c4c(=O)[nH]c(=O)[nH]c4OC(=C3C#N)N C06885703
c1ccc2c(c1)OC[C@H](O2)C(=O)N/N=C/c3ccc(c(c3O)O)O C03232435
COc1ccc(cc1O)[C@H]2NC(=Nc3n2c4cc5c(cc4n3)OCCCO5)N C09156661
C[C@]1(Cc2c(c(n[nH]2)O)[C@@H]([C@@H]1C(=O)OC)c3ccc(c(c3)OC)O)O C04908582
C/C(=N\NC(=O)c1cc(c(c(c1)O)O)O)/c2cccc(c2)[N+](=O)[O-] C13953264
c1ccc2c(c1)c(nc(n2)C(F)(F)F)SCc3nc(nc(n3)N)N C14124954
C[C@@H]1CCCC[C@]12C(=O)N(C(=O)N2)CC(=O)NNC(=O)c3ccccc3O C17526281
Cc1c(c(n(n1)c2ccccc2)CSc3nc(cc(n3)N)N)C#N C18541151
c1cc(c(cc1C2C(=C(SC(=C2C#N)N)N)C#N)[N+](=O)[O-])Cl C02489625
C[C@H]([C@H]1c2ccccc2C(=O)O1)/C(=N/NC(=O)N)/c3ccc(cc3)O C19879043
Cc1c(cccc1NC(=O)[C@@H](C)NC(=O)N)C(=O)N2CCc3c(ccs3)C2 C26046573
c1cnc2c(c1NC3CCCC3)ncn2[C@H]4[C@@H]([C@@H]([C@H](O4)CO)O)O C32016594
c1ccc(cc1)N2CCN3c4ccc(cc4CC5([C@H]3C2)C(=O)NC(=O)NC5=O)N C16972955
CC[C@H](C)N1C(=O)[C@H]2[C@@H](N[C@@]3([C@@H]2C1=O)c4ccccc4NC3=O)CC(=O)N C35375093
CCOC(=O)c1c(c(c(=O)n(c1N)N)C#N)c2ccc(cc2)Cl C01398004
CC[C@@H]1Cc2c3c(c(nc(c3c(nc2O1)N)N)N4CCCCC4)C#N C20268326
CC[C@H]1Cc2c3c(c(nc(c3c(nc2O1)N)N)N4CCCCC4)C#N C20268328
CC[C@H]1Cc2c3c(c(nc(c3c(nc2O1)N)N)N4CCOCC4)C#N C20268332
CNc1nc2c(s1)c3c(c(=O)[nH]2)[C@H](C(=C(O3)N)C#N)c4ccccc4 C08682473
c1cc(ncc1Br)[N-]S(=O)(=O)c2cc[nH+]c(c2)NN C38008994
c1c(cc(c2c1COCO2)CSc3nc(cc(n3)N)N)[N+](=O)[O-] C03440551
COc1ccc2=[NH+][C@@H]3[C@H]([NH2+]CCC3=c2c1)c4c(=O)[nH]c(nc4[O-])[O-] C38989929
Cc1ccc(c(c1)N2[C@H](NNC2=S)Cc3cc(=O)[nH]c(=O)[nH]3)C C39373578
c1cc(c(=O)[nH]c1)C(=O)N[C@@H]2N/C(=C/C(=O)NC3CCCCC3)/CS2 C39590178
C[C@@]1\2CC[C@@](C1(C)C)(C/C2=N\O)C(=O)Nc3ccc(cc3)C(=O)NO C39850545
C[C@@H]1C[C@]2(CC(C1)(C)C)C(=O)N(C(=O)N2)CC(=O)Nc3c(ccs3)C(=O)N C08745944
Cc1cc(=O)[nH]c(n1)NNC2=CC(CC(=C2)[NH+]3CCOCC3)(C)C C44514213
C[C@H]([C@H]1c2ccccc2C(=O)O1)/C(=N\NC(=O)N)/c3ccc(cc3)O C48548038
c1cnc2c(c1NC3CCCC3)ncn2[C@@H]4[C@@H]([C@@H]([C@H](O4)CO)O)O C48998264
Cc1c(c(n[nH]1)O)[C@@H](c2ccc(s2)[N+](=O)[O-])c3c(n[nH]c3O)C C19974124
c1cc(c(cc1Br)/C=N/NC(=O)Cc2cc(n[nH]2)O)O C00548643
[H]/N=C\1/N[C@H](N2c3ccccc3N[C@@H]2N1)[C@@H]4C=NN=C4c5cccs5 C39468839
[H]/N=C\1/N(C(=O)/C(=C/c2ccccc2O)/S1)c3ccc(cc3)S(=O)(=O)N C15053754
[H]/N=C/1\N[C@]2([C@](N1N)(N(C(=O)N2C)C)c3ccccc3)c4ccccc4 C32266930
C[C@@H]1C[C@H](CN(C1)C(=O)c2ccccc2NC(=O)[C@@H](C)NC(=O)N)C C55994191
c1c(nc([nH]c1=O)SCC(=O)Nc2nc3c(s2)CCCC3)N C58948225
Cc1cccc(c1)/N=C\2/NC(=N[C@@]3(N2)c4ccccc4N(C3=O)C(=O)C)N C19339160
Cc1cccc(c1)/N=C/2\NC(=N[C@]3(N2)c4ccccc4N(C3=O)C(=O)C)N C19339164
C[C@@H](C(=O)Nc1cc(ccc1N)Cl)Sc2n[nH]c(=O)n2C C61592421
Cc1c(c(n[nH]1)O)[C@@H](c2ccc(c(c2)OC)O)C3=C(N=N[C@@H]3O)C C39422220
c1cc(cc(c1)O)[C@H]2C/C(=C/3\C(=O)NC(=O)N(C3=O)C4CCCCC4)/NN2 C64788462
c1cc2c(cc1C(=O)[O-])c(nc([nH+]2)N)NCC3=CC=C[C@H]4C3=CC=N4 C65409367
C1C[C@@H]2C[NH+](C[C@H](C1)C2NC(=O)C3CCC4(CC3)C(=O)NC(=O)N4)C5CC5 C67269909
C[C@@H]1CC[C@H]([C@@H](C1)OC[C@@H](C[NH+]2[C@@H](CCC[C@@H]2C)C)O)C(C)C C05043180
CCCc1cc(=O)oc2c1ccc(c2C[NH+]3CCCC[C@H]3CC)O C05046711
C[C@@H]([C@H]1COc2ccccc2O1)[NH2+]C3(CCCC3)c4ccccc4 C05254753
c1cc(ccc1[C@H](c2cc3c(cc2O)OCO3)[NH+]4CCCCC4)Cl C01587172
C1CCC(CC1)[NH2+]CC(=O)N(C2CCCCC2)C3CCCCC3 C03329807
Cc1cc2c(cc1Cl)c(cc(=O)o2)C[NH2+][C@H]3CCCC[C@@H]3C C06552422
Cc1cc2c(cc1Cl)c(cc(=O)o2)C[NH2+][C@H]3CCCC[C@H]3C C06552424
C[C@H](c1cc2ccccc2o1)NC(=O)C[NH+](C)[C@@H]3CCCc4c3cccc4 C07583322
CCCC[NH2+][C@@H]1c2ccccc2C(=O)N1[C@@H]3CCC[C@@H]([C@@H]3C)C C08951822
CC(C)[C@H](c1ccc(cc1)OC(C)C)[NH2+][C@H]2CCOC(C2)(C)C C08990829
C[C@H]1C[C@@H](C[NH+](C1)C[C@H](CON=C2c3ccccc3-c4c2cccc4)O)C C11612356
CCC[NH+]1CCC2(CC1)N3[C@@H](CC(=N3)c4ccccc4O)c5ccccc5O2 C10213911
c1cc(n(c1)c2ccc(cc2)C#N)C[NH2+]C34CC5CC(C3)CC(C5)C4 C06269299
Cc1ccc(cc1)N2[C@@H]([NH2+][C@H](C2=O)Cc3ccccc3)c4ccccc4 C06413465
C[C@@H]1CC[C@H](C2=C1C(C([C@@H]([NH2+]2)c3ccccc3)(C#N)C#N)(C#N)C#N)C(C)C C04811427
CCc1ccc2c(cc(=O)oc2c1)C[NH2+][C@H]3CCC[C@H]([C@@H]3C)C C18938248
CCc1ccc2c(cc(=O)oc2c1)C[NH2+][C@@H]3CCC[C@@H]([C@@H]3C)C C18938250
CCc1ccc2c(cc(=O)oc2c1)C[NH2+][C@H]3CCC[C@@H]([C@@H]3C)C C18938252
CCCC[NH2+][C@@H]1c2ccccc2C(=O)N1[C@@H]3CCC[C@H]([C@@H]3C)C C19798453
c1ccc(cc1)/[NH+]=c\2/n(c(cs2)c3ccc(cc3)F)CCO C15973783
C[C@@H](c1ccc(c(c1)Cl)Cl)[NH2+]Cc2cccc(c2)[N+](=O)[O-] C21010780
CC(=O)[NH+]=c1ccc-2c(cc(oc2c1)O)COc3cccc(c3Cl)Cl C21236923
C[C@H](c1ccccc1Cl)[NH2+]Cc2cc3c(c(c2)Br)OCO3 C22781310
COc1ccc(cc1)/[NH+]=c\2/n(c(cs2)c3cccs3)CCCO C22855791
C[C@@H](CCCc1ccccn1)[NH2+]C2c3ccccc3Oc4c2cccc4 C28230735
CC(C)[C@H](c1cccs1)[NH2+]Cc2cc3c(c(c2)Br)OCO3 C35017355
CCC[NH2+][C@H](c1cc2c(cc1Br)OCCCO2)C(C)(C)C C35584568
CCCCN1[C@@H](c2ccccc2C1=O)[NH2+][C@@H]3CCC[C@@H]([C@@H]3C)C C36157471
CCc1ccc(cc1)[C@@H]2c3cccn3CCC[NH+]2Cc4ccc(cc4)O C36348095
C[C@@H](c1cccc(c1)Br)[NH2+]Cc2cc3c(c(c2)Cl)OCO3 C36919827
C[C@H](c1ccc(s1)Cl)Nc2ccc([nH+]c2)N3CCCCC3 C36988612
C[C@@H](c1ccc(s1)Cl)[NH2+]Cc2cc(ccc2Cl)[N+](=O)[O-] C36992201
CC(C)[C@H](c1cccs1)[NH2+]Cc2cc(ccc2Cl)[N+](=O)[O-] C37072615
C[NH2+][C@H](Cc1ccc(cc1)[N+](=O)[O-])c2c(cccc2Cl)Cl C38133684
C[NH2+][C@H](Cc1ccc(cc1)[N+](=O)[O-])c2cccc(c2Cl)Cl C38133688
CCC1=NC2=C([C@H]3C1=c4ccccc4=[NH+]3)/C(=N/NCC)/CC(C2)(C)C C38545605
c1ccc2c(c1)ccc(c2/C=N/N3[C@H]([NH+]=NC3=S)c4ccccc4F)O C38965711
CC[NH+]1CCC(CC1)[C@H](C)Nc2cccc(c2COC)Br C40491507
CCCCc1cc(=O)[nH]c(n1)c2ccc(cc2)C[NH+]3CCCC[C@H]3C C48435646
C[C@H](c1ccccc1Cl)[NH2+]Cc2ccc(cc2Cl)[N+](=O)[O-] C49963668
C[C@H](c1cccs1)N(C)c2nc(c(s2)C[NH2+]C)C(C)(C)C C55000038
CC(C)[C@@H](c1ccc(cc1)F)[NH2+]Cc2cc(cc3c2OCOC3)Cl C57627937
C[C@H](C/[NH+]=c/1\cc(oc2c1cc(cc2)Cl)c3ccccc3)O C18067558
CC[NH2+][C@@H](Cc1ccc(cc1[N+](=O)[O-])Br)C(C)(C)C C63029966
CC[NH2+][C@H](Cc1ccc(cc1[N+](=O)[O-])Br)C(C)(C)C C63029967
c1cc2=[NH+][C@@H]3CCCCC3=c2cc1CNC(=O)CC4CCCCC4 C63663485
C[C@H](c1ccc(c(c1)Cl)Cl)NC(=O)CCC2=c3ccccc3=[NH+]C2 C63726741
CC(C)(C)c1ccc(cc1)[C@@H]2N=[NH+]C(=S)N2/N=C/c3ccc(cc3)O C38989395
c1ccc(c(c1)/C=N/N2[C@@H](N=[NH+]C2=S)c3ccc(cc3Cl)Cl)O C39012329
Cc1cc(cc(c1NC(=O)CC2=c3ccccc3=[NH+]C2)Cl)Br C64364936
CC[C@@H](c1ccc(c(c1)O)O)[C@@H](CC)c2ccc(c(c2)O)O C01668369
c1cc(ccc1[C@@H](C(F)(F)F)O)NCc2cc(ccc2O)O C01651439
c1cc(c(cc1/C=N/NC(=S)N)I)O C00131366
Cc1cc(cc(c1)/N=C(\N)/SCc2ccc(cc2)C(=O)N)C C11164072
c1cc(c(c(c1)Cl)CSc2nc(cc(n2)N)N)Cl C00287606
c1cc(sc1C(=O)CSc2nc(cc(n2)N)N)Cl C06533398
c1cc(cc(c1)Br)CSc2nc(cc(n2)N)N C06831856
Cc1ccc(n1c2ccc(c(c2)O)C(=O)NN)c3ccccc3 C08413268
c1cc(c(cc1c2ccc3c(nc(nc3n2)N)N)Cl)Cl C16385998
c1ccc2cc(ccc2c1)C3C(=C(SC(=C3C#N)N)N)C#N C19804783
CC1([C@@H]2CC[C@]([C@H]([C@@]2(CC[C@@H]1O)C)CCC(=C)[C@H](CO)O)(C)O)C C31155641
c1cc2c(ccc(c2nc1)CSc3nc(cc(n3)N)N)F C32331934
c1c(cc(c(c1Cl)NC(=O)c2cc(c[nH]2)N)Cl)Cl C36862623
C[C@H](Cc1ccc(c(c1)O)O)[C@H](C)Cc2ccc(c(c2)O)O C00056474
c1cc(cc(c1)Br)[C@H]2c3ccc(cc3OC(=C2C#N)N)N C00051392
c1ccc2c(c1)C(=O)OC2(c3ccc(cc3)N)c4ccc(cc4)N C04713050
CCCCc1ccc(s1)C2C(=C(SC(=C2C#N)N)N)C#N C02870898
C[C@@H](CNS(=O)(=O)c1ccc(c(c1)N)O)c2ccccc2 C40327654
CCC[C@@H](C(=S)N)NC(=O)c1ccc2ccccc2c1O C40354162
CC[C@@](C)(C(=S)N)NC(=O)c1ccc2ccccc2c1O C40358776
CCC[C@@H](C(=S)N)NC(=O)NC12CC3CC(C1)CC(C3)C2 C40361387
C=CCNc1c(c(ncn1)NC23CC4CC(C2)CC(C4)C3)N C40708909
CC(C)C[C@@H](CO)NC(=O)c1cc(c(c(c1)Cl)Cl)N C40772945
c1cc(c(c(c1)Cl)CSc2c(c(cc(n2)N)N)C#N)F C48380127
C[C@@H](c1ccc(cc1)Cl)Sc2c(c(cc(n2)N)N)C#N C48834130
C[C@@H](Cc1ccsc1)Nc2cc3c(cc2N)c(=O)[nH]cn3 C49152794
C[C@H](Cc1ccsc1)Nc2cc3c(cc2N)OCC(=O)N3 C49152803
Cc1ccc(s1)[C@@H](C)Nc2cc3c(cc2N)CCC(=O)N3 C49153054
CSc1ccc(cc1)CSc2c(c(cc(n2)N)N)C#N C49357323
Cc1ccccc1[C@@H](C)NS(=O)(=O)c2ccc(cc2)NN C49527064
CC[C@H](c1cccs1)Nc2cc3c(cc2N)NC(=O)CC3 C49529198
CC[C@H](c1cccs1)Nc2cc3c(cc2N)OCC(=O)N3 C49529216
CC[C@H](c1ccccc1)NS(=O)(=O)c2ccc(c(c2)N)O C51626181
CC(C)c1nc(c(n1N)N)c2cc(ccc2F)Br C52839975
CC(C)c1nc(c(n1N)N)c2ccc(cc2F)Br C52840007
c1cc(c(cc1Cl)C(=S)N)N(CC(=O)N)C2CCCC2 C52858881
CCC(CC)(CO)NC(=O)c1cc(c(c(c1)Cl)Cl)N C53044222
c1cc2c(cc1N)cc(s2)C(=O)NC3(CCCCC3)CO C53111783
Cc1nc2cc(c(cc2s1)N)N[C@@]3(CCC[C@@H](C3)C)CO C53114941
CC(C)[C@H](c1cccs1)NC(=O)c2cccc(c2NN)F C54216776
CCC1(CN(c2c(cccc2O1)N)CC3CC[NH2+]CC3)CC C58006016
C[C@@H](CC(=O)NN)Nc1ccc(cc1)I C58837467
c1cc(nc(c1Cl)CSc2nc(cc(n2)N)N)Cl C61630352
c1ccc(cc1)CN/C(=[NH+]\N=C\c2ccc(cc2O)O)/[S-] C06223167
CC[C@@H](c1cccs1)NC(=O)c2cc(c(c(c2)F)NN)F C63007601
Cc1ccc(s1)[C@H](C)NC(=O)c2cc(c(c(c2)F)NN)F C63007916
Cc1cc(ccc1NN)C(=O)N[C@H](C)c2cc(sc2C)C C63059212
Cc1cccc(c1N/C(=[NH+]/CCc2ccc(c(c2)O)O)/[S-])C C13637709
c1cc(ccc1NC(=S)N)/N=C/c2cc(ccc2O)Cl C00569419
Cc1cc(ccc1N[C@@H](c2ccc(cc2)F)C(=O)N)[NH+](C)C C66966179
C[C@@H](C(=O)N/N=C/c1ccccc1O)Nc2ccc(cc2)Br C00687092
c1ccc2c(c1)ccc(c2/C=N/NC(=O)NC34CC5CC(C3)CC(C5)C4)O C04031877
Cc1c(ccc2c1O[C@]3(C[C@@H]2c4ccccc4Cl)CC(NC(=S)N3)(C)C)O C00875567
Cc1ccc(cc1)[C@H]2C[C@@]3(CC(NC(=O)N3)(C)C)Oc4c2cc(c(c4)O)Cl C00875670
CC(C)(C)[C@H]1CCc2c(sc3c2c(=O)n(c(n3)NN)Cc4ccccc4)C1 C02286805
C[C@@]12CCCC[C@@H]1[C@H]2C(=O)N/N=C/c3cc(c(cc3O)O)Br C00805311
Cc1c(c2ccccc2[nH]1)C(c3ccc(c(c3)Cl)O)c4c([nH]c5c4cccc5)C C05677995
c1ccc2c(c1)ccc(c2c3cc(c4ccccc4c3O)NS(=O)(=O)c5ccc(cc5)F)O C02954928
C[C@H]1CCc2c(sc(c2C(=O)N)NC(=O)CC34CC5CC(C3)CC(C5)C4)C1 C05064866
C[C@@H]1CCc2c(sc(c2C(=O)N)NC(=O)c3cc4c(s3)CCCCC4)C1 C06938693
C[C@@H]1CCc2c(sc(c2C(=O)N)NC(=O)/C=C/c3c(cccc3Cl)Cl)C1 C00995839
c1ccc2c(c1)ccc(c2c3cc(c4ccccc4c3O)NS(=O)(=O)c5cccs5)O C08857555
c1ccc(cc1)C(=O)[C@H]2[C@@H](NC(=O)N[C@]2(C(F)(F)F)O)c3ccc(cc3Cl)Cl C12558480
c1cc(c(cc1O)O)[C@@H]2[C@@H]3CC=C[C@@H]3c4cc(ccc4N2)I C13639682
c1cc(c(cc1O)O)[C@@H]2[C@H]3CC=C[C@@H]3c4c(c(cc(c4Cl)Cl)Cl)N2 C13639884
Cc1ccc(c2c1[C@@H]3C=CC[C@@H]3[C@@H](N2)c4cc(ccc4O)Br)O C14460884
Cc1ccc(c2c1[C@@H]3C=CC[C@H]3[C@@H](N2)c4cc(ccc4O)Br)O C14460886
C1CCCC(CC1)NC(=O)CCNC(=O)NC23CC4CC(C2)CC(C4)C3 C15617558
C[C@@]12CCCC[C@H]1CC[C@H]3[C@@H]2CC[C@@]4([C@@H]3CC[C@@]4(CNC(=O)NC5CCCCC5)O)C C20275552
c1cc(c(cc1O)O)[C@H]2[C@@H]3CC=C[C@H]3c4cc(ccc4N2)I C20681515
Cc1ccc(c2c1[C@H]3C=CC[C@@H]3[C@H](N2)c4cc(ccc4O)Br)O C20695898
CC(C)(C)NC(=O)c1ccc2c(c1)[C@H]3C=CC[C@@H]3[C@H](N2)c4cc(ccc4O)Br C20696513
Cc1ccc(c2c1[C@H]3C=CC[C@@H]3[C@H](N2)c4cc(cc(c4O)Cl)Cl)O C20701281
c1ccc2c(c1)N[C@@H](C3=C(N2)C[C@@H](CC3=O)c4ccc(cc4)Cl)c5cc(ccc5O)Cl C21223876
c1cc(c(cc1C(C(F)(F)F)(C(F)(F)F)O)O)NC2C3CC4CC(C3)CC2C4 C23283598
C[C@H](/C=C/[C@H](C1CC1)O)[C@H]2CC[C@@]\3([C@]2(CCC/C3=C\C=C/4\C[C@@H](C[C@@H](C4=C)O)O)C)C C27646560
c1cc(ccc1Nc2ccc3c(c2N)ncs3)I C35060732
C[C@]12CCCC[C@@H]1CC[C@H]3[C@@H]2CC[C@@]\4([C@@H]3C/C(=C\c5ccccc5)/C4=N\NC(=O)N)C C36370911
c1c(cc(c(c1N)NC(=O)c2cc3c(s2)CCC3)Br)Br C36737335
Cc1ccc(cc1C)S(=O)(=O)Nc2c(cc(cc2Br)Br)N C36743175
C[C@@H](c1cc(ccc1O)O)Nc2ccc(cc2Cl)I C37105372
CC1(C[C@]2(C[C@H](c3cc(c(cc3O2)O)Cl)c4cccs4)NC(=S)N1)C C08665952
c1ccc2c(c1)c3c([nH]2)[C@@H](NC[C@H]3c4ccccc4Cl)c5ccccc5O C39361352
c1ccc(cc1)C[NH+]\2Cc3cc(c(cc3/C2=C\c4ccccc4)O)c5ccccc5O C39498906
C[C@]12CC[C@H](C([C@H]1CC[C@@]3([C@@H]2C=CC4=C5C[C@@](C[C@@H]([C@@]5(CC[C@@]43C)C)O)(C)CO)C)(C)C)O C39929170
c1ccc(c(c1)NC(=O)c2cc(c(c(c2)Cl)Cl)N)I C40302259
c1cc(c(c(c1)O)O)CNc2c(cc(cc2Cl)Br)Cl C41116765
C[C@@]12CCCC[C@H]1CC[C@@H]3[C@@H]2CC[C@@]\4([C@@H]3C/C(=C\c5ccccc5)/C4=N\NC(=O)N)C C43757202
C[C@H](/C=C/[C@H](C1CC1)O)[C@@H]2CC[C@]\3([C@]2(CCC/C3=C\C=C/4\C[C@@H](C[C@@H](C4=C)O)O)C)C C43772688
C[C@H](CCCC(C)C)[C@H]1CC[C@H]2[C@]1(CC[C@H]3[C@@H]2C[C@H]([C@]4([C@]3(CC[C@@H](C4)O)C)O)O)C C43919176
CC#C[C@@]1(CC[C@H]2[C@]1(C[C@@H](C3=C4CCC(=O)C=C4CC[C@H]23)c5ccc(cc5)N)C)O C44019953
C/C/1=C\CC/C(=C/C[C@@]2([C@@H](C/C=C(\[C@H](CC1)O)/C)C(=C(C2=O)O)[C@H](C)CO)C)/C C44074990
CC#C[C@@]1(CC[C@H]2[C@@]1(C[C@@H](C3=C4CCC(=O)C=C4CC[C@@H]23)c5ccc(cc5)N)C)O C44963148
CC1(CC2=C([C@@H](c3c(nc(nc3N2)SCc4ccccc4)N)c5ccccc5)C(=O)C1)C C44973583
c1ccc2c(c1)cc3ccccc3c2[C@@H]4NC(=Nc5n4c6ccccc6n5)N C13282082
CC[NH+](CC)c1ccc(cc1)[C@H]2C3=C(C[C@@H](CC3=O)c4ccccc4)Nc5ccccc5N2 C04047854
Cc1cccc(c1N[C@H](C)C(=O)N/N=C/c2c3ccccc3ccc2O)C C00850566
C[C@@H](CCCC(C)C)[C@@H]1CC[C@H]2[C@@]1(CC[C@@H]3[C@H]2C[C@H]([C@@]4([C@@]3(CC[C@@H](C4)O)C)O)O)C C13298537
c1cc2c(cc1N)cc(s2)C(=O)Nc3cc(ccc3Cl)Br C61690720
Cc1ccc(c2c1c(=O)cc([nH]2)CS[C@H]3NN[C@@H](N3C)c4cccc(c4)F)C C63686427
COc1cc2c(c(c1)OC)N[C@H]([C@@H]3[C@@H]2C=CC3)c4ccc(cc4)C(=O)[O-] C04140526
C1C[C@@H](OC1)CNC(=O)c2c(c(c(c(c2Cl)Cl)Cl)Cl)C(=O)[O-] C01161396
c1cc(c(cc1Br)C(=O)[O-])NC(=O)c2ccc(o2)Br C06320948
c1ccc2c(c1)C(=O)N([C@H](N2)c3ccc(cc3)C(=O)[O-])c4ccc(cc4)F C07884748
Cc1ccccc1[C@H](C)NS(=O)(=O)c2cc(cc(c2C)C)C(=O)[O-] C13088515
Cc1ccc(cc1Br)n2c(nnc2[S-])c3cc(n[nH]3)C4CC4 C05812846
Cc1ccc(cc1)[C@@H]2c3c(nn(c3[O-])c4ccccc4)NC5=C2C(=O)C[C@@H](C5)C C06199466
C[C@H]1CCCC[C@@H]1NS(=O)(=O)c2cc(ccc2Br)C(=O)[O-] C20303370
c1cc(c(cc1CSc2nc3c(s2)c(=O)[nH]c(n3)[O-])Cl)Cl C04987573
Cc1ccc(c(c1Cl)NC(=O)N2CCC[C@@H](C2)C(=O)[O-])Cl C36724336
CC[C@@H]1CCCC[C@@H]1NS(=O)(=O)c2cc(c(s2)C(=O)[O-])C C37041400
c1cc(sc1S(=O)(=O)Nc2c(c3c(s2)CCC3)C(=O)[O-])Cl C37374435
CC1CCC(CC1)NS(=O)(=O)c2cc(sc2Br)C(=O)[O-] C37465730
C[C@H]1CCc2c(c(c(s2)NC(=O)[C@@H]3CC(=CC[C@@H]3C(=O)[O-])Cl)C#N)C1 C04181106
CCOC(=O)C1=C(NC(=C([C@H]1c2ccc(cc2)OC)C#N)[S-])C C39326861
C[C@@H]1c2cccc(c2O[C@H]1C)C(=O)N[C@@H](CC(=O)[O-])c3cccs3 C39685266
Cc1ccc(c(c1)C)N2[C@H](NC(=O)C(=C2[S-])C#N)c3ccc(cc3)OC C39887490
CC(C)(C)c1ccc(cc1)[C@H]2C(=C(C(=O)N2)[O-])C(=O)c3cc4ccccc4o3 C40124673
C[C@@H]1CCc2c(cc(s2)C(=O)N/N=C/c3ccccc3C(=O)[O-])C1 C03554639
Cc1cc(c(c(c1)Br)NC(=O)N(C)CCC(=O)[O-])Br C40546279
c1cc(ccc1c2ccn[nH]2)[N-]S(=O)(=O)c3ccc(s3)Br C41017527
CC(C)(C)[C@@H]1CCc2c(sc(c2C(=O)[O-])NS(=O)(=O)C)C1 C41580203
c1ccc(c(c1)CNC(=O)CSc2nc3c(c(n2)[O-])CCC3)Cl C41607501
COC(=O)c1cccc2c1N[C@H]([C@H]3[C@H]2C=CC3)c4ccc(cc4)C(=O)[O-] C43769576
CCCCS(=O)(=O)[N-]c1ccc2c(c1)C3(CCCCC3)C(=O)N2 C49741024
CN1c2ccc(cc2[C@@](C1=O)(C/C(=C\3/CCc4ccccc4C3=O)/[O-])O)Cl C17782829
Cc1ccc(cc1)[C@@H]2/C(=C(\C(=O)OC)/[O-])/C(=NC(=S)N2)c3cccs3 C52538481
COC(=O)/C(=C/1\[C@H](NC(=S)N=C1c2cccs2)c3ccc(c(c3)F)F)/[O-] C52538526
COC(=O)/C(=C/1\[C@@H](NC(=S)N=C1c2ccccc2F)c3ccc(cc3)F)/[O-] C52538643
CCCn1c2ccccc2nc1/N=C(/C34C[C@H]5C[C@@H](C3)CC(C5)(C4)O)\[O-] C18270580
C[C@@H](c1ccc(s1)Cl)NC(=O)N2CCC[C@H](C2)CC(=O)[O-] C54304603
COC(=O)C\1=NC(=S)N[C@H](/C1=C(/c2ccc(cc2)F)\[O-])c3ccccc3F C56047305
CN(C)c1ccc(cc1)/C=C/2\C(=O)N=C(S2)[N-]c3ccc(cc3)O C01235866
Cn1c(c2ccc(cc2nc1=S)C(=O)N[C@H]3CCCC[C@H]3C(F)(F)F)[O-] C27885965
CC[C@H](C(=O)[O-])Sc1[nH]c2c(c3c(s2)C[C@H](CC3)C)c(=O)n1 C19955068
C[C@@H](C(=O)NC(C)(C)C)Oc1ccc(cc1Br)C(=O)[O-] C58880801
C/C(=N\n1c(nnc1[S-])c2ccccc2Cl)/c3ccc(cc3)O C59168629
C[C@@H](C(=O)[O-])Oc1cccc(c1)/C=C/2\CCc3cc(ccc3C2=O)O C60364421
Cc1cc-2cc/c(=N\S(=O)(=O)CCc3ccccc3)/cc2[nH]c1[O-] C62159034
Cc1c(oc(c1C(=O)Nc2ccc(cc2C(=O)[O-])I)C)C C62824105
c1cc(c(cc1I)C(=O)[O-])NC(=O)[C@@H]2CCCCO2 C62824135
C[C@@H](C(C)(C)C)N(C)C(=O)Nc1c(cccc1Br)C(=O)[O-] C62827316
C[C@]1(CCN(C1)C(=O)Nc2cc(c(cc2Cl)Cl)Cl)C(=O)[O-] C62923144
c1ccc(cc1)c2c3c(sn2)[C@H](CC(=N3)O)c4ccc(cc4)C(=O)[O-] C40267225
c1ccc(cc1)C2=C[C@@H](c3c([nH]c(=O)nc3O2)[O-])c4ccc(cc4)Cl C02291307
c1cc2c(cc1[N-]S(=O)(=O)c3ccc(s3)Br)sc(=O)[nH]2 C46017408
CCn1c(c2ccc(cc2nc1=S)C(=O)N[C@@H](C)c3ccccc3C)[O-] C17964151
Cc1c(c2ccccc2[nH]1)/C(=C(/C#N)\C(=O)Cc3ccc4c(c3)CCO4)/[O-] C66004703
C[C@@H](/C(=C(\C#N)/C(=O)NC(C)C)/[O-])Oc1cc(cc(c1)Cl)Cl C66230839
c1ccc(c(c1)/C=C/S(=O)(=O)[N-]c2ccc3c(c2)NC(=O)CS3)Cl C66578372
C[C@]1([C@@]([C@@]([C@@]([C@](O1)(C)Sc2ccccc2)(C)O)(C)O)(C)O)CO C09915730
C[C@@H](C(=O)N)OC(=O)c1cc(ccc1N)I C12537793
C[C@@H]1CC[C@H]2[C@]([C@@]13CC[C@](O3)(CCO)CO)(CC[C@@H]([C@]2(C)CO)O)C C14983102
C[C@@H]1CC[C@@H]2[C@]([C@@]13CC[C@](O3)(CCO)CO)(CC[C@@H]([C@]2(C)CO)O)C C14983108
C[C@]12CC[C@@H](C[C@@H]1CC[C@H]3[C@H]2[C@H](C[C@@]4([C@@H]3CC[C@]4(C(=O)CO)O)C)O)O C17005649
C[C@@H]1CC[C@@H]2[C@]([C@]13CC[C@](O3)(CCO)CO)(CC[C@@H]([C@@]2(C)CO)O)C C17122790
C[C@@H]1CC[C@H]2[C@]([C@@]13CC[C@](O3)(CCO)CO)(CC[C@@H]([C@@]2(C)CO)O)C C28537694
C[C@H]1CC[C@H]2[C@]([C@@]13CC[C@](O3)(CCO)CO)(CC[C@@H]([C@@]2(C)CO)O)C C28537698
C[C@H](CO)NS(=O)(=O)c1c(cc(cc1Br)Br)N C35599718
Cc1ccccc1CN(C)c2ccc(cc2N)S(=O)(=O)N C36131558
c1ccc(c(c1)S(=O)(=O)NCc2cc(ccc2O)N)Cl C36742783
c1cc(cc(c1)NS(=O)(=O)N)NCc2cc(ccc2F)F C37130713
c1cc(cc(c1)N)CN(CC(=O)N)c2c(cc(cn2)Cl)Cl C37672355
C[C@@H](c1ccc(cc1)N)Nc2ccccc2S(=O)(=O)NC C37673292
C[C@H](c1ccc(cc1)N)Nc2ccccc2S(=O)(=O)NC C37673293
C[C@@H]1CC[C@H]2[C@]([C@@]13CC[C@@](O3)(CCO)CO)(CC[C@@H]([C@@]2(C)CO)O)C C08681458
C[C@@H]1CC[C@@H]2[C@]([C@@]13CC[C@@](O3)(CCO)CO)(CC[C@@H]([C@@]2(C)CO)O)C C08681457
COC(=O)C1=C(SC(=C([C@H]1c2ccc(cc2)F)C#N)N)N C38193368
C[C@@]12CC[C@@H](C[C@@H]1CC[C@@H]3[C@@H]2[C@@H](C[C@@]4([C@@H]3CC[C@@]4(C(=O)CO)O)C)O)O C38652866
C[C@]12CC[C@@H](C[C@@H]1CC[C@@H]3[C@@H]2[C@@H](C[C@@]4([C@@H]3CC[C@@]4(C(=O)CO)O)C)O)O C38652870
CC[C@H](/C(=N/O)/N)NC(=O)c1cc(cc(c1)Br)F C40370378
c1cc(sc1)[C@H]2c3c(nc(=S)[nH]c3NC4=C2C(=O)CCC4)N C08514722
COc1ccccc1Sc2ccc(cc2N)S(=O)(=O)N C41030463
C[C@@H]1c2ccsc2CCN1c3ccc(cc3N)S(=O)(=O)N C42740467
CC[C@H](/C(=N/O)/N)NC(=O)c1ccc(c(c1)F)Br C43578072
C[C@H](/C(=N/O)/N)C(=O)Nc1ccc(cc1Br)F C44865757
CN(Cc1ccccc1Br)c2c(cc(cn2)N)C(=O)N C48892427
c1cc(sc1)CN(c2ccc(cc2N)S(=O)(=O)N)C3CC3 C49019347
c1cc(c(cc1C#CCO)F)CSc2[nH]c(=O)cc(n2)N C49623813
c1cc(c(cc1CSc2[nH]c(=O)cc(n2)N)C#CCO)F C49623818
Cc1cc(c(s1)C)[C@H](C)NC(=O)c2c(c(n[nH]2)C3CC3)N C50324548
C[C@@H](C/C(=N/O)/N)NC(=O)c1ccc(cc1)I C50389060
c1cc(c(cc1Cl)S(=O)(=O)N[C@H]2CCCC[C@H]2O)N C51994510
c1cc(c(cc1Cl)S(=O)(=O)NC2(CCCC2)CO)N C53044457
CC1CCC(CC1)(CO)NS(=O)(=O)c2ccc(cc2Cl)N C53113019
C[C@H]1CCC[C@@](C1)(CO)NS(=O)(=O)c2ccc(c(c2)N)F C53113193
Cc1cc(cc(c1)S(=O)(=O)N[C@]2(CCC[C@H](C2)C)CO)N C53113313
C[C@@H]1CCC[C@](C1)(CO)NS(=O)(=O)c2cc(cs2)N C53113509
C[C@H]1CCC[C@@](C1)(CO)NS(=O)(=O)c2c(cccc2F)N C53113545
C[C@H](CNC(=O)Cc1ccc(cc1)Br)/C(=N/O)/N C54155058
C[C@@H](CNC(=O)c1ccc(s1)Br)/C(=N/O)/N C54155073
COc1ccc(c(c1O)Br)/C=N/[NH+]=C(\N)/[S-] C41224238
c1ccc2c(c1)CCC[C@@H]2NC(=O)Nc3ccccc3CC(=O)N C45723872
c1cc(ccc1O)SCC(=O)Nc2c(c3c(s2)CCC3)C(=O)N C47884409
C[C@H](C[NH3+])C(=O)Nc1ccc(cc1C(=O)[O-])I C62824536
C[C@@H](C(=O)Nc1c(cc(cc1Br)Br)C(=O)[O-])[NH3+] C62825354
Cc1cccc(c1S(=O)(=O)N[C@@H](CO)c2ccccc2)N C63000349
Cc1cc(ccc1NN)C(=O)N[C@H](C)c2c(nc(s2)C)C C63059270
C[C@]12CC[C@H](C[C@@H]1CC[C@@H]3[C@H]2[C@H](C[C@]4([C@H]3CC[C@@]4(C(=O)CO)O)C)O)O C65734128
c1ccc(cc1)[C@@H]2C[C@@H]2NC(=O)Nc3ccccc3CC(=O)N C67566123
C[C@@H]1[C@H]2C[NH+]3CCc4cc(c(cc4[C@@H]3C[C@@H]2C(=CO1)C(=O)OC)OC)OC C05432755
CC(C)CC[NH+]1CC(=O)N([C@H]2[C@@H]1CS(=O)(=O)C2)c3ccc(cc3)OC C11983920
CCn1cc(c(n1)C)[C@@H]2C[C@H]3CN(C(=O)[C@@]34[NH+]2CCC4)c5cccc(c5)OC C12587735
COCc1ccc(o1)[C@@H]2C[C@H]3CN(C(=O)[C@@]34[NH+]2CCC4)c5ccccc5OC C12704698
CC(C)Cn1c2c(c(n1)C(=O)N3CCOCC3)C[C@H](CC2)[NH+]4CCCCCC4 C14743113
Cc1ccc2nc(cc(=O)n2c1)C[NH+]3CCC[C@H]3c4cc(ccc4OC)OC C14752322
Cc1c(cn(n1)C)[C@@H]2C[C@H]3CN(C(=O)[C@@]34[NH+]2CCC4)Cc5ccccc5OC C14960175
CC[C@H]1C[NH+](Cc2cc(ccc2O1)OC)Cc3cc4c(c(c3)OC)OCO4 C14993204
CCN(CC)C(=O)C[NH+]1CCN(CC1)c2c3c4c(sc3nc(n2)C)CCC4 C16738881
c1cc2cc(ccc2nc1)[C@H](c3nnnn3C4CCCC4)[NH+]5CCSCC5 C04230526
CC[C@H](C)[NH+]1CC(=O)N([C@H]2[C@@H]1CS(=O)(=O)C2)c3ccc(c(c3)Cl)OC C31773806
CCn1c(=O)c2c3c(sc2nc1N4CC[NH+](CC4)CC(C)C)COC(C3)(C)C C34734775
CCN(CC)C(=O)C[NH+]1CCN(CC1)c2c3c(c(sc3nc(n2)C)C)C C34758133
CCc1c(sc2c1c(nc(n2)SC)N3CC[NH+](CC3)CC(=O)N4CC4)C C34760868
c1cc(oc1)C(=O)N2CCO[C@@H](C2)C[NH+]3CCN(CC3)c4ccc(cc4)F C34667049
Cc1cccc2=C[C@@H](C(=O)[NH+]=c12)CN(c3ccc(cc3)OC)S(=O)(=O)C C38990111
Cc1ccc2=[NH+]C(=O)[C@H](C=c2c1)CN(Cc3cccnc3)C(=O)c4ccco4 C39016566
CC(C)(C)CN1CCC[C@]2(C1=O)CC[NH+](C2)Cc3ccc(o3)[C@@H]4C=CN=N4 C39490137
Cc1ccc2cc3c([nH+]c2c1)N(CC3)c4ccc(cc4)C(=O)N(CC#N)CC#N C39881497
CC(C)(C)c1[nH+]c2c(n1CC3CC3)CCN(C2)S(=O)(=O)c4cccnc4 C43120083
Cc1ccc(cc1)c2nc(on2)[C@@H](C)N3CC[NH+](CC3)C[C@H]4CCCCO4 C46778321
Cc1ccc2c(c1)c(=O)n(c3n2c(nn3)C[NH+](C)[C@@H](C)c4cccs4)C C52283222
CC[NH+](Cn1c(=S)n(c(n1)[C@@H]2COc3ccccc3O2)C)C4CCCC4 C54521008
CCn1c(nn(c1=S)C[NH+]2CCC[C@H]2c3ccccc3)N4CCOCC4 C14308882
Cc1cccc(n1)CN2CCn3c(c([nH+]c3c4cnn(c4)c5ccccc5)C)C2 C14540327
COC(=O)C[C@H]1CCCC[NH+]1Cn2c(=S)n3c4ccccc4sc3n2 C57995721
C[C@@H](C(=O)N(C)c1ccccc1)[NH+]2CCC[C@@H](C2)c3nnc4n3CCCCC4 C58505841
Cc1c(c(c(c(c1C)C)S(=O)(=O)N2CCN(CC2)C(=O)C[NH+](C)C)C)C C46083729
CS(=O)(=O)N1CCC[C@H](C1)C(=O)N2CCC[NH+](CC2)CC3CCCCC3 C60397823
CS(=O)(=O)N1CCCC[C@H]1C(=O)N2CCC[NH+](CC2)CC3CCCCC3 C60397827
CC1=C2[C@@H](N(C(=O)[C@@H]2N=N1)CCC3=c4ccccc4=[NH+]C3)c5ccccc5OC C63561667
Cc1cc(n2c(n1)nc(=S)n2C[NH+](Cc3ccc(cc3)C#N)C(C)C)C C63729679
Cc1c(c(no1)C(=O)N2CCC3=c4ccccc4=[NH+][C@H]3[C@@H]2C(C)C)COC C63848426
CCc1ccc(cc1)[C@@H]2[C@@H]3C(=c4ccccc4=[NH+]3)CCN2C(=O)Cn5cncn5 C64031609
CCc1ccc(cc1)[C@H]2[C@@H]3C(=c4ccccc4=[NH+]3)CCN2C(=O)Cn5cncn5 C64031610
CCc1ccc(cc1)[C@H]2[C@H]3C(=c4ccccc4=[NH+]3)CCN2C(=O)Cn5cncn5 C64031612
COc1cccc(c1OC)[C@@H]2[C@@H]3C(=c4ccccc4=[NH+]3)CCN2C[C@@H]5C=CN=N5 C64166496
C[C@H](C(=O)N(C)C1CC[NH+](CC1)C2CCOCC2)Oc3ccc(cc3)C#N C65040076
CCOC(=O)c1c2c(sc1N3C(=O)[C@@H]4CCCC[C@@H]4C3=O)C[NH+](CC2)C C27529475
Cc1ccccc1n2c(c(c(n2)C)C[NH+](C)Cn3c(=O)cc4c(n3)CCC4)C C65187587
C[NH+]1CCn2c(cc(n2)C(=O)N(C)Cc3csc(n3)c4cccs4)C1 C65395082
Cc1nnc(o1)Cn2cnc(c2[C@H]3C(=c4cc(ccc4=[NH+]3)F)C)c5ccccc5 C65398079
c1ccc2c(c1)CC[C@@H]2[NH+](CC(=O)N3CCN(CC3)C(=O)c4ccco4)C5CC5 C65951685
Cc1cc(nc([nH+]1)C)N2CCC[C@H](C2)OC(=O)c3ccc(o3)Br C66732051
C[C@H]1CCCN(C1)C(=O)C2CC[NH+](CC2)Cn3c(=O)ccc(n3)C(C)(C)C C66792600
Cc1ccc(c(c1)C)c2nn(c(=S)o2)C[NH+]3CCC[C@@H](C3)C(=O)N(C)C C66793283
CC(C)N(C1CCCCC1)C(=O)C[NH+]2CCCC[C@H]2C(=O)N3CCOCC3 C66893022
CC(C)N(c1ccccc1)C(=O)C[NH+]2CCCC[C@@H]2C(=O)N3CCOCC3 C66893733
CC[NH+](Cn1c(=S)n(c(n1)[C@@H]2COc3ccccc3O2)C)C4CCCCC4 C27197276
C[C@H]1C(=O)N(c2ccccc2O1)CCC(=O)N3C[C@H](Cc4c3cccc4)[NH+](C)C C67206144
CCCc1nc2c3cc4c(nc3sc2c(=O)n1CCC[NH+](C)C)CC(OC4)(C)C C02193453
CCOC(=O)c1c(oc2c1c3c(c4c2cccc4)OC[NH+](C3)C[C@H]5CCCO5)C C05510690
C[NH+](C)CCN1[C@H](c2c(=O)c3ccc(cc3oc2C1=O)OC)c4cccc(c4)Cl C06660978
CC[NH+](CC)CCN1[C@@H](c2c(=O)c3ccccc3oc2C1=O)c4ccc(cc4)N(C)C C06869505
C[NH+](Cc1cn(nc1c2ccccc2)c3ccccc3)Cn4c5ccccc5oc4=O C08197017
CN(C)c1ccc(cc1)[C@@H](c2nnnn2C3CCCC3)[NH+]4CCc5ccccc5C4 C04847777
CC[NH+](CC)CCN1[C@H](c2c(=O)c3ccc(cc3oc2C1=O)OC)c4ccc(cc4)F C10233205
Cn1cnnc1Sc2ccc(o2)C[NH+]3Cc4ccccc4O[C@@H](C3)c5ccccc5 C11784341
C[NH+]1CCCC[C@@H]1CN(C)C(=O)c2cn(nn2)C(c3ccccc3)c4ccccc4 C12073657
Cc1ccc(cc1)C2(CCCC2)c3nc(on3)C[NH+]4CCC[C@@H](C4)CN5CCCC5=O C12386976
C[NH+](Cc1ccccc1Br)Cc2cc(cc3c2OCOC3)[N+](=O)[O-] C12921429
CC(C)(C)c1ccc(cc1)C[NH+](C)Cn2c(=S)n3c4ccccc4c(=O)n(c3n2)C C12565362
CCn1c(cc(n1)C(=O)N(CCC[NH+](C)C)c2nc3cc(cc(c3s2)C)C)C C13703039
CC(C)CCN1C(=O)N(C(=O)C12CC[NH+](CC2)C/C=C/c3ccco3)C(C)C C14532255
CCOc1cccc(c1)[C@H]2c3c(=O)c4cc(ccc4oc3C(=O)N2CCC[NH+](C)C)C C16752093
CC[C@@H](c1ccc(cc1)F)n2cc(nn2)C(=O)N3CCCC[C@H]3CC[NH+]4CCCC4 C19500437
C[C@H]1CCCCN1C(=O)CSc2nnc(n2c3ccc(cc3)Cl)[C@H](C)[NH+](C)C C22612577
c1ccc(c(c1)OCc2ccc(o2)C(=O)N3CCN(CC3)c4cccc[nH+]4)Cl C28227284
CC(C)C[NH+](CC(=O)N1CCCc2c1ccc(c2)S(=O)(=O)N3CCCC3)C(C)C C29724366
CCCn1c(=O)c2c3c(sc2nc1N4CC[NH+](CC4)CCC)COC(C3)(C)C C34734600
CCCCSc1nc(c2c(c(sc2n1)C)C)N3CC[NH+](CC3)CC(=O)N(C)C C34758658
CCC(=O)N(CC[NH+](C)C)[C@H](C)c1nc2ccccc2c(=O)n1c3ccc(cc3C)C C35070706
C[C@@H]1C[C@H](CN(C1)C(=O)[C@@H](C)[NH+]2CCC(=CC2)c3c(cc(cc3OC)OC)OC)C C35271194
Cc1ccc2c(c1)c(=O)c3c(o2)C(=O)N([C@@H]3c4cccc(c4)OCC=C)CC[NH+](C)C C35486570
CC1CC[NH+](CC1)[C@H](c2ccc(cc2)N(C)C)c3nnnn3Cc4ccccc4 C04847688
CCOc1ccc2c(c1)oc3c(c2=O)[C@H](N(C3=O)CCC[NH+](C)C)c4ccc(cc4)C C38726827
Cc1c(snn1)C(=O)N(CC[NH+](C)C)c2nc3ccc(cc3s2)Br C36642446
Cc1ccc2=[NH+]C(=O)[C@@H](C=c2c1)CN(c3ccccc3OC)C(=O)c4ccco4 C38963691
Cc1ccc2=[NH+]C(=O)[C@@H](C=c2c1)CN(Cc3ccco3)S(=O)(=O)c4ccccc4 C39012685
Cc1ccoc1c2nnc(n2CC=C)SCC(=O)C3=c4ccccc4=[NH+][C@@H]3C C39164169
C[C@@H](c1ccc2c(c1)OCCO2)[NH+](C)CC3=CN=N[C@@H]3c4cc5ccccc5o4 C39380483
COc1ccc(c(c1)OC)[C@@H]2C[C@@H]3CN(C(=O)[C@]34[NH+]2CCC4)Cc5ccccc5OC C43619709
CC1=C(CCO1)c2nnc(o2)S[C@H](c3ccccc3)C(=O)C4=c5ccccc5=[NH+]C4 C44662946
CCC[NH+]1CCN(CC1)CC(=O)N2[C@@H](CC(=N2)c3ccc(cc3)C)c4ccco4 C49090574
CCOc1ccc(cc1)[C@@H]2CCC[NH+]2Cn3c(=S)nc4n3c(c(c(n4)C)C)C C54442248
C[C@@H](C1CC1)[NH+](Cc2ccccc2)Cn3c(=O)c4c(cn3)cn(n4)c5ccccc5 C57086526
CCCCOC(=O)c1ccc(cc1)N2C(=O)C[C@H](C2=O)[NH+]3C[C@H]4CCCC[C@@H]4C3 C15084251
CC1CC[NH+](CC1)C[C@@H]2CCCN(C2)C(=O)[C@H]3CCCCN3C(=O)OC(C)(C)C C60275231
CC(C)c1[nH+]ccn1CC2CCN(CC2)C(=O)COc3cccc4c3OC(C4)(C)C C62129940
CCCCN1CC(=O)N2[C@H](C1=O)CC3=c4ccccc4=[NH+][C@@H]3[C@@H]2c5ccc(cc5)OC C63138914
COc1ccc(c(c1OC)OC)C(=O)N2CCC(=CC2)C3=c4ccccc4=[NH+]C3 C39791938
C[C@H]1C(=c2ccccc2=[NH+]1)C(=O)[C@@H](C)Sc3nnc(n3C)c4ccccc4OC C39934393
CCCCOC(=O)c1ccc(cc1)N2C(=O)C[C@@H](C2=O)[NH+]3C[C@H]4CC=CC[C@H]4C3 C15080388
CC1=C2[C@H](N(C(=O)[C@@H]2N=N1)CCC3=c4cc(ccc4=[NH+]C3)OC)c5ccccc5F C63560493
C[C@@H](c1nc(no1)c2cccs2)[NH+]3CCC(CC3)(c4ccccc4)C(=O)OC C63589356
c1ccc2=[NH+]CC(=c2c1)CCC(=O)OCc3cc(=O)n4cc(ccc4n3)Br C63812303
CCOc1ccc(cc1)[C@H]2[C@@H]3C(=c4ccccc4=[NH+]3)CCN2C(=O)Cn5ccc(n5)C C64002441
C[C@@H](C(=O)C1=c2ccccc2=[NH+]C1)OC(=O)Cc3cc4c(c(c3)Cl)OCCCO4 C64156581
C[C@@H](C(=O)C1=c2ccccc2=[NH+]C1)OC(=O)Cc3cc4c(c(c3)Cl)OCCO4 C64170455
Cc1ccc(cc1)c2c(cnc(n2)N(C)C[C@@]3(CC[NH+](C3)C)C)c4cncnc4 C65398358
c1ccc(cc1)C2=N[C@H]([NH+]3[C@H]2[C@H]3c4ccc(cc4)[N+](=O)[O-])c5ccccc5F C04535336
CC[NH+]1CCN(CC1)c2c3c4c(sc3nc(n2)SCC)COC(C4)(C)C C02426632
Cc1cccc(c1C)N2CC[NH+](CC2)[C@H](C)c3nnc(o3)c4cccs4 C07905818
Cc1cccn2c1nc(cc2=O)C[NH+]3CCCCC[C@@H]3c4ccc(cc4)OC C08324556
Cc1ccc(cc1)[C@@H](c2nnnn2C3CCCCC3)[NH+]4CCc5ccccc5C4 C01331065
C[C@H]1c2ccsc2CC[NH+]1Cc3nc4c(c(cs4)c5ccccc5)c(=O)n3CC#N C09593042
C[NH+](C)CCN1[C@@H](c2c(=O)c3cc(ccc3oc2C1=O)Cl)c4cccc(c4)Cl C11614670
Cc1ccc2c(c1)cc(c([nH+]2)N3CCCCCC3)CN(C[C@H]4CCCO4)C(=O)C C12281651
COCc1ccc(o1)C(=O)N2CC[C@@]3(C2)CCC[NH+](C3)CC4CCCCC4 C12587054
COc1ccc(cc1)c2nc(on2)C[NH+]3CCc4c(ccs4)[C@@H]3c5ccccc5 C15034117
Cc1ccc2nc(cc(=O)n2c1)C[NH+](C)Cc3ccccc3N4CCCCC4 C15103784
C[C@H](c1ccc(cc1)n2cncn2)[NH+](C)Cc3cc4ccccc4nc3Cl C17306224
c1ccn(/c(=[NH+]/C2CCCCC2)/c1)C(=O)Cc3csc(n3)c4ccco4 C25597116
c1ccc2c(c1)c(n[nH+]c2N3CCN(CC3)C[C@H]4CCCO4)c5ccc(cc5)F C33010803
CC(=C)Cn1c(=O)c2c3c(sc2nc1N4CC[NH+](CC4)CC=C)CCC3 C34747711
Cc1ccc(cc1C)C2=NN([C@H](C2)c3cccn3C)C(=O)C[NH+](C)C(C)C C35784590
c1ccc(c(c1)C[NH+]2CCCn3cccc3[C@H]2c4cc(ccc4Cl)[N+](=O)[O-])F C36348432
COCc1ccc(o1)[C@@H]2C[C@H]3CN(C(=O)[C@@]34[NH+]2CCC4)Cc5cccc(c5)Cl C12052119
Cc1ccc2=[NH+]C(=O)[C@@H](C=c2c1)CN(c3cccc(c3C)C)C(=O)c4ccco4 C38963741
Cc1ccc2=C[C@@H](C(=O)[NH+]=c2c1)CN(C3CCCCC3)C(=O)[C@H]4CCCO4 C38964524
Cc1ccc(c(c1)C)N(C[C@H]2C=c3cccc(c3=[NH+]C2=O)C)C(=O)c4ccncc4 C38981223
CCN(C[C@@H]1C=c2cc(ccc2=[NH+]C1=O)C)S(=O)(=O)c3ccc(cc3)C C38989917
CN(C)c1ccc(cc1)[C@@H]2[NH+]=NC(=S)N2/N=C/c3c(cccc3Cl)Cl C38995278
Cc1ccc2=C[C@@H](C(=O)[NH+]=c2c1)CN(Cc3ccco3)C(=O)c4cccs4 C39006862
CN(C)c1ccc(cc1)[C@@H]2[NH+]=NC(=S)N2/N=C/c3cccc(c3Cl)Cl C39007003
Cc1c(nc(s1)C)[C@H](C)[NH+](C)CC2=CN=N[C@@H]2c3cc4ccccc4o3 C39420543
CC[NH+]1CCN(CC1)c2c(nc(o2)[C@H]3[C@H](C3(C)C)C=C(Cl)Cl)C#N C40062309
Cc1cc(no1)CSc2c3c(c(sc3nc(n2)C[NH+]4CCCC4)C)C C46835352
c1cc(cc(c1)Br)c2nc(on2)CN3CC[NH+](CC3)CC4CC4 C52164724
c1cnccc1c2nn(c(=S)n2C3CC3)C[NH+]4CCC[C@H]4C5CCCCC5 C54549832
CC[NH+]1CCC(CC1)N(C2CC2)C(=O)c3c4c(n(n3)c5ccccc5F)CCC4 C57372177
c1cc[nH+]c(c1)N2CCN(CC2)C[C@H]3CCCN(C3)C(=O)C4CCCCC4 C58179604
CCOc1ccccc1N2C(=O)C[C@H](C2=O)[NH+]3CCC(CC3)c4ccc(cc4)F C05874856
Cc1ccc(o1)c2nc(c(s2)C(=O)N3CCC[C@H](C3)C[NH+]4CCC(CC4)C)C C60275721
C[C@H](C(=O)N1CCC(=CC1)C2=c3ccccc3=[NH+]C2)Oc4ccc(cc4)C#N C39780806
CC(=O)N1[C@@H](CC2=c3ccccc3=[NH+][C@@H]2[C@@H]1CCc4ccccc4)C(=O)OC C63350175
CCOc1ccc(cc1OC)[C@@H]2CN3[C@@H](c4ccccc4C3=O)[C@@H]5C2=c6ccccc6=[NH+]5 C63375478
CC1=C2[C@@H](N(C(=O)[C@H]2N=N1)CCC3=c4ccccc4=[NH+]C3)c5cccc(c5)Br C63560391
CCn1c(=O)c2ccccc2nc1S[C@@H](C)C(=O)C3=c4ccccc4=[NH+][C@@H]3C C64056410
Cc1nnc(s1)SCC(=O)N2CCC3=c4ccccc4=[NH+][C@H]3[C@@H]2C5CCCCC5 C64074425
Cc1ccc2=C[C@@H](C(=O)[NH+]=c2c1)CN(c3ccc(c(c3)C)C)S(=O)(=O)C C64136965
C[C@@H](C(=O)C1=c2ccccc2=[NH+]C1)OC(=O)[C@@H]3Cc4cc(ccc4O3)Cl C64148369
c1ccc2=[NH+][C@H]3[C@@H](N(CCC3=c2c1)Cc4cccn4c5cccnc5)c6ccccn6 C64152387
Cc1c(n2cc(ccc2n1)Cl)C[NH+](C)C[C@@H]3CC(=O)N(C3)C4CCCC4 C65373912
c1cc(oc1)/C=C/C[NH+]2CC[C@@H](C2)c3ccnc(c3)c4ccc5c(c4)OCO5 C65382059
C[C@H](c1nnc(n1c2ccc(cc2)Cl)S[C@H]3CCCCC3=O)[NH+](C)C C66316814
CC(C)(C)C1CCC(CC1)C(=O)N2CCC(CC2)CC(=O)N3CC[NH+](CC3)C C66858061
C[NH+](C)C[C@@H]1CCCCN1C(=O)c2c3c(n(n2)c4ccc(c(c4)F)F)CCC3 C66946778
CCN(c1ccccc1)C(=O)[C@@H](C)[NH+]2CCC(CC2)c3nc4ccccc4o3 C67130564
C[C@H]1c2cccn2CC[NH+]1Cc3nc(no3)Cc4cccc(c4)Br C67375280
Cc1c(sc(c1[C@H](c2ccccc2OC)Nc3cccc[nH+]3)NC(=O)c4ccco4)C C08385091
CC(C)(C)c1ccc(cc1)C(=O)Oc2ccc(cc2)[C@@H]3Nc4c(c5c(s4)C[NH+](CC5)C)C(=O)N3 C02362424
CCOc1ccc(cc1OCC)[C@H](c2ccc3ccc(nc3c2O)C)Nc4cc(cc[nH+]4)C C08453120
C[NH+]1CC[C@@]2([C@@H](C1)[C@@H](c3ccccc3O2)/N=C/c4ccccc4O)/N=C/c5ccccc5O C08816535
CC[C@H](C)[C@H](C(=O)Oc1ccc2c(c1)occ(c2=O)Oc3ccc(cc3Cl)Cl)[NH3+] C02103053
Cc1cccc(c1C)N2CC[NH+](CC2)CC(=O)Nc3c4c(cccc4[nH]c3C(=O)OC)C C02444799
CN(C)c1ccc(cc1)[C@H]2C[NH2+][C@@H](c3c2c4ccccc4[nH]3)c5ccc(c(c5)[N+](=O)[O-])Cl C03418593
Cc1ccc2c(c1)c(c([nH]2)C[NH+]3CCC(CC3)(Cc4cc(no4)c5cccc(c5)OC)O)C C11843790
Cc1cccc2c1nc(nc2Nc3ccc4c(c3)OCO4)C[NH+]5CCC(CC5)[C@H](c6cccs6)O C11996413
c1ccc(cc1)[C@@H]2CSc3ccccc3N2C(=O)C[NH+]4CCC(CC4)C(=O)Nc5ccccc5O C12815271
CCn1c2ccccc2c3c1ccc(c3)C[NH2+]CCNc4ccc(cc4Cl)[N+](=O)[O-] C06871184
c1ccc2c(c1)c(c[nH]2)C[NH+]3CCC(CC3)[C@]4(C(=O)N(C(=O)N4)C5CCCC5)Cc6ccc(cc6)F C14988639
Cn1c2ccc(cc2n(c1=O)C)[C@H](COc3ccc(cc3)C[NH2+]C4CCCCCCC4)O C16363907
CC[C@@H]1C[C@@H](n2c(cc(n2)[C@@H]3CCC[NH+]3Cc4cn[nH]c4C(C)(C)C)N1)C(F)(F)F C19520773
c1ccc2c(c1)c(=[NH+]C3CCCC3)c(c(o2)O)NS(=O)(=O)c4cccc5c4nsn5 C15862880
Cc1ccc(cc1)S(=O)(=O)N/[NH+]=c\2/c(cc3ccccc3o2)C(=O)Nc4ccccc4C C20323511
CC[NH+]1CCc2c(sc(c2[C@H](C)NC(=O)Nc3ccccc3OCC)n4cccc4)C1 C20532237
Cc1c(c(n(n1)c2ccccc2)C)NC(=O)CNc3ccccc3C[NH+](C)C4CCCCC4 C21698892
CCOC(=O)c1c2c(sc1/[NH+]=c\3/c(cc4ccc(cc4o3)O)C(=O)Nc5ccccc5)CCCC2 C27520231
CC[C@@H](CNC(=O)c1ccc(cc1)S(=O)(=O)Nc2ccccc2C)[NH+]3CCc4ccccc4C3 C29910710
CC(=O)[NH+]=c1ccc-2c(cc(oc2c1)O)CSc3[nH]nc(n3)c4cc(ccc4OC)Cl C33504517
c1ccc(cc1)CCSc2nc(c3c4c(sc3n2)CCCC4)N5CC[NH+](CC5)CC(=O)N C34756449
CC(C)[NH+]1CCN(CC1)c2nc(c3c(n(nc3n2)Cc4ccccc4)N)c5ccccc5F C35577651
c1cc(cc(c1)Cl)n\2cc([nH]/c2=N\C(=O)C[NH2+]Cc3ccco3)c4ccc(cc4)Cl C36039553
Cc1c2c(=O)[nH]c(nc2sc1C(=O)NC[C@H](c3cccs3)[NH+]4CCCC4)Cc5ccccc5 C25155892
COC(=O)[C@@H](Cc1ccccc1)NC(=O)N2CCc3c([nH+]c[nH]3)[C@@H]2c4ccc(cc4)Cl C36579856
CC1(CC2=C([C@@H](N3C(=[NH+]2)N=C(N3)SCc4ccccc4)c5cccc(c5)O)C(=O)C1)C C17098067
Cc1cccc([nH+]1)N[C@H](c2cccc(c2OC)OC)c3c(c(sc3NC(=O)c4ccccc4)C)C C38547532
C[C@H](C(=O)Nc1ccc(cc1)OCc2ccccc2)S[C@@H]3NN=C(O3)C4=c5ccccc5=[NH+]C4 C38798988
C[C@@]1(CN(C(=O)N1CC2(CC[NH+](CC2)Cc3ccccc3)C4CCCCC4)O)c5ccccc5O C39488107
c1ccc(cc1)c2cc(ccc2N3CC[NH2+][C@H](C3)S(=O)(=O)Oc4ccccc4)c5ccccc5O C39529610
C[C@]12C[C@H](CC(C1)(C)C)N(C2)c3c(c([nH+]cn3)N(Cc4ccccc4)c5ccccn5)N C40735293
c1ccc(cc1)[C@]2(CC[NH+]([C@H]3[C@H]2CCCC3)Cc4c[nH]nc4c5ccc6c(c5)OCO6)O C43630199
Cc1ccc(c(c1)Oc2c(cc(c(n2)Oc3cccc(c3)c4cccc(c4)C[NH3+])F)F)n5cnnn5 C45286231
CC(C)[C@@H](c1ccc(cc1)Cl)NC(=O)C[NH+]2CCC(CC2)n3c4ccccc4[nH]c3=O C45841284
c1ccc2c(c1)c(c[nH]2)c3cs/c(=N\C(=O)C[NH+](Cc4cccs4)C[C@@H]5CCCO5)/[nH]3 C22373388
Cc1ccn2c(c1)nc(c2C[NH2+]Cc3cc(n[nH]3)C(C)(C)C)C(=O)N4CCCCCC4 C32561107
Cc1ccc(cc1S(=O)(=O)NC[C@H]2CCCO2)c3c4ccccc4c([nH+]n3)NCc5ccccc5 C09333740
Cc1cccc(c1NC(=O)[C@H](CC2=c3ccccc3=[NH+]C2)NC(=O)OCc4ccccc4)C C63203332
c1ccc2=[NH+]CC(=c2c1)C3=NN[C@@H](O3)SCC(=O)Nc4ccc5c(c4)OC6(O5)CCCCC6 C39938594
CC1=C([C@@H](N(N1)c2cccc(c2)C(F)(F)F)Cl)/C=N/NC(=O)C3=c4ccccc4=[NH+]C3 C63256620
CC1=C([C@H](N(N1)c2cccc(c2)C(F)(F)F)Cl)/C=N/NC(=O)C3=c4ccccc4=[NH+]C3 C63256622
COC(=O)[C@H](Cc1ccccc1)NC(=O)N2CCc3c([nH+]c[nH]3)[C@@H]2c4ccc(cc4)Cl C20714870
Cc1ccc(c(c1)C)N/C(=N\C(=O)c2cccc(c2)OC)/NCCC3=c4ccccc4=[NH+]C3 C63588465
COC(=O)c1cc(ccc1NC(=O)N2CCc3c([nH+]c[nH]3)[C@@H]2c4ccc(cc4F)Cl)F C40284492
C[C@H]1CCCC[C@@]12C(=O)N(C(=O)N2)CC(=O)NC[C@@H](c3ccc(cc3)OC)C4=c5ccccc5=[NH+]C4 C63830753
Cc1ccc(c(c1)S(=O)(=O)/N=C\2/[C@@H]([NH+]=c3ccccc3=N2)Nc4ccc(cc4)C(=O)O)C C38984177
Cc1ccccc1CNC2=[NH+]CCNC23CCN(CC3)S(=O)(=O)c4ccc(cc4)C(C)(C)C C65074720
CC(C)(C)c1ccc(cc1)S(=O)(=O)N2CCC3(CC2)C(=[NH+]CCN3)NCc4ccccc4Cl C65074725
c1cc(cc(c1)/[NH+]=c\2/c(cc3ccc(cc3o2)O)C(=O)NCc4ccco4)C(F)(F)F C67299287
CC1=C([C@H](NC(=O)N1C)c2ccc(cc2)F)[C@H](C)[NH+](Cc3ccccc3)Cc4ccccc4C#N C04145775
CC1(CC(CC([NH2+]1)(C)C)/N=C/C2C(=NN(C2=O)c3nc4ccccc4s3)c5ccccc5)C C08450412
Cc1ccc(cc1)c2c(sc3c2c(=O)[nH]c(n3)C[NH+]4CCC[C@H]4c5cc(ccc5OC)OC)C C08770044
c1ccc(c(c1)/C=N\NC(=O)C[NH+]2CCn3c4ccc(cc4c5c3[C@@H]2CCC5)C6CCCCC6)F C09271731
Cc1ccc(cc1)S(=O)(=O)N[C@@H](C)[C@H](c2cccs2)[NH+]3CCN(CC3)c4ccc(cc4)F C09382657
CC[C@H](C)[NH+](CCNC(=O)[C@@H]1CCCN(C1)c2nc3c(cc(cc3s2)C)C)C4CCCCC4 C09848399
CCc1cc2c(=O)c(coc2c(c1O)[C@@H](c3ccccc3)[NH+]4CCCCC4)c5nc(cs5)C C11867317
C/C(=C\c1ccco1)/C[NH+]2CCC(CC2)[C@]3(C(=O)N(C(=O)N3)C4CCCC4)Cc5ccc(cc5)F C12036780
c1ccc(cc1)C[C@H]2CN(CC[NH2+]2)c3cc(c(nn3)c4ccc5ccccc5c4)c6ccncc6 C12501440
Cc1c(=O)c2cccc(c2oc1c3ccccc3)C(=O)NC[C@H](c4cccs4)[NH+]5CCCC5 C12784894
C[C@@H](c1nnc(n1c2ccccc2)SCC(=O)Nc3cccc4c3cccc4)[NH+]5CCCCC5 C12608932
CN([C@@H](Cc1ccccc1F)C2CC[NH+](CC2)Cc3c(cccc3OC)O)C(=O)c4cccs4 C14962878
COc1ccccc1Cn2cnc3c(c2=O)c4c(s3)C[C@H](CC4)[NH2+]CCc5ccc(cc5)F C14995391
CN1CCCc2c1ccc(c2)[C@@H](CNC(=O)COc3ccc(cc3Cl)Cl)[NH+]4CCCC4 C23858709
CCc1cc2c(=O)c(c(oc2c(c1O)C[NH+]3CCC[C@@H](C3)C)C(C)C)c4nc5ccccc5s4 C28120849
c1cc(c(cc1Cl)Cl)c2nc(on2)C[NH+]3CCC[C@@H](C3)C(=O)NCCC4=CCCCC4 C31054898
Cc1ccc(cc1)[C@H](C)NC(=O)[C@@H]2CCC[NH+](C2)Cc3nc(no3)c4ccc(cc4Cl)Cl C31055701
Cc1ccc(cc1)[C@H](c2ccccc2)NC(=O)[C@@H]3CCC[NH+](C3)Cc4nc(no4)c5cccs5 C31057533
Cc1ccn2c(c1)[nH+]c(c2NC3CCCCC3)c4ccccc4OS(=O)(=O)c5ccccc5 C33651671
CC(C)c1ccc(cc1)[C@@H]2C3=C(CN(C3=O)C4CC[NH+](CC4)Cc5ccccc5)N(C(=O)N2)C C33742165
c1ccc(c(c1)C[NH+]2CCC(CC2)N(c3ccc(cc3)F)S(=O)(=O)c4ccc(cc4)F)O C34683924
C[C@H]1CCC[NH+](C1)Cc2c(ccc3c2oc(c(c3=O)Oc4ccc(cc4)OC)C(F)(F)F)O C00956160
Cc1ccc(cc1)[C@H]2C3=C(c4cc(ccc4O[C@@H]3c5ccc(cc5)OC)Cl)[NH+]=C6N2NC(=N6)SC C09187210
Cc1ccc(cc1)[C@H]2C3=C(c4cc(ccc4O2)Cl)[NH+]=C5N=C(NN5[C@@H]3c6ccc(cc6)OC)SC C02249474
CCOC(=O)[C@H]1C(=c2cc(ccc2=[NH+]1)Br)NC(=O)CC(c3ccccc3)c4ccccc4 C38612446
C[C@@H](c1[nH]c(=O)c2ccccc2n1)S[C@@H]3N=[NH+][C@@H](N3c4ccc(cc4)F)c5ccc(cc5)F C39431156
c1ccc(cc1)C[NH+]2C[C@H](C[C@@]23CC[C@@H](C3)c4ccccc4O)S(=O)(=O)Oc5ccccc5 C39503251
c1ccc(cc1)c2cc(ccc2N3CC[NH2+][C@H](C3)S(=O)(=O)Oc4ccccc4)Br C39529762
COc1ccc(c(c1)OC)[C@H]2CC(=NN2)[C@@H]3C(=c4cc(ccc4=[NH+]C3=O)Cl)c5ccccc5 C39700722
Cc1ccc2=[NH+][C@H]([NH+]=c2c1)/C(=C/c3cc(c(c(c3)Cl)OCc4ccc(cc4)C(=O)[O-])Cl)/C#N C39934871
c1cc(ccc1/C=C/C(=O)NC2CC[NH+](CC2)Cc3nc(no3)c4ccc(cc4)Cl)Cl C40958314
c1ccc(cc1)C(c2ccccc2)N3CCN(CC3)c4[nH+]c5ccccc5c(n4)NC6CCCC6 C41152329
CC[NH+]1CCN(CC1)[C@@H](c2ccccc2OC)c3c(c4ccccc4o3)NC(=O)c5ccccc5 C22938271
Cc1c(c(=O)c2ccc(c(c2o1)C[NH+]3CCCCCC3)O)Oc4ccccc4Br C02416940
C[C@@H]1C[C@H](C[NH+](C1)Cc2c(ccc3c2oc(c(c3=O)Oc4ccc(cc4)OC)C(F)(F)F)O)C C41583974
CCOc1ccc(cc1)/C=C\2/C(=O)c3c(cc(c(c3O2)C[NH+]4CCCC[C@H]4c5cccnc5)O)C C41584570
CCc1ccc(cc1)/C=C\2/C(=O)c3c(cc(c(c3O2)C[NH+]4CCN(CC4)c5ccc(cc5)F)O)C C41585555
C/C(=N\CCC1=c2ccccc2=[NH+]C1)/c3c([nH]n(c3=O)c4nc5ccccc5s4)C(F)(F)F C63393821
Cc1ccc(cc1)n2c3c(c(c(c(n3)C)CCC(=O)NCCC4=c5ccccc5=[NH+]C4)C)c(n2)C C63514398
CCOC(=O)C1CCC(CC1)CNC(=O)N2CCC3=c4ccccc4=[NH+][C@@H]3[C@@H]2c5ccc(cc5)C C63571654
Cc1ccc(cc1)[C@@H]2[C@H]3C(=c4cc(ccc4=[NH+]3)Cl)CCN2C(=O)Nc5ccccc5C(=O)OC C63572767
c1ccc2=N/C(=N\S(=O)(=O)c3cc(ccc3Cl)Cl)/[C@@H]([NH+]=c2c1)Nc4ccccc4F C38971314
CCCCc1ccc(cc1)N[C@@H]2/C(=N/S(=O)(=O)c3ccc(c(c3)C)C)/N=c4ccccc4=[NH+]2 C38971455
COC(=O)c1ccccc1NC(=O)N2CCC3=c4cc(ccc4=[NH+][C@H]3[C@@H]2c5ccc(cc5)F)Cl C64623141
Cc1ccc(c(c1)NC(=O)c2ccc(cc2)F)OCc3cc(=O)n4c5c(sc4[nH+]3)CCCC5 C35447963
Cc1ccc(cc1)c2c(n(c[nH+]2)C3CCCCC3)c4ccc(o4)C(=O)N[C@H](C)Cc5ccco5 C65036831
C[C@]12C[C@H](CC(C1)(C)C)[NH+](C2)CN3c4ccccc4/C(=N/NC(=O)c5ccc(cc5)Cl)/C3=O C16038167
Cc1cc(nc(n1)SCC(=O)Nc2nc(cs2)C3=c4ccccc4=[NH+][C@@H]3C)c5ccccc5 C65322119
Cc1ccc(cc1F)/[NH+]=c\2/c(cc3cc(ccc3o2)Br)C(=O)NC[C@@H]4CCCO4 C67292490
c1cc(cc(c1)OC(F)(F)F)/[NH+]=c\2/c(cc3cc(ccc3o2)Cl)C(=O)NC[C@@H]4CCCO4 C67293007
CC[C@]1(Cc2c(c(c3c(c2O)C(=O)c4cccc(c4C3=O)OC)O)[C@H](C1)O)O C05372315
Cc1cc(nc(n1)N[C@H](C(Cl)(Cl)Cl)O)NNC(=S)S C02361640
CC(C)CCOc1ccc(cc1OC)[C@H]2c3ccc(cc3OC(=C2C#N)N)N C08846170
CCCOc1ccc(cc1OCC)[C@@H]2c3ccc(cc3OC(=C2C#N)N)N C08846171
CCCOc1ccc(cc1OCC)[C@H]2c3ccc(cc3OC(=C2C#N)N)N C08846172
CC(C)Oc1ccc(cc1)/C=C(/C(=O)NN)\NC(=O)c2ccc(cc2)Br C12656097
c1cc(sc1)[C@H](CC(=O)NCc2ccc(cc2Cl)Cl)NC(=O)N C14269963
c1cc(sc1)[C@@H](CC(=O)NCc2ccc(cc2Cl)Cl)NC(=O)N C14269965
C[C@H](C12CC3CC(C1)CC(C3)C2)NC(=O)C[C@@H](c4ccccc4)NC(=O)N C14279996
c1ccc(cc1)C2=C([C@H](NC(=S)N2)c3cc(ccc3OCC#N)Br)C(=O)N C16382471
c1ccc(cc1)C2=C([C@@H](NC(=S)N2)c3cc(ccc3OCC#N)Br)C(=O)N C16382474
c1ccc(c(c1)CSc2nnc(s2)N)CSc3nnc(s3)N C16450132
c1ccc(c(c1)[C@@H](CC(=O)Nc2ccccc2N3CCCCC3)NC(=O)N)Cl C22408303
Cc1ccc(s1)[C@@H]2NN[C@@H](O2)CCC(=O)NCc3cc4ccccc4[nH]3 C39387675
Cc1ccc(s1)[C@H]2NN[C@H](O2)CCC(=O)NCc3cc4ccccc4[nH]3 C39387678
CC(=O)N[C@H](Cc1c[nH]c2c1cccc2)C(=O)Nc3ccc4c(c3)S[C@H](N4)SC C39440544
C[C@]12CC[C@](C1(C)C)(C[C@H]2O)C(=O)NCCCNC(=O)[C@@]34CC[C@@](C3(C)C)([C@H](C4)O)C C08533998
c1ccc2c(c1)c(c([nH]2)C(=O)NCCc3ccc(cc3)S(=O)(=O)N)Cl C40143291
COc1cc(cc(c1OC[C@H](c2ccc(cc2Br)Br)O)N)CO C40352287
COc1cc(cc(c1OC[C@H](c2cc(ccc2Br)Br)O)N)CO C40352291
CCC(CC)(/C(=N/O)/N)NS(=O)(=O)c1ccc(s1)Br C40376980
CCc1cccc(c1NC(=O)N[C@@H](C)c2cccc(c2)S(=O)(=O)N)CC C43339992
c1cc(cc(c1)NS(=O)(=O)N)NCc2cc(c(o2)Br)Br C50360504
COc1cc(cc(c1O)Br)[C@@H]2NC(=Nc3n2c4ccccc4n3)N C18156211
COc1cc(cc(c1O)Br)[C@H]2NC(=Nc3n2c4ccccc4n3)N C18156214
C[C@@H](CNS(=O)(=O)c1c(cc(cc1Cl)Br)Cl)/C(=N/O)/N C54156261
CC[C@@H](C/C(=N/O)/N)NS(=O)(=O)c1cc(ccc1Br)Br C54163469
CC[C@H](C/C(=N/O)/N)NS(=O)(=O)c1cc(ccc1Br)Br C54163470
c1cc(ccc1CC(=O)NNC(=O)NC2[C@@H]3CCC[C@H]2C[NH+](C3)C4CC4)F C56806717
C1CCC(CC1)NC(=O)CCNC(=O)NNc2c(c(c(c(c2F)F)F)F)F C57179168
COc1cc(ccc1O)[C@@H]2[C@@H]([C@@](NC(=S)N2)(C(F)(F)F)O)C(=O)c3cccs3 C57531389
COc1cc(ccc1O)[C@H]2[C@@H]([C@@](NC(=S)N2)(C(F)(F)F)O)C(=O)c3cccs3 C57531390
Cc1ccc(cc1)[C@@H](C2CC2)NC(=O)NCc3cccc(c3)S(=O)(=O)N C57619570
Cc1ccc(cc1)[C@H](C2CC2)NC(=O)NCc3cccc(c3)S(=O)(=O)N C57619572
CC1=C([C@@H](C(=C(O1)N)C(=O)N)c2ccc(cc2)OCc3ccccc3)C(=O)C C58949087
CC1=C([C@H](C(=C(O1)N)C(=O)N)c2cccc(c2)OCc3ccccc3)C(=O)C C58949091
c1ccc(cc1)c2cnc([nH]2)SCC(=O)N[C@@H]3[C@H](C4=C(S3)CCCC4)C(=O)N C64212547
c1cc(oc1)[C@@H](CNC(=O)NC2[C@@H]3CCC[C@H]2C[NH+](C3)C4CC4)[NH+]5CCCC5 C55085026
c1ccc(cc1)C(c2ccccc2)(c3ccccc3)OC[C@H]4[C@H]([C@@H]([C@@H]([C@@H](O4)O)O)O)O C04722029
C[C@@H](c1ccc(cc1Cl)Cl)NC(=S)NNC(=O)c2ccc(=O)[nH]c2 C66122114
Cc1ccc(c(=O)[nH]1)C(=O)NNC(=S)N[C@@H](C)c2ccc(cc2Cl)Cl C66122289
C[C@@H](c1ccc(cc1Cl)Cl)NC(=S)NNC(=O)c2ccc[nH]c2=O C66122355
c1cc(cc(c1)O)CCNC(=O)NNC(=O)c2ccc(cc2Br)F C66234773
Cc1ccc(c(c1)C)C[C@@H](C)NC(=O)NCc2ccc(cc2)S(=O)(=O)N C66617992
Cc1ccc(c(c1)C)C[C@H](C)NC(=O)NCc2ccc(cc2)S(=O)(=O)N C66617994
CC[C@H](C)[C@@H](C(=O)NCc1ccc(cc1Cl)Br)NC(=O)N C66941945
CC(C)C[C@H](C(=O)NCc1ccc(cc1Cl)Br)NC(=O)N C66942081
CC(C)NC(=O)c1cccc(c1)CNC(=O)NC[C@]2(CCCc3c2cccc3)O C66978274
C[C@H]1CCC[C@H]([C@@H]1C)NC(=S)NNC(=O)c2cc(ccc2F)NC(=O)C C67463551
c1ccc2cc(ccc2c1)[C@H](CNC(=O)Nc3cc(c[nH]c3=O)C(F)(F)F)O C67548389
CCCCN1C(=O)[C@H]2Cc3c4ccccc4[nH]c3[C@@H](N2C1=O)c5cccc(c5Cl)Cl C02496387
CCOc1ccccc1[C@H]2c3c(nn(c3NC4=CC(CC(=O)[C@H]24)(C)C)c5ccc(cc5)F)C C03241461
Cc1ccc(cc1NC(=O)Cn2cnc3c(c2=O)c4c(s3)C[C@H](CC4)C(C)(C)C)Cl C01961403
CCC(=O)N1c2ccccc2NC3=C([C@H]1c4cccc(c4)OC)C(=O)C[C@@H](C3)c5ccc(cc5)C C00718134
c1ccc2c(c1)n3c(s2)nnc3SCC(=O)Nc4c(cc(cc4Cl)Cl)Cl C00628272
CC(C)(C)c1ccccc1NC(=O)CSc2nc3c(c4c(s3)CCCC4)c(=O)n2C C02335664
Cc1c2cc3c(coc3c(c2oc(=O)c1CC(=O)NCc4ccc(cc4)F)C)C(C)(C)C C11867552
Cc1ccc(cc1)[C@@H](c2cccs2)NC(=O)CN3c4cccc5c4c(ccc5)S3(=O)=O C12821764
CC[NH+]1Cc2c(c3ccccc3nc2/C(=C/c4cc(c(c(c4)C)OC(F)F)C)/C1)C(=O)[O-] C13096680
CC(C)Cn1cc(c2c3ccccc3n(c2c1=O)C)C(=O)NCc4ccc(cc4Cl)F C04789058
Cc1c2ccccc2nc(c1C#N)Sc3ccccc3NS(=O)(=O)c4ccccc4 C01324184
Cc1cc(c2cc(c(nc2c1)SCC(=O)Nc3c(c4c(s3)CCCC4)C#N)C#N)C C01354432
Cc1ccc(c(c1)C)NS(=O)(=O)c2cc(ccc2Cl)C(=O)N3CCc4c3cccc4 C13676624
CC(C)(C)[C@@H]1CCc2c(sc(c2C(=O)OC)NC(=O)c3ccc(o3)Br)C1 C01284960
CCC(=O)N1c2ccccc2NC3=C([C@@H]1c4ccc(cc4)C)C(=O)C[C@@H](C3)c5ccc(cc5)OC C18172510
c1ccc(cc1)C(=O)c2cc(cc3c2N[C@@H]([C@H]4[C@@H]3C=CC4)c5ccc(cc5)[N+](=O)[O-])Cl C18173632
CC1=C([C@H](C2=C(N1)C[C@@H](CC2=O)c3ccc(cc3)Cl)c4cc(ccc4OC)OC)C#N C00844526
CC1=C([C@H](C2=C(N1)C[C@H](CC2=O)c3ccccc3Cl)c4ccc(cc4)N(C)C)C(=O)OC C19770931
CCN(CC)c1ccc(cc1)[C@H]2C3=C(CC(CC3=O)(C)C)NC(=C2C(=O)N4CCCCC4)C C06078514
Cc1ccc(cc1)[C@@H]2C3=C(CCCC3=O)Nc4n2nc(n4)SCc5ccc(cc5C)C C20134160
c1ccc(cc1)C(c2ccccc2)N3CCN(CC3)c4[nH]c(=O)cc(n4)c5ccc(cc5)F C14606944
Cc1c2c(c3ccccc3s2)c(=O)n(n1)[C@@H](C)C(=O)N[C@H](C)C45CC6CC(C4)CC(C6)C5 C20466971
C[C@H](C12CC3CC(C1)CC(C3)C2)NC(=O)CN4c5cccnc5Sc6ccccc6C4=O C20512046
c1ccc2c(c1)NC(=O)C[C@H](N2C(=O)COc3ccc(cc3Cl)Cl)C(F)(F)F C22242135
CN([C@@H]1CCCc2c1cccc2)C(=O)CSc3[nH]c(=O)c4c5c(sc4n3)CCCC5 C23261864
Cc1ccc(c(c1)C)n2cnnc2SCC(=O)Nc3c(cc(cc3Cl)Cl)Cl C24198350
Cc1ccc(c(c1)C)n2cnnc2SCC(=O)Nc3cc(c(cc3Cl)Cl)Cl C25097919
c1ccc2c(c1)c(=O)n(c(n2)c3ccccc3F)NC(=O)/C=C/c4ccc(cc4)Br C27527427
CCn1cc(c2c1cccc2)/C=C\3/C(=O)c4ccc(c(c4O3)C[NH+]5C[C@H](C[C@@H](C5)C)C)[O-] C28182842
Cc1cc(c(c(c1)C)NS(=O)(=O)c2cc(sc2C)c3cc(on3)C(F)(F)F)C C33299274
CC(C)(C)c1ccc(cc1)c2n[nH]c(=S)n2/N=C\c3cc(ccc3OC)Br C12464320
Cc1ccc(cc1Cl)n2cnnc2S[C@H](C)C(=O)Nc3cc(ccc3Cl)Cl C36850096
Cc1c(sc(n1)N2[C@H]([C@@H]3CCC/C(=C\c4ccccc4)/C3=N2)c5ccccc5)C(=O)NC C08686053
CCc1ccc(cc1)C2=C[C@@H](N3C(=N2)N=CN3)c4cc(ccc4OC(F)F)Br C02919529
C[C@H]1CCC2=C3C(=NC(=NC3=O)SCC(=O)Nc4cc(cc(c4)Cl)Cl)S[C@H]2C1 C38747102
c1ccc(cc1)Cc2cccc3c2cc4c(n3)c5c(n(c4=O)Cc6ccccc6)C(=O)C[C@H](N5)F C39453549
CS[C@H]1CCC[C@@]2(C1)CCC[C@@H](N2S(=O)(=O)Oc3ccccc3)c4ccccc4O C39527017
CS[C@@H]1CCC[C@@]2(N1S(=O)(=O)Oc3ccccc3)CCC[C@@H](C2)c4ccccc4O C39527091
CC\1=C(C(=O)N(C(=O)/C1=C\Nc2ccc(cc2)c3ccccc3)[C@@H](C)c4ccccc4)C#N C39893669
CC1(Cc2ccccc2-c3c1c(=O)n(c(n3)N/N=C/c4cccc(c4)F)c5ccccc5)C C40034818
CC[C@]1(Cc2ccccc2-c3c1c(=O)n(c(n3)N/N=C/c4ccccc4)c5ccccc5)C C40035015
c1ccc(cc1)c2csc3c2c(=O)[nH]c(n3)CSc4nc5ccccc5n4C(F)F C45602406
CC1=C(C(C(=C(N1)C)C#N)c2cccc(c2OCc3ccc(cc3)Br)OC)C#N C48545127
Cc1ccccc1c2nc3cc(ccc3o2)/N=C/c4cc(cc(c4O)OC)Br C01435016
c1cc(oc1)[C@H]2C=C(NN2C(=O)COc3cc(ccc3Cl)Cl)c4ccc(cc4)Cl C03252680
Cc1c(cccc1Cl)NC(=O)[C@H](C)Sc2nc3ccccc3c(=O)n2C4CCCC4 C16773785
Cc1ccc(n1c2ccc(c(c2)C(=O)N/N=C/c3ccc(cc3)N4CCCCC4)Cl)C C59104985
c1ccc2c(c1)/C(=N\NC(=O)c3ccc(cc3)F)/C(=O)N2Cc4c(cccc4Cl)Cl C59154228
c1ccc(cc1)c2cc3ccc(c(c3oc2=O)CN4CCN(CC4)c5ccc(cc5)F)O C41585635
Cc1ccc(c(c1)NC(=O)[C@H](C)C2CCN(CC2)S(=O)(=O)c3ccc(s3)Cl)C C65062154
Cc1ccc2cc(c(nc2c1)Cl)/C=C/C(=O)[C@H]3C(=C4C=C(C=C[C@@H]4NC3=O)C)c5ccccc5 C01497174
Cc1cc(c(c(c1)C)C(=O)C[C@@]2(c3cc(ccc3N(C2=O)Cc4ccccc4)Br)O)C C08921051
Cc1ccc(cc1)CN2c3ccc(cc3[C@](C2=O)(CC(=O)c4ccc5ccccc5c4)O)Cl C08922660
c1cc(ccc1CN2c3ccc(cc3[C@](C2=O)(CC(=O)c4ccc(s4)Cl)O)Cl)Cl C08922983
Cc1cc(c(c(c1)C)C(=O)C[C@]2(c3cc(ccc3N(C2=O)Cc4ccc(cc4)Cl)Cl)O)C C08922992
c1ccc(cc1)CCN2c3ccc(cc3[C@](C2=O)(CC(=O)c4ccc5c(c4)CCCC5)O)Cl C08923034
C[C@H]([C@@H]1C(=O)N(c2ccccc2S1)Cc3ccccc3Cl)C(=O)NCc4ccccc4Cl C09692797
Cc1cc(cc(c1C(=O)C[C@]2(c3cc(ccc3N(C2=O)CC=C)Br)O)C)C(C)(C)C C10058826
Cc1c(c(c(c(c1C)C)C(=O)C[C@]2(c3cc(ccc3N(C2=O)CC=C)Br)O)C)C C10059125
c1ccc(cc1)CCN2c3ccc(cc3[C@](C2=O)(CC(=O)c4ccc5ccccc5c4)O)Cl C10059193
c1ccc(cc1)/C=N/c2ccc(cc2)S(=O)(=O)Nc3ccc(cc3)I C12482416
c1cc(sc1)/C=N/c2ccc(cc2)S(=O)(=O)Nc3ccc(cc3)I C12482583
C[C@@]12CC[C@@H](C[C@H]1CC[C@H]3[C@H]2CC[C@@]4([C@H]3C/C(=C\c5ccc(c(c5)OC)OC(F)F)/C4=O)C)O C12719779
CCOc1cc(c(c(c1O)/C=N/c2ccc(c(c2)Cl)OC)Br)Br C00880652
CCN(c1ccccc1)S(=O)(=O)c2ccc3c(c2)[C@@H]4C=CC[C@@H]4[C@@H](N3)c5c(ccs5)C C13645383
Cc1ccc(cc1)S(=O)(=O)N2[C@@H](C=C(NC2=S)c3ccccc3Cl)c4ccccc4 C16310082
Cc1ccc(c(c1)C)CN2c3ccc(cc3[C@](C2=O)(CC(=O)c4ccc(cc4)Cl)O)Cl C17086762
c1ccc(cc1)Cn2cnc3c(c2=O)c4c(s3)C[C@H](CC4)NCc5ccccc5C(F)(F)F C19812797
Cc1ccccc1CN2c3ccccc3S/C(=C\C(=O)NCCc4ccc(cc4)Cl)/C2=O C20179166
CC1CCC(CC1)NC(=O)CN2c3ccccc3S/C(=C/c4ccc(cc4)C(F)(F)F)/C2=O C20181502
CCN(c1ccccc1)S(=O)(=O)c2ccc3c(c2)[C@H]4C=CC[C@H]4[C@H](N3)c5ccc(s5)C C20688781
CN(Cc1ccccc1)S(=O)(=O)c2ccc3c(c2)[C@@H]4C=CC[C@H]4[C@H](N3)c5ccc(cc5)SC C20758531
CCc1ccc(cc1)[C@@H]2CC3=C([C@@H](CC(=O)N3)c4ccc(c(c4)Br)OC)C(=O)C2 C20882459
CC(C)COc1ccc(cc1)[C@H]2CC3=C([C@H](CC(=O)N3)c4ccc(cc4)C(F)(F)F)C(=O)C2 C20884976
Cc1ccc(cc1Br)[C@@H]2CC(=O)NC3=C2C(=O)C[C@H](C3)c4ccc(cc4)OC(C)C C20886362
Cc1c(c(c(c(c1C)C)S(=O)(=O)NC[C@H](c2ccsc2)N3CCc4ccccc4C3)C)C C20954653
CC(C)Oc1ccc(cc1)[C@H]2CC3=C([C@H](CC(=O)N3)c4ccc(cc4)Br)C(=O)C2 C21227636
CC(C)Oc1ccc(cc1)[C@H]2CC3=C([C@H](CC(=O)N3)c4ccc(c(c4)Br)F)C(=O)C2 C21230930
CC(C)COc1ccc(cc1)[C@@H]2CC3=C([C@H](CC(=O)N3)c4cccc(c4)Br)C(=O)C2 C21248891
Cc1ccc(cc1)CN2c3ccc(cc3[C@@](C2=O)(CC(=O)c4cc(ccc4C)C)O)Br C21343995
Cc1cc(c(cc1C)C(=O)C[C@@]2(c3ccccc3N(C2=O)Cc4c(cccc4Cl)Cl)O)C C21573190
c1cc(cc(c1)Cl)N2CCN(CC2)C[C@H](COc3ccc4cc(ccc4c3)Br)O C26571209
Cc1ccc(cc1)[C@@H](C)NC(=O)c2ccc(cc2)[C@@H]3N(C(=O)CS3)Cc4ccc(cc4)Cl C30757707
Cc1ccc(cc1)C(=O)N2[C@@H](CS[C@H]2c3ccc(c(c3)Cl)Cl)C(=O)NCCC(C)C C35191862
Cc1ccc(cc1)c2cc(c(c(n2)SC[C@]3(CCCC[C@H]3[S@@](=O)C)O)C#N)c4ccccc4 C35350832
Cc1ccc(cc1)[C@@H]2[C@@H]([C@@H]3C=CC=CN3[C@@H]2C(=O)NCc4ccccc4)C(=O)c5ccc(cc5)C C15770598
c1ccc2c(c1)C[C@H]([C@@H]3N2CCN(C3)c4cccc(c4)Cl)C(=O)NCc5ccccc5F C35544266
c1ccc2c(c1)C[C@@H]([C@H]3N2CCN(C3)c4ccc(cc4)Cl)C(=O)NCCc5cccs5 C35554707
c1ccc2c(c1)C[C@@H]([C@@H]3N2CCN(C3)c4cccc(c4)Cl)C(=O)NCc5cccc(c5)F C35870592
CN(c1ccccc1)S(=O)(=O)c2ccc3c(c2)[C@H]4C=CC[C@@H]4[C@@H](N3)c5ccccc5Cl C36557215
CC(C)S(=O)(=O)c1cc\2c(cc1Br)CN(/C2=C\c3ccccc3)c4ccccc4O C39499037
C[C@H](/C=C/[C@H](C)C(C)C)[C@H]1CC[C@H]2[C@@]1(CC(=O)C3=C2CC[C@@]4([C@@]3(CC[C@@H](C4)OC(=O)C)C)O)C C36371927
CC(C)c1nc2ccccc2n1C[C@H](COc3ccc(cc3Br)Br)O C40142335
COc1ccc(cc1)C2=C(C(=O)N([C@@H]2c3ccccc3Br)Cc4ccc(cc4)Cl)O C40485751
COc1ccc(cc1)C2=C(C(=O)N([C@H]2c3ccc(cc3)Br)Cc4ccc(cc4)Cl)O C40485765
c1ccc(cc1)/C=C/2\CCC[C@@H](C2=O)[C@]3(c4ccccc4N(C3=O)Cc5cccc6c5cccc6)O C55103872
Cc1cccc(c1)n2c(c(c(c2C)Br)/C=N/NC(=O)[C@@H](C)Sc3ccccc3)C C20243736
c1ccc(cc1)/C=C/C(=O)N2CCC(CC2)C(=O)N[C@H](c3ccc(cc3)Cl)c4cccs4 C59119774
Cc1ccc(cc1)C(=O)C[C@@]2(c3cc(ccc3N(C2=O)Cc4ccccc4Cl)Br)O C59272823
CC[C@H](C)Oc1ccccc1[C@H]2CC(=O)NC3=C2C(=O)C[C@@H](C3)c4ccc(c(c4)Cl)Cl C59530912
Cc1ccc(cc1)NN=C2C(=O)N(C(=S)N(C2=O)c3ccc(cc3)C)c4ccc(cc4)C C01623323
Cc1ccc(cc1)S(=O)(=O)N2CCC[C@H]2C(=O)Nc3nc4c(c(ccc4s3)C)C C08893203
c1cc(ccc1C#N)c2ccc(o2)/C=C/3\C(=O)N(C(=O)N3)Cc4ccc(c(c4)Cl)Cl C09262873
Cc1cc(c2c(c1)c(=O)c3c(o2)C(=O)N([C@H]3c4cccc(c4)O)Cc5ccc(cc5)OC)C C02363749
Cc1c2cc(sc2n(n1)CC(C)C)C(=O)Nc3cc4c(cc3Br)OCCO4 C09461265
Cc1c2c(c3c4c(c(nc(n4)SC)NC[C@@H]5CCCO5)sc3n1)CC(OC2)(C)C C02253806
COc1cc(cc(c1OC)Br)[C@H]2[C@H]3CC=C[C@@H]3c4cccc(c4N2)[N+](=O)[O-] C09763825
c1cc(ccc1C#N)c2ccc(o2)/C=C\3/C(=O)N(C(=O)N3)Cc4ccc(c(c4)Cl)Cl C09892608
Cc1ccc2nc(cn2c1)COc3cccc(c3)C(=O)N4CCc5c(c6ccccc6[nH]5)C4 C10393642
Cc1ccc(cc1Cl)NS(=O)(=O)c2c(cc(cc2C)N3CCCCS3(=O)=O)C C12209971
Cc1cc(c(c(c1)C)S(=O)(=O)Nc2cccc(c2)n3c(nc4ccccc4c3=O)C)C C09715041
c1cc2c(c(c1)Cl)nc(s2)NC(=O)[C@@H]3CCCN(C3)S(=O)(=O)c4ccc(cc4)F C14015757
Cc1cccc2c1nc(s2)NC(=O)[C@@H]3CCCN(C3)S(=O)(=O)c4ccc(cc4)Cl C14015897
c1ccc(c(c1)[N+](=O)[O-])S(=O)(=O)Nc2ccc(cc2Br)Br C14255136
CC[C@@]1(C(=O)N(C(=O)N1)CC(=C)C)C2CCN(CC2)C(=O)c3c4c(cs3)CCCC4 C14885834
c1ccc(c(c1)CSc2nc3c(nn2)-c4ccccc4N[C@@H](O3)c5ccncc5)Cl C01121791
c1ccc2c(c1)c(c3c(n2)CCC3)C(=O)OCC(=O)Nc4c(c5c(s4)CCCC5)C#N C15222395
Cc1ccc2c(c1)sc(n2)NC(=O)CSc3nncn3c4ccc(c(c4)Cl)C C16669636
c1ccc(cc1)S(=O)(=O)Nc2ccc3c(c2)CCCN3S(=O)(=O)c4cccs4 C17191386
COc1ccc(cc1[C@@H]2[C@@H]3CC=C[C@H]3c4cc(cc(c4N2)OC)[N+](=O)[O-])Br C20058211
CCN(c1ccccc1C)C(=O)CN2C(=O)[C@](NC2=O)(C)c3ccc(cc3Cl)Cl C22059532
Cc1ccc(c(c1)C)n2cnnc2S[C@H](C)C(=O)/C(=C/3\Nc4ccccc4S3)/C#N C23588742
c1cc(c(c(c1)Cl)CN2CCN(CC2)C(=O)NCc3coc(n3)c4cccs4)F C24755192
Cc1ccc(cc1)[C@H]2c3c(noc3NC4=C2C(=O)C[C@@H](C4)c5cc(ccc5OC)OC)C C28052730
Cc1ccccc1[C@@H]2c3c(noc3NC4=C2C(=O)C[C@@H](C4)c5cc(ccc5OC)OC)C C28052749
Cc1ccc(cc1C)S(=O)(=O)Nc2cc(c(cc2F)F)c3nnc4n3CCCCC4 C28244999
c1ccc(c(c1)NC(=O)COc2ccc(cc2Cl)[N+](=O)[O-])I C28783322
Cc1cc(cnc1NC(=O)/C=C/c2ccc(c(c2)[N+](=O)[O-])Cl)I C32125409
Cc1c(c(n(n1)c2ccc(cc2)C(=O)N3c4ccccc4C[C@@H]3C)NC(=O)C)c5ccccc5 C33037108
C[C@H](c1ccccc1)N2CC(=O)N3[C@@H](C2=O)Cc4c5ccccc5[nH]c4[C@@H]3c6cccc(c6)OC C34377717
CC(C)(C)NC(=O)N(C)CC(=O)N1[C@@H](CC(=N1)c2cccs2)c3ccccc3Cl C35948882
c1ccc(cc1)/C=C/2\CCC[C@H]3C2=NN([C@@H]3c4ccccc4)C(=O)CSc5[nH]ncn5 C15973747
CC(C)c1ccccc1NC(=O)[C@@H]2CN(c3cc(ccc3O2)C(C)(C)C)S(=O)(=O)C C38856767
CO[C@@H]1CCC[C@]2(C1)CCC[C@@H](N2c3ccccc3O)S(=O)(=O)Oc4ccccc4 C39521584
C[C@H]1C[C@@]2(CC(C1)(C)C)C(=O)N(C(=O)N2)CC(=O)N(Cc3ccccc3)c4ccccc4 C12852738
Cc1cc2c(cc1C)oc3c(c2=O)[C@H](N(C3=O)Cc4ccc(cc4)OC)c5cccc(c5)O C39826289
c1cc(ccc1OCC(=O)Nc2ccc(cc2Br)[N+](=O)[O-])Br C40858568
CC[C@@H]1CCCCN1C(=O)c2c(c3n(n2)[C@H](C[C@@H](N3)c4ccco4)C(F)(F)F)Cl C06632066
CCC(C)(C)C1CCC2(CC1)C(=O)N(C(=O)N2)CN3CCO[C@@H](C3)c4ccc(cc4)F C29894741
COc1ccc(cc1)[C@H]2C[C@@H](n3c(c(c(n3)C(=O)N4CCCCC4)Cl)N2)C(F)(F)F C00866968
[H]/N=C\1/[C@H]([C@@H](c2c(c3ccccc3oc2=O)O1)c4ccc(c(c4)Cl)Cl)C(=O)OCC C59086843
Cc1ccc(cc1C)n2c(c(c(n2)C)N/C=C\3/C(=NN(C3=O)c4cccc(c4)Cl)C)C C59858648
COc1ccc(c(c1)[N+](=O)[O-])/N=C/c2c(ccc(c2O)Br)Br C15225468
c1ccc(cc1)[C@H]2CC(=Nc3n2nc(n3)NC(=O)c4cccs4)c5ccc(cc5)Cl C13713318
C[C@@]1(Cn2c(cc(n2)c3cccs3)C(=O)N1c4ccc(cc4)Cl)C(=O)NC(C)(C)C C64815858
c1ccc(cc1)S(=O)(=O)N2C[C@@H](Oc3c2cc(cc3)Cl)C(=O)Nc4ccc(c(c4)F)F C64985757
Cc1cc2c(c(oc2c(c1C)S(=O)(=O)Nc3ccccc3F)C(=O)N4CCCCC4)C C65010610
Cc1cc2c(c(oc2c(c1C)S(=O)(=O)NC3CCCC3)C(=O)N4CCCCCC4)C C65010913
CC[C@H](C)NC(=O)[C@@H]1CCCN(C1)c2nc3c(s2)c(nn3c4ccc(cc4)Cl)C C65080674
CC[C@@H](C)NC(=O)[C@H]1CCCN(C1)c2nc3c(s2)c(nn3c4ccc(cc4)Cl)C C65080676
CCCc1cc(=O)oc2c1cc(c3c2C[NH+](CO3)CCCN4CCCC4=O)Cl C06757792
CCn1c2ccc(cc2nc1C[NH+]3C[C@@H](C[C@H](C3)C)C)S(=O)(=O)N4CCCCC4 C07191854
CCOc1ccc(cc1)[C@@H]2c3c(=O)c4cc(ccc4oc3C(=O)N2CC[NH+](C)C)C C08324391
CCOc1ccc(cc1)[C@H]2c3c(=O)c4cc(ccc4oc3C(=O)N2CC[NH+](C)C)C C08324418
Cc1cc2c(cc1C)oc3c(c2=O)[C@H](N(C3=O)CC[NH+](C)C)c4ccc(cc4)OC C08549530
CC[NH+](CC)CCN1[C@@H](c2c(=O)c3ccc(cc3oc2C1=O)OC)c4ccc(cc4)F C10233204
CCN1C(=O)C[C@H](C12CC[NH+](CC2)C/C=C/c3ccc(cc3)N(C)C)C(=O)OC C11785979
C[NH+]1CCCC[C@H]1CN(C)C(=O)c2cn(nn2)C(c3ccccc3)c4ccccc4 C12073661
C[C@H](c1nnc(o1)c2cccs2)[NH+]3CCC(CC3)C(=O)c4ccc(cc4)OC C14326602
C[NH+](Cc1ccc2c(c1)OCCO2)CC(=O)N(Cc3ccco3)C4=CCCCC4 C15305085
COc1cc(c(cc1Cl)OC)/N=C(/N2CCN(CC2)c3cccc[nH+]3)\S C08682323
CC[C@H](c1ccc(cc1)F)n2cc(nn2)C(=O)N3CCCC[C@@H]3CC[NH+]4CCCC4 C19500436
Cc1ccccc1N2Cc3nnc(n3[NH+]=C2)SCC(=O)c4ccc(cc4)Cl C19897484
c1ccc2c(c1)C(=O)N(C2=O)CCCC[NH+]3CCC[C@H]3c4ccc5c(c4)OCCCO5 C22474542
CCCn1c(=O)c2ccccc2n3c1nn(c3=S)C[NH+](C)[C@@H]4CCc5c4cccc5 C22758384
Cc1cccc(c1)N2CC[NH+](CC2)Cn3c(=S)n(c(n3)c4ccco4)CC=C C28789426
CCC[NH+]1CCN(CC1)c2nc3c(c4c(s3)COC(C4)(C)C)c(=O)n2CC(C)C C34734605
CC[NH+]1CCN(CC1)c2c3c4c(sc3nc(n2)SCC(=O)N(C)C)CCCC4 C34756514
CCN(CC)C(=O)C[NH+]1CCN(CC1)c2c3c4c(sc3nc(n2)SC)CCC4 C34757017
CCc1c(sc2c1c(nc(n2)SCC=C)N3CC[NH+](CC3)CC(=O)N(C)C)C C34761181
C[NH+](C)CCN(Cc1ccccc1)C(=O)c2c3ccccc3c(nn2)N4CCCCC4 C34837149
COc1ccc(cc1OC)C[NH+]2CCCn3cccc3[C@@H]2c4cc(cc(c4)OC)OC C36347420
C[NH+](Cc1cc(ccc1Cl)[N+](=O)[O-])CC(=O)N2CCC(=CC2)c3ccccc3 C37132645
c1ccc(c(c1)Cc2nc(on2)C[NH+]3CCN(CC3)c4ccc(cn4)Cl)F C19835884
Cc1ccc2c(c1)sc(n2)N(CCC[NH+](C)C)C(=O)c3cc(n(n3)C(C)C)C C38508895
CCOc1ccc2c(c1)oc3c(c2=O)[C@@H](N(C3=O)CC[NH+](C)C)c4ccc(cc4)C C38726182
CCc1ccc2c(c1)c(=O)c3c(o2)C(=O)N([C@@H]3c4ccccc4OC)CC[NH+](C)C C38728265
CCc1ccc2c(c1)c(=O)c3c(o2)C(=O)N([C@@H]3c4cccc(c4)OC)CC[NH+](C)C C38728270
CCc1ccc2c(c1)c(=O)c3c(o2)C(=O)N([C@@H]3c4ccccn4)CC[NH+](CC)CC C38728444
Cc1cccc2=C[C@@H](C(=O)[NH+]=c12)CN(c3ccc(cc3)OC)C(=O)[C@@H]4CCCO4 C38959004
Cc1ccc(cc1)S(=O)(=O)N(Cc2ccco2)C[C@H]3C=c4ccc(cc4=[NH+]C3=O)C C39000327
Cc1ccc(cc1)S(=O)(=O)N(Cc2ccco2)C[C@@H]3C=c4cc(ccc4=[NH+]C3=O)C C39016052
Cc1cccc2=C[C@H](C(=O)[NH+]=c12)CN(CCOC)S(=O)(=O)c3ccc(cc3)Cl C39021367
CC(C)[NH+]1CCN(CC1)[C@H]2CCc3c(c(nn3CC=C)C(=O)N4CCCCCC4)C2 C23354243
CC(C)CC1=C[C@H](N=N1)C[NH+]2CCC[C@@H](C2)N3CCc4cc(c(cc4C3)OC)OC C39387798
CC1=C[C@@H](N=N1)C(=O)N(C[C@@H]2CCCO2)CC3CC[NH+](CC3)C4Cc5ccccc5C4 C39478330
CC(C)(C)N(C[C@H]1C=c2cc(ccc2=[NH+]C1=O)OC)C(=O)c3ccc(cc3)OC C39928554
C[C@H](C(=O)C1=c2ccccc2=[NH+]C1)OC(=O)c3cc(c(c(c3)Cl)OC)OC C44649342
C[C@H]1C(=c2ccccc2=[NH+]1)C(=O)CSc3nc4ccccc4c(=O)n3[C@@H](C)COC C44662736
C[C@H]1C(=c2ccccc2=[NH+]1)C(=O)CSc3nc4ccccc4c(=O)n3[C@H](C)COC C44662740
C[C@H](c1nnc(o1)S[C@H](C)C(=O)C2=c3ccccc3=[NH+]C2)Oc4ccc(cc4)F C44662792
Cc1nc(on1)[C@H]2CCC[NH+](C2)CC(=O)N(C3CCCCC3)C4CCCCC4 C52861516
CCc1ccccc1n2c(nn(c2=S)C[NH+](C)Cc3ccccc3)N4CCOCC4 C07314633
C[NH+](CC(=O)N1CCc2c1ccc(c2)S(=O)(=O)N3CCCCC3)C4CCCCC4 C27271271
CC1CC[NH+](CC1)C[C@H]2CCCN(C2)C(=O)[C@H]3CCCCN3C(=O)OC(C)(C)C C60275232
CC1=C2[C@@H](N(C(=O)[C@H]2N=N1)CCC3=c4cc(ccc4=[NH+]C3)OC)c5ccccc5F C63560490
C[C@H]1C(=C(CC(=O)O1)C)C(=O)OCC(=O)C2=c3ccccc3=[NH+][C@H]2c4ccccc4 C64003378
CCn1c(nn(c1=S)CN2CC[NH+](CC2)CC3CCCCC3)c4ccco4 C64128587
C[C@@H]1C(=c2ccccc2=[NH+]1)C(=O)[C@H](C)OC(=O)c3c(cnc(n3)SC)Cl C64179225
CC1(CC[NH+](CC1)CC(=O)N(C2CCCC2)C3CC3)N(C)C(=O)OC(C)(C)C C66567605
C[C@H](c1ccccc1)NC(=O)C[C@@H]2c3c(sc(n3)NC(=O)C(C)(C)C)C[C@H]4[C@]2(CC[C@H]([C@@]4(C)CO)O)C C04222366
C[C@@]12CC[C@H]([C@@]([C@H]1Cc3c(nc(s3)NC(=O)c4c(cccc4F)F)[C@H]2CC(=O)N(C)Cc5ccccc5)(C)CO)O C04222392
CCCCCC(=O)Nc1nc2c(s1)C[C@H]3[C@]([C@@H]2CC(=O)N4CCC(CC4)C)(CC[C@H]([C@@]3(C)CO)O)C C04237046
Cc1c(c(no1)c2ccccc2Cl)C(=O)NC(=S)NNC(=O)c3ccc(cc3)CN4c5cccc6c5c(ccc6)C4=O C03304839
CC(C)NS(=O)(=O)c1cccc2c1cccc2NC(=O)[C@H](c3ccccc3)NC(=O)c4ccccc4 C00667978
c1ccc(c(c1)CN/C(=C/2\C(=O)NC(=O)N(C2=O)c3ccc(cc3)Br)/Nc4ccccc4Cl)C(F)(F)F C08757716
CC(=O)[C@@H]1CC[C@H]2[C@@]1(CC[C@@H]3[C@@H]2CCC4=C/C(=N\OCC(=O)NCCc5ccc(c(c5)O)O)/CC[C@]34C)C C09045218
CC1([C@@H](N(C(=O)N1CC(=O)N/N=C/c2ccccc2)c3ccccc3)N(C(=O)Nc4ccccc4)O)C C12384105
COc1ccc(cc1)[C@H]2C3=C(N[C@H](N(C3=O)c4ccc(cc4)Cl)c5ccc(cc5)OC)NC(=S)N2 C03529814
c1ccc2c(c1)c(c(s2)C(=O)NCC(=O)Nc3cccc(c3)S(=O)(=O)/N=C/4\CCCCCN4)Cl C13523732
CC(=O)[C@@H]1CC[C@H]2[C@@]1(CC[C@@H]3[C@H]2CCC4=C/C(=N\OCC(=O)NCCc5ccc(c(c5)O)O)/CC[C@]34C)C C17138841
CCCOc1ccc(cc1)c2cc(c3cc(ccc3n2)Br)C(=O)Nc4cnn(c4C(=O)N)CC C18196174
CC(C)Cc1ccc(cc1)c2cc(cc(n2)c3ccc4c(c3)N(C(=O)CO4)CC(=O)NN)c5ccccc5 C19893978
Cc1ccccc1NC(=O)CSC2=C([C@@H](C(=C(N2)C)C(=O)Nc3ccccc3F)c4ccco4)C#N C20170811
CC1=C([C@H](C(=C(N1)SCC(=O)NC(C)(C)C)C#N)c2ccco2)C(=O)Nc3ccc(cc3Cl)Cl C12250159
Cc1ccc(cc1)NC(=O)CSC2=C([C@@H](C(=C(N2)C)C(=O)Nc3ccc(cc3)F)c4ccco4)C#N C20347860
Cc1ccc(cc1)n2c(c(c(=O)n(c2=O)c3ccc(cc3)C)[C@H]4c5c(c6cc(ccc6[nH]5)OC)CC[NH2+]4)[O-] C20611291
c1ccc2c(c1)ccc(c2/C=N/Nc3nnc(n3N)SCC(=O)Nc4cc(ccc4Cl)Cl)O C20806660
c1ccc2c(c1)ccc(c2/C=N/Nc3nnc(n3N)SCC(=O)Nc4cccc(c4Cl)Cl)O C20806784
c1cc(ccc1NC(=O)CSc2nc([nH]n2)NN=C3CCCCCC3)S(=O)(=O)N4CCCCCC4 C20837746
Cc1ccc(cc1)/C=N/Nc2[nH]nc(n2)SCCC(=O)Nc3nc4ccc(cc4s3)Br C20908301
CCOc1cc(cc(c1O)[N+](=O)[O-])[C@H]2C3=C(C[C@H](CC3=O)c4ccccc4OC)Nc5ccccc5N2 C21236882
COc1ccc(cc1/C=N/Nc2nnc(n2N)SCC(=O)C3C4CC5CC(C4)CC3C5)Br C21320548
c1ccc(cc1)C(=O)c2cc(ccc2N/N=C\3/C(=NN(C3=O)C(=S)N)c4ccc(cc4)[N+](=O)[O-])Cl C02059538
CC1([C@@H](N(C(=O)N1CC(=O)N/N=C\c2ccccc2)c3ccccc3)N(C(=O)Nc4ccccc4)O)C C32620502
CC1([C@H](N(C(=O)N1CC(=O)N/N=C\c2ccco2)C3CCCCC3)N(C(=O)NC4CCCCC4)O)C C22203716
C=CCN1C2=C([C@H](NC1=O)c3cccc(c3)Cl)C(=O)N(C2)CC(=O)NCCc4c[nH]c5c4cccc5 C34792181
c1cc(cc(c1)[N+](=O)[O-])C(=O)N(C2CCCCC2)[C@@H](c3c(cc(cc3O)O)O)C(=O)NC4CCCCC4 C36490998
c1cc(cc(c1)[N+](=O)[O-])C(=O)N(C2CCCCC2)[C@H](c3c(cc(cc3O)O)O)C(=O)NC4CCCCC4 C36490999
Cc1ccc(o1)CN([C@H](c2c3ccccc3ccc2OC)C(=O)NC(C)(C)C)C(=O)c4cccc(c4O)O C36597731
CN(c1cc(c(cc1)N/N=C\2/C(=O)C=C(C=C2)C3=CC(=O)/C(=N/Nc4c(cc(cc4)N(C)C)O)/C=C3)O)C C17326429
Cc1cc(c(c(c1)C2=NN=C(C2)C(=O)N[C@@H]3[C@@H]([C@@H]4CCC[C@@H]4S3)C(=O)NCCc5ccccc5)O)C C38576777
c1ccc(cc1)c2ccccc2NC(=O)CS[C@@H]3NN[C@H](N3N)[C@@H]4C=C(N=N4)c5ccc(cc5)Cl C39021039
CCc1ccccc1n2c(cc(n2)C(=O)N[C@@H](C)C(=O)N[C@H](C)C(C)(C)C)c3ccc4c(c3)NC(=O)CO4 C39197540
Cc1ccc(cc1)n2c(c(c(n2)C)C3(C(=O)c4ccccc4C3=O)C5=C(NN([C@H]5O)c6ccc(cc6)C)C)O C39443723
c1ccc(cc1)[C@H]([C@H](c2ccccc2O)C(=O)c3ccccc3O)NC(=O)S(=O)(=O)c4ccccc4 C39494565
c1ccc(cc1)S(=O)(=O)[C@H]2CN(CCN2)[C@@H](CNc3ccccc3O)c4ccc(cc4)c5ccccc5O C39534180
Cc1ccc(c(c1)C)NC(=O)Cc2nnc(n2c3ccccc3)S[C@@H](C)C(=O)Nc4ccccc4O C39766122
Cc1ccc(c(c1)C)NC(=O)Cc2nnc(n2c3ccccc3)S[C@H](C)C(=O)Nc4ccccc4O C39766124
COc1ccc(cc1OC)CCN2[C@@H](c3c(n[nH]c3C2=O)c4cc(ccc4O)Cl)c5cccc(c5)O C39899189
c1ccc(cc1)[C@@H](C(=O)NC(c2ccccc2)c3ccccc3)NS(=O)(=O)c4ccc5c(c4)CCC(=O)N5 C09610633
c1ccc2c(c1)nnn2CC(=O)N(c3ccc(cc3)Br)[C@@H](c4ccc(c(c4)O)O)C(=O)NC5CCCC5 C00902578
c1ccc2c(c1)nnn2CC(=O)N(c3ccc(cc3)Br)[C@H](c4ccc(c(c4)O)O)C(=O)NC5CCCC5 C00902579
CC1=C([C@@]2(c3cc(ccc3NC2=O)Br)C(=C(O1)N)C(=O)OC(C)C)C(=O)OCc4ccccc4 C01299135
CCSc1nc2n(n1)[C@H](C(=C(N2)C)C(=O)Nc3cccc(c3C)C)c4cc(c(c(c4)OC)O)[N+](=O)[O-] C54617628
c1ccc(cc1)C(=O)CSc2nc([nH]n2)N/N=C/c3cc(c(c(c3)Br)O)Br C59018680
CCOC(=O)c1c2c(sc1NC(=O)CSc3nc(=O)cc(n3c4ccccc4)N)CCCCCC2 C59941812
COc1cc(cc(c1OCc2ccc(cc2)Cl)I)/C=C/N/C(=N\[N+](=O)[O-])/N C15685049
c1cc(cc(c1)Cl)Cn2c(=O)c3ccc(cc3[nH]c2=O)[C@H]4N[C@@H](NO4)c5cccc(c5)C(F)(F)F C64871123
c1cc(ccc1Cn2c(=O)c3ccc(cc3[nH]c2=O)[C@@H]4N[C@@H](NO4)c5ccc(cc5)C(F)(F)F)Cl C64871206
c1ccc(cc1)c2c(nnn2c3c(non3)N)C(=O)N/N=C/c4cccc(c4)OCc5ccc(cc5)Cl C02203135
CCCOc1ccc(cc1)c2c(nnn2c3c(non3)N)C(=O)N/N=C(\C)/c4ccc5ccccc5c4 C09291945
Cc1ccc(cc1)c2c(nnn2c3c(non3)N)C(=O)N/N=C/c4ccccc4OCc5ccc(cc5)F C09424550
CCOc1ccc(cc1)c2c(nnn2c3c(non3)N)C(=O)N/N=C/c4ccc(cc4)c5ccccc5 C09457428
c1cc(c(cc1Cl)Cl)c2nnc(n2N)SCCC(=O)Nc3c(c4c(s3)CCCC4)C#N C11426230
Cn\1c(c(s/c1=N\C(=N\c2ccccc2)\c3ccccc3)c4nc(nc(n4)Nc5ccccc5)N)N C12561467
CCc1c(cc(s1)C(=O)N(CCC2=CCCCC2)c3c(n(c(=O)[nH]c3=O)Cc4ccccc4)N)C C14697623
Cc1ccc(cc1)S(=O)(=O)N[C@@H](CC(=O)N/N=C/c2ccc(c(c2)Br)O)c3ccccc3 C15229947
CC(C)c1ccc(cc1)[C@@H]2c3c([nH]nc3O)NC4=C2C(=O)C[C@H](C4)c5cc(c(c(c5)OC)OC)OC C18198577
Cc1ccccc1/C=C(/C(=O)Nc2ccc(cc2)NC(=O)[C@@H](C)Oc3ccccc3Cl)\NC(=O)C C20118811
CCc1ccc(cc1)NC(=O)C2=C(NC(=C([C@H]2c3ccco3)C#N)SCC(=O)Nc4ccccc4C)C C12250182
COc1ccc(cc1)NS(=O)(=O)c2ccc3c(c2)[C@H]4C=CC[C@H]4[C@@H](N3)c5cc(ccc5O)[N+](=O)[O-] C14475644
Cc1cc(ccc1Br)C(=O)CSc2nnc(n2N)N/N=C/c3cccc4c3cccc4 C20912434
c1ccc2c(c1)ccc(c2/C=N/Nc3nnc(n3N)SCCC(=O)Nc4cc(ccc4Cl)Cl)O C20916683
c1ccc2c(c1)ccc(c2/C=N/Nc3nnc(n3N)SCCC(=O)Nc4c(cccc4Cl)Cl)O C20916689
C/C(=N\Nc1[nH]nc(n1)SCCC(=O)Nc2ccccc2Cl)/c3ccc(cc3)Br C21081854
Cc1ccc(cc1)c2cc(c3ccccc3n2)C(=O)N(CC(C)C)c4c(n(c(=O)[nH]c4=O)CC(C)C)N C21082571
Cc1ccc(cc1)c2n[nH]c(=S)n2CCC(=O)NNC(=O)c3cc4c(s3)CC[C@@H](C4)C(C)(C)C C21969334
C[C@@H](C(=O)N/N=C\c1ccccc1)N2C(=O)N([C@H](C2(C)C)N(C(=O)Nc3ccccc3)O)c4ccccc4 C33570947
Cc1ccc(cc1)S(=O)(=O)N/N=C/2\C[C@](C[C@H]([C@@H]2C(=O)Nc3ccccc3)c4ccccc4)(C)O C35327146
CC(C)(C)CC(C)(C)NC(=O)[C@H](c1cc(ccc1Cl)[N+](=O)[O-])N(C)C(=O)c2c(cccc2O)O C36531083
c1ccc(cc1)C(=O)NCC(=O)N(c2ccccc2Cl)[C@H](c3ccc(cc3)O)C(=O)NC4CCCCC4 C36548162
CC(C)(C)CC(C)(C)NC(=O)[C@@H](c1ccccc1O)N(c2ccccc2Cl)C(=O)[C@@H]3CCC(=O)N3 C36548394
c1ccc(cc1)C(=O)NCC(=O)N(c2cccc(c2)Cl)[C@H](c3cccc(c3)O)C(=O)NC4CCCCC4 C36552670
c1ccc(cc1)C(=O)NCC(=O)N(c2cccc(c2)Cl)[C@H](c3ccc(cc3)O)C(=O)NC4CCCCC4 C36552676
CC(C)(C)CC(C)(C)NC(=O)[C@@H](c1ccccc1O)N(c2cccc(c2)Cl)C(=O)[C@@H]3CCC(=O)N3 C36552878
CC(C)(C)NC(=O)[C@H](c1c(cc(cc1O)O)O)N(c2cccc(c2)Cl)C(=O)c3ccc(cc3)[N+](=O)[O-] C36554427
CCCN([C@H](c1cc(ccc1Cl)[N+](=O)[O-])C(=O)NC2CCCCC2)C(=O)c3c(cccc3O)O C36571061
Cc1c(oc2c1c(nc(n2)SCC(=O)NCCc3c[nH]c4c3cccc4)NC(=O)c5ccccc5)C C39553980
c1ccc2c(c1)cccc2OCC(=O)NN3[C@@H](Nc4ccc(cc4C3=O)Br)c5ccc(cc5)O C39920600
Cc1cc(c(c(c1)c2c3c([nH]n2)C(=O)N([C@H]3c4ccc(c(c4)OC)O)Cc5ccccc5Cl)O)C C02210897
Cc1cc(c(cc1Nc2c(c(ncn2)NNC(=O)c3ccco3)N)Cl)[C@H](C#N)c4ccc(cc4)Cl C40688764
CCCSc1nc2n(n1)[C@@H](C(=C(N2)C)C(=O)N)c3ccc(cc3)OCc4ccc(cc4)Br C40981719
CCSc1nc2n(n1)[C@@H](C(=C(N2)C)C(=O)N)c3cccc(c3)OCc4ccc(cc4Cl)Cl C41004952
CCSc1nc2n(n1)[C@H](C(=C(N2)C)C(=O)N)c3ccccc3OCc4ccc(cc4Cl)Cl C41004956
c1cc(c(cc1[N+](=O)[O-])/C=N/NC(=O)CNc2c(cc(cc2Br)Cl)Br)O C12428554
C=C(c1ccccc1O)NNC(=O)CSc2nc3ccccc3c(=O)n2c4ccc(cc4)Br C01804698
CCOC(=O)C1=C(n2c(=O)/c(=C/c3ccc(cc3Cl)Cl)/sc2=C([C@@H]1c4ccc(cc4Cl)Cl)C(=O)N)N C01828172
c1ccc(cc1)N([C@@H](c2ccccc2O)C(=O)NC3CCCCC3)C(=O)c4cc(ccc4O)[N+](=O)[O-] C36609360
CC(C)(C)CC(C)(C)NC(=O)[C@H](c1c(cc(cc1O)O)O)N(c2ccccc2)C(=O)c3ccc(cc3)O C36609809
Cc1ccc(cc1C)N2C(=O)/C(=C/Nc3ccc(cc3)S(=O)(=O)Nc4cc(ccc4O)Cl)/C(=N2)C C16312061
c1ccc(c(c1)/C=N/NC(=O)CCCSc2nnc(n2N)c3ccc(cc3)Br)Cl C58989365
c1cc(ccc1/C=N/NC(=O)CCCSc2nnc(n2N)c3ccc(cc3)Br)Cl C58989438
c1cc(c(c(c1)Cl)NC(=O)CSc2nc([nH]n2)N/N=C/c3ccc(cc3)Br)Cl C59015513
COc1ccc(cc1)CSc2[nH]c(nn2)N/N=C/c3cc(c(c(c3)Br)O)Br C59018688
c1ccc2c(c1)cc3ccccc3c2/C=N/Nc4[nH]nc(n4)SCC(=O)Nc5ccccc5[N+](=O)[O-] C59310058
c1ccc(cc1)OCCSc2nc([nH]n2)N/N=C/c3cc(cc(c3O)Br)Br C21080571
Cc1nn(c(c1/C=N\NC(=N)N/N=C\c2c(n(nc2C)c3ccccc3)Cl)Cl)c4ccccc4 C59369525
c1ccc(c(c1)c2ccc(o2)[C@@H]3[C@H]([C@@](NC(=O)N3)(C(F)(F)F)O)C(=O)c4ccc(cc4)Cl)[N+](=O)[O-] C09312514
Cc1cc(cc2c1NC(=O)[C@]23[C@H](C[C@@H](N3)CCSC)C(=O)Nc4cc(ccc4OC)OC)Cl C64164092
c1ccc2c(c1)nnn2CNC(=[NH2+])NCn3c4ccccc4nn3 C03141050
C[C@H](C(=O)Nc1cc(ccc1Cl)[N+](=O)[O-])[NH+]2CCC(CC2)C(=O)N C03346891
CC1CCC2(CC1)C(=O)N(C(=O)N2)NC(=O)C[NH2+][C@@H](C)c3ccco3 C07801579
CCc1c(c([nH]n1)C(=O)N2CCC[C@H](C2)Cn3cc(nn3)C[NH3+])C C23542145
Cc1cc(ccc1NC(=O)[C@@H](C)[NH+]2CCC(CC2)C(=O)N)[N+](=O)[O-] C25523051
CCNC(=O)C1CC[NH+](CC1)[C@H](C)c2nc(nc(n2)N(C)C)N C27414711
c1cc(ccc1C(=O)NNC(=O)C2CC2)S(=O)(=O)Nc3cc[nH+]cc3 C28834427
C[C@@H](c1ccc(cc1)S(=O)(=O)N)[NH2+][C@@H](C)c2nncn2C C37293520
c1cc(ccc1C[NH2+]Cc2cc(sc2)[N+](=O)[O-])S(=O)(=O)N C37562451
C[NH+]1CC[C@H](C1)CNS(=O)(=O)c2ccc(c(c2)[N+](=O)[O-])N C37647580
CCOC(=O)[C@@H]1CCCN1S(=O)(=O)N[C@@H]2CCCC[C@@H]2[NH3+] C38050492
c1c(c(n[nH]1)N)S(=O)(=O)N2CCC(CC2)C[NH+]3CCCC3 C40337338
CC[NH+](CC)CC1CCN(CC1)S(=O)(=O)c2c[nH]nc2N C40337380
C[C@@H](C(=O)NC(=O)NC)[NH2+]CC1(CCCCC1)N2CCOCC2 C40460980
C[C@H](c1nc(nc(n1)N(C)C)N)[NH+]2CCC[C@@H](C2)C(=O)NC3CC3 C51046131
C[C@@H](C(=O)NC(=O)NC(C)C)[NH+]1CCC[C@@H](C1)C(=O)NC2CC2 C51046492
c1cc(oc1)[C@@H](CNC(=O)N2CCO[C@H](C2)C(=O)N)[NH+]3CCCCC3 C51676095
c1cc(c(cc1S(=O)(=O)N)[N+](=O)[O-])OC[C@H]2CCC[NH2+]C2 C51882994
c1cc(c(cc1S(=O)(=O)N)[N+](=O)[O-])OC[C@@H]2CCCC[NH2+]2 C51883281
CC[NH+](CC(=O)NC)CC(=O)NC(=O)N[C@H]1CCCC[C@@H]1C C56509894
C[C@@H](C[NH3+])N1C(=O)[C@](NC1=O)(C)c2ccc(c(c2)[N+](=O)[O-])OC C57845785
CC(=O)NCC1CC[NH+](CC1)CC(=O)NC(=O)NC(C)(C)C C47772479
CC[C@@H]([C@H](c1cnn(c1)C)Sc2n[nH]c(=O)n2C(C)C)[NH3+] C61595085
C[NH+](C)[C@H](CNC(=O)NNC(=O)c1ccc(cc1)C#N)c2ccco2 C61795151
C[C@@H](C(=O)NCc1ccco1)NC(=O)NC2CC[NH+](CC2)C3CC3 C62521663
CC(C)(C[NH3+])Nc1ccc(cc1[N+](=O)[O-])S(=O)(=O)N(C)C C63020804
C[C@@H](CCNS(=O)(=O)c1cc(c(cc1F)F)[N+](=O)[O-])[NH3+] C63170836
c1cc(c(cc1[N+](=O)[O-])S(=O)(=O)N[C@H]2CCC[C@@H]2[NH3+])Cl C63174741
c1cc(c(cc1[N+](=O)[O-])Cl)S(=O)(=O)N[C@H]2CCC[C@@H]2[NH3+] C63174748
c1cc(c(cc1[N+](=O)[O-])Cl)S(=O)(=O)N[C@H]2CCC[C@H]2[NH3+] C63174752
CCOC(=O)C1CCN(CC1)S(=O)(=O)N[C@@H]2CCC[C@@H]2[NH3+] C63175680
c1cc(ccc1[N+](=O)[O-])S(=O)(=O)N[C@@H]2CCCCC[C@@H]2[NH3+] C63213046
C[C@@H]1c2ccc(cc2OC(=O)[C@H]1CC(=O)NCCc3c[nH]c[nH+]3)O C63270613
CC(=C1C(=O)NC(=O)NC1=O)NCCC2=c3ccccc3=[NH+]C2 C63425452
CC1=C[C@H](NO1)NC(=O)C(=O)NCCC2=c3ccccc3=[NH+]C2 C63491205
CC1=C[C@@H](NO1)NC(=O)C(=O)NCCC2=c3cc(ccc3=[NH+]C2)OC C63492551
c1ccc2=[NH+]CC(=c2c1)CC(=O)NNC(=O)CNC(=O)[C@@H]3CC=CS3 C63801455
CCCC[C@H]1CN([NH2+]N1)C[C@@H]2CCCN(C2)C(=O)c3cnc[nH]3 C63871277
CC[C@H]1C2=C(CCN(C2)C(=O)CCS[C@@H]3N[NH2+]NN3C)N=N1 C63883135
C[C@H](C(=O)N)[NH2+]Cc1c(nn(c1N2CCOCC2)C)C(C)C C58412679
CN(CCC1=CN=NC1)[C@H]2C(=[NH+][C@@H]3[C@@H](N2)NON3)N4CCCCCC4 C64609608
CCCN1C(=NNN1)CN2C(=O)[C@H](NC2=O)CC3=c4ccccc4=[NH+]C3 C64705011
COC[C@@H](c1ccccn1)Nc2[nH]c(=O)c3c(n2)CC[NH2+]CC3 C65421757
CN(C)c1ccc(c[nH+]1)CNC(=O)N2CCC[C@@H](C2)CCC(=O)N C66120062
CC(C)(CNC(=O)C[NH+]1CCCC[C@H]1C(=O)N)N2CCOCC2 C66563572
CCOC(=O)N1CCC(CC1)NC(=O)C[NH+]2CCC[C@H]2C(=O)N C66864346
C[C@@H](C(=O)NC(=O)NC(C)(C)C)[NH+]1CCC[C@@H](C1)CNC(=O)C C67416116
CC(C)C[C@@H](c1nnc2n1CC[NH2+]CC2)NC(=O)c3c4c([nH]n3)CCC4 C67446874
C[C@@H]1CC[C@H](C[NH+]1C[C@@H](Cn2c(noc2=O)c3ccccc3)O)C(=O)N C67486279
CC(C)(C[NH+]1CCCCCC1)NC(=O)C[C@H]2C(=O)NC(=O)N2 C67489479
CC(C)c1[nH+]ccn1[C@@H]2CC3(CC[C@@H]2[NH3+])OCCO3 C20262087
C[C@@H]1C(=O)N(c2cc(ccc2O1)[C@H](C)[NH3+])CCC[NH+](C)C C33502026
CNc1c2c(nc(n1)C3CC[NH2+]CC3)CC[NH+](C2)C C35605790
CC[NH+]1CCC[C@@H]1CNC(=O)[C@@H](C)N2CC[NH2+]CC2 C20521319
C[C@H](C[NH+]1CCCCC1)NC(=O)[C@H]2C[C@@H](C[NH2+]2)O C36999126
C[C@@](C1CC1)(C(=O)N[C@H]2CCC[C@@H]2n3cc[nH+]c3)[NH3+] C37615667
CC(C)[NH+]1CCC(CC1)N(C)C(=O)[C@@H]2C[C@@H](C[NH2+]2)O C37804625
C1C[C@H]([NH2+]C1)[C@H]2CCC[NH+](C2)CC(=O)NCCC#N C37917661
CC[C@@H](CC[NH3+])[NH+]1CCN(CC1)[C@H]2CCS(=O)(=O)C2 C38084734
CO[C@H]1C[C@H]([NH2+]C1)C(=O)NC[C@@H]2CC[NH+](C2)C3CC3 C40633822
C[NH+](C)[C@H](CNC(=O)[C@H]1CCCC[NH2+]1)c2ccco2 C40805640
CCO[C@H]1CCC[NH+](C1)C2(CCS(=O)(=O)CC2)C[NH3+] C42421553
CC(C)(c1nc(on1)C[NH+](C)[C@H]2CCSC2)[NH3+] C43403520
CN(C)C(=O)CN(C)c1c(cc2c([nH+]1)CCC2)C[NH3+] C43405169
C[C@@H](c1cccc(c1)[N+](=O)[O-])[NH+]2CCC(CC2)C[NH3+] C44511823
c1cc(c(cc1F)C[NH+]2CCC(CC2)C[NH3+])[N+](=O)[O-] C44513829
CC(C)(C)c1nc(no1)C[NH+]2CCC(CC2)C[NH3+] C44513847
C[C@](C#N)(C1CC1)NC(=O)C[NH+]2CCC[C@@H](C2)C[NH3+] C44529405
C1C[C@@H](C[NH2+]C1)S(=O)(=O)N[C@@H]2CC[NH+](C2)C3CC3 C44680720
C1C[C@H](C[NH2+]C1)S(=O)(=O)N[C@H]2CC[NH+](C2)C3CC3 C44680725
CC[NH+]1CCC[C@@H]1CNC(=O)C2(CCOCC2)C[NH3+] C44753437
C[C@@]1(CCS(=O)(=O)C1)[NH2+]C[C@@H](C[NH+]2CCCC2)O C44930186
c1cc(sc1CC[NH3+])S(=O)(=O)N[C@@H]2CC[NH+]3[C@@H]2CCCC3 C49570848
C1C[C@H]([NH2+]C1)CS(=O)(=O)N[C@H]2C[NH+]3CCC2CC3 C49641786
C1CC[NH+]2CC[C@H]([C@@H]2C1)NS(=O)(=O)C3CC[NH2+]CC3 C49646576
Cc1c(c(n([nH+]1)C)N)C[NH+]2CCCC[C@H]2CCO C50792863
C[C@H](c1ccc(cc1)[N+](=O)[O-])[NH2+]C2CCC(CC2)[NH3+] C51692817
Cc1c(c(n([nH+]1)C)N)C[NH+]2CCC[C@@H]2CCCO C52763189
Cc1csc2n1c(=O)cc([nH+]2)CN(C)CC[NH3+] C54418205
CC[C@@H](C)[NH+]1CCN(CC1)[C@H](C[NH3+])c2cnn(c2)C C55063663
C[C@@H]([C@@H]1CCC[NH+](C1)C)[NH2+]C2CCN(CC2)CC(=O)N C37140355
CC(C)(C)OC(=O)N1CCC(CC1)(C[NH3+])[NH+](C)C C58041124
C[NH+](C)CCNC(=O)[C@@H]1CCCN1C2CC[NH2+]CC2 C38042832
C[C@H](CNC(=O)[C@@H]1CCCN1C2CC[NH2+]CC2)[NH+](C)C C38089285
CC(C)(C)n1cc[nH+]c(c1=O)N2CCO[C@H](C2)C[NH3+] C61759667
CCc1ccc(o1)[C@H](C[NH3+])N2CCn3cc[nH+]c3C2 C62248740
c1cn2c([nH+]1)CN(CC2)C(=O)C[C@H]3CCCC[C@H]3[NH3+] C62330991
C[C@@H]1CC[C@@H](C[C@@H]1C(=O)N2CCn3cc[nH+]c3C2)[NH3+] C62331022
C1CC[NH+](C1)CC2CCN(CC2)C(=O)[C@H]3C[NH2+]CCN3 C62813631
C[C@H]1CN[C@H](C[NH2+]1)C(=O)N[C@@H]2C[NH+]3CCC2CC3 C62814027
C[C@@H]1CN[C@H](C[NH2+]1)C(=O)N[C@@H](C)C[NH+]2CCCC2 C62814928
C[C@H]1CN[C@@H](C[NH2+]1)C(=O)N[C@@H](C)C[NH+]2CCCCC2 C62814953
CC[C@H](C)[NH+]1CCN(CC1)C(=O)[C@@H]2C[NH2+][C@@H](CN2)C C62815623
C[C@@H]1CN[C@H](C[NH2+]1)C(=O)N(C)CC[NH+]2CCCC2 C63053892
C1CCO[C@H](C1)C[NH+]2CCC[C@@H](C2)C(=O)NCC[NH3+] C63179852
C[C@@H]([C@@H]1CCCC[NH+]1Cc2nnc(o2)C(C)(C)C)[NH3+] C63195868
c1ccc2=[NH+]C([NH+]=c2c1)[C@H]3c4c(nc(c(n4)C#N)C#N)S[C@H]3N C64162156
CS[C@H]1N=N[C@@H](O1)[C@H](CC2=c3ccccc3=[NH+]C2)[NH3+] C64428516
CCS[C@H]1N=N[C@@H](O1)[C@H](CC2=c3ccccc3=[NH+]C2)[NH3+] C64428555
Cc1cccn2c1[nH+]c(c2)C[NH+]3C[C@@H](C[C@@H]3C(=O)N)O C67128870
c1ccc(cc1)[C@H]2[C@]3(C(=[NH+]C4([C@@]3(C5=C([NH2+]2)CCC5)C#N)OCCO4)N)C#N C04328363
C[NH+](C)CCn1cnc2c(c1=[NH2+])[C@@H](c3ccc(cc3O2)O)c4ccccc4 C06660530
c1csc(n1)N2CCN(CC2)[C@@]3(C[NH+]4CCC3CC4)C[NH3+] C20442310
c1c([nH+]c[nH]1)CN2CC[NH+]([C@@H](C2)CCO)C3CCCC3 C20598573
Cc1cc(n(n1)C[C@@H](C)[NH+]2CCC(CC2)n3cc(nn3)C(C)(C)[NH3+])C C20820380
Cc1c(non1)C[NH+](C)[C@@H]2c3ccccc3C4([C@H]2O)CC[NH2+]CC4 C23367436
C[C@H]1C(=O)N(c2cc(ccc2O1)[C@@H](C(C)C)[NH3+])CC[NH+](C)C C31917462
CC[C@@H](CC[NH3+])[NH+]1CCN(CC1)c2nc(cc(n2)C)C C35676093
C[NH+](Cc1ccco1)[C@@H](C[NH3+])c2ccc3c(c2)OCCO3 C35701524
C[C@@H](Cn1cc[nH+]c1)NC(=O)[C@@H]2C[C@@H]3CCCC[C@@H]3[NH2+]2 C36999355
C[NH+]1CCC(CC1)NS(=O)(=O)CC[C@@H]2CCCC[NH2+]2 C37662103
C[NH+](C)CCN(C1CCCC1)C(=O)[C@H]2C[C@@H](C[NH2+]2)O C37825054
CC[NH+](CC)C1CCN(CC1)C(=O)[C@H]2C[C@@H](C[NH2+]2)O C37827365
C[C@@H](CNC(=O)[C@H]1C[C@@H](C[NH2+]1)O)C[NH+]2CCCCC2 C38042284
C[NH+]1CCC2=C([C@@H](S[C@@H]2C1)/N=C/C3=c4ccccc4=[NH+]C3)C(=O)N C38592598
C[C@H]1[NH+]=c2c(c(c3=[NH+]C(=NC(=O)c3c2O)COC)O)N1C C39124420
c1cc(cc(c1)[C@H]2[NH+]=C3C=CC(=[NH2+])C=C3[N-]2)[C@H]4[NH+]=C5C=CC(=[NH2+])C=C5[N-]4 C39709527
Cc1cc([nH+]c(c1C[NH3+])N(C)[C@@H]2CCS(=O)(=O)C2)C C40509531
CC(C)NC(=O)NC(=O)C[NH+]1CCC[C@H](C1)C[NH2+]C C40600026
CCNC(=O)NC(=O)[C@@H](C)[NH+]1CCC[C@@H](C1)C[NH2+]C C40601435
Cc1c(c(=O)[nH]c(n1)C)[C@H](C)[NH2+]C[C@@H]2CC[NH+](C2)C(C)C C40623498
C[C@H]1CCC[C@@](C1)(CNC(=O)CN2CC[NH2+]CC2)[NH+](C)C C40670603
CC(C)CNC(=O)NC(=O)C[NH+]1[C@@H]2CC[C@H]1CC(C2)[NH3+] C40750266
C[C@@H]([C@H](c1cnn(c1)C)N2CC[NH+](CC2)C(C)(C)C)[NH3+] C43128936
CC(C)NC(=O)CN(C)c1c(cc2c([nH+]1)CCC2)C[NH3+] C43405545
CC(C)N(CC(=O)N)c1c(cc2c([nH+]1)CCCC2)C[NH3+] C43409855
C[NH+](C)[C@@H](CNC(=O)[C@@H]1C[NH2+]CCO1)c2cccs2 C43800753
CC(C)[C@@H](CNC(=O)[C@@H]1C[NH2+]CCO1)[NH+]2CCCC2 C43800834
Cc1c(oc(c1C#N)NC(=O)C[NH+]2CCCC[C@H]2C[NH3+])C C44559097
c1ccc2c(c1)c(c(c[nH+]2)C(=[NH2+])N)N3CCC[C@@H]3CO C48860507
CC[NH+]1CCC[C@@H](C1)NS(=O)(=O)C[C@@H]2CCC[NH2+]2 C49645723
C[C@@H](C[NH+]1CCCCC1)NS(=O)(=O)[C@@H]2CCC[NH2+]C2 C49645895
C1CC[NH+]2CC[C@@H]([C@@H]2C1)NS(=O)(=O)[C@@H]3CCC[NH2+]C3 C49646567
Cc1c(oc(c1C#N)NC(=O)C[NH+]2CC[C@@H](C2)C[NH3+])C C50248917
Cc1c(c(n(n1)C)NN)C[NH+]2CCC(CC2)C[NH+](C)C C51145124
c1ccc(cc1)[C@H](C[NH3+])NC(=O)[C@@H]2CC=C(S2)C3=c4cccnc4=[NH+]C3 C52565255
Cc1cc(nc([nH+]1)N)N[C@H](C)C[NH+]2C[C@@H](C[C@@H](C2)C)C C48962911
CCC(CC)(CN1C(=O)C2(CC[NH+](CC2)C(C)C)NC1=O)[NH3+] C57850312
c1ccn2c(c1)[nH+]c(cc2=O)CN3[C@@H]4CC[C@H]3CC(C4)[NH3+] C40750247
C[NH+](C)CCN1CCN(CC1)C(=O)CC2CCC(CC2)[NH3+] C61656241
CNC(=O)C[NH+]1CCC(CC1)N[C@H]2CC[NH+](C2)C3CC3 C61981349
C[C@H](CC[NH+](C)C)NC(=O)NC1CC([NH2+]C(C1)(C)C)(C)C C62507600
C[C@H]([C@@H]1CCCC[NH+]1Cc2nnc(o2)C(C)(C)C)[NH3+] C63195869
C[C@H](C(=O)NC(=O)NC)[NH+]1CCC(CC1)[C@@H]2CCC[NH2+]2 C63200685
C[C@@H](C(=O)NC(=O)N)[NH+]1CCC(CC1)[C@H]2CCC[NH2+]2 C63200703
c1cc2=[NH+]C(=O)[NH+]=c2cc1C(=O)CN3CCC(CC3)C(=O)N C64002732
C[C@@H]1[C@H]2CCC[NH+]2CCN1[C@@H]3C4=CN=NC4=[NH+]C(=N3)N C39500030
CCOC(=O)C1=CNN([C@H]1N)C2[NH+]=c3ccccc3=[NH+]2 C64270000
c1ccc2=[NH+]CC(=c2c1)CCN3[C@@H](C[C@H](NC3=O)O)[NH3+] C64479934
Cc1ccc2=[NH+][C@@H]([NH+]=c2c1C)CN3CCC4=NN[C@@H]([C@@H]4C3)C(=O)NC C65429703
CCN1[C@@H]2[C@@H](N(C(=O)N2C[NH+]3CCCCC3)CC)N(C1=O)C[NH+]4CCCCC4 C02258874
CC(C)CN([C@@H]1CCS(=O)(=O)C1)C(=O)C[NH+]2CCN(CC2)c3cccc[nH+]3 C06881355
C[C@H]1CCCC[NH+]1Cc2nc3c(n2CC[NH+]4CCOCC4)c(=O)n(c(=O)n3C)C C00812623
C[C@@H]1C[C@@H](CN(C1)C(=O)C[NH+]2CC[NH+](CC2)[C@@H](C)C(=O)Nc3ccc(cc3)[N+](=O)[O-])C C08728203
c1c(nnn1CC2CC[NH+](CC2)C3CCSCC3)C[NH+]4CCNC(=O)C4 C23192939
c1cc(sc1)S(=O)(=O)NCC[NH+]2CCN(CC2)c3c4c(cc[nH+]3)CCCN4 C24978204
c1cc(ccc1N2CC[NH+](CC2)Cn3c(=S)oc(n3)C[NH+]4CCCC4)[N+](=O)[O-] C24992203
CC1(CCC[NH+](C1)CC(=O)NC2=c3cc(c(cc3=[NH+][C@@H]2C(=O)OC)OC)OC)C C38600496
CCOC(=O)[C@H]1C(=c2cc(ccc2=[NH+]1)OC)NC(=O)[C@H](C)[NH+]3CCC(CC3)C C38600625
CCOC(=O)C1CC[NH+](CC1)[C@H](C)C(=O)NC2=c3cc(ccc3=[NH+][C@H]2C(=O)OC)C C38604714
CCOC(=O)[C@@H]1C(=c2cc(ccc2=[NH+]1)OC)NC(=O)[C@H](C)[NH+]3CCCC[C@@H]3C C38609949
C[C@H](C(=O)NC1=c2cc(ccc2=[NH+][C@H]1C(=O)OC)Cl)[NH+]3CCC4(CC3)OCCO4 C38610107
Cc1ccc2=[NH+][C@@H](C(=c2c1)NC(=O)CC[NH+]3CCC4(CC3)OCCO4)C(=O)OC C38685045
C[C@H](C(=O)NC1=c2c(=[NH+][C@@H]1C(=O)OC)cccc2OC)[NH+]3CCc4ccccc4C3 C38691082
c1ccc2=[NH+]/C(=N\S(=O)(=O)c3cccc4c3nsn4)/[C@H]([NH+]=c2c1)NC[C@@H]5CCCO5 C38970929
c1ccc2=[NH+]C(=O)[C@H](C=c2c1)C[NH+]3CCC4(CC[C@H](O4)CNC(=O)c5ccco5)CC3 C39362422
CC(C)(CNC(=O)[C@@H]1CN(CC12CC[NH2+]CC2)C(=O)[C@H]3COc4ccccc4O3)C[NH+](C)C C39630942
Cc1ccn2c(c1)[nH+]c(c2NCCOC)[C@H]3C=c4ccc(cc4=[NH+]C3=O)OC C39697744
CCOc1ccc2=[NH+]C(=O)[C@H](C=c2c1)[C@@H](c3nnnn3CCOC)[NH+]4CCCCCC4 C39711473
C[C@@H]1C(=C([NH2+]N1C)C)CCC(=O)NN2[C@@H]([NH+]=NC2=S)c3ccccc3F C39732854
C[C@@H]1CCC[C@@H](N1C(=O)C[NH+]2CCC[C@@H]2c3nnc(n3C)SCC[NH+]4CCCC4)C C05001583
c1cc(cnc1)CNC[C@@H]2CC[NH+](C2)CCC3=c4cc(ccc4=[NH+]C3)n5cnnc5 C52618139
CC[NH+](CC)CCNC(=O)[C@]1(CCC[NH2+]C1)Cc2cc(no2)[C@H]3CCOC3 C57773566
CC(C)[NH+](CCNC(=O)[C@@]1(CCC[NH2+]C1)Cc2cc(no2)[C@@H]3CCOC3)C(C)C C57773567
C#CCNC(=O)c1ccc(cc1)NS(=O)(=O)c2ccc3=[NH+]C(=O)[NH+]=c3c2 C39795294
C[C@@]12[C@H]3C(=c4cc(ccc4=[NH+]3)OC)CCN1C(=O)CN(C2=O)CCCn5cc[nH+]c5 C63361835
C[C@H]1c2c(ncnc2S[C@@H]1C(=O)OC)NCCC3[NH+]=c4ccccc4=[NH+]3 C63389382
COc1cc(c(cc1OC)OC)/C=N/N2[C@H](N=[NH+]C2=S)c3cc[nH+]cc3 C38917894
COc1ccc(c(c1OC)OC)/C=N/N2[C@H](N=[NH+]C2=S)c3cc[nH+]cc3 C38925897
Cc1c(c(nn1[C@@H](C)C(=O)NCC2[NH+]=c3ccccc3=[NH+]2)[N+](=O)[O-])Br C63526362
CC[C@@H](C)NC(=O)CCS(=O)(=O)c1cc2=[NH+]C(=O)C(=O)[NH+]=c2cc1C C09224709
Cc1cc2=[NH+]C(=O)C(=O)[NH+]=c2cc1S(=O)(=O)CCC(=O)NC3CCC(CC3)C C06973921
c1ccc2=[NH+]C([NH+]=c2c1)CSC3=NN[C@@H](N3Cc4ccco4)c5cccnc5 C63619705
Cc1ccc2=[NH+][C@H]([NH+]=c2c1)CCNC(=O)[C@H]3CCCN(C3)[C@@H]4N=N[C@@H](S4)N5CCCC5=O C63666841
CN(C[C@H]1C=N[C@@H](N1C[C@@H]2CCCO2)S(=O)(=O)C)C[C@@H]3[NH+]=c4ccc(cc4=[NH+]3)Cl C63847254
C[C@H](C(=O)OCC(=O)c1ccc2=[NH+]C(=O)[NH+]=c2c1)NC(=O)c3ccccc3 C38637028
CCC1=[NH+][C@@H](ON1)CSc2nnc(n2C3CC3)C4=c5ccccc5=[NH+]C4 C63920417
C[C@@H]1N=CCN1c2cc(cc[nH+]2)CNC(=O)C[C@@H]3C=c4ccccc4=[NH+]C3=O C63958640
Cc1ccc2=[NH+][C@H]([NH+]=c2c1)[C@H]3CCCN3C[C@H]4C=N[C@@H](N4CC(C)C)S(=O)(=O)C C64006921
COc1ccccc1CN(Cc2cccs2)S(=O)(=O)c3ccc4=[NH+]C(=O)C(=O)[NH+]=c4c3 C64012464
CN(C[C@H]1C=N[C@H](N1C[C@@H]2CCCO2)S(=O)(=O)CC3CC3)CC4[NH+]=c5ccccc5=[NH+]4 C64040626
CN(CC1[NH+]=c2ccccc2=[NH+]1)C(=O)[C@@H]3C=C(N=N3)COc4ccccc4OC C64045365
CCS(=O)(=O)[C@H]1N=C[C@@H](N1Cc2ccccc2)CN(C)CC3[NH+]=c4ccccc4=[NH+]3 C64058299
CCCC1=[NH+][C@@H](ON1)CCC(=O)N2CCC(=CC2)C3=c4cccnc4=[NH+]C3 C64059641
C=CCN([C@H]1CCc2c1cccc2)S(=O)(=O)c3ccc4=[NH+]C(=O)C(=O)[NH+]=c4c3 C64085805
CC1=C(C[C@H](N1C)C(=O)OC)S(=O)(=O)NCC[C@@H]2[NH+]=c3ccc(cc3=[NH+]2)F C64923175
CCN(Cc1nc(on1)CC(C)C)C(=O)COC[C@@H]2[NH+]=c3ccc(cc3=[NH+]2)F C65397917
CC1=CN2[C@@H](C(=CN2)C(=O)N(C)CC[C@@H]3[NH+]=c4ccc(cc4=[NH+]3)OC)N=C1 C65405783
C[NH+](CCCNC(=O)N(C)C1CC[NH+](CC1)C2CCOCC2)CCOC C66185436
C=CC[NH+](CC(=O)N1CCN(CC1)c2cccc[nH+]2)[C@H]3CCS(=O)(=O)C3 C66560279
Cc1c(c(nc2c1c(=O)n(c(=O)n2C)C)C)CCC(=O)NC[C@H]3CC[NH+](C3)CC(C)C C06772851
CC(=O)c1cn(nn1)C[C@H]2C[C@@H]3CC[NH+]2C[C@@H]3C(=O)NCc4ccccc4OC C08299006
Cc1cc(c2c(c1)cc(c(=O)[nH]2)C[NH+](Cc3ccco3)Cc4nnnn4C(C)(C)C)C C00926685
Cc1cc(c2c(c1)cc(c(=O)[nH]2)[C@H](c3nnnn3C[C@H]4CCCO4)[NH+]5CCCCC5)C C00890096
Cc1cc2cc(c(=O)[nH]c2cc1C)[C@@H](c3nnnn3C[C@@H]4CCCO4)[NH+]5CCCCC5 C00893962
CCNC(=O)/C(=C/c1c(nc2c(cccn2c1=O)C)N3CC[NH+](CC3)CC)/C#N C02202995
c1cc(cnc1)[C@H](CNC(=O)c2c3c(nc(n2)N4CCCC4)CCCC3)[NH+]5CCOCC5 C11665016
COc1ccccc1/C=C/C[NH+]2CCNC(=O)[C@@H]2CC(=O)N3CCCN(CC3)C=O C11878668
CC[NH+]1CCC[C@H]1CNC(=O)c2cnn(c2C3CC3)c4nccc(n4)c5ccco5 C11996366
Cc1ccc2cc(c(=O)[nH]c2c1C)C[NH+](Cc3nnnn3C4CCCC4)C[C@@H]5CCCO5 C06410268
c1cc[nH+]c(c1)N2CCN(CC2)C(=O)CC[C@H]3CCCN(C3)C(=O)c4cc(n[nH]4)C5CC5 C12303154
CC(=O)N1c2ccc(cc2C[C@H]1C(=O)NCC[NH+](C)C)S(=O)(=O)N3CCCCCC3 C13368794
Cc1c([nH+]c[nH]1)CN2CCc3c(c(nn3CCC(C)C)C(=O)N4CCOCC4)C2 C20204060
Cc1c2c(n(nc2c(nn1)N3CCC(CC3)C(=O)NCC[NH+](C)C)c4ccccc4)C C20564049
CCOC(=O)CNC(=O)N1CCC(CC1)[NH+]2CCc3ccccc3[C@@H]2CC(=O)N(C)C C24898303
CCOC(=O)CNC(=O)N1CCC(CC1)[NH+]2CCc3ccccc3[C@H]2CC(=O)N(C)C C24898308
c1ccc(cc1)n2c(=O)n(nn2)CC(=O)NC[C@H](c3ccccc3Cl)[NH+]4CCCC4 C24929617
CN(C)C(=O)[C@@H]1CCC[NH+]1CC(=O)Nc2ccc(cc2Br)[N+](=O)[O-] C27565559
c1cc(sc1)c2nc(on2)C[NH+]3CCC[C@@H](C3)C(=O)NCc4ccc(cc4)n5ccnc5 C31057420
c1ccc2c(c1)c3c(o2)c(=O)n(cn3)CC(=O)NC[C@H](c4ccco4)[NH+]5CCCCC5 C29897922
CC(C)[C@H](c1[nH+]ccn1C)NS(=O)(=O)c2ccc(cc2)S(=O)(=O)N(C)C C32932880
C[C@@H]1CCC[NH+](C1)CCCNC(=O)C2CCN(CC2)c3cc(=O)n(c(=O)n3C)C C33124345
Cc1c(c([nH]c1C(=O)[C@@H](C)N2CC[NH+](CC2)CC(=O)N3C[C@H](C[C@@H](C3)C)C)C)C(=O)OC C36007415
CN(C1CCOCC1)C(=O)C[C@@H]2C(=O)NCC[NH+]2Cc3cccc(c3OC)OC C14962250
CC[C@H](C(=O)NCCC[NH+]1C[C@@H](C[C@@H](C1)C)C)n2c(=O)c3cc4c(n3cn2)cco4 C15943738
C[NH+]1CCN(CC1)[C@H](CNC(=O)CN2C(=O)CCC2=O)c3ccc4c(c3)CCCN4C C38672767
c1ccc2=[NH+]CC(=c2c1)C3=NN[C@@H](N3C4CC4)SCC(=O)N5CCOC5=O C39777078
CS(=O)(=O)c1ccc(c(c1)[N+](=O)[O-])NC[C@@H]([C@@H]2CCOC2)[NH+]3CCCC3 C40153815
c1cc(oc1)[C@H](CNC(=O)c2c3c(n(n2)[C@H]4CCS(=O)(=O)C4)CCCC3)[NH+]5CCCC5 C40988307
C[C@@H]1C[C@@H](C[NH+](C1)Cc2csc(n2)NC(=O)c3ccc(=O)n(n3)CCOC)C C45754642
Cc1c(c(n2c(n1)nc(n2)SC)C)CC(=O)NC[C@@H](C)Cn3cc[nH+]c3C C54625428
Cc1c(c(on1)C)S(=O)(=O)NCc2ccc([nH+]c2)N3C[C@@H](O[C@H](C3)C)C C56062402
C[NH+](C)[C@H](CNC(=O)c1ccc(cc1)S(=O)(=O)N(C)OC)c2ccco2 C57992318
CC(C)CCC(=O)NCC(=O)N1CCN(CC1)Cc2cc(=O)n3ccsc3[nH+]2 C60375532
c1ccc2=[NH+]CC(=c2c1)CCNC(=O)[C@@H]3CCCN(C3)[C@@H]4C5=NC=NC5=NC(=N4)Cl C63272581
C[C@@H](C(=O)NCCOC)N1C(=O)[C@@]2([C@@H]3C(=c4ccccc4=[NH+]3)CCN2C1=O)C C63362158
C[C@@H](C(=O)NCc1ccccc1OC)N2C(=O)[C@@]3([C@H]4C(=c5ccccc5=[NH+]4)CCN3C2=O)C C63362276
c1ccc2=[NH+]CC(=c2c1)C[C@@H](C(=O)NC[C@@H]3CCCO3)N4C(=O)[C@@H]5C=CC=CC5=NC4=O C63492804
CC1=C[C@@H](N=N1)NC(=O)CN(c2ccccc2)C3=[NH+][C@@H]4CS(=O)(=O)C[C@@H]4S3 C63514429
C[C@@H]1CC(=C(N1c2nccs2)C)C(=O)CN3C(=O)[C@@H](NC3=O)CC4=c5ccccc5=[NH+]C4 C63806824
C[C@H]1[C@H](C(=O)N(N1C)c2ccccc2)NC(=O)COC(=O)CC3=c4ccccc4=[NH+]C3 C63818942
CN1C[C@@H](C(=O)N(C1=O)C)S(=O)(=O)NC[C@@H](c2cccs2)C3=c4ccccc4=[NH+]C3 C63831366
c1ccc2=[NH+]CC(=c2c1)C(=O)N3CSC[C@@H]3C(=O)NCc4ccc(cc4)Cn5cncn5 C63970748
Cc1cc(c(o1)C)C(=O)NC[C@H]2N=N[C@@H]3N2CCN(CC3)C[C@@H]4C=c5ccccc5=[NH+]4 C64002281
CN(C)c1ccc(cc1)C(=O)N(C)CCC2=NO[C@H](N2)[C@H]3C=c4ccc(cc4=[NH+]3)OC C65181665
CC[NH+](CC)[C@H](CNC(=O)N1CCN(CC1)C(=O)c2cccnc2)c3ccco3 C65481944
CC1CC[NH+](CC1)[C@H](CNC(=O)CCn2cc(cn2)[N+](=O)[O-])c3ccccc3 C65812659
CS(=O)(=O)c1nc(c2n1cccc2)C(=O)NCCc3cn4c([nH+]3)CCCC4 C66313211
CCCC[NH+]1CCCC[C@H]1CNC(=O)N2CCN(CC2)C(=O)c3cnccn3 C66704571
CCN(C1CCN(CC1)C(=O)N[C@@H]2CCC[NH+](C2)CCOC)S(=O)(=O)C C66978693
CC(C)C[NH+]1CCNC(=O)[C@@H]1CC(=O)N2CCC(CC2)CC[NH+]3CCCC3 C12594326
CC[NH+]1CCC[C@@H]1CNC(=O)CCC2CCN(CC2)C(=O)C[NH+]3CCCCCC3 C14980414
[H]/[O+]=c/1\c(c(c1=O)[NH+]2C[C@@H](C[C@@H](C2)C)C)N3CCN(CC3)C(=O)OCC C05068831
CCOC(=O)[C@H]1C(=c2cc(ccc2=[NH+]1)F)NC(=O)[C@H](C)[NH+]3CCc4ccccc4C3 C38600416
CCOC(=O)[C@@H]1C(=c2cc(ccc2=[NH+]1)F)NC(=O)[C@H](C)[NH+]3CCC(CC3)C C38605383
C[C@@H](C(=O)NC1=c2cc(ccc2=[NH+][C@H]1C(=O)OC)Cl)[NH+]3CCSCC3 C38610190
CC1(CCC[NH+](C1)CC(=O)NC2=c3ccc(cc3=[NH+][C@H]2C(=O)OC)OC)C C38627124
C=CCN[C@H]1/C(=N/S(=O)(=O)c2cccs2)/[NH+]=c3ccccc3=[NH+]1 C38980167
Cc1ccc2=C[C@H](C(=O)[NH+]=c2c1C)CCNC(=O)C(=O)C3=c4ccccc4=[NH+][C@H]3C C39364096
C[C@@H]1CCCC[NH+]1Cc2cn(nn2)C3CC[NH+](CC3)CC4N=CC=N4 C39387789
c1cc2=[NH+]C(=O)[NH+]=c2cc1C(=O)Cn3cc(cc(c3=O)Cl)C(F)(F)F C39445129
C1CC[NH+](CC1)CCNC(=O)[C@H]2C=C[C@@H](S2)[C@@H]3CCC[NH+]3CC4N=CC=N4 C39515334
Cc1cccc2=C[C@H](C(=O)[NH+]=c12)[C@@H]([C@@H]3N=NNN3C(C)(C)C)[NH+]4CCCC4 C39699262
c1ccc2=[NH+]CC(=c2c1)C(=O)C[NH+]3CCCN(CC3)S(=O)(=O)c4ccc(cc4)F C39727350
C[C@H]1C=C([C@H](N1NC(=O)c2ccccc2)C)/C=C(\C#N)/C3[NH+]=c4ccccc4=[NH+]3 C39934807
CCOc1ccc2=[NH+]C(=O)[C@H](C=c2c1)[C@@H]3c4cc(c(cc4CC[NH2+]3)OC)OC C40011058
CCOc1ccc2=[NH+]C(=O)[C@H](C=c2c1)[C@H]3c4cc(c(cc4CC[NH2+]3)OC)OC C40011060
C[C@H](Cc1cn(nn1)CC2CC[NH+](CC2)CC(C)(C)C[NH+]3CCCC3)O C48063567
CC(C)(CNC(=O)C[NH+](C)[C@@H]1CCS(=O)(=O)C1)[NH+]2CCCCC2 C48178196
CC[NH+](CC)CCN1C(=O)[C@@H]([NH2+]C12CCN(CC2)C(=O)C(C)C)C(C)C C36030020
CC[NH+](CC)CCN1C(=O)[C@H]([NH2+]C12CCN(CC2)C(=O)CC(C)C)C(C)C C36030027
CCC(=O)N1CCC2(CC1)[NH2+][C@@H](C(=O)N2CC[NH+](CC)CC)C(C)C C36030028
CC(C)CN(Cc1cc(=O)n2ccccc2[nH+]1)Cc3cc(=O)n4ccccc4[nH+]3 C54454973
CC(C)(C)NC(=O)CN(C)C(=O)C[NH+]1CCC(CC1)CC[NH+](C)C C56524901
C[NH+](C)CCC1CCN(CC1)C(=O)NC[C@@H](c2ccco2)[NH+]3CCCC3 C56794128
c1cc2=[NH+][C@@H]([NH+]=c2cc1[N+](=O)[O-])SCC3=N[C@H]4C=CC(=CN4C3)Cl C63316294
CCOc1ccc(cc1)N2C(=O)C[C@H](C2=O)[NH2+]CCC3=c4cc(ccc4=[NH+]C3)C C63330580
CC1CC[NH+](CC1)[C@H](C)CNC(=O)C[NH+](C)[C@@H]2CCS(=O)(=O)C2 C63586842
CCOCCCNC(=O)[C@@H]1CCCN(C1)[C@@H]2[NH+]=c3ccc(cc3=[NH+]2)Br C63695752
Cc1ccc2=[NH+][C@@H]([NH+]=c2c1)N3CCC[C@@H](C3)C(=O)NCCCOC(C)C C63696517
c1cc[nH+]c(c1)[C@@H]2N=[NH+]C(=S)N2/N=C/c3ccc(c(c3)[N+](=O)[O-])Cl C38965898
CN(Cc1cccs1)C2=C(C(=O)N(NC2)C3[NH+]=c4ccccc4=[NH+]3)Cl C63739855
CCC(=O)Nc1nnc(s1)SC[C@@H]2C(=O)[NH+]=c3cc(c(cc3=[NH+]2)C)C C63752075
COc1cc(cc(c1O)Br)/C=N/N2[C@H](N=[NH+]C2=S)c3cccc[nH+]3 C38974748
Cc1ccc2=[NH+][C@H]([NH+]=c2c1)SCC(=O)N[C@@H]3[C@@H](C=CS3)C(=O)OC C63772582
Cc1[nH+]ccn1CC[NH+](C)Cc2ccc(cc2)C3=NC(=O)[C@@H](C(=N3)C)C C63832735
COc1ccc(cc1)N2C(=O)C[C@@H](C2=O)[NH2+]CCC3=c4cc(ccc4=[NH+]C3)Cl C63867172
Cc1ccc(c(c1C)OCC(=O)NCc2ccc3=[NH+]C(=O)[NH+]=c3c2)C C63883718
c1cc2=[NH+]C(=O)[NH+]=c2cc1C(=O)COC(=O)c3c(ccc(n3)Cl)Cl C38639438
CCc1ccc(s1)CNS(=O)(=O)c2ccc3=[NH+]C(=O)[NH+]=c3c2 C63963282
C[C@@]1(C(=O)N(C(=O)N1)Cc2ccsc2)C3CC[NH+](CC3)C[C@@H]4C=c5ccccc5=[NH+]4 C64045430
C=CCN(Cc1ccc(s1)Cl)S(=O)(=O)c2ccc3=[NH+]C(=O)[NH+]=c3c2 C64131396
c1ccc2=[NH+]CC(=c2c1)CC(=O)N3CCC(CC3)[NH+]4CCC(CC4)C(=O)NC5CC5 C64131627
COc1ccc(cc1)/C=N/Nc2nc(cs2)c3ccc4=[NH+]C(=O)[NH+]=c4c3 C64340414
C[C@H](C(=O)NCC1[NH+]=c2ccccc2=[NH+]1)n3c(=O)ccc(n3)c4ccc(cc4)F C64411039
CN(C[C@H]1[NH+]=c2ccc(cc2=[NH+]1)Cl)C(=O)Cn3c4ccccc4oc3=O C65423708
Cc1ccc(n1C)[C@H]2N=N[C@H](O2)C[NH2+]CCC3=c4ccccc4=[NH+]C3 C65466724
Cc1c([nH+]c(nc1NC[C@H]2C=c3ccc(cc3=[NH+]C2=O)F)N(C)C)C C65534061
CC1CCC(CC1)[NH+]2CCC(CC2)N(C)C(=O)N[C@@H](C)Cn3cc[nH+]c3 C66149210
Cc1cccc(c1NC(=O)C[NH+]2CCC[C@@H]2C[NH+]3CCCC3)[N+](=O)[O-] C66536418
Cn1c2c(c(=O)[nH]c1=O)n(c(n2)N3CCCC3)CCCSc4ncccn4 C02590165
CCNC(=O)N1CCN(C[C@@H]1C)C(=O)c2c(c(nc(n2)C)C)C(=O)OC(C)C C04345385
CC(C)N1C(=O)/C(=C/Nc2ccsc2C(=O)OC)/C(=O)N(C1=O)Cc3ccco3 C07037130
C[C@@H](C(=O)N1CCNC1=O)Sc2nnc(n2Cc3ccco3)c4cccnc4 C07365116
c1cc(oc1)c2ccc(=O)n(n2)CCNS(=O)(=O)c3ccc4c(c3)OCCO4 C08954693
Cc1cc(c(cc1S(=O)(=O)N[C@H](c2nnc(o2)S(=O)(=O)C)C(C)C)C)OC C08971525
CC(C)n1c(=O)c2ccccc2c(n1)C(=O)OCC(=O)NC(=O)c3cccn3C C09691832
Cc1cn2c3c(nc2n1CCOCCO)n(c(=O)n(c3=O)Cc4ccccc4F)C C10233366
c1cc(ccc1c2nnc(o2)CN(C3CC3)C(=O)CCn4c(=O)ccc(=O)[nH]4)Cl C06657940
Cc1ccc(cc1)n2c(nnc2S[C@H](C)C(=O)N3CCNC3=O)N4CCOCC4 C07190861
C[C@H](c1ccc(cc1)C(=O)Cn2c3c(nc2Cl)n(c(=O)n(c3=O)C)C)NC(=O)C C18265381
CCOC(=O)N1CCN(CC1)C(=O)[C@H](C(C)C)NC(=O)[C@@H]2COc3ccccc3O2 C20745809
CC1CCC(CC1)(c2nnnn2c3ccc4c(c3)OCCO4)NC(=O)COC C22437508
c1ccc2c(c1)nnn2CCCNC(=O)Cn3c(=O)cc(cn3)N4CCCC4 C23479201
CS(=O)(=O)c1ccc(c(c1)[N+](=O)[O-])NC2CCN(CC2)C(=O)c3ccoc3 C24206594
CC[C@]1(C(=O)N(C(=O)N1)CC(=O)N2CCN(CC2)C(=O)OCC)c3ccc(cc3)F C31837747
C[C@@H]1CCCN(C1)c2nnc(n2Cc3ccco3)S[C@@H](C)C(=O)N4CCNC4=O C32876426
c1cc(ccc1S(=O)(=O)N2CCN(CC2)C(=O)COC(=O)c3cc[nH]n3)Cl C32913695
Cc1ccc(o1)CNC(=O)c2nnc(o2)c3ccc(cc3)S(=O)(=O)N4CCCC4 C33170012
c1cc(oc1)CNC(=O)c2nc(no2)Cn3c(=O)ccc(n3)c4ccc(cc4)F C33292459
C[NH+](C)CCN1[C@H](C(=C(C1=O)[O-])C(=O)c2ccncc2)c3cccc(c3)[N+](=O)[O-] C33582760
Cc1c(c(=O)n(n1S(=O)(=O)c2ccc(cc2)[N+](=O)[O-])c3ccccc3)CCO C01393676
CC[C@H](C)NC(=O)[C@H]1CCCN(C1)S(=O)(=O)c2ccc(cc2)n3cnnn3 C04411429
Cc1ccc(cc1)Cn2c3c(c(=O)n(cn3)CC(=O)NC[C@@H]4CCCO4)nn2 C04034890
C[C@@H]1C(=C(C(=N1)C(=O)[C@@H](C)Sc2nnnn2c3ccc(cc3)O)C)C(=O)OC C38478860
Cc1cc(no1)N2[C@@H](C=C([C@@H]2C)C(=O)CSc3n[nH]c(=O)n3C[C@@H]4CCCO4)C C39470393
CCC\1=CN=C2[C@H](/C1=N/OCC(=O)NCc3ccc(cc3)F)C(=O)N(C(=O)N2C)C C39728324
CC(C)C\1=CN=C2[C@H](/C1=N/OCC(=O)NC3CCCC3)C(=O)N(C(=O)N2C)C C39728820
CCc1nn2c(=O)cc(nc2s1)COC(=O)c3cc([nH]c3)C(=O)N4CCCC4 C40153092
c1cc(cnc1)c2nnc(o2)NC(=O)[C@@H]3CCCN3S(=O)(=O)c4cccs4 C44302798
Cc1cc(cc(c1C)S(=O)(=O)N2CCN(CC2)[C@H](C)C(=O)NC3CC3)[N+](=O)[O-] C45681513
C[C@H]1Cc2cc(ccc2N1C(=O)C(=O)NCC(C)(C)N3CCOCC3)[N+](=O)[O-] C47963858
COCCn1c2c(=O)[nH]c(=O)n(c2nc1c3csnn3)Cc4ccccc4 C48875641
C[C@@H](C(=O)N1CCCCC1)NC(=O)c2cn(nc2c3ccc(cc3)[N+](=O)[O-])C C54086944
CCCCn1c2c(c(=O)[nH]c1=O)n(c(n2)Cn3cnc4cc(ccc4c3=O)F)C C53400539
CCOC(=O)c1c(c(sc1NC(=O)CSc2nn3cnnc3o2)C)C C33407117
CC(C)(C)OC(=O)N1CCC[C@@H]1C(=O)NCCCn2c(=O)n3ccccc3n2 C54322295
CC(C)C[C@@H](C(=O)N1CCOCC1)NS(=O)(=O)c2cccc(c2)[N+](=O)[O-] C41264402
C[C@H]1CN(C[C@@H](O1)C)S(=O)(=O)CCNC(=O)c2cc(ccc2[N+](=O)[O-])F C63502896
Cc1nc2c(ccs2)c(=O)n1NC(=O)CCCn3nc(nn3)c4ccccc4 C63850149
C[C@@H]1CC(=C(N1c2[nH]ncn2)C)C(=O)CSc3nnc(n3C)c4ccco4 C40001808
CCCn1cnc2c1c(=O)n(c(=O)n2C)C[C@H](COc3ccc(cc3)C#N)O C64410700
CCc1nc(no1)CN2c3cc(ccc3OCC2=O)S(=O)(=O)N[C@H](C)CC C64450636
Cc1c(c(on1)C)CCNC(=O)Cn2c(=O)c3c(n(nc3c(n2)C)c4ccccc4)C C64970719
c1cc(oc1)CNS(=O)(=O)c2ccc(o2)C3=NN=C[C@H]3C(=O)N4CCCCC4 C65258886
c1cc(oc1)CNC(=O)[C@H]2CCCN(C2)S(=O)(=O)c3ccc(cc3)[N+](=O)[O-] C55092799
c1ccc(cc1)S(=O)(=O)CCCNc2c(c(=O)n3ccccc3n2)[N+](=O)[O-] C66373195
CCS(=O)(=O)N(C)C1CCN(CC1)C(=O)c2c[nH]c3c2cc(cc3)[N+](=O)[O-] C66842896
Cc1ccc(o1)Cn2c(ccn2)NC(=O)c3c4ccccn4c(n3)S(=O)(=O)C C66899115
Cc1ccnc2n1nc(n2)C(=O)Oc3ccc(cc3)O[C@@H]4CCCCNC4=O C67638906
CN1[C@@H]2[C@H](N(C(=O)N2C[NH+]3CCCCC3)C)N(C1=O)C[NH+]4CCCCC4 C02294727
C[NH+](C)CCCn1cnc2c(c1=[NH2+])[C@H](c3ccc(cc3O2)O)c4ccco4 C05345632
Cc1c(c(on1)/C=C/[NH+](C)C)S(=O)(=O)N2CC[NH+](CC2)C3CCCC3 C02929375
CC(C)CC[NH+]1CCNC(=O)[C@H]1CC(=O)N2CCC(CC2)C[NH+]3CCOCC3 C12455651
CC[NH+]1CCC(CC1)CCNC(=O)C[C@H]2C(=O)NCC[NH+]2Cc3ccc(o3)C C19774353
C[C@]1(CCC[NH+](C1)Cc2cn(nn2)C3CCN(CC3)c4cc[nH+]cc4)CO C23310678
c1cc(ccc1C[NH+]2CCC[C@@H](C2)Cn3cc(nn3)C[NH3+])n4cncn4 C23337796
c1c[nH+]ccc1N2CCC(CC2)Cn3cc(nn3)C[NH+]4CCC[C@H]4CO C23337994
CN1C2C(N(C1=O)C[NH+]3CCCCC3)N(C(=O)N2C)C[NH+]4CCCCC4 C04395524
C[C@@H]1CN(C[C@@H]([NH+]1CCC[NH+](C)C)C)C(=O)c2cc(on2)c3ccco3 C36215817
CC1CC[NH+](CC1)[C@H](C)C(=O)NC2=c3ccc(cc3=[NH+][C@H]2C(=O)OC)OC C38652950
C[C@@H](C(=O)NC1=c2c(=[NH+][C@H]1C(=O)OC)cccc2OC)[NH+]3CCC4(CC3)OCCO4 C38990095
CCNC(=O)c1c2c(n(n1)CC3CC3)CC[NH+](C2)C[C@@H]4C=c5ccccc5=[NH+]C4=O C39352658
C[C@@H](C1CCC1)[NH+]2CCc3nnc(n3CC2)[C@@H](CC(C)C)NC(=O)C[NH+](C)C C14959304
C[C@@H](C(=O)N1C[C@H](C2(C1)CC[NH2+]CC2)C(=O)N[C@@H]3C[NH+]4CCC3CC4)Oc5ccccc5 C39663087
CCC(=O)N1C[C@@H](C2(C1)CC[NH2+]CC2)C(=O)NCc3cn4ccc(cc4[nH+]3)C C39670084
CCC(=O)N1C[C@H](C2(C1)CC[NH2+]CC2)C(=O)NCc3cn4ccc(cc4[nH+]3)C C39670085
Cc1cccc2n1cc([nH+]2)CNC(=O)[C@@H]3CN(CC34CC[NH2+]CC4)C(=O)C(C)C C39670636
Cc1ccc[nH+]c1N2CCC(CC2)NC(=O)[C@H]3CN(CC34CC[NH2+]CC4)C(=O)C(C)C C39687555
CC[C@H](C)CC(=O)N1C[C@H](C2(C1)CC[NH2+]CC2)C(=O)NCc3[nH+]ccn3C C39689031
Cc1ccsc1C(=O)N2C[C@@H](C3(C2)CC[NH2+]CC3)C(=O)NCc4[nH+]ccn4C C39689048
Cc1cccc2=C[C@H](C(=O)[NH+]=c12)[C@H](c3nnnn3CCOC)[NH+]4CCCC4 C39699268
Cc1cc(c2=[NH+]C(=O)[C@@H](C=c2c1)[C@H](c3nnnn3CCOC)[NH+]4CCC(CC4)C)C C39711031
CC[NH+]1CCN(CC1)[C@H]([C@H]2C=c3cc4c(cc3=[NH+]C2=O)OCO4)[C@@H]5N=NNN5C(C)(C)C C39711595
c1cc[nH+]c(c1)N2CC[NH+](CC2)Cn3c(=S)n(c(n3)N4CCCCC4)C5CC5 C42665513
C[C@@H](c1nc(nc(n1)N(C)C)N)[NH+]2CCN(CC2)Cc3cc(=O)n4ccccc4[nH+]3 C25942255
c1cc(oc1)CN(Cc2cc(=O)n3ccsc3[nH+]2)Cc4cc(=O)n5ccsc5[nH+]4 C13117219
Cc1cc(nc([nH+]1)C(C)C)N2CCN(CC2)Cc3cc(=O)n4c(csc4[nH+]3)C C15032824
c1cc2=[NH+]C(=O)[NH+]=c2cc1S(=O)(=O)N3CCN(CC3)CC(=O)NC4CC4 C39939418
c1ccc2c(c1)[C@H]([NH+]=NC2=O)CC(=O)NCCC(=O)NCCC3=c4ccccc4=[NH+]C3 C63281783
CC1=NN2[C@@H](NC1=O)SC=C2NC(=O)CSC3[NH+]=c4ccccc4=[NH+]3 C63295403
CCn1c(c(c(n1)C)CNC(=O)[C@@H]2[NH+]=C(NO2)CC3=c4ccccc4=[NH+]C3)C C63302947
C[C@@H]1C(=C(N(N1)CCCC(=O)NCC2[NH+]=c3ccccc3=[NH+]2)C)[N+](=O)[O-] C63526546
C[C@@H]1C(=C(NN1[C@@H]2CCS(=O)(=O)C2)C)S(=O)(=O)NCC3[NH+]=c4ccccc4=[NH+]3 C63694411
CCOC(=O)[C@@H]1C=CS[C@@H]1NC(=O)CS[C@@H]2[NH+]=c3ccc(cc3=[NH+]2)OC C63742963
Cc1cc(c2c(n1)S[C@H]([C@H]2N)[C@@H]3[NH+]=c4ccc(cc4=[NH+]3)[N+](=O)[O-])COC C63766889
CN(C)S(=O)(=O)c1ccc(cc1)N2C[C@@H](CC2=O)C(=O)N=C3[NH+]=c4ccccc4=[NH+]3 C36357690
C[NH+](CCn1cc[nH+]c1)Cc2ccc(cc2)C3=NC(=O)CC(=N3)c4ccncc4 C63846269
CCN(CC[C@@H]1[NH+]=c2ccc(cc2=[NH+]1)C)C(=O)CC[C@H]3C(=O)NC(=O)N3 C63855457
Cc1cc(c(s1)C)C(=O)CCC(=O)OCC(=O)c2ccc3=[NH+]C(=O)[NH+]=c3c2 C38636988
C[C@H](C(=O)NC(=O)NC)[NH+]1CCC(CC1)C2=c3cc(ccc3=[NH+]C2)OC C63970914
c1ccc2=[NH+]CC(=c2c1)C(=O)N3CCC[NH+](CC3)C[C@@H]4NN=C(O4)C5CC5 C63987697
Cc1ccc(c(c1)[C@@H](C)NS(=O)(=O)c2ccc3=[NH+]C(=O)C(=O)[NH+]=c3c2)OC C64012490
CCCS(=O)(=O)N1CCN(CC1)C[C@@H]2[NH+]=c3ccc(cc3=[NH+]2)OC C64410878
CCCS(=O)(=O)N1CCN(CC1)C[C@H]2[NH+]=c3ccc(cc3=[NH+]2)OC C64410880
CC1=C(C[C@@H](N1C)C(=O)OC)S(=O)(=O)NCCC2[NH+]=c3ccccc3=[NH+]2 C64923153
Cc1c[nH+]c(nc1N(C)C)NC2CC[NH+](CC2)C3CCS(=O)(=O)CC3 C65381763
Cc1cccc2=[NH+][C@H]([NH+]=c12)CCN(C)C(=O)C3=C[C@@H]4CN(CCN4N3)C(=O)C C65535184
Cc1cccc2=[NH+][C@H]([NH+]=c12)CCN(C)C(=O)C3=C[C@H]4CN(CCN4N3)C(=O)C C65535193
Cc1[nH+]c(cn1C)S(=O)(=O)/N=c\2/[nH]c(cs2)C[NH+]3CCC[C@H](C3)C C66249356
CC(=O)O[C@H]1CC[C@@H]2[C@@]1(CC[C@H]3[C@H]2C[C@@H]([C@H]4[C@@]3(CC[C@]5(C4)N(C(CO5)(C)C)O)C)O)C C04083421
c1ccc(cc1)n2c3c(c(n2)c4ccco4)[C@H](C(=C(O3)N)C#N)c5ccc(s5)Br C02788894
C1CCc2c(sc(c2C#N)NC(=O)CC(=O)Nc3c(c4c(s3)CCCCC4)C#N)CC1 C03267738
c1ccc2c(c1)nc3c(c(n(c3n2)Cc4ccc(cc4)F)N)S(=O)(=O)c5ccc(cc5)F C02247685
CC1(C[C@H](CCO1)n2c(=O)c3c(nc2NCCO)-c4ccccc4CC35CCCCC5)C C02060653
COC(=O)c1c2c(sc1N3C4=C([C@@H](C(=C3N)C#N)c5ccsc5)C(=O)CCC4)CCCC2 C02188775
Cc1c(cccc1Cl)N2C3=C([C@@H](C(=C2N)C(=O)OC)c4cccnc4)C(=O)CC(C3)(C)C C00714622
CC1CCC2(CC1)C(=O)N(C(=O)N2)NC(=O)CSc3cccc4c3c(ccc4)Cl C09056416
C[C@@H]1CCc2c(sc(c2C(=O)NC(=O)OC)NC(=O)c3ccc(s3)Br)C1 C09298086
Cc1ccc(cc1)c2nnc(n2N)SCc3cc4c(cc3Br)OCCO4 C10784675
Cc1ccc(cc1)n2c(c(c3c2nc4ccccc4n3)S(=O)(=O)c5ccc(cc5)F)N C12555708
C[C@H]1CCc2c(sc(c2C#N)NC(=O)C(=O)Nc3c(c4c(s3)C[C@H](CC4)C)C#N)C1 C02087848
C/C(=C/1\[C@H]2[C@H](C2(C)C)CC1=O)/NC(=O)c3ccc(cc3)C(=O)N/C(=C\4/[C@H]5[C@H](C5(C)C)CC4=O)/C C12876592
CC(C)Sc1[nH]c(=O)c2c(n1)NC3=C([C@H]2c4ccc(cc4)N(C)C)C(=O)CC(C3)(C)C C09524327
Cc1ccc(cc1)CSc2[nH]c(=O)c3c(n2)NC4=C([C@@H]3c5cccnc5)C(=O)CC(C4)(C)C C09524338
C=CCSc1nc2c(nn1)-c3cc(ccc3N[C@@H](O2)c4cccc(c4)O)Br C09601910
Cc1ccc(cc1)COc2ccc(cc2[C@@H]3c4c(cc(oc4=O)C)OC(=C3C#N)N)Cl C00639213
C[C@H](c1ccc(cc1)Br)NC(=O)CN2C(=O)[C@]3(CCCc4c3cccc4)NC2=O C14263853
CC1CCN(CC1)S(=O)(=O)c2ccc3c(c2)[C@@H]4C=CC[C@H]4[C@@H](N3)c5ccc(c(c5)OC)O C14459052
c1ccc2c(c1)c(=O)n(c(n2)c3ccc(cc3)Br)/N=C/c4ccc(c(c4)O)O C03019179
C[C@@H]1C[C@@H]2[C@@H]3CC[C@]([C@]3(C[C@@H]([C@]2([C@]4(C1=CC(=O)C=C4)C)Br)O)C)(C(=O)COC(=O)C)O C17002262
c1ccc2c(c1)[C@]3([C@@H]4CCCC=C4C(=C(C3(C#N)C#N)N)C#N)C(=O)N2Cc5ccc(cc5)Cl C00663548
C[C@@H]1[C@H](CC[C@]2([C@H]1[C@H]([C@@H](CC2)[C@H](C)C(=O)N3CCCC3)O)C)NC(=O)c4ccc(cc4)C#N C20466486
c1ccc2c(c1)nc(o2)C3CC[NH+](CC3)[C@@H](c4c[nH]c5c4ccc(c5)Br)C(=O)[O-] C20722881
COc1cc(c(cc1[C@@H]2[C@@H]3CCCC=C3C(=C(C2(C#N)C#N)N)C#N)Br)OC C23379404
c1ccc(c(c1)[C@H]2c3c([nH]c(=O)s3)SC[C@]24CC(=O)N(C4=O)c5ccccc5C(F)(F)F)O C32594710
Cc1c2c(on1)NC3=C([C@@H]2c4ccc(cc4)SC)C(=O)C[C@@H](C3)c5ccc(c(c5)OC)O C33026453
Cc1c(sc2c1c(=O)[nH]c(n2)CC(=O)N/N=C(\C)/c3ccccc3Br)C C20934133
CCOc1ccc(cc1)[C@@H]2C(=C(N(C3=C2C(=O)CCC3)c4c(c5c(s4)CCCC5)C#N)N)C#N C01022998
c1ccc(c(c1)[C@H]2c3ccc(cc3OC(=C2C#N)N)OC(=O)c4ccco4)Br C38678632
CN1c2ccccc2[C@@H]([C@@H](C1=O)C(=O)/N=c/3\[nH]c(cs3)C45CC6CC(C4)CC(C6)C5)O C39029499
c1cc(sc1)C2=NN=C3[C@H]2[C@@H](C(=C(O3)N)C#N)c4ccc(o4)c5ccc(cc5)Br C00664765
CSc1nnc(s1)N2C3=C([C@@H](C(=C2N)C#N)c4cc(ccc4F)Br)C(=O)CCC3 C39425963
C[C@@H](C1=NC(=O)C2=C(CSC2=N1)c3cccs3)Sc4nc(c5ccsc5n4)N C39444648
CSc1cc2c(cc1O)c(=O)n3c(n2)-c4c(c5ccccc5n4c6ccccc6O)CC3 C39541822
C[C@H]1CC=C2[C@@H](C1)[C@@]3(c4ccccc4N(C3=O)CCc5ccccc5)C(=C(C2(C#N)C#N)N)C#N C39940579
c1ccc2c(c1)[C@]3(C(=C(OC4=C3C(=O)CCC4)N)C#N)C(=O)N2Cc5c(cccc5Cl)Cl C40568810
C[C@@H]1CC(=O)Nc2cc(ccc2S1)S(=O)(=O)Nc3ccc(cc3)N4CCC(CC4)C C15730981
c1ccc2c(c1)C3C[C@H](C2c4c3cccc4)CNC(=O)CN5C(=O)C6(CCCCC6)NC5=O C46645382
Cc1c(ccc2c1NC(=O)[C@]23[C@H]4[C@@H]([C@@H](N3)CCSC)C(=O)N(C4=O)C5CCCC5)Cl C16012611
CC1=Nc2nc(nn2[C@H]([C@H]1C(=O)N)c3ccc(cc3)Br)c4ccccc4Cl C55412239
c1ccc(cc1)C[C@H]2[C@H]3[C@@H](C(=O)N(C3=O)c4ccc(cc4)Cl)[C@@]5(N2)c6ccccc6NC5=O C16011998
C[C@@H]1CC2(CCCCC2)N3c4c1cccc4[C@]5(C3=O)c6c(c7ccccc7oc6=O)OC(=C5C#N)N C22716126
CSCC[C@H]1[C@@H]2[C@@H](C(=O)N(C2=O)c3ccc(c(c3)Cl)F)[C@@]4(N1)c5ccccc5NC4=O C16012060
c1ccc2c(c1)C[C@H](N(C2)CC3=NC(=O)C4=C(CSC4=N3)c5ccc(cc5)Cl)C(=O)N C39760476
Cc1cc(c(c(c1)C2=NN=C3[C@H]2[C@H](N(C3=O)CCO)c4ccc(c(c4)Cl)Cl)O)C C08845519
Cc1cc(c(c(c1)C2=C3[C@H](N(C(=O)[C@H]3N=N2)CCO)c4ccc(cc4)Br)O)C C09124035
CC(C)c1ccc2c(c1)[C@@]3(CC(=Nc4c3cnn4c5ccc(cc5)Br)O)C(=O)N2 C20735269
c1ccc(cc1)N2C(=O)[C@H]3[C@@H](C4=C(CCCC4=O)NC3=N2)c5cc(ccc5O)Br C18195676
c1ccc(cc1)N2C(=O)[C@H]3[C@H](C4=C(C[C@@H](CC4=O)c5cccs5)NC3=N2)c6cccc(c6)O C18197075
CC1(CC2=C([C@@H](C(=C(O2)N)[N+](=O)[O-])c3ccccc3OC)C(=O)C1)C C00493806
c1ccc(c(c1)c2nc(on2)c3c(n(nn3)c4ccccc4F)N)F C05043247
c1cc(ccc1/C=N/NC(=O)c2ccc(c(c2)[N+](=O)[O-])Cl)O C00486712
c1cc(c(cc1Cl)Cl)c2ccc(o2)/C=N/n3c(nnn3)N C00114996
Cc1c(nc(nc1Cl)NC(=O)NS(=O)(=O)c2ccccc2)C C03848724
Cc1ccc(cc1)/C=C/C(=O)NNC(=O)c2ccc(cc2)[N+](=O)[O-] C00504621
Cc1ccc(cc1)c2nc(on2)c3c(n(nn3)c4ccc(cc4)F)N C06868162
Cc1ccccc1n2c(c(nn2)c3nc(no3)c4cccs4)N C06868266
c1ccc(cc1)C(=O)c2ccc(c(c2)[N+](=O)[O-])N3CCC(CC3)C(=O)N C06866831
Cn1c(nnc1SCc2ccc(cc2)[N+](=O)[O-])c3cccc(c3)N C00360966
c1ccc(c(c1)/C=N\NC(=O)Cc2c[nH]c3c2cccc3)[N+](=O)[O-] C08628443
CN(C)c1nc(nc(n1)N)/C(=C/C2=Cc3cc(ccc3OC2)Cl)/C#N C08982722
c1ccc2c(c1)C[C@@H](N2C(=O)c3ccc(c(c3)[N+](=O)[O-])Cl)C(=O)N C10255695
Cc1ccc(cc1)n2c(c(nn2)c3nc(no3)c4ccc(cc4)F)N C10273046
Cc1cccc2c1[nH]c3c2nnc(n3)N/N=C(/C)\c4ccc(o4)C C13575662
c1cc(oc1/C=N\n2c(nnn2)N)c3cc(cc(c3)Cl)Cl C16430423
Cc1ccc2c(c1)c(nc(n2)Nc3[nH]c(=O)c(c(n3)C)CCOC)C C20798042
CC(C)c1ccc(cc1)Cc2c(=O)nc([nH]n2)NN3CCOCC3 C16777518
[H]/N=C\1/CO[C@H](N1c2nc(nc(n2)SC)NC(C)C)CCl C26951429
c1cc(ccc1NC(=O)COc2ccc(cc2Cl)[N+](=O)[O-])O C28083542
Cc1c(c(nc(n1)N)C)/N=N/c2cc(c(cc2OC)Cl)OC C16930751
Cc1c(c(on1)C)COc2ccc(cc2)c3nnc4n3cccc4N C31862809
[H]/N=C\1/CO[C@H](N1c2nc(nc(n2)Cl)N[C@@H](C)CC)CCl C35047255
c1cc(ccc1C(=O)N/N=C\c2cc(ccc2[N+](=O)[O-])O)Cl C36236329
c1ccc(cc1)N2[C@@H]([N-]C3=CC(=[NH2+])C=CC3=N2)c4ccccc4[N+](=O)[O-] C37638529
c1ccc2c(c1)C=Cc3c(cc(cc3O2)[N+](=O)[O-])C(=O)NCCCO C04698561
Cc1cccc(c1C)n2c(c(nn2)c3nc(no3)c4ccccc4)N C06868073
COC1=C/C(=C/NNc2ccc(cc2)[N+](=O)[O-])/C=C(C1=O)Cl C05675366
CC1=C[C@H](N=N1)[C@@H]2NN[C@@H]3N2N=C(S3)/C=C/c4ccc(cc4)OC C38742221
CC(C)C1=C[C@H](N=N1)[C@H]2Nn3c(nnc3S2)c4cccc(c4)O C38744437
CCC1=C2[C@H](C(=C(O[C@@H]2N=N1)N)C#N)c3cc(cc(c3)OC)OC C39326016
CCC[C@H](C)[C@H]1C2=C(CCN(C2)C(=O)c3ccc4c(c3)NNN4C)N=N1 C39364634
c1cc(c(c2c1cc(cc2)Br)/C=N/NC3N=NN=N3)O C39933869
Cc1ccccc1C(=O)NNC(=O)/C=C\c2ccc(cc2)[N+](=O)[O-] C41300228
c1cc2c(cc1NS(=O)(=O)c3c[nH]nc3)OC4(O2)CCCCC4 C48232302
C[C@@H]1C[C@H](C[NH+](C1)Cc2cs/c(=N\C(=O)c3ccc(nn3)[O-])/[nH]2)C C36700706
c1cc(cc(c1)[N+](=O)[O-])/C(=N/OC(=O)c2ccc(cc2)Cl)/N C04946730
CC(C)(C)NC(=O)CN(C)CN1C(=O)C2(CCCCCCC2)NC1=O C52582618
C[C@H](c1cc2ccccc2o1)Nc3ccc(cc3[N+](=O)[O-])C(=O)NC C53552592
Cc1ccc2c(c1)[nH]c(n2)/C(=C/c3cc(ccc3[N+](=O)[O-])O)/C#N C37342112
c1cc2c(cc1[N+](=O)[O-])[nH]c(n2)S[C@H]\3[C@@H]4CC[C@@H](C4)/C3=N\O C12965416
CC(=O)c1cc([nH]c1)C(=O)N2CCC[C@@H](C2)NC(=O)OC(C)(C)C C56357816
Cc1cc(n(n1)CC(=O)N/N=C\2/c3cc(ccc3N=C2O)C(C)C)C C06686994
Cc1ccc2c(c1)[nH]c(n2)/C(=C\c3cc(ccc3[N+](=O)[O-])O)/C#N C13124668
c1cc(ccc1/C(=N/OC(=O)c2ccc(cc2)Cl)/N)[N+](=O)[O-] C04300062
CCOC(=O)C1=C(OC(=C([C@@H]1[C@@H]2C(=C(N=C2C)C#N)C)C#N)N)C C63506627
c1cc(oc1)c2nc(on2)COc3cc(ccc3C(=O)N)Cl C58217506
C[C@@H](CC(=O)N1CCN(CC1)C(=O)NC(C)C)NC(=O)C2CCCC2 C67304128
C[C@H](c1ccc(cc1)C#N)NC(=O)NCc2cccc(c2)[N+](=O)[O-] C67536222
C[C@H](c1cccc(c1)O)N(C)C(=O)NCc2ccccc2[N+](=O)[O-] C67615448
CC(C)[NH+]1CCc2c(sc(c2C(=O)N)NC(=O)c3ccc(s3)Cl)C1 C04087203
c1ccc2c(c1)CC[NH2+][C@H]2c3c(=O)[nH]c(=O)n(c3O)c4ccccc4F C01256084
c1ccc2c(c1)CC[NH2+][C@@H]2c3c(=O)[nH]c(=O)n(c3O)c4ccccc4F C05069279
CC1(Cc2c(c([nH+]c3c2c(c(s3)C(=O)N)N)N4CCCC4)CO1)C C05324017
C[C@@H]1[C@H]([C@@H](C[C@@H](O1)OCc2ccc3c(c2)C(=O)c4ccccc4C3=O)[NH3+])O C05352484
CC1([C@H]([C@H]([NH2+][C@H]([C@H]1[N+](=O)[O-])c2ccccc2O)c3ccccc3O)[N+](=O)[O-])C C09042619
Cc1ccc(cc1C)[C@H](C[NH+]2CCC3(CC2)C[C@@H](c4cc(ccc4O3)O)O)O C12329486
c1cc(ccc1[C@@H](C[NH+]2CCC3(CC2)C[C@@H](c4cc(ccc4O3)O)O)O)Cl C12329831
C[C@@H](C(=O)Nc1c(c2c(s1)CCCCC2)C#N)[NH+]3CCC(CC3)C(=O)N C12791447
Cc1cc(c2c(c1)[C@]3([C@H]4[C@@H]([C@H]([NH2+]3)[C@H](C)O)C(=O)N(C4=O)CCc5ccccc5)C(=O)N2)C C12881775
c1ccc(c(c1)[C@H]2[NH+]=C(Nc3n2c4ccccc4n3)N)Br C05072157
C[C@H]1C[C@H](C[NH+](C1)[C@@H](C)C(=O)Nc2c(c3c(s2)CCC3)C(=O)N)C C14915093
c1cc2c(cc1[C@H](C[NH+]3CCC4(CC3)C[C@@H](c5cc(ccc5O4)O)O)O)OCCCO2 C19345597
c1cc(ccc1C2=NN([C@@](C2)(C(F)(F)F)O)C3=NNC(=Cc4n3ncn4)[NH3+])Cl C25176659
c1c([nH+]c([nH]1)N)[C@@H]2CCNC(=O)c3c2c(c([nH]3)Br)Br C13472189
CC(=O)[NH+]=c1ccc-2c(cc(oc2c1)O)CSc3nc(cc(n3)N)N C31353989
COc1c(cc(cc1Br)Cl)NC(=O)[C@@H]2C[C@H](C[NH2+]2)O C37019729
c1c(cc(c(c1Cl)OC(F)F)Cl)NC(=O)[C@H]2C[C@@H](C[NH2+]2)O C37767366
CC1=C[C@H](N[NH2+]1)C(=O)N/N=C/c2ccc(o2)I C38990151
CC1=CC(=N[C@H]2N1NC=C2C(=O)NCCC3=c4cc(ccc4=[NH+]C3)O)C C39557138
c1cc(ccc1C[NH+]2CC(=O)N[C@@H]2c3cc(c(c(c3)Cl)O)O)Br C40156476
Cc1cc(no1)Nc2c(c(nc[nH+]2)NC34CC5CC(C3)CC(C5)C4)N C40680935
CC(C)[C@H](c1nc(co1)C(=O)NC2c3ccccc3-c4c2cccc4)[NH3+] C43216428
c1cc(c(cc1Br)N)S(=O)(=O)N[C@@H]2CC[NH+](C2)C3CC3 C44686686
Cc1c(c(n[nH]1)C)[C@H](C)NC(=O)[C@@H]2CN(CC23CC[NH2+]CC3)C(=O)C4(CCCCC4)C C44713843
c1cc(c(cc1[N+](=O)[O-])C(=O)N[C@@H]2CCCC[C@H]2[NH3+])Br C45623313
c1cc(c(cc1N)Br)S(=O)(=O)N[C@H]2CC[NH+]3[C@@H]2CCCC3 C49563237
c1cc(c(cc1Br)N)S(=O)(=O)N[C@H]2CC[NH+]3[C@@H]2CCCC3 C49563247
c1cc(sc1[C@H](C[NH3+])Sc2c3c(nc[nH]3)ncn2)Br C51036056
C[C@H]([C@@H](c1cc(cs1)Br)Sc2c3c(nc[nH]3)ncn2)[NH3+] C51036060
C[NH2+][C@H](c1cc(cnc1)Br)c2cc3c(cc2Br)[nH]c(=O)[nH]3 C52094534
CC[NH2+][C@@H](c1cc2c(cc1Br)[nH]c(=O)[nH]2)[C@@H]3CCOC3 C52094607
CC[NH2+][C@@H](c1cc2c(cc1Br)[nH]c(=O)[nH]2)[C@H]3CCCO3 C52094657
c1ccc2c(c1)nc3n2[C@@H](NC(=[NH2+])N3)c4ccc(o4)I C01430186
c1ccc2c(c1)nc3n2[C@H](NC(=[NH2+])N3)c4cc(ccc4OC(F)F)[N+](=O)[O-] C42653424
CN(CCC#N)c1ccc(cc1)[C@@H]2NC(=[NH2+])Nc3n2c4ccccc4n3 C07126950
c1cc(cc(c1)F)[C@@H]2NC(=[NH+]c3n2c4cc5c(cc4n3)OCCCO5)N C12630182
C[NH2+][C@@H](c1cc2c(cc1Br)[nH]c(=O)[nH]2)C3CCOCC3 C61672313
C[C@H](c1ccc(c(c1)Br)Sc2[nH]c(=O)cc(n2)N)[NH2+]C C61700328
C[NH2+][C@@H](c1cc2c(cc1Br)[nH]c(=O)[nH]2)[C@H]3CCCOC3 C62235144
C[NH2+][C@@H](c1cc2c(cc1Br)[nH]c(=O)[nH]2)c3cscn3 C62357130
c1ccc2c(c1)nc3n2[C@@H](NC(=[NH2+])N3)c4ccc(cc4)Br C13124412
c1ccc2=[NH+][C@H](C=c2c1)C(=O)NCC(=O)N[C@H]3Nc4ccccc4S3 C63280026
Cc1ccccc1N2[C@@H](N=C([C@H](C2=O)[C@@H]3[C@@H]4C(=c5ccccc5=[NH+]4)CCN3)O)O C64019301
COc1cccc(c1)N2[C@H](N=C([C@H](C2=O)[C@@H]3[C@@H]4C(=c5cc(ccc5=[NH+]4)OC)CCN3)O)O C64062322
C[C@H](C(=O)N1CCC2(CC1)c3c([nH]c[nH+]3)CCN2)NC(=O)Cc4ccc(cc4)Cl C25077129
Cn1c(=O)c(c([nH]c1=S)[O-])[C@@H]2[C@H]3C(=c4cc(ccc4=[NH+]3)Cl)CC[NH2+]2 C64480172
CC[C@H]1CC2=c3ccccc3=[NH+][C@H]2[C@@H]([NH2+]1)c4c([nH]c(=O)n(c4=O)c5ccc(cc5)OC)[O-] C63385755
c1ccc(cc1)C2(CCN(CC2)c3c4ccccc4nc(n3)CC[NH3+])O C65408561
c1ccc2c(c1)[nH+]c3n2[C@]4(c5ccc(c(c5NC4=O)F)F)NC(=N3)N C66738752
c1ccc2c(c1)C(=O)OC23c4ccc(c(c4Oc5c3ccc(c5O)O)O)O C04416138
CC[C@]1(Cc2c([nH]c3c2c(=O)n(c(n3)NN)c4ccc(cc4)OC)CO1)C C02304757
Cc1cc(=O)oc2c1c3c(c(c2)O)[C@@H](C(=C(O3)N)C#N)c4cccc(c4)O C04976884
c1cc(ccc1c2ccc(o2)[C@H]3c4c(=O)[nH]c(=O)[nH]c4OC(=C3C#N)N)Cl C06883619
c1ccc2c(c1)c3c(s2)cc(s3)C(=O)OCc4nc(nc(n4)N)N C07144232
C[C@H]1C[C@@H](CC(C1)(C)C)NC(=O)C(=O)Nc2c3ccccc3oc2C(=O)N C09706352
Cc1c(sc2c1c(=O)n(c(n2)c3ccccc3)Cc4nc(nc(n4)N)N)C C12997368
CSc1ccc(cc1)[C@H]2[C@@H]([C@](NC(=O)[C@@H]2C(=O)N)(c3ccccc3)O)C#N C15017021
c1cc(cc(c1)S(=O)(=O)c2cc(ccc2O)O)S(=O)(=O)c3cc(ccc3O)O C15768845
Cc1ccc(s1)[C@@H]2c3c(=O)[nH]c(nc3NC4=C2C(=O)CC(C4)(C)C)N C17073635
c1c([nH]c(nc1=O)SCC(=O)Nc2c(c3c(s2)CCCC3)C#N)N C18093929
CN1c2ccccc2[C@]3(C1=O)N=C(NC(=N3)Nc4cc(cc(c4)Cl)Cl)N C19325492
CC[C@H](C)n1c(c(c(=O)[nH]c1=O)[C@H]2c3c(c4ccccc4[nH]3)CC[NH2+]2)[O-] C16611285
c1ccc(cc1)CCc2c3c([nH]n2)CCN(C3)c4c5c([nH]cn5)nc(n4)N C23619545
CC1=C([C@H](C(=C(N1)C)C(=O)N)c2cc(c(cc2Br)OC)O)C#N C25702740
CC1=C([C@@H](C(=C(N1)C)C(=O)N)c2cc(c(cc2Br)OC)O)C#N C25702746
CC(=O)Nc1ccc(cc1)[C@@H]2[C@H]([C@](NC(=O)N2)(C(F)(F)F)O)c3cccs3 C28467038
Cc1c(sc2c1c(=O)[nH]c(n2)[C@@H](C)Nc3ccc4c(c3)[nH]c(=O)[nH]4)C C30448672
Cc1c(sc(n1)N)C(=O)N/N=C\c2cc(c(c(c2)Br)O)OC C31854415
c1cnc2c(c1NC3CCCCCC3)ncn2[C@H]4[C@@H]([C@@H]([C@H](O4)CO)O)O C32016596
CC1(CC2=C([C@H](c3c([nH]c(nc3=O)N)N2)c4ccc(cc4)F)C(=O)C1)C C09013193
CC(=O)Nc1ccc(cc1)[C@H]2[C@@H]([C@@](NC(=O)N2)(C(F)(F)F)O)c3cccs3 C35023228
c1c(c2c(nc1Cl)n(cn2)[C@@H]3[C@H]([C@@H]([C@@H](O3)CO)O)O)NC4CCCC4 C36272219
CCCc1c2c(n[nH]1)OC(=C([C@H]2c3c[nH]nc3c4ccc(cc4)F)C#N)N C08568307
C1CCN(CC1)c2c(c3c4c(nc(c3c(n2)N)N)O[C@@H](C4)CCl)C#N C12504773
Cc1ccc(cc1NC(=O)[C@H](C)SC2=NNC(=C3C=CC(=O)C=C3)N2C)N C00930563
Cc1c(cccc1Cl)NC(=O)/C=C/2\CS[C@@H](N2)NC(=O)c3ccc[nH]c3=O C39590266
Cc1c\2c(oc1C(=O)NCc3ccco3)CC(C/C2=N\NC(=O)N)(C)C C39856333
c1ccc(c(c1)S(=O)(=O)NC2(CCCC2)/C(=N\O)/N)Br C40377190
CC(C)(C)c1c2c([nH]n1)OC(=C([C@@]23c4ccccc4NC3=O)C(=O)OC)N C40568839
c1cc(c(cc1Br)[N-]S(=O)(=O)c2c[nH+][nH]c2N)Br C42577330
c1ccc2c(c1)[C@@]3(c4ccc5cc(ccc5c4OC(=C3C#N)N)O)C(=O)N2 C36649123
Cc1cc(c(c2c1C(=O)Oc3c(c(cc(c3O2)C(=O)[O-])OC)C)CC[NH3+])O C44396596
c1ccc(cc1)/C=C/C(=O)Nc2c(c3c(s2)CCC3)C(=O)NC(=O)N C44452589
c1cc(c(cc1Br)NC(=O)C2(CCOCC2)/C(=N\O)/N)Br C44786067
c1cc(cc(c1)NS(=O)(=O)N)c2[nH]c(=O)c3c4c(sc3n2)SCCC4 C45112134
c1c(c2c(nc1Cl)n(cn2)[C@@H]3[C@@H]([C@@H]([C@H](O3)CO)O)O)NC4CCCC4 C49049619
CC(C)c1ncc(c(n1)C(=O)/N=c/2\[nH]cc(s2)Br)NN C51091080
COc1cc(ccc1O)[C@H]2c3c(n[nH]c3OC(=C2C#N)N)c4ccc(s4)Cl C01070341
c1ccc(cc1)c2c3c([nH]n2)OC(=C([C@]34c5cccc(c5NC4=O)C(F)(F)F)C#N)N C01074215
CC\1=C(c2nc3ccccc3n2[C@H](/C1=C\Nc4ccc5c(c4)[nH]c(=O)[nH]5)O)C#N C13082853
CC1(CC2=C([C@H](C(=C(O2)N)C(=O)N)c3ccc(cc3)N(C)C)C(=O)C1)C C58949855
CC1(CC2=C([C@@H](C(=C(O2)N)C(=O)N)c3cc(ccc3Cl)[N+](=O)[O-])C(=O)C1)C C58949964
CCOc1ccc(cc1)[C@H]2C3=C(CC(CC3=O)(C)C)OC(=C2C(=O)N)N C58949996
Cc1cc2c(cc1C)n(cn2)CC(=O)N/N=C/c3c(cc(cc3O)O)O C59159100
c1cc(sc1S(=O)(=O)N[C@@H]2CCC[C@@H]2/C(=N\O)/N)Br C61887977
c1cc2c3c([nH]c2c(c1)C(=O)NNC(=O)NC[C@@H]4CCCO4)CCCC3 C65146376
Cc1c(n2ccccc2n1)C(=O)NNC(=O)NC[C@@]3(CCCc4c3cccc4)O C66908043
C[C@@H](c1ccc2c(c1)NC(=O)CO2)NC(=O)NC[C@]3(CCCc4c3cccc4)O C66925063
Cc1cc(c(c(c1)[N+](=O)[O-])N)C(=O)NC[C@]2(CCCc3c2cccc3)O C66928963
CC(C)CC(=O)O[C@H]1[C@@H](c2c(ccc(c2O)/C=C/C(=O)N3CCCCC3)OC1(C)C)[NH+]4CCCCC4 C04016727
Cc1cc(c(c(c1)Oc2c(=O)c3ccc(c(c3oc2C(F)(F)F)C[NH+](CC(C)C)CC(C)C)O)C)C C01791586
Cc1ccccc1S(=O)(=O)N(C[C@@H](C[NH+](Cc2ccccc2)Cc3ccccc3)O)c4ccccc4 C02948054
CCC(C)(C)n1c(nnn1)[C@@H](c2cc3cc(cc(c3[nH]c2=O)C)C)[NH+]4CCC(=CC4)c5ccc(cc5)F C06149119
CC(C)CN1[C@@H]([C@@H](c2ccccc2C1=O)C(=O)NCCC[NH+](Cc3ccccc3)C(C)C)c4cccs4 C09433323
CC(C)CN1[C@H]([C@@H](c2ccccc2C1=O)C(=O)NCCC[NH+](Cc3ccccc3)C(C)C)c4cccs4 C09433324
Cc1c(n2ccsc2n1)C[NH+]3CCC4(CC3)C[C@@H]4C(=O)NCCC(c5ccccc5)c6ccccc6 C11912225
CCc1ccc(cc1)[C@@H](CNC(=O)CCc2c(=O)n(c3ccccc3n2)c4ccc(cc4)OC)[NH+](C)C C12777725
CC[C@H](c1nnnn1CCc2ccccc2)[NH+](Cc3cc4ccc(c(c4[nH]c3=O)C)C)C5CCCCC5 C13065148
C[NH+](C)CCCN1[C@@H](/C(=C(/c2ccc(cc2)OCc3ccccc3)\O)/C(=O)C1=O)c4ccccc4OC C09358658
CC[C@@H](c1nnnn1C2CCCCC2)[NH+](CCc3ccccc3)Cc4cc5cc(cc(c5[nH]c4=O)C)C C13495841
CC[C@H](c1nnnn1C2CCCC2)[NH+](CCc3ccccc3C)Cc4cc5cc(cc(c5[nH]c4=O)C)C C13495906
Cc1cc2cc(c(=O)[nH]c2cc1C)C[NH+](C3CCCCC3)[C@@H](c4nnnn4Cc5ccccc5)C(C)C C13498910
Cc1cc(c2c(c1)cc(c(=O)[nH]2)C[NH+](C3CCCCC3)[C@@H](c4nnnn4Cc5ccccc5)C(C)C)C C13500596
Cc1cc(c2c(c1)cc(c(=O)[nH]2)C[NH+](C3CCCCC3)[C@H](c4nnnn4Cc5ccccc5)C(C)C)C C13500597
CCc1cc2c(s1)cc3n2C[C@@](N(C3=O)CC[NH+]4CCCCCC4)(C)C(=O)NC5CCC(CC5)C C15673340
CC[NH+](CC)CCCN1[C@H](/C(=C(/c2ccc3c(c2)C[C@@H](O3)C)\O)/C(=O)C1=O)c4ccc(cc4)OCC=C C09312262
CC[NH+](CC)CCCN1[C@H](/C(=C(/c2ccc3c(c2)C[C@H](O3)C)\O)/C(=O)C1=O)c4ccc(cc4)OCC=C C09312264
CC(C)[NH+](CCCNC(=O)c1c2ccccc2nc3c1CN(C3=O)C4CCCCC4)Cc5ccccc5 C20597935
C[C@H]1C[C@@H](C[NH+](C1)CCCNC(=O)CN2c3ccccc3S/C(=C\c4ccc(cc4)C(F)(F)F)/C2=O)C C20727918
CCc1cc2c(s1)cc3n2C[C@@](N(C3=O)CCC[NH+]4CCCC[C@@H]4C)(C)C(=O)NC5CCCCC5 C21526059
CC[C@H]1CCCC[NH+]1CCCN2C(=O)c3cc4c(n3C[C@@]2(C)C(=O)NC5CCC(CC5)C)ccs4 C21808712
Cn1c(nnn1)SCCC[NH2+]Cc2cc(c(c(c2)Cl)OCc3ccc(cc3Cl)Cl)OC C22109327
CC[C@H]1CCCC[NH+]1CCCNC(=O)CN(c2cc(ccc2OC)C)S(=O)(=O)c3ccc(cc3)C C22324667
c1ccc(c(c1)CSCCCNC(=O)[C@H]2CCC[NH+](C2)Cc3nc(no3)c4ccc(cc4)Cl)F C31046917
Cc1cccc(c1)[C@H]2c3c(nn(c3N(C(=O)CS2)CC(=O)NCC[NH+](C)C)c4ccccc4C)C(C)(C)C C35594733
Cc1c(c(n(n1)c2ccccc2)Oc3ccc(cc3F)F)C[NH+](CC4CC4)C[C@H](COC(C)(C)C)O C35777852
Cn1c(c(c(n1)c2ccccc2)C[NH+](C[C@@H](COCc3ccccc3)O)C4CC4)Oc5cccc(c5)F C35778314
CCC[NH+](C[C@H](COC(C)(C)C)O)CC(=O)N1CCc2c(ccs2)[C@@H]1COc3ccc(cc3C)C C35778894
Cc1ccccc1OC[C@H](C[NH+](Cc2ccco2)Cc3c(noc3N4CCCCC4)c5ccccc5)O C35780760
Cc1c(c(n(n1)c2ccccc2)Oc3ccccc3F)C[NH+](C[C@@H](COCc4ccccc4)O)C5CC5 C35789106
Cc1c(c(n(n1)c2ccccc2)Oc3ccccc3F)C[NH+](C[C@H](COCc4ccccc4)O)C5CC5 C35789112
Cc1ccc(cc1C)n2cc(nc2NC(=O)CN(CC[NH+](C)C)C(=O)C3CCCC3)c4ccc(cc4)Cl C36045058
CC[C@@H]1CCCC[NH+]1CCCNC(=O)CN(c2ccccc2OCC)S(=O)(=O)c3ccc(cc3)C C36109024
Cc1ccc(c(c1)C)OC[C@H]2c3ccsc3CCN2C(=O)C[NH+](CC=C)C[C@@H](Cc4ccccc4)O C36309424
CCCC[C@H](C[NH+](Cc1c(nn(c1Oc2ccc(cc2F)F)c3ccccc3)C)C[C@@H]4CCCO4)O C36313900
Cc1ccc(cc1)Oc2c(c(nn2C)c3ccccc3)C[NH+](Cc4ccco4)C[C@@H](COC(C)(C)C)O C36316014
CC(C)(C)OC[C@H](C[NH+](Cc1c(nn(c1Oc2ccc(cc2F)F)C)c3ccccc3)CC4CC4)O C36316169
Cc1ccc(cc1)Oc2c(c(nn2c3ccccc3)C)C[NH+](C[C@@H](COCc4ccccc4)O)C(C)C C36345855
CCCCSCCCNC(=O)C1CC[NH+](CC1)Cc2c(oc(n2)c3cccc(c3)Br)C C08597603
CC(C)COc1ccc(cc1)S(=O)(=O)NC[C@H](c2ccco2)[NH+]3CCN(CC3)c4ccc(cc4)F C38597854
C[C@@H](c1ccc(cc1)F)NC(=O)[C@H](C)Sc2nc3ccccc3c(=O)n2CC[NH+](C(C)C)C(C)C C22715928
CCCOc1ccc(cc1)[C@@H](CNC(=O)c2ccc(o2)S(=O)(=O)c3ccc(cc3)C)[NH+](CC)CC C40322794
Cc1ccc(cc1)OC[C@H]2c3ccsc3CCN2C(=O)C[NH+](C[C@@H](COC(C)(C)C)O)CC(C)C C35778672
Cc1ccc(c(c1)C)OC[C@@H]2c3ccsc3CCN2C(=O)C[NH+](C[C@@H](COC(C)C)O)CC(C)C C35779145
COc1cccc(c1OCc2c(cccc2Cl)F)C[NH2+]CCSc3nnnn3c4ccccc4 C40721899
Cn1c(nnn1)SCCC[NH2+]Cc2cc(c(c(c2)Cl)OCc3ccc(c(c3)Cl)Cl)OC C40744825
Cc1ccccc1n2c(nnc2SCC(=O)Nc3cc(ccc3C#N)Cl)C4=c5ccccc5=[NH+]C4 C63245238
C[C@H](CCc1ccccc1)NC(=O)[C@H](CC(C)C)N2C(=O)[C@@]3([C@H]4C(=c5ccccc5=[NH+]4)CCN3C2=O)C C63373568
CCOCCCNC(=O)N1Cc2c3c(sc2-n4cccc4[C@H]1c5ccc(cc5)Cl)C[NH+](CC3)C C35427020
CCCCN1C(=O)[C@@H]2[C@H]([NH2+][C@]3([C@@H]2C1=O)c4cccc(c4NC3=O)Cl)CC(C)C C05346130
CCOc1cc(ccc1O)[C@H]2[C@H]3CCCC[C@@]3(CC[NH+]2CC(=O)N4CCCCC4)O C06553950
COc1ccc(cc1)[C@@H]2[C@H]3CCCC[C@@]3(CC[NH+]2CC(=O)NCc4ccco4)O C06845492
Cc1ccc(cc1NC(=O)C[NH2+][C@@H](C)c2ccc(c(c2)F)F)S(=O)(=O)N(C)C C06881428
c1cc(sc1)[C@@H]2c3ccsc3CC[NH+]2Cc4ccc(cc4[N+](=O)[O-])C(=O)N C09053996
CN1CCCc2c1ccc(c2)[C@H](CNC(=O)C(=O)Nc3ccccc3F)[NH+]4CCCC4 C09135580
Cc1c(c(c(c(c1C)C)S(=O)(=O)N2CC[NH+](CC2)[C@@H](c3ccccc3)C(=O)N)C)C C09218709
C[C@]1(C(=O)N(C(=O)N1)Cc2ccsc2)C3CC[NH+](CC3)Cc4cc(ccc4O)Cl C12100279
Cc1c2cc(c(=O)[nH]c2n(n1)c3ccc(cc3)F)C[NH2+]C[C@@H]4Cc5ccccc5O4 C12186193
c1ccc(cc1)n2c3c(cc(c(=O)[nH]3)C[NH2+][C@H]4CCCOC4)c(n2)c5ccc(cc5)F C12186501
COc1cc(cc(c1O)CC=C)C[NH+]2CCC(CC2)(c3ccc4c(c3)OCO4)O C12188196
CN1CCc2c1ccc(c2)[C@H](CNC(=O)C(=O)Nc3ccccc3F)[NH+]4CCCCC4 C13007983
Cc1ccc(cc1NC(=O)C(=O)NC[C@@H](c2ccc3c(c2)CCN3C)[NH+](C)C)Cl C08964005
CCCn1c2c(c(n1)C(=O)N3CCCCC3)C[C@@H](CC2)[NH2+]CC4(CCCCC4)O C14743872
Cc1cc2c(cc1Cl)[C@@H](CC3(O2)CC[NH+](CC3)C[C@H](c4ccc(c(c4)OC)OC)O)O C19125644
CCn1cc(c2c1cccc2)[C@H](C[NH+]3CCC4(CC3)C[C@H](c5ccc(cc5O4)OC)O)O C19524765
c1cc(c(cc1C[NH+]2CCNC(=O)[C@@H]2CC(=O)NCCc3cscn3)F)Cl C20232361
c1ccc(cc1)[C@@H](c2nnc(o2)c3ccccc3Cl)[NH+]4CCC(CC4)C(=O)N C20509631
CCN(CC)c1ccc2cc(c(=[NH2+])oc2c1)C(=O)Nc3c(c4c(s3)CCCC4)C#N C06517589
Cc1cc(c(c(c1)C)c2csc(n2)NC(=O)C[NH+]3CCC(CC3)C(=O)NC)C C24955711
C[C@H](C(=O)NC[C@H](c1ccco1)[NH+]2CCCCC2)NC(=O)c3ccccc3Cl C27497787
C[C@H](c1ccc(cc1)S(=O)(=O)N)[NH+](C)Cc2cc3c(c(c2)Cl)OCCCO3 C28727763
C[C@@H](c1ccc(cc1)S(=O)(=O)N)[NH+](C)Cc2cc3c(c(c2)Cl)OCCCO3 C28727765
C[C@@H](CNC(=O)NCc1cccnc1OC2CCCC2)[NH+]3CCc4c(ccs4)C3 C31124267
Cc1ccc2=[NH+][C@@H](C(=c2c1)NC(=O)C(c3ccccc3)(c4ccccc4)O)C(=O)OC C38612412
C[NH+]1CCC2(CC1)C[C@@H](c3cc(ccc3O2)c4cccc(c4)C(=O)NOCC=C)O C39226348
CCOc1ccccc1C(=O)N2C[C@H](C3(C2)CC[NH2+]CC3)C(=O)N[C@@H](C)c4ccccc4 C39596835
C[C@@H](C(=O)N1C[C@@H](C2(C1)CC[NH2+]CC2)C(=O)NCc3ccccc3Cl)Oc4ccccc4 C39623144
CCOc1cccc(c1)C(=O)N2C[C@@H](C3(C2)CC[NH2+]CC3)C(=O)N[C@H]4CCC[C@@H]([C@@H]4C)C C39637507
Cc1ccc(cc1)O[C@@H](C)CNC(=O)[C@@H]2CN(CC23CC[NH2+]CC3)C(=O)c4cccc(c4)C C39665912
C[C@@H](c1ccccc1)NC(=O)CS[C@@H]2NN=C(N2C3CC3)C4=c5ccccc5=[NH+]C4 C39947160
CNC(=O)CS[C@@H]1NN=C(N1c2ccc(cc2)Cl)C3=c4ccccc4=[NH+]C3 C40034099
CC[NH+](CC(=O)N1C[C@H](Oc2c1cccc2)C(=O)N)C3C4CC5CC(C4)CC3C5 C40155670
CC(C)C[C@H]1[C@H]2[C@H](C(=O)N(C2=O)CCc3ccccc3)[C@]4([NH2+]1)c5ccccc5NC4=O C16022073
c1c(cc(c(c1Br)OC[C@@H](C[NH2+]C2CC2)O)Br)[N+](=O)[O-] C50441318
CC(C)C[C@H]1[C@@H]2[C@@H](C(=O)N(C2=O)CCc3ccccc3)[C@]4([NH2+]1)c5ccccc5NC4=O C05345847
C[NH+](C)C1(CCCCC1)CNC(=O)C[C@H]2C(=O)NCCN2Cc3cccc(c3)F C55042147
CC(C)[C@@H](c1cc(=O)n2c([nH]1)cc(n2)C3CCOCC3)[NH2+]Cc4ccccc4F C19445415
CCCS(=O)(=O)NC1CC[NH+](CC1)[C@@H](C)C(=O)Nc2cccc(c2C)Cl C30134612
c1cc(ccc1[C@H]2C[C@@H](N3C(=[NH+]2)C=C(N3)C(=O)NC[C@@H]4CCCO4)C(F)(F)F)F C13124158
CC1CC[NH+](CC1)[C@H](CNC(=O)NCc2cn3ccsc3n2)c4ccccc4 C57799187
c1ccc(c(c1)CNC(=O)CCNC(=O)N2CCC3=c4ccccc4=[NH+][C@@H]3C2)Cl C63271309
CCOC(=O)NNC(=O)[C@@H]1C(=c2cc(ccc2=[NH+]1)Br)c3ccccc3 C63416337
CC\1=NN(C(=O)/C1=C(\C)/NCCC2=c3ccccc3=[NH+]C2)[C@@H]4Nc5ccccc5S4 C63491306
c1ccc2=[NH+]CC(=c2c1)CCNC(=O)[C@@H]3CCCN(C3)[C@@H]4Nc5cccnc5S4 C63655786
c1ccc2=[NH+]CC(=c2c1)CCNC(=O)N[C@@H]3CC(=O)N(C3)c4ccc(cc4)Cl C63681149
COc1cccc(c1)[C@@H]2N[C@H](N=[NH+]2)SCc3cc(=O)c4cccc(c4[nH]3)Cl C63686450
Cc1ccccc1S(=O)(=O)N2CCC3(CC2)C(=[NH+]CCN3)NCc4ccc(cc4)Cl C65074734
Cc1ccc(c(c1)S(=O)(=O)N2CCC3(CC2)C(=[NH+]CCN3)NCc4ccccc4F)C C65074762
Cc1ccc(c(c1)C)S(=O)(=O)N2CCC3(CC2)C(=[NH+]CCN3)NCc4ccccc4F C65074818
Cc1ccc(cc1)S(=O)(=O)N[C@H](C)[C@@H](c2cccs2)[NH+]3CCN(CC3)c4ccccc4OC C09382684
CN([C@H](Cc1ccc(cc1F)F)C2CC[NH+](CC2)Cc3cc(ccc3O)Cl)C(=O)c4ccco4 C11788038
CC[C@]1(C(=O)N(C(=O)N1)Cc2ccc3c(c2)OCO3)C4CC[NH+](CC4)Cc5cccc6c5cccc6 C11911228
Cc1cc(nc2c1c(ccc2OC)OC)c3cc4c(c(c3)OC)OCC[NH+](C4)Cc5ccc(cc5)O C12211530
Cc1cc(c2c(c1)cc(c(=O)[nH]2)[C@H](c3nnnn3C4CCCC4)[NH+]5CCC(CC5)Cc6ccccc6)C C06300954
CC[NH+](CC)CCN1[C@@H](/C(=C(/c2ccc(cc2)OCc3ccccc3)\O)/C(=O)C1=O)c4cccs4 C09374978
CC[NH+](CC)CCCN1[C@@H](C(=C(C1=O)O)C(=O)c2ccc3c(c2)C[C@@H](O3)C)c4ccc(cc4)C(C)C C09424799
Cc1ccccc1Cc2cc3c(n(c2=O)Cc4ccccn4)CC[NH+](C3)Cc5ccc(c(c5)Cl)O C14537335
Cc1cc(nc(n1)S[C@H]2C[C@H]([NH+](C2)Cc3ccc(cc3)OCc4ccccc4)C(=O)NC(C)C)C C14954741
c1ccc(cc1)CC2CCN(CC2)C(=O)C[C@@H]3CC[NH2+]C[C@@H]3Cc4cc(on4)COc5ccccc5 C15673602
CC[NH+](CC)CCCN1[C@@H](C(=C(C1=O)O)C(=O)c2ccc3c(c2)C[C@H](O3)C)c4ccc(cc4)C(C)C C09424801
Cc1ccc(cc1)/C=C\2/C(=O)N(c3ccccc3S2)CC(=O)NCCC[NH+](C)Cc4ccccc4 C03046649
C[C@@]1(Cn2c3ccccc3cc2C(=O)N1CCC[NH+](C)Cc4ccccc4)C(=O)NC5CCCCC5 C20902842
c1ccc(cc1)C(c2ccccc2)N3CC[NH+](CC3)CCC(=O)N/N=C/c4ccccc4OC(F)F C22836269
C[NH+](C)[C@H](Cc1ccccc1)CNC(=O)CSc2nnc(n2c3ccccc3)c4ccccc4F C25382508
C[NH+](C)[C@@H](Cc1ccccc1)CNC(=O)CSc2nnc(n2c3ccccc3)c4ccccc4F C25382512
c1ccc(cc1)c2nnc(n2c3ccccc3)SCC(=O)NC[C@@H](c4cccs4)[NH+]5CCCC5 C25383723
Cc1ccc(cc1)CSCCCNC(=O)[C@@H]2CCC[NH+](C2)Cc3nc(no3)c4ccc(cc4)Cl C31046882
Cc1ccc(cc1)CSCCCNC(=O)[C@H]2CCC[NH+](C2)Cc3nc(no3)c4ccc(cc4)Cl C31046886
Cc1cccc(c1)CSCCCNC(=O)[C@H]2CCC[NH+](C2)Cc3nc(no3)c4cccc(c4)Cl C31053585
CC[NH+](CC)CCSCC(=O)O[C@@H]1C[C@@]([C@H]([C@@H]([C@]23CC[C@H]([C@@]1([C@H]2C(=O)CC3)C)C)C)O)(C)C=C C31983175
CC(=O)N(Cc1ccc(cc1)F)C[C@H]2C[NH+](C[C@@H]2c3ccc(cc3)OC)Cc4ccc(cc4O)OC C34699373
CC(C)Cn1c(=O)c2c3c(sc2nc1N4CC[NH+](CC4)CC(=O)NC5CCCCC5)CCCC3 C34747616
C[C@H](CCc1ccccc1)NC(=O)c2ccc(o2)C[NH+]3CCn4cccc4[C@@H]3c5ccc(cc5F)F C35523525
CC[C@@H]([C@H]1c2cc(c(cc2CC[NH+]1Cc3ccccc3C)OC)OC)NS(=O)(=O)c4ccccc4 C35674904
CC(C)OC[C@@H](C[NH+](Cc1cccc(c1)Cl)C[C@@H]2CC(=NO2)c3ccc(c(c3)Cl)Cl)O C36146382
CC(C)OC[C@H](C[NH+](Cc1cccc(c1)Cl)C[C@@H]2CC(=NO2)c3ccc(c(c3)Cl)Cl)O C36146383
Cc1ccc(cc1)OC[C@@H]2c3ccsc3CCN2C(=O)C[NH+](C[C@@H](Cc4ccccc4)O)C(C)C C36309537
CC[NH+](CC)CCSCC(=O)O[C@@H]1C[C@@]([C@H]([C@@H]([C@@]23CC[C@H]([C@@]1([C@@H]2C(=O)CC3)C)C)C)O)(C)C=C C04217557
CCOC(=O)C1CC[NH+](CC1)[C@H](c2ccc(cc2)SC)c3cc(sc3NC(=O)c4ccco4)C C38546372
Cc1cccc(c1)OC[C@@H]2c3ccsc3CCN2C(=O)C[NH+](C[C@@H](c4ccccc4)O)CC(C)C C35778561
Cc1ccccc1OC[C@H]2c3ccsc3CCN2C(=O)C[NH+](C[C@@H](c4ccccc4)O)CC(C)C C35778785
CC[NH+](CC)CCSCC(=O)O[C@@H]1C[C@]([C@H]([C@@H]([C@]23CC[C@@H]([C@@]1([C@H]2C(=O)CC3)C)C)C)O)(C)C=C C44028952
CCOc1ccc(cc1OCC)[C@H](C)NC(=O)[C@@H]2CCC[NH+](C2)Cc3cccc(c3)Br C44905557
CCOc1ccc(cc1OCC)[C@@H](C)NC(=O)[C@H]2CCC[NH+](C2)Cc3cccc(c3)Br C44905559
C[C@@H](C(=O)Nc1c(cccc1F)F)Sc2nc3ccccc3c(=O)n2CC[NH+](C(C)C)C(C)C C16861171
C[C@H](C(=O)Nc1c(cccc1F)F)Sc2nc3ccccc3c(=O)n2CC[NH+](C(C)C)C(C)C C16861172
Cc1ccc(cc1)c2cs/c(=N\C(=O)CSc3nnc(n3c4ccccc4)C[NH+]5CCCC5)/[nH]2 C36821757
C#CCOc1ccc(cc1Br)/C=N/NC(=O)C[NH+](Cc2ccccc2)Cc3ccccc3 C59165508
CCOC(=O)C1CC[NH+](CC1)Cc2c(cc(c3c2O/C(=C/c4ccc(cc4Cl)Cl)/C3=O)C)O C41586161
CCOC(=O)C1CC[NH+](CC1)Cc2c(ccc3c2O/C(=C/c4ccc(cc4)Br)/C3=O)O C41586247
CC(C)(C)c1ccccc1NC(=O)CSc2nnc(n2Cc3ccco3)C4=c5ccccc5=[NH+]C4 C63133728
C[C@H](CCCC(C)C)NC(=O)c1cccc(c1)N2C(=O)[C@@]3([C@@H]4C(=c5ccccc5=[NH+]4)CCN3C2=O)C C63362164
C[C@H](CCCC(C)C)NC(=O)c1ccccc1N2C(=O)[C@@]3([C@@H]4C(=c5ccccc5=[NH+]4)CCN3C2=O)C C63362466
C[C@@H](CNC(=O)[C@H](CC(C)C)N1C(=O)[C@@]2([C@@H]3C(=c4ccccc4=[NH+]3)CCN2C1=O)C)c5ccccc5 C63374847
C[C@H]1[C@H]2C(=c3ccccc3=[NH+]2)C[C@@H]4N1C(=O)N(C4=O)c5ccccc5C(=O)N[C@@H](C)CCCC(C)C C63375654
Cc1c(oc2c1cc3c(c(c(=O)oc3c2C)CCC(=O)NCCC4=c5cc(ccc5=[NH+]C4)OC)C)C C63385107
CCc1ccc(cc1)C(=O)COC(=O)[C@@H](CC2=c3ccccc3=[NH+]C2)NC(=O)c4ccc(cc4)Cl C63622984
CCOC(=O)[C@@H]1[C@@H](c2cc(ccc2O1)S(=O)(=O)Nc3ccc(cc3)[C@@H]4C=c5cc(ccc5=[NH+]4)F)C C63627528
COc1cc(cc(c1)OC)/[NH+]=c\2/c(cc3cc(ccc3o2)Br)C(=O)NC[C@@H]4CCCO4 C67292294
c1c(cc(c(c1Br)OCC[NH3+])Br)Br C04227463
c1cc2c(cc1[C@@H](c3cc(ccc3F)Br)[NH3+])OCCCO2 C19230542
Cc1ccsc1[C@H](c2cc3c(cc2Br)OCCCO3)[NH3+] C35382088
Cc1cc(c2c(c1)[C@H](C(=O)N2)[NH2+]Cc3ccc(s3)Br)C C42074405
CN(Cc1ccc(cc1)Br)[C@H](C[NH3+])c2ccc(s2)Br C42307691
CN(Cc1cc(sc1)Br)[C@@H](C[NH3+])c2ccccc2Br C42361103
CN(Cc1cc(sc1)Br)[C@H](C[NH3+])c2ccccc2Br C42361108
CN(Cc1cc(sc1)Br)[C@@H](C[NH3+])c2ccc(cc2F)F C42361587
CN(Cc1cc(sc1)Br)[C@@H](C[NH3+])c2ccc(c(c2)Br)F C42361786
C[C@@H]([C@H](c1ccc(cc1)F)N(C)Cc2cc(cs2)Br)[NH3+] C42915387
C[C@H]([C@@H](c1ccc(cc1)Br)N(C)Cc2cc(cs2)Br)[NH3+] C42954925
CCc1c(nn(c1C)[C@H](c2ccc(cc2)Br)[C@@H](CC)[NH3+])C C42956158
C[C@H]([C@H](c1ccc(cc1)Br)Oc2cccc(c2)N(C)C)[NH3+] C42958452
Cc1ccc(s1)[C@@H]([C@H](C)[NH3+])N(C)Cc2ccccc2Br C43241580
C[C@@H]([C@@H](c1ccc(s1)Cl)N(C)Cc2ccc(cc2)Br)[NH3+] C43253202
C[C@H]([C@H](c1ccc(s1)Br)N(C)Cc2ccc(cc2)Cl)[NH3+] C43261408
C[C@@H]([C@@H](c1ccc(s1)Br)N(C)Cc2cc(cs2)Br)[NH3+] C43262375
CC[C@@H]([C@@H](c1ccc(s1)Br)Oc2ccc(c(c2)F)F)[NH3+] C43265359
CC[C@H]([C@@H](c1ccc(s1)Br)Sc2nncs2)[NH3+] C43283653
C[C@H]([C@H](c1cc(cs1)Br)N2CCc3ccccc3C2)[NH3+] C43284760
CC[C@@H]1COCCN1[C@@H](c2cc(cs2)Br)[C@@H](CC)[NH3+] C43286105
C[C@@H]([C@H](c1cc(cs1)Br)Oc2ccc(cc2)CC#N)[NH3+] C43288395
C[C@H]([C@H](c1cc(cs1)Br)Oc2ccc(cc2)CC#N)[NH3+] C43288397
CC[C@H]([C@@H](c1cc(cs1)Br)Sc2nnc(s2)C)[NH3+] C43291048
Cc1ccc(o1)[C@@H]([C@@H](C)[NH3+])Oc2cccc(c2)I C43366849
CN(Cc1cc(sc1)Br)[C@@H](C[NH3+])c2ccc(c(c2)F)Cl C43390576
C[C@@H]([C@H](c1ccc(cc1)Br)N2CCO[C@@H]3[C@@H]2CCCC3)[NH3+] C43423867
C[C@@]12CC[C@@H](C[C@H]1CC[C@@H]3[C@@H]2CC[C@@]4([C@@H]3CC[C@@H]4[NH+](C)CCO)C)O C43736427
C[C@H]([C@@H](c1cc(cs1)Br)N2CCC[C@@H]2C3CCCC3)[NH3+] C45067146
C[C@@H]([C@@H](c1ccc(s1)Br)N2CCC[C@@H]2C3CCCC3)[NH3+] C45067371
CC[C@@H]([C@H](c1ccc(s1)Br)N2C[C@@H](OC(C2)(C)C)C)[NH3+] C45662574
c1c(oc(c1Br)Br)C[NH2+][C@@H]2CCC[C@@H](C2)O C50360686
CC[C@@H]([C@@H](c1cc(cs1)Br)n2c(c(c(n2)C)Cl)C)[NH3+] C50586111
CC[C@@H]([C@@H](c1ccccc1Br)n2c(c(c(n2)C)Cl)C)[NH3+] C50586237
Cc1c(c(n(n1)[C@H](c2ccc(s2)Cl)[C@H](C)[NH3+])C)Br C50589091
Cc1cc(nc(n1)S[C@H](c2cc(cs2)Br)[C@H](C)[NH3+])C C51606866
CC1(Cc2cc(ccc2O1)[C@H](c3cc(ccc3Br)F)[NH3+])C C51754836
COc1c(cc(cc1Br)C[NH2+][C@@H]2CCCC[C@@H]2O)Br C51999427
CC[C@H]([C@H](c1cc(cs1)Br)Sc2cc(nn2C)C)[NH3+] C52309181
Cc1cc(c(c(c1)Br)c2ccc(o2)[C@@H](C)[NH3+])Br C52924325
CC[C@@H]([C@@H](c1ccc(cc1)Br)Oc2cc(cc(c2)F)F)[NH3+] C54932348
C[C@@H]([C@H](c1ccc(cc1)Br)N2CCc3c(ccs3)C2)[NH3+] C42951963
C[C@H]([C@H](c1cc(cs1)Br)N2CCc3c(ccs3)C2)[NH3+] C43284471
C[C@H](c1ccc(c(c1)Br)O[C@@H]2CCCc3c2cccc3)[NH3+] C61698968
c1ccc(c(c1)[C@@H](c2ccc3c(c2)COC3)[NH3+])I C62332113
c1cc(c(cc1CC[NH3+])Br)OCc2c(ccs2)Br C62703886
C[NH2+][C@H](c1cc(sc1Br)Br)c2c[nH]nc2 C62776404
CN(Cc1cc(sc1)Br)c2ccc(cc2Cl)C[NH3+] C62793046
C[C@@H]([C@@H](c1ccc(s1)Br)N2CCC3(CCCC3)CC2)[NH3+] C62952066
c1ccc(cc1)[C@@H](CO)[NH2+]C2CC(C2)c3ccc(cc3)Br C62999939
C[C@@]12CC[C@H]([C@@]([C@H]1Cc3c(nc(s3)NC(=O)OCC=C)[C@H]2CC(=O)N(C)Cc4ccccc4)(C)CO)O C04237002
CCCCCC(=O)Nc1nc2c(s1)C[C@H]3[C@]([C@@H]2CC(=O)N[C@H](C)c4ccccc4)(CC[C@H]([C@@]3(C)CO)O)C C04237047
CCOC(=O)[C@@H]1C([C@H]([C@@](N[C@@]1(C(F)(F)F)O)(C(F)(F)F)O)C(=O)OCC)c2ccc(c(c2)[N+](=O)[O-])Cl C04288162
Cc1ccc(cc1)S(=O)(=O)N[C@@H](Cc2ccccc2)C(=O)N/N=C/c3ccc(cc3)OCc4ccccc4 C03112701
CCOC(=O)C1=C(n2c(=O)/c(=C/c3ccc(cc3)C(=O)OC)/sc2=C([C@H]1c4ccc(cc4)C(=O)OC)C(=O)OC)N C01787803
CC[C@H](C)OC(=O)C[C@@H]1C(=O)NCCN1C(=S)NC(=O)c2cc(ccc2OCC(C)C)Br C09783906
CCOc1cc(cc(c1OC)Br)/C=N/NC(=O)[C@@H](CC(C)C)NC(=O)c2ccc(cc2)Cl C10001033
CCOc1cc(ccc1O)[C@@H]2C3=C(C[C@@H](CC3=O)c4ccc(c(c4)OC)OC)NC(=C2C(=O)OCC(C)C)C C06195949
CCOc1cc(ccc1O)[C@@H]2C3=C(C[C@H](CC3=O)c4ccc(c(c4)OC)OC)NC(=C2C(=O)OCC(C)C)C C06195974
CCOc1ccc(cc1)NCc2cccn2c3nnc(s3)N4CCC(CC4)C(=O)N[C@H]5CCC[C@H]([C@@H]5C)C C20387713
CCOc1ccc(cc1)NS(=O)(=O)c2ccc(c(c2)Cl)OCC(=O)N[C@@H](C)c3cc(c(cc3C)C)C C22537578
CCCNC(=O)N1CCN(C[C@H]1C)CC2=C([C@@H](NC(=O)N2CC=C)c3ccc(cc3)C(C)(C)C)C(=O)OCC C35665432
CCN1C(=C([C@H](NC1=O)c2ccc(cc2)C(C)C)C(=O)OCC)CN3CCN([C@@H](C3)C)C(=O)NC(C)(C)C C36013936
CCOC(=O)C1=C(N(C(=O)N[C@@H]1c2ccc(cc2)Cl)CC=C)CN3CCN([C@@H](C3)C)C(=O)NC(C)(C)C C36019090
CC(C)(C)NC(=O)[C@H](c1ccccc1O)N(Cc2ccco2)C(=O)[C@@H]3CCCN3C(=O)OCc4ccccc4 C36494010
CC(C)(C)CC(C)(C)NC(=O)[C@H](c1c(cc(cc1O)O)O)N(Cc2ccco2)C(=O)CCC3CCCCC3 C36495578
CC(C)(C)CC(C)(C)NC(=O)[C@@H](c1ccc(c(c1)OC)O)N(Cc2ccco2)C(=O)c3ccc(cc3)Cl C36497549
CC(C)(C)CC(C)(C)NC(=O)[C@@H](c1ccc(cc1)O)N(C(=O)c2cc(cc(c2)[N+](=O)[O-])[N+](=O)[O-])C(C)(C)C C36583687
CC(C)(C)CC(C)(C)NC(=O)[C@@H](c1ccc(cc1)[N+](=O)[O-])N(C(=O)CNC(=O)c2ccccc2)C(C)(C)C C36591235
CCC(CC)[C@@H](C(=O)NCS(=O)(=O)c1ccc(cc1)C)N(Cc2ccc(o2)C)C(=O)c3ccccc3O C36595363
CCCCNC(=O)[C@@H](C(c1ccccc1)c2ccccc2)N(Cc3ccc(o3)C)C(=O)c4c(cccc4O)O C36597470
Cc1ccc(o1)CN([C@H](c2ccc(cc2)Cl)C(=O)NC(C)(C)CC(C)(C)C)C(=O)c3c(cccc3O)O C36597613
Cc1ccc(o1)CN([C@@H](c2ccc(cc2)O)C(=O)NC(C)(C)C)C(=O)C(c3ccccc3)(c4ccccc4)O C36599000
CCCCNC(=O)[C@@H](c1ccc(cc1)O)N(Cc2ccc(o2)C)C(=O)C(c3ccccc3)(c4ccccc4)O C36599002
Cc1ccc(cc1)[C@@H](C(=O)NC(C)(C)CC(C)(C)C)N(Cc2ccc(o2)C)C(=O)CNC(=O)c3ccccc3 C36601018
CCCCN(c1c(n(c(=O)[nH]c1=O)CCC)N)C(=O)c2ccc(cc2)N(C)S(=O)(=O)c3ccc(cc3)C C15940764
CCOc1ccc(cc1OC)[C@@H]2c3ccc(cc3OC(=C2C#N)N)OC(=O)[C@H](C)Oc4ccc(cc4)C(C)C C38659660
CC(C)COc1ccc(cc1)C(=O)Oc2ccc3c(c2)OC(=C([C@@H]3c4ccc(c(c4)OC)OCC=C)C#N)N C38681099
CC(C)c1ccc(cc1)OCC(=O)Oc2ccc3c(c2)OC(=C([C@@H]3c4ccc(c(c4)OC)OCC=C)C#N)N C38681161
CCCOc1ccc(cc1OCC)[C@H]2c3ccc(cc3OC(=C2C#N)N)OC(=O)COc4c(cccc4C)C C38683892
CCCOc1ccc(cc1OCC)[C@@H]2c3ccc(cc3OC(=C2C#N)N)OC(=O)COc4cc(cc(c4)C)C C38683911
CC(C)COc1ccc(cc1OC)[C@@H]2c3ccc(cc3OC(=C2C#N)N)OC(=O)c4ccc(cc4)OCC=C C38684211
CCc1ccccc1n2c(cc(n2)C(=O)N[C@@H](C)C(=O)N[C@@H]3CCC[C@@H](C3)C)c4ccc5c(c4)NC(=O)CO5 C39197544
CC(C)Cc1ccc(c(c1)N2CCN[C@@H](C2)S(=O)(=O)c3ccccc3)NS(=O)(=O)c4ccccc4O C39481843
CCCCCCOc1ccc(cc1)C(=O)Nc2c(c3c(s2)C[C@H](CC3)C)C(=O)N[C@@H]4CCS(=O)(=O)C4 C39836276
Cc1ccc(cc1)OC[C@@H](CNc2c(c3c(s2)C[C@H](CC3)C(C)(C)C)C(=O)N[C@@H]4CCS(=O)(=O)C4)O C40312842
CCCCOc1ccc(cc1OCC)[C@H]2c3c(n[nH]c3C(=O)N2Cc4ccccc4)c5cc(cc(c5O)C)C C39912325
CCOc1cc(ccc1OCC=C)[C@H]2c3c(n[nH]c3C(=O)N2Cc4ccc(cc4)F)c5cc(cc(c5O)C)C C39912529
CCOc1ccc(cc1OC)[C@H]2c3c(n[nH]c3C(=O)N2CCc4ccc(cc4)OC)c5c(cc(cc5O)C)C C38704903
CCCCCOc1ccc(cc1OCC)[C@H]2c3c(n[nH]c3C(=O)N2Cc4ccco4)c5c(cc(cc5O)C)C C38705934
CCCOc1ccc(cc1)[C@H]2[C@H]3[C@@H](C(=O)N(C3=O)c4c(cccc4CC)CC)[C@@]([NH2+]2)(c5ccccc5)C(=O)[O-] C33382302
CC[C@@H](C)OC(=O)C1=C(NC2=C([C@H]1c3cc(c(c(c3)Br)O)OCC)C(=O)C[C@H](C2)c4ccc(cc4)OC)C C00659143
Cc1cc([nH]n1)C(=O)N/N=C/c2cc(cc(c2OC(=O)c3cc(c(c(c3)OC)OC)OC)Br)Br C00880961
Cc1ccc(c(c1)C)N([C@@H](c2ccc(cc2)O)C(=O)NCc3ccccc3)C(=O)Cn4nc(nn4)c5cccs5 C00887572
c1cc(cc(c1)F)N([C@H](c2ccc(cc2)O)C(=O)NCc3ccc(cc3)F)C(=O)Cn4nc(nn4)c5cccs5 C00888047
CCOC(=O)c1c2c(sc1NC(=O)C3=C(NC4=C([C@H]3c5ccc6c(c5)OCO6)C(=O)CC(C4)(C)C)C)CCCC2 C01424260
CCCCNC(=O)[C@H](c1ccc(cc1)O)N(c2ccccc2)C(=O)[C@@H]3CCCN3C(=O)OCc4ccccc4 C36604257
CCC(CC)[C@H](C(=O)NCS(=O)(=O)c1ccc(cc1)C)N(c2ccccc2)C(=O)c3cccc(c3O)O C36610377
CCOc1cc(ccc1OCc2ccccc2C)[C@@H]3C(=C(Nc4n3nnn4)C)C(=O)Nc5cccc(c5C)C C54614558
CC[C@@H](C)Sc1nnc(s1)NC(=O)CSc2nnc(n2c3ccccc3)CNc4ccc(cc4)C C59353275
CC(=O)Nc1ccc(cc1)NC2(CCCC2)c3nnnn3[C@@H](/C=C/c4ccc(cc4Cl)Cl)C(C)(C)C C04043030
c1ccc2c(c1)nnn2CC(=O)N(c3ccc(cc3)S(=O)(=O)NC4CCCC4)[C@H](c5ccco5)C(=O)NC6CCCC6 C00901782
Cc1ccc(cc1)S(=O)(=O)N[C@H](Cc2ccccc2)C(=O)N/N=C/c3ccc(cc3)OCc4ccccc4 C03112703
CCOC(=O)c1c(c(sc1NC(=S)NC(=O)c2ccc(o2)c3ccc(cc3)Br)C(=O)OCC)C C01901112
CN(C)S(=O)(=O)n1cc(c2c1cccc2)/C=C(/C(=O)NCCc3c[nH]c4c3cccc4)\NC(=O)c5ccccc5 C03765524
CCn1c(nnc1SCC(=O)Nc2ccc(cc2C)[N+](=O)[O-])[C@H](C(C)C)NC(=O)c3ccc(cc3)OC C09262286
CC[C@@H](C)NC(=O)CSc1nc2ccccc2c(=O)n1CC3CCC(CC3)C(=O)NCCc4ccccc4 C09473378
CC[C@H](C)c1ccc(cc1)N([C@H](c2ccccc2)C(=O)NC[C@@H]3CCCO3)C(=O)CNC(=O)c4cccs4 C12489803
Cc1cc(no1)NC(=O)CCC(=O)N(CCC2=CCCCC2)[C@@H](c3ccccc3Cl)C(=O)NC(C)(C)C C12491777
CCC(C)(C)NC(=O)[C@H](c1ccccc1C)N(c2ccc(cc2)NC(=O)C)C(=O)Cn3c4ccccc4nn3 C13024344
Cc1ccccc1[C@@H](C(=O)NCCC(C)C)N(c2ccc(cc2)NC(=O)C)C(=O)Cn3c4ccccc4nn3 C13031246
CCCCCCc1nc2c(c(n1)S[C@H](c3ccccc3)C(=O)NC(=O)NC)c(=O)n(c(=O)n2CCC)C C13109644
CCN(CC)c1ccc(c(c1)OCc2ccc(cc2Cl)Cl)/C=C(\C#N)/c3c(c(n(n3)CCO)N)C#N C13563278
c1ccc(cc1)COc2ccc(c(n2)OCc3ccccc3)[C@]4(O[C@@H]5[C@@H]([C@@H](O[C@@H]5O4)CO)O)c6ccccc6 C04826276
CCc1ccccc1NC(=O)CSC2=C([C@@H](C(=C(N2)C)C(=O)OCCOC)c3ccccc3Cl)C#N C20025867
CCOc1ccc(cc1)NCc2cccn2c3nnc(s3)N4CCC(CC4)C(=O)N[C@@H]5CCC[C@H]([C@@H]5C)C C20387707
CCOc1ccc(cc1)NCc2cccn2c3nnc(s3)N4CCC(CC4)C(=O)N[C@@H]5CCC[C@@H]([C@@H]5C)C C20387720
Cc1ccc(cc1)/C=N/Nc2[nH]nc(n2)SCC(=O)Nc3ccc(cc3)S(=O)(=O)N4CCCCCC4 C20908279
CCOc1ccc(cc1OC)[C@@H]2CC3=C([C@@H](Nc4ccccc4N3)c5ccc(c(c5)OCC)OCC)C(=O)C2 C21244776
CCc1cccc(c1N2C(=O)[C@H]3[C@@H]([NH2+][C@@]([C@@H]3C2=O)(CC4CCCCC4)C(=O)[O-])c5cccc(c5O)OC)CC C33603418
CCN1C2=C([C@H](NC1=O)c3cccc(c3)Oc4ccccc4)C(=O)N(C2)[C@H](CC(C)C)C(=O)NCCC(C)C C34791210
CCN1C(=C([C@H](NC1=S)c2ccc(cc2)NS(=O)(=O)c3c(cc(cc3C)C)C)C(=O)OCC(C)C)C C35304172
Cc1ccccc1C(=O)N[C@@H]2CCCC[C@H]2NC(=O)C3CCN(CC3)S(=O)(=O)c4ccc(cc4)[N+](=O)[O-] C35955578
CCCNC(=O)N1CCN(C[C@H]1C)CC2=C([C@@H](NC(=O)N2CC)c3cc(cc(c3)OC)OC)C(=O)OCC C36017140
CC[C@@H](C)OC(=O)C1=C(NC2=C([C@H]1c3ccc(c(c3)OCC)O)C(=O)C[C@@H](C2)c4ccc(c(c4)OC)OC)C C00976960
CCCCCCN([C@@H](c1cc(ccc1Cl)[N+](=O)[O-])C(=O)NC2CCCCC2)C(=O)c3c(cccc3O)O C36514586
CCCCC(=O)N(c1ccccc1Cl)[C@H](c2ccc(cc2)O)C(=O)NCS(=O)(=O)c3ccc(cc3)C C36550647
Cc1ccc(o1)CN([C@@H](c2ccc(c(c2)OC)O)C(=O)NC(C)(C)CC(C)(C)C)C(=O)c3ccccc3OC C36555744
CCCN([C@@H](c1ccc(cc1C)C)C(=O)NCS(=O)(=O)c2ccc(cc2)C)C(=O)c3c(cccc3O)O C36570942
CC(C)(C)CC(C)(C)NC(=O)[C@H](c1ccc(cc1)O)N(C(=O)c2cc(cc(c2)[N+](=O)[O-])[N+](=O)[O-])C(C)(C)C C36583688
Cc1ccc(cc1)S(=O)(=O)CNC(=O)[C@H](c2ccccc2C)N(C(=O)c3cccc(c3O)O)C(C)(C)C C36586932
Cc1ccc(cc1)[C@H](C(=O)NCS(=O)(=O)c2ccc(cc2)C)N(C(=O)c3cccc(c3O)O)C(C)(C)C C36587102
Cc1ccccc1[C@H](C(=O)NC(C)(C)CC(C)(C)C)N(Cc2ccc(o2)C)C(=O)CNC(=O)c3ccccc3 C36600909
Cc1ccccc1OCC(=O)Oc2ccc3c(c2)OC(=C([C@H]3c4ccc(c(c4)OC)OCCC(C)C)C#N)N C38660366
CC(C)CCOc1ccc(cc1OC)[C@H]2c3ccc(cc3OC(=C2C#N)N)OC(=O)Cc4ccc(cc4)OC C38660413
CCc1ccc2=[NH+]C(=O)[C@H](C=c2c1)[C@@H]([C@@H]3N=NNN3C(C)(C)C)[NH+](Cc4ccc(cc4)OC)C[C@@H]5CCCO5 C39710552
CCOc1ccc(cc1)[C@H]2c3c(n[nH]c3C(=O)N2CCc4ccc(c(c4)OC)OC)c5c(cc(cc5O)C)C C38704873
CCCCCOc1ccc(cc1OCC)[C@@H]2c3c(n[nH]c3C(=O)N2C[C@@H]4CCCO4)c5c(cc(cc5O)C)C C38705935
c1ccc(cc1)N(C(=O)c2ccc(cc2)[N+](=O)[O-])NC(=O)C(c3ccc(cc3)Cl)(c4ccc(cc4)Cl)O C01309857
CCOC(=O)C1=C(NC(=O)N[C@@H]1c2cc(ccc2C)C)CSc3nc4c(c5ccccc5n4CC=C)nn3 C01422893
CC1=C[C@](N(N1)C(=O)CSc2nnc(s2)SCC(=O)N3[C@](CC(=C)N3)(c4ccccc4)O)(c5ccccc5)O C01655008
COc1cc(cc(c1O)Br)/C=N/NC(=O)CSc2nc3c(c4c(s3)CCCC4)c(=O)n2c5ccccc5 C01858628
CCOc1ccc(cc1)n2c(nnc2SCC(=O)NNC(=C)c3ccc(cc3)[N+](=O)[O-])c4ccc(cc4)Cl C01874774
CCOc1cc(ccc1O)/C=N/NC(=O)CSc2nnc(n2c3ccc(cc3)OC)c4ccc(cc4)C(C)(C)C C01876218
CCOc1cccc(c1O)/C=N/NC(=O)CSc2nnc(n2c3ccccc3)c4ccc(cc4)Br C01885834
CC(C)(C)CC(C)(C)NC(=O)[C@H](c1cccc(c1)OC)N(c2ccccc2)C(=O)c3cc(ccc3O)[N+](=O)[O-] C36609337
CCCCOc1ccc(cc1OCC)[C@H]2C(=C(Nc3n2nc(n3)SCC)C)C(=O)Nc4cccc(c4C)C C54614222
CCOc1ccc(cc1)[C@H](CCC(=O)N/N=C/c2cc(c(c(c2)I)OCC)OC)O C58893046
CCC/C(=N/NC(=O)[C@@H](C)Sc1nnc(n1CC=C)CNc2ccc(cc2)I)/C C59914994
Cc1cc(nc(n1)N/C(=N/C(=O)/C=C/c2ccc(c(c2)OC)OC)/[N-]CCC3=c4ccc(cc4=[NH+]C3)OC)C C63744071
CCOc1ccc(cc1)[C@@H](c2ccc3ccc(nc3c2O)C)Nc4cccc([nH+]4)C C02834247
CCOc1cccc(c1)[C@H](c2ccc3ccc(nc3c2O)C)Nc4cccc([nH+]4)C C02095017
c1ccc(cc1)C[C@H](c2ccc3c(c2)C[NH+](CCO3)Cc4c[nH]nc4c5ccccc5)O C11788642
CC(C)(CO)[NH2+][C@@H]1CCc2c(sc3c2c(=O)n(cn3)Cc4cccc(c4)Cl)C1 C11968800
CCCCc1[nH]cc(n1)C[NH+]2CCc3c4ccccc4[nH]c3[C@@H]2c5cccc(n5)C C12195137
CCOc1cccc(c1O)C[NH2+][C@H]2CC(Cc3c2cnn3c4ccc(cc4)C)(C)C C12208610
c1ccc(cc1)C(c2ccccc2)[C@@H](c3ccc4c(c3)C[NH+](CCO4)Cc5cc[nH]n5)O C12218483
c1ccc(cc1)c2ccc(cc2)C[NH2+][C@@H]3[C@H]4CO[C@H](O4)[C@@H]([C@H]3O)Oc5ccccc5 C12483177
COc1ccc(cc1)C2(C[C@H]3CC[C@@H](C2)[NH+]3Cc4cc(c(c(c4)OC)O)CC=C)O C19553658
c1cc(cc(c1)Cl)N2CCN(CC2)c3c(cc4ccc(cc4n3)F)C[NH2+]CCCO C20455114
C[C@H](C(=O)NC(=O)NC12CC3CC(C1)CC(C3)C2)[NH+]4CCC[C@@H]4c5cccs5 C20688654
CN(C)c1ccc(cc1)[C@H](CNC(=O)NCc2ccc(cc2)Cl)[NH+]3CCCC3 C22418382
C[NH+](CC(=O)Nc1c(c(cc(c1Cl)Cl)Cl)Cl)CC(=O)NC2CC2 C26300377
CC[C@H](C)CNC(=O)[C@@H]1CSC2([NH2+]1)CCN(CC2)C(=O)[C@@H](CC)c3ccccc3 C35374687
CC[C@H](C)CNC(=O)[C@H]1CSC2([NH2+]1)CCN(CC2)C(=O)[C@@H](CC)c3ccccc3 C35374694
Cc1ccc(c(c1)C)c2csc3c2c(=O)[nH]c(n3)C[NH+](C[C@](C)(C=C)O)C4CC4 C35746421
CC(C)C[NH2+]CC(=O)/N=c/1\[nH]c(cn1c2ccc(c(c2)Cl)F)c3ccccc3 C36039577
CC(C)(C[NH+](Cc1ccccc1)Cc2[nH]c(=O)c3c4c(sc3n2)CCCCC4)O C36313610
c1ccc(c(c1)[C@@H]2CC(=N[C@H]([NH2+]2)c3cccc(c3)Cl)c4ccc5c(c4)OCO5)O C04730148
c1ccc(c(c1)[C@H]2CC(=N[C@H]([NH2+]2)c3cccc(c3)Cl)c4ccc5c(c4)OCO5)O C04730149
c1cc(cc(c1)F)[C@@H]2[NH2+][C@H](CC(=N2)c3ccc4c(c3)OCO4)c5cc(ccc5O)Br C09542249
c1ccc(c(c1)[C@@H]2CC(=N[C@@H]([NH2+]2)c3c(cccc3Cl)F)c4ccc5c(c4)OCO5)O C09543163
c1ccc(c(c1)[C@H]2[C@H](CN(N2)c3ccc(cc3)F)C[NH2+]CCC4=CN=NC4)Cl C39360242
CCOC(=O)[C@H]1C(=c2ccccc2=[NH+]1)NC(=S)Nc3ccc(cc3)Br C39360937
Cc1cc2c(cc1C)nc([nH]2)C[NH+](C)C[C@@H]3[C@@H](O[C@@H](N3)c4cc(ccc4F)F)C C39442344
CCCCCCC(=O)N1C[C@@H](C2(C1)CC[NH2+]CC2)C(=O)N[C@@H]3CCC[C@@H]([C@@H]3C)C C39637365
CCCCCCC(=O)N1C[C@H](C2(C1)CC[NH2+]CC2)C(=O)N[C@@H]3CCC[C@@H]([C@@H]3C)C C39637366
Cc1cccc(c1)CC(=O)N2C[C@@H](C3(C2)CC[NH2+]CC3)C(=O)N[C@@H](C)c4ccc(cc4)Br C39657200
c1ccc(c(c1)C(=O)N2C[C@@H](C3(C2)CC[NH2+]CC3)C(=O)NC4CCCCCCC4)C(F)(F)F C39659749
CCCC[C@@H](C)C(=O)N1C[C@H](C2(C1)CC[NH2+]CC2)C(=O)NCc3cccc(c3C)Cl C39695104
CCC[C@@H](C)C(=O)N1C[C@@H](C2(C1)CC[NH2+]CC2)C(=O)N[C@@H](C)c3ccc(cc3)CC C39695910
CCc1ccc(cc1)[C@H](C)NC(=O)[C@H]2CN(CC23CC[NH2+]CC3)C(=O)Cc4cccc(c4)C C39696313
C[C@@H]1c2c(sc([nH+]2)NCC=C)C[C@@]3([C@H]1[C@H]([C@H](CC3)[C@H](C)C(=O)N(C)CC#C)O)C C43548277
c1cc(cc(c1)O)CN(C2CC2)C(=O)NC[C@@H]3CCC[NH+](C3)Cc4cccs4 C50136990
c1cc(cc(c1)O)CN(C2CC2)C(=O)NC[C@H]3CCC[NH+](C3)Cc4cccs4 C50136991
c1ccc(c(c1)C[NH3+])Oc2c(cc(cc2Br)[N+](=O)[O-])Br C50441435
CC[C@@H](C)[C@@H]1C(=O)N(C2([NH2+]1)CCN(CC2)C(=S)Nc3ccccc3F)CC(C)C C36027918
CC(C)C[C@H]1C(=O)N(C2([NH2+]1)CCN(CC2)C(=S)Nc3ccc(cc3)F)CC(C)C C36029057
CC(C)C[C@H]1C(=O)N(C2([NH2+]1)CCN(CC2)C(=S)Nc3ccccc3F)CC(C)C C36029061
CC1CC[NH+](CC1)[C@@H](CNS(=O)(=O)NC2CCCC2)c3ccc(cc3)Cl C62362418
CC[C@@H]1NN=C(S1)NC(=O)CCC2=c3cc(ccc3=[NH+][C@H]2c4cccs4)C C63204735
CC[C@H]1NN=C(S1)NC(=O)CCC2=c3cc(ccc3=[NH+][C@H]2c4cccs4)C C63204737
C[C@@H](CC1=c2ccccc2=[NH+]C1)NC(=O)/C=C\3/CS[C@H](N3)c4cccc(c4)OC C63279912
C[C@@H](CC1=c2ccccc2=[NH+]C1)NC(=O)/C=C\3/CS[C@@H](N3)c4ccc(cc4)OC C63282090
CC1=C([C@H](NO1)c2c(cccc2Cl)F)C(=O)NCCC3=c4ccccc4=[NH+]C3 C63908294
Cc1ccccc1[C@@H]2[C@@H](CN(N2)c3ccc(cc3F)F)CN(C)Cc4[nH]c(c[nH+]4)C C64066686
c1ccc(cc1)Sc2ccccc2N3C(=O)C[C@@H](C3=O)[NH2+]CCc4c[nH]c5c4cccc5 C14671964
Cc1ccccc1C[NH+]2CCC(CC2)NC(=O)NCc3ccccc3OC(F)F C45411942
Cc1ccc(cc1C)[C@H](C)NC(=O)C[NH+]2CCC(CC2)NC(=O)CC3CCCC3 C66876896
CC(C)(C)c1ccc(cc1)CCCC(=O)N2CCC(CC2)[NH+]3CCC[C@@H]3C(=O)N C67157799
CC(C)(C)S(=O)(=O)c1cnc2nc(nn2c1N)N3CC[NH+](CC3)C(c4ccccc4)c5ccccc5 C06182677
c1ccc2c(c1)[nH]c(=O)n2C3CC[NH+](CC3)CC(=O)N[C@@H]4CCc5cc(ccc5[C@@H]4Cc6cccnc6)O C01490515
C[C@]12CC/C(=N/OCC(=O)N[C@@H](CCCC(=[NH2+])N)C(=O)OC)/C=C1CC[C@@H]3[C@@H]2CC[C@]4([C@@H]3CC[C@@]4(C#C)O)C C08762532
CCOC(=O)c1ccc(cc1)N2C(=O)[C@@H]3[C@H]([NH2+][C@]4([C@@H]3C2=O)c5ccc(c(c5NC4=O)C)Cl)CC(=O)N C08789396
CC1CC[NH+](CC1)C[C@@H](C)CNC(=O)[C@@]2(c3ccccc3NC(=O)N2c4ccc(c(c4)Cl)Cl)O C03670397
CC1(Cc2c(c(sc2C([NH2+]1)(C)C)NC(=O)CCCS(=O)(=O)c3ccc(cc3)OC)C(=O)OC)C C09911744
C[C@]12CC/C(=N/OCC(=O)N[C@H](CCCC(=[NH2+])N)C(=O)OC)/C=C1CC[C@@H]3[C@H]2CC[C@]4([C@H]3CC[C@@]4(C#C)O)C C12659320
C[C@]12CC/C(=N/OCC(=O)N[C@@H](CCCC(=[NH2+])N)C(=O)OC)/C=C1CC[C@@H]3[C@H]2CC[C@]4([C@H]3CC[C@@]4(C#C)O)C C12659322
CCC[NH+]1CCc2c(sc(c2C(=O)N)NC(=O)c3ccc(cc3)S(=O)(=O)N(C)c4ccccc4)C1 C08881247
COC(=O)[C@H](Cc1c[nH]c2c1cccc2)NC(=O)[C@@H]3CCCC[C@@H]3C(=O)N4CCN(CC4)c5cccc[nH+]5 C38732235
CCOC(=O)[C@@H]1[C@@H](SC2=C1CCC2)NC(=O)CS[C@@H]3N/C(=[NH+]\N=C\c4ccc(cc4)Cl)/N=N3 C39404348
CCOC(=O)[C@@H]1[C@H](SC2=C1CCC2)NC(=O)CS[C@@H]3N/C(=[NH+]\N=C\c4ccc(cc4)Cl)/N=N3 C39404350
CSC1=C[C@@H]2C[C@@H]3CO[P@@](=O)(N[NH+]3C[C@@H]2C=C1S(=O)(=O)Oc4ccccc4)c5ccccc5O C39467292
CS[P@]1(=O)N[NH+]2C[C@@H]3C=C(C(=C[C@@H]3C[C@@H]2CO1)c4ccccc4O)S(=O)(=O)Oc5ccccc5 C39468302
CC(C)S(=O)(=O)c1cc(ccc1N2CC[NH2+][C@H](C2)c3ccccc3O)S(=O)(=O)Oc4ccccc4 C39530905
Cc1c(c(no1)c2c(cccc2Cl)Cl)C(=O)N3C[C@@H](C4(C3)CC[NH2+]CC4)C(=O)NCCC(C)C C39601199
Cc1c(c(no1)c2c(cccc2Cl)Cl)C(=O)N3C[C@H](C4(C3)CC[NH2+]CC4)C(=O)NCCC(C)C C39601201
Cc1ccc(c(c1)C)CNC(=O)[C@@H]2CN(CC23CC[NH2+]CC3)C(=O)COc4cccc5c4oc(=O)cc5C C39607226
Cc1ccc(c(c1)C)CNC(=O)[C@H]2CN(CC23CC[NH2+]CC3)C(=O)COc4cccc5c4oc(=O)cc5C C39607228
Cc1c(c(no1)c2ccccc2Cl)C(=O)N3C[C@@H](C4(C3)CC[NH2+]CC4)C(=O)N[C@@H]5CCC[C@@H]([C@@H]5C)C C39637273
Cc1c(c(no1)c2ccccc2Cl)C(=O)N3C[C@@H](C4(C3)CC[NH2+]CC4)C(=O)N[C@H]5CCC[C@@H]([C@@H]5C)C C39637275
CCOc1ccccc1CNC(=O)[C@@H]2CN(CC23CC[NH2+]CC3)C(=O)c4cc(c(c(c4)Cl)OC)Cl C39638735
CCOc1ccccc1CNC(=O)[C@H]2CN(CC23CC[NH2+]CC3)C(=O)c4cc(c(c(c4)Cl)OC)Cl C39638736
C[C@H](CNC(=O)[C@@H]1CN(CC12CC[NH2+]CC2)C(=O)c3csc(c3OC)Cl)Oc4ccccc4Cl C39666574
Cc1cc(n(n1)C(C)(C)C)C(=O)N2C[C@H](C3(C2)CC[NH2+]CC3)C(=O)NC[C@H](C)Oc4ccccc4Cl C39666580
Cc1cccc(c1C)CNC(=O)[C@@H]2CN(CC23CC[NH2+]CC3)C(=O)COc4cccc5c4oc(=O)cc5C C39667644
CC(C)[C@@H](C(=O)N1C[C@H](C2(C1)CC[NH2+]CC2)C(=O)NC[C@@H]3c4ccccc4CCO3)Oc5ccccc5 C39669202
CCOc1ccccc1C(=O)N2C[C@@H](C3(C2)CC[NH2+]CC3)C(=O)NCc4ccccc4N5CCCCC5 C39678294
Cc1c(c(no1)c2c(cccc2Cl)F)C(=O)N3C[C@@H](C4(C3)CC[NH2+]CC4)C(=O)N[C@@H](C)C(C)(C)C C39684471
Cc1c(c(no1)c2c(cccc2Cl)F)C(=O)N3C[C@H](C4(C3)CC[NH2+]CC4)C(=O)N[C@@H](C)C(C)(C)C C39684472
CC(C)CC(=O)N1CCC(CC1)NC(=O)[C@H]2CN(CC23CC[NH2+]CC3)C(=O)c4ccc(o4)c5ccc(cc5)F C39686315
c1ccc(cc1)C[C@@H](C(=O)N2CCCCC2)NC(=O)[C@H]3CN(CC34CC[NH2+]CC4)C(=O)CCC5CCCC5 C39687255
C[C@H]1CCCC[NH+]1Cc2c(nnn2c3c(non3)N)C(=O)N/N=C\c4ccc(c(c4)Br)F C33928335
Cc1c\2c(oc1C(=O)NC3CC([NH2+]C(C3)(C)C)(C)C)CCC/C2=N\Nc4ccc(cc4[N+](=O)[O-])[N+](=O)[O-] C40814942
CC(C)C(=O)N1CCCc2c1cc(cc2)NC(=O)C(=O)NC[C@@H](c3ccc(cc3)N(C)C)[NH+]4CCCC4 C49504545
Cc1ccc2c(c1)[nH]c(n2)[C@@H](C)NC(=O)[C@@H]3CN(CC34CC[NH2+]CC4)C(=O)COc5cccc(c5)Cl C44737319
Cc1ccc2c(c1)[nH]c(n2)[C@H](C)NC(=O)[C@@H]3CN(CC34CC[NH2+]CC4)C(=O)COc5cccc(c5)Cl C44737322
Cc1ccc2c(c1)[nH]c(n2)[C@@H](C)NC(=O)[C@H]3CN(CC34CC[NH2+]CC4)C(=O)COc5cccc(c5)Cl C44737326
Cc1ccc2c(c1)[nH]c(n2)[C@H](C)NC(=O)[C@H]3CN(CC34CC[NH2+]CC4)C(=O)COc5cccc(c5)Cl C44737330
CC[C@H]([C@H]1C(=NN(C1=O)c2nc3ccccc3s2)CSc4ccc(cc4)Cl)[NH2+]CCc5c[nH]cn5 C20573353
CC(C)(C)[C@H]1CCc2c(sc(c2C#N)NC(=O)C3=CNN4C3=[NH+][C@@H](C[C@H]4C(F)(F)F)c5ccco5)C1 C12847417
C[C@@H](C(=O)NCCc1ccccc1F)NC(=O)[C@@H]2CC3=c4ccccc4=[NH+][C@H]3[C@@H]5N2C(=O)c6c5cccc6 C63383745
C[C@@H](C(=O)NCCc1ccccc1F)NC(=O)[C@@H]2CC3=c4ccccc4=[NH+][C@H]3[C@H]5N2C(=O)c6c5cccc6 C63383750
CC[C@H](C)[C@@H](C(=O)NCc1ccco1)NC(=O)[C@@H]2CC3=c4ccccc4=[NH+][C@H]3[C@@H]5N2C(=O)c6c5cccc6 C63383940
CC(=O)c1ccc(cc1)N2C(=O)[C@@H]3[C@H](N[C@]4([C@@H]3C2=O)c5ccccc5NC4=O)CC6=c7ccccc7=[NH+]C6 C63480053
CC(=O)c1ccc(cc1)N2C(=O)[C@@H]3[C@@H](N[C@]4([C@@H]3C2=O)c5ccccc5NC4=O)CC6=c7ccccc7=[NH+]C6 C63480056
c1ccc2=[NH+]CC(=c2c1)C[C@@H]3[C@@H]4[C@@H](C(=O)N(C4=O)c5cccc(c5)[N+](=O)[O-])[C@]6(N3)c7ccccc7NC6=O C63480123
CC(=O)c1ccc(cc1)N2C(=O)[C@H]3[C@H](N[C@@]4([C@@H]3C2=O)c5ccccc5NC4=O)CC6=c7ccccc7=[NH+]C6 C63480050
c1ccc2=[NH+]CC(=c2c1)C[C@@H]3[C@H]4[C@@H](C(=O)N(C4=O)c5cccc(c5)[N+](=O)[O-])[C@@]6(N3)c7ccccc7NC6=O C63480119
c1ccc2=[NH+]CC(=c2c1)C[C@H]3[C@H]4[C@@H](C(=O)N(C4=O)c5cccc(c5)[N+](=O)[O-])[C@@]6(N3)c7ccccc7NC6=O C63480122
Cc1cc(c(cc1Cl)C(C)C)OC[C@@H](C[NH+]2CCN(CC2)c3ccccc3O)O C02624218
COc1ccc(cc1OC)C2=N[C@@H]([NH2+][C@@H](C2)c3ccccc3O)c4ccc(cc4)Cl C04729384
CCCN(CCC)c1ccc(cc1)[C@H](c2ccc3cccnc3c2O)Nc4cccc[nH+]4 C02742779
Cc1cc2c(c(c(c(=O)o2)CC(=O)NC3CC([NH2+]C(C3)(C)C)(C)C)C)c4c1c(co4)C C06624321
COc1ccc(cc1)[C@@H]2[NH2+][C@@H](CC(=N2)c3ccc(cc3)OC)c4cc(ccc4O)Cl C04729298
COc1ccc(cc1)[C@H]2[NH2+][C@H](CC(=N2)c3ccc(cc3)OC)c4cc(ccc4O)Cl C04729302
Cc1cc(c2c(c1)[C@]3([C@H](C[C@H]4[NH+]3CCC4)C(=O)Nc5cc(ccc5OC)Cl)C(=O)N2)C C08876829
CC(C)[NH+]1CCc2c(sc3c2C(=N[C@@H](N3)c4ccc(o4)c5cccc(c5)Cl)O)C1 C08922872
CC(C)[NH+]1CCc2c(sc3c2C(=N[C@H](N3)c4ccc(o4)c5ccccc5Cl)O)C1 C08923116
Cc1cc(c2c(c1)[C@]3([C@H](C[C@@H]4[NH+]3CCC4)C(=O)Nc5cc(ccc5OC)Cl)C(=O)N2)C C09042191
c1cc(sc1)[C@H](c2ccc(cc2)F)NC(=O)C[NH+]3CCN(CC3)c4ccc(cc4)O C09478126
c1ccc(c(c1)C[NH+](Cc2ccco2)C[C@H](COc3ccc(cc3Cl)Cl)O)O C03425880
c1ccc(cc1)[C@@H]2C[NH+](Cc3ccccc3O2)CCNC(=O)Cc4c[nH]c5c4cccc5 C12100289
c1ccc(cc1)[C@H]2C[NH+](Cc3ccccc3O2)CCNC(=O)Cc4c[nH]c5c4cccc5 C12100290
CC1([C@H]2CC=C([C@@H]1C2)C[NH+]3CCC(CC3)[C@]4(C(=O)NC(=O)N4)CCc5ccccc5)C C12134273
c1cc(ccc1C[NH2+]C[C@@H](CO/N=C/C2=C(c3cc(ccc3OC2)Cl)Cl)O)C(F)(F)F C12369015
c1ccc(cc1)c2ccc(cc2)c3c(c[nH]n3)C[NH2+][C@H](Cn4cccn4)c5ccccc5 C12300124
Cc1c(c([nH]c1C(=O)C[NH2+][C@H](c2ccc(cc2)C3CCCCC3)C(C)C)C)C(=O)OC C13004700
Cc1c(c([nH]c1C(=O)C[NH2+][C@@H](c2ccc(cc2)C3CCCCC3)C(C)C)C)C(=O)OC C13004701
c1cc(cc(c1)C(F)(F)F)C[NH2+]CC[C@@H]2CCC(=O)N2CCc3[nH]c4ccc(cc4n3)Cl C11789816
Cc1cc(c2c(c1)[C@@]3([C@@H](C[C@H]4[NH+]3CCC4)C(=O)Nc5cc(ccc5OC)Cl)C(=O)N2)C C16027303
Cc1cc(c2c(c1)[C@@]3([C@H](C[C@H]4[NH+]3CCC4)C(=O)Nc5cc(ccc5OC)Cl)C(=O)N2)C C16027306
Cc1cc2c(cc1OC[C@H](C[NH2+]Cc3ccc(cc3Cl)Cl)O)c(cc(=O)o2)C C16284591
CCc1ccccc1NC(=O)N[C@H](CC)c2c3c(sc2n4cccc4)C[NH+](CC3)CC C20532219
C[NH+](C)[C@@H](CNC(=O)[C@@H](Cc1ccccc1)NC(=O)c2ccccc2)c3ccccc3Cl C23080442
c1ccc(cc1)[C@@H](C2CC[NH+](CC2)CC(=O)Nc3c(c4c(s3)CCCCC4)C#N)O C26117115
Cn1c2c(nc1c3ccc(cc3)F)CN(CC2)C(=O)C[C@@H](Cc4cc(ccc4F)F)[NH3+] C28956732
Cc1ccc(cc1)CCC2CC[NH+](CC2)[C@H](C)C(=O)NCC(=O)Nc3c(cccc3C)C C29168353
C=CCC[C@@H](C[NH+](Cc1ccccc1)Cc2[nH]c(=O)c3c4c(sc3n2)CCCCC4)O C35781269
CC(C)CC[NH+](Cc1[nH]c(=O)c2c3c(sc2n1)CCCC3)C[C@@H](Cc4ccccc4)O C36158708
CC(C)CC[NH+](Cc1[nH]c(=O)c2c3c(sc2n1)CCCC3)C[C@H](Cc4ccccc4)O C36158710
Cc1ccccc1c2csc3c2c(=O)[nH]c(n3)C[NH+](CCC(C)C)C[C@](C)(C=C)O C36205858
C[C@](C[NH+](Cc1ccccc1)Cc2[nH]c(=O)c3c(csc3n2)c4ccccc4F)(C=C)O C36206257
CC(C)(C)c1cc(cc(c1O)C(C)(C)C)[C@@H](c2cccnc2)[NH+]3CCN(CC3)CCO C21486607
c1ccc2=[NH+]CC(=c2c1)/C=N/NC(=O)c3cc(cc(c3O)Br)Br C39396418
c1ccc(cc1)CC2=C[C@H]3C[NH+]4[C@@H](C[C@@H]3C=C2Cl)CO[P@@](=O)(N4)c5ccccc5O C39467375
CCc1ccc(cc1)[C@H](C)NC(=O)[C@@H]2CN(CC23CC[NH2+]CC3)C(=O)C4(CCCCC4)C C39696071
CCc1ccc(cc1)[C@@H](C)NC(=O)[C@H]2CN(CC23CC[NH2+]CC3)C(=O)C4(CCCCC4)C C39696072
CCc1ccc(cc1)[C@H](C)NC(=O)[C@H]2CN(CC23CC[NH2+]CC3)C(=O)C4(CCCCC4)C C39696073
COC(=O)c1cc(cc(c1NC(=O)C[C@@H]2CCC[NH2+]2)Br)Br C42168466
C[C@H](C1CCCCC1)NC(=O)[C@H]2C[NH2+]C[C@@H]2C(=O)N(Cc3ccccc3)Cc4ccccc4 C43222853
C[C@H](C[NH+](CCC(C)C)Cc1[nH]c(=O)c2c(csc2n1)c3ccc(cc3)Cl)O C36207789
Cc1cc(ccc1c2nnc3n2cc(cc3)Sc4ccc(cc4F)F)C[NH2+]CCO C45350400
CC[C@H](C)CN1C(=O)[C@H]([NH2+]C12CCN(CC2)C(=S)Nc3ccccc3F)[C@@H](C)CC C36028033
c1ccc(cc1)/C=C/CN2C[C@H](C[C@H]2C(=O)NCc3cccnc3)[NH2+]Cc4cccc5c4cccc5 C32565517
COc1ccc(cc1)[C@H]2N/C(=C\C(=O)NCCC3=c4cc(ccc4=[NH+]C3)Cl)/CS2 C63280125
Cc1c(c(c(n1Cc2ccc(cc2Cl)F)C)C(=O)[O-])C[NH2+]CCC3=c4ccccc4=[NH+]C3 C63513789
Cc1c(c(n[nH]1)C)CCC(=O)NC[C@H](c2ccccc2Cl)C3=c4ccccc4=[NH+]C3 C63820429
c1ccc(cc1)CC(=O)NCCC(=O)NC[C@H](c2ccccc2Cl)C3=c4ccccc4=[NH+]C3 C63925999
Cc1ccc(nc1)NC(=O)c\2cc3ccc(cc3o/c2=[NH+]\c4ccc(cc4C)Cl)O C67294396
CCC[C@]1([C@H]2[C@@H]([C@@H]([NH2+]1)c3ccc(cc3)N(C)C)C(=O)N(C2=O)c4ccc(cc4)OCC)C(=O)OCC C04093204
CCOC(=O)[C@H]1CCC[NH+](C1)[C@@H](c2ccc(cc2)Cl)c3c(n4c(s3)nc(n4)c5ccco5)O C09807836
Cc1cc(c2cc(c(=O)[nH]c2c1)[C@@H](c3nnnn3Cc4ccc(cc4)OC)[NH+](C)C5CCCCC5)C C06301727
CCC[C@@H](c1nnnn1Cc2ccco2)[NH+](Cc3cc4c(cc(cc4[nH]c3=O)C)C)C5CCCC5 C13499610
CC[C@H](c1nnnn1Cc2ccco2)[NH+](CCc3ccccc3)Cc4cc5cccc(c5nc4O)C C08582673
CC[C@@H](c1nnnn1Cc2ccco2)[NH+](CCc3ccccc3)Cc4cc5cc(ccc5nc4O)C C08582650
c1ccc(cc1)CN(CCC/[NH+]=c/2\cc(oc3c2cccc3)O)C(=O)COc4ccc(cc4)[N+](=O)[O-] C22473199
c1ccc(cc1)CN(CCC/[NH+]=c/2\cc(oc3c2cccc3)O)C(=O)/C=C/c4cccc(c4)[N+](=O)[O-] C22473222
CCOC(=O)[NH+]=c1ccc-2c(cc(oc2c1)O)COC(=O)/C=C/c3ccc(c(c3)[N+](=O)[O-])Cl C24842338
CCOC(=O)[NH+]=c1ccc-2c(cc(oc2c1)O)CSc3nncn3c4ccc(cc4C)C C24845284
CCOC(=O)[NH+]=c1ccc-2c(cc(oc2c1)O)COC(=O)c3c(nc(s3)c4ccsc4)C C25837167
c1c(cc2c(c1[N+](=O)[O-])OCO2)/C=N/Nc3cc(nc([nH+]3)N4CCCCCC4)N5CCCCCC5 C16671401
CCCn1c(=O)c2ccccc2nc1SCc3cc(oc-4cc(=[NH+]C(=O)OCC)ccc34)O C28676116
CCOC(=O)[NH+]=c1ccc-2c(cc(oc2c1)O)COC(=O)/C=C/c3ccc(cc3)OC(F)F C28696686
CCOC(=O)[NH+]=c1ccc-2c(cc(oc2c1)O)CSc3nnc(o3)COc4cc(ccc4C)C C28872701
CC1=C[C@H]([C@@H](C[C@H]1Cc2nnc(o2)c3ccc(cc3)[N+](=O)[O-])C(C)C)C[NH2+]Cc4ccncc4 C30883363
Cc1ccc(cc1NC(=O)[C@H]2CCC[NH+](C2)Cc3nc(no3)c4ccc(cc4Cl)Cl)[N+](=O)[O-] C31055092
CCOc1ccc(cc1[N+](=O)[O-])C(=O)OCc2cc(oc-3cc(=[NH+]C(=O)OCC)ccc23)O C32516202
Cc1ccn2c(c1)[nH+]c(c2NC(C)(C)C)c3ccc(cc3)OC(=O)c4ccc(c(c4)[N+](=O)[O-])Cl C33778359
COc1ccc(c(c1)/C=C/2\CCCC3=C2[NH+]=C4N=NNN4[C@@H]3c5cc(ccc5OC)OC)OC C20754642
COc1ccc(c(c1)/C=C/2\CCCC3=C2[NH+]=C4N=NNN4[C@H]3c5cc(ccc5OC)OC)OC C20754646
CCCCn1c(nnc1SCc2cc(oc-3c/c(=[NH+]\C(=O)C)/ccc23)O)c4ccc(cc4)OC C36202088
c1ccc(c(c1)OC2=CN=[NH+][C@H]2c3ccc(cc3O)OCc4ccc(cc4)[N+](=O)[O-])Br C38669072
COC(=O)c1ccc(cc1)OC2=CN=[NH+][C@H]2c3ccc(cc3O)OCc4ccc(cc4)[N+](=O)[O-] C38677382
CCc1ccc2c(c1)sc(n2)N3CC[NH+](CC3)CCNC(=O)/C=C\c4ccc(cc4)[N+](=O)[O-] C38772575
CC(C)COc1c(cc(cc1Cl)C(=O)OCc2cc(oc-3c/c(=[NH+]\C(=O)C)/ccc23)O)OC C39574461
CCOc1ccc2=[NH+]C(=O)[C@@H](C=c2c1)[C@@H]([C@@H]3N=NNN3C(C)(C)C)N4CCCc5c4cccc5 C39711528
COc1ccc2=[NH+][C@@H]([NH+]=c2c1)/C(=C/c3ccc(c(c3)OC)OCc4ccc(cc4)C(=O)[O-])/C#N C39934909
CCN(c1cccc2c1cccc2)c3c(c(ncn3)Nc4cccc5c4ccc([nH+]5)C)[N+](=O)[O-] C40589426
Cc1ccc2c([nH+]1)cccc2Nc3c(c(ncn3)N(Cc4ccccc4)c5ccccn5)[N+](=O)[O-] C40660700
CC[NH+]1CCN(CC1)C(=O)c2c(c\3c(o2)CCC/C3=N\Nc4ccc(cc4[N+](=O)[O-])[N+](=O)[O-])C C40814889
CCOC(=O)/[NH+]=c\1/ccc-2c(cc(oc2c1)O)COC(=O)c3c4ccccc4nc5c3CCC5 C45246583
C[NH+](Cc1cc(ccc1Cl)[N+](=O)[O-])CC(=O)N2c3ccccc3NC(=O)C[C@@H]2C(F)(F)F C46561499
Cc1ccc(c(c1C)NC(=O)C[NH+]2CCc3cc(c(cc3[C@@H]2c4ccccc4)OC)OC)[N+](=O)[O-] C13000503
Cc1ccc2c(c1)c(=O)n(c3n2c(nn3)C[NH+]4CCCC[C@H]4[C@@H](C)NC(=O)OC(C)(C)C)C C58159210
CCN(c1ccccc1)S(=O)(=O)c2ccc(c(c2)[N+](=O)[O-])NC3CC[NH+](CC3)CC(C)C C58603252
Cn1cc[nH+]c1[C@@H](c2ccccc2OC)Nc3ccc(cc3[N+](=O)[O-])S(=O)(=O)C(F)(F)F C12550716
CN(C)c1ccc(cc1)[C@@H](CNC(=O)c2ccc(c(c2)[N+](=O)[O-])OC)C3=c4ccccc4=[NH+]C3 C63230261
COC(=O)c1cc(cc(c1)[N+](=O)[O-])C(=O)NC[C@@H](c2ccccc2Cl)C3=c4ccccc4=[NH+]C3 C63234508
Cc1cc(ccc1[N+](=O)[O-])OCc2cc(ccc2OC)[C@H]3[C@@H]4C(=c5cc(ccc5=[NH+]4)OC)CCN3 C63349876
Cc1cc(ccc1[N+](=O)[O-])OCc2cc(ccc2OC)[C@@H]3[C@H]4C(=c5cc(ccc5=[NH+]4)OC)CCN3 C63349877
Cc1cc(ccc1[N+](=O)[O-])OCc2cc(ccc2OC)[C@H]3[C@H]4C(=c5cc(ccc5=[NH+]4)OC)CCN3 C63349878
COc1ccc2=[NH+][C@@H]3[C@H](NCCC3=c2c1)c4ccc(c(c4)COc5ccc(cc5)[N+](=O)[O-])OC C63349881
Cc1cc(=O)oc2c1ccc(c2C)OC(=O)[C@H](CC3=c4ccccc4=[NH+]C3)NC(=O)OC(C)(C)C C63350815
CC(C)(C)OC(=O)N[C@@H](CC1=c2ccccc2=[NH+]C1)C(=O)Oc3ccc4ccc(=O)oc4c3 C63351031
CCN(CC)c1ccc(cc1)/C=N/NC(=O)[C@@H]2C(=c3cc(ccc3=[NH+]2)[N+](=O)[O-])c4ccccc4 C63409329
CC(C)COC(=O)N[C@H](CC1=c2ccccc2=[NH+]C1)C(=O)N/N=C/c3ccc(cc3)N(C)C C63426847
C[C@@H]1C(=c2ccccc2=[NH+]1)CCNS(=O)(=O)c3ccc(cc3)Oc4ccc(cc4)[N+](=O)[O-] C63514064
CCCCOC(=O)c1ccc(cc1)N[C@@H]2/C(=N/S(=O)(=O)c3ccccc3)/N=c4ccccc4=[NH+]2 C38965286
CC[C@@H]1CCCC[NH+]1Cc2ccc(o2)CNC(=O)c3nc(no3)c4c(c5cccc(c5o4)C)C C65010141
Cc1cc(c(c(c1C)C(=O)CSc2nc(cc(n2)N)N)C)C C00418005
CC1(c2ccccc2[C@](O1)(c3ccccc3OC)NNC(=S)N)C C03130038
C=CCOc1ccccc1[C@@H]2c3c(=O)[nH]c(nc3NC4=C2C(=O)c5c4cccc5)N C04387149
c1cc(cc(c1)Oc2ccc(cc2)Cl)[C@@H]3c4ccc(cc4OC(=C3C#N)N)N C01228379
Cc1ccc(c(c1)C)C(=O)NC(=S)Nc2c(c3c(s2)CCCCC3)C(=O)N C05345720
CC(=CCc1c(cc(c2c1O[C@@H]([C@H](C2=O)O)c3ccc(cc3)O)O)O)C C01626261
c1cc(c(cc1Cl)c2ccc3c(c(sc3n2)C(=O)N)N)Cl C08783377
C/C(=N\NC(=S)N)/C1=CC[C@@H]2[C@@]1(CC[C@@H]3[C@@H]2CC[C@@H]4[C@@]3(CC[C@@H](C4)O)C)C C12659348
c1ccc(cc1)C(c2ccccc2)Sc3nc(cc(n3)N)N C06276816
Cc1ccc(c2c1[C@H]3C=CC[C@@H]3[C@@H](N2)c4ccc(cc4O)O)O C13639812
CC(C)CC(=O)Nc1ccc2c(c1)[C@@H]3C=CC[C@@H]3[C@@H](N2)c4ccc(cc4O)O C13640429
c1cc(c(cc1/C=C\c2cnc3c(nc(nc3n2)N)N)Cl)Cl C17062007
c1ccc2c(c1)cccc2NCC(=O)N/N=C/c3ccc(cc3O)O C00050584
C/C(=N\NC(=O)c1c(c(c(c(n1)Cl)Cl)N)Cl)/c2ccc(cc2)O C22226838
c1ccc2c(c1)c3ccccc3n2C[C@H](CSc4nc(cc(n4)N)N)O C31356837
Cc1c(cccc1Cl)Nc2ccc(cc2N)S(=O)(=O)NC C35339864
c1c(cc(cc1Cl)Cl)Nc2cc3c(cc2N)NC(=O)CC3 C35341350
c1cc(ccc1/C=N/NC(=O)c2c(c(c(c(n2)Cl)Cl)N)Cl)O C36280551
C[C@H]1CCc2c(sc3c2c(nc(n3)S[C@H](C(C)C)C(=O)NC(=O)N)N)C1 C36812557
C[C@H]1C[C@H](CC(C1)(C)C)Nc2cccc(c2)NS(=O)(=O)N C37130833
Cc1cc(cc(c1)NC(=O)C2=C(NC(=S)N[C@H]2c3ccc(c(c3)OC)O)C)C C13639050
CCc1ccccc1NC(=O)c2c(c\3c(o2)CC(C/C3=N\NC(=S)N)(C)C)C C39856120
c1c(cc(cc1Cl)Cl)C(=O)NC2(CCCCC2)/C(=N\O)/N C40372280
Cc1c(cccc1Cl)Nc2c(c(ncn2)NCc3ccco3)N C40701557
CC(C)(C)NNc1c(c(ncn1)Nc2cccc3c2cccc3)N C40758984
Cc1c\2c(oc1C(=O)NN)CCC/C2=N\Nc3ccc(cc3)F C40823947
Cc1cccc(c1C)NC(=O)c2c(c\3c(o2)CCC/C3=N\NC(=S)N)C C40824456
C[C@@H]1CCC[C@H]([C@@H]1C)NC(=O)NNC(=S)NC2CCCC2 C43043255
C[C@@]12CC[C@H]3[C@@H]([C@@H]1CC[C@@H]2O)CCC4=C/C(=N/NC(=S)N)/CC[C@@]34C C44460404
c1cc(c(cc1Cl)NC(=O)C2(CCCCC2)/C(=N\O)/N)Cl C44783692
c1c(cc(cc1Cl)Cl)NC(=O)C2(CCCCC2)/C(=N\O)/N C44784051
C[C@H](c1ccc(s1)Cl)NC(=O)C2(CCCCC2)/C(=N/O)/N C44786104
C[C@@H](c1ccc(cc1)Br)NC(=O)[C@@H](C(C)C)/C(=N/O)/N C44876335
C[C@H](c1ccc(cc1)Br)NC(=O)[C@H](C(C)C)/C(=N/O)/N C44876344
C[C@@H](c1cccc(c1)Br)NC(=O)[C@@H](C(C)C)/C(=N/O)/N C44877092
C[C@H](c1cccc(c1)Br)NC(=O)[C@@H](C(C)C)/C(=N/O)/N C44877098
Cc1cc(ccc1Cl)OCC(=O)Nc2c(cc3c(c2C)sc(n3)NN)C C45890271
c1ccc2c(c1)c(c[nH]2)[C@H]3c4c([nH]nc4OC(=C3C#N)N)c5ccc(cc5)Cl C47309517
c1cc(c(cc1Cl)c2nc(nc(n2)NC3CCCCC3)N)O C48523193
CC[C@@H](C1CCCCC1)Nc2ccc(cc2N)S(=O)(=O)N C52334956
CC[C@H](C1CCCCC1)NC(=O)c2c(ccc(n2)NN)Cl C52345138
CC(=O)Nc1cccc(c1)Nc2cccc(c2C(=S)N)Cl C52904351
CC\1(c2ccccc2N(/C1=C\C(=O)CSc3nc(cc(n3)N)N)C)C C36289235
C[C@@H]1CCc2c(sc3c2c(=O)[nH]c(n3)[C@H](C)Sc4nc(cc(n4)N)N)C1 C57472598
C[C@H](c1ccc(cc1)NC(=O)N)NC(=O)/C=C/C2=Cc3cc(ccc3OC2)Cl C58236644
Cc1ccc(c(c1)C)NCC(=O)NNC2=CC(CC(=C2)O)(C)C C58948337
CC1=C([C@H](NC(=S)N1)c2ccccc2O)C(=O)N/N=C/c3cccc(c3)Cl C59385151
CC1=C([C@H](NC(=O)N1)c2ccc(cc2)Cl)C(=O)N/N=C/c3ccc(cc3)O C59385498
C[C@@H](c1ccc(s1)Cl)NC(=O)c2cc3cccc(c3[nH]2)N C59972965
Cc1c(c(c(c(c1C)C)S(=O)(=O)Nc2ccc(cc2)CNC(=O)N)C)C C67124213
CCCCNc1nc2c(s1)C[C@H]3[C@]([C@@H]2CC(=O)NCc4ccco4)(CC[C@H]([C@@]3(C)CO)O)C C03841029
C[C@@]12CC[C@H]([C@@]([C@H]1Cc3c(nc(s3)NCC=C)[C@H]2CC(=O)NCc4ccc(cc4)OC)(C)CO)O C04222553
CC(C)NC(=O)O[C@@H]1CC[C@@]2([C@H]([C@]1(C)CO)CC[C@H]([C@H]2CC(=O)NCc3ccccc3OC)O)C C04236622
CC(C)NC(=O)O[C@@H]1CC[C@@]2([C@H]([C@]1(C)CO)CC[C@H]([C@H]2CC(=O)NCc3ccc(cc3)OC)O)C C04236624
COc1cccc(c1O)/C=N/NC(=O)[C@@H]2CCCN(CC2)C(=S)NN[C@H]3C[C@H]4C[C@@H]3C=C4 C01048234
CCCNC(=O)O[C@@H]1CC[C@@]2([C@H]([C@]1(C)CO)CC[C@H]([C@H]2CC(=O)NCc3cc(cc(c3)F)F)O)C C04236700
CC(C)C1CCC(CC1)C(=O)N[C@@H](C(C)C)C(=O)NCCc2ccc(cc2)S(=O)(=O)N C09195190
CC(C)[C@H](C(=O)OCC(=O)Nc1c(c2c(s1)CCCC2)C(=O)N)NC(=O)c3ccc(cc3)Cl C09612656
CC(C)[C@@H](C(=O)N/N=C/c1ccc(cc1)OCC(=O)N)NC(=O)c2ccc(c(c2)Cl)Cl C10000595
c1ccc2c(c1)c(c(s2)C(=O)NC(=S)NNC(=O)CCC(=O)Nc3ccccc3Cl)Cl C12502530
Cc1ccc(c(c1)C)NC(=O)CCC(=O)NNC(=S)NC(=O)/C=C/c2ccc(cc2)F C13977209
Cc1c(cccc1Cl)NC(=O)CCC(=O)NNC(=S)NC(=O)/C=C/c2ccc(cc2)F C13977213
Cc1cccc(c1C)NCC(=O)N(CC(C)C)c2c(n(c(=O)[nH]c2=O)Cc3ccccc3)N C15085576
Cc1c(cccc1Cl)NCC(=O)N(CC(C)C)c2c(n(c(=O)[nH]c2=O)Cc3ccccc3)N C15086747
CC(C)CN(c1c(n(c(=O)[nH]c1=O)Cc2ccccc2)N)C(=O)CNc3ccccc3Cl C16046264
C[C@H](c1ccccc1)NC(=O)CSc2nnc(n2N)N/N=C/c3ccc(cc3Cl)Cl C20527937
CC(C)CNC(=S)NNC(=O)c1cnn2c1N[C@@H](C[C@H]2C(F)(F)F)c3ccc(cc3)OC C02794401
CCc1c(c(nc(c1C#N)SCCCCSc2c(c(c(c(n2)N)C#N)CC)C#N)N)C#N C20841229
c1ccc(cc1)CNC(=O)CCSc2nnc(n2N)N/N=C/c3cccc4c3cccc4 C20912886
Cc1ccc(cc1)/C=N/Nc2nnc(n2N)SCC(=O)NCCc3ccccc3Cl C20917394
C[C@@H](c1ccccc1)NC(=O)CSc2nnc(n2N)N/N=C/c3ccc(cc3)Br C21316070
CC[C@H](C)c1ccc(cc1)NC(=O)CSc2nnc(n2N)N/N=C/c3cccc(c3Cl)Cl C21316347
c1cc2c(cc1S(=O)(=O)NCCCCCC(=O)Nc3cc(c(c(c3)Cl)N)Cl)OCCO2 C22024036
CC(C)Cn1c(c(c(=O)[nH]c1=O)N(CC(C)C)CC(=O)Nc2ccc(cc2F)Br)N C23357788
COCCNC(=O)c1c2c(sc1NC(=O)COC(=O)c3cc(ccc3N)Cl)CCCC2 C24502917
Cc1ccccc1C(=O)N[C@H](C(C)C)C(=O)NCCCc2c(c(n(n2)c3ccc(cc3)F)N)C#N C25161292
c1ccc(cc1)C[C@H](c2[nH]c3ccccc3n2)NC(=O)CCCC[C@H]4[C@@H]5[C@H](CS4)NC(=O)N5 C31044124
CC(C)(C)CC(C)(C)NC(=O)[C@H](c1c(cc(cc1O)O)O)N(Cc2ccco2)C(=O)CCl C36503309
CC(C)(C)CC(C)(C)NC(=O)[C@H](c1ccc(c(c1)OC)O)N(C)C(=O)c2cccc(c2O)O C36531515
CC(C)(C)CC(C)(C)NC(=O)[C@H](c1c(cc(cc1O)O)O)N(c2ccccc2Cl)C(=O)CCS C36545790
CCCCNC(=O)[C@@H](c1c(cc(cc1O)O)O)N(c2ccccc2Cl)C(=O)COC C36549081
CCCCNC(=O)[C@@H](c1c(cc(cc1O)O)O)N(Cc2ccc(o2)C)C(=O)c3ccc(cc3)Cl C36558774
CCCCNC(=O)[C@H](c1c(cc(cc1O)O)O)N(Cc2ccc(o2)C)C(=O)c3ccc(cc3)Cl C36558775
CCCN([C@H](c1c(cc(cc1O)O)O)C(=O)NC(C)(C)C)C(=O)/C(=C/c2ccccc2)/c3ccccc3 C36559603
CCCCNC(=O)[C@@H](c1c(cc(cc1O)O)O)N(C(=O)c2ccc(cc2)OC)C(C)(C)C C36584411
CCCCNC(=O)[C@@H](c1ccc(cc1)O)N(Cc2ccc(o2)C)C(=O)c3c(cccc3O)O C36597447
CCCCNC(=O)[C@H](c1ccccc1O)N(Cc2ccc(o2)C)C(=O)c3c(cccc3O)O C36597497
CCCCNC(=O)[C@@H](c1ccc(cc1)O)N(Cc2ccc(o2)C)C(=O)c3cccc(c3O)O C36597666
Cc1ccc(o1)CN([C@H](c2c(cc(cc2O)O)O)C(=O)NC(C)(C)C)C(=O)Cc3ccccc3 C36603234
CCOC(=O)[C@](C(F)(F)F)(Nc1c(c2c(s1)CCC2)C(=O)N)NC(=O)c3ccccc3Cl C04177310
CC(C)CCOc1ccccc1Cn2c3ccccc3nc2S[C@@H]4[C@@H]([C@@H]([C@@H]([C@@H](O4)CO)O)O)O C39915884
CCCCOc1ccc(cc1)Cn2c3ccccc3nc2S[C@H]4[C@@H]([C@@H]([C@@H]([C@@H](O4)CO)O)O)O C39915909
CC(C)CCOc1ccc(cc1)Cn2c3ccccc3nc2S[C@@H]4[C@H]([C@@H]([C@@H]([C@@H](O4)CO)O)O)O C39915914
C[C@@]1(CC[C@]2([C@@H](C1)C(C[C@@H]2NC(=O)COC)(C)C)CCC(=O)NCCc3c[nH]c4c3cccc4)O C12531545
C=CCN1[C@@H](NN[C@@H]1SCc2[nH]c(=O)c3ccccc3n2)CC(=O)Nc4ccccc4Cl C39969701
C=CCN1[C@H](NN[C@@H]1SCc2[nH]c(=O)c3ccccc3n2)CC(=O)Nc4ccccc4Cl C39969702
C[C@@]1(CC[C@@]2([C@@H](C1)C(C[C@@H]2NC(=O)COC)(C)C)CCC(=O)NCCc3c[nH]c4c3cccc4)O C43547831
C[C@]12CC[C@H]([C@@]([C@H]1Cc3c(nc(s3)NC(=O)CC(C)(C)C)[C@H]2CC(=O)NCc4ccco4)(C)CO)O C43553334
CCCCn1c(c(c(=O)[nH]c1=O)N(C2CCCC2)C(=O)CN[C@H](C)c3ccccc3Cl)N C15481855
Cc1ccc(cc1)CNC(=O)NCC(=O)NNC(=O)[C@@H](C)Oc2c(cc(cc2C)Cl)C C10403487
CCOC(=O)[C@@](C(F)(F)F)(Nc1c(c2c(s1)CCCC2)C(=O)N)NC(=O)c3ccccc3Cl C02050093
C[C@@]12CC[C@H]([C@@]([C@H]1Cc3c(nc(s3)NC(=O)OCC=C)[C@H]2CC(=O)NCc4ccccc4)(C)CO)O C04237001
CCOc1ccc(cc1)NC(=O)[C@H](C)Oc2ccc(cc2)C(=O)Nc3c(c4c(s3)C[C@H](CC4)C)C(=O)N C01785262
Cc1ccc(c(c1)NCC(=O)N(CC(C)C)c2c(n(c(=O)[nH]c2=O)Cc3ccccc3)N)C C09218315
CC(C)[C@H](C(=O)N/N=C/c1cc(ccc1OCC(=O)N)Cl)NC(=O)c2cccc(c2)Cl C10042063
C[C@@H]1CCCC[C@H]1NC(=O)CN(CCC2=CCCCC2)c3c(n(c(=O)[nH]c3=O)Cc4ccccc4)N C11338537
C[C@H]1CCc2c(sc(c2C(=O)N)NC(=S)NC(=O)/C=C/c3ccc(c(c3)OC)OC)C1 C02316484
C[C@@H](c1ccccc1)NC(=O)CSc2nnc(n2N)N/N=C/c3ccc(cc3Cl)Cl C20527938
c1ccc(cc1)C(c2ccccc2)NC(=O)CSc3nc([nH]n3)N/N=C/c4c5ccccc5ccc4O C20907608
c1ccc2c(c1)cccc2/C=N/Nc3nnc(n3N)SCC(=O)NCc4ccccc4Cl C20912242
c1ccc(cc1)CCNC(=O)CSc2nnc(n2N)N/N=C/c3cccc4c3cccc4 C20912332
C[C@H](c1ccccc1)NC(=O)CSc2nnc(n2N)N/N=C/c3cccc(c3Cl)Cl C21316433
CC[C@H](C)c1ccc(cc1)NC(=O)CSc2nnc(n2N)N/N=C(\C)/c3ccc(cc3)Br C21323041
C/C(=N\Nc1nnc(n1N)SCC(=O)Nc2ccccc2SC)/C=C/c3ccccc3 C21324279
CCOc1cc(ccc1O)/C=N/Nc2nnc(n2N)SCc3cccc(c3)Br C21326447
C[C@H](C(=O)NNC(=O)[C@H](Cc1c[nH]c2c1cccc2)NC(=O)c3cccs3)Oc4ccccc4F C21921522
CCC[C@@H](C(=O)NNC(=O)c1ccc(cc1)Br)NC(=O)NCc2ccc(cc2)F C25386081
c1ccc(cc1)OCc2nc(nc(n2)N[C@@H](C(Cl)(Cl)Cl)O)N[C@@H](C(Cl)(Cl)Cl)O C26951299
c1ccc(cc1)S(=O)(=O)NNC(=O)c2c3ccccn3c(c2N)C(=O)c4ccc(cc4)Br C27526234
CC(C)[C@H](C(=O)N/N=C\c1ccccc1OCC(=O)N)NC(=O)c2ccc(c(c2)Cl)Cl C30960754
CC(C)[C@H](C(=O)N/N=C\c1ccc(c(c1)Br)OCC(=O)N)NC(=O)c2ccc(cc2)Cl C30961358
CC(C)(C)CC(C)(C)NC(=O)[C@@H](c1c(cc(cc1O)O)O)N(c2cccc(c2)Cl)C(=O)CCS C36485503
CC(C)(C)CC(C)(C)NC(=O)[C@H](c1c(cc(cc1O)O)O)N(Cc2ccco2)C(=O)C3CCCCC3 C36494406
CC[C@H](c1ccccc1)C(=O)N(Cc2ccco2)[C@@H](c3c(cc(cc3O)O)O)C(=O)NC4CCCCC4 C36496871
CC(C)(C)CC(C)(C)NC(=O)[C@H](c1c(cc(cc1O)O)O)N(Cc2ccco2)C(=O)c3ccc(cc3)Cl C36497368
CC(C)(C)CC(C)(C)NC(=O)[C@H](c1cccc(c1)O)N(Cc2ccco2)C(=O)c3c(cccc3O)O C36500463
CC(C)(C)CC(C)(C)NC(=O)[C@@H](c1cccc(c1)O)N(Cc2ccco2)C(=O)c3cccc(c3O)O C36500700
CC(C)(C)CC(C)(C)NC(=O)[C@@H](c1ccccc1O)N(Cc2ccco2)C(=O)c3cccc(c3O)O C36500762
C[C@H](CC(=O)N(Cc1ccco1)[C@H](c2c(cc(cc2O)O)O)C(=O)NC3CCCCC3)c4ccccc4 C36501673
CC(C)(C)CC(C)(C)NC(=O)[C@@H](c1c(cc(cc1O)O)O)N(Cc2ccco2)C(=O)c3ccccc3 C36502373
CCCCNC(=O)[C@H](c1c(cc(cc1O)O)O)N(c2ccccc2Cl)C(=O)Cc3ccccc3C C36541505
CCCCNC(=O)[C@H](c1c(cc(cc1O)O)O)N(c2ccccc2Cl)C(=O)c3ccc(cc3)OC C36543704
CC[C@H](c1ccccc1)C(=O)N(Cc2ccc(o2)C)[C@@H](c3c(cc(cc3O)O)O)C(=O)NC(C)(C)C C36558423
CC[C@H](c1ccccc1)C(=O)N(Cc2ccc(o2)C)[C@H](c3c(cc(cc3O)O)O)C(=O)NC4CCCCC4 C36558429
CCCN([C@@H](c1c(cc(cc1O)O)O)C(=O)NC(C)(C)CC(C)(C)C)C(=O)C2CCCCC2 C36560525
CCCCNC(=O)[C@H](c1c(cc(cc1O)O)O)N(C(=O)c2ccc(cc2)OC)C(C)(C)C C36584412
Cc1ccc(o1)CN([C@H](c2ccc(cc2)O)C(=O)NC(C)(C)CC(C)(C)C)C(=O)c3c(cccc3O)O C36597445
Cc1ccc(o1)CN([C@H](c2c(cc(cc2O)O)O)C(=O)NC(C)(C)C)C(=O)C[C@@H](C)c3ccccc3 C36598523
Cc1ccc(o1)CN([C@@H](c2c(cc(cc2O)O)O)C(=O)NC3CCCCC3)C(=O)C[C@@H](C)c4ccccc4 C36598526
CCCCNC(=O)[C@@H](c1c(cc(cc1O)O)O)N(Cc2ccc(o2)C)C(=O)c3ccccc3Cl C36602547
Cc1ccc(o1)CN([C@H](c2c(cc(cc2O)O)O)C(=O)NC(C)(C)CC(C)(C)C)C(=O)c3ccc(cc3)F C36602766
CCCCNC(=O)[C@@H](c1c(cc(cc1O)O)O)N(Cc2ccc(o2)C)C(=O)c3ccc(cc3)F C36602767
c1ccc(cc1)Nc2ccc(cc2)N/N=C\3/c4ccccc4C=C(C3=O)C(=O)N(CCO)CCO C38636329
CC(C)(C)c1ccc(cc1)OCCCn2c3ccccc3nc2S[C@@H]4[C@@H]([C@@H]([C@@H]([C@@H](O4)CO)O)O)O C39916020
CC(C)(C)c1ccc(cc1)OCCCn2c3ccccc3nc2S[C@H]4[C@@H]([C@@H]([C@@H]([C@@H](O4)CO)O)O)O C39916021
CCCCn1c(c(c(=O)[nH]c1=O)N(C)CC(=O)N[C@H](C)c2ccc(cc2Cl)Cl)N C45728003
Cc1c(cccc1F)NC(=O)CSc2nc([nH]n2)N/N=C/c3cccc(c3O)CC=C C58998311
c1cc(cc(c1)Cl)CNC(=O)CSc2nc([nH]n2)N/N=C/c3cc(ccc3O)Cl C59018609
CCCCNC(=O)CSc1nc([nH]n1)N/N=C/c2cc(cc(c2O)Br)Br C59819176
CCCC[C@]1(C(=O)N(C(=O)N1)CC(=O)Nc2c(c3c(s2)CCCC3)C(=O)N)c4ccccc4 C60386549
CC[NH+](CC)Cc1cc(ccc1O)NC[C@@H](Cn2cnc3cc(c(cc3c2=O)Cl)Cl)O C04517555
CC[NH+](CC)Cc1cc(ccc1O)NC[C@H](Cn2cnc3cc(c(cc3c2=O)Cl)Cl)O C04517557
C[C@H](c1ccc(cc1)S(=O)(=O)N)Nc2c3c4c(sc3nc(n2)C[NH+]5CCCCC5)CCCC4 C03448814
Cc1cc(c(c(c1)C)/C=N/NC(=O)c2c(n(nn2)c3c(non3)N)C[NH+](C)C4CCCCC4)C C09497593
CC[NH+]1CCC[C@@H]1CNC(=O)[C@@]2(c3cc(ccc3NC(=O)N2c4ccc(cc4)Cl)Br)O C03670520
c1c(cc(c2c1C[C@@H](O2)CNC(=O)C3(CCCCC3)[NH+]4CCCCC4)F)c5cc(cnc5)C(=O)N C12167594
C[C@H](CCc1ccccc1)n2c(=O)c(c([nH]c2=O)O)[C@H]3c4c(c5cc(ccc5[nH]4)OC)CC[NH2+]3 C12888755
CCCCn1c(c(c(=O)[nH]c1=O)N(C2CCCC2)C(=O)C[NH+](C)Cc3ccc4ccccc4c3)N C15482227
CCN(c1c(n(c(=O)[nH]c1=O)Cc2ccccc2)N)C(=O)C[NH+](C)C(c3ccccc3)c4ccccc4 C16513746
C/C(=N\Nc1[nH]nc(n1)SCC(=O)NC2CC([NH2+]C(C2)(C)C)(C)C)/c3ccc(cc3)Br C20835394
CC1(CC(CC([NH2+]1)(C)C)NC(=O)CSc2nc([nH]n2)N/N=C/c3c4ccccc4ccc3O)C C20907760
C[C@H](c1ccc(cc1Cl)Cl)[NH2+]CC(=O)NN2C(=O)[C@@](NC2=O)(C)CCc3ccccc3 C24808747
C[C@H]1CCCC[C@@H]1NC(=O)NC(=O)C[NH+](Cc2ccc(cc2)C(=O)NCC(F)(F)F)C3CC3 C29698331
C[C@H]1CCCC[C@H]1NC(=O)NC(=O)C[NH+](Cc2ccc(cc2)C(=O)NCC(F)(F)F)C3CC3 C29698341
CC[C@H](C)NC(=O)c1ccc(c(c1)NS(=O)(=O)c2ccc(cc2)CC(C)C)N3CC[NH2+]CC3 C33033992
CCCCCCc1cc2cc(/c(=[NH+]/c3c(c4c(s3)CCCC4)C(=O)N)/oc2cc1O)C(=O)N C04177575
CCOC(=O)c1c2cc(c(cc2n(c1CSC(=[NH2+])N)c3ccccc3)Br)OC(=O)C C08453906
c1cc(sc1)S(=O)(=O)Nc2ccc(cc2)C(=O)NNC3=c4cc(ccc4=[NH+]C3=O)Cl C02646421
c1cc(oc1)[C@H]2C[C@@H](N3[C@@H]([NH2+]2)[C@@H](CN3)C(=O)NCc4cc5cc(ccc5[nH]4)Cl)C(F)(F)F C39237426
CC(=O)N[C@@H]1c2cc(c[nH+]c2N([C@@H]1C(=O)OC)CCc3c[nH]c4c3cccc4)NC[C@@H]5CCC=CC5 C39344835
C[C@H]1[C@@H](N[C@@H](O1)c2ccccc2NS(=O)(=O)C)C[NH+](C)[C@@H](C)CCc3c[nH]c4c3cccc4 C39442912
Cc1cc([nH+]c2c1c(c(s2)C(=O)OCC(=O)N[C@@H](c3ccc4c(c3)OCCO4)C(C)C)N)C C39518102
c1ccc(cc1)c2ccc(cc2)[C@H](C[N-]S(=O)(=O)Oc3ccccc3)[NH+]4CC[NH2+][C@@H](C4)c5ccccc5O C39533661
CONC[C@H](c1ccc(cc1)c2ccccc2O)N3CC[NH2+][C@@H](C3)S(=O)(=O)Oc4ccccc4 C39534190
c1ccc(cc1)OS(=O)(=O)c2ccc(cc2)[C@H](CNO)N3CC[NH2+][C@@H](C3)c4ccccc4O C39534240
CC(C)[C@H](C(=O)N1C[C@H](C2(C1)CC[NH2+]CC2)C(=O)NCCc3c[nH]c4c3cccc4)Oc5ccccc5 C39597922
CCCC[C@H](C)C(=O)N1C[C@@H](C2(C1)CC[NH2+]CC2)C(=O)NCCc3c[nH]c4c3cc(cc4)OC C39599334
c1ccc2c(c1)cc([nH]2)CNC(=O)[C@@H]3CN(CC34CC[NH2+]CC4)C(=O)c5ccc(o5)c6ccc(cc6)F C39671570
C[C@@H](C(=O)N1C[C@@H](C2(C1)CC[NH2+]CC2)C(=O)NCCc3c[nH]c4c3cc(cc4)Cl)Oc5ccccc5 C39676428
C[C@@H](C(=O)N1C[C@H](C2(C1)CC[NH2+]CC2)C(=O)NCCc3c[nH]c4c3cc(cc4)Cl)Oc5ccccc5 C39676430
Cc1cccc2c1[nH]cc2CCNC(=O)[C@H]3CN(CC34CC[NH2+]CC4)C(=O)[C@H]5C=C(O[C@@H]5C(F)(F)F)C C39684208
c1ccc(cc1)[C@H]2NN[C@@H](N2c3ccccc3)SCC(=O)N/N=C/C4=c5ccccc5=[NH+]C4 C39769746
COc1ccc(cc1OC)[C@@H]2NN[C@@H](N2c3ccccc3)SCC(=O)N/N=C/C4=c5ccccc5=[NH+]C4 C39923395
C[C@H]1CCCC[NH+]1Cc2c(nnn2c3c(non3)N)C(=O)N/N=C\c4c(cccc4Cl)Cl C33928331
C[C@@H]1CCCC[NH+]1Cc2c(nnn2c3c(non3)N)C(=O)N/N=C\c4cccc(c4Cl)Cl C33893562
c1cc(ncc1Br)Nc2c(c(nc[nH+]2)Nc3c(cc(cn3)C(F)(F)F)Cl)N C40780043
Cc1c\2c(oc1C(=O)Oc3ccc(c4c3nccc4)Br)CCC/C2=N\NC(=[NH2+])N C40825002
c1ccc(cc1)COC(=O)[C@H](Cc2c[nH]c3c2cccc3)NC(=O)c4csc(n4)[C@@H]5CCC[NH2+]5 C43227030
CCCCCCC(=O)N1C[C@@H](C2(C1)CC[NH2+]CC2)C(=O)NCCc3c([nH]c4c3cc(cc4)C#N)C C44714569
Cc1cc(ccc1Cl)n2c(=[NH2+])c3c(n[nH]c3nc2SCC(=O)NCCC4=CCCCC4)C C15890467
Cc1ccc2c(c1)[nH]c(n2)[C@H](C)NC(=O)[C@H]3CN(CC34CC[NH2+]CC4)C(=O)[C@@H](C(C)C)Oc5ccccc5 C44737551
c1cc(cc(c1)Br)[C@H](c2c(n3c(s2)nc(n3)c4ccco4)O)[NH+]5CCC(CC5)C(=O)N C09807988
C[C@@H]1CCc2c(sc(c2C(=O)N)NC(=O)C3=CC4=[NH+][C@@H](C[C@H](N4N3)C(F)(F)F)c5ccco5)C1 C13450496
C[C@H](C(=O)Nc1ccc(cc1)NC(=O)C)S[C@H]2NN=C(N2c3ccccc3)C4=c5ccccc5=[NH+]C4 C39933412
c1cc2=[NH+]CC(=c2cc1Cl)CCN3C[C@H](CC3=O)C(=O)N[C@@H]4NN[C@@H](S4)C5CCCCC5 C63557057
C[C@@H](CC1=c2ccccc2=[NH+]C1)NC(=O)CNC(=O)c3ccc4c(c3)S[C@@H](N4)n5cccc5 C63948425
C[C@H](CC1=c2ccccc2=[NH+]C1)NC(=O)CNC(=O)c3ccc4c(c3)S[C@H](N4)n5cccc5 C63948437
COc1cc(cc(c1)OC)CCC2CCN(CC2)C(=O)[C@@H](CC3=c4ccccc4=[NH+]C3)NC(=O)N C64179070
COc1ccc(cc1)C(=O)N[C@@H]2NC3=C(CCC[C@@H]3S2)C(=O)NCCC4=c5ccccc5=[NH+]C4 C64375482
COc1ccc(cc1)C(=O)N[C@H]2NC3=C(CCC[C@H]3S2)C(=O)NCCC4=c5ccccc5=[NH+]C4 C64375491
c1cc(cc(c1)O)[C@H]2[C@H]([C@@](NC(=S)N2)(C(F)(F)F)O)C(=O)c3cccs3 C04387918
C[C@H]1CCc2c(sc(c2C(=O)N)NC(=S)NC(=O)c3cccs3)C1 C02316374
CC[C@@H](C)Sc1[nH]c(=O)c(c(n1)N)NC(=O)c2ccc(cc2)C C05081698
CC(C)(c1ccccc1)c2ccc(cc2)OCc3nc(nc(n3)N)N C08222206
C[C@H](c1ccc2c3cc(ccc3[nH]c2c1)Cl)C(=O)NC[C@@H](CO)O C09476750
C[C@@]1(Cc2c(c(n[nH]2)O)[C@@H]([C@@H]1C(=O)Nc3ccccc3)c4ccccc4)O C12402452
C[C@]1(Cc2c(c(n[nH]2)O)[C@@H]([C@@H]1C(=O)Nc3ccccc3)c4ccccc4)O C12402453
C[C@@]1(Cc2c(c(n[nH]2)O)[C@H]([C@@H]1C(=O)Nc3ccccc3)c4ccccc4)O C12402454
C[C@H](C(=O)NC(=O)N)Nc1ccccc1Oc2ccccc2Cl C12515202
c1c(cc(c2c1COCO2)CSc3nc(cc(n3)N)N)Cl C06831842
Cc1ccc(o1)c2cc(nc3c2c(c(s3)C(=O)N)N)C(F)(F)F C15932702
c1c(cc(c(c1Br)O)Br)/C=C(\C#N)/c2c(c([nH]n2)N)C#N C16383261
CC(C)[C@@H](C(=O)Nc1cc(c(c(c1)Cl)N)Cl)NC(=O)c2ccco2 C21866574
c1cc(c(cc1Cl)C(F)(F)F)NC(=O)CSc2[nH]c(=O)cc(n2)N C05642271
c1ccc(cc1)[C@H](C(=O)N)OC(=O)c2c(c(c(c(n2)Cl)Cl)N)Cl C25283042
c1ccc(c(c1)NN)S(=O)(=O)Nc2c(cc(cc2Br)F)F C35354815
C[C@@H]1CCc2c(sc3c2c(nc(n3)S[C@H](C)C(=O)N)N)C1 C36812552
C[C@H](c1ccccc1Cl)Nc2cccc(c2)NS(=O)(=O)N C37130804
c1ccc(cc1)[C@H]2c3c([nH]c(nc3=O)N)NC4=C2C(=O)c5c4cccc5 C04384802
c1c(cc(c(c1)O)O)/C=C/2\C(=O)/C(=C\c3cc(c(cc3)O)O)/CCC2 C17218907
C/C(=C/C(=O)NC(C)(C)C)/NNC(=O)c1cc(ccc1O)Cl C04904452
c1ccc2c(c1)c3c([nH]2)[C@H](NCC3)[C@@H]4[C@@H](N[C@@H](N(C4=O)c5ccccc5F)S)O C38959924
C[C@@H](c1ccccc1Br)NS(=O)(=O)c2ccc(c(c2)N)O C40316713
CCC[C@H](/C(=N/O)/N)NC(=O)c1cc(ccc1Cl)Br C40370750
CCC(CC)(/C(=N/O)/N)NC(=O)c1cccc(c1)I C40370985
CC1CCC(CC1)(/C(=N/O)/N)NC(=O)c2ccccc2I C40372524
CC[C@@H](/C(=N/O)/N)NS(=O)(=O)c1c(cc(cc1Cl)Br)Cl C40376766
c1cc(c(c(c1)Cl)Cl)[C@@H]2c3c(nc(=S)[nH]c3NC4=C2C(=O)CCC4)N C08512498
Cc1ccc(cc1)[C@@H]2c3c(nc(=S)[nH]c3NC4=C2C(=O)CC(C4)(C)C)N C08507520
Cc1ccc(c(c1)C)NC(=O)COc2cccc3c2nc(cc3)NN C41671491
CC(C)(C)OC(=O)N1CC[C@H](C1)Oc2c(cc(cc2N)C(F)(F)F)N C44713528
C[C@@H](c1ccc(cc1)Br)NC(=O)C2(CCCC2)/C(=N/O)/N C44786297
CCC[C@H](/C(=N/O)/N)C(=O)Nc1ccc(cc1Br)C C44862445
CC(C)[C@@H](/C(=N/O)/N)C(=O)NCc1ccc(cc1)Br C44865054
CCC[C@@H](C(=O)Nc1ccc(cc1C)I)NC(=O)N C49104151
CC[C@H]1CCCC[C@@H]1NS(=O)(=O)c2cc(cnc2NN)Br C49122891
C[C@@H](c1ccc(s1)Cl)Nc2ccc(cc2N)S(=O)(=O)NC C49127900
C[C@H](c1ccc(s1)Cl)NS(=O)(=O)c2cc(cnc2NN)Br C49147403
c1cc(c(cc1N)N)c2nnnn2c3ccc(cc3Br)Br C49185990
C[C@@H](c1ccc(cc1)Br)NS(=O)(=O)c2ccccc2NN C49527054
C[C@]1\2CC[C@H]3[C@@H]([C@@H]1CC/C2=N\NC(=O)N)CC=C4[C@@]3(CC[C@@H](C4)O)C C33939211
CCC1(C(=O)N(c2c(cccc2O1)N)Cc3ccc(cc3)N)CC C58006103
Cc1c2c(n(n1)c3ccccc3)OC(=C([C@@H]2c4ccc5ccccc5c4)C(=O)N)N C58903580
c1ccc(c(c1)C(=O)NNC2=C(CCCCC2)C(=O)C(F)(F)F)N C59489004
c1cc(ccc1C[NH3+])C(=O)Nc2ccc(cc2C(=O)[O-])I C62824471
C[C@H](CC(=O)Nc1ccc(cc1C(=O)[O-])I)[NH3+] C62824508
C[C@@](C1CC1)(C(=O)Nc2ccc(cc2C(=O)[O-])I)[NH3+] C62824522
CC(C)NC(=O)NNC(=O)c1c(c2cc(ccc2[nH]1)Cl)Cl C63269082
CCC[C@@H](C(=O)Nc1cc(ccc1Cl)Br)NC(=O)N C66677855
c1cc(ccc1[C@@H](C(=O)N)NNC(=O)c2cc3c(s2)CCCCC3)F C66938957
c1ccc(cc1)C(=O)[C@H]2[C@@H](NC(=O)N[C@@]2(C(F)(F)F)O)c3ccc(cc3)O C04183832
c1ccc(cc1)C(=O)[C@H]2[C@H](NC(=O)N[C@@]2(C(F)(F)F)O)c3ccc(cc3)O C04183834
Cc1c2c([nH]n1)OC(=C([C@H]2c3c4ccccc4ccc3O)C#N)N C04237608
CCCSc1c(nc2c(n1)c(nc(n2)c3ccccc3)N)N C01563394
Cc1c(nc2c(nc(nc2n1)N)N)Sc3ccc(cc3)Cl C01563400
c1ccc(cc1)C(=O)[C@H]2[C@@H](NC(=O)N[C@]2(C(F)(F)F)O)c3ccc(cc3)O C00715269
CCCCc1c2c(n[nH]1)OC(=C([C@@H]2c3ccc(cc3)O)C#N)N C06264714
Cc1c(c([nH]c1C(=O)Nc2c(c3c(s2)C[C@H](CC3)C)C(=O)N)C)C(=O)C C06937807
Cc1cccc2c1nc(cc2C)SCc3nc(nc(n3)N)N C07183336
CCCOc1ccc(cc1)[C@H]2c3ccc(cc3OC(=C2C#N)N)N C08846190
CCc1cc(c(c(c1)CC)C2C(=C(OC(=C2C#N)N)N)C#N)CC C12320956
Cc1cc(c2c(c1)[C@](C(=O)N2)(c3c(nc(s3)N)c4ccccc4)O)C C12623902
C1C2CC3CC1CC(C2)C34C[C@@](N(N4)C(=O)N)(C(F)(F)F)O C15202298
CC1=C([C@@H](NC(=S)N1)c2ccc(cc2)OCC(C)C)C(=O)N C04574726
CNS(=O)(=O)c1ccc(c(c1)N)Nc2ccc(cc2F)F C35339968
c1ccc(c(c1)NN)S(=O)(=O)Nc2cccc(c2F)Cl C35354713
C[C@H]1[C@@H]([C@@H](O[C@@H]1c2ccc(c(c2)O)O)c3ccc(c(c3)O)O)C C35465232
COc1ccc(cc1)c2c3ccc(cc3c(=O)n(c2N)C4CC4)N C35955479
COc1ccc(cc1)c2c3ccc(cc3c(=O)n(c2N)C[C@H]4CCCO4)N C35955485
CC(C)(C)C(=O)NC(=S)Nc1c(c2c(s1)CCC2)C(=O)N C00462563
[H]/N=C/1\C(=N\Nc2c(cc(cc2Cl)Cl)Cl)\C(=NN1c3ccccc3)N C25174938
CC1([C@@](N([C@@H]([N-]1)C(=O)c2ccccc2)O)(c3ccccc3)[NH3+])C C38803819
CC1=C[C@H](N=N1)[C@H]2NN[C@@H](N2N)SCc3ccc(cc3)Br C38995127
CCC[C@@H](/C(=N/O)/N)NC(=O)c1cc2c(s1)CCCCC2 C40370657
c1cc(c(c(c1)Cl)C(=O)NC2(CCCCC2)/C(=N\O)/N)F C40372307
CCC1CCC(CC1)(/C(=N/O)/N)NC(=O)Cc2cccs2 C40372686
CC[C@](C)(/C(=N/O)/N)NC(=O)c1cc2c(s1)CCCCC2 C40373223
c1ccc(c(c1)[C@H]2c3c(nc(=S)[nH]c3NC4=C2C(=O)CCC4)N)Br C08515815
c1cc(c(cc1N)N)c2nnnn2c3cc(ccc3Cl)Cl C42014972
CC(C)[C@@H](c1cccs1)NC(=O)C2(CCCC2)/C(=N/O)/N C44786385
c1cc(c(cc1NS(=O)(=O)c2ccc(c(c2)N)O)F)Cl C49118055
c1ccc(c(c1)NN)S(=O)(=O)Nc2ccc(c(c2)F)Cl C49122917
CCc1c(s/c(=N\S(=O)(=O)c2ccc(c(c2)N)O)/[nH]1)C C49150059
c1cc(ccc1NN)S(=O)(=O)/N=c\2/[nH]c(cs2)C3CC3 C49238127
CC[C@@H](c1cccs1)NS(=O)(=O)c2ccc(c(c2)N)O C49528666
Cc1ccc(s1)[C@@H](C)NC(=O)c2c(ccc(n2)NN)Cl C51124077
CC[C@@H](C1CCCCC1)NC(=O)c2cc(c(nc2)NN)Cl C52345125
Cc1ccc(c(c1S(=O)(=O)NC2(CCCCC2)CO)C)N C53112823
C[C@H]1CCCC[C@H]1NC(=O)NNC(=O)c2cc(c[nH]2)Br C54094878
CC[C@H](C/C(=N/O)/N)NC(=O)c1cc2c(s1)CCCCC2 C54162966
Cc1ccc(s1)[C@@H](C)NC(=O)NNC(=O)c2cc(c[nH]2)Br C54731232
c1cc(cc(c1)N)C(=O)c2ccc3c(c2)C(=O)N(C3=O)c4cccc(c4)N C59383323
Cc1ccc2c(c1Br)C(=NNC(=O)c3ccc(cc3)N)C(=O)N2 C06614215
c1cc(c(c(c1)Cl)C(=O)N[C@H]2CCC[C@H]2/C(=N\O)/N)Cl C61886270
Cc1ccc(cc1)C(=O)N[C@@H]2C(=[NH+]N=C2[N-]c3ccc(cc3)C)N C35671239
Cc1cc(ccc1N[C@H](C)C(=O)NC(=O)N)SC(C)(C)C C58356317
CC(C)CNC(=O)NNC(=O)c1c(c2ccccc2[nH]1)Cl C65178797
CC(C)CNC(=O)NNC(=O)c1cc2cc(ccc2[nH]1)Cl C65179705
c1ccc2c(c1)CCC[C@@]2(CNC(=O)NNC(=O)c3ccc(cc3)F)O C66908200
c1ccc(cc1)[C@@H]2C[C@H]2NC(=O)NNC(=O)c3ccccc3O C67613058
C[C@@]12CC[C@H]([C@@]([C@H]1Cc3c(nc(s3)NC(=O)CC(C)(C)C)[C@H]2CC(=O)NCc4ccccc4)(C)CO)O C03841081
C[C@@H](c1ccccc1)NC(=O)C[C@@H]2c3c(sc(n3)NC(=O)c4cccs4)C[C@H]5[C@]2(CC[C@H]([C@@]5(C)CO)O)C C04222162
c1ccc(c(c1)C(=O)NNC(=S)NC[C@@H](Cc2ccc(cc2)Br)Cl)O C01808120
CC(C)(c1ccc(cc1)OC(=O)c2ccc(cc2)N)c3ccc(cc3)OC(=O)c4ccc(cc4)N C02895946
Cc1cc2c(cc(c(c2C(C)C)O)O)c(c1c3c(cc4c(c3O)cc(c(c4C(C)C)O)O)C)O C05159961
Cc1ccc(cc1)S(=O)(=O)Nc2ccc(c(c2)C([C@H](c3ccccc3)O)[C@H](c4ccccc4)O)O C08871902
C[C@H]1CCc2c(sc(c2C(=O)N)NC(=O)[C@H](CCSC)NC(=O)c3ccc(cc3Cl)Cl)C1 C13130131
C[C@@H]1CCc2c(sc(c2C(=O)N)NC(=O)[C@H](CCSC)NC(=O)c3ccc(cc3Cl)Cl)C1 C13130136
CC(C)(C)[C@H]1CCc2c(sc(c2C(=O)N)NC(=S)NC(=O)/C=C/c3ccc(cc3)OC)C1 C14271581
CC(C)c1ccc(cc1)/C=C/C(=O)NC(=S)Nc2c(c3c(s2)C[C@H](CC3)C(C)(C)C)C(=O)N C14276556
CC(C)c1ccc(cc1)/C=C/C(=O)NC(=S)Nc2c(c3c(s2)C[C@@H](CC3)C(C)(C)C)C(=O)N C14276558
CCCCc1ccc(cc1)n2c(nnc2SCc3nc(nc(n3)N)N)c4ccc(cc4)C C17540468
Cc1ccccc1C(=O)N[C@@H](C(Cl)(Cl)Cl)NC(=S)Nc2c(c3c(s2)CCCC3)C(=O)N C04177656
C=CCc1cccc(c1O)/C=N/Nc2nnc(n2N)SCc3ccc(c(c3)Cl)Cl C20527536
c1ccc2c(c1)ccc(c2/C=N/Nc3nnc(n3N)SCCC(=O)Nc4ccccc4Cl)O C20916615
Cc1ccc(cc1)/C=N/Nc2nnc(n2N)SCCC(=O)Nc3cc(ccc3Cl)Cl C20917945
CCOC(=O)c1c(c(c(s1)N)C#N)CSc2nnc(n2N)c3ccc(cc3)C(C)(C)C C21245864
c1ccc(cc1)OCC(=O)N[C@H](C(Cl)(Cl)Cl)Nc2c(c3c(s2)CCCC3)C(=O)N C00731994
C[C@H]1CCc2c(sc(c2C(=O)N)NC(=S)NC(=O)c3ccc(cc3)OCc4ccccc4)C1 C22716367
CCCSC1=Nc2c(c3c(s2)CC[C@@H](C3)C)[C@H](N1)NNC(=S)NC(=O)c4ccccc4 C26803014
Cc1ccccc1OCC(=O)N[C@H](C(Cl)(Cl)Cl)Nc2c(c3c(s2)CCCC3)C(=O)N C27016682
c1cc2c(cccc2Br)c(c1)C(=O)NC(=S)Nc3c(c4c(s3)CCCCC4)C(=O)N C32125375
CC(C)(C)CC(C)(C)NC(=O)[C@H](c1ccccc1O)N(c2cccc(c2)Cl)C(=O)c3c(cccc3O)O C36484874
CC(C)(C)CC(C)(C)NC(=O)[C@H](c1ccc(cc1)O)N(c2cccc(c2)Cl)C(=O)c3cccc(c3O)O C36485035
CC(C)(C)CC(C)(C)NC(=O)[C@H](c1c(cc(cc1O)O)O)N(C2CCCCC2)C(=O)c3cccnc3 C36491861
CCC(=O)N(C1CCCCC1)[C@@H](c2c(cc(cc2O)O)O)C(=O)NC(C)(C)CC(C)(C)C C36493124
c1ccc(cc1)Oc2ccc(cc2)/N=C(\N)/Nc3[nH]c(=O)cc(n3)CSc4nc5ccccc5s4 C09329737
c1ccc(c(c1)N([C@H](c2c(cc(cc2O)O)O)C(=O)NC3CCCCC3)C(=O)CCC4CCCCC4)Cl C36541803
CCCCNC(=O)[C@H](c1c(cc(cc1O)O)O)N(c2ccccc2Cl)C(=O)c3ccc(cc3)Cl C36543187
CC(C)(C)CC(C)(C)NC(=O)[C@@H](c1c(cc(cc1O)O)O)N(c2ccccc2Cl)C(=O)c3ccco3 C36543942
CC(C)(C)CC(C)(C)NC(=O)[C@H](c1c(cc(cc1O)O)O)N(c2ccccc2Cl)C(=O)c3ccco3 C36543943
CCCCNC(=O)[C@@H](c1c(cc(cc1O)O)O)N(c2ccccc2Cl)C(=O)c3cccc(c3)Cl C36544174
CC(C)(C)CC(C)(C)NC(=O)[C@H](c1ccc(cc1)O)N(c2ccccc2Cl)C(=O)c3c(cccc3O)O C36545159
CC(C)(C)CC(C)(C)NC(=O)[C@H](c1ccccc1O)N(c2ccccc2Cl)C(=O)c3cccc(c3O)O C36545388
CC(C)(C)CC(C)(C)NC(=O)[C@H](c1c(cc(cc1O)O)O)N(c2ccccc2Cl)C(=O)c3ccccc3 C36546532
CC(=CC(=O)N(c1ccccc1Cl)[C@H](c2c(cc(cc2O)O)O)C(=O)NC(C)(C)CC(C)(C)C)C C36546784
CCCCNC(=O)[C@H](c1c(cc(cc1O)O)O)N(c2ccccc2Cl)C(=O)C=C(C)C C36546786
CC(=CC(=O)N(c1cccc(c1)Cl)[C@H](c2c(cc(cc2O)O)O)C(=O)NC(C)(C)CC(C)(C)C)C C36551303
CC(C)(C)CC(C)(C)NC(=O)[C@@H](c1c(cc(cc1O)O)O)N(C(=O)c2ccccc2O)C(C)(C)C C36584091
CC(C)(C)CC(C)(C)NC(=O)[C@H](c1c(cc(cc1O)O)O)N(C(=O)c2c(cccc2O)O)C(C)(C)C C36586648
CC(C)(C)CC(C)(C)NC(=O)[C@H](c1c(cc(cc1O)O)O)N(C(=O)c2cccc(c2O)O)C(C)(C)C C36586918
CC(=O)O[C@H]1C[C@]2([C@@H]3CC=C4[C@@H]([C@@]3(CC[C@@]2([C@@H]1[C@@](C)(C(=O)CCC(C)(C)O)O)C)C)C[C@@H]([C@@H](C4(C)C)O)O)C C36374669
CC(=O)O[C@@H]1C[C@]2([C@@H]3CC=C4[C@@H]([C@@]3(CC[C@@]2([C@@H]1[C@@](C)(C(=O)CCC(C)(C)O)O)C)C)C[C@@H]([C@@H](C4(C)C)O)O)C C36374666
C[C@@H]1CCc2c(sc3c2c(nc(n3)SCC(=O)N(CCC(=O)N)c4ccccc4OC)N)C1 C45555378
Cc1c(cccc1Cl)NC(=S)NNC(=O)CCNC(=O)NC23CC4CC(C2)CC(C4)C3 C46772994
CC(C)(C)CC(C)(C)NC(=O)[C@@H](c1ccc(cc1)O)N(c2ccccc2)C(=O)c3cccc(c3O)O C36610270
c1ccc(cc1)OC(=O)c2cc(ccc2N)C(=O)c3ccc(c(c3)C(=O)Oc4ccccc4)N C01056041
c1ccc(c(c1)NC(=O)CCCC[C@H]2[C@@H]3[C@H](CS2)NC(=O)N3)NC45CC6CC(C4)CC(C6)C5 C60318887
Cc1ccc(cc1)SCc2cc(=O)nc([nH]2)/N=C(/N)\Nc3ccccc3Sc4ccccc4 C15978937
Cc1ccc(cc1)SCc2cc(=O)nc([nH]2)/N=C(\N)/Nc3ccccc3Sc4ccccc4 C15978937
Cc1c2c([nH]n1)OC(=C([C@@H]2c3ccc(s3)c4c(cc(cc4Cl)Cl)Cl)C#N)N C00703642
C[C@]1(CC1(Br)Br)C(=O)Nc2c(c3c(s2)C[C@H](CC3)C(C)(C)C)C(=O)N C02090099
CCOC(=O)C1=C(Nc2c(c(c(s2)C(=O)C34CC5CC(C3)CC(C5)C4)N)[C@@H]1c6cccs6)C C08965138
Cc1cc(c(cc1C)O)NC(=S)NC(=O)/C=C/c2ccc(o2)c3cc(cc(c3)Cl)Cl C09064839
c1ccc(cc1)c2c(nc(nc2C(F)(F)F)N)c3ccc(cc3O)OCc4c(cccc4Cl)F C02229824
Cc1ccc(c(c1)C)NC(=O)C2=C(NC(=S)N[C@@H]2c3ccc(cc3)OCc4ccccc4)C C01062994
c1ccc2c(c1)cccc2/C=C/C(=O)NC(=S)NNC(=O)c3ccccc3I C02551599
c1cc(ccc1COc2ccc(cc2[C@@H]3c4ccc(cc4OC(=C3C#N)N)O)Br)Cl C01421389
c1ccc(cc1)c2c(nn(c2N)c3ccccc3C(F)(F)F)CSc4[nH]c5ccccc5n4 C12654138
c1ccc(cc1)C(=O)N2c3ccccc3N[C@H]([C@H]2c4c[nH]c5c4cccc5)c6c[nH]c7c6cccc7 C02255640
Cc1c(c(c(c(c1Cl)O)C/C=C(\C)/[C@@H](C[C@@]2([C@@H](CCC(=O)[C@@H]2C)C)C)O)O)C=O C13432975
CC(C)(C)[C@H]1CCc2c(sc(c2C(=O)N)NC(=O)c3ccc(o3)c4ccc(cc4)Cl)C1 C14273309
c1ccc(cc1)CCNC(=O)c2cccc3c2N[C@@H]([C@@H]4[C@@H]3C=CC4)c5cc(ccc5O)Br C14461010
c1ccc(cc1)CCNC(=O)c2cccc3c2N[C@H]([C@@H]4[C@@H]3C=CC4)c5cc(ccc5O)Br C14461011
c1ccc(cc1)CCNC(=O)c2cccc3c2N[C@H]([C@H]4[C@@H]3C=CC4)c5cc(ccc5O)Br C14461013
C[C@@H](c1ccccc1)NC(=O)c2cccc3c2N[C@@H]([C@@H]4[C@@H]3C=CC4)c5cc(ccc5O)Br C14461038
CC(C)NS(=O)(=O)c1ccc2c(c1)[C@@H]3C=CC[C@@H]3[C@@H](N2)c4cc(cc(c4O)Cl)Cl C14467395
c1ccc(cc1)CNS(=O)(=O)c2ccc3c(c2)[C@@H]4C=CC[C@@H]4[C@@H](N3)c5ccccc5O C14474189
c1ccc(cc1)CCNS(=O)(=O)c2ccc3c(c2)[C@@H]4C=CC[C@@H]4[C@@H](N3)c5c6ccccc6ccc5O C14547756
Cc1cccc(c1NS(=O)(=O)c2ccc3c(c2)[C@H]4C=CC[C@@H]4[C@@H](N3)c5c6ccccc6ccc5O)C C14548057
Cc1cccc(c1NS(=O)(=O)c2ccc3c(c2)[C@H]4C=CC[C@H]4[C@@H](N3)c5c6ccccc6ccc5O)C C14548059
CC1(C2=CC[C@H]3[C@@]4(C[C@H](C[C@]4(CC(=O)[C@@]3([C@@H]2C[C@H](C1=O)O)C)C(C)(C)[C@H](/C=C/C(C)(C)C)O)O)C)C C19798565
c1cc(c(cc1Br)[C@@H]2[C@@H]3CC=C[C@@H]3c4c(ccc(c4N2)O)[N+](=O)[O-])O C14460876
c1cc(c(cc1Br)[C@H]2[C@@H]3CC=C[C@H]3c4cc(cc(c4N2)O)[N+](=O)[O-])O C20695901
c1ccc(cc1)CCNC(=O)c2cccc3c2N[C@H]([C@H]4[C@H]3C=CC4)c5cc(ccc5O)Br C20696085
c1ccc(cc1)CCNS(=O)(=O)c2ccc3c(c2)[C@@H]4C=CC[C@H]4[C@H](N3)c5c6ccccc6ccc5O C20751464
Cc1cccc(c1NS(=O)(=O)c2ccc3c(c2)[C@H]4C=CC[C@H]4[C@H](N3)c5c6ccccc6ccc5O)C C20751902
CCc1ccc(cc1)[C@@H]2CC3=C([C@@H](Nc4ccccc4N3)c5cc(c(c(c5)Cl)O)OCC)C(=O)C2 C21243606
CC(C)Oc1ccc(cc1)[C@H]2CC3=C([C@@H](Nc4ccccc4N3)c5cccc(c5)O)C(=O)C2 C21249275
CC1=C(c2cc(ccc2C1)Cl)[C@H]3C=C(NN3c4ccc(cc4)S(=O)(=O)N)C(F)(F)F C21986404
C[C@@H]1[C@H](CC[C@]2([C@H]1[C@H]([C@@H](CC2)[C@H](C)C(=O)NC3CCCCC3)O)C)NC(=O)C4CCCCC4 C30883716
Cc1cc(c2c(c1)c(cc(n2)S[C@H](C)C(=O)Nc3c(c(c(s3)C)C)C(=O)N)C)C C32529548
CC(C)(C)[C@H]1CCc2c(sc(c2C(=O)NCCO)NC(=O)c3ccc(cc3)Br)C1 C33702461
CC(C)(C)[C@@H]1CCc2c(sc(c2C(=O)NCCO)NC(=O)c3ccccc3Br)C1 C35110554
CC(C)c1ccc(cc1)[C@@H]2[C@@H]([C@@](NC(=O)N2)(C(F)(F)F)O)C(=O)c3ccc(cc3)Cl C35239847
c1ccc(cc1)C(=O)c2c(c(c(s2)Nc3ccccc3)S(=O)(=O)c4ccccc4)N C01004141
C[C@@H]1CCc2c(cc3c(c(sc3n2)C(=O)Nc4c(c5c(s4)CCCC5)C#N)N)C1 C39323805
c1ccc(cc1)N(c2ccccc2)Nc3c(c(ncn3)Sc4ccc(cc4)Cl)N C40723020
Cc1cc(c(cc1Br)C(C)C)OCC(=O)Nc2c(c3c(s2)CCCC3)C(=O)N C40867773
Cc1cc(c(cc1Br)C(C)C)OCC(=O)Nc2c(c3c(s2)C[C@H](CC3)C)C(=O)N C01984262
C[C@@H]1CCc2c(sc(c2C(=O)N)NC(=O)COc3ccc(cc3Br)C(C)C)C1 C01984265
CC(C)c1ccc2c(c1)CC[C@@H]3[C@@]2(CCC[C@]3(C)CNC(=O)c4coc(n4)c5ccc(cc5)N)C C43216345
c1ccc2c(c1)cccc2[C@H]3C[C@H](Nc4n3nc(n4)N)c5ccc(cc5)Br C09833527
c1ccc(c(c1)[C@@H]2c3c(n[nH]c3OC(=C2C#N)N)c4ccc(c(c4)Cl)Cl)C(F)(F)F C00985560
CC[NH+](CC)c1ccc(cc1)[C@H]2C3=C(CC(CC3=O)(C)C)Nc4ccc(cc4N2)C(=O)c5ccccc5 C08445083
CC[NH+](CC)c1ccc(cc1)[C@@H]2C3=C(C[C@H](CC3=O)c4cccc(c4)OC)Nc5ccccc5N2 C09805256
c1cc2c(cccc2O)c(c1)NC(=S)NC(=O)/C=C/c3ccc(o3)c4cccc(c4Cl)Cl C22740544
Cc1ccc(cc1)COc2ccc(cc2)[C@H]3C(=C(NC(=S)N3)C)C(=O)Nc4ccc(cc4C)C C59210836
CC[NH+](CC)c1ccc(cc1)/C=C/2\C(=O)c3ccc(c(c3O2)C[NH+]4CCC[C@H](C4)C)O C62957642
CC[NH+](CC)c1ccc(cc1)/C=C/2\C(=O)c3ccc(c(c3O2)C[NH+]4C[C@@H](C[C@@H](C4)C)C)O C62977200
CC[C@H]1CCc2c(sc(c2C(=O)N)NC(=O)COc3ccc(cc3Cl)Cl)C1 C04177299
c1ccc(c(c1)C(=O)Oc2ccc(cc2)/C=N/NC(=S)N)I C04372612
Cc1cc(c(n1c2ccc(cc2)F)C)C(=O)NNC(=C)c3ccc4c(c3)Nc5ccccc5S4 C03226725
c1ccc(c(c1)c2c(nc([nH]2)c3ccc(c(c3)O)O)c4ccc(cc4)Br)Br C02921411
Cc1ccc(cc1)C(=O)[C@@H]2[C@@H](NC(=O)N[C@@]2(C(F)(F)F)O)c3ccc(c(c3)Cl)Cl C08384573
Cc1ccc2c(c1)[nH]c(n2)CC[C@H](C)[C@@H]3CC[C@@H]4[C@@]3([C@H](C[C@@H]5[C@@H]4CC[C@H]6[C@@]5(CC[C@@H](C6)O)C)O)C C08386026
CC[C@@H]1CCc2c(sc(c2C(=O)N)NC(=O)[C@H](C)Oc3ccc(cc3Cl)Cl)C1 C00670362
c1ccc(cc1)C2=C([C@@H](NC(=S)N2)c3cc(c(c(c3)Br)O)Cl)C(=O)c4ccccc4 C00679488
C[C@@]1(CC1(Br)Br)C(=O)Nc2c(c3c(s2)C[C@@H](CC3)C(C)(C)C)C(=O)N C02090102
CC(C)(C)[C@@H]1CCc2c(sc(c2C(=O)N)NC(=O)c3ccc(o3)c4ccc(cc4)Br)C1 C08901367
COc1cc(cc(c1O)Br)[C@@H]2C3=C(C[C@H](CC3=O)c4cccs4)Nc5ccccc5N2 C01155586
c1ccc(cc1)C(=O)N2c3ccccc3N[C@H]([C@@H]2c4c[nH]c5c4cccc5)c6c[nH]c7c6cccc7 C02255641
c1ccc(cc1)CCNS(=O)(=O)c2ccc3c(c2)[C@@H]4C=CC[C@@H]4[C@@H](N3)c5ccc(cc5)O C13636572
c1ccc(cc1)CCNS(=O)(=O)c2ccc3c(c2)[C@H]4C=CC[C@H]4[C@@H](N3)c5ccc(cc5)O C13636579
c1ccc(cc1)CCC(=O)Nc2ccc3c(c2)[C@H]4C=CC[C@@H]4[C@@H](N3)c5cc(ccc5O)Br C14461335
c1ccc(cc1)CCC(=O)Nc2ccc3c(c2)[C@@H]4C=CC[C@H]4[C@@H](N3)c5cc(ccc5O)Br C14461336
c1ccc(cc1)CNS(=O)(=O)c2ccc3c(c2)[C@@H]4C=CC[C@@H]4[C@@H](N3)c5cc(cc(c5O)Cl)Cl C14467419
Cc1cc(cc(c1)NS(=O)(=O)c2ccc3c(c2)[C@H]4C=CC[C@H]4[C@@H](N3)c5c[nH]c6c5cccc6)C C14544796
c1ccc(cc1)CNS(=O)(=O)c2ccc3c(c2)[C@@H]4C=CC[C@@H]4[C@@H](N3)c5c6ccccc6ccc5O C14548020
C[C@@H](c1ccc(c(c1)F)F)NC(=O)CCNC(=O)NC23CC4CC(C2)CC(C4)C3 C15695323
COc1cc(cc(c1O)Br)[C@@H]2C(=C(NC(=S)N2)c3ccccc3)C(=O)c4ccccc4 C01126611
c1cc2c(c(c1)Br)c(c(s2)C(=O)NNC(=S)NCc3ccco3)Cl C01122052
CCCN(CCC)C(=O)c1ccc2c(c1)[C@H]3C=CC[C@@H]3[C@H](N2)c4ccc(cc4O)O C20682391
c1ccc(cc1)CCC(=O)Nc2ccc3c(c2)[C@H]4C=CC[C@H]4[C@H](N3)c5cc(ccc5O)Br C20696597
c1ccc(cc1)NS(=O)(=O)c2ccc3c(c2)[C@@H]4C=CC[C@H]4[C@H](N3)c5c6ccccc6ccc5O C20751458
CCOc1cc(cc(c1O)Cl)[C@H]2C3=C(C[C@@H](CC3=O)c4ccc(cc4)Cl)Nc5ccccc5N2 C20882114
CCOc1cc(ccc1O)[C@@H]2C3=C(C[C@H](CC3=O)c4ccc(cc4)F)Nc5ccccc5N2 C21219837
CCOc1cc(ccc1O)[C@@H]2C3=C(C[C@H](CC3=O)c4cccs4)Nc5ccccc5N2 C21221723
CC(C)c1ccc(cc1)[C@H]2[C@H]([C@](NC(=O)N2)(c3ccc(cc3)Cl)O)C(=O)C(F)(F)F C28629400
C[C@@H]1[C@H](CC[C@]2([C@H]1[C@H]([C@H](CC2)[C@H](C)C(=O)NC3CCCCC3)O)C)NC(=O)C4CCCCC4 C30883722
CSCC[C@H](c1[nH]c2ccccc2n1)NC(=O)c3cc4ccc(cc4[nH]3)Br C29975961
CC(C)c1ccc(cc1)[C@H]2[C@@H]([C@@](NC(=O)N2)(C(F)(F)F)O)C(=O)c3ccc(cc3)Cl C35239848
CC(C)(C)[C@@H]1CCC[C@H]2C1=NN([C@@]2(C(F)(F)F)O)c3nc(cs3)C(=S)N C36056961
C[C@H]1CCc2c(cc3c(c(sc3n2)C(=O)Nc4c(c5c(s4)CCCC5)C#N)N)C1 C39323807
C[C@@]12C[C@H](C[C@]1(CC(=O)[C@]3([C@@H]2CC=C4[C@@H]3C[C@@H](C(=O)C4(C)C)O)C)C(C)(C)[C@@H](/C=C/C(C)(C)C)O)O C39570934
C[C@@]1\2CC[C@@H]3c4ccc(cc4CC[C@@H]3[C@@H]1CC/C2=N\NC(=O)C(c5ccccc5)(c6ccccc6)O)O C39774287
C[C@]1\2CC[C@@H]3c4ccc(cc4CC[C@@H]3[C@@H]1CC/C2=N\NC(=O)C(c5ccccc5)(c6ccccc6)O)O C39774288
C[C@@]1\2CC[C@H]3c4ccc(cc4CC[C@@H]3[C@@H]1CC/C2=N\NC(=O)C(c5ccccc5)(c6ccccc6)O)O C39774289
CCc1cccc2c1[nH]cc2[C@H](CC(=O)N3CCC(CC3)C(=O)N)c4ccc(cc4)Cl C40385437
CC(C)c1ccc(c(c1)Br)OCC(=O)Nc2c(c3c(s2)CCC3)C(=O)N C40943065
c1c(cc(c(c1C(=O)N[C@H]2CCCC[C@@H]2O)O)I)I C51993073
c1c(cc(c(c1C(=O)N[C@H]2CCCC[C@H]2O)O)I)I C51993077
C[C@@H]1CCc2c(cc(s2)C(=O)NNC(=O)N[C@@H](C)c3ccccc3Br)C1 C09793654
C[C@H](C/N=C\1/N=C(S1)[N-]c2ccc(c(c2)Cl)F)NC3CC([NH2+]C(C3)(C)C)(C)C C21029760
C[C@]1\2CC[C@@H]3c4ccc(cc4CC[C@H]3[C@@H]1CC/C2=N\NC(=O)C(c5ccccc5)(c6ccccc6)O)O C59382666
c1cc(ccc1C(=O)N/N=C/c2cc(c(cc2O)O)Br)Br C59425703
CC(C)c1ccc(cc1)/C=C/C(=O)Nc2c(c3c(s2)C[C@@H](CC3)C(C)(C)C)C(=O)N C05384663
Cc1ccc(c(c1)C)/N=C\2/NC(=O)/C(=C/c3cc(c(c(c3O)Br)O)Br)/S2 C59459405
CCC(C)(C)[C@H]1CCc2c(sc3c2C(=N[C@H](N3)c4cc(cc(c4O)OCC)Br)O)C1 C15946260
CC(C)C[C@@H]1NN[C@@H](N1c2ccccc2)SCc3cc(=O)c4cccc(c4[nH]3)Cl C63686456
Cc1c2c(n(n1)Cc3ccccc3)OC(=C([C@H]2c4c5ccccc5ccc4O)C#N)N C00847170
CN(C)C(=O)N[C@@H](C(Cl)(Cl)Cl)NC(=S)Nc1ccccc1I C03130748
CN(C)C(=O)N[C@H](C(Cl)(Cl)Cl)NC(=S)Nc1ccccc1I C03130749
CCOc1cc(cc(c1O)Cl)[C@H]2C3=C(C[C@H](CC3=O)c4ccccc4)Nc5ccccc5N2 C01438094
Cc1c(c([nH]n1)N2C3=C([C@@H](C(=C2N)C#N)c4ccccc4)C(=O)CCC3)c5ccccc5 C04736626
Cc1ccc2c(c1)N[C@@H](C3=C(N2)CC(CC3=O)(C)C)c4cc(c(c(c4)OC)O)OC C05218486
Cc1ccc2c(c1)N[C@H](C3=C(N2)CC(CC3=O)(C)C)c4cc(c(c(c4)OC)O)OC C05218509
C[C@@H](C(=O)N/N=C/c1cc(ccc1O)Br)Nc2ccc3ccccc3c2 C01095743
CC(=CCc1cc(c(cc1O)O)[C@H]2COc3cc4c(c(c3C2=O)O)C=CC(O4)(C)C)C C01849810
C[C@H]1CCc2c(sc(c2C(=O)N)NC(=O)/C=C/c3ccc(o3)c4ccc(cc4)Cl)C1 C08832466
C[C@H]1CCc2c(sc(c2C(=O)N)NC(=O)/C=C/c3ccc(o3)c4ccc(cc4Cl)Cl)C1 C08901432
CC(C)Oc1ccc(cc1)/C=C(/C(=O)N)\NC(=O)c2ccccc2Br C12659222
c1ccc2c(c1)C3C[C@@H](C2c4c3cccc4)CNC(=O)CCc5ccc(cc5)S(=O)(=O)N C12766093
CC1(CC2=C([C@@H](c3c(nc(nc3N2)SC)N)c4ccc(cc4)N(C)C)C(=O)C1)C C04331388
CC(C)(C)c1ccc(cc1Br)C(=O)NC(=S)NNC(=O)c2ccccc2Cl C13977054
c1ccc(c(c1)/C=C/C(=O)NC(=S)NNC(=O)c2ccccc2I)Cl C13981349
CC(C)NS(=O)(=O)c1ccc2c(c1)[C@H]3C=CC[C@@H]3[C@@H](N2)c4cc(cc(c4O)Cl)Cl C14467397
Cc1cccc(c1NS(=O)(=O)c2ccc3c(c2)[C@@H]4C=CC[C@H]4[C@@H](N3)c5ccccc5O)C C14474262
c1ccc(cc1)CCNS(=O)(=O)c2ccc3c(c2)[C@H]4C=CC[C@@H]4[C@@H](N3)c5c6ccccc6ccc5O C14547757
c1ccc(cc1)CNS(=O)(=O)c2ccc3c(c2)[C@H]4C=CC[C@@H]4[C@@H](N3)c5c6ccccc6ccc5O C14548021
C[C@H]1[C@H]2[C@@H](NC(=O)[C@@]23[C@H](/C=C(/CC[C@@H]([C@@H](/C=C/C(=O)O3)O)O)\C)C=C1C)CC(C)C C14857365
c1ccc2cc(ccc2c1)C(=O)[C@H]3[C@H](NC(=O)N[C@@]3(C(F)(F)F)O)c4cccc(c4)F C15225998
CCOC(=O)c1c(c2c3c(c(nc2s1)C)[C@]4(CC[C@@H]5[C@H]([C@@H]4[C@H]3C)CC=C6[C@]5(CC[C@@H](C6)O)C)C)N C16683014
c1ccc(cc1)C(=O)[C@H]2[C@@H](NC(=O)N[C@]2(C(F)(F)F)O)c3c(cccc3Cl)F C16805348
c1cc2c(cc1C(=O)NC[C@@H]3CCCO3)[C@@H]4C=CC[C@H]4[C@H](N2)c5cc(ccc5O)Br C20696549
c1ccc(cc1)NS(=O)(=O)c2ccc3c(c2)[C@H]4C=CC[C@H]4[C@H](N3)c5c6ccccc6ccc5O C20751461
Cc1c(c(nc2c1/C(=C/c3cc(c(c(c3)Br)O)OC)/C(=C2C#N)C)N)C#N C25330437
C[C@H]1CCc2c(sc3c2c(nc(n3)S[C@H](C)c4[nH]c(=O)c5ccccc5n4)N)C1 C32945560
C[C@@H]1CCc2c(sc(c2C(=O)N)NC(=O)COc3ccc(cc3C(C)(C)C)Br)C1 C01934902
C[C@@H]1[C@@H]2[C@@H](NC(=O)[C@@]23[C@@H](/C=C(\CC[C@@H]([C@@H](/C=C/C(=O)O3)O)O)/C)C=C1C)CC(C)C C34826488
c1ccc2c(c1)cc3ccccc3c2[C@@H]4[C@H]([C@@](NC(=O)N4)(C(F)(F)F)O)C(=O)c5cccs5 C35569266
CCc1cccc2c1[nH]cc2[C@@H](CC(=O)N3CCC(CC3)C(=O)N)c4cccc(c4)F C35889255
CC(C)(C)[C@H]1CCC[C@H]2C1=NN([C@@]2(C(F)(F)F)O)c3nc(cs3)C(=S)N C36056962
c1cc(c(c(c1)Cl)Cl)/C=N/NC(=O)c2c(c(c(c(n2)Cl)Cl)N)Cl C36280567
CC(=CCc1c(=O)c2c(cc3c(c2oc1c4ccc(cc4O)O)C=CC(O3)(C)C)O)C C05195808
c1ccc(cc1)Cc2cc3c(cc2O)[C@H]4CO[P@@](=O)(NN4CC3)c5ccccc5O C39464254
c1ccc(cc1)CC2=C[C@H]3C[C@@H]4CO[P@@](=O)(N[NH+]4C[C@@H]3C=C2c5ccccc5O)[O-] C39468741
c1ccc(cc1)CC2=C[C@@H]3C[NH+]4[C@@H](C[C@@H]3C=C2c5ccccc5O)CO[P@@](=O)(N4)[O-] C39468789
CO[C@@H]1CN(CCN1)[C@@H](CNI)c2ccc(cc2)c3ccccc3O C39533997
CO[C@H]1CN(CCN1)[C@@H](CNI)c2ccc(cc2)c3ccccc3O C39533998
Cc1c\2c(oc1C(=O)N3c4ccc(cc4CC[C@@H]3C)F)CCC/C2=N\NC(=S)N C40824474
Cc1ccc(cc1)[C@@H]2c3c(nc(nc3NC4=C2C(=O)CC(C4)(C)C)SCCC(C)C)N C44973565
c1ccc(cc1)c2cn(c(n2)SCC(=O)Nc3c(cc(cc3Br)F)F)N C45344265
c1ccc(cc1)n2c(=O)c3c([nH]2)NC4=C([C@H]3c5cc(ccc5O)Br)C(=O)CCC4 C18195676
c1cc(ccc1[C@@H]2c3c([nH]n(c3=O)c4cc(ccc4Cl)Cl)NC5=C2C(=O)CCC5)O C18196386
c1cc(c(cc1[N+](=O)[O-])C(=O)Nc2cc(ccc2Br)Br)N C50708981
c1ccc(cc1)[C@H](CCC(=O)N/N=C\c2cc(cc(c2O)Br)Br)O C58886957
CCc1c(s/c(=N\S(=O)(=O)c2cc(cc(c2Br)N)Cl)/[nH]1)C C61882329
c1c(cc(c(c1C(=O)[O-])NC(=O)C[C@@H]2CCC[NH2+]2)Br)Br C62825432
CC[NH+](CC)c1ccc(cc1)/C=C\2/C(=O)c3c(cc(c(c3O2)C[NH+]4CCCC[C@@H]4C)O)C C62957635
Cc1ccc(c(c1)C)C(=O)Nc2c(c3c(s2)C[C@H](CC3)C)C(=O)N C00557941
c1ccc(cc1)NC(=S)NC2(CCCCC2)[C@H]3CCCC[C@H]3O C00267939
c1(c(c(nc(c1Cl)Cl)C(Cl)(Cl)Cl)Cl)NN C05175378
C[C@@H]([C@]1(C[C@H]2[C@@H]3CC[C@]4(C[C@@H](CC[C@]4([C@@H]3CC[C@]2(C1)C)C)O)C)O)O C13399465
CC(C)c1ccc(cc1)[C@H]2[C@@H]3CC=C[C@@H]3c4cc(ccc4N2)S(=O)(=O)N C14462620
CC(C)(C)NC(=O)c1cccc2c1N[C@@H]([C@@H]3[C@@H]2C=CC3)c4c[nH]c5c4cccc5 C14544911
CC(C)(C)NC(=O)c1cccc2c1N[C@@H]([C@H]3[C@@H]2C=CC3)c4c[nH]c5c4cccc5 C14544913
c1ccc(cc1)NC(=S)NC2(CCCCC2)[C@H]3CCCC[C@@H]3O C04333701
C[C@@H](c1cc(ccc1O)O)Nc2ccc(cc2F)Br C19908026
c1cc(c(cc1/C(=N/O)/N)F)CSc2cc(ccc2Cl)Cl C20005029
C[C@@H](c1ccc(cc1O)O)Nc2ccc(cc2Br)F C20430504
c1cc(c(cc1Br)N)NC(=O)c2cc3c(s2)CCC3 C20520867
CC(C)(C)NC(=O)c1cccc2c1N[C@@H]([C@H]3[C@H]2C=CC3)c4c[nH]c5c4cccc5 C20720333
c1ccc(c(c1)[C@H]2C3=C(C[C@@H](CC3=O)c4cccs4)Nc5ccccc5N2)O C20882203
c1ccc(c(c1)[C@H]2C3=C(C[C@@H](CC3=O)c4ccccc4Cl)Nc5ccccc5N2)O C21251451
c1ccc2c(c1)N[C@H](C3=C(N2)C[C@H](CC3=O)c4cccs4)c5cc(ccc5O)Cl C21259876
C[C@@H](c1ccc(cc1Cl)Cl)Nc2ccc(cn2)C(=S)N C21501119
C[C@@H]([C@]1(C[C@@H]2[C@@H]3CC[C@@]4(C[C@@H](CC[C@@]4([C@@H]3CC[C@@]2(C1)C)C)O)C)O)O C04264788
CC1=C([C@@H](NC(=S)N1)c2ccccc2Cl)C(=O)NC(C)(C)C C35590592
c1cc(sc1)CC(=O)Nc2c(cc(cc2Br)Br)N C36737363
c1cc(c(cc1/C(=N/O)/N)F)Sc2cc(ccc2Cl)Cl C36888059
C[C@@H](Cc1ccc(cc1)Br)NCc2ccc(cc2O)O C37000160
c1c(cc(c(c1N)S(=O)(=O)NC2CCCCCC2)Cl)Cl C37054185
C[C@@H]1CCC[C@H](C1)NS(=O)(=O)c2c(cc(cc2Cl)Cl)N C37254504
Cc1ccc(cc1C)CNc2cc3c(cc2Br)[nH]c(=O)[nH]3 C37316369
c1c(cc(c(c1N)NC(=O)CSC2CCCCC2)Cl)Cl C37685108
c1ccc(c(c1)N[C@H](c2ccc(cc2F)Br)C(=O)N)Cl C37942398
C[C@@]12CC[C@@H](C([C@@H]1CC[C@@]([C@@H]2CC[C@@](C)(C=C)O)(C)O)(C)C)O C34348857
Cc1c(cccc1N)C(=O)N[C@H](C)c2ccccc2Br C40309489
Cc1ccc(c(c1)N)OC[C@@H](c2ccc(cc2)C3CCCCC3)O C40352462
C[C@H](c1ccc(s1)Cl)Nc2c(cc3c(n2)CCC3)C(=S)N C43408831
c1cc2c(cc1N)[nH]c(n2)SCc3cc(cs3)Br C43688663
c1ccc2c(c1)c(c3ccccc3c2Sc4ccc(cc4)Cl)[C@H](CC(=O)[O-])[NH3+] C44217934
CCC[C@@H](C(=S)N)C(=O)Nc1c(cc(cc1Cl)Cl)Cl C44834401
CC[C@H]1CCCC[C@@H]1NC(=O)c2cc(ccc2Br)N C45624683
C[C@@H](c1ccc(s1)Cl)NC(=O)c2ccc(c(c2)N)Br C49126409
C[C@H](c1ccc(cc1)Br)Nc2ccc3cc(ccc3n2)N C49525148
CCCN1C(=[NH+][C@H](C1=[NH2+])c2cc(ccc2F)Br)CC C50988242
CCC1=[NH+][C@H](C(=[NH2+])N1C(C)C)c2ccc(cc2F)Br C50988348
c1ccc(c(c1)[C@H](COc2ccc(cc2Br)Cl)O)N C51327658
c1ccc(c(c1)Nc2cccc(c2C(=S)N)Cl)OC(F)F C52904519
C[C@@H]1CCC[C@H](C1)SCCC(=O)Nc2cc(ccc2N)Cl C54689872
C[C@@H]1CCC[C@H](C1)S[C@@H](C)C(=O)Nc2ccc(cc2Cl)N C54689969
C[C@@H]1CCC[C@H](C1)SCCC(=O)Nc2ccc(cc2N)Cl C54690001
c1ccc(c(c1)Cc2nc3c(c(n2)NN)CCCC3)Br C55335963
c1cc(ccc1C[C@H](C[NH3+])c2ccc(cc2)Br)C(=O)[O-] C57738288
CC(C)C1=[NH+][C@H](C(=[NH2+])N1C(C)(C)C)c2ccccc2Br C60280130
Cc1ccc2cccc(c2n1)Nc3ccc(cc3Br)N C61875057
c1ccc\2c(c1)-c3c(c(c(c(c3F)F)F)F)/C2=N\NC(=S)N C01674728
CC(C)(c1ccc(cc1)Cl)NC(=O)N[C@@H]2c3ccccc3C[C@H]2O C67470719
c1ccc2c(c1)CC[NH+](C2)CCCNC(=O)[C@H]3c4ccccc4C(=O)N([C@@H]3c5cccs5)C6CCCC6 C09433597
CCOc1cccc(c1O)[C@@H]2CC(=N[C@H]([NH2+]2)c3ccc(c(c3)Br)OC)c4ccc(cc4)Cl C09542537
COc1ccc(cc1)S[C@@H]2C[C@H]([NH+](C2)Cc3cc(ccc3F)F)C(=O)NCc4cn5ccccc5n4 C11786588
C[C@]12CCC[C@]3([C@@H]1C[C@H]4[C@@H](C2)OC(=O)[C@@H]4C[NH+]5CCC(CC5)C(c6ccccc6)(c7ccccc7)O)CO3 C12659538
CC[C@H](c1nnnn1Cc2ccc(cc2)F)[NH+](Cc3ccccc3)Cc4cc5c(ccc(c5[nH]c4=O)C)C C13065266
C[NH+](C)CCCN1[C@H](/C(=C(/c2cc3cccc(c3o2)OC)\O)/C(=O)C1=O)c4cccc(c4)Br C09070736
c1ccc(cc1)CC2CCN(CC2)C(=O)C[C@@H]3CC[NH2+]C[C@@H]3Cc4cc(on4)CSc5ccccc5 C15673510
c1cc(ccc1[C@H]2/C(=C(/c3ccc(cc3)Br)\O)/C(=O)C(=O)N2CC[NH+]4CCOCC4)Cl C09065365
CC[NH+](CC)CCCN1[C@H](/C(=C(/c2ccc3c(c2)C[C@H](O3)C)\O)/C(=O)C1=O)c4ccc(cc4)C(C)(C)C C09312699
C[C@H]1CCC=C2[C@@]1([C@@H]([C@H]3[C@@H](C2)OC(=O)[C@@H]3C[NH+]4CCN(CC4)[C@@H](c5ccccc5)c6ccc(cc6)Cl)O)C C20411428
COc1cc(cc(c1OC[C@@H](c2ccc3c(c2)OCO3)O)Br)C[NH2+]Cc4ccc(cc4)F C20877055
c1cc(cc(c1)C#N)C[NH2+]C2CCC(CC2)Nc3c4ccc(nc4c(cn3)c5ccsc5)C(F)(F)F C24904231
C[NH+](C)CCCn1c(=O)c2ccccc2nc1SCc3[nH]c4c(c(cs4)c5ccccc5)c(=O)n3 C25480685
c1cc(cc(c1)Cl)CSCCNC(=O)[C@H]2CCC[NH+](C2)Cc3nc(no3)c4ccc(cc4)Cl C31044731
c1cc(cc(c1)Cl)c2nc(on2)C[NH+]3CCC[C@H](C3)C(=O)NCCCSc4ccc(cc4)Cl C31053546
c1ccc(cc1)SCCCNC(=O)[C@H]2CCC[NH+](C2)Cc3nc(no3)c4ccc(cc4Cl)Cl C31055846
Cc1c(c(nc([nH+]1)C)N2CCCN(CC2)C(=O)NC34CC5CC(C3)CC(C5)C4)Cc6ccc(cc6)OC C33637151
Cc1cccc(c1NC(=O)N2CC[NH+](CC2)CCN(CC3=CC[C@H]4C[C@@H]3C4(C)C)C(=O)c5ccco5)C C34997632
C[C@@H]1CN(CC[NH2+]1)C(=O)CCCSc2nnc(n2c3ccc(c(c3)Cl)Cl)Cc4ccccc4 C35172429
Cc1ccc(cc1)c2nnc(n2c3ccc(c(c3)Cl)Cl)SCCCC(=O)N4CC[NH2+][C@@H](C4)C C35172435
Cc1ccc(cc1)c2nnc(n2c3ccc(c(c3)Cl)Cl)SCCCC(=O)N4CC[NH2+][C@H](C4)C C35172436
CCC(=O)N1CCc2ccc(cc2[C@H]1c3cccc(c3)F)OCc4ccc(o4)C(=O)N5CC[NH2+][C@@H](C5)C C35863309
COc1ccccc1c2csc3c2c(=O)[nH]c(n3)C[NH+](C[C@@H](Cc4ccccc4)O)C5CCCCC5 C36206572
C[C@@H]1CCC=C2[C@@]1([C@H]([C@H]3[C@@H](C2)OC(=O)[C@@H]3C[NH+]4CCN(CC4)[C@@H](c5ccccc5)c6ccc(cc6)Cl)O)C C36369521
C[C@H]1C[C@@H](C[NH+](C1)CCCNC(=O)[C@@]2(Cn3c4ccccc4cc3C(=O)N2Cc5ccc(cc5)F)C)C C37006621
Cc1ccc(c(c1)C[NH+]2CCC(CC2)CNC(=O)CCc3nnc4n3nc(cc4)N5CCC(CC5)C)C C09430955
CC[C@@H](c1ccccc1)C(=O)N2C[C@@H](C3(C2)CC[NH2+]CC3)C(=O)N[C@@H]4CCC[C@H]4OCc5ccccc5 C39609074
Cc1ccc(cc1C)CCNC(=O)[C@@H]2CN(CC23CC[NH2+]CC3)C(=O)c4ccc(o4)c5ccc(cc5)F C39609350
CC(C)[C@@H](C(=O)N1C[C@H](C2(C1)CC[NH2+]CC2)C(=O)NCc3ccc(c(c3)Cl)Cl)Oc4ccccc4 C39609794
CC(C)[C@H](C(=O)N1C[C@H](C2(C1)CC[NH2+]CC2)C(=O)NCc3ccc(c(c3)Cl)Cl)Oc4ccccc4 C39609795
C[C@H](c1ccc(cc1)Br)NC(=O)[C@H]2CN(CC23CC[NH2+]CC3)C(=O)CCCc4ccccc4 C39657091
Cc1ccc(c(c1)C)CCNC(=O)[C@@H]2CN(CC23CC[NH2+]CC3)C(=O)c4ccc(o4)c5ccccc5F C39667158
Cc1c(cccc1Cl)CNC(=O)[C@@H]2CN(CC23CC[NH2+]CC3)C(=O)c4ccc(o4)c5ccccc5F C39695124
CCc1ccc(cc1)[C@@H](C)NC(=O)[C@H]2CN(CC23CC[NH2+]CC3)C(=O)c4ccc(c(c4)C)Br C39696092
c1cc(ccc1c2nc(c(o2)NCCCn3cc[nH+]c3)S(=O)(=O)c4ccc(cc4)Br)F C39844670
c1cc(ccc1c2nc(c(o2)NCCCn3cc[nH+]c3)S(=O)(=O)c4ccc(cc4)F)Br C39845043
CCOc1cc(cc(c1OCC(=O)[O-])I)/C=C(/C#N)\[C@H]2[NH+]=c3ccc(cc3=[NH+]2)C C39968112
c1ccc(cc1)[C@@H](CNC(=O)c2ccc(o2)S(=O)(=O)c3ccc(cc3)Br)[NH+]4CCCC4 C40323033
c1cc(ccc1c2ccc3c(c2)cnn(c3=O)c4ccc([nH+]c4)N5CC[C@H](C5)NN6CCOCC6)Cl C40762777
CCc1ccc(cc1)[C@@H](CNC(=O)c2cnc(nc2Cl)S(=O)(=O)Cc3ccccc3)[NH+]4CCCCC4 C40986333
C[C@@H]1CCC[NH+](C1)Cc2ccc(cc2)CNS(=O)(=O)c3ccc(c(c3)I)OC C44878466
c1ccc(cc1)CO[C@@H]2CCCC[C@H]2NC(=O)[C@@H]3CCCC[C@@H]3C(=O)N4CCN(CC4)c5cccc[nH+]5 C44942855
c1ccc(cc1)CO[C@@H]2CCCC[C@H]2NC(=O)[C@H]3CCCC[C@@H]3C(=O)N4CCN(CC4)c5cccc[nH+]5 C44942860
c1ccc(cc1)CO[C@H]2CCCC[C@@H]2NC(=O)[C@@H]3CCCC[C@H]3C(=O)N4CCN(CC4)c5cccc[nH+]5 C44942887
c1ccc(cc1)[C@@H](c2ccc(cc2)Cl)NC(=O)[C@H]3CC=CC[C@@H]3C(=O)N4CCN(CC4)c5cccc[nH+]5 C38740593
CCn1c2ccccc2c3c1ccc(c3)C[NH+](Cc4ccco4)CC(=O)Nc5cc(nn5C)c6ccccc6 C44944723
c1ccc(cc1)C[C@H]2C(=O)N(C3([NH2+]2)CCN(CC3)S(=O)(=O)c4ccc(cc4)F)Cc5ccc(cc5)F C36014242
c1cc(cc(c1)Cl)c2ccc(cn2)CNC3CC[NH+](CC3)C[C@@H]4Cn5c(=O)ccc6c5c4c(cc6)F C45202725
Cc1cccc(c1NC(=O)C2(CCCCC2)N(CCC3=c4ccccc4=[NH+][C@H]3C)C(=O)c5ccccc5)C C63506941
C[C@@H]1C[C@@H](C[NH+](C1)CCCNC(=O)[C@@]2(Cn3c4ccccc4cc3C(=O)N2Cc5ccc(cc5)F)C)C C37006619
CC[C@]1(C[C@@](CCO1)(CC[NH2+]Cc2ccc(cc2)N(C)C)c3ccccc3OC)C C04497812
Cc1ccc(cc1)C(=O)c2c3c(sc2NC(=O)C[NH+]4CCCCCC4)CCCC3 C04847622
CC[NH+](CC)Cc1c(cco1)CC[C@H]2C(=C)CC[C@H]3[C@@]2(CCC[C@]3(C)C(=O)NC)C C04029989
C[NH+](C)[C@H](CNC(=O)CCN1c2ccccc2Sc3c1cccc3)c4ccccc4 C03304425
Cc1ccccc1N2[C@H]([C@@H](C2=O)Oc3ccc(cc3)Cl)C[NH2+]C4CCCCCC4 C06769578
Cc1ccccc1N2[C@@H]([C@H](C2=O)Oc3ccc(cc3)Cl)C[NH2+]CCc4ccccc4 C06769618
Cc1ccc(cc1)C[NH+](Cc2cccc(c2)F)Cc3ccc(o3)C(=O)N[C@@H](C)C(C)C C00965474
Cc1c(c(n(n1)c2ccc(cc2)OC)C)[C@H]3C[C@@H](C=C3)[NH2+]Cc4ccc(cc4)C(C)C C08636093
c1ccc(cc1)Cn2cnc3c(c2=O)c4c(s3)C[C@@H](CC4)[NH2+]CCC5=CCCCC5 C11782953
CC(C)Cn1cnc2c(c1=O)c3c(s2)C[C@@H](CC3)[NH2+]CCc4cccc(c4)Cl C11788822
c1ccc2c(c1)cc(s2)Cn3cnc4c(c3=O)c5c(s4)C[C@H](CC5)[NH2+]CC6CC6 C12055168
CN1CCc2c1ccc(c2)[C@H](CNC(=O)C34CC5CC(C3)CC(C5)C4)[NH+]6CCCCC6 C13007699
Cc1ccc2c(c1)sc(c2Cl)C(=O)NC[C@H](c3ccc(o3)C)[NH+]4CCCCC4 C15860407
C[C@@H]1CCc2c(sc(c2C#N)NC(=O)C[NH+](C)Cc3cccc(c3Cl)Cl)C1 C03380375
COc1ccc(cc1)/C=C/2\CCCC3=C2[NH+]=C(N[C@@H]3c4ccc(cc4)OC)SC C06372888
c1ccc(cc1)C(c2ccccc2)[NH+]3CCN(CC3)C[C@@H](COCc4ccc(cc4)Cl)O C23288676
CC(C)[NH+](C[C@@H](Cn1c2ccccc2nc1Cc3cccc4c3cccc4)O)C(C)C C27696705
Cc1cc2c(c(oc2cc1C)C(=O)NC[C@@H](c3ccccc3Cl)[NH+]4CCCC4)C C28287368
CC[C@@]1(C(=O)N(C(=O)N1)C[NH+](C)C2C3CC4CC(C3)CC2C4)c5ccc(cc5)Cl C29540232
Cc1c2ccc3ccccc3c2oc1C(=O)NC[C@@H](c4cccs4)[NH+]5CCCC5 C32217805
Cc1ccc(cc1)[C@H]2C[NH+](C[C@@H]2CN(C3CCCCC3)C(=O)C)Cc4ccccc4O C34740731
Cc1ccccc1[C@H]2C[NH+](C[C@@H]2CN(C(C)C)C(=O)C(C)C)Cc3ccccc3O C34740860
CC(C)N(C[C@H]1C[NH+](C[C@@H]1c2ccc(cc2)F)Cc3ccc[nH]3)C(=O)C4CCCC4 C35920811
Cc1ccccc1C2=NO[C@@H](C2)C[NH+](Cc3cccc(c3)F)C[C@@H](Cc4ccccc4)O C36145804
Cc1ccccc1C2=NO[C@@H](C2)C[NH+](Cc3ccc(cc3F)F)C[C@@H](Cc4ccccc4)O C36145814
c1ccc(cc1)C(c2ccccc2)(c3ccc(o3)C[NH+](Cc4ccsc4)C[C@@H]5CCCO5)O C36202727
C[NH+](C1CCCCC1)[C@@H](CNS(=O)(=O)c2ccc(cc2)Cl)c3ccccc3 C06809545
CC(C)(C)c1ccc(cc1)/C=C/C(=O)NC[C@H](c2ccc(cc2)OC)[NH+]3CCCCC3 C38614896
c1cc(cc(c1)Cl)COc2ccc(c(c2)O)[C@H]3C(=CN=[NH+]3)c4ccc(cc4)Cl C38759712
CC[C@@H](C)CNC(=O)c1ccc(cc1)c2ccc3c(c2)CCC4(O3)CC[NH+](CC4)C C39227436
Cc1ccc2=[NH+]C(=O)[C@@H](C=c2c1)CN(C3CCCCC3)C(=S)NCc4ccccc4 C39709260
c1ccc2c(c1)cccc2C[NH+](Cc3ccco3)C[C@@H](COc4ccccc4Cl)O C40314252
Cc1ccc(c(c1)C)OC[C@@H](C[NH+](Cc2cccc3c2cccc3)Cc4ccco4)O C40315652
Cc1ccc(cc1)C[NH+](Cc2ccco2)C[C@@H](COc3ccc(cc3Cl)Cl)O C40317939
CCN1CCC[C@@H]1C[NH2+]Cc2cc(c(c(c2)Cl)OCc3c(cccc3Cl)F)OC C40720603
c1cc(ccc1[C@@H](CNC(=O)c2cc3cc(ccc3o2)Cl)[NH+]4CCCC4)Cl C41311777
CC[NH+](CC)Cc1c(cco1)CC[C@H]2C(=C)CC[C@@H]3[C@]2(CCC[C@]3(C)C(=O)NC)C C43740179
Cc1ccccc1OC[C@@H](C)NC(=O)C2CC[NH+](CC2)Cc3cccc4c3cccc4 C44852607
Cc1ccccc1OC[C@@H](C)NC(=O)[C@@H]2CCC[NH+](C2)Cc3cccc4c3cccc4 C44852725
Cc1ccc(cc1)OC[C@@H](C)NC(=O)[C@H]2CCC[NH+](C2)Cc3cccc4c3cccc4 C44853039
Cc1ccc(cc1)[C@@H](c2cccs2)NC(=O)C[NH+](Cc3ccc(cc3)C#N)C(C)C C60208183
CC(C)OC(=O)Cc1nc(cs1)C[NH2+]C2(CCCCC2)c3ccc(cc3)Cl C60367997
c1ccc2=[NH+]CC(=c2c1)CCNC(=O)C3(CCCC3)Cc4nc5ccccc5s4 C63122360
COc1ccc(cc1)/C=N/NC(=O)[C@H]2C(=c3cc(ccc3=[NH+]2)Cl)c4ccccc4 C63318895
Cc1cccc(c1C)OCc2cc(ccc2OC)[C@H]3[C@@H]4C(=c5ccccc5=[NH+]4)CCN3 C63350501
C[C@@H]1CCC[C@@H]([C@@H]1C)NC(=O)[C@@H]2C(=c3ccc(cc3=[NH+]2)OC)Sc4ccccc4 C63530974
Cc1ccc(cc1)SC2=c3ccc(cc3=[NH+][C@H]2C(=O)NCCc4ccccc4)OC C63531200
C[C@H]1C(=c2ccccc2=[NH+]1)CCN(Cc3cccs3)C(=S)Nc4ccc(cc4)OC C63655059
Cc1cccc(c1C)NC(=S)N(CCC2=c3ccccc3=[NH+][C@H]2C)Cc4ccco4 C63659052
c1ccc(cc1)[C@@H](CNC(=O)c2ccccc2OC(F)F)C3=c4ccccc4=[NH+]C3 C64338169
c1cc2c(cc1S(=O)(=O)NC3=[NH+]CCC3)OCCOCCOCCOCCO2 C05444472
COCc1cn(nn1)C[C@H]2C[C@@H]3CC[NH+]2C[C@@H]3C(=O)N4CCC(CC4)C(=O)N C08299765
Cc1c(c(on1)C)S(=O)(=O)N2CC[NH+](CC2)CN3C(=O)[C@@](NC3=O)(C)C4CC4 C09477042
CCOC(=O)N1CC[NH+](CC1)[C@H]2CCCN(C2)C(=O)c3cc(=O)n(c(=O)n3C)C C11815983
C=CCN([C@@H]1CCS(=O)(=O)C1)C(=O)Cn2c(nnn2)C[NH+]3CCCCCC3 C12075664
CCOCCn1c2c(=O)[nH]c(=O)n(c2nc1N3CC[NH+](CC3)CC(=O)OC)C C09714582
c1c2cc3c(cc2[nH]c(=O)c1C[NH+](Cc4nnnn4C[C@@H]5CCCO5)C[C@@H]6CCCO6)OCCO3 C13033751
Cc1c(c(n(n1)[C@H]2CCS(=O)(=O)C2)C)C[NH+](C)CC(=O)NN3C(=O)C4(CCCCC4)NC3=O C14254232
Cc1c(c(on1)C)S(=O)(=O)N2CCN(CC2)C(=O)CN3CC[NH+](CC3)CC(=O)NCC(C)C C22816849
Cc1c(c(on1)C)S(=O)(=O)N2CCN(CC2)C(=O)C[NH+]3CCN(CC3)CC(F)(F)F C22916311
Cn1cc(nc1)S(=O)(=O)N(Cc2ccccn2)[C@@H]3Cc4cc(ccc4N(C3)Cc5c[nH+]cn5C)C#N C28815339
C[C@H]1CN(C[C@@H](O1)C)S(=O)(=O)N2CC[NH+](CC2)Cn3c(=S)n(cn3)CC=C C30587274
C[C@H](C(=O)N(C)[C@@H]1CCS(=O)(=O)C1)[NH+]2CCN(CC2)C(=O)[C@@H]3COc4ccccc4O3 C32797267
C[N+](C)(C)c1cccc(c1)N/N=c/2\c(=O)cc/c(=N/Nc3cccc(c3)[N+](=O)[O-])/c2=O C03846901
C[C@@H]1C[C@@H](CN(C1)C(=O)c2cc3c(nc4ccccn4c3=O)[n+](c2N)CCc5ccc(c(c5)OC)OC)C C34720398
CN(C)C(=O)Cn1c(=O)c2c3c(sc2nc1N4CC[NH+](CC4)CC(=O)N5CC5)CCC3 C34748065
CN(C)C(=O)Cn1c(=O)c2c3c(sc2nc1N4CC[NH+](CC4)CC(=O)N5CCOCC5)CCC3 C34748111
CCOC(=O)C1CCN(CC1)C(=O)c2cc3c(nc4ccccn4c3=O)[n+](c2N)CC(C)C C35201141
Cc1cccn2c1nc3c(c2=O)cc(c([n+]3CCOC)NC(=O)C/C=C/4\C(=C/C=C)\OCO4)C#N C35461113
CC(C)Nc1[n+](c(cs1)c2ccco2)/N=C/c3cc4c(cc3[N+](=O)[O-])OCO4 C35535500
CCc1nn2c(=O)cc(nc2s1)C[NH+]3CCN(CC3)CC(=O)N4CCOCC4 C21583954
CC[NH+](CC)CCNC(=O)Cn1cnc2c(c1=O)c(c(s2)C)S(=O)(=O)N3CCN(CC3)C C36067299
CCOC(=O)N1CCC(CC1)Nc2/c(=[N+]/3\C[C@H]4C[C@@H](C3)c5cccc(=O)n5C4)/c(=O)c2O C36095561
COC1=C[C@H]2C[C@H]3CO[P@@](=O)(N[NH+]3C[C@@H]2C=C1OC)S(=O)(=O)Oc4ccccc4 C39469639
CO[C@@H]1C[C@@H]([N+]2=C1Nc3ccccc3C2)C(=O)N(c4ccccc4O)S(=O)(=O)Oc5ccccc5 C39545639
CCOC(=O)CCNC(=O)[C@@H]1CN(CC12CC[NH2+]CC2)C(=O)c3cncn3C C39604281
CCCOCCNC(=O)[C@H]1CN(CC12CC[NH2+]CC2)C(=O)c3c(noc3c4cc(on4)C)C C39607674
CC[C@@H](COC)NC(=O)[C@H]1CN(CC12CC[NH2+]CC2)C(=O)c3c(noc3c4cc(on4)C)C C39638157
Cc1cc(no1)c2c(c(no2)C)C(=O)N3C[C@@H](C4(C3)CC[NH2+]CC4)C(=O)NC[C@@H]5COC(O5)(C)C C39659577
CC1(OC[C@@H](O1)CNC(=O)[C@@H]2CN(CC23CC[NH2+]CC3)C(=O)c4cncn4C)C C39659689
CC(=O)Oc1ccccc1C(=O)N2C[C@@H](C3(C2)CC[NH2+]CC3)C(=O)NC[C@H]4CN(CCO4)C C39696626
CN1CCO[C@@H](C1)CNC(=O)[C@@H]2CN(CC23CC[NH2+]CC3)C(=O)[C@@H]4COc5ccccc5O4 C39696828
CCCCC[n+]1c(c(cc2c1nc3ccccn3c2=O)C(=O)N4CCC(CC4)C(=O)OCC)N C39841205
CCCC[n+]1c(c(cc2c1nc3ccccn3c2=O)C(=O)N4CCC(CC4)C(=O)OCC)N C40015384
CCOC(=O)C1CCN(CC1)C(=O)c2cc3c(nc4c(cccn4c3=O)C)[n+](c2N)C C06463386
CCOC(=O)N1CCN(CC1)C(=O)C[NH+]2CC(C2)c3nc(no3)c4cnccn4 C49485590
c1cc[nH+]c(c1)N2CCN(CC2)S(=O)(=O)CCNc3cn[nH]c(=O)c3Cl C52100350
CC(=O)NC[C@H]1CN(C(=O)O1)c2ccc(c(c2)F)N3CCN(CC3)C(=O)C(=O)C4=c5cccnc5=[NH+]C4 C52551498
CC[NH+]1CCC(CC1)NC(=O)CN2CCN(CC2)S(=O)(=O)N3CCN(CC3)C C51767982
C1CC[NH+](CC1)[C@@H]2CS(=O)(=O)C[C@@H]2NC(=O)CSc3nnnn3C4CC4 C60362709
C1CC[NH+](CC1)[C@H]2CS(=O)(=O)C[C@H]2NC(=O)CSc3nnnn3C4CC4 C60362712
C[C@H]1C(=O)N=C([NH+]=N1)NNC(=O)C2CCN(CC2)S(=O)(=O)c3ccc(cc3)C#N C63180039
c1ccc2=[NH+]CC(=c2c1)C[C@H]3C(=O)N(C(=O)N3)CC(=O)N([C@@H]4CCS(=O)(=O)C4)C5CC5 C63187774
c1ccc2=[NH+]CC(=c2c1)C[C@@H]3C(=O)N(C(=O)N3)CC(=O)N([C@H]4CCS(=O)(=O)C4)C5CC5 C63187775
CN1C[C@H](C(=O)N(C1=O)C)S(=O)(=O)N2CCC(=CC2)C3=c4cccnc4=[NH+]C3 C38741359
CC(=O)N[C@H](CC1=c2ccccc2=[NH+]C1)C(=O)NCc3ccc(nc3)n4cncn4 C63921857
COCCN([C@H]1CCS(=O)(=O)C1)C(=O)CN2C(=O)[C@H](NC2=O)CC3=c4ccccc4=[NH+]C3 C63996750
Cc1c(c(on1)C)CN2CCN(CC2)CN3C(=O)C4(CC[NH+](CC4)C)NC3=O C64111631
CC(C)[NH+]1CC[C@@H](C1)CNC(=O)N2CCN(CC2)C(=O)C(=O)N3CCOCC3 C65441803
COC(=O)[C@@H]1CCC[NH+](C1)CC(=O)N2CCN(CC2)C(=O)C(=O)N3CCCC3 C66832820
CCC[C@@H]1C[C@H]([NH+](C1)C)C(=O)N[C@H]([C@@H]2[C@@H]([C@H]([C@@H]([C@H](O2)SC)O)O)O)[C@@H](C)O C03978082
c1c2c(cc(c1Cl)Cl)n(c-3nc(=O)[nH]c(=O)c3n2)CC[NH+](CCO)CCO C05052125
CC(=O)N1CCN(C[C@@H]1C(=O)N[C@@H](CC2CCCCC2)C(=O)N)C(=O)C3CC[NH2+]CC3 C05413382
Cc1ccc(cc1)S(=O)(=O)N2CCC[C@H]2C(=O)NNC(=O)[C@@H](CC(C)C)[NH3+] C05758126
CC[C@H](CO)/[NH+]=C/[C@]12CC[C@@H](C[C@@]1(CC[C@@H]3[C@@H]2CC[C@@]4([C@@]3(CC[C@@H]4C5=CC(=O)OC5)O)C)O)O C09167573
Cn1c2c(c(=O)[nH]c1=O)n(c(n2)N3CC[NH2+]CC3)C[C@H](COc4ccc(cc4)Cl)O C10274112
C#CCNC(=O)CC[C@@H]1CNC(=O)[C@H]2[NH+]1C[C@H](C2)NS(=O)(=O)c3ccc(cc3)F C15708430
c1cc(ccc1[C@H]2C(=C(C(=O)N2CC[NH2+]CCO)O)C(=O)c3ccc(cc3)Cl)O C04635149
c1ccc(cc1)[C@]23C[NH+]4C[C@](C2O)(CN(C3)[C@@H]4[C@@H]([C@@H]([C@@H](CO)O)O)O)c5ccccc5 C19331495
c1c(c(=O)[nH]c(=O)n1[C@H]2C[C@@H]([C@@H](O2)CO)O)[C@@H](CI)[NH+]=[N+]=[N-] C05840975
c1ccc2c(c1)C[C@@H]([NH+](C2)CC(=O)N3CCc4c3ccc(c4)S(=O)(=O)N)C(=O)N C32851020
CCCNC(=O)CN(C)C(=O)c1ccc(c(c1)NS(=O)(=O)C)N2CC[NH2+]CC2 C33033150
CCc1c(sc2c1c(nc(n2)SCC(=O)N)N3CC[NH+](CC3)CC(=O)N)C C34762197
C=CCNc1[n+](c(cs1)c2ccc(c(c2)C(=O)N)O)/N=C/c3ccc(o3)[N+](=O)[O-] C34873177
CCC[C@@H]1C[C@H]([NH+](C1)C)C(=O)N[C@H]([C@@H]2[C@@H]([C@H]([C@@H]([C@@H](O2)SC)O)O)O)[C@@H](C)O C35565242
CCC[C@H]1C[C@H]([NH+](C1)C)C(=O)N[C@@H]([C@@H]2[C@@H]([C@@H]([C@@H]([C@@H](O2)SC)O)O)O)[C@@H](C)O C03830998
CCC[C@H]1C[C@@H]([NH+](C1)C)C(=O)N[C@@H]([C@@H]2[C@@H]([C@@H]([C@@H]([C@@H](O2)SC)O)O)O)[C@@H](C)O C03830996
CCC[C@@H]1C[C@H]([NH+](C1)C)C(=O)N[C@@H]([C@@H]2[C@H]([C@@H]([C@H]([C@H](O2)SC)O)O)O)[C@@H](C)O C04245630
C[C@@H]1CN(C[C@@H](O1)C)C[C@H]2N[NH2+]NN2CC(=O)N(C)Cc3cc4cc(ccc4[nH]3)F C39442655
c1ccc(cc1)OS(=O)(=O)c2ccc(cc2)[C@@H](CNO)N3CC[NH2+][C@@H](C3)O C39534297
c1ccc2c(c1)OC[C@@H](O2)C(=O)N3C[C@H](C4(C3)CC[NH2+]CC4)C(=O)NCCOCCO C39601887
Cc1cc(c(o1)C(F)(F)F)C(=O)N2C[C@H](C3(C2)CC[NH2+]CC3)C(=O)NCCOCCO C39601905
C[C@@H](C(=O)NC)NC(=O)[C@@H]1CN(CC12CC[NH2+]CC2)C(=O)c3ccc(c(c3)OC)OC C39683831
CCOc1ccc(cc1)C(=O)N2C[C@@H](C3(C2)CC[NH2+]CC3)C(=O)N[C@@H](C)C(=O)NC C39683841
Cc1cc(ccc1F)C(=O)N2C[C@@H](C3(C2)CC[NH2+]CC3)C(=O)N[C@@H](C)C(=O)NC C39683909
C[C@@H](C(=O)NC)NC(=O)[C@@H]1CN(CC12CC[NH2+]CC2)C(=O)c3ccc(c(c3)C(F)(F)F)OC C39683945
CC(C)[C@@H](C(=O)NC(C)(C)C)NC(=O)[C@@H]1CN(CC12CC[NH2+]CC2)C(=O)c3cncn3C C39685906
CC[C@@H]1CC[NH2+][C@@H](C1)C(=O)N[C@@H]([C@H]2[C@@H]([C@@H]([C@@H]([C@@H](O2)SC)O)O)O)[C@@H](C)Cl C40447352
CN(C)C(=O)[C@@H](c1ccc(cc1)C2=CN3[C@H](C=C2)NC=N3)[C@@H](C(=O)N4CC[C@@H](C4)F)[NH3+] C40861121
C[C@@]12CCCC(=C)[C@H]1C[C@H]3[C@@H](C2)OC(=O)[C@@H]3C[NH+](C)C[C@H]([C@@H]([C@@H]([C@@H](CO)O)O)O)O C43735786
c1cc(c(cc1[N+](=O)[O-])[C@@H](CC(=O)N)[NH3+])OCc2cc(cc3c2OCOC3)Cl C44253653
c1cc(c(cc1[N+](=O)[O-])[C@H](CC(=O)N)[NH3+])OCc2cc(cc3c2OCOC3)Cl C44253655
Cc1c(c(n[nH]1)C)[C@@H](C)NC(=O)[C@@H]2CN(CC23CC[NH2+]CC3)C(=O)c4c(noc4C)C C44714272
c1ccc(cc1)[C@@H](CNC(=O)C[C@H](c2ccccc2F)NC(=O)N)[NH+]3CCCC3 C46917839
CCC[C@@H](C)NC(=O)[C@H]1CCC[NH+](C1)CC(=O)c2c(n(c(=O)n(c2=O)C)C)N C51057074
CCCCNC(=O)[C@H]1CCC[NH+](C1)[C@@H](C)C(=O)c2c(n(c(=O)n(c2=O)C)C)N C51062459
CCC[C@@H]1Cc2cc(n(c(=O)c2NC1=O)CC(=O)NCc3ccc([nH+]c3C)N)C C26014126
c1cc(oc1)[C@@H](CNC(=O)NNC(=O)[C@@H]2CCS(=O)(=O)C2)[NH+]3CCCCC3 C54038813
C[C@@H](c1ccccc1)[NH+]2CC[C@@H](C2)NC(=O)C(=O)Nc3ccccc3CC(=O)N C54939372
CCOc1cc(c(cc1OCC)Br)/C=N/[NH+]=C(/c2c(non2)N)\N C04844989
Cc1c(c(on1)C)S(=O)(=O)N[C@@H](C)C(=O)N2CCC(CC2)[NH+]3CCC[C@@H]3C(=O)N C58370705
COc1ccc(cc1)CN2[C@H](N[NH2+]N2)SCC(=O)C3=CN=C(C3)C(=O)N4CCCC4 C63731299
c1ccc2=[NH+]CC(=c2c1)CCNC(=O)CNC(=O)CN3C(=O)c4ccccc4NN3 C63795227
c1ccc2=[NH+]CC(=c2c1)C[C@@H](C(=O)NNC(=O)[C@H]3COc4ccccc4O3)NC(=O)N C64169701
c1ccc2=[NH+]CC(=c2c1)CC(=O)N3CCN(CC3)[C@H]4NN[C@@H](S4)SCC(=O)N C64409696
Cc1ccc(cc1)S(=O)(=O)N[C@H](C)[C@@H]2[NH+]=C(NO2)c3ccc4c(c3)[nH]c(=O)c(=O)n4C C64890556
Cc1c([nH+]c[nH]1)[C@@H]2CC(=O)N[C@@H]3C2=CNN3Cc4ccc(c(c4OC)OC)OC C65430274
c1ccc2c(c1)ccc(c2C[NH+]3CCNC(=O)[C@H]3CC(=O)NN)OC[C@@H]4CCCO4 C66115484
Cc1c2c([n+](c(nc2[nH]n1)SCC(=O)NCc3ccco3)c4ccc(cc4)Br)N C49539637
COc1ccc(c(c1)CN2CCC[C@@](C2=O)(C[NH2+]CCN3CCNC3=O)O)F C67460206
c1ccc(c(c1)[C@@H](c2nnnn2C3CCCCC3)[NH+]4CCC(CC4)C(=O)N)Cl C04849770
C[NH+]1CCc2cc3c(cc2[C@@H]1[C@@H](c4ccc(c(c4CO)OC)OC)O)OCO3 C05385102
c1ccc2c(c1)[nH]c(=O)n2C3CC[NH+](CC3)C[C@@H]([C@H]4COc5ccccc5O4)O C01869696
c1ccc(cc1)C[C@H]2[C@@H]3[C@@H](C(=O)N(C3=O)C[C@@H]4CCCO4)[C@@]5([NH2+]2)c6ccccc6NC5=O C09045635
C[NH+](Cc1ccc2ccccc2c1)CC(=O)NC(=O)N[C@H]3CCS(=O)(=O)C3 C09514744
CC1(CC(CC([NH2+]1)(C)C)NC(=O)C2CCN(CC2)c3ccccc3[N+](=O)[O-])C C10558245
Cc1ccc(c(c1C)OC[C@@H](CN2C(=O)C3(CC[NH+](CC3)C)NC2=O)O)C C12917290
Cc1c[nH]c(n1)CN(C)C(=O)C[C@H]2C(=O)NCC[NH+]2C3Cc4ccccc4C3 C12317691
c1cc(ccc1[C@H]2C[NH+](C[C@@H]2c3csnn3)CC(=O)N4CCC[C@H](C4)C(=O)N)Cl C19336303
c1cc(oc1)c2cc3nc(cc(n3n2)N)C4CC[NH+](CC4)Cc5ccncc5 C19342527
CNC(=O)[C@H]1CN(c2ccccc2O1)C(=O)CSC(=[NH2+])N3CCCCC3 C29581354
CC(C)C[NH+]1CCN(CC1)c2nc3c(c4c(s3)CCC4)c(=O)n2CC(=O)N C34747804
C[C@]1([C@H]2[C@@H]([C@@H]([NH2+]1)c3ccc(cc3)O)C(=O)N(C2=O)c4ccc(cc4)F)C(=O)OC C04885301
COc1ccc(cc1OC)[C@@H]2NNC(=S)N2/N=C/C3=c4ccccc4=[NH+]C3 C38556118
C[C@H](C(=O)N1CCC2(CC1)[C@@H]3C(=NC=N3)CC[NH2+]2)NC(=O)c4ccc(cc4)Br C39272827
c1ccc2=[NH+]CC(=c2c1)/C=N/NC(=O)[C@@H]3[C@@H](c4cccc5c4N(C3=O)CCC5)O C39313679
C[C@H](C(C)C)NC(=O)[C@@H]1CN(CC12CC[NH2+]CC2)C(=O)[C@H]3COc4ccccc4O3 C39608204
Cc1cc(n(n1)C(C)(C)C)C(=O)N2C[C@@H](C3(C2)CC[NH2+]CC3)C(=O)NC4CCC4 C39635353
Cc1ccc(cc1)[C@H](C)NC(=O)[C@@H]2CN(CC23CC[NH2+]CC3)C(=O)c4cc(n(n4)C)C C39639447
c1ccc(c(c1)c2ccc(o2)C(=O)N3C[C@H](C4(C3)CC[NH2+]CC4)C(=O)NCc5ccco5)F C39655093
CC1(OC[C@@H](O1)CNC(=O)[C@H]2CN(CC23CC[NH2+]CC3)C(=O)c4cccc(c4F)Cl)C C39659376
Cc1cccc(c1C)CNC(=O)[C@@H]2CN(CC23CC[NH2+]CC3)C(=O)[C@H]4COc5ccccc5O4 C39667624
CC(C)(CNC(=O)[C@H]1CN(CC12CC[NH2+]CC2)C(=O)[C@@H]3CCC=CC3)N4CCOCC4 C39669767
c1ccn2cc(nc2c1)CNC(=O)[C@@H]3CN(CC34CC[NH2+]CC4)C(=O)[C@H]5CCC=CC5 C39672060
C[C@H]1C(=C(N=N1)C)[C@H](C)NC(=O)[C@@H]2CN(CC23CC[NH2+]CC3)C(=O)[C@@H]4CCC=CC4 C39674495
CN(C)c1cccc(c1)C(=O)N2C[C@@H](C3(C2)CC[NH2+]CC3)C(=O)NCc4ccc(cc4)C#N C39684881
Cc1ccccc1C(=O)N2C[C@H](C3(C2)CC[NH2+]CC3)C(=O)NC4CCN(CC4)C(=O)C(C)C C39685929
CC[C@H](C)C(=O)N1C[C@H](C2(C1)CC[NH2+]CC2)C(=O)NC3CCN(CC3)C(=O)C(C)C C39685997
Cc1cc(n(n1)C(C)(C)C)C(=O)N2C[C@@H](C3(C2)CC[NH2+]CC3)C(=O)NCC(=C)C C39690966
COc1cccc(c1OC)[C@H]2[C@H]3C(=c4ccccc4=[NH+]C3=O)OC(=C2C#N)N C39698449
CCOC(=O)[C@@H]1CCCN(C1)c2c(c([nH+]cn2)N3CCCc4c3cccc4)N C40753005
CN(C)c1ccc(c[nH+]1)CNC(=O)C(=O)Nc2c(c3c(s2)CCCC3)C#N C47998815
Cc1ccc(cc1)C2=NN3C(=[NH2+])/C(=C/c4ccc(c(c4)OC)O)/C(=O)N=C3S2 C49573590
C[C@@H]([C@@H]1C[C@H]2CC[C@@H]1C2)NC(=O)NC(=O)C[NH+]3CCC(CC3)C(=O)N(C)C C58773304
CC[NH+]1CCC[C@@H](C1)NS(=O)(=O)c2cc3c(cc2Cl)NC(=O)CO3 C60510911
C[C@H]1CCC[NH+](C1)C(C)(C)CNC(=O)c2ccc(cc2)N3C(=O)CCC(=O)N3 C63097812
c1cc2=[NH+]CC(=c2cc1F)CCNC(=O)[C@H]3NC(=NO3)C4=C[C@@H]5C(=CC=N5)C=C4 C63296002
CCCN1[C@@H]([C@H](C(=O)N(C1=O)CCC)[C@@H]2[C@@H]3C(=c4ccccc4=[NH+]3)CCN2)O C63375732
CC[NH+]1CCC2=c3ccccc3=[NH+][C@@H]2[C@@H]1c4c(=O)[nH]c(=O)n(c4[O-])c5cccc(c5C)C C63384088
c1cc2=[NH+]CC(=c2cc1Cl)CCN3C[C@@H](CC3=O)C(=O)N[C@H]4NN=CS4 C63558043
CCc1cc2c(cc1O)O[C@H]([C@H](C2=O)C3[NH+]=c4ccccc4=[NH+]3)CCC(=O)[O-] C63698175
c1ccc2=[NH+]CC(=c2c1)C[C@@H]3C(=O)N(C(=O)N3)CC(=O)Nc4ccccc4F C63907414
CCN1CCC2=c3ccccc3=[NH+][C@@H]2[C@@H]1[C@@H]4C(=N[C@@H](N(C4=O)c5c(cc(cc5C)C)C)O)O C64165285
CCN1CCN(CC1)C2=NC3=N[NH+]=C([C@@H]3C4=C2CN(CC4)C5CCCCC5)N C20567554
CCn1c(=O)c2ccc(cc2[nH]c1=O)[C@H]3[NH+]=C(NO3)c4ccc(cc4)Br C64870749
CC(C)Oc1ccc(cc1)C2=NO[C@@H](N2)[C@H]3C(=c4ccc(cc4=[NH+]C3=O)F)O C65248546
COCC/[NH+]=C\1/[C@@]2(CCN(C2)C(=O)C3=C[C@H]4C(=CC=N4)C=C3)NCc5ccccc5N1 C65265788
Cc1cc(=O)[nH]c(n1)CN2CN[C@@H]([C@@H]2c3ccc([nH+]c3)N(C)C)c4ccccc4 C65453140
C[C@@H]1CCC[C@@H](C12C(=O)N(C(=O)N2)C[NH+]3CCC(CC3)NC(=O)C4CCC4)C C66079735
c1ccc(cc1)C[NH+]2CCc3c(s/c(=N/S(=O)(=O)c4c[nH]nc4)/[nH]3)C2 C66247046
CCSC1([C@]2(C3=C(CCC3)[NH2+][C@@H]([C@@]2(C(=[NH+]1)N)C#N)c4ccccc4)C#N)SCC C04328531
C[NH+](C)[C@@H](C(Cl)(Cl)Cl)NC(=O)N[C@H](C(Cl)(Cl)Cl)[NH+](C)C C03137443
c1cc(ccc1N2C(=O)C[C@H](C2=O)[NH2+]C3CCCCCC3)N4C(=O)C[C@H](C4=O)[NH2+]C5CCCCCC5 C08414138
CC[NH+](CC)CCn1c2ccccc2n(c1=[NH2+])C[C@@H](c3ccc(c(c3)Cl)Cl)O C00858790
c1cc(sc1)C[NH2+]Cc2cc3cc4c(cc3[nH+]c2N5CCC[C@H](C5)CO)OCO4 C12079135
c1ccc(c(c1)c2c(cn(n2)c3ccc(cc3)F)C[NH2+]CC4CC[NH+](CC4)CCO)Cl C12314502
CC[NH+](CC)CCCn1cnc2c(c1=[NH2+])[C@@H](c3ccc(cc3O2)O)c4ccc(cc4)Cl C13572967
C[NH+]1[C@@H](C[C@@H]([C@@H]1c2ccccc2F)C[NH2+]Cc3cnn(c3)c4ccccc4F)CO C19113278
C[C@@H]1c2c(sc([nH+]2)C3CC[NH2+]CC3)C[C@]4([C@H]1[C@H]([C@@H](CC4)[C@H](C)C(=O)N(C)Cc5ccccc5)O)C C31154548
CC1(CC(CC([NH+]1C)(C)C)NC(=O)CCC(=O)NC2CC([NH+](C(C2)(C)C)C)(C)C)C C00780333
C[C@]12CCCC(=C)[C@H]1C[C@H]3[C@@H](C2)OC(=O)[C@H]3C[NH2+]CCC4=c5cc(ccc5=[NH+]C4)O C38555846
CCc1ccc2c(c1)/C(=N/NC3[NH+]=c4ccccc4=[NH+]3)/C[C@@H](O2)c5ccc(c(c5)OC)O C38779415
CCc1ccc(cc1)[C@H](CNc2ccccc2O)[NH+]3CC[NH2+][C@@H](C3)c4ccccc4O C39532100
CC(C)S(=O)(=O)c1ccc(cc1)[C@@H](CNc2ccccc2O)[NH+]3CC[NH2+][C@@H](C3)Cc4ccccc4 C39534415
CCCC[C@H](C)C(=O)N1C[C@H](C2(C1)CC[NH2+]CC2)C(=O)NCCC[NH+]3CCCC[C@@H]3C C39628573
CC1(CCCCC1)C(=O)N2C[C@H](C3(C2)CC[NH2+]CC3)C(=O)N[C@@H](C[NH+](C)C)c4ccccc4 C39664704
CCCCCCC(=O)N1C[C@@H](C2(C1)CC[NH2+]CC2)C(=O)NCc3cn4ccc(cc4[nH+]3)C C39670147
CCCC[C@H](C)C(=O)N1C[C@H](C2(C1)CC[NH2+]CC2)C(=O)NCc3cn4ccc(cc4[nH+]3)C C39670207
CCC(CC)C(=O)N1C[C@H](C2(C1)CC[NH2+]CC2)C(=O)NCCC3=c4cc(ccc4=[NH+][C@@H]3C)C#N C39674717
Cc1ccc(c(c1)C)C(=O)N2C[C@@H](C3(C2)CC[NH2+]CC3)C(=O)NCCC4=c5cc(ccc5=[NH+][C@@H]4C)C#N C39674828
Cc1ccc(c(c1)C)C(=O)N2C[C@H](C3(C2)CC[NH2+]CC3)C(=O)NCCC4=c5cc(ccc5=[NH+][C@@H]4C)C#N C39674829
Cc1ccc(cc1)CC(=O)N2C[C@H](C3(C2)CC[NH2+]CC3)C(=O)NCCC4=c5cc(ccc5=[NH+][C@@H]4C)C#N C39674857
Cc1ccccc1CC(=O)N2C[C@@H](C3(C2)CC[NH2+]CC3)C(=O)NCCC4=c5cc(ccc5=[NH+][C@H]4C)C#N C39674862
Cc1cccc(c1)CC(=O)N2C[C@H](C3(C2)CC[NH2+]CC3)C(=O)NCCC4=c5cc(ccc5=[NH+][C@@H]4C)C#N C39674865
CC[C@@H](c1ccccc1)C(=O)N2C[C@@H](C3(C2)CC[NH2+]CC3)C(=O)NC[C@@H](c4ccccc4)[NH+](C)C C39675790
CCCC[NH+]1CCC(CC1)CNC(=O)[C@H]2CN(CC23CC[NH2+]CC3)C(=O)[C@H](C)CCC C39683410
c1ccc2=[NH+]C(=O)[C@H]([NH+]=c2c1)/C(=N\Nc3ccc(cc3)I)/[C@@H]([C@@H](CO)O)O C40151154
CC(C)(C(=O)N[C@H](CC1=c2ccccc2=[NH+]C1)C(=O)N3CCC[C@@]4(C3)CCc5c4cccc5)[NH3+] C52541750
c1ccc2c(c1)CCC23CCN(CC3)C(=O)[C@@H](CC4=c5ccccc5=[NH+]C4)NC(=O)C6(CCCCC6)[NH3+] C52594531
c1cc2=C(C[NH+]=c2c(c1)F)C3=CC[NH+](CC3)CC[C@H]4c5ccc(cc5CCO4)C(=O)N C52595220
CCC[NH+]1CCC(CC1)N2C[C@H](C[C@H]2C(=O)NC(C)C)[NH2+]C3CCCCCCC3 C23358848
CC1(CC(CC([NH2+]1)(C)C)NC(=O)CN2CCN(CC2)CC(=O)NC3CC([NH2+]C(C3)(C)C)(C)C)C C22917039
CCOc1ccc2c(c1)S[C@@H](N2)NC(=O)CS[C@H]3[NH+]=c4ccc(cc4=[NH+]3)OC C63075077
CCc1ccc(cc1)[C@@H](CNC(=O)[C@H](CC2=c3ccccc3=[NH+]C2)NC(=O)C)[NH+](C)C C63097974
COC(=O)/C=C\1/CS[C@@H](N1)NC(=O)C[NH+]2CCC(CC2)C3=c4ccccc4=[NH+]C3 C63122462
CCOc1cc(cc(c1O)/C=N/NC2=N[C@@H]3C(=c4ccccc4=[NH+]3)N=[NH+]2)Br C39698048
C[C@@H]1[C@@H]([C@@H](N(N1)Cc2ccccc2)C)NC(=O)CS[C@@H]3[NH+]=c4ccc(cc4=[NH+]3)F C63340092
c1ccc(cc1)C2=[NH+]C3=C[C@@H](NN3C(=C2)C(F)(F)F)C(=O)NCCC4=c5cc(ccc5=[NH+]C4)Cl C63547022
Cc1ccc2=[NH+]CC(=c2c1)CCNC(=O)[C@H]3C=C4[NH+]=C(C=C(N4N3)C(F)(F)F)c5ccc(cc5)F C63547030
CCc1ccc2=[NH+][C@@H]3C(=c2c1)N=[NH+]C(=N3)N/N=C/c4cc(c(c(c4)Br)O)OC C39408722
c1ccc2=[NH+]CC(=c2c1)C[C@@H]([C@@H]3NN[C@@H](O3)SCc4c(cccc4Cl)F)[NH3+] C63720227
c1ccc2=[NH+]CC(=c2c1)C[C@@H]([C@H]3NN[C@@H](O3)SCc4c(cccc4Cl)F)[NH3+] C63720228
CSCC[C@H](C1[NH+]=c2ccccc2=[NH+]1)NC(=O)CNC(=O)c3ccc(o3)Br C63731177
CCOc1ccc(c(c1)O)/C=N/NC2=N[C@@H]3C(=c4cc(ccc4=[NH+]3)Br)N=[NH+]2 C39775641
C[NH+](C)[C@@H](CNC(=O)[C@H](CC1=c2ccccc2=[NH+]C1)NC(=O)c3ccc(cc3)F)c4cccs4 C63807617
C[C@@H]1C(=C(NN1[C@@H]2CCS(=O)(=O)C2)C)C[NH2+]C[C@@H](c3cccs3)C4=c5ccccc5=[NH+]C4 C63820459
c1ccc2=[NH+][C@H](C=c2c1)C(=O)NC[C@H]3CCC[NH+](C3)Cc4ccc(cc4)C#CCCO C64166858
CC1CC[NH+](CC1)[C@H](CNC(=O)[C@@H](CC2=c3ccccc3=[NH+]C2)NC(=O)C)c4cccs4 C64220424
c1ccc2=[NH+]CC(=c2c1)C[C@@H]([C@@H]3N=N[C@H](O3)SCc4c(cccc4Cl)Cl)[NH3+] C64428653
c1ccc2=[NH+]CC(=c2c1)C[C@@H]([C@H]3N=N[C@H](O3)SCC(=O)c4ccc(cc4)Cl)[NH3+] C64428715
CCSC1([C@@]2(C=C([NH2+][C@@H]([C@@]2(C(=[NH+]1)N)C#N)c3ccccc3)C)C#N)SCC C04199100
CCSC1([C@@]2(C3=C(CCCC3)[NH2+][C@@H]([C@@]2(C(=[NH+]1)N)C#N)c4ccccc4)C#N)SCC C09435886
CC[C@H]1C[NH+]2CCc3cc(c(cc3[C@@H]2C[C@@H]1C[C@H]4c5c(c6cc(ccc6[nH]5)O)CC[NH2+]4)OC)OC C13099112
CCSC1([C@@]2(C=C([NH2+][C@@H]([C@]2(C(=[NH+]1)N)C#N)c3ccccc3)C)C#N)SCC C13154433
CC(C)[NH+]1CCC(CC1)N2CC[NH+](C[C@@H]2CCO)Cc3c[nH]nc3C4CCCCC4 C19635328
CC1(CC(CC([NH2+]1)(C)C)NC(=S)N(C[C@@H]2CCCO2)C3CC[NH+](CC3)C)C C21263352
CC1(CC(CC([NH2+]1)(C)C)NC(=S)N(Cc2ccco2)C3CC([NH2+]C(C3)(C)C)(C)C)C C21263853
CC[C@@]1(Cc2c(c([nH+]c3c2c4c(s3)[C@@H]([NH+]=CN4)NCc5ccccc5)N6CCOCC6)CO1)C C27345070
C[C@H]1c2c(n(c([nH+]2)C3CC3)C)CCN1C(=O)C[C@@H](Cc4cc(c(cc4F)F)F)[NH3+] C28956804
CC1(CC(CC([NH2+]1)(C)C)C(=O)OCCCCC(=O)OC2CC([NH2+]C(C2)(C)C)(C)C)C C04256795
CCOC(=O)/[NH+]=c\1/ccc-2c(cc(oc2c1)O)C[NH+](Cc3ccc(cc3)C(=O)N)C4CC4 C36729357
c1ccc(cc1)C[C@H]2C[NH+](CC[NH2+]2)[C@@H](CNO)c3ccc(cc3)c4ccccc4O C39533942
CC(C)[NH+](CCNC(=O)[C@H]1CN(CC12CC[NH2+]CC2)C(=O)c3cc(cc(c3)Cl)Cl)C(C)C C39634726
C[NH+](C)C[C@@H](c1ccccc1)NC(=O)[C@@H]2CN(CC23CC[NH2+]CC3)C(=O)CCC4CCCC4 C39664611
CCCCCCC(=O)N1C[C@H](C2(C1)CC[NH2+]CC2)C(=O)NCc3cn4cc(ccc4[nH+]3)C C39670519
CCCC[C@@H](C)C(=O)N1C[C@@H](C2(C1)CC[NH2+]CC2)C(=O)NCc3cn4cc(ccc4[nH+]3)C C39670558
CCCC[NH+]1CCC(CC1)CNC(=O)[C@@H]2CN(CC23CC[NH2+]CC3)C(=O)[C@H](C)CC C39683467
CCCC[NH+]1CCC(CC1)CNC(=O)[C@@H]2CN(CC23CC[NH2+]CC3)C(=O)[C@@H]4CCC=CC4 C39683571
CCCCCCC(=O)N1C[C@@H](C2(C1)CC[NH2+]CC2)C(=O)NC3CCN(CC3)c4cccc[nH+]4 C39687454
CCCC[C@H](C)C(=O)N1C[C@@H](C2(C1)CC[NH2+]CC2)C(=O)NC3CCN(CC3)c4cccc[nH+]4 C39687479
CCC(CC)C(=O)N1C[C@@H](C2(C1)CC[NH2+]CC2)C(=O)NCC3CC[NH+](CC3)C4CCCC4 C39689156
CC[NH+]1[C@@H](NN[C@@H]1SCC(=O)N/N=C/C2=c3ccccc3=[NH+]C2)c4ccc(cc4)C(C)(C)C C39923299
C[C@@H](C(=O)NCC1(CCCCC1)[NH+]2CCCCC2)[NH+](C)CC(=O)NC(C)(C)C C42506284
CN(C)c1ccc(cc1)NC(=S)NC[C@H]2C[C@H]3CC[NH+]2C[C@@H]3C[NH+]4CCCC4 C43526990
c1ccc2c(c1)C=CC23CCN(CC3)C(=O)N[C@@H](CC4=c5ccccc5=[NH+]C4)C(=O)NCCC[NH3+] C52594496
c1ccc2=[NH+]CC(=c2c1)C[C@@H](COc3cc(cnc3)c4ccc5c(c4)ccnc5F)[NH3+] C52627953
CC1CC[NH+](CC1)Cc2ccccc2CNC(=O)NC[C@H](c3ccco3)[NH+](C)C C47791918
c1ccc2=[NH+]C([NH+]=c2c1)CS[C@H]3NN[C@@H](N3Cc4ccco4)c5ccc(cc5)Cl C63162962
CCN1[C@@H](NN[C@@H]1SCC2[NH+]=c3ccccc3=[NH+]2)COc4ccc(cc4)Cl C63165341
c1ccc(cc1)[C@@H](C[NH2+]C[C@H](COc2ccc(cc2)C#N)O)C3=c4ccccc4=[NH+]C3 C63229010
C[C@@H]1[C@H]([C@@H](N(N1)c2ccccc2)C)/C=N/NC(=O)CSC3[NH+]=c4ccccc4=[NH+]3 C63251890
c1ccc2=[NH+]CC(=c2c1)CCNC(=O)CC[C@@H]3Nc4ccc[nH+]c4N3Cc5cccs5 C63490349
C[C@H]1C(=C(N=N1)C)CCC2=[NH+]C3=c4ccccc4=[NH+][C@@H](N3N2)NCc5ccccc5 C63494598
Cc1ccc2c(c1)[nH+]c([nH]2)N3CCC[C@H](C3)C(=O)NCCC4=c5ccccc5=[NH+]C4 C63696502
c1ccc2=[NH+]CC(=c2c1)C[C@@H]([C@H]3NN[C@@H](O3)SCc4ccc(cc4Cl)Cl)[NH3+] C63720224
C[C@@H](C(=O)N1CC(=O)Nc2c1cccc2)[NH2+]C[C@@H](c3ccccc3)C4=c5ccccc5=[NH+]C4 C63830704
c1ccc2c(c1)-c3nnc(n3[C@H](N2)c4ccco4)SCC(=O)NCC5[NH+]=c6ccccc6=[NH+]5 C64032250
CC(C)(C#Cc1ccc(s1)C[NH+]2CCC[C@@H](C2)CNC(=O)[C@@H]3C=c4ccccc4=[NH+]3)O C64053791
c1cc2=[NH+][C@H](C=c2cc1F)CNC(=O)C[C@H]3C(=O)NCC[NH+]3CC4CCCCC4 C64058506
c1ccc2=[NH+][C@H](C=c2c1)CNC(=O)C[C@H]3C(=O)NCC[NH+]3Cc4ccc(cc4)F C64131695
CN(C)S(=O)(=O)Nc1ccc(cc1)N2CCC(CC2)[NH2+]C[C@@H]3C=c4ccccc4=[NH+]3 C64131800
c1ccc2=[NH+]CC(=c2c1)C[C@@H]([C@@H]3N=N[C@H](O3)SCc4ccc(c(c4)Cl)Cl)[NH3+] C64428634
c1ccc2=[NH+]CC(=c2c1)C[C@@H]([C@@H]3N=N[C@@H](O3)SCc4c(cccc4Cl)Cl)[NH3+] C64428649
c1ccc2=[NH+]CC(=c2c1)C[C@@H]([C@H]3N=N[C@@H](O3)SCc4c(cccc4Cl)F)[NH3+] C64428677
c1ccc2=[NH+]CC(=c2c1)C[C@@H]([C@H]3N=N[C@@H](O3)SCC(=O)c4ccc(cc4)Cl)[NH3+] C64428710
Cc1ccc2=[NH+][C@H]([NH+]=c2c1)CNC(=O)CN3c4ccccc4[C@@H](N3)C(=O)N5CCCC5 C64605639
CCOc1ccc(cc1)C[NH+]2CCNC(=O)[C@@H]2CC(=O)NCCC3=c4ccccc4=[NH+]C3 C64640316
C[C@H](C(=O)N1CC(=O)Nc2c1cccc2)[NH2+]C[C@H]([C@@H]3CC=CS3)C4=c5ccccc5=[NH+]C4 C64697355
Cc1ccc(cc1)C2=NN3[C@H](N2)N(C(=C(C3=O)CC(=O)NC4[NH+]=c5ccccc5=[NH+]4)C)CC=C C64813866
CCC[C@@H](C(=O)NC1[NH+]=c2ccccc2=[NH+]1)NC(=O)CCc3ccc(cc3)OC C65306055
CC[C@@H]1CCCC[NH+]1Cc2c(c(cc3c2oc(=O)c(c3C)Cc4ccccc4)Cl)O C05093344
CC[C@H]1CCCC[NH+]1Cc2c(c(cc3c2oc(=O)c(c3C)Cc4ccccc4)Cl)O C05093347
CCN(CC)[P@]1(=S)C2=C(CC(C=C2NN1c3ccccc3)(C)C)[NH+]4CCCCC4 C03205652
Cc1ccccc1N2[C@H]([C@@H](C2=O)Oc3ccc(cc3)Cl)C[NH2+]CCc4ccc(cc4)SC C09835464
Cc1ccccc1N2[C@H]([C@H](C2=O)Oc3ccc(cc3)Cl)C[NH2+]CCc4ccc(cc4)SC C09835471
CC[C@@H](C)Cc1c(sc2c1c(=O)[nH]c(n2)C[NH+](C)Cc3ccc(cc3Cl)Cl)C C13039883
CC(C)(C)[NH2+]CCCn1c(cn2c1nc3c2cccc3)c4ccc(cc4)Br C01830744
c1cc(cc(c1)Cl)CCn2cnc3c(c2=O)c4c(s3)C[C@H](CC4)[NH2+]C5CCCC5 C14996558
c1cc(cc(c1)Cl)CCn2cnc3c(c2=O)c4c(s3)C[C@@H](CC4)[NH2+]C5CCCC5 C14996561
C[C@H]1C[C@@H](C[NH+](C1)CCCNC(=O)CCc2cn(c3c2cccc3)Cc4ccccc4F)C C21527963
CCOc1cc(cc(c1OCc2ccccc2Cl)Br)C[NH2+]Cc3ccco3 C22076335
Cc1cccc(c1C)OC[C@@H](CN2CC[NH+](CC2)C(c3ccccc3)c4ccccc4)O C22467414
C[C@@H]1CC[C@@H]([C@@H](C1)OC[C@@H](CN2CC[NH+](CC2)Cc3ccc(cc3)Cl)O)C(C)C C22467448
CCc1ccc(cc1)OC[C@@H](CN2CC[NH+](CC2)C(c3ccccc3)c4ccccc4)O C26781378
Cc1ccc(cc1)c2c(s/c(=[NH+]\c3ccc(cc3)C)/n2CC=C)NC(=O)c4ccco4 C27024748
C[C@@H](c1ccccc1)NC(=O)c2ccc(o2)C[NH+](Cc3ccccc3)Cc4ccc(cc4)F C33723173
C[C@H](c1ccccc1)NC(=O)c2ccc(o2)C[NH+](Cc3ccccc3)Cc4ccc(cc4)F C33723174
Cc1ccc(cc1)C[NH+](Cc2ccccc2)Cc3ccc(o3)C(=O)N[C@@H](C)c4ccccc4 C34847047
C[C@@H](c1ccccc1)NC(=O)c2ccc(o2)C[NH+](Cc3ccccc3)Cc4ccccc4F C35245128
C[C@H](c1ccccc1)NC(=O)c2ccc(o2)C[NH+](Cc3ccccc3)Cc4ccccc4F C35245130
c1ccc(cc1)C[NH+](Cc2ccc(o2)C(c3ccccc3)(c4ccccc4)O)C[C@H]5CCCO5 C36145506
Cc1ccc(cc1)C2=NO[C@@H](C2)C[NH+](Cc3cccc(c3)Cl)C[C@@H](Cc4ccccc4)O C36146055
Cc1ccc(cc1)C2=NO[C@H](C2)C[NH+](Cc3cccc(c3)Cl)C[C@@H](Cc4ccccc4)O C36146057
c1ccc(cc1)C[C@H](C[NH+](Cc2ccc(cc2)F)C[C@@H]3CC(=NO3)c4ccc(cc4)Cl)O C36146321
CCC[NH+](Cc1cccn1C)Cc2ccc(o2)C(c3cccc(c3)F)(c4cccc(c4)F)O C36154692
c1ccc(cc1)C[NH+](Cc2ccc(o2)C(c3cccs3)(c4cccs4)O)C[C@@H]5CCCO5 C36157317
Cc1ccc(o1)C[NH+](Cc2ccc(o2)C(c3ccc(cc3)F)(c4ccc(cc4)F)O)CC(C)C C36202570
c1cc(cc(c1)F)C[NH+](Cc2ccc(o2)C(c3cccs3)(c4cccs4)O)C[C@H]5CCCO5 C36203050
COc1ccc(cc1)[C@@H](c2ccccc2)NC(=O)C[NH+]3CCc4c(ccs4)[C@H]3C5CC5 C36389540
CC(C)(C)c1cc(cc(c1O)C(C)(C)C)CCC2=NCCC3=c4cc(ccc4=[NH+][C@H]32)OC C38573934
c1ccc(c(c1)OC[C@@H](C[NH+](Cc2ccc(cc2Cl)Cl)Cc3ccco3)O)Cl C40314224
Cc1cccc(c1C)OC[C@@H](C[NH+](Cc2ccc(cc2Cl)Cl)Cc3ccco3)O C40315320
Cc1cccc(c1C)OC[C@H](C[NH+](Cc2ccc(cc2Cl)Cl)Cc3ccco3)O C40315322
c1ccc2c(c1)cccc2C[NH+](Cc3ccco3)C[C@@H](COc4ccc(cc4)Br)O C40316839
c1ccc2c(c1)cccc2C[NH+](Cc3ccco3)C[C@@H](COc4ccccc4Br)O C40317105
c1ccc(c(c1)C[NH+](Cc2ccco2)C[C@H](COc3ccc(cc3Cl)Cl)O)Cl C40317969
CCN1CCC[C@H]1C[NH2+]Cc2cc(c(c(c2)Br)OCc3ccc(cc3Cl)F)OC C40720021
Cc1cccc(c1)COc2c(cc(cc2Br)C[NH2+]Cc3ccc(cc3)OC)OC C40733338
CCOc1cc(cc(c1OCc2c(cccc2Cl)F)Br)C[NH2+]Cc3ccco3 C40740564
CCOc1cc(cc(c1OCc2ccc(cc2Cl)F)Cl)C[NH2+]Cc3ccco3 C40742064
C[C@@H]1CCC[C@@H]([NH+]1CCCNC(=O)CCc2cn(c3c2cccc3)Cc4ccccc4F)C C15678370
CCCC[NH+](C)Cc1c(cc(c2c1O/C(=C\c3cccc(c3)Br)/C2=O)C)O C41584035
c1ccc2=[NH+]CC(=c2c1)C3=NN[C@H](N3c4ccc(cc4)Cl)SCCC(F)(F)F C39942979
Cc1ccc2=[NH+][C@H](C(=c2c1)CCN(Cc3cccs3)C(=S)Nc4ccc(cc4)OC)C C63440301
COc1ccc(cc1)[C@@H]2C(=c3ccccc3=[NH+]2)SCCNC(=O)/C=C/c4ccccc4 C63654874
C[C@@H]1C(=c2cc(ccc2=[NH+]1)Cl)CCN(Cc3ccco3)C(=S)NC4CCCCC4 C63658887
CCOc1ccc(cc1)CC(=O)NCCSC2=c3ccccc3=[NH+][C@@H]2c4ccc(cc4)F C63755508
Cc1cc(ccc1C(C)C)OCC(=O)NC[C@@H](c2cccs2)C3=c4ccccc4=[NH+]C3 C63896847
CN(Cc1ccc(cc1F)F)C(=O)NC[C@@H](c2cccs2)C3=c4ccccc4=[NH+]C3 C64208485
CSc1cccc(c1)/[NH+]=c\2/c(cc3cc(ccc3o2)Cl)C(=O)NCc4ccco4 C67293178
CC[NH+]1CC(=Cc2ccc(cc2)C(C)(C)C)C(=O)C(=Cc3ccc(cc3)C(C)(C)C)C1 C03885549
Cc1c2cc3c(c(c2oc(=O)c1Cc4ccccc4)C)OC[NH+](C3)[C@H](C)c5ccccc5 C02123850
CC(C)[C@H]1[C@@H]([NH2+][C@@H](C[C@@]1(Cc2ccccc2)O)c3ccccc3)c4ccccc4 C04176979
Cc1ccc(cc1)[C@]2(CCOC(C2)(C)C)CC[NH2+][C@H](C)c3ccc(cc3)Cl C01902141
CC[NH+](CC)Cc1cc(cc(c1O)c2ccccc2)[C@H]3C[C@@H](CC(C3)(C)C)C C01729533
CC1(CCCC(N1c2cc([nH+]c3c2cccc3)c4ccccc4)(C)C)C C04541728
CCCCN1[C@@H](C(=C(C1=O)C)C)[NH2+]C2CCCCCCCCCCC2 C04616538
CC(C)[C@@H]1[C@@H]([NH2+][C@@H](C[C@@]1(c2ccc(cc2)F)O)c3ccccc3)c4ccccc4 C04863315
CC(C)[C@H]1[C@H]([NH2+][C@@H](C[C@@]1(C#Cc2ccccc2)O)c3ccccc3)c4ccccc4 C04866073
c1ccc2c(c1)cccc2[C@@H](c3c4ccccc4ccc3O)[NH+]5CCCCC5 C01723345
CC(C)(C)c1cc([nH]c1c2cc([o+]c(c2)C(C)(C)C)C(C)(C)C)C(C)(C)C C03107385
c1ccc(cc1)[C@@H]2[C@@H]3CCCC[C@@]3(OC4=C2CCc5c4cccc5)[NH+]6CCCCC6 C05488609
C[C@@H](C12CC3CC(C1)CC(C3)C2)[NH2+]Cc4ccc(o4)c5ccccc5F C07524277
C[NH+]1C/C(=C\c2cccc3c2cccc3)/C(=O)/C(=C/c4cccc5c4cccc5)/C1 C04693430
Cc1c(c2ccccc2n1Cc3ccccc3Cl)C[NH2+][C@@H](C)c4ccccc4 C10315503
C[C@@H](c1cccc2c1cccc2)[NH2+]Cc3cc(ccc3O)c4ccc(cc4)F C12513254
CCCCC1([C@@H]([C@@H]([NH2+][C@H]([C@@H]1C)c2ccc(cc2)Cl)c3ccc(cc3)Cl)C)O C13598632
CC(C)[C@H]1[C@@H]([NH2+][C@H](C[C@]1(C#Cc2ccccc2)O)c3ccccc3)c4ccccc4 C13633540
Cc1ccccc1[C@@H]2[NH+](CCCN2Cc3ccccc3F)Cc4ccccc4Cl C19326769
C[NH+]1[C@@H](N([C@H]([P@]([C@@H]1c2ccccc2)c3ccccc3)c4ccccc4)C)c5ccccc5 C19333155
Cc1cc([nH+]c2c1cccc2)N3CCN(CC3)C4c5ccccc5-c6c4cccc6 C19721083
Cc1ccc(cc1)/C=C/2\CCCC3C2=[NH+]C(=S)N[C@@H]3c4ccc(cc4)C C19922934
c1ccc2c(c1)/c(=[NH+]/c3cccc(c3)[N+](=O)[O-])/cc(o2)c4ccc(cc4)Cl C01932945
Cc1ccc(cc1)COc2cccc(c2)C[NH2+]C34CC5C[C@@](C3)(C[C@](C5)(C4)C)C C20874428
CCCOc1c(cc(cc1Br)Br)C[NH2+]C2CCCCCCC2 C20929830
C[C@H](c1cc2cc(ccc2o1)Br)[NH2+]C3CCCCCCC3 C21026851
c1ccc(c(c1)C[NH2+]C2C3CC4CC(C3)CC2C4)OCc5ccccc5Cl C22073760
Cc1c(n(/c(=[NH+]/c2ccccc2)/s1)CC=C)c3ccc(cc3)Cl C17186178
c1ccc(cc1)/[NH+]=c/2\n(c(cs2)c3ccc(cc3)F)c4ccccc4 C13739408
Cc1ccc2c(c1)/c(=[NH+]\c3nc4c(cccc4s3)C)/cc(o2)c5ccc(cc5)Cl C01961674
CCC[NH2+][C@H](c1ccc(cc1)C(C)(C)C)c2ccc(o2)Br C35582244
CCc1ccc(cc1)[C@H]2c3cccn3CCC[NH+]2Cc4ccc(c(c4)Cl)F C35791132
C[C@H]1[C@@H]([C@@H](C[NH+]([C@@H]1c2ccccc2)C3CCCCC3)C(=O)c4ccccc4)c5ccccc5 C35930590
Cc1cccc(c1)C[NH+]2CCCn3cccc3[C@@H]2c4ccc(c(c4)Cl)Cl C36347488
CCc1ccc(cc1)[C@H]2c3cccn3CCC[NH+]2Cc4ccccc4CC C36348092
CC[C@@H]1CCCC[C@H]1[NH2+]Cc2cc(cc(c2OCC)Br)Br C37294576
Cc1ccc2=C[C@@H](C(=O)[NH+]=c2c1)CN(c3cccc(c3C)C)C(=O)C4CCCCC4 C38891151
Cc1ccc(cc1)C(=O)N(C[C@H]2C=c3ccc(cc3=[NH+]C2=O)C)c4cc(ccc4C)C C38899365
Cc1ccc(cc1)C(=O)N(C[C@H]2C=c3ccc(cc3=[NH+]C2=O)C)c4ccc(c(c4)C)C C38926226
Cc1ccc(cc1)C(=O)N(C[C@H]2C=c3ccc(cc3=[NH+]C2=O)C)c4ccc(cc4C)C C38935793
c1ccc2c(c1)cc3ccccc3c2/C=N/N4[C@H]([NH+]=NC4=S)c5ccccc5F C38990237
c1ccc(cc1)C[NH+]2[C@H](CCC[C@@]23CCC[C@@H](C3)Cl)c4ccccc4O C39520694
c1cc(cc(c1)OCc2c(cccc2Cl)F)C[NH2+]C34CC5CC(C3)CC(C5)C4 C40738663
c1ccc(cc1)[C@@H]2CC(=Nc3n2c4ccccc4[nH+]3)c5ccc(cc5)Br C13541177
CC[C@@H]1CCCC[NH+]1C2(CCCCCCC2)n3c4ccccc4nn3 C59422698
CC[C@H]1CCCC[NH+]1C2(CCCCCCC2)n3c4ccccc4nn3 C59422699
Cc1ccc(cc1)[C@H]2C/C(=[NH+]\c3ccc(c(c3)C)C)/CN2c4ccc(c(c4)C)C C59488853
c1cc(ccc1SC(F)(F)F)S(=O)(=O)N2CCC[C@@H]2C[NH+]3CCCC3 C60244321
c1ccc(c(c1)[C@@H]2CN[C@@H]([C@@H]3C2=c4ccccc4=[NH+]3)c5ccc(cc5)Cl)Cl C63240823
Cc1ccc2=[NH+][C@@H](C(=c2c1)C)c3ccccc3OC(=O)c4ccccc4 C63972222
C[C@H](C(=O)Nc1c(cc(cc1Cl)Cl)Cl)On2c3cc(ccc3nn2)S(=O)(=O)N(C)C C03342077
COc1ccc(cc1)C(=O)Nc2ccc3n(c2=O)C[C@H]4C[C@@H]3CN(C4)S(=O)(=O)c5ccccc5C#N C04236287
COc1ccc(cc1)CCN2CC(=O)N3[C@H](C2=O)Cc4c5ccccc5[nH]c4[C@@H]3c6cccc(c6)[N+](=O)[O-] C02150536
c1ccc2c(c1)cc(o2)c3nnc(o3)NC(=O)[C@H]4CCCCN4S(=O)(=O)c5ccc(s5)Cl C09170310
c1ccc2cc(ccc2c1)Cn3c4c(c(nc(n4)C5CCN(CC5)S(=O)(=O)c6ccc(cc6)F)O)nn3 C09195605
Cc1c(c(n(n1)Cc2cc(ccc2OC)[C@H]3Nc4ccccc4C(=O)N3Cc5ccccc5)C)[N+](=O)[O-] C01190795
CC(C)(C)C1=NN(c2nc3c(n2C1)c(=O)n(c(=O)n3C)Cc4ccc(cc4Cl)Cl)CCCO C10370029
CC1(O[C@H]2[C@@H](O1)[C@@H](O[C@@H]3[C@H]2OC(O3)(C)C)C(=O)NCc4nc5ccccc5n4Cc6ccccc6)C C11024171
c1cc(oc1)C(=O)N2CCN(CC2)C(=O)[C@@H]3Cc4c(sc(n4)NC(=O)CC5CCCCC5)C(=O)C3 C12150322
C[C@H]1C[C@@H](CN(C1)C(=O)C[NH+]2CCN(CC2)c3cnn(c(=O)c3Cl)c4ccc(cc4)C(=O)[O-])C C13298910
CS(=O)(=O)N(CC(=O)N/N=C/c1cc(ccc1Cl)[N+](=O)[O-])c2ccccc2Br C14185898
C[C@]1(C(=O)N(C(=O)N1)CC(=O)N2CCCc3c2ccc(c3)S(=O)(=O)N(C)C)c4ccc(cc4)F C16556528
C[C@@H](C(=O)O[C@H](C)C(=O)N1CC(=O)Nc2c1cccc2)N3C(=O)c4cc(c(cc4C3=O)Cl)Cl C16746317
Cc1ccc(cc1C)N2C(=O)/C(=C\c3ccc(c(c3)CN4C(=O)c5ccccc5C4=O)OC)/C(=NC2=O)O C09012609
Cc1c(c(c(c(c1C)C)S(=O)(=O)N2CCN(CC2)C(=O)CN3C(=O)[C@](NC3=O)(C)C4CC4)C)C C18013540
C/C(=N\OCc1nc2c3c(ncn2n1)Oc4cc(ccc4[C@@H]3c5ccccc5)O)/c6ccc(cc6)OC C20160073
c1ccc(cc1)/N=C\2/N(C(=O)[C@H](S2)CC(=O)Nc3cc(ccc3Cl)[N+](=O)[O-])C[C@@H]4CCCO4 C20886251
Cc1c2c(cc(nc2n(n1)[C@@H]3CCS(=O)(=O)C3)C4CC4)C(=O)OCC(=O)N[C@@H]5CCCC[C@@H]5C C21441438
Cc1ccc(cc1)S(=O)(=O)N2CCc3c(sc(n3)NC(=O)CN4c5ccccc5OCC4=O)C2 C21654710
c1cc(cc(c1)Cl)[C@@H](c2c(n3c(s2)nc(n3)c4ccco4)O)N5CCN(CC5)C(=O)c6ccco6 C22851922
c1cc(oc1)c2nc3n(n2)c(c(s3)[C@@H](c4ccc(cc4)Cl)N5CCN(CC5)C(=O)c6ccco6)O C22851993
c1cc(ccc1n2c(nnc2SC[C@@H]3[N-]S(=O)(=O)N=C4N3CCCCC4)C[NH+]5CCCCC5)F C23486594
CCOc1ccc(cc1)S(=O)(=O)Nc2ccc(cc2)C(=O)N3CCC[C@@H]3c4nnc5n4cccc5 C24499088
c1ccc(cc1)n2cc(c(n2)c3cc4ccccc4oc3=O)/C=N/NC(=O)[C@H]5COc6ccccc6O5 C03238559
Cc1ccc2c(c1)C3=C([C@@H](n4c(nnn4)N3)c5cccs5)[C@@H](O2)c6cc(c(c(c6)OC)OC)OC C28060722
c1cc(oc1)c2nc(c(o2)N3CCC(CC3)C(=O)Nc4ccc(c5c4cncc5)N6CCCCC6)C#N C32940285
c1ccc2c(c1)C(=O)N(C2=O)CC(=O)Nc3ccccc3OCc4cc(=O)n5cc(ccc5n4)Cl C33068241
Cc1cc(n(n1)c2nc(c3c4c(sc3n2)CCC4)N(Nc5ccc(cc5)OC)N6CCOCC6)C C34786812
Cc1c(c(nc(n1)C)C(=O)N2CCN([C@H](C2)C)C(=O)Nc3ccccc3C(F)(F)F)C(=O)OC(C)C C35174419
Cc1cccc2c1nc(o2)SCc3nc(co3)C(=O)N4CCC(CC4)n5c6ccccc6[nH]c5=O C00966275
Cc1ccc(cc1)N2C(=O)C(=Cc3cc(c(c(c3)OC)O)[N+](=O)[O-])C(=O)N(C2=S)c4ccc(cc4)C C15223212
Cc1c(c(on1)C)S(=O)(=O)N2CCN(CC2)CCC(=O)Nc3c(c4c(s3)CCCCC4)C#N C35400080
Cc1c(sc(n1)N2[C@@H](c3c(=O)c4cc(ccc4oc3C2=O)Cl)c5ccc(c(c5)OC)O)C(=O)OC C35513916
CCN(CC)c1ccc(cc1NC(=O)[C@@H]2Cc3ccccc3C(=O)O2)S(=O)(=O)N4CCOCC4 C36773524
Cc1cc(c(n1C[C@H]2COc3ccccc3O2)C)C(=O)CN4C(=O)[C@](NC4=O)(C)c5ccc(cc5)C#N C36806149
Cc1c(c(n(n1)c2ccccc2)Cl)/C=N/NC(=O)c3cccc(c3)S(=O)(=O)N4CCOCC4 C03201122
C[C@@]12CCC(=O)N1[C@H](CS2)C(=O)OCC(=O)Nc3cccc(c3)S(=O)(=O)N4CCCCCC4 C08694031
c1ccc(c(c1)C(=O)c2cc(ccc2NC(=O)[C@@H]3CC=CC[C@@H]3C(=O)N4CCOCC4)[N+](=O)[O-])Cl C38711681
CCOc1ccc(cc1)N2C(=O)[C@H]3[C@@H]([C@@H]4C(=NC(=S)S4)S[C@@H]3C2=O)c5cc(ccc5O)[N+](=O)[O-] C39352173
CC(C)S(=O)(=O)[C@@H]1CC(=O)c2c(c3c(cc(cn3)SC)c(=O)n2S(=O)(=O)c4ccccc4)N1 C39452382
CC(C)S(=O)(=O)[C@H]1CC(=O)c2c(c3c(cc(cn3)SC)c(=O)n2S(=O)(=O)c4ccccc4)N1 C39452383
CCc1ccc2c(c1)c(=O)c3c(o2)C(=O)N([C@@H]3c4ccc(c(c4)OC)O)c5nc(c(s5)C(=O)OC)C C40046007
CCOC(=O)c1c(nc(s1)N2[C@H](c3c(=O)c4c(cc(cc4oc3C2=O)C)C)c5ccc(c(c5)OC)O)C C40058057
CC(C)NC(=O)CN1CCN(CC1)C(=O)C2CCN(CC2)c3ccc(cc3F)c4nc(on4)C5CC5 C40901918
c1cc(oc1c2nnc(o2)NC(=O)[C@@H]3CCCN3S(=O)(=O)c4ccc(s4)Cl)Br C38934584
C[C@]12CCC[C@@]([C@@]1(C[C@H]3[C@@H](C2)OC(=O)[C@H]3CN4CCN(CC4)c5ccc(cc5)[N+](=O)[O-])O)(C)OC C59410379
[H]/N=C\1/C(=C/c2ccc(c(c2)OCC)OS(=O)(=O)c3ccccc3)/C(=O)N=C4N1N=C(S4)C(C)C C13799590
[H]/N=C\1/C(=C\c2ccc(cc2)OC(=O)c3ccccc3Cl)/C(=O)N=C4N1N=C(S4)N5CCOCC5 C15935099
[H]/N=C\1/C(=C/c2ccc(cc2)OCCOc3cc(ccc3C)C)/C(=O)N=C4N1N=C(S4)S(=O)(=O)C C41077748
[H]/N=C\1/C(=C/c2ccc(cc2)OC(=O)c3ccc(cc3)Cl)/C(=O)N=C4N1N=C(S4)S(=O)(=O)CC C41084145
CC(C)(C)c1ccc(cc1)OCC(=O)N/N=C/c2ccc(c(c2)[N+](=O)[O-])N3CCCC3 C04117156
c1ccc2c(c1)C(=O)N(C2=O)[C@@H](Cc3ccc(cc3)[N+](=O)[O-])C(=O)NCCC4=CCCCC4 C00678496
CCn1c(nnc1SCC(=O)Nc2cccc(c2C)Cl)c3ccc(cc3)[N+](=O)[O-] C06878433
c1cc(c(cc1[N+](=O)[O-])C(=O)OCC(=O)NC23CC4CC(C2)CC(C4)C3)N5CCCC5 C05972224
COc1cc(c(cc1OC)[N+](=O)[O-])/C=N/NC(=O)[C@@H]2CC2(c3ccccc3)c4ccccc4 C01233858
c1cc(ccc1c2ccc(o2)C(=O)OCC(=O)NC34CC5CC(C3)CC(C5)C4)[N+](=O)[O-] C09091209
c1ccc(c(c1)NC(=O)COC(=O)c2ccc(o2)c3ccc(cc3)[N+](=O)[O-])Br C09091309
CCCSc1nc2c(nn1)-c3ccccc3N[C@H](O2)c4c(cc(cc4OC)OC)OC C03655220
Cc1ccc(cc1)S(=O)(=O)N(Cc2ccccc2)CC(=O)Nc3cccc(c3C)[N+](=O)[O-] C09667718
CCc1cccc(c1NC(=O)COC(=O)c2cc(ccc2N3CCC(CC3)C)[N+](=O)[O-])C C09719930
C[C@H](C(=O)Nc1cc(c(cc1Cl)Cl)Cl)OC(=O)c2ccc(c(c2)[N+](=O)[O-])N(C)C C09923558
c1ccc(cc1)[C@H](C(=O)Nc2ccc(cc2Cl)[N+](=O)[O-])OC(=O)c3ccc(nc3)Cl C10805118
Cc1ccc(c(c1)N2C(=O)c3ccc(cc3C2=O)C(=O)O[C@@H](C)C(=O)N[C@@](C)(C#N)C(C)C)C C11185672
Cc1ccc(cc1n2cccc2)C(=O)O[C@@H](C)C(=O)Nc3ccc(cc3Cl)[N+](=O)[O-] C11491749
c1ccc(cc1)C(=O)N/C(=C\c2ccc(o2)c3ccc(cc3)[N+](=O)[O-])/C(=O)N4CCCCC4 C13304875
CCCCOC(=O)c1ccc(cc1)N2CC3=C(C2=O)[C@@H](NC(=O)N3C)c4ccc(cc4)OC C15108315
C[C@H](CNC(=O)c1ccc(cc1)OS(=O)(=O)c2cccc(c2)[N+](=O)[O-])c3ccccc3 C15745106
CCOC(=O)c1c2c(sc1NC(=O)c3ccc(o3)c4ccccc4[N+](=O)[O-])CCCC2 C01146515
Cc1ccc(cc1F)N2C(=C([C@H](NC2=S)c3ccccc3[N+](=O)[O-])C(=O)OCCOC)C C16502597
Cc1ccc(c(c1)N2C(=C([C@@H](NC2=S)c3ccccc3[N+](=O)[O-])C(=O)OCCOC)C)C C20985287
Cc1ccccc1c2nnc(n2C)S[C@H](C)C(=O)Nc3cc(ccc3Cl)[N+](=O)[O-] C20992449
Cc1ccccc1c2nnc(n2C)S[C@@H](C)C(=O)Nc3cc(ccc3Cl)[N+](=O)[O-] C20992453
C[C@H]1CC(=O)Nc2ccccc2N1C(=O)COC(=O)c3cc(c(c(c3)Cl)OC(C)C)OC C23220865
C[C@H]1C[C@@H](CN(C1)c2ccc3cccc(c3n2)OCC(=O)Nc4ccc(cc4)[N+](=O)[O-])C C23833887
CCCCn1c(=O)c2ccccc2nc1SCC(=O)Nc3cc(ccc3Cl)[N+](=O)[O-] C28383934
Cc1ccc(cc1NC(=O)[C@@H](C)Sc2c3ccccc3nc(n2)c4ccco4)[N+](=O)[O-] C28662230
c1ccc2c(c1)c(c(o2)C(=O)c3ccc(cc3)F)NC(=O)COc4ccc(cc4)[N+](=O)[O-] C33569189
CCOC(=O)c1c(c(sc1NC(=O)c2ccc(o2)c3ccc(cc3Cl)[N+](=O)[O-])C)C C34968243
CCCOc1ccc(cc1C)c2c(cn(n2)c3ccccc3)/C=N/Nc4c(nc(o4)C)C#N C33959141
CCCOC(=O)C1=C(NC2=C([C@@H]1c3ccc4c(c3)OCO4)C(=O)[C@@H]([C@@H](C2)C)C(=O)OC)C C33936436
c1ccc(cc1)Cc2nnc(n2C3CCCCC3)SCC(=O)Nc4ccccc4[N+](=O)[O-] C09052871
Cc1ccc(o1)CN([C@H](c2ccc(cc2)[N+](=O)[O-])C(=O)NC3CCCCC3)C(=O)C=C(C)C C36599513
CCOC(=O)c1ccc2c(c1)s/c(=N\C(=O)c3c[nH]c4c3cccc4)/n2CC(=O)OC C38931051
CCOC(=O)C1=C(Nc2nnnn2[C@@H]1c3ccc(cc3)OCc4ccc(cc4)Cl)C C40921056
CCOC(=O)C1=C(Nc2nnnn2[C@@H]1c3ccc(cc3)OCc4ccc(c(c4)Cl)Cl)C C40921062
CC1=C([C@@H](n2c(nnn2)N1)c3cccc(c3)OCc4ccccc4)C(=O)OCc5ccccc5 C40922607
CCOC(=O)C1=C(Nc2nnnn2[C@H]1c3cccc(c3)OCc4ccc(cc4)Cl)C C40922755
CCCOC(=O)C1=C(Nc2nnnn2[C@H]1c3cccc(c3)OCc4ccc(cc4)Cl)C C40922767
CCCOC(=O)C1=C(Nc2nnnn2[C@@H]1c3ccccc3OCc4ccccc4Cl)C C40923193
CC1=C([C@H](n2c(nnn2)N1)c3ccccc3OCc4ccc(cc4)Cl)C(=O)OC(C)C C40923324
CC1=C([C@@H](n2c(nnn2)N1)c3cccc(c3)OCc4ccccc4Cl)C(=O)OCC=C C40978925
CC1=C([C@H](n2c(nnn2)N1)c3ccccc3OCc4ccccc4Cl)C(=O)OCC=C C40978942
CC1=C([C@H](C(=C(N1)C)C(=O)OCc2cccs2)c3cccc(c3)[N+](=O)[O-])C(=O)OC C49113902
CCC(=O)N(Cc1ccc(o1)C)[C@H](c2cc(ccc2Cl)[N+](=O)[O-])C(=O)NC3CCCCC3 C36603593
C[C@@]1(C(=O)N(C(=O)N1)CCCOc2ccc(cc2)C(C)(C)C)c3ccc(cc3)[N+](=O)[O-] C31633212
C/C(=C/1\C(=NN(C1=O)c2ccc(cc2)[N+](=O)[O-])c3ccc(cc3)OC)/NCCc4cccs4 C20288868
CCOC(=O)c1c2c(sc1NC(=O)COc3c(cc(cc3[N+](=O)[O-])C)C)CCCC2 C59715705
CCOc1ccc(cc1OCC)Cc2nc(no2)c3ccc4c(c3)[nH]c(=O)n4C5CCCC5 C64891381
CCOC(=O)C1=C(Nc2nc3ccccc3n2[C@@H]1c4cccc(c4)[N+](=O)[O-])c5ccccc5 C21005547
CCc1ccc(cc1)n2c3c(c(cc(n3)OCC(=O)Nc4cc(cc(c4)OC)OC)C)c(n2)C C45990638
C[N+](C)(C)c1cccc(c1)/N=N/c2ccc(c3c2cccc3)/N=N/c4cc(c(cc4N)N)/N=N/c5ccccc5 C03846902
CCCC[NH2+][C@H](C)[C@]1(Cc2c(c(c3c(c2O)C(=O)c4cccc(c4C3=O)OC)O)[C@@H](C1)O)O C05373345
Cc1c(ccc2c1NC(=O)[C@]23[C@H]4[C@@H]([C@@H]([NH2+]3)Cc5ccc(cc5)O)C(=O)N(C4=O)CCc6ccccc6)Cl C08790118
c1ccc(cc1)N2C(=O)[C@@H]3[C@@H]([NH2+][C@]4([C@@H]3C2=O)c5ccccc5NC4=O)Cc6c[nH]c7c6cccc7 C08876663
CC(=O)c1ccc(cc1)N2C(=O)[C@@H]3[C@H]([NH2+][C@]4([C@@H]3C2=O)c5ccccc5NC4=O)Cc6c[nH]c7c6cccc7 C09130146
C[C@@H](c1nnc(n1c2ccc(cc2)F)SCc3nc(nc(n3)Nc4ccccc4)N)[NH+](C)C C09377646
CC[NH+]1CCC[C@H]1CNC(=O)[C@@]2(c3ccccc3NC(=O)N2c4ccc(c(c4)Cl)Cl)O C09836151
Cc1ccc2c(c1)[C@@]3([C@H]4[C@@H]([C@H]([NH2+]3)Cc5ccc(cc5)O)C(=O)N(C4=O)CCc6ccccc6)C(=O)N2 C12881513
c1ccc(cc1)CCN2C(=O)[C@@H]3[C@@H]([NH2+][C@]4([C@@H]3C2=O)c5cccc(c5NC4=O)Cl)Cc6ccc(cc6)O C12881904
CC[C@H](C)N1C(=O)[C@@H]2[C@H]([NH2+][C@]3([C@@H]2C1=O)c4cc(ccc4NC3=O)C)Cc5c[nH]c6c5cccc6 C12886942
CC[C@@H](C)N1C(=O)[C@@H]2[C@H]([NH2+][C@]3([C@@H]2C1=O)c4cccc(c4NC3=O)C)Cc5c[nH]c6c5cccc6 C12887915
c1ccc(cc1)CCC[C@@]2(C(=O)NC(=O)N2)C3CC[NH+](CC3)Cc4c[nH]nc4c5ccc(cc5)F C11911928
CC[C@H]1c2ccsc2CC[NH+]1CC(=O)N(CC(C)C)c3c(n(c(=O)[nH]c3=O)Cc4ccccc4)N C15547316
CCOC(=O)C1=C(NC(=O)N[C@@H]1c2ccc3c(c2)OCO3)C[NH2+]C4CC(NC(C4)(C)C)(C)C C12412577
c1ccc(cc1)C[C@@H](C(=O)N2CCC3(CC2)c4c([nH]c[nH+]4)CCN3)NC(=O)Cc5ccc(cc5)Cl C20588802
CC1(CC(CC([NH2+]1)(C)C)NC(=O)CSc2nc([nH]n2)N/N=C/c3ccccc3Cl)C C20833389
CC1(CC(CC([NH2+]1)(C)C)NC(=O)CSc2nc([nH]n2)N/N=C/c3ccc(cc3)Cl)C C20833491
C[C@@H]1CCCC[NH+]1Cc2c(nnn2c3c(non3)N)C(=O)N/N=C(/C)\c4ccc5ccccc5c4 C25783463
C[NH+](Cc1c(nnn1c2c(non2)N)C(=O)N/N=C/c3cccc4c3cccc4)C5CCCCC5 C09307677
Cc1c(sc2c1c(nc(n2)C[NH+]3CCC(CC3)C)NCCc4ccc(s4)S(=O)(=O)N)C C32927090
CC(C)CNC(=O)c1ccc(c(c1)NS(=O)(=O)c2ccc(cc2)C(C)C)N3CC[NH2+]CC3 C33034329
CC1CC[NH+](CC1)Cc2c(nnn2c3c(non3)N)C(=O)N/N=C/c4ccc(cc4)C(C)C C03633151
CC(C)c1ccc(cc1)/C=N/NC(=O)c2c(n(nn2)c3c(non3)N)C[NH+](C)C4CCCCC4 C02447403
CC1CCN(CC1)S(=O)(=O)c2ccc(cc2)C(=O)Nc3c(c4c(s3)C([NH2+]C(C4)(C)C)(C)C)C(=O)N C04177852
Cc1ccc(c(c1)C)NS(=O)(=O)c2cc(ccc2NNC3=c4ccccc4=[NH+]C3=O)[N+](=O)[O-] C09613474
CC[C@@]1(Cc2cc3c(c(c2[C@@H](C1)O[C@@H]4C[C@@H]([C@@H]([C@@H](O4)C)O)[NH+](C)C)O)C(=O)c5c(cccc5O)C3=O)O C38665430
Cc1ccc(c(c1)C)NC(=O)NC(=O)[C@@H](C)S[C@H]2NN=C(N2C3CC3)C4=c5ccccc5=[NH+]C4 C38769721
c1ccc(c(c1)COc2cccc(c2)C3=C[C@@H](NN3)C(=O)N/N=C/C4=c5ccccc5=[NH+]C4)Cl C39000320
COc1ccc(cc1)[C@@H]2NC(=NC(=[NH+]2)N)SCC(=O)N3c4ccccc4CCc5c3cccc5 C39448847
CCOC1=C[C@H]2C[C@@H]3CO[P@@](=O)(N[NH+]3C[C@@H]2C=C1c4ccccc4O)c5ccccc5O C39467476
CC(C)S(=O)(=O)C1=C[C@@H]2C[C@H]3CO[P@@](=O)(N[NH+]3C[C@@H]2C=C1c4ccccc4O)c5ccccc5O C39467610
C[C@H](CCCC(C)(C)O)NC(=O)[C@H]1CN(CC12CC[NH2+]CC2)C(=O)c3ccc(o3)c4ccc(cc4)F C39632006
c1ccc(cc1)NCCNC(=O)[C@H]2CN(CC23CC[NH2+]CC3)C(=O)c4ccc(o4)c5ccccc5F C39655640
Cc1c(c2ccccc2[nH]1)CCNC(=O)[C@H]3CN(CC34CC[NH2+]CC4)C(=O)COc5cccc(c5)Cl C39674031
Cc1cccc2c1[nH]cc2CCNC(=O)[C@H]3CN(CC34CC[NH2+]CC4)C(=O)C5=C(ON[C@@H]5c6ccccc6)C C39684240
CCCC[C@@H](C)C(=O)N1C[C@@H](C2(C1)CC[NH2+]CC2)C(=O)N[C@@H](C)c3[nH]c4cc(ccc4n3)C C39695822
C[C@@H]1CCCC[NH+]1Cc2c(nnn2c3c(non3)N)C(=O)N/N=C\c4ccc(cc4)C(C)(C)C C33904297
CCCC[C@H](C)C(=O)N1C[C@@H](C2(C1)CC[NH2+]CC2)C(=O)NCCc3c([nH]c4c3cc(cc4)C#N)C C44714612
C[C@@H](C(=O)NC(=O)NC12CC3CC(C1)CC(C3)C2)[NH+]4CCC(CC4)n5c6ccccc6[nH]c5=O C45512662
Cc1ccc2c(c1)[nH]c(n2)[C@H](C)NC(=O)[C@@H]3CN(CC34CC[NH2+]CC4)C(=O)C5(CCCCC5)C C39695767
c1ccc(cc1)C(=O)NCC2=[NH+][C@@H](ON2)CSc3[nH]c(c(n3)c4cccs4)c5cccs5 C39791693
c1ccc2=[NH+]CC(=c2c1)[C@@H](CNC(=O)CSc3nc([nH]n3)N)c4ccc(cc4Cl)Cl C63234346
COc1ccc2=[NH+]CC(=c2c1)CCNC(=O)c3ccc(cc3)NC(=O)[C@@H]4c5ccccc5SN4 C63694218
c1ccc2=[NH+][C@H](C=c2c1)C[C@@H](C(=O)NC3CCCCC3)NS(=O)(=O)c4ccc5c(c4)CCC(=O)N5 C63731999
Cc1ccccc1N2[C@H](NN=C2C3=c4ccccc4=[NH+]C3)SCC(=O)NC(=O)NC(C)C C63791140
C[C@@H](CC1=c2ccccc2=[NH+]C1)NC(=O)CNC(=O)c3ccc4c(c3)S[C@H](N4)n5cccc5 C63948432
Cc1ccc(cc1C)C(=O)N[C@H](Cc2ccccc2)C(=O)N3CCC4(CC3)c5c([nH]c[nH+]5)CCN4 C24986970
c1ccc(cc1)C[C@H](C(=O)N2CCC3(CC2)c4c([nH]c[nH+]4)CCN3)NC(=O)Cc5ccc(cc5)Cl C24987052
C/C(=C/1\C(=NN(C1=O)[C@H]2Nc3ccccc3S2)c4ccc(cc4)OC)/NCCc5c[nH+]c[nH]5 C53629488
c1cc(ccc1C(=O)N)/[NH+]=c\2/c(cc3cc(ccc3o2)Br)C(=O)NC[C@@H]4CCCO4 C67292330
CC[NH+]1CCc2c(sc(c2C(=O)OC)NC(=O)CCCS(=O)(=O)c3ccc(cc3)Cl)C1 C09914535
CC(C)COC[C@@H](C[NH+](CCOC)CC(=O)N1CCc2c(ccs2)[C@@H]1COc3ccccc3)O C35778590
CC(C)(C)OC[C@H](C[NH+](CCOC)CC(=O)N1CCc2c(ccs2)[C@@H]1COc3ccccc3)O C35778604
CCOC[C@@H](C[NH+](CCCOC)CC(=O)N1CCc2c(ccs2)[C@@H]1COc3ccccc3F)O C35778726
CCOC[C@H](C[NH+](CCCOC)CC(=O)N1CCc2c(ccs2)[C@@H]1COc3ccccc3F)O C35778728
COc1ccccc1OC[C@H]2c3ccsc3CCN2C(=O)C[NH+](CC=C)C[C@@H](COCC=C)O C35778873
COc1ccc(cc1)OC[C@H]2c3ccsc3CCN2C(=O)C[NH+](CC4CC4)C[C@@H](COCC=C)O C35779130
CCNC(=S)N(CC[NH+](C)C)Cc1cnc(n1Cc2ccccc2)S(=O)(=O)Cc3ccccc3 C36040721
CC(C)OC[C@@H](C[NH+](CCCOC)Cc1c(noc1N2CCc3ccccc3C2)c4ccccc4)O C36246123
CCCC(=O)OC[C@@H](C[NH+](Cc1c(noc1N(C)Cc2ccccc2)c3ccccc3)CC4CC4)O C36249903
Cc1c(c(n(n1)c2ccc(cc2)Cl)Oc3cccc(c3)F)C[NH+](CCOC)C[C@H](COCC#C)O C36301964
CCc1c(c(n(n1)c2ccccc2)Oc3cccc(c3)OC)C[NH+](C[C@H](COCC(C)C)O)C4CC4 C36302593
CCc1c(c(n(n1)c2ccccc2)Oc3ccccc3OC)C[NH+](CC4CC4)C[C@@H](COCC=C)O C36302853
COc1cccc(c1)OC[C@@H]2c3ccsc3CCN2C(=O)C[NH+](C[C@@H](COCC=C)O)C4CC4 C36308945
CC(C)OC[C@H](C[NH+](CC=C)CC(=O)N1CCc2c(ccs2)[C@@H]1COc3cccc(c3)OC)O C36308954
COc1cccc(c1)OC[C@@H]2c3ccsc3CCN2C(=O)C[NH+](CC=C)C[C@@H](COCC=C)O C36308969
COc1cccc(c1)OC[C@H]2c3ccsc3CCN2C(=O)C[NH+](CC=C)C[C@@H](COCC=C)O C36308970
COCCC[NH+](C[C@@H](COCC=C)O)CC(=O)N1CCc2c(ccs2)[C@@H]1COc3ccccc3 C36309035
Cc1ccc(cc1)OC[C@H]2c3ccsc3CCN2C(=O)C[NH+](CCOC)C[C@@H](COC(C)(C)C)O C36309110
Cc1ccc(cc1)OC[C@@H]2c3ccsc3CCN2C(=O)C[NH+](CCOC)C[C@@H](COCC#C)O C36309113
COC[C@H](C[NH+](Cc1ccco1)CC(=O)N2CCc3c(ccs3)[C@@H]2COc4cccc(c4)F)O C36309212
CCC[NH+](C[C@H](COC(C)C)O)CC(=O)N1CCc2c(ccs2)[C@@H]1COc3cccc(c3)OC C36309300
CCC[NH+](C[C@@H](COCC#C)O)CC(=O)N1CCc2c(ccs2)[C@@H]1COc3cccc(c3)OC C36309309
CCC[NH+](C[C@H](COCC=C)O)CC(=O)N1CCc2c(ccs2)[C@@H]1COc3ccccc3OC C36309340
CC(C)COC[C@H](C[NH+](CC=C)CC(=O)N1CCc2c(ccs2)[C@@H]1COc3ccccc3OC)O C36309356
CC[NH+](C[C@@H](COCC(C)C)O)CC(=O)N1CCc2c(ccs2)[C@@H]1COc3ccccc3OC C36310005
CC[NH+](C[C@H](COCC(C)C)O)CC(=O)N1CCc2c(ccs2)[C@@H]1COc3ccccc3OC C36310007
COc1ccc(cc1)OC[C@H]2c3ccsc3CCN2C(=O)C[NH+](C[C@@H](COCC=C)O)C4CC4 C36310035
CCC[NH+](C[C@@H](COCC#C)O)CC(=O)N1CCc2c(ccs2)[C@@H]1COc3ccc(cc3)OC C36310056
CCC[NH+](C[C@H](COCC#C)O)CC(=O)N1CCc2c(ccs2)[C@@H]1COc3ccc(cc3)OC C36310058
CC(C)OC[C@H](C[NH+](CC=C)CC(=O)N1CCc2c(ccs2)[C@@H]1COc3ccc(cc3)OC)O C36310075
CC(C)COC[C@@H](C[NH+](CC=C)CC(=O)N1CCc2c(ccs2)[C@@H]1COc3ccc(cc3)OC)O C36310077
CC(C)(C)OC[C@@H](C[NH+](CC=C)CC(=O)N1CCc2c(ccs2)[C@@H]1COc3ccc(cc3)OC)O C36310090
CC(C)(C)OC[C@H](C[NH+](CC=C)CC(=O)N1CCc2c(ccs2)[C@@H]1COc3ccc(cc3)OC)O C36310092
COc1ccc(cc1)OC[C@@H]2c3ccsc3CCN2C(=O)C[NH+](CC=C)C[C@@H](COCC=C)O C36310094
COCC[NH+](C[C@@H](COCC=C)O)CC(=O)N1CCc2c(ccs2)[C@@H]1COc3ccc(cc3)F C36310150
CCOC[C@@H](C[NH+](CCCOC)CC(=O)N1CCc2c(ccs2)[C@@H]1COc3ccc(cc3)F)O C36310174
COCCC[NH+](Cc1c(noc1N2CCCCC2)c3ccccc3)C[C@@H](COCc4ccccc4)O C36313014
CCCC(=O)OC[C@H](C[NH+](Cc1ccccc1F)Cc2c(noc2N(CC)CC)c3ccccc3)O C36313059
CCCC(=O)OC[C@H](C[NH+](Cc1c(nn(c1Oc2ccccc2)c3ccccc3)CC)CC4CC4)O C36316337
CCCCOC[C@H](C[NH+](Cc1c(nn(c1Oc2ccc(cc2)OC)c3ccccc3)CC)C(C)C)O C36316393
Cc1c(c(n(n1)c2ccccc2)Oc3ccc(cc3)F)C[NH+](C[C@@H]4CCCO4)C[C@@H](COCC=C)O C36342106
Cc1c(c(n(n1)c2ccccc2)Oc3ccc(cc3)F)C[NH+](C[C@H]4CCCO4)C[C@@H](COCC=C)O C36342107
Cc1c(c(n(n1)c2ccccc2)Oc3cccc(c3)F)C[NH+](C[C@H]4CCCO4)C[C@@H](COCC=C)O C36346408
Cc1c(c(n(n1)c2ccc(cc2)F)Oc3ccccc3F)C[NH+](CCOC)C[C@H](COCC=C)O C36346570
Cc1c(c(n(n1)c2ccc(cc2)F)Oc3cccc(c3)F)C[NH+](CCOC)C[C@@H](COCC=C)O C36346625
C[NH+](C)[C@@H](CNC(=O)CCSCC1=NC(=O)C2=C3CCC[C@H]3SC2=N1)c4ccccc4OC C38775531
C[C@H]1C(=c2cc(ccc2=[NH+]1)F)CCN(Cc3cc(c(c(c3)OC)OC)OC)C(=S)NCCOC C63655205
CCOC(=O)[C@@H]1[C@@H](SC2=C1CC[C@@H](C2)C)NC(=O)[C@@H](C)OC(=O)CCC3=c4ccccc4=[NH+]C3 C63886473
CCOC(=O)[C@H]1[C@H](SC2=C1CC[C@@H](C2)C)NC(=O)[C@@H](C)OC(=O)CCC3=c4ccccc4=[NH+]C3 C63886476
CC(C)C[NH+](CCCNC(=O)C1CCC(CC1)CNS(=O)(=O)c2ccc(cc2)NC(=O)C)CC(C)C C08813614
CC[NH+](CC)Cc1c(nnn1c2c(non2)N)C(=O)N/N=C/c3ccc(cc3)OCc4ccccc4 C02738500
CCOc1ccc(cc1)[C@H]2/C(=C(/c3c(c([nH]c3C)C(=O)OCC)C)\O)/C(=O)C(=O)N2CCC[NH+](C)C C09334217
Cc1cc(c2c(c1)cc(c(=O)[nH]2)C[NH+](CCCO)[C@H](c3nnnn3Cc4ccc(cc4)F)C(C)C)C C13500571
CCCCN(c1c(n(c(=O)[nH]c1=O)CC(C)C)N)C(=O)C[NH+]2CCCCC[C@H]2c3ccc(cc3)OC C15105692
CCc1ccccc1NC(=O)N(CCOC)Cc2nc(cs2)C(=O)N[C@H](C)CCC[NH+](CC)CC C16459683
CCCN(Cc1cccn1Cc2ccc(o2)C(=O)N[C@H](C)CCC[NH+](CC)CC)C(=O)Nc3ccccc3F C16534007
Cc1cc(c(c(c1)C=O)O)C[NH+](CCN(Cc2ccco2)Cc3cc(cc(c3O)C=O)C)Cc4ccco4 C19370085
Cc1ccc(cc1)COc2ccc(cc2)/C=N/NC(=O)c3c(nnn3c4c(non4)N)C[NH+]5CCCC5 C19808244
CC[NH+](CC)Cc1c(n(nn1)c2c(non2)N)C(=O)N/N=C/c3ccc(cc3)OCc4ccc(cc4)C C19928367
CCOc1cc(ccc1OCC(=O)NC(C)(C)C)C[NH2+]CCCSc2nnnn2c3ccccc3 C22109013
CC(C)[C@@H](c1ccc2c(c1)OCCO2)NC(=O)C[NH+](Cc3ccc(cc3)C(=O)NC)Cc4ccco4 C23186194
CC(C)[C@H](c1ccc2c(c1)OCCO2)NC(=O)C[NH+](Cc3ccc(cc3)C(=O)NC)Cc4ccco4 C23186197
CCCCCn1c(nc2c1c(=O)[nH]c(=O)n2CCCC)CCC(=O)NCc3ccc(cc3)C[NH+](C)C C23962093
CCN(CC)c1ccc(cc1)/C=N/NC(=O)c2c(n(nn2)c3c(non3)N)C[NH+](C)C4CCCCC4 C09307070
CCOC(=O)c1c(csc1NC(=O)COc2ccccc2C(=O)NCC[NH+](C)C)c3ccc(o3)C C32679071
CC[NH+](CC)CCC[C@H](C)NC(=O)Cc1csc(n1)NC(=O)CN(C(C)C)C(=O)c2ccc(cc2)C C33770825
CC[NH+](CC)[C@H](CCCCNC(=O)c1ccccc1)C(=O)N/N=C/c2ccc(o2)c3ccc(cc3)[N+](=O)[O-] C35006938
CC[NH+](CC)[C@H](CCCCNC(=O)c1ccccc1)C(=O)N/N=C/c2ccc(o2)c3cccc(c3)[N+](=O)[O-] C33959504
CCOC(=O)c1c(c2c(=O)[nH]c(nc2s1)C[NH+](Cc3ccccc3)C[C@H](COCc4ccccc4)O)C C35746554
CCCC(=O)OC[C@H](C[NH+](Cc1[nH]c(=O)c2c(c(sc2n1)C(=O)OC)CC)C3CCCCC3)O C35746618
CCOC(=O)c1c(c2c(=O)[nH]c(nc2s1)C[NH+](CCCOC)C[C@H](COc3ccc(cc3)Cl)O)C C35747048
Cc1c2c(=O)[nH]c(nc2sc1C(=O)OCC=C)C[NH+](Cc3ccco3)C[C@H](COc4ccccc4)O C35747068
Cc1c2c(=O)[nH]c(nc2sc1C(=O)OC(C)C)C[NH+](CC=C)C[C@@H](COc3ccc(cc3)OC)O C35747109
CCN1C2=C([C@@H](NC1=O)c3cccc(c3)Oc4ccccc4)C(=O)N(C2)CCC(=O)NCC[NH+](C)C C35967186
CCN1C2=C([C@H](NC1=O)c3cccc(c3)Oc4ccccc4)C(=O)N(C2)CCC(=O)NCC[NH+](C)C C35967188
CC(C)COC[C@@H](C[NH+](Cc1ccco1)Cc2[nH]c(=O)c3c(csc3n2)c4ccccc4OC)O C36206540
CCOC(=O)c1c(c2c(=O)[nH]c(nc2s1)C[NH+](Cc3ccccc3)C[C@@H](COCC(C)C)O)C C36206646
CCCC(=O)OC[C@@H](C[NH+](Cc1[nH]c(=O)c2c(c(sc2n1)C(=O)OCC)C)C3CCCCC3)O C36206673
CCCC(=O)OC[C@H](C[NH+](Cc1[nH]c(=O)c2c(c(sc2n1)C(=O)OCC)C)C3CCCCC3)O C36206674
Cc1c2c(=O)[nH]c(nc2sc1C(=O)OCC=C)C[NH+](C[C@H](COCC(C)C)O)C3CCCCC3 C36206788
Cc1c2c(=O)[nH]c(nc2sc1C(=O)OC(C)C)C[NH+](Cc3ccccc3)C[C@H](COCC(C)C)O C36206831
C[C@H](CCC(=C)C)Nc1cc2c([nH+]c1)N([C@@H]([C@@H]2NC(=O)CCOC)C(=O)OC)CCc3c[nH]c4c3cccc4 C39337648
COCC(=O)N[C@@H]1c2cc(c[nH+]c2N([C@@H]1C(=O)OC)CCc3c[nH]c4c3cccc4)NC5CCSCC5 C39337728
CCOC(=O)[C@@H]1[C@@H](SC2=C1CCCC2)NC(=O)CS[C@@H]3N/C(=[NH+]\N=C\c4ccccc4Cl)/N=N3 C39439792
CC(C)[C@H](C(=O)N1C[C@H](C2(C1)CC[NH2+]CC2)C(=O)NCCc3cc(cc(c3)OC)OC)Oc4ccccc4 C39653155
C[C@H](CNC(=O)[C@@H]1CN(CC12CC[NH2+]CC2)C(=O)COc3cccc(c3)Cl)Oc4ccc(cc4)OC C39665721
C[C@@H](C(=O)NNC(=O)c1ccccc1)Sc2nc3ccccc3c(=O)n2CC[NH+](C(C)C)C(C)C C12752005
C[C@H](C(=O)NNC(=O)c1ccccc1)Sc2nc3ccccc3c(=O)n2CC[NH+](C(C)C)C(C)C C12752012
Cc1ccccc1OC[C@H](C[NH+](C[C@@H](c2ccc(cc2)[N+](=O)[O-])O)C[C@@H](c3ccc(cc3)[N+](=O)[O-])O)O C40156589
Cc1c2c(=O)[nH]c(nc2sc1C(=O)OC(C)C)C[NH+](C[C@@H](COc3ccc(cc3)OC)O)C4CC4 C40404894
Cc1ccccc1OC[C@H](C[NH+](CCCOC)Cc2[nH]c(=O)c3c(c(sc3n2)C(=O)OC(C)C)C)O C40404903
c1ccc(cc1)n2c3c(cn2)c(nc(n3)NCCCn4cc[nH+]c4)Nc5c(c6c(s5)CCCC6)C(=O)N C41025996
CCCCN(c1c(n(c(=O)[nH]c1=O)CCC)N)C(=O)C[NH+](Cc2ccc(cc2)C(F)(F)F)C3CC3 C46583291
CC[NH+](CC)[C@@H](CNC(=O)CSc1nnc(s1)Nc2cccc(c2)NC(=O)C)c3ccco3 C46587509
c1cc(cnc1)[C@H](C[NH2+]CCc2ccc(cc2)N=C(C[N+](=O)[O-])Nc3cc(cc(c3)Cl)Cl)O C27215471
CCCNC(=O)CN1c2ccccc2/C(=N\NC(=O)C[NH+](Cc3ccccc3)Cc4ccccc4)/C1=O C59165923
CCCCCCOc1ccc(cc1)N2C(=O)C[C@H](C2=O)SC(=[NH2+])N/N=C(\C)/C=C/c3ccc(cc3)N(C)C C59489390
COc1cc(cc(c1OC)OC)C(=O)NCC(=O)NC[C@@H](c2ccccc2Cl)C3=c4ccccc4=[NH+]C3 C63886481
Cc1ccc(cc1)NC(=O)[C@@H]2N=N[C@@H](S2)COCC(=O)NCCC3=c4cc(ccc4=[NH+]C3)Cl C64538818
CCCN(CCC)S(=O)(=O)c1ccc(cc1)C(=O)Nc2c(c3c(s2)C[NH+](CC3)CC)C(=O)N C03007060
CCC[NH+]1CCc2c(sc(c2C(=O)N)NC(=O)c3ccc(cc3)S(=O)(=O)N(CC=C)CC=C)C1 C08881270
CCCCN(CC)S(=O)(=O)c1ccc(cc1)C(=O)Nc2c(c3c(s2)C[NH+](CC3)C)C(=O)NC C08920171
CCCN(CCC)S(=O)(=O)c1ccc(cc1)C(=O)Nc2c(c3c(s2)C[NH+](CC3)C)C(=O)NC C08920225
COc1cccc(c1)[C@@H]2CC(=NN2C(=O)C[NH2+]CCO)c3cn(nc3c4ccccc4)c5ccccc5 C09579601
CC(C)C[NH+]1CCC(CC1)CNC(=O)c2cc3c(c(c2)NC(=O)[C@@H]4CCCO4)n(c(n3)C5CCC5)C C11788015
CC[C@]1(C(=O)N(C(=O)N1)CCc2c(ncs2)C)C3CC[NH+](CC3)Cc4cccc(c4)OCCO C12034978
Cc1c(c2c(o1)c(c(c(c2F)F)F)F)C(=O)ON[C@@H](c3ccc(cc3)OS(=O)(=O)N(C)C)[NH3+] C12368971
Cc1c(c2c(o1)c(c(c(c2F)F)F)F)C(=O)ON[C@H](c3ccc(cc3)OS(=O)(=O)N(C)C)[NH3+] C12368972
CC1CC[NH+](CC1)[C@@H](CNC(=O)[C@H](C)NC(=O)c2cc(c(c(c2)OC)OC)OC)c3cccs3 C12770677
C[NH+](C)Cc1ccc(o1)CSCCNc2cc(c(cc2[N+](=O)[O-])[N+](=O)[O-])NCc3cccnc3 C13726504
CN(C)c1ccc(cc1)/C=C/C[NH+]2CCC3(CC2)C(=O)N(C(=O)N3CCc4ccccc4)CC(=O)N C14536083
CC[NH+](CC)CCC[C@H](C)NC(=O)c1csc(n1)CN(CCOC)C(=O)Nc2ccccc2F C16459365
CCOC(=O)c1c(csc1NC(=O)[C@@H](C)N2CC[NH+](CC2)CC(=O)NCC=C)c3cccs3 C27902558
CCOC(=O)c1c(csc1NC(=O)[C@H](C)N2CC[NH+](CC2)CC(=O)NCC=C)c3cccs3 C27902564
CCCc1ccc(cc1)S(=O)(=O)Nc2cc(ccc2N3CC[NH2+]CC3)C(=O)NC[C@H]4CCCO4 C33033735
CCCN(CC(=O)Nc1nc(cs1)CC(=O)NCCC[NH+]2CCCC[C@H]2C)C(=O)c3ccccc3 C34868719
C[C@@H](c1nc2cc(ccc2c(=O)n1C)Cl)N(CCCCCC[NH3+])C(=O)c3cccc(c3)[N+](=O)[O-] C35743740
C[C@H](c1nc2cc(ccc2c(=O)n1C)Cl)N(CCCCCC[NH3+])C(=O)c3cccc(c3)[N+](=O)[O-] C35743742
CCOC(=O)c1c(c2c(=O)[nH]c(nc2s1)C[NH+](Cc3ccccc3)C[C@H](COCc4ccco4)O)C C36207207
CCc1c2c(=O)[nH]c(nc2sc1C(=O)OC)C[NH+](CCOC)C[C@@H](COc3ccc(cc3)Cl)O C36207292
CCc1c2c(=O)[nH]c(nc2sc1C(=O)OC)C[NH+](CCOC)C[C@@H](COc3ccccc3C)O C36207296
CCc1c2c(=O)[nH]c(nc2sc1C(=O)OC)C[NH+](CCOC)C[C@H](COc3ccccc3C)O C36207297
Cc1c2c(=O)[nH]c(nc2sc1C(=O)OC(C)C)C[NH+](Cc3ccccc3)C[C@H](COCC=C)O C36207399
Cc1ccc(cc1)c2csc3c2c(=O)[nH]c(n3)C[NH+](CCCOC)C[C@@H](COCc4ccco4)O C36207651
Cc1ccc(cc1)c2csc3c2c(=O)[nH]c(n3)C[NH+](CCCOC)C[C@H](COCc4ccco4)O C36207652
CCOC(=O)[C@H]1[C@@H]([C@@H]([C@@H](S1)NC(=O)CS[C@@H]2N/C(=[NH+]\N=C\c3ccc(cc3)Cl)/N=N2)C#N)C C39404343
CCOc1ccccc1C(=O)N2C[C@@H](C3(C2)CC[NH2+]CC3)C(=O)NCCc4cc(cc(c4)OC)OC C39653072
CCOc1ccccc1C(=O)N2C[C@H](C3(C2)CC[NH2+]CC3)C(=O)NCCc4cc(cc(c4)OC)OC C39653073
CCOc1ccc(cc1)CCNC(=O)[C@@H]2CN(CC23CC[NH2+]CC3)C(=O)c4ccc(cc4OC)OC C39653730
CCOc1ccc(cc1)CCNC(=O)[C@H]2CN(CC23CC[NH2+]CC3)C(=O)c4cc(nn4C(C)(C)C)C C39653984
Cc1cc(n(n1)C(C)(C)C)C(=O)N2C[C@@H](C3(C2)CC[NH2+]CC3)C(=O)NC[C@H](C)Oc4ccc(cc4)OC C39665782
Cc1cc(n(n1)C(C)(C)C)C(=O)N2C[C@H](C3(C2)CC[NH2+]CC3)C(=O)NC[C@H](C)Oc4ccc(cc4)OC C39665783
CC(C)[C@@H](C(=O)N1C[C@@H](C2(C1)CC[NH2+]CC2)C(=O)NC[C@@H]3CCCN(C3)c4ncccn4)Oc5ccccc5 C39669530
C[C@@H](CCc1ccc(cc1)OC)NC(=O)[C@@H]2CN(CC23CC[NH2+]CC3)C(=O)c4cc(cc(c4)OC)OC C39675178
C[C@@H](CCc1ccc(cc1)OC)NC(=O)[C@H]2CN(CC23CC[NH2+]CC3)C(=O)c4cc(cc(c4)OC)OC C39675180
C[C@H](CCc1ccc(cc1)OC)NC(=O)[C@H]2CN(CC23CC[NH2+]CC3)C(=O)c4cc(cc(c4)OC)OC C39675181
Cn1c2ccc(cc2n(c1=O)C)[C@@H](COc3ccc(cc3)C[NH2+]CCc4ccc(c(c4)OC)OC)O C40722003
Cn1c2ccc(cc2n(c1=O)C)[C@H](COc3ccc(cc3)C[NH2+]CCc4ccc(c(c4)OC)OC)O C40722004
Cc1c2c(=O)[nH]c(nc2sc1C(=O)OC(C)C)C[NH+](C[C@H](COCc3ccco3)O)CC(C)C C36207385
Cc1c(n(c(c1C#N)NC(=O)C[NH+](Cc2ccc(cc2)C(=O)NC)Cc3ccco3)Cc4ccco4)C C46569164
C[C@H]1CN(CCN1C(=O)CCC2CCCC2)C(=O)[C@@H](Cc3c[nH]c4c3cccc4)NC(=O)CCCCC[NH3+] C35730282
C[C@H]1CN(CCN1C(=O)CCC2CCCC2)C(=O)[C@H](Cc3c[nH]c4c3cccc4)NC(=O)CCCCC[NH3+] C35730284
CCCCN(c1c(n(c(=O)[nH]c1=O)CC(C)C)N)C(=O)C[NH2+]C2(CCCCCC2)c3nc(on3)C C62587478
CC(C)C(=O)NCCNC(=O)[C@H](CC1=c2ccccc2=[NH+]C1)NS(=O)(=O)c3ccc(cc3)Cl C63097723
Cc1ccc(cc1)CNC(=O)CS[C@H]2Nc3c(nccn3)C(=O)N2CCC4=c5ccccc5=[NH+]C4 C63541303
CC1CCC(CC1)C(=O)N[C@@H](CC2=c3ccccc3=[NH+]C2)C(=O)NCCc4ccc(cc4)S(=O)(=O)N C63626077
c1ccc2=[NH+]CC(=c2c1)CCNC(=O)C(=O)NC[C@H](c3ccco3)N4CCN(CC4)c5ccccc5F C63694477
Cc1ccc(cc1)S(=O)(=O)N2CCCC[C@@H]2CCNC(=O)C(=O)NCCC3=c4ccccc4=[NH+]C3 C63698408
Cc1ccc(cc1S(=O)(=O)NC)NC(=O)[C@@H](CC2=c3ccccc3=[NH+]C2)NC(=O)c4cccs4 C64713651
Cc1ncc(n1CCOC(=O)N[C@@H](C(Cl)(Cl)Cl)[NH2+]C[C@H]2COc3ccccc3O2)[N+](=O)[O-] C01750488
CCCCn1c(c(c(=O)[nH]c1=O)N(CCOC)C(=O)C[NH+](C)Cc2ccc(cc2)C(C)(C)C)N C09666442
CCOC(=O)N1CCC(CC1)NC(=O)[C@@H]2CC23CC[NH+](CC3)[C@@H](C)Cc4ccc(c(c4)OC)O C12185283
Cc1cc(c2c(c1)cc(c(=O)[nH]2)C[NH+](CCO)[C@@H](c3nnnn3CCc4ccccc4)C(C)C)C C13500526
Cc1ccc2c(c1)cc(c(=O)[nH]2)C[NH+](CCCO)[C@H](c3nnnn3Cc4ccc(cc4)F)C(C)C C13500551
CC(C)Cn1c(c(c(=O)[nH]c1=O)N(CC(C)C)C(=O)C[NH+](C)Cc2ccccc2Br)N C14240257
CCCn1c2c(c(n1)C(=O)N3CCCCC3)C[C@H](CC2)[NH2+]CCc4ccc(cc4)S(=O)(=O)N C14745214
COc1cccc(c1)OC[C@H](CN2[C@@H](CCC2=O)CC[NH2+]Cc3cc4c(cc3Cl)OCO4)O C14978557
COC(=O)c1cn(nn1)[C@@H]2C[C@H]([NH+](C2)Cc3ccc(c(c3)F)F)C(=O)NCCc4c[nH]c5c4cccc5 C14983391
CCCCn1c(c(c(=O)[nH]c1=O)N(CC)C(=O)C[NH+](CC)Cc2ccc(s2)Br)N C15523858
CCN(c1c(n(c(=O)[nH]c1=O)Cc2ccccc2)N)C(=O)C[NH+]3CCC[C@@H]3c4ccc(cc4)OCC C15548431
CC(C)CN(c1c(n(c(=O)[nH]c1=O)Cc2ccccc2)N)C(=O)C[NH+]3CCC[C@H](C3)C(F)(F)F C16591191
CCOC(=O)c1c(c(sc1NC(=O)C[NH+](Cc2cccs2)C[C@@H]3CCCO3)C(=O)NC)C C17307973
CCC[NH+](CCC)Cc1c(nnn1c2c(non2)N)C(=O)N/N=C/c3ccc(cc3)N(CC)CC C20037857
Cc1c(c(sc1C(=O)N)NC(=O)C[NH+]2CCN(CC2)c3ccc(cc3)[N+](=O)[O-])C(=O)OC(C)C C20295027
CC1(CC(CC([NH2+]1)(C)C)NC(=O)CSc2nc([nH]n2)N/N=C/c3ccc(cc3)C(=O)OC)C C20906137
CCN(c1ccccc1)S(=O)(=O)c2ccc(nc2)N3CC[NH+](CC3)[C@@H](c4ccccc4)C(=O)N C23990136
CCOc1ccc(cc1OCC)[C@H](C(C)C)[NH2+]CC(=O)NN2C(=O)C3(CCC(CC3)C)NC2=O C24777969
CCOC(=O)CNC(=O)N1CCC(CC1)[NH+]2CCc3ccccc3[C@H]2CC(=O)NCc4ccco4 C24897766
CC(=O)c1ccc(cc1)S(=O)(=O)NCc2ccc(cc2)C(=O)NC[C@@H](c3ccco3)[NH+]4CCCC4 C25377241
CCCCN(c1c(n(c(=O)[nH]c1=O)CC(C)C)N)C(=O)C[NH+](C)CCCOc2ccc(cc2)F C30267746
CCCc1ccc(cc1)S(=O)(=O)Nc2cc(ccc2N3CC[NH2+]CC3)C(=O)N(C)CC(=O)NCCC C33033628
C[C@@H](C(=O)Nc1ccc(cc1)S(=O)(=O)N2CCCC2)[NH2+]CC3(CCCCC3)N4CCOCC4 C33039558
COS(=O)(=O)c1ccc(cc1)Oc2ccccc2CN(Cc3ccco3)C(=O)CCCCC[NH3+] C35956845
CCOC[C@@H](C[NH+](Cc1ccccc1)Cc2[nH]c(=O)c3c(c(sc3n2)C(=O)OC(C)C)C)O C36206836
COC(=O)CC[C@H](C(=O)OC)NC(=O)N1CCc2c([nH+]c[nH]2)[C@H]1c3ccc(cc3)Br C36593040
CCN(c1c(n(c(=O)[nH]c1=O)Cc2ccccc2)N)C(=O)C[NH+](C)[C@@H](C)c3cc4ccccc4o3 C36717667
C[NH+](C)Cc1c(nnn1c2c(non2)N)C(=O)N/N=C/c3ccccc3OCc4ccc(cc4)F C03640527
CCC(C)(C)NC(=O)CN1c2ccccc2N(C[C@@H](C1=O)NC(=O)C3CC[NH+](CC3)C)Cc4ccoc4 C39225743
C[C@H](COC)Nc1cc2c([nH+]c1)N([C@@H]([C@@H]2NC(=O)COC)C(=O)OC)CCc3c[nH]c4c3cccc4 C39352603
CC[C@H](C)CNC(=O)[C@@H]1CN(CC12CC[NH2+]CC2)C(=O)C3CCN(CC3)C(=O)OCc4ccccc4 C39606557
CC[C@@H](C)CNC(=O)[C@H]1CN(CC12CC[NH2+]CC2)C(=O)C3CCN(CC3)C(=O)OCc4ccccc4 C39606560
CCOc1ccccc1CNC(=O)[C@@H]2CN(CC23CC[NH2+]CC3)C(=O)c4ccc(nc4)Oc5ccccc5 C39638720
CCCC[C@H](C)C(=O)N1C[C@@H](C2(C1)CC[NH2+]CC2)C(=O)NCc3c(cc(cc3OC)OC)OC C39639156
CCCC[C@H](C)C(=O)N1C[C@H](C2(C1)CC[NH2+]CC2)C(=O)NCc3c(cc(cc3OC)OC)OC C39639158
CC(C)(C)OC(=O)NCCNC(=O)[C@@H]1CN(CC12CC[NH2+]CC2)C(=O)c3ccc(o3)c4ccc(cc4)F C39693550
CC(C)Oc1c(cc(cc1Br)C[NH2+]CCNC(=O)c2c(non2)N)Br C40744471
CCN(c1c(n(c(=O)[nH]c1=O)Cc2ccccc2)N)C(=O)C[NH+](Cc3ccccc3)CC4CCC4 C60041827
CCc1ccc(cc1)[C@H](CNC(=O)[C@@H](CCSC)NC(=O)c2cccc(c2)[N+](=O)[O-])[NH+](C)C C32732930
CC[NH+](CC)[C@@H](CNC(=O)[C@H](CCSC)NC(=O)c1cccc(c1)[N+](=O)[O-])c2ccccc2 C60391014
COc1ccc2=[NH+]CC(=c2c1)CCN3C[C@@H](CC3=O)C(=O)N[C@@H]4NN[C@@H](S4)Cc5ccccc5 C63557989
COc1ccc2=[NH+]CC(=c2c1)CCN3C[C@@H](CC3=O)C(=O)N[C@H]4NN[C@@H](S4)Cc5ccccc5 C63557995
c1ccc(cc1)N2CCN(CC2)[C@@H](CNC(=O)C(=O)NCCC3=c4ccccc4=[NH+]C3)c5ccco5 C63694438
c1ccc(cc1)N2CCN(CC2)[C@H](CNC(=O)C(=O)NCCC3=c4ccccc4=[NH+]C3)c5ccco5 C63694441
COc1ccc(cc1)NC(=O)[C@H]2N=N[C@H](S2)CSCC(=O)NCCC3=c4ccccc4=[NH+]C3 C64491455
COC[C@H]1N=N[C@@H](S1)C(=O)Nc2cccc(c2)C(=O)NCCC3=c4cc(ccc4=[NH+]C3)Cl C64502702
COC[C@@H]1N=N[C@H](S1)C(=O)Nc2cccc(c2)C(=O)NCCC3=c4cc(ccc4=[NH+]C3)Cl C64502705
COC[C@@H]1N=N[C@@H](S1)C(=O)Nc2ccc(cc2)C(=O)NCCC3=c4cc(ccc4=[NH+]C3)Cl C64502737
COC[C@H]1N=N[C@@H](S1)C(=O)Nc2ccc(cc2)C(=O)NCCC3=c4cc(ccc4=[NH+]C3)Cl C64502739
COC(=O)CC[C@@H](C(=O)OC)NC(=O)N1CCc2c([nH+]c[nH]2)[C@@H]1c3ccc(cc3)Br C20738036
CCCCN(C)S(=O)(=O)c1ccc(cc1)C(=O)Nc2c(c3c(s2)C[NH+](CC3)C(C)C)C(=O)NC C02725208
COc1ccc(cc1)[C@H](CNC(=O)c2cccc(c2)S(=O)(=O)NCc3ccco3)[NH+]4CCCCC4 C09257733
CN(C)c1ccc(cc1)[C@@H](CNC(=O)C(=O)Nc2ccc(cc2)[N+](=O)[O-])[NH+]3CCc4ccccc4C3 C10188478
CC[NH+](CC)CCCN1[C@H](C(=C(C1=O)O)C(=O)c2ccc3c(c2)C[C@@H](O3)C)c4ccc(c(c4)OC)O C09453431
CCOC(=O)c1c(c(sc1NC(=O)C[NH+]2CCC[C@@H]2c3cc(ccc3OC)OC)C(=O)NC)C C15518399
COc1cc(cc(c1OCc2ccc(cc2)Cl)Br)C[NH2+]CCNC(=O)c3c(non3)N C16195442
CCCCN(c1c(n(c(=O)[nH]c1=O)CC(C)C)N)C(=O)C[NH+]2CCN(CC2)c3ccccc3Cl C16480516
CCOc1ccccc1N2CC[NH+](CC2)CC(=O)Nc3c(c(c(s3)C(=O)N)C)C(=O)OC(C)C C20190181
CC1(CC(CC([NH2+]1)(C)C)NC(=O)CSc2nc([nH]n2)N/N=C/c3cc(ccc3OC)Br)C C20834836
Cc1cccc(c1C)NC(=O)C[NH+](CCOC)CC(=O)Nc2c(c(c(n2C[C@@H]3CCCO3)C)C)C#N C24337075
Cc1cccc(c1C)NC(=O)C[NH+](CCOC)CC(=O)Nc2c(c(c(n2C[C@H]3CCCO3)C)C)C#N C24337082
CCCCN(c1c(n(c(=O)[nH]c1=O)CC(C)C)N)C(=O)C[NH+](C)Cc2ccccc2OC(F)(F)F C25533452
c1ccc(cc1)COc2cccc(c2)/C=N/NC(=O)c3c(nnn3c4c(non4)N)C[NH+]5CCCC5 C25783473
CCOC(=O)c1c(csc1NC(=O)[C@@H](C)[NH+]2CCC(CC2)C(=O)Nc3ccccc3OC)C4CC4 C29910453
CCOC(=O)c1c(csc1NC(=O)[C@H](C)[NH+]2CCC(CC2)C(=O)Nc3ccccc3OC)C4CC4 C29910457
C[NH+](C)[C@@H](CNC(=O)c1ccc(cc1)NS(=O)(=O)c2ccc3c(c2)OCCO3)c4cccc(c4)F C32216772
Cc1ccc(cc1)C(=O)N(CC(=O)Nc2nc(cs2)CC(=O)NCCC[NH+]3CCCC[C@@H]3C)C(C)C C33625618
Cc1ccc(cc1)c2cn(/c(=N/C(=O)CN(CC[NH+](C)C)C(=O)NC(C)(C)C)/[nH]2)c3ccc(cc3)C C35694982
CCN1C2=C([C@H](NC1=O)c3ccccc3C(F)(F)F)C(=O)N(C2)[C@@H](C(C)C)C(=O)NCC[NH+](C)C C35966546
COc1ccccc1C[NH+](CCc2c[nH]c3c2cccc3)Cc4nc(co4)C(=O)NC[C@@H]5CCCO5 C36072583
COc1ccccc1C[NH+](CCc2c[nH]c3c2cccc3)Cc4nc(co4)C(=O)NC[C@H]5CCCO5 C36072584
CC(C)COC[C@H](C[NH+](Cc1ccco1)Cc2[nH]c(=O)c3c(csc3n2)c4ccc(cc4)OC)O C36206289
CC(C)COC[C@H](C[NH+](Cc1ccco1)Cc2[nH]c(=O)c3c(csc3n2)c4ccccc4OC)O C36206541
Cc1c2c(=O)[nH]c(nc2sc1C(=O)OC(C)C)C[NH+](C[C@@H](COCc3ccccc3)O)C(C)C C36206838
Cc1c2c(=O)[nH]c(nc2sc1C(=O)OC(C)C)C[NH+](C[C@H](COCc3ccccc3)O)C(C)C C36206839
CCOC(=O)c1c(c2c(=O)[nH]c(nc2s1)C[NH+](Cc3ccco3)C[C@@H](COc4ccccc4)O)C C36207192
Cc1c2c(=O)[nH]c(nc2sc1C(=O)OC)C[NH+](C[C@H](COCc3ccco3)O)C4CCCCC4 C36207554
COCC[NH+](Cc1[nH]c(=O)c2c(csc2n1)c3ccc(cc3)Cl)C[C@H](COCc4ccco4)O C36207764
C[C@@H]1CCC[NH+](C1)CCCNC(=O)C2CCC(CC2)CNS(=O)(=O)c3cccc4c3nsn4 C09608306
C[C@H]1CCC[NH+](C1)CCCNC(=O)C2CCC(CC2)CNS(=O)(=O)c3cccc4c3nsn4 C09608310
Cc1cc(ccc1NC(=O)C(=O)NC[C@H](c2ccco2)[NH+]3CCN(CC3)c4ccc(cc4)F)[N+](=O)[O-] C38597970
COCC(=O)N[C@H]1c2cc(c[nH+]c2N([C@@H]1C(=O)OC)CCc3c[nH]c4c3cccc4)NC5CCSCC5 C39337729
COCCC(=O)N[C@@H]1c2cc(c[nH+]c2N([C@@H]1C(=O)OC)CCc3c[nH]c4c3cccc4)NC5CCC5 C39344738
C[C@H](C(C)(C)O)Nc1cc2c([nH+]c1)N([C@@H]([C@@H]2NC(=O)CCOC)C(=O)OC)CCc3c[nH]c4c3cccc4 C39344771
COC(=O)[C@@H]1[C@@H](c2cc(c[nH+]c2N1CCc3c[nH]c4c3cccc4)NC5CCOCC5)NC(=O)[C@@H]6CCOC6 C39344973
CCOc1ccc(cc1)/C=N/NC2=[NH+][C@@H](N=N2)SCC(=O)N[C@@H]3[C@@H]([C@@H]([C@@H](S3)C(=O)OCC)C)C#N C39404326
CCOc1ccc(cc1)/C=N/NC2=[NH+][C@@H](N=N2)SCC(=O)N[C@H]3[C@@H]([C@@H]([C@@H](S3)C(=O)OCC)C)C#N C39404328
CCOc1ccc(cc1)/C=N/[NH+]=C/2\N[C@H](N=N2)SCC(=O)Nc3nnc(s3)SCC(C)C C39404335
CCOc1ccccc1C(=O)N2C[C@@H](C3(C2)CC[NH2+]CC3)C(=O)NC[C@@H](C)Oc4ccc(cc4)OC C39665688
C[C@H](CNC(=O)[C@@H]1CN(CC12CC[NH2+]CC2)C(=O)c3ccc(cc3OC)OC)Oc4ccccc4Cl C39666430
COc1ccc(cc1)N2[C@H](NN[C@@H]2SCC(=O)N/N=C/C3=c4ccccc4=[NH+]C3)c5ccccc5 C39926566
c1ccc(cc1)n2c3c(cn2)c(nc(n3)NCCCn4cc[nH+]c4)Nc5c(c6c(s5)CCC6)C(=O)N C41026315
c1cc(ccc1C(=O)OC[C@@H]2[C@H](C[C@@H](O2)n3c[nH+]c(nc3=O)N)OC(=O)c4ccc(cc4)Cl)Cl C16954752
CC(C)(C)OC(=O)NC[C@@H]1CCCC[NH+]1CC(=O)Nc2nc(cs2)c3ccc(cc3OC)OC C62566416
CCN(CC)S(=O)(=O)c1cccc(c1)C(=O)N[C@@H](C(C)C)C(=O)NCCC2=c3ccccc3=[NH+]C2 C63874091
CCOc1cccc(c1O)CN2C[C@H](C[C@H]2C(=O)OC)NC(=O)[C@H]3C(=c4cc(ccc4=[NH+]3)Cl)C C64045177
c1ccc2=[NH+]CC(=c2c1)CCNC(=O)/C(=C\c3ccc(cc3)[N+](=O)[O-])/NC(=O)c4ccccc4Cl C64164765
Cc1ccc(cc1)NC(=O)[C@H]2N=N[C@@H](S2)COCC(=O)NCCC3=c4cc(ccc4=[NH+]C3)Cl C64538822
C[C@@H]1CCCC[NH+]1CCCNC(=O)CC2CCN(CC2)C(=O)Nc3cc(c(c(c3)OC)OC)OC C35399181
CCCN(CCC)C(=O)c1cc(cnc1N2CC[NH2+]CC2)NS(=O)(=O)c3ccc4c(c3)CCCC4 C65025212
CC[NH+](CC)CCN([C@H](c1ccc(cc1)O)C(=O)NC(C)(C)C)C(=O)Cn2nc(nn2)c3ccc(cc3)F C06511835
CCOC(=O)c1c2c(sc1N[C@@](C(=O)OCC)(C(F)(F)F)NC(=O)OCC)C[NH+](CC2)C C08854917
CC(C)(C)c1cc(cc(c1O)C(C)(C)C)/C=N/NC(=O)c2c(n(nn2)c3c(non3)N)C[NH+](C)C C01871049
Cc1ccc(o1)/C=N/NC(=O)c2c(n(nn2)c3c(non3)N)C[NH+]4CCC(CC4)Cc5ccccc5 C09496804
CC[NH+](CC(=O)Nc1c(c(c(n1Cc2cccs2)C)C)C(=O)OCC)CC(=O)NC(C)(C)C C10024837
C[C@]1(C(=O)N(C(=O)N1)CCc2ccc(cc2)OC)C3CC[NH+](CC3)Cc4ccc(cc4)OCCO C12000558
Cc1ccc2cc(c(=O)[nH]c2c1C)C[NH+](CCCO)[C@H](c3nnnn3Cc4ccccc4)C(C)C C13499151
CCCCn1c2ccc(cc2nc1C[NH+](CC)Cc3ccc(c(c3)OC)OCC)S(=O)(=O)N C08725580
C[NH+](C)[C@@H](CNC(=O)c1cccc(c1)NS(=O)(=O)c2ccc3c(c2)OCCO3)c4cccc(c4)F C22682584
CC[C@H](c1nnc(n1Cc2ccccc2)SCCOc3ccc(cc3)S(=O)(=O)N)[NH+](C)C C24144127
CC[NH+](CC)[C@@H](CNC(=O)CSc1nnc(n1C2CC2)c3c[nH]c4c3cccc4)c5ccco5 C26614989
Cc1ccc(cc1S(=O)(=O)N2CC[NH+](CC2)CC(=O)NC(=O)NCCC3=CCCCC3)[N+](=O)[O-] C30577712
C[C@@H](c1ccc(cc1)S(=O)(=O)N)[NH+](C)CC(=O)Nc2c(c3c(s2)CCCCC3)C(=O)OC C32542247
Cc1cccc(c1)CSc2nnc(n2c3ccc(cc3)[N+](=O)[O-])[C@@H](C)NC(=O)CCCCC[NH3+] C35730291
Cc1c2c(=O)[nH]c(nc2sc1C(=O)OC(C)C)C[NH+](C[C@@H](COCc3ccccc3)O)C4CC4 C35746825
CCC[NH+](Cc1[nH]c(=O)c2c(c(sc2n1)C(=O)OCC)C)C[C@H](COc3ccccc3C)O C35747052
Cc1ccccc1OC[C@H](C[NH+](Cc2[nH]c(=O)c3c(c(sc3n2)C(=O)OCC=C)C)C4CC4)O C35747080
Cc1c2c(=O)[nH]c(nc2sc1C(=O)OCC=C)C[NH+](C[C@H](COCC#C)O)C3CCCCC3 C35747092
CCCC(=O)OC[C@@H](C[NH+](Cc1ccco1)Cc2[nH]c(=O)c3c4c(sc3n2)C[C@@H](CC4)C)O C36204996
CCCC(=O)OC[C@H](C[NH+](Cc1ccco1)Cc2[nH]c(=O)c3c4c(sc3n2)C[C@@H](CC4)C)O C36205000
CC(C)OC[C@@H](C[NH+](Cc1ccco1)Cc2[nH]c(=O)c3c(csc3n2)c4ccccc4OC)O C36206538
CCOC(=O)c1c(c2c(=O)[nH]c(nc2s1)C[NH+](Cc3ccco3)C[C@@H](Cc4ccccc4)O)C C36206639
CC[NH+](Cc1[nH]c(=O)c2c(c(sc2n1)C(=O)OC(C)C)C)C[C@H](COc3ccccc3C)O C36207423
Cc1c2c(=O)[nH]c(nc2sc1C(=O)OC(C)C)C[NH+](C[C@@H](COCC=C)O)C3CCCCC3 C36207446
Cc1c2c(=O)[nH]c(nc2sc1C(=O)OC(C)C)C[NH+](C[C@H](COCC#C)O)C3CCCCC3 C36207449
Cc1c2c(=O)[nH]c(nc2sc1C(=O)OC)C[NH+](C[C@@H](COc3ccc(cc3)Cl)O)C(C)C C36207535
CCCCCCOc1ccc(cc1)N2C(=O)C[C@@H](C2=O)[NH2+]CCc3ccc(cc3)S(=O)(=O)N C18250337
CCCCCCOc1ccc(cc1)N2C(=O)C[C@H](C2=O)[NH2+]CCc3ccc(cc3)S(=O)(=O)N C06471995
c1ccc(cc1)N2[C@H](NN[C@@H]2SCC(=O)N/N=C/C3=c4ccccc4=[NH+]C3)c5cccc(c5)[N+](=O)[O-] C38959984
CCCc1ccc(c(c1)N2CC[NH2+][C@@H](C2)S(=O)(=O)Oc3ccccc3)NS(=O)(=O)Cc4ccccc4 C39481468
CCC(CC)CNC(=O)[C@@H]1CN(CC12CC[NH2+]CC2)C(=O)COc3cccc4c3oc(=O)cc4C C39666881
CCC(CC)CNC(=O)[C@H]1CN(CC12CC[NH2+]CC2)C(=O)COc3cccc4c3oc(=O)cc4C C39666882
CC(C)[C@@H](C(=O)N1C[C@@H](C2(C1)CC[NH2+]CC2)C(=O)NCCc3[nH]c4cc(ccc4n3)OC)Oc5ccccc5 C39669968
CC(C)[C@H](C(=O)N1C[C@@H](C2(C1)CC[NH2+]CC2)C(=O)NCCc3[nH]c4cc(ccc4n3)OC)Oc5ccccc5 C39669969
CCCCCCN1c2ccccc2[C@H]([C@@H](C1=O)C(=O)N/N=C(\C)/[C@@H]3C(=c4ccccc4=[NH+]C3=O)O)O C39142931
CCN(CC)c1ccc(cc1)/C=N\NC(=O)c2c(n(nn2)c3c(non3)N)C[NH+]4CCCC[C@H]4C C39948775
Cc1ccc(cc1)COc2c(cc(cc2Br)C[NH2+]CCNC(=O)c3c(non3)N)OC C40744373
CCOc1cccc(c1OCc2ccc(cc2Cl)Cl)C[NH2+]CCNC(=O)c3c(non3)N C40744413
CCN(CC)c1ccc(cc1)/C=N/NC(=O)c2c(n(nn2)c3c(non3)N)C[NH+]4CCC(CC4)C C51331024
CCCCN(c1c(n(c(=O)[nH]c1=O)CCC)N)C(=O)C[NH+](Cc2ccccc2)Cc3ccccc3 C18708567
CCCCn1c(c(c(=O)[nH]c1=O)N(Cc2ccccc2)C(=O)C[NH+](CCC)Cc3ccccc3)N C24820504
c1ccc(cc1)/C=C/C=C(/C(=O)NNC2=c3cc(ccc3=[NH+]C2=O)[N+](=O)[O-])\NC(=O)c4ccccc4 C15018486
C[NH+](C)C[C@H](COc1ccc(cc1)Nc2ccc(cc2[N+](=O)[O-])S(=O)(=O)N3CCCCC3)O C62581809
CCOC(=O)CCCNC(=O)CS[C@H]1NN=C(N1c2cccc(c2)C)C3=c4ccccc4=[NH+]C3 C39948844
COc1ccc2=[NH+]CC(=c2c1)CCNC(=O)/C=C\3/CS[C@@H](N3)c4cc(c(c(c4)OC)OC)OC C63279955
CC(C)[C@@H](C(=O)NCCCOC(C)C)NC(=O)[C@@H]1CC2=c3ccccc3=[NH+][C@H]2[C@@H]4N1C(=O)c5c4cccc5 C63383533
CC(C)[C@@H](C(=O)NCCCOC(C)C)NC(=O)[C@@H]1CC2=c3ccccc3=[NH+][C@H]2[C@H]4N1C(=O)c5c4cccc5 C63383538
C[C@@H]1C(=c2ccccc2=[NH+]1)CCNC(=O)/C(=C/c3cccc(c3)[N+](=O)[O-])/NC(=O)c4ccccc4Cl C63513893
CC(C)C[C@@H]1Nc2cc(cc(c2N1C)C(=O)NC[C@@H]3C=c4ccccc4=[NH+]3)NS(=O)(=O)N(C)C C64636518
CC(C)C[C@H]1Nc2cc(cc(c2N1C)C(=O)NC[C@@H]3C=c4ccccc4=[NH+]3)NS(=O)(=O)N(C)C C64636519
c1ccc(cc1)CC2CC[NH+](CC2)Cc3c(nnn3c4c(non4)N)C(=O)N/N=C/c5ccoc5 C02450633
COc1ccccc1/C=N/NC(=O)c2c(n(nn2)c3c(non3)N)C[NH+]4CCc5ccccc5C4 C00710728
CCOC(=O)C1=C(OC(=C([C@@H]1c2ccncc2)C#N)N)CSc3c(cc4c(n3)CC[NH+](C4)C)C#N C08451185
CCN1C(=O)[C@H](N(C1=S)CCNc2ccc(c[nH+]2)[N+](=O)[O-])CC(=O)Nc3ccc(cc3)OC C09332234
CC[C@@H](C)NC(=O)NC(=O)CSc1nnc(n1c2ccc(cc2)OC)[C@@H](C)[NH+]3CCCCC3 C09469210
Cc1c(n(c(c1C#N)NC(=O)C[NH+]2CCC(CC2)C(=O)Nc3ccccc3O)C[C@H]4CCCO4)C C09579207
Cc1ccc(cc1)C[NH+]2CC[C@H](C2)CNC(=O)CCc3nnc4n3nc(cc4)NCc5ccco5 C09744745
c1ccc(c(c1)C(=O)NCc2ccco2)NC(=O)C[NH+]3CCC(CC3)n4c5ccccc5[nH]c4=O C12697629
C[NH+](C)[C@H](CNC(=O)c1ccccc1NS(=O)(=O)c2ccc3c(c2)[nH]c(=O)[nH]3)c4ccccc4 C09116322
COc1ccc(cc1)n2c3c(c(n2)C(=O)N)CCN(C3=O)C4CCN(CC4)c5ccccc5C[NH+]6CCCC6 C14969577
c1cc(cc(c1)[N+](=O)[O-])/C=N/NC(=[NH2+])S[C@@H]2CC(=O)N(C2=O)c3ccc(cc3)Br C03013174
C[C@@H]1c2c(s/c(=N\C(=O)C[NH+](C)C)/[nH]2)C[C@]3([C@H]1[C@H]([C@H](CC3)[C@H](C)C(=O)NCCN4CCOCC4)O)C C20504563
Cc1ccc(c(c1)[N+](=O)[O-])NC(=O)C(=O)NC[C@@H](c2ccc3c(c2)CCCN3C)N4CC[NH+](CC4)C C23859477
Cc1ccc(c(c1)[N+](=O)[O-])NC(=O)C(=O)NC[C@H](c2ccc3c(c2)CCCN3C)N4CC[NH+](CC4)C C23859479
Cc1ccc(cc1NC(=O)C(=O)NC[C@@H](c2ccc3c(c2)CCCN3C)N4CC[NH+](CC4)C)[N+](=O)[O-] C23859489
C[NH+](Cc1c(nnn1c2c(non2)N)C(=O)N/N=C/c3ccc(cc3)C(=O)OC)C4CCCCC4 C09308321
CCc1c2c(=O)[nH]c(nc2sc1C(=O)OC)C[NH+](Cc3ccco3)C[C@@H](COC(C)(C)C)O C36206719
Cc1c2c(=O)[nH]c(nc2sc1C(=O)OC(C)C)C[NH+](Cc3ccco3)C[C@@H](COC(C)C)O C36206822
Cc1c2c(=O)[nH]c(nc2sc1C(=O)OC)C[NH+](Cc3ccco3)C[C@@H](COCc4ccccc4)O C36206918
Cc1c2c(=O)[nH]c(nc2sc1C(=O)OC(C)C)C[NH+](Cc3ccco3)C[C@H](COCC=C)O C36207393
Cc1c2c(=O)[nH]c(nc2sc1C(=O)OC(C)C)C[NH+](C[C@@H](COCc3ccco3)O)C(C)C C36207408
Cc1c2c(=O)[nH]c(nc2sc1C(=O)OC(C)C)C[NH+](CC=C)C[C@@H](COCc3ccco3)O C36207476
Cc1ccccc1OC[C@H](C[NH+](CCOC)Cc2[nH]c(=O)c3c(c(sc3n2)C(=O)OC)C)O C36207504
Cc1ccc(cc1)SC[C@@H]2[C@H](N=NN2c3c(non3)N)C(=O)N/N=C/C4=c5ccccc5=[NH+]C4 C38688824
c1ccc(cc1)CCN2[C@H](CC(=O)NC2=O)NC(=O)CSC3=N[C@H]4C(=c5ccccc5=[NH+]4)N=N3 C38784411
CCc1ccc(cc1)C2=[NH+][C@H](ON2)CCC(=O)Nc3nc(cs3)Cc4n[nH]c(=S)n4CC=C C38798885
c1ccc(cc1)C(=O)N[C@H]([C@@H]2c3ccccc3C(=O)N=[NH+]2)C(=O)N/N=C/c4ccc(s4)[N+](=O)[O-] C38932729
CC(=O)N[C@@H]1c2cc(c[nH+]c2N([C@@H]1C(=O)OC)CCc3c[nH]c4c3cccc4)NCc5ccco5 C39352492
CC(=O)N[C@H]1c2cc(c[nH+]c2N([C@@H]1C(=O)OC)CCc3c[nH]c4c3cccc4)NCc5ccco5 C39352493
COc1cccc(c1O)/C=N/NC2=[NH+][C@H](N=N2)SCC(=O)Nc3nnc(s3)SCC=C C39404382
c1cc(cc(c1)Cl)OCC(=O)N2C[C@H](C3(C2)CC[NH2+]CC3)C(=O)NC[C@H]4CCCN(C4)c5ncccn5 C39669439
CCOc1ccccc1C(=O)N2C[C@H](C3(C2)CC[NH2+]CC3)C(=O)NCCc4[nH]c5cc(ccc5n4)OC C39669901
c1ccc2=[NH+]CC(=c2c1)C3=NN[C@@H](N3C[C@@H]4CCCO4)SCC(=O)Nc5ccc6c(c5)OCCO6 C40061452
c1ccc(cc1)CSC[C@@H](C(=O)Nc2ccc(cc2)[N+](=O)[O-])NC(=O)c3coc(n3)[C@@H]4CCC[NH2+]C4 C43216254
c1ccc(c(c1)/C=N/NC(=[NH2+])S[C@H]2CC(=O)N(C2=O)c3ccc(cc3)Br)[N+](=O)[O-] C18060880
CC(C)n1c2c(cn1)c(cc(n2)c3ccco3)C(=O)Nc4cccc(c4)C[NH+]5CCC[C@H]5C(=O)N C59935611
C[NH+](C)[C@@H](CNC(=O)[C@@H](CCSC)NC(=O)c1cccc(c1)[N+](=O)[O-])c2cccc(c2)OC C60390840
C[NH+](C)[C@H](CNC(=O)[C@@H](CCSC)NC(=O)c1cccc(c1)[N+](=O)[O-])c2cccc(c2)OC C60390841
C[NH+](C)[C@@H](CNC(=O)[C@H](CCSC)NC(=O)c1cccc(c1)[N+](=O)[O-])c2cccc(c2)OC C60390842
CCOC(=O)[C@@H](CC1=c2ccccc2=[NH+]C1)NS(=O)(=O)c3ccc(c(c3)N4CNN=N4)OC C63340046
C/C(=C/1\C(=O)NC(=O)N(C1=O)c2ccc(cc2)Cl)/N[C@@H](CC3=c4ccccc4=[NH+]C3)C(=O)OC C63411799
Cc1cc(nc(n1)C)[N-]S(=O)(=O)c2ccc(cc2)NC(=O)CS[C@H]3[NH+]=c4cc(cnc4=[NH+]3)Cl C63448323
Cc1ccccc1N2C(=O)/C(=C\N[C@@H](CC3=c4ccccc4=[NH+]C3)C(=O)OC(C)C)/C(=O)NC2=O C63448360
c1ccc(cc1)C(=O)N[C@H]([C@H]2c3ccccc3C(=O)N=[NH+]2)C(=O)N/N=C/[C@@H]4C=NN=C4c5ccc(cc5)F C63974371
CC(C)[C@@H](c1ccc2c(c1)OCCO2)NC(=O)CN3C(=O)[C@H](NC3=O)CC4=c5ccccc5=[NH+]C4 C63996761
C[C@@H](C(=O)Nc1ccc(cc1)S(=O)(=O)N2CCCC2)S[C@@H]3NN=C(O3)C4=c5ccccc5=[NH+]C4 C64055364
C[C@H](C(=O)Nc1ccc(cc1)S(=O)(=O)N2CCCC2)S[C@@H]3NN=C(O3)C4=c5ccccc5=[NH+]C4 C64055366
C[C@@H](C(=O)Nc1ccc(cc1)S(=O)(=O)N2CCCC2)S[C@H]3NN=C(O3)C4=c5ccccc5=[NH+]C4 C64055369
CCOc1cc2c(cc1CNC(=O)CN3C(=O)[C@H](NC3=O)CC4=c5ccccc5=[NH+]C4)O[C@H](C2)C C64720950
C[C@H](CCNC(=O)CC1CCN(CC1)C(=O)Nc2cc(c(c(c2)OC)OC)OC)[NH+]3CCCC3 C64846882
Cc1ccccc1n2c(=O)c3ccsc3nc2S[C@H](C)C(=O)N(CC[NH+](C)C)Cc4ccccc4 C04197296
CCOc1ccccc1N2CC[NH+](CC2)CC(=O)[C@@H](C#N)c3nc(cs3)c4ccc(cc4)Br C03171392
Cc1ccc(cc1)[C@H]2c3c(=O)c4ccccc4oc3C(=O)N2C[C@@H](c5ccc(cc5)OC)[NH+]6CCCCC6 C08917527
Cc1c(sc(c1C(=O)OC)N2C(=O)[C@@H]3[C@@H]4c5ccccc5C=C[NH+]4[C@@H]([C@@H]3C2=O)C(=O)c6ccccc6)C C09304625
CC(=O)Oc1ccc(cc1)C(=O)[C@@H]2[C@@H]3[C@@H]([C@@H]4[NH+]2C=Cc5c4cccc5)C(=O)N(C3=O)c6ccccc6Cl C09332422
CC[NH+](CC)CCN(c1nc2ccc(cc2s1)Br)C(=O)c3cccc(c3)S(=O)(=O)C C09385562
Cc1cc(c2c(c1)sc(n2)N(CC[NH+](C)C)C(=O)[C@H]3CCCCN3S(=O)(=O)c4cccs4)C C10775546
Cc1ccc2c(c1C)nc(s2)N(CC[NH+](C)C)C(=O)[C@@H]3CCCCN3S(=O)(=O)c4cccs4 C10775584
c1cc2c(c(c1)N3CC[NH+](CC3)Cc4ccc(o4)c5ccc(cc5)Cl)C(=O)N(C2=O)C[C@H]6CCCO6 C12246735
C[NH+](C)CCN(c1nc2c(cccc2s1)F)C(=O)[C@@H]3CCCN(C3)S(=O)(=O)c4ccc(cc4)F C14023577
c1cc(oc1)C[NH+]2CCOc3c(cc(cc3OC[C@@H]4CCCO4)c5c(cc(cn5)C(F)(F)F)Cl)C2 C14881139
Cc1nc(cs1)C(=O)N2CCCC[C@H]2CCOc3cccc(c3)C[NH+](C)Cc4cccc5c4nccc5 C14990418
Cc1nc(cs1)C(=O)N2CCCC[C@@H]2CCOc3cccc(c3)C[NH+](C)Cc4cccc5c4nccc5 C14990420
Cc1ccc(c(c1)C)N2C(=O)[C@H]3[C@@H]4c5ccccc5C=C[NH+]4[C@@H]([C@@H]3C2=O)C(=O)c6ccc(cc6)OC(=O)C C09348174
c1ccc2c(c1)[nH+]c(n2Cc3cccc(c3)F)N4CCC(CC4)C(=O)N5CCN(CC5)C(=O)c6ccco6 C20382708
CC[NH+]1CCN(CC1)c2c(nc(s2)S(=O)(=O)c3ccc(cc3)C)S(=O)(=O)c4ccc(cc4)C C20869233
CC(C)N(CCCS(=O)(=O)c1ccc2cc(ccc2c1)Cl)C(=O)C3CCN(CC3)c4cc[nH+]cc4 C29132423
c1ccc(cc1)/C=C/CN2CCN(CC2)C(=O)[C@H]3CCC[NH+](C3)Cc4nc(no4)c5ccc(cc5)Cl C31045816
c1ccc2c(c1)CCN3[C@H]2CC(=O)C(C3=O)/C=[NH+]/c4ccccc4Oc5c(cc(cn5)C(F)(F)F)Cl C08855488
Cc1ccccc1[C@@H]2c3ccsc3CC[NH+]2CC(=O)N4CCN([C@@H](C4)C)S(=O)(=O)c5ccccc5 C34829988
c1ccc(cc1)[C@H]2c3ccsc3CC[NH+]2CCC(=O)N4CCCN(CC4)S(=O)(=O)c5ccccc5 C34830600
CCN(C)c1c2c([nH+]c(n1)N3CCN(CC3)c4ccccc4F)CCN(C2)C(=O)c5c(cccc5F)F C35919744
Cc1ccc(cc1)N2CCN(CC2)c3[nH+]c4c(c(n3)N(C)C)CN(CC4)S(=O)(=O)c5cccc(c5)C C35919921
COc1ccccc1[C@H]2CC(=NN2S(=O)(=O)C)[C@@H]3C(=c4cc(ccc4=[NH+]C3=O)Cl)c5ccccc5 C38611678
C[NH+](C)CCN(c1nc2ccc(cc2s1)Br)C(=O)c3cc(c(cc3[N+](=O)[O-])OC)OC C36642013
CCc1ccc2c(c1)sc(n2)N(CCC[NH+](C)C)C(=O)c3ccc(cc3)S(=O)(=O)N4CCOCC4 C36643359
c1ccc(cc1)[C@H](c2ccc(cc2)Cl)NC(=O)[C@@H]3CCCC[C@@H]3C(=O)N4CCN(CC4)c5cccc[nH+]5 C38732208
CCOc1cccc2c1nc(s2)N(CC[NH+](C)C)C(=O)[C@H]3CCCN(C3)S(=O)(=O)c4cccs4 C36647963
Cc1ccc(cc1)S(=O)(=O)N2CCC[C@@H]2C(=O)N(CC[NH+](C)C)c3nc4c(ccc(c4s3)C)OC C36660314
Cc1ccc2c(c1C)nc(s2)N(CC[NH+](C)C)C(=O)[C@@H]3CCCN3S(=O)(=O)c4ccc(cc4)OC C36660436
Cc1c(ccc2c1nc(s2)N(CC[NH+](C)C)C(=O)CCCS(=O)(=O)c3ccc(cc3)Cl)Cl C38827782
c1cc2c(cc1Br)sc(n2)N(CCCn3cc[nH+]c3)C(=O)c4ccc(o4)Br C38847887
CCOc1cc(ccc1OC)[C@H]2C(=C(N=c3n2c(=O)/c(=C\C4=c5ccccc5=[NH+]C4)/s3)C)C(=O)OCC C38897754
C=CCn1c(nnc1S[C@H]2C(=c3ccc(cc3=[NH+]C2=O)Cl)c4ccccc4Cl)c5cccnc5 C38965015
c1ccc(cc1)C[NH+]2C[C@@H](C[C@@]23CC[C@@H](C3)S(=O)(=O)c4ccccc4)S(=O)(=O)Oc5ccccc5 C39503268
CCc1ccc2=[NH+]C(=O)[C@H](C=c2c1)[C@@H](c3nnnn3CCOC)N4CCN(CC4)c5cc(ccc5C)Cl C39710413
C[NH+](Cc1ccccc1)Cc2c(ccc3c2oc(=O)cc3c4cc5cc(ccc5oc4=O)Br)O C41514749
CC(C)OCCCN1CC(=O)N2[C@H](C1=O)CC3=c4ccccc4=[NH+][C@@H]3[C@@H]2c5ccc(cc5)Br C63138645
CC(C)OCCCN1CC(=O)N2[C@H](C1=O)CC3=c4ccccc4=[NH+][C@@H]3[C@H]2c5ccc(cc5)Br C63138649
Cc1ccccc1[C@@H]2[C@@H]3C(=c4ccccc4=[NH+]3)C[C@@H]5N2C(=O)CN(C5=O)CCc6ccc(c(c6)OC)OC C63140519
CCCOc1ccc(cc1OCC)[C@H]2CN3C(=O)CN(C(=O)[C@@]3([C@H]4C2=c5ccccc5=[NH+]4)C)C[C@@H]6CCCO6 C63374255
Cc1ccc(cc1)[C@@H]2[C@@H]3C(=c4ccccc4=[NH+]3)C[C@@H]5N2C(=O)N(C5=O)c6ccccc6C(=O)NCC(C)C C63374656
C[C@@]12[C@@H]3C(=c4ccccc4=[NH+]3)[C@@H](CN1C(=O)CN(C2=O)CCc5ccccc5)c6cccc(c6OC)OC C63374914
Cc1ccc(cc1)[C@H]2[C@@H]3C(=c4ccccc4=[NH+]3)C[C@@H]5N2C(=O)N(C5=O)c6ccc(cc6)C(=O)NCC(C)C C63375168
CC(C)CCNC(=O)c1ccccc1N2C(=O)[C@@H]3CC4=c5ccccc5=[NH+][C@H]4[C@H](N3C2=O)c6ccccc6 C63375637
Cc1ccccc1[C@@H]2[C@H]3C(=c4ccccc4=[NH+]3)C[C@@H]5N2C(=O)N(C5=O)c6ccccc6C(=O)NCC(C)C C63376028
CCOC(=O)c1ccc(cc1)N2C(=O)[C@@H]3CC4=c5ccccc5=[NH+][C@H]4[C@@H](N3C2=S)c6ccc(cc6)Cl C63577483
Cc1c(c(n(n1)c2ccc(cc2)F)Cl)C(=O)NC[C@@H](c3ccc(cc3)N(C)C)C4=c5ccccc5=[NH+]C4 C63900939
C[C@@H]1C(=c2cc(ccc2=[NH+]1)OC(F)(F)F)CCNC(=O)[C@@H]3Cc4cc(ccc4OC3=O)Br C63929237
C[C@H]1C(=c2cc(ccc2=[NH+]1)OC(F)(F)F)CCNC(=O)[C@H]3Cc4cc(ccc4OC3=O)Br C63929243
CC1=C([C@@H](NC(=O)N1C)c2cc(c(c(c2)Cl)O)OC)C(=O)OCCC(C)C C00728759
CCCCOC(=O)C1=C(N(C(=O)N[C@H]1c2cc(c(c(c2)Cl)O)OC)C)C C02070857
Cc1cccn2c1nc(c(c2=O)/C=N/Nc3ccccc3)NCc4ccco4 C04134591
COc1ccc(cc1)C(=O)Oc2ccc(cc2)/C=N/NC(=O)c3ccc(cc3)O C03097424
c1ccc(c(c1)C(=O)N/N=C/c2cccc(c2)OC(=O)/C=C/c3ccco3)O C02766235
CCOc1ccc(cc1[N+](=O)[O-])C(=O)NC(=S)NC23CC4CC(C2)CC(C4)C3 C04949414
CCOc1ccc(cc1[N+](=O)[O-])C(=O)NC(=S)NC2C3CC4CC(C3)CC2C4 C06595995
c1ccc2c(c1)c3ccccc3nc2COC(=O)c4ccc(c(c4)[N+](=O)[O-])N C06608019
CCNc1ccc(cc1[N+](=O)[O-])C(=O)N/N=C(\C)/C=C/[C@H]2C(=CCCC2(C)C)C C07026795
Cc1ccc(cc1)c2nnc(n2N)SCc3nc(no3)c4ccccc4Cl C07112128
CC(C)[C@@H](C(=O)N/N=C/C1=Cc2ccccc2OC1)NC(=O)OC(C)(C)C C02374856
Cc1ccccc1NC(=S)N/N=C/c2ccc(o2)c3ccccc3[N+](=O)[O-] C01453021
Cc1ccc(c(c1)OCc2cc(no2)C(=O)NCc3cc([nH]n3)C(C)(C)C)C C11933323
CC(C)NS(=O)(=O)c1ccc(c(c1)[N+](=O)[O-])N[C@@H]2CCC[C@@H](C2)C(F)(F)F C12554104
CCCCOC(=O)c1c2c(nc3ccccc3n2)n(c1N)c4cccc(c4)C(=O)C C03321851
C[C@H]1C(=O)N(/C(=C\c2ccc(cc2)OC/C=C(\C)/CCC=C(C)C)/C(=O)N1O)O C14611594
CCc1cccc(c1Nc2nnc(s2)S[C@H](C)C(=O)Nc3cc(on3)C)C C16328327
CCOc1cccc2c1nc(nc2C)Nc3[nH]c(=O)c(c(n3)C)CCC(C)C C20673180
c1ccc(c(c1)C(=O)ON=C2C=CC(=NNC(=O)c3cccc(c3)O)C=C2)Cl C06438488
CCCCc1nc(on1)CSc2nnc(n2N)c3ccc(cc3Cl)Cl C22757052
c1ccc(cc1)Nc2nc(c(s2)/C=N/NC(=O)COc3ccc(cc3)C#N)Cl C02658866
CC(C)(C)OC(=O)N[C@@H](Cc1c[nH]c2c1cccc2)[C@H]3N=N[C@H](O3)SC C38664127
CC(C)C1=C[C@@H](N=N1)[C@H]2NN[C@@H]3N2N=C(S3)COc4ccc5ccccc5c4 C38742665
CCc1ccc(cc1)Nc2nnc(s2)SCC(=O)NC3=C(N=N[C@H]3C)C C38787510
C[C@H](CCCC(C)C)NC(=O)[C@H]1CCCN(C1)c2c3c(nc[nH]3)nc(n2)Cl C09421119
c1ccc(c(c1)c2nc(on2)c3ccc(nc3)N4CCCC[C@@H]4CC(=O)N)F C39393545
CCN(CC)c1ccc(c(c1)O)/C=N/NC(=O)[C@@H]2C=C(N=N2)c3ccc(cc3)Cl C39584670
CC[C@@H](C)[C@H](C(=O)OC)NC(=O)/N=c\1/[nH]c(cs1)c2ccc(cc2)OC C39977362
CC(C)(C)Nc1c(c(ncn1)NC(c2ccccc2)c3ccccc3)[N+](=O)[O-] C40581756
C[C@H](CNC(=O)CNc1c2nnc(n2c3ccccc3n1)C(C)C)c4ccccc4 C40848427
CCCCSc1nc2n(n1)[C@@H](C(=C(N2)C)C(=O)Nc3ccccc3)c4ccco4 C41000257
Cc1ccc(cc1)c2c(n3cccc(c3[nH+]2)C)C[C@H](C(=O)[O-])NC(=O)OC(C)(C)C C44318914
Cc1ccc(cc1)c2c(n3cc(ccc3[nH+]2)C)C[C@H](C(=O)[O-])NC(=O)OC(C)(C)C C44319036
c1cc(c(cc1[N+](=O)[O-])NC(=O)N[C@@H]2CCC[C@H](C2)C(F)(F)F)OC(F)F C47865285
CCCCn1c(=O)[nH]nc1SCC(=O)/N=c\2/[nH]c(cs2)c3ccc(cc3)C C24793963
Cc1ccccc1OCC(=O)N/N=C/c2ccc(o2)Sc3[nH]c4ccccc4n3 C13233557
CCS(=O)(=O)Nc1ccc(cc1)Nc2nn3cc(nc3s2)C(C)(C)C C54061286
C[C@@H](C(=O)N/N=C\c1ccccc1O)n2c(=O)c3ccccc3nc2c4ccccc4 C54209169
CC[NH+](CC)c1ccc(cc1)N/N=C\2/C(=O)c3c(ccc4c3oc(=O)cc4C)O2 C06569943
CC(C)(C)c1c(=O)[nH]c(nn1)N/N=C/c2ccc(cc2)OCc3ccccc3 C04136563
Cc1c(cco1)c2nnc(n2N)SCC(=O)O[C@@H]3C[C@@H](CC[C@@H]3C(C)C)C C10420684
Cc1c(ccc2c1oc(=O)cc2CSc3[nH]nc(n3)c4ccc(cc4)OC)O C06141429
c1cc(cc(c1)[N+](=O)[O-])c2nnc(n2N)SCc3ccc(c(c3)Cl)Cl C59045948
CC(C)CN(CC(C)C)c1ccc(cc1[N+](=O)[O-])[C@H]2Nc3ccccc3C(=O)N2 C59488539
CC(C)CC1=C[C@@H](N=N1)[C@@H]2NN[C@@H]3N2N=C(S3)COc4cccc5c4cccc5 C39952991
CCCN(Cc1ccccc1O)C(=O)N[C@@H](C)c2cccc(c2)N3CCOC3=O C66701594
CCCN(Cc1ccccc1O)C(=O)N[C@@H](C)c2nc(no2)c3ccc(cc3)F C66702085
CC(C)[C@@H](C(=O)N1CCC(CC1)NC(=O)CC2CCCCC2)NC(=O)OC C66806745
CCOC(=O)N[C@H]1CCCN(C1)C(=O)Nc2ccccc2S[C@H](C)CC#N C66956298
CCCCC1CCC(CC1)NC(=O)N2CCC(CC2)C(=O)Nc3cc(on3)C C67647236
CCc1cc(c(s1)NC(=O)c2cc(ccc2N3CC[NH+](CC3)CC)[N+](=O)[O-])C(=O)OCC C06134723
CC[NH+](CC)CCN1[C@@H](/C(=C(/c2ccc(cc2)Cl)\O)/C(=O)C1=O)c3ccc(cc3)[N+](=O)[O-] C08838284
Cc1ccc(c(c1)n2c(nnn2)SCC(=O)NC[C@@H](c3ccc(cc3)OC)[NH+]4CCCC4)C C09127793
C[NH+](CCCNC(=O)[C@H]1CCCN(C1)c2c3c(ncn2)n4c(n3)CCCCC4)Cc5ccccc5 C09153014
CC(C)Cc1n[nH]/c(=N/C(=O)CCC(=O)N2CC[NH+](CC2)COc3ccc(cc3)Cl)/s1 C09411351
CC[NH+](CC)Cc1nc(c2c(c(sc2n1)C)C)N[C@H](c3cc(cc(c3)OC)OC)c4nccn4C C09338274
CCc1ccc2c(c1)cc(c(=O)[nH]2)C[NH+](C3CCCCC3)[C@@H](CC)c4nnnn4C[C@@H]5CCCO5 C13063670
CC[C@H](c1nnnn1C2CCCCC2)[NH+](Cc3cc4cc(c(cc4[nH]c3=O)C)C)C[C@@H]5CCCO5 C13064607
CC[C@H](c1nnnn1C(C)(C)CC)[NH+](Cc2ccco2)Cc3cc4c(cc(cc4[nH]c3=O)C)C C13064794
CC[C@H](c1nnnn1C2CCCC2)[NH+](Cc3cc4c(cc(cc4[nH]c3=O)C)C)C[C@@H]5CCCO5 C13064816
CC[C@H](c1nnnn1C[C@@H]2CCCO2)[NH+](Cc3ccccc3)Cc4cc5c(cc(cc5[nH]c4=O)C)C C13064852
CC[C@H](c1nnnn1Cc2ccco2)[NH+](Cc3cc4c(cc(cc4[nH]c3=O)C)C)C5CCCC5 C13064968
CC[C@H](c1nnnn1Cc2ccco2)[NH+](Cc3cc4ccc(c(c4[nH]c3=O)C)C)C5CCCC5 C13065128
CC[C@H](c1nnnn1C2CCCC2)[NH+](Cc3ccco3)Cc4cc5c(ccc(c5[nH]c4=O)C)C C13065192
CC[NH+](CC)CCN1[C@@H](/C(=C(/c2cc3ccccc3o2)\O)/C(=O)C1=O)c4ccc(cc4)[N+](=O)[O-] C09275776
CC[NH+](CC)CCN1[C@@H](/C(=C(/c2cc3ccccc3o2)\O)/C(=O)C1=O)c4cccc(c4)[N+](=O)[O-] C08901311
CCC[C@@H](c1nnnn1C[C@@H]2CCCO2)[NH+](Cc3cc4cccc(c4[nH]c3=O)C)C5CCCCC5 C13500124
CC[C@@H](c1nnnn1Cc2ccccc2)[NH+](Cc3cc4cc5c(cc4[nH]c3=O)OCO5)C6CCCC6 C13501199
CC[NH+](CC)CCCN1[C@H](/C(=C(/c2ccc(cc2)OC)\O)/C(=O)C1=O)c3ccc(cc3)[N+](=O)[O-] C09274433
C[NH+](C)CCCN1[C@@H](/C(=C(/c2ccc(cc2)OCC=C)\O)/C(=O)C1=O)c3cccc(c3)[N+](=O)[O-] C09353064
Cc1cccc2c1nc(c(c2)C[NH+](Cc3nnnn3Cc4ccc(cc4)OC)C5CCCC5)O C08582533
COC(=O)c1cn(nn1)[C@H]2C[C@H]([NH+](C2)CC3CCCCC3)C(=O)NCCc4cccc(c4)Cl C14883053
CC[NH+](CC)CCC[C@@H](C)NC(=O)CSc1nc(cc(n1)Cl)N2CCC3(CC2)OCCO3 C16611649
CC[NH+](CC)CCN1[C@@H](/C(=C(/c2ccc(cc2)OCC)\O)/C(=O)C1=O)c3ccc(c(c3)OC)OC C09008440
Cc1ccc2c(c1)cc(c(n2)O)[C@@H](c3nnnn3C(C)(C)C)[NH+](Cc4ccco4)C[C@@H]5CCCO5 C08582752
CC[NH+](CC)CCCN1[C@@H](C(=C(C1=O)O)C(=O)c2ccc3c(c2)C[C@H](O3)C)c4ccc(cc4)[N+](=O)[O-] C09470958
CC[C@@H](c1nnnn1CC(=O)OCC)[NH+](Cc2cccs2)Cc3cc4cc(ccc4nc3O)C C08617335
CC[C@@H](c1nnc(n1Cc2ccccc2)SCC(=O)Nc3cccc4c3nsn4)[NH+](C)C C19107634
CC[C@@H]1CCCC[NH+]1Cc2ccc(o2)CNC(=O)CCc3nnc4n3nc(cc4)N5CCC(CC5)C C20530501
CC[NH+](CCNC(=O)C1CCN(CC1)c2c3c(ncn2)n4c(n3)CCCCC4)Cc5ccccc5 C20557086
CCc1ccc(cc1)N2C[C@@H](CC2=O)C(=O)OCc3cc(oc-4cc(=[NH+]C(=O)OCC)ccc34)O C28871983
CC[NH+](CC)CCC[C@@H](C)NC(=O)c1coc(n1)CN2c3cc(ccc3OCC2=O)C(C)(C)C C34704300
CC1(O[C@@H]2[C@H]([C@H](O[C@@H]2O1)C[NH+](Cc3ccc(cc3)OCc4ccccc4)CC(=O)OC)O)C C35572474
CC[NH+]1CCN(CC1)c2cc(nc(n2)SCc3ccc(o3)C(=O)NC[C@@H]4CCCO4)C(F)(F)F C35666288
CC[C@@H](c1nnnn1C[C@H]2CCCO2)[NH+](Cc3cc4cc(c(cc4[nH]c3=O)C)C)C5CCCCC5 C33937035
CCC[C@@H](c1nnnn1C[C@H]2CCCO2)[NH+](Cc3ccc(cc3)F)Cc4cc5ccc(cc5[nH]c4=O)C C33937263
CC[C@H](c1nnnn1C[C@H]2CCCO2)[NH+](Cc3cc4cc(cc(c4[nH]c3=O)C)C)C5CCCCC5 C33937381
CCn1c(nnc1SCC(=O)NC[C@H](c2ccc(cc2)OC)[NH+]3CCCCC3)c4ccco4 C36877163
CC(C)C[NH+](CC(C)C)C[C@@H](CN(c1ccccc1)S(=O)(=O)c2ccccc2[N+](=O)[O-])O C02205653
CCOc1cccc2c1nc(s2)N3CC[NH+](CC3)CCNC(=O)/C=C/c4cccc(c4)[N+](=O)[O-] C38774854
CC(C)[NH+](C)Cc1ccccc1CNC(=O)c2ccc(cc2)OS(=O)(=O)c3cccc(c3)[N+](=O)[O-] C46756333
C[C@H]1CN(C[C@@H](O1)C)c2ccc(c[nH+]2)CNC(=O)CCCc3nc(no3)c4ccc(cc4)Cl C46791500
C[NH+](CCNC(=O)c1ccc(o1)Cn2c3c(cccn3)n4cccc4c2=O)Cc5ccccc5 C35423392
CCc1nc2n(n1)c(c(s2)[C@@H](c3ccc(cc3)OCC)[NH+]4CCC[C@@H](C4)C(=O)OCC)O C10166892
CCOC(=O)[C@@H]1CCC[NH+](C1)Cc2c(ccc3c2oc(c(c3=O)Oc4ccc(cc4)OC)C)O C41586649
CCOC(=O)[C@@H]1C(=c2cc(ccc2=[NH+]1)OC)NC(=O)CN3CCN(CC3)c4cccc(c4C)C C38591516
CCOC(=O)[C@H]1C(=c2cc(ccc2=[NH+]1)OC)NC(=O)[C@@H](C)N3CCN(CC3)c4cccc(c4C)C C38600358
CCOC(=O)[C@H]1C(=c2cc(ccc2=[NH+]1)F)NC(=O)CN3CCN([C@@H](C3)C)c4ccc(cc4)OC C38605242
CCOC(=O)[C@H]1C(=c2cc(c(cc2=[NH+]1)OC)OC)NC(=O)CN3CCN(CC3)c4cc(ccc4C)C C38676359
CCOC(=O)[C@@H]1C(=C(N=C1C)C(=O)N2CCC[C@H](C2)C(=O)NCCC3=c4cc(ccc4=[NH+]C3)C)C C64538953
COc1ccccc1[C@@H]2c3ccc4ccccc4c3OC(=C2C#N)N C00210890
C[C@H]1CC2=C([C@H](C(=C(O2)N)C#N)c3cccc4c3cccc4)C(=O)C1 C00242267
c1c(cc(c(c1Cl)n2c(cc(n2)C#N)N)Cl)C(F)(F)F C02559778
CC1(CC2=C([C@H](C(=C(O2)N)C#N)c3ccccc3Cl)C(=O)C1)C C00067785
CC1(C[C@@]2(C[C@@H](C3=C(O2)CCCC3=O)c4ccccc4)NC(=S)N1)C C00875623
c1ccc(c(c1)[C@H]2c3c4cccnc4ccc3OC(=C2C#N)N)F C00214235
CC1=C([C@@H](C(=C(O1)N)C#N)c2ccc(c(c2)Cl)Cl)C(=O)C C00333645
c1ccc2c(c1)cccc2[C@@H]3C(=C(N4c5ccccc5SC4=C3C#N)N)C#N C05332277
c1ccc(c(c1)F)S(=O)(=O)Nc2cccc3c2cccc3O C06623489
CCc1cc2c(cc1O)OC=C([C@H]2O)c3ccc4ccccc4n3 C08844397
Cc1cc(nc2c1c3c(s2)C(=O)N[C@@H](N3)c4ccc(s4)Cl)C C11036541
Cc1c2c(c3c(c(sc3n1)C(=O)N4CCCCC4)N)CCCC2 C11616074
c1c2c(nc3c1c(c(s3)C(=O)N4CCCCC4)N)CCCCCC2 C06276456
C[C@H]1C=C([C@@H]2[C@H]([C@]1(CO[C@@H]2c3ccc(c(c3)OC)O)CO)C)C C13643328
COc1cccc(c1O)[C@@H]2[C@@H]3CC=C[C@@H]3c4cc(ccc4N2)C#N C14459578
CC(C)c1cc2c(c(c1O)O)[C@]34CCCC([C@H]3C[C@H]2OC4=O)(C)C C00968421
Cc1ccc(s1)[C@@H]2[C@@H]3CCCC=C3C(=C(C2(C#N)C#N)N)C#N C19732984
Cc1c(c(nc2c1/C(=C/c3ccccc3F)/C(=C2C#N)C)N)C#N C19824616
CC[C@H]1C(=O)N(c2ccc(cc2O1)N)Cc3cccc(c3)Cl C19953821
Cc1c(cc(cc1Cl)S(=O)(=O)N2C[C@@H](C[C@H](C2)C)C)N C20014003
C[C@]12CCCC=C1C(C(=C([C@@H]2c3ccc(cc3)Cl)C#N)N)(C#N)C#N C04638568
c1ccc(c(c1)[C@H]2[C@@H]3CCCC=C3C(=C(C2(C#N)C#N)C#N)N)F C04786289
Cc1cc(cc2c1[nH]c3c2C[C@H](CC3)NC(=O)[C@H]4CCCO4)Cl C22335099
c1ccc(c(c1)[C@H]2[C@@H]3CCCC=C3C(=C(C2(C#N)C#N)N)C#N)Br C01508150
c1ccc(cc1)C[C@H]2[C@H]3CCCC=C3C(=C(C2(C#N)C#N)N)C#N C34954485
C[C@@H]1CC[C@@H]2[C@@H](C(C(=C(C2=C1)C#N)N)(C#N)C#N)c3ccccc3 C04631757
Cc1c(cn(n1)C)/C=C/2\C[C@H]3[C@@H]4CCc5cc(ccc5[C@@H]4CC[C@@]3([C@@H]2O)C)O C36612945
C[C@H]1Cc2cc(ccc2N1S(=O)(=O)c3cc(sc3Cl)Cl)N C36743561
c1cc(c(cc1N)Cl)S(=O)(=O)N2CC[C@H]3CCCC[C@@H]3C2 C36809428
c1cc(c(c(c1)Cl)Cl)CN2C(=O)c3cccc(c3C2=O)N C36955796
Cc1ccc(c(c1)N)SCc2cc(=O)n3c(csc3n2)C C37193096
CC1(c2ccccc2N([C@@]13C=Cc4ccccc4O3)CC(=O)N)C C00047907
Cc1ccc(c(c1)[C@@H]2[C@H]3CCCC=C3C(=C(C2(C#N)C#N)N)C#N)C C00043566
c1cc(c(cc1Br)S(=O)(=O)N2CCCCCCC2)N C37929246
Cc1cc(cc(c1Cl)C)Oc2c(c(c(nn2)C)C)C(=S)N C40291457
C[C@H]1CCCC[C@H]1N(C)S(=O)(=O)c2c(cccc2Cl)N C45166346
C[C@]12CC/C(=N\O)/C[C@@H]1CC[C@@H]3[C@H]2CC[C@]\4([C@@H]3CC/C4=N\O)C C04027963
C[C@]1(CC(N2c3c1cccc3/C(=N/N)/C2=O)(C)C)c4ccccc4 C08623256
Cc1ccc(o1)c2c(c(on2)N)c3ccccc3Br C55334387
COc1cccc(c1)[C@H]2Nc3c(c4c(s3)CCCC4)C(=N2)O C00565704
Cc1ccc(s1)/C=C\2/c3c(c(c(nc3C(=C2C)C#N)N)C#N)C C33326519
CC1=C2C(=N[C@@H]3CCCC[C@@H]3N1)C[C@@H](CC2=O)c4ccccc4O C17066465
Cn1c(c(c(n1)[C@@H]2CCCOC2)c3c(cccc3Cl)Cl)N C62236383
c1cc(c(c(c1)Cl)Cl)C[C@@H]2C(=O)Nc3cc(ccc3O2)O C62495526
Cc1cccc(c1C)C[C@@H]2C(=O)N(c3cc(ccc3O2)N)C(C)C C62496560
Cc1ccc(c(c1)C)C[C@@H]2C(=O)N(c3cc(ccc3O2)N)C(C)C C62496582
CCN1c2ccc(cc2O[C@@H](C1=O)Cc3ccccc3Cl)N C62496758
c1cc2c(cc1Br)nc(n2C3CC3)c4cc(cnc4)N C62946692
Cc1c(c(n(n1)c2cc(c(c(c2)F)F)O)C)c3ccccc3O C65508866
c1ccc2c(c1)CCC[C@@]2(CNc3c(c(ns3)Cl)C#N)O C66859909
CCCS(=O)(=O)NC[C@H]1C[C@@H]2CC[NH+]1C[C@@H]2c3cc(nc(n3)C)c4ccccc4Br C08623152
COc1cccc(c1)[C@@H](CNc2cnn(c(=O)c2Cl)c3ccc(cn3)C(F)(F)F)[NH+]4CCCC4 C08706895
c1ccc(cc1)N2CC[NH+](CC2)CCNC(=O)[C@@H]3[C@H]4C=C[C@@]5([C@@H]3C(=O)N(C5)Cc6ccccc6Cl)O4 C08813031
Cc1cccn2c1nc(c2C(=O)C3=C(C(=O)N([C@H]3c4ccc(cc4)Br)CC[NH+](C)C)O)C C08827197
C[C@H]1C[C@@H](CN(C1)S(=O)(=O)c2ccc(c(c2)C(=O)NC[C@@H](c3ccco3)[NH+]4CCCC4)Cl)C C08896162
c1cc2c(cc1S(=O)(=O)N3CC[NH+](CC3)CCC(=O)Nc4c(c5c(s4)CCCC5)C#N)CCC2 C09590872
C[C@H]1CCc2c(sc3c2c(=O)[nH]c(n3)CSc4nc5ccccc5c(=O)n4CCC[NH+](C)C)C1 C02641614
CC[NH+]1CCC(CC1)NC(=O)CSc2nc3c(c4c(s3)C[C@H](CC4)C)c(=O)n2c5ccccc5 C11019711
C[C@H](Cc1ccc(cc1)O)[NH+]2CCc3c(sc(c3C(=O)OC)S(=O)(=O)N4CCCCCC4)C2 C11788789
Cc1c(c(n(n1)C)Cl)C[NH+]2CCC(CC2)[C@@]3(C(=O)N(C(=O)N3)CCc4cccs4)CC(C)C C11983132
CN(C)c1ccc(cc1)/C=C/C[NH+]2CCc3c(c(cc(=O)n3CC2)OC)C(=O)NCc4ccsc4 C11913081
c1ccc(cc1)C[C@]2(C(=O)N(C(=O)N2)CC[NH+]3CCCC3)C4CCN(CC4)C(=O)Cc5cccs5 C12051497
c1ccc(c(c1)C[C@@]2(C(=O)N(C(=O)N2)CC3CC3)C4CC[NH+](CC4)Cc5ccc6c(c5)OCO6)Cl C12098185
COc1ccc(cc1)S[C@@H]2C[C@H]([NH+](C2)Cc3ccc(cc3)Cl)C(=O)N[C@H]4CCS(=O)(=O)C4 C12513189
C[C@@H]1CCCCN1S(=O)(=O)c2ccc(c(c2)C(=O)NC[C@H](c3ccco3)[NH+](C)C)Br C12691343
CCOc1ccc(cc1)S(=O)(=O)N2CCC(CC2)C(=O)NCC3(CCCCC3)[NH+]4CCCCC4 C12937116
Cn1cc(c2c1cccc2)C[NH+]3C[C@@H]4C[C@H](C3)c5ccc(c(=O)n5C4)NS(=O)(=O)Cc6ccccc6 C03841458
CC(C)c1ccc(cc1)[C@@H]2C[C@@H](n3c(cc(n3)c4nnc(n4CCC[NH+](C)C)S)N2)C(F)(F)F C02791368
COc1ccc(cc1)[C@@H](CNc2cnn(c(=O)c2Cl)c3ccc(cn3)C(F)(F)F)[NH+]4CCCC4 C15115360
C[NH+](C)[C@@H](CNC(=O)C1CCN(CC1)S(=O)(=O)c2ccc(cc2)C#N)c3c(cccc3Cl)F C16259233
Cc1ccc(cc1)Cc2nc(sn2)N(CCC(=O)NC3CC[NH+](CC3)Cc4ccccc4)C(C)C C16516544
c1c(c(cc2c1OCO2)Cl)C[NH2+]CC[C@@H]3CCC(=O)N3CC4(CCCCCC4)N5CCOCC5 C20999581
C[NH+]1CCN(CC1)[C@H](CNS(=O)(=O)c2ccccc2Br)c3ccc4c(c3)CCN4C C21776587
C[C@H]1C[C@@H](C[NH+](C1)CCCN2C(=O)c3ccc(n3C[C@@]2(C)C(=O)NC4CCCCC4)c5ccco5)C C21863323
Cc1ccc(cc1)S(=O)(=O)N(CC(=O)NCc2ccc(cc2)n3cc[nH+]c3C)c4ccccc4F C22431505
c1ccc(cc1)N2CC[NH+](CC2)CCNC(=O)/C=C/c3ccc(cc3)S(=O)(=O)N4CCCCCC4 C23193760
C[C@H](c1ccccc1Cl)N2CC[NH+](CC2)CC(=O)N(C)c3ccccc3C(=O)NCc4ccco4 C29687573
CC[C@H](C)NC(=O)C[NH+]1CCN(CC1)S(=O)(=O)c2cc(ccc2Br)Br C30008709
C[NH+](C)[C@H](CNC(=O)c1cc(ccc1Br)S(=O)(=O)N2CCCC2)c3cccc(c3)F C32728823
C[C@H]1CCCC[NH+]1CCCNC(=O)CCCSc2nc3ccccc3c(=O)n2c4ccccc4F C35144509
C[C@@H]1CN(C[C@@H](O1)C)S(=O)(=O)c2ccc(cc2)C(=O)NC[C@@H](c3c(cccc3Cl)F)[NH+](C)C C12912245
C[C@H]1CN(C[C@@H](O1)C)S(=O)(=O)c2ccc(cc2)C(=O)NC[C@@H](c3c(cccc3Cl)F)[NH+](C)C C35262650
CCc1cccc2c1[nH]cc2[C@@H](CC(=O)N(CC[NH+](C)C)Cc3ccccc3)c4cccc5c4OCO5 C35908213
COc1ccc(cc1)[C@@H](CNC(=O)CN2C(=O)/C(=C/c3cccs3)/SC2=S)[NH+]4CCCCC4 C38615161
CN1CCCc2c1ccc(c2)[C@@H](CNC(=O)c3ccc(cc3)S(=O)(=O)N4CCCC4)[NH+]5CCCC5 C38670577
CN1CCc2c1ccc(c2)[C@@H](CNC(=O)c3ccc(cc3)S(=O)(=O)N4CCCC4)[NH+]5CCCCC5 C38671593
Cc1ccc2c(c1)N(C[C@@H](O2)C(=O)NCc3ccc(cc3)C[NH+]4CCc5ccccc5C4)S(=O)(=O)C C38831871
C[NH+]1CCC2(CC1)C[C@H](c3cc(ccc3O2)c4cccc(c4)C(=O)N(CCC#N)Cc5ccccc5)O C39226375
CC[NH+](CC)[C@H](CNC(=O)c1c2c(n(n1)[C@@H]3CCS(=O)(=O)C3)CCCC2)c4ccc(cc4)Cl C40988419
CC[NH+](CC)[C@@H](CNC(=O)c1c2c(n(n1)[C@@H]3CCS(=O)(=O)C3)CCCC2)c4ccccc4Cl C40988485
CC[NH+](CC)[C@@H](CNC(=O)c1c2c(n(n1)[C@H]3CCS(=O)(=O)C3)CCCC2)c4ccccc4Cl C40988489
C[C@H]1CCC[NH+](C1)Cc2ccc(cc2)CNC(=O)C3CCN(CC3)S(=O)(=O)Cc4ccc(cc4)F C44879502
c1cc(ccc1C[NH2+]C2CCN(CC2)C[C@H]3Cn4c(=O)ccc5c4c3c(cc5)F)c6cc(ccn6)C#N C45303010
c1ccc(cc1)C[C@H]2C(=O)N(C3([NH2+]2)CCN(CC3)S(=O)(=O)c4cccc(c4)Cl)C[C@@H]5CCCO5 C36027371
CC[C@@H](C)[C@@H]1C(=O)N(C2([NH2+]1)CCN(CC2)S(=O)(=O)c3cccc(c3)C(F)(F)F)Cc4ccco4 C36028070
CC(C)C[C@@H]1C(=O)N(C2([NH2+]1)CCN(CC2)C(=O)c3cccc(c3)F)CCc4ccc(c(c4)OC)OC C36029710
c1cc(ccc1c2csc(n2)NC(=O)C[NH+]3CCCN(CC3)S(=O)(=O)c4ccc(cc4)F)F C12999895
CN1c2ccccc2[C@@H]3[C@@H]1C(=O)N([C@@H]3c4ccc(cc4)OC)CC(=O)NCCC5=c6ccccc6=[NH+]C5 C63573602
C[C@H]1C(=c2ccccc2=[NH+]1)C(=O)COC(=O)c3cc(ccc3Br)S(=O)(=O)NC(C)C C64052837
CCc1ccc(cc1)CNC(=O)C2CCN(CC2)c3c(c[nH+]c4c3c(ns4)C)C(=O)N5CCCC5 C65301082
C[NH+](C)[C@@H](CNC(=O)c1ccc(cc1)NS(=O)(=O)c2cc(sc2Cl)Cl)c3ccco3 C03414144
C[NH2+][C@H]1CCc2cc(c(c(c2-c3c1cc(=O)c(cc3)NCc4cc(cc(c4)OC)OC)OC)OC)OC C08766481
C[NH+]1CCc2c(sc3c2C(=N[C@H](N3)c4ccc(cc4)OC(=O)c5cc(c(c(c5)OC)OC)OC)O)C1 C08837797
Cc1ccc(c(c1)C)NC(=O)NC(=O)CSc2nnc(n2c3ccc(cc3)Cl)[C@@H](C)[NH+](C)C C03375921
CC[C@@H]1CCCC[NH+]1CCNC(=O)[C@@H](Cc2ccccc2)NS(=O)(=O)c3cccc4c3nsn4 C09692620
c1ccc(c(c1)NC(=O)C2CC[NH+](CC2)CC(=O)N3[C@@H](CC(=N3)c4cccs4)c5cccs5)O C09883617
Cn1ccnc1SCC[NH2+]C2CCN(CC2)c3cccc(c3)NS(=O)(=O)c4ccc(cc4)F C12246107
CC[NH+]1CCC[C@H]1CN(Cc2cc3ccc(c(c3[nH]c2=O)C)C)C(=S)Nc4ccc(cc4OC)OC C12635720
CC1CC[NH+](CC1)[C@H](CNC(=O)[C@@H](C(C)C)NC(=O)c2cc(cc(c2)OC)OC)c3cccs3 C12790897
CC1CC[NH+](CC1)[C@@H](CNC(=O)[C@H](C(C)C)NC(=O)c2cc(cc(c2)OC)OC)c3cccs3 C12790903
CC1CC[NH+](CC1)[C@@H](CNC(=O)[C@@H](C(C)C)NC(=O)c2cc(cc(c2)OC)OC)c3cccs3 C12790909
C[NH+]1CCc2c(sc3c2C(=N[C@H](N3)c4cccc(c4)OC(=O)c5cc(c(c(c5)OC)OC)OC)O)C1 C17180783
CCOC(=O)C1=C(OC(=C([C@@H]1c2ccccc2)C#N)N)CSc3c(cc4c(n3)CC[NH+](C4)C)C#N C06504836
CCOC(=O)C1=C(OC(=C([C@H]1c2ccccc2)C#N)N)CSc3c(cc4c(n3)CC[NH+](C4)C)C#N C06504837
c1cc(ccc1N2CC[NH+](CC2)CC(=O)N3CCNC(=O)[C@H]3CC(=O)Nc4cc(cc(c4)Cl)Cl)F C19961920
Cc1ccc(cc1)C(=O)NNC(=O)CSc2nc3ccccc3c(=O)n2CC[NH+](C(C)C)C(C)C C21180385
Cc1c(c(n(n1)c2ccccc2)C)[C@@H]3C(=O)NCC[NH+]3CC(=O)N[C@@H](c4ccccc4)c5cccs5 C24215806
CC1CC[NH+](CC1)Cc2csc(n2)NC(=O)[C@@H](CC(C)C)NS(=O)(=O)c3ccc(cc3)OC C25011542
CO[C@H]1[C@@H](c2ccccc2C13CC[NH+](CC3)Cc4c[nH]nc4C5CCCCC5)NC(=O)c6ccco6 C12151186
COc1ccc(cc1)[C@@H](CNC(=O)CCNS(=O)(=O)c2ccc(cc2)Br)[NH+]3CCCCC3 C32969129
CCCCN(CC)C(=O)c1cc(ccc1N2CC[NH2+]CC2)NS(=O)(=O)c3ccc(cc3)C(C)C C33121152
Cc1ccc(cc1)c2c-3cc(c(=O)[nH+]c3n([n-]2)c4ccccc4)C[NH2+]CCc5ccc(c(c5)OC)OC C13564697
CCc1c(sc2c1c(nc(n2)SCc3ccc(cc3)[N+](=O)[O-])N4CC[NH+](CC4)CC(=O)N)C C34761901
C[NH+](C)CCNC(=O)CN1CC2=C(C1=O)[C@@H](NC(=O)N2CC=C)c3cccc(c3)Oc4ccccc4 C35969668
C[NH+](C)CCNC(=O)CN1CC2=C(C1=O)[C@H](NC(=O)N2CC=C)c3cccc(c3)Oc4ccccc4 C35969671
CC(C)[NH+](Cc1[nH]c(=O)c2c(csc2n1)c3ccc(cc3)Cl)C[C@H](COCc4ccco4)O C36207772
C[NH+](C)[C@H](CN[C@H](c1ccccc1)C(=O)Nc2ccc(cc2Br)[N+](=O)[O-])c3ccccc3 C12565970
COc1ccc(cc1OC)/C=N/n2c(c(c3c2nc4ccccc4[nH+]3)S(=O)(=O)c5cccs5)N C02393148
c1cc(ccc1[C@H]2C[C@@H](N3C(=N2)C(=C(N3)C(=O)NCCCn4cc[nH+]c4)Cl)C(F)(F)F)Cl C12950224
c1cc(ccc1[C@@H]2C[C@H](N3C(=N2)C(=C(N3)C(=O)NCCCn4cc[nH+]c4)Cl)C(F)(F)F)Cl C12844349
CC(C)CCC1=N[C@H](N2[C@@H]1C[NH+](CC2)Cc3cn(c4c3cccc4)CC(=O)N)[C@@H]5C=C(N=N5)C(C)C C39337731
CCOC(=O)[C@H]1[C@H](SC2=C1CCCC2)NC(=O)CS[C@@H]3N/C(=[NH+]\N=C\c4ccc(cc4)Cl)/N=N3 C39404341
CCOC1=C[C@@H]2C[NH+]3[C@@H](C[C@@H]2C=C1S(=O)(=O)Oc4ccccc4)CO[P@@](=O)(N3)c5ccccc5O C39467595
CC[C@H](c1ccccc1)C(=O)N2C[C@@H](C3(C2)CC[NH2+]CC3)C(=O)NCCc4cc(cc(c4)OC)OC C39653101
CC[C@H](c1ccccc1)C(=O)N2C[C@@H](C3(C2)CC[NH2+]CC3)C(=O)NCCc4ccc(c(c4)OCC)OC C39653432
Cc1ccc(cc1)O[C@@H](C)CNC(=O)[C@H]2CN(CC23CC[NH2+]CC3)C(=O)COc4cccc(c4)Cl C39666126
CC(C)[C@H](C(=O)N1C[C@H](C2(C1)CC[NH2+]CC2)C(=O)NCc3cccc(c3)OC(F)F)Oc4ccccc4 C39678581
c1ccc(c(c1)c2ccc(o2)C(=O)N3C[C@@H](C4(C3)CC[NH2+]CC4)C(=O)NCCOc5cccc(c5)F)F C39685463
c1ccc(c(c1)c2ccc(o2)C(=O)N3C[C@H](C4(C3)CC[NH2+]CC4)C(=O)NCCOc5cccc(c5)F)F C39685464
CCCCCCC(=O)N1C[C@@H](C2(C1)CC[NH2+]CC2)C(=O)N[C@@H](Cc3ccccc3)C(=O)N4CCCCC4 C39687282
C[NH+](C)CCN1CCN(CC1)c2nc(c3c(n(nc3n2)c4ccc(cc4)OC)N)c5cccc(c5)F C40386880
CCOC(=O)N1CCC(CC1)/N=c\2/c(=N/CC[NH+]3CCN(CC3)c4cccc(c4)Cl)/c(c2O)O C13776895
C[C@@H](C(=O)N[C@@H](C1CCCCC1)C(=O)N2CCC[C@H]2c3nc4c(cccc4s3)c5ccncc5)[NH2+]C C49055548
c1ccc(c(c1)C(F)(F)F)NC(=O)C(=O)NC[C@H](c2ccco2)[NH+]3CCN(CC3)c4ccc(cc4)F C49486332
C/C(=N\NC(=O)C[NH+]1CCCCC1)/c2ccc3c(c2)[C@@H]4C=CC[C@@H]4[C@@H](N3)c5cccc(c5OC)OC C36080557
Cc1cccc(c1Cl)NC(=S)N/C(=N/c2nc(cc(n2)C)C)/N3CCN(CC3)c4cccc[nH+]4 C14159746
CC[NH+]1CCc2c(sc3c2C(=N[C@H](N3)c4ccc(c(c4)OC)OC(=O)c5ccc(cc5)Cl)O)C1 C15947271
CC(=O)Nc1ccc(cc1)S(=O)(=O)/N=C\2/[C@@H]([NH+]=c3ccccc3=N2)Nc4ccccc4OC(F)F C39976909
CC(=O)Nc1ccc(cc1)S(=O)(=O)/N=C\2/[C@H]([NH+]=c3ccccc3=N2)Nc4ccccc4OC(F)F C39976911
CSCC[C@@H](C(=O)NC1CCCCC1)NC(=O)[C@@H]2CC3=c4ccccc4=[NH+][C@H]3[C@H]5N2C(=O)c6c5cccc6 C63384182
Cc1ccc(cc1)S(=O)(=O)N2CC[NH+](CC2)CC(=O)N/N=C/c3ccc(s3)Br C06133849
CCC(C)(C)n1c(nnn1)[C@@H](c2cc3cc(ccc3[nH]c2=O)C)[NH+]4CCC(=CC4)c5ccc(cc5)F C06149161
Cn1c(cc(n1)c2ccc3ccccc3c2)[C@H]4C[NH+]5CC[C@H]4C[C@@H]5CNS(=O)(=O)c6cccs6 C08635477
c1ccc(cc1)C[C@@]2(C(=O)N(C(=O)N2)C[NH+]3CCC(CC3)C(=O)N4CCCCCC4)c5ccccc5 C09712925
CCc1ccc(cc1)C[NH+]2C[C@@H](C[C@H]2C(=O)N[C@@H]3CCS(=O)(=O)C3)Sc4ccc(cc4)OC C12164211
CCOc1ccc(cc1)N2C(=O)C[C@H](C2=O)[NH+]3CCC(CC3)C(c4ccccc4)(c5ccccc5)O C09045424
Cc1ccc(cc1)[C@@H]2C(=C(C(=O)N2CC[NH+](C)C)O)C(=O)c3ccc(cc3C)OCc4ccccc4 C09359726
CC(=[NH2+])[C@@H](C#N)C(=O)CSc1nc2c(c3c(s2)CCCCC3)c(=O)n1c4ccccc4C(F)(F)F C13429278
C[NH+](C)[C@@H](CNC(=O)[C@H]1CCCN(C1)S(=O)(=O)c2ccc(cc2)Br)c3ccccc3 C14263175
CC(C)(C#Cc1ccc(cc1)C[NH+]2C[C@H](CN(C(=O)C2)CC3CCOCC3)OCc4ccccc4)O C14533723
Cc1ccc(c(c1)C)C[NH+]2CCc3c(c(nn3Cc4cccc(c4)OC)C(=O)N5CCC[C@H](C5)O)C2 C14733572
C[C@@](COc1ccccc1)(c2ccc3c(c2)C[NH+](CCO3)Cc4ccc(c(c4Cl)OC)OC)O C14953548
C[C@@H]1CCCC[NH+]1CCN2C(=O)c3ccc(n3C[C@@]2(C)C(=O)NC4CCCCCCC4)c5ccco5 C15678262
CC[NH+](CC)[C@H](CNC(=O)C1CCN(CC1)S(=O)(=O)c2cccs2)c3ccccc3Cl C18015911
CCc1ccc(cc1)[C@@H](CNC(=O)C2CCN(CC2)S(=O)(=O)c3ccc4c(c3)CCC4)[NH+](C)C C18017128
c1ccc(cc1)CC2CC[NH+](CC2)CCCNC(=O)CCC(=O)N3Cc4cccn4-c5c3cccc5 C21663670
c1ccc2c(c1)c(cc(n2)c3cccnc3)C(=O)NCCC[NH+](Cc4cccs4)C[C@@H]5CCCO5 C21934666
C[C@H](c1nnc(n1c2ccc(cc2)Cl)S[C@@H](C)C(=O)N[C@@H]3CCCc4c3cccc4)[NH+](C)C C23483406
CC1CC[NH+](CC1)[C@H](CNC(=O)CCc2ccc(cc2)S(=O)(=O)N3CCCC3)c4cccs4 C27574493
c1ccc(c(c1)CSCCNC(=O)C2CC[NH+](CC2)Cc3nc(no3)c4ccc(cc4)Cl)F C30986992
C[C@H](c1ccc(cc1)F)NC(=O)C[NH+]2CCN(CC2)S(=O)(=O)c3ccc(s3)Br C31581964
CSc1ccc(cc1)NC(=O)C[NH+]2CCN(CC2)S(=O)(=O)c3ccc(s3)Br C31586140
CC[NH+](CC)[C@@H](CN/C=C/1\c2ccccc2C(=O)N(C1=O)Cc3ccc(cc3)OC)c4ccccc4 C33014830
c1ccc(cc1)[C@@H]2CC(=NN2C(=[NH2+])S[C@@H]3CC(=O)N(C3=O)c4cccc(c4)Cl)c5ccccc5 C08443079
c1ccc(c(c1)C[NH+](Cc2ccc(cc2)F)Cc3nc(co3)C(=O)NC[C@@H]4CCCO4)C(F)(F)F C36072553
CCCCn1c(=O)c2c(c(sc2nc1SCc3cc(oc-4c/c(=[NH+]\C(=O)C)/ccc34)O)C)C C36821210
c1ccc2c(c1)cccc2CN3CCN(CC3)C(=O)CS[C@@H]4NN=C(O4)C5=c6ccccc6=[NH+]C5 C38776225
c1ccc(c(c1)CSCCCNC(=O)[C@@H]2CCC[NH+](C2)Cc3nc(no3)c4ccc(cc4)F)F C38901610
c1cc(ccc1CSCCCNC(=O)[C@H]2CCC[NH+](C2)Cc3nc(no3)c4ccc(cc4)F)F C38901616
CCn1c2c(c(n1)C(=O)N3CCSCC3)C[C@@H](CC2)[NH2+]CC4(CCCCCC4)N5CCOCC5 C23192018
Cc1ccc(c(c1)C2=NN=C[C@@H]2C[NH+]3CCC4(CC3)c5ccccc5[C@H]([C@@H]4OC)NC(=O)C(C)C)C C39356818
c1ccc(cc1)[C@@H](CNC(=O)CCc2ccc(cc2)S(=O)(=O)N3CCCCCC3)[NH+]4CCCC4 C36659922
COCC[NH2+][C@@H]1C[C@H](N2[C@H](C1)C3=NC4=CC=CCC4=C3C[C@H]2C(=O)OC)c5ccc(c(c5)F)Cl C39560791
Cn1cccc1C[NH2+][C@H]2C[C@H](N3[C@H](C2)C4=NC5=CC=CCC5=C4C[C@H]3C(=O)OC)c6ccccc6F C39560945
CCOc1ccc(cc1)C[NH+](C[C@H](COc2ccc(cc2Cl)Cl)O)[C@@H]3CCS(=O)(=O)C3 C40317858
CC(=O)c1cccc(c1)OC[C@H](C[NH+](Cc2ccc(cc2Cl)Cl)[C@@H]3CCS(=O)(=O)C3)O C40319521
Cc1ccc(cc1)[C@H](CNC(=O)c2c3c(n(n2)[C@@H]4CCS(=O)(=O)C4)CCCC3)[NH+]5CCCCC5 C40988392
Cc1nc(cc(n1)[C@H]2C[NH+]3CC[C@@H]2C[C@@H]3CNS(=O)(=O)c4ccccc4C#N)c5ccc(cc5)F C43527783
C[NH+](C)[C@H](CNC(=O)CN(C)S(=O)(=O)c1ccc(cc1)Br)c2ccccc2Cl C46762111
Cc1cc(c(n1Cc2ccccc2)C)/C=C\3/C(=[NH2+])N4C(=NC3=O)SN=C4SCc5ccccc5 C13881267
c1ccc(cc1)C[C@@H]2C(=O)N(C3([NH2+]2)CCN(CC3)C(=O)c4ccccc4Cl)CCc5ccccn5 C36026357
c1ccc(cc1)C[C@H]2C(=O)N(C3([NH2+]2)CCN(CC3)C(=O)c4ccc(cc4)Cl)CCc5ccccn5 C36026378
C[NH+](C)[C@H](CNC(=O)CSCC1=NC(=O)C2=C3CCCC[C@H]3SC2=N1)c4ccccc4Cl C39778313
Cc1c(c(=O)oc2c1c(cc3c2CCC(O3)(C)C)OC)CC(=O)NCCC4=c5cc(ccc5=[NH+]C4)F C63281827
C[C@@H]1c2cc3c(cc2OC(=O)[C@H]1CC(=O)NCCC4=c5cc(ccc5=[NH+]C4)OC)oc6c3CCCC6 C63486227
C[C@H]1C(=c2cccc(c2=[NH+]1)Cl)CCNC(=O)c3cc(c(cc3Cl)Cl)S(=O)(=O)N(C)C C63514350
C[C@@H]1C(=c2cc(ccc2=[NH+]1)Br)CCNS(=O)(=O)c3cc(c(cc3OC)Cl)OC C63515513
CCc1ccc(cc1)C(=O)N[C@@H](CC2=c3ccccc3=[NH+]C2)C(=O)OCC(=O)c4ccc(cc4)Cl C63623019
COC(=O)[C@@H]1C[C@@H](CN1Cc2ccccc2)NC(=O)[C@@H]3C(=c4cc(ccc4=[NH+]3)Cl)c5ccccc5 C64625783
c1ccc(c(c1)CN2C(=O)[C@@H]3C=CC(=CC3=NC2=S)C(=O)NCCC4=c5ccccc5=[NH+]C4)Cl C64653791
Cc1ccc(cc1)C(=O)[C@H]2[C@@H](C([C@H]3[NH+]2C=Cc4c3cccc4)(C#N)C#N)c5cc(c(c(c5)OC)OC)OC C04064774
CC[NH+]1CCN(CC1)[P@]\2(=S)c3c(nn(c3N=C/C2=C/4\C(c5ccccc5N4C)(C)C)CCC#N)C C03196280
Cc1ccc(cc1)COc2ccc(cc2OC)[C@@H]3c4c(=O)c5ccccc5oc4C(=O)N3CC[NH+](C)C C02413680
c1ccc2c(c1)C=C[NH+]3[C@H]2[C@@H]4[C@@H]([C@@H]3C(=O)c5ccc(cc5)Cl)C(=O)N(C4=O)c6ccc(cc6)[N+](=O)[O-] C09331400
c1ccc2c(c1)C=C[NH+]3[C@@H]2[C@@H]4[C@@H]([C@@H]3C(=O)c5cccc(c5)[N+](=O)[O-])C(=O)N(C4=O)c6ccccc6Cl C09332673
c1ccc2c(c1)C=C[NH+]3[C@@H]2[C@@H]4[C@H]([C@H]3C(=O)c5cccc(c5)[N+](=O)[O-])C(=O)N(C4=O)c6ccccc6Cl C09359094
c1ccc2c(c1)C=C[NH+]3[C@H]2[C@@H]4[C@H]([C@H]3C(=O)c5cccc(c5)[N+](=O)[O-])C(=O)N(C4=O)c6ccccc6Cl C09359097
C[C@H](c1nnc(n1c2ccc(cc2)Cl)SCCN3C(=O)c4ccccc4C3=O)[NH+]5CCCCC5 C09100359
c1ccc(cc1)S(=O)(=O)c2c[nH+]c3cc4c(cc3c2N5CCN(CC5)c6ccc(cc6)F)OCCO4 C09969313
Cc1ccccc1n2c(cn3c2nc4c3c(=O)n(c(=O)n4C)C[C@@H](C)C[NH+]5CCc6ccccc6C5)C C10049949
Cc1ccccc1n2c(cn3c2nc4c3c(=O)n(c(=O)n4C)C[C@H](C)C[NH+]5CCc6ccccc6C5)C C10049950
Cc1cccc(c1)n2c(cn3c2nc4c3c(=O)n(c(=O)n4C)C[C@@H](C)C[NH+]5CCc6ccccc6C5)C C10050125
Cc1cn2c3c(nc2n1c4cccc(c4)OC)n(c(=O)n(c3=O)C[C@@H](C)C[NH+]5[C@H](CCC[C@@H]5C)C)C C10107916
Cc1cn2c3c(nc2n1c4ccccc4OC)n(c(=O)n(c3=O)C[C@@H](C)C[NH+]5C[C@H](C[C@@H](C5)C)C)C C10108578
Cc1ccc(c(c1)n2c(cn3c2nc4c3c(=O)n(c(=O)n4C)CCC[NH+]5[C@H](CCC[C@@H]5C)C)C)OC C10108626
Cc1ccc(c(c1)n2c(cn3c2nc4c3c(=O)n(c(=O)n4C)C[C@@H](C)C[NH+]5CCC[C@@H](C5)C)C)OC C10108649
C[C@@H]1Cn2c3c(nc2N(C1)c4ccc(cc4)Br)n(c(=O)n(c3=O)CC[NH+]5CCCCC5)C C10105117
C[C@H]1Cn2c3c(nc2N(C1)c4ccc(cc4)Br)n(c(=O)n(c3=O)CC[NH+]5CCCCC5)C C10105119
Cc1ccc2c(c1)sc(n2)N(CC[NH+](C)C)C(=O)c3ccc(cc3)S(=O)(=O)N4CCCC[C@H]4C C10460987
C[C@H](c1nnc(n1c2ccc(cc2)F)SCc3nnc(o3)c4ccccc4Cl)[NH+]5CCCCC5 C11416086
CC[NH+]1CCN(CC1)[P@@]\2(=S)c3c(nn(c3N=C/C2=C/4\C(c5ccccc5N4C)(C)C)CCC#N)C C12560001
Cc1ccc(c(c1)N2CC[NH+](CC2)Cc3nc4ccc(cc4c(=O)n3c5cccc(c5)OC)[N+](=O)[O-])C C04801099
Cc1ccc(c(c1)C)N2C(=O)[C@H]3[C@@H]4c5ccccc5C=C[NH+]4[C@@H]([C@@H]3C2=O)C(=O)c6cccc(c6)[N+](=O)[O-] C08994632
CCC[C@H](c1nnnn1C2CCCC2)N3CCN(CC3)c4[nH+]c(nc(n4)N5CCCC5)N6CCCC6 C13503376
c1ccc2c(c1)C=C[NH+]3[C@H]2[C@@H]4[C@@H]([C@@H]3C(=O)c5ccc(cc5)Cl)C(=O)N(C4=O)c6cccc(c6)[N+](=O)[O-] C16039437
Cc1cccn2c1nc(cc2=O)CSc3nc4c(c5c(s4)CCCC5)c(=O)n3CCC[NH+](C)C C32857608
CC1(Cc2c(sc3c2c(nc(n3)SCc4ccccc4)N5CC[NH+](CC5)CC(=O)N6CC6)CO1)C C34750087
CC(C)(C)[NH+](Cc1ccc(cc1)F)Cc2ccc(o2)C(=O)N3CCN(CC3)c4ccc(cc4)[N+](=O)[O-] C35226683
Cc1ccc2c(c1)c(=O)c3c(o2)C(=O)N([C@@H]3c4ccc(c(c4)OC)OCc5ccccc5)CC[NH+](C)C C35486560
CCOC(=O)C1CCN(CC1)C(=O)c2ccc(o2)C[NH+]3CCn4cccc4[C@H]3c5ccccc5Cl C35523304
Cc1ccc(cc1N2CCN(CC2)C(=O)[C@@H]3CCC[NH+](C3)Cc4nc(no4)c5ccc(cc5)F)Cl C38894006
Cc1ccc(c2=[NH+]C(=O)[C@@H](C=c12)CN(Cc3ccc4c(c3)OCO4)S(=O)(=O)c5ccc(cc5)F)C C39325162
Cc1ccc(c2=[NH+]C(=O)[C@H](C=c12)CN(Cc3ccc4c(c3)OCO4)S(=O)(=O)c5ccc(cc5)F)C C39325164
COC(=O)c1ccc(o1)CSC2=NC3=c4ccccc4=[NH+][C@H]3C(=O)N2c5cccc(c5)C(F)(F)F C39360885
Cc1cn2c3c(nc2n1c4cccc(c4)OC)n(c(=O)n(c3=O)C[C@@H](C)C[NH+]5C[C@@H](C[C@@H](C5)C)C)C C13515971
Cc1cn2c3c(nc2n1c4cccc(c4)OC)n(c(=O)n(c3=O)C[C@@H](C)C[NH+]5[C@@H](CCC[C@@H]5C)C)C C36369640
Cc1cn2c3c(nc2n1c4ccccc4OC)n(c(=O)n(c3=O)C[C@@H](C)C[NH+]5[C@@H](CCC[C@@H]5C)C)C C36369655
COc1cc(cc(c1OC)OC)[C@@H]2[C@@H]3C(=c4ccccc4=[NH+]3)C[C@@H]5N2C(=S)N(C5=O)C6CCCCC6 C63234643
CC(C)c1ccc(cc1)[C@H]2[C@H]3C(=c4ccccc4=[NH+]3)C[C@@H]5N2C(=O)N(C5=O)c6ccccc6C(=O)OC C63351585
CCCOc1ccc(cc1OC)[C@H]2CN3C(=O)CN(C(=O)[C@@]3([C@@H]4C2=c5ccccc5=[NH+]4)C)CCC(C)C C63372127
CCCOc1ccc(cc1OC)[C@@H]2CN3C(=O)CN(C(=O)[C@@]3([C@H]4C2=c5ccccc5=[NH+]4)C)CCC(C)C C63372129
CCCOc1ccc(cc1OCC)[C@@H]2CN3C(=O)CN(C(=O)[C@@]3([C@@H]4C2=c5ccccc5=[NH+]4)C)CC(C)C C63372642
CCCOc1ccc(cc1OCC)[C@@H]2CN3C(=O)CN(C(=O)[C@@]3([C@H]4C2=c5ccccc5=[NH+]4)C)CC(C)C C63372646
CCCOc1ccc(cc1OCC)[C@@H]2CN3C(=O)CN(C(=O)[C@@]3([C@@H]4C2=c5ccccc5=[NH+]4)C)[C@@H](C)CC C63375141
CCOC(=O)c1ccc(cc1)N2C(=O)[C@@H]3CC4=c5ccccc5=[NH+][C@H]4[C@H](N3C2=O)c6cccc(c6)OC C63375660
Cc1ccc2=[NH+]C(=O)[C@@H](C(=c2c1)c3ccccc3)C4=NN([C@@H](C4)c5ccc6c(c5)nccn6)C(=O)C(C)C C64131275
Cc1ccc2=[NH+]C(=O)[C@@H](C(=c2c1)c3ccccc3)C4=NN([C@H](C4)c5ccc6c(c5)nccn6)C(=O)C(C)C C64131277
CC(=O)N1[C@@H](CC(=N1)[C@H]2C(=c3cc(ccc3=[NH+]C2=O)Cl)c4ccccc4)c5cccc(c5OC)OC C64363739
COc1ccc(cc1)[C@@H]2[C@H]3C(=c4ccccc4=[NH+]3)CCN2C(=O)/C=C/c5cc(c(c(c5)OC)OC)OC C64427051
c1cc[nH+]c(c1)N2CCN(CC2)C(=O)c3ccc(o3)c4c(ncn4C5CCCCC5)c6ccc(cc6)F C65055084
Cc1ccc2c(c1)cc(c(=O)[nH]2)[C@@H](c3nnnn3C4CCCC4)[NH+](Cc5ccccc5Cl)Cc6ccco6 C00782018
CCOC(=O)C1=C(N=c2n(c(=O)/c(=C\c3ccc(o3)N4CC[NH+](CC4)C)/s2)[C@@H]1c5c6ccccc6ccc5OC)C C08767049
CCOc1ccccc1C(=O)[C@H]2[C@@H]3CCC[NH+]3[C@@]4([C@@]25c6ccccc6NC5=O)c7ccc(c(c7NC4=O)C)C C09242878
c1ccc2cc(ccc2c1)N3C(=O)[C@H]4[C@@H]5c6ccccc6C=C[NH+]5[C@@H]([C@@H]4C3=O)C(=O)c7cccc(c7)[N+](=O)[O-] C09330103
C[NH+](C)CCCN(c1nc2ccc(cc2s1)Cl)C(=O)[C@H]3CCCN3S(=O)(=O)c4cccs4 C09505469
CC1(Cc2c(c(sc2C([NH2+]1)(C)C)NC(=O)[C@@H]3CCCN(C3)S(=O)(=O)c4ccc(s4)Cl)C#N)C C10770112
CCOC(=O)[C@@H]1CCCN(C1)c2c(ccc([nH+]2)c3csc4c3cccc4)C(=O)N(C)Cc5c(non5)C C12456065
Cc1cccc2c1[nH]c(=O)c(c2)[C@H](c3nnnn3C(C)(C)C)[NH+](Cc4ccccc4)Cc5ccc(cc5)F C06443897
C[C@H]1CCCN(C1)S(=O)(=O)c2ccc(cc2)C(=O)N(CC[NH+](C)C)c3nc4cc(ccc4s3)OC C17245424
Cc1ccc(cc1)N2C(=O)[C@H]3[C@@H]4C=C(C=C[NH+]4[C@@H]([C@@H]3C2=O)C(=O)c5ccc(cc5)OC)C(=O)c6ccccc6 C08970611
c1ccc2c(c1)cccc2N3C(=O)[C@H]4[C@@H]5c6ccccc6C=C[NH+]5[C@@H]([C@@H]4C3=O)C(=O)c7cccc(c7)[N+](=O)[O-] C09319402
Cc1cc(ccc1N2C(=O)[C@H]3[C@@H]4c5ccccc5C=C[NH+]4[C@@H]([C@@H]3C2=O)C(=O)c6ccc(cc6)Cl)[N+](=O)[O-] C08969816
CC1(C[C@H](c2ccccc2O1)NC(=O)C3CC[NH+](CC3)Cc4nc(no4)c5cccc(c5)Br)C C30978762
c1cc(ccc1N2CCN(CC2)C(=O)[C@@H]3CCC[NH+](C3)Cc4nc(no4)c5ccc(cc5Cl)Cl)F C31054855
Cc1ccc2c(c1)[C@@H](CC(O2)(C)C)NC(=O)[C@H]3CCC[NH+](C3)Cc4nc(no4)c5ccc(cc5Cl)Cl C31055931
Cc1c(c(nc([nH+]1)C)N2CCCN(CC2)S(=O)(=O)c3ccc(cc3)[N+](=O)[O-])Cc4ccc(cc4)Cl C00694992
CC(C)CSc1nc(c2c3c(sc2n1)COC(C3)(C)C)N4CC[NH+](CC4)CC(=O)N5CCCCC5 C34750071
CN(C)c1c2c([nH+]c(n1)N3CCN(CC3)c4ccc(cc4)F)CCN(C2)S(=O)(=O)c5ccc(cc5)F C35919911
Cc1cccc(c1)S(=O)(=O)N2CCc3c(c(nc([nH+]3)N4CCN(CC4)c5ccc(cc5)F)N(C)C)C2 C35919914
c1ccc(c(c1)C2=NN([C@@H](C2)c3ccc4c(c3)OCO4)C(=O)C[NH+]5CCN(CC5)c6ccccc6F)Cl C36341795
CC[C@H]1CCCCN1S(=O)(=O)c2ccc(cc2)C(=O)N(CC[NH+](C)C)c3nc4ccc(cc4s3)C C36637283
C[C@@H]1CCCN(C1)S(=O)(=O)c2ccc(cc2)C(=O)N(CC[NH+](C)C)c3nc4ccc(cc4s3)OC C36637293
C[C@@H]1CCCCN1S(=O)(=O)c2ccc(cc2)C(=O)N(CC[NH+](C)C)c3nc4c(cc(cc4s3)F)F C36637698
Cc1ccc2c(c1)sc(n2)N(CCC[NH+](C)C)C(=O)c3ccc(cc3)S(=O)(=O)N4C[C@@H](O[C@H](C4)C)C C36643156
Cc1c(ccc2c1nc(s2)N(CC[NH+](C)C)C(=O)[C@H]3CCCN(C3)S(=O)(=O)c4cccs4)Cl C36648003
Cc1ccc2c(c1)sc(n2)N(CC[NH+](C)C)C(=O)[C@H]3CCCN(C3)S(=O)(=O)c4ccc(s4)Cl C36648015
Cc1ccc(cc1)S(=O)(=O)N2CCC[C@H]2C(=O)N(CC[NH+](C)C)c3nc4c(ccc(c4s3)Cl)C C36660319
Cc1c(ccc2c1nc(s2)N(CC[NH+](C)C)C(=O)[C@@H]3CCCN3S(=O)(=O)c4ccc(cc4)F)Cl C36660384
Cc1cc2c(cc1C)sc(n2)N(CC[NH+](C)C)C(=O)c3ccc(cc3)S(=O)(=O)N4CCCC[C@H]4C C36698857
C[NH+](C)CCN(c1nc2ccc(cc2s1)F)C(=O)[C@@H]3CCCN3S(=O)(=O)c4ccc(s4)Cl C36704465
C[NH+](C)CCN(c1nc2c(cccc2s1)F)C(=O)[C@H]3CCCN3S(=O)(=O)c4ccc(s4)Cl C36704479
Cc1cc(c2c(c1)sc(n2)N(CC[NH+](C)C)C(=O)[C@@H]3CCCN3S(=O)(=O)c4ccc(s4)Cl)C C36704485
C[C@H]1[C@H](Oc2ccccc2O1)C(=O)N(CCCn3cc[nH+]c3)c4nc5ccc(cc5s4)Br C38847911
CC1(Oc2cc(c(cc2O1)[N+](=O)[O-])/C=C/C(=O)[C@H]3C(=c4cc(ccc4=[NH+]C3=O)[N+](=O)[O-])c5ccccc5)C C32106807
c1ccc(cc1)CCN(C[C@H]2C=c3cc4c(cc3=[NH+]C2=O)OCCO4)S(=O)(=O)c5ccccc5Cl C39324827
Cc1ccccc1CCN(C[C@H]2C=c3cc(c(cc3=[NH+]C2=O)C)C)S(=O)(=O)c4ccc5c(c4)OCCO5 C39325063
Cc1cccc(c1)CCN(C[C@H]2C=c3cc4c(cc3=[NH+]C2=O)OCCO4)S(=O)(=O)c5ccc(cc5)OC C39325259
CCOc1ccc(cc1)c2nc(c(o2)C)C[NH+]3CCC(CC3)C(=O)N4CCCN(CC4)C(=O)OC(C)(C)C C40983794
Cc1ccc(cc1)CS(=O)(=O)c2ncc(c(n2)Cl)C(=O)NC[C@@H](c3cccs3)[NH+]4CCCCC4 C40986363
Cc1cc(n([nH+]1)c2ccccc2)N[P@]\3(=S)c4c(nn(c4N=C/C3=C/5\C(c6ccccc6N5C)(C)C)CCC#N)C C03196304
C[C@@H]1C[C@@H](CN(C1)S(=O)(=O)c2ccc(cc2)C(=O)N(CC[NH+](C)C)c3nc4ccc(cc4s3)F)C C36637320
c1ccc2c(c1)c([nH+]c(n2)N3CCN(CC3)S(=O)(=O)c4ccc(s4)Br)N5CCCCC5 C41148731
COc1ccc(cc1)CCN2CC(=O)N3[C@H](C2=O)CC4=c5ccccc5=[NH+][C@@H]4[C@@H]3c6ccc(cc6)C(=O)OC C63139717
COc1ccc(cc1)CCN2CC(=O)N3[C@H](C2=O)CC4=c5ccccc5=[NH+][C@@H]4[C@H]3c6ccc(cc6)C(=O)OC C63139721
c1ccc2=[NH+][C@@H]3[C@@H](N4[C@@H](CC3=c2c1)C(=O)N(CC4=O)CCc5ccc(cc5)Cl)c6ccc(cc6)[N+](=O)[O-] C63141816
CC(C)[C@@H](C(=O)NCCc1c(cccc1Cl)F)N2C(=O)[C@@]3([C@H]4C(=c5ccccc5=[NH+]4)CCN3C2=O)C C63373667
CCOc1c(cccc1OC)[C@H]2CN3C(=O)CN(C(=O)[C@@]3([C@@H]4C2=c5ccccc5=[NH+]4)C)Cc6ccc(cc6)C C63374819
CC(C)c1ccc(cc1)[C@@H]2[C@H]3C(=c4ccccc4=[NH+]3)C[C@@H]5N2C(=O)N(C5=O)c6ccccc6C(=O)NC(C)C C63375810
Cc1cccc(c1C)N2CCN(CC2)[C@@H](C)C(=O)NC3=c4cc(ccc4=[NH+][C@H]3C(=O)OC)Br C63540994
CC(C)C(=O)N1[C@@H](CC(=N1)[C@H]2C(=c3cc(ccc3=[NH+]C2=O)Cl)c4ccccc4)c5ccc6c(c5)OCO6 C64363663
CC(C)(C)NC(=O)C(=O)NC[C@@H](c1ccc(cc1)N(C)C)[NH+]2CCc3ccccc3C2 C05350442
c1ccc2c(c1)c(=O)[nH]c(n2)CCCC(=O)NC[C@@H](c3cccs3)[NH+]4CCCC4 C07986419
c1ccc(c(c1)c2c(cn(n2)c3ccc(cc3)F)C[NH2+]CCN4CCNC4=O)Cl C12029658
Cn1c2ccc(cc2n(c1=O)C)[C@@H](COc3ccc(cc3)C[NH2+]Cc4ccc(cc4)F)O C16363931
Cn1c2ccc(cc2n(c1=O)C)[C@@H](COc3ccc(cc3)C[NH2+]Cc4cccs4)O C16363953
COc1ccc(c(c1)C[NH+]2CCN([C@H](C2)CCO)Cc3ccc(cc3F)OC)O C20913772
CNS(=O)(=O)c1ccc(cc1)C(=O)NC[C@@H](c2ccccc2Cl)[NH+]3CCCC3 C22619629
CC1CC[NH+](CC1)[C@H](CNC(=O)[C@H](C(C)C)NC(=O)c2ccco2)c3cccs3 C22680813
CC1CC[NH+](CC1)[C@H](CNC(=O)[C@@H](C(C)C)NC(=O)c2ccco2)c3cccs3 C22680819
CC(C)[C@H](C(=O)NC[C@@H](c1ccccc1Cl)[NH+]2CCCC2)NC(=O)c3ccco3 C22766791
CC(C)CCNC(=O)C(=O)NC[C@H](c1ccc2c(c1)CCN2C)[NH+]3CCCCC3 C23858007
CN1CCCc2c1ccc(c2)[C@H](CNC(=O)C(=O)NCc3ccc(cc3)Cl)[NH+](C)C C23859226
c1ccc(cc1)c2c3c(n(n2)C[C@H](CN4CCN(CC4)c5ccccc5)O)CC[NH2+]C3 C28458767
CCC[C@@H](C[NH+](Cc1ccco1)Cc2[nH]c(=O)c3c4c(sc3n2)CCCC4)O C35744215
CC(C)OC[C@H](C[NH+](Cc1[nH]c(=O)c2c3c(sc2n1)CCC3)C4CCCCC4)O C36159075
CCC[NH+](Cc1[nH]c(=O)c2c(csc2n1)c3ccc(cc3)OC)CC(C)(C)O C36206316
c1ccc(cc1)[C@@H]2C=C(N=[NH+]2)CNC(=O)CC[C@@]3(CCC(=O)N3)Cc4ccsc4 C39356966
CCC[C@@H](C)C(=O)N1C[C@@H](C2(C1)CC[NH2+]CC2)C(=O)NC[C@@H](C)Oc3ccc(cc3)F C39595472
CCC[C@H](C)C(=O)N1C[C@@H](C2(C1)CC[NH2+]CC2)C(=O)NC[C@@H](C)Oc3ccc(cc3)F C39595475
CCC(CC)C(=O)N1C[C@H](C2(C1)CC[NH2+]CC2)C(=O)NC[C@@H](C)Oc3ccc(cc3)F C39595979
CCC[C@H](C)C(=O)N1C[C@@H](C2(C1)CC[NH2+]CC2)C(=O)NCCc3ccc(cc3)OC C39634934
CCC[C@@H](C)C(=O)N1C[C@H](C2(C1)CC[NH2+]CC2)C(=O)NCCc3ccc(cc3)OC C39634935
CCC(CC)C(=O)N1C[C@H](C2(C1)CC[NH2+]CC2)C(=O)NCCc3ccccc3OC C39636304
CCC[C@H](C)C(=O)N1C[C@@H](C2(C1)CC[NH2+]CC2)C(=O)NCc3ccccc3OCC C39638542
CCC[C@@H](C)C(=O)N1C[C@@H](C2(C1)CC[NH2+]CC2)C(=O)NC[C@@H](C)Oc3ccccc3 C39664999
CC[C@@H](C)CC(=O)N1C[C@@H](C2(C1)CC[NH2+]CC2)C(=O)NC[C@@H](C)Oc3ccccc3 C39665398
CCC(CC)CNC(=O)[C@@H]1CN(CC12CC[NH2+]CC2)C(=O)[C@@H](C)Oc3ccccc3 C39666773
CCC(CC)CNC(=O)[C@H]1CN(CC12CC[NH2+]CC2)C(=O)[C@@H](C)Oc3ccccc3 C39666774
CCC(CC)CNC(=O)[C@@H]1CN(CC12CC[NH2+]CC2)C(=O)c3ccccc3OCC C39666787
CCC[C@H](C)C(=O)N1C[C@H](C2(C1)CC[NH2+]CC2)C(=O)NCc3ccc(cc3)OC(F)F C39673253
CCC(CC)C(=O)N1C[C@@H](C2(C1)CC[NH2+]CC2)C(=O)NCc3ccc(cc3)OC(F)F C39673316
CCC[C@@H](C)NC(=O)[C@H]1CN(CC12CC[NH2+]CC2)C(=O)c3ccccc3OCC C39673656
CCC[C@H](C)NC(=O)[C@H]1CN(CC12CC[NH2+]CC2)C(=O)c3ccccc3OCC C39673657
CC[C@H](C)C(=O)N1C[C@H](C2(C1)CC[NH2+]CC2)C(=O)NCCOc3ccccc3Cl C39681274
CCC[C@H](C)C(=O)N1C[C@@H](C2(C1)CC[NH2+]CC2)C(=O)NCCOc3ccccc3F C39685018
CCC(CC)C(=O)N1C[C@@H](C2(C1)CC[NH2+]CC2)C(=O)NCCOc3ccc(cc3)F C39688224
Cc1ccccc1CCNC(=O)[C@H]2CN(CC23CC[NH2+]CC3)C(=O)c4ccccc4OC C39691093
CCC(CC)C(=O)N1C[C@@H](C2(C1)CC[NH2+]CC2)C(=O)NCc3cccc(c3)n4cccc4 C39694104
C[NH+](C)CCCN[C@@H](C(Cl)(Cl)Cl)NC(=O)c1cc2ccccc2oc1=O C39916790
C[NH+](C)CCN[C@@H](C(Cl)(Cl)Cl)NC(=O)c1cc2ccccc2oc1=O C39916792
C[NH+](C)[C@H](CNC(=O)c1ccc(cc1)S(=O)(=O)NC2CC2)c3ccccc3Cl C45396656
Cc1cc(c(cc1Cl)C(C)C)OC[C@@H](C[NH+]2CCC(CC2)NS(=O)(=O)C)O C46551223
CC[C@@H](C)[C@@H]1C(=O)N(C2([NH2+]1)CCN(CC2)C(=S)Nc3ccc(cc3)OC)CC=C C36029032
C[NH+](C)CC[NH2+]C/C(=N/c1nc(cn1c2ccc(c(c2)Cl)F)c3ccccc3)/[O-] C35667518
c1ccc(cc1)CN2C[C@H]([C@@H](C2)C(=O)NCCc3c[nH]c[nH+]3)C(=O)c4ccc(cc4)F C19372564
C[C@H]1CCC[C@@H]([C@@H]1C)NC(=O)[C@@H](C)[NH+]2CCC[C@@H](C2)CNS(=O)(=O)C(C)C C51101505
CNC(=O)NC(=O)CC[NH+]1CCN(CC1)C(c2ccc(cc2)F)c3ccc(cc3)F C58644072
C[C@@H]1C[C@H](C[NH+](C1)C[C@@H](C)NC(=O)CCNS(=O)(=O)c2ccccc2Cl)C C60015900
c1ccc2=[NH+][C@H](C=c2c1)C(=O)NCCNS(=O)(=O)c3cc(ccc3Cl)Cl C63293988
c1cc(cc(c1)F)OC[C@H](C[NH2+]Cc2ccc(c(c2)[N+](=O)[O-])Br)O C67224659
CC1=C[C@@H]2[C@](C[C@@H]1OC(=O)CC(C)C)([C@]3([C@@H]([C@H]([C@H]([C@]34CO4)O2)O)OC(=O)C)C)COC(=O)C C04098309
Cc1ccn(n1)Cc2nnc(o2)SCC(=O)Nc3ccn(n3)Cc4c(cccc4Cl)F C02807908
C/C(=C(\[C@H](c1cc(c(c(c1)OC)OC)OC)c2cc3c(cc2OC(=O)C)OCO3)/C(=O)C)/O C01608021
CCOC(=O)Cc1nnc(n1Cc2ccco2)SCc3[nH]c(=O)c4c(c(sc4n3)C)C C08751222
CCn1c(nnc1S[C@H](C)C(=O)Nc2ccc(cc2)S(=O)(=O)N3CCCC3)c4ccco4 C08899704
CCn1c2ccc(cc2nc1SCC(=O)NCc3ccco3)S(=O)(=O)N4CCOCC4 C09126235
Cc1c(c(no1)c2ccccc2)c3nnc(o3)CSc4nnc(s4)NC[C@H]5CCCO5 C09546790
C[C@H]1CCCCN1S(=O)(=O)c2cc(ccc2OC)C(=O)N(C)CC(=O)NCc3ccco3 C09670510
C[C@H](c1ccco1)NC(=O)CSc2nnc(o2)c3cccc(c3)S(=O)(=O)N4CCCCC4 C09789192
CC[C@@H](C)NC(=O)Cn1c2c(c3c(s2)CN(CC3)C(=O)OCC)c(=O)n(c1=O)Cc4ccccc4 C09960208
Cc1c(n(c(c1C#N)NC(=O)COC(=O)CCN2c3ccccc3OCC2=O)c4ccccc4)C C10377004
Cc1cc(c(n1c2ccc3c(c2)OCCO3)C)C(=O)COC(=O)c4cccc(c4)S(=O)(=O)NC C11343680
Cc1c(c([nH]c1C(=O)CSc2nnc(n2C[C@H]3CCCO3)N4CCCCC4)C)C(=O)OC C11455173
c1ccc2c(c1)nnn2CC(=O)N(c3ccccc3F)[C@H](c4ccco4)C(=O)NCc5ccco5 C13502436
Cc1ccc(cc1F)N([C@H](c2cccnc2)C(=O)NCc3ccco3)C(=O)Cn4c5ccccc5nn4 C01339454
Cc1cc(sc1)c2cc(cc(c2)n3cnnn3)C(=O)NCc4cc(c(c(c4)OC)OC)OC C14991061
CCc1cccc2c1[nH]cc2C(=O)COC(=O)[C@@H]3CCCN(C3)S(=O)(=O)c4c(noc4C)C C16163986
c1ccc(c(c1)/C=C\2/C(=O)N(C(=O)S2)CCNC(=O)COc3cc(ccc3[N+](=O)[O-])F)F C18249957
C[C@H]1Cc2cc(ccc2O1)C(=O)C3=C(C(=O)N([C@H]3c4cccc(c4)[N+](=O)[O-])CCC[NH+](C)C)[O-] C16286364
Cc1c2c(cc(nc2n(n1)[C@@H]3CCS(=O)(=O)C3)C4CC4)C(=O)OCC(=O)NCCC(C)C C21441389
CCOC(=O)c1c(n(c(c1S(=O)(=O)N2CCC[C@@H](C2)C(=O)Nc3ccccc3OC)C)C)C C21717557
Cc1c(c([nH]c1C(=O)[C@@H](C)Sc2nnc(n2CC=C)[C@@H]3CCS(=O)(=O)C3)C)C(=O)OC C21999535
C[C@H](c1ccc(cc1)n2cncn2)NC(=O)CSc3nnc(n3c4ccccc4)c5cccnc5 C22698988
CN(Cc1cn(nc1c2ccccc2)c3ccccc3)C(=O)CNC(=O)c4cccc(c4)[N+](=O)[O-] C23742861
CC(=O)c1ccc(cc1)OC[C@H](CN2CCN(CC2)S(=O)(=O)c3cccc4c3nsn4)O C19078812
Cc1ccc(cc1)S(=O)(=O)N(C)c2ccc(cc2)OCC(=O)NCc3nnc4n3CCCCC4 C25245074
Cc1ccc(cc1S(=O)(=O)N2CCC(CC2)C(=O)NC[C@H](c3cccs3)N(C)C)[N+](=O)[O-] C15536776
CC(C)[C@@H](c1ccc(cc1)F)NS(=O)(=O)c2ccc(cc2[N+](=O)[O-])S(=O)(=O)N(C)C C29964524
CCOC(=O)c1c(c([nH]c1C)C(=O)OCC(=O)N(c2ccccc2)[C@H]3CS(=O)(=O)C=C3)C C32638429
CCCn1c2ccc(cc2nn1)S(=O)(=O)N3CCCC[C@H]3C(=O)NCc4ccc(cc4)N(C)C C33263115
Cc1cccn2c1nc(c2C)C(=O)C3=C(C(=O)N([C@@H]3c4ccc(cc4)OC)CCCn5cc[nH+]c5)[O-] C35484737
CCN(Cc1[nH]c(=O)c2ccccc2n1)CC(=O)N3[C@@H](CC(=N3)c4ccc(cc4)OC)c5ccco5 C36447006
Cc1ccc(o1)[C@H]2C(=C(C(=O)N2CCCn3cc[nH+]c3)[O-])C(=O)c4cc5cccc(c5o4)OC C13724009
Cc1ccc(o1)CN([C@@H](c2cc(ccc2Cl)[N+](=O)[O-])C(=O)NC(C)(C)C)C(=O)c3cccnc3 C36602371
c1ccc(cc1)N([C@@H](c2ccncc2)C(=O)NCc3ccco3)C(=O)Cn4c5ccccc5nn4 C01376221
c1ccc(cc1)CCNC(=O)Cn2c(=O)c3c(ccs3)n(c2=O)Cc4ccc(cc4)[N+](=O)[O-] C08682594
CCOC(=O)C1=C2C(=NC(=NC2=O)CN(C)CC(=O)Nc3ccccc3Br)O[C@@H]1C C38796893
Cc1ccc(cc1)S(=O)(=O)NCCCOC[C@@H]2[C@H]3[C@@H]([C@@H]4[C@H](O2)OC(O4)(C)C)OC(O3)(C)C C39715222
Cc1c(c([nH]c1C(=O)OCC(=O)N([C@@H]2CCS(=O)(=O)C2)C3CCCC3)C)C(=O)OC(C)C C26559842
COC(=O)CN(CN1C(=O)C(NC1=O)(c2ccccc2)c3ccccc3)[C@@H]4CCS(=O)(=O)C4 C40155508
[H]/N=C/1\C(=C/c2ccc(c(c2)OC)OCCCOc3ccccc3OC)\C(=O)N=C4N1OC(=C4)C C41082598
C[C@@H](c1ccc(cc1Cl)Cl)NC(=O)[C@H](C)OC(=O)CCn2cnc3c(c2=O)cnn3C C45917596
CCn1c2ccc(cc2nc1COC(=O)c3cc([nH]n3)c4ccc(cc4)F)S(=O)(=O)N(C)C C46657873
CCOC(=O)c1ccc(o1)S(=O)(=O)N2CCN(CC2)C(=O)CCc3c[nH]c4c3cccc4 C46776278
c1ccc(c(c1)/C=C\2/C(=O)N(C(=O)S2)CCNC(=O)COc3cccc(c3)[N+](=O)[O-])Cl C57475570
CC[C@@H](c1nnnn1Cc2ccco2)N(Cc3ccco3)Cc4cc5cccc(c5[nH]c4=O)C C13495592
COc1cc(ccc1OCC(=O)Nc2c(c3c(n2C[C@@H]4CCCO4)CCCC3)C#N)C(=O)OC C33144187
CCN(CC)S(=O)(=O)c1cc(ccc1Cl)NC(=O)[C@@H](C)Sc2nnnn2C3CC3 C59892420
[H]\N=C\1/C(=C/c2ccc(c(c2)OC)OCCSc3ccccc3)/C(=O)N=C4N1C(=NS4)S(=O)(=O)C C20206084
CCOC(=O)C1=C(N=C([C@H]1S(=O)(=O)NCC(=O)N2CCN(CC2)c3ccc(cc3)F)C)C C63646566
c1cc(c(cc1N2C(=O)C[C@@H](C2=O)[NH+]3CCC(CC3)(C(=O)N)[NH+]4CCCCC4)Cl)Cl C02945125
CC1(CC2(CC([NH2+]1)(C)C)C(=O)N(C(=O)N2)C[NH+](C)Cc3cccc(c3OC)OC)C C06552271
CC1(Cc2c(c([nH+]c3c2c4c(s3)[C@@H]([NH+]=CN4)NCCOC)N5CCOCC5)CO1)C C27345003
CCC[C@@H](C)C(=O)N1C[C@@H](C2(C1)CC[NH2+]CC2)C(=O)NC[C@@H](c3cccnc3)[NH+]4CCCC4 C39594187
CCC[C@H](C)C(=O)N1C[C@@H](C2(C1)CC[NH2+]CC2)C(=O)NC[C@@H](c3cccnc3)[NH+]4CCCC4 C39594189
CC1(CCCCC1)C(=O)N2C[C@H](C3(C2)CC[NH2+]CC3)C(=O)NC[C@@H](c4cccnc4)[NH+]5CCCC5 C39594615
CC1(CCCCC1)C(=O)N2C[C@H](C3(C2)CC[NH2+]CC3)C(=O)NC[C@H](c4cccnc4)[NH+]5CCCC5 C39594622
Cc1cc(=O)oc2c1cccc2OCC(=O)N3C[C@H](C4(C3)CC[NH2+]CC4)C(=O)NCC(C)(C)C[NH+](C)C C39630996
Cc1cc(n(n1)C(C)(C)C)C(=O)N2C[C@H](C3(C2)CC[NH2+]CC3)C(=O)NCC[NH+](C(C)C)C(C)C C39634836
c1cc(ccc1c2ccc(o2)C(=O)N3C[C@@H](C4(C3)CC[NH2+]CC4)C(=O)N[C@@H]5C[NH+]6CCC5CC6)F C39663293
Cn1cccc1C(=O)N2C[C@@H](C3(C2)CC[NH2+]CC3)C(=O)NC[C@@H](c4ccc(cc4)OC)[NH+]5CCCC5 C39664119
Cn1cccc1C(=O)N2C[C@H](C3(C2)CC[NH2+]CC3)C(=O)NC[C@@H](c4ccc(cc4)OC)[NH+]5CCCC5 C39664120
Cn1cccc1C(=O)N2C[C@H](C3(C2)CC[NH2+]CC3)C(=O)NC[C@H](c4ccc(cc4)OC)[NH+]5CCCC5 C39664122
C[NH+](C)C[C@@H](c1ccccc1)NC(=O)[C@@H]2CN(CC23CC[NH2+]CC3)C(=O)c4csc(c4OC)Cl C39664815
C[NH+](C)C[C@H](c1ccccc1)NC(=O)[C@@H]2CN(CC23CC[NH2+]CC3)C(=O)c4csc(c4OC)Cl C39664816
Cc1cc(c(o1)C(F)(F)F)C(=O)N2C[C@H](C3(C2)CC[NH2+]CC3)C(=O)N[C@H](C[NH+](C)C)c4ccccc4 C39664842
CCC(CC)C(=O)N1C[C@@H](C2(C1)CC[NH2+]CC2)C(=O)NCc3cn4ccc(cc4[nH+]3)C C39670094
CCC(CC)C(=O)N1C[C@H](C2(C1)CC[NH2+]CC2)C(=O)NCc3cn4ccc(cc4[nH+]3)C C39670095
CC[C@H](C)CC(=O)N1C[C@@H](C2(C1)CC[NH2+]CC2)C(=O)NCc3cn4ccc(cc4[nH+]3)C C39670262
CC[C@H](C)CC(=O)N1C[C@H](C2(C1)CC[NH2+]CC2)C(=O)NCc3cn4ccc(cc4[nH+]3)C C39670266
CCC[C@@H](C)C(=O)N1C[C@H](C2(C1)CC[NH2+]CC2)C(=O)NCc3cn4cc(ccc4[nH+]3)C C39670377
Cc1ccc2[nH+]c(cn2c1)CNC(=O)[C@@H]3CN(CC34CC[NH2+]CC4)C(=O)c5ccc(c(c5F)F)C C39670498
Cc1ccc2[nH+]c(cn2c1)CNC(=O)[C@H]3CN(CC34CC[NH2+]CC4)C(=O)c5cc(ccc5F)Cl C39670527
Cc1ccc2[nH+]c(cn2c1)CNC(=O)[C@@H]3CN(CC34CC[NH2+]CC4)C(=O)c5csc(c5OC)Cl C39670543
Cc1cccc2n1cc([nH+]2)CNC(=O)[C@@H]3CN(CC34CC[NH2+]CC4)C(=O)c5csc6c5cccc6 C39670802
Cc1cccc2n1cc([nH+]2)CNC(=O)[C@H]3CN(CC34CC[NH2+]CC4)C(=O)c5csc6c5cccc6 C39670803
Cc1ccccc1CC(=O)N2C[C@@H](C3(C2)CC[NH2+]CC3)C(=O)NCc4cn5c(cccc5[nH+]4)C C39670838
Cc1ccc(cc1)C(=O)N2C[C@@H](C3(C2)CC[NH2+]CC3)C(=O)NCCC4=c5cc(ccc5=[NH+][C@@H]4C)C#N C39674592
C[C@H]1C(=c2cc(ccc2=[NH+]1)C#N)CCNC(=O)[C@@H]3CN(CC34CC[NH2+]CC4)C(=O)c5ccccc5F C39674601
Cc1ccccc1C(=O)N2C[C@@H](C3(C2)CC[NH2+]CC3)C(=O)NCCC4=c5cc(ccc5=[NH+][C@@H]4C)C#N C39674604
Cc1ccccc1C(=O)N2C[C@@H](C3(C2)CC[NH2+]CC3)C(=O)NCCC4=c5cc(ccc5=[NH+][C@H]4C)C#N C39674606
C[C@H]1C(=c2cc(ccc2=[NH+]1)C#N)CCNC(=O)[C@H]3CN(CC34CC[NH2+]CC4)C(=O)C5CCC5 C39674703
Cc1cc(c(o1)C(F)(F)F)C(=O)N2C[C@@H](C3(C2)CC[NH2+]CC3)C(=O)NC[C@@H](c4ccccc4)[NH+](C)C C39675854
c1ccc(c(c1)C(=O)N2C[C@H](C3(C2)CC[NH2+]CC3)C(=O)NC4CCN(CC4)c5cccc[nH+]5)C(F)(F)F C39687363
Cc1ccc(c(c1)C)C(=O)N2C[C@H](C3(C2)CC[NH2+]CC3)C(=O)NC4CCN(CC4)c5cccc[nH+]5 C39687495
CC(C)(C(=O)N[C@H](CC1=c2ccccc2=[NH+]C1)C(=O)N3CCC[C@]4(C3)Cc5ccccc5[C@@H]4O)[NH3+] C52541776
C[C@](CO)(C(=O)N[C@H](CC1=c2ccccc2=[NH+]C1)C(=O)N3CCC4(CCc5c4cccc5)CC3)[NH3+] C52594493
c1ccn(c(=O)c1)c2ccc(cc2)C(=O)N[C@H]3C[NH2+]C[C@H]3NC(=O)c4ccc5=C(C[NH+]=c5c4)Cl C52635086
c1ccc(cc1)S(=O)(=O)NN2[C@H](Nc3ccccc3C2=O)C4[NH+]=c5ccccc5=[NH+]4 C63097100
CC[NH+]1CCC(CC1)NC(=O)CS[C@H]2NN=C(N2C[C@H]3CCCO3)C4=c5ccccc5=[NH+]C4 C39778871
C[C@@H](C(=O)NCCC1=c2ccccc2=[NH+]C1)NC(=O)[C@@H]3C=c4c(=[NH+]3)ccc(c4OC)OC C63271361
CC(C)CCN1C(=O)N(C(=O)C12CC[NH+](CC2)CC3=c4ccccc4=[NH+]C3)CC(=O)N C63980863
c1ccc2=[NH+]CC(=c2c1)CCNC(=O)C[NH+]3CCC(CC3)NS(=O)(=O)[C@@H]4CC=CS4 C64174945
CC(=O)N[C@H](CC1=c2ccccc2=[NH+]C1)C(=O)NC[C@@H](c3ccco3)[NH+]4CCCCC4 C64219065
c1cc(ccc1/C=C/C=N/[NH+]=C2NCCN2)c3cn4cc(ccc4n3)/C=C/C=N/NC5=[NH+]CCN5 C27431159
CCN1c2c(cccn2)N[C@H](C1=O)[NH+]3CCC(CC3)C(=O)NCCC4=c5ccccc5=[NH+]C4 C64502350
Cc1ccc2=[NH+]CC(=c2c1)CCNC(=O)C3CC[NH+](CC3)[C@H]4C(=O)N(c5c(cccn5)N4)C C64538968
C[C@@H](C(=O)N1CC(=O)Nc2c1cccc2)[NH2+]C[C@@H](c3cccc(c3OC)OC)C4=c5ccccc5=[NH+]C4 C64697146
c1ccc2c(c1)CCN2C(=O)[C@@H]3C=CC(=O)N(N3)CC(=O)NCC4[NH+]=c5ccccc5=[NH+]4 C65076176
Cc1ccc2=[NH+][C@@H]([NH+]=c2c1)CNS(=O)(=O)c3cc(ccc3C)[C@@H]4N[C@@H](ON4)C(=O)N5CCCC5 C65318895
CC(C)NC(=O)C(=O)NC[C@@H](c1ccc(cc1)N(C)C)[NH+]2CCc3ccccc3C2 C05350424
CN1CCc2c1ccc(c2)[C@@H](CNC(=O)C(=O)NCc3cccs3)[NH+]4CCCC4 C08964091
c1ccc2c(c1)CC[NH2+][C@H]2C3=C([C@@H]([C@H](CC3=O)c4cccc(c4)Cl)n5cncn5)O C04002416
C[C@@H](c1ccc(cc1)S(=O)(=O)N)[NH+](C)CC(=O)N(C)[C@@H]2CCCc3c2cccc3 C28727693
C[C@H]([C@H]1NN[C@@H](N1c2ccc(cc2)F)SCC(=O)[C@@H]3C=CC=N3)[NH+]4CCCCC4 C39425493
C[C@H](CNC(=O)[C@H]1CN(CC12CC[NH2+]CC2)C(=O)C3CCC3)Oc4ccc(cc4)F C39595921
Cc1ccsc1C(=O)N2C[C@@H](C3(C2)CC[NH2+]CC3)C(=O)NCCCOC(C)C C39605268
CC[C@@H](C)CNC(=O)[C@H]1CN(CC12CC[NH2+]CC2)C(=O)c3ccc(cc3)OCC C39605846
CC[C@@H](C)CNC(=O)[C@H]1CN(CC12CC[NH2+]CC2)C(=O)c3ccccc3OCC C39606119
C[C@H](C(C)C)NC(=O)[C@H]1CN(CC12CC[NH2+]CC2)C(=O)[C@H](C)Oc3ccccc3 C39608036
COc1c(csc1Cl)C(=O)N2C[C@@H](C3(C2)CC[NH2+]CC3)C(=O)NC4CCCC4 C39632539
Cc1cc(c(o1)C(F)(F)F)C(=O)N2C[C@H](C3(C2)CC[NH2+]CC3)C(=O)NC4CCCCCC4 C39633709
CC[C@H](C)C(=O)N1C[C@@H](C2(C1)CC[NH2+]CC2)C(=O)NCCc3ccc(cc3)OC C39634994
Cc1ccsc1C(=O)N2C[C@H](C3(C2)CC[NH2+]CC3)C(=O)NCCc4ccc(cc4)OC C39635158
C[C@@H]1CCC[C@@H]([C@@H]1C)NC(=O)[C@@H]2CN(CC23CC[NH2+]CC3)C(=O)c4cccc(c4)N(C)C C39637345
CC[C@H](COC)NC(=O)[C@@H]1CN(CC12CC[NH2+]CC2)C(=O)c3ccccc3C(F)(F)F C39637888
CC[C@@H](COC)NC(=O)[C@H]1CN(CC12CC[NH2+]CC2)C(=O)c3cc(cc(c3)Cl)Cl C39637933
CC[C@H](COC)NC(=O)[C@H]1CN(CC12CC[NH2+]CC2)C(=O)c3ccc(cc3)Br C39637978
CC[C@H](COC)NC(=O)[C@@H]1CN(CC12CC[NH2+]CC2)C(=O)Cc3ccccc3C C39638264
CCOc1ccccc1CNC(=O)[C@H]2CN(CC23CC[NH2+]CC3)C(=O)c4cc(cc(c4)F)F C39638582
CCOc1ccccc1CNC(=O)[C@H]2CN(CC23CC[NH2+]CC3)C(=O)C4CCC4 C39638612
CCOc1ccccc1CCNC(=O)[C@@H]2CN(CC23CC[NH2+]CC3)C(=O)C(C)C C39652600
CC[C@@H](c1ccccc1)C(=O)N2C[C@H](C3(C2)CC[NH2+]CC3)C(=O)NCc4ccco4 C39654955
CC[C@H](c1ccccc1)C(=O)N2C[C@H](C3(C2)CC[NH2+]CC3)C(=O)NCc4ccco4 C39654957
CCCCCCC(=O)N1C[C@@H](C2(C1)CC[NH2+]CC2)C(=O)N[C@H]3CCSC3=O C39661254
CCC[C@@H](C)C(=O)N1C[C@@H](C2(C1)CC[NH2+]CC2)C(=O)N[C@@H](C#N)c3ccccc3 C39662218
CC[C@@H](C)C(=O)N1C[C@H](C2(C1)CC[NH2+]CC2)C(=O)NC[C@@H](C)Oc3ccccc3 C39665138
Cc1ccc(cc1)O[C@H](C)CNC(=O)[C@H]2CN(CC23CC[NH2+]CC3)C(=O)C4CCC4 C39666055
c1cc(oc1)CCNC(=O)[C@@H]2CN(CC23CC[NH2+]CC3)C(=O)CCC4CCCC4 C39670906
CCCC[C@H](C)C(=O)N1C[C@H](C2(C1)CC[NH2+]CC2)C(=O)NCc3ccc(cc3)C#N C39684932
CC[C@H](C)CC(=O)N1C[C@@H](C2(C1)CC[NH2+]CC2)C(=O)NCc3ccc(cc3)C#N C39684960
c1ccc(c(c1)OCCNC(=O)[C@@H]2CN(CC23CC[NH2+]CC3)C(=O)c4cc(cc(c4)F)F)F C39685057
C[C@@H](Cc1ccccc1OC)NC(=O)[C@H]2CN(CC23CC[NH2+]CC3)C(=O)c4ccccc4 C39686512
C[C@H](Cc1ccccc1OC)NC(=O)[C@@H]2CN(CC23CC[NH2+]CC3)C(=O)C4CCC4 C39686523
CC[C@H](C)C(=O)N1C[C@H](C2(C1)CC[NH2+]CC2)C(=O)NCCOc3ccc(cc3)F C39688205
Cc1ccccc1CCNC(=O)[C@H]2CN(CC23CC[NH2+]CC3)C(=O)c4ccc5ccccc5n4 C39691279
CCc1ccc(cc1)[C@H](C)NC(=O)[C@@H]2CN(CC23CC[NH2+]CC3)C(=O)c4cccnc4 C39696151
CCC[C@@H](c1nc(co1)C(=O)N2CCN(CC2)C(c3ccccc3)c4ccccc4)[NH3+] C43216974
CC(=O)NCCc1ccc(cc1)C(=O)N[C@H]2CC3(CC[NH+](CC3)C)Oc4c2cccc4 C48303886
c1ccc(c(c1)CNC(=O)NC[C@@H](c2cccs2)[NH+]3CCCC3)n4ccnc4 C56894461
CCOC1CC[NH+](CC1)CC(=O)NCC(=O)Nc2ccccc2Br C60493145
c1ccc(c(c1)/C=C/2\C(=O)N(C(=S)S2)CC(=O)NCCc3c[nH]c[nH+]3)Cl C33542163
C[C@@H]1C[C@@H](C[NH+](C1)CCCNC(=O)CC2=c3cc(ccc3=[NH+][C@@H]2C(=O)[O-])Cl)C C63453830
C[C@H]1C[C@@H](C[NH+](C1)CCCNC(=O)CC2=c3cc(ccc3=[NH+][C@@H]2C(=O)[O-])Cl)C C63453834
CC1=C(S[C@H](N1)N(CC(C)C)C(=O)C)C(=O)NCCC2=c3ccccc3=[NH+]C2 C63818854
C[C@H]1c2c(ncnc2S[C@@H]1C(=O)NC(C)C)NCCC3=c4ccccc4=[NH+]C3 C64609655
Cc1ccccc1S(=O)(=O)N2CCC3(CC2)C(=[NH+]CCN3)NCc4ccccc4 C65074737
CC1CC[NH+](CC1)C[C@@H](CN2C(=O)C3(CCC(CC3)c4ccccc4)NC2=O)O C65510541
c1cc([nH+]cc1CNC(=O)NCCCc2nc3c(s2)CCCC3)N4CCCC4 C66140703
Cc1ccc2[nH+]c(cn2c1)CNC[C@@]3(CCCN(C3=O)Cc4ccc(cc4)F)O C67447344
c1cc(oc1)CNS(=O)(=O)c2ccc(cc2)C(=O)OCC(=O)Nc3c(c4c(s3)CCCC4)C#N C03293939
Cc1ccc2c(c1)sc(n2)NC(=O)[C@@H](CCSC)NS(=O)(=O)c3ccc4c(c3)oc(=O)n4C C02928991
Cc1cc(c(c(c1)C)NC(=O)CNC(=O)COC(=O)c2c3ccccc3c(=O)n(n2)c4ccccc4)C C08668027
CCc1ccc(cc1)/C=C\2/C(=O)N(C(=S)S2)CCCC(=O)NNC(=O)c3ccc(cc3)[N+](=O)[O-] C08951773
c1ccc2c(c1)nc(s2)SCC(=O)N/N=C/c3ccc(cc3)OC(=O)C[C@@H]4C(=O)NC(=O)S4 C09075562
c1ccc2c(c1)nc(s2)SCC(=O)N/N=C/c3ccc(cc3)OC(=O)C[C@H]4C(=O)NC(=O)S4 C09075563
CCOc1ccc(c(c1)O)/C=N/NC(=S)N=P(C(C)(C)C)(N2CCOCC2)N3CCOCC3 C09144446
COc1cc(cc(c1OC)S(=O)(=O)N2CCc3c2cccc3)/C=C/C(=O)N4CCCC[C@@H]4C(=O)N C09222450
COc1cc(cc(c1OC)S(=O)(=O)N2CCc3c2cccc3)/C=C/C(=O)N4CCCC[C@H]4C(=O)N C09222451
Cc1cc2c(c(=O)n1CCc3ccc(c(c3)OC)OC)[C@@H](C(=C(O2)N)C#N)c4ccc(cc4OC)OC C02332798
Cc1cc2c(c(=O)n1CCc3ccc(c(c3)OC)OC)[C@H](C(=C(O2)N)C#N)c4ccc(cc4OC)OC C02332797
Cc1ccc(c(c1)n2c(nnc2SCC(=O)Nc3nnc(s3)C)CNC(=O)c4cccc(c4)F)C C09279026
CC[C@]1(C(=O)N(C(=O)N1)NC(=O)CSc2nnc(n2C3CC3)c4ccccc4F)c5ccccc5 C09365028
CCOC(=O)NC(=O)c1ccsc1NC(=O)c2ccc(cc2)S(=O)(=O)N(C)Cc3ccccc3 C09384546
CC[C@@H]1CCCCN1S(=O)(=O)c2ccc(cc2)C(=O)Nc3c(ccs3)C(=O)NC(=O)OCC C09384558
Cc1cc(c(c(c1)C)S(=O)(=O)N2CCC(CC2)C(=O)OCC(=O)NNC(=O)c3cccs3)C C09627193
CCOC(=O)C1=C(NC(=O)N[C@@H]1c2ccccc2)COC(=O)[C@@]34CCC(=O)N3c5ccccc5S4 C09683119
Cc1cc2c(c(=O)n1CCc3ccc(c(c3)OC)OC)[C@H](C(=C(O2)N)C#N)c4cccc(c4OC)OC C02231063
COc1ccc(cc1)S(=O)(=O)CCCC(=O)/N=c/2\n(c3ccc(cc3s2)S(=O)(=O)N)CC=C C09476043
CC(C)[C@H](C(=O)N/N=C/c1ccccc1OCC(=O)N2CCOCC2)NC(=O)c3ccc(cc3)Cl C10041912
CC(C)[C@H](C(=O)N/N=C/c1ccc(cc1)OCC(=O)N2CCOCC2)NC(=O)c3ccc(cc3)Cl C10042087
CCS(=O)(=O)Nc1ccccc1c2nc(c(o2)C)CNC(=O)c3ccc(cc3)n4c(cc(n4)C)C C11880883
CCc1ccc(cc1)/C=C/2\C(=O)N(C(=S)S2)CCCC(=O)NNC(=O)c3ccc(cc3)[N+](=O)[O-] C11995049
Cc1cc(nc(n1)NS(=O)(=O)c2ccc(cc2)NC(=O)CSc3c(cc4c(n3)CCC4)C#N)C C02970422
C[C@@]1(C(=O)N(C(=O)N1)NC(=O)CSc2nnc(n2C3CC3)c4cccs4)CCc5ccccc5 C14184964
Cc1ccc(c(c1)N(CC(=O)N/N=C/c2cc(c(c(c2)Br)O)OC)S(=O)(=O)C)OC C16285117
Cn1c(nnc1SCC(=O)Nc2ccccc2C(=O)OC)CNC(=O)c3ccc(cc3)Br C01079546
CCCCCn1c(=O)c2ccccc2c(n1)C(=O)NNC(=O)[C@@H]3CC(=O)N(C3)c4ccccc4Cl C17397734
CCCCCn1c(=O)c2ccccc2c(n1)C(=O)NNC(=O)CCN3c4ccccc4SCC3=O C20929524
CCc1c(sc2c1c(=O)n(c(n2)SCC3=C(CNC(=O)N3)C(=O)OCC)C[C@@H]4CCCO4)C C21341673
CCOC(=O)C1=C(NC(=O)NC1)COC(=O)[C@@H]2Cc3ccccc3CN2C(=O)c4ccccc4Cl C21839232
C[C@@H]1CN(C[C@H](O1)C)S(=O)(=O)c2cccc(c2)C(=O)N[C@H](Cc3c[nH]c4c3cccc4)C(=O)OC C25978892
CCOc1ccc(cc1)S(=O)(=O)N2CCC(CC2)C(=O)NNC(=O)[C@H](C)Oc3ccccc3F C26533828
C[C@@H]1CN(C[C@@H](O1)C)S(=O)(=O)c2ccc(cc2)C(=O)N[C@H](Cc3c[nH]c4c3cccc4)C(=O)OC C14855214
CCOC(=O)C1=C(NC(=O)N[C@H]1c2ccc(cc2)Cl)COC(=O)c3ccccc3S(=O)(=O)C C29866077
CC(C)[C@@H](C(=O)N/N=C\c1cccc(c1)OCC(=O)N2CCOCC2)NC(=O)c3ccccc3Cl C30962247
CCN(CC)S(=O)(=O)c1cccc(c1)C(=O)NNC(=O)c2c3c(n(n2)c4ccccc4F)CCC3 C32487458
C[C@H]1CCC[C@@H]([C@@H]1C)NC(=O)[C@@H]2[C@@]34C=C[C@@H](O3)[C@@H]([C@@H]4C(=O)N2CCOC)C(=O)Nc5ccc(cc5)OC C36066166
Cc1ccc(cc1)CN2[C@H]([C@H](OC2=O)c3ccc(cc3)NC(=O)c4ccco4)C(=O)NC[C@@H]5CCCO5 C36216579
Cc1cccc(c1)CN2[C@H]([C@H](OC2=O)c3ccc(cc3)NC(=O)c4ccco4)C(=O)NC[C@@H]5CCCO5 C36217173
Cc1cc(no1)NC(=O)CCC(=O)N(Cc2ccco2)[C@@]3(CCC[C@@H](C3)C)C(=O)NC4CCCCC4 C00800267
Cc1ccc(c(c1)N([C@H](c2ccco2)C(=O)NC3CCCC3)C(=O)CCC(=O)Nc4cc(on4)C)C C04411111
CCC1CCC2(CC1)C(=O)N(C(=O)N2)CC(=O)OCc3csc(n3)CC(=O)Nc4ccc(cc4)C C39575552
CCn1c(nnc1SCC(=O)Nc2nnc(s2)C(C)C)[C@H](C)NC(=O)c3ccc(cc3)Cl C39750841
Cc1ccc2c(c1)c(=O)c3c(o2)C(=O)N([C@H]3c4ccc(cc4)OCC(=O)N)c5nnc(s5)CC(C)C C39838044
CC(=O)c1ccc(cc1)N2C(=O)[C@H]3[C@H]([NH2+][C@@]([C@@H]3C2=O)(c4ccccc4)C(=O)[O-])c5ccc(cc5)OC(=O)C C43218956
Cc1cccc(c1NC(=O)CNC(=O)[C@H](C)OC(=O)c2nc(n(n2)c3ccccc3)c4ccccc4)C C45275497
COC(=O)CC[C@@H](C(=O)OC)NC(=O)N1CCc2c([nH]cn2)[C@H]1c3ccc(cc3F)Br C20739348
CCN(CC)c1ccc(c(c1)O)/C=N/NC(=O)Cn2c(c(c(c(c2=O)C#N)COC)Br)C C59639851
Cc1cc(nc(n1)N/C(=N/C(=O)CS[C@@H]2N=CCN2C)/[N-]CCC3=c4cc(ccc4=[NH+]C3)Cl)C C63279862
CCc1nn(c(=O)c2n1c3ccoc3c2)[C@@H](C)C(=O)NCCC[NH+](C)C4CCCCC4 C05149714
CCc1ccc2c(c1)cc(c(=O)[nH]2)[C@@H](c3nnnn3C[C@H]4CCCO4)[NH+]5CCCCCC5 C06198052
CC[NH+]1CCc2c(sc(c2C(=O)OC)NC(=O)/C=C/c3ccc(s3)[N+](=O)[O-])C1 C08793151
CN1CCCc2c1ccc(c2)[C@@H](CNS(=O)(=O)c3ccccc3[N+](=O)[O-])[NH+](C)C C08798781
CN1CCCc2c1ccc(c2)[C@H](CNS(=O)(=O)c3ccc(cc3)[N+](=O)[O-])[NH+](C)C C08798834
C[C@@H]1CCC[NH+](C1)CCCNC(=O)C2CCN(CC2)c3c4c(ncn3)n5c(n4)CCCCC5 C09211276
c1cc(cc(c1)F)n2c(nnn2)SCC(=O)NCC3(CCCCC3)[NH+]4CCOCC4 C09665056
C[NH+](Cc1cc(ccc1Cl)[N+](=O)[O-])CC(=O)Nc2cc(ccc2Cl)S(=O)(=O)C C11012611
C[C@H](C(=O)Nc1ccccc1SC)[NH+]2CCN(CC2)c3ccc(c4c3ccnc4)[N+](=O)[O-] C11515014
CCOC(=O)N1CCN(CC1)C(=O)C[C@H]2C(=O)NCC[NH+]2Cc3cccc4c3cccc4 C12297663
Cc1cc(c2cc(c(=O)[nH]c2c1)[C@@H](c3nnnn3C[C@H]4CCCO4)[NH+](C(C)C)C(C)C)C C06301701
Cc1cc(c2cc(c(=O)[nH]c2c1)C[NH+](Cc3ccco3)Cc4nnnn4C5CCCC5)C C12833239
Cc1cc(c2cc(c(=O)[nH]c2c1)C[NH+](Cc3cccnc3)Cc4nnnn4C5CCCCC5)C C12833248
Cc1ccc2cc(c(=O)[nH]c2c1)C[NH+](Cc3nnnn3Cc4ccco4)C5CCCCC5 C13033002
CC[C@H](c1nnnn1C(C)(C)C)[NH+](Cc2cc3ccc(cc3[nH]c2=O)C)C[C@@H]4CCCO4 C13063774
CC[C@@H](c1nnnn1C(C)(C)C)[NH+](Cc2cc3ccc(cc3[nH]c2=O)C)C[C@@H]4CCCO4 C13063775
Cc1cc(c2c(c1)cc(c(=O)[nH]2)C[NH+](Cc3nnnn3Cc4ccco4)C5CCCC5)C C13065589
Cc1ccc2cc(c(=O)[nH]c2c1C)C[NH+](Cc3nnnn3C[C@H]4CCCO4)C5CCCCC5 C06410276
Cc1cc(c2c(c1)cc(c(=O)[nH]2)[C@H](c3nnnn3Cc4ccc(cc4)OC)[NH+]5CCCC5)C C06301178
C[NH+](C)CCN1[C@@H](/C(=C(/c2cc3ccccc3o2)\O)/C(=O)C1=O)c4ccc(c(c4)OC)OC C08837237
CCOC(=O)N1CCC(CC1)[NH2+][C@@H]2CCc3c(c(nn3Cc4ccccc4)C(=O)N(C)C)C2 C14531948
CCn1c2c(c(n1)C(=O)N3CCCCCC3)C[C@@H](CC2)[NH2+]C4CCN(CC4)C(=O)OCC C14542147
CCc1n[nH]/c(=N/C(=O)CCC(=O)N2CC[NH+](CC2)COc3ccc(cc3)Cl)/s1 C09360511
CCC(C)(C)n1c(nnn1)[C@@H](c2cc3c(ccc(c3[nH]c2=O)C)C)N4CC[NH+](CC4)CC C19499542
CCOc1c(cnc(n1)OCC)[C@@]2(CC[C@H]3[C@@H]2C[NH+](C3)Cc4cnc5ccccc5n4)O C19531685
CCOc1c(cnc(n1)OCC)[C@]2(CC[C@@H]3[C@@H]2C[NH+](C3)Cc4cnc5ccccc5n4)O C19531687
C[C@H](C(=O)N/N=C/c1cc(c(c(c1)Br)OC)OC)[NH+]2[C@H]3C=CC=C[C@@H]3N=N2 C20311211
CCOC(=O)N1CCC2(CC1)C(=C(C(=O)O2)C)C(=O)NCCC[NH+]3C[C@@H](C[C@H](C3)C)C C20531920
C[C@@H]1C[C@H](C[NH+](C1)CCCNC(=O)Cn2cnc3c(c2=O)c(no3)c4ccc(cc4)Cl)C C20847798
C[C@@H]1C[C@@H](C[NH+](C1)CCCNC(=O)Cn2cnc3c(c2=O)c(no3)c4ccc(cc4)Cl)C C20847801
Cc1ccc(c(c1)C)S(=O)(=O)N2CC[NH+](CC2)CC(=O)Nc3ccsc3C(=O)OC C25677499
Cc1cc(c(o1)C)c2cc(c3c(noc3n2)C)C(=O)NC[C@H](c4ccco4)[NH+]5CCCCC5 C27500606
CC[C@H](CNC(=O)c1ccc(c(c1)[N+](=O)[O-])n2ccnc2)[NH+]3CCc4ccccc4C3 C32169131
Cc1ccc(c(c1)C(=O)CCC(=O)OCc2cc(oc-3cc(=[NH+]C(=O)C)ccc23)O)OC C32910911
COCCOc1cc(ccn1)c2nc(on2)[C@@H]3CCC[NH+]3Cc4c[nH]c5c4cccc5 C35424786
CCc1ccc2c(c1)cc(c(=O)[nH]2)[C@H](c3nnnn3Cc4ccco4)[NH+]5CCC[C@@H](C5)C C01382497
CCOC(=O)[C@@]1([C@H]2[C@@H]([C@@H]([NH2+]1)c3ccc(cc3)N(C)C)C(=O)N(C2=O)c4ccc(cc4)OC)C C04092946
CCOC(=O)[C@]1([C@H]2[C@@H]([C@@H]([NH2+]1)c3ccc(cc3)N(C)C)C(=O)N(C2=O)c4ccc(cc4)OC)C C04092947
CCOC(=O)[C@H]1[C@@H](SC(=C1C)C)NC(=O)CSC2=N[C@@H]3C(=c4ccccc4=[NH+]3)N=N2 C39154604
CC1=C[C@H](N=N1)NC(=O)CN(c2ccc(cc2)C(C)C)C3=[NH+][C@@H]4CS(=O)(=O)C[C@@H]4S3 C39370603
CCc1c(cnn1c2ccc(nn2)OC)C(=O)NCc3ccc(cc3)C[NH+]4CCC[C@H](C4)C C46816230
CC[C@H](C)[C@@H]1C(=O)N(C2([NH2+]1)CCN(CC2)S(=O)(=O)C(C)C)Cc3ccc4c(c3)OCO4 C36029144
CC[C@@H](C)[C@H]1C(=O)N(C2([NH2+]1)CCN(CC2)S(=O)(=O)C(C)C)Cc3ccc4c(c3)OCO4 C50834666
CCOc1cc(ccc1Oc2nnnn2c3ccccc3)CN[C@H]4C[NH+]5CCC4CC5 C22936531
C[C@@H]1c2cc(c(cc2OC(=O)[C@@H]1CC(=O)NCCC3=c4cc(ccc4=[NH+]C3)OC)OC)OC C63270270
C[NH+](CCNC(=O)c1cc(=O)nc2n1nc(s2)N3CCCCC3)C4CCCCC4 C64836281
C[C@@H]1CCCN(C1)c2nn3c(cc(=O)nc3s2)C(=O)NCC[NH+](C)C4CCCCC4 C64836884
CN(CCC1=NO[C@@H](N1)[C@@H]2C=c3ccc(cc3=[NH+]2)OC)C(=O)c4ccc(cc4OC)Cl C65181915
CN(CCC1=NO[C@@H](N1)[C@H]2C=c3ccc(cc3=[NH+]2)OC)C(=O)c4ccc(cc4OC)Cl C65181920
Cc1ccc2=[NH+][C@H](C=c2c1)[C@@H]3NC(=NO3)CCN(C)C(=O)c4ccc(cc4OC)OC C65182035
C[C@@H]1[C@H](N2[C@@H]([C@@H](C1=O)C)[C@@]34C=C[C@@H](O3)[C@@H]([C@@H]4C2=O)C(=O)[O-])c5ccco5 C04040867
C[C@H]1[C@H](N2[C@@H]([C@@H](C1=O)C)[C@@]34C=C[C@@H](O3)[C@@H]([C@@H]4C2=O)C(=O)[O-])c5ccco5 C04040870
c1cc(c(cc1[N+](=O)[O-])S(=O)(=O)N2CCC(CC2)C(=O)[O-])Cl C03884757
Cc1cc2c(cc(=O)oc2cc1C)Cn3cnc4c(c3=O)c(c(o4)C)C(=O)[O-] C13056786
Cc1c(c2c(o1)ncn(c2=O)Cc3cc(cc4c3OCOC4)Cl)C(=O)[O-] C13056788
C[C@H]1[C@H](N2[C@@H]([C@H](C1=O)C)[C@]34C=C[C@H](O3)[C@H]([C@@H]4C2=O)C(=O)[O-])c5ccco5 C13153452
CN(C)c1ccc(cc1[N+](=O)[O-])C(=O)N2[C@H]3CCCC[C@H]3C[C@H]2C(=O)[O-] C13428295
CN(C)c1ccc(cc1[N+](=O)[O-])C(=O)N2C[C@@H](Oc3c2cccc3)C(=O)[O-] C13436269
c1cc(ccc1/C=N/n2c(nnc2[S-])c3ccncc3)[N+](=O)[O-] C17124070
Cc1cc2n(n1)[C@@H](CCN2C(=O)c3ccn(n3)[C@H](C)C(=O)[O-])C(F)(F)F C20317712
Cn1cc(c(n1)C(=O)N(C)Cc2c(c(n(n2)C)Cl)Cl)C(=O)[O-] C20615331
Cc1c(nc(nn1)SCc2nnnn2c3ccc(cc3)Br)[O-] C18163128
Cn1c2ccc(cc2oc1=O)S(=O)(=O)[N-]c3ccc(nc3)n4cccn4 C26539507
C[C@@H]1Cn2c3c(nc2N(C1)C4CCCCC4)n(c(=O)n(c3=O)CC(=O)[O-])C C06678314
CCOC(=O)Cc1nc2nc(c(c(n2n1)[O-])Br)C C00033571
c1c2c(cc3c1OCCO3)n(cn2)Cc4nc(cs4)C(=O)[O-] C31936307
C[C@@H]1CCc2c(sc3c2c(=O)n(cn3)[C@H](C)c4[n-]nnn4)C1 C32590199
CCn1c2ccccc2n3c1nn4c3nnc4SCC(=O)[O-] C33373527
CC1([C@H]([C@@H]1C(=O)[O-])C(=O)N2CCN(CC2)c3ccc(cc3)[N+](=O)[O-])C C34926367
CC1=C(C[C@H]([C@@H](C1)C(=O)N2CCN(CC2)C(=O)[C@@H]3CCCO3)C(=O)[O-])C C35898210
Cc1c(nnn1c2ccc(cc2Br)[N+](=O)[O-])C(=O)[O-] C36819313
c1ccc(c(c1)F)S(=O)(=O)[N-]c2ccc(cc2)n3cnnn3 C06623495
COC(=O)[C@@]1(Cc2cc(ccc2N3[C@@H]1CCC3)[N+](=O)[O-])C(=O)[O-] C06671691
C/C(=C(/C(=O)C)\Sc1nnc2n1nc(cc2)c3ccco3)/[O-] C38770683
Cc1cc(c(cc1C)S(=O)(=O)/N=C\2/[C@H]3C(=NC=N3)N=C[N-]2)C C39165103
c1cc(oc1)c2[n-]n3c(=O)cc(nc3n2)C[C@H]4CCS(=O)(=O)C4 C23144576
C1CC[C@@H]2C(=C3C(=NCN(C3=O)CCc4[n-]nnn4)S2)CC1 C39485804
C[C@H]1C(=C2C(=NC(=NC2=O)CSc3c4ccsc4ncn3)O1)C(=O)[O-] C39691630
Cc1c(c(n(n1)C)C)C(=O)C2=C(C(=O)N([C@H]2c3ccc(cc3)[N+](=O)[O-])C)[O-] C41539053
C[C@@H]1[C@H](N2[C@@H]([C@@H](C1=O)C)[C@]34C=C[C@H](O3)[C@@H]([C@@H]4C2=O)C(=O)[O-])c5ccco5 C43740459
C[C@H]1CN([C@@H](CO1)C)C(=O)Cn2c(=O)c3ccccc3c(n2)[O-] C45444977
c1cnccc1c2cc(=O)n3c(n2)sc(n3)N4CCC(CC4)C(=O)[O-] C49453785
c1c(csc1[N+](=O)[O-])/C(=N/S(=O)(=O)C2CCCCC2)/[O-] C49513728
Cc1nnc(s1)/N=C(/c2cc(ccc2N3CCC(CC3)C)[N+](=O)[O-])\[O-] C14715631
CC1(c2cc(ccc2N(C1=O)C)S(=O)(=O)[N-]c3ccon3)C C57280282
c1ccc(cc1)[C@@H]2CC(=O)N=C3N2N=C([N-]3)N4C(=O)[C@H]5CCCC[C@@H]5C4=O C16955713
Cc1cc(c(n1c2cc(on2)C)C)/C=N/n3c(nnc3[S-])C C08016246
CCn1cc(cc1C(=O)[O-])S(=O)(=O)N2C[C@H](O[C@H](C2)C)C C36863937
c1ccc(c(c1)F)S(=O)(=O)[N-]c2cccnc2n3cncn3 C59894221
Cn1c2c(c(c(c1=O)/C=N/c3ccc(cc3)F)[O-])c(=O)n(c(=O)n2C)C C15952280
CC[C@@]1(CCCN(C1)C(=O)c2ccc(s2)[N+](=O)[O-])C(=O)[O-] C62869955
Cc1ccc(cc1)N\2C(=O)C(=N/C2=N\c3nc(cc(n3)C)C)/C=C(\[O-])/OC C08837142
CC(C)(C)c1ncc(cn1)[N-]S(=O)(=O)c2ccc3c(c2)C(=O)N(C3=O)C C63850286
c1cc(c(nc1)n2cccn2)/N=C(/C3=NN=C(C3)c4ccco4)\[O-] C64246179
Cc1ccc(c(c1)C)[N-]S(=O)(=O)C2=CN3CN=NC(=O)[C@@H]3C2 C65246716
Cc1ccc(cc1)[N-]S(=O)(=O)C2=CN3[C@H](N=NC(=O)[C@@H]3C2)C C65246810
Cc1cccc(c1)[N-]S(=O)(=O)C2=CN3[C@@H](N=NC(=O)[C@@H]3C2)C C65246813
CCc1nc2c(cccn2n1)[N-]S(=O)(=O)c3c(nn(c3C)C)C C65283975
c1ccc(c(c1)[N+](=O)[O-])S(=O)(=O)[N-]c2nc3c(s2)C(=O)CCC3 C66255101
CC(C)Cc1cc(n(n1)C)C(=O)N2CCc3c(c(nn3C)C(=O)[O-])C2 C67643081
c1ccc(cc1)n2c3c(sc2=O)[C@@H]4c5ccccc5OC(=O)[C@@H]4[C@@H](S3)C(=O)[O-] C04143964
c1cc(ccc1[C@H]([C@H](C(=O)[O-])Br)Br)[N+](=O)[O-] C01737471
Cc1cc(=O)oc2c1ccc3c2CN(CO3)c4ccc(cc4)CC(=O)[O-] C06900541
Cc1ccc(cc1)Cc2c(c3c(nn(c3n(c2=O)[C@@H](C)C(=O)[O-])C)C)C C11567777
CC1CCN(CC1)c2cnn(c(=O)c2Cl)c3ccc(cc3)C(=O)[O-] C13277076
c1c(cc(c2c1OCCCO2)Cl)/C=C/C(=O)N3CCC(CC3)C(=O)[O-] C13425633
c1ccc2c(c1)cccc2N3C[C@H](CC3=O)C(=O)N4[C@H]5CCCC[C@H]5C[C@H]4C(=O)[O-] C13428309
c1ccc2c(c1)cccc2N3C[C@@H](CC3=O)C(=O)N4[C@H]5CCCC[C@H]5C[C@H]4C(=O)[O-] C13428310
CSc1ccc(cc1)/C=C/C(=O)N2C[C@H](Oc3c2cccc3)C(=O)[O-] C13433441
c1ccc2c(c1)N(C[C@H](O2)C(=O)[O-])C(=O)c3ccc(cc3)I C13434719
c1cc(ccc1C2([C@H]3[C@@H]2CS(=O)(=O)C3)c4nc(cs4)CC(=O)[O-])F C11885637
Cc1nnc(n1c2ccc(cc2)I)SCC(=O)[O-] C20591827
CS(=O)(=O)c1ccc(c(c1)[N-]S(=O)(=O)c2cc(cc(c2)F)F)F C26542329
CCN\1C(=O)[C@@H](S/C1=N\c2cc(cc(c2)Cl)Cl)CC(=O)[O-] C27792117
C[C@@H]1CCN(c2ccccc2S1)C(=O)CCn3c(=O)c4ccccc4c(n3)[O-] C36619859
CN(c1nc(cs1)c2ccc(s2)Cl)C(=O)[C@H]3CC[C@H]3C(=O)[O-] C01028524
CC1(Cc2c(sc(n2)[N-]S(=O)(=O)Cc3ccccc3)C(=O)C1)C C01133411
c1ccc(cc1)[C@@H]2CC(=NN2c3ccc(cc3)S(=O)(=O)[O-])c4ccccc4 C04016060
c1c(cn(c1C(=O)N2CCCC[C@@H]2CC(=O)[O-])C3CC3)Br C38026343
c1c(cn(c1C(=O)N2CCCC[C@H]2CC(=O)[O-])C3CC3)Br C38026344
c1ccc(cc1)CN2C(=O)[C@H]3[C@@H](C2=O)C4(c5ccccc5C3c6c4cccc6)C(=O)[O-] C38197330
c1cc2c(cc1Br)[C@@H]3[C@@H]([C@@H](SC4=NC(=O)S[C@@H]34)C(=O)[O-])C(=O)O2 C39352185
CC1=C2C(=NC(=NC2=O)CSc3cc(ccc3F)F)S[C@H]1C(=O)[O-] C39646959
c1ccc(c(c1)S(=O)(=O)N2CCC[C@H]2CC(=O)[O-])Br C42161606
c1c(cc(c(c1F)S(=O)(=O)N2CCC[C@H]2CC(=O)[O-])Br)F C42161689
c1csc(c1Br)S(=O)(=O)N2CCC[C@H]2CC(=O)[O-] C42524346
CC[C@@H](C#N)S(=O)(=O)c1cc(cc(c1F)C(=O)[O-])Br C43543272
c1cc(cc(c1)n2cccn2)[N-]S(=O)(=O)c3c(ccs3)Br C48441054
C[C@@H]1CN(C[C@@H](O1)C)/C(=C(\C#N)/C(=O)/C=C/c2c(cccc2F)F)/[O-] C49268630
C[C@@H]1CN(C[C@@H](O1)C)/C(=C(\C#N)/C(=O)c2cc(cc(c2)Br)F)/[O-] C49268737
c1ccc(c(c1)N2CCC(=C2[O-])C(=O)[C@@H](C#N)c3ccccn3)Br C49458110
c1c(cc(c(c1C(=O)[O-])F)S(=O)(=O)C[C@H]2CCOC2)Br C49689571
c1c(c(sc1C(=O)N2CCO[C@@H](C2)C(=O)[O-])Br)Br C49871592
c1cc(c(c(c1)Cl)S(=O)(=O)N2CCC[C@H](C2)CC(=O)[O-])Cl C54296982
Cn1cc(cn1)S(=O)(=O)[N-]c2cccc(c2)C3SCCCS3 C55572842
c1c(cc(cc1F)F)Cn2cc(c(=O)c3c2cc(c(c3)F)N4CCCC4)C(=O)[O-] C57346442
c1ccc(c(c1)[N-]S(=O)(=O)c2c(cccc2F)F)N3CCCC3=O C07726656
CSC1=NN2[C@H](C3=C(C[C@@H](CC3=O)c4ccco4)N=C2[N-]1)c5ccc(cc5)F C19960140
c1cc(cc(c1)n2c(=O)ccc(n2)[O-])C(=O)N3CCC[C@@H]3c4cccs4 C61343394
CC(C)(C)C(=O)[C@@H]1[C@H]2[C@@H]([C@@H]3N1c4ccc(cc4C=C3)Br)C(=NC2=O)[O-] C09061337
CC(C)[C@@]1(CC(=O)N(C1=O)c2ccc(cc2C(=O)[O-])I)C C62824225
c1ccc(cc1)/C=C/C=C\2/C(=O)N=C(N(C2=O)Cc3ccc(cc3)F)[O-] C09044737
Cn1c2ccc(cc2n(c1=O)C)[N-]S(=O)(=O)c3cc(ccc3F)F C64477703
CCc1c(n2c(n1)sc(n2)C)S(=O)(=O)[N-]c3ccc(cc3C)C C65183886
CCN1CCn2cc(cc2C1=O)S(=O)(=O)[N-]c3cccc(c3C)C C65254699
CCN1CCn2cc(cc2C1=O)S(=O)(=O)[N-]c3ccc(cc3C)C C65254703
Cc1cc(cc(c1)N2CCC(=C2[O-])C(=O)[C@@H](C#N)c3nc(cs3)C)C C66504291
Cc1cc(cc(c1)N2CCC(=C2[O-])C(=O)[C@H](C#N)c3nc(cs3)C)C C66504292
CS(=O)(=O)c1c(cc(cc1F)[N-]S(=O)(=O)c2cccs2)F C66588397
Cn1c(c2ccc(cc2nc1=S)C(=O)N3CCO[C@H](C3)c4cccc(c4)F)[O-] C66693803
COc1cc2c(cc1OC)OC[C@@H]3[C@@H]2C(=O)c4ccc5c(c4O3)C[C@@H](O5)C(=C)CO C03947513
c1cc(ccc1[C@@H]2[C@H]3CC=C[C@@H]3c4cc(ccc4N2)C(=O)N5CCOCC5)[N+](=O)[O-] C04164015
Cc1cc(ccc1NC(=O)Cn2c(cc(n2)[N+](=O)[O-])C)I C01428825
Cc1cc(c(c(c1)C)S(=O)(=O)N[C@H]2CC(=O)N(C2)c3ccc4c(c3)OCCO4)C C05222284
Cc1ccccc1C(=O)NN2C(=O)/C(=C/c3cccc(c3)[N+](=O)[O-])/SC2=S C06217997
c1ccc2c(c1)C(=O)c3cccc(c3C2=O)NS(=O)(=O)[C@@H]4CCS(=O)(=O)C4 C05598906
c1ccc2c(c1)CCC[C@@]23C(=O)N(C(=O)N3)CC(=O)c4ccc5c(c4)OCCCO5 C07185452
C[C@@]1(C(=O)N(C(=O)N1)CC(=O)c2ccc(s2)Cl)c3ccc4c(c3)OCCO4 C06394453
C[C@@H]1CN(C[C@H](O1)C)C(=O)CN2C(=O)[C@@](NC2=O)(C)c3ccc(cc3)C(C)(C)C C08948613
c1ccc2c(c1)C(c3ccccc3O2)C(=O)NCc4nnnn4c5cccc(c5)F C10593688
c1cc(ccc1NS(=O)(=O)c2ccc(cc2)N3C(=O)CCS3(=O)=O)Cl C11904492
Cc1ccc(c(c1)C)NS(=O)(=O)c2ccc(cc2C)N3C(=O)CCS3(=O)=O C11858109
C[C@@]1(C(=O)N(C(=O)N1)Cc2ccc(cc2)F)C3CCN(CC3)C(=O)c4ccco4 C12245627
Cc1c(oc2c1cc3c(c(c(=O)oc3c2)CCC(=O)N[C@@H]4CS(=O)(=O)C=C4)C)C C12897745
Cn1ccnc1[C@@H](c2ccc(cc2)F)NC(=O)c3ccc4c(c3)nc(n(c4=O)C)S C14404453
CC(=O)N1[C@@H](OC(=N1)c2cc(n[nH]2)c3ccc(cc3)Br)c4ccccn4 C15729000
Cn1c2ccc(cc2n(c1=O)C)/C=C\3/C(=O)NN(C3=O)c4cccc(c4)Br C16363871
Cc1cc(ccc1S(=O)(=O)NC2CCCC2)N3C(=O)C(CS3(=O)=O)(C)C C16700796
Cc1cc(ccc1S(=O)(=O)Nc2cc(cc(c2)F)F)N3C(=O)CCS3(=O)=O C16701428
c1cc2c(c(c1)NC(=O)Cn3c(nc(n3)Br)Br)nsn2 C17193873
Cc1ccc(cc1)S(=O)(=O)Nc2cc3c(cc2N4CCCC4)n(c(=O)n3C)C C20991618
C[C@@H](C(=O)N1CCCCC1)NC(=O)CN2c3ccccc3Sc4c(cccn4)C2=O C21163483
C[C@H]1CCCN(C1)c2nn3c(=O)c(cnc3s2)C(=O)NCc4ccccc4Cl C21537543
Cc1c(c([nH]c1C(=O)N2CCN(CC2)S(=O)(=O)c3ccccc3Cl)C)C(=O)C C23549359
C[C@@H]([C@H]1CCCO1)NC(=O)N2CCN(CC2)S(=O)(=O)c3c(cccc3F)F C26402305
c1cc(ccc1C2(CCN(CC2)C(=O)c3cc(ccc3Cl)n4cnnn4)O)Cl C32101996
c1ccc2c(c1)CCN2C(=O)[C@H]3CCCC[C@@H]3C(=O)NCc4nnc5n4cccc5 C32524060
CC\1=NN(C(=O)/C1=C\Nc2ccc3c4c2cccc4C(=O)N(C3=O)C)c5ccccc5 C13282649
CN1C2=C([C@@H](NC1=O)c3ccccc3C(F)(F)F)C(=O)N(C2)CC(=O)N4CCCC4 C35636555
c1ccc(c(c1)C#N)NC(=O)CN2CC(=O)N(C2=O)c3ccc(cc3)Br C36615472
c1ccc2c(c1)c3cnn(c(=O)c3[nH]2)CC(=O)N4CCN(CC4)c5ccccc5F C15943196
Cc1cc2c(cc1S(=O)(=O)N3CCC4(CC3)OCCO4)[nH]c5c2C(=O)CCC5 C09685695
c1ccc2c(c1)c(c[nH]2)C[C@H](C(=O)N3CCCCC3)N4C(=O)[C@H]5C=CC=CC5=NC4=O C38776346
c1c(c(cc2c1OCO2)Br)/C=N/NC(=O)[C@@H]3C(=CN=N3)Br C39011688
CSc1cc2c(c3c(n(c2=O)S(=O)(=O)c4ccccc4)C(=O)C[C@H](N3)F)nc1 C39450833
c1ccc(cc1)OS(=O)(=O)[P@]2(=O)NN3C[C@@H]4C=C(C(=C[C@@H]4C[C@@H]3CO2)F)Cl C39469719
CC(C)c1ccc2cc([nH]c2c1)C(=O)N3CCN(CC3)S(=O)(=O)N4CCCC4 C45353050
C[C@@H]1CCCC[C@H]1NC(=O)CN2C[C@@H](Oc3c2cccc3)C(=O)N4CCOCC4 C45511841
C[C@H]1CCCC[C@@]12C(=O)N(C(=O)N2)CC(=O)N3CCO[C@@H](C3)c4ccc(cc4)F C46633741
C[C@@H]1CCCC[C@]12C(=O)N(C(=O)N2)CC(=O)N3CCO[C@@H](C3)c4ccc(cc4)F C46633744
C[C@H]1CN(C[C@@H](O1)C)S(=O)(=O)c2ccc(cc2)N[C@@H]3c4ccccc4C(=O)O3 C47135731
c1ccc(cc1)n2c(=O)c3cn[nH]c3nc2SCC(=O)N4CCc5ccccc5C4 C51316695
c1cc(oc1)[C@@H]2C[C@H](n3c(c(c(n3)C(=O)N4CCOCC4)Cl)N2)C(F)(F)F C00866899
Cc1cc2c(o1)CC(C[C@H]2NC(=O)N(C)[C@H](C)c3ccc(cc3)n4cncn4)(C)C C59321205
Cc1c2c(n(n1)c3ncccn3)N=C(C[C@H]2C(=O)c4ccc(c(c4)Cl)Cl)O C32094196
c1ccc(cc1)C2=NN[C@H](O2)C3=C[C@H](C=N3)S(=O)(=O)N4CCc5ccccc5C4 C64612746
c1ccn2c(c1)nc(c2/C=C/C(=O)NC3CCN(CC3)C(=O)c4ccco4)Cl C55531137
c1ccc2c(c1)NC(=NS2(=O)=O)CN3CCC[C@H]3c4cccc5c4OCCO5 C66898927
CS(=O)(=O)N1CCC(CC1)CNC(=O)N2CCO[C@@H](C2)c3ccccc3F C67080547
c1ccc(c(c1)Cn2cncn2)NC(=O)N3CCO[C@H](C3)c4ccc(c(c4)F)F C67280231
c1ccc(cc1)[C@H]2COc3cc(ccc3[C@H]2c4ccc(cc4)SCC[NH+]5CCCCC5)O C03965078
CCc1cc2c(=O)c(c(oc2c(c1O)[C@H](c3ccccc3)[NH+]4CCCCC4)C)c5ccc(cc5)F C02891971
CC1CC[NH+](CC1)Cc2c(ccc3c2oc(c(c3=O)c4ccccc4Cl)C(F)(F)F)O C01747698
CC[C@@H]1CCCC[NH+]1Cc2c(ccc3c2oc(c(c3=O)c4ccc(cc4)Cl)C(F)(F)F)O C06147912
C[C@H]1CCCC[NH+]1Cc2c(ccc3c2oc(c(c3=O)c4ccccc4Cl)C(F)(F)F)O C01747797
C[C@@]12CC3C[C@@](C1)(CC(C3)(C2)[NH2+]Cc4cc(cc(c4OCc5ccccc5)OC)Br)C C10436605
COc1ccc(cc1)C[NH2+]Cc2ccc(o2)c3ccc(cc3Br)Br C13730754
c1cc(sc1)[C@H]2c3ccsc3CC[NH+]2CC(=O)Nc4c(cc(cc4Cl)Cl)Cl C15548600
CC1CC[NH+](CC1)[C@H](c2ccccc2Cl)c3c(c4ccccc4o3)NC(=O)c5ccccc5 C15859506
CC(C)(C)[NH2+]Cc1cc(c(c(c1)Br)OCc2ccc(c(c2)Cl)Cl)OC C20876299
COC1CCC(CC1)[C@](c2ccc(cc2)Br)([C@@H](C[NH+]3CCCCC3)c4ccccc4)O C27241663
CC(C)c1ccccc1Sc2ccc(cc2C(F)(F)F)c3cc[nH+]c(c3)N4CCC(CC4)O C28357159
CC(C)c1ccccc1Sc2ccc(cc2C(F)(F)F)c3cc[nH+]c(c3)N4CC[C@H](C4)O C28358062
c1ccc(cc1)[C@@H]2[C@@H]3[C@@H](O[C@@H]([C@@H](C3=O)[C@@H]([NH2+]2)c4ccccc4)c5ccccc5)c6ccccc6 C33680720
c1ccc(cc1)Oc2cccc(c2)[C@@H]3c4cccn4CCC[NH+]3Cc5cc(ccc5O)Cl C35790853
C[C@@H]1CCCC[NH+]1Cc2c(ccc3c2oc(c(c3=O)c4cccc(c4)Cl)C(F)(F)F)O C01747811
CSC1=NC2=[NH+]C3=C([C@@H](N2N1)c4ccccc4F)[C@H](Oc5c3cc(cc5)Cl)c6ccccc6Cl C02256588
Cc1ccc(cc1)[C@H]2C3=C(c4cc(ccc4O[C@@H]3c5ccc(cc5)F)C)[NH+]=C6N2NC(=N6)SC C09500354
Cc1ccc(cc1)[C@H]2C3=C(c4cc(ccc4O[C@@H]3c5ccccc5Cl)Cl)[NH+]=C6N2NC(=N6)SC C02254169
Cc1ccc(cc1)[C@H]2C3=C(c4cc(ccc4O[C@H]3c5ccccc5)C)[NH+]=C6N2NC(=N6)SC C09346021
c1ccc(cc1)[C@@H]2[C@H]3[C@H](O[C@H]([C@H](C3=O)[C@H]([NH2+]2)c4ccccc4)c5ccccc5)c6ccccc6 C39580843
C[C@]12C[C@H](CC(C1)(C)C)[NH+](C2)C[C@@H](Cn3c4ccc(cc4c5c3ccc(c5)Cl)Cl)O C36389693
COc1cccc(c1OCc2c(cccc2Cl)Cl)C[NH2+]C3C4CC5CC(C4)CC3C5 C40722356
COc1cc(cc(c1OCc2c(cccc2Cl)F)Br)C[NH2+]C3C4CC5CC(C4)CC3C5 C40733963
Cc1ccc(c(c1)Cl)[C@H](c2ccccc2Cl)[NH+]3[C@@H]4CC[C@H]3CC(C4)(c5cc(ccn5)C)O C40879689
C[C@@H](Cc1cccc2c1cccc2)CNC(=O)[C@@H]3CCC[NH+](C3)Cc4c(cccc4Cl)F C44852249
C[C@@H](Cc1cccc2c1cccc2)CNC(=O)[C@H]3CCC[NH+](C3)Cc4c(cccc4Cl)F C44852253
C[C@@H](CC(C)(C)c1ccccc1)NC(=O)[C@@H]2CCC[NH+](C2)Cc3c(cccc3Cl)Cl C44854215
C[C@@H](CC(C)(C)c1ccccc1)NC(=O)[C@H]2CCC[NH+](C2)Cc3c(cccc3Cl)Cl C44854219
C[C@@H](c1ccc(cc1)C(C)(C)C)NC(=O)[C@H]2CCC[NH+](C2)Cc3c(cccc3Cl)Cl C44906033
C[C@@H](c1ccc(cc1)C(C)(C)C)NC(=O)C2CC[NH+](CC2)Cc3ccc(c(c3)Cl)Cl C44906081
Cc1ccccc1[C@@H](c2ccccc2)NC(=O)[C@H]3CCC[NH+](C3)Cc4c(cccc4Cl)F C44937593
Cc1ccc(cc1)[C@@H](c2ccccc2)NC(=O)[C@@H]3CCC[NH+](C3)Cc4cccc5c4cccc5 C44938193
Cc1ccc(cc1)[C@@H](c2ccccc2)NC(=O)[C@H]3CCC[NH+](C3)Cc4cccc5c4cccc5 C44938201
CCCCCc1cc(c2c(c1)OC(C[C@@H]2C3=CC[NH+](CC3)Cc4cc5ccccc5nc4)(C)C)O C45202953
CC(C)C[NH+](Cc1c(ccc2c1O/C(=C\c3ccc(cc3Cl)Cl)/C2=O)O)CC(C)C C13682392
c1ccc(cc1)C2CC[NH+](CC2)Cc3c[nH]/c(=N\C(=O)C(c4ccccc4)c5ccccc5)/s3 C51386081
C[C@@]12C[C@@H](CC(C1)(C)C)[NH+](C2)C[C@H](COC(c3ccc(cc3)Cl)c4ccc(cc4)Cl)O C12561477
COc1ccc(cc1)c2cc(c-3cc/c(=[NH+]/C(=O)c4ccc(cc4)Br)/cc3o2)O C41286920
Cc1cc(c(c2c1C(=O)/C(=C\c3ccc(c(c3)Cl)Cl)/O2)C[NH+](CC(C)C)CC(C)C)O C41513638
Cc1cc(c(c2c1C(=O)/C(=C\c3ccc(c(c3)Cl)Cl)/O2)C[NH+]4C[C@@H](C[C@H](C4)C)C)O C41583665
CN(C)c1ccc(cc1)[C@H](CNC(=O)Cc2cccc3c2cccc3)C4=c5ccccc5=[NH+]C4 C63221874
c1ccc(cc1)C2=c3cc(ccc3=[NH+][C@H]2C(=O)N/N=C/c4ccccc4Cl)Br C63354149
CCOc1ccc(cc1)CNC(=O)[C@H]2C(=c3ccc(cc3=[NH+]2)C)Sc4ccc(cc4)Cl C63530743
c1ccc(cc1)[C@H]2C[C@@H]3CCCCC[C@@H]3N2c4ccc(cc4)C(=O)NCCC5=c6ccccc6=[NH+]C5 C63541392
c1ccc2=[NH+][C@@H]3[C@@H](N(CCC3=c2c1)C(=O)Nc4ccccc4C(F)(F)F)c5ccc(cc5)F C63571790
c1cc(ccc1CNC(=O)N2CCC3=c4cc(ccc4=[NH+][C@@H]3[C@H]2c5ccc(cc5)F)Cl)F C63572680
Cc1ccc(cc1NC(=O)N2CCC3=c4cc(ccc4=[NH+][C@@H]3[C@H]2c5ccc(cc5)F)OC)Cl C63573189
c1cc(ccc1[C@H]2C=c3cc(ccc3=[NH+]2)F)NS(=O)(=O)c4ccc(cc4)C5CCCCC5 C63627453
COc1ccc(cc1)[C@H]2C(=c3ccccc3=[NH+]2)SCCNC(=O)C45CC6CC(C4)CC(C6)C5 C63654897
C[NH+]1CCc2cc3c(c(c2[C@H]1C/N=C/C4C(=O)N=C(N(C4=O)Cc5ccccc5)S)OC)OCO3 C09012822
COc1ccc(cc1)[C@@H](C#N)[NH+]2CCN(CC2)C(=O)CSc3nnnn3c4ccc(cc4)Cl C09513659
c1cc(oc1)[C@@H]2CC(=NN2C(=O)C[NH+]3CCN(CC3)S(=O)(=O)c4cccs4)c5cccs5 C09739115
c1cc(oc1)[C@H]2CC(=NN2C(=O)C[NH+]3CCN(CC3)S(=O)(=O)c4cccs4)c5cccs5 C09739122
C[NH+](Cc1cc(ccc1Cl)[N+](=O)[O-])CC(=O)N2CCN(CC2)S(=O)(=O)Cc3ccccc3 C11012841
C[NH+](Cc1cc(ccc1Cl)[N+](=O)[O-])CC(=O)N2CCCc3c2ccc(c3)S(=O)(=O)N(C)C C11013168
c1cc(cc(c1)S(=O)(=O)N2CC[NH+](CC2)Cc3nnnn3c4ccc(c(c4)F)F)C(F)(F)F C11830880
Cc1cc(c(cc1C)C[NH+]2CCc3c(c(cc(=O)n3CC2)OC[C@@H]4CC(=O)N(C4)C)C(=O)OC)C C11997275
Cc1cc(n(n1)C)C(=O)N(Cc2cc3cc4c(cc3[nH+]c2N5CCOCC5)CCC4)C[C@@H]6CCCO6 C12028108
Cc1cc(c(cc1C)C[NH+]2CCc3c(c(cc(=O)n3CC2)OC)C(=O)N4CCCC[C@@H]4C(=O)OC)C C12156165
CN1C(=O)C2(CC[NH+](CC2)Cc3cc4c(cc3Cl)OCO4)N(C1=O)CCc5ccc(cc5)OC C14748493
C[C@@H](C(=O)N1CCN(CC1)S(=O)(=O)c2ccccc2)[NH+]3CCN(CC3)c4ccccc4[N+](=O)[O-] C14924058
CC1([C@H]2CC=C([C@@H]1C2)C[NH+]3CCc4c(c(cc(=O)n4CC3)OC)C(=O)N5CCC[C@H]5C(=O)OC)C C14962569
COc1cc2c(cc1OC)[C@@H]([NH+](CC2)[C@@H]3CC(=O)N(C3=O)c4ccccc4)c5ccc(cc5)[N+](=O)[O-] C16512546
Cc1cc(nc([nH+]1)C(C)C)N2CCN(CC2)c3ccc(cc3[N+](=O)[O-])S(=O)(=O)N4CCCCC4 C15117728
C[C@H](C(=O)N1[C@H](CC(=N1)c2ccc(cc2)Cl)c3ccco3)N4CC[NH+](CC4)CC(=O)N5CCCC5 C23259436
C[C@H](C(=O)N1[C@@H](CC(=N1)c2ccc(cc2)Cl)c3ccco3)N4CC[NH+](CC4)CC(=O)N5CCCC5 C23259444
CCn1c(nn(c1=S)C[NH+]2CCN(CC2)Cc3nc(no3)c4ccc(cc4)Cl)c5ccco5 C23270976
c1ccc(cc1)n2c(=O)c(c(cn2)N3CC[NH+](CC3)CC(=O)N(CCC#N)c4ccccc4F)Cl C24580859
CCOC(=O)[C@H](c1ccc(cc1)Cl)[NH+]2CCN(CC2)C(=O)Cn3cnc4c(cccc4c3=O)C C24716112
CCOC(=O)N1CCN(CC1)C(=O)[C@@H]2CCC[NH+](C2)Cc3nc(no3)c4ccc(cc4Cl)Cl C31054632
C[C@@H]1CCCN(C1)S(=O)(=O)N2CC[NH+](CC2)[C@@H](C)c3nc(no3)c4cccc(c4)C(F)(F)F C32932917
C[NH+]1CCc2cc3c(c(c2[C@H]1CC(=O)C[C@@H]4c5c(cc6c(c5OC)OCO6)CCN4C)OC)OCO3 C34255712
CCc1c(sc2c1c(=O)n(c(n2)N3CC[NH+](CC3)CC(=O)N4CCCCC4)CC(=O)N5CCCC5)C C34749372
Cc1cc(no1)C[NH+]2CCN(CC2)[C@H](C)C(=O)N3[C@@H](CC(=N3)c4ccc(cc4)Cl)c5ccco5 C22785185
CCOC(=O)[C@@H]1CCCN(C1)C(=O)[C@@H]2Cc3ccccc3N4[C@@H]2C[NH+](CC4)CC(=O)N5CCCC5 C35544117
CCOC(=O)[C@H]1CCCN(C1)C(=O)[C@@H]2Cc3cc(ccc3N4[C@@H]2CN(CC4)c5cccc[nH+]5)[N+](=O)[O-] C35544595
C[NH+](C)CCN(CC(=O)N1CCN(CC1)c2ccc(nn2)c3ccc(cc3)OC)C(=O)C4CCC4 C35706113
COCCN(Cc1c2c(n(n1)c3ccccc3OC)CC[NH+](C2)CC=C)C(=O)c4cccc(c4)C#N C35921397
C[NH+](C)CCN1CCN(CC1)C(=O)c2c3ccccc3c(nn2)N4CCN(CC4)c5ccc(cc5)F C35954899
Cc1cc(c2c(c1)nc(s2)N(CCC[NH+](C)C)C(=O)Cn3cnc4c3c(=O)n(c(=O)n4C)C)C C36645362
CCOC(=O)N1CCN(CC1)C(=O)[C@@H]2CCC[NH+](C2)Cc3nc(no3)c4ccc(cc4)Br C38905156
COC(=O)[C@@H]1C[C@H](CN1C(=O)c2ccc(nc2)N3CCC[C@H]3c4cc[nH+]cc4)OCc5ccccc5 C39267250
Cc1cc(c(c(c1)C)S(=O)(=O)N(Cc2ccco2)C[C@@H]3C=c4cc5c(cc4=[NH+]C3=O)OCCO5)C C39324936
COc1ccc(cc1)S(=O)(=O)N(Cc2cccs2)C[C@H]3C=c4cc5c(cc4=[NH+]C3=O)OCO5 C39325005
Cc1cc(c(c(c1)C)S(=O)(=O)N(C[C@@H]2CCCO2)C[C@@H]3C=c4cc5c(cc4=[NH+]C3=O)OCCO5)C C39325206
c1cc(ccc1C2=NN=C[C@@H]2C[NH+]3C[C@@H](CN(C(=O)C3)CCCN4CCCC4=O)OCC5CC5)F C39337753
CC1=C2C=C(C=C[C@@H]2N=C1C)C(=O)N(CC[NH+](C)C)Cc3cc4cc5c(cc4nc3N(C)C)OCO5 C39353641
CC1([C@@H]2CC=C([C@H]1C2)C[NH+]3CCc4c(c(cc(=O)n4CC3)OC)C(=O)N5CCC[C@H]5C(=O)OC)C C43631159
CC(C)c1nc(no1)c2ccc([nH+]c2)N3CCN(CC3)C(=O)c4ccc(cc4)S(=O)(=O)N(C)C C44095292
CN(C[C@@H]1COc2ccccc2O1)C(=O)CSc3nnc(n3c4ccccc4)C[NH+]5CCCC5 C08720715
COc1cc(cc(c1OC)OC)[C@@H]2[C@H]3C(=c4ccccc4=[NH+]3)C[C@H]5N2C(=O)CN(C5=O)Cc6ccco6 C63139601
CC(C)Oc1ccc(cc1OC)[C@@H]2CN3C(=O)CN(C(=O)[C@@]3([C@@H]4C2=c5ccccc5=[NH+]4)C)CCOC C63372590
CC(C)Oc1ccc(cc1OC)[C@H]2CN3C(=O)CN(C(=O)[C@@]3([C@@H]4C2=c5ccccc5=[NH+]4)C)CCOC C63372592
CCOc1c(cccc1OC)[C@@H]2CN3C(=O)CN(C(=O)[C@@]3([C@@H]4C2=c5ccccc5=[NH+]4)C)Cc6ccco6 C63374719
CCOc1c(cccc1OC)[C@H]2CN3C(=O)CN(C(=O)[C@@]3([C@H]4C2=c5ccccc5=[NH+]4)C)Cc6ccco6 C63374722
CCOC(=O)C1=C(N=C([C@H]1C)C(=O)N2CCC(CC2)[C@@H](C)C(=O)N3CCN(CC3)c4cccc[nH+]4)C C63625518
CCOC(=O)C1=C(N=C([C@H]1C)C(=O)N2CCC(CC2)[C@H](C)C(=O)N3CCN(CC3)c4cccc[nH+]4)C C63625520
c1ccc2=[NH+]CC(=c2c1)c3nnc(n3C4CC4)SCc5cccc(c5)S(=O)(=O)N6CCOCC6 C63835706
C[C@H]1C(=C(N=C1C(=O)N2CCC[C@H](C2)C(=O)N3CC[NH+](CC3)C4CCCCC4)C)C(=O)OC(C)C C64492050
C[C@H](c1nnc(n1c2ccc(cc2)F)S[C@@H](c3ccccc3)C(=O)N4CCOCC4)[NH+](C)C C09465228
CCn1c2ccc(cc2nc1C[NH+](C)Cc3ccccc3N4CCCC4)S(=O)(=O)N(C)C C09466846
c1cc(ccc1N(CCC#N)C(=O)C[NH+]2CCN(CC2)S(=O)(=O)c3ccc(s3)Cl)F C09672051
Cc1nc(cs1)C(=O)N2CCC[C@@H](C2)COc3cccc(c3)C[NH+](C)Cc4cnn(c4)C C11909452
Cc1ccccc1[C@@]2(CC(=O)N(C2=O)CC[NH+](C)C)CC(=O)N3CCN(CC3)c4ccccc4C C11913533
COc1ccc2c3c1O[C@@H]4[C@]3(CC[N+](=C2)CCCCCCCCN5C(=O)c6ccccc6C5=O)C=C[C@@H](C4)O C12502437
c1cc(oc1)[C@H](CNC(=O)Cn2cnc3c(c2=O)c(cs3)c4cccs4)[NH+]5CCCC5 C12814979
CCN(c1cccc2c1cccc2)C(=O)[C@H](C)[NH+](C)Cc3c(nn(c3C)[C@@H]4CCS(=O)(=O)C4)C C14094985
Cn1cc(cn1)CN2C[C@H](C[NH+](CC2=O)Cc3cccc4c3cccc4)OCc5cccnc5 C14530711
Cc1c(c(on1)C)CC(=O)N2CCC[C@H](C2)COc3ccc(cc3)C[NH+](C)Cc4ccon4 C14982819
CCCc1c(c(n(n1)c2ccc(cc2)Cl)O)C3=C(C(=O)N(C3=O)CC(C)C)[n+]4cccc(c4)C C16570961
Cc1ccccc1[C@]2(CC(=O)N(C2=O)CC[NH+](C)C)CC(=O)N3CCN([C@H](C3)c4ccccc4)C C14884685
CC(C)[C@H]1CN(CCN1C(=O)C[C@@]2(CC(=O)N(C2=O)CC[NH+](C)C)c3ccccc3Cl)C C20907235
COc1ccc(cc1)C2=NN([C@@H](C2)c3ccco3)C(=O)CN4CC[NH+](CC4)CC(=O)N5CCCC5 C25052991
CCOC(=O)[C@H](c1ccc(cc1)Cl)[NH+]2CCN(CC2)C(=O)[C@@H]3CCCN3C(=O)c4ccco4 C25514620
CCOC(=O)[C@@H](c1ccc(cc1)Cl)[NH+]2CCN(CC2)C(=O)[C@H]3CCCN3C(=O)c4ccco4 C25514630
C[C@H](c1nn(c(=S)n1c2ccc(cc2)F)C[NH+]3CCc4cc(c(cc4C3)OC)OC)N(C)C C27491101
CCn1c2ccc(cc2nc1C[NH+](C)[C@@H](C)c3ccc(cc3)F)S(=O)(=O)N4CCOCC4 C27558067
Cc1cc(c(cc1C)S(=O)(=O)[C@H]2CS(=O)(=O)C[C@@H]2[NH2+]Cc3ccccc3OC)OC C32536783
CCN(CC)C(=O)C[NH+]1CCN(CC1)c2nc3c(c4c(s3)COC(C4)(C)C)c(=O)n2CC(=O)N5CC5 C34735037
CCN(CC)C(=O)C[NH+]1CCN(CC1)c2nc3c(c4c(s3)CCCC4)c(=O)n2CC(=O)N5CCOCC5 C34747470
Cc1ccc(cc1[N+](=O)[O-])C(=O)N(CC[NH+](C)C)[C@H](C)c2nc3cc(ccc3c(=O)n2C)Cl C35034886
CCOc1ccc(cc1OCC)[C@@H]2c3c(=O)c4cc(ccc4oc3C(=O)N2CC[NH+](C)C)F C35486792
c1cc(ccc1Nc2[n+](c(cs2)c3ccc4c(c3)NC(=O)CO4)C[C@@H]5CCCO5)OC(F)F C37867289
c1ccc(c(c1)[C@H](c2nnnn2Cc3ccc4c(c3)OCO4)N5CC[NH+](CC5)Cc6ccco6)F C19347868
CCCn1c(c(c(c(c1=O)C#N)C)/C=C/2\C(=O)N(C(=S)S2)CCC)N3CC[NH+](CC3)CC C33812542
c1cc[nH+]c(c1)N2CCN(CC2)S(=O)(=O)CCNC(=O)Cc3ccc(cc3)Br C32717456
Cc1ccc(c2c1sc(n2)N(CC[NH+](C)C)C(=O)Cn3cnc4c3c(=O)n(c(=O)n4C)C)OC C36642861
C[C@H]1C(=C(N=N1)C)CC[NH+](C)C[C@H]2C=N[C@@H](N2CCOC)S(=O)(=O)C3CCCCCC3 C39360125
C[NH+](C)CCN1C(=O)C[C@](C1=O)(CC(=O)N(C[C@@H]2CCCO2)CC3CC3)c4ccccc4F C39388460
C[NH+](C)CCN1C(=O)C[C@](C1=O)(CC(=O)N(C[C@H]2CCCO2)CC3CC3)c4ccccc4F C39388462
CC(C)CN(C(=O)[C@@H]1C[C@@H](C2=[N+]1Cc3ccccc3N2)Cc4ccccc4)S(=O)(=O)Oc5ccccc5 C39545023
C[C@@H]1C(=C2C(=NC(=NC2=O)CS[C@H](C)C(=O)OCC(=O)C3=c4ccccc4=[NH+]C3)S1)C C39611309
Cc1cccc2=C[C@H](C(=O)[NH+]=c12)[C@@H](c3nnnn3CCOC)N4CCN(CC4)c5ccccc5F C39710833
Cc1ccc(c2=[NH+]C(=O)[C@@H](C=c12)[C@H](c3nnnn3CCOC)N4CCN(CC4)C(=O)c5ccco5)C C39711093
Cc1ccc(cc1)Nc2[n+](c(cs2)c3ccc(cc3)S(=O)(=O)N4CCOCC4)C[C@@H]5CCCO5 C39834961
CCOc1cc(cc(c1OCC)OCC)C(=O)N(C)C[C@H]2C=c3ccc(cc3=[NH+]C2=O)OC C39928525
CCOC(=O)[C@H]1CCCN(C1)C(=O)C2CC[NH+](CC2)Cc3nc(no3)c4ccc5c(c4)OCO5 C40928174
Cc1[nH+]ccn1c2ccccc2CNC(=O)c3ccc(cc3)[C@@H]4N(C(=O)CS4)Cc5ccco5 C44886516
Cc1c(c(n2c(n1)nc(n2)SC)C)CC(=O)NCc3ccc(cc3)C[NH+]4CCC[C@@H](C4)C C58948735
Cc1c(c(n(n1)c2ccc(cc2)F)C)C(=O)N3CCC(CC3)C(=O)NCC(C)(C)C[NH+](C)C C60060693
CN(C)C(=O)[C@H]1CCC[NH+]1CCCNC(=O)[C@@H]2CCCN2C(=O)c3ccc(cc3)Br C60359661
COc1cc(cc(c1OC)OC)N2C(=O)C[C@@H](C2=O)[NH+]3CCc4cc(c(cc4C3)OC)OC C22609170
c1ccc(cc1)/C=C/C[NH+]2CCN(CC2)[C@H]3CC(=O)N(C3=O)Cc4ccc(cc4)N5CCCC5=O C22467583
CCOCCCN1CC(=O)N2[C@H](C1=O)CC3=c4ccccc4=[NH+][C@@H]3[C@H]2c5ccc(cc5)[N+](=O)[O-] C63141340
CC(C)OCCCN1CC(=O)N2[C@H](C1=O)CC3=c4ccccc4=[NH+][C@H]3[C@@H]2c5ccccc5OC C63142120
Cc1cc(c(c(c1)C)NC(=O)C[NH+](C)Cc2nc(cs2)C3=CC(=NC3)C(=O)N4CCCC4)C C39795887
Cc1cc(ccc1OC)S(=O)(=O)[C@H]2CS(=O)(=O)C[C@@H]2NCCC3=c4ccccc4=[NH+]C3 C63366900
CC(=O)NC[C@@H]1CC=C(S1)C(=O)CSc2nnc(n2C3CC3)C4=c5ccccc5=[NH+]C4 C63824951
C[C@@H]1C(=c2ccccc2=[NH+]1)C(=O)COC(=O)c3cccc(c3)S(=O)(=O)N4CCN(CC4)C(=O)C C40013021
CC(C)(C)n1c(nnn1)[C@@H](c2cc3cc4c(cc3[nH]c2=O)OCO4)[NH+](Cc5ccccc5)Cc6ccco6 C06014955
CC(C)(C)n1c(nnn1)[C@H](c2cc3cc(ccc3[nH]c2=O)OC)[NH+](Cc4cccs4)C[C@@H]5CCCO5 C06015030
CC[NH+](CC)CCN([C@H](c1ccc(o1)C)C(=O)NC2CCCC2)C(=O)Cn3nc(nn3)c4ccc(o4)C C06511838
CCc1ccc2c(c1)cc(c(=O)[nH]2)[C@H](c3nnnn3CCOC)[NH+](Cc4ccc(cc4)F)Cc5ccco5 C06198253
COCCn1c(nnn1)[C@@H](c2cc3cc4c(cc3[nH]c2=O)OCO4)[NH+](Cc5ccco5)Cc6cccs6 C06239121
COCCn1c(nnn1)[C@H](c2cc3cc4c(cc3[nH]c2=O)OCO4)[NH+](Cc5ccco5)Cc6cccs6 C06239205
CCC[NH+]1CCc2c(sc(c2C(=O)OC)NC(=O)[C@@H]3CCCN3S(=O)(=O)c4ccc(cc4)F)C1 C08868869
C[NH+](C)CCCN(c1nc2ccc(cc2s1)[N+](=O)[O-])C(=O)CCCS(=O)(=O)c3ccc(cc3)F C09914419
Cc1c2c(ncn(c2=O)CC(=O)N3CCCC[C@H]3C)sc1C(=O)NCCC[NH+](C)Cc4ccccc4 C10013293
C[NH+](C)CCN(c1nc2c(cccc2s1)OC)C(=O)[C@H]3CCCN(C3)S(=O)(=O)c4cccs4 C10751677
CC(C)S(=O)(=O)c1ccc(cc1)C(=O)N(CC[NH+](C)C)c2nc3ccc(cc3s2)S(=O)(=O)C C10818492
CC[NH+](CC)CCN(c1nc2ccc(cc2s1)S(=O)(=O)C)C(=O)c3ccc(cc3)S(=O)(=O)C C10818750
CCc1ccc2c(c1)cc(c(=O)[nH]2)C[NH+](Cc3ccccc3OC)[C@@H](CC)c4nnnn4C[C@@H]5CCCO5 C13063678
CC[C@H](c1nnnn1C[C@@H]2CCCO2)[NH+](Cc3cccs3)Cc4cc5cc6c(cc5[nH]c4=O)OCCO6 C13064421
CC[C@@H](c1nnnn1C[C@@H]2CCCO2)[NH+](Cc3cc4cc5c(cc4[nH]c3=O)OCCO5)C6CCCCC6 C13064424
Cc1ccc(c2c1cc(c(=O)[nH]2)C[NH+](CCc3ccc(c(c3)OC)OC)Cc4nnnn4C[C@H]5CCCO5)C C06321806
CCCOc1ccc(cc1OCC)[C@H]2C(=C(C(=O)N2CC[NH+](C)C)O)C(=O)c3ccc4c(c3)OCCO4 C09187521
CCCOc1ccc(cc1OCC)[C@@H]2C(=C(C(=O)N2CC[NH+](C)C)O)C(=O)c3ccc4c(c3)OCCO4 C09187519
CCOc1ccc(cc1OCC)[C@H]2/C(=C(/c3ccc4c(c3)OCCO4)\O)/C(=O)C(=O)N2CCC[NH+](C)C C09312248
CCOc1ccc(cc1OCC)[C@@H]2/C(=C(/c3ccc4c(c3)OCCO4)\O)/C(=O)C(=O)N2CCC[NH+](C)C C09312247
CC[C@H](c1nnnn1C2CCCC2)[NH+](CCCN3CCOCC3)Cc4cc5cc(cc(c5[nH]c4=O)C)C C13501096
C=CC[n+]1c(csc1Nc2ccc(cc2)S(=O)(=O)/N=C/3\CCCCCN3)c4ccc(cc4)[N+](=O)[O-] C35026034
c1ccc(c(c1)c2c(c(on2)N3CCOCC3)C[NH+](C[C@@H]4CCCO4)C[C@@H](COCc5ccco5)O)F C35781138
C[C@@H]1[C@H]([C@@H]([C@@H]([C@@H](O1)Oc2ccc3c(c2OC)[nH+]c4c(c3OC)cco4)OC(=O)C)OC(=O)C)OC(=O)C C08740249
C[NH+](C)CCN(Cc1cnc(n1CCOC)S(=O)(=O)Cc2ccccc2Cl)C(=O)C3CCCC3 C36039952
CCOC(=O)C1CCN(CC1)C(=O)c2coc(n2)C[NH+](Cc3ccc(cc3)OC)Cc4ccc(cc4)F C36064301
CCOC(=O)C1CCN(CC1)C(=O)c2coc(n2)C[NH+](Cc3ccc(cc3)F)Cc4cccc(c4)OC C36072499
CCOC(=O)[C@H]1CCCN(C1)C(=O)c2coc(n2)C[NH+](Cc3ccc(cc3)F)Cc4cccc(c4)OC C36072502
CC[C@@H](c1nnnn1C[C@H]2CCCO2)[NH+](Cc3cccs3)Cc4cc5cc(ccc5[nH]c4=O)OCC C33937165
Cc1ccc2c(c1)sc(n2)N(CC[NH+](C)C)C(=O)c3ccc(cc3)S(=O)(=O)N(CCC#N)CCC#N C36637270
CCOCCC[NH+](C)C1CCN(CC1)C(=O)c2c(c3ccccc3o2)NC(=O)c4ccc(cc4)[N+](=O)[O-] C15936396
CC(C)C[NH+](CCCNC(=O)CN1c2cc(ccc2OCC1=O)S(=O)(=O)N3CCCC3)CC(C)C C09963330
Cc1cc2cc(c(=O)[nH]c2cc1C)[C@@H](c3nnnn3C4CCCC4)[NH+](Cc5cccnc5)Cc6ccco6 C20083735
Cc1ccc(cc1)S(=O)(=O)CCCC(=O)N(CC[NH+](C)C)c2nc3c(s2)cccc3S(=O)(=O)C C38845270
COC(=O)c1ccccc1S(=O)(=O)N(C[C@@H]2CCCO2)C[C@@H]3C=c4cc5c(cc4=[NH+]C3=O)OCCO5 C39324983
CCc1ccc2=[NH+]C(=O)[C@H](C=c2c1)[C@@H](c3nnnn3CCOC)N(Cc4ccccc4)Cc5cccnc5 C39710533
COCCn1c(nnn1)[C@H]([C@@H]2C=c3cc4c(cc3=[NH+]C2=O)OCO4)N5CCN(CC5)c6ccccc6OC C39711619
CC[NH+](CC)CCN(c1nc2c(cccc2s1)OCC)C(=O)Cn3cnc4c3c(=O)n(c(=O)n4C)C C36642533
CS(=O)(=O)C1=NSC2=NC(=O)/C(=C\c3ccc(cc3)OCCOc4ccccc4CC=C)/C(=[NH2+])N21 C20205645
COc1cc(cc(c1OCc2ccccc2)CC=C)/C=C\3/C(=[NH2+])N4C(=NC3=O)SN=C4S(=O)(=O)C C20206278
CCS(=O)(=O)C1=NSC2=NC(=O)/C(=C\c3ccc(cc3)OCCOc4ccc(cc4C)C)/C(=[NH2+])N21 C20206673
CCS(=O)(=O)C1=NSC2=NC(=O)/C(=C\c3ccc(cc3)OCCCOc4ccccc4C)/C(=[NH2+])N21 C20206784
Cc1cccc(c1OCCCOc2ccc(cc2)/C=C/3\C(=[NH2+])N4C(=NC3=O)SC(=N4)S(=O)(=O)C)C C20207878
CCS(=O)(=O)C1=NN2C(=[NH2+])/C(=C\c3ccc(cc3)OCCOc4ccc(c(c4)C)C)/C(=O)N=C2S1 C20208163
CCS(=O)(=O)C1=NN2C(=[NH2+])/C(=C\c3ccc(cc3)OCCCOc4ccccc4C)/C(=O)N=C2S1 C20208468
C[C@@H](c1nnc(o1)SCC(=O)N2C[C@@H]3C(=c4ccccc4=[NH+]3)C[C@H]2C(=O)OC)NC(=O)OC(C)(C)C C63372201
C[C@@H](c1nnc(o1)SCC(=O)N2C[C@H]3C(=c4ccccc4=[NH+]3)C[C@H]2C(=O)OC)NC(=O)OC(C)(C)C C63372203
C[C@@H]1c2ccc(c(c2OC(=O)[C@H]1CC(=O)NCCC3=c4cc(ccc4=[NH+]C3)OC)OC(=O)C)OC(=O)C C63385627
C[C@H]1c2ccc(c(c2OC(=O)[C@H]1CC(=O)NCCC3=c4cc(ccc4=[NH+]C3)OC)OC(=O)C)OC(=O)C C63385632
C[C@@H](c1nnc(o1)SCC(=O)N2C[C@@H]3C(=c4ccccc4=[NH+]3)C[C@@H]2C(=O)OC)NC(=O)OC(C)(C)C C63386832
CC(C)(C[NH2+][C@@H]1CCc2c(sc3c2c(=O)n(cn3)CCc4ccc(cc4)F)C1)C[NH+](C)C C20515701
CC(C)(C[NH2+][C@H]1CCc2c(sc3c2c(=O)n(cn3)CCc4ccc(cc4)F)C1)C[NH+](C)C C20515705
Cc1ccc(cc1)C2(CC[NH+](CC2)Cc3cc(c(cc3O)F)C[NH+]4CCC(CC4)(c5ccc(cc5)C)O)O C27850235
c1ccc(c(c1)[C@H]2C=C(N=[NH+]2)C(=O)N/N=C/C3=c4ccccc4=[NH+]C3)OCc5ccc(cc5)Cl C38906325
c1ccc2=[NH+]/C(=N\S(=O)(=O)c3cccc4c3nsn4)/[C@@H]([NH+]=c2c1)NCCC5=CCCCC5 C38974946
c1ccc(cc1)COc2c(cc(cc2Br)Br)/C=N/NC3[NH+]=c4ccccc4=[NH+]3 C39354486
COc1ccc2=[NH+][C@@H]([NH+]=c2c1)/C(=C\c3ccc(cc3)OCc4ccc(cc4)Br)/C#N C39369756
c1ccc(cc1)Cc2ccc(cc2)[C@@H](CNc3ccccc3O)[NH+]4CC[NH2+][C@@H](C4)c5ccccc5O C39531016
c1ccc(cc1)Cc2ccc(cc2)[C@H](CNCc3ccccc3)[NH+]4CC[NH2+][C@@H](C4)c5ccccc5O C39531022
c1ccc(cc1)C[C@@H]2C[NH+](CC[NH2+]2)[C@@H](CNCc3ccccc3)c4ccc(cc4)c5ccccc5O C39533933
Cc1c2c(n(n1)C3[NH+]=c4ccccc4=[NH+]3)NC(=O)C[C@@H]2c5ccc(cc5)OCc6ccc(cc6)F C39605580
CCC(C)(C)N1[C@@H](N=NN1)[C@@H]([C@@H]2C=c3cc(ccc3=[NH+]C2=O)C)[NH+](Cc4ccc(cc4)OC)Cc5ccco5 C39710276
Cc1ccc2=[NH+]C(=O)[C@@H](C=c2c1)[C@H]([C@@H]3N=NNN3C(C)(C)C)[NH+](Cc4ccc(cc4)Cl)Cc5ccco5 C39710318
CCc1ccc2=[NH+]C(=O)[C@@H](C=c2c1)[C@@H]([C@@H]3N=NNN3C(C)(C)C)[NH+](Cc4ccc(cc4)OC)Cc5ccco5 C39710520
CCc1ccc2=[NH+]C(=O)[C@@H](C=c2c1)[C@@H]([C@@H]3N=NNN3C(C)(C)C)[NH+](Cc4ccc(cc4)Cl)Cc5ccco5 C39710540
CCc1ccc2=[NH+]C(=O)[C@@H](C=c2c1)[C@H]([C@@H]3N=NNN3C(C)(C)C)[NH+](Cc4ccccc4)Cc5ccc(cc5)F C39710549
CCc1ccc2=[NH+]C(=O)[C@H](C=c2c1)[C@H]([C@@H]3N=NNN3C(C)(C)C)[NH+](Cc4cccc(c4)OC)C[C@@H]5CCCO5 C39710567
Cc1ccc(c2=[NH+]C(=O)[C@H](C=c12)[C@@H]([C@@H]3NN=NN3C(C)(C)C)[NH+](Cc4ccccc4Cl)Cc5ccco5)C C39711108
CCC(C)(C)N1[C@@H](NN=N1)[C@@H]([C@@H]2C=c3c(ccc(c3=[NH+]C2=O)C)C)[NH+](Cc4ccccc4)Cc5cccnc5 C39711111
Cc1ccc(c2=[NH+]C(=O)[C@H](C=c12)[C@H]([C@@H]3NN=NN3C4CCCCC4)[NH+](Cc5ccco5)Cc6cccs6)C C39711118
CCC(C)(C)N1[C@@H](NN=N1)[C@@H]([C@@H]2C=c3c(cc(cc3=[NH+]C2=O)C)C)[NH+](Cc4ccccc4)Cc5cccs5 C39711159
Cc1cc2=C[C@H](C(=O)[NH+]=c2cc1C)[C@H]([C@@H]3N=NNN3C(C)(C)C)[NH+](Cc4ccccc4Cl)Cc5ccco5 C39711247
CCCOc1c(cc(cc1Br)Br)/C=C(/C#N)\[C@@H]2[NH+]=c3ccc(cc3=[NH+]2)C C39732594
c1ccc2=[NH+]C([NH+]=c2c1)/C(=C/c3cc(ccc3OCc4ccc(cc4)[N+](=O)[O-])Br)/C#N C39934637
c1ccc(cc1)/C(=N\Nc2ccccc2)/[C@@H]([C@@H]3C(=O)[NH+]=c4ccccc4=[NH+]3)C(=O)c5ccccc5 C39939898
Cc1ccc2=[NH+][C@H]([NH+]=c2c1)/C(=C\c3ccc(c(c3)I)OCC(=O)OC)/C#N C39964769
COc1ccc(cc1)C(=O)[C@H]2C[C@@H]2C[NH+]3CCC(=CC3)C4=c5c(=[NH+]C4)cccc5Br C52565467
C[NH+]1CCC[C@@H]1CC2=c3cc(ccc3=[NH+]C2)C4=CCN(CC4)S(=O)(=O)c5cccc6c5cccc6 C52604269
C[C@@H]1Nc2c[nH+]ccc2N1Cc3ccc(cc3)C(=O)C4=c5ccc(cc5=[NH+]C4)c6ccc(cc6)F C52618712
C[C@H]1Nc2c[nH+]ccc2N1Cc3ccc(cc3)C(=O)C4=c5ccc(cc5=[NH+]C4)c6ccc(cc6)F C52618714
CC(C)(C)c1cc(c(c(c1)C(C)(C)C)O)/C=[NH+]/[C@@H]2CCCC[C@@H]2/[NH+]=C\c3cc(cc(c3O)C(C)(C)C)C(C)(C)C C14987403
CCC1=C(c2cc3[nH+]c(cc4c(c(c([nH]4)cc5c(c(c([nH]5)cc1[nH+]2)C)CCC(=O)OC)CCC(=O)OC)C)C(=C3CC)C)C C04683165
c1ccc(cc1)[C@@H]2[C@@H](N([C@@H](N2)SCC3[NH+]=c4ccccc4=[NH+]3)c5ccccc5)c6ccccc6 C63129285
c1ccc(cc1)[C@@H]2[C@H](N([C@@H](N2)SCC3[NH+]=c4ccccc4=[NH+]3)c5ccccc5)c6ccccc6 C63129289
CCOc1ccc(cc1)OC[C@@H](C[NH2+]C[C@@H](c2ccccc2Cl)C3=c4ccccc4=[NH+]C3)O C63230304
CSCCC(=O)Nc1ccccc1CC(C2=c3ccccc3=[NH+]C2)C4=c5ccccc5=[NH+]C4 C63234388
CCCC/[NH+]=C\1/N([C@@H](CS1)c2ccc(s2)Br)/N=C/C3=c4ccccc4=[NH+]C3 C39946418
Cc1ccc(cc1)[C@@H]2CS/C(=[NH+]\CC(=C)C)/N2/N=C/C3=c4cc(ccc4=[NH+]C3)Br C39946479
c1ccc2=[NH+]C([NH+]=c2c1)Cc3ccc(cc3)N[C@@H]4CC(=O)N(C4=O)c5ccc(cc5)Br C63291195
Cc1ccc2=C([C@H]([NH+]=c2c1)C(=O)NCCC[NH+]3C[C@@H](C[C@@H](C3)C)C)Sc4ccc(cc4)Cl C63530695
c1ccc(cc1)/N=C\2/N(C(=O)/C(=C/C3=c4ccccc4=[NH+]C3)/S2)CCC5=c6ccccc6=[NH+]C5 C63537978
C[C@H]1C(=C(N=N1)C)CCC2=[NH+]C3=c4ccccc4=[NH+][C@@H](N3N2)SCc5cccc(c5)[N+](=O)[O-] C63708162
C[C@H]1C(=C(N=N1)C)CCC2=[NH+]C3=c4ccccc4=[NH+][C@@H](N3N2)SCc5ccc(cc5)[N+](=O)[O-] C63708208
C[C@@H]1C(=C(N=N1)C)CCC2=[NH+]C3=c4ccccc4=[NH+][C@H](N3N2)SCc5ccc(cc5)[N+](=O)[O-] C63708210
C[C@H]1C(=C(N=N1)C)CCC2=[NH+]C3=c4ccccc4=[NH+][C@@H](N3N2)SCC(=O)c5ccc(cc5)Cl C63708351
C[C@@H]([C@H]1NN=C(N1c2ccc(cc2)F)S[C@@H](c3ccccc3)C(=O)C4=c5ccccc5=[NH+]C4)[NH+](C)C C39997228
CCOc1c(cc(cc1Br)/C=C(\C#N)/[C@H]2[NH+]=c3cc(cnc3=[NH+]2)Br)OC C63974417
c1ccc2c(c1)cccc2C[C@@]3(CCC(=O)N3)CCC(=O)N4CCC[C@@H]4[C@@H]5[NH+]=c6ccc(cc6=[NH+]5)F C64024150
c1cc2=[NH+][C@@H]([NH+]=c2cc1F)CCC(=O)N3CC[C@H]4[C@@H](C3)CCC(=O)N4CCC5CCCCC5 C64093440
c1ccc2=[NH+]C([NH+]=c2c1)c3ccc(cc3)N4C(=O)c5ccc(cc5C4=O)Oc6cccc(c6)[N+](=O)[O-] C65549498
CCCC[NH+](CCCC)Cc1c(ccc2c1oc(c(c2=O)Oc3ccc(cc3)CC)C(F)(F)F)O C01913189
CC(C)(Cc1ccccc1)OC(=O)N[C@@H](Cc2ccccc2)C(=O)OC[C@@H]3CCC[NH+]4[C@@H]3CCCC4 C08762677
Cc1c(c2c(ccc(c2[nH]1)Cl)Cl)CC[NH2+]C3(CCCCC3)c4nnnn4c5ccc(cc5)OC C08867993
CCc1ccccc1NC(=O)c2c3c(sc2NC(=O)C[NH+]4CCCC[C@H]4C)C[C@@H](CC3)C(C)(C)C C08918646
CCc1ccc(cc1)C2=N[C@@H]([NH2+][C@H](C2)c3cccc(c3O)OCC)c4ccc(c(c4)Br)OC C09542455
CCOC(=O)N1CC[NH+](CC1)[C@H](c2ccc(cc2)N(C)C)c3cc(c(c(c3)C(C)(C)C)O)C(C)(C)C C12040773
COc1cccc(c1)CCn2cnc3c(c2=O)c4c(s3)C[C@@H](CC4)[NH2+]CCc5cccc(c5)Cl C12136091
CCc1ccc(cc1)[C@@H]2/C(=C(/c3ccc(cc3C)OCc4ccccc4)\O)/C(=O)C(=O)N2CC[NH+](CC)CC C09046318
CCC[C@H](c1nnnn1Cc2ccccc2)[NH+](Cc3cc4cc(cc(c4[nH]c3=O)C)C)C5CCCCC5 C13500083
COc1cccc(c1)CCn2cnc3c(c2=O)c4c(s3)C[C@@H](CC4)[NH2+]CCc5ccccc5Cl C14994422
CCCC[NH+](CCCC)CCCN1C(=O)c2cc3c(n2C[C@]1(C)C(=O)NC4CCCCCC4)cco3 C15675873
Cc1ccc(c(c1)C)NC(=O)c2c3c(sc2NC(=O)C[NH+]4CCCCCC4)C[C@@H](CC3)C(C)(C)C C15946070
CCc1ccccc1NC(=O)c2c3c(sc2NC(=O)C[NH+]4CCCC[C@@H]4CC)C[C@H](CC3)C(C)(C)C C15946800
CCc1ccccc1NC(=O)c2c3c(sc2NC(=O)C[NH+]4CCCC[C@@H]4C)C[C@H](CC3)C(C)(C)C C15946802
CCCCN(CCC(=O)NC1CC[NH+](CC1)Cc2ccccc2)c3nc(ns3)Cc4ccc(cc4)C C16528162
CC[NH+](CC)CCC[C@H](C)NC(=O)c1ccc(cc1)CSc2nc(cc(n2)Cl)N3CCCCC3 C16570350
CC[NH+](CC)CCN1[C@@H](/C(=C(/c2cc3cccc(c3o2)OC)\O)/C(=O)C1=O)c4ccc(cc4)C(C)C C09302020
CCOc1cc(cc(c1OCc2ccc(cc2)C)Br)C[NH2+]CCc3ccc(c(c3)OC)OC C20874717
CC(C)(C)c1ccc(cc1)c2nc(on2)C[NH+]3CCC(CC3)C(=O)NCCCSc4ccccc4 C30977816
CCCCOc1ccc(cc1)C(=O)Oc2ccccc2c3c(n4ccccc4[nH+]3)NC(C)(C)CC(C)(C)C C35191020
CCCCc1ccc(cc1)C(=O)Oc2cccc(c2)c3c(n4cccc(c4[nH+]3)C)NC(C)(C)CC(C)(C)C C35191179
Cc1ccccc1OC[C@H](C[NH+](Cc2cccc(c2)Cl)C[C@@H]3CC(=NO3)c4ccc(cc4)Cl)O C35743155
CCC[NH+](Cc1ccc(o1)C(c2ccc(cc2)OC)(c3ccc(cc3)OC)O)Cc4c(ccs4)C C35745168
Cc1cccc(c1)C[NH+](Cc2ccco2)Cc3ccc(o3)C(c4ccc(cc4)OC)(c5ccc(cc5)OC)O C35745370
Cc1ccc(c(c1)c2csc3c2c(=O)[nH]c(n3)C[NH+](C[C@H](COc4ccc(cc4)Cl)O)C(C)C)C C35746975
CCCC[C@@H](C[NH+](Cc1ccco1)Cc2c(nn(c2Oc3ccc(cc3)Cl)c4ccccc4)C)O C35781354
CC(C)[C@@H](C[NH+](CC(=O)N(CCc1c[nH]c2c1cccc2)Cc3ccc(cc3)C(C)(C)C)C(C)C)O C35842642
c1ccc(cc1)C[NH+](C[C@@H]2CC(=NO2)c3ccc(c(c3)Cl)Cl)C[C@@H](COCc4ccccc4)O C36146067
CCC[NH+](Cc1ccc(cc1)OC)Cc2ccc(o2)C(c3ccc(cc3)OC)(c4ccc(cc4)OC)O C36167682
Cc1c(c(n(n1)c2ccc(cc2)Cl)Oc3ccccc3)C[NH+](CC4CC4)C[C@H](Cc5ccccc5)O C36301901
CCC[C@@H](C[NH+](Cc1ccc(cc1)F)Cc2c(nn(c2Oc3ccccc3OC)c4ccccc4)C)O C36302211
Cn1c(c(c(n1)c2ccccc2)C[NH+](CC3CC3)C[C@H](COc4ccccc4)O)Oc5ccccc5F C36306858
CCC[NH+](Cc1c(nn(c1Oc2ccc(cc2)F)C)c3ccccc3)C[C@@H](COc4ccccc4C)O C36307687
CC(C)C[NH+](Cc1c(nn(c1Oc2ccc(cc2F)F)C)c3ccccc3)C[C@H](COC(C)(C)C)O C36316113
CCOc1ccc(cc1)[C@@H]2C3=C(c4ccccc4O2)[NH+]=C5N=C(NN5[C@@H]3c6ccc(cc6)OC)SC C09344735
c1cc(oc1)[C@H](CNC(=O)C2(CCCC2)c3ccc(cc3)Cl)[NH+]4CCN(CC4)c5ccc(cc5)F C38597734
CCC[C@]1(CN(C(=O)N1CC2(CC[NH+](CC2)Cc3ccccc3)C4CCCCC4)c5ccccc5O)C C39487334
CC(C)C[C@@]1(CN(C(=O)N1CC2(CC[NH+](CC2)Cc3ccccc3)C4CCCCC4)c5ccccc5O)C C39487601
c1ccc(cc1)Cc2cc(ccc2N3CC[NH2+][C@H](C3)Cc4ccccc4)S(=O)(=O)Oc5ccccc5 C39528326
CNC(=S)N1[C@H](CC(=N1)[C@@H]2C(=c3cc(ccc3=[NH+]C2=O)Cl)c4ccccc4)c5ccccc5OC C39964708
COc1ccc(cc1OC)CC[NH2+]Cc2cc(c(c(c2)Cl)OCc3ccc(cc3Cl)F)OC C40742571
CCc1ccc(cc1)[C@@H](CNC(=O)c2cnc(nc2Cl)SCc3ccc(cc3)C)[NH+]4CCCC4 C40985855
CC(C)[C@H]1c2ccc(cc2CC[C@]1(CC[NH+](C)CCCc3[nH]c4ccccc4n3)OC(=O)C5CC5)F C43763985
Cc1ccn2c(c1)[nH+]c(c2NC(C)(C)CC(C)(C)C)c3ccccc3OC(=O)C45CC6CC(C4)CC(C6)C5 C45369113
CCCC[NH+](CCCC)Cc1c(ccc2c1oc(c(c2=O)Oc3cccc(c3)OC)C(F)(F)F)O C41584278
CCC[NH+](CCC)Cc1c(ccc2c1oc(c(c2=O)Oc3ccc(cc3)C(=O)OCC)C(F)(F)F)O C41584541
CN(C)c1ccc(cc1)[C@H](CNc2cnn(c(=O)c2Cl)Cc3ccccc3)C4=c5ccccc5=[NH+]C4 C63221888
CCCCOC(=O)c1ccc(cc1)N[C@H]2/C(=N/S(=O)(=O)c3ccc(cc3)F)/N=c4ccccc4=[NH+]2 C38975942
CN1c2ccc(cc2[C@H]([C@@H]1C(=O)NCCC3=c4cc(ccc4=[NH+]C3)OC)c5ccc(cc5)Cl)Cl C63980326
C[NH+](CCCNC(=O)c1ccc(o1)c2c(ncn2C3CCCC3)c4ccc(cc4)F)C5CCCCC5 C65054990
COc1cccc2c1[C@@H]3C[NH+](C[C@@H]3CO2)CCCCn4c(=O)c5c(c6c(s5)ncc(n6)c7ccccc7)[nH]c4=O C03838326
CCC(C)(C)n1c(nnn1)[C@@H](c2cc3cc(ccc3[nH]c2=O)OC)[NH+]4CCN(CC4)c5cc(ccc5C)C C06077562
CCC(C)(C)n1c(nnn1)[C@H](c2cc3cc(ccc3[nH]c2=O)OC)[NH+]4CCN(CC4)c5cc(ccc5C)C C06077739
CCC(C)(C)n1c(nnn1)[C@H](c2cc3ccc(cc3[nH]c2=O)C)[NH+](Cc4ccc(cc4)Cl)Cc5ccco5 C06149549
CCc1ccc2c(c1)cc(c(=O)[nH]2)[C@@H](c3nnnn3C4CCCCC4)[NH+](Cc5ccco5)C[C@@H]6CCCO6 C06197972
CCC[NH+]1CCc2c(sc(c2C(=O)OCC)NC(=O)c3ccc(cc3)S(=O)(=O)N4CCC(CC4)C)C1 C08881167
CCN(Cc1ccccc1)S(=O)(=O)c2ccc(cc2)C(=O)Nc3c(c4c(s3)C[NH+](CC4)C(C)C)C#N C09383412
CC[C@H]1CCCCN1S(=O)(=O)c2ccc(cc2)C(=O)Nc3c(c4c(s3)C[NH+](CC4)CC)C(=O)OCC C09383435
CCC[NH+]1CCc2c(sc(c2C(=O)OCC)NC(=O)c3ccc(cc3)S(=O)(=O)N4CCC[C@H](C4)C)C1 C11882646
Cc1ccsc1C[NH+]2C[C@@H](C[C@H]2C(=O)NC(c3ccccc3)c4ccccc4)n5cc(nn5)C(=O)OC C11974876
Cc1cc(c2c(c1)cc(c(=O)[nH]2)[C@@H](c3nnnn3C4CCCC4)[NH+]5CCN(CC5)c6ccccc6OC)C C06177917
Cc1cc(c2cc(c(=O)[nH]c2c1)[C@@H](c3nnnn3C4CCCCC4)[NH+](Cc5cccnc5)Cc6ccco6)C C06193555
Cc1ccc2cc(c(=O)[nH]c2c1)[C@H](c3nnnn3C4CCCCC4)[NH+](Cc5ccccc5)Cc6cccnc6 C06282250
CC[C@@H](c1nnnn1C2CCCCC2)[NH+](Cc3ccc(cc3)C)Cc4cc5cc6c(cc5[nH]c4=O)OCCO6 C13064447
CC[C@@H](c1nnnn1Cc2ccc(cc2)F)[NH+](Cc3cc4cc5c(cc4[nH]c3=O)OCCO5)C6CCCCC6 C13064457
CC[C@@H](c1nnnn1C2CCCCC2)[NH+](Cc3ccc(cc3)OC)Cc4cc5c(ccc(c5[nH]c4=O)C)C C13065203
Cc1ccc2cc(c(=O)[nH]c2c1)[C@H](c3nnnn3Cc4ccccc4)[NH+](Cc5ccccc5)Cc6ccco6 C06410118
Cc1cc(c2c(c1)cc(c(=O)[nH]2)[C@@H](c3nnnn3C(C)(C)C)[NH+](Cc4ccc(cc4)OC)Cc5ccco5)C C06300587
Cc1ccc2cc(c(=O)[nH]c2c1C)[C@@H](c3nnnn3Cc4ccccc4)[NH+]5CCN(CC5)c6ccccc6F C06441924
c1ccc(cc1)CC2CC[NH+](CC2)[C@H](c3cc4cc5c(cc4[nH]c3=O)OCO5)c6nnnn6C7CCCC7 C06446394
c1ccc(cc1)CC2CC[NH+](CC2)[C@H](c3cc4cc5c(cc4[nH]c3=O)OCO5)c6nnnn6C7CCCCC7 C06446395
Cc1cccc(c1C)N2CC[NH+](CC2)[C@@H](c3cc4c(ccc(c4[nH]c3=O)C)C)c5nnnn5C[C@H]6CCCO6 C06442885
Cc1ccc(c(c1)N2CC[NH+](CC2)[C@H](c3cc4c(ccc(c4[nH]c3=O)C)C)c5nnnn5C[C@H]6CCCO6)C C06195806
Cc1ccc(c(c1)N2CC[NH+](CC2)[C@H](c3cc4c(cc(cc4[nH]c3=O)C)C)c5nnnn5C[C@@H]6CCCO6)C C06195787
c1cc(ccc1C2=CC[NH+](CC2)[C@H](c3cc4cc5c(cc4[nH]c3=O)OCO5)c6nnnn6C7CCCCC7)F C06445477
COc1ccc(cc1)c2nc(on2)C[NH+]3CCC(CC3)C(=O)Nc4c(c5c(s4)CCCC5)C(=O)OC C30980291
C[C@H]1C[C@H](C[NH+](C1)CCCNC(=O)[C@@]2(Cn3c4ccoc4cc3C(=O)N2Cc5ccc(cc5)Cl)C)C C35538403
CC(C)(C)n1c2c(c(n1)c3ccccc3)[C@H](SCC(=O)N2CC(=O)NCC[NH+](C)C)c4ccccc4OC C35594897
c1ccc(c(c1)N2CC[NH+](CC2)Cc3cc(=O)[nH]c(n3)N4CCCN(CC4)C(=O)C5CCCCC5)Cl C35926413
c1ccc(c(c1)N2CC[NH+](CC2)Cc3cc(=O)[nH]c(n3)N4CCCN(CC4)C(=O)c5cccs5)Cl C35926415
CC(C)(C)NC(=O)N(CC[NH+]1CCCC1)CC(=O)N2CCc3c(ccs3)[C@H]2COc4ccc(cc4)F C36123481
Cc1ccc2cc(c(=O)[nH]c2c1C)C[NH+](C[C@H]3CCCO3)[C@@H](c4nnnn4Cc5ccc(cc5)F)C(C)C C33937257
CC(C)(C)C(=O)N1CCc2ccc(cc2[C@H]1c3cccc(c3)F)OCc4nc(co4)C(=O)NCC[NH+](C)C C37605341
c1ccc(cc1)OCc2nc3ccccc3n2CC4CC[NH+](CC4)CC(=O)c5ccc6c(c5)NC(=O)CO6 C38535894
CCN(CC)S(=O)(=O)c1ccc(cc1)C(=O)NC[C@H](c2ccc3c(c2)CCCN3C)[NH+]4CCCCC4 C38671083
c1ccc2c(c1)c(c[nH]2)CCN3CC(=O)N4[C@H](C3=O)CC5=c6ccccc6=[NH+][C@H]5[C@H]4c7cccc(c7)[N+](=O)[O-] C38971403
c1ccc(cc1)COC(=O)N2CCC[C@@]23[C@@H](N(C3=O)CC(=O)NCC[NH+]4CCCCCC4)c5ccccc5 C39266119
c1ccc(cc1)COC(=O)N2CCC[C@]23[C@@H](N(C3=O)CC(=O)NCC[NH+]4CCCCCC4)c5ccccc5 C39266120
CC(C)S(=O)(=O)c1cc(ccc1N2CC[NH2+][C@H](C2)S(=O)(=O)Oc3ccccc3)Cc4ccccc4 C39530664
Cc1ccc(cc1)CS(=O)(=O)c2ncc(c(n2)Cl)C(=O)NC[C@@H](c3ccc(cc3)C)[NH+]4CCCC4 C40986357
CC(C)C[C@@H]1C(=O)N(C2([NH2+]1)CCN(CC2)S(=O)(=O)c3ccc(cc3)F)CCc4ccc(c(c4)OC)OC C36029904
Cc1cc(c(c2c1C(=O)/C(=C\c3ccc(cc3)C(=O)OC)/O2)C[NH+]4C[C@@H]5C[C@H](C4)c6cccc(=O)n6C5)O C41584728
c1ccc(cc1)C[NH+]2CCN(CC2)Cc3c(ccc4c3O/C(=C\c5cc(cc6c5OCOC6)Cl)/C4=O)O C41584919
CCOc1cccc2c1oc(=O)c(c2)c3cc(=O)oc4c3ccc(c4C[NH+]5CCC(CC5)C(=O)OCC)O C41586276
CCOC(=O)[C@@H]1CCC[NH+](C1)Cc2c(cc(c3c2O/C(=C\c4cc(c(cc4OC)OC)OC)/C3=O)C)O C41586377
C[C@@]12[C@@H]3C(=c4cc(ccc4=[NH+]3)OC)CCN1C(=O)N(C2=O)c5ccccc5C(=O)NCc6ccc(cc6)F C63362486
C[C@@]12[C@H]3C(=c4cc(ccc4=[NH+]3)OC)CCN1C(=O)N(C2=O)c5ccccc5C(=O)NCc6ccc(cc6)F C63362487
c1ccc(cc1)[C@H]2[C@@H]3C(=c4ccccc4=[NH+]3)C[C@@H]5N2C(=O)N(C5=O)c6ccccc6C(=O)NCc7ccco7 C63375302
CCCCNC(=O)c1ccccc1N2C(=O)[C@@H]3CC4=c5ccccc5=[NH+][C@H]4[C@@H](N3C2=O)c6ccc(cc6)F C63375350
CCOc1ccc(cc1C[NH+]2C[C@H]3C[C@@H](C2)c4cccc(=O)n4C3)/C=N/NC(=O)[C@@H]5C=C(N=N5)C(C)(C)C C63699219
Cc1cc(c(n1CCC2=CCCCC2)C)C(=O)COC(=O)C3CCN(CC3)c4ccc(c[nH+]4)C(=O)N C08728125
c1ccc(c(c1)[C@H](CNC(=O)c2ccc(cc2)S(=O)(=O)NCc3ccco3)[NH+]4CCCC4)Cl C09530595
CC[NH+]1CCC[C@H]1CNC(=O)[C@@H](c2ccccc2)NS(=O)(=O)c3ccc(s3)Br C09559401
CCN(CC)C(=O)[C@H]1CCC[NH+](C1)Cc2ccc(c(=O)[nH]2)C(=O)NCC3C4CC5CC(C4)CC3C5 C12333844
CCOC(=O)[C@]1([C@@H]2[C@@H]([C@@H]([NH2+]1)c3ccc(c(c3)OC)O)C(=O)N(C2=O)c4ccc(cc4)C)CCSC C12497424
COc1cc(ccc1O)[C@H]2[C@@H]3[C@H](C(=O)N(C3=O)c4ccccc4F)[C@@]([NH2+]2)(c5ccccc5)C(=O)OC C12497516
COc1cc(ccc1O)[C@@H]2[C@@H]3[C@H](C(=O)N(C3=O)c4ccccc4F)[C@@]([NH2+]2)(c5ccccc5)C(=O)OC C12497523
COc1cc(ccc1O)[C@@H]2[C@@H]3[C@H](C(=O)N(C3=O)c4ccccc4F)[C@]([NH2+]2)(c5ccccc5)C(=O)OC C12497526
Cc1ccc(c2c1cc(c(=O)[nH]2)C[NH+](CCCO)[C@H](c3nnnn3Cc4ccc(cc4)F)C(C)C)C C13499201
CCOC(=O)c1c(c(sc1NC(=O)C[NH+](C)Cc2ccccc2N3CCCCC3)C(=O)NC)C C15103799
COc1cc(cc(c1OC[C@H](c2ccc3c(c2)OCO3)O)Br)C[NH2+]Cc4ccccc4 C20876950
COc1cc(cc(c1OC[C@@H](c2ccc3c(c2)OCO3)O)Br)C[NH2+]Cc4cccs4 C20877025
COc1cc(cc(c1OC[C@@H](c2ccc3c(c2)OCCO3)O)Br)C[NH2+]Cc4ccccc4 C20877099
CC[C@]1(C(=O)N(C(=O)N1)NC(=O)C[NH+](Cc2ccccc2OC)Cc3cccs3)c4ccccc4 C24816892
Cc1c(n(c(c1C#N)NC(=O)C[NH+](Cc2ccc(cc2)C(=O)NC)Cc3ccco3)C4CCCC4)C C27575382
CC[C@@H](CNC(=O)CCNS(=O)(=O)c1ccc(cc1)Br)[NH+]2CCc3ccccc3C2 C29908438
Cc1ccccc1c2csc3c2c(=O)[nH]c(n3)C[NH+](Cc4ccccc4)C[C@@H](COC(C)(C)C)O C36205718
C=CCOC[C@H](C[NH+](Cc1[nH]c(=O)c2c(csc2n1)c3cccc(c3)Cl)C4CCCCC4)O C36207935
C[C@H](C(=O)NC[C@H](c1ccco1)[NH+](C)C)SCc2[nH]c(=O)c3c(csc3n2)c4ccccc4 C21309232
c1ccc(cc1)[C@@H](CNC(=O)CCSCc2[nH]c(=O)c3c4c(sc3n2)CCCC4)[NH+]5CCCC5 C36883757
c1ccc(cc1)[C@@H](CNC(=O)CCSCc2[nH]c(=O)c3c4c(sc3n2)CCC4)[NH+]5CCCC5 C32217614
C[C@H](C(=O)NC[C@@H](c1ccco1)[NH+](C)C)SCc2[nH]c(=O)c3c(csc3n2)c4ccccc4 C21309241
C[C@H](C(=O)N1C[C@@H](C2(C1)CC[NH2+]CC2)C(=O)NCc3ccc(c(c3)Cl)Cl)Oc4ccccc4 C39609703
c1ccc(cc1)CSCCNC(=O)[C@@H]2CN(CC23CC[NH2+]CC3)C(=O)COc4cccc(c4)Cl C39658537
c1ccc(cc1)CSCCNC(=O)[C@H]2CN(CC23CC[NH2+]CC3)C(=O)COc4cccc(c4)Cl C39658539
C[C@H](CNC(=O)[C@@H]1CN(CC12CC[NH2+]CC2)C(=O)c3c(cccc3Cl)Cl)Oc4ccccc4 C39665018
C[C@H](CNC(=O)[C@H]1CN(CC12CC[NH2+]CC2)C(=O)c3c(cccc3Cl)Cl)Oc4ccccc4 C39665020
Cc1ccc(cc1)O[C@@H](C)CNC(=O)[C@@H]2CN(CC23CC[NH2+]CC3)C(=O)c4ccccc4C(F)(F)F C39665960
Cc1ccc(cc1)O[C@@H](C)CNC(=O)[C@H]2CN(CC23CC[NH2+]CC3)C(=O)c4ccccc4C(F)(F)F C39665962
Cc1ccc(cc1)O[C@H](C)CNC(=O)[C@H]2CN(CC23CC[NH2+]CC3)C(=O)c4ccccc4C(F)(F)F C39665963
Cc1ccc(c(c1F)C(=O)N2C[C@H](C3(C2)CC[NH2+]CC3)C(=O)NC[C@H](C)Oc4ccccc4Cl)F C39666496
Cc1ccc(cc1C(=O)N2C[C@@H](C3(C2)CC[NH2+]CC3)C(=O)NC[C@@H](C)Oc4ccccc4Cl)F C39666557
Cc1ccc(cc1C(=O)N2C[C@@H](C3(C2)CC[NH2+]CC3)C(=O)NC[C@H](C)Oc4ccccc4Cl)F C39666559
C[C@H](CNC(=O)[C@H]1CN(CC12CC[NH2+]CC2)C(=O)c3csc4c3cccc4)Oc5ccccc5Cl C39666600
C[C@@H](CCc1ccc(cc1)OC)NC(=O)[C@H]2CN(CC23CC[NH2+]CC3)C(=O)c4cc(cc(c4)Cl)Cl C39675248
Cc1ccc(c(c1)CCNC(=O)[C@H]2CN(CC23CC[NH2+]CC3)C(=O)COc4cccc(c4)Cl)C C39676987
CC[C@@H](c1ccccc1)NC(=O)[C@@H]2CN(CC23CC[NH2+]CC3)C(=O)c4ccc(o4)c5ccccc5F C39695374
CC[C@@H](c1ccccc1)NC(=O)[C@H]2CN(CC23CC[NH2+]CC3)C(=O)c4ccc(o4)c5ccccc5F C39695375
c1ccc2c(c1)c(c(o2)[C@@H](c3ccc(cc3)Cl)[NH+]4CCN(CC4)CCO)NC(=O)c5cccs5 C22938239
Cc1ccc(cc1)S(=O)(=O)N[C@H](CC(C)C)C(=O)NCc2ccc([nH+]c2)N3C[C@H](O[C@@H](C3)C)C C46841156
CC(C)C(=O)N1CCCc2c1cc(cc2)NC(=O)C(=O)NC[C@H](c3ccc(cc3)N(C)C)[NH+]4CCCC4 C49504547
Cc1c[nH+]c(c(c1OC)C)CN2CC[NH+](CC2)[C@H](c3c[nH]c4c3ccc(c4)Br)C(=O)[O-] C31807880
CCOc1ccc(cc1)N2C(=O)C[C@H](C2=O)SC(=[NH2+])N/N=C(\C)/c3ccc(cc3)Br C59489266
CCOc1cccc(c1)N2C(=O)C[C@H](C2=O)SC(=[NH2+])N/N=C(\C)/c3ccc(cc3)Br C59489424
Cc1c(c([nH]c1C(=O)[C@@H](C)S[C@H]2NN=C(N2C[C@@H]3CCCO3)C4=c5ccccc5=[NH+]C4)C)C(=O)C C39934446
C[C@H]1C(=C([C@@H](N1Cc2cccs2)NC(=O)C[NH+]3CCC(CC3)n4c5ccccc5[nH]c4=O)C#N)C C39938722
C[C@H]1C(=C([C@H](N1Cc2cccs2)NC(=O)C[NH+]3CCC(CC3)n4c5ccccc5[nH]c4=O)C#N)C C39938724
C[C@@H](C(=O)NCCC1=CCCCC1)NC(=O)[C@@H]2CC3=c4ccccc4=[NH+][C@H]3[C@@H]5N2C(=O)c6c5cccc6 C63383685
c1ccc(c(c1)CNC(=O)COC(=O)[C@H](CC2=c3ccccc3=[NH+]C2)NC(=O)c4ccc(cc4)F)F C64118067
CCCc1ccc(cc1)S(=O)(=O)N2CCC3(CC2)C(=[NH+]CCN3)NCc4ccc(c(c4)Cl)F C65074623
C=CCNC(=S)N1CC[NH+](CC1)[C@H]2c3cccc4c3c(ccc4)[C@H]2NS(=O)(=O)c5ccccc5 C09090678
Cc1cc(c2ccccc2n1)NC(=O)C(=O)NC[C@@H](c3ccc4c(c3)CCCN4C)[NH+]5CCCCC5 C09138409
COc1ccc(cc1)[C@H]2[C@@H]3CCCC[C@@]3(CC[NH+]2CC(=O)Nc4c(c5c(s4)CCCC5)C(=O)OC)O C09318297
CN(C)S(=O)(=O)Nc1ccc(cc1)N2CCC(CC2)[NH2+]CC[C@@H](c3ccccc3)c4ccco4 C11840013
COc1cc(ccc1O)/C=C/C[NH+]2CCC3(CC2)c4ccccc4[C@H]([C@@H]3OC)NC(=O)c5ccco5 C12212501
Cc1ccc(cc1)N2C(=O)[C@@H]3[C@@H]([NH2+][C@@]([C@H]3C2=O)(c4ccccc4)C(=O)OC)c5ccc(c(c5)OC)O C12497387
CC(C)Cc1cc(n[nH]1)C[NH+]2CCC3(CC2)c4ccccc4[C@H]([C@@H]3OCC=C)NC(=O)CSC C11785105
c1ccc(c(c1)N2CCC(CC2)(c3ccc4c(c3)C[NH+](CCO4)Cc5cccc(c5)OCCO)O)F C14986140
C[NH+](C)CCCN1[C@@H](/C(=C(/c2ccc(cc2)OCc3ccccc3)\O)/C(=O)C1=O)c4ccc(cc4)O C09460763
COc1cc(cc(c1OC[C@H](c2ccc3c(c2)OCO3)O)Br)C[NH2+]Cc4cccs4 C20877023
CCCOc1c(cc(cc1Br)Br)C[NH2+]CCNc2ccc(cc2)[N+](=O)[O-] C20929748
C[C@H](C(=O)C(=C1Nc2ccccc2N1)C#N)[NH+]3CCN(CC3)C(c4ccc(cc4)F)c5ccc(cc5)F C22926647
Cc1ccc(cc1)[C@H](c2cccs2)NC(=O)C[NH+](Cc3ccc(cc3)C(=O)NC)Cc4ccco4 C27575121
CC1(Cc2c(sc3c2c(nc(n3)SCc4ccccc4)N5CC[NH+](CC5)CC(=O)N)CO1)C C34750085
c1ccc(cc1)C[NH+](Cc2ccc(cc2)C(F)(F)F)Cc3ccc(o3)C(=O)N4CCC(CC4)C(=O)N C35246942
Cc1ccc(c(c1)C)c2csc3c2c(=O)[nH]c(n3)C[NH+](Cc4ccccc4)C[C@@H](COC(C)C)O C35746398
Cc1ccc(c(c1)C)c2csc3c2c(=O)[nH]c(n3)C[NH+](Cc4ccccc4)C[C@H](COC(C)C)O C35746400
Cc1ccc(c(c1)c2csc3c2c(=O)[nH]c(n3)C[NH+](Cc4ccccc4)C[C@H](COCC#C)O)C C35746971
c1ccc(cc1)S(=O)(=O)N(Cc2ccc(cc2)Cl)[C@@H]3CCCC[C@H]3NC(=O)[C@@H]4CCC[NH2+]C4 C35955433
Cc1ccc(cc1C)c2csc3c2c(=O)[nH]c(n3)C[NH+](C[C@H](COCc4ccccc4)O)C(C)C C36205301
Cc1ccc(cc1C)c2csc3c2c(=O)[nH]c(n3)C[NH+](C[C@@H](COCc4ccccc4)O)C5CC5 C36205330
Cc1ccc(cc1C)c2csc3c2c(=O)[nH]c(n3)C[NH+](C[C@H](COCc4ccccc4)O)C5CC5 C36205333
Cc1ccc(c(c1)c2csc3c2c(=O)[nH]c(n3)C[NH+](Cc4ccccc4)C[C@H](COC(C)C)O)C C36206512
C=CCOC[C@@H](C[NH+](Cc1[nH]c(=O)c2c(csc2n1)c3cccc(c3)Cl)C4CCCCC4)O C36207934
Cc1ccc(c(c1)C)c2csc3c2c(=O)[nH]c(n3)C[NH+](Cc4ccccc4)C[C@@H](COCC#C)O C36207962
Cc1ccc(c(c1)C)c2csc3c2c(=O)[nH]c(n3)C[NH+](Cc4ccccc4)C[C@H](COCC#C)O C36207963
CCOc1ccc(cc1)N2C(=O)[C@H]3[C@H]([NH2+][C@@]([C@@H]3C2=O)(c4ccccc4)C(=O)OC)c5ccc(cc5)O C33938637
C[NH+](C)[C@@H](CNC(=O)CSCc1[nH]c(=O)c2c3c(sc2n1)CCCC3)c4ccccc4Cl C24975110
C[C@@H](c1ccc(cc1)Br)NC(=O)C[NH+](Cc2ccc(cc2)C(=O)NC)Cc3ccco3 C37171498
CC[C@@H]1CCCC[NH+]1CCCNC(=O)C2CCC(CC2)CNS(=O)(=O)c3c(cc(cc3C)C)C C08813387
CC[C@H]1CCCC[NH+]1CCCNC(=O)C2CCC(CC2)CNS(=O)(=O)c3c(cc(cc3C)C)C C08813390
C[NH+]1CCC2(CC1)C[C@@H](c3cc(ccc3O2)c4cccc(c4)C(=O)N[C@@H](Cc5ccccc5)COC)O C39226390
C[C@@H]1C[C@]2(CC(C1)(C)C)C(=O)N(C(=O)N2)CC(=O)NC[C@@H](c3ccc(cc3)OC)[NH+]4CCCCC4 C39440306
C[C@H]1C[C@@]2(CC(C1)(C)C)C(=O)N(C(=O)N2)CC(=O)NC[C@@H](c3ccc(cc3)OC)[NH+]4CCCCC4 C34863352
C=CCN1[C@H](NN=C1COc2ccc(cc2)Cl)SCC(=O)N/N=C/C3=c4ccccc4=[NH+]C3 C39444434
c1ccc(cc1)Cc2ccc(cc2)[C@H](CNCl)N3CC[NH2+][C@@H](C3)S(=O)(=O)Oc4ccccc4 C39531454
Cc1ccc(cc1)[C@H](CNI)N2CC[NH2+][C@@H](C2)S(=O)(=O)Oc3ccccc3 C39531986
CC[C@H](c1ccccc1)C(=O)N2C[C@H](C3(C2)CC[NH2+]CC3)C(=O)NCc4ccc5c(c4)CCCN5C C39672241
C[C@@H](Cc1ccc(cc1)F)NC(=O)[C@H]2CN(CC23CC[NH2+]CC3)C(=O)[C@@H](C(C)C)Oc4ccccc4 C39688751
C[C@@H](Cc1ccc(cc1)F)NC(=O)[C@@H]2CN(CC23CC[NH2+]CC3)C(=O)[C@@H](C(C)C)Oc4ccccc4 C39688753
Cc1c(cccc1Cl)CNC(=O)[C@H]2CN(CC23CC[NH2+]CC3)C(=O)[C@H](C(C)C)Oc4ccccc4 C39695139
CCc1ccc(cc1)[C@@H](C)NC(=O)[C@H]2CN(CC23CC[NH2+]CC3)C(=O)c4cc(ccc4Br)OC C39696160
CC(C)C(=O)N1CCCc2c1cc(cc2)NC(=O)C(=O)NC[C@@H](c3cccc4c3cccc4)[NH+](C)C C49487620
CC[NH+](CC)CCNC(=O)CO/N=C/1\CC[C@@]2([C@@H]3CC[C@@]4([C@@H]([C@@H]3CCC2=C1)CC[C@@]4(C#C)O)C)C C51347581
CCC(C)(C)C1CCC2(CC1)C(=O)N(C(=O)N2)CC(=O)NCc3ccc([nH+]c3)N4CCC(CC4)C C59117817
CCCc1nc([nH]n1)SCC(=O)NC[C@@H](c2ccc(cc2Cl)Cl)C3=c4ccccc4=[NH+]C3 C63182703
c1ccc2=[NH+]CC(=c2c1)CCNC(=O)[C@H]3[C@H]([C@@H]4N=C(C=C(N4N3)C(F)(F)F)c5cccs5)Cl C63541086
c1ccc(c(c1)CNC(=O)[C@@H](CC2=c3ccccc3=[NH+]C2)NS(=O)(=O)c4ccc(cc4)Cl)F C63778231
CCOc1ccc(cc1OCC)CCNC(=O)[C@@H]2C(=c3cc(ccc3=[NH+]2)C)NC(=O)c4ccccc4 C64392581
Cc1ccc(cc1)c2c(n3c(n2)sc(n3)N(C)CC(=O)NCCC[NH+]4CCCC[C@@H]4C)NC(C)(C)C C64704132
Cc1ccc2c(c1)c3c4n2CC[NH+]([C@H]4CCC3)C/C(=N/O)/c5ccc(cc5)Br C08453928
c1cc(ccc1F)SC[C@H](C[NH+]2CCN(CC2)c3nc4ccc(cc4s3)Cl)O C08616576
Cn1cccc1[C@H](CNC(=O)c2cc(ccc2Cl)Br)[NH+]3CCCCCC3 C11846231
CSc1ccc2cc(c(nc2c1)c3cccs3)C[NH2+]C[C@@H]4COc5ccccc5O4 C11912847
COc1ccc-2c(c1)NC3(CC[NH+](CC3)Cc4cc5c(cc4Cl)OCO5)c6n2ccc6 C12117294
Cc1ccc(cc1)C(=O)N[C@H](C(Cl)(Cl)Cl)OC[C@@H]2CCC[NH+]3[C@@H]2CCCC3 C12661418
Cc1ccc(cc1N2CCN(CC2)C(=O)[C@H]3C[C@@H]4CCC[NH+]4[C@@]35c6ccccc6NC5=O)Cl C09117813
CSc1nc2c3c4c(c(nc3sc2c(n1)N5CC[NH2+]CC5)c6ccccc6)CCC4 C02400595
c1cc(cc(c1)C(F)(F)F)Cn2cnc3c(c2=O)c4c(s3)C[C@H](CC4)[NH2+]CC5CC5 C14990909
c1cc(cc(c1)C(F)(F)F)Cn2cnc3c(c2=O)c4c(s3)C[C@@H](CC4)[NH2+]CC5CC5 C14990911
Cc1ccc(cc1)C(=O)N[C@@H](C(Cl)(Cl)Cl)OC[C@H]2CCC[NH+]3[C@H]2CCCC3 C16041345
c1cc2c(cc1[C@H](C[NH+]3CCC(CC3)C(F)(F)F)O)CCCN2C(=O)C4CCCCC4 C19345566
c1ccc2c(c1)cc(c(=[NH2+])o2)c3nc(cs3)c4cc5cc(cc(c5oc4=O)Cl)Cl C20533928
CCN(CC)C(=O)[C@@H]1C[C@@H](CN1C2Cc3ccccc3C2)[NH2+]C4C5CC6CC(C5)CC4C6 C20598906
c1ccc(cc1)c2nnc(o2)[C@@H](c3ccc(cc3)Br)[NH2+]Cc4ccc(cc4)F C21777249
Cc1cc(oc-2cc(=[NH+]C(=O)Cc3csc4n3cc(n4)c5ccc(cc5)F)ccc12)O C21973793
Cc1ccc(c(c1)S(=O)(=O)C2(CCCC2)C(=O)[NH+]=c3ccc-4c(cc(oc4c3)O)C)C C24773723
Cc1c2cc(ccc2oc1C(=O)NC[C@H](c3cccs3)[NH+]4CCCC4)Br C27992652
COc1ccccc1CC(=[NH2+])N2C[C@@H]3[C@H](C2)C(CCC3=O)(c4ccccc4)c5ccccc5 C29391095
CCc1cc2c3c(cnc4c3sc5c4c(cc(n5)C)C)c(=O)oc2c(c1O)C[NH+](C)C C32501416
Cc1ccc(cc1)C(=O)N[C@@H](C(Cl)(Cl)Cl)OC[C@H]2CCC[NH+]3[C@@H]2CCCC3 C02137239
Cc1ccc(cc1)C(=O)N[C@H](C(Cl)(Cl)Cl)OC[C@H]2CCC[NH+]3[C@@H]2CCCC3 C02137240
CC1=C2[C@@H](C3=C(CC(CC3=O)(C)C)[NH+]=C2N(N1)c4ccccc4)c5ccc(cc5Cl)Cl C01035416
CC1=C2[C@H](C3=C(CC(CC3=O)(C)C)[NH+]=C2N(N1)c4ccccc4)c5ccc(cc5)Br C15906757
c1cc(ccc1[C@H]2C[C@H]([NH+]=C3N2NN=N3)c4ccc(cc4)I)Br C02918624
Cc1ccc2c(c1)[nH+]c([nH]2)N3CCN(CC3)S(=O)(=O)c4cc(c(cc4Cl)Cl)C C38554296
CN1CCCc2c1ccc(c2)[C@@H](CNC(=O)c3cc(ccc3Cl)Cl)[NH+]4CCCC4 C38670419
CN1CCCc2c1ccc(c2)[C@@H](CNC(=O)c3ccc(c(c3)Cl)Cl)[NH+]4CCCC4 C38670423
c1ccc2c(c1)C(c3ccccc3O2)C(=O)NC[C@@H](c4ccsc4)[NH+]5CCCCCC5 C38673662
Cc1ccc(cc1)C2=NN=C[C@@H]2C[NH+]3CCC(CC3)C(c4ccccc4)(c5ccccc5)O C39938340
Cc1ccc(cc1)C[NH+]2CCC[C@H](C2)C(=O)N[C@@H](C)c3ccc(cc3)N4CCC(CC4)C C44853880
Cc1ccc(cc1)C[NH+]2CCC(CC2)C(=O)N[C@H](C)c3ccc(cc3)N4CCC[C@@H](C4)C C44854945
c1ccc(c(c1)[C@@H]2C3=C(c4cc(ccc4O[C@@H]3c5cccs5)Cl)N=C6N2NN=[NH+]6)F C10336732
c1ccc(c(c1)[C@H]2C3=C(c4cc(ccc4O[C@@H]3c5ccsc5)Cl)N=C6N2NN=[NH+]6)F C10336748
Cc1ccc2=[NH+][C@@H]3[C@@H](CCCC3=c2c1)NC[C@@H]4[C@H]5C[C@H]6C(=C)CCC[C@@]6(C[C@H]5OC4=O)C C63362035
Cc1ccc2=[NH+][C@@H]3[C@H](CCCC3=c2c1)NC[C@@H]4[C@H]5C[C@H]6C(=C)CCC[C@@]6(C[C@H]5OC4=O)C C63362037
Cc1ccc2=[NH+][C@@H]3[C@H](CCCC3=c2c1)NC[C@@H]4[C@H]5CC6=C(CCC[C@@]6(C[C@H]5OC4=O)C)C C63362055
Cc1ccc2=[NH+][C@@H]3[C@@H](CCCC3=c2c1)NC[C@@H]4[C@H]5C=C6[C@H](CCC[C@@]6(C[C@H]5OC4=O)C)C C63362624
Cc1ccc2=[NH+][C@@H]3[C@H](CCCC3=c2c1)NC[C@@H]4[C@H]5C=C6[C@H](CCC[C@@]6(C[C@H]5OC4=O)C)C C63362626
Cc1ccc2=[NH+][C@H]3[C@H](CCCC3=c2c1)NC[C@@H]4[C@H]5C=C6[C@H](CCC[C@@]6(C[C@H]5OC4=O)C)C C63362627
Cc1ccc(cc1)[C@H]2[C@@H]3C(=c4ccccc4=[NH+]3)CCN2C(=O)Nc5ccccc5Br C63506406
Cc1ccc(c(c1C)C)S(=O)(=O)NCCC2=c3cc(ccc3=[NH+][C@H]2C)Br C63514147
c1ccc(c(c1)[C@@H]2[C@@H]3C(=c4ccccc4=[NH+]3)CCN2C(=O)Nc5ccc(cc5F)Br)F C63571211
c1ccc(c(c1)[C@@H]2[C@H]3C(=c4ccccc4=[NH+]3)CCN2C(=O)Nc5ccc(cc5F)Br)F C63571214
c1ccc2=[NH+][C@@H]3[C@@H](N(CCC3=c2c1)C(=O)Nc4ccccc4Br)c5ccc(cc5)F C63571753
c1ccc2=[NH+][C@@H]3[C@H](N(CCC3=c2c1)C(=O)Nc4ccccc4Br)c5ccc(cc5)F C63571757
CC(C)CNC(=O)N1Cc2c3c(sc2-n4cccc4[C@@H]1c5ccccc5)C[NH+](CC3)C C35427106
CC(C)CNC(=O)N1Cc2c3c(sc2-n4cccc4[C@H]1c5ccccc5)C[NH+](CC3)C C35427108
Cc1ccc(c(c1)NC(=O)N2Cc3c4c(sc3-n5cccc5[C@@H]2c6ccc(cc6)F)C[NH+](CC4)C)C C35427242
Cc1cccc(c1C)NC(=O)N2Cc3c4c(sc3-n5cccc5[C@@H]2c6ccccc6)C[NH+](CC4)C C35427076
c1ccc(cc1)CCN2C(=O)[C@@H]3[C@H]([NH2+][C@]4([C@@H]3C2=O)c5ccccc5NC4=O)CC(=O)N C04085133
CCC[C@@H]1C[C@@H]([NH+](C1)C)C(=O)N[C@@H]([C@@H]2[C@@H]([C@@H]([C@H]([C@H](O2)SC)O)O)O)[C@@H](C)Cl C04545360
CCC[C@H]1C[C@H]([NH+](C1)C)C(=O)N[C@@H]([C@@H]2[C@@H]([C@@H]([C@H]([C@H](O2)SC)O)O)O)[C@@H](C)Cl C04545362
C[C@@H]1[C@H]([C@@H](C[C@@H](O1)O[C@@H]2C[C@@](Cc3c2c(c4c(c3O)C(=O)c5ccccc5C4=O)O)(C)C(=O)C)[NH3+])O C05492717
C[C@H]1[C@H]([C@@H](C[C@@H](O1)O[C@@H]2C[C@@](Cc3c2c(c4c(c3O)C(=O)c5ccccc5C4=O)O)(C)C(=O)C)[NH3+])O C05492718
c1cc(ccc1/C=N/NC(=O)C[NH+]2CCC(CC2)C(=O)N/N=C/c3ccc(cc3)O)O C05569268
CCC[C@@H]1C[C@H]([NH+](C1)C)C(=O)N[C@H]([C@H]2[C@H]([C@@H]([C@@H]([C@@H](O2)SC)O)O)O)[C@@H](C)Cl C08551993
CCC[C@H]1C[C@H]([NH+](C1)C)C(=O)N[C@H]([C@H]2[C@H]([C@@H]([C@@H]([C@@H](O2)SC)O)O)O)[C@@H](C)Cl C08551994
c1ccc2c(c1)C[C@@H]([NH2+]C2)C(=O)N[C@H](Cc3c[nH]c4c3cccc4)C(=O)NC[C@@H]5CCCO5 C08737989
COc1ccc(cc1)CN2C(=O)[C@@H]3[C@H]([NH2+][C@@]4([C@@H]3C2=O)c5cccc(c5NC4=O)Cl)CC(=O)N C08789530
CC(=O)Oc1ccc(cc1)N2C(=O)[C@@H]3[C@@H]([NH2+][C@@]4([C@@H]3C2=O)c5ccccc5NC4=O)Cc6ccc(c(c6)O)O C08789966
Cc1ccc2c(c1C)NC(=O)[C@@]23[C@H]4[C@@H]([C@H]([NH2+]3)CC(=O)N)C(=O)N(C4=O)Cc5ccccc5 C02127490
c1ccc2c(c1)C[C@@H]([NH2+]C2)C(=O)N[C@H](Cc3c[nH]c4c3cccc4)C(=O)NCc5ccco5 C09167461
c1cc2c(cc1OCC3CCN(CC3)c4cc[nH+]cc4CCC(=O)[O-])CN(CC2)C(=[NH2+])N C13644383
CCC[C@H]1C[C@@H]([NH+](C1)C)C(=O)N[C@H]([C@H]2[C@@H]([C@@H]([C@H]([C@H](O2)SC)O)O)O)[C@@H](C)Cl C15945335
C/C(=N\Nc1[nH]nc(n1)SCC(=O)NC2CC([NH2+]C(C2)(C)C)(C)C)/c3ccc(cc3)N C20836814
CCC[C@H]1C[C@H]([NH+](C1)C)C(=O)N[C@H]([C@H]2[C@@H]([C@H]([C@@H]([C@H](O2)SC)O)O)O)[C@@H](C)Cl C22055017
CCC[C@@H]1C[C@@H]([NH+](C1)C)C(=O)N[C@@H]([C@@H]2[C@@H]([C@@H]([C@@H]([C@@H](O2)SC)O)O)O)[C@@H](C)Cl C03830580
CCC[C@@H]1C[C@H]([NH+](C1)C)C(=O)N[C@@H]([C@H]2[C@@H]([C@@H]([C@H]([C@H](O2)SC)O)O)O)[C@H](C)Cl C04245609
CCC[C@@H]1C[C@H]([NH+](C1)C)C(=O)N[C@H]([C@@H]2[C@@H]([C@@H]([C@H]([C@H](O2)SC)O)O)O)[C@H](C)Cl C08552275
CC(C)S(=O)(=O)c1ccc(cc1)[C@H](CNO)N2CC[NH2+][C@@H](C2)c3ccccc3O C39534444
Cc1ccc2c(c1)c(c[nH]2)CCNC(=O)[C@H]3CN(CC34CC[NH2+]CC4)C(=O)C5=C(NO[C@@H]5C)C C39656204
CCC[C@@H](C)C(=O)N1C[C@@H](C2(C1)CC[NH2+]CC2)C(=O)NCCc3ccc(c(c3)O)O C39661698
CCC[C@@H](C)C(=O)N1C[C@H](C2(C1)CC[NH2+]CC2)C(=O)NCCc3ccc(c(c3)O)O C39661700
c1cc(c(cc1CCNC(=O)[C@@H]2CN(CC23CC[NH2+]CC3)C(=O)c4ccc(c(c4)C(F)(F)F)F)O)O C39661750
c1cc(c(cc1CCNC(=O)[C@H]2CN(CC23CC[NH2+]CC3)C(=O)c4ccc(c(c4)F)C(F)(F)F)O)O C39661753
c1cc(c(cc1CCNC(=O)[C@@H]2CN(CC23CC[NH2+]CC3)C(=O)c4cc(cc(c4)F)C(F)(F)F)O)O C39661754
c1ccc2c(c1)c(cs2)C(=O)N3C[C@@H](C4(C3)CC[NH2+]CC4)C(=O)NCCc5ccc(c(c5)O)O C39661866
c1ccc2c(c1)c(cs2)C(=O)N3C[C@H](C4(C3)CC[NH2+]CC4)C(=O)NCCc5ccc(c(c5)O)O C39661867
Cc1ccccc1CC(=O)N2C[C@H](C3(C2)CC[NH2+]CC3)C(=O)NCCc4ccc(c(c4)O)O C39661907
c1cc(c(cc1CCNC(=O)[C@@H]2CN(CC23CC[NH2+]CC3)C(=O)c4c(ccc(c4F)Cl)F)O)O C39661918
CCC[C@@H]1C[C@@H]([NH+](C1)C)C(=O)N[C@@H]([C@@H]2[C@@H]([C@H]([C@@H]([C@H](O2)SC)O)O)O)[C@@H](C)Cl C39936967
CCC[C@@H]1C[C@@H]([NH+](C1)C)C(=O)N[C@@H]([C@@H]2[C@@H]([C@@H]([C@H]([C@H](O2)SC)O)O)O)[C@H](C)Cl C39945941
c1ccc(cc1)C[C@@H](c2ccccc2)NC(=O)c3coc(n3)[C@H](Cc4ccc(cc4)O)[NH3+] C43217356
c1cc2c(cc1F)CC[C@H](O2)[C@H](C[NH2+]C[C@@H]([C@@H]3C[C@@H](c4cc(ccc4O3)F)O)O)O C44020801
CCC[C@H]1C[C@H]([NH+](C1)C)C(=O)N[C@@H]([C@@H]2[C@@H]([C@@H]([C@@H]([C@H](O2)SC)O)O)O)[C@@H](C)Cl C44136120
CCC[C@H]1C[C@H]([NH+](C1)C)C(=O)N[C@H]([C@@H]2[C@@H]([C@@H]([C@@H]([C@H](O2)SC)O)O)O)[C@@H](C)Cl C44136123
CCC[C@@H]1C[C@H]([NH+](C1)C)C(=O)N[C@@H]([C@H]2[C@@H]([C@H]([C@H]([C@H](O2)SC)O)O)O)[C@H](C)Cl C44607958
CCC[C@H]1C[C@H]([NH+](C1)C)C(=O)N[C@H]([C@H]2[C@H]([C@H]([C@@H]([C@@H](O2)SC)O)O)O)[C@@H](C)Cl C45076884
CCC[C@H]1C[C@H]([NH+](C1)C)C(=O)N[C@H]([C@H]2[C@H]([C@H]([C@@H]([C@@H](O2)SC)O)O)O)[C@H](C)Cl C45076885
Cc1cnc(c(=O)n1CC(=O)NCc2ccc([nH+]c2C)N)NC[C@H](C)c3ccccc3 C13493128
COc1cc(cc(c1O)Cl)[C@H]2NC(=[NH+]c3n2c4cc5c(cc4n3)OCCCO5)N C12507032
Cc1ccc(c(c1CC(=O)NCc2ccc([nH+]c2C)N)O)NCS(=O)(=O)c3ccccc3 C28570197
c1cc(cc(c1)O)C[NH+](CC(=O)NC(=O)NCc2cccs2)C3CCC(CC3)O C60343230
c1ccc(cc1)[C@@H](C(=O)NC(=O)N)S[C@@H]2NN=C(N2C3CC3)C4=c5ccccc5=[NH+]C4 C39938498
c1ccc(cc1)[C@H](C(=O)NC(=O)N)S[C@H]2NN=C(N2C3CC3)C4=c5ccccc5=[NH+]C4 C39938501
c1ccc(cc1)N[C@@H]2N[C@@H]([C@@H](S2)NC(=O)[C@@H]3C=c4cc(ccc4=[NH+]3)Cl)C(=O)N C63686320
c1ccc(cc1)NC(=O)C[C@@H]2N[C@@H](ON2)C(=O)NCCC3=c4cc(ccc4=[NH+]C3)Cl C63782402
c1ccc(cc1)NC(=O)C[C@@H]2N[C@H](ON2)C(=O)NCCC3=c4cc(ccc4=[NH+]C3)Cl C63782406
c1ccc(cc1)CNC(=O)C[C@H]2N[C@@H](ON2)C(=O)NCCC3=c4cc(ccc4=[NH+]C3)Cl C63785266
C[C@@]12CC[C@H]([C@@]([C@H]1Cc3c(nc(s3)NC(=O)c4c(cccc4F)F)[C@H]2CC(=O)NCC#C)(C)CO)O C04222411
c1ccc2c(c1)NC(=O)[C@@H](S2)CC(=O)Nc3ccccc3NC(=O)C[C@H]4C(=O)Nc5ccccc5S4 C06142205
CCOC(=O)C1=C(N(C2=C([C@@H]1c3ccccc3)C(=O)CCC2)c4ccc(cc4)S(=O)(=O)N)N C01065091
CCOC(=O)C1=C(N(C2=C([C@H]1c3ccc(cc3)F)C(=O)CC(C2)(C)C)c4ccc(cc4)S(=O)(=O)N)N C01065093
COc1ccc(cc1[C@H]2Nc3cc(c(cc3S(=O)(=O)N2)S(=O)(=O)N)C(F)(F)F)Br C03225898
CC(C)[C@H](C(=O)NC(=O)N)OC(=O)c1c2c(sc1NC(=O)C3CCCCC3)CCC2 C10933175
C[C@@H](C(=O)NCC(=O)Nc1ccc(c(c1F)F)F)Sc2nnc(n2N)c3cccs3 C11592335
Cc1ccc(cc1C)N2C(=O)[C@](NC2=O)(C(F)(F)F)NS(=O)(=O)c3ccc(cc3)N C12462216
Cc1ccc(c(c1)Br)OCC(=O)NC(=S)NNC(=O)c2ccc(cc2)O C12570986
CCc1ccc(cc1)N2C(=O)[C@H]3[C@H]([NH2+][C@@]([C@@H]3C2=O)(Cc4c[nH]c5c4cccc5)C(=O)[O-])c6ccccc6O C09510413
c1cc(ccc1NC(=O)CCCN2C(=O)/C(=C/c3cc(ccc3O)Cl)/SC2=S)S(=O)(=O)N C15040150
CCOc1cc(ccc1O)[C@@H]2[C@H]([C@](NC(=O)N2)(C(F)(F)F)O)C(=O)c3ccc(cc3)OC C13116488
c1cc(ccc1/C=N/Nc2nnc(n2N)SCC(=O)c3ccc(cc3)Br)O C20528368
Cc1cc(cc(c1)N2C(=O)[C@@H]3[C@H]([NH2+][C@@]([C@@H]3C2=O)(Cc4c[nH]c5c4cccc5)C(=O)[O-])c6ccccc6O)C C20547402
CCc1ccc(cc1)N2C(=O)[C@@H]3[C@H]([NH2+][C@@]([C@@H]3C2=O)(Cc4c[nH]c5c4cccc5)C(=O)[O-])c6ccccc6O C20547441
c1ccc(c(c1)NC(=O)CSc2nnc(n2N)N/N=C/c3cccs3)Br C21317750
C[C@@H]1CCc2c(sc3c2c(=O)[nH]c(n3)CCC(=O)NCCc4ccc(cc4)S(=O)(=O)N)C1 C21882453
[H]/N=C\1/[C@H](SC(=S)N1Nc2nc(nc(n2)N[C@@H](C(Cl)(Cl)Cl)O)C)CCl C26949972
Cc1cc(cc(c1O)C)[C@H]2[C@H]3[C@@H](C(=O)N(C3=O)C4CCCCC4)[C@@]([NH2+]2)(Cc5c[nH]c6c5cccc6)C(=O)[O-] C33674498
CCc1ccc(cc1)N2C(=O)[C@H]3[C@H]([NH2+][C@@]([C@@H]3C2=O)(Cc4ccc(cc4)O)C(=O)[O-])c5cc(c(c(c5)C)O)C C33771985
CC1(C2=CC[C@H]3[C@@]4(C[C@H]([C@H]([C@]4(CC(=O)[C@]3([C@@H]2C=C(C1=O)O)C)C)[C@](C)(C(=O)/C=C/C(C)(C)O)O)O)C)C C14806458
[H]/N=C\1/[C@@H](SC(=S)N1Nc2nc(nc(n2)N[C@@H](C(Cl)(Cl)Cl)O)C)CCl C35047251
CC(C)(C)NC(=O)[C@@H](c1c(cc(cc1O)O)O)N(Cc2ccco2)C(=O)c3ccccc3 C36502368
c1cc(oc1)CN([C@@H](c2c(cc(cc2O)O)O)C(=O)NC3CCCCC3)C(=O)CCl C36503306
CC1(C2=CC[C@H]3[C@]4(C[C@@H]([C@@H]([C@]4(CC(=O)[C@@]3([C@@H]2C=C(C1=O)O)C)C)[C@@](C)(C(=O)/C=C/C(C)(C)O)O)O)C)C C36532564
CC1(C2=CC[C@H]3[C@]4(C[C@H]([C@H]([C@]4(CC(=O)[C@@]3([C@@H]2C=C(C1=O)O)C)C)[C@@](C)(C(=O)/C=C/C(C)(C)O)O)O)C)C C36532570
C/C(=C\C(=O)C[C@@](C)([C@H]1[C@@H](C[C@@]2([C@@]1(CC(=O)[C@@]3([C@@H]2CC=C4[C@@H]3C=C(C(=O)C4(C)C)O)C)C)C)O)O)/CO C38653382
c1ccc(cc1)C2(CCN(CC2)C(=O)[C@H]3CC=CC[C@@H]3C(=O)N[C@@H](Cc4c[nH]c5c4cccc5)C(=O)N)C#N C38729678
c1ccc(cc1)C2(CCN(CC2)C(=O)[C@H]3CC=CC[C@H]3C(=O)N[C@@H](Cc4c[nH]c5c4cccc5)C(=O)N)C#N C38729682
CN1[C@H]2NN[C@@H](N2c3ccsc3C1=O)CCCC(=O)NCCc4c[nH]c5c4cccc5 C39370979
c1ccc2c(c1)nc(n2CCOc3ccc(cc3)Cl)S[C@@H]4[C@H]([C@@H]([C@@H]([C@@H](O4)CO)O)O)O C39915990
c1ccc2c(c1)nc(n2CCOc3ccc(cc3)Cl)S[C@H]4[C@H]([C@@H]([C@@H]([C@@H](O4)CO)O)O)O C39915991
CCN1[C@@H](NN[C@@H]1SCc2[nH]c(=O)c3ccccc3n2)[C@@H](C)NC(=O)c4ccccc4F C39969476
CCN1[C@@H](NN[C@@H]1SCc2[nH]c(=O)c3ccccc3n2)[C@@H](C)NC(=O)c4ccccc4 C39969641
CCN1[C@H](NN[C@@H]1SCc2[nH]c(=O)c3ccccc3n2)[C@@H](C)NC(=O)c4ccccc4 C39969642
C[C@@H]1C[C@H]2[C@@H]3CCC4=Cc5c(cnn5C6=CC=CN[C@@H]6Cl)C[C@@]4([C@@H]3[C@@H](C[C@@]2([C@]1(C(=O)CO)O)C)O)C C40822344
Cc1ccccc1N2C(=O)[C@H]3[C@@H]([NH2+][C@@]([C@@H]3C2=O)(Cc4c[nH]c5c4cccc5)C(=O)[O-])c6cc(c(c(c6)C)O)C C43221482
C[C@]12CC[C@H]([C@@]([C@H]1Cc3c(nc(s3)NC(=O)C(C)(C)C)[C@H]2CC(=O)NCc4cccnc4)(C)CO)O C43553461
C[C@]12CC[C@H]([C@@]([C@H]1Cc3c(nc(s3)NC(=O)c4c(cccc4F)F)[C@H]2CC(=O)NCC#C)(C)CO)O C43553475
C[C@]12CC[C@H]([C@@]([C@H]1Cc3c(nc(s3)NC(=O)C4CCC4)[C@H]2CC(=O)NCc5ccco5)(C)CO)O C43553527
CC(=O)NCCNC(=O)C[C@@H]1c2c(sc(n2)c3ccccc3)C[C@H]4[C@@]1(CC[C@H]([C@@]4(C)CO)O)C C43553645
CCc1ccc2c(c1)[C@@]3([C@H]4[C@@H]([C@@H](N3)Cc5ccc(c(c5)O)O)C(=O)N(C4=O)Cc6ccc(cc6)F)C(=O)N2 C16020000
CCc1ccc2c(c1)[C@]3([C@H]4[C@@H]([C@H](N3)Cc5ccc(c(c5)O)O)C(=O)N(C4=O)Cc6ccc(cc6)F)C(=O)N2 C16020005
CC(=O)[C@@]1(CC[C@H]2[C@@]1(CC[C@@H]3[C@H]2CCC4=CC(=CC[C@@]34C)NOCC(=O)N[C@@H]5CCCCNC5=O)C)O C01836856
C[C@H]1CC(N2c3c1cc(cc3[C@@]4(C2=O)c5c([nH]c(=S)[nH]5)OC(=C4C#N)N)OC(=O)c6ccccc6)(C)C C02440891
C/C(=N\Nc1[nH]nc(n1)SCC(=O)N[C@@H]2CCCc3c2cccc3)/c4ccccc4O C59830701
c1c(cc(c(c1Br)O)Br)/C=N/Nc2[nH]nc(n2)SCCCO C59880584
c1c(cc(c(c1/C=N/Nc2[nH]nc(n2)SCCCO)O)Br)Br C59880705
CC1=C([C@@H](S[C@@H]1c2ccccc2)NC(=O)CSc3nc([nH]n3)N)C(=O)N4CCCCC4 C39938514
CC1=C([C@H](S[C@@H]1c2ccccc2)NC(=O)CSc3nc([nH]n3)N)C(=O)N4CCCCC4 C39938515
CCn1c(=O)c(c([nH]c1=S)O)[C@H]2c3cc(c(cc3CC[NH2+]2)OC)OC C03984831
C[C@H]1C[NH2+][C@@H](CN1C(=O)c2ccc3c(c2NCCO)C(=O)c4ccccc4C3=O)C C04819760
C[NH+]1CCc2c(sc3c2C(=O)N[C@@H](N3)c4ccc(cc4O)O)C1 C04905840
C[NH+]1CCc2c(sc3c2C(=N[C@@H](N3)c4ccc(c(c4)O)O)O)C1 C04981632
c1ccc2c(c1)nc(c([n+]2[O-])N)C(=[NH2+])N/N=C/c3ccc(cc3)Cl C05605042
c1csc2c1C[NH+](CC2)CC(=O)c3c(n(c(=O)[nH]c3=O)C4CC4)N C10342025
CC(C)(C)C(=O)NCC(=O)N1CCC2(CC1)c3c(nc[nH]3)CC[NH2+]2 C08743816
CC1CC[NH+](CC1)CN2c3ccccc3[C@@](C2=O)([C@@H]4C(=O)N=C(S4)N)O C17878914
c1c(c(cc2c1OCCO2)Br)NC(=O)C[NH+]3CCC(CC3)C(=O)N C22057909
C/[NH+]=C\1/N([C@@](CS1)(c2ccc(c(c2)S(=O)(=O)N)Cl)O)C C01842644
c1ccc2c(c1)nc3n2[C@@H]([NH+]=C(N3)N)c4ccc(cc4)n5cncn5 C28511620
Cc1cc(cc(c1)C(=O)N[C@H](C)C(=O)N2CCC3(CC2)c4c([nH+]c[nH]4)CCN3)C C24986896
c1c2c(cc(c1NC(=O)[C@H]3C[C@H](C[NH2+]3)O)Br)[nH]c(=O)[nH]2 C37034052
c1cc(c(cc1[N+](=O)[O-])Br)NC(=O)[C@@H]2C[C@H](C[NH2+]2)O C37040288
CN(CC(=O)N)S(=O)(=O)c1c(cc(cc1Cl)C#CC[NH3+])Cl C37581511
Cc1c(c(n([nH+]1)CCO)N)[C@]2(c3cc(cc(c3NC2=O)Cl)Cl)O C06051752
CS(=O)(=O)c1ccc(cc1)S(=O)(=O)N[C@@H]2CCCC[C@H]2[NH3+] C38050478
c1ccc(cc1)[C@H](C(=O)NC(=O)N)N2CCN(CC2)c3cccc[nH+]3 C38234107
Cn1c2c(=O)[nH]c(=O)n(c2nc1NNC3=c4ccccc4=[NH+]C3=O)C C06622385
COc1cc(ccc1O)[C@@H]2[C@@H]3C(=c4ccccc4=[NH+]C3=O)OC(=C2C#N)N C38752281
Cn1c(n[nH]c1=S)[C@@H]2[C@@H](c3c(cc(nc3O2)c4ccccc4)c5ccccc5)[NH3+] C39290053
CS[P@@]1(=O)N[NH+]2C[C@@H]3C=C(C(=C[C@@H]3C[C@@H]2CO1)O)c4ccccc4O C39468473
C[C@@H](C(=O)NC)NC(=O)[C@@H]1CN(CC12CC[NH2+]CC2)C(=O)c3ccccc3Cl C39683783
C[C@@H](C(=O)NC)NC(=O)[C@H]1CN(CC12CC[NH2+]CC2)C(=O)[C@@H]3CCC=CC3 C39683988
c1ccc2=[NH+]C(=O)[C@@H]3[C@@H](C(=C(OC3=c2c1)N)C#N)c4ccc(cc4)O C39919340
c1ccc(c(c1)[C@@H]2[C@H]3C(=c4ccccc4=[NH+]C3=O)OC(=C2C#N)N)O C39921242
CC[NH2+][C@H]1C[C@@H](S(=O)(=O)[C@@H]2[C@@H]1C=C(S2)S(=O)(=O)N)C C40456537
CC[NH2+][C@H]1C[C@@H](S(=O)(=O)[C@@H]2[C@H]1C=C(S2)S(=O)(=O)N)C C40456542
CC[NH2+][C@H]1C[C@@H](S(=O)(=O)[C@H]2[C@H]1C=C(S2)S(=O)(=O)N)C C40456545
CCn1c2c(cncc2OC3CC[NH2+]CC3)nc1c4c(non4)N C40953834
Cc1c(c(n[nH]1)C)[C@@H](C)NC(=O)[C@H]2CN(CC23CC[NH2+]CC3)C(=O)[C@@H]4CCC=CC4 C44714175
C1CCCC(CC1)(C[NH3+])NS(=O)(=O)C2CCS(=O)(=O)CC2 C50350780
c1c(cnc(c1S(=O)(=O)N[C@@H]2CC[NH+]3[C@@H]2CCC3)N)Br C50672994
C[C@H](C(=O)Nc1c(c2c(s1)CCC2)C(=O)N)[NH+]3CCC[C@@H](C3)O C52635863
C[C@H]1CCC[C@@H]([C@@H]1C)[NH2+][C@H](C)C(=O)c2c(n(c(=O)n(c2=O)C)C)N C58786795
Cc1cc(cc(c1)C(=O)N[C@@H](C)C(=O)N2CCC3(CC2)c4c([nH]c[nH+]4)CCN3)C C20572771
c1cc(c(cc1[N+](=O)[O-])C(=O)N[C@H]2CCC[C@@H]2[NH3+])Br C63171911
Cc1c(cc(cc1Cl)S(=O)(=O)N[C@H]2CCC[C@@H]2[NH3+])[N+](=O)[O-] C63174733
CS(=O)(=O)c1ccc(c(c1)S(=O)(=O)C)N[C@@H]2CCC[C@H]2[NH3+] C63176528
C[C@H]1[C@H]2[C@@H](N(C(=[NH+][C@@H]2N(C(=O)N1)C)O)C)c3ccc(c(c3)OC)O C00518986
CC[NH+]1CCC2=c3ccccc3=[NH+][C@@H]2[C@@H]1c4c([nH]c(=O)[nH]c4=O)[O-] C63383992
Cc1cccc(c1)N2[C@H](N=C([C@@H](C2=O)[C@@H]3[C@@H]4C(=c5ccccc5=[NH+]4)CCN3)O)O C63581974
Cn1c(=O)c(c([nH]c1=S)[O-])[C@H]2[C@H]3C(=c4ccccc4=[NH+]3)CC[NH2+]2 C64380663
CCc1[nH]c(c([nH+]1)C)[C@@H]2CC(=O)NC3=C2[C@@H]4N=C(C=C(N4N3)C)C C65369868
C1CCC(C1)N2C[C@H]3C[NH2+]C[C@]3(C2)C(=O)N4CCC(CC4)C(=O)N C65387903
c1ccc2c(c1)c(nc(n2)CC[NH3+])N3CCN(CC3)c4cc(=O)[nH]nc4 C65425640
CN([C@H]1CCCc2c1cccc2)C(=O)C[NH+]3C[C@@H](C[C@@H]3C(=O)N)O C67128979
C[C@H]1CCN(c2ccccc2S1)C(=O)C[NH+]3C[C@@H](C[C@@H]3C(=O)N)O C67129335
C[C@@H](CNC(=O)C1CCC2(CC1)C(=O)NC(=O)N2)[NH+]3CCc4ccccc4C3 C67267233
C1C[NH+](C[C@@H]1CNC(=O)C2CCC3(CC2)C(=O)NC(=O)N3)C4CC4 C67268590
CCc1cc(=O)oc2c1c(cc(c2)C)O[C@H]3[C@@H]([C@H]([C@@H]([C@H](O3)CO)O)O)O C04073614
c1cc2c(cc1N)OCCOCCOc3cc(ccc3OCCO2)N C04126519
c1cc2c(cc1N)OCCOc3cc(ccc3OCCOCCO2)N C04253340
c1cc2c(cc(=O)oc2cc1O[C@@H]3[C@H]([C@@H]([C@@H]([C@@H](O3)CO)O)O)O)C(F)(F)F C04521884
c1cc(c(c(c1)Cl)Cl)[C@@H]2c3c(=O)[nH]c(=O)[nH]c3OC(=C2C#N)N C04551066
CC1(C(=[N+]([C@]\2(N1O)CCCCC/C2=N\NC(=S)N)[O-])c3ccco3)C C05059285
c1c(c(cc2c1OCO2)Cl)[C@@H]3[C@H]4[C@@H](NC(=O)NC4=O)OC(=C3C#N)N C05749109
c1c(c(cc2c1OCO2)Cl)[C@H]3[C@H]4[C@@H](NC(=O)NC4=O)OC(=C3C#N)N C05749113
c1ccc(cc1)n2c(=S)sc(n2)SCc3nc(nc(n3)N)N C07111500
c1ccc2c(c1)CC[C@]23C(=O)N(C(=O)N3)CC(=O)Nc4c(ccs4)C(=O)N C08262793
Cc1ccc(cc1C)O[C@@H]2C=C(C[C@H]([C@H]2O)O)C(=O)N[C@H]3CCCNC3=O C03840245
Cc1cc2c(cc1C)n(c-3nc(=O)[nH]c(=O)c3n2)C/C=N\NC(=S)N C08580591
C[C@]1([C@@]([C@@]([C@@]([C@](O1)(C)Oc2ccccc2[N+](=O)[O-])(C)O)(C)O)(C)O)CO C09970429
c1ccc(cc1)c2coc3cc(ccc3c2=O)O[C@@H]4[C@H]([C@H]([C@@H]([C@@H](O4)CO)O)O)O C11666991
Cc1cc(=O)oc2c1ccc(c2)O[C@]3([C@]([C@]([C@@]([C@H](O3)CO)(C)O)(C)O)(C)O)C C12358924
CC(=O)C1=C([C@]2([C@H](Cc3cc4cccc(c4c(c3C2=O)O)O)[C@@H](C1=O)OC)O)O C04262792
CNc1nc2c(s1)c3c(c(=O)[nH]2)[C@H](C(=C(O3)N)C#N)c4ccncc4 C15084563
c1cc2c(cc(=O)oc2cc1O[C@H]3[C@@H]([C@@H]([C@H]([C@H](O3)CO)O)O)O)C(F)(F)F C15206297
c1ccc(cc1)[C@@H]2C3([C@@H](NC(=O)N2)c4ccccc4)C(=NC(=NC3=O)O)O C17028594
c1c/c(=N/S(=O)(=O)c2ccc(nc2)NN)/[nH]cc1Br C20373627
Cn1c2c(c(=O)[nH]c1=O)[C@@H](NC(=O)N2)c3cc(c(c(c3)Br)O)OC C20738807
CC(=O)[C@@H]1[C@H](NC(=O)N[C@]1(C(F)(F)F)O)c2cc(ccc2O)[N+](=O)[O-] C12377534
c1cc2c(cc(=O)oc2cc1O[C@H]3[C@@H]([C@H]([C@H]([C@H](O3)CO)O)O)O)C(F)(F)F C25758475
c1ccc2c(c1)CC[C@H]2Nc3c4c(ncn3)n(cn4)[C@H]5[C@H]([C@@H]([C@H](O5)CO)O)O C25995238
c1cc(cc(c1)OCC(=O)N)[C@@H]2[C@@H]3CSCC=C3C(=C(C2(C#N)C#N)N)C#N C27297677
C[C@@H]1CCc2c(sc3c2c(=O)n(cn3)Cc4nc(nc(n4)N)N)C1 C31627590
CC(=O)[C@H]1[C@@H](NC(=O)N[C@@]1(C(F)(F)F)O)c2cc(ccc2O)[N+](=O)[O-] C36056790
Cc1c(ccc2c1oc(=O)c3c2cccc3)O[C@H]4[C@@H]([C@H]([C@@H]([C@H](O4)CO)O)O)O C06733708
c1nc(c2c(n1)n(cn2)[C@H]3[C@@H]([C@@H]([C@H](O3)CO)O)O)NC4CCCCC4 C04217017
Cc1ccc(c(c1)N2CC[NH2+][C@@H](C2)c3ccccc3O)NS(=O)(=O)[O-] C39480864
CCOc1cc2c(c(nc(c2c(n1)N)N)N3CCC[C@@H](C3)C(=O)[O-])C#N C40162317
c1c(cnc(c1S(=O)(=O)N2CCC[C@H](C2)CO)NN)Br C41070125
C[C@H](C(=O)c1ccc2c(c1)NC(=O)CO2)Sc3[nH]c(=O)cc(n3)N C41630491
c1ccc2c(c1)OC[C@@H](O2)C(=O)Nc3c(c4c(s3)CCC4)C(=O)NC(=O)N C44452669
c1ccc2c(c1)CC[C@@H]2Nc3c4c(ncn3)n(cn4)[C@H]5[C@@H]([C@H]([C@H](O5)CO)O)O C44963187
[H]/N=C\1/N(C(=O)/C(=C/c2cccc(c2)O)/S1)c3ccc(cc3)S(=O)(=O)N C15053808
Cc1c(c([nH]n1)C(=O)NNC(=O)NC[C@@H]2CCCO2)Br C49161589
Cc1c(c([nH]n1)C(=O)NNC(=O)NC[C@H]2CCCO2)Br C49161596
c1ccc2c(c1)[C@]3([C@H]4[C@@H]([C@@H](N3)CC(=O)N)C(=O)N(C4=O)C5CCCC5)C(=O)N2 C20611139
c1cc2c(cc1C#N)nc([nH]2)[C@H]([C@H](c3[nH]c4ccc(cc4n3)C#N)O)O C13469899
COC(=O)Cc1c2c([nH]n1)OC(=C([C@@]23c4ccccc4NC3=O)C#N)N C05162482
CC(C)(C)N1C(=O)[C@@H]2[C@H](N[C@@]3([C@@H]2C1=O)c4ccccc4NC3=O)CC(=O)N C20566399
Cc1nc(cs1)c2cc([nH]c2)C(=O)N[C@H](C)c3ccc4c(c3)[nH]c(=O)[nH]4 C53851490
CC1(C(=O)/C(=C\NNC(=S)N)/c2c(ccc3c2oc(=O)cc3)O1)C C13151918
c1cc(ccc1[C@H]2Nc3cc(c(cc3S(=O)(=O)N2)S(=O)(=O)N)Cl)F C53899066
Cc1ccc(o1)[C@H]2Nc3cc(c(cc3S(=O)(=O)N2)S(=O)(=O)N)Cl C42652085
c1cc2c(cc1NS(=O)(=O)c3ccc4c(c3)[nH]c(=O)[nH]4)[nH]c(=O)o2 C62088847
c1ccc2c(c1)C[C@@H](CN2S(=O)(=O)c3cccc(c3)S(=O)(=O)N)C(=O)N C65565339
Cc1c([nH]c2c1cc(cc2)CNC(=O)NNC(=O)[C@@H]3CCS(=O)(=O)C3)C C65696089
C[C@]1(C(=O)N(C(=O)N1)CCC(=O)NC(=O)N)c2ccc(s2)Cl C66262939
C[C@@H]1CCc2c(sc(c2C(=O)N)NC(=O)C[NH+]3CCOCC3)C1 C06727010
CCOc1ccccc1n2c(=O)c(c(nc2O)O)[C@H]3c4ccccc4CC[NH2+]3 C08914562
C1CCC(CC1)N2[C@@H]3CC[C@@H](C[C@H]3N=N2)[NH2+]C4(CCCC4)C(=O)N C15768958
COc1cc(ccc1O)[C@H]2[C@H]3CCCC[C@]3(CC[NH+]2CC(=O)N)O C16042915
c1ccc2c(c1)CC[NH2+][C@@H]2c3c(nc(n(c3=O)c4ccc(cc4)Cl)O)O C09312921
CC1CC[NH+](CC1)CN2c3ccccc3[C@](C2=O)([C@H]4C(=O)N=C(S4)N)O C09935089
C[C@H]1CCCC[NH+]1CN2c3ccccc3[C@@](C2=O)([C@H]4C(=O)N=C(S4)N)O C17878965
COc1ccc(cc1)/N=c/2\[nH]c(nc(n2)N)C[NH+]3CCc4ccccc4C3 C01294096
CC1(Cc2c(c([nH+]c3c2c(c(s3)C(=O)NN)N)N4CCOCC4)CN1C)C C20264237
Cc1nnc(n1N)SCC(=O)NC2CC([NH2+]C(C2)(C)C)(C)C C20842667
C[C@H](C(=O)NC(=O)NC12CC3CC(C1)CC(C3)C2)[NH+]4CCC(CC4)C(=O)N C23259083
Cc1c(c(=O)[nH]c(=O)[nH]1)CCC(=O)NC2CC([NH2+]C(C2)(C)C)(C)C C25063364
C[C@@H]1CCCC[C@]12C(=O)N(C(=O)N2)CC(=O)NC3CC([NH2+]C(C3)(C)C)(C)C C29787280
C[C@H]1[C@H]([NH2+][C@H]([C@@H](C1=O)C)c2cccc(c2O)OC)c3cccc(c3O)OC C36047546
CC(C)[C@@H](C(=O)Nc1cc2c(cc1Br)[nH]c(=O)[nH]2)[NH3+] C37034028
CC(C)[C@H](C(=O)Nc1cc2c(cc1Br)[nH]c(=O)[nH]2)[NH3+] C37034029
c1cc(c(cc1Br)[N+](=O)[O-])NC(=O)[C@@H]2C[C@@H](C[NH2+]2)O C37042130
C[NH+]1CCc2c(sc(c2C(=O)N)NC(=O)c3ccc(o3)[N+](=O)[O-])C1 C04087213
C[C@@H]1[C@H]([NH2+][C@@H]([C@@H](C1=O)C)c2cccc(c2O)OC)c3cccc(c3O)OC C04180560
c1ccc(cc1)c2cc(=O)nc\3n2NC(=[NH2+])/C3=N/Nc4ccc(cc4)[N+](=O)[O-] C03848943
c1cc2=[NH+]C(=O)C(=c2cc1[N+](=O)[O-])NNC(=O)c3c4c([nH]n3)CCC4 C04750465
c1ccc(cc1)N2[C@@H](C(=CN2)[C@@H]3N=NC(=S)N3c4ccccc4)[NH3+] C39290026
Cc1ccc2cc(c(nc2c1)N3CCC(CC3)O)C[NH2+][C@H]4CCCCNC4=O C39353580
CCOC(=O)C1=C(OC2=c3ccccc3=[NH+]C(=O)[C@@H]2[C@@H]1c4ccc(c(c4)O)O)N C39767158
COc1ccc(cc1)C2=NN([C@@](C2)(C(F)(F)F)O)C3=NNC(=Cc4n3cnn4)[NH3+] C15226910
c1ccc2=[NH+][C@@H]3C(=c2c1)N=NC(=N3)SCC(=O)Nc4c(non4)N C39964672
Cc1cc2cc3c(c(sc3[nH+]c2cc1C)C(=O)Nc4c[nH]c(=O)[nH]c4=O)N C39980776
CC1(CC(CC([NH2+]1)(C)C)Nc2c(c(ncn2)N3CCc4ccccc4C3)N)C C40760732
C1CCC(CC1)N2C(=O)/C(=C/N[C@@H]3CCCC[C@@H]3[NH3+])/C(=O)NC2=S C20326475
c1cc(c(cc1[N+](=O)[O-])Cl)S(=O)(=O)NC2CCC(CC2)[NH3+] C51693445
c1cc(c(cc1/C=C\2/N(N(C(=O)S2)CC[NH3+])O)[N+](=O)[O-])Cl C03356023
c1ccc2c(c1)nc3n2[C@@H](NC(=[NH2+])N3)c4cc5c(cc4[N+](=O)[O-])OCCO5 C48356216
c1cc(ccc1C2=Nn3c(nc(=[NH2+])nc3SC2)N)Br C05513466
c1ccc(c(c1)C(=O)NCC(=O)N2CCC3(CC2)c4c([nH]c[nH+]4)CCN3)F C20573142
c1cc(c(cc1[C@H]2NC(=[NH+]c3n2c4cc5c(cc4n3)OCCCO5)N)[N+](=O)[O-])Cl C12549543
c1ccc2=[NH+]C(=O)CC(=c2c1)C(=O)N[C@@H]3[C@H](C4=C(S3)CCCC4)C(=O)N C39936869
Cc1c(sc2c1c(=O)nc([nH]2)CCC(=O)NC3CC([NH2+]C(C3)(C)C)(C)C)C C63267417
CC(=O)N[C@H]1Nc2ccc(cc2S1)NC(=O)[C@H]3C=c4ccccc4=[NH+]3 C63600813
c1ccc2=[NH+][C@@H]3[C@H](NCCC3=c2c1)[C@@H]4[C@@H](N[C@@H](N(C4=O)c5ccccc5F)S)O C63641779
C[C@@H]1C(=c2ccccc2=[NH+]1)C(=O)[C@@H](C)Sc3nc(cc(n3)N)N C39996956
C[C@H]1C(=c2cc(ccc2=[NH+]1)CNC(=O)[C@@H]3CCCN(C3)C(=O)N)C C64006708
CCn1c(=O)c(c([nH]c1=S)[O-])[C@@H]2[C@H]3C(=c4ccccc4=[NH+]3)CC[NH2+]2 C64349183
CCC(=O)N[C@H]1Nc2cc(ccc2S1)NC(=O)[C@H]3C=c4ccccc4=[NH+]3 C64502420
CC1=c2cc(ccc2=[NH+][C@H]1c3ccc(cc3)F)CNC(=O)[C@H]4CCCN(C4)C(=O)N C64609832
CCCc1c[nH+]c(nc1N2CCN(CC2)c3cc(=O)[nH]c(n3)N)C C65373633
c1cc(ccc1C2=NN=C[C@H]2CNC(=O)[C@H]3C=C4C[NH2+]CCCN4N3)F C65499906
CN([C@@H]1CCCc2c1cccc2)C(=O)C[NH+]3C[C@@H](C[C@@H]3C(=O)N)O C67128977
C[C@@H](C(=O)NC(=O)N)[NH+]1CCC(CC1)[C@@H](c2ccc(cc2)Cl)O C67401377
C[C@@H](C(=O)NC(=O)N)[NH+]1CCC(CC1)[C@H](c2ccc(cc2)Cl)O C67401379
c1cc(ccc1[C@H](C2CC[NH+](CC2)CC(=O)NC(=O)N)O)Cl C67401403
c1ccc2c(c1)CC[C@H]2Nc3c4c(ncn3)n(cn4)[C@H]5[C@@H]([C@@H]([C@H](O5)CO)O)O C03780890
Cc1c(ccc2c1oc(=O)c3c2CCCC3)O[C@H]4[C@@H]([C@H]([C@@H]([C@H](O4)CO)O)O)O C04073807
c1ccc(c(c1)[C@@H]2c3c(=O)[nH]c(=O)[nH]c3OC(=C2C#N)N)I C03087704
CC(C)(C)NC(=O)N[C@H]1[C@@H](N(C(=O)N1C)C)NC(=O)NC(C)(C)C C04762545
c1cc(cc(c1)I)[C@@H]2c3c(=O)[nH]c(=O)[nH]c3OC(=C2C#N)N C04770216
CNC(=O)NC(=O)CSc1nnc(n1N)c2ccccc2Br C04786928
c1ccc(c(c1)C(=O)NN/C=C/2\C(=O)NC(=O)N(C2=O)c3ccccc3Cl)O C02261897
Cc1nnc(n1N)SCC(=O)NC(=O)NC23CC4CC(C2)CC(C4)C3 C05993065
C[C@@]12c3c(cc(c(c3O[C@@](O1)(c4c(cc(c(c4O)O)OC)C2=O)C)O)OC)CO C01493823
Cc1ccc2c(c1)[C@](C(=O)N2)(c3c(nn(c3N)c4ccc(cc4)[N+](=O)[O-])C)O C06848297
Cc1c(c(n(n1)c2cccc(c2)[N+](=O)[O-])N)[C@]3(c4cc(ccc4NC3=O)F)O C06934805
C[C@@]1([C@H]([C@@H](O[C@@H]1n2cnc3c2nc(nc3NC4CCCC4)Cl)CO)O)O C08586469
COc1cccc(c1O)[C@H]2NC(=Nc3n2c4cc5c(cc4n3)OCCCO5)N C09156262
C[C@]1([C@]([C@@]([C@@]([C@@](O1)(C)Oc2ccc(cc2)[N+](=O)[O-])(C)O)(C)O)(C)O)CO C09915750
C[C@]1([C@]([C@@]([C@@]([C@](O1)(C)Oc2ccc(cc2Cl)[N+](=O)[O-])(C)O)(C)O)(C)O)CO C09915891
C[C@@]1([C@]([C@@]([C@@]([C@](O1)(C)Oc2ccc(cc2Cl)[N+](=O)[O-])(C)O)(C)O)(C)O)CO C09915892
C[C@]1([C@@]([C@@]([C@@]([C@](O1)(C)Oc2cccc(c2)[N+](=O)[O-])(C)O)(C)O)(C)O)CO C09970449
c1c(c(=O)[nH]c(=O)[nH]1)NC(=O)CSc2[nH]c(=O)c3c4c(sc3n2)CCCC4 C12494076
c1nc(c2c(n1)n(cn2)[C@H]3[C@H]([C@@H]([C@H](O3)CO)O)O)NC4CCCCC4 C12652657
CCOc1cccc(c1O)[C@@H]2NC(=Nc3n2c4cc5c(cc4n3)OCCCO5)N C09156658
c1ccc2c(c1)[C@](C(=O)N2)([C@@H]3CCC[C@@H](C3=O)[C@]4(c5ccccc5NC4=O)O)O C17046513
CC(=O)[C@@H]1[C@@H](NC(=O)N[C@]1(C(F)(F)F)O)c2cc(ccc2O)[N+](=O)[O-] C12377536
CC[C@H](C)N1c2c(c3c(c(nc(c3c(n2)N)N)N4C[C@H](O[C@H](C4)C)C)C#N)CC1=O C12531267
C[C@@H]1CC(=O)c2c(cc(c(c2C(=O)c3cccc(c3C=O)O)O)O)[C@H]1O C31166937
CC(=O)[C@@H]1[C@@H](NC(=O)N[C@@]1(C(F)(F)F)O)c2cc(ccc2O)[N+](=O)[O-] C34633921
c1cc(c(cc1[N+](=O)[O-])c2c3cc(c(cc3oc-4cc(=O)c(cc24)O)O)O)O C35349219
C[C@@H](C(=O)NC(=O)N)N1C(=O)C(NC1=O)(c2ccccc2)c3ccccc3 C03410941
C[C@@H]1[C@@H](CC[C@@H](OC(=O)[C@H]([C@@H](CC[C@@H](OC1=O)C[C@@H](C)O)O)C)C[C@@H](C)O)O C36375418
c1ccc(cc1)[C@H]2NN(C(=O)N2N)Cc3n[nH]c(=S)n3c4ccccc4 C39940653
Cc\1ccc[nH]/c1=N\S(=O)(=O)c2cc(cnc2NN)Br C41069881
[truncated: 1,397,426 more chars]
