# Supplementary material for: PyRMD Studio: A Unified Suite for Next-Generation, AI-Powered Virtual Screening
Source: J Chem Inf Model. 2026 May 19;66(11):6197–203. doi: 10.1021/acs.jcim.6c00648 (PMC13250901; doi:10.1021/acs.jcim.6c00648)
Supplement: Supplementary file 4 [file ci6c00648_si_004.xlsx]

## Sheet: DUD-E datasheet
			DUD-E Targets
Sl.No	Target Name	Code Name	ChEMBL ID	Uniprot ID	Organism	DUD-E Decoy filename	Chembl filename
1	Adenosine A2a receptor (GPCR)	AA2AR	CHEMBL251	P29274	Homo sapiens	aa2ar_decoys.ism	aa2ar_chembl.csv
2	Tyrosine-protein kinase ABL (Kinase)	ABL1	CHEMBL1862	P00519	Homo sapiens	abl1_decoys.ism	abl1_chembl.csv
3	Angiotensin-converting enzyme (Protease)	ACE	CHEMBL1808	P12821	Homo sapiens	ace_decoys.ism	ace_chembl.csv
4	Acetylcholinesterase (Other Enzymes)	ACES	CHEMBL220	P22303	Homo sapiens	aces_decoys.ism	aces_chembl.csv
6	ADAM17 (Protease)	ADA17	CHEMBL3706	P78536	Homo sapiens	ada17_decoys.ism	ada17_chembl.csv
7	Beta-1 adrenergic receptor (GPCR)	ADRB1	CHEMBL213	P08588	Homo sapiens	adrb1_decoys.ism	adrb1_chembl.csv
8	Beta-2 adrenergic receptor (GPCR)	ADRB2	CHEMBL210	P07550	Homo sapiens	adrb2_decoys.ism	adrb2_chembl.csv
9	Serine/threonine-protein kinase AKT (Kinase)	AKT1	CHEMBL4282	P31749	Homo sapiens	akt1_decoys.ism	akt1_chembl.csv
10	Serine/threonine-protein kinase AKT2 (Kinase)	AKT2	CHEMBL2431	P31751	Homo sapiens	akt2_decoys.ism	akt2_chembl.csv
11	Aldose reductase (Other Enzymes)	ALDR	CHEMBL1900	P15121	Homo sapiens	aldr_decoys.ism	aldr_chembl.csv
12	Beta-lactamase (Other Enzymes)	AMPC	CHEMBL2026	P00811	Homo sapiens	ampc_decoys.ism	ampc_chembl.csv
13	Androgen Receptor (Nuclear Receptor)	ANDR	CHEMBL1871	P10275	Homo sapiens	andr_decoys.ism	andr_chembl.csv
14	Monoamine oxidase B (Other Enzymes)	AOFB	CHEMBL2039	P27338	Homo sapiens	a0fb_decoys.ism	aofb_chembl.csv
15	Beta-secretase 1 (Protease)	BACE1	CHEMBL4822	P56817	Homo sapiens	bace1_decoys.ism	bace1_chembl.csv
16	Serine/threonine-protein kinase B-raf (Kinase)	BRAF	CHEMBL5145	P15056	Homo sapiens	braf_decoys.ism	braf_chembl.csv
17	Carbonic anhydrase II (Other Enzymes)	CAH2	CHEMBL205	P00918	Homo sapiens	cah2_decoys.ism	cah2_chembl.csv
18	Caspase-3 (Protease)	CASP3	CHEMBL2334	P42574	Homo sapiens	casp3_decoys.ism	casp3_chembl.csv
19	Cyclin-dependent kinase 2 (Kinase)	CDK2	CHEMBL301	P24941	Homo sapiens	cdk2_decoys.ism	cdk2_chembl.csv
21	Cytochrome P450 2C9 (Cytochrome P450)	CP2C9	CHEMBL3397	P11712	Homo sapiens	cp2c9_decoys.ism	cp2c0_chembl.csv
22	Cytochrome P450 3A4 (Cytochrome P450)	CP3A4	CHEMBL340	P08684	Homo sapiens	cp3a4_decoys.ism	cp3a4_chembl.csv
23	Macrophage colony stimulating factor receptor (Kinase)	CSF1R	CHEMBL1844	P07333	Homo sapiens	csf1r_decoys.ism	csf1r_chembl.csv
24	C-X-C chemokine receptor type 4 (GPCR)	CXCR4	CHEMBL2107	P61073	Homo sapiens	cxcr4_decoys.ism	cxcr4_chembl.csv
26	11-beta-hydroxysteroid dehydrogenase 1	DHI1	CHEMBL4235	P28845	Homo sapiens	dhi1_decoys.ism	dhi1_chembl.csv
27	Dipeptidyl peptidase IV (Protease)	DPP4	CHEMBL284	P27487	Homo sapiens	dpp4_decoys.ism	dpp4_chembl.csv
28	Dopamine D3 receptor (GPCR)	DRD3	CHEMBL234	P35462	Homo sapiens	drd3_decoys.ism	drd3_chembl.csv
29	Dihydrofolate reductase (Other Enzymes)	DYR	CHEMBL202	P00374	Homo sapiens	dyr_decoys.ism	dyr_chembl.csv
30	Epidermal growth factor receptor erbB1 (Kinase)	EGFR	CHEMBL203	P00533	Homo sapiens	egfr_decoys.ism	egfr_chembl.csv
31	Estrogen receptor alpha (Nuclear Receptor)	ESR1	CHEMBL206	P03372	Homo sapiens	esr1_decoys.ism	esr1_chembl.csv
32	Estrogen receptor beta (Nuclear Receptor)	ESR2	CHEMBL242	Q92731	Homo sapiens	esr2_decoys.ism	esr2_chembl.csv
33	Coagulation factor X (Protease)	FA10	CHEMBL244	P00742	Homo sapiens	fa10_decoys.ism	fa10_chembl.ism
34	Coagulation factor VII (Protease)	FA7	CHEMBL3991	P08709	Homo sapiens	fa7_decoys.ism	fa7_chembl.ism
35	Fatty acid binding protein adipocyte (Miscellaneous)	FABP4	CHEMBL2083	P15090	Homo sapiens	fabp4_decoys.ism	fabp4_chembl.ism
36	Focal adhesion kinase 1 (Kinase)	FAK1	CHEMBL2695	Q05397	Homo sapiens	fak1_decoys.ism	fak1_chembl.csv
37	Fibroblast growth factor receptor 1	FGFR1	CHEMBL3650	P11362	Homo sapiens	fgfr1_decoys.ism	fgfr1_chembl.csv
38	FK506-binding protein 1A (Other Enzymes)	FKB1A	CHEMBL1902	P62942	Homo sapiens	fkb1a_decoys.ism	fkb1a_chembl
40	Farnesyl diphosphate synthase (Other Enzymes)	FPPS	CHEMBL1782	P14324	Homo sapiens	fpps_decoys.ism	fpps_chembl.csv
41	Glucocorticoid receptor	GCR	CHEMBL2034	P04150	Homo sapiens	gcr_decoys.ism	gcr_chembl.csv
42	Beta-glucocerebrosidase (Other Enzymes)	GLCM	CHEMBL2179	P04062	Homo sapiens	glcm_decoys.ism	glcm_chembl.csv
45	Histone deacetylase 2 (Other Enzymes)	HDAC2	CHEMBL1937	Q92769	Homo sapiens	hdac2_decoys.ism	hdac2_chembl.csv
46	Histone deacetylase 8 (Other Enzymes)	HDAC8	CHEMBL3192	Q9BY41	Homo sapiens	hdac8_decoys.ism	hdac8_chembl.csv
47	Human immunodeficiency virus type 1 integrase (Other Enzymes)	HIVINT	CHEMBL3471	Q7ZJM1	Homo sapiens	hivint_decoys.ism	hivint_chembl.csv
48	Human immunodeficiency virus type 1 protease (Protease)	HIVPR	CHEMBL243	Q72874	Homo sapiens	hivpr_decoys.ism	hivpr_chembl.csv
49	Human immunodeficiency virus type 1 reverse transcriptase (Other Enzymes)	HIVRT	CHEMBL247	Q72547	Homo sapiens	hivrt_decoys.ism	hivrt_chembl.csv
51	Heat shock protein HSP 90-alpha (Miscellaneous)	HS90A	CHEMBL3880	P07900	Homo sapiens	hs90a_decoys.ism	hs90a_chembl.csv
53	Insulin-like growth factor I receptor (Kinase)	IGF1R	CHEMBL1957	P08069	Homo sapiens	igf1r_decoys.ism	igf1r_chembl.csv
54	Enoyl-[acyl-carrier-protein] reductase (Other Enzymes)	INHA	CHEMBL1849	P9WGR1	Mycobacterium tuberculosis	inha_decoys.ism
56	Tyrosine-protein kinase JAK2 (Kinase)	JAK2	CHEMBL2971	O60674	Homo sapiens	jak2_decoys.ism	jak2_chembl.csv
57	Kinesin-like protein 1 (Miscellaneous)	KIF11	CHEMBL4581	P52732	Homo sapiens	kif11_decoys.ism	kif11_chembl.csv
58	Stem cell growth factor receptor (Kinase)	KIT	CHEMBL1936	P10721	Homo sapiens	kit_decoys.ism	kit_chembl.csv
60	Protein kinase C beta (Kinase)	KPCB	CHEMBL3045	P05771	Homo sapiens	kpcb_decoys.ism	kpcb_chembl.csv
61	Tyrosine-protein kinase LCK (Kinase)	LCK	CHEMBL258	P06239	Homo sapiens	lck_decoys.ism	lck_chembl.csv
62	Leukotriene A4 hydrolase (Protease)	LKHA4	CHEMBL4618	P09960	Homo sapiens	lkha4_decoys.ism	lkha4_chembl.csv
63	MAP kinase-activated protein kinase 2 (Kinase)	MAPK2	CHEMBL2208	P49137	Homo sapiens	mapk2_decoys.ism	mapk2_chembl.csv
65	Hepatocyte growth factor receptor (Kinase)	MET	CHEMBL3717	P08581	Homo sapiens	met_decoys.ism	met_chembl.csv
66	MAP kinase ERK2 (Kinase)	MK01	CHEMBL4040	P28482	Homo sapiens	mk01_decoys.ism	mk01_chembl.csv
67	c-Jun N-terminal kinase 3 (Kinase)	MK10	CHEMBL2637	P53779	Homo sapiens	mk10_decoys.ism	mk10_chembl.csv
68	MAP kinase p38 alpha (Kinase)	MK14	CHEMBL260	Q16539	Homo sapiens	mk14_decoys.ism	mk14_chembl.csv
69	Matrix metalloproteinase 13 (Protease)	MMP13	CHEMBL280	P45452	Homo sapiens	mmp13_decoys.ism	mmp13_chembl.csv
70	Dual specificity mitogen-activated protein kinase kinase 1 (Kinase)	MP2K1	CHEMBL3587	Q02750	Homo sapiens	mp2k1_decoys.ism	mp2k1_chembl.csv
71	Nitric-oxide synthase, brain (Other Enzymes)	NOS1	CHEMBL3568	P29475	Homo sapiens	nos1_decoys.ism	nos1_chembl.csv
72	Neuraminidase (Other Enzymes)	NRAM	CHEMBL2051	P03468	Influenza A virus (A/Puerto Rico/8/1934(H1N1))	nram_decoys.ism
73	PA2GA — Phospholipase A2 group IIA (Other Enzymes)	PA2GA	CHEMBL3474	P14555	Homo sapiens	pa2ga_decoys.ism	pa2ga_cehmbl.csv
74	Poly [ADP-ribose] polymerase-1 (Other Enzymes)	PARP1	CHEMBL3105	P09874	Homo sapiens	parp1_decoys.ism	parp1_chembl.csv
75	PDE5A — Phosphodiesterase 5A (Other Enzymes)	PDE5A	CHEMBL1827	O76074	Homo sapiens	pde5a_decoys.ism	pde5a_chembl.csv
76	Cyclooxygenase-1 (Other Enzymes)	PGH1	CHEMBL221	P23219	Homo sapiens	pgh1_decoys.ism	pgh1_chembl.csv
77	Cyclooxygenase-2 (Other Enzymes)	PGH2	CHEMBL230	P35354	Homo sapiens	pgh2_decoys.ism	pgh2_chembl.csv
78	Serine/threonine-protein kinase PLK1 (Kinase)	PLK1	CHEMBL3024	P53350	Homo sapiens	plk1_decoys.ism	plk1_chembl.csv
80	Peroxisome proliferator-activated receptor alpha (Nuclear Receptor)	PPARA	CHEMBL239	Q07869	Homo sapiens	ppara_decoys.ism	ppara_chembl.csv
81	Peroxisome proliferator-activated receptor delta (Nuclear Receptor)	PPARD	CHEMBL3979	Q03181	Homo sapiens	ppard_decoys.ism	ppard_chembl.csv
82	Peroxisome proliferator-activated receptor gamma (Nuclear Receptor)	PPARG	CHEMBL235	P37231	Homo sapiens	pparg_decoys.ism	pparg_chembl.csv
84	Protein-tyrosine phosphatase 1B (Other Enzymes)	PTN1	CHEMBL335	P18031	Homo sapiens	ptn1_decoys.ism	ptn1_chembl.csv
87	Dihydroorotate dehydrogenase (Other Enzymes)	PYRD	CHEMBL1966	Q02127	Homo sapiens	pyrd_decoys.ism	pyrd_chembl.csv
88	Renin (Protease)	RENI	CHEMBL286	P00797	Homo sapiens	reni_decoys.ism	reni_chembl.csv
89	Rho-associated protein kinase 1 (Kinase)	ROCK1	CHEMBL3231	Q13464	Homo sapiens	rock1_decoys.ism	rock1_chembl.csv
92	Tyrosine-protein kinase SRC (Kinase)	SRC	CHEMBL267	P12931	Homo sapiens	src_decoys.ism	src_chembl.csv
93	TGF-beta receptor type I (Kinase)	TGFR1	CHEMBL4439	P36897	Homo sapiens	tgfr1_decoys.ism	tgfr1_chembl.csv
94	Thyroid hormone receptor beta-1 (Nuclear Receptor)	THB	CHEMBL1947	P10828	Homo sapiens	thb_decoys.ism	thb_chembl.csv
95	Thrombin (Protease)	THRB	CHEMBL204	P00734	Homo sapiens	thrb_decoys.ism	thrb_chembl.csv
96	Trypsin I (Protease)	TRY1	CHEMBL209	P07477	Homo sapiens	try1_decoys.ism	try1_chembl.csv
98	Thymidylate synthase (Other Enzymes)	TYSY	CHEMBL1952	P04818	Homo sapiens	tysy_decoys.ism	tysy_chembl.csv
99	Urokinase-type plasminogen activator (Protease)	UROK	CHEMBL3286	P00749	Homo sapiens	urok_decoys.ism	urok_chembl.csv
100	Vascular endothelial growth factor receptor 2 (Kinase)	VGFR2	CHEMBL279	P35968	Homo sapiens	vgfr2_decoys.ism	vgfr2_chembl.csv
101	Serine/threonine-protein kinase WEE1 (Kinase)	WEE1	CHEMBL5491	P30291	Homo sapiens	wee1_decoys.ism	wee1_chembl.csv
102	Inhibitor of apoptosis protein 3 (Miscellaneous)	XIAP	CHEMBL4198	P98170	Homo sapiens	xiap_decoys.ism	xiap_chembl.csv
103
104
105
106
107
108
109
110

## Sheet: MUV dataheet
			MUV Targets
Target Name	Code Name	MUV ID	ChEMBL ID	Uniprot ID	Organism	MUV Decoy filename	ChEMBL filename
Dopamine D1 receptor	D1REC	858	CHEMBL2056	P21728	Homo sapiens	d1rec_decoys.dat	d1rec_chembl.csv
Estrogen receptor alpha	ERA1	713	CHEMBL206	P03372	Homo sapiens	era1_decoys.dat	era1_chembl.csv
ER-a-coact. bind. pot.	ERA2	737	CHEMBL206	P03372	Homo sapiens	era2_decoys.dat	era2_chembl.csv
Estrogen receptor beta	ERB1	733	CHEMBL242	Q92731	Homo sapiens	erb1_decoys.dat	erb1_chembl.csv
Focal adhesion kinase 1	FAK	810	CHEMBL2695	Q05397	Homo sapiens	fak_decoys.dat	fak_chembl.csv
Coagulation factor XI	FX1A	846	CHEMBL2820	P03951	Homo sapiens	fx1a_decoys.dat	fx1a_chembl.csv
Coagulation factor XII	FX2A	852	CHEMBL2821	P00748	Homo sapiens	fx2a_decoys.dat	fx2a_chembl.csv
Human immunodeficiency virus type 1 reverse transcriptase	HIVRT	652	CHEMBL247	Q72547	Homo sapiens	hivrt_decoys.dat	hivrt_chembl.csv
Heat shock protein HSP 90-alpha	HSP90	712	CHEMBL3880	P07900	Homo sapiens	hsp90_decoys.dat	hsp90_chembl.csv
Muscarinic acetylcholine receptor M1	M1REC	859	CHEMBL216	P11229	Homo sapiens	m1rec_decoys.dat	m1rec_chembl.csv
cAMP-dependent protein kinase alpha-catalytic subunit	PKA	548	CHEMBL4101	P17612	Homo sapiens	pka_decoys.dat	pka_chembl.csv
Rho-associated protein kinase 2	ROCK2	644	CHEMBL2973	O75116	Homo sapiens	rock2_decoys.dat	rock2_chembl.csv
Sphingosine 1-phosphate receptor Edg-1	S1P1	466	CHEMBL4333	P21453	Homo sapiens	s1p1_decoys.dat	s1p1_chembl.csv
