# Supplementary material for: PyRMD Studio: A Unified Suite for Next-Generation, AI-Powered Virtual Screening
Source: J Chem Inf Model. 2026 May 19;66(11):6197–203. doi: 10.1021/acs.jcim.6c00648 (PMC13250901; doi:10.1021/acs.jcim.6c00648)
Supplement: Supplementary file 5 [file ci6c00648_si_005.xlsx]

## Sheet: results_benchmark_decoys_DUDE
Target	chembl_file	activity_threshold	inactivity_threshold	inhibition_threshold	epsilon_cutoff_actives	epsilon_cutoff_inactives	Training Actives	Training Inactives	Initial Number of Decoys	Number of Decoys	TPR	TPR CI	FPR	FPR CI	Precision	Precision CI	F Score	F Score CI	ROC AUC	ROC AUC CI	PRC AUC	PRC AUC CI	BEDROC	BEDROC CI	actives_file	use_inactives	fp_type	explicit_hydrogens	iterations	nbits	chirality	redundancy	features	use_decoys	decoys_file	sample_number	n_splits	n_repeats	beta	alpha
AA2AR	aa2ar_chembl.csv	1001	39999	11	0.98	0.98	3296	1017	31550	28855	0.882179	0.0129242	0.0009544	0.000478533	0.956206	0.0196832	0.917066	0.00939541	0.962037	0.00387051	0.90352	0.00958812	0.960847	0.00398465			mhfp	TRUE	3	2048	FALSE	TRUE	TRUE	TRUE	aa2ar_decoys.ism	100000000	5	3	1	0.2
ABL1	abl1_chembl.csv	1001	39999	11	0.98	0.98	1815	811	10750	10256	0.777594	0.0153693	0.000153578	7.19e-05	0.994476	0.00253418	0.872465	0.00903493	0.949094	0.00362131	0.828022	0.0123637	0.946617	0.00381169			mhfp	TRUE	3	2048	FALSE	TRUE	TRUE	TRUE	abl1_decoys.ism	100000000	5	3	1	0.2
ACE	ace_chembl.csv	1001	39999	11	0.98	0.84	347	154	16900	15984	0.867371	0.0291922	8.33e-05	4.06e-05	0.978365	0.0107306	0.918795	0.018511	0.963414	0.00844582	0.882215	0.0236064	0.962025	0.00870392			mhfp	TRUE	3	2048	FALSE	TRUE	TRUE	TRUE	ace_decoys.ism	100000000	5	3	1	0.2
ACES	aces_chembl.csv	1001	39999	11	0.95	0.84	1923	1239	26250	24262	0.759928	0.0167208	0.00099824	0.000641671	0.92935	0.0384363	0.834271	0.016913	0.901459	0.00872836	0.788973	0.0144741	0.899026	0.0088473			mhfp	TRUE	3	2048	FALSE	TRUE	TRUE	TRUE	aces_decoys.ism	100000000	5	3	1	0.2
ADA17	ada17_chembl.csv	1001	39999	11	0.98	0.7	1491	497	35900	33663	0.929123	0.010116	6.91e-05	2.45e-05	0.991689	0.00290106	0.959288	0.00536186	0.990846	0.00212957	0.956848	0.00546234	0.990448	0.00218149			mhfp	TRUE	3	2048	FALSE	TRUE	TRUE	TRUE	ada17_decoys.ism	100000000	5	3	1	0.2
ADRB1	adrb1_chembl.csv	1001	39999	11	0.98	0.84	868	209	15850	15115	0.922426	0.00885632	0.000672961	0.000154515	0.940772	0.0126296	0.931248	0.00620991	0.982419	0.00340231	0.930023	0.00822889	0.981538	0.00350806			mhfp	TRUE	3	2048	FALSE	TRUE	TRUE	TRUE	adrb1_decoys.ism	100000000	5	3	1	0.2
ADRB2	adrb2_chembl.csv	1001	39999	11	0.98	0.95	1178	270	15000	14255	0.876906	0.0173846	0.000941133	0.000450829	0.941584	0.0238465	0.907012	0.0111987	0.95416	0.00600084	0.88624	0.0146728	0.95235	0.00620573			mhfp	TRUE	3	2048	FALSE	TRUE	TRUE	TRUE	adrb2_decoys.ism	100000000	5	3	1	0.2
AKT1	akt1_chembl.csv	1001	39999	11	0.98	0.95	2225	1032	16450	14729	0.884644	0.00822344	0.000191939	5.22e-05	0.992789	0.00192934	0.935535	0.00454201	0.970187	0.00417356	0.907542	0.00764269	0.968866	0.00431218			mhfp	TRUE	3	2048	FALSE	TRUE	TRUE	TRUE	akt1_decoys.ism	100000000	5	3	1	0.2
AKT2	akt2_chembl.csv	1001	39999	11	0.98	0.84	748	598	6900	6440	0.896594	0.0158695	9.15e-05	6.22e-05	0.99561	0.00296869	0.943265	0.0086706	0.970231	0.00422392	0.925673	0.00986221	0.969198	0.00436987			mhfp	TRUE	3	2048	FALSE	TRUE	TRUE	TRUE	akt2_decoys.ism	100000000	5	3	1	0.2
ALDR	aldr_chembl.csv	1001	39999	11	0.98	0.95	465	114	9000	8684	0.855197	0.0194738	0.000987723	0.00103698	0.92157	0.0603336	0.882974	0.0348042	0.96461	0.00634056	0.86206	0.0186237	0.962747	0.00665254			mhfp	TRUE	3	2048	FALSE	TRUE	TRUE	TRUE	aldr_decoys.ism	100000000	5	3	1	0.2
AMPC	ampc_chembl.csv	1001	39999	11	0.84	0.7	1697	3506	2850	2796	0.652133	0.0154425	0.103015	0.00410795	0.381033	0.00775203	0.480687	0.00737426	0.890387	0.00309311	0.505769	0.00948406	0.884084	0.00323232			mhfp	TRUE	3	2048	FALSE	TRUE	TRUE	TRUE	ampc_decoys.ism	100000000	5	3	1	0.2
ANDR	andr_chembl.csv	1001	39999	11	0.95	0.95	1462	118	14350	13952	0.828316	0.0186228	0.00259504	0.00171439	0.888143	0.0647503	0.852294	0.0305522	0.955149	0.00473473	0.853447	0.0140127	0.953106	0.00490532			mhfp	TRUE	3	2048	FALSE	TRUE	TRUE	TRUE	andr_decoys.ism	100000000	5	3	1	0.2
AOFB	aofb_chembl.csv	1001	39999	11	0.95	0.98	1239	705	6900	6754	0.671797	0.0283576	0.000618806	0.000188277	0.975625	0.00649928	0.794433	0.018693	0.936498	0.00610757	0.750161	0.022537	0.932839	0.00643887			mhfp	TRUE	3	2048	FALSE	TRUE	TRUE	TRUE	aofb_decoys.ism	100000000	5	3	1	0.2
BACE1	bace1_chembl.csv	1001	39999	11	0.95	0.7	4993	769	18100	16499	0.912809	0.00817	0.00114495	9.1e-05	0.979528	0.00154073	0.944929	0.00430409	0.972518	0.00250627	0.938709	0.00554741	0.971622	0.0025759			mhfp	TRUE	3	2048	FALSE	TRUE	TRUE	TRUE	bace1_decoys.ism	100000000	5	3	1	0.2
BRAF	braf_chembl.csv	1001	39999	11	0.98	0.95	3663	609	9950	9548	0.934299	0.00474132	0.000330928	8.71e-05	0.995351	0.00122369	0.963839	0.00258135	0.984393	0.00155802	0.962294	0.00278799	0.983813	0.00159396			mhfp	TRUE	3	2048	FALSE	TRUE	TRUE	TRUE	braf_decoys.ism	100000000	5	3	1	0.2
CAH2	cah2_chembl.csv	1001	39999	11	0.84	0.84	4823	555	31172	29028	0.391596	0.0225707	7.78e-05	5.05e-05	0.994488	0.00325843	0.560668	0.0229276	0.818312	0.00510115	0.486061	0.0213646	0.811414	0.00534916			mhfp	TRUE	3	2048	FALSE	TRUE	TRUE	TRUE	cah2_decoys.ism	100000000	5	3	1	0.2
CASP3	casp3_chembl.csv	1001	39999	11	0.98	0.84	853	584	10700	10178	0.918347	0.0164894	0.00143113	0.000665192	0.91926	0.0326587	0.916938	0.0119308	0.957666	0.0100501	0.922422	0.0150036	0.956642	0.0102711			mhfp	TRUE	3	2048	FALSE	TRUE	TRUE	TRUE	casp3_decoys.ism	100000000	5	3	1	0.2
CDK2	cdk2_chembl.csv	1001	39999	11	0.95	0.98	1330	822	27850	26422	0.689975	0.0124632	0.000160483	0.000102186	0.977984	0.0134436	0.808756	0.00923183	0.91395	0.00754481	0.712852	0.0129349	0.910171	0.00780153			mhfp	TRUE	3	2048	FALSE	TRUE	TRUE	TRUE	cdk2_decoys.ism	100000000	5	3	1	0.2
CP2C9	cp2c9_chembl.csv	1001	39999	11	0.95	0.98	731	1199	7450	7288	0.293694	0.024407	0.00100963	0.000972403	0.88507	0.0664269	0.435556	0.0259998	0.770174	0.0131253	0.342125	0.0214722	0.763021	0.0133229			mhfp	TRUE	3	2048	FALSE	TRUE	TRUE	TRUE	cp2c9_decoys.ism	100000000	5	3	1	0.2
CP3A4	cp3a4_chembl.csv	1001	39999	11	0.84	0.84	1578	1936	11800	11467	0.432398	0.0187869	0.00236204	0.000655471	0.835005	0.0371518	0.568211	0.0186232	0.783069	0.00930025	0.498611	0.0203113	0.776965	0.00953835			mhfp	TRUE	3	2048	FALSE	TRUE	TRUE	TRUE	cp3a4_decoys.ism	100000000	5	3	1	0.2
CSF1R	csf1r_chembl.csv	1001	39999	11	0.98	0.98	1253	411	12150	11582	0.810032	0.025238	0.000194329	0.000274192	0.990171	0.0131698	0.890046	0.0138347	0.949553	0.00637966	0.842419	0.0215337	0.947513	0.00661587			mhfp	TRUE	3	2048	FALSE	TRUE	TRUE	TRUE	csf1r_decoys.ism	100000000	5	3	1	0.2
CXCR4	cxcr4_chembl.csv	1001	39999	11	0.98	0.95	507	72	3406	3271	0.867857	0.0265188	0.000710213	0.000369642	0.975232	0.0123448	0.917359	0.0132635	0.970826	0.00634766	0.926046	0.0129177	0.969937	0.00647879			mhfp	TRUE	3	2048	FALSE	TRUE	TRUE	TRUE	cxcr4_decoys.ism	100000000	5	3	1	0.2
DHI1	dhi1_chembl.csv	1001	39999	11	0.84	0.95	2563	159	19350	18916	0.670964	0.0254899	0.000232216	0.000252818	0.98869	0.0113009	0.798146	0.0158462	0.911123	0.00562271	0.732472	0.0189763	0.907146	0.0058034			mhfp	TRUE	3	2048	FALSE	TRUE	TRUE	TRUE	dhi1_decoys.ism	100000000	5	3	1	0.2
DPP4	dpp4_chembl.csv	1001	39999	11	0.98	0.95	3070	703	40950	38137	0.932465	0.00679115	0.00114601	0.000531112	0.931841	0.0286466	0.93135	0.0144624	0.977691	0.001892	0.938906	0.00749403	0.976877	0.00194605			mhfp	TRUE	3	2048	FALSE	TRUE	TRUE	TRUE	dpp4_decoys.ism	100000000	5	3	1	0.2
DRD3	drd3_chembl.csv	1001	39999	11	0.95	0.95	3668	164	34050	31724	0.791173	0.0225726	2.94e-05	1.68e-05	0.998414	0.000906309	0.882242	0.0140979	0.964809	0.00273313	0.850422	0.0158159	0.963064	0.00284578			mhfp	TRUE	3	2048	FALSE	TRUE	TRUE	TRUE	drd3_decoys.ism	100000000	5	3	1	0.2
DYR	dyr_chembl.csv	1001	39999	11	0.98	0.98	581	142	17200	14789	0.799867	0.046175	0.000634373	0.000676956	0.93107	0.0586439	0.852311	0.0290831	0.975985	0.00695056	0.835063	0.0341516	0.974601	0.00721963			mhfp	TRUE	3	2048	FALSE	TRUE	TRUE	TRUE	dyr_decoys.ism	100000000	5	3	1	0.2
EGFR	egfr_chembl.csv	1001	39999	11	0.98	0.95	4718	1747	35050	32739	0.853259	0.00753495	0.000689063	8.32e-05	0.972534	0.00311136	0.90892	0.00380948	0.962603	0.00244992	0.882152	0.00635193	0.961148	0.00250812			mhfp	TRUE	3	2048	FALSE	TRUE	TRUE	TRUE	egfr_decoys.ism	100000000	5	3	1	0.2
ESR1	esr1_chembl.csv	1001	39999	11	0.98	0.95	1735	450	20685	18855	0.910663	0.00833636	0.000390604	8.89e-05	0.977161	0.00507786	0.94268	0.00559751	0.977194	0.00239268	0.925484	0.00729766	0.976331	0.00242947			mhfp	TRUE	3	2048	FALSE	TRUE	TRUE	TRUE	esr1_decoys.ism	100000000	5	3	1	0.2
ESR2	esr2_chembl.csv	1001	39999	11	0.95	0.98	1449	425	20199	18587	0.860577	0.0125479	0.000328478	0.00012476	0.976365	0.00843126	0.91456	0.00672621	0.947869	0.00557099	0.875974	0.0113712	0.946159	0.00567819			mhfp	TRUE	3	2048	FALSE	TRUE	TRUE	TRUE	esr2_decoys.ism	100000000	5	3	1	0.2
FA10	fa10_chembl.csv	1001	39999	11	0.98	0.98	3918	526	28325	23866	0.868897	0.0134072	0.000200237	0.000193712	0.993169	0.00649065	0.926669	0.00788718	0.969219	0.00374602	0.9018	0.0113859	0.967781	0.00391188			mhfp	TRUE	3	2048	FALSE	TRUE	TRUE	TRUE	fa10_decoys.ism	100000000	5	3	1	0.2
FA7	fa7_chembl.csv	1001	39999	11	0.98	0.7	322	60	6250	5487	0.871603	0.0238547	0.000206098	0.000106758	0.98077	0.0097946	0.922273	0.012792	0.996296	0.00414067	0.974774	0.00626584	0.996143	0.00425076			mhfp	TRUE	3	2048	FALSE	TRUE	TRUE	TRUE	fa7_decoys.ism	100000000	5	3	1	0.2
FABP4	fabp4_chembl.csv	1001	39999	11	0.95	0.84	139	77	2750	2659	0.73836	0.0481714	2.49e-05	5.35e-05	0.99697	0.00649935	0.845451	0.0344071	0.949361	0.012462	0.833321	0.0280995	0.94753	0.0127886			mhfp	TRUE	3	2048	FALSE	TRUE	TRUE	TRUE	fabp4_decoys.ism	100000000	5	3	1	0.2
FAK1	fak1_chembl.csv	1001	39999	11	0.98	0.84	921	229	5350	5229	0.883813	0.0125063	0.000720408	0.000481434	0.977781	0.0145166	0.928166	0.0102687	0.965436	0.0059281	0.914656	0.00977642	0.964335	0.00600103			mhfp	TRUE	3	2048	FALSE	TRUE	TRUE	TRUE	fak1_decoys.ism	100000000	5	3	1	0.2
FGFR1	fgfr1_chembl.csv	1001	39999	11	0.98	0.95	1840	932	8700	8282	0.858152	0.0110466	0.00033851	8.15e-05	0.991004	0.00218168	0.919694	0.00656316	0.956966	0.00472082	0.890863	0.00907927	0.95532	0.0048432			mhfp	TRUE	3	2048	FALSE	TRUE	TRUE	TRUE	fgfr1_decoys.ism	100000000	5	3	1	0.2
FKB1A	fkb1a_chembl.csv	1001	39999	11	0.98	0.7	361	126	5800	5724	0.885515	0.0243564	0.000150747	7.16e-05	0.986714	0.00623757	0.932841	0.0135658	0.997478	0.00232159	0.986816	0.00706919	0.997346	0.00243717			mhfp	TRUE	3	2048	FALSE	TRUE	TRUE	TRUE	fkb1a_decoys.ism	100000000	5	3	1	0.2
FPPS	fpps_chembl.csv	1001	39999	11	0.98	0.95	167	58	8850	7581	0.713963	0.0501177	0.000491696	0.000371342	0.885686	0.071815	0.783456	0.0471209	0.968724	0.00745836	0.746755	0.0513414	0.967006	0.00782182			mhfp	TRUE	3	2048	FALSE	TRUE	TRUE	TRUE	fpps_decoys.ism	100000000	5	3	1	0.2
GCR	gcr_chembl.csv	1001	39999	11	0.98	0.98	2013	70	15000	14334	0.90578	0.0139025	0.00054363	0.000624942	0.980359	0.021809	0.941198	0.0144992	0.982384	0.00260658	0.928606	0.0106714	0.981427	0.00273756			mhfp	TRUE	3	2048	FALSE	TRUE	TRUE	TRUE	gcr_decoys.ism	100000000	5	3	1	0.2
GLCM	glcm_chembl.csv	1001	39999	11	0.98	0.84	202	287	3800	3674	0.671585	0.0333336	0.000643173	0.000273611	0.922316	0.0287547	0.774849	0.0234409	0.928281	0.0109255	0.703283	0.0239671	0.924412	0.0110833			mhfp	TRUE	3	2048	FALSE	TRUE	TRUE	TRUE	glcm_decoys.ism	100000000	5	3	1	0.2
HDAC2	hdac2_chembl.csv	1001	39999	11	0.95	0.98	794	138	10300	10075	0.818661	0.0269004	0.0040254	0.00389677	0.844661	0.112959	0.81276	0.0627115	0.960738	0.00350758	0.829836	0.0167919	0.958726	0.00366359			mhfp	TRUE	3	2048	FALSE	TRUE	TRUE	TRUE	hdac2_decoys.ism	100000000	5	3	1	0.2
HDAC8	hdac8_chembl.csv	1001	39999	11	0.95	0.95	694	280	10450	10203	0.834265	0.0216492	0.000110472	5.72e-05	0.990463	0.00489894	0.905156	0.0127513	0.95756	0.00676411	0.868178	0.0176525	0.955906	0.00691009			mhfp	TRUE	3	2048	FALSE	TRUE	TRUE	TRUE	hdac8_decoys.ism	100000000	5	3	1	0.2
HIVINT	hivint_chembl.csv	1001	39999	11	0.98	0.84	320	699	6650	6476	0.808333	0.0358957	0.00112863	0.000574653	0.885254	0.0467032	0.840544	0.0242517	0.952059	0.00889465	0.809186	0.030605	0.949609	0.00934021			mhfp	TRUE	3	2048	FALSE	TRUE	TRUE	TRUE	hivint_decoys.ism	100000000	5	3	1	0.2
HIVPR	hivpr_chembl.csv	1001	39999	11	0.98	0.98	3263	412	35750	32635	0.881705	0.0177807	0.000279159	9.27e-05	0.984675	0.00485089	0.929933	0.00861823	0.973399	0.00279169	0.905974	0.0128054	0.972347	0.00291548			mhfp	TRUE	3	2048	FALSE	TRUE	TRUE	TRUE	hivpr_decoys.ism	100000000	5	3	1	0.2
HIVRT	hivrt_chembl.csv	1001	39999	11	0.98	0.98	1358	557	18891	18225	0.7892	0.0404575	0.00119615	0.000789389	0.919506	0.044824	0.843863	0.0223778	0.934448	0.00823867	0.807198	0.0316486	0.931921	0.00858145			mhfp	TRUE	3	2048	FALSE	TRUE	TRUE	TRUE	hivrt_decoys.ism	100000000	5	3	1	0.2
HS90A	hs90a_chembl.csv	1001	39999	11	0.95	0.95	895	155	4850	4706	0.856611	0.0165643	0.00292731	0.00288393	0.93235	0.0575014	0.889121	0.0288668	0.941106	0.00713764	0.881734	0.0140983	0.939464	0.00730434			mhfp	TRUE	3	2048	FALSE	TRUE	TRUE	TRUE	hs90a_decoys.ism	100000000	5	3	1	0.2
IGF1R	igf1r_chembl.csv	1001	39999	11	0.98	0.95	2207	770	9300	8574	0.935963	0.00645479	0.000366636	0.000125072	0.992379	0.00255643	0.963285	0.00252892	0.96782	0.00328369	0.947229	0.00497432	0.967128	0.00334657			mhfp	TRUE	3	2048	FALSE	TRUE	TRUE	TRUE	igf1r_decoys.ism	100000000	5	3	1	0.2
INHA	inha_chembl.csv	1001	39999	11	0.98	0.7	114	67	2300	2248	0.848221	0.0463999	0.000412745	0.000195628	0.956886	0.020003	0.896172	0.0252641	0.974146	0.0139267	0.924059	0.0214056	0.973402	0.0141043			mhfp	TRUE	3	2048	FALSE	TRUE	TRUE	TRUE	inha_decoys.ism	100000000	5	3	1	0.2
JAK2	jak2_chembl.csv	1001	39999	11	0.98	0.98	4621	591	6500	6341	0.929376	0.00677275	0.00112503	0.000564526	0.991724	0.00403006	0.959459	0.00272977	0.980849	0.00180034	0.963984	0.00291796	0.980337	0.00182929			mhfp	TRUE	3	2048	FALSE	TRUE	TRUE	TRUE	jak2_decoys.ism	100000000	5	3	1	0.2
KIF11	kif11_chembl.csv	1001	39999	11	0.84	0.95	586	86	6850	6631	0.641142	0.0274389	8.02e-05	0.000112936	0.993503	0.00911971	0.778169	0.0194578	0.912054	0.00663724	0.713957	0.0231424	0.908057	0.00687761			mhfp	TRUE	3	2048	FALSE	TRUE	TRUE	TRUE	kif11_decoys.ism	100000000	5	3	1	0.2
KIT	kit_chembl.csv	1001	39999	11	0.98	0.98	1154	560	10450	9989	0.824667	0.0138675	0.0003432	8.76e-05	0.982219	0.00434005	0.89635	0.00790915	0.95018	0.00571694	0.848622	0.0140182	0.948134	0.00585108			mhfp	TRUE	3	2048	FALSE	TRUE	TRUE	TRUE	kit_decoys.ism	100000000	5	3	1	0.2
KPCB	kpcb_chembl.csv	1001	39999	11	0.98	0.95	482	522	8700	8324	0.86865	0.0206558	9.49e-05	5.09e-05	0.990714	0.00489202	0.925218	0.0113568	0.979646	0.00593852	0.905072	0.016124	0.978472	0.00619202			mhfp	TRUE	3	2048	FALSE	TRUE	TRUE	TRUE	kpcb_decoys.ism	100000000	5	3	1	0.2
LCK	lck_chembl.csv	1001	39999	11	0.98	0.95	1365	911	27400	25317	0.721123	0.0252065	0.000295436	0.000443555	0.971885	0.0359164	0.825012	0.012702	0.931108	0.0075274	0.748558	0.0211719	0.928148	0.00776192			mhfp	TRUE	3	2048	FALSE	TRUE	TRUE	TRUE	lck_decoys.ism	100000000	5	3	1	0.2
LKHA4	lkha4_chembl.csv	1001	39999	11	0.98	0.95	392	119	9450	9199	0.857124	0.0382014	0.000318049	0.000121085	0.960052	0.0146545	0.903518	0.01912	0.966033	0.00962172	0.882098	0.0259369	0.96474	0.00989586			mhfp	TRUE	3	2048	FALSE	TRUE	TRUE	TRUE	lkha4_decoys.ism	100000000	5	3	1	0.2
MAPK2	mapk2_chembl.csv	1001	39999	11	0.98	0.95	522	800	6150	5933	0.844853	0.016612	0.000175064	0.000105696	0.988203	0.00706955	0.910608	0.0099543	0.972876	0.00260532	0.874458	0.0137464	0.971193	0.00268686			mhfp	TRUE	3	2048	FALSE	TRUE	TRUE	TRUE	mapk2_decoys.ism	100000000	5	3	1	0.2
MET	met_chembl.csv	1001	39999	11	0.98	0.95	2628	874	11250	10764	0.919585	0.00618253	0.00117015	0.000391774	0.97444	0.00837517	0.946124	0.00487612	0.967953	0.00200782	0.934611	0.00488137	0.96701	0.00207875			mhfp	TRUE	3	2048	FALSE	TRUE	TRUE	TRUE	met_decoys.ism	100000000	5	3	1	0.2
MK01	mk01_chembl.csv	1001	39999	11	0.84	0.84	2946	883	4550	4366	0.788189	0.0105233	0.00752887	0.00214912	0.932613	0.0183157	0.853922	0.00897862	0.89035	0.00497089	0.845975	0.00600036	0.888752	0.00500329			mhfp	TRUE	3	2048	FALSE	TRUE	TRUE	TRUE	mk01_decoys.ism	100000000	5	3	1	0.2
MK10	mk10_chembl.csv	1001	39999	11	0.98	0.84	641	244	6600	6489	0.844549	0.0252637	0.00153974	0.0012434	0.927719	0.0488046	0.880096	0.0202194	0.947083	0.00792456	0.865522	0.0223777	0.945177	0.00827302			mhfp	TRUE	3	2048	FALSE	TRUE	TRUE	TRUE	mk10_decoys.ism	100000000	5	3	1	0.2
MK14	mk14_chembl.csv	1001	39999	11	0.98	0.98	3173	921	35850	33733	0.839893	0.0149492	0.000471733	0.000461471	0.972861	0.0249403	0.900882	0.0149886	0.96867	0.00177452	0.87081	0.0118585	0.96732	0.00184117			mhfp	TRUE	3	2048	FALSE	TRUE	TRUE	TRUE	mk14_decoys.ism	100000000	5	3	1	0.2
MMP13	mmp13_chembl.csv	1001	39999	11	0.95	0.98	2123	91	37200	34453	0.799312	0.0334136	0.000158585	0.000227017	0.985299	0.0202929	0.881199	0.0238406	0.943872	0.00668007	0.82354	0.0285908	0.941481	0.00700115			mhfp	TRUE	3	2048	FALSE	TRUE	TRUE	TRUE	mmp13_decoys.ism	100000000	5	3	1	0.2
MP2K1	mp2k1_chembl.csv	1001	39999	11	0.98	0.98	682	638	8150	7802	0.797667	0.018969	4.2e-05	4.31e-05	0.996968	0.00314193	0.885867	0.0119505	0.915675	0.0105412	0.82022	0.0181564	0.91327	0.0107431			mhfp	TRUE	3	2048	FALSE	TRUE	TRUE	TRUE	mp2k1_decoys.ism	100000000	5	3	1	0.2
NOS1	nos1_chembl.csv	1001	39999	11	0.98	0.98	475	244	8050	7570	0.790175	0.0299244	0.00142628	0.00115149	0.896198	0.0659569	0.833632	0.0323507	0.903958	0.0127259	0.801985	0.0258633	0.901432	0.0130283			mhfp	TRUE	3	2048	FALSE	TRUE	TRUE	TRUE	nos1_decoys.ism	100000000	5	3	1	0.2
NRAM	nram_chembl.csv	1001	39999	11	0.98	0.95	189	66	6200	5833	0.855334	0.038294	0.000216663	7.57e-05	0.962759	0.0121889	0.904313	0.0228316	0.995461	0.00365302	0.957787	0.0124516	0.995204	0.00380752			mhfp	TRUE	3	2048	FALSE	TRUE	TRUE	TRUE	nram_decoys.ism	100000000	5	3	1	0.2
PA2GA	pa2ga_chembl.csv	1001	39999	11	0.98	0.7	188	100	5150	4925	0.810337	0.0512718	0.000485339	9.27e-05	0.927967	0.0114837	0.862175	0.029043	0.963648	0.0128633	0.892179	0.0218041	0.962451	0.0131126			mhfp	TRUE	3	2048	FALSE	TRUE	TRUE	TRUE	pa2ga_decoys.ism	100000000	5	3	1	0.2
PARP1	parp1_chembl.csv	1001	39999	11	0.95	0.98	2585	116	30050	28789	0.805674	0.0337656	0.000571514	0.000560213	0.967559	0.0294989	0.876316	0.0169619	0.965967	0.00295562	0.850865	0.0247508	0.964099	0.00317084			mhfp	TRUE	3	2048	FALSE	TRUE	TRUE	TRUE	parp1_decoys.ism	100000000	5	3	1	0.2
PDE5A	pde5a_chembl.csv	1001	39999	11	0.95	0.84	1244	220	27550	26250	0.888271	0.0160531	0.000451307	0.000149745	0.950035	0.0150444	0.917597	0.00967395	0.973637	0.0034002	0.903535	0.0130327	0.972467	0.00352603			mhfp	TRUE	3	2048	FALSE	TRUE	TRUE	TRUE	pde5a_decoys.ism	100000000	5	3	1	0.2
PGH1	pgh1_chembl.csv	1001	39999	11	0.95	0.98	321	1504	10800	10444	0.312516	0.0504109	0.00104236	0.000223126	0.643842	0.0446801	0.414541	0.0495564	0.709351	0.0208183	0.228089	0.0504153	0.698793	0.021483			mhfp	TRUE	3	2048	FALSE	TRUE	TRUE	TRUE	pgh1_decoys.ism	100000000	5	3	1	0.2
PGH2	pgh2_chembl.csv	1001	39999	11	0.98	0.98	1689	1156	23150	22182	0.714597	0.0441453	0.00122547	0.000212719	0.899694	0.0119677	0.793486	0.0256642	0.931437	0.00678561	0.731758	0.0382353	0.928872	0.00709175			mhfp	TRUE	3	2048	FALSE	TRUE	TRUE	TRUE	pgh2_decoys.ism	100000000	5	3	1	0.2
PLK1	plk1_chembl.csv	1001	39999	11	0.84	0.95	751	766	6800	6561	0.510455	0.0201732	0.000645392	0.000212958	0.948317	0.0151513	0.662487	0.015617	0.773683	0.016938	0.544638	0.0219474	0.768633	0.0172167			mhfp	TRUE	3	2048	FALSE	TRUE	TRUE	TRUE	plk1_decoys.ism	100000000	5	3	1	0.2
PPARA	ppara_chembl.csv	1001	39999	11	0.95	0.95	1275	182	19399	16696	0.818301	0.0250944	0.00127098	0.00125097	0.927487	0.0600321	0.863822	0.0250465	0.957995	0.00599363	0.844964	0.0201924	0.956084	0.006241			mhfp	TRUE	3	2048	FALSE	TRUE	TRUE	TRUE	ppara_decoys.ism	100000000	5	3	1	0.2
PPARD	ppard_chembl.csv	1001	39999	11	0.95	0.95	899	138	12250	10580	0.869866	0.0149541	6.28e-05	4.26e-05	0.995696	0.00289439	0.928363	0.00918805	0.975959	0.00303422	0.916104	0.0112106	0.975064	0.00315482			mhfp	TRUE	3	2048	FALSE	TRUE	TRUE	TRUE	ppard_decoys.ism	100000000	5	3	1	0.2
PPARG	pparg_chembl.csv	1001	39999	11	0.98	0.95	2177	243	25300	22296	0.879801	0.0203691	0.000617591	0.000825705	0.971209	0.0336116	0.921294	0.0156367	0.96947	0.00357017	0.901987	0.0162627	0.968304	0.00370087			mhfp	TRUE	3	2048	FALSE	TRUE	TRUE	TRUE	pparg_decoys.ism	100000000	5	3	1	0.2
PTN1	ptn1_chembl.csv	1001	39999	11	0.98	0.84	690	1125	7250	6757	0.714976	0.0351041	0.00128903	0.000651299	0.922765	0.0313592	0.802307	0.0204596	0.907621	0.0124904	0.738701	0.0310451	0.904237	0.0128308			mhfp	TRUE	3	2048	FALSE	TRUE	TRUE	TRUE	ptn1_decoys.ism	100000000	5	3	1	0.2
PYRD	pyrd_chembl.csv	1001	39999	11	0.95	0.84	507	330	6450	6157	0.8554	0.0191868	0.00161765	0.000314565	0.897385	0.0172598	0.875128	0.0108444	0.972566	0.00445816	0.885448	0.0108226	0.971037	0.00463268			mhfp	TRUE	3	2048	FALSE	TRUE	TRUE	TRUE	pyrd_decoys.ism	100000000	5	3	1	0.2
RENI	reni_chembl.csv	1001	39999	11	0.98	0.84	2354	148	6958	6499	0.936993	0.00912656	0.00113348	0.000258092	0.983587	0.00364049	0.959623	0.00439911	0.995902	0.00122545	0.985315	0.00250674	0.995739	0.00124641			mhfp	TRUE	3	2048	FALSE	TRUE	TRUE	TRUE	reni_decoys.ism	100000000	5	3	1	0.2
ROCK1	rock1_chembl.csv	1001	39999	11	0.95	0.95	1011	554	6300	6073	0.782071	0.0309279	0.00311569	0.00227302	0.908919	0.0574087	0.835001	0.0230359	0.945402	0.0062369	0.826225	0.0221495	0.942703	0.00652037			mhfp	TRUE	3	2048	FALSE	TRUE	TRUE	TRUE	rock1_decoys.ism	100000000	5	3	1	0.2
SRC	src_chembl.csv	1001	39999	11	0.95	0.84	2031	1372	34500	31511	0.771535	0.010028	0.000176181	4.21e-05	0.982472	0.0041657	0.864209	0.00675577	0.931894	0.00421082	0.791635	0.00958924	0.928967	0.00433858			mhfp	TRUE	3	2048	FALSE	TRUE	TRUE	TRUE	src_decoys.ism	100000000	5	3	1	0.2
TGFR1	tgfr1_chembl.csv	1001	39999	11	0.95	0.95	664	89	8500	8263	0.817308	0.02366	0.000346185	0.000149262	0.974511	0.0107313	0.888421	0.0153151	0.988758	0.00263089	0.89606	0.0151932	0.987894	0.00281119			mhfp	TRUE	3	2048	FALSE	TRUE	TRUE	TRUE	tgfr1_decoys.ism	100000000	5	3	1	0.2
THB	thb_chembl.csv	1001	39999	11	0.98	0.98	460	428	7450	7144	0.631884	0.018604					0.773934	0.0140976	0.832717	0.0109517	0.656514	0.0190125	0.827749	0.0111438			mhfp	TRUE	3	2048	FALSE	TRUE	TRUE	TRUE	thb_decoys.ism	100000000	5	3	1	0.2
THRB	thrb_chembl.csv	1001	39999	11	0.95	0.84	2918	1366	27004	22467	0.76044	0.023026	0.000691873	0.000282123	0.966743	0.0119185	0.850342	0.0139792	0.931513	0.00621838	0.801295	0.0187602	0.929357	0.00642978			mhfp	TRUE	3	2048	FALSE	TRUE	TRUE	TRUE	thrb_decoys.ism	100000000	5	3	1	0.2
TRY1	try1_chembl.csv	1001	39999	11	0.98	0.95	849	219	25980	20327	0.848855	0.023281	4.25e-05	2.02e-05	0.994093	0.00277645	0.91521	0.0133216	0.978097	0.0037427	0.890079	0.0171906	0.977176	0.00381565			mhfp	TRUE	3	2048	FALSE	TRUE	TRUE	TRUE	try1_decoys.ism	100000000	5	3	1	0.2
TYSY	tysy_chembl.csv	1001	39999	11	0.95	0.84	284	177	6750	6315	0.67241	0.0420295	0.000220454	0.00011322	0.966337	0.0163508	0.790309	0.0272434	0.947969	0.012298	0.766875	0.0306201	0.945602	0.0126653			mhfp	TRUE	3	2048	FALSE	TRUE	TRUE	TRUE	tysy_decoys.ism	100000000	5	3	1	0.2
UROK	urok_chembl.csv	1001	39999	11	0.98	0.84	495	305	9850	8814	0.819529	0.0256222	0.000300469	0.000104589	0.968649	0.0106033	0.88709	0.0149798	0.969746	0.00590077	0.847849	0.0212752	0.968052	0.00613028			mhfp	TRUE	3	2048	FALSE	TRUE	TRUE	TRUE	urok_decoys.ism	100000000	5	3	1	0.2
VGFR2	vgfr2_chembl.csv	1001	39999	11	0.98	0.98	6423	1132	24950	23223	0.801964	0.0249961	0.000406549	0.000104042	0.990929	0.00219509	0.885789	0.0152203	0.965152	0.00397124	0.884641	0.0151426	0.963841	0.00412852			mhfp	TRUE	3	2048	FALSE	TRUE	TRUE	TRUE	vgfr2_decoys.ism	100000000	5	3	1	0.2
WEE1	wee1_chembl.csv	1001	39999	11	0.98	0.7	268	115	6150	5896	0.857978	0.01963	0.000135158	6.33e-05	0.983193	0.00794298	0.915882	0.0112425	0.990346	0.00538701	0.95801	0.0144395	0.990047	0.00551855			mhfp	TRUE	3	2048	FALSE	TRUE	TRUE	TRUE	wee1_decoys.ism	100000000	5	3	1	0.2
XIAP	xiap_chembl.csv	1001	39999	11	0.98	0.7	899	384	5150	4838	0.462677	0.0356014	1.36e-05	2.91e-05	0.999405	0.00127666	0.630138	0.0312741	0.992282	0.00269413	0.96708	0.00511336	0.992042	0.00273896			mhfp	TRUE	3	2048	FALSE	TRUE	TRUE	TRUE	xiap_decoys.ism	100000000	5	3	1	0.2
AVERAGE											0.79417	0.0225181	0.00201034	0.000483681	0.948606	0.020467	0.85618	0.0165871	0.945244	0.00609706	0.834212	0.0168033	0.943189	0.00628206
