# Supplementary material for: PyRMD Studio: A Unified Suite for Next-Generation, AI-Powered Virtual Screening
Source: J Chem Inf Model. 2026 May 19;66(11):6197–203. doi: 10.1021/acs.jcim.6c00648 (PMC13250901; doi:10.1021/acs.jcim.6c00648)
Supplement: Supplementary file 6 [file ci6c00648_si_006.xlsx]

## Sheet: SI_3
Target	epsilon_cutoff_actives_v1.0	epsilon_cutoff_actives_v2.0	epsilon_cutoff_inactives_v1.0	epsilon_cutoff_inactives_v2.0	Training_Actives_v1.0	Training_Actives_v2.0	Training_Inactives_v1.0	Training_Inactives_v2.0	Number_of_Decoys_v1.0	Number_of_Decoys_v2.0	TPR_v1.0	TPR_v2.0	FPR_v1.0	FPR_v2.0	Precision_v1.0	Precision_v2.0	F_Score_v1.0	F_Score_v2.0	ROC_AUC_v1.0	ROC_AUC_v2.0	PRC_AUC_v1.0	PRC_AUC_v2.0	BEDROC_v1.0	BEDROC_v2.0
AA2AR	0.98	0.95	0.98	0.95	3296	3315	1017	957	28855	28857	0.882179	0.78	0.0009544	0.001	0.956206	0.938	0.917066	0.85	0.962037	0.925	0.90352	0.816	0.960847	0.856
ABL1	0.98	0.98	0.98	0.98	1815	1824	811	778	10256	10256	0.777594	0.73	0.000153578	0.005	0.994476	0.858	0.872465	0.787	0.949094	0.943	0.828022	0.77	0.946617	0.824
ACE	0.98	0.98	0.84	0.84	347	376	154	156	15984	15987	0.867371	0.826	8.32566e-05	0	0.978365	0.975	0.918795	0.893	0.963414	0.96	0.882215	0.841	0.962025	0.882
ACES	0.95	0.98	0.84	0.95	1923	1983	1239	1202	24262	24262	0.759928	0.568	0.00099824	0	0.92935	0.959	0.834271	0.71	0.901459	0.881	0.788973	0.658	0.899026	0.74
ADA17	0.98	0.98	0.7	0.7	1491	1498	497	497	33663	33658	0.929123	0.9	6.91103e-05	0	0.991689	0.985	0.959288	0.94	0.990846	0.988	0.956848	0.933	0.990448	0.958
ADRB1	0.98	0.98	0.84	0.95	868	874	209	119	15115	15116	0.922426	0.854	0.000672961	0	0.940772	0.967	0.931248	0.905	0.982419	0.981	0.930023	0.91	0.981538	0.941
ADRB2	0.98	0.95	0.95	0.95	1178	1205	270	181	14255	14257	0.876906	0.803	0.000941133	0.001	0.941584	0.951	0.907012	0.868	0.95416	0.938	0.88624	0.827	0.95235	0.861
AKT1	0.98	0.95	0.95	0.7	2225	2246	1032	976	14729	14728	0.884644	0.863	0.000191939	0.001	0.992789	0.957	0.935535	0.907	0.970187	0.954	0.907542	0.886	0.968866	0.912
AKT2	0.98	0.98	0.84	0.7	748	753	598	558	6440	6439	0.896594	0.855	9.14696e-05	0	0.99561	0.981	0.943265	0.912	0.970231	0.961	0.925673	0.891	0.969198	0.913
ALDR	0.98	0.95	0.95	0.95	465	469	114	111	8684	8684	0.855197	0.549	0.000987723	0	0.92157	0.97	0.882974	0.695	0.96461	0.932	0.86206	0.597	0.962747	0.698
AMPC	0.84	0.84	0.7	0.7	1697	1697	3506	3506	2796	2796	0.652133	0.648	0.103015	0.114	0.381033	0.355	0.480687	0.459	0.890387	0.887	0.505769	0.481	0.884084	0.601
ANDR	0.95	0.95	0.95	0.98	1462	1501	118	113	13952	13952	0.828316	0.647	0.00259504	0.005	0.888143	0.809	0.852294	0.699	0.955149	0.938	0.853447	0.657	0.953106	0.759
AOFB	0.95	0.95	0.98	0.98	1239	1254	705	702	6754	6754	0.671797	0.654	0.000618806	0.003	0.975625	0.887	0.794433	0.751	0.936498	0.933	0.750161	0.732	0.932839	0.793
BACE1	0.95	0.95	0.7	0.7	4993	5126	769	731	16499	16496	0.912809	0.876	0.00114495	0.001	0.979528	0.974	0.944929	0.923	0.972518	0.963	0.938709	0.913	0.971622	0.943
BRAF	0.98	0.95	0.95	0.7	3663	3677	609	567	9548	9548	0.934299	0.862	0.000330928	0.001	0.995351	0.983	0.963839	0.918	0.984393	0.977	0.962294	0.93	0.983813	0.955
CAH2	0.84	0.84	0.84	0.84	4823	4853	555	555	29028	29029	0.391596	0.367	7.77881e-05	0	0.994488	0.993	0.560668	0.529	0.818312	0.807	0.486061	0.462	0.811414	0.541
CASP3	0.98	0.95	0.84	0.7	853	857	584	582	10178	10178	0.918347	0.797	0.00143113	0.001	0.91926	0.954	0.916938	0.867	0.957666	0.912	0.922422	0.807	0.956642	0.84
CDK2	0.95	0.84	0.98	0.84	1330	1335	822	712	26422	26422	0.689975	0.557	0.000160483	0.001	0.977984	0.816	0.808756	0.659	0.91395	0.879	0.712852	0.566	0.910171	0.659
CP2C9	0.95	0.84	0.98	0.84	731	738	1199	1071	7288	7288	0.293694	0.459	0.00100963	0.066	0.88507	0.24	0.435556	0.269	0.770174	0.713	0.342125	0.219	0.763021	0.455
CP3A4	0.84	0.84	0.84	0.84	1578	1596	1936	1786	11467	11467	0.432398	0.353	0.00236204	0.003	0.835005	0.804	0.568211	0.487	0.783069	0.761	0.498611	0.399	0.776965	0.515
CSF1R	0.98	0.98	0.98	0.98	1253	1256	411	397	11582	11582	0.810032	0.72	0.000194329	0	0.990171	0.974	0.890046	0.827	0.949553	0.931	0.842419	0.763	0.947513	0.806
CXCR4	0.98	0.98	0.95	0.84	507	539	72	69	3271	3271	0.867857	0.842	0.000710213	0.001	0.975232	0.961	0.917359	0.896	0.970826	0.974	0.926046	0.911	0.969937	0.936
DHI1	0.84	0.84	0.95	0.95	2563	2605	159	155	18916	18915	0.670964	0.566	0.000232216	0.003	0.98869	0.844	0.798146	0.675	0.911123	0.888	0.732472	0.621	0.907146	0.704
DPP4	0.98	0.98	0.95	0.95	3070	3119	703	722	38137	38139	0.932465	0.914	0.00114601	0.003	0.931841	0.863	0.93135	0.882	0.977691	0.973	0.938906	0.92	0.976877	0.941
DRD3	0.95	0.95	0.95	0.95	3668	3744	164	90	31724	31723	0.791173	0.797	2.93898e-05	0.001	0.998414	0.952	0.882242	0.864	0.964809	0.96	0.850422	0.852	0.963064	0.886
DYR	0.98	0.98	0.98	0.95	581	587	142	142	14789	14790	0.799867	0.777	0.000634373	0.002	0.93107	0.846	0.852311	0.793	0.975985	0.971	0.835063	0.796	0.974601	0.865
EGFR	0.98	0.95	0.95	0.84	4718	4733	1747	1598	32739	32738	0.853259	0.804	0.000689063	0.001	0.972534	0.969	0.90892	0.878	0.962603	0.941	0.882152	0.837	0.961148	0.872
ESR1	0.98	0.98	0.95	0.95	1735	1759	450	445	18855	18854	0.910663	0.873	0.000390604	0.001	0.977161	0.953	0.94268	0.91	0.977194	0.972	0.925484	0.888	0.976331	0.919
ESR2	0.95	0.95	0.98	0.95	1449	1473	425	424	18587	18585	0.860577	0.86	0.000328478	0.001	0.976365	0.952	0.91456	0.903	0.947869	0.948	0.875974	0.873	0.946159	0.897
FA10	0.98	0.98	0.98	0.98	3918	3949	526	517	23866	23867	0.868897	0.82	0.000200237	0.001	0.993169	0.978	0.926669	0.892	0.969219	0.956	0.9018	0.864	0.967781	0.893
FA7	0.98	0.98	0.7	0.84	322	325	60	55	5487	5487	0.871603	0.714	0.000206098	0	0.98077	0.984	0.922273	0.822	0.996296	0.992	0.974774	0.95	0.996143	0.969
FABP4	0.95	0.98	0.84	0.95	139	139	77	77	2659	2659	0.73836	0.666	2.49221e-05	0.001	0.99697	0.902	0.845451	0.736	0.949361	0.925	0.833321	0.742	0.94753	0.83
FAK1	0.98	0.98	0.84	0.84	921	934	229	193	5229	5229	0.883813	0.857	0.000720408	0	0.977781	0.999	0.928166	0.922	0.965436	0.959	0.914656	0.893	0.964335	0.917
FGFR1	0.98	0.95	0.95	0.84	1840	1845	932	829	8282	8282	0.858152	0.806	0.00033851	0.001	0.991004	0.968	0.919694	0.879	0.956966	0.94	0.890863	0.845	0.95532	0.882
FKB1A	0.98	0.98	0.7	0.84	361	370	126	126	5724	5724	0.885515	0.782	0.000150747	0	0.986714	0.986	0.932841	0.87	0.997478	0.995	0.986816	0.971	0.997346	0.984
FPPS	0.98	0.98	0.95	0.84	167	167	58	55	7581	7583	0.713963	0.667	0.000491696	0.001	0.885686	0.86	0.783456	0.743	0.968724	0.993	0.746755	0.763	0.967006	0.916
GCR	0.98	0.98	0.98	0.95	2013	2034	70	47	14334	14335	0.90578	0.868	0.00054363	0.003	0.980359	0.902	0.941198	0.88	0.982384	0.974	0.928606	0.897	0.981427	0.921
GLCM	0.98	0.98	0.84	0.84	202	203	287	264	3674	3674	0.671585	0.623	0.000643173	0.007	0.922316	0.607	0.774849	0.591	0.928281	0.866	0.703283	0.563	0.924412	0.674
HDAC2	0.95	0.84	0.98	0.84	794	799	138	132	10075	10076	0.818661	0.621	0.0040254	0.001	0.844661	0.947	0.81276	0.748	0.960738	0.952	0.829836	0.756	0.958726	0.826
HDAC8	0.95	0.95	0.95	0.95	694	702	280	254	10203	10203	0.834265	0.795	0.000110472	0.001	0.990463	0.958	0.905156	0.864	0.95756	0.954	0.868178	0.841	0.955906	0.878
HIVINT	0.98	0.95	0.84	0.7	320	323	699	663	6476	6476	0.808333	0.69	0.00112863	0.001	0.885254	0.859	0.840544	0.759	0.952059	0.933	0.809186	0.714	0.949609	0.775
HIVPR	0.98	0.98	0.98	0.95	3263	3387	412	430	32635	32639	0.881705	0.906	0.000279159	0.001	0.984675	0.941	0.929933	0.923	0.973399	0.972	0.905974	0.917	0.972347	0.939
HIVRT	0.98	0.98	0.98	0.98	1358	1371	557	552	18225	18225	0.7892	0.722	0.00119615	0.001	0.919506	0.903	0.843863	0.796	0.934448	0.918	0.807198	0.743	0.931921	0.802
HS90A	0.95	0.95	0.95	0.98	895	896	155	156	4706	4706	0.856611	0.667	0.00292731	0	0.93235	0.991	0.889121	0.794	0.941106	0.906	0.881734	0.745	0.939464	0.799
IGF1R	0.98	0.98	0.95	0.95	2207	2217	770	676	8574	8575	0.935963	0.911	0.000366636	0	0.992379	0.997	0.963285	0.952	0.96782	0.962	0.947229	0.932	0.967128	0.953
INHA	0.98	0.98	0.7	0.95	114	114	67	67	2248	2248	0.848221	0.636	0.000412745	0	0.956886	0.976	0.896172	0.749	0.974146	0.95	0.924059	0.813	0.973402	0.875
JAK2	0.98	0.95	0.98	0.95	4621	4657	591	552	6341	6341	0.929376	0.845	0.00112503	0.002	0.991724	0.984	0.959459	0.909	0.980849	0.964	0.963984	0.923	0.980337	0.967
KIF11	0.84	0.84	0.95	0.95	586	597	86	74	6631	6631	0.641142	0.5	8.02246e-05	0.001	0.993503	0.961	0.778169	0.648	0.912054	0.879	0.713957	0.582	0.908057	0.664
KIT	0.98	0.98	0.98	0.98	1154	1156	560	514	9989	9990	0.824667	0.759	0.0003432	0.002	0.982219	0.883	0.89635	0.815	0.95018	0.939	0.848622	0.783	0.948134	0.834
KPCB	0.98	0.98	0.95	0.84	482	502	522	494	8324	8324	0.86865	0.843	9.49161e-05	0	0.990714	0.966	0.925218	0.899	0.979646	0.961	0.905072	0.865	0.978472	0.885
LCK	0.98	0.84	0.95	0.7	1365	1374	911	879	25317	25316	0.721123	0.549	0.000295436	0	0.971885	0.991	0.825012	0.705	0.931108	0.872	0.748558	0.593	0.928148	0.662
LKHA4	0.98	0.95	0.95	0.84	392	397	119	89	9199	9199	0.857124	0.764	0.000318049	0	0.960052	0.983	0.903518	0.857	0.966033	0.964	0.882098	0.858	0.96474	0.899
MAPK2	0.98	0.98	0.95	0.95	522	528	800	772	5933	5932	0.844853	0.782	0.000175064	0.001	0.988203	0.953	0.910608	0.858	0.972876	0.962	0.874458	0.82	0.971193	0.855
MET	0.98	0.95	0.95	0.84	2628	2644	874	765	10764	10763	0.919585	0.865	0.00117015	0.002	0.97444	0.965	0.946124	0.912	0.967953	0.949	0.934611	0.893	0.96701	0.923
MK01	0.84	0.84	0.84	0.84	2946	3010	883	832	4366	4366	0.788189	0.742	0.00752887	0.003	0.932613	0.971	0.853922	0.84	0.89035	0.883	0.845975	0.824	0.888752	0.923
MK10	0.98	0.98	0.84	0.84	641	643	244	220	6489	6489	0.844549	0.762	0.00153974	0.002	0.927719	0.889	0.880096	0.815	0.947083	0.928	0.865522	0.786	0.945177	0.832
MK14	0.98	0.98	0.98	0.95	3173	3183	921	864	33733	33732	0.839893	0.852	0.000471733	0.001	0.972861	0.951	0.900882	0.896	0.96867	0.963	0.87081	0.879	0.96732	0.908
MMP13	0.95	0.95	0.98	0.95	2123	2129	91	91	34453	34451	0.799312	0.743	0.000158585	0	0.985299	0.979	0.881199	0.843	0.943872	0.944	0.82354	0.786	0.941481	0.832
MP2K1	0.98	0.98	0.98	0.98	682	683	638	576	7802	7802	0.797667	0.735	4.20366e-05	0.003	0.996968	0.793	0.885867	0.761	0.915675	0.905	0.82022	0.724	0.91327	0.792
NOS1	0.98	0.84	0.98	0.7	475	483	244	224	7570	7570	0.790175	0.645	0.00142628	0	0.896198	0.961	0.833632	0.77	0.903958	0.862	0.801985	0.676	0.901432	0.722
NRAM	0.98	0.98	0.95	0.7	189	195	66	66	5833	5834	0.855334	0.801	0.000216663	0	0.962759	0.953	0.904313	0.865	0.995461	0.994	0.957787	0.944	0.995204	0.974
PA2GA	0.98	0.98	0.7	0.7	188	190	100	101	4925	4925	0.810337	0.712	0.000485339	0	0.927967	0.933	0.862175	0.805	0.963648	0.95	0.892179	0.819	0.962451	0.871
PARP1	0.95	0.95	0.98	0.98	2585	2601	116	98	28789	28788	0.805674	0.813	0.000571514	0.003	0.967559	0.859	0.876316	0.823	0.965967	0.969	0.850865	0.839	0.964099	0.888
PDE5A	0.95	0.95	0.84	0.84	1244	1252	220	220	26250	26248	0.888271	0.822	0.000451307	0.001	0.950035	0.855	0.917597	0.837	0.973637	0.943	0.903535	0.825	0.972467	0.858
PGH1	0.95	0.95	0.98	0.98	321	324	1504	1498	10444	10444	0.312516	0.235	0.00104236	0.003	0.643842	0.354	0.414541	0.269	0.709351	0.673	0.228089	0.108	0.698793	0.308
PGH2	0.98	0.84	0.98	0.7	1689	1713	1156	1093	22182	22181	0.714597	0.642	0.00122547	0.002	0.899694	0.863	0.793486	0.735	0.931437	0.891	0.731758	0.65	0.928872	0.735
PLK1	0.84	0.84	0.95	0.95	751	752	766	676	6561	6561	0.510455	0.409	0.000645392	0.002	0.948317	0.87	0.662487	0.55	0.773683	0.739	0.544638	0.435	0.768633	0.519
PPARA	0.95	0.98	0.95	0.98	1275	1324	182	182	16696	16699	0.818301	0.763	0.00127098	0.003	0.927487	0.873	0.863822	0.796	0.957995	0.941	0.844964	0.775	0.956084	0.833
PPARD	0.95	0.95	0.95	0.95	899	919	138	137	10580	10579	0.869866	0.742	6.28474e-05	0	0.995696	0.987	0.928363	0.845	0.975959	0.957	0.916104	0.843	0.975064	0.88
PPARG	0.98	0.95	0.95	0.84	2177	2257	243	243	22296	22303	0.879801	0.769	0.000617591	0.001	0.971209	0.951	0.921294	0.846	0.96947	0.941	0.901987	0.808	0.968304	0.847
PTN1	0.98	0.95	0.84	0.7	690	704	1125	1051	6757	6757	0.714976	0.626	0.00128903	0.001	0.922765	0.93	0.802307	0.742	0.907621	0.883	0.738701	0.666	0.904237	0.729
PYRD	0.95	0.98	0.84	0.98	507	507	330	320	6157	6156	0.8554	0.79	0.00161765	0.002	0.897385	0.903	0.875128	0.837	0.972566	0.973	0.885448	0.837	0.971037	0.877
RENI	0.98	0.98	0.84	0.84	2354	2413	148	148	6499	6499	0.936993	0.893	0.00113348	0.001	0.983587	0.979	0.959623	0.934	0.995902	0.991	0.985315	0.968	0.995739	0.98
ROCK1	0.95	0.95	0.95	0.95	1011	1028	554	523	6073	6074	0.782071	0.739	0.00311569	0.003	0.908919	0.893	0.835001	0.806	0.945402	0.938	0.826225	0.789	0.942703	0.835
SRC	0.95	0.95	0.84	0.84	2031	2036	1372	1243	31511	31509	0.771535	0.712	0.000176181	0	0.982472	0.981	0.864209	0.825	0.931894	0.92	0.791635	0.741	0.928967	0.782
TGFR1	0.95	0.95	0.95	0.98	664	666	89	72	8263	8263	0.817308	0.728	0.000346185	0	0.974511	0.978	0.888421	0.833	0.988758	0.983	0.89606	0.866	0.987894	0.916
THB	0.95	0.98	0.95	0.95	460	462	428	429	7144	7145	0.622464	0.621	9.22084e-06	0.001	0.998925	0.908	0.766595	0.731	0.828994	0.826	0.646366	0.625	0.823993	0.683
THRB	0.95	0.95	0.84	0.84	2918	2994	1366	1308	22467	22468	0.76044	0.654	0.000691873	0.002	0.966743	0.923	0.850342	0.764	0.931513	0.911	0.801295	0.706	0.929357	0.77
TRY1	0.98	0.95	0.95	0.7	849	857	219	219	20327	20330	0.848855	0.776	4.25448e-05	0	0.994093	0.972	0.91521	0.862	0.978097	0.975	0.890079	0.87	0.977176	0.915
TYSY	0.95	0.84	0.84	0.7	284	285	177	179	6315	6316	0.67241	0.522	0.000220454	0	0.966337	0.92	0.790309	0.656	0.947969	0.925	0.766875	0.656	0.945602	0.751
UROK	0.98	0.98	0.84	0.84	495	499	305	297	8814	8813	0.819529	0.793	0.000300469	0.001	0.968649	0.893	0.88709	0.835	0.969746	0.963	0.847849	0.812	0.968052	0.857
VGFR2	0.98	0.84	0.98	0.7	6423	6432	1132	1053	23223	23219	0.801964	0.682	0.000406549	0	0.990929	0.989	0.885789	0.807	0.965152	0.918	0.884641	0.789	0.963841	0.847
WEE1	0.98	0.98	0.7	0.7	268	268	115	97	5896	5896	0.857978	0.777	0.000135158	0	0.983193	0.986	0.915882	0.864	0.990346	0.981	0.95801	0.902	0.990047	0.945
XIAP	0.98	0.98	0.7	0.7	899	914	384	388	4838	4839	0.462677	0.282	1.35639e-05	0	0.999405	0.99	0.630138	0.433	0.992282	0.989	0.96708	0.95	0.992042	0.974
D1REC	0.95	0.84	0.98	0.84	876	898	227	90	14996	14996	0.702061	0.583	0.00105044	0.001	0.902817	0.917	0.785827	0.708	0.907075	0.894	0.683277	0.622	0.90383	0.722
ERA1	0.98	0.98	0.95	0.95	1735	1759	450	445	14989	14989	0.908357	0.88	0.00185689	0.002	0.919201	0.912	0.913423	0.894	0.979459	0.973	0.922584	0.895	0.97855	0.924
ERA2	0.98	0.98	0.98	0.95	1735	1759	450	445	14993	14993	0.85879	0.881	0.000967977	0.003	0.954165	0.877	0.903355	0.877	0.972534	0.972	0.88778	0.891	0.97119	0.92
ERB1	0.95	0.95	0.98	0.98	1449	1473	425	424	14992	14992	0.859227	0.836	0.00379386	0.003	0.817744	0.857	0.836263	0.845	0.950342	0.946	0.863976	0.842	0.948479	0.88
FAK	0.98	0.98	0.84	0.84	921	934	229	193	14996	14996	0.881295	0.853	0.000163988	0	0.985132	0.994	0.930184	0.918	0.980145	0.977	0.916061	0.893	0.979267	0.922
FX1A	0.98	0.98	0.7	0.7	634	641	71	68	14987	14987	0.908999	0.826	4.88856e-05	0	0.993764	0.992	0.949261	0.9	0.997218	0.997	0.991056	0.991	0.997138	0.994
FX2A	0.98	0.98	0.7	0.7	110	110	649	647	14990	14990	0.721212	0.05	4.40917e-06	0	0.996667	0.318	0.829763	0.085	0.936036	0.799	0.784595	0.252	0.933194	0.505
HIVRT	0.98	0.95	0.98	0.95	1358	1371	557	552	14998	14998	0.783701	0.65	0.0020782	0.001	0.880935	0.926	0.82602	0.763	0.924473	0.894	0.804899	0.693	0.922128	0.756
HSP90	0.95	0.95	0.95	0.98	895	896	155	156	14988	14988	0.852886	0.68	0.00090552	0	0.935822	0.994	0.887911	0.805	0.963867	0.94	0.881364	0.742	0.962386	0.804
M1REC	0.84	0.84	0.95	0.95	1234	1248	327	233	14998	14998	0.506223	0.449	0.00044258	0.008	0.957506	0.569	0.659815	0.472	0.865595	0.836	0.561689	0.447	0.859681	0.555
PKA	0.95	0.95	0.98	0.98	308	312	484	470	14999	14999	0.518438	0.403	0.00050345	0.001	0.817813	0.677	0.629799	0.492	0.876716	0.839	0.519504	0.389	0.869967	0.486
ROCK2	0.95	0.95	0.98	0.98	1758	1796	564	518	14994	14994	0.834848	0.785	0.00033539	0	0.983263	0.978	0.902819	0.87	0.966906	0.967	0.87382	0.849	0.965187	0.884
S1P1	0.98	0.98	0.98	0.98	1999	2010	76	76	14997	14997	0.926789	0.871	0.000990314	0.001	0.964357	0.971	0.944219	0.917	0.982732	0.975	0.945791	0.906	0.982046	0.927
