# Supplementary material for: PyRMD Studio: A Unified Suite for Next-Generation, AI-Powered Virtual Screening
Source: J Chem Inf Model. 2026 May 19;66(11):6197–203. doi: 10.1021/acs.jcim.6c00648 (PMC13250901; doi:10.1021/acs.jcim.6c00648)
Supplement: Supplementary file 7 [file ci6c00648_si_007.xlsx]

## Sheet: SI_4
chembl_file	F Score Random Forest	F Score RMD
aa2ar	0.079	0.85
abl1	0.191	0.787
ace	0.027	0.893
aces	0.044	0.71
ada17	0.972	0.94
adrb1	0.078	0.905
adrb2	0.034	0.868
akt1	0.186	0.907
akt2	0.286	0.912
aldr	0.022	0.695
ampc	0.324	0.459
andr	0.041	0.699
aofb	0.132	0.751
bace1	0.148	0.923
braf	0.204	0.918
cah2	0.065	0.529
casp3	0.614	0.867
cdk2	0.031	0.659
cp2c9	0.174	0.269
cp3a4	0.256	0.487
csf1r	0.055	0.827
cxcr4	0.064	0.896
dhi1	0.052	0.675
dpp4	0.051	0.882
drd3	0.053	0.864
dyr	0.017	0.793
egfr	0.261	0.878
esr1	0.438	0.91
esr2	0.314	0.903
fa10	0.063	0.892
fa7	0.074	0.822
fabp4	0.074	0.736
fak1	0.17	0.922
fgfr1	0.165	0.879
fkb1a	0.421	0.87
fpps	0.195	0.743
gcr	0.054	0.88
glcm	0.681	0.591
hdac2	0.031	0.748
hdac8	0.152	0.864
hivint	0.779	0.759
hivpr	0.041	0.923
hivrt	0.035	0.796
hs90a	0.07	0.794
igf1r	0.596	0.952
inha	0.212	0.749
jak2	0.288	0.909
kif11	0.034	0.648
kit	0.068	0.815
kpcb	0.935	0.899
lck	0.041	0.705
lkha4	0.021	0.857
mapk2	0.824	0.858
met	0.157	0.912
mk01	0.229	0.84
mk10	0.066	0.815
mk14	0.051	0.896
mmp13	0.024	0.843
mp2k1	0.295	0.761
nos1	0.036	0.77
nram	0.069	0.865
pa2ga	0.164	0.805
parp1	0.035	0.823
pde5a	0.023	0.837
pgh1	0.203	0.269
pgh2	0.281	0.735
plk1	0.141	0.55
ppara	0.031	0.796
ppard	0.033	0.845
pparg	0.04	0.846
ptn1	0.425	0.742
pyrd	0.07	0.837
reni	0.145	0.934
rock1	0.115	0.806
src	0.072	0.825
tgfr1	0.032	0.833
thb	0.054	0.731
thrb	0.113	0.764
try1	0.05	0.862
tysy	0.045	0.656
urok	0.125	0.835
vgfr2	0.106	0.807
wee1	0.566	0.864
xiap	0.884	0.433
d1rec	0.023	0.708
era1	0.661	0.894
era2	0.621	0.877
erb1	0.469	0.845
fak	0.269	0.918
fx1a	0.125	0.9
fx2a	0.38	0.085
hivrt	0.041	0.763
hsp90	0.024	0.805
m1rec	0.032	0.472
pka	0.094	0.492
rock2	0.116	0.87
s1p1	0.052	0.917
